# Supplementary material for: Inter-protein residue covariation information unravels physically interacting protein dimers
Source: BMC Bioinformatics. 2020 Dec 17;21:584. doi: 10.1186/s12859-020-03930-7 (PMC7745481; doi:10.1186/s12859-020-03930-7)
Supplement: Supplementary file 1 — Additional file 1. Norm values of whole inter-protein residue interactions in specific ASA thresholds. [file 12859_2020_3930_MOESM1_ESM.xls]

## Sheet: MI
complex	complex names	Class	Norm_ASA0	Norm_ASA5	Norm_ASA15	Norm_ASA20	Norm_ASA25	Norm_ASA35	Norm_ASA45	Norm_ASA55	Norm_ASA65	Norm_ASA75
1	1q16-B-C	P	26.006	25.9592	25.0671	24.4158	23.6805	21.3328	17.8654	13.4649	6.69714	1.81879
2	4hea-J-N	P	17.6773	17.6773	17.6599	17.3598	16.9173	15.4172	13.0875	9.85186	5.09091	1.54097
3	2b3t-B-A	P	11.6783	10.8973	9.88479	9.41049	9.09324	7.98646	6.69721	5.33702	3.71131	2.1057
4	3oaa-D-H	P	11.2744	10.9558	9.91727	9.59808	9.13969	8.52616	7.22191	5.48639	3.93704	1.58491
5	1zun-B-A	P	27.0328	25.4693	24.1503	23.3415	22.6736	20.526	18.4391	15.3009	11.0606	6.04827
6	2r6g-G-A	P	13.7458	13.3175	12.7425	12.4812	12.2407	11.1362	9.37155	7.13571	4.69782	1.87658
7	2wiu-B-A	P	29.6359	28.7298	26.8655	26.5089	25.5917	23.1431	21.1196	19.0291	14.4802	9.51551
8	2ns1-B-A	P	8.95739	8.71805	7.9957	7.39954	6.7968	5.96032	4.70648	3.59018	2.0943	1.06713
9	1fft-A-C	P	28.8665	28.8665	28.2478	28.0042	26.4529	22.3249	17.236	11.1863	5.32335	1.68056
10	1fm0-D-E	P	7.40041	6.85765	6.08923	5.90698	5.6462	4.95636	4.30573	3.53032	2.66354	1.35268
11	1aon-A-O	P	9.07012	8.52576	7.8323	7.63898	7.17788	6.66454	5.61042	3.99238	2.64688	1.49684
12	3oaa-A-H	P	14.6708	14.131	13.064	12.7377	12.0366	11.1764	9.47144	7.29088	5.31154	2.75026
13	4hea-A-J	P	9.6368	9.6368	9.6368	9.58314	9.49669	8.52357	7.06204	5.72352	3.66873	0.929912
14	3oaa-D-G	P	16.0232	15.1203	13.3921	12.6923	12.1939	10.6528	8.76304	6.57435	4.63577	2.20916
15	1rm6-B-C	P	18.17	17.4983	16.2336	15.7399	15.0126	13.5612	11.453	9.42296	6.9485	3.99803
16	1kf6-C-D	P	18.3872	18.3872	17.8026	17.0035	16.5726	13.9193	10.3699	6.91288	4.54681	2.20217
17	4hea-A-K	P	6.1265	6.1265	6.0961	5.99366	5.89967	5.13113	3.90247	2.54869	1.44322	0.350472
18	3pnl-B-A	P	16.6093	14.5324	12.58	11.9196	11.3587	9.50948	7.73814	6.31768	4.36441	2.42358
19	2a7u-A-B	P	16.0165	14.8024	13.4343	12.786	12.2825	11.1041	9.90013	7.83223	5.46205	3.54677
20	1g4a-E-C	P	10.1743	9.22859	8.63069	8.33602	7.92458	7.14194	6.1454	5.02734	3.51549	1.64002
21	3a8i-E-A	P	8.36073	7.91827	6.89164	6.52823	6.08556	5.26628	4.26847	3.22405	2.19006	1.39107
22	1kqf-B-C	P	22.5665	22.5461	22.2861	21.9479	21.5366	19.7742	17.7351	14.6674	9.2676	5.03211
23	4hea-K-N	P	10.314	10.314	10.2581	9.97457	9.65768	8.53691	6.72728	4.00027	1.92069	0.527001
24	1acm-A-B	P	20.1986	18.7577	16.8677	16.3087	15.7672	14.4612	12.2501	10.3179	7.41031	4.37816
25	1fft-A-B	P	44.054	43.5554	43.0408	42.1682	40.9195	36.3359	28.2927	19.4545	10.3807	3.87395
26	2r6g-E-G	P	35.4782	32.9291	29.9884	28.7234	27.5524	23.8423	20.219	14.9094	9.45163	4.06042
27	1kf6-C-B	P	21.9963	21.8251	20.8126	19.8274	18.9265	16.2507	13.7672	10.8616	7.85581	4.2273
28	2y69-A-B	P	40.4006	39.8508	39.3058	38.5791	37.1977	33.6435	27.3558	18.6089	7.38368	2.36434
29	1rm6-A-B	P	59.3266	55.1967	49.4937	47.0449	43.4693	36.989	30.1621	22.9771	15.6679	8.92593
30	2d1p-C-A	P	12.7611	12.1944	11.1918	10.9494	10.4752	8.94984	7.83323	6.16227	4.60032	2.49951
31	1kf6-A-B	P	26.4158	24.9085	22.9171	21.5769	19.8986	16.9162	13.7395	9.87775	6.78355	3.18276
32	3g5o-A-B	P	11.2753	11.0134	10.3179	10.0731	9.68011	8.83755	7.30421	6.09965	4.99757	2.90349
33	1q16-A-C	P	40.6639	39.1135	37.5212	36.1568	34.8876	30.2014	24.328	18.1743	8.6657	2.35909
34	3dhw-C-A	P	11.6908	11.3552	10.8671	10.5568	10.0612	9.18334	7.68372	5.59247	3.69263	1.77051
35	4hea-F-G	P	17.4378	16.928	15.5447	14.6773	13.7243	12.2903	10.6031	8.5692	6.48786	3.06496
36	1rm6-A-C	P	21.8383	21.0417	19.2728	18.4516	17.2754	15.0035	12.3969	9.9208	6.88458	4.03997
37	2hqs-A-H	P	22.6251	21.2052	19.8225	19.0477	18.2464	15.946	13.3087	10.4376	6.78346	2.78761
38	1kf6-A-C	P	34.2254	32.8582	30.1266	28.3158	27.1049	22.5725	18.5162	14.8769	10.4221	5.56045
39	1nek-B-D	P	14.9607	14.8797	14.5398	14.3316	13.9343	12.8172	11.4389	8.84645	5.96098	2.00931
40	1ixr-C-B	P	10.1822	9.81431	9.29855	8.75643	8.54744	7.57944	6.70198	5.4905	4.01859	2.45439
41	3abo-A-B	P	27.242	26.0048	23.1821	21.9804	20.6527	16.7288	14.353	11.3831	8.27213	3.63465
42	4hea-M-N	P	24.0015	24.0015	23.6254	22.9674	21.8996	18.9126	14.952	10.2144	4.70954	1.01848
43	4hea-A-H	P	13.0395	13.0395	12.9605	12.7944	12.536	10.7549	7.76488	5.61226	2.42435	0.486693
44	1kf6-D-B	P	20.5222	20.3707	20.1008	19.5152	18.8627	17.1847	13.7628	9.11923	6.65688	2.99953
45	1nek-B-C	P	13.5476	13.484	13.2127	12.9729	12.3135	10.9897	9.67817	7.02852	4.16646	1.63569
46	1efp-A-B	P	18.9937	17.4153	15.5857	14.795	13.7537	11.6387	9.41352	7.54911	4.53719	2.94206
47	4hea-J-K	P	8.12658	8.12658	8.11097	7.92159	7.82758	7.0771	5.7901	3.89371	2.24067	0.918439
48	4fhr-A-B	P	28.912	28.0169	26.0323	25.3146	24.2297	22.3157	19.7361	16.8626	13.2616	8.9272
49	1a0o-B-A	P	16.5682	15.7251	14.919	14.1296	13.8399	12.4216	10.9037	8.73379	7.08409	4.05436
50	2avu-A-E	P	20.6836	20.012	19.4433	18.7907	18.306	17.1075	14.8839	11.8884	8.82573	5.42372
51	3ip4-A-C	P	9.21049	8.49457	7.66422	7.03259	6.70442	5.87252	4.79432	3.42007	2.66681	1.52008
52	1lzw-A-B	P	27.1227	25.744	22.6067	21.9947	21.2373	19.4964	16.7553	13.5003	9.68705	6.5834
53	1tyg-B-A	P	6.81911	6.45705	5.94226	5.78622	5.53183	4.80646	4.18723	3.25563	2.14749	1.15664
54	3ip4-B-C	P	10.3384	9.88071	9.07859	8.74756	8.14322	7.16942	5.76195	4.17511	3.13884	1.89286
55	2y69-A-C	P	30.0502	30.0502	29.6442	29.1709	28.0309	23.9888	17.9076	10.9114	3.67479	0.820106
56	4hea-L-M	P	27.5461	27.5461	26.9633	26.2373	25.0653	21.6245	16.9012	11.3553	5.08024	0.649411
57	2qi9-A-F	P	31.0673	29.5537	27.4015	26.4392	25.1569	23.1116	18.5037	13.3166	8.26887	4.15045
58	3mml-A-B	P	16.9791	16.0041	14.0515	13.474	12.6442	11.1988	9.13283	6.84211	4.38643	2.20181
59	3teh-A-B	P	24.4406	22.7567	20.4349	19.3443	17.9073	15.1328	12.703	10.0118	7.07824	3.90504
60	4hea-L-N	P	26.7406	26.7406	26.566	25.9939	24.8145	22.0653	18.052	12.0007	5.2707	0.697021
61	1nvm-B-A	P	24.2718	21.5189	18.5965	17.5885	16.0727	14.0746	10.6487	8.01211	5.85609	3.28183
62	3oaa-A-D	P	19.6131	18.8574	16.1071	15.5271	14.8073	12.8868	10.791	8.08872	5.70918	2.78584
63	3rrl-A-B	P	13.0381	11.9291	10.7141	9.87733	8.92449	7.00148	5.11951	3.7576	2.13372	1.25483
64	2wdq-C-D	P	13.4254	13.4254	13.4249	13.2796	12.9727	12.423	10.5034	7.74642	4.03958	1.11824
65	4eb7-C-A	P	13.3007	12.1038	11.0165	10.5927	10.1362	8.88641	7.49622	6.0748	4.20622	2.29708
66	3n39-C-B	P	19.8204	17.8321	15.8082	15.205	14.8545	12.7741	11.541	9.90096	7.14622	3.55986
67	2zu0-C-A	P	18.3573	17.278	15.609	14.5664	13.6373	11.8799	9.47153	7.58857	5.32519	3.00231
68	1wdk-A-C	P	26.8685	24.6397	22.3531	21.1636	20.1025	17.283	14.1002	10.6167	7.03136	4.20879
69	1l7v-A-C	P	11.5004	11.2127	10.6931	10.2096	9.79669	8.64882	7.08052	5.15557	3.32825	1.41897
70	1w85-A-B	P	20.1019	18.4977	16.2421	14.9822	13.7138	11.1549	8.71161	6.7327	4.34192	2.88884
71	2d1p-C-B	P	13.2417	12.1276	11.1407	10.9366	10.4309	9.29174	7.78488	6.09205	5.21375	3.36493
72	3oaa-A-G	P	19.7065	18.4955	16.8307	15.9752	15.1868	13.1624	10.8287	8.33595	5.76853	3.28296
73	3r9j-C-A	P	12.1822	11.4218	10.4633	10.0286	9.77593	8.89565	7.60025	6.22317	4.67105	2.63045
74	2r6g-F-E	P	60.6882	55.5016	50.7015	48.5972	45.9188	39.3227	32.2967	22.8529	14.0548	6.00343
75	4hea-H-J	P	18.1322	18.1322	18.0521	17.6777	17.3601	15.5682	12.1969	8.80144	3.67057	0.928899
76	3vti-C-A	P	22.3374	20.4376	18.2333	17.4183	16.6369	14.4481	11.2469	8.72047	6.37	3.79711
77	2r6g-F-B	P	43.8607	41.6829	39.6823	39.0287	37.9101	34.0055	28.4342	21.1781	13.8807	5.42498
78	2nu9-A-B	P	15.6445	13.2984	11.7652	11.0957	10.4708	9.00589	7.20242	4.87952	3.52588	2.17482
79	1ep3-A-B	P	17.5296	15.67	14.2655	13.4137	12.6033	10.5494	9.2228	7.21118	5.13093	2.8939
80	1nek-B-A	P	29.1548	27.8516	25.3984	24.2272	21.9946	17.8255	14.7791	10.9444	7.15302	3.61944
81	3oaa-G-H	P	12.9345	12.2496	11.4719	11.0134	10.5302	9.60712	7.92056	6.03386	4.35792	2.01464
82	1kmi-Z-Y	P	23.5039	22.33	21.2872	20.2565	19.8403	18.138	16.7974	13.4882	11.2734	7.44206
83	1qop-A-B	P	14.5779	12.0264	10.6274	9.81677	9.23054	7.77787	6.26632	4.50905	3.18465	1.94499
84	1zun-A-2zu0-C	N	11.7124	10.7717	10.0094	9.45657	9.06482	7.92347	6.75667	5.40432	3.81594	2.0563
85	2nu9-A-3ip4-B	N	16.052	14.2802	12.6284	12.08	11.2347	9.61886	7.6305	5.30709	3.92318	2.49572
86	1w85-B-1ep3-B	N	22.3711	20.509	18.5308	17.364	16.3537	13.4382	11.1329	8.84482	6.31596	3.89002
87	1qop-A-1rm6-A	N	28.527	25.6278	22.9381	21.7406	20.268	17.2774	14.5016	10.8004	6.97268	4.30463
88	4hea-M-3g5o-A	N	14.8831	14.8617	14.0417	13.561	13.2046	11.9335	9.9224	7.67979	4.99742	1.76305
89	4hea-L-2y69-A	N	32.4501	32.4501	32.246	31.5791	30.1506	26.2772	20.1973	12.511	4.37731	0.563971
90	4hea-L-2wdq-D	N	29.9372	29.9372	29.7026	29.472	28.8265	27.0529	22.1634	16.0394	8.41274	1.13715
91	1zun-B-4eb7-C	N	31.0502	28.98	27.2613	26.5235	25.5558	23.6517	20.0138	16.435	12.5668	7.14654
92	4hea-K-3g5o-B	N	5.74718	5.61665	5.43578	5.3062	5.14059	4.6453	3.80538	2.69997	1.88152	0.844223
93	1zun-B-4eb7-A	N	42.3211	39.3263	36.2419	34.3899	32.7622	30.0332	26.4883	21.3834	14.1831	8.50356
94	1w85-A-1ep3-B	N	27.1103	25.0079	22.7267	21.5492	20.3553	17.1468	14.7401	11.8318	8.80177	5.15286
95	1fm0-D-1zun-A	N	7.82425	7.40156	6.89636	6.64093	6.48751	5.58742	4.94901	4.17081	3.1009	1.64927
96	1fm0-E-3pnl-B	N	17.0239	15.4362	13.9825	13.4603	12.9311	11.4278	9.73378	7.74759	5.7113	3.51618
97	3ip4-B-3mml-A	N	20.3099	19.1996	17.3152	16.6687	15.5735	13.9058	11.5985	8.50136	5.50755	2.88909
98	1qop-B-1rm6-A	N	26.4173	24.3336	21.9061	20.4159	19.0313	16.4198	13.6012	10.2248	7.32834	4.45521
99	1tyg-B-3mml-B	N	11.7802	11.2536	10.3478	10.136	9.67523	8.61797	7.16325	6.2998	4.79703	2.96126
100	1qop-B-3rrl-B	N	10.4158	9.23911	8.48122	7.83919	7.49322	6.19802	4.7669	3.59989	2.43359	1.48665
101	2ns1-B-4eb7-A	N	7.73361	7.21924	6.63779	6.1819	5.80067	5.28546	4.67082	3.65745	2.48664	1.43382
102	3ip4-B-3mml-B	N	17.5549	16.1729	13.8514	13.3686	12.5818	10.9045	8.82978	7.19557	5.13742	2.87942
103	1qop-B-3rrl-A	N	12.1086	10.8816	9.9545	9.14125	8.47318	7.26645	5.83836	4.47786	3.04681	1.99672
104	1kf6-D-1aon-A	N	21.0972	20.4111	19.6347	19.1061	18.5607	16.8371	13.0782	8.69018	5.85787	2.70037
105	4hea-A-2wdq-C	N	8.29917	8.29917	8.29875	8.23127	8.06976	7.38915	6.05326	4.59765	2.7244	0.617924
106	3g5o-B-2y69-A	N	14.9371	14.6214	14.1999	13.9619	13.3895	11.7375	9.26832	6.54893	3.25589	1.10376
107	1efp-A-1rm6-A	N	32.6329	29.8975	26.616	24.8291	22.9268	19.4677	15.8505	12.3573	8.15651	4.82915
108	2ns1-B-2b3t-A	N	6.39789	5.9289	5.33177	4.91619	4.7054	4.19722	3.5449	2.71601	2.02749	1.15375
109	1ep3-B-1rm6-A	N	45.1154	41.891	38.1493	35.8977	33.4239	27.6091	23.1963	18.028	12.809	7.08888
110	1kf6-D-1aon-O	N	12.293	12.142	11.8806	11.5216	11.061	10.2425	7.67624	5.15531	3.614	1.78529
111	2y69-A-2wdq-D	N	18.1416	18.1416	18.1392	18.0001	17.6391	16.1424	12.6972	8.5975	3.738	0.779695
112	4hea-A-2y69-B	N	22.5516	22.1816	21.857	21.7126	21.4475	19.5688	15.8234	12.0121	6.68161	1.54588
113	1efp-A-1rm6-C	N	9.14378	8.67477	7.98961	7.67704	7.29935	6.51926	5.4684	4.6106	3.29369	1.94157
114	4hea-N-2wdq-C	N	18.6969	18.6969	18.6591	18.3304	17.6142	16.0171	13.3398	9.15552	4.2336	1.26585
115	2zu0-A-3pnl-A	N	46.6325	43.3947	39.1492	37.5739	35.4166	31.144	25.5237	20.8581	15.0663	8.66372
116	3pnl-A-1zun-A	N	18.6962	17.1048	15.7031	15.0703	14.4461	12.5771	10.6882	9.0111	6.59194	3.35413
117	2nu9-B-3ip4-B	N	20.7328	18.2698	15.9482	15.3469	14.4966	12.5161	9.95341	7.23232	5.05573	2.95426
118	1efp-A-1qop-A	N	15.9113	13.4992	11.7015	11.0242	10.3228	8.87382	7.22112	5.51662	3.59802	2.21858
119	2zu0-C-4eb7-A	N	13.1227	11.9924	10.892	10.2049	9.57188	8.52496	7.29697	5.78821	3.81354	2.10224
120	1ep3-B-1qop-A	N	17.3152	15.5339	14.2181	13.5672	12.8459	10.9135	9.47726	7.31396	5.25165	3.03414
121	4hea-N-2y69-A	N	23.5937	23.5937	23.5536	23.1112	22.0256	19.2464	14.8789	9.19725	3.37874	0.784545
122	1zun-A-2zu0-A	N	23.0613	21.9673	20.1613	19.2944	18.3386	15.8353	13.1197	10.3991	7.32257	4.1512
123	1kf6-B-1aon-O	N	7.91476	7.76845	7.43735	7.19183	6.70863	6.16158	5.23353	3.94473	2.83584	1.56391
124	1kf6-B-1aon-A	N	15.469	14.8046	13.9087	13.3493	12.5324	11.1672	9.81688	7.39094	5.09865	2.40072
125	1ep3-A-3rrl-B	N	16.6114	14.9601	13.9082	13.1291	12.4351	10.3903	8.60205	6.88783	4.2903	2.61179
126	1qop-A-3rrl-A	N	11.8045	10.3006	9.32218	8.78744	8.10212	6.91034	5.75166	4.49251	2.80519	1.82165
127	1ep3-A-1qop-B	N	13.6478	12.2196	11.2238	10.4876	9.96701	8.80691	7.71238	5.95943	4.29893	2.64542
128	2zu0-C-3pnl-B	N	13.5801	12.1541	10.9476	10.307	9.85058	8.56894	7.2735	5.84711	4.16707	2.39424
129	1efp-B-1rm6-C	N	9.053	8.67179	8.1302	7.8595	7.43221	6.56134	5.47727	4.51389	3.05907	1.93412
130	1ep3-A-1qop-A	N	15.7665	13.8089	12.5337	11.8843	11.2893	9.83122	8.65032	6.61121	4.33467	2.74925
131	1efp-B-1qop-B	N	16.5253	14.8538	13.5529	12.33	11.6843	9.94642	7.97241	5.8766	3.99832	2.62917
132	1zun-B-2zu0-A	N	51.4924	49.4277	45.571	43.7854	41.6026	37.5939	31.7264	25.4308	17.9895	10.7242
133	1ep3-A-1rm6-A	N	36.9895	33.6679	30.2452	28.4407	26.4055	22.3855	18.8388	14.251	9.33731	5.71114
134	1w85-A-1ep3-A	N	25.2238	22.764	20.3844	19.263	18.0338	15.5336	13.445	10.6182	7.19948	4.59462
135	1efp-A-3rrl-B	N	11.1896	10.0906	9.15398	8.58226	8.14109	6.65172	5.14402	4.1571	2.58006	1.52455
136	1kf6-C-1aon-O	N	14.0216	13.7316	12.8603	12.288	11.626	9.94684	7.9197	6.21355	4.38996	2.76606
137	1tyg-A-3mml-B	N	13.0444	12.16	10.6111	10.183	9.77169	8.61626	7.23652	5.60592	3.63786	1.68548
138	4hea-K-2y69-A	N	10.8054	10.8054	10.7705	10.4808	10.1795	8.89235	6.65721	3.71492	1.41107	0.404623
139	1zun-A-4eb7-A	N	14.0898	12.903	11.9369	11.3109	10.8657	9.47062	8.36089	6.84276	4.58979	2.59449
140	4hea-J-2wdq-C	N	19.4982	19.4982	19.4982	19.2738	18.8142	17.4122	14.8815	11.3427	6.2331	2.27979
141	4hea-M-2y69-B	N	52.8094	51.8204	50.3428	49.0981	47.3151	42.1118	34.6751	25.1795	12.479	3.79475
142	4hea-H-2y69-B	N	32.7761	32.2769	31.7112	30.8042	30.2239	27.107	21.0338	14.802	5.08847	1.08469
143	4hea-J-3g5o-A	N	16.6316	16.6163	15.8328	15.4475	15.2454	14.4318	12.7249	10.7329	7.73604	3.81403
144	1w85-B-1ep3-A	N	18.5628	16.6476	14.9337	13.9068	13.0719	10.9779	9.11541	7.09271	4.55154	3.00725
145	4hea-L-2y69-B	N	54.1224	53.3233	52.4121	51.3662	49.9689	45.4002	37.8848	27.3134	12.1915	2.1309
146	4hea-K-2wdq-D	N	11.7602	11.7602	11.7541	11.5108	11.4876	10.6879	8.40209	5.1382	2.9407	0.828769
147	1tyg-A-3mml-A	N	13.5949	12.9182	11.6329	11.0519	10.5081	9.46225	8.18988	5.74883	3.32763	1.44753
148	4hea-L-2wdq-C	N	22.9285	22.9285	22.8081	22.3825	21.597	19.7347	16.3527	11.1645	5.20234	0.866558
149	1ep3-A-1rm6-C	N	16.8439	15.8533	14.6986	14.1334	13.4412	12.1092	10.4501	8.62416	6.0808	3.75521
150	4hea-H-2wdq-C	N	16.8756	16.8756	16.7455	16.4005	15.7882	14.103	10.6419	6.92761	2.87445	0.727076
151	4hea-N-3g5o-B	N	16.7112	16.4046	15.9171	15.6405	15.0055	13.4313	11.546	8.91902	5.58123	2.09834
152	4hea-M-2wdq-C	N	18.4353	18.4353	18.1838	17.7765	17.0878	15.2198	12.4046	8.66083	4.26177	1.12007
153	1ep3-B-1rm6-C	N	17.1769	16.4439	15.4779	14.9381	14.3113	12.5261	10.8573	8.99624	6.90263	3.85754
154	1efp-A-1qop-B	N	16.0623	14.2577	12.3839	11.2772	10.5703	9.0996	7.40601	5.63158	4.07338	2.47409
155	1ep3-B-1qop-B	N	15.2182	13.9376	12.9244	12.1708	11.6293	10.0121	8.62564	6.78596	5.46792	3.10847
156	2ns1-A-4eb7-C	N	15.4222	14.8204	13.6832	13.2308	12.3675	10.7504	8.45802	6.62141	4.03308	2.06346
157	2ns1-B-4eb7-C	N	6.7747	6.23443	5.74748	5.53251	5.35429	4.93032	4.23918	3.40403	2.707	1.45539
158	4hea-J-2wdq-D	N	22.7989	22.7989	22.7989	22.7052	22.5624	21.4391	18.291	14.8022	8.7639	2.43516
159	3ip4-C-3mml-B	N	9.04525	8.60066	7.68542	7.43093	7.13722	6.35533	5.29297	4.3265	3.32469	1.93062
160	2ns1-A-2b3t-A	N	14.6393	13.9213	12.7117	12.0421	11.2113	9.46232	7.23502	5.39099	3.04305	1.47662
161	1efp-B-1rm6-A	N	28.8833	26.8305	24.2725	22.9228	21.0926	17.8827	14.5324	11.1946	7.03574	4.431
162	4hea-H-2wdq-D	N	19.8046	19.8046	19.6848	19.3909	19.0325	17.478	13.3863	9.23229	3.80777	0.646256
163	2zu0-C-4eb7-C	N	12.762	11.671	10.5287	10.0379	9.58798	8.59042	6.92336	5.44959	4.15609	2.0896
164	4hea-H-2y69-A	N	25.5654	25.5654	25.3802	24.819	23.8673	20.5056	14.4268	8.69662	2.25961	0.437424
165	4hea-M-2y69-A	N	24.6267	24.6267	24.1588	23.5025	22.4046	18.8649	13.9211	8.64398	3.14217	0.623148
166	2nu9-A-3ip4-C	N	7.27705	6.72471	6.21014	5.87633	5.59998	5.0257	4.01393	2.72171	2.17081	1.44688
	P: Positive Complex
	N: Negative Complex
	Norm_ASAx: Norm values of inter-protein residue interactions in specific ASA threshold x
	ASA thresholds include: 0.0, 0.05, 0.15, 0.2, 0.25, 0.35, 0.45, 0.55, 0.65, 0.75
	For example, Norm_ASA75 means Norm value of residue interactions in in ASA threshold 0.75

## Sheet: MIp
complex	complex names	Class	Norm_ASA0	Norm_ASA5	Norm_ASA15	Norm_ASA20	Norm_ASA25	Norm_ASA35	Norm_ASA45	Norm_ASA55	Norm_ASA65	Norm_ASA75
1	1q16-B-C	P	7.85209	7.83896	7.4379	7.01748	6.64755	5.72752	4.28293	3.00526	1.35797	0.380948
2	4hea-J-N	P	3.12657	3.12657	3.1107	2.94782	2.81765	2.37928	1.76569	1.1556	0.54129	0.120784
3	2b3t-B-A	P	3.47954	3.16863	2.41372	2.21596	2.09608	1.66406	1.29695	0.906861	0.608958	0.296699
4	3oaa-D-H	P	3.14877	2.98954	2.56619	2.43222	2.25995	1.94485	1.62447	1.03354	0.701228	0.258702
5	1zun-B-A	P	7.89244	7.09871	6.36789	6.06876	5.65638	4.90085	4.21256	3.06895	2.12646	1.08806
6	2r6g-G-A	P	2.14571	2.02083	1.83531	1.78245	1.74428	1.46695	1.16483	0.822348	0.483305	0.170092
7	2wiu-B-A	P	5.69267	5.37937	4.78004	4.63727	4.41094	3.87294	3.36664	2.91978	2.1179	1.38436
8	2ns1-B-A	P	2.75899	2.66037	2.34044	1.89278	1.65702	1.36689	0.957976	0.688109	0.343941	0.150204
9	1fft-A-C	P	5.6237	5.6237	5.42628	5.33006	4.91084	3.87039	2.84014	1.62909	0.704739	0.246627
10	1fm0-D-E	P	1.92114	1.72116	1.37488	1.35031	1.28069	1.07225	0.890413	0.749323	0.594784	0.232158
11	1aon-A-O	P	3.55527	3.24428	2.85029	2.76977	2.57631	2.37576	1.97241	1.28033	0.867507	0.402407
12	3oaa-A-H	P	3.92904	3.67755	3.25338	3.12451	2.89541	2.59455	2.11799	1.42068	1.03508	0.554948
13	4hea-A-J	P	1.85557	1.85557	1.85557	1.81793	1.77294	1.4854	1.09152	0.813464	0.521658	0.0855265
14	3oaa-D-G	P	5.25141	4.92868	4.19023	3.97083	3.77111	3.04014	2.45042	1.61228	1.01111	0.445197
15	1rm6-B-C	P	3.4972	3.27235	2.86331	2.64986	2.40393	2.0489	1.59495	1.25887	0.896345	0.464665
16	1kf6-C-D	P	4.13688	4.13688	3.94801	3.73047	3.45756	2.69071	1.86684	1.14334	0.668613	0.269237
17	4hea-A-K	P	1.47244	1.47244	1.45433	1.42039	1.37602	1.14113	0.766452	0.41664	0.195857	0.0559439
18	3pnl-B-A	P	3.75126	3.2481	2.71401	2.35049	2.14664	1.68585	1.186	0.932264	0.574621	0.277056
19	2a7u-A-B	P	4.27082	3.84328	3.25399	3.04961	2.91616	2.6239	2.28407	1.6703	1.11482	0.675395
20	1g4a-E-C	P	3.64414	3.03342	2.71987	2.42175	2.26662	1.92257	1.56202	1.16919	0.800772	0.360395
21	3a8i-E-A	P	2.5714	2.39956	1.99175	1.78909	1.53916	1.29993	1.00017	0.659429	0.373056	0.242312
22	1kqf-B-C	P	8.37576	8.35733	8.05961	7.82351	7.57658	6.62747	5.44251	4.19172	2.09879	0.836843
23	4hea-K-N	P	2.48084	2.48084	2.43566	2.34226	2.22794	1.90374	1.23877	0.617728	0.243246	0.0508913
24	1acm-A-B	P	4.96838	4.44232	3.63964	3.4351	3.24038	2.89039	2.19293	1.81416	1.18586	0.722334
25	1fft-A-B	P	9.08957	8.8493	8.58663	8.23054	7.66722	6.36413	4.59283	2.83831	1.37651	0.380203
26	2r6g-E-G	P	5.81134	5.27789	4.65612	4.38585	4.06387	3.45311	2.7974	2.00828	1.21353	0.462903
27	1kf6-C-B	P	5.87147	5.80721	5.39622	5.06773	4.74218	3.55932	2.81612	2.02319	1.41848	0.684234
28	2y69-A-B	P	16.6659	16.5283	16.1745	15.4084	14.285	11.9194	8.8017	4.88218	1.91014	0.584759
29	1rm6-A-B	P	9.36951	8.30408	7.0505	6.44667	5.70127	4.65816	3.62715	2.7025	1.76165	0.988153
30	2d1p-C-A	P	2.69748	2.46089	2.1578	2.09579	1.97452	1.69098	1.28357	1.01728	0.791997	0.306979
31	1kf6-A-B	P	8.03022	7.52628	6.85736	6.35649	5.88956	4.66717	3.62429	2.36476	1.28631	0.590035
32	3g5o-A-B	P	1.58164	1.51953	1.36139	1.2947	1.22164	1.10771	0.953274	0.797673	0.65912	0.361209
33	1q16-A-C	P	10.9068	10.4504	9.76444	9.26284	8.86113	7.49582	5.64127	3.96217	1.85618	0.467634
34	3dhw-C-A	P	2.58265	2.4172	2.13907	1.98442	1.80358	1.51369	1.1647	0.761306	0.433319	0.20529
35	4hea-F-G	P	6.10484	5.82477	5.19325	4.78273	4.34518	3.69088	3.1905	2.39449	1.69833	0.813737
36	1rm6-A-C	P	3.17771	3.00944	2.66919	2.45938	2.19428	1.84095	1.40948	1.05858	0.731792	0.430336
37	2hqs-A-H	P	4.58614	4.0312	3.63869	3.49009	3.21497	2.66201	2.11991	1.62785	1.06493	0.410312
38	1kf6-A-C	P	7.90509	7.36535	6.2532	5.7591	5.39781	4.13377	3.18633	2.34693	1.52985	0.782315
39	1nek-B-D	P	3.31669	3.28461	3.14469	3.08987	2.95889	2.63451	2.24664	1.58081	0.988136	0.303275
40	1ixr-C-B	P	2.96068	2.78253	2.52515	2.34647	2.23134	1.93963	1.72822	1.28702	0.944457	0.594218
41	3abo-A-B	P	6.89334	6.4214	5.55117	5.15478	4.78904	3.73014	3.10027	2.38556	1.38676	0.616654
42	4hea-M-N	P	5.22395	5.22395	5.09865	4.8295	4.49515	3.62866	2.49711	1.54833	0.612648	0.0755622
43	4hea-A-H	P	3.13466	3.13466	3.11023	3.06935	2.92843	2.31082	1.4569	0.932021	0.310059	0.0385465
44	1kf6-D-B	P	4.95874	4.89874	4.82811	4.56636	4.30929	3.74862	2.85732	1.81713	1.08481	0.428361
45	1nek-B-C	P	2.97023	2.94395	2.84239	2.78963	2.54487	2.22944	1.92834	1.25615	0.700108	0.201109
46	1efp-A-B	P	5.2336	4.78609	4.00755	3.7457	3.53998	2.84421	2.2606	1.75609	1.02523	0.685041
47	4hea-J-K	P	1.76959	1.76959	1.76503	1.69279	1.64458	1.39879	0.933659	0.523138	0.246782	0.0849556
48	4fhr-A-B	P	5.74332	5.49807	4.9076	4.71646	4.26256	3.869	3.35488	2.79288	2.08939	1.35148
49	1a0o-B-A	P	2.84193	2.57993	2.33723	2.17676	2.07073	1.78177	1.52758	1.15722	0.904636	0.49834
50	2avu-A-E	P	5.39075	5.15527	4.74879	4.34846	4.10758	3.71047	3.05473	2.27988	1.48324	0.85957
51	3ip4-A-C	P	2.42267	2.21007	1.86183	1.53484	1.39396	1.19783	0.859062	0.596381	0.439187	0.2448
52	1lzw-A-B	P	8.93552	8.36264	7.26301	7.0035	6.71189	5.9783	4.76391	3.78601	2.69957	1.39153
53	1tyg-B-A	P	1.71436	1.51758	1.32301	1.30524	1.19966	1.03914	0.86749	0.593841	0.281216	0.125197
54	3ip4-B-C	P	2.86067	2.71373	2.4357	2.24092	1.9452	1.57358	1.1276	0.786492	0.570067	0.386326
55	2y69-A-C	P	10.398	10.398	10.1346	9.73179	8.99927	7.30019	5.18538	2.62155	0.744841	0.298159
56	4hea-L-M	P	6.30398	6.30398	6.06134	5.75995	5.34386	4.27454	2.90777	1.73787	0.718196	0.123473
57	2qi9-A-F	P	5.0516	4.57924	4.07028	3.84406	3.5371	3.11067	2.39538	1.56541	0.924847	0.439969
58	3mml-A-B	P	2.96125	2.62361	1.87856	1.78304	1.61641	1.32851	1.02538	0.682155	0.415359	0.219251
59	3teh-A-B	P	6.79536	6.25261	5.32358	4.81519	4.28637	3.29807	2.68258	2.05645	1.28841	0.598376
60	4hea-L-N	P	5.75544	5.75544	5.6341	5.34481	4.94456	4.00445	2.92878	1.75013	0.675983	0.062018
61	1nvm-B-A	P	8.9352	7.49931	6.43171	5.89523	5.17163	4.34377	3.16249	1.80235	1.18601	0.584958
62	3oaa-A-D	P	8.72973	8.26669	6.76375	6.5582	6.22784	4.97816	4.06361	2.81334	1.80146	0.703575
63	3rrl-A-B	P	4.04342	3.66077	3.1846	2.77676	2.35457	1.79701	1.28736	0.760423	0.451816	0.21182
64	2wdq-C-D	P	3.26029	3.26029	3.25895	3.15403	3.04662	2.92763	2.35347	1.48105	0.734718	0.292673
65	4eb7-C-A	P	3.61746	3.20057	2.80518	2.61282	2.47032	2.00723	1.6372	1.30291	0.943264	0.46864
66	3n39-C-B	P	9.38314	8.18469	6.83178	6.47014	6.3908	5.55481	5.04482	4.2847	2.93301	0.830282
67	2zu0-C-A	P	4.88115	4.41444	3.67639	3.20276	2.86356	2.31112	1.6454	1.26334	0.821689	0.403254
68	1wdk-A-C	P	4.40244	3.85089	3.25992	2.9738	2.70173	2.22765	1.74751	1.23253	0.83553	0.50801
69	1l7v-A-C	P	1.62598	1.54841	1.41839	1.32071	1.21739	1.0058	0.789798	0.516058	0.314241	0.117186
70	1w85-A-B	P	4.21197	3.78309	3.32106	2.97742	2.62399	2.0358	1.37571	0.991199	0.620461	0.382266
71	2d1p-C-B	P	2.46209	2.17997	1.9422	1.90261	1.80311	1.53434	1.07095	0.796183	0.631236	0.386794
72	3oaa-A-G	P	5.89149	5.49084	4.94584	4.6938	4.39734	3.59353	2.93399	2.12003	1.36527	0.767052
73	3r9j-C-A	P	3.34288	3.05968	2.68542	2.55246	2.46066	2.22702	1.84447	1.44897	0.943413	0.475165
74	2r6g-F-E	P	13.2537	11.7902	10.3038	9.81774	8.96805	7.49629	5.74493	3.88267	2.25425	0.810121
75	4hea-H-J	P	3.94619	3.94619	3.90715	3.73558	3.6114	3.0343	2.12145	1.25468	0.423129	0.0662942
76	3vti-C-A	P	4.59451	3.93476	3.30754	3.06532	2.76717	2.1069	1.48305	1.00522	0.66394	0.3788
77	2r6g-F-B	P	10.193	9.40768	8.65568	8.31103	7.94344	6.48136	4.86733	3.40073	2.09556	0.789168
78	2nu9-A-B	P	5.88468	4.65415	3.95892	3.7435	3.32185	2.60863	1.96111	1.22744	0.835048	0.474064
79	1ep3-A-B	P	3.56189	3.13463	2.63099	2.20169	1.98482	1.50137	1.16261	0.851276	0.537642	0.29339
80	1nek-B-A	P	8.96486	8.50374	7.60366	7.23749	6.41201	5.24163	4.11016	2.86671	1.71618	0.703927
81	3oaa-G-H	P	2.73698	2.5441	2.32022	2.14319	2.01093	1.69399	1.39089	0.978689	0.671621	0.318805
82	1kmi-Z-Y	P	5.88416	5.43421	5.12726	4.83785	4.6693	4.09637	3.79395	3.01426	2.32609	1.383
83	1qop-A-B	P	4.84288	3.79531	3.23583	2.93304	2.68324	1.88969	1.37997	0.891129	0.591053	0.364768
84	1zun-A-2zu0-C	N	3.25846	2.88252	2.59051	2.39312	2.26121	2.02636	1.73932	1.03821	0.664519	0.30851
85	2nu9-A-3ip4-B	N	5.27983	4.53946	3.94661	3.73076	3.43693	2.79551	1.85068	1.14741	0.744299	0.476266
86	1w85-B-1ep3-B	N	3.554	3.11707	2.65182	2.40977	2.13303	1.66383	1.2776	0.979134	0.683942	0.42432
87	1qop-A-1rm6-A	N	3.93845	3.35131	2.84012	2.5796	2.37251	1.95658	1.54511	1.13412	0.736803	0.458864
88	4hea-M-3g5o-A	N	1.96722	1.95447	1.78231	1.68471	1.61854	1.3994	1.12283	0.851674	0.512983	0.160029
89	4hea-L-2y69-A	N	7.90643	7.90643	7.73905	7.40098	6.94597	5.62494	3.80706	2.23612	0.70275	0.0936215
90	4hea-L-2wdq-D	N	6.53858	6.53858	6.44747	6.3534	6.15443	5.68364	4.30823	2.95214	1.45558	0.160245
91	1zun-B-4eb7-C	N	5.71338	5.02268	4.32168	4.16354	3.93998	3.53232	2.90123	2.25289	1.71528	0.933213
92	4hea-K-3g5o-B	N	0.813206	0.771463	0.73362	0.70833	0.671565	0.596183	0.463223	0.283753	0.1925	0.0695423
93	1zun-B-4eb7-A	N	8.07028	7.02351	6.13229	5.70899	5.15892	4.46691	3.61984	2.78857	1.79308	0.975759
94	1w85-A-1ep3-B	N	3.72428	3.30492	2.79918	2.58425	2.38201	1.90838	1.53003	1.21216	0.88089	0.51094
95	1fm0-D-1zun-A	N	1.60148	1.4659	1.33649	1.26855	1.19344	1.013	0.84171	0.65812	0.409568	0.201817
96	1fm0-E-3pnl-B	N	2.61577	2.20037	1.84535	1.76448	1.66374	1.47077	1.22655	0.85809	0.616223	0.357909
97	3ip4-B-3mml-A	N	3.88723	3.53908	3.07238	2.73666	2.49459	2.09239	1.61976	1.07665	0.665052	0.309162
98	1qop-B-1rm6-A	N	4.60859	4.03915	3.40117	3.0342	2.6948	2.21687	1.70565	1.20712	0.841987	0.490739
99	1tyg-B-3mml-B	N	1.68243	1.52818	1.19639	1.1579	1.064	0.914411	0.717718	0.585993	0.428117	0.250377
100	1qop-B-3rrl-B	N	2.95027	2.43756	2.10557	1.90726	1.78651	1.39332	0.9329	0.601406	0.373223	0.200572
101	2ns1-B-4eb7-A	N	2.02565	1.80988	1.58629	1.44356	1.34625	1.11106	0.942873	0.663395	0.406846	0.204854
102	3ip4-B-3mml-B	N	3.61361	3.1913	2.19397	2.02588	1.85113	1.44612	1.09036	0.81112	0.540877	0.286917
103	1qop-B-3rrl-A	N	3.14925	2.64167	2.28417	2.01019	1.83393	1.34457	1.01301	0.690681	0.456095	0.274432
104	1kf6-D-1aon-A	N	5.7823	5.52132	5.15942	4.9462	4.71396	4.19732	3.1644	2.00869	1.20248	0.43421
105	4hea-A-2wdq-C	N	1.84607	1.84607	1.84531	1.82366	1.75676	1.5449	1.20582	0.83565	0.430224	0.0681446
106	3g5o-B-2y69-A	N	2.38015	2.27732	2.18951	2.11671	1.9485	1.62751	1.25414	0.794001	0.379417	0.129296
107	1efp-A-1rm6-A	N	4.80434	4.26655	3.57564	3.19908	2.89031	2.35569	1.82871	1.35076	0.893079	0.529277
108	2ns1-B-2b3t-A	N	1.82813	1.6876	1.2966	1.09597	1.04503	0.878214	0.719219	0.500955	0.390572	0.182658
109	1ep3-B-1rm6-A	N	5.28446	4.69974	4.00454	3.63013	3.30032	2.65531	2.124	1.60208	1.12534	0.624602
110	1kf6-D-1aon-O	N	3.16914	3.041	2.90976	2.80294	2.65658	2.36145	1.71217	1.08265	0.756655	0.279114
111	2y69-A-2wdq-D	N	4.88564	4.88564	4.88298	4.82364	4.68504	4.20036	3.10637	1.90856	0.692115	0.094946
112	4hea-A-2y69-B	N	5.82992	5.7268	5.55193	5.3873	5.15798	4.56651	3.44523	2.30033	1.14464	0.185638
113	1efp-A-1rm6-C	N	1.60816	1.46326	1.26075	1.19284	1.09453	0.934048	0.764603	0.615955	0.472222	0.227278
114	4hea-N-2wdq-C	N	3.65997	3.65997	3.62924	3.54309	3.33164	2.87166	2.34554	1.43529	0.581207	0.114169
115	2zu0-A-3pnl-A	N	8.7452	7.70629	6.67375	5.79187	5.29193	4.3812	3.44124	2.77719	1.97931	1.06151
116	3pnl-A-1zun-A	N	3.9433	3.47575	3.10402	2.81978	2.57749	2.1298	1.72347	1.40762	1.0037	0.483514
117	2nu9-B-3ip4-B	N	6.50328	5.45549	4.66789	4.4762	4.2454	3.60977	2.7682	1.62012	1.02139	0.568028
118	1efp-A-1qop-A	N	4.05637	3.39936	2.70677	2.44624	2.29627	1.70269	1.26259	0.917513	0.613863	0.419961
119	2zu0-C-4eb7-A	N	2.90324	2.53122	2.08978	1.8976	1.7454	1.41436	1.05187	0.782333	0.485317	0.24404
120	1ep3-B-1qop-A	N	2.55996	2.1839	1.85085	1.70162	1.57818	1.26417	1.00792	0.728612	0.493108	0.27664
121	4hea-N-2y69-A	N	5.03699	5.03699	5.00867	4.86077	4.51938	3.77961	2.64624	1.4824	0.478885	0.0724233
122	1zun-A-2zu0-A	N	4.39763	4.03504	3.47255	3.22465	2.88279	2.41188	1.90834	1.4334	0.954127	0.506332
123	1kf6-B-1aon-O	N	2.23135	2.12982	1.99639	1.92635	1.77502	1.55741	1.22493	0.871558	0.62599	0.309247
124	1kf6-B-1aon-A	N	4.54003	4.22191	3.88464	3.72208	3.47717	2.9138	2.49164	1.84537	1.1817	0.498427
125	1ep3-A-3rrl-B	N	3.29648	2.79585	2.47705	2.22262	2.01886	1.60504	1.25483	0.938384	0.569801	0.310729
126	1qop-A-3rrl-A	N	2.37992	1.94037	1.67648	1.51444	1.37701	1.04864	0.791013	0.591039	0.378608	0.254953
127	1ep3-A-1qop-B	N	2.95505	2.42289	2.06096	1.83125	1.67551	1.36664	1.12025	0.828572	0.506294	0.27338
128	2zu0-C-3pnl-B	N	2.36308	2.04224	1.73442	1.5787	1.48573	1.20867	0.950878	0.70645	0.494372	0.240533
129	1efp-B-1rm6-C	N	1.57991	1.45225	1.32126	1.26226	1.15607	0.980262	0.789576	0.622626	0.408702	0.242139
130	1ep3-A-1qop-A	N	2.70472	2.2332	1.93902	1.7398	1.64265	1.34682	1.04703	0.767993	0.473275	0.287554
131	1efp-B-1qop-B	N	4.43452	3.83078	3.38257	3.02966	2.81483	2.29017	1.80325	1.25343	0.713542	0.463557
132	1zun-B-2zu0-A	N	9.65061	8.91995	7.7461	7.10307	6.51918	5.61775	4.52648	3.49251	2.45515	1.37547
133	1ep3-A-1rm6-A	N	5.18001	4.45891	3.83446	3.45689	3.13616	2.53804	2.01313	1.48032	0.947068	0.57724
134	1w85-A-1ep3-A	N	4.25822	3.65498	3.14986	2.90377	2.66678	2.12547	1.72056	1.32052	0.872921	0.512964
135	1efp-A-3rrl-B	N	2.72843	2.30609	1.87874	1.71697	1.60404	1.217	0.821036	0.621082	0.372798	0.181553
136	1kf6-C-1aon-O	N	4.48747	4.07338	3.49096	3.31844	3.10505	2.21719	1.61997	1.21527	0.867294	0.468239
137	1tyg-A-3mml-B	N	2.42355	2.06788	1.43199	1.35126	1.26026	1.02056	0.81269	0.593403	0.349281	0.146828
138	4hea-K-2y69-A	N	2.73689	2.73689	2.71313	2.62232	2.4954	2.14315	1.40558	0.690438	0.242676	0.0634602
139	1zun-A-4eb7-A	N	3.33008	2.7882	2.47297	2.22485	2.06843	1.6898	1.35453	1.02096	0.617387	0.340571
140	4hea-J-2wdq-C	N	3.99325	3.99325	3.99325	3.91927	3.78184	3.4128	2.81009	1.85678	0.81695	0.238069
141	4hea-M-2y69-B	N	13.053	12.8456	12.1223	11.6545	11.0392	9.28445	6.90421	4.57595	2.03159	0.473912
142	4hea-H-2y69-B	N	9.36523	9.2412	8.72199	8.27962	7.86446	6.4894	4.40964	2.67384	0.715977	0.0589691
143	4hea-J-3g5o-A	N	2.27524	2.26108	2.0991	2.0163	1.95649	1.77875	1.47898	1.18428	0.790835	0.399116
144	1w85-B-1ep3-A	N	3.3811	2.86375	2.4979	2.26558	2.07549	1.64526	1.23042	0.921134	0.573961	0.335135
145	4hea-L-2y69-B	N	14.2165	14.0396	13.4838	12.5872	11.9158	10.3782	7.82304	5.22284	2.28724	0.431027
146	4hea-K-2wdq-D	N	2.75802	2.75802	2.74842	2.7164	2.67038	2.52384	1.86415	1.01628	0.552001	0.149129
147	1tyg-A-3mml-A	N	2.38673	2.09224	1.7242	1.54769	1.40892	1.16586	0.941876	0.624798	0.327079	0.136727
148	4hea-L-2wdq-C	N	4.96047	4.96047	4.88569	4.723	4.42154	3.8228	3.0936	1.90452	0.817123	0.0686669
149	1ep3-A-1rm6-C	N	2.91667	2.61025	2.34215	2.18094	1.94589	1.64891	1.33876	1.03836	0.723853	0.396139
150	4hea-H-2wdq-C	N	3.78671	3.78671	3.7615	3.6607	3.46785	2.90518	2.12377	1.15246	0.395342	0.0740082
151	4hea-N-3g5o-B	N	2.21178	2.13297	2.0513	1.98615	1.84099	1.57124	1.28576	0.896978	0.528873	0.170615
152	4hea-M-2wdq-C	N	3.89392	3.89392	3.80397	3.68604	3.44749	2.94934	2.35855	1.49011	0.637525	0.0940585
153	1ep3-B-1rm6-C	N	2.34349	2.17361	1.92297	1.81356	1.6796	1.40371	1.16251	0.939755	0.709598	0.398008
154	1efp-A-1qop-B	N	5.53075	4.7473	3.51515	3.06707	2.68499	1.93066	1.46456	1.03263	0.663945	0.378392
155	1ep3-B-1qop-B	N	2.93093	2.46246	2.08752	1.82649	1.67448	1.25746	1	0.751982	0.560615	0.310808
156	2ns1-A-4eb7-C	N	4.03016	3.79581	3.11927	2.89538	2.67603	2.05504	1.51296	1.07197	0.571442	0.237999
157	2ns1-B-4eb7-C	N	2.44376	2.25521	1.88419	1.83313	1.77239	1.59429	1.29164	0.986176	0.769207	0.389385
158	4hea-J-2wdq-D	N	5.29993	5.29993	5.29993	5.24631	5.16396	4.87023	3.91036	2.85537	1.58182	0.450714
159	3ip4-C-3mml-B	N	1.59386	1.47473	1.08091	0.99193	0.920747	0.76708	0.602582	0.469699	0.352434	0.198103
160	2ns1-A-2b3t-A	N	2.96768	2.75378	2.23881	2.00076	1.76834	1.34497	0.919314	0.610985	0.307972	0.137154
161	1efp-B-1rm6-A	N	4.05369	3.61315	3.11367	2.86336	2.59311	2.13568	1.69659	1.27175	0.794362	0.491539
162	4hea-H-2wdq-D	N	4.46893	4.46893	4.44548	4.35164	4.27421	3.86492	2.81421	1.82847	0.650811	0.0538122
163	2zu0-C-4eb7-C	N	2.88479	2.60035	1.93218	1.78576	1.70398	1.47341	1.17861	0.917818	0.73865	0.473973
164	4hea-H-2y69-A	N	6.62832	6.62832	6.56296	6.3812	6.0406	4.92426	3.1887	1.77432	0.349179	0.107586
165	4hea-M-2y69-A	N	5.75437	5.75437	5.53772	5.28224	4.92279	3.99349	2.71159	1.56254	0.507711	0.106314
166	2nu9-A-3ip4-C	N	2.06797	1.87723	1.70367	1.50981	1.36085	1.17578	0.824643	0.546199	0.386527	0.27052
	P: Positive Complex
	N: Negative Complex
	Norm_ASAx: Norm values of inter-protein residue interactions in specific ASA threshold x
	ASA thresholds include: 0.0, 0.05, 0.15, 0.2, 0.25, 0.35, 0.45, 0.55, 0.65, 0.75
	Form example, Norm_ASA75 means Norm value of residue interactions in in ASA threshold 0.75

## Sheet: CLR
complex	complex names	Class	Norm_ASA0	Norm_ASA5	Norm_ASA15	Norm_ASA20	Norm_ASA25	Norm_ASA35	Norm_ASA45	Norm_ASA55	Norm_ASA65	Norm_ASA75
1	1q16-B-C	P	350.463	349.044	333.836	321.01	305.951	269.236	217.443	152.966	72.7943	17.2432
2	4hea-J-N	P	263.016	263.016	261.771	252.666	239.749	204.345	155.152	104.016	48.3342	11.9104
3	2b3t-B-A	P	318.815	287.061	255.557	241.58	227.616	197.468	164.39	129.646	92.1997	51.3022
4	3oaa-D-H	P	265.21	248.203	215.889	203.328	185.874	166.51	130.531	99.0159	69.1533	29.3253
5	1zun-B-A	P	436.709	385.186	346.45	325.684	303.127	264.404	222.046	163.653	111.481	58.3792
6	2r6g-G-A	P	301.132	282.96	250.276	241.366	229.684	193.579	154.161	107.965	64.6988	24.0352
7	2wiu-B-A	P	181.886	167.958	145.6	140.468	132.267	114.396	98.8642	85.2441	63.0554	40.2584
8	2ns1-B-A	P	223.441	209.407	184.191	167.12	153.014	127.252	96.0851	71.6424	35.9859	15.3825
9	1fft-A-C	P	357.541	357.541	343.677	333.824	308.922	252.001	189.266	121.065	53.5892	15.0949
10	1fm0-D-E	P	110.417	98.7806	85.9668	83.2243	77.421	68.1679	57.1775	46.9704	35.1824	19.922
11	1aon-A-O	P	256.716	228.96	199.623	190.204	176.363	157.307	129.702	101.873	71.0822	37.7545
12	3oaa-A-H	P	273.574	252.142	220.844	209.324	193.781	172.349	139.47	107.681	78.8414	41.5318
13	4hea-A-J	P	142.182	142.182	142.182	139.935	135.799	118.143	87.9959	64.5533	35.3619	7.66184
14	3oaa-D-G	P	389.141	359.856	312.93	293.795	272.378	237.267	185.975	135.41	94.6834	41.8501
15	1rm6-B-C	P	213.588	195.258	165.437	154.335	137.112	116.105	90.3044	70.5168	50.7477	27.3391
16	1kf6-C-D	P	120.862	120.862	114.869	108.575	102.581	82.875	58.8226	35.4501	17.8901	7.75143
17	4hea-A-K	P	110.804	110.804	110.121	108.248	105.374	93.2814	66.4733	39.8623	22.568	5.31885
18	3pnl-B-A	P	257.539	217.514	184.019	163.33	148.359	123.119	96.4862	75.5272	51.5112	27.7588
19	2a7u-A-B	P	315.265	284.804	246.137	229.756	214.805	186.85	157.654	123.259	91.1252	58.2285
20	1g4a-E-C	P	293.221	254.824	222.661	212.819	200.837	171.802	140.863	103.311	71.5628	29.3486
21	3a8i-E-A	P	220.104	205.177	173.231	162.525	149.488	128.327	104.322	79.3517	53.3565	32.5062
22	1kqf-B-C	P	249.085	247.077	237.055	229.873	220.133	193.187	165.206	132.324	73.7549	34.4775
23	4hea-K-N	P	207.97	207.97	205.69	198.422	189.059	165.73	119.237	65.134	30.1958	7.00336
24	1acm-A-B	P	209.853	187.632	155.787	142.078	129.618	112.62	92.5463	75.908	53.0489	31.9128
25	1fft-A-B	P	436.362	424.162	408.3	389.131	360.463	303.26	217.509	135.218	66.2352	21.7403
26	2r6g-E-G	P	324.369	295.884	264.579	249.69	236.887	202.021	168.378	119.735	71.3946	29.3656
27	1kf6-C-B	P	178.735	175.627	163.002	151.048	139.869	112.753	89.7897	65.5577	40.9273	21.1178
28	2y69-A-B	P	370.321	360.553	346.825	329.169	308.53	258.335	185.554	110.482	39.89	11.4108
29	1rm6-A-B	P	461.91	401.204	327.529	296.209	262.176	215.039	167.914	124.554	82.8882	46.4136
30	2d1p-C-A	P	107.107	92.9185	80.7738	78.185	72.5451	60.1967	49.2705	38.3714	27.4683	14.4901
31	1kf6-A-B	P	391.05	355.825	322.517	298.527	271.503	224.401	183.055	132.543	89.6105	43.5736
32	3g5o-A-B	P	79.4631	74.8519	65.0564	60.989	58.4614	51.0396	43.4708	36.0827	29.2118	16.4474
33	1q16-A-C	P	540.31	517.2	481.803	455.235	432.476	369.108	291.547	201.778	95.905	21.1216
34	3dhw-C-A	P	267.872	248.661	225.74	214.835	199.916	171.695	136.737	94.326	57.9147	25.6939
35	4hea-F-G	P	199.919	181.365	154.666	138.54	125.195	108.859	89.6766	69.3851	49.7631	25.6825
36	1rm6-A-C	P	321.777	298.213	257.682	238.091	213.041	176.119	138.26	107.049	75.4231	45.3807
37	2hqs-A-H	P	265.717	234.878	212.102	204.002	191.651	165.477	133.724	105.991	71.0493	32.2657
38	1kf6-A-C	P	272.677	252.7	223.381	206.167	192.097	152.14	115.534	86.0673	52.1465	26.659
39	1nek-B-D	P	159.937	157.842	149.714	145.705	139.119	123.229	105.324	77.7203	45.3594	14.2897
40	1ixr-C-B	P	264.064	240.189	215.005	194.674	186.647	162.904	141.705	112.559	81.6524	46.6912
41	3abo-A-B	P	362.611	336.184	288.778	263.869	237.664	184.637	143.685	112.053	74.3927	34.8662
42	4hea-M-N	P	447.456	447.456	435.896	417.552	391.222	323.876	243.496	160.525	69.5875	10.4417
43	4hea-A-H	P	208.335	208.335	206.904	203.558	196.597	164.968	115.212	76.8185	31.4094	6.5163
44	1kf6-D-B	P	169.477	166.523	162.324	152.622	142.382	122.653	92.9518	56.4386	32.1717	14.2696
45	1nek-B-C	P	169.489	167.255	158.249	152.412	141.597	122.42	106.001	73.9598	42.1047	15.2186
46	1efp-A-B	P	297.023	253.767	216.833	203.475	189.085	160.754	130.555	106.993	71.082	48.0628
47	4hea-J-K	P	132.185	132.185	131.414	127.55	124.293	110.371	79.9571	46.0709	23.9966	7.45869
48	4fhr-A-B	P	333.945	314.49	270.333	256.422	236.644	213.965	184.187	157.706	124.168	84.2476
49	1a0o-B-A	P	267.154	233.529	210.601	194.126	185.807	159.827	142.395	111.67	88.6368	50.8599
50	2avu-A-E	P	151.806	141.345	127.743	117.801	112.523	102.984	84.0399	62.7529	41.6908	25.1218
51	3ip4-A-C	P	227.673	205.482	173.016	155.626	146.926	127.407	103.108	78.6188	61.1906	36.9065
52	1lzw-A-B	P	288.547	261.623	222.693	215.512	206.821	185.942	160.877	130.203	93.3727	62.0577
53	1tyg-B-A	P	128.544	115.822	97.2744	93.9801	86.4868	72.5421	58.2911	44.7495	28.5116	14.3324
54	3ip4-B-C	P	220.528	207.6	182.72	171.518	159.503	136.724	109.554	86.5078	66.9237	43.6313
55	2y69-A-C	P	392.933	392.933	382.372	372.595	347.51	288.709	206.072	118.345	36.4312	8.00687
56	4hea-L-M	P	538.62	538.62	518.083	492.379	463.836	383.41	286.986	191.792	83.267	8.58531
57	2qi9-A-F	P	271.525	242.115	212.983	200.365	183.616	159.632	122.393	78.7353	46.0396	20.224
58	3mml-A-B	P	229.241	196.707	146.626	139.016	127.034	105.671	83.5295	59.4753	39.2671	20.4593
59	3teh-A-B	P	536.699	487.419	416.398	385.927	353.378	295.413	245.347	192.866	133.776	76.1815
60	4hea-L-N	P	502.808	502.808	492.082	467.77	436.943	366.517	284.518	185.776	79.1493	7.91537
61	1nvm-B-A	P	347.584	295.927	250.281	230.668	205.718	171.492	129.207	90.5043	62.901	35.9048
62	3oaa-A-D	P	542.63	500.959	421.3	394.815	359.558	306.421	235.347	176.91	124.963	58.9499
63	3rrl-A-B	P	233.259	201.664	173.535	155.268	140.362	109.373	81.5916	61.7131	38.9385	22.2199
64	2wdq-C-D	P	117.951	117.951	117.493	116.28	112.12	106.491	88.8066	62.8993	28.9109	7.05576
65	4eb7-C-A	P	245.123	205.63	173.65	161.861	150.655	127.302	105.148	81.6185	58.5743	33.7607
66	3n39-C-B	P	217.061	188.744	158.499	146.775	138.942	114.005	99.2469	81.1178	56.1428	26.163
67	2zu0-C-A	P	334.677	302.998	255.806	230.619	213.243	180.699	142.368	107.898	77.2701	39.9457
68	1wdk-A-C	P	497.125	424.562	357.991	323.182	290.983	239.025	193.652	138.883	95.8977	56.6298
69	1l7v-A-C	P	257.052	241.704	216.774	200.498	184.231	151.387	116.78	75.7209	44.6575	17.3941
70	1w85-A-B	P	343.405	292.085	246.49	222.418	201.498	160.609	121.043	93.8706	62.829	44.0438
71	2d1p-C-B	P	100.875	85.0713	74.5845	72.5623	66.8808	56.4801	43.4698	32.822	27.6019	15.9476
72	3oaa-A-G	P	407.742	372.335	327.773	310.179	290.095	250.152	202.564	150.31	110.445	60.626
73	3r9j-C-A	P	158.264	144.336	127.68	121.529	115.198	102.331	85.3337	66.1816	48.6278	27.0314
74	2r6g-F-E	P	432.381	392.522	347.583	328.669	304.348	259.608	207.222	144.014	88.4838	35.633
75	4hea-H-J	P	239.569	239.569	237.758	229.738	221.955	186.056	131.863	85.1415	32.2998	11.79
76	3vti-C-A	P	490.229	411.6	343.812	316.165	290.435	230.142	174.945	129.816	92.9368	58.8298
77	2r6g-F-B	P	414.107	388.993	347.254	333.737	310.471	265.571	203.443	144.011	90.1506	33.5295
78	2nu9-A-B	P	355.53	297.334	248.336	234.282	214.735	182.163	147.792	106.588	76.0965	48.2342
79	1ep3-A-B	P	266.947	220.452	188.133	169.592	155.252	123.445	100.951	75.9086	51.2775	28.5026
80	1nek-B-A	P	395.431	365.947	316.043	294.478	265.418	216.068	181.488	140.483	94.4136	52.1162
81	3oaa-G-H	P	197.849	182.672	166.325	158.676	149.581	135.413	113.13	85.272	61.2226	28.9227
82	1kmi-Z-Y	P	160.489	145.108	136.723	127.384	122.951	107.768	97.4808	74.8826	60.1703	35.9682
83	1qop-A-B	P	347.211	283.881	244.639	224.1	208.86	172.252	139.048	103.026	71.2852	43.3537
84	1zun-A-2zu0-C	N	281.85	250.671	221.516	202.099	189.476	162.097	136.149	100.992	69.3416	33.4284
85	2nu9-A-3ip4-B	N	387.202	333.505	279.292	264.301	239.028	199.14	159.135	118.414	84.692	54.565
86	1w85-B-1ep3-B	N	273.481	229.061	193.375	173.995	158.063	123.132	96.3809	73.0108	52.0837	31.3695
87	1qop-A-1rm6-A	N	411.283	343.266	290.081	264.625	245.356	200.215	160.646	120.464	78.6837	50.938
88	4hea-M-3g5o-A	N	192.084	191.027	171.856	161.236	153.398	131.68	103.867	77.4141	46.1357	13.8007
89	4hea-L-2y69-A	N	565.705	565.705	554.183	529.685	494.409	409.795	294.608	176.482	59.5237	7.94119
90	4hea-L-2wdq-D	N	252.521	252.521	248.761	241.626	233.138	210.464	166.15	117.528	54.7627	6.41356
91	1zun-B-4eb7-C	N	291.017	253.139	216.321	207.219	194.897	172.649	144.706	112.104	85.8734	47.7718
92	4hea-K-3g5o-B	N	86.6343	82.4892	78.4185	75.8211	72.826	63.5296	46.9206	27.4964	18.2632	6.90087
93	1zun-B-4eb7-A	N	475.581	398.067	334.736	306.716	278.375	234.103	192.754	150.632	100.599	58.1541
94	1w85-A-1ep3-B	N	269.554	231.782	194.813	176.371	161.741	129.899	105.058	84.7008	61.0071	35.5123
95	1fm0-D-1zun-A	N	151.75	136.54	125.225	119.263	111.688	95.7801	80.8544	63.629	42.2975	23.5011
96	1fm0-E-3pnl-B	N	156.822	132.472	109.282	102.249	94.7337	82.426	67.0794	51.5444	36.8448	20.2296
97	3ip4-B-3mml-A	N	355.161	316.966	263.479	245.581	221.789	184.113	150.598	109.086	69.2523	34.8819
98	1qop-B-1rm6-A	N	538.54	458.542	386.923	347.81	311.176	247.172	197.581	143.019	95.8718	57.73
99	1tyg-B-3mml-B	N	106.556	95.4915	75.5715	72.6128	66.9376	56.9332	45.1446	35.874	25.9633	15.2485
100	1qop-B-3rrl-B	N	291.503	243.288	208.351	187.265	171.911	134.679	104.466	76.283	50.1492	28.409
101	2ns1-B-4eb7-A	N	214.604	183.266	157.969	142.204	133.625	113.988	97.5797	78.134	50.6669	29.4376
102	3ip4-B-3mml-B	N	300.061	260.701	203.264	189.079	174.763	141.034	111.456	86.5384	60.8294	35.9684
103	1qop-B-3rrl-A	N	310.402	264.952	224.447	200.566	179.131	144.25	112.52	83.986	56.8963	32.8812
104	1kf6-D-1aon-A	N	261.364	243.913	222.405	212.481	202.071	175.513	133.01	82.6088	47.0898	19.2116
105	4hea-A-2wdq-C	N	124.137	124.137	123.823	122.689	117.207	104.355	81.5643	59.8915	31.5697	6.85577
106	3g5o-B-2y69-A	N	201.448	191.632	182.945	177.024	166.042	136.853	101.303	66.0821	31.1838	12.7947
107	1efp-A-1rm6-A	N	449.146	388.642	317.462	285.532	258.908	210.664	163.344	122.721	82.0747	54.7101
108	2ns1-B-2b3t-A	N	181.872	159.842	140.606	129.798	124.861	109.997	93.6452	74.9979	53.1811	28.8117
109	1ep3-B-1rm6-A	N	387.518	334.531	278.492	250.755	225.738	177.476	139.968	105.895	72.4846	39.6583
110	1kf6-D-1aon-O	N	108.991	103.696	97.6183	94.3506	88.683	78.4049	57.1725	36.9122	23.3326	11.7453
111	2y69-A-2wdq-D	N	245.657	245.657	244.844	240.963	231.209	206.421	152.443	97.301	35.5107	8.57668
112	4hea-A-2y69-B	N	166.404	162.06	156.105	149.75	143.284	123.603	92.6497	63.7747	33.3982	7.09966
113	1efp-A-1rm6-C	N	205.689	186.465	158.62	147.942	135.09	115.621	91.0123	72.977	52.9919	34.3131
114	4hea-N-2wdq-C	N	223.71	223.71	221.686	215.449	201.24	177.009	143.466	93.648	39.1293	8.66771
115	2zu0-A-3pnl-A	N	360.272	319.787	272.384	240.371	214.361	180.146	140.027	110.46	79.4341	42.7817
116	3pnl-A-1zun-A	N	312.21	271.983	243.492	219.985	199.642	168.039	137.224	104.435	71.9775	37.2991
117	2nu9-B-3ip4-B	N	441.963	383.031	327.805	304.534	282.884	236.54	194.495	149.731	107.999	63.8977
118	1efp-A-1qop-A	N	290.895	240.884	202.224	186.92	175.657	148.709	119.811	92.9997	64.0553	43.5473
119	2zu0-C-4eb7-A	N	307.997	261.109	215.787	191.154	175.736	143.456	117.11	89.6352	58.9737	32.1879
120	1ep3-B-1qop-A	N	234.721	191.855	162.889	149.385	139.747	112.754	90.8056	69.8657	47.2743	29.4676
121	4hea-N-2y69-A	N	465.98	465.98	463.036	446.989	415.873	346.779	251.071	146.576	48.1961	9.89649
122	1zun-A-2zu0-A	N	349.523	317.154	281.354	262.316	240.52	206.275	167.311	123.334	83.0836	45.9546
123	1kf6-B-1aon-O	N	157.019	147.322	136.291	129.563	118.247	103.852	85.0788	65.3412	48.2623	27.6511
124	1kf6-B-1aon-A	N	378.121	345.375	308.414	291.315	269.86	231.738	197.704	149.295	101.795	45.5416
125	1ep3-A-3rrl-B	N	244.955	199.963	172.626	155.3	142.753	112.158	88.642	67.1649	42.3165	24.2044
126	1qop-A-3rrl-A	N	244.848	204.674	174.94	158.629	145.063	118.201	91.2399	70.7007	46.326	30.3772
127	1ep3-A-1qop-B	N	347.88	280.834	239.114	215.572	195.441	157.248	128.538	94.5314	62.1917	36.6128
128	2zu0-C-3pnl-B	N	211.029	181.046	150.224	135.446	128.062	105.929	86.2434	66.3903	46.7144	22.6076
129	1efp-B-1rm6-C	N	186.773	168.189	148.088	141.65	129.367	111.077	89.6547	73.3758	50.6749	33.0931
130	1ep3-A-1qop-A	N	268.74	212.063	181.429	166.052	155.084	127.497	104.089	78.6663	50.1447	31.2868
131	1efp-B-1qop-B	N	329.989	276.243	238.398	220.493	202.453	169.364	138.385	105.473	71.1525	48.1192
132	1zun-B-2zu0-A	N	488.623	439.757	376.199	347.097	317.469	276.46	219.4	168.701	122.857	69.3109
133	1ep3-A-1rm6-A	N	442.146	366.91	310.838	279.356	252.219	201.347	160.442	117.226	76.0427	46.2213
134	1w85-A-1ep3-A	N	309.116	256.789	218.82	198.428	181.49	148.479	120.228	93.2121	61.575	38.7941
135	1efp-A-3rrl-B	N	249.994	210.622	176.087	159.136	147.317	117.64	90.1438	71.3523	45.5838	27.8991
136	1kf6-C-1aon-O	N	115.227	109.344	97.929	92.9541	86.198	70.8864	53.4053	42.1414	27.9077	16.2406
137	1tyg-A-3mml-B	N	220.186	184.666	140.043	134.245	124.352	102.097	80.7434	60.1642	36.0146	18.1264
138	4hea-K-2y69-A	N	229.431	229.431	227.468	220.353	209.556	180.753	121.928	61.5706	23.5381	6.65047
139	1zun-A-4eb7-A	N	343.239	290.539	254.489	232.553	213.02	179.014	150.518	111.647	69.1776	39.9576
140	4hea-J-2wdq-C	N	142.777	142.777	142.853	139.998	134.773	121.185	98.1316	68.9379	33.8995	11.1732
141	4hea-M-2y69-B	N	323.084	314.721	297.703	282.748	268.422	225.586	168.399	111.766	51.6055	11.4067
142	4hea-H-2y69-B	N	290.719	282.971	269.913	256.851	244.496	202.624	143.437	87.7346	32.8497	10.2473
143	4hea-J-3g5o-A	N	120.108	119.626	110.525	105.126	101.842	90.2491	73.2792	56.818	35.6819	16.9442
144	1w85-B-1ep3-A	N	305.697	246.833	209.179	188.009	170.206	135.172	104.764	78.3055	49.7633	31.6042
145	4hea-L-2y69-B	N	377.87	367.902	347.422	324.901	306.906	260.883	195.235	127.058	57.5074	8.98593
146	4hea-K-2wdq-D	N	105.759	105.759	105.026	103.476	101.285	95.0358	71.0169	42.7761	22.8605	5.9664
147	1tyg-A-3mml-A	N	262.006	226.051	180.26	169.041	152.731	126.112	102.082	70.2144	38.3362	17.2262
148	4hea-L-2wdq-C	N	272.177	272.177	266.444	255.789	239.2	209.066	165.781	110.183	49.0611	6.08531
149	1ep3-A-1rm6-C	N	208.029	182.219	160.609	149.603	135.374	112.791	90.5856	70.0384	48.4678	27.9695
150	4hea-H-2wdq-C	N	212.806	212.806	210.574	205.478	195.228	168.31	124.835	78.1853	28.135	8.16315
151	4hea-N-3g5o-B	N	177.308	168.688	160.978	154.851	144.685	121.575	96.8845	68.3923	38.3741	11.1872
152	4hea-M-2wdq-C	N	238.283	238.283	231.721	224.567	211.023	181.236	142.078	95.6699	42.9901	8.54197
153	1ep3-B-1rm6-C	N	179.948	163.332	141.821	132.65	120.405	99.2094	80.5339	64.0466	48.0752	27.5765
154	1efp-A-1qop-B	N	364.862	307.07	255.164	231.016	211.435	174.965	140.804	106.939	75.1148	47.0573
155	1ep3-B-1qop-B	N	307.959	256.381	216.371	195.535	176.699	138.266	112.313	84.4638	61.9363	33.0361
156	2ns1-A-4eb7-C	N	251.896	231.487	194.617	182.582	166.923	137.723	102.808	75.378	41.2274	18.5273
157	2ns1-B-4eb7-C	N	133.022	118.215	103.809	97.537	94.0175	84.9059	72.5496	57.5781	43.8931	23.9009
158	4hea-J-2wdq-D	N	137.115	137.115	137.115	135.026	132.612	122.019	98.2494	72.3601	36.8001	10.8169
159	3ip4-C-3mml-B	N	131.019	119.403	94.8001	89.2146	84.6674	73.0082	58.9327	47.2388	35.9782	22.7674
160	2ns1-A-2b3t-A	N	331.898	302.136	254.093	235.13	213.614	171.317	128.263	96.9274	46.6724	20.4401
161	1efp-B-1rm6-A	N	408.771	350.771	297.263	275.412	252.347	207.592	169.601	132.895	84.4075	56.4026
162	4hea-H-2wdq-D	N	198.181	198.181	196.888	193.844	189.438	168.953	124.174	82.3242	30.6053	7.68021
163	2zu0-C-4eb7-C	N	180.46	158.587	134.161	124.344	118.055	102.653	86.4609	67.7562	52.0558	26.7096
164	4hea-H-2y69-A	N	435.57	435.57	431.451	417.42	394.538	320.778	213.83	121.395	33.3687	8.74281
165	4hea-M-2y69-A	N	501.425	501.425	488.576	470.915	440.025	358.749	251.275	150.009	51.79	10.7562
166	2nu9-A-3ip4-C	N	172.997	156.475	134.755	127.869	118.426	103.59	82.1611	61.0199	46.0214	31.6662
	P: Positive Complex
	N: Negative Complex
	Norm_ASAx: Norm values of inter-protein residue interactions in specific ASA threshold x
	ASA thresholds include: 0.0, 0.05, 0.15, 0.2, 0.25, 0.35, 0.45, 0.55, 0.65, 0.75
	Form example, Norm_ASA75 means Norm value of residue interactions in in ASA threshold 0.75

## Sheet: CCMpred
complex	complex names	Class	Norm_ASA0	Norm_ASA5	Norm_ASA15	Norm_ASA20	Norm_ASA25	Norm_ASA35	Norm_ASA45	Norm_ASA55	Norm_ASA65	Norm_ASA75
1	1q16-B-C	P	5.74547	5.73369	6.21698	6.58694	6.84141	7.23855	7.74545	7.28187	6.54895	5.02731
2	4hea-J-N	P	7.14672	7.14672	6.92263	7.01644	7.02044	7.30113	6.60998	6.7174	6.33467	4.23863
3	2b3t-B-A	P	12.6828	12.4329	12.0426	12.6073	11.4691	11.1738	10.3001	10.2182	9.15678	8.29168
4	3oaa-D-H	P	6.96114	6.73709	6.68352	6.68054	6.9094	7.23733	7.69274	7.45375	7.80703	6.522
5	1zun-B-A	P	4.90879	5.31563	5.54107	5.62155	5.67204	5.00599	4.925	4.59363	4.67118	4.3216
6	2r6g-G-A	P	8.9973	9.05182	8.14882	7.71597	7.5249	7.39626	7.53715	7.50653	7.44341	4.80212
7	2wiu-B-A	P	2.5985	2.46214	2.41788	2.43785	2.42641	2.28491	2.29906	2.13828	2.17773	2.30706
8	2ns1-B-A	P	6.87415	6.37118	6.09399	6.21243	6.35741	6.35774	6.52637	6.59596	6.10154	4.10205
9	1fft-A-C	P	5.67452	5.67452	5.52713	5.97114	6.2647	6.37047	6.14919	6.16527	5.77828	4.05562
10	1fm0-D-E	P	8.08764	8.19927	8.27346	8.36689	8.35211	8.18888	8.18766	7.89532	8.15306	4.43073
11	1aon-A-O	P	6.14679	6.01263	6.22008	6.47082	6.70949	6.78533	6.6069	6.29958	6.48039	6.72574
12	3oaa-A-H	P	7.69566	7.05963	6.72713	7.13756	7.53346	7.39651	7.25609	7.54567	7.91575	7.21088
13	4hea-A-J	P	6.38748	6.38748	6.38748	6.30611	6.21628	6.03474	5.41855	5.15852	5.44607	3.42397
14	3oaa-D-G	P	8.83829	8.8569	9.77001	9.36445	8.63081	8.97782	9.88232	9.6433	8.79238	7.21501
15	1rm6-B-C	P	4.26578	4.07558	4.11042	4.24567	4.09866	4.00832	4.00962	3.48979	3.1227	3.1022
16	1kf6-C-D	P	3.1875	3.1875	3.19437	3.18583	3.11925	3.12224	2.92144	2.44669	2.06185	1.92029
17	4hea-A-K	P	8.24254	8.24254	8.1257	8.02336	8.2004	8.39134	7.7928	6.47305	5.04597	3.10103
18	3pnl-B-A	P	7.29308	7.48046	7.27298	6.91119	6.8066	7.06973	6.73037	5.83173	5.04591	5.18699
19	2a7u-A-B	P	7.30674	7.17107	7.68095	7.51237	7.47617	7.55424	7.77076	6.43157	6.75263	6.60816
20	1g4a-E-C	P	10.1834	9.62915	9.72681	9.39019	8.99886	8.63763	7.84791	7.46649	6.46293	5.87219
21	3a8i-E-A	P	11.8273	11.6904	12.1094	11.7845	11.3019	11.447	10.3313	9.55317	7.83999	6.68672
22	1kqf-B-C	P	4.41344	4.37428	4.4187	4.47685	4.53004	4.02969	4.1084	4.33382	3.62503	3.4289
23	4hea-K-N	P	7.91013	7.91013	7.88997	7.45388	7.63476	7.87522	7.54672	6.93684	5.63134	3.47152
24	1acm-A-B	P	6.47559	5.99963	6.04327	5.90656	5.97587	5.86737	5.99069	5.88783	4.52777	4.41639
25	1fft-A-B	P	4.34337	4.2805	4.28076	4.22426	4.20453	4.37319	4.21897	3.92587	3.52708	2.69298
26	2r6g-E-G	P	4.39893	4.48216	4.44966	4.43562	4.4763	4.45896	4.49412	3.96113	3.37651	3.04865
27	1kf6-C-B	P	3.33705	3.36269	3.38451	3.35883	3.36652	3.29248	3.15906	3.05732	2.86518	2.68704
28	2y69-A-B	P	2.49186	2.44824	2.40714	2.403	2.3737	2.26385	2.25542	2.36015	2.50765	2.00843
29	1rm6-A-B	P	3.81244	3.42814	3.32498	3.26113	3.17699	3.04667	2.85031	2.81063	2.95289	2.96264
30	2d1p-C-A	P	4.19438	3.94977	3.84359	3.92858	3.77279	3.49388	3.3947	3.3046	3.24484	3.21004
31	1kf6-A-B	P	5.78649	5.84957	5.90024	5.93548	6.06581	6.32603	6.72945	7.10506	7.11224	6.43367
32	3g5o-A-B	P	3.92803	3.94726	3.4502	3.41554	3.36946	3.22088	3.22533	3.23858	3.44212	2.691
33	1q16-A-C	P	4.80399	5.00794	5.43471	5.56886	5.77939	6.35035	6.51964	6.41671	5.01131	2.96358
34	3dhw-C-A	P	11.3414	10.9802	8.6726	9.0649	8.22367	8.17352	7.86948	6.72774	6.13946	4.60459
35	4hea-F-G	P	4.32213	4.11426	4.08589	4.07575	4.27166	4.33246	4.42514	4.46535	4.58347	3.68246
36	1rm6-A-C	P	5.53675	5.67656	5.35454	5.45412	5.1116	5.09261	4.98003	5.37327	4.98663	4.66079
37	2hqs-A-H	P	6.61754	6.7172	6.51039	6.53262	6.23177	6.0883	6.02002	6.10622	6.1062	4.72937
38	1kf6-A-C	P	2.42084	2.28556	2.50702	2.49122	2.45018	2.3474	2.22916	2.07379	1.9321	1.79571
39	1nek-B-D	P	4.4696	4.58286	4.64118	4.58522	4.60215	4.67377	4.681	3.79964	3.6752	2.43219
40	1ixr-C-B	P	12.1505	13.399	11.3034	9.97118	9.78668	9.6352	9.35013	9.90039	9.70369	8.7475
41	3abo-A-B	P	8.6824	8.57894	8.42011	8.28164	7.89761	7.78407	8.01239	8.18306	8.15832	5.22376
42	4hea-M-N	P	9.89495	9.89495	10.1154	10.3973	10.2873	10.0825	9.75085	9.00853	9.09938	4.64897
43	4hea-A-H	P	7.11633	7.11633	7.2209	7.06193	7.20838	7.30816	7.17411	6.91805	6.57747	2.81414
44	1kf6-D-B	P	2.88121	2.86583	2.85616	2.82413	2.78435	2.95464	2.78401	2.36909	2.14956	1.64647
45	1nek-B-C	P	4.65523	4.64336	4.91115	4.98838	4.92545	4.97247	4.85851	4.91244	4.64677	2.94326
46	1efp-A-B	P	11.2352	11.2342	10.8992	10.8743	10.7987	9.59647	8.90276	8.42648	8.32348	7.90379
47	4hea-J-K	P	7.06642	7.06642	7.11277	7.15219	7.1488	6.64049	5.57527	5.13365	4.44315	4.48622
48	4fhr-A-B	P	6.90018	6.96029	6.87344	7.02889	6.03328	6.2074	6.38484	6.47193	6.51274	6.48355
49	1a0o-B-A	P	7.0128	6.82914	6.70646	6.5499	6.61792	5.43661	5.43946	5.24339	4.75835	4.91307
50	2avu-A-E	P	3.03315	3.1114	3.11326	3.08872	3.23494	3.28315	3.28504	3.30194	2.9461	2.90096
51	3ip4-A-C	P	10.0972	10.7646	11.0835	10.1588	11.4496	10.1231	8.9949	9.36175	9.00753	8.48159
52	1lzw-A-B	P	4.26929	4.47257	4.62564	4.83166	4.89077	4.99635	5.2563	5.33202	5.31751	5.60167
53	1tyg-B-A	P	6.23347	6.82257	6.25852	6.28517	6.17115	5.61926	5.60805	5.81407	5.79594	5.31007
54	3ip4-B-C	P	8.45264	8.55498	8.86908	9.28834	9.44405	9.52545	9.90448	9.36852	9.02124	8.71241
55	2y69-A-C	P	5.41774	5.41774	5.44536	5.42016	5.38396	5.56294	5.8151	5.53975	4.6559	3.38666
56	4hea-L-M	P	10.8818	10.8818	10.6984	10.7351	10.4363	10.318	10.5679	8.6031	8.84919	4.27732
57	2qi9-A-F	P	4.49644	4.40464	4.38634	4.34562	4.33669	4.25867	4.1341	3.33632	3.39994	3.25647
58	3mml-A-B	P	7.67046	6.96227	6.49527	6.71986	6.52843	6.29538	6.1083	5.0263	4.83763	4.5852
59	3teh-A-B	P	11.7447	11.9542	11.9012	11.0895	11.1047	10.8461	10.5262	11.5098	10.826	9.69612
60	4hea-L-N	P	10.7144	10.7144	10.8014	10.63	10.4817	10.4909	9.74685	9.31924	7.60579	3.70629
61	1nvm-B-A	P	5.93234	5.61742	5.8077	5.84673	5.70037	5.87685	6.55867	6.53915	5.11248	4.71227
62	3oaa-A-D	P	8.11189	8.14767	8.84206	8.8275	8.21037	8.66092	10.5534	9.40416	9.66948	9.092
63	3rrl-A-B	P	8.54825	8.48959	8.45496	7.48666	7.85642	8.63937	9.21632	8.21846	6.27908	5.59283
64	2wdq-C-D	P	4.28272	4.28272	4.2655	4.29655	4.26392	4.29672	4.20276	4.28797	3.59278	3.51251
65	4eb7-C-A	P	5.69691	5.73996	5.78764	5.7668	5.9885	5.88825	5.34947	5.52129	5.31216	4.74514
66	3n39-C-B	P	3.40467	3.27302	3.30735	3.55825	3.64209	3.42879	3.62591	3.50215	3.09197	2.87222
67	2zu0-C-A	P	8.23657	8.23233	7.10485	7.26681	7.27203	7.25552	6.26782	6.3806	5.60519	5.21544
68	1wdk-A-C	P	6.75407	6.3995	6.46553	6.51719	6.44885	5.76756	5.50612	5.37417	4.9771	4.41665
69	1l7v-A-C	P	9.46415	9.91855	9.3734	9.36832	8.79066	8.29147	7.8553	7.60851	6.63903	5.2511
70	1w85-A-B	P	8.21379	8.16067	8.32574	8.25576	8.36764	8.67569	8.49094	6.99322	7.00021	6.51733
71	2d1p-C-B	P	3.85331	3.95449	3.97378	3.935	3.90971	3.26957	3.12212	3.08358	3.18686	3.09719
72	3oaa-A-G	P	10.0304	9.69772	10.4325	10.2208	10.7433	9.46374	9.89403	9.27454	9.63044	8.29693
73	3r9j-C-A	P	5.1515	5.30219	5.52983	5.64531	5.44936	5.82689	5.87968	5.5811	6.17484	4.90343
74	2r6g-F-E	P	4.73781	4.73563	4.72796	4.53489	4.59865	4.47598	4.44509	3.96601	3.77875	2.95321
75	4hea-H-J	P	6.21932	6.21932	6.47668	6.35596	6.12131	6.13214	6.15634	5.88392	5.17956	3.48334
76	3vti-C-A	P	10.5772	9.71712	8.98593	9.3853	9.15022	8.26591	7.69269	8.07788	7.73762	6.63935
77	2r6g-F-B	P	4.32707	4.29177	4.13718	4.15646	4.00853	3.95379	3.84461	3.87323	3.61408	3.01795
78	2nu9-A-B	P	11.729	10.1564	9.91339	10.1323	9.75073	10.2566	9.54485	10.1635	8.93126	8.12489
79	1ep3-A-B	P	8.92806	8.6625	7.91351	7.58565	7.3581	7.58581	7.09212	5.87903	5.75831	5.70549
80	1nek-B-A	P	7.53393	7.90655	8.64121	9.01841	9.32712	9.62675	8.70556	9.008	9.42176	6.45761
81	3oaa-G-H	P	8.61744	8.34561	8.48892	8.3638	8.25626	8.46774	8.78282	8.32961	8.06243	6.58271
82	1kmi-Z-Y	P	2.64358	2.50803	2.4489	2.4428	2.42104	2.34223	2.36558	2.05857	2.01028	1.81434
83	1qop-A-B	P	12.4726	12.4264	12.1212	12.2013	12.0161	11.1611	11.1022	10.1373	9.37811	9.6578
84	1zun-A-2zu0-C	N	6.95836	7.06071	6.89252	6.77608	6.97725	6.89728	7.27565	6.74972	7.07774	5.30759
85	2nu9-A-3ip4-B	N	10.3773	10.0292	9.25156	9.5019	9.24011	9.48499	9.05409	9.22321	8.70947	7.80213
86	1w85-B-1ep3-B	N	5.0508	4.95523	5.00893	5.11558	4.89951	4.57254	4.45976	4.09105	4.09481	3.3943
87	1qop-A-1rm6-A	N	6.39255	5.77235	5.78383	6.00187	6.17804	5.72463	5.59834	5.36384	5.31087	5.66074
88	4hea-M-3g5o-A	N	4.3596	4.28469	4.18754	4.04697	4.04696	4.15947	4.31228	4.24892	4.26892	3.2161
89	4hea-L-2y69-A	N	8.16309	8.16309	8.70979	8.66473	8.50907	8.58552	8.1157	7.47439	6.40677	3.62492
90	4hea-L-2wdq-D	N	3.2547	3.2547	3.20502	3.28248	3.42547	3.72494	3.8668	4.30722	3.836	2.12208
91	1zun-B-4eb7-C	N	2.99342	2.93002	2.92068	2.91568	2.92415	2.92191	2.6824	2.67945	2.62635	2.22661
92	4hea-K-3g5o-B	N	5.25007	5.04126	4.77272	4.79182	4.88511	4.78846	4.89195	3.49994	3.34373	2.51504
93	1zun-B-4eb7-A	N	4.40693	4.27079	4.18155	4.0544	4.02984	3.67965	3.6333	3.31461	3.20499	2.86535
94	1w85-A-1ep3-B	N	5.40224	4.78804	4.67658	4.7111	4.64899	4.60957	4.05096	3.80841	3.69954	3.53331
95	1fm0-D-1zun-A	N	5.445	5.48443	5.28118	5.324	5.13744	5.39165	5.2641	5.51248	5.69685	5.02755
96	1fm0-E-3pnl-B	N	4.5939	4.49735	4.48168	4.4931	4.48424	3.8786	3.70201	3.48734	3.43035	3.19373
97	3ip4-B-3mml-A	N	7.55835	7.1169	7.0334	6.78164	6.53867	6.11539	6.25769	5.96786	5.80101	5.17571
98	1qop-B-1rm6-A	N	7.76139	7.01324	6.40614	6.25579	6.55273	6.67885	6.34047	6.22557	6.25704	5.80655
99	1tyg-B-3mml-B	N	3.97633	3.84289	3.62315	3.29886	3.3747	3.30376	3.17384	2.97568	2.69039	2.92971
100	1qop-B-3rrl-B	N	7.59661	7.79593	7.68904	8.24291	7.94562	7.79986	7.95758	7.66304	5.89386	5.5402
101	2ns1-B-4eb7-A	N	7.09699	6.69796	6.9523	7.2383	6.31711	6.31917	5.87034	6.04865	6.15261	5.02457
102	3ip4-B-3mml-B	N	7.62053	7.54241	6.4485	6.46448	6.64448	5.47729	5.66543	5.75304	5.77532	4.71587
103	1qop-B-3rrl-A	N	8.06963	8.00525	7.37677	7.4001	7.36369	7.45724	6.85123	6.72914	6.51597	6.35515
104	1kf6-D-1aon-A	N	2.49653	2.75004	2.88588	2.86408	2.90848	2.8498	2.67975	2.2471	2.04748	2.07953
105	4hea-A-2wdq-C	N	5.35422	5.35422	5.29125	5.43478	5.32084	5.21555	5.28839	5.13096	4.0494	2.15392
106	3g5o-B-2y69-A	N	3.72752	3.6147	3.47942	3.49444	3.51664	3.66786	3.6012	3.8797	3.74069	2.2917
107	1efp-A-1rm6-A	N	5.62708	5.65764	5.91131	5.94287	5.78927	5.78778	5.66706	5.79987	5.68148	5.28365
108	2ns1-B-2b3t-A	N	9.19771	8.42868	8.69477	8.11087	8.29527	8.12346	7.68373	7.58088	7.65859	7.2572
109	1ep3-B-1rm6-A	N	4.76749	4.52337	4.05285	3.87599	3.91958	3.87314	3.37226	3.50662	3.44795	3.60509
110	1kf6-D-1aon-O	N	3.04935	3.0055	2.78518	2.79613	2.78714	2.78229	2.65482	2.58468	2.465	2.1078
111	2y69-A-2wdq-D	N	3.12873	3.12873	3.12673	3.21098	3.35731	3.44068	3.43438	3.38596	2.908	2.01962
112	4hea-A-2y69-B	N	2.39748	2.36595	2.39462	2.39515	2.43103	2.39501	2.43357	2.26813	2.40972	1.78314
113	1efp-A-1rm6-C	N	7.86598	7.81078	7.88686	7.53673	7.04593	6.97203	6.66036	6.78081	6.90165	6.03019
114	4hea-N-2wdq-C	N	5.63041	5.63041	5.73172	5.70716	5.78422	5.97304	5.99065	5.3847	4.36764	2.47594
115	2zu0-A-3pnl-A	N	3.56477	3.30599	3.33712	3.27537	3.17173	3.1222	2.97811	2.94633	2.84637	2.26793
116	3pnl-A-1zun-A	N	5.15763	5.32332	5.32432	5.24267	5.16803	5.01069	5.11351	4.48477	4.04414	3.58235
117	2nu9-B-3ip4-B	N	10.1913	10.1065	9.66235	9.92347	9.38791	9.81904	9.68294	8.32451	8.92108	8.23257
118	1efp-A-1qop-A	N	9.29955	9.55158	8.71113	8.66192	8.96083	8.94522	8.31943	7.78555	7.99753	7.51075
119	2zu0-C-4eb7-A	N	8.94854	7.93556	8.5551	8.27482	7.18472	6.90845	6.82126	7.23287	5.92912	5.44718
120	1ep3-B-1qop-A	N	7.47864	6.82794	5.69826	5.97559	6.1261	5.52583	5.71361	5.24018	4.73569	4.83821
121	4hea-N-2y69-A	N	7.99201	7.99201	7.89911	7.95948	7.79364	7.90423	7.34	6.97529	6.80372	4.6426
122	1zun-A-2zu0-A	N	6.90971	6.67405	6.41615	6.05959	6.22952	6.27993	6.32136	5.43836	5.35329	4.77198
123	1kf6-B-1aon-O	N	5.16339	5.59713	5.63426	5.80789	5.23995	5.30049	5.22323	5.12596	5.58334	5.03326
124	1kf6-B-1aon-A	N	6.25478	6.44939	6.53517	6.76965	7.2072	7.20527	6.73882	6.51364	5.97835	6.05573
125	1ep3-A-3rrl-B	N	5.68889	5.32269	5.08103	4.75269	4.88211	4.72465	4.64516	4.83252	4.86494	3.53462
126	1qop-A-3rrl-A	N	7.41482	7.12028	7.02633	6.99838	6.9215	7.06258	6.99103	6.64831	5.78695	5.44816
127	1ep3-A-1qop-B	N	10.2246	9.91644	9.63414	8.15986	8.18004	7.78941	7.52035	7.23291	6.66886	6.29501
128	2zu0-C-3pnl-B	N	6.30772	6.04496	6.35059	6.45651	6.34601	6.06339	5.7206	5.41788	5.1151	4.04406
129	1efp-B-1rm6-C	N	7.17918	7.24234	7.40632	7.13758	6.39998	6.38016	6.50747	6.29028	6.47432	5.02069
130	1ep3-A-1qop-A	N	8.36771	7.88688	7.51483	7.90865	7.33444	7.63489	7.18956	6.51521	5.30984	5.15972
131	1efp-B-1qop-B	N	9.92162	8.27651	7.95668	8.21327	8.36705	7.825	8.12431	7.71781	7.46229	6.55183
132	1zun-B-2zu0-A	N	4.59628	4.32826	4.09172	4.04215	4.08469	4.00319	3.66098	3.51482	3.45372	3.22858
133	1ep3-A-1rm6-A	N	5.56783	5.05745	5.16975	5.07798	5.10471	4.51135	4.669	4.61935	4.1808	3.89079
134	1w85-A-1ep3-A	N	5.32641	5.33955	5.26914	5.20584	5.23964	5.12072	4.84566	4.57807	4.32389	4.03023
135	1efp-A-3rrl-B	N	7.51179	7.12184	6.88051	7.25844	6.64825	6.6362	6.05996	5.94091	5.73119	4.84656
136	1kf6-C-1aon-O	N	2.69654	2.69741	2.69424	2.68515	2.76504	2.67174	2.65449	2.75696	2.12862	2.22459
137	1tyg-A-3mml-B	N	6.48461	6.45661	6.09413	5.85361	5.74622	6.04495	5.97201	5.47007	4.68443	3.90241
138	4hea-K-2y69-A	N	4.8879	4.8879	4.84854	4.8804	4.85111	5.10495	5.16777	5.21367	4.66202	2.34817
139	1zun-A-4eb7-A	N	6.545	6.52953	6.74086	6.35556	6.02368	6.12889	6.63181	6.0501	5.48758	4.98133
140	4hea-J-2wdq-C	N	4.02406	4.02406	4.00842	4.04166	3.93646	4.08672	3.94131	3.78999	3.45803	2.21949
141	4hea-M-2y69-B	N	2.7102	2.68558	2.59551	2.71218	2.60416	2.55567	2.31566	2.17263	1.94094	1.44584
142	4hea-H-2y69-B	N	3.31327	3.32847	3.37094	3.31573	2.98205	3.01631	3.10179	2.86028	2.0886	1.22272
143	4hea-J-3g5o-A	N	3.41297	3.4355	3.28501	3.23506	3.2366	3.20186	2.96914	2.58655	2.562	2.59086
144	1w85-B-1ep3-A	N	7.03847	6.67168	5.60434	5.4107	5.36129	5.76622	5.63964	4.84166	5.23603	4.1463
145	4hea-L-2y69-B	N	3.02457	2.98966	3.11238	3.06159	3.08715	3.21119	2.70587	2.57525	2.4574	2.42347
146	4hea-K-2wdq-D	N	3.68212	3.68212	3.74946	3.71496	3.688	3.68167	3.58305	3.04888	2.74648	2.86444
147	1tyg-A-3mml-A	N	6.91201	6.48688	6.00927	6.34392	6.1366	6.18239	5.83733	5.91216	5.8704	4.58264
148	4hea-L-2wdq-C	N	4.97109	4.97109	5.08366	5.11719	5.26716	5.38687	5.57104	5.58644	4.47779	2.83684
149	1ep3-A-1rm6-C	N	4.73036	4.87459	4.98887	4.9115	4.8275	4.63872	4.48823	4.02514	3.74585	3.82958
150	4hea-H-2wdq-C	N	5.58927	5.58927	5.34947	5.45173	5.45923	5.1793	5.2979	5.11604	3.71175	2.64059
151	4hea-N-3g5o-B	N	3.76621	3.64439	3.58167	3.57748	3.54779	3.38779	3.23112	3.39512	3.42672	2.62771
152	4hea-M-2wdq-C	N	4.79283	4.79283	5.05525	5.19405	5.26194	5.69265	5.8031	5.66398	4.77108	3.09964
153	1ep3-B-1rm6-C	N	5.8456	6.00421	5.9601	5.94596	5.8958	5.80822	5.73565	5.71025	5.80121	5.87641
154	1efp-A-1qop-B	N	9.28534	9.56803	8.89334	8.9683	8.50504	8.40517	8.69491	8.08008	7.93337	6.87139
155	1ep3-B-1qop-B	N	9.12061	8.09488	7.94181	7.82117	8.00748	6.63328	7.03535	5.88594	5.81775	5.75959
156	2ns1-A-4eb7-C	N	4.86754	4.83793	5.05099	4.82052	4.98219	5.18346	4.75383	4.91014	3.84167	2.91761
157	2ns1-B-4eb7-C	N	3.96798	4.17474	3.90698	3.7664	3.70842	3.6949	3.45148	3.63662	3.5043	3.18564
158	4hea-J-2wdq-D	N	2.67247	2.67247	2.67247	2.63936	2.61464	2.70458	2.66597	2.66574	2.25126	1.81593
159	3ip4-C-3mml-B	N	6.49937	6.52504	5.86644	5.75127	5.78294	5.77458	5.75655	5.17147	4.78195	4.64783
160	2ns1-A-2b3t-A	N	9.92811	9.86119	8.8102	9.00695	8.95894	8.6867	8.69417	8.06601	6.29437	5.2806
161	1efp-B-1rm6-A	N	6.29212	6.11605	5.45533	5.38427	5.37966	5.09558	5.20304	5.29631	4.91791	5.22651
162	4hea-H-2wdq-D	N	3.62587	3.62587	3.60739	3.59474	3.62027	3.90294	3.86317	4.11678	3.51769	1.97285
163	2zu0-C-4eb7-C	N	6.35454	5.24654	5.56374	5.52869	5.62893	5.22492	5.57063	5.54115	4.99568	4.2962
164	4hea-H-2y69-A	N	6.54696	6.54696	6.70138	6.55273	7.01781	6.88271	7.33527	7.14195	5.86421	2.69635
165	4hea-M-2y69-A	N	9.19103	9.19103	9.15602	9.25503	9.23254	8.37308	8.41713	7.70466	6.56368	3.45203
166	2nu9-A-3ip4-C	N	7.54505	8.50971	7.91425	8.22812	7.74544	7.30945	6.7997	7.34932	8.05423	7.14925
	P: Positive Complex
	N: Negative Complex
	Norm_ASAx: Norm values of inter-protein residue interactions in specific ASA threshold x
	ASA thresholds include: 0.0, 0.05, 0.15, 0.2, 0.25, 0.35, 0.45, 0.55, 0.65, 0.75
	Form example, Norm_ASA75 means Norm value of residue interactions in in ASA threshold 0.75
