# Supplementary material for: Inter-protein residue covariation information unravels physically interacting protein dimers
Source: BMC Bioinformatics. 2020 Dec 17;21:584. doi: 10.1186/s12859-020-03930-7 (PMC7745481; doi:10.1186/s12859-020-03930-7)
Supplement: Supplementary file 3 — Additional file 3. Prediction evaluation results for SVM models developed by single norm features for separate ASA thresholds in comparison with all norm features for all ASA thresholds on CCMpred and MI-based methods. Accuracy, sensitivity, specificity, precision, NPV, FPR, FNR and Informedness results of CCMpred, MI, MIp and CLR methods are compared in groups of tables for single norm features in separate ASA thresholds and all norm features in all ASA groups. [file 12859_2020_3930_MOESM3_ESM.xlsx]

## Sheet: Sheet1
Acc						Sen						Sp						PPV
	ASA	MI	MIp	CLR	CCMpred		ASA	MI	MIp	CLR	CCMpred		ASA	MI	MIp	CLR	CCMpred		ASA	MI	MIp	CLR	CCMpred
	all	0.94	0.94	0.9	0.96		all	1	1	0.955	1		all	0.893	0.893	0.857	0.926		all	0.88	0.88	0.84	0.92
	0	0.6	0.68	0.54	0.58		0	0.692	0.68	0.583	0.75		0	0.568	0.68	0.526	0.548		0	0.36	0.68	0.28	0.24
	0.05	0.58	0.66	0.56	0.56		0.05	0.833	0.75	0.6	0.588		0.05	0.545	0.618	0.543	0.545		0.05	0.2	0.48	0.36	0.4
	0.15	0.6	0.64	0.58	0.64		0.15	0.647	0.889	0.625	0.889		0.15	0.576	0.585	0.559	0.585		0.15	0.44	0.32	0.4	0.32
	0.2	0.56	0.64	0.6	0.6		0.2	0.667	0.706	0.632	0.857		0.2	0.537	0.606	0.581	0.558		0.2	0.24	0.48	0.48	0.24
	0.25	0.6	0.64	0.62	0.6		0.25	0.692	0.706	0.65	0.778		0.25	0.568	0.606	0.6	0.561		0.25	0.36	0.48	0.52	0.28
	0.35	0.62	0.64	0.62	0.62		0.35	0.714	0.706	0.65	0.8		0.35	0.583	0.606	0.6	0.575		0.35	0.4	0.48	0.52	0.32
	0.45	0.7	0.68	0.62	0.64		0.45	0.857	0.8	0.65	0.818		0.45	0.639	0.629	0.6	0.59		0.45	0.48	0.48	0.52	0.36
	0.55	0.66	0.64	0.6	0.6		0.55	0.722	0.769	0.632	0.632		0.55	0.625	0.595	0.581	0.581		0.55	0.52	0.4	0.48	0.48
	0.65	0.68	0.68	0.6	0.62		0.65	0.8	0.909	0.647	0.714		0.65	0.629	0.615	0.576	0.583		0.65	0.48	0.4	0.44	0.4
	0.75	0.6	0.68	0.66	0.64		0.75	0.727	0.909	0.633	0.706		0.75	0.564	0.615	0.7	0.606		0.75	0.32	0.4	0.76	0.48
NPV						FPR						FNR						Inform
	ASA	MI	MIp	CLR	CCMpred		ASA	MI	MIp	CLR	CCMpred		ASA	MI	MIp	CLR	CCMpred		ASA	MI	MIp	CLR	CCMpred
	all	1	1	0.96	1		all	0.107	0.107	0.143	0.074		all	0	0	0.045	0		all	0.893	0.893	0.812	0.926
	0	0.84	0.68	0.8	0.92		0	0.432	0.32	0.474	0.452		0	0.308	0.32	0.417	0.25		0	0.26	0.36	0.11	0.298
	0.05	0.96	0.84	0.76	0.72		0.05	0.455	0.382	0.457	0.455		0.05	0.167	0.25	0.4	0.412		0.05	0.379	0.368	0.143	0.134
	0.15	0.76	0.96	0.76	0.96		0.15	0.424	0.415	0.441	0.415		0.15	0.353	0.111	0.375	0.111		0.15	0.223	0.474	0.184	0.474
	0.2	0.88	0.8	0.72	0.96		0.2	0.463	0.394	0.419	0.442		0.2	0.333	0.294	0.368	0.143		0.2	0.203	0.312	0.212	0.415
	0.25	0.84	0.8	0.72	0.92		0.25	0.432	0.394	0.4	0.439		0.25	0.308	0.294	0.35	0.222		0.25	0.26	0.312	0.25	0.339
	0.35	0.84	0.8	0.72	0.92		0.35	0.417	0.394	0.4	0.425		0.35	0.286	0.294	0.35	0.2		0.35	0.298	0.312	0.25	0.375
	0.45	0.92	0.88	0.72	0.92		0.45	0.361	0.371	0.4	0.41		0.45	0.143	0.2	0.35	0.182		0.45	0.496	0.429	0.25	0.408
	0.55	0.8	0.88	0.72	0.72		0.55	0.375	0.405	0.419	0.419		0.55	0.278	0.231	0.368	0.368		0.55	0.347	0.364	0.212	0.212
	0.65	0.88	0.96	0.76	0.84		0.65	0.371	0.385	0.424	0.417		0.65	0.2	0.091	0.353	0.286		0.65	0.429	0.524	0.223	0.298
	0.75	0.88	0.96	0.56	0.8		0.75	0.436	0.385	0.3	0.394		0.75	0.273	0.091	0.367	0.294		0.75	0.291	0.524	0.333	0.312
	Note: All ASA thresholds is a set of norm values in ASA0.0 to ASA0.75
	Acc: Accuracy; Sen: Sensitivity; Sp: Specificity; PPV: Positive Predictive Value; NPV: Negative Predictive Value; FPR: False Positive Rate; FNR: False Negative Rate; Inform: Bookmaker Informedness
