# Supplementary material for: Inter-protein residue covariation information unravels physically interacting protein dimers
Source: BMC Bioinformatics. 2020 Dec 17;21:584. doi: 10.1186/s12859-020-03930-7 (PMC7745481; doi:10.1186/s12859-020-03930-7)
Supplement: Supplementary file 4 — Additional file 4. SVM prediction evaluation results for multiple feature sets in groups of ASA thresholds. Accuracy, sensitivity, specificity, precision, NPV, FPR, FNR and Informedness results of CCMpred, MI, MIp and CLR methods are compared in groups of tables.. [file 12859_2020_3930_MOESM4_ESM.xlsx]

## Sheet: Sheet1
Acc						Sen						Sp						PPV
	ASA	MI	MIp	CLR	CCMpred		ASA	MI	MIp	CLR	CCMpred		ASA	MI	MIp	CLR	CCMpred		ASA	MI	MIp	CLR	CCMpred
	0.0_0.75	0.94	0.94	0.9	0.98		0.0_0.75	1	1	0.955	1		0.0_0.75	0.893	0.893	0.857	0.962		0.0_0.75	0.88	0.88	0.84	0.96
	0.05_0.75	0.78	0.9	0.78	0.96		0.05_0.75	0.889	0.917	0.769	0.96		0.05_0.75	0.719	0.885	0.792	0.96		0.05_0.75	0.64	0.88	0.8	0.96
	0.15_0.75	0.78	0.9	0.78	0.98		0.15_0.75	0.889	0.917	0.769	1		0.15_0.75	0.719	0.885	0.792	0.962		0.15_0.75	0.64	0.88	0.8	0.96
	0.2_0.75	0.8	0.9	0.74	0.98		0.2_0.75	0.895	0.917	0.731	1		0.2_0.75	0.742	0.885	0.75	0.962		0.2_0.75	0.68	0.88	0.76	0.96
	0.25_0.75	0.8	0.9	0.74	0.98		0.25_0.75	0.895	0.955	0.731	1		0.25_0.75	0.742	0.857	0.75	0.962		0.25_0.75	0.68	0.84	0.76	0.96
	0.35_0.75	0.8	0.84	0.76	0.94		0.35_0.75	0.895	0.905	0.76	1		0.35_0.75	0.742	0.793	0.76	0.893		0.35_0.75	0.68	0.76	0.76	0.88
	0.45_0.75	0.74	0.72	0.74	0.92		0.45_0.75	0.75	0.923	0.731	0.92		0.45_0.75	0.731	0.649	0.75	0.92		0.45_0.75	0.72	0.48	0.76	0.92
	0.55_0.75	0.7	0.68	0.76	0.8		0.55_0.75	0.778	0.909	0.81	0.826		0.55_0.75	0.656	0.615	0.724	0.778		0.55_0.75	0.56	0.4	0.68	0.76
	0.65_0.75	0.7	0.74	0.76	0.76		0.65_0.75	0.708	0.875	0.76	0.741		0.65_0.75	0.692	0.676	0.76	0.783		0.65_0.75	0.68	0.56	0.76	0.8
NPV						FPR						FNR						Inform
	ASA	MI	MIp	CLR	CCMpred		ASA	MI	MIp	CLR	CCMpred		ASA	MI	MIp	CLR	CCMpred		ASA	MI	MIp	CLR	CCMpred
	0.0_0.75	1	1	0.96	1		0.0_0.75	0.107	0.107	0.143	0.038		0.0_0.75	0	0	0.045	0		0.0_0.75	0.893	0.893	0.812	0.962
	0.05_0.75	0.92	0.92	0.76	0.96		0.05_0.75	0.281	0.115	0.208	0.04		0.05_0.75	0.111	0.083	0.231	0.04		0.05_0.75	0.608	0.801	0.561	0.92
	0.15_0.75	0.92	0.92	0.76	1		0.15_0.75	0.281	0.115	0.208	0.038		0.15_0.75	0.111	0.083	0.231	0		0.15_0.75	0.608	0.801	0.561	0.962
	0.2_0.75	0.92	0.92	0.72	1		0.2_0.75	0.258	0.115	0.25	0.038		0.2_0.75	0.105	0.083	0.269	0		0.2_0.75	0.637	0.801	0.481	0.962
	0.25_0.75	0.92	0.96	0.72	1		0.25_0.75	0.258	0.143	0.25	0.038		0.25_0.75	0.105	0.045	0.269	0		0.25_0.75	0.637	0.812	0.481	0.962
	0.35_0.75	0.92	0.92	0.76	1		0.35_0.75	0.258	0.207	0.24	0.107		0.35_0.75	0.105	0.095	0.24	0		0.35_0.75	0.637	0.698	0.52	0.893
	0.45_0.75	0.76	0.96	0.72	0.92		0.45_0.75	0.269	0.351	0.25	0.08		0.45_0.75	0.25	0.077	0.269	0.08		0.45_0.75	0.481	0.572	0.481	0.84
	0.55_0.75	0.84	0.96	0.84	0.84		0.55_0.75	0.344	0.385	0.276	0.222		0.55_0.75	0.222	0.091	0.19	0.174		0.55_0.75	0.434	0.524	0.534	0.604
	0.65_0.75	0.72	0.92	0.76	0.72		0.65_0.75	0.308	0.324	0.24	0.217		0.65_0.75	0.292	0.125	0.24	0.259		0.65_0.75	0.401	0.551	0.52	0.523
	Note: 0.0_0.75 is a set of all ASA thresholds, ASA0.0 to ASA0.75. All other sets of ASA thresholds have similar symbols
	Acc: Accuracy; Sen: Sensitivity; Sp: Specificity; PPV: Positive Predictive Value; NPV: Negative Predictive Value; FPR: False Positive Rate; FNR: False Negative Rate; Inform: Bookmaker Informedness
