# Supplementary material for: Inter-protein residue covariation information unravels physically interacting protein dimers
Source: BMC Bioinformatics. 2020 Dec 17;21:584. doi: 10.1186/s12859-020-03930-7 (PMC7745481; doi:10.1186/s12859-020-03930-7)
Supplement: Supplementary file 5 — Additional file 5. Final ER-MSAs at different ASA thresholds. Available on Mendeley data (http://dx.doi.org/10.17632/9bk2r55286.1). [file 12859_2020_3930_MOESM5_ESM.zip]

Archive with 12,182 entries (4,558 files):
- Additional file 2/
- Additional file 2/Final ER-MSAs/
- Additional file 2/Final ER-MSAs/Negative ER-MSA dataset/
- Additional file 2/Final ER-MSAs/Negative ER-MSA dataset/ASA0.0/
- Additional file 2/Final ER-MSAs/Negative ER-MSA dataset/ASA0.0/paired_MSA/
- Additional file 2/Final ER-MSAs/Negative ER-MSA dataset/ASA0.0/paired_MSA/1efp-A-1qop-A/
- Additional file 2/Final ER-MSAs/Negative ER-MSA dataset/ASA0.0/paired_MSA/1efp-A-1qop-A/MSA_IDs.txt
- Additional file 2/Final ER-MSAs/Negative ER-MSA dataset/ASA0.0/paired_MSA/1efp-A-1qop-A/MSA_ready_for_MI.txt
- Additional file 2/Final ER-MSAs/Negative ER-MSA dataset/ASA0.0/paired_MSA/1efp-A-1qop-B/
- Additional file 2/Final ER-MSAs/Negative ER-MSA dataset/ASA0.0/paired_MSA/1efp-A-1qop-B/MSA_IDs.txt
- Additional file 2/Final ER-MSAs/Negative ER-MSA dataset/ASA0.0/paired_MSA/1efp-A-1qop-B/MSA_ready_for_MI.txt
- Additional file 2/Final ER-MSAs/Negative ER-MSA dataset/ASA0.0/paired_MSA/1efp-A-1rm6-A/
- Additional file 2/Final ER-MSAs/Negative ER-MSA dataset/ASA0.0/paired_MSA/1efp-A-1rm6-A/MSA_IDs.txt
- Additional file 2/Final ER-MSAs/Negative ER-MSA dataset/ASA0.0/paired_MSA/1efp-A-1rm6-A/MSA_ready_for_MI.txt
- Additional file 2/Final ER-MSAs/Negative ER-MSA dataset/ASA0.0/paired_MSA/1efp-A-1rm6-C/
- Additional file 2/Final ER-MSAs/Negative ER-MSA dataset/ASA0.0/paired_MSA/1efp-A-1rm6-C/MSA_IDs.txt
- Additional file 2/Final ER-MSAs/Negative ER-MSA dataset/ASA0.0/paired_MSA/1efp-A-1rm6-C/MSA_ready_for_MI.txt
- Additional file 2/Final ER-MSAs/Negative ER-MSA dataset/ASA0.0/paired_MSA/1efp-A-3rrl-B/
- Additional file 2/Final ER-MSAs/Negative ER-MSA dataset/ASA0.0/paired_MSA/1efp-A-3rrl-B/MSA_IDs.txt
- Additional file 2/Final ER-MSAs/Negative ER-MSA dataset/ASA0.0/paired_MSA/1efp-A-3rrl-B/MSA_ready_for_MI.txt
- Additional file 2/Final ER-MSAs/Negative ER-MSA dataset/ASA0.0/paired_MSA/1efp-B-1qop-B/
- Additional file 2/Final ER-MSAs/Negative ER-MSA dataset/ASA0.0/paired_MSA/1efp-B-1qop-B/MSA_IDs.txt
- Additional file 2/Final ER-MSAs/Negative ER-MSA dataset/ASA0.0/paired_MSA/1efp-B-1qop-B/MSA_ready_for_MI.txt
- Additional file 2/Final ER-MSAs/Negative ER-MSA dataset/ASA0.0/paired_MSA/1efp-B-1rm6-A/
- Additional file 2/Final ER-MSAs/Negative ER-MSA dataset/ASA0.0/paired_MSA/1efp-B-1rm6-A/MSA_IDs.txt
- Additional file 2/Final ER-MSAs/Negative ER-MSA dataset/ASA0.0/paired_MSA/1efp-B-1rm6-A/MSA_ready_for_MI.txt
- Additional file 2/Final ER-MSAs/Negative ER-MSA dataset/ASA0.0/paired_MSA/1efp-B-1rm6-C/
- Additional file 2/Final ER-MSAs/Negative ER-MSA dataset/ASA0.0/paired_MSA/1efp-B-1rm6-C/MSA_IDs.txt
- Additional file 2/Final ER-MSAs/Negative ER-MSA dataset/ASA0.0/paired_MSA/1efp-B-1rm6-C/MSA_ready_for_MI.txt
- Additional file 2/Final ER-MSAs/Negative ER-MSA dataset/ASA0.0/paired_MSA/1ep3-A-1qop-A/
- Additional file 2/Final ER-MSAs/Negative ER-MSA dataset/ASA0.0/paired_MSA/1ep3-A-1qop-A/MSA_IDs.txt
- Additional file 2/Final ER-MSAs/Negative ER-MSA dataset/ASA0.0/paired_MSA/1ep3-A-1qop-A/MSA_ready_for_MI.txt
- Additional file 2/Final ER-MSAs/Negative ER-MSA dataset/ASA0.0/paired_MSA/1ep3-A-1qop-B/
- Additional file 2/Final ER-MSAs/Negative ER-MSA dataset/ASA0.0/paired_MSA/1ep3-A-1qop-B/MSA_IDs.txt
- Additional file 2/Final ER-MSAs/Negative ER-MSA dataset/ASA0.0/paired_MSA/1ep3-A-1qop-B/MSA_ready_for_MI.txt
- Additional file 2/Final ER-MSAs/Negative ER-MSA dataset/ASA0.0/paired_MSA/1ep3-A-1rm6-A/
- Additional file 2/Final ER-MSAs/Negative ER-MSA dataset/ASA0.0/paired_MSA/1ep3-A-1rm6-A/MSA_IDs.txt
- Additional file 2/Final ER-MSAs/Negative ER-MSA dataset/ASA0.0/paired_MSA/1ep3-A-1rm6-A/MSA_ready_for_MI.txt
- Additional file 2/Final ER-MSAs/Negative ER-MSA dataset/ASA0.0/paired_MSA/1ep3-A-1rm6-C/
- Additional file 2/Final ER-MSAs/Negative ER-MSA dataset/ASA0.0/paired_MSA/1ep3-A-1rm6-C/MSA_IDs.txt
- Additional file 2/Final ER-MSAs/Negative ER-MSA dataset/ASA0.0/paired_MSA/1ep3-A-1rm6-C/MSA_ready_for_MI.txt
- Additional file 2/Final ER-MSAs/Negative ER-MSA dataset/ASA0.0/paired_MSA/1ep3-A-3rrl-B/
- Additional file 2/Final ER-MSAs/Negative ER-MSA dataset/ASA0.0/paired_MSA/1ep3-A-3rrl-B/MSA_IDs.txt
- Additional file 2/Final ER-MSAs/Negative ER-MSA dataset/ASA0.0/paired_MSA/1ep3-A-3rrl-B/MSA_ready_for_MI.txt
- Additional file 2/Final ER-MSAs/Negative ER-MSA dataset/ASA0.0/paired_MSA/1ep3-B-1qop-A/
- Additional file 2/Final ER-MSAs/Negative ER-MSA dataset/ASA0.0/paired_MSA/1ep3-B-1qop-A/MSA_IDs.txt
- Additional file 2/Final ER-MSAs/Negative ER-MSA dataset/ASA0.0/paired_MSA/1ep3-B-1qop-A/MSA_ready_for_MI.txt
- Additional file 2/Final ER-MSAs/Negative ER-MSA dataset/ASA0.0/paired_MSA/1ep3-B-1qop-B/
- Additional file 2/Final ER-MSAs/Negative ER-MSA dataset/ASA0.0/paired_MSA/1ep3-B-1qop-B/MSA_IDs.txt
- Additional file 2/Final ER-MSAs/Negative ER-MSA dataset/ASA0.0/paired_MSA/1ep3-B-1qop-B/MSA_ready_for_MI.txt
- Additional file 2/Final ER-MSAs/Negative ER-MSA dataset/ASA0.0/paired_MSA/1ep3-B-1rm6-A/
- Additional file 2/Final ER-MSAs/Negative ER-MSA dataset/ASA0.0/paired_MSA/1ep3-B-1rm6-A/MSA_IDs.txt
- Additional file 2/Final ER-MSAs/Negative ER-MSA dataset/ASA0.0/paired_MSA/1ep3-B-1rm6-A/MSA_ready_for_MI.txt
- Additional file 2/Final ER-MSAs/Negative ER-MSA dataset/ASA0.0/paired_MSA/1ep3-B-1rm6-C/
- Additional file 2/Final ER-MSAs/Negative ER-MSA dataset/ASA0.0/paired_MSA/1ep3-B-1rm6-C/MSA_IDs.txt
- Additional file 2/Final ER-MSAs/Negative ER-MSA dataset/ASA0.0/paired_MSA/1ep3-B-1rm6-C/MSA_ready_for_MI.txt
- Additional file 2/Final ER-MSAs/Negative ER-MSA dataset/ASA0.0/paired_MSA/1fm0-D-1zun-A/
- Additional file 2/Final ER-MSAs/Negative ER-MSA dataset/ASA0.0/paired_MSA/1fm0-D-1zun-A/MSA_IDs.txt
- Additional file 2/Final ER-MSAs/Negative ER-MSA dataset/ASA0.0/paired_MSA/1fm0-D-1zun-A/MSA_ready_for_MI.txt
- Additional file 2/Final ER-MSAs/Negative ER-MSA dataset/ASA0.0/paired_MSA/1fm0-E-3pnl-B/
- Additional file 2/Final ER-MSAs/Negative ER-MSA dataset/ASA0.0/paired_MSA/1fm0-E-3pnl-B/MSA_IDs.txt
- Additional file 2/Final ER-MSAs/Negative ER-MSA dataset/ASA0.0/paired_MSA/1fm0-E-3pnl-B/MSA_ready_for_MI.txt
- Additional file 2/Final ER-MSAs/Negative ER-MSA dataset/ASA0.0/paired_MSA/1kf6-B-1aon-A/
- Additional file 2/Final ER-MSAs/Negative ER-MSA dataset/ASA0.0/paired_MSA/1kf6-B-1aon-A/MSA_IDs.txt
- Additional file 2/Final ER-MSAs/Negative ER-MSA dataset/ASA0.0/paired_MSA/1kf6-B-1aon-A/MSA_ready_for_MI.txt
- Additional file 2/Final ER-MSAs/Negative ER-MSA dataset/ASA0.0/paired_MSA/1kf6-B-1aon-O/
- Additional file 2/Final ER-MSAs/Negative ER-MSA dataset/ASA0.0/paired_MSA/1kf6-B-1aon-O/MSA_IDs.txt
- Additional file 2/Final ER-MSAs/Negative ER-MSA dataset/ASA0.0/paired_MSA/1kf6-B-1aon-O/MSA_ready_for_MI.txt
- Additional file 2/Final ER-MSAs/Negative ER-MSA dataset/ASA0.0/paired_MSA/1kf6-C-1aon-O/
- Additional file 2/Final ER-MSAs/Negative ER-MSA dataset/ASA0.0/paired_MSA/1kf6-C-1aon-O/MSA_IDs.txt
- Additional file 2/Final ER-MSAs/Negative ER-MSA dataset/ASA0.0/paired_MSA/1kf6-C-1aon-O/MSA_ready_for_MI.txt
- Additional file 2/Final ER-MSAs/Negative ER-MSA dataset/ASA0.0/paired_MSA/1kf6-D-1aon-A/
- Additional file 2/Final ER-MSAs/Negative ER-MSA dataset/ASA0.0/paired_MSA/1kf6-D-1aon-A/MSA_IDs.txt
- Additional file 2/Final ER-MSAs/Negative ER-MSA dataset/ASA0.0/paired_MSA/1kf6-D-1aon-A/MSA_ready_for_MI.txt
- Additional file 2/Final ER-MSAs/Negative ER-MSA dataset/ASA0.0/paired_MSA/1kf6-D-1aon-O/
- Additional file 2/Final ER-MSAs/Negative ER-MSA dataset/ASA0.0/paired_MSA/1kf6-D-1aon-O/MSA_IDs.txt
- Additional file 2/Final ER-MSAs/Negative ER-MSA dataset/ASA0.0/paired_MSA/1kf6-D-1aon-O/MSA_ready_for_MI.txt
- Additional file 2/Final ER-MSAs/Negative ER-MSA dataset/ASA0.0/paired_MSA/1qop-A-1rm6-A/
- Additional file 2/Final ER-MSAs/Negative ER-MSA dataset/ASA0.0/paired_MSA/1qop-A-1rm6-A/MSA_IDs.txt
- Additional file 2/Final ER-MSAs/Negative ER-MSA dataset/ASA0.0/paired_MSA/1qop-A-1rm6-A/MSA_ready_for_MI.txt
- Additional file 2/Final ER-MSAs/Negative ER-MSA dataset/ASA0.0/paired_MSA/1qop-A-3rrl-A/
- Additional file 2/Final ER-MSAs/Negative ER-MSA dataset/ASA0.0/paired_MSA/1qop-A-3rrl-A/MSA_IDs.txt
- Additional file 2/Final ER-MSAs/Negative ER-MSA dataset/ASA0.0/paired_MSA/1qop-A-3rrl-A/MSA_ready_for_MI.txt
- Additional file 2/Final ER-MSAs/Negative ER-MSA dataset/ASA0.0/paired_MSA/1qop-B-1rm6-A/
- Additional file 2/Final ER-MSAs/Negative ER-MSA dataset/ASA0.0/paired_MSA/1qop-B-1rm6-A/MSA_IDs.txt
- Additional file 2/Final ER-MSAs/Negative ER-MSA dataset/ASA0.0/paired_MSA/1qop-B-1rm6-A/MSA_ready_for_MI.txt
- Additional file 2/Final ER-MSAs/Negative ER-MSA dataset/ASA0.0/paired_MSA/1qop-B-3rrl-A/
- Additional file 2/Final ER-MSAs/Negative ER-MSA dataset/ASA0.0/paired_MSA/1qop-B-3rrl-A/MSA_IDs.txt
- Additional file 2/Final ER-MSAs/Negative ER-MSA dataset/ASA0.0/paired_MSA/1qop-B-3rrl-A/MSA_ready_for_MI.txt
- Additional file 2/Final ER-MSAs/Negative ER-MSA dataset/ASA0.0/paired_MSA/1qop-B-3rrl-B/
- Additional file 2/Final ER-MSAs/Negative ER-MSA dataset/ASA0.0/paired_MSA/1qop-B-3rrl-B/MSA_IDs.txt
- Additional file 2/Final ER-MSAs/Negative ER-MSA dataset/ASA0.0/paired_MSA/1qop-B-3rrl-B/MSA_ready_for_MI.txt
- Additional file 2/Final ER-MSAs/Negative ER-MSA dataset/ASA0.0/paired_MSA/1tyg-A-3mml-A/
- Additional file 2/Final ER-MSAs/Negative ER-MSA dataset/ASA0.0/paired_MSA/1tyg-A-3mml-A/MSA_IDs.txt
- Additional file 2/Final ER-MSAs/Negative ER-MSA dataset/ASA0.0/paired_MSA/1tyg-A-3mml-A/MSA_ready_for_MI.txt
- Additional file 2/Final ER-MSAs/Negative ER-MSA dataset/ASA0.0/paired_MSA/1tyg-A-3mml-B/
- Additional file 2/Final ER-MSAs/Negative ER-MSA dataset/ASA0.0/paired_MSA/1tyg-A-3mml-B/MSA_IDs.txt
- Additional file 2/Final ER-MSAs/Negative ER-MSA dataset/ASA0.0/paired_MSA/1tyg-A-3mml-B/MSA_ready_for_MI.txt
- Additional file 2/Final ER-MSAs/Negative ER-MSA dataset/ASA0.0/paired_MSA/1tyg-B-3mml-B/
- Additional file 2/Final ER-MSAs/Negative ER-MSA dataset/ASA0.0/paired_MSA/1tyg-B-3mml-B/MSA_IDs.txt
- Additional file 2/Final ER-MSAs/Negative ER-MSA dataset/ASA0.0/paired_MSA/1tyg-B-3mml-B/MSA_ready_for_MI.txt
- Additional file 2/Final ER-MSAs/Negative ER-MSA dataset/ASA0.0/paired_MSA/1w85-A-1ep3-A/
- Additional file 2/Final ER-MSAs/Negative ER-MSA dataset/ASA0.0/paired_MSA/1w85-A-1ep3-A/MSA_IDs.txt
- Additional file 2/Final ER-MSAs/Negative ER-MSA dataset/ASA0.0/paired_MSA/1w85-A-1ep3-A/MSA_ready_for_MI.txt
- Additional file 2/Final ER-MSAs/Negative ER-MSA dataset/ASA0.0/paired_MSA/1w85-A-1ep3-B/
- Additional file 2/Final ER-MSAs/Negative ER-MSA dataset/ASA0.0/paired_MSA/1w85-A-1ep3-B/MSA_IDs.txt
- Additional file 2/Final ER-MSAs/Negative ER-MSA dataset/ASA0.0/paired_MSA/1w85-A-1ep3-B/MSA_ready_for_MI.txt
- Additional file 2/Final ER-MSAs/Negative ER-MSA dataset/ASA0.0/paired_MSA/1w85-B-1ep3-A/
- Additional file 2/Final ER-MSAs/Negative ER-MSA dataset/ASA0.0/paired_MSA/1w85-B-1ep3-A/MSA_IDs.txt
- Additional file 2/Final ER-MSAs/Negative ER-MSA dataset/ASA0.0/paired_MSA/1w85-B-1ep3-A/MSA_ready_for_MI.txt
- Additional file 2/Final ER-MSAs/Negative ER-MSA dataset/ASA0.0/paired_MSA/1w85-B-1ep3-B/
- Additional file 2/Final ER-MSAs/Negative ER-MSA dataset/ASA0.0/paired_MSA/1w85-B-1ep3-B/MSA_IDs.txt
- Additional file 2/Final ER-MSAs/Negative ER-MSA dataset/ASA0.0/paired_MSA/1w85-B-1ep3-B/MSA_ready_for_MI.txt
- Additional file 2/Final ER-MSAs/Negative ER-MSA dataset/ASA0.0/paired_MSA/1zun-A-2zu0-A/
- Additional file 2/Final ER-MSAs/Negative ER-MSA dataset/ASA0.0/paired_MSA/1zun-A-2zu0-A/MSA_IDs.txt
- Additional file 2/Final ER-MSAs/Negative ER-MSA dataset/ASA0.0/paired_MSA/1zun-A-2zu0-A/MSA_ready_for_MI.txt
- Additional file 2/Final ER-MSAs/Negative ER-MSA dataset/ASA0.0/paired_MSA/1zun-A-2zu0-C/
- Additional file 2/Final ER-MSAs/Negative ER-MSA dataset/ASA0.0/paired_MSA/1zun-A-2zu0-C/MSA_IDs.txt
- Additional file 2/Final ER-MSAs/Negative ER-MSA dataset/ASA0.0/paired_MSA/1zun-A-2zu0-C/MSA_ready_for_MI.txt
- Additional file 2/Final ER-MSAs/Negative ER-MSA dataset/ASA0.0/paired_MSA/1zun-A-4eb7-A/
- Additional file 2/Final ER-MSAs/Negative ER-MSA dataset/ASA0.0/paired_MSA/1zun-A-4eb7-A/MSA_IDs.txt
- Additional file 2/Final ER-MSAs/Negative ER-MSA dataset/ASA0.0/paired_MSA/1zun-A-4eb7-A/MSA_ready_for_MI.txt
- Additional file 2/Final ER-MSAs/Negative ER-MSA dataset/ASA0.0/paired_MSA/1zun-B-2zu0-A/
- Additional file 2/Final ER-MSAs/Negative ER-MSA dataset/ASA0.0/paired_MSA/1zun-B-2zu0-A/MSA_IDs.txt
- Additional file 2/Final ER-MSAs/Negative ER-MSA dataset/ASA0.0/paired_MSA/1zun-B-2zu0-A/MSA_ready_for_MI.txt
- Additional file 2/Final ER-MSAs/Negative ER-MSA dataset/ASA0.0/paired_MSA/1zun-B-4eb7-A/
- Additional file 2/Final ER-MSAs/Negative ER-MSA dataset/ASA0.0/paired_MSA/1zun-B-4eb7-A/MSA_IDs.txt
- Additional file 2/Final ER-MSAs/Negative ER-MSA dataset/ASA0.0/paired_MSA/1zun-B-4eb7-A/MSA_ready_for_MI.txt
- Additional file 2/Final ER-MSAs/Negative ER-MSA dataset/ASA0.0/paired_MSA/1zun-B-4eb7-C/
- Additional file 2/Final ER-MSAs/Negative ER-MSA dataset/ASA0.0/paired_MSA/1zun-B-4eb7-C/MSA_IDs.txt
- Additional file 2/Final ER-MSAs/Negative ER-MSA dataset/ASA0.0/paired_MSA/1zun-B-4eb7-C/MSA_ready_for_MI.txt
- Additional file 2/Final ER-MSAs/Negative ER-MSA dataset/ASA0.0/paired_MSA/2ns1-A-2b3t-A/
- Additional file 2/Final ER-MSAs/Negative ER-MSA dataset/ASA0.0/paired_MSA/2ns1-A-2b3t-A/MSA_IDs.txt
- Additional file 2/Final ER-MSAs/Negative ER-MSA dataset/ASA0.0/paired_MSA/2ns1-A-2b3t-A/MSA_ready_for_MI.txt
- Additional file 2/Final ER-MSAs/Negative ER-MSA dataset/ASA0.0/paired_MSA/2ns1-A-4eb7-C/
- Additional file 2/Final ER-MSAs/Negative ER-MSA dataset/ASA0.0/paired_MSA/2ns1-A-4eb7-C/MSA_IDs.txt
- Additional file 2/Final ER-MSAs/Negative ER-MSA dataset/ASA0.0/paired_MSA/2ns1-A-4eb7-C/MSA_ready_for_MI.txt
- Additional file 2/Final ER-MSAs/Negative ER-MSA dataset/ASA0.0/paired_MSA/2ns1-B-2b3t-A/
- Additional file 2/Final ER-MSAs/Negative ER-MSA dataset/ASA0.0/paired_MSA/2ns1-B-2b3t-A/MSA_IDs.txt
- Additional file 2/Final ER-MSAs/Negative ER-MSA dataset/ASA0.0/paired_MSA/2ns1-B-2b3t-A/MSA_ready_for_MI.txt
- Additional file 2/Final ER-MSAs/Negative ER-MSA dataset/ASA0.0/paired_MSA/2ns1-B-4eb7-A/
- Additional file 2/Final ER-MSAs/Negative ER-MSA dataset/ASA0.0/paired_MSA/2ns1-B-4eb7-A/MSA_IDs.txt
- Additional file 2/Final ER-MSAs/Negative ER-MSA dataset/ASA0.0/paired_MSA/2ns1-B-4eb7-A/MSA_ready_for_MI.txt
- Additional file 2/Final ER-MSAs/Negative ER-MSA dataset/ASA0.0/paired_MSA/2ns1-B-4eb7-C/
- Additional file 2/Final ER-MSAs/Negative ER-MSA dataset/ASA0.0/paired_MSA/2ns1-B-4eb7-C/MSA_IDs.txt
- Additional file 2/Final ER-MSAs/Negative ER-MSA dataset/ASA0.0/paired_MSA/2ns1-B-4eb7-C/MSA_ready_for_MI.txt
- Additional file 2/Final ER-MSAs/Negative ER-MSA dataset/ASA0.0/paired_MSA/2nu9-A-3ip4-B/
- Additional file 2/Final ER-MSAs/Negative ER-MSA dataset/ASA0.0/paired_MSA/2nu9-A-3ip4-B/MSA_IDs.txt
- Additional file 2/Final ER-MSAs/Negative ER-MSA dataset/ASA0.0/paired_MSA/2nu9-A-3ip4-B/MSA_ready_for_MI.txt
- Additional file 2/Final ER-MSAs/Negative ER-MSA dataset/ASA0.0/paired_MSA/2nu9-A-3ip4-C/
- Additional file 2/Final ER-MSAs/Negative ER-MSA dataset/ASA0.0/paired_MSA/2nu9-A-3ip4-C/MSA_IDs.txt
- Additional file 2/Final ER-MSAs/Negative ER-MSA dataset/ASA0.0/paired_MSA/2nu9-A-3ip4-C/MSA_ready_for_MI.txt
- Additional file 2/Final ER-MSAs/Negative ER-MSA dataset/ASA0.0/paired_MSA/2nu9-B-3ip4-B/
- Additional file 2/Final ER-MSAs/Negative ER-MSA dataset/ASA0.0/paired_MSA/2nu9-B-3ip4-B/MSA_IDs.txt
- Additional file 2/Final ER-MSAs/Negative ER-MSA dataset/ASA0.0/paired_MSA/2nu9-B-3ip4-B/MSA_ready_for_MI.txt
- Additional file 2/Final ER-MSAs/Negative ER-MSA dataset/ASA0.0/paired_MSA/2y69-A-2wdq-D/
- Additional file 2/Final ER-MSAs/Negative ER-MSA dataset/ASA0.0/paired_MSA/2y69-A-2wdq-D/MSA_IDs.txt
- Additional file 2/Final ER-MSAs/Negative ER-MSA dataset/ASA0.0/paired_MSA/2y69-A-2wdq-D/MSA_ready_for_MI.txt
- Additional file 2/Final ER-MSAs/Negative ER-MSA dataset/ASA0.0/paired_MSA/2zu0-A-3pnl-A/
- Additional file 2/Final ER-MSAs/Negative ER-MSA dataset/ASA0.0/paired_MSA/2zu0-A-3pnl-A/MSA_IDs.txt
- Additional file 2/Final ER-MSAs/Negative ER-MSA dataset/ASA0.0/paired_MSA/2zu0-A-3pnl-A/MSA_ready_for_MI.txt
- Additional file 2/Final ER-MSAs/Negative ER-MSA dataset/ASA0.0/paired_MSA/2zu0-C-3pnl-B/
- Additional file 2/Final ER-MSAs/Negative ER-MSA dataset/ASA0.0/paired_MSA/2zu0-C-3pnl-B/MSA_IDs.txt
- Additional file 2/Final ER-MSAs/Negative ER-MSA dataset/ASA0.0/paired_MSA/2zu0-C-3pnl-B/MSA_ready_for_MI.txt
- Additional file 2/Final ER-MSAs/Negative ER-MSA dataset/ASA0.0/paired_MSA/2zu0-C-4eb7-A/
- Additional file 2/Final ER-MSAs/Negative ER-MSA dataset/ASA0.0/paired_MSA/2zu0-C-4eb7-A/MSA_IDs.txt
- Additional file 2/Final ER-MSAs/Negative ER-MSA dataset/ASA0.0/paired_MSA/2zu0-C-4eb7-A/MSA_ready_for_MI.txt
- Additional file 2/Final ER-MSAs/Negative ER-MSA dataset/ASA0.0/paired_MSA/2zu0-C-4eb7-C/
- Additional file 2/Final ER-MSAs/Negative ER-MSA dataset/ASA0.0/paired_MSA/2zu0-C-4eb7-C/MSA_IDs.txt
- Additional file 2/Final ER-MSAs/Negative ER-MSA dataset/ASA0.0/paired_MSA/2zu0-C-4eb7-C/MSA_ready_for_MI.txt
- Additional file 2/Final ER-MSAs/Negative ER-MSA dataset/ASA0.0/paired_MSA/3g5o-B-2y69-A/
- Additional file 2/Final ER-MSAs/Negative ER-MSA dataset/ASA0.0/paired_MSA/3g5o-B-2y69-A/MSA_IDs.txt
- Additional file 2/Final ER-MSAs/Negative ER-MSA dataset/ASA0.0/paired_MSA/3g5o-B-2y69-A/MSA_ready_for_MI.txt
- Additional file 2/Final ER-MSAs/Negative ER-MSA dataset/ASA0.0/paired_MSA/3ip4-B-3mml-A/
- Additional file 2/Final ER-MSAs/Negative ER-MSA dataset/ASA0.0/paired_MSA/3ip4-B-3mml-A/MSA_IDs.txt
- Additional file 2/Final ER-MSAs/Negative ER-MSA dataset/ASA0.0/paired_MSA/3ip4-B-3mml-A/MSA_ready_for_MI.txt
- Additional file 2/Final ER-MSAs/Negative ER-MSA dataset/ASA0.0/paired_MSA/3ip4-B-3mml-B/
- Additional file 2/Final ER-MSAs/Negative ER-MSA dataset/ASA0.0/paired_MSA/3ip4-B-3mml-B/MSA_IDs.txt
- Additional file 2/Final ER-MSAs/Negative ER-MSA dataset/ASA0.0/paired_MSA/3ip4-B-3mml-B/MSA_ready_for_MI.txt
- Additional file 2/Final ER-MSAs/Negative ER-MSA dataset/ASA0.0/paired_MSA/3ip4-C-3mml-B/
- Additional file 2/Final ER-MSAs/Negative ER-MSA dataset/ASA0.0/paired_MSA/3ip4-C-3mml-B/MSA_IDs.txt
- Additional file 2/Final ER-MSAs/Negative ER-MSA dataset/ASA0.0/paired_MSA/3ip4-C-3mml-B/MSA_ready_for_MI.txt
- Additional file 2/Final ER-MSAs/Negative ER-MSA dataset/ASA0.0/paired_MSA/3pnl-A-1zun-A/
- Additional file 2/Final ER-MSAs/Negative ER-MSA dataset/ASA0.0/paired_MSA/3pnl-A-1zun-A/MSA_IDs.txt
- Additional file 2/Final ER-MSAs/Negative ER-MSA dataset/ASA0.0/paired_MSA/3pnl-A-1zun-A/MSA_ready_for_MI.txt
- Additional file 2/Final ER-MSAs/Negative ER-MSA dataset/ASA0.0/paired_MSA/4hea-A-2wdq-C/
- Additional file 2/Final ER-MSAs/Negative ER-MSA dataset/ASA0.0/paired_MSA/4hea-A-2wdq-C/MSA_IDs.txt
- Additional file 2/Final ER-MSAs/Negative ER-MSA dataset/ASA0.0/paired_MSA/4hea-A-2wdq-C/MSA_ready_for_MI.txt
- Additional file 2/Final ER-MSAs/Negative ER-MSA dataset/ASA0.0/paired_MSA/4hea-A-2y69-B/
- Additional file 2/Final ER-MSAs/Negative ER-MSA dataset/ASA0.0/paired_MSA/4hea-A-2y69-B/MSA_IDs.txt
- Additional file 2/Final ER-MSAs/Negative ER-MSA dataset/ASA0.0/paired_MSA/4hea-A-2y69-B/MSA_ready_for_MI.txt
- Additional file 2/Final ER-MSAs/Negative ER-MSA dataset/ASA0.0/paired_MSA/4hea-H-2wdq-C/
- Additional file 2/Final ER-MSAs/Negative ER-MSA dataset/ASA0.0/paired_MSA/4hea-H-2wdq-C/MSA_IDs.txt
- Additional file 2/Final ER-MSAs/Negative ER-MSA dataset/ASA0.0/paired_MSA/4hea-H-2wdq-C/MSA_ready_for_MI.txt
- Additional file 2/Final ER-MSAs/Negative ER-MSA dataset/ASA0.0/paired_MSA/4hea-H-2wdq-D/
- Additional file 2/Final ER-MSAs/Negative ER-MSA dataset/ASA0.0/paired_MSA/4hea-H-2wdq-D/MSA_IDs.txt
- Additional file 2/Final ER-MSAs/Negative ER-MSA dataset/ASA0.0/paired_MSA/4hea-H-2wdq-D/MSA_ready_for_MI.txt
- Additional file 2/Final ER-MSAs/Negative ER-MSA dataset/ASA0.0/paired_MSA/4hea-H-2y69-A/
- Additional file 2/Final ER-MSAs/Negative ER-MSA dataset/ASA0.0/paired_MSA/4hea-H-2y69-A/MSA_IDs.txt
- Additional file 2/Final ER-MSAs/Negative ER-MSA dataset/ASA0.0/paired_MSA/4hea-H-2y69-A/MSA_ready_for_MI.txt
- Additional file 2/Final ER-MSAs/Negative ER-MSA dataset/ASA0.0/paired_MSA/4hea-H-2y69-B/
- Additional file 2/Final ER-MSAs/Negative ER-MSA dataset/ASA0.0/paired_MSA/4hea-H-2y69-B/MSA_IDs.txt
- Additional file 2/Final ER-MSAs/Negative ER-MSA dataset/ASA0.0/paired_MSA/4hea-H-2y69-B/MSA_ready_for_MI.txt
- Additional file 2/Final ER-MSAs/Negative ER-MSA dataset/ASA0.0/paired_MSA/4hea-J-2wdq-C/
- Additional file 2/Final ER-MSAs/Negative ER-MSA dataset/ASA0.0/paired_MSA/4hea-J-2wdq-C/MSA_IDs.txt
- Additional file 2/Final ER-MSAs/Negative ER-MSA dataset/ASA0.0/paired_MSA/4hea-J-2wdq-C/MSA_ready_for_MI.txt
- Additional file 2/Final ER-MSAs/Negative ER-MSA dataset/ASA0.0/paired_MSA/4hea-J-2wdq-D/
- Additional file 2/Final ER-MSAs/Negative ER-MSA dataset/ASA0.0/paired_MSA/4hea-J-2wdq-D/MSA_IDs.txt
- Additional file 2/Final ER-MSAs/Negative ER-MSA dataset/ASA0.0/paired_MSA/4hea-J-2wdq-D/MSA_ready_for_MI.txt
- Additional file 2/Final ER-MSAs/Negative ER-MSA dataset/ASA0.0/paired_MSA/4hea-J-3g5o-A/
- Additional file 2/Final ER-MSAs/Negative ER-MSA dataset/ASA0.0/paired_MSA/4hea-J-3g5o-A/MSA_IDs.txt
- Additional file 2/Final ER-MSAs/Negative ER-MSA dataset/ASA0.0/paired_MSA/4hea-J-3g5o-A/MSA_ready_for_MI.txt
- Additional file 2/Final ER-MSAs/Negative ER-MSA dataset/ASA0.0/paired_MSA/4hea-K-2wdq-D/
- Additional file 2/Final ER-MSAs/Negative ER-MSA dataset/ASA0.0/paired_MSA/4hea-K-2wdq-D/MSA_IDs.txt
- Additional file 2/Final ER-MSAs/Negative ER-MSA dataset/ASA0.0/paired_MSA/4hea-K-2wdq-D/MSA_ready_for_MI.txt
- Additional file 2/Final ER-MSAs/Negative ER-MSA dataset/ASA0.0/paired_MSA/4hea-K-2y69-A/
- Additional file 2/Final ER-MSAs/Negative ER-MSA dataset/ASA0.0/paired_MSA/4hea-K-2y69-A/MSA_IDs.txt
- Additional file 2/Final ER-MSAs/Negative ER-MSA dataset/ASA0.0/paired_MSA/4hea-K-2y69-A/MSA_ready_for_MI.txt
- Additional file 2/Final ER-MSAs/Negative ER-MSA dataset/ASA0.0/paired_MSA/4hea-K-3g5o-B/
- Additional file 2/Final ER-MSAs/Negative ER-MSA dataset/ASA0.0/paired_MSA/4hea-K-3g5o-B/MSA_IDs.txt
- Additional file 2/Final ER-MSAs/Negative ER-MSA dataset/ASA0.0/paired_MSA/4hea-K-3g5o-B/MSA_ready_for_MI.txt
- Additional file 2/Final ER-MSAs/Negative ER-MSA dataset/ASA0.0/paired_MSA/4hea-L-2wdq-C/
- Additional file 2/Final ER-MSAs/Negative ER-MSA dataset/ASA0.0/paired_MSA/4hea-L-2wdq-C/MSA_IDs.txt
- Additional file 2/Final ER-MSAs/Negative ER-MSA dataset/ASA0.0/paired_MSA/4hea-L-2wdq-C/MSA_ready_for_MI.txt
- Additional file 2/Final ER-MSAs/Negative ER-MSA dataset/ASA0.0/paired_MSA/4hea-L-2wdq-D/
- Additional file 2/Final ER-MSAs/Negative ER-MSA dataset/ASA0.0/paired_MSA/4hea-L-2wdq-D/MSA_IDs.txt
- Additional file 2/Final ER-MSAs/Negative ER-MSA dataset/ASA0.0/paired_MSA/4hea-L-2wdq-D/MSA_ready_for_MI.txt
- Additional file 2/Final ER-MSAs/Negative ER-MSA dataset/ASA0.0/paired_MSA/4hea-L-2y69-A/
- Additional file 2/Final ER-MSAs/Negative ER-MSA dataset/ASA0.0/paired_MSA/4hea-L-2y69-A/MSA_IDs.txt
- Additional file 2/Final ER-MSAs/Negative ER-MSA dataset/ASA0.0/paired_MSA/4hea-L-2y69-A/MSA_ready_for_MI.txt
- Additional file 2/Final ER-MSAs/Negative ER-MSA dataset/ASA0.0/paired_MSA/4hea-L-2y69-B/
- Additional file 2/Final ER-MSAs/Negative ER-MSA dataset/ASA0.0/paired_MSA/4hea-L-2y69-B/MSA_IDs.txt
- Additional file 2/Final ER-MSAs/Negative ER-MSA dataset/ASA0.0/paired_MSA/4hea-L-2y69-B/MSA_ready_for_MI.txt
- Additional file 2/Final ER-MSAs/Negative ER-MSA dataset/ASA0.0/paired_MSA/4hea-M-2wdq-C/
- Additional file 2/Final ER-MSAs/Negative ER-MSA dataset/ASA0.0/paired_MSA/4hea-M-2wdq-C/MSA_IDs.txt
- Additional file 2/Final ER-MSAs/Negative ER-MSA dataset/ASA0.0/paired_MSA/4hea-M-2wdq-C/MSA_ready_for_MI.txt
- Additional file 2/Final ER-MSAs/Negative ER-MSA dataset/ASA0.0/paired_MSA/4hea-M-2y69-A/
- Additional file 2/Final ER-MSAs/Negative ER-MSA dataset/ASA0.0/paired_MSA/4hea-M-2y69-A/MSA_IDs.txt
- Additional file 2/Final ER-MSAs/Negative ER-MSA dataset/ASA0.0/paired_MSA/4hea-M-2y69-A/MSA_ready_for_MI.txt
- Additional file 2/Final ER-MSAs/Negative ER-MSA dataset/ASA0.0/paired_MSA/4hea-M-2y69-B/
- Additional file 2/Final ER-MSAs/Negative ER-MSA dataset/ASA0.0/paired_MSA/4hea-M-2y69-B/MSA_IDs.txt
- Additional file 2/Final ER-MSAs/Negative ER-MSA dataset/ASA0.0/paired_MSA/4hea-M-2y69-B/MSA_ready_for_MI.txt
- Additional file 2/Final ER-MSAs/Negative ER-MSA dataset/ASA0.0/paired_MSA/4hea-M-3g5o-A/
- Additional file 2/Final ER-MSAs/Negative ER-MSA dataset/ASA0.0/paired_MSA/4hea-M-3g5o-A/MSA_IDs.txt
- Additional file 2/Final ER-MSAs/Negative ER-MSA dataset/ASA0.0/paired_MSA/4hea-M-3g5o-A/MSA_ready_for_MI.txt
- Additional file 2/Final ER-MSAs/Negative ER-MSA dataset/ASA0.0/paired_MSA/4hea-N-2wdq-C/
- Additional file 2/Final ER-MSAs/Negative ER-MSA dataset/ASA0.0/paired_MSA/4hea-N-2wdq-C/MSA_IDs.txt
- Additional file 2/Final ER-MSAs/Negative ER-MSA dataset/ASA0.0/paired_MSA/4hea-N-2wdq-C/MSA_ready_for_MI.txt
- Additional file 2/Final ER-MSAs/Negative ER-MSA dataset/ASA0.0/paired_MSA/4hea-N-2y69-A/
- Additional file 2/Final ER-MSAs/Negative ER-MSA dataset/ASA0.0/paired_MSA/4hea-N-2y69-A/MSA_IDs.txt
- Additional file 2/Final ER-MSAs/Negative ER-MSA dataset/ASA0.0/paired_MSA/4hea-N-2y69-A/MSA_ready_for_MI.txt
- Additional file 2/Final ER-MSAs/Negative ER-MSA dataset/ASA0.0/paired_MSA/4hea-N-3g5o-B/
- Additional file 2/Final ER-MSAs/Negative ER-MSA dataset/ASA0.0/paired_MSA/4hea-N-3g5o-B/MSA_IDs.txt
- Additional file 2/Final ER-MSAs/Negative ER-MSA dataset/ASA0.0/paired_MSA/4hea-N-3g5o-B/MSA_ready_for_MI.txt
- Additional file 2/Final ER-MSAs/Negative ER-MSA dataset/ASA0.0/single_MSAs/
- Additional file 2/Final ER-MSAs/Negative ER-MSA dataset/ASA0.0/single_MSAs/1efp-A-1qop-A/
- Additional file 2/Final ER-MSAs/Negative ER-MSA dataset/ASA0.0/single_MSAs/1efp-A-1qop-A/1efp-A-chain/
- Additional file 2/Final ER-MSAs/Negative ER-MSA dataset/ASA0.0/single_MSAs/1efp-A-1qop-A/1efp-A-chain/MSA_IDs.txt
- Additional file 2/Final ER-MSAs/Negative ER-MSA dataset/ASA0.0/single_MSAs/1efp-A-1qop-A/1efp-A-chain/MSA_ready_for_MI.txt
- Additional file 2/Final ER-MSAs/Negative ER-MSA dataset/ASA0.0/single_MSAs/1efp-A-1qop-A/1qop-A-chain/
- Additional file 2/Final ER-MSAs/Negative ER-MSA dataset/ASA0.0/single_MSAs/1efp-A-1qop-A/1qop-A-chain/MSA_IDs.txt
- Additional file 2/Final ER-MSAs/Negative ER-MSA dataset/ASA0.0/single_MSAs/1efp-A-1qop-A/1qop-A-chain/MSA_ready_for_MI.txt
- Additional file 2/Final ER-MSAs/Negative ER-MSA dataset/ASA0.0/single_MSAs/1efp-A-1qop-B/
- Additional file 2/Final ER-MSAs/Negative ER-MSA dataset/ASA0.0/single_MSAs/1efp-A-1qop-B/1efp-A-chain/
- Additional file 2/Final ER-MSAs/Negative ER-MSA dataset/ASA0.0/single_MSAs/1efp-A-1qop-B/1efp-A-chain/MSA_IDs.txt
- Additional file 2/Final ER-MSAs/Negative ER-MSA dataset/ASA0.0/single_MSAs/1efp-A-1qop-B/1efp-A-chain/MSA_ready_for_MI.txt
- Additional file 2/Final ER-MSAs/Negative ER-MSA dataset/ASA0.0/single_MSAs/1efp-A-1qop-B/1qop-B-chain/
- Additional file 2/Final ER-MSAs/Negative ER-MSA dataset/ASA0.0/single_MSAs/1efp-A-1qop-B/1qop-B-chain/MSA_IDs.txt
- Additional file 2/Final ER-MSAs/Negative ER-MSA dataset/ASA0.0/single_MSAs/1efp-A-1qop-B/1qop-B-chain/MSA_ready_for_MI.txt
- Additional file 2/Final ER-MSAs/Negative ER-MSA dataset/ASA0.0/single_MSAs/1efp-A-1rm6-A/
- Additional file 2/Final ER-MSAs/Negative ER-MSA dataset/ASA0.0/single_MSAs/1efp-A-1rm6-A/1efp-A-chain/
- Additional file 2/Final ER-MSAs/Negative ER-MSA dataset/ASA0.0/single_MSAs/1efp-A-1rm6-A/1efp-A-chain/MSA_IDs.txt
- Additional file 2/Final ER-MSAs/Negative ER-MSA dataset/ASA0.0/single_MSAs/1efp-A-1rm6-A/1efp-A-chain/MSA_ready_for_MI.txt
- Additional file 2/Final ER-MSAs/Negative ER-MSA dataset/ASA0.0/single_MSAs/1efp-A-1rm6-A/1rm6-A-chain/
- Additional file 2/Final ER-MSAs/Negative ER-MSA dataset/ASA0.0/single_MSAs/1efp-A-1rm6-A/1rm6-A-chain/MSA_IDs.txt
- Additional file 2/Final ER-MSAs/Negative ER-MSA dataset/ASA0.0/single_MSAs/1efp-A-1rm6-A/1rm6-A-chain/MSA_ready_for_MI.txt
- Additional file 2/Final ER-MSAs/Negative ER-MSA dataset/ASA0.0/single_MSAs/1efp-A-1rm6-C/
- Additional file 2/Final ER-MSAs/Negative ER-MSA dataset/ASA0.0/single_MSAs/1efp-A-1rm6-C/1efp-A-chain/
- Additional file 2/Final ER-MSAs/Negative ER-MSA dataset/ASA0.0/single_MSAs/1efp-A-1rm6-C/1efp-A-chain/MSA_IDs.txt
- Additional file 2/Final ER-MSAs/Negative ER-MSA dataset/ASA0.0/single_MSAs/1efp-A-1rm6-C/1efp-A-chain/MSA_ready_for_MI.txt
- Additional file 2/Final ER-MSAs/Negative ER-MSA dataset/ASA0.0/single_MSAs/1efp-A-1rm6-C/1rm6-C-chain/
- Additional file 2/Final ER-MSAs/Negative ER-MSA dataset/ASA0.0/single_MSAs/1efp-A-1rm6-C/1rm6-C-chain/MSA_IDs.txt
- Additional file 2/Final ER-MSAs/Negative ER-MSA dataset/ASA0.0/single_MSAs/1efp-A-1rm6-C/1rm6-C-chain/MSA_ready_for_MI.txt
- Additional file 2/Final ER-MSAs/Negative ER-MSA dataset/ASA0.0/single_MSAs/1efp-A-3rrl-B/
- Additional file 2/Final ER-MSAs/Negative ER-MSA dataset/ASA0.0/single_MSAs/1efp-A-3rrl-B/1efp-A-chain/
- Additional file 2/Final ER-MSAs/Negative ER-MSA dataset/ASA0.0/single_MSAs/1efp-A-3rrl-B/1efp-A-chain/MSA_IDs.txt
- Additional file 2/Final ER-MSAs/Negative ER-MSA dataset/ASA0.0/single_MSAs/1efp-A-3rrl-B/1efp-A-chain/MSA_ready_for_MI.txt
- Additional file 2/Final ER-MSAs/Negative ER-MSA dataset/ASA0.0/single_MSAs/1efp-A-3rrl-B/3rrl-B-chain/
- Additional file 2/Final ER-MSAs/Negative ER-MSA dataset/ASA0.0/single_MSAs/1efp-A-3rrl-B/3rrl-B-chain/MSA_IDs.txt
- Additional file 2/Final ER-MSAs/Negative ER-MSA dataset/ASA0.0/single_MSAs/1efp-A-3rrl-B/3rrl-B-chain/MSA_ready_for_MI.txt
- Additional file 2/Final ER-MSAs/Negative ER-MSA dataset/ASA0.0/single_MSAs/1efp-B-1qop-B/
- Additional file 2/Final ER-MSAs/Negative ER-MSA dataset/ASA0.0/single_MSAs/1efp-B-1qop-B/1efp-B-chain/
- Additional file 2/Final ER-MSAs/Negative ER-MSA dataset/ASA0.0/single_MSAs/1efp-B-1qop-B/1efp-B-chain/MSA_IDs.txt
- Additional file 2/Final ER-MSAs/Negative ER-MSA dataset/ASA0.0/single_MSAs/1efp-B-1qop-B/1efp-B-chain/MSA_ready_for_MI.txt
- Additional file 2/Final ER-MSAs/Negative ER-MSA dataset/ASA0.0/single_MSAs/1efp-B-1qop-B/1qop-B-chain/
- Additional file 2/Final ER-MSAs/Negative ER-MSA dataset/ASA0.0/single_MSAs/1efp-B-1qop-B/1qop-B-chain/MSA_IDs.txt
- Additional file 2/Final ER-MSAs/Negative ER-MSA dataset/ASA0.0/single_MSAs/1efp-B-1qop-B/1qop-B-chain/MSA_ready_for_MI.txt
- Additional file 2/Final ER-MSAs/Negative ER-MSA dataset/ASA0.0/single_MSAs/1efp-B-1rm6-A/
- Additional file 2/Final ER-MSAs/Negative ER-MSA dataset/ASA0.0/single_MSAs/1efp-B-1rm6-A/1efp-B-chain/
- Additional file 2/Final ER-MSAs/Negative ER-MSA dataset/ASA0.0/single_MSAs/1efp-B-1rm6-A/1efp-B-chain/MSA_IDs.txt
[truncated: 9,700 more entries]
