# Supplementary material for: Inter-protein residue covariation information unravels physically interacting protein dimers
Source: BMC Bioinformatics. 2020 Dec 17;21:584. doi: 10.1186/s12859-020-03930-7 (PMC7745481; doi:10.1186/s12859-020-03930-7)
Supplement: Supplementary file 5 — Additional file 5. Final ER-MSAs at different ASA thresholds. Available on Mendeley data (http://dx.doi.org/10.17632/9bk2r55286.1). [file 12859_2020_3930_MOESM5_ESM.zip › Additional file 2/Final ER-MSAs/Negative ER-MSA dataset/ASA0.0/paired_MSA/1efp-A-1qop-A/MSA_IDs.txt]

sp|P38974|ETFA_	sp|P00929|TRPA_
tr|A0A0Q8PWV9|A	tr|A0A0Q8QF74|A
tr|A0A1X7NM59|A	tr|A0A1X7PV61|A
tr|J3HN23|J3HN2	tr|J3CYM4|J3CYM
tr|A0A0Q6WVX5|A	tr|A0A0Q6VP85|A
tr|G0AJ62|G0AJ6	tr|G0AK21|G0AK2
tr|E7RXE0|E7RXE	tr|E7RWN2|E7RWN
tr|A0A178M6H1|A	tr|A0A178MQD0|A
tr|A0A1F4NKK9|A	tr|A0A1Q3YLL8|A
tr|A0A1R1M6D9|A	tr|A0A1R1MG57|A
tr|Q0VQJ8|Q0VQJ	sp|Q0VPJ0|TRPA_
tr|A0A1G3CYT2|A	tr|A0A1G3EK40|A
tr|A0A0F3KQ30|A	tr|A0A0F3KQR7|A
tr|K2K5Z2|K2K5Z	tr|K2J1S0|K2J1S
tr|A0A0J5GGD5|A	tr|A0A0J5JCT8|A
tr|A0A0A0D932|A	tr|A0A0A0D393|A
tr|A6GQX2|A6GQX	tr|A6GNW9|A6GNW
tr|A0A1Q2M5X6|A	tr|A0A1Q2M6A4|A
tr|G8QL08|G8QL0	tr|G8QIR3|G8QIR
tr|U7UAM7|U7UAM	tr|U1XWA4|U1XWA
tr|A1K9W7|A1K9W	tr|H0PW68|H0PW6
tr|C1D4U9|C1D4U	sp|C1D702|TRPA_
tr|A0A081B8T8|A	tr|A0A081BE51|A
tr|A0A120IHS3|A	tr|L9PER0|L9PER
tr|A0A1E8CG47|A	tr|A0A1E8CGA3|A
tr|A4G2T2|A4G2T	sp|A4G4G3|TRPA_
tr|A0A161SFK7|A	tr|A0A161SF80|A
tr|A0A096AI52|A	tr|A0A096B965|A
tr|X6KWL5|X6KWL	tr|A0A177H900|A
tr|C8S2K5|C8S2K	tr|A0A0R2TKU1|A
tr|F1VV80|F1VV8	tr|F1VXH8|F1VXH
tr|V4YQP5|V4YQP	tr|A0A1Q7J0C5|A
tr|A0A1Y1R768|A	tr|A0A1Y1R398|A
tr|A0A1M5NAL9|A	tr|A0A1M5ZWI9|A
tr|Q2BM78|Q2BM7	tr|Q2BMN5|Q2BMN
tr|A0A0B3S3Y4|A	tr|A0A0B3RGQ9|A
tr|A0A171KVH7|A	tr|A0A171KVV3|A
tr|A0A1K2HQJ9|A	tr|A0A1K2HEA5|A
tr|Q2SFA5|Q2SFA	tr|Q2SJD0|Q2SJD
tr|A0A1E8FBV8|A	tr|A0A1E8FEI5|A
tr|K4KUJ2|K4KUJ	tr|K4KEK5|K4KEK
tr|I3TGS5|I3TGS	tr|I3TQN5|I3TQN
tr|A0A1C3K828|A	tr|A0A1C3K897|A
tr|A0A0W7WHV5|A	tr|A0A0W7WKX1|A
tr|A0A1X9NI89|A	tr|A0A1X9ND09|A
tr|F3LE88|F3LE8	tr|F3LHR0|F3LHR
tr|A0A0J6NM85|A	tr|A0A0J6NSZ2|A
tr|A0A0F7JSM5|A	tr|A0A0F7JXB8|A
tr|A0A0K1XCZ1|A	tr|A0A0K1XES9|A
tr|C1DQX2|C1DQX	sp|C1DH67|TRPA_
tr|G2J4I6|G2J4I	tr|G2J2E8|G2J2E
tr|A0A1X4NB66|A	tr|A0A1Q4UP97|A
tr|A0A1M2YQW1|A	tr|A0A1M3NNA9|A
tr|A0A1P8UMY1|A	tr|A0A1P8UXH7|A
tr|A0A1U9JNA4|A	tr|A0A1U9JKF3|A
tr|A3K978|A3K97	tr|A3K8A3|A3K8A
tr|A0A1C2HIB3|A	tr|A0A1C2HAX6|A
tr|A0A0C1GLU4|A	tr|Q1GK61|Q1GK6
tr|W8X545|W8X54	tr|W8X2F5|W8X2F
tr|C7RQ43|C7RQ4	tr|C7RRS0|C7RRS
tr|A0A1U9JZ17|A	tr|A0A1U9JZE2|A
tr|A0A1N7ITR1|A	tr|A0A1N7JWE1|A
tr|A0A1G6XUE2|A	tr|A0A1G7E481|A
tr|A0A0P1I9Q5|A	tr|A0A0P1I322|A
tr|A0A0M2RE40|A	tr|A0A0M2RA05|A
tr|A0A0P7VX47|A	tr|A0A0P7VTB6|A
tr|A7HTJ3|A7HTJ	tr|A7HPD2|A7HPD
tr|F7NWF9|F7NWF	tr|A0A1B7ULA7|A
tr|A0A076JXU2|A	tr|A0A076K4N5|A
tr|A0A166SN09|A	tr|A0A085BS02|A
tr|A0A099T714|A	tr|A0A099TEE2|A
tr|F4GVJ0|F4GVJ	tr|F4GXK3|F4GXK
tr|A0A1X4IY45|A	tr|A0A1X4ITD7|A
tr|A0A086Y9G8|A	tr|A0A086XRC4|A
tr|A0A1B1PN62|A	tr|A0A1B1PQE9|A
tr|A0A1V0KP55|A	tr|A0A1V0KUV2|A
tr|B5WL46|B5WL4	tr|A0A167W9P8|A
tr|A0A0D7E3N7|A	sp|Q6NDN5|TRPA_
tr|A0A1K1YCE8|A	tr|A0A1K1X5D5|A
tr|A0A0P1GCN4|A	tr|A0A0P1GK37|A
tr|A0A0P7KNZ8|A	tr|A0A0P7JQJ4|A
tr|A0A0F2S613|A	tr|A0A0F2S1N6|A
tr|D0DC57|D0DC5	tr|I1ARG3|I1ARG
tr|A0A0L1JN55|A	tr|A0A0L1JL96|A
tr|A0A058ZJ05|A	tr|A0A058ZLF7|A
tr|A0A0F7M2T4|A	tr|A0A0F7M6V1|A
tr|A8LLF5|A8LLF	tr|A8LRZ0|A8LRZ
tr|K6Y8H5|K6Y8H	tr|K6XSP0|K6XSP
tr|A0A0F4R2G6|A	tr|A6VWY6|A6VWY
tr|A0A0K6ISF7|A	tr|A0A0K6IQA8|A
tr|A0A0K1NB44|A	tr|A0A0K1NC47|A
tr|S9RFP6|S9RFP	tr|S9QAZ9|S9QAZ
tr|H6SQ01|H6SQ0	tr|H6SNG7|H6SNG
tr|Q21J72|Q21J7	tr|Q21IZ1|Q21IZ
tr|A0A0Q7U041|A	tr|A0A0Q7TPU4|A
tr|A0A1U7DJD5|A	tr|A0A1U7DKB7|A
tr|A0A1I7BLV1|A	tr|A0A1I6X6G5|A
tr|V9VLK7|V9VLK	tr|V9VYK8|V9VYK
tr|A9DVP4|A9DVP	tr|A9DQX4|A9DQX
tr|A0A1Y5S075|A	tr|A0A1Y5ST80|A
tr|A0A1E3H6Y5|A	tr|A0A1E3H731|A
tr|A0A0B2B0P0|A	tr|A0A0B2BV86|A
tr|J6LKZ3|J6LKZ	tr|J9DDZ2|J9DDZ
tr|A0A1Y5RXR0|A	tr|A0A1Y5RQZ7|A
tr|A0A0N0JDC0|A	tr|A0A0N1B486|A
tr|F2IZD3|F2IZD	tr|F2IYH6|F2IYH
tr|A0A1M6EE24|A	tr|A0A1M6EQM7|A
tr|V8GBG0|V8GBG	tr|V8G5N3|V8G5N
tr|I9P6S0|I9P6S	tr|I9P3M4|I9P3M
tr|A0A0J5QB18|A	tr|A0A0J5QGM2|A
tr|A0A0K0Y2L1|A	tr|A0A0K0Y7K9|A
tr|H8FRV1|H8FRV	tr|H8FRW0|H8FRW
tr|A0A1Q3V564|A	tr|A0A1Q3V805|A
tr|A0A165QW53|A	tr|A0A162FTB5|A
tr|F4G6C6|F4G6C	tr|F4GD20|F4GD2
tr|A0A126UX31|A	tr|A0A126V597|A
tr|A0A127ER70|A	tr|A0A127ENW3|A
tr|A0A0H4KRE2|A	tr|A0A0H4KUI4|A
tr|Q0FD65|Q0FD6	tr|Q0FFC3|Q0FFC
tr|A0A1E2V9B5|A	tr|A0A1E2V7E4|A
tr|A0A1F8VEV8|A	tr|A0A1F8VU31|A
tr|J0KA00|J0KA0	tr|A0A0Q5LKQ1|A
tr|A0A0P7ZM21|A	tr|A3UKD1|A3UKD
tr|A0A1B7Z6F1|A	tr|A0A1B7Z2S5|A
tr|Q1QX41|Q1QX4	sp|Q1QY41|TRPA_
tr|K2JTA3|K2JTA	tr|K2JK57|K2JK5
tr|A0A1D2XD15|A	tr|A0A1D2X5I1|A
tr|A0A0C5VZM5|A	tr|A0A0C5V698|A
tr|A0A1R3WP09|A	tr|A0A1R3WIB3|A
tr|W0SE10|W0SE1	tr|W0SEA1|W0SEA
tr|A0A1T4RRV0|A	tr|A0A1T4QJP5|A
tr|A0A1S2DD66|A	tr|A0A1S2DJE7|A
tr|A0A0U1NLJ9|A	tr|A0A0U1NHN8|A
tr|Q1N4G8|Q1N4G	tr|Q1N6P6|Q1N6P
tr|A0A0U3MEL5|A	tr|A0A0U3LK44|A
tr|A0A1Q8YER4|A	tr|A0A1Q8YD53|A
tr|A0A0J1D365|A	tr|A0A0J1FZF5|A
tr|S6HE79|S6HE7	tr|S6GJE1|S6GJE
tr|A0A162Z8E6|A	tr|A0A163CMY9|A
tr|A0A0P7ZFJ8|A	tr|A0A0P7ZHX8|A
tr|A0A0Q9JGT4|A	tr|A0A0Q9IZJ6|A
tr|A0A1E5QCC0|A	tr|A0A1E5QCC6|A
tr|A0A1M3DT80|A	tr|A0A1J4RCN2|A
tr|U7FPC3|U7FPC	tr|U7FP48|U7FP4
tr|A0A1Y6B4I1|A	tr|A0A1Y6BAM5|A
tr|A0A017HJN5|A	tr|A0A017HHQ0|A
tr|A0A0D8CZD1|A	tr|A0A0D8D0T7|A
tr|G8PIJ3|G8PIJ	tr|G8PJE7|G8PJE
tr|A0A1M6MD06|A	tr|A0A1M6IMT0|A
tr|A0A1R1I723|A	tr|A0A1R1I4V8|A
tr|A0A0U3EST1|A	tr|A0A0U3P4N4|A
tr|A0A1Q3W0W9|A	tr|A0A1Q3W172|A
tr|A0A095VQ34|A	tr|A0A095VT89|A
tr|B8KQX8|B8KQX	tr|B8KYD7|B8KYD
tr|A0A014NGA0|A	tr|A0A014P558|A
tr|A0A1W9HKJ1|A	tr|A0A1W9HN34|A
tr|A0A1S8CY39|A	tr|A0A1S8CYM4|A
tr|A0A1Y5TT96|A	tr|A0A1Y5RYE9|A
tr|A0A127JSB2|A	tr|F5Y5P2|F5Y5P
tr|A0A139CDW2|A	tr|A0A139C6Y8|A
tr|A0A0M2VJ78|A	tr|A0A0M2VAW8|A
tr|A0A1Q6CLB5|A	tr|A0A099LFX9|A
tr|G2E4S1|G2E4S	tr|G2E6A3|G2E6A
tr|A0A060NIK2|A	tr|A0A1J4RVX3|A
tr|A0A1N7L0Y5|A	tr|A0A1N7PHY2|A
tr|A0A139SHB8|A	tr|A0A139SPJ4|A
tr|A0A1W6ZQT0|A	tr|A0A1W6ZQ67|A
tr|A0A0B4BTK0|A	tr|A0A0B4C2V5|A
tr|A0A126RPI8|A	tr|W1RV86|W1RV8
tr|A0A0Q4Y7A5|A	tr|A0A0S9MTZ6|A
tr|A0A1N6T654|A	tr|A0A1N6RMX8|A
tr|A0A1N7M260|A	tr|A0A1N7QN99|A
tr|A0A086Y7K5|A	tr|A0A086YAK9|A
tr|J9Z116|J9Z11	tr|A0A061QFF3|A
tr|A8I050|A8I05	sp|A8HQ60|TRPA_
tr|A0A1Y5RJ24|A	tr|A0A1Y5TMT0|A
tr|W8RS45|W8RS4	tr|W8RP19|W8RP1
tr|R4YTT9|R4YTT	tr|R4YS02|R4YS0
tr|A0A0L6T7E9|A	tr|A0A0L6T3S7|A
tr|A7IHA9|A7IHA	tr|A7IFZ7|A7IFZ
tr|A0A1A9HKG2|A	tr|A0A1A9HIP6|A
tr|G9ZV55|G9ZV5	tr|H0A8T1|H0A8T
tr|B6JDI2|B6JDI	sp|B6JCP3|TRPA_
tr|C8PZK7|C8PZK	tr|C8PYI3|C8PYI
tr|A0A0Q7T127|A	tr|A0A0Q7S8A2|A
tr|G6A0M1|G6A0M	tr|G5ZXC6|G5ZXC
tr|F7QJ24|F7QJ2	tr|F7QHR8|F7QHR
tr|A0A1U7JIV4|A	tr|A0A1U7JIQ0|A
tr|W6K9R3|W6K9R	tr|W6K5D8|W6K5D
tr|A0A1Y5SPK7|A	tr|A0A1Y5T0V1|A
tr|A0A1M6JK64|A	tr|A0A1M6G7B6|A
tr|A0A1U7DA57|A	tr|A0A1U7DAE1|A
tr|E1SU43|E1SU4	tr|E1SPC6|E1SPC
tr|A0A0P0MFU4|A	tr|A0A0P0M7U8|A
tr|E2CFZ4|E2CFZ	tr|E2CHE3|E2CHE
tr|A0A1M5LVT4|A	tr|A0A1M5K283|A
tr|C7D6P9|C7D6P	tr|C7DAF3|C7DAF
tr|K2HR41|K2HR4	tr|K2HDS0|K2HDS
tr|A0A081MLW8|A	tr|A0A081MA64|A
tr|A0A0G3BGN1|A	tr|A0A0G3BK01|A
tr|A0A1Y1SMR6|A	tr|A0A1Y1SS64|A
tr|A0A0K2DDC7|A	tr|A0A0K2DBG4|A
tr|J4KSD4|J4KSD	tr|J4V328|J4V32
tr|F3KQ35|F3KQ3	tr|F3KRZ0|F3KRZ
tr|A0A1Y5SYY7|A	tr|A0A1Y5TJW3|A
tr|A0A063Y6N9|A	tr|A0A063Y263|A
tr|A0A0D6YCJ1|A	tr|A0A0D6YFZ8|A
tr|A0A1W2D8P2|A	tr|A0A1W2A0S0|A
tr|A0A011V1B9|A	tr|A0A011UT77|A
tr|A0A1W9L2T8|A	tr|A0A1W9L7J1|A
tr|A0A0P6W9F8|A	tr|A0A0P6VMR7|A
tr|A0A135I1N5|A	tr|A0A135I1A6|A
tr|A0A101VJA4|A	tr|A0A1G3JFY1|A
tr|A9BVG2|A9BVG	sp|A9BNH8|TRPA_
tr|K9H226|K9H22	tr|K9HBZ2|K9HBZ
tr|Q5NYM0|Q5NYM	sp|Q5P1I9|TRPA_
tr|C7JDT6|C7JDT	tr|C7JCL1|C7JCL
tr|A0A0N8HJ87|A	tr|A0A0P7DWG7|A
tr|A0A1L9P0L5|A	tr|A0A1L9P2L9|A
tr|E0MSB2|E0MSB	tr|E0MTF8|E0MTF
tr|A0A1E4IK63|A	tr|A0A1E4IHI8|A
tr|A0A143DDQ7|A	tr|A0A143DBL5|A
tr|A0A0R2T8N7|A	tr|A0A0R2T3S6|A
tr|A0A0A0DN80|A	tr|A0A0A0DUT7|A
tr|A0A1E5A337|A	tr|A0A1S9CWW4|A
tr|A1WRY2|A1WRY	sp|A1WSF0|TRPA_
tr|Q0AM37|Q0AM3	tr|Q0ATK1|Q0ATK
tr|A0A1M7TXL2|A	tr|A0A1M7SHB1|A
tr|A0A161QUH3|A	tr|A0A164B6Q7|A
tr|A0A172YBH0|A	tr|A0A172YJ18|A
tr|Q128I6|Q128I	tr|A0A068YRR1|A
tr|A0A021WWF5|A	tr|A0A021X0X0|A
tr|M2U7N7|M2U7N	tr|M2T8Q8|M2T8Q
tr|A0A0H5BEH1|A	tr|A0A0H5B9V4|A
tr|A0A0Q9EBR6|A	tr|A0A0Q9ECY9|A
tr|A4A4H7|A4A4H	tr|A4A845|A4A84
tr|C5BJD0|C5BJD	tr|C5BL59|C5BL5
tr|A0A0Q6L873|A	tr|A0A0Q6L490|A
tr|Q6W202|Q6W20	sp|C3MBA0|TRPA_
tr|A0A0C5J7N4|A	tr|A0A0C5J8T8|A
tr|B1Y6W0|B1Y6W	sp|B1XY49|TRPA_
tr|A0A0Q7DDU7|A	tr|A0A1E4GPU1|A
tr|Q11DW9|Q11DW	tr|Q11KL1|Q11KL
tr|A0A1C7P379|A	tr|A0A1C7NX26|A
tr|A0A0U2QL08|A	tr|A0A0U3B5A7|A
tr|A0A0Q4H667|A	tr|A0A0Q4G1P7|A
tr|A0A1M6RXS8|A	tr|A0A1M6FH19|A
tr|Q2YR98|Q2YR9	sp|Q2YQW7|TRPA_
tr|A0A098TFE0|A	tr|A0A0F7PNK5|A
tr|E0TGU4|E0TGU	tr|E0TF74|E0TF7
tr|A0A0W1EHC8|A	tr|A0A0M4CQF8|A
tr|J3HVD5|J3HVD	tr|J2VIV9|J2VIV
tr|J7QHE3|J7QHE	tr|J7QFQ9|J7QFQ
tr|A0A1A6DSH8|A	tr|A0A1A6DYU9|A
tr|A0A142LDG3|A	tr|A0A0F2QSA1|A
tr|A0A0P7AAW1|A	tr|A0A0P7ADI2|A
tr|D5BMR9|D5BMR	tr|D5BTA3|D5BTA
tr|V4RDE0|V4RDE	tr|V4TJ27|V4TJ2
tr|F5RB90|F5RB9	tr|F5REE5|F5REE
tr|A0A1V8RQP4|A	tr|A0A1V8RT92|A
tr|A0A0N1BCK0|A	tr|A0A0N0JY11|A
tr|A0A0U3EH56|A	tr|A0A0U2UK79|A
tr|A0A0K6HZM0|A	tr|A0A0K6I413|A
tr|K3WS82|K3WS8	tr|K3WG35|K3WG3
tr|A0A0G3XEA0|A	tr|A0A0G3XGD1|A
tr|Q0BQB1|Q0BQB	sp|Q0BQJ0|TRPA_
tr|A0A1F8HYB7|A	tr|A0A1F8ICA2|A
tr|D5QAP5|D5QAP	tr|D5QAU6|D5QAU
tr|A0A1Y5S637|A	tr|A0A1Y5SFM6|A
tr|A0A0B2BXQ1|A	tr|A0A0B2C0B3|A
tr|A0A1E2RVH7|A	tr|A0A1E2RZW9|A
tr|A0A1H8IZG7|A	tr|A0A1H8A657|A
tr|C6XLP0|C6XLP	tr|C6XMW0|C6XMW
tr|E3I434|E3I43	tr|E3I1W3|E3I1W
tr|U2ZGV3|U2ZGV	tr|U2Z8T7|U2Z8T
tr|B2ID67|B2ID6	sp|B2IF46|TRPA_
tr|A0A1B1AFL7|A	tr|A0A1B1AJB5|A
tr|A0A1Y6C7Y8|A	tr|A0A1Y6CIG3|A
tr|B8EJH0|B8EJH	tr|B8ESN2|B8ESN
tr|A0A059KGP3|A	tr|A0A059KFS7|A
tr|D7A9G7|D7A9G	tr|D6ZZJ9|D6ZZJ
tr|A0A1E4GI73|A	tr|A0A1E4FUS9|A
tr|A0A177NZA4|A	tr|A0A1A6FSJ5|A
tr|A0A1M7ZNV8|A	tr|A0A1M7ZMU6|A
tr|F3S5E4|F3S5E	tr|F3S598|F3S59
tr|A1WX49|A1WX4	sp|A1WY05|TRPA_
tr|T0RPT2|T0RPT	tr|T0R0C5|T0R0C
tr|C0DXW2|C0DXW	tr|C0DUK2|C0DUK
tr|A0A023D2C4|A	tr|A0A023D810|A
tr|J0ZP11|J0ZP1	tr|J0QYH7|J0QYH
tr|V4NHC3|V4NHC	tr|V4NG32|V4NG3
tr|H2FUW5|H2FUW	tr|H2FXE2|H2FXE
tr|C3XAC7|C3XAC	tr|C3X4N3|C3X4N
tr|W4FU60|W4FU6	tr|W4H4X5|W4H4X
tr|E3EXM7|E3EXM	tr|E3F2T5|E3F2T
tr|A0A098GEU0|A	tr|A0A098GF88|A
tr|A0A080K213|A	tr|A0A080K0U5|A
tr|A4BLG2|A4BLG	tr|A4BRV7|A4BRV
tr|W0E460|W0E46	tr|W0E2Z7|W0E2Z
tr|V9H5Q0|V9H5Q	tr|V9H6N2|V9H6N
tr|A0A1U9KPS3|A	tr|A0A1U9KQJ2|A
tr|A0A024GNR0|A	tr|A0A024GTF5|A
tr|A0A1S1NWR5|A	tr|A0A1S1NTU9|A
tr|I0Z884|I0Z88	tr|I0Z441|I0Z44
tr|A0A0D6MQT9|A	tr|A0A0D6MLT9|A
tr|A0A1F9KIE2|A	tr|A0A1F9NTY0|A
tr|A0A0J5LC02|A	tr|A0A0J5Q137|A
tr|Q5NMF7|Q5NMF	sp|Q5NPZ7|TRPA_
tr|G6F1R0|G6F1R	tr|G6F1U8|G6F1U
tr|A0A060QJ57|A	tr|A0A060QJC2|A
tr|A0A1D8UWR2|A	tr|A0A1D8UWG4|A
tr|A0A099CY75|A	tr|A0A099CV66|A
tr|A0A1A9T348|A	tr|A0A1A9T4A7|A
tr|A0A060QD42|A	tr|A0A060Q820|A
tr|Q3A9B3|Q3A9B	sp|Q3ABS4|TRPA_
tr|A0A1T5FX42|A	tr|A0A1T5E5U5|A
tr|H8L115|H8L11	tr|H8L1M7|H8L1M
tr|L0ETP2|L0ETP	tr|L0EUR9|L0EUR
tr|A0A0K0XY25|A	tr|A0A0K0XXI5|A
tr|A0A1E4K7J8|A	tr|A0A1E4JYB1|A
tr|A0A0R0CVD5|A	tr|A0A0R0CUE9|A
tr|A0A023NZ30|A	tr|A0A023NSF3|A
tr|A0A1W1XRC1|A	tr|A0A1W1XI62|A
tr|A0A077DC85|A	tr|A0A077DFN1|A
tr|I7ZCW2|I7ZCW	tr|I8T2D7|I8T2D
tr|A0A160DX53|A	tr|A0A160DU77|A
tr|A0A0Q6BDF7|A	tr|A0A0Q6B8A4|A
tr|A0A0G3CKM4|A	tr|A0A0G3CJR1|A
tr|A0A1B3W7V3|A	tr|A0A1B3W9T9|A
tr|A0A1D9BE74|A	tr|A0A1D9B9V1|A
tr|C6WYT1|C6WYT	tr|C6WVE1|C6WVE
tr|A0A090II40|A	tr|A0A090IAN3|A
tr|A7HF65|A7HF6	tr|A0A1F3BK66|A
tr|Q09C65|Q09C6	tr|Q08Z23|Q08Z2
tr|A0A1X1QQ19|A	tr|K0C5Y0|K0C5Y
tr|A0A1M3NIG7|A	tr|A0A0S8BTV9|A
tr|A0A085W5P8|A	tr|A0A085W9G8|A
tr|B0TBD3|B0TBD	tr|B0TFQ0|B0TFQ
tr|H8MT19|H8MT1	tr|H8MW50|H8MW5
tr|B1YJX9|B1YJX	tr|B1YLS5|B1YLS
tr|A0A127F986|A	tr|A0A127FD91|A
tr|A0A0D2JBR1|A	tr|A0A0D2J444|A
tr|A0A0G2ZZC6|A	tr|A0A0G3A4B6|A
tr|A0A1W9MVG8|A	tr|A0A1J5EFV8|A
tr|A0A0J1F6W0|A	tr|A0A085L8H8|A
tr|A9GVN3|A9GVN	tr|S4XPS7|S4XPS
tr|A5D202|A5D20	tr|A5D1S2|A5D1S
tr|F5LAV0|F5LAV	tr|F5L733|F5L73
tr|A0A1C0YMK9|A	tr|A0A1C0Y895|A
tr|A0A148NAR5|A	tr|A0A148N7J4|A
tr|A0A1G9XLJ4|A	tr|A0A1G9WX52|A
tr|S9PR35|S9PR3	tr|S9R832|S9R83
tr|A0A1L6LRE8|A	tr|A0A1L6M0X4|A
tr|A0A0M8K8X1|A	tr|A0A0M8K7L8|A
tr|A0A0Q3W0D1|A	tr|A0A0Q3W2K5|A
tr|A0A1V8M234|A	tr|A0A1V8M8D2|A
tr|E1QKM8|E1QKM	tr|E1QEL8|E1QEL
tr|A0A0A2TRZ7|A	tr|G2FR21|G2FR2
tr|D1ABT6|D1ABT	tr|D1A714|D1A71
tr|A0A133UFU9|A	tr|A0A133UAS8|A
tr|A0A0Q1AYB1|A	tr|A0A0Q0ZUY8|A
tr|A0A0B8N4N7|A	tr|A0A0B8NC54|A
tr|A0A061P4H0|A	tr|A0A061NVV9|A
tr|A0A1M5GM88|A	tr|A0A1M5ANR4|A
tr|A0A0K9IBT8|A	tr|A0A0K9I596|A
tr|F2FA12|F2FA1	tr|F2F7B8|F2F7B
tr|Y0KEZ3|Y0KEZ	tr|Y0KG91|Y0KG9
tr|Z9JJE9|Z9JJE	tr|Z9JIL0|Z9JIL
tr|A0A062XZ39|A	tr|A0A062XUC3|A
tr|A0A0N1JSZ8|A	tr|A0A0N0GNI9|A
tr|A0A1B1YRF7|A	tr|A0A1B1YUF4|A
tr|A0A0F0GI86|A	tr|A0A0F0H1I2|A
tr|A0A0F5IDW2|A	tr|A0A0F5I0K8|A
tr|W4ERX4|W4ERX	tr|W4F0L2|W4F0L
tr|D5UU11|D5UU1	tr|D5UNU9|D5UNU
tr|F5SAA6|F5SAA	tr|F5SBJ6|F5SBJ
tr|A0A173LKB9|A	tr|A0A173LND4|A
tr|A0A1Q9VF89|A	tr|A0A1V9A4T5|A
tr|A0A076ML59|A	tr|A0A076N5B8|A
tr|A0A150YKW9|A	tr|A0A150YGR3|A
tr|A0A1V4MSC4|A	tr|A0A1V4M424|A
tr|A0A1U7PQD4|A	tr|A0A1U7PQS3|A
tr|A0A1E4B1W0|A	tr|A0A1Q6WVU9|A
tr|A0A165YKV7|A	tr|A0A165XDZ3|A
tr|A0A1Y1SJT3|A	tr|A0A1Y1SBN0|A
tr|A0A1N7DDN9|A	tr|A0A1N6RNB8|A
tr|A0A168J216|A	tr|A0A1S1RWZ2|A
tr|A0A1F2SB62|A	tr|A0A136K8J1|A
tr|A0A1S2MEL5|A	tr|A0A1S2KX44|A
tr|A0A1W2DWF7|A	tr|A0A1W2EU89|A
tr|A0A171D3Z8|A	tr|A0A171B828|A
tr|W7IZB4|W7IZB	tr|W7J5G2|W7J5G
tr|Q2LWR0|Q2LWR	sp|Q2LUE0|TRPA_
tr|M7P3G2|M7P3G	tr|M7NDQ4|M7NDQ
tr|A0A0K1Q8K9|A	tr|A0A0K1QAS0|A
tr|A0A1V0AG53|A	tr|A0A1V0A3I0|A
tr|A0A0N9I3A4|A	tr|A0A0N9I3S1|A
tr|A0A0S2W7D7|A	tr|A0A0S2W474|A
tr|Q8RC89|Q8RC8	sp|Q8R9N0|TRPA_
tr|A0A0H5CMA5|A	tr|A0A0H5CMR0|A
tr|A0A0J0UUI3|A	tr|A0A0R2Q5N7|A
tr|A0A0F0HJG7|A	tr|A0A0M8YKZ1|A
tr|D2AX41|D2AX4	tr|D2B8A6|D2B8A
tr|A0A0C1L259|A	tr|A0A0C1P475|A
tr|A0A0U3W501|A	tr|A0A0U3WH84|A
tr|W5WJA4|W5WJA	tr|W5WHQ1|W5WHQ
tr|A0A1K0FMT0|A	tr|A0A1K0FKF1|A
tr|R9IGZ7|R9IGZ	tr|R9MPC3|R9MPC
tr|A0A0X3V3F1|A	tr|A0A101JDN3|A
tr|Q67K04|Q67K0	sp|Q67PJ3|TRPA_
tr|S2Y9W9|S2Y9W	tr|S2XM90|S2XM9
tr|A0A0F6W259|A	tr|A0A0F6W6A8|A
tr|K2GP51|K2GP5	tr|K2HAA9|K2HAA
tr|A0A1U9K4G0|A	tr|A0A1U9K9K4|A
tr|C4RB52|C4RB5	tr|A0A1Q5BUW5|A
tr|H6RX94|H6RX9	tr|H6RUL9|H6RUL
tr|R5ASM5|R5ASM	tr|R6A061|R6A06
tr|A0A1J5HVQ7|A	tr|A0A1J5I443|A
tr|A0A1M5DBW9|A	tr|A0A1M5LFZ1|A
tr|F6ENJ7|F6ENJ	tr|F6EH72|F6EH7
tr|D4J7K4|D4J7K	tr|D4JA30|D4JA3
tr|A0A132NDL4|A	tr|A0A132MHN9|A
tr|A0A1B1ZIT8|A	tr|A0A1B1ZL90|A
tr|A0A0R0LSX5|A	tr|A0A149W0T3|A
tr|D6Z7D8|D6Z7D	tr|D6ZBW3|D6ZBW
tr|A0A0K0GE82|A	tr|A0A0K0G9Y1|A
tr|A0A1G9XJI5|A	tr|A0A1G9TMZ8|A
tr|V6KY54|V6KY5	tr|V6KPQ7|V6KPQ
tr|Q47SD5|Q47SD	sp|Q47QR3|TRPA_
tr|A0A1M7HHW8|A	tr|A0A1M7I8V0|A
tr|A0A1G2ZWM0|A	tr|A0A1G3A2N5|A
tr|A0A1W1X6V7|A	tr|A0A1W1XSD7|A
tr|A4X481|A4X48	sp|A4X9N0|TRPA_
tr|A0A1G1EEL6|A	tr|A0A1G1EHJ3|A
tr|A0A1Y6B3R6|A	tr|A0A1Y6BAV7|A
tr|A0A1Q9JYH8|A	tr|A0A1Q9JEA2|A
tr|D7GUM6|D7GUM	tr|D7GS48|D7GS4
tr|D7CN95|D7CN9	tr|D7CP70|D7CP7
tr|A0A099D3B1|A	tr|A0A099D9B5|A
tr|A0LSP8|A0LSP	sp|A0LTT7|TRPA_
tr|A0A0Q6FI19|A	tr|A0A0Q6F3Q7|A
tr|A0A0F2Q3Q3|A	tr|A0A0F2PXF3|A
tr|J5GWQ8|J5GWQ	tr|J4UCE0|J4UCE
tr|D3Q3K0|D3Q3K	tr|D3Q618|D3Q61
tr|A0A1J4ZUQ5|A	tr|A0A0S8BP16|A
tr|A0A0M2NGD0|A	tr|A0A0M2NFL3|A
tr|V7I0D9|V7I0D	tr|V7I269|V7I26
tr|A0A0Q7K850|A	tr|A0A0Q7K2N0|A
tr|D2Q1Z2|D2Q1Z	tr|D2Q306|D2Q30
tr|A0A1M5UI26|A	tr|A0A1M5ZB86|A
tr|A0A077M2V6|A	tr|A0A077M9U8|A
tr|E6MI07|E6MI0	tr|E6MDX4|E6MDX
tr|A0A1T4SEI0|A	tr|A0A1T4KRW3|A
tr|A0A151C0Z0|A	tr|A0A151BWW2|A
tr|A0A0C2JTI1|A	tr|A0A0C2JK86|A
tr|A0A0Q9LYG5|A	tr|A0A0Q9SEV6|A
tr|A0A0P8W4C7|A	tr|A0A0P8Y9P1|A
tr|A0A136Q6C9|A	tr|A0A136Q6N1|A
tr|A0A1W1ZKA5|A	tr|A0A1W2BBT6|A
tr|A0A1B1NAZ9|A	tr|A0A1Q9V2D3|A
tr|W2CQB1|W2CQB	tr|R7DE30|R7DE3
tr|W9GAK2|W9GAK	tr|W9G9L7|W9G9L
tr|I0AKP3|I0AKP	tr|I0AM91|I0AM9
tr|A0A1Q8B180|A	tr|A0A1Q7LVC1|A
tr|A0A1F1KJB8|A	tr|A0A1Q9TL77|A
tr|A0A1H2LKQ4|A	tr|A0A1H2L512|A
tr|A3TR07|A3TR0	tr|A3TLL5|A3TLL
tr|A6TSR1|A6TSR	sp|A6TM77|TRPA_
tr|E3PXU2|E3PXU	tr|E3PTA4|E3PTA
tr|A0A1M6AAP7|A	tr|A0A1M6IGG8|A
tr|A0A1H3HD11|A	tr|A0A1H3H0Z1|A
tr|R7AGI3|R7AGI	tr|R5FZM3|R5FZM
tr|H5UQP3|H5UQP	tr|H5UQ73|H5UQ7
tr|I4CAS2|I4CAS	tr|I4CB14|I4CB1
tr|F7NQ65|F7NQ6	tr|F7NDP7|F7NDP
tr|A0A0F0ETF1|A	tr|A0A0F0EKZ1|A
tr|K6VIU1|K6VIU	tr|K6W5Z1|K6W5Z
tr|F0SU78|F0SU7	tr|F0SZ20|F0SZ2
tr|A0A1Q3MKS7|A	tr|A0A1Q3MKN1|A
tr|A0A179D4X7|A	tr|A0A179D6A9|A
tr|E3HAR8|E3HAR	tr|E3HDJ1|E3HDJ
tr|A0A0C2CUU6|A	tr|A0A0C2CYA9|A
tr|U5Q6U0|U5Q6U	tr|A0A1Q6EJI0|A
tr|A0A1T5B2T0|A	tr|A0A1T5CCV7|A
tr|R7F3Q6|R7F3Q	tr|R7P9G6|R7P9G
tr|A0A1F3CKV5|A	tr|A0A1F3K405|A
tr|L8JKP0|L8JKP	tr|L8JPW3|L8JPW
tr|K6WUC9|K6WUC	tr|K6VDX7|K6VDX
tr|A0A1D8GFX9|A	tr|A0A1D8GEC9|A
tr|A6G2L2|A6G2L	tr|A6G758|A6G75
tr|A0A0Q9JET8|A	tr|A0A165SDQ1|A
tr|M7N193|M7N19	tr|M7N0L3|M7N0L
tr|A0A0G3EJP3|A	tr|A0A0G3EIQ2|A
tr|A0A1Q4F4M0|A	tr|A0A1E4HBP1|A
tr|A0A1M4U568|A	tr|A0A1M4TEW9|A
tr|A0A1E4D2R4|A	tr|A0A0T2KUW6|A
tr|A0A150WYQ5|A	tr|A0A150WZX3|A
tr|G8NV20|G8NV2	tr|G8NUA1|G8NUA
tr|A0A1T4L549|A	tr|A0A1T4L2Y9|A
tr|A0A1E5SYW1|A	tr|A0A1E5T184|A
tr|H8KQV6|H8KQV	tr|H8KQ68|H8KQ6
tr|A0A1E8CX11|A	tr|A0A1E8CZ08|A
tr|A0A0P8C7P4|A	tr|A0A0P8CA18|A
tr|E1IDW9|E1IDW	tr|E1IHL0|E1IHL
tr|I3Z6Z0|I3Z6Z	tr|I3Z9J0|I3Z9J
tr|I3Y6S2|I3Y6S	tr|I3Y7I3|I3Y7I
tr|A0A099J551|A	tr|A0A099JCH3|A
tr|A0A1X9LUK9|A	tr|A0A1X9LVH1|A
tr|A0A0D3LAV2|A	tr|A0A0D3LDE4|A
tr|A0A1T5K9T8|A	tr|A0A1T5MEW2|A
tr|I0I2U3|I0I2U	tr|I0I674|I0I67
tr|A0A1B1FN29|A	tr|A0A150AE92|A
tr|A0A1E4A682|A	tr|A0A1E3ZY88|A
tr|F2NKD2|F2NKD	tr|F2NQK5|F2NQK
tr|D1C1Z5|D1C1Z	tr|D1C4Y8|D1C4Y
tr|A0A173MAZ3|A	tr|A0A173MKI4|A
tr|L0GRB5|L0GRB	tr|L0GX74|L0GX7
tr|A0A0K1FCB5|A	tr|A0A0K1FE57|A
tr|A0A0S9DDP0|A	tr|A0A0K8Q7J9|A
tr|A0A1M5W0P9|A	tr|A0A1M5JZP8|A
tr|A0A074L1V2|A	tr|A0A074L080|A
tr|A0A1T5ENE7|A	tr|A0A1T5HF05|A
tr|A0A0S8C8Z8|A	tr|A0A1J5CX44|A
tr|A0A1W2H9W3|A	tr|A0A1W2H610|A
tr|A0A0Q6RIL2|A	tr|A0A0Q6RLZ8|A
tr|D1BYZ6|D1BYZ	tr|D1BS39|D1BS3
tr|A0A1G3MWR5|A	tr|A0A1G3KN58|A
tr|A0A172TRX2|A	tr|A0A172TSG8|A
tr|I5C8H3|I5C8H	tr|I5BV35|I5BV3
tr|A0A126Z3R6|A	tr|A0A0Q5CM62|A
tr|S0ESY7|S0ESY	tr|S0EY38|S0EY3
tr|A0A1V2YI51|A	tr|A0A1S9CMJ5|A
tr|A0A136M653|A	tr|A0A1G1LCY8|A
tr|A0A120I0R9|A	tr|A0A0X8E122|A
tr|F4A1J7|F4A1J	tr|F3ZZC7|F3ZZC
tr|F8EHY8|F8EHY	tr|F8EMK3|F8EMK
tr|K1L4N8|K1L4N	tr|K1L1W7|K1L1W
tr|A0A0C1XP85|A	tr|A0A0C1XHV4|A
tr|A5URW3|A5URW	sp|A5UXG2|TRPA_
tr|A0A1J1A947|A	tr|A0A1J1ADU8|A
tr|A0A0B2AG35|A	tr|A0A0B2ATB9|A
tr|U5BZZ2|U5BZZ	tr|U5C2B2|U5C2B
tr|E8LGH2|E8LGH	tr|E8LES5|E8LES
tr|A0A1F9Y114|A	tr|A0A1F9YYP2|A
tr|A0A0F7PGT5|A	tr|A0A0F7PCN5|A
tr|L0G2X1|L0G2X	tr|L0FZM6|L0FZM
tr|A0A1G0WAT6|A	tr|A0A1G0YI18|A
tr|M0D200|M0D20	tr|M0CA80|M0CA8
tr|A0A177Q5R6|A	tr|A0A1J4XFI4|A
tr|A9B7V1|A9B7V	sp|A9B6M7|TRPA_
tr|A0A0F8VBD5|A	tr|A0A0F8W049|A
tr|A0A143PRE7|A	tr|A0A143PQ51|A
tr|A0A1Y2RF06|A	tr|A0A1Y2RD21|A
tr|A0A024H0Y7|A	tr|A0A024H3H1|A
tr|A8UEA2|A8UEA	tr|A8UGK1|A8UGK
tr|A0A0B6WZG9|A	tr|A0A0B6X161|A
tr|A0A0U9HRK5|A	tr|A0A0U9HGJ1|A
tr|A0A0L6U490|A	tr|A0A0L6TYP1|A
tr|A0A0W1RBC5|A	tr|A0A0W1R8J3|A
tr|A0A0S8E1X8|A	tr|A0A1Q2HLI3|A
tr|A1ZWQ9|A1ZWQ	tr|A1ZHG3|A1ZHG
tr|A0A1M4Y1Q8|A	tr|A0A1M4Y9M1|A
tr|A0A1Q5PGG8|A	tr|A0A1Q5PGQ9|A
tr|A0A098RZ41|A	tr|A0A098S126|A
tr|F0S947|F0S94	tr|F0S4H0|F0S4H
tr|A0A1N6TA18|A	tr|A0A1N7AXC8|A
tr|A0A127B3M4|A	tr|A0A127B6E1|A
tr|D7CXW0|D7CXW	tr|D7CSM0|D7CSM
tr|D8J5V8|D8J5V	tr|D8J8J6|D8J8J
tr|J2ZFZ2|J2ZFZ	tr|J3JH53|J3JH5
tr|F5XFN8|F5XFN	tr|F5XJP1|F5XJP
tr|A0A1M6F3Z1|A	tr|A0A1M6H7N7|A
tr|A0A068NY50|A	tr|A0A068NWP2|A
tr|A9WA49|A9WA4	sp|A9WFI5|TRPA_
tr|I2EZJ1|I2EZJ	tr|I2EU75|I2EU7
tr|A0A1Q3QVB7|A	tr|A0A1Q7CPI9|A
tr|A0A1X3P7K3|A	tr|A0A010Q2U3|A
tr|E4RWP5|E4RWP	tr|E4RSD1|E4RSD
tr|C7P2R8|C7P2R	tr|C7P1Q2|C7P1Q
tr|A0A1S2VM66|A	tr|A0A1S2VCP6|A
tr|A0A1M6M0A1|A	tr|A0A1M6JZ27|A
tr|A0A180EH99|A	tr|A0A180EV08|A
tr|E4U4V9|E4U4V	tr|E4U7W2|E4U7W
tr|A0A1Q7WWW6|A	tr|A0A1Q6ZWX9|A
tr|A0A0C5WAD8|A	tr|A0A0C5W827|A
tr|W2UNK0|W2UNK	tr|W2UTP9|W2UTP
tr|G2PKG1|G2PKG	tr|G2PM76|G2PM7
tr|A0A1K2IF41|A	tr|A0A1K2IK04|A
tr|E8PR95|E8PR9	tr|E8PLY7|E8PLY
tr|D5BKQ8|D5BKQ	tr|D5BH05|D5BH0
tr|A0A1U7DS29|A	tr|A0A1U7DNW6|A
tr|A0A1P9WT35|A	tr|A0A1P9X1L3|A
tr|A0A0W8EFP8|A	tr|A0A0W8EH69|A
tr|A0A1F1I5I1|A	tr|A0A1F1I565|A
tr|G0IUB1|G0IUB	tr|G0J689|G0J68
tr|A0A1M5LBI3|A	tr|A0A1M5L1Q5|A
tr|M7NCZ9|M7NCZ	tr|M7MJ59|M7MJ5
tr|U1MRK8|U1MRK	tr|U1MYE4|U1MYE
tr|I3C5S5|I3C5S	tr|I3C7W2|I3C7W
tr|A0A101HZ64|A	tr|A0A101IQL9|A
tr|C1F2A3|C1F2A	tr|C1F7N7|C1F7N
