# Supplementary material for: Inter-protein residue covariation information unravels physically interacting protein dimers
Source: BMC Bioinformatics. 2020 Dec 17;21:584. doi: 10.1186/s12859-020-03930-7 (PMC7745481; doi:10.1186/s12859-020-03930-7)
Supplement: Supplementary file 5 — Additional file 5. Final ER-MSAs at different ASA thresholds. Available on Mendeley data (http://dx.doi.org/10.17632/9bk2r55286.1). [file 12859_2020_3930_MOESM5_ESM.zip › Additional file 2/Final ER-MSAs/Negative ER-MSA dataset/ASA0.0/paired_MSA/1efp-A-1qop-B/MSA_IDs.txt]

sp|P38974|ETFA_	sp|P0A2K1|TRPB_
tr|W9GTC8|W9GTC	tr|W9H4M3|W9H4M
tr|A0A0Q8PWV9|A	tr|A0A0Q8QP04|A
tr|A0A1X7NM59|A	tr|A0A1X7PVJ8|A
tr|J3HN23|J3HN2	tr|J2KLX2|J2KLX
tr|A0A0Q6WVX5|A	tr|A0A0Q6VZ88|A
tr|A0A1N6P1U1|A	tr|A0A1N6UK14|A
tr|G0AJ62|G0AJ6	tr|G0AK20|G0AK2
tr|E7RXE0|E7RXE	tr|E7RWN3|E7RWN
tr|A0A1F4NKK9|A	tr|A0A1F4LJ57|A
tr|A0A1R1M6D9|A	tr|A0A1R1MGE1|A
tr|Q0VQJ8|Q0VQJ	tr|Q0VPI9|Q0VPI
tr|A0A1G3CYT2|A	tr|A0A1G3E972|A
tr|D4XBK1|D4XBK	tr|D4X928|D4X92
tr|A0A0F3KQ30|A	tr|A0A0F3KRB9|A
tr|A0A0J5GGD5|A	tr|A0A0J5GFW5|A
tr|A0A0A0D932|A	tr|A0A0A0D390|A
tr|A6GQX2|A6GQX	tr|A6GNW8|A6GNW
tr|G8QL08|G8QL0	tr|G8QIR4|G8QIR
tr|U7UAM7|U7UAM	tr|U1YDF8|U1YDF
tr|A1K9W7|A1K9W	tr|A0A0K1J8C1|A
tr|C1D4U9|C1D4U	tr|C1D701|C1D70
tr|A0A081B8T8|A	tr|A0A081BE52|A
tr|A0A120IHS3|A	tr|A0A0X8GLF9|A
tr|A0A1E8CG47|A	tr|A0A1E8CG69|A
tr|A4G2T2|A4G2T	tr|A4G4G2|A4G4G
tr|A0A161SFK7|A	tr|A0A165G6U0|A
tr|A0A096AI52|A	tr|A0A095Z4T2|A
tr|X6KWL5|X6KWL	tr|A0A1J5J9U2|A
tr|C8S2K5|C8S2K	tr|V7EGL5|V7EGL
tr|A0A1Y1R768|A	tr|A0A1Y1R3E3|A
tr|A0A1T4QU02|A	tr|A0A1V4T9Y9|A
tr|A0A1M5NAL9|A	tr|A0A1M5ZW69|A
tr|A0A0P7ZD41|A	tr|A0A0P7ZDA6|A
tr|A0A0B3S3Y4|A	tr|A0A0B3RGP2|A
tr|T0AWJ5|T0AWJ	tr|T0ALL5|T0ALL
tr|A0A171KVH7|A	tr|A0A171KWX0|A
tr|A0A1K2HQJ9|A	tr|A0A1K2HFX9|A
tr|Q2SFA5|Q2SFA	tr|Q2SJD1|Q2SJD
tr|K4KUJ2|K4KUJ	tr|K4KGM8|K4KGM
tr|I3TGS5|I3TGS	tr|I3TQN4|I3TQN
tr|A0A1C3K828|A	tr|A0A1C3K883|A
tr|A0A0W7WHV5|A	tr|A0A0W7WL95|A
tr|A0A1X4P1Y2|A	tr|A0A1X4NUL0|A
tr|A0A1X9NI89|A	tr|A0A1X9NKF8|A
tr|F3LE88|F3LE8	tr|E1VK69|E1VK6
tr|A0A0J6NM85|A	tr|A0A0J6NRK3|A
tr|A0A0F7JSM5|A	tr|A0A0F7K2Q5|A
tr|A0A0K1XCZ1|A	tr|A0A0K1XES7|A
tr|C1DQX2|C1DQX	sp|C1DH66|TRPB_
tr|G2J4I6|G2J4I	tr|G2J2E7|G2J2E
tr|A0A0Q5E0M2|A	tr|A0A0Q5CLL7|A
tr|A0A1X4NB66|A	tr|A0A1X4N6Q6|A
tr|A0A1M2YQW1|A	tr|A0A1M2Z3F5|A
tr|A0A0M9EF90|A	tr|A0A0N0D7W7|A
tr|A0A1P8UMY1|A	tr|A0A1P8UPR6|A
tr|A0A1U9JNA4|A	tr|A0A1U9JKU2|A
tr|A3K978|A3K97	tr|A3K8B7|A3K8B
tr|A0A1C2HIB3|A	tr|A0A1C2HBE1|A
tr|A0A0C1GLU4|A	sp|Q1GK77|TRPB_
tr|W8X545|W8X54	tr|W8X321|W8X32
tr|C7RQ43|C7RQ4	tr|C7RRR9|C7RRR
tr|A0A1U9JZ17|A	tr|A0A1U9JZ98|A
tr|A0A1N7ITR1|A	tr|A0A1N7JWA9|A
tr|A0A1G6XUE2|A	tr|A0A1G7E438|A
tr|A0A0P1I9Q5|A	tr|A0A0P1I312|A
tr|A0A0M2RE40|A	tr|A0A0M2RB96|A
tr|A0A0P7VX47|A	tr|A0A0P7YMQ7|A
tr|A7HTJ3|A7HTJ	sp|A7HPD3|TRPB_
tr|F7NWF9|F7NWF	tr|F7NV52|F7NV5
tr|A0A1D9GZ04|A	tr|V2I5H8|V2I5H
tr|A0A0F4R9R6|A	tr|A0A0F4RCB0|A
tr|A0A076JXU2|A	tr|A0A076K042|A
tr|A0A099T714|A	tr|A0A099TAF7|A
tr|A0A166M4Z6|A	tr|A0A166KN59|A
tr|A0A086Y9G8|A	tr|A0A086XVY7|A
tr|A0A1B1PN62|A	tr|A0A1B1PT03|A
tr|A0A1V0KP55|A	tr|A0A136H1G8|A
tr|B5WL46|B5WL4	tr|E1TGN4|E1TGN
tr|A0A0D7E3N7|A	sp|Q6NDN6|TRPB_
tr|A0A1K1YCE8|A	tr|A0A1K1X3S1|A
tr|A0A159Z862|A	tr|A0A159Z083|A
tr|A0A0P7KNZ8|A	tr|A0A0P7JQK2|A
tr|A0A0F2S613|A	tr|A0A0F2S5R4|A
tr|D0DC57|D0DC5	tr|I1AR52|I1AR5
tr|A0A0L1JN55|A	tr|A0A0L1JTV8|A
tr|A0A0F7M2T4|A	tr|A0A0F7M3B2|A
tr|A8LLF5|A8LLF	sp|A8LSF9|TRPB_
tr|K6Y8H5|K6Y8H	tr|K6YTT3|K6YTT
tr|A0A0K6ISF7|A	tr|A0A0K6IQ94|A
tr|A0A0K1NB44|A	tr|A0A0K1NBQ2|A
tr|S9RFP6|S9RFP	tr|S9QB09|S9QB0
tr|A0A1M4T9D4|A	tr|A0A1M4V905|A
tr|Q21J72|Q21J7	tr|Q21IZ0|Q21IZ
tr|A0A0Q7U041|A	tr|A0A0Q7TN89|A
tr|A6FMX3|A6FMX	tr|A4EWR5|A4EWR
tr|A0A1U7DJD5|A	tr|A0A1U7DKG5|A
tr|A0A1I7BLV1|A	tr|A0A1I6XA24|A
tr|V9VLK7|V9VLK	tr|V9VTD8|V9VTD
tr|A9DVP4|A9DVP	tr|A9DR03|A9DR0
tr|A0A1Y5S075|A	tr|A0A1Y5SNR8|A
tr|A0A0B2B0P0|A	tr|A0A0B2BVC1|A
tr|J6LKZ3|J6LKZ	tr|A0A1V0PRD1|A
tr|A0A1Y5RXR0|A	tr|A0A1Y5RTG5|A
tr|A0A0N0JDC0|A	tr|B6BU96|B6BU9
tr|F2IZD3|F2IZD	tr|F2IYH8|F2IYH
tr|V8GBG0|V8GBG	tr|V8G4F8|V8G4F
tr|I9P6S0|I9P6S	tr|I8UBR2|I8UBR
tr|A0A0J5QB18|A	tr|A0A0J5QAX1|A
tr|H8FRV1|H8FRV	tr|H8FRW1|H8FRW
tr|A0A1Q3V564|A	tr|A0A1G3IGL5|A
tr|A3VLM3|A3VLM	tr|A3V9I0|A3V9I
tr|A0A165QW53|A	tr|A0A165UMA0|A
tr|F4G6C6|F4G6C	tr|F4GD21|F4GD2
tr|A0A126UX31|A	tr|A0A126UW89|A
tr|A0A147GP37|A	tr|A0A147GLY7|A
tr|A0A127ER70|A	tr|A0A127ENF7|A
tr|A0A0H4KRE2|A	tr|A0A0H4L4U9|A
tr|Q0FD65|Q0FD6	tr|A0A1G3GS32|A
tr|A0A1E2V9B5|A	tr|A0A1E2V7U0|A
tr|A0A1F8VEV8|A	tr|A0A1F8VT53|A
tr|A0A0P7ZM21|A	tr|A0A0P7VWT9|A
tr|A0A1B7Z6F1|A	tr|A0A1B7Z6C4|A
tr|Q1QX41|Q1QX4	tr|Q1QY42|Q1QY4
tr|A0A1B2ELN6|A	tr|A0A1B2EFN3|A
tr|K2JTA3|K2JTA	tr|K2J779|K2J77
tr|A0A1D2XD15|A	tr|A0A1D2X5I2|A
tr|K2JYU7|K2JYU	tr|K2J8S2|K2J8S
tr|A0A0C5VZM5|A	tr|A0A0C5VX08|A
tr|A0A1R3WP09|A	tr|A0A1R3WJU4|A
tr|W0SE10|W0SE1	tr|W0SD05|W0SD0
tr|A0A1T4RRV0|A	tr|A0A1T4QIH9|A
tr|A0A1S2DD66|A	tr|A0A1S2DFW4|A
tr|A0A0U1NLJ9|A	tr|A0A0U1NHM3|A
tr|Q1N4G8|Q1N4G	tr|Q1N6P5|Q1N6P
tr|S9QTW4|S9QTW	tr|S9Q8C3|S9Q8C
tr|A0A0J1D365|A	tr|A0A0J1CY98|A
tr|S6HE79|S6HE7	tr|S6HAV7|S6HAV
tr|A0A162Z8E6|A	tr|A0A1V4CHH4|A
tr|A0A0P7ZFJ8|A	tr|A0A0P7XA89|A
tr|A0A0Q9JGT4|A	tr|A0A0N1B8N5|A
tr|A0A1E5QCC0|A	tr|A0A1E5QBL2|A
tr|A0A1W6L5T6|A	tr|A0A1W6L840|A
tr|A0A1Y6B4I1|A	tr|A0A1Y6BBA4|A
tr|G8PIJ3|G8PIJ	tr|G8PJD3|G8PJD
tr|A0A1M6MD06|A	tr|A0A1M6ILQ3|A
tr|A0A1R1I723|A	tr|A0A1R1I4T1|A
tr|A0A0U3EST1|A	tr|A0A0U3NZS1|A
tr|A0A109BLM0|A	tr|A0A125NVJ7|A
tr|A0A1Q3W0W9|A	tr|W3RN57|W3RN5
tr|A0A095VQ34|A	tr|A0A095VS78|A
tr|B8KQX8|B8KQX	tr|B8KYD6|B8KYD
tr|A0A014NGA0|A	tr|A0A014MHR7|A
tr|A0A1W9HKJ1|A	tr|A0A1W9IAU6|A
tr|A0A1S8CY39|A	tr|A0A1S8CXY3|A
tr|A0A1Y5TT96|A	tr|A0A1Y5S127|A
tr|A0A127JSB2|A	tr|A0A127JPX2|A
tr|A0A139CDW2|A	tr|A0A139C6Q7|A
tr|A0A0M2VJ78|A	tr|A0A0M2VG32|A
tr|A0A1Q6CLB5|A	tr|A0A099LFK2|A
tr|G2E4S1|G2E4S	tr|G2E6A2|G2E6A
tr|A0A060NIK2|A	tr|A0A1J5BSJ0|A
tr|A0A1N7L0Y5|A	tr|A0A1N7PHT2|A
tr|A0A139SHB8|A	tr|A0A139SPK4|A
tr|A0A1W6ZQT0|A	tr|A0A1W6ZQD5|A
tr|A0A0B4BTK0|A	tr|A0A0B4CG33|A
tr|A0A0Q4Y7A5|A	tr|A0A0Q4Y470|A
tr|A0A1N6T654|A	tr|A0A1N6RMT6|A
tr|A0A1N7M260|A	tr|A0A1N7KX48|A
tr|A0A086Y7K5|A	tr|A0A086YAC0|A
tr|J9Z116|J9Z11	tr|J9YYY7|J9YYY
tr|A8I050|A8I05	tr|A8HQ47|A8HQ4
tr|A0A1Y5RJ24|A	tr|A0A1Y5T9U6|A
tr|W8RS45|W8RS4	tr|W8RYK4|W8RYK
tr|R4YTT9|R4YTT	tr|R4YMG4|R4YMG
tr|A0A0L6T7E9|A	tr|A0A0L6T3R0|A
tr|A7IHA9|A7IHA	tr|A7IFZ5|A7IFZ
tr|A0A1A9HKG2|A	tr|A0A1A9HGQ3|A
tr|G9ZV55|G9ZV5	tr|H0A8T0|H0A8T
tr|B6JDI2|B6JDI	sp|B6JCP2|TRPB_
tr|C8PZK7|C8PZK	tr|C8PYI5|C8PYI
tr|A0A0Q7T127|A	tr|A0A0Q7SEH4|A
tr|G6A0M1|G6A0M	tr|G5ZXC7|G5ZXC
tr|F7QJ24|F7QJ2	tr|F7QHR7|F7QHR
tr|A0A1U7JIV4|A	tr|A0A1U7JIU9|A
tr|W6K9R3|W6K9R	tr|W6KGD9|W6KGD
tr|A0A1Y5SPK7|A	tr|A0A1Y5RTT1|A
tr|A0A1M6JK64|A	tr|A0A1M6G8N5|A
tr|A0A1U7DA57|A	tr|A0A1U7D802|A
tr|A0A0Q6BPF1|A	tr|A0A0Q5GT79|A
tr|A0A0P0MFU4|A	tr|A0A0P0LPA3|A
tr|E2CFZ4|E2CFZ	tr|E2CHE6|E2CHE
tr|A0A1M5LVT4|A	tr|A0A1M5K256|A
tr|C7D6P9|C7D6P	tr|C7DAG5|C7DAG
tr|K2HR41|K2HR4	tr|K2HGQ8|K2HGQ
tr|A0A081MLW8|A	tr|A0A081MA63|A
tr|A0A0G3BGN1|A	tr|A0A0G3BG57|A
tr|A0A1Y1SMR6|A	tr|A0A1Y1SSQ4|A
tr|A0A0K2DDC7|A	tr|A0A0K2DHV8|A
tr|J4KSD4|J4KSD	tr|K6GGC4|K6GGC
tr|A0A0D6P8D4|A	tr|A0A0D6P8H7|A
tr|A0A1Y5SYY7|A	tr|A0A1Y5R958|A
tr|A0A063Y6N9|A	tr|A0A063Y1E6|A
tr|A0A0D6YCJ1|A	tr|A0A0D6YD56|A
tr|A0A011V1B9|A	tr|A0A011TZA6|A
tr|A0A1W9L2T8|A	tr|A0A1W9L1U4|A
tr|A0A0P6W9F8|A	tr|A0A0P6VSM0|A
tr|K7AM10|K7AM1	tr|K7A4H9|K7A4H
tr|A0A135I1N5|A	tr|A0A135I2C0|A
tr|A0A127MI93|A	tr|A0A127MDY5|A
tr|A0A101VJA4|A	tr|A0A1B6Z817|A
tr|A9BVG2|A9BVG	tr|A9BNH7|A9BNH
tr|K9H226|K9H22	tr|K9GTH4|K9GTH
tr|Q5NYM0|Q5NYM	tr|Q5P1J0|Q5P1J
tr|A0A0N8HJ87|A	tr|A0A0P7DM70|A
tr|A0A1L9P0L5|A	tr|A0A1L9NQZ9|A
tr|E0MSB2|E0MSB	tr|E0MTF6|E0MTF
tr|A0A1E4IK63|A	tr|A0A1E4IH21|A
tr|K2M9U5|K2M9U	tr|K2LNB1|K2LNB
tr|A0A143DDQ7|A	tr|A0A143DBD4|A
tr|A0A0R2T8N7|A	tr|A0A0R2T3C4|A
tr|A0A0A0DN80|A	tr|A0A0A0DWP6|A
tr|A0A1E5A337|A	tr|A0A1F8TV30|A
tr|A1WRY2|A1WRY	sp|A1WSF1|TRPB_
tr|Q0AM37|Q0AM3	tr|Q0ATJ8|Q0ATJ
tr|A0A1M7TXL2|A	tr|A0A1M7SHA0|A
tr|K5ZQC6|K5ZQC	tr|K5YN73|K5YN7
tr|A0A161QUH3|A	tr|A0A161SVJ2|A
tr|A0A172YBH0|A	tr|A0A172YJL6|A
tr|Q128I6|Q128I	tr|J2LK97|J2LK9
tr|A0A021WWF5|A	tr|A0A021X3A4|A
tr|M2U7N7|M2U7N	tr|M2SBZ6|M2SBZ
tr|A0A0H5BEH1|A	tr|A0A0S4Q7H1|A
tr|A0A1U9YWS8|A	tr|A0A1U9YXC4|A
tr|A0A0Q9EBR6|A	tr|A0A1S1T119|A
tr|Q4FUB2|Q4FUB	tr|Q4FUL3|Q4FUL
tr|A4A4H7|A4A4H	tr|A4A844|A4A84
tr|C5BJD0|C5BJD	tr|C5BL60|C5BL6
tr|A0A0Q6L873|A	tr|A0A0Q6LI55|A
tr|Q6W202|Q6W20	sp|C3MB99|TRPB_
tr|A0A0C5J7N4|A	tr|A0A0C5J8K4|A
tr|B1Y6W0|B1Y6W	sp|B1XY48|TRPB_
tr|A0A0Q7DDU7|A	tr|A0A0Q7CX59|A
tr|Q11DW9|Q11DW	sp|Q11KK9|TRPB_
tr|A0A1C7P379|A	tr|A0A1C7NX51|A
tr|A0A0U2QL08|A	tr|A0A0U3B0G6|A
tr|A0A0Q4H667|A	tr|A0A0Q4G5Z3|A
tr|Q3SUM2|Q3SUM	tr|Q3SWL8|Q3SWL
tr|A0A1M6RXS8|A	tr|A0A1M6FH55|A
tr|Q2YR98|Q2YR9	sp|Q2YQW5|TRPB_
tr|E0TGU4|E0TGU	tr|E0TF76|E0TF7
tr|A0A0W1EHC8|A	tr|A0A0M4CT93|A
tr|J3HVD5|J3HVD	tr|J3HM94|J3HM9
tr|J7QHE3|J7QHE	tr|J7Q4L1|J7Q4L
tr|A0A1A6DSH8|A	tr|A0A1A6DYJ6|A
tr|A0A142LDG3|A	tr|A0A142L7R8|A
tr|A0A0P7AAW1|A	tr|A0A0P6ZW19|A
tr|D5BMR9|D5BMR	tr|D5BTA2|D5BTA
tr|V4RDE0|V4RDE	tr|V4RKW0|V4RKW
tr|F5RB90|F5RB9	tr|F5REE4|F5REE
tr|A0A1V8RQP4|A	tr|A0A1V8RT43|A
tr|A0A0N1BCK0|A	tr|A0A0N0JYF2|A
tr|A0A0F2RC99|A	tr|A0A062TXJ9|A
tr|K3WS82|K3WS8	tr|K3WJ02|K3WJ0
tr|A0A0G3XEA0|A	tr|A0A0G3XLT6|A
tr|Q0BQB1|Q0BQB	tr|Q0BQI9|Q0BQI
tr|A0A1F8HYB7|A	tr|A0A1F8HWZ0|A
tr|A0A1Y5S637|A	tr|A0A1Y5SH11|A
tr|A0A0B2BXQ1|A	tr|A0A0B2BWB9|A
tr|A0A1H8IZG7|A	tr|A0A1H8A654|A
tr|C6XLP0|C6XLP	tr|C6XMW2|C6XMW
tr|E3I434|E3I43	tr|E3I1W4|E3I1W
tr|B2ID67|B2ID6	sp|B2IF48|TRPB_
tr|A0A1B1AFL7|A	tr|A0A1B1AJD8|A
tr|A0A1Y6C7Y8|A	tr|A0A1Y6CMV5|A
tr|B8EJH0|B8EJH	tr|B8EMZ3|B8EMZ
tr|A0A059KGP3|A	tr|A0A059KG14|A
tr|D7A9G7|D7A9G	tr|D6ZZK0|D6ZZK
tr|A0A1E4GI73|A	tr|A0A1E4DWW9|A
tr|A0A177NZA4|A	tr|A0A1A6FNS9|A
tr|A0A1M7ZNV8|A	tr|A0A1M7ZMN3|A
tr|A1WX49|A1WX4	tr|A1WY06|A1WY0
tr|T0RPT2|T0RPT	tr|T0Q9V9|T0Q9V
tr|C0DXW2|C0DXW	tr|C0DY50|C0DY5
tr|A0A023D2C4|A	tr|A0A023D7W9|A
tr|J0ZP11|J0ZP1	tr|J1K147|J1K14
tr|H2FUW5|H2FUW	tr|H2FXE1|H2FXE
tr|C3XAC7|C3XAC	tr|C3XAU1|C3XAU
tr|E3EXM7|E3EXM	tr|E3F2T1|E3F2T
tr|A0A098GEU0|A	tr|A0A098GF86|A
tr|A0A080K213|A	tr|X2H749|X2H74
tr|W0E460|W0E46	tr|W0E253|W0E25
tr|C4GM50|C4GM5	tr|C4GIP8|C4GIP
tr|V9H5Q0|V9H5Q	tr|V9H5J0|V9H5J
tr|A0A1U9KPS3|A	tr|A0A1U9KQJ1|A
tr|A0A1S1NWR5|A	tr|A0A1S1NTP9|A
tr|I0Z884|I0Z88	tr|I0YMB0|I0YMB
tr|A0A0D6MQT9|A	tr|A0A0D6MMX2|A
tr|A0A1F9KIE2|A	tr|A0A1Q7JRS0|A
tr|A0A0J5LC02|A	tr|A0A0F0VRU6|A
tr|Q5NMF7|Q5NMF	tr|Q5NPZ6|Q5NPZ
tr|K8WSB3|K8WSB	tr|K8WAK7|K8WAK
tr|G6F1R0|G6F1R	tr|G6F1U7|G6F1U
tr|A0A060QJ57|A	tr|A0A060QI02|A
tr|A0A1D8UWR2|A	tr|A0A1D8UWC6|A
tr|A0A1A9NQS8|A	tr|A0A1A9NMX3|A
tr|A0A099CY75|A	tr|A0A099CXE2|A
tr|A0A060QD42|A	tr|A0A060Q8U4|A
tr|Q3A9B3|Q3A9B	tr|Q3ABS3|Q3ABS
tr|A0A0R3RRZ0|A	tr|A0A0R3RTC6|A
tr|A0A1T5FX42|A	tr|A0A1T5E574|A
tr|H8L115|H8L11	tr|H8L1M6|H8L1M
tr|L0ETP2|L0ETP	tr|L0EWR1|L0EWR
tr|A0A0K0XY25|A	tr|A0A0K0XXK7|A
tr|A0A1E4K7J8|A	tr|A0A1E4JXY2|A
tr|A0A023NZ30|A	tr|A0A023NRP2|A
tr|A0A1W1XRC1|A	tr|A0A1W1XI56|A
tr|A0A1M7J9W0|A	tr|A0A1E4MND1|A
tr|A0A077DC85|A	tr|A0A077DDB9|A
tr|I7ZCW2|I7ZCW	tr|I7Z751|I7Z75
tr|A0A160DX53|A	tr|A0A160DUN7|A
tr|A0A0Q6BDF7|A	tr|A0A0Q6AVN0|A
tr|A0A0G3CKM4|A	tr|A0A0G3CND8|A
tr|A0A1B3W7V3|A	tr|A0A0H1AQ64|A
tr|A0A1D9BE74|A	tr|A0A1D9B9V7|A
tr|A0A090II40|A	tr|A0A090IBA2|A
tr|A4J1G3|A4J1G	tr|A4J491|A4J49
tr|Q09C65|Q09C6	tr|Q08Z24|Q08Z2
tr|A0A1X1QQ19|A	tr|A0A1X1QNU6|A
tr|A0A084IQN5|A	tr|A0A084IQ90|A
tr|A0A1M3NIG7|A	tr|A0A1M3NFR4|A
tr|A0A085W5P8|A	tr|A0A085W9G7|A
tr|B0TBD3|B0TBD	tr|B0TFP9|B0TFP
tr|H8MT19|H8MT1	tr|H8MW49|H8MW4
tr|B1YJX9|B1YJX	sp|B1YLS4|TRPB_
tr|L7UIT1|L7UIT	tr|L7UKB8|L7UKB
tr|A0A106BN97|A	sp|Q3SHL9|TRPB_
tr|A0A0D2JBR1|A	tr|A0A0D2HR06|A
tr|A0A0G2ZZC6|A	tr|A0A0G2ZZS9|A
tr|A0A1W9MVG8|A	tr|A0A1W9MQ36|A
tr|A0A0J1F6W0|A	tr|A0A0F2S707|A
tr|A9GVN3|A9GVN	tr|A9F0D1|A9F0D
tr|A5D202|A5D20	tr|A5D1S3|A5D1S
tr|F5LAV0|F5LAV	tr|F5L7H2|F5L7H
tr|A0A1C0YMK9|A	tr|A0A1C0Y8D9|A
tr|A0A148NAR5|A	tr|A0A148N7G6|A
tr|A0A1G9XLJ4|A	tr|A0A1G9WXP5|A
tr|S9PR35|S9PR3	tr|S9PRU3|S9PRU
tr|A0A0M8K8X1|A	tr|A0A0M8K9G1|A
tr|A0A0Q3W0D1|A	tr|A0A0Q3TUA5|A
tr|A0A1V8M234|A	tr|A0A1V8M7U6|A
tr|E1QKM8|E1QKM	tr|E1QEL9|E1QEL
tr|D1ABT6|D1ABT	tr|D1A715|D1A71
tr|R7KN07|R7KN0	tr|R7KID4|R7KID
tr|C7Q7D5|C7Q7D	tr|C7QCC0|C7QCC
tr|A0A061P4H0|A	tr|A0A061P944|A
tr|A0A1M5GM88|A	tr|A0A1M5AP53|A
tr|A0A0K9IBT8|A	tr|A0A0K9I952|A
tr|F2FA12|F2FA1	tr|F2F7B7|F2F7B
tr|Y0KEZ3|Y0KEZ	tr|Y0KGJ5|Y0KGJ
tr|A0A160IQJ8|A	tr|A0A160INJ7|A
tr|A0A1J5FDG9|A	tr|A0A1G0XNR0|A
tr|A0A062XZ39|A	tr|A0A062XWU3|A
tr|A0A0N1JSZ8|A	tr|A0A0N0GNG0|A
tr|A0A1B1YRF7|A	tr|A0A1B1YU77|A
tr|A0A0F0GI86|A	tr|A0A0F0H344|A
tr|A0A0F5IDW2|A	tr|A0A0F5I7E3|A
tr|A0A1Q9TAK5|A	tr|A0A1Q9TSW1|A
tr|W4ERX4|W4ERX	tr|W4F1K0|W4F1K
tr|H1XVF7|H1XVF	tr|H1XT73|H1XT7
tr|F5SAA6|F5SAA	tr|F5SBJ5|F5SBJ
tr|A0A150YKW9|A	tr|A0A150YGR0|A
tr|D6Y6Q3|D6Y6Q	tr|D6YA26|D6YA2
tr|A0A1V4MSC4|A	tr|A0A1V4MJC3|A
tr|A0A1U7PQD4|A	tr|A0A1U7PQW0|A
tr|A0A1E4B1W0|A	tr|A0A1Q7U937|A
tr|A0A165YKV7|A	tr|A0A165YE88|A
tr|A0A1Y1SJT3|A	tr|A0A1Y1SBK7|A
tr|A0A1N7DDN9|A	tr|A0A1N6RNA2|A
tr|A0A143BJZ9|A	tr|A0A143BKL5|A
tr|A0A1T4LTE8|A	tr|A0A1T4RTY3|A
tr|A0A1F2SB62|A	tr|A0A1F2Q9V4|A
tr|A0A1W2DWF7|A	tr|A0A1W2ESQ1|A
tr|A0A171D3Z8|A	tr|A0A161M778|A
tr|Q2LWR0|Q2LWR	tr|Q2LUD9|Q2LUD
tr|M7P3G2|M7P3G	tr|M7NUG4|M7NUG
tr|A0A0K1Q8K9|A	tr|A0A0K1QBT6|A
tr|A0A1V0AG53|A	tr|A0A1V0AKH2|A
tr|A0A0N9I3A4|A	tr|A0A0N7F3P1|A
tr|A0A0A2TX88|A	tr|A0A0A2TCW3|A
tr|A0A0S2W7D7|A	tr|A0A0S2W4B3|A
tr|Q8RC89|Q8RC8	sp|Q8R9M9|TRPB_
tr|A0A0H5CMA5|A	tr|A0A0H5CMM5|A
tr|A0A0X9W0Y3|A	tr|A0A0X1RW96|A
tr|A4FMU4|A4FMU	tr|A4FLK9|A4FLK
tr|A0A0J0UUI3|A	tr|A0A1Q7WZ42|A
tr|A0A0F0HJG7|A	tr|A0A1V2QK85|A
tr|D2AX41|D2AX4	tr|D2B8A5|D2B8A
tr|A0A0C1L259|A	tr|A0A0C1NP37|A
tr|A0A0U3W501|A	tr|A0A0U4FKP8|A
tr|C6WG93|C6WG9	tr|C6WCC8|C6WCC
tr|A0A1K0FMT0|A	tr|A0A1K0FKN4|A
tr|R9IGZ7|R9IGZ	tr|R9JNB8|R9JNB
tr|Q67K04|Q67K0	tr|Q67PJ4|Q67PJ
tr|S2Y9W9|S2Y9W	tr|S2YGZ8|S2YGZ
tr|A0A1M5V518|A	tr|A0A1M5QB61|A
tr|A0A0F6W259|A	tr|A0A0F6W6D7|A
tr|K2GP51|K2GP5	tr|K2GQ79|K2GQ7
tr|A0A1U9K4G0|A	tr|A0A1U9K7T3|A
tr|R5ASM5|R5ASM	tr|R6EDE4|R6EDE
tr|A0A1J5HVQ7|A	tr|A0A1J5IL55|A
tr|A0A1M5DBW9|A	tr|A0A1M5LHN3|A
tr|D4J7K4|D4J7K	tr|D4JA29|D4JA2
tr|A0A132NDL4|A	tr|A0A132MHM3|A
tr|A0A1G1BEU0|A	tr|A0A1G1B8M8|A
tr|A0A135L7Q2|A	tr|A0A135L4V9|A
tr|A0A1B1ZIT8|A	tr|A0A0N7K0B0|A
tr|A0A0R0LSX5|A	tr|A0A0R0LJG8|A
sp|Q0AZ33|ETFA_	tr|Q0B003|Q0B00
tr|F4F9D0|F4F9D	tr|F4FHM4|F4FHM
tr|D6Z7D8|D6Z7D	tr|D6ZBW4|D6ZBW
tr|A0A0K0GE82|A	tr|A0A0K0G9T2|A
tr|A0A1G9XJI5|A	tr|A0A1G9TMJ9|A
tr|V6KY54|V6KY5	tr|V6KPG0|V6KPG
tr|Q47SD5|Q47SD	tr|Q47QR4|Q47QR
tr|A0A1M7HHW8|A	tr|A0A1M7I8V5|A
tr|A0A1L7F3B1|A	tr|A0A1L7F5E1|A
tr|A0A1G2ZWM0|A	tr|A0A1G2YYP2|A
tr|W0RLY3|W0RLY	tr|W0RKQ2|W0RKQ
tr|A0A1W1X6V7|A	tr|A0A1W1XSA4|A
tr|A4X481|A4X48	tr|A4X9N1|A4X9N
tr|A0A1G1EEL6|A	tr|A0A1G1EGV9|A
tr|A0A1Y6B3R6|A	tr|A0A1Y6B5S1|A
tr|A0A1Q9JYH8|A	tr|A0A1Q6UWU8|A
tr|D7GUM6|D7GUM	tr|D7GS47|D7GS4
tr|D7CN95|D7CN9	tr|D7CP71|D7CP7
tr|A0A099D3B1|A	tr|A0A099D6X1|A
tr|A0LSP8|A0LSP	tr|A0LTT6|A0LTT
tr|A0A0Q6FI19|A	tr|A0A0Q6FJA6|A
tr|A0A0F2Q3Q3|A	tr|A0A0F2PX85|A
tr|A0A1M6N136|A	tr|A0A1M6SLS1|A
tr|J5GWQ8|J5GWQ	tr|J4TDU2|J4TDU
tr|D3Q3K0|D3Q3K	tr|D3Q617|D3Q61
tr|A0A1J4ZUQ5|A	tr|A0A1J4ZT58|A
tr|A0A0M2NGD0|A	tr|A0A0M2NH53|A
tr|V7I0D9|V7I0D	tr|V7HZ75|V7HZ7
tr|A0A0Q7K850|A	tr|A0A0Q7JM90|A
tr|H1HTJ0|H1HTJ	tr|H1HSR8|H1HSR
tr|D2Q1Z2|D2Q1Z	tr|D2Q305|D2Q30
tr|A0A1M5UI26|A	tr|A0A1M5ZB79|A
tr|A0A077M2V6|A	tr|A0A077M5P4|A
tr|E6MI07|E6MI0	tr|E6MDX3|E6MDX
tr|C8XEI2|C8XEI	tr|C8XBQ5|C8XBQ
tr|A0A1T4SEI0|A	tr|A0A1T4KRS7|A
tr|B3PLI5|B3PLI	tr|B3PFN9|B3PFN
tr|A0A151C0Z0|A	tr|A0A151BWV3|A
tr|A0A0C2JTI1|A	tr|A0A0C2JK99|A
tr|A0A0Q9LYG5|A	tr|A0A0Q9LKR1|A
tr|A0A0P8W4C7|A	tr|A0A0P9AE82|A
tr|A0A136Q6C9|A	tr|A0A136Q6G7|A
tr|A0A1W1ZKA5|A	tr|A0A1W2BBW0|A
tr|A0A1B1NAZ9|A	tr|A0A1B1N8A2|A
tr|A0A0K1JL61|A	tr|A0A0K1JJJ6|A
tr|F9MM49|F9MM4	tr|U7USQ7|U7USQ
tr|W9GAK2|W9GAK	tr|W9GCE3|W9GCE
tr|A0A1F8MYM1|A	tr|A0A1Q7MCZ6|A
tr|I0AKP3|I0AKP	tr|I0AM90|I0AM9
tr|A0A1Q8B180|A	tr|A0A1Q7LVA9|A
tr|A0A1F1KJB8|A	tr|A0A1Q9TLD1|A
tr|A0A1H2LKQ4|A	tr|A0A1H2L450|A
tr|F0RK32|F0RK3	tr|F0RQ34|F0RQ3
tr|A6TSR1|A6TSR	sp|A6TM76|TRPB_
tr|E3PXU2|E3PXU	tr|E3PTA5|E3PTA
tr|A0A1M6AAP7|A	tr|A0A1M6IGF5|A
tr|F9Z8R1|F9Z8R	tr|F9Z8J4|F9Z8J
tr|A0A1M6IQU4|A	tr|A0A1M6MVQ3|A
tr|R7AGI3|R7AGI	tr|R6H974|R6H97
tr|I4CAS2|I4CAS	tr|I4CB13|I4CB1
tr|F7NQ65|F7NQ6	tr|F7NDP8|F7NDP
tr|A0A0F0ETF1|A	tr|A0A0F0ER12|A
tr|K6VIU1|K6VIU	tr|K6V4Y2|K6V4Y
tr|F0SU78|F0SU7	tr|F0T053|F0T05
tr|A0A1Q3MKS7|A	tr|A0A1F3CRN3|A
tr|A0A179D4X7|A	tr|A0A179D5X9|A
tr|E3HAR8|E3HAR	tr|E3HDJ0|E3HDJ
tr|H2CG78|H2CG7	tr|H2CI72|H2CI7
tr|A0A0C2CUU6|A	tr|A0A0C2D2I1|A
tr|U5Q6U0|U5Q6U	tr|A0A1Q6EJN3|A
tr|A0A0A0IWE9|A	tr|A0A0A0IVG2|A
tr|A0A1T5B2T0|A	tr|A0A1T5CD40|A
tr|A0A1F3CKV5|A	tr|A0A1F3MY78|A
tr|L8JKP0|L8JKP	tr|L8JTM6|L8JTM
tr|K6WUC9|K6WUC	tr|K6WQL5|K6WQL
tr|A6G2L2|A6G2L	tr|A6G757|A6G75
tr|A0A075JGI9|A	tr|A0A075JG98|A
tr|A0A0Q9JET8|A	tr|A0A0Q9J444|A
tr|M7N193|M7N19	tr|M7N0E2|M7N0E
tr|A0A0G3EJP3|A	tr|A0A0G3EFD1|A
tr|A0A1Q4F4M0|A	tr|A0A1M3G9J2|A
tr|A0A1M4U568|A	tr|A0A1M4TEY2|A
tr|A0A1E4D2R4|A	tr|A0A0Q7UBC4|A
tr|A0A150WYQ5|A	tr|A0A150WZX2|A
tr|A0A1T4L549|A	tr|A0A1T4L2W0|A
tr|A0A1B6BGH3|A	tr|A0A1B6BC86|A
tr|A0A1E5SYW1|A	tr|A0A1E5T168|A
tr|H8KQV6|H8KQV	tr|H8KVI2|H8KVI
tr|M7XV27|M7XV2	tr|M7Y8H4|M7Y8H
tr|A0A0A2EPR9|A	tr|A0A1J5HH49|A
tr|A0A0P8C7P4|A	tr|A0A0P7YV30|A
tr|B3QTQ8|B3QTQ	tr|B3QYY5|B3QYY
tr|E1IDW9|E1IDW	tr|E1IAL2|E1IAL
tr|I3Z6Z0|I3Z6Z	tr|I3Z9J1|I3Z9J
tr|I3Y6S2|I3Y6S	tr|I3Y7I4|I3Y7I
tr|A0A1X9LUK9|A	tr|A0A1X9LJM3|A
tr|A0A0D3LAV2|A	tr|A0A0D3LCV4|A
tr|A0A1T5K9T8|A	tr|A0A1T5MFL1|A
tr|I0I2U3|I0I2U	tr|I0I673|I0I67
tr|A0A1B1FN29|A	tr|A0A1B1FXR3|A
tr|A0A1E4A682|A	tr|A0A1E4A782|A
tr|F2NKD2|F2NKD	tr|F2NQK4|F2NQK
tr|D1C1Z5|D1C1Z	tr|D1C4Y9|D1C4Y
tr|A0A173MAZ3|A	tr|A0A173ML09|A
tr|L0GRB5|L0GRB	tr|L0H1A2|L0H1A
tr|A0A0K1FCB5|A	tr|A0A0K1FBE3|A
tr|A0A0S9DDP0|A	tr|A0A0K8Q893|A
tr|A0A1M5W0P9|A	tr|A0A1M5JYT9|A
tr|S2DHJ8|S2DHJ	tr|S2D8B6|S2D8B
tr|A0A074L1V2|A	tr|A0A074KV89|A
tr|A0A1T5ENE7|A	tr|A0A1T5HFD2|A
tr|A0A0S8C8Z8|A	tr|A0A1J5CYU1|A
tr|A0A1W2H9W3|A	tr|A0A1W2H5A1|A
tr|A0A0Q6RIL2|A	tr|A0A0Q6RG59|A
tr|D1BYZ6|D1BYZ	tr|D1BS38|D1BS3
tr|A0A1G3MWR5|A	tr|A0A1G3KN19|A
tr|I5C8H3|I5C8H	tr|I5BV36|I5BV3
tr|A0A126Z3R6|A	tr|A0A126Z2Z6|A
tr|S0ESY7|S0ESY	tr|S0EX10|S0EX1
tr|A0A1V2YI51|A	tr|A0A1S9C2M7|A
tr|Q11VD4|Q11VD	tr|Q11PX8|Q11PX
tr|A0A136M653|A	tr|A0A1G1K6P7|A
tr|F4A1J7|F4A1J	tr|F3ZZC6|F3ZZC
tr|F8EHY8|F8EHY	tr|F8EF44|F8EF4
tr|K1L4N8|K1L4N	tr|K1L6P2|K1L6P
tr|A0A098LBA7|A	tr|A0A098LC74|A
tr|A0A0C1XP85|A	tr|A0A0C1XFB1|A
tr|A5URW3|A5URW	tr|A5UW95|A5UW9
tr|F2LXB7|F2LXB	tr|F2LU58|F2LU5
tr|U5BZZ2|U5BZZ	tr|U5C7L5|U5C7L
tr|A0A1F9Y114|A	tr|A0A1F9RRW3|A
tr|L0G2X1|L0G2X	tr|L0G166|L0G16
tr|A0A1G0WAT6|A	tr|A0A1G0ZQJ9|A
tr|A0A177Q5R6|A	tr|A0A1Q6X0R8|A
tr|A9B7V1|A9B7V	tr|A9B6H1|A9B6H
tr|A0A143PRE7|A	tr|A0A143PP72|A
tr|A0A1Y2RF06|A	tr|A0A1Y2RD17|A
tr|A8UEA2|A8UEA	tr|A8UGK0|A8UGK
tr|A0A0B6WZG9|A	tr|A0A0B6X1Q9|A
tr|A0A1M6SJ30|A	tr|A0A1M6T3I1|A
tr|A0A0S8E1X8|A	tr|A0A1Q2HM41|A
tr|A1ZWQ9|A1ZWQ	tr|A1ZFH1|A1ZFH
tr|A0A1M4Y1Q8|A	tr|A0A1M4Y9W1|A
tr|M7MZ78|M7MZ7	tr|M7NES1|M7NES
tr|A0A0C2QHF6|A	tr|A0A0C2QZX1|A
tr|A0A098RZ41|A	tr|A0A098S2P0|A
tr|F0S947|F0S94	tr|F0S4H1|F0S4H
tr|A0A162PTA4|A	tr|A0A0C1KUS6|A
tr|A0A127B3M4|A	tr|A0A0H4VI23|A
tr|D7CXW0|D7CXW	tr|D7CSL9|D7CSL
tr|Q9X1L7|Q9X1L	sp|P50909|TRPB1
tr|F5XFN8|F5XFN	tr|F5XJP2|F5XJP
tr|A0A1M6F3Z1|A	tr|A0A1M6H7P0|A
tr|A0A023BXW6|A	tr|A0A023BS56|A
tr|A0A068NY50|A	tr|A0A068NIW1|A
tr|E6SGW7|E6SGW	tr|E6SMS2|E6SMS
tr|A9WA49|A9WA4	tr|A9WJK6|A9WJK
tr|I2EZJ1|I2EZJ	tr|I2EU73|I2EU7
tr|A0A0S8JUZ1|A	tr|A0A0S8HSB8|A
tr|A0A1Q3QVB7|A	tr|A0A1Q3QVL6|A
tr|E4RWP5|E4RWP	tr|E4RX21|E4RX2
tr|A0A1L2ZMF9|A	tr|A0A1L2ZLC6|A
tr|A0A1S2VM66|A	tr|A0A1S2VE21|A
tr|A0A1M6M0A1|A	tr|A0A1M6JZ68|A
tr|F4KX43|F4KX4	tr|F4L186|F4L18
tr|F0P008|F0P00	tr|F0P1L6|F0P1L
tr|A0A180EH99|A	tr|A0A180EPP1|A
tr|E4U4V9|E4U4V	tr|E4U7W1|E4U7W
tr|A0A1Q7WWW6|A	tr|A0A1Q6ZWW5|A
tr|A0A1B7XPM1|A	tr|A0A1B7XGK2|A
tr|A0A0C5WAD8|A	tr|A0A0C5WI83|A
tr|M1E4T7|M1E4T	tr|M1E9K7|M1E9K
tr|W2UNK0|W2UNK	tr|W2UU88|W2UU8
tr|U2DQH6|U2DQH	tr|U2DRU0|U2DRU
tr|A0A1W1ZM40|A	tr|A0A1W1YJ03|A
tr|D5BKQ8|D5BKQ	tr|D5BH06|D5BH0
tr|R5BLD2|R5BLD	tr|R5BR29|R5BR2
tr|A0A1P9WT35|A	tr|A0A1P9X1I1|A
tr|A0A0B5RXJ2|A	tr|A0A0B5RK95|A
tr|A0A0W8EFP8|A	tr|A0A0W8EFD5|A
tr|A0A1M5LBI3|A	tr|A0A1M5L0N6|A
tr|M7NCZ9|M7NCZ	tr|M7MZH0|M7MZH
tr|U1MRK8|U1MRK	tr|U1MUD1|U1MUD
tr|I3C5S5|I3C5S	tr|I3C7W1|I3C7W
tr|A0A101HZ64|A	tr|A0A101HWV0|A
tr|C1F2A3|C1F2A	tr|C1F7N8|C1F7N
