# Supplementary material for: Inter-protein residue covariation information unravels physically interacting protein dimers
Source: BMC Bioinformatics. 2020 Dec 17;21:584. doi: 10.1186/s12859-020-03930-7 (PMC7745481; doi:10.1186/s12859-020-03930-7)
Supplement: Supplementary file 5 — Additional file 5. Final ER-MSAs at different ASA thresholds. Available on Mendeley data (http://dx.doi.org/10.17632/9bk2r55286.1). [file 12859_2020_3930_MOESM5_ESM.zip › Additional file 2/Final ER-MSAs/Negative ER-MSA dataset/ASA0.0/paired_MSA/1efp-A-1rm6-C/MSA_IDs.txt]

sp|P38974|ETFA_	sp|O33818|HCRC_
tr|A0A0Q8PWV9|A	tr|A0A0Q8PE92|A
tr|J3HN23|J3HN2	tr|J2TPS9|J2TPS
tr|A0A0Q6WVX5|A	tr|A0A0Q6WLP4|A
tr|G0AJ62|G0AJ6	tr|G0AHI8|G0AHI
tr|A0A1F4NKK9|A	tr|A0A1Q3YDT4|A
tr|A0A1R1M6D9|A	tr|A0A1R1LGF0|A
tr|A0A1E3ZGW9|A	tr|A0A1B2QZP5|A
tr|A0A0A0D932|A	tr|A0A0A0DB34|A
tr|A0A1Q2M5X6|A	tr|A0A1Q2M3T5|A
tr|A0A081B8T8|A	tr|A0A081BF03|A
tr|A0A1E8CG47|A	tr|A0A1E8CMK2|A
tr|X6KWL5|X6KWL	tr|X6KZZ0|X6KZZ
tr|F1VV80|F1VV8	tr|F1VWB5|F1VWB
tr|V4YQP5|V4YQP	tr|A0A1F4EK91|A
tr|A0A1M5NAL9|A	tr|A0A1M5QHT6|A
tr|A0A0B3S3Y4|A	tr|A0A0B3RQI1|A
tr|A0A1K2HQJ9|A	tr|A0A1K2HA79|A
tr|Q2SFA5|Q2SFA	tr|Q2SLM8|Q2SLM
tr|K4KUJ2|K4KUJ	tr|K4KRQ3|K4KRQ
tr|I3TGS5|I3TGS	tr|I3TWA9|I3TWA
tr|V5UJF1|V5UJF	tr|V5UE57|V5UE5
tr|A0A0W7WHV5|A	tr|A0A0W7WMH0|A
tr|A0A1X9NI89|A	tr|A0A1X9NJV2|A
tr|C1DQX2|C1DQX	tr|C1DJJ5|C1DJJ
tr|G2J4I6|G2J4I	tr|G2IV01|G2IV0
tr|A0A1M2YQW1|A	tr|A0A1Q4BGE2|A
tr|A3K978|A3K97	tr|A3K6A9|A3K6A
tr|A0A0C1GLU4|A	tr|A0A0X3U5W1|A
tr|C7RQ43|C7RQ4	tr|C7RVJ9|C7RVJ
tr|A0A1N7ITR1|A	tr|A0A1N7LYM7|A
tr|A0A1G6XUE2|A	tr|A0A1G7B7F8|A
tr|A0A0M2RE40|A	tr|A0A0M2R5Z3|A
tr|A0A0P7VX47|A	tr|A0A0P7W1Y7|A
tr|A7HTJ3|A7HTJ	tr|A7HPB3|A7HPB
tr|A0A1D9GZ04|A	tr|A0A1E4QRC3|A
tr|A0A0F4R9R6|A	tr|A0A085DU47|A
tr|A0A076JXU2|A	tr|A0A076K412|A
tr|A0A166SN09|A	tr|A0A085BZK0|A
tr|A0A099T714|A	tr|A0A099T5A0|A
tr|A0A166M4Z6|A	tr|A0A176HBH0|A
tr|F4GVJ0|F4GVJ	tr|F4GQU4|F4GQU
tr|A0A1E4JCP3|A	tr|A0A0A6CZ14|A
tr|A0A1B1PN62|A	tr|A0A1B1PKB2|A
tr|A0A1V0KP55|A	tr|A0A1D8RRH7|A
tr|B5WL46|B5WL4	tr|E1THG0|E1THG
tr|A0A0D7E3N7|A	tr|Q211D1|Q211D
tr|A0A0P1GCN4|A	tr|A0A0P1GHQ5|A
tr|A0A0P7KNZ8|A	tr|A0A0N8IB27|A
tr|A0A0F2S613|A	tr|A0A0F2S429|A
tr|D0DC57|D0DC5	tr|D0DEC5|D0DEC
tr|A0A0L1JN55|A	tr|A0A0L1JSJ8|A
tr|A0A0F7M2T4|A	tr|A0A0F7LWT5|A
tr|A8LLF5|A8LLF	tr|A8LI99|A8LI9
tr|K6Y8H5|K6Y8H	tr|K6Y9K7|K6Y9K
tr|A0A0F4R2G6|A	tr|A0A0F4QNP0|A
tr|A0A0K6ISF7|A	tr|A0A0K6IW91|A
tr|S9RFP6|S9RFP	tr|S9QIE9|S9QIE
tr|Q21J72|Q21J7	tr|Q21GR8|Q21GR
tr|A0A0Q7U041|A	tr|A0A0Q7TS73|A
tr|A6FMX3|A6FMX	tr|B7RS85|B7RS8
tr|A0A1U7DJD5|A	tr|A0A1U7DFY0|A
tr|A0A1I7BLV1|A	tr|A0A1I7BFC4|A
tr|V9VLK7|V9VLK	tr|V9VU95|V9VU9
tr|A9DVP4|A9DVP	tr|A9EFW8|A9EFW
tr|A0A1Y5S075|A	tr|A0A1Y5RCC5|A
tr|A0A1E3H6Y5|A	tr|A0A1E3H4S9|A
tr|A0A0B2B0P0|A	tr|A0A0B2BTU4|A
tr|J6LKZ3|J6LKZ	tr|J6UEA6|J6UEA
tr|A0A1Y5RXR0|A	tr|A0A1Y5TDM4|A
tr|A0A0N0JDC0|A	tr|A0A0N1AAQ1|A
tr|F2IZD3|F2IZD	tr|F2J2W0|F2J2W
tr|I3UD77|I3UD7	tr|I3UFH0|I3UFH
tr|A0A0R2U4A2|A	tr|A0A0R2U666|A
tr|A0A0J5QB18|A	tr|A0A0J5QG61|A
tr|A0A0K0Y2L1|A	tr|A0A0K0Y5A0|A
tr|A0A1Q3V564|A	tr|A0A1M3QCH0|A
tr|A3VLM3|A3VLM	tr|A3VKH4|A3VKH
tr|A0A165QW53|A	tr|A0A165T9H3|A
tr|F4G6C6|F4G6C	tr|F4G7N6|F4G7N
tr|A0A126UX31|A	tr|A0A126V0K7|A
tr|A0A147GP37|A	tr|A0A147GQ65|A
tr|A0A127ER70|A	tr|A0A127ETU2|A
tr|A0A0H4KRE2|A	tr|A0A0H4LA21|A
tr|Q0FD65|Q0FD6	tr|A0A1G3GAA6|A
tr|A0A1E2V9B5|A	tr|A0A1E2VAP4|A
tr|A0A1F8VEV8|A	tr|A0A0R0MRV3|A
tr|J0KA00|J0KA0	tr|A0A1B3PIM0|A
tr|A0A1B7Z6F1|A	tr|A0A1M4MVQ4|A
tr|A0A1X6ZBM4|A	tr|A0A1X6YMP1|A
tr|A0A1T4RRV0|A	tr|A0A0Q6F130|A
tr|A0A0U1NLJ9|A	tr|A0A0U1NNB2|A
tr|Q1N4G8|Q1N4G	tr|Q1N659|Q1N65
tr|A0A0U3MEL5|A	tr|A0A0U3LCU6|A
tr|S9QTW4|S9QTW	tr|S9QEW2|S9QEW
tr|A0A0J1D365|A	tr|A0A0J1CZB5|A
tr|A0A162Z8E6|A	tr|A0A0T2ZLU5|A
tr|A0A0Q9JGT4|A	tr|A0A085EWI7|A
tr|A0A1M3DT80|A	tr|A0A1Q7BQS5|A
tr|U7FPC3|U7FPC	tr|U7GJA1|U7GJA
tr|A0A1Y6B4I1|A	tr|A0A1Y6C852|A
tr|A0A0D8CZD1|A	tr|A0A0D8D2J4|A
tr|G8PIJ3|G8PIJ	tr|G8PSB0|G8PSB
tr|A0A1M6MD06|A	tr|A0A1M6QYU8|A
tr|A0A1R1I723|A	tr|A0A1R1I839|A
tr|A0A0U3EST1|A	tr|A0A0L0IWX6|A
tr|A0A1Q3W0W9|A	tr|W3RFV9|W3RFV
tr|A0A095VQ34|A	tr|A0A095XW41|A
tr|B8KQX8|B8KQX	tr|B8KXV6|B8KXV
tr|A0A1W9HKJ1|A	tr|A0A1W9HU40|A
tr|A0A1Y5TT96|A	tr|A0A1Y5S1L6|A
tr|A0A127JSB2|A	tr|F5Y3F0|F5Y3F
tr|A0A1Q6CLB5|A	tr|A0A099L7A3|A
tr|G2E4S1|G2E4S	tr|G2E5E6|G2E5E
tr|A0A060NIK2|A	tr|A0A060NTB5|A
tr|A0A1W6ZQT0|A	tr|A0A1W6ZVD0|A
tr|A0A0B4BTK0|A	tr|A0A0B4C9F2|A
tr|A0A0Q4Y7A5|A	tr|A0A0S9NJT6|A
tr|A0A1N6T654|A	tr|A0A1N6UZ55|A
tr|A0A1N7M260|A	tr|A0A1N7KKD1|A
tr|A0A086Y7K5|A	tr|A0A086Y5R6|A
tr|J9Z116|J9Z11	tr|A0A0N0K9D0|A
tr|A8I050|A8I05	tr|A8ILU9|A8ILU
tr|W8RS45|W8RS4	tr|W8SQN4|W8SQN
tr|R4YTT9|R4YTT	tr|R4YRH9|R4YRH
tr|A0A0L6T7E9|A	tr|A0A0L6T690|A
tr|A7IHA9|A7IHA	tr|A7IJG0|A7IJG
tr|A0A1A9HKG2|A	tr|A0A1A9HH65|A
tr|G9ZV55|G9ZV5	tr|G9ZV79|G9ZV7
tr|B6JDI2|B6JDI	sp|P19921|DCMS_
tr|A0A0Q7T127|A	tr|A0A0Q7S0E3|A
tr|G6A0M1|G6A0M	tr|G5ZXI7|G5ZXI
tr|K6ZXQ1|K6ZXQ	tr|K6Y8M2|K6Y8M
tr|F7QJ24|F7QJ2	tr|F7QIC9|F7QIC
tr|A0A1U7JIV4|A	tr|A0A1U7JGS9|A
tr|A0A1Y5SPK7|A	tr|A0A1Y5T6S3|A
tr|A0A1M6JK64|A	tr|A0A1M6JVC9|A
tr|A0A1U7DA57|A	tr|A0A1U7D9A5|A
tr|A0A0Q6BPF1|A	tr|A0A0Q5GLJ3|A
tr|A0A0P0MFU4|A	tr|A0A0P0MFP1|A
tr|E2CFZ4|E2CFZ	tr|E2CCQ9|E2CCQ
tr|A0A1M5LVT4|A	tr|A0A1M5JEC2|A
tr|C7D6P9|C7D6P	tr|C7D7X0|C7D7X
tr|K2HR41|K2HR4	tr|K2HT76|K2HT7
tr|A0A081MLW8|A	tr|A0A081MQ94|A
tr|A0A1Y1SMR6|A	tr|A0A1Y1SPW2|A
tr|A0A0K2DDC7|A	tr|A0A0K2DD50|A
tr|B9JPX7|B9JPX	tr|B9JBW5|B9JBW
tr|A0A0F7KXF6|A	tr|A0A0F7KV30|A
tr|A0A0D6P8D4|A	tr|A0A0D6PAW5|A
tr|F3KQ35|F3KQ3	tr|F3KPW9|F3KPW
tr|A0A1Y5SYY7|A	tr|A0A1Y5R5I4|A
tr|A0A0P6W9F8|A	tr|A0A0P6VSE2|A
tr|A0A135I1N5|A	tr|A0A135HP22|A
tr|A0A127MI93|A	tr|A0A127MIP7|A
tr|A0A101VJA4|A	tr|A0A1G3JDH6|A
tr|A9BVG2|A9BVG	tr|A9BMH7|A9BMH
tr|K9H226|K9H22	tr|K9H3X5|K9H3X
tr|Q5NYM0|Q5NYM	tr|Q5P3F2|Q5P3F
tr|A0A1L9P0L5|A	tr|A0A1L9P2A0|A
tr|E0MSB2|E0MSB	tr|E0MSK3|E0MSK
tr|A0A1E4IK63|A	tr|A0A1E4NRU8|A
tr|K2M9U5|K2M9U	tr|K2ME24|K2ME2
tr|A0A0R2T8N7|A	tr|A0A0R2T1E6|A
tr|A0A0A0DN80|A	tr|A0A0A0DMH2|A
tr|A0A1E5A337|A	tr|A0A1E4ZTJ4|A
tr|A1WRY2|A1WRY	tr|A1WRI5|A1WRI
tr|A0A1M7TXL2|A	tr|A0A1M7SVG5|A
tr|A0A161QUH3|A	tr|A0A163Y829|A
tr|A0A172YBH0|A	tr|A0A172YJS3|A
tr|Q128I6|Q128I	tr|Q124U0|Q124U
tr|A0A021WWF5|A	tr|A0A021X569|A
tr|M2U7N7|M2U7N	tr|M2U6S5|M2U6S
tr|A0A0H5BEH1|A	tr|A0A0H5BG34|A
tr|A0A0Q9EBR6|A	tr|A0A0Q9EXX5|A
tr|A4A4H7|A4A4H	tr|A4A783|A4A78
tr|C5BJD0|C5BJD	tr|C5BKG5|C5BKG
tr|A0A0Q6L873|A	tr|A0A0Q6M873|A
tr|Q6W202|Q6W20	tr|C3MI41|C3MI4
tr|A0A0C5J7N4|A	tr|A0A0C5J8I7|A
tr|B1Y6W0|B1Y6W	tr|B1XZJ4|B1XZJ
tr|Q11DW9|Q11DW	tr|Q11H26|Q11H2
tr|A0A1C7P379|A	tr|A0A1C7NWT5|A
tr|A0A0U2QL08|A	tr|A0A0U3AHE8|A
tr|A0A0Q4H667|A	tr|A0A0Q4FXP8|A
tr|A0A098TFE0|A	tr|A0A0F2PEW5|A
tr|J3HVD5|J3HVD	tr|J3HT24|J3HT2
tr|A0A0P7AAW1|A	tr|A0A0P7A1V8|A
tr|D5BMR9|D5BMR	tr|D5BTN3|D5BTN
tr|V4RDE0|V4RDE	tr|V4TM55|V4TM5
tr|F5RB90|F5RB9	tr|F5RGQ7|F5RGQ
tr|A0A1V8RQP4|A	tr|A0A1V8RMW4|A
tr|A0A0N1BCK0|A	tr|A0A0N1LFR9|A
tr|A0A0F2RC99|A	tr|A0A0F2RG01|A
tr|A0A0U3EH56|A	tr|A0A0U2TFZ2|A
tr|D5QAP5|D5QAP	tr|D5QDH3|D5QDH
tr|A0A1H8IZG7|A	tr|A0A1H8BK45|A
tr|C6XLP0|C6XLP	tr|C6XJ26|C6XJ2
tr|B2ID67|B2ID6	tr|B2IKU8|B2IKU
tr|A0A1Y6C7Y8|A	tr|A0A1Y6C8P6|A
tr|B8EJH0|B8EJH	tr|B8ES63|B8ES6
tr|A0A059KGP3|A	tr|A0A059KGI8|A
tr|D7A9G7|D7A9G	tr|D7A983|D7A98
tr|A0A177NZA4|A	tr|A0A1A6FPY4|A
tr|A0A023D2C4|A	tr|A0A023D8R9|A
tr|V4NHC3|V4NHC	tr|V4PK20|V4PK2
tr|E3EXM7|E3EXM	tr|E3EX19|E3EX1
tr|W0E460|W0E46	tr|W0E3P1|W0E3P
tr|A0A0R2RQ78|A	tr|A0A0R2RN29|A
tr|A0A1U9KPS3|A	tr|A0A1U9KS90|A
tr|A0A0D6MQT9|A	tr|A0A0D6MNQ0|A
tr|A0A1F9KIE2|A	tr|A0A1F9CZ95|A
tr|A0A0J5LC02|A	tr|A0A0J5P6L7|A
tr|A0A1D8UWR2|A	tr|A0A1D8UQI8|A
tr|A0A1A9T348|A	tr|A0A1A9T4V2|A
tr|Q3A9B3|Q3A9B	tr|Q3AE88|Q3AE8
tr|A0A1T5FX42|A	tr|A0A1T5C5Q8|A
tr|H8L115|H8L11	tr|H8L0Z3|H8L0Z
tr|A0A1E4K7J8|A	tr|A0A1E4K1F9|A
tr|A0A023NZ30|A	tr|A0A023NRT6|A
tr|A0A1M7J9W0|A	tr|A0A1E4Q080|A
tr|I7ZCW2|I7ZCW	tr|I8TDC2|I8TDC
tr|A0A160DX53|A	tr|A0A160DVU8|A
tr|A0A0Q6BDF7|A	tr|A0A0Q6BL75|A
tr|Q09C65|Q09C6	tr|Q08PS6|Q08PS
tr|A0A1M3NIG7|A	tr|A0A0S8BWB5|A
tr|A0A085W5P8|A	tr|A0A085WUV4|A
tr|A0A193LGC6|A	tr|A0A193LF88|A
tr|H8MT19|H8MT1	tr|H8MRI0|H8MRI
tr|L7UIT1|L7UIT	tr|L7U3F6|L7U3F
tr|A0A127F986|A	tr|A0A127F9C1|A
tr|A0A0C2KL97|A	tr|A0A0C2PRW4|A
tr|A0A0D2JBR1|A	tr|A0A0D2HN52|A
tr|A0A0G2ZZC6|A	tr|A0A0G2ZTP6|A
tr|A0A1W9MVG8|A	tr|A0A1V4S6H6|A
tr|A0A0J1F6W0|A	tr|A0A0F2S7G9|A
tr|A9GVN3|A9GVN	tr|A9GBK7|A9GBK
tr|A0A017T4I0|A	tr|A0A017T6Q2|A
tr|A5D202|A5D20	tr|A5D223|A5D22
tr|A0A1G9XLJ4|A	tr|A0A1H0D4I2|A
tr|S9PR35|S9PR3	tr|S9P1Q6|S9P1Q
tr|A0A1L6LRE8|A	tr|A0A1L6LK89|A
tr|A0A1F3VJE7|A	tr|A0A1F3X1Z5|A
tr|A0A0M8K8X1|A	tr|A0A0M8KAQ6|A
tr|A0A1V8M234|A	tr|A0A1V8M4N5|A
tr|D1ABT6|D1ABT	tr|D1A2A8|D1A2A
tr|C7Q7D5|C7Q7D	tr|C7QEA1|C7QEA
tr|A0A0K9IBT8|A	tr|A0A0K9I881|A
tr|Y0KEZ3|Y0KEZ	tr|Y0KJV4|Y0KJV
tr|A0A062XZ39|A	tr|A0A062XZ81|A
tr|A0A1B1YRF7|A	tr|A0A1B1YSC7|A
tr|Q24N73|Q24N7	tr|Q24Z89|Q24Z8
tr|A0A0F0GI86|A	tr|A0A0F0H5S6|A
tr|H1XVF7|H1XVF	tr|H1XV08|H1XV0
tr|A0A1Q9VF89|A	tr|A0A1Q9VCX5|A
tr|D6Y6Q3|D6Y6Q	tr|D6Y5M5|D6Y5M
tr|A0A1V4MSC4|A	tr|D8F9P7|D8F9P
tr|A0A1E4B1W0|A	tr|A0A1Q7JJG5|A
tr|A0A165YKV7|A	tr|A0A165Y8I0|A
tr|A0A1N7DDN9|A	tr|A0A1N6ZNK0|A
tr|A0A168J216|A	tr|A8LEL5|A8LEL
tr|A0A1F2SB62|A	tr|A0A1Q7UUL3|A
tr|A0A1W2DWF7|A	tr|A0A1W2C907|A
tr|A0A171D3Z8|A	tr|A0A171AYA2|A
tr|W7IZB4|W7IZB	tr|W7J0C2|W7J0C
tr|A0A0C2VMK7|A	tr|A0A0C2VKV4|A
tr|A0A0K1Q8K9|A	tr|A0A0K1Q121|A
tr|A0A0H5CMA5|A	tr|A0A0H5CJQ5|A
tr|A0A1G3UTL5|A	tr|A0A1G3VV55|A
tr|A0A1Q8CWT4|A	tr|A0A1Q8CP96|A
tr|A0A0J0UUI3|A	tr|A0A0N0NH14|A
tr|A0A0F0HJG7|A	tr|A0A1V2PXZ4|A
tr|A0A0S8D6P3|A	tr|A0A0S8ED13|A
tr|D2AX41|D2AX4	tr|D2B6G9|D2B6G
tr|I7K8Q8|I7K8Q	tr|I7LIV7|I7LIV
tr|D0LRQ6|D0LRQ	tr|D0LI70|D0LI7
tr|A0A0C1L259|A	tr|A0A0C1LBX1|A
tr|A0A1F9P9G8|A	tr|A0A1V1X1L1|A
tr|W5WJA4|W5WJA	tr|W5WBH4|W5WBH
tr|A0A081SDK0|A	tr|A0A081SHS2|A
tr|A0A1K0FMT0|A	tr|A0A1K0FL89|A
tr|A0A0F6W259|A	tr|A0A0F6SFM1|A
tr|H6RX94|H6RX9	tr|H6RKC0|H6RKC
tr|R5ASM5|R5ASM	tr|A0A1V4M966|A
tr|A0A1J5HVQ7|A	tr|A0A1J5IRI7|A
tr|D4J7K4|D4J7K	tr|D4J9U0|D4J9U
tr|A0A132NDL4|A	tr|A0A132MG14|A
tr|A0A1G1BEU0|A	tr|A0A1G1BD97|A
tr|A0A0R0LSX5|A	tr|A0A0R0LTH2|A
tr|S7V7F8|S7V7F	tr|S7VFR8|S7VFR
sp|Q0AZ33|ETFA_	tr|Q0AVY8|Q0AVY
tr|R5J4B4|R5J4B	tr|R5JE10|R5JE1
tr|B0PHX2|B0PHX	tr|B0PCM4|B0PCM
tr|A0A1G2ZWM0|A	tr|A0A1G3A6V8|A
tr|W0RLY3|W0RLY	tr|W0RF57|W0RF5
tr|A0A0B8ZX65|A	tr|A0A0B8ZXU0|A
tr|A0A1G1EEL6|A	tr|A0A1G1E2Z8|A
tr|A0A1Y6B3R6|A	tr|A0A1Y6C2V2|A
tr|A0A1J5GFX6|A	tr|A0A1G1G8Y4|A
tr|A0A0Q6FI19|A	tr|A0A0Q6FA13|A
tr|A0A1J4ZUQ5|A	tr|A0A0S8IBX6|A
tr|A0A0Q7K850|A	tr|A0A0Q7K1H4|A
tr|C8XEI2|C8XEI	tr|C8XIH2|C8XIH
tr|A0A1T4SEI0|A	tr|A0A1T4LEY5|A
tr|A0A151C0Z0|A	tr|A0A151BUN7|A
tr|A0A0Q9LYG5|A	tr|A0A0Q9M4N8|A
tr|A0A1B1NAZ9|A	tr|A0A1B1N8E7|A
tr|A0A1C7G1V9|A	tr|A0A1C7GCG7|A
tr|A0A1F8MYM1|A	tr|A0A1F8TNK4|A
tr|R6T9J7|R6T9J	tr|U2R435|U2R43
tr|A0A1H2LKQ4|A	tr|A0A1H2KUF0|A
tr|A3TR07|A3TR0	tr|A3TQC1|A3TQC
tr|A6TSR1|A6TSR	tr|A6TWS3|A6TWS
tr|A0A1M6IQU4|A	tr|A0A1M6AAS9|A
tr|I4CAS2|I4CAS	tr|I4C4Q9|I4C4Q
tr|A0A1Q3MKS7|A	tr|A0A1Q7PMQ8|A
tr|A0A0C2CUU6|A	tr|A0A0C2DCD7|A
tr|A0A0A0IWE9|A	tr|A0A0A0JB89|A
tr|A0A1T5B2T0|A	tr|A0A1T5B1F8|A
tr|A0A1F3CKV5|A	tr|A0A1F3CNW9|A
tr|L8JKP0|L8JKP	tr|L8JLE6|L8JLE
tr|K6WUC9|K6WUC	tr|K6VMU4|K6VMU
tr|F8IBM0|F8IBM	tr|F8IBQ1|F8IBQ
tr|A0A1D8GFX9|A	tr|A0A1D8GCL5|A
tr|A6G2L2|A6G2L	tr|A6GEB9|A6GEB
tr|A0A150WYQ5|A	tr|A0A150X8N9|A
tr|A0A1B6BGH3|A	tr|A0A1B6BBN7|A
tr|A0A1E5SYW1|A	tr|A0A1E5SYT6|A
tr|M7XV27|M7XV2	tr|M7XF60|M7XF6
tr|E1IDW9|E1IDW	tr|E1I9X3|E1I9X
tr|I3Z6Z0|I3Z6Z	tr|I3Z873|I3Z87
tr|I3Y6S2|I3Y6S	tr|I3YCG9|I3YCG
tr|A0A0D3LAV2|A	tr|A0A0D3L9B3|A
tr|A0A1T5K9T8|A	tr|A0A1T5KRI8|A
tr|I0I2U3|I0I2U	tr|I0I0A2|I0I0A
tr|A0A1B1FN29|A	tr|A0A1B1G1W7|A
tr|D1C1Z5|D1C1Z	tr|D1C784|D1C78
tr|A0A173MAZ3|A	tr|A0A173MHY7|A
tr|A0A0S9DDP0|A	tr|U1YJ25|U1YJ2
tr|A0A1M5W0P9|A	tr|A0A1M5VQ41|A
tr|S2DHJ8|S2DHJ	tr|S2DN18|S2DN1
tr|A0A074L1V2|A	tr|A0A074L0I0|A
tr|A0A1W2H9W3|A	tr|A0A1W2H347|A
tr|A0A1G3MWR5|A	tr|A0A1G3RCC8|A
tr|F8EHY8|F8EHY	tr|F8EC42|F8EC4
tr|K1L4N8|K1L4N	tr|K1LKI9|K1LKI
tr|A5URW3|A5URW	tr|A5UQ69|A5UQ6
tr|S0G444|S0G44	tr|S0FXQ2|S0FXQ
tr|A0A1G3J331|A	tr|A0A1G3J2D7|A
tr|U5BZZ2|U5BZZ	tr|U5BYG3|U5BYG
tr|A0A0P9FGU2|A	tr|A0A0P9D6G7|A
tr|L0G2X1|L0G2X	tr|L0G2B2|L0G2B
tr|M0D200|M0D20	tr|M0CC91|M0CC9
tr|A0A177Q5R6|A	tr|A0A1G3ZKQ7|A
tr|A0A143PRE7|A	tr|A0A143PU84|A
tr|A0A1Y2RF06|A	tr|A0A1Y2RD82|A
tr|A8UEA2|A8UEA	tr|A8ULE0|A8ULE
tr|A0A0B6WZG9|A	tr|A0A0B6WUC8|A
tr|A0A0L6U490|A	tr|A0A0L6TXN3|A
tr|A0A0S8E1X8|A	tr|A0A0S8E447|A
tr|A1ZWQ9|A1ZWQ	tr|A1ZHI8|A1ZHI
tr|A0A1M4Y1Q8|A	tr|A0A1M4ZMK4|A
tr|A0A1Q5PGG8|A	tr|J1FGX6|J1FGX
tr|A0A098RZ41|A	tr|A0A098SAZ1|A
tr|K0NFR0|K0NFR	tr|K0NCP9|K0NCP
tr|M0D700|M0D70	tr|M0DLT6|M0DLT
tr|J2ZFZ2|J2ZFZ	tr|J3EWT6|J3EWT
tr|A0A023BXW6|A	tr|A0A023BZ09|A
tr|E6SGW7|E6SGW	tr|E6SGF2|E6SGF
tr|A9WA49|A9WA4	tr|A9WCF2|A9WCF
tr|I2EZJ1|I2EZJ	tr|I2EXR8|I2EXR
tr|A0A0S8JUZ1|A	tr|A0A0S8H9T0|A
tr|A0A1Q3QVB7|A	tr|A0A1Q6X9I4|A
tr|A0A1M6M0A1|A	tr|A0A1M6EQA1|A
tr|F4KX43|F4KX4	tr|F4L141|F4L14
tr|A0A0A2I127|A	tr|A0A0A2HVN9|A
tr|A0A180EH99|A	tr|A0A180EL00|A
tr|A0A1Q7WWW6|A	tr|A0A1Q7UP22|A
tr|A0A1B7XPM1|A	tr|A0A1B7XLK5|A
tr|W2UNK0|W2UNK	tr|W2UQB4|W2UQB
tr|G2PKG1|G2PKG	tr|G2PJ78|G2PJ7
tr|A0A1K2IF41|A	tr|A0A1K2IQE7|A
tr|D5BKQ8|D5BKQ	tr|D5B9W7|D5B9W
tr|I3C5S5|I3C5S	tr|I3CA84|I3CA8
tr|A0A101HZ64|A	tr|A0A124G5Z5|A
