# Supplementary material for: Inter-protein residue covariation information unravels physically interacting protein dimers
Source: BMC Bioinformatics. 2020 Dec 17;21:584. doi: 10.1186/s12859-020-03930-7 (PMC7745481; doi:10.1186/s12859-020-03930-7)
Supplement: Supplementary file 5 — Additional file 5. Final ER-MSAs at different ASA thresholds. Available on Mendeley data (http://dx.doi.org/10.17632/9bk2r55286.1). [file 12859_2020_3930_MOESM5_ESM.zip › Additional file 2/Final ER-MSAs/Negative ER-MSA dataset/ASA0.0/paired_MSA/1efp-B-1qop-B/MSA_IDs.txt]

sp|P38975|ETFB_	sp|P0A2K1|TRPB_
tr|A0A0P1IJB8|A	sp|Q1GK77|TRPB_
tr|A0A1M4MXJ4|A	tr|A0A1B7Z6C4|A
tr|A0A120CYG9|A	tr|A0A125NVJ7|A
tr|A0A0K6ISD4|A	tr|A0A0K6IQ94|A
tr|A0A1M7TXC4|A	tr|A0A1M7SHA0|A
tr|A0A0S6WXL3|A	tr|A0A0D1B5N0|A
tr|A0A0L1JN45|A	tr|A0A0L1JTV8|A
tr|A0A154WFM0|A	tr|A0A154WFE1|A
tr|X6KUV2|X6KUV	tr|A0A1J5J9U2|A
tr|Q0AM38|Q0AM3	tr|Q0ATJ8|Q0ATJ
tr|A0A1M6RYA6|A	tr|A0A1M6FH55|A
tr|A0A1U7DJG0|A	tr|A0A1U7DKG5|A
tr|A0A086Y7K4|A	tr|A0A086YAC0|A
tr|A0A1N7M235|A	tr|A0A1N7KX48|A
tr|A0A0F2QP03|A	tr|A0A142L7R8|A
tr|A0A1G3I9J9|A	tr|A0A1G3IGL5|A
tr|A0A1R3X843|A	tr|A0A1R3WJU4|A
tr|A0A086Y9G7|A	tr|A0A086XVY7|A
tr|C8S2K6|C8S2K	tr|V7EGL5|V7EGL
tr|A0A0H4L2H0|A	tr|A0A0H4L4U9|A
tr|Q0FD64|Q0FD6	tr|A0A1G3GS32|A
tr|A0A0P1GVE3|A	tr|A0A0P1I312|A
tr|A0A1C2HI80|A	tr|A0A1C2HBE1|A
tr|B7RL29|B7RL2	tr|A4EWR5|A4EWR
tr|W8RRY8|W8RRY	tr|W8RYK4|W8RYK
tr|A0A0M6YLC4|A	tr|A0A0M6YHZ5|A
tr|V9VRF7|V9VRF	tr|V9VTD8|V9VTD
tr|A0A1E4LX77|A	tr|H0A8T0|H0A8T
tr|A0A127JS78|A	tr|A0A127JPX2|A
tr|A0A1A6DSU5|A	tr|A0A1A6DYJ6|A
tr|A0A081B8T9|A	tr|A0A081BE52|A
tr|F2IZD2|F2IZD	tr|F2IYH8|F2IYH
tr|A0A159YYS0|A	tr|A0A159Z083|A
tr|A0A0N0JZT0|A	tr|A0A0N0JYF2|A
tr|A0A0D6P990|A	tr|A0A0D6P8H7|A
tr|A0A1N6T625|A	tr|A0A1N6RMT6|A
tr|A0A0P7IJB6|A	tr|A0A0P7JQK2|A
tr|J7QTW9|J7QTW	tr|J7Q4L1|J7Q4L
tr|A0A1U9Z8F1|A	tr|A0A1U9YXC4|A
tr|Q2W3Y9|Q2W3Y	tr|Q2W011|Q2W01
tr|A0A1Y5TTD4|A	tr|A0A1Y5S127|A
tr|A0A1N6IMY9|A	tr|A0A1N6IIH5|A
tr|W9GT13|W9GT1	tr|W9H4M3|W9H4M
tr|A3UF37|A3UF3	tr|A0A0P7VWT9|A
tr|A0A1Y5RN93|A	tr|A0A1Y5T9U6|A
tr|A0A099T5M9|A	tr|A0A099TAF7|A
tr|J5PUI3|J5PUI	tr|A0A1V0PRD1|A
tr|A0A101VJA9|A	tr|A0A1B6Z817|A
tr|D4XBK0|D4XBK	tr|D4X928|D4X92
tr|A0A021WWG4|A	tr|A0A021X3A4|A
tr|A0A081MLW9|A	tr|A0A081MA63|A
tr|A0A1U7DA03|A	tr|A0A1U7D802|A
tr|A0A1T4RSX5|A	tr|A0A1T4QIH9|A
tr|A0A0T2Y9W1|A	tr|A0A1V4CHH4|A
tr|B9QWT7|B9QWT	tr|B9QX35|B9QX3
tr|A8LLF6|A8LLF	sp|A8LSF9|TRPB_
tr|A0A0U1NKW8|A	tr|A0A0U1NHM3|A
tr|K2HCS8|K2HCS	tr|K2HGQ8|K2HGQ
tr|G1XYY5|G1XYY	tr|G1XZK4|G1XZK
tr|A0A1B1PN58|A	tr|A0A1B1PT03|A
tr|A0A1I7BLR6|A	tr|A0A1I6XA24|A
tr|K2JII6|K2JII	tr|K2J8S2|K2J8S
tr|Q2RPS3|Q2RPS	tr|Q2RNS4|Q2RNS
tr|A0A0Q9EKP3|A	tr|A0A1S1T119|A
tr|A0A1X7NM42|A	tr|A0A1X7PVJ8|A
tr|A0A127MI90|A	tr|A0A127MDY5|A
tr|E2CFZ3|E2CFZ	tr|E2CHE6|E2CHE
tr|A0A0U3NHT0|A	tr|A0A0U3NZS1|A
tr|A0A1M6MCX7|A	tr|A0A1M6ILQ3|A
tr|A0A1G6XUG1|A	tr|A0A1G7E438|A
tr|W0SEV2|W0SEV	tr|W0SD05|W0SD0
tr|H0Q534|H0Q53	tr|A0A0K1J8C1|A
tr|A0A0F2RE78|A	tr|A0A062TXJ9|A
tr|A0A0F3IVQ5|A	tr|A0A0F3IUH9|A
tr|A0A1C7P324|A	tr|A0A1C7NX51|A
tr|A0A1W9HJZ0|A	tr|A0A1W9IAU6|A
tr|A0A0N8K7H4|A	tr|A0A0P7YMQ7|A
tr|S9QNP6|S9QNP	tr|S9Q8C3|S9Q8C
tr|A0A1R1I916|A	tr|A0A1R1I4T1|A
tr|J9Z0T6|J9Z0T	tr|J9YYY7|J9YYY
tr|A0A0G3BKT8|A	tr|A0A0G3BG57|A
tr|D0DC56|D0DC5	tr|I1AR52|I1AR5
tr|A0A1F4H2S1|A	tr|A0A1F4LJ57|A
tr|A3K977|A3K97	tr|A3K8B7|A3K8B
tr|A0A1K2HQ92|A	tr|A0A1K2HFX9|A
tr|A0A1Y5RZ35|A	tr|A0A1Y5SNR8|A
tr|A0A1M6JK84|A	tr|A0A1M6G8N5|A
tr|S9RSG3|S9RSG	tr|S9QB09|S9QB0
tr|A0A011SST2|A	tr|A0A011TZA6|A
tr|A0A1Y1SMP6|A	tr|A0A1Y1SSQ4|A
tr|F4G6C5|F4G6C	tr|F4GD21|F4GD2
tr|A7HTJ4|A7HTJ	sp|A7HPD3|TRPB_
tr|A0A1E3WC33|A	tr|A0A1E3WAW0|A
tr|V4RLP8|V4RLP	tr|V4RKW0|V4RKW
tr|A0A1C3K8G8|A	tr|A0A1C3K883|A
tr|A0A0N1B4V6|A	tr|B6BU96|B6BU9
tr|M9R6X6|M9R6X	tr|M9RHR9|M9RHR
tr|A0A0J5T7Z4|A	tr|A0A0J5QAX1|A
tr|A7IDS8|A7IDS	tr|A7IFZ5|A7IFZ
tr|C3MED7|C3MED	sp|C3MB99|TRPB_
tr|A0A1X4P249|A	tr|A0A1X4NUL0|A
tr|B5WL45|B5WL4	tr|E1TGN4|E1TGN
tr|A0A0F2R6T7|A	tr|A0A0F2S5R4|A
tr|Q128I5|Q128I	tr|J2LK97|J2LK9
tr|A0A147GP38|A	tr|A0A147GLY7|A
tr|A0A0Q7SXV6|A	tr|A0A0Q7SEH4|A
tr|A9DVP2|A9DVP	tr|A9DR03|A9DR0
tr|A0A1Y5RWC8|A	tr|A0A1Y5RTG5|A
tr|I3TGS4|I3TGS	tr|I3TQN4|I3TQN
tr|F5RB91|F5RB9	tr|F5REE4|F5REE
tr|A0A1Y5SPM7|A	tr|A0A1Y5RTT1|A
tr|A0A0P7ABG3|A	tr|A0A0P6ZW19|A
tr|A0A0G3XBJ7|A	tr|A0A0G3XLT6|A
tr|G8PIJ2|G8PIJ	tr|G8PJD3|G8PJD
tr|A0A0A0D5U9|A	tr|A0A0A0D390|A
tr|A0A0W7WHH8|A	tr|A0A0W7WL95|A
tr|A0A1Q3W0T6|A	tr|W3RN57|W3RN5
tr|A0A0G3ERL8|A	tr|A0A0G3ET65|A
tr|A0A0Q7U204|A	tr|A0A0Q7TN89|A
tr|A0A0P6W5V5|A	tr|A0A0P6VSM0|A
tr|F1VV79|F1VV7	tr|F1VXH9|F1VXH
tr|A0A1A9HKH2|A	tr|A0A1A9HGQ3|A
tr|A0A0B4CJ95|A	tr|A0A0B4CG33|A
tr|C7D6Q0|C7D6Q	tr|C7DAG5|C7DAG
tr|A0A0A0DM90|A	tr|A0A0A0DWP6|A
tr|A0A1Y6B5H2|A	tr|A0A1Y6BBA4|A
tr|G6A0M0|G6A0M	tr|G5ZXC7|G5ZXC
tr|A0A0S9NW70|A	tr|A0A0Q4Y470|A
tr|A9BVG1|A9BVG	tr|A9BNH7|A9BNH
tr|A0A1U7JIU8|A	tr|A0A1U7JIU9|A
tr|A0A126Z800|A	tr|A0A126ZIN3|A
tr|A0A0Q6WRG7|A	tr|A0A0Q6VZ88|A
tr|A0A1L9P0J7|A	tr|A0A1L9NQZ9|A
tr|Q0VQJ9|Q0VQJ	tr|Q0VPI9|Q0VPI
tr|A0A143DCG7|A	tr|A0A143DBD4|A
tr|A0A0B2B2I3|A	tr|A0A0B2BVC1|A
tr|I9W7M4|I9W7M	tr|I9W7A2|I9W7A
tr|A0A1F8VE86|A	tr|A0A1F8VT53|A
tr|G8QL09|G8QL0	tr|G8QIR4|G8QIR
tr|A0A1E4LL33|A	tr|A0A1J5BSJ0|A
tr|A0A0Q7DMD7|A	tr|A0A0Q7CX59|A
tr|U7U993|U7U99	tr|U1YDF8|U1YDF
tr|A0A0L6T811|A	tr|A0A0L6T3R0|A
tr|J3CIT5|J3CIT	tr|J3HM94|J3HM9
tr|A0A0P0MFC5|A	tr|A0A0P0LPA3|A
tr|F7QJ23|F7QJ2	tr|F7QHR7|F7QHR
tr|T0B2X7|T0B2X	tr|T0ALL5|T0ALL
tr|A0A1M7ZN87|A	tr|A0A1M7ZMN3|A
tr|A0A023D391|A	tr|A0A023D7W9|A
tr|A0A120IHS2|A	tr|A0A0X8GLF9|A
tr|A0A0K2DDW6|A	tr|A0A0K2DHV8|A
tr|A0A1V8RQQ2|A	tr|A0A1V8RT43|A
tr|B1Y6V9|B1Y6V	sp|B1XY48|TRPB_
tr|A9HEE6|A9HEE	tr|A9HE87|A9HE8
tr|W0PA79|W0PA7	tr|W0PC89|W0PC8
tr|M2TQG9|M2TQG	tr|M2SBZ6|M2SBZ
tr|A0A135I1N9|A	tr|A0A135I2C0|A
tr|A0A1U9JNC9|A	tr|A0A1U9JKU2|A
tr|H8FSX8|H8FSX	tr|H8FRW1|H8FRW
tr|W6KML3|W6KML	tr|W6KGD9|W6KGD
tr|A0A0Q7SPR1|A	tr|A0A0Q5VJT9|A
tr|W8X5L9|W8X5L	tr|W8X321|W8X32
tr|A0A1N7ITN9|A	tr|A0A1N7JWA9|A
tr|A0A1Y5SWK9|A	tr|A0A1Y5R958|A
tr|E0TGU3|E0TGU	tr|E0TF76|E0TF7
tr|Q2YR97|Q2YR9	sp|Q2YQW5|TRPB_
tr|A0A164ARR5|A	tr|A0A161SVJ2|A
tr|Q5NYL9|Q5NYL	tr|Q5P1J0|Q5P1J
tr|A0A1E5QC36|A	tr|A0A1E5QBL2|A
tr|J3C7X6|J3C7X	tr|J2KLX2|J2KLX
tr|A0A171KVH8|A	tr|A0A171KWX0|A
tr|A0A1M5NAY3|A	tr|A0A1M5ZW69|A
tr|A0A0F7JXJ8|A	tr|A0A0F7K2Q5|A
tr|A0A1H8IZD8|A	tr|A0A1H8A654|A
tr|G0AJ61|G0AJ6	tr|G0AK20|G0AK2
tr|A0A126UX52|A	tr|A0A126UW89|A
tr|A0A177NXL5|A	tr|A0A1A6FNS9|A
tr|A8I052|A8I05	tr|A8HQ47|A8HQ4
tr|A0A1W1YCK9|A	tr|A0A1W1ZDT2|A
tr|A0A0B3SE13|A	tr|A0A0B3RGP2|A
tr|A0A059KH16|A	tr|A0A059KG14|A
tr|C6XLP1|C6XLP	tr|C6XMW2|C6XMW
tr|A0A0Q5DJQ2|A	tr|A0A0Q5CLL7|A
tr|Q20WT4|Q20WT	sp|Q6NDN6|TRPB_
tr|A0A0Q6L8T1|A	tr|A0A0Q6LI55|A
tr|A0A0K1NB57|A	tr|A0A0K1NBQ2|A
tr|B6JDI1|B6JDI	sp|B6JCP2|TRPB_
tr|C1DSA1|C1DSA	sp|C1DH66|TRPB_
tr|K7T8K2|K7T8K	tr|Q5FRN4|Q5FRN
tr|D7A9G6|D7A9G	tr|D6ZZK0|D6ZZK
tr|A0A0Q4H1A1|A	tr|A0A0Q4G5Z3|A
tr|A0A0H5B961|A	tr|A0A0S4Q7H1|A
tr|G2J4I5|G2J4I	tr|G2J2E7|G2J2E
tr|A0A1W6ZQM5|A	tr|A0A1W6ZQD5|A
tr|A0A076JW02|A	tr|A0A076K042|A
tr|A4G2T1|A4G2T	tr|A4G4G2|A4G4G
tr|A0A0J6NK70|A	tr|A0A0J6NRK3|A
tr|A0A060QHU2|A	tr|A0A060QI02|A
tr|K5YRL0|K5YRL	tr|K5YN73|K5YN7
tr|C7RQ42|C7RQ4	tr|C7RRR9|C7RRR
tr|A0A1E5A2D8|A	tr|A0A1F8TV30|A
tr|D5BMS0|D5BMS	tr|D5BTA2|D5BTA
tr|A0A163CD45|A	tr|A0A165G6U0|A
tr|E3I435|E3I43	tr|E3I1W4|E3I1W
tr|C7RCD3|C7RCD	tr|C7RCR3|C7RCR
tr|A0A0J5JDB1|A	tr|A0A0J5GFW5|A
tr|K4KF92|K4KF9	tr|K4KGM8|K4KGM
tr|Q2SFA4|Q2SFA	tr|Q2SJD1|Q2SJD
tr|A0A139SHA3|A	tr|A0A139SPK4|A
tr|A0A1U9KPM9|A	tr|A0A1U9KQJ1|A
tr|A6GQX1|A6GQX	tr|A6GNW8|A6GNW
tr|A1WJN6|A1WJN	sp|A1WSF1|TRPB_
tr|A0A1U9JZ72|A	tr|A0A1U9JZ98|A
tr|A0A1D2XD56|A	tr|A0A1D2X5I2|A
tr|A0A0F3KPE0|A	tr|A0A0F3KRB9|A
tr|A0A1D8UWA0|A	tr|A0A1D8UWC6|A
tr|A0A095Z7R2|A	tr|A0A095Z4T2|A
tr|A0A127EQW6|A	tr|A0A127ENF7|A
tr|A0A172YBV7|A	tr|A0A172YJL6|A
tr|K3WDB3|K3WDB	tr|K3WJ02|K3WJ0
tr|A0A060QBU6|A	tr|A0A060Q8U4|A
tr|A0A1Y1R6Y2|A	tr|A0A1Y1R3E3|A
tr|A0A1B1AFL0|A	tr|A0A1B1AJD8|A
tr|A0A1S2DB86|A	tr|A0A1S2DFW4|A
tr|A0A1R1M6F4|A	tr|A0A1R1MGE1|A
tr|A0A1Y5S4M4|A	tr|A0A1Y5SH11|A
tr|A0A0C5J2S8|A	tr|A0A0C5J8K4|A
tr|Q11DX0|Q11DX	sp|Q11KK9|TRPB_
tr|A0A0P7DIW6|A	tr|A0A0P7DM70|A
tr|A0A1G0FMA8|A	tr|A0A1J5MIQ4|A
tr|A0A1N7L1B5|A	tr|A0A1N7PHT2|A
tr|F3KFN1|F3KFN	tr|E1VK69|E1VK6
tr|A0A0F7M3T0|A	tr|A0A0F7M3B2|A
tr|A0A0U2RL19|A	tr|A0A0U3B0G6|A
tr|A0A139CE47|A	tr|A0A139C6Q7|A
tr|A0A0M2R7G2|A	tr|A0A0M2RB96|A
tr|A0A1W9L2N3|A	tr|A0A1W9L1U4|A
tr|B8EJH1|B8EJH	tr|B8EMZ3|B8EMZ
tr|A0A0K1XCL3|A	tr|A0A0K1XES7|A
tr|A0A059LMM6|A	tr|A0A059LGF1|A
tr|A0A166HZ96|A	tr|A0A166KN59|A
tr|Q21J71|Q21J7	tr|Q21IZ0|Q21IZ
tr|A0A1K1YCB3|A	tr|A0A1K1X3S1|A
tr|T0PYQ4|T0PYQ	tr|T0Q9V9|T0Q9V
tr|A0A1E2V9B9|A	tr|A0A1E2V7U0|A
tr|I0Z029|I0Z02	tr|I0YMB0|I0YMB
tr|A0A0N7L3A6|A	tr|A0A0P1ACX6|A
tr|C0P5W4|C0P5W	sp|P43283|TRPB1
tr|A0A1E4F3V0|A	tr|A0A1E4DWW9|A
tr|A0A1V0KP61|A	tr|A0A136H1G8|A
tr|M4BL98|M4BL9	tr|M4B2T2|M4B2T
tr|A0A024THD9|A	tr|A0A024USB4|A
tr|A0A077DD10|A	tr|A0A077DDB9|A
tr|C0DXW1|C0DXW	tr|C0DY50|C0DY5
tr|A0A0P7WNY2|A	tr|A0A0P7XA89|A
tr|M0SZY8|M0SZY	tr|M0SLT1|M0SLT
tr|A0A0D6MPM9|A	tr|A0A0D6MMX2|A
tr|Q4FUB3|Q4FUB	tr|Q4FUL3|Q4FUL
tr|Q1QX42|Q1QX4	tr|Q1QY42|Q1QY4
tr|R4YS45|R4YS4	tr|R4YMG4|R4YMG
tr|A0A095VR52|A	tr|A0A095VS78|A
tr|C8PZK8|C8PZK	tr|C8PYI5|C8PYI
tr|K2IED3|K2IED	tr|K2J779|K2J77
tr|A0A162J0G3|A	tr|A0A162HHY5|A
tr|A0A0M2VLX2|A	tr|A0A0M2VG32|A
tr|A0A1Y6C6R2|A	tr|A0A1Y6CMV5|A
tr|A4A4H6|A4A4H	tr|A4A844|A4A84
tr|I8UF14|I8UF1	tr|I8UBR2|I8UBR
tr|A0A1X9NES0|A	tr|A0A1X9NKF8|A
tr|A0A0U4NKK6|A	tr|F7NV52|F7NV5
tr|C5BJC9|C5BJC	tr|C5BL60|C5BL6
tr|A0A0R2T8S2|A	tr|A0A0R2T3C4|A
tr|E3EXM6|E3EXM	tr|E3F2T1|E3F2T
tr|A0A1M5Q438|A	tr|A0A1M5K256|A
tr|Q5NMF6|Q5NMF	tr|Q5NPZ6|Q5NPZ
tr|A0A1S2XVU9|A	tr|A0A1S2Y6A7|A
tr|A0A094JUC6|A	tr|A0A094JFI0|A
tr|A0A1X1QR97|A	tr|A0A1X1QNU6|A
tr|K6YCZ1|K6YCZ	tr|K6YTT3|K6YTT
tr|C3XAC8|C3XAC	tr|C3XAU1|C3XAU
tr|K6G7Y3|K6G7Y	tr|K6GGC4|K6GGC
tr|A0A1E5V9J7|A	tr|A0A1E5UXB9|A
tr|B2ICV8|B2ICV	sp|B2IF48|TRPB_
tr|B8KQX7|B8KQX	tr|B8KYD6|B8KYD
tr|A0A165QW45|A	tr|A0A165UMA0|A
tr|A9RL78|A9RL7	tr|A9RJ02|A9RJ0
tr|S8C6K3|S8C6K	tr|S8CTI3|S8CTI
tr|E3NUR9|E3NUR	tr|E3NX21|E3NX2
tr|S6H6J3|S6H6J	tr|S6HAV7|S6HAV
tr|A0A1S8CZC4|A	tr|A0A1S8CXY3|A
tr|A0A0C5V937|A	tr|A0A0C5VX08|A
tr|A0A151T1D4|A	tr|A0A151T1R4|A
tr|C4GM49|C4GM4	tr|C4GIP8|C4GIP
tr|A0A0R3S178|A	tr|A0A0R3RTC6|A
tr|A0A1F9F116|A	tr|A0A1Q7JRS0|A
tr|V9HBI9|V9HBI	tr|V9H5J0|V9H5J
tr|A0A066VFC0|A	tr|A0A066V786|A
tr|G2E4S2|G2E4S	tr|G2E6A2|G2E6A
tr|A0A1W1XRC9|A	tr|A0A1W1XI56|A
tr|Y0KFG0|Y0KFG	tr|Y0KGJ5|Y0KGJ
tr|A0A149W1B2|A	tr|A0A0R0LJG8|A
tr|A0A1A9NQ20|A	tr|A0A1A9NMX3|A
tr|A0A1D9BE31|A	tr|A0A1D9B9V7|A
tr|A0A148NAR9|A	tr|A0A148N7G6|A
tr|C6XAF2|C6XAF	tr|C6XE16|C6XE1
tr|A0A084IQN4|A	tr|A0A084IQ90|A
tr|A0A0J5L707|A	tr|A0A0F0VRU6|A
tr|A0A0K0XY08|A	tr|A0A0K0XXK7|A
tr|A0A1S1P016|A	tr|A0A1S1NTP9|A
tr|A0A1Y1SJI8|A	tr|A0A1Y1SBK7|A
tr|A0A1F3B8X8|A	tr|A0A1F3CRN3|A
tr|A0A106BN89|A	sp|Q3SHL9|TRPB_
tr|H2FUW6|H2FUW	tr|H2FXE1|H2FXE
tr|A0A1V8M206|A	tr|A0A1V8M7U6|A
tr|A0A1E4HBX6|A	tr|A0A1E4MND1|A
tr|A0A098GDD1|A	tr|A0A098GF86|A
tr|A0A1Q4F9V2|A	tr|A0A1G4A8U3|A
tr|I8I1E0|I8I1E	tr|I7Z751|I7Z75
tr|A0A160DVV3|A	tr|A0A160DUN7|A
tr|A0A1E4K7Q9|A	tr|A0A1E4JXY2|A
tr|A0A0Q6BRE0|A	tr|A0A0Q6AVN0|A
tr|A0A1B3W7U9|A	tr|A0A0H1AQ64|A
tr|W0DZ16|W0DZ1	tr|W0E253|W0E25
tr|R7IDJ5|R7IDJ	tr|R7KID4|R7KID
tr|A0A0N0XL36|A	tr|A0A0N0GNG0|A
tr|A0A1B1YRE0|A	tr|A0A1B1YU77|A
tr|A0A085W5P9|A	tr|A0A085W9G7|A
tr|A0A099CX42|A	tr|A0A099CXE2|A
tr|A0A0G3A3V2|A	tr|A0A0G2ZZS9|A
tr|G6F1R1|G6F1R	tr|G6F1U7|G6F1U
tr|A0A090K7D5|A	tr|A0A090IBA2|A
tr|S9R7G3|S9R7G	tr|S9PRU3|S9PRU
tr|H8MT20|H8MT2	tr|H8MW49|H8MW4
tr|L7UFS3|L7UFS	tr|L7UKB8|L7UKB
tr|D8EWY6|D8EWY	tr|A0A1V4MJC3|A
tr|E3FN56|E3FN5	tr|Q08Z24|Q08Z2
tr|A0A0G3CGZ5|A	tr|A0A0G3CND8|A
tr|Q2LWQ9|Q2LWQ	tr|Q2LUD9|Q2LUD
tr|Q9PGP4|Q9PGP	sp|Q9PDK4|TRPB_
tr|I4CAS1|I4CAS	tr|I4CB13|I4CB1
tr|A0A1G3BIK5|A	tr|A0A1G2YYP2|A
tr|A0A0S8K0R4|A	tr|A0A1F4S520|A
tr|A0A1R0IQ28|A	tr|A0A1R0IQG3|A
tr|A0A1J5IF36|A	tr|A0A1J5IL55|A
tr|B7GGZ3|B7GGZ	sp|B7GHQ9|TRPB_
tr|A0A0D2K1N2|A	tr|A0A0D2HR06|A
tr|E1QKM7|E1QKM	tr|E1QEL9|E1QEL
tr|L0EUZ1|L0EUZ	tr|L0EWR1|L0EWR
tr|A0A1W9U718|A	tr|A0A1W9MQ36|A
tr|F7NQ64|F7NQ6	tr|F7NDP8|F7NDP
tr|A0A0Q3TPD6|A	tr|A0A0Q3TUA5|A
tr|A0A0F2PKT3|A	tr|A0A0F2S707|A
tr|A1HPI5|A1HPI	tr|A1HS66|A1HS6
tr|Q3A9B2|Q3A9B	tr|Q3ABS3|Q3ABS
tr|S0EX90|S0EX9	tr|S0EX10|S0EX1
tr|A0A1G9XJP8|A	tr|A0A1G9TMJ9|A
tr|A0A061PC76|A	tr|A0A061P944|A
tr|S2XQD9|S2XQD	tr|S2YGZ8|S2YGZ
tr|A0A1T4QKB6|A	tr|A0A1T4RTY3|A
tr|B3PLI6|B3PLI	tr|B3PFN9|B3PFN
tr|A0A0F5ICX3|A	tr|A0A0F5I7E3|A
tr|A0A0K0GD64|A	tr|A0A0K0G9T2|A
tr|W4ERB7|W4ERB	tr|W4F1K0|W4F1K
tr|F5SAA5|F5SAA	tr|F5SBJ5|F5SBJ
tr|A0A1U9K8I4|A	tr|A0A1U9K7T3|A
tr|A0A165YU26|A	tr|A0A165YE88|A
tr|A0A1G0WPS9|A	tr|A0A1G0XNR0|A
tr|A0A1G1DT04|A	tr|A0A1G1EGV9|A
tr|K2GAR1|K2GAR	tr|K2GQ79|K2GQ7
tr|A0A150YKT5|A	tr|A0A150YGR0|A
tr|A0A154BLP4|A	tr|A0A154BQ32|A
tr|M7NTS6|M7NTS	tr|M7NUG4|M7NUG
tr|A0A132NBW7|A	tr|A0A132MHM3|A
tr|F2FA11|F2FA1	tr|F2F7B7|F2F7B
tr|A0A1U7MGH7|A	tr|A0A1U7MME8|A
tr|A0A1U7PPZ0|A	tr|A0A1U7PQW0|A
tr|F2NG22|F2NG2	tr|F2NIM0|F2NIM
tr|A0A136M647|A	tr|A0A1G1K6P7|A
tr|A0A1W1X6Q1|A	tr|A0A1W1XSA4|A
tr|D6Y6Q4|D6Y6Q	tr|D6YA26|D6YA2
tr|A0A171D408|A	tr|A0A161M778|A
tr|G7WIB6|G7WIB	tr|G7W5L0|G7W5L
tr|A0A0F0HPU9|A	tr|A0A1V2QK85|A
tr|D1ABT7|D1ABT	tr|D1A715|D1A71
tr|B1YJY0|B1YJY	sp|B1YLS4|TRPB_
tr|A0A1C0YC65|A	tr|A0A1C0Y8D9|A
tr|Q8RC90|Q8RC9	sp|Q8R9M9|TRPB_
tr|A0A1N7DDS4|A	tr|A0A1N6RNA2|A
tr|A0A1M5GMD7|A	tr|A0A1M5AP53|A
tr|Q47SD6|Q47SD	tr|Q47QR4|Q47QR
tr|A0A0F0GIP7|A	tr|A0A0F0H344|A
tr|D2AX42|D2AX4	tr|D2B8A5|D2B8A
tr|A0A0X8CR10|A	tr|A0A0X1RW96|A
tr|I0AKP2|I0AKP	tr|I0AM90|I0AM9
tr|A0A0K9I6L8|A	tr|A0A0K9I952|A
tr|A0A1V0AFQ7|A	tr|A0A1V0AKH2|A
tr|A0A1W2DW07|A	tr|A0A1W2ESQ1|A
tr|C0GG24|C0GG2	tr|C0GDL1|C0GDL
tr|A0A1J5AXM5|A	tr|A0A1F3MY78|A
tr|A0A1X7IRU9|A	tr|F5LPZ9|F5LPZ
tr|A0A0U4F621|A	tr|A0A0U4FKP8|A
tr|B0TAM1|B0TAM	tr|B0TFP9|B0TFP
tr|D5WT92|D5WT9	tr|D5WQ11|D5WQ1
tr|A0A1Y6B9B8|A	tr|A0A1Y6B5S1|A
tr|A0A1M6AXY7|A	tr|A0A1M6BBD9|A
tr|A0A1J4T6B9|A	tr|A0A1F9RRW3|A
tr|K6WPE7|K6WPE	tr|K6WQL5|K6WQL
tr|C6WG94|C6WG9	tr|C6WCC8|C6WCC
tr|A0A1Q8C1F1|A	tr|A0A1Q8BRZ3|A
tr|G2EDM1|G2EDM	tr|G2EE91|G2EE9
tr|A0A0P8YRU3|A	tr|A0A0P9AE82|A
tr|A0A1Q9LHY4|A	tr|A0A1Q9LRU0|A
tr|A0A1M6HRN2|A	tr|A0A1M6MVQ3|A
tr|A0A170V5V4|A	tr|A0A1V1YZX0|A
tr|A0A1L7F397|A	tr|A0A1L7F5E1|A
tr|A0A0F2Q354|A	tr|A0A0F2PX85|A
tr|Q67K03|Q67K0	tr|Q67PJ4|Q67PJ
tr|A6ERW2|A6ERW	tr|A6ERP7|A6ERP
tr|A0A1T4SE52|A	tr|A0A1T4KRS7|A
tr|A0A1F8P2L8|A	tr|A0A1Q7MCZ6|A
tr|D7CN96|D7CN9	tr|D7CP71|D7CP7
tr|A5D201|A5D20	tr|A5D1S3|A5D1S
tr|A0A0C1LBR5|A	tr|A0A0C1NP37|A
tr|A0A0C2UI71|A	tr|A0A0C2QZX1|A
tr|A0A1M4M2S5|A	tr|A0A1M4M9T3|A
tr|A0A1G1AFF9|A	tr|A0A1G0ZQJ9|A
tr|A0A099D193|A	tr|A0A099D6X1|A
tr|A0A0Q9M7M7|A	tr|A0A0Q9LKR1|A
tr|A0A0H5CN26|A	tr|A0A0H5CMM5|A
tr|A0A1F9ZET8|A	tr|A0A1F9YPS4|A
tr|A0A167EXY0|A	tr|A0A167KC70|A
tr|A0A0C2G9S8|A	tr|A0A0C2JK99|A
tr|A0A1L3JM65|A	tr|A0A1L3JJ54|A
tr|A0A101XP30|A	tr|A0A101XSQ9|A
tr|W2ULI0|W2ULI	tr|W2UU88|W2UU8
tr|F4AV84|F4AV8	tr|F4AWD4|F4AWD
tr|A0A0G3WIM9|A	tr|A0A0G3WJP2|A
tr|A0A1A7QV62|A	tr|A0A1A7R4M2|A
tr|D3P997|D3P99	tr|D3PBG4|D3PBG
tr|A0A1I7FLP8|A	tr|A0A1I7G7N2|A
tr|A9DJL4|A9DJL	tr|A9E1P1|A9E1P
tr|A0A176Q902|A	tr|A0A176QBW9|A
tr|A0A127B5C8|A	tr|A0A0H4VI23|A
tr|A0A1B7XP68|A	tr|A0A1B7XGK2|A
tr|A0A0P0DBB7|A	tr|A0A0P0CPG6|A
tr|A0A135L2L9|A	tr|A0A135L4V9|A
tr|A0A074MAB9|A	tr|A0A074LRM0|A
tr|A0A1K1NV82|A	tr|A0A1K1RMS0|A
tr|A0A1V4M3D5|A	tr|R6EDE4|R6EDE
tr|C7Q7D4|C7Q7D	tr|C7QCC0|C7QCC
tr|A0A0F2NZK6|A	tr|A8UGK0|A8UGK
tr|M7N3Q2|M7N3Q	tr|M7MZH0|M7MZH
tr|A0A1M5W0E5|A	tr|A0A1M5JYT9|A
tr|A0A1W2GQS0|A	tr|A0A1W2G5J9|A
tr|A0A084TM68|A	tr|A0A084TNW4|A
tr|H2BWF6|H2BWF	tr|H2BZP1|H2BZP
tr|A0A0M4DER5|A	tr|A0A0M4D4F2|A
tr|A0A1B1ZIT6|A	tr|A0A0N7K0B0|A
tr|A0A0F0ETG0|A	tr|A0A0F0ER12|A
tr|A0A1M5UI48|A	tr|A0A1M5ZB79|A
tr|A0A1M6F3U2|A	tr|A0A1M6H7P0|A
tr|A3UB28|A3UB2	tr|A3U7Z8|A3U7Z
tr|A0A1M7HI51|A	tr|A0A1M7I8V5|A
tr|G2LD70|G2LD7	tr|G2LKX2|G2LKX
tr|A3XKR0|A3XKR	tr|A3XR52|A3XR5
tr|A0A1G3LYV8|A	tr|A0A1G3KN19|A
tr|K1LBY6|K1LBY	tr|K1L6P2|K1L6P
tr|A0A0W8EFD6|A	tr|A0A0W8EFD5|A
tr|B5YGI1|B5YGI	tr|B5YJI9|B5YJI
tr|A0A124EFV3|A	tr|U7USQ7|U7USQ
tr|A0A150WZ72|A	tr|A0A150WZX2|A
tr|A0A1M5LB62|A	tr|A0A1M5L0N6|A
tr|C8XEI1|C8XEI	tr|C8XBQ5|C8XBQ
tr|A0A1M4XP42|A	tr|A0A1M4TVT2|A
tr|A0A1J4TNM3|A	tr|A0A1J0LNK4|A
tr|V7I2D8|V7I2D	tr|V7HZ75|V7HZ7
tr|A0A062XV13|A	tr|A0A062XWU3|A
tr|A0A0C1UFC2|A	tr|A0A0C1XFB1|A
tr|L0FZ39|L0FZ3	tr|L0G166|L0G16
tr|A0A0R2TAW2|A	tr|A0A0R2TNM4|A
tr|A0A0C5W7Z1|A	tr|A0A0C5WI83|A
tr|W0RPP0|W0RPP	tr|W0RKQ2|W0RKQ
tr|R9IMG7|R9IMG	tr|R9JNB8|R9JNB
tr|A0A1K0GSE0|A	tr|A0A1K0FKN4|A
tr|K6VMQ4|K6VMQ	tr|K6V4Y2|K6V4Y
tr|A0A069RFB6|A	tr|A0A069RI41|A
tr|F3ZWR9|F3ZWR	tr|F3ZZC6|F3ZZC
tr|A0A1D7XSE6|A	tr|A0A1D7XRI1|A
tr|A0A1M5N1X8|A	tr|A0A1M5PEY0|A
tr|A0A0Q1BHD1|A	tr|A0A0N8WFU5|A
tr|A0A1B1NB13|A	tr|A0A1B1N8A2|A
tr|A0A1T4L4R3|A	tr|A0A1T4L2W0|A
tr|F4F9C9|F4F9C	tr|F4FHM4|F4FHM
tr|A0A1M5DBS5|A	tr|A0A1M5LHN3|A
tr|A0A1W1YB00|A	tr|A0A1W1Y668|A
tr|K4IKW8|K4IKW	tr|K4IFJ2|K4IFJ
tr|A0A1G0MTC9|A	tr|A0A1G0N4I9|A
tr|A0A1F2SA49|A	tr|A0A1F2Q9V4|A
tr|A0A1W1W0T6|A	tr|A0A1W1VZ04|A
tr|A0A0N1NF02|A	tr|A0A1Q7WZ42|A
tr|A0A1T5IAW2|A	tr|A0A1T5JB80|A
tr|A0A1G9XMC1|A	tr|A0A1G9WXP5|A
tr|A0A101FM48|A	tr|A0A101HWV0|A
tr|A0A1E5SYU5|A	tr|A0A1E5T168|A
tr|A0A1M6N133|A	tr|A0A1M6SLS1|A
tr|S2E1Y1|S2E1Y	tr|S2D8B6|S2D8B
tr|A0A151C143|A	tr|A0A151BWV3|A
tr|A0A075JDN6|A	tr|A0A075JG98|A
tr|A0A0J7HV02|A	tr|A0A0J7HR08|A
tr|A0A0R2VGY1|A	tr|A0A1M3G9J2|A
tr|A0A1T5KAC2|A	tr|A0A1T5MFL1|A
tr|A0A0C1KWF6|A	tr|A0A0C1KUS6|A
tr|F0SU77|F0SU7	tr|F0T053|F0T05
tr|A0A0D3LAC2|A	tr|A0A0D3LCV4|A
tr|I0WKG4|I0WKG	tr|I0WH01|I0WH0
tr|A0A1Q6NEP8|A	tr|A0A1F8V8C5|A
tr|A0A0M0BRP2|A	tr|A0A0M0BQQ2|A
tr|W0EYB7|W0EYB	tr|W0F5V8|W0F5V
tr|A0A1Y2RDQ1|A	tr|A0A1Y2RD17|A
tr|A0A0D5YUR1|A	tr|A0A0D5YU11|A
tr|D1C1Z4|D1C1Z	tr|D1C4Y9|D1C4Y
tr|A0A1M5BYG5|A	tr|A0A1M5BFH0|A
tr|A0A0S8GQE1|A	tr|A0A1Q2HM41|A
tr|A0A0Q7KAL5|A	tr|A0A0Q7JM90|A
tr|A0A098LAL2|A	tr|A0A098LC74|A
tr|A0A1M4Y1J1|A	tr|A0A1M4Y9W1|A
tr|D5BKQ7|D5BKQ	tr|D5BH06|D5BH0
tr|A0A1G0AKG5|A	tr|C0BJ67|C0BJ6
tr|A0A1W2H9E4|A	tr|A0A1W2H5A1|A
tr|A0A173MAV7|A	tr|A0A173ML09|A
tr|A0A0S1SEE2|A	tr|A0A0S1S7W2|A
sp|O33095|ETFB_	sp|Q9CC54|TRPB_
tr|A0A1W1ZLS1|A	tr|A0A1W2BBW0|A
tr|I3C5S6|I3C5S	tr|I3C7W1|I3C7W
tr|A4X480|A4X48	tr|A4X9N1|A4X9N
tr|M7Y509|M7Y50	tr|M7Y8H4|M7Y8H
tr|A0A1H2LL57|A	tr|A0A1H2L450|A
tr|A0A1Q7MHP2|A	tr|A0A1Q7LVA9|A
tr|F4C5E9|F4C5E	tr|F4C5I8|F4C5I
tr|G0L9Y7|G0L9Y	tr|G0L9Q3|G0L9Q
tr|A4CPS6|A4CPS	tr|A4CP81|A4CP8
tr|J4UF48|J4UF4	tr|J4TDU2|J4TDU
tr|A0A0N8KH61|A	tr|A0A0P7YV30|A
tr|A0A0S8HJV1|A	tr|A0A0S8HSB8|A
tr|A0A0K1FD25|A	tr|A0A0K1FBE3|A
tr|A0A1U7MSJ6|A	tr|A0A1U7MND3|A
tr|R7ZY62|R7ZY6	tr|R7ZVL3|R7ZVL
tr|A0A1S2VM62|A	tr|A0A1S2VE21|A
tr|L8JKC3|L8JKC	tr|L8JTM6|L8JTM
tr|A1ZWR0|A1ZWR	tr|A1ZFH1|A1ZFH
tr|A0A1M6M0F4|A	tr|A0A1M6JZ68|A
tr|A0A077EEV7|A	tr|A0A077EEA2|A
tr|R5THC9|R5THC	tr|A0A1Q6UWU8|A
tr|I4AQB2|I4AQB	tr|I4AMZ3|I4AMZ
tr|A0A1M6AAX9|A	tr|A0A1M6IGF5|A
tr|D6Z7D7|D6Z7D	tr|D6ZBW4|D6ZBW
tr|E8X2K4|E8X2K	tr|E8WZS1|E8WZS
tr|A0A1T5CFF6|A	tr|A0A1T5CSI2|A
tr|A0A094Q4D2|A	tr|A0A094PNL6|A
tr|A0A1B1Y2K1|A	tr|A0A1B1Y283|A
tr|A0A0G3EGR3|A	tr|A0A0G3EFD1|A
tr|A0A0P7AKS1|A	tr|A0A0P7AJ51|A
tr|A0A0M9UCF1|A	tr|A0A0M8K9G1|A
tr|A0A1Q9K0Q1|A	tr|A0A1Q9K270|A
tr|A0A098RZ82|A	tr|A0A098S2P0|A
tr|E3HAR7|E3HAR	tr|E3HDJ0|E3HDJ
tr|A0A1T4QVI6|A	tr|A0A1T4JPW0|A
tr|A0A0S2W7P6|A	tr|A0A0S2W4B3|A
tr|H8KQV5|H8KQV	tr|H8KVI2|H8KVI
tr|D2Q1Z3|D2Q1Z	tr|D2Q305|D2Q30
tr|U5BXX0|U5BXX	tr|U5C7L5|U5C7L
tr|A0A1W1ZLX3|A	tr|A0A1W1YJ03|A
tr|A0A1E5UDJ2|A	tr|A0A1E5UD30|A
tr|C1F2A2|C1F2A	tr|C1F7N8|C1F7N
tr|A0A1M6G7N2|A	tr|A0A1M6ADV3|A
tr|H2CG79|H2CG7	tr|H2CI72|H2CI7
tr|Q029W6|Q029W	tr|Q01NI8|Q01NI
tr|F0P007|F0P00	tr|F0P1L6|F0P1L
tr|B1H0P8|B1H0P	tr|B1GZC2|B1GZC
tr|A0A0Q6FV67|A	tr|A0A0Q6FJA6|A
tr|A0A074KY26|A	tr|A0A074KV89|A
tr|E6MI06|E6MI0	tr|E6MDX3|E6MDX
tr|F9END9|F9END	sp|Q8RGH8|TRPB_
tr|A0A1M6SJ82|A	tr|A0A1M6T3I1|A
tr|B8FGJ7|B8FGJ	tr|B8FA38|B8FA3
tr|A0A101H587|A	tr|A0A1J4ZT58|A
tr|G4KSB6|G4KSB	tr|G4KWQ5|G4KWQ
tr|J9R951|J9R95	tr|J9R7G4|J9R7G
tr|D3Q3J9|D3Q3J	tr|D3Q617|D3Q61
tr|A0A0M2NEE8|A	tr|A0A0M2NH53|A
tr|K2Q4Z8|K2Q4Z	tr|K2QJU8|K2QJU
tr|A0A136PZZ9|A	tr|A0A136Q6G7|A
tr|I3ZXH7|I3ZXH	tr|I4A143|I4A14
tr|A0A1E8VZT8|A	tr|A0A0K1F3W2|A
tr|E4U4V8|E4U4V	tr|E4U7W1|E4U7W
tr|A0A1Q7N4B5|A	tr|A0A1Q3QVL6|A
tr|I2EZJ2|I2EZJ	tr|I2EU73|I2EU7
tr|F8EHY9|F8EHY	tr|F8EF44|F8EF4
tr|F0S948|F0S94	tr|F0S4H1|F0S4H
tr|A0A101VDZ8|A	tr|A0A101V8T5|A
tr|A0A180EHF2|A	tr|A0A180EPP1|A
tr|A0A0S8CB00|A	tr|A0A1J5CYU1|A
tr|A0A1Q6XYM4|A	tr|A0A1Q6ZWW5|A
tr|A0A1Q9UCJ5|A	tr|A0A1Q9TLD1|A
tr|Q11VD5|Q11VD	tr|Q11PX8|Q11PX
tr|U5Q6Y3|U5Q6Y	tr|A0A1Q6EJN3|A
tr|A0A0P7BRL9|A	tr|A0A0P7BZP5|A
tr|F4KX44|F4KX4	tr|F4L186|F4L18
tr|R5BHS0|R5BHS	tr|R5BR29|R5BR2
tr|A0A1E4A6F6|A	tr|A0A1E4A782|A
tr|Q1IKA2|Q1IKA	sp|Q1ISI9|TRPB_
tr|F4XET8|F4XET	tr|A0A1W1ZHD4|A
tr|A5UVM5|A5UVM	tr|A5UW95|A5UW9
tr|C4ZEK6|C4ZEK	tr|C4ZI67|C4ZI6
tr|D3F958|D3F95	tr|D3FAW5|D3FAW
tr|A0A1B1FN50|A	tr|A0A1B1FXR3|A
tr|M5AIR4|M5AIR	tr|M5ANG7|M5ANG
tr|A0A1M3BMS9|A	tr|A0A1M3BN49|A
tr|A0A0F7IIZ8|A	tr|A0A0F7IGC8|A
tr|A0A1B9F7Q1|A	tr|A0A1B9F853|A
tr|A0A1B6BGG0|A	tr|A0A1B6BC86|A
tr|D0MIL1|D0MIL	tr|D0MHI3|D0MHI
tr|A0A126Z620|A	tr|A0A126Z2Z6|A
tr|A0A1M4U4R9|A	tr|A0A1M4TEY2|A
tr|A0A1W1VDH5|A	tr|A0A1W1V1Z4|A
tr|A0A177Q5X7|A	tr|A0A1Q6X0R8|A
tr|A0LSP7|A0LSP	tr|A0LTT6|A0LTT
tr|A0A1T5B266|A	tr|A0A1T5CD40|A
tr|D3S016|D3S01	tr|D3S073|D3S07
tr|A0A1J0LPR2|A	tr|A0A1J0LT85|A
tr|R7BPX3|R7BPX	tr|R6H974|R6H97
tr|C0CV20|C0CV2	tr|C0CSW4|C0CSW
tr|A0A0R2Q6D9|A	tr|A0A0R2PZ70|A
tr|A0A1M4XT52|A	tr|A0A1M4SYC5|A
tr|B3QTQ9|B3QTQ	tr|B3QYY5|B3QYY
tr|A0A1M3LDM5|A	tr|A0A1Q4AZW9|A
tr|A9B7V0|A9B7V	tr|A9B6H1|A9B6H
tr|A0A1B6Y632|A	tr|A0A1B6YD24|A
tr|A0A143PS76|A	tr|A0A143PP72|A
tr|E3PXU1|E3PXU	tr|E3PTA5|E3PTA
tr|V6KYG8|V6KYG	tr|V6KPG0|V6KPG
