# Supplementary material for: Inter-protein residue covariation information unravels physically interacting protein dimers
Source: BMC Bioinformatics. 2020 Dec 17;21:584. doi: 10.1186/s12859-020-03930-7 (PMC7745481; doi:10.1186/s12859-020-03930-7)
Supplement: Supplementary file 5 — Additional file 5. Final ER-MSAs at different ASA thresholds. Available on Mendeley data (http://dx.doi.org/10.17632/9bk2r55286.1). [file 12859_2020_3930_MOESM5_ESM.zip › Additional file 2/Final ER-MSAs/Negative ER-MSA dataset/ASA0.0/paired_MSA/1efp-B-1qop-B/MSA_ready_for_MI.txt]

MKVLVPVKRLIDYNVKARVKSDGSGVDLANVKMSMNPFDEIAVEEAIRLKEKGQAEEIIAVSIGVKQAAETLRTALAMGADRAILVVAADDVQQDIEPLAVAKILAAVARAEGTELIIAGKQAIDNDMNATGQMLAAILGWAQATFASKVEIEGAKAKVTREVDGGLQTIAVSLPAVVTADLRLNEPRYASLPNIMKAKKKPLDEKTAADYGVDVAPRLEVVSVREPEGRKAGIKVGSVDELVGKLKEAGVIMTTLLNPYFGEFGGMYVPQILMPALNQLEEAFVSAQKDPEFQAQFADLLKNYAGRPTALTKCQNITAGTRTTLYLKREDLLHGGAHKTNQVLGQALLAKRMGKSEIIAETGAGQHGVASALASALLGLKCRIYMGAKDVERQSPNVFRMRLMGAEVIPVHSGSATLKDACNEALRDWSGSYETAHYMLGTAAGPHPYPTIVREFQRMIGEETKAQILDKEGRLPDAVIACVGGGSNAIGMFADFINDTSVGLIGVEPGGHGIETGEHGAPLKHGRVGIYFGMKAPMMQTADGQIEESYSISAGLDFPSVGPQHAYLNSIGRADYVSITDDEALEAFKTLCRHEGIIPALESSHALAHALKMMREQPEKEQLLVVNLSGRGDKDIFTVHDILKARGEI
MKVLVPVKRVIDYNVKVRVKADGSGVDLANVKMSMNPFDEIAVEEAIRLKESGKADEVVAVSIGVKQSQETLRTALAMGADRAILVVAADDVHTDIEPLAVAKILAKVVEEEQPGIVLAGKQAIDNDMNATGQMLSALLGWSQGTFASELDIEGDSAKITREVDGGLQTISVKMPTIVTVDLRLNEPRYASLPNIMKAKKKPLDEKTAADYGVDVTPRLEVVKTDEPPARAAGIIVGSVDELIGKLKEAGAVMAPDENGRFGIFGGRFVSETLMPLILSLEEEYEKAKVDPDFWAEMDDLWKNYVGRPSPLYFAERLTNHLGAKVYMKRDELNHTGAHKVNNVLGQILLARRMGKTRIIAETGAGQHGVATATVCAKFGLKCVVYMGAHDVRRQAPNVFRMRLLGAEVIPVTSGRGTLKDAMNDALRDWVTNVRDTFYCIGTVAGPHPYPAMVRDFQSVIGKEVRWQLQEGEGRLPDTVIAAIGGGSNAMGLFHPFLDDPSVNIIGVEAGGKGVDEKEHCASLTGGRPGVLHGNRTYLLQDDDGQILEGFSISAGLDYPGIGPEHAWLHETGRAQYVSITDKEALEAFQLSCAMEGIIPALEPSHALAHVTKIAPE-LPKDHIIVMNMCGRGDKDIFTVARHLGF--DM
MKVLVPVKRVIDYNVKVRVKADGSGVDLANVKMSMNPFDEIAVEEAIRLKEAGKADEVVAVSIGVKQAQETLRTALAMGADRAILVVAADDVHTDIEPLAVAKILAKVVEEEQPGIVLAGKQAIDNDMNATGQMLSALLGWSQGTFASELDIDGDHAVVTREVDGGLQTIKVKMPTIVTVDLRLNEPRYASLPNIMKAKKKPLDEKTAADYGVDVTPRLEIVKTAEPEARAAGIIVGSVDELVEKLKEAGAVMAPDEQGRFGNFGGRFVAETLMPLILDLQAEYEKAKTDATFWAEMDDLWKHYVGRPSPLYFASRMTEELGAKIYLKRDELNHTGAHKINNVLGQIILARRMGKSRIIAETGAGQHGVATATVCAKFGLKCVVYMGAHDVERQQPNVFRMKLLGAEVIPVTSGRGTLKDAMNDALRDWVTNVEDTFYCIGTVAGPHPYPAMVRDFQSIIGKEVRWQLQEGEGRLPDTVIAAIGGGSNAMGLFYPFLDDPSVNIIGVEAGGKGVNEKEHCASLTGGRPGVLHGNRTYLLQDEDGQILEGFSISAGLDYPGIGPEHAWLHDIGRAKYVSITDKEALEAFQFSCRTEGIIPALEPSHALAHVMKIAPT-LPKDHIIVMNMCGRGDKDIFTVARHLGV--DM
MKILVPVKQVEILDEDFDVQDDGRSIDPDCIECELNEWDDYSWETALQLMEK-HEGEAVPMTVGDESADDGLRKCLAKGGERAIRVWD----DAGSDPIAIARLIAAAAKKENAQLVLAGTQSTDQAHGQTGIAVAALLGWPHVAVVSALDYSAAKLTVRRELEGGVEEIEIALPAVLTIQLGINEPRYASLRGIKQAKTKAVDLLSPSDLGVSAGSAARVRRMYIPER-SKAELIEQVKRLIEIVNLKG-VMSPDERGHFGIFGGRFVAETLMPLILDLEKAYNDAKADPAFHAELSHLNTHYSGRPSPLYYAERLTEHLGAKIYFKRDELNHTGSHKINNCLGQILLAKRMGKTRIIAETGAGQHGVAVATVCARFGLPCEIFMGATDVERQKPNVARMHMLKAKINPVTSGAGTLKDAMNEALRDWVTNVDNTYYIIGTAAGPHPYPELVRDFQSIIGKEVREQMQAAEGRLPDTLVACIGGGSNAIGLFHPFLDDDSVKIYGVEAGGHGIEVEGHAASMTGGTPGVLHGNRTFLLQDSEGQILEGHSISAGLDYPGVGPEHAWLKDTGRVNYVPATDSEALQAFQLCAQLEGIIPALEPSHALAFVTKLAPT-LPKDNLLVMNMCGRGDKDVFAVAGYLGI--DI
MKILVPVKRVVDYNVKIRVKPDGSGVDTANVKMSMNPFDEIAVEEAIRLKEAGVASEVIVVSCGVAQCQETLRAAMAMGADRGILVQT----DVELQPLAVAKLLKAVVEKEQPGLVIAGKQAIDDDANQTGQMLAALLGWPQATFASKVEIADGKARVTREVDGGLETVELPLPAVITTDLRLNEPRFATLPNIMKAKKKPVDTLTPEALGVDVTPRLATLKVEEPPKRKAGVMVGSVDELIEKLREAKVIM-PDARGHFGPYGGVYVAETLVPALEALAQAYEEAKRDASFRAEFEYELEHYVGRPSPIYHAKRWSEILGAQIYLKREDLNHTGAHKINNCIGQALLARRMGKPRVIAETGAGQHGVATATVAARYGMRCVVYMGEEDVRRQAANVYRMKLLGAEVVPVASGSRTLKDALNEAMRDWVTNVHDTFYILGTVAGPHPYPEMVRDFQTVIGKECLWQMPKLIGRQPDYVIACVGGGSNAIGIFYPYLQHESVRLIGVEAAGEGIETGRHAATLVAGRPGVLHGNRTYLLQDEGGQIRETHSISAGLDYPGVGPEHALLKDLGLAEYVAVTDEEALAAFHALCRYEGIIPALESSHALAYAAKLAPS-LPRDTVLLVNLSGRGDKDMHTVAERSGI--RL
MKVLVPVKRVIDYNVKVRVKADGSGVDLANVKMSMNPFDEIAVEEAIRLKEKGVATEVVAVSIGVKQAQETLRTALAMGADRAILIEAAEDVTQDIEPLAVAKLLKAVVEEEQPGLVIAGKQAIDNDMNATGQMLAALLGWPQATFASELKIEGDHAVVTREVDGGLQTVKVKLPAIVTADLRLNEPRYASLPNIMKAKKKPLEVKTPADYGVDVSPRLTVVSTSEPPARKAGVKVADVAELVSKLKEAGVLMSPDERGRFGIYGGRFVSETLMPLILDLEARYEHAKTDPSFWAEMDDLWKHYVGRPSPLYFAERLTEQLGAKIYMKRDELNHTGAHKINNVLGQIILARRMGKTRIIAETGAGQHGVATATVCAKFGLKCVVYMGATDVERQKPNVFRMKLLGAEVVPVTSGRGTLKDAMNEALRDWVTYVDDTFYCIGTVAGPHPYPAMVRDFQSIIGRETRAQMLEREGRLPDTLVACIGGGSNAMGLFHPFLDDESVRIIGVEAGGHGVDAREHAASLTGGRPGVLHGNRTYLLQDEDGQILEGHSISAGLDYPGIGPEHAWLHDAGRVEYVAVTDDEALEAFQACCRAEGIIPALEPSHALAHVMKIAPE-LPKDHLLVMNMCGRGDKDIFTVAEALGA--KI
---------MVDYNVKVRVKSDGSGVDIANVKMSMNPFDEIAVEEAVRLKEKGVVTEVIAVSCGVAQCQETLRTAMAIGADRGILVET----NEELQPLAVAKLLKALIEKEQPGLVILGKQAIDDDCNQTGQMLAALADLPQATFASKVEIAGDKVNVTREVDGGLETLALNIPAVITTDLRLNEPRYVTLPNIMKAKKKQLDTFKPEELGVDVAPRIKTLKVSEPPKRGAGVKVPDAATLIDKLKEAKVIMTPDLSGHFGAFGGRYVAETLMPILLDLDRAYRAARQDPTFARQLDELMTHYVGRPSPLYHAERLTAAFGPKIYFKREELNHTGAHKINNCIGQVLLAMRMGKTRIIAETGAGQHGVATATVAARFGLPCTIFMGARDIARQQPNVFRMKLLGADVVPVTSGAQTLKDAMNEALRDWVSNVDDTFYIIGTAAGPHPYPEMVRDFQSVIGFEARAQILAAEGRLPDLLVASVGGGSNAIGLFHPFLDDAEVAMLGIEAAGHGLHTAQHAASLSGGLPGILHGNRTYLLQDEDGQISEAHSISAGLDYPGIGPEHSWLHDVGRVHYAGVTDVEALAGFQLCCRTEGIIPALECAHAIAGLSDVAGD-YRQDQIAILNLSGRGDKDIFTVAEALGE--TL
MKVLVPVKRVIDYNVKVRVKADGSGVDLANVKMSMNPFDEIAVEEAIRLKEAGKADEVVAVSIGVKQAQETLRTALAMGADRAILVVAADDVHTDIEPLAVAKILKGVVDEEQPGLVLCGKQAIDNDMNATGQMLSALMGWSQATFASEVDIDGDSATVTREVDGGLQTIKVKMPAVVTVDLRLNEPRYASLPNIMKAKKKPLDEKTAADYGVDASPRLEIVKTTEPEARAAGIKVGSVDELVEKLKEAGVVMPPDENGRFGKFGGRFVSETLMPLILDLEKEYEHAKTDDSFWAEMNDLWTHYVGRPSPMYFAERLTDYLGAKIYLKRDELNHTGAHKINNVLGQILLARRMGKTRIIAETGAGQHGVATATVCARFGLKCVVYMGAHDVERQKPNVFRMKLLGAEVIPVTSGRGTLKDAMNDALRDWVTNVRDTFYCIGTVAGPHPYPAMVRDFQSIIGKEAKAQLMEQEGRLPDTIIAAIGGGSNAMGLFYPFLDDKSVNIIGVEAGGKGVNEKEHCASLTGGRPGVLHGNRTYLLQDEDGQILEGFSISAGLDYPGIGPEHSWLHEIGRAKYVSITDREALDAFQVCCQQEGIIPALEPSHALAHVMKIAPS-LPADHLICMNMCGRGDKDIFTVAAALGV--EM
MKVLVAVKRVVDYNVKVRVKADGSGVETANVKMSMNPFDEIAVEEAVRLKEAGKAEEIVAVSLGVQQAQETIRTALAMGADRGIHVLS----DDELQPLAVAKMLKAVVEKEQPQLVILGKQAIDDDCNQTGQMLAALLGWPQGTFASKVAPEGDTVNVTREIDGGLETVALKLPAIVTTDLRLNEPRYASLPNIMKAKKKPIEQMSPADLGVDTAPRLTTLKVTEPPKRSAGVKVGSVAELVDKLREAKVIMAPDDSGHFGIFGGRFVAETLMPLVLEVEAAYKAAKADPDFKAEFDYYLKHYVGRPSPLYYAERLTAHFGAKLYFKRDELNHTGAHKINNCLGQALVAKRMGKTEIIAETGAGQHGVATATVCALFGMKCKVFMGAEDIERQQPNVERMRLLGAEVVPVTSGTSTLKDAMNEALRYWVAKAETHFYIIGTVAGPHPYPAMVRDFQSIIGTETREQMMEAEGRLPDSLVACIGGGSNAIGLFHPFLDDASVKMYGVEAAGSGIDSGKHAASLTGGRPGVLHGNRTYLLQNEDGQITDAHSISAGLDYPGIGPEHSWLHEQGRVTYVSATDEEALDAFKLCAEKEGIIPALEPSHALAYVGKLAPT-LPKDHLLVMNLCGRGDKDLAAVLKHLKA--KL
MKVLVPVKRVVDYNVKIRVRADGSGVDLANVKMSMNPFDEIAVEEAVRLKEAGIASEVIVASVGPASAQDVLRTALAMGADRAILIAT----EGTTEPLTVAKLLKGVVAEEAPGLVILGKQAIDDDCNQTGQMLSALLGWSQATFASEIAIADGKARVTREVDGGLQSIEVDLPAIVTADLRLNEPRYASLPNIMKAKKKPLDTRAPEEFGVDVARRLNVLRVEEPAGRQAGVKVGSVAELLDKLKEAGVIMAPDEQGRFGIYGGRFVSETLMPLILDLEARYEFAKTDPSFWAEMDDLWKHYVGRPSPLYFAPRLTAHLGAKVYMKRDELNHTGAHKINNVLGQIILARRMGKTRIIAETGAGQHGVATATVCAKFGLQCVVYMGAHDVQRQAPNVFRMRLLGAEVIPVTSGRGTLKDAMNDALRDWVTNVRDTFYCIGTVAGPHPYPAMVRDFQSIIGKEVRWQLQEGAGRLPDTLVAAIGGGSNAMGLFYPFLDDKSVALIGVEAGGKGVDSRQHCASLTGGRPGVLHGNRTYLLQDGDGQIQEGFSISAGLDYPGVGPEHSWLHDTGRASYVSITDVEALAAFQLSCQLEGIIPALEPSHALAHVIKIAPK-LPHDHIIVMNMCGRGDKDIFTVAKHLGF--DM
MKILVPVKRVVDYNVKVRVKPDQTGVDLANVKMSMNPFCEIAVEEAIRLKEKGVAEEIIVVSVGPAQAQETIRTALAMGADRGILIQT----DDAVEPLAVAKLLKAVVDEESPEIVLLGKQAIDGDNNQTGQMLAALLDWPQGTFASEVTIADGKATVTREIDGGLQTLSLTLPAIVTTDLRLNEPRYASLPNIMKAKRKPIDTKAPADYGVDTAPRLSVVKVTEPPKREAGIKVESVAELVDKLKEAGVIMSPDARGHFGQFGGRFVAETLMPNILELEKAYAAAKTDPGFKAEMDLFLKDYVGKPSPIYFAERLTEEFGAKIWFKRDELNHTGSHKINNCLGQVLLAKRMGKTRIIAETGAGQHGVATATVAARFGIPCTVFMGATDVERQAPNVFRMKLLGAEVIPVTAGTGTLKDAMNEALRDWVTNVTDTFYVIGTVAGPHPYPAMVRDFQSIIGREARAQMMDRLGRLPDACVACIGGGSNAMGLFHPFIEDEEVRLIGVEAAGLGVETGKHAASLKGGRPGILHGNKTYLLQDDDGQIIDAHSISAGLDYPGIGPEHAFLHDMKRAEYVSATDEEAMEMFQLCTKLEGIIPALEPAHALARVRDLAKE-LGPDGVILMNMCGRGDKDVPQVARMLGV--EL
MKLLVPVKRVVDYNVKVRVKPDGTGVETANVKMSMNPFDEIAVEEAVRLKEKGVATEIVAVSIGPAQAQEQIRTALAMGADRGILVEA----EGTIEPIAVAKLLKALVEKEGPQMVILGKQAIDDDMNATGQMLAALLGWGQGTFASKVEVADGAVNVTREVDGGLETVKLTLPAIVTTDLRLNEPRYASLPNIMKARKKPIETVKPGDLGVDTAPRLKVIKVEEPPKRQAGVKVASAAELVSKLREAKVIMNPDNRGRFGDFGGRFVAETLMPNITEVQEAYEAARKDPEFEREWRRLLKDYVGRPSPLWFAGRLTERLGAKVYFKREELNHTGAHKINAVLAQIMLAKRMGKTRIIAETGAGQHGVATATACALFDLPCTVFMGATDVERQKPNVFRMKLLGAEVNAVTSGAATLKDAMNEALRYWVANVHDTYYCIGTVAGPAPYPQMVRDFQCVIGEETKEQCLAIEGRLPDVVVCAVGGGSSAMGIFHPFLDDSEVKLVGVEAAGHGIESGQHAAAINGGAPGVLHGNKTYLLQDRNGQITEAHSISAGLDYPGIGPEHSWLHEIGRVEYTAATDNEALDAFLLCSKLEGIIPALESAHGLAEVIKRAPT-MPKDSIIVLNLSGRGDKDIFTVAHHMGV--EL
MKVLVPVKRVIDYNVKVRVKSDGSGVDLNNVKMSMNPFDEIAVEEAIRLKEAGKVEEVIAVSIGVKQAQETLRTALAMGADRAILVVAADDVHQDIEPLAVAKILKGVVEQEQPGLVLCGKQAIDNDMNATGQMLAALLGWSQATFASKVEIEGDKARVTREVDGGLQTIAVAMPAVVTVDLRLNEPRYASLPNIMKAKKKPLDEKTAEDYGVDVSPRLEIVGTTEPAARKAGVMVGSVDELVDKLKEAGVIMPPDEKGRFGDFGGRFVSETLMPLILELEEQYEHAKTDQSFWDEMNDLWTNYVGRPSPLYYAERLTKHLGAKIYLKRDELNHTGAHKINNVLGQIILARRMGKTRIIAETGAGQHGVATATVCAKFGLKCVVYMGAHDVERQAPNVFRMKLLGAEVVPVTSGRGTLKDAMNDALRDWVTNVRDTFYCIGTVAGPHPYPAMVRDFQAIIGKEAREQMMAAEGRLPDTLIAAIGGGSNAMGLFYPFLDDKDVRIIGVEAGGKGVNAKEHCASLTGGRPGVLHGNRTYLLQDDDGQILEGYSISAGLDYPGIGPEHSWLHDTKRAEYVAITDVEALKAFQLCCELEGIIPALEPSHALAHVMKIAPE-LPADHLICMNLCGRGDKDIFTVAKALDV--NM
MKILVPVKRVIDYNVKVRVKADGSGVDLANVKMSMNPFDEIAVEEAIRLKEKGAAEEVVVVSIGVKQAQETLRTALAMGADRAILVEAAPDVTTDIEPLAVAKILKAVIDAEQPGLVITGKQAIDNDMNATGQMLAALLGWAQATFASEVVIEGDSAVVTREVDGGLQTVKVKLPAVVTADLRLNEPRYASLPNIMKAKKKPLEEKTAADYGVDVTPRLKVVKTVEPAGRKAGVKVGSVDELISKLKEAGVLMQPDENGRFGNYGGRFVSETLMPLILSLEAEYERAKHDPEFWAEMNDLWTHYVGRPSPLYYAERLSETLGAKIYLKREELNHTGAHKINNVLGQILLARRMGKTRIIAETGAGQHGVATATVCAKFGLKCIVYMGAHDVQRQAPNVFRMRLLGAEVVAVTSGRGTLKDAMNDAMRDWVTNVRDTFYCIGTVAGPHPYPAMVRDFQNIIGNETRAQMEAQEGRLPDTIIAAIGGGSNAMGIFHPFLDDPTVRIIGVEAGGKGVDEREHCASLTGGRPGVLHGNRTYLLQDADGQILEGFSISAGLDYPGIGPEHAWLHDTGRVEYVSITDAEALSAFQDLCKYEGIIPALESSHALAHAVKIAPD-LPKDHLIVVNLSGRGDKDIFTVARALGV--EV
MKVLVPVKRVIDYNVKVRVKADGSGVDLANVKMSMNPFDEIAVEEAIRLREKGVATEIVVVSIGVKQAQETLRTALAMGADRAILIEASSDVHTDIEPLAVAKLLAAVVKDEAPGLVIAGKQAIDNDMNATGQMLAALLGWGQATFASEITVDGDAATVTREVDGGLQTIKVKLPAIVTADLRLNEPRYASLPNIMKAKKKPLEEKTAADYGVDVTPRLTVVKTAEPAGRKAGVKVGSVDELIAKLKEAGVIMAPDESGRFGIFGGRFVSETLMPLILELERQYDIAKTDPTFWAEMEDLWKNFVGRPSPLYFAERLTNHLGAKVYFKREELNHTGAHKINNVLGQIILARRMGKQRIIAETGAGQHGVATATVCAKFGLKCIVYMGAHDVERQAPNVFRMRLLGAEVVPVTSGRGTLKDAMNDALRDWVTNVRDTFYCIGTVAGPHPYPAMVRDFQSVIGKETRWQLEEHEGRLPDVLVAAVGGGSNAMGLFHPFLDDSSVRIVGVEAGGKGVDDREHCASLTGGRPGVLHGNRTYLLQDADGQILEGYSISAGLDYPGIGPEHSWLHDIGRVEYVSITDAEALEAFQLCCEQEGIIPALESSHALAQVTKLAPT-LPKDQIIVINLSGRGDKDIFTVAKHLGF--DM
MKVLVPVKRVIDYNVKVRVKPDKTGVDLANVKMSMNPFDEISVEEAVRLKEAGTATEVVIVSIGPQQAQETIRTALAMGGDRGILIKT----NETVEPLGVAKLLAKVVEEEKPDLVIVGKQAIDDDSNQTGQMLAALLDWPQGTFAYKLEKDGDSLTVTREVDGGLQTVKLALPAIITVDLRLNEPRYASLPNIMKAKKKEIAEKAPADYGVDISPRLTVVQVTEPPVRQAGEKVEDVATLVSKLK-AGVIMDPDAQGRFGQFGGRFVAETLMPNILALQQAYEDAKADPSFQETLDVFLRDYVGRPSPLYFAERLTDHFGAKIYFKRDELNHTGAHKINNCMGQIFLAMRMGKTRIIAETGAGQHGVATATVCARFGLPCIVYMGATDVERQSPNVFRMKLLGAEVRPVDAGTATLKDAMNEALRDWVTNVKDTFYIIGTVAGPHPYPQLVRDFQSVIGRETKQQMLEREGRLPDALVACIGGGSNAIGLFHPFLEDESVKIYGVEAAGHGIETGQHAAALTGGRPGVLHGNRTYLLQNDDGQIIDAHSISAGLDYPGVGPEHAFLKDTGRATYLSATDDEALEAFQLCARLEGILPALEPSHALARVGEIAKD-VGKGGIVVMNLCGRGDKDIFTIANALGA--KI
MKIIVAVKRVIDYNVKVRIKADGSGVETANVKMSMNPFDEIAVEQGVKLRESGVASEMIAVSIGPKQCQETIRTALAMGADRGIHIET----DAEIQPLAAAKLLAAVAKREMPELIILGKQAIDDDANQTGQMLAGLLGRPQGTNVSKLEFTPDACVASREVDDGLEVLTIKTPAVITVDLRLNTPRFATLPNIMKAKKKPIAVITPQEMNVDIAPRLTTIKVATPAKRQAGVILKSVAELVDKLREAKVIMSPDDNGRFGIYGGRFVAETLMPLILDVERFYNEARNDPAFAAELGDYLTHYVGRPSPLYFARRLTEHLGAKIYFKREDLNHTGAHKVNNCLGQALLARRMGKKRIIAETGAGMHGVATATVCALFDIKCAVYMGAVDIDRQQPNVQRMKMLGAEVIPVTSGSGTLKDAMNEALRDWVTNVRSTYYLIGTVAGPHPYPSMVRDFQRVIGEETRSQMLKAEGRLPDTLVACIGGGSNALGLFHPFLDDKDVRIIAVEAAGKGLDTNQHAASLSAGAPGILHGNRTYLLQDGDGQIEEAHSISAGLDYPGIGPEHSWLNDTGRVEYVSATDDEAVAAFHLCTRLEGIIPALESAHAVAHVTRIAGK-MPTDNLMVVGLSGRGDKDMAIISAYDEG--KR
MKILVPVKQVAALDDEFEMRDDGRDVDEDFFETDLNEFDHYSVEEALLIKEA-AGDEVVVVTIGNEDTDDALRTALAKGADRGIRVWD----DENADSVTVAKVLAKVVEKEKPDMVFTGAQSADFSSAVTGMALAGILGWPHAAVVNKLDYKPGRATLHRELEGGLEIMTVRCPAVLSIQLGINEPRYASLRGIKQAQQKQVDELSLDDLGLDEAPASNVRRMYVPEK-GQAELIEQAARLAEIIKLRG--MAPDERGRFGDFGGRFVSETLMPLILSLEKEYETAKSDDSFWAEMHDLWTHYVGRPSPLYHAERLSEHLGARIYFKRDELNHTGAHKINNVLGQIILARRMGKTRIIAETGAGQHGVATATVCAKFGMKCIVYMGAHDVKRQAPNVFRMRLLGAEVVPVTAGRGTLKDAMNEALRDWVTNVRDTYYCIGTVAGPHPYPAMVRDFQSIIGKEVREQMQAAEGRLPDTVIAAIGGGSNAMGLFHPFLDDTSVRIIGVEAGGKGVDEREHCASLTGGRPGVLHGNRTYLLQDDDGQILEGFSISAGLDYPGVGPEHSWLHETGRAEYVYATDAEALESFQICCKLEGIIPALEPCHALAHVIKIAPD-LPKDHLICMNMCGRGDKDIFTVARALGF--DM
MKVLVPVKRVIDYNVKVRVKADGTGVDLANVKMSMNPFDEIAVEEAIRLKEKGVATEVVVVSIGVKQAQETLRTALAMGADRAILVVAADDVHTDIEPLAVAKILAKVAEAEQPGLILSGKQAIDNDMNATGQMLAALLGWPQATFASKVEIEGEKAKVTREVDGGHQVIEVKLPAIVTADLRLNEPRYASLPNIMKAKKKPLEEKTAADYGVDVTPRLTVVKTAEPKGRSAGIKVGSVDELIAKLKDVGAIMAPDENGRFGIFGGRFVSETLMPLILDLEAEYERAKKDPDFWAEMDYLRKYYIGRPSPLYFAPRLTEHLGAKIYLKREELNHTGSHKINNVIGQILLARRMGKTRIIAETGAGQHGVATATACARFGLKCVVYMGATDVERQAPNVFRMRLLGAEVHAVTSGSGTLKDAMNEALRDWVTNVRDTFYCIGTVAGPHPYPAMVRDFQSIIGDETRWQLEEQEGRLPDTLVAAIGGGSNAMGLFHPFLDDKSVKIIGVEAGGKGVDEREHCASLNGGRPGVLHGNRTYLLQDEDGQILEGYSISAGLDYPGIGPEHAWLYETGRAEYVSVTDVEALAAFQLLCKTEGIIPALEPSHALAHVTKIAPG-LPKDHIIVVNLSGRGDKDIFAVAKHLGV--EM
MKVLVPVKRVIDYNVKVRVKADGTGVDLANVKMSMNPFDEIAVEQAIRLREAGTASEVIVVSIGVKQAQETLRTALAMGADRAILIEAASDVHTDIEPLAVAKLLAAVVRDEAPGLVLCGKQAIDNDMNATGQMLAALLGWSQATFISELAIEGDHALVTREVDGGLQSIRVTMPSIITVDLRLNEPRYASLPNIMKAKKKPLEEKTAADYGVDVSPRLSVLKTTEPAGRKAGVRVASVADLVAKLKEAGVLMAPDEAGRFGIFGGRFVSETLMPLILELEERYDFAKTDPTFWAEMDDLWKHYVGRPSPLYLAQRLTDHLGAKIYMKRDELNHTGAHKINNVLGQIILARRMGKTRIIAETGAGQHGVATATVCAKFGLKCVVYMGAHDVERQAPNVFRMKLLGAEVIPVTSGRGTLKDAMNDALRDWVTNVRDTFYCIGTVAGPHPYPAMVRDFQSIIGKEVRWQLQEGEGRLPDTIIAAIGGGSNAMGLFYPFLDDPSVNIIGVEAGGKGVDDRQHCASLTGGRPGVLHGNRTYLLQDNDGQILEGFSISAGLDYPGIGPEHAWLHDVGRAKYVSITDAEALEAFQLCCKLEGIIPALEPSHALAHVMKIAPD-LPKDHIIVMNMCGRGDKDIFTVAKHLGF--DM
MKVLVPVKRVIDYNVKVRVKADGSGVDLANVKMSMNPFDEIAVEEAIRLKEAGKAEEVVAVSIGVKQAQETLRTALAMGADRAILVVAADDVHTDIEPLAVAKILAKIVEEERPGLVLAGKQAIDNDMNATGQMLSALLGWSQGTFASELDIDGDSAVVTREVDGGLQTIKVKMPAIVTVDLRLNEPRYASLPNIMKAKKKPLDEKTADDYGVDATPRLEIVKTSEPAARAAGIMVGSVDELVAKLKEAGAVMSPDEKGRFGNYGGRFVSETLMPLILSLEEEYEKAKTDQSFWDEMDHLWKHYVGRPSPLYFAEGLTERLGAKVYLKRDELNHTGAHKINNVLGQILLARRMGKTRIIAETGAGQHGVATATVCAKFGLKCVVYMGAHDVERQKPNVFRMRLLGAEVVPVTSGRGTLKDAMNDALRDWVTNVRDTFYCIGTVAGPHPYPAMVRDFQAIIGKEAKEQILEAEGRLPDTIIAAIGGGSNAMGLFYPFLDDKDVRIIGVEAGGKGVTEKEHCASLTGGRPGVLHGNRTYLLQDDDGQILEGYSISAGLDYPGIGPEHSWLHDTKRAEYVAITDKEALAAFQLCCAAEGIIPALEPSHALAHVMKIAPE-LPRDHLIVMNMCGRGDKDIFAVAKHLGF--DM
MKVLVPVKRVIDYNVKVRVKADGSGVDLANVKMSMNPFDEIAVEQAIRLKEAGKVDEIIAVSIGVKQSQETLRTALAMGADRAILIEATSDVHNDIEPLSVAKLLKAVVDEEQPQLVLCGKQAIDNDMNATGQMLSALLGWSQATYASELDVDGDAAVVTREVDGGLQTIKIKMPAVITVDLRLNEPRYASLPNIMKAKKKPMDEKIPSDLGVDITPRLTVVSTSEPAERAAGVKVSSVAELITKLKEAGVIMAPDEQGRFGMFGGRFVSETLMPLILDLEERYEFAKTDPTFWAEMDWLWKHYVGRPSPLYYAERLTQHLGAKIYMKRDELNHTGAHKINNVLGQIILARRMGKTRIIAETGAGQHGVATATVCAKFGLQCVVYMGAHDVERQAPNVFRMRLLGAEVIPVTSGRGTLKDAMNDALRDWVTNVRDTFYCIGTVAGPHPYPAMVRDFQSIIGKEVRWQLQEGEGRLPDTVIAAIGGGSNAMGLFYPFLDDPSVNIIGVEAGGKGVDDRQHCASLTGGRPGVLHGNRTYLLQDPDGQILEGFSISAGLDYPGIGPEHSWLHDTGRAQYVSITDAEALEAFQLSCKLEGIIPALEPSHALAHVMKIAPT-LPADHIIVMNMCGRGDKDIFTVAKHLDF--DM
MKVLVPVKRVIDYNVKVRVKADGSGVDLANVKMSMNPFDEIAVEEAIRLKEAGKADEVVAVSIGVKQAQETLRTALAMGADRAILVVAADDVHTDIEPLAVAKILKGIVDEEQPGIVLAGKQAIDNDMNATGQMLSALLGWSQGTFASELDIDGDTAKVTREVDGGLQTISVKMPAIVTVDLRLNEPRYASLPNIMKAKKKPLAEKTAADYGVDVTPRLEVVSTTEPAARAAGIMVGSVDELVEKLKEAGAVMAPDEKGRFGKFGGRFVSETLMPLILDLEAEYEKAKTDDTFWAEMQDLWTHYVGRPSPLYFAERMTETLGAKIYLKRDELNHTGAHKINNVLGQIILARRMGKTRIIAETGAGQHGVATATVCAKFGLKCVVYMGAHDVQRQAPNVFRMRLLGAEVVPVTSGRGTLKDAMNDALRDWVTNVRDTFYCIGTVAGPHPYPAMVRDFQSIIGKEVREQLFEGEGALPDTIIASIGGGSNAMGLFYPFLDDDSVNIIGVEAGGKGVDENEHCASLTGGRPGVLHGNRTYLLQDDDGQILEGYSISAGLDYPGIGPEHSWLHDTGRAKYVSITDKEALEAFQFSCAQEGIIPALEPCHALAHVMKIAPT-LPKDHVLVMNMCGRGDKDVQTVARYLGF--DM
MKVLVPVKRVIDYNVKVRVKADGSGVDLANVKMSMNPFDEIAVEEAIRLKEKGAASEIVVVSIGVKQAQDVLRTALAMGADRAILVVAAEDIHQDIEPLAVAKILAKIAEEEQPGMILAGKQAIDNDMNATGQMLSALLGWSQATFASAVEVMGDEAQVTREVDGGLQTIKVKLPAIVTADLRLNEPRYASLPNIMKAKKKPLDSKTAEDYGVDVTPRLSVVKTAEPEGRSAGIKVASVDELVAKLKEAGAVMAPDDNGRFGIFGGRFVSETLMPLILDLEAHYEAAKTDASFWVEMDDLWKHYVGRPSPLYHAPRMTEELGAKIYLKRDELNHTGAHKINNVLGQLILAKRMGKTRILAETGAGQHGVATATVCAKMGLKCVVYMGATDVERQAPNVFRMRLLGAEVVPVTSGRGTLKDAMNDALRDWVTNVHDTFYCIGTVAGPHPYPAMVRDFQSIIGKEVRWQLQEGEGRLPDTVIAAIGGGSNAMGLFYPFLDDPSVNIVGVEAGGHGVDEKEHCASLTGGRPGVLHGNRTYLLQDADGQILEGHSISAGLDYPGIGPEHAWLHDIGRAKYVSITDNEALEAFQFSCKTEGIIPALEPSHALAHVMKLAPT-LPKDHIIVMNMCGRGDKDIFAVAKHLGF--DM
MKVLVPVKRVIDYNVKVRVKADGTGVDLANVKMSMNPFDEISVEQAIRLKEAGQVDEIVVVSIGVKQSQETLRTALAMGADRAILVVAADDVHNDIEPLTVAKILKAIVDEEQPGLVLCGKQAIDNDMNATGQMLSALLGWSQATFASKVEIDGDSAVVTREVDGGLQTIKVSMPSVVTVDLRLNEPRYASLPNIMKAKKKPMDEKTPADYGVEIGNRLEILKTVEPAERAAGIKVDSVDELVAKLKEAGAVMAPDEQGRFGIFGGRFVSETLMPLILSLEEEYNKAKDDPSFWAEMDSLWKHYVGRPSPLYHAERLSAHLGAKVYMKRDELNHTGAHKVNNVLGQILLARRMGKTRIIAETGAGQHGVATATVCAKFGLKCVVYMGAHDVKRQAPNVFRMRLLGAEVIPVTSGRGTLKDAMNDALRDWVTNVRDTFYCIGTAAGPHPYPALVRDFQSIIGKEVRWQLQEGEGRLPDTVIAAIGGGSNAIGLFHPFLDDSSVKIIGVEAGGKGVDDRQHCASLTGGRPGVLHGNRTYLLQDEDGQIQEGFSISAGLDYPGIGPEHSWLHETGRAEYVSITDKEALEAFQLCCAMEGIIPALEPSHALAHVMKIAPE-LPNDHIIVMNMCGRGDKDVFTVARHLGF--DM
MKVLVPVKRVIDYNVKVRVKADGSGVDLANVKMSMNPFDEIAVEEAIRLKEAGKADEVVAVSIGVKQAQETLRTALAMGADRAILIVAADDVHQDIEPLAVAKILKAVIDEEQPGLVLAGKQAIDNDMNATGQMLSALLGWSQATFASGVEIEGDTANVTREVDGGLQTIAVKMPAIVTVDLRLNEPRYASLPNIMKAKKKPLDEKTAADFGVDITPRLEVLKTSEPAERKAGIMVGSVDELVEKLKEAGVIMAPDEKGRFGDFGGRFVSETLMPLILELEAQYEHAKTDQSFWDEMDFLWTHYVGRPSPLYFAERLTERLGAKVYFKRDELNHTGAHKINNVLGQIILARRMGKTRIIAETGAGQHGVATATVCAKFGLKCVVYMGATDVERQAPNVFRMKLLGAEVVPVTSGRGTLKDAMNDALRDWVTNVRDTFYCIGTVAGPHPYPAMVRDFQAIIGKETREQMMAAEGRLPDTIIAAIGGGSNAMGLFYPFLDDKDVRIIGVEAGGHGVNEKEHCASLTGGRPGVLHGNRTYLLQDDDGQILEGHSISAGLDYPGIGPEHSWLHDIGRAEYVSITDAEALEAFQLSCETEGIIPALEPSHALAHVAKIAPE-LPSDHLIVMNMCGRGDKDIFTVARALGW--EM
MKVLVPVKRVIDYNVKVRVKADGTGVDLANVKMSMNPFDEIAVEQAIRLKEAGTADEVVAVSIGVKQSQETLRTALAMGADRAILIVAADDVHTDIEPLAVAKLLKAVIDEEQPGLVLAGKQAIDNDMNATGQMLSALLGWSQATFASEVAIDGDHATVTREVDGGLQTIKVKMPAIVTVDLRLNEPRYASLPNIMKAKKKPLDEKTPADYGVNVAARLEIVKTSEPEARKAGEMVTSVDDLVSKLKEAGAVMPPDENGRFGDFGGRFVSETLMPLILELEAQYEHAKTDDSFWAEMHDLWTHYVGRPSPMYFAERLTEKFGAKIYLKRDELNHTGAHKINNVLGQIILARRMGKTRIIAETGAGQHGVATATVCAKFGLKCIVYMGAHDVERQSPNVFRMKLLGAEVVPVTSGRGTLKDAMNDALRDWVTNVDDTFYCIGTVAGPHPYPAMVRDFQAIIGKEAKEQMQAAEGRLPDTIIAAIGGGSNAMGLFFPFLDDKDVNIIGVEAGGKGVNDREHCASLTGGRPGVLHGNRTYLLQDDDGQILEGFSISAGLDYPGIGPEHSWLHEIGRAKYVSITDVEALEAFQLCCELEGIIPALEPSHALAHVMKIAGD-LPADHIIVMNMCGRGDKDIFTVARALGW--EM
MKVLVPVKRVIDYNVKVRVKADGSGVDLANVKMSMNPFDEIAVEEAIRLKEAGKADEVIAVSIGVKQAQETLRTALAMGADRAILVVAADDVHTDIEPLAVAKILAKVVEEEQPGVVLCGKQAIDNDMNATGQMLSALLGWSQGTFASELDIEGGNAKVTREVDGGLQTISVKMPAIITVDLRLNEPRYASLPNIMKAKKKPLAEKTAADYGVDVTPRLEIVKTEEPPARAAGIVVGSVDELVEKLKEAGAVMAPDEQGRFGIFGGRFVSETLMPLILSLEEEYNRAKDDPAFWAEMKDLWTHYVGRPSPLYHAERLSTELGAKIYMKRDELNHTGAHKVNNVLGQILLARRMGKTRIIAETGAGQHGVATATVCAKFGLKCIVYMGAHDVKRQAPNVFRMRLLGAEVIPVTSGRGTLKDAMNDALRDWVTNVRDTFYCIGTAAGPHPYPAMVRDFQSIIGKEVRWQLQEGEGRLPDTVIAAIGGGSNAIGLFHPFLDDPSVKIIGVEAGGKGVDDRQHCASLTGGRPGVLHGNRTYLLQDDDGQIQEGYSISAGLDYPGIGPEHSWLHESGRAEYVSITDKEALEAFQVSCRTEGIIPALEPSHALAHVMKIAPK-LPSDHIIVMNMCGRGDKDVFTVAKHLGF--DM
MKILVPVKRVVDYNVKVRVKADGTGVETSGVKMSMNPFAEIAVEEAVRLKEKGVATEIVAISMGVAACAETIRTALAMGADRGILVES----DADLQPLAVAKLLKAIADKEQPGLIILGKQAIDDDMSATGQMLAALLGWAQGTFASKVVVEGDHALVTREVDGGLETVKLALPAIVTTDLRLNEPRYASLPNIMKARKKPIETIKPADLGVDPAPRLTVLKVVEPAKRQAGVKVGSVAELVAKLREAKVIMTPDARGRFGQFGGRYVAETLMPLLLEVEQAYEAAKKDAAFMAEWRWLLKDYVGRPSPLWHAKRLSDHLGAKVYFKREELNHTGAHKINAVLGQILLARRMGRKRILAETGAGQHGVATATACALFGLQCVVYMGATDVERQAPNVFRMKLLGAEVVPVTSGAGTLKDAMNEALRDWVANVADTYYCIGTVAGPHPYPQMVRDFQCVVGEETREQILEAEGRLPDALVCAVGGGSSAMGLFHPFLDDKDVALWGVEAAGRGMDTHEHACSLNRGRPGVLHGNLTYLLQDRHGQIQEAHSISAGLDYPGIGPEHSWLHETGRATYVGITDDEALEAFQICTKLEGIIPALESSHGLAQVMKLAPT-MGKDKIIVLNLSGRGDKDIFTVAKHLGV--EL
MKVLVAVKRVVDFNVKVRVKSDNTGVDIANVKMSMNPFDEIAVEEAVRLKEKGVATEVIAVSCGVAQCQETLRTAMAIGADRAILVET----ADELQPLSVAKLLKAVVDKEQPGLVILGKQAIDDDCNQTGQMLAALLDAPQATFASKVEVADGKAKVTREVDGGLETVSVTLPAVVTTDLRLNEPRYVTLPNIMKAKKKQLDTLKPADLGVDIKPHLKIVKVTEPPKRSAGIKVPDVATLVAKLKEAKVIM-PDRAGHFGAYGGSFVSETLTHAIAQLRDAYERFRQDPEFLAEFNDELAHFVGRPSPVYHAARMSREQGAQIYLKREDLNHTGAHKINNVIGQALLARRMGKPRVIAETGAGQHGVATATICARYGLECVVYMGSEDVKRQSPNVYRMNLLGASVVPVESGSKTLKDALNEAMRDWVTNVENTFYIIGTVAGPHPYPMMVRDFQCVIGNECLTQMPEMTGRQPDVVVACVGGGSNAMGIFHPYIPFENTRLVGVEAAGEGLDSGKHAASLQRGSAGVLHGNRTYILQDENGQITETHSVSAGLDYPGVGPEHAWLKDTGRAEYVGITDREALEAFHYLCRTEGIIPALESSHAVAYAMKLART-MKPEQSILVNLSGRGDKDIGTVADLAGV--DF
MKILVPVKRVVDYNVKVRVKADGSGVDIANVKMSMNPFDEIAVEEAVRLKEKGVATEIVAVSCGVAQCQETLRTAMAIGADRAILVET----DAELQPLAVAKLLAALVQRESPQLVILGKQAIDDDANQTGQMLAALLDWPQATFASKVEVKGDEVEVTREVDGGLETLALKLPAIITTDLRLNEPRYVTLPNIMKAKKKPLDTVKPADLGVDVTPRLQTLRVAEPPKRSAGIKVPDVATLVDKLKEAKVIM-PDAQGHFGPYGGSFVSETLTHAIAELRTAYDRYRQDPDFQREFRYELAHFVGRPSPIYHAQRLSRELGAQIFLKREDLNHTGAHKINNVVGQAMLARRMGKPRVIAETGAGQHGVATATICARYGLECVVYMGSEDVKRQSPNVYRMKLLGATVVPVESGSKTLKDALNEALRDWVTNVENTFYIIGTVAGPHPYPMMVRDFQSVIGEECLRQMPEMAQAQPDAVIACVGGGSNAMGIFYPYIPHERVRLIGVEAAGSGLDSGRHAASLQRGVPGVLHGNRTYVLQNADGQITETHSVSAGLDYPGVGPEHAWLKDSGRAEYVGVTDGEALEAFHRLCRTEGIIPALESSHAVAYAMKLAPA-MRPDQSLLVNLSGRGDKDIGTVADLSQA--DF
MKVLVPVKRVVDYNVKIRVKSDQSGVELANVKMSMNPFDEISVEEAVRLKEAGKATEIVVVSVGPQQAQETIRTALAMGADRGILIKT----DDTVEPLGVAKLLKAVAEEEKPDLIIVGKQAIDDDCNQTGQMLSALLGWSQGTFASKIDIEGDKAAVTREIDGGLQTIKITMPAVVTSDLRLNEPRYASLPNIMKAKKKPIDTKEPGDYGVDITPRLEVQKVAEPPQREAGIKVETVGELVSKLKAGVIGMSPDERGHFGIFGGRFVAETLMPLILDLEQAYKDAKNDPAFHAELDDLARHYAGRPSPLYYAERLTEHLGAKIYFKRDELNHTGSHKINNCLGQIQLARRMGKTRIIAETGAGQHGVATATVAARFGLPCVVYMGATDIERQKPNVFRMKLLGAEVVPVTSGTGTLKDAMNEALRDWVTNVADTFYIIGTAAGPHPYPQMVRDFQSVIGKEAKEQMQEREGRLPDTLVACIGGGSNAIGLFHPFLDDKSVEILGVEAAGKGIETGEHCASLAGGEPGVLHGNRTYLLQTDDGQIKDGHSISAGLDYPGIGPEHSWLKEIGRAKYVSIRDDEALDAFQLCTRLEGIIPALEPAHALAHVVKIAPK-LPKDHIILMNMCGRGDKDVFSVAEHLGV--SL
MKILVPVKRVIDYNVKVRVKADGSGVDLANVKMSMNPFDEISVEEALRLKEAGKASEVVVVSIGPAQATETLRTGLAMGADRGILVKT----DATTEPLAVAKILKKIVDEEQPGLVILGKQAIDDDCNQTGQMLAALLGWGQGTFASKVDLGDGTVDVTREVDGGLQTVKLKLPAIVTTDLRLNEPRYASLPNIMKAKKKPIDEKTPEDYGVDVSPRLSVVKTAEPAARQAGVKVGSVAELVDKLKEAGVLMTPDARGHFGIYGGRYVAETLMPLILDLEQAYADAKADPAFRAELDDLNTHYTGRPSPLYFAERLTEHLGAKIYFKRDELNHTGSHKINNCLGQILLAKRMGKTRIIAETGAGQHGVATATVCARFGLPCVVYMGATDVERQKPNVFRMKLLGAEIVPVTAGAGTLKDAMNEALRDWVTNVDSTYYLIGTAAGPHPYPELVRDFQSVIGQEVREQMLAAEGRLPDALVAAVGGGSNAIGLFHPFLDDASVAIYGVEAGGKGLDGHEHCASLNAGRPGVLHGNRTYLLQDGDGQILEGHSISAGLDYPGIGPEHAWLKDTGRVTYVPATDDEALAAFQMLTRVEGIIPALEPAHALAQVIKLAPT-MDRDKIIVMNLCGRGDKDVFTVGKILGF--DL
MKVLVPVKRVIDYNVKVRVKADGSGVDLANVKMSMNPFDEIAVEEAIRLKEKGAATEVVVVSIGVKQASETLRTALAMGADRAILIVASEDVNQDIEPLAVAKLLAAVVAEEQPGLVLAGKQAIDNDMNATGQMLSALLGWSQATFASSLAIEGDSATVTREVDGGLQTITVKLPTIVTVDLRLNEPRYASLPNIMKAKKKPLDEKTAADYGVDVTPRLTVVKTVEPAGRKAGVKLGSVDELVAKLKEAGVIMPPDENGRFGIFGGRFVSETLMPLILQLEAEYERAKTDETFWTQMDDLWKNYVGRPSPLYFAERLTEELGAKIYMKRDELNHTGAHKINNVLGQILLAMRMGKSRIIAETGAGQHGVATATVCARFGLKCVVYMGAHDVERQAPNVFRMRLLGAEVIPVTSGRGTLKDAMNDALRDWVTNVRDTFYCIGTVAGPHPYPAMVRDFQSIIGKETRWQLHEGKGRLPDTVIAAIGGGSNAMGLFYPFLDDASVRIIGVEAGGKGVDDREHCASLTGGRPGVLHGNRTYLLQDEDGQILEGYSISAGLDYPGIGPEHAWLHEIGRAEYVSITDAEALSAFQTCCRLEGIIPALEPSHALAHVIKIAPT-LPTDHIIVMNMCGRGDKDIFTVAKHLGF--DM
MKILVPVKRVIDYNVKPRVKADGSGVDLANVKMSMNPFDEIAVEEALRIKEAGNAEEVIAVSVGPAKAQETLRTALAMGADRAILIET----DETVEPLAVAKLLAKVAAEENPGLILLGKQAIDDDSNQTGQMLAALLGWGQATFANTVAVEGDSVTVAREIDGGLQTVKLKTPAIVTTDLRLNEPRYASLPNIMKAKKKPLDVKTPADYGVDIAPRLTTLKVTEPPVRSAGIKVADVDALVGKLKMGVGAMTPDAQGHFGQFGGRYVAETLMPLVLDLEKHYRAAQADPAFKAQFDDLLEHYVGRPSPLYYAERLTEELGPQIWFKRDELNHTGAHKINNCIGQILLAMRMGKTRIIAETGAGQHGVATATVCARFGLPCVIYMGATDVARQQPNVFRMKLLGAEVIPVTSGAATLKDAMNEGLRDWVANVHDTFYIIGTAAGPHPYPELVRDFQSVIGKEARAQMLARINRLPDLLVAAIGGGSNALGLFHPFLDDPDVKMLGVEAAGYGLDGNEHAASLLGGFPGILHGNKTYLLQDEDGQITEGHSISAGLDYPGIGPEHAWLKDMGRVEYTAITDDEALDAFQLLCRTEGIIPALEPAHAIAAVAKVAPT-MDRDAIILANLCGRGDKDIFTVAEKLGV--EM
MKILVPVKRVVDYNVKVRVKSDGTGVETAGVKMSMNPFDEIAVEEAVRLKEKGVATEIIAVSMGVAQCGETIRTALAMGADRGILVET----DADLQPLAVAKMLKVLVDREQPTLVVMGKQAIDDDMNATGQMLAALLGWAQGTFASKVAIEGDKATVTREIDGGLETVALKLPAVVTTDLRLNEPRYASLPNIMKARKKPIETIKPADLGVDPAPRLTVIKVAEPPKRQAGKKVGSVAELVAKLKEAKVIMNPDGRGRFGDYGGRFVAETLMPCVLELEAAWEAARADPAWRTELDGYLKSYIGRPSPLWHAQRLSAQLGAKIYFKRDELNHTGSHKANNCMGQILLARRMGKTRIIAETGAGSHGVATATVCALFGLPCTIYMGTTDIERQQPNVFRMKLLGAEVKPVKSGAGTLKDAMNEALRDWVANVRDTYYLIGTVAGPHPYPAMVRDLQSIIGEEARAQMLEAEGRLPDAAVASVGGGSNAIGLFHAFLDDPDVRLIGVEAAGRGLDTHEHAAALSGGRPGVLHGNRTYLLQTDDGQIEEAHSISAGLDYPGVGPEHAWLHDIGRVEYVAATDDEVVAAFQLCTRAEGIIPALEPAHALAHVVKLAPT-MPKDGIILMNLCGRGDKDMATVARHLGV--AL
MKLLVPVKRVVDYNVKVRVKSDHSGVELAGVKMSMNPFDEIAVEEAVRLREKGIATEIIAVSMGVAACQETLRTALAMGADRGILVET----DAELQPLAVAKLLKALVEREQPRMVIMGKQAIDDDMNATGQMLAALLGWPQGTFASKLTIDGDHATVIREIDGGLETISLTLPAVVTSDLRLNEPRYASLPNIMKARKKPIETIKPADLGVDPAPRLTTVTVMEPPKRQAGIKVGSVHELVEKLREAKVIMNPDERGRFGAFGGRFVAETLMPLILELEAAYEAAKADPAFQTEFDYYMKHYVGRPSPLWFAERLTRKLGAKIYFKRDELNHTGAHKINNCIGQILLAKRMGKTRIIAETGAGQHGVATATVAALFGLPCVIYMGAVDVERQQPNVFRMRLLGAEVVPVTSGAATLKDAMNDAMRDWVANVRDTFYIIGTAAGPHPYPAMVRDFQSVIGTEARAQMIEAEGRLPDVAIAAIGGGSNAIGLFHPMLDD-EVKLIGVEAAGRGLDSGEHAASLSRGRPGVLHGNRTYLLQDADGQILEAHSISAGLDYPGIGPEHSHLHDIGRVEYVAVTDDEALEAFQLCCATEGIIPALEPAHALAHVAKIAPA-MEPSQIILMNLCGRGDKDIFTVAKHLGA--KL
MKVLVPVKRVIDYNVKVRVKADGTGVDLANVKMSMNPFDEIAVEEAIRLKEAGKAEEIVVVSIGVKQAQETLRTALAMGADRAILVVAAEDVHQDIEPLAVAKILAKVVEEEQPGLVLAGKQAIDNDMNATGQMLSALLGWSQGTFASELDIDGDKAVVTREVDGGLQTIKVNMPTIVTVDLRLNEPRYASLPNIMKAKKKPLDEKTAADYGVDVSPRLEIVKTEEPAARAAGIIVGSVDELVEKLKEAGAVMSPDERGRFGDFGGRFVSETLMPLILDLEAEYEKAKTEASFWAEMDYLWKHYVGRPSPLYFAEGLTRHLGAKVYMKRDELNHTGAHKINNVLGQILLARRMGKTRIIAETGAGQHGVATATVCAKFGLKCVVYMGAHDVRRQAPNVFRMRLLGAEVIAVESGRGTLKDAMNDALRDWVTNVHDTFYCIGTAAGPHPYPAMVRDFQSIIGKEAKAQMQEAEGRLPDTVIAAIGGGSNAIGLFYPFLDDESVQIIGVEAGGKGVDENEHCASLTGGRPGVLHGNRTYLLQDDDGQILDGYSISAGLDYPGIGPEHSWLHEIGRAEYVSITDKEALEAFQLSCSTEGIIPALEPCHALAHVMKIAPK-LPEDHIICMNMCGRGDKDIFTVAKYLGF--DM
MKILVPVKRVVDYNVKIRVKADGSGVDLANVKMSMNPFDEIAVEEALRLKEAGKATEVIVVTIGPAKADETLRTGLAMGADRGILVKT----DETVEPLAVAKILARIVAEEQPQLVIMGKQAIDDDCNQTGQMLAALLGWGQGAFASKVEMADGSVDVTREIDGGLQTVSLKLPAVVTTDLRLNEPRYASLPNIIKAKKKEVAVKAPADYGVDIAPRLEVLKTAEPAKRKAGVKVGSVVELVGKLKEAGVLMNPDENGRFGIFGGRFVAETLMPLVLDLEAAYENAKNDPAFHEELAGLHKYYVGRPSPLYFAERITDYVGAKVYFKRDELNHTGAHKINNVLGQILLARRMGKKRIIAETGAGQHGVATATACARFGLDCVVYMGAVDVERQKPNVFRMKMLGAEVIPVQSGARTLKDAMNEALRDWVTNVADTFYCIGTAAGPHPYPAMVRDFQSIIGNETRVQMQEMEGRLPDSLVACIGGGSNAIGLFHPFLDDASVEIYGVEAAGHGVDVPGHAASLIGGRPGVLHGNRTYLLMDDDGQILEGHSISAGLDYPGIGPEHSWLHEIGRVKYLNATDKEALNAFQLCSKLEGIIPALEPSHALAKVFELAAQ-KPRDHLMVMNMCGRGDKDIFTVAEHLG---GM
MRVLVPVKRVIDYNVKVRVKPDGSGPDLANVKMSMNPFDEIAMEEAIRLKEKGMAQEVIAVSIGVRQAQETLRTALAMGADRAILIIAAESAATDIEPLAVAKLLKGVIEAEKIDLVIAGKQAIDNDMNATGQMLAALLGWPQATFASKVEIADGRAEVTREVDGGLQTISVALPAIITTDLRLNEPRYASLPNIMKAKKKPLEEKTATDYGVDIAPRLEIMRTREPEGRKGGIKVDTVDALVEKLKEAGVLMNPDETGLFGIFGGRFVAETLMPLILDLEGEWEKAKTDPAFQAELKSLGKHYIGRPSPIYYAERLTEHLGAKIYFKREELNHTGSHKINNCIGQILLAKRMGKTRIIAETGAGQHGVASATVAARFGLPCVVYMGATDVERQAPNVFRMKLLGAEVKPVTAGHGTLKDAMNEALRDWVTNVEDTYYLIGTAAGPHPYPEMVRDFQAVIGTEAREQMMEAEGRLPDLVIAAVGGGSNAIGIFHPFLDDADVKIVGVEAGGKGLSGEEHCASITAGAPGVLHGNRTYLLQDGDGQIKEGHSISAGLDYPGIGPEHSWLNDIGRVSYVPIMDDEALEAFQLMTRLEGIIPALEASHAIAEIMKRAPK-MGKDEIILANLSGRGDKDVHTVGKILGM--EM
MKVLVAIKRVIDYNVKIRVKSDGSGVETQNVKFSMNPFDEIAVEEAVRLKEAGKATEVVVVSIGPAAASETLRTALAMGADRGVLVQT----DDEVQPLGVAKVLKALVAKEAPGLIILGKQAIDDDSNQTGQMLAALLGCAQGTFASKVEIGADAITVTREVDGGLETVSLKLPAVVTTDLRLNEPRYASLPNIMKAKKKLIDTVSPADLGVDVAPRLVTLSVAEPPKRSAGIKVADVAALVDKLKEAKVI----------------MAETLMPLILEVEKAYAAAKADPAFQAEFRRLLSQYVGRPNPLYFAPRLTQAFGAKVFLKREDLNHTGAHKINNCIGQILLARRMGKQRIIAETGAGQHGVATATVCALFGMQCVIYMGSTDIERQMPNVYRMKLLGAEVRPVTSGAATLKDAMNDALRDWVSNVADTYYLIGTVAGPHPYPAMVRDFQSVIGEEAREQMQAQEGRLPDSLVACIGGGSNAMGLFHPFLDDSSVRIIGVEAAGHGLDK-LHAASLTGGKPGVLHGNRTYLLQDADGQIAEAHSISAGLDYPGIGPEHSWLHESGRVEYVSVTDDEAVAAFQQCTRLEGIIPALESSHAIAYASKIAPA-LPKDHLMVVNLSGRGDKDVSTIAKALGD--EV
MKVLVPVKRVIDYNVKVRVKGDGSGVDLANVKMSMNPFDEIAVEEAVRMKEAGTVDEVIAVSIGVKQSQETLRTALAMGADRAILIVAADDVHQDIEPLAVAKLLKAVVDAEQPGLVICGKQAIDNDMNATGQMLAALLGWSQATFASKIDVEGEQALVKREVDGGMQTIRVKLPAVISTDLRLNEPRYASLPNIMKAKKKPLDEKTPEDYGVDVSPRLEVVKTTEPPERQAGIRVGSVDELVDKLKEAGVLMPPDSRGRFGNFGGRFVSETLMPLILELERQYEHAKTDDSFWAEMHDLWTNYVGRPSPLYHAARLTERLGAKIYLKRDELNHTGAHKINNVLGQIILARRMGKTRIIAETGAGQHGVATATVCAKFGLKCVVYMGAHDVERQQPNVFRMRLLGAEVIPVTSGRGTLKDAMNDAMRDWVTNVRDTFYCIGTVAGPHPYPAMVRDFQAIIGTEAKAQMQEAEGRLPDTLIAAIGGGSNAMGLFYPFLDDPSVRIIGVEAGGKGVSDEQHCASLTGGRPGVLHGNRTYLLQDDDGQILEGFSISAGLDYPGIGPEHAWLHDIGRAEYVSITDREALDAFQLCCETEGIIPALEPSHALAHVAKIAPE-LPADHIICMNLCGRGDKDIFTVARALGI--DI
MKVLVPVKRVIDYNVKVRVKSDGSGVDLANVKMSMNPFDEIAVEEAIRLKEAGTAEEVVAVSIGVKQAQETLRTALAMGADRAILVIAADDVHQDIEPLAVAKILKAVIDEEQPGLVLAGKQAIDNDMNATGQMLSALLGWSQATFASEVKIEGEHAVVTREVDGGLQTIKVKMPAIVTVDLRLNEPRYASLPNIMKAKKKPLDEKTAADYGVDVSPRLEVVKTSEPETRQAGEIVPDVDTLVAKLKEKGVVM-PDEKGRFGDFGGRFVSETLMPLILELEERYEHAKTDPEFWAEMEFLWKHYVGRPSPLYHAERLSERLGAKVYFKRDELNHTGAHKINNVLGQIILARRMGKTRIIAETGAGQHGVATATVCAKFGLQCVVYMGAHDVERQAPNVFRMRLLGAEVVPVTSGRGTLKDAMNDALRDWVTNVRDTFYCIGTVAGPHPYPAMVRDFQAIIGKETREQMQEAEGRLPDSLVAAIGGGSNAMGLFFPFLDDKDVEIIGVEAGGKGVDDREHCASLSGGRPGVLHGNRTYLLQDEDGQILEGSSISAGLDYPGIGPEHSWLHETGRAKYVSITDQEALEAFQLCCETEGIIPALEPCHALAHVMKYAPT-LPADHLLVMNMCGRGDKDIFTVAKHLGV--DM
---------MVDYNVKIRVKADGSGVETANVKMSMNPFDEIAVEEAVRLKESKAATEVIAVSMGVQACQETLRTALAMGADRAIHVLT----DADLQPLAVAKALKAIVDKEQPQLVIMGKQAIDDDANQTGQMLAALLGWAQGTFASKVVPAEGAVTVTREVDGGLETIELKLPAVVTTDLRLNEPRYASLPNIMKAKKKPIETVSPADLGVDPAPRLKTLKVVEPAKRSAGIKVKSVQELVEKLKEAKVIM-PDEDGRFGIFGGRFVSETLMPNILELEAAYALARNDPAYHAEMGGYLKHYVGRPSPLYFADRLTEHLGARIYLKREDLNHTGSHKVNNVLGQILLARRMGKRRIIAETGAGQHGVATATLCARFGLECVIYMGAVDIERQKPNVDRMRLLGATVVPAMSGSMTLKDAMNEALRDWVTNVRETFYCIGTVAGPHPYPMMVRDFQTVIGDEVREQVREAEGRLPDSVIACLGGGSNAMGLFHPFLDDREVLIYGVEAAGLGLESGKHAASLTGGRPGVLHGNRTYLLMDEDGQIQEGHSISAGLDYPGIGPEHSWLHQIGRVKYISATDQEALSAFHLLTRLEGIIPALEPAHALAKVVEMAPS-LPADHVMVMSLSGRGDKDVPQVAEMMAG--QP
MKILVPVKRVVDYNVKVRVKPDQSGVDLANVKMSMNPFCEIAVEEAIRLKEKGIAEEIVVVSIGPAQAQETIRTALAMGADRGIHVTT----DETVEPLGVAKILKGVVEAESPELVLLGKQAIDDDSNATGQMLAALMGWPQATFASEVEKTDSGFKVTREIDGGLQTLAIPSPAIVTTDLRLNEPRYASLPNIMKAKRKPIDAKTPDDYGVDISPRLEVVKVSEPPKREAGVKVETVAELVDKLKEAGVIMTPDANGLFGAYGGRFVAETLMPNVLALEKAYAKWKDDPAFVAELEEFARDFVGRPSPLYFAERLTEEFGAQIWFKRDELNHTGAHKINNCLGQVLLARLMGKTRIIAETGAGQHGVATATVAARFGIPCEVYMGATDVERQKPNVFRMKLLGAKVHAVTSGRGTLKDAMNEALRDWVTNPDDTFYVIGTVAGPHPYPMMVRDFQSVIGREARAQMLERIGRLPDAAVACIGGGSNAMGLFYPFLEDDAVRLIGVEAAGKGVDTPDHAASLNGGRPGILHGNRTYLLQDDDGQIVEGHSISAGLDYPGIGPEHAFLHDAGRAEYRHATDAEALEMFQVCSKLEGIIPALEPAHALARVRDLAKE-LGPDGVILMNMCGRGDKDVFSVAQALGV--EL
MKVLVPVKRVIDYNVKVRVKADGSGVDLANVKMSMNPFDEIAVEEAIRLKEKGVADEVVVVSIGVKQAQDTLRTALAMGADRAILVVAAEDIHDDIEPLAVAKILKAVIDEEQPKLVIAGKQAIDNDMNATGQMLAALLGWGQATFASEVAIEGDTVTVTREVDGGLQTIAVGLPAIITADLRLNEPRYASLPNIMKAKKKPLDTKTAADLGVDVTPRLTVVSTAEPAGRSAGIKVGSVDELVAKLKEGGLVM-PNEQGRFGDFGGRFVSETLMPLILALEAEYEKAKTDDTFWAEMDDLWKHYVGRPSPLYFASRMTEELGAKIYLKRDELNHTGAHKINNVLGQIILARRMGKTRIIAETGAGQHGVATATVCAKFGLKCVVYMGAHDVERQQPNVFRMRLLGAEVVPVTSGRGTLKDAMNDAMRDWVTNVRDTFYCIGTAAGPHPYPAMVRDFQSIIGKEVRWQLQEGEGRLPDTLVAAIGGGSNAIGLFHPFLDDPSVNIIGVEAGGKGVNAKEHCASLTGGRPGVLHGNRTYLLQDDDGQILEGFSISAGLDYPGIGPEHAWLHDTGRAKYVSITDKEALEAFQFSCRTEGIIPALEPSHALAHVMKLAPT-LPSDHILVMNMCGRGDKDIYTVAKHLGQ--DM
MKVLVPVKRVIDYNVKVRVKADGSGVDLANVKMSMNPFDEIAVEAAIRLKEAGQVDEIVVVSVGVAKAQETLRTALAMGADRAILVEATDDVHTDIEPLAVAKVLKALVEEEQPGLVICGKQAIDNDMNATGQMLSALLGWSQATFASELAIEGESATVTREVDGGLQTIKVKMPAVVTVDLRLNEPRYASLPNIMKAKKKPLDTKTPSDLGVDVTPRLSVVTTTEPAARAAGVKVGSVDELVLKLKEAGVIMAPDENGRFGDFGGRFVSETLMPLILELEAQYEHAKTDDSFWAEMHHLWTHYVGRPSPLYHAERLTEMLGAKIYLKRDELNHTGAHKINNVLGQIILARRMGKTRIIAETGAGQHGVATATVCAKFGLKCVVYMGAHDVERQAPNVFRMRLLGAEVIPVTSGRGTLKDAMNDALRDWVTNVADTFYCIGTVAGPHPYPAMVRDFQAIIGQETREQIMQAEGRLPDTIIAAIGGGSNAMGLFYPFLDDKDVAIIGVEAGGKGVNEKEHCASLTGGRPGVLHGNRTYLLQDDDGQILEGFSISAGLDYPGIGPEHAWLHDIGRAQYVSITDVEALDAFQVCCAQEGIIPALEPSHALAHVLKIAPT-LPKDHLLVMNMCGRGDKDIFTVAAALGM--EM
MKVLVTVKRVVDYNVKVRVKSDGSGVELANVKMSMNPFDEIAVEEAIRLKEAGKATEIVAVSIGPAQAAETIRTALAMGADRGLLVKA----DGVVEPLAVAKILAKVVDEEKPGLVIMGKQAIDDDCNQTGQMLAALLGWPQGTFASKLEMSDEGEVVTREVDGGFQTVALKGPAIVTTDLRLNEPRYASLPNIMKAKKKPIAEKSPADYGVEIAPRLEVLKTVEPATRKAGVKVGSVAELVAKLKEAGVLMAPDESGRFGIFGGRFVSETLMPLILELEAQYEHAKTDQSFWDEMNHLWTHYVGRPSPLYFAERLTDRLGAKIYFKRDELNHTGAHKINNVLGQLLLARRMGKTRIIAETGAGQHGVATATVCAKFGMKCVVYMGAHDVERQKPNVFRMRLLGAEVIPVTSGRGTLKDAMNDALRDWVTNVRDTFYCIGTVAGPHPYPAMVRDFQSIIGKEAKEQMMAAEDRLPDTIIAAIGGGSNAMGLFYPFLDDPSVRIIGVEAGGKGVDEKEHCASLTGGRPGVLHGNRTYLLQDEDGQILEGHSISAGLDYPGIGPEHSWLHETGRAEYVSITDKEALAAFQLSCETEGIIPALEPSHALAHVAKIAPD-LPADHLICMNMCGRGDKDIFTVAQHLGF--DI
MKILVPVKRVIDYNVKPRVKSDGSGVDLANVKMSMNPFDEIAVEEAIRIKEAGKAEEIIAVSVGPAKATETLRTALAMGADRAILVET----DEDVEPLAVAKILKAIADEEQPGLVLLGKQSISDDSNQTGQMLAALMGRPQGTFANTIAVEGDHIVVKREIDGGLETVKLSLPAIVTTDLRLNEPRYASLPNIMKAKQKPLAQKTPGDFGVDITPRLKTLKVGEPPVRSAGIKVADVDELVGKLK-LGIAMNPDDRGHFGEFGGRYVAETLMPLVLDLEKHYRAAQADPAFAEQFDDLLQNYVGRPSPLYYAESLTGEVGAQIWFKRDELNHTGAHKINNCIGQILLAMRMGKTRIIAETGAGQHGVATATVCARFGLPCTIFMGATDVARQKPNLFRMKLLGAEVVSVTSGAATLKDAMNEALRDWVANVHDTFYIIGTAAGPHPYPELVRDFQSVIGKEARAQMLERVGRLPDMLVAAIGGGSNAIGLFHPFLDDPDVKMLGIEAAGHGLDK-EHAASLAGGGPGILHGNKTYLLQDEDGQITEAHSISAGLDYPGIGPEHSWLKESGRVDYDSATDVEALDAFQLLCRTEGIIPALEPSHAIAAVVREAVK-MDRDQIILANLCGRGDKDIFTVAEALGT--EI
MKVLTAVKRVVDYNVKVRVKADQSGVDIGNVKMSMNPFDEIAVEAAVRLKEQGVATDVVAVSCGPAQSQETLRTALAIGADRGVLVQA----DAALQPLAVAKLLRAVVQTEQPALVILGKQAIDDDACQTGQMLAALLGWSQATNASAIEIDGGTARVTREVDGGLEVLALTLPAIITADLRLNEPRYVTLPNIMKAKKKPLDVVTAESLGVDPASRLQTLSVQEPEARAPGIKVADVATLVDKLKEAKVIM-PDAQGHFGPYGGVFVAETLMHALDELRASYDHYRVDPAFLEEFNYELKHFVGRPSPVYHARRWSEMLGAQIWFKREDLNHTGAHKVNNCIGQALLARRMGKPRVIAETGAGQHGVATATVAARYGMECVVYMGSEDIRRQASNVYRMKLLGATVVPVTSGSRTLKDALNEAMRDWVTNIENTFYIIGTVAGPDPYPRMVRDFQTVIGNECLTQMPEAIGRQPDYVVAAVGGGSNAMGIFHPYIPYENVRLIGVEAAGEGMETGRHAASLAAGQVGVLHGNRTYVMQNADGQVQETHSVSAGLDYPGVGPEHAWLKDSARAEYVGITDEEALKAFHDCCRTEGIMPALESSHAIAQAVKMAPT-LPRDAVILVNLSGRGDKDMHTVAERAGI--EL
MKILVAVKRVADPNVKVRALADGSGVDLANVKMTMNPFDEIAVEEAVRLKEAGQASDVVVVSIGSEKSAETLRTALAMGADRGLLVRT----DAVVEPLAVAKILKGVVEAERPDIIITGRQAIDDDANQTGQMLSALLGWGQGTFASKIVVGDGTIEVTREVDGGLQTVNLPLPALVTADLRLNEPRYASLPNIMKAKKKPIDERTPADYGVAIEPRLTVVRVHEPATRKAGIKVGSVGELVARLREAGVLMNPDEDGRFGIFGGRFVAETLMPLILDLQEEWNKAKTDPAFQAELKELGAHYIGRPSPLYYAERLTQHLGAKIYFKREELNHTGSHKINNCIGQILLAKRMGKTRIIAETGAGQHGVASATVAARFGFPCVVYMGATDVERQAPNVFRMKLLGADVRPVTAGHGTLKDAMNEALRDWVTNVEDTYYLIGTAAGPHPYPELVRDFQAVIGTEAREQLLQAEGRLPDMVIAAVGGGSNAIGIFHPFLDDKNVQIVGVEAGGKGLDGDEHCASLTAGSPGVLHGNRTYLLQDADGQIKEGHSISAGLDYPGIGPEHAWLHQIGRAEYVPIMDDEALEAFQLLTKLEGIIPALEPSHAIAEVIKRAPK-MGKDQIILMNLSGRGDKDIFTVGKILGM--EL
MKILVPVKRVVDYNVKIRVKPDGTGVELANVKMSMNPFDEIAVEEALRLKEAGKAEEVIVVSIGPAKAEETLRTGLAMGADRAILVET----DQPVEPLAVAKILKGIAEAEAPGLVIMGKQAIDDDSNQTGQMLAALLNWGQATFASKVEIGEGSAKVTREVDGGLQTVEVKLPAIVTTDLRLNEPRYASLPNIMKAKKKPLDKKTPADFGVDTTARLTVLKTEEPGGRKAGIKVASVAELVEKLKEAGVLMNPDEDGRFGIFGGRFVAETLMPLILDLQAEWEKAKTDPEFQAELQYLNTHYTGRPSPLYFAERLTAELGAKIYFKRDELNHTGSHKINNCLGQILLAKRMGKTRIIAETGAGQHGVASATVAARFGLPCVVYMGATDVERQAPNVFRMKLLGAEVRPVTSGHGTLKDAMNEALRDWVTNVDDTYYLIGTAAGPHPYPELVREFQSVIGKETKEQMMAAEGRLPDMLVAAVGGGSNAIGLFHPFLDDDSVQIVGVEAGGKGLDGEEHCASLTAGSPGVLHGNRTYLLQDGDGQIKEGHSISAGLDYPGIGPEHSWLKDVGRVEYVPIMDDEALAAFQMLTRTEGIIPALEPSHALAEVIKRAPK-MGKDQIIVMNLCGRGDKDIFTVGKILGM--GL
MKVLVPVKRVIDYNVKVRVKADGSGVDLANVKMSMNPFDEIAVEEAIRLKEAGKADEVVVVSIGVKQAQETLRTGLAMGADRAILVTAADDVHTDIEPLAVAKILAKVVEEEQPGLVLMGKQAIDNDMNATGQMLAGLLGWAQATYANTLEVEDGAAVVAREVDGGLQTIKVTLPAIVTTDLRLNEPRYASLPNIMKAKKKPLDEKTAEDYGVDVSPRLEVVKTAEPAERAAGIMVGSVDELVTKLKEKGALM-PDEKGRFGIYGGRFVSETLMPLILELEEQYERAKTDQSFWDEMDHLWKHYVGRPSPLYFAERMTEELGAKIYLKRDELNHTGAHKINNVLGQIILAKRMGKTRILAETGAGQHGVATATVCAKFGLKCVVYMGAHDVERQQPNVFRMRLLGAEVVPVTSGRGTLKDAMNDALRDWVTNVHDTFYCIGTVAGPHPYPAMVRDFQAVIGKEVRWQLHEGEGRLPDTVIAAIGGGSNAMGLFYPFLDDPSVNIIGVEAGGKGVDEKEHCASLTGGRPGVLHGNRTYLLQDDDGQILEGFSISAGLDYPGIGPEHSWLHDTGRAKYVSITDKEALEAFQFSCRTEGIIPALEPSHALAHVMKIAPT-LPKDHVIVSNMCGRGDKDIFAVAKHLGQ--DL
MKVLVAVKRVVDYNVAVRVKQDGTGVELDNVKMSMNPFDEIAVEEAVRLKEAGKASEIVAVSVGPQKATETLRTALAMGADRAILVKT----DAKVEPLAVAKLLKTVVAEEAPDLVILGKQAIDDDSNQTGQMLAALLGWSQGVFASKVETGEGMLTVTREVDGGLQTVELKLPAIVTADLRLNEPRYASLPNIMKAKKKPIAEKTPEDCGVDIAPRLTVLKTEAPKKRGGGVKLASVDELIEKLKEAGVLMNPDEDGRFGIYGGRFVAETLMPLILELEEAWKTARQDPAFEAELGALNTHYTGRPSPLYFAERLSEELGARIYFKREELNHTGSHKINNCLGQILLARRMGKTRIIAETGAGQHGVATATVCARFGLPCVVFMGATDVERQKPNVFRMRLLGAEVRPVTAGAGTLKDAMNEALRDWVTNVDTTYYLIGTAAGPHPYPALVRDFQGIIGREAREQMLAQTGSLPSAVVACVGGGSNAIGMFDAFLDDPEVKIFGAEAGGHGMDVEGHAASMNGGRPGVLHGNRTYLLQDENGQILEGHSISAGLDYPGVGPQHAWLRDTGRVTYDPITDKEALDAFHLCTRTEGIIPALESAHGLAEVAKLAPK-MGKDETIVLCLSGRGDKDVHTVAQSMGL--EL
MKILVAVKRVLDYNVKARVKSDGSGVDLANQKLSMNPFDEIACEEAVRLREAGVASEVIVVSCGPAACQETLRSAMAIGADRAVLVET----DAALEPLAVAKLMQHVAQKEGVQFAIFGKQAIDDDAGQTGQMFGALMGWAQASFASKVQISGDTATITREIDGGLETLAMKLPAVITTDLRLNEPRFITLPNIMKAKKKPMEVIKAAELGIDIAPRTVTLHVSEPPTRKAGIKVADPAELVKRLKEAKVIMDPDARGHFGIYGGSFVSETLTHAINELKDAYAKYQHDPAFLAEFRKELAHFVGRPSPVYHAERMSREVGAQIFLKREDLNHTGAHKINNVIGQAMLAKRMGKPRVIAETGAGQHGVATATICARYGLECVVYMGSEDVKRQSPNVYRMKLLGATVVPVESGSKTLKDALNEAMRDWVANVDNTFYIIGTVAGPHPYPMMVRDFQSVIGNECLVQMPQMVGEQPDAVVACVGGGSNAMGIFYPYINHTATRLIGVEAAGEGLDSGKHSASLQKGSPGVLHGNRTYVLQDDNGQVTETHSVSAGLDYPGVGPEHAFLKDIGRAEYVGITDQEALEAFHYLCRTEGIIPALESSHAVAYGMKLAKT-MKPTQSVLVNLSGRGDKDIGTVADLSNA--DF
MKILVPVKRVIDYNVKVRVKADGSGVDLANVKMSMNPFDEISVEEALRLKEAGKATEVVVVSVGPQQATETLRTGLAMGADRGILVKT----DETTEPLAVAKILKGIVEAEEPGLVIVGKQAIDDDCNQTGQMLSALLGWSQGTFASKVDLGDSTVDVTREVDGGLQTVKLKLPAIVTTDLRLNEPRYASLPNIMKAKKKPIDEKTPDDYGVDITPRLTVVTTAEPAAREAGIKVGSVSELVEKLKEAGVLMNPDDRGHFGIFGGRYVAETLMPLILDLEAHYKAAKNDPDFLAEVKNLNTHYTGRPSPLYFAERLTEELGAKIYFKRDELNHTGSHKINNCLGQILLAKRMGKTRIIAETGAGQHGVATATVCARFGLPCVVYMGATDVERQKPNVFRMKLLGAEIVPVTAGAGTLKDAMNEALRDWVTNVDDTYYLIGTAAGPHPYPELVRDFQSVIGKELREQILEAEGRLPDVLVAAVGGGSNAIGLFHPFLDDKDVKIVGVEAGGRGLTGEEHCASLNAGKPGVLHGNRTYLMQDDDGQILEGHSISAGLDYPGIGPEHSWLKEIGRAEYIPIMDDEALAAFQMLTRVEGIIPALEPAHALAQVAKMAPQ-MDKDQIIVMNLCGRGDKDVFAVGEMLGF--DL
MKVLVPVKRVIDYNVKVRVKADGSGVDLANVKMSMNPFDEIAVEEAIRLKEAGVATEIVAVSIGVKQSQETLRTALAMGADRAILIVATDDVHTDIEPLAVAKLLAAVVREEEPGLVLCGKQAIDNDMNATGQMLSALLGWSQATFASEVKIDGAHAHVTREVDGGLQTIKVKLPAIVSVDLRLNEPRYASLPNIMKAKKKPLDEKTPADYGVDITPRLSVLKTAEPAERAAGIKVGSVDELVAKLKEAGAVMPPDENGRFGDFGGRFVSETLMPLILELERQYEFAKTDQAFWDEMHHLWTHYVGRPSPLYFAERLTERLGAKVYLKRDELNHTGAHKINNVLGQIILARRMGKTRIIAETGAGQHGVATATVCAKFGLKCVVYMGAHDVERQAPNVFRMKLLGAEVVPVTSGRGTLKDAMNDALRDWVTNVRETFYCIGTVAGPHPYPAMVRDFQAIIGQEAREQMMEAEGRLPDTLIAAIGGGSNAMGLFYPFLDDKEVAIIGVEAGGKGVNEKEHCASLTGGRPGVLHGNRTYLLQDDDGQILEGFSISAGLDYPGIGPEHAWLHDIGRAKYVSITDAEALDAFQLCCETEGIIPALEPSHALAHVAKIAPD-LPRDHIICMNMCGRGDKDIFTVAKALGQ--DM
MKVLVPVKRVIDYNVKVRVKADGSGVDLANVKMSMNPFDEIAVEQAIRLKEAGTADEVVVVSIGVKQSQETLRNALAMGADRAILVVAADDVHTDIEPLAVAKILKAVVDEEQPGLVLAGKQAIDNDMNATGQMLSALLGWPQATFASELAVDGDTATVTREVDGGLQTIKVKMPAIVTVDLRLNEPRYASLPNIMKAKKKPLEEKTAADYGVDVSPRLQIVGTSEPAERAAGIKVGSIDELVEKLKEAGAVM-PDENGRFGDFGGRFVSETLMPLILELEAQYENAKTDDSFWAEMHDLWTHYVGRPSPLYFAERMTEALGAKIYLKRDELNHTGAHKINNVLGQIILARRMGKTRIIAETGAGQHGVATATVCAKFGLKCVVYMGAHDVERQAPNVFRMRLLGAEVVPVTSGRGTLKDAMNDALRDWVTNVRDTFYCIGTVAGPHPYPAMVRDFQSIIGKETREQMDAAEGRLPDTVIASIGGGSNAMGLFYPFLDDESVNIIGVEAGGKGVNAKEHCASLTGGRPGVLHGNRTYLLQDDDGQILEGFSISAGLDYPGIGPEHAWLHDIGRAQYVSITDKEALEAFKFSCEREGIIPALEPSHALAHVMKIAPE-LPKDHLLVMNMCGRGDKDIFTVARAFGF--DM
MKVLVPVKRVIDYNVKVRVKADGSGVDLANVKMSMNPFDEIAVEEAIRLREKGAADEVVAVSIGVKQATETLRTALAMGADRAVLIVAADDPATDIEPLAVAKLLKAVIDAEAPGLVLCGKQAIDNDMNATGQMLSALLGWSQATFASKVEIEGDHALVTREVDGGLQTIRVRMPAVVSVDLRLNEPRYASLPNIMKAKKKPLEEKTPADYGVDVSPRLEVVKTVEPAARKAGIMVKSVDELVDKLKEAGVIMPPDEQGRFGQFGGRFVSETLMPLILELERRYEHAKTDPDFWAEMQDLWTHYVGRPSPLYFAERLTDRLGAKVYLKRDELNHTGAHKINNVLGQIILARRMGKSRIIAETGAGQHGVATATVCAKFGLQCVVYMGAHDVERQAPNVFRMRLLGAEVIPVTSGRGTLKDAMNDALRDWVTNVRDTFYCIGTVAGPHPYPAMVRDFQSIIGKEVRDQMQAAEGRLPDTLVAAIGGGSNAMGLFYPFLDDKDVAIVGVEAGGKGVDDTQHCASLTGGRPGVLHGNRTYLLQDSHGQILEGHSISAGLDYPGIGPEHSWLHDTGRAKYVSITDAEALEAFQLCCAMEGIIPALEPSHALAHVMKIAPD-LPRDHLLVMNLCGRGDKDIFTVAKHLGF--DM
MKVLVAVKRVVDYNVKVRVKADGTGVETANVKMSMNPFDEIAVEEAVRLKEAGKATEIVVVSVGPTQAQETLRTALAMGADRAILVQT----DVETQSLGVAKALKALAEKEQPGLVILGKQAIDDDANQTGQMLAALLGWAQGTFASKVVPAEGTVAVTREIDGGLETVELKLPAVVTTDLRLNEPRYASLPNIMKAKKKPLETVDAAGLGVDLTPRLKTLKVAEPPKRAGGVKVGSVQELVAKLKEARVIMSPDEHGHFGIYGGRFVAETLMPLILDLEKAYTAAKDDPAFKAEMGYYLNQYVGRPSKLYFAERLTNELGAKIYLKREELNHTGAHKINNCIGQILLAKRMGKTRIIAETGAGQHGVATATVCALFGLPCTIYMGEVDIARQQPNVFRMKLLGAEVKPVTSGSRTLKDAMNEALRDWVTNVGDTFYIIGTTAGPHPYPALVRDFQSIIGHEVREQMVAMEGRLPDTLVACIGGGSNALGLFHPFLDDADVAMVAVEAAGHGIETGAHAASLTGGRPGVLHGNRTYLLQDEDGQILEGHSISAGLDYPGIGPEHSWLHDVGRVTYVSATDKEALDAFQRLSKVEGIIPALESSHALAEVIRRAPT-LPKDHLMVVNLSGRGDKDIFTVARELGV--SL
MKVLVPVKRVIDYNVKVRVKADGTGVDLANVKMSMNPFDEIAVEEAIRLKEAGKAEEVIVVSIGVKQSQETLRTALAMGADRAILVTAADDVHTDIEPLAVAKVLAKIVEEEAPGLVIMGKQAIDNDMNATGQMLAGLLGWAQATYANSLDVEGDAATVAREVDGGLQTIKVGLPAIITADLRLNEPRYASLPNIMKAKKKPLDEKTAADFGVDVSPRLEIVKTSEPEERAAGIKVGSVDELVAKLKDAGALM-PDEKGRFGIYGGRFVSETLMPLILELEEQYERAKTDQSFWDEMDFLWKHYVGRPSPLYHAERLSEQLGAKVYFKRDELNHTGAHKINNVLGQIILAKRMGKTRIIAETGAGQHGVATATVCAKFGLKCVVYMGAHDVERQQPNVFRMRLLGAEVVPVTSGRGTLKDAMNDALRDWVTNVRDTFYCIGTVAGPHPYPAMVRDFQSIIGKETKEQIMEAEGRLPDTIIAAIGGGSNAMGLFYPFLDDKDVKIIGVEAGGKGVNEKEHCASLTGGRPGVLHGNRTYLLQDDDGQILEGFSISAGLDYPGIGPEHAWLHDTGRAEYVAITDKEALEAFQLSCSAEGIIPALEPSHALAHVMKIAPD-LPKDHIIVMNMCGRGDKDIFAVAKHLGV--DI
MKVLVPVKRVIDYNVKVRVKADGSGVDLANVKMSMNPFDEIAVEEAIRLKEAGKADEIVAVSIGVKQSQETLRTALAMGADRAILVIAADDVHTDIEPLAVAKILKAIVDEEQPGIVLCGKQAIDNDMNATGQMLSALLGWSQGTFASELDIESDHAVVTREVDGGLQTIKVKMPAIITVDLRLNEPRYASLPNIMKAKKKPLDEKTAADYGVDVTPRLEIVGTAEPTERAAGIKVGSVDELVAKLKEVGAVMAPDENGRFGDFGGRFVSETLMPLILSLEEQYEKAKTDDAFWAEMHDLWTHYVGRPSPLYFAERLTDHLGAKIYLKRDELNHTGAHKINNVLGQIILARRMGKTRIIAETGAGQHGVATATVCAKFGLKCVVYMGAHDVERQKPNVFRMRLLGAEVIPVTSGRGTLKDAMNDALRDWVTNVRDTFYCIGTVAGPHPYPAMVRDFQAIIGKEAKEQMLTAEGRLPDTLVAAIGGGSNAMGLFFPFLDDASVNIIGVEAGGKGVNEKEHCASLTGGRPGVLHGNRTYLLQDDDGQILEGFSISAGLDYPGIGPEHSWLHDIGRAQYVSITDVEALEAFQLCCLQEGIIPALEPSHALAHVMKIAPT-LPEDHLICMNMCGRGDKDIFTVAKALGF--TM
MKVLVPVKRVVDYNVKIRVKADNSGVDLANVKMSMNPFDEIAVEEAVRLKEAGKADEIIAVSVGPAQAQDVLRTALAMGADRAILITV----DGTVEPLTVAKLLKGVVADVAPELVILGKQAIDDDANQTGQMLSALLGWSQATFASEIELGDGTAKVTREIDDGLQAIEVKLPAIVTADLRLNEPRYASLPNIMKAKKKPFETKEPGDYGVTVERRLNVLRVEEPSQREAGIKVSSAAELIDKLKEAGVIM-PDEKGRFGNYGGRFVSETLMPLILSLEEEYEKAKVDPEFWAEMEDLWKHYVGRPSPLYYAQKMTEELGAKIYLKRDELNHTGAHKINNVLGQIILARRMGKTRIIAETGAGQHGVATATVCAKFGLKCVVYMGAHDVERQMPNVFRMQLLGAEVVPVKSGRGTLKDAMNDALRDWVTNVRDTFYCIGTVAGPHPYPAMVRDFQSIIGKEVRWQLQEGEGRLPDTVIAAIGGGSNAMGLFFPFLDDESVNIIGVEAGGKGVNEKEHCASLTGGRPGVLHGNRTYLLQDDDGQILEGFSISAGLDYPGIGPEHAWLNDIGRAKYVSITDTEALEAFQFSCRTEGIIPALEPSHALAHVMKLAPT-LPKDHIIVMNMCGRGDKDIFTVARHLGV--NI
MKVLVAVKRVVDYNVKIRVKADNTGVELANVKMSMNPFDEIAVEEAIRLKEAGTVTEVVAVSLGVAQCQETLRTALAMGADRGILVQS----DVELQPLAVAKMLKALVEKEAPDLILLGKQAIDDDANQTGQMLAALLGWSQGTFLSKLTLAEGKATVTREVDGGLETLSLTLPSVLTADLRLNTPRYASLPNIMKAKKKPIETLSPADLGVDPAPRLTTLKVEEPASRKAGVRVPDVATLVEKLKEAKVIMTPDDRGHFGLHGGRYVAETLMPLILDLEKAWEATRDDPAFKAELGGYLATYVGRPSPLYFARRLTEALGAKIYFKREDLNHTGAHKINNCMGQILLARRMGKTRIIAETGAGQHGVATATVCALFGMPCVIYMGATDIERQAPNVFRMKLLGAEVRPVTSGAGTLKDAMNDAMRDWVANVADTYYLIGTAAGPHPYPAMVRDLQKVIGEEARAQVLEAEGRLPDTLIACIGGGSNAIGLFHPFLDDPDVRIIGVEAAGEGLDK-RHAASMAGGRLGVLHGNRTYLLQDGAGQITEAHSISAGLDYPGVGPEHAWLKDSGRVEYVPITDDEAVHAFQETTKLEGIIPALESSHAIAHAMKIAPT-LPADHLMVVSLSGRGDKDVGTIAKVLGS--DF
MKILVTVKRVVDYNVKIRVKADGSGVELANVKMSINPFDEISVEEALRLKEAGKAEEVVVVSVGPAKAEETLRTALAMGADRAILVET----EDQVEPLAVAKIVKGVAEAEQPGLIIVGKQAIDDDSNQTGQMLSALLGWAQGTFASKVEIGDGTARVTREVDGGLQTIDIKLPAVVTTDLRLNEPRYASLPNIMKAKKKPLDRHTPADFGVDTAGRLKVLKTEEPSGRKAGIKVKSVAELVEKLKEAGVLMNPDEDGRFGIFGGRFVAETLMPLILDLQDEWNKAKSDPAFKAELEELGAHYIGRPSPLYFAERLTAELGAKIYFKREELNHTGSHKINNCIGQILLAKRMGKTRIIAETGAGQHGVASATVAARFGLPCVVYMGATDVERQAPNVFRMKLLGAEVKPVTAGHGTLKDAMNEALRDWVTNVDSTYYLIGTAAGPHPYPEMVRDFQAVIGQEAKEQMIKAEGRLPDLVVAAVGGGSNAIGIFHPFLDDDGVRIVGVEAGGKGLGGDEHCASITAGSPGVLHGNRTYLLQDGDGQIKEGHSISAGLDYPGIGPEHAWLNDIGRVEYVPIMDHEALEAFQTLTRLEGIIPALEPSHALAEVIKRAPK-MGKDEIILMNLSGRGDKDIFTVGKLLGM--GQ
MKILVPVKRVVDFNVKIRVKADGSGVDLANVKMSMNPFDEIAIEEAVRLKEAGKASEIVVVSIGPAQAQEVVRTGLAMGADRGLLVRT----DAAVEPLAVAKLLKAVAAQESPDLIILGKQAIDDDMNATGQMLAALLRWPQGTFASQVVVRDGSVEVTREVDGGLQTVSLKLPAVVTTDLRLNEPRYASLPNIMKAKKKPLAETTPEALGVDVAPRLEVLTTAEPVTRKAGAKVASVEELVSRLKDVGVLMTPDERGHFGVYGGRFVAETLMPLILDVEKAYHEARADPAFEGEMRQQLKQYVGRPNPLYYAERLTQHLGAKIYFKREELNHTGAHKINNCIGQILLARRMGKTRIIAETGAGQHGVATATVCALYDMPCVIYMGETDIARQAPNVFRMKLLGAEVRAVTSGAKTLKDAMNEALRDWVTNVADTFYIIGTAAGPHPYPTIVRDFQSIIGDEVRTQMQELEGRLPDSLIACVGGGSNAIGLFHPFLDEPTVKMVGVEAAGRGIDKGDHAASINGGRPGVLHGNRTYLLQDEDGQILEGHSISAGLDYPGVGPEHSWLHDAGRVEYSAATDAEALEAFQLCAKTEGIIPALESAHGLAEVIKRAPT-LPKDHLMVLCLSGRGDKDIFSVAQHLGV--SL
MKILVPVKRVIDYNVKPRVKSDGSGVDLANVKMSMNPFDEISVEEAIRLKEAGKAEEIIAVSVGPQKAQETLRTALAMGADRAILVVT----DEEVEPLAVAKILAKIVAEEAPQLVITGKQAIDDDSNQTGQMLAALLGWGQGTFANTVELDSDSITVKREIDGGLQTVKLNLPAVVTTDLRLNEPRYASLPNIMKAKKKPMDEKTPADYGVDISPRLTTITVTEPPVRQAGEKVEDVDALVAKLK-VGAIMNPDDRGHFGEFGGRYVAETLMPLILDLEKHYRAAQADPAFGEQFNDLLQNYVGRPSPLYYAESLTEEVGAQIWFKRDELNHTGAHKINNCVGQILLAMRMGKTRIIAETGAGQHGVATATVCARFGLPCTIFMGATDVARQKPNLFRMKLLGAEVVPVTSGAATLKDAMNEALRDWVANVHDTFYIIGTAAGPHPYPELVRDFQSVIGKEARAQMLDRVGRLPDMLVAAIGGGSNAIGLFHPFLDDPDVKMLGIEAAGHGLDK-EHAASLAGGGPGILHGNKTYLLQDEDGQITEAHSISAGLDYPGIGPEHSWLKESGRVDYDSATDKEALDAFQLLCRTEGIIPALEPSHAIAAVVREAVK-MDRDKIILANLCGRGDKDIFTVAEALGT--EI
MKILVPVKRVIDYNVKVRVKADGSGVDLANVKMSMNPFDEISVEEALRLKEAGKATEVVVVSIGPKKATETLRTGLAMGADRGILVET----DETVEPLAVAKILKSIVEAEEPGLVIVGKQAIDDDSNQTGQMLAALLGWAQGTFASKVDLGDGTVDVTREVDGGLQTIKLKMPAIVTTDLRLNEPRFASLPNIMKAKKKPIDEKTPADFGVDITPRLSVVKTEEPPVRQAGVKVESVAELVDKLKEAGVLMTPDERGHFGIFGGRYVAETLMPLILDLEKAYDDSKKDPAFHAEVENLNTHYTGRPSPLYFAERLTEHLGAKIYFKRDELNHTGSHKINNCLGQILLAKRMGKTRIIAETGAGQHGVATATVCARFGLPCVVYMGATDVERQKPNVFRMKLLGAEIVPVTAGAGTLKDAMNEALRDWVTNVDSTYYLIGTAAGPHPYPEMVRDFQSVIGQELREQIMEAEGRLPDALVAAVGGGSNAIGMFHPFLDDKGVEIYGVEAGGHGLDGDEHCASLAAGKPGVLHGNRTFLLQDDDGQILEGHSISAGLDYPGIGPEHSWLKDIGRVNYVPIMDDEALEAFQMLTKVEGIIPALEPSHALAHVAKLAPK-MDKDQIIVMNLCGRGDKDVFAVGNMLGF--DL
MKILVPVKRVVDHNVKIRVKPDGTGVDLANVKMSMNPFDEIAVEQAIRMKEAGQASEIVAVSVGPAQAQEVLRTALAMGADRAILILA----EGRVEPLAVAKILQKVAQAEAAGLVILGKQAIDDDCNQTGQMLSALLGWSQATFASKIELADDKAIVTREIDSGLQQIEVTLPAVVTADLRLNEPRYASLPNIMKAKKKPLVQQTPEELGVDIAPRLRVLRVEEPGTRATGIKLATVAELLDKLKEAAVIM-PDERGHFGIFGGRYVAETLMPLILDLEKAYSDAKADPAFKAELDNLNTHYTGRPSPLYFAERLTEHLGAKVYFKRDELNHTGSHKINNCLGQILLAKRMGKTRIIAETGAGQHGVATATVCARFGLPCVVYMGATDVERQKPNVFRMKLLGAEIVPVTAGAGTLKDAMNEALRDWVTNVDDTYYLIGTAAGPHPYPELVRDFQSVIGKETREQILAAEGRLPDAIVAAVGGGSNAIGLFHPFLDDKSVEIWGVEAGGRGLNGHEHCASLNAGKPGVLHGNRTYLLQDDDGQILEGHSISAGLDYPGIGPEHSWLKEIGRANYVPITDDEAMAAFQLLTRVEGIIPALEPAHALAQVVKMAPK-MGKDQIIVMNLCGRGDKDVFTVGKMLGF--DL
MKVLVPVKRVIDYNVKVRVKADGSGVDLANVKMSMNPFDEIAVEEAIRLKEAGKAEEVIAVSIGVKQSQETLRTALAMGADRAILVVATDDVHADIEPLAVAKILAKVVEEEQPGLVLAGKQAIDNDMNATGQMLSALLGWSQGTFASELDIDGDKAVVTREVDGGLQTINVTMPSIITVDLRLNEPRYASLPNIMKAKKKPLDEKTAADYGVDVTPRLEIVGTAEPEARAAGIIVGSVDELVEKLKEAGAVMSPDEKGRFGDFGGRFVSETLMPLILDLEAEYEKAKTDDSFWAEMDNLWKYYVGRPSPLYFAERMTEALGAKIYLKRDELNHTGAHKINNVLGQILLARRMGKTRIIAETGAGQHGVATATVCARFGLKCIVYMGAHDVERQAPNVFRMRLLGAEVVPVTSGRGTLKDAMNDALRDWVTNVRDTFYCIGTVAGPHPYPAMVRDFQSIIGKEVIDQLHEGEGALPDTLIAAIGGGSNAMGLFFPFLDHESVNIIGVEAGGKGVNEKEHCASLTGGRPGVLHGNRTYLLQDDDGQILEGFSISAGLDYPGIGPEHSWLHDTGRAQYVSITDKEALEAFQFCCAQEGIIPALEPSHALAHVIKIAPD-LPKDHVLVMNMCGRGDKDIFTVARHLGF--DM
MKIMVPVKRVVDYNVKVRVKSDNTGVELANVKMSMNPFDEIAVEEAIRLKEAGKAEEIVVVSIGPKAAQETLRTGLAMGADRGILVEY----DGETEPLAVAKILKGIVEEENPSIVLLGKQAIDDDCNQTGQMLAQLLGWPQGTFASEVAADGDSVNVTREIDGGLETVKLSLPAVITTDLRLNEPRYATLPNIMKAKRKPIDEKTPGDFGVEMAPRLTTIKVEEPPKREAGIKVESVEELVGKLKEKGVIMSPDEKGHFGKFGGRYVSETLMPLVHQVEKAYRDAIKDPDYLAELDELNRQYIGRPNPLYYAERLTEHLGAKIYMKREDLNHTGAHKINHAIGQVLLAKRMGKTRVIAETGAGQHGVATATVAARFGLECTVFMGAVDIERQKPNVFRMKLLGAEVKPVTSGSATLKDAMNDALRDWVTNVHDTFYIIGTVAGPHPYPMLVRDFQSIIGRETREQLQAQEGRLPDSLVACVGGGSNAMGLFHPFLDDPDVKMYAVEASGHGLDTDKHAASIAGGTPGVLHGNRTYLLQNADGQITEAHSISAGLDYPGIGPEHVWLHEAGRVNYVSATDDEALEAFQLLCRTEGIIPALESSHALAQVMRMAPD-LPKDHIIVMNLSGRGDKDIFTVADALGA--EI
MKILVPVKRVIDYNVKVRVKADGTGVDLANVKMSMNPFDEIAVEEAMRLKEAGTATEVIAVSCGVTACQETLRTAMAIGADRSILVES----DAELQPLAVAKLLAAVAKKETPQLIILGKQAIDDDANQTGQMLAALLGWSQATFASKVVVAGDKATVTREVDGGLETLEITLPAIVTTDLRLNEPRYATLPNIMKAKKKPLEVVKPADLGVDVAPRLTTVTVTEPPKRSAGIKVADVATLIDKLKEAKVIMQPDAGGHFGPYGGVFVAETLMPALAELRAAYAAAQADPEFRAEYEYDLKHYVGRPSPIYHAKRWSGLLGAQIYLKREDLNHTGAHKINNCIGQALLARRMGKPRVIAETGAGQHGVATATVAARYGMECVVYMGSEDVRRQAANVYRMKLLGAKVVPVESGSKTLKDALNEAMRDWVTNIGNTFYIIGTVAGPHPYPMMVRDFQAVIGEECKTQMPELAGRQPDAVIACVGGGSNAMGIFYPYIPVAGVKLIGVEAAGHGLDSGKHSASLTAGRSGVLHGNRTYLLQDENGQVIETHSISAGLDYPGVGPEHAWLKDSARADYVTITDGEALQAFHDLCHFEGIIPALESSHALAYAAKLAPT-LPKDKLLLVNLSGRGDKDMHTVADASGI--KF
MKILVPIKQVATLDEDFEFRDDGRDVDPDFLIHDLNEWDNYTLEEAMRLKEG-PGGEVVVATVGPESVDEELRKCLAKGADRAVRVWS----DEDADAVGVARVLAALARRESPDLIFAGVQAADHACGATGMALAGLLDLPHAAVVAALDYVPGSATVRRELEGGSASVRIGCPAVLTLQLGINTPRYASLRGIKQAAQRPIEVLDAEALGVTAGSASRVRRMYVPEK-GRAQMIEQAARLAQIIKFGGAAMQPDSRGHFGPYGGVFVAETLIPALDELKAAYEACRNNPAFMAEFEYELKHYVGRPSPIYHAKRMSDSLGAQIYLKREDLNHTGAHKVNNCIGQALVARYMGKPRVIAETGAGQHGVATATVAARYGMECVVYMGAEDMKRQAANVYRMKLLGAKVVPVESGSKTLKDALNEAMRDWVTNIHNTFYIIGTVAGPHPYPMMVRDFQSVIGKECLVQMPEMAGRQPDYVIACVGGGSNAMGIFHPYIDVAGVRLIGVEAYGEGLESGRHAASLTGGTPGVLHGNRTYLLQSDDGQIIETHSISAGLDYPGVGPEHAWLKDSDRAEYVGVTDEEALAAFHNLCHLEGIIPALESSHALAYAAKLAPT-LPRDKILLVNLSGRGDKDMHTVAEKSGI--QF
MKVLVPVKRVIDYNVKVRVKPDKSGVDLANVKMSMNPFDEISVEEAVRMKEAGTVTEIVVVSIGPQQAQETLRTALAMGADRGILIKT----DATVEPLAVAKLLAKVVAEESPELVLLGKQAIDDDSNQTGQMLAALLDWPQGTFAYKLEKDGGKLTVTREVDGGLQTVALTLPAIVTVDLRLNEPRYASLPNIMKAKKKEIAEKSPEDYGVDISPRLTVISVTEPPVRKGGEKVEDVAALVAKLK-AGAVMDPDVNGRFGEFGGRYVAETLMPLILELEAEYRKAKEDPAFKAQMDDLWTHYVGRPSPLYFAERMTEHFGAKIYFKRDELNHTGAHKINNCLGQVLLAMRMGKTRIIAETGAGQHGVATATICARFGLKCVVFMGETDVERQKPNVFRMRLLGAEIVPVSSGTGTLKDAMNEALRDWVTNVEDTFYCIGTAAGPHPYPELVRDFQSVIGKEARAQILEREGRLPDAVMACIGGGSNAIGLFHPFLEDESVRLLGVEAAGHGIETGEHAAALNGGKPGILHGNKTYLLQTDDGQIVDAHSISAGLDYPGIGPEHAFLRDTGRAEYLSCTDAEALEAFQLCTRLEGIIPALEPSHAIARVGEAAKE-LGPDGLIILNMCGRGDKDVFSVAKALGV--DM
MKLLVAVKRVIDYNVKVRVKADQTGVDLANVKMSMNPFDEIAVEEAVRLKEAGIATEVVVVSLGVTQAQETLRTALAMGADRGILVQT----DADLQPLAVAKLLKAVVDKEAPQLVILGKQAIDDDSNQTGQMLAALLDWPQATFASKVAVAGNEANVTREIDGGLETLAISLPAIITTDLRLNEPRYASLPNIMKAKKKPLDVIDPASLGVDIAPRLTTLKVTEPPKRQGGVKVASVADLVAKLREAKVIMTPDADGHFGIFGGRYVAETLMPLILEVEKAYATAKADPEFKRQMDYYLADYVGRPSPLYFAERLTEKLGAKVYFKRDELNHTGAHKINNCLGQVLLAKRMGRTRIIAETGAGQHGVATAAVSALFGLPCTVYMGAVDIERQQPNVFRMRLLGAEVRAVESGSRTLKDAMNEALRDWVTNVDDTFYVIGTAAGPHPYPMMVRDFQSVIGIETREQLMAKEGRLPDLLVAAIGGGSNALGLFHPFLDDTDVAMIGVEAAGEGVDTGRHAASLTGGRPGVLHGNRTYLLQDDDGQIIDAHSISAGLDYPGIGPEHSYLHDIGRVQYHSVTDAEALDAFQMLSKLEGIIPALEPAHALAEVVKIAPT-MARDKIIVMNLCGRGDKDIFTVARALGV--SL
MKVLVTVKRVVDYNVKIRVKPDGTGVELANVKMSMNPFDEISVEEALRLKEAGKASEVVVVSVGPAKAEETLRTALAMGADRAILVET----DDAVEPLAVAKIIKGVAEAEQPGLIIVGKQAIDDDSNQTGQMLSALLGWAQGTFASKIEIGDGKAAVTREVDGGLQTIEIKLPAVVTTDLRLNEPRYASLPNIMKAKKKPLDKKTPADFGVDTAARLKVLKTEEPGGRKAGIKVKTVAELVDKLKEAGVLMNPDEDGRFGIFGGRFVAETLMPLILDLQAEWDKAKTDPEFQAELKNLGAHYIGRPSPLYFAERLTEHLGAKIYFKREELNHTGSHKINNCIGQILLAKRMGKTRIIAETGAGQHGVASATVAARFGLPCVVYMGATDVERQAPNVFRMKLLGAEVKPVTAGSGTLKDAMNEALRDWVTNVDDTYYLIGTAAGPHPYPEMVRDFQAVIGIEAKQQMLEAEGRLPDLVIAAVGGGSNAIGIFHPFLDDESVKIVGVEAGGKGLEGDEHCASITAGSPGVLHGNRTYLLQDGDGQIKEGHSISAGLDYPGIGPEHSWLADIGRAEYVPIMDHEALEAFQLLTRLEGIIPALEPSHAIAEVIKRAPK-MGKDEIILMNLSGRGDKDIFTVGKLLGM--GL
MKIFVCVKQVPDTETKIKLNADNSGIDTAGIKWIVNLYDSHAIEEALKIRDA-NGSTVTVVGVGPKRINEALITAMAMGADEAISIDA----PENIDSLLTAQALAKAIGS--ADLILTGKLAIDDNGSAVTQQLAEFLGMPHATVVSKLVLNGNKITVDREIEGGAEVLELTLPSVIGCNRGLNNPRFASLPGIMKARKKPIKELTLSQLDVNIQRKNQFTDFQMPPPKPAAKVLQQVHELVKLLREARVLMDPDAEGRFGPYGGRFVAETLMPLVLDLERAYRAAQADPGFAATMADFWTHYVGRPSPLYFAERLTAHFAAKIYFKRDELNHTGAHKINNCLGQVLLALRMGKTRIIAETGAGQHGVATATVCARFGLPCVVFMGATDIERQKPNVFRMKLLGAEVRPVTSGAATLKDAMNEALRDWVTNVADTFYCIGTAAGPHPYPEMVRDFQSIIGREARAQILEREARLPDAVMACIGGGSNAIGLFHPFIADESVRLIGVEAAGRGIDEREHSAAINGGRPGVLHGNRTYLLQNADGQILEGHSISAGLDYPGVGPEHSYLADIGRAQYLSATDDEALEAFKLCARLEGILPALEPSHALARLGDVARE-IGKGGVVIMNLCGRGDKDVFTVADALGV--SL
MKVLVPVKRVIDYNVKVRVKADGSGVDLANVKMSMNPFDEIAVEEAIRLKEKGIVSEVVAVSIGVKQAQETLRTALAMGADRAILIVAAEDVHTDIEPLAVAKLLKAVIDAEEPGMVLCGKQAIDNDMNATGQMLAALTGWAQATFASQVEVSGDTATVTREVDGGLQTIKVKLPAIISVDLRLNEPRYASLPNIMKAKKKPLDEKTPADYGVDVSPRLSVVKTSEPAARAAGVKVGSVDELMAKLKEAGVIMPPDEQGRFGIYGGRFVSETLMPLILSLDAEYERAKTDPSFWAEMDDLWTHYVGRPSPLYFAERLTEYCGAKIYLKRDELNHTGAHKINNVLGQILLARRMGKTRIIAETGAGQHGVATATVCARFGLQCIVYMGAHDVERQAPNVFRMRLLGAEVVPVRSGRGTLKDAMNDALRDWVTNVHDTFYCIGTVAGPHPYPAMVRDFQSIIGKETKQQIMEREGRLPDTLVAAIGGGSNAMGLFYPFLDDKDVAIIGVEAGGRGVNDKEHCASLTGGRPGVLHGNRTYLLQDDDGQILEGHSISAGLDYPGIGPEHAWLKDVGRAEYVSITDDEALAAFQTCCAQEGIIPALEPSHALAHVLKIAPS-LPADHLLVMNMCGRGDKDIFTVAKHLGF--EM
MKVLVPVKRVIDYNVKVRVKADGSGVDLANVKMSMNPFDEIAVEEAIRLKEAGKADEVIVVSIGVKQAQETLRTGLAMGADRAILVTAADDVHTDIEPLAVAQILARIVAEEEPGLVLMGKQAIDNDMNATGQMLAGLLGWAQATYANTLEVSDGAAVVAREVDGGLQTVKVTLPAIVTTDLRLNEPRYASLPNIMKAKKKPLDEKTAEDYGVDVSPRLEVVKTAEPEARAAGIMVGSVDELVAKLKEKGVVM-PDEKGRFGIYGGRFVSETLMPLILELEEQYERAKTDQSFWDEMDFLWTHYVGRPSPLYFAERLTEELGAKVYFKRDELNHTGAHKINNVLGQIILAKRMGKDRIIAETGAGQHGVATATVCAKFGLKCVVYMGAHDVERQQPNVFRMRLLGAEVVPVTSGRGTLKDAMNDALRDWVTNVRDTFYCIGTVAGPHPYPAMVRDFQSIIGKETKEQMQAAEGRLPDTIIAAIGGGSNAMGLFYPFLDDKSVRIIGVEAGGKGVDEKEHCASLTGGRPGVLHGNRTYLLQDDDGQILEGFSISAGLDYPGIGPEHSWLHDTGRAEYVAITDKEALEAFQVSCRTEGIIPALEPCHALAHVMKIAPD-LPKDHVIVMNMCGRGDKDIFAVAKHLGV--EL
MKILVPVKRVVDYNVKVRVKADGSGVDLANVKMSMNPFDEIAVEEAVRLKEAGIATEVVAISCGPAACQETLRTAMAIGADRGILVES----DVELQPLAVAKLLKALCDKEQPQLVVCGKQAIDDDANQTGQMLAALAGWPQATFASKVVIADGKAVVTREIDGGLETLQLSLPAVVTTDLRLNEPRYATLPNIMKAKKKPLETVKPEDLAVDVAPRLKTLKVVEPAKRSAGVKVADVAELVNKLKEAKVIMSPDASGHFGPYGGVFVAETLFGALDELKAAYAAAQADPAFRAEYEYELKHFVGRPSPIYHAKRWSEMLGAQIYLKREDLNHTGAHKVNNCIGQAMLARRMGKPRVIAETGAGQHGVATATVAARYGMECVVYMGSEDVKRQAANVYRMKLLGATVVPVESGSKTLKDALNEAMRDWVTNIHNTFYIIGTVAGPHPYPMLVRDFQKIIGEECLEQMPEMTGRQPDAVIACVGGGSNAMGIFYPYINVDGVRLIGVEAAGDGMETGRHSASLTAGVPGVLHGNRTYLLQDEDGQIIETHSVSAGLDYPGVGPEHAWLKDIGRAEYQPVTDSEALEAFHTLCRIEGIIPALESSHALAYAAKLAPT-LAKDKILLVNLSGRGDKDMHTVAEKSGI--VF
MKVLVAVKRVVDYKVQIRVKSDNSGVETQNVKMSVNPPDENAIEEAVKLKEQGLATETIAVTIGDDKSQDVLRTSMAMGIDRSILVKS----SNTLEPLAVAKTLVKIIEKENPDLVLLGKQAIDDDSNQTGQILSALMNWPQGCFISKLKIEDNKLLISREIDEGIEKLETSLPAVLTCDLRLNTPRFASLPNIMKAKKKPLDIIEIDTLGIDTESKIKVLNVAEPPKREAGIMVSDVKELVQKLKEAKVIMKPNTLGRFGEYGGMYVSETLMPLLIDLDQSYQKIQKDKKFQKELKDLFKNYVGRPSALHHAKNLSAYLGPKVYFKRDELNHTGAHKINNCLGQILLAKKMGKTRIIAETGAGQHGVATATVCALFGLPCYIYMGSKDIERQKPNVFRMKLLGANIIPVESGSKSLKDAMNEALRDWIKNVRDTFYIIGSTAGPHPYPKMVRDFQSVIGKEAREQILKIEKKLPDYLIACVGGGSNAMGLFYPFLNDKKVQIIGVEAAGKGPKTNQTAATMTSGTPGILHGSYSYVLQDHDGQIKEAHSISAGLDYPGVGPEHSYLKDIKRAKYFGVTDKEALNAFQLCSKLEGIIPALEPSHALAYLIKAFKN-KAKGKTIILNLCGRGDKDLFTAAKAIGF--DE
MKALVPVKRVVDYNVKVRVKSDGTGVDIANVKMSMNPFDEIAVEEATRLKEKGALTEVVAVSCGVTQAQETLRTAMAIGADRGILVES----TEELQPLAVAKLLKALVEKEKPDLIILGKQAIDDDCNQTGQMLAALLDLPQATFASKVEVADGYATVTREVDGGLETIKLKLPAVITTDLRLNEPRYVTLPNIMKAKKKPLETVKPADLGVDVAPRIKTLKVSEPPKRGAGVKVPDVATLVQKLKEAKVIM-PDARGHFGPYGGSFVAETLVHALDELKAAYDKYRNDPEFVAEFRSELTHYVGRPSPVYHAARTSREMGAQIYLKREDLNHTGAHKVNNTIGQALLAKRMGKPRVIAETGAGQHGVATATICARYGLECVVYMGSEDVKRQSPNVYRMNLLGATVVPVESGSKTLKDALNEALRDWVTNVENTFYIIGTVAGPHPYPAMVRDFQSVIGEECLQQMPEMIGRQPDAVVACVGGGSNAMGIFYPYIGHAATRLIGVEAAGHGLDTGRHAASLSAGSPGVLHGNRTYLLQDDNGQVIETHSVSAGLDYPGVGPEHAYLKDIGRAEYVGITDDEALHAFHYLCRTEGIIPALESSHAVAYAMKLAKT-MRPDQSILVCLSGRGDKDIATVAGLLEA--S-
MKVLVPVKRVVDHNVKIRVKADGSGVELANVKMSMNPFDEIAVEEAIRLKEAGKASEVIAVSVGPAQAQETLRTALAMGADRAILITA----EDAVEPLSVAKLLKGVVEAEEPGLVILGKQAIDDDCNQTGQMLSALLGWSQGTFASALELGETKAKVTREVDGGLQAIEIALPAIVTADLRLNEPRYASLPNIMKAKKKPLETRSPQDYGVTVARRLTVLRVEEPAARAAGVKVASVAELLDKLKESGVL--PDEKGRFGIHGGRFVSETLMPLILALEAEYDHAKTDDSFWAEMDGLWKHYVGRPSPLYFAERMTQELGAKVYLKRDELNHTGAHKINNVLGQIILARRMGKTRIIAETGAGQHGVATATVCAKFGLKCVVYMGAHDVERQKPNVFRMKLLGAEVIPVTSGRGTLKDAMNDALRDWVTNVRDTFYCIGTVAGPHPYPAMVRDFQSIIGKEVRWQLQEGEGRLPDTVIAAIGGGSNAMGLFYPFLDDKSVKIIGVEAGGKGVNDEQHCASLTGGRPGVLHGNRTYLLQDDDGQILEGFSISAGLDYPGIGPEHAWLHDVGRAEYVSITDAEALEAFQFSCRTEGIIPALEPSHALAHVMKIAPT-LPRDHIVVMNMCGRGDKDIFAVAEHLGQ--KL
MHVLVPVKRVVDYNVRVRVRSDGSGVDTTGLKMSLNPFDEVAVEQAVRLRQAGQASRVTVVGCGAPLTQDVLRTALAMGADAAILLEP-----GECDGPALVEALSVLVQREGVDLVLCGKQAIDDDLGDTAPMLAALLDWPQAMSVNQLALEDGGLRVHCDGDQGLEQWRLPLPAVLGVDLRLCDPRAISLPNMMKAKKATITTLSLAELAGDRAARFRITGCATPPARAAGVRVEGLTQLLEHLRLPALAM-PDSSGHFGPYGGSFASETLTFALRELCDAYARYQNDPEFIAEFNYELAHFVGRPSPVYHAARTSREMGAQIFLKREDLNHTGAHKINNVIGQAMLARRMGKKRIIAETGAGQHGVATATICARYGLECVVYMGSEDVKRQSPNVFRMKLLGATVVPVESGSKTLKDALNEAMRDWVANVDDTFYIIGTVAGPHPYPMMVRDFQSVIGTECLTQMPPMAAEQPDVVVACVGGGSNAMGIFYPYIPFEKTRLIGVEAAGEGLDSGKHSASLQRGSSGVLHGNRTFILQDENGQITETHSISAGLDYPGVGPEHAWLQEIQRAQYVGITDSEALDAFHYLCRTEGIIPALESSHAFAYAMKLAKE-MRPDQSILVNLSGRGDKDIGTVADLSGE--DF
MKVLVPVKRVIDYNVKVRVKADGSGVDLANVKMSMNPFDEIAVEEAIRLKEAGKAEEVIAVSIGVKQAQETLRTALAMGADRAILVVAADDVHTDIEPLAVAKILAKVIEEEQPGLVLCGKQAIDNDLGATGQMLSALLGWSQAMYANTVDVDGDHAVVTREVDGGLQTIKVKMPTIISTDLRLNEPRYASLPNIMKAKKKPLDEKTAADLGVDVTPRLEIVKTTEPESRQAGEMVGSVDELVAKLKEKGIVM-PDEKGRFGIFGGRFVSETLMPLILSLEEEYEKAKTDDSFWAEMDFLWKHYVGRPSPLYYAERLTERLGAKVYMKRDELNHTGAHKINNVLGQIILARRMGKTRIIAETGAGQHGVATATVCAKFGLKCVVYMGAHDVERQQPNVFRMKLLGAEVVPVTSGRGTLKDAMNDALRDWVTNVRDTFYCIGTVAGPHPYPAMVRDFQAIIGKEAREQMMEAEGRLPDTIIAAIGGGSNAMGLFYPFLDDKEVSIIGVEAGGKGVNDKEHCASLTGGRPGVLHGNRTYLLQDDDGQILEGFSISAGLDYPGIGPEHAWLHEIGRAQYVAITDKEALEAFQLCCETEGIIPALEPSHALAHVMKIAPE-LPKDHIICMNLCGRGDKDIFTVAKHLGV--DM
MKILVAVKRVVDYNVKVRVKADGSDVDIANVKMSMNPFDEIAVEEAVRLKEAGKATEIVAVSLGVKQCEETLRTALAMGADRAIHVET----DAELQPLAVAKLLKAVADKEAPQLIILGKQAIDDDANQTGQMLAALLNAPQGTFASKVDVAGDKVNVTREIDGGLETVALSLPAIITTDLRLNEPRYVKLPNIMAAKKKPLDKLSPADLGVDPAPRLKTLKVAEPAVRSAGIKVGSVAELVAKLKEAKVIMHPDLRGRFGDYGGIYVSETLMAALDELRREYELAKQDPAFMAEYRHELKHYVGRPSPIYHAQRWSEQLGAQIYLKREDLNHTGAHKINNTIGQALLARRMGKKRVIAETGAGQHGVASATVAARYGMECVVYMGAEDIQRQAANVFRMKLLGATVVPVTSGSRTLKDALNEAMRDWVTNVDSTFYILGTAAGPHPYPMLVRDFQAVIGEESKVQMAEMAGRQPDAVVACVGGGSNAIGMFYPYITVPGVRMIGVEAGGDGVETGRHAAPLTAGRPGVLHGNRTYLMQDEHGQIIETHSVSAGLDYPGVGPEHSYLKDIGRVEYTAANDDESLAAFHALCRTEGIIPALESSHALAYAARLAPT-MRKDQIILVNLSGRGDKDIPTVARIAGL--EL
MKVLVPVKRVIDYNVKVRVKADGSGVDLANVKMSMNPFDEIAVEEAIRLKEAGKADEVVAVSIGVKQSQETLRTALAMGADRAILVVAADDVHNDIEPLAVAKILKGVIDEEQPGLVLAGKQAIDNDMNATGQMLAALTGWSQGTFASELDVDGDTATVTREVDGGLQTIKIKMPAIVTVDLRLNEPRYASLPNIMKAKKKPLDEKTPADYGVDVANRLEIVGTSEPEARAAGIVVGSVDELVEKLKEAGAVMPPDEKGRFGDFGGRFVSETLMPLILELEEQYEHAKTDDAFWAEMHDLWTHYVGRPSPLYFAERLTEHLGAKIYLKRDELNHTGAHKINNVLGQIILARRMGKTRIIAETGAGQHGVATATVCAKFGLKCVVYMGAHDVERQAPNVFRMKLLGAEVIPVTSGRGTLKDAMNDALRDWVTNVRDTFYCIGTVAGPHPYPAMVRDFQAIIGKEAKEQMQAAEGRLPDTIIAAIGGGSNAMGLFFPFLDDKEVNIIGVEAGGKGVNAKEHCASLTGGRPGVLHGNRTYLLQDDDGQILEGYSISAGLDYPGIGPEHSWLNDIGRAQYVSITDKEALEAFQLCCTTEGIIPALEPSHALAHVMKIAPE-LPADHIICMNMCGRGDKDIFTVARHLGF--DM
MKILVPVKRVIDYNVKVRVKGDGSGVDLANVKMSMNPFDEIAVEQAIRMKEAGDAEEVVVVSIGVKQSQETLRTALAMGADRAILITAADDVHTDIEPLAVAKLLKAVVDEEQPGMVLCGKQAIDNDMNATGQMLAALLGWSQATFASEIKVDGDHALVKREVDGGMQSIKVKMPAVVSVDLRLNEPRYASLPNIMKAKKKPLDEKTADDYGVDVSPRLEIVKTSEPPERKAGIIVESVDQLVDKLKEAGVIMAPDEKGRFGKFGGRFVSETLMPLILQLEQEYERAKTDDSFWAEMHDLWTHYVGRPSPLYYCERLTERLGAKIYMKRDELNHTGAHKINNVLGQIILARRMGKTRIIAETGAGQHGVATATVCAKFGLKCVVYMGAHDVERQAPNVFRMKLLGAEVIPVTSGRGTLKDAMNDALRDWVTNVRDTFYCIGTVAGPHPYPAMVRDFQSIIGKEAKEQMQAAEGRLPDTIIAAIGGGSNAMGLFYPFLDDKEVSIIGVEAGGKGVNEKEHCASLTGGRPGVLHGNRTYLLQDDDGQILEGFSISAGLDYPGIGPEHSWLHDIGRAQYVAITDAEALEAFQLCCEAEGIIPALEPSHALAHVMKIAPD-LPKDHIVCMNMCGRGDKDIFTVAKALGF--EM
MKVLVPVKRVIDYNVKVRVKADGSGVDLANVKMSMNPFDEIAVEQAIRLKEAGKADEVVAVSIGVKQSQETLRTALAMGADRAILIVAADDVHNDIEPLAVAKLLKAVVDEEQPGLVICGKQAIDNDMNATGQMLAALLGWSQATFASELDIDGDKAVVTREVDGGLQTIKVNMPTVVTADLRLNEPRYASLPNIMKAKKKPLDEKTPADYGVDVGNRLEIVKTAEPETRKAGIKVASVEELVTKLKEAGVLMAPDEKGRFGDFGGRFVSETLMPLILELEEQYEHAKTDQSFWDEMDFLWKHYVGRPSPMYHAERLSEHLGAKIYMKRDELNHTGAHKINNVLGQIILARRMGKTRIIAETGAGQHGVATATVCAKFGLKCVVYMGAHDVERQAPNVFRMRLLGAEVIPVTSGRGTLKDAMNDALRDWVTNVRDTFYCIGTVAGPHPYPAMVRDFQAIIGKEAKEQLQEAEGRLPDTIIAAIGGGSNAMGLFFPFLDDKDVNIIGVEAGGKGVNSKEHCASLTGGRPGVLHGNRTYLLQDDDGQILEGFSISAGLDYPGIGPEHSWLHEIGRAKYVAITDKEALEAFQLCCSLEGIIPALEPSHALAHVMKIAPD-LPKDHIICMNMCGRGDKDIFTVARALGF--EM
MKVLVPVKRVVDANVKVRVKADGSAVELANVKMAMNPFDEIAVEEAIRLKEAGKVEEIVVVSIGPAQAQETLRTALAMGADRAILVKT----DETVEPLGVAKVLKGVVEAEQPGLVLLGKQAIDDDSNQTGQMLAALLGWAQGTFASKIELAGDTANVTREVDGGLQTVALKMPAIVTVDLRLNQPRYASLPNIMKAKKKPLDEKSAADFGADIAPRLKVLKTEEPGGRKAGVKVASVAELVDKLREAGVLMNPDEQGMFGIFGGRFVAETLMPLILDLEEKWNEAKTDPAFRAELQALSTFYAGRPSKLYFAEGLTRHLGAKIYFKREDLNHTGSHKINNCLGQILLAKRMGKTRIIAETGAGQHGVASATVAARFGLPCVVYMGATDVARQSPNVFRMKLLGAEVKPVSAGHGTLKDAMNEALRDWVTNVEDTYYLIGTAAGPHPYPEMVREFQSPIGTEARAQILEQEGRLPDVIIAAVGGGSNAIGLFHPFLDDKDVRIVGIEAGGRGLDGIEHCASMNAGRPGVLHGNRTYLLQNEDGQILDGHSISAGLDYPGVGPEHSWLRDTGRVDYVPVLDDEALEAFQLCTRTEGIIPALESAHAIAHAVKIAPS-MGKDEVIIVNLSGRGDKDVHTVASMMGM--EI
MKVLVPVKRVVDYNVKIRVKPDGSGVDLANVKMSMNPFDEIAVEEALRLKEAGTATEVVAVSIGPAKAQETLRTALAMGADRAILVQT----DDTVEPLDVAKILKGVAEAETPGLIILGKQAIDDDCNQTGQMLAALLGWAQGTFASKVEVAGEAVKVTREIDGGLQTIELKAPAIITTDLRLNEPRYASLPNIMKAKKKPLDTKAPADFGVEVKTRLVVEKTEPPAERQAGVKVGSVAELVDKLKEAGVIMSPDERGRFGIFGGRFVAETLMPLILDLEKAWDDARKDPAFAAQIADLGTHYIGRPSPLYYAERLSDELGARIYLKRDELNHTGSHKINNCIGQILLAMRMGKTRIIAETGAGQHGVATATVCARFGLPCVVYMGAKDIERQAPNVFRMRLLGAEVVPVTAGAGTLKDAMNEALRDWVANVENTYYLIGTAAGPHPYPAMVRDFQSVIGTETRTQILEMAGRLPDLVVAAVGGGSNAIGLFHPFLDDPSVAITGVEAGGEGLEGNLHCASLTAGSPGVLHGNRTYLLQDGDGQILEGHSISAGLDYPGIGPEHSWLKETGRVSYVPIGDEDALAAFQLLARTEGILPALEPAHALAHVADVAPT-MGRDQIIVMNLCGRGDKDVHTVAAALDA--RV
MKVLVAVKRVLDYNVRARVKSDGSGVDLANQKMSMNPFDEIACEEAVRLREAGVASEVIAVSCGPAACQETLRSAMAMGADRAVLVET----SEALEPLAVAKLMRHVAQKEGVTLAIFGKQAIDGDAGQTGQMFAALMGWPQATFASKVEAADGGLAVTREIDGGLETLQLELPAVVTTDLRLNEPRFITLPSIMKAKKKPMEVLEAAALGIDIAPRLKTLKVMEPAARKAGVQVADVNGLVKKLKEAKVIM-PDASGHFGPYGGSFASETLTHALTELREAYARYQHDPAFLAEFQYELAHFVGRPSPVYHAARMSREMGAQIYLKREDLNHTGAHKINNVIGQAMLARRMGKPRIIAETGAGQHGVATATICARYGLQCVVYMGAEDVKRQSPNVYRMKLLGATVVPVESGSRTLKDALNEAMRDWVANVDDTFYIIGTVAGPHPYPVMVRDFQSVIGKECLEQMPAMAAEQPDAVVACVGGGSNAMGIFHPYIPFENTRLIGVEAAGEGLDSGKHSASLQRGSSGVLHGNRTYILQDENGQITETHSISAGLDYPGVGPEHAWLQEIGRAEYVGITDKEALDAFHYLCRTEGIIPALESSHAVAHAMKLAKT-MTPQQSILVNLSGRGDKDIGTVADLSGA--DF
MKVLVPIKRVVDYNVKVRVKSDGSGVDLANVKMSMNPFDEIAVEEAVRLKEAGKATEVVAVSIGVQQTTETIRTALAMGADRGILVKT----DETVEPINVAKILKAVAEQEQPGLIILGKQAIDDDCNQTGQMLAALLGWAQGTFASKVEIDGETLNLTREIDGGLQVLKLKMPAVITTDLRLNEPRYASLPNIMKAKKKPIDEKAPGDYGVDVKPRLEVLKVSEPPQRSAGIKVETIEQLVSKLKAGVIGMSPDERGRFGIFGGRFVAETLMPLVLELDKAYAAAKADPAFQAEIDFMQRDYVGRPSPLYLAARLTEHFGAKIYFKRDELNHTGSHKINNCLGQILLARRMGKTRIIAETGAGQHGVATATVCARFGLPCVIYMGTTDIERQKPNVFRMKLLGAEVVPVTSGTGTLKDAMNEALRDWVTNVENTYYLIGTVAGPHPYPAMVRDFQSVIGEETKKQMLEREGRLPDSLVACIGGGSNAMGLFHPFLDDPSVKIYGVEAAGHGLETGEHCASLKGGAPGVLHGNRTYLLQDDDGQIKDGHSISAGLDYPGIGPEHAWLHETGRAEYVSATDREALAAFQLCSKLEGIIPALEPAHALAFVTKIASA-LPKDHLMVMNMCGRGDKDVFAVADHLGV--TL
MKIMVPVKRVIDSNVKVRVKSDGSGVDLANVKMSMNPFCEIAVEEAIRIKERGEASEVVAVSIGSAKAQDTLRTALAMGADRAILVKT----DGTVEPLAVAKVLKAVAENEKPDLIILGKQAIDDDCNQTGQMLAGLLGVPQGTFASKIELDGDKVKVTREVDGGLETVELTKPAVITTDLRLNEPRYASLPNIMRPRRNPIDETTPEDLGVDIAPRLKVLAVEEPKAREAGIKVDDVPSLVDKLKDAGVLMSPDEQGHFGIYGGRFVAETLMPLILDLERAYNDAKADASFQAEMDSHLATYVGRPSPLYFAERLTQHCGAKIYFKREDLNHTGAHKVNNVLGQIMLALRMGKTRVIAETGAAMHGVATATLCAKFGLPCVVYMGAVDVARQKPNVLRMQMLGAEVRPVESGSKTLKDAMNDALRDWVANVHDTFYCIGTVAGPHPYPAMVRDFRVVIGRETREQMLEAEGRLPDSLIACIGGGSNAMGLFHPFLDEPEIEIYGVEAAGHGLDSGQHAASIAGGKPGVLHGNRTYLLMDEDGQIEEAHSISAGLDYPGIGPEHAWLNDVNRVKFLSATDDEAVAAFQLCSKLEGIIPALEPAHALARMFDIAAT-KPKDHVMVINLSGRGDKDLDSVASYLSA--RE
MKVLVAVKRVVDYNVKIRVKADGSGVELANVKMSMNPFDEIAVEEAIRLKEKGVATEIVAVSAGPQQCQETIRTALAMGADRGILVKT----DQGLEPLAVAKILKGVVEAESPDLVILGKQAIDDDCNQTGQMLAALLGWPQGTFASRLEPADGSLMVTREVDGGLQKVKLAMPAIVTTDLRLNEPRYASLPNIMKAKKKPIDEKTPDDFGVDVTPRLKVTKVAEPAGRQAGVRVGSVAELVEKLKEAGVLMTPDERGHFGIFGGRFVAETLMPLILSLEEAYRAAQKDPEFERELDSLSKHYAGRPSPLYLAERLTEHLGAKVYFKRDELNHTGSHKINNTLGQILLARRMGKTRIIAETGAGQHGVATATVCARFGLPCVVYMGATDVERQKPNVFRMKLLGAEVVPVTAGAGTLKDAMNEALRDWVTNVESTYYLIGTAAGPHPYPEMVRDFQSVIGNEVREQVQAAEGRLPDALVAAVGGGSNAIGLFHPFLDDKDVRIWGVEAGGHGIEGDEHCASLTAGRPGVLHGNRTYLLQDDDGQILEGHSISAGLDYPGVGPEHSYLRETGRVTYVPITDDEAMEAFQLCTRLEGIIPALEPAHALAQVMKLAPE-MPEDEIIVMNMCGRGDKDVFTVGKMMGW--DL
MKVLVPVKRVVDYNVKVRVKSDQSGMDIANVKMSMNPFDEIAVEEATRLKEKGVAAEVIAVSCGVAQSQETLRTAMAIGADRAVLVQT----DAELQPLAVAKLLRAVVDKEQPQLVILGKQAIDDDANQTGQMLAALLGWPQATFASKVEVADGRAVVTREIDGGLETLSLTLPAIVTTDLRLNEPRYVTLPNIMKAKKKPLDTHTPEDLGVDVAPRLKTLKVSEPPARKAGVKVADVAALVDKLKEAKVV----------------MPETLTPALDALERTYREIRHDEAFWQAYRGLLADYVGRPTPLFHAQAISEETGARIFLKREDLNHTGAHKINNCLGQILLARRMGRSRIIAETGAGQHGVATATVCALYGLRCEIYMGAVDAARQASNVARMKMLGATVHPVHDGNATLKDAMNAAIRDWIAHPDDTYYLLGTGAGPHPYPWIVREFQKVIGEETRAQILAHTGRLPDAMIACIGGGSNALGFFHPFLADSAVHLIGVEAGGHGLGTARHAASLNAGRPGVLHGCRSYFLQDDDGQILNAHSISAGLDYPGVGPEHALLHDAGRVRYVSVTDEEAIDAFHWLTRRQGIVPALESAHALAFARKLAPG-LGPDKVVVVCLSGRGDKDIGTVLHAEGA--RA
MKILVPVKRVVDYNVKVRVKADQSGVDIANVKMSMNPFDEIAVEEAVRLKEAGKATEIIAVSCGVTQCQETLRTAMAIGADRGILVET----DADLQPLAVAKLLKALVEKEQPALVIMGKQAIDDDSNQTGQMLAALLDRPQATFASKVVIEGNDALVTREVDGGLETLKVALPAIVTTDLRLNEPRYVTLPNIMKAKKKQLDVVKPADLGVDVTPRLTLLKASDPPSRKAGIKVPDVKTLVEKLKEAKAIM-PDQNGHFGPYGGTFVAETLIEALDELKEMYNQFKDDKEFLNEFHHDLKHFVGRPSPIYFAERLTYKIGAKIYFKREDLNHTGAHKVNNTVGQALLAKKMGKPRVIAETGAGQHGVATATIAARLGLECVVYMGAEDVKRQSPNVYRMKLLGAKVVPVESGSKTLKDALNEALRDWVTNVSNTFYIIGTVAGPHPYPMMVRDFNSVVGKEAIGQMDDLEGKQPDAVIACVGGGSNAMGIFYPYIPYKETRLIGVEAAGHGIDTGKHAAPLTANSPGVLHGNRTYMMQNEEGQIIETHSVSAGLDYPGVGPEHSWLKDTGRAEYVAVNDDEALAAFHNLCKTEGIIPALETSHAIAYAEKLAKE-LPKDKTILVNLSGRGDKDINTVANIAGI--KI
MKVLVPVKRVIDYNVKVRVKADGSGVDLANVKMSMNPFDEIAVEQAIRLKEAGKADEVIAVSIGVKQSQETLRTALAMGADRAILVVATDDVHNDIEPLAVAKILKSIIDEEKPGIVLAGKQAIDNDMNATGQMLGALTGWAQGTFASELDVDGDTATVTREVDGGLQTIKLKMPAIITVDLRLNEPRYASLPNIMKAKKKPMDEKTPADYGVDVTPRLTIVGTAEPETRAAGIIVGSVDELIEKLKEVGAVMPPDEKGRFGDFGGRFVSETLMPLILELEERYEFAKTDDAFWAEMHDLWTHYVGRPSPLYYAERLTQHLGAKIYLKRDELNHTGAHKINNVLGQIILARRMGKTRIIAETGAGQHGVATATVCAKFGLKCVVYMGATDVERQAPNVFRMKLLGAEVIPVTSGRGTLKDAMNDALRDWVTNVRDTFYCIGTVAGPHPYPAMVRDFQAIIGQETKVQMHEAEGRLPDTLIAAIGGGSNAMGLFFPFLDDKDVNIIGVEAGGKGVNSKEHCASLTGGRPGVLHGNRTYLLQDDDGQILEGHSISAGLDYPGIGPEHSWLHEIGRATYVSITDVEALEAFQLSCELEGIIPALEPSHALAHVMKIAPD-LPSDHLLVMNMCGRGDKDIFTVAKALGW--DM
MKVLVPVKRVIDYNVKVRVKADGSGVDLANVKMSMNPFDEIAVEEAIRLREAGKATEVIAVSIGVKQAQETLRTALAMGADRAILVVAADDVHTDIEPLAVAKVLAAIVKEEEPGLVLCGKQAIDNDLGATGQMLSALLGWSQAMYANDIDVDGDHAVVTREVDGGLQTLKVKMPTIISTDLRLNEPRYASLPNIMKAKKKPLDEKTPGDYGVDVTPRLTVVTTGEPSERAAGIKVGSVDELVAKLKEAGAVM-PDEKGRFGQFGGRFVSETLMPLILELEEQYERSKTDKSFWDEMDFLWKHYVGRPSPLYHAERLTEHLGAKVYMKRDELNHTGAHKINNVLGQIILARRMGKTRIIAETGAGQHGVATATVCAKFGLKCVVYMGAHDVERQQPNVFRMRLLGAEVIPVTSGRGTLKDAMNDALRDWVTNVRDTFYCIGTVAGPHPYPAMVRDFQAIIGKETKEQMHEAEGRLPDTLVAAIGGGSNAMGLFFPFLDDKDVQIIGVEAGGKGVNAKEHCASLTGGRPGVLHGNRTYLLQDDDGQILEGFSISAGLDYPGIGPEHSWLHDIGRAEYVAITDVEALEAFQLCCAMEGIIPALEPSHALAHVMKIAPT-LPRDHIICMNMCGRGDKDIYTVAKALGF--DM
MKILVPVKRVASLDDEFELRDDGRDVDPDFCEHDLNEFDEYALEAAVQIKEA-APEEVVVLTVGPEDADDVLRKALAKGADRAIRVDD----AGDADRVAIARVIAKVAENEEPGLVLCGAQSADQGHAQTGMSVGTLLGWARTAVVSRLDFKPGFAQVERELEGGLERLEVETPAVLTIQLGINTPRYASLRSIKQANAKAIECVSPRDIGLADGSLSRVRRVFVPER-GRGEIIQQAARLLEIITVKG--MTPDFRGHFGIHGGRFVAETLMPLILELEQAYEAAKADPAYHAEMAGYLTHYVGRPSPLYFAERLTEHLGAKVYLKREELNHTGSHKVNNVLGQILLARRMGKERIIAETGAGQHGVATATMCARFGLKCVVYMGAVDVERQAPNVFRMKMLGAEVVAVQSGSRTLKDAMNEALRDWVTNVHDTFYCIGTVAGPHPYPAMVRDFQSIIGRETREQMQEMEGRLPDSLIACVGGGSNAMGLFHPFLDDPTVAIYGVEAAGRGLDTHEHAASIAGGRPGVLHGNRTYLLMDGDGQITEAHSISAGLDYPGIGPEHSWLNDVGRVTYLSCTDQEALDAFQLLTRLEGIIPALESAHAIAKVVELAPK-LPKDHLMVVNLSGRGDKDVPQVAEILGT--SL
MKIIVPVKRVVDYNVKIRVKADGSGVELANVKMSMNPFDEISVEEALRLKEAGKASEVVVVSIGPAKAEETLRTALAMGADRAILVET----EDQVEPLTVAKIVKGVAEAEQPGLIIVGKQAIDDDSNQTGQMLSALLGWAQGTFASKVELGDGKVNVTREVDGGLQTVELKLPAVVTTDLRLNEPRYASLPNIMKAKKKPLDKKSPADFGVDTAPRLKVLKTEEPSGRKAGIKVKSVAELVSSLK-AGVLMNPDEDGRFGIFGGRFVAETLMPLILDLQDEWNKAKNDPVFKAELEKLGAHYIGRPSPLYFAERLTAELGAKIYFKREELNHTGSHKINNCIGQILLAKRMGKTRIIAETGAGQHGVASATVAARFGLPCVVYMGATDVERQAPNVFRMKLLGAEVKPVTAGHGTLKDAMNEALRDWVTNVDSTYYLIGTAAGPHPYPEMVRDFQAVIGQEAKEQLLAAEGRLPDLVVAAVGGGSNAIGIFHPFLDDDGVRIVGVEAGGKGLDGDEHCASITAGSPGVLHGNRTYLLQDGDGQIKEGHSISAGLDYPGIGPEHAWLNDIGRVEYVPIMDHEALEAFQTLTRLEGIIPALEPSHALAEVIKRAPK-MGKDEIILMNLSGRGDKDIFTVGKILGM--GQ
MKVLVPVKRVIDYNVKVRVKADGSGVDLANVKMSMNPFDEIAVEEAIRLKEAGKAEEIIAVSIGVKQSQETLRTALAMGADRAILVVAADDVHTDIEPLAVAKILAAIVKEEEPGLVLCGKQAIDNDMNATGQMLSALLGWSQAMYANNVDIDGDSAVVTREVDGGLQTIKVKMPAIISTDLRLNEPRYASLPNIMKAKKKPLDEKTAADYGVDVTPRLEIVKTSEPEERAAGIKVGSVNELVAKLKEVGAVM-PDEKGRFGIFGGRFVSETLMPLILELEEQYERAKTDDSFWSEMDFLWKHYVGRPSPLYHAERLTEHLGAKVYMKRDELNHTGAHKINNVLGQIILARRMGKTRIIAETGAGQHGVATATVCAKFGLKCVVYMGAHDVERQAPNVFRMKLLGAEVIPVTSGRGTLKDAMNDALRDWVTNVRDTFYCIGTVAGPHPYPAMVRDFQAIIGKEAKEQMHEAEGRLPDTIIAAIGGGSNAMGLFYPFLDDKEVNIIGVEAGGKGVNEKEHCASLTGGRPGVLHGNRTYLLQDEDGQILEGFSISAGLDYPGIGPEHAWLHDIGRAQYVSITDKEALGAFQLCCELEGIIPALEPSHALAHVMKIAPE-LPKDHIICMNMCGRGDKDIFTVAKHLGF--DM
MNILVPVKRVVDPNVRVRVGA-GGAIDTNGLKMSLNPFDECALEKALQLKEAGHASQVTVITCGQAHSQDVLRTALAMGADNAVLLDA----GATLDSLAVTRLLHAYLSAHAFGLVLCGKQAIDDDTGGVAAMLAGLLDWPQALDASAIVAHGAGWRVTCGDDSGTATWQLDGAAVVSADLRIAEPRRVSLPNIVKARQKPLATLDAATLGVTLTPQSRIVELRDPPARQAGVKV-DTAALLDALDVGAIAM-PDERGHFGQFGGVFVAETLVHALHELRTSYEKFQKDPSFIAEYERELKYFVGRPSPIYHAQRWSELLGAQIFLKREDLNHTGAHKINNVIGQALLAKRMGKPRVIAETGAGQHGVATATIAARFGMECVVYMGAEDVRRQAANVYRMKLLGATVVPVESGSRTLKDALNEAMRDWVTNVENTFYIIGTVAGPHPYPMMVRDFQRVIGDECKVQMPELIGRQPDAVIACVGGGSNAIGIFYPYIDDTSVQLIGVEAAGDGIESGRHAASLIGGSPGVLHGNRTYLLQDENGQIIETHSVSAGLDYPGVGPEHAWLKESNRAQYVGITDEEALKAFHDCCRIEGIIPALESSHALAYATKLAPT-LAKDKHLLVNLSGRGDKDMHTVAERSGI--QF
MKILVAVKRVVDYNVKIRVKSDSSGVETANVKMSMNPFDEIAVEEAVRLKEGGKATEIVVVSMGAQQSQETIRTALAMGADRGILVQT----DVELQPLAVAKMLKALADKEKPDLIVLGKQAIDDDSNQTGQMVAALLGWPQGTFASKVEMGEGSVKVTREIDGGLETVDLKIPAVVTTDLRLNTPRYASLPNIMKAKKKVIDTVSPADLGVDPTPRLTTLKVSEPPSRKAGVKVADVAELVSKLKEAKVIMSPDDRGHYGIHGGRFVAETLMPLILDVEKAYAAAQADPAFHAELKHYLTHYVGRPSPLYLAQRLTDKLGAKVYLKREDLNHTGAHKINNCMGQILLAMRMGKKRIIAETGAGQHGVATATVCALFGLECVIYMGATDIERQAPNVFRMKLLGATVKPVTSGAGTLKDAMNDALRDWVANVDTTYYLIGTVAGPHPYPMIVRDFQCVIGEEVKVQLQDQEGRAPDSLVACIGGGSNAMGLFHPYLDAPDVRIIGVEAAGHGIKTGKHAASLTGGKPGVLHGNRTYLLQDDNGQIAEAHSISAGLDYPGIGPEHSWLHDIGRVEYVSVTDDEAMEAFQTLTRLEGIIPALESSHAIAHVMKLAPT-LPKDHIMVINLSGRGDKDVGTVARSMGV--EL
MKVLVPVKRVVDYNVKVRVKSDGTGVDIANVKMSMNPFDEIAIEEATRLKEKGVVTEVIAVSCGVLQCQETLRTAMAIGADRAILVET----AEELQPLAVAKLLKALVDKEQPQLVILGKQAIDDDCNQTGQMLAALLGWPQATFASKVEVEGGQAKVTREVDGGLETLALTLPAIITTDLRLNEPRYVTLPNIMKAKKKQLDNVKPEDLGVDVKPRIKTLKVSEPPKRSAGVKVADVAALVDKLREAKVIM-PDVSGHFGIYGGSFVSETLTHAINELKAAYAKYQHDPEFIAEFHSELAHFVGRPSPIYHAARMSREQGAQIYLKREDLNHTGAHKINNTIGQAMLARRMGKPRVIAETGAGQHGVATATICARYGLECVVYMGSEDVKRQSPNVYRMNLLGATVVPVESGSKTLKDALNEAMRDWVANVDNTFYIIGTVAGPHPYPMMVRDFQSVIGAECLQQMPEFIGKQPDAVIACVGGGSNAMGIFHPYIQHAKTRLIGVEAAGEGLESGKHSASLQRGLPGVLHGNRTYVLQNEDGQVTETHSISAGLDYPGVGPEHAFLKDIGRAEYVGITDKEALEAFHYLCRTEGIIPALESSHAVACAMKMARS-MRSDQSLLVCLSGRGDKDIGTVADLSGA--DF
MKILVPVKRVVDYNVKVRVKSDGSGVDIANVKMSMNPFDEIAVEEAVRLKEKGVATEVIAVSCGEAKCQETLRTAMAIGADRGILVET----TEELQPLAVAKLLKALVDKEQPSLIILGKQAIDDDANQTGQMLAALADLPQAAFASKVEVEGDKAKVTREVDGGLETLSIGLPAVVTTDLRLNEPRYVTLPNIMKAKKKPLDTVKPEDLGVDVKPRLKTLKVSEPPKRGAGVKVPDVAALVDKLKEAKVIM-PDAAGHFGPYGGSFVSETLTHAIAELREAYDRYREDPDFLAEFAYELKHFVGRPSPIYHAARTSRELGAQIYLKREDLNHTGAHKINNVIGQAMLARRMGKPRIIAETGAGQHGVATATICARYGLECVVYMGSEDVKRQSPNVYRMNLLGATVVPVESGSRTLKDALNEAMRDWVTNVENTFYIIGTVAGPHPYPAMVRDFQSVIGKECLEQMPSMEGSQPDVVVACVGGGSNAMGIFHPYIPYEQVKLVGVEAAGEGLDSGKHSASIQRGSPGVLHGNRTYILQNEDGQITETHSISAGLDYPGVGPEHAYLADIRRAEYVGVTDGEALAAFHHLCRAEGIIPALESSHAVAYAMKLART-MRPDQSILVNLSGRGDKDIGTVADLSGV--DF
MKVLVPVKRVVDYNVKVRVKSDGTGVDIANVKMSMNPFDEIAVEEAVRLKEKGVVTEVIAVSCGVTQCQETLRTAMAIGADRAILVET----PAELQPLAVAKLLKALVDKEQPQLVILGKQAIDDDCNQTGQMLAALTGMPQGTFASKVEVAGDKVNVTREVDGGLETVALSLPAVVTTDLRLNEPRYVTLPNIMKAKKKQLDILKPADLGVDVAPRIKTLKVSEPPKRGAGVKVPDVATLVNKLKEAKVIM-PDATGHFPTYGGSFVSETLVHALDQLKDAYAHYRNDPEFIAEFQKELKHFVGRPSPIYHAERLSRELGAQIYLKREDLNHTGAHKINNVIGQALLAKRMGKPRVIAETGAGQHGVATATICARYGLECVVYMGSEDVKRQSPNVYRMKLLGATVVPVESGSKTLKDALNEAMRDWVTNVENTFYIIGTVAGPHPYPMMVRDFQRVIGLECLEQMPELAGRQPDAVIACVGGGSNAIGIFHPYIPHENVRLIGVEAEGQGVASGKHAATLTAGSPGVLHGNRTYLLQDEDGQIIETHSISAGLDYPGVGPEHAHLKDIGRAEYVGITDADALSAFHRLCRTEGIIPALESSHAVAYAIKLAPT-LGQDKVLLINLSGRGDKDIGTVADLSGA--AY
MKVLVPVKRVIDYNVKVRVKADGSGVDLANVKMSMNPFDEIAVEQAIRLKEAGQVEEIVAVSIGVKQAQETLRTALAMGADRAILVIASDDVHKDIEPLAVAKILKAIVDEEQPGLVLCGKQAIDNDMNATGQMLSALMGWSQATFASEVTIEGDKAKVTREVDGGLQTIEVTMPTVVTVDLRLNEPRYASLPNIMKAKKKPLDEKTAEDYGVDVSNRLEIVKTVEPAERAAGIKVGSVDELVAKLKEAGAVMAPDEQGRFGDFGGRFVSETLMPLILELEEQYEKAKIDDSFWAEMHDLWTHYVGRPSPLYHAERLTEHLGAKVYMKRDELNHTGAHKINNVLGQIILARRMGKKRIIAETGAGQHGVATATVCAKFGLKCVVYMGAHDVERQAPNVFRMRLLGAEVVPVTSGRGTLKDAMNDALRDWVTNVRDTFYCIGTVAGPHPYPAMVRDFQSIIGKEVREQMQEAEGRLPDTLIAAIGGGSNAMGLFYPFLDDKSVNIIGVEAGGKGVNEKEHCASLTGGRPGVLHGNRTYLLQDDDGQILEGFSISAGLDYPGIGPEHSWLHDIGRAKYVSITDREALEAFQLSCALEGIIPALEPSHALAHVMKIAPE-LPKDHLLVMNMCGRGDKDIFTVARALDF--DM
MKVLVAVKRVVDYNVKIRVKADQTGVELANVKMSMNPFDEIAVEEAIRLREAGVASEIIAVSVGPQQAQETIRTALAMGADRGILVKT----DATVEPLGVAKILKALVEAESPELVILGKQAIDDDSNQTGQMLAALLGWAQGTFASKIEIADGAAKVTREIDGGLQTLTLKMPLIATTDLRLNEPRYASLPNIMKAKKKPIDEQTPEALGVDIAPRLKVLKVEEPPKRKAGVKVESVAELVDKLREAGVIMNPDETGHFGMYGGRFVAETLMPLILELEEAYEAAQADPSFQAELDDYLAHYVGRPSPLYFAERLTEHLGAKIYMKRDELNHTGAHKINNCMGQILLARRMGKRRIIAETGAGQHGVATATVAARFGLPCVIYMGETDIERQKPNVFRMRLLGAEVRSVTSGSRTLKDAMNEALRDWVTNVDDTFYIIGTVAGPHPYPAMVRDFQAVIGNETREQMQAREGRLPDSLVACIGGGSNAMGLFHPFLDDPDVAIYGVEAAGHGLESGAHAASLTGGRPGVLHGNRTYLLQDDDGQIAEAHSISAGLDYPGIGPEHAWLHDTGRVTYVSATDKEALEAFQLLSRLEGILPALEPSHALAHVIKLAPT-LPGDHLMVMNLCGRGDKDIFTIAEALGT--TI
MKVLVPVKRVVDYNVKVRVKADQTGVDLANVKMSMNPFDEIAVEEAVRLKEAGKATEIVVVSIGPKGAQEQIRTALAMGADRGLLIET----DEEVQPLAVAKLLKAVAEAEQPQLVVLGKQAIDDDSNQTGQMLAALLGWAQGTFASKVTVGDGEVEVIREIDGGLETVSLKLPAIVTTDLRLNEPRYASLPNIMKAKKKPLDTKTPGDFGVDVAPRLKTLKVTEPPKRKGGIKVPDIATLVDKLKEAGVIMSPDEHGRFGLFGGRFVAETLMPLILELERAYEAARQDPGFAAEMALFQRDYVGRPSPLYLAERLTEHLGAKIYFKRDELNHTGAHKINNVLGQLLVAKRMGKKRIIAETGAGQHGVATATMCARLGMDCVVYMGETDIVRQKPNVFRMRLLGAEVRGVSSGTATLKDAMNEALRDWVSNVDDTFYCIGTAAGPHPYPMMVRDFQSIIGEETKAQVLEREGRLPDMLVACIGGGSNAIGLFHPFLDDDGVRMIGVEAAGHGIETGEHAASLAGGRPGVLHGNRTYLLQDADGQILNAHSISAGLDYPGIGPEHSWLRDIGRVEYAAVTDREALDAFQLCARLEGILPALEPAHAVAQVVKTAPT-LARDAILVMNMCGRGDKDVFTVAEALGV--DL
MKILVPVKRVIDYNVKIRVAADGSGVETANVKMSMNPFDEIAVEEAVRLKEAGVATEVVVVSAGVAGCVDTLRTAMALGADRAIHVNT----DAELQPLAVAKLLKAVAGREQPQLVICGKQAIDDDANQTGQMLAALLGWGQAAFASKVSVADGRASVTREIDGGLETVSVALPAVITTDLRLNEPRFASLPNIMKAKKKPLDTVTPDELGVDVTPRLKTLKVAEPPKRQAGVKVASVAELVAKLREAKVLMGPDALGHFGPYGGVFVAETLIAALDELREAYEKLKDDPAFRAEYEYELKHYVGRPSPVYHARRLSEHCGAQIYLKREDLNHTGAHKINNVIGQAMVAKHMGKPRVIAETGAGQHGVATATIAARLGMECVVYMGSEDVKRQAANVYRMKLLGATVVPVECGSKTLKDALNEAMRDWVTNVGNTFYIIGTVAGPHPYPMMVRDFQKIIGEECLWQMPEMIQRQPDAVVACVGGGSNAMGIFYPYIPYPNVRLIGVEAGGHGVATGQHSASLSAGRPGVLHGNRTYLLQDENGQIIETHSVSAGLDYPGVGPEHAWLKDTGRAEYVTINDDEALAAFHRMCRTEGIIPALESSHAVAYAMKLAAE-MPKDAAILVNLSGRGDKDMHTVAEKSGI--QF
MKVLVPVKRVIDYNVKVRVKADGSGVDLANVKMSMNPFDEIAVEEAIRLKEAGIATEVIAVSIGVKQSQETLRTALAMGADRAILVVAAEDVHTDIEPLSVAKILKGVIDAEEPGLVLCGKQAIDNDMNATGQMLAALLGWSQATFASKLAIEGDSATVTREVDGGLQTIKVKMPAIVSVDLRLNEPRYASLPNIMKAKKKPLDEKTPADFGVDVTPRHTVVSTAEPKTRKAGEMVGSVDELVAKLKEKGAVMAPDENGRFGDFGGRFVSETLMPLILSLEEEYERAKTDDSFWAEMQDLWTHYVGRPSPLYYAERLTERLGAKIYLKRDELNHTGAHKINNVLGQIILARRMGKTRIIAETGAGQHGVATATVCAKFGLKCVVYMGAHDVERQAPNVFRMKLLGAEVIPVTSGRGTLKDAMNDALRDWVTNVHETFYCIGTVAGPHPYPAMVRDFQAIIGKEAKEQMMLAEGRLPDTIIAAIGGGSNAMGLFYPFLDDKSVGIIGVEAGGKGVNDKEHCASLTGGRPGVLHGNRTYLLQDDDGQILEGFSISAGLDYPGIGPEHSWLHDIGRAEYVSITDAEALEAFQLCCETEGIIPALEPSHALAHVAKIAPN-LPADHLICMNMCGRGDKDIFTVARALGW--EM
MKILVPVKRVIDYNVKPRVKADGSGVDLANVKMSMNPFDEIAVEEAIRIKEAGNAEEIVAVSVGPAKAQETLRTALAMGADRAILVES----DEDLEPLAVAKILKAIVEEEQPGLVLLGKQSISDDSNQTGQMLAALLDRPQGTFANTITLEGDSITVKREIDGGLETVKLTLPAIVTTDLRLNEPRYASLPNIMKAKKKPLDTKSPADFGVDTAPRLKTLKVSEPPVRQAGEKVEDVDALVAKVK-LGIAMRPDDRGHFGEFGGRYVAETLMPNILALEQAYDEAKKDPAFTDQFEDLLEHYVGRPSPLYFAERLTEALGAQVWFKRDELNHTGAHKINNCIGQILLAIRMGKTRIIAETGAGQHGVATATVCARFGLPCVVYMGAEDVRRQSPNVFRMKLLGAEIVPVTSGRGTLKDAMNEALRDWVANVDDTFYIIGTAAGPHPYPAMVRDFQSVIGTEARAQIQQRTSRLPDLLVACIGGGSNALGLFHPFLDDPDVKMLGVEAAGLGLDGDQHAASLTGGAPGILHGNKTFLLQDEDGQITEGHSISAGLDYPGIGPEHAWLKDIGRVEYTAVTDDEALEAFQLLCRTEGIIPALEPSHAIAAVAKRAKE-MDKDAIILANLCGRGDKDIFTVAEKLGV--EI
MKALVPVKRVIDYNVKPRVKADGSGVDLANVKMSMNPFDEIAVEEAIRLKEAGTVSEIVAVSIGPAKAQETLRTALAMGADSAILVET----DDEVEPLAVAKILKAVAAEVEPGLVLLGKQAIDDDSNQTGQMLAALMDRPQGTFANKIVVEGDHVTVTREVDGGLETVKLALPAIVTADLRLNEPRYASLPNIMKAKKKPLETKTPADYGVDTAPRLKTTNVSEPPVRQAGIKVADVDELVAKLK-MGVAMNPDERGHFGQFGGRYVSETLMPLILDLEKEYNKAKTDPAFKAEFEDLLEHYVGRPSPLYYAERLTEELGAQVWFKRDELNHTGAHKINNCIGQILLAVRMGKTRIIAETGAGQHGVATATVAARFGLPCVVYMGAKDVERQQPNVFRMKLLGAEVKPVKAGAATLKDAMNEALRDWVANVHDTFYIIGTAAGPHPYPELVRDFQSVIGREAREQMLARTGRLPDLLVAAIGGGSNAIGLFHPFLDDAEVKMLGVEAAGHGLDK-EHAASLAGGSPGVLHGNKTYLLQDEDGQITEGHSISAGLDYPGIGPEHSWLKETGRVDYTSATDKEALDAFQLLCRTEGIIPALEPSHAIAAVVKVARE-MPQDAIICANLCGRGDKDIFTVADALGV--AL
MKILVPVKRVVDYNVKVRVKADGSGVELANVKMSMNPFDEIAVEEALRLKEAGKATEIIVVSIGPKQATETIRTGLAMGADRGILVQT----DDTVEPLAVAKVLKGIVEEEEPGLAILGKQAIDDDCNQTGQMLAALLGWAQGTFASKVDLGDNTVDVTREIDGGLQTVKLNMPAIVTTDLRLNEPRYASLPNIMKAKKKPIAEKTLADFGVDATPRLKVLNTAEPEARKAGVKVGSVEELVDKLKEAGVLMNPDDRGHFGDFGGRFVAETLMPLILDLEKAYNEAKADPAYAAELKNLNTHYTGRPSALYFAERLTEELGAKIYFKRDELNHTGSHKINNCIGQILLAKRMGKTRIIAETGAGQHGVATATVCARFGLPCVVYMGATDVERQKPNVFRMKLLGAEIVPVTAGAGTLKDAMNEALRDWVTNVEDTYYLIGTAAGPHPYPEMVRDFQSVIGEETKKQLMEVEGRLPDALVAAVGGGSNAIGLFHPFLDDPSVEIYGVEAGGKGLEGEEHCASLNAGKPGVLHGNRTYLLQDDDGQILEGHSVSAGLDYPGIGPEHSWLKDTGRVNYVPATDTEALDAFQMLTRVEGIIPALEPSHALAQVIKMAPQ-MDKDQIIVMNLCGRGDKDVFTVGKLLGF--DL
MKILVPVKRVIDFNVKVRVKADGSGVDMANVKMSMNPFDEISVEEAIRAKEAGKATEVVAVSVGPAQAQETIRTALAMGADRGLLVQT----DVELQPLAVAKILKALVDKEQPQLVILGKQAIDDDANQTGQALAALLGWGQATFASKLVIEDGAALVTREVDGGLETIRVKLPAIITTDLRLNEPRYASLPNIMKAKKKPLDTVSPADLGVDPAPRLKTLKVAEPPKRKGGVKVASVQELVAKLKEARVIMTPDENGRFGLYGGRFVAETLMPLILEVEKAYASARKDAEFASELRYYLTHYVGRPSPLYFAERITEHLGARVYFKREELNHTGAHKINNCMGQVLLARRMGKTRIIAETGAGQHGVATATVCALFGLPCTIYMGEVDIERQKPNVFRMKLLGAEVVPVVSGSRTLKDAMNEALRDWVTNVEDTFYIIGTVAGPHPYPAMVRDFQSVIGNETREQIMQAEGRMPDTLVAAVGGGSNAIGLFHPFLDMPEIAIHGVEAAGHGVETGKHAASLTGGRPGVLHGNRTYLLQTEDGQIEEAHSISAGLDYPGIGPEHAWLNDIGRVKYAAVTDQEALEAFQLCARLEGIIPALESAHALAHVIKIAPG-LPQDNLLVMCLSGRGDKDIFTVADALGV--QI
MKVLVPVKRVIDYNVKVRVKADGSGVDLANVKMSMNPFDEIAVEEAIRLKEAGKADEVIAVSIGVKQSQETLRTALAMGADRAILVVAADDVHTDIEPLSVAKILAAIVKEEEPGLVLCGKQAIDNDLGATGQMLSALLGWSQAMYANKVDVEGDHAVVTREVDGGLQTVKVKMPTIVSTDLRLNEPRYASLPNIMKAKKKPLDEKTPADYGVDVSPRLEIVKTGEPPVRAAGEMVGSVDELVSKLKEKGIVM-PDEQGRFGIYGGRFVSETLMPLILELQEQYERAKTDQSFWDEMDYLWKHYVGRPSPLYHAERLSERLGAKIYMKRDELNHTGAHKINNVLGQIILARRMGKTRIIAETGAGQHGVATATVCAKFGLKCVVYMGAHDVERQQPNVFRMKLLGAEVVPVTSGRGTLKDAMNDALRDWVTNVRDTFYCIGTVAGPHPYPAMVRDFQSIIGKETREQMEEAEGRLPDTIIAAIGGGSNAMGLFYPFLDDKEVSIIGVEAGGKGVNDKEHCASLTGGRPGVLHGNRTYLLQDDDGQILEGFSISAGLDYPGIGPEHSWLHDTGRAQYVSITDAEALEAFQLCCETEGIIPALEPSHALAHVMKIAPQ-LPADHIICMNMCGRGDKDIYTVAKHLGA--DM
MKVLVPVKRVIDFNVKVRVKSDGTGVELTNVKMSMNPFDEIAVEEALRLKEAGKASEVVVVSIGPAQAAETIRTGLAMGADRGVHVKV----DGPVEPLAVAKLLKGVAEEEKPGLIILGKQAIDDDCNQTGQMLAALLGWGQATFASKLEVEGADFKVTREVDGGLQTVKIKGPAIVTTDLRLNEPRYASLPNIMKAKKKPIDEKSAEHYGVDLAPHLEILKTSEPPGRKGGVKVGSVPELVSKLAEAGVLMAPDEHGHFGIFGGRFVAETLMPLILDLEKAYADAKADPTFREEMNAHLKDYVGRPSPLYYAERLSKELGAKIYLKREELNHTGSHKVNNVLGQIMLAQRMGKKRILAETGAGQHGVATATLCARFGLECIVYMGAVDVARQAPNVFRMEMLGAKVVAVQSGSRTLKDAMNEALRDWVTNVHDTYYCIGTVAGPHPYPAMVRDFQAIIGRETREQMMAVEGRLPDSLVACIGGGSNAMGLFHPFLDDPGVEIFGVEAAGHGLDK-LHAASLSGGRPGVLHGNRTYLLMDDDGQIQDAHSISAGLDYPGIGPEHSWLHESGRVTYLSATDKEALDAFQLLTRLEGIIPALESAHAIAKVVELAPK-RRKEHLMVVNLSGRGDKDIPQVAEILRG--KP
MKILVPVKRVVDYNVKVRVKSDGSGVDIANVKMSMNPFDEIAVEEAVRLKEAGVATEVIAVSCGATQCQETLRTALAIGADRAILVES----GEELQPLAVAKLLKALVDKEQPQLVILGKQAIDDDSNQTGQMLAALAGLPQATFASKVVVADGQAQVTREVDGGLETLALNLPAVITTDLRLNEPRYVTLPNIMKAKKKPLETVTPEALGVDVAPRLKTLKVSEPAKRSAGVKVPDVATLVDKLKEAKVLM-PDARGHFGPYGGVFVSETLIYALDELRAAYEKCQQDPAFQEEFHYELKHYVGRPSPVYHAKRWSQELGAQIYLKREDLNHTGAHKINNVIGQAILARRMGKPRVIAETGAGQHGVATATIAARFGMECVVYMGSEDVKRQAANVYRMQLLGARVVPVESGSKTLKDALNEAMRDWVTNVDNTFYIIGTVAGPHPYPMLVRDFQSVIGQECKLQMPELTGRQPDYVLACVGGGSNAMGIFHPYLDHAGVKLIGVEAAGEGIATGHHAAALVGGTPGVLHGNRTYLLQDANGQILETHSISAGLDYPGVGPEHAWLKDSHRAEYVAVTDAEALQAFHDCCRIEGIIPALESSHALAYACKLAPT-LPKDKLVLVNLSGRGDKDMHTVMAVAGK--DA
MKILVPVKRVVDYNVKIRVKPDGSGVELANIKMSMNPFDEIAVEEAIRLKEAGKATEIVAVSIGAQQSSETIRTALAMGADRGILVKA----DGVVEPLAVAKILKKIVEAEQPGLVIMGKQAIDDDSNQTGQMLAALLGWSQGTFASKLVLDGDSVSVTREVDGGLQTVKLKGPAIVTTDLRLNEPRYASLPNIMKAKKKPIEEKTAADYGVDTKPRLEVVKTTEPSGRKAGVKVGSVAELVAKLKEAGVIMSPDERGHFGIYGGRFVAETLMPLILDLEKAYNEAKADPNFKKEMDHTLAHYVGRPSPLYFAERLTEKLGAKIYFKREDLNHTGAHKVNNVTGQIMLAQRMGKKRIIAETGAGMHGVATATLCAKFGLPCIVYMGAVDVERQQPNVLRMKMLGAEVRAVESGSKTLKDAMNEALRDWVTNVTDTFYCIGTVAGPHPYPAMVRDFQCIIGNETREQMQKAEGRLPDSLVACIGGGSNAMGLFHPFLDDRSVDIYGVEAAGHGIPSGQHAASVTGGRPGVLHGNRTYLLMDDDGQIIEAHSISAGLDYPGIGPEHSWLGDMGRIKFLSATDQEAVAAFQLCSQLEGIIPALEPAHALARVFDLAPK-MPKDHLMVVNLSGRGDKDLASVQTWLEA--HK
MKILVPVKRVVDYNVKIRVKPDGSGVDLANVKMSMNPFDEIGVEEALRLKEAGKATEVVVVSIGPAQAAETLRTGLAMGADRGILVKT----DAAVEPLAVAKILKGVVEAEAPGLVILGKQAIDDDCAQTGQMLSALLGWSQGTFASKVVIDGDVLSVTREVDGGLQTVKLKMPAIVTTDLRLNEPRYASLPNIMKAKKKPIDEKTPADFGVDTTPRLKVLTTVEPGARKAGVKVGSVAELVQKLKEAGVIMTPDDRGFFGLYGGRFVAETLMPLILELEKAYDEARNDPAFHAELAHLGKHYTGRPSPLYFAERLTEHLGAKIYFKRDELNHTGSHKINNCLGQILLARRMGKTRIIAETGAGQHGVASATVSARFGYPCTVYMGATDVERQKPNVFRMKLLGATVNPVTSGAGTLKDAMNEALRDWVTNVEDTYYIIGTAAGPHPYPAMVRDFQSVIGTEAKEQMLAAEGRLPDALVAAIGGGSNAIGLFHPFLDDRDVQIFGVEAGGHGLDVPGHAASMAGGRPGVLHGNRTYLLQDGDGQILEGHSISAGLDYPGVGPEHSWLKDTGRVSYVPATDREALDAFQVCTRLEGIIPALEPSHALAHVIKLAPT-MAKDQIILMNMCGRGDKDVFTVAKHLGQ--DM
MKILVPVKRVVDYNVKVRVKSDGTGVDIANVKMSMNPFDEIAVEEAMRLKEAGKATEVIVVSCGVVQCQETLRTAMAIGADRGVLVET----DVELQPLAVAKLIKALADKEQPQLIILGKQAIDDDCNQTGQMLAALLGWPQATFASKVVVDGDKVAVTREVDGGLETLSLTLPAIVTTDLRLNEPRYVTLPNIMKAKKKTLEIIKPADLGVDVAPRLKTLKVSEPPKRSAGIKVPDVATLVSKLKEAKVIMTPDVRGHFGPYGGSFVSETLTHALDELKAAYARYSNDPEFLAEFEDDLNHFVGRPSPIYHAKRWSEKMGAQIYFKREDLNHTGAHKINNVIGQALLAKRMGKPRIIAETGAGQHGVATATICARFGLECIVYMGSEDIKRQAQNVYRMKLLGATVVPVESGSKTLKDALNEAMRDWVTNIENTFYIIGTVAGPHPYPMMVRDFQSVIGNECLEQMPVMTGRQPDYVMACVGGGSNAMGIFYPYIDHHDVQLIGVEAAGEGMASGKHSASLQLGTPGVLHGNRTYLLQDENGQVTETHSVSAGLDYPGVGPEHAWLKDIGRAQYVGITDDEALQAFHDCCLIEGIIPALESAHALAYAAKLAAT-LPKDKTILVNLSGRGDKDMHTVAERMGM--NF
MKVLVPVKRVVDYNVKVRVKSDGTGVDIANVKMSMNPFDEIAVEEAVRLKEKGVVTEVIAVSCGVTQCQETLRTAMAIGADRAILVET----PAELQPLAVAKLLKALVDKEQPQLVILGKQAIDDDCNQTGQMLAALTGLPQGTFASKVEVADGKVKVTREVDGGLETVSLTLPAVVTTDLRLNEPRYVTLPNIMKAKKKQLDVVKPADLGVDVTPRIKTLSVAEPAKRSAGIKVPDVATLVTKLKEAKVIMSPDAQGRFGPYGGRFVAETLIHALDELNEAYARYSQDPEFIREFQYELAHFVGRPSPIYHAKRLSSELGAQIFLKREDLNHTGAHKVNNTIGQALLARRMGKKRVIAETGAGQHGVATATICARYGMECVVYMGSEDVKRQSPNVYRMNLLGARVVPVESGSKTLKDALNEAMRDWVTNIESTFYIIGTVAGPHPYPMMVRDFQRVIGDECLVQMPEMTGRQPDAVIACVGGGSNSIGIFYPYIPHQDVRLIGVEPAGQGVETGKHAATLTAGSPGVLHGNRTYLLQDDAGQIIETHSISAGLDYPGVGPEHAYLKDTGRAEYVVASDAEALAAFHRLCRTEGIIPALESSHALAHALKLAPT-MRPDQHLLVNLSGRGDKDIGTVADLSGA--EY
MKVLVPVKRVIDYNVKVRVKADGSGVDLANVKMSMNPFDEIAVEQAIRLKEAGQAEEVVAVSIGVKQSQETLRTALAMGADRAILVIAADDVHTDIEPLTVAKILAKVVEEEQPGLVLCGKQAIDNDMNATGQMLSALLGWSQATFASEVEVAGDKAKVTREVDGGLQTIEVNMPTVISVDLRLNEPRYASLPNIMKAKKKPLDEKTAADYGVETAPRLEIVKTAEPEARAAGIKVGSVEELMEKLKEAGAVMAPDENGRFGDFGGRFVSETLMPLILSLEEEYEKAKTDDSFWAEMDHLWKHYVGRPSPLYFAERLTEHLGAKIYMKRDELNHTGAHKINNVLGQIILARRMGKTRIIAETGAGQHGVATATVCAKFGLKCVVYMGAHDVERQAPNVFRMKLLGAEVIPVTSGRGTLKDAMNDALRDWVTNVRDTFYCIGTVAGPHPYPAMVRDFQSIIGKEVREQMTEAEGRFPDTVIAAIGGGSNAMGLFYPFLDDKEVAIIGVEAGGKGVNAKEHCASLTGGRPGVLHGNRTYLLQDDDGQILEGFSISAGLDYPGIGPEHAWLHDIGRAEYVSITDVEALEAFQLCCTTEGIIPALEPSHALAHVMKIAPT-LPSDHIICMNMCGRGDKDIFTVARHLGF--DM
MKVLVPVKRVIDYNVKVRVKADGSGVDLANVKMSMNPFDEIAVEQAIRLKEAGQADEVIAVSIGVKQSQETLRTALAMGADRAILINAADDVHTDIEPLAVAKLLKAVVDEEQPSIVLCGKQAIDNDMNATGQMLSALLGWSQATFASEVAIDGDSATVTREVDGGLQTIKVKMPTIVTVDLRLNEPRYASLPNIMKAKKKPLDEKTPADYGVDVAPRLAIVGTTEPETRKAGEMVGSVDELVEKLKEAGTVM-PDENGRFGDFGGRFVSETLMPLILELEEQYEHAKTDDTFWDEMNDLWTNYVGRPSPLYHASRLTEHLGAKIYLKRDELNHTGAHKINNVLGQIILARRMGKTRIIAETGAGQHGVATATVCAKFGLKCVVYMGAHDVERQAPNVFRMRLLGAEVVPVTSGRGTLKDAMNDALRDWVTNVRDTFYCIGTVAGPHPYPAMVRDFQAIIGKETKEQMMAAEGRFPDTIIAAIGGGSNAMGLFFPFLDDKDVGIIGVEAGGKGVNAKEHCASLTGGRPGVLHGNRTYLLQDDDGQILEGFSISAGLDYPGIGPEHAWLHEIGRAQYVSITDVEALEAFQLSCELEGIIPALEPSHALAHVMKIAPT-LPKDHIIVMNMCGRGDKDIFTVAKALGI--EM
MKVLVPVKRVVDYNVKVRVKSDGSGVDIANVKMSMNPFDEIAVEEATRLKEKGVVTEIIAVSIGVSQCQETLRTAMAIGADRGILVET----DAEVQPLAVAKVLKALVDKEKPDLIILGKQAIDDDSNQTGQMLAALAGLPQGTFASKVEVADGKVSVTREVDGGLETVKLSLPAVVTTDLRLNEPRYVTLPNIMKAKKKPLETVKPADLGVDVAPRVKTLSVAEPPKRSAGIKVPDVATLVDKLKVAKVIM-PDAKGHFGPYGGTFVSETLIHALNQLKDVYEHYRHDEAFKAEFRRELAHFVGRPSPIYHADRLSREVGAQIHFKREDLNHTGAHKVNNTIGQALLAKRMGKPRVIAETGAGQHGVATATICARYGMECVVYMGAEDVKRQSPNVYRMHLLGAKVVPVESGSKTLKDALNEAMRDWVTNVENTFYIIGTVAGPSPYPAMVRDFQSVIGEECLKQMPDQIGRQPDAVIACVGGGSNAMGIFYPYIPHEGVRLIGVEAAGEGADSGKHSMSLQKGVPGVLHGNRTYLLQDANGQITETHSISAGLDYPGVGPEHAYLKDIGRAEYVGITDKEALEAFHRLCRTEGIIPALESSHAVAYGMKLAAT-MRPDQHVLINLSGRGDKDIGTVADLTGA--EF
MKVLVAVKRVIDAYVKVRVKSDGSGVETQNVKMSMNPFCEIAVEEAVRLKEAGVATEIVAVSCGPQQSQETIRTALAMGADRGILVQS----DEALEPLAIAKILKAVVDKEQPELVLLGKQAVDNDFGQTGQMLSALLGWSQATYASKIQKADGELTVTREIDGGLETIKVKLPAIVTADLRLNEPRYASLPNIMKAKKKPIDTMSPADLGVDAAPRLSVVKVTEPPARQAGVKVGSVAELVDKLKEAKVIMTPDETGHFGIYGGRFVAETLMPLILEVEKAYAAARQDPSFQEEFDWYAKHYIGRPSPLYFAERLTEHLGAKVYFKRDELNHTGAHKINNTLGQILLARRMGKTRIIAETGAGQHGVATATVCARFNLPCVVYMGATDIERQAPNVFRMKLLGAEVVPVTSGTGTLKDAMNDALRDWVANVESTFYIIGTVAGPHPYPAMVRDFQSVIGREVREQLAEFEGRLPDTLVASIGGGSNAMGLFHPFLDEPSVRMVGVEAAGHGIETGEHAASLNGGRPGVLHGNRTYLLQTDDGQIIDAYSISAGLDYPGIGPEHAWLHDTGRVDYVAITDREALDAFQLCTRLEGIIPALEPSHALAQVAKLAPE-LPKDHVLVVNLCGRGDKDVFSVAKILGV--EL
MKILVPVKRVIDYNVKVRVKPDQSGVELANVKMAMNPFDEIAVEQALRIKEAGQADEIVLVSVGPTQAQETIRTGLAMGADRGIHIEA----DQDVEPLAVAKLLRAVVDKETPGLVICGKQAIDDDSNQTGQMLSALLGWAQATFASGVELAGDKAKIIREVDGGLEHIEVSMPAVITVDLRLNEPRYASLPNIMKAKKKPIDSMSADELGVDTAPRLKVVKVEEPAARSAGIKVGSVAELVDKLKEAKVIMGPDEAGRFGIHGGRFVAETLMPLILEVEKAYYTAKSDPSFESELLYYQKHYIGRPSPLYFASRLTEHFGAKLYLKRDELNHTGAHKINNVLGQALLAKRMGKTKIIAETGAGQHGVATATACALFNLECEVFMGAEDVRRQKPNVDRMRLLGAKVHPVTSGTSTLKDAMNEALRYWVANPETHFYIIGTVAGPHPYPEMVRDFQSVIGIETKEQIREAEGRLPDALIACIGGGSNAMGLFHPFLDDEAVDIYGVEAAGHGIDTGEHAASLTGGRPGVLHGNRTYLLQTDEGQIKDAHSISAGLDYPGIGPEHAWLHDIGRVNYVSATDEEALEMFHLCSRLEGIIPALEPSHALAFASTFLPS-LGKDKIVVLNMCGRGDKDLEAVLPMLDA--KL
MKVLVPVKRVVDYNVKVRVKSDGSGVDIANVKMSMNPFDEIAVEEAVRLKEKGVVTEVIAVSCGVAPCQETLRTAMAIGADRAILVQT----PAELQPLAVAKLLKALVDKEQPGLIILGKQAIDDDANQTGQMLAALADLPQATFASKVEVAGDKVNVTREVDGGLETLSLSIPAVVTTDLRLNEPRYVTLPNIMKAKKKQLDTVTPADLGVDVTSKLKTVKVSEPPKRSAGIKVPDVAALVAKLQEAKVIM-PDASGHFGIYGGSFVSETLTHAIEELKHAYARYQHDPAFIAEFESELAHFVGRPSPIYHAARSSQEHGAQIFLKREDLNHTGAHKINNVIGQAMLAKRMGKPRIIAETGAGQHGVATATICARYGLECVVYMGSEDVKRQSPNVFRMKLLGATVVPVESGSKTLKDALNEAMRDWVANVDNTFYIIGTVAGPHPYPMMVRDFQSVIGNECLVQMPEMKSEQPDAVLACVGGGSNAIGIFYPYIKHAGTRLFGVEATGEGLESGKHAASLQRGSAGVLHGNRTYLLQDENGQVTETHSISAGLDYPGVGPEHAFLKDIGRAEYVGATDAEALDAFHYLCRTEGIIPALESAHAFAYARKLAPT-MRPDQSILVNLSGRGDKDIGTVADLSGE--DF
MKVLVPVKRVVDYNVKVRVKSDGTGVDIANVKMSMNPFDEIAVEEAVRLKEKGVATEVIAVSCGVAQCQETLRTAMAIGADRGILVET----TEELQPLAVAKLLKALVDKEQPGLIILGKQAIDDDANQTGQMLAALADLPQATFASKVEVAGDKVNVTREVDGGLETLALSLPAVITTDLRLNEPRYVTLPNIMKAKKKQLDTVKPEELGVDVAPRLKTLKVAEPAKRGAGVKVPDVATLVSKLKEAKVIM-PDASGHFGRFGGSFASETLTHALTELRDAYAKYQNDPEFVAEFQSELAHFVGRPSPVYHAARMSREMGAQIYLKREDLNHTGAHKINNVIGQAMLARRMGKPRIIAETGAGQHGVATATICARYGLECIVYMGAEDVKRQSPNVYRMRLLGATVVPVESGSRTLKDALNEAMRDWVANVDNTFYIIGTVAGPHPYPAMVRDFQKVIGEECLTQMPEFADRQPDAVVACVGGGSNAMGIFHPYIPFENTRLIGVEAAGEGLDSGKHSASLQRGSSGVLHGNRTFILQDENGQITETHSISAGLDYPGVGPEHAWLQELGRAQYVGITDQEALDAFHYLCRTEGIIPALESSHAVAYAMQLAKT-MRADQSILVNLSGRGDKDIGTVADLSGA--DY
MKILVPVKRVVDYNVKVRVKADGSGVELANVKMSMNPFDEIAVEEALRLKEAGKATEIVVASVGPQQATETIRTGLAMGADRGILVKT----DETTEPLAVAKILKGIVEEEEPGLVILGKQAIDDDCNQTGQMLAALLGWAQGTFASKVDLGDGTVDVTREIDGGLQTVKLNMPAIVTTDLRLNEPRYASLPNIMKAKKKPIDEKAPGDYGVDIAPRLKVLNTAEPESRKAGVKVESVAELVDKLKEAGVLMNPDENGHFGIFGGRFVAETLMPLILDLEKAYEDAKKDPAFEAELTQLNTHYTGRPSPLYFAERLTEELGAKIYFKRDELNHTGSHKINNCLGQILLAKRMGKTRIIAETGAGQHGVATATVCARFGLPCVVYMGATDVERQKPNVFRMKLLGAEIIPVTAGAGTLKDAMNEALRDWVTNVDSTYYLIGTAAGPHPYPEMVRDFQSIIGEETRSQIQDAEGRLPDAIVAAVGGGSNAIGLFHPFLDDTSVKIYGVEAGGNGLDGDEHCASLNAGKPGVLHGNRTYLLQDDDGQILEGHSISAGLDYPGIGPEHSWLRDTGRVTYVPITDNEALDAFQMLTRVEGIIPALEPSHALAQVIKMAPQ-MDKDQIIVMNLCGRGDKDIFTVGNLLGF--DL
MKVLVPVKRVVDYNVKVRVKSDGTGVDIANVKMSMNPFDEIAVEEAVRLKEKGLVTEVIAVSCGDTKCQETLRTAMAIGADRGILVET----TEELQPLAVAKLLKALVDKEQPQLIILGKQAIDDDANQTGQMLAALADLPQATFASKVDLADGKVTVAREVDGGMETLTLTLPAVITTDLRLNEPRYVTLPNIMKAKKKTLDVFKPEDLGVDVTPRLKTLKVSEPPKRGAGIKVADVAALVDKLKEAKVIMQPDATGHFGNYGGTFASETLTHAIAELRDAYAKFKDDPAFLAEFHYELKHFVGRPSPVYHAARTSQEMGAQIYLKREDLNHTGAHKINNVIGQAMLARRMGKPRVIAETGAGQHGVATATICARYGLECVVYMGSQDVKRQSPNVYRMNLLGATVVPVESGSKTLKDALNEAMRDWVTNVENTFYIIGTVAGPHPYPMMVRDFQSVIGNECIDQMPAMEGKQPDVVVACVGGGSNAMGIFHPYIPFANTRLIGVEAAGEGLDSGKHSASILRGTPGVLHGNRTYLLQNEDGQVTETHSISAGLDYPGVGPEHAFLADIGRAEYVGCTDTEALEAFHYLCRTEGIIPALESAHAVAYAMKLAKT-MRPDQSILVNLSGRGDKDIGTVADLSGV--DF
M---------VD-----KEQPXPQRARRCRAGRLLNPFDEIALEEAXRLKEAGKVTEVVAVSCGVAQCQETLRTGMAIGADRGILVET----ATELEPLAVAKLLKXLVDKEQPQLVILGKQAIDDDSNQTGQMLAALLGWPQATFASKVVLEDGKATVTREVDGGLETLALTLPAIITTDLRLNEPRYVTLPNIMKAKKKPLDTVKPEXLGVDVTPRLKTLKVAEPAKRSAGIKVPDVATLVAKLREAKVIMKPDAKGHFGPYGGAFAAETLTFALAELNAAYEHYSKDPIFLDEFRYELKHFVGRPSPIYHAKRWSGQAGAQIYFKREDLNHTGAHKINNVIGQALLARRMGKQRIIAETGAGQHGVATATICARFGLECVVYMGSEDVKRQAQNVYRMKLLGATVVPVESGSKTLKDALNEAMRDWVTNIENTFYIIGTVAGPHPYPMLVRDFQSVIGEECLVQMPEMTGRQPDYVVACIGGGSNAMGIFYPYIDQQQVQLVGVEAAGEGLDSGKHAASLTKGYPGVLHGNRTYLLQDQNGQIIETHSVSAGLDYPGVGPEHAYLKDSGRAQYVSITDEEALQAFHDCCHIEGIIPALESSHALAYAAKLAAT-LPKDKIVLANLSGRGDKDMHTVAERMGL--KF
MKVIVPVKRVIDYNVKVRVKADGSGVDLANVKMSMNPFDEIAVEQAIRLKEAGKADEVIAVSVGVKQAQETLRTALAMGADRAILVIASDDVHTDIEPLTVAKILKGIIDEEQPGLVLCGKQAIDNDMNATGQMLSALMGWSQATFASELDIDGDSATVTREVDGGLQTIKVNMPTVVTVDLRLNEPRYASLPNIMKAKKKPLDEKTAADYGVDASPRLEIVNTVEPAARAAGIKVGSVDELIEKLKEAGAVMAPDENGRFGDFGGRFVSETLMPLILSLEEEYEKAKTDESFWAEMHDLWTHYVGRPSPLYYAERLTEHLGAKIYLKRDELNHTGAHKINNVLGQIILARRMGKTRIIAETGAGQHGVATATVCAKFGLKCIVYMGAHDVERQAPNVFRMRLLGAEVIPVTSGRGTLKDAMNDALRDWVTNVRDTFYCIGTVAGPHPYPAMVRDFQSIIGKEVREQMHEAEGRLPDTLIAAIGGGSNAMGLFFPFLDDKSVNIIGVEAGGKGVNMKEHCASLTGGRPGVLHGNRTYLLQDDDGQILEGYSISAGLDYPGIGPEHAWLHEIGRAQYVSITDKEALEAFQLSCQLEGIIPALEPSHALAHVMKIAGD-LPSDHLLVMNMCGRGDKDIFSVAKHLGF--DM
MKVLVPIKRVVDYNVKVRVKADNSGVDLANVKMAMNPFCEIAVEEAVRLKEKGVVTEIVAVTVGPKAAQEQLRTAMALGADRSILVET----DEEVQPLGIAKALKAIVDEEKPELVILGKQAIDGDNNQTGQMLAALAGMPQGTFASEVDVADGKVKVTREVDGGLQTVELSLPAVVTTDLRLNEPRYASLPNIMKAKKKPLDTKTAADLGVDLTPRVTTEKVEAPAERQAGIIVGSVDELVEKLKEAKVIMSPDARGHFGRFGGSFVSETLMGALDELTAMYERLKDDPQFRADFDYDLAHYVGRPSPLYLAERWSKQLGAKIWLKREDLNHTGAHKVNNTIGQALLAKHMGKPRVIAETGAGQHGVATATVAARLGLECQVYMGAEDVERQKLNVYRMKLLGAEVIPVTSGSRTLKDAMNEAMRDWVTNVDNTFYIIGTVAGPHPYPQLVRDFQCIIGREAREQSLKQAGQLPDALVACVGGGSNAIGLFHPFLNDEDVLMYGVEAAGDGIETGRHAAPLNAGRPGVLHGNRTYLMEDDNGQIIETHSVSAGLDYPGVGPEHSWLKDIGRVNYVAADDQEALSAFRELTQVEGIMPALESAHALAYARKLAPT-MSADQNIVVNLSGRGDKDILTVAAIDGI--DF
MKVLVAVKRVVDYNVKVRVKTDETGVELANVKMSMNPFDEIAVEEAIRMKEAGTVTEIVAVSLGVAACQETLRTAMAMGADRAILVQT----DVDLQPLAVARALKAIVDREKPDLVLVGKQAIDDDSNQTGQMLAAMTGWPQATFASKVELAGRKTKITREIDGGLQTIETALPAVISVDLRLNEPRYASLPNIMKAKKKPLETLTPEDLGIDVSPRLKVLKVTEPPKRQAGIKVADVAELVGKLKEAKVIMTGDSRGHFGIYGGRYVAETLMPLILEVEEAYNTLRRDPAFRAELNQLLSAYVGRPSPLYLARSLSDELGARIYLKREDLNHTGAHKINSCLGQILLARRMGKTRIIAETGAGQHGVATATVCALFGLSCVIYMGATDIARQQPNVFRMKLLGADVRAVQSGAATLKDAMNEALRDWVAHVRDTYYLIGTVAGPHPYPTMVRDFQCVIGEETRAQMQDECGALPDSLVACVGGGSNAMGLFHPFLDDRDVRIIGVEAAGHGLETGKHAASLAGGRPGVLHGNCTSILQDDDGQIAEAHSISAGLDYPGIGPEHAWLHDTGRVEYVSVTDEEALEAFHRLTRREGIIPALESAHALAHAIRVAPD-LPQDHRMVVCLSGRGDKDMNTVAAAMGI--AL
MNIVVCVKYVPDATADRSFDASDNTVDREGVDGLLSELDEYAVEQALQVAEE-NDGEVTVVTVGPADAADAVRKALQMGADAGVHVED----DAGSDAVATSLVLAKAIEKLEHDLVFFGMSSTDGLMGVVPTMVAERLGLPAVTFASEVTVDGSTVTVRRDGDTATETITASAPAVVSVTDQSGEPRYPSFKGIMAAKKKPVEDLTLDDLGIEAAAWTKVLSFAERPPRTAGEIVDGGVKLAEFLASKKFVM-PDARGHFGRFGGRFMPEALIAPLDELERSWREAQADPTFTGELERMMHEYAGVPSLLYDATRLSQRAGARILLKREDLNHTGAHKVRNVLGQALLTKRMGKHRVIAETGAGQHGVATATACAYLDLECIVYMGEVDTERQALNVARMQMLGATVVPVTTGSRTLKDAINEALRDWVANVESTHYLLGTAAGAHPFPTLVRDLTRGIGDEARAQCLELTGALPDAAVACVGGGSNAIGLFAGFVDDPSVRLYGFEAGGDGFETGRHAATITAGDVGVLHGTRSYLLQDADGQTIESHSISAGLDYPGVGPEHAWLAETGRATYAPITDDEAMAAFDLLCKTEGIIPAIESAHAIAGALKVAAD-LGPDATIVVNLSGRGDKDVHTAAEYFGLLGEA
MKILVTIKQVAALDEDFEMRGDGRDVDPDFLLHDLNEWDNYTLEEAMRLKEG-PGGEVVVVTVGPDSADEELRKCLAKGADRAIRIWS----DEEADPIAVARVLAALARRENAALVFAGVQGSDHAYGATGMALAALLDAPHAAVVAALEYQPGTATVRRELEGGLAQVRVECPAVLTLQLGINTPRYASLRGIKQAASREIEVLEPAALGVAPGSLSRVRRMYVPER-GRAQMIEQAAKLAQLIKFRGEAM-PDTRGHFGPYGGSFVSETLVSALDELRDAYARYQHDPEFLAEFHRELKHFVGRPSPVYHAERWSRELGAQIYLKREDLNHTGAHKINNVIGQAMLARRMGKPRVIAETGAGQHGVATATIAARYGMECVVYMGAEDVRRQAQNVYRMNLLGAKVVPVESGSKTLKDALNEAMRDWVTNVENTFYIIGTVAGPHPYPMMVRDFQCVIGEECKVQMPELAGRQPDAVIACVGGGSNAMGIFHPYIDLPDVRLIGVEAAGDGLGTGRHSASLTMGSPGVLHGNRTYLLQDENGQVIETHSVSAGLDYPGVGPEHAWLKDSKRAEYVCIDDEEALQAFHDCCRIEGIIPALESSHALAYARKYAPT-LPKDQILLVNLSGRGDKDMHTVAQRAGV--AW
MKVLVPVKRVVDYNVKVRVKSDGTGVDIANVKMSMNPFDEIAVEEAVRLKEKGVVTEVIAVSCGVAQCQETLRTAMAIGADRGILVET----TEELQPLAVAKLLKALVDKEQPGLVILGKQAIDDDCNQTGQMLAALADLPQATFASKVEVVDGKAHVTREVDGGLETLAVTLPAIITTDLRLNEPRYVTLPNIMKAKKKQLDTFKPEDLGVNVAPRIKTLSVAEPAKRSAGIKVPDVATLVDKLKVAKVIM-PDAKGHFGKYGGSFVSETLTHAINELKDAYAKYQHDPEFLAEFQSELAHFVGRPSPVYHAARMSREMGAQIFLKREDLNHTGAHKINNTIGQAMLAKRMGKPRVIAETGAGQHGVATATICARYGLECVVYMGSEDVKRQSPNVYRMKLLGATVVPVTSGSKTLKDALNEAMRDWVANVDNTFYIIGTVAGPHPYPMMVRDFQSVIGNECLVQMPEMKTKQPDAVIACVGGGSNAMGIFHPYIQHDQTRLIGVEAAGEGLESGKHSASIQKGSPGVLHGNRTYVLQDDNGQVTETHSISAGLDYPGVGPEHAFLADIGRAEYVGITDKEALDAFHYLCRTEGIIPALESSHAVAYGMKLAKT-MRPDQSVLVNLSGRGDKDIGTVADLSGD--DV
MKVLVPVKRVVDYNVKVRVKSDGTGVDIANVKMSMNPFDEIAVEEAVRLKEAGIASEVIVVSAGVAGCQETLRTAMAIGADRGILIES----DADLQPLAVAKLIKAVADKEQPQVVIFGKQAIDDDSNQTGQMFAALQGWPQATFASKVVIADGKATVTREVDGGLETLEMALPAVVTTDLRLNEPRYATLPNIMKAKKKPLETIKPEDLGVDVAPRLKTLKVAEPAKRQAGVKVADVADLVSKLKEAKVIM-PDASGHFGPYGGIFVSETLIAALEELKAAYAHACTDPAFQAEFDYELKHYVGRPSPIYHAKRWSELLGAQIYLKREDLNHTGAHKVNNCIGQALLAKRMGKPRVIAETGAGQHGVATATVAARYGFECVVYMGSEDVKRQAANVYRMKLLGATVVPVESGSKTLKDALNEAMRDWVTNIENTFYIIGTVAGPHPYPMMVRDFQTVIGKEALVQMPEMAGRQPDAVIAAVGGGSNAMGIFHPYIPHESVKLIGVEAAGEGMDTNRHSASLQKGRPGVLHGNRTYLLQDENGQITETHSISAGLDYPGVGPEHAWLKDSGRAEYVGISDSEALQAFHDLCRFEGIIPALESSHALAYAAKLAPS-LAKDKILLVNLSGRGDKDMHTVAEKSGI--QF
MKVLVAVKRVLDYNVKARVKSDGSGVDLASQKLSMNPFDEIACEEAVRLKEAGVATEIIAVSCGPAGCQETLRSAMAIGADRGVLVET----DAVLEPLAVAKLMRHVALKEGVQLAIFGKQAIDDDAGQAGQMFGALTGWGQATFASKVRIEGGTALVTREIDGGLETLRLKLPLVVTTDLRLNEPRFITLPNIMKAKKKPLEVLKAAELGLDLAPRTTTLRVEEPAVRKAGIKVADVADLVKRLKEAKVIM-PDPRGHFGIYGGSFASETLTHAINELKAAYAKYQFDPEFVAEFEYELAHFVGRPSPVYHAARMSREQGAQIFLKREDLNHTGAHKINNTIGQAMLATRMGKKRIIAETGAGQHGVATATICARYGLECVVYMGSEDVKRQSPNVYRMKLLGATVVPVTSGSCTLKDALNEAMRDWVANVDNTFYIIGTVAGPHPYPMMVRDFQSVIGKECLVQMPEMKTEQPDVVMACVGGGSNAMGIFHPYIAHEATQLIGVEAAGEGMDSGKHSASIQRGSPGVLHGNRTYVLQDDNGQVTETHSISAGLDYPGVGPEHAFLNDIGRAQYVGITDVDALAAFHYLCRTEGIIPALESSHAVAYAMKLAKT-MRVDQSILVNLSGRGDKDIGTVADLSHA--DF
MKVLVPVKRVIDSNVKARVKSDQSGVDLANVKMSINPFCEIAVEEAVRLKEKGTASEVVVISIGPAQAQETLRQALAMGADRAVLLQT----DQDLEPLEVAKVLKAAIAEENPNVVIMGKQAIDGDNNATGQMLAAILDWPQATFASAIELSADTAKVTREVDGGLQTIEVGLPAIITADLRLNEPRYASLPNIMKAKKKPLDVKEAASLGVDLKPHLKVLKVTEPAKRSAGIKVETAGDLVANLK-AGVLMNPDASGRFGDYGGRYVPETLMPLVHDLDAAYTAAKNDPAYQAELSSFLTHYVGRPSPLYFAERLTKHYGAKIYLKREELNHTGSHKINNCMGQILLAMRMGKTRIIAETGAGQHGVATATVCARFGLPCVVYMGAVDVERQKPNVFRMNLLGAQVEAVTAGSATLKDAMNEALRDWVTNVHDTYYLIGTAAGMHPYPAMVRDFQAVIGNEVKQQILELEGRLPDAVVACVGGGSNAIGLFHPFLNDEGVQLFGVEAAGDGMGTGRHAAAINGGRPGVLHGNMTYLLQDDEGQITEAHSISAGLDYPGIGPEHSWLHDVGRAKYLTCTDQEALDAFKLLAELEGILPAIESSHALARLPDVVKE-VGKDGIVVLNLSGRGDKDVQTVADHLGR--QI
MKVLVPVKRVVDYNVKVRVKSDQTGVDIANVKMSMNPFDEIAVEEATRLKESGAATEVIALSCGVAQSQETLRTALAIGADRATLVQT----DAELQPLAVAKLIKAVVDKEQPQLVILGKQAIDDDANQTGQMLAALLDWPQATFASKVEVSGDSVSVTREVDGGLETLKLSLPAVITTDLRLNEPRYVTLPNIMKAKKKPLETLTPEELGIDVAPRIKTLKVTEPPARAAGIMVPDVATLVEKLKEAKVIM-PDPDGHFGQFGGSFVAETLVHALDELKAAYEQYRNDPEFLREFHYELKHFVGRPSPVYHARRWSEQLGAQIWFKREDLNHTGAHKINNCIGQILLARRMGKPRIIAETGAGQHGVATATVAARYGLECVVYMGSEDVRRQASNVYRMKLLGATVVPVESGSRTLKDALNEAMRDWVTNISNTFYIIGTVAGPHPYPMMVRDFQCVIGDECVEQMPQDAGRQPDYVLASVGGGSNAMGIFYPYIEHKDVELIGVEAAGRGLDTLEHSASLNKGMVGVLHGNRTYVLQDDDGNVMPTHSVSAGLDYPGVGPEHAWLKDCGRAQYATCTDEDALKAFHDCCRIEGIMPALESSHALAHAARIAPT-LPKDKIILVSLSGRGDKDMHTVAEYGGL--TL
MKVLVAVKRVVDYNVKVRVKSDGTGVDIANVKMSMNPFDEIAVEEAVRLREKGAVTEVIAVSCGVTQCQETLRTAMAIGADRAILVET----AEELQPLAVAKVLKALVDKEQPGLVILGKQAIDDDCNQTGQMLAALADLPQATFASKVEVAGGKASVTREVDGGLETISISLPAVITTDLRLNEPRYVTLPNIMKAKKKQLDIFKPADLGVDVAPRIKTLKVSEPPKRSAGIKVPDVATLVSKLKDAKVIM-PDASGHFGPYGGSFVAETLIHALDELKRSYAEVQADAAFMAEFRSELKHFVGRPSPIYHAARLSRELGAQIYLKREDLNHTGAHKVNNTIGQAMLARRMGKPRVIAETGAGQHGVATATICARYGLECVVYMGSEDIKRQSPNVYRMHLLGATVVPVESGSKTLKDALNEALRDWVTNVENTFYIIGTVAGPHPYPTMVRDFQRVIGDESRAQMHEMVGRQPDAVIACVGGGSNAMGLFYPYIELEGTRLIGVEAAGQGLASGKHAASLSAGSPGVLHGNRTYLLQDANGQITETHSISAGLDYPGVGPEHAYLKDIGRAEYVGVTDTEALDAFHRLCRTEGIIPALESSHAVAHAMKIAPS-MRTDQHLLVNLSGRGDKDIGTVADLSGA--EF
MKVLVPVKRVVDYNVKVRVKADGSGVDLANVKMAMNPFDEIAIEEAVRLREKGIATEAVAVSIGVKGATETLRTALAMGADRAILIHASDDVSQDIEPLTVAKLLKAIVDTEKPDLVLMGKQAIDNDMNATGQMLAALLGWGQATFASALTLEGGKAQVTREIDGGLQIVSVKLPAIVTTDLRLNEPRYASLPNIMKAKKKPLEEKSASEYGVDLAPRLTVEQTAEPKARSGGIKVASVDELIAKLKEAGVLMTPDEEGMFGIFGGRFVAETLMPLILELQQAYDDAKNDPSFKAELQELSTHYAGRPSKLYYAEGLTKHVGAKIYFKREDLNHTGSHKINNCLGQILLAKRMGKTRIIAETGAGQHGVASATVSARFGLPCVVYMGATDVERQKPNVFRMKLLGAEVKPVSSGHGTLKDAMNEALRDWVSNVDDTYYLIGTAAGPHPYPELVRDFQSVIGTEAREQILEREGRLPDTIIAAVGGGSNAIGLFHPFLDDKSVEIIGIEAGGRGLEGEEHCASMSAGSPGVLHGNRTYLLQNADGQILDGHSVSAGLDYPGVGPEHSWLRDTGRVSYVPILDDEALEAFTLTTRTEGIIPALESAHAIAHAVKIAPQ-MAQDKIMIVNLSGRGDKDVHTVGQLLGM--DI
MKILVPVKRVVDYNVKVRVKSDGTGVDIANVKMSMNPFDEIAVEEAVRLKEKGIATEVIAVSCGVTQCQETLRTAMAIGADRGILVET----PAELQPLAVAKLLKALVDKEQPGLIILGKQAIDDDCNQTGQMLAALADLPQATFASKVEVVDGKAQVTREVDGGLEVLSLSMPAVITTDLRLNEPRYVTLPNIMKAKKKQLDTFKPEDLGVDVAPRITTLKVSEPPKRSAGIKVPDVATLVDKLKTAKVIM-PDLKGHFGIYGGSFVSETLTHAINELKAAYAQYQHDPAFIAEFKSELAHFVGRPSPVYHAARMSREMGAQIFLKREDLNHTGAHKINNTIGQAMLAKRMGKPRIIAETGAGQHGVATATICARYGLECVVYMGAEDVKRQSPNVYRMKLLGATVVPVESGSKTLKDALNEAMRDWVANVDNTFYIIGTVAGPHPYPMMVRDFQSVIGEECLTQMPEMAEQQPDAVIACVGGGSNAMGIFYPYIPHDKTRLIGVEAAGEGLDTGKHSASLQLGTPGVLHGNRTYILQDENGQITETHSVSAGLDYPGVGPEHAYLKDIGRAEYVGITDKEALEAFHYLCRTEGIIPALESSHAVAYAMNLAKT-MRPDQSILVNLSGRGDKDIGTVADLSNA--DF
MKVLVPVKRVVDYNVKIRVKSDGTGVELANVKMSMNPFDEIAVEEALRLKEAGKATEVVVVSIGPAQASETIRTGLAMGADRGILVKT----DANVEPLGVAKILQKIAEDEKPGLIILGKQAIDDDSNQTGQMLAALLGWAQATFASKLEVDGSDFKVTREVDGGLQTVKVKGPAIVTTDLRLNEPRYASLPNIMKAKKKPIDEKAADSFGIDLSPRLEVLKTTEPPGRKAGVKVKDVAELVSKLKEVGALMNPDERGHFGIFGGRYVAETLMPLILDLEKAYADAKADPAFQKEMNGYLKDYVGRPSPLYFAERLTEHLGAKIYFKREELNHTGSHKVNNVLGQIMVARRMGKKRIIAETGAGQHGVATATLCARFGLECIVYMGAVDVERQQPNVIRMEMLGAKVVPVQSGSRTLKDAMNDALRDWVTNVADTFYCIGTVAGPHPYPMMVRDFQSIIGTETRAQMMEAEGRLPDSLVACIGGGSNAMGLFHPFLDDPSVEIFGVEAAGHGL-TNLHAASIAGGRPGVLHGNRTYLLMDDDGQIQDAHSISAGLDYPGIGPEHSWLHETGRVTYLSATDEEALAAFQLLSRLEGIIPALEPAHAIAKVLELAPK-RPKDHLMVVNLSGRGDKDVPQVGDILDK--KK
MKILVPVKRVVDYNVKVRVKADGTGVDIANVKMSMNPFDEIAVEEAVRLKEAGVATEVVAVSCGLGACQETLRAAMAIGADRGILVET----DVELQPLAVAKLLKAVCDKEQPTLVIAGKQAIDDDANQTGQMLAALAAWPQATFASKLVIADGKAQVTREIDGGLETLSISLPAVVTTDLRLNEPRYATLPNIMKAKKKPLDTYKPADLGVDVTPRLTTLKVAEPPKRSAGELVADIAQLVDKLKVAKVLMQPDPSGHFGPYGGVFVAETLMPALTELREAYAACQADAAFVAEFEHELKHYVGRPSPIYHARRWSTLLGAQIYLKREDLNHTGAHKINNCIGQAMVARRMGKPRVIAETGAGQHGVATATVAARYGMECVVYMGAEDVKRQAANVYRMKLLGATVVPVESGSRTLKDALNEAMRDWVTNVADTFYIIGTVAGPHPYPMMVRDFQTVIGKECLVQMPEMAGRQPDYVLACVGGGSNAMGIFHPYIGMPGVKLVGVEAAGEGLETGRHSASLTAGRAGVLHGNRTYLLQDEDGQIIETHSISAGLDYPGVGPEHAWLKDTALADYVGITDAEALQAFHDLCRLEGIIPALESAHALAYAAKLAPT-LPADKILLVNLSGRGDKDMHTVAERSGL--QF
MKIVVPVKRVVDPNVSIRVKADGSGVELANLKMAMNPFDEIAIEEALRLREAGRAGEIVAVSVGPAQAQETLRSALAMGADRAVLVET----GEAVEPLGVARLLARIATDEAADLVLLGKQAIDDDCNQTGQMLAALLDWPQATFASRVVPEEGGLLVTCEVDGGLETVRLGLPAVVTTDLRLNTPRYAALPAIMKAKKKPLQIVTPADLGVDVRPRLAVVETRAPAGRSAGIRLASVDELASRLADGLVRMNPDARGFFGMFGGRFVAETLMPLILDLEAAWNAARTDPAFEAEHAALRTSYVGRPSPLTFAPRLTEHLGAKIYLKREELNHTGSHKINNCLGQILLAKRMGKTRIIAETGAGQHGVASATVCARFGLPCVVYMGATDIERQKPNVFRMRLLGAEVVPVTSGAGTLKDAMNEALRDWVTNVESTYYLIGTAAGPHPYPAMVRDLQSVIGEETRAQILEAEGRLPDVLVACVGGGSNAIGLFHPFLDDPDVKMVGVEAGGHGLDGDEHCASLNKGRPGVLHGNRTYLLQDADGQILEGHSISAGLDYPGIGPEHSYLHATGRVKYVPATDEETLEAFKLLSRLEGILPALESAHALAEVIKLAPT-MGKDEIIVMNLSGRGDKDVFSVASHLGL--DI
MKILVPIKRVVDYNVKVRVKMDGSGVDLTGVKMSMNPFDEIAVEEAIRLREKGAATEVVVVSVGVAQAADTLRTAMAMGADRAILVQS----EESPEPLAVAKILKALVTRESPDLVILGKQAIDDDMNATGQMLAGLLDWPQATFASKIEKTGDGIEVTREVDGGSETLALALPAVVTADLRLNEPRYASLPNIMKAKKKPLETLQAADLGVDMGRRLTVVSVAEPPGRKAGVKVGSAAELVEKLREAKVIMPPDWRGRFGTFGGQFVAETLIPLVKDLETAYEAARNDPSFHETLAYYFRDYVGRPSPLWFAERLTQELGAKIYLKREELNHTGSHKLNNVMGQILLARRMGKTRIVAETGAGQHGVATATVCALFGLKCVIYMGATDVERQKPNVFRMHLLGAEVKPVTAGAGTLKDAMNEAMRDWVANVADTYFLVGTVAGPHPYPRMVRDFQSIIGEETREQILEAEGRLPDYIVAAIGGGSNAMGIFHPFLDEPSVKLIGVEAAGLGLESGKTAASISRGRSGVLHGNRTYLLQDGNGQIEEAHSISAGLDYPGIGPEHSWLHEIGRATYVGATDQEALDAFQLLTRTEGIIPALECAHGLAHVMTLAPK-LPQDRIIVLNLSGRGDKDIFTVAQHLGV--TL
MKVLVAVKRVVDYNIRPRIKADGSDVDIAGVKMSINPFDEIAVEEALRLKERGVVTEIVAVTIGTVACQDVLRHALAMGADRVILLES----DLELQPLGVAKLLKAIVDKEQPSLVILGKQAIDDDAGQTGQMLAALMNAGQGAFASSITVADGEALVVREVDGGTETVALKLPAVITADLRLNEPRFVKLPNLMMAKKKPIETIAASDLGVDAAPRLKLLKAAEPAERKAGIKVANVAELVSKLREVGAIMTPDSLGHFGQFGGIFVAETLIPALDELRIEYEKALQDPDFIAEYHSELKHYVGRPSPIYHAKRWSEVLGAQIYLKREDLNHTGAHKVNNTIGQALLARRMGKKRVIAETGAGQHGVASATVAARYGLECIVYMGAEDVKRQAPNVYRMKLLGAKVVAVESGTKTLKDAMNEAMRDWVTNVDSTYYIIGTCAGPHPYPQLVRDFQRVIGDECKVQMPEMIGRQPDAVVACVGGGSNAIGIFYPYVDDLGVRLIGVEAGGDGVETGRHAAPLTSNAKGVLHGNRTFLMQDENGQIADTHSISAGLDYPGVGPEHSYLKDIGRAEYVAINDDEAIAAFHDLCHFEGIIPALESSHALAHAAKMAKT-MSKDQVILVNLSGRGDKDIPTLARLSGI--EL
MKILVPVKRVVDYNVKIRVKADGSGVELANVKMSMNPFDEIAVEEAIRLKEAGKASEIVVVSIGPQQAAETIRTGLAMGADRGILVKT----DVATEPLGVAKVLKKVIEQEAPGLVIMGKQAIDDDANQTGQMLAALLGWSQGTFASKVVIGDGSVDVTREIDGGLQTLTLKLPAIVTTDLRLNEPRYASLPNIMKAKKKPIDETSPETLGVDVSPRLKVLKTAEPPVRQAGVKVGSVAELVQKLKEAGVLMTPDERGHFGMFGGRFVAETLMPVILEVEKAYAAVKDDPAFQAEMDGYLAHYVGRPSPLYYAERLTEHLGAKIYLKREELNHTGSHKVNNVLGQILLARRMGKKRIIAETGAGQHGVATATLCARFGLECVIYMGAVDVERQKPNVFRMQMLGATVVPVQSGSRTLKDAMNEALRDWVTNVATTYYCIGTVAGPHPYPAMVRDFQAIIGKETREQVLAAEGRLPDSLVACIGGGSNAMGLFYPFLDDKDVEIYGVEAAGHGLASGQHAASLTGGRPGVLHGNRTYLLMDDDGQIAEAHSISAGLDYPGIGPEHAFLHETGRVTYISATDKEALEAFMLLSKLEGIIPALEPSHAIAKVVELAPQ-KPQDHIMVVNLSGRGDKDVPQVADILGG--QF
MKILVPVKRVVDANVKVRVKADGSGVELANVKMAMNPFDEIAVEEAIRLKEAGKVEEIVVVSIGPAQAAETLRTALAMGADRAILVKT----DEAAEPLGVAKVLKGVVEAEKPGLVILGKQAIDDDSNQTGQMLAALLGWSQGTFASKIELAGDVAKVTREVDGGLQTLELKMPAIMTADLRLNQPRYASLPNIMKAKKKPLDEKSPADFGADVSPRLKVLKTEEPGGRKAGVKVGSVAELVDKLKEAGVLMNPDEQGMFGIFGGRFVAETLMPLILELEQHWNEAKDDPEFKAELSALSTFYAGRPSKLYFAEGLARHLGAKIYFKREDLNHTGSHKINNCLGQILLAKRMGKKRIIAETGAGQHGVASATVAARFGYPCVVYMGATDVARQSPNVFRMKLLGAEVRPVSAGHGTLKDAMNEALRDWVTNVEDTYYLIGTAAGPHPYPEMVREFQSVIGTEARQQIVEQEGRLPDVIIAAVGGGSNAIGLFHPFLDDKDVRIVGVEAGGHGLDGIEHCASMNAGKPGVLHGNRTYLLQNDDGQILDGHSISAGLDYPGVGPEHSWLRDTGRVEYVPILDNEALEAFQLCTRTEGIIPALESAHAIAQAVKMAPT-MGKDQVMIVNLSGRGDKDVHTVAKTMGM--EI
MHILVPVKRVVDYNVKVRVKSDGSALDIGGVKMSMNPFDEVAVEQAVRLREAGLATRVTVVACGAAICQDVLRTALAMGADAAVLLET----ES-PAGPALLDALTELVRRDGIGLVLCGKQAIDDDLGDTAPMLAALLDWPQAISVNRLEIDGASLRVSCDGDQGLELWSLPLPAVLGVDLRLCDPRSITLPNMMKAKKAVITRLPLAAPAEGGAERCSVLGFATPPDRPAGVRVPDVQGLIDHLRLPALAM-PDARGHFGIYGGSFVAETLSHALDELNAAYERYRHDPEFIAEFRNELAHFVGRPSPVYHAARMSREVGAQIYLKREDLNHTGAHKINNTIGQALLARRMGKPRVIAETGAGQHGVATATICARYGMECVVYMGSEDVKRQSPNVYRMNLLGARVVPVESGSKTLKDALNEAMRDWVTNVENTFYIIGTVAGPHPYPAMVRDFQRVIGDECLVQMPALAGRQPDAVVACVGGGSNAMGIFYPYIPHEGVRLIGVEAAGEGMESGKHSASLQRGSPGVLHGNRTYVLQDANGQITETHSVSAGLDYPGVGPEHAYLKDIGRAEYVGITDAEALQAFHYLCRAEGIIPALESSHAVAYAMKLAKT-MRPDQHVLVNLSGRGDKDIGTVADLSGA--DF
MKVLVPVKRVIDFNIKPRVKADGTGVETAGVKMSMNPFDEIAVEEAVRLKEKGVATEIVAVSIGVQQSQDTLRTALAMGADRAILVLT----DVAVEPLGVAKVLKALVAKESPDLVILGKQAIDDDMNATGQMLAGLLGWAQGTFASRIEIADGRAAVTREIDGGLETVSLALPAIVTADLRLNEPRYASLPNIMKARKKPLETLAPADLGVDVTPRLTIVSVAEPPARKAGVKVASAEDLVARLREAKVIMSPDLRGRFGIFGGQFVAETLMPLVLELDAAYAQAKADPAFRRELDYYLKDYVGRPSPLWFARRLTRELGAKIYMKREELNHTGSHKLNNVMGQILLARRMGRTRIVAETGAGQHGVATATVCALFGLKCVIYMGATDVERQKPNVFRMRLLGAEVVPVTSGAGTLKDAMNEAMRDWVTNVRDTYFLVGTVAGPHPYPQMVRDFQSVIGEETKVQMQEAEGRLPDIIVAAIGGGSNAMGIFHPFLDDPSVRLIGVEAAGRGLDSGETAASILRGRPGVLHGNRTYLLQDADGQIDEAHSISAGLDYPGIGPEHSWLNDIGRAEYVGATDDEALAAFQLCTRTEGIIPALECAHGLAHVAKIAPT-LDPETLVVLNVSGRGDKDIFTVAAHLGV--TL
MKVLVPVKRVVDYNVKVRVKSDQSGVDIANVKMSMNPFDEIAVEEATRLKEAGTATEIIAVSCGVAQCQETLRTAMAIGADRAALVQT----DVELQPLAVAKLLKAVAEKEQVNLVILGKQAIDDDANQTGQMLAALLGWPQATFASKVVIEGENAKVTREVDGGLETISVKLPAIITTDLRLNEPRYVTLPNIMKAKKKQLDTLTPEELGVDVTPRIKTLKVSEPPSRKAGIKVADVAALVDKLKEAKVIM-PDNRGHFGRYGGIFVAETLMHAVSELNEAYEKYKEDPDFVAEYRYELAHFVGRPSPVYHARRWSEQLGAQIWFKREDLNHTGAHKINNCIGQILLARKMGKKRIIAETGAGQHGVATATVAARYGMECVIYMGAEDVRRQASNVYRMKLLGAAVVPVESGSRTLKDALNEAMRDWVTHIDDTYYIIGTVAGPHPYPAMVRDFQQIIGQECIEQMPACAGRQPDAVIACVGGGSNAMGIFYPYLSHTKVRLIGVEAAGEGLDTPRHAASISGGQVGVLHGNRTYVLQSRNGQIQETHSVSAGLDYPGVGPEHAWLHDSKRATYVAVDDNTALEAFGQCCRLEGIMPALESAHALAYAATLAPT-LSRESILLVCLSGRGDKDMHTVAEYTGI--AL
MKILVPVKRVIDYNVKPRIKGDQTGVDLSNVKMSMNPFDEIAVEEAARLKEAGKADEVVVVSIGEQKAQETLRTGLAMGADRGILIVT----EQMPEPLAVAKILAKVTEEESPDLVILGKQAIDDDSNQTGQMLAALLGWSQGTFASKVEPGEEGVNVTREIDGGLETLKLTTPAIITTDLRLNEPRYASLPNIMKAKKKPIDEKTAADLGVDVAPRLETLKVTEPPKREAGEMVPDVDTLVAKLKMGVAAMTPDTRGHFGAFGGRYVAETLMPLILELEREYRRAQADPAFKAEFEDLLRHYVGRPSPLYYAERMTEAVGAKIYLKRDELNHTGAHKINNCIGQILLARRMGKTRIIAETGAGQHGVATATVCARFGLPCTIYMGARDMERQQPNVFRMRLLGAEVRGVTAGRATLKDAMNEALRDWVASVSDTYYLIGTSAGPHPYPELVRDFQSVIGTEAKAQLQEAEGRLPDLLVAAIGGGSNAIGLFHPFLDDESVRIIGVEAAGKGLDGADHAASLSGGRPGVLHGNKTYLLQDEDGQITEGHSISAGLDYPGIGPEHSWLHEIGRVEYRSATDQDALDAFQFLCRTEGIIPALEPSHALAVVRKEAAA-MSRDDIIIANLCGRGDKDIFTVAEALGV--EL
MKVLVAVKRVVDYNVKIRVKGDGSGVELANVKMSMNPFDEIAVEEAIRLKEAGKVEEIVAVSIGPAQAQETIRTALAMGADRGILVKV----DDVVEPLAVAKILKGVIEAEQPEIVILGKQAIDDDANQTGQMLSALLGWSQGTFASKVEITDGSAKVTREVDGGLQTVEIKLPAIVTTDLRLNQPRYASLPNIMKAKKKPLDEKTAADYGVDTAPRLKVLKTEEPGGRKAGVKVGSVGELVEKLKD-GVLMNPDEEGMFGIFGGRFVAETLMPLILELQDAYDSAKDDPEFKAELQNLSTHYAGRPSKLYYAEGLTKHLGAKIYFKREDLNHTGSHKINNCLGQILLAKRMGKTRIIAETGAGQHGVASATVAARFGLPCVVYMGATDVERQKPNVFRMKLLGAEVKPVTAGNGTLKDAMNEALRDWVTNVEDTYYLIGTAAGPHPYPELVRDFQAVIGTEARQQILEQEGRLPDALIAAVGGGSNAIGLFHPFLDDKDVKIYGVEAGGHGLDGNEHCASMNAGRPGVLHGNRTYLLQDEDGQILEGHSVSAGLDYPGVGPEHSWLRDTGRVSYVPILDNEALDAFQLTTRVEGIIPALESAHAIAYAVKLAPT-MGKDQVMIVNLSGRGDKDVHTVGKLLGM--DI
MKVLVAVKRVVDYNVKVRVKADGSDVDVANVKMSMNPFDEIAVEEAVRLKEAGKATEIVAVSMGVKQCEETLRTALAMGADRAIHVET----DAELQPLAVAKLLKQIAAKEAPQLVILGKQAIDDDANQTGQMTAALLGWAQGTFASKVELADGSVAVTREVDGGLETVSLTLPAVVTTDLRLNEPRYVKLPNIMAAKKKPLDKTSPADLGVDVTPRLKTLKVAEPAKRSAGIKVANAAELVAKLKEAKVLM-PDAQGHFGRYGGTYVAETLMAALDELKREYARYKDDPDFLAEYQNELKHYVGRPSPIYHARRLSEACGAQIYLKREDLNHTGAHKINNAIGQALLAKRMGKKRVIAETGAGQHGVATATVAARYGMECVVYMGAEDVKRQAPNVFRMKLLGASVVPVESGSKTLKDALNEAMRDWVTNVDSTFYILGTAAGPHPYPMMVRDFVSVIGEESKVQMPEMIGRQPDAVVACVGGGSNAIGIFYPYIPVEGVRLIGVEAGGDGLDTGRHAAPLSAGRPGVLHGTRSYLMQDANGQIIETHSVSAGLDYPGVGPEHSHLKDSGRAEYVAVTDSEALVAFHDLCRYEGIIPALESSHALAYAAKLAPT-LSQDQVILVNLSGRGDKDINTVAGLVGM--TL
MKVLVAVKRVVDYNVKVRVKSDKSGVETANIKFSMNPFDEIAVEEAVRLKEAGTATEIVAVSVGPQAATETLRTALAMGADRGILVQT----EAEIQPLAVAKILKCLAEKEQPGLVLLGKQAIDDDSNQTGQMLAALLGRPQGTFASKLAVADGSVAVTREVDGGLETVALELPAVVTADLRLNEPRYASLPNIMKAKKKPIETVTPEALGVDVAPRLITLSVEEPAKRQAGIKVADVATLVEKLKEAKVIMLPDERGHFGIFGGRYVAETLMPLILDVERSYAAAKADPAFQAEFRQLLAQYVGRPNPLYHAKRLTEAFGAKIFLKREDLNHTGAHKINNCIGQILLARRMGKKRIIAETGAGQHGVATATVCALFGMDCVIYMGATDIERQQPNVYRMKLLGAEVRPVQSGAATLKDAMNDALRDWVTNVHDTYYLIGTVAGPHPYPAMVRDFQAVIGEEVRNQILAQEGRLPDSLVACIGGGSNAMGLFHPFLDEPDLRIIGVEAAGHGLDK-AHAASLSGGRPGVLHGNRTYLLQDGDGQIAEAHSISAGLDYPGIGPEHAWLHESGRVEYVSVTDTEAVEAFQRCTRLEGIIPALESSHAIAYAGKIAGS-LPADHLMVISLSGRGDKDVATIARALGD--IV
MKVLVAIKRVVDYNVRIRVKTDGTGVETANVKMSMNPFDEIAVEEAVRLKEAGTATEVIAVSMGVKQCQETIRTALAMGADRGIHVET----DEELQPLAVAKLLKALAEKEAPEMVVLGKQAIDDDSNQTGQMLAALLGWPQGTFASRLALADGRAEVIREVDGGLESVSLALPCVVTTDLRLNEPRYASLPNIMKAKKKPIDGMTPADLGVDVAPRLETLKVEEPAKREAGVMVDSVAALVDKLKEAKVIMTPDDGGHFGIHGGQFVAETLMPLIKELEQAFEDSKTDDAFKAELGGYLKHYVGRPSPLYFAKRMSEHLGARIYFKREDLNHTGAHKVNNCMGQILLARRMGKGRIIAETGAGMHGVATATVCALFDLPCTIYMGCKDIERQAPNVYRMKMLGATVIPVTAGAGTLKDAMNEAMRDWVANVESTYYLIGTVAGMHPFPEMVRDFQCIIGDETRDQIMELEGRLPDSLVACIGGGSNAMGLFHPFLDDGDVRIVGVEAAGHGIDTGEHAASLNAGKPGVLHGNRTYLLMDDDGQITEAHSISAGLDYPGIGPEHAWLHDIGRAEYVAITDDEALEAFRLCSRMEGIIPALESSHAVAQAMKMAPD-LPGDHIMVINMSGRGDKDLNTVAAIDGV--TL
MKVLVPVKRVIDYNVKARVKADQTGVDLANVKMSMNPFDEIAVEEAVRMKEAGTVSEIVVVSIGVTQAQETIRTALAMGADRGLLIQS----DADLEPLAVAKLLKAVVDEEKPDMVLLGKQSIDGDNNAVGQMLAALLDWPQATFAGKM-----------------QTLSATLPAVVSVDLRLNTPRYASLPNIMKAKKKEIAVKAVADYGVDTAARLKVVKVTAPPQRSAGIKVADAAELVAKLK-AGVLMTPDAEGRFGQYGGRFVAETLMPLVLELNEAYEAAKADPSFQAELDGFLTDYVGRPSPMYLAERLSAHYAADIWFKRDELNHTGAHKVNNCMGQILLAMRMGKTRIIAETGAGQHGVATATVCARFGLPCVIYMGATDVERQSPNVFRMKLLGAEVVPVTSGRATLKDAMNEAMRDWVTNVADTYYLIGTAAGPHPYPAMVRDFQSVIGREARASMLARKSKLPDACVAAIGGGSNAIGLFHPFIDDAGVRLIGVEAAGRGLDGPDHAASLQGGRPGVLHGNRTYLLQDDDGQILEGHSISAGLDYPGIGPEHAWLKDIGRAEYRAATDAEALEAFKLCSQLEGIIPALEPSHALARVGEIAEE-VGKGGDVVLNMCGRGDKDIPQVARMFGV--QL
MKILVPVKRVLDYNVKVRVRKDETDVDLDNAKMSMNPFDEIAVEEAVRLKEAGIASEVVAVSCGAAACQETLRTALAIGADRGILVQT----EARLEPLAVAKLLAAVCARETPRLVICGKQAIDDDANQTGQMLAALMGWPQATFASKVEVSQDRIAVTREIDGGLETLEARLPAIVTTDLRLNEPRYATLPNIMKAKKKPLDVLPADGLGVDTRPRLEIVKTREPVRRAAGARVADVAELMDKLKEAKVIM-PDAQGHFGKFGGSFVAETLVHALDALREAYARYRDDPEFQREFAYELEHFVGRPSPVYHARRWSEQLGAQIWFKREDLNHTGAHKVNNCIGQALLARRMGKPRVIAETGAGQHGVATATVAARYGMECVVYMGSEDVRRQASNVYRMKLLGARVVPVESGSRTLKDALNEAMRDWVTNVEDTFYIIGTVAGPDPYPRMVRDFQTIIGRECREQMPRDAGRQPDYVIAAVGGGSNAIGIFHPYIEDESVRLIGVEAAGEGLDSGRHAASLNRGVVGVLHGNRTYLLQDEHGQITETHSVSAGLDYPGVGPEHAWLHDSGRAQYVGVTDQEALAAFHDCCRIEGIMPALESSHAIAQAVKLAPT-LSRDRIILVNLSGRGDKDMHTVAEYSGI--TL
MKVLVAVKRVVDYNVKVRVKSDKSGVELANVKMSMNPFDEIAVEEAVRLKEAGKVSEIVVVSMGVAGCQETIRTALAMGGDRGVLVQT----DADLQPLAVAKCLKALVDKESPDLVIVGKQAIDDDSNQTGQMLAALLGWPQGTFASKVELGDGVVNVTREIDGGLETVALKGKAVVTTDLRLNTPRYASLPNIMKAKKKPIETVSPADLGVDPAPRLKTLSVEEPAVRQAGVKVGSVAELVEKLKEAKVIMPPDAQGRFGIHGGRFVAETLMPLILDLEQQYLAAQADPAFHAELNHYLKHYVGRPSPLYFAERLTKVLGAKIYLKREDLNHTGAHKINNCMGQILLAKRMGKTRIIAETGAGQHGVATATVCALMGLDCVIYMGATDIERQMPNVFRMKLLGAEVKPVTSGAGTLKDAMNDALRDWVSNVHNTYYLIGTAAGPHPYPSMVRDFQCIIGEEVKEQLLEQEGRLPDSLVACVGGGSNAIGLFHPFLDDPSVRIIGVEAGGHGVDTPAHAASLTGGRPGVLHGNRTYLLQDADGQILEAHSISAGLDYPGIGPEHSWLHDIKRVEYVPINDDEAVEAFQRMTKLEGIIPALESSHAIAHAMKLAPT-LPGDHVMVVNLSGRGDKDVNTIARAMGE--QL
MKVLVPVKRVIDYNVKVRVKADGSGVDLANVKMSMNPFDEIAVEEAIRLKEAGKAEEVIAVSIGVKQAQETLRTALAMGADRAILVVAADDVHTDIEPLAVAKILKAIVDEEQPGIVLCGKQAIDNDMNATGQMLSALLGWSQGTFASSLDIDGDHATVTREVDGGLQTIKVSMPTIISVDLRLNEPRYASLPNIMKAKKKPLDEKTAADYGVDVTPRLQITGTSEPDSRAAGIIVGSVDELVAKLKEVGAVM-PDEKGRFGDFGGRFVSETLMPLILELEAQYEHAKTDQTFWDEMDYLWKHYVGRPSPLYFAERLTDHLGAKIYLKRDELNHTGAHKINNVLGQIILARRMGKTRIIAETGAGQHGVATATVCAKFGLKCVVYMGAHDVERQKPNVFRMRLLGAEVVPVTSGRGTLKDAMNDALRDWVTNVRDTFYCIGTVAGPHPYPAMVRDFQAIIGKEAKEQMMEAEGRLPDTIIAAIGGGSNAMGLFFPFLDDKEVNIIGVEAGGKGVNAKEHCASLTGGRPGVLHGNRTYLLQDDDGQILEGYSISAGLDYPGIGPEHSWLHEIGRAKYVAITDKEALEAFQLCCMQEGIIPALEPSHALAHVMKIAPE-LPADHLICMNMCGRGDKDIFTVAKHLGF--GM
MKILVPVKRVVDYNVKVRVKPDQSGVDLANVKMSMNPFDEIAVEEAVRLKEAGTAEEIVVISIGPEKAQDQIRQALAMGADRGILVTT----DSDLESLAVAKILQKVCDEEKPEIVMMGKQAIDDDRSQTGQMLAALMGWSQGTFASEVKKDGDKLHVTREIDGGLQTIALSLPAIVTADLRLNEPRYASLPNIMKAKKKPLDKKSVEDFGVDTAPRLEVLKVTEPPKREAGIIVESVDQLVDKLKEAGVIMTPDQRGRFGIFGGRFVAETLMPLILSVERAYEEAKADPDFQATIDRYARDYVGRPSPLFEAERLTAHVGARIFFKRDELNHTGAHKINNCLGQVLLAHRMGKTRIIAETGAGQHGVATATVCALFGLPCTVFMGATDVERQKPNVFRMKLLGAEIVPVTSGRGTLKDAMNEALRDWVTNVDNTFYVIGTAAGPHPYPAMVRDFQSVIGREARAQILEREGRLPDTIMACIGGGSNAIGLFHPFLDDQDVEIIGVEAAGRGLETSDHAASLAGGAPGVLHGNRTFLLQDEDGQIAEGHSISAGLDYPGIGPEHAWLHTTGRVTYQNATDREALDMFALLSRLEGIIPALEPAHALARAVDKAAQ-LPQSALLLLNLCGRGDKDIFSVAAHLGV--DI
MKVLVAVKRVVDYNVKIRVKGDGSGVELANVKMSINPFDEIAVEEAIRLKEAGKVTEIVAVSVGPAQAQETLRTALAMGADRAILVKT----DETVEPLGVAKVLKGVVEAEKPDLVFLGKQAIDDDSNQTGQMLSALLNWSQATFASKVELGEGSAKVTREVDGGLQTIDVKLPAIVTVDLRLNQPRYASLPNIMKAKKKPLDEKSPADFGADIAPRLKVLKTEEPGGRKAGVKVGSVSELVEKLKD-GVLMNPDEEGMFGIFGGRFVAETLMPLILELQQAYETARNDPEFKAELNALSTFYAGRPSKLYYAEGLSKHLGAKIYFKREDLNHTGSHKINNCLGQILLAKRMGKTRIIAETGAGQHGVASATVAARFGLPCIVYVGATDVERQKPNVFRMKLLGAEVKPVSAGNGTLKDAMNEALRDWVTNVEDTYYLIGTAAGPHPYPELVRDFQSVIGTEARQQILEQEGRLPDVIVAAVGGGSNAIGLFHPFLDDASVKIVGVEAGGRGLEGEEHCASMSAGRPGVLHGNRTYLLQNADGQILEGHSVSAGLDYPGVGPEHSWLKDSGRVDYVPILDNEALDAFQLCTRTEGIIPALESAHAIAQAVKMAPT-MGKDKVMIVNLSGRGDKDVHTVGKLLGM--DI
MKVLVAVKRVVDYNVKVRVKSDGSGVELSNVKMSMNPFDEIAVEEALRLKEAGKATEVVVVSIGPAQASETLRTGLAMGADRGILVKV----EGTVEPLAVAKILKAVADEEKPGLVILGKQAIDDDANQTGQMLAALLGWPQATFANKLVLEGDDVTVTREVDGGLQTVKLKGPAIVTTDLRLNEPRYASLPNIMKAKKKPIDEKTADGYGVDISPRLEIIKTSEPGGRKAGVKVKDVAELVSKLKEAGVLMTPDDTGHFGIFGGRFVAETLMPLILDLQKAYEDAKADPAFRKEMDGYLKAYVGRPSPLYFAERLTEHLGAKIYLKREELNHTGSHKVNNVLGQIMVARRMGKKRIIAETGAGQHGVATATLCARFGLECIVYMGAVDVARQQPNVIRMEMLGAKVVAVQVGARTLKDAMNEALRDWVTNVHNTFYCIGTVAGPHPYPMMVRDFQSIIGEETRVQMQELEGRLPDSLIACIGGGSNAMGLFHPFLDDPSVDIYGVEAAGHGL-TNLHAASIAGGRPGVLHGNRTYLLMDEDGQIQEGHSISAGLDYPGIGPEHSWLHTIGRVKYLSATDEEALAAFQLLSKLEGIIPALEPAHALAKVGELAPT-LPKDHLMVVNLSGRGDKDVPQVGDILGR--QS
MKILVPVKRVVDYNVKVRVKSDGTGVDIANVKMSMNPFDEIAIEEAVRLKEAGIATEVVAVSCGVAACQETLRAAMAIGADRGILVET----DVELQPLAVAKLLKALCDKEAPQVVICGKQAIDDDSNQTGQMLAALMSWPQATFASKLVIAGGAATVTREIDGGLETLEIKLPAVVTTDLRLNEPRYATLPNIMKAKKKPLETVKPADLGVDVAPRLATLKVVEPAKRSAGVRVADVAQLVDKLKEAKVIMAPDPSGHFGPYGGVFVAETLIPALDELRAAYEACRDDPAFITEFEYELKHYVGRPSPIYHARRWSDLLGAQIYLKREDLNHTGAHKVNNCIGQAMVARRMGKPRVIAETGAGQHGVATATVAARYGMECVVYMGSEDVRRQAANVYRMKLLGATVVPVESGSKTLKDALNEAMRDWVTNVHNTFYIIGTVAGPHPYPLMVRDFQTVIGKECLLQMPEMTGRQPDCVIACVGGGSNAMGIFHPYIDVPDVRLIGVEAAGEGMESGRHAASLTAGKPGVLHGNRTYLLQDDDGQIIETHSISAGLDYPGVGPEHAWLKDSGRAEYVTVTDQEALKAFHDLCRLEGIIPALESSHALAYAARLAPT-LPKDKILLVNLSGRGDKDMHTVAEKSGI--QF
MKVLVAVKRVVDYNVKIRVKTDGTGVETAGVKMSMNPFDEIAVEEAVRLKEAGGVEEIIVVSLGVAQAQETIRTALAMGGDKGIHVET----DQVLEPLAVAKLLKAIVDKEQPDLIVLGKQAIDDDSNQTGQMLAALLGWPQGTFASKLELTDGKANVTREIDGGLETLSLNMPAVVTTDLRLNMPRYASLPNIMKAKKKVIEKLTPDELGVDISPRLTTLGVEQPATRQAGIIVADVTELIDKLKEAKVIMNPDETGHFGIFGGRFVAETLMPLVLDVAKAYEEAKADPEFAREKAYYLAQYVGRPSPLYFAERLTAKLGAKVYLKREDLNHTGAHKVNNTVGQILLAKRMGKTRIIAETGAGQHGVATATVCALFDIPCTIYMGTKDIERQAPNVFRMKMLGAEVKPVTVGSCSLKDAMNEAIRDWVANVENTYFLVGTAAGMHPFPMMVRDFQCVIGEEVREQCLKAEGRLPDTLVACIGGGSNAIGLFHPFLDDADVRIIGTEAAGRGIETGKHAASLTAGSPGVLHGNRMYLLQDEDGQVKEADSISAGLDYPGIGPEHCWLHDIGRVEYVPVTDDEALAAFHTLTRLEGIIPALESAHALAHVIKLAPT-LPKDNILVMNLSGRGDKDLNTVAAHMGV--EL
MKILVAVKRVVDFNVKVRVKSDGSAVDIGNVKMSMNPFDEIAVEAAVRLREAGVATEVVAVSCGPAQCQETLRNAMAIGADRGILVET----ADELQPLAVAKLLHAVLQNEQAPLVIVGKQAIDDDSNQTGQMLAALAGMPQATFASSLQIVDGQAIVSREIDGGLETLALKLPALITTDLRLNEPRYVTLPNIMKAKKKPLDTHTPQSLGVDIAPRLSTLKLAEPPARAAGVKLADVAALVAKLKEANVIMKPDARGHFGQYGGSFASETLTHALTELREAYAHYQNDEQFLAEFHTELKHFVGRPSPVYHAKRWSELAGAQIYFKREDLNHTGAHKINNVIGQALLAKRMGKKRIIAETGAGQHGVATATICARFGMECIVYMGSEDVKRQLQNVYRMNLLGAKVVPVESGSKTLKDALNEAMRDWVTNVESTFYIIGTVAGPHPYPMMVRDFQSVIGNECIVQMPEIASRQPDYVVAAVGGGSNAMGIFYPYIDYQDVKLVGVEAAGDGLDTGRHSASLTLGSPGVLHGNRTYLLQDENGQIMETHSVSAGLDYPGVGPEHSWLKDSGRASYECITDDEALAAFNTCCRIEGIIPALESSHALAYAAKLAAT-LPKDKIVLANLSGRGDKDMHTVQQRQG-----
MKVLVPVKRVVDYNVKVRVKSDQSDVDIANVKMSMNPFDEIAVEEAIRLKEKGTATEVVAVSCGVAQCQDTLRTALAIGADRGVLVQT----DVELQPLAVAKLLKAVVDKEAPQLVLLGKQAIDDDANQTGQALAALLGWSQATFASKVEIDGERAIVTREVDGGLETVSVKLPAIITTDLRLNEPRFVTLPNIMKAKKKPLETLTPDALGVDPTPRLKTLKVSEPAPRKAGIKVSDVAALVDKLKEAKVV----------------MSETLAQAVTELGEAYRHYRRDPAFIAEFRNELAHYVGRPSPVYHAKRLSDETGAQIFLKREDLNHTGAHKINNVIGQALLARRMGKPRIIAETGAGQHGVATATICARYGLECVVYMGSEDIRRQMPNVQRMQLLGATVTSVDSGSRTLKDAMNEAIRDWVANVDRTFYLIGTVAGMHPYPMMVRDFQSVIGKECRVQMPDMLGRQPDAVVACVGGGSNAIGIFHPYISEESVRLIGVEAAGLGLDSGKHAASLQRGRPGVLHGNRTYIIQNEDGQVMETHSISAGLDYPGVGPEHALLHDIGRVEYVGITDEEALHAFHYLCRAEGIIPALESSHAVAYALKLARD-MRPDQAVLVNLSGRGDKDMGTVMEYMAA--AP
MKVLVPVKRVVDYNVKVRVKSDQSGVDIANVKMSMNPFDEIAVEEATRLKEKGVATEIIAVSCGVAQSQETLRTAMAIGADRAALVQT----DVELQPLAVAKLLKALVDKEQPGLVILGKQAIDDDANQTGQMLAALLGWPQATFASKVEVSGDTVAVTREVDGGLETLSLKLPAIITTDLRLNEPRYVTLPNIMKAKKKTLDVITPEELGVDVAPRLKTLKVSEPPARSAGIIVPDVAALVDKLKEAKVVM-PDLEGHFGQYGGSFVAETLVHALDELRAAYDKYHADPDFLREFAYELKHFVGRPSPVYHARRWSEQLGAQIWFKREDLNHTGAHKINNCIGQILLARRMGKPRIIAETGAGQHGVATATVAARYGLECVVYMGSEDVRRQASNVYRMKLLGATVVPVDSGSRTLKDALNEAMRDWVTNVENTFYIIGTVAGPHPYPMMVRDFQSVIGTECIEQMPLDAGRQPDYVVASVGGGSNAMGIFYPYLDHADVQLVGVEAAGEGLETGRHAASLNAGVVGVLHGNRTYVMQDEDGQVMETHSISAGLDYPGVGPEHAWLKDSGRAQYACVDDQEALAAFHGCCRTEGIMPALESSHAIAYALRLAPT-LPKDKIILVNLSGRGDKDMHTVADFSGI--SL
MKVLVAVKRVVDYNVKVRVKADETGVELANVKMSMNPFDEIAVEEAVRIKEAGKASEIVVVSLGVKQSQETIRNALALGADRGVLVES----DEELQPLAVAKLLKAVVEKEQPELVILGKQAIDDDSNQVGQMLAALLGWPQGTFASKVELADGAVAVTREIDGGLETVNLQLPAVVSTDLRLNEPRYAKLPNIMKAKKKPLEVIPVAELGVDTAPRLKVLKVSEPGQRQAGVKVGSVAELVEKLREAKVIM-PDARGHFGPYGGLFVSETLMEPLEELRAAYEKYMQDATFLAELDADLANYVGRPSPVYYAQRLSRENGAQIYLKREDLNHTGAHKVNNTIGQALLAKRMGKTRIIAETGAGQHGVATATVAARLGLECVVYMGEVDIARQEANVYRMKLLGARVESVKSGSRTLKDALNEAMRDWVTNIDDTFYIIGTVAGPHPYPAMVRDFQAVIGREAKLQMQEQTGDLPDALVACVGGGSNAIGLFYPFLNDSSVAIYGVEAAGDGLDSGRHAAPLCAGTPGVLHGNRTYLMEDPNGQIIETHSISAGLDYPGVGPEHAWLKDVGRAKYVAATDQEALAAFHTLTRVEGIIPALESSHAIAYALKLARE-MDQQRTILVNLSGRGDKDMHTVAALDGL--KL
MKVLVPVKRVIDYNVKVRVKADGSGVDLANVKMSMNPFDEIAVEQAIRLKEAGVVEEIIVVSIGVKQAQETLRTALAMGADRAILIVATEDVQQDIEPLAVAKLLKAVVDAEGPGLVLCGKQAIDNDMNATGQMLSALLGWSQATFASELAIEGGHAVVTREVDGGLQTIKVAMPTVVTVDLRLNEPRYASLPNIMKAKKKQLDEKTAADYGVDVTPRLSVVKTVEPAGRKAGIKVASVDELIAKLKEAGVIMAPDEQGRFGIFGGRFVSETLMPLILELEERYEFAKTDPTFWAEMDYLWKHYVGRPSPLYYAERLTKHLGAKIYMKRDELNHTGAHKINNVLGQIILARRMGKTRIIAETGAGQHGVATATVCAKFGLKCVVYMGAHDVERQAPNVFRMRLLGAEVIPVTSGRGTLKDAMNDALRDWVTNVRDTFYCIGTVAGPAPYPAMVRDFQSIIGKETRWQLQEGKGRLPDTLIAAIGGGSNAMGLFYPFLDDPTVNIIGVEAGGKGVDDREHCASLTGGRPGVLHGNRTYLLQDDDGQILEGFSISAGLDYPGIGPEHAWLHDTGRAKYVSITDMEALEAFKLSCALEGIIPALEPSHALAHVMKIAPS-LPSDHIMVMNMCGRGDKDIFTVAKHLGF--DM
MKVLVPVKRVVDYNVKVRVKSDGSGVDIANVKMSMNPFDEIAVEEATRLKEGGKVTEVIAISCGVTQCQETLRTAMAIGADRGILVDTA---DTDLQPLAVAKLLKAVADKEQPQLIILGKQAIDDDCNQTGQMLAALLGWPQATFASKVVLEDGKVTVTREVDGGLETIALTLPAIITTDLRLNEPRYVTLPNIMKAKKKTLDVFKPADLGVDVAPRLKTLKVVEPAKRSAGIKVPDVATLVAKLKEAKVLMKPDAKGHFGMYGGSFVSETLTLALSELQQAYAKYQNEPQFLAEFHSELKHYVGRPSPIYHAKRWSEQMGAQIYFKREDLNHTGAHKINNVIGQALLAKRMGKPRVIAETGAGQHGVATATICARFGLECVVYMGSEDVKRQMQNVYRMNLLGAKVVPVESGSKTLKDALNEAMRDWVTNVEDTFYIIGTVAGPHPYPMMVRDFQSVIGNECLVQMPEMTGRQPDHVVACVGGGSNAMGIFYPYINHHDVALVGVEAAGEGLASGKHSASLTLGSPGVLHGNRTYLLQDANGQIIETHSISAGLDYPGVGPEHAWLKDCGRATYETVTDDEALAAFHTCCRIEGIIPALESSHALAYAAKLAAT-LPKDKIVLANLSGRGDKDMHTVAER--L--KL
MKVLVPVKRVIDYNVKVRVKADGSGVDLANVKMSLNPFDEIAVEEAIRLKEAGKADEVVVVSIGVKDAQKELRTALAMGADRAILIVATDEATTDIEPLAVAKLLKAVIAEEAPGLVIAGKQAIDNDMNATGQMLAALLGWSQATFASELSVEGDSAIVTREVDGGLQTIKVKLPAIVTADLRLNEPRYATLPNIMKAKKKPLEEKTAADYGVDVSPRLQVISTAVPSERSAGIMVADVAELVAKLKDAGAVM-PDENGRFGDFGGRFVSETLMPLILSLEEEYERAKTDESFWAQMDDLWKHYVGRPSPLYFAERMTEDLGAKIYLKRDELNHTGAHKINNVLGQILLARRMGKTRIIAETGAGQHGVATATVCARFGLKCIVYMGAHDVKRQAPNVFRMRLLGAEVIAVTSGRGTLKDAMNDALRDWVTNVNDTFYCIGTAAGPHPYPAMVRDFQSIIGKETREQLHEGEGRLPDTLIAAIGGGSNAIGLFYPFLDDESVNIIGVEAGGKGVNDKEHCASLTGGRPGVLHGNRTYLLQDDDGQILEGFSISAGLDYPGIGPEHSWLHEIGRAKYVAITDKEALEAFQYCCTQEGIIPALEPSHALAHVMKIAPN-LPKDHIIVMNMCGRGDKDIFTVAKALGF--DM
MKVLVPVKRVVDYNVKIRVKPDGSGVDVANVKFSMNPFDEIAVEEAIRLREAGKATEVVLVTIGPAKADETLRSGMAIGADRGIHVKT----DELVEPLAVAKILAKIVAEEAPGLVILGKQAIDDDSNQTGQMLAALLGWGQGTFASKVEIADGSVDVTREVDGGLQTVTLKLPAVVTTDLRLNEPRYASLPNIIKAKKKEVAAKTPADYGVDITPRLEVLKTAEPPARKAGIKVGSVPELLEKLK-AGVLMNPDENGRFGLFGGRFVAETLMPLILDLERAYGEAKADPAYQSELDSLLKHYVGRPSPLYYAERMTEHLGAKIYFKRDELNHTGAHKINNVLGQILLARRMGKKRIIAETGAGQHGVATATACARFGLECVVYMGAVDVERQKPNVFRMKMLGAEVRPVQAGARTLKDAMNEALRDWVTNVADTFYCIGTAAGPHPYPAMVRDFQSVIGNEAKAQMLEAEGRLPDSLVACIGGGSNAIGLFHPFLDDASVEIYGVEAAGHGLDVEGHAASLAGGRPGVLHGNRTYLLMDDDGQILEGHSISAGLDYPGIGPEHSWLRDIGRVTYLSATDKEALAAFQLCSKLEGIIPALEPSHALAKVMQLAPQ-KPQDHLMVMNLCGRGDKDIFAVAEHLG---GM
MKVLVPVKRVVDYNVKVRVKSDGTGVELAHVKMSMNPFDEIAVEEALRLKEAGIATEVVAVSIGPAQASETIRTALAMGADRGILVKT----DETVEPLAVAKILKAVIGEEAPKLVILGKQAIDDDSNQTGQMLAALLGWGQGTFASKVVIDGDAALITREIDGGLQTVRLALPAIVTTDLRLNEPRYASLPNIMKAKKKPIDEKTPDAYGVSVAPRLKVLNTAEPAGRKAGVKVGSVAELVSKLKEAGVIMNPDENGHFGIHGGRFVAETLMPNILELQAAYEAAKADPAYQSEMAGYLAHYVGRPSPLYYAERLSEHLGAKIYLKREELNHTGSHKVNNVLGQILLALRMGKKRIIAETGAGQHGVATATLCARFGLKCIVYMGAVDVERQKPNVFRMNMLGAEVVPVQSGSRTLKDAMNEALRDWVTNVHDTFYCIGTVAGPHPYPSMVRDFQSIIGRETREQLMEAEGRGPDSLIAAVGGGSNAIGLFHEFLDDSGVEIYGVEAAGHGISSGMHAASITGGKPGVLHGNRTYLLMDDDGQIIEAHSISAGLDYPGIGPEHSWLHDTGRVTYIPCTDKEALEGFQLLSRLEGIIPALECAHAIGKVMEIAPT-KPKDHLMVVNLSGRGDKDIFTVAEHLGG--QI
MKILVAVKRVIDYNVKIRVKSDQTGVETANVKMSMNPFDEIAVEEAVRLKDAGIATEVIAVSIGPVACQETLRTAMAIGADRGILVEA----NEEVQPLAVAKLLKAIVDKEQPQIIILGKQAIDDDSNQTGQMLAALMNAGQATFASKVVVQDGNLSVTREIDGGLETIALKLPAVITTDLRLNEPRFVTLPNIMKAKKKPLDSMKPEDLGVDITPRLKTLKVVEPAARSAGVMVPDIKTLVEKLKEAKVIM-PDQRGHFGPYGGVFVSETLMYALEELKETYAKFQHDPEFIAEFNSELKHFVGRPSPIYHAKRWSDEIGAQIYFKREDLNHTGAHKINNVIGQALLAKRMGKPRIIAETGAGQHGVATATICARFGLECIIYMGSVDVERQAQNIYRMRLLGATVVPVESGSKTLKDALNEAMRDWVTNVENTFYIIGTVAGPHPYPAMVRDFQSVIGTECITQMPEMTGRQPDYVLACVGGGSNAMGIFYPYINYPDVKLIGVEAAGDGIATGRHAAALCAGTPGVLHGNRTYLIQDANGQIMETHSVSAGLDYPGVGPEHAWLKDINRAQYTAVTDDDALEAFHNCCRIEGIIPALETSHAIAYACQLAKT-LPKDQTILVNLSGRGDKDMHTVAQHTKV--KL
MKVLVPVKRVIDYNVKVRVKADGSGVDLANVKMSMNPFDEIAVEEAIRLKEAGKVDEVIAVSIGVKQSQETLRTALAMGADRAILVVAADDVHTDIEPLAVAKILAAIVKEEEPGLVLCGKQAIDNDLGATGQMLSALLGWSQAMYANKVDVEGDNAVVTREVDGGLQTVKVKMPTIISTDLRLNEPRYASLPNIMKAKKKPLDEKTAEDYGVDVSPRLEIVSTGEPAARAAGEIVPDVDTLVAKLKEKGIVM-PDEKGRFGIYGGRFVSETLMPLILDLEAEYEKAKTDQSFWDEMDFLWKHYVGRPSPLYFAERLTERLGAKVYMKRDELNHTGAHKINNVLGQIILARRMGKTRIIAETGAGQHGVATATVCAKFGLKCVVYMGAHDVERQQPNVFRMKLLGAEVVPVTSGRGTLKDAMNDALRDWVTNVRDTFYCIGTVAGPHPYPAMVRDFQSIIGKEAKEQMHEAEGRNPDTIIAAIGGGSNAMGLFFPFLDDKEVNIIGVEAGGKGVDEKEHCASLTGGRPGVLHGNRTYLLQDDDGQILEGFSISAGLDYPGIGPEHSWLHDVGRAKYVSITDKEALEAFKLCCETEGIIPALEPCHALAHVAKIAPE-LPRDHIICMNMCGRGDKDIFTVAKHLGV--DM
MKILVSVKRVVDYNVKVRVKSDGSGVDIANVKMSMNPFDEIAIEEAVRLKEMGVVTEVLAVSCGVTQCQETLRTAMAIGADRAILVET----TEELQPLAVAKLLKALVDREQPDLVILGKQAIDDDNNQTGQMLAALTDLPQATFASKVDVVDGKARVTREIDGGLETIALSLPAVITTDLRLNEPRYVTLPNIMKAKKKPLETIKPEALGVDVTPRLKILKVSEPPKRGAGIKVPDVTALVAKLKEAKVIM-PDARGHFGIYGGSFVAETLSHALDELRQAYDRYRDDAEFLAEFRRELKYFVGRPSPVYHAARMSREMGAQIFLKREDLNHTGAHKINNVIGQALLARRMGKPRVIAETGAGQHGVATATICARYGLECVVYMGAEDVKRQSPNVYRMHLLGAKVIPVESGSKTLKDALNEAMRDWVTNVENTFYIIGTVAGPHPYPAMVRDFQAIIGQECLTQMPEMAERQPDAVVACVGGGSNAMGIFHPYIPFEGTRLIGVEAAGEGMDTAKHSASLQLGRPGVLHGNRTYILQDANGQITETHSVSAGLDYPGVGPEHAYLKDIGRAEYVGITDKEALEAFHYLCRTEGIIPALESSHAVAYAMKLAKT-MRPDQHILVNLSGRGDKDIGTVADLSGA--EF
MKVLVPVKRVIDYNVKPRVKPDQSGVDLANVKMSMNPFCEIAVEEAVRLKEKGIVTEIVVVSIGVVQAQETLRTALAMGADRGILVTA----EGDVEPLAVAKILKAIADEEQPGMVLLGKQAIDNDNNQTGQMLAALLDWPQGTFASEVVVEDGKVNVTREIDGGLQTLALDGPAVITTDLRLNEPRYASLPNIMKAKKKPIDTKEAASFGVDIAPRLTVVKVTEPAGREAGEKVEDVATLVSKLKAAGAIMDPDESGRFGEFGGRYVAETLMPLILDLEKEYEAAKADPEFEKLYRGLMQDYVGRPSAMYFAERLTEHFGAKIYFKRDELNHTGSHKVNNCLGQVLLALRMGKTRIIAETGAGQHGVATATICARFGLPCTVFMGATDVERQKPNVFRMKLLGAEIVPVSSGTGTLKDAMNEALRDWVTNVHDTFYCIGTAAGPHPYPAMVRDFQSVIGREAKAQIMEREGRLPDVVMACIGGGSNAIGLFHPFLEDENVRMIGVEASGHGIETGEHAAALNGGEPGILHGNRTYLLQDGDGQIIDAHSISAGLDYPGIGPEHSFLKDTGRAEYLTCTDKEALDAFQLCTKLEGIIPALEPAHAIARVGDVARE-LGKDGLIIMNLCGRGDKDVFSVAGHLGI--DI
MKVLVPVKRVVDYNVKVRVKSDGTGVDIANVKMSMNPFDEIALEEATRLKEAGKVTEVVAVSCGVDKCQETLRTGMAIGADRGILVQT----DVELEPLAVAKLIKALADKEQPQLIILGKQAIDDDSNQTGQMLAALLGWPQATFASKVVLEDGKATVTREVDGGLETLALTLPAIITTDLRLNEPRYVTLPNIMKAKKKPLDVTKPEDLGVDVTPRLKTLKVAEPAKRSAGIIVPDAATLVAKLREAKVIMQPNATGHFGPYGGAFVAETLTYALAELNAAYERYSKDQDFLQEFRYELKHFVGRPSPIYHARRWSEIAGAQIYFKREDLNHTGAHKINNVIGQALLARRMGKRRIIAETGAGQHGVATATICARFGLECVVYMGSEDVKRQAQNVYRMKLLGATVVPVESGSKTLKDALNEAMRDWVTNIENTFYIIGTVAGPHPYPMLVRDFQSVIGEECLVQMPEMTGRQPDVVTACIGGGSNAMGIFYPYIDQQQVRLVGVEAAGEGLDGVKHAASLTKGYPGVLHGNRTYLLQDENGQIIETHSVSAGLDYPGVGPEHAHLKDIGRAEYVSITDEEALQAFHDCCHIEGIIPALESAHALAYAVKLAAT-LPRDQIILANLSGRGDKDMHTVAERMGL--NF
MKVLVPVKRVVDYNVKIRVKSDGSGVELGNVKMSMNPFDEIAVEEALRLKEAGKATEVVVVSIGPAQASETIRTGLAMGADRGILVKV----EGNVEPLAVAKILKAIADEEKPGLIILGKQAIDDDSNQTGQMLAALLGWSQATFASKLEVDGADFQVAREVDGGSQIVKLKGPAIVTTDLRLNEPRYASLPNIMKAKKKPIAEATAEQYGVDLAPHLEILKTVEPGGRKAGVKVKDVAELVSKLKEAGVIMNPDERGHFGIYGGRFVAETLMPLILDLEKAYAEAKADPAFRAEMDNHLKHYVGRPSALYFAERLTEHFGAKIYFKREDLNHTGAHKVNNVLGQIMLAKRMGKPRVIAETGAGMHGVATATMCAKFGLECVVFMGAVDVERQQPNVLRMKALGAEVRPVTSGANTLKDAMNEALRDWVTNVHDTFYCIGTVAGPHPYPMMVRDFQAVIGQEVREQIMQAEGRLPDSLVACIGGGSNAMGLFHPFLDDPGVAIYGVEAAGHGLDK-LHAASIAGGKPGVLHGNRTYLLMDADGQIEEAHSISAGLDYPGVGPEHSWLHDVGRVNFLSATDTEALDAFKLCCRLEGIIPALEPSHALAKVADLAPK-LPKDHLMVVNMSGRGDKDLASVAEHLGG--KF
MKVVVAVKRVADPNVKVRALADGSGVDLANVKMTMNPFDEIAVEEAVRLKEAGHATEIVVVSVGPEKSAETLRTALAMGADRGLLVRS----DAVVEPLAVAKILKAVAETEKPDLIIVGKQAIDDDANQTGQMLAALLGWGQGTFASKIAIGGAAIEVTREVDGGLQTVNLPLPALVTADLRLNEPRYASLPNIMKAKKKPIDEKTPADYGVAVEPRLTVVRVHEPATRKAGIKVGSVAELVDKLREAGVLMSPDEQGMFGIFGGRFVAETLMPLILELQRHWDEAKNDPAFKEELRDLSTHYAGRPSKLYYAEGLTRHLGAKIYFKREDLNHTGSHKINNCLGQILLAKRMGKTRIIAETGAGQHGVASATVAARFGFPCFVYMGATDVERQKPNVFRMKLLGAEVRPVNAGHGTLKDAMNEALRDWVTNVHDTYYLIGTAAGPHPYPELVRDFQSVIGTEARQQILEQEGRLPDVIVAAVGGGSNAIGLFHPFLDDRSVKIVGIEAGGRGLDGIEHCASMNAGSPGVLHGNRTYLLQNDDGQILDGHSISAGLDYPGVGPEHSWLRDSGRVEYVPILDDEALEAFQLTTKVEGIIPALESAHAIAHAVKVAPT-MGKDKVMIVNLSGRGDKDVHTVAQMLGM--EI
MKALVAVKRVVDYNVKVRVKSDQSGVETANVKMSMNPFDEIAVEEAVRLKEKGVVTEVVAVSCGVAQNQETLRTALAIGADRAILVQT----DAELQPLAVAKLLKAVVDKEQPQIVLLGKQAIDDDANQTGQMLAALADWPQAAFASKLEVKDQQLQATREVDGGLQTISVALPAVVTADLRLNEPRYVTLPNIMKAKKKPLETITPQDLGVDVAARLKTLKVAEPPARSAGVKVADVAELVSKLKEAKVIM-PDANGHFGPYGGCFISETLTYAINELKNAYAKYQNDPDFLAEFQNELAHYVGRPSPVYHAARTSRELGAQIYLKREDLNHTGAHKINNVIGQAMLARRMGKPRIIAETGAGQHGVATATICARYGLQCVVYMGAEDVKRQSPNVYRMKLLGATVTPVESGSKTLKDALNEAMRDWVANVDNTFYIIGTVAGPHPYPMMVRDFQSVIGKECLTQMPKMLGKQPDAVIACVGGGSNAIGIFHPYIPFEKTRLIGVEAAGRGLDSGQHAASLERGSPGVLHGNRTYVLQNDDGQIIETHSISAGLDYPGVGPEHAWLKDTGRAEYVGITDTEALAAFHHLCRTEGIIPALESSHAFAHAMKIAPA-MRPDQSILVCLSGRGDKDIGTVADLDGV--DF
MKVLVPVKRVIDYNVKIRVKADGSGVELNNVKMSMNPFDEIAVEEALRLKEGGKAAEVVAVSIGPAQATETIRTALAMGADRGVHVKT----DAPVEPLAVAKLLKAVTEREQPGLVILGKQAIDDDCNQTGQMLAALLGWPQATFASKLEVEGTDFKVTREVDGGLQTVKLQGPAIVTTDLRLNEPRYASLPNIMKAKKKPIEEMTADQLGVDLAPRLDILKTSEPSSRSAGVKVASATELVEKLA-AGVLMSPDERGHFGTFGGRFVAETLMPLILDLEKAYAAAKADPSFQKEMNGYLKDYVGRPSPLYFAERLTEHLGAKIYLKREELNHTGSHKVNNVLGQIMVARRMGKKRIIAETGAGQHGVATATLCARFGLECIVYMGAVDVARQEPNVIRMEMLGAKVVPVQSGTRTLKDAMNDALRDWVTNVATTFYCIGTVAGPHPYPAMVRDFQSVIGHETREQMMAAEGRLPDSLVACIGGGSNAMGLFHPFLDEPAVEIFGVEAAGHGL-TNLHAASLAGGRPGVLHGNRTYLLMNEDGQIQDAHSISAGLDYPGIGPEHAWLHETGRVTYLSATDEEALAAFQLLSRLEGIIPALESAHAIAKLSQLAPK-RPRDHLMVVNLSGRGDKDVPQVGDILGR--KS
MKVLVTVKRVIDYNVKVRVKPDQSDVDLANVKMAMNPFCEIAVEAAVRLKEAGLASEIVAVSVGPAACQEQLRTALALGADRGIQIDS----GEAPDPLGVAKLLAAVVAAEKPDLVILGKQSIDGDNNQTGQMLAALLDWPQATFASALALEAGRLRVTREIDGGLQSLELNLPAIVTTDLRLNEPRYASLPNIMKAKKKPLEVKSPVELGVTLKAHTRLLKVEAPAERQGGIKVGSVSELVEKLKEAKVIMTPDEKGLFGRFGGQYVAETLMPLILDLAEEYERAKVDPAFLEELAYFQRDYVGRPSPLYFAERLTEHCGAKIYLKREELNHTGAHKINNCIGQILLARRMGKQRIIAETGAGMHGVATATVAARFGLQCVIYMGTTDIDRQQANVFRMKLLGAEVIPVTAGTGTLKDAMNEALRDWVTNVETTFYLIGTVAGPHPYPAMVRDFQAVIGKETREQLIEKEGRLPDSLVACIGGGSNAMGLFHPFLDEPGVKIVGVEAAGHGIETGKHAASLNGGVPGVLHGNRTFLLQDADGQIIDAHSISAGLDYPGIGPEHAWLHDIGRVEYSSITDHEALQAFHTCCRLEGIIPALESSHALAEVFKRAPR-LPKDHLMVVNLSGRGDKDMQTVMHHMQE--KL
---------MVDYNVKVRVAADGSGVETQGLKMSLNPFDEIAVEEAIRLREKGVATEVVVVTIGVQAAQDILRTSMAMGADRAILVKT----DDTLEPRAVANALKAIVEREQPGLVCMGKQAIDDDMNATGQILAAKLGWPQGTFASAVTVADGRIEVAREIDGGTEVVSLALPAVVTADLRLNEPRYASLPNIMKARKKPLEMLEAADLGVDLASRLTIVSVAEPAERKEGIKLGSAAELVEKLKEAKVIMTPDDRGRFGIFGGRFVAETLMPLLLELDEAYRAAQADPEFRKELDYYLKDYVGRPSPLWFAQHLTEELGAKVYFKREELNHTGSHKLNNVMGQILVARRMGKTRIVAETGAGQHGVATATVCALFGLKCTIYMGATDVERQKPNVFRMHLLGAEVKPVTAGAGTLKDAMNEAMRDWVANVADTYFLVGTVAGPHPYPEMVRDFQSVIGVEVKEQITQAEGRLPDVIVAAIGGGSNAMGIFHPFLDDASVRLIGVEAAGRGLDSGKTAASISRGRPGVLHGNRTYLLQDKHGQIEEAHSISAGLDYPGIGPEHSWLNDIGRAEYVGVTDEEALEAFQVCTRTEGIIPALECAHGLAHVMKIAPT-MAKDQIIVLNVSGRGDKDIFTVAHHLGV--KL
MKILVPVKRVVDYNVKIRVRPDGSGVELANIKMSMNPFDEIAVEEALRLKEAGKASEVVAVSIGPAKTDETIRTALAMGADRGIWVKTE---EAGIEPLTVAKLLKKVVEEEAPGLVILGKQAIDDDCNQTGQMLAALLGWPQATFASKVVLGDATVKVTREIDGGLQTVSLDLPAVLTTDLRLNEPRYASLPNIMKAKKKPIDEKSPAAYGVDVAPRLQVISTTEPAGRSAGIKLGSPAELVAHLKQAGVLMNPDESGHFGIFGGRFVAETLMPLILDLEKAYNEAKADPAYKAEMDAGLKHYVGRPSPLYYAERLTEHLGAKIYFKREELNHTGSHKVNNVLGQILLARRMGKKRIIAETGAGQHGVATATLCARYGLECVVYMGAVDVSRQAPNVFRMKMLGATVVPVQSGSKTLKDAMNEALRDWVTNVDSTFYCIGTVAGPHPYPGMVRDFQSVIGNETREQMLEAEGRLPDSLIACIGGGSNAMGLFHPFLDDPSVKIFGVEAAGHGIPTGEHAASLTGGRPGVLHGNRTYLLMDDDGQIAEAHSISAGLDYPGIGPEHSWLHDIGRATYISATDEEALAAFQLVAKLEGIIPALEPAHALAKVADLAPT-FPQDHLMVVNLSGRGDKDIPQVADILGT--RL
MKVLVPVKRVVDYNVKVRVKSDGSGVDIANVKMSMNPFDEIAVEEAVRLKEKGIVTEIVAVSCGDTKCQETLRTAMAIGADRGILVET----TAELQPLAVAKLLKALVDKEQPQLVILGKQAIDDDSNQTGQMLAALADLPQATFASKVEATADKVTVTREVDGGLETIALTLPAIITTDLRLNEPRYVTLPNIMKAKKKQLDIVKPEDLGVDVTPRLKTLKVSEPPKRGAGIKVPDVATLVNKLKEAKVIM-PDASGHFGPYGGTFASETLTHAIQELRAAYARYQHDPEFLAEFQYELAHFVGRPSPVYHAARTSSDIGAQIYLKREDLNHTGAHKINNVIGQAMLAKRMGKPRIIAETGAGQHGVATATICARYGLECVVYMGSEDVKRQSPNVYRMKLLGATVVPVDSGSKTLKDALNEAMRDWVTNVENTFYIIGTVAGPHPYPMMVRDFQRVIGTECIEQMPAFNGGQPDAVVACVGGGSNAMGIFHPYIPFENTRLIGVEAAGEGLDSGRHSASILRGSPGVLHGNRTYLLQSDDGQVTETHSISAGLDYPGVGPEHAHLSDIGRAEYVGITDKEALAAFHHLCRTEGIIPALESSHAVAHAMKLAAT-MRPDQSILVNLSGRGDKDIGTVADLSGA--DF
MKVLVPVKRVVDYNVKIRVKADGSGVELANVKMSMNPFDEIAVEEAIRLKEKGHVTEIVAVSVGPAQATETLRTALAMGADRGILVKT----DATVEPLAVAKILAKLVESEAPGLVIMGKQAIDDDCNQTGQMLAALLGWPQGTFASKVVPGEGSFDVTREVDGGLVTERLTLPAVVTTDLRLNEPRYASLPNIMKAKKKPIDETSPEALGVDAAPRLKVLTTAEPAARKSGAKVGSVAELVSKLKEAGVLMHPDERGRFGDFGGRFVAETLMPLILDLEAAYAAAKADPAYRQEMDGYLSHYVGRPSPLYFAERLTDHFGAKIYLKREELNHTGSHKVNNVLGQILLARRMGKKRIIAETGAGQHGVATATLCARFGLECVVYMGAVDVERQKPNVFRMKLLGATVVPVQSGSKTLKDAMNEALRDWVTNVATTFYCIGTVAGPHPYPMMVRDFQSIIGRETREQMLATEGRLPDSLVACIGGGSNAMGLFHPFLDDPAVEIFGVEAAGHGISSGLHAASLSGGKPGVLHGNRTFLLMSEDGQIDEAHSISAGLDYPGIGPEHAFLHETGRVSYLSATDEEALAAFQLLSKLEGIIPALEPAHALAKVAELAPA-RPKDHLMVVSLSGRGDKDVPQVSEMLES--RL
MKIVVPVKRVIDANVKVRLKADGSAVDSDNAKMSMNPFDEIAVEEAIRLKEAGAASEIVAVSIGSDACQDVLRAALAMGADRALLIRT----EAVLEPLAVAKLLREVVAREQPRLVICGKQSTDGDANQAGQMLAGLLGWPQATFASRLDLGADGATVTREIDGGLEIIAVTLPAVVTTDLRLNSPRYTTLPNIMKAKKKPLDVVALDEFGVDTRPRLTTLGLAEPAARSAGVRVADVAELLAKLKEAKVIM-PDVRGHFGPYGGIYVAETLMAALAELNEEYARAKADPAFWEEFHYELKHYVGRPSPIYHAKRWSELLGAQIYLKREDLNHTGAHKVNNTIGQALLARRMGKKRVIAETGAGQHGVASATVAARYGLECVVYMGAEDVKRQSPNVYRMKLLGATVVPVESGSKTLKDALNEAMRDWVTNVDSTFYILGTAAGPHPYPMLVRDFQTVIGEECKVQMPEMIGRQPDVVVACVGGGSNAIGLFYPYIGVDGVRMVGVEAGGDGVETGRHAAPLSIGKPGVLHGFKSYLMQDEDGQIIETHSVSAGLDYPGVGPEHSYLKDIGRAEYTAINDDEALKAFHDLCRYEGIIPALESSHALAWAAKTAPT-MSKDQVILVNLSGRGDKDINTVASLSGL--TL
MKILVPVKRVIDYNVKVRVKSDGSGVELANVKMSMNPFDEIAVEEAIRQKEAGKATEIVAISIGPAQASETIRTALAMGADRGILVKV----DAMPEPLAIAKILKGIVEAEQPGLVIMGKQAIDDDSNQTGQMLAALLGWPQGTFASKLVIEGDSVAVTREVDGGLQTVKLKSPAIVTTDLRLNEPRYASLPNIMKAKKKPIDEKTPGDYGVDVKPRLEILKTVEPGGRKSGVKVATVAELVEKLKEAGVLMTPDENGHFGIFGGRFVAETLMPLILELEKAYAEAKRDPAFQKEMDYYLAHYVGRPSPLYYAERLTQHLGAKIYFKREELNHTGAHKVNNVLGQIMVARRMGKTRIIAETGAGMHGVATATLCARFGLPCVVYMGAVDVERQKQNVFRMKMMGAEVVPVQSGSKTLKDAMNEALRDWVTNVTDTFYCIGTVAGPHPYPMMVRDFQCVIGNETRTQMMQAEGRLPDSLVACIGGGSNAMGLFHPFLDDKDIEIYGVEASGHGIPSGLHAASVSGGRPGVLHGNRTYLLMNDDGQINEAHSISAGLDYPGIGPEHAWLADMGRVKFLSATDGEAVAAFQLCSKLEGIIPALETAHALAKVTEIAPK-KPKDHLMVVNLSGRGDKDLASVAEHLGT--AI
MKVLVPVKRVIDYNVKVRVKADGSGVDLANVKMSMNPFDEIAVEQAIRLKEAGQADEVVAVSIGVKQNQETLRTALAMGADRAILVVATEDVHTDIEPLAVAKILKAVIDEEQPGIVLAGKQAIDNDMNATGQMLAALTGWSQATFVSELDIQGDSALVTREVDGGLQTIKVSMPTIVTVDLRLNEPRYASLPNIMKAKKKPMDEKTPADLGVDIAPRLTIVSTGEPEARAAGIKVGSVDELVEKLKEVGAVMAPDEQGRFGDFGGRFVSETLMPLILDLEAQYEYAKTDDSFWAEMNDLWTNYVGRPSPLYYAERLTEHLGAKVYLKRDELNHTGAHKINNVLGQIILARRMGKNRIIAETGAGQHGVATATVCAKFGLKCVVYMGAHDVERQAPNVFRMKLLGAEVVPVTSGRGTLKDAMNDALRDWVTNVEDTFYCIGTVAGPHPYPAMVRDFQAIIGKEARAQMLEKEGRLPDTLIAAIGGGSNAMGLFFPFLDDKDVGIIGVEAGGKGVNAKEHCASLTGGRPGVLHGNRTYLLQDDDGQILEGFSISAGLDYPGIGPEHAWLHDIGRAQYVSITDVEALEAFQLCCELEGIIPALEPSHALAHVMKIAPE-LPADHLICMNMCGRGDKDIFTVAAALGI--EM
MKVLVPVKRVVDYNVKVRVKSDQSGVDIANVKMSMNPFDEIAVEEATRLKEAGKATEIIAVSCGILQSQETLRTAMAIGADRGILVET----DVELQPLAVAKLLKAIADKEQPQLIILGKQAIDDDANQTGQMLAALLDWPQATYASKVEVDGDKVKVTREVDGGLEIVSLTLPAIITTDLRLNEPRYVTLPNIMKAKKKTLDNIKPADLGVDVTPRLKTLKVSEPPKRSAGIIVPDVATLVEKLREAKVIMKPDARGHFGQYGGSFVAETLSHALAELRDAYAHYSKDPAFLAEFHYDLKHFVGRPSPIYHAKRWSEKMGAQIYFKREDLNHTGAHKINNVIGQALLARRMGKKRIIAETGAGQHGVATATICARFGLECVVYMGSEDVKRQAQNVYRMKLLGATVVPVESGSKTLKDALNEAMRDWVTNIENTFYIIGTVAGPHPYPMMVRDFQSVIGNECLTQMPEMTSRQPDYVIACIGGGSNAMGIFYPYIEHKNVQLIGVEAAGEGLESGKHSASLMAGSPGVLHGNRTYLLQDENGQIMETHSISAGLDYPGVGPEHAWLKDSGRAQYVSITDEDALQAFHDCCHIEGIIPALESSHALSYAAKLAAT-LPKEQVVLVNLSGRGDKDMHTVAQRMGL--QF
MKVLVAVKRVVDYNVKVRVKADGTDVDIANVKMSMNPFDEIAVEEAVRLKEAGKVSEIVAVSLGVKQCEETLRTALAMGADRAILVET----DVELQPLAVAKLLKALADKEQPQLLIVGKQAIDDDANQTGQMVSALLGWGQGAFASKVELSAETVDVTREIDGGLETVKLRLPAVVTADLRLNEPRFIKLPNIMAAKKKPLDKTTPAELGVDAAPRLKTLKVAEPSKRSAGIKVANAAELVAKLKEAKVLM-PDAQGHFGPHGGVYVAETLMAALDELKNEYARVKADPSFWEEFRHELKHYVGRPSPVYHAKRWSEQLGAQIYLKREDLNHTGAHKINNAIGQALLARRMGKKRVIAETGAGQHGVASATVAARYGMECVVYMGAEDIKRQSPNVFRMKLLGATVVPVESGSKTLKDALNEAMRDWVTNIDSTFYILGTAAGPHPYPMLVRDFVSVIGEEAKVQMPEVIGRQPDVVVACVGGGSNAIGMFYPYIGVDGVRMVGVEAGGLGLASGKHAAPISGGAPGVLHGAKSYLMQDENGQVVETHSVSAGLDYPGVGPEHSYLKDIGRADYVAINDDEALRAFHDCCHFEGIIPALESSHALAWAIKEAPK-MAKDQVILVNLSGRGDKDINTVAGLAGI--TL
MKIVVPVKRVVDYNIKPRVKADNSGVDTQGVKMSMNPFDEIAVEEAVRLREKGAASEIVVVTIGVAEAQPVLRTAMAMGADRAILVQT----DAELEPLAVAKLLKTIVDRENPGLVIMGKQAIDDDMNATGQILAARLNWPQGTFASSVAVEDGRITVVREADGGLETVRLALPAVVTTDLRLNEPRYATMPNIMKAKKKPLETIAADTLGVDITPRLETVKVVEPPVRQAGIKVSSVAELVGKLREAKVIMSPDQRGRFGSFGGQFVAETLMPLVQDLSDAYQTAKADPEFRRELDYYFRDYVGRPSPLWHAKRLSDELGAKIYLKREELNHTGSHKLNNVMGQILLARRMGKTRIVAETGAGQHGVATATVCALFGLKCTIYMGAVDVERQKPNVFRMHLLGAEVHPVTAGSGTLKDAMNEAMRDWVANVHDTYFLVGTVAGPHPYPEMVRDFQSIIGIETREQMMAVEGRLPDVLVAAIGGGSNAMGLFHPFLDDESVRLIGVEAAGHGLDSGFTAASISRGRSGVLHGNRTYLLQDEFGQIAEAHSISAGLDYPGIGPEHSWLNDIGRAEYVGVTDKEALEAFQLLTRTEGIIPALECAHGLAHVMKIAPS-MSPDQIIVLNLSGRGDKDIFTVAEHLGV--AL
MKLLVAVKRVVDYNVKVRVKSDGSGVETAGVKMSMNPFDEIAVEEAVRLKEKGIASEIIAVSIGVTQAQETIRTALAMGADRGILVET----ETAVEPLAVAKILKEVALKEDVEAVILGKQAIDDDMNATGQMLAALLDWPQATFASKVEIADGAATVTREIDGGLETVKLTLPAVITADLRLNEPRYASLPNIMKARKKTIDTLKPADLNVDITPRLTLINVSEPPTRKAGIKVPDVASLVEKLREAKVIMNPDARGRFGEFGGRYVAETLMPLILELESAYRASKSDPEFQKELDYYLTHYVGRPSPLWHAQRLSAHLGAKIYFKREELNHTGAHKINNCVGQILLARRMGKTRIIAETGAGQHGVATATVCALFGLPCTVYMGATDVERQQPNVFRMKLLGAEVVPVKSGAGTLKDAMNDALRDWVANVHDTFYIIGTAAGPHPYPELVRDFQTIIGTEAREQLMQAEGRLPDIAIASVGGGSNAIGLFHTFLDEPNVRLIGVEAAGKGMHSHEHAASLNMGRPGVLHGNRTYLLQDDDGQIQEAHSISAGLDYPGIGPEHSWLHDIKRVEYVGITDSEALDAFQLCARTEGIIPALECAHALAHISKIAPE-MGKEQIILLNLSGRGDKDIFTVAKHLGT--SL
MKILVPVKRVVDYNVKVRVKSDASDVDLANVKMSMNPFDEIAVEEAVRLREAGVATEVVVVSAGVANCQETLRTAMAIGADRGILIQT----DGELQPLAVAKLLKAVCDKEQPQIVICGKQAIDDDANQTGQMLAGLLNRPQATFASKIVVAGTQATVTREIDGGLETIEVPLPAVLTADLRLNEPRYATLPNIMKAKKKPLETTNPAALGVDVTPRLKTLKVAEPAKRTAGIKVADAADLVMKLKEAKVIMTPDATGHFGQYGGVFVAETLIGALDELKEAYAAAQRDPQFVAEFDYDLRHYVGRPSPLYHARRWSEVLGAQIYLKREDLNHTGAHKINNCIGQAMLARRMHKPRVIAETGAGQHGVATATVAARYGMECVVYMGSEDIRRQAANVYRMKLLGATVVPVESGSRTLKDALNEAMRDWVTNVSNTFYIIGTVAGPHPYPMMVRDFQSVIGREAIAQMQEQCGRQPDAVIACVGGGSNAMGIFHPYIPVAGVRLIGVEAAGEGIATGRHAASLTAGRPGVLHGNRTYLLQDQDGQIIETHSISAGLDYPGVGPEHAWLKDSGRAEYVGVSDSEALQAFHDLCRLEGIIPALESSHALAYASRLAPT-LPQDRILLVNLSGRGDKDMHTVAEKSGI--TF
MKILVAVKRVLDYNVKARVNADGTGIDLANVKMSMNPFDEIAVEEALRIKEAGKADEVIAVSMGVKQSQETIRTALAMGADRGILVET----DNELQPLAIAKLLAAIAAREEPGLVIVGKQAIDDDSNQTGQMFAALMDWPQATFASKVDIDGDSMKVTREVDGGLESIQVSLPALITTDLRLNEPRYAKLPNIMKAKKKQLDVLTPEELEVDISPRLVTVKVEEPPTRKAGEIVGSVAELVDKLREAKVIMTLNLNPYFGDFGGMFVPELLVPALVQLEQAFVDAQQDPAFIAEFQALLKDYAGRPTPLTLCRNLTSNPLAKIYLKREDLLHGGAHKTNQVLGQALLAKRMGKKDIIAETGAGQHGVATALACALLGLNCKIYMGAKDIDRQQPNVFRMKLMGATVIPVTAGSGTLKDAVNEAMRDWSGSYATSHYLLGTAAGPHPFPTIVREFQKMIGEEAKQQILAAEGKLPDAVLACVGGGSNAIGMFADFIKEEGVRLIGIEPGGMGIETHQHGAALSTGSFGILHGAYTAIMQTKDGQIEESYSVSAGLDYPAVGPQHTYLQSIGRAEYVAINDDEALAAFQHLAKSEGIIPALESSHALAHALKMAAA-ATEPLVLLV-----------------------
MKILVPVKRVIDYNVKVRVKADQSGVELANVKMAMNPFDEIAVEQALRLREAGTATEVVAVSIGPSQNQETIRTALAMGADRGIHIEA----SHDVEPLAVAKLLKAIVDKEAPELVLVGKQAIDDDCNQTGQMLAALLGWAQGTFVSGIELGGDKAKIIREVDGGLEHLEIAMPAIVTVDLRLNEPRYASLPNIMKAKKKPLDSISVEELGVDVSPRLTTVKVEEPETRSAGIKVSDVGELVDKLKEAKVIMPPDDGGRFGIHGGRFVAETLMPLILEVEKSYNESRQDDSFARELLYYQQHYVGRPSPLYFAERLTAHFGAKLYLKRDELNHTGAHKINNVLGQALLAKRMGKKKIIAETGAGQHGVATATACALFDMECEVFMGEEDVRRQKPNVDRMRLLGAKIHPVTSGTGTLKDAMNEALRFWVTNAETHFYIIGTVAGPHPYPQMVRDFQSVIGIEARTQIQEAEGRLPDALIACIGGGSNALGLFHPFLDDEDVDIYGVEAAGKGISSGLHAASLTGGTPGILHGNRTYLLQNDDGQIIDAHSISAGLDYPGIGPEHSWLHDIKRVNYVSATDDEALIAFQLCSRLEGIIPALEPSHALAFTGTMIGD-MDKDSIVILNMCGRGDKDLGAVLPILEE--RL
MKALVAVKRVVDYNVKVRAKADGSDVDIANVKMSMNPFDEIAVEEAVRLKEAGKVSEIVAVSLGVKGCEETLRTALAMGADRAVHVET----DAPLEPLAVAKLLKAVVEREAPQLVIVGKQAIDDDANQTGQMLAALLGWPQGTFASKVEAADGALLVTREIDGGLETVELKLPALVTTDLRLNEPRFIKLPNIMAAKKKPLDKLSVEELGVDIAPRLTVLKVAEPAARKAGVKVANAAELVAKLKEAKVLM-PDARGHFGPYGGIYVAETLMAALDELKAEYERAKNDPAFWEEYRYELKHYVGRPSPVYHARRLSEKLGAQIYLKREDLNHTGAHKVNNTIGQALLARRMGKKRVIAETGAGQHGVASATVAARYGMECVVYMGAEDVKRQAPNVYRMKLLGATVVPVESGSKTLKDALNEAMRDWVTNVDSTFYILGTAAGPHPYPMLVRDFQCVIGDEAKVQMPEMIGRQPDVVVACVGGGSNAIGMFYPYIDVSGVRIVGVEAGGDGVASGRHAAPLSAGKPGVLHGFKSYLMQDENGQIVETHSVSAGLDYPGVGPEHSYLKDIGRAEYDAINDDEALAAFHELCRSEGIIPALESSHALAWAIKHAPT-MGKDQVILVNLSGRGDKDINTVAGLSGI--QL
MKIIVPVKRVVDYNVKIRVKPDGSGVDTINVKMSMNPFDEIAVEEAIRLKEAGHADEVIAVSIGPAKAQETLRTALAMGADRAILYKT----DLPIEPLAVAKILKAAVEKEKPGLVILGKQAIDDDSNQTGQMLAALLNRPQATFAFKVSPQGETVEVVREVDGGLQTLALRLPAIVTVDLRINQPRYASLPNIMKAKKKPLEEIDAASLGIDIEPKVKVLKTAEPPTRKAGVKLKTAAELVDKLREAGVLMDPDERGHFGLYGGRFVAETLMPLILELEAAYEAAKVDPAFHAELADLNAHYAGRPSPLYFAERLTQHLGAKVYFKREELNHTGSHKVNNCLGQILLAKRMGKKRIIAETGAGQHGVATATVAARFGLPCVIYMGATDIERQKPNVFRMRLLGAEVRPVISGTGTLKDAMNEALRDWVSNVEDTFYIIGTVAGPHPYPAMVRDFQAVIGQETREQMLAAEGRLPDTLVAAIGGGSNAMGIFHPFLDDPSVKMFGVEAAGRGLDVPGHCASLNGGKPGVLHGNRTYLLQDGDGQILEGHSISAGLDYPGIGPEHSWLRDTGRVTYVSATDREALDAFQLCTRIEGIIPALEPAHALAYVTKLAPT-LPPDDLLVMNMSGRGDKDIFAVAGHLGM--DI
MKILVAIKRVIDANVKVRVKADNTGVEMANVKMSMNPFCEIAVEEAVRLKEQGVASEVIVVSIGNQQCQESLRTALALGADRAILVKS----EDDIEPLAVAKVLKTVVEKEQPEMVLLGKQSIDGDNNQTGQMLGALLGWGQGTFASKVEVADGKAQVTREIDGGLQTLSVKLPAIITTDLRLNEPRFASLPNIMKAKRKPLDELAIADLGVDVAPRTETLTVENPPARKEGIKVETVAELVDKLKEAKVIMNEFDGTYIGQYGGQFVPQLLMPALQQLDKAFEASLVDDEFQTELSRLLKEYAGRPTPVTECSSYARINQSRIFLKREDLLHGGAHKTNQVLAQALLAKKMGKHRIIAETGAGQHGVATALACALLGLKATIYMGKKDCDRQAPNVFRMQLMGAEVIPVDNGSASLKDAINEALRDWASSYETTHYLLGTVAGPAPFPKMVRTFQKIIGEEAKQQMMQLIGQLPDAVVACVGGGSNAIGIFADFIKDEEVRLIGVEPAGKGLDTKAHGATLLKGREGILHGSRTYVLQDGEGQVQESHSVSAGLDYPGIGPEHVHLMTSGRAEYVSVTDDEALKAFQELSKTEGIIPALESSHALAYAKKLAAE-SSEPLNILVNLSGRGDKDLAHVMSILQE--TA
MKALVAVKRVVDYNVKVRVKADGTDVDVANVKMSMNPFDEIAVEEAVRLKEAGKVSEIVVVSLGVKQCEETLRTALAMGADRAILVET----DAELQPLAVAKLLKAIADKEQPQLLIVGKQAIDDDANQTGQMVSALLGWAQGTFASKVDVTAETVDVTREVDGGLETVKLRLPAVVTTDLRLNEPRYVKLPNIMAAKKKPLDKTTPAELGVDVAPRLKTLKVAEPAKRSAGIKVANAAELVAKLKEAKVLM-PDARGHFGPYGGVYVAETLMAALDELNAEYARAKADPAFWQEYHYELKHFVGRPSPIYHAKRWSEQLGAQIYFKREDLNHTGAHKVNNTIGQALLARRMGKKRVIAETGAGQHGVASATVAARYGMECVVYMGSEDVKRQAPNVFRMKLLGATVVPVESGSKTLKDALNEAMRDWVTNIDSTFYILGTAAGPHPYPMLVRDFQRIIGIEAKEQMQEMVGRQPDMVVACVGGGSNAIGIFHPYVEVDGVRLVGVEAGGDGVATGRHAAPLSAGKPGVLHGFRSYLMQDENGQIIETHSVSAGLDYPGVGPEHSLLKDIGRAEYVAINDDEALKAFEDCCHLEGIIPALESSHALAYAAKIAPT-MAKDQIILVNLSGRGDKDINTVAGLMGL--TL
MKILVAVKRVVDYNVKVRAKADGTGADTANVKMSINPFCEIAVEEAVRLKEKGVATEIVAVSIGPKQAQEQIRTALALGADRGILVET----DAELEPLAIAKTLKALVEKETPDLVIMGKQSIDGDNNQTGQMLGALTSMPQGTFASEVSVADGKVNVTREIDGGLQTVALNLPAIVTTDLRLNEPRYASLPNIMKAKKKPLDTMSPADLGVDTAARVKLLKVAPPAERQAGIKVADVAQLVEKLKEAKVIMEPDAKGRFGEFGGRFVSETLIHALDELDAMYRQLKVDPDFQAEFDRDLAHYVGRPSPLYFAEHLTRHVGAQIYLKREDLNHTGAHKVNNTIGQALLAKHSGKKRVIAETGAGQHGVATATVAARLGLKCQVYMGAEDVRRQALNVYRMKLLGAEVIAVKSGSKTLKDAMNEAMRDWATNVDDTFYIIGTVAGPAPYPELVRDFQCVIGREARAQSLAQIGRLPDALVACVGGGSNAIGLFHPFLKDQDVAIYGVEAGGDGVETGRHAAPLNDGIPGVLHGNRTYLMEDENGQIIETHSVSAGLDYPGVGPEHAFLKDTGRANYVAINDAEALAAFRTLTRVEGIMPALESSHAVAYAMKLAKQ-MDKDKVIVVNLSGRGDKDILTVADIDGI--EV
MKVLVAVKRVIDYNVKVRVKPDNTGVDLTNVKMAMNPFCEIAVEEAVRLKEKGVATEVVVVSIGPKAAQEQIRTALALGADRGIHVET----DEEIQSLAAAKLLKAVVEKEQPKLVILGKQSIDTDNNQTGQMLAALCGYAQGTFASEVVVEGDKVNVTREIDGGLLTVALNLPAIVTTDLRLNEPRYASLPNIMKAKKKPLDTVTPADLGAEIAPRLTTLKVEAPAQRQAGIKVGSVAELVDKLKEAKVIMRPDHRGHFGHYGGRFVSETLMSSLLELERHYEKLRIDPKFQEEFDADLADYVGRPSPLYFAERLTKQVGAKIYLKREDLNHTGAHKVNNTIGQALLAKYLGKPRIIAETGAGQHGVATATVAARLGLKCVVYMGEEDVHRQSLNVYRMKLLGAEVRPVTSGTKTLKDAMNEALRDWVTYVDDTFYIIGTVAGPHPYPKLVREFQSIIGREARLQCMEKEGRLPDALVACVGGGSNAIGLFYPFIADEQIKMYGVEAGGLGLETGQHAAPLCAGRPGVLHGNRTYLMEDENGQISATHSISAGLDYPGVGPEHAWLKDIKRADYVAATDEEALRAFHTLTRVEGIMPALESSHAVAYAMKLAKT-MDKDQIIIVNLSGRGDKDIHTVAKLDGI--EI
MKVLVAVKRVVDYNVKVRVKADNSAVDLANVKMAMNPFCEIAIEEAVRLKEKGIASEIIAVSVGPAAAQEQLRTALALGADRAILVES----SADLNSLAVAKLLKAVVDKEQPSLIILGKQAIDSDNNQTGQMLAALCGYAQGTFASKVEVAGEKLKVTREIDGGLQTVELALPAVVTTDLRLNEPRYASLPNIMKAKKKPLETLTPDSLGVSVASTLQTLKVEAPPVRQAGIKVKSVEELVEKLKEAKVIMTPDERGLFADFGGQYVAETLMPLVRWLADEYQKAKADSAFAEELGALCRDFIGRPSPLYFAERLSAHCGAKIYLKREDLNHTGAHKINNCVGQILLARRMGKRRIIAETGAGMHGVAVATVAARFGMPCVIFMGTTDIDRQQANVFRMKLLGAEVIPVTSGTGTLKDAMNEALRDWVTQVADTFYLIGSVAGPHPYPQMVRDFQCVIGNETREQIQAKEGRLPDSLIACVGGGSNAMGLFHPFLDEPSVQIIGVEAAGHGIETGLHAASLNGGSPGVLHGNRSFFLQTGDGQIIDAHSISAGLDYPGIGPEHAFLHQIGRAEYSAVTDQEALAAFHLCSRLEGIIPALESAHALAEAFKRAPK-LPKEHLMVVNLSGRGDKDMQTVMQHLSA--SQ
MKILVPVKRVVDYNVKPRVKADGSGVETQGVKMSMNPFDEIAVEEAVRLKEKGVASEIVVVSIGVTDAQAILRTAMAMGADRAVLVQT----DAALEPLGVAKLLQAVVDRENPGLVVMGKQAIDDDMNATGQILAARLNWPQGTFANTVTVADGRIEVKREVDGGLETVRLALPAVVTTDLRLNEPRYATMPNIMKARKKPLETIAADTLGVDFAPRLETIRVVEPPVRKAGVKVGDVAELIEKLREAKVIMSPDARGRFGTFGGRFVAETLMPLVQDLEAAYDAAQADPMFHVKLSYYFRDYVGRPSPLWFAERLTETLGAKVYLKREELNHTGSHKLNNVMGQILLAQRMGKTRIVAETGAGQHGVATATVCALFGMKCVIYMGATDVERQKPNVFRMHLLGAEVKPVTAGAGTLKDAMNEAMRDWVANVSDTYFLVGTVAGPHPYPRMVRDFQSVIGEETRTQMMEAEGRLPDYIVAAIGGGSNAMGIFHPFLDEPEVKLIGVEAAGLGLDSGKTAASISRGRSGVLHGNRTYLLQDENGQIEEAHSISAGLDYPGIGPEHSWLNDIGRAEYVGVTDSEALEAFQLLTRTEGIIPALECAHGLAHVMKLAPT-LDKDKIIVLNVSGRGDKDIFTVAKHLGV--DL
MKILVPVKRVVDYNVKVRCKSDGSGVDIANVKMSMNPFDEIAVEEATRLKEAGVATEVIAVSCGVAQCVETLRTAAAIGADRGILVET----DVELQPLAVAKILKAIVEKEGIDLVIMGKQAIDDDCNQTGQMLAALADMPQGTFASKVVVEGGKVNVTREVDGGLETVSLSLPAVVTTDLRLNEPRYVTLPNIMKAKKKQIDTIKPADLGVNVDPRIKTLKVSDPPTRSAGITVPDVATLVDKLKEAKVIMNPDATGHFGPYGGTFVSETLVHALEELKSVYAHYQNDPEFLAEFESELKHFVGRPSPIYHAKRWSDLVGAQIYFKREDLNHTGAHKVNNCIGQAMLAKRMGKPRVIAETGAGQHGVATATVAARYGMKCVVYMGQEDVARQAQNVFRMKLLGAEVIPVTSGSKTLKDALNEAMRDWVTNVEDTFYIIGTVAGPHPYPMLVRDFQSVIGRECIQQMPTMVGKQPDYVLACVGGGSNAMGIFHPYLNVDGVKLVGVEAAGEGIETGKHAASLSAGTPGVLHGNRTYLLQSEDGQIIETHSVSAGLDYPGVGPEHAWLKDSGRAEYVGVTDNEALEAFHQCCRIEGIIPALESSHALAHAAKLAKT-LPKDKVILVNLSGRGDKDMHTVARLSGA--EF
MKVMVPVKRVVDYNVKVRVKSDHTGVDIANVKMSMNPFDEIAVEEAVRLKEKGLVTEIIAVSCGVAQCQETLRTAMAIGADRAILVQT----DVPLQPLAVAKLLQALVAREQPALIILGKQAIDDDANQTGQMLAALADLPQATCASKVELAPDRLEVTREVDGGLETLALTLPAVITTDLRLNEPRYITLPNIMKAKKKPLDTVTPDDLGVDVAPRLTTLKVSEPAKRGAGVKVADVAALVEKLREAKVIM-PDAAGHFGPYGGSFVSETLTLAIAQLRTAYARYQNDPEFLAEFGDELKHFVGRPAPIYHAARSSREIGAQIYLKREDLNHTGAHKINNVIGQAMLARRMGKPRVIAETGAGQHGVAAATICARYGLECVVYMGAHDVRRQSPNVYRMKLLGATVVPVESGSRTLKDALNEAMRDWVTHVDDTFYIIGSVAGPHPYPMMVRDFQSIIGKECIEQMPAMAGQQPDAVIACVGGGSNAMGIFHPYIPFAGTRLIGVEAAGLGLESGQHSASLQKGSPGVLHGSRTFVLQDANGQITETHSISAGLDYPGVGPEHAWLQQIGRAEYVGITDQEALDAFHFLCRTEGIIPALESSHAVAHALKLAKT-MRPDQSILVNLSGRGDKDIGTVADLSGA--DF
MKVLVPVKRVVDHNVKVRVKSDQTGVDIANVKMSMNPFDEIAVEEAIRLKEKGVVTEVVAVSCGEKPCQETLRTAMAIGADRSIQVET----EVELQPLAVAKLLKGVVDAEQPQLVILGKQAIDDDANQTGQMLAALLDWPQATFASAVELDGDQVKVTREVDGGLETISLTLPAVITTDLRLNEPRYVTLPNIMKAKKKTIDVLTPEGLGVDVTPRIKTLKVTEPAARAAGEMVADVATLVAKLKEAKVIM-PDQKGRFGPFGGSFVAETLVHALAELREAYDTYRNDPEFLREFHYELKHFVGRPSPIYHAKRWSEQLGAQIWFKREDLNHTGAHKVNNCIGQILLAKRMGKTRIIAETGAGQHGVATATVAARYGLECIVYMGSEDVKRQASNVYRMKLLGATVVAVDSGSRTLKDALNEAMRDWVTNVENTFYIIGTVAGPHPYPAMVRDFQSVIGTECLEQMPEETGRQPDYILAAVGGGSNAMGIFYPYLDHPNVKLVGVEAGGEGLTSLKHSASLNAGRIGVLHGNRTYVLQDEFGQVQATHSISAGLDYPGVGPEHAWLKDSNRAHYEVITDDEALQAFHNCCRIEGIMPALESSHAIAQAAKMAPG-LDKDKIILVSLSGRGDKDMHTVAEHSGI--SL
MKILVAVKRVIDYNVKVRVKADQSDVDLTNVKMAINPFCEIAVEEAVRLKEKGIASEIIAVSIGDKKCQEQLRTALALGADRGIHIET----ESATGSLSVAKLLKAVVDEEKPELIMLGKQSIDSDNGQTGQMLAALAGLSQGTYASEISLDEGRVSVTREIDGGLQTLSLSLPAVVTTDLRLNEPRFASLPNIMKAKRKPIDVKTPEQLGVTLTSTITTLKVEAPAERQAGIKVASVDELVEKLKEAKVIMNPDSSGHFGRFGGRYVAETLMFALEELDKTYKELWRDETFQADFDRDLADFVGRPSPLYYAERWSKELGAKIYLKREDLNHTGAHKINHAVGQALLAKHMGKKRIIAETGAGQHGVASATVAARLGLECVVYMGAKDVKRQALNVYRMKLLGATVIPVESGSQTLKDAINEALRDWVARPEDTFYLLGTVCGPAPYPEMVRNMQSIIGREARRQIMAQEGRLPDALVACVGGGSNAIGLFHDFIQDEQIKIYGVEAGGLGVDSGKHAARMSSGRAGVLQGARTYLMTDDHGQIIESHSVSAGLDYPGVGPEHSYLKEIGRAEYPYATDDEALAAFRKLTRMEGIMPALESAHALAYVEKLAPT-MGKDQIIICNLSGRGDKDIHTVAAIDGL--TV
MKVLVAVKRVVDYNVKVRVKADGSDVDIANVKMSMNPFDEIAVEEAVRLKEAGKASEIVVVSMGVKQCEETLRTALAMGADRAILVET----ETELQPLAVAKLLKAVADKEQPQLLIVGKQAIDDDANQTGQMAAALLGWAQGTFASKVDVAAETVDVIREIDGGLETVKLRLPAVVTADLRLNEPRFIKLPNIMAAKKKPLDKTSPADLGVDVTPRLKTLKVAEPAKRSAGIKVANAAELVAKLKDAKVLM-PDAKGHFGPYGGVYVAETLMAALDELKNEYERVKADPTFWEEFRQELKHYVGRPSPIYHAKRWSEQLGAQIFFKREDLNHTGAHKISNAIGQALLARRMGKKRVIAETGAGQHGVATATVAARYGMECFVYMGSEDIKRQSPNVFRMKLLGATVVPVESGSKTLKDALNEAMRDWVTNVDSTFYILGTAAGPHPYPMMVRDFLSVIGEESKEQMPELTGRQPDVVVACVGGGSNAIGMFYPYINVDGVRMVGVEAGGHGIDSGMHAAPLSGGAGGVLHGAKSYLMQDANGQVVETHSVSAGLDYPGVGPEHSYLKDIGRAEYVAIDDKEALAAFHDCCHLEGIIPALESSHALAWAAKVAPT-MGKDKVILVNLSGRGDKDINTVAGLAGI--TL
MKILVPVKRVVDYNVKPRVKADGSGVETQGVKMSMNPFDEIAVEEAVRLREKGAASEVVVVTIGVSEAQPILRTAMAMGADRAILVQT----DAELEPLSVAKLLKTIVDREDPGLVIMGKQAIDDDMNATGQILAAKLNWPQGTFANTITVADGRVTVVREADGGLETVRLALPAVVTTDLRLNEPRYATMPNIMKARKKPLETIAADTLGVDLTPRLQTVKVVEPPVRKAGVKVASAAELVEKLREAKVIMSPDPRGRFGTFGGQFVAETLMPLVQELDAAYQKAKADPAFHEELDYYFRDYVGRPSPLWHASRLSQELGARIYLKREELNHTGSHKLNNVMGQILLAKRMGKTRIVAETGAGQHGVATATVCALFGLKCVIYMGATDVERQKPNVFRMHLLGAEVKPVTAGAGTLKDAMNEAMRDWVANVADTYFLVGTVAGPHPYPQMVRDFQSIIGIETREQIMKAEGRLPDAIVAAIGGGSNAMGIFHPFLDDADVRLIGVEAAGHGLDSGKTAASISRGRSGVLHGNRTYLLQDENGQIDEAHSISAGLDYPGIGPEHSWLNDIGRAEYVGVTDQEALDAFQLLTRTEGIIPALECAHGLAYVQKLAPT-LRPDQIVVLNLSGRGDKDIFTVAKHLGA--DL
MKVLVPVKRVVDYNVKVRVKADQTDVDIANVKMSMNPFDEIAMEEAVRLKEQGKVTEVIAVSCGVDKCQETIRTAMALGADRGILVQT----DAELQPLAVAKLLKALVQKEEAQVILLGKQAIDDDANQTGQMLAALLDRPQATFASKVELGADSATVTREVDGGLETVEVALPAIITTDLRLNEPRYVKLPDIMKAKKKQLDVVTPGDLGVDVTPRIKTLKVSEPPARQGGITVPDVDALVDKLKEAKVIM-PDESGHFGRFGGRFVAETLVHALDELKEAYAKYKDDPDFLAEFHYELKHFVGRPSPVYHAKRWSEILGAQIWFKREDLNHTGAHKINNCIGQILLARRMGKTRIIAETGAGQHGVATATVAARYGLECVVYMGAEDVRRQALNVYRMKLLGATVVPVDSGSKTLKDALNEAMRDWVTNVDNTFYIIGTVAGPMPYPEMVRDFQCVIGREAIEQMQEAAGRQPDVVTAAVGGGSNAIGIFHPYLSNEHVRLVGVEAGGKGVDTKLHSASINAGQVGVLHGNRTMVIQDENGQVQGTHSISAGLDYPGVGPEHALLKELGLASYEIVNDDEAIQAFHDCCAIEGIIPALESSHALAYAARIAPQ-MAQNQIILVNLSGRGDKDIHTVADYGNI--QL
MKIVVPVKRVVDKDIKIRVKADGSGVELANVKMSMNPFDEIAVEEAIRLKEAGKATEIIAVSVGPQQASETIRTALAMGADRGILVKA----DGAVEPLAVAKILKAVIDAEQPGLVIMGKQAIDDDCNATGQMLAALTGWSQGTFASKLSVEGDTVQVTREVDGGLQTVKLKGPAIITADLRLNEPRYASLPNIMKAKKKPIDEKTPDAYGVDIAPRLDVVKTVEPSGRKSGVKVASPAELVSKLKAGVLGMTPDERGHFGIYGGRFVAETLMPLILQLEKAYAEAKSDPAFKREMDSHLKHYVGRPSPLYFAERLTSHFGAKIYFKREDLNHTGAHKVNNVLGQIMLAKRMGKPRVIAETGAGMHGVATATMCAKFGLECVVFMGAVDVARQQPNVLRMRALGAEVRPVEAGAKTLKDAMNEALRDWVTNVSNTFYCIGTVAGPHPYPMMVRDFQCVIGDEVRVQMQEAEGQLPDSLIACIGGGSNAMGLFHPFLDDRQVDIYGVEAAGHGLDK-KHAASVAGGRPGVLHGNRTYLLMDNDGQIEEAHSISAGLDYPGIGPEHAWLADLGRVKFLSATDKEALTAFQLCSRLEGIIPALEPCHALAKLPEIAPN-KPKDHLIVVNLSGRGDKDLESVAHHLKG--KL
MKIVVPIKRVIDHNVRVRPTADGTGVDSASVKMAINPFCEIALEEAVRLKERGLASEVLVVTIGTAAAQEQLRGALAVGADRALLIET----ERALEPLAVARTLARIVEEERPGLALLGKQAIDSDDNQVGQMLAALLGWPQATFASALELEGAKARVTREVDGGMVTLELALPAVVTADLRLNEPRYARLPDIMKAKKKPIERRALEEMALDLPAQTEVLAVETPTPRQRGVILDSVDALIDKLRVEKVIMTPDADGFFGDFGGRFVAETLMPLILQLEQAYEASKTDPEFRRELAYFQRDYVGRPSPLYHAERLSEALGAKIYFKREDLNHTGAHKINNCIGQILLAKKMGKQRIIAETGAGMHGVATATVAARFGMQCVVYMGATDIERQQPNVFRMKLLGAQVIPVTAGTGTLKDAMNEALRDWVTNVDDTFYIIGTVAGPHPYPAMVRDFQAVIGRETREQIIDKEGRLPDSLVACIGGGSNAMGLFHPMLEDEAIRMIGVEAGGHGIETGEHAASLNGGVPGVLHGNRTYLLQDEDGQIKDAHSVSAGLDYPGIGPEHAFLFSSGRVEYVSITDDEAVDAFKTCCHLEGIIPALESAHAIAHAVKLAPR-LPRDHLMVINLSGRGDKDMASVAAYLGE--TH
MKVLVPVKRVVDYAVKVRVAP--KGVELNNVKMSMNPFCEIAVEEAIRLKEKKVASEIIAVSIGPKQAQETIRTALAMGADRGIHIETDLRTDQELQPLAVAKILKALVEKESPNLVITGKQSIDADAAQTGPLLAGLLDWSQATFASNVAVEGESLTVTRETDSGVETLKVALPAVVTADLRLNEPRYATLPNIMKAKKKKIDVLAADSFGIDLTPRIEYIEVKEPAARKAGIKVADVDQLVDKLKEAGVIMSDELNAYFGEFGGCFVAETLIKAHHDLIDEYVKATQDPKFREELEQLGRDYIGRPTPMYHAKRLTEHAGAQIWLKREDLAHTGAHKINNALGQAVLAKRLGKPRIIAETGAGQHGVATATACALLGLDCTVYMGYEDTQRQSLNVFRMKMLGAKVIAVKSGSMTLKDAVSEAIRDWVTNVENTHYIIGSAIGPHPFPTIVRDFQSIIGREIKAQLEEEIGRLPDAIVACVGGGSNAIGMFHPFIKDNDVAIYGVEAGGEGVETPRHSSTLLGGRPGVLHGTKTYVMQDDAGQVIGTHSVSAGLDYAGVGPEHAFLKDSGRAQYVSVNDDQALAAFQLISRQEGIIPALESAHAVYYGVELAKT-LDPSKVVVVNISGRGDKDMLQVAKELGVNLDN
MKVLVPVKRVVDYNIKPRVAADGSGVETQGVKMSMNPFDEIALEEALRLREKGQADEVVAVTIGAQVAQDVLRTAMAMGADRAILIQT----DAEVEPRAVSSLLKAVVEKEQPGLVSMGKQAIDDDMNATGQMLAARLGWPQGTFASKVEIADGRVEVAREVDGGTETVSLSLPAVITADLRLNEPRYASLPNIMKARKKPLETIEAGSLGVDLTPHLKIVSVAEPPERKAGVIVETVEELVEKLKEAKVIMPPDERGHFGIHGGRFVAETLMPLMLELEKAYNHAKTDPQFQEELDYYLRHYVGRPSPLWHARRLSETLGAQIYLKREELNHTGSHKLNNVMGQILLARRMGKTRIVAETGAGQHGVATATVCALFGLDCEIYMGATDVERQKPNVFRMHLLGAKVHPVTAGAGTLKDAMNEAMRDWVANVENTYFLVGTVAGPHPYPAMVRDFQSVIGTEAREQIQEQTGRLPDAVIAAIGGGSNAMGIFHPFLDDADVPLYGVEAAGLGLDSGKTAASIARGRPGVLHGNRTYLLQDEHGQITEAHSISAGLDYPGIGPEHSWLKDIGRVNYVSATDDQALDAFQTLTKLEGIIPALESAHAVAHAIVMAPT-MTRDQTIIVNLSGRGDKDVPTVAAHLGV--KL
MKVLVAVKRVIDYNVKVCVKADHSDVDLTNVKMAINPFCEIAVEEAVRLKEKGVASEIVVVSMGPKECQEQIRTALALGADRGIQVQT----DEKLDSLSVAKLLKAIVDEEKPDLIVLGKQSIDSDNNQTGQMLAALAGLPQGTFASEVKVEDGKAVVTREIDGGLQTVALNLPAVVTTDLRLNEPRYASLPNIMKAKRKPLDVKTPAELGVEVASTITTLKVEPPAERQAGIKVGSVDELVEKLKEAKVIMSPDQRGYFGPFGGRFSPETLIPAVQELEEAFETYIKDPAFLEEMDKDFAHYVGRPSPLYHAERWSDLLGAQIYLKREDLNHTGAHKINHAIGQALLARRMGKTRIIAETGAGQHGVATATVAARLGLECVVYMGAEDVRRQALNVYRMKLLGAEVVPVEAGAKTLKDAINEAMRDWVTNIDNTFYLLGTVVGPHPYPKMVRTFQSIIGREARKQCLDMTGRLPDALVACVGGGSNAMGLFHPFIDDTDIKIYGVEAGGEGIESGRHAARLSAGRRGVLHGNRTYIMSDDAGQIIESHSVSAGLDYPGVGPEHAWLKESARAEYVHVNDDEALSAFRDLTRYEGIMPALESSHALAWVKKLAPA-MSPEQSILVNLSGRGDKDIHTVAEIDGI--EL
MKVLVPVKRVLDYNLKVRVKPDGSGVDLSNLKMSINPFCEIAVEEAVRMKEGGSATEIVAVSIGPDQSQETLRNALAIGADRGILVKA----DGEIEPLAVAKILKGVIDAEKPDLVILGKQAIDDDNNATAQMLAALLDWPQATFASKIVLAGSKATVTREVDGGLQTLDVDLPAIISTDLRLNEPRYASLPNIMKAKKKPIDVKAPADYGVDTAPRLKTIKTTEPGKRQAGIKVKTTAELVGKLKEAGVIMDPDAEGRFGPYGGRFVAETLMPLVLDLERAYREAQADPAFAAIMADLWTHYVGRPSPLYFAERLTEHHGAKIYFKRDELNHTGAHKINNCLGQVQLALRMGKTRIIAETGAGQHGVATATVCARFGLPCVVFMGATDIERQKPNVFRMKLLGAEVRPVTSGAATLKDAMNEALRDWVTNVSDTFYCIGTAAGPHPYPEMVRDFQSVIGRESRAQILEREGRLPDAVMACIGGGSNAIGLFHPFIADEGVRLIGVEAAGHGIDDREHSAAIGGGRPGVLHGNRTYLLQNEDGQILEGHSISAGLDYPGVGPEHSYLNDIGRAQYLSATDTEALEAFKLCARLEGILPALEPSHALARVGDVARE-IGKGGVLIMNLCGRGDKDVFTVADALGV--KL
MKVLVAVKRVIDYNVKIRVKPDHSDVDLTNVKMAMNPFCEIAVEEAVRLKEKGVATEIVAVSVGPKAAQEQLRTALALGADRAIHVET----DERVESLAVAKLLKAVVDEEKPDLVILGKQAIDTDNNQTGQMLAALSGMGQGTFASEVAVEDGYVRVTREIDGGLQSVALKLPAVVTTDLRLNEPRYAKLPDIMKAKKKPLDSRTPEALGVTVSSGLELLKVETPAERKGGVKVGSVDELIDKLKEAKVLMSPDEHGFFGGYGGRYVAETLMPLIGEIEAAYDEARADPAFQVRLDELRRDYIGRATPLYFAERLTGHFGAKLYLKREDLNHTGAHKINNALGQALLAQRMGRQRLIAETGAGMHGVAVATVAARLDMTCVIYMGATDIERQQPNVQRMRLLGAEIVPVHAGTATLKDAMNEALRDWVANVDDTFYIIGTVAGPAPYPRMVRDFQSVIGRETREQLLATQHRLPDTLVACVGGGSNAMGLFHAFLDDTDVAMIGVEAAGEGLESGRHAASLNGGTPGILHGNRTYLLQDDDGQIQDAHSISAGLDYPGIGPEHAYLHDSGRASYVAVPDDEALEAVALCCRLEGILPALESAHALYHAGRLAAT-QGPDQAIVVCLSGRGDKDMDTITRHLMPE-DS
MKVLVAVKRVVDYNVKIRVKSDESDVDLANVKMAMNPFCEIAVEEAVRLKEKGVADEVVVVSMGPKACQEQIRTAMALGADRGIQVET----DETLESLAVAKLLAKVVEAEQPGLVILGKQSIDSDNNQTGQMLAALTGMAQGTFASEINIAEETVDVTREVDGGLETLTLKLPAIVTTDLRLNEPRYASLPNIMKAKRKPLDVKTPADFGVDITPRLKTLKVEAPAAREAGILVNSVDELVEKLKEAKVIM-PDELGHFGPYGGRFASETLMSALQDLSELYEKLSKSPEFQKEFDADLAHYVGRPSPLYFAERLTKEVGARIYLKREDLNHTGAHKINNTIGQALLAKSMGKPRIIAETGAGQHGVASATVAARLGLECVVYMGAEDIRRQALNVYRMKLLGAKVVSVESGTKTLKDALNEAMRDWVTNVDNTFYIIGTAAGPHPYPKLVRDFQAVIGREARQQCLAQAGKLPDALVACVGGGSNAIGLFYPFIPDKNVQMYGVEAGGHGLETGLHAAPLCKGRPGVLHGNRTYLMEDESGQIAGTHSVSAGLDYPGVGPEHAWLKDCGRANYVAINDDEALNAFRDLTRVEGIMPALESSHAIAYGMKLART-MDKDQVLIVNLSGRGDKDIHTVAEIDGI--GI
MKVLVPVKRVIDYNVKVKVKADGSGVDLANVKMSMNPFDEIAVEEAIRLKESGVATEVVVVSIGEKKSTDTLRSAMAMGADRAILITT--DQGVDIEPLAVAKLLKAVIDEEAPELVIAGKQAIDNDMNATGQMLAALLGWGQATFASELKVEDGAAVVTREVDGGLQTISVKLPAIVTADLRLNEPRYASLPNIMKAKKKPLEEKSADDFGVDITARHTIVTTEEPGTRQAGIMVGSVDELIAKLKEGGLVM-PDEKGRFGNYGGRFVSETLMPLILSLEEEFEKAKTDPTFWAEMDDLWKHYVGRPSPLYFAENMTNELGAKIYLKRDELNHTGAHKINNVLGQIILARRMGKTRIIAETGAGQHGVATATVCAKFGLECVIYMGAHDVERQAPNVFRMKLLGAEVVPVTSGRGTLKDAMNDGLRDWVTNVHNTFYCIGTVAGPHPYPEMVRDFQSIIGKEVRWQLHEGEGRLPDTVIAAIGGGSNAMGLFYPFLDDKSVRIIGVEAGGKGVNDKEHCASLTGGRPGVLHGNRTYLLQDDDGQILEGFSISAGLDYPGIGPEHAWLNDTKRAEYVSITDVEALEAFQFSCRTEGIIPALEPSHALAHVMKIAPT-LPKDHIIVMNMCGRGDKDIFTVARHLGM--KM
MKILVPVKRVIDYNIKVRVKADNTGVDLANVKMAMNPFDEIAIEEALRLKEAGVATEVVAVSCGVTACQETLRTAMALGADRGILVET----DVELQPLAVAKLLKAIALNESPQLIILGKQAIDDDANQTGQMLAALMGWSQATFASKVVVAAGSVTVTREVDGGSETLALTLPAIVTTDLRLNEPRYATLPNIMKAKKKPLDVIKPEALGIDVTPRLTTLKVTDPAPRSAGVKVADVAELINKLKEAKVIMQPDARGHFGPYGGVFVGETLMPALTELREAYAAAQADPAFQAEFADDLKHYVGRPSPIYHAKRWSNLLGAQIFLKREDLNHTGAHKINNCIGQALLARRMGKPRVIAETGAGQHGVATATVAARYGMECVVYMGSEDVKRQAANVYRMKLLGATVVPVESGSKTLKDALNEAMRDWVTNVANTFYIIGTVAGPHPYPMMVRDFQQVIGEECKVQMPELIGRQPDAVIACVGGGSNAMGIFYPYIAHADVQLIGVEAEGFGLATGKHSASLTAGRPGVLHGNRTYLLQDENGQVIETHSISAGLDYPGVGPEHAWLKDTGRASYVTIDDAAALAAFHDLCHIEGIIPALESSHALAYAAKLAPT-LGKDKMLLVNLSGRGDKDMHTVAEKSGI--QF
MKVLVPVKRVIDANVKPRVKADGSGVELANVKMAMNPFDEIAVEEAIRQKEAGKVEEIVAVSIGPAQAQETLRTALAMGADRAILVKC----DQAVEPLDVAKILKGIAEAEKPGMIILGKQAIDDDANQTGQMLAALLGWAQGTFASKLEISEGTAKITREVDAGLQVVELKLPAIVTTDLRLNEPRYASLPNIMKAKKKPLDEKAPSDYGVEVRSRLKVLTTEEPAKRKAGIKVSSAAELVDRLKEAGVLMNPDEQGMFGIFGGRFVAETLMPLILELEEHWNAAKNDPAFKAELQQLGAHYTGRPSPLYFAERLTEHLGAKVYFKREELNHTGSHKVNNCLGQILLAKRMGKTRIIAETGAGQHGVASATVAARFGLPCVVYMGATDVERQAPNVFRMRLLGAEVKPVTSGHGTLKDAMNEALRDWVTNVEDTYYLIGTAAGPHPYPELVRDFQSVIGQETKEQILAAEGRLPDMLVAAVGGGSNAIGLFHPFLDDKGVAMVGVEAGGKGLEGDEHCASLTAGSPGVLHGNRTYLLQDSDGQIKEGHSISAGLDYPGIGPEHSWLKEAGRVEYVPIMDHEALEAFQLLTRLEGIIPALEPSHALAEVIKRAPK-MGKDQIIVMNLSGRGDKDIFAVAKHLKM--DV
MKILVGVKRVIDHNVQVRVKADGSGVDLDNIKMAINPFDEVAVEQAITLKEAGVAEEVIVVSIGPDKSQETLRQALAVGADRAIHVPF----DGSTESLSVAKVFKALVEREGVDLVMLGKQAIDDDCNQTAQMLGAMMDWPQGTFASTLTTTDGALEVVREVDNGLETLALSLPAVVSVDLRLNEPRYASLPAIMKAKKKPLETVEASELGVDLTPRLELVSMSEPARESGGVLVNSAGELVEKLKEATVIMSPDAKGFFGDFGGRFVAETLMPLILHLQREYEAAKQDPAFAEELAGLSADYVGRQSPLYFAERLTEQLGAKIYLKREDLMHTGAHKINNALGQVLLARRMGKQRIIAETGAGMHGVATATVAARFGLDCVIYMGSTDIHRQQPNVQRMQLLGAKVVPVTAGDGTLKDAMNEALRDWVTNVDDTFYIIGTVAGPHPYPQLVRDFQSIIGQETRVQLQEKEGRLPDSLVACIGGGSNAMGLFHPFLDEESVEIIGVEAAGEGLETPRHAASLKGGLPGVLHGNRTFLLQDEEGQIGDAHSISAGLDYPGIGPEHAWLHDIKRAEYVAATDQEALDAFKMLCRLEGIIPALESSHALAEVIKRAPG-LPKDHLMVVNLSGRGDKDMATVTHHLAD--EL
MNIVVCVKQTPDTAATVTVQ--DGRVTWGDAPLVLNPWDEFAVEQALRTKEA-HGGKVTAVCLGAETAKEALKQALAMGCDAAILISD----PDGADSLAVSAGLAAAIRKVEVDLAFFGRQAVDSDTGLTGPQVARRLGWPSLSLVAAVALAGKSIEVERMLEEGRQQVRSQLPAVVSVVKELNEPRYPSFMGIRKASKAEIPVWTAADLGLASPAALAWPEVISPKVDTKCEMIQIAEKLVSRLLEEKVLMS-NTSPYFGDFGGMFVPEILVPALEQLEQAFIDSQTDADFQKEFTDLLKNYAGRPTALTLTSRFSPNPLVKIYLKREDLLHGGAHKTNQVLGQALLAKRMGKNHIIAETGAGQHGVATALACALLGLKARIYMGAKDCERQQPNVFRMKLMGAEVIPVTAGSGTLKDAVNEALRDWSASYEESHYLLGTAAGPHPFPTLVREFQKMIGEEAKQQIIAAEGTLPDAVIACVGGGSNAIGMFADFIDEKDVALIGVEPAGKGLDSGHHGATIGKGRKGIIHGTYTYLMQDGDGQIEESYSVSAGLDYPGVGPQHAHLAATGRASYESVTDDEALEAFQRLARTEGIIPALESSHALAYAYKLAES-ATQETTLLVNLSGRGDKDLAHVTSILEERGND
MKILVMVKRVSDPNVTIRVNADNSDVDLNNVKMALNPFCEIAVEEAVRLKEAGIASEIIALSIGSSQSQEQLRTALAIGADRALLIES----DTALEPLIVAKLAAKVIEEEQPGLVLLGKQSIDTDNSQTGQMLASITGWSQGTFASKLEINGDKINITREVDSGLQTICLNMPAVVTCDLRLNEPRYASLPNIMKAKRKPLVTKAAEEYGVDLAPRIRTLKVETPNIRQGGEILSSVAELVEKLKEKGVIMPPDERGHFGPYGGRFVSETLMGALQDLERVYEQLSKDAAFQKEFDRDLAHYVGRPSPLYFAERLTKQVGAKIYLKREDLNHTGAHKINNTIGQALLAKFMGKPRIIAETGAGQHGVASATVAARLGLECKVYMGVDDVQRQSLNVYRMKLLGAEVVAVKSGTRTLKDAMNEAMRDWVTNVDNTFYIIGTAAGPHPYPKLVRDFQCVIGREARQQCFEHEGRLPDVLIACVGGGSNAIGLFHPFIEDANVRMIGVEAGGYGIETGQHAAPLCAGRPGVLHGNRSYLMSDDAGQIMGTHSVSAGLDYPGVGPEHAWLKDSGRAEYASITDEEALSAFRTLTQIEGIMPALESSHAVAHAMKVAKE-MDKDQIIVVNLSGRGDKDIHTVAGIDGI--EL
MKILVAIKQVANLDDDFEIRDDGKDVDHDFCDYEINEWDDYSLETALQIREN-NGDEIVVVTVGPDDAEDELRKCLGKGADRAIRVWD----DEGSDQVAIARILTKVVEKEAPDMVFMGVQAADNAYAQTGVAVAQQLGWPHAAVVNALEYTPGTATANRELEGGLEKITVNCPAVMTIQLGINEPRYASLRGIKQAAGKPLDEISHSDLGLSDGSVSRVRKVFVPEK-GQAELIEQAARLAEILKLSG-A---------------------MAALDELEEIFTRLWRDPDFQAAFDRDLAHYVGRPSPLYFAERWTRETGANLYLKREDLNHTGAHKINNTIGQALLAKHTGKQRLIAETGAGQHGVATATIAARLGLECEIFMGAEDIQRQSLNVYRMKLLGAKVRAVTSGTRTLKDAMNEAMRDWVTNVDTTFYIIGTVAGPHPYPLLVREFQSVIGREARQQCLEQIGHLPDALVACVGGGSNAIGLFHPFLADKGVAMYGVEAAGRGLETGEHAAPLNAGKPGVLHGNRTYLMQDADGQILPTHSVSAGLDYPGVGPEHSWLKDCGRAEYVPITDQEALHAFRELTRIEGIMPALESSHAVAYASKLAKT-LGKGKDIIVNLSGRGDKDIHTIARIDGI--SL
MKVLVAVKRVVDYNVKVRPKSDGTDVDLNNVKMAINPFCEIAVEEAVRLKEKGVASEIIVVTVGPKVAQEQLRTALALGADRALLIET----DVAVQPLGIAKLLKAVVDKEEPQLVIMGKQAIDGDNNQTGQMLAALSGMSQGTFASEVDVDGDAVSVTREIDGGLQTIKLSLPAVVTTDLRLNEPRYASLPNIMKAKKKPMDTMTPDELGIDVTPRVTTLKVEPPAERQAGVKVADVAELMDKLKEAKVIMSPDNTGHFGPYGGRFVSETLMFALDELSEAFERLRKEPSFQQEFDLDLAHYVGRPSPLYHAKRWSSEVGAQIYLKREDLNHTGAHKVNNTIGQALLAKYMGKNRIIAETGAGQHGVASATVAARLGMECHVFMGEEDIRRQALNVYRMKLLGAHVVSVKSGTKTLKDAMNEAMRDWVSNVDDTFYIIGTAAGPHPYPKLVREFQSVIGREARAQCLDQTGKLPDALVACVGGGSNAIGLFHPFLGDDGVAMYGVEAGGHGVQTGEHAAPLSDGIPGILHGNRTYLMQDAAGQIMHTHSVSAGLDYPGVGPEHSWLKDIGRVNYVAINDDEALAAFRKLTLVEGIMPALESSHAVAYAEKLAKT-MSPEQSIVINLSGRGDKDIHTVATLDGI--GI
MKILVPVKRAIDYNVKVRVKADNSGVDLTNAKMAINPFCEIAVEEAVRLKEQGKAEEVVVVSIGAKACQEQIRTALALGADRGIHVET----DEVLESLQVAKVLQKVVEEEQPQLIILGKQSIDSDNNQTGQMLAALCNMGQGTFASKVELDGDKVKVTREIDGGLQTVGLSLPAVVTTDLRLNEPRYASLPNIMKAKRKPLDVKALADFGVETHSKVKTLKVEPPAARQGGVKVADVAELVDKLKEAKVIMTEHLDSKFGQYGGMYVPELLIPALDQLEQAFVDAQKDPEFQQEFMALLKDYAGRPTAMTLTRNLVSNPKVKLYLKREDLLHGGAHKTNQVLGQALLTKRMGKKEVIAETGAGQHGVATALACALLGLKARIYMGAKDVERQAPNVFRMRLMGAEVIPVEAGSGTLKDAVNEAMRDWSATYDKAHYLLGTAAGPHPFPTIVREFHRMIGEEVRQQILEKEGRLPDAIVACVGGGSNAIGIFADFIDEPEVKLIGVEPAGKGLHTHEHGAAIANGTKGILHGAYSYIMQTGDGQIEESYSVSAGLDYPAVGPQHAYLNDIGRAQYASVTDDEALNAFQLLARKEGIIPALESSHALAHALNMADE-AEEETLIVVNLSGRGDKDLAHVHQILTGEKDG
MKVLVAVKRVIDYNVKIRVKADHSDVDLTNVKMAMNPFCEIAVEEAVRLKERGIATEIVAVTVGPKAAQEQLRTALALGADRAIHVTT----DERVESLAVAKLLKQVVDAEQPGLVILGKQAIDTDNNQTGQMLAALTGMGQGTFASKVDVKEGTVDVTREIDGGLQTVALTLPAVVTTDLRLNEPRYAKLPDIMKAKKKPLETTTPEELGVDIVPRTTQLKVETPAERKGGIKVGSVDELVDKLKEAKVLMTPDARGHFGPYGGRFVSETLSFALEELEKAYQSLRDDPDFQAEFDRDLATYVGRPSPLYHAERWSRQLGAQIWLKREDLNHTGAHKVNNTIGQALLAKKSGKPRVIAETGAGQHGVATATVAARLGLQCDVYMGAEDVERQKLNVYRMRLLGANVIPVESGSRTLKDAMNEALRDWVTNVDDTFYIIGTVAGPHPYPMLVRDFNAVVGREAREQSLVQIGRLPDALVACVGGGSNAMGLFYPFVEDEDVVMYGVEAGGDGVETGRHAAPLTANAPGVLHGNRTYLMSDEGGQVTDTHSISAGLDYPGVGPEHALWKDVGRVQYVAANDDKVLEAFRELTRMEGIMPALESAHALAHAKVLAPT-MRPDQHIVVNLSGRGDKDILTVAKIDGV--EF
MKVLVPIKRVIDANVQVRVKSDQTGVELTNVKMAMNPFCEIAVEQAVRMKEAGIASEIIVVSAGPAQAQETLRTGLAMGADRGIHIQS----DDDLQPLAIAKLLKAVVANEEPGLVILGKQAIDGDNNQTGQMLSALLGWSQGTFISAVEVAGDKLNITREVDGGLQKASLAMPAVLTVDLRLNEPRYASLPNIMKAKKKPIDATSPADLGVDVAPRISTLKVTEPPARDAGVIVGSVSELVDKLKEAKVIMTPDERGHFGIFGGRYVAETLMPLILEVEKAYDAAKADPSFQKDYDYYAKHYVGRPSPLYFAERLTNELGAKIYFKRDELNHTGSHKANNVLGQILLAKRMGKKRIIAETGAGQHGVATATFCALFNLPCVVYMGATDIARQAPNVFRMKLLGAEVIGVESGTGTLKDAMNDALRDWVTNVEETFYIIGTAAGPHPYPMMVRDFQSIIGREAKEQMREAEGRLPDQLVACIGGGSNAIGLFHPFLDDKEVAITGVEAAGFGVKTDKHAASLTGGKPGVLHGNRTFLLQDEDGQIQDAHSISAGLDYPGIGPEHSWLHDIGRVNYASASDSEALEAFQMLSKIEGIIPALEPAHALAHVTKIAPD-MDKDKIILMNLCGRGDKDIFTVAEALGV--KI
MKVLVAVKRVIDYNVKVRVKTDKSAVETANVKMSQNPFDEVAIEAAMRLQEAGIVKEIVIVSMGVKDCQEQIRYGLAIGGDRGILVET----NSELQPLSVAKLLKALVEKEKPQLVIVGKQAIDDDANQTGQMLAALLGWGQGTFVSKLEMDGAAAKITREIDGGLESLSVKLPAVLTVDLRLNQPRNVKLPNIMKAKKKPLETLTPEQLGVDITPRLVTLKIEEPAKRKAGIKVPDVKTLVAKLKEAKVIMSPDSQGHFGRYGGRFVAETLMQPLEELRLAYERYLNDSAFLAELNDDLHHYVGRPSPLYHAVRWSRQLGAKIYLKREDLNHTGAHKINNALGQALLARRMGKTRLIAETGAGQHGVAAATVAARFGMECVVYMGTEDMQRQSVNVYRMCLLGAEVRPVESGSKTLKDALNEAMRDWVTNVDNTFYVIGTVAGPHPYPAMVRDFQAIIGREARQQIKIQAGRLPDALVACVGGGSNALGLFYPFINDKEVAIYGVEAAGDGLETGRHAASLTGGRVGVLHGNRTYLLTDSNGQIIETHSISAGLDYPGVGPEHAWLKDTGRAQYVAITDIEALAAFHDLTRIEGILPALESSHALAYCKKLAPT-LSKDKIIVVCLSGRGDKDIHTVATREGL--KF
MKALVAVKRVIDYNVKIRVKADNSGVETANVKFSANPFDEIAVEEAVRLKEAGIVSEIVVVTIGPAAAQDVLRSALAIGADRAILIET----NEEIQPLAVAKILKALCEREAPQIAILGKQAIDDDSNQTGQALAALLGWPQGTFASKLAIANGRAEVTREIDGGLETLSLALPAVVTTDLRLNEPRYASLPNIMKAKKKPLDIIAAATLGLDLAPRLATLRVEAPPKRSAGIKVKTVAELVDKLKEAKVIMSPDERGHFGVFGGRFVAETLMPLILDLERHYEAARSDPAFKAELDNLLTHYVGRPSPLYYAERMTEFFGAKIYFKREDLNHTGAHKINNVLGQILLARRMGKTRIIAETGAGQHGVATATACARFGLDCVVYMGSVDVERQKPNVFRMKLLGAKVVPVESGARTLKDAMNEALRDWVTNVADTFYCIGTAAGPHPYPAMVRDFQCIIGDETRRQMREAEGRLPDSLLACIGGGSNAIGLFHPFLDDPSVEIYGVEAAGFGLDD-KHAASLAGGRPGVLHGNRTYLLMNADGQIEEGHSISAGLDYPGIGPEHSWLKESGRVTYLSATDAEALAAFEQCSKLEGIIPALEPAHALAKVGDIAPL-KPQDHLMVVNISGRGDKDIFTVAEHLG---GM
MKVLVAVKRVVDYNVKVRVKADNTGVDLANVKMSMNPFCEIGVEEAVRLKEQGVATEIVAVSIGPSTAQEQLRTALALGVDRAILVET----EEELGSLAVAKILKAVVDKEQPQIIMLGKQAIDSDNNQTGQMLGALTGYAQGTFASKVEVAGDKVNVTREIDGGLETVALNLPAIVTTDLRLNEPRYASLPNIMKAKKKPLETLSVADLGVSTASTVKTLKVEAPAARSAGIKVKDVAELVDKLKEAKVIMSPDAKGLFGQFGGQYVAETLMPLILELGKEYEAAKQDPAFAQELAYFQRDYVGRPSPLYFAERLTEFCGAKIYLKREELNHTGAHKINNCIGQILLARRMGKKRIIAETGAGMHGVATATVAARFGLQCVIYMGSTDIERQQANVFRMKLLGADVIPVTAGTGTLKDAMNEALRDWVTNVDSTFYLIGTVAGPHPYPAMVRDFQAVIGKETRQQLQEQEGRLPDSLIACIGGGSNAMGLFHEFLDDSSVHIIGVEAAGKGVETGLHAASLKGGKPGVLHGNKTYLLQDEDGQIVDAHSISAGLDYPGIGPEHSWLNDIGRVEYTAVKDDEALAAFQECCRLEGIIPALESSHALAEMFKRAPK-LPTDHLMVVNLSGRGDKDMQSVMHYLNL--EA
MKLLVAVKRVIDFNARVRVKPDKTGVDLSGVKMAMNPFCEIAVEEAIRLKEAKVATEVVAVSVGPKAAADTLRTALAMGADRAVHVLA----EGEVEPLGVARVLAAMAEREQPGLVLLGKQAIDDDSNQTGQLLAGKLGWGQATFASKVAVDGKSAEITREVDGGAETLRLALPAVVTADLRLNEPRYATLPNIMKAKKKPLETLQAADLGVDCTPQLKVLAVEEPAKRKGGVKVASVQELVDKLKEAKVLMSPDASGRFGRFGGKYVPETLIVALAELETEFEAAMKDPEFQRELDETLTSYVGRPSPLYYAERLTEHYGPEIWLKREDLNHTGAHKINNALGQVLLCKRMGKRRIVAETGAGQHGVATATACARAGLQCVVYMGAKDMERQALNVFRMRLLGAEVRGVSAGTATLKDATSEAIRDWVTNVEGTHYILGSAAGPHPFPALVRGLQAVIGREVRAQSEAAWGGKPDVLLACVGGGSNAIGLFHDFVDDAEVRLVGVEAAGEGLHTIKHAATLTKGRPGVLHGAYSYMLQTEEGQVQDPHSISAGLDYPGIGPEHSFLMEARRAEYVSATDQEALDAFVRLSRLEGIIPALESAHALAHLERLAPA-LPRGARVVVCCSGRGDKDVQQVTGLLGDLEQP
MKVLVAVKRVIDYNVKVRVKADNSDVDLTNIKMAMNPFCEIAVEEAVRLKEKGIASEIVVVSIGPKVAQEQIRTALALGADRGILVET----DEQVQSLQAAKILKAIVDEEQPQLVILGKQSIDSDNNQTGQMLAALAGMGQGTFASEVVVEGDKVNVTREVDGGLMTVGLNLPAVVTTDLRLNEPRYASLPNIMKAKKKPLDTKSPADYGVELSASLTTLKVEEPAKR----------------------MGPSDTGHFGPYGGRFVSETLFAALNELEAKYRELKNDPEFVKEFDKDLADYVGRPSPLYFAERLTKEVGAKIYFKREDLNHTGAHKVNNTIGQALLAKYLGKPRVIAETGAGQHGVASATVAARMNLDCKVFMGAEDVQRQALNVYRMKLLGAEVEAVTSGTNTLKDAMNEALRDWVTNVDNTFYIIGTCAGPHPYPMLVRDFQSIIGREARAQCLEKEGRLPDALVACVGGGSNAIGLFYPFICDEGVEMYGVEAGGFGIETGQHAAPLCAGQPGVLHGNRTYLMSDQNGQIQGTHSVSAGLDYPGVGPEHSWLKDEKRANYVSVTDDEALEAFRRLTLVEGIMPALETSHAIAYAIKKAAT-MKSDQILIVNLSGRGDKDILTVAGIDGI--SI
MKILVPIKRVVDYNVKVRPNGDGSNVDLANVKMSMNPFCEIAVEEAVRLKEAGKATEVIVVSIGPAKAQEQIRAAMAIGADRGILIET----DESLEPLAIAKCLKNVVEKESPEMVILGKQSIDGDNNQTGQMLAALCNWGQGTFASEVVLADGKLSVTREIDGGLQTVQLALPAVVTTDLRLNEPRYAKLPDIMKAKKKPLETIALADLGVDTKPRTQLLGVTPPPERSGGVKVADVDALIDKLKEAKVIMSPDVNGHFGPYGGRFVSETLMHALDELEEIYTRVKNDPSFQDEFDQDLAHYVGRPSPLYFAKRWTDKVGAKLYLKREDLNHTGAHKVNNTIGQALLAKYTGKTRVIAETGAGQHGVATATVAARLGLECVVYMGAEDVQRQALNVYRMKLLGAKVVPVTSGSRTLKDAMNEAMRDWVTNVDNTFYIIGTVAGPHPYPQLVRDFQCVIGREARKQCLEQTGNLPDALVACVGGGSNAIGLFHPFLEDETVKMYGVEAGGDGVETGRHAAPLNDGIPGILHGNRTYLMEDENGQIIETHSISAGLDYPGVGPEHSWLKDIGRVDYVPINDDEAMAAFRNLTLVEGIMPALESSHAIAYAEKLAKT-MSEDKVIIVNLSGRGDKDILTVAKMDGI--SV
-------------------KADQSGVDLTNVKMSMNPFCEIAVEEAVRLKEKGIATEIVAVSIGPKTAQEQLRTAMALGADRGILVET----DEQLGSLAVAKILAKVAAEEQPQILMMGKQSIDTDNNQTTQMLAALTGYAQGTFASELTVAGDKATVKREIDGGLQTVELKLPAVISADLRLNEPRYAKLPDIMKAKKKPLDTKTPADYGVDTASKVKTLKVEPPAERAAGIKVGSVEELVNKLKEAKVVMTPDTRGHFGPYGGRFVSETLSFALEQLDEQYTRLSADPAFQAEFDRDLAHYVGRPSPLYHAERWSKHLGAQIWLKREDLNHTGAHKVNNTIGQALLAKYSGKPRVIAETGAGQHGVATATVAARLGLKCQVYMGAEDVQRQAPNVYRMKLLGAEVIPVTSGSKTLKDAMNEALRDWVTNVDDTFYIIGTVAGPHPYPKLVRDFNSVAGREAREQSLKQIGRLPDALIACVGGGSNAMGLFYPFLTDDDVAMYGVEAGGDGLETGRHAAPLNAGRPGVLHGNRTYLMEDDAGQIIETHSISAGLDYPGVGPEHAYLKDIGRVKYEVATDVQVMDAFNDLCAYEGIIPALESSHALAFAKRLAPT-LKPDQHLVVNLSGRGDKDIMTVARLQGI--TL
MKVLVAVKRVVDYAVKVRVTP--TGVDLNNVKMSMNPFCEIAVEESIRLKEQKLATEVIAVSIGPKQAQETLRTALAMGCDRGIHIETDMRLDQDLQPLAVAKLLAKIVEEEKPEIVVLGKQSIDSDACQTGGFLAGLLNYPQATFASKLTIADKKATVTRETDAGVETLECPLPAVLTADLRLNQPRYATLPNIMKAKKKPIATKSIADLGVDVTPRITTVKVENPATRKAGILVPDVDTLVEKLKEASVIMSEELNAYFGQFGGCFVAETLIAAHHQLIDEYVKATQDPSFREELEKLGRDYIGRPTPLYLAKRLTALAGADIYLKREDLAHTGAHKINNAIGQAVLARRLGKRRIIAETGAGQHGVATATACALLDLDCTVYMGYEDTQRQSLNVFRMKMLGAKVVAVKSGSMTLKDAVNEALRDWVANVDSTHYIIGSAIGPHPFPTIVRDFQTIIGREIKAQLNEEIGRLPDAIVACVGGGSNAIGMFHPFAKDNDVAIYGVEAGGEGVDTGRHSSTIVGGRIGVLHGTKTYVMQDAAGQVIETHSVSAGLDYAGVGPEHAFLKDSGRATYVSITDKEALEGFQICCKQEGIIPALESSHAISYGLKLAAE-LGPGKVIVINVSGRGDKDMLQVAKELHVNLHA
MKVLVAVKRVIDYNVKIRVKADNSDVDLANVKMAMNPFCEIAVEEAVRLKEKGIASEIVAVSIGPKTAQEQLRTAMALGADRGILVET----DEALESLAVAKLLSKVIEEEQPQLVLMGKQAIDTDNNQTTQMVSALTGFAQGAFTSGLEVADGQAKVTREIDGGLQTLNLKLPAVISADLRLNEPRYASLPNIMKAKRKPLDTKTPADFGVDVAPRLKLLKVEAPAERQAGIKVGSVDELVDKLKEAKVIMSPDDRGFFGRFGGRFVAETLMPLILELQAEYERAQQDPDFYDELQALQADYVGRASPLYYAERLTEHLGAKIYLKREDLMHTGAHKINNCLGQILLAKRMGKQRIIAETGAGMHGVATATVAARFGMDCVIYMGSTDIHRQQPNVDRMRLLGAQVIPVESGTGTLKDAMNEALRDWVTNVDSTFYIIGTVAGPHPYPAMVRDFQSIIGQEVRVQMQAKEGRLPDSLVACIGGGSNAMGLFHPFLDDADVAMIGVEAGGEGVETGHHAASLNGGVPGVLHGNRTFLLQSDDGQIQDAHSISAGLDYPGIGPEHAWLHDIQRVEYISITDTEALEGFKVLCRLEGIIPALESSHALAEVMRRAPS-LPKDHLMVVNLSGRGDKDMATVTHYLAD--EL
MPTPIAVKRVIDYNARVRVKADKSGVETANVKMSMNPFCEIAVEEALRLKGKKLAEEVVAVSLGPKACQDQIRTAMAMGADRGIHVLT----DTELQPLAVAKLLAKIAERETPDMFLLGKQAIDDDCNQTGQMLAALLSWPQATFASKVEMEAGRAVVTREVDGGLETLRLRLPAVVTTDLRLNEPRYATLPNIMKAKKKPIDQLTPEELGVDVAPRLQTVKVEEPPKRKGGIIVKSVEELVDKLREAKVLMAPDSDGRFGRFGGKYVPETLIGALKELEEEYAKAMADPGFQAEFAAILKDYVGRESPLYHAERLSERYRPEIYLKREDLNHTGAHKINNSLGQALLCLRMKKRRIIAETGAGQHGVATATVCAKFGLPCIIYMGAKDMERQALNVFRMRLLGAEVRPVHSGTATLKDATSEAIRDWVTNVETTHYILGSAAGPHPYPMMVRDFQAVIGRETRRQCQAAFGGKPDVLLACVGGGSNAIGLFHEFVDDEDIRMIGIEAGGEGVDTEKHAATLTKGSPGVLHGSFSYLLQDDEGQIIDPHSISAGLDYPGIGPEHSYLKDLGRAEYYAVTDAEALEAFVLVSRLEGIIPALETSHAFAYLEKLCPD-LPNGTRVVINLSGRGDKDVNTAAKFLDI--GE
MKVLVPVKRVVDYAVKIRVEP--SGVDLKNVKMSMNPFCEIAVEEAIRLKEKKVATEVVAVSIGPKQSQETLRTALAMGADRGIHISTDMRTDQELQPLAVAKLLKEIVIKEDPKLVICGKQSIDADAAQTGPLLAGLLDWSQGTFASKVAIEGESAHVTRETDAGIETLKLCLPAVVTADLRLNEPRYATLPNIMKAKKKKIEILDAESFGVDLTPRIEIVEVKEPASRKAGIKVTSVDELVDKLKEVGVIMDDELNAYFGQFGGCFVAETLIQAHHDLIDAYVKATQDPSFREELEHLGRDYIGRPTPLYHAKRLTDHAGAQIWLKREDLAHTGAHKINNALGQAVLAKRLGKSRIIAETGAGQHGVATATACALLGLECVIYMGYVDTQRQSLNVFRMKMLGAKVIAVKSGSQTLKDAVNDAIRDWVTNVNDTHYIIGSAIGPHPFPTIVRDFQAIIGREIKRQLQEEIGRLPDAIVACVGGGSNAIGMFHPFVKDNGVAIYGVEAGGDGVDTPRHSSTLLGGRPGVLHGTKTYIMQDAAGQVVETHSVSAGLDYAGVGPEHAFLKDSGRAQYVSVTDKEALEAFQLISLHEGIIPALESAHAVHFGVHLAST-LSPDQVVVINISGRGDKDMLQVAKELGVNLDN
MKILVAVKRVVDYAVKVRVRPDRTGVETANVKMSMNPFCEIAVEEALRLREAGAAAEVVAATVGPAQSAETLRTALANGADRAIHVLH----DRPLLPLTVAKILRAVALQEKPGLVILGKQAIDDDCNQTGQMLAGLLQWPQGTFASKVILDTEKATVEREVDGGIETICLDLPAVITTDLRLNQPRYATLPNIMKAKSKVIKKVVPKDLGVDIRSDMEVIEVNEPPKRKAGVILSSVDELIDRLKEARVL---------GRFGGKYVPETLMHALTELENAFHALATDDEFQKELDGILKDYVGRESPLYFAERLTEHYGPLIYLKREDLNHRGAHKINNAVAQALLAKRLGKQRIIAETGAGQHGVATATVCARFGLQCIIYMGAQDMERQALNVFRMKLLGAEVRAVHSGTATLKDATSEAIRDWVTNVETTHYILGSVAGPHPYPMMVREFHKVIGKETRRQAMHKWGGKPDVLVACVGGGSNAMGLFHEFVEDQDVRLIGVEAAGHGVDTDKHAATLTKGQVGVLHGSMSYLLQDDDGQVIEPHSISAGLDYPGVGPEHSFLKDIGRAEYDSVTDQEALDAFKRVSRLEGIIPALETSHALAYLEKLCPT-LPDGVRVVLNCSGRGDKDVHTASKYL----DV
MKILVAVKRVVDHNVRIRVRPDGSGVETSGVRMSMNPFCKHAMEAAVQLVEAGAADEVVVVSIGPKSANDVILTALAMGAHRGILIES----DDNLETLAIAKLLAKIVDEEQPELILLGKQAVDDDSNHVGQMLAALTDRPQATFASEIRRDGDMLEVTREVDYGREVLRLPLPALVTADLRLNTPRNAALPMVMKARAKPLAVRPATEFGIDLSPRLKVETVSPPPERIAGRLAGSLAELAEAINMEALRMDPDEHGRFGIYGGRFVAETLMPLILDLEKEYRAAKVDEAYLAQIKDLATHYVGRPSPLYFAQRVTEHLGAKVYLKREELNHTGSHKINNCLGQILLAKRMGKTRVIAETGAGQHGVATATVCAKFDLPCTIFMGATDVERQMPNVLRMRMLGAEVRPVTAGAGTLKDAMNEALRDWVTNVESTYYLIGTAAGPHPYPEMVRDFQSVIGTEIKEQFLALKGKLPDAVVACVGGGSNAIGTFHAFLDDADVALYGAEAGGLGIAVEGHAASMTGGRPGVLHGNRTYLLQDDDGQILEGHSISAGLDYPGVGPEHSYLHDTKRVTYAPITDTEALEAFQLLTKLEGIIPALESAHGLAQLMKIAPT-MGKDQSIVLCLSGRGDKDVESVGKYLGL--KA
MNILVAVKRTIDANIKAKVKPDRSDIDLNNIKMAINPFCEIAVEEAIRLKERGIATKITVVSIGSKACQEQIRTALALGADNGILIET----ADSTEPLNVAKLLSKIIIREQISLTILGKQSIDADNNQTGQMLAALNNMPQATFASEVNVKEDGIEVTREVDGGLQTLRLSLPAVITTDLRLNEPRYASLPNIMKAKRKPLEVTTPDELGVVMKSHIQLLSMLPPIERKAGIKVNNVDDLLEKLKEAKVIMLKTLPAYFGEFGGMFVGELLVPALEQLEQAFIESQSDEAFLQEFNKLLTSYAGRPTPLTLCRNIVKNPLAKIYLKREDLLHGGAHKTNQVLGQALLAKRMGKTEVIAETGAGQHGVATAIACSLLGLKCKVYMGAVDCQRQQPNVFRMQLMGAEVIPVTAGSGTLKDAVNEALRDWSANYENAHYLLGTAAGPHPFPTIVREFQKMIGEEAKQQLLAEEGRLPDYVIACVGGGSNAIGMFNDFIGDEGVKLIGVEAGGKGINTDHHGATLVAGTKGMLHGNYTYIMQDKAGQIEESYSVSAGLDYPAVGPQHAQLKDSGRAQYVPINDDEALAAFQLLARNEGIIPALESSHALAHALKMADK-VTEETIFLVNLSGRGDKDLAHVNAIISPETEA
MKILVPIKRVVDYAVKIRVSP--SGVDLKNVKMSMNPFCEIAVEEAIRLKEQQKASEVVVVSIGPKQSQETLRTALAMGADRGIHILTDLRTDQELQPLAVAKVLKEIVHKEDVQLVICGKQSIDADAAQTGPLLAGLLDWSQGTFASKVVVESDSLSVTRETDSGVETLELRLPAVVTADLRLNEPRYATLPNIMKAKKKPIEAMAAESLDVDLTPRIDVVEVKDPASRKAGVKVASVDELVEKLKEAGVIMTDELNAYFGEFGGCFVAETLIQVHHDLIQEYVKATQDPSFREELEQLGRDYIGRPTPLYHAKRLTEHAGAQIWLKREDLAHTGAHKINNALGQAVLAKRLGKTRIIAETGAGQHGVATATACALLGLDCVVYMGYVDTQRQSLNVFRMKMLGAKVIAVKSGSQTLKDAVNEAIRDWVTNVNDTHYIIGSAIGPHPFPTIVRDFQAIIGREIKAQLQEEIGRLPDAIVACVGGGSNAIGMFHPFVKDNEVAIYGVEAGGDGVDTPRHSSTLLGGRLGVLHGTKTYVMQDLAGQVIETHSVSAGLDYAGVGPEHAFLKDSGRAKYVSVTDKEALEAFQLISQREGIIPALESAHAVHFGVKLAST-LSPDQVIVINVSGRGDKDMLQVAKELSVNLDN
MKVLVAVKRVVDYAVKVRVTP--TGVDLNNVKMSMNPFCEIAVEEAIRLKEKKVATEVVAVSIGPKQAQETLRTALAMGADRGIHIETDVRLDQDLQPLAVAKLLAKVVESEKPDFVVLGKQSIDSDAAQTGAFLAGLLNYPQATFASKLDIADKKALITRETDAGVETLESSLPLVLTADLRLNQPRYATLPNIMKAKKKPIESKPIADYGVDITPRIQTIRVAEPTARKAGITVPDVATLVEKLKEAAVIMADELQAYFGKFGGCFVAETLIEAHHQLIEEYVKATQDPSFRLELEQLGRDYIGRPTPLYFARRLTEHAGADIYLKREDLAHTGAHKINNALGQAVLAKRLGKNRIIAETGAGQHGVATATACALMGMDCTVYMGYEDTQRQSLNVFRMKMLGAKVVAVKSGSQTLKDAVNEALRDWVTNVDTTHYIIGSAIGPHPFPTIVRDFQAIIGNEIKAQLEEEIGRLPDAIVACVGGGSNAIGMFHPFIKDNSVDIFGVEAGGDGVETGRHSSTLVGGRIGVLHGTKTYVMQDAAGQVIETHSVSAGLDYAGVGPEHAFLKDSGRAKYVSVTDAQALEGFKLLCRVEGIIPALESSHAIHFGVELAKE-LGPGKTIVINVSGRGDKDMIQVAKVLGVNLTP
MKVLVPVKRVVDYNIKVLAKTDGTGVDIDNVKMSMNPFDEIAVEEAVRLKEAGIVTEIIAVTCGVAQSQDQLRQALGMGADRGILVQT----DETLQPLAVAKLLAKVAQEEAVDLIIMGKQAIDDDANQTGQMVSALLDWPQATFAGKVSVTGNTATVEREIDGGTETLSMTLPAVITADLRLNEPRFVTLPNIMKAKKKPIDVKEASSLGVDIAPRLKAVKFAEPQPRKAGIKVNSVAELVAELKKAEVIMDPDKRGHFGPFGGTFVAETLMYAIQELKEAFDQYKNDPDFMEEFAHEMKHYVGRPSPIYHAKRWSDILGAQIWFKREDLNHTGAHKVNNCIGQILLAKRMGKKRIIAETGAGQHGVATATVAARYGLECVIFMGEEDVRRQALNVYRMKLLGAKVIAVTSGSRTLKDAMNEALRDWVTNIDHTYYLIGTVAGPHPYPELVRHFQKIIGEECLEQMPKDAGKQPDYVVAAVGGGSNAMGIFAPYIPHQSVALIGVEAAGAGIETGKHAAAIGAGKIGVLHGNRTYLLYDENGQITEAHSISAGLDYPGVGPEHAWLNYSGRAKYESIRDDEALQAFHDCCRYEGIMPALESSHALAYASKLAPT-LDKDKIILVCLSGRGDKDIHTVAEHSHI--KL
MKALVAVKRVVDYNVKVRVKADGSDVDIGNVKMSMNPFDEIAMEEAVRLKEAGKISEIVVVSLGVKQCEETLRTALAMGGDRAIHVQT----DDYLEPLAVAKLLRKIAEREQPQLILLGKQAIDDDANQTAQMLAALLNAPQGTFASKVELGENEVTVVREVDGGLETVALKLPAVVSADLRLNEPRYVKLPNIMQAKKKPLEKLAVEELGVDIAPKLQQQKVAEPKPRSGGVKVQSVAELVAKLKEAKVIM-PDEKGFFGEHGGVYVAETLIPALQELAAAYQAAKNDPVFWEAFRHDLKHYVGRPSPVYHAARLSEHLGAQIWLKREDLNHTGAHKVNNTIGQALLARRMGKKRVIAETGAGQHGVASATVAARFGMECHVYMGADDIIRQAPNVFRMKLLGANVISVDSGSRTLKDAMNEAMREWVARVDDTFYIIGTAAGPAPYPEMVRDFQCVIGNEAKAQMQEAIGRQPDVAVACVGGGSNAIGLFHPYISEENVRLVGVEAGGLGVDTPDHAAPITSKAPGVLHGFRSYLMQDENGQVLGTHSVSAGLDYPGIGPEHSHLADIGRVEYHAANDDAALEAFDLLCRFEGIIPALESSHAVAWAVENAPK-MGKDQVILVNLSGRGDKDINTVAKLKGI--EL
MKILVAVKRVIDYNVKVRVKADQSDVDLSNVKMALNPFCEIAVEEAVRLKEKGQAEEVVVVSIGPKACQEQIRTAMALGADRGIHIET----DETPDSLVVAQLLEKVVAEEQPQLVILGKQSIDSDNNQTGQMLSALTDMPQGTFASKVVVEKDKVLVTREVDGGLQTVELALPAIVTTDLRLNEPRYASLPNIMKAKRKPLDVKAAADFGVELGSQVELLKVEPPAERSAGVKVADVAELVEKLKEAKVLMT-QFSPYFGEFGGQFVPEILLPALDQLEQAFYDAQKDPEFQKEFQNLLSTYLGRPTPLSLARNLTAGSPVKLYLKREDLLHGGAHKTNQVLGQALLAKRMGKHRIIAETGAGQHGTATALACALLGLECVIYMGKKDAERQQPNVFRMELMGAKVIPVDTGSGTLKDAVNEAMRDWTASYPTTHYLLGTAAGPHPFPTIVREFHRMIGAEAKAQILEVEGRLPDEVIACVGGGSNAIGMFAEFIDEPSVRLTGVEPAGHGVNSGEHGATLSAGHPGVLHGCRSYLMQTDEGQVEESYSVSAGLDYPGVGPQHAYLSSIGRATYTSVTDEEALEAFKLVSEKEGIIPALESAHAVAYALKRIAA-ATKPEILVLNLSGRGDKDIDHVRKIFSQEGQK
MKVMVAVKRVVDYAVKIRVKPDKSGVETSNVKMSMNPFCEIALEEALRIREAGTAAEVVAVSVGPAQCVDTLRTALAMGADRAIHVDA----GAAVLPLSVAKILKALVQVEQPGLLILGKQAIDDDCNQTGQMIAGLLRWPQGTFASKVVLDKEVATVEREVDGGIETLSLDLPAVITTDLRLNQPRYATLPNIMKAKSKVIKKVTPAELNVELKPDLEVVQVAEPPKRKAGVIVSSVDELIHKLKEARILMKPDPFGRFGRFGGKYVPETLMYALSELEAAFWAVSKDEDFQKELDGILKDYVGRESPLYFAERLTDHYGPHIYLKREDLNHTGAHKINNAVAQALLAKKLGKKRIIAETGAGQHGVATATVCARFGLECIVYMGAQDMERQALNVFRMRLLGAEVRAVHSGTATLKDATSEAIRDWVTNVETTHYILGSVAGPHPYPMMVREFHAVIGKETRKQALEKWGGKPDVLVACVGGGSNAMGLFHEFIDDTDVRLVGVEAAGFGLDSGKHAATLTKGEVGVLHGAMSYLLQDDDGQIIEPHSISAGLDYPGVGPEHSYLKDLGRAEYNSVTDQEALEAFKRVSRLEGIIPALETSHALAHLEVLCPT-LPNGTKVVVCCSGRGDKDVQTAIKHL----QL
MKVLVPIKRVVDYNVKVRVKADHSGVETSGVKMSMNPFDEIALEEAVRLRERGQATEVVAVSIGNADCQSVLRTAMAVGADRAILVQT----DEALEPLAVAKLLAAMVAREEPSLVMMGKQAIDDDMNATGQILAAKLGWPQAAFASVVEVSDGRARVTREIDGGHETLSVALPAVVTADLRLNEPRYASMPNIMKARKKPLATVPADELGVDTAPRLSVVEVVEPPVRKAGVVVGSAAELVSKLREAKVVMNPDDRGRFGPFGGRFVAETLMPLVLDLEAAYARAKEDPGFRTDLDFHLTHYVGRPSPLWFARRLTEHLGARIYLKREELNHTGSHKLNNVMGQILLARRMGKTRIVAETGAGQHGVATATVCALFGLKCVIYMGATDVERQKPNVFRMHLLGAEVKPVTAGAGTLKDAMNEAMRDWVANVHDTYFLVGTVAGPHPYPEMVRDFQSIIGTETKEQILQAEGRLPDAIVAAIGGGSNAMGIFHPFLDDPDVALIGVEAAGHGLDSGKTAASISRGRSGVLHGNRTYLLQDANGQIDEAHSISAGLDYPGIGPEHSWLHEIGRAQYVGVTDNEALDAFTLLTRLEGIIPALECAHGLGHVMKIAPT-MRPDQIIVLNVSGRGDKDVNTVAKHLGV--EL
MKALVAVKRVIDYNVKVRVKADNSGVDLSNTKMSINPFDEIAVEEAVRLKEAGVIDEIIVASIGPKESQEQIRAALALGADRGILVVT----DAKPYPLQIAKILKNIAESESTDIILLGKQAIDDDNNQTGQMLAALMGIGQGTFASEVKVEGDKVNVTREIDGGLQTVALDLPAVITTDLRLNEPRYAKLPNIMKAKKKQLDEKTPADFGVDMASKQEIIKVVPPAERKAGIKVGSVDELVDKLREAKVIMSPDARGHFGVHGGRFVSETLMAALEELETLYNKVKVDPKFWEEYHNDLVNYVGRPTPLYHAKRLSDEIGAQIYFKREDLNHTGAHKVNNTIGQALLAKMSGKKRIIAETGAGQHGVATATIAARLGLECIVYMGADDVERQKMNVYRMRLLGATVVPVTSGSRTLKDAMNEAMRDWVTNVDSTYYIIGTVAGPHPYPLLVRDFQAIIGKEARIQHLQMTGKLPDALVACVGGGSNAIGLFFDFLNDTEVKMYGVEATGDGIETGRHSAPLAAGRIGVLHGNRTYLMADDEGQIQETHSISAGLDYPGVGPEHSFLKDMKRVEYVGCTDKESLEGFHEVTRKEGIIPALESAHAVAYALKLAKT-MTPDQTIIVNMSGRGDKDLHSVMKAEGI--EL
MKVLVAVKRVIDYNVKIRVKPDHSDVDLTNVKMAMNPFCEIAVEEAVRLKEKGVASEVVAVTIGPKAAQEQLRTALALGADRAIHIET----DDKVESLTAAKLLKRVVDDEQPGLTILGKQSIDTDNNQTGQMLAALAGMGQGTFASEVQVEGDEVRVTREIDGGLQTVSLKLPAVITTDLRLNEPRYAKLPDIMKAKKKPIDVQTPDALGVAVTSSLNVLKVESPAERQGGTKVASVDELVDKLKEAKVIMTPDAQGHFGPHGGRFVSETLSFALEELEKAYMSLRDDADFQAEFDRDLAHYVGRPSPLYHAQRWSQQLGAQIWLKREDLNHTGAHKVNNTIGQALLAKKSGKPRVIAETGAGQHGVATATVAARLGLKCEIYMGAEDVERQKLNVYRMRLLGAEVHPVESGSRTLKDAMNEALRDWVTNVDDTFYIIGTVAGPHPYPAMVRDFTSVIGREAREQSFAQIGRLPDALVACVGGGSNAIGLFYPFLEDEDVAMYGVEAGGDGVETGRHAAPLTANAPGVLHGNRTYLMSDEGGQVSDTHSISAGLDYPGVGPEHALWKDVGRVQYVAANDDAVLAAFRELTRVEGIMPALESAHALAHAKVLAPT-MRPDQHIIVNLSGRGDKDIHTVAKIDGL--EF
MKVLVAVKRVIDYNVKVRVKPDNSDVDLNNVKMAMNPFCEIAVEEAVRLKEKGVATEIVVVSIGPKVAQEQIRTSLALGADRGILIET----DEKLESLTVAKLLKAVVDKEQPQLVILGKQSIDSDNNQTGQMLGALTGLPQGTFASEVVVDGDKVNVTREVDAGLRTVGLSLPAIVTTDLRLNEPRYASLPNIMKAKRKPLEVVSPADLGVEIKSTQTIVKVTPPAQRSAGIKVADVAELVDKLKEAKVLMSPDAKGHFGIYGGRFVSETLSAALDELEALYSKLSKDPAFQAEFDNDLAHYVGRPSPLYFAEQLTKHCGAKIYLKREDLNHTGAHKINNTIGQALLAKYSGKKKIIAETGAGQHGVATATVAARLGMECKVFMGSTDIERQKLNVYRMQLLGAEVISVESGTKTLKDAMNDAMRHWVTNVDDTFYILGTAAGPHPYPMLVRDFQSIIGRETIRQCEAQVGRQPDALIACIGGGSNAIGMFYPYLNMHDVRMIGVEAGGLGLLGNDHAAPLCKGRPGVLHGNRTYLMEDDNGQIMGTHSISAGLDYPGVGPEHSWLKDIGRAEYVAATDEEALDAFRALTRIEGIMPALESSHAIAHAMKMAKD-MRPDQVLVVNLSGRGDKDIHTVAGIDGLD-DA
MKVLVAVKRVVDYNVKVRAKADGSDVDLNNVKMSINPFCEIAVEEAVRLKEAGVATEVIAVSIGDKACQEQIRTALALGADRGIQVET----EGAVEPLVVAKLLKGVVEKEEPQLVILGKQSIDGDNNQTGQMLGALAGMPQGTFASVVKVDGDRVQVTREVDGGLQTVSLTLPAIVTTDLRLNEPRYASLPNIMKAKKKQLDVYTPADLGVEVTKHLTLVKVEPPAERQAGIKVESVDELVDKLKEAKVIMTPDADGRFGAYGGRFVSETLIAALAELDSVYRELSADPAFQRELDEDLAHYVGRPSPLYEARRLSDEIGGRIHFKREDLNHTGAHKVNNTVGQALLAKHMGKPRVIAETGAGQHGVASATIAARLGLECHVFMGAEDVKRQSLNVYRMKLLGATVVPVTSGSRTLKDAMNEAMRDWVTNVDDTFYIIGTVAGPHPYPMLVRDFQCVIGREARAQCLAQTGQLPDALVACVGGGSNAIGLFHPFLQDEGVSMYGVEAGGEGLASGRHAAPLSAGTPGVLHGNRTYLMQDDDGQISETHSVSAGLDYPGVGPEHAWLKDIGRVNYVAVDDREALASFHRVTRTEGIMPALETAHALAYAEKLAAS-MRPDQHIVVNLSGRGDKDILTVADLDGI--EL
MKALVAVKRVVDYNVKVRVKADNTGVDLTNVKMSVNPFDEIAVEEAVRLQEAGVVSEIVVVSIGPKEAQEQIRGAMALGADRGILVET----TDTVRPLQVAKILKAIAQAEAADIILLGKQAIDDDNNQTGQMLAALLDVGQATFASQVKVDGGSVNVTREIDGGLQTVQLALPAVITTDLRLNEPRYAKLPNIMKAKKKPLEEKKPEDYGVSTASNIQIVKVTPPAERKAGVKVKSVDELIDKLREAKVIMNPDASGHFGIHGGRFVSETLMAALEQLEHIYNTAKADPEFWKAFQDDLVNYVGRPTPLYHAKRLSDDIGAQIYLKREDLNHTGAHKVNNTIGQALLAKMVGKKRIIAETGAGQHGVATATIAARLGLECVVYMGADDVERQAMNVYRMRLLGATVVPVTSGTRTLKDAMNEAMRDWVTNVDSTYYVIGTVAGPHPYPMLVRDFQAIIGKEAKLQHYQKTGKLPDALVACVGGGSNAIGLFYDFLNDKDVKMYGIEAGGDGVDTGNHAAPLTVGRVGVLHGNRTYLMADDDGQILGTHSISAGLDYPGVGPEHSFLKDIDRVQYVPCTDEEAMVGFRECTQKEGIIPALESSHAIAYALKLAKT-MSKDQSIIVNLSGRGDKDLHTVMKRDGI--EI
MKVLVAVKRVIDYNVKVRVKADQSGVDLANVKMAINPFCEIAVEEAVRLKEQGTATEVVAVSVGSDACQEQLRTALALGADRAIQVKT----EEGLDSLLVAKLLAKVCDQEKPDLVILGKQAIDSDNNQTGQMLAALNDWPQATFASKLVVEGQELLVTREVDGGLETVAVALPAVVTTDLRLNEPRYATLPNIMKAKRKPLDQLDGAALGVDLAPRVKVLAVTAPPVRQGGEKVDSVDSLIDKLRQAKVIMS-RFSPYFGEFGGTYVPEILVPALDQLTEAFESALDDPEFHQELGKLLKHYAGRPTPLFEATHLSPNPLVRIFLKREDLVHGGAHKTNQVLAQGLLTQRMGKKEIIAETGAGQHGVATAMVAAMLGLKARIYMGAKDCERQQPNVYRMKLMGAEVIPVHSGSGTLKDAVNEALRDWAANYDSAHYLLGTAAGPHPFPHLVREFQRIIGKEAKAQMLEAIGRLPDAAIACVGGGSNAIGLFADFIEEKDVELVGVEPGGEGLDTGKHGAPIHLARTGILHGMKSYLMQDSDGQVEESHSISAGLDYPAVGPQHAYLAQTGRAQYVAVTDDEAIEAFKTLCRAEGIIPAIESSHALAYALKRAAE-ATKEEVLLVNLSGRGDKDLNTIMTLEG---LQ
MKVLVAVKRVIDYNVKVRVKPDNSDVDLTNVKMAMNPFCEIAVEEAVRLKEKGVASEVVVVSIGPKVAQEQIRTALALGADRGILVET----EEKLESLSVAKLLKAVVEKEQPQIVLMGKQTIDSDNNQTGQMLGALTGMPQGTFASEVAVDGDKVNVTREIDGGLRTVALNLPAIVTTDLRLNEPRYASLPNIMKAKRKPLDMTSPADLGVEVASTLALVKVAPPAERSAGIKVADVAELVDKLKDAKVLMDPDERGHFGIHGGRFVSETLTSALDELNSTYEKLRNDPDFQAAFDTDLAHYVGRPSPLYFAERLTQASGAKIYLKREDLNHTGAHKVNNTIGQALLAKFMGKKKIIAETGAGQHGVASATVAARFGLECKVFMGSTDVERQKLNVYRMKLLGSEVEAVESGTKTLKDAMNEAMRHWVTNVDDTFYVIGTAAGPHPYPMLVRDFQSVIGRECIRQCDEQLGRQPDALVACVGGGSNAIGLFHPYLGYEDVAMYGVEAGGLGLDGDDHAAPLCKGRPGVLHGNRTYLMEDDNGQIMGTHSISAGLDYPGVGPEHSWLKDVERVNYVAATDDEALDGFYKLTQLEGIMPALESSHAIAYAMKLAAT-MDKDQVIVVNLSGRGDKDIHTIASLDGI--TA
MKILVPVKRVIDYNVKVRVKADQTGVDLANVKMALNPFCEIAIEEAVRLKEAGIATEVIAVSIGAKAVQEQLRTALALGADRAIHLET----ELNLDSLQVAKLLAKLVEEEHPQLVILGKQAIDSDNNQTGQMLAALTGMGQGTFASKVVVNGNKVQVTREVDGGLQTVELSLPAVVSTDLRLNEPRYASLPNIMKAKKKPLDIKAADSLGVMLTSKVTTLKVSAPPTRQAGVIVDSVAELVEKLKEAKVIMSLKLNPYFGQYGGMFVPQLLVPALKQLEQAFVDALQDPAFDAEFQHLLTEYAGRPTPLTLCRNLSPNPLVKIYMKREDLLHGGAHKTNQVLGQALLTKRMGKKEVIAETGAGQHGVATALACALLGLKCRIYMGAKDIERQQPNVFRMKLMGATVIPVTAGSGTLKDAVNEAMRDWSGSYDTSHYMLGTAAGPHPFPTIVREFQKMIGEESKQQILKAEGKLPDAIIACVGGGSNAIGIFADFIKEEGVRLIGVEPGGKGITTHQHGAALSTGSYGILHGAYTAIMQTSDGQIEESYSVSAGLDYPAVGPQHTHLQQIGRAEYVAINDDEALAAFQHLAMAEGIIPALESSHALAHALKMAAA-ATEPMVLLVNLSGRGDKDLSHVHSILEQQAAH
MKILVPVKRVVDYNVKVRPSSDGSNVDLTNVKMSINPFCEIAVEEAVRIKEAGNADEIIVLSIGPSKAQEQLRSSMALGADRAVLIET----EEALEPLAVAKCIKAIVDKEQVDLIILGKQSIDGDNNQTGQMLAALCGYAQATFASELAVGEGSVRVTREIDGGLETLELKLPAVVTTDLRLNEPRYAALPNIMKAKKKPLEIIALAELGVDTAARTQLLSVAAPEERKAGVKVASVDELLDKLKEAKVIMSPDEKGHFGIFGGRFVSETLMHALDELQEIYSRVKDDPEFLAEFDKDLAHYVGRPSPLYLAEHLSEKLGAQVYLKREDLNHTGAHKINNTIGQALLAKHTGKTRVIAETGAGQHGVATATVAARLGLECVVYMGAEDVQRQALNVYRMKLLGATVVPVTSGSKTLKDAMNEAMRDWVTNVDDTFYIIGTVAGPHPYPQLVRDFQCVIGREARAQCLAQAGRLPDALVACVGGGSNAIGLFHPFLNDQSVKMYGVEAGGYGVETGKHAAPLNDGVPGILHGNRTYLMEDENGQIIETHSVSAGLDYPGVGPEHSWLKDTGRVDYVAINDDEAMASFRSLTKIEGIMPALESSHAVAYAEKLAPT-MGKDEIIVVNLSGRGDKDILTVAKIDGI--EV
MKVLVAVKRVVDYNVKVRAKADGSDVDLNNVKMSINPFCEIAVEEAVRLKEAGTATEIVAVSIGEKSCQEQIRTALALGADRGIQVEV----EGNPEPLVIAKLLKGVVEKESPDLIIMGKQSIDGDNNQTGQMLGALAGMPQGTFASEIKVDGDKLAVTREVDGGMQTISLNLPAIVTTDLRLNEPRYASLPNIMKAKKKPLDVLTPDELGVQVTSHLTLVKVEPPPERSAGIKVESVEQLVDKLKEAKVIMTPDADGRFGSYGGKYVAETLMSALAELESVYRQLSQDAAFQAEFDHDLAHYVGRPSPLYEARRWSDEIGARIFFKREDLNHTGAHKVNNTVGQALLAKHMGKPRVIAETGAGQHGVATATIAARLGLDCHVFMGAEDVQRQSLNVYRMKLLGATVVPVTSGSATLKDAMNEAMRDWVTNVDDTFYIIGTVAGPHPYPMLVRDFQCVIGREARAQCLAQNGKLPDALVACVGGGSNAIGLFHPFLNDESVAMYGVEAGGLGIDSGQHAAPLSAGSPGVLHGNRTYLMQDDDGQITHTHSVSAGLDYPGVGPEHSWLKDIGRVNYVSANDEEALAAFHKTTRVEGIMPALETAHALAYAERLAAT-MTPDQHIVVNLSGRGDKDILTVARLEGI--EV
MKILVPVKRVIDYNVKVRVKPDNSGVDLANVKMALNPFCEIAVEEAVRLKEAGVATEVVVVTIGNKAAQEQLRTALALGADRALQLET----ELNLDSLQVAKLLAKVVAEEQPQLVIMGKQAIDSDNNQTAQMLAALTGMGQGTFASKVVVADGKVQVTREIDGGLQTVALTLPAVVSTDLRLNEPRYASLPNIMKAKKKPLDVKAADSLGVALESKVNTLKVTTPPSRQAGVKVESVAELVAKLKEAKVIMSLKLNPYFGEYGGMFVPQLLVPALKQLEAAFVEAQQDPAFLAEFQQLLTEYAGRPTPLTLTRNLSPNPLVKIYLKREDLLHGGAHKTNQVLGQALLTKRMGKKEVIAETGAGQHGVATALACALLGLKCRIYMGAKDIERQQPNVFRMKLMGATVIPVTAGSGTLKDAVNEAMRDWSATYETTHYMLGTAAGPHPFPTIVRDFQRMIGEEAKQQILKAEGKLPDAVIACVGGGSNAIGIFADFIAEAGVKLIGVEPGGLGINTHQHGAALSTGSYGILHGAYTAIMQTSDGQIEESYSISAGLDYPAVGPQHTYLQQSGRAQYVAINDDEALAAFQHLAKAEGIIPALESSHAVAQALKIAAE-ATEPMVLLVNLSGRGDKDLAHVHSVLAAQ-GV
MKVLVPVKRVADANVKVRAKSDGTGADLNNVKMAINPFCEIAVEEAVRLKEAGTVTEIIAVSLGDKSCQEQIRTSLALGADRGIQVET----DAELQPLAIAKLLKAIVDKEQPDMVILGKQSIDGDNNQTGQMLAALAGMPQGTFASEVVVADGKVNVTREIDGGLQTVALNLPAIVTTDLRLNEPRYASLPNIMKAKKKPLDVMTPEELGVDVAPRLTTVKVEPPAERAAGIKVESVEALVDKLKEAKVIMTPDEQGRYGPYGGRYVSETLISALDELEASYKKLSADPAFQAEFDKDMAHYVGRPSPLYHAERWSKEVGAQIYLKREDLNHTGAHKVNNTIGQALLAKYSGKKRVIAETGAGQHGVASATVAARLGMECQVFMGEDDVKRQSLNVYRMKLLGAEVIPVTSGSKTLKDAMNEAMRDWVTNVDDTFYIIGTVAGPHPYPQLVRDFQSIIGREARAQHLEMTGKLPDALVACVGGGSNAIGLFHPFLEDADVTMYGVEAGGHGVETGQHAAPLSAGEPGILHGNRTYLMQDEDGQISHTHSVSAGLDYPGVGPEHSWLKDIDRVNYVAINDDEALHAFRQLTLIEGIMPALESSHALAYAEKLAKT-MSPDQSIVVNLSGRGDKDIHTVAALDGI--TV
MKILVPVKRVIDYNVKVRVKADQSGVDLANVKMALNPFCEIAVEEAIRLKEAGVATEVVVVSIGPGVAQEQLRTALALGADRAILLET----EQNLESLQVAKLLAKVVGTEQPQLVILGKQAIDSDNNQTAQMLAALTGMGQGTFASKVVVADGKVNVTREIDGGLQTVALNLPAIVSTDLRLNEPRYASLPNIMKAKKKQLDVIAADSLGVSLHSQIKVLKVTAPATRQAGVKVDSVDTLIDKLKEAKVIMTLNLNPYFGDFGGMFVPELLVPALVQLEQAFVDAQQDPAFIAEFQALLKDYAGRPTPLTLCRNVSPNPLAKIYLKREDLLHGGAHKTNQVLGQALLAKRMGKKDIIAETGAGQHGVATALACALLGLNCKIYMGAKDIDRQQPNVFRMKLMGATVIPVTAGSGTLKDAVNEAMRDWSGSYATSHYLLGTAAGPHPFPTIVREFQKMIGEEAKQQILEAEGKLPDAVLACVGGGSNAIGMFADFIKEDGVRLIGIEPGGMGIETHQHGAALSTGSFGILHGAYTAIMQTKDGQIEESYSVSAGLDYPAVGPQHTYLQSIGRAEYVAINDDEALAAFQHLAKSEGIIPALESSHALAHALKMAAA-ATEPLVLLVNLSGRGDKDLNHVYSIIGEAHRS
MKIMVPIKRVVDYNVKVRPNSDGSDVDLANVKMAINPFCEIAVEEAIRLKERGKADEVVVVCIGPSKAQEQLRAAMALGADRAILVET----DLSLEPLAIAKILQKIYDQESPGLVILGKQSIDGDNNQTGQMLAALCGLPQGTFASEVTFNESSIYVTREVDGGLETLELQLPAVVTTDLRLNEPRYAALPNIMKAKKKPLETLAADSIGVDLTPRTKLLSVSTPPERAAGIKVASVDELIEKLKEAKVIMTPDERGHFGIYGGRFVSETLMHALDELQEIYDRVKDDPDFQAEFDRDLAHYVGRPSPLYHAERLSQQMGAQIYLKREDLNHTGAHKVNNTIGQALLAKFTGKKRVIAETGAGQHGVATATVAARLGLECVVFMGAEDVKRQALNVYRMKLLGATVVPVTSGSKTLKDAMNEAMRDWVTNVDDTFYIIGTVAGPHPYPQLVRDFQCVIGREARRQSLEMTGKLPDALVACVGGGSNAIGLFHPMLEDESVAMYGVEAGGYGVETGKHAAPLNDGIPGVLHGNRTYLMEDENGQIIETHSVSAGLDYPGVGPEHSWLKDVGRVNYVAINDDEAMDAFRKLTRVEGIMPALESSHAVAYAMKLAPQ-MAQDQVIVVNLSGRGDKDILTVAQIDGI--EV
MKVLVAIKRVVDAYVKVRVKSDGTGVDLANAKMAINPFCEIAVEEAIRMKEAGTADEVIAVSIGATQCQEQIRTALALGADRGILIEN----DEALEPLAIAKLLKAVIEKEGIDLVILGKQSIDTDNNQTGQMLAALCDWPQGTFACNAEVREGKIEVTREIDGGEQTVLLDLPAVLTTDLRLNEPRYASLPNIMKAKKKPIDTTTPAELGVDVSSNLKTLSVEAPAERSAGIMVESVDELVAKLKEAKVIMGPDSLGHFGPYGGTFVGETLIAAVEELSRVYEEVSKDPEFWAEYDYDLKYYVGRPSPLYLAERLTAAAGARIYLKREDLNHTGAHKVNNTIGQALLAKRMGKTRIIAETGAGQHGVASATVAARLGLECFVYMGAEDIQRQAPNVYRMKLLGATVVSVESGSRTLKDAMNEALRDWATNVDSTYYIIGTVAGPHPYPQIVRDFQCIIGRETREQSLEQIGQLPDALVACVGGGSNAIGMFHPFLSDSSVAMYGVEAGGDGVETGRHAAPLSAGVPGVLHGNRTYLMTDSGGQIMETHSVSAGLDYPGVGPEHAWLKDLKRVNYVNATDAEAMKAFHQLTRLEGIIPALESAHAVAYAMRLAAT-MAPEQSIVINLSGRGDKDIQTVAKLEGL--TL
MKILVPVKRVVDHNVKVRVRPDGTGVELANLKMSINPFDEIAVEEALRLKEAGLAVEVVAVSVGTKASEDVLRKAMGMGADRAILVQLPEG-SDAPEPLAVAKLLKSVVLSEGARLVIAGKQAIDDDMNATGQMLAALLGWGQGTFASAVAVDGDVATITREVDGGLQTVALPLPAVVTADLRLNEPRFTSLPNMMKAKKKPIEAVDAATLGVDLTPRLSVLETREPAARAAGEIVASVDELVAKLKAAGVIMAPDDNGRFGDFGGRFVSETLMPVVLALQAEYEKAKTDQTFWDEMDDLWFNYVGRPSPLYFAERLTTALGAKIYMKREDLNHTGAHKINNVLGQIILARRMGKTRIIAETGAGQHGVATATVCAKFGLKCIVYMGATDVERQAPNVFRMKLLGAEVIPVKSGRGTLKDAMNDAMRDWVTNVHDTFYCIGTVAGPHPYPAMVRDFQAVIGKETREQILKHEGRLPDTLVAAVGGGSNAMGLFHPFLDDEAVKIVGVEAGGHGVDDREHCASLTGGRPGVLHGNRTFLLQDEDGQILEGHSISAGLDYPGIGPEHAWLHSIGRVKYESITDAEALDAFQKCCEYEGIIPALESSHALAQVIKMAPG-LPQDHIIVMNLSGRGDKDIFTVARHLGV--DI
MKILVPVKRVIDYNVKVRVKSDQSDVDLTNAKMSMNPFCEIAVEEAVRLKEKGVATEIVAVTVGPKACQEQLRNAMALGVDRGIHVEC----DAFPESLQVAKLLAKLVEQEQPGLVIIGKQAIDTDNNQTGQMLAALAGMPQGTFASEVVVEGDHVLVTREVDGGLQTLKLTLPAVVSTDLRLNEPRYAKLPDIMKAKRKPLDVKTAEELGVALTPRVTTLKVTPPPTREAGIKVDSVQELLTKLREAKVIMN-QLDAKFGEYGGMYVPELLIPALDQLEQAFLEAKDDPAFNAEFMSLLKDYAGRPTSMTLTRNLVSNPKVKLYLKREDLLHGGAHKTNQVLGQALLTKRMGKTEVIAETGAGQHGVATALACALLGLKARIYMGAKDVERQAPNVFRMRLMGAEVIPVDSGSGTLKDAVNEALRDWSANYDKAHYLLGTAAGPHPFPTIVREYHRMIGEETRAQMLEKEGRLPDAVVACVGGGSNAIGMFADFIDEPSVRLVGVEPAGKGVHTKDHGAAIGKGTKGILHGAYTYIMQDQDGQIEESYSVSAGLDYPAVGPQHAYLSDIGRAEYVSVTDDEALNAFQLLARKEGIIPALESSHALAYALNMADE-AEDDTIIVVNLSGRGDKDLGHVISILGDQVNG
MKVIVPVKRVIDYNLRPRVKTDGSGIDLSNLKMSLNPFDEIAVEEAVRLKEKGIAKEVVLVSIGVSKAQDQLKTGMAIGADRSILIET----EENVEPLHVAKLLKAVVDQEKPDLVIAGKQAIDDDSNQTGQMLAALLGWPQGCFASKLTIADNKIEVTREIDGGLETISLNLPAVVTSDLRLNEPRFVSLPNIIKARKKPIEIKKPEDFGIDITPRLKTLKVEEPPVRQAGEKVESVEEFAAKLKWGVGAMKPDAGGHFGTFGGQYVPETLMPLILELNQEYRRALKDPSFIAERDDLLEHYVGRPSPLYFAPRLTEAWGAKIYLKREDLNHTGAHKINNCIGQVLLAKRMGKTRVIAETGAGQHGVATATVAARFGLSCTVFMGELDTERQQPNVFRMKLLGAEVRPVKAGSRTLKDAMNEALRDWVAHIDDTFYILGTAAGPHPYPEMVRDFQSVIGREAREQIQKAEKRLPDLLIAAVGGGSNAMGLFHPFLDDTDVAMIGVEAAGEGMETGRHAASLTGGAPGIVHGNRTYLLYDENGQIKDAHSISAGLDYPGIGPEHSWLKDIKRVRYETITDNEALAAFQQLCRLEGIIPALESSHALAEAAKIAPT-MGKDKVIIVNLSGRGDKDIYTVASHLGV--AL
MKIMVAVKRVIDYAVKIRVKPDKTGVVTQNVKMSMNPFCEIALEEALRIRESGLASEVVAVSMGPSQCIDTLRTGLAMGADRGIHVEA----NYSLYPLSVAKILKKLVEIEKPRLLILGKQAIDDDCNQTGQMIAGLLNWPQGTFASKVVLDKEVATVDREVDDGIETVCLNLPAVITTDLRLNQPRYATLPNIMKAKSKPIKKFTPEELNVEIKSDLEIVEVTEPPKRKSGVIVSSVDELIDKLKEANVIMEPDSFGRFGRFGGKYVPETLMHALTELETSFHSLASDEHFQQELDGILRDYVGRESPLYFAERLTEHYGPHVYLKREDLNHTGAHKINNAVAQALLAKKLGKKRVIAETGAGQHGVATATVCARFGLECVVYMGALDMERQALNVFRMRLLGAEVRAVHSGTATLKDATSEAIRDWVTNVETTYYILGSVCGPHPYPMMVREFQAVIGKETRKQALEKWGGKPDILVACVGGGSNAMGLFHEFIDDKDVRLIGVEASGLGLESGRHAATLTKGEVGVLHGAMSYLLQDDDGQIVEPHSISAGLDYPGVGPEHSFLKDVGRAEYYSITDEEALEAFKRVSQLEGIIPALETSHALAYLEKLCPT-LPNGTKVVVNCSGRGDKDVQTAIKYL----KV
MKVMVAVKRVVDANVKVRVNAEQTDVDTANVKMALNPFCEIAVEEAIRLKEAGKATEVVVVTVGPTAAQEQLRTALALGADRAIHVVH----DEALEPLSIAKLLFAVQQQEQAQLLLLGKQSIDGDNNQTGQMLAALAKMPQATFVSEVELDDATLAVTREVDGGVQVMKLPLPAVLTADLRLNEPRYATLPNIMKAKRKPLDTTDANALGVTLKCHQQIISVVPPKQRSAGVMLDSVEALVDKLKEAKVIMSMQLDPFFGEFGGAYAPQILMPALKQLEAAFVEARQDPEFIQEFSDLLSNYAGRPTPLTLTRNLSPTPKVKIYLKREDLLHGGAHKTNQVIGQALLAQRMGKTEIIAETGAGQHGVATALVCALLGLKCRIYMGAKDVERQSPNVFRMRLMGAEVIPVTSGSSTLKDACNEAMRDWSGSYERAHYLLGTAAGPHPFPTIVREFQKMIGEEAKQQVLEKEGRLPDAVIACVGGGSNAIGMFADFIKEESVKLIGVEPAGKGIETGHHGAPLRHGKQGIYLGMRAPLMQDPDGQIEESYSISAGLDFPSVGPQHAYLHSIGRAQYESATDDEALAAFEKLAHCEGIIPALESSHALAYALKYAEE-CTEDTILVVNLSGRGDKDIFTVSDILEQRQAK
MKILVGVKRVVDFNVRIQVKPDGSGVATDGVKMSMNPFDEIAVEEALRIKEAGNAEEVIVATIGPKACQEQLRTALAMGADRAIHVLT----DDEIQPLTGARILKALADKEEPQIVMLGKQAIDDDNNQTAQMLGALSHWPQATFASEVKIEGNTAIVTREVDAGLETLSIDLPAIISADLRLNEPRYVKLPDIMKAKRKPLEAIALADLNVEVAPTVKVIKTTAPAKREAGIKVGSVAELVTALKKG-LIMAPDEAGHFGPYGGLFVAETLMESIEELNEAYVKFMQDPEFLAELDADLQDYVGRPSPIYHAQRLSKEIGAQVYLKREDLNHTGAHKINNTVGQALLAKRMGKTRIIAETGAGQHGVATATVAARLGLECVVYMGAEDIQRQSPNVYRMRLLGATVVPVVSGSQTLKDALSEALRDWVTNIDNTYYIIGTVAGPHPYPAMVRDFQTIIGREGREQMLNKTGALPNALVACVGGGSNAIGLFHPFIEDDGVKIYGVEAAGLGVETGKHSAPLCAGKPGVLHGNRTYLMADEDGAIIETHSISAGLDYPAVGPEHSWLKDIGRAQYVNITDDEALAAFHQLTRVEGIIPALESSHAVAYATKLAKT-MDKEETILVCLSGRGDKDIFTIAKIEGI--EL
MKILVPIKRAIDYNVKVRVKSDNSGVDLTNTKMAINPFCEIAVEEAIRLKEKGIATEVVAVSIGDKSCQEQIRTALALGADRGLQIDT----SETLDSLQVAKLLHRVVEQEAPDLVILGKQSIDSDNNQTGQMLAALCGMPQGTFASVINITDKQIQVTREVDGGLQTIELTLPAVVTTDLRLNEPRYASLPNIMKAKRKPLDVKSADDFGVNLSTKLKTLRVEAPSQRAGGIKVSDVTELVNKLKEAKVIMN-HLNSKFGEYGGMYVPELLIPALDQLEQAFIDAQNDPSFIEEFNGLLKDYAGRPTSMTLTKNLVSNPNVKLYLKREDLLHGGAHKTNQVLGQAILTKRMGKTEVIAETGAGQHGVATALACALMGLKARIYMGAKDVERQAPNVFRMRLMGAEVIPVNAGSGTLKDAVNEAMRDWSATYDKAHYLLGTAAGPHPFPTIVREFHRMIGEETRAQIMEKEGRLPDAVVACVGGGSNAIGMFADFIDEPSVKLIGVEPAGKGIHTPDHGAAICTGSKGVLHGAYSYIMQDSDGQIEESYSVSAGLDYPAVGPQHAHLHDIGRAEYAAVTDEEALNAFQLLARKEGIIPALESSHALAHALNMADE-ADKETIIVVNLSGRGDKDLAHVYNILGEQ--K
MKILVPVKRVVDYNAKIRVKPDGSGIEMDNVKMSMNPFDEIAVEEAVRQKESGVASEVVAVSCGIEKSQDTLRNAMAIGADRGILVKT----DAKLQPLAVAKLLVKLVEKEQPDLVILGKQATDDDANQTGQMLAALLDWPQATSVFKVAIENGKAIVTREIDDGEETLALELPAVITADLRLNEPRYVTLPNMMKAKKKTIDMTTPDELGVSVESHLKTVKVSEPAMRSEVRMVPDIATLVDRLKEAKVIMKPDAKGHFGIYGGRFVSETLIHALDELNEAYARYKDDPDFLAEFRHELKHYVGRPSPVYHASRWSDILGAQIYLKREDLNHTGAHKVNNVIGQALLARRMGKKRIIAETGAGQHGVATATICARFGLECHVYMGSEDVERQAQNVYRMKLLGANVIPVESGSKTLKDALNEAMRDWVANVETTFYIIGTVAGPHPYPMMVRDFQSVIGEECLVQMPELTGRQPDVVVACVGGGSNAMGIFYPYIDHKDVRLVGAEAAGDGMETGRHAASLSGGIPGVLHGNRTYLLQDGDGQIIDTHSVSAGLDYPGVGPEHAWLKDIGRAEYVGINDEEALAAFHDCCRIEGIIPALESSHALAYAAKLAPT-LPKDKLILVNLSGRGDKDMHTVARRAGI--QW
M--------------KVRPLGDQSDVDLNNVKMAMNPFCEIAIEEAVRLKEAGTATEVIAVTVGKSDSQEQLRTALALGADRAILVET----DSLLEPLAIAKALSKVIEAESPQLVILGKQAIDGDNNQTGQMLAALLDYGQATFASEISIDGDSASVTREIDGGLQTIKISLPAIVTTDLRLNEPRYASLPNIMKAKKKELDVQPIDAMGIDTSPRMELLSVELPAARQEGIKVESVEELVGKLKEAKVIMDPNPDGFFGNYGGKFVPETLMYALKELDEIYAKLKNDPKFLKEIDQDLVQFVGRPSPLYFAKRLTDHYGPQIWLKREDLNHTGAHKINNTVGQILLAKAMGKKRIIAETGAGQHGVATATVAARLGLECHIYMGAADVKRQSLNVYRIKLLGAKVHAVDSGTATLKDALNEAMRDWVTNIEDTYYIIGSVTGPHPYPMIVRDFNAIVGRELKEQSLSLFSQYPDAIIACVGGGSNAMGIFYPFLQDEDVDLIGVEAAGRGLQSGEHAAPLNDGKPGILHGAKSYLMQDTNGQVVDTHSISAGLDYPGVGPEHSNLKDAGRANYIAVDDDEVLTSFHQVTKLEGIMPALETAHAFAALDHIVKN-YSSNQYLVINVSGRGDKDINTVATMDGI--LD
MKILVAVKRVVDYAVKVRVRPDRTGLETANVKMSMNPFCEIAVEEALRLREAGAAAEVVAATIGPAQSADTLRTALAMGADRAVHVLH----DRPLLPLAVAKILRAVTLQEKPGLVILGKQAIDDDCNQTGQMLAGLLQWPQGTFASKVLLDKEKATVEREVDGGIETICLDLPAVITTDLRLNQPRYATLPNIMKAKSKVIKKVTPEELNVDIRSDMEAIEVNEPPKRKAGVILSSVDELLDKLKDARVLM-PDAMGRFGKFGGKYVPETLMHALTELENAFHALATDDEFQKELDGILKDYVGRESPLYFAERLTEHYGPLIYLKREDLNHTGAHKINNAVAQALLAKRLGKKRIIAETGAGQHGVATATVCARFGLQCIIYMGAQDMERQALNVFRMRLLGAEVRAVHSGTATLKDATSEAIRDWVTNVETTHYILGSVAGPHPYPMMVREFHKVIGQETRRQAMDKWGGKPDVLVACVGGGSNAMGLFHEFVDDQDVRLIGVEAAGHGVDTDKHAATLTKGQVGVLHGSMSYLLQDDDGQVIEPHSISAGLDYPGVGPEHSFLKDLGRAEYDSVTDQEALDAFKRVSRLEGIIPALETSHALAYLEKLCPT-LPNGVRVVVNCSGRGDKDVHTASKYL----DV
MKVLVPIKRVVDYNVKIRVKADHSGVETANVKYSANPFDEIAVEEAVRLKEAGIVSEIVVVSIGAAAAQDVLRNALALGADRAILVQT----DHEIQPLAVAKLLKLLCLQESPQLVILGKQAIDDDSNQTGQALAALLDWPQGTFASKLVIKDGRAEVTREIDGGLEIISLALPAVVTTDLRLNEPRYLSLPNIMKAKKKPLEIRPVASFDINVEPRLITVRVEEPMQRQAGIKVADVATLLNKLKEAKVIMPPDERGHFGIFGGRFVAETLMPLILDLEKHYALARVDPAFKAELDGLLTHYVGRPSPLYYAERLTEHVGAKVYFKREELNHTGAHKINNVLGQILLARRMGKTRIIAETGAGQHGVATATACARFGLECVIYMGAVDVERQKPNVFRMNLLGAKVVPVQSGARTLKDAMNEALRDWVTNVTDTFYCIGTAAGPHPYPAMVRDFQCVIGEETRTQMLEREGRLPDSLFACIGGGSNAIGLFHPFLDEPNVEIYGVEAAGFGLDK-QHAASLAGGRPGVLHGNRTYLLMDADGQIEEGHSISAGLDYPGIGPEHAWLKETGRVTYLSARDDEALDAFQLCAKLEGIIPALEPAHALAKVVEVAPS-KPRDHLLVVNISGRGDKDIFTVADYLAP--VG
MKALVAVKRVVDYNVKVRAKADGSDVELNNVKMAINPFCEIAVEEAVRLKEAGTVEEIVVVSIGEKACQEQIRTALALGADRGIHVEV----DGKPEPLEVAKLLKGVVDKEQPNLVILGKQSIDGDNNQTGQMLAALTNMAQGTFASEIKIDGDKMNVTREIDGGMQTISLSLPAIVTTDLRLNEPRYASLPNIMKAKKKPLDVVTPADFGVEIQTHVTQLSVAPPPERAAGIKVEDVAQLVDKLKEAKVIMTPDEHGRFGQYGGKFVAETLMTALSELEALYRELANDADFQREFDYDLAHYVGRPSPLYEAQRLSDEIGARIYLKREDLNHTGAHKVNNTIGQALLAKHMGKKRVIAETGAGQHGVASATVAARLGLECSVFMGEEDIQRQALNVYRMKLLGATVVPVTSGSRTLKDAMNEAMRDWVTNVDETFYIIGSVAGPHPYPMLVRDFQSVIGREARQQSLAMTGKLPDALVACVGGGSNAIGLFHPFLGDESVRIYGVEAGGHGVASGEHAAPLNAGTPGVLHGTRTYLMQDENGQIMHTHSVSAGLDYPGVGPEHAWLKDIGRADYVSANDDEALAAFHRLTRIEGIMPALETAHAMAYAEKLAAT-MTPEQHIIVNLSGRGDKDILTVAALDGI--EL
MKVLVAVKRVVDYNVKVRAKADGSDVDLNNVKMAINPFCEIAVEEAVRLKEAGTATEVVAVSIGDKSCQEQIRTALALGADRGIQVET----EGSVEPLVVAKLLKGVVDKEEPQLVILGKQSIDGDNNQTGQMLGALAGMPQGTFASEVVLDGDKVNVTREVDGGLQTVALNLPAIVTTDLRLNEPRYASLPNIMKAKKKPLXVMXPADLGVAVTSHLAQVSVEPPAERQAGIKVEDVDQLMDKLKEAKVIMSPDGDGRFGVYGGKFVAETLMSALDELEALYDKLKDDDAFIAELDADLAHYVGRPSPLYEASRLSDKVGARIWLKREDLNHTGAHKVNNTVGQALLAKHMGKKRVIAETGAGQHGVATATIAARLGLECQVFMGEEDVRRQALNVYRMKLLGAEVIPVTSGSRTLKDAMNEAMRDWVTYVDETFYIIGTVAGPHPYPMLVRDFQCVIGREARAQSLEQIGRLPDALVACVGGGSNAIGLFHPFLDDKDVAIYGVEAGGHGVASQQHAAPLTAGTPGVLHGNRTYLMQDADGQIMHTHSVSAGLDYPGVGPEHSWLKDVGRVEYVVADDDEALEAFHALTRVEGIMPALESSHAIAYATKLARE-LGPDKHIVVNLSGRGDKDIHTVAQIDGI--EF
MKIMVAVKRVIDYAVKIRVKADKSGVETTNVKMAMNPFCEIALEEALRLREAGHAKEVVVVSMGGPQCAETLRTGLAMGADRAIHVST----TELLHPLTVAKLLRGLAESEKPNMLLLGKQAIDDDANQTGQMIAGLLHWPQGTFASKVAMEKGSVVVEREVDGGLESLKLQLPAVITADLRLNQPRYATLPNIMKAKKKPISQVTPEQLGVKISRDLEIVEVIEPPKRKAGVMVASVDELLDKLKEARVIMNPDFFGRYGVYGGMYVPETLMTALSNLETAYRSTINDTEFKKELNEVLRDYVGRETPLYFAERLTEHYGPLIFLKRGDLNHTGAHLINNAIAQALLAKRIGKKRIIAETGAGQHGVATATVCARFGMECIVYMGAQDMERQALNVFRMRLLGAEVRPVNSGTATLKDATSEAIRDWVTNVETTHYILGSVAGPHPYPMIVRDFHSMIGAEVRLQAMEKWGGKPDVLLACVGGGSNAMGLFHEFIEDDSVRLIGVEAAGLGADTDNHTATLTMGAVGVLHGAMSYLLQDADGQIIEPHSISASLDYPGIGPEHSFLKDVGRAEYYSVTDDEALEAFQRLSKLEGIIPALETSHALAYLDKLCPT-LEDGARVVLNCSGRGDKDVSSVIGYLNG--KH
MRIMVAIKRVVDYAVKVRVKSDKTGVETSNVKMSVNPFCEIALEEAIRIKESGRASEVVAVSVGPAQCVDTLRTGLAMGADRAIHVEY----AGALHPLSIAKILKSLVASEKPGLLLLGKQAIDDDCNQTGQMVAGLLKWPQGTFASKVVLEDNKVTVDREVDGGLETLSLELPAVITTELSLNQPRYATLPNIMKAKLKPIKKVRPEDLNVEIETELEVVEVNEPPKRKAGVMVSTVDELIDKLKEARVIL-PDAFGRFGRYGGKYVPETLMHALTELEAAFKSLASDEDFQRELESILRDYVGRETPLYFCERLTEHYGPHIYLKREDLNHTGAHKINNAVGQALLAKRLGKQRIIAETGAGQHGVATATVCARFGLQCVIYMGAQDMERQSLNVFRMKLLGAEVRAVHSGTATLKDATSEAIRDWVTNVESTHYILGSVAGPHPYPMMVREFHAVIGKETRKQAFEKWGGKPDVLVACVGGGSNAMGLFHEFVDDREIRLIGVEAAGFGLDSGKHAATLTKGEVGVLHGAMSYLLQDEDGQIIEPHSISAGLDYPGVGPEHSFLKDIGRAEYYSITDSEALEAFRRLSRLEGIIPALETSHALAYLETLCPS-LPDGTKVVLNCSGRGDKDVHTAIKHL----RL
MKILVGVKRVVDYAVKIRVKPDRSGVVTEGVQHSMNPFDEIALEEAVKLKEKKLATEVVAFSLGGPKSQEVLRTALAKGADKAIHVQV----SSKLESFHVAKTLKKIVESEKFDAVFLGKQAIDDDSSQTAPILAGLLDWPQALYASKVE------------EGGDGHMKVKIPFVLSADLRLNEPRYATLPNIMKAKKKPLKAIPIKDLGVDIKPQTETIEVTEPPVRQAGGFVEDVAGLVAKLKKGFVA---------------------MAALEDLEKLYFRMKDDAQFLAEFDRDLAYYVGRPSPLYYAERWSKELGAQIYLKREDLNHTGSHKVNNTIGQALLAKLSGKKRIIAETGAGQHGVATATIAARLGLECVVFMGAEDVKRQAMNVYRMRLLGATVVPVESGSKTLKDAMNEAMRDWVTNVDSTYYVIGTVAGPHPYPQLVRDFQSIIGREARKQIQEQAGRLPDALVACVGGGSNAMGLFYPFLNDQDVKMYGVEAAGLGIETGKHSAPLNAGHVGVLHGNRTYLMSDEQGQIIETHSISAGLDYPGVGPEHSFLKDMHRVNYVPINDTEALQGFRDLTHIEGIIPALESSHAMAYVTKLAPT-MSKDQIIIATVSGRGDKDLMTVARIDGV--EM
MKILVAVKRVVDANIKVRVLADETGIDMNDTKMALNPFCEIAVEEAIRLKESGSASEVIVVSIGTEKSQEQLRTALALGADRAILLQT----NEIMEPLSVAKLLAKLVQEEQPELVILGKQSIDSDNNQTAQMLAALTGRPQGTFISQLSVDDCEIHITREVDNGLQKLSLQLPAVVSADLRLNEPRFASLPSIMKAKRKPIDRRSAEDFGIDLSPRIKHLKITTPEERKSGQLVTSVTELVAKLKEAEVIMQPDKDGRFGPYGGRFVAETLMAALQDLEGLYEKLSADPAFQAEFDQDLAHYVGRPSPLYFAERLTREVGAKIYLKREDLNHTGAHKINNTIGQALLAKHMGKPRIIAETGAGQHGVASATVAARLGLECCIYMGIDDIKRQALNVYRMKLLGATVVPVTSGTRTLKDALNEAMRDWVTNVDNTFYILGTAAGPHPYPKLVRDFQSVIGREARAQCLAQTGQLPDTLIACVGGGSNAIGLFHPFIEDSEVEMIGVEAGGLGIATGQHAAPLNDGCPGVLHGNRTYVMSDDAGQIIGTHSVSAGLDYPGVGPEHAWLKDTGRAQYTAINDDEALDAFRRLTRVEGIMPALESSHAIAQAIKTAAG-MGKEQIIVVNLSGRGDKDIHTVADIDGI--KL
MKALVAVKRVVDANVKVRVKADKTGVDLTNVKMSINPFCEIAVEEAVRLKEKGAVTEIIVVSVGPQAAQEQIRSALALGADRGILVQT----DDEVGALEVAKILKGIVDQEKPEVILLGKQAIDDDSNQVGQMLAALMGAGQGTFASEVKVDGGKVQVTREVDGGLQTVELALPAIITTDLRLNEPRYAALPNIMKARKKPLDTKSPSDYGVATGTKLKTILVESPADRKAGVQVKSVDELVEKLKEAKVIM-PDQNGHFGKFGGRFVSETLMAALQDLEQLYNRMKDDPEFLREFDHDMAHYVGRPSPLYHATRWSKELGAQIYLKREDLNHTGAHKVNNTIGQALLAKLSGKNRIIAETGAGQHGVATATIAARLGMECVVYMGAEDVKRQAMNVYRMRLLGATVVPVTSGSKTLKDAMNEAMRDWVTNVDNTYYVIGTVAGPHPYPQLVRDFQSIIGREARQQILDMTGKLPDALVACVGGGSNAMGLFYPFLNDADVKMYGIEASGFGVESGKHSAPLNAGRVGVLHGNRTYLMSDDEGQIIETHSISAGLDYPGVGPEHSFLKDMKRVQYEPISDDEALRGFRDLTRIEGIIPALESSHAMAYVTKLAPT-MSPEQSIIVCLSGRGDKDLMTVAKIDGM--EI
MKVLVAVKRVVDYNVKVRVKPDNSGIDLSNVKMSMNPFCEIAVEEAVRLKEKGVVAEIVVVSIGEAKAEEQIRAAIALGADRGILVQA----EGPVSSLTAAKTLKVIAEKEQPDMVILGKQAIDSDNNQTGQMLAALMGCAQGTFASKVEVDGNQVQVTREIDGGLQTIKLQLPAVITTDLRLNEPRYAKLPDIMKAKKKPLEKITLQELGVVACTSLTTLKVEAPAERSAGIKVASVADLVEKLKEAKVIMSPDDHGHFGIYGGRYASETLMFALEQLEKTYNTLKETAEFREEFDRDLAHYVGRPSPLYFARRLSETWGADIYLKREDLNHTGAHKVNNTIGQALLAKYTGKPRVIAETGAGQHGVASATVAARLGLKCVVYMGAEDIERQKLNVYRMKLLGAEVVSVKSGTRTLKDAMNEAMRDWVTNVDDTFYIIGTVAGPHPYPQLVRDFQAVIGREAKRQILEQTGALPDALVACVGGGSNAIGLFHEFLNDEEVDIYGVEAGGLGIESGQHAAPLSVGRPGVLHGNKTYLMADENGQIMGTHSVSAGLDYPGVGPEHSWLKDIGRVTYVDATDQEALAAFRELTLVEGIMPALESSHAVAYAKKLARK-MGKGKRIIVNLSGRGDKDVHTVAAIDGL--EI
MKIMVAIKRVVDYAVKIRVNPDKTGVVTQNVKMSMNPFCEIALEEALRIRESGSASEVVAVTIGPSHSVDTLRTGLAMGADRGIHVDY----SASLYPLSVAKILTKLVQIENPGLLILGKQAIDDDCNQTGQMIAGLLNWPQGTFASKVVLDKEVATVDREVADGIETVCLNLPAVITTDLRLNQPRYATLPNIMKAKSKPIKKFTPEELNVEIKSDLEIVQVTEPPKRKAGVVVSSVDELIDKLKEANVIMSPDSSGRYGRFGGKYVPETLMHALTQLESAFHSLASDAHFQKELAETLRDYVGRESPLYFAERLTRHYGPEVYLKREDLNHTGAHKINNAVAQALLARKLGKRRVVAETGAGQHGVATATVCARFGLECVVYMGAQDMERQALNVFRMRLLGAEVRAVHSGTATLKDATSEAIRDWVTNVETTHYILGSVAGPHPYPMMVREFQAVIGKETRKQALEKWGGKPDVLVACVGGGSNAMGLFHEFIDDKDVRLIGVEAAGLGLESGKHAATLTKGEIGVLHGAMSYLLQDDDGQIIEPHSISAGLDYPGVGPEHSFLKDVGRAEYYSVTDEEALEAFKRVSQLEGIIPALETSHALAYLEKLCPT-LPNGTKVVVNCSGRGDKDVQTALKYL----NV
MKALVAVKRVVDFNVKVRVNADGSGVDIGNVKMSMNPFDEIAVEEAVRLKEAGKINEVVAVSLGEKKCEDTLRTALAMGADRAIHVET----DASLEPLAVAKLLKKIVDKEQPSLVLLGKQAIDDDANQTAQMLAALMNAPQGTFASKVALSADEAVVTRDIDGGVETVALKLPAVISADLRLNEPRFVKLPALMQAKKKTIEKQSVEELAVNIEPRLHVKHYAEPKARQAGVKVASVAELVEKLAAAKAIM-PNEQGFFGEHGGVYVAETLIPALQELAQAYAAAKQDPQFWADFERDLKHYVGRPSPVYHAERLSKHLGAQIWLKREDLNHTGAHKINNTIGQALLARRMGKKRVIAETGAGQHGVASATVAARFGMECHVYMGADDIIRQAPNVFRMKLLGANVVSVESGSRTLKDAMNEAMREWVARVDDTFYIIGTAAGPAPYPEMVRDFQCVIGREAQAQMQEAIGRQPDVAVACVGGGSNAIGLFHPYIAETQTRLVGVEAGGLGIHTASHAAPISSHAPGVLHGFRSYLMQDDNGQILGTHSVSAGLDYPGIGPEHSHLHDIKRVEYTVANDEAALQAFDLLCLYEGIIPALESSHALAWAVENAPK-MGKDQVILVNLSGRGDKDINTVAKLKGI--EI
MRALVAVKRVIDYAIKIRVKPDKTGVIKENVQHSMNPFDEIALEEAVRLKEKQIVKEVVAVSLGTSKSQETLRTALAKGADRAIHVEV----EERIEPLLVAKMLRKIAEVEKPDLIFLGKQAIDDDYGQTGQLLAGLLNWPQAMYASVIEQESDTFIVTREVDGGRESIRIKIPAVISADLRLNEPRYATLPNIMKAKNKPLVKKKLSDYGIELAQQTLILEVTEPPVRKSGGFVEDVPSLVMKLKEMGVV-------MFGIFGGRFVAETLMPLILELQQAYDDAKNDPAFKAELRELSTNYAGRPSKLYYAEGLTRHVGAKIYFKREDLNHTGSHKINNCLGQILLAKRMGKTRIIAETGAGQHGVASATVSARFGLPCVVYMGATDVERQAPNVFRMKLLGAEVKPVASGHGTLKDAMNEALRDWVSNVDDTYYLIGTAAGPHPYPELVRDFQSVIGEEARAQILEREGRLPDTIIAAVGGGSNAIGLFHPFLDDKSVEIIGVEAGGRGLDGEEHCASMSAGSPGVLHGNRTYLLQNKDGQILDGHSVSAGLDYPGVGPEHSWLRDTGRVSYVPILDDEALDAFQLTTRVEGIIPALESAHAIAQAVKIAPE-MAQDKIMIVNLSGRGDKDVHTVGKLMGM--EI
MEIYVLVKQVPDPEAMIKVKSDS-ELEIEN-KYFTNFFDEIAIETGLKLREK-LGGKVTVLTVDNKRV-DALRRGIAMSADDAIQITD----PEGSDQFAIARALAAYLKDKPFDLILAGRQAMDDDSGIVGPAVAELLGIPHVNTITSLEIDDPEARVVREVEGGKEILSCPLPALFTCQKGLNNPRIPQVMNVMKAMKAQIKKVNLAALGLSAAVKIKVQKYLAPPKRPPVKMIENVKALVKLLKEAKVIMPPDARGRFGAYGGRFVPETLIPALDELERSWKEARADPRYREELTELLRTYAGRPTPLFRADRLAKALSGRVYLKREDLLHTGAHKLNNTLGQALLAKRMGKRRVIAETGAGQHGVATATVCALLGLECIVYMGTEDVRRQSPNVVRMKLLGAEVRSVDAGSRTLKDAMNEAIRDWVTNVRTTYYCIGSAAGPHPYPVMVRELQKIIGEEVAEQIAGAEGRLPDAVVACVGGGSNAIGALHRFVREPSVTLYGVEAAGHGLESGKHGASLAKGRPGVLHGSRSYVLQTEDGQIAEAHSISAGLDYPGVGPELSHLRDQGRLTVLSATDTEALQAFQTLARSEGILCALESAHAIAALPRV------RGGLIVVNLSGRGDKDLGTVIEAL-----K
MKALVAVKRVVDFNVKVRVKADGSDVDIGNVKMSMNPFDEIAVEEAVRLKESGKINEVVAVSLGEKKCEDVLRTALAMGADRAIHVET----DEKLEPLLVAKMLQKLAVKEQPQIFLLGKQAIDDDSNQTAQMLAALLHAPQATCAAQVDLNDDEVVVVREIDGGTETVALKLPAVISADLRLNEPRFVKLPNLMAAKKKSLEKMMPADLGMDVKTRLETVKVSEPKARQAGEKVDTVEELVAKLKAAKVIMSPNANGFFGEHGGVYVAETLIPALQELAQAYQQAKNDPEFWAEFRHDLKHYVGRPSPVYHAKRLSKYLGAQIWLKREDLNHTGAHKINNTIGQALLAKRMGKKRVIAETGAGQHGVASATVAARFGMQCHVYMGADDIQRQAPNVFRMKLLGANVVSVDSGSRTLKDAMNEAMREWVARVDDTFYIIGTAAGPAPYPEMVRDFQCVIGNEAKEQMIEAIGRQPDVAVACVGGGSNAIGLFYPYIQEDNVRLIGVEAGGLGVNTPDHAAPITSKAPGVLHGFRSYLMQDENGQILGTHSVSAGLDYPGIGPEHSHLHDIGRVEYHATNDNQALLAFDLLCQLEGIIPALESSHALAWAIENAPH-MNQDQVILVNLSGRGDKDINTVAKLKNI--EL
------RSGCVDYAVKIRVVNNAVD---TNVKHSMNPFDEIAVEEAVRLREKMKIEAITALTIGPTKSQETLRTALAMGADTGIHVEI----PSSPEPLGIAKTIAALIKRDKPDIVIMGKQAIDGDQGMTGQMLAGLLEWPQGTQASKVVIRDGEVDVTREIDGGSETVRLTLPAIITTDLRLNEPRYASLPNIMKAKKKKIEKVTPESLGVDLTPVLETVGVSEPAKRVGGGKVESVDELVAKLKAAGVVMNTGLPARFGAFGGQYVPEALVDCLVELEEAHKAALADPEFWKEFEGLY-GYMNRPSKLYLAERLTEATGARIWFKREDLNHTGSHKINNAIGQILLAKRIGKKRIIAETGAGQHGVATATVCARFGMECVVYMGAEDVRRQALNVFRMSL--GSVIPVHSGSKTLKDAINDAMRDWVTNLSTTHYLVGSAIGPHPFPTIVRDFQRIIGREIKSQMAEVCGKLPDVVIACVGGGSNAIGTFYDFINEPGVRLVGVEAGGQGVDTKFHSATLALGVPGVLHGVRTYLLQSESGQIIETHSISAGLDYPGVGPEHAWLKDSGRAEYIVATGEDALRGFRMCTQLEGIIPALESSHAVWGTVQIAKT-LPKDQDVVMCLSGRGDKDVEQISELLPGKWIS
MKVLVAVKRVIDYNVKVRVKPDHSNVDLANVKMSINPFCEIAVEEAVRLKESGAASEVVVVSIGPKSVQDQIRAAMAMGADRGIWIETA---ETDLGALSIARLLAQVVRDEQPGLVLLGKQSIDSDNNQTGQMLAAMLDYPQATFASKLTVTGDEAEVTREIDGGLQTLALKLPAVVTTDLRLNEPRYIKLPDIMKAKRKPLAQTSPETLGVTPSAGLKLLSVEPPAERQGGVMVESVAALVDALKQARVLMAPDANGHFGPYGGMFVAETLMYPLEELLKAYEGCMADPLFQSELDADLRDYVGRPSPLYHAERWSREVGAQIYLKREDLNHTGAHKVNNTIGQALLAKRMGKTRIIAETGAGQHGVATATVAARLGLECVVYMGEVDVARQEANVYRMRLLGAQVVAVKSGSRTLKDAMNEAMRDWVTNVDNTFYIIGTVAGPHPYPMLVRDFQAVIGREARAQILERTGRLPDALVACVGGGSNALGLFYPFIGDTEVAIYGVEAAGDGLETGRHAAPLTAGRPGVLHGNRTYLMEDDNGQIMETHSISAGLDYPGVGPEHSWLKDSGRATYGAVSDDEALAAFHHLTRTEGIIPALESSHALAYAHTLAAT-MRPDQSILVNLSGRGDKDMHTVAHHDGL--VL
MKALVAIKRVIDHNIRPRIKPDGSGVETENVKMSINPFDEIAVEEALRLKAQGIVTEIVAVTIGHGHAQDVLRHALAMGADRAILVDS----TAQLQPLAVSKILKAVYEREQPQLVLLGKQAIDDDAGQVGQMLAALLDIGQGTFASKLEISGNEAIVTREVDTGSETVALQLPAVITTDLRLNEPRFVKLPNLMMAKKKPIESLTADELGIDTAPHLKVVNLAEPPARKPGIKVNSVAELVEKLR-VGAIMNPDERGHFGQHGGIFVAETLMPALDELRVEYEKAIVDPDFMAEYRYELKHYVGRPSPVYHAKRWSEQLGAQIYLKREDLNHTGAHKVNNTIGQALLARRMGKKRVIAETGAGQHGVASATVAARYGLECVVYMGAEDVARQSPNVYRMKLLGATVVPVSSGSKTLKDAMNEAMRDWVTNVDSTYYIIGTCAGPHPYPMLVRDFQCVIGDEAKLQMVDLIGRQPDAVIACVGGGSNAIGIFHPYVEVPGVRLIGVEAGGDGVETGRHAAPLTANAKGVLHGNRTYLMQDADGQIIETHSISAGLDYPGVGPEHSYLKDIGRAEYVAATDKEALQAFHDLCRFEGIIPALESSHALAYAARLAPT-LSKDQVLLVNLSGRGDKDIPTIAKLEGI--QL
MKILVAVKRVVDYNVKVRVKADGSDVDTQGVKMSINPFDENAIEEAIRLKEKGIASEIVAVCIGNAAHQDVLRHALAMGADRAVLVEN----ESEVQPLAVAKLLKAVVEKEQPQLILLGKQAVDDDAGQVGQMLAALLDYPQGTFASAIEIAGNEATVTREVDGGTETLALQLPAVVTTDLRLNAPRFVKLPNLMMAKKKIIETLAANTLSDDITPRVRLLRVAEPPARKAGIKVNSVTELLEKLRHEGILM-PDARGHFGQFGGVFVAETLVEALEELRLMYEKYRHDPEFLAEFAYDLKHFVGRPSPIYHAKRLSDKIGAQIYLKREDLNHTGAHKVNNTIGQALLAKRMGKPRVIAETGAGQHGVATATIAARLGLECVVYMGAEDVKRQAPNVFRMKLLGATVVPVESGSKTLKDALNEAMRDWVTNISDTFYIIGTVAGPHPYPMMVRDFQSVIGIEAKDQMIEMLGRQPDAIVACVGGGSNAMGIFYPYIDVPNVRLIGVEAAGHGLETGMHAAPLTANSPGVLHGNRTYLMQDADGNIIETHSVSAGLDYPGVGPEHAWLKDIKRAEYVAITDDEAMAAFHQLCRTEGIIPALESSHALAYAEKLAKT-MPKDQVILVNLSGRGDKDINTVAKLANI--TL
MKILVPVKRVLDYNIKARAKADGSGVALAGLKMSLNPFDEIALEAAIRLKEAGLATEVVALSCGDAMVQEGLRTALALGADRALWVSS----TTELQPLAVAKLLQAVVLREMPTLVICGKQAIDDDANQTGQMLAALLNWGQATNAAEIQMGEGRVDVVRETDGGTETLRLLLPAVITTDLRLNEPRYATLPNIMKARKKPIETLTPEELGVTVEPRLKTLRVQEPPQRPAGIKVDSVATLLARLKEAKVIM-PSKDGHFGPYGGTFVSETLIAAIESLKKEYLFVRDDAAFQQELAYELKHYVGRPSPIYHAKRMSEHLGAQIYLKREDLNHTGAHKINNTVGQAMLAKRMGKPRVIAETGAGQHGVATATVAARYGMECVVYMGAEDVKRQAQNVYRMKLLGAEVIPVTSGSRTLKDALNEAMRDWVTNVHNTFYIIGTVAGPHPYPMMARDFNAVVGRECLLQMPDMIGRQPDAVLACVGGGSNAMGIFYPYINETNVALIGVEAGGEGIESGRHSASLSAGTPGVLHGNRTYLLQDDNGQIVETHSISAGLDYPGVGPEHAWLKDSGRAQYVAVNDDEALQAFHDLCRMEGIIPALESSHALAHAMKIAPG-MSRDKVLLVNLSGRGDKDMATVAERSGI--TL
MKILVAVKQVAALDEDFEFRDDELDVDEDFLLYDLNEWDDFSLEEAMRIKEA-SEGEVVVVSVGPDRVDESLRKCLAKGADRAIRVWD----DEGSDSITVGRILAAVAKKEAPDMIFAGVQSSDQANASTGISTAAHLDWPHAAVVAGLEYSPGKAVVRRELEGGTQEVEVATPSVLTIQLGINKPRYASLRGIKQAAAKPIEEMSLGDIGLTPVALSRVRRMYVPPK-GRAAMIEQAAKIIAIIKYKG-EM-PDAQGHFGQFGGIYMAETLIPAVDELRRQYLHFRDDPDFKAEFAYELKHYVGRPSPVYHAKRLSEHFGAQIYLKREDLNHTGAHKINNAIGQALLAKRMGKKRVIAETGAGMHGVATATVAARFGMECVVYMGAEDVQRQAPNVFRMKLLGATVVPVESGSKTLKDACNEAIRDWVTNCESTFYIFGTAAGPHPYPMMVRDFQCVIGNEAKVQMPEMIGRQPDVIIACVGGGSNAIGMFYPYIEEENVQLIGVEAGGHGLATGQHAAPLTANAKGVLHGNKVYLMQDENGQIIETHSISAGLDYPGVGPEHCLLKDIHRAQYVAINDDEAIDGFDALCRFEGIIPALESSHALAHAIKIAPT-MGKDKAILVNLSGRGDKDMNTVARIKGI--TL
MKILVAVKRVVDHNVPVRAKPDGSDVELDGVRMNINPFDEIAVEEALRLKEKGVATEIVAVSLGSAASPEALRHALAMGVDRALTVET----GGALQPLAVAKLLKAVVEREQPGLVLVGKQAIDNDAGQAGQMLAAMLDWPQATFASELQIEGSEAVVTREVDGGVETIALALPAVVTCDLRLNAPRFVKLPNLMMAKKKPIEVLDAAETGVDFTPRVKRLKVAAPEQRKAGIKVASVAELVEKLRASGVLMNPDALGHFGRHGGIFVAETLMPALDELRVEYEKAIADPAFMAEYRYELAHYVGRPSPVYHARRWSELLGAQIYLKREDLNHTGAHKVNNTIGQALLARRMGKKRVIAETGAGQHGVASATVAARYGLECVVYMGAEDVARQSPNVYRMKLLGATVVPVSSGSKTLKDAMNEAMRDWVTNVDSTYYIIGTCAGPHPYPTLVRDFQCVIGEEAKVQMQDLIGRQPDAVIACVGGGSNAIGIFHPYVDVPGVRLIGVEAGGHGVETGQHAAPLTTNAKGVLHGQRSYLMQDENGQIVETHSVSAGLDYPGVGPEHSYLKDIGRAEYVAINDDEALRAFHDLCRFEGIIPALESSHALAHAAKIAPT-MSKDQVLLVNLSGRGDKDIPTIAKLDGI--QL
MKILVAIKRVVDYNVRIQIHPDGSGVMLEGVKMSINPFDEIALEEAIRLKEKGLAETITVVTVAGKAAEEQLRQALAMGADHALRVDT----DQDLQPINVARVLESLVKRESPDLVLMGKQAIDDDCSQTPQMLAGLLDWPQATFVSKLELNDGWMKVSREVDAGLEELSVRLPAVISADLRLNEPRYVKLPDIMKARRKPIDVVNLDALSVDLAPQLEIIKTAPPPPRKPGRKLASVEELITELKMG-VLMAPDVNGHFGRYGGIFVPETLMYPLEGLNEAYEKYLRDPQFLAELDQDLRDYVGRPSPLYFAERWTRELGAKIYLKREDLNHTGAHKVNNTVGQALLAKRMGKKRVIAETGAGQHGVATATVAARLGLECVVYMGEVDVERQKLNVYRMSLLGAEVRPVSSGSKTLKDALNEALRDWVTNVDDTFYIIGTVAGPHPYPAMVRDFQSVIGREAKQQILKQAGRMPDALVACVGGGSNAIGLFYPFLEHEDVALYGVEAAGEGIETGRHSAPLCAGQPGVLHGNRTYLMEDEDGQIIETHSISAGLDYPGVGPEHAWLKDTGRANYVSITDTEALEAFHSLTRIEGIMPALESSHALAYAMKLAPQ-MEKDEIMIVNVSGRGDKDIHTVAKWEGL--NL
MKIVVAVKQVAALDDDFEIRADGLDVDEDFLMYDLNEWDDYSLEEAMKIKEA-AAEEVIAVSVGPERVDESLRKCLAKGADRAIRVWD----DEGSDAVTIGRILAGVVKKEAPAMVFAGVQSSDQANAATGMAIAASLDWPHAAVVAELEYQPGTARIKRELEGGMQAVEIDCPAVLTLQLGINKPRYASLRGIKQAAAKPIEHWSLGDLGLDAAALSRVRRMEIPVK-GRAQMIEQAAKLIEIIKYKGAAM-PDDRGHFGPYGGIFVAETLVEALEELRVMYERFRHDPEFLAEFAHDLKYFVGRPSPIYYAKRWSERVGARIYLKREDLNHTGAHKVNNTVGQALLAKRMGKPRVIAETGAGQHGVATATIAARMGLECVVYMGSEDVKRQAPNVYRMKLLGATVVPVESGSKTLKDALNEAMRDWVTNISNTFYIIGTVAGPHPYPMMVRDFQAVIGVEAKQQMQEMIGRQPDAVVACVGGGSNAMGIFYPYINEENVRLIGVEAAGLGLATGKHAAPLTANSSGVLHGNRTYLMQDEDGQIIETHSISAGLDYPGVGPEHAWLKDSKRAEYVAITDDEAMAAFHSLCRTEGIIPALESSHALAYAEKMAAT-MSPDQVILVNLSGRGDKDINTVAGLSGI--TL
MKVLVTIKRAIDYNVHIRIADDGSGVITDGVKHSVNPFDEIALEQAIRWKEAGTVDEVVAVSIGNAACAEQLRTALAFGCDRAIRVAH----EEAVSPLTAARTFSALVESEAPDVILMGKQSIDDDNGQTGQMTAALLGWPQATYASTIEINETSARVTREVDDGLETLDIDLPAVITADLRLNEPRYLKLPNIMKAKKKPIEESSLEALGVEADTSLRVTHTAAPAPRKPGVMVDSPEALVSELKKG-LLMSPDARGHFGPYGGKFVAETLMAPLDELAQAYAEALRDPEFIATLDADLADYVGRPTPIYYAERLSNKIGARIWFKREDLNHTGAHKVNNTIGQALLAARMGKTRIIAETGAGQHGVATATVAARLGLSCVVYMGSEDMRRQATNVYRMRLLGAEVRPVESGSKTLKDAMNEALRDWVANVDDTFYIIGTVAGPAPYPAMVRDFQAVIGREARRQMLERTGRLPDALVACVGGGSNAIGLFYPFLDDEDVAIYGVEAGGDGIASGRHAAPLSAGRSGVLHGNRTYLMQDDNGQIQGTHSISAGLDYPGVGPEHSWLKDIGRARYVDVTDAEALDAFHECTRIEGIMPALESAHAVAYARKLAAE-MGPGTDILLNMSGRGDKDMASVAEAAGE--TL
MKALVCVKQVVDHKVKIRIRQDRSGVDTADVKLSINPFDEIAVEEAVRLKEKGAIGEIVAVSAGGAGVADVLRTALAMGADRAIHLQS----DAALAPLTVAKALAALCDEENPDLILLGKQAIDDDCNQVGQMLAALRDLPQATNASEITLADGSATVTREVDGGLETLRLTLPAAITADLRLNAPRNISLPSIMKAKKKPLESRSLESLGVATTSRLTTLRVDEPAARAAGVMVDDVDALVSKLKAEQLIMNTLLNPYFGEFGGMYVPQILMPALRQLEEAFVSAQKDPEFQAEFTDLLKNYAGRPTALTKCRNLTAGTKTTLYLKREDLLHGGAHKTNQVLGQALLAKRMGKTEIIAETGAGQHGVASALACSLLGLKCRVYMGAKDAARQSPNVFRMRLMGAEVIEVHSGSATLKDACNEALRDWSGSYEKSHYMLGTAAGPHPFPTIVREFQRMIGEETKAQIREHEGRLPDAVLACVGGGSNAIGMFADFIDETSVRLIGVEPGGHGIETGEHGAPLKHGRVGIYFGMKSPMMQTDEGQIEESYSVSAGLDFPSVGPQHAYLNSTGRADYVSITDDEALDAFKQLCRHEGIIPALESSHALAHALKMMRENPEKEQLLVVNLSGRGDKDIFTVHDILKARGEI
MKILVAVKRVVDYNVRVRVKSDGSGVETDGVKMSINPFDEIALEEALRIRERGQAEEVIVASIGGDEVQQQLRTALAMGADRAIQVST----DAAVQPLTAARVFKALADRESPQIVFLGKQAIDDDCNQTGQMLAALWDRPQATFASKVEIEGSTATVAREVDAGLETIEVDLPAVMTSDLRLNEPRFVKLPDIMKAKRKPLETLSLDELGVEPAVEIEATAWEPPPKRSGGRKVDSVDALVTELKKG-LLMAPDATGHFGAFGGRFVSETLMPALEELDEAWRKYLKDPDFLAELDRDLTHFVGRPSPLYVAENLTRQMGAKIVLKREDLNHTGAHKINNTIGQGLLARAMGKKRVIAETGAGQHGVASATVAARLGMDCVVYMGADDVKRQAINVYRMKLLGAEVVSVTAGSRTLKDALNEAMRDWVTNVDDTFYILGTVAGPHPYPAMVRDFNAVVGREARAQMLEEFGTLPKALVACVGGGSNAIGLFHPFIEDSEVEMIGVEAAGRGLSGLEHAASLCAGRVGVLHGSRTYLLDDDAGQIRHTHSVSAGLDYPGVGPEHAWLKDSGRARYVGISDEEALAAFHALTRSEGIMPALESAHAIAYGMKLAAE-LPSDEIVLVNLSGRGDKDIHTVADLEGI--EF
MKVLVAVKRVIDYNVRVRISEDHSDVDLAHAKMAMNPFCEIALEEAVRLKEQGIASEVVAVSIGPKSAQEQLRAAMALGADRALHLEH----ETALDSLHVAKLLAKLAEEEQPGLVLLGKQSIDSDNNQTAQMLAALMGTGQATYASEVRIEGESVTVTREIDGGLQTLALQLPAVISADLRLNEPRFARLPDIMKAKKRPIESREASSLGIDLTPRVRTLHVDYPAERQPGVRVASVDELVDRLKEAGVLMSPDTRGRYGVHGGRFVSETLSFALEELERIYAGLKDDAEFQAAFDDDLTHYVGRPSPLYHASRWSNELGAQIWLKREDLNHTGAHKINNTIGQALLAKKSGKPRVIAETGAGQHGVATATVCARLGLKCEIYMGAEDVERQKLNVYRMRLLGAEVHAVESGSRTLKDAMNEALRDWVTNVDDTFYIIGTVAGPHPYPAMVRDFTAIIGREARRQSLEQIGRLPDALVACVGGGSNAIGLFYPFIEDEGVAMYGVEAGGEGIESGRHAAPLTANAPGVLHGNRTYIMSDEGGQVLDTHSISAGLDYPGVGPEHAHWKDTGRVNYVVANDDKVLEAFRELTRVEGIMPALESAHALAHAKVLARE-MSPDQHIVVNLSGRGDKDILTVAKIDGI--EF
MKALVPIKRVVDYNVRIRVKGDGTGVDLNGVKMSVNPFDEIANEAALKLKEAGVISEVVVVTIGTAKAEDQLRSELARGADRGIHVVT----DEEVQPLQAARILAELVKRENADVVIAGKQAIDDDNNQTPQMLATLLDWPQATFASDIKIDGGKATVQREIDAGAETLEVDLPAVISADLRLNEPRFIKLPDIMKAKRKPLDKVELSEFDIDV-PKLEVVSTSNPPAREPGRMVKSVEELVAALKKG-LVMSPDARGHFGPYGGRFVAETLMGPLDELEQAFRSSWASPDFRAQFDRDLAHYVGRPSPLYLAERLSRELGAQIYFKREDLNHTGAHKVNNTIGQALLASQMGKTRIIAETGAGQHGVASATVAARLGLECVVYMGAEDIARQAPNVYRMKLLGAEVVPVTSGTRTLKDALNEALRDWVTNVDDTFYIIGTVAGPAPYPEMVREFQTVIGREARAQCLEMTGRLPDALIACVGGGSNAIGLFHPFIADKDVRMVGVEAAGDGLNTTRHAASLCAGRPGVLHGNRTYLLQDDNGQVSGTHSVSAGLDYPGVGPEHAWLKDCHRAEYVGIDDKEALAAFHRVTRTEGIIPALESSHALAQAIKMAPT-MSSDQILLVNLSGRGDKDVNTIAELENI--QL
MKICCCIKQVPAST-EVKINPETNTLVREGVDTQINPFDLYALEEAVRTKER-MTSTVTVISMGPPQAEDALREAISLGADDAILLSD----RAGSDTWCTSYALAMALKRLEPDIVFCGMQAIDGDTGQVGPGMAVHLDYAQVAYVAEIQMDKKKMTAKRLIEEGYEVCEVKLPAVLTVVKEINEPRTPSLRGKMAAKKAQILTWGASDIGAPEGSPTQVVKVMTPPSRGGGDKFELADKLFETLKLMEVVMNSTEAGRFGRFGGRYVPETLIPALDELETAYARLSADSGFQTEIDQALRHYCGRPTPLYHAARLSAELGLKIYIKREDLLHTGAHKINNAVGQVFLARRMGKQRIIAETGAGQHGVATATAAAVVGLPCEVYMGSEDVERQSLNVFRMRLLGAKVISVESGTRTLKDAINEALRDWVTNVRTTFYVIGSVVGPHPYPTLVRDFQAIIGREARQQMLDQAGRLPDVAMACVGGGSNAIGLFHAFRDD-PVRLIGVEAGGDGIGTGRHAATLVAGAPGVLHGAMSYMLQDANGQVQETHSISAGLDYPGVGPEHAFLKESGRAEYVAADDRTALDGFQLLARTEGILSALEPAHAIGHLARTASS-LPRGATVLVGLSGRGDKDVHVIARALGE--RV
MKLLVAVKRVVDHNIKVHIKPDGSNVELAGARMSINPFDENAMEAAMRLKESGVATEVVAVTVGTTAAQDVLRHALAMGADRAILLES----GDVLQPLGVAKLLKILVEREQPGLVLLGKQSIDDDTGQTGQMLAALLDYGQGTFISTLNIENGEAVVTREVEGGTETIAVALPAVLTADLRLNEPRYVKLPNLMMAKKKPIQTISAAEFGIDVSPRLALVKVADPPVRKACAMVNNVQELVEKLREARVLM-PDSRGHFGPYGGIFVSETLMAALDALRVEYDAACRDPGFMAEFEYELKHYVGRPSPVYHARRLSEEYGAQIYLKREDLNHTGAHKINNTIGQALLARRMGKKRVIAETGAGQHGVASATVAARYGMECVVYMGAEDVARQAPNVFRMKLLGATVVPVSSGSKTLKDALNEAMRDWVTNVESTFYILGTAAGPHPYPMLVRDFQCVIGRECIAQMPELVGRQPDAVVACVGGGSNAIGIFHPYIPHENVRLIGVEAGGSGVASGKHAAPLTAGTPGVLHGFRSYLMQDENGQIIETHSVSAGLDYPGVGPEHSYLKDAGRAEYVPINDDEALAAFHDLCRFEGIIPALESSHAVAQAKKLAPT-MKKDQVILVNLSGRGDKDINTVAKAAGI--TL
MKVLVTVKRVIDYHVRVRVRSDGSDVDLNNVKMAANPFCEIAVEEAVRMKEKGWVSEIVAVSIGPAEAAEQLRAALALGADRAVLVET----AEVAEPLTVARLLAALCEREKPDLVLMGKQSIDTDHNQAGQMLAALNGWPQATFASAIEREDKTLLVTREVDGGLRTQAVVPPAVITTDLRLNEPRFASLPNIMKARQKPLNTLTPDELGVTPEQHVRLLGVSEPPARKAGVRVADVAELVNKLKDAKVIMS-LLNPFFGDFGGMYVPQILMPALLQLEQAFVDAQQDPEFDREFRELLTEYAGRPTPLTRVRNLAANTKTRIYLKREDLLHGGAHKTNQVLGQALLAKRMGKKRIIAETGAGQHGVATALACALMDMECIVYMGAKDCERQKPNVFRMELMGAKVIPVHSGAATLKDACNEAMRDWAANYETTHYMLGTAAGPHPFPTIVREFQRMIGEEAKVQIMEHEARLPDAVIACVGGGSNAIGLFADFIEEDSVKLIGVEPAGKGIDTGEHGATLGEGTKGVFFGMLSLMMHDEDGQVEESYSVSAGLDFPSVGPQHAYLATTGRAQYVSVTDDEALNAFQALARNEGIIPALESSHALAYALKMAEADPEKEQVLVVNLSGRGDKDIFTVAEILEHKGLK
MKILVAVKRVVDYNVKIRINADGTDVATNGVKMGINPFDENAVEAALQLKEQDQANEIIAVSLGSSANQDVLRHALAMGVDRALLVET----NSKLQPLAVAKLLKAVIAQEQPDLILLGKQAIDDDAGQAGQMLAALLNYPQATFASSLQLENNELLVTREVDGGTETLALSLPAVITADLRLNDPRFVKLPNLMMARKKTITTIPVADLGVDIESRLKLLKVAEPAPRKAGVMVSSVDELFQKLLEGVTLM-PDERGHFGPYGGLFIAETLIPAVEELNDAYKKYMVDADFLAELDKDFQHYVGRPSPLYHAERWSRELGAQIYLKREDLNHTGAHKINNTIGQILLAKRMGKTRIIAETGAGQHGVATATVCARLGLECVVYMGAVDVARQIQNVYRMELLGAKVVAVESGSKTLKDALNEAIRDWVTNVDNTFYIIGTAAGPAPYPAMVRDFQSIIGREAKQQCLAQTGKLPNTLIACIGGGSNAIGLFYPFIDDADVKMIGVEAAGDGIETGRHSAPLCAGRPGILHGNRTYLMEDDDGEIIETHSISAGLDYPGVGPEHSWLKDIGRAQYVSITDKEALEGFYALTRMEGIIPALESSHALAYTMKLAPT-MQSDEILIVNLSGRGDKDMQTIANHEGV--QI
MKILVGYKRVVDYNVRIQVKPDGSGVVTDGVKLSANPFDDIALEEALRLREKGVAEEVIVVGIGPADLTAHLRNGLAMGANRAIHVVT----GDAVQPLTAARVFLKLIEKEQPGLVILGKQAIDDDANQTGQMLAALWDRPQATFASKVEIGAGKATVTREVDAGLEVIEAELPAVITTDLRLNEPRFIKLPDIMKAKSKPIDTIEFGSLGVEAHDQLRTTHYAAPAKRSKGVMVKDAAELVAALKKG-LLMPPDAQGRFGQFGGSFVAETLMAPLAELTEAYLRLRKDPAFVAELDRDLTHYVGRPSPVYFAERLTRHVGARILLKREDLNHTGAHKINNTVGQALVARHMGKTRIIAETGAGQHGVASATVA-------------TDIERQKINVYRMKLLGAEVVPVTSGSKTLKDALNEAMRDWVTNVADTFYIIGTVAGPHPYPLMVRDFNAIVGREARAQLLEQYGRLPDVLTACVGGGSNAIGLFHAFLNDRDVRIVGAEAAGEGIATGHHAASLAAGRPGVLHGNRTYVLCDDDGQITETHSVSAGLDYPGVGPEHAFLKDAGRAEYVGVTDDEALAAFHLLARTEGILAALESSHAVAQAIKLARE-YPPDGIVLCNLSGRGDKDVHTIAAREGV--QV
MKILVAVKRVIDPYVKVRVRADGKGVEKQNVKMSMNPFDEIAMEQAVRLLEQKVATEVIAVSIGPEATQETLRNALALGANRAILIKT----ETNYCSLNIAKILQKIAIDEQAELILMGKQAIDGDNNQTPQMLAALLNWPQGTFISELKVNDRFIEITREIDGGLQTLGMTLPAVLSVDLRLNEPRYASLPNIMKAKSKPLSVIELETLGLTLKNHIEILDVKAPPVRTGGIKVDSVEELLKKLKEAKVLMSPDEHGHFGPYGGIFVADTLMYALEELKKAYQHYRFDPEFLAEFNKELSDYVGRPSPLYHAEHLSAKIGAQIFLKREDLNHTGAHKINNTVGQALLAKRMGKVRVIAETGAGQHGVATATVAAKYGLECVVYMGSEDIKRQASNVYRMKLLGAEVVPVTAGSKTLKDALNEAMRDWVANIDNTFYIIGTVAGPHPYPQMVRDFQSVIGRESRAQILEKTGQLPDALVACVGGGSNAIGLFYPFLKDKSVAIYGVEAAGKGIESGQHSASLIAGKPGILHGNRTYLLCDSYGQIKDTHSISAGLDYPGVGPEHAYLKDTGRVKYVPINDEEALHAFRTLTRVEGIIPALESSHAIAYAMKLAKT-MKTSQRIIVNLSGRGDKDMHTIASIDNL--SV
MKILVGYKRVVDYNVRIQVKPDGSGVVTDGVKLSANPFDDIALEEALRLREKGIASEVVVVTIGPANAQAHIRNGLAMGANRAIHVVT----EEAIQPLTAARAMLKLIEKEQPGIVILGKQAIDDDCNQTGQMLAALWDRPQATFASKIEISGQVAKVTREVDAGLETIEVDLPAVITTDLRLNEPRFIKLPDIMKAKSKPLETLQFADLAVTSGDHLKTTRFEPPAKRSKGVMVKDAAELVAALKKG-LLMAPDAAGHFGRYGGRFVAETLVGPLQELATAYDAARVDPDFVAAFERDLAHYVGRPSPIYFAERLSREVGARILLKREDLNHTGAHKINNTIGQALLASRMGKTRIIAETGAGQHGVASATVAARLGLECVVYMGATDIERQKINVYRMNLLGAKVVPVESGSATLKDALNEAMRDWVTNVEDTFYIIGTVAGPDPYPRMVRDFNAVVGREARAQMMAEYGRLPDAVTACVGGGSNAIGVFHAFLNDADVRLIGAEAAGDGIDTGRHAASLAAGRPGVLHGNRTYVICDDDGQITETHSVSAGLDYPGVGPEHAFLKDTGRAEYVGVSDDEALAAFHQLARTEGILPALESSHAIAQAVKLARE-LPADALVLCNLSGRGDKDVHTIAAREGL--VF
M----SVKRVVDYNVRVQVKSDGSGVVTDGVKHSMNPFDEIAMEEAVRLREKGKITEIVAVTIGGAKNEETLRSALAFGADRAIHIKE----EGEVQPLSAARAFAAVLKKEGADVFLAGKQAIDDDANQTGQMVAALLDIAQATFASKVELEAGKAVVTREVDAGLETLEVDLPAVITTDLRLNEPRYLKLPDIMKAKKKPIETVSFADLGVEKAAALKATKTAAPPKRSKGIVVKSVDELVSALKKG-LLMTPDARGHFGPYGGRFVAETLMEPLRQLEEAYAKLKHDPAFLAELDKDLKHYVGRPSPLYHAERLSAAWGAQIWLKREDLNHTGAHKVNNTVGQALLAKHLGKTRIIAETGAGQHGVASATIAARLGLKCVVYMGADDVERQSPNVYRMKLLGAEVVPVTSGTRTLKDALNEAMRDWVTNVDDTFYVIGTVAGPHPYPMLVRDFNSVVGREVLVQAPAQIGRLPDALVACVGGGSNAIGLFYPFIPYTQVQMIGVEAGGDGVETGRHAAPLSAGKPGVLHGNRTYIMADDNGQILGTHSISAGLDYPGVGPEHSWLKDIGRVQYTAINDDEALAAFHELTRREGIIPALESSHAVAHAKKMAPT-MSRDQHIVVNLSGRGDKDIFTIAKREGI--SL
MKILVGYKRVVDFNVRIQVKPDGSGVVTEGVKLSANPFDDIALEEALRLREKGIASEVIVATIGPADAQAHIRNGLAMGANRAIHVVT----SEAIQPLTAARALLKLIEKEQPQIVLLGKQAIDDDANQTGQMLAALWDRPQATFASKVEVDGTVARVTREVDAGLETIEVDLPAVITSDLRLNEPRFIKLPDIMKAKAKPIETIELASLGVASGDHLKTTHYAAPPKRSKGVMVKDVAELVAALKKG-LIMTPDAQGRFGTYGGSFVAETLMAPLAELTAAYAQARVDPAFIAEFERDLKHYVGRPSPIYHAERLSRQVGAQILLKREDLNHTGAHKINNTIGQALLARRMGKRRIIAETGAGQHGVATATVCARFGLDCVVYMGAVDVERQAINVYRMKLLGAEVVPVTSGSKTLKDALNEAMRDWVTHVADTFYIIGTVAGPHPYPMMVRDFNAVVGREARAQMLEGYGRLPDALVACVGGGSNAIGLFHAFLNDEQVRIIGAEAAGDGIASGRHAASLAAGRPGILHGNRTYVLCDDNGQITETHSISAGLDYPGVGPEHAWLKDRGRAEYVGVTDEEALAAFHELARSEGILAALESSHAVAQGIKLARS-LPKDALILVNLSGRGDKDVHTIAAREGI--SL
MKILVGYKRVVDYNVRIQVKPDGSGVVTEGVKLSPNPFDDIALEEALRLREKGVATDVVVATIGPADCQAHLRNGLAMGANRAIHVVT----SQAVQPLTAARTLLKLIEKEQPDIVILGKQAIDDDCNQTGQMLAALWNRPQATFASKVEINGSSARVTREVDAGLEVIDVDLPAVITTDLRLNEPRFIKLPDIMKAKSKPLETIPLESLAVESGDHLKTTAYAAPAKRSKGVMVKDAAELVALLKKG-LVMTPDTHGRFGAYGGVYVAETLMAPLAELTAAYERLRNDPDFIAEFDYDLKHYVGRPSPIYHAERLSRRVGAQILLKREDLNHTGAHKINNTIGQALIARRMGKRRIIAETGAGQHGVASATVCARLGIPCVVYMGAVDVERQAINVYRMKLLGAQVNPVHSGSKTLKDALNEALRDWVTNVDDTFYMIGTVAGPHPYPQMVRDFNAVVGREARAQMLEQYGRLPHALVACVGGGSNAIGLFHAFLNDADVAIYGAEAAGDGIATGRHAASLAAGRPGVLHGNRTYVLCDDAGQIIETHSVSAGLDYPGVGPEHAYLKDCGRAQYLGITDEEALAAFHELARSEGILAALESSHAVAQGMKLARE-LPKDQLVLVNLSGRGDKDVHTIAAREGL--SL
MKALIAIKRVVDYNIQVRVKADGSNVDIDGVKMGINPFDENAIEEAIRLKEKGIVSEIVAVTIGGAANQDILRHALAMGADRAMLIET----QETLHSLGVAKVLKAVVEREQPNLILLGKQAIDDDAGQTGQMLAALLKLPQATYASQITIEGNQATVVREIDGGTQTLAVSLPAVITADLRLNEPRYVKLPNLMMARKKPLENVPLDSLNISLSHNVQQLKVATPPARPAGVMVKDVNELLSKLRHEGILM-PDKHGHFGPFGGIFVAETLVEALEELRLMYEKYRHDPEFLAEFAYDLKHFVGRPSPIYHAKRLSDKIGAQIYLKREDLNHTGAHKINNTIGQALLAKRMGKPRVIAETGAGQHGVATATIAARLGLECVVYMGAEDVKRQAPNVFRMKLLGATVIPVESGSKTLKDALNEAMRDWVTNISNTFYIIGTVAGPHPYPMMVRDFQAVIGIEAKQQMQEMMGRQPDAVVACVGGGSNAMGIFYPYIDVEGVRLIGVEAAGHGLETGSHAAPLTANSPGVLHGNRTYLMQDEDGNIVETHSISAGLDYPGVGPEHAWLKDIKRAEYVAITDDEAMHAFHQLCRTEGIIPAMESSHALAYGEKLART-MSPDQVVLVNLSGRGDKDINTVAKLSNI--TL
MKILVGYKRVVDFNVRIQVKPDGSGVVTEGVKLSPNPFDEIALEEALRLRDAGTATEVVVATIAPANAQAHLRNGLAMGANRAIHVVA----DEEIQPLTAARTFLKLIEKEQPDLVILGKQAIDDDANQTGQMLATLWGRPQATFASKLVIDKAKATVTREVDAGLETIEVDLPAVVTTDLRLNEPRFIKLPDIMKAKSKPLETIAFADLGVETGQGLKTTHYAPPPKRSKGVMVNDAAELLSMLKKG-LLMSPDAAGHFGRYGGRFVAETLMGPIAELAAAYDAAKADPAFQQAFDADLAHYVGRPSPIYHAQRLSDAVGARILLKREDLNHTGAHKINNTIGQALLASRMGKTRIIAETGAGQHGVASATVAARLGLECVVYMGATDIERQKINVYRMRLLGAQVVPVTSGSATLKDALNEAMRDWVTHIADTFYIIGTVAGPDPYPRMVRDFNAIVGREARAQMLAEYGRLPDAITACVGGGSNAIGLFHAFLNDPGVRIVGAEAAGFGLATGRHAASIAAGRPGVLHGNRTYVICDDDGQITETHSVSAGLDYPGVGPEHAFLADAGRAQYVGVTDDEALAAFHQLARTEGILAALESSHAIAQAIKLARD-LPKDAIVLANLSGRGDKDVHTIAGREGI--VL
MKILVPIKRVIDYNVRVRVKSDHSDVDLANVKMAINPFCEIAVEAAVRLREDGKADEVVAVSVGPKAVQEQLRTALAMGADRAIWIETAE--DADLGPLGIAQLLAALVREEQPGLVLLGKQSIDGDNNQVGQMLAGLLGYPQGTFVSGLEVVDEGIEVVREVDGGLQTLALRLPAVITTDLRLNTPRFIRAPDIMKSRRKPIAHTGAEQLGVSPAAGPRLLAVHPPEPRAGGIRVESVGELLERLRQAQVIMAPDADGHFGPYGGTFVPETLVYALDELREAYERFREDPEFLAELDADLRDYVGRPSALYHAKRWSRELGAQIYLKREDLNHTGAHKVNNTIGQALLARRMGKTRIIAETGAGQHGVATATVAARLGLECVVYMGEVDVARQEANVYRMRLLGAEVVPVKSGSRTLKDAMNEAMRDWVTNIDNTFYIIGTVAGPHPYPAMVRDFQTVIGREARAQMLERTGRLPDALVACVGGGSNAIGLFHPFLGDTSVAIYGVEAGGEGIASGRHAAPLCAGTPGVLHGNRTYLMEDADGQIIETHSISAGLDYPGVGPEHAWLKDCGRVSYDAVTDAEVIAAFHHLTRTEGIIPALESSHALAYVQKIAPG-MRPDQSILVNLSGRGDKDMHTVAKLDGL--TL
MKVLVAVKRVVDYNVKVHALPDGSGLDIDKVKRSMNPFDEIAVEASVQLKEAGKADEVVAVTIGDAKAVDTLRVALAMGADRGIHVKT----DEALGPLAVARILAAVIGKENPDVIAFGKQAIDDDAEQTGAMTTALLDLPFGPNADKIAIEDGALVVSSQTGDGTEVRALTLPAAFAADLRLAEPRYVTLPSMMKARKKPVETIEAASLGTDTAPKLAVTAYEAPAARKAGVKVSSVAELVDKLREAKVLMS-TMNAFFGQYGGQYVPAELIPALNQLETEFCKAQKDPDFRKELKSLLCDYAGRPTPLTPCRNLTRGTKTKIYLKREDLLHGGAHKTNQVLGQALLAKRMGKTRIIAETGAGQHGVATALACALMGFECVIYMGAKDIERQKPNVFRMELMGAKVIAVTKGSATLKEACEAALDDWVENLDTTHYLLGTAAGPHPFPTIVREFQKVIGEEAKKQFLFAEQSLPDAVIACVGGGSNAIGLFNDFIDEENVKLIGVEPAGFGISSGKHGCVLQTGIEGIFFGANALNMQNEKGEIEESYSIAAGLDFPSVGPQHCYLQSIGRAQYVGITDVEALEAFMLLSLQEGIIPALESSHALAYALKMAKADPMREQKVIVNLSGRGDKDIFQVYDRLKAEGLI
MKILVAVKRVVDANVKVRLKADGSDVDVGAAKMSMNPFDENAVEAAVRLKEAGQASEIVAVSVGPAGAQDTLRHALAMGADRAILIDSG---DVAIDALSSAKLLRQVAEREQPQLILLGKQAIDEDAAVVGPMLAALLNRPQAVAASQITVESATLTVVREIEGGQQTVRVPLPAVVTADLRLNEPRYVKLPNLMQARKKPIETLTPEALGVTLSAHHRLLGVNEPPARAAGQRVNSVEELINRLRDTRVLMNPDLQGHFGQFGGIYVAETLMPALDELRIEYEKAKADPAFMAEYHHELKHYVGRPSPIYHAQRWSELLGAQIYLKREDLNHTGAHKVNNTIGQALLARRMGKKRVIAETGAGQHGVATATVAARYGLECVVYMGAEDVKRQSPNVFRMKLLGATVVPVESGSKTLKDAMNEAMRDWVTNVDSTYYIIGTCAGPHPYPKLVRDFQCVIGEEAKLQMPEMIGRQPDYVVACVGGGSNAIGIFHPYVPVEGVRLIGVEAGGDGVETGRHAAPLTANVGGVLHGNRMYLMQDEDGQVADTHSVSAGLDYPGVGPEHCYLKDIHRAEYVAVTDSEAIAAFHDLSRFEGIIPALESSHALAHAAKLAKT-LPKDQVILVNLSGRGDKDIPTMARLAGI--EL
MKVLVGVKRVVDYNVRIRVKPDGSGVLTDGVKMSMNPFDEIAVEEAIRLRERGHATELVAVSIGPLAVQEQLRTALAMGMDRAIHVES----ATALQPLEAAQVFCALAQQEQADIVLLGKQAIDDDSGQTGQMTAALWGRPQATYASVIEINGSTARVTREVDAGLEVIEVDLPAVFTSDLRLNEPRYVKLPEMMKAKKKPMDVKPAAELLGSNVPRLELGTVRPPPARGAGIKVKTVEELVTELQRG-LIMAPDAHGYFGRYGGRFVAETLMRPLQELEDAYRTAQADPAFRAELEQDLRDYVGRPSALYLAQRWTREVGARIYLKREDLNHTGAHKINNTVGQILLARRMGKTRVIAETGAGQHGVATATVAARLGVECVVYMGAEDIRRQSANVYRMRLLGAQVRAVESGSRTLKDALNEALRDWVANVENTFYIIGTVAGPHPYPQMVRDFQAIIGRETRTQMLEREGRLPDAVVACVGGGSNAIGIFHPFIDDPDVALYGVEAAGYGLASGHHAASISAGSPGVLHGNRTYLIQDEDGQIGSTHSISAGLDYPGVGPEHAWLHDCGRARYVTVGDDEALAAFHHLTRTEGIIPALESSHALAYAGKLAAG-MRADQSIVVNLSGRGDKDIHTVATIEGI--QV
MKILVTAKRVEDPESKIKVKPDGSGIVQEGLKYKINPFDEIAVEEGLRLVAK-HGGEVVVVSIGGKEVQEQLRHALAMGAHRAVWVNH----TGPLDQLGIAGLLQKVAEKEKPDMVVLGKQSIDDDQNQVGQYLAEFLGWSQATFASKVESDGKSVRVVREVDNGLATLECALPAVVTTDLRLNLPRYASLPGIMKAKSKPIEELTPQKLGVDVAPKIQVLKMSSPPPRKAGIKVADVAALVDKLREAKVVMSETSTGRFGRYGGRYVPETLVPALLELESAYAAALADPAFGAEVARVLKEFVGRETPLTPARRLTESWGAHVWLKREDLAHTGAHKINNTIGQVLLARRMGKKRIIAETGAGQHGVATATACALFGFPCEVYMGALDVERQSLNVFRMRALGATVRPVEAGSKTLKDAMNEAIRTWVAQVEDTHYVIGSAAGPHPYPTIVRDFQSVIGREVREQSKAAFGKLPDAIMACIGGGSNAIGILHPFIGDKDVRLVGVEAGGHGLNSGQHGASLTLGTEGVLHGTRSLVLQDANGQIQEAHSISAGLDYPGVGPELAYLAKEGRLDVRTATDDEALRAFYEVARTEGILPALETSHAFARGAELARE-LGKGKHLVINCSGRGDKDVVAIAAK-GIPAKA
MKILVGYKRVVDYNVRVQVKPDGSGVATDGVKLSANPFDDIALEEALRLREKGVAEEVVIVGIGPADLTAHLRNGLAMGANRAIHVTT----DGAPQPLTAARTFLKLIEKESPDLVILGKQAIDDDANQTGQMLAALWGRPQATFASELAIADGKATVTREVDAGLETIEAELPAVITTDLRLNEPRFIKLPDIMKAKSKPIDVIEFDSLGVDSGDHLKTANYAPPPKRSKGEMVEDAAGLVAALKKG-LLMKPDVQGRFGRYGGSFVAETLMAPLAELTEAYTRLRNDPEFVAELDRDLAHYVGRPSPLYYAERLSRDVGARIVLKREDLNHTGAHKINNTVGQALLARHMGKPRVIAETGAGQHGVATATVAARLGLKCVVYMGATDIERQKINVYRMKLLGAEVVPVTSGSKTLKDALNEALRDWVTNVADTFYIIGTVAGPHPYPMMVRDFNAIVGREARAQMQEQFGRLPDVVTACVGGGSNAMGIFHAFLNDRDVRLVGAEAAGEGLASGHHAASLAAGRPGVLHGNRTYVLCDDDGQITETHSISAGLDYPGVGPEHAFLKDTGRAEYLGISDDEAMEAFHRLCRTEGILPALESSHAVAQAIKLARE-LPEDGLVLCNLSGRGDKDVHTIAAREGI--EL
MKILVTAKRVEDPESKIKVKPDGSGIVQEGLKYKINPFDEIGVEEGLRLVAK-HGGEVVVVSIGGKEVQEQLRHALAMGATRAVWVNH----TGPLDQMGVAGLLQKVAEKEKPDLVILGKQAIDDDQNQVGQYLAEYLGWGQATFASKVESDNKSVRVVREVDNGLATLECALPAVVTTDLRLNLPRYASLPGIMKAKSKPIEELTPQKLGVDVTPKVQVTKMASPPPRKAGIKVPDVATLVEKLREAKVV----------------MPETLVPALLELEQAYAEARKDPAFDEQVAQVLREFVGRETPLTPARRLTEKWGAEVWLKREDLAHTGAHKINNTIGQVLLARRMGKKRVIAETGAGQHGVATATACALFGLTCEVYMGALDVERQALNVFRMKALGATVRPVESGSRTLKDAMNEAMRVWVSQVEDTYYVIGSAAGPHPYPTIVRDFQSVIGREIRTQSLVAFGKLPDAIIACIGGGSNAIGALHPFLGDASVRLVGVEAGGHGLDSGQHGASLTLGTEGVLHGSRSLVLQDEHGQIIEAHSISAGLDYPGVGPELAHMAKTGRMEVRTATDDEALAAFYMVSRTEGILPALESSHAFARAGELARE-LGKGKYLVINCSGRGDKDVATIAAR-GMPPKA
M------KRVVDSNIKPLVKSDNSGVEIGGVKMSMNPFDETAVEEAVRLKEQKIVSEVVVISIGEAKCQDTLRTAMAMGADRAILVTT----EEPLESLGVAKILQHFVTKEQPDVVLMGKQASDDDMNATGQILAAKLGWAQGTFVSKLTLSAGKAEIIREIDDGQEVLELTLPAVITTDLRLNEPRYASLPNIMKARKKPIETVALADLGLDTAVRLVSQSVQESSSVREGVIVGSVEELMDKLQEAKVIM-PDEHGRFGNYGGIFVSETLIPLMLELQQAYADIQKDPEFQKELNYYLKHYVGRPTPLWFAKRLTEIGGARIYLKREDLNHTGAHKINNVLGQILLARRMGKTRIVAETGAGQHGVATATVCALFGLECVIYMGYVDVERQKPNVFRMKLLGAKVIPVHAGNGTLKDAVNEGMRDWVSNVHDSYYLMGTAAGPHPYPTMVRDFQCIIGDETREQILEAEGKLPDTIVAAIGGGSNAIGIFHPFLDDANIELIGVEAGGLGLDSGETAASIERGSSGVLHGNRTYLMQDEDGQIIEPYSISAGLDYPGVGPEHSWLHDIKRVQYVAINDDEAVEAFQTCTTKEGIIPALESSHALAHALKIAPT-MSSDKVIVVNLSGRGDKDINSVAKYLKV--EL
MKILVAVKRVVDHKVNVRVKADETGIEDANVKMAINPFCEIAIEQAVRFKEQGSADEVVLVCIGPKSADVQLRAGLALGADRAILVRT----DEEVQSLDVAKLLHKVVQEELPDLVLLGKQAIDTDNNQTGQMLAALTNMPQGTFASDIVFTPNTVKVTREVDGGLVTLALILPAVITVDLRLNTPRYASLPNIMKAKRKVIKMTSPESLGVGLSPRLVTLKVESPPVRQAGIKVADVAELVDKLQQAKVIMA-KLNAFFGEFGGQYVSQILIPALDELEDAFIDSQNDPAFEAEFQQLLNEYAGRPTPLTLCRNITKGSKTKIYLKREDLLHGGAHKTNQVLGQALLAKRMGKTEIIAETGAGQHGTASALACALLGLKCRIYMGVKDMERQKPNVFRMKLMGAEVIGVDSGAGTLKDACNEALRDWSANYENAHYLLGTAAGPHPFPTIVREFQKMIGEEAKQQILKAEGRLPDAVIACVGGGSNAIGMFNDFIEEESVKLYGVEPAGKGISTGEHGAPIAEGTNGIFFGMHSLLMQDNYGQIQESYSVSAGLDFPSVGPQHAHLYTSGRAEYPSVTDEEALASFQLLSSQEGIIPALESSHALAYALQMMEQDMDKEQILVVNLSGRGDKDIFTVADILEGKGAL
MKILVTAKRVEDPESKIKVKPDGSDIVKEGLKYKINPFDEIGVEEALRLVAK-HGGEVVVVSIGGKEVQEQLRHALAMGATRAVWVNH----TGTLDQMGVAALLQKVADKEKPDLVVLGKQSIDDDQNQVGQYLAEYLGWGQATFASKVESDGKSVRVVREVDNGLATIECTLPAVVTTDLRLNLPRYASLPGIMKAKSKPIEELTPQKLGVDVTPKVQVLKMASPPARKAGIKVPDVATLVDKLREAKALMDKTAPGRFGRYGGRYVPETLVPAHQELELAYAEAQKDPSFGEQVAQVLREFVGRETPLTPARRLTALWGAEVWLKREDLAHTGAHKINNTIGQVLLAKRMGKKRIIAETGAGQHGVATATACALFGLPCEVYMGALDVERQSLNVFRMKALGATVHPVESGSRTLKDAMNEAMRVWVAQIHDTHYVIGSAAGPHPYPTIVRDFQSVIGKEVRTQSIVAFGQLPDAIIACIGGGSNAIGILHPFIGDKNVRLVGVEAGGHGLDSGQHGASLTLGTEGVLHGSRSLVLQDEHGQIIEAHSISAGLDYPGVGPELAYLAKTGRVEVRTATDDEALKAFYEVCRNEGILPALESSHAFARAGELARE-LGKGKYLVINCSGRGDKDVATIAAR-GVPPGA
MKILVTAKRVEDPESKIKVKPDGSDIVKEGLKYKINPFDEIGVEEGLRLAAK-HTGEVVVVSIGGKEVQEQLRHALAMGANRAIWVNH----TGPLDQLGIAGLLQKVAEKEKPDIVLLGKQSIDDDQNQVGQYLAEFLGWGQATFASKVESDKKSVQVVREVDNGLATLEVQLPAIVTTDLRLNQPRYASLPGIMKAKSKPIEELTPAGLGVDVAPKIQVLKLASPPARKAGIKVPDVATLVEKLHEAKVVMTDTAVGRFGRYGGRYVPETLVPALLELEEAYAKAQQDASFGEEVTRVLREYVGRPTTLTPAHRLTEAWGAQVWLKREDLAHTGAHKINNTVGQVLLARRMGKKRIIAETGAGQHGVATATACALFGLPCEVFMGALDVERQALNVFRMRALGAVVRPVESGSRTLKDAMNEAMRVWVSQVQDTYYVIGSAAGPHPYPTIVRDFQSVIGREIRAQTLATMGRLPDAIIACVGGGSNAIGALHPFIPDTAVRLVGVEAAGHGLDSGQHGASLTLGTEGVLHGSRSLVLQDEHGQIQEAHSISAGLDYPGVGPELAHLAKTGRMEVRTATDDDALTAFYEVARTEGILPALETSHAFAAARSLARD-MGKGKHLVINCSGRGDKDVATISAR-GVPPKS
MKILVTAKRVEDPESKIKVKPDGSGIVQEGLKYKINPFDEIGVEEGLRLVAK-HTGEVVVVSIGGKEVQEQLRHALAMGAHRAVWVNH----TGPLDQLGIAALLQKVAEKEKPDLVVLGKQSIDDDQNQVGQYLAEFLGWGQATFASKVESDKKAVQVVREVDNGLATLECQLPAVVTTDLRLNQPRYASLPGIMKAKSKPIEELTPEKLGVNVTPQIQVLKLASPPARKAGIKVPDVATLVDKLREAKVVMNQTAVGRFGRFGGRYVPETLVPALMELEEAYAAARADPTFDAEVAQVLREFVGRPTTLTPARRLTEAWGAHVWLKREDLAHTGAHKINNTVGQVLLARRMGKKRIIAETGAGQHGVATATACALFGLPCEVFMGALDVERQALNVFRMRALGAVVRPVESGSRTLKDAMNEAMRTWVSQVSDTHYVIGSAAGPHPYPTVVRDFQAIIGRELRTQAQAAFGKLPDAIVACVGGGSNAIGVLHPFIGDTGVRLIGVEAGGHGLDSGQYGASLTLGTEGVLHGSRSLVLQDADGQIQEAHSISAGLDYPGVGPELAHLAKTGRMEVRTATDDEALASFYEVARLEGILPALETSHAFARGRELARE-LGAGKYLVINCSGRGDKDVATISAR-GVPPKP
MNIVVTVKQVPDTQ-EVKIDPKTGTLIREGVPSIINPEDKNAIEAALRIKED-NDVVVTVLSMGPPQAEIALREALAMGADRAILMSD----RAGADTLATSYMLSRAIKKIKFDLIICGRQAIDGDTAQVGPQLAEGLNLPQATYVEEIAIRQDVVTVKSRFDSVMRTIEMKMPALITVSSRVNRPRFKTMNGVLKAFRKDVVTWTKDDLKLNPGSPTWVRKTFVPSHSRAGLMIESAADILDFMLEKSLLMKPDNSGHFGPYGGRFVPETLMPAITELDSAYRKARRDKVFKRDLAHILKHYVGRPTPLYEAKGLQKALQERVFLKREDLAHTGAHKINNTIGQVLLAKRMGKTRIIAETGAGQHGVATATAAALMGLKCEVYMGRKDMIRQVMNVFRMQLTGAKVIPVLSGTQTLKDAINETIRDWVTNVGDTHYVIGSVVGPHPYPMMVRNFQSIIGRETRRQIRQLAGRLPDVVMACVGGGSNAMGIFYPFIKDEEIRLIGVEAAGKGIGTDLHSATLSVGSPGVLHGAMSYLLQDHWGQIKGAHSLAPGLDYPGVGPEHSIFKDSGKVEYVAVDDEQAFQAFKLLSETDGIIPALESAHAVAYLMELAPS-LPPESIVVINLSGRGDKDVATVAELIRE--GK
MKILVTAKRVEDPESKIKVKPDGSGIVQEGLKYKINPFDEIGVEEGLRLAAK-HGGEVVVVSIGAKEVQESLRHALAMGAHRAVWVNH----VGPLDQLGIAALLQKVVEKEKPDLVLLGKQSIDDDQNQVGQYLAEFLGWGQATFASKVESDGKTVRVVREVDNGLATLECTLPAVVTTDLRLNLPRYASLPGIMKAKSKPIEELTPQKLGVDVALKIQVLKLSSPPPRKAGIKVPDVASLVDKLREAKAVMSSATIGRFGPFGGRYVPETLVPALLELEEAYTAARADPAFGKQVAQVLKEFVGRETPLTPAHRLTAAWGAQVWLKREDLAHTGAHKINNTIGQVLLALRMGKKRIIAETGAGQHGVATATACALFGLPCEVYMGALDVERQALNVFRMRALGATVRPVELGSKTLKDAMNEAMRTWVSQVQDTHYVIGSAAGPHPYPTIVRDFQAIIGQEVRKQSQALFGQLPDAIIACVGGGSNAIGVLHPFVGDKQVRLVGVEAGGHGLHTKQHGASLTLGTEGVLHGSRSLVLQDEHGQIQEAHSISAGLDYPGVGPELAFLVKTGRMEIRTATDDEALQAFYEVSRSEGILPALETSHAFARGAELARE-LGKGKHLVINCSGRGDKDVATIAAR-GIPAKS
MKILVGVKRVIDHNVKIRIKADGSGVELANVKMSINPFDEIALEEAVRLKEAGVATEVIAVSIGDKLTQETLRSALALGADRAILIDN----VNPLEPLDIAKLLKIVSEQVQPQLILLGKQAIDNDANQTGQMLAALLKCGQATFASKLNITDSQIEVTREIDGGLETLALTLPAVVTADLRLNQPRYPSLPNIMKAKNKPLDVLPLDSLNFAPINQLTTLKVSEPVKRHAQCELENAGQLVSVLKEHKAIMT-LLNPYFGEFGGMYVPQILMPALQQLEEAFVSAQRDPAFHSEFQELLTNYAGRPTPLTLCRNLTAGTKTKLYLKREDLLHGGAHKTNQVLGQALLAKRMGKTEIIAETGAGQHGVATALACALLDLKCRIYMGAKDVQRQSPNVFRMRLMGAEVIPVHSGSATLKDACNEALRDWSGSYEKAHYLLGTAAGPHPYPTMVREFQRMIGEETKAQMKEREDCLPDAVLACIGGGSNAIGMFADFIDESSVRLIGVEPAGLGIETGQHGATLKHGRVGIYFGMKSPMMQTNEGQIEESYSISAGLDFPSVGPQHAYLDSIGRAEYVSITDDEALEAFKLLSRREGIIPALESSHALAYALKMIAAEPEKEQILVVNLSGRGDKDIFTVHDILQARGEI
MNIVACVKQVPDTEAQIKVKPDGSGIDESGIKWVMNPYDEYGVEEALKLKEK-LGGDVTIVCAGPARAMETIRTALAMGADKGIHIDD----PEGADAYATATALAAAIKGIPYDVIFCGQRAIDDDSGQVGAILAELLGLPQLTVVTKEETDGKTVKVVRPVEGAAFVIESSLPAVVTAQKGLNEPRYASLPGIMKAKKKPVDVKNLAALGVSVESKSKVAKMVPPPARPPGKIIVKAAELAKLLREAKVIMKPDKRGHFGIFGGRYAAETLMPALIELEKAYRQARRDKVFREEYSRYLQDYSGRATPLYFAQRLTEALGAKIYLKREDLNHTGSHKINNTLGQALMARRLGKKKVIAETGAGQHGVATATVAALFGMECRIFMGEEDIRRQAPNVFRMKILGSEVIPVSSGTATLKDAMNEAMRYWVSAVQDTFYVIGTTAGPHPYPMMVRDFQSVIGREVKRQILRKEGRYPDILIACVGGGSNAMGLFYPFRGEENVAMFGVEAAGKGLDSPLHSASISAGRVGVLHGNRTFLLQDEHGQIRDAYSIAAGLDYPGVGPEHSYFSHIGRASYVAVTDEEAVEAFKTLSRYEGIIPAMESAHALAYAMKLVPT-LKREQLVVVNLSGRGDKDAEVIARQMEV--Q-
MKILVAYKRVVDYNVRIQVKPDGSGVMTEGVKVSANPFDEIALEEALRLRDAGIASEVVIATLAPNDVTAHLRNGLAMGANRAIHIVT----HTTVQPLTAARALLKLVEKEQPALVILGKQAIDDDANQTGQMLATLWGRPQATFASKVTIADGKATVTREVDAGLETLHIDLPAVITADLRLNAPRFIKLPDIMKAKSKPLETIAFADLGVTAHDSLQTTHYAPPKKRNQGVMVKNVTELVTLLKQG-ALMSPDARGHFGRYGGRFVAETLIGPLQELAQAYDAARHDPDFIAAYNKDLKDYVGRPSPIYHAERLSRKVGAQILLKREDLNHTGAHKINNTIGQALLAARMGKTRIIAETGAGQHGVASATVAARLGLECVVYMGATDIERQQINVYRMKLLGATVVPVTSGSATLKDALNEAMRDWVTHVGHTFYIIGTVAGPDPYPRMVRDFNAIVGREARAQMIEDYGRLPDAMTACVGGGSNAIGLFHAFLNDASVRIYGAEAAGDGIATGRHAASIVAGRPGVLHGNRTYVVCDDDGQILETHSVSAGLDYPGVGPEHAFLADSGRVQYVGIRDEEALAAFHLLAHTEGILAALESSHAVAHAMTLARD-LPKDALVLCNLSGRGDKDVHTIAAREGV--RV
MKSLVCLKQVPDTETQIKVKPDGSGIVTDGIKYVINPYDEFSVEEALRLKEKFKTGEVVILSIGPDRTTEAIRTALAMGADRGIHVND----ENNADPFAIAKALAAAAANVEYDVIFCGHRAIDDDFGEAGAMLAEFLGLPQVTLVTKVEVDKKSATVERDVEGGKETVEVPLPCVLTSQKGLNEPRYASLPGIMKAKKKPIDKKTAGDLGISPEAKLQAKQYSMPPERQAGKKYDVAKTVVQALREAKIIMRPDIKGYYGQFGGRFVPEILITPLLELEEVFLDIVHSPDFSQRLIRLLETYAGRETPLFQASRLAAKWKAKLYLKREDLLHTGAHKINNTLGQALLARHMGKRNVIAETGAGQHGVATAAAAALLGLECKVFMGEEDIRRQAPNVFRMKLMGAEVIPVASGTATLKDAMNEAMRHWATYIRDTFYVIGSVAGPHPYPLMVRHFQSVIGQETRRQILRAEGRLPDKIVACVGGGSNAAGMFHAFLEDESVKLIGVEAGGLGIESGKHGATICAGEPGVFHGSRSYVLQDENGQIKEAHSISAGLDYPGVGPEHSFLASKGRVKYVPINDDEALEAFSELCKTEGIIPALESSHALAQAKKEMAL-MQSGEICVVNLSGRGDKDMPIIEKVLA---GD
MNIIACARRVPTLESTIKLLPAPPFMDTSGITYMTNPFDEYAIEEGIRIKERLGGGELTVVTVGPEGADQMILNALAMGADRAVYVHV----KHRLDSFVVASLLKDAVSEREYDVILCGKEAVDDRQGAVGIELAEFLGLPHVAVVTKLDIDPGKATARRQIEGAWEIVECQLPAVFTCHKGLNEPRYPPLPGIMKARTKPRKDITPAVIP---DAKLSLTGLKHLPRRKAGKKLQATDELLRLLHEAKVIMSMKHNGRFGDYGGYYVPEVLIPALEELEEAFYRFRDDQAFVAELAQLLEHYAGRPSPLYHAKRFSEYVGFQVYLKREDLLHGGAHKINNSLGQGLLAKYMGKTRLIAETGAGQHGLATAMVGALLGMETKIFMGVTDIERQSVNVHKMKLCGAEVVPVEGGTGTLKDAINDALRYWTAHVTDTFYLFGSAAGPHPYPTIVRHFQSCIGKEARQQCLDQIGRLPHMVVACVGGGSNAIGMFAGFLDDRNVKLIGVEAGGKGLKTGKHAASLSAGKVGILHGAKAYLLQDENGQVLDTESISAGLDYAAVGPEHCYLKDTGRAEYVAAEDEQVLDTFELLTKLEGILPALESTHALAYIADQKGK-LAPATIAVVNLSGRGDKDVGIVEKARG---GK
MDLIVCIKRVPQTEAEVKVDASGKDIVKDRLTFDMNEADSYALEEAILLKEK-FGGTITAISLGPVDAEDTLRIALAKGADSAIRIKA----EGELDGSKTAAFLKEVIKDIKFDVVFTGCVATDDSYYGVGPVLAEMLDVPHATLVSKIEVADGKAHVNRELEGGLEHLQMSLPAVFAVQTGINEPRYASLIAIRRAAGKEIKVLGKGDISSEPELKTTLEELFVPPVGKRAEIIEVAARTAEIIKEKGLVMKPDKKGYFGKYGGQFVPETLVAPIDELTKAYLKYKKDKRFKEELNYYFKNFIGRPTPLYFAENLSRQFGCKIYLKREDLCHTGAHKLNNVIGQLLLAKRMGKKRIIAETGAGQHGVATATGTALFGLECTVYMGEEDIKRQALNVFRMELLGAKVIPVTSGTKTLKDAINETMRDWMANANDTFYCLGSCVGPHPYPMMVRDFQSVIGLEAKAQHFAAEKKQPNYLVACVGGGSNSIGLFYPFLDNPEVKIIGCEAKG--------AAPLSGGTIGVLHGSKSYILQSKSGQILNTHSISAGLDYSGVGPEHSYLKDTGRVKYLPVSDKEALYGFKLLSEKEGIIPALESSHAIGYLKKMK---LNKNDTVIVCLSGRGDKDVESIKDII-----L
MKVLVMVKQVPDTATKIQIRGDGHGIVEDGIKWVINPYDEFAIEEALRIREK-MGGETVIVTLGPKRVDEAVRQALAMGADRAVVVES----E-TLDPSQVAHALAKVAQDEGFDLILMGKQAVDDDAAQVGPMLAARLGLPQVTVVIHLDVDESRLRAERELEGATEIVELPFPAIVTAQRGLNEPRYPTLPNIMKAKKKEVKRIPLGSLGVDDTPRIRVMNLIPPPERPAPTILETAKKLVQLLHQAKVIMAPDERGRYGSFGGRYVPETLIPALDELSVAYEQAKHDPAFQQELDALLKDYVGRPTPLRRADRLSEKLGFDVYLKREDLNHTGAHKINNTMGQILLARRMGKSRIIAETGAGQHGVATATAAALFGLKAQVYMGEEDVKRQALNVYRMQLLGAEVIPVSSGSKTLKDATNEAIRDWVTNVRTTFYVIGSVVGPHPYPMMVRDFQSVIGKEARQQFQNLTGTLPTHIVAPVGGGSNSMGVFYAFRND-PVALIGVEAAGSGIETGKHAATITVGMKGILHGSLSYLLQDDDGQIMPAHSISAGLDYPGVGPEHAYFHDIGRARYDAITDKEALAAFHQLSELEGIIPALESAHAVAWVIKEQDQ-LREQQRVLINLSGRGDKDIDSVRDYEE---HD
MKIYVCVKHVPDTAANIR--PLGGTAFDETVKFVMNPYDEYALEQALRIRESGSGAEVVAVTVGKAVAASTLRTALAMGADRAILVRT----DF-ADSVETGRLLHRAISLDSPDLILTGRQSVDTEGMQIPYRLGVLFDMPVAINVTAFSMAEGRVAVEREIEGDLEVIEMTTPCVVGAAKGLNRPRCPTLPDMMKAKKKEIRVINQADLGLPSVPAVELLCLQAAPDRGRGRILKMVRELLRLLREAKVLMKPDRHGHFGIFGGRYAAETLMPALLELEAAYRAARKDAAFKKEFAFYLHEYAGRETPLYEARRLTEALGAKIYLKREDMNHTGSHKINNTLGQILLARRMGKKKVIAETGAGQHGVATATAAALFGMGCRIFMGEEDIRRQAHNVFRMKILGAEVVPVAAGTATLKDAMNEAMRAWVTSVRDTFYVIGTTAGPHPYPVMVRNFQSVIGREAKRQILKKEGRLPDLLIACIGGGSNALGLFYPFLDAAGVAMTGVEAAGKGLTTGLHAASITAGRIGVLHGNKTYLLQDGHGQVRDAYAIAAGLDYPGVGPEHAWLHDTGRARYVSVTDEEAVEAFVALSRQEGIIPALESAHAVAYAIKTAPT-MGKDKIVIINLSGRGDKDAETIAESREG--KE
MNIFVLMKRTFDTEEKIVI--QNGKVSEEGAEFIINPYDEYAIEEAIQVRDQ-HGGEVTVVTIGNEDAEKELRTALAMGADKAVLINI----EENRDQYTTAKVLAEYLKDKEADLILAGNVAIDGGSGQVGPRVAELLGIPYITTITKLEIDGTNVKVVRDVEGDEEVIETSLPLLVTAQQGLNEPRYPSLPGIMKAKKKPLEELELDDLDLEEEAKTKTIEIFLPPKKDAGKILDQVKELVSLLHEAKVIMLPNERGRFGMFGGKFVPETLMRPLADIERQLYEALADPSFHAEYMHHLYEYSGRPTALTFAKNLTERLGAKMYFKREDLNHTGAHKINNAIGQALLAKRMGKRKIIAETGAGQHGVAAATVAARFGMECKVFMGEEDVKRQSLNVFRMKLLGAEVIPVTSGNRTLKDATNEAIRYWVEHCDDHFYMIGSVVGPHPYPMMVREFQRIIGEEAREQMLKAEGKLPNTIIACVGGGSNAIGMFHPFLDD-DVECIGVEAAGKGVHTTEHAATITKGTKGVIHGSLTYVLQDEHGQIVEPYSISAGLDYPGVGPEHAYLAHIGRVRYESVTDEEAIAALQMTAETEGIIPAIESAHALAKAFQIAPL-RSKHETILVCLSGRGDKDVQTVMNYLEG--RK
MNIVVCIKQVPDTETQIKIASDGKNIDASDIKWVMNPYDEFGVEEALRIKEA-QGGEVTVVGVGPKRVTEALRTALAMGADKAVLVED----DYGADPVGVAKILAKAVEPLNPDLIFFGQRAVDDDCGLAGAALAEFMDLPQMAVINKLTVEDGKAVATRPVEGQTLTLEASLPAVVTAQKGLNEPRYASLPGIMKAKKKPFETKTLADLGMERDDKIEVIALSPPPERAAGRAIELAAGLAKALREAKVIMHPDPQGRFGKLGGRFVPETLMPALEELTRAHEEARHDPEFQAELKELLADYVGRPTPLYEAKRLTQHLGARIYLKREDLAHTGAHKINNALGQVLLAKRMGKTKIIAETGAGQHGVATATAAALLGMECKVFMGTLDIERQALNVKRMHYLGSSVEPVKSGACSLKDAVNEALRYWVANVEDTHYIIGSVVGPHPYPMLVRDFQSIIGREAREQILAKTGRLPQSLVACVGAGSNAMGLFHAFLNDQEVGMVGVEAGGLGLDSGKHAASISAGLTGVLHGANSYLLQDEHGQVIEAHSVAAGLDYPGVGPEHGHLHDIGRVEYTYSTDEEALEGFHLLSATEGILPALESSHAIAHLKKLAPK-LNKDDMIIVCLSGRGDKDVVQISGME----EK
MNIVVCIKQVPDTETAIKIAADGKSISTDDIKWVMNPYDEFAVEEALRFQKE-QKATVTVVGAGPKRVTEALRTALAMGADKAVLIED----DYGADPIAIAKILAAAIKDLTPDIVFLGQRAIDDDAGVVGAALAEFLGMPQLSVVTKLSLDGDKVTVNRPVEGQTLVIESPLPAVITCQKGLNEPRYASLPGIMKAKKKPLDTKKLADLGASATGFAEVVAITPPPERAAGVTIQMALNLAKALRQAKIIMPPDAQGRFGRFGGRFVPETLMPAIHELEAAYAAAKVDPTFQAELDQLLQDYVGRQTPLYEAKRLSAHYGARIFLKREDLAHTGSHKINNALGQALLARRMGKMRIVAETGAGQHGVATATACALLGMECVVCMGEVDIERQALNVTRMKLLGASVKPVSCGARTLKDAVSDAMRYWVTNLADTHYIIGSVVGPHPYPAMARDFQAVIGRETRAQIVEKTGKLPDVLLACVGGGSNAMGMFHPFIDEPGVRKIGVEAGGLGLDSGKHSACLGAGHDGVLHGALIRLLQDAWGQVLEAHSIAAGLDYPGTGPEHCHFQAAGLAEYASVTDQEALEAFKLLSRLEGIIPALESSHALAHLKHVAPR-MPQDSIIVVCLSGRGDKDGSQTAALI----EE
MNILIPIKMVVDSHINVHVKNDGSGIELNNIKMSINPFDEIAVEEAVRLKELGKAKEIIVVSIGPRKAEDILRHALAMGATRAILIES----DEDLEPLAIAKLLKKVIEEEQPKIVIAGKKAIDDEACQTGQMIAGLMGWSQATFASKIEIDDNHAIVTREIDGGTHTIKINLPAVITTELNLNEPRYMSLLNIIKAKKQSIERKLSSNFSIDLTARLKVLSIEKPCINRKSLRLNSITELFEKLKKSSMLMT-RLNPYFGEFGGMYVPQILMPALIQLEDAFVSTQSDPVFQAEFIDLLTNYAGRPTPLTLCRNLTAGTQTKLYLKREDLLHGGAHKTNQVLGQVLLAKRMGKTEIIAETGAGQHGVASALSSTLLGLKCRIYMGAKDIERQSLNVFRMRLMGAEVIPVHSGSSTLKDACN-VLRDWSDSYEHAHYMLGTAAGPHPFPTIVREFQRMIGEETRAQLYEHEQRLPDAVIACVGGGSNAIGMFADFIDEQAVRLIGVEPGGLGIETGKHGASLKHGRTGIYFGMKSPMMQSAEGQIEESYSISACLDFPSVGPQHAYLDSIGRAEYVSVTDEEALDAFRRLSRHEGIIPALESSHALAHALRMIQAEPEKEQILVVNLSGRGDKDIFTVHDILKARGDI
MRIIVPIKQVPETN-AVRMDSKTGTMIRDGVEAIINPLDLYAIEIAIQLRQE-HGGEVIAVSMGPAKAIAALREAIAMGCDSAVLLSD----KAGADTWATSYVLAKAIEHMDYDLIICGERATDGDTGQVGPGIASFLDLPVASYIGKVQVSNKTCRLHRLVEDGHEVLDVELPAVLTMVKEVADPRLPTLRGKQRAKKVDIPVWTANDIDADAGSPTRVVKIFRPQVARQCEKIQAVDKLVMFLQRKELIMNPDAKGHFGAFGGRYVAETLMPALLELEQAYRTIVPTPEFQKELNYLMCHYVGRPTPLFYAKRLSEHLGADIYLKREDLAHTGAHKINNTLGQTLLAQRMGKRKVIAETGAGQHGVATATTAALFGMECKVFMGTEDIERQAPNVQRMKLLGAEVVPVSSGTGTLKDAMNEAMRYWVGAVQDTFYVIGSVAGPHPYPVMVREFQKIIGEEARAQIFAMCQRLPTTIIACVGGGSNSMGLFYPFLND-PVEILGVEAAGKGVKTGKHAATLTAGSVGVLHGSKSYLLQDVNGQIIEAHSISAGLDYPGVGPEHSMLKEAKRVRYESIEDGQALEAFQTLCALEGIIPALESSHALAQAMIEARK-RPKSDILLVCLSGRGDKDLGIVASALKK--SA
MEIVVCVKQVPDTA-EIKVDPETNTLIRQGVPSIVNPFDKNAVEAALQLKEK-HDGKITVISMGPPQAKDALKECLAMGADEAILISD----RGGADTLATSYTLASAIKKLKVDLVICGKQAIDGDTAQVGPEIAEHLGIPQVTYVSKVEADGNILRVEREHEEGYEVLEISMPALLTVVKSINEPRYPTVKGTMKANRKEIPVWTVNDLEVDAGSPTQVRKIFVPPSRTQGEVIEAVGLLIQKLTEAKIVMS--DNGRYGQYGGQFVPETVMPALLELEDFYRTVKQDASFIAELNRYLAEYAGRPTRLYYAANLTRHYGAGIYLKREDLLHTGAHKINNALGQALLARRMGKKRIVAETGAGQHGVACATMAALFGMECKVFMGEEDIERQALNVFRMRLLGTEVVPVTSGSGTLKDATSEAIRYWVTNVRDTHYIIGSVVGPHPYPMLVRDFQTVIGQEIREQQAALNIKNIDFLLACVGGGSNAMGTFHPFHQEKFVRKIGVEAAGKGIFTGQHAASLTQGEPGALHGALSYLLQDEDGQVIPAFSISAGLDYPGVGPEHSYFKDAGLVEYVSVTDQQALQAFELLAKTEGIIPALESAHALAYLEILMPD-TKPDQTVVICLSGRGDKDVQQVAKVME---EK
MNIYVLVKRTFDTEEKIVV--NGGKIQEDGAEFIINPYDEYAIEEAIQVRDA-HGGEVTVLTMGGEDAEKQLRTALAMGADKAVLINT----EEELDQFTSAYIISEYLKDKNPDLILAGNVAIDGGSGQVGPRVAELLGINYVTTITNLEIDGTTVTIKRDVEGDTEVLETSLPLLVTAQQGLNEPRYPSLPGIMKAKKKPLEELELDDLDIDEEAKTETIEIYLPPKKEAGKILDQVKELVHLLHEAKVIMVEVKAGRYGRFGGQYVPETLMTALNELEQAYDEAIADPSFLEELNYYLKEYSGRETPLYFAERLTQSLGAKIYLKREDLNHTGAHKINNTIGQAILAKRMGKNKIVAETGAGQHGVATATVCALFDMDCVVFMGKEDVRRQELNVFRMELLGAKVVSVDQGSGTLKDAVNEALRYWVSNVEDTHYILGSALGPHPFPRIVRDFQRVIGVETRKQIFEKEGRLPDAVVACVGGGSNAIGMFHPFVEDDTVSLYGVEAGGSGIASGLHASATAEAKEGVLHGAYMYILQDENGFIQEAHSISAGLDYPAVGPEHSYLHDIGRVKYTSVTDSEALEGLQLLSKKEGIIPALESSHAVHFAAKLAKE-MNADQILVICLSGRGDKDVQTVRDALGG--GK
MHIIVCVKQVPDTT-EVRIDPETNTLDRSSAPAIINPYDSHAVEEAVRLKEQ-FGGKVSVISMGPFSAVEAIKKCIALGADDGYLLSD----KAGSDTLATSYILALGIMKVPYDLIFCGKQAIDGDTAQVGPGIARRLGIPQLTYVKNISVEQKEVKVHRKLDEGYEVVTAKMPCLITVEKEINQLRYSSLPDMLRAARYQPSIYGALDLNADPGSPTSVLKIFVPTQRGQGEILIVVNQLINGLSSRQNIMEEMEKGYFGQYGGSFVPPQLQDALNQLDDAFETYKDEPAFNEELDYYLRQYVGRPNPLYFAEKLSKQLGAKIYFKREDLNHTGAHKINNVLGQALLAKRMGAKRVIAETGAGQHGVATATACALFDMECVIYMGEEDTKRQSLNGFRMELLGAKVISVTSGTRTLKDAVDAALGDFAVNYETTFYMLGSAVGPHPFPTLVKHFQSIISREARQQILEAEGKLPDAVMACVGGGSNAIGMFANFIPDSNVRLIGVEPAGLGLETGKHAAPLTAGAPGIVHGFKCYVMADEHGEPLATHSISAGLDYPGVGPEHSYLKDIGRAEYVSITDQESLDAFHRLSRTEGIIPALESAHAVAYALKLAPT-MNPDQILIVNLSGRGDKDVEQIFNM-----GH
MEIIVCVKQVPDTT-EVKIDPQTNTLIRQGVPSIVNPFDKNAVEAALQLKEK-HGGRVTVISMGPPQAKDALKECLAMGADEAILISD----RGGADTLATSYTLAAAIRKIKFDLIICGKQAIDGDTAQVGPEIAEHLGIPQVTYVAKIDVDGNTVRVEREHEEGYEVIETTLPVLLTVVKSINEPRYPTVKGTMKANRKEIPVLTVNDLDVDPGSPTQVRRIFTPQQRTQGVIIAAVNVLLQKLTEAKIIM-PDKNGRYGRYGGRFVPETVMPALIELENYYLKLKDDAAFQQELAFYLGQYAGRPTRLYFAENLTAYYRGKIYLKREDLLHTGAHKINNAIGQALLARRMGKGRIIAETGAGQHGVATATVAALFGLKCRVYMGEEDMERQALNVFRMRLLGAEVVPVTSGTGTLKDATSEAIRDWVTNVRDTHYIIGSVVGPHPYPMLVRDFQAVIGEEVKEQMVKMAGRQPSYLIACVGGGSNAMGIFYPFHDQPEVKKIGVEAAGKGLATGQHAASLTQGRPGVLHGALSYLLQDDDGQVIPAYSVSAGLDYPGVGPEHAFFKDEGIVTYTAVTDEAALAAFQRLAKLEGIIPALESAHALAFLDELMPA-TNPDDIVVVCLSGRGDKDVQMAANILGGL-HV
MHAVVLLKQVPDTA-EVRIDPKTNTLIREGVPSIINPYDAHALEEALRLKDK-YGGKVTVVSMGPPQAAEALKKAISYGADRAILLTD----RAGSDTLATSYVLAKAIEKIPVDLVFAGKQAIDGDTAQVGPGVAARLNMALITYIERVEFVEGYVVAVRKIEGRKEYVRAKLPALLTALKGINEIRYATMPDMIRAARYQPEVWGKEQLDVEEGSPTQVWKSFVPQAKARVEMLEVAKALVEKLVPLTLVMSPDARGYFGPYGGQFVPETLMAALEELIEAYEEVKNDRSFQAELTFYLQHYAGRPTPLYFAESLSRYVGAKIYLKREDLAHTGAHKINNTIGQVLLARRMGKKKVVAETGAGQHGVATATAAAKFGLECTIFMGAEDVRRQELNVYRMRLLGAQVESVTSGSRTLKDAMNEAIRYWVTHVRDTYYVLGSVGGPHPYPTIVRDFQKVIGEETKAQILAQEGRLPDLIVACVGGGSNAIGMFYPFLEE-DVRLVGVEAAGLGLESGRHAATLSRGKVGVLHGAKSYVLQDDRGQIVEAHSISAGLDYPGVGPEHAYLKDIGRVEYTAVTDEEALEAFKLLAKTEGILPALESAHAVAKGVELARE-LESEKIVVINLSGRGDKDVYTVARELGV--TL
MKILVSIKRVPDPYAKIRLTPQG-ALDTVGLNWTMNPFDAIALEEALRIREKGVATEIIVVSIGGPEVEETLRTALAMGADRAICILE----ERPPDPQRVSQLLAAIYHREQPRLILMGKQATDDDSNQVGQRLAALLQLPQATFASSIHLDGQTAQVTREVDSGREILELTLPAVITADLRLNEPRYVALPAILKARTKPLLRLSGFELVPLTSPGFLLVKRETPPPRKPGRKVQNVEELIAALREAKVLMSPDERGHFGPFGGRFVPETLIPALDELVTEYHKAKADPDFQKELDLHLRDFVGRPTPLYFAQRLSEHYGARIYLKREDLCHTGAHKINNTLGQILLARRMRKPRIIAETGAGQHGVATATVCARFGLECEVYMGEEDVRRQELNVFRMRLLGAKVTPVSSGTGTLKDATNEAIRDWVTNVRTTHYIIGSVVGPHPYPMLVRDFQSVIGQETRSQILEKEGRLPDILLACVGGGSNSIGLFYPFLNDSGVRLIGVEAAGEGIETGRHCATLTAGTPGVFQGSASYLIQNEDGQVAPSHSISAGLDYPGVGPEHSYLKETGRAEYVAVTDEEAIQAVQQLARLEGIIAALETAHAFAYLNTLAQQ-LTKETIVVINCSGRGDKDMNTIARVLKL---Q
MNIYVLLKRTFDTEEKINI--QQGRIDEDGAEFIINPYDEYAVEEAINQRDQ-HGGEVTVITIGEEDSEKQLRTALAMGADKAVLINT----EEAGDQFTTARILEAYFEDKQPDLILAGNVAIDEASGQVGPRLAERLGISYVTTITKLDIDGESVHIERDVEGDVEKVDTQLPLLVTCQQGLNEPRYPSLPGIMKAKKKPLEELEIDDLDLDEEPKTKTIEVFLPPEKAAGRILDQVKELVTLLREAKVLMKPDIQGHFGSFGGRFVPETLMPAVLELEKAYEAAMADPEFVDQVDYYFKQYVGRETPLYYAENFSNQLGPKIYLKREDLNHTGAHKINNAIGQALLTQRMGKKKVVAETGAGQHGVATATVCALLGLDCVIFMGKEDIRRQKLNVFRMELLGARVESVDQGSGTLKDAVNEALRYWVTNVEDTHYIIGSVVGPHPFPKIVRDFQSVIGIETRKQIIEQEGKLPEAVVACIGGGSNSMGMFYPFVEDERVELHGVEAGGSGIETGKHAATLTDGKAGVLHGTLSYLLQDENGQVTEAHSISAGLDYPGIGPEHSHLKETGRVLYDSITDTEALEALQLLTKTEGIMPALESAHAVAYSMKLAEK-MDASETIVVCLSGRGDKDVDTVRSAIGG--YE
MNIYVVMKRTFDTEEKVEI--KDGRVDEEGAEFVINLYDEYAIEEAIVLKEA-HDGEVTVVTVGDEEAEKELRTALAMGADKAVLLDT----EDDVDHYTISEMLNAFFKDKEYDIILGGNVAVDDGAGQVAPRLAELLDINQVTTITKLDIEGTKATIERDVEGDVEVVETELPLLVTCQQGLNEPRYPSLPGIMKAKKKPLETLDLDDLGLDEEAKTKTVDRFLPPEKQAGKKLQQVEELIKLLKEAKVIMAPDERGRFGDFGGRYVPETVMAALEELQAGLDEALKSDAFHEELREVLRVYAGRPTPLTYADRLTEEVGAKIYLKREDLLHTGAHKINNALGQALLAQRMGKKKIVAETGAGQHGVATATVAAKYGLSCKIFMGAKDMERQKLNVFRMRLLGAEVIPATSGSQTLKDATNEAIRYWVANVEDTMYLIGSVVGPHPYPYMVREFQKVIGEEAKRQLQHR----PDAVCACVGGGSNAIGIFTQFLADKSVSLYGAEAGGKGIDTPHHAATLTKGDRGVIHGALTYLMQDDSGQIIEPYSISAGLDYPGIGA--CYLNDAGRVVYEAVTDEEAMDALLLLTRTEGILPAIESAHALALAIRKAKQ-MPNNETMLVCLSGRGDKDVETIQRAVDE--KE
MNIYVLVKRTFDTEEKIVV--SGGKIQEDGAEFIINPYDEYAIEEAIQVRDA-HGGEVTVLTIGGEEAEKQLRTALAMGADKAVLINT----EDEMDQFTAAQILADYLKDKNPDLILAGNVAIDGGSGQVGPRVADLLDINYVTTITKLEINGTQVSIVRDVEGDSEVLETSLPLLVTAQQGLNEPRYPSLPGIMKAKKKPLEEVELDDLDIDEEAKTETIEIYLPPKKEAGRVLNQVQELVQLLREAKVIMSPNTTGHYGRFGGRFVPETLMQAVIELEEAYDLAIKDEAFLEEFRYYLKDYVGRENPLYFAERLTKKMGAKIYLKREDLNHTGAHKINNTIGQALLAVRMGKRKVVAETGAGQHGVATATVCALLDLECVIFMGEEDVRRQQLNVFRMELLGAKVISVTQGSRTLKDAVNEALRYWVTNVEDTHYIMGSVLGPHPFPKIVRDFQRVIGDETRKQIVEKEGRLPDAIVACIGGGSNAMGMFYPFIEDKDVKLFGVEAAGAGLDTDKHAATLTKGSVGVLHGALMYLLQDDAGQIQEAHSISAGLDYPGIGPEHSYLHENGRVEYTSVTDEQALAGVQLLARTEGILPALESAHAIHFAAELAAD-LDKDEIVVICLSGRGDKDVVTVRDALGG--ND
MHIVVCLKQVPDAT-EVKIDPKTNTLVREGVPSIINPYDAHALEEALRIKDE-LGGKVTIITMGPPQAEEAVRKGLSYGADQAILLSD----RAGSDTLATSYILTQAIRKLPVDLIFCGKQAIDGDTAQVGPGIAARLGWPQLTFVDKVEVEEGTVTVQRKLEAVKAVVKAKLPALITVEKSINEIRYASLPNMIRAAQMPITVWGKKDFDLDDGSPTTVSRIFAPPQRPGGEILEAVPKLVELLVKEKIVMV-ARAGYFGNFGGRFVAETAIPALQELEQAFFAIKEDKAFWEELNYLLRDYVGRPSPLYYAANLTKLAGAKIYLKREDLNHTGSHKINNTLGQALLARKLGKKEVIAETGAGQHGVATATAAALLNLKCTVYMGAKDVERQQLNVLRMQLLGAEVVPVQSGSCTLKDATNEALRQWVTRIEHCHYIIGSVVGPHPYPTLVREFQKIIGEETKRQILDKEGRLPDAIVACVGGGSNAMGIFYPFLQDTQVALYGVEAAGKGLATGQHAATLNCGRPGVLHGARTFLLQDAHGQILEAHSVSAGLDYPGVGPEHAFLHKTGRARYLAVTDQEALQAAELLCRTEGILPALESAHAIAGALPLARE-LGPDRIMVICLSGRGDKDVHTLQQLGGV--DA
MKVLVAVKHTVDHNLKPLVDPASGLVDLSQARRAMNPFDEISLEEAVRLKERGLVSDILAVSIGGPDAKDSLRHAYAMGADRALLVET----ASPLQPLAVAKILRVMVEREQPGLIFVGKQAVGEDYGQTGQMLAALLGVGLGTFASRIELDGNVVRVTREIEKGTQTIELQLPAVVTSDLRLNEPRFIKLPNLMMAKKKNIETLGVAELGVDIAPRFRVIKSAEPAAKPGARQLGSVAELVKVLDQEVLQMSPSEDGHFGPYGGRFVSETLIYALDELQSIYSRLKDDPGFQAEFDKDLAYYVGRPSPLYLAERWTRELGAQIFLKREDLNHTGAHKVNNTIGQALLAKFTGKSRVIAETGAGQHGVATATVAARLGLKCRVYMGAEDVKRQALNVYRMKLLGAEVFPVTSGSRTLKDAMNEAMRDWATNVDDTFYIIGTVAGPHPYPQLVRDFQAVIGREARRQCLEQAGRLPDALVACVGGGSNAIGLFHPFLTDESVQMYGVEAGGLGIETGKHAAPLNKGIPGVLHGNRTYLMEDENGQIIETHSVSAGLDYPGVGPEHSWLKDIGRVNYVAINDDEALAAFRKVTRTEGIMPALESSHALAYVEKLAPT-LGKDKIIIANLSGRGDKDILTVAGLDGI--TV
MNIYALLKRTFDTEEKINI--QGGTIQEDGAEFIINPYDEYAVEEAIQIRDA-QGGEVTVVSVGSEEAEKQLRTALAMGADKAVLINI----EEKADQFTTAKVLAEFLKGKEVDLILAGNVAIDGGSGQVGPRVADQLGIPYVTTVTSLEIEGETVRIVRDVEGDEEKIETSLPLLVTAQQGLNEPRYPSLPGIMKAKKKPLDELELDDLDLDEEAKTERMDVFLPPAKEAGRILEQVQELVQALREAKVIMSETKQGYFGEFGGSFVPPGLQEALDYLADQFNTYKDDPEFIKEYKDYLKEYVGRENPLTYASHLTEKLGAKIYLKREDLNHTGSHKINNVMGQILLAKKMGAKRIIAETGAGQHGVATATVCAMFGMECVVYMGVEDTRRQALNVFRMELLGAEVVAVEKGQGRLKDAVDAALDDYVENYKNTFYLLGSAVGPHPYPTMVKHFHSVISEESKRQILEKEGRLPDAVLACVGGGSNAIGAFAHYIDEPSVRLIGAEP--------EKAPSLTQGKPGVLHGFKCLVLADEEGNPLPTYSIAAGLDYPGAGPEHSYLKETGRAEYYTVTNEEVLEAFQELSRTEGIIPALESSHAVAYAMKLAPT-MDKEQIIIVNISGRGDKDVEKVFEQLK---QS
MNIYVLLKRTFDTEEKIVV--SNGVIEEDGAEFIINPYDEYAVEEAIKQRDE-HGGEVTVVTIGDEESEKQLRTALAMGADKAVLINT----EEEGDQFTTAKILEAFFEDKEVDLILAGNVAIDEASGQVGPRVAELLGIPYVTTITKLSIDGKTVNIEKDVEGDVEVIESSLPLLVTCQQGLNEPRYPSLPGIMKAKKKPLEELELDDLDIDEEAKTKTIDIFLPAEKEAGKVLDQVKELVSLLKEAKVLMTPDNKGRYGEFGGQFVPELLMPALIELEKAYEEAMVDPSFTEELDYYLKQYIGRETPLYYAEQLSKQLGPKIFLKREDLNHTGAHKINNTIGQALLTIRMGKKKVVAETGAGQHGVATATVCALLGLDCIVFMGAEDMKRQKLNVFRMELLGAEVRSVSQGSSTLKDATNEALRYWASHVNDTHYILGSAVGPHPFPKMVRDLQSVIGKETKLQIIEQTGKLPDAVVACVGGGSNSIGMFHPFIEDEEVKLYGAEAAGLGVETKDHAASLTKGKLGIFHGTLSHLLEDENGQVKEAFSISAGLDYPGIGPEHSHLHVTKRATYKPITDEEALEAFQFLSKTEGIIPALESSHAVALAMKLAKE-MTSKETLVICLSGRGDKDVEQVKARLEA---E
MNIFVLVKRTFDTEEKIVV--TGGAIQEDGAEFIINPYDEYAIEEAIQVRDA-QGGEVTVVTLGGEDAEKQLRTALAMGADKAVLINT----EDELDQFSAAYILAEYLKDKEADLILGGNVAIDGGSGQVGPRVAELLGINYVTTITKLDIDGKTAKIIRDVEGDSEVLEAQLPLLVTAQQGLNEPRYPSLPGIMKAKKKPLEELELDDLDIDEQAKTTTVEIYLPAQKVAGRVLEQVKELVSLLHEAKVVMVQKQAGRYGKFGGQYVPETLMTALIELEDAYKEAQQDPAFYEELNYYLKDYVGRENPLYYAERLTKKLGAKIYLKREDLNHTGAHKINNALGQALLAMRMGKKKIVAETGAGQHGVATATVCALFDLECIIFMGKEDVRRQALNVFRMELLGAKVVSVDQGAGTLKDAVNEALRYWVANVEDTHYILGSALGPHPFPQIVRDFQRIIGLETRKQIVEREGRLPDAIVACIGGGSNAIGMFHPFVNDEDVKLYGVEAAGSGLETGLHAAAIADQKEGVLHGAYMYVLQDDNGFIQEAHSISAGLDYPAVGPEHCHLHDIGRVKYEAVTDQEALEGLQLLSRTEGIIPALESSHAIFYAAKLAKK-MKKDEILVICLSGRGDKDVQTVRDALGGI-GN
MNILVCLKQTFDTEERIVI--EDGQISEDGVEFVINPYDEYAVEEAIRLRDE-HGGEVTVITVGPERAEQALRTAMAMGADKGIIVDD----EESADEYSIARVLATVIEDLDYDIILGGYMAVDDGSAQVGPRLAELLGIPHISTITKLTVDGETVEVEKDVEGDTEYIQSKLPILVTAQQGLNDPRYPSLPGIMKAKKKPLERMDLDDLDVDEEGKTETLEIFLPPEKEAGKILDQVKELVHLLREAKVIMTADSLGRFGKFGGRFVPETLMTALAELETGYRSALADAKFREELKTLLMEYSGRPTPLTLAQRLTELTGARIYLKREDLNHTGAHKINNTLGQGLLARRMGKRKLIAETGAGQHGVASATVAALLGMECKVFMGEEDVRRQQLNVFRMELLGAEVIPVTSGSRTLKDATNEAIRHWVSHVEDTFYLIGSVVGPHPYPEMVRNFQRVIGDETRSQVLEKEGRLPDEVVACVGGGSNAIGMFTAFLEDHSVRLHGVEAAGEGISTDRHAATLTKGSPGVIHGSLTYLLQDEHGQILPAHSISAGLDYPGVGPEHADLKEKGRVRYTTAEDGEALEAVRLLSRTEGILPALESAHAVAEAIKLAKK-GDPDSIVVICLSGRGDKDVDSIRQGLE---GL
MNVIVCLKQTFDTEERIVI--EDGKVSEDGVEFIINPYDEYAVEAAIQLKEE-HGGEVTVITVGPDRAEQALRTALAMGADKAVLIND----E-FGDEHTIAKVLAQAIKRLDYDVILAGYMAVDGGSAQVGPRLAEELGIPHISTITDLKVEGKEALVEKDVEGDTAYMKAPLPALFTAQQGLNEPRYPSLPGIMKAKRKPLDRWDADTLGLNPVSPTEVLEVFLPPEKSAGRVLDQIKELVHLLKEAKVIMSQVDTGFFGEFGGSYVPEPLQPVLKRLDEAFQAYKDDPEFKRELEAYVKDFVGRPSPLYFAERLTQKLGAKIYLKREELNHTGSHKINNVLGQILLAKRMGAKRIIAETGAGQHGVATATGCAMFGMECVIYMGEEDTKRQALNVFRMELLGAKVVPVTRGTRTLKDAVDAALEDLVENYENTFYLLGSAVGPHPFPTIVRHFQSIIGREAREQILEQEGRLPDLVTACVGGGSNAIGLFYPFVSDETVKMVGVEPGGRGSGLGEHAAPINYGTPGVIHGFKCYVMQDDDGNIQPTHSVAAGLDYPGVGPEHSYYHSIGRAEYTTVTDEEALEAFQVLSKAEGIIPALESAHAVAYAMKVAPE-MERDQIIVVNLSGRGDKDVEQVFRLL----NT
MNICVLIKRTFDTEEKIIL--TDGIIQEEGAEFIINPYDEYAIEEAIQIRDE-QGGEVTAVMAGNEDGEKELRTALAMGADKAVLINL----EEDGDQWTTAKVLSTYLEGKNYDLILAGNVAIDGGSGQVGPRVAELLGIPYVTAITKLEIDGRKVKIERDVEGDVEVIEASLPLLVTAQQGLNEPRYPSLPGIMKAKRKPLEQLELDDLDLEEEPKTKVLEIFLPPKKEAGKILDQAKELVSLLREANIIMSTVEKGYFGQFGGSFVPKDLQRALDILEENFEKFKNDSTFNEELAYYLREYVGRENPLTYAKNFTEALGAKVYLKREDLNHTGAHKINNAIGQILLAKRMGATRIIAETGAGQHGVATATACAMFGMECTIYMGKLDTERQALNVFRMELLGAKVVPVEKGQGRLKDAVDAALADYVENYQNTFYLLGSAVGPHPYPTIVKHFQSVISEESKKQILEKEGKLPTAVIACAGGGSNAIGAFAHYLDEPNVRLIGVEP--------EEAPTLTKGVPAVIHGFKCLTLLDENNDPMPTYSIAAGLDYPGIGPEHSYLKETGRAEYVTVSGKEALEAFQQLSKLEGIIPALESSHAVAYAMKLAPQ-LSKEDIVIVNLSGRGDKDVEQVFEML----KK
MNILVCISRVPDTATRILVGPDGKTIDTQGIKYVISPYDEYGIEEGLRLKEK-NGGTVTAVTVGAEASTDILRTALAMCVDKAVLIKA----D-QKDSFFVAKNIAEYAKELNPDIIFMGRQSVDYDSLQMPSMLGEFLGIPSVSVVSKLVVADGKASAERDIEGGKEIVESSLPCIISCQKGLNEPRYPKLPDIMKAKSKPIEMKEPVQT----DVKVTVLGMSIPLKQRIGKILADIDELVRMLHDSKIIMTPDERGKFGKYGGKFVPETLITPLQELEEVYLALKDDKDFNNELNLLHKNYSGRPTPLTFAENLTKFYKGKIYLKREDLCHTGAHKINNTLGQILLAKKLGKKRIIAETGAGQHGVAAATVCAKFGLQCVVYMGEVDMERQSLNVFRMNLLGAKIIPVTSGSKTLKDATNEAIRDWVTNVKDTHYIIGSVVGPHPYPMMVRDFQSIIGIETKEQIFAQENRLPNYILACVGGGSNAIGIFYPFIN-HGVKLIGIEAAGLGLHTNHHSATLSLGKEGIFHGMKTYLLQDENGQVSPVHSISAGLDYPGVGPEHSHLKDESIVNYASVTDDEAIRATKLLSTYEGIIPALETAHAVAYLEYLMPK-TKVEDLIVVNISGRGDKDLTTIREKLNE--NM
MKIIVCVKEVPDTAIALKIKSDSTEIETENIPWVINPYDEYAMEESLRLKER-FVGNVTAITVGTERAESVLKSCIALGADRAIRIND----KKDRDGFVTSKILAKVIKSIGYDIILCGKESVDYGYAQTGQMVAEFLQIQCISAIKKLDVSNKEAACNREIEGGLEVVKCNLPAVFTAQKGLNVPRYASLSGIMRAKKMKIETLEPDALDLNPKPKIKITNLSYPPKRPEGKIIDTAKELVRSLQEARYIMKPDASGHFGMYGGKYVIETLMPALQELENEYMKAKADPAFQEQLKYYLRQYVGRPSPLYYAENLTLRLGAKIYLKREDLNHTGAHKINNTIGSALLTLRMNKKRVIAETGAGQHGVATATAAALFGLECDVFMGEEDIKRQALNVFRMRLLGAKVIPVSTGTRTLKDATSEALRNWITTVETSHYIIGSVVGPHPYPMIVRDFQKIIGEEAIEQIMAVEKRMPDACIACVGGGSNSMGLFYPFLDHKDVRLIGVEAAGFGIETGQHGATLSHGKPGVLHGMMSYLLYDEDGQIQEAHSISAGLDYPGVGCEHSYYRSIGRTEYASITDDEALEGFQLLSRTEGIIPALESAHAIAYAAKHAPT-MKKDAIIIVCLSGRGDKDVTQVADRIGG--KL
MNIYVLLKRTFDTEEKISI--SNGKIEDEGAEYIINPYDEYAVEEAINLKDA-HGGEVTVVTVGDEEAEKQLRTALAMGADKSVLINT----EEEGDQYTTVRILEAYFKENEPDIILAGNVAIDEASGQVGPRLAERLDIPFVTTITDISIDGETVNIERDVEGDVEKVETTLPLLVTCQQGLNEPRYPSLPGIMKAKKKPLEEIEIDDLDLEEEAKTKTLEIFLPPEKQAGKIIEQVKELVSLLKESKVLMLPNHKGRFGDFGGKYVPETLMAPLEELESALDEAMEDETFLKQYENDLKEYAGRPTPLTYADKLTAELGAHIYLKREDLLHTGAHKLNNALGQALLAKRMGKDKIIAETGAGQHGVASATVAAKLGLTCKVFMGEEDTRRQELNVFRMKLLGAEVVPVSSGNGTLKDATNEAIRYWVANCDDHFYLIGSVVGPHPYPRMVRNFQRIIGDETKEQMTRK----ADRIYACVGGGSNAIGMFYPYLEE-DVELIGIEAAGKGINTAEHAATLTKGTPGVIHGSLTYLMQDENGQITEPYSISAGLDYPGIGPEHANLFRTKRVRYESVTDEEALEAVKQLSRAEGIIPAIESAHAVAQAIKEAKE-MSVEDTIVINVSGRGDKDMATLMEHFTE--LQ
MNIYVLVKRTFDTEEKIVV--AGGEIQEDGAEFIINPYDEYAIEEAIQKRDA-LGGKVTVITIGGEDAEKQLRTALAMGADEAVLINT----EDELDQYTSAYILAEYLKDKEADLILAGNVAIDGGSGQVGPRLADLLGINYVTTITSLEIDGTNVKIVRDIEGDSEVLETSLPLLVTAQQGLNEPRYPSLPGIMKAKKKPLEELELDDLDIDEEVKVETVEIYLPPQKAAGRILAQVKELVNLLHEAKVVMT--VKGRFGEYGGQFVPETLMTPLLELERAYEKTKNDPEFLALFHYYLQQYVGRETPLYFAERLTAKCGAKIYLKREDLNHTGAHKINNAIGQALLAKRMGKKKVVAETGAGQHGVATATACALLDLECIVYMGAEDVKRQALNVFRMELLGAKVVAVDKGSATLKDAVNEALRHWVTNVEDTHYILGSALGPHPFPTIVRDFQRVIGDETRTQIIEQEGRLPDTVIACIGGGSNAIGMFYPFVEEQNVQLIGVEAAGAGLTTDKHAAAIYGAQKGVLHGAYMYLLQDDNGFIQEAHSISAGLDYPGVGPEHCYLNDIGRALYESVTDVEALEGVKLLAETEGILPALESAHAIYYAAQLARS-KSADEIIVVCLSGRGDKDVHTLIDAIGG--EA
MDLLVCVKQVPDTT-EVKIDPQTNTLIRQGVPSIVNPFDRNAVEAALQLKEK-HGGKVTVISMGPPQAKDALKECLAMGADDAYLVSD----RGGADTLATSYTLAAAIRKLKFDMILCGKQAIDGDTAQVGPEIAEYLDIAQVTYVAKVAVHGDSVRVEREHEEGYEIIETKLPVLLTVVRSINEPRFPTVKGTMKANRKEIPVIAVGDVDVDSGSPTQVRRIFTPQQRTQGEIIEAVQALFSKLSDAKILMYDEKKGFFGDFGGQYVPDELTPILNELAAAFEECKSDPDFQNELEHYLKTYVGRPSLLYHAERFSEKLGAKIYLKREDLNHTGSHKINNAIGQALLAKKMGKKRVIAETGAGQHGVATATVAALFGMECKIFMGAEDVERQALNVFRMQMLGAEVIAVTSGTQTLKEAVDEAINYWVENCHDTFYVLGSAVGPHPYPSIVRYLQRYIGLEARQQILELERRLPDSVIACVGGGSNAIGLFQGFLDDASVNIYGVEAAGKGVDTDQHAATMTLGKVGVLHGFKSYVLQDDNNEVSPVYSISAGLDYPGVGPEHAYLRDKGRVNYVAVTDKQAVDAFYLLSQTEGIIPALESSHALAYAVELAPK-LPKDHIMIVNLSGRGDKDVQQIAALKK---FD
MNIYALVKRTFDTEEKISV--QNGQIAEDGAEFIINPYDEYAVEEAIRVRDE-HGGEVTVLTIGSEEAEKQLRTALAMGADKAVLINT----EDELDEFGAATIIAEYLKDKEADLILAGNVAIDGGSGQVGPRVAELIGINYVTTITELKIDGDKATVVRDVEGDSETIEAQLPLLVTAQQGLNDPRYPSLPGIMKAKKKPLEELELDDIDLDEEVKVERVDVFLPPEKQAGRVLDQVKELVQLLREAKVIMAPDETGRFGEYGGRFVPETLMPALLELETAYREAKKDPAFVAQLDHYLKDYVGRENPLYFAERLTEAAGAKIYLKREDLNHTGAHKINNAIGQALLAKRMGKTKIIAETGAGQHGVATATACALLDMECLVFMGKEDIRRQELNVFRMELLGASVVSVDQGSGTLKDAVNEALRYWVANVSDTHYVIGSALGPHPFPEIVRDFQRVIGVETRRQILEKEGRLPDAVVACVGGGSNSIGMFHPFVDDAGVALHGVEAAGSGIETGKHAAALTGGRPGALHGAYMYLLQDEAGQINEAHSISAGLDYPGAGPEHSHFRDTGRVTYSSVTDEQALEALKMLSRKEGILPALESSHAVHYAVELASG-MSTDQIVVICLSGRGDKDVITVRDALKGG-NV
MKIIVLMKQTFDTEEKVVV--EGGRIKEDGVQFIINPYDEYAVEEAIRIKEA-GEAEVVVLSYGPPRVEEALRKALAMGADRAILVEA----EPPVDEAFVADVLARVVEKEAPDLLLAGYFSVDNGGGQVALRVAERLGLNHIGAVLKLSVDGRKVRAERDAEGDVEIVEAELPLLVTAQQGLNDPRYPSLPGIMKAKKKPLERISPADLGVERAEKTTVVDRFAPPKREAGKILEAARELVRLLREAKVVMLPDAEGRFGPYGGRFVPETLMAALEELEDAVRRIVPSPGFQAKLAALLQEYVGRPTPLTYAARLSEAYGVSIYLKREDLAHTGAHKINNALGQALLAREMGKSRLIAETGAGQHGVATATAAALLGMRCTIFMGEEDMARQALNVFRMRLLGAEVVAVRHGTRTLKEAVNEALRHWSAHVDETFYVLGSAVGPHPYPLLVRTLQRVIGDEARAQSLSLLGRLPEAVVASVGGGSNAIGIFYPFLSD-PVRLIGVEAAGEGIESGRHAAPLSAGSVGVLHGARTFLLQDDVGHIRPAHSVSAGLDYPGVGPEHAWLKDVGRAEYVAVRDEEALEALKDLSRLEGILPALESAHALAYVKKAAAS-LTG--PVIVSLSGRGDKDVETVARRLGAVLER
MNIFVLVKRTFDTEEKIVV--SGGKIQEDGAEFIINPYDEYAIEEAIQKRDA-LGGKVTVVTIGGEDAEKQLRTALAMGADEAVLINT----EDELDQYSSAYILAEYLKDKEADLILAGNVAIDGGSGQVGPRLADLLGINYVTTITSLEIDGTSVKIVRDIEGDAEVLETSLPLLVTAQQGLNEPRYPSLPGIMKAKKKPLAELELDDLDIDEEVKVETVEIYLPPQKAAGRVLAQVKELVNLLHEAKVVMT--VKGRFGRFGGQFVPETLMTSLEELELAYEEAKKDPSFQEELDYYLKQYVGRETPLYFAERLTKKVGAKIYLKREDLNHTGAHKINNAIGQALLAKRMGKKKIVAETGAGQHGVATATACALLDMECIVYMGAEDVRRQQLNVFRMELLGTKVVAVEKGSATLKDAVNEALRHWVTHIEDTHYILGSALGPHPFPTIVRDFQRVIGDETRAQILQQEGRLPDTVIACIGGGSNAIGMFFPFVEDQDVALYGVEAAGSGVNTDKHAAAIHVGKTGVLHGAFMYLLQDDNGFVQEAHSISAGLDYPGVGPEHCHLHETGRAAYPSVTDEQALEGVKLLCETEGILPALESAHAIYYASQFAKN-RPADEIVVVCLSGRGDKDVHTLMDKLGG--LK
MEIVVCVKQVPDTT-EVKIDPVTNTLIRQGVPSIVNPFDKNAVEAALQLKDT-HGGKVTVISMGPPQAKDALKECLAMGADEAILLSD----RGGADTLATSHTLAAGIKKLKVDIILCGKQAIDGDTAQVGPEIAEHLDIPQVTYVSKIEAEGGKLKVEREQEEGYEIIEVSTPVMLTVVKSINIPRNPTVKGTMKANRKEIPVWTVNEVTVEAGSPTQVRRIFTPTQRTQGEIIEAAALLLQKLSDAKIVM-PDKNGRFGSYGGRFVPETVMPALIELEESYRALQADAGFQAEVEFYFNEYAGRPTRLYHAAKLTQHYRGQIYLKREDLLHTGAHKINNAIGQALLARRMGKKRIVAETGAGQHGVACATVAALFGMECCVFMGQEDMERQALNVFRMRLLGTQVIPVTSGSGTLKDATSEAIRYWVTHIQDTHYIIGSVVGPHPYPMIVRDFQAVIGREVARQVEEI-GAELKYMVACVGGGSNAMGIFYPFRDNAAVRKIGVEAAGKGLNTGEHAASLTHGRPGVLHGALSYLRQDGEGQVIPAYSISAGLDYPGVGPEHACFKDSGQVTYTSVTDKQALAAFQQLARLEGIIPALESSHALAYLEELMPQ-TKETDAIVVCLSGRGDKDVQMVADVLEG--RI
MNIYALVKRTFDTEEKISV--QNGEIAEDGAEFIINPYDEYAVEEAIRVRDE-HGGEVTVLTLGGEDAEKQLRTALAMGADKAVLINT----EDDIDEYTAAAIIAEYLKDKEADLILAGNVAIDGGSGQVGPRIAELLDINYVTTITELKIDGDKANIVRDVEGDSETIEAQLPLLATAQQGLNDPRYPSLPGIMKAKKKPLEELELDDLDLDEEAKTERVEIFLPPEKAAGRILDQVKELVGLLREAKVIMVPDAKGRYGEYGGRFVPETLMPALLELEAAYREAKDDPAFNAELESILTDYVGRETPLYFAERLTEAAGAKIYLKREDLNHTGAHKINNALGQALLAGRMGKRKIIAETGAGQHGVATATACALLGLECIVFMGREDIRRQELNVFRMELLGARVVSVGGGSGTLKDAVNEALRYWVANVQDTHYIIGSALGPHPFPEIVRDFQRVIGTETRRQILGKEGRLPDAVVACVGGGSNSIGMFHPFVDDEEVALYGVEAAGSGIETGKHAAALTGGRPGALHGAYMYLLQDDAGQIEEAHSISAGLDYPGAGPEHSHFRDTGRVTYGSVTDTEALSALRLLCRKEGILPALESSHAVAYATELAKE-MPPDSIVVVCLSGRGDKDVITVRKALEGGGDG
MKIIVCLKQVPESQ-DVRLDPATHNLQREGVKSIINPFDLYALEEGLRVREQ-QGGEVIVLSMGPPQAEAALREALSYGADQAFLLSD----RAGADTWATAFTLAAAVRRLGADLIFCGKQAIDGDTAQVGPEMAAFLDIPHVAWARKLFVRPELLQVERLLDHGYDRVEVQLPALITIVKEINEPRLPSFKAKLRAKSATIPVYGLADLSLGEGSFTRVVKVFPPPPRGQREILEMAATLWSRLQQLQRRM-PDKQGHFGQYGGRFVPETLMPALLELEEAYGRIKRDPDFKKELAGLLKDYVGRPSPLYFAKHLTAELGPKVYLKREDLNHTGAHKINNTLGQGLLAQRMGKKRVIAETGAGQHGVATATIAALLGMECDIYMGTEDIRRQRLNVIRMKLLGARVIPVESGSCTLKDAMNEAIRDWVTNVRHTHYVIGSVAGPHPYPRLVRDFQSIIGQEAKAQIRQQEGRLPDCLVACVGGGSNSMGLFYPFLKD-PVRFIGVEAAGHGIETGRHSATLVAGSVGVLHGACSYLLQDPWGNICEAHSLAPGLDYPGVGPEHSYFKDTGRAQYVAIDDEETLQGFKLLSQTEGILPALESSHAVAYVQKAAKD-FKKDEIVIINLSGRGDKDVEAVAEILE---KI
MKVVVLVKQTFATEARIELD-ESGEIISSRVKKVVNPYDEFAVEEAIQLVERKQAEKAAVLSLGNTETQEGLRQCLAMGVDEAVLIDE----SGGADSSITAELLAAALKKIGFDLILSGYVAVDDNAAQVPMRVAEILGIPHVNVVSRLEVQENSVKAWREADGRTEVLATQLPCLVTADKSLNKPRYPTLPNIMKAKKKPLATYTPADLGVDLSPGCRVVRHFLPAGRAGAHLFEAAAALVSALREAKVVMKPDTHGHFGIYGGRFVPETLIHALNELAEAYHAVRRNQSFKKELSHYLATYAGRPTPLYFARNLSQSLNLNVYLKREDLCHTGAHKINNTIGQGLLARYLGKNRIIAETGAGQHGVASATAARLLKLSCDVYMGTEDMKRQALNVYKMKLLGARVIPVTSGSKTLKDATNEAIRDWVTHVDSTHYLLGSAVGPHPYPAMVRDFQLVIGREARAQIRRCQRSKVDVLIACVGGGSNAIGFFYPFLKD-RVKLIGVEAAGEGLHTKHHAASLRKGSLGVLHGMKSLVLQDRDGQIQLAHSISAGLDYPSVGPEHAFLKQTGRAQYETATDADALRGFHALTQLEGIIPALEPAHAVGYLIKSARR-FKKGSTVMICLSGRGDKDLDVVRRAEHHL-MI
MKIVVCIKQVPDAK-NVRIDPNTHTLVRQGVESIINPFDLFAVEAALRLKDR-HGAHVTAITMGPPQAEEALRDVLSRGVDDAVLLSD----RAGADTWATATALAAAVRKMDVSLIFCGKQAIDGDTAQVGPELATILDIPYATFVKELNLDPDHLKVVRRTDEGTEVWRLPLPALVTVLREVGDPRVPSLKHKMRAKKATLPVWGIQDVGLDQGSYTQVVKVFSPPRRADRVMLDQVEQLYRYLKEAKVLMTPDVRGHFGPYGGRYVAETLMPALLELEEAYLEVRTAESFQKEFRDLLEEYAGRPTPLFHARRLSEACGARIYLKREDLTHTGAHKINNTLGQVLLARYMGKRKVIAETGAGQHGVATATAAALFGMECKVFMGTEDVRRQAPNVRRMELLGAQVVPVASGTGTLKDAMNEAMRYWVGAVRDTFYVIGSVAGPHPYPQMVRDFQRVIGDEARRQILEREGRLPDALVACVGGGSNAMGLFFPFLDD-PVDLIGVEAAGEGVPTGKHAATLGAGSVGVLHGSKSYVLQDENGQIREAHSISAGLDYPGVGPEHAWLKESGRAAYVSVTDREALEAFRRLSLLEGIIPALESAHAVAHAMVEAAR-RDGHQILIVNLSGRGDKDLGIVFR-------E
MNIVVCVKQVPDTATERKLKSDDKTLDREAADGVLNELDEYAVEEALRLKEA-HGGEVTVLTMGPAKATDTIRKALAMGADKAVHLCD----DHGSDALSTSYALAQVLKKIGFDLVILGSESTDARTGVLAAMLAERLGVPQLTLANKVEVNGSAITIQRLTDYGFDKVEASLPAVVSVVEKINEPRYPSFKGIMAAKKKPVETLGIADAEIAANAWSEVVEFAAAPPRAAGTVVDGGVKIAEFLASKKFIMTPDARGKFGVFGGRYVPEALIPALDQVAAEYEKARNDPAFVAELDHLLRTYAGRPTPITEVPRFARHAGARILLKREDLTHTGAHKINNVLGQALLTKRLGKTRVIAETGAGQHGVATATAAALMGLECTIYMGAVDCERQALNVARMKLLGATVVPVTTGSQTLKDAINEAFRDWVTNVDHTHYVFGTVAGPHPFPEIVRDFARIIGVEARRQVLELTGRLPDAVAAAVGGGSNAIGIFHAFLDDEGVRLHGFEAAGRGADTDEHALTLTKGSVGVLHGARTYVLQDDEGQTLPSHSISAGLDYPGVGPEHAWLKETGRATYHGVTDDEAMEAFALLARTEGIIPALESAHALAGALRLGRE-LGPEATILVNLSGRGDKDMGTAMKYFNL----
MNIVVCVKQVPDTATERKLRSDDKTLDRDAADGVINELCEYAVEEALLLKEA-HGGEVTVLTMGPDKASDTIRKALAMGADKAVHLVD----DHGSDALGTSHAMAQALKKIGFDLVVLGSESTDARTGVLAAMLAERLGVPQLTFAKKVEVDGSSIAVQRVTDYGYDKVEATLPAVVSVVEKINEPRYPSFKGIMAAKKKPVEKLGVADAGIDANSWSEVVDFAAAPPRAAGTIVDGGVKAAEFLASKKFVMTPDAQGKFGIFGGRYVPEALIPALDEVAAEYDRARNDPAFLREFDHLLRTYAGRPTTLTEVPRFAEQAGARIILKREDLTHTGAHKINNVLGQALLTKRLGKTRVIAETGAGQHGVATATAAALMGLECVIYMGAVDCERQALNVARMKLLGATVVPVTNGSQTLKDAINEAFRDWVTNVDRTHYLFGTIAGPHPFPEIVRDFARIIGVEARRQMLELTGALPDAVCAAVGGGSNAIGVFHAFIEDSGVALHGYEAGGRGLETGEHALTLTAGSVGVLHGSRTYVLQDEEGQTIESHSISAGLDYPGVGPEHAWLKDSGRAVYHGVTDAEAMEAFALLARTEGIIPAIESSHALAGALKLGRE-LGPEATILVNLSGRGDKDMGTAMKYFDL----
MRIIVCIKQVPDTH-EVKIDPKTGTLIRSGVPSIINPEDRHALETALILKDQ-HGAEVVVLSMGPPQAADALLEALAMGADQAILLSD----RAGADTAATSYALSQAIGKIDIDMIFAGRQAIDGDTAQVGPQIAELLCLPQATYVQNVLLDDKTCRVERAIEDGHEIVDIQLPALFTVLKAPDSPRYPSIRGIMRANEQGILIWGAEDVNADYGSPTQVRRTFVPEQKRTCTILEKCQKLIECFKECQLLM---EKGYFGEYGGSFVPPQLENALKQLDDAFEKYKDDPDFNQELDYYLRQYVGRPNPLYYAEKLSKELGAKIYLKREDLNHTGAHKINNVLGQALLAKRMGVKRVIAETGAGQHGVATATACALFDMDCVIYMGEEDTKRQALNVFRMELLGAKVISVTQGTRTLKDAVDAALGDFAQNYESTFYMLGSAVGPHPFPSVVKHFQAIISREARQQILEAEGKLPDAVMACVGGGSNAIGMFANFIVDSSVNLIGVEPAGLGLETGKHAAPLSAGAPGMVHGFKCYVMADEKGEPLPTHSISAGLDYPGVGPEHSYLKDIGRADYVSITDQESLDAFHRLSRFEGIIPALESAHAVAYALKLAPT-MKPDQIIIVNVSGRGDKDVEQIFNLTN---KY
M------KYVPDATGDRRFED-DTTTDREGVDGLLSELDEYGVEQALRIAEA-HGAEVTVLTVGPDDAKDALRKALSMGADKAVHVND----EHGTDVIGTSAIIAKALEKTEYDLVVCGMASTDGTMGVLPALLAERLGLPQVTLLSEVSLEGNTVKGRRDGDAATEQLEAELPAVISVTDQSGEARYPSFKGIMAAKKKPVQEYDLDDLGIEAGAWTAVETITARPARTAGTVVEGGKQLAAYLAEQKFIMSPDERGHFGPWGGRFMPEALIAAVDELAAFYEKARVDPEFLDEFARLLRDFAGRPSLLTEAPKFAAHAGARVFLKREDLNHTGSHKINNVLGQALLTKRMGKKRVIAETGAGQHGVATATACALMGLECVVYMGEVDTERQALNVARMRLLGARVIPVTNGSRTLKDAINEALRDWVANVDDTHYLLGTAAGPHPFPVLVRDFHRIIGIEAREQILEKAGRLPDVVAACVGGGSNAIGIFHGFIDDPSVRLVGLEPGGDGIDTARHGATLTAGTPGSLHGAMSYVLQDSDGQIAEAHSISAGLDYPGVGPEHAHLKDTGRAEYRPVPDAQAMEAFALLSREEGIIPAVESAHALAGALVLGRE-LGPEGLILVNLSGRGDKDMDTAIKWFGLGVES
MNIVVCVKQVPDTESPRKLKPEDSTLDRGAADGVINELDEYAIEEALLIKEK-HGGEVTVVTMGPEKATDSIRKALAMGADKAVHLVD----DAGSDALGTSYALEKVLGRTGFDLVILGSESTDARTGVLPAMLAERLGVPQLTLASKVEIDGSAIKVQRVTDYGYDKVEASLPAVVSVVEKINEPRYPSFKGIMAAKKKPVETLGIADLGIEAGSASEVTDFAEAPPREKGQIVDGGVKIAEFLASKKFIMTPDSAGRYGRFGGRFAPEALMAALDELTEQFQAAMADPAFTGELDRLLADYAGRPSLLTEARRFSEHAGARILLKREDLNHTGSHKINNVLGQALLTRRMGKKRIIAETGAGQHGVATATAAALLGLECTVYMGEVDTRRQALNVARMRMLGAEVVPVTTGSRTLKDAVNEAFRDWVATVDDTHYCIGSVMGPHPFPMMVRDFHRVIGTEARNQVLELTGRLPDAVAACVGGGSNAIGIFHAFIPDAQVRLYGFEAGGDGVQTGRHAATLTGGSLGVIHGMRTFLLQDEEGQTLETHSVSAGLDYPGVGPEHAWLHDTGRAVYQAVSDAEAMDAFALLCRTEGIIPAIESAHALAGALRIGAE-LDEEPVIVVCLSGRGDKDMHTAARWFGFVTAQ
MEIYVLLKRTFDTEEAIQL--ENGQIEEDGAEFIINPYDEYAVEEAIRVRDA-QSGTVTVVTVGPEDADKELRTALAMGADQAVRISI----EEEADHYSISEVLAGYLKEQTVDLIIAGNVAVDGGSGQVAPRVAELLDIPYVTTITKLELNGTDAVVTRDSEGDTEVIKTSLPLLVTAQQGLNEPRYPSLPGIMKAKKKPLEELELSDLELDEAPRLETIERFLPPNKAAGKILTQVQELASLLREAKVVMTPDALGQYGIYGGRYIPETLMQAVLELEQAYAEVKEDPAFRERMNDLLENYVGRQTPLYYAEHLTRTIGAKIYLKREDLNHTGAHKINNTIGQALLAERMGKRKIVAETGAGQHGVATATVCALLDLECVIFMGEEDIRRQELNVFRMELLGAKVVSVTQGSRTLKDAVNEALRYWVKHVDDTHYLMGSVLGPHPFPEIVRDFQAVIGQETRTQILEKEGKLPEAIVACVGGGSNAIGMFHPFIDDEEVALYGIEAAGSGLETEKHAATMSKGEVGVLHGSMMYLLQDEHGQVTEAHSISAGLDYPGVGPEHSLLKDIGRVQYEAVTDQQALDALQLLCQKEGIIPALESAHAVAHAKELARG-MQPEEVVVICLSGRGDKDVMTVRNALKG--EA
MKILVLLKQTFDTEEEIVL--VNNALNESGVKYVINPYDEYALEQAVLLKEQ-QGAEVTVVTAGPVRAEEALRTAIAVGADRAVLIDD----ELAGDEYTISKVLVAFAKQESYDLILAGHMSVDDGAAQIGPRVAEELGLPHISTITSLVIDGQTARAEKDVEGDLETIEVTLPVLLTAQQGLNEPRYPTLPGIMKAKKKPIERVTAADLGIDTASKTAILNQYLPEKKTAGRILEQAAELVDVLREVKVVMT--QKGRYGRFGGQFVPETLMTALQELEVAYNDAKQDESFQQELAYYLKDYVGRETPLYYAEGLTKELGAKIYLKREDLNHTGAHKINNAIGQALLAKRMGKQKIVAETGAGQHGVATATACALLNLECVVFMGAEDVRRQQLNVFRMELLGTKVIPVEKGSATLKDAVNEALRYWVTNIDDTHYILGSALGPHPFPEIVRDFQRIIGDETRAQILEKEQRLPDAVVACVGGGSNAIGMFYPFVDDEAVRMYGIEAAGSGVDTQKHAAAIHDGKVGVLHGALMYLLQDENGFVQEAHSISAGLDYPGVGPEHCYLHDIGRVQYPHISDAEALEGVKLLCRTEGILPALESAHAIAYTAKLAKT-MSTDELLVVCLSGRGDKDVHTLIEALGG--GQ
MNIIVCIKQVPDTS-EVKIDPVTKTLIREGVPSIINPEDKNALEEAIRIREK-YGGKVTVITMGPQQAEEALREALAMGADEAYLLSD----KAGADTCATAKTLATMIKKLEYDLVFCGRQAIDGDTAQVGPQLAEQLGIPQVTYVKEIKVEGDSLIVKRTLEDGYEVIKVKMPVLLTATKELNTPRYPSIKGIFEAYRKEVKIVTASELGIDPGSPTRVIATTTPETERAGEIFECVQNLVQRLVEKHLIM----KGRFGRFGGQYVPETVMNALIELEREFEEAKKDEKFMEEYRYYLKEYSGRPTPLYYAENLTKRLGAKIYLKREDLNHTGAHKINNVLGQVLLAKRMGKKRIIAETGAGQHGVATATAAAMFGMECEIFMGEEDIKRQALNVFRMKLLGAKVTAVTSGTRTLKDAVNEAIRDWVTNIETTFYVIGSVVGPHPYPTMVRDFQRVIGDETKEQILEKEGRLPDYVVACVGGGSNAMGIFYPFIEDKGVKLVGVEAAGEGIETGKHASAMAKGSVGVLHGMMTYLLQDEEGKILPVHSISAGLDYPGVGPEHAYLKEIGRAEYVYATDEEALAAFMDLSRTEGIIPALESAHALAYAMKLAKK-LDEDKIIVVNLSGRGDKDVNTVAKVMGV--EL
MNIVVCVKQVPDTATERKLRSDDKTLDRDAADGVVNELDEYAVEEALRLKEA-HGGEVTVLSMGPAKATETIRKALAMGADKAVHLHD----DHGSDALGTSYAISQTLKKIGFDLVILGSESTDARTGMLAAMLAERLGAPQLTLAGRVEIEGTAIRVERITDYGYDKVEASLPAVVSVVEKINEPRYPSFKGIMAAKKKPVETLGVADAEIAANAWSEVVDFAAAPPRAAGTVIDGGAKAAEFLASKKFIMTPDIHGKFGKFGGRYVPEALIPALDEVAAEYEKAKTDLGFLREFDHLLRTYAGRPTTLTEVPRFAGHAGARILLKREDLTHTGAHKINNVLGQALLTKRLGKRRVIAETGAGQHGVATATAAALMGLECVIYMGAVDCERQALNVARMKLLGATVVPVTNGSQTLKDAINEAFRDWVTNVDHTHYLFGTVAGPHPFPEIVRDFARIIGVEARRQVLELTGGLPDAVCAAVGGGSNAIGVFHAFIEDEDVRLYGYEAGGRGVETGEHALTLTEGSVGVLHGARTYVLQDEEGQTIESHSISAGLDYPGVGPEHAWLKDTGRATYEGVTDEEAMEAFALLARTEGIIPAIESSHALAGALRLGRE-LGPDAVILVNLSGRGDKDMGTAMKYFNL----
MNIVVLVKQVPDTNSERRLTDSDHTLDRASADVVLDEINERAVEEALRLQEA-HGGEVTVVTMGPDSATDALRKALSMGADKAVHLSD----AHGSDAVQTARALAKVIGTVGVDLVLAGNEATDGRMGALPAMVAEVLGLPALTHARKVEIDGTTVRVERETDEGVAFVEASLPAVVSVGEKINEPRYPSFKGIMAAKKKPVATLGLADAGIDANATTTVLEVAPKPPRSGGQKIDGGVRIAEFLVAQKLIMSPDERGHWGPWGGRFMPEALIAALDELAAEYDKARLDPEFVGEFQRLLRDYAGRPSLLTEAPRFAEHAGARVLLKREDLNHTGSHKINNVLGQALLTKRMGKKRVIAETGAGQHGVATATACALMGLECVVYMGEVDTRRQALNVARMRLLGAEVIPVSTGSRTLKDAINEALRDWVTNVDTTHYLLGTAAGAHPFPLIVRDFHRVIGVEARAQVLERVGRLPDAVVACVGGGSNAIGIFHGFLDDPSVRLVGCEPGGEGVGSGRHGATLTAGTPGVLHGARSYLLQDEDGQTTEAHSISAGLDYPGVGPEHSWLKDQGRAEYRPVTDAEAMAAFRLLSRTEGIIPAIESSHALAGALELGRE-LGEGAVVLVNLSGRGDKDVDTAAAWFGLSEEA
MNIVVLVKQVPDTETERKLDPADSTVDRAASDGVINELDEYAIEEALRLKEK-HGGEVTILTVGPEQATDSIRKALSMGADKAVHVCD----DAGSDALQTAYAIAQTLGTLEYDLVILGSESTDARTGVVGAALAEYLGLPQLTLANKVDVDGTSVKIQRQTDDGYQVVEATLPAVISVVEKINEPRYPSFKLIMAAKKKPVTKLSIAEAGIDANATTQVVDFAPAPPRTAGTVVNGGVLIADFLASKKFVMTLGEGGHYGRFGGRFSPEALVAALDEVAVAWEKAKNDPDFQAELQRLLTEYTGRPSPLTEAHNFREHCGARILLKREDLNHTGSHKINNVLGQALLTKRMGKTRVIAETGAGQHGVATATACALLGLECVIYMGEEDTRRQALNVARMRMLGAEVIPVTVGSRTLKDAVNEAFRDWVTNVETTHYLLGTVAGPHPFPSMVRDLHYIIGAEARQQVLDRTGALPDAVAACVGGGSNAIGIFAAFIPDESVRLYGFEAGGDGLDTGRHAASITGGSVGVFQGARTFVLQDEYGQTVPSHSISAGLDYPAVGPEHAWLAESGRATYAPITDAEAMEAFRLLCRTEGIIPAIESAHALAGARKIGAE-LGPDATILVNVSGRGDKDMTTAATYFGLLDDR
MNIVVLVKQVPDTWSERKLTDADHTLDRESADAVLDEINERAVEEALQLQEA-HGGEVTVIAMGPDRATDAIRKALSMGADKAIHVSD----EHGSDVLATAKVLAKAIGTVNVDLVIAGNEATDGRAGAVPAILAELLGLPQVTQLRKVTVEGTTIKGERETDEGVAFLEATLPAVVSVTEKINEPRYPSFKGIMAAKKKPVSTVTVADLGIDAGAWTQVLEAAPKPPRGAGERVDGGSKIAEFLVGQKLIMGPDERGHFGPWGGRFVPEALIAAVDELAAEYDKARIDPDFVNEFQRLLKDFAGRPSLLTEAPKFGEHAGTRVFLKREDLNHTGSHKINNVLGQALLTKRMGKKRVIAETGAGQHGVATATACALLGLDCVVYMGEVDTERQALNVARMRLLGAEVIPVKSGSRTLKDAINEALRDWVANVDETHYLLGTAAGPHPFPLLVRDFHRIIGIEAREQILEKAGRLPDAVVACVGGGSNAIGIFHGFIDDLDVRLVGVEPGGSGVESGSHGATLTAGTPGSLHGAMSYVMQDEDGQITEAHSISAGLDYPGVGPEHSHLKDIGRAEYFPVTDAEAMDAFALLSRTEGIIPAIESSHALAGALKLGPS-LGPDGLLVVNLSGRGDKDMDTAVAYFGLGDQA
MNIVVCVKQVPDTATERKLRSDDKTLDRDAADGVINELCEYAVEEALLLKEA-HGGEVTVLTMGPDKASDTIRKALAMGADKAVHLVD----DHGSDALGTSYALAQTLRKIGFDLVVLGSESTDARTGVLAAMLAERLDVPQLTFANKVEVNGASIAIQRVTDYGYDKVEATLPAVVSVVEKINEPRYPSFKGIMAAKKKPVEKLGVADAEIDANSWSEVADFAAAPPRAAGTIVDGGVKTADFLASKKFVMTPDVHGKFGVFGGRYVPEALIPALDEVAAEYEKARNDAGFLREFDHLLRTYAGRPTTLTEVPRFAEQAGARIILKREDLTHTGAHKINNVLGQALLTKRLGKTRVIAETGAGQHGVATATAAALMGLECVIYMGAVDCERQALNVARMKLLGATVVPVTNGSQTLKDAINEAFRDWVANVDRTHYLFGTIAGPHPFPEIVRDFARIIGVEARRQMLELTGRLPDAVAAAVGGGSNAIGIFHAFIGDEGVQLHGYEAGGRGLETGEHALTLTEGSIGVLHGSRTYVLQDEEGQTIDSHSISAGLDYPGVGPEHAWLKDTGRASYHGITDAEAMDAFALLARTEGIIPAIESSHALAGALKLGRE-MGPEATILVNLSGRGDKDMGTAMKYFNL----
MNIYVLVKRTFDTEEKIVI--SGGAIQEDGAEFIINPYDEYAIEEAIKVRDS-EGGTVTVITVGNDESEKQLRTALAMGADQAVLINA----EEDLDQFSVATILAAHLKEQDVDLIFAGNVAIDGGSGQIGPRLAELLDINYVTTITGFELNGRDVKIVRDVEGDSEEITTSLPLLVTAQQGLNEPRYPSLPGIMKAKKKPLEELELDDLDLDEEPKIKTVEVFLAPEKQAGRVLDQARELISLLREAKVIMVTEKKGRFGKFGGQFVPETLMTALNELEQAYEEAKQDPSFQEELQDYLHNYVGRENPLYFAKRLSEHLGPKIYFKREDLNHTGAHKINNALGQVLLAKRMGKKKVVAETGAGQHGVATATVCALFDMECVIFMGREDVKRQELNVFRMELLGATVQPVDSGSATLKDACNEAMRYWVTNVENTHYILGSALGPHPFPTIVRDFQRIIGDETRRQILEKEQRLPDAVVACVGGGSNAIGMFTPFVEDEGVRLYGVEAAGHGIPTGEHAAAFADLKEGVLHGSYMYLLQDDHGMVQEAISISAGLDYPGVGPEHCYLHDIGRVEYKSATDEDALEGFKLLSKIEGIIPALETSHAISFASKLAKE-MTKDEIMVICLSGRGDKDVAQVRDALGG--HD
MKIAVCVSQVPDTATRIKIGSDHKSIDPTGVTLIINPYDEFAIEEALKTKEK-VGGDVYVISVGDDSVKETLRKALAMGADEAILLKS----S-NKDSLAIAKALSDEIKSLGCELVFCGKQSVDFDSGITGQLVAEMLGYNCVSVVVDFKLDGNKIIAEREIEGGREVVETELPAVVTAQKGLNEPRYASLKGIMAAKKKTIAEKPAFDS----EVFTEILDMHLPPSKQPGRILSAVPELVRLLREAKVIMIPDSKGKFGRFGGKFVPETLITPLQQLEEAYLNLKDDKSFNDELNYLNIEFTGRPTPLTFAERLTKHFKAKIYLKREDLCHTGAHKINNVLGQILLAKHLDKKRIIAETGAGQHGVATATACAKFGLQCFVYMGETDIERQKPNVFRMKLMGAEVVPVKSGSRTLKDATNEAIRDWVTNVEDTHYIIGSVVGPHPYPMIVRDFQSIIGKETRKQIIEKENRLPDYLLACVGGGSNAIGMFFPFINDVNVKKIGIEAAGKGLDTDEHCATLTKGRDGIFQGMKTYLLQDEAGQVREVYSISAGLDYPGVGPEHSFLKEENLVEYYSITDKEAIEAVKLLSRTEGIIPALETAHAIAYLKYLMPK-TTEDEIVIINLSGRGDKDLNTIMEFL------
MKIIVCVKQVPDTA-NVKLDPETHTLKREGVASIINPFDLFALEAGLRLREQ-AGGELQVLSMGPPQAAEVIKQAIEFGADGGLLLAD----RAGADTWATTAALAAGVKALGADVVICGKQAVDGDTAQVGPGLAMRLGIPQVAFVKGFEVDGQSLVVERQMDDGFDVVKLPLPGLITVVREVGEPRPPSLKGKMRAKKYQVPVKGAADMGLDAGSYTQVVEVFAPQASGEREMLEAGAAVIDRLVQAKVIMAPSEQGRFGAFGGRFVPETLMPALEELEAAFRQARSDQAFQEELNGLLVDYAGRATPLYEAKRLSRELGARVFLKREDLTHTGAHKINNALGQVLLAKRMGKRRIIAETGAGQHGVATATAAALMGLECEVYMGTLDIQRQAPNVTRMRMLGAQVVPVESGSRSLKDAVNEGIRDWVTNVETTHYIMGSVIGPHPYPIMVREFQAVIGREAREQILAKEGRLPRVAMACVGAGSNAMGLFHAFRDD-PVELIGVEAAGHGLETGKHAASLSAGRPGVLHGAYMHLLQDAHGQIIEAHSIAAGLDYPGVGPEHSFLKELGRVSYAAVTDRQAVEAFRLLCRTEGIIPALESSHAIAYLRELAPK-LSPEDMILVCLSGRGDKDVAHVESYLED--NA
MNIVVCVKQVPDTATERKLRSDDNTLDRDAADGVVNELDEYAVEEALKLKEA-HGGEVTVLTMGPGKATDTIRKALAMGADKAVHLSD----DHGSDALSTSYAMAQVLKKIGFDLVILGSESTDARTGVLAAMLAERLGTAQLTLANKVEVEGSSIRIQRLTDYGFDRVEATLPAVVSVVEKINEPRYPSFKGIMAAKKKPVETLAIGDASIDAAAWSEVVDFAAAPPRAAGTIVDGGAKAADFLASKKFIMTPDVHGKFGIFGGRYVPEALIPALDEVAATYEKAKNDAEFLREFDHLLRTYAGRPTTLTDVPRFSEQAGARVILKREDLTHTGAHKINNVLGQVLLTKRLGKKRVIAETGAGQHGVATATAAALLGLECVIYMGAVDCERQALNVARMKLLGATVVPVSNGSRTLKDAINEAFRDWVTNVDTTHYLFGTVAGPHPFPEIVRDFARIIGVEARRQMLELTGKLPDAVCAAVGGGSNAIGIFHAFIGDHDVQLHGYEAAGHGLESGEHALTLTAGSVGVLHGSRTYVLQDDEGQTIESHSISAGLDYPGVGPEHAWLKDSGRATYHGVTDDQAMAAFSLLARTEGIIPAIESSHALAGALELGRE-LGPEATILVNLSGRGDKDMGTAMKYFNL----
MNIVVLVKQVPDTWSERKLTDADHTLDRESADAVLDEINERAVEEALQLQEA-HGGEVTVIAMGPDRATDAIRKALSMGADKAIHVSD----EHGSDVLATARVLAKAIGTVNVDLVIAGNEATDGRAGAVPAILAELLGLPQVTQLRKVTVEGTTIKGERETDEGVAFLEASLPAVVSVTEKINEPRYPSFKGIMAAKKKPVSTLTVADLGIDAGAYTQVQEASPKPPRSAGQRVDGGSKIAEFLVGQKLIMGPDARGHFGPWGGRFVPEALIAAVDELAAEYDKARLDPEFVNEFKRLLRDFAGRPSLLTEAPKFAEHAGTRVWLKREDLNHTGSHKINNVLGQALLTKRMGKQRVIAETGAGQHGVATATACALLGLDCVVYMGEVDTERQSLNVARMRLLGAEVIPVKSGSRTLKDAINEALRDWVANVDDTHYLLGTAAGPHPFPLLVRDFHRIIGIEAREQILEKAGRLPDAVVACVGGGSNAIGIFHGFIDDADVRLVGVEPGGSGLDSGSHGATLTAGTPGSLHGAMSYVMQDEDGQITEAHSISAGLDYPGVGPEHSHLKDIGRAEYFPVTDAEAMEAFALLSRTEGIIPAIESSHALAGALKLGPS-LGPDGLLVVNLSGRGDKDMDTAVKYFGLADQA
MEIIVCIKQVPDTT-EVKIDPEKGTLMREGVPSIVNPFDKNAVEAALQLRDE-KGGKVTVITMGPPQAVDALRECLAMGADEAVLLSD----RASSDTWATSYTLAMAIEKINYDLILCGKQAIDGDTAQVGPGIAEHIGLPQVTYVQKIETNDDGLVVERAIEGGYEVLTVGLPAMIAVEKSINEPRFPTMMGTMKAHKKEVPTWGAAEIEADEGSPTRVKRIFAPERKSQGEMIQVCTLLVEKLLDKKVIMM-QVAGKFGIYGGQYVPETLMGALHELEESYNILKEDVSFKKEYTDILQNYVGRPTLLYKAEKLSKHLGATILLKREDLNHTGAHKINNALGQALIARRMGKKRVVAETGAGQHGVAAATAAALLGLECVVYMGEEDIKRQALNVFRMKMLGASVTPVTSGSRTLKDATNEAIRDWVTNVRDTFYVLGSATGPHPYPTMVRDLQSIIGLEARKQALEMTGRLPDILIACVGGGSNAIGLFHPFLED-DVHMIGVEAAGKGVETSEHAATMTKGTPGVLHGTLSYLLQDENGQVAPVHSVSAGLDYPGVGPEHSFLKDSKRVEYVSVTDDEALEAFGLLTREEGIIPALESSHALAHLAKIAPQ-YNSDTIILLNLSGRGDKDVETVANLAGV--KL
MKILVCLGNVPDTTTKIKISDN--KLDATGIQWIINPWDELALTRAMELKED-ANNGVSVVSVGLASAEPTIRKALAIGADEAFRIDC----E-PTDAFFTATQLSLVAKD--FDIVLTGIESSDYNGISVGGMLAEIIGSASVSAVSSLNIDADKIIVSREIDGGKETVSTQLPVVLTVQKGIKDPRIPAMRGIMMARQKPLKVIAATST----ANLTEILKFEMPQAKGKCKMVENVAELVNLLREAKVIMNADKNGYYGEFGGAFIPEMLRQNVESLRAVYHKIIESAEFQKEFTGLLRNYAGRPSPLFFAKRLSNKYGAKIYLKREDLNHTGSHKINNTIGQILLARNMGKTRIIAETGAGQHGVAAATVCALMGLECVVYMGETDMVRQEPNVKRMEMLGARVVPVRSGNKTLKDATNEALRDWICNPVNTFYIIGSVVGPHPYPDLVARFQSVISEELLSQLREAEGTNPGYILACVGGGSNAAGIFYHYINRKNVRLVGVEAGGEGINTGLTAATIAVGETGIIHGSKTLLMQNKDGQITEPYSISAGLDYPGVGPIHAWLARTGRADYLNVTDKEALTAAYELTRLEGIIPALESAHALAALGKLK---VKKTDIIVVNVSGRGDKDMQAYLEA-----KT
MHIAVLLKQTFDTEEKIAI--HEGKIQDEDVKWVVNPYDEYAIEAAIQWKEQ-HGGHITVYTAGPDRAGEALRTALAMGADEAVHIEL----EQAVDEWGIAQCLYHVLKDRQVDLLLAGNFSIDQGSSQTAIRLSTLLQWPHAGAITKLEVDETTAAIERDAEGDTEYVNVSLPALFTCQQGLNEPRYPSLAGIMKAKKKPVTTVPASELLALLTQKTQRELLELPPPRMSGQMLEQVQQLIQALRSSNVFMIHLNEGYFGEFGGSFVPPELQEVLDYLSTQFNKYKDDPEFNEEFRYYLREYVGRENPLTYVKQLTDAWGAKIYLKREDLNHTGAHKINNVIGQILLAKRMGAKRVIAETGAGQHGVATATACAMFNMDCVIYMGAEDTRRQALNVFRMELLGATVVPVNKGQGRLKDAVDEALSDLVQNYQNTFYLLGSAVGPHPFPTMVKHFQSIVSEESKRQILEKEGRLPDAVLACVGGGSNAIGAFAHYLDEPSVRLIGVEP--------DQAATLTQGVPSLIHGFKCLVLLDEQGNPKPTYSIAAGLDYPGIGPEHSHLKVTGRAEYVTISNEEVLAAFQELSRTEGIIPALESAHAVAYAKNLAPT-MSKDQIIIINLSGRGDKDVEQVFHML----KK
MNIYVLLKRTFDTEEKIIV--SDGRIEDESAEYIINPYDEYAVEEAIKQRDE-HGGEVTIVTVGDEEAEKQLRTGLAMGADKAVLINT----EEHGDQYSTAKILQAYFEDKEADLILGGNVAIDEASGQVGPRLAEALDINYVTTITALEIDGETANIDKDVEGDVEKIETSLPVLATCQQGLNEPRYPSLPGIMKAKKKPLEELELDDLDLDEEAKTETVEIFLPPEKEAGRVLDQVKELITLLKDAKVLMTPDAAGRYGQFGGRFVPELLMPALLELEESYKSAMNDPAFINELNYYLNDYVGRETPLFHAENLSRKLGPSIYLKREDLNHTGAHKINNTVGQALLTKRMGKKKVVAETGAGQHGVATATVCALLGLECVVFMGQEDIRRQKLNVFRMELLGAKVESVSQGSGTLKDAVNEALRYWVSHVEDTHYIIGSVVGPHPFPKMVRDFQSVIGRETKRQHRNATGRLPDAVIACVGGGSNAMGMFHPFVEDESVDMYGVEAGGSGIESNKHAATLSAGSVGLLHGTMTHLLQDSHGQIEEAHSISAGLDYPGVGPEHSHLHDSGRVTYTSVTDEEAIDAFKLLSQTEGIIPALESAHAVAFSVKLAKE-MDESESLVICLSGRGDKDVESVKDVLGG--DE
MKIAVLLKQTFDTEDRIVV--KDGAVVPEGVTYIINPYDELAVEEALRIKEK-AGGEVVVISAGDGKVQEALRKALAMGADRAVRVDM----EA-VDEAIVATALATVIQEGGFDLVIGGWRAIDDGSAQVAVRVAEQLNLPQLNVVTKLQIEGGKAIAWREIDGGSEVIEAPLPALVTAQRGLNDPRYPNMKGIMQAKKKELKTVSASSL-LPATAKVKVLETFLPQAKAAGKIFSAVQALVSALREAKVIMILPPDGRFGAFGGAFVPETLKPALEELEAAFRQMTDDAVFREELQTLLAEYAGRPSRLYFARRLTEHLGARLYLKREDLNHTGSHKINNTLGQVLMAKRMGKKRVIAETGAGQHGVATATACALFGIPCEVYMGAEDVERQALNVLRMQLLGAKVIAVTSGTRTLKDAINEAMRDWVANVQDTFYCFGTAAGPHPYPSIVRYFQSVIGIEARAQILDKEGRLPDAVLACVGGGSNAMGMFSGFLDDASVRLIGVEAGGDGVKTGRHSASLTAGLPGVLHGAVSYLLQDDDGQIMGTHSIAAGLDYPGVGPQLSYLKDSGRAEFVAITDKEALEGVRILALTEGILPALESAHAIAQAAKMAPQ-MSPDSLLIVNLSGRGDKDVHTLAGEVG-----
MNIIVCMKQTFDTEERIVL--DNGKIKEDGVKFVINPYDEFAVEEAIRLKEQ-HGGQVTVITLGPPRAEEALRTALAMGADDAVIIDD----PLFGDEYTAAQVLAKAVEKHPYDIILAGNQAVDDGSGQVAVRLAELLGIPHIGTVTKLEVADGKVRAERDAEGDVEVVEGDLPILVTAQQGLNEPRYPSLIGIRKANKKPITRYTAADLGLDAGAKAEILEIFLPKPKVGGRILDQVKELVQGLRDEKVLMTPDERGRFGRFGGQYVPETLMSALEALEKDYLKWKDDERFCNDLHRFLTDYAGRPTPLYFAERLTNHVGAQIWLKREDLTHTGAHKINNTIGQGLLAHYTGKRRVIAETGAGQHGVATATVAARLGLSCTVFMGEEDIRRQALNVFRMRLLGAEVVSVSSGTGTLKDAMNEAIRHWVEHVEDSFYVLGTVGGPHPYPVMVRNFQRVIGDETRAQILEKVGRLPDAIVACVGGGSNAMGIFYPFLEDEGVRLFGVEAAGKGLSTGLHAAALEGGEPGILHGCFTYLLQDRYGQVKPAHSISAGLDYPGVGPEHAYLYETGRVKYVGVTDDQALDAFHRLAELEGILPALESAHAVAYTLELARK-MDPDQVVVISLSGRGDKDVETLMRQQGD--SE
MKILVLLKKTPDTETKIEIASDGATIDHSNTKFIINPYDEFAIEEALQIKEK-VGAEVVIASFGDASCKDLIVKGLAMGADRGVLVSN----DDSADSLAVAKVLKAVVESEQASLVLCGKQAIDDDNMHVGTMVAELLDWPHVNVAGKVTIEGESCTVEREVEGGQEVHQFNLPGVVGANKSLNTPRYTSLPGIMKAKRKPFDNKSLADLGLNASNTVVLKGLEYPAEKPAGQVFSMVGKVVELLREAKVLMKPDEKGYFGRYGGRFVPETLVEPVKELEAGFRKYCGDDDFQQELDEILRDYVGRPTPLSYAKRLTEHLGAKIYLKREDLLHTGAHKINNAIGQVLLAKRMGKHRIIAETGAGQHGVATATAAALLGVECIVYMGAVDVERQALNVKRMNLLGAKVVAVDSGTRTLKDAINEAMRDWVTNVKTTFYCLGSALGPHPYPEMVRNFHRVIGQEAREQILKAEQRLPDELVACVGGGSNAIGLFHAFLDDESVAMVGVEAGGYGIASGKHAARFSGGSAGILHGTYTHMLQNHDGQIQETHSISAGLDYPAVGPEHANLAELGRATYTYADDEAAKDGFRALSRYEGIIPALETSHAVAYVLKRAPE-LAKDKIMIINVSGRGDKDLEGVA--------S
MKIIVCIKQVPDTN-EVRIDPKTGTLIREGVPSIINHDDKNALEEALKLKDK-YDVHVTVLTMGPPQADVALREALAMGADRAILLSD----RAGSDTWATAKTLTAAVKKIDYDIIFCGRQAIDGDTAQVGPQLAEDLGIPQITYVTHLEVNGKEVKAHRALEDGYEVLTTKMPCLLTAIKELNEPRYPSVKGIFEAYRKQVEVWSAKDIDINLSSPTNVRRTFTPSPKGQGMILDTVQELLFKLGEKHLIM----DKNFGRFGGQYVPKALVEPLAELEEAFENYCYSEDFKNIYKKYLEEYVGRPSLLYYADRLTKKLGAKIYLKREDLNHTGAHKINNVIGQILLAKYMGKKRVIAETGAGQHGVATATGAALFGMECTIYMGEEDMRRQKLNVFRMRMLGAEVKAVAYGTGTLKEAVDEAFEEYMKRYDDTFYVVGSAVGPHPYPLMVREFQKVIGEEAKAQILEVEGRLPDYIIACVGGGSNAIGLFHDFIKDDEVRIIGVEAAGHGIESGEHACAIEGGKIGILHGMKTYIMADDNGNIKPAYSISAGLDYPGIGPEHAYLKDIGRVKYVSVTDDEAMEGFRMLCETEGIIPAIESSHALGYAVSEVPK-MNKDEIVIINLSGRGDKDVNTAYKYFEKH-YY
MHIAVCVKRTPSST-TVAIGG-DGKVQTAGLPHGINPFDEYAVEEAIRITEK-LGSKVTILSAGAAESEEVVKAALALGADEGVLLTD----PDGSDTIATSRILAAAVEKLDVKLVLFGKQTNDGESGHMTALVGARMKRPSVVAVRKIAIDETSITVERMTEDGADTLKLALPAVVGVTKEINEPRLPSLKGKMKAKKAVVAKWSASDLALDPGSRTAVVTMEPVPARGSGLRIEQAKNLVAKLKEAKFIMS--APGRFGRFGGRYAPETLMGPLLELEAAYLRLKGEPAFQAELAALLKDFVGRPTPLTKAERLGGALGLELYLKREDLAHTGAHKINNTVGQVLLARRMGKTRVIAETGAGQHGVAAATAAARLGLSCTVYMGSVDMERQALNVFRMRLLGAEVRAVDCGSRTLKDAVNEAMRDWAASVKDTHYVLGSALGPHPFPTIVRDFQACIGREARAQILAQAGRLPDLAVACVGGGSNAIGLFSGFLGDTGVALVGVEAGGVGLGPGQHAARFAAGKPGILHGTFTMLLQDADGQVRPTHSVSAGLDYPAVGPEHAALAESGRARYESVSDAEALAAFDRLAREEGILPALESAHAVAWLCRQARR-L-QSQLVVLNLSGRGDKDVETARRARGSREGG
MNIVVCVKHVPDAQSDRTFEAEDNTTDRENIDGLLSELDEYAVEEALKIKEG-SSGEVTVLTMGPAKAADAIKKALQMGADKGVHVSD----EAGSDALATSLILAKAVEKIGADLVLTGMASTDGTMSVVPAMIAERLGLPQVTFASEVTFDGGGVTIRRDGDVATEMVHSSLPAVVSVTDQINEPRYPSFKGIMAAKKKPIETWALSDLGVEAGAWTEVLSVSKRPPRQQGLIVNGGAVFAEYLSLQKFIMTSPGIGRFGAYGGRYVPEALVAALEELDEARLKAEVDPDFIAELTRLQLTYTGRPSLLTEVPRFAEHAGARIFLKREDLNHTGSHKINNVLGQALLTKRMGKTRVIAETGAGQHGVATATAAALMGLECVVYMGERDTQRQALNVARMRLLGAQVVPVTHGSRTLKDAVNEAMRDWVTNVSTTHYVLGTVTGPHPFPEMVRNFHKIIGEEARAQLLAEVGRLPDAVCACVGGGSNAMGIFHAFVPDESVRLFGFEAGGEGIDSGKHAARFSTGTPGVLHGAATYLLQDDDGQTIESHSISAGLDYPSVGPEHAYLHDTGRAQYRPIVDDEAMEAFGLLCRSEGIIPAIESSHALAGALQVGRE-LGEGAVVLVSLSGRGDKDVDTAARWFGLLDGS
MNIVVLVKQVPDTWSERKLSDADHTLDRDAADAVLDEINERAVEEALVLQAE-HGGEVTVLSMGPDRATDAIRKALSMGADKAIHVSD----PHGSDALTTAKVLAKALATV-FDLVVAGNEATDGRAGAVPAILAELLGLPQLTHVRKVTVEGGVVKAVRETDEGVAHLEASLPAVLSVNEKINEPRYPSFKGIMAAKKKPVTTLTASDLGLGAAAWTQVVEAAPKPPRTAGQRVDGGSKIAEYLVGQKLIMTPDERGHFGRWGGRFMPEALIAAQDELAAEYEKARVDPEFLGEFARLLKEYAGRPSLLTEARRFAEHAGARVFLKREDLNHTGSHKINNVLGQVLLTKRMGKKRVIAETGAGQHGVATATACALMGLDCVIYMGEVDTERQALNVARMRLLGAEVIPVGTGSRTLKDAINEGLRDWVASVDHTHYLMGTAAGAHPFPMMVRDFHRVIGIEARQQVLDQAGRLPDAVAACVGGGSNAIGIFHGFIDDPSVRLVGLEPGGDGVETKRHGATLTKGTAGSLHGAMSYVLQTEDGQIAEAHSISAGLDYPGVGPEHAHLKDTGRAEYRPITDAQAMDAFALLSRTEGIIPAVESAHALAGALDLGRE-LGPDGLIVVSLSGRGDKDMDTAVSWFGLGVAS
MNIVVLVKQVPDTYSERKLSDTDHTLDRDSADAVLDEINERAIEEALQIKEA-HDGEVTVLSVGPDRATDAIRKALSMGADKAVHVVD----DHGSDILQTAKVLAAAIGTVDVDLVIAGNESSDGSGGAVPAILAELLGYPQLTHVREVTVDGSTVKVTRETEEGLTHLEASLPAVISVGEKINEPRYPSFKGIMAAKKKPVETLDVSDLGVDANAWSTVVEAAPKPPREAGQRVDGGSRIAEYLVGQKLIMSP-EHGHFGPYGGRYLPEALIGAMDELAAVYEKARLDPEFIAEFTGLLRDYAGRPSLLTEAPRFAEHAGARIFLKREDLNHTGSHKINNVLGQALLTKRMGKTRVIAETGAGQHGVATATACALMGLECVVYMGEVDTQRQALNVARMRLLGAEVIPVTTGSRTLKDAINEALRDWVANVDTTHYLLGTAAGAHPFPMMVRNFHKVIGQEARAQIVDQAGRLPDAVTACVGGGSNAIGMFHGFIDDPSVRLVGFEPGGRGSEPGEHGATLSEGSPGMLHGALSYLLQDEDGQTIEAYSISAGLDYPGVGPEHAWLKDTGRAEYRPVTDAEAMDAFQLLSRTEGIIPAIESAHALAGTLRLGRE-LGPDGLIVVCLSGRGDKDMDTAAKYFGFM-ES
MKILVCISHVPDTTSKINFTDGDTKFDSSGVQFVINPNDEFGLTRAMWFKEK-QGADVTVVNVGGPETEPTLRKALAIGADNAIRVNT----E-AKDGYQVAKQLANVVKEGGYDLVIAGRESIDYNGGMVPGMLAGLIDANFVTNCISLEVDGTKATAMREIDGGKETVSTSLPLVIGGQKGLVEERIPNMRGIMMARKKPLEVKEPIDA----GTETASVKFEKPAAKGAVKLIDNVEELVNLLHEAKVIM-INEKGYYGQFGGAYIPEMLYPNVEDLRQKYLKVMADPEFQKEFKALLKDYVGRPSPLYFAKRLSEKYNTKIYLKREDLNHTGAHKINNTIGQILMAQRLGKTRIIAETGAGQHGVATATVCALMGLECIVYMGEIDMARQAPNVARMKMLGAKVIPAISGSKTLKDATNEAIRDWINNPVDTHYIIGSVVGPHPYPDMVARFQAIVSEEIKWQLQEQEGKNPDYVIACVGGGSNAAGAYYHFLEDTSVKLIAVEAAGKGVNSGESAATSALGKVGVIHGSKTLLMQTEDGQITEPYSISAGLDYPGVGPMHAHLYQSERAEFIAITDDDAMEAGLELSKLEGIIPAIETAHALAVFKEKA---FKPTDIVVVSLSGRGDKDLSTYSDYF----KL
MKIVVCIKQVPDTN-EVRIDPVTGTLIREGVPSIINPDDMNALEEALRMKET-LGAYVTVLTMGPNQAEKALRQALAMGADEAILLSD----RAGADTWATSLTLAKAIEKI-YDLIFAGRQAIDGDTAQVGPEIAEHLGLPQVTYVQKVDIDGEILTVQRALEDGYETLKLSLPCLLTAIKELNQPRYMNMYDIFTCFEKQIKFMSADDLGIDKGSPTKVRASFTKSPKTPGEKIESAGAIAGKLKERQLIM----SGRFGKFGGQYVPETVMNALIELEEEFNKAVNDPNFMEEYRYYLREYCGRPTSLYYAENLTKKLGAKIYLKREDLNHTGAHKINNVMGQILLAKRMGKKRVVAETGAGQHGVATATGAAMFGMECEVFMGEEDIRRQSLNVFKMKILGAKVTAVTSGTATLKDAVNEALRHWVANIGDTFYVMGSVVGPHPYPIMVRDFQRVIGDEAKEQVLKKEGRLPDCVIACVGGGSNSMGIFYPFINDETVELIGVEAAGLGVDTDMHAASMAKGSVGVIHGMMTYVLQDDEGQVMPVYSISAGLDYPGVGPEHSYLKDTGRAKYVPATDAEALDAFKELCGTEGIIPALESSHAIAYAIKLAPG-LDKDKIIIVNLSGRGDKDINTIADIMGV--GI
MNIVVLVKQVPDTYSERKLSDSDHTLDRESADAVLDEINERAVEEALLIKEA-QGGEVTVLSVGPDRATEAIRKALSMGADKALHVSD----EHGSCVIQTSKVIAAAIGKVSVDLVIAGNEATDGRSGAVPAILAELLGYPQLTHARKVEIDGTSIKVTRETDEGLTHLEASLPAVVSVGEKINEPRYPSFKGIMAAKKKPVQTLTIADLGIDASATSKVVEVAPKPPRAAGQRVDGGSRIAEYLVGQKIIMGPDARGHFGPYGGRFMPEALIGALDELSAEYDKARLDPEFTAEFTRLLRDYAGRPSLLTEAPRFAEHAGARVFLKREDLNHTGSHKINNVLGQALLTKRMGKKRVIAETGAGQHGVATATACALMGLDCVVYMGEVDTQRQALNVARMKLLGAEVIPVSSGSRTLKDAINEALRDWVTNVDTTHYLLGTAAGGHPFPLMVRNFHKVIGIEARAQVLEQAGRLPDVVTACVGGGSNAIGIFHGFVDDPSVRLVGIEPGGKGIDSGEHGATLGHGTPGMLHGAMSYLLQDEDGQTTEAYSISAGLDYPGVGPEHSHLKDTGRAEYRSATDAEAMNAFRLLSRTEGIIPAIESSHALAGALELGRE-LGRDGLIVVNLSGRGDKDMDTAATYFGFYDES
MNIIVCIKQVPDTN-EVKLDPKTGTLIRDGVPSIINPDDKSGLEAALVFKDK-YDAKVTVLTMGPPQAEGALREALAMGADEAVLLTD----RAGADTWATSLTLAKALEKMDYDLIVAGRQAIDGDTAQVGPEMAEHLNIPHVSYVEDMQKDGDSLILKRMFEDGYHRIKIQTPCLITALAEMNDPRYMSVGKVFDAFRKEIKTMTFADLDVEAGSPTKVKKSFTKGVKAAGVKYEAAKVIVEKLKEKFIIME--RKEYFGQFGGMFVPEQLNAVLEEVAENFYKYIDDPEFKEELMYYHRQYTGRPNPLYFAEKLTNKIGAKIYLKREDLNHTGAHKINNTIGQVLLAKRMGKKRIIAETGAGQHGVATATVCAMFGMECIIYMGEIDTERQALNVFRMKLLGAEVVPVTFGTRTLKDAVDAALMDFVENAENTYYLLGSAVGPHPYPIMVREFQSIIGIEAREQILEQEGRLPDYVVACVGGGSNAIGLFHPFVEDKDVKIVGVEPAGRGLDTLDHAASISLGSPGVIHGFKCMTLQDEQGEPLPVYSIAAGLDYPGVGPEHSYYYETGRGEYTSVTDKEALDAFVELSRVEGIIPALESSHAVAHVMKIAKE-LDGDKIIVVNLSGRGDKDVEQVKKILGD--SL
M------KYVPDATGDRHFAD-DLTVDRDDVDGLLSELDEYAVEQALRIAEN-SDVEVTVLTVGPEDAKDALRKALSMGADKAIHVED----EHGTDAIGTSLVLAKAIEKAGYDLVISGMASTDGSMGVVPALLAERLGVPQVTLLSEVSVEDGVVKGRRDGDTASEQLQASLPAVVSVTDQSGEARYPSFKGIMAAKKKPVTSWDLSDLDIEANAYTKVESAAERPARTAGTIVEGGKQLAEFLASQKFIMNADDLGFFGPYGGQYVPETLMPAIIELKQAYEEAKNDQTFQDELQYYLKDYVGRETPLTYAKAYSESLGAKIYLKREDLNHTGAHKINNALGQALLAKRMGKRKLVAETGAGQHGVASATVAALFDMDLIVFMGKEDIQRQQLNVFRMELLGAKVVSVEEGQGTLSDAVNKALQYWVSHVEDTHYLLGSALGPDPFPTIVRDFQSVIGKEIKTQILNKEQRLPDAVVACIGGGSNAIGTFYPFIQD-DVKLYGVEAAGKGKLTEKHALAIGKGSPGVLHGAKMYLIQDQHGQVQLAHSISAGLDYPGIGPEHSYYHDIGRVTYTDASDEQAMEALIRFTKAEGIIPAIESAHALSYVERLART-MNKDQIIVVTVSGRGDKDMETIRKYTQQRGNE
MNIVVLVKQVPDTYSERKLNDADHTLDRDSADAVIDEINERAVEEALLLQEA-HGGEVTVLSMGPDRATEALRKGLAMGAHKAVHVSD----AHGTDMIRTATVLAKAIGTVDVDLVVAGNEATDGRGGAVPAMLAELLGLPQLTHARKVEIDGQTIRVERETDEGITHLEAELPALVSVGEKINEPRYPSFKGIMAAKKKPTTTLTLADLGIDPGSWTTVVESAPKPPRGAGERVQGGTQIAEYLVGQKLIMSPDESGHFGPYGGRFVPEALMSALEELATAYDKARVDPEFTDELARLLRDYTGRPSPLTEVTRFAEHAGGRVFLKREDLNHTGSHKINNVLGQALLTKRMGKSRVIAETGAGQHGVATATACALLGLDCVVYMGEVDTRRQALNVARMRLLGAEVIPVTTGSRTLKDAINEALRDWVANVDDTHYLLGTVAGPHPFPVMVRDFHRVIGIEARAQMLDQAGTLPDAVIACVGGGSNAIGIFHPFLGDKDVALIGFEPAGEGLDTGRHGATLTAGLPGMLHGARSYLLQDEDGQTVETHSISAGLDYPGVGPEHSWLKDTGRAEYRAVTDAEAMDAFELLCRTEGIIPAIESAHALAGALKVGRE-RGENAVLLVSLSGRGDKDVDTAASWFGLLGEA
MNIIVLLKQTFDTEAKIQLD-SNNNVITDNIQYIINPYDEFALEEAIRIKEK-LGVIITVVSMGPRKVEEALRQALAMGADKSILLND----EFGGDEHTAAVALSQTIKQIPYDLIIGGQVAIDDGSGQVAIRVAEILDIPQVNLVTKLDVENNKLAAHRQVEVGTEVIEVFLPAMITAQKGLNEPRYPALKGIMQAKKKELKILGLADLGLTEGANLKVISTFLPAPRNAGRILENVQELVRLLREAKIIM---AKGRFGIHGGQYIPETLMNAVIELEEAYDRFKNDPEFIAELDDLLNNYAGRPSLLYFAQKMTKDLGAKIYLKREDLNHTGSHKINNVLGQVLLAKRMGKNRVIAETGAGQHGVATATAAALMGMKCEIYMGKEDTDRQRLNVFRMELLGAKVHTVTSGTQTLKDAVNETMREWTQRVKDTHYVLGSVMGPHPFPSIVRDFQSIIGREVKQQMLEKEGRLPDVLLACVGGGSNAMGLFYDFIEDTKVRLIGCEAAGYGVDTAKTAATMATGTVGIFHGMKSYFCQDQYGQIAPVYSISAGLDYPGVGPEHANLHDMGRAEYVPVTDDEAVEAFEYLSHTEGIIPAIESAHAVAYAKKIAPK-MSQDQTIVICLSGRGDKDVAAIARHRGV--YE
MEILVLLKQTFDTEAKVTV--KDGRVVDDDVTLVINPYDEYAVEEALKIREA-VGGTVTVLSVGPARVDEALRRALAMGADEAVAIEP----P-DADEYVTASLLAAWAKDRKFDLILAGNVSVDTGAGQTALRVAEALGLPHVAAALKIEIAGNTATVHRDAEGDTEIVTVPLPALITAQQGLNEPRYPSVPGIMKAKRKQIARLSPADLGVDVAPKTAVTSVYQAEQNRLNKMIEQARELVRLLREAKVV---------------------MAACIELEEAYRRYKDDPEFLEELTYYRRQYVGRPTPLYFAERLTRHAGARIYLKREDLNHTGAHKINNALGQALLARRMGKKRIIAETGAGQHGVAAATVAALFGMECDVHMGEVDVARQRLNVFRMQLLGARVIPTRSGSRTLKDATNEAIRDWVTNVETTHYVIGSAVGPHPYPMIVRDFQAVIGYETMSQIQEAEGRLPDAVVACVGGGSNAIGIFHPFVPFPEVRLVGTEAGGLGIGSGKHGATLSGGEVGVFHGARTYLLQDAYGQVQEAHSISAGLDYPGVGPEHAYLRDTGRAEYVAVTDEQALEGMQLLSRTEGIIPALESSHAVYYGVRLAAG-MAPDQIVVINLSGRGDKDMAEVARILGG--GA
MKILVCISHVPDTTSKINFTDGDTKFDTNGVQFVINPNDEFGLTRAMWFKEK-QGASVHVVNVGGPETEPTLRKALAIGADEAIRINT----P-ATDGYSVAKQLAEVVKDGGYDLVIGGRESIDYNGGMVPGMLAQLLKANFVNTCISLEIDGTAATAIREIDGGKETIKTSLPLVVGGQKGLVEERIPNMRGIMQARSKPLHVKDAVDT----KSETTTVSFEKPAAKGAVKLVDNVDDLINLLHEAKVIM-VNEKGYYGEFGGAYIPEMLYPNVEELRQQYLKVMASDEFQAEFQDLLKEYVGRPTPLYFAKRMSEKYNTKIYLKREDLCHTGAHKVNNTIGQILMAQRLGKKRIIAETGAGQHGVATATVCALMGLECIVYMGEIDIARQAPNVARMKMLGATVVPATSGSKTLKDATNEAIRDWINNPTDTHYIIGSVVGPHPYPDMVARFQSVISEEIKNQLQEKEGRNPDFVVACVGGGSNAAGAYYHYLDQPEVGIIAVEAAGKGIHTGESAATSALGKVGIIHGSKTLLMQTDDGQITEPYSISAGLDYPGVGPMHAHLFTSGRGEFISVTDDDAMNAGLALCKLEGIIPAIESSHALAIFETRT---FKPDDVVVVNLSGRGDKDLNNYIEYF----KL
MNIVVLVKQVPDTATERKLNPADNTLDRASSDGVINELDEYAIEEALLLKEK-HGGEVTILSAGPDQATDSIRKALSMGADKAIHLND----EHGSDSLQTAYALAQALRTTEFDVVVLGSESTDARTGVVGAALAEYLGLPQLTLANKVDIDGGTIRIQRQTDDGYDVVEAQLPAVVSVVEKINEPRYPSFKLIMAAKKKPVTKLDAAGAEIDPNATTETVDFAAAPPRAAGTVVTGGVQIADFLASKKFVMSPDAGGHYGVYGGRFSPEALVAALDEVAAAWEKAKQDPQFQAELKELLASYTGRPSPLTEARNFSRHCGARILLKREDLNHTGSHKINNVLGQALLTKRMGKTRVIAETGAGQHGVATATACALLGLDCVIYMGEEDTRRQALNVARMHMLGAEVVPVTVGSRTLKDAVNEAFRDWVANVDHTHYLLGTVAGPHPFPAMVRDLHYVIGAEAREQVLDLTGRLPDAVAACVGGGSNAIGIFAAFIPDEQVRLYGFEAGGDGVDSGRHAASITGGSPGVFQGARTYVLQDEYGQTVPSHSISAGLDYPAVGPEHAWLADSGRATYAPVTDAEAMEAFRLLCRTEGIIPAIESAHALAGARRIGAE-LGPEATILVNLSGRGDKDVNTAAAYFGLVAQA
MNIVVCVKQAPDTAATVTVQ--DGKVSWGDAPLVLNPWDEYAVEQALLTKEE-HGGKITAISLGPEDAKEALKTALAMGVDEAILVSD----PAGADTLVASKVLAAAISKVAVDLIFFGRSAVDSDSGVLGAQVARRLGWPSLSLVAAVNLEGGTIEVERMIDEGRQIVKGSLPVVVSVVKGINEPRYPSFMGIRKASRAEIPLWTAVDLGLTASPAMTWPEIFAPKIETKCEFIVIAEKLADRLMEEKVIMIAARPGRYGEFGGQYLPETLMPAVAELEAAWLGARADRAFQDELAVLLRDWVGRPTPVTDAPGLARAVLTRVLLKREDLAHTGAHKINSAVGQALLAKRMGKRRVVAETGAGQHGVATAASCALLGLDCVVYMGTVDARRQQANVFRMRLLGADVREVEAGSRTLKDAVNEAIRDWVTNVRTTYYLLGSAIGPHPYPAMVRDFQSVIGREAKEQSRERLGRSPDVVVACVGGGSNAIGIFSAFLDDAAVRLVGVEAGGEGVSTGRHAASIVGGTVGVLHGSRTLVLQDGDGQIRETHSVSAGLDYPGVGPEHAALARSGRVRYAARTDREALDAFALLSRTEGIIPALEPAHAIAELPAIARD--GADQTVLVCLSGRGDKDLEIVAGAAPA--RR
MKVLVCVKQTFDTEAKIEL--KDGKISDAGINMIINPYDEVAVEEGIRLKEK-GAKEVVVVSAGADKAIEAIRTALAMGADRGILIQQ----D-AADEFARAKALAKAIADEGANLVLAGHVAADDGSSQVPTRIAEILGWPHINVATTLDIADGKATCKCEADGGTTVIEVALPAVISTQVSLNEPRYPSMKGIMQAKKKPVSTVAAEAV----ESKTKVVEYSLPPAKAAGKKVDLAKEIANFIKDVKVIM-PDEKGYYGEYGGRYVPETLMPVLEELAREYEKLKDDLDFKRELSYYLHQYVGRPSGLHFAKRLSRELGARIYLKREDLNHTGSHKINNTMGQALLAKKMGKTRVIAETGAGQHGVATATAAAVLGLSCTVYMGARDMERQRLNVFRMKALNAEVKAVAKGSQTLKEATDEAFRDYIASSDYTHYLIGSVVGPHPYPMIVRDFQSIIGRELRRQILEEEGKLPQYIIACVGGGSNAMGIFYEFLQD-DVRLVGVEAGGLGLDTGQHAATLNRGSRGVLHGALSTVLQDEEGQVLPTHSVSAGLDYPGVGPEHSYLKDSGRVEYTSVTDEEALSAFLTLSRMEGIIPALESAHAVAYATKIAPT-LSRDDCIVVNLSGRGDKDVETVAAILGV--RP
MKIAVLLKQTFDTEAIISLD-SNGQINRQGINLIINPYDEFAIEEALRIKEK-HGGEVTIISVGPPEIQDAVFQALAMGADKAVMVTD----DAGTDEYGIALVISKVLGNQEFDLLLSGWRAIDDGSAQVALRVAEILGLPHVNVVTRLEIEEGKATATREIEGGYEVIEVPLPALITAQKGLNEPRYPTMKGIMQARKKPIKKLSLDELGLDTHPKVKTTSYFLPTPKPEGKIIEAARELCRLMREAKVIMAPDERGYFGAYGGRFVPETLMPALEELEGAYHFYKNDPEFQGELNYYLRHYVGRPSPLYFARGLTEYCGARIYLKREDLNHTGAHKINNTIGQILLARRMGKRRIIAETGAGQHGVAAATAAALFGFECAVYMGEEDIRRQELNVYRMKLLGARVIPVSAGSRTLKEAMNEALRDWVTNVRNTYYLIGSAAGPHPYPAMVRDFQSIIGIEAKSQVLEQAGRLPDYVVACVGGGSNAIGIFHPFLADRQVRLIGVEAAGRGLDGEEHAATLNRGSPGILHGSLSYILQDKDGQVKCAHSIAAGLDYPGVGPEHACMKDTGRVEYTSATDAEALEAFRLLCRTDGIIPALESAHALAEAVRLAPD-LAKEEVILVNLSGRGDKDIPVVAGARGV--SV
MNIVVLVKQVPDTYSERKLNESDHTLDRESADAVIDEINERAVEEALKIKEA-GEGEVTVLCVGPDRATDAIRKALSMGADKAIHVSD----EQGSDMIATAKVIAGALGKVGYDLVIAGNEASDGRGGAIPAMLAELLGVPQLTHARELTLDGTTIKVDRETEDGVTHLEAALPAVVSVTEKINEPRYPSFKGIMAAKKKPVETLTVADLGVDAGAASTVLEAAPKPPRAAGERVDGGTKVAEYLVGQKLIMSPDARGHFGPYGGRFLPEALMGALDELAAEYEKAQQDPEFVAEFDRLLTGYAGRPSLLTEAPRFAEHAGARIFLKREDLNHTGSHKINNVLGXALLTKRMGKKRVIAETGAGQHGVATATACALLDLDCVVYMGEVDTERQALNVARMRLLGAEVIPVGTGSRTLKDAINEALRDWVTNVDTTHYLLGTAAGAHPFPVMVRNFHKVIGEEARRQILEQAGRLPDAVAACVGGGSNAIGIFHGFLDDPGVRLVGLEPGGKGLESGEHGATLSQGTPGTLHGALSYLLQDEDGQTIEAYSISAGXXYPGVGPEHSYLKDIGRAEYRAVTDAEAMDAFQLLSKTEGIIPAVESSHALAGALRLGRE-LGPDGLIVVSLSGRGDKDVDTAARYFNLVEDV
MNVYVILKQTFDTEEKIVI--QNGKVSEDGVKFVINPYDEYAVEEAIRIKEQ-SGGSVVVVSVGPERTAEALRTALAMGADEAVLIGD----DIPADEYAVSRVLAAYFADKSYDLILGGNFSVDNGAGQVAVRLAELLNIPHVSSITKLEVSGGSAAVNRDAEGDLEVLEVSLPALFTAQQGLNDPRYPSLPGIMKAKKKPFAQLTLDDIGIAAEAKTSQTELSLPPSRKAGRILAQAAQLVELLRESKAIMNPDQHGRFGPFGGKYVPETLMNALIELEEAYLRYKDDPDFLEEVRYLLKQYSGRPTPLYYAERLTQQFGAKIYLKREDLNHTGAHKINNTIGQAVLAKRMGKKKVIAETGAGQHGVASATVAALMGLECKVFMGEEDTKRQQLNVFRMKLLGSEVIPVMSGTRTLKDACNETLRYWVSNVEDTYYILGSVTGPHPYPMMVRDFQRVIGLEARDQIQEAEGRLPDVIVAAVGGGSNAIGIFHPFINDASVRLVGVEAAGRGIETEEHAATMTKGRPGVFQGSMSYVLQDERGQVLPAHSISAGLDYPGIGPEHSYLKDIKRAEYVPITDAEALDALKMLSRTEGIIPALESAHAIAQAVKIAPA-MAKDEIMIVNLSGRGDKDVESIMSYEGV--QP
MRIIVCVKQVPDTN-EVRIDPVKGTLIREGVPSIINPDDKNALEEALKIKEA-HDVEVIVLSMGPPQAKEALKEAIAMGADEAILLSD----RAGADTWATSITLAAAIRKIKYDIIFCGRQAIDGDTAQVGPQIAEHLGLPQITYVEKLELSGKGVIAHRALEDGYYVIKSEMPVVLTAIKELNEPRYPSIKGIYKAYRELVKVWTVDDIDVDRGSPTQVKKSFTPSSKTGGEMLEIARQFVVRLKERQIIMK-RENGLFGQYGGAFVSEELKLVLDELEEEFYNAMEDEVFLKELDYYLREYVGRESPLYFAERLTEEMGAKIYLKREDLNHTGAHKINNAMGQGLLAKRMRKTRIIGETGAGQHGVATATVCALLGLDCTIYMGEEDTKRQELNVFRMEMLGAKVVAVKEGNRTLKEAVDRALEDYVKNKDYTFYLLGSAVGPHPFPMIVRTFQSVIGKEARKQIIEKEGRLPDYVVACVGGGSNAIGLFSPFYNDKEVKMVGVEPAGRGIDTKEHAASISRGNVGVIHGFKSYLLKHN------THSIAAGLDYPGVGPEHSYYSDIKRAEYKSVTDEEALNAFFKLSKTEGIIPALESSHAIAYGMKLAKN-LSKDKVIIINLSGRGDKDVAQIKDMM-----R
MNIIVCIKQVPDTN-DVKIDPKTNTLIREGVVSVVNPFDVFAVEEALRLKAR-LGGVVTAITMGPPQAEIALREVIAMGVDKGVLVSD----RAGADTWATSYTLAMAIRRIDYSLIICGKQATDGDTAQVGPGIATHLNLPQITYVRKIEVDENHIIAQRMLEEGNEAINSSLPCVITVVKEINQPRIISLRGRMVARRAEITKWTAKDINAEPGSPTKVVRIFTPSARPGGRMLDCVRELVDQLAARKKGMTPDNTGHFGQYGGMFVPETLIPALKELEEVYEESRRDPQFMETFKGLMKDYVGRPTPLYFAERLTKYLGAKIYLKREDLCHTGAHKINNSLGQALLAVRMGKKRVIAETGAGQHGVATATAAARFGLECVVYMGDMDMKRQALNVIRMRLLGTEVRPVHAGQKTLKEAVSAAIRDWVSTSSYSHYILGSALGPHPFPRIVRDFQSCIGREVREQIIRKEKRFPDLLIACVGGGSNSIGLFHPFLADAKVKMLGVEAGGRGSRIGEHAARFAGGRLGILQGTRSYVLQDKDGQIALTHSVSAGLDYAAVGPEHSYLKDSGRVQYTKVSDKEALASFKLLSELEGIIPALESAHAVAGAVKAVPK-MKKNQIVVVNISGRGDKDVEQAAKFL----LK
MNIVVLVKQVPDTWSERKLSDSDHTLDRASADAVLDEINERAVEEALLAKEA-HGGEVTALCMGPERATEAIRKALSMGADKAVHLSD----EHGTDAVGTAKALAKVVGTLSVDMIIAGNESTDGRSGAVPAMLAELLGWPQLTYARSLSLDGSTVTIERETDAGVTSVRAELPAVVSVTEKINEPRYPSFKGIMAAKKKPVSTLTLADAGIDAGALTQMVSSAPAPPKEAGQQVDGGTRIVEFLSGKNLVMTPDSGGHFGSYGGRFMPEALIAAQDELAAEYDKARDDPEFVAELERLLRDYAGRPSPLTEVERFGAHAGARVLLKREDLNHTGSHKINNVLGQALLVKRMGKRRVIAETGAGQHGVATATACALLDLDCVIYMGATDTRRQALNVARMRLLGAEVRPVEAGSATLKDAINEALRDWVTNVADTHYLLGTAAGAHPFPLMVRNLHKVIGEESREQVLRRTGRLPDAVVACVGGGSNAIGIFHGFIDDPDVRLVGMEAGGHGLDSGEHGAALTSGSPGTLHGARSYLLQDEDGQIAEAYSISAGLDYPGVGPEHAWLADTGRAEYRAVTDEEAMHAFRLLSRTEGIIPAIESAHALAGALRLGAE-LGPEAVLVVSLSGRGDKDMDTAAHYFGLVPQG
MNIVVCVKYVPDAQSDRTFNDSDNTTDRVGVDGLLSELDEYAVEEALKIVEA-GEGEVTVLTVGPDQAADALKKALQMGAHQAVHVND----AHGSDSVATSLVLAEAVKKITPDLVMTGMASTDGTMSVVPAMLAERLGLPQVTFASELTVDGSTVTIRRDGDAASETIVASLPALVSVTDQINEPRYPSFKGIMAAKKKPVQTWSLADLGVDPAAWTKVESFTKRPPREQGQIVDGGAKLAEFLSAQKFVMTLARPGRFGHFGGRFVPEALIPALEELDEARRKAMVDPAFLGELEMLHRTYTGRPSIITEVPRFAEHAGARIVLKREDLNHTGSHKINNVLAQALLTKRMGKTRVIAETGAGQHGVATATAAALMGLDCVIYMGKVDTERQALNVARMRMLGAEVKAVPTGSATLKDAINDALRDWVTNVGDTHYILGTVTGPHPFPEMVRDFHRIIGVEARGQVLDLAGRLPDAVIACVGGGSNAMGIFHRFIDDAGVRLIGVEAGGEGVEGGRHAARFAASSPGVLHGTFSYLMQDDDGQTLESHSISAGLDYPSVGPEHAFLRDSGRAEYRYATDEQAMKAFELLCRTEGIIPAIESAHALAGAMEVGRE-LGPEALLLVNLSGRGDKDMHTAAEYFGLIDQL
MNIVVLVKQVPDTYSERKLSDSDHTLDRESADAVLDEINERAVEEALLIKEA-QGGEVTVLSVGPDRATEAIRKALSMGADKAVHVSD----PHGSCVLQTSKVIAAAIGKVGVDLVIAGNEATDGRSGAVPAILAELLGYPQLTHARKVTIEGTTIKVERETDEGITHLEASLPAVVSVGEKINEPRYPSFKGIMAAKKKPVDTLTVADLGIDANATSSVVEAAPKPPRAAGQRVDGGVKIAEYLISQKLIMTPDATGHFGPYGGRFMPEALIAALDELSAVYDKARVDPEFTGEFARLLRDYAGRPSLLTEAPRFAEHAGARIFLKREDLNHTGSHKINNVLGQALLTKRMGKKRVIAETGAGQHGVATATACALMGLECVVYMGEVDTERQALNVARMKLLGAEVIPVKSGSRTLKDAINEALRDWVTNVDTTHYLLGTAAGGHPFPVMVRNFHKIIGIEARAQILELAGRLPDAVTACVGGGSNAIGIFHGFIDDPDVRLIGIEPGGHGIESGEHGATLSEGTPGMLHGAMSYLLQDEDGQTIEAYSISAGLDYPGVGPEHSWLKDTARAEYRSVTDDEAMAAFQLLSRTEGIIPAIESAHALAGTLKLGQE-LGPEALILVNLSGRGDKDMDTAAKYFGFYEES
MNIVVCLKQIPNPDLQFQINPEGTDIRRETLNYRTNGPDEYALEEAVRLKEK-NGGRVVALTAGPKRTEQMLREAIAKGADEAVRVAY----DAAFDPVKVARILAAAVKGIPHDLVLTGVQSDDQINSLTGGLIAGALGHPHASVVTKVEVSGTTVTAHRELEGGDQVVQLPLPAVLTVQFGINTPRYAPLPAIMKAARQPIKEVAPAALGAASGYTFRVRKLSRPEAKGHAEMVDQAKRLAALLRKG-FYMRLKGDGYYGRFGGFFVPEVLVSALKDLEMAYDRLANDRKFKADLSALLRDYAGRPTPLYLARRLSGRVGANIYLKREDLAHTGSHKINNALGQALLAKRMGKKRVIAETGAGQHGVAAATASALLGLECEVYMGEIDVQRQRLNCYRMSLLGAKVNEVRSGSRTLKDAINEAMRDYAASSDRSHYLIGSVVGPHPYPRIVRDLQSVIGTEARAQMLEQAGRLPEALVACVGGGSNAIGLFHPFMHDTGVEMYGVEAGGEGIQTGRHSASVVAGEEGVLHGALTLVLQDQDGQIAETHSVAAGLDYSAVGPEHAHLSRSGRAKYSAVTDKEALAAFHMLSEQEGIIPALESAHAVAFAITLAKG-MPKEASIVVNLSGRGDKDVAQVADMEG---PK
MKILVCISHVPDTTSKINFTEGDTKFDTNGVQFVINPNDEFGLTRAMWFKEK-QGASVDVINVGGPETEPTLRKALAIGADAAIRVNT----P-ATDGYSVAKQLASVVKDGAYDLVIAGRESIDYNGGMVPGMLAKLTDANFVNTCINLEIEGDNVTAIREIDGGKETVSTKLPLVVGGQKGLVEERIPNMRGIMQARSKPLTVKEPVAV----SPETTTASFEKPAPKGAVKLVDNVDELIDLLHEAKVIM-VNEQGYYGEFGGAYIPEMLYPNVEELRQNYLKVMSDDAFQKEFKELLKEYVGRPTPLYYAKRFSEKYNTKVYLKREDLCHTGAHKVNNTIGQILMAKRLKKTRIIAETGAGQHGVATATVCALMGLECIVYMGAIDIERQAPNVARMKMLGATVVPATSGSKTLKDATNEAIRDWINHPEDTHYIIGSVVGPHPYPDMVARFQSVISEEIKTQLLEKEGRHPDYVVACVGGGSNAAGAYYHYLDNPDVGIIAVEAAGKGIDTGQSAATSALGKVGIIHGSKTLLMQTNDGQITEPYSISAGLDYPGVGPMHAHLFQSGRGEFISITDKASMEAGIALSKLEGIIPAIETSHALAIFETRK---FKPDDIVVVNLSGRGDKDLTTYIDYF----NL
MNIVVLVKQVPDTATERKLSSDDNTLDRAASDGVINELDEYAIEEALLLKEK-HGGEVTVLTMGPDQATDSIRKALSMGADKAVHLVD----DHGSDALQTAYALSKALGTVEFDLVVLGSESTDARTGVVGAALAEYLGLPQLTLAGKVDVDGSAIRIQRATDYGYDVVDAQLPAVVSVVEKINEPRYPSFKLIMQAKKKPVEKLSVADAGIDANAATETSDFAPAPPRAAGTVVDGGAKAAEFLAEKKFVMPPDARGHFGRYGGRFSPEALVAALDQVAEEWEKAKNDPGFRAELDALLRDYTGRPSLLTEAPRFAEHCGARVLLKREDLNHTGSHKINNVLGQALLTKRMGKTRVIAETGAGQHGVATATACALMGLSCVIYMGEEDTRRQALNVARMRLLGAEVVPVSVGSRTLKDAINEAFRDWVANVENTHYLFGTVAGPHPFPALVRDLHYVIGEEARSQVLDLTGRLPDAVAACVGGGSNAMGAFAAFIPDTGVGLYGFEAGGDGVTTTRHAAAISGGAPGVFHGARTYVLQDTYGQTLPSHSISAGLDYPAVGPEHAWLADSGRVTYRAVTDAQAMEAFRLLSRTEGIIPAIESAHALAGVRELGAE-LGPEGVIVVNLSGRGDKDVDTAATYFGLVDSA
MKILVCISHVPDTTSKINFTDNDTKFDANGVQFVINPYDEFSLTRAMWFKEK-QGATVTVVNVGEASTEPTLRKALAIGADDAIRVNV----N-PTDGFLVAKELATIVKNGGYDVVLAGKESADYNGQMVPGMLASLVDFNFVNGCVGMEVDGTAVSATREIDGGEEKVSTSLPIVIAGQKGIVEERIPNMRGIMMARKKPLNVVESSGV----TASTATQSFEKPAPKGAVKLVDNVDDLINLLHEAKVIM-PSKDGYYGQFGGAFIPELLYPNVKELEDNYLTILESEAFQTEYKDLLQHYVGRPSPLYLAKRLSEKYGATIYLKREDLNHTGAHKVNNTIGQILVAKHLGKTKIIAETGAGQHGVATATVCALMGLECTVFMGEIDIKRQAPNVARMKMLGAKVVAATSGSKTLKDATNEAIRYWIQHP-DTYYLIGSVVGPHPYPDMVARLQAVISEEMKAQLKAQTGNNPDTIIACVGGGSNAAGAFYHYLEDENVELVAVEAAGLGVNSGESAATSQLGEVGVIHGSKTILMQDEYGQIVEPYSISAGLDYPGVGPLHAFLHETKRAKFLNATDKEALTAAYELTKIEGIIPALESAHALAVLPKMK---FKKDQVVVVNLSGRGDKDLETYINNL----EK
MNVIVCMKQTFDTEAKIAL--ADGKISEEGVQWVINPYDEYAIEEALKIKEA-TDGNVTIVTIGPARVEEAVRTALAMGADDAVIVDD----PAFGDEFTVAEVLAAVIKTHPFDLILTGNQAVDDGSAQVAVRLAERLDLPHVSTITKLTIEGATAVAERDAEGDTEVVEVKLPALFTAQQGLNEPRYPSLLGIRKASKKPVKRLTLEEVGLSRTKRVTVTEVFMPAQKGAGRILERVRELVRELRTSKVIM-PDERGRFGEFGGKYVPETLMSALEQLERDYAQFSSDPEFQAELSDLLANYAGRPTPLYEAKGLTNIAGATIYLKREDLNHTGAHKINNTLGQGLLAKKMGKKRIIAETGAGQHGVASATIAALLGLECTVFMGEEDMQRQALNVFRMRLLGAKVIPAVSGTKTLKDATNEAIRYWVSHVEDTYYIIGSVVGPHPYPMMVRDFQRIIGDETKVQMLALRGRLPDAIVACVGGGSNAMGIFYPFLLD-DVELIGTEAAGEGVDTDRHAASIHGGRKGVLHGSMTLLLQDASGQVLPAHSISAGLDYPGIGPEHAHLFTSGRASYVPVTDQEALEAFVLLSRVEGIIPALESAHAVAYAMKKAAA-MRRDEVLVVNLSGRGDKDVQTLQPILGA--WT
MKILVCISHVPDTTSKINFTEDNTKFDTNGVQFVINPNDEFGLTRAIWFKEK-QGASVTVVNVGGSETEPTLRKALAIGADEAIRVNA----E-ATDGFFVAKQLAKVVEDGDYDLIIAGRESIDYNGGMVPGMLASLTHANFINTCIGLEVNGETATATREIDGGKETLKTSLPLVIGAQKGLVEERIPNMRGIMMARKKQLTVLEPVEA----NQETKAVQFEKPAPKGEVKLIDNVDELVNLLHEAKVIM-VNEKGYYGEFGGAFIPEMLYPNVEELRQQYLKVMDEPSFKEEFNQLLKDYVGRPSPLYFAKRMSEKYGAKIYLKREDLNHTGAHKINNTIGQILMAKRLGKTRIIAETGAGQHGVATATVCALMGLECIVYMGEIDIARQAPNVARMKMLGAEVRPALSGSRTLKDATNEAIRDWINNPVNTHYIIGSAIGPHPYPDMVTRFQSVISAEIKTQLKEKEGRNPDYVVACIGGGSNAAGTFYHFLDEEEVGIIAVEAAGKGVHSGESAATSVLGHKGIIHGCKTLLMQTDDGQITEPYSISAGLDYPGVGPMHSHLYATGRAEFKAITDADAMKAGLELCKLEGIIPAIETSHALAIFENTK---FKPDDIIVVALSGRGDKDLNTYIDYF----GL
MKILVCISHVPDTTSKINFTDGDTKFDTNGVQFVINPNDEFGLTRAMWFKEK-QGASVDVINVGGPETEPTLRKALAIGADTAIRVNV----E-AKDGFQVAKELAKVVQDGGYDLVIAGRESIDYNGGMVPGMLAGLTGANFVNTCISLDVDGTAVTATREIDGGKETVKTSLPLVIGGQKGLVEERIPNMRGIMMARKKPLSVVEPSGA----GTETNAVSFEKPAPKGAVKLVETVDELIDLLHEAKAIMNADERGYYGDFGGAFIPEMLYPNVEELRSQYVQIMQEPAFQEEFKQLLKDYVGRPTPLYYAKRFSEKYGTKVYLKREDLCHTGAHKVNNTIGQILMAQRLGKTRIIAETGAGQHGVATATVCALMGLECIVYMGAIDIERQAPNVARMKMLGATVRPAMSGSRTLKDATNEAIRDWINNPVDTHYIIGSVVGPHPYPDMVARFQSVISEETKKQLLEKEGKNPDYVVACVGGGSNAAGLYYHYLDQPDVGIIAVEAAGKGVDTGESAATSALGREGIIHGSKTLLMQTDDGQITEPYSISAGLDYPGVGPMHANLFRSGRGVFISVTDEDAMTAGLELSKLEGIIPAIETSHALAIFETRK---FKKDDIVVINLSGRGDKDLNTYIDYF----KL
MNIIVCIKQVPNTT-NVQIDAETGRLKREGVESIINPFDEYAIEEGVRLKER-IGGKVTVVTMGPPQAESALREAISRGADEAVLVSD----RGGADTLATSYALASAIKTIDYGIIICGKQATDGDTAQVGPGIAEMLNIPHVAYVKKVSADASAIKVERMMEDGYDLIESPLPVLLTVVKEINTPRIPSLKGKMAAKKAVIKTLSAADIKADTGSPTQVMKIFTPPQRKGGEKFDVAKSLTAKLSEIGIIM---KKGRYGDFGGQYVPETLMKALDELEQAYNNYKNDESFQNELKDLLANYAARPSLLYFAKNITEDLGAKIYLKREDLNHTGSHKINNVLGQVLLAKKMGKTRVIAETGAGQHGVAAATAAALFGMECEIFMGKEDTRRQALNVYRMKLLGAKVNAVTSGTQTLKDAVSETMREWTKRIDDTHYVLGSVMGPHPFPEIVRDFQSVISKEAREQIIKAEGKLPDAVIACVGGGSNAIGAFYNFINDKSVRLIGCEAAGKGVDTPENAATIANGSLGIFHGMKSYFCQNSEGQIAPVYSISAGLDYPGIGPEHAHLHKTGRAEYVPVTDKEAVEAFDYLSKKEGIIPAIESAHAVAHAKKIAGK-MSKDSVIIICLSGRGDKDVAAIARYSGE--DE
MKILVCISHVPDTTSKINFTDGDTKFDTTGVQFVINPNDEFGLTRAMWFKEK-QGATVDVVNVGGPETEPTLRKALAIGADSAIRVNT----P-ATDGFAVAKQLANVFKDGGYDLVIAGRESIDYNGAMVPGMLAELIDANFVTNCISLEVDGTNAKAVREIDGGKETVSTTLPLVIGGQKGLVEERIPNMRGIMQARQKPLNVVEPVDA----TKETSSVRFEKPEPKGAVTLVDNLDELVNLLHEAKVIM-INDKGYYGEFGGAYIPEMLYPNVEELRQNYLKVMAEPEFQEEFNALLKDYVGRPSPLYFAKRLSEKYNTKIYLKREDLNHTGAHKINNTIGQILMAKRLNKSRIIAETGAGQHGVATATVCALMGLECIVYMGEVDIARQAPNVARMKMLGAKVVPALSGSRTLKDATNEAIRDWINNPVDTHYIIGSVVGPHPYPDMVARFQAIVSEEIQWQLKEKEGTKPDYVVACVGGGSNAAGVFYHFLEDTEVKLIAVEAAGKGVHSGESAATSILGKEGIIHGSKTLLMQTPDGQITEPYSISAGLDYPGVGPMHAHLCKSGRAEFIAITDDDAMTAGLDLCKMEGIIPAIETSHALAIFEHKK---FQPDDIVVVSLSGRGDKDLDTYVKHF----NL
MKILVCIKQVPDMESKFKVDSEGKWYDQTDLAYRMNEYDEYAVEQAVRLKEQVKDADITVLSIGPERVKEAIKKALAMGCDRGVHIKD----DYKKDPYQKANIVYEFAKDKGFDIIFTGMQSQDRGSGQFGVILAELLGIPAVTTIVGFEYADGVVTAKRELEGGKAIVKVKLPALFTCQLGLNEPRYPTLPNIMKAKKKELLTHDVSEF-LKDEALVETVKVDYPEKKGGALILDLVEKTVQILKKTSVLMN-YNRYFYGEYGGQFVAETLIPLLDELEENFIKYKDNKNFNDELDYLLKNYAGRPTPVYFAKRLSEKYGVNIYLKREDLLHTGAHKINNTLGQALLAKYMGKKRIIAETGAGQHGVATATVCALLGIECTVYMGSLDAKRQRINVERMKMLGAKVEVVDFGSQTLKDAVSAAIKDWVTNVDTTHYLIGSAVGPYPFPEIVAHFQSVIGLEARKFFIEEVGKLPDVVVACVGGGSNAIGIFRGFLEDEDVRLIGVEAGGLSEKVGEHASSISYGKKGVFQGSLSKVLQTEFGQIASVHSVSAGLDYPGVGPEHAYLFDIGRAEYYPINDKEAVDGFFELTRLEGILPALESSHAIGYVMKHHKE-F-IGKNVLINLSGRGDKDLHIIEDYVR---GI
MKILVCISNVPDTTSKINFTADNKEFDKNGVQFVINPWDEYALTRAIELKEA-KGGTVTVLNVGEADAEPNIRKALAIGADDAIRVNA----N-PKDAFFVAQQITAVAKENNYDMILMGKESIDYNGSQVHNMVGEMLGIPSIVPAFKLDVDDNTAVLEREIEGGKEVVEVKLPFIASAQQPMSEPRIPNMRGIMTARTKPLAVREPVGA----DVKADYVNFSKPEKKSGVKMIENAGDLIKLLREAKVLM-VNEKGFYGQFGGAYVPEMLYPNVEELRQNYLLIMAQPEFQEEQQKLLKDYVGRPTPLYFAPRLSEKYNTKVYLKREDLNHTGAHKINNTIGQVLLAKRLGKKRIIAETGAGQHGVATATVCALMGLECIVYMGEVDIERQAPNVARMKMLGAKVVPATSGSRTLKDATNEAIRDWINNPEDTYYIIGSVVGPHPYPDMVARFQSVISEEMRYQLLEKEGTLPTYVIACVGGGSNAAGAFYHYLDEPTVELVAVEAAGKGVDTGESAATSVLGKDGIIHGSRTLLMQTEDGQVTEPYSISAGLDYPGVGPMHAHLFVSKRARFENVTDDDALKAVLELTRLEGIIPALETAHALAVLERLQ---AKPQDIVVINLSGRGDKDLSTYLKHF----NF
MKILVCISHVPDTTSKINFTEGDTKFDTNGVQFVINPNDEFGLTRAMWFKEK-QGASVDVVNVGGAETEPTLRKALAIGADGAIRVNA----A-ATDGFFVAKQLAEVVKNGGYDLVIAGRESIDYNGGMVPGMLAELTNANFVNNCISLEIDGTNATAMREIDGGKETSSTSLPLVIAGQKGLVEERIPNMRGIMMARKKPLNVVEPVDA----SAETTAVKFEKPAPKGAVKLVDNIDELVNLLHEAKVIMKVNEKGYYGTFGGAYIPEMLYPNVEELRQQYLDIMYEESFQKEFKQLLKDYVGRPSPLFYAERLSAKYNTKIYLKREDLNHTGAHKVNNTIGQILMAKRLGKTRIIAETGAGQHGVATATVCALMGMECIVYMGEIDISRQAPNVARMKMLGAEVRAAKSGSRTLKDATNEAIRDWISNPVNTHYIIGSVVGPHPYPDMVARFQAVISEEIEWQLQEKEGRYPDHVIACVGGGSNAAGAFYQYLDDERVNLIAVEAAGKGIHSGESAATSVLGEDGIIHGSRTLLMQTKDGQITEPYSISAGLDYPGVGPMHAHLYDSKRAEFISITDDEAMTAGLELSQLEGIIPAIETSHALAIFDTRK---FKEDEIIVLNLSGRGDKDLNTYIDYF----KL
MNIVVCVKYVPDAQSDRTFTE-DHTTDRDGVDGLLSELDEYAVEEALKIVEATGEGEITVLTIGPEAAADAVKKSLQMGVDKGVHVLD----DAGSDAPATSLVLAEAITKLTPDLVLTGMASTDGTMSVVPAMLAERLGLPQVTYASELTVSEGTVTIRRDGDTASETIESSLPALVSVTDQINEPRYPSFKGIMAAKKKPVETWSLADLGVDANAWTEVLETTKRPPREQGEIVEGGSKLADFLAAQKFVMSPVQAGRFGRFGGRYVPEALIPALEELDEARQKAVLDPDFTDELDRLHRTYTGRPSIITEVPRFAAHAGVRMILKREDLNHTGSHKINNVLAQCLLAQRMGKRRVIAETGAGQHGVATATAAALMGLECTVYMGRVDTERQALNVARMRILGAEVVAVEHGSATLKDAINEALRDWVTNVGHTHYVLGTVTGPHPFPEMVRDFHKIIGEEARDQVLGLTGRLPDAVVACVGGGSNAMGIFHRFVEDADVRLVGIEAAGAGVTTGRHAARFATADPGVLHGAMSYLMQDREGQTLETHSISAGLDYPSVGPEHAHLRDTGRAEYRYATDDEAMEAFRLLCRTEGIIPAIESAHALAGALVLGRE-LGPDGLVLVNLSGRGDKDMHTAAQYFGLVDQE
MKFLVCISNVPDTTTKITFTPDGKEFNTAGVQFVINPYDEYALTRAIELKEA-LGGTVTVLNVGEADAEPNIRKALAIGADDAIRVNI----K-PTDAFLVSTQIAHYAKEGGYDLILMGRESIDYNGFQVHGMVGELLGIPTIAPAIKLDINGTTATVEREIEGGKEIIEVNLPIVVSAQQPMTEPRIPNMRGIMTARTKPLQVVEAVGQ----ETKTQVQGYQLPPAKSGVKMIENAGDLIKLLREAKVLM-VNERGYYGQFGGAFIPEMLYPNVEELREKYLTIIQEEGFQEEMQDLLRDYVGRPTPLYLAKRLSEKYNTKIYLKREDLNHTGAHKINNTVGQILLAKRLGKTRIIAETGAGQHGVATATVCALAGLECIVYMGKIDTERQRPNVEKMRLLGATVVPVTSGSQTLKDATNEAIRDWINHPEDTHYIIGSVVGPHPYPDMVARFQSVISEEIRKQLMEKEGRLPDYVVACVGGGSNAAGAFYHFLDEPSVQLVAVEAAGLGVNSGHSAATSILGKTGIIHGSKTLLMQTEDGQITEPYSISAGLDYPGVGPQHAHLAQTGRARFIAITDAEAMEALKELSRLEGIIPAIETSHALAALKELN---AGPDKVVVINLSGRGDKDLNTILTYFEQQ-QQ
MKILVCISHVPDTTSKINFTDDNTKFDSTGVQFVINPNDEFGLTRAMWFKEK-QGAQVTVVNVGNADTEPTLRKALAIGADEAIRVNT----T-ATDGFSVAKQLAHVAKEGAYDLVIAGRESIDYNGGMVPGMLAGLTDANFVNNCIGLEVEGTSAKAIREIDGGKETVSTALPLVIGSQKGLVEERIPNMRGIMMARKKPLTIVEPVSS----EAETTSVAFEKPAPKGAVTLVDNLDELVNLLHEAKVIM-VNEKGYYGEFGGAFIPEMLYPNVEELCQNYLKVMAEPDFKAEFDKLLKDYVGRPSPLYFAKRLSEKYNTKIYLKREDLNHTGAHKINNTIGQILMAKRLGKTRIIAETGAGQHGVATATVCALMGLECIVYMGEIDIARQAPNVARMKMLGATVVPAKSGSRTLKDATNEAIRDWINNPVDTHYIIGSAIGPHPYPDMVTRFQAVISEEIKWQLKEQEGRNPDYVVACIGGGSNAAGTYYHYLHEEEVGIIAVEAAGLGVDSGESAATSVLGKEGIIHGCKTMLMQTKDGQITEPYSISAGLDYPGVGPMHAHLCKTGRAEFMAITDDQAMNAGLDLCKLEGIIPAIESSHALAIFEQRK---FKPTDVVVVSLSGRGDKDLQNYIEYF----KI
MKILVCISHVPDTTSKINFTENNSKFDNTGVQFVINPNDEFGLTRAMWFKEK-QGANVTVANVGGPETEPTLRKALAIGADAAIRVNG----V-AIDGFYVAKQLAKVVQDGNYDLIIAGRESIDYNGGMVPGMIAGLIDANFINNCISLEIDGENATAIREIDGGKETVSTSLPLVIGGQKGLVEERIPNMRGIMTARQKPLTVIEPLTT----DAQSTSISFEKPAPKGAVKLVDNLDELINLLHEAKVIM-VNEKGYYGEFGGAYIPEMLYPNVEELRQNYLKVMAEPDFKKEFDQLLKDYVGRPSPLYFAKRLSEKYNTKIYLKREDLNHTGAHKINNTIGQILMAKRLGKHRIIAETGAGQHGVATATVCALMGLECIVYMGEIDIARQAPNVARMKMLGAKVMPALSGSRTLKDATNEAIRDWINNPVDTHYIIGSAIGPHPYPDMVTRFQSIISEEIKWQLKEQTGHNPNYVVACIGGGSNAAGTYYHYLHEPEVGIIAVEAAGHGVDSGESAATSVLGKEGIIHGCKTLLMQTKDGQITEPYSISAGLDYPGVGPMHAHLCKTGRAEFMAITDDDAMNAGLELCKLEGIIPAIESSHALAIFKQRT---FKSNDVVVVSLSGRGDKDLENYINYF----KI
MHYVVCVKQVPDTS-VVKLDPVTNTLDRSSAPSIINPYDAHAVEEAVRLKKQ-SGGKVTVVSMGPPMAVSTIKKCIELGADEGVLISD----RAGSDTLATSYALTQAIKKIPVDIIFAGKQAIDGDTAQVGPGIARRLGIPVLAQVNQVHFEEKMIRVRRKIEDGHEVVESKLPCLITVEKEINELTYAPLPNMIKAAKYNPIVWTTNDIEVDRGSPTVVGKIFAPPKQSGGEKIEVVNHVMDKLLNVHLVMIELDNGRFGEFGGTYIPETLMHAVKELEATYQEIREDEAFKEEYLTWVKMYAGRPTLLYYADKLSESLGAKIYLKREDLNHTGAHKINNAIGQGLLAKRMGKTKIIAETGAGQHGVASATIAARLGLECKVFMGAEDIERQKLNVFRMQLLGAEVVPVHSGRGTLKDATNEAIRYWAAHVEDTHYLIGSVVGPHPYPTMVRDFQKVIGIEARQQMLDQEGRLPDVVIASVGGGSNAIGIFHPFIQDQQVQLVGVEAAGKGLDS-EHAATLTKGKPGIIHGAYTYLLQDNHGMIQPAYSISAGLDYPGVGPEHAYLHSSGRATYTTITDEEAMNALKRLSQEEGIIPAIESAHALAQAIKLAPT-LKKENIILVNLSGRGDKDMNTIHQFFTG--VE
MNIFVALKQTFDTEEKIVV--ENGSVKEDGVRFVLNPYDEYAVEEAIKLRDE-LGGQVTVVTVGPERAQEALRTALAMGADEAVHITD----ELLGDEYKVSNVLASYFKDKEFDIILTGNQAVDSGSGQTAVRLAELLNIAHISTITKLEINGTDVVAHRDAEGDLEVVGAKLPLLVTCQQGLNDPRYPSLIGIRKANKKPLETPSAGDLGVDAASKASVKETFLPAAKSAGRILQRVTELVNLLKEAKVLMSPDQRGRFGNFGGKFVPETLMNALEQLERDYETYTKDPEFIAQLRYYLNVYSGRPTSLYYAKNLTEQLGAKIYLKREDLNHTGAHKINNCLGQGLLAKMTGKKRVIAETGAGQHGVATATVSALLGLECTVFMGEEDIERQKLNVFRMKLMGAEVVPAKSGTRTLKDATNEAIRHWVEHVEDTFYIIGSVVGPHPYPMIVRDFQRIIGDETREQILELEGRLPDTIVACVGGGSNAMGIFYPFVNDESVKLIGVEAAGKGIDTEEHAATITLGRPGIIHGSLTYLLQDEYGQVQPAHSISAGLDYPGIGPEHAHLAETKRATYLPITDDEALDAFQMLSRVEGIIPALESSHAIAQVVKLAPT-LPKDHIIVVSLSGRGDKDVHSVAQALGI--DV
MKILVCISHVPDTTSKINFSDGDTKFDTNGVQFVINPNDEFGLTRAMWFKEK-QGASVTVVNVGGPETEPTLRKALAIGADEAIRVNA----E-ATDGFFVARQLAKIVKDGGYDLVIAGRESIDYNGGMVPGMLAALTGANFVNTCIGLEVENNEATATREIDGGKETVKCALPLIIGGQKGLVEERIPNMRGIMMARQKKLTVLEPEEA----QSQTTAVKFEKPAPKGEVKLVDNLDELISLLHEAKVIMSVSERGYYGEFGGAFIPEMLYPNVEELRRKYLEVMSEPSFKQEFDQLLKDYVGRPSPLYFAKRMSEKYGTKIYLKREDLNHTGAHKINNTIGQILMARRLGKTRIIAETGAGQHGVATATVCALMGMDCVVYMGEIDIARQAPNVARMKMLGAEVRPARSGSKTLKDATNEAIRDWINNPVDTHYIIGSAIGPHPYPDMVTRFQSVISEEIKAQLQEKEGRNPDYVVACIGGGSNAAGTFYHFLDEEQVKIIAVEAAGKGIDSGESAATSVLGHQGIIHGCKTLLMQTPDGQITEPYSISAGLDYPGVGPMHAHLCTSGRATFKSITDDEAMKAGLELCKTEGIIPAIESSHALAIFGNTS---FKSDDVVVVALSGRGDKDLSTYIDHF----GL
MKMFVCIKYVPDTEAEVKVNPDGVSVDSSRFSFDINDADNYAVEESVLLKEA-GEGDVTVLSIGPKQSDVMIRMAMAKGCDRAVRVED----EAGYDPLMVAKVLAGAIKGQEFDLVLTGCMASDDWHMSTGVALAEELGVNHASMVKKVEVLDGKVKAYRELEGGLEVVEVELPAVLTIQTGINEPRYAPIRGIREAQKKELKVASLDDLGLDAASMVVLEQLYIPEVESSAEFIEKAEKLASILVKGGLVM---SKGRYGIHGGQYISETLMNELIHLEECYEHYKKDPEFNAELNKLLNEYAGRPSLLYYAEKMTKDLGAKIYLKREDLNHTGSHKINNALGQALLAKKMGKTRLIAETGAGQHGVATATAAAFLGMECEIFMGKEDTDRQALNVYRMELLGAKVHPVTSGTMTLKDAVNETMREWSNRVADTHYVLGSVMGPHPFPMIVRDFQSVISQEAKEQILKTEGKLPAAVVACVGGGSNAMGAFYNFIEDQDVELIGCEAAGKGVDTALTAATIATGSLGIFHGMKSYFCQDEYGQIAPVYSISAGLDYPGIGPEHAYLHDIGRAQYVPITDDEAVDAFEYLARTEGIICAIESAHAVAQVRKIAKN-YSPDQSIIVCLSGRGDKDVAAIARYRGV--HD
MKVVVCVKQVPDTEAEKRLLPDTLTVDRESSNPVLNEMDEFAIEEALKLVEA-HGGEVVVLTMGPDGADAAVRKALSMGADSGILLSD----PAGSDAAATSYAIAQALGTTEFDLVILGSEASDARTSLVPAMLAERLGLPQLTFASKVEIDGTDITVNRLTDYGHDVVKATLPAVVSVVEKINEPRYPSFKGIMAAKKKPIAQLDAAAAGIDAGAWTAVADAAERPPRSAGVKVDGGVKLAEFLSAQKFIMSPDDAGHFALFGGRFMPEALMAVLKEVTEAYETSKTDPAFHREFADLLLHYANRPSLLTEARNLSRRAGARILLKREDLNHTGSHKINNVLGQALLAQRMGKTRLIAETGAGQHGVATATAAALLGLDCVVYMGSEDTKRQALNVARMRMLGAEVVPVAIGSQTLKDAINEALRDWVASADTTYYLLGTAAGPHPFPAMVRDFARVIGVEARRQTLELTGALPDAVAACVGGGSNAIGVFHAFVPDASVKLYGFEAGGSGVATGLHAASITGGSVGVLHGTRTFLLQDEYGQTKESHSISAGLDYPAVGPEHAWLHATGRAVYEPVDDSEAMDAFRVLCETEGIIPAIESAHALAGALRVAAE-LGREPVIVVNLSGRGDKDMHTAAAYFGVDFEL
MKIIVCISKAPDTTSKIAFTDGNSKFDENGVQFIVNPYDEYALVRALELKEA-NGGSVTVLNVGDTSNDAIIRKALAIGADDAVRIDT----P-TQDALFVAKQIANYVKENNPDMVLLGKETIDYNGSQVGGMVAAILDMPYVSLASKLDMNGTTATIEREIEGGVEVIETSTPFVLSAAKGMAEARIPNMRGIMAARTKPLNVVAAIAA----DNATEIKSFSLPPAKTGCKYVDNVEQLIDLLHEAKAIM-IDERGYYGEFGGAFIPEMLYPNVEELRQNYLKIMAEPSFQEEFHALLKDYVGRPSPLYFAERLSKKYNTKIYLKREDLNHTGAHKINNTIGQILMAKRLGKNRIIAETGAGQHGVATATVCALMGIECIVYMGEIDIARQAPNVARMKMLGATVVPALSGSRTLKDATNEAIRDWINNPVDTHYIIGSVVGPHPYPDMVAKFQAVVSEEIKNQLLEKEGTNPDYLIACVGGGSNAAGTYYHYLDNEDVNIIAVEAAGLGIDSGESAATSVLGKEGIIHGSKTLLMQTNDGQITEPYSISAGLDYPGVGPMHANLYKTGRAEFIAITDDEAMTAGLELSQLEGIIPAIESSHALAVFEHKK---FKPEDIVVLNLSGRGDKDLQNYIDYF----KL
MKILVCISHVPDTTSKINFTEGDTKFDTTGVQFVINPNDEFGLTRAMWFKEK-QGASVDVVNVGGPETEPTLRKALAIGADAAIRVNT----A-ATDGFAVAQQLAKVVQDGGYDLVIAGRESIDYNGGMVPGMLAGLIKANFVTNCISLEVEGTNVKAVREIDGGKETVSTSLPLVIGGQKGLVEERIPNMRGIMMARQKPLKVVEPVDA----NTETASVKFEKPAPKGAIKLIDNVEELVNLLHEAKVIM-INNKGYYGEFGGAFIPEMLYPNVEELRQNYLKVMAEPEFQKEFDKLLKDYVGRPSPLYFAKRLSAKYNTKIYLKREDLNHTGAHKINNTIGQILMAKRLGKQRIIAETGAGQHGVATATVCALMGLECIVYMGEIDIARQAPNVARMKMLGATVIPAVSGSKTLKDATNEAIRDWINNPVDTHYIIGSVVGPHPYPDMVARFQAVVSKEIQWQLKEQEGKKPDYVIACVGGGSNAAGAYYHFLEDTNVKLIAAEAAGKGIQSGESAATSVLGNEGIIHGSKSLLMQTKDGQITEPYSISAGLDYPGIGPMHAHLYKTGRAEFISITDDEAMKAGLELCKLEGIIPAIESSHALAIFEQKT---FKPNDVVVLSLSGRGDKDLETYINYF----NL
MKILVCITHVPDTTSKINFTDNNTKFDTTGVQFIIGPYDDYALARAIELKDAIAGTTVTVLNVGPADTEPTLRKGLAIGADDAIRVNA----E-PTDSFFVASQIAAIAKETPYDLILMGRESIDYNSGVVHGIVAELLGIPSISPVMKLDLDGTKAKLAREIEGGKEYLEVSLPFVAGCQEPIAEWKIPNMRGIMSARTKPLKVVEPKAV----DSGVKLQKFELPPPKGSVKMIDNVPELVNLLKEAKVLM-VNEKGYYGKFGGAYIPEMLYPNVEELRTRYLDIIYEEGFQKEFHKLLRDYVGRPTPLYLAKRLSEKYGATIYLKREDLCHTGAHKVNNTIGQILLAKRLGKQKIIAETGAGQHGVATATVCALMGMECIVYMGKIDMERQRPNVERMRILGTTVVPALSGSMTLKDATNEAMRHWINNPTDTHYIIGSVVGPHPYPDMVARFQSVISEEMKKQLQEEIGNYPDYVFACVGGGSNAAGAFYHFLDDEHVTLVASEAAGKGVDSGESAATTALGKPGVLHGSKTILMQTEDGQVVEPYSISAGLDYPGIGPIHAHLFDVGRVKFVSATDDEAMNAGLELSRMEGIIPAIESAHALAALSQFT---FEKDDVVVVNLSGRGDKDLETYIRWG----KY
MKILVCITHVPDTTSKIAFTDGNTKFDQTGVQYIIGPYDDYALARAVELKEQ-SGGSITVLNVGEAETEPTLRKALAIGADDAIRVNA----F-PKDSFFVANQIANAAKEGGYDLILMGRESIDFNSGVVHSMVGELLGMPSLSPVMTLDIEGNKAKMTREIEGGKEYLEADLPLVLGCQEPIAEWKIPNMRGIMTARTKPLNVVEPADD----TVRTQLSTYEMPPAKGAVKMIDNVSELVDLLKEAKVLMEPDERGYFGSFGGAFIPEMMQANVTELRENYKQIMASDEFRQEFEKLLSDYVGRPSPLYLATRLSDKYGAHIYLKREDLNHTGSHKINNALGQIILAKKLGKKKIIAETGAGQHGVATATACALMGIECVVFMGEIDVARQAPNVGRMKMLGATVVPVSSGSKTLKDATNEAMRYWISNPFDTHYIIGSVVGPHPYPDMVARFQSVISEEIRKQLKEKTGTFPDRVIACVGGGSNASGAFFHFIEDEQVELIAAEAAGKGLESGFTAAATFKGKSGILHGSKTLFMQTDDGQVVEPHSISAGLDYPGIGPALAHWFESGRVKYEAVTDEEAMTAGKELCLLEGIIPAVESAHALATLDKIN---IRPGETIVINLSGRGDKDLETYLERL------
MKILVCISHVPDTTSKINFTDGDTKFDTNGVQFVINPNDEFGLTRAMWFKEK-QGASVDVINVGGPETEPTLRKALAIGADTAIRVNT----E-AKDGMQVAKELAKVVQDGGYDLVIAGRESIDYNGGMVPGMLAALLDANFVNNCISLEVEGTSAKAVREIDGGKESVATSLPLVIGSQKGLVEERIPNMRGIMMARKKPLNIVEPANA----SAETTSVSFEKPAPKGEVKLVDNVAELVNLLHEAKVIM-INSKGYYGEFGGAYIPEMLYPNVEELRQNYLNIMSDSAFQEEFQQLLKDYVGRPSPLYFAKRLSKAYNTKIYLKREDLNHTGAHKINNTIGQILMAKRLGKTRIIAETGAGQHGVATATVCALMGITCVVYMGEIDIKRQAPNVARMKMLGAKVVPATSGSKTLKDATNEAIRDWINNPVDTHYIIGSVVGPHPYPDMVARFQSVISEEIKQQLMTHENTTPDYVIACVGGGSNAAGAYYHFLEDPSVKLIAAEAAGHGINSGKSAATSTLGREGIIHGSKTLLMQTKDGQITEPYSISAGLDYPGIGPMHAHLFHSGRAEFIAVTDDEAMKSGLELCQLEGIIPAIESSHALAVFNKKH---FKPNDIVVLCLSGRGDKDLDNYISYF----NV
MKILVCISHVPDTTSKINFTDNNTQFDTNGVQFVINPNDEFGLTRAMWFKEK-QGATVDVVNVGGPETEPTLRKALAIGADSAIRVNT----P-ATDGFQVAKQLAKVATDGGYDLIIAGRESIDYNGGMVPGMLAALIKANFVNTCINLEVEGTEAKAIREIDGGKESVTTSLPLVIGAQKGLVEERIPNMRGIMQARKKPMNVVEPEEV----KVQTEVAKFEKPEPKGAVKLVDNLDELINLLHEAKVIM-ANEKGYYGDFGGAFIPEMLYPNVEELRSQYLDIMKEESFQKEFNYLLKEYVGRPTPLYFAERFSNKYKTKVYLKREDLCHTGAHKINNTVGQILMAKRLGKTRIIAETGAGQHGVATATVCALMGIECIVYMGEVDIKRQAPNVARMKMLGATVVPAKSGSRTLKDATNEAIRDWINNPVDTHYIIGSVVGPHPYPDMVARFQAVISEEIKIQLKEKENRNPDYVVACVGGGSNAAGAYFHYLDNPEVGIIAVEAAGKGIYTGESAATSALGKEGIIHGSKTLLMQTYDGQITEPYSISAGLDYPGVGPMHANLFRTGRGEFISITDEAAMQAGIELAKLEGIIPAIETSHALAIFKDRK---FKEDDIVVVNLSGRGDKDLSTYIDYF----NL
MKILVCIKQVPDMESKFKINGEGLWYEEANLAWRINEYDEYAIEQAVQVKEQ-VGAEITVLSVGPERVREAMKKALAMGCDRGVQIAC----DWRRDSFEIASLIAEYAAKESFDLIFTGMQSQDRGSAQVGTLLGEMLGAPVLTTVVDFSWDGTKITARRELEGGMGVVRTPLPAVVTCQLGLNTPRYPTLPNIMKAKKKEIVSLPVADL-AGVEGRLATEKTAFPEKKGSGLVLEMAGQLLGILRKTKVLM-PDARGHFGLFGGRYVAETLMPALIELEEAYRAALSDPGFFEELDDYLKNYVGRPSPLYFARRLTEHLGAKIYLKREDLNHTGAHKINNTVGQILLARRMGKRRVIAETGAGQHGVATATVAALFGMECEIFMGTEDIRRQSINVFRMKLLGAKVHGVTSGTATLKDAMNDALRHWVTHVRDTFYVIGTVAGPHPYPMLVRDFQAIIGRETREQILAAEGRLPDLAVACIGGGSNAMGLFHPFVQDPEVRLVGVEAAGLGIDTGKHAASIGAGQIGVLHGNKTFLLQDEQGQIEHAHSISAGLDYPGVGPEHAHLHDIGRAEYVSVTDDEALRAFMALTEMEGIIPALESSHAIAHVMKIAPA-LPRETLIAVCLSGRGDKDIHTVAEAMGV--EL
MKIVVLVKQVADTYSERTLSDSDHTLDREGTEAVIDEINERAVEQALQVKEA-AGGEVVVVCMGPDRATDAIRKALSMGADSAVHLSD----AHGSCAVQTARALTALINRQGWDLVVAGNSASDGQIAAVPAMIADLLDVPALTWANEISVDGTTVTAKRETDDGVTHLTAELPAVVSVGEKSGEPRYPSFKGIMAAKKKPVESLDLAGAGIDANALTTVTSSAPKPPKQAGEKVDGGAKIAEFLVGQKLIMV-DQTGYFGRFGGRYVPEALVAALDELEQAYHAAMTDEAFQAELAELHRTYSGRPSLLTEAPRFAAHAGARILLKREDLNHTGSHKINNVLGQALLTKRMGKSRVIAETGAGQHGVASATAAALLGLDCVVYMGEVDTERQALNVARMRMLGAEVRPVTSGTRTLKDAMNEAMRDWVTNVADTHYLIGSVAGPHPFPAMVRDFQRIIGVEARQQVQDLTGALPDLVCACVGGGSNAMGIFHAFLDDTGVELVGFEAGGDGVGTPRHASSIGGGDVGVLHGSRSYILQDEDGQTRDSHSISAGLDYPGVGPEHSWLNDLHRARYESVTDREAMDAFRLLCRTEGIIPAIESAHALAGALREAAR-LGEGKVVLVNLSGRGDKDVDTAAKYFDLIDTK
MNIVVCVKYVPDAQAERTFNASDNTTDRENVDGLLSELDEYAVEEALKIVEA-GEGEVTVLTVGPDQAADAIKKALQMGADKGVHVND----AHGSDAVATSLVLAEAIKKLDVDLVITGMASTDGTMGVVPTMLAERLGLPAVTFASELTVDGGTATIRRDGDASTQTITATLPALVSVTDQINEPRYPSFKGIMAAKKKPVETWALSDLGVDAAAWTKVSSFDARPPRTQGEIVDGGSKLAAFLSERKFVMTAPAHGRFGDFGGRYVPEALIPALEQLEEVWRKAVVDPEFVGELERLQRTYTGRPSIITEVPRFAEHCGARVILKREDLNHTGSHKINNVLGQALLTKRMGKRRVIAETGAGQHGVATATAAALLGLECVVYMGRKDTERQALNVARMRLLGATVVPVDNGSKTLKDAVNEAFRDWVANVSTTHYVLGTVTGPHPFPEMVRDFHRVIGVEARQQVLDLVGRLPDAVLACVGGGSNAIGIFHRFIDDPSVRLIGFEAGGEGVATGKHAARFSAGIPGVLHGAFTYVMQDEDGQTVESHSVSAGLDYPSVGPEHAHLLDSGRAEYRPVSDDEAMEAFSLLSRTEGILPAIESAHALAGAMKVGRE-LGPDAVLLVNLSGRGDKDVHTAAEWFGLIAQQ
MNILVCIKQVPDIE-KIKVDSAKKVMIMDGVPNIVNQFDTYALETAVRIKDA-DATKVFVVTMGPAQTKDAMKSCLSVGADRAYMVTD----DNDSDTLATSYVLSAAAKAITFDLILCGKQAADGDTGHVGPQLAEYLNYPQITSASEITVDGGKVSARRPTDEGAEVVAAVLPAVVTMSQTAYEPRYASVKTKMAANRAEIPVLTAADLSLDAGSPSKVIKTFVPERKKGGLKILSAQKLTALLSDAGVIM----KGRFGAHGGQYVPETLMNALIEIEKAYDFYKNDAAFNAELNDLLANYAGRPSLLYDAARMTKDLGAKIYLKREDLNHTGSHKLNNVLGQALLAKKMGKTRVTAETGAGQHGVATATAAALMDMECEIFMGREDTERQALNVYRMELLGARVHPVTSGTMTLKDAVNEALREWTARIGDTHYIFGSVMGPHPFPTLVRDFQSVIGREVKAQLLAREGKLPDACVACVGGGSNAIGLFYDFIGDPSVRLIGCEAAGLGADTARTAATIATGTPGIFHGMKSYFCQDEFGQIAPVYSISAGLDYPGIGPEHAHLHDIGRAEYVPVTDDEAVDAFEYLSRLEGIIPAIESAHAVAYARKLAPA-MGKEQIIVINLSGRGDKDVAAIARYKGV--HE
MKILVCISHVPDTTSKINFSDNNTKFDPTGVQFVINPNDEFGLTRAMWFKEK-QGAQVTVANVGGADTEPTLRKALAIGADEAIRVNM----P-ATDGFSVAKQLANVVKDGGYDLVIAGRESIDYNGGMVPGMIAGLIGANFVNNCIGLEVDGTSAKAVREIDGGKESVSTSLPLVIGGQKGLVEERIPNMRGIMMARKKPLTVVEPVAV----SAETSSVAFEKPAPKGAVTLVDNLDELVNLLHEAKVIM-VNEKGYYGEFGGAFIPEMLYPNVEELRQKYLKVMAEPEFQKEFNQLLKDYVGRPSPLYFAKRLSEKYNTKIYLKREDLNHTGAHKINNTIGQILMAKRLGKTRIIAETGAGQHGVATATVCALMGMECIVYMGEIDIARQAPNVARMKMLGAKVVPALSGSRTLKDATNEAIRDWINNPVNTHYIIGSAIGPHPYPDMVTRFQAVVSDEIKWQLKEQTGNNPDYLVACIGGGSNAAGTYYHYLHNPDVKLIAVEAAGLGVDSGESAATSVLGKEGIIHGCKTLLMQTKDGQITEPYSISAGLDYPGVGPMHAHLAKTGRAEFMAITDDDAMNAGLELCKLEGIIPAIETSHALAIFEQKT---FKPDDVVVVSLSGRGDKDLQNYIEYF----KI
MKILVCISHVPDTTSKINFTDGDTKFDTNGVQFVINPNDEFGLTRAMWFKEK-QGASVDIINVGGPETEPTLRKALAIGADTAIRVNT----P-ALDGYQVAKEIAAVAKDGDYNLIIAGRESIDYNGGMVPGMLAKLLDANFVNTCTGLEIDGETATATREIDGGKETLSAKLPLVVGGQKGLVEERIPNMRGIMMARKKPLNVVEPTGA----SKETQAVKFEKPAPKGAVKLVNNLDQLVDLLHEAKVIMTVNEKGYYGDFGGAYIPEMLYPNVEELRSQYLKIMDDADFKAEFKKLLKDYVGRPTPLYFAERLSKHYNTKIYLKREDLCHTGAHKVNNTIGQILMAKRLGKHRIIAETGAGQHGVATATVCALMGLECIVYMGAIDIERQAPNVARMKMLGATVIPAESGSKTLKDATNEAIRDWINNPTDTHYIIGSVVGPHPYPDMVARFQSVISAETRLQLQEKEGTLPDHVVACVGGGSNAAGLYYNFLDEPSVNIIAVEAAGKGVNSGESAATSALGKEGIIHGSKTLLMQTDDGQITEPYSISAGLDYPGVGPMHAHLYKSGRAEFISVTDEAAMKAGLFLSKTEGIIPAIETSHALSIFETRA---FKPDEIVVVNLSGRGDKDLNTYIDYF----GY
MNIVVLVKQVPDSGTERSLRADDKTVERDSASLVINEMDEYAIEEALKVKEA-VGGTVTVLTMGPDKATESIRKALSMGPDGAVHVND----PHGSDALATSKVLAKALQGLEWDLVIAGAESTDGRAAAMASMLSERLGVAGLTGARKLTVDGSTLTIERQLEDGYQVVEAQTPAIVSVWDTINEPRYPSFKGIMAAKKKPVDTKSLADLGVDAAATSSVVEFAPRPPRAAGEKIDAGSKLVAYLAAEKIVMTPDKTGHFGRFGGRFVPEALIAALDELDAEYTKAQSDPEFRAELSRLLDDYAGRPSRLYDATRFSEKAGARILLKREDLNHTGAHKVNNVLGQALLTRRMGKKRIIAETGAGQHGVASATAAALFGLECTVYMGEVDTERQALNVARMELLGSTVVPVKSGSRTLKDAMNEAFRDWVTNVDTTHYLIGSVGGPHPFPVIVRDFQKIIGEEARAQTLALTGQLPTAVAACVGGGSNAIGIFNAFLDDADVQLFGFEAGGDGVETGRHAATLTGGAPGVLHGARSYVLQDEDGQTIESHSISAGLDYPGVGPEHAYLHDIGRVNYQPVTDAEAMDAFRLLCRTEGIIPAIESSHALAGALRIAKE-LGPDATILINLSGRGDKDVATAGRWFGYLDGR
MKIAVCIKAVPETDTRIKIAADGCSIDRADVKFIISPYDEFALEEAVRLKEA-KGGQVIALALGGDEVPNILREGLARGADEAIHISS----AAADDPLCVGKTLAAALKSISPDIVFFGKHGVGGDNQQVHAIVAEKLGWPQVTVVTKLEVSDGRLRAEREIEGGIEVVETGLPAVIAAQKGLNEPRYPKLQSIMQAKKKPLASKTFSDFGLSAAAGLVITALRLPPPRQAGRKIQQTNELLSALQEVKVIMQ--SFGYFGPFGGVYAPETLMPALEELEAAFLAAQSDNVFQETFRDLATGFLGRPTPLFYARNLSRELGIGLYFKREDLLHGGAHKTNNALGQALLAKQMGKTRLIAETGAGQHGVATAMAGALLGLRTEVYMGEVDMARQQPNVFRMQVLGATVHAVRTGGRTLKDAINDALRDWMTNVRTTHYVLGTAAGPHPFPTMVKYFQRVIGDEARAQMLEQTGRLPDVVVACVGGGSNAIGMFTAFLEDAEVQLVGVEPGGRGLDTDAHGAVLARGTPGTLHGMRSYVLQDGDGQIYETHSISAGLDYPSVGPEHAYLKSIGRVQYDVATDDEAIAAFHHLSRCEGIIPALEPAHAVAWVRRQARH-YPPGTTILLNLCGRGDKDLQTVMQYAA---SA
MKILVCISHVPDTTSKINFTDNDTKFDTNGVQFVINPNDEFGLTRAMWFKEK-QGATVDIINVGGPETEPTLRKALAIGADSAIRINT----E-ALDGFQVAKELSAVAKEGNYDLIIAGRESIDYNGGMVPGMLASLLGASFVNTCISLEVDGDTATAVREIDGGKETVTAKLPLVVGGQKGIVEERIPNMRGIMMARKKPLEVKEPQGA----STETSAVSFEKPAPKGDVKLIDNLDELIDLLHEAKAIM-VNEKGYYGDFGGAYIPEMLYPNVEELRQNYIKVMQEPDFQEEFKALLKEYVGRPTPLYYAKRFSEKYGTNVYLKREDLCHTGAHKVNNTIGQILMAKRLGKNRIIAETGAGQHGVATATVCALMGLECIVYMGAIDIKRQAPNVARMKMLGATVVPAESGSKTLKDATNEAIRDWINNPTDTHYIIGSVVGPHPYPDMVARFQSVISEEVKKQLLEKEGKNPDYVVACVGGGSNAAGIYYHYLDTPEVGIIAVEAAGKGIHSGESAATSALGKEGIIHGSKTLLMQTDDGQITEPYSISAGLDYPGVGPMHAHLFRSGRGEFISITDADAMQAGLELCKLEGIIPAIESSHALAIFEERK---FKKEDIVVVNLSGRGDKDLSTFIDYF----KL
MNIVVCMKQVPDTT-EVKIDPVTGTLIREGIPSIINPDDKSGLEAALGLKDE-VGAKVTVLSMGPPQADVALREALAMGADEAVLLSD----RGGADTWATSTTLAAALTKLGFDLIICGRQAIDGDTAQVGPQIAEHLGLPQVSYVSELQLAGDSVVVKRIFEDGYQRIKVRMPCLLTTLKDMNTPRYMSVAGIYDAYKKHIQLWGLADIVVDQGSPTRVKKSFTKGTKSAGKVYEGARIIVEALREKYVIMKPDQNGYFGDFGGCFVSETLMPAIEELKETFVKMRKDKKFQNELKSYLKNYVGRPTPLYFAEKLSKKFQFKLYLKREDLCHTGAHKINNALAQVLLAKKMGKTRVIAETGAGQHGVATATAASLLGLKCRVYMGTEDMRRQSLNVFRMQLLGTEVIGIDSGSKTLKDAINEAFRDWVTHVKDTHYVLGTAFGAHPYPYMVREFMSVIGTEAYKQIKKAEKRLPDAVIACVGGGSNAIGIFSSFIKDKKVRLIGVEAGGKGIESGLHAARFAGGRVGVFQGTKSYLLQDENGQALTTHSVSAGLDYASVGPEHSFLREIKRASYSYATDEEALNGFSTLAKEEGIIPALESSHAVGYLISHAEE-F-KNQLIILNLSGRGDKDVIQVKEIMEN--MQ
MKILVCITHVPDTTSKIQFTDNNTKFDKNGVQFIIGPYDDYALARAVELKEQ-LGATLTVINVGEAETEPTLRKALAIGADDAIRVNA----F-PSDSLFVAKQIAAIAKENNYDLIMMGRESIDFNGGMVHGMVGEMLGIPSVSPVMKLEIEGDTVKMAREIEGGKEHLEAKLPLVAGCQEPIAEWKIPNMRGIMSARTKPLQVVDPAGE----EIATEVTTYQLPPAKGTVKLVDNVEELVKLLKEAKVLM-VDEKGFYGKFGGAYIPEMLHPNIEELRDNYEQIMASEAFQKEFRSLLKDYVGRPTPLYLASRLSEKYGAKIYLKREDLCHTGAHKVNNTVGQIIMAKMLGKKRIIAETGAGQHGVATATVCALMGMDCTVYMGALDIQRQRPNVERMKILGAKVVPATSGSQTLKDATNEAMRQWINNPVDTHYIIGSVVGPHPYPEMVARFQSVISEEMKWQLLEKEGRNPDLVIACVGGGSNAAGAFYHYYNSPEVRLIAAEAAGLGVSSGKSAATTALGTPGILHGSKTLLMQTEDGQVVEPHSISAGLDYPGIGPVHAHLFDIGRGEFVAVEDEDAMKAGIELSRLEGIIPAIETAHALHALNMIE---YQKDAVIVINLSGRGDKDLDTYIKWG----GY
MKFLVCISNVPDTTTKITFTPDNKELNKAGVQFVINPWDEYALTRAIELKEQ-LGGSVTVLNVGEADTEPNIRKALAIGADDAIRVNA----K-PTDAFFVAQQIAAVAKDGGYDVILMGKESIDYNGFQVHGMVGELLGIPTVAPAMKLDMSGNTATLEREIEGGKEIVEVQTPFVVSCQEPMCEPRIPNMRGIMTARTKPLKVVEATGQ----GAATQVTEYALPPKKQGVKLIENAGDLIRLLREAKVIM-PTARGYYGQFGGAFIPEMLYPNVEELREQYLSILADPGFQEEYQQLLRDYVGRPTPLFRAKRLSERYGATIYLKREDLCHTGAHKVNNTVGQILLAERLGKKRIIAETGAGQHGVATATVCALRGLECIVYMGAVDMERQKPNVARMRMLGAEVRPATSGSKTLKDATNEAIRDWISNPTDTHYIIGSVVGPHPYPDLVARLQSVISEEIRKQLLEQAGRLPNYVVACVGGGSNAAGAFYHFLDEPSVQLVAVEAAGHGVHTDKSAATSVLGRPGIIHGSRTLLMQDEHGQITEPHSISAGLDYPGIGPLHAFLADSGRAKFVAVTDEDALQAAQLCSRLEGIIPALETAHAFSALDQLE---LKPTDVVVLNLSGRGDKDLETYLRELH---LA
MRIIVCIKQVPDVT-EVKIDPKTNTLIREGVPSIMNPYDLHAIEAALELKEA-TAGKVTAITMGPPQAEEVLREAISMGVDDAILLTD----RAGADTWATAYTLSMAARKI-FDLIICGKQAIDGDTAQVGPEMAEFLNIPHVSYVRKINVSSQEMIIERLMDDCYEKIQVCLPALITVVKELNNPRPPSIRGKMAAKKAVIPRWNADDINAEEGSPTMVKNIFAPPPRGERRILEQVDILLKELRRLGCLMS-IKKGYFGLYGGRFVPETLMPALEELDKVFNIARKDKNFINEFESLLKDYVGRPTPLYFAKRLSEHLGAKIYLKREDLAHTGAHKINNALGQALLASKMKKDRIIAETGAGQHGVATATGAALVGLSCDIYMGTEDIRRQSLNVFRMNLLGARVIPVDTGSRTLKDAINEALRDWTTNVRTTHYVLGTVFGPHPYPLLVRFFQSVIGKEAKKQLLNKEGRLPDVLIACVGGGSNSIGLFSAFLHDKDVKMIGVEAGGKGIETGLHAARFAGGAKGIFQGCLSYVLENEDGNILQTHSVSAGLDYASVGPEHAYLKDTGRVKYTYANDEEALEAFELLSRLEGIIPALESAHAVAEAIKIAPK-MSKDSIIIVNLSGRGDKDVQEVARIKGGDGKI
MEILVCVKQVPDTA-EVKIDPVKHTVIRAGVPNIFNPFDQNALEAALQLKDN-QGAKVTLLSMGPPQAKDVLREGLAMGADEAYLLTD----RGGSDTLATGYCLAQAVKKVQFDIILCGKQAIDGDTAQVGPQIACELGIPQITYAAAIEVEAKCVKVKQQNEEGYIITEANFPVLITAVKELNEPRFPTIRGTMKAKRREIPELSADDVKADEGSPTKVRKIFTPPQRTQGLIIAAVDTLMEKLTAQKIIM---ETGRYGSFGGQYIPETLMNEIHRLEREYAYYKNDPTFQSELKDLFTSYANRPSLLYYAEKMTKDLGAKIYLKREDLNHTGAHKINNALGQCLLAKKMGKTRVIAETGAGQHGVATATAAAFLGLECEIFMGEEDTVRQALNVYRMELLGATVHAVTTGTKVLKDAVNEAMREWVSRVDDTHYVIGSTMGPHPFPMMVRDFQSVISEEARQQILEREGKLPAVVMDCVGGGSNAMGMFYHFIADQDVRLIGCEAAGKGIDTKLHAATMAKGTVGIFHGMKSLFCQNEEGQIDEVYSLSAGLDYPGIGPEHAYLKETGRASYIPVKDDEAVAAFEYLAKTEGIICAIESAHAVYGAMQEAPK-LKKDDVLIVCVSGRGDKDVAAIARYKGR--HE
MNILVCITHVPDTTSRIAFTENNTKFDKNGVQFIIGPYDDYALARAVELKEA-NGGKVTVLNVGEAETEPTLRKALAIGADEAIRVNA----F-PSDSYFVAKQIADVAKQGEYDLILMGRESIDFNGGMVHGMVGEMLGLPSFSPVMVLEVEGNTAKITREIEGGKEKLEVNLPFVAGCQEPIAEWKIPNMRGIMSARTKPLNVVEPTDN----TKLTEIAQYELPAPKGAVKMIDNVEELVNLLKEAKVIM-VDERGYYGNFGGAFIPEMLYPNIEELRENYEQIVQAPDFQKQFNHLLRDFVGRPTPLYLAERLSEKYGAEIYLKREDLCHTGAHKVNNTVGQILLAQKLGKQKIIAETGAGQHGVATATVCALMGIECIVYMGEVDMARQKPNVERMRILGAEVRPAKSGSKTLKDATNEAMRHWINNPTDTHYIIGSVVGPHPYPEMVARFQSVISKEIKTQLLEKKGKNPDYVIACVGGGSNAAGAFYHYYNEEDVKLVAVEAAGLGNHTGESAATTVLGKPGILHGSKTLLMQTEDGQVVEPYSISAGLDYPGIGPVHAHLFETGRAKFYSVTDEEAMKAGVLLSRTEGIIPAVESAHAFAALNQMT---FNPSDVVVINLSGRGDKDLETYIKWG----KY
MKILVCISHVPDTTSKINFTDGDSKFDTNGVNFVINPNDEFGLTRAMWFKEK-QGASVDVVNVGEKETEPTLRKALAIGADNAIRVDT----P-AKDGFQVAQQLAKVAKDGDYDLIIAGRESIDYNGGMVPGMLAALLDANFINTCISLEIDGDTAKAVREIDGGKESLTASLPLVIGGQKGLVEEKIPNMRGIMQARKKPLNVVEPEEV----ATQTEAVKFEKPAPKGEVKLVENLDELIDLLHEAKAIM-VNEKGYYGEFGGAFIPEMLYPNVEELRSQYLDIMKEDSFQKEFKALLRDYVGRPTPLYYAERFSKKYGTKVYLKREDLCHTGAHKVNNTVGQILMAKRLGKDRIIAETGAGQHGVATATVCALMGIKCIVYMGEIDIERQAPNVARMKMLGAEVIPAKSGSRTLKDATNEAIRDWINNPLDTHYIIGSVVGPHPYPDMVARFQAVISEEIKAQLQEKENRNPDYVVACVGGGSNAAGAYYHYLDKPEVGIIAVEAAGKGISSGESAATSALGNEGIIHGSKTLLMQTQDGQITEPYSISAGLDYPGVGPMHANLFTSGRGEFISITDKAAMDAGLELAKLEGIIPAIESSHALAIFEQRK---FKKEDIVVVNLSGRGDKDLSTYIDYF----DL
MNIAVLIKQVPDTWSERVLKDADWTLDRDAADAVIDEIDARGVEAALQLVEQ-HGGEVTVVTMGPDRATESLRKALAMGADKAVHVTD----DAGSDALQTSAALAAAIGTLSVDLVITGNESTDGRTGSVPSMLAERLGLPQVTSVRSLEIDGTTVRAERVRDGGYSEVTATLPALVSVTEKINEPRYPGFKGIMAAKKKPVTVLGIADLGLDANAATVVLDAAPRPPKQSGEKVTGGTQATEFLAAARLIMSPDDRGYFGTMGGRWLPEALVGALDEVADYYRKARRDPDFLARLDDLAANYAGRPSPLSDAPRLTAEVGARILLKREDLNHTGSHKINNVLGQALLAQRMGKTRLIAETGAGQHGVATATAAALLGLECCIYMGRVDTERQALNVARMRLLGAEVVAVEAGSATLKDAINEAFRDWVATVDHTFYLFGTVAGPHPFPVIVRDFQRIIGLEARAQVLDRTGRLPDAVAACVGGGSNAMGIFHAFLDDPDVRLVGLEAGGDGIETGRHASTISGGSVGVLHGARSFLLQDADGQIIESHSISAGLDYPGVGPEHSHLAEIGRAEYRSITDTQAMDAFALLARTEGIIPAIESAHAVAGALDLARE-IGPEGIVLINVSGRGDKDMETAMQWFKLAEVQ
MNIIVCLKQVPDTN-EVKIDPVRGTLIREGVPSIINPDDRNALEEALRLKDE-NDIKVIVLSMGPPQADVALREALAMGADEAVLLSD----RAGSDTWATSTALATGIKNIDYDIILCGRQAIDGDTAQVGPQIAEHLNLPQITYVEELKIEDNKIIAKRALEDGYFVIESKMPVLLTAIKELNEPRYPSIKGIYDAHKDKVRVLSAKDIEADFGSPTQVNKSFTPPGRSGGEILETARELIVKLKEKHLIMK-KESGLFGEFGGAYVPKELKVVLEELEREFYNAMEDKEFMKELDYYLREYVGRENPLYFAERLTKEIGAKIYLKREDLNHTGAHKINNAIGQGLLAKRMGKKRIIAETGAGQHGVATATVCALLGLDCTIYMGAEDTRRQELNVFRMEMLGAKVVAVEEGNKTLKEAVDKALEDYVENKNNTFYLLGSAVGPHPFPMIVRTFQSVIGREAKNQVLQKEGRLPDYVVACVGGGSNAIGLFSPFYHDKEVKMVGVEPAGKGLDTKEHAASICKGNIGLIHGFKCYLLDHS------THSIAAGLDYPGVGPEHSYYNYTKRAEYKSVTDKEALDAFFKLSKIEGIIPALESSHAIAYGIKLAKN-LSKDKIIIVNLSGRGDKDVAQVRDMI-----K
MKLLVCISHVPDTTSKINFTEGDTKFDTNGVQYVINPHDEYCLTRALWFKEK-QGASITVITVGTQLVEPTLRKALAIGADDAIRVDA----E-PKEAFFVAQQIADVAKKEGYNLILTGRESIDYNGGMVPGFLAASLNYNFVNACIGVEIEGQNVTATREIDGGSEVLATTLPIVLAGQKGIVEERIPNMRGIMMARQKPLKVVPAIEV----ILNSTTVGFEKLPLKSACKLVDNIDELINLLHEAKVIM-ADENGFYGEFGGAFIPEMLYPNVKELQDQYQKICSQESFKKDFQQLLKDYVGRPTPLFHSKKLSAKYNAKIYLKREDLNHTGAHKVNNTIGQALLAKRLGKKRILAETGAGQHGVATATVCALLDLECIVYMGEIDIERQAPNVARMKMLGAKVVPATSGSKTLKDATNEALRAWINDP-DAYYLIGSVVGPHPYPQMVADFQSIISEEIKWQLNEHEGRNPDYVIACVGGGSNAAGAFYHFLHHEEVQLIAVEAAGLGVDSGRTAATSQKGTIGVLHASKSYLMQDPDGQVIEPYSISAGLDYPGIGPMHAHLFQSGRGTFLNATDEEALKSAYELTQLEGIIPALESAHALAVLNKIT---FRPNDIVVINLSGRGDKDLETYINNI----DY
MKILVCAKQVPDTT-EVKIDPVKGTLIREGVPSILNPDDANAIEEALRIKDR-YDTKITVVSMGPPSAELVLYECMGMGADDAYLITD----RGGSDTWATSNVIAEAIKYLEFDIIFAGRQAIDGDTAQVGPQIAEKLGIPQITYVQKVEVEGSKLVVERALENGYEILEATTPILLTAIKELNEPRLMNMRAIHKGFHAGIKQITNAELKIEPASPTNVKKTFTPELIVKGTRIDAAKELVRQLKLNHIIM---GDGRFGIHGGQYVPETLMNEIINLEKAYRDAMADPEFTGELDALLKEYAGRPSLLYFAKRMTEDLGAKIYLKREDLNHTGSHKINNVLGQVLLAKRMGKTRVIAETGAGQHGVATATAAALLGLECEIFMGREDTERQALNVYRMKLLGAAVHEVTSGTMTLKDAVNETMREWTRRVHDTHYVIGSVMGPHPFPEMVGDFQSVISKEAREQLLAVEGRLPDTVVACVGGGSNAMGMFRNFIGDEGVELVGCEAAGRGISSGMHAATLSTGTVGVFHGMKSYFCQDDEGQIAPVYSISAGLDYPGIGPEHADLFDRGRAKYVPVTDDEAVNAFEYLARTEGIICAIESAHAVAYAMKAAPD-MPKDSIMIVCLSGRGDKDVAAIARYKGV--HD
MRIAVLVTYVPDTASTIKVGPSGKSIDETGIKWIISPYDEFAVEEAIKLKEA-KGAEVTYITYGPERDQQVLRECFARGGDKGVHVVG----TAFGDAFAIAQILAAAVKKAGFDLIFAGVKGVGSDQGLVGAMVAELLDIPHVGSVTKIEYGEKSLTAWREIEGGQEVVEVSLPCLITAQKGLNEPRYPSLKGIMAAKKMPVESVKVADLGVDEGATCRWVALSLPPAKSSGKIIAAARELARLLREAKVIMKPDERGYFGPYGGRFVPETLMAPLQELEQAFREATRDKGFRRELEALLRDYCGRPTPLTFAARLSAHLGARIYLKREDLCHTGAHKINNALAQCLLARRMGKVRVVAETGAGQHGVAVATAAALLGLSCRIYMGTEDERRQSLNVYRMKLLGAEVVGVDAGSKTLKDAINEALRDWVTNVATTHYVMGSVLGPHPYPMMVREFQSVIGAEAWLQIRKAHGALPSLVVACVGGGSNAAGIFSAFLPYQKVKLVGVEAGGRGPLLGHHAARFAGGSPGVLHGTYTYVLQDASGNTAPTHSVSAGLDYPAVGPEHAFWKDTRRVEYVQVSDDEALSAFHLLSELEGIMPALETAHALAFVTKVARS-YSPAEAILVNLSGRGDKDVTEVARLEGV--RL
MKILVCISHVPDTTSKINFTENNTKFDTSGVQFIIGPYDDYALARAIELKES-TGSTVTVLNVGTAETEPTIRKALAIGADDAIRVNA----E-PVDSFFVASQIAEHAKAGGYDLILMGRESIDYNSGAVHGIVGEMLGIPSVSPVMKLEVDGTKVKMAREIEGGKEYVEANLPLVAGCQEPIAEWKIPNMRGIMSAKTKPLKVVDAKAA----DSGVKLQKFELPPPKGAVKMIDNVGELVTLLKEAKVLM-VNEKGFYGKFGGAYIPEMLYPNVEELRTNYLSVIYEPSFQLEFAKLLKDYVGRPTPLYFAQRLSETYKTKIYLKREDLCHTGAHKINNTIGQILLAKRMGKNKIIAETGAGQHGVATATVCALMGMECTVYMGQLDMERQRPNVERMRILGAKVVPARSGNMTLKDATNEAMRHWINNPSDTHYIIGSVVGPHPYPDMVTRFQSVISEEMKTQLQEAEGNYPDHVIACVGGGSNAAGAFYHFLNDEHVNLVGAEAAGKGVDSGESAATTALGKTGVLHGSKTLLMQTEDGQVVEPYSISAGLDYPGIGPLHAHLFDTQRVQFLSATDDEAMEAGIELSRTEGIIPAIESAHAIAVLKQLK---TDPDDVVVINLSGRGDKDLETYIRWG----KY
MKILVCITHVPDTTSKIQFTDNNTKFDKTGVQFIIGPYDDYALARAVELRDQ-SSGSLTVLNVGEAETEPTLRKALAIGADDAIRVNA----F-PSDSLFVANQIAHYAKEGGYDLILMGRESIDFNGGMVHGMVAEMLGIPSVSPVMKLDLEGDTAKIAREIEGGKEHLEVKLPFVAGCQEPIAEWKIPNMRGIMSARSKPLNVVEPVGE----DAATKTVGYELPPAKGAVKLIDNVEELVKLLQEAKVLM-VDEKGFYGKFGGAYIPEMLYPNVEELRTNYEKITESDEFKDEFHALLKDYVGRPTPLYYAKRLSQEYGAKIYLKREDLCHTGAHKVNNTIGQIILAKKLGKKRIIAETGAGQHGVATATVCALMGMDCTVYMGAIDMERQKPNVERMRILGAKVVPATSGSQTLKDATNEALRQWINNPVDTHYIIGSVVGPHPYPEMVARFQSVISEEIKYQLKEKEGKDPDMVIACVGGGSNAAGAFYHYYNTPSVRLVAVEAAGLGVASGKSAATTALGTPGVLHGSKTLLMQTEDGQVVEPHSISAGLDYPGIGPVHAHLFDSKRGEFYAVEDEDAMKAGVELSRLEGIIPAIESAHALSVLKQLK---FKPSDVIVINLSGRGDKDLDTYIKWG----GY
MKILVCISHVPDTTAKINFTSDSSALDGNGIQFVINPYDEFGLTKALQLKEK-HGGTVTVVTYGDTRVEQTLRKALAIGADDAVRLDG----I-PTDPMQVAGELAAHVQSAGYDLVICGQESIDYNGGIVPGALAAHLDWAFVNACIGLTLEGQQADCLREMDGGKEAVKATLPMVIAGKKGLVEERIPNMRGIMTARTKPLIPQPLAGT----TPASHPASFTKPAPKAAVQLISNLEELVRRLHEAKVIMHVDSDGYYGDFGGAYIPEMMYSNINELKSKYLEISSQADFIKEFDELLKQYVGRPTPLYFSKRLSREYNSKIYLKREDLCHTGAHKINNTIGQILLAQRLGKTRIIAETGAGQHGVATATVCALMGIKCIVYMGEVDIKRQAPNVARMKMLGAEVKPACSGSKTLKDATNEAIRDWINNPIDTHYIIGSVVGPHPYPDMVARFQSVIGLEVKEQLLEAEGKNPDYVVACVGGGSNAAGLFYPYLDDLKVNIICVEAAGMGIKTGKSAATSILGKEGVIHGSKTLLMQSKDGQITEPYSISAGLDYPGIGPMHANLFRSKRADFISITDKKAMEWGLKLSRMEGIIPAIETSHAFAVLDKKK---FMKKDIIVFNCSGRGDKDLDTYINYF----KL
MKILVCISHVPDTTSKINFSEDNTKFDTTGVQFVINPNDEFGLTRAMWFKEK-QGAHVTIANVGGPETEPTMRKALAIGADAAIRINT----T-PTDAFSVAKQLAQVVKDGGYDLVIAGKESIDYNGGMVPGMIAGLTNTNFINSCISLEIDGNNAKATREIDGGKEHVSTTLPLVIAGQKGLVEERIPNMRGIMMARQKPLTVLEPIDA----AVETNSISFEKPAPKGAVKLVDNLDELINLLHEAKVIM-VNEKGYYGEFGGAYIPEMLYPNVEELRQKYLEVMAEPDFKKEFDQLLKDYVGRPSPLYFAKRLSEKYNTKIYLKREDLNHTGAHKINNTIGQILMAKRLGKTRIIAETGAGQHGVATATVCALMGLECIVYMGEIDIARQAPNVARMKMLGATVVPAKSGSRTLKDATNEAIRDWINNPVNTHYIIGSAIGPHPYPDMVTRFQAVISEEIKWQLKEQEGRNPDYVVACIGGGSNAAGTYYHFLHEPEVGIIAVEAAGLGVDSGESAATSVLGKEGIIHGCKTLLMQTTDGQITEPYSISAGLDYPGVGPMHAHLSKTGRAEFMSITDSDAMEAGLELSKLEGIIPAIETSHALAIFNHKT---FKPNDVVVVSLSGRGDKDLNTYIDYF----KL
MKIAVCIKRVPVMEVKFAVGKDGASVDETGLKFDVNDFDLWAVEAALQLNEK-NGGEVTVVSLGTDAAQEQIRKALSMGADKGVLLKT----DP-TDGLAIAQALAAELRGGGYDVIFFGMKAIDSDAQTVGPMVGELLDVACVAGVSKLDIANGKGTAQRAVEGGVEVVEFSLPAVITVDEGLAKERLPSLKGIMAAKKKPLETKP-AQLG---TAGVTVTKMELPAERAAGRIVAAVPELVRLLQEAKVLMTAAPNDRFGAFGGRYVPETLVPALDELEAALDAALRDPAFRADLDDMLRNYVGRPSPLTAAPRLGARVGAPVWLKREDLNHTGAHKINNTVGQVLLAQRMGKKRIIAETGAGQHGVATATVCARYGLECVVYMGEEDMRRQALNVWRMRLMGATVEPVTSGTRTLKDATSEAIRDWVTNVDTSHYIIGSVVGPAPYPRMVREFQATIGREARAQMLERAGRLPQTVVACVGGGSNAMGIFAGFVDDRDVELVGVEAAGEGLDSERHSASLTRGTPGVLHGSLSYLLQDAGGQVHPAHSISAGLDYPGVGPEHSFLKDSKRAEYVAVTDADALRGFTLLSRLEGIIPALETSHAIAWVEQQCGR-WKSDEPVLICLSGRGDKDVAQVSEMGDLPDGR
MNILVCIKQVPDTT-EIKIDPVKNTLIREGVPSIVNPFDGYALEAAARIKDN-DDTKIVVLSMGPAQAKNALKECLAIAADQAYLLTD----RGGSDTLATSYILSQAIRHINFDLIFCGKQAIDGDTAQVGPEIAEHLGLPQITYGLEASVENGKVIVKKEAEEGVQVITASMPCLVTYTKPSWDPRYPTLKRKMAANRAQIPDITASDLEINLGSPTKVKATFVPPRKSGGVVIASAMKLFSLMNDNGLIME-AKKGKYGLYGGQYIPETLVPAVQEVEQAYDAYKKDPAFQSELRQLMENYAGRPSLLYYAEKMTKDLGAKIYLKREDLNHTGSHKINNVLGQVLLAKKMGKKRVIAETGAGQHGVATATAAALMGLECEIFMGKEDTDRQVLNCYRMELLGAKVHPVTSGTMTLKDAVNETMREWASRMEDTLYVLGSVMGPHPFPMIVRDFQKIIGQEIKEQLMQMEGRLPDAVIACVGGGSNAMGSFYEFIPDTSVRLIGCEAAGLGVDNPKNAATIANGSIGIFHGMKSLFCQDEYGQIAPVYSISAGLDYPGIGPEHARLNELGRAQYVPVTDAEAVEAFEYLSRTEGIIPAIESAHAVAYAKKAAPE-FDKNQILVVTISGRGDKDVAAIARYRGV--FD
MNIVVLVKQVPDSGAERTLSASDNTVERGSANNVINEMDEYAIEEALKIKEA-HGGEVTVLTMGPAGATESIRKALSMGPDKAVHVQD----DHGSCAVATSKVLAAALGTLNADLILCGAESTDGRVQVMPHMLAERLGIAALTGARKLTVDGSQLTAERQTDEGYEVVTAATPAVVSVWDTINEPRYPSFKGIMAAKKKPVQGLSLADLGVAAGATSTVVEFAPRPPRSAGTKVNGGAQLVEFLATEKFVMSPDLTGHFGRFGGRFVPEALVRALDELDAAYREAKTDPAFQERFTGLLRDYAGTPSLLYRAERLSAELGAEILLKREDLNHTGAHKVRNVLGQALLAKRMGKPRVIAETGAGQHGVASATAAALLDLECVVYMGQVDIERQALNVARMRMLGATVVPVTNGSRTLKDALNEALRDWVSSVETTHYLLGTAAGPHPFPEIVRDFVGGIGTEAREQCLTALGRLPDAVAACIGGGSNAIGIFHAFVGDEGVRLYGFEAGGDGVATGRHAASITGGSTGVLHGTRTYVLQDEDGQTIESHSISAGLDYPGVGPEHAWLHDTGRAVYEPVTDAEAMAAFQLLCRTEGIIPAIESAHALAGAARITEE-LGRTPTIVVNLSGRGDKDVHTAGAYFGILDQE
MNIVVCVKYVPDAQNDRSFDE-DGTTDRSSADGLLSELDEYAIEEALKIKEV-GDGEVTVLTLGPERAVDAVKKALQMGADKGVHVCD----EAGSDAPATSLILAAAIEKIRPDLVLTGMASTDGTMSVVPAMLAERLGLPQVTFASELVVDGGRARIRRDGDIATEMVEAELPAVVSVTDQINEPRYPSFKGIMAAKKKPVETWSLADVGVDSAAWTKVLSTAKRPPREQGLIVQGGAVLAQFLSIQKFVMN-TRIGRFGNFGGRFVPEALIAALEQLDEERLLAAQDPDFRSELKNLQERYTGRPNPLTEVPRFAEHCGARVFLKREDLNHTGSHKINNVLGQALLTVRMGKKRVIAETGAGQHGVATATAAALMGLECMVYMGERDTSRQALNVARMRLLGATVVPVTHGSRTLKDAVNEALRDWVANVEDTHYILGTVTGPHPFPEMVRDFHAVIGEEAREQVLACVGRLPDAVVACVGGGSNAIGIFHRFRHDPQVRLIGVEAGGQGIGSGKHAARFAGGSPGVLHGAATYVLQDEDGQTIESHSISAGLDYPSVGPEHAHLHDSGRAEYRYATDAEAMAAFRLLARTEGILPAIESAHALAGAMSVGRE-LGPDAVIVVNLSGRGDKDVDTAARYFGLLDGR
MNIIVCVKQVPATN-EVRMNEKTNTIIREGVESIINPYDMYALEEGIRIREK-AGGRVTALSMGIPSVTEMLREAMAIGADDAALLSD----RAGADSLATAYTLSLGVRRIDFDLIICGKQATDGDTAQVGPSLAEKLGIPHITYVDEVDISEGVMRVKRATDEGHEVIDITLPAVMTVEKGINIPRLPSVYGLREALKREIPIWTHDDVNADGGSPTQVVRTFVPQSDKETVVLADIKRLVDDLLDAGMMMK-NRDGYFGEFGGAYVPEELEKVLSELENAFFKYIEDEDFKKELRYYYREYIGRPNPLYFAKNLTEENGAKIYLKREDLNHTGAHKINNAIGQALLAKRMGKNRIIAETGAGQHGVATATVCALFNMDCTIYMGETDIERQSLNVFKMKQLGAKVVAATNGRKTLKDAVDMALEDFVKNSEDTFYLLGSAVGPHPYPVMVREFQSIIGQEAREQILKKEGRLPDYIVACVGGGSNAIGLFNPFYDDKDVKIVGVEPAGLGIETGEHAASIGKGIKGIIHGFKCYSIQDEDGKDLPVYSIAAGLDYPGVGPEHCFYNDSGRADYVSVTDSQALEAFQLLCKTEGIIPAIESSHAISHGVELAKG-LSKEQIVIINLSGRGDKDVRQLMDIL------
MNIIVCIKQVPATN-DVKINKDTNTLVRDEAQSVINPFDTYAVEEGVRLKEA-TGGKITVISMGIPKVADILKECIAVGADDGILLSD----RAGADTLATSAALAAGINKIDYDIIICGKQAIDGDTGQVGPELAERLGIPHITCVRKIEIKEDYIRAQRMTDFGYEVIECSLPAVITVVKEINEPRLPSIKGMMKAKKAVIPVWTADDVGADKGSPTKVIKTFTPEININTEIIEQAHKLVEKLLQLQIVMN---KGRFGRFGGQYVPETLMNALDELERAYNEAMADNSFMEELGYYLDKYVGRPTPLYFAERLTEYLGGKVYLKREDLNHTGAHKINNALGQGLLAKRMGKKRLTAETGAGQHGVAAATAAALLGMECDVFMGREDMERQALNVFRMELLGARVVPVTSGTATLKDATNEAIRDWVSNVEHTHYIIGSVVGPHPYPTMVRDFQRIIGDETRQQIIQAEGCLPDHIIACVGGGSNSMGIFYPFVSDDVVKLYGVEAAGLGLDTDKHAATISKGNVGVLHGMMTYLLQDKYGQIQPVYSISAGLDYPGVGPEHAYLYDIGRVHYTSVTDNEAVEAFEMLSRLEGIIPALESAHAVAYAAKLVPQ-LSKDDIIVINISGRGDKDVQSIAKLKGV--NI
MKILVCISHVPDTTSKINFTNDNTAFDPNGVQFVINPNDEFGLTRAMWFKEK-QNATVDVVNVGGPETESTLRKALAIGADAAFRINT----T-PTDGYAVAKELSKVAKDGNYDLIIAGRESIDYNGGMVPGMMAAELGASFVNNCISLEIDGTNATAVREIDGGKETLSSTLPLVIGGQKGLVEEKIPNMRGIMMARKKPLTVLEPAQQ----QTCTSSVKFEKPTPKGAIKMVDNIDELIDLLHEAKVIM-VNEKGYYGQFGGAFIPEMLYPNIEELRQKYLSIMAEPDFKAEFDQLLKNYVGRPTPLYYAKRFSEKYNTKIYFKREDLCHTGAHKVNNTIGQILMAKRLGKSRIIAETGAGQHGVATATVCALAGIQCIVYMGEIDIARQAPNVARMKMLGAEVRPAKSGSRTLKDATNEAIRDWINNPEDTHYIIGSAVGPHPYPDMVSRFQSVVSEEIKWQLNAAEGNNPNYVVACVGGGSNAAGAYYHFLDDERVGLIAVEAAGKGVDTGESAATSILGKEGIIHGSKTLLMQTQDGQITEPYSISAGLDYPGVGPMHAHLHTTKRAEFIPVTDDEAMTAGLMLSQLEGIIPAIETAHAFAIFETKK---FKPNDIVVVCLSGRGDKDLNTYIDYF----KL
MKILVCISNVPDTTSKINFTEGDTKFDTNGVQFVINPNDEFGLTRAMWFKEK-QGAAVHVATVGGAQTEPTIRKALAIGADEAIRINA----E-PTDGFFVARQLAEVVKNGGYDLVIAGRESIDYNGGMVPGILATLLDMNFVNTCIGLEVDGNSATATREIDGGKEKISTSLPLVIGGQKGLVEERIPNMRGIMMARKKALNVVEPVDA----PKPTQDQKFEKPAAKGPVKLVGNVGELVNLLHEAKVIM-VNEKGYYGEFGGAFIPEMLYPNTEELRQNYLSIMEEPSFKEEFQQLLRDYVGRPTPLYFAERMSERYKTKIYLKREDLNHTGAHKVNNTVGQILMAKKLGKNRIIAETGAGQHGVATATVCALMGIECVVYMGEVDIARQAPNVARMKMLGAEVRPALSGSRTLKDATNEAIRDWINNPVDTHYIIGSVVGPHPYPDMVARFQSVISEEIKTQLLEKEGRNPDYVVACVGGGSNAAGAYYHFLDNPEVGIIAVEAAGKGIDTGESAATSALGKVGIIHGSKTLLMQTPDGQITEPYSISAGLDYPGVGPLHAHLFRSGRGEFISITDDEAMTAGLTLCQMEGIIPAIESSHAFAILEQRK---FNPTDVVVMNLSGRGDKDLQNYIDYF----KL
MKILVCISNVPDTTSKINFTEGDTKFDTNGVQFVINPNDEFGLTRAMWFKEK-QGAAVHVVTVGGAQTEPTIRKALAIGADEAIRINA----E-PTDGSFVARQLAEVVKNGGYDLVIAGRESIDYNGGMVPGILATLLDMNFVNTCIGLEVDGNNATAMREIDGGKEKISTSLPLVIGGQKGLVEERIPNMRGIMMARKKALNVVEPVDA----PKPTQDQKFEKPAAKGPVKLVSNVEELVELLHEAKVIM-VNEKGYYGEFGGAFIPEMLYPNTEELRQNYIRIMEESSFKEEFDQLLKDYVGRPTPLYFAERLSEKYQTKIYLKREDLCHTGAHKVNNTIGQILMAKKLGKNRIIAETGAGQHGVATATVCALAGIECVVYMGEIDIARQAPNVARMKMLGAEVRPALSGSRTLKDATNEAIRDWINNPVDTHYIIGSVVGPHPYPDMVARFQSVISEEIKTQLSEKENRNPDYVVACVGGGSNAAGAFYHYLDIPDVGIIAVEAAGKGIDTGESAATSALGKVGVIHGSKTLLMQTNDGQITEPYSISAGLDYPGVGPMHAHLFQSGRAEFISITDDEAMMAGLALSKLEGIIPAIESSHAFAILEHKR---FNPSDIVVINLSGRGDKDLQNYIDYF----KL
MNIVVCVKYVPDAQGDRAFEA-DHTTDREGVDGILSELDEYAVEEALKIVEE-GEGEVTVLTMGPDDAATAIKKSLQMGAHKGVHVLD----DAGSDSVATSLILAEAITKIDVDLVLTGLASTDGVMSVVPAMLAERLGMPQVTFASELTVGDGSVTIRRDNESFSETVEASLPAVVSVTDQINEPRYPSFKGIMAAKKKPVETWGLDDLDIDVAAWTMVTDTKARPPREAGQVVQGGEALAQFLADRKLAMTAAAPERFGDFGGRYVPEALVAALEELDEARLAAMADPDFRTELDRLQRDYTGRPSALTEVPRFAEHAGPRVFLKREDLNHTGSHKINNVLGQALLAVRMGKRRVIAETGAGQHGVATATAAALMGLECTVYMGRVDTERQALNVARMRLLGAEVVAVPTGSATLKDAINEAMRDWVTNVDHTHYLLGTVTGPHPFPTMVRDFHAVIGDEARKQLDETVGGLPDAVCACVGGGSNAMGIFHAFRDEPSVALWGFEAGGEGVDSGRHAARFSGGEPGVLHGASTYVLQDEDGQTRETHSVSAGLDYPSVGPEHAFLHDTGRARYAPVTDQEAMDAFALLCRTEGIIPAIESAHALAGVLKIGPE-LGPGTTVLVNLSGRGDKDVDTAARWFGLVDGS
MKILVCVSKTPDTTSKIAFTDGNSKFDEAGVQWIINPYDEYALVRAIELKEK-DASVLHLVTVGGADAEPIIRKALALGGDEAIRVNT----D-NSDSYYIAAQIAEIAKQGGYDLIFTGKETIDYNGSSIGGMVAELTDAPYISLATKFELNGTTATVTREIEGGEEVAEVALPLVVSCQKGVAEQRIPNMRGIMAARTKPLKVVEPVAT----EALTSIVSFELPPAKAGVKLVDNVAELVRLLHEAKVIMEPDARGYYGQFGGAYIPEMLHRNVEELAARYTEIMEDESFRKEFDALLKDYVGRPTPLFRAERLSAETGATVFLKREDLCHTGAHKINNTIGQILLAGRLGKKRIIAETGAGQHGVATATVCALKGLECIVYMGEKDIERQAPNVARMKMLGATVIPAVSGSKTLKDATNEAIRDWINNPSDTHYVIGSVVGPHPYPDMVARFQQVISYETKQQLKEITGNLPTHVIACVGGGSNAAGAFYHFLDEPSVQLVAVEAAGHGVHSGMSAATTQLGKTGILHGSKSLLMQTEDGQVIEPHSISAGLDYPGIGPLHAHLFSTGRGTFLNATDEEALAAGFHLAKTEGIIPALESAHALAALNKLE---LTPADTVVVCLSGRGDKDLATYMHAM----NQ
MNIVVLVKQVPDSGADRNLRSDDNTVDRGSANNVINEMDEYAIEEALKIKEA-HGGEVTILTMGPDRATESIRKALSMGPDKAVHVVD----DHGSCAVATSKVLAAALGQLNADLVLCGSESTDGRVQVMPHMLAERLGVAALTGARKLTVDGSTLTVERQTEEGYEVVTATTPAIVSVWDTINEPRYPSFKGIMAAKKKPVQTLSLADLGVAAGATSAVVEHSKRPPRSGGAKVSGGVQLVEFLATEKFVMSPDAAGHFGRFGGRFVPEALVAALEELDVAHRTAMADEAFRAEFGALLRDYAGTPSLLYEARRFSARAGARVLLKREDLNHTGAHKVRNVLGQALLTRRMGKKRVIAETGAGQHGVATATAAALFDLDCVVYMGQVDTERQALNVARMRMLGATVVPVTTGSRTLKDAMNEAMRDWVANVDDTHYLIGTAAGPHPFPALVRDFVRGIGDEARQQCLDLTGALPDAVTACVGGGSNALGIFHAFVDDPQVRLYGFEAGGEGVASGRHAASITGGSAGVLHGTRTYVLQDADGQTVESHSISAGLDYPGVGPEHAWLHDTGRASYLPITDDEAMAAFELLCRTEGIIPAIESSHALAGTLAIAAE-LGRQPTIVVNLSGRGDKDVHTAGGYFGILDSA
MNIVVLVKQVPDTEGDRKLDSSDNTVDRNAVDPVINYIDEFAIEEGLLLKEA-HGGEVTILTVGPDKATESIRKALSMGADKAVHVND----EHGSDAIGTAKVLAKALGGIEWDVAISGSEATDARGAVVPALLAEVLGAPQLTQARKVTVDGSTVTIERVTDTGFEKVEGSTPAVISVVEKINDPRYPSFKGIMAAKSKPIEVKSLGDIGLDANAWTQVASFENAPPREAGQTVDGGAKIADFLASKKLIMTPDATGHFGPYGGRFVPEALVAAIDDLAAAFDQTQADPAFRAELARLLRDYTGRPSPLTDVPKFAEHAGARVLLKREDLNHTGSHKINNVLGQALLTRHIGKKRVIAETGAGQHGVATATAAALLDLDCVVYMGEEDTRRQALNVARMKLLGAEVVPVRTGSRTLKDAINEAMRDWVTNVDTTNYVFGTVAGPHPFPLMVREYQRVIGDEARAQVLERVGRLPDAVAACVGGGSNAIGIFTAFVPDEGVRLVGLEAGGDGVETGRHAASITGGAPGVLHGARSYLLQDDNGQTIESHSISAGLDYPGVGPEHSYLKDIGRAEYRPITDRQAMDAFSLLSRTEGIIPAIESAHALAGALDLGRE-LGPDAVILVNLSGRGDKDVETATRWFGMDLAS
MKILVCISNVPDTTSKINFTDSDTKFDTNGVQFVINPNDEFGLTRAMWFKEK-QNATVHIATVGDVSVEPTMRKALAIGADEAIRVNA----V-PTDGFFVAQQLANVVKDGAYDLVIAGRESIDYNGAMVPGIMASLLKMNFVNTCISLEIDGTNATAIREIDGGKEKLSTTLPLIIGGQKGLVQERIPNMRGIMMARQKKLTVVEPVEG----ITATKDTKFEKPAAKGAVKLVTSVDELVKLLHEAKAIM-ATEKGYYGEFGGAYIPEMLYPNVEELRQNYLKIMAEPDFKKEFDQLLKDYVGRPSPLYFAKRLSEKYNTKVYLKREDLNHTGAHKVNNTIGQILMAKRLNKTRIIAETGAGQHGVATATVCALMGMQCVVYMGEIDIARQAPNVARMKMLGAEVRPALSGSKTLKDATNEAIRDWINNPVDTHYIIGSAIGPHPYPDMVTRFQSIISEEIKWQLKEKEGRNPDYIVACIGGGSNAAGTYYHFLHESEVGIIAVEAAGKGIHSGESAATSALGKEGIIHGCKTLLMQTPDGQITEPYSISAGLDYPGVGPLHSHLYKTGRGEFYSATDDEAMTSGLELTQLEGIIPAIETSHALAIFKHKT---FKPDDIVVISLSGRGDKDLDNYIKYF----KL
MKILVCISHVPDTTSKINFVDNDTKFDTNGVQFVINPNDEFGLTRAMWFKEK-QGATVDIVTVGGKDTEPTIRKCLAIGADTAYRVDT----E-PLDGFQVAKELAKVAKDGEYDLVIAGRESIDYNGGMVPGMLAKLIGANFINTCVSLDIEGETATAVREMDGGKETIKTSLPLVIGGQKGLVEEKIPNMRGIMMARKKPLNIIEPLSS----KTHTEAKSFRKPEPKGEVTLIDNLDELIDLLHEAKAIMSANDKGFYGDFGGAYIPELLYPNVEELRQNYKQIIATDDFQKQFKSLLKDYVGRPTPLYLAENLSEKYKAKIYLKREDLCHTGAHKINNTVGQILLAKALGKHRIIAETGAGQHGVATATVCALMGLECIVYMGAVDIERQAPNVARMKMLGATVVPANSGSKTLKDATNEAIRDWINHPRDTHYIIGSVVGPHPYPDMVTQLQSVISKEVKTQLLEKEGRLPDYLIACVGGGSNAAGLFADFMDHEEVGIIGVEASGKGVETNESAATTILGREGIIHGSKTLLMQNTDGQITEPYSISAGLDYPGIGPMHANLYKTGRGKFVSITDAEAMEAGLELSRIEGIIPAIETAHAFAIFKYLD---FKEDDVLVFNCSGRGDKDLDTYRTYF----GY
MKLLVCIKQVPDMESKFQSNGTGDWYAESDLAYRMNEYDEYAVEQAVQLKEQ-LGPDVTVLSIGPDRVGEPIKKALAMGCDRAVHIQD----SHTKDPWQIAAIISAFAKDKSFDLILTGMQSQDRGSAQVGVTIAEELGYGCATTIIGLAYDNGTITVKRELEGGIGVVKLKTPALVTCQLGLNIPRYPTLPNIMKAKKKELITHPVSDF-LREQELTATTSVYPPTKRSGGIVLDMVERLHAILKKTAVV---------------------MPALLELEKAYDHYRHDKEFKQEFAYYLRQYVGRPNPLYFAEKLTNKLGARIYLKREDLNHTGAHKINNTIGQGLLARRMGKKRVIAETGAGMHGVATATIAALFGMECEVFMGEEDTHRQAQNVFRMKLLGAKVTPVTAGTATLKDAMNEAMRNWVTTIHETFYVIGTVAGPHPYPMMVRDFQSIIGTEVKKQHKKVEGRLPDYLVAAVGGGSNAMGLFYPFLKDKGVRLVGVEASGYGIETGKHAAPLCAGSPGILHGNKTYLLQDQHGQITHAHSISAGLDYPGVGPEHSWLKDSGRAEYVSITDDEALEGFSTLTREEGIIPALESSHAIAHTLKLAPT-LGKDKTIVICLSGRGDKDMHTVAEAMGV--SF
MKIAVCIKQVPTREWQPRIRDDKRWIRGEDVAYEMNEPDAYALEEALRLREQ-HGGEVVVCSAGPARVQQVLREALARGADRALHVED----EAVSDAFVSAGALAAAMAVEQFDLVLTGLQSDDQGHAQTGVVLAERLGIPHSTIIMEVQVQPSGVRVKRELEGGWQWISLPLPALLTIQSGINQLRYATLKGIMAAKKKEIRRVPLAA-G---QPAQEIVSLALPSRAKQTQIIEAARELVRRLREARALMKPDSRGYFGPYGGRFVPETLMAPLEELTQAWQEARRDRAFRRELAELLSTYCGRPTPLSFAGRLTKHLGAAVYLKREDLCHTGAHKINNAVGQCLLARRMGKARVIAETGAGQHGVAVATAAALLGLHCRVYMGTEDERRQALNVYRMKLLGAEVVGVDAGSKTLKDAINESLRDWVSSVSSTHYVMGSVMGPHPYPVMVREFQSVIGSEALLQIRKQHRSLPKMIVACVGGGSNAAGIFSAFVPYRQVDLVGVEAGGRGTRLGEHAARFSGGTPGVLHGTRSYVLQDQHGLVAETHSVSAGLDYPAVGPEHAWWHDSRRVTYVRVSDEEALDAFHLLSELEGIVPALETAHALAYVSHVAPR-LGPGQAILVNLSGRGDKDVSEVARLEGV--TL
MRIIVCIKQVPDTT-EVRIDPRTGTLIRTGVPSIINPEDCHALEAALAIKDQ-HGAEVIVLSMGPPQAEEALLKALAMGADRAILLTD----RAGADTAATSYTLAQAIKQLSYDLVLTGRQAIDGDTAQVGPQLAELLDIPQVTYVQKILLSDGTCRLQRALERGYEIVETRLPALFTVIKELNTPRYPSIRGIVRACRQGITVWTAKDVPVDPGSPTQVRRTFVPEHKRNCLILEITVTLINHLKERRLLMNPDARGRFGPFGGRFVPETLVPALKELEEAYLKAREDKAFQEQLSHYLKQYAGRPTPLYFARNLTRYWGAQIYLKREDLNHTGSHKLNNALGQALLALRMGKKRIIAETGAGQHGVATATVAALLGLECEIYMGAEDCQRQALNVFRMELLGAKVHPVHSGTATLKDAINEALRDWVTNVRNTYYLLGSVVGPHPYPMMVRDFQAVIGREVREQIILECGRLPDHLVACVGGGSNAMGLFYPFLEEEKVKLWGAEAGGKGLETGQHAATLTAGVPGVLQGSYSYLLQDEAGQVLPAYSIAAGLDHPGVGPEHSYLKETGRATYQAITDQEALEAFKLLCRTEGILPALESAHAIALAGKLAPR-LNPNEIMVINLSGRGDKDVQQVANLLGG--VA
MRIIVTVKHVPDATGDRHFAD-DLTVDRDDVDGLLSELDEYAVEQALQISEN-SDVEITVLTVGPEDAKDALRKALSMGADKAIHVED----DHGTDAIGTSLVLAKAIEKAGYDLVVSGMASTDGTAGIVPALLAERLGVPQVTLLSEVTVEDGVVKGRRDGDTASEQLEASLPAVVSVTDQSGEARYPSFKGIMAAKKKPVQAWDLSDLDLEAGAYSVVDSAAERPARTAGTIVEGGKQLAEFLASQKFVMSAAIEERFGVYGGRYVPEVLIPALDELSAAWAAARDDAKFRAELDVLLRDYVGRPTPLYRADGLSERIGRRVYLKREDLAHTGAHKINNAIGQGLLARRMGKPRVIAETGAGQHGVAAATACALLGLECVVYMGTEDIRRQAPNVERMRLLDAEVIPVDAGARTLKEAVSAAIRDWVTNVRTTHYIIGSVVGPAPFPVLVRDLQRVIGDEAREQAVAAEAVLPARVIACVGGGSNAIGTFYAFLDDDSVELIGVEAGGEGLD-GRHGASLAAGRAGILHGTLSSVLADDDGQILEAHSISAGLDYPGVGPEHAHLRDSGRARYEAVTDADALRAFRELARLEGIVPALEPAHAIAWLLANP---AKGAGYDLVCLSGRGDKDLAEALERLEE--DG
MNIVVCIKQVPDTT-EVKLDPKTNTLIREGVPSIINPDDKSGIEAALQLKEK-VGGKVTLVSMGPPQAEVALREGLAMGADEAILITD----RGGSDTWATSSTIAGALKKLDYDVIITGRQAIDGDTAQVGPQIAEHLGIPQVSYAEEINVEENKIVVKRQFEDRYHIVEVNTPCLLTALTELSEPRYMTVGGAFDAYRKEVKIWTLEEIKVNSGSPTRVKKSFTKQAKGAGKILEAVKAIVDTLKEKHIIMK-NRNGYFGEFGGAYVPKPLEKILKEIENAFFTYIEDPSFLEELKYYQKEYIGRANPLYYARNLTDSIGAKIYLKREDLNHTGAHKINNTIGQVLLAKRMGKKRIIAETGAGQHGVATATVCALFNIDCTIYMGEKDIERQSLNVFKMELLGAKVVPATTGRKTLKDAVDAALNDFIENCETTFYLLGSAVGPHPYPVMVREFQSIIGKEAREQILEKEGRLPDYLIACVGGGSNAIGLFNPFYDDLDVNIVGVEPAGLGLDTKDHAASLSKGTIGVIHGFKCYTIQDEAGNDLPVHSIAAGLDYPGVGPEHCFYKDSNRGKYVTVTDNEALEAFKTLCKTEGIIPALESSHALSYGMKLAKN-LSKDKIIIVNLSGRGDKDAKQIKEILNC---K
MNIVVLVKQVPDTWSERKLTDGDHTLDREAADAILDEINERALTEALRLKQE-LGGEITAVCMGPERSTDAIRKALSMEADKAVHLSD----ERGSCAVQTAKALAKVIGTLSVDLIIAGNEATDGRTGAIPAMLAELLGLAQLTHASKVTVDGGTVTIERETDEGRATVQAALPAVVSVTEKICEPKYPSFKGIMAAKKKPIAKLTLADAGIDASARSRVLEAAPKPPRSGGERVDGGVKIAEYLIAQKLVMTPDDRGHFGPYGGRYMPEALMAAIDELATFYDKARVDPDFVTEFERLLREYANRPSLLTEAPKFAEHAGARIFLKREDLNHTGSHKINNVLGQALLTKRMGKKRVIAETGAGQHGVATATACALLDLDCVVYMGEVDTERQALNVARMKLLGAEVIPVKTGSRTLKDAINEALRDWVANVDDTHYLLGTAAGPHPFPMMVRNFHKVIGAEARAQMLDQVGRLPDVVAACVGGGSNAIGIFHGFLDDPDVRLVGLEPAGKGVDTGEHGATLTEGEPGVLHGAFSYLLQDADGQVTEAYSISAGLDYPGVGPEHSYLKDIGRAEYRAVTDAEAMEALRLLSRTEGIIPAIESSHALAGALKLGHE-LGQEGVILVCLSGRGDKDMDTAAQYFDLVGNA
M---VCIKQVPSTEAKVQMDPVKGTLIREGVESVVNPFDEYAIEEGVRLKER-YGGEVIAVSMGPPQAKDALRQALAMGADKAALLSD----RAGSDTLATAYTLSLAIKKLEIDLVICGKQATDGDTAQVGPGLAQRLGFRQLTYVCKVEIEGKKIVVERLLDEGVQVAETTLPALMTVVKDINQPRLPNVISIRRAARTEIPIWGPQDLNGDQGSPTQVVRIFTPPPRAGGQILEVVSKLLDALSSQQVIMEEARKGYFGTFGGSYVPEQLQPRLDELEAAFVSAMEDDLFAKEFTRLLKEYVGRPSALTYCANISREYGGRLFLKREDLNHTGAHKINNAIGQALLAKRMGKKELIAETGAGMHGTATATVAALMGMGCTIYMGEIDVHRQAPNVARMKALGAEVVSVTHGQKTLKEAVDAALEAYVLNP-ETFYLMGSAVGPHPFPTIVRQFQSVIGKEAREQFLEREGKLPDHVLACVGGGSNAIGIFSGFLDDRGVGIVGVEPAGRGLETNEHAATLVAGKPGIIHGFRTYVLTDNDGEPAPVYSISAGLDYPGVGPEHAFLMESGRVSYVSVTDDEAVDAFRVLCRLEGIIPALESSHALAQALKMIPE-LSRDETVLVNLSGRGDKDLDSVLPLLG----L
MNILVCITHVPDTTSRIAFTNDNTEFDKNGVQFIIGPYDDYALARAVELKEQ-NGGKITVLNVGEADSDPTIRKALAIGADEAIRVNA----F-PSDSYFVANQIAAIAKDGGYDLILMGRESIDFNGGMVHGMVGELLGLPSFSPVMQLEVEGNSAKITREIEGGKEKLEVSLPFVAGCQEPIAEWKIPNMRGIMSARTKPLNVVEPTDN----ATHSEMAAYELPAEKGAVKMIDNVGELVDLLKEAKVIM-VDERGYYGNFGGAYIPEMLYPNIEELRENYEQIMQAPDFQEQFQSLLKDFVGRPTPLYFAERLSEKYGAKIYLKREDLCHTGAHKVNNTIGQILMAQRLGKKKIIAETGAGQHGVATATVCALMGVECIVYMGAIDMERQKPNVERMRILGAEVRAAESGSKTLKDATNEAMRHWINNPKDTHYIIGSVVGPHPYPEMVARFQSVISEEIKKQLQTHEGRNPDYVIACVGGGSNAAGAFYHYYDEVDVNLVAVEAAGLGNHTGESAATTVLGKPGVLHGSKTLLMQTEDGQVVEPYSISAGLDYPGIGPVHAHLFETGRATFYSVTDEEAMKSGIALSRLEGIIPAIETAHAFAALNQMT---FKKDDVVVINLSGRGDKDLETYIKWG----KY
MNIVVCIKQVPDTT-EVRLDPKTGTLIREGVPSIINPDDKSGLEAALKLKDE-IGAKVTVITMGPPQAEKALREALAMGADEAILLSD----RAGADTWATSSTLAAAIKKLDYDLIIAGRQAIDGDTAQVGPQIAEHLKLPQVSYVRELTLDGDSLILKREFEDGYHKIRVKLPCLITTLSELNKPRYMSVSGILEAYRKEIVRWGLNDIDVNVGSPTKVKKSFTKGVKAAGKVYEAAKLIIEKLREKHIIMS-EMKKEFGKFGGQFVPETLKKALVELERHYVEAMEDKVFQDEYKYYVKEYSGRPTPLYFAENITKDLGGKVYLKREDLNHTGSHKINNVIGQVLLAKRMGKKRIIAETGAGQHGVATATVCAMFGLDCEIFMGEKDIRRQSLNVFKMKLLGAKINSVSSGTGTLNDAVNEAMKDWILNADNTFYVIGSVVGPHPYPTMVRNFQKIIGEEVKEQIFHIEGRYPDYLIACVGGGSNSMGLFYPFCKYKDIKMYGVEAGGLGIDTNKHAATITKGSIGIIHGMMTYLIQDNNGKVMPVHSISAGLDYPGVGPEHAYLHSIGRVNYVSVTDWEAVDAFQYLTKFEGIIPALESSHAIAYLKKLAPN-TNKDDIIIVNLSGRGDKDIYTVSKFMKS--KI
MKILVCITHVPDTTSKIQFTDNNTKFDKNGVQFIIGPYDDYALARAVELKES-LGASLTVLNVGEAETEPTLRKALAIGADDAIRINA----F-PTDALFVAKQIASIAKENNYDLILMGRESIDFNGGMVHGMVGELLGMPSISPVMKLDIEGDTVKMAREIEGGKEFLEAKLPLIAGCQEPIAEWKIPNMRGIMSARTKPLNVVDPVDS----EIATDVTTFQLPPAKGSVTLVDNVEELVKLLKEAKVLM-VDEKGFYGKFGGAYIPEMLHPNIEELKENYEQIISTEEFKTEFNSLLRDFVGRPTPLYLASRLSDKYGAKIYLKREDLCHTGAHKVNNTVGQIILAKKLGKKRIIAETGAGQHGVATATVCALMGMDCTVYMGELDIQRQRPNVERMKILGAKVVPATSGSKTLKDATNEAMRQWINNPVDTHYIIGSVVGPHPYPEMVAKFQSVISEEIKTQLKEKEGRNPDLVIACVGGGSNAAGAFYHYYNVPEVRLIAAEAAGLGISSGKSAATTVLGTMGILHGSKTLLMQTEDGQVVEPHSISAGLDYPGIGPVHAHLYDIGRGEFVAVEDEDAMKAGVELSRLEGIIPAIETSHAIHALNMIE---YKRDDIIVINLSGRGDKDLDTYIKWG----GY
MNIVVCVKYVPDAQGARTFTE-DNTTDRENVDGLLSELDEYAVEEALKLVEA-GEGEVTVLTVGPAGAAEAIKKALQMGADKGVHVLD----DAGSDAPATSLVLAEAIKKITPDVVLTGLASTDGTMSVVPAMLAERLGLPQVTQVSQLEVSGTGVTGRRDSDSASETIEATLPALIGVTDQINEPRYPSFKGIMAAKKKPVETWSLADLGVDASAWTTVDSFAQRPPREQGEIVDGGVKLAEFLSAKKFVMT--GLGRFGDFGGRYVPEALVAALEELDEVRTKAAHDPAFLGELAQLHRTYTGRPSIITEVPRFAEHAGAQIVLKREDLNHTGSHKINNVLGQALLARRMGKKRLIAETGAGQHGVATATAAALMGMECVVYMGKVDTQRQALNVARMRLLGATVVPVEHGSQTLKDAVNEAFRDWVANVEHTHYVLGTVTGPYPFPEMVRDFHRIIGVEARGQVLDTYGRLPDAVLACVGGGSNAMGIFHRFIDDPDVRLIGLEGGGEGVESGRHAARFSGATPGVLHGAFTYVLQDEEGQTVESHSVSAGLDYPSVGPEHSYLRDAGRAEYWPITDDEAMEAFSLLTRTEGILPAIESSHALAGAIKLGRE-LGPGALLLVSLSGRGDKDVETAARWFGLLE-A
MNIVVCVKHVPDAQGERGFSE-DNTTDRENVDGLLSELDEYAVEEALKIVES-EGGEVMALTVGPADAAEAVKKALQMGADKGIHISD----DAGSDALATSLVIAEAVKKVQPDIVMFGLASTDGGMSVIPAMVAERLGLPQLTQVSTLEVSGAQATGRRDSDVASETVVASLPAVVSVTDQINEPRYPSFKGIMAAKKKPVEEMSLADLGVDAAAATKVLDTTKRPPREQGEIVDGGTKLVEFLSGAKLIMTPHGLGRFGDYGGRYVPEALVAALEELDEQRQKAMVDDEFRHELAELHRTYTGRPSPITEVKRFAEHCGARVFLKREDLNHTGSHKINNVLGQALLAKRMGKTRVIAETGAGQHGVATATAAALMGLECVVYMGKVDTERQALNVARMQLLGASVVPVEHGSQTLKDAVNEAFRDWVANVDTTHYVLGTVTGPYPFPEMVRDFHKLIGEEAREQILTEAGRLPDAVCACVGGGSNAMGIFHRFIGDDGVRLVGLEGGGEGIASGKHASRFSGGTPGVLHGAYTYVIQDEEGQTIETHSVSAGLDYPSVGPEHSYLKDIGRAEYHPITDVEAMEAFRLLSQTEGILPAIESAHALAGAMKVGAE-LGEDGLILVSLSGRGDKDVHTAARWFGLIDKL
MNIVVLIKQVPGTT-QVKINPETGTLIRSGVEAVVNPFDEYAIEEAIRIKEK-VGGVVKVVTMGPPQAESALKTAISMGADEGYLISD----RAGSDTWATSYTLSKGIETLKVDLIICGKQAIDGDTAQVGPGVAEMLDIPFVAWVRKIEISDSSIRVERLMEEGYDVVEMPLPGLITVVKEINTPRMASLKGKMKAKKAQIVTLSTENMDLDKGSPTQVLRSFVPERKSGGEIFELVEKAKSIIMNLDVIMENTKKGYFGRFGGMYAPETLIPALDEVEQSYTTFRTDSTLQEEYSRLLTDFNGRETPLYEAKNLSRMCGASIYLKREDLNHTGAHKITNALGQALLAKHMGKSRLIAETGAGQHGVATATAAALLGLSCDIYMGTIDMARQKPNVFRMNLLGAKVIPVDSGGMTLKDAVNEALRDWTKSIRDTHYVFGSALGPHPFPTIVKDFQSVIGKETRKQILKKLKRLPDEVIACVGGGSNAIGIFEAFLNDKNVRLTGVEAGGKGIENLDHAARLSNSRPGIFHGAYSYVLQKENGQISDTHSVSAGLDYSGVGPQHSHLFETGRATYTYVTDEEAVKAFKCLSENEGIIPALESSHAIAHVLKCAPQ-LPNDSVVIVNLSGRGDKDIFSVADYLGE--KI
MKILVCISKVPDTTAKISFTDNNTKFNEDKVQFIINPYDEYALVRALELKEA-NGGTVTVINAGLADNEQIIRKALALGADDAIRINM----Q-PEDAYQTAAEIVAAMNGEQYDIILTGKETIDYNGGIMGGFIAEMLDLPYVSMASKLDKNGDVFVLEREIEGVKEIVEVKAPFVLSAQKGMAEARIPNMRGILASKSKPVKVVEPSGT----GARTHVAAFALPAEKGGCKMIENAEQLIDLLKEAKVIMEPSERGYYGEFGGAFIPEMLYGNVEDLRSRYLDIIKDPGFVAEFRQLLKDYAGRPTPLYLAQRLSEKHGTAVYLKREDLCHTGAHKINNTIGQILLAQRLGKKRIIAETGAGQHGVATATVCALKGLNCIVYMGEKDIERQAPNVARMKMLGATVVAATSGSKTLKDATNEAIRDWINHPADTHYIIGSVVGPHPYPDMVARFQSVISEEIRWQLEEKTGSLPTHVLACVGGGSNAAGAFYHFLDEPAVQLVAVEAAGLGVNSGHTAATSQLGRPGILHGSKSLVMQTADGQVVEPHSISAGLDYPGIGPLHAHLFVSGRARFLSATDQEAVDAAFELARLEGIIPALESSHALAALHQLK---FTDSDKVVVCLSGRGDKDLATYMQFI-----K
MKILVCITHVPDTTSKINFTDNNTKFDPTGVQFIIGPYDDYALARAIEIKEANAGTTVTVLNVGTADTEPTIRKALAIGADDAIRINA----E-PTDSFFVASQIAEHAKSAGYDLILMGRESIDYNSGVVHGIVGEILGLPSISPVMKLDIEGTTAKLAREIEGGKEYVEVSLPFVAGCQEPIAEWKIPNMRGIMSARTKPLKVVEPKAV----DSGVKLQKFELPPPKGAVKMIDNVAELVTLLKEAKVLM-VDERGYYGQFGGAYIPEMLYPNVEELRNNYLRIIQQDDFKKEFDDLLKNYVGRPTPLYHAKRMSEKYGAKIYLKREDLCHTGAHKVNNTIGQILLAKRLGKQKIIAETGAGQHGVATATVCALMGMECIVYMGKVDMERQRPNVERMRILGAKVVPALSGSMTLKDATNEAMRHWINNPTDTHYIIGSVVGPHPYPDMVARFQSVISDEMKKQLQEEIGNFPDYVFACVGGGSNAAGAFYHFLQDEHVTLVGVEAAGKGINSGESAATTVLGKVGVLHGSRMLLMQTEDGQVVEPHSISAGLDYPGIGPMHAHLCEVGRVKFVSATDDEAMNAGVELSRFEGIIPAIESAHAIAALSQFE---FDKDDVVVINLSGRGDKDLETYIRWG----KY
MKILVCISKTPDTTAKIAFADNNTKFAADGVQWIINPYDEYALVRAIELKEK-DPSTIHLINVGGADADPIIRKALALGGDEAIRVNT----D-STDSFTIASQIANVAREGGYELIFTGKETIDYNGSSIGGMVAELLDMPFVSLATKFELAGNMATITREIEGGEEVAEVNIPVVVSCQKGMAEQRIPNMKGIMGARTKPLKVVEPAAV----EALTSIERFELPPAKAGVKLVDNPEELVRLLHEAKLFMIPSGHGYYGKFGGAYIPEMLHPNVEQLQQSYLEIMQESTFQAEFRDLLHDYVGRPTPLYYAKRLSSVFNTNIFLKREDLCHTGAHKINNTIGQILLALRLGKKRIIAETGAGQHGVATATVCALKGVECIVYMGEKDIERQAPNVARMRMLGATVIPAISGSRTLKDATNEAIRDWINNPSDTHYIIGSVVGPHPYPDMVARFQSVISEETRWQLKEKTGSLPTHVIACVGGGSNAAGAFYHYLDELSVQLVAVEAAGHGINSGMSAATTALGKPGILHGSKSLLMQTEDGQVIEPHSISAGLDYPGIGPLHAHLFESGRATFLNATDEEAMRSAFEVARLEGIIPALETAHAFAALNKMD---LNSNHHVILCLSGRGDKDLSAYMKQMDMIGGK
MEILVCVKQVPDTA-ELKADPSGTSLNKDGVPNIVNPFDKNALEAAVQLKEA-HGGRVTVLSLGPDQAKAALKECVSVGADEAVLVND----PAGSDAYATAHILAAAAGALAFDLVICGKQTLDGSGGQVGPELAEQLGIPHVTSVSKIEAAGETLRVHRETDEGDEVLETGFPALVTVGKSINEPRFPSIKSKMAANKAVIRVLTGADLGLDQGSPVKILKEYLPAKRQAGLKIDSALKLVDHLVQAKLIMS--NEGFYGEYGGSFVPPELKNVLQTLADTFEKFKGNPEFNEELDYYLREYVGRPNPLYLAEKLSHQLGAKIYLKREDLNHTGAHKINNTIGQVLLAKRMGLKRIIAETGAGQHGVATATACALFDLDCIIYMGEEDTKRQALNVFRMELLGAKVVPVTRGTKTLKDAVDAALEDLVMNHQDTFYMLGSAVGPHPYPAIVKHFQAVISREARRQVLAKEGRLPDAVLACVGGGSNAIGIFADFIPDQSVRLIGVEPAGYGIETGKHAAPISAGKPGIIHGFKCYLMSDEQGEPLPTHSISAGLDYPGVGPEHSYLHDTGRAEYVHITDMEALDAFHTLSKVEGIIPALESSHAVAYAMKLAPT-MSKDSILIVNLSGRGDKDVQQIFEMMRD--KQ
MKILVCITHVPDTTSKISFSDNNTKFSTAGVQYIIGPYDDYALARAVELKEQ-SGGSVTVLNVGEADTEPTIRKALAIGADDAIRINS----H-PHDSFFVAQQIAAVAKENGYDLILMGRESIDFNGGMVHGMVGEMLGIPSVSPVMKLDIQGSNATLAREIEGGKEYLELSLPFVAGCQEPIAEWKIPNMRGIMTARTKKLDVREPVST----ETKTELERYDTPPPKGAVKMIENVGELVRLLKEAKVLMNVNDRGYYGQFGGSFIPEMLYPNVEELRERYLEIIYSPEFQQEYHQLLRDYVGRPTPLYPAKRLSEEFGAQIFLKREDLCHTGAHKVNNTVGQILLAKRLGKHKIIAETGAGQHGVATATVCALMGLECIVYMGSHDMERQKPNVERMKILGAEVRPATSGSQTLKDATNEAMRHWINNPQETHYIIGSVVGPHPYPDMVTRLQAIISEEIRWQLKEKTGSLPTHVVACVGGGSNAAGAFYHYLDEPEVKLVAVEAAGKGVSSGQSAATTALGKPGVLHGSQTLLMQTEDGQVVEPYSISAGLDYPGIGPLHAHLFNSKRAQFIAITDADAMDAGIHLARREGIIPAVESAHALAALKEMQ---LQPTDIVVVNLSGRGDKDLETYIRWG----GY
MKILVCISHVPDTTSKINFSNDDTQFDTNGVQFVINPNDEFGLTRAMWFKEK-QGANVTVVNVGGPDTEPTLRKALAIGADEAIRVNA----T-PTDGFYVAKQLAEIVQNGNYDLIIAGRESIDYNGGMVPGMLATLINANFVNMCIGLAVEGNSATVIREIDGGKETLQTSLPLVIGGQKGLVEERIPNMRGIMMARQKQLTVVEPNNT----LSETSSVKFEKPAPKGAVKLVDNLDELINLLHEAKVIM-VNENGYYGEFGGAYIPEMLYPNVEELKQRYLEIMAAPEFQEEFNQLLKDYVGRPSPLYYATRLSEKYQTNIYLKREDLNHTGAHKVNNTIGQILMAKRLGKKRIIAETGAGQHGVATATVCALMGMECIVYMGAIDISRQAPNVARMKMLGAEVRPALSGSKTLKDATNEAIRDWINNPEDTHYIIGSVVGPHPYPDMVARFQSIISEEIKMQLLEKEGTFPNYVIACVGGGSNAAGAFYHFLDNEKVGLIAVEAAGKGIESGESAATSALGKTGIIHGSKTLLMQTPDGQITEPYSISAGLDYPGVGPLHAHLFCSGRGEFVSITDDQAMKAGMELCQLEGIIPAIESAHALAVFGKKK---FKKSDIVVLNLSGRGDKDLSTYINYF----NL
MKILVTVKQVPDTSGKVAVNP-DGTLDRASMQTIINPDDLNAVEAALSLKDQ-LGCKVVAFTMGPPPAEGMLRELMAMGVDEGVLITA----RGGSDTYATSQIIAAGIDTYEDDIILAGRQAIDGDTAQVGPQIAEKLHLPQVTYAGEITKDGNTLTVKRMLEDGYMTVKVKTPCMITCIKELNQPRYLSVGGAFEAYSKPLRTMTYETLKIDKGSPTNILTSFTPPQKGAGMMLETTDKLAGILAAKHIIM---SKGRYGIHGGQYIPEILMNAVIELEKAYDFYKNDKAFNDELTELLNEYAGRPSRLYHAKNMTKDLGAKIYLKREDLNHTGSHKINNVLGQVLLAKKMGKVRVIAETGAGQHGVATATAATLMGLECEIFMGKEDTDRQALNVYRMRLLGANVNVVTSGTMTLKDAVNETMREWTRRVSDTHYVIGSVMGPHPFPEIVRDFQSVISREIREQILQAEGKLPNAVVACVGGGSNAMGAFYHFLKDENVRLIGCEAAGKGIETKLHAATIAKGEVGIFHGMKSYFCQNEYGQITPVYSISAGLDYPGIGPEHAYLYDSKRAEYMPVTDEEAIHAFEYLSKTEGIIPAIESAHAVAYTMKLAKE-MSRDEIIIVNLSGRGDKDVTAIARYKGE--VE
MDIIVCVKQVPDTEAELRIDEGGRRVETGGLVFDINETDNYAIEEALLLRER-HGGTVTALTVGPDGAQAVLRKCLAKGADRAILLRD----EEGSDAFAIAKIIRSAMKDARFDLVLTGATASDDGHMAVGVMLAEMLGVPHASMVNRIEVRAGAVRVNRELEGGLEVVDVRLPAVLTIQTGINEPRYVSIMGIRRARSKPLEVLGLDGLDLSEGSWIKVTRMYAPPAEKEVVILEVAERLAEALRARGVLMFPDSRGRFGEFGGRFVPEILMPALEELEEAFKKIYQTSKFQEELAYHLRDFAGRPTPLYLAKRLSKETGCKVYLKREDLLHGGAHKLNNTIGQALLAKSMGKTRLIAETGAGQHGFATAIVGAKFGFKTRIYMGVEDVKRQKHNVYRMRLLGAEVCPVYSGSKTLKDAINEALRDWITNLETTYYLIGSVVGPHPYPLIVREFQRVIGREIKEQILKKEGRLPSALFACIGGGSNAIGTFYEFIKDEEVELIGVEAGGKGLQTDLHSASLKAGSQGVLHGAYTFLLQDKYGQIAPSHSVSAGLDYSGVGPEHSFLKEIHRLRVDTATDDEVLEAFKLVCKLEGIIPALEPSHAIAYVRKIAEK-FDQDDIIVITLSGSGSKDLDIVREHFDI--RV
MKILVCISKTPDTTAKIAFTDNNTKFDAAGVQWIINPNDEYALVRAIELKEA-DPATIHLINVGSADSDAIIRKALALGGDEAIRVNA----D-NLDSFGIASQIAHNAREGNYDLIFLGKETIDYNGSSVGGMVAELLDLPYVSLATKFELNGTTATITREIEGGEEVNEVTLPVVVSCNKGMAEQRIPNMRGIMAARTKPLKVVEPVAN----DPLTVIEAFSLPPAKAGVKLVDNVQELVRLLHEAKVIM-PDEHGYYGEFGGAFIPEMLYRNVEELRENYLKIIESASFQEEYKLLLSDYAGRPTPLYYAARLSEKYGTNVYLKREDLCHTGAHKVNNTIGQILVAERLGKKRIIAETGAGQHGVATATVCALKGLECIVYMGEKDIERQAPNVARMKMLGASVVPAKSGSKTLKDATNEAIRDWINNPNDTFYIIGSVVGPHPYPDMVARFQSVISKEIRAQLQEKTGTLPTAVLACVGGGSNAAGTFYHFLDEPSVDIIAVEAAGCGIDTHMSAAATQLGKPGVLHGSKSYLMQTADGQVEEPYSISAGLDYPGIGPMHANLFVTGRGQFLNATDKEALQAAFELAKLEGIIPALESAHALAALNKIS---YTKNDTVVVCLSGRGDKDMDTYMREMQ---NY
MKILVCISKTPDTTAKIAFTDNNTKFDVNGVQWIINPYDEYALVRAIELKEK-DAATIHLVTVGAADAEPIIRKALALGGDEAIRVNA----D-SHDSFYIASQIAEIAKQGGYDLVLTGKETIDYNGSSIGGMVAELLELPYVSLATKFELAGTKATITREIEGGEETNEVELPVVVSAQKGMAEARIPNMRGIMAARTKPLKVIEPVAV----EPLTAVAGFGLPPAKAGVKLVDNVEELVRLLHEAKALMSPNAQGYYGLFGGAYIPEMLHRNVEDLRTKYMGIIYEKEFQKEFQYLLRDYVGRPTPLYLAERLSEQFGTTIYLKREDLCHTGAHKINNTIGQILLAQRLGKKRIIAETGAGQHGVATATVCALKGVECIVYMGEKDIERQAPNVARMKMLGATVIPATSGSKTLKDATNEAIRDWINNPHDTHYIIGSVVGPHPYPDMVARFQSVISEEMRKQLLEKTGSLPTHVMACVGGGSNAAGAFYHFLDELSVQLIAVEAAGHGIDSGLSAATTALGKPGILHGSKSLLMQTDDGQVVEPHSISAGLDYPGIGPLHAHLFKSGRGTFLSVTDEDALTAAFELAKLEGIIPALETAHALSALKQMK---FKKEDVVVICLSGRGDKDLATYMETI-----T
MKILVCISNVPDTTSKINFTDDDTKFDTTGVQFVINPNDEFGLTRAMWFKEK-QGATVHVATVGGPSVEPTIRKALAIGADEAIRINA----E-PTDGYFVARQLAEVVKNSGYDLIIAGRESIDYNGGMVPGIMASLLDMNFVNTCIGLEIVGNQATAIREIDGGKETLQASLPLVIGGQKGLVEERIPNMRGIMMARQKKLNVVEPVDA----PSLTIDKKFEKPAPKGPVKLVDNVGELVTLLHEAKVIMTADERGYYGEFGGAYIPEMLYPNCEELRQNYLKIMETEDFQKEFKQLLRDYAGRPTPLYFAKRLSETHGTKIYLKREDLCHTGAHKVNNTIGQILMAKKLGKNRIIAETGAGQHGVATATVCALMGIECVVYMGEIDIARQAPNVARMKMLGAEVRPAKSGSRTLKDATNEAIRDWINNPVDTHYIIGSVVGPHPYPDMVARFQSVISEEIKWQLQEKEGRHPDYVVACVGGGSNAAGAYYHYLDKEAVGIIAVEAAGKGIHSGESAATSALGKVGIIHGSKTLLMQTDDGQITEPYSISAGLDYPGVGPMHAHLFKSGRAEFISITDDKAMQAGLEVAKLEGIIPAIETSHAFAIFDHKK---FDTDDVVVINLSGRGDKDLDTYIDYF----NL
MKIVVLVKQVPDPN-AVRFDPRAGDI-QSGTPQVANEYDLHAMEAAIRIKEQ-QGVEIVAVSLG--QARETLNRCLAMGADRAIVVED----AASGDSAVTAKALAAVLRAEGFDLILVGQETSDGGTGSVGPALAALLDVPVVSNVVALEQQDGRLTVQREIEDGRQVIDLAPPAILCALSGLNEPRYPSLKGIMAARRKPTEAKSAADLGLEAQSRVSWGALFVEEETAEGIILSAVDQLVAFLQERKLVMTPDERGRFGQFGGTYAPVTLLPAIEELREAYDAARRDPEFQAELERLLATYVGRPTALYYAESLSREIGAQIYLKREDLAHTGAHKINNALGQGLLAKRMGKPRVIAETGAGQHGVATATVCAMLGLECVVYMGEVDIARQSLNVFRMKLLGAEVRPVGTGSRTLKDAMNEAIRDWVTNVETTYYLIGSVAGMHPYPLMVRDFQSVIGRETRRQILEQAGRLPNAVVACVGGGSNAMGIFHPFVDDPGVELHGAEAAGLGIESGKHAATLSAGRVGVLHGSRSYVLQDDDGQIIEAHSIAAGLDYPGVGPEHSYLKDTGRATYHPITDAEALEGFKLLCRTEGIIPALESAHAVALGARLAAD-RSPDDIIVINLSGRGDKDMHTLAEALGV--AL
MKILVCISKTPDTTAKIAFTDNNTKFAEAGVQWIINPYDEYSLVRAIELKEK-DPSTINLVTVGGADAEPIIRKALALGGDEAIRINA----E-PLESYQVASLIAEIARNGNYDLVLTGKETIDYNGGAVGGLLAEVLDLPYIANATNLQVNGSTATVKREIEGGEETIECPFPLVLSCQKGMAEARIPNMRGIMAARTKPLKVVDPSPV----QTLTKFSEFQLPPAKQGVKLVDNVDELVRLLHEARAIMNPSPQGYYGRFGGAYIPEMLHRNVEELKTRYLEIMHEAEFQREYQQLLQDYVGRPTPLYFAGLLSRKYNTNLFLKREDLCHTGAHKINNTVGQILLALRLGKKRIIAETGAGQHGVATATVCALKGVECIVYMGEKDIERQAPNVARMKMLGAKVIPAVSGSKTLKDATNEAIRDWINNPSDTHYIIGSVVGPHPYPDMVARFQSIISKETRWQLKEKTGTLPTHVVACVGGGSNAAGAFYHFLDEPSVKIIAVEAAGYGIDSGMSAATTRLGKEGVLHGSRSLVMQTEDGQVTEPHSISAGLDYPGIGPMHAHLFESGRGQFLSATDEEALKASFEVAKLEGIIPALETGHAFAALDQLS---LTMEDRVVLCLSGRGDKDLATYMKVM----DA
MNIYVCAKQVPDTETKIELA-DGKTVDESAKKWIVNPYDEYAVEEAVQLKEK-LGAQVIVVCLGPEKAAEAIRTTLAMGADRALHIVC----D-YLDHHLIATALAGAIKNDEYSVIFMGKQAIDDDSYQVHLRLAHLLGASGVTSVIDFEYGPEAVQVAREIDEGAEKIELRLPVVLAVTRGINTPRYPPLPSIMKAKKKEIKKLTPADVGISETNNEEIVGLALPTEKAAGKVVETVPELVNFLSEAKVLMNPDSRGHFGQFGGMYVGETLMPAVLELDEARKKYMQDESFKSELSELLKKFVGRPSPVYLASHLSEYAGANIYLKREDLVHTGAHKINNTVGQGLLAKYMNKRKLIAETGAGQHGVATATVAALLGMECKVFMGREDIKRQKPNVDRMRLMGAEVIQVDGGTGTLKDAMNAALRYWTTAVEDTFYVIGTVAGPHPYPILVRDFQKVIGEEARRQMLEETGRLPDSIVACIGGGSNAMGIFYPFLPDEDVELVGVEAAGRGIETGEHAASLSHGSVGILHGSKSYVLQDEYGQINEAYSVSAGLDYPGVGPEHAILKEISRAKYETITDSEAMDAFCLLSEKEGIIPALESSHAISYAVKYAPK-LGKGKNMLVNLSGRGDKDLTSAISILG----M
MNVVVCVKYVPDAQADRTFEEGDHTTDRVGVDGRLSELDEYAVEEALKIVEA-GEGEVTVLTVGPEQAAEAIKKSLQMGAHAGVHVQD----DAGSDAVGTSLVLAKAVEKLQVDLVLTGMASTDGTMSVVPAMLAERLGLPQVTYASELTVEGDGVTIRRDGDASTQTISASLPAVVSVTDQINEPRYPSFKGIMAAKKKPVQTWSLADLGVDAAAWTTVEAVAARPPREKGQVVDGGSQLAEFLVSRKFVMTAPGPGRFGPYGGRYVPEALVAALDELDAAFRTASTDPEFQRELDFLHRTYSGRPSLLTEAERFAAHAGARVLLKREDLNHTGSHKINNVLGQALLTKRMGKSRIIAETGAGQHGVASATAAALMGLECTVYMGEEDTRRQALNVARMRLLGATVVPVTTGSRTLKDAMNEAMRDWVTNVDDTHYLIGTVAGPHPFPTMVREFHRVIGDEARAQVLELVGRLPDAVLACVGGGSNAIGIFSAFIDDVGVRLVGLEAGGEGLSSGRHAASITGGSSGVLHGARSYILQDDDGQTVESHSISAGLDYPGVGPEHAWLHDTGRATYEPVTDAEAMDAFRLLCRTEGIIPAIESSHALAGALRLGRE-LGPEAVLLVNLSGRGDKDVDTAARWFGLVDGW
MKILVCISNVPDTTSKISFTDNNTKLNTSGIQYIIGPYDEYALSRAIELKEA-AGGTVTVLNVGEADTEPTIRKALAIGADDAIRINA----F-PKDAFYVASQIAAVVKSENYDLILMGRESIDYNSGLVHGIVGELLGIPSVSPVMKLDIEGGKAIMSREIEGGKEIVEAQLPLVAGCQEPIAEWKIPNMRGIMSARTKPLKVVEPTDV----ADNVKLLNYELPAPKGACKMISTPEKLFDLLKEAKVLM-VDKNGFYGSFGGAYIPEMLFPNVEELKEKYLNIMHEESFIEEYNNLLKDYVGRPTPLYFAKRLSEHFKANIYLKREDLCHTGAHKINNTLGQILLAKRLGKRRIIAETGAGQHGVATATVCALLGFDCIVYMGEIDMERQKPNVERMKMLGAKVVPATSGSKTLKDATNEAIRDWINNPADTHYIIGSVVGPHPYPDMVARFQAIISKEIRAQLKEKTGSNPDYVIACVGGGSNAAGAFYHYLNEAKVKLVAVEAAGMGIDSGYSAATTFLGKPGVLHGSKTLLMQTEDGQIVEAHSISAGLDYPGIGPIHSHLFETGRAEFLAITDKEAFKSAVLLSKLEGIIPALESSHAIASLAKLN---LKPSDTVVVNLSGRGDKDLMTYITRKEE--KD
MKILVCISKTPDTTAKIAFTDNNTKFAEAGVQWIINPYDEYALVRAIELKEA-NPAIIHLLHVGGTDSEPIIRKALALGGDEAIRVNA----D-PTDSYFVAAQIAEVVRSGGYDLVLTGKETIDYNNGAIGGMVAELLDFPYVALATGLNVEGSTATVKREIEGGEETVEVSLPVVVGCQKGMAEARIPNMRGIMAARTKPLKVTEPVAA----EPLTLVAEFGMPPAKAGVKLLDNVEELVRLLHEARVIMAPTAEGYYGKFGGAYIPEMLHRNVEELQTRYLEIMGEAAFQQEFKELLRDYVGRPTPLYYAKRLSEQHGTRIFMKREDLCHTGAHKVNNTVGQILMALRLGKKRIIAETGAGQHGVATATVCALKGLECIVYMGEKDIERQAPNVARMKMLGATVIPATSGSKTLKDATNEAIRDWINNPSDTHYIIGSVVGPHPYPDMVARFQSVISEEVRWQLKEKVGTLPTAVIACVGGGSNAAGAYYHFLDEPSVQIVAVEAAGHGVNSGLSAATTALGREGVLHGSRSLVMQTTDGQVVEPHSISAGLDYPGIGPMHAHLFDSGRGTFLSVTDEDALQSAFKFARLEGIIPALESSHAIAALSQLK---FKTDDVVVINLSGRGDKDLGTYMKAMGVAGTG
MKILVCISHVPDTTSKINFTDGDRKFDTNGVQFVINPNDEFGLTRAMWFKEK-QGASVDIINVGGAETEPTLRKALAIGADTAIRINT----A-PTDGFQVAKELAKVASEGNYDLIICGRESIDYNGGMVPGILAGMLKANFINTCIGLEIEGDKATAIREIDGGKETLTASLPLVIGGQKGLVEEKIPNMRGIMQARKKPLNVVEPSGA----EVATKAVKFEKPAPKGEVKLVENLDQLIDLLHEAKVIM-ANEKGYYGEFGGAFIPEMLYPNVEELRRQYLDIMKEDSFQKEFKALLKDYVGRPTPLYYAERFSKKYNTKVYLKREDLCHTGAHKVNNTVGQILMAKRLGKNRIIAETGAGQHGVATATVCALMGIECIVYMGEIDIERQAPNVARMKMLGAKVVPAKSGSKTLKDATNEAIRDWINNPVDTHYIIGSVVGPHPYPDMVARFQAIISEEIKTQLKEKENRNPDYIVACVGGGSNAAGAYFHYLDNPEVGIIAVEAAGKGIYTGESAATSALGKEGIIHGSKTLLMQTDDGQITEPYSISAGLDYPGVGPMHAHLFRSGRGEFISITDDAAMKAGLELAKLEGIIPAIESSHALAIFEDRK---FKEDDVVVVNLSGRGDKDLNTYIDYF----EL
MKILVCISHVPDTTSKINFVNGDSEFDTNGVQFVINPNDEFGLTRAIWFQEQ-QGATVTVANVGGPETEPTLRKAIAIGANEAIRINA----N-PTDGFYVAQQLAEVIKTGGYDLIIAGKESLDYNGGMVPGMIAGILGYNFVTSCVGLTVDGANATAIREIDGGKETLSASLPLVIGSQKGLVEERIPNMRGIMTARTKVINVVEPIAA----NVNSKATQFEKPAAKSAVKLVDNLDELIQLLHEAKVIM-VDEKGYYGDFGGAFIPEMLYPNVDELRKNYLKITAEPEFKKEFDALLKDYVGRPTPLYFAKRLSERYKTKIYLKREDLCHTGAHKVNNTIGQILLAKRLGKTRVIAETGAGQHGVATATVCALMGIECIVYMGELDIKRQAPNVARMKMLGAEVRSAQSGSKTLKDATNEAIRDWINNPVDTHYIIGSVVGPHPYPDMVARFQSVISEETKWQLEALEGRYPDHVIACVGGGSNAAGLYYHYLNDQRVNIIAVEAAGKGIDSGESAATSALGKEGIIHGSKTLLMQTPDGQITEPYSISAGLDYPGVGPMHAHLFRSKRAEFISIPDQEAMDWGLTLSQMEGIIPAIETAHAFAALDVRK---FEPEEIIVFNCSGRGDKDLETYIDYF----KL
MKILVCITHVPDTTSKIQFTDSNTKFDKTGVQFIIGPYDDYALARAVELKEQ-LGASLTVLNVGEAETEPTLRKALAIGADDAIRINA----F-PKDSLFVANQIAGIAKSNGYDLILMGRESIDFNGGMVHGMVGEMLGIPSVSPVMKLEIEGENVKMAREIEGGKEYLEAKLPLIAGCQEPIAEWKIPNMRGIMSARTKPLQVIEPTVD----GANTKVTSYQLPPAKGSVKLVDNVAELVRLLKEAKVLM-VDEKGFYGKFGGAYIPEMLHPNIEELRENYEQIVATAEFQKEFKSLLKDFVGRPSPLYFAERMSQKYGAKIYFKREDLCHTGAHKVNNTVGQIILAKKLGKKRIIAETGAGQHGVATATVCALMGMDCTIYMGALDIQRQRPNVERMKILGAKVVPATSGSQTLKDATNEAMRQWINNPVDTHYIIGSVVGPHPYPEMVARFQSVISEEIKWQLKEKEGTNPDLVIACVGGGSNAAGAFYHYYNIPQVRLIAAEAAGLGISSGKSAATTALGTPGILHGSKTLLMQTEDGQVVEPHSISAGLDYPGIGPVHAHLFDIGRGEFVAVEDEDAMKAGIELSRMEGIIPAIETAHAIHALNMIE---YRKDDIIVINLSGRGDKDLDTYIKWG----GY
MKILVCVSKTPDTTSKIAFKDGNTKFDEAGVQWIINPYDEYALVRAVELKEK-DAATIHLVTAGSADTEPIIRKALALGGDEAFRINV----E-SGDSFYIASQIAEIAKQGGYDLVLTGKETIDFNGASIGGMVAELLDTPYIALATKFDLNGTTAVVTREIEGGEEVAEVALPVVVSCQKGVAEQRIPNMRGIMAARTKPLKVVEPVAA----DNLTQVVSFELPPAKAGVKLVDNVAELVRLLHEAKVLMAPDKQGYYGAFGGAYIPEMLHRNVEELRSRYLDIMHEAGFQQEFQQLLRDYVGRPTPLFLAERLSKAFNTSIYLKREDLNHTGAHKINNAIGQVLLAQRLGKKRIIAETGAGQHGVATATVCALKGIECIVYMGSKDIERQAPNVARMRMLGATVIPATSGSQTLKDATNEAIRDWINNPTDTHYVIGSVVGPHPYPDMVARFQSVISEETRLQLKQQTGKLPTHVIACVGGGSNAAGAFYHFLDEPSVQLVAVEAAGHGVHSGMSAATTQLGKPGVLHGSKSLVMQTEDGQVVEPHSISAGLDYPGIGPLHAHLFQSGRGNFLSATDEDAVKAAFQLCKLEGIIPALESSHALAALNQLK---LAATDTVVLCLSGRGDKDLATYMKHL------
MKILVCISNVPDTTSKINFTDNSTKFDTNGVQFVINPNDEFGLTRAMWFKEK-QGATVHVATVGGANTEPTIRKALAIGADEAIRVNA----E-PTDGFFVAQQLAEVVKNGGYDLVIAGRESIDYNGGMVPGIMATILDMNFINTCVNLEIDGDKVTAIREIDGGKETLSTSLPLVIGGQKGLVEERIPNMRGIMMARQKKLNVVEPIDA----NAKTIDEKFEKPAPKGAVKLVDNIDELINLLHEAKVIM-VDEKGYYGDFGGAYIPEMLYPNVENLRENYLQIMAEPSFKEEFDQLLKDYVGRPTPLYFAKRLSDKYNTKIYLKREDLNHTGAHKINNTIGQILMAKRLGKSRIIAETGAGQHGVATATVCALMGMECIVYMGEIDIARQAPNVARMKMLGAQVRPALSGSRTLKDATNEAIRDWINNPVDTHYIIGSAIGPHPYPDMVTRFQAVISEEIKWQLKEKEGKNPDYVVACIGGGSNAAGTYYHFLHEEEVGIIAVEAAGKGVDSGESAATSALGKEGIIHGCKTLLMQTLDGQITEPYSISAGLDYPGVGPMHAHLYKTARAEFISITDDDAMQAGLELSKMEGIIPAIETSHALAIFEHRK---FKPDDVVVINLSGRGDKDLNTYIEYF----NL
MNIVVLIKQVPDTWSERKLTDGDFTLDREAADAVLDEINERAVEEALQIREK-EAGSVTVLTAGPERATEAIRKALSMGADKAVHLKD----DHGSDVIQTGWALARALGTIGTELVIAGNESTDGVGGVVPAIIAEYLGLPQLTHLRTISVEGGKITGERETDEGVFTLEAVLPAVVSVNEKINEPRFPSFKGIMAAKKKEVTVLTLAEIGVEVNAGSKVLVSTPKPAKTAGEKIDGGNQIVQYLVAQKIIMMPDSGGHFGGYGGRYVPEALMAVIEEVTAAYEKERVNQDFLDLLDKLQANYAGRPSPLYEATRLSEYASVRIFLKREDLNHTGSHKINNVLGQTLLAQRMGKTRVIAETGAGQHGVATATACALFGLDCVIYMGALDTARQALNVARMRLLGAEVVSVETGSRTLKDAINDAFRDWVTNADNTYYCFGTASGPHPFPTMVRDLQRVIGLETRRQIQYQAGRLPDAVTACIGGGSNAIGIFHAFLDDPGVRLVGFEAAGDGVETGRHAATLTGGLPGAFQGTFSYLLQDEDGQTIESHSIAAGLDYPGVGPEHAWLRETGRAEYQPITDSEAIEAFRLLCRTEGILPALESAHAVAGALKLASE-IGKGAVIVVNLSGRGDKDIEAAAKWFGLL-TR
MKIVVCVKQVPDTT-EVKLDPVTGTLIRDGVPSIINPDDKAGIEAALRIKDQ-VGGMVTILSMGPPQADVALREALAMGADEAILLTD----RAGADTWATSSTIAAALKKLDFDLVIAGRQAIDGDTAQVGPQIAEHLGIPQVSYVEGIEVTNKKIVLKRQFEDRYHIVEVKYPCLITTLAELNPPRYMSVGGIFDAYRKTVQVWSLDTIKIDMGSPTKVKKSFTKQAKGAGSKYEAVNIIMTKLAEKFIIM---SKGRYGVHGGQYIPETLMSELIRLEEAYEFYKNDAGFKRQLDTLLKEYAGRPSLLYFAEKMTRDLGAKIYLKREDLNHTGSHKINNVLGQVLLAKKMGKTRVIAETGAGQHGVAAATAAALLDMECEVFMGEEDTRRQALNVYRMELLGAKVHPVMSGTRTLKDAVNETMREWTRRVHDTHYVLGSVMGPHPFPMMVRDFQSVIGREARAQMLEREGRLPSAAVACVGGGSNAMGLFYAFIPDETVRLIGCEAAGLGLDTGKHAATIAMGSPGVFHGMKSYFCQDEYGQIAPVYSISAGLDYPGIGPEHAYLHDTGRAEYVPVTDSEAVEAFEYLARTEGIICAIESAHAVAHVRKIAPS-MGPDEILLVCLSGRGDKDVAAIARYRGV--HE
MKILVCISHVPDTTSKINFTDGDSKFDTNGVQFVINPNDEFGLTRAMWFKEK-QGATVTVVNVGGTETEPTLRKALAIGADEAIRINT----N-PTDGFFVAKQLANVAKD--FDLIIAGRESIDYNGGMVPGMLATLIDANFVNNCISLEVEGENATAIREIDGGKETLKTTFPLVIGGQKGLVEEKIPNMRGIMMARKKALNVVEPVDA----STNTKAVAFEKPAAKGAIKLVDNLDELVSLLHEAKVIM-VNEKGYYGEFGGAYIPEMLYPNVEELRQQYLSIMNEDSFKEEFNQLLKDYVGRPSPLYFAKRLSEKHGAKIYLKREDLNHTGAHKINNTIGQILMAKKLGKKRIIAETGAGQHGVATATVCALMGIDCVVYMGEIDIARQSPNVARMKMLGAEVRPALSGSRTLKDATNEAIRDWINNPVDTHYIIGSAIGPHPYPDMVTRFQSIISEEIKWQLQEKEGRNPDYVVACIGGGSNAAGTYYHFLDDEKVGIIAVEAAGKGIDSGESAATSVLGKEGIIHGCKTLLMQTPDGQITEPYSISAGLDYPGVGPMHAHLYNSGRGEFFSVTDNDAMKAGLELCKTEGIIPAIESSHALAIFNHKK---FNQNDVVVISLSGRGDKDLNTYIDYF----DL
MNIVVLVKQVPDSGVDRNLRTDDNTVDRGSANNVINEMDEYAIEEALKIKEA-HGGEVTILTMGPDQATESIRKALSMGPDKAVHVLD----DAGSCAVTTSKVLSAALGQLNADLVLCGAESTDGRVQVLPHMLAERLGVAALTGARKLTVDGSTLTIERQTEEGYEVITAETPAVVSVWDTINEPRYPSFKGIMAAKKKPVQTLPLGDLGVAPGATSAVLEHSKRPPRSSGTKVAGGTQLVEFLATEKFVMSPDATGHFGRFGGRFVPEALVAALDELDDAWRTAMGDEPFQTEFAALLRDYAGAPSLLYTARRLSAKIGAQVLLKREDLNHTGAHKVRNVLGQALLTKRMGKRRVIAETGAGQHGVATATAAALFDLECVVYMGEVDTQRQALNVARMRMLGATVVPVTTGSRTLKDAMNEAMRDWVANVDSTHYLIGTAAGPHPFPALVRDFVRGIGDEARQQCLDLVGALPDAVTACVGGGSNALGVFHAFVDDPSVRLYGFEAGGDGPATGRHAASITGGTSGVLHGTRTYVLQDADGQTIESHSISAGLDYPGVGPEHAWLHDTGRATYRPVTDADAMAAFELLCRTEGIIPAIESSHALAGTVAIAAE-LGREPVVVVNLSGRGDKDVHTAGGYFGVLDKE
MKILICITHVPDTTSKIQFTDNNTKLDKNGVQFIIGPYDDYALARAVELKEQ-LNATLTVLNVGEAETEPTLRKALAIGADDAIRVNA----F-PKDSQFVAEQIAAIAKQNNYDLIMMGRESIDFNGGMVHGMVGELLGIPSISPVMKLEIEGDKVKMAREIEGGKEYLEAKLPLVAGCQEPIAEWKIPNMRGIMSARTKPLTVVEPASQ----NVATEVINFQLPPAKGTVKLVDNVAELVRLLKEAKVLM-IDEKGFYGKFGGAYIPEMLHPNIEELRENWEQIVASPDFQEEFQMLLRDFVGRPTPLYFASRLSEKHGAKIYLKREDLCHTGAHKVNNTVGQIILAKKLGKKRIIAETGAGQHGVATATVCALMGMDCTVYMGALDIQRQRPNVERMKILGAKVVPATSGSQTLKDATNEAMRQWINNPVDTHYIIGSVVGPHPYPEMVARFQSVISQEIKTQLLEKEGTNPDIVIACVGGGSNAAGAFYHYYNVPQVRLVAAEAAGLGINSGKSAATTVLGTPGVLHGSKTLLMQTEDGQVVEPHSISAGLDYPGIGPVHAHLHDIGRAEFVAVEDEDAMKAGIELSRLEGIIPAIESAHAIHALNMIQ---YQKDDVIVINLSGRGDKDLETYIKWG----GY
MKIVTLVKHVPDATADRTFNAADNTTDRAGVDGLLSELDEYAVEEALKISEA-GDGEIVALTMGPDGADAALKKALQMGADSGVHVVD----DHGSDAPATAQVLAAAIRKIDVDLVLTGMASTDGGMSVVPAMLAEHLGLAQVGFVGELTVSESAVTARRDGDVASETIEAALPAVVAVTDQINEPRYPSFKGIMAAKKKPVETWTLADLGVDAAAFSVVREVTKRPERAAGTVVDGGTKLAEFLAAQKFIMDDDRPGRFGPYGGRYVPEALIAALDELDREYTAAKQDPAFTAELANLLTTYTGRPTPITEAARFAEAAGARVLLKREDLNHTGSHKINNVLGQALLTKRIGKPRVIAETGAGQHGVATATAAALMGLECVIYMGEEDTRRQALNVARMRLLGATVVPVTTGSRTLKDAINEALRDWVTNVATTNYVFGTVAGPHPFPTLVRDLQRIIGDEARQQVLDLTGKLPDAVAACVGGGSNAIGIFHAFIDDADVALYGFEAGGDGVSTGRHAATITAGSPGVLHGARSYLLQDEMGQTIESHSISAGLDYPGVGPEHAWLKDSGRAAYEPVDDADAMEAFGLLCRTEGIIPAIESAHALAGARRLGER-LGADATILVNLSGRGDKDVDTAAKWFGLMDRR
MKIVVCVRRVPDTATRIKISPDGKSVITSDTEFVINPYEEYALEQGVQLKEK-HGGEVTVLALGPEKSTSVILKALALGADKAIHLKT----EP-DDPSAIARAIAAELKTVEFDVLLFGKKGVDDDNQQVGPMVAELLGIPCVTQVVKLDVSGAKALAHREVEGGAIVAEATLPSAFTAEKDLTIPRYASLRELVAARKKPILVKEPLHF----PGVLEIVSVQYPPPRLPGRVLEAVPILVKVLHEAKVI---------------------MEPLIQLELSYRKLSKESSFRKELKGLLANYAGRPTPLYFARNLTQRSGAKIYLKREDLLHGGAHKINNTLGQALLAKRMGKTRIIAETGAGQHGVATAMACATLGLRAEVYMGEEDMERQRLNVYRMKMLGARVHPVGSGSRTLKDAINEALRDWVTNVEDTYYLIGSVVGPHPYPTMVRDFQSIIGIEARRQILQSEGHLPRAAVACVGGGSNSMGLFHPFLHDLEVDLYGVEAGGEGLDRGRHAAPLCAGREGVFHGMLTYILQDANGQIQSTHSISAGLDYPGVGPEHAFLMDTRRAKYAVATDNEALEAFQVLSETEGIMPALEPAHALSYATKLAGN-YRKNDAIIVNLSGRGDKDVETVAKHI----PN
MKILVCISHVPDTTSKITFSEDKTSFNNTGIQFIINPYDEIALARAIELAEG-GKGTVTVINIGEVSTEPTIRKALATGADDAVRVNA----A-PRDAWFVAKQIANYANGKQFDLILTGRESIDYNGVQVAGFLGEFLNIPSISIAKKIDIHEKTALVEREIEGGKEIISSPLPLVVGTAEGVAEPRIPNMRGIMSARTKPLEVIEAIEV----ETLTKIVQYESPAPRGAVTLIAEPEKLIELLHKARVIMSVNEKGYYGDFGGAYIPEMMFPNIEELRLRYLEIMNEDGFKKEFEQLLKDYVGRPSPLYLAQRLSEKYSANIFLKREDLNHTGAHKVNNTIGQILLAKRLGKKRIIAETGAGQHGVATATVCALMGIECVVYMGEIDINRQAPNVARMKMMGAEVRSATSGSKTLKDATNEAMRDWINNPVDTHYIIGSVVGPHPYPDMVARFQAVISAETRSQLLEKTGRTPDYAIACVGGGSNAMGMFYHFLDDEQVQLIAAEAAGKGVNSGHSAATSVLGKEGVLHGSRTILMQTSDGQVIEPYSISAGLDYPGIGPQHAFLHKIGRAKYVSITDDEAMQAGLLLTRLEGIIPAIESAHALAQLEKMS---FKPSDNVVVCLSGRGDKDLDNYMKYF----NF
MKILVCISNVPDTTSKINFTEGDTKFDTNGVQFVINPNDEFGLTRAMWFKEK-QGATVHIATVGEASVEPTMRKALAIGADEAIRVNA----V-PADGFFVAEQLAHIIKDGAYDLVIAGRESIDYNGGMVPGILASLLGMNFVNSCINLEVDGNTATAVREIDGGKETLQTTLPLIIGGQKGLVEEKIPNMRGIMMARKKTLTVVEPIEA----TKATNDAKFDKPAAKGAVKLVDSVDELVNLLHEAKVIM-ADEKGYYGEFGGAYIPEMLYPNTEELRQNYIRIMEEPSFKKEFDQLLKDYIGRPTPLYFADRLSRKYNTKIYLKREDLCHTGAHKVNNTIGQILMAKKLGKNRIIAETGAGQHGVATATVCALMGIECIVYMGEIDIARQAPNVARMKMLGAEVRPALSGSRTLKDATNEAIRDWINNPVDTHYIIGSVVGPHPYPDMVARFQSVISEEIKWQLKEKEGRNPDYVVACVGGGSNAAGAFYHYLDIPEVGIIAVEAAGKGIDSGESAATSALGKVGIIHGSKTLLMQTNDGQITEPYSISAGLDYPGVGPMHANLFASGRGEFISITDDDAMNAGLLLSKMEGIIPAIESSHALAILEHRK---FKPEDIVVINLSGRGDKDLNNYIEYF----NL
MKLLVCISNVPDTTSKINFTADQTAFDTTGVQFVINPNDEFGLTRAMWLKEK-QGATLHVATVGTAAVEPTMRKALAIGADEAIRIDA----E-PKDGLFVARQLAEVIKNGGYDLVIAGRESIDYNGGMVPGMISALLDMNFVNNCIGLELDGTKATAVREIDGGKETLETSLPLIIGGQKGLVEERIPNMRGIMMARQKKLSVVSPVDM----QPGTEDKRFEKPAPKGDVKLVGELDKLVDLLHEAKVIMEVDAQGFYGEFGGAFIPEMLYPNVEELRENYLPIIESEEFQSEFRKLLRDYVGRPTPLYLARRLSSTYKARIYLKREDLCHTGAHKVNNTIGQILLAKKLGKKRIIAETGAGQHGVATATVCALMGLPCVVYMGEVDIARQAPNVARMKLLGAEVRPARSGSRTLKDATNEAIRDWINNPVDTHYIIGSVVGPHPYPDMVTRLQAVISEEIQSQLQEAEGRDPDYLIACVGGGSNAAGTYYHYLDREHVRIIAAEAAGKGVETGESAATSALGRPGIIHASKTLLMQTDDGQITEPYSISAGLDYPGVGPLHAHLFQTGRARFIPVTDDQAMEAGRELARLEGIIPAIETSHALAVLSQGA---VPEGSLVVINLSGRGDKDLQTYIDHF----KL
MKIIVCIKQVPNTS-EVKINPETKTLIRDGVESIINPDDKNALEAALKIKDE-KGAKVVVVSMGPMQAKEAILEALAMGADSAYLISD----RGGSDTWATATILAAAIEKIDYDLIICGRQAIDGDTAQVGPEIAEFLNIPQVTYAKELELKDGAVRVKRFCESKDYEFEVKLPALITAIKELNTARYPSVKGIFKAYEELVKILTFDDLNVDEGSPTNVHRSFVPVKEKHSEFIEKAKLLLTKLYENKLIM-TDNKGRFGVHGGQYIPETLMNAVIELEKAYNHYKNDPEFNKELNYLLNDYAGRPSKLYFAKKMTEDLGAKIYLKREDLTHTGAHKINNVLGQALLAKKMGKRRLIAETGAGQHGVATATAAALIGMECVVFMGEEDTIRQALNVYKMRLLGATVIPVTSGTKTLKDAVSEAMREWTSRIDDTHYCLGSVMGPHPFPTIVRDFQAVISKEIKEQILEKEGKLPDAVLACVGGGSNAIGSFYNFIEDKDVALIGCEAAGKGIHTFETAATINTGKLGIFHGMKSYFCQDEYGQIAPVYSISAGLDYPGVGPEHSYLHDIKRASYVPVTDDESVEAFEYLSKMEGIIPAIESAHAVAHALKIAPT-MNKDQIIVITISGRGDKDCAAIARYKGE--HE
MKILVCITNVPDTTSKIQFTDNNTKFDTTGVQFIIGPYDDYALARAVELRDQ-TGGKLTVLNVGLAESDPTLRKALAIGADEAIRVNA----E-PKDSFFVASQIAHYAKEGAFDLILMGRESIDFNGGMVHGMVGEILGMPSFSPVMKLDLEGSTVKMAREIEGGKEMLEANLPLIAGCQEPIAEWKIPNMRGIMSARTKPLNVVEAVSE----ETQAEATQYQLPPAKGAVKLIDNVGELVKLLKEAKVLM-VDEKGFYGKFGGAYIPEMLHPNIEELRDNYESIVASEEFQQEFQLLLRDFVGRPTPLYFASRLSETFGAKIYLKREDLCHTGAHKVNNTIGQIILAKKLGKKRIIAETGAGQHGVATATVCALMGMDCTVYMGELDIERQRPNVERMKILGAKVVPATSGSKTLKDATNEAMRQWINNPVDTHYIIGSVVGPHPYPEMVARFQSVISEEMKWQLKEKEGRNPDLVIACVGGGSNAAGAFYHYYNTPDVRLIAAEAAGMGISSGKSAATTVLGTPGILHGSKTILMQTEDGQVVEPHSISAGLDYPGIGPVHAHLFDIGRGEFVAVEDEDAMKAGILLSRTEGIIPAIETAHAIHALNLIE---YRSDDVIVINLSGRGDKDLETYIKWG----GY
MKILVCISNVPDTTTKIRFTSESKKFDTTGVQWIINPWDELALTRALQLKED-PASKIGVVTVGLAGAEPTLRKALAIGADDAIRINA----D-PTDAYYVAGQIAASVKEKGFDILLCGIESSDYNGTSVGGMLAEFLEIPSVSAISSLRIENGKVQITRDIDGGKEELTLSLPFVGIVQKGIKEPRIPAMRGIMMARQKPMEVIQPADI----ETLTVTSSFESLPPKKACKMIENIQELVSLLQEAKVIM-VDEYGYYGEFGGSYIPEMLYRNVEELQSRYSDILSEESFRNEFKELLEDYAGRPTPLYFASRLSGYYKSRIYLKREDLNHTGSHKINNTIGQILMAKKLGKTRIIAETGAGQHGVATATVCALSGLECIVYMGRVDVERQQPNVLKMKMLGAEVVPVDSGNQTLKDATNEAIRDWISHPQDTHYIIGSVVGPHPYPDLVARLQSVISDELKWQLREKEGRAPDYILACVGGGSNAIGIFYHYIMNSDVELIGVEAAGKGLETGFSAATMSLGSPGVIHGSRTLLMQDNDGQILEPYSISAGLDYPGVGPVHAFLHQTGRVSYMNVTDKEALNAAFLLARMEGIIPALETAHALAVLEKIT---FREEDVIVINLSGRGDKDMGAYTKEID---NE
MDIVVCVKHVPDAQGDRGFDDSNWTTDRQAVDGLMSELDEYPLEEALRLVEA-GEGTITVITMGPDAAADAVKKALQMGADKGVHIND----EHGSDSVATSLVLAEAIKKVQPDLVMFGMASTDGGMSVVPAMVAERLGLPQATLASEITVDGGTVSIRRDGDTATQRIKAALPAVVSVTDQTNEPRYPSFKGIMAAKKKPVETWSLADLGVDAAAATTVAQATPRPPREQGTIVTGGTQLAEFLASKKFIMPGDPVGRFGDFGGRYVPEALIAALEELDEQRQKAWADPEFVAELDRLHRTYTGRPSIITEVPRFAEHCGARVLLKREDLNHTGSHKINNVLGQALLARRMGKTRVIAETGAGQHGVATATAAALMGLECVVYMGERDTERQALNVARMRLLGARVVPVRHGSRTLKDAVNEAFRDWVANVEHTHYVLGTVTGPHPFPEMVRDFHAIIGEEARGQVLELTGRLPDVVCACVGGGSNAMGIFHAFVGDEQVRLVGLEGGGEGVASGRHASRFSTGTPGVLHGAFTYLLQDDEGQTIESHSVSAGLDYPSVGPEHAALHASGRAEYHPVTDDEAMEAFQLLTRTEGILPAIESSHALAGAMRLGRE-LGPDALILVSLSGRGDKDVDTAARWFGLMDGQ
MNIVVCVKYVPDAQGDRGFEE-DRTTDRESVDGLLSELDEYAVEEALKIVEA-GEGEVTVLTMGPDDAVAAVKKSLQMGAHRGVHVLD----EAGSDSVATSLVLAEAVRRLQVDLVLTGLASTDGVMSVVPAMLAERLGLPQVTFASELTVEGSTVRIRRDDETASMTVEASLPAVVSVTDQINEPRYPSFKGIMAAKKKPVDTWSLADLGVDAAAWTRVVEATERPPRSAGEVVQGGVALADFLASRKFVMSEPRPGRFGAFGGRYVPEALVAALEELEEAWHEAMADPDFVAELDRLQRDYTGRPNPLTEVPRFAEHAGARVFLKREDLNHTGSHKINNVLGQALLTVRMGKTRVIAETGAGQHGVATATAAALLGLDCTVYMGEVDTRRQALNVARMRLLGAEVVPVATGSATLKDAINEAMRDWVTTVERTHYLLGTVTGPHPFPTMVRDFHAVIGREAREQLLERTGRLPDAVCACVGGGSNAMGIFHPFRDDEQVRLLGFEAGGDGVASGRHASRFSGGEPGVLHGAASYVLQDEDGQTLPTHSISAGLDYPSVGPEHAFLHDSGRATYAPVTDTEAMEAFALLSRTEGIIPAIESAHALAGAVRVGRE-LAEAAVILVNLSGRGDKDVDTAARWFGLVDGW
MKILVCITHVPDTTSRIAFTDNHTALDKSGVQFVIGPYDDYALARAVELRDQ-TGGKLTVLNVGEAETDPTLRKALAIGADEAIRVNA----F-PTDSYFVARQIAHVAQSGNYDLILMGRESIDFNGGMVHGMVGELLGIPSVSPVMKLDIQGSQATVVREIEGGKETLELALPFVAGCQEPIAEWKIPNMRGIMSARTKPLQVVEATPE----DSLTKAVSFSLPPAKGAVKLIDNVGELVNLLKEAKVFM-VDENGFYGRFGGAFIPEMLYPNIEELRENYLQLIETDEFQQEFRYLLRDYVGRPTPLFLASRLSEKYRAKIYLKREDLCHTGAHKVNNTIGQIILARKLGKKRIIAETGAGQHGVATATVCALMGMECTVYMGSVDMERQKPNVERMRILGAKVVPATSGSKTLKDATNEAMRQWINNPVDTHYIIGSVVGPHPYPEMVARFQSVISEEIKAQMLEKEGRNPDIVIACVGGGSNAAGAFYHYYNEPSVRLVAAEAAGLGVHTGKSAATTALGKIGILHGSQTLLMQTEDGQVVEPHSISAGLDYPGIGPVHAHLFDSGRGEFIAVEDEAAMVAGIELSRLEGIIPAIESAHAFAALHQLS---YSKDDVIVINLSGRGDKDLETYIKWG----QY
MKILVCVTSVPDTTTKITFTDNNTRFNKTGVQFITGPYDDYALARAVELKEK-PGVTVTVLNVGTADSEPVIRKCLAIGADDAIRVDA----E-PTDAFFVAEQIAAIAKENNYDLILMGRESIDYNGGQVHGIVGELLGMPSISPVMQLDIDGSTAKLTREIEGGKQALEAQLPLILGCQEPIAEWKIPNMRGIMTARTKPLKVIPPAGN----DTLTKVVGYELPPPRGSVKMIEEAETLIQLLREAKVIMQVNDKGFYGRFGGAFIPEMLYPNVEELRRNYLTIINDPAFQQEYRDLLTDYVGRPTPLFLASRLSEQLNATIYLKREDLCHTGAHKVNNTVGQILIAKRLGKKRIVAETGAGQHGVATATVCALMGLECVVYMGAIDIERQKPNVDRMKMLGATVVAATSGSQTLKDATNEAMRHWINNPVDTHYIIGSVVGPHPYPDMVARFQSVISEEVKKQLFAKTGSNPDYVVACVGGGSNAAGAFFHYLDEPSVKLVAAEAAGMGISSGHSAATTALGKPGVLHGSRTILMQTEDGQVTEPYSISAGLDYPGIGPLHAHLYDSGRGIFKSITDEDAVKSAFELTRLEGIIPALESAHALAALKELP---LTDKDVVVVCLSGRGDKDLATYSKYL------
MKILVCITHVPDTTSRISFTDGDTKFDTTGVQFIIGPYDDYALARAVELKEQ-QGGSITVLNVGGAETEPTIRKALAIGADEAIRVNA----E-PGDSFFVAEQIANVAKDGGYDLILMGRESIDFNGGMVHGIVGEILGLPSISPVMTLDIEGDTAKMAREIEGGKEYLEVKLPLVAGCQEPIAEWKIPNMRGIMSARTKPLKVVEPSGD----ATNTKLQKFERPPAKGDVKMIENVGELVGLLKEAKVLM-VDKNGYYGQFGGAFIPEMLHPNVEELKENYLQIIEAREFQEEFAQLLRDYVGRPTPLYFAHRLSEHHNAKIYLKREDLCHTGAHKVNNTIGQIILAKKLGKNKVIAETGAGQHGVATATVCALMGMECVVYMGKIDMERQRPNVERMRILGATVVPATSGSQTLKDATNEAMRHWISNPLDTHYIIGSVVGPHPYPDMVARFQSVISEEMKLQLKAATGNEPNYVIACVGGGSNAAGAFYHYLDAEEVKLVAVEAAGKGINSGESAATCVLGKAGVLHGSKTLLMQTEDGQVIEPYSISAGLDYPGIGPMHAHLFETGRVKFENATDEEAMLAGIELSRLEGIIPAIESAHALAALSKIS---FKPDDVVVVNLSGRGDKDLETYIRWG----KY
MKILVCITHVPDTTSKITFTNDNTELDKGGLQFVIGPYDDYAIARAVEIKEQ-LGGTITALNVGQQDTEPTIRKALAIGADDAIRIDA----E-PTDAYFVAQQIAEVAKAENYDLIMMGRESSDYNGGQVHGMVGEMLGIPSLSPVMKLDIDKGVAKMAREIEGGKEYLEASLPLVLGCQEPIAEWKIPNMRGIMGARKKPLKVITPANN----DTLTAPESYELPAPRTDVKLIDNTAELVSLLKEAKVIM-VDTRGYYGDFGGAFIPEILYPNIEELKAKYLDIMQSPDFLAEFDSLLKDYVGRPTPLYFAKRMSEKYQTKVYLKREDLNHTGAHKINNTIGQILLAKRLGKQKIIAETGAGQHGVATATVCALMDIECIVYMGKIDMARQRPNVERMRLLGAKVVPATSGSQTLKDATNEAMRHWINHPTDTHYIIGSVVGPHPYPDMVARFQSVISEEMKAQLLEKTGSNPDYVIACVGGGSNAMGAFYHYLDRPEVRLIAVEAAGKGVDTGESAATTQLGKPGVLHGSKTILMQTSDGQVVEPYSISAGLDYPGIGPAHAHLFASGRAEFMSVTDRDAMEAGRLLCRTEGIIPAIESSHALAVFEQRK---FAPDDVVVLNLSGRGDKDLQTYIDYE----FE
MKILVCISNVPDTTSKINFTEGDTQFDTNGVQFVINPNDEFGLTRAMWFKEK-QGATVHIATVGDASVEPTMRKALAIGADEGIRINA----V-PTDGFFVAEQLAHVIKEGAYDLIIAGRESIDYNGGMVPGILAGLLGMNFVNTCIGLEVEGDTATALREIDGGKEKVTAQLPLVIGGQKGLVEEKIPNMRGIMMARKKALNVVEPIGA----TTATADKKFEKPEPKGAVKLTESVDELVELLHEAKVIM-ADEKGYYGEFGGAYIPEMLYPNTEELRQNYIRIMQEPSFKKEFDQLLKDYVGRPTPLYFADRLSRKYNTKIYLKREDLCHTGAHKVNNTIGQILMAKKLGKNRIIAETGAGQHGVATATVCALMGIECVVYMGEIDIARQAPNVARMKMLGAEVRPALSGSRTLKDATNEAIRDWINNPVDTHYIIGSVVGPHPYPDMVARFQSVISEEIKWQLKEKEGRNPDYVVACVGGGSNAAGAFYHYLDIPEVGIIAVEAAGKGIDSGESAATSALGKVGIIHGSKTLLMQTHDGQITEPYSISAGLDYPGVGPMHANLYASGRGEFISITDDDAMNAGLLLSKMEGIIPAIESSHALAILEHRK---FKPEDVVVINLSGRGDKDLNNYIEYF----NL
MKILVCISSVPDTTAKINFTADKSAFDKNGIQWVINPLDEFALTKAIKLQES-QGATVTVINVGDAGTEPVIRKALAIGANDAVRVNI----E-AKDSYSTAKEIAKIAQEGGYDLVIAGKESIDYNGGAVPGMVAQILNQPFVNACVGLEVNGGEATAVREIEGGKETISVKLPAVIAGQKGMVEEIIPNMRGIMSARTKPLQVVEPSST----EVKVEAVSFDSVPPRAAVKLVDNLDELVRLLHEAKVIM-PDQYGYYGDFGGAFIPEMLYPNVKELEDNYLDIINSDDFRKEYNALLKDYVGRATPLYFAKNLSNKYQTNIYLKREDLNHTGAHKINNALGQALLAKRLSKNRIIAETGAGQHGVATATACALLGLECIVYMGEIDIARQAPNVARMKMLGATVIPATSGSKTLKDAVNEALRDWINNASTTHYIIGSVVGPHPFPDMVARFQSIISEEIRFQLKEHIGRNPDYVIACVGGGSNAAGTFYHFVDEPGVGIIAAEAGGLGKDSGESAATTFLGTLGILHGSQSLVMQTEDGQVIEPYSISAGLDYPGIGPFHAHLFQEKRAEFFSINDDEALKSAFELTRLEGIIPALESAHALAVLDQKK---FDKENVVVICLSGRGDKDMETYLKHL-----A
MKIIVCIKQVPDTAGGVKFNP-DGTLDRAAMLTIMNPDDKAGLEAALRLKDQ-YGAEVTVLTMGLPKAGDTLREALAMGADNAVLVTD----RGGADTWATSSTIAAAIREMDYDLIITGRQAIDGDTAQVGPQISEHLDIPVISYARKIEIEGDAVKVQRQYDDRYHVVKAQMPCLITCLAEINDPRYMTPGGIFDACEAEITTMGRAELTLEDGSPTKIAKASDKVRKGAGEKIEAVSYLLGKMTEKHVLMERKQERYYGEFGGQYVSESLMNTLDELDKAYEEAIHDEEFLKQYHYYLKQYVGRENPLYYAEKLSKAYGTKIYLKREDLNHTGAHKINNVIGQILLAKRMGKTKVIAETGAGQHGVATATGAALFGMECTVYMGAEDIKRQELNVFRMEMLGAKVVSVTSGSNTLKDATNEAIRTWAKTAEDTFYIIGSAVGPYPYP-----------RESKKQILEAEGRLPDVVMACVGGGSNSIGMFADFIEEPSVKLIGVEAAGLGVETGKHASAMALGKPGTLHGMRSYLLQDEDGNIELAHSISAGLDYPGVGPEHAYLRDTGRAEYVAITDKEAMDALQELCRLEGIIPALESSHAIAYAVKIAKN-YSKDDSIIVNLSGRGDKDLFTILN-------I
MNILVCICHVPDTTTKIKFT--GTELDKNGVQFIIGPYDDYALARAVELKDA-SGGKLTVLNVGEADTEPTIRKALAIGADNAVRINA----H-PKDAYFVAEQIAAYAKDKNFDMILMGREASDYNGGQVHGMVAEMLDMPCVVPCMTLEVEGTTAKMGREIEGGKEYVECEMPLVAGCQEPISEWKIPNMRGIMMARKKPLEVIEPTTQ----SAPTEVVAYELPASRGNVKMVDNMDELVRLLKDAKVIMISDERGYYGQFGGAYIPEMLYPNIEEITKAYYSLQNDEEFKKEFRNLLRDYVGRPTPLYLAKRLSEKYGTKVYLKREDLNHTGAHKVNNTVGQVLLAKKLGKNKIVAETGAGQHGVATATVCALMGMECIVFMGEIDIERQQPNVQRMKMLGAEVRPALSGSKTLKDATNEAMRYWINNPVDTHYIIGSVVGPHPYPEMVAWFQSVISEEMRNQLTEKEGTNPDYVIACVGGGSNAAGAFYHYIDEKDVQLIGAEAAGLGISSGETAATIACGTLGVLHGSKTLLMQTKDGQVVEPYSISAGLDYPGIGALHAYLADSKRAKFYAITDDEAMQAGEELALLEGIIPAIESAHALAVLNNLK---EDDKDVVIINLSGRGDKDLSAYSKYL----GM
MKIIVCIKQVPDTN-EVKLDPVTGTLIREGVPSIMNPDDKAGLEAALRIKDQ-TGAEVTVISMGPPQADAVLREGLAMGADKAILLTD----RGGADTWATSSTLAAAIRNVEYDLIFTGRQAIDGDTAQVGPQIAEHLGIPNVSYAEEVKMEGTAVIVKRQFEDRYHVIKVQTPCLITALSELNNPRYMTPGGIFDAYRKEITVWGLSDITIDMGSPTRVAKSFPKSLKPSGTKVESAQYIVDKLKEKFVFM---SKGRFGIHGGQYIPETLMNAMLELKEAYEKYKDDPEFKRELSEMLNEYAGRPSRLYYAKRMTENLGPKIYLKREDLNHTGSHKINNVIGQMLLAKRMGKTRVIAETGAGQHGVATATVAAMMGMECEIFMGREDCERQALNVYRMRLLGAKVHPVDAGTATLKDAVSETFREWTSRIDDTHYVLGSVMGPYPFPEMVRDFQAVIGREIREQMLEMEGRLPDVVMACVGGGSNAIGAFYDFIPDREVRLIGCEAAGRGIDTPETAATISTGRVGIFHGMKSYFCQDEFGQIAPVYSISAGLDYPGIGPEHAHLHDVGRAEYVAVTDDEAVGAFEYLSRMEGIIPAIESAHAVAHAMKVAPG-MDKDTIIVINLSGRGDKDCAAIARYRGE--YE
MNIVVLIKQVPDTWSERKLTDSDYTLDRGAADAVLDEINERSVEEALQIKER-DGGEVVVLTVGPERAGEAVRKALSMGADRAVHVQD----DRGSDAIQTAWVIAKALGTIGVSLVIAGNESTDGRVGAVPAIVAEYLGLPQLTSVRELTFDGESITAVRETDEAVYTLKATLPAIVSVTEKINEPRFPSFKGIMAAKKKPVEVLSLADLGVEANAGSKVQSVTAKPPKSAGEKVDGGPKIAQYLISHKIIMSPDAGGYFGRFGGRHVPEALMAVIEEVTDAYEKARVDEDYLAQLDALQRDYVGRPSPLYEAKRLSEHAGARILLKREDLNHTGSHKINNVLGQGLLAKKMGKTRVIAETGAGQHGVATATACALLGLECVIYMGETDTERQSLNVARMRLLGAHVMAVKTGSRTLKDAINAALRDWVTNAATTYYCFGTAAGPHPFPMMVRDLQRVVGLETRAQVREHVGQLPDAVVACVGGGSNAIGIFDPFLRYRQVQLVGCEPAGDGVDTERHAATLGGGSEGVFQGSFSYLLQDQDGQTVESHSISAGLDYPGVGPQHAHLKETGRARYLPITDAQAMEAFDVLCRTEGIIPAIESAHAVAGGLLLGRE-LGGGSVIVVNLSGRGDKDVDTAAKWFGM--DL
MLILSVIRQVLDAEENVRIK--DGRVDLSSSKLVIDTMDEYGVEEALRLRDSGTGVEVVVLAVGPARCEEALRTALAIGADRAILVET----A-TLDVIAVSSVVAQVAKNEGAELIFCGGQQADWDSQGLGAAVAERLNWPQAAWTTALKLADGKLSGTHDVDEGSESFTMALPAVVTTQQGLNEPRYPTLPNIMKAKRKELKKEPLEQFGV--AAKLKLVSAEVQVKGRLGKILAAAGELVDLLREARVIMAVEVAGRFGAYGGRYVPETLMAALLELEEAYAEAQADPAFHAELDDLLHHYCGRPTPLYFAKRLTEQCGAKIYLKREDLLHTGAHKINNALGQGMLARRMGKKRIIAETGAGQHGVATATVCALFGLECVIYMGEEDMRRQELNVYRMRLLGAEVRGVSAGSATLKDAINEAMRDWVTNVRTTYYILGSALGAHPYPTMVRNFHRVISIEARKQFVEETGGLPDVVVACVGGGSNAIGAFYEFLGDKDVRLVGVEAGGRGTALGEHAARFQGGTPGVLQGTYSYVLQNDAGQVSATHSVSAGLDYASVGPEHAMLHDSGRATYVSCSDADALAATVALSRTEGIVPALESAHAVAEGMRMAKG-MRTDEVIMVNLSGRGDKDMGILAKELDL--GA
MKILVCISSVPDTTSKINFTADKSAFDKNGIQWVINPLDEFALTKAIKLQES-QGATVTVVNVGDAGTEAVIRKALAIGANDAVRVNS----E-AKDSYSVAKEIAKIAQDGGYDVVLAGKESIDYNGGAVPGMVAALLNQPFVNACVGLDINGAEATAVREIEGGKETISVKLPAVIAGQKGIVEEIIPNMRGIMSARTKPLQVVEPSNT----EVKVDAISFDAVPPRAAVKLVDNLDELVRLLHEAKVIM-PDNNGYYGEFGGAFIPEMLYPNVKELQEQYLEIIESEDFQNEYQELLKNYVGRATPLYFSRNLSEKYQTNIYLKREDLNHTGAHKINNALGQALLAKKLGKHRIIAETGAGQHGVATATACALLGLECIVYMGEIDIQRQAPNVARMKMLGAKVVPATSGSKTLKDAVNEALRDWINHPTTTHYIIGSVVGPHPFPDLVARFQSVISKEIKEQLHEQIGRNPDYVIACVGGGSNAAGTFYHFVNEPEVKIIAAEAGGLGVDSGKSAATTFLGTLGVLHGSQSLVMQTEDGQVIEPHSISAGLDYPGIGPMHANLFKEKRAEFFSINDDEALKSAFDLTKLDGIIPALESAHALAVLDKKK---FEKDDVVVICLSGRGDKDMETYLSVLS---TM
MNVIVCVKQIPDPAAPGALDGATNTLKRDG-KLILDESDGYGVEMALQLVDA-AGGEVSLVSMAPNGETSGLRTALAMGAAKGVLVSD----PQGSDALTTAKILAAAIQRLGADLIIGATESSDGYTGTVPEQMAEILGLPSVTFAKKVSVEGGTLKVDRQTENGYDEVTCALPALISVTAGVVEPRYPSFKGIMAAKSKPVEEVTAADLGITPGAGQKISNVAQAEARQAGEIIESFGKIIGFLENLKVIMSPSEAGRFGEFGGRFVPETLVPACQELEASFREAWADAVFRAELDQVLREYAGRPSMITECYQLGAKLGIRLVLKREDLNHTGSHKINNVLGQVLLAKRMGKKRIVAETGAGQHGVASATAAALMGMSCKVYMGAVDVERQALNVFRMKLLGAEVEAVNSGSRTLKDAVNEAMRDWVASVESTHYCLGSVMGPHPYPWMVREFHRVIGSEAREQCLERYGKDPDFVVACVGGGSNAIGIFSGFV-DTDARLIGVEPAG--------GAAVGRGHPGVVHGMRSYLMQDEYGQVQEAHSISAGLDYPGVGPEHSYLASIGRAEYPTVTDAEVIEAFQLMAKTEGIIPALECAHALAWITREAPK-M-QGKTVLMNLSGRGDKDVGQMMEILG-----
MKILVCISHVPDTTSKINFTDDSTKFDTNGVQFVINPYDEFALTRAIWFQEK-QGASVTVVNVGDAGSEPTLRKALAIGADEAIRIDA----T-PTDGFFVAQQIAEIFKSGGYDLILTGKESIDYNGGMVPGLLASFLDIDYINGCIGLEIENNNVNASREIDGGVEKLSASLPIIIAGQKGLVEEKIPNMRGIMMARKKPLTVVAPLES----TSTTQIQNFEKSAEKSACKMVNNLDELINLLHEAKVIMSVDKNGYYGQFGGAYIPELLYPNVKELEDNYLDIINSEAFQKEYLYLLKQYVGRPTPLYYAPNLSDKYGAHIYLKREDLNHTGAHKVNNTIGQILIAKHLGKKRIIAETGAGQHGVATATVCALMNLECIVFMGEVDIKRQAPNVARMKMLGAKVVAATSGSKTLKDATNEAIRDWIQHPEETYYLIGSVVGPHPYPDMVARLQAIISEEIKWQLKEQTGKNPDTIIACVGGGSNAAGAFYHYMDDEEVDLVAVEAAGLGIDSGESAATSQLGEVGVIHGSKTILMQDEYGQIIEPYSISAGLDYPGVGPLHAHLFDTKRGTFLNATDQEALDAAFELTKLEGIIPALESSHALAVLGKMD---LSKDQVVVVNLSGRGDKDLETYINELEKREHE
MNIVVCIKQVPDTD-KVTIDRETNRLNRAGVPSIINPFDENALEMAVGLKEK-YGGKVTVLTMGPPQAESALRDALAVGADEAVLLTD----KAGADTWATSYTLSGAIRKFAFDLLLFGKQAVDGDTAQVGPGVARYLDLPMVTYAREIEADDGTFRVKQVTEDGYDVWDVPAPAACTVVKEANTPRMPSLKLKMRAKKADIPVWSADDLEADSGSPTKVVKIFRPPVKMNKEKLEMATKLIHRLKERKLLMSPDRGGHFGAYGGVYVPETLMEPLRELDETYRAARRDASFRRELRYYLREYVGRPTPLYYADRMTRELGAKIYLKREDLCHTGAHKINNCIGQILLARRMGKKRIIAETGAGQHGVATATVAAMFGLECVIYMGKVDMERQALNVFRMESLGAEVVPVAAGQQTLKEAISEAMRDWVTNVRTTHYVLGSVLGAHPYPRMVRDFQSVIGRETRTQIRRHEGRLPDALIACVGGGSNALGLFHPFVKDTDVRLIGVEAGGTGIESGKHAARFADARTGILQGTRTYVLQDDEGQIQLTHSVSAGLDYAAVGPEHSLLHDTGRAEYSWVTDEDAVMGFDKLAQWEGILPALESAHAVAWIIRNAGR-FAPGQLVVINVSGRGDKDVQQIAEWKSQ--SL
MKILVCISNVPDTTSKINFTEGDTKFDTNGVQFVINPNDEFGLTRAMWFKEK-QGATVHVATVGGAQTEPTIRKALAIGADEAIRINA----E-PTDGFFVARQLAEVAKNGGYDLIIAGRESIDYNGGMVPGIIATLLDMNFVNTCVSLEIEGTDAKAVREIDGGNETIATSLPLVIGGQKGLVEERIPNMRGIMMARKKALHVVEATDA----PTMTADVKFEKPAAKGPVKLVGNIDELISLLHEAKAIMKADQRGYYGEFGGAFIPEMLYPNVEELRQRYLEIMYEDSFQKEFHQLLKDYVGRPSPLYYAKRLSKKHQTKVYLKREDLNHTGAHKVNNTIGQILMAKKLGKTRIIAETGAGQHGVATATVCALMGMECIVYMGEIDIARQAPNVARMKMLGATVRPALSGSRTLKDATNEAIRDWINNPVDTHYIIGSAIGPHPYPDMVTRFQSVISEEIKWQLKEKEGRNPDYVVACIGGGSNAAGTYHHFLDQPEVGIIAVEAAGKGVETGESAATSALGKVGIIHGCKTMLMQTEDGQITEPYSISAGLDYPGVGPMHSHLYTSGRAAFYSATDDEAMTAGLELSQLEGIIPAIETGHAFAIFQHKT---FEPDDIVVISLSGRGDKDLQTYIDYF----KL
MRIIIPMKRVPDTADPVTVR--DGRVDLAAQTWAIGPNEEYAIEEALRLVEK-LGGTVTLLNIGPEEAQETIRKGLAMGAHDAYQCQD----EENLDALGRARVLAAAIEKIEYDIIWGGMQSSDTNDAQTTIMLAELLDLPHVSAVMTVEVGDGYIIVRAEAEGGVKKVKVPTPCVLAEAQGPNEPRYPSLRGIMGAKKKPLTVWNADDLGVDTQPLVEVVTLEPPPARTAGRILEVVRELVRLLHEAKVIMT-PQGPRFGPYGGAYIPETLVPAVRELEAAYEEAQADPAFREEFQTLLRTYAGRPTPLTPARRLSEALGAKIYLKREDLAHTGAHKINNALGQALLAKRMGKTRIVAETGAGQHGVATATVCALLGLECVVYMGAVDIERQKLNVFRMKLLGAEVRSVDAGSRTLKDAINEAIRDWVTNVRTTHYLLGSALGPHPYPRIVRDFQRVIGDEAREQILAAEGRLPDMLIACVGGGSNAIGLFYPFIQDEGVQMVGVEAGGEGIESGKHAARFAMGRVGVLHGTQTYVLQDPHGQIALTHSISAGLDYAAVGPEHAWLRETGRAEYTYATDDEALDALQRLSALEGIIPALESAHAVAEAIKRAPT-MRPDQIMIVNISGRGDKDMHTVAAALGV--DV
MKIVVCVKQVPDTKGGVKFNP-DGTLDRGAMLTIMNPDDKAGLEAALRLKDQ-YGAEVTVLTMGLPKAEEVLREAMAMGADKGILVTD----RGGADTWATSTTIAGAIRNLDYDLIITGRQAIDGDTAQVGPQISEHLDIPVISYAQDIKIEGDSVIVERQYEDRYHVVKAKMPCLVTALAELNEPRYMTPGGIFDAFEAEITTWGRKNLDVDDGSPTKIAKASDKVRKGAGEVVEAVDYLMGKLKEKHVIM---SKGRFGVHGGQYIPETLMNEIIRLEEAYEFYKNDKDFNDELNTLLKEYAGRPSLLYYAEQMTKDLGAKIYLKREDLNHTGSHKINNVLGQCLLAKRMGKTRVIAETGAGQHGVATATAAALLNMECEIFMGKEDTDRQALNVYRMELLGAKVHAVTSGTMTLKDAVNETMREWTSRVSDTHYVLGSVMGPHPFPTIVRDFQSVISREAREQILKLEGKLPAAVMACVGGGSNAMGMFYHFIPDKEVRLIGCEAAGRGIHTDQHAATIAKGTLGIFHGMKSYFCQDEYGQIAPVYSISAGLDYPGIGPEHANLHDTKRAEYVPVTDEEAVAAFEYLAKTEGIICAIESAHAVAQALKVAKE-YTPEDSIIICLSGRGDKDVAAIARYRGV--YE
MKLLVCVSKTPETTAKIAFTEGNTQFDTSGVQFIMNPYDEYALVRALELKEA-NGGSVTLINVGPAANDTVIRKGLAIGADEAVRVDT----E-PSSALFVAKQIAAYAKKEAFDVVFLGKETIDYNGSEVGAMVAELLDVPFISYASHMEMDGDTATVTRDIEGGNEVVEVKAPFVVSAAKGLAEQRIPNMRGIMMAKRKPLKVEPAVEA----EDLSVAVHYELPPEKGDVKLVENMDELVRLLHEAKAIM-VDERGYYGEFGGAYIPEMLYPNIEELRQRYLEIMQEETFQKQFHRLLRDYVGRPSPLYLAERLSEHYNTNIYLKREDLNHTGAHKINNTIGQILLAKRLGKKRIIAETGAGQHGVATATVCALMGMPCVVYMGAVDIKRQAPNVSRMRMLGAEVRPAESGSRTLKDATNEAIRDWINNPVDTHYIIGSAVGPHPYPDMVARFQSVISEEMQWQLEEHTGRKPDAVIACVGGGSNAAGAYFHYLNEPDVRLIAVEAAGKGVHSGESAATSILGTKGIIHGSRTLLMQTKDGQIVEPYSLSAGLDYPGIGPMHAHLIASGRAEAISITDEEALKAAYFLSRKEGIIPALETSHAFAALDVME---YNSSDVIVICLSGRGDKDLETFINHFDDYQAL
MKIVVCVKQVPDTT-EIRLDPVTGTLIRDGVPSIINPDDKAGLEEALKLKDK-FGAHVTAITMGPPQAQEALRETLAMGADRAILLTD----RAGADTLATSNALAAAIKELDYDMIIAGRQAIDGDTAQVGPQIAEHLGMPQVSYVKDIECDEDTLTIKRAVEDGYYLLQVKMPCLVTVLTEANKPRYMSVKGIVEAYDTDVEVWDTTNITVDLGSPTKVRKSFTKGAKQAGKVYEAAKLIVEKLKESFVIM----DRKFGDFGGQYVPETLMKPLENLEKAYLKYKNDDEFNKELNYYLKDYVGRETPLYYAASLTEKVGAKIYLKREDLNHTGAHKINNVMGQLLLAKRMGKTKVIAETGAGQHGVATATGAALLGMECEVFMGEEDIVRQEMNVFRMRLLGATVNSVTSGTGTLKDATNEAIRQWVARIDDTFYVIGSVVGPHPYPTMVRDFQRIIGDETKKQIMEKEGRLPDAIVAAIGGGSNAMGIFYPFVNDKEVRLIGVEAAGEGEATDKHALAMLKGSKGVIHGMKTYLLQDDMGNITPAHSISAGLDYPGVGPEHAYLYDTKRAEYAPIDDKEALGGFKLLCEVEGIIPALESAHAVAHAVKVAKE-MSKDEILVINLSGRGDKDINTVLEVYQG--EL
MHSVVCVKQVPDTS-EVSIDPETNTIIREGVPSIINPYDLHGVEAALQLKDK-YGGKVTILTMGPPQAETAIKRALSFGADKGILLSD----RAGSDTLATSYIIAQAIKKIGVDLIFCGKQAIDGDTAQVGPGIAKRLDLNQLTYVIELDVDKEELRISRKLESGKEVVKAQMPALLTVVKDLNEIRYASLPDMIKGAKAEIEMWGKSDIKLDEGSPTQVGRIFPPPQREGGEMIESAKILVEKLVGIEVIMA-SKKGVFGEFGGQYVPELLIPALEELEEAYEKYKDDPEFIEEFEYYLKQYVGRANPLYYAERLTEKLGAKIYLKREDLNHMGAHKINNTLGQILLADRMGKEKVIAETGAGQHGVATATVAAMFGMDCEIFMGAEDVERQSLNVFRMRLLGAKVTPVTEGTATLSDAVDVAIRKWVERIDDTFYLLGSAVGPHPYPTMVRDFQSVIGKEARDQILEAEGRLPDYLMACVGGGSNAIGLFHPFVDDEDVKMIGVEAAGLGVDTDKHAATLTKGDKGIIHGFKSYVLQDEGGQIMPVHSISAGLDYPGIGPEHSYLNDSGRAEYVAVTDEEAVEAFQLLSEVEGIIPALESSHAIAQVKKLAPK-LDKDQIIIVNLSGRGDKDVYTVADRIGV--EI
MNMLVCVKQVPDTT-EIKIDPVTNTLIRAGVPSILNPFDGYALEAAARIKDA-DSAKIVVLSMGPEQAKAVLKESLAIAADKAYLVSD----RGGSDTLATSYIISETIKKVKFDIIFCGKQAIDGDTAQVGPEIAEHLGLPQVTYGLEAEVDGDTVKVKKEVEEGVEVIGVKMPCLLTFTKPAWDPRYPTIKRKMAANRAEIPTLTAADLTIDLGSPTKVKKTFVPQKKSGGVKIDSAKKLFQLLSDASIIMM--SKGRFGIHGGQYLPETLMNAVIELEEAYRRYREDPDFNRDLSELFCEYAGRPSRLYFAKRMTADLGAKIYLKREDLNHTGAHKINNVLGQALLAQRMGKTRLIAETGAGQHGVATATAAALLGMECVVFMGEEDTKRQTLNVYKMRLLGAEVVPVSTGTATLKDAVSEAMREWTGRISDTHYCLGSVMGPHPFPTIVRDFQSVISREIKQQLLEKEGKLPDAVIACVGGGSNAIGAFYHFIGDASVRLIGCEAAGRGVDTPDTAATIATGRLGIFHGMKSYFCQDAYGQIAPVYSISAGLDYPGVGPEHAWLHDTGRAEYVPITDNEAVDAFEYLSRLEGIIPAIESAHAVAYARKLAPS-MGGDQIIVINISGRGDKDCASIARYRGE--SE
MKVLVCISNVPDTTTKIAFTDNNTQFNTAGVQYIINPYDEIALARAIELCEG-GKGTITVINVGDASTEPTIRKALAIGADDAIRVNA----A-PRDAYFVAKQIANVAKDGGYDFILTGRESIDYNGSQVAAMVGEFLSIPSISIIKKLAVEGDKATLEREIEGGKEVIESPLPFIASCAEGVAEPKIPNMRGIMSARTKPLAVIEAVEI----AKVAEVKSYDTPAPRGQVKMIDDAAKLVDALHEAKVIMGVDERGYYGEFGGAYIPEMLYPNVEELRQNYLNIINDPDFQKEFKELLTDYVGRETPLFFAKRLSDRYGANVYLKREDLNHTGAHKVNNTIGQILLAERLGKKRIIAETGAGQHGVATATVCALRGLECVVYMGEIDIKRQAPNVARMKMLGATVKPATSGSKTLKDATNEAMRDWINNPVDTHYIIGSVVGPHPYPDMVARFQSVISAEVKSQLKAKIGTLPDYVLACVGGGSNAMGAFYHFLNDESVKLIAAEAAGHGVDSGKSAATTILGKEGVLHGSRSLLMQTEDGQVVEPHSISAGLDYPGIGPQHAHLFKTGRGTYVAVTDDEAMQAGKLLAQLEGIIPAIESSHALAYLEKMN---FKGGENVVVCLSGRGDKDLQTYMDYF----GF
MKIVVCAKFVPDATADRRFRSEDNTVDRAGVDGLLSELDEYAVEAALTVKEN-GDAEVTVLTVGPEQAADAVKKGLQMGADAGVHVLD----DHGSDAVGTSLILAKALAKLEADLVVFGMGSTDGTMGVVPAMVSERLGLPAVTLGSEVSVDGDTVRIRRDGDAASDTIEGKLPLVLSVSDQANEPRYPSFKGIMAAKKKPVETWSLADLEISPAAWTEVTEVTARPPRSAGTIVSGATQLVEFLSTSKFLMTPDQLGHFGRFGGRFMPEALIGPLDELTAAWQNAMADKTFTDEFERMLREYAGTPSLLYDATRLSDVAGARILLKREDLNHTGAHKIRNVLGQALLTKRMGKSRVIAETGAGQHGVATATACAYLDLECVVYMGEVDTERQALNVARMKLLGAEVIPVKTGSRTLKDAINEALRDWVASVDNTHYLLGTAAGGHPFPAMVRDFVRGIGDEARAQSLELLGRLPDAAIACVGGGSNAIGLFAAFVPDTDVKLYGIEAGGDGYDTGRHAATITAGQIGVLHGARSYLLQDDDGQTIESHSISAGLDYPGVGPEHAWLAETGRAAYRPVTDAAAMEALRLLARTEGIIPAIESAHAIAGALEVARE-LGPEAVLLVNLSGRGDKDMDTAGEWFGLIDQA
MKILVCITHVPDTTSKIQFTENNTQFDKNGVQFIIGPYDDYALARAVELKEQ-LGASLTVMNVGESDSDPTLRKALAIGADDAIRVNA----F-PKDSLFVANQIAHIAKSNGYELILMGRESIDFNGGMVHGMVGELLGMPSISPVMKLEVEGDTVKMSREIEGGKEYVEAKLPLIAGCQEPIAEWKIPNMRGIMSARTKPFSVVEPVVE----EGNSRVISYELPPAKAGVKLVDNVEELVRLLKEAKVLM-VDEKGFYGKFGGAYIPEMLHPNIEELRENYESIVATEEFQKEFKLLLKDYVGRPTPLYFATRLSEKFGAKIYLKREDLCHTGAHKINNTIGQIILAKKLGKKRIIAETGAGQHGVATATVCALMGMDCTIYMGSIDIQRQRPNVERMRILGAKVVPATSGSQTLKDATNEAMRQWINNPVDTHYIIGSVVGPHPYPEMVARFQSVISEEMKWQLLEKEGNNPDIVVACVGGGSNAAGAFYHYYNVPQVRLVAVEAAGLGISSGKSAATTVLGTSGILHGSKTLLMQTADGQVIEPHSISAGLDYPGIGPVHAHLFDIGRAEFVAVEDEDAMNAGIALSRTEGIIPAIETAHALHALSMIE---FKKDDVIVINLSGRGDKDLDTYIKWG----GY
MKILVCISSVPDTTAKINFTGDGKEFDKNGVQFVINPHDEFSLTRAVQLQET-QGAKITVVTVGDASVEPVMRKALAIGADDAVRVNA----D-ARDHFFVATQIAKVAKDGGYDMILTGRESIDYNGGAVPGLVAGILDYGFVNGCVGLTVNGNSVEALREIDGGKETVSGDFPLVIAGQKGLVDERIPNMRGIMAARTKPLTVVEAEQT----ESKLKVVGYVKPPSRGNVTLIDNVAELVRLLHEAKVIM-VDEKGFYGNFGGAFIPEMLYSNVEELKNNYLEIINSDEFQNEFKQLLKDYVGRPTPLYLSERLSDKYNCKIYLKREDLCHTGAHKINNTIGQILLAKQLGKTRIIAETGAGQHGVATATVCALMGLECVIYMGEVDIERQAPNVSRMKMLGAKVCPATSGSKTLKDATNEAIRDWINHPENTYYIIGSVVGPHPYPDMVARLQSVISGEIKIQLKEKEGRNPDYLIACVGGGSNAAGLYFNYLEENSVKLIAVEAAGKGIDSGKSAATSVLGKPGIIHGSKTLLMQTEDGQITEPYSISAGLDYPGVGPLHAHLSETGRAEFYAITDEEAMNAAMELAQWDGIIPAIESSHALAVLHKIQ---FKKDDIVVLNLSGRGDKDLQTYIKYF----DL
MKILVCISSVPDTTSKINFTADKSAFDKNGIQWVINPYDEFALTKAVKLQES-QGATVTIATVGDAATEAVMRKALAIGANDAIRVNA----E-PQDSITVAKELAKIAEEGGYDLVLCGKESIDYNGAAVPAMIAQLLNRSFVNACVGLEVNGAEATAVREIEGGKETLTVKIPAVIAGQKGMVEEIIPNMRGIMSARTKPLTVKEPTET----DVKVSAVSFDAVPARAQVKLVDNLDELVRLLHEAKVIMTPDENGYYGEFGGAFVPEMLYPNVEELQQNYIEIIESEEFKKELNDLLKDYVGRATPLYFAKNLSEKYGTNVYLKREDLNHTGAHKINNALGQVLLAKKLGKKRIIAETGAGQHGVATATACALMNLECIVYMGEIDIARQAPNVARMKMLGAKVVPATSGSKTLKDAVNEALRDWINNATTTHYIIGSVVGPHPFPDLVARFQSVISEEIKWQLKEKIGRNPDYVIACVGGGSNAAGTFYHFVDEPSVKIIAAEAGGFGVNSGKSAATTFLGTTGVLHGSKSIVMQTNDGQVIEPHSISAGLDYPGIGPFHANLFKNNRAEFFSINDDEALESAFELTRLEGIIPALESSHALHVLKKKN---FQKDDVVVICLSGRGDKDMETYLKII----DK
MKIVVAIKQVPVRDTNVRIGPDGKWIEESDLEYEINEPDAYALEEALQLKDQ-HGAEVIALCAGPDRAGSIIREALAKGADRAIHIEC----DGTLDTLGVAQRLAEAVKTESPDLILTGLQSDDLGLGQTGVVMAEVLNIPHSTIIMHVEVEGASIKVKRELEDGWQHIQMPLPALLTIQSGIHRLRYATLMGIKKAKTKEVKKLTPAELGATSAPAVAIDRVYLPEKKKQTQLLEAAAQLVEKLKEVRVIMSGNVAGRFGAYGGRYVPETLVAALDELEHAYAEAQADPEFHARLDALLTDYAGRPTPLYFAERLTEKLGARIYLKREDLLHTGAHKINNCIGQGLLAQRMGKQRIIAETGAGQHGVATATVCALLGLECVVYMGEEDMRRQELNVYRMRLLGAEVRGVTSGSRTLKDAINEAMRDWVTNVRTTHYLLGSVLGAHPYPMMVRDFHRVISKEARRQILEKENRLPTAVIACVGGGSNAIGAFYEFIPDKDVRLIGVEAGGSGERLGTHAARFRGGAPGVLQGTYSYVLQDDDGQVALTHSVSAGLDYASIGPEHAALHDSGRAEYTAASDEQALEATVTLARTEGILPALESAHAVAECIRLAPT-LGRHDILMVNLSGRGDKDMGILARELKL--GA
MKILVCISHVPDTTSKINFTEGDTKFDTNGVQFVINPNDEFGLTRAMWFKEK-QGASVDVVNVGGPETEPTLRKALAIGADNAIRVNT----V-AKDGFQVAQELAKVAQDGSYDLVIAGRESIDYNGGMVPGMLAKLMKANFVNTCVGLEVDGDKATAIREIDGGKETLTTNLPLVIGGQKGLVEEKIPNMRGIMMARKKPLNVVEPVGA----QEKTSADKFEKPAPKGDVKLIDNLDELINLLHEAKTIMKINNKGYYGEYGGAYIPEMLYPNIAQLKEQYLSILGEKSFQEEYQQLLRDYVGRPTPLYFANRLSEKYNTKIYLKREDLCHTGAHKVNNTVGQILLAKRLGKKRIIAETGAGQHGVATATVCALMGMPCFVYMGEIDMQRQAPNVARMKMLGAEVIPSTSGSKTLKDATNDAIRDWINNPEETHYIIGSVVGPHPYPDMVARLQSIISQEIKLQLKEKENRNPDHIIACVGGGSNAAGAFYHYLDEKDVNLIAVEAAGKGINSGESAATSQLGNDGIIHGSKTLLMQSKDGQITEPYSISAGLDYPGVGPMHAHLFSSKRAEFLSVTDDEAMQAGANLTQLEGIIPAIESAHALAALDQRK---FQPKEVVVVNLSGRGDKDLETYMKYF----DL
MKIAVLVKQVPDTETNLKV--SGTAISEAGVKWIVSPFDEHALEESLRLRDK-TSAEITAISLGPDRVQEALRTAYALGVDKAVQIKD----DNVLDANYSAQVLAAYLKQLNPDLILAGHVAIDSQSSMVPAMIAQILGCANINNAVSIEVNGSDVKVKREIEGGTAEMSASGTVVVTAAKGLNDPRYPSLKGIMASKKKQLETVDVGSLGVS-APKIEIASLEPPPPRPPGRVIDKAKELVRLLREAKVIMGFPEDGYFGPFGGRYSPEVLVPAIEELEAVYTKALKSTSFLKEWKRYQREFAGRPSKLTYAPRLSEAWGAQIWLKREDLNHTGSHKINNALGQALLAKRMKKKRLIAETGAGQHGVATATVAAHFGFECTVYMGAEDVRRQKLNVYRMQLLGATVVPVTSGTGTLKDATNEAMRDWAKTVGETHYVIGSAIGPHPFPTLVRDFQSVIGLESRKQMLKKAGALPDIAVACVGGGSNAIGLFHGFLGDRDVRLIGAEPGGRSDEPGEHAASVFAGRPGYFHGTHSLFIQKDDGQIQDVHSVSAGLDYPGVGPQHAYLAKIGRVEYTRVPDAEALDAFVQVTRLEGIVPALESAHAFVVARREA-A-LKKGSRMLVCLSGRGDKDVAEVARLLELP-DV
MKIVVAIKQVPARDSQLRIASSGKWIDEEDLTHEINEPDAYALEEGLQLKEK-HGGEVIALCFGPARAAQTIREALAKGADRAIHIED----EGGYDPLSAARLMAAALKAEAPDLVLTGLQSDDLGYGQTGPILAELLGLPHATIIMEVEKQDGGIRVKRELEDGWQHVEMPLPALLTIQSGISKLRYATLMGIKKAKTKEIKRVTPAELGASGAPSILLDRVYLPERAKQTQLFEAAAKLVEKLKEARVIMIPDAGGHFGPYGGRYVPEVLMAPIEELEAAYLAARDDAGFQKELADLLHNYAGRPTPLYLAKRLSDKLGARIWLKREDLLHTGAHKINNALGQALLARRMGKRRIVAETGAGQHGVATATVCALLGFECVIYMGEEDMRRQRLNVFRMRMLGATVQGVANGSATLKDAISEAMRDWVANVGDTYYLLGSALGSHPYPMMVRDFHKVIGEEAREQISAAEGRLPDVAIACVGGGSNAIGLFHAFIPDAAVRLVGVEAGGRGNNIGEHAARYRGGAPGVLQGAYSYLLQDENGQVSLTHSVSAGLDYAMIGPEHAWLRDEKRAEYFAASDAEALAAARQLSHTEGIMPALESAHAVAWAIQEAPA--AKGKIFVVNLSGRGDKDIDIYRENFKE--SK
MKILVCISSVPDTTAKINFTSDGKEFDKNGVQFVINPHDEFSLTRAVELQEK-QGATVTILTVGDASVEPVMRKALAIGANDGIRIDA----D-AKDDFFVATQIAKAAKEGGYDLILTGKESIDYNGGAVPGLVAGMLDYGFVNGCIGLEVEGTTAKVVREIDGGKEKASVALPAVIAGQKGMVEERIPNMRGIMQARSKQITVVAAEPT----ETKVTVVGYEKPASRGTVTLVDNVAELVRLLHEAKVIM-IDKNGFYGDFGGAFIPELLQYNCEELQKAFDEYYLTEEFQQEFRSLLKDYVGRPSPLYYAPNLSRRYGAHILLKREDLNHTGAHKINNTIGQALLAKRMGKKKLLAETGAGQHGVATATICALLGLECTVFMGEVDIARQAPNVARMKMLGAEVLAATSGSKTLKDATNEAIRYWINNP-ETYYLIGSVVGPHPYPAMVAEFQSVISEEIRSQLQEKYQQMPDYVIACVGGGSNAAGAFYHFLDDDQVQLIAVEAAGKGIDTDETAATIQRGSEGIIHGSRTLLMQDDDGQIIEPYSISAGLDYPGIGPLHAHLHKTGRARFENATDEEALAAAFLLTQTEGIIPALESAHALAALEKMT---FKKDDLVVVNLSGRGDKDMATYQQYHQ---KE
MNIIICIKQVPNTT-DVQIDPETGRLKREGVESIINPFDEYAIEEGVRIKEK-TGGKVIVITMGPLQSESALREAVSKGADEAVLISD----RGGADTLATSYALSSAIEFIGYDIILCGEQSSDGDTGQVGPEIAEMLNIPHIAYVKKILIDDKSIKVERMMEDGCDLIESPLPALLTVVKGINTPRIASLKGKIVAKKVVIKILNAADVGTDTGSPTQVVKIFTPTQRNSAEKFEVAAALVKRLSEIRIIM---SKGKFGIHGGQYITETLMSAVNELESAYNSFKNDGHFNEELTALLNGYAGRPSELYYAENVTEKLGAKIYLKREDLNHTGSHKINNVLGQTLLAKKMGKKRVIAETGAGQHGVATATAAALLGMECEIFMGEEDTERQALNVFRMQLLGAEVHPVKSGTKTLKDAVSETMREWSKRVDDTFYVLGSVMGPHPYPQIVRDFQSVISKEIKEQLMKRESVLPSAVIACVGGGSNSIGAFYNFINDNEVRLIGCEAAGKGVDTFETAATIAKGRLGIFHGMKSYFCQTEKGQIAPVYSISAGLDYPGIGPEHAYLHDTKRAQYVPVTDDEAVGAFEFLSKTEGIIPAIESAHAMHYAIKIAPE-MKKDEIIVVCISGRGDKDVAMIAKYKGV--NE
MNIIVCVKYVPDATADRHFES-DHTVDRAGVPGLLSELDEYAVEQALQLKEK-ADGEVTALTVGPDEAADAIKKALQMGADKGVHVVD----DAGSDYVSTSLVLAKAVEKLAVDLVMCGMASTDASGSVVPAMLAEHLDLPQVTLGSVIERQGDQVRIKRDGDTSTEVIGATTPLVLSVTDQSGEARYPSFKGIMAAKKKPLESWSLADIGVDAASWTLVESTEERPPRTAGEIVSGAKALVDFLASKKFIMSPDEAGRFGDFGGRFMPEALMAALDELTAAWQDAMADASFTDEFHRMLREYAGVPSRLYDATKLSEVAGARILLKREDLNHTGAHKIRNVLGQALLTKRMGKTRVIAETGAGQHGVATATAAAYLGLDCTVYMGEVDTQRQALNVARMQLLGAEVIPVTSGARTLKDAINEAIRDWVSSVEHTAYCFGTAAGPHPFPAMVRDFCRSIGDEAREQTLELTGALPDAVLACVGGGSNAIGIFTAFLDDEGVDLLGLEPGGDGVDTPRHAATIHAGQVGVLHGARTYVLQDEDGQTVESHSISAGLDYPGVGPQHAHLADIGRATYRPVTDTEAMDAMALLSRTEGIIPAIESAHAIAGALQLAAE--RPGSTLLVNLSGRGDKDMGTAIEWFGLGQAK
MKILVCITHVPDTTSKIQFTDNNTKFDKNGVQFIIGPYDDYALARAVELKEQ-SGGSLTVLNVGEAETEPTIRKALAIGADEAIRVNA----F-PKDSLFVANQIAHYAKEGGYDLILMGRESIDFNGGMVHGMVGEILGMPSISPVMKLDIEGNIGKMAREIEGGKEYLEVSLPFIAGCQEPISEWKIPNMRGIMSARTKPLNVVEAISE----ETSTAVDAFQLPPAKGAVKLIDNVEELVKLLKEAKVLM-IDDKGFYGKFGGAYIPEMLHPNIEELKQNYVAIIEDKAFQSQFDNLLTDYVGRPTPLYLASRLSEKYKAKIYLKREDLCHTGAHKVNNTIGQILLAQKLGKKRIIAETGAGQHGVATATVCALMGMDCTIYMGEVDIARQRPNVERMKILGAKVIPASSGSKTLKDATNEAMRQWINDPVDTHYIIGSVVGPDPYPEMVAKFQSVISKEIKIQLKEKEGRNPDMVIACVGGGSNAAGAFYHYYNEPDVRLIAVEAAGLGIHSGKSAATTALGKMGILHGSKTLLMQTEDGQVVEPHSISAGLDYPGIGPIHAHLFDIGRAEFVGVEDKHAMEAGIELSKLEGIIPAIESAHALYALNQIE---YKPDDIIVINLSGRGDKDLETYIKWG----KY
MNILVCVKQVPDTT-EIRIDPETNRLIRDGVPSIVNPFDGYALEMAARIKDE-RDVKIVVVSMGPEQAKEALKNCLAVGGDAAYLISG----RGGSDTLATSYILSRGIAKIKFDAIFCGKQAIDGDTAQVGPELAEHLGLPQVTYGLTAEIVDDEIQITRETEDGQEILAMDFPCLVTATKPNFDPRLPKIKDKLAARKKEITVLSEDDLDCDFGSPTKVKKTFVPPVKQGGMKIEAAQKLAELLDKDNVLMTPNARGRYGGFGGQYVPETLMNELIRLEASYRKSQQDPAFQRELKDLLVHYAGRPSLLYRADNMTKDLGAKVYLKREDLNHTGAHKINNVLGQCLLARMMGKTRIIAETGAGQHGVAAATAAALLGLSCEVFMGKLDTERQALNVYRMELLGAKVHAVTTGTKTLKDAVNAAMREWASRVADTHYVIGSVMGPHPFPEMVRDYQSVIGAEARRQILEAEGRLPKAVLACVGGGSNAIGLFHAFEPDAGVALIGCEAAGRGIATGRHAATMAAGTPGIFHGMKSYFCQNDEGQIAEVYSISAGLDYPGIGPEHAYLRDIGRANYVPVTDDEAVAAFEYLARTEGIICAIESAHAVTQAIKLAPR-LSPSESIVVCLSGRGDKDVAAIARYRGIQLDA
MRIVVCIKQVPDTT-EVKIDPVKGTIIRDGVPSIMNPDDKSGLEEALKLKDL-YGAEVIVITMGPPQAEAILREAYAMGADRAILITD----RGGADTLATSNTIAAAIKKIDIDLIITGRQAIDGDTAQVGPQIAEHLGLPQVSYVKEMEYKEDSFIIKRAIEDGYFLLELPTPGLITVLSEATKPRYMNVGAIVDVFERPIETWTSNDIEIDPGSPTKVNKSFTKGVKQPGVLHEAANIILEKLKEKFIIMTENKKGYFGEFGGSYVPEVVQKALDKLEEAYNKYKDDEEFLKEYHHYLKNYSGRETPLYFAESLTNYLGAKIYLKREDLNHLGAHKLNNVIGQILLAKRMGKKKVIAETGAGQHGVATAAAAAKFGMQCDIYMGALDVERQRLNVFRMEILGATVHAVEKGERTLKEAVDAAFKAWINNINDTFYVLGSAVGPHPYPSMVKDFQRVISQEARRQILEKENRLPDMIIACVGGGSNAIGAFAEFIPDKEVKLIGVEAAGKGLNTDRHAATLTLGTVDVLDGMKTYALFNEDGSVKPVYSISPGLDYPGIGPEHAFLRDSKRAEYVSATDDEAVNALLLLTKKEGIIPAIESSHALAEVIKRAPK-LNKNKIIIVNISGRGDKDVAAIAEYLK---NK
MKILVCISSVPDTTAKINFTADGKSFDKNGVQFVINPHDEFSLNKAVELQEK-LGATITILTVGDASVDPVMRKALAIGANDGIRVDA----D-ARDDFFVATQIAKAAKDGGFDLVLTGRESIDYNGASVPGLVSAILDYGFINGCIGLEVDGSTAKAVREIDGGKETVEVTLPAVIAGQKGLVEERIPNMRGIMQARSKQINVVTPEST----ESKVEVVGYEKPASRGNVTLIDNVAELVRLLHEAKVIM-VDEKGFYGEFGGAFIPELLHHNCEELADALDKYAETDEFKNEFNLLLKDYVGRPSPLYFAPNLSKRYNTNILLKREDLNHTGAHKINNAIGQALLAKRMGKTKIIAETGAGQHGVATATVCALLGLECTVFMGEIDITRQAPNVARMKMLGATVIPATSGSKTLKDATNEAIRYWINNP-ETFYIIGSVVGPHPYPAMVTKFQAIISEEIKSQMKEKYGKNPDYVIACVGGGSNAAGAFYHFLDDDAVKLIAVEAAGLGVESGETAATTIKGTEGIIHGSRTLLMQDKDGQIVEPYSISAGLDYPGVGPLHAHLFKTGRAEFLNATDDEALKAAFLLTKEEGIIPALESSHALAVLEKVK---FKPQDIVILNLSGRGDKDLETYMKVSE---KS
MDILVCVKRVPDTENEIEVNSDGSDIERDDVVYSVNEWDNYAVEEAIQIRDN-VGGSVTVVSVGDEESEEVLRREMAMGADNGILVDD----EENTDGKGIAAALKAVIQAGSYDLIMTGALA-DGGAGQIGGMVAAMLDLPYASLVNKIEVGDGSLKVGREIEGGNEMNEISLPCVVSIQTGINEPRYVGIRGIRKVASVEIPVKSAADLGLSAAAKVTRQTYFVPELGEGAEILEQIEKLIEILKKGGIKMNPDERGHFGAFGGRYIAETLMPAILELTEAYAKAQQNQEFQDGLQALFTNYVGRPTPLFFARGLTEKMGAKIYLKREDLAHTGAHKINNTMGQALLAHHMGKTKVIAETGAGQHGVATATAAAFFGMECKVFMGVEDISRQAPNVKRMELLGAEVVPVSSGTGTLKDAMNEAMRFWVGAVEDTFYVIGSVAGPHPYPAMVRDFQRVIGDEAKRQIMEAEGRLPDTLVACVGGGSNAMGLFYPFVGDKDVEMVGVEAAGIGIESGKHSASLGAGEVGVLHGSKSYVLQTQDGQIQEAHSVSAGLDYPGVGPEHALLKEEGRARYVSIKDDEALNAFHTLSRAEGILPALESSHAVAWAMKEAAR-RPKDDVILVNLSGRGDKDLETVLKHMER--GA
MEIVVCVKQVPATT-RVQLDTRTRTIIREGVELMLNPFDAYALEEALRLREA-HGGTVSVITMGISGAAMMLREALAMGADQAILLTD----RAGADTLATATTLAAAIRKLKVDLILCGRQAIDGDTAQVGPELAEKLGIPHTTAISKIQVSAESLICQKMVDEGYARLRVQLPALLTVVKEINTPRFPTLAGFRRAQKSDVLIWKVEDLDVDPGSPTQVISTFVPEQHKTSIVVEIAGQILASLQQQQHGMP--LPPKFGPYGGQFVPETLMPALIELERQFVSARSDPAFHAEFDNLMATYVGRPTPLTYAKRLSEKLGAQIYLKREDLAHTGAHKINNALGQALLVKRMGKKRIVAETGAGQHGVASATAAALLGLECVVYMGAVDIARQETNVFRMKLLGAEVRPVESGTKTLKDAINEAIRDWVSNVRGTHYLLGSALGPHPYPTIVREFQSIIGREARQQMLMDVGRLPDAVIACVGGGSNAIGVFSGFIADSGVELIGVEAGGSGIASGRHAARFGKARIGVIHGTRTYVLQDEDGQIAETHSISAGLDYAAVGPEHALLRDMERAFYTSATDAEALAAFQTLCHTEGIIPALESSHAIAEAIKRAPA-MRPNQIILVNLSGRGDKDLNTVMQESG----I
MKIIVSVKQVPDTSGKVAVNP-DGTLDRASMQTITNPDDLNAVEAALKLKDE-TGCKVVVVTMGPPPAAGMLREIMARGADEGVLVSA----RGGSDTYATSQILAAAISRIKDDIVMCGRQAIDGDTAQVGPQIAEKLHLPQVTYAADIQKTGDTITVKRMLEDGYMTIKVKTPCLLTCIKELNTPRYMSVGGIFEAYGKPLATFDYETLKIDPGSPTNILTSFTPPQKGAGMMLASCEKLAGILTAKHIIM-TNEKGRFGVHGGQYIPETLMNAVIELEKAYDHYRSDPQFGSELTSLLNDYAGRPSRLYYAEKMTKDLGAKIYLKREDLNHTGAHKINNVLGQALLAKKMGKTRLIAETGAGQHGVATATAAALMGMECVVYMGREDTERQALNVYKMRLLGAEVVPVDSGTGTLKDAVSAAFREWTNRIADTHYCLGSVMGPHPFPTIVRDFQSVISKETREQILKKEGRLPDAVLACVGGGSNAIGSFYHFINDPSVRLIGCEAAGRGVDTLETAATIATGRLGIFHGMKSYFCQDQYGQIAPVYSISAGLDYPGIGPEHAHLHDTGRAEYVPVTDEEAVNAFEYLSRTEGIIPAIESAHAVAHAMKLAPK-MGRNQIMVITISGRGDKDCVSIARYRGE--HE
MKILVCISSVPDTTSKINFTADKSAFDKNGIQWVINPLDEFALTKAIKLQQS-NGAKVTVVNVGDAGTEAVIRKALAIGADDAIRINA----E-PQDSFSVAKEIANVAKEGGYDLVFCGKESIDYNGGAVPAMLAQFLDQPFVNACVGLEVNGSEVTAVREIDGGKETVSVSLPLVVAGQKGLVDEIIPNMRGIMSARTKPLNVQEPSQN----EVKVSAVSFDSVPPRASVKLFDDLDALVKALHEAKVIM-PDKEGYYGEFGGAFIAEMLYPNVKELQDKYLEIIYSVDFQKEFKELLKNYVGRETPLYFAPNLSRQYGTKIYLKREDLNHTGAHKINNALGQALLAKKLGKQRIIAETGAGQHGVATATACALLGLECIVYMGEIDIARQAPNVARMKMLGAKVVPATSGSKTLKDAVNEALRDWINNPTTTHYIIGSVVGPHPFPDLVARFQSVISEEIKVQLQEQEGRYPDHLIACVGGGSNAAGTFYHFMNNEKVNIIVAEAGGLGVHSGETAATTALGSIGVLHGSQSLVIQTKDGQVIEPYSISAGLDYPGIGPMHANLYQQKRAEFLSINDDEALKSAFNLTKTEGIIPALESAHALAVLDKKK---FGKEDIVVICLSGRGDKDMETYLNYL----NV
MKIVVLVKQVPDSSLERHLSSDDFTVDRASASNVISEIDENAIEAALVLAEE-TGGEVTVLTVGPDHATESVRKALSMGPDKAVHVVD----DHGSCAVTTSKILAGALGKQEYDIVLCGAESTDGGTQVMAQMLSQRLGIAALTGARKLTVDGGKITVERQTEDGYQVVSAAAPAIVSVWDSMNTPRYPSLKGIMAAKRKPVETLSLSDLDIDPAATSTVVSAEPRPPRGAGQKISGGSSLAEFLASEKFVMTPDARGHWGQFGGRFVPEALVAALDELDAAYRKAMADETFTAEFDRMLREYANIPSPLYHAERLSREVGVRVLLKREDLNHTGAHKIRNVLGQALLTKRLGKNRIIAETGAGQHGVASATAAAYLGLDCTVYMGAEDCRRQALNVARMKMLGAEVIPVTAGSQTLKDSINEALRDWVSSVDNTHYLLGTAAGPHPFPVLVRDLVSGIGREARAQCLDMIGRLPNAVTACVGGGSNAMGIFHAFVPEESVALYGFEAGGKGLDTGKHAARLVVGNQGVLHGARSYLMQDDDGQIIESYSISAGLDYPSVGPEHAWLKESGRATYEAVTDAEAMDAFQRLCRTEGIIPALESAHALAGALRLAPV-LGDDAVVMVNLSGRGDKDMETAATYFGLTEAA
MNIVVCIKQVPDTN-EVKLDPVTGTLIREGVPSIINPDDKAGLEAALRLKDS-MGAKVSVISMGPPQADLALREALAMGADEAILVTD----RGGADTWATSSTLASAIRKLPFDLIITGRQAIDGDTAQVGPQIAEHLKLPNISYAEEIRVEGDNIIVKRQYEDRYHMLKAKMPCLITALAELNDPRYMTPMGVFDAYRKEVVKWTLEDLDVDRGSPTHVFKSFTKPLKAAGTVVESVEFLMEKLREKFIIM--SGKGRFGKHGGQYLPETLMNAIIELEEAYNHYKDDKEFQNELADLLKNYAGRPSLLYFARRMTQDLGAKIYLKREDLNHTGSHKINNVLGQVLLAKKMGKTRVIAETGAGQHGVATATAAALMGMECEVFMGREDTKRQALNVYRMELLGAKVHPVTSGTMTLKDAVNETLREWTSRILDTHYVLGSVMGPHPFPTIVRDFQSVIGKEVRQEILEREGKLPDVLLACVGGGSNAMGLFYDFIGEEGVKLIGCEAAGCGADTDQNAATIANGTPGIFHGMKSYFCQDEYGQIAPVYSISAGLDYPGIGPEHAYLHDTGRAQYVPVTDDEAVEAFEYLSRTEGIIPAIESAHAVAYAKKLAPE-MEKDKVIVVNLSGRGDKDVAAIARYRGV--HD
MKILVCISHVPDTTSKINFTDGDSKFDTSGVQFIINPNDEFGLTRAMWFKEK-QGAEVTVVNVGESSTEPTLRKALAIGADNAIRINA----A-PTDGYYTAVQLAEVAKD--YDLVIAGKESIDYNGGMVPGILAELTGFNFINSCIGLEVDGSTATVTREIDGGKESLQTTLPLVIGGQKGIVEEKIPNARGIMMARKKTLTVQEPVQS----ETLTKAVSFEKPAAKGTVKLVDNLDALIDLLHEAKVIM-VNKQGYYGEFGGAYIPEMLYPNVEKLRQEYLKIMGEESFIKQFNQLLKDYVGRPSPLYFAKGLSKKHGTKVYLKREDLNHTGAHKINNTIGQILLAKRLGKTRIIAETGAGQHGVATATVCALADIQCVVYMGEIDIQRQAPNVARMKMLGAEVRPALSGSRTLKDATNEAIRDWINNPVDTHYIIGSAIGPHPYPDMVTRFQSVISEEIKWQLQEKEGRYPDYVVACIGGGSNAAGTYYHFLDNEKVNIIAVEAAGKGIQSGESAATSQLGKEGIIHGCKTLLMQTQDGQITEPYSISAGLDYPGVGPMHAHLYRSKRGTFYSATDEQAMKAGLELCKTEGIIPAIESSHALAIFEHTT---FKEDDIVVISLSGRGDKDLDTYIRYF----DL
MKIIVCIKQVPDTN-EVEIDPQTNTLIRTGIPVIINPDDKSAVEAALELREK-IGSTVTVVCMGPPQAEMALREALSMGCDEAVLVSG----RGGSDTLATSTILSATLKKI-YDLILTGRQAIDGDTAQVGPQIAEHLGIPQVSYVEEITPEKDSIIVMRQYEDRYHKIRVKLPCLLTAIQDLARPRYMTVKGVSSAETREIRRMDYDDLSLDAGSPTQVVRTYTKEPKAQGAILEAVDAIMARLHEEHLIM--NKKGRFGTHGGQYLPETLMNAIIELEEAYERYKDDTAFKEELKDLLENYAGRPSLLYYAERMTRDLGAKVYLKREDLNHTGSHKINNVLGQVLLAKKMGKTRVIAETGAGQHGVATATAAALMGMECEVFMGKEDMERQALNVYRMELLGAKVHPVASGTGTLKDAVNETLREWTSRISDTHYVLGSVMGPHPFPTIVRDFQSVIGKEVKKELLAKEGRLPDALIACVGGGSNAMGLFYDFIGDDSVRLIGCEAAGHGVDTDQNAATIAGGTPGIFHGMESYFCQDEYGQIAPVYSISAGLDYPGIGPEHAWLHDTGRAEYVPVTDGEAVEAFEYLSRTEGIIPAIESAHAVAYAKKAAAG-MGKDKIVVVNISGRGDKDAAAIARYRGV--HD
MNILVCISSVPDTTSKINFSPDGKSFDKTGIQFVINPHDEYSLSKALQLKEK-NGAQISVLSVGDASCEPVLRKALAMGADVAMRVDT----E-PSDSLATAQEIARVVKEQNFDLILAGKESIDYNGGVVPATVAALLEIPFANNCEGLDVQDNEAIAVVENDDEVQHLKLQLPAVIAGQNGIVAEKIPNMRGIMQARSKKLEVIAPSET----TSNLKVEQFTTPASRGAVKMINAIDELVELLRDTKLFM-PDKNGYYGEFGGAFVPEMLYPNVQELQENYLKIIESESFKNEFNDLLKNYVGRETPLYFSKKLSEKYGAQIYLKREDLNHTGAHKINNALGQALLAKKLGKHRIIAETGAGQHGVATATACALLDMECIVYMGAVDIERQAPNVARMEMLGAKVVPATSGSKTLKDAVNEALRDWINNPTTTHYIIGSAVGPHPFPDMVARFQSVISEEIKKQLNEKIGRNPDYVIACVGGGSNAAGTFYHFVNEESVKIIGAEASGLGVDSGETAATTALGTVGVLHGFQSLVMQTKDGQVIEPYSISAGLDYPGIGPMHANLFTQKRAEFIPVSDDEALKAAYELTREEGIIPALESSHALAILPKKN---FKKDDVVVICLSGRGDKDMATYLKKMN---EF
MKAIVCVKQVPDTSGNVAVKE-NGQLDRASMAAITNPDDLNALEAALKLKDE-TGCEVVVVSMGPPPAEGMLRELLARGADRAVLISA----RGGSDTFATSQIIAAGVNKIKGDVVFCGRQAIDGDTAQVGPQIAEKLGIPQVSYVTDIQKDGDKLTLKRQLEDGFMVIEVETPCLLTCIKELNEPRYMNIPDIWCAYDKPLEVFNFETLKIELGSPTNVWKSFTPPQKGAGTMLDVAEQLAARLAAKHLIMSTHSRGRFGIHGGQYIPETLMGAVIELEEAYGRYHADPTFTAELTGLLDNYAGRPSLLYLAHNMTEDLGAKIYLKREDLNHTGAHKINNVLGQALLAKRMGKGRLIAETGAGQHGVATATAAALMGMECVIYMGVRDMERQALNVYRMRLLGAEVRGVSSGTGTLKDAVSETFREWASRMDDTHYCLGSVMGPHPFPTIVRDFQAVISREARQQCLDAEGRLPDAVLACVGGGSNAIGSFYHFIGDEGVELIGCEAAGRGVDTTKTAATMATGSLGIFHGMKSYFCQDEYGQIAPVYSISAGLDYPGVGPEHAMLRDSGRARYVAVTDDEAVGAFEYLSRTEGIIPAIESAHALAYAMSLAPT-MRADQIIIVTLSGRGDKDVAAIARYRGE--HE
MKYVAIIRQVPDGESKIKV--DGGRVNLEGATLILDQMDEYAVEQIIRLKEA-HGGEAVVVAFGPERTEEAMRTALAMGADRGVLITA----E-YVDPVTQAGALAKVLAEEAPDVVFTGGQQADWDSQALGAAVAEALGWPSVTWTTAFELEDGHAKATHDVDEGAEVVRVALPAVFTTQQGLNEPRYPTLPGIMKAKKKEIKKIDAAELGVS-GSKVEILEQQIMELERKGKIIAAAAELIKLLHEAKVLMYPDERGRFGPYGGRYVPETLMPALEELEAAYRRLRRDPDFLAELDDHLRHYAGRPSPLYFARNLTETWGARVYLKREDLNHTGAHKINNTLGQALIAKRMGKRRVIAETGAGQHGVSVATVAALFGLEAVIYMGAEDVRRQELNVFRMELLGAEVRTVTSGTQTLKDATNEAIRDWVTNVETTFYILGSVVGPHPYPMLVRDLQSVIGLELARQLQEAEGRTPDAIVAAVGGGSNAIGAFAPFAPEKRPRLIGVEAAGEGLASGRHAASIGAGKRGVLHGSYMYLLHDEDGQILPAHSVSAGLDYPGVGPEHSHYADAGVAEYVAVTDEEALAAFQLLSRAEGILPALESAHAVAYAARLAPQ-MGRDEVLVINLSGRGDKDVTEVMRLLGK--SR
MKILVCMKQVPQKDAPLKLNEAGTWI-REDVSYEVNEPDAYALEEALRQKEK-HSGEVVVITAGPTRAQQVLREALAKGADRAIHLED----NVGFDAYNTARAFAAAIKDEEFDLIFTGLQSDDYGYAQTGVILAELLGWPHATIIMQIEKSDSGIRVKRELEAGYQFVDMPLPAVLTIQSGINKLRYATLIGIKQAKNKPLRKVTLAEVQSAVDNLQKIERLYIPQKTKNTEFLEVAKKLVEKLREIRVLMSAVIAGRFGAYGGRYVPETLMAALEELEAAYAEAKDDPAFQAELSDLLHNYCGRPTPLYFAKRLTEQLGAKIYLKREDLLHTGAHKINNALGQGLLARRMGKQRIIAETGAGQHGVATATVCALLGMECVIYMGDVDMRRQELNVYRMRLLGAEVRGVSAGSATLKDAISEAMRDWVTNVRTTYYILGSALGAHPYPTMVRDFHRVISREAKAQMLEQEGKLPTAIVACVGGGSNAIGAFYEFIPDANVQLIGVEAGGRGPKLGDHAARFQGGVPGVLQGTYSYVLQDDAGQISLTHSVSAGLDYASVGPEHAMLHDSGRASYVSCSDDAALKATVTLSRTEGILPALESAHAVAEAIRLAPT-MAKTDLLMVNLSGRGDKDMGILAKELDL--GA
MKILVCISSVPDTTSKISFTENDTKLNKAGVTYIIGPYDDYALARAVELKEQ-QGGSITVLNVGGADAEPQIRKALAIGADDAIRVDV----E-PTDSYFVAEQIAAVAKEGAYDLVLMGRESSDYNSGVVHGIVGEMLGIASFSPVMQLDINGSEASITREIEGGKEKLTASLPLVLGCQEPIAEWKIPNMRGIMTARTKPLKVI-PAAG----AALTNTEKYSLPAPKGACKMIEEAEKLIDLLREAKVLMTVNAKGYYGKFGGAYIPEMLYPNIEELQNNYLEIIYQPEFQAEFHALLKDYVGRPTPLYFANRLSEKYQTNVYLKREDLCHTGAHKVNNTIGQILLAKRLGKNKIVAETGAGQHGVATATVCALMGLECIVYMGEIDIQRQAPNVARMKMLGAEVRPATSGSKTLKDATNEAMRHWINNPVDTHYIIGSVVGPHPYPDMVARFQSVISEEIRSQLLEKIGSTPDYVIACVGGGSNAAGAFYHFLDEPSVKLIAAEAGGHGIHSGMSAATTFLGKEGVLHGSKSILMQTEDGQVVEPHSISAGLDYPGIGPMHAHLWDSGRAKFYAITDDESIKAGFELAKLEGIIPAIESSHALAVLPYLK---AGANETVVINLSGRGDKDLDTYMKYL------
MKILVCITNVPDTTAKISFTDNNTKLNKAGVQYIIGPYDDYALARAVELKEK-LGGSITVLNVGEAESDPQIRKALAIGADDAVRVNA----D-PIDSYFTAVQIAAVAKEGGYDLILMGRESIDFNSGVVHGLVGEMLGIPSFSPVMKLDIEGTTAKFAREIEGGKEFLEAPLPLVLGCQEPIAEWKIPNMRGIMTARTKPLKVVDPVAV----DDLATLDQYTLPAPKGACKMIDQAETLISLLKEAKVLMTVNERGYYGQFGGAYIPEMLYPNVEELRDNYLKIIAQPDFQEEFHGLLRDYVGRPTPLYLAQRLSEKYNTNIYLKREDLCHTGAHKVNNTIGQILLARRLGKQKIVAETGAGQHGVATATVCALMGMECIVYMGEIDIERQAPNVARMKMLGAEVRPASSGSKTLKDATNEAMRHWINHPTDTHYIIGSVVGPHPYPDMVARFQSVISEEIKKQLFEKTGSLPDYVIACVGGGSNAAGAFFHFLDDESVKLVAAEAGGHGVDSGLSAATTFLGKIGVLHGSKSILMQTEDGQVVEPHSISAGLDYPGIGPLHAHLFDSHRAQFFAITDDESIASSMELAKLEGIIPAIESAHALAVLPYLK---ATPNETVVINLSGRGDKDLATFMKYL------
MKILVCISNVPDTTTKITFTDNNTKFNDNGVQFIINPYDEIALAKAIELAES-NNGEVTVIHVGEASADATIRKALAIGAHRAVRINA----T-PIDAYFVAKEISQYAKANAFDLILTGKESIDYNGSLVAGMLGELLDMPSFAAIKKLDLDGNQATVEREIEGGKEVIALPLPFVAGTSEGVAEPKIPNMRGIMSARTKPLEVVETDSI----EGLTTILRYETPPPRGTVKLINEAEKLISILHEAKVIMGISENGYYGDFGGAYIPEMLYPNVEELRLNYESIIASEDFQKEFKSLLKDYVGRPSPLYYARRLSERYGANIFLKREDLNHTGAHKVNNTVGQILLAQKLGKKRIIAETGAGQHGVATATVCALKGLECVVYMGEIDIERQAPNVARMKMMGATVIPSTSGSKTLKDATNEAMRDWINNPEDTHYIIGSVVGPHPYPEMVAQFQSIISEETKKQLKEHTGSFPDYVLACVGGGSNAMGMFYHFLDDENVKLIAAEAAGLGIESGHSAATSKLGKEGVLHGSKTILMQTEDGQVVEPYSISAGLDYPGIGPQHAHLHKVKRAEYVSITDDEALQACMLLSKLEGIIPAIESAHALAQLEKMK---FEGGENVVVCLSGRGDKDLATFMKYF----NL
MHIVVCVKQVPDTT-EVRVDPETNTLIREGVPSIINPYDAHAVEAAVSLKEK-YGGKVTVISMGPPQAEEVMRRSIAIGADEGILLSD----RAGSDTLATSYILAQGIQRVPVDLVLCGKQAIDGDTAQVGPGIAVRLNIPQLTYVMEIEVESKEIIVHRKLEDKKVRVACRFPALLTVVRDINEIRYSSLPDLIKSARYKPKLWTQKELGLDLGSPTSVSKIFAPPQRSEGEIIEAAKVLVQKLLSTKIIMKVNEKGYFGDFGGSFVPPQLQKVLDTLEKQFYECIQEPEFMKELDYQYQQYIGRPNPLFYAKKLSEKLGGKIFLKREDLNHTGSHKINNTIGQVLLAKQMGLKRVIAETGAGQHGVATATAAALFDMECIIYMGEEDTKRQALNVYRMQLLGAKVNAVKSGTRTLKDAVDEALNDLIENYDHTYYMLGSVVGPHPYPMIVRYFQSIIGREAREQVIQQAGRLPDYVMACVGGGSNAIGLFSGFIADENVKIIGVEPGGHGISTGRHAAPLSVGKPGMIHGFKCHVLCDEEGKPLPTHSVAAGLDYPGVGPEHSHLKESGRANYVSVTDDEALNAFQELSKVEGIIPALESAHAIAYAIKLAPT-LDSDQIIIINLSGRGDKDVAQVYDILQS--NN
MKMLVCVSKTPETTTKIKLAGDGSDLDMAGVKYIMNPYDEYALVRALELKEA-SGGSVTLLNVGSADNDSVIRKGLAVGADDAIRVNA----E-GQGSLFIAKQIAAVAKDGGYDVLFFGKETIDYNGSEVGAMVAELLDIAYVSEASHMEMNGSTATITRDIEGGVEIVEVEAPFAISSAKGLAEQRIPNMRGIMMAKRKPLKVVEPVAA----EVATKVTHYDLPAEKSAVKLIDNMDELVRLLHEAKVIMTVDERGYYGRFGGAYIPEMLHPNIEELRKTYREMTADPAFKQEFDDLLKDYVGRPSPLYFAKRMSEHFGTQIYLKREDLNHTGAHKINNTIGQILVAQRLGKKRIIAETGAGQHGVATATVCALVGLQCIVYMGEVDIARQAPNVARMRMLGAEVRPAMSGSRTLKDATNEAIRDWINNPEDTHYIIGSVVGPHPYPDMVARFQSVISEEMKWQLQEKLGRYPDAVVACVGGGSNAAGAFYHYLNDDRVRLVSVEAAGLGVHSGESAATSVLGTEGIIHGSRTLLMQTDDGQIVEPYSISAGLDYPGIGPLHAFLIDSKRAEAIAVTDEDALAAALFCSRTEGIIPALETAHAFAALDQME---YGPDDVIVVCLSGRGDKDLAAFSTYLDQ--AQ
MNVVVCLKQVPGTT-QVKIDLETNTLIREGIENIINPFDTYAIEEGVRLRER-FGGKVTVISMGPTQAEAALREAISLGADKGVLLSD----AAGADTWATSCTLSMALRKLPYDLVVCGRQTLDGDTGQVGPQLAEMLCLPFIAYVNRIEIADGKMRVRRMVEDGYEVMESHLPAVITVVKEINTPRLPSLRGIARSKSASIPVWGVKDLNIDPGSFTRVVKIFSPQQDRQGEIFKQVDCLIGRLKDNGLIMKPDFHGYFELFGGRFVPETLIPALDELESAYKEVKNAPSFWAEFDSLSHDYAGRPTPLYFAQRLTEHCGAQIFLKREDLLHTGAHKINNALGQGLLAKRMEKRRIIAETGAGQHGVAAATICAKLGLECIVYMGEKDIHRQALNVFRMKLLGAEVHPVSSGSKTLKDAINEAIRDWVTNVSDTYYLLGSVVGPHPYPVMVRDFQSVIGKEAKEQILHKCGRLPDYIIACVGGGSNAIGIFHPFVNDKDVKFIGVEAAGRGIKTLQHAASLVAGKVGVLHGAKSYVLQDDAGQIRETHSIAPGLDYPGVGPEHSYYKAIGRATYVAVDDNAALEAFQLLCQTEGIIPALEPAHAISYAVKMASS-LDKEQIIVVNLSGRGDKDVDIVVRALGM--EL
MKIYVCIKQIPDPTVVSKLDPNTKRLVRSGVSLVLDPGDESTISAAIKLRDT-VGSEVVAVSMGPTSAQEAMRRALAMGVDRAILVTD----PAGSDVLGTARVLAAVLKNETPDLVFCSTESTDGYTGMVPGGIAEFLNLPQLTFAREINVEGAKAMIKRVTITGYQTVESPMPAVVTIASGSFEAIYPTMKGIMGAKKKPFTQLTLADLGIDPGARERIAAIGQAEARAAGQVINSAQVIADFLQRYQLLMQPDERGRFGPFGGKFVPESLMAALSELEAAYLDASNDPGFQLELQAQLSTFVGRPTALHYVPRFSQMVNIKVYLKREDLAHTGAHKINNALGQGLLARRMGKKRIIAETGAGQHGVATATVCAMLGLECIVYMGEIDIQRQSLNVFRMKLLGAEVRSVGSGSRTLKDAINEAIRDWVTNVETTFYLIGSAVGPHPYPRIVRNFQAIIGEEARKQVLAHEGRMPDMVVACVGGGSNAIGIFYPFAGVLDVQLLGVEAGGTSLEAGQHAATLVAGRPGILHGAMSYLLQNGDGQVLDTHSISAGLDYPSVGPEHSYMKETGRATYVSANDATALRGLQALSQSEGIIPALEPAHALGYLLEMGRE-IPEGSLIIVNLSGRGDKDMLTVAQALNV--TL
MNIVVCVKHVPDAQGDRSFTG-DNLTDRT-TDGLLSELDEYAVEEALKITEG-QDARVTVLTMGPATAEEAVKKALQMGATDGVHVTD----EAGSDALSTALVLAEAVKKVEVDLVLFGLGSTDGTMGVVPAMVAELLGVPMVTLANSVECSGGTVTIKRDTAEATQTIEATLPAVVSVTDQINEPRYPSFKGIMAAKKKTIESWSLADLGVDANAWAQVDGTSQRPPREAGEVVDGGTKLAEFLAQRKFIMT--FTPQFGEFGGAYVPEALTAALVELDAELTRALADPEFTDRLHGLHATYTGRPSPLTDARRLSEHAGARILLKREDLNHTGSHKINNVLGQVLLAERMGKRRVIAETGAGQHGVATATAAALMGVECTVYMGAVDTRRQALNVARMQLLGAEVVAVEHGSATLKDAINEAMRDWVASVEDTHYVLGTVTGPHPFPTMVRRFHEVIGTEAREQVLAVAGRLPDVAVACVGGGSNAIGLFSGFLDDPSVELVGCEAGGEGIESGRHAARFAAGRPGVLHGAATYVLQDEGGQTLETHSVSAGLDYPSVGPEHSHLHATGRARYVPVTDDEAMDAFRVLCRTEGIIPAIESAHAVAGAITEARR-LGPDGLVLVNLSGRGDKDVDTAARWFGLVDES
MKILVCITHVPDTTSKITFADN--KFNTAGVQFIIGPYDEYALSRAVELKEQ-SGGTVTVLNVGDAETEPTIRKALAIGADDAIRINA----V-PKDAGFVAAQIAAVAKSGGYDLILMGRESIDYNGGLVHGLVADALGMPCVTPIMKLDIENGVAKMTREIEGGKESVECALPFVAGCQEPIAEWKIPNMRGIMSARTKPLNVVEPVVV----ADDVVYGTFSLPAPKGACKMIANPEELLTLLREAKVLM-VDKKGYYGNFGGAFIPEMLYPNVEELRENYLKIINDESFQKEYQDLLKNYVGRPTPLYLAKRLSEKYNATIYLKREDLCHTGAHKINNTIGQILIAKRMGKTRIIAETGAGQHGVATATACALMGMPCVVHMGAVDMDRQKPNVERMRMLGAEVIPAMTGSRTLKDATNEALRDWINNPVDTFYIIGSVVGPHPYPDMVARLQAVISEEIIDQLQETTGNDPTHVIACVGGGSNAAGSFYHFLDRPNVELIAVEAAGEGVYSGYSAATTFLGKPGVLHGSKTLLMQTEDGQVVEPHSISAGLDYPGIGPMHANLFETGRAKFFSITDKEAFQAAFMLARTEGIIPALESAHAVAALENIA---LKKSDVVVVNLSGRGDKDMMTYITRKEEF-NN
MNIVVCIKQVPDTT-EIRLNPETGTMIRDGVPSIMNPDDKSGLEVALELKDK-YDAHITVITMGPAHADDILREAFAMGADRAILLTD----RAGADTLATSRALAGALKKLKYDLIITGRQAIDGDTAQVGPQIAEHLDLPQVTYVEDLKYSNPTFTIKKSTEDGYQIVEVDAPCLITVLSSANNPRYMSVGGIMDAYKKDVEVWGYTDICIEEGSPTRVYKSFTKGAKSSGQVYKAVEIIVEKLKEKFIIMSVDDEGYYGRFGGAYIPEILHANVENLKEAFYRWVDDEEFMAEFYSLMRDYVGRPSPLYHARRLSALYNTNIYLKREDLNHTGAHKINNAIGSALLARRMGKKRIIAETGAGQHGVATATVCALMGMECIVYMGATDVARQRPNVERMKMLGAKVVPVTSGNMTLKDATNEAIRDWCCNPSDTFYIIGSTVGPHPYPEMVARFQSVISQEMLRQVPELTGKLPDYVVACIGGGSNAAGAFYHFINRPEVNLVAVEAAGLGIDSGETAASMARGTEGIIHGARTMVMQDEDGQITEPYSISAGLDYPGVGPLHAYLHDTGRAEVIAATDRQALDAAYRLTRLEGIIPALESAHAFAALDIKK---FAPDDVVVINLSGRGDKDLALYNEQLAI--SN
MNILVCISSVPDTTAKITFKDDNTTFNKDGVTHIIGPYDDYALARAIELKEE-LGGTVTVLNVGTAETEPQIRKALAIGADEAIRVDA----E-PTDSFFVAEQIAAVAKENSYDLIMMGRETTDYNSGVVHGIVGQLLGMPSLSPVMELNIDGNTAKISREIEGGKEKLEATLPLILGCQEPIAEWKIASMRGIMTARKKPLNV-RPAVG----EGLTSVSSYSLPPEKGDCKMIEEAEKLIDLLQEAKVLMLVDERGYYGNFGGAWIPEMLYPNVEELRQNYLDIIYTEDFQAEFNQLLTDYVGRPTPLYLANRLSEEYNTTIYLKREDLCHTGAHKVNNTIGQILLAKRLGKNKIVAETGAGQHGVATATVCALMGIECIVYMGEVDIERQAPNVARMKMLGATVVPAKSGSRTLKDATNEAMRHWINNPVDTHYIIGSVVGPHPYPDMVARFQSVISEEIRKQLFEKTGSNPDYVVACVGGGSNAAGTYFHYLDEPSVKIIAAEAAGHGVKTDKSAATTFLGKPGVLHGSKSLMMQTLDGQVVEPHSISAGLDYPGIGPLHAHLWESGRATFYGITDDEAMKAGMKLSKLEGIIPAIESSHALAALDYLK---PGSDETVVISLSGRGDKDLATYMKYL------
MKLLVCVSKTPDTTTKIVFNASKTELDANGVQYIMNPYDEYALVRALELKEA-LGGTVTLINVGPADNDQVIRKGLAIGADDAVRIDL----N-PQSALSVAFQIAEYARQENYDIILLGKETIDYNGSEIGAMVAEYLDQPFISYASKLDTDGKTASIQRDIEGGMEELEVDTPFVVSAAKGLAEQRIPNMKGIMMAKSKPLKVVAPAAF----EDKAVTVEYTLPPAKSAVKMIDNMEELVKLLHEAKVIM-VDEKGYYGEFGGAYIPEMLWPNVQELRENYLNLVAEPEFQREFQSLLRDFVGRPTPLYLAQRLSEHYGVSIYLKREDLCHTGAHKINNTIGQILLAKRLGKTRIIAETGAGQHGVATATVCALMGLPCIVYMGEVDIERQAPNVARMKMLGAEVRPATSGSRTLKDATNEAIRDWINNPVDTHYIIGSVVGPHPYPDMVARFQSVISEEIKWQLEEHTGKHPDAVIACVGGGSNAAGAFYHYLNDTRVRLIAVEAAGEGIHSGKSAATSVLGTKGVIHGSRTLLMQTADGQIVEPHSISAGLDYPGIGPLHAHLISSGRAEAISITDEESLEAALFLSRQEGIIPALETAHAISALRVME---YKPSDVLVLCLSGRGDKDLATYMKYL------
MELFVCIKQVPDTS-EIKLDPETNTLIRTGLPSIVNPFDMNALEAALTVKDK-YGTRVSVITMGPPQASVALKECISMGADDAYLITD----RAGADTLATSYTIACAISKVPFDMIFCGKQAIDGDTAQVGPQIAEELGIPQVTYVCGIEVNDNIVRTQREHEEGFEVLDTEMPMLLTAVKSLNEPRYPTLHNSIRATQYEVKTITVKDMTTDPGSPTRVRKVYSPPMRSAGTMLESVATVMDVLKQKELIMSVQRKGRYGEHGGQYIPEILMNAVLEVEAAYEKYKNDPDFVAELEELQVNYTGRPSILYYAKHMSEDLGAKIYLKREDLNHTGSHKINNVLGQVLLAKRMGKKRIIAETGAGQHGVAAATAAALLGMECEIFMGKEDTERQALNVYRMELLGAKVHPVTSGTMTLKDAVSETLREWTRRVDDTYYAMGSAVGPHPFPMIVRDFQSIISKEAREQILDAEGKLPSMVLACVGGGSNAIGMFYHFIPDEGVQLVGCEAAGLGIETKEHAATLAKGTPGIFHGMRSYFVQNEYGQIAPVYSISAGLDYPGIGPEHSYLHDTGRATYVPITDEEAVTAFEYLSRTEGIIPAIESAHAVAHAMKVAPT-MGRDESIIICISGRGDKDVAAMARYRGY--NE
MKILVCITNVPDTTARISFTDGDTKLNKAGVQYIIGPYDDYALARGVELKEQ-SGGMLTVLNVGPADSEPQIRKALAIGADDAIRVDA----E-PVDSFFVAEQIAHVARQNGYDLILMGRESIDFNSGIVHGLVGELLGIPSFSPVMKLDIEGGKARFAREIDGGKEYLEADLPLILGCQEPIAEWKIPNMRGIMTARTKPLQVVEPVPT----EELTVLQKYELPPAKGACRMIEEAETLIRLLKEAKVLMIVDQRGYYGNYGGAFVPEMLHPNVEELQQKYLALISEESFQKQFRYLLKNYVGRPTPLYYAERLSAKYGGRIYLKREDLCHTGAHKVNNTIGQILLAQRLGKKKIVAETGAGQHGVATATVCALMNLECIVYMGEVDIQRQAPNVARMKMLGAEVRAATCGSKTLKDATNEAMRHWINNPEDTHYIIGSVVGPHPYPDMVARFQSVISEEIRQQLMEQEGRTPDYVMACVGGGSNAAGAFYHYLHTPSVKLVAVEAAGLGVDSGHSAATTALGKPGVLHGSKTILMQTEDGQVVEPYSISAGLDYPGIGPIHAHLFETGRATFLSATDDEVVEAAFELTRLEGIIPALESSHALAVLGRMN---FSPEDVVVVNLSGRGDKDMGTYMKKMA---DS
MKILVCMKQVPQKDAPLKLNESGTWI-REDVSYEVNEPDAYALEEALRQKEK-NGGEVVVITSGPARAQQVLREALAKGADRAIHLED----DVGLDAYNTARAISAAVKDENFDLVFTGLQSDDYGYAQTGVILAELLGAPHATIIMHIEKKDAGIRVKRELESGYQYVDMPLPAVLTIQSGINKLRYATLIGIKQAKNKPLRKVSYAEVESALQNLQKIEKLYIPQKTKQTEKIEIAKKLVDKLKEIRVLMAESQVGYFGSYGGRFVPETLMAALQELEAAYEAAKRDKKFKEEIESLLREYAGRPTPLFLAKNLTQKLGAKIYLKREDLLHTGAHKINNCIGQGLLARRMGKHRIIAETGAGQHGVASATVAALFGMECVVYMGSEDVRRQELNVFRMKLLGAEVVSVNSGSRTLKDAINEAMRDWVTNVRTTHYLLGSVLGAHPYPMMVRDFHRVISREAKAQIMKAEGKLPTAIIACVGGGSNAIGAFYEFIGDKKVQLIGVEAGGRGKALGEHAARFRGGAPGVLQGTYSYVLQDEHGQIAGTHSVSAGLDYPAIGPEHAALAEAGRAEYVAASDAEALAACSMLAKTEGIIPALESSHAVAECVRRAPQ-MRKSDVVIVNISGRGDKDIGILREQL----RF
MKIIVCVKQVPDTSGKVAVNP-DGTLNRASMATITNPDDLNAVEAALVLKEQ-TGAEVVVVSMGPPPAEGMLREVMARGVDRAVLVSG----RGGSDTYATSQILAAAINKIEDDVVFCGRQAIDGDTAQVGPQIAEKLGIPQVSYAAEITKEGKTLTIKRMLEDGYMTIKVNTPCLITCIKELNEPRYMSVGGIFECYEKPYEVLDYNALKIDPGSPTNILTSFTPPQKGAGMMLATCEKLAGILAGKHLIMNVKKEGRFGIHGGQYIPETLMNAVNELTAAYEHYKNDPEFNRELQELFNEYANRPSRLYFAKKMTEDLGAKIYLKREDLNHTGAHKVNNVLGQALLAKKMGKTRLIAETGAGQHGVATATAAALMGMECVVFMGEEDTKRQALNVYRMRLLGAEVIPVKTGTATLKDAVSEAMREWTNRVSDTHYCLGSVMGPHPFPTIVRDFQAVISKEIKQQILEKEGRLPDVVMACVGGGSNAIGTFYHFIEDKDVQLIGCEAAGRGVDTFETAATIATGKLGIFHGMKSYFCQDEYGQIAPVYSISAGLDYPGIGPEHAHLHDIGRASYVSVTDDEAVNAFEYLSRTEGIIPAIESSHAVAHALKIAPT-MDKDKIIVITISGRGDKDCAAIARYRGE--YE
MHIVVCMKQVPRDN-SVKINA-DLTINADGIEQIMNLFDEYAVEEALQWNEK-LGGKVTVLSIGPEDWKEQIRRALAMGATDSLLLSD----PTRLDTSGAARVAAAAIRKLDVDLVVCGRNSTDDETGAFAPALARLLGWAQLTYVGKITLESGKIVAERHLEDVVETVEASLPAVVTVVKGINEPRYPSLLRIRKVAKVEIPTWSAADLGLSATPALNLVNRVPPPPRPKGEMIEKVAKLVDKLMEAQVIMTTVRSGRFGPYGGAYIPETLATSVTALEQAYAAARQDPAFWAELDRLHRSYTGRPTPLTFARRLTEYLGAQIYLKREDLAHTGAHKINNALGQGLLAKRMGKRRIIAETGAGQHGVATATVCALLGMECVVYMGVDDMARQQPNVFRMRLLGAEVRGVASGSRTLKDAINEAMRDWVTN-PDSYYLLGSALGPHPYPTMVRDFQSIIGREAREQILAATGRLPDVVLACVGGGSNAIGIFSAFIADEGVELRGVEAGGRGTTLGDHAARFSGGRPGVLQGTYTYVLQNDDGQIGLTHSISAGLDYAAVGPEHALLHDQGRATYTTADDEEALDAFQTLARLEGIIPALESAHAVAEAIKIAPA-MRPDQIILINLSGRGDKDIFTVARALGV--GG
MNIVVCIKQVPDTKGGVKFNP-DGTLDRASMLAIMNPDDKAGLEAALRIKDE-TGAKVTVLTMGLPKADAILREAMAMGADDAVLVTD----RGGADTWATSTTIAGALRNLDYDLIITGRQAIDGDTAQVGPQIAVHLGLPVISYAEDIKVDGDSVVVKRQYEDRYHVVKAKMPCLITALSELNEPRYMTPGGIFDAFDKEVTVWGRADLDVDDGSPTKIAKASDKVPKGAGEKVESVNYLMEKFKEKHIIM-TNPNGRFGIHGGQYIPETLMNAVKELEEAYNYYKNDPEFNRELTELLNDYAGRPSRLYYAEKMTKDLGAKIYLKREDLNHTGAHKINNVLGQALLAKKMGKTRLIAETGAGQHGVATATAAALMGMECVVFMGEEDTKRQALNVYRMRLLGAEVIPVTSGTATLKDAVSEAMREWTKRISDTHYCLGSVMGPHPFPTIVRDFQAVISKEIKEQMLEKEHRLPDAVIACVGGGSNAIGSFYNFIEDEGVELIGCEAAGRGIDTFETAATVNTGRLGIFHGMKSYFCQDKYGQIAPVYSISAGLDYPGVGPEHAYLHDIGRAKYVPVTDDEAVNAFEYLAKTEGIIPAIESSHAVAYAMKLAPT-MDKDKIIVVTVSGRGDKDCAAIARYRGE--YE
[truncated: 17,551 more chars]
