# Supplementary material for: Inter-protein residue covariation information unravels physically interacting protein dimers
Source: BMC Bioinformatics. 2020 Dec 17;21:584. doi: 10.1186/s12859-020-03930-7 (PMC7745481; doi:10.1186/s12859-020-03930-7)
Supplement: Supplementary file 5 — Additional file 5. Final ER-MSAs at different ASA thresholds. Available on Mendeley data (http://dx.doi.org/10.17632/9bk2r55286.1). [file 12859_2020_3930_MOESM5_ESM.zip › Additional file 2/Final ER-MSAs/Negative ER-MSA dataset/ASA0.0/paired_MSA/1efp-B-1rm6-A/MSA_IDs.txt]

sp|P38975|ETFB_	sp|O33819|HCRA_
tr|A0A1M6EDX2|A	tr|A0A1M6CRY4|A
tr|A0A0P1IJB8|A	tr|A0A0P1IKM9|A
tr|A0A1M4MXJ4|A	tr|A0A1M4MWX0|A
tr|A0A1M7TXC4|A	tr|A0A1M7TKH6|A
tr|A0A0L1JN45|A	tr|A0A0L1JRM4|A
tr|X6KUV2|X6KUV	tr|A0A0N8KH28|A
tr|A0A1U7DJG0|A	tr|A0A1U7DGA3|A
tr|A0A1N7M235|A	tr|A0A1N7KH83|A
tr|A0A1X4IXG1|A	tr|A0A1X4IVC8|A
tr|C8S2K6|C8S2K	tr|A0A0R2TM56|A
tr|A0A0H4L2H0|A	tr|A0A0H4KW34|A
tr|B7RL29|B7RL2	tr|A6FN06|A6FN0
tr|W8RRY8|W8RRY	tr|W8S1U1|W8S1U
tr|V9VRF7|V9VRF	tr|V9VSY0|V9VSY
tr|A0A126RPI2|A	tr|A0A126RPC2|A
tr|A0A127JS78|A	tr|F5Y392|F5Y39
tr|A0A081B8T9|A	tr|A0A081BD80|A
tr|F2IZD2|F2IZD	tr|F2IYN1|F2IYN
tr|A0A0D6P990|A	tr|A0A0D6P659|A
tr|A0A1N6T625|A	tr|A0A1N6ZX58|A
tr|W9GT13|W9GT1	tr|W9GTK0|W9GTK
tr|A0A099T5M9|A	tr|A0A099T9M0|A
tr|J5PUI3|J5PUI	tr|A0A1V0PT48|A
tr|D4XBK0|D4XBK	tr|D4XBG4|D4XBG
tr|A0A081MLW9|A	tr|A0A081M9F2|A
tr|A0A1T4RSX5|A	tr|A0A1X0SZE8|A
tr|A0A0T2Y9W1|A	tr|A0A0T2ZLU9|A
tr|A8LLF6|A8LLF	tr|A8LSG8|A8LSG
tr|K2HCS8|K2HCS	tr|K2IA27|K2IA2
tr|A0A1B1PN58|A	tr|A0A1B1PKB5|A
tr|A0A1I7BLR6|A	tr|A0A1I6ZX92|A
tr|K2JII6|K2JII	tr|K2J7W5|K2J7W
tr|Q2RPS3|Q2RPS	tr|Q2RVS8|Q2RVS
tr|A0A0Q9EKP3|A	tr|A0A0Q9E399|A
tr|E2CFZ3|E2CFZ	tr|E2CMT5|E2CMT
tr|A0A0U3NHT0|A	tr|A0A0U3NA17|A
tr|A0A1M6MCX7|A	tr|A0A1M6QYW8|A
tr|H0Q534|H0Q53	tr|A0A0K1J4P9|A
tr|A0A0F3IVQ5|A	tr|A0A0F3IUI0|A
tr|A0A1D2RVN6|A	tr|K0HW49|K0HW4
tr|A0A1C7P324|A	tr|A0A1C7P1G1|A
tr|A0A1W9HJZ0|A	tr|A0A1W9IIZ7|A
tr|A0A0N8K7H4|A	tr|A0A0P8AIL5|A
tr|J9Z0T6|J9Z0T	tr|A8U1A0|A8U1A
tr|A0A1F4H2S1|A	tr|A0A1Q3YQA6|A
tr|A0A1Y5RZ35|A	tr|A0A1Y5RRE9|A
tr|A0A1M6JK84|A	tr|A0A1M6BHH4|A
tr|S9RSG3|S9RSG	tr|S9QM96|S9QM9
tr|A0A1Y1SMP6|A	tr|A0A1Y1STR7|A
tr|F4G6C5|F4G6C	tr|F4G7N5|F4G7N
tr|A7HTJ4|A7HTJ	tr|A7HWN3|A7HWN
tr|V4RLP8|V4RLP	tr|V4RSP7|V4RSP
tr|A0A1C3K8G8|A	tr|A0A1C3K6P2|A
tr|A0A0N1B4V6|A	tr|A0A0N0JDS2|A
tr|A7IDS8|A7IDS	tr|A7ID08|A7ID0
tr|C3MED7|C3MED	tr|C3KNL3|C3KNL
tr|B5WL45|B5WL4	tr|R4WSF5|R4WSF
tr|Q128I5|Q128I	tr|Q127I9|Q127I
tr|A0A147GP38|A	tr|A0A147HC26|A
tr|A9DVP2|A9DVP	tr|A9EAB9|A9EAB
tr|I3TGS4|I3TGS	tr|I3TIA2|I3TIA
tr|A0A1Y5SPM7|A	tr|A0A1Y5TRX7|A
tr|G8PIJ2|G8PIJ	tr|G8PSB1|G8PSB
tr|A0A0A0D5U9|A	tr|A0A0A0D924|A
tr|A0A0N0MBP4|A	tr|A0A0N1F7Z7|A
tr|A0A0W7WHH8|A	tr|A0A0W7WF35|A
tr|A0A1Q3W0T6|A	tr|A0A0Q6Z961|A
tr|A0A0G3ERL8|A	tr|A0A0G3ET17|A
tr|A0A0Q7U204|A	tr|A0A0Q7TN02|A
tr|A0A0U3EJQ6|A	tr|A0A0U3DNT2|A
tr|A0A0P6W5V5|A	tr|A0A0P6VU38|A
tr|F1VV79|F1VV7	tr|F1VWF1|F1VWF
tr|A0A0B4CJ95|A	tr|A0A0B4C654|A
tr|C7D6Q0|C7D6Q	tr|C7D7W9|C7D7W
tr|A0A1Y6B5H2|A	tr|A0A1Y6CN96|A
tr|G6A0M0|G6A0M	tr|G5ZVM6|G5ZVM
tr|A0A0S9NW70|A	tr|A0A0S9N675|A
tr|A9BVG1|A9BVG	tr|A9BYZ4|A9BYZ
tr|A0A1U7JIU8|A	tr|A0A1U7JLK8|A
tr|A0A1D2U7Y3|A	tr|A0A1D2U5Y0|A
tr|A0A126Z800|A	tr|A0A109D4Q5|A
tr|A0A0B2B2I3|A	tr|A0A0B2BJG1|A
tr|I9W7M4|I9W7M	tr|I9BQQ2|I9BQQ
tr|A0A1F8VE86|A	tr|A0A1F8VMD4|A
tr|A0A1E4LL33|A	tr|A0A060NRH0|A
tr|U7U993|U7U99	tr|U7UBL6|U7UBL
tr|A0A0L6T811|A	tr|A0A0L6TEF0|A
tr|A0A069PP98|A	tr|A0A069PUK2|A
tr|F3KQ34|F3KQ3	tr|F3KVP8|F3KVP
tr|A0A0P0MFC5|A	tr|A0A0P0MGG5|A
tr|A0A0Q6Y016|A	tr|A0A0Q7AV56|A
tr|A0A120IHS2|A	tr|A6SW17|A6SW1
tr|A0A0K2DDW6|A	tr|A0A0K2DIW5|A
tr|A0A1D2SH69|A	tr|A0A1D2SLK8|A
tr|M2TQG9|M2TQG	tr|M2U2N5|M2U2N
tr|A0A1Y5SWK9|A	tr|A0A1Y5R5M2|A
tr|Q5NYL9|Q5NYL	tr|Q5P3F3|Q5P3F
tr|A0A1M5NAY3|A	tr|A0A1M6A5N9|A
tr|A0A126UX52|A	tr|A0A126V1Q3|A
tr|A0A1W1YCK9|A	tr|A0A1W1YXN3|A
tr|A0A0B3SE13|A	tr|A0A0B3SWE0|A
tr|Q20WT4|Q20WT	tr|A0A0D7EJE8|A
tr|A0A0Q6L8T1|A	tr|A0A0Q6M5T1|A
tr|D7A9G6|D7A9G	tr|D7A9U3|D7A9U
tr|A0A0H5B961|A	tr|A0A0H5BCZ6|A
tr|A0A1W6ZQM5|A	tr|A0A1W6ZMA8|A
tr|A0A076JW02|A	tr|A0A076JZ48|A
tr|A0A1E5A2D8|A	tr|A0A1E4ZTT5|A
tr|D5BMS0|D5BMS	tr|D5BNS1|D5BNS
tr|A1WJN6|A1WJN	tr|A1WRI4|A1WRI
tr|A0A1D2XD56|A	tr|A0A1D2X8Z5|A
tr|A0A127EQW6|A	tr|A0A127F020|A
tr|Q11DX0|Q11DX	tr|Q11L47|Q11L4
tr|A0A1G0FMA8|A	tr|A0A1G0K483|A
tr|A0A0M2R7G2|A	tr|A0A0M2RDD5|A
tr|Q1QHT7|Q1QHT	tr|Q1QNR5|Q1QNR
tr|A0A0C1UF38|A	tr|A0A0C1UFF1|A
tr|A0A1F9F116|A	tr|A0A1F9CN13|A
tr|A0A127F978|A	tr|A0A127F6U7|A
tr|A0A193LG28|A	tr|A0A193LH42|A
tr|A0KJQ6|A0KJQ	tr|A0KKA0|A0KKA
tr|A0A1B1YRE0|A	tr|A0A1B1YPY8|A
tr|D8EWY6|D8EWY	tr|D8F6H9|D8F6H
tr|E3FN56|E3FN5	tr|Q08XR5|Q08XR
tr|I4CAS1|I4CAS	tr|I4CAH3|I4CAH
tr|A0A1G3BIK5|A	tr|A0A1G2ZU63|A
tr|A0A1G1HJY0|A	tr|A0A1G1G1C3|A
tr|A0A0S8FXL1|A	tr|A0A0S8A0X4|A
tr|A0A1J5IF36|A	tr|A0A1J5I9E2|A
tr|A0A0D2K1N2|A	tr|A0A0D2JR68|A
tr|D3E9B3|D3E9B	tr|A0A0N0Z7R9|A
tr|A0A1W9U718|A	tr|A0A1W9SXL2|A
tr|F7NQ64|F7NQ6	tr|F7NDC3|F7NDC
tr|A0A0C2V6P6|A	tr|A0A0C2V872|A
tr|A0A075QYS2|A	tr|A0A075RA60|A
tr|A0A0S8D4L4|A	tr|A0A0S8CLG1|A
tr|A0A1N6Q447|A	tr|A0A1N7BAK2|A
tr|A0A1F3TPP5|A	tr|A0A1F3RPX9|A
tr|D0LRQ5|D0LRQ	tr|D0LJT9|D0LJT
tr|A0A1V0KYS8|A	tr|A0A135W9Y2|A
tr|A0A061PC76|A	tr|A0A061P5G4|A
tr|F5SAA5|F5SAA	tr|F5SEE5|F5SEE
tr|A0A1U9K8I4|A	tr|A0A1U9K801|A
tr|A0A165YU26|A	tr|A0A161ZVW1|A
tr|A0A1G0WPS9|A	tr|A0A1J4U7V6|A
tr|A0A1G1DT04|A	tr|A0A1G1ECV4|A
tr|A0A154BLP4|A	tr|A0A154BSJ4|A
tr|A0A132NBW7|A	tr|A0A132MG12|A
tr|A0A0V8J954|A	tr|A0A0V8J8M8|A
tr|A0A1U7MGH7|A	tr|A0A1U7MJ43|A
tr|D6Y6Q4|D6Y6Q	tr|D6Y8R2|D6Y8R
tr|A0A1F9P0J3|A	tr|A0A1F9NZR7|A
tr|A0A171D408|A	tr|A0A171BG45|A
tr|A0A1M5MS83|A	tr|A0A1M5FN70|A
tr|A0A0F0HPU9|A	tr|A0A0F0HRM6|A
tr|D1ABT7|D1ABT	tr|D1A2A9|D1A2A
tr|A0A017T5Q0|A	tr|A0A017TJH5|A
tr|A0A1L6LRN9|A	tr|A0A1L6LV72|A
tr|S4XKS0|S4XKS	tr|S4Y470|S4Y47
tr|A0A1M5GMD7|A	tr|A0A1M5Q1U7|A
tr|A0A0P9CKS0|A	tr|A0A0P9EV64|A
tr|D2AX42|D2AX4	tr|D2B362|D2B36
tr|A0A0K9I6L8|A	tr|A0A0K9I4D6|A
tr|A0A1W9UXG4|A	tr|A0A1B3WM91|A
tr|A0A1V0AFQ7|A	tr|A0A1V0AE29|A
tr|C0GG24|C0GG2	tr|C0GH08|C0GH0
tr|A0A1J5AXM5|A	tr|A0A1F3P2C9|A
tr|A0A1X7IRU9|A	tr|A0A089IGQ8|A
tr|A0A1V9A4W0|A	tr|A0A1Q9VCZ1|A
tr|B0TAM1|B0TAM	tr|B0TBG4|B0TBG
tr|D5WT92|D5WT9	tr|D5WQU2|D5WQU
tr|A0A1J4T6B9|A	tr|A0A1J4T1E0|A
tr|A0A162M858|A	tr|A0A161QC58|A
tr|K6WPE7|K6WPE	tr|K6WZJ9|K6WZJ
tr|A0A1Q8C1F1|A	tr|A0A1Q8C0Y3|A
tr|A0A140L521|A	tr|A0A140L7C5|A
tr|A0A0P8YRU3|A	tr|A0A0P8WBW9|A
tr|A0A1M6HRN2|A	tr|A0A1M6AB15|A
tr|W6K0A3|W6K0A	tr|W6K0D0|W6K0D
tr|A0A1M5YAK2|A	tr|A0A1M5TNV7|A
tr|A0A1T4SE52|A	tr|A0A1T4NR40|A
tr|A0A1F8P2L8|A	tr|A0A1Q7E9U1|A
tr|A5D201|A5D20	tr|A5D1Z2|A5D1Z
tr|A0A0C1LBR5|A	tr|A0A0C1P5H0|A
tr|A0A1M4M2S5|A	tr|A0A1M4M2Y6|A
tr|A0A1G1AFF9|A	tr|A0A1G0YL19|A
tr|A0A1D8GFX8|A	tr|A0A1D8GQR0|A
tr|A0A1I4VTZ4|A	tr|A0A1I5IV84|A
tr|M1P6M2|M1P6M	tr|M1PN57|M1PN5
tr|A0A099D193|A	tr|A0A099CZU3|A
tr|A0A0Q9M7M7|A	tr|A0A0Q9SVQ8|A
tr|A0A0H5CN26|A	tr|A0A0H5CW08|A
tr|A0A1F9ZET8|A	tr|A0A1Q7TNE8|A
tr|A0A0C2G9S8|A	tr|A0A0C2JC61|A
tr|A0A136JZN2|A	tr|A0A136K691|A
tr|A0A101XP30|A	tr|A0A117SXI7|A
tr|A0A1W2FGD0|A	tr|A0A1Y5WU66|A
tr|A0A0L6U3R4|A	tr|A0A0L6TXK7|A
tr|A0A074MAB9|A	tr|A0A074LWK2|A
tr|I4F2M2|I4F2M	tr|I4EWQ9|I4EWQ
tr|A0A0A1SL69|A	tr|A0A0M1UWB9|A
tr|A0A0S7XDJ8|A	tr|A0A0S7XF05|A
tr|A0A1E7HD10|A	tr|A0A0F2NE50|A
tr|H6RX95|H6RX9	tr|H6RKH6|H6RKH
tr|C7Q7D4|C7Q7D	tr|C7PZS9|C7PZS
tr|R6FV75|R6FV7	tr|R6K2H0|R6K2H
tr|A0A0F0ETG0|A	tr|A0A0F0EUG7|A
tr|A0A1M5UI48|A	tr|A0A1M5YC03|A
tr|A0A1G3LYV8|A	tr|A0A1G3LGB3|A
tr|A0A0M3DJU5|A	tr|A0A0M3DIF6|A
tr|A0A124EFV3|A	tr|A0A100YS89|A
tr|A0A1M7XYS1|A	tr|A0A1M7Y8X0|A
tr|C8XEI1|C8XEI	tr|C8XDC9|C8XDC
tr|A0A1M4XP42|A	tr|A0A1M4SW34|A
tr|V7I2D8|V7I2D	tr|V7I185|V7I18
tr|R9IMG7|R9IMG	tr|A0A0D0SAB2|A
tr|A0A1B1NB13|A	tr|A0A1B1N9R1|A
tr|B2A635|B2A63	tr|B2A7Q0|B2A7Q
tr|A0A1F2SA49|A	tr|A0A1F2TR43|A
tr|A0A1W1W0T6|A	tr|A0A1W1W2M2|A
tr|A0A1T5DHV4|A	tr|A0A1T5BLG2|A
tr|A0A0N1NF02|A	tr|A0A0N0N363|A
tr|A0A1T5IAW2|A	tr|A0A1T5L0X7|A
tr|A0A1G9XMC1|A	tr|A0A1H0D4F7|A
tr|A0A101FM48|A	tr|A0A101J0S9|A
tr|A0A151C143|A	tr|A0A151BUI5|A
tr|A0A0C7N3N5|A	tr|A0A0C7NAF5|A
tr|A0A1Q6NEP8|A	tr|U2E602|U2E60
tr|A0A0M0BRP2|A	tr|A0A0M0BNQ9|A
tr|D1C1Z4|D1C1Z	tr|D1C9T8|D1C9T
tr|A0A1E8CWF2|A	tr|A0A1E8CQT9|A
tr|A0A0Q7KAL5|A	tr|A0A0Q7K607|A
tr|E8LGH0|E8LGH	tr|E8LDC5|E8LDC
tr|A0A0D5A937|A	tr|A0A1D8TA78|A
tr|A0A1H2LL57|A	tr|A0A1H2HZQ4|A
tr|A0A1Q7MHP2|A	tr|A0A1Q7LV11|A
tr|A0A0F2R7D8|A	tr|A0A0F2QT11|A
tr|J4UF48|J4UF4	tr|J4UEV3|J4UEV
tr|A0A1S2VM62|A	tr|A0A1S2VFQ9|A
tr|A0A1M6M0F4|A	tr|A0A1M6FMU3|A
tr|R5THC9|R5THC	tr|R5UNA7|R5UNA
tr|R8VRF9|R8VRF	tr|R8VU93|R8VU9
tr|A0A0B5FH80|A	tr|A0A0B5FCL9|A
tr|I0K6L3|I0K6L	tr|I0KFJ2|I0KFJ
tr|A0A094Q4D2|A	tr|A0A094PLL5|A
tr|A0A0B8ZWK6|A	tr|A0A0B8ZXA2|A
tr|S0G285|S0G28	tr|S0FTC9|S0FTC
tr|A8MM30|A8MM3	tr|A8ML10|A8ML1
tr|A0A0M9UCF1|A	tr|A0A0M8K7Z9|A
tr|A0A1Q9K0Q1|A	tr|A0A1Q9JXC6|A
tr|A0A098RZ82|A	tr|A0A098S9Z5|A
tr|E3HAR7|E3HAR	tr|E3H7H6|E3H7H
tr|U2JYT0|U2JYT	tr|J4TF99|J4TF9
tr|A0A1T4QVI6|A	tr|A0A1T4PLP9|A
tr|A0A0S2W7P6|A	tr|A0A0S2W8S7|A
tr|A0A1M5R8Z8|A	tr|A0A1M5RM79|A
tr|M1XK77|M1XK7	tr|M1XTF0|M1XTF
tr|Q029W6|Q029W	tr|Q025V3|Q025V
tr|A0A0Q6FV67|A	tr|A0A0Q6FA63|A
tr|D1PJ76|D1PJ7	tr|D1PPS1|D1PPS
tr|L0JYX4|L0JYX	tr|L0K2W2|L0K2W
tr|W0K5P8|W0K5P	tr|W0K342|W0K34
tr|B0PHX3|B0PHX	tr|B0PCM3|B0PCM
tr|A0A117SDH6|A	tr|A0A101VYB6|A
tr|D3Q3J9|D3Q3J	tr|D3Q648|D3Q64
tr|J6HHE2|J6HHE	tr|J6HPB7|J6HPB
tr|A0A1E8VZT8|A	tr|A0A1E8VXJ7|A
tr|A0A1Q7N4B5|A	tr|A0A1Q6XA25|A
tr|A0A0S9RCJ8|A	tr|A0A0S9R8M0|A
tr|A0A1M4U3T9|A	tr|A0A1M4SBJ1|A
tr|A0A101VDZ8|A	tr|A0A101V662|A
tr|F4KX44|F4KX4	tr|F4L785|F4L78
tr|K0N366|K0N36	tr|K0NNT3|K0NNT
tr|R5BHS0|R5BHS	tr|R5BRX2|R5BRX
tr|F4XET8|F4XET	tr|F4X8W7|F4X8W
tr|A5UVM5|A5UVM	tr|A5USE6|A5USE
tr|C4ZEK6|C4ZEK	tr|C4Z8Q4|C4Z8Q
tr|L9Y3W6|L9Y3W	tr|L9XP27|L9XP2
tr|D3F958|D3F95	tr|D3F4S1|D3F4S
tr|M5AIR4|M5AIR	tr|M5A209|M5A20
tr|A0A1M3BMS9|A	tr|A0A1M3BNF3|A
tr|A0A1B6BGG0|A	tr|A0A1B6BJV8|A
tr|M0D405|M0D40	tr|M0D468|M0D46
tr|D0MIL1|D0MIL	tr|D0MGS3|D0MGS
tr|D8JCU5|D8JCU	tr|D8JBC5|D8JBC
tr|A0LSP7|A0LSP	tr|A0LVF4|A0LVF
tr|A0A0C2CKA3|A	tr|A0A0C2DDT8|A
tr|D4JZJ9|D4JZJ	tr|C7H5M0|C7H5M
tr|R7BPX3|R7BPX	tr|R6I8P3|R6I8P
tr|A0A0R2Q6D9|A	tr|A0A0R2Q1R2|A
tr|B0VIV5|B0VIV	tr|B0VGY9|B0VGY
tr|A0A1V4C6C8|A	tr|A0A1V4C822|A
tr|A6G2L1|A6G2L	tr|A6GFV5|A6GFV
tr|V6KYG8|V6KYG	tr|V6K9N5|V6K9N
tr|A0A0B3VS97|A	tr|A0A0B3VZJ3|A
tr|A0A1M5KBJ3|A	tr|A0A1M5T364|A
tr|G9YU57|G9YU5	tr|G9YXR3|G9YXR
