# Supplementary material for: Inter-protein residue covariation information unravels physically interacting protein dimers
Source: BMC Bioinformatics. 2020 Dec 17;21:584. doi: 10.1186/s12859-020-03930-7 (PMC7745481; doi:10.1186/s12859-020-03930-7)
Supplement: Supplementary file 5 — Additional file 5. Final ER-MSAs at different ASA thresholds. Available on Mendeley data (http://dx.doi.org/10.17632/9bk2r55286.1). [file 12859_2020_3930_MOESM5_ESM.zip › Additional file 2/Final ER-MSAs/Negative ER-MSA dataset/ASA0.0/paired_MSA/1efp-B-1rm6-A/MSA_ready_for_MI.txt]

MKVLVPVKRLIDYNVKARVKSDGSGVDLANVKMSMNPFDEIAVEEAIRLKEKGQAEEIIAVSIGVKQAAETLRTALAMGADRAILVVAADDVQQDIEPLAVAKILAAVARAEGTELIIAGKQAIDNDMNATGQMLAAILGWAQATFASKVEIEGAKAKVTREVDGGLQTIAVSLPAVVTADLRLNEPRYASLPNIMKAKKKPLDEKTAADYGVDVAPRLEVVSVREPEGRKAGIKVGSVDELVGKLKEAGVIMSPKLPQHGTVGVRTPLVDGVEKVTGKAKYTADIAAPDALVGRILRSPHAHARILAIDTSAAEALEGVIAVCTGAETPVPFGVLPIAENEYPLARDKVRYRGDPVAAVAAIDEVTAEKALALIKVDYEVLPAYMTPKAAMKAGAIALHDDKPNNILREVHAEFGDVAAAFAEADLIREKTYTFAEVNHVHMELNATLAEYDPVRDMLTLNTTTQVPYYVHLKVAACLQMDSARIRVIKPFLGGGFGARTEGLHFEIIAGLLARKAKGTVRLLQTREETFIAHRGRPWTEVKMKIGLKKDGKIAALALEATQAGGAYAGYGIITILYTGALMHGLYHIPAIKHDAWRVYTNTPPCGAMRGHGTVDTRAAFEALLTEMGEELGIDSLKIRQINMLPQIPYVTMYAQRVMSYGVPECLEKVKAASGWEERKGKLPKGRGLGIALSHFVSGTSTPKHWTGEPHATVNLKLDFDGGITLLTGAADIGQGSNTMASQVAAEVLGVRLSRIRVISADSALTPKDNGSYSSRVTFMVGNASISAAEELKGVLVKAAAKKLDAREEDIEVIDEMFMVSGSQDPGLSFQEVVKAAMVDSGTITVKGTYTCPTEFQGDKKIRGSAIGATMGFCYAAQVVEASVDEITGKVTAHKVWVAVDVGKALNPLAVEGQTQGGVWMGMGQALSEETVYDNGRMVHGNILDYRVPTIVESPDIEVIIVESMDPNGPFGAKEASEGMLAGFLPAIHEAVYEAVGVRATDFPLSPDRITELLDAKEAAA
MKVLVPVKRVIDYNVKVRVKSDGSGVDLANVKMSMNPFDEIAVEEAIRLKEAGTASEVVAVSIGVKQAQETLRTALAMGADRAILVVAAEDVHQDIEPLAVAKILAKIAEEEQPGLVLCGKQAIDNDMNATGQMLSALLGWAQATFASKVEIAEGNAKVTREVDGGLQTIQVKMPAIVSVDLRLNEPRYASLPNIMKAKKKPLEEKSAADYGVDVTPRLEVVKTTEPEARQAGIVVKSVDELVETLKEKGIVMQ-----KFGKQQSIKRVEDLRLLTGHGRFIDDIAPEGALHLFVLRSPVAHGTLRPLDLSAAREAPGVAMVAAAADLAGAGGRKAAVTRRTLLAEDRVRYVGDPVAFVVAETMAQARDAAELIEIEIDELPVHLD----LAEGGEALHDTA-GNVAYDYAFDSGAVEAAIAGAARTVTAEIPDNRIIVNSMEPRGAYAEIEE-GGRLHVAVNGQGVWGTRDNIAKMFGLEKDAVRVTNPDVGGGFGMKASPY-PQFMVAHAARVLNRPVHWMSDRTEAMLSDNGGRDLTSTATLAFDEQNRILAYKVQNVCNLGAYNSGYQFIQELFTKVMPGTYDIPCASLECRGIYTNTTPTDAYRGAGRPEAIFVLERAMDHAARALGVDPWELRRINFIRP-DQFSATGMAYDVGEFERLLDRAIAEADVAGLAARKGLLRGMGFAYYIESILGQKD--------EFAEVVFG-ENEVEIRVGTQSNGQGHETVFATFLADQTGIPLEKIRVVQGDSALIPSGGGTGGSRSVTTQTNATLATVSVMTEAFAAFLAEREGVEAGEIAFDDERFRIPGS-NATPTMLEVARMARGRTDLLSHRQKGNLDN----------------MSFPNGCHVAEVELDPETGVVRVESYTVVDDFGNLINPMLAEGQVHGGVAQGLGQALMESVHYDEGQLLTATFMDYAMPRSDNMPNIAFHTEAVPSVYNPMGMKGCGEAGTVGALAAITNAVADAVGLDRVTMPFTPVRMWSLLND---AA
MKVLVPVKRVIDYNVKVRVKADGSGVDLANVKMSMNPFDEIAVEEAIRLKESGKADEVVAVSIGVKQSQETLRTALAMGADRAILVVAADDVHTDIEPLAVAKILAKVVEEEQPGIVLAGKQAIDNDMNATGQMLSALLGWSQGTFASELDIEGDSAKITREVDGGLQTISVKMPTIVTVDLRLNEPRYASLPNIMKAKKKPLDEKTAADYGVDVTPRLEVVKTDEPPARAAGIIVGSVDELIGKLKEAGAVMQ-----KFGARNPWSRREDVRLLRGEGTFVDNIAPENALFAHFFRSPVAHAKITKLNVMDARQMEGVHLVLCAEDLHAACGSFGAAPRRPLLAEGKVRFVGEPIAMVVTATLQLALDACERIEFEYEELPSHML----VSPGGEPLHSEA-ENCAFNWSIDEAACQSAFSQAAHTVSRTIHNNRVIVNSIEARGCFAEQV--DGRTQLALNGQGVQSTKDEINRILGVAAEDIRVTTPDVGGGFGMKAMSY-PPILVTHAARVLNQPVRWMSDRTEAMLTDAAARDLDHDAEMAFDSDYRLIGYRVETKCNLGAYNSDLQLIQDYFAMVLSGVYQVQNCYLNVKGIFTNTAQTDAYRGAGRAEASYVLERMMDYAARELGVDPWELRRRNFIQP-EQFNATGEQYDPANYDRVLDRAEQVANRSGFAERRGRLRGIGLSYYVMNAIGNSK--------VSARLEFPGDGSAILTVPSQSSGQGHESVFAAFLSEQTGIPEEKIAVIQGDSDKTGIGVGTGGSSSLTTTGNATLITVAKTVEVFRPFVAKSMQVDPDLVEFDGETFRAPGS-NLSPSMLQAADMVRGRADLLDIEGVGKIDT----------------WAFPNGAHVAEVELDPETGVVTLEKYTVVSDFGNLINPMLVEGQVHGGCAQGIGQALLERTVYDDGQLLSASFMDYVLPRASDFPHFDYFNEPVPSTANAMGVKGCGEAGTVGSISAVANAAADALGVANLDIPITPERIWRLLQ------
MKVLVPVKRVIDYNVKVRVKADGSGVDLANVKMSMNPFDEIAVEEAIRLKEAGKADEVVAVSIGVKQAQETLRTALAMGADRAILVVAADDVHTDIEPLAVAKILAKVVEEEQPGIVLAGKQAIDNDMNATGQMLSALLGWSQGTFASELDIDGDHAVVTREVDGGLQTIKVKMPTIVTVDLRLNEPRYASLPNIMKAKKKPLDEKTAADYGVDVTPRLEIVKTAEPEARAAGIIVGSVDELVEKLKEAGAVME-----KFGKSQPVTRREDIRFLTGGGRYVDDIVPDGAGVGVFLRSPVAHGRITTLDVSAAREAEGVLCVLTCEDLIAAGGSKAAAPERPMLARDVLRFVGEPVALVVAETAQAAKDAVELIELDYEELPAKLD----YDAGGPVVHPEA-DNCAFDWDMDEAATEAVFAEAAHVVSLEIEDNRIIVNSMEPRGCFAEWD--GSRLHFAFNGQGVWAMKGDLAKAMGLEPEQIRVTNPDVGGGFGMKAMGY-PYFAVAQAARVLGQPVKWFAERTESMLSDNGGRDLVSCCEMAFDADLKMVGYRVDTRCNLGAYNSENQAIQGLFAKVLTGTYDVQTTYLRSRGYYTNTVQVDAYRGAGRPEAIYALERCMDHAARMLDVDPIELRRRNFIPV-DAFSATGELYDVGDFNRVLDRAEAEADLKGFAARKGRLRGMGLCYYIESILGDPS--------EGAKVEFHNDGTVSIYVGTQSNGQGHETVYAQFLSDQTGIPVEQISVIQGDSDLIARGGGTGGSRSVTTQNTATLATTAKMIEAFAAFLADAEGVPADDVSFDDERFRIEGS-NTAPTMLEAAQMARGRDDLLTHEARAKLPG----------------RSYPNGAHIAEVEIDPDTGVVTVDRYTVVDDFGNLINPLLAEGQVHGGVAQGIGQAISEHVVYDDGQLLTATFMDYAMPRAVDCPWVSFTSEPVPSTANVMGMKGCGEAGTVGALAAVGNAVQDAVGITRVDMPFTPLKMWELLKSHAAAE
MKVLVPVKRVIDYNVKVRVKADGSGVDLANVKMSMNPFDEIAVEEAIRLKEKGVATEVVAVSIGVKQAQETLRTALAMGADRAILIEAAEDVTQDIEPLAVAKLLKAVVEEEQPGLVIAGKQAIDNDMNATGQMLAALLGWPQATFASELKIEGDHAVVTREVDGGLQTVKVKLPAIVTADLRLNEPRYASLPNIMKAKKKPLEVKTPADYGVDVSPRLTVVSTSEPPARKAGVKVADVAELVSKLKEAGVLM------KFGIGQPVRRKEDDRLLRGKGRFVDDLSLPGQVFAHVARSPVAHGRLSALDLSAARAAPGVLLVWSWADVAG-RGSDVPPVVMPHLADGVTRYVGQPVAFVVARTRAQARDAAELIEMAFDDLPVVVDPEAALAPDAPQLHDCA-GNLAYRWTIDEAAVEAAFARAARTVRTRVTNQRIIVNAMEPRATLARWDAEAERWEVWAATQGVHALRAKLSAQLMVPPEKIRVRTPDVGGGFGMKLQAH-PDALVALAARELGRPVKWTADRSESFLADVQGRDLTTEAEGAFDENGRILAMRCRSISNLGAYLSSVVGVHVFSAPLTGGMYDLPCFHHEVRGVLTNTTPTDAYRGAGRPEAIHVTEAVIEAGARAFGMDPAEFRRINLIKA-EQVSHGGFEFDSLDPEAALKLALEASDQAGFPARRGRLLGRGVIYYFERTGGAPI--------ERATLELDPEGVVRAAVGTQSNGQGHETAWAQIIHEKLGVPLDAIQLLEGDSDLLPAGGGTGGSRSLIMAGRVFLKAADEVIEKALAAASELLEAAPADIEFEGGLFRIKGT-DRTVTLFDAAREL----GGILGAGAVDDSI----------------ATFPNGCHAAEVEIDPETGAVAVTRYVAADDFGTVINPLIVEGQVHGGVAQGLGQALGERAAYDEGQPLAGSFMDYWMPRAADLPPFEVLMSPTMARTNPLGAKGCGEAGSVGAVPAAALAVQDALGAEPIEPPYTPCRVWEALQAAR--P
MKVLVPVKRVIDYNVKVRVKADGSGVDLANVKMSMNPFDEIAVEEAIRLKEAGKADEVVAVSIGVKQAQETLRTALAMGADRAILVVAADDVHTDIEPLAVAKILKGVVDEEQPGLVLCGKQAIDNDMNATGQMLSALMGWSQATFASEVDIDGDSATVTREVDGGLQTIKVKMPAVVTVDLRLNEPRYASLPNIMKAKKKPLDEKTAADYGVDASPRLEIVKTTEPEARAAGIKVGSVDELVEKLKEAGVVME-----KFGRSQPITRIEDVRFLTGHGRYVDDIAPAHAFHAFVFRSPVAHATITELDLSDAREAEGVHMVFSADDMEAAGGSTGASPLRAELARDRVRFVGEPVAVVVADTLAQARDAAELIVFEYDELPVSLS----LDFNGPTIHPEA-DNRAFDWGMDADATDAAFAKAARTVSMDVGDNRVIVNAMEGRGVWAEWD--GTRLHLCVNGQGVWGTKSKLAAKFDLAADNVRVTNPDVGGGFGMKAMEH-PNVCIAFAAMQLDHPVRWMSDRSEGMLSDNAGRDLVHTAEMAFDADNRITAYRVHTICNLGAYNSQFQPIQQLFSRVLTSVYDIPATWLHVEGVYTNTTQVDAYRGAGRPEAIYLMERLMDQAARELGVDPWELRRKNFIRA-DQFTLVGETYDVGDFHRVLAAAEAQADRPGFAARRGRLRGLGLCYYIESILGDPS--------ESARVEFAEDGMVDLFVGTQSNGQGHETVYTMFLHDQTGIPPEKIRVVQGDSDRIKQGGGTGGSRSVTVQNTATLAAVDTIVAAFTPFVAELAGVDAENVSFDHETFRAEGS-NVVLTMLDVAEKARGRDDLLQHEARTKLDA----------------RSFPNGAHVAEVEVDPATGVVTLCKYTVVDDFGNLINPMLVEGQVHGGVVQGVGQALTEHVIYDEGQLLTASFMDYAMPRADLMPMIGFTTEPVPSTANIMGMKGCGEAGTVGSMAATANAVHDALGVAKADMPFTPLRVWEMLQDAQAAE
MKVLVPVKRVVDYNVKIRVRADGSGVDLANVKMSMNPFDEIAVEEAVRLKEAGIASEVIVASVGPASAQDVLRTALAMGADRAILIATEG----TTEPLTVAKLLKGVVAEEAPGLVILGKQAIDDDCNQTGQMLSALLGWSQATFASEIAIADGKARVTREVDGGLQSIEVDLPAIVTADLRLNEPRYASLPNIMKAKKKPLDTRAPEEFGVDVARRLNVLRVEEPAGRQAGVKVGSVAELLDKLKEAGVIMTD--PGRRFVSTNRRVREDRRFVAGAGRYVADLDIPGTLHVALVASTAPAAKILGIDTTEALAMEGVVDVLTGEELSAGVGLDTPRVRRFPLTVGQIRYAGEWVAAVVATSRALAEDAAEKVRVRTEPLPFVIDAETALGPDAPPVHPEH-SNLLLDKTFDWGPVADDFAAAEDRLSLRVTWGRNATVPIETFGVIARWNPWDEMLDVWASIQMPKY-ADQIARALKLPGNAVRVYDVDVGGSYGVKRGI--KTVLVSYLARKLGRPVRLIEDRLENMRADAQGPERIFDIDVAFDRDGTVRSMKMRALDNAGAYAGRAPFQLGKPIGAIVGPYRIGSVQYRAMSVTTNKAVQEAVRGFGQAPTNYAIETMMDRIAAHLGMDRLELRRRNLIRA-DEFIPSGSTYDSGDYHTVIDKVLAHADYAALTAERGLCAGIGIAACLEPSGGNSS-FRTSTWMEGSRVIIDALGGVTVTIHTTSSGQGHETLAATVVGEELGIDPDRIRVTRPDSLSSLPGNSPVGSRMAIMLGGAAARAARDLKRQLVAIGAHAMGIDPSEASYEAGTITAPDG-RA-VGWDELVDIGHGTNPGLAASFIQQVPTGVA-LP-EDGKVQ-MYPCYSFEFHLVLMAFDPVLAKPEIRRYVIGHDCGTVINPHIVRGMTLGGIAHGIGAALLEEFTYDDGQLMTQSFLDYLMPSSHEVPSVEIVHHCTPSPLTEFGQKGSGESGYLGAPAAISGAVQDALGVTVDKLPLRMSTISDTIADAETAA
MKVLVPVKRVIDYNVKVRVKSDGSGVDLNNVKMSMNPFDEIAVEEAIRLKEAGKVEEVIAVSIGVKQAQETLRTALAMGADRAILVVAADDVHQDIEPLAVAKILKGVVEQEQPGLVLCGKQAIDNDMNATGQMLAALLGWSQATFASKVEIEGDKARVTREVDGGLQTIAVAMPAVVTVDLRLNEPRYASLPNIMKAKKKPLDEKTAEDYGVDVSPRLEIVGTTEPAARKAGVMVGSVDELVDKLKEAGVIMR-----KFGTSQSVRRIEDVRFLTGTGRYLEDTAPADTLHAVVFRSPVAHGRITALDVSAAEEAPGVHLVLTAEKLEAAGGTPGAAPERPILARDRVRFVGEAVAVIVADSAIAARDAAELVEFDYEDLPVHVT----PRPGGPAIHPEA-DNVALDWGWDAEATDAAFAAAAHTVSLEVEDNRIISNPMEPRGYWAEMR--DDRLHVTISHQNAWAPKERMAELLGMPAADIHVTIPDVGGGFGTKAMDY-PMYCVAQAARMLDRPVLFMADRTETMLSDNGGRDLASSVDLAFDADLRITAYRVETIFNLGAYNGQHQAIQELALKVLTGTYDVQTVWFGARAVYTNTNQVDAYRGAGRPEAIYVLERAIDNAARQLGVDPWELRRRNFIAA-DAFSATGEIYDVGDFHGLLDEAAIRADRAGFAERRGLLRGQGLCYYIEAILGDPT--------ENSAISFDADGGVTLYVGTISNGQGHETVYRQILEQYSGIPHDRVRVVQGDSDRIASGGGTGGSRSVTTQGTATRANVEAMVEGFAGFLRELWEVDEVLFDAQDHRFRAPGT-NRSVDMMGAAGLARGRDELLRHDHTATLPG----------------RSYPNGAHVCEVEIDPETGVVTVDRYTVVDDFGVLMNPMLTEGQIHGGVAQGIGQALSEHVVHDAGQLLTASFMDYAVPRARDLPMMGFAHRPVPSTANPLGMKGCGEAGTVGALAAVANAVLDAVGVRRVDMPFTPLRTWSMLNADA-RI
MKVLVPVKRVIDYNVKVRVKADGSGVDLANVKMSMNPFDEIAVEEAIRLREKGVATEIVVVSIGVKQAQETLRTALAMGADRAILIEASSDVHTDIEPLAVAKLLAAVVKDEAPGLVIAGKQAIDNDMNATGQMLAALLGWGQATFASEITVDGDAATVTREVDGGLQTIKVKLPAIVTADLRLNEPRYASLPNIMKAKKKPLEEKTAADYGVDVTPRLTVVKTAEPAGRKAGVKVGSVDELIAKLKEAGVIMD-----TFGKAQG-GRREDIRFLTGQGRYVDDIVPAGALYAAFLRAPVAHAEIRALDTAPAMDVPGVRLVLTAADLEAAGGQPGAAPERPVLARGRVRFVGEPVACIIADSPAAARDGLEAVALDFHDLDAKTD----LAPGGAAIHPEA-DNVGYRYELDAAAADAAFAAAAHRVGARIEDNRIIAASMEPRGAFAEWQ--DGRLHLCFNGQGVWGQKAQLCAHFGLAPEDVRVTNPDVGGGFGMKAMAY-PYVVLCQAARVLGQPVHWMSDRSEAMLSDNAGRDLVSDVELAFDADLRITAYRVNTFSNLGAYNAQFQGIQEMFSKVLTGVYHIPVAHLAVKGIYTNTTQVDAYRGAGRPEAIYALESLMDHAARVLGVDRFDLRQRNFV---REFTVAGENYDVGDFSGLLVRLMAEGDVAGFAARRGKLRGLGLASYIEAILGAPL--------EHAQVDFDADGGVTMRVGTQSNGQGHETVYARFLAAETGIPEDRIRILQGDSDQIATGGGTGGSRSVTLQTAATRATVTQMLAAFADFLAPELGD---TPAFDDGAFRAAGA-NRTVNLLEAAELARGRNDLLRHRAEARITQ----------------RSFPNGAHLAEVEVDPDTGHVTVDRYTIMDDFGTLLAPELVLGQVHGGVVQGVGQVLMEHVVYDDGQPLTGSFMDYAMPRSTDVPFFSVGFAPVPATGNPLGMKGCGEAGTVGAMAATANAVRDALGIAWADMPFTPARVWQALQA--APA
MKILVPVKRVIDYNVKVRVKADGSGVDLANVKMSMNPFDEIAVEEAIRLKEAGIASEIVVVSIGVKQAQETLRTALAMGADRAILIEATADVQTDIEPLAVAKLLKAVIDTEAPELVLAGKQAIDNDLNATGQMLAALLGWSQATNASKIEIANGAATVTREVDGGLQTIKVTLPAIVTVDLRLNEPRYASLPNIMKAKRKPLEAKTAEDYGVDISPRLEVIKTAEPAVRAAGIKVASVDELVTKLKDAGVIMAFPKRDFKVVGRRVARPDGIDKVTGRALYGADMSAPGMLMGAILRSPHAHAEIVSIDVTAAVALDGVKAVVTGADFADAMDAATA-VRDNCLARGKVLYDGHAVAAVAAASGAIARAALDLIKVEYRVLPSVTDVDLAMRADAPVVQAGRAENVTDHCEFGHGDPEAGFAAADLVIDRSFTTAATHQGYIEPHACLASMGP-DGKADLWCTTQGQWAVRTACSAILGMRASQLRVTASEIGGGFGGKTTVF-IEPVALALSRKAGRPVKIVMSRTEVFRATGPTVASSIDVKIGMTKEGRITAGTATLRYTGGAFPCGT----AMGAQAAFAAYDLAAVRTFGWNALTNRPKEAAYRAPGAPQAIYAVESVVDELCQKLALDPLEVRLLNAARE-GTRSSYGPTFEAIGLEATLEAAKAHPHYAAP----AAGQGRGLSCGFWFN---------FGGNTSVSLTINTDGTVGITEGNPDIG-GSRAAISQMAAEELGIPYEQVRTVIADTSSLGHNDVTDGSRVTFAVGLAVIKAARDAIAKMCARVARIWGIDPEAVEWVDGAARPTGPNAGTMTLAEIAALSFKTGGPIAGHHESNADG----------------AGVSFGVHLVDVEVDRETGATKVLRYTVFQDAGKAVQPDYVEGQMQGGAVQGIGWALNEEYIHDAGHLLNPGFLDYRVPVASDLPPIEAVILEIPNPGHPYGVRGVGETPIVPPLAAIANAVSRAAGVRLTALPMSPPRVLKALTAQ---G
MKVLVPVKRVIDYNVKVRVKADGTGVDLANVKMSMNPFDEIAVEQAIRLREAGTASEVIVVSIGVKQAQETLRTALAMGADRAILIEAASDVHTDIEPLAVAKLLAAVVRDEAPGLVLCGKQAIDNDMNATGQMLAALLGWSQATFISELAIEGDHALVTREVDGGLQSIRVTMPSIITVDLRLNEPRYASLPNIMKAKKKPLEEKTAADYGVDVSPRLSVLKTTEPAGRKAGVRVASVADLVAKLKEAGVLMNDKIRKFKQVGTRPARPDGDDKVTGRALYGADTVAPGMLMAAVLRSPHAHAQIVSIDISAALAHDGVKAVVTGADLVAQDEGSLR-IQENCLATTRVLYDGHAVAAVAALTLKAAQEALKLIKVEYSALPHVIEVDDAMRADAPIVQSGRAQNVTYHCQFGHGDLDVGFALADEIVTRSFKTAATHQGYIEPHACLAQMTT-DGKAELWCCTQGQYNVRDICSALLGLEGSQLRVTASEIGGGFGGKTNVF-IEPLALALSRKSGRPVKLVMSRSEVFRATGPTVSSSIDVKIGMTRDGRITAGRAELRYSGGAFPNET----SMGAQSAFAAYDMAAVETLGWNVLTNRPKEAAYRAPGAPMAIYAVESVVDELAQILNLDPIDVRLKNAARK-GTKSSYGPTFDDVGLVATLEAAKAHPHYQAP----GPNQGRGLSAGFWFN---------FGGNTCVSLNVNTDGTISVIEGNPDIG-GSRASISLMAAEELGVPYEKIRTIIADTASLGHNDITDGSRVTFSVGLATIKAAQDAIQKMCGRAAQIWGIDADAVTWEDGAAVPAGENAGKLSLAEIAAVSFETGGPIAGHFEVNADG----------------AGVSFGVHLCDAEVDHETGATKILRYTVFQDAGRAVHPSYVEGQMQGGAAQGIGWALNEEYIYGKGRLQNSGFLDYRIPVASDLPRIDTVILEIPNPGHPYGVRGVGETPIVPPLGAVSNAVSRAIGKRLSQLPMSPPRILQAILK----G
MKVLVPVKRVIDYNVKVRVKADGSGVDLANVKMSMNPFDEIAVEEAIRLKEAGKAEEVVAVSIGVKQAQETLRTALAMGADRAILVVAADDVHTDIEPLAVAKILAKIVEEERPGLVLAGKQAIDNDMNATGQMLSALLGWSQGTFASELDIDGDSAVVTREVDGGLQTIKVKMPAIVTVDLRLNEPRYASLPNIMKAKKKPLDEKTADDYGVDATPRLEIVKTSEPAARAAGIMVGSVDELVAKLKEAGAVME-----KFGKSQPVTRVEDVRFLTGEGRYVDDIAPADALHGVVFRSPVAHASITELNVDDAREAPGVQMVLTLADLEAAGGSKGAAPERPVLARDRVRFVGEPVAMVFAETLQQARDAAELIEFDYDDLPVCLG----LEESETAIHEEA-GNLAYHFGMDAAATDAAFAAAAHVVSLQIDDNRVIANSLEPRGCYAEPE--GERLHVAINGQGVWGFKQTIAKALGLDPEALRITNPDVGGGFGMKAQDY-PYVICAHAARALDRPVRWMADRTESMLSDNAGRDLTSLAEMAFDDNHRILAYRVTTRNNLGAYNSGFQPIQELFSKVLMGTYDVQAAYMSVKGYFTNTVQVDAYRGAGRPEAIYVLERLMDRAARELGVDGWELRRRNFIPA-AKFTVTGELYDVGDFDRVLSHAEASCDRAGFAARKGKLRGIGLCYYIESILGDPS--------EGARVTFDEDGGVSLFVGTQSNGQGHETVYARFLADQTGIPMERIRVVQGDSDLIAKGGGTGGSRSVTVQANVTLTAVAGMVAAFTPFLADSMGVEESAVRFDNETFRAEGS-NLTPTMLEAAEMARGRDDLLRHEARDRLPG----------------RSYPNGAHVAEVEVDPETGTVTVERYTVVDDFGNLINPLLAEGQVHGGVAQGIGQAVTEHVVHDEGQLLTATFMDYGMPRADILPMFRFETEPVPSTANPMGMKGCGEAGTVGAMAAMGNAVQDALGVRQADMPFTPLRVWSMLRDASTAA
MKVLVPVKRVIDYNVKVRVKADGTGVDLANVKMSMNPFDEISVEQAIRLKEAGQVDEIVVVSIGVKQSQETLRTALAMGADRAILVVAADDVHNDIEPLTVAKILKAIVDEEQPGLVLCGKQAIDNDMNATGQMLSALLGWSQATFASKVEIDGDSAVVTREVDGGLQTIKVSMPSVVTVDLRLNEPRYASLPNIMKAKKKPMDEKTPADYGVEIGNRLEILKTVEPAERAAGIKVDSVDELVAKLKEAGAVMALKPQQFKVVGTRPLRPDGIDKVTGRARFGADMSAPGMLVGLVLRSPHPHARIRSIDTSAAEALTGVHAVVTRADFGPPSAPGVA-VLDNCMAGEKALYDGHAVAAVAAISGKVARQALKLIKVDYQPLPHVTDVDAAMVAGAPALHEGRAPNVMARHEFGHGDIDAGLSQADRVLERTYRTEATHQGYIEPHACLATMNA-DGQADLWCCTQGHYMVRNTCAAILGIEQGQLRVTASEIGGGFGGKTTVF-LEPVALKLSQKSGRPVKMVMSRSEVLRATGPTASSSIDVRIGMTRDGRITAGFAELRYQGGAYPGSP----DMGSMSAFAPYDLENVRTVGFDVVTNRPKQAAYRAPGAPMAAFAVESAIDELARSFSLDPLEVRLKNAARE-GTRASYGPTYPAIGLEATLRTAKDHPHWSAP----GPNQGRGVACGFWFN---------FGGDTCVSLNITPDGTVTLSEGNPDIG-GSRASMSMMAAEELGIPYDRVRTVIADTGSLGQNEVTDGSRVTFAVGLATIEAARAAKREMCKRAAQVWGIDEDAVIWEDGAARPAGPNAGQMSLAEIAAIASNTGGPIAGHFEVNAEG----------------AGVSFATHMVDTEVDPDTGAVKILRYTVFQDAGKAVHPSYVEGQFQGGAVQGIGWALNEAYIYGEGILQNPGFLDYRIPVASDLPMIDTVILEIPNPGHPYGVRGVGETSIVPPLAAVANSVSDAAGVRMTSLPMSPPKLLAAIRSGQ--S
MKVLVPVKRVIDYNVKVRVKADGSGVDLANVKMSMNPFDEIAVEEAIRLKEAGKADEVVAVSIGVKQAQETLRTALAMGADRAILIVAADDVHQDIEPLAVAKILKAVIDEEQPGLVLAGKQAIDNDMNATGQMLSALLGWSQATFASGVEIEGDTANVTREVDGGLQTIAVKMPAIVTVDLRLNEPRYASLPNIMKAKKKPLDEKTAADFGVDITPRLEVLKTSEPAERKAGIMVGSVDELVEKLKEAGVIMT-----KFGSSQPVTRVEDTRFLTGRGRYIDDTAPEGALRAVVVRSTQAHGEITMLNASEARAAPGVRAVYTAEDLAAQGGSKGAAPDRTILAEGRVRFVGDPIAFVVAETLDQARDAAELIEVDIDDLPVKLD----LAPGGPAIHSEA-ENVAYDWAIDANATEAALATAAHRVTLTTHDNRIIVNSLEPRGCYAEMD--GDRIHLALNGQGVWGPKRDLAKWFGWEAGRVHVTTPDVGGGFGMKAMGY-PQFLVSLAARDLGQPVHWMAERTESMLSDNAGRDLDVTCELGFDDDYKLTAYRVDSISNLGAYNSQFQGIQSLFSKVLTGTYDIQTVFMRNRGVYTNTTQVDAYRGAGRPEAIYALERAMDYAARELGLDPLELRRRNFIKP-DQFSATGELYDVGDFPKLLDRAVIEADLAGFEDRRGRLRGLGVCYYIESILGDPD--------ETATIELTETG-ARVYVGTQSNGQGHETVYAQLLHDQTGLPLEAIEIVQGDSDRIATGGGTGGSRSVTVQGMAMRSAGTALIGGLTEFLAEEMDQREISFDAEEGVFRAPGS-NVVVTLIEAADRARGKAELCSATRHEELPG----------------RSYPNGCHVAEVEIDRETGDTRVVRYTVVDDFGNLMNPRLAEGQVHGGVAQGIGQAITERVVFDEGQLLTATFMDYGMPRADDTPFVAFYTQPVPSIMNPLGMKGCGEAGTVGALAAVANAVQDALGIRQVDMPFTPARVWAMLQDQTAAE
MKVLVPVKRVIDYNVKVRVKADGSGVDLANVKMSMNPFDEIAVEEAIRLKEAGKADEVIAVSIGVKQAQETLRTALAMGADRAILVVAADDVHTDIEPLAVAKILAKVVEEEQPGVVLCGKQAIDNDMNATGQMLSALLGWSQGTFASELDIEGGNAKVTREVDGGLQTISVKMPAIITVDLRLNEPRYASLPNIMKAKKKPLAEKTAADYGVDVTPRLEIVKTEEPPARAAGIVVGSVDELVEKLKEAGAVMG-----KFGNSQPVKRVEDLRFLTGQGQYIEDAAPAGALRAWVLRSPVAHGVITALNVEDARACEGVHAVITLADLEAAGGSGGAAPERPMLARDRVRYVGEPVAVVIAETLDQARDAGELIELDIDDLPAKLD----VLPGGEPLHAEA-DNRAFDWGMDEAATAEAFRTAAHSVALQVDDNRIIVNSMEPRGCFAEWA--GGRLHFTFGGQGVWVIKSQLAAKFRLDEADVKVTIPDVGGGFGMKAFPY-PYFAVAQAARALERPVFWIADRTESMLSDNGGRDLTSLAELAFDEDLKITAYRVSTRCNLGAYNAHFQPIQQLFSRVLAGAYDIQTAWLQVEGIYTNTTQVDAYRGAGRPEAIYVLERAMDRAARELGVDPLELRRRNFIKP-AAFTVTGETYDVGDFGKVLSRAADEADLGGFAARRGKYRGVGVCYYIESILGDPS--------EGAEVEFLEGGRVNIYVGTQSNGQGHETVYAQFLADQSGIPADHIQVIQGDSDRIATGGGTGGSRSVTTQANATLAAVEKMIAAFIPFLAEEMGVEENEIEFDGDTFRAPGS-NLTPTMLEAAEMARGRLDLQRHAARARLPG----------------RSFPNGAHIAEVVIDPETGQSDVERYTVVDDFGNLINPMLAEGQVHGGVAQGLGQAMLERVVYDAGQLLTASFMDYALPRASGVPMIGFTSEPVPSTQNPMGMKGCGEAGTVGALAAVANAVQDAVGVRQVDMPFTPQRVWEVLRDVSAAE
MRVLVAVKRVIDYNVKARVKSDHSGIDLANVKMSMNPFDEIAVEEAVRLKEKGVATEVVAVSIGLLQAQETLRTALAMGADRAILIDAGD---RDLEPLSVAKVLRQLVAGEAPDLVVMGKQAIDGDNAATGQMLAALLDWPQAAFASDLAVAAGSATVTREVDGGLQTLKLELPAVVTADLRLNEPRYASLPNIMKAKQKPLQVRELASIKVDVSPRLKVLKVAEPPVRAAGVIVESAADLVSQLKKAGVLMSKAQLRPQSIGTSIPRREDPGLLTGRARYIADIVLPDMLHVAILRSPVAHGRIRHIDTAPALAMPGVELVWTGQDSGARC--GFVATIQPLLAYDEICFVGESIAVVVAHSRAQAEDALERIEVDIEELPVVTDVVTAIGTD-DLANAAV-ANLVYRSHRVADPVEDVFAQAALSVEGRFLTPRINASPMETRGFVARHEWTTNMLTCWSATQMPSFIKTMTAIFLQFPEQNIEVITPMVGGGFGQKAHLH-PELLTCLLSIELGRPISWIEDRQENLFRAPQAKQQINEIALALDDQGRFLALRDRVTTDSGAYNSLPPLVEHSGMLVVADPYKIELLSAESFSVTTNKCPIGAYRGVGFTAPTLAREVLIDRAARKLGLSPFEIRRRNVLRQ-EDFTRAGMTIREGTFLETVDRLEAMVGYEDFRERQGRLLGLGISIFSEISGIGTRALYPLTSHDTATVRVEPTGKVTVTTGIVTSGQGNPTTLAQIAADAFGVSVDDVTILAGSTNHA-VGFGNVASRSAVFGAGTIGRAAEIVRGRMRAVAARLLQASPDEIEMSGGMIHVRDDPGRKMPFAAVAGAAYNFDPALEATAAFDPSD----------------IVLANGGHAVIVEINIETCLARVEKAYAVEDCGRMVNPMIVEGQIRGGLAQGVGMILLEELVHDEGQLITSTFQDYLLPTSLDIPDIEISHLETPSSLVPGGIKGMGESAMISAPAAVAGAVNDALDAKIEQFPASPQRIFEALSKAGPDR
MKVLVAVKRVVDFNVKVRVKSDNTGVDIANVKMSMNPFDEIAVEEAVRLKEKGVATEVIAVSCGVAQCQETLRTAMAIGADRAILVETAD----ELQPLSVAKLLKAVVDKEQPGLVILGKQAIDDDCNQTGQMLAALLDAPQATFASKVEVADGKAKVTREVDGGLETVSVTLPAVVTTDLRLNEPRYVTLPNIMKAKKKQLDTLKPADLGVDIKPHLKIVKVTEPPKRSAGIKVPDVATLVAKLKEAKVIMSDLATARFGSGRAVPRIEDEGLLKGLGRFTDDLLPAGTLRVVFVRSPYPHARIVSVDTAQARAMPGVALVASGADLARAGGAPGASPQRPVLAHERVRFVGEPVAIVVAQSLQQARDAAEAVGVEYEELPQVVDVRQAVDGGIVAICDQA-DNIAAESRYDAAAAQAAFAKAAHVVALDVENQRVVALSLEPRAVLAQVA-EDGRLALRMSTQMPSGVRNAICDSLGLRREQVRVTVGDVGGGFGMKTGAY-PDLAIAWAAWQLKRPLKWAADRSEEFLSSHHGRDVRQHAELALAADGRILALRLRSLANVGAYATGTTAIQLIGPWVQTSVYDIPCIDFHFGAVLTNTAPTGAYRGAGRPEAIYLIERLMDEAARRTGIDRTLLRRRNFIRP-EQMNPMGQTYDVGRFEHVMDQALRQAGWAGFDVRAGKWRGLGLATFLEWTGGNAL-------EERVTVSVLPDGVIEVFSAVNQMGQGIATTLAQLVVDVFGVDIDQVRVVMGDTDR-GDGFGSAGSRSLFTGGSALRAGAEKTLDAARELAARELEASAADLEYVAGRFSVRGT-DLAVDLFALAGKQP----RIHLESTTAVAG----------------PSWPNGCHISEVELDPATGEVQVVAYSSVNDVGRVVNPTIVRGQLEGGAVQGIGQALSERMVYDAGQPITGSLMDYAAPRFDAVREFVTRMESTPCRNNPLGVKGVGELGTIGATPCVVNAVADALGAPRLQMPLSPARVWGLLHEA---D
MKVLVPVKRVVDYNVKIRVKSDQSGVELANVKMSMNPFDEISVEEAVRLKEAGKATEIVVVSVGPQQAQETIRTALAMGADRGILIKTDD----TVEPLGVAKLLKAVAEEEKPDLIIVGKQAIDDDCNQTGQMLSALLGWSQGTFASKIDIEGDKAAVTREIDGGLQTIKITMPAVVTSDLRLNEPRYASLPNIMKAKKKPIDTKEPGDYGVDITPRLEVQKVAEPPQREAGIKVETVGELVSKLKAGVIGMV-----KFGVGQSVRRVEDDRLITGGGRYADDFRAPGQAYMVVVRSPYAHAKILSIDTESARAAPGVVDVLTGQELQEAGGSPAFKTTRHVLAVDRVRHAGDAIAAVIAESEAEARDAAELVMIDFEELPVVVDTEKAADPSSPAIWEEA-SNLAYDWGKDEEAARAAIANAHHVTKLKLINNRIVVNAMEPRAALGMYDKEQDRYTLHVPSQGVHGLRDRIANTLKIAPEKLRVITEDVGGGFGMKTFAY-PYPLVLYAAKKLGRPVKWTADRAESFLSDTQGRDHVTEAQLALDAEGHILGIYIDTIANLGAYQSQFAFIPLAPRDMQAGVYKVPAIYNHVRAVLTNTVPVDAYRGAGRPEASYLIERLMDKAGYETGLGPIEIRRRNFIPA-EEMQKPSLPFDSGDFNRNLNDALAKADYEAFEKRRGKLLGLGLCYYVERTAAGMS--------EFAQLAVDAEANVHVYTGSQTNGQGHETVWTQFISSRLGLDADQIVVHSGDSDVLPGGAGTGGSKAVYMSTGALGVASDTLIEKGKQIAANELEAAVADIEYADGEFAVVGT-DKRIDLFEVARKAETDSAALEAAGEYKEAG----------------NSYPNGAHICEVEIDRDTGDFEITRYIAVDDFGHVINPMIVAGQVHGGIVQGLGQAMGERTVYDEGQLLTGSFQDYWMPRADDLPFFDTSYNEIPSKSNQLGVKGAGEAGTVGAPSAFINAVLDALGVENIDMPVTPYSLWKALHGAEKAA
MKILVPVKRVIDYNVKVRVKADGSGVDLANVKMSMNPFDEISVEEALRLKEAGKASEVVVVSIGPAQATETLRTGLAMGADRGILVKTDA----TTEPLAVAKILKKIVDEEQPGLVILGKQAIDDDCNQTGQMLAALLGWGQGTFASKVDLGDGTVDVTREVDGGLQTVKLKLPAIVTTDLRLNEPRYASLPNIMKAKKKPIDEKTPEDYGVDVSPRLSVVKTAEPAARQAGVKVGSVAELVDKLKEAGVLMSV-----LRIGEAVPRLENRDLVTGMATYTDDLAFDDEAVMVIVRSPHAHAAIRAIDCSAARAMPGVLAVLTAAEMQEDGGAPMFVPDFYPLVIDRVRAIGDPVAVVVAETREQAEDAAERVVVDYEDAEAAIHPRAAVEASAPLVWEAA-SNRLFSTSFDRAAREAAFAAADHVVTLSYRINRVTANPLEPRAMIARHDPATDETTFWTGTPAANRTRELLAEQNFPGTAPIHVVSTNCGGSFGMKNSPS-RSALTVWAARRTGRTVRWLSTRTEGHLGDAHARDWDVTVSLALDADGTFRAVHSESYVNLGAYLGSTALVMVSYHGGMAGMYRTPVVTADVHGVLTHTQPLAPYRGAGRPESLFAIERIIDYAAATLGFDRIELRRRNLIRP-DEMTGLHYVYDSGDFPAVMERALELADHAGFEVRRGCLLGFGLANGIEIANNGPG--KLPPVPEFAQIVFEADGRPIVRIGGGEGGQGQKTVFSQIAGSLLGLDVDRFSFEIGNTRRVEKGVGTFGSHTSGAAAHSLADVAEQVKTKGRALLAAAWSVSADEIAYEDGVFRHAGG-NRFKDLEELAR---DNPGALDSKAFVPADG----------------CTYPNGTHVCEVEIDRLTGQARITRYVVTDDVGTVINPLLLKGQIHGGVAQGVGQALMEDIVYEGGQMLSCSFMDYAMPRADHFPPLKVEPMPTPTAANAIGAKGAGEAGVVGAIPAVINAVCHALGIHHVDMPATAQSIWRAMRAAS--D
MKILVPVKRVVDYNVKVRVKSDGTGVETAGVKMSMNPFDEIAVEEAVRLKEKGVATEIIAVSMGVAQCGETIRTALAMGADRGILVETDA----DLQPLAVAKMLKVLVDREQPTLVVMGKQAIDDDMNATGQMLAALLGWAQGTFASKVAIEGDKATVTREIDGGLETVALKLPAVVTTDLRLNEPRYASLPNIMKARKKPIETIKPADLGVDPAPRLTVIKVAEPPKRQAGKKVGSVAELVAKLKEAKVIMTE-----PPLGAALPRREDARLLRGLGRYVEDIAVPGCLYAAFVRSPHASAVIDRIDATATRAVPGVVAVLTGADLATLA--GLYPVEMPPLPIHAARFAGDPVAIVLAEDRAAARDGAEAVEVAWSPLAAVTSVATAAAAGAPRVDSAL-SNLVSRQGYATPGLADAFPAAPRVVTARFGQQRQTHAPLEPRGCIALWDEGRAHLTMRIGTQAPHPYRTALAARLGLRESQVTIDCPDIGGAFGQKIVVL-RDLAVAAAARLLRRPVRWHEGRGENLIAALHAREDTVATRAAVDDDGTILALSCEIDADFGAWCFFPANYMRVIALILPGPYRIAQYGYDVRVWLTNKAPSGPMRAPM-AITSWVMDGTLDAVARALDRDPLEVRARNLLRP-ADLTATGERYDAITPAATQDAAATAIGYAAARARQGPLLGIGLCNVVESTTYGSA-FIPGSGHEAASVRVEPSGAVIGSCGLMGSGQGYETTLAQALAAGLGAAPDDVVVQLGHTDIAPYGMGSRGARGATAGGGALFLAGQRMRAKVLAIAAAMLGLAADALTLRDGVVLRRDDQPAGLTLADIARLAYGVEPGLHVVLAYDPPA----------------MTYSNSTHACLVEIDRATGTPRILRYVVAEDAGTRINPLVVAGQTQGATSMGLSGALMEHAAYDAGQALAGSFMDYAVARAADLPDFDLHHLDTASPATPAGIKGMAEGGTMGAIGALMNAVNDALGAHLDSGPATPARIWQALRAAG-AV
MKLLVPVKRVVDYNVKVRVKSDHSGVELAGVKMSMNPFDEIAVEEAVRLREKGIATEIIAVSMGVAACQETLRTALAMGADRGILVETDA----ELQPLAVAKLLKALVEREQPRMVIMGKQAIDDDMNATGQMLAALLGWPQGTFASKLTIDGDHATVIREIDGGLETISLTLPAVVTSDLRLNEPRYASLPNIMKARKKPIETIKPADLGVDPAPRLTTVTVMEPPKRQAGIKVGSVHELVEKLREAKVIMDR----MLNHRPTQSERDRTRWVTGAGRYTADIAVPDALSATFLRSPHAHAEIVSIDIGAALAMPGVIAVLTGADCADAGGPPLIVPFRPVLAHQRVRHVGEAVACVIATSESAALDASEAIAVTYRDLPAVIGIDAAGKADAPAVHPQA-GNLAFAHQADAAAVRAAFDAAETIVATAFDLPRLAPTTMELRGIIARYDEAAGIYHLITPHQGINEIRADLAAVLNVPEARISIELPDVGGGFGARSPAY-PHAALLLAARRTGRAVRWVASRSESFLTDYYGRSTRLAGRLALDAAGRFTGLEITYETDLGAYITTVAFVNHNPLMSGSGTYGISAIAANFRQYFTNTGPIGPYRGAGRPDVALLIERLVDRAATALGADPLELRRLNAIPR-TAFTALGSTYDSADYAALIDAAHQASDWDGFAARRGRLRGRGVALFTEIAGGGAA------TRDEARVVLGVGGRARIETVTGGSGQSQAETYAFILAERLGMDPADIELAASPAHSTLNGGGSIGSRSTLSAGSAIADAGDQLRRHLLAAAGLRANAPPAELIMAGGAICRPDG-SVVLTLAEAIAAA---DAPLDVVGAV-PVS----------------SSFPSGCHVAEVEIDPQTGLAVLVSYVAIDDSGVVLNPIVAEGQIHGGIVQGLGEVFGEAMQYDEGQVLTGSFMDYTMPRAADVPNFVTEDRPTASPNNPLGVKGLGEAGTTGALAAAANAFADALGAELPAFPCTAHSIWRSIRTAG--A
---------MVDYNVKIRVKADGSGVETANVKMSMNPFDEIAVEEAVRLKESKAATEVIAVSMGVQACQETLRTALAMGADRAIHVLTDA----DLQPLAVAKALKAIVDKEQPQLVIMGKQAIDDDANQTGQMLAALLGWAQGTFASKVVPAEGAVTVTREVDGGLETIELKLPAVVTTDLRLNEPRYASLPNIMKAKKKPIETVSPADLGVDPAPRLKTLKVVEPAKRSAGIKVKSVQELVEKLKEAKVIMAA----EFGVGASIERLEDDRYLRGRGRFVADIQMPGMLDIAFVRSPVAHARIRSITKPETGGD----GVFVAADLAGVS--GFRSSIQPILAHDKVRHVGEPIAACVATSRARAEDLAELVTVEFDELPAVSEMTRARDADAPLLHEDW-ENVFLETAVDT-NFAASIASATVVIKRTYRTARQCMAPMEGRGVVAVWDNQAEQLVLHTSTQMPHIVRTGLSASLGLDHSRIRIVAPDVGGGFGYKGILL-TEVCAAWLAMKLRRPVRWIEDRREHLTGGANCREHHYEITGYAAADGRLLAVDCEAIVDSGAYSIYPACLEAQVASILPGPYRMDGYRCRTWSVASNKPPILPYRGVARTGVCFAMEMLMDGLAHELGIEPWEIRQRNLAEP-HQMNITNKYFDSGDYPEALRRAVEAIDIAAIRRRQGRRIGVGLSIFCEQGAHGTSVYPMVPGFEQATARLTPDGGLEIRVGIQSHGQGLETTLAQIAYEELGIKPEAVRVVHGDTALTPYSTGTWGSRCIVMAGGAVAAAAAKLGDRIRHIAGHLLQAAPDSVILADGVAR--AG-AGEIPLREIGRLWYVDPGGLEVTQGYRTVR--------------DTGTFSYACHAVTVSVDLALGDVKLLDYVIVEDGGVLINPMVVDGQVLGGAAQGIGTALYEEMRFDGGQPMAATLADYHLPGAPEVPAIRILHMETPSPLSRFGQKGIGESGAIGPPAAIGNAVNDALDARIWELPITPERVLAAVAEAEEAA
MKVLVPVKRVIDYNVKVRVKADGSGVDLANVKMSMNPFDEIAVEAAIRLKEAGQVDEIVVVSVGVAKAQETLRTALAMGADRAILVEATDDVHTDIEPLAVAKVLKALVEEEQPGLVICGKQAIDNDMNATGQMLSALLGWSQATFASELAIEGESATVTREVDGGLQTIKVKMPAVVTVDLRLNEPRYASLPNIMKAKKKPLDTKTPSDLGVDVTPRLSVVTTTEPAARAAGVKVGSVDELVLKLKEAGVIMS-----GFGTSQAMRRVEDLRLLTGGGQYVDDIAPRDALFGFVFRSSVAHGEITTLDVSAARAAPGVVMVLTAEDLAAAGGVKGAAPKRPLLAEGRVRFVGEPVAFVVAETLDQAKAASELIVFDFESLPVKLD----VAPGGGVLHAEA-GNVAYTWETDADAVDRAFEAAAHVVELTVDDTRIIANSLEPRGCFAEIE--DGGIHVCVNGQGVWGPRDDLAKFLGFTKDEVRVTNPDVGGGFGMKAMSY-PTFIVAHATHALGRPVRWMAERTESMLSDNAGRDLICTARLGFDADHKLTAYSMDSVANLGAYNSGYQFIQELFAKVLPGVYDVRDVFMRNVGVYTNTTQVDAYRGAGRPEAIYVLERAMDYAARELGVDPLALRRKSFIPT-EKFSAVGEIYDVGDFDRVLSRAEQEADLAGFAARRGKLRGVGLCYYIESILGNPE--------ETAMVAFEEPGIATLYVGTQSNGQGHETVYSQFVYEWLGIPPENVKIVQGDSKRIAKGGGTGGSRSVTTQGTATKAASEAVVARFTPFVADLLEVEADTVSFGEGSFRSDGS-NRVMTVLEAADEARGREDLLRTSETTTLPG----------------RSFPNGCHVCELEIDKDTGVVTVEKYTVVDDFGNLMNPMLAEGQVHGGVAQGVGQCLSEAVVYDEGQLLTATFMDYGMPRADNLPMIAFYSEPVPSTANVLGMKGCGEAGTVGAIAAVGNAALDALGLRKVDMPFTPARMWAMLREAEAAE
MKVLVTVKRVVDYNVKVRVKSDGSGVELANVKMSMNPFDEIAVEEAIRLKEAGKATEIVAVSIGPAQAAETIRTALAMGADRGLLVKADG----VVEPLAVAKILAKVVDEEKPGLVIMGKQAIDDDCNQTGQMLAALLGWPQGTFASKLEMSDEGEVVTREVDGGFQTVALKGPAIVTTDLRLNEPRYASLPNIMKAKKKPIAEKSPADYGVEIAPRLEVLKTVEPATRKAGVKVGSVAELVAKLKEAGVLMES----KFGKSQTVTRLEDVRLLTGHGRYVDDIVPEGALYAVFLRAPYAHAEIRALHVEEAKAAPGVHAVLTVADLEAAGGSRGAAPLRPLLAKDRVRFVGEAMAVVVAETLNAARDAVEMIEFDLDEEAPHLA----VSPGGPDIHPEA-DNVAYDYLLDEDAVNAAFDAAAHVVSVEIPDNRIIVNSMEPRGAFAEWQ--DGRVHLCVNGQGVWGQKTKLARMFHLPEDAVRVTNPDVGGGFGMKGFTY-PYYVIAQAARVTGRPVRWMSDRTEAMLTDNAGRDLTSTVELAFDADYRITGYRVTTLSNLGAYNSEFQPIQQLFAKVLTGTYDIPAALLQVKGIYTNTTPVDAYRGAGRPEAIYALERAMDYAARALGVDPWDLRRRNFIAA-DAFTPSGELYDVGDFVRVLDRVRTVADVSGFAARKGRLRGLGLCYYIESILGDPT--------EGADVEFCADGTVNLYVGTQSGGQGHETVYAQFLSDRTGIPVEKIRVIQGDSDRIAKGGGTGGSRSVTTQSNATLATVEKMVAAFTPFLADEMGVEADKVDFDGETFRAPGS-NLTPTLLEAVEMARGRQDLLRHKAEYTLPG----------------RSYPNGAHVAEVEIDPETGKTAVVKYAVTDDFGNLMNPRLAEGQVHGGVAQGIGQAICEEVGHDAGQLLTASFMDYAMPRADDMPFLTFTTESVPSTANALGMKGCGEAGTVGALAAVANAVQDALGVRRADMPFTPKRVWQMLQGN---A
MKVLTAVKRVVDYNVKVRVKADQSGVDIGNVKMSMNPFDEIAVEAAVRLKEQGVATDVVAVSCGPAQSQETLRTALAIGADRGVLVQADA----ALQPLAVAKLLRAVVQTEQPALVILGKQAIDDDACQTGQMLAALLGWSQATNASAIEIDGGTARVTREVDGGLEVLALTLPAIITADLRLNEPRYVTLPNIMKAKKKPLDVVTAESLGVDPASRLQTLSVQEPEARAPGIKVADVATLVDKLKEAKVIM----------GARVPRKEDARHLHGKGNFVADMAMPGLSEVAFLRSPLAHARITAVRVADQIAG----NVFLRQAMPDAR--TYQASAQPPLASGKVRFVGEPVAMVFAPTRAEAEDYAELIEVDYDDLPVYADVDSAQAAQGDLLHEQW-DNVFVTLNADK-QFDEHAAQAEVVVRRKIDLARQCMVPMEGKAVLAYWDHQADQLVVVSATQVPHMIRSVLAQCLDLEQGRVRVVSPDVGGAFGYKCVLQ-QELCVAWLAKTFKRPFRFIEDRREHLTAGANSREHHYEMVAYADRRGRLLALDAKITIDGGAYSVWPIGLEGQAIGNLPGPYAFKGYRCVTRAVATNKPGFVPYRGVARTGVCFAMELTMDAIAREVGREPWEVRLENLVQG-EQMNVTGKHLDSGDYPASLQQAMDMIDVAAVRERQGRLIGVGLATYTEQAAHGTSVFPVIPGFDQATARVTPDGGLELRVGVHSHGQGMETTFAQIANEILGVDVGSIKLLHGDTGQTPFSTGTYASRSLVMSGGAVSQACKRLLPRLTHIGAHLLQADPASVSWNQDRLE--AG-GKSVSVKDVADAWYVDPAGLEVTVGYKPKV--------------DTGCFTYATHAAVVAVDPGTGGVEILDYVVVEDCGTMINPMVVEGQTIGGVAQGIGTAFYEETPYDEGQPLASTLADYMLPGATEVPNMRLHHFETPSPHTEFGAKGMGEGGAIAPPAVLFNAVNDALGAELLRTPLSPTRVLAAIAQGVVMA
MKILVPVKRVVDYNVKIRVKPDGTGVELANVKMSMNPFDEIAVEEALRLKEAGKAEEVIVVSIGPAKAEETLRTGLAMGADRAILVETDQ----PVEPLAVAKILKGIAEAEAPGLVIMGKQAIDDDSNQTGQMLAALLNWGQATFASKVEIGEGSAKVTREVDGGLQTVEVKLPAIVTTDLRLNEPRYASLPNIMKAKKKPLDKKTPADFGVDTTARLTVLKTEEPGGRKAGIKVASVAELVEKLKEAGVLMTMAPDTTAFIGQPHRRQNALRHLAGRGRFTTDLVLPRMVHAAFVRSPVARGQILAVDVEQASQAPGVICVLTAADLNPLC--RMASPPQNILAETHVVWAGQPVVMVIASSRAQAEDACELVVVEIEDQEPVVDGAAALALGADTASPGL-SNLCYETVLETADVDAAFAKAACVVDGEFSFGRHTAVTLEPRAVVADFDPSTGQLTVHQGTQTPYQFQDVYARHFGLNEGQVRVIAADVGGSFGMKLHVY-HEMATVAASKLLGRPVRFVADRLESFLSDIHARDHKVRARMAVDANGIITAMEVDDLTQIGAFSAYPSAAENQVIRLMGGPYRMQDYRGRLSVVFQNKVQTSQYRAVGHPIACAVTEVLVDGVAEALGQDPLDLRVRNVVPD-DAYSATGYQFEKLSHQACLARLRQMMGYETLRAEQGIYRGIGIAPFIEITNPGAA-FARISAQDGAIVKLTPSGDVQCMISVTEQGQGTETIIAQIVGEQLGVSPERVKVITGDTDTTPVGGATWACRGAGIGGETALRAGRKLRDQILAIAAAVLQSEVVDLRLADASVIDAHTGAVRLSLAEIGRIATGTDNSLTAAQHYAPSG--------------FPFAFTNGVQASHVEVDVETGLVKLLKHWVVEDCGRIINPLLVDEQIRGGVVQGLGAALFEECLYDEGQLTNGSLAEYLVPMACEMPDIVIGHVETPTLDTILGAKGVGEAGTAAAGAAAMNAVNDALKARLMQTPMTPARILAALGH----V
MKVLVAVKRVVDYNVAVRVKQDGTGVELDNVKMSMNPFDEIAVEEAVRLKEAGKASEIVAVSVGPQKATETLRTALAMGADRAILVKTDA----KVEPLAVAKLLKTVVAEEAPDLVILGKQAIDDDSNQTGQMLAALLGWSQGVFASKVETGEGMLTVTREVDGGLQTVELKLPAIVTADLRLNEPRYASLPNIMKAKKKPIAEKTPEDCGVDIAPRLTVLKTEAPKKRGGGVKLASVDELIEKLKEAGVLMSE----AERAVQNFRRRDARDKLMGRTRYTIDRATAGMLHAALLRSDVASGRILRLDTTAAARMPGVRAIVTAADAPGRA--GLGIADHPLLAVDTVRYCGEPIAAIAADTERQARDALAAIEVEIAPLSAVLDMGAALADGAPLVHPEWQGNVAWEASVDRGDVDAAFARDDVVVESAFRVGRQNHLSFEPRAVVAHFED--GRYHIETSTQVPWTVRNTVAALLAVPASSIRVTVPPVGGGFGLKFDCA-LEPFAALLARKSGRAVRLVNSREEEMTTCLFRENAEIRIRSAIAPDGSIAGREAVVLMDCGAYGGEQVFLTTMTAHTLGGNYRLGAVRIVSRAVYTNTAPNGAFRACNGVYNTFALERHTDEIAAAIGMAPDAFRRRNVIGD-GDLGATGQVFEGDVLAPMLAKMEAL------RARTGRLHGRATTVGTWFV---------FTGPSAATVNMNADGTATLVTSGVEIGSGSMQALPQIVAATLGLSPDKVVVRAADTDAAGYDVGVGGGRTTVSLGAASRSAAIEVRTKLLKVASDMLEASAEDLVMEDGRIDIAGARGSGVTIAEVAARAQALLGPVAGTGSFTGAG-TP-AMAGCCAGHEALDIPVFAVHDCDVAVDPDTGHVEVLKYRVVQDVGRALNPSAIHGQIQGGVVQGLGYALHEEADVGRGAIRQTSFETYRVPLAGDVVPVEIELHEGAPSIGPLGTKGAGEVPILNVGATIACAVAHATGKQVRELPLTPPRVLELMLDRATLD
MKILVAVKRVLDYNVKARVKSDGSGVDLANQKLSMNPFDEIACEEAVRLREAGVASEVIVVSCGPAACQETLRSAMAIGADRAVLVETDA----ALEPLAVAKLMQHVAQKEGVQFAIFGKQAIDDDAGQTGQMFGALMGWAQASFASKVQISGDTATITREIDGGLETLAMKLPAVITTDLRLNEPRFITLPNIMKAKKKPMEVIKAAELGIDIAPRTVTLHVSEPPTRKAGIKVADPAELVKRLKEAKVIM---------IGQPLPRHEDQRLITGRGQYTDDMDLPGQAWAAFLRSPHAHARILAVDSSAAHGMPGVIAVLTGHDYVADGTGRIYERRQVPLPTDKVRHVGEAVVMVVAETALQARDAAEAVSVDYEVLPAVVRGDDALAQGAPQLYDDL-HNLCFQTELDRVATDAAFAQAACVVRREFRGSRIVNCQMEPRSAIGHHDAAKDRWLLISGSQGVTRQQLGLADALGVPAEHIRVVSPDVGGGFGPRSSLN-MPVAVLWAARRVGRAVKWTSDRSEAFVSDYQGRDLLIRAAMAFDADGRILALDNHLIGNVGAHAVSY--VPANASRVTTSVYDVPVVALKISAAMSNTVPTGPYRGAGRPETIHAIERVLDIAAHELGIDRIEIRRRNLIQR-DTLSPMGLPYDAGDFVANMERVLQLSDWNGFAARRGKLRGIGLANYIESPVGAPR--------ERIELEMRLDGQLDIVAGTQSTGQGHETTFLQVLTEHLGLPPERMRLRTGDTDFVKAGGGTHSDRSMRLGGTLLVQASAQLLERARAAAAQLLKVNPDRLERHASGFILHRKRDRVVGWSEIAAHVAHSQKKLAAQAEFFGRM----------------PAYPTGAAVCELEVDADTGDVELLRYAAVDDVGRAINPLIIEGQIHGGLAQGLGQALGEHYAIDGGQVLAGSYMDYRLPRAGLLPPLTVELTNDPTHGNPLGVKGGGECGITPATATTFNALADALTREEIPMPATALALWKLIQRPEIHE
MKVLVPVKRVIDYNVKVRVKADGSGVDLANVKMSMNPFDEIAVEEAIRLKEAGVATEIVAVSIGVKQSQETLRTALAMGADRAILIVATDDVHTDIEPLAVAKLLAAVVREEEPGLVLCGKQAIDNDMNATGQMLSALLGWSQATFASEVKIDGAHAHVTREVDGGLQTIKVKLPAIVSVDLRLNEPRYASLPNIMKAKKKPLDEKTPADYGVDITPRLSVLKTAEPAERAAGIKVGSVDELVAKLKEAGAVMAR----ETRFGTAQTRDEDGRLVRGAGCFVADVPAEGALWMEVVRSPYPAGRITALDLDAARAMPGVVCVLSGADQAGLR--DVVPTPFLPMATDRVTWVGEPVAVVVAETAGQASDAADAVVLEVAEAPVVTDARTGAAPEAPRVWPDR-SNIAFTYELDRDAFEAAAARAAHVTRARIEISRVAAMTLEPRGALATCSP-EGHMTLWTGTQAPHRVQGELAHVLDLPLDRIRVRKTDTGGSFGMRNGAF-PDALALLAARATGRPVHWQGTRSEGFLADTASREQSVDAALALDADGTFLALQVDGYAPIGAQMGQMSGHPTSNLPGLAGVYRTPVIHAVMRGVHVNAMHMAPYRGAGRPEAIYVIERMVELAAAETGRDPVALRLRNMIGP-DQMTPHGFTYDSGDFPTALRAALAGADAAGFAARRGRLRGLGIACAIEPAGGGPK----AQLPEYAQLIAGPEG-LEIRTGAGDAGQGHATAFAQIAERLLGWR-GPVTVRGGDTGEIARGTGTFGSRTMGSVGAAMQAGSAQILEAARPEAADLLEVAARDLVFAQGAFRVAGT-DRAIPLAEVTART---GRTFTAEAFVATEA----------------GTFPNGAHVAEVEVDPDTGAVQLAAYTVADDVGTVINPLLVEGQVHGGVAQGLGQALMERIVHDAAALLTGSLMDYAVPRATDLCRIEVLHTPTPTTANPLGVKGAGESGTVGALAAVMNAVCDAIAARRLQMPASPHRVWAALNPTKEET
MKVLVPVKRVIDYNVKVRVKADGSGVDLANVKMSMNPFDEIAVEEAIRLREKGAADEVVAVSIGVKQATETLRTALAMGADRAVLIVAADDPATDIEPLAVAKLLKAVIDAEAPGLVLCGKQAIDNDMNATGQMLSALLGWSQATFASKVEIEGDHALVTREVDGGLQTIRVRMPAVVSVDLRLNEPRYASLPNIMKAKKKPLEEKTPADYGVDVSPRLEVVKTVEPAARKAGIMVKSVDELVDKLKEAGVIMPK----DGGIGDSPKRREDVRFLTGTGRYSDDINIYNQVYAYFVRSDVAHGRIAGIDAEAAAAMPGVLRIFTARDFEG--GSVMNEPKHPVLADGKVRHVGDPIAVVVAETLAQARDAAEAVVIDIEDLPAIMDMRAALTPDAPLVHEDM-TNLCYDWGFNRQAVDDAIAHAHHVTTLELRNNRLVANPMEPRVALAEWNAAADEYTLYTTSQNPHVIRLLMGAVLGIPEHKLRVVAPDVGGGFGSKIFHY-AEAFCTFAAKALRRPVKWVSSRSEAFMSDAHGRDHVTKIELALDENGKFLALRTETLANMGAYLSTFPSIPWLHGTLMAGNYTTPLIYVNVKAVFTNTVPVDAYRGAGRPEATYQLERVVDKAAREMGIDPVDLRRRNFI---TEFTPVAVEYDTGDYHATMDKLLALSDHAGFEARAGMLRGFGIAHYIEACGIAPSNLARAGLYESATVRVNATGSISVMTGSHSHGQGHETTFAQVVGDMIGIDPAQVDIIHGDTARTPMGMGTYGSRSIAVGGSAMVRATEKIIAKAKKIAAHLMEASEHDIELKDGRFTIAGT-DRSVAWGDVTLAAYEIEPGLEETAFYDPAN----------------FTYPSGAYGCEVEVDPQTGKVTVLSFTAADDFGNVINPMIVEGQVHGGLAQGFGQAMMENCAYDAGQLISASYMDYAMPRAADLPMFTVDSTATPCTHNPLGVKGCGEAGAIGSPPAFVNAVIDALGVTHIDMPLTPDRVWEAMQERGRDA
MKVLVPVKRVIDYNVKVRVKADGTGVDLANVKMSMNPFDEIAVEEAIRLKEAGKAEEVIVVSIGVKQSQETLRTALAMGADRAILVTAADDVHTDIEPLAVAKVLAKIVEEEAPGLVIMGKQAIDNDMNATGQMLAGLLGWAQATYANSLDVEGDAATVAREVDGGLQTIKVGLPAIITADLRLNEPRYASLPNIMKAKKKPLDEKTAADFGVDVSPRLEIVKTSEPEERAAGIKVGSVDELVAKLKDAGALMPK----DHGIGAAQKRREDVRFLTGAGQYTDDINTYGQAYCHFLRSDVAHGKITSIDTSAAEAMPGVVRIFTGKDFEG--GEPMKEPAHPVLAQGKVRHVGDPICAVIADTLDQARDAAEAIEVEIEDLPAVVDMKAALESGAALVHDDL-DNLCYDWQFDQEAVDKAFAEAAHVTTLELVNNRLVANPMEPRVALGEYNRANDESTLYTTSQNPHVIRLLMGAVLGIPEHKLRVVAPDVGGGFGTKIFHY-AEAFVTFASRQINRPVKWTSTRSEAFMSDAHGRDHVTKIELALDADNNFIGLRTDTLANMGAYLSTFSSVPWLHGTLMAGNYKTPAIQVNVKAVFTNTVPVDAYRGAGRPEATFQLERLVDKAARELGVDPIKLRRQNFI---ESFTPVAVEYDTGDYVATMDKLEAMIDIPGFAARRGKLRGLGVNCYIEACGIAPSNLARAGLYDAATVRVNATGSISVMVGAHSHGQGHETAFPQVVADMLGIDESMIDIVHGDTSKIPFGMGTYGSRSLAVCGSAMVRATEKIINKAKKIAAHLMEASEGDIELKDGQFTVAGT-DKSVAWGDVTLAAYEIEPGLEETAFYDPAN----------------FTYPAGAYACEVEVDPETGKVTIERFAAADDFGNVVNPMIVEGQVHGGLAQGIGQALLESCVYDAGQLLSASYMDYAMPRAGDVPFYMVDHSATPCTHNPLGVKGCGEAGAIGSPPAVVNAVLDALGVAHIDMPVSPHRVWQAMQ-----G
MKVLVPVKRVIDYNVKVRVKADGSGVDLANVKMSMNPFDEIAVEEAIRLKEAGKADEIVAVSIGVKQSQETLRTALAMGADRAILVIAADDVHTDIEPLAVAKILKAIVDEEQPGIVLCGKQAIDNDMNATGQMLSALLGWSQGTFASELDIESDHAVVTREVDGGLQTIKVKMPAIITVDLRLNEPRYASLPNIMKAKKKPLDEKTAADYGVDVTPRLEIVGTAEPTERAAGIKVGSVDELVAKLKEVGAVMALKSTGFTHVGTTPDRPDGVDKVTGRARFGADITAPGMLHAAIVRSPHAHARIKRIDTSKAEALAGVKGVVTRADFATGLTGENW-ILENVMAGDTALYDGHAVAAVAATSSLIARDAAKLVVVEYEPLPHVTDVDKAMAADAPVIREGAAPNVVRYHESGHGDVEAGFAEADLVVEDHFKTEATHQGYIEPHACLGTLGG-DGKGELWCCTQGHWNVQKICAALLGLETANLRVTASEIGGGFGGKTAVF-IEPVALALARKTNKPVKLVMPRADVFKATGPTASTSMDIKIGMKKDGTITAAQGTFRLQGGAFPGAP----EFTAMCAFAPYALKNVRQVGYDVMSNRPKQAAYRAPGSPMAAFAVESVIDELCNRLDLDPIETRLKNASKK-GTKASFGPTFDRIGLVETLEAAKAHPHYCAP----KPGQGRGISCGFWFN---------HGGETAVSLALSEDGTAQLAVGTPDIG-GSRASMALMAAEELGIPYENIRVTIADTATLGYNEVSHGSRVTYASGLATIQAARDAVKKLCGRAAAKWGIPEDAVKWENGCAVPSGPNAGDLPIAEITKRMGATGGPIVGHFEATPEG----------------AGVSFATHIVDAEVDPETGKTSVVRYTVVQDAGKAIHPTYVEGQFQGGAAQGIGWALNEEYIYGEGRLQNALFLDYRIPVASDLPMIDTVIVEVPNPGHPYGVRGVGETSICPPLAAIANAVSAAAGVRLRQLPMSPPRILEALEQQ-RNG
MKVLVPVKRVVDYNVKIRVKADNSGVDLANVKMSMNPFDEIAVEEAVRLKEAGKADEIIAVSVGPAQAQDVLRTALAMGADRAILITVDG----TVEPLTVAKLLKGVVADVAPELVILGKQAIDDDANQTGQMLSALLGWSQATFASEIELGDGTAKVTREIDDGLQAIEVKLPAIVTADLRLNEPRYASLPNIMKAKKKPFETKEPGDYGVTVERRLNVLRVEEPSQREAGIKVSSAAELIDKLKEAGVIMTL----PNTAVMNLPRRDAKDKLLGRTRYTVDESSHGMLHAAARRSETASGRIVKIDVTPALSMPGVKAIATREDAPGLH--GIGIADHPLFAKDVVRYHGEPLAVVAATTLAQARAAAAAILVEIDPIAPILTMAEALAKDAPLIHPDWAGNIAWEATVVRGDTDAAFARDDVLVEGTYRVGRQSHVPFEPRAVVAAYED--GRFHIHTSTQVPWTVRHVTAKILGVPEAAVHVTVPAVGGGFGLKFDCS-LEPFAAILARKTGRKVSLVNSRREEQMTCLSRENADILIRSAVTPEGDIVGREATVLMDCGAYGGEQVFLTTMTAHTLGGNYRLGSVKIASQAVYTNTPPNGAFRACNGVYNTFALECHTDEICKAIGMDPVAFRRRNVVGD-GDIGATGQVFEGDVLGPMLDLAIDTYGPHER----GRLYGRATTVGTWFI---------FVGPSSATVNLNVDGSATLVTSGVEIGSGTVQSLPQIVAANLGIHPDAVIVKTADTDASGRDLGVGGGRTTVSIGAASQEACAEVRSKLLAVASQMLQTPQDDLVLAQGRVEIRDRPGSGTTIQTVIAQAELEHGPISGSGAFTAPG-IP-AMPGCAAGHDAIDIPVFAVHDCDVAVDPDTGKVEVLAYRVIQDVGRALNPRAIHGQIQGGVTQGIGYALHEEITINAGAFDQTGFSSYRIPTALDTLPIDYHLYEGAPSCGPLGTKGAGEVPILNVGATIACAVANAIGTPVNALPLTAPRVLGLIDGLSFSE
MKVLVAVKRVVDYNVKIRVKADNTGVELANVKMSMNPFDEIAVEEAIRLKEAGTVTEVVAVSLGVAQCQETLRTALAMGADRGILVQSDV----ELQPLAVAKMLKALVEKEAPDLILLGKQAIDDDANQTGQMLAALLGWSQGTFLSKLTLAEGKATVTREVDGGLETLSLTLPSVLTADLRLNTPRYASLPNIMKAKKKPIETLSPADLGVDPAPRLTTLKVEEPASRKAGVRVPDVATLVEKLKEAKVIMPSSAAQRSGIGVSVRRKEDRRFLTGQGTYTDDIVRPGMVHAFLLRSPHAHARIAALDVGPARAAKGVLAVFTGADMAADKGTPMAEPPHPALAVDRVRHVGDAVAVVIARTLAQAKDAAELIEIDYQDLPVVVDPAQALN--SPAIHDQA-GNLCYDWEIDAAAVEAAFARAHHITRLDLINNRLVPNAMEPRSYIGEYDRATGEYTLTTTSQNPHVIRLLMGAVLNIPEHKLRVVSPDVGGGFGSKIYHY-AEAIVTWAAPKVGKPIKWTSDRSEAFLSDAHGRDHVSHAELALAEDGTFLALKVDTIANLGAYLSTFTAVPYLYATLLAGVYRTPAIHCRVRSVFTNTVPVDAYRGAGRPEATYLIERIVDKAAREIGMDRVALRRKNFIPA-DAFTPVALQYDSGDYEATLGKALVLADVEGFAARRGKVRGLGYSTYLEACGIAPSAVARAGLFECAVVRVHPTGSVTVLTGSHSHGQGHETTFAQLVSDTLGLPIENVEISHGDTNKVPFGMGTYGSRSLAVGGEALMKAMGKVVDKARKIAAHALEAAVEDVEFKDGSFTIAGT-DKAMTFAQVALTAYQLEPGLEEQAFYDPMN----------------FTYPGGCHICEVEIDPQTGVVEVVAMTAVDDVGRVINPMIVHGQIHGGLAQGIGQALIEGCAYDAGQLVTGSFMDYAMPRADRLPSFRVDNAVTLCAHNSLGVKGCGEVGAIGSPPAVINAVLDALGVSDIAMPATPFRVWRAIEAARAAQ
MKILVTVKRVVDYNVKIRVKADGSGVELANVKMSINPFDEISVEEALRLKEAGKAEEVVVVSVGPAKAEETLRTALAMGADRAILVETED----QVEPLAVAKIVKGVAEAEQPGLIIVGKQAIDDDSNQTGQMLSALLGWAQGTFASKVEIGDGTARVTREVDGGLQTIDIKLPAVVTTDLRLNEPRYASLPNIMKAKKKPLDRHTPADFGVDTAGRLKVLKTEEPSGRKAGIKVKSVAELVEKLKEAGVLMTV-----STIGNPMTRVDGRAKVTGRARYAADFNQPGQLYAVIVSATVGLGRITGIQAAEVERMPGVVALITHRNAEKLAGIDPATERLHVLQDDTVRFYGQPVALVVADTLDHAERAATALRVTYEARPPLVDP---MDPKAESIVPD--GRVSPD---ARGDADKAVAGAPVTLDATYEMARENHNPMEPHATIAAWSG--DRLTLWSKSQYLVNEQAEIAAVFGMPVENIEVICPFIGGAFGTSLRTW-PVTLAALAARQVGKPVKLVLTRKQMFFTTGHRPRTLQRVALGATNDGKLTGVVHEGTGETSRYEQFMEALT----AVTDYLYSCPNVRTQYRLTELDTGTPNHMRGPGEASGIFALESAMDELSYKLGIDPIELRRRNEPEK-DEAE--NKPFSSRSLMQCYALGAERFGWARRTPEPRLLIGMGAATATYPA---------FHAPANARVRLLADGTVEVEAAASDMGPGTYTSMTQVAAETLGLPPERIRFRLGRSSY-PQTPSHGGSWTMASVGSAIQAACIEAQAQVSRLATADLNVAAGELEWSDGRLRRRGE-TTGISYREIVA---KAGAPIEADGSAQRDPE---------VAE-RYSMHSFGAVFAEVAVDPDVGTIRVRRIVGAYGIGRVVNPLLARSQCTGGMIGGMGMALMERTVLDRGRPVNAHMADYLMPVNLDIPELDAHFVDEVDPHVNLGVKGLGEIALVGTAPAIANAVFHATGTRVRSLPIHIEDVLT--------A
MKILVPVKRVIDYNVKVRVKADGSGVDLANVKMSMNPFDEISVEEALRLKEAGKATEVVVVSIGPKKATETLRTGLAMGADRGILVETDE----TVEPLAVAKILKSIVEAEEPGLVIVGKQAIDDDSNQTGQMLAALLGWAQGTFASKVDLGDGTVDVTREVDGGLQTIKLKMPAIVTTDLRLNEPRFASLPNIMKAKKKPIDEKTPADFGVDITPRLSVVKTEEPPVRQAGVKVESVAELVDKLKEAGVLMNQ-LTPKFGIGAPVRRKEDDALIAGKGIYTGDYRPEGCLTGVMVRSSMAHAKFTLSGLDEIRQMPGVRLVMTHADVASYGGSDYKLPPQELLCSDTVRYVGDAIAFIVADDVQTAKSAAEMVEIDYDPLDVVVDTEKALDADAPLVWPEF-SNVAFVQGQDVDKCAAAFEGADKVVSIKLINNRLVANYMELRGCVAEHEETSDRFTLTLGTQGGHGMRDIICGILKIDPSQLRVVTPEVGGGFGTKAFCY-RYPLTMIAAKALGVPVRWDGDRTEHFIVDAHGRDNVTSADLALDKDGKTLGLRVNLIAAMGAYLHQFPFIPFVGASMSTGLYDIQALDVTVTGVYSHTVPTDAYRGAGRPEAAYLIERLMDKAGEETGLGPLEIRRRNFIQP-YALTQTGRMYDTGDFDGHLTEALKVADWEGFATRQGKMRGIGLCSYVEACAFPGG--------EEATVELNENGSLTLLIGTQTNGQGHATAYGQIIADQFGVDMDAIEVIQGDTDRVRRGGGTGGSRSIPLGLPSVRNATNILADKVKEKAADQLEVGAEDLELVGGNVRVVGT-DRQIALSEIAAAS---GETLTGQDMVKQKE----------------ATYPNGTHICELEVDPETGDVEITNYVIVDDFGVTVNPLLLEGQVQGGTVQAISQALCERTVYDEGQLLTASLLDYQLIRAADLPNIHFQTRNVPSTTNAMGIKGAGEAGTIGGCAAVMNALQRALGVRIIDMPATPLLVWEAIQAAK--A
MKILVPVKRVVDHNVKIRVKPDGTGVDLANVKMSMNPFDEIAVEQAIRMKEAGQASEIVAVSVGPAQAQEVLRTALAMGADRAILILAEG----RVEPLAVAKILQKVAQAEAAGLVILGKQAIDDDCNQTGQMLSALLGWSQATFASKIELADDKAIVTREIDSGLQQIEVTLPAVVTADLRLNEPRYASLPNIMKAKKKPLVQQTPEELGVDIAPRLRVLRVEEPGTRATGIKLATVAELLDKLKEAAVIMNQ-TPKKFGIGAPVRRKEDPALITGTGRYTDDFAPEGTLHAYVLRSAMAHARISVSGLDEARAHPGVAMVLTAADLDGMKGTMHWCPVRPVLCTDTVRHVGDAIAFVVADSVNAAKSAAELIEVDYEPLDVIVDIEEAAQDGATLVWPEH-TNKAFRLGHDEAKTEEAFRNASHVTSIRLVNNRLVANYMEPRACLAEYDADSGRYTLTAGTQGGHGQRDIIAKILGIDPARLRIITPEVGGGFGTKMFVY-RYPLCLFAAEKLRRPVKWTGERMDHFVTDAHGRDNITTADLALDADGRILGLRIHVLAAMGAYLHQYPFIPFVGTSMSTGLYDIPALFVTATGVYTHTVPTDAYRGAGRPEAAYLIERLIEKAGLETGLGTAEIRRRNFVPS-SALTATGRMYDTGDFAGHMDKALEVSDWSGFAARQGKYRGIGLCSYIEACAFPGG--------EEATVELNGNGTVTLLIGTQTNGQGHATAYSQVIAEQLGLDIGQIEVIQGDTDRVRQGGGTGGSRSIPLGLPSVLEASKSLVRKIKEKAADQLETGIDDLELVDGEVRVVGT-DRSVSLAAVAAAA---GEKLAGQEEVKQAE----------------ATYPNGTHVCELEVDPETGDVELLNYTIVDDFGVTVNPVLLAGQVIGGTVQAISQALCEETVFDAGQLLTASLLDYRLIRASDLPDIHFETKNVPSTTNALGIKGAGEAGTIGGCAAVMNALQMALGVEHIDMPATPHRVWQAIQAAR--V
MKVLVPVKRVIDYNVKVRVKADGSGVDLANVKMSMNPFDEIAVEEAIRLKEAGKAEEVIAVSIGVKQSQETLRTALAMGADRAILVVATDDVHADIEPLAVAKILAKVVEEEQPGLVLAGKQAIDNDMNATGQMLSALLGWSQGTFASELDIDGDKAVVTREVDGGLQTINVTMPSIITVDLRLNEPRYASLPNIMKAKKKPLDEKTAADYGVDVTPRLEIVGTAEPEARAAGIIVGSVDELVEKLKEAGAVMALKNNEFKVIGSTPNRPDGLDKVTGRARFGADISVPGMLHGAVVRSPHAHAKIVKIDASKALAMKGVKAVITRADFPEGLEGEDW-LQENAMAGEKALYDGHAVAAVAATSPLAARDAAKLIEVEYEVLLHVTDVDEAMKDGAPAIREGAAPNVVRFFDTGMGDLDKGFAEADLVVERSYTTEAAHQGYIEPHACLGQMGA-DGRGELWCCTQGHWFIRRMSTAVLGVETTNIRVTPSEIGGGFGGKTTIT-IEPLSLALSRKAGAPVKMVMNRGEVLRATGPTSSASMDIKMGMTKDGKITAAHGTFRMQGGAFPGAP----DVTTMLAFANYTIENVHHIGYDVITNRPKQAAYRAPGAPMAAFAVESTVDEMCRTLGLDPIETRLKNASRD-GTRSTFGPKFGPVGLVESLEAARDHANYKMP----GPNQGRGVASGYWMN---------WGGETSASVAMSEDGTVTVSVGTPDIG-GSRASMALMAAEAFGIAYENVRVNISDTGALGVNEPTHGSRATYASGLATIKAAEECITKMCKRAADKWGIDADAVIWEDGSAKPSGPNAGELSIGEICAEMGETGGPISGHYEGSPTG----------------FSGSFGTHVVDVEIDPETGHTTVLRYLVVQDAGKAIHPAYVEGQFQGGAAQGIGWALNEEYIYGEGRLQNPVFLDYRIPVASDLPMIDTVIVEVPNPGHPYGVRGVGETGITPPLPALANAIADATGLRMRGLPMTPPKILAALKAQ-KNG
MKILVPIKQVATLDEDFEFRDDGRDVDPDFLIHDLNEWDNYTLEEAMRLKEGPEGIEVVVATVGPESVDEELRKCLAKGADRAVRVWSDA--LEDADAVGVARVLAALARRESPDLIFAGVQAADHACGATGMALAGLLDLPHAAVVAALDYGSHSATVRRELEGGSASVRIGCPAVLTLQLGINTPRYASLRGIKQAAQRPIEVLDAEALGVTAGSASRVRRMYVP-EKGRAQMIEQAARLAQIIKFGGAAMSE----QTIVGTNAPRVDVREKATGQAQYAGDIQLPGMLYGKVVRCEHAHARVKRLDLSAAAASPGVVRVIGPKDVTPKRMLGD--IDDQPIFTEHVKYQGDAICGIIARSEEAAERAAAKIVVEYEPLPVYLTAEASRAPGAVQFTPEKPGNLAFQNALGGGDVEGAMGEADVIVEDSFYVPKQKQCQMEPHAYVAKVDS-GGRLTCWTSSQMPKLVQRKLSKLFDLPMNLVKIVPTVIGGGFGTRLGMI-SEPQACAMALAVGHPVKLQTLREEDWVISPSRHPGKYWMRIGFKRDGTPVACDARFENYKGAYYLDASGTAFTAGAWLGGMYRFPALRYRGESYFTNQGLTGAFRGYGNPQTNFVLEQLIDRGCAELGADPVEWRKKWHKGV-GDDGWCGVTYPSCALDECLDRGAAAIGWTEKRRKYTIRRGVGVAVMNHTSGAMPM----LLEHTACTVKLNEDATAEVLFACSDMGQGSHTALKQIAAETLGFPYEHVQLSGGTSDVSGFDIGAHASRTIYVGGAAVKKACEEVKRQLFERASPQLGVSADELDIRDKRIFVRADPSHGIEAEAITRAGVGVPGQIQGYVSFFAPH----------------NSPPFGASFAEVEVDTETGEVRVIELVNAHDIGRAINPAAVEGQLEGGIQQGLGFVLSEEIDYDAGRVQNNSFTDYKMFGPEDMPKITTILVEDGDPVGPFGAKSVGESGLVSPIGAVANAIFHATGIQFTEAPITPEKVLKGILEKGRRS
MKLLVAVKRVIDYNVKVRVKADQTGVDLANVKMSMNPFDEIAVEEAVRLKEAGIATEVVVVSLGVTQAQETLRTALAMGADRGILVQTDA----DLQPLAVAKLLKAVVDKEAPQLVILGKQAIDDDSNQTGQMLAALLDWPQATFASKVAVAGNEANVTREIDGGLETLAISLPAIITTDLRLNEPRYASLPNIMKAKKKPLDVIDPASLGVDIAPRLTTLKVTEPPKRQGGVKVASVADLVAKLREAKVIMGQ-----FGMGQPVRRVEDARFLTGAGRYTDDISLPNQAYALVLRSPYAHATIRSIDASDALAIPGALAVLTSADVKAAGGSDMVMLPRLLLAEGKVRHVGDGVALIVAENLDAARDMLDAVVVEYEDHPAIVDTAGAVAPDAAQVYAEA-GNICFDWGSQPDAVEAAFAKADKIARLRLINNRLISHAMEPRNAIGDVDA-EGRLTLYTSSQGVHDLQEVFAEVFGIGRDRLRVVTPDVGGGFGTKIFPY-PQALVLLAAQTLKRPVKWTGERSDSSQADAHGRDNVTEAALALDAEGKFLALSVDTIANLGGYISPYPFIPLAGTMMLTGVYAIPAASVRVRGVFTHTAPVDAYRGAGRPEAAYVIERMVEEAARITGLSSAEIRRRNFIPA-ASMTALGQTYDSGDFNQTLTEALTLADVAGFEARLGKLRGLGLSSYIEACAGGSP--------EDARLEMDAAGKVTLFIGTQSNGQGHATAYGQLAADGLGIDIADIHMIQGDTDRVRTGGGTGGSRSVPVGGVAVTKAVDALIEKGKRIAAHLLEAAPADVEFADGSFTIVGT-DRRVGLTEVAAQAKGETPELDGDGRWKPPA----------------ATYPNGTHVVELEIDPDTGGVTLDRYVVVDDFGAVVNPLMLAGQVHGGIAQGAGQALIEEAAYDEGQLITGSFMDYGMPRADLLPQIEFHLKNVPCTTNPLGIKGAGEAGAIGAPPAVINGLLNALGITHIDMPATPHKLWQAIQAAQAAE
MKILVAVKRVLDYNVKARVKSDGSGVDLANQKLSMNPFDEIACEEAVRLREAGVASEVIVVSCGPTACQETLRSAMAIGADRAVLVETDA----ALEPLAVAKLMQHVAQKEGVQFAIFGKQAIDDDAGQTGQMFGALMGWAQASFASKVQIGGDTATITREIDGGLETLAMKLPAVITTDLRLNEPRFITLPNIMKAKKKPMEVIKAAELGIDIAPRTVTLHVSEPPTRKAGIKVADTAELVKRLKEAKVIMHPGSPAARAFGKSMPRKEDERLLRGDGKFVDDVQYAHQFEMAVLRCPFPHARIRSVDTEAALALPGVRHILTAKSVRDLS--NAPSLPYYALAQDVALYEGQPVVSVVATSRAVAEDALELIDVDYEPLPHVSDALASLEEGAPVLHPGSMSNLMARQTDAAGDVTARMQEAVHIIEDTMRVNRVTPLPMETRGIVASWRPGAHELLVYLSTQTPHLVRKQLAESLRLSESCIQVVARDVGGGFGQKLGAF-PDVLACLHAMILRRPVKWIEDRMEHFRASTHGRESVHRFRLAADEEGNFTGIINDYVTDIGGWNSPFSA--QLASVVFTGPYKVPDASVTREVVLTNKTPVGAYRGYGQPEVNFALEVLVDRMARKMGRDPFDLRMQNLLQP-QDLTPSGAVYDSGDYPQSLRMAAEAVSYEAHRMTSGRIVGIGFSSFVERTGYASARFSQFGAHESVTLRANRSGGVDVYTGVSSIGQSGETAIAQLCSEALGIDYEHICVHSGDTAISPLNTGAFASRTLIAVAGAVREAAQAFQAKILRLAAWTLETSPDKLSVDGDVVRFKSGPTQSVPLSQVFTRAIDESPGLEATSHYEPPD----------------AAFAFGAAAAVVAVDPITGEFQIERFLIVHDCGVVVNPKVVDGQVRGALVQGLGAALGEELRYDEGQLVSGSMLDYFVPIAADVPPIDMLHTEVPSPVTPYGVRGVGEVGTIPAGAAIVNAICDALGVEISSLPITPESVWRAMERAKVNA
MKVLVTVKRVVDYNVKIRVKPDGTGVELANVKMSMNPFDEISVEEALRLKEAGKASEVVVVSVGPAKAEETLRTALAMGADRAILVETDD----AVEPLAVAKIIKGVAEAEQPGLIIVGKQAIDDDSNQTGQMLSALLGWAQGTFASKIEIGDGKAAVTREVDGGLQTIEIKLPAVVTTDLRLNEPRYASLPNIMKAKKKPLDKKTPADFGVDTAARLKVLKTEEPGGRKAGIKVKTVAELVDKLKEAGVLMLS-----AHGDRWHVRPDGPAKVAGTFTYLTDHRTPDMLVGRILRAGIPHARIVSIDTSAAEALPGVAAVVTHLDVPGDNAFGIVIQDQPAFCFDTVRYAGDAVAAVAAVDARTAERALALIRVDYAPLPVVTDPHAALLPDAQAVHNG--GNLQCALSFSKGDIETGFARAAHVVEATYETPRQMHGFMETEGGHAFVGE-DGILTVCAGGQHGSRDRLQLSRILAMPEEKIRVVTSPTGGAFGGKDELT-VQPALALLALKTGRRVRLQLDRAESVMAGTKRNPMTIRMRTACDSEGMLLAQDVEVIGDAGAYVSLGAAVLETALEHACGPYVVPHVASSGRLAYTNNGVCGAFRGFGANQMTFAVECQMDRLAAACGLDPLDMRRRNLRQP-GMAGTLGQKVPSERLAEMLTAAQADPLWQKP----SEVLGIGMALNYQGNGLGTL----PPDPGGGGLRLAPDGMIEALYGLDEMGQGLLTSVQAAVSSALGCARADIRAVTGDTAETPESGSTTASRGAYVVWKAAALAAPEFSAHILAAAAGVLGRPVRQLVLMAGGIGECGS-NSLLSFRQLADALG---GALAVSTRFDFPK-TD-----YTSGN-ARFLFAFGATLARVAVSRITGQVRVLDLVQHTAAGPVLDVAAYLGQIEGGGLQGLGFTLSEDAIMENGHFVTTNLDSYMLPGIADAPELRVHALETLDVDDPFGPRGVGELGIGAITPAIANAVANAIGIWPGRTPFDPQMLLDAMENQ---A
MKIFVCVKQVPDTETKIKLNADNSGIDTAGIKWIVNLYDSHAIEEALKIRDANPGSTVTVVGVGPKRINEALITAMAMGADEAISIDAPE----NIDSLLTAQALAKAIGS--ADLILTGKLAIDDNGSAVTQQLAEFLGMPHATVVSKLVLNGNKITVDREIEGGAEVLELTLPSVIGCNRGLNNPRFASLPGIMKARKKPIKELTLSQLDVNIQRKNQFTDFQMPPPKPAAKVLQQVHELVKLLREARVLMSALDRPNSYIGRSVPRPNAKRLVQGRGTYVDDLRMPRLAHVAFLRSPHAHARIVSLDVSAAKAAPGVIAVATGKDLLKIC--GLKSAPQYPIAVERACWAGEAICAVVANSRAEAEDAVALIEAELEPLSVTVDMEAALDAGTPVIHADL-DNLAFERTLDVGDVDGAFKAAAAVVENTFSVGRHTGVTLEPRAIIADWNEGEEKLTIHHSFQAPHMMQDIVCKHLGLPEASVRVVCKDVGGSFGIKVHIY-PEMATVALAKMLKRPVKFVADRLESFVSDIHARDHRVKAKMAVSAEGEILAIEMDDLTGIGPYSVYPSAVENQVVNLVGGPYKHQNYRARARVVFQNKVPMCQYRAVGHPIAVMVTEGLIDQAAAAIGMDPAELRRRNVIPD-NAHAASGIKFEKLSHQQSLEKLLQMMNYDALRKEQGIYRGIGLAAFIEITNPSAA-FARISSQDGCTLRLNPQGGVIASIGVTEQGQGTESVIAQVVATAVGIPMSDVRVVTGDTDATPYGGGTWACRAAGIGGEAAWQSGKALRANILDVAAVILQSTPDALDVREGKIVDKATGSERMPLAELGRVAYDLKPEFVVTRHYVPKD--------------YPFAFTNGIQASYLEVDTDTGFVKLLKHWCVEDCGTVLNPQLVDEQIRGGIVQGIGAALFEHCRYDAGQMLNGSMADYLVPMSGEMPDMEVGHVVTPTASSELGAKGAGEAGTAGAPAAVINAINDALNAHVSVQPARPEEILRALGK----V
MKVLVPVKRVIDYNVKVRVKADGSGVDLANVKMSMNPFDEIAVEEAIRLKEKGIVSEVVAVSIGVKQAQETLRTALAMGADRAILIVAAEDVHTDIEPLAVAKLLKAVIDAEEPGMVLCGKQAIDNDMNATGQMLAALTGWAQATFASQVEVSGDTATVTREVDGGLQTIKVKLPAIISVDLRLNEPRYASLPNIMKAKKKPLDEKTPADYGVDVSPRLSVVKTSEPAARAAGVKVGSVDELMAKLKEAGVIMPK----DDGIGASVKRREDTRFLTGNGKYTDDINLRGQAFVHFLRSDVAHGRIKGIDTSAAEAMDGVLRVFTAADFDS--GQPMQEPKHPILAEGKVRHVGDPICAVVAETYAQARDAAEAIEVDIEELEPVVDMKAALAEGAPKVHDDL-SNLCYDWGFNKDAVNAAFESAAHVVSLELTNNRLVANPMEPRVAVGDYDPWGDNHTLYTTSQNPHVIRLLMGAVLNIPEHKLRVVAPDVGGGFGSKIYHY-AEAFVTYAAKVLKRPVKWTSSRSEAFISDAHGRDHKTKIELALDAEHNFTALRTETYANMGAYLSTFPSIPWLHGTLMAGNYKTPLIYVNVKAVFTNTVPVDAYRGAGRPEATFQLERLVDKAARELGVDPIELRRKNFIKP-EDFTPVAVVYDTGNYHATMDKMLELADYAGFEARRGKLRGFGIAHYIEACGIAPSNLARAGLYESASVRVNATGSISVYTGSHSHGQGHETTFAQVVADMIGVDANSIEIHHGDTSNTPMGMGTYGSRSLAVGGSAIVKATNKVIDKAKKIAAHLLEAAPEDIELKDGKFSVAGT-DKSVDWSGVTLAAYELEPGLEETAFYDPSN----------------FTYPSGAYGCEIELDPDTGKIDILRFIAADDFGNIVNPMIVEGQVHGGLAQGIGQALMENCVYDDGQLLSGSYMDYAMPRADDVRGFTVDHSITPCTHNPLGVKGCGEAGAIGSPPAVVNAAIDALGVTHIDMPLTPSRVWAAMN-----G
MKVLVAVKRVVDYKVQIRVKSDNSGVETQNVKMSVNPPDENAIEEAVKLKEQGLATETIAVTIGDDKSQDVLRTSMAMGIDRSILVKSSN----TLEPLAVAKTLVKIIEKENPDLVLLGKQAIDDDSNQTGQILSALMNWPQGCFISKLKIEDNKLLISREIDEGIEKLETSLPAVLTCDLRLNTPRFASLPNIMKAKKKPLDIIEIDTLGIDTESKIKVLNVAEPPKREAGIMVSDVKELVQKLKEAKVIMNE----NKWIGTNTIRPDGADKVTGRAAYAADTSMPGMIWGRVLRSPHPHARIKSIDTSKAEALQGVKAVVTSKDIVEDKALGIQMMSRNVMAREKALFHGHPVAAVAAMSEAIAAEACKLIEVDYEVLPWAIEIEDALKPDAPILHDFVQSNIAGTLEHKLGDIEAGFAKADVVIERSFTTRPVHQGYIETHACLVSVLS-DGKTTIWSSSQGQFMVRAMTSLLTGIPQSSIRAIPAEIGGGFGGKTIVY-LEPLATMLSKKSGRPVKMVMSREEVMRATGPTSGSTSTVKIGATKDGTIVAAQGVFYLQAGCFPGSP----RGAAGCAFAPYNIANVVSRGFDVVSNRSKVAAYRAPGAPIGAYAVECVLDEVAEALKIDPLDLRIKNAARE-GTKAAHGPVYPRIGLLETMESARKHPHYKAP----GKFQGRGVASGYWFN---------AGGESSAQVNITEDGNVVVTTGHPDIG-GSRAAIANIAAELLGIDYRRVSVLIGDTATVGYSNLTGGSRVLFASAIVVTDSAEQVIGQLKARAAKIWGISADAVVWENGEARPSGDHTGNMTLAEIAAKATETGGPIGAGVQLNTTG----------------AEGGFSTHICDVEVDVDLGIVRVLRYTSFQDVGRAIHPAYVEGQIQGGAVQGIGWALNEEYIYNKGHVDNPGFLDYRMPVCSDMPMLDAVMIEIPNPKHPQGVRGVGEVPLVPVMAAVANAVHSALGKRYYSLPMSPPKVLEGLDEGTAAE
MHVLVPVKRVVDYNVRVRVRSDGSGVDTTGLKMSLNPFDEVAVEQAVRLRQAGQASRVTVVGCGAPLTQDVLRTALAMGADAAILLEPGT---GECDGPALVEALSVLVQREGVDLVLCGKQAIDDDLGDTAPMLAALLDWPQAMSVNQLALEDGGLRVHCDGDQGLEQWRLPLPAVLGVDLRLCDPRAISLPNMMKAKKATITTLSLAELAGDRAARFRITGCATPPARAAGVRVEGLTQLLEHLRAGASAMTGVTGKQRYVGTDTRRVEDYRLLTGKACFTDDIHLENMLHAVIVRSPIAHGKLLGIDVEEARKMPGVRAIYTGEDVARIM--EHEPFEQTVVAVGKVRYVGEPLAIVVAETTAMAEDAAGYVYPDIESLPVVTDWEASAR-DEILLFEEN-TNSPITYIAKKGDAR--SVTGPYVRRERFVTQRHSAVTMETRSLVAHWDG--RHMTVYGAAKVPFTTRRTLAKSLDLPVEAVDMIEMDVGGGFGVRGEFY-PDFLVPFASLQLGRPVKWVEDRLENLLGSNHSRQMDCELEIVCELDGRILALRGVVHTDSGAYMRSSGAIPRNVVQFLSGGMDIEHLYFESSVHLTNKAPIGTYRGPGRFEADYFRERILQIAADELGIDQVTFRRMNLVRS-EQMLATSEELDSGDYELSLNECLKGFGWEEKLPLQGWYHGIAIGTFIEGGGGGIR--------EAARLEIEEDGMVTVYVGSTSLGQGVVTVLTQIAADTLEIPMERIRVKHGSTIYLKEGFGSFHSRSTALGGSAVLTTAHSLLDKVREAAAAYFRCSQSEVEISPGLVASHGD---SLTAADLGRM------KIQAEGQFASHN----------------HTYAYGAAAAHVAVDPATGKVELVDYYGIEDIGKIINRLTSKGQAIGAIVQGLGGVFLENMAYDEGQFLAGTFADYLTPTATDFPVIRATETHAPTPHNPLGAKGCGEGGIVPVGGVVANAVAAALGVQTNVLPLTPCRLWQMINEKAQHQ
MKVLVPVKRVIDYNVKVRVKADGSGVDLANVKMSMNPFDEIAVEEAIRLKEAGKADEVVAVSIGVKQSQETLRTALAMGADRAILVVAADDVHNDIEPLAVAKILKGVIDEEQPGLVLAGKQAIDNDMNATGQMLAALTGWSQGTFASELDVDGDTATVTREVDGGLQTIKIKMPAIVTVDLRLNEPRYASLPNIMKAKKKPLDEKTPADYGVDVANRLEIVGTSEPEARAAGIVVGSVDELVEKLKEAGAVME-----KFGKSQSVKRVEDIRFLTGHGRYVDDIAPDGALRAYVLRSTIAHGVIEALDVADARAADGVHMVLTLGDLEAAGGTKGAEPERPLLARDRVRFVGEPVAFIVADTLAQARDAAEMIELEIADLEAHVV----VEPGGEMLHAEA-DNLAFDFGLDEDAVTAALDTAAHVIKVPVDDNRVIVNSMEPRGCYAEPE--GDRLHVSVNGQGVWGTRDKVAAMLGLDKAQVRATNPDVGGGFGMKAMDY-PTLLTAYAARALGRAVAWMSDRSEAMQSDNAGRDLNSVATLGFDADHRLVAYRVDTIANMGAYNSEYQPIQELFSKVLPGVYDLQAVYMRTRGVYTNTTQVDAYRGAGRPEAIFVLERAMDAAAREMGVDPFELRRINFIRP-DQFSATGQPYDVGDFDRVLTRVMAEAKVAGFEERRGKLRGLGLCYYIESILGDPA--------ETARVDFEEDGRVAIYVGTQSNGQGHETVFAQFLADHTGIPADRIRVVQGDSDLIAKGGGTGGSRSVTVQNTATLATVAAMVEGFTAFLADAEGVPASDVGFDDERFRIAGS-NLTPTMLEVADMARGRDDLLSVSKRTKLDN----------------RSFPNGAHVAEVEIDPETGVVTVERYTVIDDFGNLINPMLAEGQVHGGVVQGLGQALTERVVYDEGQLLTASFMDYGMPRADDVPMMYFDTEATPSLYNPMGMKGCGEAGTVGALAAVTNAVQDAVGIREVQMPFTPHRVWQMLRQ--AAA
MKILVPVKRVIDYNVKVRVKGDGSGVDLANVKMSMNPFDEIAVEQAIRMKEAGDAEEVVVVSIGVKQSQETLRTALAMGADRAILITAADDVHTDIEPLAVAKLLKAVVDEEQPGMVLCGKQAIDNDMNATGQMLAALLGWSQATFASEIKVDGDHALVKREVDGGMQSIKVKMPAVVSVDLRLNEPRYASLPNIMKAKKKPLDEKTADDYGVDVSPRLEIVKTSEPPERKAGIIVESVDQLVDKLKEAGVIMQ-----SFGKSQSVTRREDQRLLTGHGRYVDDIAPEGALFAAFVRSPVGHAELRGIDTDEARGMSGVVDILTAEDCAAMGGGKGTAPERPFLARGRVRFVGEPVAMVLAETELQARDAAEAVMLDLEDLPAHMD----LSTGGEALHDVA-DNLAFDYGKDEAGVARAVREAAHVVRLRVEDNRIMVSSMEGRGCWAEWA--DDRLHVCFSGQGVWGLKGELAANFGLKSEQVRTSNPDVGGGFGMKGFNY-PYFAVAAAAMKTGRPVRWMSDRTEAMLSDNGGRDLVHDAMLAFDEDLKITAYSVENTCNIGAYNSNFQMIQELFSRVLMGTYDVQTTWLRTRGIYTNTAPVDAYRGAGRPEAIFTLERVMSRAARELGVDPHKLRRRNFIKP-DQFSATGETYDVGDFAATMAKGEDIGDMAGFDQRRGKLRGIGSCYYIESILGDPT--------EHVKIAFHDDGTASIFVGTQSNGQGHETVFPQFLSDHTGIPVDKIHFVQGDSDAIPKGGGTGGSRSVTVQNNATYGTAKRMISEFSAFLADEMGVGPDDVSFDDERFRVTGS-NDAPTMLDLAALARGREDLLTFTGSEKLPG----------------RSYPNGLHLAEVEIDPETGDTRVVKYSVCDDFGNLINPMLAEGQVHGGVVQGIGQAIQERVVYDEGQLLTASYMDYGVPRATDVPMMAFSTNPVPSTANPLGMKGCGEAGTVGALAAVANAVEDALGVRQVDLPFTPARVWTLLNHAQAAE
MKVLVPVKRVIDYNVKVRVKADGSGVDLANVKMSMNPFDEIAVEQAIRLKEAGKADEVVAVSIGVKQSQETLRTALAMGADRAILIVAADDVHNDIEPLAVAKLLKAVVDEEQPGLVICGKQAIDNDMNATGQMLAALLGWSQATFASELDIDGDKAVVTREVDGGLQTIKVNMPTVVTADLRLNEPRYASLPNIMKAKKKPLDEKTPADYGVDVGNRLEIVKTAEPETRKAGIKVASVEELVTKLKEAGVLMTI-ANSKFGTAQPVKRREDTRFLTGHGRYLDDTVPSGALCAYLFRSSVAHAEITELDVSDAETADGVHLVLTADRYEAAGGSPAAAPVRPVLAKDRVRFVGEPVAMIVADTLEQAKDAAELIGFDYDDLPVHMD----PTPGGPDIHPEA-DNVAYDWGIDKETTDAVFETAAFTTKVDIGDNRIIANSMEPRGCWAQME--DDRLHMEYSGQGVWGLKGSLASTLGIDKKDVHVTTPDVGGGFGMKAFDY-PYFLVAQAARTLGRPVRWQADRTESMLTDNAGRDLVSTAELAFDKDHKIIAYRVNAVSNLGAYNSAYQFIQELASKVVMGVYDVQAVYFSNQGIYTNTTQVDAYRGAGRPEAIYVLERAIDHAARELGVDPLELRRKSFIPA-DQFSATGELYDVGDFHKVLKRAEVEADLDGFASRKGKLRGLGVCYYIESILGSPD--------ETAHVEFADTGRVNLYVGTQSNGQGHETVYAQMLHEYTGIDIDLIDIIQGDSDRIAQGGGTGGSRSVTTQGTANKAVAEKTIDTFRHFVAEQLGA--HEVAFEDGAFRAESS-NTVMTLIEAAEAARGRDDLLNITASTTLPG----------------RSYPNGCHVAEVEIDPDTGVTEVVKYTVVDDFGVLMNPMMAEGQVHGGVVQGIGQAISEHVVYDEGQLLTATFMDYGMPRAADMPMINFHSEPVPSTANVLGMKGCGEAGTVGALAAVANAALDAMGVRHADMPFTPHRVWQMLEG----T
MKVLVPVKRVVDYNVKIRVKPDGSGVDLANVKMSMNPFDEIAVEEALRLKEAGTATEVVAVSIGPAKAQETLRTALAMGADRAILVQTDD----TVEPLDVAKILKGVAEAETPGLIILGKQAIDDDCNQTGQMLAALLGWAQGTFASKVEVAGEAVKVTREIDGGLQTIELKAPAIITTDLRLNEPRYASLPNIMKAKKKPLDTKAPADFGVEVKTRLVVEKTEPPAERQAGVKVGSVAELVDKLKEAGVIMEHTDAAAGPIGQPLTNVRWDRLIRGRGRFVANRRHPDLAHAAVVRAMEPSGTITAIDTAEAAAVPGVVAIFTQADFETVC--GANVPPEYPLARGEVRYVGEPVALVVAETAAAARDAADLVAVTLDARPAVVSATDALAPGAPALHPDL-GNLHHR------IAREAPATGGTRHTVHLTLSRVAPQPMETRGVLADYDPAEGTLTVVQSHQHPHQQQDIYARHLGIPEHKVRVIAEDVGGAFGMKQQLH-KEMATVCAAVVLGRAVRFIATRGESLLSDGQARDHAMTAHADVDADGRITGLALSDVCGVGAFGLYPSFGEGQMSRLFGAPYAVGSVAFESRLAFQNRPPLGHYRGVGHPAACLITEAVMDKAARAADEDRVAFRKRHLHTL-ANGTAAGLVLHRYRMAECLDLVAD-------RLAAGRIRGTGLACLLELTAPGSR-YINVTATETVTLRMEPSGTVRLASGHTDQGQGADQMLAQVAADVLGLTADDIAVTTGDSAHSPYGGGAFGSRGTAVGGRAAHAAAGMLRDKLIATAALLHQRDPGDLSLAAGHVVAADG-TRLATLAEVARICHGHDASLSVVARHVPPH--------------D-GMTAAAVFGAAVGIDPATGEVTVERLVTAHDCGTVVNPKSAEAQMMGGAMQGLGQALYEAIRMDEGQPLTGSFMDYAMPRADMAPPVEVLHL--PLPGDGFAPHGVGEAGASGVPAAVLLAVNDALGAEITALPATAPDIWRAIRDAE--R
MKVLVAVKRVLDYNVRARVKSDGSGVDLANQKMSMNPFDEIACEEAVRLREAGVASEVIAVSCGPAACQETLRSAMAMGADRAVLVETSE----ALEPLAVAKLMRHVAQKEGVTLAIFGKQAIDGDAGQTGQMFAALMGWPQATFASKVEAADGGLAVTREIDGGLETLQLELPAVVTTDLRLNEPRFITLPSIMKAKKKPMEVLEAAALGIDIAPRLKTLKVMEPAARKAGVQVADVNGLVKKLKEAKVIMNAVRSEPRWIGKSMKRVEDPRLLTGKGKYIDDIVLPNMAHAALLRSPYAHARIKSIDTSRAKALPGVIAVVTGREMAEKTTFSSPPVVQHAMAVDKVRHVGETVAAVVAEDRYIAEDALELIDVEFEELPIVTDPLQAQARGDAVLHPERGSNVAMDRTFTFGPVDDDFARADVVVRRKLRWNRSEAQPIETSGAIADYDEGTGKLTVHCNTSMYNYVGWLCAASLGIPATHLNLVPVIAGGSFGSKLFLH-KIVLTASLSRIAGRPVKFIEDRLDHMTADVHGCDRVYDAELALKRDGTMLALRYTVVDDYGAYLQYGYGTHGNTFAQIVGPYRINSVQGRVIAVLSNKAQQGAYRGFGSEVSNFVIERLTDAAARELGLDVVEIRRRNFIRP-EEFIPTGNLYDSGNYEKVLAEALRMFDMEGWRAKQGRHIGIGLVTCQERSTFSATEFTLTSSPEAVSMRIDPTGKVFVKLNSPFWGNSPETMATQIVAEALTVEPSDISIGYADTDSGFNGTGPGGSRYTVMLAGAVVTAVKTLRGKLFKLAGHMMECAEGDLELRNGKIGVKGVPAMEKSVAEVAIASHEFASGLETTAVYDHPLTMP-AADRSHLGI-YYPIMGHMAHATAVEVDSATGKVSILDYVAVHDCGTVVNPMTLDGHVRGGTAQGIGTALYEHYRYDEGQLLTASLADYHMPTAHEMPDIRIGHVETPSPFTEFGIKGGGEGGRMATPAVLAQAVEDALDVRIDEVPLTPIRLRELVRSAG--T
MKVLVPIKRVVDYNVKVRVKSDGSGVDLANVKMSMNPFDEIAVEEAVRLKEAGKATEVVAVSIGVQQTTETIRTALAMGADRGILVKTDE----TVEPINVAKILKAVAEQEQPGLIILGKQAIDDDCNQTGQMLAALLGWAQGTFASKVEIDGETLNLTREIDGGLQVLKLKMPAVITTDLRLNEPRYASLPNIMKAKKKPIDEKAPGDYGVDVKPRLEVLKVSEPPQRSAGIKVETIEQLVSKLKAGVIGMV-----KFGVGQPARRVEDMRLISGKGRFTDDISLPNEAHAYMVRSPRAHAVITGIDAEDAKAAPGVIAVITGADAEAAGGTAIFKTTRNLISRERVRHVGDTVAVIVAETAAQARDAAELLIIDYDDLPSVADTAGAIADGAPVIWEEN-SNLAYDWEIDAAKVEEGLKAAHHVTRIKLINNRIVVNAMEPRAALGHYEADRDHYTLYTGSQGVHSMRNYIAQSLKIPVEKLRVVTEDVGGGFGMKTFVY-PYPLVLYASKLTGRPIKWTADRSDSFVTDSQGRDHVTEAAVALDKDGKILAVQVSTIANLGAYQSQFPFIPLAPRGMHVGVYMVPAMHNRVRAVYTNTVPVDAYRGAGRPEASYVIERLMEKAAREMNLAPDEIRRRNFVPP-SAMAPPSLPFDSGDFERNLNDAMKRADVTGFEARRGKLLGLGYSYYVERTAAGMT--------DYARIAVDGDGIVHVWTGQQTNGQGHETAWTQLISSRLGVEAEKIKVHLGDSDVLPGGAGTGGSKAVYMVSGAISDAGDKLIEKGREIAANELEAAKADIEYADGEFAVAGT-DKVIDLFAVARLAEADLGEFAGDGEYSQKG----------------NTFPNGAHICEVEIDTDTGVYHVTRFTAVDDFGQILNPMLVAGQVHGGIVQGLGQAMGEHAVYDAGQLVTGSFMDYWMPRAGDFPHFDVSYNEIPAQSNALGVKGAGEAGTVGAPAAFINAVIDALGIEEIDMPVTPLKLWNIVRGERAAE
MKVLVAVKRVVDYNVKIRVKADGSGVELANVKMSMNPFDEIAVEEAIRLKEKGVATEIVAVSAGPQQCQETIRTALAMGADRGILVKTDQ---PGLEPLAVAKILKGVVEAESPDLVILGKQAIDDDCNQTGQMLAALLGWPQGTFASRLEPADGSLMVTREVDGGLQKVKLAMPAIVTTDLRLNEPRYASLPNIMKAKKKPIDEKTPDDFGVDVTPRLKVTKVAEPAGRQAGVRVGSVAELVEKLKEAGVLMKTTEKLFRHIGKPVERKEDARLVTGKGRFSDDFRLAGQAHAAIVRSPHPHARIRGIETAEALSSPGVLLVLTGRDCLDDGGGVPFIGPHHLLPDDKVRHVGEAVAIVVAETQAQALDGAERVLVDYEILPHVIHSEDAIAAGAPAVWDEV-ENAFVDTRFDWKGTERAFEQATHVVSAKFHVNRVTAVPLEPRSALASFDVETGRYVLYAGSGGAVRQKRELSSVLGIDPSRLRVLSYDVGGNFGARNRVY-VFGLVLWASQKLGRPVKYTATRSEAFLTDYQGRDLVTTVELALDEDGRFLALRADNISNVGARCVSLPL--SKGSGLITGSYDIPVAALRARAVFTNTMCTQAYRSSGRPEVTYAIERLIEIAARRLGFDPLELRLRNLVPP-EAMNAVGSIYDSGEYEKNMDRALVIADWAGFEARRGKLLGRGFANYVESSIGTPK--------ERAEITVKPDGTIEVVIGTQPSGQGHETSFAQVVAEMLDAPVENVTIVLGDTDVVSVGGGSHSGRSMRHAGTVMAMASADLVAEARRRAAELFDAPEEDVSFEGGRLVLPGT-NHAVDLFELARLTE---GPLFAARTNEMHT----------------PVFPNGAAACEVEIDPKTGLVEITRYASVDDVGRCINPLIVHGQTHGGIAQGVGQAMWEECHVESGQPVSGSFMDYGMPRSDNMPSFICEIAEVISPTNPLGIKAGGEGGTTPALAVVTNAVIDALGVEDLPMPLTPLTVWKAIRHGATTS
MKVLVPVKRVVDYNVKVRVKSDQSGMDIANVKMSMNPFDEIAVEEATRLKEKGVAAEVIAVSCGVAQSQETLRTAMAIGADRAVLVQTDA----ELQPLAVAKLLRAVVDKEQPQLVILGKQAIDDDANQTGQMLAALLGWPQATFASKVEVADGRAVVTREIDGGLETLSLTLPAIVTTDLRLNEPRYVTLPNIMKAKKKPLDTHTPEDLGVDVAPRLKTLKVSEPPARKAGVKVADVAALVDKLKEAKVVMAQ-PAHPQGIGARVPRKEDDRFMRGRGDYVPNLRLPGMQDVAFVRSPVAHGRITGIEKPAGREA----CVFVAADLDGVR--GFKSSEQPVLAHDKVRQVGEMIAMCLAPTRAEAEDIAAQVYVDFDELPAVVDMLAAREPGSAQVHEHW-DNVFLETHVGADVFEALRRNAPIRVHRKLRTARQSMAPMEGRGCVAYWDRRADQLVLVTSAQMPHINRTGLAGCLGLDEGRVRVISPDVGGGFGYKGILL-PEVCVAWLALRLGHPVRWIEDRREQLTANANCREHDYDITAYADEHGKLLGLECEAHVDSGAYSSYPACLEAQVGSILPGPYKMPHYRCHTWSVATNKPPILPYRGVARTGVCYAMESVMDDIAVQAGIEPFEARLRNLVLP-QEMNVTNKHFDSGDYPEAVRRAVAALDLPAWRARQGRRIGLGVSIFCEQGAHGTSVYPMVPGREPAGVRLTPDGVVEIRAGVHSHGQSMETTLAQIACDVLGTDLSRVRLVLGDTGTTPYSTGTWGSRAAVMAGGAVGQACKQLRERVLKIGAHLLKTSVDAVRWESGAVV--GE-GGSVSLEEVARTWYVDPQGLEVNTTYQARR--------------DTGTFSYACHAVALAVDVMLGQVEILDYVVVEDGGVLINPMVVDGQVFGGVAQGVGTALYEEMRYSEGQPLASTLADYMLPGATEVPDVRIDHMETPAPYTEFGQKGIGESGAIGPPAAIANAVNDALGARVDELPVSPRVVLAALARAEQAA
MKILVPVKRVVDYNVKVRVKADQSGVDIANVKMSMNPFDEIAVEEAVRLKEAGKATEIIAVSCGVTQCQETLRTAMAIGADRGILVETDA----DLQPLAVAKLLKALVEKEQPALVIMGKQAIDDDSNQTGQMLAALLDRPQATFASKVVIEGNDALVTREVDGGLETLKVALPAIVTTDLRLNEPRYVTLPNIMKAKKKQLDVVKPADLGVDVTPRLTLLKASDPPSRKAGIKVPDVKTLVEKLKEAKAIMGGITEDQRHIGVAHPREGVRRLTQGRGQYIDDIDLPRLAHVVFWRSPVAHMRITRIDRTAAAALPGVIAVVTGPEIAQVC--GIKSAPQYPLAIERATWQGEPVVAIVAETRARAEDALALLQVEWEDLPAVLDTETALDAATPLIHPEL-DNLCFQRQLDTGGVDEAFARDDAVFEETYVFGRHTGVTLEPRCQIADWQPAEGRLTVYHSFQAPHMMQDLYCRQFELSEAQVRVICRDVGGSFGIKVHAY-PDFATVALSLMLGRPIKFVADRLESFVSDIHAREHRIHAKIAASKAGEILAFEIDDLTGIGPFSMFPSGIENQVVNLTGGPYKHKHYRAKLKVVFQNKVPTCQYRGVGHPIACAVTEALVDGVAAKLGLDPIEFRQKNVIPD-DAYGASGIKLEVLSHEACLREARRVCDYDSLRVEQGVYRGIGVAALIELTNPSAA-FARIASQDGATIRLEPTGVITVSSSVGEQGQGAEAIFAQIAADAVGVSLDRVRISTGDTDTTPYGGGTWASRGAGIGGEAVLQAGRVLRENILAVAEAILKRERAGLRVYRNAVVDGASGETLIELAELGRIAYDFTPELMVTRHYAQRD--------------YPFIFTNGVQISHVEVDVDTGFVKLLKHWAVEDCGRVINPMLVDEQMRGAIVQGIGGALFEECLYDTGTMRNANMADYLVPMAGEMPDIVVSHVQSPTRSSMLGAKGAGEAGTAGAPAAVMNAINDALGARMSSQPITPEKVLRALGK----I
MKILVPVKRVASLDDEFELRDDGRDVDPDFCEHDLNEFDEYALEAAVQIKEAAGVVEVVVLTVGPEDADDVLRKALAKGADRAIRVDDAD--LGDADRVAIARVIAKVAENEEPGLVLCGAQSADQGHAQTGMSVGTLLGWARTAVVSRLDFGASFAQVERELEGGLERLEVETPAVLTIQLGINTPRYASLRSIKQANAKAIECVSPRDIGLADGSLSRVRRVFVP-ERGRGEIIQQAARLLEIITVKG--MSE----HEGVGARLPRKEDDRLMRGRGQFIADIRMTGMQDVAFVRSPLAHARICAIHVPDDLKG----RVFTAADLDGVK--GFKVSEQPVLALGKVRQVGELIAICVADTRAEAEDMAARVELDLEELPALHDMLEARKPGARLVHEHW-DNVFLESLVNI-NIEAAF-DAPVKVSRTISTARQCMAPIEGRGAIIHFDHRSDQLVVHTASQMPHIVRSGLSECLSMEEGQIRIISPDVGGGFGYKAILL-AEVCLGWLAQKLRRPVRWLEDRREHLTANANCREHHYEITLYAERDGTLRGIDCEASVDSGAYSAYPACLEAQVASILPGPYDFPAYRCRTWSVATNKCPILPYRGVARTGVCFALEVALDALAAELGLAPEVVRLKNLVRP-EQMNITKKHFDSGDYPQALHRALDAIRADAVRARQGRRIGLGLSIYCEQAAHGTSVYPMVPGHEQAGARLTPDGGLELRIGAHSHGQGLETTLAQVAHEILGIPVARTRLVHGDTAMTPYSTGSWGSRVMVMAGGAVATACTELAERVRRIGAHMLQAPVDQVRLENRRVV--GP-AGDVTISQIAHTWYVDPHGLEVTAGYKPQR--------------DSGTFSYAAHAVVVAVDPELGEVEILDYVIVEDGGTLVNPMVVDGQILGGLAQGIGTALYEEMPFDSGQPLASTLADYLLPGAPEVPLPFIDHMATPSPYTTFGVKGIGEGGAIAPPAAIANAINDALGSEMLRAPVTPRRIVESVLAARSAA
MKIIVPVKRVVDYNVKIRVKADGSGVELANVKMSMNPFDEISVEEALRLKEAGKASEVVVVSIGPAKAEETLRTALAMGADRAILVETED----QVEPLTVAKIVKGVAEAEQPGLIIVGKQAIDDDSNQTGQMLSALLGWAQGTFASKVELGDGKVNVTREVDGGLQTVELKLPAVVTTDLRLNEPRYASLPNIMKAKKKPLDKKSPADFGVDTAPRLKVLKTEEPSGRKAGIKVKSVAELVSSLK-AGVLMMTQEALFKHVGKPIPRKEDGRLITGKGRFSDDFSLPGQTYAAIVRSPYPHARILGIDKAEALASPGVLLVLTGEDVLADGGSHAFTGPHHLLPADKARHVGEAVAIVVAETAAQAADGAEKVLVDWEELPYVTDTAKAAEPGAPTIWDEV-DNVFIDTTFDREGTDAAFARADHVVKAEFHIHRVTAVTMEPRASLGHYDPETKRYTLYAGSGGAVRQKNELSKVLGIEPKDLRVLSFDVGGNFGARNRVY-VFGLVLWASRKLGRPVKYTATRSEAFLTDYQGRDLVTKVELALRKDGRFLAMRADNLSNVGGRAVSLPL--SKGSGLITGSYDIPYATLRARAVFSNTMCTQAYRSSGRPEVTYAIERMVELAADQLGFDKLELRRMNLIPP-SAMNAVGSVYDSGEYEKNMDRALEISEWATFDARKGKLLGRGFANYVESSIGTPK--------ERAEIEIKDDGNIEVVIGTQPSGQGHETSFAQVVADMIQVPVEKVWIVLGDTDIVSVGGGSHSGRSMRHAGTVMAMASADLLAEGRKRAAELLGSAADEIDFEGGVFKLRNT-NRTIDIFELGRRTR---GALRVVKDNEMHT----------------PVYPNGAAVCEVEVDRETGHVEIVRYATIDDVGRCINPLIVHGQTHGGIAQGVGQAMWELCAIDGGQPLAGSLMDYGMPRSDTMPSFKCEIAEVISPTNPLGIKAGGEGGTTPALATVVNAVVDALGVKDIQMPVTPANVWRAMNNGRKAS
MNILVPVKRVVDPNVRVRVGA-GGAIDTNGLKMSLNPFDECALEKALQLKEAGHASQVTVITCGQAHSQDVLRTALAMGADNAVLLDAGA-AAATLDSLAVTRLLHAYLSAHGFGLVLCGKQAIDDDTGGVAAMLAGLLDWPQALDASAIVAHGAGWRVTCGDDSGTATWQLDGAAVVSADLRIAEPRRVSLPNIVKARQKPLATLDAATLGVTLTPQSRIVELRDPPARQAGVKVVDTAALLDALAHGAIAMSHAPVESGGVGARVRRREDERHLHGKGRFVADYTFPDLQEVAFLRSPVAHARIVRIGKPERFAA----QVILRDDMQGAS--SYKASSHPPLASGKVRFVGEPVAMCFAKTRAQAEDIAEEIELDLDELPAFANAFTARERTDVRVHDHW-DNLFLDLKADV-NFDERAKDAPVVVRQKVDLARQCMVPMEGKAVLAYWDHTHGQLVVITSTQVPHMIRTVLSQCLGIDHAQVRVISPDVGGAFGYKCVLQ-QELCIAWLALTYKRPFRFIEDRREHLIAGANSRQHHYELTAYADKNGRLLALDAELLIDGGAYSAWPIGLEGQALGNLPGPYDFSGYRCRTQCAATNKPGFLPYRGVARTGVCFAIELTMDAIARAVGREAWEVRHDNLVRG-ADMNVVKKHYDSGDFQESLRRAVAQLDVPKWRARQGRLVGIGFATFTEQSAHGTAVFPVVPGYDLATVRITADGGLEVRAGIHSHGQGMETTLAQIANEVLDVPLQKIKVVHGDTALTPYSTGTYASRSIVMAGGAVAATCRELVPRLLLIGAHLLGEEQEAVRFEHGAVV--GA-KGSVSIEDIATAWYVSLAGLEATQGFKPKV--------------DTGAFSYATHAAAVAVDTKTGDVEILDYVIVEDCGRMINPMVVEGQTIGGTAQGIGTAFYEETLYDDAQPLTSTLADYMLPGPTELPSLTIIHMETPSPYTEFGAKGVGEGGAIAPPAALFNAVNDALGALVSETPLTPRRLLAAIGAAKVAE
MKVLVPVKRVVDYNVKVRVKSDGTGVDIANVKMSMNPFDEIAIEEATRLKEKGVVTEVIAVSCGVLQCQETLRTAMAIGADRAILVETAE----ELQPLAVAKLLKALVDKEQPQLVILGKQAIDDDCNQTGQMLAALLGWPQATFASKVEVEGGQAKVTREVDGGLETLALTLPAIITTDLRLNEPRYVTLPNIMKAKKKQLDNVKPEDLGVDVKPRIKTLKVSEPPKRSAGVKVADVAALVDKLREAKVIMTEINPSRFGSGQSVRRLEDDALLAGAGQYTDDLTLPGQTQLFFVRSPYPHARIVSLDTAAALAMPGVLQVVTGADLVAAGGSPCAAPPRRALAHERVRFVGEAVAAVVAQTLQQARDAAEAIAVDYEELPMVVDMNDAMAPGAPVLCPEA-DNIAAETRYNAEATAAAFASAHHVVALDLVNQRLAPLSLEPRSVLAAFDTTSQRLTIRMSTQMPSGVRDSVCDALGMAKEQLRVVVGDVGGGFGMKTGVY-PDVAVAFCARALQRPVKWVADRSEEFVSSTHGRDLQSHAELALDEHGKILGLRLASLANVGAYATGAVVIQMIGPWVQTSVYDIQTIDFHFRAVLTNTAPTSAYRGAGRPEAIFTIERLMDEAARQTGIDRIELRRRNFIQP-TQMNPMGQTYDTGRFESVMDQALVLADWQGFDARAGLLRGLGIATFLEWTGGNAL-------EESVTVEIKADGIIEVFSAVNAMGQGIATSLAQLVVDAFGVPMDKVRIVLGDTDR-GNGFGSAGSRSLFTGGSAVRIGAERTIDKARQLAAKEFEAAEQDITYADGSFKVAGT-DLSIDLFALAARQS----RIFMDSTTAVAG----------------PSWPNGCHICEVEVDPQTGHVAVVAYASVNDVGRVVNPMIVRGQLDGGAVQGIGQALCEHLVYDEGQPLTGSLMDYAAPRADNAPDFKTELPSTPCLNNPLGVKGVGELGTIGAGPTVVNAVADALGARQLQMPLSPSRLWHLMQ-----G
MKILVPVKRVVDYNVKVRVKSDGSGVDIANVKMSMNPFDEIAVEEAVRLKEKGVATEVIAVSCGEAKCQETLRTAMAIGADRGILVETTE----ELQPLAVAKLLKALVDKEQPSLIILGKQAIDDDANQTGQMLAALADLPQAAFASKVEVEGDKAKVTREVDGGLETLSIGLPAVVTTDLRLNEPRYVTLPNIMKAKKKPLDTVKPEDLGVDVKPRLKTLKVSEPPKRGAGVKVPDVAALVDKLKEAKVIMLDPSAGRFGSGQAVRRLEDEALLAGRGRYTDDIRPPDCAALAFQRSPHPHARIRSIDAEAARALPGVLAVYTGADLIAQGGSPAVTPARLPLAHEVVRFVGEPVVAVVASSLQAAKDAAEAVWVDYEDLPAIPTLDAALAPDAAALCEAA-DNISAEMRHDAEAAARAFAQAAHVVELVIDNQRVAAVTLEPRAVLAEVDAQDGRLSLQMSTQMPTGVRGTLATVLGLPAEQIRVRVSDVGGGFGMKTGLY-PDAVVAFAAKSLGRGVKWTGERSEEFLTTTHGRDVRARAAMALDADGRVLALRVHSDANVGAYPTGTVAIQLIGPWVQTSVYDIPVIDFHFRAVMTNQAPTGAYRGAGRPEAIFAIERLMDEAARQTGIDRVALRRRNFIRP-EQMNPMRQTYDTGAFEHMMDRGLAFADWAGFDARAGLWRGLGLATFLEWTGGNVF-------EERVTVEVQADGVIEVYSAVNAMGQGIATTLAQLVVDAFGVPIEQVRVVLGDTDR-GNGFGSAGSRSLFTGGSAMRTGADRTLARGRELAAEALEAAAADIDYGQGRFTVRGT-DLGIGLFELAGRQA----RIFVDSTSKVDG----------------PTWPNGCHVCEVEVDPQTGDVAVVAYASVNDVGRVVNPMIVRGQLDGGAVQGIGQALLEQVVYDAGQLVTGSLMDYALPVAGTAPDFRTEMESVPCKNNPLGVKGVGELGTIGATPAVVNAVADALGAPRLQMPLTPVRVWSLLQQA---D
MKVLVPVKRVIDYNVKVRVKADGSGVDLANVKMSMNPFDEIAVEQAIRLKEAGQVEEIVAVSIGVKQAQETLRTALAMGADRAILVIASDDVHKDIEPLAVAKILKAIVDEEQPGLVLCGKQAIDNDMNATGQMLSALMGWSQATFASEVTIEGDKAKVTREVDGGLQTIEVTMPTVVTVDLRLNEPRYASLPNIMKAKKKPLDEKTAEDYGVDVSNRLEIVKTVEPAERAAGIKVGSVDELVAKLKEAGAVME-----KFGKSQPVKRVEDHRFLTGDGRYVDDIAPRDALQGVFFRAPVAHGVITELDVSDAREAEGVHLVLTCADLEAAGGSKGAAPLRPILAKDRVRYVGEPVALIVADTLQQARDAAELILFDADDLPAKMD----LTPGGETLHTEA-DNRAFDWGMDEAKVEAAFAKAARRVKLEVGDNRIIVNSMEPRGCYAEWA--DGRLHVALGGQGVWAHKNFFVKAFGLSEDDVRVTNPDVGGGFGMKAMTY-PYFCIAQAARALGRPVRWMSERTEAMLTDNGGRDLVSWAEFAFDENHKITAYRVDTRCNLGAYNSQFQPIQTLFSKVLMGVYDVQDTYLHVEGYYTNTVQVDAYRGAGRPEAIYVLERLMDRAARELGIDPWELRRINFIKP-DQFTATGELYDVGDFARLLTRAGEEADRKGFNARRGLLRGQGLCYYIESILGDPS--------EGAKVVFEEDGSVAIYVGTQSNGQGHETVYAQFLSDQTGIPAEQIRVVQGDSDLIKKGGGTGGSRSVTTQNTATLATVAKITEVFTAFLAEELGVNARDISFDDERFRAEGS-NVSPTMLEVAEMARGREDLLTHDERASLPG----------------RSYPNGAHVAEVVIDPETGVVTLDRYTVVDDFGNLINPMLAEGQVHGGVAQGIGQAVQERVVYDEGQLLTATFMDYAMPRAADLPMISFTSEPVPSTANAMGMKGCGEAGTVGALAAVSNAVQDALGVRQADMPFTPHRVWEMLQGAAAAE
MKVLVPVKRVVDYNVKVRVKADQTGVDLANVKMSMNPFDEIAVEEAVRLKEAGKATEIVVVSIGPKGAQEQIRTALAMGADRGLLIETDE----EVQPLAVAKLLKAVAEAEQPQLVVLGKQAIDDDSNQTGQMLAALLGWAQGTFASKVTVGDGEVEVIREIDGGLETVSLKLPAIVTTDLRLNEPRYASLPNIMKAKKKPLDTKTPGDFGVDVAPRLKTLKVTEPPKRKGGIKVPDIATLVDKLKEAGVIM------KFGIGQAVRRVEDRRFLTGHGRYTDDISFEGQLHVAFVRSPHAAARILAVDTADAAAAEGVVAVFTGADLDADGGSGMQAPKRPALAADAVHFAGEAVAMVVATDPVAARDAAELVVVDYDERPAVVDPLKAVEEDAVVVHDGT-SNLCFDWRQKAAEVETAMAAAHQVVEIDIVNNRVSANPLEPRAVNATIDAETGQTVVYTNGQGVHGLRGILADVFKVPADEFRVVMPDVGGGFGMKIFLY-PHVAVIYAARKLRRPVKWTGDRSESLLTDAHGRDLRTHARLGLDADGRFTAFEVSTVANLGAYASQFAMIPSAAAGLATTVYAIPVAALHVKGVFTNTAPVDAYRGAGRPEANYLIERLIDTAARATGRSPAELRRINYIPA-TAMNAMGTTYDCGDFALMQSRALEAADMAGFAERRGRLRGIGMASYIEWTQGNPK--------EEVRIRFEADGSATVLVGTQSNGQGHETSFAQVAAELLGMPFEKVQVVMGDTARVKTGGGTGGSRSLQMAGSAIRLASEAVVERARSIAAEKLEAAAEDLVFEDGRFTVAGT-DLGMDMEAVAQIAL--GAPLDESRTFDRPA----------------PTFPNGCHVAEVEIDPETGRVEPVRYVVADDFGKVVNPMIVMGQVQGGVAQGLGQALMEHAVYDDGQLLTGSFMDYGMPRAEDMIFLDIRLEDLPTASSGLGSKGCGEAGTIGACPAIMNAINDALGAGEIDMPATPARVWAALGAARAAA
MKVLVPVKRVIDYNVKVRVKADGSGVDLANVKMSMNPFDEIAVEEAIRLKEAGIATEVIAVSIGVKQSQETLRTALAMGADRAILVVAAEDVHTDIEPLSVAKILKGVIDAEEPGLVLCGKQAIDNDMNATGQMLAALLGWSQATFASKLAIEGDSATVTREVDGGLQTIKVKMPAIVSVDLRLNEPRYASLPNIMKAKKKPLDEKTPADFGVDVTPRHTVVSTAEPKTRKAGEMVGSVDELVAKLKEKGAVMTDDLANANAIGRSLRRIEDRPLLTGQAAFAADLRVEGQVHMRVVRSPVAFGRITEIDVDEALELPGVIAVWTHADVAALP--GLGPYRQWVLARDFVRYVGEPMAVVFAETGFAAEDAADLIFAEIDELDAHLS------ATAPVVYPGV-TGLLSEPAVGAGDVDAAFAAADRVVELEVAVGRHTGVPLETRGALAQHDPDSDVVTMMGAAKVPHYNRGAIATMLGLPTDKVQLSEQHVGGGFGIRGELY-PDVLVCHAARVLGRPIRWIEDRKEHLLAANHSRDQAYRLRAAVDPEGVILGLDAAFYTDQGAYVRTHGTVTDLAAAMLPGPYRIPAYRVAGHIRLTNKTPAGTYRAPGRFESTFARERLMDEIADQCGLSRSEVRRRNLIPE-AAMRGTHLVYDSGKYADLLERFRTMLDLDRTEDALGEMAGCGLGFFVEKSGLGPD--------DLVRLHLSGDGTIRIVTGVASVGQGVETTLAQVCAGTLGIGIDGIEVIHGQTSLIEKGMGAFATRVTVMAGSAVKIAAEALIAKATEAAAKALGADPADLTFDAGRVS--GP-SGALTLAEAAQAA---GGEIVAEGLFETTH----------------MTYPYGIHFAQVSVDPETCGVTIERYAVAYDIGRMVNPMLVEGQLVGAVAQGVGGALLEEFVYDEGQPLATSLADYLMPTAMEMPEVELLIRDAPSPINPLGVKGAGEGGINGAGAALAGAVSQALGRRVDRLPMTPERIYRWIR-----G
MKILVPVKRVVDYNVKVRVKADGSGVELANVKMSMNPFDEIAVEEALRLKEAGKATEIIVVSIGPKQATETIRTGLAMGADRGILVQTDD----TVEPLAVAKVLKGIVEEEEPGLAILGKQAIDDDCNQTGQMLAALLGWAQGTFASKVDLGDNTVDVTREIDGGLQTVKLNMPAIVTTDLRLNEPRYASLPNIMKAKKKPIAEKTLADFGVDATPRLKVLNTAEPEARKAGVKVGSVEELVDKLKEAGVLMEM----AEGIGARVLRKEDKRFLTGNGRYTDDMTMPRMGYAAFVRSTHAHARITSINTDEAMKMPGVDAVLNGHQLVADGGSPMNMGAYRALESEIVRYVGQAIAVVVADTQQQARDAADAVVVEYEELPVVVDSLDALKEGAPQLHPEA-GNLIYDWEIEEAATNEAFANAAHITKMDIDNNRLVPNPMEPRAALAHFDPSEEHYTLYTTSQNPHVARLVLSAYNVAPENKLRVIAPDVGGGFGSKIFIY-PEIACLWATKRVGRPVKWTSDRTEAFLTDAHGRDHHTTAELALDANNKITGFRVKTVANLGAYMSLFSSVPYLYATLLSGQYNIPNIYANVKAVYTNTTPVDAYRGAGRPEATYVVERMMETAAKEVGMAPAEFRRINFV---REFTPVIMAYDAGDYEASLDAAMKAIDYDGFAQRRGKLRGMGMSCYIEACGIAPSQAAGVGLWESAEVRVNAVGTIEVLTGSHSHGQGHETTFAQLVSDRLGLPTESISIVHGDTDKVQMGMGTYGSRSGAVGMSAIAKALDKVEAKAKKIAAHLMEASEGDIEIEGGELKVAGT-DKKLTFTEVALAAYGMEPGLKEGAFYDPTN----------------FTFPAGCYICEVEVDPDTGVVSIENFVAADDFGTIINPMIVEGQVHGGLVQGIGQAMLENTQYDDGQLLTASYMDYTMPRADDVPSFKLETTVTECPGNPLGMKGCGEAGAIGSPPAVINAVTDALGIRDMNMPASPNRVWQLIQDNGAAE
MKILVPVKRVIDFNVKVRVKADGSGVDMANVKMSMNPFDEISVEEAIRAKEAGKATEVVAVSVGPAQAQETIRTALAMGADRGLLVQTDV----ELQPLAVAKILKALVDKEQPQLVILGKQAIDDDANQTGQALAALLGWGQATFASKLVIEDGAALVTREVDGGLETIRVKLPAIITTDLRLNEPRYASLPNIMKAKKKPLDTVSPADLGVDPAPRLKTLKVAEPPKRKGGVKVASVQELVAKLKEARVIMTDSTIGRFGSGREVRRIEDAGLLAGAGRFSDDISLPGQTYLGFLRSPHAHARIVSIDASEALAMPGVVSVITGADLVADGGSPGASPLRPGLAYEVVRFVGEAVVALVAESRAVLKDALDTIVVEYEDLPAVTGLAQAVAPDAPQVWPVA-GNVAAQMRHDAAATDAAFRAAAHIVSLDLVNQRLAPTPMEPRSSQAEYDAASDRLTLRLSSQMPSGARDTLCDVLGIPRGKVRVVVDDVGGGFGMKTGLY-PDILVAYAARKLQRPVKWTADRIEEFLAATHGRDVESHAELALDETGRVLGYRIRTHANVGAYATTAIIIQMIGPWVSTSIYDIRPIDFEFTAILTNTAPTGAYRGAGRPEAIYLIERLFDAAARQLGMDPVEIRRRNLVRP-EQMNAMGQTYDSGKFGSIIDQAVTLADWDGFAAREGKLRGRGLASFLEWTGGNVF-------EERVTVQVSGDGGIEVYAATMPMGQGIATSYAQLVVDVFGVPIEKIRIVMGDTDR-GQGFGSAGSRSLFTAGSAIRHASEQAVDTGRELAGDALEAAAADIEYADGVFRIAGT-DRAIGLFELADRQP----RIFIDATSTVKG----------------PSWPNGCHICEIELDPETGTVDIVSYVSANDVGRVVNPMIVRGQLDGGAVQGIGQALGERMVYDEGQVMTATLMDYGVPRADIIRDFVHVLESTPCLNNPLGVKGVGELGTIGATPAVVNAVADALGADRLQMPLTPAVVWKALQ------
MKILVPVKRVVDYNVKIRVKADGSGVELANVKMSMNPFDEIAVEEALRLREAGKATEVIVVSIGPAQAAETIRTGLAMGADRGILVKVDG----VVEPLAVAKLLKKIVVQEAPELVILGKQAIDDDCNQTGQMLAALLGWPQGTFASKVIVGDGSVDVIREVDGGLQTVALKLPAIVTTDLRLNEPRYASLPNIMKAKKKPLDETSAETLGVDVAPRLKVLKTVEPAGRSAGVKVGSVAELVSKLKEAGVLM----------GSRIPRLDGQPKVAGTEIYGADAAPDDALWLRALRSPHPRARFTLGDLDAVAARPGLVRVFTAKDVPGENSFGIYLKDQPVFSTGETRYRGECVLAIVGEKEAVEAIRIDEFPIAWEPLPPMIGSKAALAETAFALHDFVPDNVLTRGRVERGDVEAGFAQAAHVASGAFETGFVEHAYIEPEAGVARRVG--NTIEVFACTQAPYMDRDEVARVIGLPLESVRIVPSACGGGFGGKLDVS-LQPMLAVAAWVLDRPVRCVFSRIESMISSTKRHPSSIQAKAACDAEGRLVAYAMEGDFDTGAYSSWGPTVAGRVPVHATGPYKVPHVRNLSRAIYTNGPPSGAFRGFGVPQAAIAQETLFDDLAEDAGIDRLAFRLLNAIRA-GDTTPCGQLLASAGLAECLEALKPH--WGRLLADARTRRGVGIGCMWYGIGNTG-----MSNPSTMRVTLSGDGRLVFWNGAVDIGQGSTTVLTQIAADALGLPVARFELVVGDTFRTFDAGKTSASRQTFVSGRAAEAAAAALRAEILRLTNAG---PTARLSL-DGTIVTVEENGV-VARVDLAALPAADGTVLEGIGSFDPPT-VP-LD-AMGQGV-PYATYGFAAQIASLDVDLDLGTIKLNRIVAAHDVGRAINPMLVEGQIHGGIAQGIGLALLEEYLPG----RTENLHDYLIPTAGDVPAIDIILVEDPEPLGPSGAKGIGEPALVPTAPAILGAIRHATGVTPRQVPVLPHRLWELLREKEGRS
MKVLVPVKRVIDYNVKVRVKADGSGVDLANVKMSMNPFDEIAVEEAIRLKEAGKADEVIAVSIGVKQSQETLRTALAMGADRAILVVAADDVHTDIEPLSVAKILAAIVKEEEPGLVLCGKQAIDNDLGATGQMLSALLGWSQAMYANKVDVEGDHAVVTREVDGGLQTVKVKMPTIVSTDLRLNEPRYASLPNIMKAKKKPLDEKTPADYGVDVSPRLEIVKTGEPPVRAAGEMVGSVDELVSKLKEKGIVMAKEFKEFRLVGTRPDRPDGLDKVTGRARYGADISAPGMLWGAVVRSPHAHARIVSIDTSRAEALEGVKAVVTRADFPTGLTGEDW-LQENTMAGERALYDGHAVAAVAATSKLRAEEAARLIDVTYEVLPHVIDVDDAIKPDAPVIREGAAPNVVRYMEFGHGNVEAGFAEADLVREGHYKTEATHQGYIEPHACLGQLGG-DGKGEMWVCTQGQWFIRKMCAGVLGLDAAQLRVTPSEIGGGFGGKTTIF-MEPLSLALSRKAGKPVKIVMTRSEVLRATGPTASASMDVRIGMKKDGTLTAARAEFRMQGGAFPGSP----DMALYCAFAPYKLDHVAHVGYDVLANRPKCAAYRAPGSPMGAFAVESLIDEMCRELGLDPMEVRLKNAVRE-GDRASYGPKFASIGLVETLEATRAHPNLAEP----GPNQGRGVASGYWFN---------HNGETSVSLAISEDGTAQVSIGTPDIG-GSRASIALMTAETLGIPYEDVRVNVVETGALGVNEPTHGSRATFASGKAAVLAAGQAITEMCRRAAAEWGIEPEAVEWVDGAAQPAGPNAGKMSIAEIAGKMGETGGPISGHHESVPEG----------------VGASFGCHVVDVEVDPETGRVTILRYLVVQDAGRAIHPAYVEGQYQGGAAQGIGWALNEAYIYDDGRLQNPVFLDYRVPVASDLPMIDTVIVEVPNPGHPYGVRGVGETGITPPLPAIANAIQDATGARLRALPMNPPAVLAALKAA-RGA
MKVLVPVKRVIDFNVKVRVKSDGTGVELTNVKMSMNPFDEIAVEEALRLKEAGKASEVVVVSIGPAQAAETIRTGLAMGADRGVHVKVDG----PVEPLAVAKLLKGVAEEEKPGLIILGKQAIDDDCNQTGQMLAALLGWGQATFASKLEVEGADFKVTREVDGGLQTVKIKGPAIVTTDLRLNEPRYASLPNIMKAKKKPIDEKSAEHYGVDLAPHLEILKTSEPPGRKGGVKVGSVPELVSKLAEAGVLMSA-SSAFRFVSTSRRVREDRRFVAGRGNYVADIVPEGTLHVAVLPSQYPSARILSIDCAAALAMPGVHYVLTGEELATAVGLDTPNAKRYPLAVGQTRYAGEWVAAVVADTRAQAEDATEKLRVAYEPLPYVISAEEALKPDSPPVHPAH-SNILLDKTFVWGEVEKDFADSPRHLSLRVTWGRNSTVPVETFGVVASWDSWRDMLDVWASIQMPKY-PDQIARALRIPANNVRVQDVDVGGSYGVKRGI--KTVLVSHLSRRLGRPVRLIEDRLENMRSDAHGPERIFDIEVAFNDDGIVRSMKMKALDNAGGYAGRAPFQLGKPIGAIVGPYKINSVQYRAQSVTSNKAVQEAVRGFGQSPTNYAIETMMDKVAVAVGLDPLELRRRNLIQH-DEFIPSGTRYDSGNYQAVVEKVVAHADYEALKQERGMLAGIGIATCLEPSGGNSA-FKTTTWMDSCRINVDGVGFVTVAIHTTSAGQGHETLVATVVGEVLQINPDTIRVVRPDSLASLPSNTPVGSRMAIMLGGAAFHAAQKLKAKLVKIAAHQFGCDEDSVEYANGGVSATKG-EGRLNWDDLVGIAHGMEPGLETTHVIQVPTGTK-LP-ENGRVQ-MYPCHSFEFHMVLIAIDPDLGKPEIRRYVVGHDCGTVINPHIVRGMTLGGIAHGIGAALLEEYVYDGGQMLTQSLMDYLLPSSHEIPTIEIVHHCTPSPYTVLGQKGAGESGYMGAPAAVSNAVNDAVGISVSKLPIRISAISDAVASAK--K
MKILVPVKRVVDYNVKVRVKSDGSGVDIANVKMSMNPFDEIAVEEAVRLKEAGVATEVIAVSCGATQCQETLRTALAIGADRAILVESGE----ELQPLAVAKLLKALVDKEQPQLVILGKQAIDDDSNQTGQMLAALAGLPQATFASKVVVADGQAQVTREVDGGLETLALNLPAVITTDLRLNEPRYVTLPNIMKAKKKPLETVTPEALGVDVAPRLKTLKVSEPAKRSAGVKVPDVATLVDKLKEAKVLMTT----AGGIGQAVRRKEDYRFLTGAGQYTDDVQMDGQTYAYFVRSPYAHARIRGYRLDAARQAPGVVGIFTGEDIKRAGGQPMKEPPHPVLAIDTVRYVGDQVALVIAQTLAQARDAAELVDVDYEPLDAVVAPDAAVRSGAPAVHDIA-DNVCYVWSLDQAAVDAAMAKAAHVTRLDFVNNRLIPNAIEPRAAVAHYSRADDSYTLYVANQNPHVERLLMAAVLNLPEHKLRVVAPDVGGGFGSKIFLY-AETALVWASKQINRPIKWTAERSESFLSDAHGRDHVTTAELGLDANGKFLALRVHTKANLGAYLSTFSSVPILYATLLAGQYTTPAIFCEVTGVFTHTAPVDAYRGAGRPEATYVVERIVETAAREMKIDPVELRRRNFI---TQFTPVALCYDTGNYGASLDKALQLADVAGFPARRGKLRGLGYSCYIEACGLAPSNIARAGLFEAGEVRVHPTGKVTVFTGSHSHGQGHETTFTQIVADRLGIAYEDVDIVHGDTGRVPFGMGTYGSRSLAVGGSAIVKALDKVIAKGKKIAAHMLEAAEGDIEFKDGKFSVAGT-DKALPFAQIALSAYSLEPGLDESAFYDPTN----------------FTYPAGSHICEVEVDPDTGQTEIVAMTAVDDFGNIVNPMIVEGQVHGGLAQGIGQALLEGCVYDEGQLLTGSYMDYAMPRADDLPSFAVDTTCTPCTHNPLGVKGCGEAGAIGSPPAVINAITDALGVLHLEMPATPERVWRALQTSSGRA
MKILVPVKRVVDYNVKIRVKPDGSGVELANIKMSMNPFDEIAVEEAIRLKEAGKATEIVAVSIGAQQSSETIRTALAMGADRGILVKADG----VVEPLAVAKILKKIVEAEQPGLVIMGKQAIDDDSNQTGQMLAALLGWSQGTFASKLVLDGDSVSVTREVDGGLQTVKLKGPAIVTTDLRLNEPRYASLPNIMKAKKKPIEEKTAADYGVDTKPRLEVVKTTEPSGRKAGVKVGSVAELVAKLKEAGVIMNAMTVTIPARSKSEPRVEDDALVRGAGRFMDDPRLPGQTYAAFVRSPHAHARVLTVNTDAALKAKGVLAVLTAADIKTAGGVKLVTPFRPALAGDKVMHGGDPVALVVAETHALALDAADLVDVAYEELTPVVDLNQAMK-AATVLYDDA-GNVAIDWPGNEAEVDRLIAAAAHVAKVTVTNQRMVVASMETRGATGVYDKSADHYTLYASSQGADTLRGMAASIMGVPNDKLRVITQDVGGAFGMKTPVY-PYIAVLVAAKKLGRPVHWMSTRSEAFVTDTQARDTVTHVELACDGNGRFTALRVRHLCNQGAYVSNAVQINVNFWRCLPAMYDIPKMDVSVACYFTNTLPIGPYRGAGRPEANYALERAVEEAARLLKMDPARLRRKNLIPA-KAMTPI-QTYDSGDFPAIVEKALKLADYDGFVRRKKKLRGIGISCMLEHAGSMPT--------ETASVSFPGGDKVIVGCNVQSTGQSHATVFSRLLATRLGIDAKAVEHRHGDTDLGLTGFASVGSRSAMCAGSAILVTADLMLEKASKIAAAALEAADSDIQYRDGRFEVVGT-DRRISLFETAQRAQ-MGESLDTKGKAEAP-----------------LTFPNGCHIAEVEIDPDTGHFDIVTYTAVDDCGNVLDQAVVEGQVQGSIANGLGQALTENAVYDAGQLVTGSFMDYGMPRAHDMPELREATHAVPATTNPLGVKGTGEAGTTAAIAAVMNAISNAVAADHMDMPATPAKVWAAVQKGM--K
MKVLVPVKRVVDYNVKVRVKSDGTGVDIANVKMSMNPFDEIAIEEAVRLKEKGVVTEVIAVSCGVTQCQETLRTAMAIGADRAILVETDA----DLQPLAVAKLLKALVDKEQPGLVILGKQAIDDDCNQTGQMLAALTGMPQGTFASKVEVADGVAAVTREVDGGLEVVKLTLPAVVTTDLRLNEPRYVTLPNIMKAKKKQLDIVKPADLGVDVAPRIKTLKVEEPPKRSAGIKVADVATLVDKLKEAKVIMNA----QGLIGQSIRRREDARFLTGRGQYTDDLVLPRQSYAYFLRSPYAHASIKGIDVAAAEAAEGVLAIFTGEHFRA--GSPMKEPKHPILADGKVRYVGDALALVVAETYAQAKAAAQLIMVDYEELAPVVDTASATQ-SSGQVHDEA-GNVCYTWGCDKAATDQAFAGAAHVTKLQYCNNRLIPNAIEPRAANASYNPGDESYTLYTTSQNPHVARLLMCAVLGIPEHKVRVVAPDVGGGFGSKIFLY-AETALTWASKQVGRPIKWTADRSEAFLSDAHGRDHATVAELALDAQGKFLAMRVHTTANLGAYLSTFSSVPILYATLLAGQYTTPAIYAEVTGVFTNTAPVDAYRGAGRPEATYVVERLVETAAKELGIDPAELRRRNFI---RTFTPVGLTYDVGDYDATLDAVQELADVAGFAARRGLKRGLGYSTYIEACGLAPSNIARAGLFEAGEVRVHPTGKVTIFTGSHSHGQGHETTFAQVVADKLGIPIEDVSIEHGDTGKVLFGMGTYGSRSLSVGGTAIVKAVDKVIAKGKKIAAHLLEAADTDIEFENGVFKVAGT-DKSVPFASVSLTAYKLEPGLNENAFYDPTN----------------FTYPAGSYVCEVEVDPATGQVRVDRFSAVDDFGNIVNPMIVEGQVQGGIAQGIGQALLEHGIYDEGQLLTGSYMDYAMPRADDLPSFLIKTAGTPCSHNPLGVKGCGEAGAIGSPPAVINAICDAIGVKDVPMPATPHAVWQAMQAN---R
MKILVPVKRVVDYNVKIRVKPDGSGVDLANVKMSMNPFDEIGVEEALRLKEAGKATEVVVVSIGPAQAAETLRTGLAMGADRGILVKTDA----AVEPLAVAKILKGVVEAEAPGLVILGKQAIDDDCAQTGQMLSALLGWSQGTFASKVVIDGDVLSVTREVDGGLQTVKLKMPAIVTTDLRLNEPRYASLPNIMKAKKKPIDEKTPADFGVDTTPRLKVLTTVEPGARKAGVKVGSVAELVQKLKEAGVIMTEKAPAKFGLGASAQRIEDPHFVTGRGRYTSDITPAGTLYGYVLRAQMAHARFTLSGVDDAREAPGVHLVLTGEDVEDLGGKFPWVPPRPVLNLTTVRHVGDPIAFVVADTVEAARSAAEAIDVDYVPLDVAVETRTALDPATPVVWPEK-TNLAFDYFLDKDKTDAAFAAAARTVALEVVNNRLVVNYMETRAAIGEYDADTDRYTLIAGTQGGHGMRDALARVLKIAPSQLRVITPDVGGGFGIKTFVF-SYPLVLVAAKKLGRPVKWVGDRTEHFIGDAQGRDNITTGELALDADGRIIGYRVDLTANMGAYLNQYPFIPWVGVTMSTGLYDIPALAVSVKGVFTNTLPVDAYRGAGRPEAAYLIERLMDVAAHDLGLTPEEFRRRNFV---ATLTATGRSYDTGDFAGHMDAGLAAADYAGFPARLGKIRGLGFATYIEACAFPGS--------EEANVVLNPDGGVTLFIGTQTNGQGHATAYGQIIAGYLGIDIAQVKTVQGDTDLVANGGGTGGSRSIPLGAASVDIAAKVLVEKIKELAATELETSAGDLELVDGAVRIVGT-DRSISLADVARAAP--EDSRKGYGKFVQDE----------------CTYPNGTHVCEVEIDPETGKTDVVGYTIVDDFGVTVNPLLLAGQVHGGVVQGLGQALIENTVYDAGQLLTASFMDYGMPRADDVPSIAFQTRNIPSTTNMLGIKGAGEAGTIGATPAVANAVNDALGIRHLDMPLTPLKVWEAIRAA---G
MKILVPVKRVVDYNVKVRVKSDGTGVDIANVKMSMNPFDEIAVEEAMRLKEAGKATEVIVVSCGVVQCQETLRTAMAIGADRGVLVETDV----ELQPLAVAKLIKALADKEQPQLIILGKQAIDDDCNQTGQMLAALLGWPQATFASKVVVDGDKVAVTREVDGGLETLSLTLPAIVTTDLRLNEPRYVTLPNIMKAKKKTLEIIKPADLGVDVAPRLKTLKVSEPPKRSAGIKVPDVATLVSKLKEAKVIMSISPAPGGYIGAAVARPNALRHLEGRGTYVDDVVLARMAHVVYLRSPIAHARIGKIDAEIARGMPGVIDIIDGQRIAAIC--GMKSAPQFPLAMDKVCWQGEPVLAIVAESRQQAEDALQTIVVDWQELPVVANMETSLDPTTTVIHPEL-DNLCFSKTIDTGSVDEVFANADLVVEETYRFGRHTGVTMETRSVLADYQTAEKKLTVYQSHQAPHMMQDLYARHFALPEHTVRVICKDVGGSFGIKVHSY-PDFATVALSILLKRPVKFVADRLESFVSDIHAREHLVHARLAVSTSGEILAFDIDDLTGVGPYSVYPSAIENQVLNIIGGPYKHKNYRAQLKVVLQNKAPTSQYRGVGHPVACAVTEGIVELAARKLGIDALQMRKLNVMPD-DAYGASGIKLEKLSHQQCLDKLELLMDYPALRLEQGIYRGIGLAVLVELTNPGAA-FARISAQDGATVRLDASGGITCLVSVGEQGQGSETIFAQITADAVGVPMAHVYVISGDTAVTPYGGGTWASRGAGIGGEAVLQAGRALRENLRQFAAVVLHKEATNLDIRDGQVCDTNTGDVLVSLAELGRIAYGALPELVVTRHYAQRD--------------FPFVFTNGVQASYVEVDVETGFVKLLKHWAVEDCGRIINPMLVDEQMRGAIVQGIGGAMFEECLYDDCLLRNGSMGDYLVPMAAEMPDIVIGHIETPTKTSALGAKGAGEAGTAGAPAAVMNAINDALNARVTSQPITPEKILHAIGV----I
MKVLVPVKRVIDYNVKVRVKADGSGVDLANVKMSMNPFDEIAVEQAIRLKEAGQAEEVVAVSIGVKQSQETLRTALAMGADRAILVIAADDVHTDIEPLTVAKILAKVVEEEQPGLVLCGKQAIDNDMNATGQMLSALLGWSQATFASEVEVAGDKAKVTREVDGGLQTIEVNMPTVISVDLRLNEPRYASLPNIMKAKKKPLDEKTAADYGVETAPRLEIVKTAEPEARAAGIKVGSVEELMEKLKEAGAVME-----KFGKSQPVKRREDVRFLTGEGRYVDDIAPANALQSFVFRSPVAHAVITELDVSDAREAEGVHAVYTLADLEAAGGSDGAAPERPILARGRLRFVGEPVAVIVAETLAQARDAAELIMLDYDDLPAKMD----MAAGGETVHAEA-DNVAYDWHMDEAATQAAFDKAARVVSLDVGDNRIIVNSMEPRGCYAEPE--GDRLHVAINGQGVWGPKDQLAKGLNMPADDIRVTNPDTGGGFGMKGMMY-PYFVVAHAARALKRPVRWMSERTEAMLSDNAGRDLTSLTELAFDAGHRIIGYRVFTEANMGAYNSQYQAIQQLFSRVLTGVYDMPAAYLRSVGYFTNTTQVDAYRGAGRPEAIYILERAMDRAARELGVDPLELRRINFIKP-DQFTLVDETYDVGDFDKVLTRAEAEADIPGFAARRGRMRGLGLCYYIESILGDPA--------ESAKVEFTDEGRVNIYVGTQSNGQGHETVYAQFLSDQTGIPVEMIDVVQGDSDRIKQGGGTGGSRSVTVQNTATLATVSAMTEAFVAFLSEEEGVPASGISFDDEQFRIEGS-NMTPTMLEVADMARGREDLLVHEQRTTLEA----------------RSFPNGCHVSEVVIDPDTGVVTVDRYAVVDDFGNLINPMLAEGQVHGGVVQGIGQALTEHVQFDEGQLLTATFMDYALPRADDVPYIGFTSEPVPSTANVMGMKGCGEAGTVGALAAVSNAVQDALGVRQVDMPFTPMKVWDLMRDARAAE
MKVLVPVKRVIDYNVKVRVKADGSGVDLANVKMSMNPFDEIAVEQAIRLKEAGQADEVIAVSIGVKQSQETLRTALAMGADRAILINAADDVHTDIEPLAVAKLLKAVVDEEQPSIVLCGKQAIDNDMNATGQMLSALLGWSQATFASEVAIDGDSATVTREVDGGLQTIKVKMPTIVTVDLRLNEPRYASLPNIMKAKKKPLDEKTPADYGVDVAPRLAIVGTTEPETRKAGEMVGSVDELVEKLKEAGTVMPK----DSGIGASPKRREDLRFLTGQGRYTDDINVHGQAYVHFVRSEMAHAVIKSVDTTAAEAMPGIVRVFTGADFEA--GEPMQEPRHAVLAQDKVRHVGDPYAAVVADTYAQALDAAEAIEADFDELPAVVDMKEAAKEGSTKVHDDL-SNLCYDWGFNRDAVDAALKASEHVTTLELVNNRLIANPMEPRVAVGEYTGHDEQYTLHTTSQNPHLIRLLMGAVLGIPEHKLRVVAPDVGGGFGTKIFHY-AEAFCTFAAKACGRPVKWTSSRSEAFMSDAHGRDHVTTIELGMDKDNNFTALRTNTFANMGAYLSTFSSVPWLHGTLMAGNYKTPLIYVNVKAMFTNTVPVDAYRGAGRPEATFQLERVIDKAASERDVDPIALRRQNFI---TEFTPVAVEYDTGDYPATMDKLEELGDLAGFDARRGKLRGLGVNCYIEACGIAPSNLARAGLYDAATVRVNATGSISVMVGAHSHGQGHETAFPQVVADMIGIDESQIDIVHGDTSKIPFGMGTYGSRSLAVCGSAMVRATEKIINKAKKIAAHLLEASADDIELKDGQFSVTGT-DKSVAWGDVTLAAYDIEPGLEETAFYDPAN----------------FTYPAGAYACEVEVDPDTGKVTIERFTAADDFGNIINPMIVSGQVHGGLAQGIGQALLENCAYDAGQLLSGSYMDYAMPRADDVPFYDVDHSQTPCTHNPLGVKGCGEAGAIGSPPSVVNAVCDALGVTHIDMPLTPSKVWSAMNN----G
MKVLVAVKRVIDAYVKVRVKSDGSGVETQNVKMSMNPFCEIAVEEAVRLKEAGVATEIVAVSCGPQQSQETIRTALAMGADRGILVQSDE----ALEPLAIAKILKAVVDKEQPELVLLGKQAVDNDFGQTGQMLSALLGWSQATYASKIQKADGELTVTREIDGGLETIKVKLPAIVTADLRLNEPRYASLPNIMKAKKKPIDTMSPADLGVDAAPRLSVVKVTEPPARQAGVKVGSVAELVDKLKEAKVIMDQLPRRFKVVGQRKRRPDGIDKVTGRARFGADMTMPGMLWGLVLRSPHAHARIRSIDSSKAEALPGVKAVVTGADFNG----ERN-VSINCMAGDKALYDGHAVAAVAATSRQAARQALKLIEVDYEVLPHVTDVDAAMKPGAPVIREDAGSNVAARHEIGKGDVEKGFAEADLIVEQSFRTEATHQGYIEPHACVASVSP-DGSAELWVCTQGHFMVRNVCAALLGLDSAQLRVTASEIGGGFGGKTTVF-VEPVALALSRKANRPVKIQMTRSEVFRATGPTASSSIDCKIGLTKDGRITAAQAELRYQGGAFKGAG----DFGAMAIFTPYDIENVKAVAWDVVTNRPKLAAYRAPGAPMAAFAAESTLDEAARRLGMDPLELRLKNAARE-GTKAAYGPTFPRIGLASCLEAIGNSAHYRTP----GPNQGRGLACGFWFN---------FGGETCTTINVNKDGTVGLSVGTPDIG-GSRASMCAMAAEELGIPYEKVRTVIADTASLGYNDVTDGSRVTFSSGLCTIQAARQAIQRLCQRAALMWGIDAEAVVWEDGHAKPAGPNAGKLSLAEIAAASANTGGPIAGHHEVNAEG----------------AGVSFGVHLCDLEVDRETGSVRVVRYTAAQDAGKAVNPDYVEGQMQGGSAQGIGWALNEGYVYGDGRLQNAGFLDYRIPVASDLPMIDALIVEEPNPGHPYGVRGVGETSIVPPLAAVGNALRDALGVRLTETPMAPPRVLAALAAAA--E
MKILVPVKRVIDYNVKVRVKPDQSGVELANVKMAMNPFDEIAVEQALRIKEAGQADEIVLVSVGPTQAQETIRTGLAMGADRGIHIEADQ----DVEPLAVAKLLRAVVDKETPGLVICGKQAIDDDSNQTGQMLSALLGWAQATFASGVELAGDKAKIIREVDGGLEHIEVSMPAVITVDLRLNEPRYASLPNIMKAKKKPIDSMSADELGVDTAPRLKVVKVEEPAARSAGIKVGSVAELVDKLKEAKVIM------KFGVGQTVKRLEDANLLVGKGRYTDDQMPGTGLAVAFLRSPFAHARLTHLDLAAARTADGVHLVAAQADMDADKGSQVPRTTKPAMARDIIRHAGDLVAMVVAETRQQALDALEMIDVDYEPLDAVCDVYDATAPVAPQLYDCY-NNTVFSWEATIAEIDKAVAAGATLVEVDVINSRVMPNAMETRPMVAQPSEEGGGLRMWCGTQGPVGLSAQIAKALNMEKEHIQLLTGDVGGGFGYKIFLH-PQLCIAWAARTLGKTVRWQQDRSDSYLSDLHGRDNRTKARAAVDKTGKILALDVLVHANMGAWLSNFIYIPLSACRTLTGPYDISVAGMEVRGVVTNTPAVDAFRGAGRPEANYLLERLIDHIAAEMGMDRVAVRQVNLIKP-EQIMVEGGTVDSGDMPGLLADALQKADWSGFDARRGRLRGIGLAMYLEQCGGGGD--------SGVDIEFNKDGSVTIYAAQQDNGQAHRTTLTLIFSSRLGYDAELINVVQGDSLRTPAG-TTGGARMSAVLGSTLMQAAGLIADAALPFAADHLQADQSDIQFAEGIFTAAGT-NQSVTIEDLVRLIAAANHPLNRLHKYTTDG----------------ATYPYGCHVVEIEVDQQTLRPEIVTYTVVDDFGEVINPLTLEGQIHGGIAQGIGQALYEHVAYDEGQLLAGSLMDYALPRADHMPSFSISRRGTRCQNNLLGVKGAGEAGAIGAPPAVISALCDALGIVHIDMPATLQNIWQLMKAKQDAA
MKVLVPVKRVVDYNVKVRVKSDGSGVDIANVKMSMNPFDEIAVEEAVRLKEKGVVTEVIAVSCGVAPCQETLRTAMAIGADRAILVQTPAD-GLELQPLAVAKLLKALVDKEQPGLIILGKQAIDDDANQTGQMLAALADLPQATFASKVEVAGDKVNVTREVDGGLETLSLSIPAVVTTDLRLNEPRYVTLPNIMKAKKKQLDTVTPADLGVDVTSKLKTVKVSEPPKRSAGIKVPDVAALVAKLQEAKVIMLRPITPPPWLGRACPRREDDALLRGQGRYLADLAPPGCLHAAFARSSMAHARIALANLAAVRALPGVRLVLTGDDLQALG--GVRAFGTPVLARGRVLCVGMPVALVVADTAEEARGAAEALAVDYTPLPACTAAEAALG-SAP-LLDGW-DNTAFTQRHHAGDLAQAGARAAAQVQLRIACPPVAPMALEPRGFLVHWHD--GRLTAWTPLQSPHRARLELARVLGLAPAQVRTIAPDVGGAFGGKASLG-PEVALAAGALRLGAPVRWVATREEDFVSAPQGRAGSIAAQAFFAADGRLLGLRAELLYALGCRSTWSTPVPLNAARMLPGPYRCGAIDIVARGVATNTAAVGIYRGAGRPEAALAMEGLMDLAARRLGLDPVAVRLRNAVPA-SAMTPTGQRLDSGDYAGLLQAACALADLAALRTAQGECVGIGINLYVEPCGTG---------WESARLTRWPDGRVTLASGSSAQGQGHATAFAQIAADALGIAPAAIDVIEGDSDLAPAGIGALASRSMAIGGSAVLRAAQALRA---------L----------------------------------AADTPVSVETVHTAQA----------------EAWSAGCCIVLASVDPSTGTVRAERAFWVDDAGTVVNPLLFAGQMHGGFAQGLGQALMERMHYDGGQLLTGSLMDYAVPRADDMPTLVHESRPSATDANPLGAKGVGESGAIAAPAALRGAVLDALGIAHLDLPLTPASVWQAIRHATTPC
MKVLVPVKRVVDYNVKVRVKSDGTGVDIANVKMSMNPFDEIAVEEAVRLKEKGVATEVIAVSCGVAQCQETLRTAMAIGADRGILVETTE----ELQPLAVAKLLKALVDKEQPGLIILGKQAIDDDANQTGQMLAALADLPQATFASKVEVAGDKVNVTREVDGGLETLALSLPAVITTDLRLNEPRYVTLPNIMKAKKKQLDTVKPEELGVDVAPRLKTLKVAEPAKRGAGVKVPDVATLVSKLKEAKVIMGADFSKLPHIGEPVKRKEDYRFLTGAGQYTDDIALAAQAHAVFVRSPHAHARVRSVSTDAAKAAPGVIGVLTGADVAADKGEPMKEPPHPILALDTVRYVGDQVAMVVAETLEQARDAAELVEVDYDPLPAVVLVADAAAVPGAVVHDIA-DNHCYKWAIDKAAVDAVFAGAAHIAQLDLVNNRLIPNAMEPRAAIGSYSRANDEYTLYVANQNPHVERLLMTAVMGLPEHKVRVIAPDVGGGFGSKIFLY-ADVCLTWGARKLNRNIKWTADRSESFLTDAHGRDHVSHAEMAMDASGKFLAMRVHTDANLGAYLSTFSAVPILYATLLAGQYATPQVYVEVDAWFTHTAPVDAYRGAGRPEATYLLERLVSRCAWQLNLSQAEIRRRNFV---TSFTPVALQYDVGDYGACMDKAEALADVAGFAARRGLRRGLGYSSYIEACGLAPSNIARAGLFECGEVRVHPTGSVTVFTGSHSHGQGHETTFAQVVAARLGIPVENVDIVHGDTGRVPFGMGTYGSRSISVGGAAIMKALDKIEAKAKKIAAHLMEASDADIDFADGEFTVRGT-DKKIPFAQIALTAYKLEPGLNETAFYDPTN----------------FTFPAGTYICEVEVDPATGVVRVDRFSAVDDFGTIINPMIVEGQVHGGVAQGIGQALLENCVYDEGQLLTGSFMDYAMPRADDFPEFKLGTVCTPCTHNPLGTKGCGEAGAIGSPPAVINAVLDALGVRDLDMPASPHRVWSAIDAA-ATS
MKILVPVKRVVDYNVKVRVKADGSGVELANVKMSMNPFDEIAVEEALRLKEAGKATEIVVASVGPQQATETIRTGLAMGADRGILVKTDE----TTEPLAVAKILKGIVEEEEPGLVILGKQAIDDDCNQTGQMLAALLGWAQGTFASKVDLGDGTVDVTREIDGGLQTVKLNMPAIVTTDLRLNEPRYASLPNIMKAKKKPIDEKAPGDYGVDIAPRLKVLNTAEPESRKAGVKVESVAELVDKLKEAGVLMNK-MTPKFGIGAPVRRQEDHAFLTGHGCYTSDVRRAGALAAHVLRSPVAHARFTITDISRARALDGVHLVLTAADISELNGSRHPVPPREVLCSEQVRHVGDAIAFIVADTPDLAKTAAEMIEIDFEELEAVVGSVRALEQEAPQVWPEL-SNRAFEIALDEGEADEAFAKASHVTSIEVVNNRLVANYMEPRACIGEYDPDTDRYTLTTGTQGGHGMRAVIAEIMGIEQARLRVVTPDVGGGFGTKMFCY-RYPLCLVAAHRLGRPVKWVGERTEHFMVDSHGRDNVTTAELALDETGRMLGLRVHVIADMGAYLHQFPSIPRVGTSMATGVYDIPALWARTTGVYTNTVPTDAYRGAGRPEAAYVLERLVDKAAEEIGMDPVAFRRFNFIKP-MQFTATKRRYDTGDFDQHLTQALAAADWDGFAARDGRWRGIGVCTYIEACAFAGG--------EEATLSLNDDGTVTLLVGTQSNGQGHATAYGQVVADVLGLVLEDVKLVQGDTDRVRKGGGTGGSRSIPIALPSVLNASNALAELIKAEAADHLEVGSADLELAEGVVRVVGT-DQSVSIAQIAAQT---QTTLQACEEVTQDE----------------CTYPNGTHICELEVDPETGQVAILRYVITDDFGVTVNPLLLQGQVHGGVVQAISQALCEHTVYDEGQLLTASFMDYQLPRAADMPSFEFSTANVPSTTNALGIKGAGEAGTIGGCAAVMNALGSALGVTHLDMPATPERIWQAIQAARSMA
MKVLVPVKRVVDYNVKVRVKSDSTGVDIANVKMSMNPFDEIAVEEAVRLKEKGVVTEVIAVSCGVQQCQETLRTAMAIGADRAILVQTDE----ELQPLAVAKLLKALVDKEQPGLVILGKQAIDDDANQTGQMLAALADLPQATFANKVEVADGKATVTREVDGGLEAVSITLPAVVTTDLRLNEPRYVTLPNIMKAKKKQLDTVTPADLGVDVAPRLKTLRVSEPPKRGAGVKVPDVAALVDKLREAKVIMDDPIATRYGSGRAVQRVEDEALLQGRGRFVDDVCERGDGWAVFVRSPHAHAVVRGVDAARAQAMPGVRGVFTGVDLCVAGGSPCAAPVRYPLAVDEVRFVGEAVALVVADTLQQARDAAEAVQVQYEERPCVPSLEAALRADACVTA-DA-DNIACEARHDREATDAAFARAAHVVRLDLVHQRVAALTLEPRSVRARWDAAAGRLDMHVSSQMPTSVRKAVSHALGLAPEQVRVRVGDVGGGFGMKVGSY-PDAAIGWAARALGSAVRWSGERSEEFSSTTHGRDVHAHAELALDADGRILALRLRSEANVGAYPTSTTAIQLVGPWVQTSVYDVPTIDFHFRAVLTHQAPTGAYRGAGRPEAIFNIERLMDEAARQIGMDRFELRRRNFIRP-EQMNSMGQTYDVGRFEHVMEQALALADLPGFAERAGRWRGLGVATFLEWTGGNAF-------EEHVTLEVRADGVIEVFSAVNQMGQGIATSLAQLVVDVFDVPIAQVRVVLGDTDR-GNGYGTAGSRSLFTGGSAMATGAQHTLAQARKLAAGELEVAEPDIRYAAGRFMVAGT-DRGIGLFELAARQS----HIHVEHTHTVAG----------------PTWPNGAHLCEVEIDPETGIVSLQSYVGVNDIGRVVNPMIVRGQLVGGAVQGIGQALMERVVYDEGQLLTGSLMDYAAPRARDFAELRMEMESTPCRNNLLGVKGVGELGTIGAAPCVINAIADALGAPRLQMPVTAARLWNLLH-----G
MKVLVPVKRVVDYNVKVRVKSDGTGVDIANVKMSMNPFDEIAVEEAVRLKEKGLVTEVIAVSCGDTKCQETLRTAMAIGADRGILVETTE----ELQPLAVAKLLKALVDKEQPQLIILGKQAIDDDANQTGQMLAALADLPQATFASKVDLADGKVTVAREVDGGMETLTLTLPAVITTDLRLNEPRYVTLPNIMKAKKKTLDVFKPEDLGVDVTPRLKTLKVSEPPKRGAGIKVADVAALVDKLKEAKVIMNQRVLKREGIGARVPRKEDARHMVGKGNFVGDFVLPGLQEVAFLRSPLAHAAITGVEIPEELAG----KVFLREMMTDAA--TYQYSALPPLASGKVRHVGEAVAMAVAPTRAVAEDLLEEVQVSYDELPVYHGAESSLAATGDFLHPGW-DNVFLTLRANR-DFDELAAKAEVKVSRTVELSRQCIVPLEGKSVLAYWDFQADQLVVVSATQVPHLLRVGIAQHLSMNEEAVRVVSPDVGGAFDYKGQLY-PDLCIAWLAKTYRTPFRYLEDRREHLIVGANTRQHHYQLTAYADRTGKLLALDAVITIDGGAYSYYPVGLEGQAIGNLPGPYTFRGYRCETLCVATNKPGFMAYRGVARTGVCFAIELLMDAVAREVGREPWEVRMDNLVPA-AAMNVANKHFDSGDFPASLRRAVEMIGLATVRERQGRRIGFGTATYTEQSAHGTTVFPVVPGFDQAVVRMTADGGLEVRVGVHSHGQGMETSFAQIANDVLGIPVARIRVVHGDTALTPFSSGTYASRATVMSGGAISTACKELLPRIQSIAGYLMGVDPQTVALAEGFAV--AG-EKSIPLSVVGGAWYVHLGGLEVSRAYKPKV--------------DTGTFTYATHAVVVAVDTQTGEVEILDYVVVEDCGTMVNPMIVEGQTIGGIAQGIGTAMYEESPYDDGQPLASTLADYILPGATEVPRIRIEHFETPSPHTEFGAKGVGEGGAIAPPAVIFNAVNDALGAEVLMTPLTPRRLLKALESAKLVK
MNIVVCVKYVPDATADRSFDASDNTVDREGVDGLLSELDEYAVEQALQVAEE-NDGEVTVVTVGPADAADAVRKALQMGADAGVHVEDDT--IAGSDAVATSLVLAKAIEK-EHDLVFFGMSSTDGLMGVVPTMVAERLGLPAVTFASEVTVDGSTVTVRRDGDTATETITASAPAVVSVTDQSGEPRYPSFKGIMAAKKKPVEDLTLDDLGIEAAAWTKVLSFAERPPRTAGEIVDGGVKLAEFLASKKFVMTASASRASLIGASIPRREDDALLRGEGRFLADLDIPGALEVAFVRSPHARATLTKVDLGAARELPGVVAAFAWDDLRDDVAVPLRLQPFPLLADGAVLCVGQPVAVVVAVDRYVAEDALELVDIDYAPLPALVDPLDALGPDAHAVAPGT-DNLAISVEGHVGDVDAALNSAVHVVTERYRSHRYVASPMETRGVAVTVDPHDRSLTVFASTQTPHRLREVIASTLGIDAGTVRVTAPDVGGGFGQKGVQY-VDVLVPYLARRLGRPVRWVEDRLENLTSSSHAREQVHDITLAADADGRLLALRDDVVINLGCANLTGLVVPYNTLTHVIGPYVVPALDLRVRGALTNTMFATPYRGAGRPEAVFAMERAMDRLAHQIGIEPHELRARNLVQP-EAMTGTMQTYDSGNFPELLRRLVGHLDVDAVRTRQGRRIGVGLAMYIEGTGLGPF--------ESGSVSVLPNGRVRVATGASSQGQAHRTTFAQVAADALGVPWDRIDLVEGDTAAIGHGVGTIASRSMVTAGNAIHTAALAVREALLADASQILEIAVEDLELVDGSVRPVGIPDAGIDVAELARRRAGPGATVSETAFFKPPT----------------VTVASAAHGAVVEVDERTGTVEILRYAVVHDCGRVVNPMVADGQVTGGVMQGIGGALYEEMQYGPGQPRSVTYMDYLVPTSAEAPPYVLDHVETPSTLNPLGVKGLGEGGAIAPPAAVTNAVEDALRVHLTRGPLSPSRIRDHIRDGRAER
MKILVTIKQVAALDEDFEMRGDGRDVDPDFLLHDLNEWDNYTLEEAMRLKEGPEGIEVVVVTVGPDSADEELRKCLAKGADRAIRIWSDA--LEEADPIAVARVLAALARRENAALVFAGVQGSDHAYGATGMALAALLDAPHAAVVAALEYGANTATVRRELEGGLAQVRVECPAVLTLQLGINTPRYASLRGIKQAASREIEVLEPAALGVAPGSLSRVRRMYVP-ERGRAQMIEQAAKLAQLIKFRGEAMSE-----QGVGARVLRKEDDRLMRGRGQFVADIRMANMQDVAFVRSPLAHGRILGVEIPEEVRD----SVFTIDDLTGVK--GFKISEQPVLAQGKVRHVGETVVMCVAPTRAEAEDIAAMVRLDLDELPAIHNMLEGRRDVSSRVHEEW-DNVFLETKVNV-NIE-AVQDAPIKVQRVISTSRQSMAPMEGRGAVAFWDSRLELLTLYTASQIPHIVRTGLAECLGLDEGQVRVVVPDVGGGFGYKGILL-TEVAISWLAIKLGRPVRWIEDRREHLTAGANCREHHYVITGYADSEGRLLGIDCEATVDSGAYSSYPACLEAQVASILPGPYDFPGYRCETHSVSTNKCPILPYRGVARTGVCFALELVLDDLARAAGIEPYELRLKSLVKP-EQMNITNKHFDSGDYPEALRQAVAAIDYDAIRKRQGRLIGVGVSIYCEQAAHGTSVYPMVPGYEQATVRVTPDGGLEVRIGAHSHGQSLETTLAQVANEILGIDVAKVKVVHGDTAYTPYSTGTWGSRCMVMSGGAVSRSCQTIAKRLAAIGAFMLKAKPEEVEVRDGKVI--GP-NGSLTIGEIAYTWYVNPGGLEVTEGYKPQR--------------DSGTFGYGAHAVLVAVDPETGDVEILDYVIVEDGGKLVNPMVVDGQIYGGTAQGIGTALYEEMPFDAGQPLASTFADYLLPGPTEVPEPRLIHMETVSPYTEFGVKGVGESGAIPPPAAIANAVNDALGASLYVSPITPRRVLEAIDAAQEKV
MKVLVPVKRVVDYNVKVRVKSDGTGVDIANVKMSMNPFDEIAVEEAVRLKEKGVVTEVIAVSCGVAQCQETLRTAMAIGADRGILVETTE----ELQPLAVAKLLKALVDKEQPGLVILGKQAIDDDCNQTGQMLAALADLPQATFASKVEVVDGKAHVTREVDGGLETLAVTLPAIITTDLRLNEPRYVTLPNIMKAKKKQLDTFKPEDLGVNVAPRIKTLSVAEPAKRSAGIKVPDVATLVDKLKVAKVIMTEALKDARHIGQAIPRPNIERLTEGRGQYVDDLELPRMGHVVFWRSPVAHMKILRIERDYARMMPGVLAVYDGQDLAAIC--GIKSAPQYPMAIDRACWQGEPVVAVVAKTRAEAEDALQYVQVEWETLPAALDMNTALAPETPVIHPEL-DNLCFARSLDTGGVDAAFAKADVVAEATFDFGRHTGVTLEPRCQIADYNPASGQLTVYHSQQAPHMMQDLYSRQFGLPESAVRVICKDVGGSFGIKVHAY-PDFATVAISILLKRPVKFVADRLESFTSDIHAREHRIQGRIAATKEGDILAFEIDDVTGIGPFSMFPSGIENQVVNLTGGPYKHKEYRAKLSVVFLNKTPTCQYRGVGHPIACAVTEGLVDLAAAKLGMDPLEFRRRNVIPD-NAYGASGIKLEVLSHEACLRKIEALMDYPALRAEQGIYRGIGFAALIELTNPSAA-FARISSQDGATLRLEPSGGVAVMASVGEQGQGTEAIYAQIAADAVGVPMSAVRLVTGDTETVPYGGGTWASRGAGIGGEAVLQAGLALRSNILKVAEAILQRDAAGMTVHDGVVQDLATGETLLPLMELGRVAYGFTAELMVTRHYAQRD--------------YPFIFTNGVQASYVEVDTETGFVKLLKHWAVEDCGRVINPKLVDEQIRGAIVQGIGGALFEECLYDDGLMKNGSMADYLVPMAGEMPDIEVAHVETPTRSSVLGAKGAGEAGTAGAPGAVVNAINDALKAACWSQPVTPEKILRALGH----I
MKVLVAVKRVLDYNVKARVKSDGSGVDLASQKLSMNPFDEIACEEAVRLKEAGVATEIIAVSCGPAGCQETLRSAMAIGADRGVLVETDA----VLEPLAVAKLMRHVALKEGVQLAIFGKQAIDDDAGQAGQMFGALTGWGQATFASKVRIEGGTALVTREIDGGLETLRLKLPLVVTTDLRLNEPRFITLPNIMKAKKKPLEVLKAAELGLDLAPRTTTLRVEEPAVRKAGIKVADVADLVKRLKEAKVIMNAREIALAGIGVSRLRKEDARFIQGKGNYVDDIKMPGMLHMDIVRSPLAHARIKKINKEAALAIPGVHAVLTADDLKPLK--TLAGDVAAVLADEKVHFQMQEVAIVIADDRYIAADAVEAVEVEYEELPVVINPYEALKPDAPVLREDLASNHIFTWDADKAATDAAFDAAPVKLSQHMYYPRVHPCPLETCGCVASFDPVRGELTTYITSQAPHVVRTVVSLLSGIPESKVRIVSPDIGGGFGNKVPIY-PYVCAIVSSIVLGKPVKWVEDRIENISSTGFARDYHMDGEIAATPDGKITALRVNVVADHGAFDACAPTKFAGMFHIVSGSYDIPAAHCSVKGVYTNKAPGGAYRCSFRTEAVYLVERMVDVLAQKLGMDKAEIREKNFIRR-EQFSAFGFEYDSGDYHTALKKVLAAVDYPALRAEQPNLMGIGLVTFTEVVGAGPSKI--VGMFDSCEIRIHPTGSAIARMGTITQGQGHQTTYAQIIATELGIPSEVIQVEEGDTSTAPYGLGTYGSRSTPVAGAAIALAARKIHAKARKIAAHMLEVHENDLDWEVDRFKVKGDDSKFKTMADVAWQAYGLEPGLEAVHYYDPPN----------------FTFPFGIYLCVVDIDRATGETKIRRFYALDDCGTRINPMIIEGQIHGGLTEGYAVAMGQQMPFDAGNLLGNTLMDYFLPTAVETPRWETDHTVTPSPHHPLGAKGVAESPHVGSIPTFTSAIVDAFGMTHMDMPHNAFRVWKELKARG-NL
MKVLVPVKRVVDYNVKVRVKSDQTGVDIANVKMSMNPFDEIAVEEATRLKESGAATEVIALSCGVAQSQETLRTALAIGADRATLVQTDA----ELQPLAVAKLIKAVVDKEQPQLVILGKQAIDDDANQTGQMLAALLDWPQATFASKVEVSGDSVSVTREVDGGLETLKLSLPAVITTDLRLNEPRYVTLPNIMKAKKKPLETLTPEELGIDVAPRIKTLKVTEPPARAAGIMVPDVATLVEKLKEAKVIMSQSSLGGQGVGARILRKEDARHLNGRGNFIGNMTMPGLQEVAFLRSPMAHARIRQISIEDSARA----QVITRADMPDCL--SYQASSMPPLASGSVRYVGEPVAMAFGESRAVAEDVLEEIEALYDELPVYGSVPASLAAQGDLLHEGW-DNVFVTLRSDV-AFEEHAARADRVIEHSVSLSRQCMLPMEGKAVLAYWDFQADQLVVYCGSQIPHMHRTGIAQFLGMDQAQVRVISPDVGGAFGYKCVLH-QELCVAWLAKTFRKPFRFMEDRREHLIAGANTREHQYRLKAHISNEGRLLALDAEIDIDGGAYSVWPVGLEGQALGNLPGPYDFRGYRCRTRGVGTNKPGFMPYRGVARTGVCLAIEQMMDQIALAVGKPSWEIRLMNLVQG-EQMNVANKHYDSGNYPESLRRALAAVDVEAVLARQGRLIGLGVASYTEQSAHGTSVFAVIPGFDQAFVRMTPDGGLEVRVGVHSHGQGMETSFAQIASEILGIPVARIKVVHGDTGRTPFSTGTYASRSLVMSGGAVSKACKELLPRVRKIAAHMLKADVDSIQHQGDMFS--AE-GRQVSIAQVADAWYVDPQGLELSVGYKPKV--------------DTGSFTYASNAVVVAVDPKTGGVEVLKYVVVEDCGVMINPMIVEGQTIGGIAQGIGTALYEEMPYDEAQPLASTLADYVMPGACEVPNIHIEHMESPSPNTEFGAKGMGEGGAIAPPAAIMSAINNALGAQVSHTPVTPHRLLSAIRAAAVQA
MKVLVAVKRVVDYNVKVRVKSDGTGVDIANVKMSMNPFDEIAVEEAVRLREKGAVTEVIAVSCGVTQCQETLRTAMAIGADRAILVETAE----ELQPLAVAKVLKALVDKEQPGLVILGKQAIDDDCNQTGQMLAALADLPQATFASKVEVAGGKASVTREVDGGLETISISLPAVITTDLRLNEPRYVTLPNIMKAKKKQLDIFKPADLGVDVAPRIKTLKVSEPPKRSAGIKVPDVATLVSKLKDAKVIMSAQDPGRFGSGKHVLRVEDAALLVGQGRFTDDIVVPGQAFIAFLRSPFAHARIVSVDTQAARAMPGVLAVLTGAELAQAGGRPPASAPRRALAHEVARYVGEAVAAVVATSLLQARDAAEAVTIDYDELPAVADPIQAMQAGAPVLCDGA-DNIAAEMRHDAAATEQAFASAAHTVSIEIVNQRLAPNPMEPRSARAEVD-ADDRLQVCLSSQMPTAVLNGLCDIPGLSKREVRVTVGDVGGGFGQKTGIY-PDIVVAYAAHTLKRPVRWQADRSEDFVSATAGRDVISRAEMALDANGKVLALRVRSFANLGAYGTMVVVIQLIGPWVSTSIYDIRTIDLHFSGVMTNTTPTGAYRGAGRPEAIYLVERLFDAAARKMKLDPAELRRRNMVRP-EQMNAMGMTYDSGRFEQILDRGLVLADWRGYPARRGTLRGRGIATFLEWTSGNAF-------DEKVSVNVRADGIIEIVSATQAMGQGIVTSYAQLAVDVFGVPIEQVRIVQGDTDR-AQGFGSAGSRSLFTGGSAVQVASERTVEHGKQLASNALEAAASDIEYRHGRFTVVGT-DVGIGLFDLAAKQP----QFIVEAGATAGG----------------PTWPNGCHVCEVEIDPATGHVEIVAYASVNDIGRVVSPLIAVGQIEGGAVQGIGQALCEQVVYDDAQMLSGSFMDYAMPRADVSCHFKTEFTSVPCLTNPLGAKGVGELGTIGATPAVVNAVIDALGAEKVQMPLTAPRVWAALQGDFASA
MKILVTIKQVASLDEDFELRDDGRDVEADFHVFDLNEWDHYALEEAMRLKEGAAGIEVVVATVGPDSADEELRKCLAKGADRAIRIWSDD--LEGADPVGIARVLAALARKEAPDLIFAGVQASDHAYGATGMALAGLLDWPHAAVVAGLDYGSPCATVRRELEGGAATVKVQTPAVLTLQLGINTPRYASLRGIKQAAARSIETLSPAELGVPAGSLSRVRRVYVP-ELGRAQMIEQAARLASLIKFRGEAM---------IGKPIPRVEDARFVTGNGNYTDDINIEGQTHAAFLRSPHAHARLRSIDITAAAEAPGVIAVLLGQDYLDAGTGSIFNQRHIPLPIDKVRYVGEAIAMVIASTPLEARNATELIDVDYDVLDAVVHGADAMHDSAPQLWDGA-GNLCFQTQIERDKACAILAGAHLVVRREFHNSRIVNCQMEPRSAIGCHDAASDTYTLISGSQGAVRQKLCIAAALKVPPARLRVVCPDTGGGFGPRSFVY-VQLAVVWAARHVGRPVKWTSDRSEAFLSDYQGRDQIIRCAIGFSKDGRILAIDNEWIGNVGAHTVSY--VPSNGTRIMTTVYDVPVAAVHVSAVLTNTVPTAPYRGAGRPEATHAIERVLDLAAGELGIDRAEIRRRNLVAH-DKLSPMGLTYDSGEFLRNMERALTLAEWDSFETRRGRLRGIGLANYIESPVGAPR--------ERIEITVLPEGVIDIVSGTQSTGQGHETTFAQVIAEHLGVPMSAVRLRTGDTAFVSVGGGSHSDRTMRLGGMLLVEASARIVAQGRRIAASLAGCEPEHVDFADGKFVARHS-RQATGLFELARLVQPATRKLYADAEFNGRV----------------PAHPTGAAVCELEVDPDTGSVALLNYTSVDDVGQPINPLIVEGQVHGGLAQGIGQALSEGCYLDEGQVLTGSYMDYGMPRAGSVPPLRVELTEDPTLGNPLRVKGGGESGITPATATIFNALADALGTEELAMPATPKVVWEFIHRKEHVN
MKVLVPVKRVVDYNVKVRVKADSTGVDIANVKMSMNPFDEIAVEEAVRLKEKGVATEVIAVSCGVTQCQETLRTAMAIGADRAILVETSE----ELQPLAVAKLLKALVDKEQPGLVILGKQAIDDDANQTGQMLAALADLPQATFASKVEVADGKAKVTREVDGGLETLSITLPAIITTDLRLNEPRYVTLPNIMKAKKKQLDTLKPEDLGVDVKPRLKTLKVSEPPKRGAGVKVPDVATLVAKLKEAKVIMGADFAKLPHIGEAVRRKEDYRFLTGAGQYTDDVNLAHQAQAVFVRSPHAHARVKSVDVRKAEAMPGVLKVYTGKDIEG-KGTPMKEPPHPVLAQGKVRYVGDHVAMVVAETLQQARDAAEAVEVDYDVLDAVVAVGDAKQ--GPALHDIA-DNHCYKWAIDKAAVDAAFAKAAHVTRLDLVNNRLIPNAMEPRAAIGSYNRATDEYTLYVANQNPHVERLLMTAVLGLPEHKVRVIAPDVGGGFGSKIFLY-ADVALTWAARQLNRSIKWTADRAEAFLSDAHGRDHVSHAEMAMDKDGKFLALRVHTDANLGAYLSTFTAVPILYATLLAGQYTTPQIYVEVDAWFTNTAPVDAYRGAGRPEATYLLERLVSRCGWELGLGQDEIRRRNFI---TQFTPVALQYDVGDYPAAMDKAQKLADVAGYAARVGLKRGIGYSSYIEACGIAPSNIARAGLFECGEIRVHPTGSVTVFTGSHSHGQGHETTFAQVVAARLGIPVENVDVVHGDTGRVPFGMGTYGSRSISVGGAAIMKALDKIETKAKKIAAHLMEASDADIEFSGGEFKVKGT-DKKIPFGQVALTAYKLEPGLNETAFYDPTN----------------FTFPAGTYICEVEVDPATGAVRVDRFTAVDDFGTIINPMIVEGQVHGGLVQGIGQALLENCVYDQGQLLTGSFMDYAMPRADDFPNFQLDTICTPCTHNPLGTKGCGEAGAIGSPPAVINAVLDALGVKEFDMPASPARVWNAIQSA---K
MKILVPVKRVVDYNVKVRVKSDGTGVDIANVKMSMNPFDEIAVEEAVRLKEKGIATEVIAVSCGVTQCQETLRTAMAIGADRGILVETPAE--LELQPLAVAKLLKALVDKEQPGLIILGKQAIDDDCNQTGQMLAALADLPQATFASKVEVVDGKAQVTREVDGGLEVLSLSMPAVITTDLRLNEPRYVTLPNIMKAKKKQLDTFKPEDLGVDVAPRITTLKVSEPPKRSAGIKVPDVATLVDKLKTAKVIMTM-KAPFRFIGKHRRAVEHKRFVVGKGRYAADIQLPGMLHIALVASPYASAKIKNIDASETLAMPGVHAVLTGEELCRHIGVDAPQVTRYPLAFDVTRYAGEWVAAVVADSRALAEDAAELVNVDYEQLPCVVDPQEALKPNATLVHPAH-TNVIFHRKFVWGPVEEDFAKCDHQLSYQVSWARNATVPIETFAVACQWNDSTGILDVWASIQMPKF-PDQVAKALRLPGNAVRVFDVDVGGSYGVKRGL--KSVLVGYLAKKLGRPVRLVEDRLENMRGDMQGPDRVFDVTLGFQKNGEIKSMKMRAVDDIGAYSGRSPLQLGKPVGAIVGPYRILSVEYDAMAVMTHKTPQEAVRGFGQAPTNYALETGIDKVARFLNMDRIALRRVNLIGK-DEFIPSGTHYDSGDYDTVMTKALNTAAFEDLLKERGQLAGIGISTCLEPSGGNSS-FQTTTWMDSCLVRVDLSGAITALMGTSTSGQAHETMVSTVVGEVLQKEPDGIRVLHADSLNALPSNSPVGSRMAIMLGGAAAGAAKKIKQKLLTIAAHNLGVTAEDLVYEDGHVQATNNPSQKMSWDALVEIAHGMEPGLQEKFVWEVPTGGM-LPTEDGRVQ-MYPCHSFESHVVLASIDPETFKVSIRKYVCGHDCGVMISPDVVHGMTYGGIAHGLGAALMEKFAFSPGQLLSGTFMDYLLPSSAEVPAITIVDHCTPSPLTEFGQKGSGEAGYLGSPAAIASAVNDALGAKIDHLPMTPQAIWTALNVARAQA
MKVLVAVKRVVDYNVKVRVKSDGTGVDIANVKMSMNPFDEIAVEEAVRLKEKGLVTEVIAVSCGPTQCQETLRTAMAIGADRAILVEXTD----ELQPLAVAKLLKALVDKEQPSLVILGKQAIDDDNNQTGQMLAALAGLPQATFASKVELSADGASVTREVDGGLETLKLTLPAVITTDLRLNEPRYVTLPNIMKAKKKTLEVVKPADLGVDVAPRIKTLKVSEPPKRSAGIKVPDVATLVSKLKDAKVIMSTSNATRFGSGQAVKRVEDASLLVGRGQFTDNVVVEGTVHVAFLRSPYAHARIVSVDTTAAAGMPGVIAVYTGAQLVAAGGQPPASAARHALAVDTVRFVGEAVAAVVAESRDAAKDALEAVLVDYEELPAVVDPVRATAPGAPVICPDA-DNIAAEMRHSVAATEAAFASAAHRVSLDLVNQRLAPSPMEPRSIVAAFDAAANHLTVRLSSQMPTGTRGSLVDIPGLTLENTRVVVGDVGGGFGMKTGIH-PDIVVAYAAKDLKRPVRWQAERVEEFLSAVHGRDVVSHAEMALDAQGKVLAMRVRSLANVGAYAMGVVAIQLIGPWVSTSIYAIETIDLHFLAVMTNTTPTGAYRGAGRPEAIYITERLFDAAAREMKLDPAELRRRNLIAP-EQMNAMAQTYDSGRFEQILDRGLALADWNGFAARRGLLRGRGLASFLEWTGGNVF-------EERVTVDISADGFIEIVSATQAMGQGIATSYVQLAVDVFGVPVERIRIVQGDTDR-ANGFGSAGSRSLFTGGSAVRVASERTIDKSKQLAGEVLEVAPADIEYLEGRFKVVGT-DVGIDLFELAAKQP----HIFVDSTSAVGG----------------PTWPNGCHVCEVEIDPATGHVDVVAYSSVNDIGRVVSPAIVAGQIEGGAVQGIGQALTEQIVYDDGQILTASYQDYAMPRADIASRFTTEFTSIPCTTNLLGVKGVGELGTIGATPAVVNAVIDALGAELIQMPLTPPRVWRALAGEFPSA
MKVLVAVKRVVDYNIRPRIKADGSDVDIAGVKMSINPFDEIAVEEALRLKERGVVTEIVAVTIGTVACQDVLRHALAMGADRVILLESDL----ELQPLGVAKLLKAIVDKEQPSLVILGKQAIDDDAGQTGQMLAALMNAGQGAFASSITVADGEALVVREVDGGTETVALKLPAVITADLRLNEPRFVKLPNLMMAKKKPIETIAASDLGVDAAPRLKLLKAAEPAERKAGIKVANVAELVSKLREVGAILMQ--GTDQGIGREVLRKEDKRLLLGQGKYVGDMRMPDMLEVAFVRSPVAHARLGQIEKPQGMEH----LVYTMADMTSVH--GFKRSAQYPLAQDKVRHVGELVAACIAPDRARAEDIAGSVVVDYQELPVMADMYGTLQSDT-RVHDDW-ENVFAETNIDR-RVSPTD-EAVHSVSRKLRMARQCMMPMEGRAVLCWWDTRVDQLIMYSAAQVPHINRTGLAECLGLDEGQIRVISPDVGGGFGYKGILL-PEICCAWLAMHLKRPIRWLEDRREQLTANANCREHGYDIAVDVTSEGRLAGIRCDAVVDSGAYSSYPACLEAQIGSILPGPYVMDSFVCRTRSAATNKPPILPYRGVARTGVCFALEVMLDIAARELGIEPHVLRAKSLVPA-AAMNITNKLFDSGDYTTCMNKAVAAIDWEGCRAKQQKRLGLGMAVFCEQGAHGTSVYPMVPGYEQCTARFTPDGILELRIGVHSHGQGLETSMAQIAHTVLGIDIAKVRVIHGDTGMTPYSTGTWGSRCAVMAGGAVGTACEQLAERVKVMAAVLLDTDVGLMNLKDGTVGVQDS-VKRLALSEIAHTWYVDPGGLEVVAGYKMMP--------------DAGTFSYACHTCLVEVDTATGHVAILDYVICEDGGVLLNPLIVEGQIYGGLAQGIGTALYEEMPFDSGQPLASTMQDYLLPGAGEMPPTRMLHMETPSPNSKYGQKGIGEGGAIAPPAAIINGINDALGAELTQCPANPRRVLEALAAAKVHA
MKILVPVKRVVDYNVKIRVKADGSGVELANVKMSMNPFDEIAVEEAIRLKEAGKASEIVVVSIGPQQAAETIRTGLAMGADRGILVKTDV----ATEPLGVAKVLKKVIEQEAPGLVIMGKQAIDDDANQTGQMLAALLGWSQGTFASKVVIGDGSVDVTREIDGGLQTLTLKLPAIVTTDLRLNEPRYASLPNIMKAKKKPIDETSPETLGVDVSPRLKVLKTAEPPVRQAGVKVGSVAELVQKLKEAGVLMANQTSVGRWIGASLPRFEDARLVTGAGRFVDDLAPDACLHVEFVRSSHARGTIAAIDTAEARAAPGVVAVFTGAELGALG--DIRVPRFSVLASGTVEAVGQPLAAVIAETAAAARDAAQLVAAEIEAMP---------------LRDGG-DDEAISHRWAAGDVEAAFAGADHIVHVSVAHARLAPAPLEPRAALAEWSEAEGLLTVWLSTQTPHRARQDLARILGLPAARLRVIAPDVGGAFGGKASIY-PDVFVAWAARRLGRPVKWCATRGEDLQAATQGRGGRLEGSLALDRHGRALALRANLDFPLGHWLPYSASAPRNAGRILPGPYRIGAVDIALTGRLTNTAAVGIYRGAGRPEAAMLMERLMDAAARALALDPAEIRRRNLLAS-EELTATGEALDSGDYPQLLARACERADYARLREEIGEICGIGLALYVEPCGQG---------WESATVSLAADGGILAATGATAQGQGRETAIAQIVASGLGVPPGRVRVRHGDTAGAPEGIGALASRSTAIGGSAMLKAVEAFRDEARRAAAKLLQCAEAHVAAVESGFVALGT-GRAISWQGMGEGLAEGDTALSTSVVFHADG----------------EAWSSGCCICVVGIDGETGVPTIERLTWVDDAGTVLNPMLVEGQLVGGMAQGMGEALMESLVYDKGQLVTGSFMDYAMPRAADVPPVAIDKLETPSPTNPLGAKGVGEAGTIGVPAAIVNAVLDALGVTHLDMPLTSQKIWKAIRAGTGKP
M--LVPVKRVVDYNVKVRVKSDHSGVDIANVKMSMNPFDEIAVEEAVRLKEKGVASEIVAVSCGVQACQETLRTALAIGADRAILVQTDV----ELQPLAVAKILKALVDKEQPGLVILGKQAIDDDANQTGQMLAALAGLAQATFASKVEIAQGKATVTREVDGGLETIAITLPAVVTTDLRLNEPRYVTLPNIMKAKKKPLDVLDPAALGVDAAPRLKTLKVSEPPGRKAGIKVPDVATLVAKLKEAKVIMTKPIMKKSLIGQRVKKPDAPDKATGKTRYINDMVLPQMLIGKVLFAGRPHARIVRIDTEAARKLPGVHAVLTGKDAAGLK--GF--VRDNVALKDKVRCEHDEIAAVAAETEEIAARALELIEVEYEDLPGVFTPEAGAREGAPLVHDDFPGNRSLHFEFKDGDLAAAEAASDLIVDNVFRPHHVTHCCMGTSCAIADFDH-NGKLTIWTQTQYPYNYKMDLAPALGIDPGDIRVIQPPVGGAFGSKLDVY-PEPIAALLARKTGRPVKVLYTREEEFKASPTRQAAIIHMRTGCTRDGVLTFRTADVLLDNGAYTSWGPTIPVIMMRTTSGHYRVPVVDFKAQAIYTNNPYAGSFRGYGNVQTTWATAQQMDMLAEMVDMDPLEFRLKNAQVS-GETTPQKSFLRECAFVECLQTAASASDYSRKHKEYRYKKGIGLASSIHNAGGAKIH---KSDGIGTILKVDDYARVTVITGASEIGQGIDAVITLIVAEELGVPLEHVTLVNNDSDIAPWDVGVHASRTTFIAGNGARRAARKAKAQILNAAEKFLEEPAGNLDLRGGWVVRANDGAALIKLERLLRQMHQAEPELVMVTDYYEPR-SE-PEGARHVSD-HSAAYAHAVHVAEITVDTLTGEIKVDKVTVAQDVGRVINRMGLEGQIEGGIAIGLGYAISENMRIENGMLRNPSFRDYKLITAPEMPELEMHFIESDCAEGPYGAKGISELPTIVIAPAIANALYNATGVRIFDPPMTPETVARAIHEKRVTV
MKILVPVKRVIDYNVKPRIKGDQTGVDLSNVKMSMNPFDEIAVEEAARLKEAGKADEVVVVSIGEQKAQETLRTGLAMGADRGILIVTEQ----MPEPLAVAKILAKVTEEESPDLVILGKQAIDDDSNQTGQMLAALLGWSQGTFASKVEPGEEGVNVTREIDGGLETLKLTTPAIITTDLRLNEPRYASLPNIMKAKKKPIDEKTAADLGVDVAPRLETLKVTEPPKREAGEMVPDVDTLVAKLKMGVAAMMM----KFGVGQSPKRLEDERLLTGRGRYTDDYTPAGCAYGVTVRSPYAHARITSIDAEAAREMPGVLAVYTHADIAEYG--DL-KTPRPLLADGRVRFVGDGAAFVVAETREQARRAAEAVMIDYEELPAVSSLNAAIAENAPKIWDEA-GNIVFDWQVDADAAEDAFARAAHVTELHIVQNRVAPNSMEVRSAVGEYDEAA-GFTFTTGSQGVAGMRTNLATIMKIDPERLRVRTGDVGGGFGMKVFLY-PYGLVLHAARDLGRPVKWTGERSDAFLSDAHGRAMQSDAALALDADGMILALRVRTWSDLGAYQAQFPAIQFAGGRIMGGVYRIPAIHNRVHGTVTNTTPTDAYRGAGRPEATYLIERLIETAARETGRDVGDLRRRNLLRP-DELNGLGLTFDVGDYPGLLDAALANADWSSFAARKGKLYGRGAAFYVEIAGGGST-------EEIADIRIE-GGKVRAAIGTQSNGQGHETAYAQVIAERLGVNLDDVIIEQGDTARLEVGHGTGGSRSMVWGGGAGLVAADAVLEKARPLASEALG-GEATFDAESGVFRADGS-NETRSLLEIAAAF---PGALDTRGVYKPEN--------------PVPAYPNGCHVAEVELDPETGLVRIAKYTITDDFGTIVNPMLVEGQVQGGVAQGLGQALLENIVYDEGQLLTGSFMDYGLPRADDVPDMRFQSRPVPTPNNLLGAKGCGEAGTIGAMPSIMNALSDALGGRHLDMPATPEKLWRMAREAQVAA
MKVLVPVKRVIDYNVKVRVKADGSGVDLANVKMSMNPFDEIAVEEAIRLKEAGKAEEVIAVSIGVKQAQETLRTALAMGADRAILVVAADDVHTDIEPLAVAKILKAIVDEEQPGIVLCGKQAIDNDMNATGQMLSALLGWSQGTFASSLDIDGDHATVTREVDGGLQTIKVSMPTIISVDLRLNEPRYASLPNIMKAKKKPLDEKTAADYGVDVTPRLQITGTSEPDSRAAGIIVGSVDELVAKLKEVGAVMPLSKRDFKVIGKRVLRPDGIDKVTGKAMYGADMTAPGMLVGRILRSPHAHARIVSIDTSAAEALKGVKAIVINADLANPEDEFFA-IRDNCLAREKVLYDGHAVAAVAAVDKATAKSALRLIKVKYEVLPHVTDVDEAMKADAPVVQEGRAQNVTSHFEFGHGDLDAGFAKADKIIERSFKTAATHQGYIEPHACLASLGS-DGRGELWCCTQGQYNVRTICSEVCGIEASQLRVTASEIGGGFGGKTTCF-IEPVALALSRKSGKPVKLVMTREEVFRATGPTVSSSTDVKIGMTSNGRITAAQAKLRYQGGAFPCGT----EFGAQAAFAAYDLEAVQTLGWNVMTNRPKEAAYRAPGAPMAIFAVESVVDELCQELGLDPLETRLKNAARK-GTLSSYGPTFNDIGLVATLEAAKAHPHYTAP----GENQGRGLSCGFWFN---------FGGNTCVSLNINPDGTVGVVEGNPDIG-GSRASISMMAAEELGIPYEKVRTVITDTNSLGFNDVTDGSRVTFAVGLATIKAARAAIDNMCERVANIWGIDRDAVEWVDGAAQPAGPNAGSMSLAEIAAVADQTGGPIAGHHEVNADG----------------AGVSFGVHLCDTEVDPETGATKILRYTVFQDAGRAVHPDYVEGQMQGGSVQGIGWALNEEYIYGDGRLQNAGFLDYRVPVASDLPPIETVILEIPNPGHPYGVRGVGETSIVPPLAAIANAVSRAAGVRMTELPISPPKLLKAMSER---G
MKILVPVKRVVDYNVKVRVKSDGTGVDIANVKMSMNPFDEIAIEEAVRLKEAGIATEVVAVSCGVAACQETLRAAMAIGADRGILVETDV----ELQPLAVAKLLKALCDKEAPQVVICGKQAIDDDSNQTGQMLAALMSWPQATFASKLVIAGGAATVTREIDGGLETLEIKLPAVVTTDLRLNEPRYATLPNIMKAKKKPLETVKPADLGVDVAPRLATLKVVEPAKRSAGVRVADVAQLVDKLKEAKVIMNAANAAPRGVGARLPLIDGVEKVTGTARYTADLPAQGALVGKLLRSPYAHAELLEVDISEALKLPGVRGIVTGNDCDTPYGVIPIAQNEFPLARGRIRYVGEPVAAVAAVDEATTDAALALIRLKVRELPAYFDAADARKADVVLLHDNKKGNIEREVHNEFGDAAAGFAAADLICEETFECAEVHHAMMEPNASLAAWDNERGHLTLWSVTQVPYYVHESLARCMKLDAAYIRVIKPFVGGGFGHRVETLNFEIIAGLLARAARGTVRLLQTREEAFLTHRGRPQTYVRMKLGLTRDGRMTACEAEVVQRGGAYGGYGLVTILYAGALLNGLYDLPAVKYDGYRVYTNTPPCGAMRGHGTVNIRFAFESLLDMMAAELGLDAFAVRRRNLLKA-PTETINGLKVMSYGLPECLDWVEQASGWRERAARLPIRRGIGIACSHFVSGSAKPVHFTGQPHATIALRVDFDAGITILTGASDIGQGSSTIITQVVAEILGVEYRRLRLIATDSALTPKDNGSYSSRVTFMVGNAAADAARNLKAVLVAAAAKRLQVAEADVDWLGEAAAVVGDASRQIPFHDIVEEALVDVGMLTVKGTFTCPPEFQ-GGKQRGGAVGSTMGFSYAAQAVEVSVDTELGKVTVEKVWSAIDCGFAINPMSVEGQVQGAIWMGMGQAISEETVYENGRHKAVSLLDYRVPTIIESPDIAVHIVESLDPNGPFGAKEASEGPLAGVMSAIAAAIEDATGTRIRATPFTPDRVFDALNRKPGAA
MKVLVPVKRVVDYNVKVRVKSDQSGVDIANVKMSMNPFDEIAVEEATRLKEKGVATEIIAVSCGVAQSQETLRTAMAIGADRAALVQTDV----ELQPLAVAKLLKALVDKEQPGLVILGKQAIDDDANQTGQMLAALLGWPQATFASKVEVSGDTVAVTREVDGGLETLSLKLPAIITTDLRLNEPRYVTLPNIMKAKKKTLDVITPEELGVDVAPRLKTLKVSEPPARSAGIIVPDVAALVDKLKEAKVVMTHAAMPWTRVGKSQPRLEARSKVTGRAEYIHNLALPGMLHAKILRSTVAHGRILSIDTSAAQALPGVHSVVTSEDVLKIIYFGPAFHDQPVLAIHKVHYVGEPVAVVLARDPYIAEEALHLIAVEYEELAAVFNEVEAARSAA--VHDVLKTNVALDFHVRRGDVAQAFANADHVFEHTFRTQQVMHTPLEPMITLAELTD--TGMTIHTSSQSPSFVRLEIARLLGWPESKVRVRTALLGGGFGAKLYIK-LEALAAALTLIARLPVKVALTMEEQFYT-ITKHATTFRIKTSVTKEGRITGRECEVWWNGGAFADIGPRVTQKSGFTAAGPYDIDNVSIDSYQIYTNLPPAGAFRGFGITQMVWAYESQADIIARELKMDPVEFRRINLLRD-GRPHATGTIMKDAALIQVLDRTAERMNWHLP----TLRRGRGIGIGYKAL---------APTTSMAIVSLSADGSCFVYSGTVDMGQGSDTAFAIVAAEVLGLDPTAVRVIHPDTDVTPYDMATLGSRSTFHMGHAVRLAAEDALDKMRSLAQEL-GMTEGKLDAA---ILVR-----R-----------MQAGNIIGVGSFIPEY-IS-PDKATGQSANITPNWMVGATGIEVEVDTETGQFRIVRMENVGDCGTPLNPKIVETQLSGAAIMQLGAALYEEMDFDEGQLRNASFAEYKIPGIHDVPAIGTEMVDSYQHNGPFGAKGVGETGTYGVASAIAAAIEDAVGLRLTSMPMKYEAVCRALHASATSQ
MKVLVPVKRVIDYNVKVRVKADGSGVDLANVKMSLNPFDEIAVEEAIRLKEAGKADEVVVVSIGVKDAQKELRTALAMGADRAILIVATDEATTDIEPLAVAKLLKAVIAEEAPGLVIAGKQAIDNDMNATGQMLAALLGWSQATFASELSVEGDSAIVTREVDGGLQTIKVKLPAIVTADLRLNEPRYATLPNIMKAKKKPLEEKTAADYGVDVSPRLQVISTAVPSERSAGIMVADVAELVAKLKDAGAVMNDRATKLKGLGHSRKRVEDVRFTQGKGNYVDDIKMPGMLFGDFVRSPYAHARIKSINIDAAMALPGVVAVLTAKDLEPLG--TLAGDKQMVLADGKVLFQGQEVAFVVADDRYINADAIDLVEVEYEELPVVTDPFKALEPDAPVLREDLASNHIFLWEVDEAATDEVMADADVVAEETVYYHRTHPCPLETCGCVASMDKVNGKLTLWGTFQAPHVVRTVASLLSGIEEHNIRVVSPDIGGGFGNKVGVY-PYVCSIVASIVTGRPVKWIEDRMDNLMATAFARDYWMKGKISATKDGKITGLHCQVTADHGAFDACAPTKFAGFMSICTGSYDIPVAYLGVDGVYTNKAPGGSYRCSFRTEAAYFIERMIEVLAIKLGMDAAELRAKNFIKK-DQFSALGWEYDSGDYHTAWEKALKAVDYDALRVEQGELLGIGLSHFTEIVGAGPVKN--MGMFDSCEIRIHPTGSAIARLGTISQGQGHATTFAQILASEIGISADSITIEEGDTDTAPYGLGTYGSRSTPVAGAAAAMAGRKIRAKAQMTAAYLLEVHDGDLEWDVDRFIVKGAPEQFKTMTEIAYASYGLEPGLEAVSYYDPPN----------------MTYPFGAYICVMEIDVDTGTHEVRRFYALDDCGTRINPMIIEGQVHGGATEAYAIAMGQELAYDEGNVKTGTLMDFFLPTSWETPTYETDFTETPSPHHPIGAKGVGESPNVGGVPAFSNAVHDAFGLKQSHMPHDQWRIWKIANDLG-HS
MKILVAVKRVIDYNVKIRVKSDQTGVETANVKMSMNPFDEIAVEEAVRLKDAGIATEVIAVSIGPVACQETLRTAMAIGADRGILVEANE----EVQPLAVAKLLKAIVDKEQPQIIILGKQAIDDDSNQTGQMLAALMNAGQATFASKVVVQDGNLSVTREIDGGLETIALKLPAVITTDLRLNEPRFVTLPNIMKAKKKPLDSMKPEDLGVDITPRLKTLKVVEPAARSAGVMVPDIKTLVEKLKEAKVIMHN---------DHLLRKEDERLITGHGKYSADWYYDGMLFAFIIRSPYAHANINAMDFSDVESANGVVKVLTHQDVSLANGQTQIVAPMPILAQDKVLFVGQPVAMVIADTLENAINAAELAAIDYDILEAVTDYSSATAEGAATLHASA-NNRSIIYRNDHAKVDEAFRKAAFVSHVTIHSQRLIGNPMEPRAVVANYDATTDIVKLHAPTQGVNGMHGFLSHITGLGPEKIEIETHDVGGSFGIRSGAY-SHALAILATKVLGKPIKWVGSRSEVILSDWHGRALELNGSIALDESGNFLAIRFADKVDIGAYNCYFSFIGRNISITMGGVYKIPALAMSSELYYTNTVPVSAYRGAGRPDIAYAVERLVDHAANEHGFDKVALRKKNFVPV-QDFNAIGTTIDSGDFIQVIDRAIELSQYKTFEERRGKLRGIGLAYFIESSAAGNF------AKDQIEGKFNPQGELQIFGVTGASGQGHETSFTQIAADTLGYPVEKISYTAGQADHKVIGNSTGGSRTLYGAGSAVKNMCVQFVEKFQPLAAARLGTTTDAIVFADGRWSAATQ-HQTISFAELLSSLMWSEDQF-SVMGEAQSG----------------STYPNGCHIAEVEIDPNTGVTDIISYTAVDDTGVIISPKLVEGQIHGGVVQGIGQAFYERTVYDAGQLLTGSLMDYALPKAGCITNFICDHVEVPTTSNLLGAKGVGESGCSGSLPSLSNAMVDALGITNLEMPFTPSKVWGLLN-----A
MKVLVPVKRVIDYNVKVRVKADGSGVDLANVKMSMNPFDEIAVEEAIRLKEAGKVDEVIAVSIGVKQSQETLRTALAMGADRAILVVAADDVHTDIEPLAVAKILAAIVKEEEPGLVLCGKQAIDNDLGATGQMLSALLGWSQAMYANKVDVEGDNAVVTREVDGGLQTVKVKMPTIISTDLRLNEPRYASLPNIMKAKKKPLDEKTAEDYGVDVSPRLEIVSTGEPAARAAGEIVPDVDTLVAKLKEKGIVMAKEFKEFKLVGTRPDRPDGLDKVTGRARYGADISAPGMLWAAVLRSPHAHARIVRIDTSKAEALTGVKAVITRADFPTGLTGEDW-LQENTMAGERALYDGHAVAAVAATSKLRAEEAVRLIEVEYEVLPHVIDVDDAIKPDAPVIREGAAPNVVRYMEFGRGDVEAGFAEADLVMEKTYKTEATHQGYIEPHACMGQLGA-DGKGEMWVCTQGQWFIRKMCTAVLGLETAQLRVTPSEIGGGFGGKTTIF-MEPLSLALSKKAGKPVKLVMSRSEVLRATGPTASASMDVKIGMKKDGTITGARAEFRMQGGAFPGSP----DMALYCCFAPYKLKNVEHVGYDVLANRPKCAAYRAPGSPMGAFAVESLLDEMCRELGGDPLDMRLKNAVRE-GDTASYGPKYGSIGLVETLEATKAHPNLSIP----GPNQGRGIAAGYWFN---------HNGETSVSLAISEDGTAQVSVGTPDIG-GSRASIALMTAETLGIPYEDVRVNVVETGALGVNEPTHGSRATFASGKAAVVAAGHAITEMCRRAANEWGIDPEAVEWVDGAAQPAGDNAGKMTIAEIAGKMGSTGGPISGHHESVPDG----------------VGASFGCHVVDVEVDPETGRTTILRYLVVQDAGRAIHPAYVEGQYQGGAAQGIGWALNEAYIYGEGRLQNSVFLDYRVPVASDLPMIDTVIVEVPNPGHPYGVRGVGETGITPPLPAIANAIQEATGARLCELPMSPPKVLAAIKA--KGG
MKVLVPVKRVVDYNVKIRVKSDGSGVELGNVKMSMNPFDEIAVEEALRLKEAGKATEVVVVSIGPAQASETIRTGLAMGADRGILVKVEG----NVEPLAVAKILKAIADEEKPGLIILGKQAIDDDSNQTGQMLAALLGWSQATFASKLEVDGADFQVAREVDGGSQIVKLKGPAIVTTDLRLNEPRYASLPNIMKAKKKPIAEATAEQYGVDLAPHLEILKTVEPGGRKAGVKVKDVAELVSKLKEAGVIMNAVDRPNSYIGKSLPRPNAKRLLAGRGRFVDDIQLPRMLHAVFVRSPHAHAEIVAVHVADAQSMPGARRVVLGDEIATLC--GMKSPPQAPLAQDRVSWVGQPVVAILADSRAQAEDAAERVTVDYRELPAVVDYDAALAPDAVLVHDAL-DNLAFTATIESGDADDAFNRADAVVDVDLSFGRHTPVTLEPRSIVADFEPGERSLTVHHSTQTPYQFQDIFARHFRLDESRVRVIAPDIGGSFGMKLHVY-PDMAVVALSMLAQRPVKYVADRGESFLNDIHLRDHRLRAELALAADGRFLGMRVRDDTAIGAYSAYPSAVENQVVRLMGAPYRITDYRADLRVIFQNKTQTSQYRGVGHPIACAASERLVDLAAQKLGLDPFEIRRRNYVTD-DMYTASGYRFERLSFDECLTKLHALMDYPALRAEQGVYRGIGLATYVEITNPSPA-FAHISAQDGCVLKLTPSGEVQCAISVTEQGQGTETVIGQIVADEFGVDLARVKVLTGDTETTPHGGATWACRGAGIGGETALQAARLLKANVLKIGAAILQSAPEQLAISDGRLIDRTSGAARMPLGELAALVYNLHAGLTVAHHYAPQG--------------YPFAFTNGIHASLVEVDAETGFIRLLKHWVVEDCGRVINPLLVEEQVRGGTVQGIGAALFEECLYGDGQLLNGSMADYLVPMAFEMPDIVIAHVETPTKDTELGAKGCGEAGTSAASGAVLNAVNDALDASISQIPMTPQRMLRALRL----V
MKVVVAVKRVADPNVKVRALADGSGVDLANVKMTMNPFDEIAVEEAVRLKEAGHATEIVVVSVGPEKSAETLRTALAMGADRGLLVRSDA----VVEPLAVAKILKAVAETEKPDLIIVGKQAIDDDANQTGQMLAALLGWGQGTFASKIAIGGAAIEVTREVDGGLQTVNLPLPALVTADLRLNEPRYASLPNIMKAKKKPIDEKTPADYGVAVEPRLTVVRVHEPATRKAGIKVGSVAELVDKLREAGVLMQL----SRYVGQPLPRVEDFRLLTGNGTFVDDFHRPNMACAVIVRSPVAHGRLLAIDATAAQELHGVLAVLSANDLG-LE--EATPFQQPVIAKDRVRYVGEPVAVIIAESQAVAEDAAELIQIEIDELAPIASSRDSVRAQAP-MHEDL-SNIAFQYTIDRGDAAGVFSCAPYKRKETFYVQRHTAVPMEMRGLVAEWNESKGHMSVWGAAKVPFFNRHVLAGMLGLPDKSVDLIELDVGGGFGVRGEFY-PDFLIPFAARRLQRPIKWSEDRREHLMATNHSREFECELEVACDAQGKVLGLRGQVVADLGAYVGTTGGILSRAAQFMPGPYDISALSLDVLSVATNKTPSGSYRGPGRFESSFARERLFDIAARDLGIDPISFRLRNLLRP-DQLTGNDASYDLGDHPTVLRRCASEIGWEQKTALRGRYHGIGFGSFIDSSGAGPK--------ENCRIRLEPNGRISVFIGSSALGQGIETGFSQICADALEVPIESVSIHHGSTTLLDEGFGSFHSRSIIMGGNAIADAAEKLISLLKAEVASMFECNADNIQYRNGIFVTPAKP---LALADLARVL----PKIEADGTFGTKR----------------KPYGYGTHAAHVAVDIRTGHVEVVEYVAVEDVGKMINPLLVHGQKIGAIVQGLGGVFLEQLSYDDAQFLTGSLADYLLPTSTDYPNIRAISLLTRTDRNPMGVKGVGEDAIAPVAAVIGNAIADALGVQPTRLPLTPCAVWRLMGQSEEAH
MKILVPVKRVVDYNVKIRVRPDGSGVELANIKMSMNPFDEIAVEEALRLKEAGKASEVVAVSIGPAKTDETIRTALAMGADRGIWVKTEE---AGIEPLTVAKLLKKVVEEEAPGLVILGKQAIDDDCNQTGQMLAALLGWPQATFASKVVLGDATVKVTREIDGGLQTVSLDLPAVLTTDLRLNEPRYASLPNIMKAKKKPIDEKSPAAYGVDVAPRLQVISTTEPAGRSAGIKLGSPAELVAHLKQAGVLMSI-----VDAVMEFRRRDAGDKLTGRTRYTIDRGAPGMLHAAVLRAEVASGRLVKLDTSKAAALPGVRAIATAADAPGRV--GIGIADHALFAQDRVRYVGEPLAAVAADTLEQAQAALEAIEVEIAPLPAVLTMQDALAPNAPLIHPEWQGNVAWEATAVRGDVDAAFARPDVIVESTFRVGRQNHMAFEPRAAVARYEE--GRFHIETSTQVPWTVRNATAGFLGVPASQVRVTVPPVGGAFGLKFDIA-IEPFAALLAKLSGRSVRLVNSREEEMLTCLFRENAEIRIRSAVTPEGEIAGREAVVLMDCGAYGGEQIFLTTMTAHTLGGNYRVGASRLVSRAIYTNTAPNGAFRACNGVYNTFALERHTDEIAAALGMDPLEFRRRNVLGD-GDLGATGQKFEAEVLRPMLERMEAL------RAAAGRLYGRATTVGTWFV---------FTGPSAATVNMNADASATLVTSGVEIGSGSMQGLPQIVAATLGIRPEDVVVRQADTDAAGYDVGVGGGRQTVSLGAASLQAAQEVRGKLLAVAARMLDASPGDLVMQDGRIEIAGPNGAGFSIAEVAARAQALNGPVAGTGASARKG-VP-SLPGCAVGHDALDIPVFAVHDCEVAVDPETGHVEVLAYRVVQDVGRALNRSAIGGQIQGGVVQGLGYALHEEVSIDAGRIRQNGFETYRVPLASDVVPVEVELYEGAPSLGPFGIKGAGEVPILNVGASVACAVANATGARVQELPLTPPRVLALLLGRQAQP
MKVLVPVKRVVDYNVKIRVKADGSGVELANVKMSMNPFDEIAVEEAIRLKEKGHVTEIVAVSVGPAQATETLRTALAMGADRGILVKTDA----TVEPLAVAKILAKLVESEAPGLVIMGKQAIDDDCNQTGQMLAALLGWPQGTFASKVVPGEGSFDVTREVDGGLVTERLTLPAVVTTDLRLNEPRYASLPNIMKAKKKPIDETSPEALGVDAAPRLKVLTTAEPAARKSGAKVGSVAELVSKLKEAGVLMTV-----TRIGEAVKRKEDHRFITGKGQYTDDINRPGQTYAHFLRSPHAHALVRGIDATAARALPGVIAVFTGADLAADNGSPMKAPGHPCLAQGKVRYVGDPVAVIIAETLTDAKDAAAAIEVDYEVLPAVVTAAEAQAPGAALVFDEV-RNTAFEWEINKEATLRAFAAAAHVTTLDIVNNRLVPNAMEPRAALAEWDSGNDAFTLWTTSQNPHVARLVLSAVGIAPEHRLRVIAPDVGGGFGSKIFVY-PETVALWASKRVGRPVKWTCERMEAFQADAHGRDHVTHAELACDERGRILGLRVKTLANVGGYLSLFSSVPYLYATLLSGQYDIPAIYAEVDAVYTTTTPVDAYRGAGRPEATFVVERLVEVAARQMNIDPATFRKRNFI---TRFTPVILTYDVGGYRASLDKAMEMADVKGFGKRRGKLRGLGYSAYIEACGIAPSAAAGVGLWESAEVRVNPTGTVEVLTGSHSHGQGHETTFAQLVSARLGIPIEQVAVIHGDTDKVQFGMGTYGSRSGAVGMSALAKALDKVEAKAKKIAAHLMEAAEADIEFRDGRFTVVGT-DRGVAFGEVALAAYEIEPGLKEGAFYDPTN----------------FTFPAGCHICEIEIDEDTGHATVVNWTAVDDIGTVINPMIAEGQIHGGIAQGIGQALLENTRYDSGQLITGSFTDYTMPRADDLPAFTVGLTTTPCPSNPLGLKGCGEAGAIAAPAAVINAVTDALGSEDVAMPATSEVIWRALQRARAAE
MKILVPVKRVIDYNVKVRVKSDGSGVELANVKMSMNPFDEIAVEEAIRQKEAGKATEIVAISIGPAQASETIRTALAMGADRGILVKVDA----MPEPLAIAKILKGIVEAEQPGLVIMGKQAIDDDSNQTGQMLAALLGWPQGTFASKLVIEGDSVAVTREVDGGLQTVKLKSPAIVTTDLRLNEPRYASLPNIMKAKKKPIDEKTPGDYGVDVKPRLEILKTVEPGGRKSGVKVATVAELVEKLKEAGVLMHG----QETSRNDELPTEGNAKVTGAAVYTWDTALPRMLHGKLLRSPLPHARIRSIDTTEALAILGVVCIVTGDDVAPLAFYGVGLRDQPVIALDRVRFVGDPVAAIVAVDEATAFRAAQAIKVDYEPLPPLMTVEDALADDAPALFDGIPRNVLCEYNFGYGDATAILDASDQVFTDTFAVTRINHFHLEPHVNIAHWND--GRLEMWSCNQDPFVIRGDIARIFGLPLHRVRIHTPLVGGGFGGKSYCK-MEPLVALMARKAGAPVRLALSMDESILT-LVKHPGRLTLTTGVDREGRLTARRADIVLDGGAYSDASALVAVKTGFRVGGGYHWQAIASRARIVRTTTVPSGSFRGFGGTQASFASERQIDLIARRLGEDPLTFRMRNLLDV-DQPFAPNERGMDSDLSAGLQDVAERIGYSSKRQQ---GRGIGFAVGLKDAGG-------TGNHAQALVRVTQDGEVMVSAAVVDVGQGAASALCRIATDVLGLPLANATYAPIDTDHSPPDNGTHVSCGTLVTGRAIEQAAAEVRKQIETFAAERLDCDVSEIVLEGWTVRRG---NVVHPLTPMVRKYYGIGWEFIGRGAFKEPY-----DPDTPMGA-RNISWMPCWSVAEVSVDDETGRVTLHRLIVSADPGRALSREACHGQIEGAAMQALGQAMFEELRYRGAEPENATPLTYRVPKVRDLPHFESVVAEHGMGFGPGGVKGIGEAGMLGIAAAIANAIQDATGASLTTMPFTPEKVLDALDQLRERS
MKVLVPVKRVIDYNVKVRVKADGSGVDLANVKMSMNPFDEIAVEQAIRLKEAGQADEVVAVSIGVKQNQETLRTALAMGADRAILVVATEDVHTDIEPLAVAKILKAVIDEEQPGIVLAGKQAIDNDMNATGQMLAALTGWSQATFVSELDIQGDSALVTREVDGGLQTIKVSMPTIVTVDLRLNEPRYASLPNIMKAKKKPMDEKTPADLGVDIAPRLTIVSTGEPEARAAGIKVGSVDELVEKLKEVGAVME-----KFGKSQSVLRREDDRFLTGRGQYVDDTTPEGALHGYVLRSSYAHGVITALDTQEAEEAEGVHLVLTAAALETAGGQLAPNTDRFLLAKDKVRFVGEPVAMVFAETYAQARAAADMIELEVDDLPVHLE----LQPGGPNLHEAA-NNVAFDWALDSAQMEAVKAKAAHVLSFEISDNRVICNSMEPRGCWADIE--DGRVHLCVNGQGVWSQKGQLAKMLGLPESEIRVTNPDVGGGFGMKAMAY-PYFLAGQAARMLNRSVRWMSDRSEAMLSDNGGRDLTSTATLALDADHKIIGYQVHTLANMGAYSGQFQPIQQLFSKVLTGLYDIPVAHLQVTGIYTNTTQVDAYRGAGRPEAIYVLERAMDYAARALGIDAWDFRRRNFIAP-EKFTASQVRYDVGDFGLVLDRLAQEAARDDFEARRGLLRGLGLCCYIESILGNPT--------ETSRVVFQADGSVDLYVGTQSGGQGHETVYAQYLADQTGLPVDQINVIQGDSDLIPTGGGTGGSRSATVQNSATLALVTVMTEAYKLFLAEHHEADSADVSFDDEVFRIAGS-NVVFSWLDAAKLARGQSALLDVTQSATLDD----------------LSFPNGAHLAEVEVDPQTGQSQVVRYVIVDDFGYLLNPMLVEGQVHGGVVQGLGQAMMEHVVYDDGQLLTASFMDYGMPRAADVPMFDFNSVVVPSTANPIGMKGCGEAGTIGSMAAVSNAVMDALGVTRADMPFTPQRVWSMLQN---AG
MKILVAVKRVLDYNVKARVNADGTGIDLANVKMSMNPFDEIAVEEALRIKEAGKADEVIAVSMGVKQSQETIRTALAMGADRGILVETDN----ELQPLAIAKLLAAIAAREEPGLVIVGKQAIDDDSNQTGQMFAALMDWPQATFASKVDIDGDSMKVTREVDGGLESIQVSLPALITTDLRLNEPRYAKLPNIMKAKKKQLDVLTPEELEVDISPRLVTVKVEEPPTRKAGEIVGSVAELVDKLREAKVIMGKTGRQFKSVGTRPIRPDGIDKVTGRARYGADFDMPGQLVGLILRSPHAHASIKSIDTSKAEALPGVKSVVTSKDFKDKKDAELA-VLDNCMARKKVFYDGHAVAAVAATDAKTARAALKLIEVEYKILKHVTDVDEAVGKKAPIIQRSKGSNISRRSEFGHGDVSTGFDKADVVIERNFRTEQSHQGYIEPHACVASVSP-DGTGELWVCTQGHFVFRQQLAQMLGMDVAKLRVTSSEIGGGFGGKTHIW-LEPVAMALSRKANRPVKLVMTREEVFRASGPTSATSIDIKIGVTKDGIITAGEAEMRYTSGPWGGSW----MLGAMTAFACYDLENVKTVGLEVLVNRPKTTAYRAPSAPMAAFAVESMIDELAQRIGMDAVEMRIKNAAKE-GTQSSYGPVYGPIGIGPTLEAAQNHPHMKAP----GENQGRGMACGFWFN---------FGGQSCTNLNIGIDGTATLTVGTIDVG-GARASLSLVVAEELGIPYEKVKAVIGDTGSLGYNEMTDGSRGTFASSMSAIKSCRIAIEDMCARAAKIWDIPVSDVSWQDGHAHASGNT--NLSIAEIAASAEKTGGPIAGHAQIVADG----------------AGVSFATHICDVEVDPETGSTRVVRYTVIQDAGKAVHPTYVEGQFQGGAAQGIGWALNEEYIYGEGRLQNPGFLDYRIPVCSDLPMIDTQILEIPNPNHPYGIRGVGETSIVPPLAAIGNAVSNATGVRMTHVPMSPPRILDALERQAETA
MKILVPVKRVIDYNVKVRVKADQSGVELANVKMAMNPFDEIAVEQALRLREAGTATEVVAVSIGPSQNQETIRTALAMGADRGIHIEASH----DVEPLAVAKLLKAIVDKEAPELVLVGKQAIDDDCNQTGQMLAALLGWAQGTFVSGIELGGDKAKIIREVDGGLEHLEIAMPAIVTVDLRLNEPRYASLPNIMKAKKKPLDSISVEELGVDVSPRLTTVKVEEPETRSAGIKVSDVGELVDKLKEAKVIM------KFEIGQGLTRIEDHRLVTGAGVYTDDVKAGEGLRVGFLRAPFAHAKLLSLDVSAAADAPGVVLVATQADLDADNNNPMPMVTKPPMVRDINRYAGDIVAMVVADSQMHADNALDLIEVDFDPLDAVTDVYAAVAEGAPQLYSEY-SNIAFDWQKDPAATKDSFATAKQIVEVDVINGRVIVNSVETRPIIAAPGDDPDTLLIWCGTQGARSISTQIADALNMPHDAVRVLTHDVGGSFGFKIFLH-PQVLVSWAARTLGSLVRWQQPRSDGFLSDIQGRDTRTKARAVIDDSGRILAYEADVHANMGAWLSNFTAIPISANSALTGTYDIPVASLRVRGVVTNTPAIDAYRGAGRPELIYALERLLDQIAFETGISRVDVRRRNLIKA-DQMMAVGITIDSGDMPALFETALQRADWDGFAARRGLYRGIGLGMYLEKSGDGSD--------GGVHISFAANGYMTVLASQQCNGQGHRMTLTQILSDKLGYDADKITVQQGDSATMPEG-TTGGARMTALIGSAAAKASASIIEMARPQAAQKLDCALDDLAFDDGIFADKAS-NRSITLADLVIALAKTPHMFDIRQPYASDG----------------PSYPYGCHIAEVEIDPATCKVKLDRFTCVNDFGVVINPVMLEGQIQGGIVQGIGQALYEHVVYDDGQLLAGSLMDYTLPRADHIPMLDITMRNTPCQNNALGVKGAGQAGAIGAPHAVISAVCNALSIPHIDMPATPSSIWQVMQTRNTAA
MKVMVPVKRVVDYNVKVRVKSDHTGVDIANVKMSMNPFDEIAVEEAVRLKEKGLVTEIIAVSCGVAQCQETLRTAMAIGADRAILVQTDV----PLQPLAVAKLLQALVAREQPALIILGKQAIDDDANQTGQMLAALADLPQATCASKVELAPDRLEVTREVDGGLETLALTLPAVITTDLRLNEPRYITLPNIMKAKKKPLDTVTPDDLGVDVAPRLTTLKVSEPAKRGAGVKVADVAALVEKLREAKVIMGADFSRLPHIGESLLRKEDYRFLTGAGQYTDDVVLAAQSHAVFVRSPHAHARIERIRTDAARAAPGVLGVFTGADVAADKGAPMKEPPHPILAQGKVRYVGDHVALVVAQTQQQARDAAELVEVDYEALPAVVHVADAAAVAGAALHDIA-DNHCFKWAIDRTAVDAAFADAAHVTRLDLLNNRLIPNAIEPRAVIASYQRANDEYTLYVSNQNPHVERLLMTAVLGLPEHKVRVIAPDVGGGFGSKIFLY-ADVCLTWAAKKLQRNIKWVADRSESFLCDAHGRDHSSHAEMALDEEGRFLALRVHTDANLGAYLSTFSAVPILYATLLAGPYRTPLVHVEVDAWFTNTAPVDAYRGAGRPEATYLLERLVSRCAWEMGLEQDELRKRNFI---TSFTPVALQYDIGDYPACMAQAQQLADVAGFAARRGLLRGIGYSSYIEACGIAPSNIARAGLFECGEVRVHPTGSVTVFTGSHSHGQGHETTFAQVVAARLGIAVESVDIVHGDTGRVPFGMGTYGSRSISVGGAAIMKALDKIETKAKKIAAHLMEASDADIDFANGEFSVRGT-DKKIPFAQVALTAYKLEPGLNETAFYDPTN----------------FTFPAGTYICEVEIDPATGATRVDRFTAVDDFGTIINPMIVEGQVHGGVAQGIGQALMENCVYEEGQLLTGSFMDYAMPRADDFPDFKLGHVCTPCTHNSLGTKGCGEAGAIGSPPAVINAVLDALGVRDFDMPATPHRVWQAIQQANAKT
MKILVAVKRVIDYNVKVRVKADQSDVDLTNVKMAINPFCEIAVEEAVRLKEKGIASEIIAVSIGDKKCQEQLRTALALGADRGIHIETES----ATGSLSVAKLLKAVVDEEKPELIMLGKQSIDSDNGQTGQMLAALAGLSQGTYASEISLDEGRVSVTREIDGGLQTLSLSLPAVVTTDLRLNEPRFASLPNIMKAKRKPIDVKTPEQLGVTLTSTITTLKVEAPAERQAGIKVASVDELVEKLKEAKVIM--------SVGLSQERLDARAKVTGRCRFTGDLVLPGTRIAKYLRSTIAHGRVISIDSSEAAAMTGVEAIFTYADIPNIPTAGHAFKEDRLLLTDHIRYHGDEIAIVVAVDGLTASKALKKIKVTYEELPVILNHGQALADGALELHHN--GNKVGEHNYECGDVKLESADADHLLKGLFHTQMVQHCQMENQVAWAYMDD-ADHIIVVSSTQIPHICRRIVGQALDIPMSTVQVIKPAVGGGFGNKQDVV-LEPMVAFLTKKLGIPVMIDLAREECLSSTRARHPFRVNMACAVNNDGQLKALSMDVSSNTGSYASHGHSIAKAAGSKVVPLYPKAALSYHAITHYSNLPSAGAMRGYGSPQIVYAVESIMEEAARKIGMDSIEFRLKNVAET-GDTNPLGKVIESAGIQECLTKGREQFEWDCKKEKHNIRRGLGVACFSYGSGTYPA----SVEIAGSRMTLNQDGRVTVQIGATEIGQGSDTVIAQMASEKLGIPVSAIHVITQDTDITPFDLGAFASRQTYVVCQAVAEAAELLRSRILEHASVMLELEVSTLTIDDGAVVCSEK-RIHLSLNELALDAYNHGVQLTAEVSRKVTS----------------NAYSYGCTLVEVEVDITLCQVSILNIRNIHDSGRIINPALAAGQVYGGVGMGISGALSEELLTDPGWIYNNNLLDYKIATMMDAPDINCDFVETHEPTAAFGNKSLGEPPLLSVAPALRNAILDATGVAMNLLPMSPKTLFTAFTEAGVSH
MKIVVPVKRVVDKDIKIRVKADGSGVELANVKMSMNPFDEIAVEEAIRLKEAGKATEIIAVSVGPQQASETIRTALAMGADRGILVKADG----AVEPLAVAKILKAVIDAEQPGLVIMGKQAIDDDCNATGQMLAALTGWSQGTFASKLSVEGDTVQVTREVDGGLQTVKLKGPAIITADLRLNEPRYASLPNIMKAKKKPIDEKTPDAYGVDIAPRLDVVKTVEPSGRKSGVKVASPAELVSKLKAGVLGMSA-EKRFRFISSDRRVREDRRFVVGKGNFAADIVPQGVKHVALVTCPHPAAKIVSIDKSAALAMPGVHYVLDGAELAGATGLETPNVPRRPLAVDVARYAGEWVAAVVADSRALAEDAAELIAVEYEPLPFVLDGEQAYK-GGVLVHPAH-TNVLLDRTFVWGEVEKDFTASPHKFRHVVKWGRSATVPVETFGVTASWDPWREMLDVWASIQMPKY-PDQIAMTMKLPMSSVRVYDVDVGGSYGVKRGI--KTILVAYLTRRLGMPIRFIEDRLENMRGDMHGPERNFDVEVAFDNQGIIRSMKMRALDNVGAYAGRSPFQLGKPVGAIVGPYKIKSVQYQAIAVLSNKTVQEAVRAFGQSPTNYAIERTIEEVANKLGLDRLEVRQRNMIRP-DDFIPSGSTYDSGNYQAVIEKVLAKAGYEALVAERGTLAGIGIASCLEPSGGNSS-FGTTTWMDSCRISIDLVGSITATMHTTSAGQGHETLVGTVVGEVLEVDPDKVRVVRADSLNSLPSNSPVGSRMAIMLGGAAFHAAKKLKAKLVAIAAHDLGVPLERMTYQNGDVFDASLPDKKRTWTELVTIGHDMEPGLSVSHIMPVPTGGG-LPTADGRVQ-MYPCYSFEFHLMLVTIDPELGKPEIKRYVIGHDCGVVINPKIVRGMTMGGIAHGIGAALYEEFAYNDGLLVAQNFMDYLLPSAHEVPPVEIVHHETPSPLTVFGQKGSGESGYLGAPAAVASAVNDAIGIVVNSLPIKVARLGDMIAAARKAI
MKVLVPVKRVIDANVKPRVKADGSGVELANVKMAMNPFDEIAVEEAIRQKEAGKVEEIVAVSIGPAQAQETLRTALAMGADRAILVKCDQ----AVEPLDVAKILKGIAEAEKPGMIILGKQAIDDDANQTGQMLAALLGWAQGTFASKLEISEGTAKITREVDAGLQVVELKLPAIVTTDLRLNEPRYASLPNIMKAKKKPLDEKAPSDYGVEVRSRLKVLTTEEPAKRKAGIKVSSAAELVDRLKEAGVLMPT-LAEQSAVSSSIPRIDAHRYVSGKPVYTSDLLPAGCLHMALLRSPHPRARIVSLDVMKAKAAPDIVEVVTAVDLDDLK--GRGTIVGRCLADGEVCYIGQPIAAVVATSVHSAQAALDLIEVEYQPLQAVLDFDEALDAGAVAAHPGW-TNVVARDEIHRGDFEAALRLADVVVAGELEFAPSTAAPMEPCCFTGDWDPALERVSLTGTLQNPHTTRWMIATALNIQETAVRVVAPPLGGSFGLKMAGH-PEVLVCALARFLKRPVNYTEERWETLMAPC--RRQKHRFQIAATRDGRILGFEDQFVADVGITGPGNWSMPLVTATVFPTVYDVEHCRISATLIATNSTPWQPIRGYGKEIGNTVMERAIDLLAAHLRMDPVALRHLNLIAA-GDFLASGLNLDSGDYPTALEKLTKLFGYDAWRHRQEKVIGIGIAFELTPEGGARP--AFPSGFETATVKLLPGGSVQVLVGVTSPGSGNETGIAQLVAAELGVDARSVQVVQGDTDVTPVGTGHASSRAMLYGGTAAVLAARDLRAKVLLCAANILRAPTEGLSLEASMIRDSEG-NGVLTLQEVSHQAHGTELPLEATRSFQPINVSV-IPDEKGRIA-TYSSFPYSVHAAAIELDRETGSVKVLDYACVHDCGVMINPMLVTGQLKGAIVMGIGAALWEELAYDDRRPLARRLKEYLLPRAIDLPEIRVGHMSTPSPYHPLGLKGAGESGVGGGIAAMLSAVADALRAALTRCPATPPTLLDILHDTQ--F
MNIVVCVKQTPDTAATVTVQ--DGRVTWGDAPLVLNPWDEFAVEQALRTKEA-HGGKVTAVCLGAETAKEALKQALAMGCDAAILISDPA--FDGADSLAVSAGLAAAIRKGEVDLAFFGRQAVDSDTGLTGPQVARRLGWPSLSLVAAVDPAGKSIEVERMLEEGRQQVRSQLPAVVSVVKELNEPRYPSFMGIRKASKAEIPVWTAADLGLASPAALAWPEVISPKVDTKCEMIQIAEKLVSRLLEEKVLMGA----TTVVGRSLPLIDAREKVTGRLKYAGDLPLHRMHHAKVLRSPYAHARVVSIDTSKAEALPGVSAVLTHKDITGRKWVDPSFNFRGPMISEEVCYVGDEVAVVSAVDEDTAKQALRLIEVEYEEMPAVFDLEQSMQTGAPQVHPWGP-NALEPSLFQWGDIEAGFRESDHIIENRITLGNQQHAPLDRNACIAEWDG--DCLSIWTSTQALFWIRDAVTDFFELSPNKVRVHSTPTGGSFGLWWGNN-FMFLAIAVARKARRPVRLVLTRDEVQTTVKRRERPLIDARIGIKADGTMVSQSYRHIMDNGAYGNKFDPYQ-----SVADIYTTPHGRAEFIGVATNLLPAGCMRGVGDLTLAYAIEQTVDMAAEKINMDPVEFRLKNHWRS-GDICHTSQEVTSSGLEECIRKGAGKFGWKEKWKGWIKVRGVGVGISTHISGLA------FFGFNGITIKVNPDGTMVLTTGIGRMGQGGDTTQAMVAAEVLGVELGDVNVVDGDSEVCGHTMVTFGSNGMHMVARATKAAAEDARRQILEFAARRLEANPDDLDIRDKRIFVKGSPDIGVTLKELMSSPILSPPEVIGRASRGVEF--------------DKAGKMMICDYAEVEIDTRTAQMRVVKFVAYHDSGTIVNPAICENQVAGGYCQSLGMAMTEHLVFDEGAILNPNFMDYKILGPLDMPDPEIYFEQVYDEDGPFGAKGIGEGVTCAVPVAISNAVYNAIGVRLHP-PITPDKIMRALRQKS--R
MKVLVPIKRVIDANVQVRVKSDQTGVELTNVKMAMNPFCEIAVEQAVRMKEAGIASEIIVVSAGPAQAQETLRTGLAMGADRGIHIQSDD----DLQPLAIAKLLKAVVANEEPGLVILGKQAIDGDNNQTGQMLSALLGWSQGTFISAVEVAGDKLNITREVDGGLQKASLAMPAVLTVDLRLNEPRYASLPNIMKAKKKPIDATSPADLGVDVAPRISTLKVTEPPARDAGVIVGSVSELVDKLKEAKVIMESKASSFKVVGTRPARPDGMDKVTGRARFGADMVMPGQLVGLILRSPHPHAVIKSIDSSAAEALSGVKAVVTRDDFAPNDDH--A-VLYNIMAREKALYEGHAVAAVAATSRAIARKALKLIKVDYDILPHVTDVDEAMSPDAPVLHDSKGSNVVARSEFGHGDIDAGFAQADEIIERSFKTAATHQGYIEPHACVANVGA-DGMSELWCCTQGHFHVRQVCASLLGIDVSRLRVTASEIGGGFGGKTTVF-IEPVALALSRKAGRPVKIAMTRDEVFKASGPTASSSMNVKIGVTKDGRITAGYGEFRYQGGAFAGAP----DFGAMSAFACYALDNVKTEAYDVVTNRPKGAAYRAPGAPMSVYAVESVIDELAARIGMDPIDLRLKNAAKE-GARSSYGPKFGSCGLVETLEAAKAHPHYSAP----GPNQGRGVASGFWFN---------FGGETCSNLNINADGTVTIAVGTPDIG-GSRASMCIMAAEELGIPYDRVRAIVADTSALGYNDTTEGSRVTFSSGMAVIKASQQAITEMCKRAALMWDIPAEAVTWEDGYAKPSGPNAGDLSLAEIAATAGKTGGPIAGHHEYNADG----------------AGVSFGTHIVDTEVDPETGKVDIIRYTVIQDAGKAIHPDYVEGQFQGGAAQGIGWALNEEYIYGDGKLQNAGFLDYRMPVASDLPMIDTVIVEVPNPGHPYGVRGVGETGIVPPLAAIANGVSAAAGVRMTELPMSPPRVLKAIDTAKAAE
MKILVPVKRVVDFNVQIRVKGDGSGVDLARVKMSMNPFDEIAIEEAVRLQEAGKATEVVLVSIGPAEAAETIRTGLSMGADRGILIRSEA----PVEPLAVAKLLRAVVEEEGPGLIILGKQAIDDDSNQTGQMLAALLGWAQATFASKLEVDGAYFKVTREVDGGLQTVRLKGPAIVTTDLRLNEPRYATLPNIMKAKKKPIVERAADLYGVDLAPRLEVLRTTEPPGRKAGVKVKDVAELVSKLREAGVIMAP----KFGIGQSVRRKEDDALIRGKGRYTDDHAPSDALHALMLRSPHAHATFK-IDVSRACGLPGVALILTSADVAELG--PFTAPPYPILVRDEVRHVGDAVVFVVADTVEHARDALEAIAIEWTPLASVVGVANAVKTGAPQVWPDH-GNVLFDVSIDKTAAGTALATAHAVAEISIVNPRIVTNYMETRAAVCEYDARRDRLTLTVGSQGSHRLREILCRVLKMPMEKLRVICPDVGGGFGTRLFPY-RYALMAVASKKLRRTIKWTAERSDHFIGDSQGRDNVTTAHMALAADGRFLGMDVDLMGDMGAYLSTFPYIPYGGAGMLPGLYDIQAFHCRVRAVFTNTVPVDAYRGAGRPEAAYVVERLVDAAARKLGMTPDAIRRRNFISP-KAMTATGKVYDSGNFAAHLKRAMAIANWKEFPKRAGLVRGIGLASYVEVCGTMGQ--------ERADVRLDPNGDVTVLIGTQSSGQGHATAYAQIIADQFGIPPERVHMIQGDTDVVVSGLGTGGSSSIPSGGVSVERATRKLGDQLREIASEALETSAADLEISHGSVRIAGT-DRSISFVDLAKRAA--PAKLTANESFSSAD----------------GTYPNGTHVVEVEIDPATGKIQLVNYVVVDDFGMTLNPLLLAGQIHGGTMQGIGQALMEQAVYDSGQLITGTLMDYALPRAADGTSITFETHNVPCVTNPLGVKGAGEAGAIGSCPAVVNAIIDALGIDHIDMPATPERVWMAIRERQHRL
MNIVVCVKQIPDPADPGALDPETKTLKRDV-KLILDESDSYGVEMALQLVDEAGEGEVRLVSMAPNNEMSGLRTALAMGAESAVLVSDDS--LAGSDALSTAKVLAAAINR-EPTLILTATESSDGYTGTVPAQIAEILDLPSVTFAKEISVDGEVVSVKRQTEEGYDEVECPLPCVVSVTAGVVEPRYPSFKGIMAAKNKPVEELDLAALGIEEGARQEIIEIAQAPEREAGEIIDAHERIMAFLDELKVLMSN-----SRIGDSAPRPDGIPKVKGTFAFSSDLWHEKMLWGGTLRSPYPAARINKLDITEALLIDGVHTVLTHSDVPGEAVYGLEHADQPVMAAEVVRYEGEPVAIVAADHPEIVRRALAAIKVEYEEMVPLTDPEIAES---GHIHPD--GNVFRKINIRHGDQE---IQGDIQVEGFYEVGMQDQAFLGPESGLAVPGE-DGGVDLYVSTQWLHADQRQVASCLGLKEEDVRITLAGVGGAFGAREDLS-LHVHLCMLAMRTNRPVKMIYSREESFHGHVHRHPAKMWYRHHADREGNLLRVEARVLLDGGAYASSSGAVIANAACFAAGPYRIPNANIEGIVVRTNNPPCGAMRGFGAVQTCMGHEAQMDKLAAVLNVDPVEIRLKNALKT-GDQLLTGQIIGTAPVAEVIRTCAEHVPSY--QKSSHISRGEAIAVGFKNLMFSEG----FDDFSSAVCHLE-DGVATITCACAEVGQGFVTLAQQITREILGV--EEVILAPAATETVGSAGSTSASRQTWMSGGAVQKACEEVRLKLLQRVTEEHEIGIDDLVLAEGQVLSLNG-DFSISI-DVA-----TENPLEARVEYRHAPTFP-LDE-NGQGD-AHVSFAFAAHRAVVDVDPELGLVKVVELITSQDVGRLLNPVQAIGQLEGGAAQGVGLAVMEEVLVAEGNIRNASFTDYLIPTALDMPPVVAAIIEQPEPGAPFGAKGIGEPPSISSTAAVVAAIREATNLELPRVPVRLTDIVSVE----EPS
MEIYVLVKQVPDPEAMIKVKS-DSELEIEN-KYFTNFFDEIAIETGLKLREK-LGGKVTVLTVDNKRV-DALRRGIAMSADDAIQITDPA--LEGSDQFAIARALAAYLKDKPFDLILAGRQAMDDDSGIVGPAVAELLGIPHVNTITSLEIDKKEARVVREVEGGKEILSCPLPALFTCQKGLNNPRIPQVMNVMKAMKAQIKKVNLAALGLSAAVKIKVQKYLAPPKRPPVKMIENVKALVKLLKEAKVIMGD----YRFIGKATPRRDATEIVTGGTRYLNDIQMPDMLYGKVLRSPHPHALIKRIDKHQALALPGVKAVLTWEDVPD--WRGT--PRHTRVLDRKVRFVGDAVALVAAATEGIAQEALGLIAVEYEVLPAVFDMEEALKPDAPQLYEEYPGNRVTPTEIVMGDVEQGFGQADVITEGQFGYENLNPLPPEPPGAIALWEE-PNRVTVWVSNQASYMDKITLYHVMNRHV-ETRSIGGPCGGSFGSKFMSW-QQSYAALLSRATGKPVKLILTKEEHLAVFTMRPASRMRAKVGMKKDGTVTAVEGTWLVDTGYYSMTTQAQVAVGCGEVQIMVRCPNWALQPVIVCTNRNASGIVRGFGGQELKCMLIPLLSLAMEKLAIDPFEFLKKNYVKP-GDGD--GNWYRGVDYAAAMEKGARTFGWKEKWKGWATRRGVGVGVHGNAD--------IGEDASEAYVRLHPDGTAMLFSCVTEHGTGQRSNFIKMVAEVLQLPLESVSLAPADSLINPYEFGPAGSRGTYAIGAAAIRAAEDAKGKLFELLAPLLKTRPEELDTADGIVFVKGNPEQKIPWRAM-----SIDRTITGFGRFEPDY----------------TLSNCMMSFVEVEVDTETGKVTLLRVVNATDVGQVIDPPGLAGQLNGCLSGGIDSAIFEETVLDRGHILNANLIDYKWRTFPELPTIDNVVMETPFPSHRFHAVGVGEIATSPGPSAILMAISNAIGTWLHAYPATPERVLAALGTLSGGA
MKILVGLKRVVDYNVRVRVKPDGTGIVTDGVKMSINPFDEIALEEALRIKEKGAAAEVIVVGIGPADAQQQLRTGLAMGADRAILVQTDA----TVEPLAAARIFLQLIEKESPQIVLLGKQGIDDDNNQTGQMLAALWNRPQATFASKVELDGAKARITREVDAGLETIEVDLPAVITSDLRLNEPRYVKLPDIMKAKKKPLDVLSIADLGVSTDSQFKTLKYDPPAGRQKGIMVKDVAELVAALKK-GLVMVHPASSLRFLGKDVQRIDDVALVSGSVEFIDNISVPGMLHCAIKYSSIAHARIRQIDISKAEQLPGVFAIVTGEDVRKST--GFEGTGSFCMATDKAHYVGEPIAAVAAVSRQVAEDAVELIEVELEPLAPAVDTLEAMKPGSPLVIEEL-SNIALQRQFIWGEVSEAFAQADQVFEDRFRWHRMGANPMETFGCISQWDPVTGMLNIRGSTQSPLMYAAGAAATLGIPTNKVNLTSTQRGGSFGGKGNAR-GAITSLLSRKAGGRPVKWIEDRMEYLTSSSQAWDRYYEARLAVKKDGTVTGFHVKLIEDIGASGEGYAMGAGKPLSAFTGCYAIPTASYDLTLVLSNKVPTTAYRGMGPPPHFFVLEQMMDLAARGLGLDPAEIRRRNYIRP-EQFIPSGNEYDSGEYEAALDKAMEISSYRELRKEQGRIVGIGVANTVEPGVFDWNAYQAIGIPEGITVSIDAFGRITARVGFTSEGQGQYTLIAQLLADYFGTEMTDITVTPLNTLGAPPSFGPGGSRLGVATAGATMKAAGKLKKKIIEIAAVLLQTPAEKLEFIDGRVQIIGMPEAKVNLTDIAGVAHGMEMGLEATGIWTAHGR---PIDDQGRAK-SYLTAANACHIVMVEIDRGTGRVKILKYVVVDDCGTRLNPATVEGMTQGGVAQGVAAALLEEYPYTTGQPQATTFVDYLLPTMNEVPMTEKFALVTPSPIAPLGAKGCGEGSLHTTPAAVMCAVNDALGVMAREVPASPHRIWKLLQAARPQE
MRILVGLKRVVDYNVRVRVRSDGSGVDTDGVKMSINPFDEIALEEALRIRERGEASEVIVVSIGSGEAQQQLRTGLAMGADRAILVKSET----ELDSLSAAKTLLAVVERETPDLVLLGKQAIDNDNNQTGQMLAALWNRPQATFASAVKVLDGRLQVTREVDVGLETIEVDLPAVVTTDLRLNEPRYVKLPDIMKAKKKPLQEIDAAELNISADHSIKTTAFEPPQERQKGIMVSDVSELVSALKK-GLLMRPDNVNKMNTGQAVARKEDRRFLTGSGRYTDDIVLDGQTWLRFYRSPYAHGTITELDTSEARAMPGVLAVYTGQDLLAAGGSRQ-ALKQPPLARDRVRYVGEPVAAIIAESAAMAQAAADSILFDVDELPAAVTPGDALRATEAAIHADL-SNHYGTMSYDQKRTDAVFETSPRRVRIEVINNRVAPAALEPRACNASYDPDDGSMLVYQGCQGVHALRDRILKSVDLDKDKLRVICPDVGGGFGLKFFLQ-CTVVAVFASKMLGRPVKWTADRSESFQSDVHGRDHESHAEFALDDNGRVLAMRATVNANIGAYCSQAPIIPWFGACMTGGCYDIPALHVAINMVVTNTVPVDAYRGAGRPEATYLIERLMDRAALELGIARDEIRRRNFIAP-DQFTATGRSYDSGRYSEIMEAALQRADWLGFEQRRGQLRGIGFASYVEICSAAGS--------EETHIRFRHDGRLELTAGTQSTGQGHETSYAQIVAAVLGTGIEHTDLVQGDTLQVPTGQGTNGSRSLAIAGSALRHCADLVVEAGKRMAAAVFEAPEAQIDFADGRFQTRDG-SHSAAITDIALASFAVLPGLRCQYRFEPDG----------------GTFPNGCHVCEVEIDPATGVTRILRYTVEDDVGVVINPLLLEGQIVGGIAQGLGQALTEHAAYDDGQLLSATFMDYGMPRSDWLPDVDFRYREVPSPRNPLGVKGAGEAGTVGAAPALVNAVLDALGVENLDMPVTPQKVWQALQNA---G
MKLLVAVKRVLDYNVKVRVKSDGSDVELANVKMGINPFCEIAVEEGVRLREAGVASELVVVTFGPEAAAEQLRHALALGADRARHYVTGE----TLTPLTVARALQQVCELEQPDLVLLGKQSIDSDNNQVGQMLAALNDWPLATFASAIKLVEGELQVTREIDGGLETLGMPLPAVVTVDLRLNEPRFASLPNIMKAKRKPLESAPFTALGVEPAAQTRLLGVMAPAARSAGIMVGSVDELLDKLKEVKVLM--------SIGLPLKRVDAEAKVTGSARYTDDNIMLGMRHAKYVRSSIAHGKVLTIDANEALALHGVEAVFTHEDVPTTCTAGHAWVKDRRLLTDHVRHFGDGVAIVVARDPLVAEKAAALVKVTYEPLPVMTDAASALAEGAYPIHPT--GNLLRQSQIRAGEPEQAIAAADLQFKGHYQTPVVQHCHLETVTCYAYMDQ-PDHIIVVTSTQIPQIVRSRVAKSLGLPWSSVRVIKPYMGGGFGNKQDVL-EEPMAAFLSYKLGVPVKVTLSREECFFASRTRHGFAIDGTLGISRDGVLKGYQLDVLSNTGGYASHGHSIASAGANKISYLYPRSAFGYDAKTFYSNLPTAGAMRGYGAPQVVFALECMLDDACAELRLDPLAVRIANVARE-GDVNQVQKTIYSAGLPECLRRGGEQFEWERLKAECRVRRGIGVACFSYGSNTYPV----GVEIAGARMLLNQDGTVNLQIGATEIGQGSDTVFAQMAAQTLGIPFEQIRVITQDTDITAYDPGSFASRQSYVAAPAIHQAALQLRARILSLAAQLCHQDVGSLTLIDGYVVLAGADKVLISVAEVSVNAYTIGGQITSEVSHKTTT----------------NPPSFGCTFVDLSVDIDLCKVTINRIINLHDAGKILNPQLAEGQVHGGMGMGIGWSLFEEMIIDAGVVRNPNLLDYKFPTMLDLPELECDFVQTYEPQSVYGHKSLGEPPIISPGPAIRNAIRMATGVAINELPITPKTLFREFVAAGRHV
MKVLVGVKRVVDYNVRIRVKPDGSGVLTDGVKMSMNPFDEIAVEEAIRLRERGHATELVAVSIGPLAVQEQLRTALAMGMDRAIHVESAT----ALQPLEAAQVFCALAQQEQADIVLLGKQAIDDDSGQTGQMTAALWGRPQATYASVIEINGSTARVTREVDAGLEVIEVDLPAVFTSDLRLNEPRYVKLPEMMKAKKKPMDVKPAAELLGSNVPRLELGTVRPPPARGAGIKVKTVEELVTELQR-GLIMAH-----KFVGQRTSRMEGPDKVTGAARYAADYVLPGMAWGRILRSPYPHARIVRIDTAAARALPGVYAVVTGKDFPY--YAGRAIRDHAVLAVGTVRFVGDRVAAVAAQTRDIAEQALSLIEVEYEELPAVFDVDTALAPGAPRVHEQPKPNVCAYMRWQHGELDAGFAAADRVFEHTFRTPTEHHGYIEPHAVLARVDT-DGRAEVWASNKSPYMLRAQLAACFGVEPATIKLHNLHIGGDFGGKGSQM-EAPVAYLLAREAGRPVKLVMSYTEELMAANARHAARIDIKTGVRSDGTITAMQVDLKFNGGAYGAYKPSLNLHGADQAASCYRVPAIDIHSTVVYTNTIPGGHMRSPGCPQTMFAVEAQFDLIARALGMDPAAFRLKNVLRE-GDASPTGVQWPTVRAAETLQAALRESGYHER----EPNVGFGIAMYERGV---------VGGDSSCRIELATDGKITVLLPIGDPGQGTFTAVQQFVAEALGMPPAQVGIRIADTDGLPFDFGVGGCRTTYAIGQTVMNAVAALREKLAPIAAAALGCDAQALTWQRGRAI--GN-GRDIDLVDLAARADPLAAQVYEKLGLFPDN----------------ADTNFTAQVAEVEVDAETGQVRVRRITSAHDVGTIVNPEAHQGQIEGGTLMGLGFALMSEHRMEDGQPLALHLGDYKIPCIADIPQLKTVLLERAEGPGPFNCGPIAEAANVPAPAAIANAVADAIGAPIMQLPVSAERVYGLLQATRQAA
MNIVVTVKQVPDTQ-EVKIDPKTGTLIREGVPSIINPEDKNAIEAALRIKEDNDDVVVTVLSMGPPQAEIALREALAMGADRAILMSDRA--FAGADTLATSYMLSRAIKKKKFDLIICGRQAIDGDTAQVGPQLAEGLNLPQATYVEEIAIRQDVVTVKSRFDSVMRTIEMKMPALITVSSRVNRPRFKTMNGVLKAFDKDVVTWTKDDLKLNPGSPTWVRKTFVPSHSRAGLMIESAADILDFMLEKSLLMKNPWKETNVVGKSRPRVDGYERVSGSAMYPSDYSLPHMLFGAVLRCPYPNAKIKRVDTRKAEQMPGVRAIISAATPEARVLWPYT-HMKVELFDSHCRFEGEAVAAVAAETPYQASDAVRAIDVTYEVLPFVTDERKAMLSDAPKVHPA--GNRVGPEHYSRGDVAKGFEEADVVLEESYRTECEIHTPMELHGCLAYWDG--DLLNIHESTQGVYAVQSKVAEVLDLPLSKVRVMGRYMGGGFGSKLQPG-KTVIAAILAKITGCPVKLFLTREETYLCTGNRPASNMKLKAGVTKDGRLTALDFSVVGSGGAYPAGGTLLV---DWLVKDLYLCPNVRTAATDVYTNAGPARPFRAPGHPQGAWALEQMMDALAKAIDMDPVALRLKNIPSY-SQARKGNPPYTTTGLAACLKEGAKAFGWEKRRKEISLRRGVGMAACLWVAGG-------GRPPSTIILKLFSDGSVNLNMGASDIGTGTKTVMAMVVAEELNVHTDVIQIEHADTGTTQFATPSGGSKTVPTEAPAVRRAAIHVKQQLLEMAAEQLKADVSDLRFKGNAIVHGNDDAKKVTIKDLKGL--KKRGVVVGVGYRGPNP-------------EGKVVNPFGVQFCEVEMDIRTGEIRIVDFLGANESGRVMDRLTFDNQVFGGITMGIGLGMTEVRVLDGGKMLNKNWHDYKLPTALDVSRMTSFPIELPDPEANTGAKGLGEPVTIPTAAAIANAVYHACGVRMTETPINPTRLGVMLSDRPKEA
MKILVTAKRVEDPESKIKVKPDGSGIVQEGLKYKINPFDEIGVEEGLRLAAK-HGGEVVVVSIGAKEVQESLRHALAMGAHRAVWVNHVG----PLDQLGIAALLQKVVEKEKPDLVLLGKQSIDDDQNQVGQYLAEFLGWGQATFASKVEADGKTVRVVREVDNGLATLECTLPAVVTTDLRLNLPRYASLPGIMKAKSKPIEELTPQKLGVDVALKIQVLKLSSPPPRKAGIKVPDVASLVDKLREAKAVMSEPAPVGDLLGKPVSRLEAQEKVTGRAVYTDDMTLPGMLHGAMLGSPHPHARLLSYDTTRARAMPGVKAVLTAEELPDHN--GSVIKDQPLLARGKVRYAGEPVAAVAAVDLQTARRALEAIDIRYELLPPVLDPEEALRPGAPIVHEQRDPNAASYLRLTEGTPEEVWKRCDVVVEDVYETPAQQHVYLEPCSTLAVVDRDSGKITLYTSTQSVFRAQAITAEALGLPMSKVRVIAPRIGGGFGGKTEMT-NQPITAALARAAGAPVKMTLSRTDDMLMMKSRHACRIHMRTGATRDGQLLARQVRLVFDTGAYADDGPFVASMGSYFARGPYRIPHIDVECWAVYTNRLRAGAFRGFGNPQIHFASEVQIDLLAEKLGLDPFEFRLRNALET-GEQWLGGAPVESGTLRACLERARDASNWVQRRAQSGKRRGIGVAAVAHTSGLL---------GSSATVRLNEDGTLTVNTGAVDIGQGSDTALTQCAAAVLGLPLEHINYSGPDTDVSPYDWCTGGTRTTFTVGRVVVQACEQLRQQLFEHASDMLECPVQELELRPGGIVVRGQPGTGISFGAIAGRALFKGGPLVATARWFFPTVIG-TGGTSAQGMMGNGFFVFAAQVAEVEVDELTGQVELLQAWSVHDVGRAINPAAVEGQIQGGFVQGMGLALTEELLWKEGHLLNPSMSSYKVPGSRDVPAIHPILLEYPAGEGPFGAKGVAEVSLVGVAPAICNAIRHATGAHVTRLPATGERVLRALLARESKA
MKSLVCLKQVPDTETQIKVKPDGSGIVTDGIKYVINPYDEFSVEEALRLKEKFKTGEVVILSIGPDRTTEAIRTALAMGADRGIHVNDES--VNNADPFAIAKALAAAAANVEYDVIFCGHRAIDDDFGEAGAMLAEFLGLPQVTLVTKVEVDKKSATVERDVEGGKETVEVPLPCVLTSQKGLNEPRYASLPGIMKAKKKPIDKKTAGDLGISPEAKLQAKQYSMPPERQAGKKYDVAKTVVQALREAKIIMKPPWKQTSVVGKPLPRTDGYERVSGAAVYPSDVLLPDMLYGAILRCPYPNARVKSIDISVAERLPGVRAVITGSTPGADLKWSYG-GVSAKLFDPHCRFEGEAVAAVAAETPYQASDALQAIEVKYDVLPFVVDERKAAESGAPAVHQK--GNRVAATKYERGDVEKGFAEADVVLEEEYRTECELHTPLELHGCVAKWDH--NQLTIWESTQGVYAVQSKVAEVLGLPLAKVRVIGHYVGGGFGSKLRAG-KTVIAALLAAKAARPVKLFLSREETFVTCGNRPPTNMKLKAGVKKDGTLTALQLTVTGTGGAFPAGGVSLV---DWQVRDLYTCPNVRTEATDFYTHTGPARPFRAPGHPQGSWALEQMLDALAEKIDMDPVELRLKNIPLF-SQARDGKPKYSSTGLKECLETGAKAFGWADARKNRHLRRGVGMAACLWFVGG-------GGPPSTIVLKLFADGSANLNMGASDIGTGTKTIMAMVVSEELGVDPSKIFIENADTGTTQFATPSGGSKTIPTESPAVRAAAIEVKRQLLAMAAQDLKVDASRLAMKEGSIYISNEPSRTVKISDVAGL--KKRGVIVGVGYRGPNP-------------ANLVVNPFGAQFCEVQVDVRTGEIEILRFVAAHESGRVMNRLTFDSQVIGGITMGIGLASTEFRVLDNGKLCNRNWHDYKLPTSLDITNITSVPVEILDNEANTGAKGLGEPVTIPTAAAIANAVYNATGIRITHTPINPVQLSLLFSEKPVKG
MNIIACARRVPTLESTIKLLPAPPFMDTSGITYMTNPFDEYAIEEGIRIKERLGGGELTVVTVGPEGADQMILNALAMGADRAVYVKEEV--SHRLDSFVVASLLKDAVSEREYDVILCGKEAVDDRQGAVGIELAEFLGLPHVAVVTKLDIDSRKATARRQIEGAWEIVECQLPAVFTCHKGLNEPRYPPLPGIMKARTKPRKDITPAVI----DAKLSLTGLKHLPRRKAGKKLQATDELLRLLHEAKVIMNR----FSVLGSRALRIDAPEKLTGKALYTDDLVRPGMLFGALLQSPHAHARILRIDTSRAEKLPGVAAVLTAANSPQTKGVSPARYDETVFCIDKVRYIGDEIAAVAAVDLDTASEAVGLIRVEYEELKPVLSVEEALDPASPLIHEMYAGNVCSRVEQDFGDVEAARKGAFIVRTDRLSSKMQNGAFIEPQCALAEVDG-HGRLTLWSSTQAPHYVARTVAMVLGLPEHKVRVASPRVGGGFGPKAACSSMELATCLLARATGRPVKTTFTREQVFFHSRARHQFFHTMTTGVDRQGKLLFLDHECSLDGGAYASFGIATVYYAGSLLGAPYRLPNMRYRGMRVVTNKPASGAQRGHGGVIARALFEVQLNRIARELGIDPIELRRRNVMEA-GETTCNDLNMSSLGMRECLEAVHDRSGWNDRIRQKTPGRGIGIGCGFFVSGAGYPIYRSRTPHCTVEIKADEGGGIEVRTGASEIGQGCETMAAMIAAETLGIPLDLVRVRSGDTDLS-VDLGAYSSRTTLMTGHAVREAAENVRQKILAVVARAMKVTTEDLSIENGLVKARGEPGEFLTFAEAARLAFLEQGTIIGTGLYRPPPL---GGKFKGATVGTSPAYGCSAQVAEVRVDLETGQVKVERIVAAHDCGQAINRTQVEGQMHGCISMALGEALMEEVVFGRGEVLNPNLADYRIPTALDMPSIETIIVESNEPNGPYGAKEVGEGGIMPTIPAILNAIEEAAGVTIDELPVSPERILQALRRQK--K
MNIVISIKQVPDSA-EVRINPETNTLIRDGVPTIINPYDMHAIEAGLQIKEM-TKGKVTVITMGPPQAESALREAISMGADDAVLLSDRA--FAGSDTWATAFTISRAIAKG-ADIIICGKQAIDGDTAQVGPEMAEFLDIPHIAYVRKIDIKPDSIKVQRMMDEGYDIVESSLPVLLTVVKELNQPRLPSLKGKMAAKKAEIKKLGHKELEIDEGSPTQVKNIFAPEARSERKILEQVNQLAGELKQLKCLMAK----FQTFGQSILRVDAPDKLAGRALYAGDLFFPGMVHLKILRSDRPHARILRIDTEKAETHPGVVAVFTHKDIPGTNRVGPRNKDQPVLCDDKVRYIGDPVAMVAAETEKVAEEATSLIRVDYEDLPGIFSPEEALIPEAIKIHES--GNVLLERVLLRGDPDQAIKEADVVITNTYRTQMVEHGYLEPEAGVAKYED--GKITVWMPSKHAHFDHKEMAGVVGLPPEKVRVILTTIGGSFGDKQCLA-PGYYVALASLKTGRPCKMVYDREESFIASTKRHPFLIHYTTGATRDGRILAAKVEIIADTGAYSSYGPSILVRGLVHAAGPYEIPNVYVRARAVYTNNPVAGAMRGFGVPQVVVAHESQMDILAEILKMNPFEIRLKNGMKP-GSLTATGQSLVSVGYKETIERVKEEITRR------SKRYGWGIATMFYGIGLTG-----LPNPGFSRIEANESGDFTLYMGCGDVGQGSATVMTQIVAEVMNSEVEQIKWVIGDTDLCPDSGTSTASRVTYIVGRSVQMAAENLRSLLQETAASMIGAPKEDLVLDHGFFYPQEAPHQKISIVEVVKKMKKEGVSPVGEGTFSPET-TS-LDMKTGQGN-PYATYAFATQGALVSVDMDSGEVEVLDIVACHDVGKAGNPINVEGQIEGGVSMGLGYGLMEEVILKDGVIQNPRFSEYFIPTALDFPEVTSLLVETEEPTGPFGAKGVGEPALLPTAPAILNAIATAAGVRAKEIPVTSESLWKLLKEK---Y
MEIIVCVKRVPNLSTEIEVDRDGRSLVDSDLEYDVNEWDNFAIEAAVQLKEA-RGARVTAITIGDEDSEDVLRRALAMGADEALHLMDTA--FDGSDAWGIATALHRAIADRSFDLVLTGAISSDEARGHVGGMLAAMLDIPMVALVTSLSVDGTTATVRHEVEGGLRVTRIDLPALITVQTGLNEPRYVSIRGIRKVSGMEIPVRTAADLRLDAAARVKVEEIFLPTRGEGAEMLSVVEALVERLQ-AGGFMRAPWGETKVVGKPLARVDGYERVSGTAVYPADITLPRMLYGAILRSPHPHATVTGVDTSAAEQMPGVHAVISAFTPDDDATRPHS-FIKSQLFNPTCRYEGEAVAAVAADDPYLAQDALRAIDVQYEVHPFVADERNALEPGAPLVYER--GNLARERTYERGDVARGFAEADVVLEENYRCECEIHTPMEAHGCVAKWDG--DSLTVWESTQGVYNVQTGVAAALGMPLSKVRIIGHYMGGGFGAKLQAG-KSTAAALLAKQTARPVKITLTREETYLAVGNRPPANMRLKAGVKRDGTITAFEFAGSGTAGAYGTGGASSL---DWVVRDLYLCPNVKTELTDIYINAGPSRPFRAPGHPQGAWALEQMMDALAAAIQMDPVELRLKNIPSF-SQGRDGAPPYTTTGLRQCLEDGANGFRWRETKQDIHLRRGVGMAAGLWSGGA-------GGPPCTVIIKVFSDGSINLNMGASDIGTGTKTIMAMVAAEELGVAPEAIQIEHADTGTTQYASASGGSKTVPTESPTVRAAALDVKRQLLELAADELEVAVSDLTLSDGRVVNTADPSQGVEISQLRNL--RRLRSITGIGYRAPNP-------------ADKATCPFGAHFCEVEVNTRTGEVKIVRFLGAHDSGRVMNRLTYQNQVFGGITMGIGYGMTERRILDDGKMVNKNWHDYKLATALDVPDMICVPIDVSDDEANAGCKGIGEPATIPTAPALANAVFHATGVRVTSTPIDPSMLVQAIAAARGGD
MKIYVCVKHVPDTAANIR--PLGGTAFDETVKFVMNPYDEYALEQALRIRESGSGAEVVAVTVGKAVAASTLRTALAMGADRAILVRTDA---YFADSVETGRLLHRAISLGSPDLILTGRQSVDTEGMQIPYRLGVLFDMPVAINVTAFSMAEGRVAVEREIEGDLEVIEMTTPCVVGAAKGLNRPRCPTLPDMMKAKKKEIRVINQADLGLPSVPAVELLCLQAAPDRGRGRILKMVRELLRLLREAKVLMPEADKDYAVIGKSKPKIDAREKVTGQARYTADLKFPNMLYGKILTSPHAHARILSIDTSEAEKIPGVKAVITHKDVPTLKGISPARWDENIFCIETVKFVGDKVAAVACIDEETCYKALKAIKVEYEVLPAVLDPLHAMDEDAPQIHPEYP-NKNTEIHQNFGDVDEAFRQADYVRTDMFVGNRTYQAPMEPHTATSIWQG--GKLTVYSSTQSPHYFQYYIAREFGLPMGDVRVIKTYVGGGFGGKLEPTGLEFAGAVLARLTGRPVKMFYDRAEMFAHNRGRHRQYMKLTTGVNADGRILGVHADFIMDGGAYTSLGIATAYYAGAMLTLTYDFENYRFDMNRVYTNLPACGAQRGHGAPQPRYAFEAHLDNIAKDLDIDPLEIRLRNARKP-NTITPNEFVVNSCEMVACLEQARDISGWADKKGKLPAGRGIGVATGSFVSGAGYPIYRTDLPHAAAMIKVAEDGTATLYTGATDIGQGSDTVLCQMAAEAMGYTYEQMKIVAADTETTPHDFGAYASRQTLMSGAAVKEAGDEVRKQLLEMAGEMVDLPPERLSVRLGRISAKDNPEITLTFEEAARTFFVQKGPLMGRGSYAPPKL---GGKHKGAPVGTSPAYSFAAQVSEVEIDEETGEVAVLDVWDVHDCGQVINPALLHAQVHGALYMGMGESIWEEVRFDAGKIQNPTLGEYRLPTALDMPRIHSSLVPSYEIAGPWGVKEVGEGATLPTMGCFRNAIFDAMGISVNSLPLTPEKVWAALREKRMAE
MNIVVCIKQVPDTETQIKIASDGKNIDASDIKWVMNPYDEFGVEEALRIKEA-QGGEVTVVGVGPKRVTEALRTALAMGADKAVLVEDDD--IYGADPVGVAKILAKAVEPLNPDLIFFGQRAVDDDCGLAGAALAEFMDLPQMAVINKLTVEDGKAVATRPVEGQTLTLEASLPAVVTAQKGLNEPRYASLPGIMKAKKKPFETKTLADLGMERDDKIEVIALSPPPERAAGRAIELAAGLAKALREAKVIM--------VIGEIPAKRGALEKVKGRTLFGVDQGQPSDLVLACVRVFEAPARIEEIDPTPALALPGVVKVFTYKDIPGSNRLGIITKDQQFLAEDRVLHPGQAVALVVGIDQKSAEKGVRAVSVKTTPLPGVFDYKKALLPDAPLVHPEHPGNLLSSRVIKKGDVEKALSESYVVVKNTYTTSPLEHCALETEGGRARIVD--GRLEVKACSQNPHYDQADLTRFLGLEAEQVRVIQAETGGGFGGKLDIS-VQAYLGLACWLLKKPCRMVYSREESFHATGKRHPFEMVYTTGADKKGRLTAIKAEMLADTGAFASYGLAVAMRAAVHAAGPYFVPNSLVDLKMVYTNNPWYGAMRGFGVPQAAIAHEGQMDALAEKLGMDPWEIRRLNALRP-GQETITGQKLSGVGIIACLDALKPHYEAFKR----EYLEGVGLGAMYYGIGNTG-----VSNPSTAQIEWTVDNKVILHTGVADIGQGSDTVLCQMAAEKLGLEYSRMELVRGDTDHTTNAGATSASRQTYISGNAVLNAAEDLKALILDEASEMLEAAKQDLLLSGEKISVVGYPDKTLSVIEVVHSLEQKGKETRGEGDYDPTT-QA-LDQETGQGE-PYETYAYAVQAALCQVEQASGMIRIKKVAAAHDVGKAINPEAVKGQIAGGVLMGVGLALMEEYKPG----KSENLQDYHIPTAKDAPEINSLIVEEPCDTGPYGAKGVGEPALIPTAPALAAGVGQALGRPMRHMPMSLERVMEALEQRDHDR
MKIVVLLKQTFDTEEKITI--ENGSIAEDGVKFVINPYDEYAVEEAVKLRDD-HGGSVTLLSVGPDRTAEALRTALAMGADDAVLISDER--IP-DDEYAVSKVLHAYLSKESPDLILGGNFSVDRGSGQVAIRLAQLLGISHTGSITKLTLNGTTAEVHRDAEGDLEVLEVQLPAIFTAQQGLNEPRYPSLPGIMKAKKKPFQTLTLDDLGLSEQPATKQSELSLPPERSAGRILEVAHELVSLLRQSKVIMGQ--------------SDRPGEIYERFQRTGD---ASCLFGDKPIRPRAHPLAGGTP---RARRPGVHAVVVGEGLP---LTGEDMRDRPPIAVDKVRYYGEVVAVVVADTLAQAEQAARLVRVVYEPLPAVGSPREALKKGAPLLHEHLDTNVAHRTKIRKGNIEQGFAESDVIVETSVSFAPSDHIAMETRCATAEIWP-DGTIHISASSQSPFMIKKLLHAYFGEETGKVIVHTPLVGGAYGGKAPVQ-LELLAYLASKAVGRKVSVWNSREHDMVTSPVHIGLEATVKIGATKDGLFKAMEILFLFDGGAYSDKAIDVSRAAAVDCTGPYHVENVFCDSLCVYTNRPYATPFRSFGHCEQAFAIERAIDELAQELQLDPWEVRRKNAIHP-GHTTPTQVRLNVGNMPACLDRLRELMHWDEW----YTVRAKGIGAGWKTSTID------TDASSGVILTFNSDGSVNVISGVVEIGTGTKTVLAQIVAERLKMDVDQVHVKDIDTQTTPEHWKTVASRGTFMAGRAALAAADDAIRQLKDIAACVLRASPDDLEVGFGRVFLRDDPAIFLPIKDIAYGYKAIGGQVIGHGHYILRRLTP-LDPKTGAGK-PGPEWGVCAEGVEIEFNRRDYTYRIVKAYAVIDAGKVLNPKAALGQAMGAMSMGLSFASREGFLFDKQRVLNPQLRTYRPIRFGEHPEYIVEFVETPQIDAPYGARGIGEHGLIAMPAALANALSLAAGVPLNKLPLVPELIWRTQKGDSGSV
MRIIVPIKQVPETN-AVRMDSKTGTMIRDGVEAIINPLDLYAIEIAIQLRQE-HGGEVIAVSMGPAKAIAALREAIAMGCDSAVLLSDKA--FAGADTWATSYVLAKAIEHGDYDLIICGERATDGDTGQVGPGIASFLDLPVASYIGKVQVSNKTCRLHRLVEDGHEVLDVELPAVLTMVKEVADPRLPTLRGKQRAKKVDIPVWTANDIDADAGSPTRVVKIFRPQVARQCEKIQAVDKLVMFLQRKELIM--------TVGKSVNRVDAFAKVTGRAEYTEDFYRPDMLVAKYFRSTISHGYVKKIDIEKAENLEGVEAVFTYKDVPNIKTAGHPFIEDKLLLTQNIRFMGDEIAVVVAENEIIANNALK-------------------------------------HSYECGKIDEALKNSDYVTKGKYMTPMVHHCHIENHISYAYMDD-LNRIIIVSSTQIPHIARRIIGQALDIPLSQIRVIKPFIGGGFGNKQDVI-LEPMVAFLTQKLGRGVQINLSREECMIGTRNRHPFHIKVKTGFMKDGTITAIKTDAVSVTGAYASHGHSVASAGGSKQSCLYPRATLKYNAKTIYANIPVAGAMRAYGSPQILYALESNIDDAALIAGIDPIEFRLKNIIKK-GDIDKLDKEVLSCGLSECLIKGRDLISWDKKKKEYNIRKGLGVACFSYASGVYPI----CVEIAGIRLVMNQDGTVHVQVGATEIGQGSDTVVAQMVSETLGLSFKNIFVVTQDTDISPFDPGAYASRQAYVISNAVLKAAKLLKQRILNHAFLMTDNNSKEMDIIKNNIVLKENNKFVLSIKELALDSFERGHQLSAEVSKKTTA----------------NPSVFGCTFVDITVDIPLCKIKINKIINLHDSGVILNPVQAEAQVHGGVSMGIGAALSEEVIINSGYIHNNNLLDYKMPTFTDVPKIDCHFVETFEPTSGYGNKALGEPPTITPSPAIRNAFLDATGLKINSLPMSPNKLFDLFRENG--L
MEIVVCVKQVPDTA-EIKVDPETNTLIRQGVPSIVNPFDKNAVEAALQLKEK-HDGKITVISMGPPQAKDALKECLAMGADEAILISDRA--FGGADTLATSYTLASAIKKGKVDLVICGKQAIDGDTAQVGPEIAEHLGIPQVTYVSKVEADGNILRVEREHEEGYEVLEISMPALLTVVKSINEPRYPTVKGTMKANRKEIPVWTVNDLEVDAGSPTQVRKIFVPPSRTQGEVIEAVGLLIQKLTEAKIVM-------QIIGSSVARIDGVSKVCGKAEYVDDIFVRHMLHAKLLRSTIANGRVRRIDTAKAGTLPGVEAVVTFEDVPFHTTAGHPYVADRHLLTGRVRLWGDEIAAVVAADELTAEKALRLIDVEYEEYSPILNGEDALQENALEIHAG--KNIIKKTGYQLGNLEQAFAEADYILEGDYKTSVVQHCAMENHSAFAYVDA-TGRIVICSSTQIPHICRRIVGQALGIPWGKVRVIKPAVGGGFGSKQDVV-VEPLAAFLSTKVGRPVKLELSREETFIATRTRHAMNYWLKSGVKKDGTLLARQARIISVNGAYASHGHSIGAKCSGTVRVQYKQKAVECEVTTVYTNMPAAGAMRGYGIPQVIFALECHMEDLARAIGMDPLEFRLKNFHEP-GFVDPLGVKAHTSGLWECVEKGRKLIRWDEQKAANPKRRGIGAACFYYGTATWPV----GLELAGARIVLNQDGSVQLQVGATEIGQGSDTVFAQMTAEILGIPLDWVHVVVQDTDITPFDTGSYASRQTYVSGGAVKKAAEEIKAKILERCRLMTDIPIHSLDIADGWVIYKQSRERLKSLESIALDSYAAAAPITADVSYQART----------------NAFAYGCTFVEVEVDIPTGKVDVLQIYNIHDSGKIINPDLATGQVHGGVSMALGYALYEQMLFDPGKPLNNNLLDYKLMTAADTPKIGVAFVETDDPTAPFGNKALGEPPAISAAPAIRNAVLDATGVAINELPLNPQRLFERFKAAGCHV
MNFYVLMKRTFDTEEKIAI--NGGQIAEDGAEFIINPYDEYAIEEAIQLRDE-HDGEVTVVSVGSEEAEKQLRTALAMGADKAVLINIED-DVEETDQFTTARILAEYLKDKEADLILAGNVAIDGGSGQVGPRVAEQLNIPYVTTITSIKIDGETVTIVRDVEGDSETLETSLPLLVTAQQGLNEPRYPSLPGIMKAKKKPLEELELDDLDLEEEAKTKTIEIYLPPKKEAGRVLQQVKELVDLLHNNKVVM-------ETIGKSIIRKEALDKVTGKAKYTGDYQSSSMLHAKMVISPYAHAKIKSINIQNAWKVQGVRGIVTGQQVP---LVGEAIQDRPILAQDKVRYHGEPLAVVVADDPILAKRAADLIAIDYELLPVVNSPSEAIKPDTILVHEHLDTNIASRFKIRKGNMDKGWRESNVIVEDSYSFTPSDHAAIETRCSIVEIRS-DESIIVSSSSQAPYMIKQLMSMYFGIDMGKVIVNTPLVGGGYGGKAAVQ-LELIAYLASKAVGRKVKLENTREEDIITSPCHIGLDAKVKLGCSKDGFIKAAEILYLFDGGAYSDKGIDLSRAAAVDCTGPYHIENIWCDSFCMYTNHPYASPYRGFSHSELLFAFERTVDLLAEKLQMDPFELRYKNAILP-GHTTPTQTKLNIGNLRACIDRAKELSNWDEG----RFVRVKGASCIWKTSTIP------SNASSGVIITFNKDGTLNLMSGVVEIGTGTKTILAQILAEYLKMNVDHIFVRDVDTQTTPEHWKTVGSRGTFMAGRAVLEAADDTILQLKSVASCVLRTSIDDLIVANSRVFLRDDPTVGLGFEELAYGYTSIGGQIIGRGNYILRNITP-LNPETGAGN-PGPEWTVGAQVVEVEYDRRDYTYKLIKATSVIDIGKVLNEKAARGQVTGAMSMGLGFAARETFRLDQGRVLNHQLRTYRPIHFGEHPEYAVGFIETPQLDAPYGARGVGEHGILGMPAALGNCLSLASGVSLHQLPLTPELIWREREGKSDLI
MKILVAMKQTFDTEEKIII--QDGLISDDGVETIVNPYDEYAIEEAIKLRDD-LGGEVIVMTVGKDGAEKELRTALAMGADRAVLVDDES--LF-GDEYTTAKVLAAVAKKEGFDLILGGQMAVDSGAGQGGPRLAEELSINHVSTAVKIDIEGTTVRVERDVEGDTEVVETSLPVLITAQQGLNEPRYPSLPGIMKAKKKPLDRLSADDLGLTAASKTEIVYQYVPEKKEAGRILSQVAEVVQLLREAKVIM-------KSIGKSVPRIEAVNKVTGKAKYTADFSSPGMLHAKILTSPYAHARIISINTEKAKQGAGVRAILTGPEIPI--FVGPHIEGRPILAIEKVRYHGEPVVIVVADHEHQAIAACNQIEVEYEILPIVQTPAEALKENATLIHPNLATNVANRTKIRKGDMNEGWERSEVTVEASFSFPQTDHAAMETRCSIVEILP-NEEVIILTASQAPFDVQKLIHKHFFVPLEKIHVQVPLVGGGFGGKAAVQ-LELLAYVASRAVGRKVKMVNSREVDFISSPTHIGLHSKIRLGSTKTGKLMAAEITYEFIGGAYSDEAVDISKSAGLNCTGPYKVDNVWCDSICLYTNHTYATSFRGYAHTELTFPIERTMDLLAEKLHMDPISIRLLNAIQP-GDTTPSLAELNVGNLFTCLKRAKELIKWDEG----SRVRTKGIACFWKTSNSP------TNASSGAVITFNKNGSLNLSCGVVEMGQGTKTTLIQILAERFKISENKVHTMEVNTEVNPEHWKTVASSSVFMVGNAVLRAAEDAIQQICLIASIVLRCSPEDIDVAEERAFLKANPEKGVYLKDIVHGYKTIGGQVIGRGSYVMRNLTT-IDPNIGSGT-PGPDWTVGAQAVEVIFDERTYTYEIKKAISVIDIGKVLNPMGAKGQVMGGMSMGLSFASREGFNYNLGVVLDSQFRTYKLMRYGENPEYQVEFVETPQIDGPYGARGVGEHGTIGMAPALANVLSIAAQVPLNKLPLTPESIWEAKGGGS--S
MDIIVCVKRVPLTQVDLEIDGSKTGVRKDMLAYVINEWDNYAVEEAILLKEK-LEGTVTAITVGNDDDEEVLRRSLAMGADRAIRI-DPA--DRDLDSFVLSRALAEVIKGMDYDLVLAGVQADDDNHGMVGIMLAEHLGLAHAAVVNRLEPEGDGATISVELEGGIEVSRISLPALLSIQTGINEPRYVSIMGIRKAAKKELKVIQLNELGLSDARRTIIEEVFLPPETEGAEMITVAEDIIRIIKKGVSLMSQ----YRYIGKPTPRKDAVQIVTGRAKYIDDMEMPRMLYGKVLRSPYPHAHITSIDTSKAEAIPGIKAVLTHKNAPN--WTGT--PRHVRVLDSRVRFVGDAVALVAAISRELAAEALDHIHVEYEQLPAVYDVEEAIRPDAPQLYEAFPGNLIPFRGVVLGDVEEGFEEADFIGEGTYAYENINPLPIEPPGVIAEWTE-SNKLTVWSATQSVTWHRHMMIPRMGFP--DIRAIGTQCGGSFGSKNYSG-QFLYAAALAKTAGRPVKVCFTKEEHFGAFALRLGSRFRGKVGIKKDGTITAVSGEWFVNTGAFSDMAQAQIAVGCGEAQLMLRCSNWDVKTKLVCTNRNPSGIVRGFGGQELESALFPILETAMAKAALDPVEFYKKNYVKP-GDGD--GEWYRGRDYSDAIDKGVEAFGWKRKWKGWTKRIGVGVGVHGNAD--------VGEDVSEAYVRLNPDNSVTIHACVAEPGVGQRSSLCKMVAEVLQIPIGDVTIAPADSLINPFDFGLLGSRGTFAMGSAVISAAEDARNTLLEQAAPMLKAAPEDLETEDGMVYVKGRPDAGIPWRKVL----GLMRTITGFGRFDPDY----------------SVPNFLILFTELQVDTETGKVDLLRVVIATDVGQIIDPPSIEGQLHGALAAGIDTAIFEETILDEGHILNLNMMDYKWRTFLELPQFHNVILETPIETHRYKAVGVGEISTAPGPSAILMAVSNAVGKKMGDYPLTPDKVLTALGKIPHKT
MNIYVLLKRTFDTEEKISV--SGGRIQEDGAEFIINPYDEYAVEEAIQLRDA-HGGEVTVVTVGSDESEKQLRTALAMGADQAVLINSEE-DLDEGDQHTTAKILTAFLKNKEVDFILAGNVAIDGGSGQVGPRVAEGLGIPYVTTITDIEINGTDVAITRDVEGDSEKISTTLPLLVTCQQGLNEPRYPSLPGIMKAKKKPLEELELDDLDLEEAPKTKTIDIFMPPAKSAGRVLDQVKELASLLREAKVIM-----------KRNRRPDGKEKVTGALKYLTDLSFPNMLYGKIARSPFPHARILSISTEKARQLPGVQAIVTHEDIPGLNGFGIVTPDQPVLCKDIVRYVGDAVAAVAADSIDIAKRAIELIDVQYEPLPVLDSTEKALDPSAPFLHPD--GNVLHRAGFQKGDIEEAFSKCRAVIEETYHVPRQLHAYMETEGGVIVPEK-NGTLTVYVGTQHGFKDRFQLARILGMPESDIRIVSSPMGGSFGGKDELN-IQPYGALLALATGRPVKIHQTRQESMRSSIKRHPMAITMKTGVDEAGKLIAHQTVIVADTGAYSTLGPAILDFAVEHAAGPYIIPAVHTQGISVFTNNGVSGEFRGFGGNQITFALEGQIDRLAAAIGMDGLEIRRLNLRRE-QDAGPLGQRIETNGALDVFESAAALYREKKS----WKKIGTGMAVTMHGGGLGFG----RMDPAGGRLTLKGNGKIEISFGFEEAGQGILAVIETITTEQLGCAKEDLSIVIGDTAVVPSSGSTTASRGTSMVWHSLQRLKKPFIAQLLKRASLLT--GKERLSLGEGGIWSD--GEFLLSYKDLACGQA----EIVAETEFDFPV-SP--DPIDS----AHFLYTYSGVVVQVEADLLTGKIKVTDLHQTVSAGPMVNEMGFVGQIEGGGVMALGYTLLEDVVMKDSQYVTENLDTYLIPGIMDVPQLSVEPIEALPEQDHFGPRGVGEIGTVAVAPAIASAIYDALGLQVNQLPVHPETVLKSIEERGGAS
MKVFVCLKQVPDTETKIKILPDQSGIDTAGIKWVVNPYDEFAIEEAVKFKEKNPTAQVWAITSGPKRAIESLRTALAMGADEAIVINSPD----GLDALSTAQALAKTIQQGGAHLVLTGKMAIDNSQSSVPQMVAEFLGIPHTTVVSKFEATAESFLVERDADGGTEVIQLMSPALVAANKGLNMPRYASLPGIMKAKKKIIKEVEFSSLGITTEQKVRYSGFALPPEKPPVKLLSQVSQLVEALREAKVIM--------TVKRPVIRKDGKDKVTGRAQYVDDLCFPNMIYGVSVRSSVARGKIQKITYEGDLPWKDI-TVATSHDLPGPNVVAHILQDQQCLATENVQHPDEAILLLAHPDRQLLEEARRKVRVEIDPLPSIHSIEDSLNQKTVIWGKD---NILKSFVIEKGNIAPLWNEAALVVQGEYRTGAQEQLYIEPNGMIASVSP--AGITVWGSMQCPYYVHHALMVAFNLPKEKVRVIQTETGGGFGGKEDYPSIACHAALLSLKSGKPVKIIYDRAEDMACTTKRHPSITRHKTALSKDGKLLAMDIEFLLDGGAYATMSPVVLSRGAIHAAGAYNCPNIRITAKALATNTAPYGAFRGFGAPQSLFALEMHMDRIALQAGLTPEEFRARNFLQE-GHVTATGQTLENPDLPGLMGTALNALGYHAKRANYRIKKGVGFSVFLHGAGFTGS--GEKNLASVVAVEATPFGRVRVLASSTEIGQGARTVFAQLAADALGIDYDQVDVAQPDTHIVPNSGPTVASRTTMIVGKLVETAAIGLKEILIQSGHLKSECSTEDFSDQ---------------FRNACASYIKAAGPLKSFAQYQQPGHIQ-WDDTKYQGD-AYGTFTWAVYAAEVSVDLTTYEARVDNFVAAQEVGKVIHPVLAAGQIEGGVTQGIGYALYEEVRLENGRMINNRMTNYIVPTAQDVPPIQVIFAENPYAHGPHGAKGIGELPLDGVAPAILNAVAFATGTTLTEIPLLPETLMRAMSN----E
MKILVPVKRVPDPELKIKIQ--DGAIDLGNANWVLNPFDEYAVEAALRLVENARDGEVIVVTLGPDDAAQQLRSALAMGADRAIRVDAQD---SDLDSRIVVDTLAAIVEAEKPDAVVMGKQAVDGDANQVGQMLAAKLRLPQATFAATIELDKSSVTVGREVDAGVEYKKIPLPGVITVDLRIVTPRYASLKGIMKAKKKPMDVKSLGDFGVDASPSITRQQVELPPARPPGQIVESVQELVKKLNEAKVLMPVVPKHAPAVGRSVRRKDASAKISGRAPYVDDLDFPGMIHGRTIRSGIPCGRITDIDLSG---LSDEFVVVSHRDIPGKNYVALLQEDQPFLAEERVKHMAEPILLLAHAERERLWQV--EVPIAYEGEEPCFDP----------AHSS---EVFKSIRIAKGDAKAAMASADTIVEGTYRTGHHEQLYIEPNGVIAVPGD-DGSMTIYGSLQCPYYVHQALEVLLGVPADKIRIVQAETGGGFGGKEDYPSIAGHAALLARKAGRPVKLVYDRHEDMVATTKRHPSVVHHRTGVRADGTIVAMEVDVLFDGGAYCTLSPVVLSRGVLHASGPYRCDNIEILGRTTMTNTPPNGAFRGFGAPQTIFAMEVHIERVAEALGMDSVALRRKNALRP-GDTTATGQRLESCSALAVLEDALTRSDYFAKKRAYGTQRGIGLSLYHHGSGFTGG--GETRLASRAALELTPTG-VRILVGSTEIGQGTRTMHAQIVADSLGMPYEQIEVAVADTAMVPDSGPTVASRTTMVVGNILARCAKKMRERLGEKTPAQL----------------------------------AEHGELVIVESYERPRGLEDWDEDGYRGA-AYAAYGWSCNVAEIEFDPVTYEVRPLRVTAVAEIGKAIHPIMVAGQIEGGTAQGVGFALNERVVMVGGVMANANMTNYTIPTTRDTPAIDVAILENPYAHGPFGAKGVGEMPIDGPAPAVINAIRQT-GIDLRELPAVPEVIMEAVCGDL--P
MNIYVLLKKTFDTEETISV--SGGRIDESGAEFIINPYDEYAVEEAILQRDQ-HGGTVTVVTVGDASSEKQLRTALAMGADDAVLIDTDA-DLDEGDQFTTAKILEKFFEGKEADLILAGNVAIDEASGQVGPRLAERLDMPFITTAVKLEIENGTAKIEKDVEGDLEKIEVPLPLLVTCQQGLNEPRYTSLPGIMKAKKKPLEQLELDDLDLDERAKTATVAVFMPPKKQAGRILAQVKELVSLLTEAKVLMKY----GTTVGKSEQRVDVVGKATGKVKYVGDYHVPGLLHAKLVTSTEAHAWIKSIDTTKAWEVPGVRAIVLGDAFPY--HIGPILADRPPLAFKKVRYYGEPIAIIVADSEHQGKLAASLVEVEYEPLPVVNSVKQAFGPDAPIIHEDLGTNIGSHIKIRKGDFATAWAACEETISATYSFNLSDHAAMETRSTSVEINP-DGKVVVHSCTQSPYTIKKVLNQFFNIEVGDVVVHVPVVGGAFGGKGTVQ-LEPLAYLASKAVGKMVKLQYEREEDMITAPCHIGVDMTIKLGATKEGEILAGQYTFLIDAGAYTDQAAGITRAMALDCTGPYHIPHVWCDSYCMYTNHPFATSFRGYGHPELTFGIERTMDKFAKQLKIDPVVLRLKNAIKP-GHTSPTQSILNIGDAAKCIERAKELIEWDQN----NIVRSKGISLFWKTSTTA------TNAQAGVVLTFEADGTLNLNCAAIELGQGTKTVLAQIVAEKLQMNINDIHVNEVNTQYDPHQWRTVASSTTFLAGRAALLAAEDAIRQLKKTAAIALQCSEEDLEVGGSRVYIKSNPQHAIPFKDVSYGYKAVGGQVVGVGTYIQKHLTP-MDKETGFGD-VGPWWSVGAQAIEVEWNKRDCTYKMLRAVTVLDGGTILNPRAAEQQMRGGMFLGLSWASTESFVFDEAITQNPNFRNYQMIRFGEQPEYLVDFVETPAADGPYGARGIGEYGVIGAAAALGNSLSRAADVELDHLPLIPELIWQTKKESG--R
MNIYVVMKRTFDTEEKVEI--KDGRVDEEGAEFVINLYDEYAIEEAIVLKEA-HDGEVTVVTVGDEEAEKELRTALAMGADKAVLLDTED-LEDDVDHYTISEMLNAFFKDKEYDIILGGNVAVDDGAGQVAPRLAELLDINQVTTITKLDIEGTKATIERDVEGDVEVVETELPLLVTCQQGLNEPRYPSLPGIMKAKKKPLETLDLDDLGLDEEAKTKTVDRFLPPEKQAGKKLQQVEELIKLLKEAKVIM----------SKSRKRPDGNDKVTGQLAYLTDRTFPEMLYAKVLRSAYPHARIRSICTERAKELPGVKAIITHQDVPGVNGYGIITPDQPVFCDETVRFIGDAVAAVAATSVEVAEEAIKRIDVTYDVLPVLDDPAKSLAKDAPKLRDD--GNVLYKKSFTKGDVAEGFKHCMAVVEETYHVPRQMHAYMETEGGVVIPEA-DGGITVYMGTQHGFKDQFQLSRILDVPKESIRIVSSPMGGSFGGKDELN-VQPYAALLALKTNKPVKLHQTRAESVISSIKRHPMAITVKTGADETGKVIAHDVKIVADTGPYATLGPAILDFAVEHSAGPYRFEHVAVDGTSVLTNNAVSGEFRGFGGNQITFALENQMDRLAEQVGMCLLALRKLNLRGE-HDLGPLEQRIPTTGASDVLENVERL----DQ----FVRTGVGIAMAMHGGGLGFG----RLDGAGGRLSLSDEGKIDVSFGFEEVGQGIVAVIEELTIAALQCDEDDITITIGDTNRVPHSGSTTASRGTSMVWHALERMKQEFKEKLCEKAAIITGEPKDELRLGTGGIYKD--EVQVLTYRSLRKQLH--EDQVVVETSFDFPT-TP--DEVDG----GHYLYTFAGVLAAVEVDLLTGQLTVTHLHQAISAGEVVNELGYKGQIEGGGVMSLGYSIMEDMGMEQGHYLKRNFDTYMLPTISDVPRLTVDAIEKLPDGDVHGPRGVGEIGTVAVAPAITKAIHNALGIWINKIPVDPLTILQALEKEGSHK
MNILVCLKQTFDTEERIVI--EDGQISEDGVEFVINPYDEYAVEEAIRLRDE-HGGEVTVITVGPERAEQALRTAMAMGADKGIIVDDED--LESADEYSIARVLATVIEDLDYDIILGGYMAVDDGSAQVGPRLAELLGIPHISTITKLTVDGETVEVEKDVEGDTEYIQSKLPILVTAQQGLNDPRYPSLPGIMKAKKKPLERMDLDDLDVDEEGKTETLEIFLPPEKEAGKILDQVKELVHLLREAKVIMSLRMEKLTTVGRSVHRVDVWDKVTGRVKYTNDIRISGMLHAKLHTSPHAHARIRSIDTSMAWDAPGVRAVLTGKVFPH--PVGPLLADRPPLAVEKVRYYGEPVALVVADTEHEAKQAAGLIQVEYEPLPVINSPGEALADEAVLIHERLGTNIANHTKIRKGDMNTGWAESEVTVESSVSFSPSDHAAMEPRCARAEIFP-DGKVNIYSSTQAPFYIKKLFHQFLNVDIGKITVHTPVLGGAFGGKGTVN-LEFLAYLASQAVGQLVNLVNEREEDLITSPVHIGLEARVKLGATRQGELKAAEYRFLFDGGAYSDQGAGISKAAASDCTGPYRIEHVWCDSYCVYTNHPYSTSFRGFGHPELTFAMEGALDRLAAKLNMDPWELRMKNAILP-GDTTPTQVALNVGDLPTCLQKLKKLMGWDGR----GKVRTQGISCIWKTSSTP------PNAGAGAILTFTEDGSINLNCAAVELGQGAKTVLAQIVAEKMKMEMNKIFVTDVNTQYNPNQWKTVASSTTYLAGRAALAAAEDAIRQLAKRAAIVLRCAEEDLEVADGRVFLKDSPEFGIEIKKIALGYKSIEGEVIGRGSYIVRHLTT-LDPETGFGK-PGPQWTVGAQGVEVEFDPRDCSYKILKAATVLDAGKVINPQMAIGQMSGGMYLGLSFAGSESFAFSDGTVQNPQLRSYKMLRFGEHPEYLVDFVETPLVDGPYGARGIGEYGVIGMPAALANSLSTAAETELNRLPLTPERIWQSRREGR--T
MNVIVCLKQTFDTEERIVI--EDGKVSEDGVEFIINPYDEYAVEAAIQLKEE-HGGEVTVITVGPDRAEQALRTALAMGADKAVLINDES--LF-GDEHTIAKVLAQAIKRLDYDVILAGYMAVDGGSAQVGPRLAEELGIPHISTITDLKVEGKEALVEKDVEGDTAYMKAPLPALFTAQQGLNEPRYPSLPGIMKAKRKPLDRWDADTLGLNPVSPTEVLEVFLPPEKSAGRVLDQIKELVHLLKEAKVIMAN------IFGTPLKRREDPRLVTGNGSFTDDIRFSNALYAVMLRSPHAHAHIKSIDASKAKQADGVVAVYTGRDVQG-K-SNIQTPAHPALAVDKVRYVGDAVAMVIAEDRYAARDALDLIEVEYEPLPVVVDQEKAMADTAPLLHEDV-NNLAYHWRAE--VADDVFEKAEVVVRQRFRQQRLIPNPMEMRAAAARYNPASGEMTIWCTSQNPHIHRFILSGVLGIPESKLQIVATDVGGGFGSKIAVY-PEALVGFAARELRRPVKWTEDRSEHFTVTSHGRDVILDVELAGKRDGTLEALKIKNIANMGAYLSTAPGVEILFGLITPGPYKIRQAQVDTYGVFTNTTPTDAYRGAGRPEATYLIERMVDLFAEEIGMDPVEIRRRNLIEK-DEFNALGLQYDSGDYKGALDKVLNMLDYDKFREEQGKYLGVGFSTYVEICGLGPSKVFQGGLWESATVRVHPTGKVSVFTGTSPHGQGEETTFAQIVADKFGIQAEDIEVIHGDTNRISMGWGTYGSRTTPVGGTAIAIAADRVLEKAKKIAAHALEVAEEDLDFRDGAFQVKGVPDKAMSFADVSLQASGMEPSLEAQAFYDPDN----------------FVYPFGAHACVVEIDSETGEIEIKRYLAVDDPGPVINPMVAEGQVHGGIVQGIGQALWEGAVYDGGQLLSGTFMDYAMPKARFFPKFETAFTETPSPVNPLGVKGIGETGTIAATPAVVNAVIDALGVKELEMPLTPEKIWNVLKRGRVAQ
MNICVLIKRTFDTEEKIIL--TDGIIQEEGAEFIINPYDEYAIEEAIQIRDE-QGGEVTAVMAGNEDGEKELRTALAMGADKAVLINLEE-DVEDGDQWTTAKVLSTYLEGKNYDLILAGNVAIDGGSGQVGPRVAELLGIPYVTAITKLEIDGRKVKIERDVEGDVEVIEASLPLLVTAQQGLNEPRYPSLPGIMKAKRKPLEQLELDDLDLEEEPKTKVLEIFLPPKKEAGKILDQAKELVSLLREANIIMRL--------KQVCIRPDGVEKVTGHLKFLTDLSFPNMLFAKILRSEYPHANIVSISTEKAEELPGVRAVITSKDVVGLNGFGLIFPDQPVLCKDKVRFVGDAVAAVAAETEEIAEAALQLIEVEYEPLPVVDDPEQAMLPSSPQLHPN--GNILHQASYQSGNVEEAFQSCDCIVEETYQLPRQMHAYMETEGGVFVPEK-DGTLTVYAGTQHGYKDRYQLARILNMPEEDIRVVSSPLGGSFGGKDELN-IQPYGALLALKTGFPVKIHQTRRESVRSGIKRHPMKIKMKTGAKKNGKIIAHQVRIIADTGAYATLGPAVLDFAVEHAIGPYMIPNIQVEGYSVFTNNGVAGEFRGFGGNQVTFALEGQIDRLAVTLGMSPLELRQKNLRQA-HDPGPVGQKIPTDGAQQVLKQISQSKLLNSC----LIKTGVGVAITMHGGGLGYG----RLDPAGGRISLNEEGKIEIAFGFEEFGQGLLAVIEQIAIQAIGCSREDLHIVIGDTDKVPRSGSSTASRGTSMVWQAIQRMKAPFQNSLLERASQCTDVPVSQLKIGEKGVWHR--DELLISYKELAEQTI---KPLIIETRFDFPT-TP--CSIPG----GHFLYSFAACAVKVEVDLATGFVRVKQLEQAVAAGPVIFPQGYLGQIEGGTVMALGYTLTEEALIEKGTYVTENFDTYLIPTIKDVPSIDITAIEELCEEDDYGPRGVGEIGTVAVAPAIAMAIYDATGIWVNRLPVSREEIVNKMMETETSK
MNILVCISRVPDTATRILVGPDGKTIDTQGIKYVISPYDEYGIEEGLRLKEK-NGGTVTAVTVGAEASTDILRTALAMCVDKAVLIKADT----QKDSFFVAKNIAEYAKELNPDIIFMGRQSVDYDSLQMPSMLGEFLGIPSVSVVSKLVVADGKASAERDIEGGKEIVESSLPCIISCQKGLNEPRYPKLPDIMKAKSKPIEMKEPVQT----DVKVTVLGMSIPLKQRIGKILADIDELVRMLHDSKIIM------FKYVNQPIEKIDGLALVTGEEKYTDDFSFTNMLYVSVLHSGYAYAKIVDIDDSGARKMHGVVEILSYKNVKQILTAGQGYPYDTLLFGKTMRFVGDNVCAVAAESKEIADEALKKIKVTYKELKPILNLAKSEGS--PIIHKDDGKNIASKVEANVGDFDLAFNKSSRKFEYDFYCSYASHCAIEPHASVSYLDG-RGRLVIISTTQVPFHVRRIVSHVAEIPVSKIRVIKPRLGGGFGGKQEVL-LEPIVAMMTWRTKRPAKLVYSRREVFKSTRCRHEYKTKFSVGYEADGKINALHLDALENSGGYGSHSLTVLANAGSKTLPLLKIDNLRFTGMGVYTNLPCGGAYRGYGATESYLGYGQVIDMVCNDCNLDIVEYYKKWAIKS-GETSPIAMTIGSTSLVECLDEGAKLSNWYEKKKLYRLKRGIGMAALMQGSAIP------EIDMASAYIKMNDDGSFNLNVGATDLGTGSDTVLAQIASEVLDTPVESFIVYSSDTDFTPFDTGAYASSTTYLSGQAVKKCAEEIKKQILKVGAEMLSLSPDEVELNDSRVTANEQTKEEVSFAEICQYSLKNQFQIQAAASHFSQK----------------SPPPFAAHFIEIEVDTFTGIIKVLNYVAAVDCGTPINPVTAEGQAEGAIVNGLAYALFENYYFSPGKMLNDTFGKYGVYTAFDIPPIKVKLIKSYEETGPFGAKSISEININGALPGIANAFYNATGKRLFNGPFTPEYVLKVLSE-----
MKIIVCVKEVPDTAIALKIKSDSTEIETENIPWVINPYDEYAMEESLRLKER-FVGNVTAITVGTERAESVLKSCIALGADRAIRINDKS--VKDRDGFVTSKILAKVIKSIGYDIILCGKESVDYGYAQTGQMVAEFLQIQCISAIKKLDVSNKEAACNREIEGGLEVVKCNLPAVFTAQKGLNVPRYASLSGIMRAKKMKIETLEPDALDLNPKPKIKITNLSYPPKRPEGKIIDTAKELVRSLQEARYIMKG----YSVVGKPTPRIDGVAKVTGEARFTGDLVLPRVLYAKILRSPYPHANILNIDTTRAERLKGVKAIITGKDVIGIQRLYSPIKDEPILAGDKVRYIGDEVAVVAAEDEDVAREALELISVEYELLPAILNVEEAMVAGAPIIHGH--NNIAYQISANFGDLEQGFKESEYIREDTYTTAYYTNCSIETDVCLAQFDS-SGKLTLWTPTQSTYIIQKDIANTLGLAEGKVRVIAPHIGGSFGSRLSGE-PHCLAALLAQKTGRPVMLKLDLEEILNR---GNSMIIQLKTGVKKDGTLLSRKLKVIADAGGYLGLTGLDVQIAGLRNMLPYKLAAFQFEGLAVYTNNPVRGFLSGEGIRVANFASSIQLDQIAEDLGIDPLDICLKNAIQP-GYIMANKIKIGSCGLTECIQKVVEKAGWDGKRGRLREHRGFGIGCGSASSGGKGV---LTHSISAATVKLQEDGSVVLLTGLPDMGQGAHTILAQIAAEVLGLPLEKILIYSADTELSPVDLGALGQRGTYITGNAVKSAAEEARRQLLEVAAESMDANIEDLEIQGGRIFIKNNPEKEMPVSGVVQTSQERGQPIMGKGFYNPNS-EP----------PDHITFSFDAQVAEIELDPETGKIKLKKVNVAHDVGFAINPLAVEGQIHSQVWSGGDMTLFQERILKEGQNLNPSFLDYKFSTAMDAPEIETTIVETIEPYGPFGAKEVGRGPIMSIGQAIVNAVYDATGVRIKSFPITPEKIHSTF------T
MDLLVCVKQVPDTT-EVKIDPQTNTLIRQGVPSIVNPFDRNAVEAALQLKEK-HGGKVTVISMGPPQAKDALKECLAMGADDAYLVSDRA--FGGADTLATSYTLAAAIRKGKFDMILCGKQAIDGDTAQVGPEIAEYLDIAQVTYVAKVAVHGDSVRVEREHEEGYEIIETKLPVLLTVVRSINEPRFPTVKGTMKANRKEIPVIAVGDVDVDSGSPTQVRRIFTPQQRTQGEIIEAVQALFSKLSDAKILMRM--GEFSAIGKSIFRKDAVEKVTGSVKFVDDLHFPNTLIVKVLRSPHAHALIKSVDVSKAEALPGVRAVVTGKEYPN--QTGLYLADRTVYAVDRVRFVGEPVAAVAAVDVATAEEAIGLIKVEYELLPGVFDPVSGAKEAAVQVHEQPSTNISNHFKLRKGKIEDGFASADIIVENAYAIPHIQHVPIEPHAAVAYTDQ-TGKVTLWVSSQSPNAVRKMIATAFDLPMNKLRVIAPPVGGGFGGKAGLT-CEALVVPLAMKLGYYCKLTLTREEVFQCTFVRQGLVARIKTGATAEGKLVAQEAELFWDGGAYTEYGVNITRSGGYCASGPYEVPNIKVDSYCVYTNHPVGGPMRGFGMPEIHWGIEQQMDILAEKIGIDPLQFRQINAIRE-GRPAAFGGPMPDATLPDTLDAIAKT-HWELP----HKVVGRGLASMFKAPSMP------PNAQSSAIIKFNEDATVHVLTTAVDIGQGALTALAQIAAEELGIPVDWVTVLTPDTDYTPYEWQTVASRITYSCGNAVKRAASDAKQQLLALGSVIFGVAVDLVDIKEGFIFSKFNPANKLPLSDIVMGYLAVGGPVIGRGAFIPSGLTG-LDRETGQGERPAVFFTFGTQAADIEVDTLTGEIKVLKVSAAYEVGKVVNPALCKAQVQGGIVQGLSSALYENLVLKEGKPLNNDFVDYKIAAATDTPEMNIILLETPQVDGPYGAKAIAEPAMVPTAPAIANALYDALGIRICELPLTADKVLAAIRKQ---G
MKIIVLMKQTFDTEEKVVV--EGGRIKEDGVQFIINPYDEYAVEEAIRIKEA-GEAEVVVLSYGPPRVEEALRKALAMGADRAILVEAEA---PPVDEAFVADVLARVVEKEAPDLLLAGYFSVDNGGGQVALRVAERLGLNHIGAVLKLSVDGRKVRAERDAEGDVEIVEAELPLLVTAQQGLNDPRYPSLPGIMKAKKKPLERISPADLGVERAEKTTVVDRFAPPKREAGKILEAARELVRLLREAKVVMAL-QTELRPMGKPILRKEDPRLIRGKGRFVDDILLPNMLHLCILRSPYAHARIRRIDTSKAEAAPGVKLVLTGEDLAKMN--TLAGDVQMVLATDKVLFQYQEVAAVVAETRAQAEDAIQLIEVDYEPLPVVVDPFKALEPDAPILREDK-SNHIWHWEADREETDAIFREAPVVVKQNVRFQRVHPSPLEPCGCVADYNPATGKLVVYVTSQAPHVHRTAIALTTGFPEHMIQVISPDVGGGFGNKVPLY-PYVVAIVASLKLGVPVKWIETRTENIASTHFARDYHMTAEIAATEDGKMLALRVKTIADHGAFDATAPTKYAGLYSIVTGSYDFKAAFVEVDGVHTNKPPGGAYRCSFRTEASYLIERVVDVLARRLKMDPAELRLRNFIRK-EQFSPTGWVYDSGDYEKTFKLALERIGYEELRKEQGEFMGIGISTFTEIVGAGPAHS--IKMFDSAEIRVHPTGKVIARLGVRHQGQGHETTFAQIIAEELGLSVDDVVVEEGDTDTAPYGLGTYASRSTPTAGAAAALCARRIRDKARKIAAHLLEVNEDDVVWDGAAFSVKGLPGRSVTMKDVAFAAYGIEPGLEASYYYNPPN----------------LTFPYGAYIAVVDIDKGTGAVKVRRFFAVDDCGNVINPMIVEGQVHGGLTEGFAIAFMQDIPYDAGNCLAPNWMDYLVPTAWDTPRWETDRTVTPSPHHPLGAKGVGESPNVGSPAAFVNAVLDALGVEHIDMPIYPWKVWKILREHG-TE
MNLYVILKRTFDTEEKISI--SNGEISHDSAEYIINPYDEYAIEEAITLRDA-HGGEVTVVTVGTEESEKELRTALAMGADKAVLIDTEE--LDSTDQYTTSAVLAEFFKDKEYDLILGGNVAIDNGSGQVGPRLAELLGIPQVTTITKIEVNGTDVFIERDVEGDVEKIETSLPLLVTAQQGLNEPRYPSLPGIMKAKKKPLETLEIDDLDIDEEAKTKTVEVFMPPKKEAGKILDQVKELVSLLREAKVIM-------GLIGKSVFRKEAWEKVTGTARYTADYPATDSLHAKIVVSPYAHAVIKSIHIAKAKEVFGVRAVITGEHFP---LTGEEIRDRPVLAKNKVRHHGEAVALVVADTPQQAKRAAELIEVEYEQLPVVHSPTEALKPNAPLVHEQLGTNVANRTKIRKGSMERGWNLSEVVVEERFSFSPSDHAAMETRCSTAEIHP-DGNVYIMTSSQAPFMVKRLIHDYFGVDIGKIVVETPLVGGAYGGKASIQ-LELLAFIASIAVGRKVRILNIREQDMLTSPCHIGLDATVKLGSTRDGKIQAAELLFLFDGGAYSDKGADLNRAAAVDCTGPYDIDHVWCDSLCVYTNHPYAAPFRGFSHSELLFTVERTMDVLADKLGMDRLQLRYINAIRP-GDTTPTQVKLNVGNLPECIVRLKKMIDWDMG----DKLRVKGVSCIWKTSTIE------SDAGSGVTLSFNPDGSINLISGVIEIGTGTKTILAQILAERLKMDIRMVHVQKVNTQSTPEHWKTVASRGTFMAGRAVLAAAEDLIEQLKSIASCVLRVQAADLEVGYGKVFLRDEPETHLDIKDVAYGYVGIGGQIIGRGHYNLRRLTY-LDKETGAGK-PGPEWSVGAQAVEIEYDKKHLTYRIVRAFSAVDIGTVLNEKAARGQVMGAMSMGLAFGGRETFVFDEGRVLNPQLRTYRPLRYGEHPEYHVEFVVTPQLDAAYGARGAGEHGLMGMPAALGNALSLAAGVKLNELPLIPEQIWKMKQKEGASL
MEIVVCVKQVPDTT-EVKIDPVTNTLIRQGVPSIVNPFDKNAVEAALQLKDT-HGGKVTVISMGPPQAKDALKECLAMGADEAILLSDRA--FGGADTLATSHTLAAGIKKGKVDIILCGKQAIDGDTAQVGPEIAEHLDIPQVTYVSKIEAEGGKLKVEREQEEGYEIIEVSTPVMLTVVKSINIPRNPTVKGTMKANRKEIPVWTVNEVTVEAGSPTQVRRIFTPTQRTQGEIIEAAALLLQKLSDAKIVMED-ARNFKYVGRSIPIEDGAAKASGRIRYTGDMAIDGMLHAHLVFSQVPHGRIKNIDISEAMAVPGVVKIYMRDNAPQIRWFGQNAVEDQELFPEVVRFIGDTVAAVVAETKAAALTAASLIKTDYELLPMVIDPEDALSGQV-AVHDS--GNPFFTMETSYGDTAAAMAAPEIVVEDRVETPKIHHAAMENHVCIAAPDH-RGRITVHSPCQIVYSVRLIVAKVLGLPYHKIRVIKTPIGGSFGGKQEIT-LEPYCAFFAKDLNRPVKIEFDRLASIIATRTRTKTIGYVKTVVSPEGKIMARDMKHIIDTGAYTSNGRVICYAMGKKLSRLYRIPSQHYQAIAVHTNTAIAGAARGYGSPQVQTIAEINLDNVARRLQMDPVEFRLKNLVHP-FDADPGGPNLGNARIIDCVHKGAEAFGWREKWN--RWQTGVGMACATHGNGYYGA----YQEFGTMTIRMLEDGSIMLNAGLHDLGNGTVTAMKQIVAEVLEVALDMIEAPEADTDISPYDIGCQASRVIHVCGANAMQAAEELRSLLIRESAKIFQCSEEEVLLENGMVYTSREPEKKIGYGQMAAAIQKNQVELICTITYRSPA----------------NPGSYAVNFVEVAVDTYTGFVKVVDVVAVHDIGQAINTGFVEGQIHGGVQMGLGLAISEDIAYDAGVAGGASFSKYHLVNAPDMPPVRVLLIEEGEEHGPYGAKSVGELATIPVTAATVNAINHALAANFTILPVTPDKIMAMLTARQLLR
MNIVVCVKQVPDTATERKLKSDDKTLDREAADGVLNELDEYAVEEALRLKEA-HGGEVTVLTMGPAKATDTIRKALAMGADKAVHLCDDA--LHGSDALSTSYALAQVLKK-GFDLVILGSESTDARTGVLAAMLAERLGVPQLTLANKVEVNGSAITIQRLTDYGFDKVEASLPAVVSVVEKINEPRYPSFKGIMAAKKKPVETLGIADAEIAANAWSEVVEFAAAPPRAAGTVVDGGVKIAEFLASKKFIMT-ETGRRAGIGASVLRPDGALKVTGEFAYASDLWLDDMLWGVTLRSPHPSAWIRSIDIGPALAIPGVVAVLTHEDVPGEKFYGLERKDQPVLAIDQVRYQGEPVALVAADHPETARRAAAAIRVEYEPREPVTDPWRAAFDPSPAVHPG--GNLVRYQPVRVGEARADGARAEVVVTGEYEVGMQDQAPLGPESGLAVPAD-DGGVDLFVATQWLHVDRDQIAPCLGLPPEKVRISLAGVGGAFGAREDLS-MQIHACLLALRTGRPVKMVYGREESFLGHVHRHPARMRYEHGATADGRLVYVKAEILLDGGAYCSSTPAVVGNAASLGVGPYRVDNIWIDAYGVYTNNPPCGAMRGFGAVQACFAYESQMDRLAEACGLSPIEIRLRNAVGQ-GSRIATGQVISPAPLAEMLREIAAMPLPPERPAAAGVRRGVGYAVGIKNICFSEG----FDDYSTARVRVELEPHVLVHTAAAEVGQGVVTVQAQIARTELGI--ERVTVAPADTS-IGSAGSTSASRQSYMTGGAVKAACEAVRRRLDELRAAHPDL----------------------SLEELL----ERYGPVEETREFRHRPTRP-MDPVTGQGD-SHVQLALCVHRAVVDVDVELGLVKVVELAAVQDVGRILNPLALEGQIHGGSAQGLGLALMEEIQVRDGRVLNPSFTDYLIPTILDVPPMRLSIKEYPDPHAPYGLRGAGEPPTLSSTPAIVAAVRAATGLELSRVPIRPEDIAL------AAV
MKILTTVKKVVDVELNIRVK--DGAIVEDGLQYVINAWDENAVEAAVQLKEK-NNAETTLVSLGGGDNADIIRKCYAMGIDEGIHVDDPA--LAKADSAVYANVLKKVVEKGGYDLVITGKQAQDTDSGQTGIMLAEFLGLPCVSNVVSIDVDDSHIKVSRLGDAGTEIVELTLPAVVTVSDSINEPRLPAMRGIMMAKKKKIDSTDLAGLGTSGALKSEIIEFMASKTRKAGRKFKITAEVAGLLAEAKVFMNE----YRFIGKGTPRKDGVDIVTGKARYIDDVRPGPMLHGKVLRSPFPHAEIKKIDTVKAKAAPGVRAVLTHADVPP--WMGM--PRHVKVLDQRVRFVGDAVALVAADTLEQAVAALDLIKVVYEKLPAVFDMDAALAPGAPRLHDMFPGNVVSDSKVVRGDVEKGFKDADFISEGTFGYENFNPLPIEPPGVIAQWED-EQRLTVWSGTQSASWHRWIMQSKMGFP--DIRAITTQCGGSFGSKNYAP-QMFYAAALAKATGKAVKVSYTKDEHFGAFVLRLGSRFCGKIGMKKDGTVTALAGEWMVDNGAFSDMSQSQIAVGCGEAQLVINCENWNLSTKLVCTNRCPAGVIRGFGGQELESAFAPLLADVMTQAELDPVEFFKKNYVKP-GGQE--GNLWRGKDYTKAMEKGAAEFKWKDKWKGWSQRTGVGVGIHGNAD--------VGEDDSEAYIRLNADGTATIHASVSESGMGQRSSLCKMAAEILQLPLAKVHMTPPDTLVNPFDFGLVGSRGTYAVGSAVIDAAEDALKQLFGRAAPMLGVQSQDLETRDARIFVKGKPEQALTWSKAI----GIMRSVTGYGEFKADY----------------SVPNFLILFVEVEVDTDTGGIKLKKVTTATDAGRIIDPPSLHGQLFGALSAGLDTAIFEETIIDKGHMLNMNLTDYKWRTFNELPEFNNIILETPFPTHRFKAIGIGEISTSPGPGAVLMAVSNALGKPLHEYPLTPDRILKACGKEKNPK
MNIVVCVKQVPDTATERKLRSDDKTLDRDAADGVINELCEYAVEEALLLKEA-HGGEVTVLTMGPDKASDTIRKALAMGADKAVHLVDDA--LHGSDALGTSHAMAQALKK-GFDLVVLGSESTDARTGVLAAMLAERLGVPQLTFAKKVEVDGSSIAVQRVTDYGYDKVEATLPAVVSVVEKINEPRYPSFKGIMAAKKKPVEKLGVADAGIDANSWSEVVDFAAAPPRAAGTIVDGGVKAAEFLASKKFVMSEETRQSPGIGESLLRPDGTLKVTGEFAYSSDLYLADMVWGVTLRSPHPSAWIRSVDVGPALAVPGVLAVLTHEDVPGEKFYGLEHRDQPVLAIDRVRYQGEPVALVAADHPERARRAAAAIVVEYEVREAVTDPRRAAFDPDPKVHEQ--GNVLRHQPVRVGD--AADLTAPVVVAGEYEVGMQDQAFLGPESGLAVPAE-DGGVDLFVATQWLHADRDQIAPCLGLPPERVRLSLAGVGGAFGAREDLS-MQVHACMLALRTGRPVKMVYHREESFFGHVHRHPARMRYEHGATRDGRLLYVKAEILLDGGAYCSSSRAVVGNAASLGVGPYEVPNVRLDAYGVYTNNPPCGAMRGFGAVQACYAYESQMDRLAEACGLDPVEIRVRNAVSQ-GSRLATGQVVSPAPLAGMLRELAAMPLPP--EPAGGVRRGVGYGVGIKNICFSEG----FDDHSTARVRVELEPHALVHTAAAEVGQGLVMVQEQVARTELGV--GRVTVAGADTS-VGSAGSSSASRQSYVTGGAVRAACRAVRERLEGLCAGE------------------------VPLAEAL----ERHGPVEETREYRHRPTFP-MDPVTGQGD-SHTQLALCVHRAVVDVDTELGLVKVVELAAVQDVGRVLNRLALEGQIHGGSAQGLGLALMEEIQVAGGRVLNPSFTDYLIPTVLDMPPMRVSILENPDPHAPYGLRGAGEPPTLSSTPAVAAAVRAATGLDLPRVPIRPHDIAL-------SG
MNIYVLLKKTFDTEEKIVV--SNGQIEDDGAEFIINPYDEYAVEEAIKQRDA-HGGEVTVVTVGDEDSEKQLRTALAMGADKAVLINTED-DLEEGDQFTTTKILEAFFEDKEVDLILAGNVAIDEASGQVGPRLAERLGMPYVTTITSLEIDGDTVNVEKDVEGDVEKVLTSLPLLVTCQQGLNDPRYPSLPGIMKAKKKPLEELEIDDLDLDEEPKTKTVDIFLPPEKEAGRVLDQVKELVSLLKESKVLMKSEEQKLKWIGKSVKRIDGPEKVTGEQKYKTDYSYSNMVWGKVLRAKYPFAKIKSIDTVKAEAHPDVICVLTYKDIPGFNGFGIVTPDQPVLCEDVVRCTADAVALVAAETVEAADEALDLIEVDYEVLEPVTDVENAMLQGAPKLHKD--GNIHSHVTIKNGDIDAGFDEADYIFEHTFYSPRQMHAFIETEGGWGRMEE-DGSLVIECPGQYGHRDKLQIARALALNPERIHVYSSPNGGGFGGKDEIT-VQIYLALLAMNTGRPVKIHLSREESVIAGIKRHPFKVTVKTGAKKDGTLVANKVRAVADTGAYASLGGAVIALAIEHASGPYTIPNVDMEGFCVYTNNGIAGAFRGFGVNQVCVGIETHIDMLAEKTGLDPIEIRKKNAYKQ-GDISSLGHVVSSVGTIETLDKAAACDLWKNRDYYKWKKRGVAVATSFHGVGMGIG----TPDYGAATIELLQDGKFKVGVAIEEIGTGNGTVYAQVAAECLKCDINRIVVVQGDTKQTLDSGTISASRSTYTGGRAIATAAPNMINLLTEEAANLLGVSVSEIELAYDRLVDAHDHTRFVTYEEIYESLHDKHRSKRVEGHFYLPK-EK-EELKNSGGA-PHHLYGYMTHVVLVEVDTLTGQTDVIKVVAIPDVGKVLNPQGLEGQTEGGAVMGIGYTLYEDVLIEDGYHKTKNFTDYIIPTIRETPEIETIPVESNEESGPFGAKGIAEVVMIPIIPAIMSAIYDATGARVYHLPATPERVYQAIQESKISR
M------KYVPDATGDRRFED-DTTTDREGVDGLLSELDEYGVEQALRIAEAHGDAEVTVLTVGPDDAKDALRKALSMGADKAVHVNDED--IHGTDVIGTSAIIAKALEK-EYDLVVCGMASTDGTMGVLPALLAERLGLPQVTLLSEVSLEGNTVKGRRDGDAATEQLEAELPAVISVTDQSGEARYPSFKGIMAAKKKPVQEYDLDDLGIEAGAWTAVETITARPARTAGTVVEGGKQLAAYLAEQKFIMSSQDAEPFGLGSTALRTDALPKALGIYPYAADLWAEGLLWGAVLRSPHPHARIVAIDTTPALALPGVHAVVTAADLPPGPPSGPIVADRPILACGVVRHHGEPVAAVAADHPDTARLAAASILVEYELLEAVTDPEQSFN--VPPLHPE--GNLFRHLPLRTGDPE---AVGEIVVEGLYQVGRQDPAPLGSEAGLAVPRP-DGGVELHLSSTDPHGDRDRTAACLGLEPDRVRLVVTGVPGATSDREDLS-FQVTLALLALRTGRPVKMTLTREESFHAHTSRHPALLRYRHHADAEGKLVKVEAQILLDGGAYADVSSEALAAAAAFSVGPYVCANVFVDAWAVRTNNPPAGRMRGEGALQTCFAYESQLDQLAVQLGIDPLEIRRRNAMAT-GDPMPTGQAVCPAPVAALLDALTDSPLPAPLDDPEAVRRGIGYAVGMVHMLGAEG----EDEVSTATVRVS-GNHATVICAAVDVGQGFATLARQIVQSVLGV--SEVYIAPVDSD-QSVAGPSARGRHTWVSGGAVERAALMVRHQLLQPIAANFGMSVELLSIADGKITSYDG-VLGMPVAEAL-----EGKELWATAQCRPHPTEP-LDE-SGQGD-AFVSIAFCAMRAVVDVDIELGAVRVVDVTVAQDVGRALNPRQIEDRIEAAVAQGVGLALLEDLRTDGGRILNASLTGYRLPTALDTPDVIAALLEERDVVATFGAKAVSAVPAVVAPAAVAAAVRAATGLPVGRLPILPEDAIV--------G
MNIVVCVKQVPDTESPRKLKPEDSTLDRGAADGVINELDEYAIEEALLIKEK-HGGEVTVVTMGPEKATDSIRKALAMGADKAVHLVDDA--LAGSDALGTSYALEKVLGR-GFDLVILGSESTDARTGVLPAMLAERLGVPQLTLASKVEIDGSAIKVQRVTDYGYDKVEASLPAVVSVVEKINEPRYPSFKGIMAAKKKPVETLGIADLGIEAGSASEVTDFAEAPPREKGQIVDGGVKIAEFLASKKFIMTE-TVVRREIGSPRRRTEDARLITGRTQWTDNLQLPGMCHVAFLRSPHAHARITHVDVSEALERPGVIAAFSGADFAA-E--DMKHPEHPPMAVERVRYVGEPVACVVARDRYAAADALEAIDVDYEPLPVVTDMERALADGADLVHEEL-TNASYTWTFENGDIDAALRDAPVLIERRYVQQRLIPTAMEPRAVVCA--PDGDGFTLWSATQIPHILRLMLATVTGIPEHRLRVIAPDVGGGFGSKLQVY-GEVLALLLARRLGRPVKWTESRSEGNLAVHHGRDQIQRLTLAAEQDGTIRGLKVELLADMGAYLMLVPGVPLLGAFMFNGIYKMDAYSFTCTGVFTNKTPTDAYRGAGRPEATFAIERLMDELAAELGLDPIEVRRRNWIRH-EEFTIAGLTYDSGNYEAATERALQLLEYDKLRAEQGDQLGIGVSTYTEMCGLAPSRVYGAGGWEHASVRVLPSGKVEVVTGSSAHGQGHETAWAQITADRLGVPFEDVRVLHGDTSVSPKGMDTYGSRSLAVGGIALVNACDKVIDKARKVAAHLLEASEEDVEFTDGGFRVRGVPGEAKTLQEVAAAAFGMEPSLDADATFDPEN----------------FSFPHGTHLCAVEVDTETGFVRIRSYVAVDDVGRVVNPLIVEGQVHGGLAQGIAQALYEEAVYDEGNLTTTTMADYLIPSAADLPDFTTDRTETPATTNPLGVKGVGEAGTIAATPAVVNAIVDALGVRDVPMPCTPERVWRALNPQGGAE
MKILVALKRVADPDNKVKIPPSGDRIDTAGLEWKPNPFDEYALEAALRLTEDGRAGEVVVVTFGPKETEQTLRAALATGADRAIRVDVTD---DKLDGALVARALKALVEREKPDVVLMGKQAVDGDSNQVGQSLAELLDWPMATFAATIQEEQGALLVGREVDGGVAVLRVRLPAVVTVDLRIVAPRFAALPAIMASKKKPLAEVKLADLTADSGLKVQYHGFEPPPARKAGIKVKDVADLVARLKEAKVLMATSPPSTHSVGVSVPRTDGTAKVTGSARYIDDLGMPGEIFGRTLRSTVPRGVLRGIRLDPSFDWSDV-TVVEARDIP-VNAILMISEEQPVLAEGKILHAYEPVALIACPDRLKLDRAARAITLDIEPLPAILDIDTALAGKDVIWGED---NVFKRYLITKGGIDAALAACDVVVSGRYETHHQEQLYIEPQGFVAFWDD--AGVHVTGSLQCPYYVHKVLKRALDLSSERVHVTQAVTGGGFGGKEEYPSIALHAALLARKSRRPVRMIYDRTEDIEATTKRHPAIVEITTGCDRDGTLRALKARILMDGGAYMTLTPVVLSRGTLHAAGAYRWQDAFIESVAVATNTPPNGAFRGFGAPQTIWAIERHMDRIARAIGKDPVALRAQNLLRS-GDTTATGQTLLSVGGHACLEAALAESGYHEKRAAGRVARGIGASVFMHGAGFTGS--GERMLKGKVAIDLLPGGRLQIRTASTDIGQGTETVFRQIAADAAGIPVTHVDFAVPSTTVVPDSGPTVASRTVMVVGAIVEGASREIAERVLAEQA-------------AGG----------GSFTEAGDRLLSREREVSCLKVYEPPSFIQ-WDDTTYKGD-AYPCFAWACDIAEVEVDLDTFEVTVKNFWSATDVGKAIHPVMCKGQIEGGTLQAIGWALCEEVVWKEGLIKNPRMTNYIIPTSLDAPPFHTTLIEEPWPYGPGGAKGIGELPMDGGAPALAAAIEHATGLIADSLPMTPERLHTLART----A
MKILVALKRVSDPDNKVKIPASGDKVETTGLEWKPNPFDEYALEAALRLTEDGRAGEVVVVTFGPKETEQTLRSALATGADRAIRVDVTD---DKLDGDLVARALKALVEKEKPDVVLMGKQTVDGDSNQVGQILAELLDWPMATFAATIQEEQGALLVGREVDGGVLSLRVKLPAVVTVDLRIVAPRFAALPAIMAAKKKPLAEVKLADLAGDASLKVQYAKFEAPPARKAGIKVKDVSELVTRLHEAKVIM--------ALGDPIPMLDATARVTGAMAYLINLRLPGMLAGAVARSAVPHARLTRVDPAKARAVEGVRAVVTGAEIAAHAWIGNRAGDHPVLAVDRVRYVGEPLAVVAAETIEAARAAAHLVEVTYDEMPAVFDAVSAARAGAPIVHEERPDNLYMHGKIRHGDLVAGFAAADVVFEDTFTSPTAQTTSLEPHGAIAQWNG--DQLTVWSGTQAPYGLRRVLAQTFALPESAVRVIVPPVGGAYGGKTALF-LEPIVAAIARRTGRPVKLVLSRREEFVT-VVKHAATITLKTGVRRDGTFTARQATLYWNGGAYASASKMLVDQGAVRSIGPYRFDAVHVDSLGLHTNMPPSGSYRGAMSSQTTWAYESQMDVIARRLGIDPVELRRRNLLRN-GDRFATGEVMHDVHFVECLDAAVKALEVFPR----TKRHGRGAAVMMKNP---------GTSKSEARVRYDSEGQLLVFTSTVEMGQGAHTALAQLAADALGVSSGVVRVIGPDTQTTPFDTSTLASRSTEMMGRAVQIAAQSSRAKLCALAAPLLATTVEKTVVKDSHVSAGGK---RLHFREVLRRQQ------ESDGVYETRCA---LDPQTGQGI-TAPQWHQGAGAAEVEVDCETGEVTVLRYHAAAWAGQVVNRRAADLQNQGNVIFGLGPTLMEEVELDGGRIANASLYDYRIPSFRDIPELGTVSIEA-AGAAP---SGIGEMTLPPVAPAIAAAVEDAVGVRIKDLPIRADKVRRALEEAK--R
MKILVPLKRVADPDNKVKIPASGDKIETTGLEWKPNPFDEYALEAALRLTEDGRAGEVVVVTFGPKETEQTLRAALATGADRAIRVDVTD---DKLDGDLVARALKTLVEREKPDAVVMGKQAVDGDSNQVGQILAELLDWPLATFAATLKEEKGALLVGREVDGGVATLRVRLPAVVTVDLRIVAPRFAALPAIMAAKKKPLAEVKLADLAADQALKVQYHAFQPPPARKAGIKVKDVGELVTRLKEAKVLM----------GISVPRADGPPKVTGASRYVDDIAMPGEIFGRTVRSPVPRGILRGVRFDPAFDWSDV-TVVLAEDVP-VNVVALILDDQPILGTGKVNHAYEPIVLLGCEDRLKLARAVQAVALDIDPLPPVLDMRASLEGKEILWGAD---NVIKRYLITKGAIDAALARCEVVVTGTYASHHQEQLYIEPQGVIAWWDE--AGAHATGSIQCPFYVHKAFLKAFGLSPDRIHITQSVTGGGFGGKEEYPSIALHAALLAKKSGRPVRMIYDRTEDIEATTKRHPASCEITSGCDRDGTLRALKIRILMDGGAYATLSQVVLSRGALHASGAYRWDDVWIEATAVATNTPPNGAFRGFGAPQTIWAIERHLDRVARELGRDPLDLKAKNVLRP-GDSTATGQVLASVAGEECIAKAIEASGYRQKRAAGRVARGVGLSVFMHGAGFTGS--GERYYKGKVALDLAPGGRLRIRTASTDIGQGTETVFRQIAADAAGLPLDRVEFAVPCTTTVPDSGPTVASRTVMVVGSILEAAARELSGRVRAEQEAARQRAAEEGRAGAAA----------PSFEEAADLLLAREGQVTSLKQYEPPGYVR-WDDEAYKGD-AYPCFGWACDVAEVEVDLDTFEVTVVDFWSAADVGKAIHPVMCKGQIEGGSLQAIGWALSEEIVWQGGKIRNPRMTNYIIPTSLDAPPFHVDLVEAPFPFGPGGAKGIGEMPMDGGAPAIAAAVEHATGIAAWALPLTPERLFEAARGAAERA
MNIVVLVKQVPDTNSERRLTDSDHTLDRASADVVLDEINERAVEEALRLQEA-HGGEVTVVTMGPDSATDALRKALSMGADKAVHLSDAA--LHGSDAVQTARALAKVIGTEGVDLVLAGNEATDGRMGALPAMVAEVLGLPALTHARKVEIDGTTVRVERETDEGVAFVEASLPAVVSVGEKINEPRYPSFKGIMAAKKKPVATLGLADAGIDANATTTVLEVAPKPPRSGGQKIDGGVRIAEFLVAQKLIMTQATAVTGGIGDSARRPDGTLKVRGEFAYSSDLWHEDMLWGATLRSPHPYARILSVDLTEALRTPGVHAVLTHEDVPGENIYGLEHADQPVLAVDVVRYQGEPVAVVAADHPETAQRAAKRIRVEYEPLEPVTDMVAAARGEGPPLHPD--GNVVRHLRIRKG---DAEATADVMVVGEYEVGMQDQAFLGPESGLAVPAE-DGGVDLYVATQWLHVDQRQVARALGLPLAKVRLTLAGVGGAFGGREDLS-MQVHACMLALRTGRPVKMVYNRQESFFGHVHRHPAKIYYEHGATRDGDLVYVRAKIYLDGGAYASSTTAVVANAATLGVGPYTVDNVAIDCWGVYTNNPPCGAMRGFGAVQAAFGYESQMDELARRLGVDPVELRIRNAIAE-GDTMPTGQLVSAAPVAELLRRVKNLPLPPA-TEPVGVVRGVGYGVGIKNVCFSEG----FDDYSTARLRLQVEATALIHTAAAEIGQGLVTIKQQIVRSELGV--ERVTVQPMDTS-VGNGGSTSASRQTYMTGGAVRQVCHTVRERVLRMAGRRVGRAPDGLALAGGKVVDARG-EVVADLAEVL-----GDEAVEATEVYRHRPTHR-VDPERGQGN-AHVQYAFAAHRAVVDVDVELGLVRVVQLDCAQDVGRAVNPQAVLGQIHGGSAQGLGLAVMEEIQVVDGRVRNPSFTDYLIPTILDMPPMTVDVLELADPHAPYGLRGVGEPPTISSTPAIVAAIRAATGRALNRVPVRPEHIT--------GT
MDILVLLKQTFDTEERITV--ENGKVKEDGVRFVINPYDEYAVEEAIRLKEE-HDGTVTILSIGPSRTEEAIRTALAMGADEAVLADDES--LF-GDEYTAAKVLAAMVKVRNYDLIIGGNQAVDDGSGQVAVRLAEELGIPHISTLTKLEINGTEVVGHRDAEGDVEVVTATLPVLVTAQQGLNEPRYPSLIGIRKAGKKPLTHVTAADLRLSPTARTEIVETYLPKPKEAGRILDQVKELVHSLTVEKVVMLI-----TMGDTWRPRPDGPAKVTGSLPYLTDLVFPNMLIGKVLRSAYPHAELESIDTDEAKRLPGVHAILTHEDVPRMNRFGIVMPDQPVFCEDRVRFVGDAICAVAADTAEIATQALRLVKVVYRPLPVVTNPEAALTEDAPRLHPN--GNVLHRAGYRRGKAQDAMADCSVIVEETYETPRQMHAYLETEGGVVVPEE-DGSITVYMGTQHGYRDRQQLARILAMPEHAIRIVSSPMGGSFGGKDELN-VQPYAALLALATGRPVKIHQTRAESVRSALKRHPMQIHMRTGADANGHILAHQVSIVADTGAYATLGPAVLDFAVEHATGPYRIPNLEIEGVSVFTNNGVSGEFRGFGGNQVTFAVEGQVERLAAKLGIDPWEMRRRNLRHA-EDLGPLGQRIPTDGAAQVLEAIRRSPVWPAQGADVWKRRGVGMALAMHGSGLGFG----RPDPAGGRLSLMPNGKVEVAFGFEEVGQGLLAVIEQLATSELGCAPEDLCIRIGDTAVVPVSGSTTASRATNVVYQAIRRMKPSWQAEMVAAAARLTGLPAERLRLGPGGVWDSERADRVLSYRSLAQQRS----HLTAEAHFSFPT-TP--DAVTG----GHYLYTFGAVVAQVEVDLLTGSIEVRRLDQAIAAGPVIHPMGYAGQIEGGGSMALGFTLMEDVPMTEGFYEVGNFDSYLIPTIADVPTVDVDAIEQLLPGDPFGPRGVGEIGTVAVAPAIAAAVHNACGYVAHRLPISPKEIVQSWGDGTGHL
MNIVVCVKQVPDTATERKLRSDDKTLDRDAADGVINELCEYAVEEALLLKEA-HGGEVTVLTMGPDKASDTIRKALAMGADKAVHLVDDA--LHGSDALGTSYALAQTLRK-GFDLVVLGSESTDARTGVLAAMLAERLDVPQLTFANKVEVNGASIAIQRVTDYGYDKVEATLPAVVSVVEKINEPRYPSFKGIMAAKKKPVEKLGVADAEIDANSWSEVADFAAAPPRAAGTIVDGGVKTADFLASKKFVMVSETRQSQGVGTSVPRPDGTLKVTGEFAYSSDLYLADMIWGVTLRSPHPSAWIRSVDIGPALAMPGVLAVLTHEDVPGEKFYGLEHRHQPVLAVDQVRYQGEPVALVAADHPERARRAAEAIVVEYEVREAVVDPRRAAFDPSPTVHDH--GNVLRHQPVRVG----SDFEAPVVVTGEYEVGMQDQAFLGPESGLAVPAE-DGGVDLFVATQWLHVDRDQIAPCLGLPPERVRLSLAGVGGAFGAREDLS-MQVHACMLALRTGRPVKIVYNREESFFGHVHRHPAWMRYEHGATPDGRLLYVKAEILLDGGAYCSSSPAVVGNAASLGVGPYEVGNVRIDAYGVYTNNPPCGAMRGFGAVQACYAYESQMDRLAEACGISPVEVRVRNAVSQ-GSTLATGQVISPAPLADMLRELASMPLPE--AAGAGVRRGVGYGVGIKNICFSEG----FDDYSTARVRVELEPHVLVHTAAAEVGQGLVTIQEQIARTELGV--DRVTVAQADTS-VGSAGSSSASRQSYVTGGAVKTACEAVRERLDALRADG------------------------SSLVEAL----ERAGAVEETREYRHRPTFP-MDPVTGQGD-SHTQLALCVHRAVVDVDVELGLVKVVELAAVQDVGKIMNLSALEGQIHGGSAQGLGLALMEEIQVTDGRVLNPSFTDYLIPTVLDMPPMRVSILENPDPHAPYGLRGAGEPPTLSSTPAVAAAVRAATGLPLSRVPIRPHDIVP-------NG
MKIIVCVKQVPDTA-NVKLDPETHTLKREGVASIINPFDLFALEAGLRLREQ-AGGELQVLSMGPPQAAEVIKQAIEFGADGGLLLADRA--FAGADTWATTAALAAGVKAGGADVVICGKQAVDGDTAQVGPGLAMRLGIPQVAFVKGFEVDGQSLVVERQMDDGFDVVKLPLPGLITVVREVGEPRPPSLKGKMRAKKYQVPVKGAADMGLDAGSYTQVVEVFAPQASGEREMLEAGAAVIDRLVQAKVIMQM----MRVVGKRLPLKESYEKVTGKAEYCTTVALPGMLVGKILRSPHAHARILNLDISKAESMPGVKAVLSARDVQKRI--GE--PQDMIMFDDVVRYVGDPVAAVAAINEEIARKALEAIEVQYEVLPAIYNIEDAVREGAPAVHEPVPGNVLIPPVFCYGEVEKGFAESDVVVEGTYQTSKQIQAGLENACSVADFRS--GRLTVWSQTQLPHMARRMIAHLFDLPETRVRIIQPYAGCGFGAGTDLC-NEHYAAGLAIKAGAPVKVKYYRNEDFSNRITRHIVRVDMKVGLQKDGTPKALQAKYVGDAGAYACKIGSGCGVALASNITEYEFENMHQEIEAIYTNHLSCGAMRGFGGMQSSFVRETLIDEACEKIGMDPIEFRKKHHRGV-GGLGWFMTEITSCGLDECLEIGAKKIGWKDKWRKGPLRRGVGVAAMGWLSGAQPM----LLEHTNATLKFNNDGGCSLIVSPGNLGQGIIGSLSQIAAEALGIDYDDVHVVLGDTDVTGFDIGTHASRGCYCIGRAVMKACGMAREKFMQRAATKLEAPAYALEMRDKKIYLKDDPSRSVDYREIAHDLIRNCEQLVIHATLEPTE----------------FAPPWQAGFAEVEVDSETGVVTLLNWITVHDIGRAINPTVVEGQLEGGTAQGVGFALFEDPIISEGAMLSDGFDKYKIATALDIPRHEAILVELGDPSGPYGAKSVGEAGLFLQAPAISNAIYDAVGMRLREVPMTPERVLAAIKNQK--R
MNTIICMKQVPDTETRFQV--SSGKIVEEGIQYVVNPYDEYAIEECLLKKEA-AGGQVTVICMGPDRAREAILQALALGCDEAIHLNDPA--FEGADAFTTAQVLAAAINKGEYDFIFTGKQGVDNDNAQVGILLAEMLDLPHVSVITKLDIAGGKATAQREVEGGKQVVETSLPAVFSAQKGLNEPRYPSFRGIRQAKRKPYTTWTANDLGIDPESKSELVSVALPPERGGGRIIEAAKELVRLLREAKVIM--------GIKRNVVRLDAVQKATGEAKYVEDLIPVGALHGKMVRSTIANGMVKSIDTSEALKMPGVELILTCFDVPKNLTSGHPLTKDKLILEQRVRYYGDDIAVVVADTPLNARLAAEKVKVTYEVFEPLLTPAAAIHHP-CTIHEFRPGNELSRMDFNIGSTEKEIAGREDLVGVQYYVPMVNACHIEPNGCFAYME--GRKLIICSCNQVPFTLRRNVAEAVGIPVGDIRVIRPYIGGGFGNKQDTM-YEPIVALCTMKLGRPVAIILTREETFTSTRVRHAFDMLIKSEVDAAGKMIKRGLRINSNGGAYAAHTHAVTAYAITNNFQNYPTSGVQVESSTAYTNLPSAAALRGYGIPQLAFAMESEMDDIALAHGWDPVDLRLKNIQTD-GFVDPFKFVVSSCGMQGCIQRGREVSGWDRKRKEYNIKKGIGMACFSYKTGVWPI----QVENASCRIVMNEDGTAVIQVGATEIGQGSDTVFCQMVSEITTIPENRLTLIYCDTDVSPYDSGAYASRQTYVSGGAVRKAAELLRGKLLARAAAVYDQAYESLCLESEKIKNIETGQIICTIGQLCTFMNTMTEHLTAEATYTAQS----------------ICFSYGVSYIDLDVDVPLGKVKINKVYSVHDSGQILNPALSHGQLHGGIAMGLGYALGEQLLFDPGRPLNNNLLDYKTPTAMDMPEIETYFVETFEPSGPFGNKGLAEPPLIPQAPAVRNAILHATGIGVFNLPMNPQSLVHAFIEAG--N
MNIVVCVKQVPDTATERKLRSDDNTLDRDAADGVVNELDEYAVEEALKLKEA-HGGEVTVLTMGPGKATDTIRKALAMGADKAVHLSDDA--LHGSDALSTSYAMAQVLKK-GFDLVILGSESTDARTGVLAAMLAERLGTAQLTLANKVEVEGSSIRIQRLTDYGFDRVEATLPAVVSVVEKINEPRYPSFKGIMAAKKKPVETLAIGDASIDAAAWSEVVDFAAAPPRAAGTIVDGGAKAADFLASKKFIMSITGTTEKYVGQAIDRVDGPAKTTGEARYAAEYPYPGLAYAALVHATIPHGRITGIDTAEALAVRGVIDVLTHQNTRPMKFLDLSVTSVNYLATDEVLWNGQPVAVVVAETPETARYAASLVRPSYEELPAAVDLAAEQGNAVPQ------GNLISEAEATKGDAPAALAAAPYKVDLTFTTPPHNHNAIEPHATTAVWDG--DRLTVHEATQNITWTRKHLAQRFEVPERNVRVLSPYVGGGFGGKGSVW-ATLLAVLAARATGRPVRLALTREGVYHTVGGRTGSIQRVALGAGADGKLTAVLHTTVSRTGRSGGNGEPIT----AGTRHLYAAPNIHLRQSTVRLDLLANTFMRAPGESIGTFALESAVDELAWELGLDPVELRLLNEPDR----DPVGQRLAHRRLREAYALGAERFGWRERDPRARWLVGMGVATAYHPS---------LRMPANVTIRLNADGTAVVRCGLQEMGMGTATVLGQMAADELGVPLASVRVEYGDSDL-PVAPGAGGSTQTASAAAGVQDAAAKLKRTLLGLVRRSLGRKPDEVEARDGGLYAGAA---GQTYAEILAAAGSKAGML----GFMARTL---------ERR-RWVRAATGAQFCEVRVDPDTMEVRVSRWLGVFDVGTVINARTAASQLRGGIVMGIGMALSEQTLIDRGRIMNASLAEYHVPVHADIPRIDVHCLNEPDSGMPLGLRGVGEVSITGAAAAVANAVRHATGKRVLDLPITLDKL----------L
MEIIVCIKQVPDTT-EVKIDPEKGTLMREGVPSIVNPFDKNAVEAALQLRDE-KGGKVTVITMGPPQAVDALRECLAMGADEAVLLSDRA--FASSDTWATSYTLAMAIEKGNYDLILCGKQAIDGDTAQVGPGIAEHIGLPQVTYVQKIETNDDGLVVERAIEGGYEVLTVGLPAMIAVEKSINEPRFPTMMGTMKAHKKEVPTWGAAEIEADEGSPTRVKRIFAPERKSQGEMIQVCTLLVEKLLDKKVIM-------KIVGKSVPKTDGLAIATGKPVYTEDLAPANALIVKILRSPHAFAKIKAIDKTKAEKLAGVECVLTYEDVPAVRTAGQTYPYDRLILEDIVRYVGDEVAIVAAVDEETALKAMKLIKVEYDVLEPVLDFEKAAGHP-SVIHPEKDKNIACTHKVQVGDVKKELQNCHVVIEETSYIHAVSQAMMETFRAFSHYDH-LGRLVVVSSTQIPFHVRRILARALQIPASKIRVIKPRIGGGFGGKQTAV-VECFAALVTMKTGQPAKIVYDRKETFGCTNSRHAMRIKVRLGADKDGYIRVVDMEGLSDTGAYGEHAPTTFSVVGQKTLPLYKTRAVRFEGNVVYTNKLPAGAFRGYGAPQGAFALENAVNKLADELAMDPCEIRAKNVIKE-GEKSLVTEGLVSSTLHKCMEKGKEMIGWDEKYPRRNKVRAVGMAVAMQGSGIA------DIDTASATVRLNDNGDYSLFVGSADMGTGSDTILTQMAAEILQTPLENITVHAADTDISPFDPGSYASNTTYVTGMAVVKAAEDLKRRIIESAAGFLLVSPEEMEFTGDMVQMVDG-KRKISLKEIAERLTVNPRQLVGNASHGIPI----------------SPPPFVAGFAEVEVDKETGKTDLIQYVAVVDCGKVINPNLARIQAEGGLAQGIGMALFEDVRYDAGKMKTNSFMQYKIPGRKDVGKIRVSFEESYEPTGPFGAKSIGEVVTNTPAPAIVHAVYNAMGVRVTDLPITPEKLVIRS------L
MKILVCLGNVPDTTTKIKIS--DNKLDATGIQWIINPWDELALTRAMELKEDALVDGVSVVSVGLASAEPTIRKALAIGADEAFRIDCEP-----TDAFFTATQLSLVAKD--FDIVLTGIESSDYNGISVGGMLAEIIGSASVSAVSSLNIDADKIIVSREIDGGKETVSTQLPVVLTVQKGIADPRIPAMRGIMMARQKPLKVIAATST----ANLTEILKFEMPQAKGKCKMVENVAELVNLLREAKVIMSE----LKIIGTPVPKIDAGVRVTGKAIYGHDLKLSGMLYGAILRTEHPHAGF-KIDVSSAKKLSGVHSVITASDFDCNP----YRRDHPILKHHEVNCIRDEIAAVAAETPEIAEKALKLIKVVYKPKKGIFDPLTALKPDAPVINKF--KNVSHAFHYEHGNIEEQKEKSSVTVHKTFTLPRVAHCCMATSNITADYSPVTKKLTLYSSTQVPFLYQRDMAHALKMNPSDIRVIQVVIGGGFGSKLDMY-PEPIAAILSIKTGRPVQIIFSREEEFIASPTRQAMTIEITAGADKKGKFTFREVNIIMDNGAYTSWGATTPFVMMQTFSSLYQVPACRFDSKAVYTNNVYAGSFRGYGNPQATFALESTIDLIAGELKMNKKEIRLLNANFQ-GEITGAGLKYQTCGHESSLKTVFEKNSYAQPKGERRWKTGTGYASMLHVGGGAKIY---RSDGCGTIIKLDDYGHLTIITGSNEIGQGSETVLAMMASEELSIPLIKIKVINSDTDIKPWDVGVHASRTSYTAGNSLLGAINLLKEKLNKKAVEMLACKPDELHYENEEIANH---RSSVKIEKVVREIHNHPNDLCTASYFYEPS-SE-FQTQQYKGN-VSGTYAFAAQAVKVAVDVYTGNVRVLDVWVAQDVGKILNPLGAQGQIEGGVLMGMGYGLSEELISEEGRMLNPNFHNYKMLTATDTPAIHFYPIETNDPSGPYGAKGIGEAPLIPTAAAIANAVADAIGVRIYSLPLTPEKVLRAMEEYR--N
MHIAVLLKQTFDTEEKIAI--HEGKIQDEDVKWVVNPYDEYAIEAAIQWKEQ-HGGHITVYTAGPDRAGEALRTALAMGADEAVHIEDQE--LQAVDEWGIAQCLYHVLKDRQVDLLLAGNFSIDQGSSQTAIRLSTLLQWPHAGAITKLEVDETTAAIERDAEGDTEYVNVSLPALFTCQQGLNEPRYPSLAGIMKAKKKPVTTVPASELLALLTQKTQRELLELPPPRMSGQMLEQVQQLIQALRSSNVFMLL-----SSGSRWRTRPDGEGKVSGELQYLTDMRAEGMLIGRVLRSEQAHARILSIRIEKAIEVPGVHAVITHEDVPGLNGFGIALPHQPVFCSDRVRYTGDAIAAVAAETDEIAEYALSLIEVDYELLPLLENPEEAMKKDAILLHAE--GNVLHHTEYRKGEPEPVFTDCCHVVEESYYTPRQMHTYMETEGGLFIPED-NGRLTVYSATQHGLMDRLQLSRILDIPQEDIRVISSPIGGSFGGKDELN-VQPYGALLALRTLRPVRLHNSRVESVRAGLKRHPMKITMKTGCDPEGIIRAHQVRIISDTGAYATLGAEVLNFATEHVMGPYIIDHVDVKGFAVYTNNGVSGEFRGFGGNQAIFALEGQIDRLAERLQIDPWEMRRRNLRKY-GDLGPLGQEIQTDGAFQVWEALAGSPLMTEAASTDWIVTGTGAAIAMHGAGLGYG----IPDPAGGRLSLTLEGKIEAVFGYEEFGQGLIATMEQMLIEQFGLAAEDLSIVIGDTDVVPDSGSSTASRSTSMMWMALKRLRPDFTARVLQAAAMIKELDNYEMKLGPGGIWLKDG-GLLLTYKDLAQRIS----PIVCNTKFTYPT-TP--FKRVG----AHFLYTYSAIAVRVEVNLLTGRVRVLDQYHAVAAGPMANPQGYLGQIEGGSSMAVGFTLSEDAVMSGGSYVTKNLDTYLVPTIADMNSIQVQPIEDLPDHDTYGPRGIGEVGSVNLAPAVASAIFQAVGKRVTKLPIDPEWLQST-----VEP
MNIVVLVKQVPDTYSERKLNENDHTLDRESADAVIDEINERAVEEALKIKEA-GEGEVTVLCVGPDRATDAIRKALSMGADKAVHVSDEA--LRGSDLIATAKVLAAAVRTENVDLVIAGNEASDGRGGAVPAVLAELLGMPQLTHARQVSVERGAITVDRETEDGITHLQANLPAVISVTEKINEPRYPSFKGIMAAKKKPVNTLTVADLGVDANASSVVVEAAPKPPRTAGQKVDGGAKVAEYLVSQKLIMSPTHTAAGGVGSSPTRPDGVRKVRGEFAYSSDLWHEEMLWGATLRSPHPHARITGIDISRALAVPGVYAVLTHEDVPGINRFGLEHPDQPVLAEDVVRYRGEAVAVVAADHPEIAQRAMKLIDVTYAELDPVTDAEAAVHGDTAPLHQG--GNVVRHVPIRRGDGADGGAVAEVVVSGRYEVGMQDQAFLGPESGMAVPDG-SGGVDLYVATQWLHVDQQQIVAALGLSPEQVRLTLGGVGGAFGGREDLS-MQVHACLLALHTGKPVKMVYNREESFYGHVHRHPATMYYEHGATRDGRLVYVTARIYLDGGAYASSTGAVVGNAATLGVGPYDVPGVSIDCWGTYTNNPPCGAMRGFGAVQAAFGYESQMDKLAVACGLSPAEIRRRNAMSE-GTVMPTGQVVSAAPVVELLDRLEAMPLPDPLAGEAGVVRGVGYAVGIKNICFSEG----FDDYSTARVRLSVEPAATVQTAAAEVGQGLVTILQQIVRTELGV--EQVAILPMDTS-IGSAGSTSASRQTYVTGGAVRAAALKVRSALLSRAASALGRSESDLHLDGLKVGSTED-GVLADVADVL-----GGDELDETVEWRHRPTES-LDPETGQGN-AHVQYGFAAHRAVVDVDTELGLVKVVALDCAQDVGKALNPQAVVGQIQGGSAQGLGLAVMEEIQTEGGVIRNPSFTDYLIPTVLDMPPMNIDVLELADPHAPYGLRGVGEPPTISSTPAIIAAVRAATGKDLTRAPVRPDHLI----------
MKIAVLLKQTFDTEDRIVV--KDGAVVPEGVTYIINPYDELAVEEALRIKEK-AGGEVVVISAGDGKVQEALRKALAMGADRAVRVDMEG--LA-VDEAIVATALATVIQEGGFDLVIGGWRAIDDGSAQVAVRVAEQLNLPQLNVVTKLQIEGGKAIAWREIDGGSEVIEAPLPALVTAQRGLNDPRYPNMKGIMQAKKKELKTVSASSL--LPTAKVKVLETFLPQAKAAGKIFSAVQALVSALREAKVIM-------KSVGRSIPRVDAVAKVKGAAKYVDDHFVPGMLYAKVFRSAIANGWVKRIDVSKAKALPGVVAVVTYADVPAHTTAGHPYVADRNLLTRRLRLVGDEIAAVVAVDELTAQKALALIEVEYEEYEPLLTAEAALKAGAPEIHAG--GNVLGRGGYELGDLAQAFVESDCVFSDAFTTQMVAHCAMENYSAYAYMEE-NGRIVVVSSTQIPHICRRIVGQALGIPWGRVRVIKPYIGGGFGGKQDAV-VEPLVAFLTTVVGRPVKLEFTREESFIASRVRHPIAFKIKTGVKKDGTLLARELEIVSINGAYASHGQSIANNAGTKYRQLYAQQAIKCQSTSVYTNLPSAGAMRGYGIPQVMFALESHMDDVARELGIDPVDFRLKNIIRT-GYQDPIGVKVLSNGLAECLQKGREIIGWDAKKADATKRRGVGVACFTYASGTHPV----GLEVAGARIVMNEDGSVQLQVGATEIGQGSDTVFTQMVAETVGIPPSMVHILEQDTDISPVDLGSYASRQTYITGMAVRKAAEAIKAKVLDYAWGMTDIPAGAMDIVDGWLVYKHNGEGILPIGEVALDAHAYCQPFTADVSNNARV----------------NAFAYGCTFVEVEVDLLMGKVEVLEIHNVHDSGKIINPQLAAGQVHGGVSMGIGYALYEQMLFDPGKPLIHNLLDYKLMTALDTPEIGVHFVEPYEPTGPYGNKALGEPPTITPAPAIRNAILDATGVAFNDLPLTPQRLIARFQAEG--G
MNIIVCMKQTFDTEERIVL--DNGKIKEDGVKFVINPYDEFAVEEAIRLKEQ-HGGQVTVITLGPPRAEEALRTALAMGADDAVIIDDPS--LF-GDEYTAAQVLAKAVEKHPYDIILAGNQAVDDGSGQVAVRLAELLGIPHIGTVTKLEVADGKVRAERDAEGDVEVVEGDLPILVTAQQGLNEPRYPSLIGIRKANKKPITRYTAADLGLDAGAKAEILEIFLPKPKVGGRILDQVKELVQGLRDEKVLMRR-----SASGRWRVRPDGPEKVTGAMKFLTDLSCPGMLVGKILRSPHPHARMIVIRTERAASVPGVVAVITHRDVPGMNRFGIMYPDQPVLCEDRVRFVGDAVAAVAAETEEAAEEALGLIQVEYEILPVIDSPEAALAPGAPRLHPG--GNILHHTSYERGNVESAFRECVAVVEETYETPRQMHVYMETEGGLFVPEP-DGGLTVYAPTQHGYMDRMQLARILAMPESDIRVVSSPIGGSFGGKDELN-IQPYGALLALRTRRPVKIHQSRWESVRSGLKRHPMKITMKTGADAAGRLVAHQVRIVADTGAYATLGAPVLQFATEHVIGSYRIPHVDVKGWAVYTNNGVSGEFRGFGGNQAAFALEGQMDRLAERLGMDPWEFRGINLRDA-DDLGPLGQRVPTDGARHVWEALRRSPLWGKRHSPVWVRRGVGAAMVMHGCGLGFG----ISDPAAGRLRLNEEGKIEVAFGHEEFGQGLVSALSLMMQDFFSCAPGDVEVVLGDTARVPHGGSSTASRTTAMVWQALRRLQPQFCRAICERAAAKTGIPASRLRLGPGGVWVG--EDRVASYREIAESGV----GLCFEVQFHFPT-TP--DAIMG----GHYLYTFAGVIAEVEVDVLTGAVRVLREEHAVAAGPVINPMGYLGQIEGGSSMALGFALMEEAAMEAGHYVTTNLDTYLIPTIGDVPHVQVYAIEDLPPGDPYGPRGVGEVGSVGLAPAVAAAVRQAVGRWVTRLPISREMLIRPVSEFLISR
MHIAVCVKRTPSST-TVAIGG-DGKVQTAGLPHGINPFDEYAVEEAIRITEKLPGSKVTILSAGAAESEEVVKAALALGADEGVLLTDPA--FDGSDTIATSRILAAAVEKADVKLVLFGKQTNDGESGHMTALVGARMKRPSVVAVRKITIDETSITVERMTEDGADTLKLALPAVVGVTKEINEPRLPSLKGKMKAKKAVVAKWSASDLALDPGSRTAVVTMEPVPARGSGLRIEQAKNLVAKLKEAKFIM-------PAVGQDKLRKEGPKKLTGAALYVDDIPVKGAWHGVTVRSTVPHARIKDIRFLKGFPWKQA-VVVTAADIPGINCVRLIEDDQPLLADAITRHVHEPVALIAHPDRSAAYESLKFVEIEYEALPAALTIEESLRKKAILRGSD---NVFKQFRIKKGDAAKAMKKAWKTVDTVFRVPHQEQAYIEPQGMVSWFEK-DGTLVLLGSLQCPYYIVKAMQPIFGLPEEKIRVVQAVTGGGFGGKEEYPNIAGHAALLARKAKRPIKMIYDRHEDMAVTTKRHPAVVRHRAGIDRKGKLVALDIDVVMDAGAYLTLSPVVLSRGVLHASGPYTCADVDIRARCVATNTPPNGAYRGFGAPQTLFAAELQWENLSEASKIDSLTLRERNLVKI-GSELSTGQILESVGLKKCLEVVVKRSAYAKRRKEHPTWRGIGLAAVHHGSGFTGN--GEVFLKSRASLSLTKRGRFRIEAAASEIGQGSMSTLSQIVADALGVPYEWIDLEVNDTRRVPDSGPTVASRTCMVVGGLLHAAARDLKAAILAKTKKF---PKTETEL------------------QAAAKALAAKGPLRFTRRFEKNTDIE-FDDKTYRGD-AYGSYGYAALAVDLEVDRTTYEVSVKKVWTAQDIGKAINPKIVEGQIMGGTLQALGWALLEKPVYKNGAMINNQLTNYIIPTAMDAPAMDVVLVEEPYSRGPFGAKGVGEMPMDIPAPAVCAAIRQATGLLFPEIPVTPESIAEALRRK---K
MRVVVCIKQVPSTDAKVKMDPVKGTLIREGVESIINPFDEYAIEEGIRIKEK-FGAEVIVISMGPPQAKEALKTALAMGADKAILLSDKA--FAGSDTLATSYTLSLAIKKKDVDIVICGKQATDGDTAQVGPGLAQRLNFSQITYVSKINIEDKELVVERLLDNGTQVVRTKMPALLTVVKDINQPRIPNVFSIKKAAKAEIPVWGPQDLDGEKGSPTQVIKIFTPPPREGGKIFESVKELIEILSTKGIIM-----EFSYIGKNYKRVDGFEKVTGNAIFTDDMKFPGMLFAKVLRSPIAHGKILKIDISNALKIKGVVKIVTGKDLDV--RVGACIQDQYPIAKDKVRYAGEPVACVIATSKYAAEEAVKEIKVEYEEFPFVIYPQEAIKENSPVIHENVFKNCFHHFKISRGNIENTFKTAYKIIAGEYWVPYVHHVQLEPHCAIALYGY-DNTFTIYTSSQAPFVVQNIVSKIHSLPLSNVRVIVPYVGGGFGGKSDVT-IEPLISCLAKMVGRYIKLSLTREEMFEGTNVGRGVFAKYETAVSREGKILGLKAQILLGAGGYADYAVNIVNGIGMSATGPYEIDNLQIDVYGVYTNTPPTGAFRGYGHPEAHFACELQMEKIARELKIDPVEFRLKNILGP-GKKNAIGQVMNSGKFDLCVKKVAEEIFKE------ELLIGRGIAAYMKTPIMP------NNAQSGAVMKLNEDKSITLYVGAIEMGQGTYTALSQIAAEALNFPVEKIKIVQVDTSFSPYEWQTVASHTTWGVGNAILIAAKDLSSKIKKAGSRILKIPEKEVDFNSDYVFSKINPVLKVELEKIASGYVAITSPLIGEGSFVPSGLEF-LDPETGQGN-AAADWTCGCVGVEVEIDKNTGRYHIRKLVNAIDAGKIINPKIARDQVIGAMIQALGATISEVLVFSDGKIRNNDLVDYKIPGIEDIPEAKVIFIETPEETGPYGARGLGEHGAVAVSPAILNALYDALKISFNQIPVTPEQILKALEEV---K
MNIVVCVKHVPDAQSDRTFEAEDNTTDRENIDGLLSELDEYAVEEALKIKEG-SSGEVTVLTMGPAKAADAIKKALQMGADKGVHVSDEG--IAGSDALATSLILAKAVEKGGADLVLTGMASTDGTMSVVPAMIAERLGLPQVTFASEVTFDGGGVTIRRDGDVATEMVHSSLPAVVSVTDQINEPRYPSFKGIMAAKKKPIETWALSDLGVEAGAWTEVLSVSKRPPRQQGLIVNGGAVFAEYLSLQKFIMTATAKPAGEVGAARRRKEDRRLITGRTRWTDNIQLPGMLHLAMVRSPFAHATITNIDASAAQQSPGVVRVITGEDVKD-T--DQKAPVHPAIAVDRVAFSGEIVAVVIARTPAQARDAAELVDVDYDRQPAVLELKDAATDE-VLAHPDL-TNKSAFWQFTGGDVEEAISKARAVIEREYRNQRLIPSFMEPRSTVVD--PTGEQIVMWSATQVPHILRVMLAMVLGVDEAKVRVIAPDVGGGFGGKLQVT-PEVITFLAARMTGKPCKYTETRSESLLSAHHGRDQWQQLTLAATKEGKVTGLKVDIMTDMGAYLGLVAGTPILGAFLYNAIYKFDSYQFNATNLFTNKTWTDAYRGAGRPEATFAIERLMDELAAEVGCDPMEIREKNWITH-EEFTVCGLEYDSGNYEAATARAKELFDYDGLRAEQGDQLGLGISTFTEMCGLAPSRVYGAGGWEHAEVRMLPTGKVEVVTGSSAHGQGHETSWSQIVADKLGVPFEDVEVLHGDTQVSPKGLDTYGSRSLVVGGQAVLKAADKVIEKARPIAAHLLEASADDLEFASGSFSVKGA-GESISLAEVSLAVFGVEPSLDSAATFDPVN----------------FSFPHGTHLCAVEVDTETGHVSMLRYACVDDVGNVINPLIVEGQVHGGLVQGIAQALWEEAVFDDGTLVTGSFVDYTLPSSADTISFRTDNTVSPATSNDMGAKGVGEAGCIASTPAVVNAVVDAVGIDDIQMPCTPMRVWKAIQAAAADQ
MNIVVLVKQVPDTYSERKLSDTDHTLDRDSADAVLDEINERAIEEALQIKEA-HDGEVTVLSVGPDRATDAIRKALSMGADKAVHVVDDA--LHGSDILQTAKVLAAAIGTEDVDLVIAGNESSDGSGGAVPAILAELLGYPQLTHVREVTVDGSTVKVTRETEEGLTHLEASLPAVISVGEKINEPRYPSFKGIMAAKKKPVETLDVSDLGVDANAWSTVVEAAPKPPREAGQRVDGGSRIAEYLVGQKLIMLE----QGWVGGRRARFDTAGRVRGLVSHVGDQPVGAAAHVAVHRSTQPHALIGAVHTEDALAMPGVYAVLTGADLYKQFLTGPAFADQPALAHEKVRYVGEPVAAVLAADLATARAATDAVWVDYDELPPVYDLADALEGSA--VHDELKTNVNYTYTLRHGDAQAAREAGAHTVTGEFWAPPTHHVPIELPCTIAWVDA--GRLEMLTTTQTPSYVRQTIADLLDLPLSRVRVTTRPLGGSFGAKMYDR-LEPLAAALAWTTGRKVRLVASREEAFLL-TTRHGAAVTSSLTADAEGNLVSSIADVRYDTGAYADVGPRITAKSGMVTPGPYRIDTAHVRSRCVYTNKPSAGPFRGFGVPQVTWSHESLIDELAHRLGEDPYAFRRRHLLRE-GDEAPMGTRMHSADFVTCLDSVANAIGWFEP----RIRRGRGVAVGVKAV---------TPTIANAVLQFNQDASATLLISTVDMGQGSDTIMAQIAADVLAMNSERIHVVRADTDATPYDTITAGSRSTYHTGNAVRRVAQAMRDKLIALGAQHFEVAEADVELTPEGLR----GERTVPVAELVHGHFARGATLTAEANFTTSW-AP-YDKETGRSEKVTEHWFAGAIGVQLTVDTATGRVHLEHLAVAGDVGRAINPALVEQQLTGAAIMGIGHALFDQLVLDQGQLVNGTLLDYQLPSIRDLPKLTPIVVESPHDDGPFGAKGVGETGILGIAPAIANAVRDAVGVRLTTLPLTPESIVTALENKQEES
MKIIVCVKQVPDTN-EVKIDPVKGTLIRDGVPSILNPDDKNALEEALRLKDKMEDVQVTVITMGPPQADEVLRECLAMGADEAILLSDKA--FAGADTWATSNTLAAAIRKGDYDIIFAGRQAIDGDTAQVGPQLAERLGIPQVSYVQEFEMDGDTIRVQRALEDGYEIIKARKPVLLTAIKELNKPRYMSIGGIYDAFEKEVKVWTLADIDVKKASPTQVKRSFTPEPKGKGVMLEMVEQLVIHLKQKHVIMKE---NLKYVGKTIPMHDIEEKVRGKIKYAGDMELPGMLHAKLLLSDVAHGKIKKIDTSKAEALKGVVKIFTTKNSPDRLWFGLDVLKDERLFTDYVKFVGDRIAAVVAKDRHTAERAVELIEVEYEELPPVTDPVEALHPG----------YHMARKEIKCGQVDEMMEKAVYIFEDKIETPKVHHAAMETHVCVAAPDP-GGNITIWTPCQVIFQVRLLVAEVLNMPLNRIRVIKAPMGGSFGGKGQPI-LEPVCAFLAQATGAPVQLLMDRRESIIGTRTRTATLGTVKTAVDQHGNILARDIHMLVDTGAYLTNGEAVATAMGKKAFRLYRIINQRYIADVVYTNSPIGGACRGYGSPQIHVLSEINMDHVARGLAMDPAELRLKNLVHP-FDKDPTGPPLGNARIIDCVEQGMKVFRWKARWSQPRFVRGVGMACATHGNGYYGA----YQDFITMSLRMTEDGGLCLNSGIHDLGCGTVTTIKQIVAEVLDVPLDKIMIPEGDTLVSPFDVGTQASRVTFVCGGCAMKTAELLKAKFVSYAAKILGCHPQDVVMEEGFVWSRTKENDKYAYGEMVIRIQRYQDDISVTYTYASPA----------------NPGVYAANFVEVEIDTYTGLVRVVDVLAVHDIGKAINPGFVEGQIQGAIQMGIGFALTEEIKVDAGRITGDRFSKYHIINAPDMPDVKVLLIENGEEYGPFGAKSVGEISTCAIAPAIVNAINHALDVHITSLPVTPEKIIGALQEKKEIF
MKIVVCIKQVPDTN-EVRIDPVTGTLIREGVPSIINPDDMNALEEALRMKET-LGAYVTVLTMGPNQAEKALRQALAMGADEAILLSDRA--FAGADTWATSLTLAKAIEKG-YDLIFAGRQAIDGDTAQVGPEIAEHLGLPQVTYVQKVDIDGEILTVQRALEDGYETLKLSLPCLLTAIKELNQPRYMNMYDIFTCFEKQIKFMSADDLGIDKGSPTKVRASFTKSPKTPGEKIESAGAIAGKLKERQLIM-------KAVGKGYTKIDGMALATGKPVYTEDMAPKDALVIKILRSPHAYAKIISIDTKAAEAIEGVECILTYKDVPNVRLAGQTYPYDRLILDSVVRYVGDEVAIVAAADERTALKALRLIKVKYEVLKPVLNFEESMDNE-AIVHTEDDRNIVCSTNATFGNVEEELKKCDIVIENTYYTQAQAHAMMETYRAYSCYDY-AGRMVIVSSTQIPFHVKRHVSRALGIPASKIRVIKPRIGGGFGGKQTAS-VEIFPSLVTMKTGKPAIIIYDRKETFSATTSRHAMRLKVRLGAMKDGTIKVIDIEGLSDQGAYGEHAPTTFSVSGEKTLPLYKTAAARFSGYVVYTNKMPAGALRGYGATQGAFALESAINELSAKLNMDPTEIRLKNIMKA-GEKNIADEILLSSSLDKCIEEGKKMIGWNEKFPSRNVVRAVGMAVTMQGSGIA------NVDTATVEIRLNDDGNYTLFTGATDMGTGSDTILSQMAAEILDTSMENITVHSADTDISPFDPGSYASSTTYVTGMAAVRASEDLVSKIKEAGAKLLGVTVGEVDFENDAVRVIGK-EEFITIKSIAERVIPDSKQLMGSGTYGSPI----------------SPPPFVAGFAEVEVDKETGKVDLIDYAAVIDCGTVINPKLARIQAEGGLVQGIGMAMYEDVKYNFGKMDTDSFMQYKIPNRKDINSVRVAFEESYEPTGPFGAKSIGEVVINTPPPAIAAAVYNAVGVNIRSLPITPEKVFTGMADSLKIK
MNIIVCIKQVPDTN-EVKLDPKTGTLIRDGVPSIINPDDKSGLEAALVFKDK-YDAKVTVLTMGPPQAEGALREALAMGADEAVLLTDRA--FAGADTWATSLTLAKALEK-DYDLIVAGRQAIDGDTAQVGPEMAEHLNIPHVSYVEDMQKDGDSLILKRMFEDGYHRIKIQTPCLITALAEMNDPRYMSVGKVFDAFEKEIKTMTFADLDVEAGSPTKVKKSFTKGVKAAGVKYEAAKVIVEKLKEKFIIMSK----MKTVGSSFPRHESISKVTGSAEYTDDLNFPNAVYGAILRSPHANAVVRSMDVKDALKIPGILAVLTPDDVTHKLCSGNPPFKDERILTDRALYAGDRIAAVAGETEEACKKALNAITVDYEILKPVFRIEDALKEGAAPIHPHLYSNIVKKLEVNTGDMERAFEESDHIFEEEFYTPQIQVTAMEPTGCICDYTN-EKKLNIWSTSQTVFQERRILADLLDMKEKDIRMVKPAMGGGFGARQQLH-NQHVCALLSKAVKRPVKIINTREEEMLATIARHEVKLKIRMGVMNSGRINACHIESYFNTGPYTSHGPTVVAAATKKM--QYNVPNYRFEGYCVLTNSPVSGAVRGYGNPQINFGREILLDRIAKKLQMDPVELRLMNHVKT-GEKFPGTDPIESCAIEDCINGVMELKDDIDKADCSNIDEAWGVAFGCHTSGPSN-----KTGMSSAIVMANGDGSVNLMVGSADIGQGSETTLSQVAAERLGVELSDVRIKAADTLNTPYDTGTFASSQMFVCGNAVRKAADSLIENTRRAISDRFSVPFDEISFNDGFSLEVDNIEKTITFKEAVKEVTATGMVLIGNSSYKAEA----------------APPPFSVCMAKVAVNRITDEIRVKHFIQGVDVGTAVNPSIVEGQIEGGIHMGLGYALMENIEINNKKPVSSDLLHYKALLSEDMPETYTYIAKGYEPKGPLGAKSVGELSTVAVASAVAIAVTNATGNEIVELPLSKKYTLTGSRSDQVQQ
MKIVVLVKYVPEPTAVWKFAP-DHTLDRAAVDGRLSELDEYAVEQAVRLVEGGTDAEITYVTVGPAKAKDGLLKALAIGGDKGVHIVDDA--MHGSDALATSLVLAKALEK-GYDLVLTGMASTDAEMSVVPAMVADRLGINQATFAKSLAVDGDAVTITRDSEAAGLEVKTQLPAIVSVTDQTGEARYPAFRQIMMAKKKPIETLSLADLGVGAAAAVKVRSMEPAPARQAGTLITGAAQVADFLAARGLLMS------VTIGGTMDRTDGVAKVTGKAQYGVDHVEAGMAHAAVVRSPVPAGRLVGVDVGAARRMPEVVGVVTAADQPDSY--GWVLQDQRILASDQVRYEGEPIAIVVAETRAAAIAAAAAVRVEIEEWEAVT-MAKAVAGEGHVIHPDWQGNCACEVRAEPDGVDEAFARAAHVVEDTFTANRQYQAYLEPKAATASYAD--GRYILHTATQYPFNVRERVAQLMGVRLSDVRVVGKTIGGGFGAKLDGW-VEPLAALAARVTGRTVQVRLSRAEDILTCPMRENATMTIRTALDDEGRMIGRQFTCEMDNGAYSGEMPWLASLPLTVIGAVYKLHGMRAVCRLWYTNTPPTGAFRGVNGVYLYMAQEQHMDHIADTLGVDRREYRLRHLFED-GDASRTGQVLQAGILRQAFDRLEERAPWQEI----GPNQGVGIAAAVWMT---------NPLPGEVTIKMSEDGTASLVTAANDNGSGASMGLTQIVASTLGLSEGDVRASMPDTDISGYDGGSQGSRTTAIVGTAALEASTKVREQLLATAAGLLEAHVDDIELVDGQARVKGSPSATVPLGQVAAAATFTGGAVTATSSYATPP-VP-FDAGCATGATTMCTPTYHVHLAVVEVDDVTGNVDVVRYVVVQDAGKVISPVGARGQVQGGIAQGIGYSLYESQRIGDARLVERSLESYRLPLAVDIPDVEVVFLENPDPQTGLGAKGIGEAPIVLSAAAISTAVRHATGRTFNAIPITPEDVMFALQEAEEVR
MKILVCIKQVPDMESKFKVAADSRWYDTADLAWRMNEYDEFAVEQAVLVKEQVGDADITVLSIGPDKVKETIKKALAMGCDRGVHIADDE--VSSREPFQIAGMIAEYARDKNFDLILTGMQSQDRGSGQVGILVAELLDLPGVSTVVAFSLADGRLELRRELEGGVARVATGLPAVVTCQLGLNNPRYPTLPNIMKAKKKELITVGVADV----EARQQTAKLYFPEKKGGGLILEVADRLITILKKTAVLMTD----TVAIGESMIRPDALTKVRGEERFAVDHYPSGLLWAGVKRAGIPHGHLLSVVTDEAAKIPGVCAVLTAADINGTNRQGVIRKDQPVLVDERIRHCGDPVALVVAETQEILAVALEQIRFEVEPLEPVFDPCAALRSDAPLLHPDHPGNALFTAHITVGAGENGFADCAEMVEGEFDLPRQAHAFLETENGWARADN-DGRVEITVSTQTPFRDRSEVAEALGLSVDRVRIIAPYCGGAFGGKDGIT-VQSLLALAALHCGRPVKMWWRREESFLAGVKRHPARLLYRLGADRSGTLAALSVEAWFDTGPYDHLGGVVAALGIEHAGGPYRIPHVDLKTRAVYTNNPVSGAFRGFGVPQVAAAMESMMDLLARRLQLCPLELRRRNALVR-GDHCPAGSTRGSIGLTACLDRLATHPLWTTREQWRHRSHGTGIAAVAHGMGYGPL----VPDTATAAIELLPDGRFSVQAGVVDMGQGNAATYLQMAADILNQPPDRLLLILPDTDRTFPCGSSSASRTTFTYANALIPAARKLRELLLARASEMMLVDHREMLLVPGAVRHLPS-GRDIELARLGSLLS------FVSHHYRAPAATP-SDNSNLHGF-PHLIFSHAVHLARVEVDELTGRVSVAAYLSISDCGRIINPVVFSGQQEGAVAQGIGYALCEDVLVDRGQIRTADLATYILPTSLDVPPLETLAVSLSEHDGPFGLKGAGEIGIDAPAPALANAVEDACSIRLTRFPLTAERVLGALTERNRRS
MNIVVLVKQVPDTATERKLNPADNTLDRASSDGVINELDEYAIEEALLLKEK-HGGEVTILSAGPDQATDSIRKALSMGADKAIHLNDEA--LHGSDSLQTAYALAQALRT-EFDVVVLGSESTDARTGVVGAALAEYLGLPQLTLANKVDIDGGTIRIQRQTDDGYDVVEAQLPAVVSVVEKINEPRYPSFKLIMAAKKKPVTKLDAAGAEIDPNATTETVDFAAAPPRAAGTVVTGGVQIADFLASKKFVMASSSVTRDGIGASPRRPDGTLKVTGEFAYSSDMWMEDMLWGATLRSPHPHAEILGIDVSGALRLPGVYAVLTHEDVPGEKRYGLEYRDQPVLAFGKVRYKGEPVAIVAADHPETARRALERIKVDYRVLEPVSDARRAALDPDPLVHEEGSGNRVRYQPIRTGSVEEVRALADVVVTGEYEVGMQDQAFLGPESGLAVPAE-DGGVDLYIATQWLHVDQRQIAPCLGLPADKVRLTLAGVGGAFGAREDLS-MQIHACMLALHTGKPVKFVYNREESFFGHVHRHPATMRYEHGAKRDGTLVYATMEIVLDGGAYASATPAVVGVASSLGIGPYEVPHVSVDAYGVYTTNPPCGAMRGFGAVQACFGYESQMDRLAAELGMDPVDLRIKNAVSQ-GSRIITGQEIMPMPMAEMLRRAREMPLPPDRPAPSGIVRGIGYGVGLKNLCFSEG----FDDYSTARVRLEVEPAVTVHTAAAEVGQGLVTVKGQIARTELGV--ERVTILPSDTR-VGSAGSSSASRQSYMTGGAVKTACEAVRERVFALVRERDGHPDALLSLSGGKVVSAAE-GVLISLADLL-----GGEAIEETREYHHRPTQM-LDPSRGQGS-SHTQFGMCVHRAVVDVDVELGLVKVVALDAVQDVGKVMHPQQLAGQIQGASAQGLGLALMEEIQVHDGVIRNPSFTDYLIPTILDTPPMRIDVLEHPDPHAPYGLRGAGEPPTLSSTPAIVAAVRNATGRPLTHAPVRPEDIVGID----PQG
MNIVVCVKQAPDTAATVTVQ--DGKVSWGDAPLVLNPWDEYAVEQALLTKEE-HGGKITAISLGPEDAKEALKTALAMGVDEAILVSDPA--FAGADTLVASKVLAAAISKEAVDLIFFGRSAVDSDSGVLGAQVARRLGWPSLSLVAAVSPEGGTIEVERMIDEGRQIVKGSLPVVVSVVKGINEPRYPSFMGIRKASRAEIPLWTAVDLGLTASPAMTWPEIFAPKIETKCEFIVIAEKLADRLMEEKVIMPAAMTAPTSLDQPERRLDGDEKTTGAAKYTADLAVTGALEATFVRSPYPHARIVSVDTARARSLVGVRAVLTGADVRGQR--GRRLQDWPVLCWDRVLFIGDRVAAVAADTREIADEAVRLISVEYEELPALLDTDDALRPGAPVLHPDAAPNHQGHVLETHGDIDAAFARAARIFEHEFVTPRIHQAALEPRAAVVWVEG--DRVRVVSTNKAPFNLRDQMAATLGIAKDRIVVDNGTIGGDFGGKGLST-DEFVLYHLAKATERPVRAVTRYADELTTTNPRHASRIRLRTGVDADGRIVAHESHALFDGGAYAAGKPTVRVEGGVETLEGYRVPAARHEAATVYTNQVPGGHMRAPGQPQNVFASESHLDLIARELGITPLELRRRNVVRP-GDPTTTGEPWHGPDLATLLDRAAAEIDVDRP----PAGRGIGFALGVRHV---------GRGSTTISLRLERDGSIEARTGVGDQGGGQHTLIQRIVAATLGVDPLIVRVRRLSTE-GPQDPGIGGSRVTPVHGGAALAAAQALKEKLGGRSVAD---AAKAL---------------------------GMGEEIVVSAKFDATA----------------SDHAACAHAIEVAVDVDTGAVRVLSAVLAVDVGQVINPVALRGQLEGGFVYGLGMALFEDLALEDGRVRATNLGDYKLPTIADVPPLRIVHLSDGHGVGPYGARSAGELVNPGVPAAVANAVQDACGSRVHTLPVTAERVWNALPAPTYGT
MKIAVLLKQTFDTEAIISLD-SNGQINRQGINLIINPYDEFAIEEALRIKEK-HGGEVTIISVGPPEIQDAVFQALAMGADKAVMVTDDA--LAGTDEYGIALVISKVLGNQEFDLLLSGWRAIDDGSAQVALRVAEILGLPHVNVVTRLEIEEGKATATREIEGGYEVIEVPLPALITAQKGLNEPRYPTMKGIMQARKKPIKKLSLDELGLDTHPKVKTTSYFLPTPKPEGKIIEAARELCRLMREAKVIMGMDERRHTQVGRSVPRIDAPAKAKGEALYTDDMTLPGMVYGKIKRCEYAHAKIKKIDYSKALELPGVLAVLTGDEAPNKWGIVPQSANETALAVDKVRFWGEGVAAVAAVDEETAEAALDLIEVEYEPLPVLLDPFESMAADEVLIHEDRPGNILHEGVQVYGDVDKAFEECAYVIEREFKTNYPQQAFLEPHTSLASYDPQSGKLTVWSSTQVPHYLHRQLSIVLEMPMSKIRVILPAVGGGFGGKGEAS-SDFCAALLSRKIGRPVKITFERQEVFMTNKGRHPCYMKLKVGVDKDGYIKAVDFENILDKGAYAGWGIVVLFYTASMIHLPYKVPNARFRGKSVFTNKPSTGAMRGLGGVQPRFAMECILDELAEMMGMSPYELKMKNAVES-GYTAINNMYVPHSEYKKCLQVAVEKSGYLEKHGKLPFGKGIGLAGGYYISGTAYTLYQSYRPHTTVLIRVDTEGGVTVHCAAADIGQGCNTVIAQMAAEALGVHYEDVHVISGDTETGTFDLGSFASRVTYATGAAIKEAAEQINQKIKEVAAGILGCRADQLAIKDRKIYSIYEPKFNMDWEKAVRAVVNTVGSLVGIGHFTPARRIT-GNRVQGANIGHSPTFGFSCQVHEVEVDVETGRVYVKKVTEAGDMGTPVNPMSAEGQVEGSIIFNMGAALYENMLVDEGRILNPNLHDYKVPTVMEMPEMNTNIVESYDPTAPFGVKETGEGAVQPTFPAIANAIYDAIGVRFYEVPITPEKVLKALKEKRSPK
MNIVVLVKQVPDTYSERKLNESDHTLDRESADAVIDEINERAVEEALKIKEA-GEGEVTVLCVGPDRATDAIRKALSMGADKAIHVSDEA--LQGSDMIATAKVIAGALGKDGYDLVIAGNEASDGRGGAIPAMLAELLGVPQLTHARELTLDGTTIKVDRETEDGVTHLEAALPAVVSVTEKINEPRYPSFKGIMAAKKKPVETLTVADLGVDAGAASTVLEAAPKPPRAAGERVDGGTKVAEYLVGQKLIMTTGTATEGGVGASPARPDGTRKVRGEFAYSSDLWHEDMLWGGTLRSPHPHARITRIDTSRALALPGVYAVLTHDDVPGLNRYGLEHPDQPVLAEDVVRYCGEPVAVVAADHPEIAQRAVALIDVDYEPLDPVTDAEQAAHGQTAPLHPD--GNVVRHAPVRRG---QPAVNADVVVTGRYEVGMQDQAFLGPESGMAVPDG-DGGXDLYVATQWLHVDQQQIVAALGLSPEQVRLTLGGVGGAFGGREDLS-MQIHACLLALRTGKPVKMVYNREESFHGHVHRHPATMYYEHGATRDGRLVYVTARIYLDGGAYASSTGAVVGNAATLGVGPYDVPNVRVDCWGVYTNNPPCGAMRGFGAVQAAFAYESQMDKLADACGLSPTEIRRRNAMQE-GTVMPTGQVVSEAPVAELLDRLERMPLPERSAGGTGVVRGVGYAVGIKNICFSEG----FDDYSTARVRLAVEPAATVQTAAAEVGQGLVTVLQQIVRTELGV--ERVTILPMDTS-IGSAGSTSASRQTYVTGGAVRAAALTVRSALLARAAATLGRTEAELHLDGLKVTSADD-EVLADVADVL-----GDGELDETVEWRHRPTET-LDPETGQGD-AHVQYGFAAHRAVVDVDTELGLVKVVALDCVQDVGKALNPQAVVGQIQGGSAQGLGLAVMXEIRTDGXVIRNPSFTDYLIPTVLDMPPMTIDVLERADPHAPYGLRGVGEPPTISSTPAIVAAIRAATGKELPRVPVRPEHIACAGDAVPDAG
MRIIVCVKQVPDTN-EVRIDPVKGTLIREGVPSIINPDDKNALEEALKIKEAHDDVEVIVLSMGPPQAKEALKEAIAMGADEAILLSDRA--FAGADTWATSITLAAAIRKGKYDIIFCGRQAIDGDTAQVGPQIAEHLGLPQITYVEKLELSGKGVIAHRALEDGYYVIKSEMPVVLTAIKELNEPRYPSIKGIYKAYEELVKVWTVDDIDVDRGSPTQVKKSFTPSSKTGGEMLEIARQFVVRLKERQIIMMS-NKQFTHIGERYDRKEAKEKVTGQATYVHDMELPGMLYAKCLHSPYAHAEILSIDTSAAKALPGVKAVVTGEEAPY--SVGIYMVDKDIIARKKVRYQGEIVAAVVAVDERTAEEAVGLIKVEYKELPAVHTIDDALE-GKVLVHEDLHTNIASWNRTLKGDVKKGFEEADHIIENELSVPAVAHVPMETHVVIAQADPYSDKVKIWSSAQSPFACRQLLAKSLGIKKSDVQVIVPYIGGGFGGKAGIH-LEPLVTVLSRAAGRPVKLKATREEEFNLLPTRAGMRTRVKTGVKKDGKITAIEVYHDWDSGAYADYAVNVGKTAVYSGAGPYAIPNVELHSRTLYTNKVFSTAYRGFGHLETHWAIERHMDMIAEEIGMDPYEFRAKNLLRT-GETTISGELMTTGSPQACLDAVIKEIGWTGRKTEEGKVRGKGFAMLAKAPAMP------SYTSTAAIMQMDEDAHVKVMIGAVDMGQGANTIMAQVAAEELRIPIENVEVVNVDTDKHPYDWNTVASKYTVMGGNAVRKAARNMVTQMKEIAAQALRCHPDELEHGDGYIYHVHHTHRRVAYTDLSMGYVGIGGPLISHGVYMASGLTN-PHPETGQGR-PGLVWTFGAHGVELEVDIETGEIHILKVASAFDIGKCINKKLVDGQVLGGVVQGIGSAIIEGYKFSPGRLLNPSFTDNKIPTAKDIPEIVPIYIEDAQADGPYGARGIGEHPMISIPSAIGNALYDALGIDFRRLPLSPENVALAIAN----K
MNIIVCIKQVPDTN-DVKIDPKTNTLIREGVVSVVNPFDVFAVEEALRLKAR-LGGVVTAITMGPPQAEIALREVIAMGVDKGVLVSDRA--FAGADTWATSYTLAMAIRRGDYSLIICGKQATDGDTAQVGPGIATHLNLPQITYVRKIEVDENHIIAQRMLEEGNEAINSSLPCVITVVKEINQPRIISLRGRMVARRAEITKWTAKDINAEPGSPTKVVRIFTPSARPGGRMLDCVRELVDQLAARKKGMTVKDRQFNWIGKGVSRVDVDDKVRGRALYVDDLDIPGCWHGCVVRSPVAHGRLKGLKKDPSFDWSQV-VVAGPEDIPGVNIMVMHDRSMPLLGHDEILYLGEPLAVVAAPTLQLAREAARRIRPEIEELPATLHLRDVVKQFKAG---D--SARLSAQTLVKGDVARGFADADFVVEGEYTAGHQEQLYIEPQGLVAIPQP-DGGIFIQGSMQCPYYIVHELHEALNLPPEKLRVKQSAVGGAFGGKEDFPSLAGYCALPALKSGHPVKIVYDRNQDILYTTKRHPVWTRYKTGVKKDGTITAIQVDYLLDGGAYLTVSDVVMYRGVLHSANGYRCENVYVNGMVCRTHTFPSGAFRGFGAPQAIWGLESHIDRMAEACGMPPHIFRLRNCLRQ-GDSTPTGQILSSVGSPAVLEKALEAARFENKLGLCKSYYGIGLSFFPHGSGFTGDGESKINAIGAVELALLEDGRVNIRVSSTEMGQGALTALSQIAADAVGIDMARIRYPFADTALVPNSGPTVASRTTMVVGSTVFSAAMKLKQALSQFAKQE-GL--------SGP----------ADFERVARAYLSKGLPPRFEHQFQLPADVH-WDQKTFQGD-AYPGYSWGCNIAEVEIDAATLEIKTPRVFACYDIGRVINPLLAKGQLEGGLTQALGYALMEKLGIKNGRFDADRMQTYVIPTALDAPAYDIRFVEFPYDHAEPGAKGVGEIPMDGLAPAIANAIEAATGLRMTDLPITPEKLFEEMKK----S
MKIIVCMKQVPDTN-DIKIDPKTGTMIRDGVPSIINPDDRNGLEEALALKDK-LGGSVTVISMGPPQAEIALKEALAMGADEAILLSDRV--FSGADSWATSLTLALAVKKENYDLIICGRQAIDGDTAQVGPELAEHLDLPQVSYVRKVSVDADKIVVERALEDGYEVIECQMPAILTAVKELNIPRYPSMGGIVEAFNKSITVWNNEAIGGIPGSPTKVKRSFTPSLKGAGKMLEVVKVLVQELKEKQAIMSW------SIGKSIYRKDGLEKVTGAAKYTDDYSSKDMLHIKLVVSSYAHARIKAIDTTKALEMPGVRGIILGQPLP---LTGEEIKDRPPIAYDKVRYHGEPVAAVVADTALQAKRAAELIEITYEPLPVVNSPKDALLAGAALVHENLATNIADRTKIRKGNMEEGWKQSEVTIEADFSFSQSDHIAMETRCVIAEIRP-DGCVVFTSATQSPYIIKKLMNNYFNLEEGKIIVNTPLVGGGYGGKVAVQ-LELIAYMATLAVGRPVKLLNTREEDMITSPVHIGLDACIKLGSTKDGKLTAAEVLYMFDSGAYSDKGTTISRAAAVTCTGPYHIENISCDSLCVYTNHPYVTAYRGFGHSELLFVFERAMDMLAKKLEMDPLALRMKNAVLP-GHTTPTQILLTVGNLPDCIENLKQLMNWNEG----RKVRAKGISCIWKTSTID------SQAGSGIILFFNRDGSVNIESGVVEIGMGTKTILTQLLAEKLKMDINKIHVKEVNTQTTPEHWKTVASRGTLMAGRALLKAVDDAMMQLKDIASRILMCSPDDLEVGNEMVYVRDEPDIFIKVKDICFGYKSIGGQVIGRGQYSLRHLTH-IDHETGVGR-PGPEYTVGVQGVEIEFDTRDYTYKVLKAYSVIDVGKVLNMKLAQGQVMGAMDMGLNFGSSETFIFSAGKVLNPRLRSYISFRYGDHPEYIVHFVETPHIDGPYGARGVGEHGLLGMPAALANSLSTAAGIELKKLPLTPELIWREKKGAG--S
MNIVVLVKQVPDTESPRKLKSDDSTLDRAAADGVINELDEYAIEEALRIKEA-HGGEVTVLTMGPDKATDSIRKSLAMGADKAVHLNDEG--LAGSDALQTSYAIQQALGR-GFDLVVLGSESTDARTGVLAAMLAERLGVAQLSLANKVEIDGTSIKVQRQTDYGFDRVEASLPAVVSVVEKINEPRYPSFKGIMAAKKKSVETLGLGDAGIDANAATEVVDFAEAPPRAKGEIVDGGAKIAEFLASKKFVMASAAPGIGGVGESPLRPDGTLKVAGEFAYASDLWMDGMLWGATLRSPHPRARIRSLDIGPALAVPGVRAVLTHEDVPGRRMFGIDTEDQPVLAIDQVRHQGEPVALVAADHPETARRALDGIAVDYEVLTPITDPRAVIADPELKVQDR--GGITRYQPVRVGDVDAARARADVVVSGEYEVGIQDQAFLGPESGLAIPAE-DGGIDLYVSTQWIHNDLRQIAPCLGLREDQVHMTLAGVGGAFGGREDLS-MQIHAGMLALRTGRPVKMSYNRYESFFGHVHRHPAQMRYEYGATATGRLLYADVEIVLDGGAYTSSTMNVVGNAASLGVGPYEIPNIRIDGYGVYTNNPPCGAMRGFGAVQACFAYESMMDKLGAACGLDPVEIRRRNAVTQ-GSKLATGQVISPAPLAEMLTRLEAMPMPPA-PDAAGVVRGVGYGVGIKNICFSEG----FDDLSTARVRLEVEATALVHTAAAEVGQGLVTIQAQIARTELGV--QKVAIAPADNR-VGDAGSSSASRQSYMSGGAVKAACEAVRAELLARAARRFGR--GDLAVSGGKIMSRAA-GVLGTIEDAL-----GDAVIEETREYHHRPTSR-MDPVTGQGR-SHTQLALCVHRAVVDVDADLGLVKVVELAAVQDVGKIINRTGVEGQIHGGSAQGLGLALMEEIVVSDGLVRNPSFTDYLIPTILDMPPMRLEILENPDPEAPYGLRGAGEPPTLSSTPAIVAAVRDATGAALTRVPVRPEHIVQ------GGP
MKIVVCIKQVPDAK-DVRLDPVTNTLAREGVQSIMNPYDQHAVEEAVHLKEK-LGGTVTVLSMGPPQAEEVLRQAISCGADHAVLVSDRA--FAGADTWATSYTLAKAVQKGDFDLILCGKQAIDGDTAQVGPGLAIQLDIPFVTCIQKIEATDTELVMERMMDDGYDVLAVDYPVLLTVVKDINTPRVPSLKGKMKAKKAEILVLSAADVGADPGSPTQVVDVFPPPPRGERALLDQVEQLVERLA----LM--------AVGQSHIRKDVRAKVTGKTRYTDDFSMPGMLHAKYVRSPIAHGLVKSIDTTAALAIPGVEAVFTHEDVPKILTAGHPFVADRLLLTDHVRYHGDEVAIVVARDLLTAAQAAKAVIVEYEELPVCVTSEAAMAEDAPAIHPG--GNSIKSTTFEIGKLEDAEKEADLVVEDTFSTPIILHCHLENHVAYAYMDD-NDHIVVVSSTQIPHICRRIVGQALDMPWPKIRVIKPYIGGGFGNKQDVV-LEPMVAFLTRKLGVPVKIELEREEGLVATRTRHGQTVTARAGVSNDGIIKFIDLNVISNTGAYASHGHSIPMAAGSKFCNLYPRSVSKFSATTHYGNIPAAGAMRAYGSPQLFFGVESVLEEVARKLGMDSVDFRIKNSARP-ADIISKGNKEHSVGMVECLEKGREAIGWDVKKEVYNIRRGLGVASFSYGSGTYPA----CVEIAGCRLVLNQDGTVHMQIGATEIGQGSDTALAQMAAETLGVDYDAIHVVEQDTDVSPFDPGAYASRQTYVAAPAVHRAAGKLKAQILEHYQLMTGEEAETLDLTGGKIIRRDQESVLLDLHDLALDSYERGGQLTAEVSSKTCT----------------NAPSYGCTFVDLEVDIEMCTVTIRQIINVHDAGKIIHPLSAEGQVHGGMGMGVGMALFEELLVDPGRIYNGNLLDYKIPTCVDIPDLQCAFVETFDPTSPYGNKSLGEPPIISQGPAIRNAIWDATGVKINEIPMTPKVLFKHFKNAG--I
MNIVVLVKQVPDTWSERKLSDSDHTLDRASADAVLDEINERAVEEALLAKEA-HGGEVTALCMGPERATEAIRKALSMGADKAVHLSDEA--LHGTDAVGTAKALAKVVGTESVDMIIAGNESTDGRSGAVPAMLAELLGWPQLTYARSLSLDGSTVTIERETDAGVTSVRAELPAVVSVTEKINEPRYPSFKGIMAAKKKPVSTLTLADAGIDAGALTQMVSSAPAPPKEAGQQVDGGTRIVEFLSGKNLVMSDDDAIAGGVGESPLRPDGTLKVRGDFAYSSDLWAENMLWGATLRSPHPSARIRSVDIGPALRSPGVHAVLTAEDVPGRNLYGLKDIDQPVLAEDVVRYRGEAVALVAADHPETARRALDLIEVDYEVLEPVVDAELAAHDDSPKVHPG--GNTVRYQPIVKG---DPEATADVVVSGTYTVGMQDQAFLGPESGLAIPAE-DGGVDLYLATQDLHTDRKQTAAALDLDPELVRMTMSGVGGAFGGREDLS-MQVHVCMLALRTGRPVKIVYDREESFFGHVHRHPAKMYYEHGATKDGDLVFVRAQLYFDGGAYASKTPVVVGNGTTLGVGPYDVANVSIQGWGMYTNNPPCGAMRGLGAVQPAFAYESQMDRLAEELGMDPVELRIRNAISR-GDTTPTGQVLYPAPVDELLRRVRELPLPEVPGAEPGVVRGVGYGVCIKNVCYAEG----ADDFSTARVRLQNEPLAMVHTAAAEVGQGLVTVQQQIARSELEV--ERVNIHPNDTS-VGPAGSSSASRQTYVTGGAVQAACRAVRERLLAITAERFDEPAAELSLSGGKIVSRGS-GVLADIAEVL-----GSEVIEETREYHHRETFP-LDEQGHSER-AQVQHAFSAHRAVVDVDTELGLIKVVQLDCSQDVGKAVNPESVVGQIQGGSAQGLGLAVMEEIQVGEGKIRNPSFTDYLIPTILDMPPMNVDVIERGDPNAPYGVRGVGEPPTISSTPAIVAAIRAATGRELTHVPVGPEHII---------G
MNIVVCVKYVPDAQSDRTFNDSDNTTDRVGVDGLLSELDEYAVEEALKIVEA-GEGEVTVLTVGPDQAADALKKALQMGAHQAVHVNDAA--IHGSDSVATSLVLAEAVKKGTPDLVMTGMASTDGTMSVVPAMLAERLGLPQVTFASELTVDGSTVTIRRDGDAASETIVASLPALVSVTDQINEPRYPSFKGIMAAKKKPVQTWSLADLGVDPAAWTKVESFTKRPPREQGQIVDGGAKLAEFLSAQKFVMTS-----QMFGAPVKRREDPRLVTGGGRYLDDLG-HSALAAAFVRSPHAHARIVDIEVSDALDVDGLVGIWTHEDLPGRV--TLHGRTQFALARDEVNYVGEAVVMVVARDRYVAEDVCQRIRVDYELLTPVVGIANARD-GSALVHDDV-GNVACRMLQEVGDVDAAIAAAPHTLELDLDIERSACMPMEGKGVLARWDSDKGELRIFSSTQTSTGVRAAVAAKLDLPLAKVECIAPDVGGGFGVKINHW-PEVLIPWAARLLDQEVKWTEDRREHFISSAHERGQLQQIRVGFDDDGRVLGLDVKFWHDNGAYTPYGIIVPIITSTQLLGPYKPGAYRCEFWSLYTNTVLVTPYRGAGRPQGCFAMERTMDAIADRLGLDRAEVRSRNFILP-SEMHGRPLKYDSGDFPASLAKLKALVGWDDFAAYRGRRVGLGIGCYVEGTGVGPY--------EGGHIQIETSGRVNVSTGLTSQGQGHETSFAQIVAQELGVSIEDVFVTTGDTRRMPYAVGTFASRAAVMSGNAIALAARNVRAKALRIAADALEVSAEDLEIVDGDIRVKGAPGTHMTLGTVSVMSNDDEPGLEGKDFYSPTQ----------------ATFANGMHAAIVETDPVTAEVKILRYCVIHDCGTMINPMIVEGQVHGGVAQGVGGALYERMVYDDGQLLNASFMDFLMPYASEVPHIETDHLETPSPLNPLGIKGAGEAGCIPVTAVIASAISDAEGFAITSMPISPVELWELRQRHAEAP
MNIVVLVKQVPDTYSERKLSDSDHTLDRESADAVLDEINERAVEEALLIKEA-QGGEVTVLSVGPDRATEAIRKALSMGADKAVHVSDPA--LHGSCVLQTSKVIAAAIGKDGVDLVIAGNEATDGRSGAVPAILAELLGYPQLTHARKVTIEGTTIKVERETDEGITHLEASLPAVVSVGEKINEPRYPSFKGIMAAKKKPVDTLTVADLGIDANATSSVVEAAPKPPRAAGQRVDGGVKIAEYLISQKLIMTRAVETRGGVGQSPTRPDGGLKVKGEFAYSSDLFADEMLWGATLRSPHPYARIKLIGVGGALRIPGVHAVLTHADVPGRNRFGLEFPDQPVLAEDVVRYQGEPVAIVAADHPETARRAAAAIEVEYEVLDPVTDPAAALRPDSAVAHET--GNVVRHVRIRRG---EQGLRAPVVVTGEYTVGMQDQAFLGPESGLAVPAD-DGGIDLFVATQWLHVDQSQVAESLGLPPEKVRITLAGVGGAFGAREDLS-MQVHASMLALHTGKPVKMVYGREESFFGHVHRHPAVLTYEHGATEDGRLLYVSARVLFDGGAYASSTTAVVANAATLGVGPYEVPSVHIDCYGVYTNNPPCGAMRGFGAVQACFAYESQMDKLAEAVGMDPVALRVLNAVSE-GSTMPTGQVISAAPVAELLELVRSKPMPA--PAADGVVRGVGYGIGIKNVGFSEG----FDDYSTARVRLEVEPVVSVHTAAAEVGQGLVTLQAQIARTELGV--EKVTVLPADTS-VGSAGSSSASRQSYVTGGAVQAACQAVRASLDEL-----GH---------------------GDIVSVL-----GDRVIEHTVEWRHRPTQP-LDS-HGQGT-AHVQYAFAAHRAVVDVDVELGLVRVVELACAQDVGKAMNPQAVLGQIQGGSAQGLGLAVMEEIQVVDGKVRNPSFTDYLIPTILDMPPMPIDVLELADPHAPYGLRGVGEPPTISATPAIVAAIRAATGLALTRIPVRPEHIT--------GT
MNIVVCLKQIPNPDLQFQINPEGTDIRRETLNYRTNGPDEYALEEAVRLKEK-NGGRVVALTAGPKRTEQMLREAIAKGADEAVRVAYDD--PAAFDPVKVARILAAAVKGIPHDLVLTGVQSDDQINSLTGGLIAGALGHPHASVVTKVEVSGTTVTAHRELEGGDQVVQLPLPAVLTVQFGINTPRYAPLPAIMKAARQPIKEVAPAALGAASGYTFRVRKLSRPEAKGHAEMVDQAKRLAALLR-KGFYMTV-----GGVGQSIKRKEDARFVRGKGNYVDDVKLPGMLYLDIVRSPYAHARIRYINIEKALKVPGVLAVIRGKDLEAAN--TLMSDKQMVLPVERVMYQSQEVAAVVADSRYAAADGVAAVEVDYEPLPVVVDPMKALEPGAPILRPDR-TNRIWHWEVDREGTDKALKESDVVVKENLYIPRIHVSSIETCGCVASFDA-MGKLTVWMTTQAPHAIRTVFALVAGLPEQKIRIISPDIGGGFGGKVPVY-PYVLAVVAALKTGHPVKWIEDRSENIQADSFARDYHISAEIGATRDGKLTALRVKTIADHGYTDAAAPSKFAGLFHIVTGSYPFEKAHVEVDGVYTNKPPGGAYRCSFRTEAAFTIERIVDSLARKLGMDPAEFRMKNFIPP-EAFSALGWEYDSGNYQGALRKAMDIVDYDALRKEQGELMGIGISSFTEIVGAGPSHT--LKMFDSCEIRIHPTGKAIARFGTKSQGQGHETTYAQILAEELGISSEDIAIEEGDTDTAPYGLGTYASRSTPTAGAAASIAARKIRDKAQKIAAHLLEVSPDDLEWKDHKFQVKGVPDKAKTMAEIAFAAYGMEAGLEAVDYYDPPN----------------LTYPFGSYICVVDIDKETGEVKIRRFVAVDDCGTIINPMIVEGQIHGGLTMGLAPALLEEIHYDEGNILGGSFMDYLLPTAVETPKWETAKTTTPSPHHPIGAKGVGESATVGAPAAIVNAVVDALGVTHIDIPITPWKVWKILHEKR--A
MNIVVLVKQVPDTATERKLSSDDNTLDRAASDGVINELDEYAIEEALLLKEK-HGGEVTVLTMGPDQATDSIRKALSMGADKAVHLVDDE--LHGSDALQTAYALSKALGT-EFDLVVLGSESTDARTGVVGAALAEYLGLPQLTLAGKVDVDGSAIRIQRATDYGYDVVDAQLPAVVSVVEKINEPRYPSFKLIMQAKKKPVEKLSVADAGIDANAATETSDFAPAPPRAAGTVVDGGAKAAEFLAEKKFVM--SSRARDGVGASPRRPDGTLKAAGEFAFSSDMWMEDMLWGMTLRSPHPHARIRSVDVSAALAVPGVHAVLTHEDVPGEKHYGLETRDQPVLAFGKVRYKGEPVAIAAADHPETARRALERVQVDYEVLEPVADARRAAFDPDPPVHEQ-RANIVRHQPVRTGEVAELRGQAAAVVTGEYEVGMQDQAFLGPESGLAVPAP-DGGVDLYIATQWLHVDQNQIAPCLGLDQDRVRMTLAGVGGAFGAREDLS-MQIHACMLALRTGRPVKFVYNREESFFGHVHRHPATMRFEHGADAEGRLLYAVLEIVLDGGAYASTTGAVVGVASSLGAGPYEIPHVSIDAYGVYTTNPPCGAMRGFGAVQACFGYESQMDRLAAELDLHPVELRMRNAVGQ-GSRIATGQRIMPLPMAEMLERARAMPLPAGREGPAGVVRGIGYGVGLKNLCFSET----FDDYSTARVRLEVEPAVLVHTAAAEVGQGLVTLQAQIARTELGV--DRATIHPADTS-VGSAGSSSASRQSYVTGGAVKSACEAVRARLFALARERPDHPEDGLALEGGTVVSARH-GVLAPLADVL-----GEAAVEETRVFRHRPTRM-LDPTTGQGD-SHVQFGMCVHRAVVDVDVELGLVKVVALDAVQDVGRAMHPQQLLGQIQGGSAQGLGLALMEEVQVADSVIRNPSFTDYLIPTVLDTPPMRIEVLEHADPHAPYGLRGAGEPPTLSSTPAIVAAVRDATGRGLTHAPVRPEDIVG------IGL
MKVIVCVSLVPDSTTKVKIAQDGKSIDESGVQFILNPYDEFAVEEAVSLKEK-LNAETLAVTVGTDKATEAVKKAFQMGIENGVLIKTDN---EIVDTYSVAKNLADFINEQKPDLVLLGKQSIDFDSSALPSMLSELTGIPSVNVVVKLTIGDNKVTAEKEIEGGQEIISTTLPVIIGTQKGINTPRYPNLKSIMAAKKKNVETRHSTYN----ENATEIIKMELPPIKGKGKILNSVPELVKLLREAKVIMNT----TKIIGTPVPKHDAGIRVTGKAVYGHDIVLPGMLHGAILRTKYPSATF-TIDVSEAKKLPGVACVITADDIDTNN----FKRDHPVIKAGEVNCIRDEIAAVAAETKEIALTALSLIKVKYKKRKGVFDPFEALKPSAPKINKF--KNIAGEFHYEHGNLEKQKKRSKIILTRRFSLPRMTHACMATSNITAAYSQSDGKLLLYSSTQVPFLYQRDMAHALKMNPSDIRIIQPVIGGGFGSKLDMY-PEPICALLSIKTGKPVQILYSREEEFIASPTRQPMIIDLTAGIDSKGNFTFREVNVIKDNGAYTSWGATTPFVIMQAFSSLYKIPACYFHATAVYTNNVFAGSFRGYGNPQATFALERMIDMLADEIGMGKDEIRLINANEQ-GEITGQGLHYQTCGHRQCLESVIKSSKTKIR----RYKKGIGFASMLHVGGGAKIY---RSDGCGSIVKIDPYGFCTIITGANEIGQGSETVLAMIAAEELGIALNKIKVINSDTDIKPWDVGVHASRTSFVAGNSLLGAIKKLKNKLNAKARQLMNEPSADFIYESGYLFSNQT-RSKIAIDKVVREMQTEPNELAIAFYFYEPL-SE-FQDKEFKGN-VSGTYAFASQSIEVEVDTYTGNVRVLNVHVAQDVGKVLNPLLLEGQIHGGVLQGLGYAICEELLMNSGMILNSNFHNYKIPTASDIPEIHFTPIETNDRHGPYGAKGVGEAPLIPTAAAITNAVCNALGIELLELPITPERVLRAINGKQNGK
MNVIVCMKQTFDTEAKIAL--ADGKISEEGVQWVINPYDEYAIEEALKIKEA-TDGNVTIVTIGPARVEEAVRTALAMGADDAVIVDDPA--AF-GDEFTVAEVLAAVIKTHPFDLILTGNQAVDDGSAQVAVRLAERLDLPHVSTITKLTIEGATAVAERDAEGDTEVVEVKLPALFTAQQGLNEPRYPSLLGIRKASKKPVKRLTLEEVGLSRTKRVTVTEVFMPAQKGAGRILERVRELVRELRTSKVIMAG--SNTSLIGQPVPRVDVWDKASAEYKYTNDVAPKGMLHAKLVTSTYAHAVLKSVDTTEAWKVPGVRAIVTGDVFPY--HIGPILADRPPLAVGKVRYFGEPIAIVVADKEHQAKQASERVRVSYDSLPVVNSPYDAFQKLKGTIHEQSGTHIANHIKIRKGDVENAWNTCTCVVEQTYSFNVSDHAALEPRCARVQILQ-NGQVIVHSTTQSPFSIKKVFNQFFNIDVGKVIVHAAMLGGAFGGKGTIQ-LEPLAYLASQAVGRLVSLAYEREEDICTAPGRVGLQATVKLGTDGNGRLRAAKITFYFDGGAYSDQAAGITRAAAIDCTGPYDIANVWCDSYCLYTNHPYGTSFRGYGHPELTFAMDRTMDVLARKLGMDPLELRAKNLLKP-GDSTPTQVVLNIGDVKACLARAQELLQWDQG----GTIRAKGVACFWKTSTTP------PNGQAGAILTFDADGSVNLNVATVEFGQGTKTALTQILAEKLRMDLHKIRVTEVDTAYNPHEWRTVASTGTFLAGRAVIQAADDAIRQLKRTAAIVLQCAEEDLDYGDGKVFVKDNPSFYVEYGEIALGYKAVMGQVIGRGKYIQKHLTG-MDEKTGFGK-PGPWWSVGVQGVEVAWNPRDGQYRILKAVTVLDGGTIINVGTATQQMRGGMFMGLSYASCETLQFDAGRVQNPQLRTYKVLRFGEQPEYMVDFVQTPCIDGPFGARGIGEYGVIGMPAALANSLSVAVGVDLNHLPLTPEAIWRARRGR---E
MNIVVLVKQVPDTYSERKLASADHTLDRASADAVLDEINERAVEEALQIKEA-QGGEVTVLTVGPERATDAIRKALSMGADKAVHVSDES--LHGADIIQTAKVLAKAIGTEGYDLIIAGNESTDGVGGAIPAMIAELLGLPQLTHARKVEIDGSSVKVERETDTGRTFLEASLPAVISVGEKINDPRYPSFKGIMAAKKKPVTTLTVADLGIDANAATSVLESAPKPPRAAGQQIDGGSKIAEYLVSQKLIMAD----AGHVGDRRARFDMRGRVRGALGHVADQPAGPCAHVAVHRSTQPHATIRAVHVEDALAIDGVYAVATGADLYKQFLTGPAFADQPALAHDKVRYVGEPIAAVLAADLATARAAVDAIYVDYGELDPIYDLETALAGES--VHEELRTNVNYEYNLRNGDPS---AEGAHTVRGQFWAPPTHHVPIELPCTVAWVES--GRLEMLTTTQTPSYVRQTISDLLDLPLSQVRVMTRPLGGSFGAKMYDR-LEPLAAALAWHFQRKVRIVASREEAFLL-TTRHGAAVTASLTADENGELVGANADVAYDTGAYADVGPRITAKSGMVAAGPYKIANATVRSRCVYTNKPSAGPFRGFGVPQVTWSHETLIDELAHELGDDPYRFRLRHLLRE-GDVAPMGTKMHSADFVGCLDAVAEAIDWDAP----RIRRGKGVAVGVKAV---------TPTIANAVLQLNQDASATLMISTVDMGQGSDTIMAQIVADVLELDSARVHVVKADTDVTPYDTITAGSRSTYHTGNAVRRVAEAMRAKLTELAGSY----------D---------P---AGIPELIRGHFARGATVTTEANYTSTW-VP-YDKETGRSEKVTEHWFAGAVGVKISVDTATGRVKIDHMAVAGDVGKAINPMLVEQQLTGAAIMGIGHALFDQLVIDQGQLINGTLLDYQLPSIRDLPRLTPIVVESPHDTGPFGAKGVGETGILGIAPAIGNAVRDALGIRLTTLPMTPESIIAALDE--EDR
MNIVVCVKQVPDTT-EIKIDPVKNTLIRQGVPSIMNPFDKNALEEALQLKEE-YGGTVTVISMGPQQAKATLRQALSMGADKAHLVTDRA--FGGSDTYATSYILAKVIEKGPFDVILGGKQAIDGDTGQTAPSIAEHLGIARLTHIRSIKIDGNKCIVEREIEEGIEIVEAKLPILCTATKETNKPRYATIKGKIDSLKAEIDDITLADLNMDTGSPTRVKSTFTPKRQSCCEIFETAKVLFGKLAEAKLLMAK--------RKIYDRQDAYGKITGKAKYVNDLSFPGMLYVQTVRIPFAHARIINIDCTEALKEKGVVGVYTAKDVPGVN----KPKDRPVLADQETKYTGDGVAIVVADSKEAAIKSVKLLEIEYEELPFVMDPEEALKNGAPILHGD--TNFAASHKTLKGDVAVGFAEAEVIIERAYSTQRAMHAAIEPDGAIAIPDK-D-GVLIYCPGKGPFNIKRAVASYCGLQDNQVRIIQPTQGGVFGGKDSDN-VAARVAMAAMITGRPCKMVWSREEVMEEGTKRHPFKLKYKVGARRDGHITAMEIRGLADVGAYITKSAATIWRATVEAAGPYNIENISTIIEGAFTNNTVSDAVRGFGSPQVDFASESLMNELAKELGIDPLEIRRINGFTE-GSITATGQKLECVNLMACLDKLEAAFPVHEK----GKVRGRGISCIFRGEAMGAG--FKEKDAAAVNFNVEKDGTITVYSGITEQGQGGTNVVLQIISETLGVSIEHLKMSPLDTAYVIDSGATVGSRGTITSGNAALVAANDAKIRIAKVIAEQWEVDSEEIIFCDNSIYTPYK-TRSLSFRDAVNLCYTVIPGVYGHGWWSLPP-VW-WDFENNRGE-TYASFNYGACGAEVEIDLVSGKVDVINVVAIHDMGRIINEAEAKAQIAGGVSMALGLALSEEITTRNGKLMTTNFDKYSLQTVMDSPNIRAIPLEAQPANNPLGVKGVSESSTATVSPAVFNAIEAALGVRLRKLPADLESVLAAIEESESNE
MNIFVALKQTFDTEEKIVV--ENGSVKEDGVRFVLNPYDEYAVEEAIKLRDE-LGGQVTVVTVGPERAQEALRTALAMGADEAVHITDEA--LL-GDEYKVSNVLASYFKDKEFDIILTGNQAVDSGSGQTAVRLAELLNIAHISTITKLEINGTDVVAHRDAEGDLEVVGAKLPLLVTCQQGLNDPRYPSLIGIRKANKKPLETPSAGDLGVDAASKASVKETFLPAAKSAGRILQRVTELVNLLKEAKVLM-------ESVGKSVPRKESFDKVEGRAKYTRDLRLAGMLHGKLVTSPHAHAKIRSIDAAAAAAVPGVRGIVTGADCQE--LTGELLADRPVLAYRKVRYYGEPVAVVIADDEQTAWRAAGLVHVEYEVLPVVSSPSRALLPGAPLLHEEVEMNIGNHLKIRKGDFQSGWEAGVVKVECYTAFRPSDHIAMEPRAARAEILP-DGEVHIRASTQAPYVIKRFMERYFGLDPGQVVVHVPFVGGGFGAKGAVQ-LEFIAYCASRAVGRLVEVSNSREEDMISSPCHIGLEAQIKMAATPDGRLTAAQITLLWDGGAYADMAAVMAKAGIDDCTGPYRIPNVWADSLAVYTNHTYATSFRGFAHPEVTFAIERTMDLLAKKLGMDPIALRLLNAIGP-GETTPTQVLLNIGNVPACILRLRELMDWESG----GRIRTKGIAALWKTSSTP------TDAGAGAVLIFNKSGSVNLMTGVVEIGQGTKTALAQIAAERLTIDPSLVHVSEVNTKTNPEHWKTVASSSTMMAGRAILEAADDAIRQLKYNAALVLQVSPDELELAEGRVFVRGNPQRGFLFREIAMGYETVGKQVIGRGSYIVKL-TR-LDPETGDGR-PGPQWSVAAQGVEVEFDPVECRYQVLRAYTVIDGGVIVNHRGAVTQMMGGMSMGLSWATRESFLYDNERVLNPQLRFYKITHFGENPDMVVDFVQTPYHEGPYGARGIGEYGTIGMAGALANALSVAAGVELFQLPLLPETIWRARGGGSDPV
MNIVVLVKQVPDSGSERKLDPSDNTVARATADNVINEMDEYAIEEALTVKEA-HGGEVTILTVGPDTATDAIRKALSMGADKAVHVSDPA--IHGSCAVQTSAVIAAALGT-EYDLVLCGAEATDAQLSVMPALLAERLGLPQLSGARKLTVEGGMAKIERQTDGGYWEVEAPLPAIVSTWDTINEPRYPSFKGIMAAKKKPVQTLTLADLGIDPSATSAVVDSAGRPPKGEGVKVDGADKLVGYLAAQKIVMTTDPYPQGQVGRPVLRYGGGDRTSGAQRFVADLRFPGSLQVALVSVPVGCAEVLGVDTTAARAIPGVVDVLTAADLPSPMRFGVSHTDRPVLADGRVNYHGEPVAAVVAETLDAAQAAARAVQVDYRELPGVYTLDDALAPGAHLVQEPALTNVLEDAHYAWGDLAAEEARTEVVVEETYTFPMVTHFPIEPGGTVAVPTD-AGGIDVYSPVQHPYLLQRTIASVLGMPLNQVRVFAPDPGGGFGGKQNPK-LEPLLAFLALRTRRTCRLVLSLEETFQS-MRRAGCRIAARTGFTADGALTFHSVEADFLIGAYADVAPRVMGKGSYVAAGPYRIPGVRIDARAVMTNTTPSTAFRGFGSPQVSWALESQLDAGARRLGLDGLEIRRRNLVGK-GEAFVRGESAADGEWHQSLEKAAELIGWGTP----PPGRGRGIAVGIKPG---------TSGLSQSLVRLLADGSAIVYAGTSDMGQGARTLWQQIVADELGAPLEQVSVVSGDTGTVPFDLQTSASRSTVFMGSAVLEACKDVRQRVLALYAESTGVAEEELGERPGVLVTPDG---ELPLPEAARVALSLRGEFIGQGTRRLRGKHP-------LGG-DAAFYEFNATAIEVEVDRETGELLLTRHVTVSDVGTELNPLQVVSQDEGAAIMGLGHSQMEQLLLDEGRIRNLGALDYRIPTFKDVPELVSAAVENHDGPGPYGSKGISEGALLCTAGALGAAVADAAGVVIRELPLTPERVWAAIQAAEAAQ
MKILVCVKQVPDTN-EVRINKETGTLIRDGVPSILNPDDANALEEALKLKDIHEGSTVTVITMGPPQADFMLRECLAMGADEAILLSDRA--FGGADTWATSNTIAAGIKKGDYDIVFAGRQAIDGDTAQVGPQIAEKLDIPQVTYVQKFSIDGDTITVQRQLEDGYEVIKVKKPVLLTAVKELNEPRHMSVDKIVKAFKTDIKVWTIDDLDVNKASPTKVFRSFTPEPRGKGEILEIVNTVLVGLKQKHIIM-------KIVGKGIQKIDGMAIATGKPVYTDDLASKEALVVKILRSPHAYAKIKNIDTSRAEKVDGVECIITYKDVPNTRLAGQSYPYDRLILEDTVRYVGDEVAIIAAVDEKTAVKAMRMIKVKYEVLKPVINMEDAIDNE-IVVHNQ-DRNIVSKHFYEKGNVEEELSKCDFVVEETYYTQAQAHAMMETYRAYNYLDH-NGRLVVVSSTQIPFHVRRHLSRALNIPSSKIRVVKPRIGGGFGGKQTAC-VEIFSAIVTLKTGKPAKIIYDRKETFNCSTSRHAMRLNVKIGATKDGVIKVIDIDALSDTGAYGEHASTTFGLVGEKTMPMYKLKASRFKGNVVYTNKMPAGALRGYGATQGCFAVESTINILAHKLNMDPTEIRLKNIVKE-GETSFANKTLNSVDLAKCIDKGKKLINWNEKYPCKGKVRSVGMALTMQGSGIA------GIDTASAEIRLNDDGNYTLLIGSTDMGTGSDTILSQMACEILETNIDKINVISADTDVVPYDPGSYASSTTYVTGMAVVKACNILRDKIIEVGARKLDVDKEYVDFDGEYVYCE---CSKISLFDIAIDFTPEKEQLVGYASHGSDV----------------SPPPFIAGFVETEMDIETGKYEVLDYVAVVDCGTVINKNLARIQVEGGIVQGIGMAMFEEVRYTDGHMDTNTFMQYKIPARCDVGNVVVDFVETHEPTGPFGAKSVGEVVINTPLPAIQEAVYNASGVRVNTLPITPEKVFMKMN-----K
MRIIVPVKQVPNTT-DVRIDPKTGTLIREGVESIVNPEDLNAVEAGLKLREK-HGGEVIVLSMGPPQAEEALREVLAMGVDEAYLLTDKA--LAGADTLATAYSLSRAIRSGEFDIVICGRQAVDGDTAQVGPQVAEFLKLPQVTYVRKIDIQNGSVVAERLLEDGIEVIKAQLPALLTVTKEVNHPRYPTMGGIRAAHEKEIHFWGAKEFEAESGSPTWVKKTFSPPPKAPGQALEVGKELIRRLVEKNLIMPEEKRPFEVVGASVPNVDAIDKVTGRAKYGADHDRKGQLYGCVKYSEHPHARILSIDTAQAEALSGVRAVLTHKDIPGEKSFGTVVPHQMVLCADKVLYFGDAVAVVAADTEEIASRAVELIAVKYEPLPVVTDPVEALHQDSPLIHPG--GNLCIHHKIRKGDIESGFSRSSIILEREYTTQRVEHAYLEPEAVLVEPGE-NGGVTVTGSVQNLYSIRRALARVLHLPLSRVRIRQATLGGSFGGKDEVMSLCCRAALLSLASGRPVKMVNTRENSMRESYKRHPYRMRYKVGAGSDGLLKAMEITIHADAGAYAAMSPFVTWRSTVQATGPYVVPHVKTDVYAVYTNNCYASAMRGFGSPQVCFASESLMDELAEKLGMDPLEIRLKNALRD-GSETATGQKLHKVSVEEALLNVTQKADFKEKRAVNLIKRGIGISCSYRGISLGAE----GADAAGVVVSLQTDGSVIVSSGLVDMGQGAATTISMLVAEELGVTIDRIRFLNADTSRLPDSGPTVASRTSFMAGNAARRGCQEILERIRPVAAEVLDCPESLLVFTDNSVSCSSQ-GKTLHFHELASLCFERGVSLYAHGWYKAPD-TS-WDEATGQGD-AFFTFVYGANLAEVEVDTLTGKVRVVGFVSSHDVGRVLNLNGARGQVFGGVAMGLGYALFEEYSEQNGRPSLKNFDEYLLPTVFDVPKTDIIFIENPDRLGPYGAKSLGEPACEIAAPAIVNATCAALGERIRNLPLTLERVRLGRTLSRAQT
MKIFVCVKHVPDTAANVKIV--DGNSFDDSVKFVVNPYDEYAIEEAIQIKED-TGGEVIVVTLGIPQATASIRLALAMGADRGIHIKTDE--LI-VDTMTTVAALKKAIEQGGADLILTGKQSVDCESMQTHYYLAQALGLPIATDVVDLVIEKDQAIVQSDLGNSEAIMELDLPCVIAATKGLNEPRLPKLPNIMKAKKKPVKEITLEELIQEKVHRTSVVSLEAAPEKGQAILFDVVEKLVEVFK-KAFIMATFWRETDVVGKPLPRVDAYERVSGTAVYPSDILLPNMLYGAILRCPHPHALVKKVNTAEAEKMAGVRAILTGDSREIKGRWQY--EQQVPFLNPICRFEGEVVAAVAADSWYQAADAARAIKVEYEVLPFVADYEKALDASSVKVQDG--GNLLIEDSSLRGSPEKGFAEADVILEQTYRTSCELQTPIELHGCVANWDG--SRLTIWESSQGVFAVQSTVAETLGLPLAKVRVIGHYMGGGFGSKLRPG-KTVLCALLAKKAAKPVKLLLTREETYLSTGNRPASTMRIKAGVKKDGTLTALEFDCIGPSGAYSAGGVQLV---DWLARDLYRCDNVLTTSRDVLINAGPARPFRAPGHPQGAWALEQMIDALAQEIQMDPVQLRLKNIPLQ-SQARENSPAYTSTGLQQCLEKGAEQFQWQSSLERIHVKRGVGVGACLWIAGG-------GGPPSTVIIKLYKDGSINLNMGASDIGTGTKTIMAMVAAEELGVTPSVIQIEHADTATTQFATPSGGSKTVPTEAPTVRNAAIALKQALLEMAAEDLQVDRKELVYLGDQIVWNKDKNKKVKITEISKL--QKRGEVIGVGYRGANP-------------VDKVVTPFAAQFCELEVNTLSGEIKILRFLGVHDSGRVMNRLTFDNQVYGGIVMGVGFALTESRQLDRGKLCNKNWHDYKLPTALDVPEMASYPIEIADPEGNTGAKGLGEPVTIPTAAAIANALQMATGVRFTKAPVTPMDVIRHLTLHQEGK
MNIVVLVKQVPDSGSERKLDPADNTVARASADNVINEMDEYAIEEALTIKEA-QGGEVTVLTVGPDSATDAIRKALSMGADKAVHVVDDA--IHGSCAVQTSAVIAAALGQ-EYDLVLCGAEATDAQLSVMPALLAERLGLPQLSGARKVTIEGGTAKVERQTDGGFWALEAPLPAIISTWDTINEPRYPSFKGIMAAKKKPVETKSLADLGVDASATSKVLDFAGRPPKGEGVKVDGAQKFVDFLASQKIVMSAGQIKRKYIGRSMKRVEDPRLLTGRGGFIADQKIPGLLHAAIFRSPVAHGRIVSIDASAALAIPGVVAVVTGEDCKAKMNFGPPTISQYPLAVDKVRYVGEAVVAVIAESRYIAEDGVDALDVEFEELPPVVDPIKALQEDAALLHEEH-SNLAYERTFTFGEVDEAFQTADLVVSDTLHWGRSAGMPLETTGAIARPGL-NGVLEIFCNSMNFSYFVWLIATALKLPSNRVTINPVPAGGSFGSKFTAH-KPTLAGFLALQVNRPVSYVEDRLDHLMNDHHASDRYYDAKLALTSDGIILGMDVDVVDDYGAYLQFGVGTHGNALSQCVGPYNFANLRYHLRAVLTNKCQQGAYRGFGSEVHNWVLERLVDQAAERLGMAPEVIRRKNFIQP-EQFIPGGNLYDSGNYDAVLDKALSLIDLEHWRKEQGRYIGIGLVTTQERSVFSSTEFPITSSPESATITVDPAGEFQVLLHSQAMGNSPETVAAMVVAEEFGVEPDRVNIRYADSAHALPGTGPGGSRFTVMVTGAIRGAAKKLQKKIIEIAAHTLEVPPEDMEITDARVQVKGAPEVGLSLGEVAATAYGMTSGLEEQFTYDHPLTLP-SPDRSDLGI-FYPIMGHNCHIAVMEVDPDTGKTSWLDYVAVHDAGTIVNPITLGGHVTGGTAQGVGTALLEELAYDEGQFKSSTFMDYLIPTANEIPAMKLGHVETPSPYTEYGIKGGGEGGRMATPGVISAAIDDALGMHVRNLPVKPSDIVATVLAARQSA
MKVVVCVKQVPDTEAEKRLLPDTLTVDRESSNPVLNEMDEFAIEEALKLVEA-HGGEVVVLTMGPDGADAAVRKALSMGADSGILLSDPA--LAGSDAAATSYAIAQALGT-EFDLVILGSEASDARTSLVPAMLAERLGLPQLTFASKVEIDGTDITVNRLTDYGHDVVKATLPAVVSVVEKINEPRYPSFKGIMAAKKKPIAQLDAAAAGIDAGAWTAVADAAERPPRSAGVKVDGGVKLAEFLSAQKFIMPTQSTVTGGVGDSPTRPDGTLKVKGEFAYSSDLFMDDMIWGATLRSPHPRALIRSIDFAAALALPGVYAVLTQEDVPGHKLYGLDTRDQPVLAIGEVRHQGEPVALVAADHPETARRALKLIQVDYEVQEPIVDARRALFDPEPRIHPD--GNVVRHQPVRVGDDAAVRAQCAVVITGEYEVGIQDQAFLGPESGLAVPAE-DGGVDLYVATQWIHWDLLQIAPCLGLPEEKVRMTLSGVGGAFGGREDLS-MEIHAAMLALHTGKPVKMVYNREESFFGHVHRHPASMTYTYGATAEGRLVFADVEIVLDGGGYASATPNVVGNAASLGVGPYVVPNIKIDAYGVYTNNPPCGAMRGFGAVQACFAYESMMDKLAAALGLDPVTIRQINAVTQ-GDKLATGQVVAPAPVAEMLDLLKALPMPAP-ADTSGVVRGVGYGIGVKNICFSED----FDDYSTARVRLELTVGALVHTAAAEVGQGLITLEAQIARTELGV--EQVVIHPADSS-VGTAGSSSASRQSYMTGGAVKTACEAVRHAVFERIAKDRGREYDDLSLVGGKVVSVSE-GVIATLEQVL-----AAGPIEETREYHHHQTQR-MDPFTGQGN-SHTQLAFAVHRAVVDVDTELGLIKVVALDLVQDVGKIMNRLSLEGQLHGGSAQGLGLAVMEEIQVRDSKVRNPSFTDYLIPTILDMPPMKMEILENADPRAPYGLRGAGEPPTLSSTPAIAAAIRDATGLDLRRVPIRPEDLTEAR----TDA
MKIIVCVKQVPDTKGGVKFNP-DGTLDRGAMLTIMNPDDKAGLEAALRLKDQ-YGAEVTVLTMGLPKAEDVLREAMAMGADNGILVTDRV--LGGADTWATSTTIAGAIRNKDYDIIITGRQAIDGDTAQVGPQIAEHLGIPVISYAEGIEVDGDSVIVKRQYEDRHHMLKAKMPVLITALSELNDPRYMTPGGIFDAVDAEITTWGRADLDVNDGSPTKIAKASDKVRKGAGEKVEAVEYIMDKLLTKHVIM-------KSVNKCIRKKDSMELLLGKPVYTDDLTPKDCLVVKLLRSPYANAIIKDINTAIAMKVPGIEAIYTYKDIDQKRCAGQTYPYDRLILDQHVRFIGDPVAIVAGETENCVDKAIKLIKAEYEVLEPVLDFTTALDNP-ILVHPEDNRNLCAHDESSNGDVDKVLDDCDIIIDRTYHTKACQQSMMETFRTYCTIDT-YGRLNVISSTQIVFHCRRIISHALGISPSLIRVTKPRIGGGFGAKQTSV-SEIYPAFVTWMTKKPSKIIFSRYESLTASSPRHEMQMHVRLGATKDGIVKAIDLHTLSNTGAYGEHGPTTVGLSGHKSIPLYKAEAFRFTSDVVYTNIMSAGAYRGYGATQGLFAVESAVNELADMLHMDPFDIRFKNIVKE-GDVMPANQVNTSCALDRCLTRVKEMIKWDEKYPVRTKARYVGMGMAMQGSGIS------GVDVGSATLKLNDEGFFTMNIGAADMGTGCDTILSQIAAEILECDTDDITVFGADTDISPYDSGSYASSTTYVTGKAVEKCALELKSRIEKLGAKLLKCDVDDVTYENKLVRCDST-GDTVSLADISTASMGNDISLSVTYTHSSPI----------------SPPPYMVGAAEVEVDLLTGESKVIEYDACVDCGTPVNPNLARVQAEGGILQGIGMTMSENITYSDGKLYENSFLQYKIPSRMDIGHINVDFESSYEAAGPFGAKSVGEVVINTPLPAITDALSHAAEKRFYTLPITPEQIAMARIE----K
MNIVVCVKYVPDAQAERTFNASDNTTDRENVDGLLSELDEYAVEEALKIVEA-GEGEVTVLTVGPDQAADAIKKALQMGADKGVHVNDAA--IHGSDAVATSLVLAEAIKKGDVDLVITGMASTDGTMGVVPTMLAERLGLPAVTFASELTVDGGTATIRRDGDASTQTITATLPALVSVTDQINEPRYPSFKGIMAAKKKPVETWALSDLGVDAAAWTKVSSFDARPPRTQGEIVDGGSKLAAFLSERKFVMTT-----QMFGAPIRRKEDPRLVTGGGRYLDDLG-HDALAAAFVRSPHAHARIVDIDASDAIDVEGVVGIYVHEDLPGRV--TLHGRTGYALARDEVNHVGEPVAMVVATDRYVAEDACQRIRVTYEQLPVVVGIESARD-GERLVHDDV-GNVAAHMLQEVGDVDAALATAPHTLALELDIERSACMPMEGKGVYARWDRERGELRMYSSTQTSTGVRAAVAAKLDLPLAKVECIAPDVGGGFGVKIMHW-PEVLVPWAARLLDQPVKWAEDRREHFIGSAHERGQLQQVTVGFDDEGRVLGLDVKFWHDNGAYTPYGIIVPIITSTQLLGPYKPGAYRCEFWSLYTNTVLVTPYRGAGRPQGCFAMERTMDAIADALGLDRAEVRSRNFILP-SEMHGRPLRYDSGDFPASLAKLKQLVGWDDFADYRGRKVGLGIGCYVEGTGVGPY--------EGGHIQVETSGRVNVSTGLTSQGQGHETVFAQIVAEELGVRLEDVHVTTGDTRKMPYAVGTFASRAAVMSGSAIAIATRKVREKALRIAADALEVSPDDLEIVEGTVRVKGAPATSMSLGTVSVLSNGEEPGLEGKGFYSPTQ----------------ATFANGMHAAIVETDPVTAEIKILRYCVIHDCGTMINPMIVEGQVHGGVAQGVGGALYERMAYDEGQLLNASFMDFLMPYASEVPTVEADHLETPSPLNPLGIKGAGEAGCIPVSAVIASAIEDAEGFPIARMPISPNDLWELRRRHAPTS
MNILVCIKQVPDIE-KIKVDSAKKVMIMDGVPNIVNQFDTYALETAVRIKDADPATKVFVVTMGPAQTKDAMKSCLSVGADRAYMVTDDV--MNDSDTLATSYVLSAAAKAETFDLILCGKQAADGDTGHVGPQLAEYLNYPQITSASEITVDGGKVSARRPTDEGAEVVAAVLPAVVTMSQTAYEPRYASVKTKMAANRAEIPVLTAADLSLDAGSPSKVIKTFVPERKKGGLKILSAQKLTALLSDAGVIMPE-----TGIGVAVPRKEAADKVTGGARYTDDHISPGVLTARTVTSTCAHGTIVSLDVSAARELPGVRAVLTGGDTDV--LTGSVIEDRPPLARDKVRYYGEPVALVVADSDAVAARAVTLVQAAYAPLPVVNSPLEAVAPGAALVHEALGTNICDREKIRKGDIQKGFAESNVILRAAFDLPQTDHVAMETRAAQARIAA-DGSVYIHAATQGPFEVKKALSKLFALDEGKVIVQVPLVGGAFGGKAGTE-LEILAYLASKAVGRPVRIRNDREADMTSSPCGIGLHAEMRLGAMYDGTIKAAEMTFLVETGAYTDTGPRMTKAIAADCTGPYNIENLSVDSLCVYTNHPYVTSLRGFGHTAMTFCMERMLDKLAAKLRFDPAKLREKNALKP-GQTSPGQVKLSLGNLPACIEKVKYLIGWSNG----GKIIAKGLCCFWKTSTSP------PDAVSGALVSFNEDGTVNLNVGCVEIGPAMKTTAAQILSAALKMDVGRIHVNDVDTRYSPRHWKTVASMTAFMVGRAVLSAAEDVKRQLVGLGAAVMKCAPEDLEVGDGRVYRKSDPAVHHVFKDLVHGYQAVGGQLFGRGSYVMGDLNY-LDRETGKGK-SGPYWTVGAQAVEVAYDEREYTYRLLRAATVIDAGKILNPAMAAAVVRGGMCMGLGKASREHFQYGPGRVLDTSLRTYKVMHFAETPRYLVDFVETPNLDGPYGARGLGEHGVIGMPAALANALSLASGAELDELPLLPEKIWLKKTGGI--I
MNIVVCMKQVPDTT-EVKIDPVTGTLIREGIPSIINPDDKSGLEAALGLKDE-VGAKVTVLSMGPPQADVALREALAMGADEAVLLSDRA--FGGADTWATSTTLAAALTK-GFDLIICGRQAIDGDTAQVGPQIAEHLGLPQVSYVSELQLAGDSVVVKRIFEDGYQRIKVRMPCLLTTLKDMNTPRYMSVAGIYDAYKKHIQLWGLADIVVDQGSPTRVKKSFTKGTKSAGKVYEGARIIVEALREKYVIMRT---------DNAFRNDARAKVTGRATYADDVSFAGMLHAVPVYSDYVSAKDLKIDADEARAYPGCVRVITAADVPGSTTFGQIEKDYPIIVTDRIRSWGDVCAIVVADTREAAKAAAALVRITATAIKPVLTIDEALEPGAPVVPSW--SNIVTHHRLRHGDPEPLFAGCELIMEEDFTTQAIEHAYMEPEAAVCVPRA-DGVVEVYGSMQHPFSTRRFTAALLGEPLSNVEVYTISVGGGFGGKDDNAAVCARAALAARLTGRPVKMRYDREWSMRETYKRHPYRLHYKVGVSSEGKVLAVKTTMYADSGAYLSVTPWVTWRSTAQCFGPYSIDNIHADVYGVATNNIFTGAMRGFGAPQVNFAVEQLMDMAAHKLKIHPLGLRRINMVKQ-DSVTVTGQKLHTVSLEDVMNRVVHEIGYRKKYELCDELYGIGLAISYRGASLGAE----GMDFCGCIINGQYDGSILLEAGIHENGQGSESTMSIILADELGTDRKRIRYRRSSTSSIPDGGTTVATRGTIMGGSAVVVAAKQYKELLQKHLAERLRCKPEEVTFHDDKIWGLNF-EYSLTWEEAMRELFLQRITPYAFGTFQAPP-VS-WDDTNGQGD-AYFTYVYSCQAVELSVDKKTGKVKLLNIVAGHDIGKAINKAMLLGQMFGGVTQGMGMALMEEFVREGGKSPTLNFDKYMIPRTTDLPEMTGIIVENHDPNSLTGAKGIGEPAIELIAPAIANAVYNATGVRYKDMPIRPEDL----------A
MNILVCIKQVPDTT-EVKLDPKTGTLIRDGIPSIINPDDKAGIEEAIKIKEQ-IGATITVLTMGPPQAKNALKEALAMGVDRAILLTDRA--FAGADTLATSKTIAGAIKN-QHDLIIAGRQAIDGDTAQVGPQIANHLGIPSITYVEKMKVEGDSITVNRAFEDGYQVIKARMPVLITTLKEMNSPRYMKVSRIYDCMEDNIETWGLKDIEVNIGSPTKVKKSFTKGVKAKGTLHEAALLIVNSLKEKFILM-------KIVGKGIHKIDGMSIATGKPVYTDDLAAKDALVVKILRSPHAYAKIKNIDTSRALMVDGVECVLTYKDVPNNRLAGQSYPYDRLILEDTVRYVGDEVAIIAAIDEKTALKAMKMIKVEYEILKPIIDMEDAIDNE-MLVHDE-DRNIVSKHLYEKGNIEEELEKCDVVIEETYYTQAQAHAMMETYRAYNYLDH-TGRLVVVSSTQIPFHVRRHLSRALNIPSSKIRVIKPRIGGGFGGKQTAC-VEIFSAIVTLKTGKPAKIIYDRKETFNCSTSRHAMKLDVKIGATKEGIIKVIDIDALSDTGAYGEHASTTFGLVGEKTMPMYKLTASRFKGNVVYTNKMPAGALRGYGATQGCFAVESTINMLAHKLNMDPTEIRLKNIVKE-GETSFADKTLNSVDLVKCINKGKELIKWDEKYPSKGKVRSVGMGLTMQGSGIA------GIDTASVEIKLNDDGNYTLMVGSTDMGTGSDTILAQMACEILETTMDKINVISADTDVVPYDPGSYASSTTYVTGMAVVKASNILRDKIIDIGAKRLGIDKEYTEFDGEYVYSE---HNRISVFDIAVDFTPEKEQLVGYASHGSEV----------------SPPPFIAGFVETEMDLETGKYEVVDYVAVVDCGTVINKNLAKIQVEGGIVQGIGMAMFEEVRHTDGHMDTNTFMQYKIPARCDVGNVIVDFVETNEPTGPFGAKSVGEVVINTPLPAIQESVYNACGVRVNTLPITPEKIFMEMN-----K
MEILVCVKQVPDTA-EVKIDPVKHTVIRAGVPNIFNPFDQNALEAALQLKDN-QGAKVTLLSMGPPQAKDVLREGLAMGADEAYLLTDRK--VGGSDTLATGYCLAQAVKKAQFDIILCGKQAIDGDTAQVGPQIACELGIPQITYAAAIEVEAKCVKVKQQNEEGYIITEANFPVLITAVKELNEPRFPTIRGTMKAKRREIPELSADDVKADEGSPTKVRKIFTPPQRTQGLIIAAVDTLMEKLTAQKIIM-------REINRVVMKKDALQLMTGKPAYTEDLAPEGCLIVKALRSPHARAIVRHVDTKAALTVPGIECILTAEDVPKTRIAGQTYPYDRLILDRQIRYVGDPVALVAGRDAACVDKAMRMIKVEYDIQEPLLDFRQAVDNP-IVVHPEDDRNIIAQAEEDWGDVDTAFQKSDVVIDRIYHTKQVQQSMMETFRAYTYLDE-FGRLVIVSSTQVPFHVRRIVATALEIPKSKIRVVKPRIGGGFGAKQTVV-MECYPALITMRTGKRAYMAYTREEAMTVSSPRHEADVHVRLGASRDGIIQVISVESLWNGGAYGDHSPTTVTLSGHKSIPLYRFSAFRFRYTAVYTNTIAAGAYRGYGATQGIFALESAVNELADRLHMDPGALRLQNIVQQ-GERMPANETALSCNLGECLKRVQAMIGWEHVYPRHGKIRAAGLALAMQGSSIS------NVDVASATIKVNDDGFYTLSIGATDMGTGCDTILAQIAAECLNCSVDEIVTRGVDTDTSPYDSGSYASSTTYLTGMAVVKTCRSLIQKIKEKAALMLDCDPSNLEFTGDAVTDPVS-GRRVTRQDLGNAAMTNDIALEATETHYSPT----------------SPPPYMAAAAVVDVDLETGHIDLVDYAAVVDCGTVINPALARVQTEGGLVQGIGMTLMENVQFDSGRIQNNSFMQYRIPSRMDIGKIRVEFAPSYEPNGPFGAKSIGEIVINTPAPAIAEAVYQATGIRFTELPITAEKVYLDLKDK---K
MKILVCIKQVPDMESRFKVAESGTWYDTTDLAWRMNEYDEYAVEQAVRLCEQEKDSDLTVLSIGPDKVKETMKKALAMGCSRGVHIVDHE--AYSRQPYQKAAVIAEYARDKGFHIIFTGMQSQDQASAQVGILVAEMLGIPCVSTIVDFAYSDGKIEAKRELEGGMARVTTTTPAVISCQLGLNTPRYPTLPNIMKAKKKELLAVSFEEL----DPLQETIEMYIPEKKGGGMILELANRLITILQKTAVLM-------DFVGKEIPKIDGLGLVKGTPAYTSDLDGENALIVKILRSPHASARIRTIDTSEAEAIPGVECVLTHLNTPTTRLAGQSFPYDRRIVDNHMRYVGDEVAIVAAVDERTALAALKKIKVDYELLTPVLNLEEALDNP-VRVHPQQPRNIAASHYTEQGDVEGELAASEVVMEQTYTTQAQAHAMMETYRATTSFDV-NGRLQVMSSTQIPYHVRRHLSRVLGIPRSKIKVLKPRVGGGFGGKQTAS-VEIFPAIVTMKTGKPARLVYTRQETFTCTTSRHAMQLTVRLGADRDGTIRAIDIYCLSDTGAYGEHAPTVFWVVGQKTLPLYKAKACRYHGHALYTNKPPGGALRGYGATQGTFALESAINELAAKLDMDPTELRAKNLLGE-GETHPEPATLGSSSLHRCIEKGKALIGWDEKFPKVTKVRGYGMAVTMQGSGIA------KIDTASVLIKLNEDGFFTLSHSASDMGQGSDTILAQIGAEVLEIDMDQIVVASFDLDTLPYDPGAYASSGAYVTGNAARLAAEDMKAQMRCAVASLQGVSPDAVTY-GDGVFTIGS-EKTMTLSELAQTLCNGKDMLIAKGTFGGET----------------SPPPFIAGFAEVEVDLETGEAQVTDYVAVADCGTVLNKNLALIQVEGGVAMGIGLGLYEEVRYSGGRLSTNSFMEYKIPSRLDIHSIRVAFEESYEPTGPYGAKSIGEVVCNTPAPAISAAVANATGVQVRSLPITAEKVLLGMIKNNDPR
MNIAVLIKQVPDTWSERVLKDADWTLDRDAADAVIDEIDARGVEAALQLVEQ-HGGEVTVVTMGPDRATESLRKALAMGADKAVHVTDDG--LAGSDALQTSAALAAAIGT-SVDLVITGNESTDGRTGSVPSMLAERLGLPQVTSVRSLEIDGTTVRAERVRDGGYSEVTATLPALVSVTEKINEPRYPGFKGIMAAKKKPVTVLGIADLGLDANAATVVLDAAPRPPKQSGEKVTGGTQATEFLAAARLIMVG-----RYVGAPVRRVEDRRLVTGNGRYTDDIGVTGTLEAAFVRSPHAHARIRDIDVSGALDVDGVVAIYTYEDLSGAA--ALAGRTAYVLANGVVHHVGAAVAMVVAQNRYLAEDAVARIAVDYEILPAVVGLDAARA-AEHAVHEDV-DNVAAHLTQQVGDVDTAMAAAPHRLDFDLDISRSCSMPLEGKAVHARWDPDDGSLRVYSATQTATSVRAAIAAKLGLPLPKVEVIAPDVGGGFGVKIMHW-PEILVPMAAIRLQCPVKWTEDRREHFISSAHERGQQQHISVGFDDQGRILALDVTFWHDNGAYTPYGIICPIVTSTQLLGPYKPGAYRVDFHSMYTTTVIVTPYRGAGRPQGAFAMERTMDRIAQSLGLDRTAVRAANFIQP-DEFQGRPLIYDSGDYPAQLEMIKRLVDWDGFADRQGHLLGIGIGCYVEGTGPGPY--------EGAHVQVLTDGSVEVAIGLTSQGQGHQTVFAQIVADELGVPFEQVRVTTGDTRRFGYAVGTFASRAAVMSGSAVALAARSVRAKALRVAADALEASEDDLEIVDGVVAVRGNPTACIGLGQVAVLSNGEAPGLESRDYFSPPR----------------CTFASGMHAAIVEIDPETSEISIEKYCVVHDCGTLINPMIVRGQVHGGVAQGIAGALYETLDYDEGQLRNASFMDFLMPYVTELPRLELDHQQTPSPLNPLGIKGAGEAGVIPVSAVLAAAVEDATGIRIESMPLSPSRLFHLRQDRSPAQ
MNIIVCLKQVPDTN-EVKIDPVRGTLIREGVPSIINPDDRNALEEALRLKDENKDIKVIVLSMGPPQADVALREALAMGADEAVLLSDRA--FAGSDTWATSTALATGIKNKDYDIILCGRQAIDGDTAQVGPQIAEHLNLPQITYVEELKIEDNKIIAKRALEDGYFVIESKMPVLLTAIKELNEPRYPSIKGIYDAHGDKVRVLSAKDIEADFGSPTQVNKSFTPPGRGVGEILETARELIVKLKEKHLIMNN----PPRIGVSTIRKEAWDKVTGAAKYNGDILSPNELHGRVLPSPYAHAIIKSIDTEEALKSKGVQAIITGEYTPI--LVGSIINDRPPIAKDKIRYFGEPVAIVVANSEQEAMKALKLIKIEYEPLPIVNSVFDAIKQDAPLIHENLGTNIADHVKIRKGNMNIGWKESDIVLEGEFSLPQSDHLAMETRNSKVQILP-NKDIVVYTSTQSPFAVKEEISTQYKNSEGNIIVRTPLVGGAFGGKAGVH-MEFLAYLASSAVGKMVKMASPREEDISTWPSNIGVNAKLKIGATSNGVIKALECTYYVDCGAYTGTGPRMSKSIAINCSGPYNIENIHCDSYSIYTNHCYVTSYRGFGHVELTFAIERMIDKLALALCIDPLAIRLKNAITE-GNTSPTQAKINTGNLTSCLYKLKEVINWKEG----GTIKAKGISCFWKSADSP------TNATSGAVITLNADGSLNLNIGATEIGPGMKTTLAQILAEKMKMNIDEIYVFDVDTRISPKHWKTVASMTTFMVGNAIINAADDLIKQLKELGGIVLKSPPDNLDIGEQKVYSKDDPTKFIGFKDLVHGYKSIYGQMIGRGNYIMKHLTK-LDKVTGEGK-PSVSWTVGAQAVEIEYNPKNYSYRLLKAATVIDLGKAINPKAAKGVIMGGMSMGIGLATREEFLYNKAILENTSLRTYKLLRFGENPQYTVDFIETPDIDAPFGMRGIAEHGILGIPSAFANALSLAAEADFDNLPISPELIWKTKTGGKDSL
MKILVCAKQVPDTT-EVKIDPVKGTLIREGVPSILNPDDANAIEEALRIKDRYPDTKITVVSMGPPSAELVLYECMGMGADDAYLITDRA--FGGSDTWATSNVIAEAIKYGEFDIIFAGRQAIDGDTAQVGPQIAEKLGIPQITYVQKVEVEGSKLVVERALENGYEILEATTPILLTAIKELNEPRLMNMRAIHKGFEAGIKQITNAELKIEPASPTNVKKTFTPELIVKGTRIDAAKELVRQLKLNHIIM-------RHISKPIRKKDAMSLVTGKPVYTQDLAPRDALVVKLLRSPHAHALITEIDTEKASAVNGIECVLTYRDVAGERLAGQTYPYDRLILDQRLRFVGDPVAIVAGATAAAVDEALKLISVKYEVLEHILDLRKAKDNP-ILIHPEEDRNLCASASDQHGDIDAVLAGCDYVVEQTYHTKANNQTMMETFRTFTYKDA-FGRLTCVSSTQIPFHVRRILSNALGIPKSQIRVIKPRIGGGFGAKQTAV-SEIYPAIVTMKTGKPALIVYSRQESHIAGSPRHEMEMTVKVGATKDGIIRGIDLHTLSNTGAYGEHGPTTVGLSGHKSIPLYKTDAFRFSFDVVYTNVMSAGAYRGYGAPQGIFAVESAVNELAVKMNMDPVKLRELNMVKE-GQKMYAGEQLNSCALDRCMARAKEMIGWDEKYPAKGKVRSVGVAMAMQGSGIS------KVDTAAVSLKVNDDGFYTMGIGASDMGTGCDTILAQIAADCLDCSVDDIVVHGVDTDSSPYDKGSYASSTAYVTGMATVKTCEVLVGKIKKAGASKLKCDADKVDFDGTKVYNVET-NESVSLRDIGNSEMGNRNSLYATESFSSQT----------------SPPPFMVGMAEVEIDKETGKVDLIDYVGVVDCGTVINSNITRIQTEGGIAQGIGMALYEDIIYSEGQLYNNSFMQYKIPTRLDVGTIRVDFESSYEPTGPFGAKSIGEVVINTPSPAIAGAILNGVGVSIRELPITAEKVYNAMQEL---K
MNILVCIKQVPDTT-EIKIDPVKNTLIREGVPSIVNPFDGYALEAAARIKDNDPDTKIVVLSMGPAQAKNALKECLAIAADQAYLLTDRA--FGGSDTLATSYILSQAIRHENFDLIFCGKQAIDGDTAQVGPEIAEHLGLPQITYGLEASVENGKVIVKKEAEEGVQVITASMPCLVTYTKPSWDPRYPTLKRKMAANRAQIPDITASDLEINLGSPTKVKATFVPPRKSGGVVIASAMKLFSLMNDNGLIM-------REVGKGIQKKDAMALVTGKPVYMDDLAPKDCLIVKLLRSPHANAIVEEVNKDKALKVPGIEAIYTWEDVPKKRQAGQTYPYDRLILDRHVRFVGDPVAIVAGEDEACVDKALRFLKVNYQVLPAVLDYHKALDNE-NLVHPEDDRNLCAHMEEGNTEMDEIFNDCDVYLEETYHVPAVNQAMMETFRTTCYIDT-YGRLNVFSSTQIVFHVRRIISHALGIPKSKIRAMKPRIGGGFGAKQTVV-SEVYPAFVTWVTKKPSKMIYSRYESQIAGSPRHEMEVKIRLGAMNDGKIRALEVYNLSNTGAYGDHGPTTAGLTGHKTMPLYNMERFRHSFDVVYTNQLAAGAYRGYGATQGVFGVESIVNELAVKLNMDPVELRLKNVVKQ-GMTMMADEVANSCRLDECLIRASEMIGWKDKYPCTGKVRSVGIAMAMQGSCIS------YVDVGSATVTLNEDGSYRLAIAAADMGTGCDTILAQMAAECLGVTTDEIFVSGADTDTSPYDSGSYASSTTYVTGQAVVKACTELEKRIKEVATRMLECSLDELDFDGRMAKNLVT-GQTVTLEEIGYKSQFNDLALQVTESHTSPV----------------SPPPYMAGAVEIELDKETGEVEILDYVAVVDCGTVINSNLAKVQTEGGIGQGIGMALYENIQYTEGRLMNNSLMQYKIPTRKDLKSIRVEFKPSFEPTGPFGAKSIGEIVINTPAPALAHAIYNATGNWYRSLPITSEKIAMGK------E
MNIVVCVKYVPDAQGDRAFEA-DHTTDREGVDGILSELDEYAVEEALKIVEE-GEGEVTVLTMGPDDAATAIKKSLQMGAHKGVHVLDDA--IAGSDSVATSLILAEAITKGDVDLVLTGLASTDGVMSVVPAMLAERLGMPQVTFASELTVGDGSVTIRRDNESFSETVEASLPAVVSVTDQINEPRYPSFKGIMAAKKKPVETWGLDDLDIDVAAWTMVTDTKARPPREAGQVVQGGEALAQFLADRKLAMPVPTRGTSILGTEVRRVEDPDLLRGRGTFVGDADLPEVLHADFVRSPTPHALVHGIDTAAAAQAPGVVGVFTAAELGDDP--QIDDVARTALATDRVRYVGDPVALVVATGRAAAVDAGDLVDVDEEELPAVVDMEQALADDAPRQFPGL-TNVVLAVKD-PEGEPDVLAGAHRVARLRMENNRMATSPIEGHGILVRPVVTVTGLDVTLATQHPHLAQRLLVRWSGLPADAVRVRAPHVGGAFGGKAGII-PHAAVVRAACLLRRPVRWVETRSETMLS-MSSRGQVQYVEVGLDEEGLITGMRARMVGDCGAYAGFGGSFAGSTRTMSEGAYRIPRLRYDAVSVLTNTAPTGAFRGAGRPEAAAMLERVMDHAARTAGLEPEEFRRRNFLAG-QDFTKFGASYDTGDYAATLQAALDAAGVEDLRAEQGAQLGIGIASYVEITGFGGS--------EYAGIRVAEDGSVLVMAGTSAHGQGHATAFSMLVADALGLPLERVEYVQSDTVRVRTGGGTGGARSLQLGGSAVLEAAQELREQALRLAADLLETAEADVELADGRFEVKGVPGASVTWEEVARRAH-EGEGLRVDHDFSQDG----------------STFPFGTHVSVVEVDVETGAVRLLRHVAVDDCGTVVNPLLVRGQQHGGCAQGISQALWEEFCYDEGNPVTASLADYTLPTAGDLVQLETSLTTTPTDRNPLGAKGIGEAATVGSTPAVQNAVVDAVGVRHVDLPCTPERVLTAIQEAAVEV
MNIIVCVKQVPDTN-EVKIDPEKGTLIREGVPSILNPDDQSALEEALRIKDENTDTKVTVLTMGPPQAEEVLIEAISMGADEGVLLCDKA--FAGADTWATSNTLAKAIENGDYDLVFCGRQAIDGDTAQVGPQIAERLGLPQVTYVKEFDIKDDKVTVKRSLEDGYETIEVEKPALFTAIEELNKPRYPYIDKIFDAYEKKIKVWSNDELQIEKGSPTQVKRTFTPDKKKEGEMIEQAKTLLVKLKSRNVIM-------QIIGSSYPTHDAKGKATGQTAYAGDMQLAGMLHAAVLFSPIPHGYVKSIDDSKALALPGVVKVLHCFNTTQKETFGQPVPDQERVFNNHVRFVGDRVAAVIAETEEIARKAVELIEVTYEELPYSLSPEQTLNGSIDNIHKD--GAVYGDLHKEVGD-ESKVDPSAIEITTSNKLDRLNHLTMETHSCVANYDHGLDELTIWSPNQSVHGLRTVVGDLFEIPYHKIRVIKTTMGGSFGAKQEWV-LEPVAACCALSVGKPVKLVYNRAESMVSVYGRGAVESKITSKITKDGKLQSFTTDITLDAGAYLGNSYVYINTMLGKFFRCYKYPYVDFTARTTCTNTPVSGGFRGWSGPEATLMIEHNLNVAAKRLNIDPVELRLKNVALP-GDKDIYDRDLGEIRLKESLELGREKFNWELRKKEVRYKRGIGVACGGHVNGFTPK----RGEFATVDMRMTEDGSIQANVTLHDHGCGTVTTFQMIVAEELGIPLDMVSVKEGDTFVSPYDYGCYSSRTVYVLGRAAQECAKEIKRVLGKNIAELHNIPLEDIEVVNGYVRSKKDEEINYTYAEASVKSLELGKEVVATYQHKDDT----------------NPSVTAAHFALVEVDTYTGMTKTLDYLAVHDIGKALNREMCIAQIEGSVTMGMGAAISEHLTVSEGQ-STNSMKDYHVVNCYDAPNVRVELIEDGGTDGPYGAKSIGEIAHIPVTATIVGAINDALSTEICEIPINPDKIAKLMSGR---A
MKIAVCIKQVPTREWQPRIRDDKRWIRGEDVAYEMNEPDAYALEEALRLREQ-HGGEVVVCSAGPARVQQVLREALARGADRALHVEDES--LAVSDAFVSAGALAAAMAVEQFDLVLTGLQSDDQGHAQTGVVLAERLGIPHSTIIMEVQVQPSGVRVKRELEGGWQWISLPLPALLTIQSGINQLRYATLKGIMAAKKKEIRRVPLAA-GL--QPAQEIVSLALPSRAKQTQIIEAARELVRRLREARALMADPVADRALLGKPIRRIDGPDKSQGKAKYTYDIVRPGMLYGRLLSSPHPYAVVKSIDVTPALKVPGVKAAIALKDPAG--------------PTAKIWYQGEEVAAVAATTEEAAEDAVRAIKVEYEILPALATVEQSMSANAPVNFP---GNVSAELRPDKADVEAALKASAHIVEGTYSTQVQTHTSLETHGGICEWNG--EKLTAWVSTQAVHATRDGLSRALQMQQSDVHVITDYMGGGFGSKLGPD-VVVIAAKLAKEAGAPVKLMLTRKEEHLITGNRPSAYAKVKAGVDAQGKLTAFDAETWGTGGAGQGAGFNIP-------YPVYAFGVLRQRHKDVFINAGPQRAMRAPGHPQACFITEVVVDELADRLRMDPLELRMRNLPPA-GPD---GQDLPTQQWRKYFPMAADKIGWSRRHATAPIKRGMGCAANRWAGG--------GSNRTRAACEILPDGGVVMRIGTQDIGTGTRTLVAMITAETMGLPLTAVKAAIGDSEY-PWAPGSGGSTTVGSISPTVRIAAENARDALFAKVAPSLRVEPAALVAKDGRVQVKDNPAKGMTWKEACRLLG---QPISADGAWQQGLS---------------SSGTSGVQFADVEVDIETGITRVKRVVCVQDCGMIVDRITAESQVYGGIIMGIGFALFEHRILDRAKMVNPNMEFYLLPGMSDIPEIDITLIDQPE----RGPVGLGEPPTISTAAAIANAIANATGARVRSLPLTPAAVLAALHEERGTR
MRIIVCIKQVPDTT-EVRIDPRTGTLIRTGVPSIINPEDCHALEAALAIKDQ-HGAEVIVLSMGPPQAEEALLKALAMGADRAILLTDRA--FAGADTAATSYTLAQAIKQGSYDLVLTGRQAIDGDTAQVGPQLAELLDIPQVTYVQKIELSDGTCRLQRALERGYEIVETRLPALFTVIKELNTPRYPSIRGIVRACRQGITVWTAKDVPVDPGSPTQVRRTFVPEHKRNCLILEITVTLINHLKERRLLMTC----QSLIGAGIPRIDGVEKVTGEALYVHDLKIQGMLYAKLKTSPYAHARIKRIDTSRARALPGVKAVLTGQDVPY--KLGLYMIDRPVLAVGKVRYFGEPVAAVAAVDLDTAQEAVDLIEVEYEPLPAVLDVEEAIKEDAPLVHEDLGTNIANHFKVRKGDVEAGFAKSDLIVENKFYQPQVFHVPLETHVTIAKWSA-GDRIKVWTSAQSPFAVRDLMSVALGIPRSQIEVIVPYVGGGFGGKAGIH-LEALVACLSKAAGRPVKLTATREEECSTLPCRQGLVARIKTGVTKDGRIIAEEIEYLWDAGAYADYGVNIGRAAGYSGVGPYEVENVKIDSYTIYTNHVFGTAYRGFGHAEFLWAIERQRDLIAKELGMDPVEFRMKNLLKP-GSVTITGEKINTGRVDKCLAIVAEKIGWPLVKSEEGKYRGIGVAVLHKAPAMP------PWTASSAIVKMNEDGSVHVLVGGIDYGQGTYTTLAQIVAERLHLPLEKVRMVETNTETAPYDWQTVASRLTFMAGNALIRACDDLLAQMRSLAASILRCSEDELEFGQEEIFLRHHPDKRLSYRQLAIGYTAVGGPLIGRGKYIAQGLTF-LDPETGQGL-PALDWTYGAHAVEIEVDTNTGDIEVLKVVSAFDVGKVLNETLVRGQVIGGIVQGLGTAFSEHLIYDEGRLLTRNLVDYKIPTVKDLPKMEVYFVETPQLDGPYGARGVAEHPMISVAPAVANALANAIGLEMLEGPLTAEKVYLAWQEK-CKQ
MKILVCISNVPDTTSKINFTDGDTKFDTNGVQFVINPNDEFGLTRAMWFKEK-QGATVHIATVGGPSVEPTMRKALAIGADEAFRINAEP-----TDGFYVAQQLAEVVKNGGYDLVIGGRESIDYNGGMVPGILASLSNMNFINSCINLEIDGNNVTAVREIDGGKEKLSSSLPLVVGGQKGLVEERIPNMRGIMMARKKPLSVLEPVDG----LKATEDKKFDKPAAKGQVKLADSVDQLIDLLHEAKVIMFKTSPEVGGMGHSVKRKEDARFLHGKGKFTDDVKLPGMLHMVIVRSPYAYAKILSINKEKALAIDGVLAVITGEDLAQYN--TLLSDSQMVLPTDTVMHQSQEVCAVIATDRYIAVDGAEAVDVQYEPMKALVDPYKALDKDAPLLRPDKEDNHIYHWERERAKTDAAIAAADVVVKERIYLPRIHVASIETCGVVASYDKDTEKMLIYLTSQAPHAIRTILALVVGLSEEKIRIIAPDIGGGFGGKVPVY-PYVIAIAASFLIGKPVKWIEDRSENLV-NGFARDYHMDCELAATKDGKIQAFKVSTLADHGYTDSSAPSKYTGMFSICTGSYDYEHAFAELDAVYTNKAPGGAYRCSFRTEAVHAIERMVDKLAAEIGKDPAQLRFENFIKK-EQFSPLGWSYDSGDYKQTLEKAMDMIGYADYKKEQGKLMGIGICTFTEVVGAGPSKD--IKMFDSAEIRVHPTGKALARFGTKSQGQGHETTYAQILAEELGIPYTDIEIDEGDTDTAPYGLGTYASRSTPTAGAAAAIAARKLRDKGKKIAAHLLEVSEEDIEWEVGKYFVKGAPEKSKTIQDVAFAAYGMEPGFEATHYYDPPN----------------LTFPNGAYICVVEVEEETGAIDVKRFVAIDDCGNIINPMIVEGQIHGGLTQGIAPAMYEGIVYDDGNVLNGTLMDYLVPTAVESPHWETGHTITPSPHHPLGAKGVAESPTVGAPPAIANAIIDALGIKHLDIPITPDKVWDAIQVAK-KA
MRIIVTVKHVPDATGDRHFAD-DLTVDRDDVDGLLSELDEYAVEQALQISENSDDVEITVLTVGPEDAKDALRKALSMGADKAIHVEDDD--LHGTDAIGTSLVLAKAIEK-GYDLVVSGMASTDGTAGIVPALLAERLGVPQVTLLSEVTVEDGVVKGRRDGDTASEQLEASLPAVVSVTDQSGEARYPSFKGIMAAKKKPVQAWDLSDLDLEAGAYSVVDSAAERPARTAGTIVEGGKQLAEFLASQKFVMSNPEPLPHGLGVSLPAAEARAKTEGTFPYAADLWAEGLLWAAVLRSPHPHARIVSIDTSHAREMPGVRAVITHEDVPGSALHGRGRADRPVFASEVVRHHGEPIAAVAADHPDTARMAAAAVIVEYEVLDPVTDPEQAFE--AEPLHPD--GNLIRHIPLRHGDPD---AVAEVVVEGLYRIGRQDPAPIGAEAGLAVPRP-DGGVELYVASTDPHTDRDTAAACYGLEPERVKVVVTGVPGATADREDQG-FQLPLGLLALRTGCPVKITATREESFLGHAHRHPTLLRYRHHADADGRLVKVEAQILLDAGAYADTSGESLAAAVSFACGPYVVPNAFIEGWAVRTNNPPSGHVRGEGAMQVCAAYEAQMDKLAKKLALDPAELRLQNAMAT-GDVLPTGQTVCPAPVAELLQAVRDYPLPAPKDTPEAVRRGVGYGLGMVHMLGAEG----ADEVSTATVKVH-DGVATVLCAAVETGQGFTTLARQIVQETLGI--DEVHVAPVDTD-QPPAGPSCRGRHTWVSGGAVERAAKMVRTQLLQPLAHKFGMSTELLQITDGKITSYDG-VLSTTVTEAM-----DGKELWATAQCRPHPTEP-LDE-AGQGD-AFVGLAFCAIRAVVDVDIELGSVRVVELALAQDVGRILNPAQLTARIEAGVTQGVGAALTENLRTARGLVRHPDLTGYALPTSLDAPDIIVKLVEERDVVAPFGAKAASAVPVVTSPAAVASAVRAATGRPVNRLPIRPQAAVV------TTS
MNIVVCIKQVPDTT-EVKLDPKTNTLIREGVPSIINPDDKSGIEAALQLKEK-VGGKVTLVSMGPPQAEVALREGLAMGADEAILITDRA--FGGSDTWATSSTIAGALKK-DYDVIITGRQAIDGDTAQVGPQIAEHLGIPQVSYAEEINVEENKIVVKRQFEDRYHIVEVNTPCLLTALTELSEPRYMTVGGAFDAYEKEVKIWTLEEITVNSGSPTRVKKSFTKQAKGAGKILEAVKAIVDTLKEKHIIMSK----NNINVCSYPRHESIRKVTGKPEYTDDLYFPNLVYGKILRSPYANAKVKSINIEKAQKIPGVLAIITAEDIPDKLCSGNPPLKDERILTNRPLYVGDRIAAVAALNEELCQKALDNIEIEYEIFKPIFKIRDAILENAEIIQPHLSTNIVKTMEVNTGDIDIGFKESDYIFEGDFFTPQIQVTAMEPTGCVCDYNN-ENKLTIWSTSQTPFQERRILSYLLEMQESDIRIVKPLMGGGFGARQQLH-NQHVGALLSKIIRRPVKIINSREEEMISTVARHEVQCKIKFGVMKTGKINAYHVKAYFNTGPYTTHGPTVVAAASKKV--QYNISNYRFDGYCVLTNSPVSGAVRGYGNPQISFGREIMLDRISRKLGFDPIEFRMLNHIKT-GEKFPGTDPILSCEIDDCVSGALKIKKMIDSSETQDIVESWGIAFGCHTSGPSS-----KEGMSSSAIIANDDGSVNLLVGSADIGQGSETTLSQVVAMTLGIEIKDIRIQAADTLTTPYDTGTFGSSQMFVCGNAVKRSAEDLIVKIKNGLKNKFEVATKDIVFDNGIFFINSPNGRERDFKNAIKEITKKGNVIIASSSYSAEA----------------APPPFSVCFAKVEIDKRTNEIKVKHFIQAVDVGTPINPVIVEGQVEGGIQMGIGYALMEKIEIDNRKPISTDLLHYKGPLAVDMPNTYVYIANSYEPKGPHGAKSVGELSTVAVAPAIANAISNATGIEIDHLPLSKKFTISGTRMTQRKY
MNIVVLVKQVPDTWSERKLTDGDHTLDREAADAILDEINERALTEALRLKQE-LGGEITAVCMGPERSTDAIRKALSMEADKAVHLSDEA--LRGSCAVQTAKALAKVIGTDSVDLIIAGNEATDGRTGAIPAMLAELLGLAQLTHASKVTVDGGTVTIERETDEGRATVQAALPAVVSVTEKICEPKYPSFKGIMAAKKKPIAKLTLADAGIDASARSRVLEAAPKPPRSGGERVDGGVKIAEYLIAQKLVMTTTTPITGGVGESPLRPDGALKVRGEFAYSSDLWADHMLWGVTLRTPHPYARIRSIDVGPALALPGVYAALTHEDVPGQNAYGLEHIDQPVLAVDVVRYQGEAVAIVAADHPETARRAAAAILVDYEVLDPVDDAETAIFGEGPKLHEG--GNLVRYVPILFG---DQDATAEVVVSGTYEVGMQDQAFLGPESGMAVPAE-DGGVDLYVATQWLHVDQQQIAPALNLPQDKVRITLAGVGGAFGAREDLS-MQVHACMLALHTNKPVKMVYTREESFFGHVHRHPAVMHYEHGADRDGKLVYVKAKMFLDGGAYASSTGAVVANAATLGVGPYNVPNVKIEAWGAYTNNPPCGAMRGFGAVQACFAYESQMDKLAEAIGVDPVEIRLRNAMSE-GSIMPTGQLVSAAPVRELMERVRDKPMPPARTSEVGVVRGVGYGIGIKNICFSEG----FDDYSTARVRLEVEPVAMVHTAAVEVGQGLVTLQAQIARTELGV--QRVTIQPADTS-VGSAGSTSASRQSYVTGGAVQSACAAVRAEVFDLARERFGV--SDLALEGGKVVSASR-GVLADLSEVL-----GDRAVEHTREYRHRPSFP-IDPLTGQGN-AHVQYGFAAHRAVVDVDVELGLVRVVELACAQDVGKAMNPDAVIGQIQGGSAQGLGLAVMEEIQLSGAKIRNPSFTDYLIPTILDMPPMTIDVLELADPNAPYGLRGVGEPPTISSTPAIVAAIRDATKLALNRIPVRPEHIT--------GT
M---VCIKQVPSTEAKVQMDPVKGTLIREGVESVVNPFDEYAIEEGVRLKER-YGGEVIAVSMGPPQAKDALRQALAMGADKAALLSDRA--FAGSDTLATAYTLSLAIKKGEIDLVICGKQATDGDTAQVGPGLAQRLGFRQLTYVCKVNLEGKKIVVERLLDEGVQVAETTLPALMTVVKDINQPRLPNVISIRRAARTEIPIWGPQDLNGDQGSPTQVVRIFTPPPRAGGQILEVVSKLLDALSSQQVIMKGQRMKRLHVGKPAPRVDAIDKVTGKACYVADISLPQMLHAKVKRAGIPHGRIRSIETSKAEAMPGVKKIVTGKDCEM--LFGTCLWDQPPLAVDKVRHAGEAVAVVLAETENQAAAAVEMINVEYEELPFIIDPIKAADPDAPLIHEKNGTNIFHHYKLRKGDLEAGLSESEVTVEEEFEFPISSHAALEPHGAVCRFSY-DGEIEIWASNQAPFVLRDVLSDMFNIPASKVRVHIPYLGGGFGGKSDVS-IEPMVAYAASFVGYAVKLVLTRKEVFTSSLVGRGMKGRMQLGAKKDGTLTVLKAQMYFADGAYGDTSWPVDTVAGHNCTGPYEFPNVAVDVYGVYTNTPPVGAYRGYGHPEGQFMSSRLIDMLARKLDMPVEDIMKKNFFSE-GRKNALGQVISHGDLAGCLDEVQKAIEET------RYLYGRGLAAMMKSPKMA------TNAASSCSIQINVDGCAHVNLAGIEMGQGVLTVFAQMAAEVLQIPLEKVKIYEVDTQFSPWEWQTVASMQTYRGGRAIQDAGWKIIELARENASRVWNCEPDLVEYREGECIHPNT-GDRISLGALARGYMTVGSPLIATGWYRVPGLVE-PDPETGMGN-AAGSWTFGCQACTLRVDRKTGEIKILHFASAFDVGKAVNPSMARGQVVGGVVQGLGATLMEKILFNEGSIKNSNFPAYQIPRLEHVPKQTVVFLETPNEEGPWSAKPMAEHPIVAVAPVVLNALYDATGVEFTALPVTKDKIQEVLRKKE--L
MNIVVCVKYVPDAQGARTFTE-DNTTDRENVDGLLSELDEYAVEEALKLVEA-GEGEVTVLTVGPAGAAEAIKKALQMGADKGVHVLDDA--IAGSDAPATSLVLAEAIKKGTPDVVLTGLASTDGTMSVVPAMLAERLGLPQVTQVSQLEVSGTGVTGRRDSDSASETIEATLPALIGVTDQINEPRYPSFKGIMAAKKKPVETWSLADLGVDASAWTTVDSFAQRPPREQGEIVDGGVKLAEFLSAKKFVMTVAEAVDREIGKERRRKEDQRLITGRTRWTDNLVLPGMLHLAMVRSPFAHATITSIDTSAAAEAPNVVAVLSGKDFGE-E--DQKTPNHSPMPADRVAFAGEIVAVVVARSAAEARDAAELVDVEYDELPAALDLKDAAADT-TLAHPDL-TNKSALWVFTGGDVEEAITKARTVIEREFRQQRLIPAFMEPRSVVVD--PTGEQLTMWSATQIPHILRFALAATTGVPESKIRVIAPDVGGGFGGKLQAT-PEWITWAIARRLGKPIKYTETRSESLISAHHGRDQWQKLTLSATKDGTVTGLKVELLADLGAYVALVGGVPVLGAFMFNAIYKFPAYHFACQTVLTNKTWTDAYRGAGRPEATFGIERMMDELAAELGVDPLEVRDKNWIKH-EEFTVAGLEYDSGNYEAATAKATEMFGYDDLRAEQGDQLGIGVSTFTEMCGLAPSRVYGAGGWEYASVRMLATGKVEVTTGASAHGQGHETAFSQIVADRLGVAFEDVEILHGDTAVAHKGLDTYGSRSLAVGGEALVRAADKVIEKAKPVAAHLLEASVDDIEFDQGRFSVRGT-DQGLAIGEVAGAVFGMEPSLDSDATFDPTN----------------FSFPHGTHLCAMEIDTETGALKMRKYVCVDDIGNIINPLIVAGQIHGGLVQGIAQALWEEAVYDDGTLVSGSFVDYLLPTAADTISFDIDHTVSPATSVTLGVKGVGEAGTIASTPAVVNAVVDALGVSDIQMPCTPERVWKAIQNGGAGA
MRIIVCIKQVPDTT-EVRIDPRTGTLIRTGVPSIINPEDLHALEAALAIKDQ-QGAEVIALSMGPPQAQDALLEALAMGVDRAILLSDRN--FAGADTAATSYTLARAIKKGSFDLVLTGRQAIDGDTAQVGPQLAELLDIPQVTYVQQLSLADGTCRLQRALENGYEVVETRLPALFTVVKELNTPRYPSIRGIVRACRQGVTAWTSADIAAVTGSPTRVRRTFIPEHKKSCTILESCRTLLQHLKERRILM------FQVIGKVLPRKDGIAKVCGQEVYASDIVVPNMMYGVTLRSPYPHAEILSIDTSAAEAMGAI--CVTPDEVPDVIERTVSIYRDRRVLPRRARHVGEAIIAVAAETEELAFRAMRAIKVDYKVLPPVLDLDKAMEPGAAALYDEIYNNIACERIITVGDPEAGFAKADHIVEREYELPRVYHHQMETKTAVCRPEP-NGGITVWATTQTIHNVRQLLGHIFNIPLSKVNVKKLAIGGSFGSSIQMN-SIPICVALALKAKRPVKMVSSREDDIYD-HAKFPARIRLKVGVKKDGTIVAADMRVLVDIGAHQINAYPLLGCMAGWYASLYKWGDFHYEGRAIYTNKVPACAMQGYGNPQVNFAVESHMDIIAEECGFDPVEFRLKNYVGI-GDEGPTKSIIKSCGVEEMLRKGAELIGWSNRRPPQRYRRGIGMARGFHTSGTGGPKPGEVIDYSSATIKINEDGTVDVLTPVMDLGGGTGEAAVKVAAEVLKVPYERVELSQVDTKTTGYDVCTHATRGVYCGCGAVYHVAQQVKGKLLEFAAKILEENPGNLELADATIHVKGFPQKQITIGEVAKLAQYSWGTIAATDSLRQKN----------------CPPCFVAHFIEVEVDTWTGIVKIPRAILLSDTGTPINPDMVAGQLIGSLSRGMGYALYEETEYDEGKLKCNGFLDNKIPTSCEMPYIQVYFAHTYEPTGPFGAKGIGEAALNSVASAIANAIYNAIGIRFYRTPITPERILQALEGGGVGN
MKILVTVKQVPDTSGKVAVNP-DGTLDRASMQTIINPDDLNAVEAALSLKDQ-LGCKVVAFTMGPPPAEGMLRELMAMGVDEGVLITARE--FGGSDTYATSQIIAAGIDTGEDDIILAGRQAIDGDTAQVGPQIAEKLHLPQVTYAGEITKDGNTLTVKRMLEDGYMTVKVKTPCMITCIKELNQPRYLSVGGAFEAYSKPLRTMTYETLLIDKGSPTNILTSFTPPQKGAGMMLETTDKLAGILAAKHIIM-------NYIGKDYKRVDGEGKVKGTAKYVDDYCFDNMLYIAVVRSTISYGRIISIDTSEAVKNEDIY-IFTAKDFPGDNSYGFPICDNQILSKGEVRYIGDAVAVVCAESKALAEESARLVKVEYEKYEPVFDVDKGGKSFNKLVIKK--------------NIDMKISEDDVTLEMELSTKHQEHMYIEPEGAVAFYNG--DILNVYAPMQSPLSARDYVAKVLALDTQKIRIIQTAVGGAFGGKDDVV-YEAFAALGTYKTGRPCKYTASREESIISSYKRHPMKTQISLTANKDGIFKGIKVRTKMDGGAYASVSTFVQYRNTTHSAGPYVYDFVDVENQVYYTNNVYCGAFRGFGGLQACYFYDTVIDELAYRLDMDPIDLRLKNIWRR-GETTSTNQMVWEPSIEAVLNRVREVSKWDRTIREFYFKKGIGVSLGYHGISLGAE----EDFAQSEVIYMQDKRKLLVTCGISELGQGSRTVFSQIASEVLGIDSNYIEVNNYDTEKILNSGPTVASRGTTVGGKAVQTACENFIDFLRKELCIYEGICECNTDFKDGYLYLNGE-RRAIDFCRLL----SQKRDVKAYGRFDMPS-ID-WSEHTGLGI-PYVAYHYGAHVSCITVDVITGQVSVDKYFAVHDIGKVINPKALEGQINGGIATGIGYALMEDLEIHEGIIENSNFDGYIIPTSEDMPEIYSEAYESNEPLGPFGAKGTGEPVLTPVPAAIGNAIRFATGKRITSLPFSLEKIVLGKELSKCKA
MDIIVCVKQVPDTAAELRIDEGGRRVETGGLVFDINETDNYAIEEALLLRER-HGGTVTALTVGPDGAQAVLRKCLAKGADRAILLRDEA--FEGSDAFAIAKIIRSAMKDARFDLVLTGATASDDGHMAVGVMLAEMLGVPHASMVNRIEVRAGAVRVNRELEGGLEVVDVRLPAVLTIQTGINEPRYVSIMGIRRARSKPLEVLGLDGLDLSEGSWIKVTRMYAPPAEKEVVILEVAERLAEALR-RGVLMTQ-QKTFRLLGKKTIRKDGIAKVTGQEKFASDIAFPYMLHARVLKSPHPHAKVSFIDVSEAEKMGAT--VITFREIPDVRPRLVSTYKDWQVLTNKPLFFGEPIAAVAAESEEEAQRAIEAIKVNFEVLEPSFDAIESMTPGKPLLHETIINNIACQLEIAEGDVEKGFAESDLILEREYRTNRRYHNQLETKSAVVNPES-GGGITVWSTTQSIHNSRLLLHQIFGIPMGKINVKKVALGGAFGSSIHVN-PVPIAVALALKARRPVKLSYTREEDMHD-HVSYQMIFKLKLGAKKDGKLTAGELHATLDIGAHQIQAYPLLGCVVGWWVSLYKLPHKKYVGKAVYTNKVPSCAFRGYGNPQISWAVESLMDELSEALGINPLEIRLKNYLGK-GDVGPTKSVIQSCGVEEILKKGSKIIGWENRPRFGRHRRGMGLGRGFHTSSAGAPVPSTVVDHGGAMLKINEDGTLDYITALMDHGGGTLTAHAKIIAEELCVPLENVNIVVADTQTTIYDVCTHASRGVYSGGGAAHKVAKQVKQKLLEYASKILDAYPHALKIRQGVIYAEGIEGKEITIGEVTSIARKNWGTIAAVDSLRQGS----------------CPPHFTGYFVEVEVDTETGKVKPIRVVAGADIGTVVNPDLAAGQVHGGFVKGWSMATLEDTQYDEGDLMNRGFINYKTPPPPDLPRLIVFFADTYEPTGPFGAKGIGEGALNPVAGAVANAISNAVGIRFYDLPITPIRILKAIKEEG--G
MKIVVLVKQVPDPN-AVRFDPRAGDI-QSGTPQVANEYDLHAMEAAIRIKEQ-QGVEIVAVSLG--QARETLNRCLAMGADRAIVVEDAA--LASGDSAVTAKALAAVLRAEGFDLILVGQETSDGGTGSVGPALAALLDVPVVSNVVALEQQDGRLTVQREIEDGRQVIDLAPPAILCALSGLNEPRYPSLKGIMAARRKPTEAKSAADLGLEAQSRVSWGALFVEEETAEGIILSAVDQLVAFLQERKLVMTA----TTLIGKSIPRIDSPQKVRGQTRYTADLTPPGTLIARLTTATQAHARITGIDTSAARAVPGVVDVVTGADLLPDG--EPSERARAMLARDKVIYYGQPVAVVIAESEAAAEEAAALVQVDYEPLGVVIDPRAAMQPDAPVIRPKAQDNVISAVRFSRGDVEQGFAEADVVVERSFTTPSVHQGYIEPHATLAVPDP-LGNLTIYTATQGQFYARTVTADTLGLAQNQVTIVPMEVGGGFGGKTVL--LEPLVGALALRTGRPVKLVLSRMEEFLLATPAPGAVIDVKLGAKKDGTITAIQGHVIFDSGVYPGAPAVVA---LLILGGYYRCANLDLIGYEVLTNKPGVGAYRAPGAPQGTFAIEQAVDEAARALGWDPLEFRLRNVSAP-GDPQPNDVPWPEMGLREVLEAVRDH--WQQR----GPNEGFGIAIGGWPG---------GIEPCAANVRVNTDGSLTVSLGSVDI-TGTNTTMAMIAAETFGVPVDRVKVVTDNTDGAPYAGMSGGSKITYTVGLAVRAAAEEARRQVFAIAAAELEAAPEDLEIVDGKVQVKGVPDRSIAIGEIARLSMGKYEPVYGVGKSAVTA----------------RAPGFSAQIAHVRVDPATGEVTLLGIVAAQDVGRALNPALVEGQIHGGVAQGIGWALHEGLIYDDGQPLNPTLMDYSLPAAPQVPPIEVKLVEVPSSAGPFGAKGVGEPPVIPTAAAIANAIADATGARVTDLPMTAPRIRAAIAKA---E
MNIVVCVKYVPDAQAERTFDSSDNTTDRANVDGLLSELDEYAVEEALQIVEA-GEGEVTVLTVGPASAADAIKKSLQMGAHRGVHVDDDA--IHGSDAIATSLVLAEAIKKGPVDLVVTGMASTDGAMGVVPTMLAERLGLPAVTLASELEVDGGSATIRRDGDTSTQSITATLPALVSVTDQINEPRYPSFKGIMAAKKKPVEHWSLADLGVDAAAWTRVETFTARPPRSQGEIVDGGQKLAAFLGEHKFVMST-----RLFGTPIKRKEDPRLVTGGGRYLDDLG-HDALAAAFVRSPHAHARVVDIDADDAFELDGVLGIYAHDDLPGKV--ALHGRTGYALAREEVNHVGEPLVMVVATDRYVAEDACQRIRVRYEPLPVVVGIESARD-GAAVVHPDV-GNVAAHLTQVVGDVDAALATAPHTLTLELDIERSASTPLEGRGVYAQWDDERDELRMYSSTQTSTGVRAAVAAKLDLPLAKVECIAPDVGGGFGVKIMHW-PEVLVPWAARLLRQPVKWVEDRREHFVSAAHERGQLHTVTVGFDDDGHLLALDVKFWHDNGAYTPYGIIVPIITATQLLGPYKPGAYRVEFWSLYTNTVLVTPYRGAGRPQGCFAMERTMDAIADRLGLDRAQVRARNFILP-SEMHGRPLKYDSGDFPATLNKLKALVGWDDFATERGRKVGLGIGCYVEGTGVGPY--------EGSHVQVETSGRVNVSIGLTSQGQGHETVFAQIVADELGVRMEDVFVTTGDTRKMGYAVGTFASRAAVMSGSAVALAARRVRAKALRIAADALEVSPDDLEIVEGTVQVKGAPATSMTLGTVSVLSNGEEPGLEGKDFYSPTQ----------------ATFANGMHAAIVETDPVTAEIRILRYCVVHDCGPMINPMIVEGQVHGGVAQGVGGALYERMVYDDGQLLNASFMDFLMPYASEVPTIETDHLETPSPLNPLGIKGAGEAGCIPVSAVIASAIEDAEGFPITRMPISPADLWALRRRYAPTP
MNVVVCVKYVPDAQADRTFEEGDHTTDRVGVDGRLSELDEYAVEEALKIVEA-GEGEVTVLTVGPEQAAEAIKKSLQMGAHAGVHVQDDA--IAGSDAVGTSLVLAKAVEKRQVDLVLTGMASTDGTMSVVPAMLAERLGLPQVTYASELTVEGDGVTIRRDGDASTQTISASLPAVVSVTDQINEPRYPSFKGIMAAKKKPVQTWSLADLGVDAAAWTTVEAVAARPPREKGQVVDGGSQLAEFLVSRKFVMTT-----KLFGEKVARVEDPRLLTGGGRYLDDLG-RGALAAAFVRSPHAHARVVDVDVTGALDIEGVIAIYTYEDLAQRV--ALAPRTPYPLAKDEVNHVGEAVVMVVAVDRYVAEDACQAVEVTYEFLEPVVGVEAARR-ADRAVHADV-DNVAAHLVQDPLAVERALQTAPHTLELDLEIERSASMPLEGKGVLARWDETEQSLRVHTSTQASTSVRAAVAAKLNLPLTRVHAIAPDVGGGFGVKIVHW-PEVLVPWAAKRLGDQVKWVEDRREHFISSAHERGQLQHVTVGFDDDGHLLALDVRFWHDNGAYTPYGIIVPIITSTQLLGPYKPGVYRCEFWSVYTNTVIVTPYRGAGRPQAVFAMERTMDAVADALGLDRTVVRERNFIQP-DEMHGRPLIYDSGDYPASLAKLKELVGWDEFAAYRGRTVGIGLACYVEGTGVGPY--------EGAHVVVETSGQVKVATGLTTQGQGHYTSFAQIAADELGVPLSDVEVVTGDTRRFPYAVGTFASRAAVMSGSAIAVASRIVRAKALRIAAEALEVAEDDLEIVDGVVQVKGAPGTRMPLGTVAVLSNGESPGLEGTGYYSPER----------------STFANGMHAVVVETDPDTAEIRILRYCVVHDCGNLINPMIVEGQIHGGVAQGVGGALYERMEYDEGQLLNASFMDFLMPYATEVPTIEIDHLETPSPLNPLGIKGAGEAGVIPGAAAIAAAIEDAEGLRITRMPISPSDLHALRARQRVRR
MNILVCLKQVPDTA-KVKFNRETNTLDRTGVENIMNPYDRQALEVALCLKDK-EGAKVTVLTMGLPQATDILKEAIAMGADDGVLLSDRV--LGGSDTLATSLALAAAVKHGEFDLVLCGKQAVDGDTAQVGPEMAEHLGIPQITGALSLSYEDGKFVVVRENENYQLTLACAAPLLVTVTKSEKEPRFASIKGKMKARKAQIPTLTVADLDIDPGSPTKVKKAFTPPPEINGEIIAAVDMLFEKLVKAEVIM-------KIVNQSYRKKDAMQLVTGQPVYTDDLVPNDCLLVKVLRSPHANAIIESINTAIAAKVPDIEAIYTWEDVDQERYAGQTYPYDRLLLDRHVRFVGDIVAIVAGKTEKAVDKALSLIKVKYQLLDAVLDFRTALDNP-VLVHPEDTRNLCAHEVIEDGEVDKILAECDVVIDQTTHTKAVQQDMMEPFVTYCSIDT-YGRLNVLSSTQIVFHCRRIIANALHIPKTMVRVVKPRVGGGFGAKQSCV-SEMYPAFVTWKTKKPSKMIFSRYECHIASSPRHEMEVRVRLGATKEGKIRAIDLYTLSNTGAYGEHGPTTVGLSGHKSIPLYRTEAFRFGFDVVYTNLQAAGAYRGYGAPQGIFAVESAVNELAARLKMDPIKLREMNITRE-GDIMPAGAPNTSCALDRCLEQVREMSGWEQKFPLQGKVRTMGVAIAMQGSSIP------YCDVGGATLKINDEGHYTLLIGAADMGTGCDTVLAQMAAEVLECDYDNITVFGADTDASPYDSGSYASSTTYITGKAVEICAQRLRGKICQLGARLLECGTDQVVFDGREVRDTVS-DKAVSLFDIATASMNNDIALEETVEQNSVL----------------SPPPFMAGVAEVETDLLTGEAQVVNFYASVDCGTPVNPHLAKVQTEGGILQGIGMALMENVTYSPGRIYENSFMQYKVPCREDIGHIYVDFVSSYEESGPFGAKSVGELVINTPAPAIADAIYQATGKRFMTLPITPEKIAMGVDE----E
MNIVVLIKQVPDTWSERKLTDGDYTLDREAADAVLDEINERAVEEALLIKEA-QGGEVKVLSAGPDRATDAIRKALSMGADSAVHLNDPT--LHGSDAIQTGYALAAALGNAPADLIIAGNEATDGRTGAVPAIIAEYLQIPALTQLRKLTVADGKVTGERETDEGIFGLEAALPAIVSVTEKINEPRFPSFKGIMAAKKKTVQTITLADIGVEDNAGTTVTSSTPKPPKTAGERLDGGDKIATYLVGQKII---------------------MKVKGEFAFSSDLSIDGMLWGATLRSPHPRARILSVQIGEALATAGVEAVLTHEDVPGRKCFGMSSQDQPVLAFEEVRYQGEPIALVAADHPETARRAMEKIVVDYEVLEPLVDVRRAALDPSPKVQEL--GGLVRHQPVRVGDVASARAAADVVVSGEFATGSQDPAFLGPESGLAIPNE-DGGVDLYVATQWIHKDLEQIAPCLDLPQEKIRMTLAGVGGAFGGREDLS-MEIHAAMLALHTGKPVKIVYSRYESFFGHVHRHPAQMRYEYGATREGKLLFADTELIFDGGAYTSATQGIVGTAASLAVGPYVIPNIEIDSYGVYTNNPPCGAMRGFGALQACFAYESMMDKVAEACGISRVEVRRINAIKQ-GSALATGQVIAATPLAEMITRAEALPMPAP-PDTTGVVRGVGYGVGIKNFCSSES----RDDYSTARVRLEVEATALVHTAAAEVGQGLVTLQTQIARTELGV--TRVTIHPADNR-VGSAGSTSASRQSYITGGAVKAACEAVRDVVFALTRIHLGRVVEDLSLVGGKIESASE-GTIAALEDVL-----GDRVIEQTREFHHRATSG-MDPATGQGA-VHTQHGLCVHRAVVDVDVELGLVKVVEMAAVQDVGKVLNRLALEGQIHGGSAQGLGLAVMEEIVIKDGLVQNPSFADYLIPTIVDMPPMRLEIVESPDPLAPYGLRGAGEPPTLSSIPAIVAAIRDATGLELPRVPVRPEHIA-------GCG
MKIVTLVKHVPDATADRTFNAADNTTDRAGVDGLLSELDEYAVEEALKISEA-GDGEIVALTMGPDGADAALKKALQMGADSGVHVVDDS--LHGSDAPATAQVLAAAIRKGDVDLVLTGMASTDGGMSVVPAMLAEHLGLAQVGFVGELTVSESAVTARRDGDVASETIEAALPAVVAVTDQINEPRYPSFKGIMAAKKKPVETWTLADLGVDAAAFSVVREVTKRPERAAGTVVDGGTKLAEFLAAQKFIMGE-----TVVGRSVRRPDLVEKVTGAAEYCVDVTMPGMAHAKVVRSDRAHARITAIDVDAALAAPGVVAVVTSDDLASLHRFGHIIADHWILATGKVRYYGEPVAIVVAETVAAAADAVELVRVSYEDLPAAMDVDAALAADAPLVHERSYSNVAHEVTIGWGDVDAAFAAAAVVVENTVHFPMLYAYAMEPYNGVASYHD--DALTVVSTAQHPYMVRDDLARVFGLPLSRVRVTTPYIGGGYGSKSYTK-VEPLASVASWCTGRPVKLTLTVEEAIYTTRV-DSAKVWVKSGFAADGTIVAREFDILMDSGAYADNSPLVMAKSVNRCFGPYRVPNLRVHGRSVYTTTAPASSYRGFGAPQGNLAGETNLDRAAEELGISGADIRRRNLVLK-GEEILRGKRGIDADIPADLEMVVKSLERD------VPYYGIGFGCSASDAG--------AYPISTAQVRVQIDGSVLVLSGSTEMGQGSRSLLAQVAAEELGVDMSVVTVVQSDTSVTPYERTTGASRTTTLVGLALQRACADARSRLRDMAAELFECEPGEVGDLPGGVA--GPDGRELDFGAVVRQWFGSAGEVTGVGLVRRDG----------ATQKMPPFWEVGMVGVAVEIDPETGVVAVDQLVTVADVGFAINPRAVEGQDLGAATQGLGGALHEELVYDGAQLANANVVDYRVPRLKDLPKIDLMIAERRDGVGPYGAKGAGEGTLNPIGGAVAAAVARAVGRWPDRLPLTPERVWRLINERT--E
MKIVVCVRRVPDTATRIKISPDGKSVITSDTEFVINPYEEYALEQGVQLKEK-HGGEVTVLALGPEKSTSVILKALALGADKAIHLKTEH--FPD-DPSAIARAIAAELKTVEFDVLLFGKKGVDDDNQQVGPMVAELLGIPCVTQVVKLDVSGAKALAHREVEGGAIVAEATLPSAFTAEKDLTIPRYASLRELVAARKKPILVKEPLHF----PGVLEIVSVQYPPPRLPGRVLEAVPILVKVLHEAKVIMRA----MTERAGGFRRKEDLRHLTGTGRFLDDIQVPGMLHTSFVRSVYASARIVGIDVERGRSAPGVIAVLTAEDLSRVV--VMKPLKLLPLASARVSHVGEPICLVVASNKYLAEDAADMVDVEYESLEPITRVEEARKPDSQLVYESW-TNEYFEALVGKGDIDSALEKSDRVFTETLKVHRQAAVPLETRGCISDYDS--RSLTFHSSTQSVFSVREILAIASGLPVDRVNVVAPDVGGGFGLKSNVY-ADLATMGASILLKKPVKWVESRRENLLAGSHARELTNVMEVGVTKDGTILGVKCNLVADMGVATAYPGVHSILTSKLIPGPYRVKNYSCRLTGVATNKAPFGAYRGFGQPEATFFMERMIEIIAKELQIDPVDLRRRNMIEK-DELTASGEVYDAGDFKQTLARALEVADYAAFKGMDNRCRGIGVSVNIEST-------PPIPTEDLVIVSLDKDAAVKVSCGVTSIGTSLETLVAKIVADQLGAKPQSIVVDVGDTRKVPYYLGVFGSRSTIVLSVALEEACRRLKERILKLASDEVGLEPEGLLFLGDRVTTKGG-GALITLRELAKRFP-----LEEAGKFSPPKLIA----KSGRELPYTGSFTNAAHIATVEVDLEIGKVEVLKYIVVHDAGKILIPEVVEGQLVGGVAQGVGGALYEEILYDRGQLLTSTLMDYIIPGATEMPPMRIEHLETLPELLPVPYKGVGESGTIGGYAAISNAVHDALNVKINDVPITQEKVLRAIGKLNSGQ
MEILVCVKRVPDTANEIAIKSDGTDIQRDDLVYSVNEWDNYAVEEAIQIRDK-VGGSVTVVTVGDSEAEEVLRRQMAMGADNGILLADDA--FEGSDGRGIAAILKAVVAKGKYDLVLTGAQA-DDGAAQVGGMLAAMLDWPYASLVNKIDTGDKSLKIGREIEGGNEMNEIDLPCVLSIQTGINEPRYVGIRGIRKVASIEIPTYAAADLGVAAAARVKRVDYFTPEMGAGAEILEKIDKLIELLKKGGLKMDK----YRTIGKSILRTDAVDKVKGLAAFSADIDLSPPLVLKVFRSGIPHAKIIKIHTEKALAIEGVLRVFTAKDIPGKNLLGIINKDQPLLAADKVRSAADAVALVAAETEEAALKALDAISVEYEKLPAVFSPEDAMAADAPLIHPK--GNQLAARFVKKGDVEAIFQQCASVIERTYRTSMVEHNYLEPDAGIGYLDV-DGTLVIYASTQNPHYDHKEIVTLLGVPDDKVRIIQATTGGGFGSKLDLN-TQGFIGLALYHLKRAVRCVYTREEAYLATAKRHPLTIHMKTGADATGRLRALRAKIICDTGAYGSYGIAVMSRAAVHATGPYAFEAIDVESLCIYTNNPFCGAMRGFGTPQIAFAHESQIDLHAEDLKIDPLQIRLLNALRP-GSETATGQVLHSVGISQCIEAIRPYSQWA------YKKRGIGVGAMWYGIGNTG-----VQNPSTARVEMDLSGAVTLYTGCADIGQGSTTILTQILAETLGLSPEQINVVAADTQFTTNAGATSASRQTYISGNAVKDAADKLSDVLRTEAVNKLRVSKKSLVFADGCVAVATNHEKCVDLASLAKRIHAKGAPLVWQGYFDPET-VP-LSPTDGQGI-PYGTYAFACQMAQVVVDVLTGEITVERIVAAHDVGKAIHPENVKGQICGGTAMGIGFALMEEFKPGE----TKSMKDYVLPTSMDMPEVIPIIIESHEPSGPFGAKGVGEPALIPTAPAILNAISRALNQRIYTLPANLERVLDASIQSGRKK
MKIIVCIKQVPNTS-EVKINPETKTLIRDGVESIINPDDKNALEAALKIKDE-KGAKVVVVSMGPMQAKEAILEALAMGADSAYLISDRK--FGGSDTWATATILAAAIEKGDYDLIICGRQAIDGDTAQVGPEIAEFLNIPQVTYAKELELKDGAVRVKRFCESKDYEFEVKLPALITAIKELNTARYPSVKGIFKAYEELVKILTFDDLNVDEGSPTNVHRSFVPVKEKHSEFIEKAKLLLTKLYENKLIM--------EVGKSITRVDAFDKVTGRTKYTDDLCDAGAYVAKIVHSTIAHGKVLSVDTSEAEKIEGVVKIVTCFDLGQYRTAGHPWVADRLLLTDEVKFYGDDVAAVIAENEVAANQALRAIKVEYEEYPVVTDVLEAMKDGAPQIHKDYPNNILKHTSLSRGNYAEAIKEEGLVVDRWYNTEPVQHCHIENFICYAYAEG--KRITIVASTQIPHIARRVVGQALGIPWGDVRVIKPYIGGGFGNKQDIL-YEPLCAFLSLQVGHLVKLDCSREETFFANRTRHGIKFHIISHVRKDGTYAARKIEAFSNQGAYASHGHSIAAKGLGAFPQLYPCDNVEGDAYTVFTNRPVAGAMRGYGIPQAMFAVESHTEDVAKIMGIPPIDFRLKNLMPQ-GYKDAFKNENYYDTFRQCIEKGKAYMDYDNRVKELRVRTGIGMAAFWYNTAVWPI----SLESSSSRMVLNQDGSVTLQLGETEIGQGADTAFSQMAAEVLGISTDEVHVVNQDTDITPFGTGSYASRQTYVGGFSIAKTAGLLKQKILDYAYILTNMPPAITDIKNSMIIRTTDNRELISLRDLATEALSDSRHITAESTAQIKS----------------NAYSFGCCFAEVEVDIDMCKAKLTKIINVHDCGKLINPALAKAQVEGGMSMGIGYALSEVQLVDKGKVLNDNLLDYKLSTCMDHPHLETAFIENPEPTSPFGTKSLGEPPVCPVAPAIRNAIMNATGVGVNELPLRPEKLYEYFDKAG--K
MKILVCVTSVPDTTTKITFTDNNTRFNKTGVQFITGPYDDYALARAVELKEK-PGVTVTVLNVGTADSEPVIRKCLAIGADDAIRVDAEP-----TDAFFVAEQIAAIAKENNYDLILMGRESIDYNGGQVHGIVGELLGMPSISPVMQLDIDGSTAKLTREIEGGKQALEAQLPLILGCQEPIAEWKIPNMRGIMTARTKPLKVIPPAGN----DTLTKVVGYELPPPRGSVKMIEEAETLIQLLREAKVIMSN-----KFIGKSIKRIEDKRFTTGKGRYTDDIVLPGMTHAYMLRSPYAHARINRIDTSEAETMEGVVAIITGEEVSH--GDTMKEPPHPLLVKDKVRHVGDAVAMVIAETREQAQDAAEAIIVDYEVLPAVVNAAEAVKDGAPLVHDDV-NNICFDWEINKAEVDEAMDGAHHITSLEFVNQRLSPNAMEPRSYIGHYDSVYDKYTLYTSTQNPHLIRLLMCAVLGLPEHKVRVVGPDVGGGFGSKIYHY-TEALVTVAAKKINRPVKWTETRSEAFQTDAHGRDHVTHAEMGFDAAGKIVGLRIKTFANLGAYLSTFTAVPYLHGTLLQGLYTTPKIHLDMTCAFTHTTAVDAYRGAGRPEATYLLERLMDLAAHEMDMDPAELRLKNFIPPVEQPTNVALQYDSGNYHGVLERGLQMLGYEDFRKAQGKLLGVGFSTYIEACGIAPSAVARAGLYEVGQVRVQPTGKVSVFTGAHSHGQGHETTFAQVVADRLGIPMEDVDIIHGDSDTVAFGMGTYGSRSLAVGGSAIMKSLDKIIEKGAKIAAHKLECSEEDIVFADGKFTVTGT-DRSLGFGDIALTAYNLEPGLDFSSFYDPKN----------------FTYPYGCHICVVEVDKETGETKVKRFIAVDDVGTVINPMIVDGQIHGGLAQGIGQALMEGVEYDEGQLINGSYMDYTMPRADDFPMFELDRQETPCPHNPLGVKGAGEAGCIGSTPAAVNAVIDALGVKDIKMPLTSERVWRAM------N
MKILVCISNVPDTTSKINFTEGDTQFDTNGVQFVINPNDEFGLTRAMWFKEK-QGATVHIATVGDASVEPTMRKALAIGADEGIRINAVP-----TDGFFVAEQLAHVIKEGAYDLIIAGRESIDYNGGMVPGILAGLLGMNFVNTCIGLEVEGDTATALREIDGGKEKVTAQLPLVIGGQKGLVEEKIPNMRGIMMARKKALNVVEPIGA----TTATADKKFEKPEPKGAVKLTESVDELVELLHEAKVIMGN------FIGKAVKRREDARFLKGAGTYTDDIKLPKMTQSAFVRSPYAHAKILSIDITEAEKADGVVAIFTGKDPCG--GETMREPKHPLLAKDKVKHLGEAVAIVIAETLEQARDAAELVEVDYEELPAVTNPLKAMEKDAPLVHDEW-DNAAFDWCINRAEVEAALEKAHHVTVMEYRNQRLAPNAMEPRSYIADYDVNGDRYTLYTSTQNPHLIRLLLCAALGIPEHKVRIVSRDVGGGFGSKIYHY-TEALLTWASKEIGRPVKWTSDRSEAFLTDAHGRDHVVKSKMGFDKDGKIVAHLTDEYCGMGAYLSTFPAVPYLHGTLFQGVYTTPLIHLNVTAPFTHTVPVDAYRGAGRPEATYLLERIISKGAQEMGMDPVEIRLKNFIPPVEQETQVALQYDSGNYERALKKALDKLGYEDFRKEQGRLLGVGISTYIEGCGIAPSAVARAGLYEVGQVRVQPTGKVSVFTGSHSHGQGHETVFAQFVADKLGIDMADVEIEHGDTDQVAFGMGTYGSRSLSVGGSAIIKSIDKILEKGAKIAAHKLEAAEDDLEYANGKWTVKGT-EKSVSFGDVALTAYGLEPGLDFSSFYDPGN----------------FTYPFGTHIAVVEVDKDTGKVELQRFVAVDDVGNIMNPMIVDGQIHGGVAQGVGQALLEEVVYDEGQMITGSYMDYAMPRADDLPMIETDNTVTPCPHNPLGVKGAGEAGAIGSTPAVVNAVVDALGVTDIQMPLKPQTVWKAMQ-----N
MKIIVCIKQVPDTAGGVKFNP-DGTLDRAAMLTIMNPDDKAGLEAALRLKDQ-YGAEVTVLTMGLPKAGDTLREALAMGADNAVLVTDRC--LGGADTWATSSTIAAAIREGDYDLIITGRQAIDGDTAQVGPQISEHLDIPVISYARKIEIEGDAVKVQRQYDDRYHVVKAQMPCLITCLAEINDPRYMTPGGIFDACEAEITTMGRAELTLEDGSPTKIAKASDKVRKGAGEKIEAVSYLLGKMTEKHVLMSTARRDYHAVGKCIPKKDSSQLLLGKPVFTDDITPRDALVIKLLRSPYANAIVEDVKTDIALKVPGMVAVYTWEDVPKKRIAGQTFPYDRLILDRHVRSVGDAVAIVVGESEKAVDKALNMIKVKYTILEPVLDFRKSLDNK-VLVHPEDDRNLIHHEEDEHGNVEKILSECDEIIEHTYRIKAAQQAYMETCRAYCEIDR-YGRLHCISSTQIVFHLRRILSNALDIPKSMVRAEKPRIGGGFGAKQTAV-CEVYPAFVTWKTKRPSKIIYSRKECQTIASPRHEMEVTVRLGAMRDGHIRAIDLYTLSNGGAYGEHSTTTVGLSGHKSLPLYGCEATRFSCDVVYTNVQAAGAYRGYGATQGIFALESTVNELAEKLHIDPVELRLKNIVRE-GMFMPAGETANACALDRCIMHCADNFHWADKYPVRGKVRAAGMALAMQGSCIS------NVDVGSCTLKLSDCGTYNMMIGAADMGTGCDTILAQMAAEVLDCEPDDITVFGADTDASPYDSGSYASSTTYITGMATQNAALELRENIKKIGAQMLGHAASEVDFDGKEVYIINP-DGCVSLSDIATKSQNNTIPVDITATYSSPV----------------SPPPYMVGMVEIELDKETGAVKILDYQAVVDCGIPVNPNLARVQTEGGIGQGIGMALYENVTYNAGKIAENDLMQYKIPTRQDVGNINVEFETSYEPSGPFGVKSIGEIVINTPAPALAHAIYRATGVWHRTVPFTPEKILMGMVDPNRVK
MKAIVCVKQVPDTSGKVAVNP-DGTLNRASMATIINPDDKNAVEAALTLKDN-TGCEVVVVTMGPPPAEGMLRELLAMGADRGVLVSGRE--FGGSDTFATSQILAAAIKKGAEDVVFCGRQAIDGDTAQVGSQIAEKLNIPQISYAADVKIEGKKVTVKRMLEDGYMTIETQTPCLLTCIKELNEPRYMSVGGIFDCYQKPVEVYDYNTLLIEVGSPTNIFKSFTPPQKGQGRMLNTAAELAAELLKKHIIM--------AVGQSIPRVDAFAKVTGEAKYTADLVPANAYVAKIVRAPVASGWVRGFDLTEAQAVPGVVRIFTCFDVPDIQTAGHPWICDRKLLNAHIRVWGDEIAVVVARDRISAERAARLVKADIEVLPALSTPDEAMAPGAPCLHEEKPGNVVVHSQFHLGTFDEAAATGAVVVSGHYSVPAVQHCHMEPVHSFAYMEG--QKITVVSSTQIPHIVRRVCGQALGIPWSRVRVIKPYMGGGFGNKQDVL-VEPLAAWLTTQLGHAVNIELSREEVLGCTRTRHAFDWDVQAVASPDGTLLARTYCAKSNQGGYASHGHAIAANAANVFKQCYDRVSLDSESYTVYTNRPTAGAMRGYGIPQGCFITEALTDDLAYALGMDPLEFRLKNCVQA-GYVDPHGITMHAYGLDQVLEKGRAAIDWDAKRRLYDRRRGVGMALFTYKSNVYPI----SLETASCRMMLHEDGRVTVQMGATEIGQGADTVFTQMAAESIGLPVDAIDIQVQDTDVSPFDTGAYASRQTYVSGMACKMTGESLRGKILDYAAGMLERSAEGLTITDGQIVDE--GQTVLTVADVGMESCTNSRHLTAEETYHCEQ----------------NTFATGACFAEIEVDLALGQIHVLRLVNVHDSGRLINPKLAEAQVHGGMSMGLGYALSEEMLFDDCKPLNANLLDYKIPTAMDTPKLEALFVEVDDPTGPYGNKALGEPPAIPVAPAIRNALLHATGVSVHSLPLTPQKLIEHFRAAGDHV
MKLLVCIKQVPDMESRFRPAADGLWFDESDLAWRMNEYDEYAVEQAVQLKEQLKEPELTVLSIGPDRVVEALKKALAMGGDRAVHIQDNA--AHLKDPWQIASMISRYAGDKGFDLIFTGMQSQDRGSAQVGVLVAEMLRIASATTLVDFNYADGLIQGKRELEGGVGLVELQLPALVTCQLGLNTPRYPTLPNIMKAKRKPIETIAADEL----GALAPATKFYAPERKAGGMVLGMVEKLVGVLKKTAVLMSDPWEKTNIVGKPLPRVDGYERVSGTAVYPSDLSLPRMIHGAVVRCPYPHARVKGVDTSTAEKMPGVRAVVCNRTTPSDLKWSWA-GIETGLFDPVCRFEGDTVAAVAADTPQQARDAAHAIKVEYEELPFVVDERMALEKDAPRVHEQ--GNQLKKDEYSRGDVATGFSEADVVREREYRTEAELHTPLELHGCVANWDG--DSLTVWESSQGVYAVQAQIAETLKLPLSKVRVIGHYLGGGFGSKLKTG-KSIIAALLAKKAARPVRLFLTREETFLAVGNRPPANMKLKGGVKKDGTLTALEFTGTGTGGAFPAGGTSLL---DWLVRDLYLCPNVRCETTDIYINAGPARPFRAPGHPQCSWALEQLLDELAEEIGMDPVELRLKNIPTV-SQARKGQPPYTTTGLEQCLRQGAEKFGWQQARRQAHIKRGVGMGACVWVAGG-------GGPPSTVIVKLFSDGSVNLNMGASDIGTGTKTVMAMVVAEELGVRPEVIQIEHADTGTTQYATPSGGSKTVPTESPTVRAAAVEVKRQLLKMAADHLEVEVDDLRFEGASVVSKSDSSKKVAITSIPTL--KKRGVVVGVGYRGPNP-------------DGKVVNPFAAQFCEVEVNTRTGEAKVLRFLSANDSGRVMDRLTYDNQVFGGITMGIGLGMTEVRQFDGGKVLNKNWHDYKLPTALDVPRMTSLPIDMPDPEANTGAKGLGEPVTIPTAAAIANAVYHATGKWVTHSPINPPQLMQVLTENRKEG
MKILVCVTSVPDTTTKITFTDNNTKFNKAGVQFITGPYDDYALARAVELKEK-LGASVTVFNVGEADAEPVIRKCLAIGADDAIRVNAEP-----TDAYFVAEQIAAAAKETQYDLILMGRESIDYNGGQVHGIVGEMLGIPSISPVMRLDLEGTTAKMTREIEGGKEDIEAQLPLVLGCQEPIAEWKIPNMRGIMTARTKPLKVVQPAGN----DSLTAVASYELPAPRGAVKMIDEAEKLIQLLREAKVIMTFKTMSNKFIGQSVKRLEDKRFVTGKGRYTDDIVLPGMLHAHFVRSPYAHARVVSIDSSEAAAMEGVVAIFTGDDVKD--GETMREPKHPLLTGDTVKHAGDPVAVIIAESRAIATDAAESVIVEWDELPAVANPAEALRPDAPKVHEQF-DNVAFDWTFNIEEVDAAMETAAHTTTLEFVNQRVVPNAMEPRAYIGSYDEVSDKYTLYTSTQNPHLIRLLMCAVLGIPEHKVRVLGPDVGGGFGSKIYHY-TEALVTWASKQLGQPVKWTSDRSEAFLMDAHGRDHVTKAEMGFDAEGNIVGLRIKTVANMGAYLSTFPAVPYLHGTLLQGLYTTPKINIDMTCVFTHTVAVDAYRGAGRPEATYLLERLIDLAALEMGKDPAQLRFQNFIPPVEQPTQVALQYDSGNYAPVLQRGLDMLGYDDFRKAQGKLLGVGFSTYVEACGIAPSAVARAGLYESAQVRVQPTGKVSVFTGSHSHGQGHETTFVQVVADKLGIPMEDVDLVHGDSDALAFGMGTYGSRSLAVGGSAIMKSIDKVLEKGAKIAAHKLECAEGDLEYAEGKWTVKGT-DKSIGFGDVALTAYGLEPGLDFSSFYDPAN----------------FTYPFGCHIAVVEVDKETGKVDLKRMIAVDDVGNVINPMIVEGQIHGGLAQGIGQALLEGTIYDEAQLTNGSYMDYCMPRADDLPMFETDRQETPCPHNPLGVKGAGEAGAIGSTPAVVNAVIDALGVKDILMPLTPERVWRAM------N
MNVIVCVKQIPDPAAPGALDGATNTLKRDG-KLILDESDGYGVEMALQLVDAAGGGEVSLVSMAPNGETSGLRTALAMGAAKGVLVSDPA--LQGSDALTTAKILAAAIQRGGADLIIGATESSDGYTGTVPEQMAEILGLPSVTFAKKVSVEGGTLKVDRQTENGYDEVTCALPALISVTAGVVEPRYPSFKGIMAAKSKPVEEVTAADLGITPGAGQKISNVAQAEARQAGEIIESFGKIIGFLENLKVIMTASTRSRDVLGTSALRPDGVAKVTGEFSFSSDMRAENMLWGATLRSPHPYARITSINTTKALLIAGVHAIITAEDVPGKLTYGLISSDQPVFAKDVVRYMGEPIAAVAADHPETCRRALAAIVVEYEVMTPLVDAELAILPTTPPIHPD--GNLIRHQRIIHGDSN---ATAEIIVEGNYTIGMQDQAFLGLEAAMAFPDP-GAGVELHIATQWLHEDRGQIAACLNLPENNVRLVLGGVGGAFGAREDIS-LQVHCCLLALRTGRPIKMQYSREESFFGHVHRHPATVWMRHHANRSGKIVKIEARMVFDGGAYTSTSPAVLINGITHTQGPYQCDNAVVDGYAVRTNNPPCGAMRGFGVVQACFAHEGQMDKIAEACGISPVEVRLVNAMHT-GDKIITGQTMSVAPVERCIRETDAIPLPPPMPDLVNIVRGIGWGVSMKNLMYSEG----FDDYATARCTLS-NGVASLKFATSEVGQGFVTLAPQIARSVLGV--DQVVQEVSDTQ-IGSAGSTSASRQTWMSGGAVDGACRLVRERMFEHVGKLHNIDPIRLLIDGTDVVDSIG-DFRISVVDAT-----EGVTFSETFEHHHRKTED-LDE-NGQGN-CHVAFAFVAHRAVVDVDCDLGLVKVVQIATAQDVGKVLNPLSALGQLEGGIAQGLGLAVMEEIVLENGKVRNPSFTDYLLPTALDAPTVVAVMIEEPEPQAPLGAKGIGEPPCISVTPAIVAAIRAATGKALLRVPVRPQDIC---------L
MKIAVLVKEVPDTYGDRKLNLETGLADRGASEAVLDEIGERALEVALTQKDSDGDTEVTVISMAPDTATATIRKGLAMGADNAVHVADES--LAGADLGLTAEVLAAALRRGEFDLVVTGNVSTDGNGGMMPAMLAEHLDYPHVTGLSTVELADGKVSGTRGVEGGKQQVSAELPAVISITEALPEARFPNFKGIMAAKKKPFEVISLSDLDIDA-ARSIMVTVAEKPPREAGEKVNGGVELAEYLTKNRLAMTT-----RLFGQKITRREDPRLLTGHGRYVDDVA-GTAIAAAFVRSPHAHADILDIDVTGALDVSGVIAVWTHEDLPGQA--SIAPHTGYALAKDHVNFVGEPIVMVIAENRYIAEDAANRIEIEYSIRDAVVGVEESRE-GTLIVHEGM-DNVAAHIVQDVGDVDSGLAGAPHVLELDLEFERSACMPMEGKGVVARWDPGEESLEVHSSTQTSTGLRAVLAAKLEIPLTRVEVITPDVGGAFGVKINHW-PELAVACAARALETTVKWTEDRREHFISSAHERAQTQWVRVGFDDEGHILGLDVKFWHDNGAYLPYGVIVPLNTSTHIMGPYVIPAFRVEYWSLYTNTVMVTPYRGAGRAHAVFMMERTMDAIAAELGLDRTEVRLRNFVRD---FMGAEGCIDSGDFVTSMDKLKSIVGWDEFETYRGRQVGIGIACYIESTGAGPY--------EGGHIEVESSGRVNVWTGLTTHGQAHATVFAQIVADELGVPLETVHVKTGDTRKLPYSVGTWGSRGAVMAGNALHLTAKKVRQKALRIAGESLEADPDDLEIEEGMIQVKGDPSASMPLAAVSVLSNGEQPGLDEQEFFSPLR----------------STVANGMHAAIVETDPETADIRILRYCVVHDCGPMVNPLVVEGQVHGGVAQGVGGALYERMAYDAGQLLNASFMDFLMPFASEVPHIETDHLETPSPLNPLGIKGAGEAGTIPAATAIASAIEDAEGIPIRSMPLDPSTLWHMRTNFARSR
MEILVCVKRVPDTANEFELNSAGNDLDRDDLVYSVNEWDNYAVEEAIQIVDN-AGGSVTVVTVGDDESEEVLRREMAMGANNGVLLSDDA--FEGSDGKGIAAILKAEVEKGKYDLILTGAQA-DEGAGQVGGMLAAMLDYPYASLVNKIEVDDSSIHVGREIEGGNEMNEIQLPCVLSIQTGINEPRYVGIRGIRKVASVDVPVKGAGDLGIDPGAKTRRVDYFVPDLGDGAEMLEIIEKLIEKLKKGGL-MKS----YDVISTRANRIDTPDKATGKAVFVDDITLPGMLYGALLQSPHAHAKILSIDTSEAEKLPGVKAVITAKEAGQVKGVSPARYDETVFAVDRVRYVGDEIAAVAATSLDVALEAVSRIKVEYEVLPAVFTVEDAVKDGAPQLHDEFKGNLCAEVHQEFGNVAEGLENSDIVITTEMKSKRQDGAFIEMQGCIAEYDN-RGVLTLTSSTQVPHYVQRTVAMVLGMDVGKVRVKKPYVGAGFGIKAAANPMELACCMLARKTKKPVKMNFTREQVFMYGRARHRFHHTITTGAKKDGTLMALKHECWLDGGAYTSFGIATVYYTGSLLGGPYKLANMSYDGYRVYNNKPACGAQRGHGAVIARASFEQQLDMIAEKIGMDPLELRIKNMMET-GDTTCNDLNMSSFGMAECIEAVRNGSDWDKKKGHMPQGKGIGMACGFFVSGAGYPIYRSDTFHGTVIVKLTEDGGALVYTASAEIGQGSDTAFAMIAAEALGIPLENVRLASGDTDMG-VDLGAYSSRQTLMTGHATKEAAENVRRQVLEVLAEQLNVAVEKMDIRNGFIEFDGDPSDKLTFKEASRIAFLERGSIVGTGKYKPHSL---GGKFKGAAVGTSPAYGCSAQVAEVTVDMDTGQITIDKITDAHDCGKAINMTSVEGQMEGSISMGIGEAMHEEVIFDNGRVLNDDLAEYKIVTSMDMPRVKTIVVESDEPNGPFGAKEVGEGAIMPTIPAILNAVYDAAGVRVYELPLTPERVFHAIQEYRASA
MKIVVCIKQVPDTT-EVKLDPKTGTLIREGVPSIINPDDKSGLEAALRLKDQ-YDAEVTVITMGPPQADLALREALAMGADRAILLTDRA--FAGADTWATSSALAGALRN-DYDLIIAGRQAIDGDTAQVGPQIAEHLNLPSVTYVEDMELLDKAIIVKRAFEDGYQKIKVNTPCLITTLKEMNEARYMRVSGVYDAYEKKVEVWDVNNIEVDHGSPTKVKKSFTKGAKTAGKVFEAAKIIVDKLREKYIIM-------DTIGVHISRKEAWNKVTGAAKYNGDTPVAGILYAKVLTSPYAHALIKKIHIAPAMKAAGVKAVITGDYMPT--LSGPILKDRPPIARNRVRYWGEPVALVVASSEAEAMSALQLIKIDYEPLPIVRTIKDAVQPDAVLLHENLGTNISTHEKIRKGNMNLGWQQSDVIVASSFSMPSSDHIALETRNAQAQILP-NGNVIIDTSSQMPFTIKEDLSQLFSIPEGNIIVRVPLVGGAFGGKSSLN-LEILAYLASLAVGKLVRIANTREEDIGTSPAKISVEAQIKIGATKEGYIQALECTYYVDCGAYTDSGPRMAKAISADCSGPYRIENLWCDAFSVYTNKTYVTAYRGFGHCASTFCMERILDQLSARLKMDPMELRMKNLIQP-GDLSPTQTTMNMGNLSQCLEKLKLTMDWKKG----GMVISKGISCFWKTSSSP------TNAISGVVLSLHSDGTVQLNFGAVEIGPGMKTTIAQIVAHKLRMNINKVYVTEVNTQFSPKHWKTVASMTTFMAGNAALKAAEDLKKKLCTIGAAILQCAPEDLDIGNEQVYVTSNPSISIEFKDLAQGYQAIGGQIIAYGSYTMKHLTP-LHQETGEGR-SGLSWTVGAQAVELEYDPKNYTYRILRAATVIDAGTVINPKAAKGVLMGGMSMGLGLGTREEFIYDLNVLENTSLRTYKLIRLGEQPEYSVDFVETPQQDAPLGAKGLGEHGILGIPSAFANALSLAAEADFNKIPISPEDIWKIKTGGHDTL
MRIIIPMKRVPDTADPVTV--RDGRVDLAAVQWAIGPNEEYAIEEALRLVEK-LGGTVTLLNIGPEEAQETIRKGLAMGAHDAYQCQDEA--FENLDALGRARVLAAAIEKGEYDIIWGGMQSSDTNDAQTTIMLAELLDLPHVSAVMTVEVGDGYIIVRAEAEGGVKKVKVPTPCVLAEAQGPNEPRYPSLRGIMGAKKKPLTVWNADDLGVDTQPLVEVVTLEPPPARTAGRILEVVRELVRLLHEAKVIM-------RAIGSSLSRVGAIDKVTGRARYPGDLNKPGQLYMKILFAGRPHARIVDLDLSAAKQVPGVVAILTAEDVPVNE--GLIIYDQPVLCGDVVRCVADQVACVIAETEEAALEAREKIRVVYEDLPVLTDPVAAMQPDAFIIHPERGSNLLCHYKIRNGDVEAAFAEADVIIEGEYRTPFQEHAYLQPEAGLAWLEG--DQVVVNVAGQWMHEDRQQIAHALGWPEERVRVEYSAIGGAFGGREDMS-VQIVLALAAVKTGRPVKIVWTREESIIGHHKRHPMTIRTRWAATYSGRLLGVEAEVIADAGAYAYTSTKVLGNAHLCVTGPYEWPTAKVDSYAVYTNNIPTGAFRGFGAPQGHFAAEMQMNKLAARLGLDPVALRLKNCLRE-GSQLTTRAHMPGVSLPHVIEAAAERAGWKRPDGSFHIKRGVGFACAMKNVGFSFG----FVDECWAQVELHGGGDVVVRCAGADVGQGAHTVFCQMAAEAVGVPVERVRLVADHTDETPGSGSSSASRMTFYAGNAIRGAAMRALK---------L--WHDEVRPA------------------------------VGTYRYRPRATTP-FDPETGEAD-PNVSYGFVAEVAEVEVDTELGFVHITRVICADDVGKAINPRLIEGQIEGGVVQAVGYAVLEHFQVRNGEVLTRHLSTYLIPTVYDIPDVESLILEYPDPQGPWGARGMAEMPFIPLAPAVASAVYDATGVWFDDLPLTPDKIVAKLHPR---L
MKIVVCVKQVPDTKGGVKFNP-DGTLDRGAMLTIMNPDDKAGLEAALRLKDQ-YGAEVTVLTMGLPKAEEVLREAMAMGADKGILVTDRV--LGGADTWATSTTIAGAIRN-DYDLIITGRQAIDGDTAQVGPQISEHLDIPVISYAQDIKIEGDSVIVERQYEDRYHVVKAKMPCLVTALAELNEPRYMTPGGIFDAFEAEITTWGRKNLDVDDGSPTKIAKASDKVRKGAGEVVEAVDYLMGKLKEKHVIM-------KVVNQPIRKKDAMALVTGKPVYTDDLAPKDCLIVKLLRSPHAHAWIEEIQTDRAWKVPGIEAIYTYQDVPQKRMAGQTYPYDRLILDQRVRYVGDPVVIVAGETEKAVDRALKMIKVKYKVLEPILDFHDAKDSD-ILVHPEDNRNLCASEKDSYGDIDRVFEECDVVVEGTYHTKANNQAMMETFRTYTYMDT-YGRLNVVSSTQIVFHLRRILGHALDIPKSKIRVMKPRIGGGFGAKQTSV-AEVYPAFVTWKTGKPAKIIYTREESQVQGSPRHEMEVTCKIGAMKDGKIRGISVYTLSNTGAFGEHGPTTVGLSGHKAISLYDLEAYRFDYDVVYTNVEAAGAYRGYGATQGIFAVESTVNELADKLQIDPIRLRQMNMVKE-GEKMPSGETANSCALDRCVARVKDMIGWEEKFPCRHKVRSVGISLAMQGSSIS------NVDVGSANLKLNDDGFYVLGIGAADMGTGCDTILAQMAAEVLECDIDRIVTVGADTDISPYDSGSYASSTTYLTGKATEEAATELRRRIVEAGAKTLGVEADQVEFDGDFVRCLED-GREISLVDLATASMNNNTAFQVTATKSSPV----------------SPPPYMVGAVEIELDKETGHVEILDYAAVVDCGTVVNPNLARVQTEGGIVQGIGMTLSEDITYSKGKLWENSFMQYKIPTRLDMGKIRVEFESSYEPTGPFGAKSIGEVVINTPLGALTHAIYNATGIRFHELPITPEKIAMGILEHE--S
MKLLVCVSKTPETTAKIAFTEGNTQFDTSGVQFIMNPYDEYALVRALELKEA-NGGSVTLINVGPAANDTVIRKGLAIGADEAVRVDTEP-----SSALFVAKQIAAYAKKEAFDVVFLGKETIDYNGSEVGAMVAELLDVPFISYASHMEMDGDTATVTRDIEGGNEVVEVKAPFVVSAAKGLAEQRIPNMRGIMMAKRKPLKVEPAVEA----EDLSVAVHYELPPEKGDVKLVENMDELVRLLHEAKAIMTN------YIGKAVKRVEDKRFLTGKGRYTDDIVLPGMLYAYIVRSPYAHAKINNIDTSRAEKMDGVVKIYTGKDIAESGGDTMKEPPHPLLVADKARYMGDGVAVVIAESREEARDAADEIDIDWEELPAVASAKKATEDGAPLVHDEA-NNKCFDWELNKEEVDKAMKQAHHITTLEFTNQRVVPNAMETRAAIGQYEEATGKYTLYTTSQNPHLTRLLLCAVLGIPEHRVRVVAPDVGGGFGSKIFHY-AEALMIWCSERLKRPVKWTSDRSEAFMTDAHGRDHISKAEMGFDKEGNVLALRVKTHANLGAYLSTFPCVPWLHGTLLQGLYVTPKINVDVTGVFTNTVMVDAYRGAGRPEATYLLERLMDTAALEMDMDPAELRLKNFIPPVEQPTQVALQYDSGNYHAVLKRALEMVGYEKFRKEQGKLLGIGFSTYIEACGIAPSAVARAGLYEVGQVRVQPTGKVSVFTGAHSHGQGHETTFAQVVADRLGIPLDDVEIIHGDSDSVAFGMGTYGSRSLAVGGSAIVKSLDKIIEKGAKIAAHKLEASEEDLEFAEGKWTVKGT-DKSIAFGDVALTAYGVEPGMDFSSFYDPAN----------------FTYPYGAHVAIVEVDKDTGHTKLKRFIAVDDVGNVINPMIVDGQIHGGLAQGIGQALFEGAMYDEGQLINGSYMDYTMPRADDLPSFEIDRTVTPCPHNPLGVKGAGEAGCIGSTPAVVNAVMDALGIKDLEMPLTPERVWRHMQ-----S
MKIVVCVKQVPDTT-EIRLDPVTGTLIRDGVPSIINPDDKAGLEEALKLKDK-FGAHVTAITMGPPQAQEALRETLAMGADRAILLTDRK--FAGADTLATSNALAAAIKE-DYDMIIAGRQAIDGDTAQVGPQIAEHLGMPQVSYVKDIECDEDTLTIKRAVEDGYYLLQVKMPCLVTVLTEANKPRYMSVKGIVEAYDTDVEVWDTTNITVDLGSPTKVRKSFTKGAKQAGKVYEAAKLIVEKLKESFVIM-------KIVSQGIKKVDGIGVITGRPVYTDDLSNNNPLIIKILRSPHASAKIINIDKSIAEKVPGVECILTHEDVPMTKLAGQSYPYDRRILDEYVRYVGDEVAIIAAVDEKTAVKAMNLIKVQYDVLDAVLDYEKAVDNP-VLVHKE-DRNIASSYVIENGDLEKAFTESDVIIEETYYTQPQIHAMMETYRSSTYLDA-NGRLCVISSTQIPFHVRRHLARALEIPRSKIRVIKPRIGGGFGGKQTAA-TEIFPAIVTLKTGKPAKLIYNRSETHTCTTSRHGMRLKVKMGSDLEGNIKGFSIDILSNTGAYGEHAPTVTKLVAFKTSPLYDKAAVKYDAKIVYTNTMPGGAFRGYGATQGTFAVESAINELAKKLGIDPTVIREKNLVEP-AP----EKYIVSGDIKKCVEKGKEIFGWDERYPSRGKIRSAGMAVTMQGSGIA------GIDTASATIKLGDDGTYTLFLGVTDMGQGSDTVLTQMAAEVLECGIDKIILNSADTDVSPYDPGAYASSGTYVTGNAVIIAANKMRTEIINGASEILKVSDDQIIFDGENVETEN--GEKISLEDLANRLIEGKNQITVTGTWGGES----------------SPPPFIAGFTEVEVDPETGEVEVLDFLSVVDCGLPINPNLARVQVEGGTAQGIGLALYEDIQYDSGRVKNDTLMQYKIPCRRDIKNMAVEFVYSHEPTGPFGAKSIGEVVVNTPAPAIADAVYNATGVRIRKLPITAEKVLLGMMEN---M
MNILVCIKQVPDTT-EIKIDPVTNTLIRQGAPSIINTFDAYALELAVRVKEQ-YSGKVTVISMGPEQAKEALKECLSVGADEAYLISDRI--FGGSDTLATSYILSKFINVEKYDLILCGKQAIDGDTGQVGPEIAEHLGIPQVTYITDMKLEDNFLLVKRDNDNGFDWIEVEIPALVTVTKTNFEPRYATIRSKMQANKRNIPVLTSNDAALDFGSPTKVKKTYTPVRQKNGVIITAVKKFIIWANDTKVFM-----KYKYLGKKIIREDSLERVIGKTKYTLDMKVDDMLYAKLIVSSHPHARY-KLDLTEALKVEGIEKIYTYEDIKHTNWFGIQGKRDELIINDVARFVGDRIGIVVGKDKDSVEKAVSKVKIEYEDLDVLVDLQDSIDEKS-IVKGD--TNLCYSRKIEYGDYEKEKSKADITVKTEGYTPKIHHLAIEPHVCLSEIDI-FGNLVIWTPCQIAFAIQMHVSRVLDIPFNKVRVIKSNMGGSFGGKQQPI-LEPLSAFVTMDLKRPVMMYMNRYETLVGTVSRNPMRVQIETSVTKEGKILCRKVDAQVDGGAYDTNSSSIVNAFMKKLFRLYKIPSQVTEGKSYYTNTIPGGAARAYGGPQSHAISEINMDQVAAALNMDPCEFRLKNLADP-YTDDPTGPNLGNSQVKECMIRGMERFDWLNRRKSIRYAYGVGVAAATHGNGYKGA----FPDFCNVEFTLFSDGTALVKIAVHEQGCGTIASLTQVAAEALDLDTTKIRMTEADTLLTPYDSGTQASRVTFVNGGAIKKAGEQLREKLIDVAVQSKGFAREDIYTDDGKVYSKKSGEF-VEYSELVAYVENNFEAMTVYVHHEQEA----------------NPAAFAVFFAEVRVDKYTGMVDVTDALAVHDIGQAVNPMLVDGQIYGGAHMSIGMALREEIVYEKGYLKTDSLSKYHVFNSQDMPKIDILLIESEDKSAPYGMKSVGELSCVAPAPAVINAINHALGTKISTYPASPELIIQELDKMS--K
MHSVVCVKQVPDTS-EVSIDPETNTIIREGVPSIINPYDLHGVEAALQLKDK-YGGKVTILTMGPPQAETAIKRALSFGADKGILLSDRA--FAGSDTLATSYIIAQAIKKIGVDLIFCGKQAIDGDTAQVGPGIAKRLDLNQLTYVIELNLDKEELRISRKLESGKEVVKAQMPALLTVVKDLNEIRYASLPDMIKGAKAEIEMWGKSDIKLDEGSPTQVGRIFPPPQREGGEMIESAKILVEKLVGIEVIM------KKVVGQKVKKVDAIEKVIGKAKFAKDYSFDDMLYLKILRAPHPHAKIIDIDISKAQELDGVVRIVTADDLPELNNFGLILKDEEVFVKEKTHYMGDALAAIAAESEEIAHEARNLIEVEYEELEVIDNPFRAMEDDAPKIHEE--GNVVCSHNLEKGDVEQGFEEADLIISNEFQTQHIEQLPLEPEAGVAKYDSETDTYTLWAPTQWLHDTQGDMAQSLGVPPEKIKINQPTIGGAFGKREDIS-VHLHLAIMAKLTGKPVKLAYTREESMITQSKRHPITFKFKTGVTKDGEIIAWESEVIGDTGACASSGPAVVHQALYHCTGPYNVPNVKGKSYTVYTNNTYAGAMRGFGATQSAFAYESQIDIIAEELGMDPYEFRLKNAYDI-GSSTPNGQILSSVGAKESLKKAIEAADYQKKSASTTKKCGKGMATIMFGNGYGEG----FPDHSFCTVKVKEDGDILIETAAADVGQGVLTVVTQIVSEVLNISQDRIEVAPGTTEDMKNAGSTSASRQTIFSGNAAKVAAEELLGQINHQAFMELGANYPEFEVKDGKVVPFEGE--ELTFKELAQIAKNKGEPLKAEGCYFPET-YA-PDEETGYSELAYVTYTFNTHVAEVEVDTDTGIVTVLRMVTAPDVGKAIHPQNIEGQSEGGTVMGMGMALMEDQIIDEGITMNPNMSNYLVPTTMDVPEIETVIVESGDGPGPYGAKGIGEPVTLPAAPAIINAIEDAIGVRIKELPATPEKILKALREK-NDN
MNMLVCVKQVPDTT-EIKIDPVTNTLIRAGVPSILNPFDGYALEAAARIKDADPSAKIVVLSMGPEQAKAVLKESLAIAADKAYLVSDRA--FGGSDTLATSYIISETIKKEKFDIIFCGKQAIDGDTAQVGPEIAEHLGLPQVTYGLEAEVDGDTVKVKKEVEEGVEVIGVKMPCLLTFTKPAWDPRYPTIKRKMAANRAEIPTLTAADLTIDLGSPTKVKKTFVPQKKSGGVKIDSAKKLFQLLSDASIIM--------EVGRSLTRVDAFDKVTGRAKYTDDLHGEAILVARILHSTIANGVVRSMDISEAQAVPGVVKVLTCFDVPDIQTPGHPWVADRKLLAIRVRIYGDDIAVVVAENELAAQRGLEAIRVEYEEYPVCTTPEQAMAEGALPIHEEHPDNVLKHTLFNVGDVDEVFADAYRVFEDHFDTQAVQHCHIENPVSYAYMEA--GRIVVVSSTQIPHIVRRVIGQALGIGWGNIRVIKPYIGGGFGNKQEVL-YEPLNAWITTQVGRPVKLECTREETFQNTRSRHPIHFDLKAAVGPDMRLMARECRAVSNQGGYASHGHAIVANAVTGFRQTYDVLAHRSEAWTVYTNLGSTGAMRGYGIPQCNFAGECMMDDIAREMGWDPLEFRLKNSMPL-GYVDPTGITCHSTGLRDCIRKGADFIRWRELREKYAIRRGVGMAVFSYKTGVWPI----SLETSSARIILNQDGTVQLQLGATEIGQGGDTVFSQMCAQAVGIPTEDVHIVFQDTDTAPFDTGAYASRQTYVTGKAIKRAGEIFRDKVLDYAAELTDLDPGNLDIRGRDVVSTVSGAPVLRMADLAMEAFQHCVHITAEATVQCKN----------------NTFSFGCCFAEVEVDIPVGKVRVLRIVNVHDSGRLINPKLAEAQVHGGMSMGMGYALSEEMKYDDGRLLNGNLLDYKLPTAMDHPEFHALFVETDDPSGPFGNKSLGEPPAIPVAGAIRNAVLQATGVGLRRLPMNPQRLVEAFTEAGVGD
MKIVVCIKQVPDTN-EVRLDPVTNTLIREGVPSIINPDDKAGLEAALQLKDKDENTTITVVSMGPPQADLALREALAMGADDAILVTDRA--FGGADTWATSCTIAGALEH-EYDLVITGRQAIDGDTAQVGPQIAEHLGIPQVTYAEDIKVEGDSVIVKRQYEDRYHIIEVKMPCVVTAITELAPPRYMSVGGVFDAYQKEVTVWGLEDIKLDLGSPTKVKKSFPKQGKGEGVILDAAKAIVTKLQEKYIIMD----NYKYVGKSLIREDSLERVTGKTKYIIDVKKQDMLYAKLILSEKPHANL-TFDLEEALEVDGIKAIFTHKDVSKVAWFGIEGKRDEYVLNEKARYVGDRIALVVGTSKESVEYAIKKVKITYEELPVTVGLDSAKRDEV-IVKGN--TNLGFERHIETGDYEKAKSEADYVISDIGYTPRTHHLAIEPHSALAEIDD-YGNLVVSSASQMVFTVQMHLARVLEIPFSKVRVIKANMGGSFGGKQQPI-LEITAGFATWKLKKPVLVYMDREQSMIGTVTRNPTRQRIETAIKKDGTILGRKVEVEVDGGAYDTNNSSVTNALAKKLFRLYKFKNQEFMGRAYYSNVIPGGACRAYGGPQAHAITEINITNAAKAIGMDPCEFRLKNLVDP-YAEDPTGPNLGKAAIKECIIKGMEAFNWKEKYKNIRYAYGVGVSAVSHSTGYWGT----FPDFTNVEMVLSPDGTVLAKVAVHEQGCGTITSLTQMAAEALDLDVKKINVTEADTFITPYDSGTQASRVTSVSGGALKKAGEAIIEKLFDTLHKVKDLNISDLYTDNGVVKVKNSKE-EYSYGEIAMMREHLQDYMSVYINHESTG----------------NPASLAACFAEVKVDKKTGFVEIEDLLSVHDIGKAVNPLLVEGQVQGGCQFILGMALSEEIVIDEGYVKNPTLSKYHSLNVHDMPNVRTLLIESEDESTPYGVKSIGEISAVAPAPAVLNAINYALGTNITDYPATPERIIESIESLEGEQ
MKVLVTVKEVAAVDDEFEI--SGLDIAEGSLEYDLNEWDDYAVEEAVQIAEANDDVEVVTVTIGPERADETVRMALAKGADRAVRVWDDA--LEEADVGTKADIIAAVAEAEAPDLILSGVQAGDDANGATGVALAERLGFEWAAVVNDLELEAGVASVHRELEGGIELTDVELPAVLTIQTGINEPRYASLRGIRQAQRKPLETESLDDIGLDADSPVARTSMYEPESESDAVVWETAGELAELLRKGVVEMTPAGTDGTAVGESVEKVDGWGLVTGKARYTDDVPTANALEGRLLRSPHAHARVRSVDTEAADALDGVEAVLTHEDVPQERRTGFPYPFDERVLNERVRYVGEPVAAVAARSVDAAERALEAIDVDYEVMECVVDPEEAMAPDAPTLHPE--RNVVCETRHEEGDIEAGFEEADTVVEGEYESQIVQQLPMETNTTIAWIDD-RERLVLRTTTQVSHICRDKIARAFDLDRTDVKVIKPRVGGGFGVRQDTV-PQFICAALALATGRTVRLKNTRKEDLHVSQTRHAQTVEIKTGVREDGTITAMHVDITSNTGAYGCHALAVLSNAAHEPMSVYPTENRLFTGRAVYTNITPGGAMRGYGAVQGTFGVESHIDAVADAIGMDPVELRRHNVITE-GEESPPKSKLESVGVSECLDRACGAVGWSDG----RYERGYGVALSMAKSGVP------NSEYSRCSITLEDDGTLTVRIGVGDTGQGSETVMGQIAASVFGLDTESVHVKADDTDATPWDNGAYASSTTYISGNATEKAARDLAKKVRELAAEWHNTDPDAIEVAGGDVVFGDGT--STSLESFAAEAFGPKRRLIGTGEHVTAL----------------SPKPFAAQLAEVEVDTETGEFEVLRLVNSVDCGQALNPANVRGQVIGGAVMGLGQTLSETLSFDEGTPELRGLRDYEVIHAPDLPDIETEIVETYEPTGPYGAKSVGEVSVLGPSPAVANAVDDAVGVRVTELPITAAKVRDGLEEG---E
MKIVVAIKQVPARDSQLRIASSGKWIDEEDLTHEINEPDAYALEEGLQLKEK-HGGEVIALCFGPARAAQTIREALAKGADRAIHIEDEN--PGGYDPLSAARLMAAALKAEAPDLVLTGLQSDDLGYGQTGPILAELLGLPHATIIMEVEKQDGGIRVKRELEDGWQHVEMPLPALLTIQSGISKLRYATLMGIKKAKTKEIKRVTPAELGASGAPSILLDRVYLPERAKQTQLFEAAAKLVEKLKEARVIMATTTKPETLFGKRVRRQEDPRLITGTALYLDDLKVPGMHHACIVRSPHAAARIRAIETRAALAAPGVVAVFTGDDIKDLG--GLRRPHHHLLAQDRVYFVGHAVAVVVATDRYLARDAADLVEVDYERLPAVADPEKALAPSAPAVHPQW-DNIAFNFHQEGGDTEKAFRDADLVIRQRITSQRLLPTSIETRGVLAEWRAGEKSLTLHSSTQIPHLLRSLLAGILGMPENRLRVITPEVGGGFGAKADVY-CDALMAFIAMRINKPVKWVESRRENYQATIHGRGHVDYFELAARRDGTILGLKLKLIQDLGAYHQLLPIIPTLSVLMMPGLYRFQNVSADVVGVFTNCMPTDAYRGAGRPEATHGIERMVDMLAQELKMDPAEIRLKNFVHA-DEFTATGLLYDSGDYAKPLHKAMNEAGYQQLRQEQGRLVGIGISTYGEICALGPS--LPAGGWESATVKIEPSGKVTVLTGSSPHGQGEETTFAQIVSDELGVPMDDVLVVHGDTAVVQYGIGTFGSRGTAVAGTALFYALQDIKAKMKKFGAMML--GTEDVNFSGGRCVDETC-GKSVTFAEMATAAHNTAPGLVATHFWEPPN----------------FTFPFGAHIVVTEVDRETGAIEIQRYVCVDDIGRIINPLIVDGQVHGGVAQGLGQALWEQAVYDDGQLVSGELTDYALPKASGMPWIESSHTETPSPVNPLGVKGVGEAGTIGCSPAVVNSVVDALGVKHIDMPLTPEKIWKLIQEAR--A
MNIIVCVKYVPDATADRHFES-DHTVDRAGVPGLLSELDEYAVEQALQLKEK-ADGEVTALTVGPDEAADAIKKALQMGADKGVHVVDDA--IAGSDYVSTSLVLAKAVEKGPVDLVMCGMASTDASGSVVPAMLAEHLDLPQVTLGSVIERQGDQVRIKRDGDTSTEVIGATTPLVLSVTDQSGEARYPSFKGIMAAKKKPLESWSLADIGVDAASWTLVESTEERPPRTAGEIVSGAKALVDFLASKKFIMTATTEPRLEIGRDRRRKEDQRLITGRTKWTDNIQINGMLHLAMVRSPFAHAKITNIDVSEAKASRNVVDVLTGADLAE-T--DQVTPTHLPVPADRVSFAGEIVAVVVARSQAEARDAAELVDVDYEELPAALDLKEAAADT-VLAHPDL-TNKSALWKFTGGDVEEAISKAREVIEREFRQQRLIPAFMEPRSTVVD--PTGEQLTMWSATQIPHILRFALAATTGMPESKIRVIAPDVGGGFGGKLQTT-PEWITVAVARRTGKPVKFTETRSESLMSAHHGRDQWQKLTLAAEKDGTVTGLKVELLADLGSYVSLVGGVPVLGAFMFNAIYKFPAYHFACQTVLTNKTWTDAYRGAGRPEATFGIERIMDELALELGVDPLEVREKNWIKA-EEFTVAGLEYDSGNYEAATAKAKEMFGYDELRAEQGDQLGIGVSTFTEMCGLAPSRVYGAGGWEHASVRMLATGKVEIVTGASAHGQGHETAFSQIVADRLGVPFEDVEVLHGDTQVAAKGLDTYGSRSLVVGGEALVKATDKVVEKAKPVAAHLLEANVEDIEFKAGSFGVRGT-DAAVSIQDVAGAVFGMEPSLDSDATYDPIN----------------FNYPHGTHLCAMEVDTETGQVKMRKYTCVDDIGNVINPLIVEGQVHGGLVQGIAQALWEEAVYDDGTLVSASFVDYLVPTAADTINYDVGHNTTPSLTNTLGTKGVGEAGTIASTPAVVNSVLDAIGVKDIQMPCTPERVWKAIQDGTAGQ
MKAIVCVKQVPDTQGKVAVKA-DGTMDRAAMATITNPDDLNAVEAALQLKDE-TGCEVVVVTMGPPPAEGMLRELIARGADRGVLVSGRE--FGGSDTFATSQILAAAVNKGPEDIVFCGRQAIDGDTAQVGPQIAEKLHLPQVTYVTDIKKDGNSLVVKRQLEDGYMELKVNTPCLLTCIKELNNPRYMSVSGIFECYDKPIDVFDYNTLLIETGSPTNVYKSFAPPVKGAGMMV--AAQLVGILNDKHLIMPADVAELKTVGKPLRKKDAMNLLLGKPAFVEDVTPRDCLVVKVLRSPHAHARIRSINTAVAMKVPGMVAIYTWQDVPRNRNAGQTYPHDRLILDQRVRFVGDAVAILAGETEKAVDKAMKLIKVDYEVLPAVLDPHTAKDNP-VLVHPEEDRNLVASETCGQGDVEAVLAHCDVVVDHVWHTKACQQAMMETFRTYTEIDP-YGRLHVVSSTQIVFHVRRILSIALGIPKSKIHVEKPRIGGGFGAKQTSV-SEVYPAFVTWKTGRAARIIYTREECQIAGSPRHEMEVHVKLGADKNGKIRAMDVYTLSNSGAYSEHGPTTVGLSGHKSIPLYSLEAFRFAYDVVYTNVQAAGAYRGYGATQGIFAVESAVNELAGKLGIDPVQLREQNMVRE-GMIMPANEPANACALDRCMARCKEIFHWDEKFPVRGKVRAAGVAMAMQGSGIS------GVDVGSATVKLSDDGSYNLIIGAADMGTGCDTILAQMVAECMDCDLDNVAVFGADSDASPYDSGSYASSTTYVTGKAVEKACEQLKGQLCTLAAESLHCDPAALEFTGKAVRRCDG-TGEISLADLAIKSQSNNTAVQATATHSSPV----------------SPPPFMVGMAEIELDKETGSVTVLDYKAVVDCGTPINPNLARVQTEGGIVQGIGMALFENVTYSDGRILENSLMQYKIPTRLDMGHLQVEFESSYEPTGPFGAKSIGEIVINTPSPAIAHAIYRATGLWFRELPITPEKILMGLRAKA--Q
MKILVTVKEVSTVEDEFEI--EGTTIADQYLGADLNEWDDYAVEEAVQLQEDGIADEVVTVTIGPEDCEQTIRQALAKGADRAIRVWDDA--LADVDVGAKTEILRAVVEAEDPDLVLTGVQSGDDSWGGTGVSLAEELGFEWGAVVNHLEHEDGVASVRRELEGGVELTEIELPAALTIQTGINEPRYASLRGIRQAQRKELDVQTLGDLGVDEEGAVTVTEMYEPESESDATVWETAAELGELLRKGVA-MTRAAETKPPVGESVDKVDGWGLVTGNARYTDDVPTPDTLAVRILRSPHAHARIRAIDTEAAASLDGVRAVLTHEDVPDERRTGFPYPFDERVLNETVRFVGEPVAAVAARTADAAERAVDAIEVDYDVHEHVLDARSAMEPGAPTLHPE--RNIVCETSHEEGDVEAGFENADAVVEGEYETQVVQHLPMEVNTTIAWIDD-RERLVLRTTTQVSHICRDKIARAFDLNRTDVRVIKPRVGGGFGVRQDTV-PQFIAAALALETGEKVRLRNERKEDLHVSQTRHAQTLRIKTGVREDGTITGMHVDITSNTGAYGCHAFAVLANAAHEPMSVYPCENRLFTGRAVYTNRPPGGAMRGYGAVQGTFGLESHVDEVAAAIGMDPVEFRRRNTIEA-GEGSPAEKTLSTVGVTDCLERAAETIGWTEG----RYRRGYGVALTMAKSGVP------SSEFSRCDMTLEDDGTLTIRVGVGDTGQGSETVMGQIAAGVLGLDTESVYVKADDTDATPWDNGAYASSTTYISGNATEKAARDLAASVRELAGEWFEVAPESVEIADGEVRIPGED--AMTLEQFAATAFGPKRRLTGHGKHFTAL----------------SPKPFAAQLAAVEVDTETGEFEVLRLVNAVDCGRAVNPANVRGQIIGGAVMGLGQTLSEELSFDDGAPELRGLRDYDVMHAPDLPEIDTELVETYEPTGPFGAKSVGEVTALGPPAAVANAIRDAVDVRVAELPITSSRVWDGLQEG---R
MKVLVTVKEVATVEDDFEI--SGTEIESTYLDYDLNEWDDYAVEEGVQLAEAGDDVEVVAVTIGPERAEETIRMALAKGADRAVRVWDDA--IADVDVETKARLLGAVVEAEEPDIVLSGVQANDDSFGATGVALAEQVGFQWAAVVNALDTDEGLASVRRELEGGVELTDVELPAVLTIQTGINEPRYASLRGIRQAQSKEIDPQNLDDLGLDAESSLDVTAMYEPESESNAQYLEQAAKLADVLRKGVVGMTE-FTEGESIGDSMERREDLELITGHGDYLDDLKRPGMLYVSFVRSEYAHARIEDIDTEAAEAHDDVVAVFTHEDVEAAG--NLTETEHLLFARDKVRYQGKPVAAVVATDRYAAHNALDLVDVNYERLETVTDPVEAANEDAPTLHEER-DNVAFTWGTDEEAVEEAFEAADRTVSFEYENQRIVPNALEPRGALAEYDPYDEQLTVHTPSQQPFLHKTMLADVLDHPERKVRVQAPNIGGGFGSKSMVY-PEVATAFCAMQLDQPVKWVETRGEAFQADEHGRGQYVEAEAAVDEDGRMTGLRVESTADMGGELGSKCLAPTTFGLLLSGQYEIPAIRFDSTAVYTNRTPTGVYRGVGRAEAICTLERLVDKIARELDVDPAEYRRDHLIEP-DQFTGLGSTYDSGDYEKALDKALDMADYEELRERQDRYLGIGISCFIESGGLAPSSLVKSSYWESSTIRVHGSGEVTAYVGTASPGTGVETTHSQIVADKLGIEVDDVSLYEGDTDRVPDGTGSVGSRSAPVGGGAIKHSIDKVVQKATEIAAHHLEASPEDVEFEDGEFYVSGAPGRSMSLQAIATESQDMEPGLEATSYYDPEN----------------FTWAFGTHVVVVEVDGETGEVELLDYIGVDDCGVQINPQVVEGQIQGGIAQGIGQALYEGAVYDDGNLLTGAFQDYTVPKTTLMPDLTLDSTETPSPHNPLGVKGVAESGTIGATPAVANAVVDALGVENVEMPMTDRRVWHAIQDAEEGS
MKIIVCIKQVPDTN-EVKLDPVTGTLIREGVPSIINPDDKAGLEAALALKDQ-YGAHVTIVSMGPPQADLALREALAMGADEAILVTDRA--FGGADTWATSSTIASAIEN-EYDLIITGRQAIDGDTAQVGPQIAEHLGLPNISYAEDLKIEGDSVVVKRQYEDRYHIIKCKMPCLITALSEMNQPRYMTPGGIFDAYEKEVKVWTRPDLKVDDGSPTRVFKSFTKPVKGKGTVVESANWLIDRLHEKFILMKKGQHDWSILGKSVVKKDTMEKIMGSAKFAADMELPNMLYGGVFRSTICHGAVKNFDPSAALEIPGVVCVLTSKDIPGKNRIGIILKDEPILVDDKIRRYGDAIAVVAAETPELVRDALEAIKVEYEEYEPILTMERAAEEDAPKVHGE--TNVHQKKHLEHGDVDEAFKHCDVIIENDYETPMLSHMFIEPDAGVASFEN--GQMIVYSSTQNPHYDRGEIAGMLAFPQNRVSSVQVTTGGGFGGKLDIS-VQCHAALLSYYTKRPVKIVRGRMESTMVSSKRHPFKMHYKTGATKDGKVLAVQATLLADTGAYASYGPAVITRAVVHAAGPYEVPNVRVDATFYYTNNPMAGAFRGFGVPQVAVAHEGQMNALAKALNMDPIELRIINAHRP-GSVTSTGQVLENVGFVQCLEAVRDKASQVPP----NKRRGRGYGCMYYGIGNTG-----LPNPAGAFVEVLPDNSVNLMVGCADIGQGSTSAMAQIAAEELGLEYEDIHVTFANTEVTPEGGATSASRQTFISGSATMLAARMAKNTLAEVASNYLNVPQDKLVFRHREIYSSEDRSVKMTYPELMGEMKRLGKLALGSGAYNPRT-TG-LNAEDMFGV-PFEVYSYAATIVDLEVDVETGLVDVLNVVSAHDVGTAVNRQAVEGQVEGGVVMGTGFALMEKIETKDGRITNPVFSKYLLATAMDAPTIYPIVVESSSKTGPFGAKGVGEPALIPTIPATADAVENALNIRFGKLPIQHLDIMRELYK----K
MHYLICLKQVPDTS-EVRIDPQTNTLMREGVPSIINPYDAHALEEAIRLKES-FGGKVTIICMGPPQAKEALKKAMSFGADRAILLSDRA--FAGSDSLATAYILTVAIQKSPVDIVFCGKEAIDGDTAQTGPGIAQRLGFPQLTYVIKIEINQGWITVERKTEGGLEVAKAKLPVLLTAEKELNDLSYASLPNMMKAAAYEPEVWDVKVLPSDLGSPTSVSRIFAPEAKSGGEILIVAGNVVEKMFQQNMIM-------------TNRLEGNEKVTGKAIFAGDIHVEGIVVGKILRSKVAHARIKNIITDRASKLPGVLAVITGKDFPDVYG-GRTVRDEQAMVKNKIRYIGEGVAAVAAVDEETAERALELIEIELEELPGVFSAEGGLEDNAPLIHENWQDNIDALVTAKKGDIEAGFAASDLIIEDEFILPLIHHAPMEPKATVAYYDS-NRKLTVWTGTQSAFSVRRGIARYLQLPLSRVRVVGVRVGGGFGAKTTAT-IETVAAMLAIKSGRHVKIEMSRQDDFYAANPRNSMKIWVKTGVKKDGRLIARQARILVDSGAYDIFGANTTSQVVTLITGPYKFEHLDIEGTCVYTTKIPCGACRGPGGPEAHFAAETQMDRIARELGIDPFELRRINALEA-GDDTVPGQVLTDYGYTNVLNQLEIA----DH----GKARGIGIAGCFWGM---------SGIGSGATIHLNEDGSVTLFIGAVEIGNGVITAMALLVAEELGIPVENVSVISGDTDAGPYEGGAVGSRTTHDLGVPVLNAAREVKKQVLSFASGQLDVDVKELELGDSRIFVKNDRSRMLKLEQVANSRITGGGPIVVTASSTPFK-PD-YDKQRVHSRASKPFFVFGAQAAAVDVDLVTGKVSVCKVIAAHDVGKAVFPKGVEGQIQGGVAMGLGYALSEEAVFDQGRMINANFLDYRIPTMLDVPEIIPIIIEKPNARVPEDIRGIGEPPAIPTAPAVANAVFDAVGVRINTLPITPERVFMAT------K
MKIVVLVKQVPDSSLERHLSSDDFTVDRASASNVISEIDENAIEAALVLAEE-TGGEVTVLTVGPDHATESVRKALSMGPDKAVHVVDDA--IHGSCAVTTSKILAGALGK-EYDIVLCGAESTDGGTQVMAQMLSQRLGIAALTGARKLTVDGGKITVERQTEDGYQVVSAAAPAIVSVWDSMNTPRYPSLKGIMAAKRKPVETLSLSDLDIDPAATSTVVSAEPRPPRGAGQKISGGSSLAEFLASEKFVMTSTQGLRGGVGDSPVRPDARLKVRGEFAYSSDLWMENMLWGTTLRSPHPYARIRSIDISPALKLPGVRCVLTAEDVPGVKFYGNDHPDQPVLAMDVVRYQGEPVAIIAADHPETGRRAAKLIEVDYEVLEPLTDPRRAILDESPHLHEG--GNIVRHQPVRVGD--PDNATADVVVTAEYEVGMQDQAFLGPESGLAVPAE-DGGVDLYIATQWIHNDLWLVAPCLGLPEDKVRMTQSGVGGAFGGREDLS-VQIHACMLALHTGRPVKMMYNREESFFGHVHRHPALMRYEHGANRDGKLVYAKAEIILDGGAYASTTPAVVGNAASLGIGPYEVPHIKIDAWGTYTNNPPCGAMRGFGAVQACFAYESQMDAMAAKLGLSPVEFRRRNAVSQ-GSALATGQVISPAPLAEMLTRLEAMELPR--DDGYGVKRGVGYGVGIKNICFSEG----FDDYSTARVRLEVEPVALVHTAGVEVGQGLVTLEAQIARTELGV--EQVTIVPADTQ-VGSAGSSSASRQSYMTGGAVRQACLAVRAVVAER----VGSSADEITLTGGKIVSATR-GVIGALAEIL-----GDSPIEQTREFRHRPTQE-MDPVTGQGD-SHTQLALCVHRAVVDVDVDLGLVKVVDLAAVQDVGKILNRLSLEGQIHGGTAQGLGLAVMEEILVTDGKVRNPSFTDYLIPTILDMPPMRMEILEYPDPNAPYGLRGAGEPPTLSSTPAIAAAIRDATGLRLPRVPIRPEHIT--------NT
MKIVVCMKQVPDTT-EVRLDPKTNTLIREGVPSIINPDDKAGLEIALKLKDE-FDAEVTVLSMGPPQAESALREALAMGADEAVLLTDRA--FGGADTWATSSTISAALKC-DYDLIITGRQAIDGDTAQVGPQIAEHLGIPQITYAQEVKFENNKLSVKRQFEDRYHIIEVNMPCVITALSESTKPRYMTISGIFDAYQKEIKIWNLETIKIDIGSPTKVKKSYPKQGKAAGVLLEAAQAIVSKLKEKYIIMTM---EYKYLGKRIMREDSYERAIGKTQYTLDMERKDILFAKLILSTKAHAKY-SLDISEAVKVDGIVKIYTSKDVEHTNWFGIQGKRDEKLINDVARFVGDRIGIVVGKSKDSVEKALAKIKVNYEELKAVVDLKDSIKDEF-IIKND--TNLCYKKSIAYGDFEQSKKDADYIVKTSGSTQKIHHLAIEPHVCLSEIDI-FGNLIVWTPCQVAFAVQMHISRILDFPYNKVRVIKSNMGGSFGGKQQPI-LEPLSAFITLDLKKPIMLYMDRYDTLVGTVSRNPVQVDIETAVTKEGKILGRKIDAYVDGGAYDTNATSIVNAFMKKLFRLYEIPSQCAEGKSYYTNTIPGGAARAYGGPQSHAISELNIDDVARKLNMDPCELRLLNLAKP-YQDDPTGPNLGNAQVIECMKQGMERFDWYKRKENIRYAYGIGVAAATHGNGYKGA----FPDFCNVEFTLFSDSTALVKISVHEQGCGTIASLTQIAAEALDLEPAKIRMTEADTLYTPYDAGTQASRVTFVNGGAIKKAGEQLREKLIDTAVQLKNFDRKDIYTDNGKVFCKKTGES-VDYSELVKFAENNFEAMTVYVHHEQEA----------------NPASFAVFFVEVKIDKYTGIVEITDALAVHDIGQSVNPSLVEGQIYGGAHMSLGMALSEEIVYDEGNVKTNSLSKYHILNSQDMPKIDILLIESEDESAPYGIKSVGEMSCVAPAPAVINAINNALGTNITNYPATPEKIIEAIVEKEINN
MKAIVCVKQVPDTSGNVAVKE-NGQLDRASMAAITNPDDLNALEAALKLKDE-TGCEVVVVSMGPPPAEGMLRELLARGADRAVLISARE--FGGSDTFATSQIIAAGVNKGKGDVVFCGRQAIDGDTAQVGPQIAEKLGIPQVSYVTDIQKDGDKLTLKRQLEDGFMVIEVETPCLLTCIKELNEPRYMNIPDIWCAYDKPLEVFNFETLLIELGSPTNVWKSFTPPQKGAGTML-VAEQLAARLAAKHLIMKK----LREVGRSVVRVDARDKVTGRAMYADDLCPKPCLEARILHATIGNGLVKSIDVSKAREVPGVVAVYTCFDVPDITVAGHPAVADRKLLDARVRLYGDNIAVVVAEDTVACDRGLAKIEVEYEEWPVVYDPKESLKGTEHPVQDRRPDNLVAHTLAETGSVDEALADRHHHVSIHVESAEQSQVHIETCVSFCYGES--GRIVCVSSTQIPHICRRVIGQALGIPWGNVRVIKPYIGGGFGTKQDIH-YEPLNAWICQQLGVCVRLELSREELFFATSGRQPKTFEIEATVDDDMNLCARSILAYSNTGGYIHHGHALVLNSVNSFRWLYQEDVIRCEAYTVYTNGPHTGAMRAYGVPEGNWAAECLMGDIAYDRGWDGVEFRMKNAIRQ-GFVDEFGNYIRSNGLAECVEKGKRYIGWDEHKATYPIRHGVGVSLFVYKTAVAPF----ALETATASMTLNQDGSIQLQMGATEIGQGADTVFSQMAAEAVGVDTEDVHIVQQDTDVTPYDSGAYASRQTYVSGTAVKQTGQVLRQKILDFARFLHPDAQGELDLRDHMIVDV--GNKVCDLCELALEAYDHNDQLHAHETVNVHT----------------NALAVGCTFAEVTVDMPLGQVTVDRIINVQDNGRLINPKTVEQQVHGGMSQSIGYGLYEELLVDEGRCRNNNLLDYKIPTTMDLPDLEAQFVETDEPTAPYGNKAVGETPTISPAAAIRDAILDATGVKFYHEPMTPQRLFEGFRKEG--V
MKILVCMKQVPQKDAPLKLNEAGTWI-REDVSYEVNEPDAYALEEALRQKEK-HSGEVVVITAGPTRAQQVLREALAKGADRAIHLEDNA--FVGFDAYNTARAFAAAIKDEEFDLIFTGLQSDDYGYAQTGVILAELLGWPHATIIMQIEKSDSGIRVKRELEAGYQFVDMPLPAVLTIQSGINKLRYATLIGIKQAKNKPLRKVTLAEVQSAVDNLQKIERLYIPQKTKNTEFLEVAKKLVEKLREIRVLMANGGEEKKWVGKALPRKEEDRLLRGRGRFADDIKLRDMAYLRFVRSPYAHARIISIDTSAAEALAGVVCTLTGKEIVPQT--GPSKVRDYPFAVSKVRYQGEPVAAVVAESASIADDAAELVRVEYEALEPVMDAEQALQDN-SILHEEA-TNKIWHGVFEYGDVEKDFQDAAFVVRDRLHFHRFSSTPLENNVVIGEWNLKDDRIYYSCNNSFPSFAIQFLSAHLNVHIDRIRVQTSDIGGSFGIKITNY-PMAVVALASKKAGRPVKWVETRSEHMTSSAHGNERTFDTRVALDKNGLITAITSRHIDDCGAYPRYEPLGCVIWSQVFPGVYRFKNARIDFTQTVTNKCPVGPNRGYSRMQHLWFLERVIDICAHELGIPADEMRMRNYIRP-EEFTPNGCVYDSGNYPGMLELAKQLIGWDAWKKKQGRLIGIGIGTTLDSGNFGQSQIPFSGNSQGANCKLDIYGEVVVAVGSCPQGQGHETTAAQVVADVLNISPDLITVRTGDTERNVHTFGTYASQFAVSGLSAVHGAAQKLKTEMKRLAAFVLESEEDDVEFGVGALRAKRT-GKSINYWGLANIVNMYDITLNCRYIWRAPFKV--PDKQRKYGN-LTLTYASQLHIAVIEVDRETFIPTILDYVAVDDCGTVINPPIVEGQVYGATAHGIGAALLENCAYDAGNMLTSTFSDYTPITALNMPKIKYGHIQTPSPHSYSGAKGMGEGGA-APIHTISAALQDALGIIIEDSFNNADSLFRALVGKERAS
MNIVVAVKYVPDATADRTFDSSDNTVDRENVDGLLSELDEYAVEQALKVVEE-GDGEVTVLTVGPDDAADAVRKALQMGADKGVHVNDEA--IAGSDAFATSLVLAKALEK-EYDFVFFGMASTDGGMGVVPTLVAERLGLPAVTLGGEITVDGETVTIKRDGDVATQEVQGTGKLVVSVTDQTGEARYPSFKGIMAAKKKPVEEWDLSDLGVDAAAWTKVASTEPRPPRTAGEIIDGGSKLVEFLASKKFVMTA-GVAPTHVGSRTRRLRGDAFLTGRARYVGDIRPAGALHLAILRSPHAHARIVDVDLEAARRSPGVVAALDGVGAAELA--GGRSVEVRCLALGEVVHVGQPVAAVVAETIHDAEAALDAISVEYEPLPHVLDAVRALESTAPRAYADW-DNVVMAGSYTQGDVDEELTRCERVLTTTMTIQRYSQQPMETRGYVATWDEQTRRMTLHGSCQNPHPLRAVLASALRLGEEQVQVVVPDVGGAFGLKMHGH-PEPLVCVLSRITGRPVRWTERRSDCLLV--GGREQHHEVTVGFDGDGRVRALRDDLVANVGALGAAPWGMAYLTALAFPTGYDVQVVDARFRIVATNKSPWNASRGYGKEATNLMMERVMDLVARELGLDPAEVRHRNLIAD-DAFTTAGLNIDSGQYHLALDRVRALVDEPGVRRGQATRTGLGLAFELTPEAGGTP--TLVGGFDTSTVRVAPSGQVTVLTGVTSPGGGNDTGIAQIVADRLGVAPAAITVVQGDTDRCPYGFGNFSGRSMVVGGSAAALAAEDIALRLRTVAASLLDVTVDEVVLADGRARAG---DRSCPLEEVALTVYGVTPALESTRVYKPDNLTF-VPDEHGRPQ-TYPTYSYAVHAAVVDVDVETGISTVRRFGVVHDCGTVINPTLVEGQMHGAVAMGIGAALMESIVHDDGCLVTDRLKRYLMPRAGDLPDIEVEHLVTPSPFTLLGAKGAGEAGVGGALSAVVNAIDDALGVVLDRLPLTPPTVLAALQTAERNA
MNIAVCVKQIPDPAAPGRLDPNTFNLVREG-KLVMDDSDSYGVEMALQLVDRAGGGEVTLISMAPNGETSGLRTALAMGAAKAVLVSDPA--LGGSDALSTAKVLAAAILRNPFDMVITATESTDGYTGTVPVQIAEILGLPAVSFAKKVTLDGNKAMIERQSESGYDEVACELPAVVSVTAGVVEPRYPSFKGIMAAKSKPIETLSLSDLGLSAGAREAIVSLRKAEARQAGQIIEAFAKIIEYLEQLKVVMTT-----SIIGTRVQRVEDPELLVGGARYVDNIDATDPLHLLFFRSTLARANIASIDIENALQHDGVVAIYTASDLDLPA--PLEEIRRPPLAKTQVNFVGEPIVAVVATTKEAALDAMESIEVSYEALEPVIGLERAVSEAAPQLDHRA-RNVARGYRD--EGFEHALDGADVVVRARIVNQRVAVCSMEGNAILVDPLIPDLLVNIWVSTQMPHQFASIAASILGLKDSQLRVVAPHVGGGFGGKAGVT-AHIVAIACAMRLRRPVKWVESRSENMVAMPHGRDQLQYVEMGLTRNGKITGLRCRMLGDAGAYGGFGGGLVGSTRTMSQGVYDIPKVAYSAAAVITNTTPVGAFRGAGRPEAAAFLERLIDIAAQELGIDPIAIRKNNFIEP-GSFTKTGVVYDTGDYERAFDTLLSHAGYEELRKEQGSLLGIGVSTYVEITAAGSG--------EFADVEIKKDGRAQIKVGTSSHGQGHATAFAMLVSQELGVAISDIDFVQSDTALVPRGNGTGGSRSLQLGGSAVAKAASEVKTLAFQVLSRRLEVAEEDLTVVASGVEVKGVPSSRLNWREIYRLA-EEGVDLKSEFDFTSAG----------------PTFPFGAHLSVVEVDLETGRVTPLKHFCVDDCGTVINPLLVEGQQHGGAAQGIAQALYEHFQYQSGTPLTTNFSDYAIPAASELPNIATYRTETPSPNNPLGAKGIGESATVGATPAVQNAVVNALGIRHIEMPCTPERVWRAINDANVDI
MHIVVCVKQVPDTT-EVRVDPETNTLIREGVPSIINPYDAHAVEAAVSLKEK-YGGKVTVISMGPPQAEEVMRRSIAIGADEGILLSDRN--FAGSDTLATSYILAQGIQRSPVDLVLCGKQAIDGDTAQVGPGIAVRLNIPQLTYVMEIDLESKEIIVHRKLEDKKVRVACRFPALLTVVRDINEIRYSSLPDLIKSARYKPKLWTQKELGLDLGSPTSVSKIFAPPQRSEGEIIEAAKVLVQKLLSTKIIMAK----LKYVGKPFPLKEASQKVTGQLLYNSDKKAYNLLHAKMLLSPIPHGIIKKINTAQAEKLPGVKGIFSYLNSPKTLEYDDYSPKNELIFSKIVRHVGDRVAVVVAMDLETAQAAVDLIEVEYEELPVILDLEDALHNTNVQIQPPIP------YNYVIGNPASGFEDADYIFSHAFASPKGHHCTMETSCVIASCDS-LGKVTIQTNTQNCWMVRYTVASALDIPLNDIRVIKVDGGGSFGLHLEAT-LEPLVAFLAKQTKGTVKLHLNRNETMLSTRCRTSVKTKIKTGVKKDGTITAMDIQVIADAGAYTSISAWMPKSIGNKVKRLYKIPNLSYKGNLVHTNTAVSGSFRGFGTAEIFAALDTHMGNLARELNLDQVEFRLKHVMNP-YDNDPLGHTFGNSGIKECLTEGAKAFGWDGKKNITRYKYGIGVGCCAHTNGCFGY----HQDFAAMTLRINEEGAALLNTGLHDLGVGTKTMLAQIVSEVLDIEMSKVTPLECDTERSSYDVGTQATRTAYVGGNAAKAVSEKVMLMLLEEAAKMLSVPRTELIVEKGHIKAINNPEKAASYGEIVMYSLKNNKEIFAYDSYAAQA----------------NPTSYAVNFAEVRVDTKTGHVDVLKIVSAHDIGKAINPMLVEGQIQGGIAMGLGFALSEELEYTPGKCKNPNFSNYFPFRASEMPEITKVLIEKGEVHGPWGAKGIAEITAGAVAPAIVNAVNNALNTNMTILPLNTERLLKEISTKV--N
MKLLVCVSKTPDTTTKIVFNASKTELDANGVQYIMNPYDEYALVRALELKEA-LGGTVTLINVGPADNDQVIRKGLAIGADDAVRIDLNP-----QSALSVAFQIAEYARQENYDIILLGKETIDYNGSEIGAMVAEYLDQPFISYASKLDTDGKTASIQRDIEGGMEELEVDTPFVVSAAKGLAEQRIPNMKGIMMAKSKPLKVVAPAAF----EDKAVTVEYTLPPAKSAVKMIDNMEELVKLLHEAKVIMFCTSKEIGGLGHGLKRKEDARFIQGKGHYVDDIKLPGMLYMDIVRSPYAYAKILNIDASKALEIPGVLAVITGRDLEKYN--TLMSDTQMVLPTDTVMYYAQEVCAVIATERYIAADGVAAVEVEYEPMKPIVDAHKALDPGMPILRPDK-DNHIWHWEADREATDKLFANAEVVVKEQVYIPRIHVASIETCGCVADFDPIEAHLTMYMTTQAPHAIRTVIALVVGLSEEKVRVIASDIGGGFGGKVPVY-PYVIAIAASVLIGKPVKWIEDRMENLQADSFARDYDMTCELAATKDGKIQGLRIKTLADHGYTDAAAPSKYAGMFSICTGSYDYGVAFTEMDAVYTNKPPGGAYRCSFRTEAVHAIERMVDRLALEIGKDSAQLRMENFIKK-EQFSPLGWEYDSGDYGPALQKAMDIIGYDELRKEQGELMGIGICSFTEVVGAGPSKD--IKMFDSAEIRVHPTGKAIARFGTKSQGQGHETTYAQIIAQELGIPAEHIHIEEGDTDTAPYGLGTYASRSTPTAGAAAAVAARKLRDKARKIAAYLLEVSEEDLEWEVGKFFVKGAPEKSKTIQELVFAAYGMEAGFEATHYYDPPN----------------LTFPFGSYICVVDIDKETGSIKIRRFVAIDDCGTIINPMIVEGQIHGGLTQGLAPAMFEELIYDEGNMLNGSFMDYLVPTSVESPKWETGHTITPCPHHPIGAKGVGESPTVGAPPAIANAIIDALGVTHIDIPITPLKVWNILVEKGEAV
MKILTTVKKVVDVELNIHVK--DGAIVEDGLQYVINAWDENAVEAAVQLKEN-NNAETTLVSVGSGDNTDVIRKCYAMGIENAIHIDDPA--LEKIDSSISARVLQKVYEKENYDLVITGKQAQDTDSGQTGIILAEYLGIPCVSNVVALEVDDQHIKASRLGDAGTEIIEFELPAVVTVSDSINEPRLPAMRGIMMAKKKKIQVMDLAALGTSFAPKSEIVEFMTSETRQAGQKFEITAKVVGLLAEAKVLMA------SIIGKRIPKIDAKAKVTGRAAYAGDLKFPGMLYGKVVRCKYAHARVLNLDISEAQKVPGVVKILGPDDVTQKKLVGD--LDDQNIFTNHVRHQGDAICGIIARTEELAEAAAKLIKVEYEELPVYHTATQAKNEEAFQIDSQKPGNLAFENTYGWGDAEELMKEADLVVEDTFYVPKVKQCQMENHTYISLYDD-EGRMNCWSSTQMPKPVQKKISDLFELPMNKVKVNQTIIGGAFGVKLGMI-MEPEACAMAMSVGKYVKVSALREEDWLMSESRHPGEYSIKIGLKNDGTPIACTANFLTNGGGYYSHSSGAPAVAGTWMIGMYKFAACNFKCQRYYTNQMNCGAFRGYGNPQTNFVLEQIIDRALKKLDIDPVEWRREWHKTT-GDDGWMGVPYSSCALDACLDQGAESFGWFEKRNKYTKRRGIGVAVMNHTSGAFPF----LHEHTTCTVKLNEDASAEIITSASDLGTGAHTALQQIAAETLGFDLEKVHMKVGDSDAAGYDIGAHASRTIYVAGLAVLKACNDAKDQILEKAAISLETDKEALEIIDQKVCVKKDPNTFISVEQICYEGVGTPGQIQGYSSHYAEH----------------NSPPFAACFVEVEVDTQTGEVAVIEVVSSHDIGKAIHPPSVEGQLEGGVHQGLGMVLTEETYYNEGLCVNNNFTDYKMFGPSDMPVCKSILVEEPDPIGPYGAKSCGESGLVAPTGATANAVYNAIGIQFTGAPITAEKILKAIKEFGNLK
MELFVCIKQVPDTS-EIKLDPETNTLIRTGLPSIVNPFDMNALEAALTVKDK-YGTRVSVITMGPPQASVALKECISMGADDAYLITDRA--FAGADTLATSYTIACAISKQPFDMIFCGKQAIDGDTAQVGPQIAEELGIPQVTYVCGIEVNDNIVRTQREHEEGFEVLDTEMPMLLTAVKSLNEPRYPTLHNSIRATQYEVKTITVKDMTTDPGSPTRVRKVYSPPMRSAGTMLESVATVMDVLKQKELIMSEALKARQHVGKSYKKVDAATILSGRAAYTEDFVPPHALVIKVLRSPHPMAKILDINATAALKLPGVEAVFTYKDVPKTRLAGQSYAYDSLILDQYVRYVGDAVALIVAKDEATALQAMKVVRVTYDVMEPVLDMRTALDHP-TVIHPEDDRNLACSYSRVVGDIEGELAKCEYVVEDTYFDQATLQTAMETFRTFCTLDQ-FGRLVCTSSTQIPFHVRRHIARALEIPATKVRVIKPRIGGGFGSKQTAC-TELYAAFVTWTLKKPAVLIYDRHEANNCSTSRHAREWKIRLGATKDGIIQVIDMVAISDAGAYGTHAFTTFTAGEHKSVPLYKGKAVRYESNIVYTNHMAGGAFRGYGATEALWPLECAVTKLAKKMGVDEIELRLKNLINV-GERSQVDEVLESGLLKEAIAKAKTMARWDERPHSWTHRGGLGVALAFQGSGVA------NVDTASVEIKLQDDGYYTLYTGSTDMGTGANTILMQMACEVLGCPIDHMTCYEADTDVVPFDPGSYASSTTYVTGTAAKLAAEDLRAKLLKTFAMYLEVAEEDIDFDGVTARTKDG-QKSMTTQELAPKLMHEAQQLVGFATWGSHT----------------SPPPFMVGIAEVSVDTETGQVTPLDYYAVVDCGTVVNPKLAKVQAEGGIVQGIGMALTEEINYSSGRLETNNLMRYKIPTRLDMGTLHVDFVESHEPTGAFGVKSIGEVVINTSCPAIQGAILNACGAELTTLPMISEKVFQALMAK---E
MKIIVCVKQVPDTSGKVAVNP-DGTLNRASMATITNPDDLNAVEAALVLKEQ-TGAEVVVVSMGPPPAEGMLREVMARGVDRAVLVSGRE--FGGSDTYATSQILAAAINKGEDDVVFCGRQAIDGDTAQVGPQIAEKLGIPQVSYAAEITKEGKTLTIKRMLEDGYMTIKVNTPCLITCIKELNEPRYMSVGGIFECYEKPYEVLDYNALLIDPGSPTNILTSFTPPQKGAGMMLATCEKLAGILAGKHLIM----ENLKTVGQPVRKKDAMSLLLGKPAYVDDVTPQNCLVVKVLRSPHAHALIEEINTDVAQKVPGVVAVYTYKDVPQKRMAGQTYPYDRLILDQRVRFVGDAVAIVAAEDEAAADKALKLIKVKYQVLEAVLDPHEALDGP-ILVHPEDNRNLCASEVCSDGDVDDVLSHCDYVIDHVYHTPACNQAMMETFRTYTEMDP-YGRLHVISSTQIVFHVRRILANALDIPKSKIHVEKPRIGGGFGAKQTVV-AEIYPAFVTWKTGRAAKMIYTREESLIASSPRHDMEVHVRLGAGKDGTIRAIDVYTLSNTGAYGEHGPTTVGLSGHKSIPLYNLEAFRFAYDVVYTNRQSAGAYRGYGATQGIFAVESAVNELADILGMDPVAIREKNMVRE-GQVMPANEKTNACALDRCMSRCAQLFGWEEKFPVRGKVRAAGVAMAMQGSGIS------GVDVGSATIKLSDEGFYNLSIGAADMGTGCDTILAQMAAECLDCPVDNIAVFGADSDASPYDSGSYASSTTYVTGKAVERACEQLKENLCAIAAQMLDCNPEEVEFTGKGVRRLDG-KGEVSLMDIATKSMGNAIPVQVTYTHTSPV----------------SPPPFMVGMAEIEVDKETGGVEVLDYVAVVDCGTPINPNLARVQTEGGIVQGIGMALFEGITYDEGNLLENSFMQYKIPTRLDMGHLRVEFESSYEPTGPFGAKSIGEIVINTPSPAIAHAIYRATGVWHRELPITPEKVLMAMKAK---G
MHIVVCMKQVPRDN-SVKINA-DLTINADGIEQIMNLFDEYAVEEALQWNEK-LGGKVTVLSIGPEDWKEQIRRALAMGATDSLLLSDPA--FTRLDTSGAARVAAAAIRKGDVDLVVCGRNSTDDETGAFAPALARLLGWAQLTYVGKITLESGKIVAERHLEDVVETVEASLPAVVTVVKGINEPRYPSLLRIRKVAKVEIPTWSAADLGLSATPALNLVNRVPPPPRPKGEMIEKVAKLVDKLMEAQVIMSHNGSTFRYLGKGHRLIEGLEKITGNAKYAGDLSLPGMLHACLVLSPYAHARIVAIDRSAAQAVPGVVAVLTADDLPTRD--AVNSRHSAVLAKDRVLWRGQPVVVVVGETEAAARDAADRVVVEYEPLPPIVDVRKAAAPDAPVIWPEGLSNIHDEVHFARGDVERGFAEADVVIERVYRTPMVHQGYLEPHASVAEPDPYRGGVTVYTSTQGQFSVRDEVARLLSLPKHKVRVVPMTIGGGFGAKYGI--IDPLVAAVAVTLKRPVRMVLTRTEDFLSTTPSPAAIVELKVGARADGTLTAIQARVLMDNGVFPFTLGGIV---SILLGGYYKCPNLRIDCYEVLTHKPQAGAYRAPGAPTATFAIESTIEDLARALGRDPLTFRLQNAAET-GDPMGNNDPWPHIGLKLVLERLRDHPAWKDR----GPNEGVGIAIGGWPC---------GMSPAASVCRVDTDGTVRVHVGSVDI-SGVNSSLVLVAAEILDIPPEQIELIQGDTRSGPFAGPSGGSQTTYSVAGAVAKAARAVREKLFEVAADHFEASVADLELRNGMVSVKGFPDKAVSIGTLAAIAEGGPGPIIAEGSAAVSE----------------NAPGFVAHLAKVHVDPETGQVTLKQYVAVQDVGFALNPTMVAGQIHGGSVQGIGWGLYEAMIYDEGQLLTASFMDYNLPAFDQVPDIEAVLVENPSPHGPFGARGVGEPPITAGAAAIANAIRDATGVRMTELPIRAEALWRAMQEAQ--A
MNIVVCIKQVPDTKGGVKFNP-DGTLDRASMLAIMNPDDKAGLEAALRIKDE-TGAKVTVLTMGLPKADAILREAMAMGADDAVLVTDRV--LGGADTWATSTTIAGALRN-DYDLIITGRQAIDGDTAQVGPQIAVHLGLPVISYAEDIKVDGDSVVVKRQYEDRYHVVKAKMPCLITALSELNEPRYMTPGGIFDAFDKEVTVWGRADLDVDDGSPTKIAKASDKVPKGAGEKVESVNYLMEKFKEKHIIMSTARRDYHAVGKCIPKKDSSQLLLGKPVFTDDITPRDALVIKLLRSPYANAIVEDVKTDIALKVPGMVAVYTWEDVPKKRIAGQTFPYDRLILDRHVRSVGDAVAIVVGESEKAVDKALNMIKVKYTVLEPVLDFRKSLDNK-VLVHPEDDRNLIHHEEDEHGNVEKILSECDEIIEHTYRIKAAQQAYMETCRAYCEIDR-YGRLHCISSTQIVFHLRRILANALDIPKSMVRAEKPRIGGGFGAKQTAV-CEVYPAFVTWKTKRPSKIIYSRKECQTIASPRHEMEVTVRLGAMKDGHIRAIDLYTLSNGGAYGEHSTTTVGLSGHKSLPLYGCEATRFSCDVVYTNVQAAGAYRGYGATQGIFALESTVNELAEKLHIDPVELRLKNIVRE-GMFMPAGETANACALDRCIMHCADNFHWAEKYPVRGKVRAAGMALAMQGSCIS------NVDVGSCTLKLSDCGTYNMMIGAADMGTGCDTILAQMAAEVLDCEPDDITVFGADTDASPYDSGSYASSTTYITGMATQNAALELRENIKKIGAQLLGCAASEVDFDGKEVYIINP-DGSVSLSDIATKAQNNTIPVDVTATYSSPV----------------SPPPYMVGMVEIELDKETGAVKILDYQAVVDCGIPVNPNLARVQTEGGIGQGIGMALYENVTYNAGKIAENDFMQYKIPTRQDVGHINVEFETSYEPSGPFGVKSIGEIVINTPAPALAHAIYRATGVWHRTVPFTPEKILMGMADPNRVK
MKILVTVKEVATVEDEFEI--EGTEIADQYLGADLNEWDDYAIEEAVQLQEDGIADEVVTVTIGPEECEQTIRQALAKGADRAVRVWDDS--LEDVDVNAKTEILSAVVEEEDPDLVLSGVQAGDDSFAATGVSVAENLGYQWGAVVNHLEHDDDLASVRRELEGGVELTDIELSAVLTIQTGINEPRYASLRGIRQAQQKPMDIKALADIGVDEETELELTDMYEPESESDATFWETASELGELLRKGVA-MSLTDETSAAVGESVEKVDGWGLVTGNARYTDDIPTEDALEGRPLRSPHAHARIRSVDTEAAEAIDSVEAVLTHEDVPDKRRTGFPYPFDEHVLNETVRHVGEPVAAVAARSADAAERAIEAIDVDYEVLEHVLEPEEAMEPDAPTLHPE--RNIVCETRHEEGDVEAGFEQADAVVAGEYESQIVQHLPMEPNTTIAWIDD-RERLVLRTTTQVSHICRDKIARAFGLNRTDVKVIKPRVGGGFGVRQDTV-PQFISAALALETGRKVRLKNSRKEDLHVSQTRHAQTVEVETGVREDGTITAMHVDITSNTGAYGCHASAVLSNAAHEPMSIYPTENRLFTGRAVYTNLTPGGAMRGYGAVQGTFGLESHIDEVADAIGMDPAEFRRRNVIEE-GEESPAKPVLESVGVTECLDRACTTVGWADG----RYQRGYGIALTMAKSGVP------NSEYSRCSITLEDDGTLTVRIGVGDTGQGSETVMGQIAASVFGLDIESVHVKADDTDATPWDNGAYASSTTYISGNATEKAARDLAGKVRELAAEWHDTAPESVELADGDVSFPDGT--SMTLGAFAAEAFGPKRRLIGTGEHFTAL----------------SPKPFAAQLAEVEVDTETGEFEVLRLVNAVDCGQALNPANVRGQIVGGAVMGLGQTLSETLPFDEGQPDIRGLRDYEVMHAPDLPEIETEIVETYEPTGPYGAKSVGEVSILGPSPAVANAVDDAVGVRISELPITAASIWDGLQEG---S
MKICVLVKEVPDAAVEKRIDPSTGRMDRSGEK-NLNPYDTHAIEAAMQLKEGGQVDEIVAVTMGPESAVRALHKAVSLGADRSVHLTDDA--LAGSDVAATGYALAKALEKEQPDIVLLGQQSDDGECYTIGAVVADHLKAPSLTQVIKLDVVDGGLRCERQAEYGYDTVQVALPAVISVGDAINEPRYPSLKAIMGAKKKPLEKAGAGDVGIDGGSRVQCGEFKAPPAKAAGQIIATVEQIVAWLDERKLIMS------RAIGVNARRSDGEDKVRGTAVYGIDYGEPGMLHAALLRSPLAAGRIRSLDVTRAAALPGVHAIVSAADVPDTT--GWVLKDQPIFAREEVRFIGEPLAAVAADTAEQARAAVAAIELELDELEPILDPERSLEPGQRVIHPGWEGNMAWLATLDRGDVDAAFAAGHLIVEGEYRTQRQHQSSIEPHVAVARYEQ--GRFVVHTPTQYPYLVRDRLAELLAVPASRIRVVVTTIGGGFGGKIDAL-LEPYACVLARRTGRPVRLVNSRTEELQTAGPRDNAVVRLRTAVAQDGTLLAQEGEAILDNGAYSGEVVACAAIPALVFGGTYRIPAVRYRTRVAYTNTTPTAAFRGVSAPYSMFAVEQHLDQIARELAIDRRELRRRNVVQP-GDAIVNGQVLDDAVFDEALARVDEIASWDAA----RPLRGIGIGALTWLT---------NPSPGGATVKVNEDGTVTVISAGAEIGSGAATGVRQIVAEELGVPVDDVLLAASDTDVGTYDGGAQGSRTMFSLGNAALDACDGVRRQLLETAAGMLEAAVEDLELADGCVGVLGTPDSRVPLAAVAQTALWTGGPISASGKHISPP-VQ-FDAGCVTGATGFNAATYHVHQAEVEVDPDTGKVTVLRYVVAQDVGRAINPQQIEGQIEGGVLQGIGYALFEDLRVRDGAVVDDSLESYRLPTVFDAPPIDIALLENPCPYGPFGAKGAAEPSIIPVAAVIASAVSDAIGRPVTQLPVTPFEVLRLLGRDHTRS
MNVIVCVKQIPDPALPGELDPSTNTLKRDG-KLILDESDSYGVEMALQLVGAAGDGSVTLVSMAPNDEVSGLRTALAMGAEKAVLVSDPS--LSGADALTTAKVLAGAVGKGDYDLIIAGTESSDGYTGTVPEQMAEVLGLPSVTFAKTIAVDGSTVKVDRQTESGYDEVTCPLPAVVSVTAGVVEPRYPSFKGIMAAKSKPVDTVTAADLGIES---QSITNVEDAPAREAGEIIESFNKIVEFLDNLKVIMSVDTSVRGTIGDSPVRSDGIPKVQGTYEFSSDLSADGCLFGATLRSPHPSARIVSIDLSAAWKINGVEAIITADDVPGKLTYGLISQDQPVFASDVVRYVGEPVAAVAAIDPETARRALSAIEVTYEVLDPLLDPEVAISGDHEPIHPD--GNLIRHQRIVHGDPA---TTGPIVVEGTYEIGMQDQAFLGLEAAIAYPDP-GAGVELHVATQWLHEDQGQIAACLGFPDDKVRLVLGGVGGAFGAREDIS-LQVHTCLLALRLGRPVRMAYSRGESFLGHVHRHPATIWMRHHADADGRLLNVEARFVFDGGAYASTSSAVLVNGITMTQGPYACPNGKVDGYAVRTNHLPCGAMRGFGAVQACFAYESQMDKIADAAGIDPVEVRLRNAMHT-GDTLLTGQPVNVAPVEECIRETAALPLPDEPDGSPDVVRGIGWGVSIKNLMYSET----FDDFSTARCRLV-DGVATLKFATAEVGQGFITIAAQIARTVLGV--DDVVLDQIDTQ-IGSAGSTSASRQTWMSGGAVDAACRAVRERLFEAVGAAHDIEPIRLMIDGTDVIDTAG-DLRIPVAEAT-----AGLELDEEVEYHHPPTED-LDE-NGQGN-CHTAFAFVAHRAVVDVDPELGLVKVIQVATAQDVGNALNPLSVIGQIEGGIAQGLGLAVMEEIIQIDGVIRNGNFTDYLLPTFLDMPPVQATLVEQPDPHAPLGAKGVGEPPCISSTPAIVAAIRDALRQALDRVPVRPSDICL------DAS
M-----VKEVPDAAVQKRIDPSTMRLDRSGEK-NLNPFDTHALEAAMQIKEGGPVEEVVAVTMGPESAVRALHKAVALGADRSVQLTDDA--LAGSDACATGYALAKVLEAESPDLVLLGQQSDDGECYTMGAIVADHLQMPSLTQVIKIDVDGGKLRCERQAEYGYDTVEIELPAVISVGDAINEPRYPSLKAIMGAKKKPLDNKGTGDVGIDAGSKTKVLALNPPPAKEAGEIIETVEKIVAWLDERKLIMSATREAPGVIGTVVPRKEDDRLIQGDGRFTDDVEPARSLHMAVGRCPFPHARIESIETAEAVAMPGVHQVLTGAEVVART--GAANLPFYALTPEFCAFEGQPVVSVVAESRRIAEDAVEAIWIDYEPLTHVSDTIAALEPGAPVIHPQQMDNLLASNPQRRGEPEQALEAAAVVVADRFRINRVAPLPMEPRAIVAEWRPGARELTAHVSTQVPHLVRMQLAESLRLVESEVRVVTGDVGGGFGLKLGVY-PDVLACLHSIELRRPVKWTEDRLEHFRASTQAREAVHDFRIGADADGRFVAMTDTYVTDLGGQNSAFSA--QLSSIVFTGPYKIEDGAVERRVAVTNKTPIGAYRGYGQPEVNFARELLVDRLARKLGRDPLELRLQNMLVE-EELNAAGAIYDSGDYPRCLQMVAERIDYEGLRAAGGRYVGVGFTSFVERTGYASARFSHFGAHESVTLRANRSGGIDLYTGVSTFGQSNETAFAQICAEVHGIDYGAIRVHAGDTGATPLNTGAFASRTLIAGAGAVRDAAAALRDKTLRIAGGKLGEDPAALEIVGDSVRSKEDPGRAVSLAEVHKAAIDEEPGLETTAHFEPTD----------------AAYAFGSAAAVVAVDAETGDFEIERFVMAHDSGRVVNPKAVEGQIRGALAQGFGAALTEELRYEDGQLVNGTMLDYFVPTASDLPAVELLHTEIPSPVTPFGVRGVGETGTIPPGASIANAICDALGIEISNLPITPELVWRAIREANSEG
MKIVVCIKQVPDTN-EVKLDPKTGTLIRDGVPSIINPDDKAGLEAALRLKDE-FGAHITVITMGPPQAKVALQETYAMGADRVILLTDRV--FAGADTLATSTTIAAALKN-EFDLVITGRQAIDGDTAQVGPQIAEHLGLPQISYVSKFEHKGDHAIVKRSFEDGFQLVKVKYPCLITTLSEMNDARYMSIKGILDAHDLEVETWTFENIKADPGSPTKVKKSFTKGVKSAGKVVELATAIVDKLKEKFVIM-------KIVNSAAPKKDGMKLVTGAPVYTDDLAPKEALVIKLLRSEHHFARIKNIDTSRAEKVPGVACVLTHKDVPNKRRAGQTYPQDWKMLDEIVRYKGDEVAIIAATTEAIALKAMKLIKVDYEVLEPVLDYKTAMAHA-SIVHPEPDKNIASAYYVEVGDYEKGFEESDVILTRNYETQATHPAMMEPVATYTYLDH-TGRLVVVSSTQIPFHVRRMVASAMDLPMSQVRVIKPRIGGGFGCKQTSA-SEFFPAMVTLKTGKPAKIFYTRKEIFLGTTRRHPFYFEVKIGATKAGIVKAFDVKAISDTGAYGEHAGTVMSACAEKIMAYYKTEGYRFDGKAVYTNHVSSGAYRGYGKTQGGFAIESIMNELAHELGMDPTELREKNIIHP-GDHSHVDEEVDTCELEYCLKRGREMIDWYSKYPSVTKVRGVGMALAIQGSGVL------NIDSGSATIKLNSDGFFTLLISATDMGTGCDTILAQMAAESLQVPLDQVNVYSADTDVTPYDDGSYASSSTYVTGTAVRKASEKMIETLKSEVALILSVPIEKVVYHEGVFSVDDS---TLTLEALGYK--LNRKQIVVTDSHVCDK----------------EAPPYKAGFVEVEIDLETGKIDVLDFVGVIDCGTPINTNLATVQAQGGMLQGIGMALYEESEYANGDEKNASFLTYKLPSRKDALITRVEFAPSYEPTGPYGAKSIGEIVINTASPAIMDAIFNATGIRVRNLPITPSKFYELLKQT---E
MKVLVTVTDVAVVDDEFEI--DGLDVDERYLTYELNEWDDYAVEEAVQIAEDGEDVEVVTVTVGPERSEEAVRKALAKGADRAVRVWDDA--IAERDAETKASLLAAVAREEEPDLVLSGVQSGDDSFAATGVTLAEKLGDEWAAVVNQLELDGGVASVHRELEGGVELTDVELPAVLTIQTGINEPRYASLRGIRQAQNKPLDVRTLADLGLDEETPLRWTATDEPEAEGEATVFETAGELAAVLRAGVGQMTDADAGDTLVGEGVDRREDAALLTGDATFTDDIDHPDLAYLTFARSEAAHADIEAVDTAAAESTEGVLAVYTWDDIAASDGLDCDPPGHPVLARDRVRYQGQPIAAVVADDRYRARDAADAVEVTADSRPAVVDQREARAEAAPTLYEDA-DNVAATSELDREATDDALADADHTVERDLTNNRLIPTALEPRAAVARWDAGDERLTVELTSQSPHGHRGKLSTTLGLPESAIRVVAPSVGGGFGHKGHHH-PEAAAAFAAMDLAVPVKWTATRGENYLAGAHGRDHRTTAELGVDDDGTIRGLAVETDANVGAYGLGGLGMPGWYGSLLSSQYAIPAIHCETRAVFTNTAPIHSYRGAGRPEANYVAERLVDAAARELGVDPAELRRRNQI---AEFTAVGATYDSGDYGRGLDEALDAAGWADLRDRPGRYLGVGLACYVESTGGG---------MESGVVRAHPDGTVTVSAGTHSHGQGHATTYAQIVADELGVDYDAIDVREGDSDAIPQGTGTFGSRSTITGGNAVAESARAVRETARELAANLLDAPESAVEYRDGTFSAPDH-AETRAFADVAEAAYGMDPGLEATTFFEQDE----------------TAYTFGTHVVSVAVDPETGAVDIERYVALDDCGERVNPTIVEGQIEGGVAQGIGQARYEAAVYADGSLETDSMLDYAVPRSFHVPDIETEATVTPSPTNDLGVKGIGEAGTIAAPPAVVNAVCDALGIDHVDMPLTGERVRSAVRDAR--E
MNICVCIKQVPDIQAPFRIV--DGRLQFDVERYVLNAYDASAVEGALQLVEQ-HGGTVEVVAIGPASVSESIRKALAMGAERAYHIEADP---SDWDSATVATVLAAFFRDRSYDAIFTGKQAQDTDAGLTGTMLAELLGLPYVSNAVGLAYENGRLIVTRQGDAGREIIELALPGLVTISNDMNDPRIPSIRGIMQARRKPIEALTLSDLGLSPRPRTRVTGYRPIPPRAPGRKLEVVRELVRLLREARVLMETTPPTICGMGHRMKRKEDARFLFGKGRYVDDIKLPGMLYMDIVRSPFAHARIKSINAERALAMDGVVAVITGKDLEKYN--TLMGDTQMVLPTDRVMYQAQEVAAVIATDRYIAADAVEAIEVEYEPLEPVVDPFRALEPDAPVLRTDK-DNHIWHWEVDREATERAFQEADVVVKQQIYIPRIHVASIETCGCIADYNPAEGKLTVYMTTQAPHVVRTALALVVGLSEEKIRVISPDIGGGFGGKVPTY-PYVIAIAASVLLGKPVKWIEDRSENLQADSFARDYHITAELAATKDGKITALRIKTLADHGYTDAAAPSKFAGLFSICTGSYDIKHAFVEVDAVYTNKPPGGAYRCSFRTEAVHAIERMVDVLAQKLGMDPAELRFRNFVQP-DQFSALGWEYDSGNYPAALRKAMDLIGYEELRREQGELIGIGISSFTEIVGAGPSRH--IKMFDSCELRIHPTGKAIARFGTKSQGQGHETTYAQIIAEELGIPAAHVQVEEGDTDTAPYGLGTYASRSTPTAGAAAAMAARKVREKARKIAAYLLEVSEEDLEWEPGVFRVKGAPDKSVTIQEIAFAAYGMEAGLEAVHYYDPPN----------------LTFPFGSYICVVDIDKGTGQVKIRRFVAVDDCGHVINPMIVEGQIHGGLTMGFAPAMMEELVYDEGNILTGSFMDYLLPTAVETPRWETARTVTPSPHHPLGAKGVGESATVGAPAAIVNAVVDALGVTHIDIPITPYKVWKILHEKG--V
MKILTTVAEVATVEEDFEI--DGTAIDERYLEYDLNEWDDYAIEEAVRLTEEGLADEVVTVTIGPERVEETIRMALAKGADRAIRVWDSS--LEELDVAAKTEILRAVVAEEKPDLILTGVQTGDAMFGATGVSLAAAVDYSWAAVVNDLEFDGETTSVHRELEGGVELTDVETPAVLTIQTGINEPRYASLRGIRQAQSKEIAVEDLADLALD-DSKLRLTEMYEPEVESDATVFDTAVQLAGVLRKGVGAMSRTAGERQAVSKREEKTDARKIVTGESKYTADYARPTLAEAAVLRSDIAHGYATEIDTSAAEGMDGVYAVITPDEVPDTTSAGQSYPWDLTVLRRKVRFVGDPIAAVAATDASTADKAIRAIDVTYEKLDAVFDTEAAMEPDAPQIHDADRRNIEAHTDGEIGDVDGAFEEAATVTETEWETPYQSHCVPEPHTTIAHRDE-DNRFHLITSTQVPYHTRRQLAHLFDVPIRDIRVSKPRIGAGFGSKQSML-IEPITMALMLAADRPVKLEATRREEFYAMRSRRPARVRLRSVVTKEGDIEALDMSAITNSGAYGPHGLTVTGSIATKPLPLYHTPNIRFEMKAVHTNLPIGGAIRGYGAPQGHFALEGHMDEVADELGIDSLELRSRNLIGH-GDLDTAGVTTRSCGIDDCIAAGKAAIGWDDI----HLHRACGVALTAQKSGVA------GDELGAAHIKMNEDGSFILQTGAVDIGPGADTAMAQIAAEVLGVEPADVLVQPSDTDVSPFDYGAYASSTTYVTGSAVKEAAEDARTQLFEFASRMLAEPAEVLEARDGAVYSEQT-GESVLIEEIGYESIELRAQVMGQASFSTDE----------------SPPPFGAQFADVTVNEETGEFEVHKLVFAVDCGVAINPDLAEGQVDGAMHMSYELATSAGLSFDEGRPETLGFREYGMPTTADQPPLESILVETHEPTGPFGAKSVAEIPVNGVPPALSNAIRRAVGVRVNELPITAEKIRAQLDE----S
MRIVVLVKQVPDTWSPKRLRSEDFLLDRAAADGVINELDTYAVEEALRVKERLGEGSVVAMTMGPPASAEAVRKALQMGADEGVCIVDDV--LAGSDAVVTSAVLAAAIRR-GFDLVITGAESTDARMGVLAAMLAEQLAVPQATLAAELAVEDGRVRIRRVTGDVESDVVAETPAVVSVLEKINEPRYPSFKGIMAAKTKPLVTWTAAELGFSAGSPTEVVAMEERSTERARILVDAAARLVEFLASRQLVMSDVATDRRVVGKSIMSHDFIEKVKGSLLYAEDWSLPGMLLGKVVRSPMASARIRAIDVSKALEVPGVAAVLTARDVPVNRGLGELDVAMPVLAADRVRYAGEPVALVAAETRAALDQAAELVDIDLEPLPGVYDPLSALLPDAPLVHEE--GNVLITWNISCGDVEAGFREADVVVEEEYRTQFVEHAYLEPEAAVAWMDQ--GILTIRAATQVVEH-AAEIAEILNLPQNRVRVISTYMGGGFGGKEDMT-VEPYVALLAWYTRRPVRMIFERQESILATTKRAPFVMKYKTGARRDGVITAQEVDIVGDAGAYPYLSARVMFAAAVTACGPYRIPHARVRSRAVFTNQVPTSAFRGFGAMEVVFGYEGQMDRLARVLNLPPDEIRKRNFLRK-GDLRPTGERVTTVAIEETLDQAMYALGAP------RKRIGRGLACNMQPYGRTAW----FHDQASVWLSLSADGSLTIRSGITDLGGGQAASLCQIASEVLGVSLDEISVHIGDTALNPPAGGTFATRQLYMSGNAVLHGALELRRVLADVAAGILNTTPEQLEFRDGAVFVARGAGQGINLATLARECESRGVSPAVLYTWRAPV-GS-FDPTTGKGA-TFPDYTYGAHAAEVEVDLETGCVTVLKYVASHDVGRSINPLRVEGQIQGGVAQGLGYALMEEVELDEGIPKSTLFADYLVPTALEVPDITVRIVESGEGKGPMQARGIGEPPIGPVAAAIASAIADAIGIEPRRLPMTPERLLDLLRDNPGAA
M----TVKRIPDPDESLKFT--GSGLDLSSVKWVPNAFDEYAVETALRLAEDVKLAEIIVLSICPQKQRQHMTQFLAMGADRGVIVDADD---LELDTAAISKIIAKVAQDEGVDMVITGKLSQDNEGNQVGQRVAGLLGWPQACFAAELDWDNNALSVHREVDDGVEVKKIPLPAVVSVDLRVVLPRLASLRGITMAKRKKVDVKTPADLGVTSAAGESTVGVNKPPGRMAGQMVETVEELVEKLAEAKVLMPEAEAPRWQLGKSHRKVDAMERMRGITRYTDDIKLPGLLHCKILRSPHPHANILSVDVSRALAMPGVHAVLTGADLPVPYGVIPWTPDETALACGKVCYVGDGVAAVAAIDEDTAIAACEAIEVEYEPLPAYYDPEEALAGAHK-INPYAKGNLSKDVVLEFGDVEASLDGADIVVEGEYYFEGTTHGAIEPHCAVAHVEP-NGLLTVWSATQVSHYLHRELAKVLGRPAHTIRVIQPPLGGAFGGKSEPFDLEFCVALLAIRTGRPVKCLYTREEVFYSHRGRHPMRMRYKTGFRQDGTITGVSARTFIDGGAYSSFGLVTTYYSGQLLCAPYAFPAYRFHSTRAYTNKPACGPKRGHGSVQPRFAIEVQLDKAAVELGLDPIELRRRNDIGP-EGVTVNEFKIGSNGFLECLSRVEAASDWG-RRATLPYGRGLGIAGSTYISGTNYPIYPNEMPQAAVQVCLDRSGRARVFSGANDIGQGSNTMLAVIVAQELGLELDDVRVLSADSDLCPVDLGAYSSRITLMVGGACLDAAQKLRRKVRAAVAKRWELPARRVTLIDRKAMDLEDPSRSVSIVEAFQWAEADHGLLGEVGNYNTPKD---HGSYRGGTIGASPAYSFTAHVAEVEVDPDTGVVEVKHIWVAHDCGTALSQRIVEGQMEGSAYMGFGEALMERHDVDGGVHIGPSLLDYRMPTFLDTPELHALIVEAPDAQGPYGAKEAGEGPLHPSIPAIANAIYDAVGIRLDSLPFAPPRVLTAIEDRLAAA
MKAIVCVKQVPDTSGKVAVKA-DGTLDRASMATITNPDDLNALEAALKLKDE-TGCEVVVVTMGPPPAEGMLRELLARGADKAVLVSGRE--FGGSDTFATSQILAAAVNKGPEDVVFCGRQAIDGDTAQVGPQIAEKLHLPQVTYVADIQKDGNSLTVKRMLEDGYMMVKVQTPCLLTCIKELNQPRYMSVNGIFTCYDKPMEVFDYNALLIEVGSPTNVFKSFTPPQKGAGTML-TAAQLAGILAKKHLIM-------KNVNKAFRKKDAMQLVTGKPVYMDDLAPADCLIVKLYRSPHANAMVERIDTSVAKKVPGIEAIFTWEDVDQRRQAGQTYPYDRLVIDRHVRFVGDVVAIVVGKDEKCVEKAMKLIKVEYQVLEPVLDFHTAKDNP-ILVHPEDNRNLCAHDACGDGDIDAVLAKCDVVIDRVYHTKACQQAMMETFRTCCWMDL-YGRLNILSSTQIVFHTRRNVANALHIPKSMIRVIKPRIGGGFGAKQTAV-SAIYPAFVTWKTKKPCKLIFTREESQTASSPRHEMEMHVRLGATKDGIVKGIDLYTLSNTGAYGEHGPTTVGLSGHKSIPLYKAEAFRFVSDVVYTNHMSAGAYRGYGATQGLFAVESAVNELAARLHMDPFKIREMNIVKE-GDVMPAGAVNTSCALDRCLKKVHEMIDWDNKYPVRGKVRAVGMGMAMQGSGIS------GMDVGSATLKVNDDGFYSLIIGAADMGTGCDTTLAQIAAEVLDCDLDNITVFGADTDTSPYDSGSYASSTTYVTGKAVEKCALRLRGQICKLGAELLQTTEDAVDFDGKFVSNADP-EKRVSLSEVAFASQGHMVPLEITETHTSPL----------------SPPPYMVGAAEIELDKETGEVKVVDYAACVDCGTPINPNLTRVQAEGGILQGIGMALTENITYDAGWPMENSFMQYKIPARVDIGHIRVEFESSYEPNGPFGAKSIGEVVINTPLPAIADAIYNAIGTRFYELPITPEQVAMAVEEN---R
MNIAVCVKQSIDTEAVITLD-DQGQVVTEGAALIIDPYAEFAVERAIQLKEE-HGGEVVIVAVGDDESTPAIRHALSMGADRAVLIDDAA--IDQTNPQAKARVLAAVLKTLNPDLIMGGTKSGDTSRAQTLPRIATILGMPQVSLVVEANLEGESLAVSHETDDGLEKFSVALPAVIAAQQGLAEPRYPNVRDIMKSKKKPIDKMTLADLGLPAIRQVAVQSYALKPERKGGRIIDAVKETASLLQEAKVLMNR--PEYQSVGKSVRKKDSLQLLLGKPVYTDDIAP-DALVVKLLRSPHANAIVETIDVSKAKKLPGVVDVYTWEDVPNERNAGQTYPYDRLIIDRHVRFVGDVVAIVAAETEEAAEKALGRIKVTYNVLEPVLDFRAAKDNP-VLVHPEDNRNLVGGTADGDGNVEAVLADCDIVLERTYHTKAYNQAMMETFRTFTQLDR-YGRLHVISSTQIVFHVRRILSNALGIPKSRIRVEKPRIGGGFGAKQTAV-CEVYPAFVTMKTGRPAMCIFSRKEAQTCGSPRHEMEISVRLGANNDGRIRALAVNTLSNSGAYGEHGWATVGLTGHKSIPLYSLEAFKFTADVVYTNMQPSGAYRGFGATQGQFAVETTVNELAEKLGIDPIAIREQNMVRE-GMAMPAGEVTNSCALDRCMERCAELFDWKAKYPVRGKVRAAGVGMSMQGSGIS------GIDVGSVTVKLNDDGSFMMLIGAADMGTGCDTILAQMVAEHMECSVESVSVFGADTDASPYDSGSYASSTTYVTGMAVEKACTQLKEKLCTIAADILECEPEELRFEGGCVLQEGT-GKKVSLQEIAVKSQSNREAPEATAMHSSPV----------------SPPPFMVGMAEIELDRETGVVEVLNYAAVVDCGIPINPALARVQVEGGIVQGIGHTLMEDVTRTAGRIRESSLFTYRLPTRLDTGHINVEFENSYEPTGPFGAKSIGEIVINTPAPAITQAIYRATGVWHRELPILPEHILLAKPE----E
MNIVVCVKQIPDPASPGALDATTHALKRDG-KLILDESDAYGVEMALQLVATAGSGEVYVVSMAPNGETSGMRTALAMGAVKGLLVSDPA--LAGSDALTTAKVLAAAVNKGGADLIIAGTESSDGYTGTVPEQIAECLGLPSVTFAKKVKVEGSVLKVDRQSESGYDEVECTLPAVISVTAGVVEPRYPSFKGIMDAKKKPLDVVTAGDLAVTPAAGQKIVSVTQAEARKAGQVIEAFGKIVAFLENLKLIMAG-----SILGNRVLRKEDPKFLTTGGVYVDDLTNVGALYATYVRSTVAHANILGIDVSEALQSPGVVAIYTAQDLQLEP--TYPTVKRTLLASGKVRYVGEPVAVVLTELSNQGEDAAEKVIIDYDMLETLVDMEQAMT-STTLIYEEC-SNVVFDSTAD-NTGDTMFANCEVVVNGRFVNQRVAPCPLEVRGSAAAWDS-NGRLVQWLSTQHAQGARDVMQGSNKLSAEQIRVITPDVGGGFGAKIGAY-PEILLGLITKTIGRPVRWRETRSESMTALGHGRAQIQFVTIGGTKAGKVTHYQMHVLQDSGAWVDVGAILAFMTRPMASGVYDIPNIEVRTTSIATNTTPVVAYRGAGRPEATAAIERAMDMFAAEIGKDPAEVRRINLIPK-FLETSIGQIYDVGDYEESLDRVLAAADYASLRKDQGDQLGIGVSVYVEITAGSSS-------GEVAKIEITPDGRAIVYTGTSPHGQGHVTSWSMLASDQTGISMDNIEVVWGDTDLVPQGGGTMGSRSLQLGGTAVFVAAGELVEQARKHAARLLEANEEDVVFAAAAFHVAGTPAVAKSWADLSTALV--DGGLVQETNYASQG----------------PTFPFGAHVAVVEVDTETGQVKLVRHIACDDAGKVLNPLLLDGQIHGGIAQGAAQALLEEVRYDSGNPITSNLADYAFISSAELPSFEVIHMETPTPRNPLGAKGIGESGTIGSTPAVQSAVVDALGIRHIDMPATPERVWTAISQH---S
MHFIVCIKQVPGTT-EIKIDPKTNTLIREGVESILNPFDAYAIEEAVRLKEK-YGGTVTAISMGPNQCETTLREAVSLGVDNIILLSDRR--FAGADTYATSLTLAAAIRKGDYTLILTGQQAIDGDTAQVGPGIAAHLNIPQTCFVRKISFNEQQAVVERLLEDGFDRVSMQLPALISVVKEINVPRLPSLRGKRNAKTVPLTVWNCDDLGLDEGSPTQVLNIFSPHHEKQVEKFEAVELIVQRLSELTNRM----------FTDAFRNDAAAKVTGRAKYTDDYKLPDMLYAVPLHSQVASAIIKSIDYSEALKQKGVVAVYTAKDIPGKIKFGQIIKDCHTIINRRIRSAGDVIALVVAETREIALSALPLIKVELEEIPAVYNPEEAMQGTSPLVNPDF-SNICNYHKVRTGDIEQGEKEADIIMEQEFNTSRVEHTYLEPETALCYLRP-DGVMEVLGSMQHPFSTRRFVASTLGCKLSAVEVKNIPMGGGFGGKDDTAAVCARAALCAYLTKRPVKLTYSREMSMRESYKRHPYKLQYRMGLKKNGKIVFIKARIIADGGAYCSVTPWVTWRSTVQSCGCYEVPNVQSDVYGVYTNNIFSGAFRGFGSPQVNFAIEQLIEMAAQKLNMDETEFRKINMVHQ-GSKTITDQKLHTVSLQEVMDSVLKEIDYENKVKKCDEWYGIGYAISYRGVSLGAE----GTDMNSAIIYIQPDGSVLLETGVHENGQGAQSAMILIASEELGIPKELIRYRLPSTSNIPDGGSTVASRGTIMGGGAVVNAAKIIKQRLCEGVEKALGI--KDCSYKDGNVYFAQG-EKVADYFEAVRLCYDHQIYPYAFGVFQAPP-IS-WDEETGHGN-AYFSWVYSCQAAELKVNSQTGKITLLNLVAAHDIGRAINPALLAGQIYGGMAMGAGYALYENFSLVNGEPKASNFNSYRVMRSTDLPEMTAIFVENPDPNSPSKAKGIGEPALEITAPAIANALYRATGKRFTDLPMAPQ-VWEYVKGKQ--K
MKILVTVKEVAAVEDDFEI--DGLSIDERYLEYDLNEWDDYAVEAAVQIAENADEVEVVAATIGPERSEETIRMALAKGADRAVRVWDDA--IAEQDVDAKVSVFEQVVADEEPDLVLTGVQAADDAFGATGVALANRVGYQWAAVVNDLDYGDETATVRRELEGGVEITEVDLPAVLSIQTGINEPRYASLRGIRQAQQKEIAPHDLSDLGLDADGALELTEMYEPESESDATIFETAAELADVLRKGVVGMSGAAEGAAGIGDSPYRREDARALRGETTYTDDFGREAAA-LAFVRSPHAHAHVESIDTDAAEAIDGVTAVYTWEDLAAGDPLDCEVPGHPVLAGDRVRYDGQPVAAVVAQDRYHAADGVEAVDVEYDPLPVEDDPREAVSEDAPTLFDAA-DNVAAVGELDREETDRAFAEAAEIVSVELENNRLIPSALEPRAALAEHDRTA-GFTVTMTSQSPHGHRRKLSHTLGVPERQIRVISPDVGGGFGHKGHHH-PEAMAAWAARELGEAVKWTATRSANYREGAHGRDHRTTAELALDSDGQFLGLRADTYAGIGGYALGGGAMPGWYGRLLASQYEIPAIYCRSRCVFTTTAPVHSYRGAGRPEAIYVTERLVDVAADELGVDPVELRRRNLIDP-EAFTAVGATYDSGNYEPALDEAIDASEYPSG----GRLRGVGIASYVESTGGG---------FESGVVRVHPDGGVTVSAGTHDHGQGHGTIYAQIVADELPVGAGEIEVVEGDTDKIPTGTGTFGSRSTVVGGNAVAESAADVLAKAERIAAHELDADPDELEQTESGFRADAADERRCSFADVAGAAYGLSPGLEATTFYELED----------------TAYTFGTHAVAVAVDPETGAFEIERYVAVDDCGVRVNPRIVEGQIHGGVAQGLGQAQSERATYADGELAASTMLDYALPRASDLPEIETRAKETPSPGNELGVKGIGEAGTIAAPPALVNAVTDALGVDHLDMPLSEERVRAASE-----D
M----TVKRIPDPDENLKFA--NGGLDLSSVKWVPNAFDEYAVETALRLAEDVKHAEIIVLSICPAKQRQHMTQFLAMGGDRGVIVDAND---ADYDTAAIAKMIAKVAQDEGVDMVITGKLSQDNEGNQVGQRVAALLGWPQACFAAEVDWDSNSLKVAREVDDGVETKQVPLPALVTVDLRVVLPRLASLRGITMAKRKKVKTVTPADLGVESAGGEKTTTINKPAARAAGQMVGSVEELVEKLAEAKVLMAYADAP-WKLGKSHRKVDAMERMRGVTRYTDDIKLPGLLHCKILRSPHAHAKILSIDTSRAEAMDGVHAVVTGEELSIPYGIIPWTPDETALAVGKVCYVGDGVAAVAAVDEDTAIAACAAIEVLYEPLPAYYDPEKSLEATAKNINPYARGNRSKNVVLEFGEVDPAIDQAELIIEGDYFFEGTTHGAIEPHCAVAKVEP-NGMLTVWSATQVSHYLHRELAKVLERPANTIRVIQPPLGGAFGGKSEPFDLEFCVAKLAMKTGRPVKCLYTREEVFYSHRGRHPMKMKYRTGFTKEGKITGVAARTFLDGGAYSSFGLVTTYYSGQLLCAPYRFPAYRFHSTRAYTNKPACGPKRGHGSVQPRFAIEVQMDKAAVELGLDPFELRRRNDIGA-GGETVNDFKIGSNGFLECLEQVEAASEWTERKPELGYGRGLGVAGSTYISGTNYPIYPNDMPQAAVQVTLDRSGRARVFSGANDIGQGSNTMLAVIVAAELGLELDDVRVLSADTDLCPVDLGAYSSRITLMVGNACMEAAQKLRRKVRESVAKRWEVPKKRVTLVERKAMDIENPEQSVPIAEAFQWAESDHGLLGEIGSYNTPKD---HGDYRGGTIGASPAYSFTAHVADVSVDPETGVVTVHDIWVAHDCGKALSRRIVEGQMEGSAYMGFGEAIMERHDVDDGVHIGPSLLDYRMPTFLDTPDLHALIVEAPDPQGPYGAKEAGEGPLHPSIPAIANAIYDAVGVRIDTLPFSPPKVLAAILERQRSA
M------KYVPDATGDRHFSE-DLTTDRESVDGLLSELDEYAVEQALQIADDADDAEVAVLTVGPEDAGDALRKALSMGADKAVHVEDDD--LHGTDVLGTSLVLAKAVEK-GYDLVVCGMASTDGTMGVLPAMLAERLGVPQVTLLSEVSVADGKVTGRRDGDAATENLEASLPAVVSVTDLSGEARYPSFKGIMAAKKKPVESLDLDDLDIDAGAWSKVTDATERPPRTAGTVVEGGTQLAGFLAEKKFVMSSSQGTPHGIGVSLPSVDAAAKAQGSFPYAADLWAEGLLWAAILRAPHPRARITGIDTSRAAALPGVRAVVTHEDVPGDPAYGRRVADRPAFARDVVRYHGEPIAAVAADHPDTARLAAAAIAVDYEVLDPVTDPEQSFE--AEPIHPD--GNLIRHIPLRYGDPD---VTGEVVVEGLYRIGRQDPAPIGAEAGLAVPRP-DGGVEIYTASTDPHADRDQAAACFGLPPEQVKVVVTGVPGALGDREDTG-LQVPLGLLAMHTGCPVKIAATREESFLGHAHRHPTMLRYRHHADARGRLLKVEAQILLDAGAYADTSSDALAAAVSFAAGPYVVPHAVVDGWAVRTNNPPSGHLRGEGAMQVCAAYEGQMDKLAARLGVDPAELRLRNVLST-GDLLPTGQTVCPAPVAELLAAVRDAPLPAPKDSPEAVRRGVGYALGMVHMLGAEG----TDEVSTATVKVE-GTVATVLCAAVETGQGFATLARQVVQETLGI--EEVHVASVDTD-QPPAGAGARSRHTWVSGGAVERAAKMVRTQLLQPLAAKFGMSTELLTVADGKITSYDG-VLSTTVAEEL-----EGKELWATAQCRPHPTEP-LDE-SGQGD-AFVGLAFAAMRAVVDVDVELGSIRVVETAIAQDVGRVLNPQQLRTRIEAGVTQGIGAALTEHLRVAKGVVRHPDLTAYALPTSLDAPDVIVKLVEERDVVAPFGAKPASAVPVVTAPAAVAAAVRAATGRPVNRLPIRPQAAV-------TER
MRIYVCVKQVPDTSGKVAVNP-DGTLNRGSMATIINPDDMVAIEQALEIKDE-LGCKVTAVTMGPPQAENMLREILAMGANDAVLISSRE--FGGSDTFATSQIIAAAITHGDEDIIFCGRQAIDGDTAQVGPQIAEKLNIPQVTYAATIKKDKNKLTIKRMLEDGYMMVDVETPCLITCVKEDNVPRYMTINGIMECYSKELTVLDFNALLIEVGSPTNIFKSFTPPQKGVGKMLETVANLVDELKKLHVIM-------NIVGKGIAKIDGMSIATGKPVYTDDLAAKEALVVKILRSPYPYAIIEEIDTKRAMMVPGVECVLTYKDVPQNKLAGQSFPYDRLILDKTVRYVGDEVAIIAAKDEKTAIKAMKMIKVKYNVLTPVMDMEKAIDNE-SIVHTE-DRNIASKHLYEKGNIEEELSKCDIVVEDTYYTQAQSHGMMETYRAYNYLDH-MGRLVVVSSTQIPFHVRRHLSRALDIPSSKVRVIKPRIGGGFGGKQTAC-VEIFSGLVTLKTGKPAKIIYDRKETFTSTTSRHAMKLNVRVGADKDGTIKVIDIDALSDTGAYGEHASTTFGLVGEKTMPMYKLKAARFKGNVVYTNKTPAGAFRGYGATQGCFAVEATINKVAAKLNMDPVEVRLKNIIKE-GEISPADKLLKSVALDRCIQKGKELIKWDEKYPVRTKVRSVGMALTMQGSGIA------GIDTASIEIKLNDDGNYTLLTGSTDMGTGSDTILAQMCAEVLETTMDKIVVNSADTDSSPYDPGSYASSTTYVTGMAVVKAATELKNKIISLGAERLGLDKEDVEFYGNCVKSEDG-EKSISIFDLAVDVTPNKNQLIGYATHGSSV----------------SPPPFIAGFVETEIDKETGKVDIVDYVAVVDCGTVINKNLAKIQVEGGIVQGIGLALYEDVVYTEGELASNTFMQYKIPTRKDVGNIIVDFEESYEPTGPFGAKSVGEVVVNTPSPAIENAIYNGLGINLNTLPMTPEKVFMAMME----K
MKILVTVKEVAEAADDFEI--EGTDIGEQYLEYDLNEWDDYAIEAAVQLSETYGDIEVVSATIGPERSEETIRMALAKGVDRAIRVWDDD--IAAADVAAKTRLFAAVVDEEEPDLVLSGVQAADDGFGATGVSVADEIGFDWAAVVNHLDTDLSTAHVHRELEGGIELTDVDLPAVLTIQTGLNEPRYASLRGIRQAQSKEIAAFGLADLGLDADSPISRTGMYEPETESDATYFEQAAQLADVLRKGVVSMSSAETERGGMGEGVKRKEDKRFITGRGNYVDDIKKPGMLHCEIVRSPHAHARINEIDTSRAMEVDGVVAVLTAEDLAAHE--TLMDDTQDVLVNDKVKFQSQEVAAVIAEDRYVAKDGAEKVAVDYEVLDPVVTAEDALEADAPLIRDELDDNHIFDWDVDKEATDKVFEAADVTVSEQMEYQRLHPAPIETCGCVTDWDPGKDKITVHLTSQAPHAHRTLFSQVSGIPEHKVRIVSPDIGGGFGNKVPIY-PYVVAAAASVVLERPVKWMEERSENIQTTGFARDYDMTGELAATEDGIIKGVRTDVLANHGAYNAVAPSKFAGFFNIFTGSYDVEAAYGSLTAAFTNTAPGGAYRCSFRTEAVYLIERMVKVLAQELDMDPAEIRRRNFIQP-EQFSATGWNYDSGDYEKALDKALEMADYDHYREEQDKLIGIGISSFTEVVGAGPGKS--IEMFDSADIRVNPTGNAVLRVGVQTQGQGHETTFAQIVAEELGMDVENITVEHGDTDTDPYGLGTYGSRSTPVAGAATAVAARKVRDKAKSIAANELEAAEEDIEWDSGEFHVAGAPDRSLTITEIAASAYSEEPGLEAVNYYDPPE----------------MTYPFGSYIVVVEVDRETGEVDFERFVAVDDCGNRINPMVIEGQIHGGLAQGIGTAMMEHVTYDEGNCTGGDFMNYLLPTANEIPNFETGYTVTPSPHHPIGAKGVGESPTVGSPPAIVNAVVDAMGTTHVEMPMTPDRVWENLAEAGADD
MKCIVCVKQVPDTSGVVAVKE-DGTMDRAAMATITNHDDLAAVEAALRIKDA-TGCKVVVVSMGPPPAEGMLRELLAMGCDEAVLVSARE--FGGSDTYATSQILAAAIKKGEDDIVFCGRQAIDGDTAQVGPQIAEKLHLPQVSYVAEIAVENKAVTVKRLLEDGYMTIKVQTPCLLTCVKELNDARYMSVGGIMECYNKPLEIYNYETLLIDVGSPTNVYKSFSPPVKGAGMMMATVEKLVSILNDKHIIMGKKEVRFMEVGRSIPRVDAADKVTGRAKYTDDLCPRPVLEAKILHSTIANGWVKSMDISAAQALPGVVKVLTCFDVPDIQTPGHPWVSDRKLLNRRVRIYGDDIAAVVAEDEITARRALELIRVEYEEYPVVLEPEQAMAEGAPVLHEEHPDNILARMDLRTESVEDVLACAYYQFRGHYDTQQVQHCHIENPISYAWMEG--GRIVVVTSTQIPHIVRRVIGQAMGIGWGSIRVIKPYIGGGFGNKQEVL-YEPLNAWLTTQVGRCVRLDVSREETFQNTRSRHPISFDVAAAVDGDMRLMARSCTAVSNQGGYASHGHSIVANAVTGFRQLYDRIGHHSTAYTVYTNRPAPGAMRGYGIPQCNFAVECMMDDIAREKGWDPKAFRLANLMPL-GYVDPFGITCHSTGLAECIEKGAYFIGWAELREKYPVRRGVGMACFSYKTGVYPI----SLETASARLVLNQDGTVQLHLGATEIGQGGDTVFSQMAAQAIGIPTEDVHIVFQDTDTAPFDTGAYASRQTYVTGKAIKKVGEEFREKLLAYAAELFP-DASGLDIRERQVVDG-AGEALISLADLAMNAFEHSVHITAEDTNHCKE----------------NTFAFGCCFAEVEVDIPVGKVRVLRIVNVHDSGKLINPALAEAQVHGGMSMGIGYALTEEMKFDPGRLLNGNLLDYKMPTSMDHPDLTALFVETDDPSGPFGNKALGEPPTIPVAPAIRNAVLQATGVAVNTLPLSPQKLVEEFTRGG---
