# Supplementary material for: Inter-protein residue covariation information unravels physically interacting protein dimers
Source: BMC Bioinformatics. 2020 Dec 17;21:584. doi: 10.1186/s12859-020-03930-7 (PMC7745481; doi:10.1186/s12859-020-03930-7)
Supplement: Supplementary file 5 — Additional file 5. Final ER-MSAs at different ASA thresholds. Available on Mendeley data (http://dx.doi.org/10.17632/9bk2r55286.1). [file 12859_2020_3930_MOESM5_ESM.zip › Additional file 2/Final ER-MSAs/Negative ER-MSA dataset/ASA0.0/paired_MSA/1efp-B-1rm6-C/MSA_IDs.txt]

sp|P38975|ETFB_	sp|O33818|HCRC_
tr|A0A0P1IJB8|A	tr|A0A0X3U5W1|A
tr|A0A1M4MXJ4|A	tr|A0A1M4MVQ4|A
tr|A0A0K6ISD4|A	tr|A0A0K6IW91|A
tr|A0A1M7TXC4|A	tr|A0A1M7SVG5|A
tr|A0A0S6WXL3|A	tr|A0A102DE94|A
tr|A0A0L1JN45|A	tr|A0A0L1JSJ8|A
tr|A0A154WFM0|A	tr|A0A154VVM6|A
tr|X6KUV2|X6KUV	tr|X6KZZ0|X6KZZ
tr|A0A1U7DJG0|A	tr|A0A1U7DFY0|A
tr|A0A0P1GC23|A	tr|A0A0P1GHQ5|A
tr|A0A086Y7K4|A	tr|A0A086Y5R6|A
tr|A0A1N7M235|A	tr|A0A1N7KKD1|A
tr|A0A1G3I9J9|A	tr|A0A1M3QCH0|A
tr|A0A0H4L2H0|A	tr|A0A0H4LA21|A
tr|Q0FD64|Q0FD6	tr|A0A1G3GAA6|A
tr|B7RL29|B7RL2	tr|B7RS85|B7RS8
tr|W8RRY8|W8RRY	tr|W8SQN4|W8SQN
tr|A0A0M6YLC4|A	tr|A0A0M6YLB9|A
tr|V9VRF7|V9VRF	tr|V9VU95|V9VU9
tr|A0A1E4LX77|A	tr|G9ZV79|G9ZV7
tr|A0A127JS78|A	tr|F5Y3F0|F5Y3F
tr|A0A081B8T9|A	tr|A0A081BF03|A
tr|A0A1M3DTR5|A	tr|A0A1Q7BQS5|A
tr|F2IZD2|F2IZD	tr|F2J2W0|F2J2W
tr|A0A0N0JZT0|A	tr|A0A0N1LFR9|A
tr|A0A0D6P990|A	tr|A0A0D6PAW5|A
tr|A0A1N6T625|A	tr|A0A1N6UZ55|A
tr|A0A0P7IJB6|A	tr|A0A0N8IB27|A
tr|A0A0P1EKF6|A	tr|A0A0P1F5F5|A
tr|A0A1Y5TTD4|A	tr|A0A1Y5S1L6|A
tr|A0A1N6IMY9|A	tr|A0A1N6DTV7|A
tr|A0A098TF93|A	tr|A0A0F2PEW5|A
tr|A0A099T5M9|A	tr|A0A099T5A0|A
tr|J5PUI3|J5PUI	tr|J6UEA6|J6UEA
tr|A0A101VJA9|A	tr|A0A1G3JDH6|A
tr|A0A021WWG4|A	tr|A0A021X569|A
tr|A0A1E3ZHA6|A	tr|A0A1B2QZP5|A
tr|A0A081MLW9|A	tr|A0A081MQ94|A
tr|A0A1U7DA03|A	tr|A0A1U7D9A5|A
tr|A0A1T4RSX5|A	tr|A0A0Q6F130|A
tr|A0A0T2Y9W1|A	tr|A0A0T2ZLU5|A
tr|A8LLF6|A8LLF	tr|A8LI99|A8LI9
tr|A0A0U1NKW8|A	tr|A0A0U1NNB2|A
tr|K2HCS8|K2HCS	tr|K2HT76|K2HT7
tr|A0A1B1PN58|A	tr|A0A1B1PKB2|A
tr|A0A1I7BLR6|A	tr|A0A1I7BFC4|A
tr|Q2RPS3|Q2RPS	tr|Q2RVS9|Q2RVS
tr|A0A0Q9EKP3|A	tr|A0A0Q9EXX5|A
tr|A0A127MI90|A	tr|A0A127MIP7|A
tr|E2CFZ3|E2CFZ	tr|E2CCQ9|E2CCQ
tr|A0A0U3NHT0|A	tr|A0A0L0IWX6|A
tr|A0A1M6MCX7|A	tr|A0A1M6QYU8|A
tr|A0A1G6XUG1|A	tr|A0A1G7B7F8|A
tr|W4HHE4|W4HHE	tr|W4HQX5|W4HQX
tr|A0A0F2RE78|A	tr|A0A0F2RG01|A
tr|A0A0F3IVQ5|A	tr|A0A0F3IT34|A
tr|A0A1D2RVN6|A	tr|A0A1B3PIM0|A
tr|A0A1C7P324|A	tr|A0A1C7NWT5|A
tr|A0A1W9HJZ0|A	tr|A0A1W9HU40|A
tr|A0A0N8K7H4|A	tr|A0A0P7W1Y7|A
tr|S9QNP6|S9QNP	tr|S9QEW2|S9QEW
tr|A0A1R1I916|A	tr|A0A1R1I839|A
tr|J9Z0T6|J9Z0T	tr|A0A0N0K9D0|A
tr|D0DC56|D0DC5	tr|D0DEC5|D0DEC
tr|Q0FW18|Q0FW1	tr|Q0FTX5|Q0FTX
tr|A0A1F4H2S1|A	tr|A0A1Q3YDT4|A
tr|A0A0U3N141|A	tr|A0A0U3LCU6|A
tr|A3K977|A3K97	tr|A3K6A9|A3K6A
tr|A0A1K2HQ92|A	tr|A0A1K2HA79|A
tr|A0A1Y5RZ35|A	tr|A0A1Y5RCC5|A
tr|A0A1M6JK84|A	tr|A0A1M6JVC9|A
tr|S9RSG3|S9RSG	tr|S9QIE9|S9QIE
tr|B0UAF0|B0UAF	tr|B0UMP5|B0UMP
tr|A0A1Y1SMP6|A	tr|A0A1Y1SPW2|A
tr|F4G6C5|F4G6C	tr|F4G7N6|F4G7N
tr|A7HTJ4|A7HTJ	tr|A7HPB3|A7HPB
tr|A0A1E3H6W2|A	tr|A0A1E3H4S9|A
tr|V4RLP8|V4RLP	tr|V4TM55|V4TM5
tr|A0A0N1B4V6|A	tr|A0A0N1AAQ1|A
tr|A0A1F4C0D5|A	tr|A0A1F4EK91|A
tr|A0A0J5T7Z4|A	tr|A0A0J5QG61|A
tr|A7IDS8|A7IDS	tr|A7IJG0|A7IJG
tr|C3MED7|C3MED	tr|C3MI41|C3MI4
tr|B5WL45|B5WL4	tr|E1THG0|E1THG
tr|A0A0F2R6T7|A	tr|A0A0F2S429|A
tr|Q128I5|Q128I	tr|Q124U0|Q124U
tr|A0A147GP38|A	tr|A0A147GQ65|A
tr|A0A0Q7SXV6|A	tr|A0A0Q7S0E3|A
tr|A9DVP2|A9DVP	tr|A9EFW8|A9EFW
tr|A0A1Y5RWC8|A	tr|A0A1Y5TDM4|A
tr|I3TGS4|I3TGS	tr|I3TWA9|I3TWA
tr|F5RB91|F5RB9	tr|F5RGQ7|F5RGQ
tr|A0A1Y5SPM7|A	tr|A0A1Y5T6S3|A
tr|A0A0P7ABG3|A	tr|A0A0P7A1V8|A
tr|G8PIJ2|G8PIJ	tr|G8PSB0|G8PSB
tr|A0A0A0D5U9|A	tr|A0A0A0DB34|A
tr|A0A0W7WHH8|A	tr|A0A0W7WMH0|A
tr|A0A1Q3W0T6|A	tr|W3RFV9|W3RFV
tr|A0A0Q7U204|A	tr|A0A0Q7TS73|A
tr|A0A0U3EJQ6|A	tr|A0A0U2TFZ2|A
tr|A0A0P6W5V5|A	tr|A0A0P6VSE2|A
tr|F1VV79|F1VV7	tr|F1VWB5|F1VWB
tr|A0A1A9HKH2|A	tr|A0A1A9HH65|A
tr|A0A0B4CJ95|A	tr|A0A0B4C9F2|A
tr|C7D6Q0|C7D6Q	tr|C7D7X0|C7D7X
tr|A0A0A0DM90|A	tr|A0A0A0DMH2|A
tr|A0A1Y6B5H2|A	tr|A0A1Y6C852|A
tr|G6A0M0|G6A0M	tr|G5ZXI7|G5ZXI
tr|A0A0S9NW70|A	tr|A0A0S9NJT6|A
tr|A9BVG1|A9BVG	tr|A9BMH7|A9BMH
tr|A0A1U7JIU8|A	tr|A0A1U7JGS9|A
tr|A0A0Q6WRG7|A	tr|A0A0Q6WLP4|A
tr|F4GVJ1|F4GVJ	tr|F4GQU4|F4GQU
tr|A0A1L9P0J7|A	tr|A0A1L9P2A0|A
tr|A0A0B2B2I3|A	tr|A0A0B2BTU4|A
tr|A0A1F8VE86|A	tr|A0A0R0MRV3|A
tr|A0A1E4LL33|A	tr|A0A060NTB5|A
tr|F3KQ34|F3KQ3	tr|F3KPW9|F3KPW
tr|J3CIT5|J3CIT	tr|J3HT24|J3HT2
tr|A0A0P0MFC5|A	tr|A0A0P0MFP1|A
tr|F7QJ23|F7QJ2	tr|F7QIC9|F7QIC
tr|A0A023D391|A	tr|A0A023D8R9|A
tr|A0A0K2DDW6|A	tr|A0A0K2DD50|A
tr|A0A1V8RQQ2|A	tr|A0A1V8RMW4|A
tr|B1Y6V9|B1Y6V	tr|B1XZJ4|B1XZJ
tr|A9HEE6|A9HEE	tr|A9HI66|A9HI6
tr|A0A1D2SH69|A	tr|A0A1D2SK38|A
tr|M2TQG9|M2TQG	tr|M2U6S5|M2U6S
tr|A0A135I1N9|A	tr|A0A135HP22|A
tr|A0A192D3E1|A	tr|A0A192D941|A
tr|A0A1N7ITN9|A	tr|A0A1N7LYM7|A
tr|A0A1Y5SWK9|A	tr|A0A1Y5R5I4|A
tr|A0A1Q2M4K1|A	tr|A0A1Q2M3T5|A
tr|A0A164ARR5|A	tr|A0A163Y829|A
tr|Q5NYL9|Q5NYL	tr|Q5P3F2|Q5P3F
tr|J3C7X6|J3C7X	tr|J2TPS9|J2TPS
tr|A0A1M5NAY3|A	tr|A0A1M5QHT6|A
tr|A0A1H8IZD8|A	tr|A0A1H8BK45|A
tr|G0AJ61|G0AJ6	tr|G0AHI8|G0AHI
tr|A0A126UX52|A	tr|A0A126V0K7|A
tr|A0A177NXL5|A	tr|A0A1A6FPY4|A
tr|Q9AA79|Q9AA7	tr|Q9A625|Q9A62
tr|A8I052|A8I05	tr|A8ILU9|A8ILU
tr|A0A1W1YCK9|A	tr|A0A1W1YZ15|A
tr|A0A0B3SE13|A	tr|A0A0B3RQI1|A
tr|A0A059KH16|A	tr|A0A059KGI8|A
tr|C6XLP1|C6XLP	tr|C6XJ26|C6XJ2
tr|Q20WT4|Q20WT	tr|Q211D1|Q211D
tr|A0A0Q6L8T1|A	tr|A0A0Q6M873|A
tr|B6JDI1|B6JDI	sp|P19921|DCMS_
tr|C1DSA1|C1DSA	tr|C1DJJ5|C1DJJ
tr|K7T8K2|K7T8K	tr|Q5FTD2|Q5FTD
tr|D7A9G6|D7A9G	tr|D7A983|D7A98
tr|A0A0Q4H1A1|A	tr|A0A0Q4FXP8|A
tr|A0A0H5B961|A	tr|A0A0H5BG34|A
tr|G2J4I5|G2J4I	tr|G2IV01|G2IV0
tr|A0A1W6ZQM5|A	tr|A0A1W6ZVD0|A
tr|A0A076JW02|A	tr|A0A076K412|A
tr|A0A081FYL8|A	tr|A0A081FV92|A
tr|C7RQ42|C7RQ4	tr|C7RVJ9|C7RVJ
tr|A0A1E5A2D8|A	tr|A0A1E4ZTJ4|A
tr|D5BMS0|D5BMS	tr|D5BTN3|D5BTN
tr|K4KF92|K4KF9	tr|K4KRQ3|K4KRQ
tr|Q2SFA4|Q2SFA	tr|Q2SLM8|Q2SLM
tr|A0A1U9KPM9|A	tr|A0A1U9KS90|A
tr|A1WJN6|A1WJN	tr|A1WRI5|A1WRI
tr|A0A1D8UWA0|A	tr|A0A1D8UQI8|A
tr|A0A127EQW6|A	tr|A0A127ETU2|A
tr|A0A172YBV7|A	tr|A0A172YJS3|A
tr|A0A1R1M6F4|A	tr|A0A1R1LGF0|A
tr|A0A0C5J2S8|A	tr|A0A0C5J8I7|A
tr|Q11DX0|Q11DX	tr|Q11H26|Q11H2
tr|A0A1G0FMA8|A	tr|A0A1G0JEZ4|A
tr|A0A0R2RPT2|A	tr|A0A0R2RN29|A
tr|A0A0F7M3T0|A	tr|A0A0F7LWT5|A
tr|A0A0U2RL19|A	tr|A0A0U3AHE8|A
tr|A0A0M2R7G2|A	tr|A0A0M2R5Z3|A
tr|B8EJH1|B8EJH	tr|B8ES63|B8ES6
tr|Q1QHT7|Q1QHT	tr|Q1QK58|Q1QK5
tr|Q21J71|Q21J7	tr|Q21GR8|Q21GR
tr|A0A1E2V9B9|A	tr|A0A1E2VAP4|A
tr|A0A1V0KP61|A	tr|A0A1D8RRH7|A
tr|A0A0D8CXS5|A	tr|A0A0D8D2J4|A
tr|A0A0D6MPM9|A	tr|A0A0D6MNQ0|A
tr|R4YS45|R4YS4	tr|R4YRH9|R4YRH
tr|A0A095VR52|A	tr|A0A095XW41|A
tr|A0A162J0G3|A	tr|A0A166X395|A
tr|A0A1Y6C6R2|A	tr|A0A1Y6C8P6|A
tr|A4A4H6|A4A4H	tr|A4A783|A4A78
tr|A0A1X9NES0|A	tr|A0A1X9NJV2|A
tr|A0A0R2U4G8|A	tr|A0A0R2U666|A
tr|C5BJC9|C5BJC	tr|C5BKG5|C5BKG
tr|A0A0R2T8S2|A	tr|A0A0R2T1E6|A
tr|E3EXM6|E3EXM	tr|E3EX19|E3EX1
tr|A0A1M5Q438|A	tr|A0A1M5JEC2|A
tr|W2SMK6|W2SMK	tr|W2ST40|W2ST4
tr|K6YCZ1|K6YCZ	tr|K6Y9K7|K6Y9K
tr|B2ICV8|B2ICV	tr|B2IKU8|B2IKU
tr|B8KQX7|B8KQX	tr|B8KXV6|B8KXV
tr|A0A165QW45|A	tr|A0A165T9H3|A
tr|A0A1F9F116|A	tr|A0A1F9CZ95|A
tr|G2E4S2|G2E4S	tr|G2E5E6|G2E5E
tr|A0A127F978|A	tr|A0A127F9C1|A
tr|Y0KFG0|Y0KFG	tr|Y0KJV4|Y0KJV
tr|A0A149W1B2|A	tr|A0A0R0LTH2|A
tr|G7UVN9|G7UVN	tr|G7UTX8|G7UTX
tr|A0A0J5L707|A	tr|A0A0J5P6L7|A
tr|A0A1F3B8X8|A	tr|A0A1Q7PMQ8|A
tr|A0A1V8M206|A	tr|A0A1V8M4N5|A
tr|A0A1E4HBX6|A	tr|A0A1E4Q080|A
tr|A0A0C2PT31|A	tr|A0A0C2PRW4|A
tr|A0A193LG28|A	tr|A0A193LF88|A
tr|I8I1E0|I8I1E	tr|I8TDC2|I8TDC
tr|A0A160DVV3|A	tr|A0A160DVU8|A
tr|A0A1E4K7Q9|A	tr|A0A1E4K1F9|A
tr|A0A0Q6BRE0|A	tr|A0A0Q6BL75|A
tr|W0DZ16|W0DZ1	tr|W0E3P1|W0E3P
tr|A0A1B1YRE0|A	tr|A0A1B1YSC7|A
tr|A0A085W5P9|A	tr|A0A085WUV4|A
tr|A0A0G3A3V2|A	tr|A0A0G2ZTP6|A
tr|S9R7G3|S9R7G	tr|S9P1Q6|S9P1Q
tr|H8MT20|H8MT2	tr|H8MRI0|H8MRI
tr|L7UFS3|L7UFS	tr|L7U3F6|L7U3F
tr|D8EWY6|D8EWY	tr|D8F9P7|D8F9P
tr|E3FN56|E3FN5	tr|Q08PS6|Q08PS
tr|I4CAS1|I4CAS	tr|I4C4Q9|I4C4Q
tr|A0A1G3BIK5|A	tr|A0A1G3A6V8|A
tr|A0A1G3V973|A	tr|A0A1G3VV55|A
tr|A0A0S8K0R4|A	tr|A0A1F4YED4|A
tr|A0A1G1HJY0|A	tr|A0A1G1G8Y4|A
tr|A0A0S8FXL1|A	tr|A0A0S8AE57|A
tr|A0A1J5IF36|A	tr|A0A1J5IRI7|A
tr|A0A0D2K1N2|A	tr|A0A0D2HN52|A
tr|A0A1W9U718|A	tr|A0A1V4S6H6|A
tr|A0A0F2PKT3|A	tr|A0A0F2S7G9|A
tr|A0A0C2V6P6|A	tr|A0A0C2VKV4|A
tr|Q24N72|Q24N7	tr|Q24Z89|Q24Z8
tr|Q3A9B2|Q3A9B	tr|Q3AE88|Q3AE8
tr|A0A0S8D4L4|A	tr|A0A0S8ED13|A
tr|A0A1F3TPP5|A	tr|A0A1F3X1Z5|A
tr|A0A165YU26|A	tr|A0A165Y8I0|A
tr|A0A1G1DT04|A	tr|A0A1G1E2Z8|A
tr|A0A154BLP4|A	tr|A0A154BST9|A
tr|A0A132NBW7|A	tr|A0A132MG14|A
tr|D6Y6Q4|D6Y6Q	tr|D6Y5M5|D6Y5M
tr|A0A1F9P0J3|A	tr|A0A1V1X1L1|A
tr|A0A171D408|A	tr|A0A171AYA2|A
tr|A0A0F0HPU9|A	tr|A0A1V2PXZ4|A
tr|D1ABT7|D1ABT	tr|D1A2A8|D1A2A
tr|K0FAE5|K0FAE	tr|K0EYU4|K0EYU
tr|A0A1N7DDS4|A	tr|A0A1N6ZNK0|A
tr|A0A0F0GIP7|A	tr|A0A0F0H5S6|A
tr|D2AX42|D2AX4	tr|D2B6G9|D2B6G
tr|A0A0K9I6L8|A	tr|A0A0K9I881|A
tr|W5WJS9|W5WJS	tr|W5WBH4|W5WBH
tr|A0A1W9UXG4|A	tr|A0A1W9UEV0|A
tr|A0A1W2DW07|A	tr|A0A1W2C907|A
tr|A0A1J5AXM5|A	tr|A0A1F3CNW9|A
tr|S7U393|S7U39	tr|S7VFR8|S7VFR
tr|A0A1V9A4W0|A	tr|A0A1Q9VCX5|A
tr|D5WT92|D5WT9	tr|D5WS49|D5WS4
tr|A0A1Y6B9B8|A	tr|A0A1Y6C2V2|A
tr|A0A073AUI7|A	tr|A0A073AVN2|A
tr|A0A162M858|A	tr|A0A162MNS3|A
tr|K6WPE7|K6WPE	tr|K6VMU4|K6VMU
tr|A0A140L521|A	tr|A0A140L132|A
tr|A0A1M6HRN2|A	tr|A0A1M6AAS9|A
tr|A0A170V5V4|A	tr|A0A1Q4X245|A
tr|W6K0A3|W6K0A	tr|W6K4X7|W6K4X
tr|A0A1T4SE52|A	tr|A0A1T4LEY5|A
tr|A0A0A2HYI7|A	tr|A0A0A2HVN9|A
tr|A0A1F8P2L8|A	tr|A0A1F8TNK4|A
tr|A5D201|A5D20	tr|A5D223|A5D22
tr|A0A0C1LBR5|A	tr|A0A0C1LBX1|A
tr|A0A1D8GFX8|A	tr|A0A1D8GCL5|A
tr|A0A0Q9M7M7|A	tr|A0A0Q9M4N8|A
tr|A0A0H5CN26|A	tr|A0A0H5CJQ5|A
tr|A0A1F9ZET8|A	tr|A0A1Q7TP45|A
tr|A0A167EXY0|A	tr|A0A167KFH3|A
tr|A4BZZ2|A4BZZ	tr|A4BWU8|A4BWU
tr|A0A1L3JM65|A	tr|A0A1L3JHY6|A
tr|A0A101XP30|A	tr|A0A101XNM1|A
tr|A0A0Q5VMM8|A	tr|A0A0Q5VI27|A
tr|W2ULI0|W2ULI	tr|W2UQB4|W2UQB
tr|A0A1W2FGD0|A	tr|A0A1Y5Y9Z9|A
tr|A0A1A7QV62|A	tr|A0A1A7R1Q6|A
tr|A0A0L6U3R4|A	tr|A0A0L6TXN3|A
tr|A0A1B7XP68|A	tr|A0A1B7XLK5|A
tr|A0A0P0DBB7|A	tr|A0A0N7HXZ0|A
tr|I4F2M2|I4F2M	tr|I4F485|I4F48
tr|A0A1K1NV82|A	tr|A0A1K1QCF1|A
tr|A0A1V4M3D5|A	tr|A0A1V4M966|A
tr|A0A1K2IES6|A	tr|A0A1K2IQE7|A
tr|A0A0S7XDJ8|A	tr|A0A0S7XG86|A
tr|A0LY34|A0LY3	tr|A0LYI2|A0LYI
tr|H6RX95|H6RX9	tr|H6RKC0|H6RKC
tr|C7Q7D4|C7Q7D	tr|C7QEA1|C7QEA
tr|A0A0F2NZK6|A	tr|A8ULE0|A8ULE
tr|A0A1M5W0E5|A	tr|A0A1M5VQ41|A
tr|A0A1W2GQS0|A	tr|A0A1W2G7P5|A
tr|H2BWF6|H2BWF	tr|H2BW25|H2BW2
tr|A0A0M4DER5|A	tr|A0A0M4CXP8|A
tr|G2LD70|G2LD7	tr|G2LLQ7|G2LLQ
tr|A0A1G3LYV8|A	tr|A0A1G3RCC8|A
tr|K1LBY6|K1LBY	tr|K1LKI9|K1LKI
tr|A0A150WZ72|A	tr|A0A150X8N9|A
tr|C8XEI1|C8XEI	tr|C8XIH2|C8XIH
tr|A0A1M4XP42|A	tr|A0A1M4UIR2|A
tr|A0A1J4TNM3|A	tr|A0A101CU47|A
tr|A0A062XV13|A	tr|A0A062XZ81|A
tr|L0FZ39|L0FZ3	tr|L0G2B2|L0G2B
tr|A0A0R2TAW2|A	tr|A0A0R2X1E5|A
tr|W0RPP0|W0RPP	tr|W0RF57|W0RF5
tr|A0A1K0GSE0|A	tr|A0A1K0FL89|A
tr|A0A1M5N1X8|A	tr|A0A1M5NNY1|A
tr|A0A0Q1BHD1|A	tr|A0A0Q1H674|A
tr|A0A1B1NB13|A	tr|A0A1B1N8E7|A
tr|A0A0X3V7R4|A	tr|A0A117MRM9|A
tr|B2A635|B2A63	tr|B2A7K9|B2A7K
tr|A0A1G0MTC9|A	tr|A0A1G0MSJ6|A
tr|A0A1F2SA49|A	tr|A0A1Q7UUL3|A
tr|A0A1W1W0T6|A	tr|A0A1W1W1K9|A
tr|A0A1T5DHV4|A	tr|A0A1T5AIV4|A
tr|A0A0N1NF02|A	tr|A0A0N0NH14|A
tr|A0A1T5IAW2|A	tr|A0A1T5KZR8|A
tr|A0A1G9XMC1|A	tr|A0A1H0D4I2|A
tr|A0A101FM48|A	tr|A0A124G5Z5|A
tr|A0A1E5SYU5|A	tr|A0A1E5SYT6|A
tr|S2E1Y1|S2E1Y	tr|S2DN18|S2DN1
tr|A0A151C143|A	tr|A0A151BUN7|A
tr|A0A1T5KAC2|A	tr|A0A1T5KRI8|A
tr|A0A0D3LAC2|A	tr|A0A0D3L9B3|A
tr|A0A1Q6NEP8|A	tr|A0A0M2U3N9|A
tr|A0A0M0BRP2|A	tr|A0A0M0BNR2|A
tr|A0A1Y2RDQ1|A	tr|A0A1Y2RD82|A
tr|D1C1Z4|D1C1Z	tr|D1C784|D1C78
tr|A0A0S8GQE1|A	tr|A0A0S8E447|A
tr|A0A0Q7KAL5|A	tr|A0A0Q7K1H4|A
tr|A0A1M4Y1J1|A	tr|A0A1M4ZMK4|A
tr|D5BKQ7|D5BKQ	tr|D5B9W7|D5B9W
tr|A0A1G0AKG5|A	tr|C0BFT3|C0BFT
tr|A0A1W2H9E4|A	tr|A0A1W2H347|A
tr|A0A173MAV7|A	tr|A0A173MHY7|A
tr|A0A0S1SEE2|A	tr|A0A0S1SAK5|A
tr|I3C5S6|I3C5S	tr|I3CA84|I3CA8
tr|M7Y509|M7Y50	tr|M7XF60|M7XF6
tr|A0A1H2LL57|A	tr|A0A1H2KUF0|A
tr|F4C5E9|F4C5E	tr|A0A1V3N273|A
tr|G0L9Y7|G0L9Y	tr|G0L307|G0L30
tr|A0A1G3J4D1|A	tr|A0A1G3J2D7|A
tr|A0A0Q5QKC4|A	tr|A0A0K9XUE1|A
tr|A4CPS6|A4CPS	tr|A4CNZ9|A4CNZ
tr|A0A0S8HJV1|A	tr|A0A0S8H9T0|A
tr|A0A1U7MSJ6|A	tr|A0A1U7MRP6|A
tr|R7ZY62|R7ZY6	tr|R7ZYJ2|R7ZYJ
tr|L8JKC3|L8JKC	tr|L8JLE6|L8JLE
tr|A1ZWR0|A1ZWR	tr|A1ZHI8|A1ZHI
tr|A0A1M6M0F4|A	tr|A0A1M6EQA1|A
tr|A0A1N6ECD9|A	tr|A0A1N6FWA3|A
tr|A0A094Q4D2|A	tr|A0A094PN78|A
tr|A0A0B8ZWK6|A	tr|A0A0B8ZXU0|A
tr|S0G285|S0G28	tr|S0FXQ2|S0FXQ
tr|A0A1B1Y2K1|A	tr|A0A1B1Y971|A
tr|A0A0P7AKS1|A	tr|A0A0P7AXF4|A
tr|A0A0M9UCF1|A	tr|A0A0M8KAQ6|A
tr|A0A098RZ82|A	tr|A0A098SAZ1|A
tr|A0A1T4QVI6|A	tr|A0A1T4PLN5|A
tr|U5BXX0|U5BXX	tr|U5BYG3|U5BYG
tr|A6E8E4|A6E8E	tr|A6E7Q1|A6E7Q
tr|Q029W6|Q029W	tr|Q01QE1|Q01QE
tr|A0A0Q6FV67|A	tr|A0A0Q6FA13|A
tr|A0A074KY26|A	tr|A0A074L0I0|A
tr|C6W609|C6W60	tr|C6VRS9|C6VRS
tr|B0PHX3|B0PHX	tr|B0PCM4|B0PCM
tr|A0A101H587|A	tr|A0A0S8IBX6|A
tr|W0JTB0|W0JTB	tr|W0JW01|W0JW0
tr|K2Q4Z8|K2Q4Z	tr|K2Q544|K2Q54
tr|A0A1Q7N4B5|A	tr|A0A1Q6X9I4|A
tr|I2EZJ2|I2EZJ	tr|I2EXR8|I2EXR
tr|F8EHY9|F8EHY	tr|F8EC42|F8EC4
tr|A0A1M4U3T9|A	tr|A0A1M4VQI4|A
tr|A0A101VDZ8|A	tr|A0A101V7B5|A
tr|A0A180EHF2|A	tr|A0A180EL00|A
tr|A0A0P7BRL9|A	tr|A0A0P7BYU5|A
tr|F4KX44|F4KX4	tr|F4L141|F4L14
tr|K0N366|K0N36	tr|K0NCP9|K0NCP
tr|Q1IKA2|Q1IKA	tr|Q1IQB8|Q1IQB
tr|A5UVM5|A5UVM	tr|A5UQ69|A5UQ6
tr|A0A1C7G2N8|A	tr|A0A1C7GCG7|A
tr|D3F958|D3F95	tr|D3FCT3|D3FCT
tr|A0A1B1FN50|A	tr|A0A1B1G1W7|A
tr|M5AIR4|M5AIR	tr|M5A5G1|M5A5G
tr|A0A1M3BMS9|A	tr|A0A1M3BKN3|A
tr|A0A1B6BGG0|A	tr|A0A1B6BBN7|A
tr|M0D405|M0D40	tr|M0CC91|M0CC9
tr|J3JFW7|J3JFW	tr|J3EWT6|J3EWT
tr|D0MIL1|D0MIL	tr|D0MFF7|D0MFF
tr|A0A177Q5X7|A	tr|A0A1G3ZKQ7|A
tr|A0A1T5B266|A	tr|A0A1T5B1F8|A
tr|C0CV20|C0CV2	tr|C0D8R2|C0D8R
tr|A0A143PS76|A	tr|A0A143PU84|A
