# Supplementary material for: Inter-protein residue covariation information unravels physically interacting protein dimers
Source: BMC Bioinformatics. 2020 Dec 17;21:584. doi: 10.1186/s12859-020-03930-7 (PMC7745481; doi:10.1186/s12859-020-03930-7)
Supplement: Supplementary file 5 — Additional file 5. Final ER-MSAs at different ASA thresholds. Available on Mendeley data (http://dx.doi.org/10.17632/9bk2r55286.1). [file 12859_2020_3930_MOESM5_ESM.zip › Additional file 2/Final ER-MSAs/Negative ER-MSA dataset/ASA0.0/paired_MSA/1efp-B-1rm6-C/MSA_ready_for_MI.txt]

MKVLVPVKRLIDYNVKARVKSDGSGVDLANVKMSMNPFDEIAVEEAIRLKEKGQAEEIIAVSIGVKQAAETLRTALAMGADRAILVVAADDVQQDIEPLAVAKILAAVARAEGTELIIAGKQAIDNDMNATGQMLAAILGWAQATFASKVEIEGAKAKVTREVDGGLQTIAVSLPAVVTADLRLNEPRYASLPNIMKAKKKPLDEKTAADYGVDVAPRLEVVSVREPEGRKAGIKVGSVDELVGKLKEAGVIMKNILRLTLNGRAREDLVPDNMLLLDYLRETVGLTGTKQGCDGGECGACTVLVDDRPRLACSTLAHQVAGKKVETVESLATQGTLSKLQAAFHEKLGTQCGFCTPGMIMASEALLRKNPSPSRDEIKAALAGNLCRCTGYVRSSKSVETAAAARLCEEGAR
MKVLVPVKRVIDYNVKVRVKADGSGVDLANVKMSMNPFDEIAVEEAIRLKESGKADEVVAVSIGVKQSQETLRTALAMGADRAILVVAADDVHTDIEPLAVAKILAKVVEEEQPGIVLAGKQAIDNDMNATGQMLSALLGWSQGTFASELDIEGDSAKITREVDGGLQTISVKMPTIVTVDLRLNEPRYASLPNIMKAKKKPLDEKTAADYGVDVTPRLEVVKTDEPPARAAGIIVGSVDELIGKLKEAGAVMANRISLEINGEAVEADVRPNRLLSDFLRDDLALTGTKRGCETGVCGACSVLVDGDVVKSCLSLAIQMNGCSLTTVEGLACDGAPSPLQKSFMECGGLQCGYCTPGFLMAASDLLARTSRPDVATIRKNLSGNLCRCTGYQGIVDAILDASEKM----HGT
MKVLVPVKRVIDYNVKVRVKADGSGVDLANVKMSMNPFDEIAVEEAIRLKEAGKADEVVAVSIGVKQAQETLRTALAMGADRAILVVAADDVHTDIEPLAVAKILAKVVEEEQPGIVLAGKQAIDNDMNATGQMLSALLGWSQGTFASELDIDGDHAVVTREVDGGLQTIKVKMPTIVTVDLRLNEPRYASLPNIMKAKKKPLDEKTAADYGVDVTPRLEIVKTAEPEARAAGIIVGSVDELVEKLKEAGAVMKHLLTTTVNGEQVQEAVSPRTSLADFLREDMGLTGTHLGCEMGACGACLVLMDGAPVHACLVLAVQAEGCTVETIEGLTETGAAADLQARFHDRNALQCGYCTNGMLMSAQALLAANPDPSRDEIRDALSGNYCRCTGYEAIVDAIAATASDRAAAEAAE
MKILVPVKRVVDYNVKIRVKPDGSGVDTANVKMSMNPFDEIAVEEAIRLKEAGVASEVIVVSCGVAQCQETLRAAMAMGADRGILVQT----DVELQPLAVAKLLKAVVEKEQPGLVIAGKQAIDDDANQTGQMLAALLGWPQATFASKVEIADGKARVTREVDGGLETVELPLPAVITTDLRLNEPRFATLPNIMKAKKKPVDTLTPEALGVDVTPRLATLKVEEPPKRKAGVMVGSVDELIEKLREAKVIM---IAFTLNGRPTTVEADPGTPLLWVLRDQLQLTGTKYGCGIAQCGACTVHLDGRAVRSCVTPVSMVSGKRVTTIEGIGETPVGRAIQRAWQEVDVPQCGYCQSGQIMAAAALLAEHPHPSEAQIVAAMDGILCRCGTYNRIRTAILEAVKG------GV
MKVLVPVKRVIDYNVKVRVKADGSGVDLANVKMSMNPFDEIAVEEAIRLKEKGVATEVVAVSIGVKQAQETLRTALAMGADRAILIEAAEDVTQDIEPLAVAKLLKAVVEEEQPGLVIAGKQAIDNDMNATGQMLAALLGWPQATFASELKIEGDHAVVTREVDGGLQTVKVKLPAIVTADLRLNEPRYASLPNIMKAKKKPLEVKTPADYGVDVSPRLTVVSTSEPPARKAGVKVADVAELVSKLKEAGVLM--TIELTVNGRRRSVEADPEAPLLWVLRDELNLTGTKFGCGVAACGACTVHLDGEPVRACQTALADAAGAEIATIEGVSG-KAAEAVRAAWRELDVAQCGYCQSGQIMSAVALLESNPAPDDAAIDAHMSGNVCRCATYPRIRAAIHRAARMM-----EG
---------MVDYNVKVRVKSDGSGVDIANVKMSMNPFDEIAVEEAVRLKEKGVVTEVIAVSCGVAQCQETLRTAMAIGADRGILVET----NEELQPLAVAKLLKALIEKEQPGLVILGKQAIDDDCNQTGQMLAALADLPQATFASKVEIAGDKVNVTREVDGGLETLALNIPAVITTDLRLNEPRYVTLPNIMKAKKKQLDTFKPEELGVDVAPRIKTLKVSEPPKRGAGVKVPDAATLIDKLKEAKVIM--AVTLTINGQRRDFDASPEMPLLWFLRDVAGLTGTKFGCAAGLCGACSVLMDGVRVFGCQTPVGDAVGKSITTIEGLTQQPLGKALVEAWNEVDVVQCGYCQPGQIVAAASLIATNPKPDDAAIDAGMSGNICRCGTYPRIRAAIHRAAQIHA--GEPA
MKVLVPVKRVIDYNVKVRVKADGSGVDLANVKMSMNPFDEIAVEEAIRLKEAGKADEVVAVSIGVKQAQETLRTALAMGADRAILVVAADDVHTDIEPLAVAKILKGVVDEEQPGLVLCGKQAIDNDMNATGQMLSALMGWSQATFASEVDIDGDSATVTREVDGGLQTIKVKMPAVVTVDLRLNEPRYASLPNIMKAKKKPLDEKTAADYGVDASPRLEIVKTTEPEARAAGIKVGSVDELVEKLKEAGVVMP-NVSMTVNGKAASGEVEGRTLLVGFLRDQLGLTGTHVGCDTSQCGACVVHVDGKAVKACTMLAAEADGADVKTIEGMAAPDTLSTIQQAFQDHHGLQCGFCTPGMVMSAAALLAENASPSEQEIREYLEGNICRCTGYHNIVKAIMAAAGHDVSAIAAE
MKVLVAVKRVVDYNVKVRVKADGSGVETANVKMSMNPFDEIAVEEAVRLKEAGKAEEIVAVSLGVQQAQETIRTALAMGADRGIHVLS----DDELQPLAVAKMLKAVVEKEQPQLVILGKQAIDDDCNQTGQMLAALLGWPQGTFASKVAPEGDTVNVTREIDGGLETVALKLPAIVTTDLRLNEPRYASLPNIMKAKKKPIEQMSPADLGVDTAPRLTTLKVTEPPKRSAGVKVGSVAELVDKLREAKVIM--AISLKVNGAAHSVDVDDDTPLLWVLRDTLGLTGTKFGCGVAQCGACTVFVNGAARRSCVLPVAAVDG-EVTTIEAISG-REAQAVQAAWTARDVPQCGYCQSGQVMSAVALLKEVKKPTDQDIDQAMNGNICRCATYVRIRAAIHDAARAL-----EG
MKVLVPVKRVVDYNVKIRVRADGSGVDLANVKMSMNPFDEIAVEEAVRLKEAGIASEVIVASVGPASAQDVLRTALAMGADRAILIAT----EGTTEPLTVAKLLKGVVAEEAPGLVILGKQAIDDDCNQTGQMLSALLGWSQATFASEIAIADGKARVTREVDGGLQSIEVDLPAIVTADLRLNEPRYASLPNIMKAKKKPLDTRAPEEFGVDVARRLNVLRVEEPAGRQAGVKVGSVAELLDKLKEAGVIMA-EVTMVVNGRSVTKSVKGNTLMTEFLREELRLTGTHVGCDTSQCGACTIHVNGLQVKACTMFAAEAEGAEVATIEGQADKDTLNAIQAAFQEYHGLQCGFCTPGMVMAAAALLKDNPKPTEAEVRHHLQGNICRCTGYHNIVRAIMAASGQDVPAVAAE
MKVLVPVKRVIDYNVKVRVKSDGSGVDLNNVKMSMNPFDEIAVEEAIRLKEAGKVEEVIAVSIGVKQAQETLRTALAMGADRAILVVAADDVHQDIEPLAVAKILKGVVEQEQPGLVLCGKQAIDNDMNATGQMLAALLGWSQATFASKVEIEGDKARVTREVDGGLQTIAVAMPAVVTVDLRLNEPRYASLPNIMKAKKKPLDEKTAEDYGVDVSPRLEIVGTTEPAARKAGVMVGSVDELVDKLKEAGVIMT-TVTMTVNGREVSGEAEPRMLLAHFLREGQRLTGTHLGCDTSQCGACVVHVDGRAVKSCTMLAVEAEGAEVRTIEGMANQDSLSVIQQAFQDHHGLQCGFCTAGMVMSAAALLADNPKPDEREIREYLEGNICRCTGYHNIVKAIMAASGQDVSAMAAE
MKVLVPVKRVIDYNVKVRVKADGTGVDLANVKMSMNPFDEIAVEEAIRLKEAGKATEIVAVSIGVKQAQETLRTALAMGADRAILVVAADDVHTDIEPLAVAKILAAIVKEEEPGIVLAGKQAIDNDLGATGQMLAALMGCSQATNANTVDVDGDSAVVTREVDGGLQTIKVKLPTIITTDLRLNEPRYASLPNIMKAKKKPLDEKTAADYGVDVSPRLEIVKTDEPAARSAGEMVGSVDELVAKLKEKGIVM----ELTVNGQTHTVDVDEDTPLLWVIREELGLTGTKYGCGIAQCGACTVLVDGVATRSCVTPASVVAGQDIKTIETVEETDVGKRVVEAWVENQVPQCGYCQSGQVLAATALLSETAQPSDEDIEYAMT-NLCRCGTYNKIRAAVRQASE--------A
MKILVPVKRVIDYNVKVRVKADGSGVDLANVKMSMNPFDEIAVEEAIRLKEKGAAEEVVVVSIGVKQAQETLRTALAMGADRAILVEAAPDVTTDIEPLAVAKILKAVIDAEQPGLVITGKQAIDNDMNATGQMLAALLGWAQATFASEVVIEGDSAVVTREVDGGLQTVKVKLPAVVTADLRLNEPRYASLPNIMKAKKKPLEEKTAADYGVDVTPRLKVVKTVEPAGRKAGVKVGSVDELISKLKEAGVLMTHSLHLTINGMAQTIALDPRVTLLDLLRERLGLTGTKKGCDRGQCGACTVLIDGRRMNSCLKLALSCDGAEIATIEGLASDDRLHPVQAAFIEADGFQCGYCTPGQIMSAVALIAEAEAGLDERVREGMSGNICRCAAYAGITEAVLEATRQLSAERKSA
MKVLVPVKRVIDYNVKVRVKADGSGVDLANVKMSMNPFDEIAVEEAIRLREKGVATEIVVVSIGVKQAQETLRTALAMGADRAILIEASSDVHTDIEPLAVAKLLAAVVKDEAPGLVIAGKQAIDNDMNATGQMLAALLGWGQATFASEITVDGDAATVTREVDGGLQTIKVKLPAIVTADLRLNEPRYASLPNIMKAKKKPLEEKTAADYGVDVTPRLTVVKTAEPAGRKAGVKVGSVDELIAKLKEAGVIMA-KVTMTVNGRTMSAEAEGRTLLSDFLRQGLGLTGTHVGCDTSQCGACTVHVDGLAVKSCSVLAQDVAGAAVTTIEGMANPDSLSTLQQAFQDHHGLQCGFCTPGMVMSAAALLAENAAPTEAEVRHHLEGNICRCTGYHNIVKAVLAASGQDVGGIAAE
MKIIVAVKRVIDYNVKVRIKADGSGVETANVKMSMNPFDEIAVEQGVKLRESGVASEMIAVSIGPKQCQETIRTALAMGADRGIHIET----DAEIQPLAAAKLLAAVAKREMPELIILGKQAIDDDANQTGQMLAGLLGRPQGTNVSKLEFTPDKSAASREVDDGLEVLTIKTPAVITVDLRLNTPRFATLPNIMKAKKKPIAVITPQEMNVDIAPRLTTIKVATPAKRQAGVILKSVAELVDKLREAKVIMSFPLSLTINGVARNITLDPRVTLLDLLRERLELTGTKKGCDRGQCGACTVLLDGRRINACLALAASCDGATVLTIEGVTDGDALHPVQAAFIAHDGLQCGFCTPGQIMSALGLIDEGQAGDDERVREGMSGNLCRCGAYAGITEAVLDAQRRLAGGRDAS
MKVLVPVKRVIDYNVKVRVKADGSGVDLANVKMSMNPFDEIAVEEAIRLKEAGKAEEVVAVSIGVKQAQETLRTALAMGADRAILVVAADDVHTDIEPLAVAKILAKIVEEERPGLVLAGKQAIDNDMNATGQMLSALLGWSQGTFASELDIDGDSAVVTREVDGGLQTIKVKMPAIVTVDLRLNEPRYASLPNIMKAKKKPLDEKTADDYGVDATPRLEIVKTSEPAARAAGIMVGSVDELVAKLKEAGAVMT-KVTMTVNGKSVSGDVAGNTLLVEFLRSDLHLTGTHVGCDTSQCGACVVHVNGAAVKSCTMFAAEAEGAEVATIEGQANADSLNTIQQAFQDYHGLQCGFCTPGMVMSAAALLKDNPKPSEQEVRAYLQGNICRCTGYHNIVRAIMAASGQEVPAVAAE
MKVLVPVKRVIDYNVKVRVKADGSGVDLANVKMSMNPFDEIAVEQAIRLKEAGKVDEIIAVSIGVKQSQETLRTALAMGADRAILIEATSDVHNDIEPLSVAKLLKAVVDEEQPQLVLCGKQAIDNDMNATGQMLSALLGWSQATYASELDVDGDAAVVTREVDGGLQTIKIKMPAVITVDLRLNEPRYASLPNIMKAKKKPMDEKIPSDLGVDITPRLTVVSTSEPAERAAGVKVSSVAELITKLKEAGVIMSHRIHLTLNGEAIEAEVPGNRLLADFLRDDLGLTGTKRGCETGVCGACSIHLDDTVTKSCLCLAFQADGRQITTVEGLADGATLHVLQEAFMTHGGLQCGYCTPGFLMASAELLARNPMPSGDEIRKALSGNLCRCTGYQGIVDAVGAAARTL----HGI
MKVLVPVKRVIDYNVKVRVKADGTGVDLANVKMSMNPFDEISVEQAIRLKEAGQVDEIVVVSIGVKQSQETLRTALAMGADRAILVVAADDVHNDIEPLTVAKILKAIVDEEQPGLVLCGKQAIDNDMNATGQMLSALLGWSQATFASKVEIDGDSAVVTREVDGGLQTIKVSMPSVVTVDLRLNEPRYASLPNIMKAKKKPMDEKTPADYGVEIGNRLEILKTVEPAERAAGIKVDSVDELVAKLKEAGAVMTRSTSLTINGETHVVDVDHRTTLLDLLRHHLDLTGTKKGCDHGQCGACTILVNDRRINACLTLACMHDGDDITTIEGLGTPDDLSAMQKAFIKHDGFQCGYCTAGQICSATAMLKEAKAGSNEEISERMSGNLCRCSAYTGIVNAIREAAGET-----GQ
MKVLVPVKRVIDYNVKVRVKADGSGVDLANVKMSMNPFDEIAVEEAIRLKEAGKADEVVAVSIGVKQAQETLRTALAMGADRAILIVAADDVHQDIEPLAVAKILKAVIDEEQPGLVLAGKQAIDNDMNATGQMLSALLGWSQATFASGVEIEGDTANVTREVDGGLQTIAVKMPAIVTVDLRLNEPRYASLPNIMKAKKKPLDEKTAADFGVDITPRLEVLKTSEPAERKAGIMVGSVDELVEKLKEAGVI------MTVNGKSVSGDVEGRTLLAEFLREGLKMTGTHIGCDTSQCGACVVHMNGEAVKSCSVLALDAEGAEVMTIEGMANPDSLSVIQQAFQDHHGLQCGFCTPGMVMSAAALLKDNPKPTEREIREYLEGNICRCTGYHNIVKAIMAASGQDVGAIAAE
MKVLVPVKRVIDYNVKVRVKADGTGVDLANVKMSMNPFDEIAVEQAIRLKEAGTADEVVAVSIGVKQSQETLRTALAMGADRAILIVAADDVHTDIEPLAVAKLLKAVIDEEQPGLVLAGKQAIDNDMNATGQMLSALLGWSQATFASEVAIDGDHATVTREVDGGLQTIKVKMPAIVTVDLRLNEPRYASLPNIMKAKKKPLDEKTPADYGVNVAARLEIVKTSEPEARKAGEMVTSVDDLVSKLKEAGAVMT-KVTMTVNGKTRTAEAEGRTLLAEWLREGVRLTGTHIGCDTSQCGACVVHVNGEAVKACSVLAQEIDGAEVTTVEGMANADSLGVIQQAFQDYHGLQCGFCTPGMVMSTAALLKDNPQPTEAEVRHYLEGNICRCTGYHNIVKAVMAASGQQVAPVAAE
MKVLVPVKRVIDYNVKVRVKADGSGVDLANVKMSMNPFDEIAVEEAIRLKEAGKADEVIAVSIGVKQAQETLRTALAMGADRAILVVAADDVHTDIEPLAVAKILAKVVEEEQPGVVLCGKQAIDNDMNATGQMLSALLGWSQGTFASELDIEGGNAKVTREVDGGLQTISVKMPAIITVDLRLNEPRYASLPNIMKAKKKPLAEKTAADYGVDVTPRLEIVKTEEPPARAAGIVVGSVDELVEKLKEAGAVMA-KVSMTVNGKAASGDVEGRTLLSAFLREALGLTGTHVGCDTSQCGACVVHVDGLAVKACTMLALEAEGAEVATIEGQANADSLNTIQQAFQDHHGLQCGFCTPGMVMSAAALLKDNPKPSEAEVRDYLEGNLCRCTGYHNIVKAIMAASGQDVSAIAAG
MKILVPVKRVVDYNVKVRVKADGTGVETSGVKMSMNPFAEIAVEEAVRLKEKGVATEIVAISMGVAACAETIRTALAMGADRGILVES----DADLQPLAVAKLLKAIADKEQPGLIILGKQAIDDDMSATGQMLAALLGWAQGTFASKVVVEGDHALVTREVDGGLETVKLALPAIVTTDLRLNEPRYASLPNIMKARKKPIETIKPADLGVDPAPRLTVLKVVEPAKRQAGVKVGSVAELVAKLREAKVIM----AIRINGAEVEAPEDARVSLLDLLRERVHLTGTKVGCNQGACGACTVLVDGERVLSCLTLAAQVDGRSVTTIEGLAEAEALHPLQAAFIDHDGFQCGYCTPGQICAAAAMLAEVAAGTREEIRERMSGNLCRCGAHNGIVDAILQVAAER-----AA
MKVLVAVKRVVDFNVKVRVKSDNTGVDIANVKMSMNPFDEIAVEEAVRLKEKGVATEVIAVSCGVAQCQETLRTAMAIGADRAILVET----ADELQPLSVAKLLKAVVDKEQPGLVILGKQAIDDDCNQTGQMLAALLDAPQATFASKVEVADGKAKVTREVDGGLETVSVTLPAVVTTDLRLNEPRYVTLPNIMKAKKKQLDTLKPADLGVDIKPHLKIVKVTEPPKRSAGIKVPDVATLVAKLKEAKVIM--QVQLKVNGKAATLDVAPNTLLVQAIREQLRLTGTHVGCDTAQCGACTVLVDGHAIKSCNTLAAQHPGAEITTIEGIAAADTMHPMQAAFKECHGLQCGFCTPGMVMSALDLCRQSPQASEGEIRDLLEGNICRCTGYQNIVKAVQQGQAAM----ARA
MKVLVPVKRVVDYNVKIRVKSDQSGVELANVKMSMNPFDEISVEEAVRLKEAGKATEIVVVSVGPQQAQETIRTALAMGADRGILIKT----DDTVEPLGVAKLLKAVAEEEKPDLIIVGKQAIDDDCNQTGQMLSALLGWSQGTFASKIDIEGDKAAVTREIDGGLQTIKITMPAVVTSDLRLNEPRYASLPNIMKAKKKPIDTKEPGDYGVDITPRLEVQKVAEPPQREAGIKVETVGELVSKLKAGVIGMKLDIMLTVDGAEERTTVEPRMLLIQALREKLGVKGPHIGCESGRCGACTVLVNGEAVKSCMMLAAQADGAKITTAAGLAADGTLHPLQQAFHEHHALQCGYCTPGMLCAAMDLLKTNPKPNENDVRQALRGNLCRCTGYQHIVDAVLSAAGTLGSKGAAE
MKILVPVKKVIDHTVKIRVKTDATGVETQGVKMSINPFDEIAIEEAVRLKERSIAHEVIIVTIGLETHQDILRQALALGADRAILVTA----ESEFDSLDIAQILKLIALKETPDLVIMGKQAIDDDCNQTGQMLAALLGWPQATFASQVTIESGIADVAREIDGGIERMAFQMPGVITTDLRLNQPRYASLPNLMKAKQKPIGTMKMSELNYTPRQRIVTQTVFNPPKRQSGQTLSSVSELTQRLELSPSSM--AVNFTVNGKAASSNAPPTTPLLWVIREDLKLTGTKFGCGTGLCGACMVHIDGKRAFSCQTQMSEVAGKSVTTIEGLSP-DSSHPLQKAWLAEQVPQCGYCQSGQIMSAADLLKQSPKPTRDQIVEHMSTNICRCGTYQRIVRAIERAVRE-------A
MKILVPVKRVIDYNVKVRVKADGSGVDLANVKMSMNPFDEISVEEALRLKEAGKASEVVVVSIGPAQATETLRTGLAMGADRGILVKT----DATTEPLAVAKILKKIVDEEQPGLVILGKQAIDDDCNQTGQMLAALLGWGQGTFASKVDLGDGTVDVTREVDGGLQTVKLKLPAIVTTDLRLNEPRYASLPNIMKAKKKPIDEKTPEDYGVDVSPRLSVVKTAEPAARQAGVKVGSVAELVDKLKEAGVLMA-KVTMTVNGRKVSATVEDRTLLVHFLREAQNLTGTHVGCDTSQCGACVVHVNGKAVKSCTMLAAQADGASVTTIEGLANGNELHPVQAAFREHHGLQCGFCTPGMIMAAVDMIERYGRLDEKTIRHELEGNICRCTGYHNIVKAIKAAADQMAAKTAAE
MKILVPVKRVIDYNVKPRVKADGSGVDLANVKMSMNPFDEIAVEEALRIKEAGNAEEVIAVSVGPAKAQETLRTALAMGADRAILIET----DETVEPLAVAKLLAKVAAEENPGLILLGKQAIDDDSNQTGQMLAALLGWGQATFANTVAVEGDSVTVAREIDGGLQTVKLKTPAIVTTDLRLNEPRYASLPNIMKAKKKPLDVKTPADYGVDIAPRLTTLKVTEPPVRSAGIKVADVDALVGKLKMGVGAM----DFKVNGKQVSVEADADTPLLWALREELELTGTKFGCGIAACGACSVHVDGQITRSCSVPISDIAGKSVTTIEGLKSDGALHKVQQAWIDAQVPQCGYCQSGQIMAAVALIEATGSPSDAQIDEAMT-NICRCGTYPRIRKAILAATGQAATLKGEA
MKILVPVKRVVDYNVKVRVKSDGTGVETAGVKMSMNPFDEIAVEEAVRLKEKGVATEIIAVSMGVAQCGETIRTALAMGADRGILVET----DADLQPLAVAKMLKVLVDREQPTLVVMGKQAIDDDMNATGQMLAALLGWAQGTFASKVAIEGDKATVTREIDGGLETVALKLPAVVTTDLRLNEPRYASLPNIMKARKKPIETIKPADLGVDPAPRLTVIKVAEPPKRQAGKKVGSVAELVAKLKEAKVIMGLSITLTINGVPRSLMLDPRVTLLDLLRERLDLTGTKKGCDRGQCGACTVLADGRRINACLALAVSLDGADILTIEGAADGDTLHPVQVAFIAHDGLQCGFCTPGQIMSAIDLIREGQAGDDERVREAMSGNLCRCGAYAGITAAVLDAQRRMAAEKQAA
MKLLVPVKRVVDYNVKVRVKSDHSGVELAGVKMSMNPFDEIAVEEAVRLREKGIATEIIAVSMGVAACQETLRTALAMGADRGILVET----DAELQPLAVAKLLKALVEREQPRMVIMGKQAIDDDMNATGQMLAALLGWPQGTFASKLTIDGDHATVIREIDGGLETISLTLPAVVTSDLRLNEPRYASLPNIMKARKKPIETIKPADLGVDPAPRLTTVTVMEPPKRQAGIKVGSVHELVEKLREAKVIMVQAVKINVNGADHEVRAEPDSMLLYALRDNLGLHGPKFGCGLSECGACTVILDGVAVHSCVTPLAAAHGQKIVTLEGLSVDGKPNPLQAAFIEEQAAQCGYCINGMIMTAQAFLDHHPKPNRDEIKQALNNNLCRCGTHMRIVRAVERAAGMAPAAGAKP
MKVLVPVKRVIDYNVKVRVKADGTGVDLANVKMSMNPFDEIAVEEAIRLKEAGKAEEIVVVSIGVKQAQETLRTALAMGADRAILVVAAEDVHQDIEPLAVAKILAKVVEEEQPGLVLAGKQAIDNDMNATGQMLSALLGWSQGTFASELDIDGDKAVVTREVDGGLQTIKVNMPTIVTVDLRLNEPRYASLPNIMKAKKKPLDEKTAADYGVDVSPRLEIVKTEEPAARAAGIIVGSVDELVEKLKEAGAVMSTPRTLVINNIPHQVTLPGDVPLLWVLRDELGLIGTKYGCGVAACGACTVHIDGEAVRSCQVLLEDIDG-PVTTIEGIGTPEALSALQEAWVRNQVAQCGYCQSGQIMQAAALLAENPAPTDDDINEAMSGNLCRCGTYPRIRAAIHDAAKMM----EVS
MKVLVPVKRVIDYNVKVRVKADGTGVDLANVKMSMNPFDEIAVEEAIRLKEAGKADEIVAVSIGVKQAQETLRTALAMGADRAILVVAAEDVHQDIEPLAVAKILAKVVEEEQPGLVLCGKQAIDNDMNATGQMLSALLGWSQATFASEVDIDGDKAVVTREVDGGLQTIKVNTPTIISVDLRLNEPRYASLPNIMKAKKKPLDEKTAADYGVDTSPRLEIVKTSEPSERAAGIMVGSVDELVEKLKEAGAVM--AISLKLNGKTHEVEAEPGTPLLWVIRDELKLTGTKFGCGVASCGACTVHMNGEPVRSCQTYIEDVEDAEITTIEKMEEDKVGAAVQQAWLELDVVQCGYCQSGQIMNAVGLLRENAKPTAEEIDDYMYGNACRCATYQRIRAGVQRAAKIL-----EA
MKVLVPVKRVIDYNVKVRVKGDGSGVDLANVKMSMNPFDEIAVEEAVRMKEAGTVDEVIAVSIGVKQSQETLRTALAMGADRAILIVAADDVHQDIEPLAVAKLLKAVVDAEQPGLVICGKQAIDNDMNATGQMLAALLGWSQATFASKIDVEGEQALVKREVDGGMQTIRVKLPAVISTDLRLNEPRYASLPNIMKAKKKPLDEKTPEDYGVDVSPRLEVVKTTEPPERQAGIRVGSVDELVDKLKEAGVLM---PTLTVNGTTHEVDAEPDTPLLWVLREQLGLTGTKYGCGIAACGACTVQIEGQPARSCQIQLQDIAGEEITTIEGLSP-DRSHPIQQAWIELDVPQCGYCQSGQIMAAAALLRDIPEPTDEDIRSSMG-NLCRCGTYNRIRAGIKRASEL-------T
MKVLVPVKRVIDYNVKVRVKSDGSGVDLANVKMSMNPFDEIAVEEAIRLKEAGTAEEVVAVSIGVKQAQETLRTALAMGADRAILVIAADDVHQDIEPLAVAKILKAVIDEEQPGLVLAGKQAIDNDMNATGQMLSALLGWSQATFASEVKIEGEHAVVTREVDGGLQTIKVKMPAIVTVDLRLNEPRYASLPNIMKAKKKPLDEKTAADYGVDVSPRLEVVKTSEPETRQAGEIVPDVDTLVAKLKEKGVVM--SISFTLNGEAVSVDAPEEMPLLWVIRDRLKLTGTKFGCGVASCGACTVHIDGQPTRSCQTWISDVEGAEVTTIEGING-TVAEAVQAAWRENDVVQCGYCQSGQMMQAIGLLTENAAPSDDDIDAAMGGNVCRCATYVRIRAAIHDAAKRM-----EG
MKALVAVKRVVDYNVKIHVKTDGSGVELANVKMSMNPFDEIAVEEALRLKEAGKVDEIVIVSIGPAQAQETIRTALAMGADRGILVRT----DDIVEPLSVAKLLKAVVEAEGAELVILGKQAIDDDSNQTGQMLAALLGWGQGTFASSVELGEGQVRLVREIDGGLQTVEISLPAVITTDLRLNTPRYASLPNIMKAKKKPIEEKAAADYGVEIRARLKVLATEEPGRRQAGVKVADVAQLVDKLKEAGVLMQ-EITLLVNNRPYSGTVEARTTLADFLRHSLGLKGTHLGCEHGVCGACTVIVDGASVRGCLMLAVQAEGAIVETVEGLAAEDTLHLLQEAFSREHGLQCGFCTPGMLMTLIELLRETPSPTEMEVREAISGNLCRCTGYQSIVRAVLSVTGRPGG--GDL
MKVLVPVKRVIDYNVKVRVKADGSGVDLANVKMSMNPFDEIAVEAAIRLKEAGQVDEIVVVSVGVAKAQETLRTALAMGADRAILVEATDDVHTDIEPLAVAKVLKALVEEEQPGLVICGKQAIDNDMNATGQMLSALLGWSQATFASELAIEGESATVTREVDGGLQTIKVKMPAVVTVDLRLNEPRYASLPNIMKAKKKPLDTKTPSDLGVDVTPRLSVVTTTEPAARAAGVKVGSVDELVLKLKEAGVIMS-RVKLTVNGQTVSREVPDNTLLSQFLREDLRLTGTHVGCDTSQCGACLVHVDGRAIKACTTLAVSLDGADVTTIEGVANGDDLHPMQTAFNTHHGLQCGFCTPGMVMAGIDIVTRYQPLTEAAIREELEGNLCRCTGYHNIVKAIADAAQTMSGAKAAQ
MKVLVTVKRVVDYNVKVRVKSDGSGVELANVKMSMNPFDEIAVEEAIRLKEAGKATEIVAVSIGPAQAAETIRTALAMGADRGLLVKA----DGVVEPLAVAKILAKVVDEEKPGLVIMGKQAIDDDCNQTGQMLAALLGWPQGTFASKLEMSDEGEVVTREVDGGFQTVALKGPAIVTTDLRLNEPRYASLPNIMKAKKKPIAEKSPADYGVEIAPRLEVLKTVEPATRKAGVKVGSVAELVAKLKEAGVLMHSVLALTLNGRAREDFVADGMLLVDYLREVAGLTGTKQGCDGGECGACTVLVDDRPRLACSTLAHQVAGRRVETIEGLARNGRMSRLQQMFHEKLGAQCGFCTPGMIMAAEALLRRDPDPTPERIRQALAGNLCRCTGYVKIVEAVRAAAETPVGSEGAR
MKILVPVKRVIDYNVKPRVKSDGSGVDLANVKMSMNPFDEIAVEEAIRIKEAGKAEEIIAVSVGPAKATETLRTALAMGADRAILVET----DEDVEPLAVAKILKAIADEEQPGLVLLGKQSISDDSNQTGQMLAALMGRPQGTFANTIAVEGDHIVVKREIDGGLETVKLSLPAIVTTDLRLNEPRYASLPNIMKAKQKPLAQKTPGDFGVDITPRLKTLKVGEPPVRSAGIKVADVDELVGKLKALGIAM--AISLTVNGVARQVEGDPAKPLLWVLREDLDMVGTKFGCGAGLCGACTVHVDGNAVRSCQTPLGDVDGMQVTTIEGVAKSAVGQRIADSWIAQDVPQCGYCQAGQIMSATALLSQTPKPSDEEIDVAMMGNLCRCSTYVRIRAAIKAAV---------A
MKILVAVKRVADPNVKVRALADGSGVDLANVKMTMNPFDEIAVEEAVRLKEAGQASDVVVVSIGSEKSAETLRTALAMGADRGLLVRT----DAVVEPLAVAKILKGVVEAERPDIIITGRQAIDDDANQTGQMLSALLGWGQGTFASKIVVGDGTIEVTREVDGGLQTVNLPLPALVTADLRLNEPRYASLPNIMKAKKKPIDERTPADYGVAIEPRLTVVRVHEPATRKAGIKVGSVGELVARLREAGVLMA-KVAMTVNGRKVSRECEDRTLLVHFIRDQLSLTGTHVGCDTSQCGACVVHMDGKAVKSCSILAAQAAGAEILTIEGLAANGELHPVQAAFKANHGLQCGFCTPGMVMTAVDMINRYGKLDEQTVRDNLEGNICRCTGYHNIVKAILAAAEEMGAQQAAQ
MKILVAVKRVVDYNVKVRVKADGSGVDIANAKMSMNPFDEIAVEEAVRLKEQGIATEVVAVSCGVAACQETLRTAMAMGADRGILVET----DEALQPLAVAKLLKALADREQPRLMLLGKQAIDDDANQTGQMLAALADLPQATFAGRVELRDGEAVVTREVDKGVETVVLSLPAVVTVDLRLNAPRFVTLPNVMKARKKTIEVVKPDDLGVQVGSRLRTIRVTEPRSRTAAARVPDVATLVDRLREAKVLMKHAIHLMLNGTARRGACEPRMLLSDFLRHELGATGTHVGCEHGVCGACTVLIDGVASRACLTLAVQVQGRQVDTVEGLGDADMLNDLQQAFRRNHALQCGFCTAGILMSCQDYLRRHPDPDEQDIRDMLSGHLCRCTGYTNIVNAVMETAAARRAPPQGE
MKILVPVKRVVDYNVKIRVKPDGTGVELANVKMSMNPFDEIAVEEALRLKEAGKAEEVIVVSIGPAKAEETLRTGLAMGADRAILVET----DQPVEPLAVAKILKGIAEAEAPGLVIMGKQAIDDDSNQTGQMLAALLNWGQATFASKVEIGEGSAKVTREVDGGLQTVEVKLPAIVTTDLRLNEPRYASLPNIMKAKKKPLDKKTPADFGVDTTARLTVLKTEEPGGRKAGIKVASVAELVEKLKEAGVLMSLSISLTINGQPRTIALDPRVTLLDLLRERLDLTGTKKGCDRGQCGACTVLVDGRRINSCLSLVASLDGADVQTIEGLADGDALHPVQAAFIEADGFQCGYCTPGQIMSAVGLIKEGHASGDERVRELMSGNICRCGAYQGITEAVLEAQKVMADGRNAA
MKVLVPVKRVIDYNVKVRVKADGSGVDLANVKMSMNPFDEIAVEEAIRLKEAGKADEVVVVSIGVKQAQETLRTGLAMGADRAILVTAADDVHTDIEPLAVAKILAKVVEEEQPGLVLMGKQAIDNDMNATGQMLAGLLGWAQATYANTLEVEDGAAVVAREVDGGLQTIKVTLPAIVTTDLRLNEPRYASLPNIMKAKKKPLDEKTAEDYGVDVSPRLEVVKTAEPAERAAGIMVGSVDELVTKLKEKGALM--SIKLSINFSNVTVDADPDMPLLWAIRDKLGLTGTKFGCGVGACGACTVHIDGVAVRSCQTPVGDVGDGKITTIEAVSG-KTGAAVQQAWAEMDVVQCGYCQSGQIMQAVGLLTENPRPTAQEIEDGMWGNVCRCATYQRIRAAVARASDIL-----EA
MKVLVAVKRVVDYNVAVRVKQDGTGVELDNVKMSMNPFDEIAVEEAVRLKEAGKASEIVAVSVGPQKATETLRTALAMGADRAILVKT----DAKVEPLAVAKLLKTVVAEEAPDLVILGKQAIDDDSNQTGQMLAALLGWSQGVFASKVETGEGMLTVTREVDGGLQTVELKLPAIVTADLRLNEPRYASLPNIMKAKKKPIAEKTPEDCGVDIAPRLTVLKTEAPKKRGGGVKLASVDELIEKLKEAGVLM---VRYILNGVEKTFDGDPDTPLLWVIRESEGLTGTKYGCGIAQCGACTVHLDGTTRRSCVTPISSIEGSEVVTIEGLDG-PEAKAVQAAWTAIDVPQCGYCQSGQVMSAVSLLQTIPAPSDGDIDGAMAGNICRCATYQRIRQAIHDAAKTL-----EG
MKILVAVKRVLDYNVKARVKSDGSGVDLANQKLSMNPFDEIACEEAVRLREAGVASEVIVVSCGPAACQETLRSAMAIGADRAVLVET----DAALEPLAVAKLMQHVAQKEGVQFAIFGKQAIDDDAGQTGQMFGALMGWAQASFASKVQISGDTATITREIDGGLETLAMKLPAVITTDLRLNEPRFITLPNIMKAKKKPMEVIKAAELGIDIAPRTVTLHVSEPPTRKAGIKVADPAELVKRLKEAKVIM---STLNVNGKTHTVDADPGTPILWALRDTLGMTGTKFGCGAALCGACTVHLDGQAIRSCITPIAAAEGKKITTIEAATNDRVGAAVHKAWVLHDVAQCGYCQSGQIMSATAFLKSLPQPTAAEIDSAMAGNVCRCGTYARIRAAVTDAAKAI------A
MKVLVPVKRVIDYNVKVRVKADGSGVDLANVKMSMNPFDEIAVEEAIRLKEAGVATEIVAVSIGVKQSQETLRTALAMGADRAILIVATDDVHTDIEPLAVAKLLAAVVREEEPGLVLCGKQAIDNDMNATGQMLSALLGWSQATFASEVKIDGAHAHVTREVDGGLQTIKVKLPAIVSVDLRLNEPRYASLPNIMKAKKKPLDEKTPADYGVDITPRLSVLKTAEPAERAAGIKVGSVDELVAKLKEAGAVMSMHIKMTVNGKPEEMLAEPRELLIYTLRERLNITGPHVGCETSHCGACTVEMDGKSVKACTVFAAQAHGAEITTVEGLGDPDNLHVLQRMFKEHHGLQCGYCTPGMITRAHRLLQENPNPTEEEVRFGMAGNLCRCTGYQNIVKSILAAAAEMNSKEAAE
MKVLVPVKRVIDYNVKVRVKADGSGVDLANVKMSMNPFDEIAVEQAIRLKEAGTADEVVVVSIGVKQSQETLRNALAMGADRAILVVAADDVHTDIEPLAVAKILKAVVDEEQPGLVLAGKQAIDNDMNATGQMLSALLGWPQATFASELAVDGDTATVTREVDGGLQTIKVKMPAIVTVDLRLNEPRYASLPNIMKAKKKPLEEKTAADYGVDVSPRLQIVGTSEPAERAAGIKVGSIDELVEKLKEAGAVM----KLNVNGTDHQIDVEDDMPLLWVLRDVLDIKGVKYGCGIAACGACTVHLNGDAVRSCQIAAADAVGFEITTIEGMGTPDTMHAVQSAWVDLQVAQCWYCQSGQMMQAAALLQSIPRPTDADIDDAMNGNLCRCGTYPRIRAAVKQAADTL----AKG
MKVLVPVKRVIDYNVKVRVKADGSGVDLANVKMSMNPFDEIAVEEAIRLREKGAADEVVAVSIGVKQATETLRTALAMGADRAVLIVAADDPATDIEPLAVAKLLKAVIDAEAPGLVLCGKQAIDNDMNATGQMLSALLGWSQATFASKVEIEGDHALVTREVDGGLQTIRVRMPAVVSVDLRLNEPRYASLPNIMKAKKKPLEEKTPADYGVDVSPRLEVVKTVEPAARKAGIMVKSVDELVDKLKEAGVIM--DVSMTVNGRPASGKVEGRTLLVHFLRDDLHLTGTHVGCDTSQCGACVVHMDGRPVKACSVLAVEAEGAEILTIEGMANPDSLSVIQQAFQDHHGLQCGFCTPGMVMSAAALLKDDPHPDERTIRDYLDGNICRCTGYHNIVKAILAASENA--SIAAQ
MKVLVPVKRVIDYNVKVRVKADGTGVDLANVKMSMNPFDEIAVEEAIRLKEAGKAEEVIVVSIGVKQSQETLRTALAMGADRAILVTAADDVHTDIEPLAVAKVLAKIVEEEAPGLVIMGKQAIDNDMNATGQMLAGLLGWAQATYANSLDVEGDAATVAREVDGGLQTIKVGLPAIITADLRLNEPRYASLPNIMKAKKKPLDEKTAADFGVDVSPRLEIVKTSEPEERAAGIKVGSVDELVAKLKDAGALMT-KVTMTVNGKSVSKEVRGNMLMTEFLRDELHLTGTHVGCDTSQCGACTIHVNGENVKGCTIFAAECDGAEVGTIEGQANADSLNVIQQAFQDHHGLQCGFCTPGMVMAAASLLQENPKPSEAEIRHYLEGNICRCTGYHNIVKAIMAASGQDVSSIAAE
MKVLVPVKRVIDYNVKVRVKADGSGVDLANVKMSMNPFDEIAVEEAIRLKEAGKADEIVAVSIGVKQSQETLRTALAMGADRAILVIAADDVHTDIEPLAVAKILKAIVDEEQPGIVLCGKQAIDNDMNATGQMLSALLGWSQGTFASELDIESDHAVVTREVDGGLQTIKVKMPAIITVDLRLNEPRYASLPNIMKAKKKPLDEKTAADYGVDVTPRLEIVGTAEPTERAAGIKVGSVDELVAKLKEVGAVMKVLVNTIVNGAPVQEAVTPRSSLADFLRDDLGLTGTHLGCEMGACGACLVLLDGAPVHACLVLAVQAEGGRIETIEGLTETGAVADLQESFHDRNALQCGYCTSGMLMSAQALLARNAAPSRDEIRDALSGNYCRCTGYEAIVDAIAATGRARAVTEAAE
MKVLVAVKRVVDYNVKIRVKADNTGVELANVKMSMNPFDEIAVEEAIRLKEAGTVTEVVAVSLGVAQCQETLRTALAMGADRGILVQS----DVELQPLAVAKMLKALVEKEAPDLILLGKQAIDDDANQTGQMLAALLGWSQGTFLSKLTLAEGKATVTREVDGGLETLSLTLPSVLTADLRLNTPRYASLPNIMKAKKKPIETLSPADLGVDPAPRLTTLKVEEPASRKAGVRVPDVATLVEKLKEAKVIMP-MVSMTVNGEVVSGEVETRTLLVDFLRHTLGLTGTHVGCDTSQCGACVIHMNGVAVKSCSVLTVMAEGAEILTIEGLSGNGALHPMQEAFREHHGLQCGFCTPGMVMTALDLVARDPDPDEAAIRRGLEGNICRCTGYHNIVKAVREGASRLRERAAAQ
MKILVTVKRVVDYNVKIRVKADGSGVELANVKMSINPFDEISVEEALRLKEAGKAEEVVVVSVGPAKAEETLRTALAMGADRAILVET----EDQVEPLAVAKIVKGVAEAEQPGLIIVGKQAIDDDSNQTGQMLSALLGWAQGTFASKVEIGDGTARVTREVDGGLQTIDIKLPAVVTTDLRLNEPRYASLPNIMKAKKKPLDRHTPADFGVDTAGRLKVLKTEEPSGRKAGIKVKSVAELVEKLKEAGVLM----ELTINGTKHQVDIEPDTPLLWVLRDELGMTGTKYGCGLAQCGACTVLVDGQSTRSCVTPVESVAGTEIMTIEAVADDPIGQKVVEAWVSNQVAQCGYCQSGQVMAATALLKQTPKPSDDDIAGAMV-NLCRCGTYNAIAAAVRDAAQ--------A
MKILVPVKRVIDYNVKPRVKSDGSGVDLANVKMSMNPFDEISVEEAIRLKEAGKAEEIIAVSVGPQKAQETLRTALAMGADRAILVVT----DEEVEPLAVAKILAKIVAEEAPQLVITGKQAIDDDSNQTGQMLAALLGWGQGTFANTVELDSDSITVKREIDGGLQTVKLNLPAVVTTDLRLNEPRYASLPNIMKAKKKPMDEKTPADYGVDISPRLTTITVTEPPVRQAGEKVEDVDALVAKLKAVGAIM--ATILNINGKKETVDAAAGTPLLWVLRDHLEMTGTKFGCGIAQCGACTVHVDGAPTRACITPHDSLDNAKITTIEGLAG-AAADVIRETWVENDVPQCGYCQSGQILAATALLAENPSPTDADIDAAMSGNLCRCATYMSIRRAIKQAAGK-------L
MKILVPVKRVIDYNVKVRVKADGSGVDLANVKMSMNPFDEISVEEALRLKEAGKATEVVVVSIGPKKATETLRTGLAMGADRGILVET----DETVEPLAVAKILKSIVEAEEPGLVIVGKQAIDDDSNQTGQMLAALLGWAQGTFASKVDLGDGTVDVTREVDGGLQTIKLKMPAIVTTDLRLNEPRFASLPNIMKAKKKPIDEKTPADFGVDITPRLSVVKTEEPPVRQAGVKVESVAELVDKLKEAGVLMS-QVSMVVNGKRVSGAVEDRTLLVSFIREQQGLTGTHVGCDTSQCGACVVHVDGKAVKSCTVLAVQADGSEVTTLEGVANGGELHPVQAAFREHHGLQCGFCTPGMIMSALDMINRHGNLDEATIRHELEGNICRCTGYQNIVKAIKAASDQMAGAQAAE
MKILVPVKRVVDHNVKIRVKPDGTGVDLANVKMSMNPFDEIAVEQAIRMKEAGQASEIVAVSVGPAQAQEVLRTALAMGADRAILILA----EGRVEPLAVAKILQKVAQAEAAGLVILGKQAIDDDCNQTGQMLSALLGWSQATFASKIELADDKAIVTREIDSGLQQIEVTLPAVVTADLRLNEPRYASLPNIMKAKKKPLVQQTPEELGVDIAPRLRVLRVEEPGTRATGIKLATVAELLDKLKEAAVIM--PVTLTLNGKEQVIDADPDTPLLWVLRDTLGLTGTKFGCGVAQCGACTVHLDGTPVRSCQTYLGDVEGTSITTIEGLES-PAAKAIQAAWTELDVPQCGYCQSGQIMAATALLMETPKPTDADIEAAMDGNVCRCATYARIKTAIHAAADKL-----EG
MKVLVPVKRVIDYNVKVRVKADGSGVDLANVKMSMNPFDEIAVEEAIRLKEAGKAEEVIAVSIGVKQSQETLRTALAMGADRAILVVATDDVHADIEPLAVAKILAKVVEEEQPGLVLAGKQAIDNDMNATGQMLSALLGWSQGTFASELDIDGDKAVVTREVDGGLQTINVTMPSIITVDLRLNEPRYASLPNIMKAKKKPLDEKTAADYGVDVTPRLEIVGTAEPEARAAGIIVGSVDELVEKLKEAGAVMSVHVTTTVNGDQAEFLCEPRETLLDCLRDKLHLTGSKEGCGTGDCGACSVTVDDRLVCSCLMLGVEAEGKEIKTIEGMADGENLRPLQAKFIEHAALQCGVCTPGILVASEALLKKNPDPTEEELRYWLAGNLCRCTGYDKIIRAVMDAAAEMR---ETS
MKIMVPVKRVVDYNVKVRVKSDNTGVELANVKMSMNPFDEIAVEEAIRLKEAGKAEEIVVVSIGPKAAQETLRTGLAMGADRGILVEY----DGETEPLAVAKILKGIVEEENPSIVLLGKQAIDDDCNQTGQMLAQLLGWPQGTFASEVAADGDSVNVTREIDGGLETVKLSLPAVITTDLRLNEPRYATLPNIMKAKRKPIDEKTPGDFGVEMAPRLTTIKVEEPPKREAGIKVESVEELVGKLKEKGVIMT-TVTFKINGKAASFSGDGDMPLLWHLREDAGLKGTKFGCGIGQCGACTVHINGEAARSCSVPMAALDGTSITTIEGLADGERLHAVQEAWIKEDVAQCGYCQAGQIMAAAAFLKDNPNPTDDDIDSGID-NLCRCGSYYRIRKAIKLAAQNL----AGA
MKVLVPVKRVIDYNVKVRVKSDGTGVDLANVKMSMNPFDEIAVEEAIRLKEAGKAEEVIAVSIGVKQAQETLRTALAMGADRAILIVAADDVHQDIEPLAVAKLLKGVIDAEEPGLVIAGKQAIDNDLNATGQMLAALTGWAQATNANTLDIDGDHAVVAREVDGGLQTIKVKMPAIVTTDLRLNEPRYASLPNIMKAKKKPLEEKTPEDYGVDVSPRLEVVKTAEPPERAAGEMVPDVDTLVAKLKEKGVVM---AKLILNGAEQEVAVDPGMPLLWAIRDISGLSGTKYGCGVGLCGACTVHVDGSAERSCQITVGDVEGKQVTTIEGLDP-AGDHRVQVAWRELSVPQCGFCQSGQIMQAAALLEEKPEPSDEEILAAMAGNVCRCGCYQRIVEAVRLASTG-------I
MKVLVPVKRVIDYNVKVRVKPDKSGVDLANVKMSMNPFDEISVEEAVRMKEAGTVTEIVVVSIGPQQAQETLRTALAMGADRGILIKT----DATVEPLAVAKLLAKVVAEESPELVLLGKQAIDDDSNQTGQMLAALLDWPQGTFAYKLEKDGGKLTVTREVDGGLQTVALTLPAIVTVDLRLNEPRYASLPNIMKAKKKEIAEKSPEDYGVDISPRLTVISVTEPPVRKGGEKVEDVAALVAKLK-AGAVM---TTLKVNGQTLTVDVDDDTPLLWVLREQLGLTGAKYGCGIAQCGSCTVHVDGAPVRSCVYPVAALSTEEITTIEGLSK-AGDHPVQKAWAELDVPQCGYCQPGMIMAVAALLKSNPNPTDEDIDAEIT-NICRCGTFVRVREGIHLAKTK------KA
MKLLVAVKRVIDYNVKVRVKADQTGVDLANVKMSMNPFDEIAVEEAVRLKEAGIATEVVVVSLGVTQAQETLRTALAMGADRGILVQT----DADLQPLAVAKLLKAVVDKEAPQLVILGKQAIDDDSNQTGQMLAALLDWPQATFASKVAVAGNEANVTREIDGGLETLAISLPAIITTDLRLNEPRYASLPNIMKAKKKPLDVIDPASLGVDIAPRLTTLKVTEPPKRQGGVKVASVADLVAKLREAKVIM----QLTINGKTHSVEADPDMPLLWVLRDHLAMTGTKFGCGVAQCGACTVHIDGQPVRSCQTPLSAAEGMKITTIEGVSG-PVATAVQTAWAKLDVPQCGYCQSGQVMAAVALLTDNKKPTDADIDSAMAGNLCRCATYQRIRAGIHDAAKAL------A
MKILVAVKRVLDYNVKARVKSDGSGVDLANQKLSMNPFDEIACEEAVRLREAGVASEVIVVSCGPTACQETLRSAMAIGADRAVLVET----DAALEPLAVAKLMQHVAQKEGVQFAIFGKQAIDDDAGQTGQMFGALMGWAQASFASKVQIGGDTATITREIDGGLETLAMKLPAVITTDLRLNEPRFITLPNIMKAKKKPMEVIKAAELGIDIAPRTVTLHVSEPPTRKAGIKVADTAELVKRLKEAKVIM---PTLNINGKNTAVDADDSTPILWALRDTLGMTGTKFGCGQALCGACTVHLNDSPVRSCITPISAAVGQKITTIEAVTTDKVGKAVHAAWVKHDVAQCGYCQSGQIMSATALLQGKKKPTDADIDAAMAGNVCRCGTYVRIRAAIHDAAKSL------A
MKVLVTVKRVVDYNVKIRVKPDGTGVELANVKMSMNPFDEISVEEALRLKEAGKASEVVVVSVGPAKAEETLRTALAMGADRAILVET----DDAVEPLAVAKIIKGVAEAEQPGLIIVGKQAIDDDSNQTGQMLSALLGWAQGTFASKIEIGDGKAAVTREVDGGLQTIEIKLPAVVTTDLRLNEPRYASLPNIMKAKKKPLDKKTPADFGVDTAARLKVLKTEEPGGRKAGIKVKTVAELVDKLKEAGVLM---VTVTINGTQHTVEAEADMPLLWVIRDLVGLTGTKFGCGMAQCGACTVFLDGTPVRSCQTFIGDVAGAQVTTIEGING-KVAETVQAVWADLDVPQCGYCQSGQIMSATDLLTTNPKPTDADIDAAMAGNLCRCATYQRIRAGIHETAKRL-----EA
MKIFVCVKQVPDTETKIKLNADNSGIDTAGIKWIVNLYDSHAIEEALKIRDANPGSTVTVVGVGPKRINEALITAMAMGADEAISIDA------NIDSLLTAQALAKAIGS--ADLILTGKLAIDDNGSAVTQQLAEFLGMPHATVVSKLVLNGNKITVDREIEGGKEVLELTLPSVIGCNRGLNNPRFASLPGIMKARKKPIKELTLSQLDVNIERKNQFTDFQMPPPKPAAKVLQGVHELVKLLREARVLM------TVNGQDVSARLEARTLLVQYLREGLRLTGTHVGCDTSQCGACVVHVDGKAVKSCTILASQCEGAQVMTIEGLAHGDKLHPMQEAFREHHGLQCGFCTPGMIMTAVDIAQRLGTPDEHTIREELEGNICRCTGYHNIVKAIDAGCQEMAKRQAAE
MKVLVPVKRVIDYNVKVRVKADGSGVDLANVKMSMNPFDEIAVEEAIRLKEKGIVSEVVAVSIGVKQAQETLRTALAMGADRAILIVAAEDVHTDIEPLAVAKLLKAVIDAEEPGMVLCGKQAIDNDMNATGQMLAALTGWAQATFASQVEVSGDTATVTREVDGGLQTIKVKLPAIISVDLRLNEPRYASLPNIMKAKKKPLDEKTPADYGVDVSPRLSVVKTSEPAARAAGVKVGSVDELMAKLKEAGVIM--SITLTVNAAEIQTDAAPDTPLLWVLRDELGLTGTKFGCGIAACGACTVHVAGQAVRSCQVAVGDLWG-PVTTIEGLG---GQTPLQAAWERHQVAQCGYCQSGQIMQAADLLANNPAPTDADIDAAMSGNLCRCGTYTALRAAIHDAARAM---GSDQ
MKVLVPVKRVIDYNVKVRVKADGSGVDLANVKMSMNPFDEIAVEEAIRLKEAGKADEVIVVSIGVKQAQETLRTGLAMGADRAILVTAADDVHTDIEPLAVAQILARIVAEEEPGLVLMGKQAIDNDMNATGQMLAGLLGWAQATYANTLEVSDGAAVVAREVDGGLQTVKVTLPAIVTTDLRLNEPRYASLPNIMKAKKKPLDEKTAEDYGVDVSPRLEVVKTAEPEARAAGIMVGSVDELVAKLKEKGVVMT-KVTMTVNGKTVAKEVRGNMLMTEFLRDELHLTGTHVGCDTSQCGACVIHVNGQDVKACTMFAGEAEGAEVATIEGMANADSLNTIQQAFQDYHGLQCGFCTPGMVMTAAALLRDNPKPSETEIRDYLEGNICRCTGYHNIVKAIMAASGQDVSAIAAE
MKILVPVKRVVDYNVKVRVKADGSGVDLANVKMSMNPFDEIAVEEAVRLKEAGIATEVVAISCGPAACQETLRTAMAIGADRGILVES----DVELQPLAVAKLLKALCDKEQPQLVVCGKQAIDDDANQTGQMLAALAGWPQATFASKVVIADGKAVVTREIDGGLETLQLSLPAVVTTDLRLNEPRYATLPNIMKAKKKPLETVKPEDLAVDVAPRLKTLKVVEPAKRSAGVKVADVAELVNKLKEAKVIM---IQLTINGKAQHVDVAPDTPLLWVLRDSLQMTGTKYGCGQGLCGACTVHVDGEPVRACSTPVSDVVGRRITTIEAVDGERVGKVVQEAWRKLDVVQCGYCQSGQIMSAVALLTQNRKPSDADIDNAMAGNLCRCATYVRIRAAIHEAAKAL------A
MKVLVAVKRVVDYKVQIRVKSDNSGVETQNVKMSVNPPDENAIEEAVKLKEQGLATETIAVTIGDDKSQDVLRTSMAMGIDRSILVKS----SNTLEPLAVAKTLVKIIEKENPDLVLLGKQAIDDDSNQTGQILSALMNWPQGCFISKLKIEDNKLLISREIDEGIEKLETSLPAVLTCDLRLNTPRFASLPNIMKAKKKPLDIIEIDTLGIDTESKIKVLNVAEPPKREAGIMVSDVKELVQKLKEAKVIM---VSFQLNGRPVNVSAQPDTPLLWVIRDEIGLTGTKFGCGIGLCGACTVHVQGRAVRSCIVSVGSVSGAAVITIEGLDP-DGKHPLQTAWIDRQVPQCGYCQSGQIMQAATLLQDFPDPTPDDITAVMNGNLCRCMAYIRIRAAILLAADMLR--RGER
MKVLVPVKRVVDHNVKIRVKADGSGVELANVKMSMNPFDEIAVEEAIRLKEAGKASEVIAVSVGPAQAQETLRTALAMGADRAILITA----EDAVEPLSVAKLLKGVVEAEEPGLVILGKQAIDDDCNQTGQMLSALLGWSQGTFASALELGETKAKVTREVDGGLQAIEIALPAIVTADLRLNEPRYASLPNIMKAKKKPLETRSPQDYGVTVARRLTVLRVEEPAARAAGVKVASVAELLDKLKESGVLM--RTRLTVNGEPREIEHDTRTTLLDALRDQLGLTGSKKGCDHGQCGACTVLLDGKRVNSCLCLAAMHEGDEVTTIEGLGSPEALNALQKAFVAKDGFQCGFCTPGQIMSATAMLEELRAGDDAEIAERMSGNLCRCSAYPLIREAIAMAAE------VKS
M----PVKRVIDYNVKVRVKADGSGVDLANVKMSMNPFDEIAVEEAIRLKEAGKAEEVIVVSIGVKQAQETLRTGLAMGADRAILVTAADDVHEDIEPLAVAKLLAAIVKEEEPGLVICGKQAIDNDLNATGQMLAALTGYAQATNANSLEVDGDAATVAREVDGGLQTIKVKLPAIVTTDLRLNEPRYASLPNIMKAKKKPLDEKTPADYGVDVAPRLEIVKTAEPAERAAGIMVGSVDELVENSR-KGAIM----QLTINGESRDVDVDPDTPLLWVIREELGLTGTKYGCGIAQCGACTVLVDGYPTRSCQTPAESVTGAEIKTIETVEETETGRRVVEAWVANQVPQCGYCQSGQVLAATALLTETPNPTDEDIEYAMV-NLCRCGTYNKIRAAVRDASE--------A
MHVLVPVKRVVDYNVRVRVRSDGSGVDTTGLKMSLNPFDEVAVEQAVRLRQAGQASRVTVVGCGAPLTQDVLRTALAMGADAAILLEP----GTECDGPALVEALSVLVQREGVDLVLCGKQAIDDDLGDTAPMLAALLDWPQAMSVNQLALEDGGLRVHCDGDQGLEQWRLPLPAVLGVDLRLCDPRAISLPNMMKAKKATITTLSLAELAGDRAARFRITGCATPPARAAGVRVEGLTQLLEHLRLPASAM------VVNGREREDVVPDGMLLLDYLREVVGLTGTKQGCDGGECGACTVLVDDKPRLACSTLAVQMEGRRVETVEGLTHGGRMSALQQAFHEKLGTQCGFCTPGMITAAEALLRRNPDPSREEIKEAMGGNLCRCTGYVKIIESVETAAAAR---KVAP
MKVLVPVKRVVDYNVKVRVKSDGTGVDIANVKMSMNPFDEIAVEEAVRLKEKGVVTEVIAVSCGVAQCQETLRTAMAIGADRAILVET----DAELQPLAVAKLLKALVDKEQPQLVILGKQAIDDDCNQTGQMLAALTGLPQGTFASKVEVADGKVAVTREVDGGLETVSLTLPAVVTTDLRLNEPRYVTLPNIMKAKKKPLETVKPADLGVDVAPRIKTLSVAEPPKRGAGVKVPDVATLVTKLKEAKVIM---AQLQVNGKTMEVDADGDTPLLWALREQLGLTGTKYGCGLAQCGACTVHLNGEAVRSCVRPLSSVSTDRITTIEGLSR-DASHPVQKAWATLDVPQCGFCQSGMIMAAAALLKAKPKPTDADIDSAMT-NICRCGTYNRVRAAIHLAAGQVPRNGSEA
MKVLVPVKRVIDYNVKVRVKADGSGVDLANVKMSMNPFDEIAVEEAIRLKEAGKAEEVIAVSIGVKQAQETLRTALAMGADRAILVVAADDVHTDIEPLAVAKILAKVIEEEQPGLVLCGKQAIDNDLGATGQMLSALLGWSQAMYANTVDVDGDHAVVTREVDGGLQTIKVKMPTIISTDLRLNEPRYASLPNIMKAKKKPLDEKTAADLGVDVTPRLEIVKTTEPESRQAGEMVGSVDELVAKLKEKGIVMV-EVTMKVNGKSVTKSVKGNTLMTEFLREELRLTGTHVGCDTSQCGACTIHVNGLQVKACTMFAAEADGAEVGTIEGQADADSLNAIQQAFQDYHGLQCGFCTPGMVMAAAALLKNNPKPTEAEVRHHLEGNICRCTGYHNIVRAILAASGQDVPAVAAE
MKILVAVKRVVDYNVKVRVKADGSDVDIANVKMSMNPFDEIAVEEAVRLKEAGKATEIVAVSLGVKQCEETLRTALAMGADRAIHVET----DAELQPLAVAKLLKAVADKEAPQLIILGKQAIDDDANQTGQMLAALLNAPQGTFASKVDVAGDKVNVTREIDGGLETVALSLPAIITTDLRLNEPRYVKLPNIMAAKKKPLDKLSPADLGVDPAPRLKTLKVAEPAVRSAGIKVGSVAELVAKLKEAKVIM---TALNVNGKTVQVDVEPDTPLLWALRDELGHTGTKYGCGMALCGACTVWMDGQPVRSCSMPVSAVGKAKVTTIEGLSG-KAGRAVQAAWRKLDVVQCGYCQSGQIMSAAGLLAKNAKPSDADIDAAMAGNVCRCATYHRIRAAIHEASAIMAGEKMEG
MKVLVPVKRVIDYNVKVRVKADGSGVDLANVKMSMNPFDEIAVEEAIRLKEAGKADEVVAVSIGVKQSQETLRTALAMGADRAILVVAADDVHNDIEPLAVAKILKGVIDEEQPGLVLAGKQAIDNDMNATGQMLAALTGWSQGTFASELDVDGDTATVTREVDGGLQTIKIKMPAIVTVDLRLNEPRYASLPNIMKAKKKPLDEKTPADYGVDVANRLEIVGTSEPEARAAGIVVGSVDELVEKLKEAGAVMA-QVSMTVNGKTVSGEVEGRTLLAEFLREGLNLTGTHIGCDTSQCGACVVHVNGEAVKSCTMFAMEADGADVGTIEGQANADSLNVIQQAFQDHHGLQCGFCTPGMVMSAAALLKENPKPSEAEVRTYLEGNICRCTGYHNIVKAIMAASGQDVSAIAAE
MKILVPVKRVIDYNVKVRVKGDGSGVDLANVKMSMNPFDEIAVEQAIRMKEAGDAEEVVVVSIGVKQSQETLRTALAMGADRAILITAADDVHTDIEPLAVAKLLKAVVDEEQPGMVLCGKQAIDNDMNATGQMLAALLGWSQATFASEIKVDGDHALVKREVDGGMQSIKVKMPAVVSVDLRLNEPRYASLPNIMKAKKKPLDEKTADDYGVDVSPRLEIVKTSEPPERKAGIIVESVDQLVDKLKEAGVIM--QITLTVNGAAREVDIDPRTTLLDVMRHHLDLTGSKKGCDHGQCGACTMLVNGRRINGCLSLAVMHDGDEITTIEGLGDPGNLSPLQAAFVRNDGYQCGYCTPGQIMSAKGMYDEFNKGTTAEIKERMSGNLCRCSAYPGICKAIEESAEEEGLRKAAE
MKVLVPVKRVIDYNVKVRVKADGSGVDLANVKMSMNPFDEIAVEQAIRLKEAGKADEVVAVSIGVKQSQETLRTALAMGADRAILIVAADDVHNDIEPLAVAKLLKAVVDEEQPGLVICGKQAIDNDMNATGQMLAALLGWSQATFASELDIDGDKAVVTREVDGGLQTIKVNMPTVVTADLRLNEPRYASLPNIMKAKKKPLDEKTPADYGVDVGNRLEIVKTAEPETRKAGIKVASVEELVTKLKEAGVLM--TIKLKINGAERSVEAEPGTPLLWVIRDELKLTGTKFGCGVASCGACTVHVDGEPTRSCQTYVEDVEGAEVSTIEAIGDDKIGAAVQQAWKELDVVQCGYCQSGQIMSAVGLLKETPKPTLEEIDEYMDGNACRCATYQRIRAGIQRASEIV-----EG
MKVLVPVKRVVDYNVKIRVKPDGSGVELANVKMSMNPFDEIAVEEAIRLKEKGKVTEIVAVSIGPQQAQETIRTALAMGADRGILVKT----DAAVEPLGVAKILKALVDKEGPSLVILGKQAIDDDSNQTGQMLAALLGWPQGTFAYRIEAGEGALDVTREIDGGLQTLTLQLPAIVTTDLRLNEPRYASLPNIMKAKKKPLDTVEPEALGVDVSPRLKVLKTVEPGGRQAGVKVGSPAELVNKLKEAGVLMAHQMSLTVNGRAAPVSVDPDTPLLYVLRDDLGLHGPRFGCGLGQCGACTVHVDGRAVRSCITPVSSLKEARIVTLEGLGSPETPHPVQAAFIAEQAAQCGYCINGMIMQSAALLNQNRKPDEAAIRQALAGNLCRCGSHLRIVRAVQRAAQS-------L
MKVLVPVKRVVDYNVKIRVKPDGSGVDLANVKMSMNPFDEIAVEEALRLKEAGTATEVVAVSIGPAKAQETLRTALAMGADRAILVQT----DDTVEPLDVAKILKGVAEAETPGLIILGKQAIDDDCNQTGQMLAALLGWAQGTFASKVEVAGEAVKVTREIDGGLQTIELKAPAIITTDLRLNEPRYASLPNIMKAKKKPLDTKAPADFGVEVKTRLVVEKTEPPAERQAGVKVGSVAELVDKLKEAGVIMA-DVKLTVNGRKIAKTVPDRTLLVTLLRDEMGLTGTHVGCDTSQCGACTVHIDGNAVKSCTVLAAQVSGAEVVTIEGLAKGDTLHPMQEAFRTHHGLQCGFCTPGMIMMGVDIVNRHPGLDEETIRKELEGNICRCTGYHNIVKAIGAAAEEMSSQMAAE
MKVLVAVKRVLDYNVRARVKSDGSGVDLANQKMSMNPFDEIACEEAVRLREAGVASEVIAVSCGPAACQETLRSAMAMGADRAVLVET----SEALEPLAVAKLMRHVAQKEGVTLAIFGKQAIDGDAGQTGQMFAALMGWPQATFASKVEAADGGLAVTREIDGGLETLQLELPAVVTTDLRLNEPRFITLPSIMKAKKKPMEVLEAAALGIDIAPRLKTLKVMEPAARKAGVQVADVNGLVKKLKEAKVIMSYPIKVTVNGRKIEREVSARMLLSDFIRQELQLTGTHVGCEHGVCGACTVILDGRTTRSCLTFAIQVDGAEISTVESLGTVNNLHPLQSAFWEKHGLQCGFCTPGMLLTAKELLARNPDPTREEVAEAISGNLCRCTGYQTIIDSIMAAAETLRNAEVQA
MKVLVPIKRVVDYNVKVRVKSDGSGVDLANVKMSMNPFDEIAVEEAVRLKEAGKATEVVAVSIGVQQTTETIRTALAMGADRGILVKT----DETVEPINVAKILKAVAEQEQPGLIILGKQAIDDDCNQTGQMLAALLGWAQGTFASKVEIDGETLNLTREIDGGLQVLKLKMPAVITTDLRLNEPRYASLPNIMKAKKKPIDEKAPGDYGVDVKPRLEVLKVSEPPQRSAGIKVETIEQLVSKLKAGVIGM--AITLKVNGTAHTLDIEPEMPLLWALRDELGLTGTKFGCGVAACGACTVYVDGVATRTCVTPVEAVDGAEIVTIEGLAATSMLAPVQQAWIDAQVPQCGYCQSGMLMAVSALLAENPQPTDEDIDAAIT-NVCRCGTYPRVRAAIRSVTA--------A
MKILVPVKRVVDYNVKIRVKADGSGVELANVKMSMNPFDEIAVEEALRLREAGKATEVVIVSIGPAQAQETIRTALAMGADRGLLVEV----EGSVEPLAVAKILKAVAAEEQPGLVILGKQAIDDDCNQTGQMLAALTGWPQGTFASKVTVDGDKVDVTREVDGGLQTVRLSMPAVITTDLRLNEPRYASLPNIMKAKKKPLDVKKAADYGVDVAPRLEVLKTAEPKGRSAGVRVSSPAELVAKLKEAGVLM---IKLTINGAEREIDVADDTPLLWALRDDLQMTGTKFGCGAGLCGACTVYIDNVPVRSCQTAVGDVGTSAVTTIEGLSG-KAAQAVQAAWVEIQVPQCGYCQSGQIMAAAALLTETPKPTDEDILNAMDGNACRCATYARIHAAVKRASDMM-----EG
MKVLVAVKRVVDYNVKIRVKADGSGVELANVKMSMNPFDEIAVEEAIRLKEKGVATEIVAVSAGPQQCQETIRTALAMGADRGILVKT----DQGLEPLAVAKILKGVVEAESPDLVILGKQAIDDDCNQTGQMLAALLGWPQGTFASRLEPADGSLMVTREVDGGLQKVKLAMPAIVTTDLRLNEPRYASLPNIMKAKKKPIDEKTPDDFGVDVTPRLKVTKVAEPAGRQAGVRVGSVAELVEKLKEAGVLM--KTELTVNGRAVTVDVEPRMTLLDCLRDELDLKGTHAGCEHGVCGACTVMVDGRAVRSCLMLAVQGDGLDIRTIEGFAPDGELSVVQDAFCETHGLQCGYCTPGMIVAAHALLSHNDEPSDEEIRDAISGNICRCTGYGQIVEAIRLAAERMRQGGESA
MKILVPVKRVVDYNVKVRVKADQSGVDIANVKMSMNPFDEIAVEEAVRLKEAGKATEIIAVSCGVTQCQETLRTAMAIGADRGILVET----DADLQPLAVAKLLKALVEKEQPALVIMGKQAIDDDSNQTGQMLAALLDRPQATFASKVVIEGNDALVTREVDGGLETLKVALPAIVTTDLRLNEPRYVTLPNIMKAKKKQLDVVKPADLGVDVTPRLTLLKASDPPSRKAGIKVPDVKTLVEKLKEAKAIM---NTLNVNGRNQALDADPGTPILWALRDNLGLTGTKFGCGVAQCGACTVHLNGQAIRSCVTPISAAAGQKITTIEAVTADRVGKAVHAAWVKHDVAQCGYCQSGQIMSATAFLKGLQQPTAAEIDAAMAGNICRCGTYARIRAAVADAARAL------A
MKALVAVKRVVDYNVKVRVKADQSGVDIANVKMSMNPFDEIAVEEAVRLKEQGIVTEVVAVSCGVAQSQEVLRTALAIGADRAILVES----DAELQPLAVAKLLKAIVDKEQPGLIIVGKQAIDDDSNQTGQMLAELANLPQATFASKVTKDGDKLLVTREVDGGAETLALSIPAVVTTDLRLNEPRYVTLPNIMKAKKKQLDTFKPEDLGVDVSPRLKTLKVSEPPVRSAGIKVADV-------------MLQVVSLCVNGEWSELAVKPRTTLIEAIRDLIGLTGTKASCESGTCGACTVLADGRPVLSCLTLAVECDGMEVRTVEGLAEGDKLNPLQEAFLDHGAVQCGFCTSGMLMSATALLERDPKPDREAINKALEGNLCRCTGYNGIVDALLAASGQP--KARTE
MKVLVPVKRVIDYNVKVRVKADGSGVDLANVKMSMNPFDEIAVEEAIRLREAGKATEVIAVSIGVKQAQETLRTALAMGADRAILVVAADDVHTDIEPLAVAKVLAAIVKEEEPGLVLCGKQAIDNDLGATGQMLSALLGWSQAMYANDIDVDGDHAVVTREVDGGLQTLKVKMPTIISTDLRLNEPRYASLPNIMKAKKKPLDEKTPGDYGVDVTPRLTVVTTGEPSERAAGIKVGSVDELVAKLKEAGAVM--TRELRLNGQTVTVDAEDGTPLLWVIRDELKMTGTKFGCGVAACGACTVHVDGAPTRSCQTYIEDVEGAEITTIEAMSADRIGAAVQQAWTELDVVQCGYCQSGQIMSAVGLLSENGKPSAAEIDDYMWGNACRCATYQRIRAGVQRAAEIL-----EG
MKILVPVKRVASLDDEFELRDDGRDVDPDFCEHDLNEFDEYALEAAVQIKEAAPEGEVVVLTVGPEDADDVLRKALAKGADRAIRVDD----ADDADRVAIARVIAKVAENEEPGLVLCGAQSADQGHAQTGMSVGTLLGWARTAVVSRLDFKASFAQVERELEGGVERLEVETPAVLTIQLGINTPRYASLRSIKQANAKAIECVSPRDIGLADASLSRVRRVFVP-ERGRGEIIEGAARLLEIITEVK--M--AVTLTVNGQARTVDADPDTPLLWVLRDELDLVGTKFGCGQALCGACTVHLDGTPVRSCQTALGDVGDGKVVTIEGIQG-REAEAVRAAWVSLDVVQCGYCQSGQIMSAVALLAENKKPTDPDIDAAMDGNVCRCATYHRIRAAIHDAARRL-----EA
MKIIVPVKRVVDYNVKIRVKADGSGVELANVKMSMNPFDEISVEEALRLKEAGKASEVVVVSIGPAKAEETLRTALAMGADRAILVET----EDQVEPLTVAKIVKGVAEAEQPGLIIVGKQAIDDDSNQTGQMLSALLGWAQGTFASKVELGDGKVNVTREVDGGLQTVELKLPAVVTTDLRLNEPRYASLPNIMKAKKKPLDKKSPADFGVDTAPRLKVLKTEEPSGRKAGIKVKSVAELVSSLK-AGVLMPITLSVSVNGVAHTATVEPRMLLSDFLRHELGLTGTHVGCEHGVCGACTVILDGRSARSCLTLAVQAEGVEIETVEGQGSVDRLGRIQEAFRQHHALQCGFCTPGFIMAITDMLRHHPLESDEQIREALSGNICRCTGYEHIVNAVRELARER---GPLT
MNILVPVKRVVDPNVRVRVGA-GGAIDTNGLKMSLNPFDECALEKALQLKEAGHASQVTVITCGQAHSQDVLRTALAMGADNAVLLDA----GATLDSLAVTRLLHAYLSADAFGLVLCGKQAIDDDTGGVAAMLAGLLDWPQALDASAIVAHGAGWRVTCGDDSGTATWQLDGAAVVSADLRIAEPRRVSLPNIVKARQKPLATLDAATLGVTLTPQSRIVELRDPPARQAGVKVVDTAALLDALDVGAIAMV-EVQLRVNGADVRREVPDQMLLVEFLRETLRLTGTHVGCDTSQCGACTVHLDGVSVKSCTVLAAQASGGTVTTIEGLAADAPLHPVQNAFVQCHGLQCGFCTPGMIMSVGFYLREAPRLDEASICHALEGNICRCTGYVNIIEAVRHAAREMYPEGVKP
MKILVAVKRVVDYNVKIRVKSDSSGVETANVKMSMNPFDEIAVEEAVRLKEGGKATEIVVVSMGAQQSQETIRTALAMGADRGILVQT----DVELQPLAVAKMLKALADKEKPDLIVLGKQAIDDDSNQTGQMVAALLGWPQGTFASKVEMGEGSVKVTREIDGGLETVDLKIPAVVTTDLRLNTPRYASLPNIMKAKKKVIDTVSPADLGVDPTPRLTTLKVSEPPSRKAGVKVADVAELVSKLKEAKVIMTVNVSMTVNGQSISRDIDPRTLLVTFVRDHLGLTGTHVGCDTSQCGACVVHLDGQAVKSCAVLAVQADGGTVDTIESLSAADPLHPMQEAFREHHALQCGFCTPGMVMAAVDLANRNPDPSVEDVHAALEGNICRCTGYDPIVTAVQAGARAMNIAQDNG
MKVLVPVKRVVDYNVKVRVKSDGTGVDIANVKMSMNPFDEIAIEEATRLKEKGVVTEVIAVSCGVLQCQETLRTAMAIGADRAILVET----AEELQPLAVAKLLKALVDKEQPQLVILGKQAIDDDCNQTGQMLAALLGWPQATFASKVEVEGGQAKVTREVDGGLETLALTLPAIITTDLRLNEPRYVTLPNIMKAKKKQLDNVKPEDLGVDVKPRIKTLKVSEPPKRSAGVKVADVAALVDKLREAKVIMTRVVTLGVNQVRRTLAVSAQVSLLEVLRNDLELNSPKYGCGLGECGACTVLVDGVAARACVIPACGVAGREITTLEGLGSLSALHPVQQAFIDEQAAQCGYCLSGMIMMTVALLARNPDPSEDEIRRELSGNLCRCGTHLEIVKAVRRAAELMAQRGGAT
MKILVPVKRVVDYNVKVRVKSDGSGVDIANVKMSMNPFDEIAVEEAVRLKEKGVATEVIAVSCGEAKCQETLRTAMAIGADRGILVET----TEELQPLAVAKLLKALVDKEQPSLIILGKQAIDDDANQTGQMLAALADLPQAAFASKVEVEGDKAKVTREVDGGLETLSIGLPAVVTTDLRLNEPRYVTLPNIMKAKKKPLDTVKPEDLGVDVKPRLKTLKVSEPPKRGAGVKVPDVAALVDKLKEAKVIM--QVSLSVNGRAVNLDAPPNTLLVTAIREHLQLTGTHVGCDTAQCGACTVHMNGRAVKSCNILLAQAAGAEITTIEGIAQPDTLHPMQAAFKECHGLQCGFCTPGMVMSAIDLCQQHPGADDQEIRHLLDGNLCRCTGYQNIVKAVKMGGQGMAEATAAA
MKVLVPVKRVVDYNVKVRVKSDGTGVDIANVKMSMNPFDEIAVEEAVRLKEKGVVTEVIAVSCGVTQCQETLRTAMAIGADRAILVETA---DVELQPLAVAKLLKALVDKEQPQLVILGKQAIDDDCNQTGQMLAALTGMPQGTFASKVEVAGDKVNVTREVDGGLETVALSLPAVVTTDLRLNEPRYVTLPNIMKAKKKQLDILKPADLGVDVAPRIKTLKVSEPPKRGAGVKVPDVATLVNKLKEAKVIM---AELTVNGKRMQYEAEADTPLLWVLREQLGLTGTKYGCGVAQCGACTVHIDGAPVRSCVMPASALTTQKVTTIEGLAP-NASHPLQKAWDALDVPQCGFCQSGMLMAAAALLKAKPKPTDADIDAAMT-NICRCGTYNRVRAAIHLAAGQVQRDGAKA
MKVLVPVKRVIDYNVKVRVKADGSGVDLANVKMSMNPFDEIAVEQAIRLKEAGQVEEIVAVSIGVKQAQETLRTALAMGADRAILVIASDDVHKDIEPLAVAKILKAIVDEEQPGLVLCGKQAIDNDMNATGQMLSALMGWSQATFASEVTIEGDKAKVTREVDGGLQTIEVTMPTVVTVDLRLNEPRYASLPNIMKAKKKPLDEKTAEDYGVDVSNRLEIVKTVEPAERAAGIKVGSVDELVAKLKEAGAVM--ETNLTINGTQQHLDLDPRTTLLDALRHHLGLTGSKKGCDHGQCGACTVMVNGRRINACLTLACMHDGDEVTTIEGIGQPGNLSPLQEAFVSEDGFQCGYCTPGQICSATAMLEEISNGTPEEISERMSGNLCRCSAYPNIVEAIRKAAGE------TA
MKVLVAVKRVVDYNVKIRVKADQTGVELANVKMSMNPFDEIAVEEAIRLREAGVASEIIAVSVGPQQAQETIRTALAMGADRGILVKT----DATVEPLGVAKILKALVEAESPELVILGKQAIDDDSNQTGQMLAALLGWAQGTFASKIEIADGAAKVTREIDGGLQTLTLKMPLIATTDLRLNEPRYASLPNIMKAKKKPIDEQTPEALGVDIAPRLKVLKVEEPPKRKAGVKVESVAELVDKLREAGVIM---IRITVNGKPHELDVEPEMPLLWALRDELGLTGTKFGCGVAYCGACTVHVDGTPTRSCVTGVGDVDGAAITTIEGIAGRDLLHRVQAAWIEAQVPQCGYCQSGMIMAAVALLDSNPNPSDAEIDEAID-NVCRCGTYQRIRKAIHLAA---------G
MKVLVPVKRVVDYNVKVRVKADQTGVDLANVKMSMNPFDEIAVEEAVRLKEAGKATEIVVVSIGPKGAQEQIRTALAMGADRGLLIET----DEEVQPLAVAKLLKAVAEAEQPQLVVLGKQAIDDDSNQTGQMLAALLGWAQGTFASKVTVGDGEVEVIREIDGGLETVSLKLPAIVTTDLRLNEPRYASLPNIMKAKKKPLDTKTPGDFGVDVAPRLKTLKVTEPPKRKGGIKVPDIATLVDKLKEAGVIM---VALTVNGRRVEVAAPDHKPLLWVLREDLGVLGPKYGCGVGQCGACRVLVDGEAIRSCMHPIGSLGGASVVTIEGLADDGRLSVVQQAWIDEQVPQCGYCQPGFIIAATELLARTPAPTDAEIDEAIT-NICRCGTYPRIRRAIHRAASMM----TRT
MKILVPVKRVIDYNVKIRVAADGSGVETANVKMSMNPFDEIAVEEAVRLKEAGVATEVVVVSAGVAGCVDTLRTAMALGADRAIHVNT----DAELQPLAVAKLLKAVAGREQPQLVICGKQAIDDDANQTGQMLAALLGWGQAAFASKVSVADGRASVTREIDGGLETVSVALPAVITTDLRLNEPRFASLPNIMKAKKKPLDTVTPDELGVDVTPRLKTLKVAEPPKRQAGVKVASVAELVAKLREAKVLM---ATINLNGRDVAVDLPDDTPLLWALRDGLNMTGTKFGCGIAMCGACTVHVDGQATRSCVTPLSAVKGKKITTVEAVGEAKVGAAVQAAWQKLDVVQCGYCQSGQIMSATALLASNPKPTDADIDAAMSGNVCRCATYVRIRAAIHEAAKSL------A
MKVLVPVKRVIDYNVKVRVKADGSGVDLANVKMSMNPFDEIAVEEAIRLKEAGIATEVIAVSIGVKQSQETLRTALAMGADRAILVVAAEDVHTDIEPLSVAKILKGVIDAEEPGLVLCGKQAIDNDMNATGQMLAALLGWSQATFASKLAIEGDSATVTREVDGGLQTIKVKMPAIVSVDLRLNEPRYASLPNIMKAKKKPLDEKTPADFGVDVTPRHTVVSTAEPKTRKAGEMVGSVDELVAKLKEKGAVMTVEIELLVNGKPYSGTADPRTTLADFLRHGLGLRGTHLGCEHGACGVCTVLVDGASVRGCLMLAVQADGAIVETVEGLAAPDTLSPLQEAFSREHGLQCGYCTPGMLMTLVELLREVPSPTEAEVREAISGNLCRCTGYQSIVRAALSVAGKPFEHNVED
MKILVPVKRVIDYNVKPRVKADGSGVDLANVKMSMNPFDEIAVEEAIRIKEAGNAEEIVAVSVGPAKAQETLRTALAMGADRAILVES----DEDLEPLAVAKILKAIVEEEQPGLVLLGKQSISDDSNQTGQMLAALLDRPQGTFANTITLEGDSITVKREIDGGLETVKLTLPAIVTTDLRLNEPRYASLPNIMKAKKKPLDTKSPADFGVDTAPRLKTLKVSEPPVRQAGEKVEDVDALVAKVKALGIAMSSENTVSINGQSHALPDDPRVSLLDLLRHHLGLTGTKKGCDHGQCGACTVLVNGVRINSCLTLAVMHDGDEVTTIEGLGTAENPSPLQRAFVERDAYQCGYCTPGQICSATAMLEEIAVGSADEIRERMSGNICRCGAYANIVDAIRDVAAGE-----VA
MKILVPVKRVVDYNVKVRVKADGSGVELANVKMSMNPFDEIAVEEALRLKEAGKATEIIVVSIGPKQATETIRTGLAMGADRGILVQT----DDTVEPLAVAKVLKGIVEEEEPGLAILGKQAIDDDCNQTGQMLAALLGWAQGTFASKVDLGDNTVDVTREIDGGLQTVKLNMPAIVTTDLRLNEPRYASLPNIMKAKKKPIAEKTLADFGVDATPRLKVLNTAEPEARKAGVKVGSVEELVDKLKEAGVLM------TVNGKQISGEVEDRTLLSTFLRENQGLTGTHVGCDTSQCGACLVHMDGKAVKSCSMLAVQASGSAVTTIEGISQNGQLHIMQKAFKENHGLQCGFCTPGMIMSAIDMVNRLGDLDEKTIRHELEGNICRCTGYHNIVKAIKAAADEMAELEAAE
MKILVPVKRVIDFNVKVRVKADGSGVDMANVKMSMNPFDEISVEEAIRAKEAGKATEVVAVSVGPAQAQETIRTALAMGADRGLLVQT----DVELQPLAVAKILKALVDKEQPQLVILGKQAIDDDANQTGQALAALLGWGQATFASKLVIEDGAALVTREVDGGLETIRVKLPAIITTDLRLNEPRYASLPNIMKAKKKPLDTVSPADLGVDPAPRLKTLKVAEPPKRKGGVKVASVQELVAKLKEARVIMSFSISLTVNGVRHDIELDPRVTILDLLRERLDLTGTKKGCDRGQCGACTVLVDGRRINSCLALAVSHYGADILTIEGVARGDELHPVQAAFIAHDGFQCGFCTPGQIMSAIGLIREGQAGDDERIREGMSGNLCRCAAYAGITEAVLEAQRKLAERRDAA
MKVLVPVKRVIDYNVKVRVKADGSGVDLANVKMSMNPFDEIAVEEAIRLKEAGKADEVIAVSIGVKQSQETLRTALAMGADRAILVVAADDVHTDIEPLSVAKILAAIVKEEEPGLVLCGKQAIDNDLGATGQMLSALLGWSQAMYANKVDVEGDHAVVTREVDGGLQTVKVKMPTIVSTDLRLNEPRYASLPNIMKAKKKPLDEKTPADYGVDVSPRLEIVKTGEPPVRAAGEMVGSVDELVSKLKEKGIVMT-DVTMTVNGKPVTRSVRGNTLMTEFLREELRLTGTHVGCDTSQCGACVIHVNGADVKACTMFAAEAEGAEVTTIEGMANADSLNVIQQAFQDHHGLQCGFCTPGMVMTAAALLRDNPRPTEHEIRDYLEGNICRCTGYHNIVKAIMAASGQDVSAIAAE
MKVLVPVKRVIDFNVKVRVKSDGTGVELTNVKMSMNPFDEIAVEEALRLKEAGKASEVVVVSIGPAQAAETIRTGLAMGADRGVHVKV----DGPVEPLAVAKLLKGVAEEEKPGLIILGKQAIDDDCNQTGQMLAALLGWGQATFASKLEVEGADFKVTREVDGGLQTVKIKGPAIVTTDLRLNEPRYASLPNIMKAKKKPIDEKSAEHYGVDLAPHLEILKTSEPPGRKGGVKVGSVPELVSKLAEAGVLM---ARLSINGITHDVDADPDTPLLWVLREQVGLTGTKYGCGIAQCGACTVHIDGVATRSCSMPLSAITQQKIVTIEGLSP-DTSHPIQKAWLALDVPQCGYCQTGQIMAAAALLQATPKPTDEQIISEMT-NICRCGTYNRIKAAIKLASSTM-----AG
MKILVPVKRVVDYNVKIRVKPDGSGVELANIKMSMNPFDEIAVEEAIRLKEAGKATEIVAVSIGAQQSSETIRTALAMGADRGILVKA----DGVVEPLAVAKILKKIVEAEQPGLVIMGKQAIDDDSNQTGQMLAALLGWSQGTFASKLVLDGDSVSVTREVDGGLQTVKLKGPAIVTTDLRLNEPRYASLPNIMKAKKKPIEEKTAADYGVDTKPRLEVVKTTEPSGRKAGVKVGSVAELVAKLKEAGVIM--HYALTINGKQYGVDVDDDTPLLWVLRDTVKLKGTKFGCGAGLCGACTVHVGGQAVRACQTAVSDVGNNAVTTIEGIGDTAIGARLQKAWLAVDVVQCGYCQAGQIMSAAALLAQNKAPSDADIDAAMDGNICRCATYSRIRQAIKQAASGADFQRKGA
MKVLVPVKRVVDYNVKVRVKSDGTGVDIANVKMSMNPFDEIAIEEAVRLKEKGVVTEVIAVSCGVTQCQETLRTAMAIGADRAILVET----DADLQPLAVAKLLKALVDKEQPGLVILGKQAIDDDCNQTGQMLAALTGMPQGTFASKVEVADGVAAVTREVDGGLEVVKLTLPAVVTTDLRLNEPRYVTLPNIMKAKKKQLDIVKPADLGVDVAPRIKTLKVEEPPKRSAGIKVADVATLVDKLKEAKVIM----DLNVNGQPHTLARDPAMPLLWALRDGLNLTGTKFGCGIAACGACTVHVDGVATRSCVTPLASVQGKAITTIEALGSEAQPHALQLAWLAEQVPQCGYCQSGMLMAAAALLAKNRRPSDADIDAAIS-NLCRCGTYPRVRAAIHQAAEKLA--GGKK
MKILVPVKRVVDYNVKIRVKPDGSGVDLANVKMSMNPFDEIGVEEALRLKEAGKATEVVVVSIGPAQAAETLRTGLAMGADRGILVKT----DAAVEPLAVAKILKGVVEAEAPGLVILGKQAIDDDCAQTGQMLSALLGWSQGTFASKVVIDGDVLSVTREVDGGLQTVKLKMPAIVTTDLRLNEPRYASLPNIMKAKKKPIDEKTPADFGVDTTPRLKVLTTVEPGARKAGVKVGSVAELVQKLKEAGVIM---QVLTINGQRRELDVDPDMPLLWAIRDVLELTGTKFGCGQALCGACTVMVDGMPARSCQTSVGDAAGKPIVTIEGVDG-KVAQAVQAAWIKLDVPQCGYCQSGQIISAVGLLSQNRKPNDDEIDAAMSGNLCRCATYHRIRGAIHEAARML-----EA
MKILVPVKRVVDYNVKVRVKSDGTGVDIANVKMSMNPFDEIAVEEAMRLKEAGKATEVIVVSCGVVQCQETLRTAMAIGADRGVLVET----DVELQPLAVAKLIKALADKEQPQLIILGKQAIDDDCNQTGQMLAALLGWPQATFASKVVVDGDKVAVTREVDGGLETLSLTLPAIVTTDLRLNEPRYVTLPNIMKAKKKTLEIIKPADLGVDVAPRLKTLKVSEPPKRSAGIKVPDVATLVSKLKEAKVIMIMMVTFKLNGKSTDVVVEPRELLIHTLREKCLHTGPHIGCDSSHCGACTVDVDGMSVKSCTMLTVQADGSELLTVEGFAQGGELHALQEGFMQEHGLQCGFCTPGMITRAYRLLKENPDPTEAEIRYWMAGNLCRCTGYQNIVKAIQYAARKLRGETTTH
MKVLVPVKRVVDYNVKVRVKSDGTGVDIANVKMSMNPFDEIAVEEAVRLKEKGVVTEVIAVSCGVTQCQETLRTAMAIGADRAILVETA---DLELQPLAVAKLLKALVDKEQPQLVILGKQAIDDDCNQTGQMLAALTGLPQGTFASKVEVADGKVKVTREVDGGLETVSLTLPAVVTTDLRLNEPRYVTLPNIMKAKKKQLDVVKPADLGVDVTPRIKTLSVAEPAKRSAGIKVPDVATLVTKLKEAKVIM--AYQLKINGKTQSVDVDGDTPLLWVLRDVVGLTGTKFGCGMAMCGACTVHLDGNPVRSCSFPVEGVGRQAVTTIEAIGQTPVGKRIQTVWVDKDVPQCGYCQSGQIMSACALLKQNPRPTEADVDAAMSGNLCRCGTYPRIKSAILSAAAGA---PVKG
MKVLVPVKRVIDYNVKVRVKADGSGVDLANVKMSMNPFDEIAVEQAIRLKEAGQAEEVVAVSIGVKQSQETLRTALAMGADRAILVIAADDVHTDIEPLTVAKILAKVVEEEQPGLVLCGKQAIDNDMNATGQMLSALLGWSQATFASEVEVAGDKAKVTREVDGGLQTIEVNMPTVISVDLRLNEPRYASLPNIMKAKKKPLDEKTAADYGVETAPRLEIVKTAEPEARAAGIKVGSVEELMEKLKEAGAVM--AISLKLNGKDQTVEAEPGTPLLWVIRDELKMTGTKFGCGVASCGACTVHLNGEPVRSCQTYIEDAEGAEITTIEAMGDHKIGAAVQQAWIELDVVQCGYCQSGQIMSAVGLLTENPKPSAQEIDDYMWGNACRCATYQRIRAGIQRASEIL-----EA
MKVLVPVKRVIDYNVKVRVKADGSGVDLANVKMSMNPFDEIAVEQAIRLKEAGQADEVIAVSIGVKQSQETLRTALAMGADRAILINAADDVHTDIEPLAVAKLLKAVVDEEQPSIVLCGKQAIDNDMNATGQMLSALLGWSQATFASEVAIDGDSATVTREVDGGLQTIKVKMPTIVTVDLRLNEPRYASLPNIMKAKKKPLDEKTPADYGVDVAPRLAIVGTTEPETRKAGEMVGSVDELVEKLKEAGTVMA-QVSMTVNGKAVSGEVEGRMLLVNFLREDLKLTGTHVGCDTSQCGACVVHVNGEAVKACTMFAAEADGADVATIEGQANADSLNVIQQAFQDHHGLQCGFCTPGMVMSAAALLNDNPNPTEHEIRAYLEGNICRCTGYHNIVKAIMAAAGQDVTSIAAE
MKVLVPVKRVVDYNVKVRVKSDGSGVDIANVKMSMNPFDEIAVEEATRLKEKGVVTEIIAVSIGVSQCQETLRTAMAIGADRGILVET----DAEVQPLAVAKVLKALVDKEKPDLIILGKQAIDDDSNQTGQMLAALAGLPQGTFASKVEVADGKVSVTREVDGGLETVKLSLPAVVTTDLRLNEPRYVTLPNIMKAKKKPLETVKPADLGVDVAPRVKTLSVAEPPKRSAGIKVPDVATLVDKLKVAKVIM---SKLNVNGREHTVDTDPGTPILWALRDTLGMTGTKFGCGVAQCGACTVHLDGQAIRSCVTPMAAAEGKKITTIEAVTDDRVGAAVLSAWVKHDVAQCGYCQSGQVMSATAFLKSLPQPSAAEIDSAMAGNICRCGTYARIRAAVADAARAL------A
MKVLVAVKRVIDAYVKVRVKSDGSGVETQNVKMSMNPFCEIAVEEAVRLKEAGVATEIVAVSCGPQQSQETIRTALAMGADRGILVQS----DEALEPLAIAKILKAVVDKEQPELVLLGKQAVDNDFGQTGQMLSALLGWSQATYASKIQKADGELTVTREIDGGLETIKVKLPAIVTADLRLNEPRYASLPNIMKAKKKPIDTMSPADLGVDAAPRLSVVKVTEPPARQAGVKVGSVAELVDKLKEAKVIM---IDLTVNGRAERHDGDPAMPLLWYLRDSLGLTGAKYGCGVGLCGACTVHVEGEAVRACMTSVGDAAGKAVVTIEGLDP-AGDHPLQKAWRQLSVPQCGFCQAGQIMQAAALVATNPAASPDEITEAMSGNICRCGCYQRIHAAVRQVVGG-------A
MKILVPVKRVIDYNVKVRVKPDQSGVELANVKMAMNPFDEIAVEQALRIKEAGQADEIVLVSVGPTQAQETIRTGLAMGADRGIHIEA----DQDVEPLAVAKLLRAVVDKETPGLVICGKQAIDDDSNQTGQMLSALLGWAQATFASGVELAGDKAKIIREVDGGLEHIEVSMPAVITVDLRLNEPRYASLPNIMKAKKKPIDSMSADELGVDTAPRLKVVKVEEPAARSAGIKVGSVAELVDKLKEAKVIMA-VVQMTVNGQAVEHDVPDNTLLVSFIRETLGLTGTHVGCDTSQCGACVVHVNGQSLKSCTMLAAQAAGAEVTTIEGIANGDELHPMQQAFHENHGLQCGYCTPGMVMSAIELVEKNKGLTEQQIREGLEGNICRCTGYHNIVKSVQEAAKEM-----GG
MKVLVPVKRVVDYNVKVRVKSDGSGVDIANVKMSMNPFDEIAVEEAVRLKEKGVVTEVIAVSCGVAPCQETLRTAMAIGADRAILVQT----PAELQPLAVAKLLKALVDKEQPGLIILGKQAIDDDANQTGQMLAALADLPQATFASKVEVAGDKVNVTREVDGGLETLSLSIPAVVTTDLRLNEPRYVTLPNIMKAKKKQLDTVTPADLGVDVTSKLKTVKVSEPPKRSAGIKVPDVAALVAKLQEAKVIM---RRLNVNGVQREVDVEDDTPLLWVLREQLGLTGTKYGCGIAACGACTVHLDGVPTRSCVRPVSTVETEKIVTIEGLSP-DGSHPVQKAWVALDVPQCGFCQCGMVMAASALLKTKPNPSDQDIDEAIT-NICRCGTYNRVRAAIKAVAQGSTKDGSVT
MKVLVPVKRVVDYNVKVRVKSDGTGVDIANVKMSMNPFDEIAVEEAVRLKEKGVATEVIAVSCGVAQCQETLRTAMAIGADRGILVET----TEELQPLAVAKLLKALVDKEQPGLIILGKQAIDDDANQTGQMLAALADLPQATFASKVEVAGDKVNVTREVDGGLETLALSLPAVITTDLRLNEPRYVTLPNIMKAKKKQLDTVKPEELGVDVAPRLKTLKVAEPAKRGAGVKVPDVATLVSKLKEAKVIM----KFTLNSRSVAFDGDGQTPLLWVLRDHFKLPGTKFGCGISMCGACTVHVDGEPVRSCVLPVSTVGGKAVTTIEGLSS-NRSHPIQKAWMDKDVPQCGYCQSGMVMAAAALLKTHPQPTDAQIDEAMT-NLCRCATYHRIREAIHAAASK-------Q
MKILVPVKRVVDYNVKVRVKADGSGVELANVKMSMNPFDEIAVEEALRLKEAGKATEIVVASVGPQQATETIRTGLAMGADRGILVKT----DETTEPLAVAKILKGIVEEEEPGLVILGKQAIDDDCNQTGQMLAALLGWAQGTFASKVDLGDGTVDVTREIDGGLQTVKLNMPAIVTTDLRLNEPRYASLPNIMKAKKKPIDEKAPGDYGVDIAPRLKVLNTAEPESRKAGVKVESVAELVDKLKEAGVLM----KLTVNGTEHEVDADPNMPLLWLLRDLLNIKGPKFGCGVGACGACTVLIDGYPVRSCSYFAGDV-DAPITTIEGLAGKDALHPVQDAWIRHGVPQCGYCQAGQILAAVALLQDTPNPTDDDIDAAMT-NLCRCGTYPMIRAAIKDVANSD---GGGL
M---------VD-----KEQPXPQRARRCRAGRLLNPFDEIALEEAXRLKEAGKVTEVVAVSCGVAQCQETLRTGMAIGADRGILVET----ATELEPLAVAKLLKXLVDKEQPQLVILGKQAIDDDSNQTGQMLAALLGWPQATFASKVVLEDGKATVTREVDGGLETLALTLPAIITTDLRLNEPRYVTLPNIMKAKKKPLDTVKPEXLGVDVTPRLKTLKVAEPAKRSAGIKVPDVATLVAKLREAKVIM---TTLTVNGRQRAIEDDPGTPILWALRDTLGLTGTKFGCGAALCGACTVHLDGQAIRSCITPISVAEGKKITTIEAATDDRVGAAVQAAWIKHDVAQCGYCQSGQIMSATAFLKSLPQPTMAEIESAMAGNICRCGTYARIRAAIADAARTL------A
MKVLVPVKRVVDYNVKVRVKSDQSAVDIANVKMSMNPFDEIAIEEATRLKEKGVATEVVAVSCGVAQCQETLRTAMAIGADRAALVQT----DAELQPLAVAKLLKALVDKEQPELVILGKQAIDDDANQTGQMLAALLNWPQATFASKVEVADGKVTVTREVDGGLETLSLKLPAIVTTDLRLNEPRYVTLPNIMKAKKKPLEVVTPEDLGVDVAPRLKTLKVSEPPTRSAGIVVPDVATLVDKLKEAKVVM---TRLQVNGQAKDVNVPDNMPLLWVLRDELGMTGTKFGCGMALCGACTVHMDGQPIRACVTPISAVAGRDISTIEGMETDQIGQAVQQAWIENNVAQCGYCQAGQIMSAVSLLKATPAPTEDQIDDAMSGNICRCGTYPRIRTAIQQAANHL---AGSK
MKVIVPVKRVIDYNVKVRVKADGSGVDLANVKMSMNPFDEIAVEQAIRLKEAGKADEVIAVSVGVKQAQETLRTALAMGADRAILVIASDDVHTDIEPLTVAKILKGIIDEEQPGLVLCGKQAIDNDMNATGQMLSALMGWSQATFASELDIDGDSATVTREVDGGLQTIKVNMPTVVTVDLRLNEPRYASLPNIMKAKKKPLDEKTAADYGVDASPRLEIVNTVEPAARAAGIKVGSVDELIEKLKEAGAVMT-EISMTVNGKTVSGNVQGNTLLSAFLREDLRLTGTHIGCDTSQCGACVVHVNGEAVKSCTMFALEAAGTEVGTIEGQANGDSLNVIQQAFQDHHGLQCGFCTPGMVMSAASLLKDNPKPTESEVREYLEGNICRCTGYHNIVKAIMAASGQDVSAIAAE
MNIVVCVKYVPDATADRSFDASDNTVDREGVDGLLSELDEYAVEQALQVAEEND-GEVTVVTVGPADAADAVRKALQMGADAGVHVED----DTGSDAVATSLVLAKAIEK-EHDLVFFGMSSTDGLMGVVPTMVAERLGLPAVTFASEVTVDGSTVTVRRDGDTATETITASAPAVVSVTDQSGEPRYPSFKGIMAAKKKPVEDLTLDDLGIEASAWTKVLSFAERPPRTAGEIVTDGVKLAEFLASKKFVMK-SVTVTVDDVAYTDQVEPRMLLVQYLRERLGKTGTVIGCDTTNCGACTVHLDGRSVKSCTMFAVQADGHEVRTVEGLADGDDLHPMQKAFHEAHALQCGFCTPGMIMQSIDVVNEFGEADEQTVRENLEGNLCRCTGYQNIVKAVQAAAKEMSAEAGVA
MKVLVPVKRVVDYNVKVRVKSDGTGVDIANVKMSMNPFDEIAVEEAVRLKEKGVVTEVIAVSCGVAQCQETLRTAMAIGADRGILVET----TEELQPLAVAKLLKALVDKEQPGLVILGKQAIDDDCNQTGQMLAALADLPQATFASKVEVVDGKAHVTREVDGGLETLAVTLPAIITTDLRLNEPRYVTLPNIMKAKKKQLDTFKPEDLGVNVAPRIKTLSVAEPAKRSAGIKVPDVATLVDKLKVAKVIMAQTVSFQLNGKKVETAVEPRELLIHTLRERLLHTGPHIGCETSHCGACTVDVDGMSLKSCTVLSVQCEGADMLTVEGLEQGGVLHAIQQAFHEEHGLQCGFCTPGMMTRAYRLLKENPNPSEQDIRYGIAGNLCRCTGYQNIVKAVQSAAKKLA-ATATA
MKVLVAVKRVLDYNVKARVKSDGSGVDLASQKLSMNPFDEIACEEAVRLKEAGVATEIIAVSCGPAGCQETLRSAMAIGADRGVLVET----DAVLEPLAVAKLMRHVALKEGVQLAIFGKQAIDDDAGQAGQMFGALTGWGQATFASKVRIEGGTALVTREIDGGLETLRLKLPLVVTTDLRLNEPRFITLPNIMKAKKKPLEVLKAAELGLDLAPRTTTLRVEEPAVRKAGIKVADVADLVKRLKEAKVIMAKLITVHVNGKAEEKAVEPRTLLIHFLREELNLTGAHIGCETSHCGACTVDIDGQSVKSCTHLAVQCDGSEVLTVEGLANKGVLHAVQEGFYKEHGLQCGFCTPGMLMRAYRFLHDNPNPSEEEIRSGLSGNLCRCTGYQNIVKAVQYAAKKLQ-EPATA
MKVLVPVKRVVDYNVKVRVKADSTGVDIANVKMSMNPFDEIAVEEAVRLKEKGVATEVIAVSCGVTQCQETLRTAMAIGADRAILVET----SEELQPLAVAKLLKALVDKEQPGLVILGKQAIDDDANQTGQMLAALADLPQATFASKVEVADGKAKVTREVDGGLETLSITLPAIITTDLRLNEPRYVTLPNIMKAKKKQLDTLKPEDLGVDVKPRLKTLKVSEPPKRGAGVKVPDVATLVAKLKEAKVIM---TTITINGKARSVSSAAETPLLWVLRDELGMTGTKFGCGMALCGACTVHLDGAPTRSCVLPISALSGIAVTTIESLAADRVGRTVQQAWVELDVAQCGYCQGGQIMSAVGLLKTTSKPSEQQIDDAMNGNLCRCGTYPRIRAAIKLAANRLAT-GAKP
MKVLVPVKRVVDYNVKVRVKADGSGVDLANVKMAMNPFDEIAIEEAVRLREKGIATEAVAVSIGVKGATETLRTALAMGADRAILIHASDDVSQDIEPLTVAKLLKAIVDTEKPDLVLMGKQAIDNDMNATGQMLAALLGWGQATFASALTLEGGKAQVTREIDGGLQIVSVKLPAIVTTDLRLNEPRYASLPNIMKAKKKPLEEKSASEYGVDLAPRLTVEQTAEPKARSGGIKVASVDELIAKLKEAGVLM---ITFKLNGQQRTFDGDPDTPLLWVLRDFEKLTGTKYGCGIAQCGACTVHLDGMTRRSCITPIATVDGSEVVTIEGIEG-KEAEAVQKAWVAIDVPQCGYCQSGQIMSAVSLLQMTPKPSDDDIDGAMAGNICRCATYQRIRQAIHDAADTM-----EG
MKILVPVKRVVDYNVKVRVKSDGTGVDIANVKMSMNPFDEIAVEEAVRLKEKGIATEVIAVSCGVTQCQETLRTAMAIGADRGILVET----PAELQPLAVAKLLKALVDKEQPGLIILGKQAIDDDCNQTGQMLAALADLPQATFASKVEVVDGKAQVTREVDGGLEVLSLSMPAVITTDLRLNEPRYVTLPNIMKAKKKQLDTFKPEDLGVDVAPRITTLKVSEPPKRSAGIKVPDVATLVDKLKTAKVIMSKPIQIQVNGVMQQRHVEPRTSLVDFLRDELGLTGTHVGCEHGVCGACTVMLNDEPVRSCCMFAVQADDMRVTTVEGLAPEGVMTKIQDAFCEKHALQCGYCTPGMLMACHALVAHTPHPTEDQVRDAISSNICRCTGYQQIVDAVMYATQVE-----KK
MKVLVPVKRVVDYNVKIRVKSDGTGVELANVKMSMNPFDEIAVEEALRLKEAGKATEVVVVSIGPAQASETIRTGLAMGADRGILVKT----DANVEPLGVAKILQKIAEDEKPGLIILGKQAIDDDSNQTGQMLAALLGWAQATFASKLEVDGSDFKVTREVDGGLQTVKVKGPAIVTTDLRLNEPRYASLPNIMKAKKKPIDEKAADSFGIDLSPRLEVLKTTEPPGRKAGVKVKDVAELVSKLKEVGALM---PTISINGRNVSVDAANDTPLLWVIREQLQMTGTKFGCGAGLCGACTVHVNGEAVRSCQTALSDVAGKKITTIEGLSA-KGDHPLQKAWILEQVPQCGYCQSGQIMQAASLLAKNTNPTKEEVVAHMDGNLCRCMTYSRIQKAIMRAANDMRTNRSAT
MKILVPIKRVVDYNVKVRVKMDGSGVDLTGVKMSMNPFDEIAVEEAIRLREKGAATEVVVVSVGVAQAADTLRTAMAMGADRAILVQS----EESPEPLAVAKILKALVTRESPDLVILGKQAIDDDMNATGQMLAGLLDWPQATFASKIEKTGDGIEVTREVDGGSETLALALPAVVTADLRLNEPRYASLPNIMKAKKKPLETLQAADLGVDMGRRLTVVSVAEPPGRKAGVKVGSAAELVEKLREAKVIM---ATVRINNNEYQADVAADTPLLWVLRDVLGLTGTKFGCGIAECGACTVHVDGQAVRACSLPVGNLGTKSVTTIEGLAGDPLARVVQDAWADIDVVQCGYCQPGQIMSAIALLKTTPHPTDAQIDAAMSGNICRCGTYPRIRQAIRNAAGDI------A
MKILVPVKRVVDYNVKIRVKADGSGVELANVKMSMNPFDEIAVEEAIRLKEAGKASEIVVVSIGPQQAAETIRTGLAMGADRGILVKT----DVATEPLGVAKVLKKVIEQEAPGLVIMGKQAIDDDANQTGQMLAALLGWSQGTFASKVVIGDGSVDVTREIDGGLQTLTLKLPAIVTTDLRLNEPRYASLPNIMKAKKKPIDETSPETLGVDVSPRLKVLKTAEPPVRQAGVKVGSVAELVQKLKEAGVLMSVAITLTVNGETLTRLVEPRETLADFLRRDLELTGTHTGCEMGVCGACLVMLDGLPAHACLMFAVQADGTRVETVEGLTGSAALADLQRAFHERNALQCGFCTPGMLISAEGLLARKAMPSREEIRDALSGNYCRCTGYEAIVDAIETVARRRAAAEEPA
MKILVPVKRVVDANVKVRVKADGSGVELANVKMAMNPFDEIAVEEAIRLKEAGKVEEIVVVSIGPAQAAETLRTALAMGADRAILVKT----DEAAEPLGVAKVLKGVVEAEKPGLVILGKQAIDDDSNQTGQMLAALLGWSQGTFASKIELAGDVAKVTREVDGGLQTLELKMPAIMTADLRLNQPRYASLPNIMKAKKKPLDEKSPADFGADVSPRLKVLKTEEPGGRKAGVKVGSVAELVDKLKEAGVLMAVAVSTTINGDNVEYLCQPDETLLDVLRDRLGLTGAKEGCGTGDCGACSVILDDRLVCSCLVLGAEAEGRNVETIEGMAHGDKLHPLQQKFLEHAALQCGICTPGFLMAAKDLLAKNPDPTEEEIRFGLAGNLCRCTGYDKIVRAVQDAVSEMK----AA
MHILVPVKRVVDYNVKVRVKSDGSALDIGGVKMSMNPFDEVAVEQAVRLREAGLATRVTVVACGAAICQDVLRTALAMGADAAVLLET----ETSPAGPALLDALTELVRRDGIGLVLCGKQAIDDDLGDTAPMLAALLDWPQAISVNRLEIDGASLRVSCDGDQGLELWSLPLPAVLGVDLRLCDPRSITLPNMMKAKKAVITRLPLAAPAEGGAERCSVLGFATPPDRPAGVRVPDVQGLIDHLRLPATAM---SKLNVNGREHTVDTDPATPILWALRDTLGLTGTKFGCGAALCGACTVHLDGQAIRSCITPISAAEGKQIRTIEATTDDRVGAAVHAAWVQHDVAQCGYCQSGQIMSATAFLKSLPQPSAAEIDTAMAGNICRCGTYARIRAAVADAAQAL------A
MKVLVPVKRVIDFNIKPRVKADGTGVETAGVKMSMNPFDEIAVEEAVRLKEKGVATEIVAVSIGVQQSQDTLRTALAMGADRAILVLT----DVAVEPLGVAKVLKALVAKESPDLVILGKQAIDDDMNATGQMLAGLLGWAQGTFASRIEIADGRAAVTREIDGGLETVSLALPAIVTADLRLNEPRYASLPNIMKARKKPLETLAPADLGVDVTPRLTIVSVAEPPARKAGVKVASAEDLVARLREAKVIM---LTLQVNGAAHQVDVPDDMPLLWVLRDVLGLPGTKFGCGIGECGACTVHVDGRPVRACSLPVSLVGARPVTTIEGLSDDPLATGVRQAWLEIDVVQCGYCQTGQIMAAVALLKANPHPTDEEIEQAMAGNICRCGTYRRIRAAIRNAAGA-------A
M--LVPVKRVVDYNVKVRVKSDHSGVDIANVKMSMNPFDEIAVEEAVRLKEKGVASEIVAVSCGVQACQETLRTALAIGADRAILVQT----DVELQPLAVAKILKALVDKEQPGLVILGKQAIDDDANQTGQMLAALAGLAQATFASKVEIAQGKATVTREVDGGLETIAITLPAVVTTDLRLNEPRYVTLPNIMKAKKKPLDVLDPAALGVDAAPRLKTLKVSEPPGRKAGIKVPDVATLVAKLKEAKVIMARLLSLTVNGRAREDAVADHALLVDYLRDTVGLTGTKQGCDGGECGACTVLVDGETRLACITLAASCEGRHVETIESLSASGRMSRLQQAFHENLGTQCGFCTPGMIMASEALLRRNPHPGDAEIRDALSGNLCRCTGYVKIIESVKAAAK--------E
MKILVPVKRVIDYNVKPRIKGDQTGVDLSNVKMSMNPFDEIAVEEAARLKEAGKADEVVVVSIGEQKAQETLRTGLAMGADRGILIVT----EQMPEPLAVAKILAKVTEEESPDLVILGKQAIDDDSNQTGQMLAALLGWSQGTFASKVEPGEEGVNVTREIDGGLETLKLTTPAIITTDLRLNEPRYASLPNIMKAKKKPIDEKTAADLGVDVAPRLETLKVTEPPKREAGEMVPDVDTLVAKLKMGVAAM---TRFTVNGNPVEYQLAPDTPLLWALRDASNLTGTKYGCGRGLCGACTVHVDGEARRSCQVRIGDIEGAFVTTIEGLSE-NSDHPVQRAWVAEQVPQCGYCQSGMIMAVAALLKATPKPTDEEVRSGIT-NLCRCGTYPRILKAVRRVSAGVEGQPSAE
MKVLVAVKRVVDYNVKIRVKGDGSGVELANVKMSMNPFDEIAVEEAIRLKEAGKVEEIVAVSIGPAQAQETIRTALAMGADRGILVKV----DDVVEPLAVAKILKGVIEAEQPEIVILGKQAIDDDANQTGQMLSALLGWSQGTFASKVEITDGSAKVTREVDGGLQTVEIKLPAIVTTDLRLNQPRYASLPNIMKAKKKPLDEKTAADYGVDTAPRLKVLKTEEPGGRKAGVKVGSVGELVEKLKD-GVLM---ARLTINGTPQDVEVDPDTPLLWVIREQIGLTGTKYGCGVAACGACTVHIDGVATRSCVLPVSAVEDQQITTIEGLSP-DSSHPIQKAWLALDVPQCGYCQAGMIMAAAGLLSQNPNPTDEDINAEIT-NICRCGTYNRVRAAIKLAANDGDT-TQRG
MKILVPVKRVIDYNVKPRVKADGTGVDLANVKMSMNPFDEIAVEEAIRLKEKGAATEIVAVSVGPAKAAETLRTALAMGADRAILIET----DEEVEPLAVAKILKAIADEEAPGLVILGKQSISDDSNQTGQMLAALMGRPQGTFANTVEVEGDAVIVKREVDGGLQTVKLTMPAIVTTDLRLNEPRYASLPNIMKAKQKPLATKTAADYGVDLAPRLKTLKVAEPPVRKAGEKVADVAALVEKVKALGIAM----AFSVNGKPVSVAVDDDTPLLWVLRDELKLTGTKFGCGIAACGACSVHIDGAIGRSCSIPVSELAGKAVTTIEGLKGDGTLHKVQAAWIDAQVPQCGYCQSGQIMAAAALIEAVGTPTDAQIDEAMT-NICRCGTYPRIRQAILAATGAAAARTGEA
MKVLVAVKRVVDYNVKVRVKSDKSGVELANVKMSMNPFDEIAVEEAVRLKEAGKVSEIVVVSMGVAGCQETIRTALAMGGDRGVLVQT----DADLQPLAVAKCLKALVDKESPDLVIVGKQAIDDDSNQTGQMLAALLGWPQGTFASKVELGDGVVNVTREIDGGLETVALKGKAVVTTDLRLNTPRYASLPNIMKAKKKPIETVSPADLGVDPAPRLKTLSVEEPAVRQAGVKVGSVAELVEKLKEAKVIM----DITINGVTHQVDVEPDTPLLWVLRDTLGMTGTKYGCGQALCGACTVLIDGEATRSCSTPVDSVQGKAVTTIEAVQDDPIGQKVVEAWVEQQVPQCGYCQSGQVMAATALLKQTPHPTDDEVVAAMG-NLCRCGSYTAIKAAVRQVAG--------A
MKVLVPVKRVIDYNVKVRVKADGSGVDLANVKMSMNPFDEIAVEEAIRLKEAGKAEEVIAVSIGVKQAQETLRTALAMGADRAILVVAADDVHTDIEPLAVAKILKAIVDEEQPGIVLCGKQAIDNDMNATGQMLSALLGWSQGTFASSLDIDGDHATVTREVDGGLQTIKVSMPTIISVDLRLNEPRYASLPNIMKAKKKPLDEKTAADYGVDVTPRLQITGTSEPDSRAAGIIVGSVDELVAKLKEVGAVMKLHISTSINGDEAQFICAPDETLLDVLRDHLGLTGAKEGCGTGDCGACSVMLNGRLVCSCLVLAGETEGAEVETIEGMANGDDLHTLQRVFIEKAALQCGICTPGILVAARALLEKNPDPTDTEIRYWLAGNLCRCTGYDKIIKAVQAAAAEMR----SV
MKVLVAVKRVVDYNVKVRPKADGSDVDIANVKMSINPFCEIAVEEAVRLKEKGVASEIVVVSMGPKQCQEQIRTALALGADRGIQVET----DAELQPLAVAKCLKAIVEKEAPQLVILGKQSIDGDNNQTGQMLAALTGMGQGTFASEVNVEGESVKVTREIDGGLQTVELTLPAVVTTDLRLNEPRYASLPNIMKAKRKPLDVTTPEELGVDIAPRTKTLKVEPPAERQAGIKVADVAELVEKLKEAKVIM----ELTINGKVHKVDVDDDTPLLWALRDELKMTGTKFGCGAGLCGACTIHINGNPARACLTPIAAAKGAKITTIEGLSD-TGDHPLQQAWVKHNVPQCGYCQSGQLMSAAALLANNPTPSEKEIDSAMSGNLCRCGTYPRIKAAIQDAVQYYNAKQGGE
MKVLVAVKRVVDYNVKVRVKSDGSGVELSNVKMSMNPFDEIAVEEALRLKEAGKATEVVVVSIGPAQASETLRTGLAMGADRGILVKV----EGTVEPLAVAKILKAVADEEKPGLVILGKQAIDDDANQTGQMLAALLGWPQATFANKLVLEGDDVTVTREVDGGLQTVKLKGPAIVTTDLRLNEPRYASLPNIMKAKKKPIDEKTADGYGVDISPRLEIIKTSEPGGRKAGVKVKDVAELVSKLKEAGVLMA-KISMIVNGNPVTGNIDPRTLLVQFLRENLRLTGTHVGCDTSQCGACVVHLDGKAVKSCTTLAVMADGHEVKTIEGLAADGPLHPMQEAFREHHGLQCGFCTPGMIMTAVDLVHRKGDLSDHLIREELEGNLCRCTGYQNIVASIAAGAKAME-KSDLA
MKILVPVKRVVDYNVKVRVKSDGTGVDIANVKMSMNPFDEIAIEEAVRLKEAGIATEVVAVSCGVAACQETLRAAMAIGADRGILVET----DVELQPLAVAKLLKALCDKEAPQVVICGKQAIDDDSNQTGQMLAALMSWPQATFASKLVIAGGAATVTREIDGGLETLEIKLPAVVTTDLRLNEPRYATLPNIMKAKKKPLETVKPADLGVDVAPRLATLKVVEPAKRSAGVRVADVAQLVDKLKEAKVIM-TLLTLSVNGRPREDAVAGNALLIDYLRDTLGLTGTKQGCDGGECGACTVLVDGQPRLACCTLAHSVAGHSIETIEGLSHEGNLSRLQRAFHEHLGSQCGFCTPGMIMAAEALLRRNPQPSRDEIRAALAGNLCRCTGYVKIIESVEAAACGS---EVSA
MKILVAVKRVVDFNVKVRVKSDGSAVDIGNVKMSMNPFDEIAVEAAVRLREAGVATEVVAVSCGPAQCQETLRNAMAIGADRGILVET----ADELQPLAVAKLLHAVLQNEQAPLVIVGKQAIDDDSNQTGQMLAALAGMPQATFASSLQIVDGQAIVSREIDGGLETLALKLPALITTDLRLNEPRYVTLPNIMKAKKKPLDTHTPQSLGVDIAPRLSTLKLAEPPARAAGVKLADVAALVAKLKEANVIM---PTLTINGKQHNVDLPEDTPILWTLRDQLGMTGTKFGCGMALCGACTVHLDGQPIRSCITPISAAAGKQITTIEAVAQDKVGKSVQDAWMALGVPQCGYCQAGQIMSATALLKTTPNPTDKDIDDAMSGNICRCGTYTRIKAAIKQAAAQN---GGAK
MKVLVPVKRVVDYNVKVRVKSDQSGVDIANVKMSMNPFDEIAVEEATRLKEKGVATEIIAVSCGVAQSQETLRTAMAIGADRAALVQT----DVELQPLAVAKLLKALVDKEQPGLVILGKQAIDDDANQTGQMLAALLGWPQATFASKVEVSGDTVAVTREVDGGLETLSLKLPAIITTDLRLNEPRYVTLPNIMKAKKKTLDVITPEELGVDVAPRLKTLKVSEPPARSAGIIVPDVAALVDKLKEAKVVM--KISFKVNGKAYTEEARPDMTLVMFLRDVLGLTGTKHGCDGGECGACTVLLDGVPMNGCLVLAPAIRGREITTIEGLAQDGELDPLQQAFIDHSALQCGYCGSGMLLAAKAFLEETPNPTREQVKKALSGNLCRCTGYLGIIDAVMTAAKRIQ--GEVR
MKVLVPVKRVIDYNVKVRVKADGSGVDLANVKMSMNPFDEIAVEQAIRLKEAGVVEEIIVVSIGVKQAQETLRTALAMGADRAILIVATEDVQQDIEPLAVAKLLKAVVDAEGPGLVLCGKQAIDNDMNATGQMLSALLGWSQATFASELAIEGGHAVVTREVDGGLQTIKVAMPTVVTVDLRLNEPRYASLPNIMKAKKKQLDEKTAADYGVDVTPRLSVVKTVEPAGRKAGIKVASVDELIAKLKEAGVIMT-KTTMTVNGKSVSAATEGRTLLSAYLRDGLGLTGTHIGCDTSQCGACVVHVDGLAVKSCSVFAQDIEGADVKTIEGMANADSLSVLQQAFQDHHGLQCGFCTPGMVMSSAALLAENPNPTEHQVRDYLEGNLCRCTGYHNIVKAVMAASDQ---AVPAE
MKVLVPVKRVVDYNVKVRVKSDGSGVDIANVKMSMNPFDEIAVEEATRLKEGGKVTEVIAISCGVTQCQETLRTAMAIGADRGILVDTA---DTDLQPLAVAKLLKAVADKEQPQLIILGKQAIDDDCNQTGQMLAALLGWPQATFASKVVLEDGKVTVTREVDGGLETIALTLPAIITTDLRLNEPRYVTLPNIMKAKKKTLDVFKPADLGVDVAPRLKTLKVVEPAKRSAGIKVPDVATLVAKLKEAKVLM---MSLQVNGLTVEVDVAADTPLLWVLRENLKLTGSKFGCGIAACGACTVHVGGNAVRSCSYPVSAVGQQAVTTIEAVAADPVGKAVQVAWIKHDVPQCGYCQSGQVMTAVDFLKKKRHPSEAEVVAAMGGNLCRCGAYQRIKAAVLDASKSL------A
MKVLVPVKRVIDYNVKVRVKADGSGVDLANVKMSLNPFDEIAVEEAIRLKEAGKADEVVVVSIGVKDAQKELRTALAMGADRAILIVATDEATTDIEPLAVAKLLKAVIAEEAPGLVIAGKQAIDNDMNATGQMLAALLGWSQATFASELSVEGDSAIVTREVDGGLQTIKVKLPAIVTADLRLNEPRYATLPNIMKAKKKPLEEKTAADYGVDVSPRLQVISTAVPSERSAGIMVADVAELVAKLKDAGAVMKTDINFTVNGEAVREAIEPRTSLADVLRDNLSLTGTHLGCEMGACGACLVLLDGAPVHACLVLAVQVAGQKIETIEGLNNSGLVADLQEQFHDRNALQCGFCTSGMLMSAHALLSQNSMPSRPEIRDALSGNYCRCTGYEAIVDAISATAERRSKVEGVQ
MKVLVPVKRVVDYNVKIRVKPDGSGVDVANVKFSMNPFDEIAVEEAIRLREAGKATEVVLVTIGPAKADETLRSGMAIGADRGIHVKT----DELVEPLAVAKILAKIVAEEAPGLVILGKQAIDDDSNQTGQMLAALLGWGQGTFASKVEIADGSVDVTREVDGGLQTVTLKLPAVVTTDLRLNEPRYASLPNIIKAKKKEVAAKTPADYGVDITPRLEVLKTAEPPARKAGIKVGSVPELLEKLK-AGVLM---TSLIVNGRAVEIDVDPDTPLLWAIREQIGLTGTKYGCGIGQCGACTVHIDGVAVRSCSVLAADVAGKAITTIEGLAENAAQHRLQRAWIDHDVPQCGYCQSGMLMAAAALLAEKPHPSDQDIDEAIS-NICRCGTFQQAREAIHAAAK--------A
MKVLVPVKRVIDYNVKARVKADQTGVDLANVKMSMNPFCEIAVEEAVRLKEKGVATEVVIVSIGPAQAQETIRTALAMGGDRGVLITT----DADPEPLAVAKLLAAVVAEENPNLVLMGKQAIDGDNNAVGQMLSALLGWPQATYASAIEVSATSAKVTREVDGGLQTVDVDLPAVITADLRLNEPRYASLPNIMKAKKKEIVSKTVADYGVDIAPRLKVLKVTEPAKRSAGIKVETASDLVSKL-TAGVLM--AFNLTVNGESRIADVDGDTPLLWVLRDTLGLVGTKYGCGAALCGACTVHLDGVPVRACVTPISGVGEQKVTTIEGVGKTTVGAKVQAAWKAVDTPQCGYCQAGQIMSATALLATTPKPTDEEIDAAMNGNLCRCATYIRIKKAIKVAAGLE-----KA
MKVLVPVKRVVDYNVKVRVKSDGTGVELAHVKMSMNPFDEIAVEEALRLKEAGIATEVVAVSIGPAQASETIRTALAMGADRGILVKT----DETVEPLAVAKILKAVIGEEAPKLVILGKQAIDDDSNQTGQMLAALLGWGQGTFASKVVIDGDAALITREIDGGLQTVRLALPAIVTTDLRLNEPRYASLPNIMKAKKKPIDEKTPDAYGVSVAPRLKVLNTAEPAGRKAGVKVGSVAELVSKLKEAGVIM--PITLSINGQTRTVEAEPDTPLLWVLRDELDLTGTKFGCGQALCGACTVHVDGAAVRSCQTAIGDVGDAKVTTIEGLKS-REAEAVQAAWRQLDVVQCGYCQSGQIMSAVALLTDNKKPTDADIDAAMDGNVCRCATYQRVRAAIHDAARRL-----EA
MKILVAVKRVIDYNVKIRVKSDQTGVETANVKMSMNPFDEIAVEEAVRLKDAGIATEVIAVSIGPVACQETLRTAMAIGADRGILVEA----NEEVQPLAVAKLLKAIVDKEQPQIIILGKQAIDDDSNQTGQMLAALMNAGQATFASKVVVQDGNLSVTREIDGGLETIALKLPAVITTDLRLNEPRFVTLPNIMKAKKKPLDSMKPEDLGVDITPRLKTLKVVEPAARSAGVMVPDIKTLVEKLKEAKVIM---TRLIVNGRTIEVNTEPDTPLLWILREQIGLTGTKFGCGIAQCGACSVHLNGQLMRSCIYKMSMLKGDQVTTIEGLSE-SASHPVQKAWAEIDVPQCGYCQSGQIMAAAALLKNKPNPSDEDIDNQMT-NICRCGTYQRIRQAIHTAVGLAKK-DKQA
MKVLVPVKRVIDYNVKVRVKADGSGVDLANVKMSMNPFDEIAVEEAIRLKEAGKVDEVIAVSIGVKQSQETLRTALAMGADRAILVVAADDVHTDIEPLAVAKILAAIVKEEEPGLVLCGKQAIDNDLGATGQMLSALLGWSQAMYANKVDVEGDNAVVTREVDGGLQTVKVKMPTIISTDLRLNEPRYASLPNIMKAKKKPLDEKTAEDYGVDVSPRLEIVSTGEPAARAAGEIVPDVDTLVAKLKEKGIVMA-EVTMTVNGKSVTKSVKGNTLLTEFLRDELRLTGTHVGCDTSQCGACNIHVNGNLVKACTMFAGEADGAEVSTIEGQANADSLNVIQQAFQDHHGLQCGFCTPGMVMAAASLLKQNAKPTEAEVRDYLEGNICRCTGYHNIVKAILAASGQDVSGIAAE
MKILVSVKRVVDYNVKVRVKSDGSGVDIANVKMSMNPFDEIAIEEAVRLKEMGVVTEVLAVSCGVTQCQETLRTAMAIGADRAILVET----TEELQPLAVAKLLKALVDREQPDLVILGKQAIDDDNNQTGQMLAALTDLPQATFASKVDVVDGKARVTREIDGGLETIALSLPAVITTDLRLNEPRYVTLPNIMKAKKKPLETIKPEALGVDVTPRLKILKVSEPPKRGAGIKVPDVTALVAKLKEAKVIM---TRLNINGRERTLDVDPSTPVLWALRDALGLTGTKFGCGAALCGACTVHVDGQATRSCVTPVAAVEGRRITTIEQVTDDPVGRAVREAWVKHDVAQCGYCQSGQIMSATAFLKSRPPPTAAEIDAAMAGNICRCGTYARIRAAVADAARSL------A
MKVLVPVKRVIDYNVKPRVKPDQSGVDLANVKMSMNPFCEIAVEEAVRLKEKGIVTEIVVVSIGVVQAQETLRTALAMGADRGILVTA----EGDVEPLAVAKILKAIADEEQPGMVLLGKQAIDNDNNQTGQMLAALLDWPQGTFASEVVVEDGKVNVTREIDGGLQTLALDGPAVITTDLRLNEPRYASLPNIMKAKKKPIDTKEAASFGVDIAPRLTVVKVTEPAGREAGEKVEDVATLVSKLKAAGAIM--AITININGKNETVDAAAGTPLLWVLRDHLKMTGTKFGCGVAQCGACTVHLDGEPTRSCSIPHDALDGAKVTTIEGKEG-KAAQAIRDAWVDLNVPQCGYCQSGQIMSAVALLESNPTPTDQDIYDAMSGNLCRCATYMTIRRAIKQASTR-------L
MKVLVPVKRVVDYNVKIRVKSDGSGVELGNVKMSMNPFDEIAVEEALRLKEAGKATEVVVVSIGPAQASETIRTGLAMGADRGILVKV----EGNVEPLAVAKILKAIADEEKPGLIILGKQAIDDDSNQTGQMLAALLGWSQATFASKLEVDGADFQVAREVDGGSQIVKLKGPAIVTTDLRLNEPRYASLPNIMKAKKKPIAEATAEQYGVDLAPHLEILKTVEPGGRKAGVKVKDVAELVSKLKEAGVIMT-AYTLNINGQSHAIDVDPGTPLLWAIRDGAKLTGTKYGCGVAQCGACTVYLDNQPVRSCSLPVSAVGDSQITTIEGVGG-REAAAVQAQWVKLDVPQCGYCQSGQIMSAVALLTRNPKPSDRDIDLAMVGNICRCATYVRIRAAIHGAAKSL-----EG
MKVVVAVKRVADPNVKVRALADGSGVDLANVKMTMNPFDEIAVEEAVRLKEAGHATEIVVVSVGPEKSAETLRTALAMGADRGLLVRS----DAVVEPLAVAKILKAVAETEKPDLIIVGKQAIDDDANQTGQMLAALLGWGQGTFASKIAIGGAAIEVTREVDGGLQTVNLPLPALVTADLRLNEPRYASLPNIMKAKKKPIDEKTPADYGVAVEPRLTVVRVHEPATRKAGIKVGSVAELVDKLREAGVLMS-EVSLVVNGRKVSGAVEDRTLLVHFLREHLGLTGTHVGCDTSQCGACVVHVDGKAMKSCTMLAAQASGSTITTIEGLANGADLHPVQAAFKEHHGLQCGFCTPGMIMTATDMIRRHPGLDEATVRAELEGNICRCTGYHNIVKAILAASKTMSKAKKAA
MKVLVPVKRVIDYNVKIRVKADGSGVELNNVKMSMNPFDEIAVEEALRLKEGGKAAEVVAVSIGPAQATETIRTALAMGADRGVHVKT----DAPVEPLAVAKLLKAVTEREQPGLVILGKQAIDDDCNQTGQMLAALLGWPQATFASKLEVEGTDFKVTREVDGGLQTVKLQGPAIVTTDLRLNEPRYASLPNIMKAKKKPIEEMTADQLGVDLAPRLDILKTSEPSSRSAGVKVASATELVEKLA-AGVLMAAHIELTINGHPVEALVEPRTLLIHFIREQQNLTGAHIGCDTSHCGACTVDLDGMSVKSCTMFAVQANGASITTIEGMAAPDTLSALQEGFRMMHGLQCGYCTPGMIMRSHRLLQENPSPTEAEIRFGIGGNLCRCTGYQNIVKAIQYAAAKINGEEAAE
MKVLVTVKRVIDYNVKVRVKPDQSDVDLANVKMAMNPFCEIAVEAAVRLKEAGLASEIVAVSVGPAACQEQLRTALALGADRGIQIDS----GEAPDPLGVAKLLAAVVAAEKPDLVILGKQSIDGDNNQTGQMLAALLDWPQATFASALALEAGRLRVTREIDGGLQSLELNLPAIVTTDLRLNEPRYASLPNIMKAKKKPLEVKSPVELGVTLKAHTRLLKVEAPAERQGGIKVGSVSELVEKLKEAKVIM---ITLNLNGKDHSLDVPQDMPLLWAIRDVAGYSGTKFGCGMGLCGACTVHVDGQATRACVTPVSVAVGKKVTTLEALHADPVGQALQAAWLELGVAQCGYCQGGQLMTATALLKGNPNPDEAQIETAMAGNVCRCGTYNRIRAAIQVAAGKLR--ESRA
---------MVDYNVKVRVAADGSGVETQGLKMSLNPFDEIAVEEAIRLREKGVATEVVVVTIGVQAAQDILRTSMAMGADRAILVKT----DDTLEPRAVANALKAIVEREQPGLVCMGKQAIDDDMNATGQILAAKLGWPQGTFASAVTVADGRIEVAREIDGGTEVVSLALPAVVTADLRLNEPRYASLPNIMKARKKPLEMLEAADLGVDLASRLTIVSVAEPAERKEGIKLGSAAELVEKLKEAKVIM--TTKFELNGQPVTVDAPADTPLLWVIRDDLNLTGTKFGCGIGECGACTVHVGGRATRSCITPLSAVEGASITTIEGLDP-AGNHVVQVAWRDQQVPQCGYCQSGQIMQAASLLKDYPNPTDDQIDGVMGGSLCRCMTYIRIRKAIKEAASRQQE-ANNG
MKILVPVKRVVDYNVKIRVRPDGSGVELANIKMSMNPFDEIAVEEALRLKEAGKASEVVAVSIGPAKTDETIRTALAMGADRGIWVKT----EEGIEPLTVAKLLKKVVEEEAPGLVILGKQAIDDDCNQTGQMLAALLGWPQATFASKVVLGDATVKVTREIDGGLQTVSLDLPAVLTTDLRLNEPRYASLPNIMKAKKKPIDEKSPAAYGVDVAPRLQVISTTEPAGRSAGIKLGSPAELVAHLKQAGVLM----KFTLNGTERTVEADGQMPLLWAIRDIVGLTGTKFGCGAALCGACTVHVDGAPVRSCQTALADVEGKNVTTIEGVAAGEVGEAVVAAWRKLDVVQCGYCQSGQIMSAVGLLSDNRKPSDADIDAAMDGNVCRCATYQRIRAAIHEAAANL------A
MKVLVPVKRVVDYNVKVRVKSDGSGVDIANVKMSMNPFDEIAVEEAVRLKEKGIVTEIVAVSCGDTKCQETLRTAMAIGADRGILVET----TAELQPLAVAKLLKALVDKEQPQLVILGKQAIDDDSNQTGQMLAALADLPQATFASKVEATADKVTVTREVDGGLETIALTLPAIITTDLRLNEPRYVTLPNIMKAKKKQLDIVKPEDLGVDVTPRLKTLKVSEPPKRGAGIKVPDVATLVNKLKEAKVIM----RFVLNGHPTQVEVAPWTTLLDLLREDLQQSGTKKGCDHGQCGACTVLVDGRRINSCLTLALMHEGAEVTTVEGLAKEDALHPLQQAFIDHDAFQCGYCTPGQICSAVGLMNEGHAHDAEDVREQMSGNVCRCGAYAGIVSAVVQVIRQQPAQEAAR
MKVLVPVKRVVDYNVKIRVKADGSGVELANVKMSMNPFDEIAVEEAIRLKEKGHVTEIVAVSVGPAQATETLRTALAMGADRGILVKT----DATVEPLAVAKILAKLVESEAPGLVIMGKQAIDDDCNQTGQMLAALLGWPQGTFASKVVPGEGSFDVTREVDGGLVTERLTLPAVVTTDLRLNEPRYASLPNIMKAKKKPIDETSPEALGVDAAPRLKVLTTAEPAARKSGAKVGSVAELVSKLKEAGVLMA-TVSMTVNGKAVTADIDPRTLLVQFLREQLRLTGSHVGCDTSHCGACVVHVDGRAVKSCTMLAAQADGAHVLTIEGLAANGALHPMQQAFRDHHGLQCGFCTPGMIMSAIDLVNRRGNLDDNIIRDELKGNLCRCTGYHNVVKAVGAGARAMAAQRAAE
MKIVVPVKRVIDANVKVRLKADGSAVDSDNAKMSMNPFDEIAVEEAIRLKEAGAASEIVAVSIGSDACQDVLRAALAMGADRALLIRT----EAVLEPLAVAKLLREVVAREQPRLVICGKQSTDGDANQAGQMLAGLLGWPQATFASRLDLGADGATVTREIDGGLEIIAVTLPAVVTTDLRLNSPRYTTLPNIMKAKKKPLDVVALDEFGVDTRPRLTTLGLAEPAARSAGVRVADVAELLAKLKEAKVIM---ITLNINGQAMRVDAAPDTPLLWVLRDTLQMTGTKFGCGMALCGACTVHLDGQPIRSCSTPVSAAKGKKITTIEGVGHDRVGQAVQQAWQQLDVVQCGYCQSGQIMSAVALLHSNRNPSDADIDNAMGGNVCRCGTYVRIRAAIHEAAKLL------A
MKILVPVKRVIDYNVKVRVKSDGSGVELANVKMSMNPFDEIAVEEAIRQKEAGKATEIVAISIGPAQASETIRTALAMGADRGILVKV----DAMPEPLAIAKILKGIVEAEQPGLVIMGKQAIDDDSNQTGQMLAALLGWPQGTFASKLVIEGDSVAVTREVDGGLQTVKLKSPAIVTTDLRLNEPRYASLPNIMKAKKKPIDEKTPGDYGVDVKPRLEILKTVEPGGRKSGVKVATVAELVEKLKEAGVLMA-AYSLRINGQTKNVEVLPDTPLLWVIRDTVGLTGTKFGCGIAQCGACTVFVDGNPTRSCQLQVSDVGNSEITTIEGIGG-REAQAVQKAWVARDVPQCGYCQSGQVMSAVALLKDNKKPSNEDIDNAMSGNLCRCATYVRIRAAIHDAAKSL-----EG
MKVLVPVKRVIDYNVKVRVKADGSGVDLANVKMSMNPFDEIAVEQAIRLKEAGQADEVVAVSIGVKQNQETLRTALAMGADRAILVVATEDVHTDIEPLAVAKILKAVIDEEQPGIVLAGKQAIDNDMNATGQMLAALTGWSQATFVSELDIQGDSALVTREVDGGLQTIKVSMPTIVTVDLRLNEPRYASLPNIMKAKKKPMDEKTPADLGVDIAPRLTIVSTGEPEARAAGIKVGSVDELVEKLKEVGAVMSKHVTLNVNGKTEEFLAEPRELLIYTLRERLNITGPHIGCETSHCGACTVTINGKSVKSCTMFAVQAEGAEITTIEGIGGPDNLHPLQEAFKEHHGLQCGYCTPGMITRATKLLEEIPNPTEAEIRFGMAGNLCRCTGYQNIVKSIQAAAAQMSAKEAAE
MKLIVSVKRVIDYNIKVRVKADNTGVDLANVKMALNPFCEIAVEEAIRLKEAGVASEVVVVSIGPTAVQEQLRTALALGADRAIHVET----DELPEPLNVAKLLAKVIEAEQPGLVILGKQSIDSDNNQVGQMLAALAGRPQGTFASEVKVEGGKVLVTREVDGGLRTLSLDLPAIVTTDLRLNEPRYAKLPDIMKAKRKPLDVKTPADLGVELKQHITQLKVETPAQREAGIKVDSVDALIDKLKEAKVIM--EYQLKINGRMRSLNAEPGTPLLWVIRDELALTGTKFGCGVASCGACTIHLNGNPTRSCITPVESAVGGEITTIEGLDD-PISAAVQSAWREKDVVQCGYCQSGQIMSAVGLLRQNPRPSDEQIDSFMSGNVCRCATYVRIKDAIKLASDTL-----EA
MKILVPVKRVVDYNVKVRVKSDASDVDLANVKMSMNPFDEIAVEEAVRLREAGVATEVVVVSAGVANCQETLRTAMAIGADRGILIQT----DGELQPLAVAKLLKAVCDKEQPQIVICGKQAIDDDANQTGQMLAGLLNRPQATFASKIVVAGTQATVTREIDGGLETIEVPLPAVLTADLRLNEPRYATLPNIMKAKKKPLETTNPAALGVDVTPRLKTLKVAEPAKRTAGIKVADAADLVMKLKEAKVIM---IQFTVNGQLRQVDIAPDTPLLWVLRDTLELTGTKYACGQALCGACVVHVDGAPVRACMTPVSAVAGRQVTTIEGAERSRVGRAVQDAWRKLDVVQCGYCQSGQIMSAMALLASNRKPTDADIDNAMAANLCRCATYQRIRAAIHAAAKSL------A
MKILVAVKRVLDYNVKARVNADGTGIDLANVKMSMNPFDEIAVEEALRIKEAGKADEVIAVSMGVKQSQETIRTALAMGADRGILVET----DNELQPLAIAKLLAAIAAREEPGLVIVGKQAIDDDSNQTGQMFAALMDWPQATFASKVDIDGDSMKVTREVDGGLESIQVSLPALITTDLRLNEPRYAKLPNIMKAKKKQLDVLTPEELEVDISPRLVTVKVEEPPTRKAGEIVGSVAELVDKLREAKVIMAMLISTTINGDAVDFSCEADETLLDALRNRVSMTGVKEGCGTGDCGACSITLDGALVCSCLVLGAEAEGRSIETVEGMSDGGKLHPLQQKFLEHAALQCGICTPGFLVAAKVLLEKNPDPTETEIRYALAGNLCRCTGYDKIVRAVQDAAKQMR----KA
MKILVPVKRVIDYNVKVRVKADQSGVELANVKMAMNPFDEIAVEQALRLREAGTATEVVAVSIGPSQNQETIRTALAMGADRGIHIEA----SHDVEPLAVAKLLKAIVDKEAPELVLVGKQAIDDDCNQTGQMLAALLGWAQGTFVSGIELGGDKAKIIREVDGGLEHLEIAMPAIVTVDLRLNEPRYASLPNIMKAKKKPLDSISVEELGVDVSPRLTTVKVEEPETRSAGIKVSDVGELVDKLKEAKVIMT-IVNLVVNEKPVTVDVEDTMLLGVFLREMLHLTGTHIGCDTSQCGACVIHLDGMAIKACTMLAVQADGARITTIEGLAKGDDLHPVQQAFIDNHGLQCGYCTPGMIMTAVDFLAHNPTTDIDEISRALEGNICRCTGYNNIIKSVQQAARVMGAEVDHV
MKILVAVKRVVDYNVKVRAKADGTGADTANVKMSINPFCEIAVEEAVRLKEKGVATEIVAVSIGPKQAQEQIRTALALGADRGILVET----DAELEPLAIAKTLKALVEKETPDLVIMGKQSIDGDNNQTGQMLGALTSMPQGTFASEVSVADGKVNVTREIDGGLQTVALNLPAIVTTDLRLNEPRYASLPNIMKAKKKPLDTMSPADLGVDTAARVKLLKVAPPAERQAGIKVADVAQLVEKLKEAKVIM---SNITVNGKTYSTQQDPAMPLLWFLRDILHMTGTKFGCGMGLCGACTVHLNGDAVRACLLPLSAAAGGKITTIEGLSA-AGDHPLQQAWAEHKVPQCGYCQAGQIMNAAALLSRNASPTDAEIDAAMAGNICRCGTYPRIKAAITSAAKKSTAEQGAV
MKVLVAVKRVIDYNVKVRVKPDNTGVDLTNVKMAMNPFCEIAVEEAVRLKEKGVATEVVVVSIGPKAAQEQIRTALALGADRGIHVET----DEEIQSLAAAKLLKAVVEKEQPKLVILGKQSIDTDNNQTGQMLAALCGYAQGTFASEVVVEGDKVNVTREIDGGLLTVALNLPAIVTTDLRLNEPRYASLPNIMKAKKKPLDTVTPADLGAEIAPRLTTLKVEAPAQRQAGIKVGSVAELVDKLKEAKVIM--GIELTINGEKRSLDVPEDTPLLWAIRDHLHLTGTKFGCGMAQCGSCTVHMNGAAIRSCVTPVGSVKGQSITTIEGLES-KVAKAVQESWEEEAVVQCGYCQSGQIMSAVALLQSNPKPSDSDIDSFMSGNICRCSTYVRIRAAIKSAAEKI------A
MKILVPVKRVVDYNVKPRVKADGSGVETQGVKMSMNPFDEIAVEEAVRLKEKGVASEIVVVSIGVTDAQAILRTAMAMGADRAVLVQT----DAALEPLGVAKLLQAVVDRENPGLVVMGKQAIDDDMNATGQILAARLNWPQGTFANTVTVADGRIEVKREVDGGLETVRLALPAVVTTDLRLNEPRYATMPNIMKARKKPLETIAADTLGVDFAPRLETIRVVEPPVRKAGVKVGDVAELIEKLREAKVIM--TIKFELNGKPVSVDAPDDTPLLWVLRDDLDLTGTKFGCGIGECGACTVHIGGRATRSCITPLSSIEGASVTTIEGLDP-NGAHPVQVAWRDLQVPQCGYCQSGQIMQAASLLKDYPNPTDEEIDGVMGGSLCRCMTYIRIRKAIKEAAAAASGEPSHG
MKVMVPVKRVVDYNVKVRVKSDHTGVDIANVKMSMNPFDEIAVEEAVRLKEKGLVTEIIAVSCGVAQCQETLRTAMAIGADRAILVQT----DVPLQPLAVAKLLQALVAREQPALIILGKQAIDDDANQTGQMLAALADLPQATCASKVELAPDRLEVTREVDGGLETLALTLPAVITTDLRLNEPRYITLPNIMKAKKKPLDTVTPDDLGVDVAPRLTTLKVSEPAKRGAGVKVADVAALVEKLREAKVIM--QVQFTVNGRAASVDVPPETLLVHALREQLRLTGTHVGCDTSQCGACTVLLDGRAVKSCAMLAVQAQGAEVTTIEGLAAADTLHPMQAAFKECHGLQCGFCTPGMVLSAVDLCRSHPDADAGQIRELLEGNICRCTGYQNIVRAVQAGQKAMA---SSA
MKILVPVKRVVDYNVKPRVKADGSGVETQGVKMSMNPFDEIAVEEAVRLREKGAASEVVVVTIGVSEAQPILRTAMAMGADRAILVQT----DAELEPLSVAKLLKTIVDREDPGLVIMGKQAIDDDMNATGQILAAKLNWPQGTFANTITVADGRVTVVREADGGLETVRLALPAVVTTDLRLNEPRYATMPNIMKARKKPLETIAADTLGVDLTPRLQTVKVVEPPVRKAGVKVASAAELVEKLREAKVIM--TTKFELNGQPVSVDAPDDTPLLWVLRDDLNLTGTKFGCGIGECGACTVHVGGRATRSCITPLASVDGASITTIEGLDP-QGAHPVQVAWRDQQVPQCGYCQSGQIMQAASLLKDYPNPTDEQIDGVMGGSLCRCMTYIRIRKAIKEAAEAASGETLHG
MKIVVPVKRVVDKDIKIRVKADGSGVELANVKMSMNPFDEIAVEEAIRLKEAGKATEIIAVSVGPQQASETIRTALAMGADRGILVKA----DGAVEPLAVAKILKAVIDAEQPGLVIMGKQAIDDDCNATGQMLAALTGWSQGTFASKLSVEGDTVQVTREVDGGLQTVKLKGPAIITADLRLNEPRYASLPNIMKAKKKPIDEKTPDAYGVDIAPRLDVVKTVEPSGRKSGVKVASPAELVSKLKAGVLGMP-AVSMTVNGKAVTADVDPRTLLVQFLRENLRLTGTHVGCDTSQCGCCVVHLNGIATKSCTTLALQADGGTVLTIEGLAAPDPLHPMQEAFRENHGLQCGFCTPGMVMTAVDMVRRKGELDEHTIRQELEGNICRCTGYHNIVKAIAAGAKAM--KGTPA
MKIVVPIKRVIDHNVRVRPTADGTGVDSASVKMAINPFCEIALEEAVRLKERGLASEVLVVTIGTAAAQEQLRGALAVGADRALLIET----ERALEPLAVARTLARIVEEERPGLALLGKQAIDSDDNQVGQMLAALLGWPQATFASALELEGAKARVTREVDGGMVTLELALPAVVTADLRLNEPRYARLPDIMKAKKKPIERRALEEMALDLPAQTEVLAVETPTPRQRGVILDSVDALIDKLRVEKVIMLLRVGFTLNGRPASIDVEPNVVLLDALRDRFSLTGTHKGCDHGQCGACTVHLDGRAVNACLILAASVDGARVTTIEGLAAGEGLHPLQRAFHQCDAYQCGYCTSGQIMSAAALIADERVPSDASVREAMSGNICRCGAYKNILLAIQTARAEL--GVGRA
MKVLVAVKRVVDYNVKIRVKSDESDVDLANVKMAMNPFCEIAVEEAVRLKEKGVADEVVVVSMGPKACQEQIRTAMALGADRGIQVET----DETLESLAVAKLLAKVVEAEQPGLVILGKQSIDSDNNQTGQMLAALTGMAQGTFASEINIAEETVDVTREVDGGLETLTLKLPAIVTTDLRLNEPRYASLPNIMKAKRKPLDVKTPADFGVDITPRLKTLKVEAPAAREAGILVNSVDELVEKLKEAKVIM--KFTLTINGAQHQVNLEEDTPLLWVLRDSLGMTGTKFGCGVGACGACTVHLDGQPVRSCQIPLSAVGNASIQTIEAVHELSAGQQIQDAWIQEQVPQCGYCQSGQIMSASALLRENPTPSDSEIDNAMRGNICRCGSYSEIRKAIHLAASKGD--VNHG
MKILVPVKRVIDYNIKVRVKADNTGVDLANVKMAMNPFDEIAIEEALRLKEAGVATEVVAVSCGVTACQETLRTAMALGADRGILVET----DVELQPLAVAKLLKAIALNESPQLIILGKQAIDDDANQTGQMLAALMGWSQATFASKVVVAAGSVTVTREVDGGSETLALTLPAIVTTDLRLNEPRYATLPNIMKAKKKPLDVIKPEALGIDVTPRLTTLKVTDPAPRSAGVKVADVAELINKLKEAKVIM---PTLNINGQNHKLDVEPDIPLLWALRDTLQLTGTKYGCGIAACGACTVLLNGAPTRSCVTPVSAAVGQRVTTIEGLPTNKAARAVQAAWEKLDVVQCGYCQSGQIMSAVALLTSNPKPTDADIDTAMAGNICRCATYHRIRAAIHDASRTL------A
MKVLVPVKRVIDANVKPRVKADGSGVELANVKMAMNPFDEIAVEEAIRQKEAGKVEEIVAVSIGPAQAQETLRTALAMGADRAILVKC----DQAVEPLDVAKILKGIAEAEKPGMIILGKQAIDDDANQTGQMLAALLGWAQGTFASKLEISEGTAKITREVDAGLQVVELKLPAIVTTDLRLNEPRYASLPNIMKAKKKPLDEKAPSDYGVEVRSRLKVLTTEEPAKRKAGIKVSSAAELVDRLKEAGVLM--AISLNVNGETHEVDVDPATPLLYVLRNDLELNGAKFGCGLGQCGSCTVVVDGAAVLSCVTPVSLMEGREITTVEGLGTIEEPGPLQTAFIEMQAAQCGYCIPGMMMSAHALLTRNQQPSDREIRDALMTNLCRCGTHMRIMAAIRRAGELMQQERRAG
MNIVVCVKQTPDTAATVTVQ--DGRVTWGDAPLVLNPWDEFAVEQALRTKEAHG-GKVTAVCLGAETAKEALKQALAMGCDAAILISD----PAGADSLAVSAGLAAAIRKGEVDLAFFGRQAVDSDTGLTGPQVARRLGWPSLSLVAAVRPAGKSIEVERMLEEGRQQVRSQLPAVVSVVKELNEPRYPSFMGIRKASKAEIPVWTAADLGLASVAALAWPEVISPPKVTKCEMITGAEKLVSRLLEEKVLM----TLSINGTPHEVDVEASTPLLYVLRNDLDLKGPRFGCGLAQCGACTVLVDGVATRSCVTPVSTVRG-AITTLEGLSAGGQLDPLQQAWIDEQVPQCGYCQNGQILTARALLNANPNPTDSEIRAGMEGVLCRCMSYYRIQAAIKRTVQQS----TAT
MKILVAVKRVIDYNVQIRVKEDESGVVTDNVKMSTNPPDDNAVEEAVKIKESGKATEIIAVTIGEEKAQETVRKALAVGADRGIHVKA----DGILEPLMVSKLLQKIVDKEKPDLVLMGKQAIDDDCNQTGQMLSALLNWPQATFASKIDVKDNKLEVVREVDEGLETIEINLPAVVTCDLRLNEPRYASLPNIMKAKKKTIDLLSASDLGVDISPRIQQIKVEEPPKRKAGIKVANVAELVQKLKEAKVIMK-KVTLEVNGKSVSKEIPDHTLLSFFLRENLNLTGTHIGCDTSQCGACVVHVDGKSIKSCTTLAADIDGSKVTTIEGLSKDGKLHPMQEAFKKMHGLQCGFCTPGMVMSAIDLLQTKKNPSDSEIREWLEGNICRCTGYQNIVAAVKEAAGKI-------
MKVLVAVKRVVDYNVKVRPKSDGTDVDLNNVKMAINPFCEIAVEEAVRLKEKGVASEIIVVTVGPKVAQEQLRTALALGADRALLIET----DVAVQPLGIAKLLKAVVDKEEPQLVIMGKQAIDGDNNQTGQMLAALSGMSQGTFASEVDVDGDAVSVTREIDGGLQTIKLSLPAVVTTDLRLNEPRYASLPNIMKAKKKPMDTMTPDELGIDVTPRVTTLKVEPPAERQAGVKVADVAELMDKLKEAKVIM--AINFTLNGKKTQVEAAPDTPLLWVLRDELQMTGTKFGCGIAQCGACTVHFNGNAMRSCSLPVQAVEGQAITTIEGEDS-AEAKALQAAWDDLAVYQCGYCQSGQLMSASKLLKDKPSPSDDDIDQFMSGNICRCSTYQRIRAGIKQAASDLAT-EVTS
MKILVPVKRAIDYNVKVRVKADNSGVDLTNAKMAINPFCEIAVEEAVRLKEQGKAEEVVVVSIGAKACQEQIRTALALGADRGIHVET----DEVLESLQVAKVLQKVVEEEQPQLIILGKQSIDSDNNQTGQMLAALCNMGQGTFASKVELDGDKVKVTREIDGGLQTVGLSLPAVVTTDLRLNEPRYASLPNIMKAKRKPLDVKALADFGVETHSKVKTLKVEPPAARQGGVKVADVAELVDKLKEAKVIMTSAIPFEVNGQPVTFEQDPETPLLWVLRDHLQFTGTKFGCGAGHCGACTVHVNGRAQRACMTPVASIKGASIVTIEGLAEGETLHPVQQAWLEQDVPQCGYCQAGQILATVDLLKRIPQPSDEQIDAQLT-NLCRCGTYVRIRKAVHRAAQLMQERYESD
MKVLVPIKRVIDANVQVRVKSDQTGVELTNVKMAMNPFCEIAVEQAVRMKEAGIASEIIVVSAGPAQAQETLRTGLAMGADRGIHIQS----DDDLQPLAIAKLLKAVVANEEPGLVILGKQAIDGDNNQTGQMLSALLGWSQGTFISAVEVAGDKLNITREVDGGLQKASLAMPAVLTVDLRLNEPRYASLPNIMKAKKKPIDATSPADLGVDVAPRISTLKVTEPPARDAGVIVGSVSELVDKLKEAKVIMP-TVSMTVNGKQVSAEVSSNTLLVTFIRENLKLTGTHVGCDTSQCGACVVHVNGNSAKSCTMLAVQAEGAEVTTIEGLAKGNDLHPMQKSFQENHGLQCGFCTTGMIMSAVDLVNKSDNLDDTSIREGLEGNICRCTGYQNIVKSIQAAAKEM-----EA
MKALVAVKRVIDYNVKIRVKADNSGVETANVKFSANPFDEIAVEEAVRLKEAGIVSEIVVVTIGPAAAQDVLRSALAIGADRAILIET----NEEIQPLAVAKILKALCEREAPQIAILGKQAIDDDSNQTGQALAALLGWPQGTFASKLAIANGRAEVTREIDGGLETLSLALPAVVTTDLRLNEPRYASLPNIMKAKKKPLDIIAAATLGLDLAPRLATLRVEAPPKRSAGIKVKTVAELVDKLKEAKVIMAKSLSLNVNGRAETISVDPNMPLLYALRNDLKLHGPRFGCGLGQCGACTVHLDGQAVRSCLMPVASVGDRHIVTLEGLGSIDRPHPMQQAFIDEQAVQCGYCINGMIMEAAAFLARNKNPSDTQIREALASNLCRCGTHLRILRAVKRAAST-------T
MKILVPVKRVVDFNVQIRVKGDGSGVDLARVKMSMNPFDEIAIEEAVRLQEAGKATEVVLVSIGPAEAAETIRTGLSMGADRGILIRS----EAPVEPLAVAKLLRAVVEEEGPGLIILGKQAIDDDSNQTGQMLAALLGWAQATFASKLEVDGAYFKVTREVDGGLQTVRLKGPAIVTTDLRLNEPRYATLPNIMKAKKKPIVERAADLYGVDLAPRLEVLRTTEPPGRKAGVKVKDVAELVSKLREAGVIMA-KISLIVNGNPTTANIDPRTLLVQFLRENLRLTGTHVGCDTSQCGACIVHLDGKAVKSCTTLAVMADGHEVRTIEGLAADGPLHPMQEAFREHHGLQCGFCTPGMIMTAIDLVRRKGALDGHTIREELEGNLCRCTGYQNIVESIAAGAMAMA-KSDRA
MKILVPIKRVVDYNVKVRPNGDGSNVDLANVKMSMNPFCEIAVEEAVRLKEAGKATEVIVVSIGPAKAQEQIRAAMAIGADRGILIET----DESLEPLAIAKCLKNVVEKESPEMVILGKQSIDGDNNQTGQMLAALCNWGQGTFASEVVLADGKLSVTREIDGGLQTVQLALPAVVTTDLRLNEPRYAKLPDIMKAKKKPLETIALADLGVDTKPRTQLLGVTPPPERSGGVKVADVDALIDKLKEAKVIM---LELTINQKKHSLDADPNMPLLYALRDIAQLTGTKFGCGLGQCGACTVHVDGTPVRSCLTPLAAVTGKAITTIEGLASGEGLHPLQQAWVDNNVPQCGYCQAGQLMSAAALLKQKPSPTDKDIDTYMQGNICRCGTYPRIKKAIKQAAVQM---QEVK
MKVLVAVKRVIDYNVKIRVKADNSDVDLANVKMAMNPFCEIAVEEAVRLKEKGIASEIVAVSIGPKTAQEQLRTAMALGADRGILVET----DEALESLAVAKLLSKVIEEEQPQLVLMGKQAIDTDNNQTTQMVSALTGFAQGAFTSGLEVADGQAKVTREIDGGLQTLNLKLPAVISADLRLNEPRYASLPNIMKAKRKPLDTKTPADFGVDVAPRLKLLKVEAPAERQAGIKVGSVDELVDKLKEAKVIM---AQFILNGQAVVAEVDADTPLLWVIRDELGMTGTKFGCGIGTCGACTVHVGGRATRSCTTPVSSVEGAEVTTIEGLSE-QGDHPVQEAWQHLQVPQCGYCQSGQIMQAAALLKDIPEPTDEEIDGVMSGNLCRCMTYVRIRAAIKDAAQKMKENGQVA
MNILVAVKRTIDANIKAKVKPDRSDIDLNNIKMAINPFCEIAVEEAIRLKERGIATKITVVSIGSKACQEQIRTALALGADNGILIET----ADSTEPLNVAKLLSKIIIREQISLTILGKQSIDADNNQTGQMLAALNNMPQATFASEVNVKEDGIEVTREVDGGLQTLRLSLPAVITTDLRLNEPRYASLPNIMKAKRKPLEVTTPDELGVVMKSHIQLLSMLPPIERKAGIKVNNVDDLLEKLKEAKVIM---ISINLNGREQLFDVEDDMPLLWLIREEAGLRGTKFGCGIAQCGACTVHVDNQAVRSCMYPAVAAQGKQVNTVETLGSKEAPHALQAAWIKHQVPQCGYCQSGMMMAAAALLASTPNPSSDDIDTAMT-NICRCGTYSRVKAAILDIAKEM-----SL
MKVLVPIKRVIDYNVKVRVKSDNSNVDLANVKMAINPFCEIAVEEAVRLKEAGVATEILAVTIGDKSSQEQLRTALALGADRAIQIET----DQQLDSLNVAKLLQKVVEEEAPQLVILGKQAIDSDNNQTGQMLAALTNMPQGTFASEVKVDGDKVKVTREIDGGLQTVALNLPAIVTTDLRLNEPRYASLPNIMKAKRKPLDVKPAADFGIDLSPRTSLLKVTPPAERQAGIVVESVDELVEKLKEAKVIM--SELITINGQAHEIDVDGDMPLLWFLRDKLEFTGTKFGCGSGLCGACTVHVDGQATRSCITPVATLAGKKITTIEGLSE-NGDHPLQKAWLNNKVPQCGYCQAGQIMNAASLLAVNVAPSEEEIDTAMQGNICRCGTYQRIKKAIGEAAQEM---QEDA
MKVLVPIKRVVDYNVKVRVKADHSGVETSGVKMSMNPFDEIALEEAVRLRERGQATEVVAVSIGNADCQSVLRTAMAVGADRAILVQT----DEALEPLAVAKLLAAMVAREEPSLVMMGKQAIDDDMNATGQILAAKLGWPQAAFASVVEVSDGRARVTREIDGGHETLSVALPAVVTADLRLNEPRYASMPNIMKARKKPLATVPADELGVDTAPRLSVVEVVEPPVRKAGVVVGSAAELVSKLREAKVVM---TKFELNGKPVSVDAPDDTPLLWVLRDDLMLTGTKFGCGIGECGACTVHVGGRATRSCITPLASIEGASITTIEGLDP-DGNHPVQVAWRDGQVPQCGYCQSGQIMQAASFLKDFPHPTDAEIDAVMGGSLCRCMTYIRIRAAIKQAAGTT----THE
MKVLVAVKRVIDYNVKVRVKPDNSDVDLNNVKMAMNPFCEIAVEEAVRLKEKGVATEIVVVSIGPKVAQEQIRTSLALGADRGILIET----DEKLESLTVAKLLKAVVDKEQPQLVILGKQSIDSDNNQTGQMLGALTGLPQGTFASEVVVDGDKVNVTREVDAGLRTVGLSLPAIVTTDLRLNEPRYASLPNIMKAKRKPLEVVSPADLGVEIKSTQTIVKVTPPAQRSAGIKVADVAELVDKLKEAKVLM---AKFILNGQPVTADVESDTPLLWVIRDDLDMTGTKFGCGIGTCGACTVHVGGRATRSCITPVSSVEGAEITTIEGLSD-NGDHPLQVSWQKLQVPQCGYCQSGQIMQAAALLKDIPNPSDKDIDAVMGGNLCRCMTYVRIRSAIHEAANATLEDEQTA
MKVLVAVKRVVDYNVKVRAKADGSDVDLNNVKMSINPFCEIAVEEAVRLKEAGVATEVIAVSIGDKACQEQIRTALALGADRGIQVET----EGAVEPLVVAKLLKGVVEKEEPQLVILGKQSIDGDNNQTGQMLGALAGMPQGTFASVVKVDGDRVQVTREVDGGLQTVSLTLPAIVTTDLRLNEPRYASLPNIMKAKKKQLDVYTPADLGVEVTKHLTLVKVEPPAERQAGIKVESVDELVDKLKEAKVIM---YRVMINGTRHEVDAEADTPLLWVLRDFLSLTGTKFGCGMGLCGACTVSLNGRPVRACSLPLGDVGDAQVQTIESLAASGELNPVQQAWLELDVAQCGYCQSGQIMAATLLLEQNPAPDDAAIDAAMAGNLCRCGTYQRIREAVKLAASHRTA-GDHG
MKVLVAVKRVIDYNVKVRVKPDNSDVDLTNVKMAMNPFCEIAVEEAVRLKEKGVASEVVVVSIGPKVAQEQIRTALALGADRGILVET----EEKLESLSVAKLLKAVVEKEQPQIVLMGKQTIDSDNNQTGQMLGALTGMPQGTFASEVAVDGDKVNVTREIDGGLRTVALNLPAIVTTDLRLNEPRYASLPNIMKAKRKPLDMTSPADLGVEVASTLALVKVAPPAERSAGIKVADVAELVDKLKDAKVLM---IELTVNGVKHALDVEADTPLLWVVRDFLDLKGSKFGCGAGLCGACTMHLNGMPIRTCITPVTAAAGQHITTIEGVGSPDNLSTVQQAWIDNNVPQCGYCQSGQIMAATALLRDNPTPSDQDIDNAMSGNICRCGTYPRIKKAIKQAAGNLSAEVTYG
MKILVPVKRVVDYNVKVRPSSDGSNVDLTNVKMSINPFCEIAVEEAVRIKEAGNADEIIVLSIGPSKAQEQLRSSMALGADRAVLIET----EEALEPLAVAKCIKAIVDKEQVDLIILGKQSIDGDNNQTGQMLAALCGYAQATFASELAVGEGSVRVTREIDGGLETLELKLPAVVTTDLRLNEPRYAALPNIMKAKKKPLEIIALAELGVDTAARTQLLSVAAPEERKAGVKVASVDELLDKLKEAKVIM---LRITVNGKLVELDVDPEMPLLYALRENLGLTGTKFGCGVGLCGACTVHLDGEPVRSCATPVSAALGSSVTTIEGLAKGEALHPLQEAWLDNKVPQCGYCQSGQIMSAVALLEENAQPSDEQIEDWMQGNICRCGTYPRIKKAIKQVATSK-----KG
MKVLVAVKRVVDYNVKVRAKADGSDVDLNNVKMSINPFCEIAVEEAVRLKEAGTATEIVAVSIGEKSCQEQIRTALALGADRGIQVEV----EGNPEPLVIAKLLKGVVEKESPDLIIMGKQSIDGDNNQTGQMLGALAGMPQGTFASEIKVDGDKLAVTREVDGGMQTISLNLPAIVTTDLRLNEPRYASLPNIMKAKKKPLDVLTPDELGVQVTSHLTLVKVEPPPERSAGIKVESVEQLVDKLKEAKVIM---IEFKLNGKQVSTDSPDDTPLLWVIRDEQQLKGTKFGCGIAQCGACTVQRDGVPVRSCVLPVSEVAGTEVTTIEGLAS-PEGSALQSAWVEAQVPQCGYCQSGQIVTAEAFLKSNPNPTEAEITQAMTGNLCRCMSYTRIRKAIKAAADGE----LSA
MKVLVPVKRVADANVKVRAKSDGTGADLNNVKMAINPFCEIAVEEAVRLKEAGTVTEIIAVSLGDKSCQEQIRTSLALGADRGIQVET----DAELQPLAIAKLLKAIVDKEQPDMVILGKQSIDGDNNQTGQMLAALAGMPQGTFASEVVVADGKVNVTREIDGGLQTVALNLPAIVTTDLRLNEPRYASLPNIMKAKKKPLDVMTPEELGVDVAPRLTTVKVEPPAERAAGIKVESVEALVDKLKEAKVIM---IKFFLNGKEVSTEVAGDMPLLWLLRDSFKLTGTKFGCGIGQCGACTVHIDGEAMRSCLMPVSTLAGRAVTTIEGLGTEEHLHPVQQAWVEQEVSQCGYCQSGQIMAASALLANKPNPGEQEIDQAMSAIICKCGSYPRIRKAIELAVKAQ------S
MKVLVAVKRVVDYNVKVRPKADGTGVDLANVKMSINPFCEIAVEEAVRLKEKGIATEIVAVSVGAQQCQEQLRTALALGADRAILVLT----DDVMEPLAIAKCLKAVCDLESPDLILMGKQAIDGDNNQTGQMLGALTGYGQATFASEITIDGRSASVIREVDGGLQTVSLSLPAIVTSDLRLNEPRYASLPNIMKAKKKTLDTTTPADLGVDTSPRVTLVGVELPAERKAGIKVEDVAQLVDKLREAKVIM--AISLKINGEKHQVDADPDTPLLWAIRDHLDMTGTKFGCGIASCGACTVHLNGQAVRSCVLPISVIGDQEITTIEGLSS-REGKAIQAAWDELAVVQCGYCQSGQIMSATALLENNASPNDADIDAALSGNICRCSTYTRIRAAVKHASQTISV--KEV
MKIMVPIKRVVDYNVKVRPNSDGSDVDLANVKMAINPFCEIAVEEAIRLKERGKADEVVVVCIGPSKAQEQLRAAMALGADRAILVET----DLSLEPLAIAKILQKIYDQESPGLVILGKQSIDGDNNQTGQMLAALCGLPQGTFASEVTFNESSIYVTREVDGGLETLELQLPAVVTTDLRLNEPRYAALPNIMKAKKKPLETLAADSIGVDLTPRTKLLSVSTPPERAAGIKVASVDELIEKLKEAKVIM---IKLTVNGKSLELDADPNMPLLYALRDIAGMTGTKFGCGVGQCGACTVHINGSPTRSCLTPVSAVQGTKITTIEGLADGDTLHPLQQAWLDNSVPQCGYCQSGQLMSAAALLAGNPSPSDADIDTAMQGNICRCGTYPRIKKAIKQAGVQIQE-VKHG
MKVLVAIKRVVDAYVKVRVKSDGTGVDLANAKMAINPFCEIAVEEAIRMKEAGTADEVIAVSIGATQCQEQIRTALALGADRGILIEN----DEALEPLAIAKLLKAVIEKEGIDLVILGKQSIDTDNNQTGQMLAALCDWPQGTFACNAEVREGKIEVTREIDGGEQTVLLDLPAVLTTDLRLNEPRYASLPNIMKAKKKPIDTTTPAELGVDVSSNLKTLSVEAPAERSAGIMVESVDELVAKLKEAKVIM---ANFKVNGEDKTLDIEPDMPLLWALRDELGMTGTKFGCGVAACGACTVHINGVAVRSCVTPVSSIEGQEITTIEGLASAAALTAVQQAWVDHQVPQCGYCQSGMIMAVSSLLAQNPNPSDADIDSSIT-NVCRCGTYPRVRRAIRSLAT--------A
MKILVPVKRVVDHNVKVRVRPDGTGVELANLKMSINPFDEIAVEEALRLKEAGLAVEVVAVSVGTKASEDVLRKAMGMGADRAILVQLPEG-SDAPEPLAVAKLLKSVVLSEGARLVIAGKQAIDDDMNATGQMLAALLGWGQGTFASAVAVDGDVATITREVDGGLQTVALPLPAVVTADLRLNEPRFTSLPNMMKAKKKPIEAVDAATLGVDLTPRLSVLETREPAARAAGEIVASVDELVAKLKAAGVIM---FELSINGQKVSVDVDDDTPLLWVVRDELGMTGTKFGCGIGMCGACTVHIDGVARRSCVTTVSQAVGVEITTIEGLSA-DASHPVQEAWRNLRVPQCGYCQSGQIMQAASLLAGNPNPSDSEIDSAMTGNLCRCMTYVRIRQAVREAVTAINEAVQNG
MKILVPVKRVIDYNVKVRVKSDQSDVDLTNAKMSMNPFCEIAVEEAVRLKEKGVATEIVAVTVGPKACQEQLRNAMALGVDRGIHVEC----DAFPESLQVAKLLAKLVEQEQPGLVIIGKQAIDTDNNQTGQMLAALAGMPQGTFASEVVVEGDHVLVTREVDGGLQTLKLTLPAVVSTDLRLNEPRYAKLPDIMKAKRKPLDVKTAEELGVALTPRVTTLKVTPPPTREAGIKVDSVQELLTKLREAKVIM----KVTINKNTFDYDGDPAMPLLWFIRDDLKMTGTKFSCGMALCGACTVHIDGEPTRSCQLPMSAIQGKTVTTIEGLSK-DASHPVQEAWREHNVPQCGYCQSGQMMQAAALLSKNANPSDEDIESYMSGNICRCGTYPRIRAAIKTAAGK-------V
MKVLVGVKRVVDYAVRVRVKPDKTGVITDNVQHSMNPFDEIALEEAVKMKEKKLAKEVVAVSMGGLKCQEVLRNALAKGADKAIHIEI----PDKVEPLHVAKAFQKIVEKDKFDVVFLGKQAIDDDASQTAPLLAGLLDWPQALFASKVEKEEGHLKVTREIDGGLDIVKVKLPAVLSADLRLNEPRYATLPNIMKAKKKPMEKMTVNDLGVDLTPQTKTLEVADPPVRKAGGFVEDVPALIAKLKKGLIKMATMVSFSLNGSEVDVVVEPRELLIHTLREKCQHTGPHIGCETSHCGACTVDFNGMSVKSCTLLTVQAQGAEVRTVEGLAEGGALHALQEGFMQEHGLQCGFCTPGMLMRAYRLLQENPAPTEAEIRYWMAGNLCRCTGYQNIVKAVQYAARKLRGAVHAH
MKILVPIKRAIDYNVKVRVKSDNSGVDLTNTKMAINPFCEIAVEEAIRLKEKGIATEVVAVSIGDKSCQEQIRTALALGADRGLQIDT----SETLDSLQVAKLLHRVVEQEAPDLVILGKQSIDSDNNQTGQMLAALCGMPQGTFASVINITDKQIQVTREVDGGLQTIELTLPAVVTTDLRLNEPRYASLPNIMKAKRKPLDVKSADDFGVNLSTKLKTLRVEAPSQRAGGIKVSDVTELVNKLKEAKVIM---IDFSVNGKQHQVDAEPMMPLLWVLRDMLGLTGSKYGCGMAQCGACTVHIDGQPVRACVMPISAVAGKKVTTIEGLSK-DGNHPIQKAWIEHNVPQCGYCQSGQIMSAVALLEQNASPSDEDIDNYMQGNICRCGTYTRIKAAIKSVSSGPDLVGDDA
MKVLVPIKRVVDYNVKIRVKADHSGVETANVKYSANPFDEIAVEEAVRLKEAGIVSEIVVVSIGAAAAQDVLRNALALGADRAILVQT----DHEIQPLAVAKLLKLLCLQESPQLVILGKQAIDDDSNQTGQALAALLDWPQGTFASKLVIKDGRAEVTREIDGGLEIISLALPAVVTTDLRLNEPRYLSLPNIMKAKKKPLEIRPVASFDINVEPRLITVRVEEPMQRQAGIKVADVATLLNKLKEAKVIM---IKLQINGREWSYDGDPTIPLLWVLRDELGLTGTKFGCGAGLCGSCTVHIDGEAQRACTLQVSDAQGHEVVTIEGLDP-QGNHPVQRAWRQLNVPQCGYCQAGQIMQAAAFLAKTPNPTQEDIHGAMSGNICRCGCYQRIEAAVHLASTG-------V
MKALVAVKRVVDYNVKVRAKADGSDVELNNVKMAINPFCEIAVEEAVRLKEAGTVEEIVVVSIGEKACQEQIRTALALGADRGIHVEV----DGKPEPLEVAKLLKGVVDKEQPNLVILGKQSIDGDNNQTGQMLAALTNMAQGTFASEIKIDGDKMNVTREIDGGMQTISLSLPAIVTTDLRLNEPRYASLPNIMKAKKKPLDVVTPADFGVEIQTHVTQLSVAPPPERAAGIKVEDVAQLVDKLKEAKVIM---TTLNINGEVREVSVDPQTPLLWALRDTLAMTGTKYGCGIAQCGACTVHVNGAPVRSCQLNVGDAEGMEITTIEGAES-KAIEALRVAWNELDVPQCGYCQSGQLMSAASLLERTPKPSDQDIDNAMSGNLCRCATYQRIRAGIHRAADIL-----EA
MKVLVAVKRVVDYNVKVRAKADGSDVDLNNVKMAINPFCEIAVEEAVRLKEAGTATEVVAVSIGDKSCQEQIRTALALGADRGIQVET----EGSVEPLVVAKLLKGVVDKEEPQLVILGKQSIDGDNNQTGQMLGALAGMPQGTFASEVVLDGDKVNVTREVDGGLQTVALNLPAIVTTDLRLNEPRYASLPNIMKAKKKPLXVMXPADLGVAVTSHLAQVSVEPPAERQAGIKVEDVDQLMDKLKEAKVIM----AFVLNGSEVQIDIEPDTPLLWVLRDELNFTGTKFGCGMGLCGACTVHLEGAAVRSCSLPISLAEGKAITTIEGLAT-NGDHPLQQAWVVENVPQCGYCQSGQIMSAASLLASNPAPSDAEIDSAMSGNICRCGTYGRIRNAIKRAASAVQNPEVNA
MEIYVLVKQVPDPEAMIKVKSDSE--LEIENKYFTNFFDEIAIETGLKLREKLG-GKVTVLTVDNKRV-DALRRGIAMSADDAIQITD----PAGSDQFAIARALAAYLKDKPFDLILAGRQAMDDDSGIVGPAVAELLGIPHVNTITSLEIDKKEARVVREVEGGKEILSCPLPALFTCQKGLNNPRIPQVMNVMKAMKAQIKKVNLAALGLSAVVKIKVQKYLAPPKRPPVKMIKEVKALVKLLKEAKVIM-----------DHEVEVDPEDILLDVLRERLNYTGTKKGCDTGECGACTVLLDGKAVYSCLILAMDAVGKEITTIEDLARGTDLHRIQKAFLECGAVQCGFCTPGMILTAKALLDENPKASEKEIKEAIRGNLCRCTGYVKIVEAIQHAGENY-----GK
MKVLVAVKRVIDYNVKVRVKPDHSNVDLANVKMSINPFCEIAVEEAVRLKESGAASEVVVVSIGPKSVQDQIRAAMAMGADRGIWIETA---ETDLGALSIARLLAQVVRDEQPGLVLLGKQSIDSDNNQTGQMLAAMLDYPQATFASKLTVTGDEAEVTREIDGGLQTLALKLPAVVTTDLRLNEPRYIKLPDIMKAKRKPLAQTSPETLGVTPSAGLKLLSVEPPAERQGGVMVESVAALVDALKQARVLM---ISVTLNGETLEFDLDPDTPLLWVLRDHLGLTGTKYGCGEGECGACIVHLDDKPVNACITPLSEASGRSVKTIEGLSP-DGRHPLQLAWIIEEVPQCGYCQSGQLMTAAALLATHPRPTDAQIETAMSEVICRCGSYNRIRRAILRASNPE---AQNG
MKILVGLKRVVDYNVRVRVKPDGTGIVTDGVKMSINPFDEIALEEALRIKEKGAAAEVIVVGIGPADAQQQLRTGLAMGADRAILVQT----DATVEPLAAARIFLQLIEKESPQIVLLGKQGIDDDNNQTGQMLAALWNRPQATFASKVELDGAKARITREVDAGLETIEVDLPAVITSDLRLNEPRYVKLPDIMKAKKKPLDVLSIADLGVSTDSQFKTLKYDPPAGRQKGIMVKDVAELVAALKKG-LVMQRHIRVTVNGTTYERDVEPRLTLADFLRHELGLGGTHVGCEHGICGACTIQLDGRTARSCLTLAAQVDGADIKTVEGLRETGQLHPIQQAFIEAHGLQCGFCTPGFMMTTLELLRDNPSPTDEEIQHTLSGNLCRCTGYQNIIAAVRLAAKRLQA-GGDT
MKILVAVKRVVDYNVKVRVKADGSDVDTQGVKMSINPFDENAIEEAIRLKEKGIASEIVAVCIGNAAHQDVLRHALAMGADRAVLVEN----ESEVQPLAVAKLLKAVVEKEQPQLILLGKQAVDDDAGQVGQMLAALLDYPQGTFASAIEIAGNEATVTREVDGGTETLALQLPAVVTTDLRLNAPRFVKLPNLMMAKKKIIETLAANTLSDDITPRVRLLRVAEPPARKAGIKVNSVTELLEKLREGISLM---IKLNINGKDESLDAPEDMPILWALRDVLHMTGTKFGCGMAQCGACTVHLDGQPIRSCITPVSMAAGKKITTIEAMQEDQVGQVVQAAWREIDVVQCGYCQSGQIMAATALLTTNHKPTDADIDAAMSGNICRCGTYPRIRAAIHAAAEKL------A
MKILVPVKRVLDYNIKARAKADGSGVALAGLKMSLNPFDEIALEAAIRLKEAGLATEVVALSCGDAMVQEGLRTALALGADRALWVSS----TTELQPLAVAKLLQAVVLREMPTLVICGKQAIDDDANQTGQMLAALLNWGQATNAAEIQMGEGRVDVVRETDGGTETLRLLLPAVITTDLRLNEPRYATLPNIMKARKKPIETLTPEELGVTVEPRLKTLRVQEPPQRPAGIKVDSVATLLARLKEAKVIM--TTELKLNGKLFQLDTDPNTPLLWVIRDVVGLTGTKFSCGAGLCGACTVHVNGEATRSCITPLSDAAGKEVTTIEGLSV-EGDHPLQLAWQELNVSQCGYCQSGQIMNAASLLKKNPHPSSSDIDQAMTGNLCRCGTYNRIRAAIELAAKK-------G
MKILVAYKRVVDYNVRIQVKPDGSGVVTEGVKLSPNPFDEIALEEALRLRDKGIATEVIVATIAPADAAAHLRNGLAMGANRAVHVVA----DGPVSPLTAARTLLKLVEKEQPDLVILGKQAIDDDASQTGQMLATLWGRPQATFASKVEIAEGKAAVTREVDAGLETLEVDLPAVVTTDLRLNEPRFIKLPDIMKAKSKPMETIAFAELGVESGPELKTTHYAAPPKRSRGVMVKDAAELVAALKKG-LLM----DFIINGAPVQAEFDPRTSLLDLLREHLHLTGTKKGCDQGACGACTVLVDGMRINSCLALAVQYQGRSITTVEGLADADALHPLQQAFIAHDGFQCGYCTPGQLCSAVAMGDELARGSDEELRERMSGNLCRCGAYNGIVDAIRHTLEAQ-----SA
MKALVCVKQVVDHKVKIRIRQDRSGVDTADVKLSINPFDEIAVEEAVRLKEKGAIGEIVAVSAGGAGVADVLRTALAMGADRAIHLQS----DAALAPLTVAKALAALCDEENPDLILLGKQAIDDDCNQVGQMLAALRDLPQATNASEITLADGSATVTREVDGGLETLRLTLPAAITADLRLNAPRNISLPSIMKAKKKPLESRSLESLGVATTSRLTTLRVDEPAARAAGVMVDDVDALVSKLKAEQLIMN-HIELKVNGIRIARDVEDNLRLSDFLREDLQLTGTKEGCSVGECGACTVIMDGKSVCSCLLLAAQCNGAEVTTVEALYHDPVGKKLQNAFVRHGGVQCGFCTPGVLMSTKALLDENPSPSDDELKEALEGNLCRCTGYQPIITSIKAVLK--------A
MKICCCIKQVPAS-TEVKINPETNTLVREGVDTQINPFDLYALEEAVRTKERMTPSTVTVISMGPPQAEDALREAISLGADDAILLSD----RAGSDTWCTSYALAMALKR-EPDIVFCGMQAIDGDTGQVGPGMAVHLDYAQVAYVAEIRMDKKKMTAKRLIEEGYEVCEVKLPAVLTVVKEINEPRTPSLRGKMAAKKAQILTWGASDIGAPEESPTQVVKVMTPPSRGGGDKFEGADKLFETLKLMEVVM--LIRTNVNGEERQADVWPGTSLLSMLRDHLGLVGSKNACEQGECGSCSVWLDGELVCACLVLAAQAGGRDVRTVESLAQGDRLHPVQKAFVDAGAVQCGFCTPGLIVATADLLQHDPTPGEETIREALAGNLCRCTGYQKIIDAVRTAAERR-----RA
MKILVAVKRVVDYNVKIRINADGTDVATNGVKMGINPFDENAVEAALQLKEQDQANEIIAVSLGSSANQDVLRHALAMGVDRALLVET----NSKLQPLAVAKLLKAVIAQEQPDLILLGKQAIDDDAGQAGQMLAALLNYPQATFASSLQLENNELLVTREVDGGTETLALSLPAVITADLRLNDPRFVKLPNLMMARKKTITTIPVADLGVDIESRLKLLKVAEPAPRKAGVMVSSVDELFQKLLEGVTLM---ITLTINGIIRQIDIPLDTPLLWALRDTLGLTGTKFGCGISMCGACTVHADGEPIRACVTPISAVAGKQIVTIEAIDQDKTGKKVQQAWLKVNVPQCGYCQPGQIMSATALLKKNRSPSDADIDKAMRGNLCRCGTYPRIRAAIKEVAGTQ---EVKS
MKILVGYKRVVDYNVRIQVKPDGSGVVTDGVKLSANPFDDIALEEALRLREKGVAEEVIVVGIGPADLTAHLRNGLAMGANRAIHVVT----GDAVQPLTAARVFLKLIEKEQPGLVILGKQAIDDDANQTGQMLAALWDRPQATFASKVEIGAGKATVTREVDAGLEVIEAELPAVITTDLRLNEPRFIKLPDIMKAKSKPIDTIEFGSLGVEAHDQLRTTHYAAPAKRSKGVMVKDAAELVAALKKG-LLM---SQFQLNGQAVTVDVDDDMPLLWAIRDTLKLKGTKFGCGIGMCGACTVHLNGRAIRSCVTPVRAAYGQSVTTIEGLSP-SGDHPLQKAWIATQAPQCGYCQSGQIMQAATLLRDFPSPTDEDINQVMGGNLCRCMAYPRIREAIKQAAAEIQG-ASHE
MKILVGYKRVVDYNVRIQVRPDGVGVVTDGVKLSPNPFDEIALEEALRLRDKGVATEVVVATIAPADAQAHLRNGLAMGANRAIHVVA----DSDVQPLTAARVLLKLIEREQPDLVILGKQAIDDDANQTGQMLATLWGRPQATFASKLEVAGGKATVTREVDAGLETLEVNLPAVVTTDLRLNEPRFIKLPDIMKAKSKPLETIALADLGVQADAGLRATQYASPPKRSKGIMVKDVAELVGVLKKG-LLM--DVKLYINGAEHTLQIDPRVTLLDVLREYIGLSGTKKGCDHGQCGACTVLVEGQRINSCLALAVSYHGEQITTIEGLANGEDLHPVQEAFLHHDAFQCGYCTPGQIMSAVGLLLEGHAKTDAEIREQMSGNICRCGAYANILAAVRECSNAQNSAPQAK
MRILVGLKRVVDYNVRVRVRSDGSGVDTDGVKMSINPFDEIALEEALRIRERGEASEVIVVSIGSGEAQQQLRTGLAMGADRAILVKS----ETELDSLSAAKTLLAVVERETPDLVLLGKQAIDNDNNQTGQMLAALWNRPQATFASAVKVLDGRLQVTREVDVGLETIEVDLPAVVTTDLRLNEPRYVKLPDIMKAKKKPLQEIDAAELNISADHSIKTTAFEPPQERQKGIMVSDVSELVSALKKG-LLM---IKFELNGKAVTATSPDDTPLLWVIRDELKLKGTKFGCGIAMCGACTVHLDGNAIRSCVTPVSVAAGRKVTTIEGLDS-AAGKALQQAWVAEQVPQCGYCQSGQIMQAANLLDTKPNPSDDDINSAMNGNLCRCMAYARIKKAIKVAAKRG-----EA
M----SVKRVVDYNVRVQVKSDGSGVVTDGVKHSMNPFDEIAMEEAVRLREKGKITEIVAVTIGGAKNEETLRSALAFGADRAIHIKE----EGEVQPLSAARAFAAVLKKEGADVFLAGKQAIDDDANQTGQMVAALLDIAQATFASKVELEAGKAVVTREVDAGLETLEVDLPAVITTDLRLNEPRYLKLPDIMKAKKKPIETVSFADLGVEKAAALKATKTAAPPKRSKGIVVKSVDELVSALKKG-LLM---LNIKINGEVREVDADPYTPLLWVIRDELGLTGTKYGCGVAQCGACTVHVDGKPMRSCSAPAYMAGGRSVTTIEGLSS-PAAKAVQKAWIDLDVVQCGYCQSGQIMSAVALLEAKPKPTDEDINHALSGNICRCATYHRIRAAIHQAAATL-----KA
MKILVGYKRVVDFNVRIQVKPDGSGVVTEGVKLSANPFDDIALEEALRLREKGIASEVIVATIGPADAQAHIRNGLAMGANRAIHVVT----SEAIQPLTAARALLKLIEKEQPQIVLLGKQAIDDDANQTGQMLAALWDRPQATFASKVEVDGTVARVTREVDAGLETIEVDLPAVITSDLRLNEPRFIKLPDIMKAKAKPIETIELASLGVASGDHLKTTHYAAPPKRSKGVMVKDVAELVAALKKG-LIM---TRLTINDRDVTVASGEDTPLLWVIRDELGLTGTKFGCGIGLCGACTVHVDGRAIRSCITPVAAVAGARVTTIEGLDP-AGAHPLQKAWVETQAPQCGYCQSGQIMQAATLLKDFPDPSDRDIDAVMGGNLCRCMAYVRIRKAIKLAAAQIGE-HHDG
MKILVGYKRVVDYNVRIQVKPDGSGVVTEGVKLSPNPFDDIALEEALRLREKGVATDVVVATIGPADCQAHLRNGLAMGANRAIHVVT----SQAVQPLTAARTLLKLIEKEQPDIVILGKQAIDDDCNQTGQMLAALWNRPQATFASKVEINGSSARVTREVDAGLEVIDVDLPAVITTDLRLNEPRFIKLPDIMKAKSKPLETIPLESLAVESGDHLKTTAYAAPAKRSKGVMVKDAAELVALLKKG-LVM---SQFVLNGHPVTLDIDDDTPLLWALRDALHLKGTKFGCGIGFCGACTVHVNGRAIRSCITPLGAVAGQQVTTIEGLDP-DGSHPLQKAWIAVQAPQCGYCQPGQIMQAATLLKDFPDPSDADINAVMAGNLCRCMAYLRIRKAIKLAAAELKD-SSHA
MKALIAIKRVVDYNIQVRVKADGSNVDIDGVKMGINPFDENAIEEAIRLKEKGIVSEIVAVTIGGAANQDILRHALAMGADRAMLIET----QETLHSLGVAKVLKAVVEREQPNLILLGKQAIDDDAGQTGQMLAALLKLPQATYASQITIEGNQATVVREIDGGTQTLAVSLPAVITADLRLNEPRYVKLPNLMMARKKPLENVPLDSLNISLSHNVQQLKVATPPARPAGVMVKDVNELLSKLRHEGILM---ATLNINGTTHQVDAPDDMPLLWVIRDIIGLTGTKFGCGIAQCGACTVHIDGQAARSCVLPISAIGDKKITTIEAVGETSAGKSIQKAWLDLEVMQCGYCQSGQIMSACSLLGQHPHPNDEQIDTAMAGNICRCGTYPRIRAAIKVAAKEG------A
MKILVPIKRVIDYNVRVRVKSDHSDVDLANVKMAINPFCEIAVEAAVRLREDGKADEVVAVSVGPKAVQEQLRTALAMGADRAIWIETAE--DADLGPLGIAQLLAALVREEQPGLVLLGKQSIDGDNNQVGQMLAGLLGYPQGTFVSGLEVVDEGIEVVREVDGGLQTLALRLPAVITTDLRLNTPRFIRAPDIMKSRRKPIAHTGAEQLGVSPAAGPRLLAVHPPEPRAGGIRVESVGELLERLRQAQVIM---ITLTLNGEPVRLDLDPDMPLLWALRDHLGLTGTRFGCGEGECGACTVHLDGEPVRSCGVTLGEVAGREVTTIEGLSP-DGRHPLQLAWIVEEVPQCGYCQSGQLMSAAALLATHPQPSPEQIDAAMSGVLCRCGSYARIRRAIQRAANPE---VHNG
MKVLVGVKRVVDYNVRIRVKPDGSGVLTDGVKMSMNPFDEIAVEEAIRLRERGHATELVAVSIGPLAVQEQLRTALAMGMDRAIHVES----ATALQPLEAAQVFCALAQQEQADIVLLGKQAIDDDSGQTGQMTAALWGRPQATYASVIEINGSTARVTREVDAGLEVIEVDLPAVFTSDLRLNEPRYVKLPEMMKAKKKPMDVKPAAELLGSNVPRLELGTVRPPPARGAGIKVKTVEELVTELQRG-LIM---TRVHVNGKTFEVDAEPDKPLLWVLREDLGLTGAKFGCGVGQCLACTVHLDGQPAPACMTPLAAVGARQVTTIEGLPA-EGSHPVQRAWMELNVVQCGYCQSGQIMAATALLARTPDPDDAAIDAALRGNLCRCGTYQRIRQAVKRAAVLA---REPA
MKILVTAKRVEDPESKIKVKPDGSGIVQEGLKYKINPFDEIAVEEGLRLVAKH-GGEVVVVSIGGKEVQEQLRHALAMGAHRAVWVNH----TGPLDQLGIAGLLQKVAEKEKPDMVVLGKQSIDDDQNQVGQYLAEFLGWSQATFASKVEADGKSVRVVREVDNGLATLECALPAVVTTDLRLNLPRYASLPGIMKAKSKPIEELTPQKLGVDVAPKIQVLKMSSPPPRKAGIKVADVAALVDKLREAKVVMVMPFTLTVNGKAHVIDAEEDTPLLYVLRDELGLNGAKYGCGVGQCGACTVLRDGAPLRSCFVPASSLGGQAITTLEGLAPNGTLHPLQQAFLSEQAGQCAYCIPGMIMAAAALLREKPRPTEAEIRTALDANLCRCGSHNRIVRAVQRAAEEL-----AR
MKILVTAKRVEDPESKIKVKPDGSGIVQEGLKYKINPFDEIGVEEGLRLVAKH-GGEVVVVSIGGKEVQEQLRHALAMGATRAVWVNH----TGPLDQMGVAGLLQKVAEKEKPDLVILGKQAIDDDQNQVGQYLAEYLGWGQATFASKVEADNKSVRVVREVDNGLATLECALPAVVTTDLRLNLPRYASLPGIMKAKSKPIEELTPQKLGVDVTPKVQVTKMASPPPRKAGIKVPDVATLVEKLREAKVVM-----------RKQLELAPWTTLLDLLRESLGLTGTKKGCDHGQCGACTVLVNGKRINSCLTLAVMKDGAEVTTVEGLATGQTLHPLQEAFIEHDAFQCGYCTPGQLCSAVGLLNEGKAKTVEDIRELMSGNLCRCGAYPNILAAIDKVRREREG--AGQ
MKILVTAKRVEDPESKIKVKPDGSDIVKEGLKYKINPFDEIGVEEALRLVAKH-GGEVVVVSIGGKEVQEQLRHALAMGATRAVWVNH----TGTLDQMGVAALLQKVADKEKPDLVVLGKQSIDDDQNQVGQYLAEYLGWGQATFASKVEADGKSVRVVREVDNGLATIECTLPAVVTTDLRLNLPRYASLPGIMKAKSKPIEELTPQKLGVDVTPKVQVLKMASPPARKAGIKVPDVATLVDKLREAKALM--AFTLTVNGATHSIDTDEDTPLLYVLRDELGLNGARYGCGVGQCGACTVLSDGAPLRSCFVPAASLSGRAITTLEGLAPDGTPHPLQRAFLAEQAGQCAYCIPGMILAAEALLREKPAPSEAEIRTALDANLCRCGSHNRIVRAIQRAAAER-----QR
MKILVTAKRVEDPESKIKVKPDGSDIVKEGLKYKINPFDEIGVEEGLRLAAKH-TGEVVVVSIGGKEVQEQLRHALAMGANRAIWVNH----TGPLDQLGIAGLLQKVAEKEKPDIVLLGKQSIDDDQNQVGQYLAEFLGWGQATFASKVEADKKSVQVVREVDNGLATLEVQLPAIVTTDLRLNQPRYASLPGIMKAKSKPIEELTPAGLGVDVAPKIQVLKLASPPARKAGIKVPDVATLVEKLHEAKVVM--AFTLNVNGASHVIDEEEDIPLLYVLRDTLRLNGAKYGCGVGQCGACTVLRDGVPVRSCVVPAVSLQGREVTTVEGLAPDGTLHALQRAFLAEQAGQCAYCIPGMILSAAGLLRRKPSPTEANIRTALDANLCRCGSHNRIVRAVQRAAAEL-----AE
MKILVTAKRVEDPESKIKVKPDGSGIVQEGLKYKINPFDEIGVEEGLRLVAKH-TGEVVVVSIGGKEVQEQLRHALAMGAHRAVWVNH----TGPLDQLGIAALLQKVAEKEKPDLVVLGKQSIDDDQNQVGQYLAEFLGWGQATFASKVEADKKAVQVVREVDNGLATLECQLPAVVTTDLRLNQPRYASLPGIMKAKSKPIEELTPEKLGVNVTPQIQVLKLASPPARKAGIKVPDVATLVDKLREAKVVMP-AHQFILNGQSVSVELPSDVPLLWVLRDVLGVKGPKYGCGVGVCGACTSHLDGEAFRPCIHPVGELTGREVMTIEGLGA-SGLHPVQEAWIAEDVAQCGFCQPGQIMAAVALLRTNVQPSDADIDAAMSDNVCRCGTYVRIRAAIKRAALLLRNTGGPG
MNIVVTVKQVPDT-QEVKIDPKTGTLIREGVPSIINPEDKNAIEAALRIKEDNDDVVVTVLSMGPPQAEIALREALAMGADRAILMSD----RAGADTLATSYMLSRAIKKKKFDLIICGRQAIDGDTAQVGPQLAEGLNLPQATYVEEIAIRQDVVTVKSRFDSVMRTIEMKMPALITVSSRVNRPRFKTMNGVLKAFRKDVVTWTKDDLKLNPMSPTWVRKTFVPSHSRAGLMIEKAADILDFMLEKSLLMDIPIRFTLNGDKVSIEAGAHETALTVIRERLSLKGTKEGCGMGECGACTILVDGKSVNACLMAAPQLEGRTVMTVEGLGREGKLHPLQEAFLEHHGVQCGFCTPGLLMSAQSLILETPRPTHKQVVEAISGNLCRCTGYQQIVDAIQYGADKTG---GEE
MKILVTAKRVEDPESKIKVKPDGSGIVQEGLKYKINPFDEIGVEEGLRLAAKH-GGEVVVVSIGAKEVQESLRHALAMGAHRAVWVNH----VGPLDQLGIAALLQKVVEKEKPDLVLLGKQSIDDDQNQVGQYLAEFLGWGQATFASKVEADGKTVRVVREVDNGLATLECTLPAVVTTDLRLNLPRYASLPGIMKAKSKPIEELTPQKLGVDVALKIQVLKLSSPPPRKAGIKVPDVASLVDKLREAKAVMP-VYSFTLNDKTVSVEAPPDMSLLWVLRDMLRVTGPKYGCGVGVCGACTSHLDGNAFRPCIQPVSGVAGHQVTTIEGLGG-ETLHPVQQAWIDEDVAQCGFCQPGQIMTAVAFLRQNPHPTDEAIDAAMSENVCRCGTYCRIRKAIQRVS---------R
MKSLVCLKQVPDTETQIKVKPDGSGIVTDGIKYVINPYDEFSVEEALRLKEKFKTGEVVILSIGPDRTTEAIRTALAMGADRGIHVND----ESNADPFAIAKALAAAAANVEYDVIFCGHRAIDDDFGEAGAMLAEFLGLPQVTLVTKVEVDKKSATVERDVEGGKETVEVPLPCVLTSQKGLNEPRYASLPGIMKAKKKPIDKKTAGDLGISPEAKLQAKQYSMPPERQAGKKYQDAKTVVQALREAKIIMNLPLEITINGEPYSLTVEPNRTLLELLRDDLDLTGAKEGCGEGVCGSCTVLLDGNPVRSCLTLALEANGSHVTTVEGLAGDGELDPLQQSFIDHGAVQCGFCTSGMLMTSKGLLLRKTHPEKKEILAALSGHTCRCTGYTKIIEAVEAVVDGPK---KER
MNIIACARRVPTLESTIKLLPAPPFMDTSGITYMTNPFDEYAIEEGIRIKERLGGGELTVVTVGPEGADQMILNALAMGADRAVYVHV----KERLDSFVVASLLKDAVSEREYDVILCGKEAVDDRQGAVGIELAEFLGLPHVAVVTKLDIDPGKATARRQIEGAWEIVECQLPAVFTCHKGLNEPRYPPLPGIMKARTKPRKDITPAVIP----AKLSLTGLKHLPRRKAGKKLGGTDELLRLLHEAKVIMAETISFILNGEPVSVTTNGQRPLLWVLRTDFGLTGTKFGCGQSICGACTVLVDHKAVRSCVYPVRNAEAREVTTIEGLSKNGQLHPLQEAFARHDALQCGFCTPGMILNAYSLLYENPEPTRDEIIRGMNDNLCRCGAHTRIIDAIQAAAAQMKG-GESR
MQIYVCVKHVPDTASNIR--PLGGPAFDETVKFIMNPYDEHALEQALQTREKTGDSEVIAVTVGREAAVATLRTALAMGADRGILVKT----DVFTDSLETSHLLRQAIERGSPGLIFTGKQSVDSEGMQLPYRLAALLDLPVVVDAVAFSMAGDLVTVEREGEGGREVIEMTAPCLVGAARGLNRPRCPTLPDMMKAKKKELRIIDRAELSIPDCPNVEILDLQPVADRGRGLILKGAEELLALLEEAKVFMNYSLTLTVNNETHAVTASPNRTLLEVLREDLHLTGAKESCGEGVCGACTVLVDGQPVRSCLTLAMAMEGKKITTIEGLAQGGQLHPIQAAFVEHHAIQCGFCSPGMILTAYALLRENQNPTEAEIRHAIAGNVCRCTGYAKIVKAIQSLAGE------ER
MDLIVCIKRVPTAEAEVKVDASGKDIVKDRLTFDMNEADSYALEEAILLKEKFG-GTITAISLGPVDAEDTLRIALAKGADSAIRIKA----EDELDGSKTAAFLKEVIKDIKFDVVFTGCVATDDSYYGVGPVLAEMLDVPHATLVSKIEVADGKAHVNRELEGGIEHLQMSLPAVFAVQTGINEPRYASLIAIRRAAGKEIKVLGKGDISSEPELKTTLEELFVPPVGKRAEIITGAARTAEIIKEKGLVMVVAVKFTLNGIPMERDVPPNWTLLRFLRDGLGFTGTKCGCEIGECGACTVIFNGEAVNACLVLAPQIDGASIWTIEGVASSGKLHPIQQAFVECDAVHCGFCSPGMVMSTVALLLHNRIPSNAVLKESLAGNLCRCTGYLQIIEAVRKAAESMDDEKFRR
MNIVISIKQVPDS-AEVRINPETNTLIRDGVPTIINPYDMHAIEAGLQIKEMTK-GKVTVITMGPPQAESALREAISMGADDAVLLSD----RAGSDTWATAFTISRAIAK-GADIIICGKQAIDGDTAQVGPEMAEFLDIPHIAYVRKIEIKPDSIKVQRMMDEGYDIVESSLPVLLTVVKELNQPRLPSLKGKMAAKKAEIKKLGHKELEIDEKSPTQVKNIFAPEARSERKILAGVNQLAGELKQLKCLM---IHLEINGKKYDVDVAEDVPLLWVIRERLQMIGTKFGCGIGMCGSCTVHLDGKAVRSCQTPAGSAQGKKIITIEGLPE-S--HPVKQAWVKEQVPQCGYCQPGQIMQAAALLAEDPHPTEKKIVEHMNGNLCRCGTYVSIKSAIRLASAGG-----KK
MEIIVCVKRVPLSETEIEVDRDGRSLVDSDLEYDVNEWDNFAIEAAVQLKEARG-ARVTAITIGDEDSEDVLRRALAMGADEALHLMD----TAGSDAWGIATALHRAIADRSFDLVLTGAISSDEARGHVGGMLAAMLDIPMVALVTSLSVDGTTATVRHEVEGGERVTRIDLPALITVQTGLNEPRYVSIRGIRKVSGMEIPVRTAADLRLDASARVKVEEIFLPTRGEGAEMLDGVEALVERLQRAGGFMP-TYLLRVNGRTESVSAPPDMPLLWVLRDLLSLTGTKYGCGTGQCRSCTVHLDGDPVFSCLVPVDSVGTRLVTTIEGLSD-SGLHPVQRAWLTEEVVQCGYCQPGQIMTAVALLRQHPDPTDQQIDDAMSPVLCRCGTYNRIRQAIRRAARGE-----GA
MKIYVCVKHVPDTAANIR--PLGGTAFDETVKFVMNPYDEYALEQALRIRESGSGAEVVAVTVGKAVAASTLRTALAMGADRAILVRT----DAFADSVETGRLLHRAISLGSPDLILTGRQSVDTEGMQIPYRLGVLFDMPVAINVTAFSMAEGRVAVEREIEGDREVIEMTTPCVVGAAKGLNRPRCPTLPDMMKAKKKEIRVINQADLGLPSSPAVELLCLQAAPDRGRGRILEGVRELLRLLREAKVLMQYIISLTVNGDEYSPVIKGNTLLVNLLRDGLDLTGTKKGCELGDCGSCTVLMDGKPVDACLVLALEADGCEIITIEGVAQHGELDRLQRSFIDNAAIQCGYCTPGMILSAKALLARNPHPTEPEVRAAIAGNLCRCTGYVNIVKAVLDAAEV------TA
MNIVVCIKQVPDTETQIKIASDGKNIDASDIKWVMNPYDEFGVEEALRIKEAQG-GEVTVVGVGPKRVTEALRTALAMGADKAVLVED----DDGADPVGVAKILAKAVEPLNPDLIFFGQRAVDDDCGLAGAALAEFMDLPQMAVINKLTVEDGKAVATRPVEGQTLTLEASLPAVVTAQKGLNEPRYASLPGIMKAKKKPFETKTLADLGMERDDKIEVIALSPPPERAAGRAIEGAAGLAKALREAKVIM--TLKFRLNGRMVEVDVAGEETLLNVLREYLGLKGTKEGCGIGECGACTVLLDGAAVDSCLTAAWKANGKDVTTIGGLARKGELSPLQKAFLETGAVQCGFCTPGMVLSAQSLLNDNPDPTDEEIKTSLAGNICRCTGYQDIIEAVKKAARQIK---EDA
MRIIVPIKQVPET-NAVRMDSKTGTMIRDGVEAIINPLDLYAIEIAIQLRQEHG-GEVIAVSMGPAKAIAALREAIAMGCDSAVLLSD----KAGADTWATSYVLAKAIEHGDYDLIICGERATDGDTGQVGPGIASFLDLPVASYIGKVEVSNKTCRLHRLVEDGHEVLDVELPAVLTMVKEVADPRLPTLRGKQRAKKVDIPVWTANDIDADADSPTRVVKIFRPQVARQCEKIESVDKLVMFLQRKELIMGLEITLQVNGESMKLDVKPAETLLETLRDRLDLTGAKEGCGLGACGSCTVLLNGVPTRSCIVLTAELDGAEVTTIEGLGDETRLDPLQESFMEKGAVQCGFCTPGMILTARSLLNRNAQPTRQEIIRTMSSNLCRCTGYKKIVEAVEAVSSRET---PKP
MHIIVCVKQVPDT-TEVRIDPETNTLDRSSAPAIINPYDSHAVEEAVRLKEQFG-GKVSVISMGPFSAVEAIKKCIALGADDGYLLSD----KKGSDTLATSYILALGIMKKPYDLIFCGKQAIDGDTAQVGPGIARRLGIPQLTYVKNISPEQKEVKVHRKLDEGYEVVTAKMPCLITVEKEINQLRYSSLPDMLRAARYQPSIYGALDLNADPLSPTSVLKIFVPTQRGQGEILSGVNQLINGLSLAQNIMSSLINFILNSQKVSAQVDSDMRLVDFLRDEMGLTGTKIGCEEGGCGACTVIIDAQTANSCLVLAPQIDGKEVTTIEGLGSYEHLHPLQEAFIEEGAVQCGFCTPGMLLSAKALLDVNSNPKREEIIRSISGNLCRCTGYTKIANAIEKVVKTKGNAERSE
MNFYVLMKRTFDTEEKIAIN--GGQIAEDGAEFIINPYDEYAIEEAIQLRDEHD-GEVTVVSVGSEEAEKQLRTALAMGADKAVLINIE---DDETDQFTTARILAEYLKDKEADLILAGNVAIDGGSGQVGPRVAEQLNIPYVTTITSIKIDGETVTIVRDVEGDSETLETSLPLLVTAQQGLNEPRYPSLPGIMKAKKKPLEELELDDLDLEEDAKTKTIEIYLPPKKEAGRVLEGVKELVDLLHNNKVVMGHSIKLTINGKHYVEEVESRILLSDFIRENCGLTGTHVGCEHGVCGACTVIVNGTAVRSCLMFAVQTDGEEIQTVEGLSQDGELTPLQQNFKECHGLQCGFCTPGILMSAQDYLAKNPEPSTQELKEMLSGHLCRCTGYDGILKAIQKTVDENKQLTEGS
MNIVVCLKQTFDTEALIVLK-DGK-IDPTGVTLVINPDDEYAVEEGIRLKEKHG-GEVVIVAIGNNRTPEAIRTALAMGADRAALIDD----PAEADDQSNIEALAQYISTLNYDIILTGIANVDTGSVQLAQRLAERLNLPCANMVTKLDIEGTKATTLREIDGGKEILELPLPAVIAAQQGLNEPRYPSVPGIMKAKKKELKTFKLPDLGIDASTQIQIEKITLPVARRTGHMIQGAGELARILSEKKVLM--AINIIVNGDPYEIQIKPHWTLVYVIREKLNLIGTKEHCDEGACGMCTVIVDGKPILSCMTLAATMDGKSITTIEGLAENGKLHPLQEAWVEEHGAQCGYCTPGMIMSAKALLDKNPEPNTMEIKEAMGGNICRCGNYEFIINSVHTAAKMMK---GGK
MHAVVLLKQVPDT-AEVRIDPKTNTLIREGVPSIINPYDAHALEEALRLKDKYG-GKVTVVSMGPPQAAEALKKAISYGADRAILLTD----RKGSDTLATSYVLAKAIEKEPVDLVFAGKQAIDGDTAQVGPGVAARLNMALITYIERVEPVEGYVVAVRKIEGRKEYVRAKLPALLTALKGINEIRYATMPDMIRAARYQPEVWGKEQLDVEEASPTQVWKSFVPQAKARAEMLTGAKALVEKLVPLTLVMK-KLSLTVNGKLIEREVPTNIRLLDFLRDYLHLTGTKEGCGEGECGACTVLLDGKPVNSCLVMAHSAHGREVITIEGIGTPDKLHPIQEAFLEAGAVQCGYCTPGMVLAAYALLKENPNPTREEIKVAISGNLCRCTGYNKIVDAVELAARKE-----GK
MDIIVCVKRVPTQEVDLEIDGSKTGVRKDMLAYVINEWDNYAVEEAILLKEKLE-GTVTAITVGNDDDEEVLRRSLAMGADRAIRID-----PADLDSFVLSRALAEVIKGMDYDLVLAGVQADDDNHGMVGIMLAEHLGLAHAAVVNRLEPEGDGATISVELEGGDEVSRISLPALLSIQTGINEPRYVSIMGIRKAAKKELKVIQLNELGLSDDRRTIIEEVFLPPETEGAEMIEGAEDIIRIIKKGVSLMNPTITLTVNGSLHTVEIEGRVTLLDVLREKLDLTGAKLGCGVGQCGSCTVIMNGEAVTSCTVLAKNADGAEILTVEGLSDGYTLHPIQEAFIEAGAVQCGFCTPGLIMRTYDLLTKKPDASNEEIVEALNKHLCRCTGYETILEAVKLAQRKM------R
MKVFVCLKQVPDTETKIKILPDQSGIDTAGIKWVVNPYDEFAIEEAVKFKEKNPTAQVWAITSGPKRAIESLRTALAMGADEAIVINS----PDGLDALSTAQALAKTIQQGGAHLVLTGKMAIDNSQSSVPQMVAEFLGIPHTTVVSKFEATAESFLVERDADGGKEVIQLMSPALVAANKGLNMPRYASLPGIMKAKKKIIKEVEFSSLGITTTQKVRYSGFALPPEKPPVKLLSGVSQLVEALREAKVIMSVKISLTVNGKEYQINVPPMKRLLDVLRSEIKLTGTKEGCGEGECGACSILLNDELVNSCLIPVIQANGAHITTIEGIASGDKLDGVQKAFIEAGGAQCGFCTPGMILATIYLIRKNPNPTAAEIRTALAGNLCRCTGYQKIFDSVLLACKTSG---VKI
MNICVLIKRTFDTEEKIILT--DGIIQEEGAEFIINPYDEYAIEEAIQIRDEQG-GEVTAVMAGNEDGEKELRTALAMGADKAVLINLE---EDDGDQWTTAKVLSTYLEGKNYDLILAGNVAIDGGSGQVGPRVAELLGIPYVTAITKLEIDGRKVKIERDVEGDVEVIEASLPLLVTAQQGLNEPRYPSLPGIMKAKRKPLEQLELDDLDLEEDPKTKVLEIFLPPKKEAGKILKGAKELVSLLREANIIMSHEIEVTINGKKYKEQVESRLLLSDFLRETCGLTGTHVGCEHGVCGACTIHLNGSAVRSCLIFAVQVDGQEITTVEGLGEDGQLTPLQKNFIECHGLQCGFCTPGILMSATDYLQKNPNPSVQEIKEMLSGHLCRCTGYVGIIEAIQKTVEENSNARVER
MKIIVCVKEVPDTAIALKIKSDSTEIETENIPWVINPYDEYAMEESLRLKERFV-GNVTAITVGTERAESVLKSCIALGADRAIRIND----KSDRDGFVTSKILAKVIKSIGYDIILCGKESVDYGYAQTGQMVAEFLQIQCISAIKKLDVSNKEAACNREIEGGLEVVKCNLPAVFTAQKGLNVPRYASLSGIMRAKKMKIETLEPDALDLNPSPKIKITNLSYPPKRPEGKIIQGAKELVRSLQEARYIMIKDLSITINGKQYRLSVGARTLLVDLLRNDLELTGTKVACDSGSCLACTVLVDGKAVKSCSILALQVDGRSVLTIEGLANGDKLHPIQESFVKNHGLACGYCTPGVIMSAKALLDENPSPTEDEVRHVISDHLCRCGAYPKIVKSVLEAAEIMR----GE
MDLLVCVKQVPDT-TEVKIDPQTNTLIRQGVPSIVNPFDRNAVEAALQLKEKHG-GKVTVISMGPPQAKDALKECLAMGADDAYLVSD----RAGADTLATSYTLAAAIRKGKFDMILCGKQAIDGDTAQVGPEIAEYLDIAQVTYVAKVAVHGDSVRVEREHEEGYEIIETKLPVLLTVVRSINEPRFPTVKGTMKANRKEIPVIAVGDVDVDSDSPTQVRRIFTPQQRTQGEIIQAVQALFSKLSDAKILMVKTIQVKVNGYVEKLTIAPNRTLLDVLREDLALTGAKRGCEAGECGACTVIVNGRPVNSCMILAVEMDGAEILTIEGLSRGTQLDDMQQSFIDEFALQCGYCTPGMILMGKALLAENLQPTEETVREYIGGNLCRCTGYENIIKAILAVAAAR-----KG
MKIIVLMKQTFDTEEKVVVE--GGRIKEDGVQFIINPYDEYAVEEAIRIKEAGE-AEVVVLSYGPPRVEEALRKALAMGADRAILVEA----EAPVDEAFVADVLARVVEKEAPDLLLAGYFSVDNGGGQVALRVAERLGLNHIGAVLKLSVDGRKVRAERDAEGDVEIVEAELPLLVTAQQGLNDPRYPSLPGIMKAKKKPLERISPADLGVERAEKTTVVDRFAPPKREAGKILGGARELVRLLREAKVVM--KIRVKVNGTLYEADVEPRTLLAYFLREELKLTGTHIGCDTTTCGACTVLLDGKAVKSCTVLAVQANGREVMTVEGLEKDGQLNPLQVAFWEEHALHCGYCTPGMLMASYALLQENPMPTEEEIRFGLSGNVCRCTGYMNIVKAVQSAARRLSGGTAAD
MNIVVCVKQVPDTATERKLKSDDKTLDREAADGVLNELDEYAVEEALRLKEAHG-GEVTVLTMGPAKATDTIRKALAMGADKAVHLCD----DAGSDALSTSYALAQVLKK-GFDLVILGSESTDARTGVLAAMLAERLGVPQLTLANKVEVNGSAITIQRLTDYGFDKVEASLPAVVSVVEKINEPRYPSFKGIMAAKKKPVETLGIADAEIAADAWSEVVEFAAAPPRAAGTVVKDGVKIAEFLASKKFIMP-RITVTVDGITYEQEVEPRLLLVHFLRDHLGKTGTPIGCDTSNCGACTVLMDGKSVKSCSVLAVQADGSEIVTIEGLASDGNWHPMQRAFHEEHALQCGYCTPGMIMAAIDLVRENPDPTEDEIRQGLKGNLCRCTGYCNIVRAVRRGAEEM--RVAAR
MKILTTVKKVVDVELNIRVK--DGAIVEDGLQYVINAWDENAVEAAVQLKEKNN-AETTLVSLGGGDNADIIRKCYAMGIDEGIHVDD----PAKADSAVYANVLKKVVEKGGYDLVITGKQAQDTDSGQTGIMLAEFLGLPCVSNVVSIDVDDSHIKVSRLGDAGTEIVELTLPAVVTVSDSINEPRLPAMRGIMMAKKKKIDSTDLAGLGTSGALKSEIIEFMASKTRKAGRKFEGTAEVAGLLAEAKVFMVHQIRTTVNGQEYSLLIDLKKTLLEMLRDDLNLTGTKKGCDEGECGACSVILNGKVVNSCLVLAVEADKAEVLTIEGIHRDGDLHPIQKSFVDSGAVQCGFCTPGMILTTKAMLDEIPDPSEENIKHYLEGNLCRCTGYSKIIDAVNVAIKHF------K
MNIVVCVKQVPDTATERKLRSDDKTLDRDAADGVINELCEYAVEEALLLKEAHG-GEVTVLTMGPDKASDTIRKALAMGADKAVHLVD----DAGSDALGTSHAMAQALKK-GFDLVVLGSESTDARTGVLAAMLAERLGVPQLTFAKKVEVDGSSIAVQRVTDYGYDKVEATLPAVVSVVEKINEPRYPSFKGIMAAKKKPVEKLGVADAGIDASSWSEVVDFAAAPPRAAGTIVKDGVKAAEFLASKKFVM-VEVRLRVNGADASLDLPPQVSLLDALRERLGLTGTKKGCDQGACGACTVLADGERINSCLALAVQYAGREITTIEGIAGDGPGHPLQAAFVRNDGLQCGYCTSGQICSAIGMLAEHGAGTDDEIRERMSGNLCRCGAYNGIVDAIREFAAAQ----AER
M------KYVPDATGDRRFED-DTTTDREGVDGLLSELDEYGVEQALRIAEAHGDAEVTVLTVGPDDAKDALRKALSMGADKAVHVND----EDGTDVIGTSAIIAKALEK-EYDLVVCGMASTDGTMGVLPALLAERLGLPQVTLLSEVSLEGNTVKGRRDGDAATEQLEAELPAVISVTDQSGEARYPSFKGIMAAKKKPVQEYDLDDLGIEADAWTAVETITARPARTAGTVVKDGKQLAAYLAEQKFIMG-RYRLHVNGERREVDVPSETPLLWALREQLGLLGPKYGCGVGACGACTSLVDGQAARPCITTVAESQGRRITTIEGLSE-DGDHPVQRAWLELDVAQCGYCQPGQIMSTVALLAANPDPDDDAIDVALRDNVCRCGTYTRVRAAVRRAAQLK---RGDR
MNIVVCVKQVPDTESPRKLKPEDSTLDRGAADGVINELDEYAIEEALLIKEKHG-GEVTVVTMGPEKATDSIRKALAMGADKAVHLVD----DAGSDALGTSYALEKVLGR-GFDLVILGSESTDARTGVLPAMLAERLGVPQLTLASKVEIDGSAIKVQRVTDYGYDKVEASLPAVVSVVEKINEPRYPSFKGIMAAKKKPVETLGIADLGIEADSASEVTDFAEAPPREKGQIVTDGVKIAEFLASKKFIMP-RVRTKVDGVTYEDEVEPRLLLVHYLRERLGKVGTPVGCDTTNCGACTVLMDGLSVKSCSVLAVQADGHEITTVEGLGRGGELHPMQRAFHEEHALQCGYCTPGMIMAAIDLLRENPDPSDAEIRRGLEGNLCRCTGYQNIVRAVRRAAAEMRAAEVTP
MNIVVLIKQVPDTWSERKLTDGDFTLDREAADAVLDEINERAVEEALLIKEAQG-GEVTVLAAGPDRATEAIRKALSMGADKAIHIND----PAGSDAVQTAWVLASALGQEGVELVIAGNEATDGRAGAVPAIIAEYLGLPQLTHLRKLTVDGDKITGERETDDGVFKLEATLPAIVSVTEKINEPRFPSFKGIMAAKKKEVQTFTLADLGVDPSAGSAVSAATPKPPRTAGEKIADGTKIAQYLVGQKIIMA---TLRVNGHDFPVALEPRVSLLDALREYLRLTGTKKGCDQGACGACTVWVDGKRELSCLTLALSAQGREVTTIEGVAEGEELHPVQRAFISCDGFQCGYCTPGQIMSAIKCIEEGHTGSDEEIAEWMSGNICRCAAYQNIRDAIKTAEGEM---GQTR
MNIVVCVKQVPDTATERKLRSDDKTLDRDAADGVVNELDEYAVEEALRLKEAHG-GEVTVLSMGPAKATETIRKALAMGADKAVHLHD----DAGSDALGTSYAISQTLKK-GFDLVILGSESTDARTGMLAAMLAERLGAPQLTLAGRVEIEGTAIRVERITDYGYDKVEASLPAVVSVVEKINEPRYPSFKGIMAAKKKPVETLGVADAEIAADAWSEVVDFAAAPPRAAGTVIKDGAKAAEFLASKKFIMNHHVTLTVNGVLREATVPGRRLLSDCLRHDLGLTGTHVGCEHGVCGACTVLLDGEPVRSCLTFAVTVDGHEITTVEGLARDGELSPVQRAFTECHALQCGFCTPGFLCTVTAFLRDNPVPTEEEALEAVAGNLCRCTGYQNILKAVHRAAELQAEAEEDR
MNIVVLVKQVPDTWSERKLTDADHTLDRESADAVLDEINERAVEEALQLQEAHG-GEVTVIAMGPDRATDAIRKALSMGADKAIHVSD----EAGSDVLATAKVLAKAIGTENVDLVIAGNEATDGRAGAVPAILAELLGLPQVTQLRKVTVEGTTIKGERETDEGVAFLEATLPAVVSVTEKINEPRYPSFKGIMAAKKKPVSTVTVADLGIDASAWTQVLEAAPKPPRGAGERVEDGSKIAEFLVGQKLIM---HRLHINGEIREVDADPETPLLWVLRDRLGLTGAKYGCGVGFCGACTSIVDGQAFRPCQHTVESMAEQDVLTIEGVED----HPVQRAWLDEDVAQCGYCQPGQIMATIALLAKHPDPTDEDIDEALRDNICRCGTYPRIRKAIRNAVERM-----KA
MNIVVCVKQVPDTATERKLRSDDKTLDRDAADGVINELCEYAVEEALLLKEAHG-GEVTVLTMGPDKASDTIRKALAMGADKAVHLVD----DAGSDALGTSYALAQTLRK-GFDLVVLGSESTDARTGVLAAMLAERLDVPQLTFANKVEVNGASIAIQRVTDYGYDKVEATLPAVVSVVEKINEPRYPSFKGIMAAKKKPVEKLGVADAEIDASSWSEVADFAAAPPRAAGTIVKDGVKTADFLASKKFVM--RVSFTVNGRAETADVWEGESLLYVLRERVGLPGSKNACEQGECGSCTVYLDGVPVCACLVAAGQAEGREVRTVEGLAEGDRLDPVQEAFVECGAVQCGFCTPGLVVQAHDLIERIPRPSDAEIREALAGNLCRCTGYEKILDAVRLAAARK---AAAP
MKIIVCVKQVPDT-ANVKLDPETHTLKREGVASIINPFDLFALEAGLRLREQAG-GELQVLSMGPPQAAEVIKQAIEFGADGGLLLAD----RAGADTWATTAALAAGVKAGGADVVICGKQAVDGDTAQVGPGLAMRLGIPQVAFVKGFRVDGQSLVVERQMDDGFDVVKLPLPGLITVVREVGEPRPPSLKGKMRAKKYQVPVKGAADMGLDAASYTQVVEVFAPQASGEREMLGGGAAVIDRLVQAKVIMKVELSCKVNGRPVSLPVEPDTMLVDFLRGHLGLTGTKTGCREGECGTCTVLLDGMPVNSCILPALKAAGREITTIEGLARDGSLDDIQEAFMDAGAIQCGYCSPGMMLTAKSLLEKNPNPSEDEIKHALSGVLCRCTGYRKIVQAVRDASCR-------K
MNIVVLVKQVPDTYSERKLADADHTLDRDSADAVLDEINERAVEEALQLQATHG-GEVTVVCVGPDRATDAIRKALSMGADKAVHVSD----AAGSDAIATAKVLAKAVGTEGVDLVLAGNEATDGRVGALPAMVAELLGLPALTHARKVEVDGSTVKVERETDEGVFFLEASLPAVISVNEKINEPRYPSFKGIMAAKKKPVSTLAIGDLGVDAGSWTQVTEAAPKPPRAAGQRVEDGVKVAEYLVGQKLIMP-NYTFSVNGKTVTVDAPADLPLLWALRDKLGVKGPKYGCGIDVCKACTSHLDGEKINPCVVPVSEVEGREVTTIEGLAQGDKLHPVQEAWLEQDVAQCGYCQPGQIMAAVALLKKTRNPTDAEIDEI--ENVCRCGTYFRIREAIRSAAAK-------M
MNTIICMKQVPDTETRFQVS--SGKIVEEGIQYVVNPYDEYAIEECLLKKEAAGEGQVTVICMGPDRAREAILQALALGCDEAIHLND----PAGADAFTTAQVLAAAINKGEYDFIFTGKQGVDNDNAQVGILLAEMLDLPHVSVITKLDIAGGKATAQREVEGGKQVVETSLPAVFSAQKGLNEPRYPSFRGIRQAKRKPYTTWTANDLGIDPASKSELVSVALPPERGGGRIIEGAKELVRLLREAKVIMQQVITLNVNGRTHQVALNPNATLLQTLRD-LGYTDVKNGCEKGDCGACAVLLNGEAVNSCLVLAWQAEGAEIITNAGLGTMDHPHPLQEAFADAGAAQCGYCTPGMIISAKALLDSNPHPSEEEVRVALSGNLCRCTGYGQIIEAVQMAAERMEEAGGER
MNIVVLVKQVPDTWSERKLTDADHTLDRESADAVLDEINERAVEEALQLQEAHG-GEVTVIAMGPDRATDAIRKALSMGADKAIHVSD----EAGSDVLATARVLAKAIGTENVDLVIAGNEATDGRAGAVPAILAELLGLPQVTQLRKVTVEGTTIKGERETDEGVAFLEASLPAVVSVTEKINEPRYPSFKGIMAAKKKPVSTLTVADLGIDASAYTQVQEASPKPPRSAGQRVEDGSKIAEFLVGQKLIMA-RYLLRVNGERREVDVDGDTPLLWVLRDELGLTGVKYGCGVGLCGACTSHVDGAAARPCVRTAADSAQTRITTIEGLSR-DGDHPVQRAWRELDVAQCGYCQPGQVMAAAALLARDPDPDDAAIEEALRDNVCRCGSYPRIRAAVRRASRIM---REER
MKILVCLGNVPDTTTKIKISDN--KLDATGIQWIINPWDELALTRAMELKEDAN-NGVSVVSVGLASAEPTIRKALAIGADEAFRIDC----EP-TDAFFTATQLSLVAKD--FDIVLTGIESSDYNGISVGGMLAEIIGSASVSAVSSLNIDADKIIVSREIDGGKETVSTQLPVVLTVQKGIADPRIPAMRGIMMARQKPLKVIAATSTA----NLTEILKFEMPQAKGKCKMVDAVAELVNLLREAKVIMS-KIKFTVNNKEEQFDVDDSLRLIDVLREQLGLTGTKEGCGIGECGACTVIMNGEAVCSCLVLAGQLQGAIIETIENIEKDNVLSHLQQLFLEYGAIQCGFCTPGMLMSTKALLDKNPNPSEANIKEALEGNLCRCTGYIPIINAVKAMSNNKAI--QET
----VCVKRVPTSENEIQVNGKGTDIERDDLVYSVNEWDNYAVEEAIQIRDRVG-GTVTVVTVGDDESEEVLRREMAMGADNGILLSD----PASADGRGIATILKAAVEKGRYDLILTGAQA-DDGAGQVGGMLAAMLDVPYASLVNVIEIDDKKIKVGREIAGGQEMNEMTLPCVLSIQTGINEPRYVGIRGIRKVASVEIPTMGAGDLGLDPAPKVKRLDYFVPDMGEGAEMLTGIEKLMELLKKGGIKMVKTIRFTLNDKPVSLDIDEERTLLWVLRTDLGLTGTKYGCGEGACGACTVLVDGEALPSCQITVGFVAGRHVTTIEGIGAEGKLHPIQQAFVRHDALQCGFCTPGMILKAHSLLASNPSPTREEIIEALDDHLCRCGAHVRILAAVHTAAEMLK--GGKS
MNIVVLVKQVPDTYSERKLNENDHTLDRESADAVIDEINERAVEEALKIKEAGE-GEVTVLCVGPDRATDAIRKALSMGADKAVHVSD----EAGSDLIATAKVLAAAVRTENVDLVIAGNEASDGRGGAVPAVLAELLGMPQLTHARQVSVERGAITVDRETEDGITHLQANLPAVISVTEKINEPRYPSFKGIMAAKKKPVNTLTVADLGVDAGASSVVVEAAPKPPRTAGQKVGDGAKVAEYLVSQKLIM--RLNLIVNGQSRRVDVWAGESLLYVLRERLGLPGSKNACEQGECGSCTVYVDDVPACACLVAAGQAEGREVRTVEGLADGDALDPVQQSFVDCGAVQCGFCTPGLVVAAHDLLRREPDPSDEEIREALAGNLCRCTGYEKILDAVRTAA-------SAR
MNIIVCMKQTFDTEERIVLD--NGKIKEDGVKFVINPYDEFAVEEAIRLKEQHG-GQVTVITLGPPRAEEALRTALAMGADDAVIIDD----PSFGDEYTAAQVLAKAVEKHPYDIILAGNQAVDDGSGQVAVRLAELLGIPHIGTVTKLEVADGKVRAERDAEGDVEVVEGDLPILVTAQQGLNEPRYPSLIGIRKANKKPITRYTAADLGLDASAKAEILEIFLPKPKVGGRILQGVKELVQGLRDEKVLMSVAITLRVNGQTYDVDVEPRWLLSDVLRHRLGLTGTHVGCEQGVCGACTVLVDGRPERSCLMFAVQAAGREITTVEGLTPAEGLSPVQAALQAHHGLQCGFCTPGMIVAVEALLRENPHPTEEQVREALSGNLCRCTGYQFIVDAVLDVAEKG-----GR
MKILVLLKKTPDTETKIEIASDGATIDHSNTKFIINPYDEFAIEEALQIKEKVGQAEVVIASFGDASCKDLIVKGLAMGADRGVLVSN----DGSADSLAVAKVLKAVVESEQASLVLCGKQAIDDDNMHVGTMVAELLDWPHVNVAGKVTIEGESCTVEREVEGGVEVHQFNLPGVVGANKSLNTPRYTSLPGIMKAKRKPFDNKSLADLGLNASNTVVLKGLEYPAEKPAGQVFQGVGKVVELLREAKVLMT-RHKLFINNKNYEVEAPDEMPLLWVIRDLLDMKGTKFGCGKGLCGACTIHLNGSAIRSCSTPVAAAKGASITTIEGLSK-DGDHPLQQAWQELSVPQCGYCQSGQLMSAAALLETNKKPKDSDIDAAMAGNICRCGTYPRIRKGILKASGQVQE-EAKS
MNIVVLVKQVPDTYSERKLTETDHTLDRESADAVLDEINERAVEEALQIKEAQG-GEVTVICMGPERATDAIRKALSMGADKAVHLAD----EAGTDAPATARALAKVIGTDSVDLVIAGNESTDGRAGAVPAMLAEVLGWPQLTFARKVETDGTTVKIERETDAGIVNLEANTPAVVSVTEKINEPRYPSFKGIMAAKKKPVTVLSLADAGIDASAASQVVASAPTPPKAAGVKVTDGVQIAEFLAGQKLLM--RVKFTVNGQRTAADVWEGESLLYVLRERLGLLGAKNACEQGECGSCTVYLDGVPVCSCLVPAGQAHGREVRTVEGIAEGDHLHPVQEAFVASGAVQCGFCTPGLVVQVHALLQHNPSPSDAEIREWLAGNLCRCTGYEKIMDAVRLAARQV----ADG
MRVVVCIKQVPSTDAKVKMDPVKGTLIREGVESIINPFDEYAIEEGIRIKEKFG-AEVIVISMGPPQAKEALKTALAMGADKAILLSD----KAGSDTLATSYTLSLAIKKKDVDIVICGKQATDGDTAQVGPGLAQRLNFSQITYVSKIRIEDKELVVERLLDNGTQVVRTKMPALLTVVKDINQPRIPNVFSIKKAAKAEIPVWGPQDLDGEKNSPTQVIKIFTPPPREGGKIFDKVKELIEILSTKGIIMK-EITVTVNGEKYTVNVKENKTLLQFLREDLFLTGTKEGCGAGECGACTVIMNGKAVNSCLVLAVEADGAEIITIEGIAKDSELSKIQKAFIKHQAFQCGFCTPGMIMSAKALLDRNPNPSEEEIKEAIAGNLCRCTGYFPIIDAIKDVAEGR----IEQ
MNIVVCVKHVPDAQSDRTFEAEDNTTDRENIDGLLSELDEYAVEEALKIKEGSS-GEVTVLTMGPAKAADAIKKALQMGADKGVHVSD----EGGSDALATSLILAKAVEKGGADLVLTGMASTDGTMSVVPAMIAERLGLPQVTFASEVTFDGGGVTIRRDGDVATEMVHSSLPAVVSVTDQINEPRYPSFKGIMAAKKKPIETWALSDLGVEADAWTEVLSVSKRPPRQQGLIVTDGAVFAEYLSLQKFIMT-QINVKVDGVEYSDDVEPRTLLVHYLREQLGKVGTVVGCDTSNCGACTVHLDGRSVKSCNVLAVQVDGHEVTTIEGIADGDTLHRMQQAFHDAHALQCGFCTPGMIMQAIDVLNEHPDADEETIRVGLEGNLCRCTGYHNIVKAVQAAQS-----GGAQ
MKIIVCVKQVPDT-NEVKIDPVKGTLIRDGVPSILNPDDKNALEEALRLKDKMD-VQVTVITMGPPQADEVLRECLAMGADEAILLSD----KAGADTWATSNTLAAAIRKGDYDIIFAGRQAIDGDTAQVGPQLAERLGIPQVSYVQEFEMDGDTIRVQRALEDGYEIIKARKPVLLTAIKELNKPRYMSIGGIYDAFRKEVKVWTLADIDVKKDSPTQVKRSFTPEPKGKGVMLQGVEQLVIHLKQKHVIM-HAINFILNREAVSIRIEPHITLLEMLREVFDLTGAKEGCGAGECGACTVLVNGKPLNACLMLAVEADGTEVLTVEGLANGTELDVLQQSFIDHGALQCGYCTPGMIMSAKALLMENPTPTEKEVIEAISGNLCRCTGYKKIVEAVMAVSQKN-----GK
MNIIVCIKQVPDT-NEVKLDPKTGTLIRDGVPSIINPDDKSGLEAALVFKDKYD-AKVTVLTMGPPQAEGALREALAMGADEAVLLTD----RAGADTWATSLTLAKALEK-DYDLIVAGRQAIDGDTAQVGPEMAEHLNIPHVSYVEDMQKDGDSLILKRMFEDGYHRIKIQTPCLITALAEMNDPRYMSVGKVFDAFRKEIKTMTFADLDVEAESPTKVKKSFTKGVKAAGVKYDDAKVIVEKLKEKFIIMELTIEITINGKKMTQQISPAMTLLDLIRKELNLKGTKKGCNNGNCGSCTVLMDGKPVNSCMTLAVQADGKNILTIEGLSDGSILHPIQESFIEKGAIQCGFCTPGMVISAKGLLDKNPEPTEDEIREGISGNYCRCTGYTKITDAVKHSAAVLRNEVDHE
M------KYVPDATGDRHFAD-DLTVDRDDVDGLLSELDEYAVEQALRIAENSDDVEVTVLTVGPEDAKDALRKALSMGADKAIHVED----EDGTDAIGTSLVLAKAIEK-GYDLVISGMASTDGSMGVVPALLAERLGVPQVTLLSEVSVEDGVVKGRRDGDTASEQLQASLPAVVSVTDQSGEARYPSFKGIMAAKKKPVTSWDLSDLDIEADAYTKVESAAERPARTAGTIVKDGKQLAEFLASQKFIMP-SHTFVLNGRPVTVDAPDDMPLLWVLRDKLGVTGPKYGCGVGVCRACTSHLDDAEFQPCTVSVKDCAGRRVTTIEGLADGEVLHPVQEAWLECDVAQCGFCQPGQIMTAVALLRRNPAPTDADIDQI--QNICRCGTYPRIREAIKRAAAA-------G
MKIVVLVKYVPEPTAVWKFAP-DHTLDRAAVDGRLSELDEYAVEQAVRLVEGGD-AEITYVTVGPAKAKDGLLKALAIGGDKGVHIVD----DAGSDALATSLVLAKALEK-GYDLVLTGMASTDAEMSVVPAMVADRLGINQATFAKSLAVDGDAVTITRDSEAAGLEVKTQLPAIVSVTDQTGEARYPAFRQIMMAKKKPIETLSLADLGVGADAAVKVRSMEPAPARQAGTLITDAAQVADFLAARGLLMSFPVSVSVNGVAHGASVPARRLLSDFLRHDLRLTGTHVGCEHGVCGACTVLLDGAPVRSCLMFAVQAAGHEITTVEGCGTIEAMGPVQQALTESHGLQCGFCTPGFITTITAYLRENPEPTAEEAREAISGNLCRCTGYQNIVKSVLRAAEIIRGQEAPA
MNIVVLVKQVPDTATERKLNPADNTLDRASSDGVINELDEYAIEEALLLKEKHG-GEVTILSAGPDQATDSIRKALSMGADKAIHLND----EAGSDSLQTAYALAQALRT-EFDVVVLGSESTDARTGVVGAALAEYLGLPQLTLANKVDIDGGTIRIQRQTDDGYDVVEAQLPAVVSVVEKINEPRYPSFKLIMAAKKKPVTKLDAAGAEIDPAATTETVDFAAAPPRAAGTVVKDGVQIADFLASKKFVMESDIILRVNGREWPLRVDTRTTLLDALRERLGVTSPKKGCDHGQCGACTVLLDGRRINGCLVLAVACDGSEVVTAEGLGTDGELHPVQQAFVDHDGFQCGYCTPGQVCSAVGMLEEVAAGDDAEIRERMSGNLCRCGAYANIVTAVRAAKE------VSR
MKILVCIKQVPDMESKFKVAASGTWYDTADLAWRMNEYDEYAVEQAVQVKEQVGDADLTVLCIGGDQVKETMKKALAMGCDRGAHVAD----DKEKEPFEIAGIIAEFARDKQFDLIFTGMQSQDRGSAQVGVLVAEMLGIPSISTIVQFAYADGRIETRRELEGGKAVVKTTVPALVTCQLGLNTPRYPTLPNIMKAKKKELLSLPVADLLKVDA--QATAKMYFPAKKGGGLVLEGADQLIQILKKTGVLM---ITLDVNGKKIEVSVAADTPLLWVLREELQLTGTKFGCGEGICGACTVLVDGDPTRSCVTPVETMQGRKIVTIEGLPD-T--HPVKRAWLEQEVSQCGYCQPGQILAAAALLQSRPAPTDTEIDSAMGDNLCRCGTYPRIRKAIHQVASETK--GGGK
MNIVVCVKQAPDTAATVTVQ--DGKVSWGDAPLVLNPWDEYAVEQALLTKEEHG-GKITAISLGPEDAKEALKTALAMGVDEAILVSD----PAGADTLVASKVLAAAISKEAVDLIFFGRSAVDSDSGVLGAQVARRLGWPSLSLVAAVNPEGGTIEVERMIDEGRQIVKGSLPVVVSVVKGINEPRYPSFMGIRKASRAEIPLWTAVDLGLTAVPAMTWPEIFAPLKITKCEFIEGAEKLADRLMEEKVIMPADVAFEVNGHPASVHVPPHHTLLDALRDELGLTGAKRVCDEGTCGACTVLVDGRPTYSCMTLAVACEGRSVETVEGLAHDGQLDPVQEAFIATDAYQCGFCTPGQIMSVVALLRANKAPTAEDVHRAVAGNLCRCGAYPGIVEAALRAARRA----RRR
MKIAVLLKQTFDTEAIISLDSNGQ-INRQGINLIINPYDEFAIEEALRIKEKHG-GEVTIISVGPPEIQDAVFQALAMGADKAVMVTD----DAGTDEYGIALVISKVLGNQEFDLLLSGWRAIDDGSAQVALRVAEILGLPHVNVVTRLEIEEGKATATREIEGGYEVIEVPLPALITAQKGLNEPRYPTMKGIMQARKKPIKKLSLDELGLDTAPKVKTTSYFLPTPKPEGKIIPGARELCRLMREAKVIMNYLITIKVNGDEYTRLVKANTLLVNFLRDELDLTGTKRGCELGDCGSCTVLLEGKPINSCLMLAVEADGREITTIEGVAPTAELDIVQEKFIEYGGLQCGYCTPGMIMSAKALLARNPKPTEYEVREAIAGNLCRCTGYVNIVKAIMAASGQE-----VQ
MNIVVLVKQVPDTYSERKLNESDHTLDRESADAVIDEINERAVEEALKIKEAGE-GEVTVLCVGPDRATDAIRKALSMGADKAIHVSD----EAGSDMIATAKVIAGALGKDGYDLVIAGNEASDGRGGAIPAMLAELLGVPQLTHARELTLDGTTIKVDRETEDGVTHLEAALPAVVSVTEKINEPRYPSFKGIMAAKKKPVETLTVADLGVDAGAASTVLEAAPKPPRAAGERVEDGTKVAEYLVGQKLIM--RITVTVDGTDYTDDVEPRTLLVHHLREKLGKTGTVVGCDTSNCGACTVHLDGQSVKSCSVLAVQADGCEVTTVEGLARDGQLHPVQQAFRDNHALQCGFCTPGMIMQSIDLLADNPNPDEEAVREGLEGNLCRCTGYQNIVRAVRDAAGHMRPVGGDA
MKIIVCMKQVPDT-NDIKIDPKTGTMIRDGVPSIINPDDRNGLEEALALKDKLG-GSVTVISMGPPQAEIALKEALAMGADEAILLSD----RVGADSWATSLTLALAVKKENYDLIICGRQAIDGDTAQVGPELAEHLDLPQVSYVRKVVVDADKIVVERALEDGYEVIECQMPAILTAVKELNIPRYPSMGGIVEAFRKSITVWNNEAIGGIPQSPTKVKRSFTPSLKGAGKMLEGVKVLVQELKEKQAIM--ALELNINGVDYRLEVNPRLRLIDVLRDHLGLTGTKEGCGEGECGACTIIMDDVAINSCLILAYQARGKRILTVESLAQDGELDRLQKAFIDNGAVQCGYCTPGMLMSCKALLMRNSNPSEEEIRIAIEGNLCRCTGYTKIVRAVKDVVK--------K
MNIVVCVKYVPDAQSDRTFNDSDNTTDRVGVDGLLSELDEYAVEEALKIVEAGE-GEVTVLTVGPDQAADALKKALQMGAHQAVHVND----AAGSDSVATSLVLAEAVKKGTPDLVMTGMASTDGTMSVVPAMLAERLGLPQVTFASELTVDGSTVTIRRDGDAASETIVASLPALVSVTDQINEPRYPSFKGIMAAKKKPVQTWSLADLGVDPSAWTKVESFTKRPPREQGQIVTDGAKLAEFLSAQKFVMSLDVTVTVNDVPRHARVPARRLLSDFLRHDVGLTGTHVGCEHGVCGACTVLVDGAPVRSCLMFAVTAQAHRVATVEGLGTVEAMGPVQQAFTECHGLQCGFCTPGFVTTVTAYLEDHPDPTADEAREAISGNLCRCTGYQNIVKSVLRAAEIKAEAGSTA
MNIVVLVKQVPDTYSERKLSDSDHTLDRESADAVLDEINERAVEEALLIKEAQG-GEVTVLSVGPDRATEAIRKALSMGADKAVHVSD----PAGSCVLQTSKVIAAAIGKDGVDLVIAGNEATDGRSGAVPAILAELLGYPQLTHARKVTIEGTTIKVERETDEGITHLEASLPAVVSVGEKINEPRYPSFKGIMAAKKKPVDTLTVADLGIDASATSSVVEAAPKPPRAAGQRVSDGVKIAEYLISQKLIMP-TYRFTVNGEKVSVDAPADTSLLWVLRERLGVTGPKYGCGVGACRACTSHLDGAEIQPCVVPVSQCQGRKVTTIEGLADGDTLHPVQQAWLDEDVAQCGFCQPGQIMAAVALLDRTDEPTDADIDAI--ENVCRCGTYCRIRSAIKRAAAS-------T
MNIVVCLKQIPNPDLQFQINPEGTDIRRETLNYRTNGPDEYALEEAVRLKEKNG-GRVVALTAGPKRTEQMLREAIAKGADEAVRVAY----DDAFDPVKVARILAAAVKGIPHDLVLTGVQSDDQINSLTGGLIAGALGHPHASVVTKVEVSGTTVTAHRELEGGVQVVQLPLPAVLTVQFGINTPRYAPLPAIMKAARQPIKEVAPAALGAASWYTFRVRKLSRPEAKGHAEMVTGAKRLAALLRKGFRRMRHTITVAVNGREYTRVVEPRVLLVDFIRDELRLTGTHVGCDTSHCGACTVLLDGHSVKSCTMLAVQADGREITTIEGLSQQGRLHPIQEAFKAHHGLQCGFCTPGVVLAALELLQVENAPSEDRIRTAISGNLCRCTGYQNIVDSVAAAGEMMRS--GKG
MKILVCISHVPDTTSKINFTEGDTKFDTNGVQFVINPNDEFGLTRAMWFKEKQG-ASVDVINVGGPETEPTLRKALAIGADAAIRVNT----PA-TDGYSVAKQLASVVKDGAYDLVIAGRESIDYNGGMVPGMLAKLTDANFVNTCINLEIEGDNVTAIREIDGGKETVSTKLPLVVGGQKGLVEERIPNMRGIMQARSKPLTVKEPVAVS----PETTTASFEKPAPKGAVKLV--VDELIDLLHEAKVIMV-SYTLKVNGKERQISADEDTPLLWILRDELNLVGTKFGCGIGQCGACTVHINGQANRSCLLKAAALEGMEITTIEGLAT-DDTHPVQEAWKEHDVPQCGYCQAGQIMTAASFLAENPAPSGDEIRQAMHGNICRCAAYNRIEKAVATAAKN-------G
MKILVCISHVPDTTSKINFTDNDAEFDKNGVQFVINPYDEFCLTRAMWFKEKQG-ATVTVVNVGGAETEPTLRKALAIGADDAIRINV----AA-TDGFLVAKELAAVVKAGSYDLVLAGKESADYNGQMVPGMLAAFVDYNFINGCVDLEIDGTSVAAKREIDGGNETVSTSLPLVIGGQKGIVEERIPNMRGIMMARKKPMQVVEGTGVV----AATNNISFEKLAPKGAVKLIAALDALIDLLHEAKVIMP-NYILNVNGEQVRISADSDTPLLWVLRDELDLVGTKFGCGIAQCGACTVHINGVAARSCQMQVSFLEDTKIVTIEGLSV-DGKHPVQEAWKEIDVPQCGYCQTGQIMTAAAFLEENKRPSEIEIRNAMQGNICRCASYNRIEKAVKVASEKI------G
MKILVCISHVPDTTSKINFTDNDTKFDANGVQFVINPYDEFSLTRAMWFKEKQG-ATVTVVNVGEASTEPTLRKALAIGADDAIRVNV----NP-TDGFLVAKELATIVKNGGYDVVLAGKESADYNGQMVPGMLASLVDFNFVNGCVGMEVDGTAVSATREIDGGEEKVSTSLPIVIAGQKGIVEERIPNMRGIMMARKKPLNVVESSGVT----ASTATQSFEKPAPKGAVKLV--VDDLINLLHEAKVIMP-NYTLKINGELKSFSADEDTPLLWVLRDELNLVGTKFGCGIAQCGACTIHLNGIAMRSCQLKVSELDSEEITTIEGLSK-EGDHPLQEAWKEVDVPQCGYCQAGQIMTAASFLKDNPSPSQEEIRQAMHGNLCRCASYNRIEKAVAIAAKKM------S
MNVIVCMKQTFDTEAKIALA--DGKISEEGVQWVINPYDEYAIEEALKIKEATD-GNVTIVTIGPARVEEAVRTALAMGADDAVIVDD----PAFGDEFTVAEVLAAVIKTHPFDLILTGNQAVDDGSAQVAVRLAERLDLPHVSTITKLTIEGATAVAERDAEGDTEVVEVKLPALFTAQQGLNEPRYPSLLGIRKASKKPVKRLTLEEVGLSRDKRVTVTEVFMPAQKGAGRILTGVRELVRELRTSKVIMSISLSLTINGKPHTVDVEPRTLLVHLLRDTLQMTGTHIGCDTSQCGACTVLLNGSAVKSCTVLAVQADGEQVTTVEGLGTLENLHPIQQGFWEKHGLQCGFCTPGVMMAATDLLAHNPNPTEEEIRDGLEGVLCRCTGYQNIVRAVQYAAQQMNQEGGRG
MNIVVLVKQVPDSGSERALDSSDNTVARASADNVINEMDEYAIEEALTVKESQG-GEVTVLTIGPSTATDAIRKALSMGADKAVHVTD----EAGSCAVQTSAVIAAALSQ-EYDLVVCGAESTDGQVSVMPALLSERLGIPHLSGARKLTVDGTTLHVERQTDGGYWALEAQTPAIVSTWDTINEPRYPSFKGIMAAKKKPVTTMSLADLGVDPSATSQVLDFAGRPPKGEGVKVVDAEKLVGYLAAQKIVMSRTISVTVNGVPRETTVPVRRLLSDALRHDLELTGTHVGCEHGVCGACTVLVDGQPMRSCLVLAVQVDGKAVTTVEGLARDDVLHPVQTAFRECHALQCGFCTPGFLMTMAAGLEARDQSTEDEVDEIVGGNLCRCTGYANIKKACRHAAGLMKE--AAQ
MKILVCISHVPDTTSKINFTEDNTKFDTNGVQFVINPNDEFGLTRAIWFKEKQG-ASVTVVNVGGSETEPTLRKALAIGADEAIRVNA----EA-TDGFFVAKQLAKVVEDGDYDLIIAGRESIDYNGGMVPGMLASLTHANFINTCIGLEVNGETATATREIDGGKETLKTSLPLVIGAQKGLVEERIPNMRGIMMARKKQLTVLEPVEAN----QETKAVQFEKPAPKGEVKLISPVDELVNLLHEAKVIMA-SFTLHVNGKTHQVDVDPSTPILWVLRDHLNLVGTKYGCGIAQCGACTIHVEGSAVRSCQLPVSAVSSQKITTIEGLSE-QADHPVQKAWLEHDVPQCGYCQAGQIMSAASLLNNNPNPSDQEIEDTMSGNICRCGTYVRIKAAIKSASNSQ-----EA
MNIVVLVKQVPDTYSERKLASADHTLDRASADAVLDEINERAVEEALQIKEAQG-GEVTVLTVGPERATDAIRKALSMGADKAVHVSD----ESGADIIQTAKVLAKAIGTEGYDLIIAGNESTDGVGGAIPAMIAELLGLPQLTHARKVEIDGSSVKVERETDTGRTFLEASLPAVISVGEKINDPRYPSFKGIMAAKKKPVTTLTVADLGIDAGAATSVLESAPKPPRAAGQQITDGSKIAEYLVSQKLIMP-KYTFSVNGNPVTVDVPADMPLLWVLRDKLGVKGPKFGCGIGVCRACTSHLAGNEIQPCVTPVAQCAGKEVTTIEGLADGDTLHPVQEAWLEQDVPQCGYCQPGQIMAAVALLKRTANPTDADIDKI--ENVCRCGTYFRIRQAIKNAAQK-------M
MKILVCISHVPDTTSKINFTDGDTKFDTTGVQFVINPNDEFGLTRAMWFKEKQG-ATVDVVNVGGPETEPTLRKALAIGADSAIRVNT----PA-TDGFAVAKQLANVFKDGGYDLVIAGRESIDYNGAMVPGMLAELIDANFVTNCISLEVDGTNAKAVREIDGGKETVSTTLPLVIGGQKGLVEERIPNMRGIMQARQKPLNVVEPVDAT----KETSSVRFEKPEPKGAVTLVSPLDELVNLLHEAKVIMA-EFSININGEKHNVNVDPSTPLLWVLRDHLKMVGTKYGCGIAQCGACTVHFNGTAVRSCQLPISAAIDNKITTIEGLSE-HGDHPVQKAWLEHDVPQCGYCQAGQIMTASALLKQNPNPSDKDIDNAMSGNICRCGTYIRIKAAIKTASDSQ------L
MNIVVCVKQVPDT-TEIKIDPVKNTLIRQGVPSIMNPFDKNALEEALQLKEEYG-GTVTVISMGPQQAKATLRQALSMGADKAHLVTD----RAGSDTYATSYILAKVIEKGPFDVILGGKQAIDGDTGQTAPSIAEHLGIARLTHIRSIKIDGNKCIVEREIEEGIEIVEAKLPILCTATKETNKPRYATIKGKIDSLKAEIDDITLADLNMDTTSPTRVKSTFTPKRQSCCEIFEIAKVLFGKLAEAKLLMQIKVDCEVNGKPVSLHVSPDQTVVDVLRNELGLTGTKKGCDDGNCGACTILLDGKAAKSCSMLIGQVRNKKITTIEGVSNGEILHPMQQAFIDTFAIQCGFCTPGMILSGIAILNENPDADEEEIREGLHGNLCRCTGYVKIVEAVEIARDRMNAAKNEI
MKILVCISHVPDTTSKINFTDDNTKFDSTGVQFVINPNDEFGLTRAMWFKEKQG-AQVTVVNVGNADTEPTLRKALAIGADEAIRVNT----TA-TDGFSVAKQLAHVAKEGAYDLVIAGRESIDYNGGMVPGMLAGLTDANFVNNCIGLEVEGTSAKAIREIDGGKETVSTALPLVIGSQKGLVEERIPNMRGIMMARKKPLTIVEPVSSE----AETTSVAFEKPAPKGAVTLVSPLDELVNLLHEAKVIMP-TYQLKINSKTYTVEAEPDTPLLWVLRDHLKLIGTKFGCGIGQCGACTVHINGTATRSCLLEVPFAVNVEITTIEGLSK-DGDHPVQQAWKTMDVPQCGYCQAGQIMTASAFLQKNPNPTDEEIRNAMHGNICRCAAYNNIEEAVKLASK--------Q
MKILVCISHVPDTTSKINFTENNSKFDNTGVQFVINPNDEFGLTRAMWFKEKQG-ANVTVANVGGPETEPTLRKALAIGADAAIRVNG----VA-IDGFYVAKQLAKVVQDGNYDLIIAGRESIDYNGGMVPGMIAGLIDANFINNCISLEIDGENATAIREIDGGKETVSTSLPLVIGGQKGLVEERIPNMRGIMTARQKPLTVIEPLTTD----AQSTSISFEKPAPKGAVKLVSPLDELINLLHEAKVIMP-TFTLKINNKIHSVEADMDTPLLWVLRDQIDLVGTKFGCGIGQCGACTVHVDGNAMRSCLLQVSQAVGMNITTIEGLSE-DGKHPVQEAWKEIDVPQCGYCQAGQIMTASAFLNRNPNPSNSEIRNAMHGNICRCAAYNSIEKAVKVAADKL------S
MNIVVLVKQVPDSGSERKLDPSDNTVARATADNVINEMDEYAIEEALTVKEAHG-GEVTILTVGPDTATDAIRKALSMGADKAVHVSD----PAGSCAVQTSAVIAAALGT-EYDLVLCGAEATDAQLSVMPALLAERLGLPQLSGARKLTVEGGMAKIERQTDGGYWEVEAPLPAIVSTWDTINEPRYPSFKGIMAAKKKPVQTLTLADLGIDPSATSAVVDSAGRPPKGEGVKVTDADKLVGYLAAQKIVM--QVSITVNGEQRTDEVEPRLLLCHYLREVRGLRATNVGCDSTSCGACTVIVDGLSVKSCTVLAAQTDGGQVTTLEGLSGPDELHPVQAAFRAEHGLQCGFCTPGMVMAAVGVLADNPDPTDREVREGLEGNLCRCTGYHNIVRAVLTAAKAGPAQEVEA
MKILVCISHVPDTTSKINFSDGDTKFDTNGVQFVINPNDEFGLTRAMWFKEKQG-ASVTVVNVGGPETEPTLRKALAIGADEAIRVNA----EA-TDGFFVARQLAKIVKDGGYDLVIAGRESIDYNGGMVPGMLAALTGANFVNTCIGLEVENNEATATREIDGGKETVKCALPLIIGGQKGLVEERIPNMRGIMMARQKKLTVLEPEEAQ----SQTTAVKFEKPAPKGEVKLVSPLDELISLLHEAKVIMP-AFNITVNGKAHTVHADSDTPLLWVLRDELQLVGTKFGCGIGQCGACTVHVDGEATRSCLLTIGQAGERKITTIEGLSE-DNSHPVQQAWKEIDVPQCGYCQAGQIMTASAFLHSNPNPTSEDIRGAMQGNICRCATYTRIEKAVSLAAEKM------S
MKMFVCIKYVPTSEAEVKVNPDGVSVDSSRFSFDINDADNYAVEESVLLKEAGE-GDVTVLSIGPKQSDVMIRMAMAKGCDRAVRVED----ERGYDPLMVAKVLAGAIKGQEFDLVLTGCMASDDWHMSTGVALAEELGVNHASMVKKVEVDGNKVKAYRELEGGMEVVEVELPAVLTIQTGINEPRYAPIRGIREAQKKELKVASLDDLGLDAASMVVLEQLYIPEVESSAEFIEGAEKLASILVKGGLVMG-KITFLLNDEPVTVYADPAESLLHLLRDRLGCMSPKEGCGRGECGACTVLLDGKAVNSCLVPAGKAAGKNIRTIEGISDGKSVHPLQRAFVEKGAVQCGFCTSGMIMSAYALLAENPAPRQEEVKRAISGNLCRCSGYKQIEEAIMTAAEEMNEKEQEE
MKILVCISHVPDTTSKINFTDGDTKFDTNGVQFVINPNDEFGLTRAMWFKEKQG-ATVSVVNVGGAETEPTLRKALAIGADAAIRVNT----PA-TDAFSVAKQLAKVVKDGGYDLVIAGRESIDYNGGMVPGMIAGLTEANFVNNCINLEVDGTSAKAIREIDGGKETVSTSLPLVIGGQKGLVEERIPNMRGIMMARQKPLTVVEPIDVS----AETTSVSFEKPIPKGAVTLVSPLDELVSLLHEAKVIMP-TFNLKINNETHTVEADMDTPLLWVLRDQIDLVGTKFGCGIGQCGACTVHVDGNAMRSCLLQVSQAEGMNITTIEGLSE-DGTHPVQEAWKEIDVPQCGYCQSGQIMTASAFLSKNPNPSDSQIRNAMHGNICRCASYNSIEEAVKVAADKL------S
MRIIVPVKQVPNT-TDVRIDPKTGTLIREGVESIVNPEDLNAVEAGLKLREKHG-GEVIVLSMGPPQAEEALREVLAMGVDEAYLLTD----KAGADTLATAYSLSRAIRSGEFDIVICGRQAVDGDTAQVGPQVAEFLKLPQVTYVRKIDIQNGSVVAERLLEDGIEVIKAQLPALLTVTKEVNHPRYPTMGGIRAAHRKEIHFWGAKEFEAESWSPTWVKKTFSPPPKAPGQALEGGKELIRRLVEKNLIMKETFSFLLNENPTELTVDGGRMLLWVLRTDLGLTGTKYGCGEGHCGACTVLVDKEPVRSCRFPIEAVRGKEVMTIEGLSRNGDLHPLQKAFISHDAMQCGFCTSGMLISAYGLLIKNPQPTRAEMIRAMDGNLCRCGSYGRIIQAIQAAGQEMK--KGVK
MKILVCISHVPDTTSKINFTEGDTKFDTNGVQFVINPNDEFGLTRAMWFKEKQG-ASVDVINVGGAETEPTLRKALAIGADSAIRVNT----PA-NDGYQVAKELAKVVTDGGYDLVIAGRESIDYNGGMVPGMLAQLIKANFVNNCISLEIDGEKAKAIREIDGGKETLTASLPLVIGGQKGLVEERIPNMRGIMQARKKPLNVVEPADTS----LKTEAVKFEKPAPKGDVKLIDPLDELIDLLHEAKAIMA-TFNITINGKEKTIEADPSTPLLWILRDHLKLVGTKYGCGISQCGACTVHFNGSAVRSCQLPISSAADNEITTIEGLSE-NGDHPVQQAWLEIDVPQCGYCQAGQIMSASALLKRNPSPSDREIENAMDGNICRCGTYTRIKAAIKKASNTE-----IV
MNIVVLVKQVPDSGSERKLDPADNTVARASADNVINEMDEYAIEEALTIKEAQG-GEVTVLTVGPDSATDAIRKALSMGADKAVHVVD----DAGSCAVQTSAVIAAALGQ-EYDLVLCGAEATDAQLSVMPALLAERLGLPQLSGARKVTIEGGTAKVERQTDGGFWALEAPLPAIISTWDTINEPRYPSFKGIMAAKKKPVETKSLADLGVDAGATSKVLDFAGRPPKGEGVKVTDAQKFVDFLASQKIVMTRTISVTVNGVPRKATVPVRRLLSDALRHDLGLTGTHVGCEHGVCGACTVIVDGDPVRSCLMLAVQVDGSSVQTVEGLARDDALHPVQEAFRECHALQCGFCTPGFLMTIAAGLESRNSASEEEVDELIGGNLCRCTGYANIKKAVRHAAAAMKD---DA
MKVVVCVKQVPDTEAEKRLLPDTLTVDRESSNPVLNEMDEFAIEEALKLVEAHG-GEVVVLTMGPDGADAAVRKALSMGADSGILLSD----PAGSDAAATSYAIAQALGT-EFDLVILGSEASDARTSLVPAMLAERLGLPQLTFASKVEIDGTDITVNRLTDYGHDVVKATLPAVVSVVEKINEPRYPSFKGIMAAKKKPIAQLDAAAAGIDAAAWTAVADAAERPPRSAGVKVADGVKLAEFLSAQKFIMSHQVTVTVNGVTRRGQTPARRLLADFLRMDLGLTGTHLGCEHGVCGACTVLLDGAPVRSCLIFAVSTDGHSVTTVEGCCDPDELGPVQQAFQECHGLQCGFCTPGFITTIAAYLEENPKPTEEEAREAIGGNLCRCTGYQNIVAAVLRAAEILNEEAPHE
MKIIVCISKAPDTTSKIAFTDGNSKFDENGVQFIVNPYDEYALVRALELKEANG-GSVTVLNVGDTSNDAIIRKALAIGADDAVRIDT----PT-QDALFVAKQIANYVKENNPDMVLLGKETIDYNGSQVGGMVAAILDMPYVSLASKLDMNGTTATIEREIEGGVEVIETSTPFVLSAAKGMAEARIPNMRGIMAARTKPLNVVAAIAAD----NATEIKSFSLPPAKTGCKYVDAVEQLIDLLHEAKAIMA-NFNLKVNGKKSTVTADDDTPLLWVLRDELNLVGTKFGCGIGQCGACTVHVDGVAMRSCSIPASRLEDSEITTIEGLAN-ENLNPVQEAWKELDVPQCGYCQAGQIMTATSFLKQNPNPDNETIRNAMNGNLCRCASYNRIEKAVALAAKKL------S
MKILVCITHVPDTTSKINFTDNNTKFDTTGVQFIIGPYDDYALARAIELKDAAG-TTVTVLNVGPADTEPTLRKGLAIGADDAIRVNA----EP-TDSFFVASQIAAIAKETPYDLILMGRESIDYNSGVVHGIVAELLGIPSISPVMKLDLDGTKAKLAREIEGGKEYLEVSLPFVAGCQEPIAEWKIPNMRGIMSARTKPLKVVEPKAVD----SGVKLQKFELPPPKGSVKMIPAVPELVNLLKEAKVLMK-KYTIKVNHKPYDVEAEPDVPLLWILRDYLGLKGTKFGCGIAACGACTIHLNNNPVRSCQLRISTIAGAQITTIEGIGA-DAPHPVQEAWVELQVPQCGYCQSGQIMSAVALLARKPMPSDKDIDAALAGNLCRCGTYDRIRKAIHLAAGNP------K
MKILVCITHVPDTTSKIAFTDGNTKFDQTGVQYIIGPYDDYALARAVELKEQSG-GSITVLNVGEAETEPTLRKALAIGADDAIRVNA----FP-KDSFFVANQIANAAKEGGYDLILMGRESIDFNSGVVHSMVGELLGMPSLSPVMTLDIEGNKAKMTREIEGGKEYLEADLPLVLGCQEPIAEWKIPNMRGIMTARTKPLNVVEPADDT----VRTQLSTYEMPPAKGAVKMIDAVSELVDLLKEAKVLMA-THQLNINGKQMTVEADADTPLLWIIRDQLKLYGTKYGCGIAQCGACTVHIDGTPVRSCVVPIERIQNRDVVTIEGLSE-NGDHPVQEAWKEIDVPQCGYCQTGQMMSAAALLERIPQPTDEEIHRAMKGNICRCGTYPRIMKAIKSAAKIQ-----EA
MKILVCISHVPDTTSKINFTDNNTQFDTNGVQFVINPNDEFGLTRAMWFKEKQG-ATVDVVNVGGPETEPTLRKALAIGADSAIRVNT----PA-TDGFQVAKQLAKVATDGGYDLIIAGRESIDYNGGMVPGMLAALIKANFVNTCINLEVEGTEAKAIREIDGGKESVTTSLPLVIGAQKGLVEERIPNMRGIMQARKKPMNVVEPEEVK----VQTEVAKFEKPEPKGAVKLVDPLDELINLLHEAKVIMA-EFNITINGKKLKVDVDPSTPLLWVLRDHLKLVGTKYGCGIAQCGACTVHLNGSAVRSCQIPISSVTDNKVTTIEGLSE-NGDHPVQEAWLEHDVPQCGYCQAGQIMTAAAFLKSNPKPSDEEIETAMNGNICRCGTYTRIKAAVKTASNSH-----IV
MKILVCIKQVPDMESKFKINGEGLWYEEANLAWRINEYDEYAIEQAVQVKEQVGEAEITVLSVGPERVREAMKKALAMGCDRGVQIAC----DDRRDSFEIASLIAEYAAKESFDLIFTGMQSQDRGSAQVGTLLGEMLGAPVLTTVVDFSWDGTKITARRELEGGKGVVRTPLPAVVTCQLGLNTPRYPTLPNIMKAKKKEIVSLPVADLAGVEG--LATEKTAFPEKKGSGLVLEGAGQLLGILRKTKVLM---ITLNVNGQTHELDIPPDAPLLWVLREKLQLTGTKFGCGQSLCGACTVHVDGEATRSCVTAVSEVEGKKVVTVEGLVP-RWMDPLKEAWLAEEVPQCGYCQPGQLMAAAALLVKNPEPSDAEIDAGMSGNICRCGTYPRIRKAIRRASRSAAE-GRGV
MKIAVCIKAVPETDTRIKIAADGCSIDRADVKFIISPYDEFALEEAVRLKEAKG-GQVIALALGGDEVPNILREGLARGADEAIHISS----AGADDPLCVGKTLAAALKSISPDIVFFGKHGVGGDNQQVHAIVAEKLGWPQVTVVTKLEVSDGRLRAEREIEGGIEVVETGLPAVIAAQKGLNEPRYPKLQSIMQAKKKPLASKTFSDFGLSAAAGLVITALRLPPPRQAGRKITGTNELLSALQEVKVIM--PTTVTINGTKQTCDAPPEMPLLWVLRDVLGLTGTKYGCGAGLCGACTVHLDGVAVRSCTLPLSRVEGKRVTTIEGLSP-DGTHPVQQAWKLEDVAQCGYCQPGQMMAAAALLAAKPKPTEEDIASALAGNLCRCGTYQRIRAAVQRAATLQKG-EKRS
MNIVVCMKQVPDT-TEVKIDPVTGTLIREGIPSIINPDDKSGLEAALGLKDEVG-AKVTVLSMGPPQADVALREALAMGADEAVLLSD----RAGADTWATSTTLAAALTK-GFDLIICGRQAIDGDTAQVGPQIAEHLGLPQVSYVSELQLAGDSVVVKRIFEDGYQRIKVRMPCLLTTLKDMNTPRYMSVAGIYDAYKKHIQLWGLADIVVDQASPTRVKKSFTKGTKSAGKVYEVARIIVEALREKYVIM--QLEFTCNGRPVRMQADGSMRALDLLRDLLGLTGTKEGCGRGECGACTILVDGSPVNACLLYAAKLQGRAVLTVEGLAKGEVLHPLQEAFLEEGAVQCGYCTPGLLLSSKALLDRVPHPTDPEIEQALSGNLCRCTGYAKILKAVQRAADRAGRREAGR
MKILVCITHVPDTTSKIQFTDNNTKFDKNGVQFIIGPYDDYALARAVELKEQLG-ATLTVINVGEAETEPTLRKALAIGADDAIRVNA----FP-SDSLFVAKQIAAIAKENNYDLIMMGRESIDFNGGMVHGMVGEMLGIPSVSPVMKLEIEGDTVKMAREIEGGKEHLEAKLPLVAGCQEPIAEWKIPNMRGIMSARTKPLQVVDPAGEE----IATEVTTYQLPPAKGTVKLVDKVEELVKLLKEAKVLMA-NYNLKINGQNYQVDVEDDTPLLWVLRDHLGLVGTKFSCGIAQCGACMVHINGESTYSCTLPVSSVGSDEVTTIEGLSK-NGDHPVQKAWDEIDVAQCGYCQAGQIMQAAAFLRKNPNPSMEEIENAMNRNLCRCGTYHKIREAVALAAKT-------K
MNILVCITHVPDTTSRIAFTENNTKFDKNGVQFIIGPYDDYALARAVELKEANG-GKVTVLNVGEAETEPTLRKALAIGADEAIRVNA----FP-SDSYFVAKQIADVAKQGEYDLILMGRESIDFNGGMVHGMVGEMLGLPSFSPVMVLEVEGNTAKITREIEGGKEKLEVNLPFVAGCQEPIAEWKIPNMRGIMSARTKPLNVVEPTDNT----KLTEIAQYELPAPKGAVKMIDAVEELVNLLKEAKVIMA-TYQLTINGKQQTVEADADTPMLWVLRDHLDLKGTKFGCGIAQCGACTIHMDGNAVRSCSIPVSAVSNAEITTIEGLSK-KADHVLQKAWVEHDVPQCGYCQAGQIMNAAALLQRNSSPSMDEIETAMNGNLCRCGTYNKIKAAISSAASN-------L
MNIAVLIKQVPDTWSERVLKDADWTLDRDAADAVIDEIDARGVEAALQLVEQHG-GEVTVVTMGPDRATESLRKALAMGADKAVHVTD----DGGSDALQTSAALAAAIGT-SVDLVITGNESTDGRTGSVPSMLAERLGLPQVTSVRSLEIDGTTVRAERVRDGGYSEVTATLPALVSVTEKINEPRYPGFKGIMAAKKKPVTVLGIADLGLDAAAATVVLDAAPRPPKQSGEKVTDGTQATEFLAAARLIMS-RINVNVDGIGRSDEVEPRLLLVHYLREKLGLVGTPIGCDTSNCGACTVLLDGRSVKSCSVLAVQADGATITTIQGLAN-GSWHPVQTAFKECHGLQCGYCTPGMVLSAVDLLAANPDPSDSEIREGLEGNICRCTGYQNIVKSVRHAADLI--QEAGK
MNIIVCLKQVPDT-NEVKIDPVRGTLIREGVPSIINPDDRNALEEALRLKDEND-IKVIVLSMGPPQADVALREALAMGADEAVLLSD----RAGSDTWATSTALATGIKNKDYDIILCGRQAIDGDTAQVGPQIAEHLNLPQITYVEELKIEDNKIIAKRALEDGYFVIESKMPVLLTAIKELNEPRYPSIKGIYDAHKDKVRVLSAKDIEADFSSPTQVNKSFTPPGRGVGEILQGARELIVKLKEKHLIM-IDISLRVNGEYFEVSIEENLRLIDLLRDELKLLGTKEGCGEGECGACTVIMDGETVNSCLIMAFQANGSNILTIEGMEKDGKLHPIQQAYIDAGAVQCGFCIPGMVLSTKALLDKNPNPTRAEIREGISGNLCRCTGYNKMLDATEKAIKYME---EEK
MKLLVCISHVPDTTSKINFTEGDTKFDTNGVQYVINPHDEYCLTRALWFKEKQG-ASITVITVGTQLVEPTLRKALAIGADDAIRVDA----EP-KEAFFVAQQIADVAKKEGYNLILTGRESIDYNGGMVPGFLAASLNYNFVNACIGVEIEGQNVTATREIDGGSEVLATTLPIVLAGQKGIVEERIPNMRGIMMARQKPLKVVPAIEVI----LNSTTVGFEKLPLKSACKLVSPIDELINLLHEAKVIMNHSIQLKVNGKDYHLELLPWTSLLDTLREEIQLTGTKKGCDHGQCGACTVIVDGKRILSCLTLSVMKDGSEITTIEGVADGENLHPIQKAFIECDAFQCGYCTPGQICSAIGMLKEGKAKTREDVQELMSGNLCRCGANKGIIDAIMEVKKGA----YHE
MRIAVLVTYVPDTASTIKVGPSGKSIDETGIKWIISPYDEFAVEEAIKLKEAKG-AEVTYITYGPERDQQVLRECFARGGDKGVHVVG----TGFGDAFAIAQILAAAVKKAGFDLIFAGVKGVGSDQGLVGAMVAELLDIPHVGSVTKIEYGEKSLTAWREIEGGQEVVEVSLPCLITAQKGLNEPRYPSLKGIMAAKKMPVESVKVADLGVDEAATCRWVALSLPPAKSSGKIINGARELARLLREAKVIMA-RFTLDVNGVKRTVEVAADTPLLWVLRDHLGLVGTKYGCGVGLCGSCTVLVDGEAERSCSVAVSQVVGKKILTIEGLG---GQHPVQEAFVAEDVPQCGYCQSGQVMQAVALLSKNPHPTPEQVAAVMGDILCRCGTYDRIAKAVARVAR--------R
MKILVCITHVPDTTSKIQFTDNNTKFDKTGVQFIIGPYDDYALARAVELRDQSS-GSLTVLNVGEAETEPTLRKALAIGADDAIRVNA----FP-SDSLFVANQIAHYAKEGGYDLILMGRESIDFNGGMVHGMVAEMLGIPSVSPVMKLDLEGDTAKIAREIEGGKEHLEVKLPFVAGCQEPIAEWKIPNMRGIMSARSKPLNVVEPVGED----AATKTVGYELPPAKGAVKLIDKVEELVKLLQEAKVLMA-QYNLNINGKTHQVDVDPNTPLLWVLRDHLDLVGTKFGCGIAQCGACTVHVEGNAIRSCSYPVSAIEDKKVVTIEGLSE-KGDHPVQKAWLEHDVPQCGYCQSGQIMTAVSLLNQNSNPTDEEISQAMNGNICRCGTYTRIKAAIKTASKS-------I
MKILVCISHVPDTTAKINFTSDSSALDGNGIQFVINPYDEFGLTKALQLKEKHG-GTVTVVTYGDTRVEQTLRKALAIGADDAVRLDG----IP-TDPMQVAGELAAHVQSAGYDLVICGQESIDYNGGIVPGALAAHLDWAFVNACIGLTLEGQQADCLREMDGGKEAVKATLPMVIAGKKGLVEERIPNMRGIMTARTKPLIPQPLAGTT----PASHPASFTKPAPKAAVQLIDSLEELVRRLHEAKVIMP-NYTLTVNGKKLTVTADADTPLLWILRDDLNLVGTKFGCGIAQCGSCTVHIDGFATRSCQLQVSMLDDAKITTIEGLSE-NGKHPVQEAWKEIDVPQCGYCQAGQIMTAAAFLAENKKPTEEEIREAMHGNICRCASYNRIEKAVKVAAKKM------S
MKIAVCIKRVPVMEVKFAVGKDGASVDETGLKFDVNDFDLWAVEAALQLNEKNPGGEVTVVSLGTDAAQEQIRKALSMGADKGVLLKT----DRPTDGLAIAQALAAELRGGGYDVIFFGMKAIDSDAQTVGPMVGELLDVACVAGVSKLDIANGKGTAQRAVEGGVEVVEFSLPAVITVDEGLAKERLPSLKGIMAAKKKPLET-KPAQLG----AGVTVTKMELPAERAAGRIV-GVPELVRLLQEAKVLM--KVAFKVNGRSTTVDVAADTPLLWVLRDALDMKGTKYGCGAGLCGACTVHFNGAPTRSCSLPVSAVQGASITTIEGLSP-DGTHALQRAWDELDVPQCGYCQAGQIMAAAGLLARNAKPTDADIDAAMNGNVCRCATYLRIRQAIHRAAELKAQTEAGK
MNIVVLVKQVPDSGAERTLSASDNTVERGSANNVINEMDEYAIEEALKIKEAHG-GEVTVLTMGPAGATESIRKALSMGPDKAVHVQD----DAGSCAVATSKVLAAALGT-NADLILCGAESTDGRVQVMPHMLAERLGIAALTGARKLTVDGSQLTAERQTDEGYEVVTAATPAVVSVWDTINEPRYPSFKGIMAAKKKPVQGLSLADLGVAADATSTVVEFAPRPPRSAGTKVTDGAQLVEFLATEKFVM----NLVVNGVEHTLEIDPRTTLLDALREQLGLTGAKKGCDHGQCGACTVLLDGRRVNSCLVLAISQQDARVTTVEGLGTEAEPHPLQRAFLEHDGYQCGYCTPGQICSAAGMLDEVARGDDAEIRERMSGNLCRCGAYANMVPAIAEAA--------GR
MKILVCISNVPDTTSKINFTEGDTKFDTNGVQFVINPNDEFGLTRAMWFKEKQG-AAVHVATVGGAQTEPTIRKALAIGADEAIRINA----EP-TDGFFVARQLAEVVKNGGYDLVIAGRESIDYNGGMVPGILATLLDMNFVNTCIGLEVDGNSATATREIDGGKEKISTSLPLVIGGQKGLVEERIPNMRGIMMARKKALNVVEPVDAP----KPTQDQKFEKPAAKGPVKLVDAVGELVNLLHEAKVIM-------INGKPHSVEAPDTMPLLWALRDLLDFNGTKYGCGKGLCGACTVHVNGEAVRSCVTPISSLQNKEITTIEGADGNTLLKTVQEAWYDEDVPQCGYCQSGQIMNAAAFLSKNKNPDDDAINTAMNGNLCRCGTYVRVRRAIKKAAEKINGQGSEN
MKILVCISNVPDTTSKINFTEGDTKFDTNGVQFVINPNDEFGLTRAMWFKEKQG-AAVHVVTVGGAQTEPTIRKALAIGADEAIRINA----EP-TDGSFVARQLAEVVKNGGYDLVIAGRESIDYNGGMVPGILATLLDMNFVNTCIGLEVDGNNATAMREIDGGKEKISTSLPLVIGGQKGLVEERIPNMRGIMMARKKALNVVEPVDAP----KPTQDQKFEKPAAKGPVKLVDAVEELVELLHEAKVIMP-TYQINVNGESRTVDVTEDTPVLWVLRDHLDLVGTKYGCGIGQCGACTIHVDGTAMRSCSLTLSQIDGKSITTIEGLSE-DGTHPVQKAWKEVDVPQCGYCQAGQIMTASAFLESNENPSEDDVKNAMHGNICRCASYTRIHKAVMIAAENM------D
MNIVVCVKYVPDAQGDRAFEA-DHTTDREGVDGILSELDEYAVEEALKIVEEGE-GEVTVLTMGPDDAATAIKKSLQMGAHKGVHVLD----DAGSDSVATSLILAEAITKGDVDLVLTGLASTDGVMSVVPAMLAERLGMPQVTFASELTVGDGSVTIRRDNESFSETVEASLPAVVSVTDQINEPRYPSFKGIMAAKKKPVETWGLDDLDIDVSAWTMVTDTKARPPREAGQVVTDGEALAQFLADRKLAM--KITVKVDGTTYTDDVEPRTLLVFYLRETLGKTGTVVGCDTSNCGACTVLMDGRSVKSCNVLAVQADGHEVTTIEGLAEGESLTPVQEAFRDCHALQCGYCTPGMIMQATDLLSSNPSPTEAEVRTGMEGNLCRCTGYHNIVKAVLQASGQGSTGGEQS
MKIAVLIKYVPEATATWRFAD-DRTVDRASVDGRLSELDEYAVEQAVRLAEAGA-TEITYLTMGPARAVEAVRKALAMGGDRAVHILD----DAGTDAVGTSLVLAAALRR-DADLIICGMASTDAEMAVVPVMVADRLGLPALVNATAVRVDCDTVTVERDTDDATEEVAAPLPALVTVTDRSGEARYPSFKGIVAAKRKPVTTRSLADLEIAAGAATEVRAVRPRPPREAGTVITDAVRLADFLAANKLLM----RLTVNGAQHHLGLDPRTTLLDVLRERLHLTGAKKGCDHGQCGACTVLLDGRRVNSCLILAITQPDAQVTTVEGLGHRGEPHPVQQGFLEHDGFQCGYCTPGQICSAVGMLDEVAQGADAEIRERMSGNLCRCGAYPNMVPAIREAA--------GR
MNIIVCVKQVPDT-NEVKIDPEKGTLIREGVPSILNPDDQSALEEALRIKDEND-TKVTVLTMGPPQAEEVLIEAISMGADEGVLLCD----KAGADTWATSNTLAKAIENGDYDLVFCGRQAIDGDTAQVGPQIAERLGLPQVTYVKEFDIKDDKVTVKRSLEDGYETIEVEKPALFTAIEELNKPRYPYIDKIFDAYRKKIKVWSNDELQIEKSSPTQVKRTFTPDKKKEGEMIEGAKTLLVKLKSRNVIMNVKISFELNGKQVDVETKPNKRLLDLLRDDFNLTGVKEGCGEGECGVCTVIMDGEIVNSCMVLAPQAEGSKITTIEGVSNENELDVIQEAFIEQGAVQCGFCIPGMILSTKTLLDKNDTPSEEEIKTSISGNLCRCTGYTKIVDGVKQAAKYRRE-KGNG
MKLLVCIKQVPDMESKFQSNGTGDWYAESDLAYRMNEYDEYAVEQAVQLKEQLGEPDVTVLSIGPDRVGEPIKKALAMGCDRAVHIQD----SATKDPWQIAAIISAFAKDKSFDLILTGMQSQDRGSAQVGVTIAEELGYGCATTIIGLAYDNGTITVKRELEGGKGVVKLKTPALVTCQLGLNIPRYPTLPNIMKAKKKELITHPVSDFLREQE--TATTSVYPPTKRSGGIVLEGVERLHAILKKTAVVM---ITLLVNGTRLQTDAGVDTPLLWVLRDHLHMTGTKFGCGAGLCGACTVLVDGDPKRSCITPVGDVQDRAITTIEGIPE-N--HPLKQAWLAEEVSQCGYCQPGQIMSAVALMARTPKPADADIDRAMSGNLCRCGTYGRIRRAIHTASGTKPARGKTP
MKIAVCIKQVPTREWQPRIRDDKRWIRGEDVAYEMNEPDAYALEEALRLREQHG-GEVVVCSAGPARVQQVLREALARGADRALHVED----ESVSDAFVSAGALAAAMAVEQFDLVLTGLQSDDQGHAQTGVVLAERLGIPHSTIIMEVQVQPSGVRVKRELEGGFQWISLPLPALLTIQSGINQLRYATLKGIMAAKKKEIRRVPLAA-GLQ--PAQEIVSLALPSRAKQTQIIDGARELVRRLREARALMGTSIALNINGSVKHVPVEPRTTLAEALRHELHLTGTKIVCDRGSCSACTVMLDGMPVNSCTTFALDAVDRKITTIEGLGDPEHLHPVQAAFVEHDGMQCGYCTPGMVMSCAALLERNPNPAAADVQQAISGNICRCGTYPKVVEAVLATARSR----KGA
MRIIVCIKQVPDT-TEVRIDPRTGTLIRTGVPSIINPEDCHALEAALAIKDQHG-AEVIVLSMGPPQAEEALLKALAMGADRAILLTD----RAGADTAATSYTLAQAIKQGSYDLVLTGRQAIDGDTAQVGPQLAELLDIPQVTYVQKIELSDGTCRLQRALERGYEIVETRLPALFTVIKELNTPRYPSIRGIVRACRQGITVWTAKDVPVDPNSPTQVRRTFVPEHKRNCLILKGTVTLINHLKERRLLM-KKISFVVNGKQETLEVDVRESLLEVLRNRLGYTGVKKGCGVGECGACTVLIDGIPIDSCIYLAVWAQGKNIVTIEGIAKNGELSKVQKAFIEEGAIQCGFCTPGYILTATALVESGKKYTREEIKRELSGHLCRCTGYQNIIKAVEKAL--------AD
MKILVCISNVPDTTSKINFTDGDTKFDTNGVQFVINPNDEFGLTRAMWFKEKQG-ATVHIATVGGPSVEPTMRKALAIGADEAFRINA----EP-TDGFYVAQQLAEVVKNGGYDLVIGGRESIDYNGGMVPGILASLSNMNFINSCINLEIDGNNVTAVREIDGGKEKLSSSLPLVVGGQKGLVEERIPNMRGIMMARKKPLSVLEPVDGL----KATEDKKFDKPAAKGQVKLA--VDQLIDLLHEAKVIMIATYSLNINGTSHEVDVAPGTSLLWVLREHLGLTGTKYGCGIAQCGTCTIHVDGNPVRACILQVDTMKGQQIKTIEGLSE-KGDHPVQQAWITAQAPQCGYCQSGQIMQAAALLETNPNPSREEIKSYMNGVLCRCGTYLRILKAIEMAKEQT---SKTS
MRIIVTVKHVPDATGDRHFAD-DLTVDRDDVDGLLSELDEYAVEQALQISENSDDVEITVLTVGPEDAKDALRKALSMGADKAIHVED----DDGTDAIGTSLVLAKAIEK-GYDLVVSGMASTDGTAGIVPALLAERLGVPQVTLLSEVTVEDGVVKGRRDGDTASEQLEASLPAVVSVTDQSGEARYPSFKGIMAAKKKPVQAWDLSDLDLEAEAYSVVDSAAERPARTAGTIVKDGKQLAEFLASQKFVMP-SHTFTVNGRSVTVDAPDDLPLLWVLRDLLGVRGPKYGCGVDVCKACTSHLDGADIRPCVVPVSACRGKTVTTIEGLANGDELHPVQEAWLEQDVSQCGFCQPGQIMAAVALLERTRTPTDEDIDAI--ANICRCGTYFRIREAIRSAAAR-------M
MNIVVCIKQVPDT-TEVKLDPKTNTLIREGVPSIINPDDKSGIEAALQLKEKVG-GKVTLVSMGPPQAEVALREGLAMGADEAILITD----RAGSDTWATSSTIAGALKK-DYDVIITGRQAIDGDTAQVGPQIAEHLGIPQVSYAEEINVEENKIVVKRQFEDRYHIVEVNTPCLLTALTELSEPRYMTVGGAFDAYRKEVKIWTLEEIKVNSDSPTRVKKSFTKQAKGAGKILDDVKAIVDTLKEKHIIMDLTIEIEVNGTKIVKNVTPSTTLLELIRNELNLKGTKQGCDNGNCGACTVLMDGKPVNSCITLAAQADGKKILTIEGLSKEGSLDPIQKAFVDKGAVQCGFCTPGMVMSAKGLLDKTSHPDEQEIREAISGNYCRCTGYTKIIEAIKYCSENINDKEKEE
MNIVVLVKQVPDTWSERKLTDGDHTLDREAADAILDEINERALTEALRLKQELG-GEITAVCMGPERSTDAIRKALSMEADKAVHLSD----EAGSCAVQTAKALAKVIGTDSVDLIIAGNEATDGRTGAIPAMLAELLGLAQLTHASKVTVDGGTVTIERETDEGRATVQAALPAVVSVTEKICEPKYPSFKGIMAAKKKPIAKLTLADAGIDASARSRVLEAAPKPPRSGGERVTDGVKIAEYLIAQKLVM--RVKFTVNGEERTADVWEGESLLYVLRERLGLPGAKNACEQGECGSCTVYLDDTPVCACLVAAGQVQDREVRTVEGLGSEGELDPVQRAFIERGAVQCGFCTPGLIVAAHDLIRRNPCPKDAEIREALAGNLCRCTGYEKIIDAVHTAAAHSRG-EATS
M---VCIKQVPSTEAKVQMDPVKGTLIREGVESVVNPFDEYAIEEGVRLKERYG-GEVIAVSMGPPQAKDALRQALAMGADKAALLSD----RAGSDTLATAYTLSLAIKKGEIDLVICGKQATDGDTAQVGPGLAQRLGFRQLTYVCKVRLEGKKIVVERLLDEGVQVAETTLPALMTVVKDINQPRLPNVISIRRAARTEIPIWGPQDLNGDQASPTQVVRIFTPPPRAGGQILEGVSKLLDALSSQQVIMPQPVNVVLNGKPVTLKVEPRTTLLRALRE-VGVTSVKRGCEEGECGTCTVLLDGKLQKSCMVLAVEAEGKKVVTSEGLGPDGELHPVQKAFVEEGAIQCGFCTPGMVLAAVDLLSRHPNPTDEQIKEGLSGNLCRCTGYVSIIRAVHKAAAML---KERS
MNILVCITHVPDTTSRIAFTNDNTEFDKNGVQFIIGPYDDYALARAVELKEQNG-GKITVLNVGEADSDPTIRKALAIGADEAIRVNA----FP-SDSYFVANQIAAIAKDGGYDLILMGRESIDFNGGMVHGMVGELLGLPSFSPVMQLEVEGNSAKITREIEGGKEKLEVSLPFVAGCQEPIAEWKIPNMRGIMSARTKPLNVVEPTDNA----THSEMAAYELPAEKGAVKMIDAVGELVDLLKEAKVIMA-SYNIKINGQQKTVDADPDTPMLWVLRDKLDMKGTKFGCGIGQCGACTVHLDGNAVRSCQIPVSAVGGNSITTIEGLSE-KGDHPLQEAWKKHDVPQCGYCQAGQIMNAAAFLSKNTNPTYQEIQDATNGNLCRCGTYNKIKAAIATAAEQ-------L
MKILVCITHVPDTTSKIQFTDNNTKFDKNGVQFIIGPYDDYALARAVELKESLG-ASLTVLNVGEAETEPTLRKALAIGADDAIRINA----FP-TDALFVAKQIASIAKENNYDLILMGRESIDFNGGMVHGMVGELLGMPSISPVMKLDIEGDTVKMAREIEGGKEFLEAKLPLIAGCQEPIAEWKIPNMRGIMSARTKPLNVVDPVDSE----IATDVTTFQLPPAKGSVTLVDKVEELVKLLKEAKVLMA-NYSLKINGETFNVDVEEDTPLLWVLRDHLGLVGTKYSCGIAQCGACTVHLNGEATFSCTLPVSSVGSDEVTTIEGLSK-EGDHPVQKAWNEVDVAQCGYCQAGQIMNAAALLKKNPSPSMQEIEDTMNKNLCRCGTYHKIREAVALAAKN-------K
MNIVVCVKYVPDAQGARTFTE-DNTTDRENVDGLLSELDEYAVEEALKLVEAGE-GEVTVLTVGPAGAAEAIKKALQMGADKGVHVLD----DAGSDAPATSLVLAEAIKKGTPDVVLTGLASTDGTMSVVPAMLAERLGLPQVTQVSQLEVSGTGVTGRRDSDSASETIEATLPALIGVTDQINEPRYPSFKGIMAAKKKPVETWSLADLGVDAEAWTTVDSFAQRPPREQGEIVKDGVKLAEFLSAKKFVMT-RISLTVDGAKVSDDVEPRTLLVHYLREKLGKTGTVIGCDTSNCGACTVHLNGTSVKSCNVLAVQADGGEVTTIEGLAKDGELHPVQAAFRECHGLQCGYCTPGMIMQSVALLQENPDPSEEEIRLGLEGNLCRCTGYHNIVRAVKEAAG------AQS
MKILVCITHVPDTTSKINFTDNNTKFDPTGVQFIIGPYDDYALARAIEIKEAAG-TTVTVLNVGTADTEPTIRKALAIGADDAIRINA----EP-TDSFFVASQIAEHAKSGGYDLILMGRESIDYNSGVVHGIVGEILGLPSISPVMKLDIEGTTAKLAREIEGGKEYVEVSLPFVAGCQEPIAEWKIPNMRGIMSARTKPLKVVEPKAVD----SGVKLQKFELPPPKGAVKMISAVAELVTLLKEAKVLMA-HYKLQINGQSFEADVEADTPLLWVLRDNFGLVGTKYGCGIAQCGACTVHLNGNAVRSCSIPVSAVGTNKVTTIEGLSV-GGNHPVQQAWDEVDVAQCGYCQAGQIMSASALLAKNPKPTEEQIYTAMNGNICRCGTYHRIREAIILASSKV------K
MKILVCITHVPDTTSKISFSDNNTKFSTAGVQYIIGPYDDYALARAVELKEQSG-GSVTVLNVGEADTEPTIRKALAIGADDAIRINS----HP-HDSFFVAQQIAAVAKENGYDLILMGRESIDFNGGMVHGMVGEMLGIPSVSPVMKLDIQGSNATLAREIEGGKEYLELSLPFVAGCQEPIAEWKIPNMRGIMTARTKKLDVREPVSTE----TKTELERYDTPPPKGAVKMIDKVGELVRLLKEAKVLMP-TYTLSINGKSHKIEVPAAMPLLWILRDELQYTGTKYGCGVGACGACTVQVDGQAYRSCLLNASFCEGKKVTTVEGLSE-DATHPVQQAWIELNVPQCGYCQSGQMMAATALLKEHPEPTDEQIDAVMSQIICRCGTYYRIRQAIHKAAELNS--LTRR
MKILVTVKQVPDTSGKVAVNPD-GTLDRASMQTIINPDDLNAVEAALSLKDQLG-CKVVAFTMGPPPAEGMLRELMAMGVDEGVLITA----REGSDTYATSQIIAAGIDTEEDDIILAGRQAIDGDTAQVGPQIAEKLHLPQVTYAGEITKDGNTLTVKRMLEDGYMTVKVKTPCMITCIKELNQPRYLSVGGAFEAYSKPLRTMTYETLKIDKSSPTNILTSFTPPQKGAGMMLEGTDKLAGILAAKHIIMKNKLRFYLNEKPVEVEVDAKDLLVDVIRGKFGFTGTKKGCSTGDCGVCTVLLDGEPVRSCIMLACMVEGKRVTTIEGIGDESNIHPIQQAFIEEGGIQCGYCTPGMILTTKALLDKKKDPSDEEIKTALSGNFCRCAGYSKIIKAVKTAGKNM------M
MDIIVCVKQVPTAEAELRIDEGGRRVETGGLVFDINETDNYAIEEALLLRERHG-GTVTALTVGPDGAQAVLRKCLAKGADRAILLRD----EAGSDAFAIAKIIRSAMKDARFDLVLTGATASDDGHMAVGVMLAEMLGVPHASMVNRIEVRAGAVRVNRELEGGEEVVDVRLPAVLTIQTGINEPRYVSIMGIRRARSKPLEVLGLDGLDLSEGSWIKVTRMYAPPAEKEVVILSGAERLAEALRARGVLM--RITFQLNGKRIVCETAQNRTLLDLLRVDLGLTSVKKGCEEGECGSCTVLLDGMPVNSCLVLAPQVEGSRVTTVEGLEDDDLMVALRRAFMEDGAIQCGFCTPGMLISAYALLSENPNPTEDEVKTAIEGNLCRCTGYVKIIEAILDAAERM----PVE
MKILVCISKTPDTTAKIAFTDNNTKFDVNGVQWIINPYDEYALVRAIELKEKDAATTIHLVTVGAADAEPIIRKALALGGDEAIRVNA----DS-HDSFYIASQIAEIAKQGGYDLVLTGKETIDYNGSSIGGMVAELLELPYVSLATKFELAGTKATITREIEGGEETNEVELPVVVSAQKGMAEARIPNMRGIMAARTKPLKVIEPVAVE----PLTAVAGFGLPPAKAGVKLVDPVEELVRLLHEAKALM---ITLNINKKTYDVDVDPETPLLWVLRDNLNLVGAKYGCGLAQCGACVVHLNGEAVRSCVTKVSRAVGQKVVTIEGLSE-KGDHPLQKAWIELDVVQCGYCQAGQIMSAAVLLRENKNPTDADIDDAMAGNICRCGTYLRIRHAIKLAAENQ---RKGK
MKIVVLVKQVPDPNA-VRFDPRAGDI-QSGTPQVANEYDLHAMEAAIRIKEQQGDVEIVAVSLG--QARETLNRCLAMGADRAIVVED----AASGDSAVTAKALAAVLRAEGFDLILVGQETSDGGTGSVGPALAALLDVPVVSNVVALEQQDGRLTVQREIEDGRQVIDLAPPAILCALSGLNEPRYPSLKGIMAARRKPTEAKSAADLGLEADSRVSWGALFVEEETAEGIILKDVDQLVAFLQERKLVMTRQITVTVNGREYQASVEPRRTLADFLREDLHLPGTHLGCEHGVCGNCTVLLDGRSVRSCLMFAIQADGHEILTVEGLSSNGDLHPLQEAFWEHHALQCGFCTPAMLLTAYEYLRQNPTPSDEEIREAISGVLCRCTGYQNIVTAVRAAAASMTTRSVVD
MNIYVCAKQVPDTETKIELA-DGKTVDESAVKWIVNPYDEYAVEEAVQLKEKLGDAQVIVVCLGPEKAAEAIRTTLAMGADRALHIVC----DEYLDHHLIATALAGAIKNGEYSVIFMGKQAIDDDSYQVHLRLAHLLGASGVTSVIDFEYGPEAVQVAREIDEGQEKIELRLPVVLAVTRGINTPRYPPLPSIMKAKKKEIKKLTPADVGISEINNEEIVGLALPTEKAAGKVVEGVPELVNFLSEAKVLMNENISFTLNDKAVSVNTDGERPLLWVLRTDLGLTGTKYGCGKALCGACTVIMDGMAIRSCVIPVSSVKGKTILTIEGLAKNGKLHPIQEAFAKHDALQCGFCTPGMILNAYSLLLSNPEPSRQDIIDGMEYNLCRCGAHTRIIRAIEEAAQEMK---GAR
MNVVVCVKYVPDAQADRTFEEGDHTTDRVGVDGRLSELDEYAVEEALKIVEAGE-GEVTVLTVGPEQAAEAIKKSLQMGAHAGVHVQD----DAGSDAVGTSLVLAKAVEKGQVDLVLTGMASTDGTMSVVPAMLAERLGLPQVTYASELTVEGDGVTIRRDGDASTQTISASLPAVVSVTDQINEPRYPSFKGIMAAKKKPVQTWSLADLGVDAGAWTTVEAVAARPPREKGQVVTDGSQLAEFLVSRKFVMSVRVRLHVNGVPREATLPARRLLSDALRHDLGLTGTHVGCEHGVCGACTVLLDGRPVRACLLLAATVDGHEITTVEGLAADDTLHPVQQAFRECHGLQCGFCTPGFLTTIAAYLDENPDPTEDDALEAVSGNLCRCTGYQNIKKAVLRAAELRRQSEVRS
MKILVCISKTPDTTAKIAFTDNNTKFAEAGVQWIINPYDEYALVRAIELKEANPAITIHLLHVGGTDSEPIIRKALALGGDEAIRVNA----DP-TDSYFVAAQIAEVVRSGGYDLVLTGKETIDYNNGAIGGMVAELLDFPYVALATGLNVEGSTATVKREIEGGEETVEVSLPVVVGCQKGMAEARIPNMRGIMAARTKPLKVTEPVAAE----PLTLVAEFGMPPAKAGVKLLSAVEELVRLLHEARVIMP-LYKLQINGTTREIDVAEDTPLLWVLRDHLNLVGTKYGCGIAQCGACTVHFDGAATRSCVLPVSAIGNAKITTIEGLSK-EGDHPLQQAWDEVDVPQCGYCQAGQIMTAAALLKQTPHPTTAQIEQTMHGNICRCGAYHRIREAIKLASTK-------A
MKILVCISHVPDTTSKINFTDGDRKFDTNGVQFVINPNDEFGLTRAMWFKEKQG-ASVDIINVGGAETEPTLRKALAIGADTAIRINT----AP-TDGFQVAKELAKVASEGNYDLIICGRESIDYNGGMVPGILAGMLKANFINTCIGLEIEGDKATAIREIDGGKETLTASLPLVIGGQKGLVEEKIPNMRGIMQARKKPLNVVEPSGAE----VATKAVKFEKPAPKGEVKLVDPLDQLIDLLHEAKVIMA-KFNLNINGEEKTVDVDPNTPLLWVLRDHLHLVGTKYGCGIAQCGACTVHFNGAAVRSCQLPISSLEGSKIKTIEGLSE-NGDHPVQQAWLDIDVPQCGYCQAGQIMSASALLESNPNPTDEEIENTMNGNICRCGTYSRIKAAIKAASKSQ-----IA
MKILVCISHVPDTTSKINFVNGDSEFDTNGVQFVINPNDEFGLTRAIWFQEQQG-ATVTVANVGGPETEPTLRKAIAIGANEAIRINA----NP-TDGFYVAQQLAEVIKTGGYDLIIAGKESLDYNGGMVPGMIAGILGYNFVTSCVGLTVDGANATAIREIDGGKETLSASLPLVIGSQKGLVEERIPNMRGIMTARTKVINVVEPIAAN----VNSKATQFEKPAAKSAVKLVAALDELIQLLHEAKVIMS-HFKLNINGKIREVEVDPTTPILWVLRDHLDLVGTKYGCGIAQCGACTVHLNGVAVRSCQLPISAVGSEKITTIEGLSE-EGDHPVQKAWLEHDVPQCGYCQAGQIMTASALLNQNTNPSDSDIDSAMHGNICRCGTYTRIKAAIKTAANSQ----DLN
MKILVCITHVPDTTSKIQFTDSNTKFDKTGVQFIIGPYDDYALARAVELKEQLG-ASLTVLNVGEAETEPTLRKALAIGADDAIRINA----FP-KDSLFVANQIAGIAKSNGYDLILMGRESIDFNGGMVHGMVGEMLGIPSVSPVMKLEIEGENVKMAREIEGGKEYLEAKLPLIAGCQEPIAEWKIPNMRGIMSARTKPLQVIEPTVDG----ANTKVTSYQLPPAKGSVKLVDKVAELVRLLKEAKVLME-KYTITVNGKKQEVTASEDMPLLWVLRDLLSMKGTKFGCGQALCGACTVLVGEEATRSCSLPISAIGNQNITTIEGLSQ-DGDHPLQKAWVEHIVPQCGYCQTGQIMNAAALLKSNPNPSEAEIESAMAGNLCRCGTYNRIKDAIMTASK--------S
MKILVCVSKTPDTTSKIAFKDGNTKFDEAGVQWIINPYDEYALVRAVELKEKDAATVIHLVTAGSADTEPIIRKALALGGDEAFRINV----ES-GDSFYIASQIAEIAKQGGYDLVLTGKETIDFNGASIGGMVAELLDTPYIALATKFDLNGTTAVVTREIEGGEEVAEVALPVVVSCQKGVAEQRIPNMRGIMAARTKPLKVVEPVAAD----NLTQVVSFELPPAKAGVKLVPAVAELVRLLHEAKVLM----KLTINNHSYTVDVDPAMPLLWVLRDVLHLTGTKFGCGMAQCGACTVHLNGEAVRSCVTPVKRAEGQKVITIEGIGQ-QHLHPLQQAWAAMDVPQCGYCQSGQIMSAAVLLRENPHPTDEDIDAAMSGNICRCGTYPRIRQAIHHAAQLQNK-GGVQ
MKILVCISNVPDTTSKINFTDNSTKFDTNGVQFVINPNDEFGLTRAMWFKEKQG-ATVHVATVGGANTEPTIRKALAIGADEAIRVNA----EP-TDGFFVAQQLAEVVKNGGYDLVIAGRESIDYNGGMVPGIMATILDMNFINTCVNLEIDGDKVTAIREIDGGKETLSTSLPLVIGGQKGLVEERIPNMRGIMMARQKKLNVVEPIDAN----AKTIDEKFEKPAPKGAVKLVSAIDELINLLHEAKVIMA-NFNLKINGKTEQIDIDPTTPMLWVLRDHFNLVGTKYGCGIAQCGACTIHLGDTAVRSCQLPVSAVGEQQITTIEGLSE-NGDHPVQKAWVEEDVYQCGYCQAGQIMNASAFLKKNPNPTEKEIEVAMNGNICRCGTYLRIKKAIKTAASSE-----NA
MKILVCISHVPDTTSKINFTDGDSKFDTNGVQFVINPNDEFGLTRAMWFKEKQG-ATVTVVNVGGTETEPTLRKALAIGADEAIRINT----NP-TDGFFVAKQLANVAKD--FDLIIAGRESIDYNGGMVPGMLATLIDANFVNNCISLEVEGENATAIREIDGGKETLKTTFPLVIGGQKGLVEEKIPNMRGIMMARKKALNVVEPVDAS----TNTKAVAFEKPAAKGAIKLVPPLDELVSLLHEAKVIMA-TYNLKINGKDQQVDVSASTPLLWVLRDHFQLVGTKFGCGIAQCGACTIHIEGIAVRSCQLPVSAVGEQKITTIEGLSE-NGDHPVQKAWIEHDVPQCGYCQAGQIMSATSLLNQNPNPSDIEIDEAMNGNICRCGTYTRIKKAIKTAANS-------K
MKILICITHVPDTTSKIQFTDNNTKLDKNGVQFIIGPYDDYALARAVELKEQLN-ATLTVLNVGEAETEPTLRKALAIGADDAIRVNA----FP-KDSQFVAEQIAAIAKQNNYDLIMMGRESIDFNGGMVHGMVGELLGIPSISPVMKLEIEGDKVKMAREIEGGKEYLEAKLPLVAGCQEPIAEWKIPNMRGIMSARTKPLTVVEPASQN----VATEVINFQLPPAKGTVKLVDKVAELVRLLKEAKVLME-TFQITVNGKKQDVTADPEMPLLWVIRDLLAMKGTKFGCGQALCGACTVLVDNEAVRSCSYPISQVGDQKITTIEGLSE-DGDHPLQKAWVEHIVPQCGYCQSGQIMNAAALLISNPKPSESDLEAAMAGNLCRCGTYTRIKDAILTASQN-------S
MKIVTLVKHVPDATADRTFNAADNTTDRAGVDGLLSELDEYAVEEALKISEAGD-GEIVALTMGPDGADAALKKALQMGADSGVHVVD----DSGSDAPATAQVLAAAIRKGDVDLVLTGMASTDGGMSVVPAMLAEHLGLAQVGFVGELTVSESAVTARRDGDVASETIEAALPAVVAVTDQINEPRYPSFKGIMAAKKKPVETWTLADLGVDAGAFSVVREVTKRPERAAGTVVTDGTKLAEFLAAQKFIM--QVSLTVNGEEVVREIEARLLLVHFLRDVLGLTGTHWGCDTSNCGTCVVWLDGRPVKSCTVLTAMAGGHEVRTVEDLARNGELDPVQRGFIECHGLQCGFCTPGMMMTARALLDANPDPTPDEIRTAISGQICRCTGYATIVRSVRWAAAYEAG--GAP
MKILVCISHVPDTTSKITFSEDKTSFNNTGIQFIINPYDEIALARAIELAEGGK-GTVTVINIGEVSTEPTIRKALATGADDAVRVNA----AP-RDAWFVAKQIANYANGKQFDLILTGRESIDYNGVQVAGFLGEFLNIPSISIAKKIDIHEKTALVEREIEGGKEIISSPLPLVVGTAEGVAEPRIPNMRGIMSARTKPLEVIEAIEVE----TLTKIVQYESPAPRGAVTLIDAPEKLIELLHKARVIM---NSIRINKKEYTVDVDKEMPLLWFLRDYVGLTGAKYGCGVAQCGACVVHLDGEAVRACVTKMKRAIGKEVTTIEGLSE-NGDHPLQLAWKDVDVPQCGYCHAGQIMSAAVLLRERPTPTDQDIDDAMAGNICRCGTYSRIRKAIHQAAELQ---KQKG
MKILVCISNVPDTTSKINFTEGDTKFDTNGVQFVINPNDEFGLTRAMWFKEKQG-ATVHIATVGEASVEPTMRKALAIGADEAIRVNA----VP-ADGFFVAEQLAHIIKDGAYDLVIAGRESIDYNGGMVPGILASLLGMNFVNSCINLEVDGNTATAVREIDGGKETLQTTLPLIIGGQKGLVEEKIPNMRGIMMARKKTLTVVEPIEAT----KATNDAKFDKPAAKGAVKLV--VDELVNLLHEAKVIMP-TYQLTVNGKEHTVEASEDTPLLWVLRDHLNMVGTKFGCGIAQCGACTVHVEGNATRSCSLPVASAVGMSITTIEGLSE-DGSHPVQQAWKEVDVPQCGYCQAGQMMTASAFLAKNPSPTEEEISEAMNGNICRCSAYNRIKKAVGVAAEKM------A
MKILVCVSKTPDTTSKIAFTDGNTKFDEAGVQWIINPYDEYSLVRAIELKEANPAATIHLITVGNADAEPIIRKALALGGDEAIRVNT----DN-SDAYYIAAQIAEVAKQGGYDLIFTGKETIDYNGSSIGGMVAELVDSPYISLATKFDLNGTTATVVREIDGGEETAEVALPVVVSCQKGMAEQRIPNMRGIMAARTKPLKVVEPIAVD----ALTSIQSFELPPAKAGVKLVAPVAELVRLLHEAKAIM----TLNINNTPYQVDASADMPLLWAIRDMVGLTGTKFGCGMAQCGACTVHVDGKPVRSCSFPVAAAVGKKITTIEGMKD-KITEAIQNAWVELQVPQCGYCQSGQIMSATALLKAKPNPTDADIDAAMQGNLCRCGTYQRIRSAIHRAAEMI------K
MKILVCISSVPDTTSKINFTADKSAFDKNGIQWVINPLDEFALTKAIQLQTSQG-ATVTVLNVGDAITEPVVRKALAIGANDAIRVNL----DP-KDSFSTAKEIAEVAKNGGYDLILCGKESIDYNGGSVPGMVAQLLDLPFVNAAVGLDINGSEATAIREIEGGKETISVKIPAVIAGQKGLVDEIIPNMRGIMSARTKPLQVSEPTSSE----VKVEGVSYDSVPPRAAVKMVSPLDELVRLLHEAKVIMAQSVTLKINGKEHHLDVLPWVSLLDALRENLHFTGTKKGCDHGQCGACTVLIDGKRVLSCLSLCVMKNDAEITTIEGIADGENLHPVQKAFIDHDAFQCGYCTPGQICSAIGLLNENKANTREEVQDLMSGNLCRCGANRGIINAVMAVKQGL-----YE
MKLLVCISNVPDTTSKINFTADQTAFDTTGVQFVINPNDEFGLTRAMWLKEKQG-ATLHVATVGTAAVEPTMRKALAIGADEAIRIDA----EP-KDGLFVARQLAEVIKNGGYDLVIAGRESIDYNGGMVPGMISALLDMNFVNNCIGLELDGTKATAVREIDGGKETLETSLPLIIGGQKGLVEERIPNMRGIMMARQKKLSVVSPVDMQ----PGTEDKRFEKPAPKGDVKLVDPLDKLVDLLHEAKVIMA-NFNLKINGSTMAVDVDPATPLLWVLRDHLNLVGTKYGCGIAQCGACTIHLGDTATRSCMLPVSAVGDQEVTTIEGLSE-NGDHPVQKAWLDVDVPQCGYCQAGQIMTASALLKQNPNPSDSDIESAMNGNICRCGTYVRIKKAVKQAAQGG------S
MKILVCISNVPDTTTKIRFTSESKKFDTTGVQWIINPWDELALTRALQLKEDPA-SKIGVVTVGLAGAEPTLRKALAIGADDAIRINA----DP-TDAYYVAGQIAASVKEKGFDILLCGIESSDYNGTSVGGMLAEFLEIPSVSAISSLRIENGKVQITRDIDGGKEELTLSLPFVGIVQKGIAEPRIPAMRGIMMARQKPMEVIQPADIE----TLTVTSSFESLPPKKACKMIEPIQELVSLLQEAKVIMTETIQFELNGKPVSISYETDRILLTVLRTEFGLTGTKFGCGLGFCGACTIILDNEPVRSCMVPLSSVDGSKIITIEGLAKNGTLHPIQKAFMDHDALQCGYCTPGMIMNAYGLLIRNPEPSKQEIIEGMEENLCRCGTYNRIIMAIQAAAKEMKG-GMQI
MNIVVCVKYVPDAQGDRGFEE-DRTTDRESVDGLLSELDEYAVEEALKIVEAGE-GEVTVLTMGPDDAVAAVKKSLQMGAHRGVHVLD----EAGSDSVATSLVLAEAVRRGQVDLVLTGLASTDGVMSVVPAMLAERLGLPQVTFASELTVEGSTVRIRRDDETASMTVEASLPAVVSVTDQINEPRYPSFKGIMAAKKKPVDTWSLADLGVDAAAWTRVVEATERPPRSAGEVVTDGVALADFLASRKFVM-LDVYLRVNGAEHHVRVPGRRLLSDALRHDLGLTGTHVGCEHGVCGACTVLLDGQPVRACLMFAATAQGSEITTVEGLGGPDGLGPVQQAFVECHGLQCGFCTPGFITTVSAYLDENPDPTPEEAREAVAGNLCRCTGYQNIVKSVCRAAEIRRGREEQA
MKILVCITHVPDTTSRIAFTDNHTALDKSGVQFVIGPYDDYALARAVELRDQTG-GKLTVLNVGEAETDPTLRKALAIGADEAIRVNA----FP-TDSYFVARQIAHVAQSGNYDLILMGRESIDFNGGMVHGMVGELLGIPSVSPVMKLDIQGSQATVVREIEGGKETLELALPFVAGCQEPIAEWKIPNMRGIMSARTKPLQVVEATPED----SLTKAVSFSLPPAKGAVKLIDKVGELVNLLKEAKVFMA-TYTLTINGARQTVEAPSDMPLLWVIRDLLGMSGTKFGCGQALCGACTVLLGDVAVRSCSLAIADVGEQPVTTIEGLSS-DGSHPLQKAWIDHIVPQCGYCQAGQIMNAAALLKRNPKPSEEEIDQAMAGNLCRCGTYNRIKDAILSTN---------S
MKILVCITHVPDTTSRISFTDGDTKFDTTGVQFIIGPYDDYALARAVELKEQQG-GSITVLNVGGAETEPTIRKALAIGADEAIRVNA----EP-GDSFFVAEQIANVAKDGGYDLILMGRESIDFNGGMVHGIVGEILGLPSISPVMTLDIEGDTAKMAREIEGGKEYLEVKLPLVAGCQEPIAEWKIPNMRGIMSARTKPLKVVEPSGDA----TNTKLQKFERPPAKGDVKMIDAVGELVGLLKEAKVLMA-DFTLNINQRSYNVHVSPDTPLLWVLRDAIGLKGTKFGCGKALCGACTVHLDGNAIRSCSLPVSAVKG-KIVTIEGLSE-NGDHPLQEAWKEIDVPQCGYCQVGQIMSAAALLARKPQPSDEDIDTAMSGNICRCGTYPRIKKAIIMAAAKG----GAK
MKILVCITHVPDTTSKITFTNDNTELDKGGLQFVIGPYDDYAIARAVEIKEQLG-GTITALNVGQQDTEPTIRKALAIGADDAIRIDA----EP-TDAYFVAQQIAEVAKAENYDLIMMGRESSDYNGGQVHGMVGEMLGIPSLSPVMKLDIDKGVAKMAREIEGGKEYLEASLPLVLGCQEPIAEWKIPNMRGIMGARKKPLKVITPANND----TLTAPESYELPAPRTDVKLIDATAELVSLLKEAKVIMNMKISFTINGKAQTVETDENTPLLWVIRDRLGLKGTKFGCGKAACGACTIHIDGGAVRSCSYAAKFAQGKSITTIEGLSKGKDLHPVQQAWMEEIVPQCGYCQPGFMMATAALLDKIPQPSDDDIDENIV-NVCRCGTYYRMRKAIHRAAKIK-----QG
MKILVCISNVPDTTSKINFTEGDTQFDTNGVQFVINPNDEFGLTRAMWFKEKQG-ATVHIATVGDASVEPTMRKALAIGADEGIRINA----VP-TDGFFVAEQLAHVIKEGAYDLIIAGRESIDYNGGMVPGILAGLLGMNFVNTCIGLEVEGDTATALREIDGGKEKVTAQLPLVIGGQKGLVEEKIPNMRGIMMARKKALNVVEPIGAT----TATADKKFEKPEPKGAVKLT--VDELVELLHEAKVIMP-SYHLKINGESHAVEACENTPLLWVLRDHLDMVGTKFGCGIAQCGACTVHLDGNAVRSCSLPVSAVGEKSITTIEGLSK-DGSHPVQVAWKEIDVPQCGYCQAGQIMTASAFLAKNPDPSEEEIKNAMHGNICRCATYNRIQKAVALAAKKM------A
MKILVCISKTPDTTAKIAFADNNTKFSEAGVQFIINPYDEYALVRALELKETLN-ATVHLITVGGADTEPVIRKALALGGDEAFRVNA----DS-HDSYYIASQIAAHAKQENYDIIFTGKETIDYNGSGIGGMVAELVGIPFVSIASKFELSGQVATLRREIEGGEEVCEVTLPVAVSCQKGMAEARIPNMRGIMAARTKPLKVIEPVQAD----TLTSIVSFELPPAKAGVKLIPAVEELVKLLHEAKVIMA-TFNLTVNGKKHTVDVSPQMPLLWVLRDVIGLTGTKFGCGIAQCGACTVHIGDAAVRSCVYPVSSVGTEKVITIEGLSA-NGDHPVQKAWEEIDVPQCGYCQSGQIMAAAALLKSNPHPTDEEINDAMT-NICRCATYTRIKKAVKSL----------I
MNVIVCVKQIPDPAAPGALDGATNTLKRDG-KLILDESDGYGVEMALQLVDAAGGGEVSLVSMAPNGETSGLRTALAMGAAKGVLVSD----PAGSDALTTAKILAAAIQRGGADLIIGATESSDGYTGTVPEQMAEILGLPSVTFAKKVSVEGGTLKVDRQTENGYDEVTCALPALISVTAGVVEPRYPSFKGIMAAKSKPVEEVTAADLGITP-AGQKISNVAQAEARQAGEIIEDFGKIIGFLENLKVIM--KVTITVNGKTHESEVEPRTLLVQYVRDTLGLTGTNIGCDTSSCGACSLHLNGESVKSCTLLAAQADGGTVTTIEGLANGDVMHPMQKAFMDNHGLQCGFCTPGMVMAAIGLLNENPNPTEEQVRIGLEGNLCRCTGYHNIVKSVLACANE-------K
MKIAVLVKEVPDTYGDRKLNLETGLADRGASEAVLDEIGERALEVALTQKDSDGDTEVTVISMAPDTATATIRKGLAMGADNAVHVAD----ESGADLGLTAEVLAAALRRGEFDLVVTGNVSTDGNGGMMPAMLAEHLDYPHVTGLSTVELADGKVSGTRGVEGGKQQVSAELPAVISITEALPEARFPNFKGIMAAKKKPFEVISLSDLDIDAEARSIMVTVAEKPPREAGEKVVDGVELAEYLTKNRLAMTSRIRLTVNGTLHELEVPDRKLLSDVLRQDLALTGTHVGCEHGVCGACTVQLDGEPVRSCLLFAVTAQGHEVTTVEGVGDDPNPSDVQQAFIDCHGLQCGFCTPGFVTTIDAYIDENPNPTEEEAREAVSGNLCRCTGYQNIVSAVRRAAELRAE--ASQ
MEILVCVKRVPTAENEFELNSAGNDLDRDDLVYSVNEWDNYAVEEAIQIVDNAG-GSVTVVTVGDDESEEVLRREMAMGANNGVLLSD----DAGSDGKGIAAILKAEVEKGKYDLILTGAQA-DEGAGQVGGMLAAMLDYPYASLVNKIEVDDSSIHVGREIEGGQEMNEIQLPCVLSIQTGINEPRYVGIRGIRKVASVDVPVKGAGDLGIDPAAKTRRVDYFVPDLGDGAEMLEGIEKLIEKLKKGG-LMKKLIQMTINDRAYEVAVEPNKTLADLIRYDLGLTGTKKGCDTGDCGACTVILNGDPVNSCLVLAVQADNAVIETIEGLSTDDGLHPLQQAFVEKGAIQCGFCTPGMILSAKNLLDKNPAPTEAEIREGISGNLCRCTGYQKIFEAIEST---------RS
MKILVCISHVPDTTSKINFTDDSTKFDTNGVQFVINPYDEFALTRAIWFQEKQG-ASVTVVNVGDAGSEPTLRKALAIGADEAIRIDA----TP-TDGFFVAQQIAEIFKSGGYDLILTGKESIDYNGGMVPGLLASFLDIDYINGCIGLEIENNNVNASREIDGGVEKLSASLPIIIAGQKGLVEEKIPNMRGIMMARKKPLTVVAPLEST----STTQIQNFEKSAEKSACKMVDALDELINLLHEAKVIM--SITLIINKKKHTVDVDEDTPLLWVLRDTLNLVGTKFGCGIEQCGACTVHINGDAMRSCTLPVSLLKNAEITTIEGLSD-DNSHPVQVAWKEIDVPQCGYCQSGQIMTASALVNKNNNPSNDEIKQAMKGNICRCATYKRIEEAVYVAAKLT---QEKA
MKILVCISNVPDTTSKINFTEGDTKFDTNGVQFVINPNDEFGLTRAMWFKEKQG-ATVHVATVGGAQTEPTIRKALAIGADEAIRINA----EP-TDGFFVARQLAEVAKNGGYDLIIAGRESIDYNGGMVPGIIATLLDMNFVNTCVSLEIEGTDAKAVREIDGGNETIATSLPLVIGGQKGLVEERIPNMRGIMMARKKALHVVEATDAP----TMTADVKFEKPAAKGPVKLVDAIDELISLLHEAKAIMS-TYQLKVNGAQKSVTVDADTPLLWVLRDELGLVGTKYGCGIGQCGACTVHVDGMAMRSCSMTPSQVEGKEITTIEGLSK-DGTHPVQQAWKEVDVPQCGYCQAGQIMTASAFLEQHPNPSEIEIKNAMHGNICRCGAYNRIYTAVEKAAKS-------S
MRIIIPMKRVPDTADPVTVR-DGR-VDLAAVQWAIGPNEEYAIEEALRLVEKLGEGTVTLLNIGPEEAQETIRKGLAMGAHDAYQCQD----EANLDALGRARVLAAAIEKGEYDIIWGGMQSSDTNDAQTTIMLAELLDLPHVSAVMTVEVGDGYIIVRAEAEGGVKKVKVPTPCVLAEAQGPNEPRYPSLRGIMGAKKKPLTVWNADDLGVDTDPLVEVVTLEPPPARTAGRILEGVRELVRLLHEAKVIMQLTIEVTVNGTTYRREVEPRRLLSDFLRHDLGLTGTHVGCEHGVCGACTILFDGEPARSCLMLAVQADGHTITTVEALAPDEHLHPLQQAFREAHALQCGYCTPGFLMSLLPFVETHANPTDEEIREALAGNLCRCTGYQHIVEAVKLACRLMHA--QEA
MKLLVCVSKTPETTAKIAFTEGNTQFDTSGVQFIMNPYDEYALVRALELKEANG-GSVTLINVGPAANDTVIRKGLAIGADEAVRVDT----EP-SSALFVAKQIAAYAKKEAFDVVFLGKETIDYNGSEVGAMVAELLDVPFISYASHMEMDGDTATVTRDIEGGNEVVEVKAPFVVSAAKGLAEQRIPNMRGIMMAKRKPLKVEPAVEAE----DLSVAVHYELPPEKGDVKLVDPMDELVRLLHEAKAIMA-SFTLQINGKPQTVEVAPETPLLWVLRDHLQMTGTKYGCGIGQCGACTVHLNGTAMRSCSLPVSAVGDKSITTIEGLSE-KGDHPVQQAWLEHDVPQCGYCQAGQIMTASAFLANTPKPTDAQIEAAMNGNLCRCGTYTRVKAAVKTASAKM------G
MHSVVCVKQVPDT-SEVSIDPETNTIIREGVPSIINPYDLHGVEAALQLKDKYG-GKVTILTMGPPQAETAIKRALSFGADKGILLSD----RAGSDTLATSYIIAQAIKKEGVDLIFCGKQAIDGDTAQVGPGIAKRLDLNQLTYVIELDLDKEELRISRKLESGKEVVKAQMPALLTVVKDLNEIRYASLPDMIKGAKAEIEMWGKSDIKLDESSPTQVGRIFPPPQREGGEMISEAKILVEKLVGIEVIMNLPITLTVNDTDYSVDVSPDMRLVDLLREELGLLGTKEGCGEGECGACTIIKDGETVNSCLVLAAEADDSNITTIEGLGDEDNLHPLQESFIEYGAVQCGFCTPGMILSAKNLLDKNPAPNESEIKVGLSGNICRCTGYTKIIEAVKAVANRGG---DSS
MKILVCITHVPDTTSKIQFTENNTQFDKNGVQFIIGPYDDYALARAVELKEQLG-ASLTVMNVGESDSDPTLRKALAIGADDAIRVNA----FP-KDSLFVANQIAHIAKSNGYELILMGRESIDFNGGMVHGMVGELLGMPSISPVMKLEVEGDTVKMSREIEGGKEYVEAKLPLIAGCQEPIAEWKIPNMRGIMSARTKPFSVVEPVVEE----GNSRVISYELPPAKAGVKLVDKVEELVRLLKEAKVLMA-NFNLQINGKTHTVDVEGDTPLLWVLRDHLGLVGTKYSCGIAQCGACMVHINGEAVTSCMLPVSSIGSDKVTTIEGLSE-EGNHPVQEAWNEVDVAQCGYCQAGQIMVAAALLKKNPKPSTEEIENGMNRNICRCGTYHRIREAVALASSKL------K
MKILVCISNVPDTTTKITFTNDNTQFNTSGVQFIVNPYDEIALSKAIELCEGGK-GTVTVVNVGESATDPTIRKALAIGADDAVRINA----TP-RDAYFTAYQIAEYAKSTDFDMILCGRESIDYNGSQVAAMVGEFLEIPSISIIKKLDYNGSTATVEREIEGGKEIISVSGKFVASCAEGTAEPKIPNMRGIMSARTKPLQVIEAKEIA----QVSEIKQFDTPPARGAVKLIPATESLIQLLHEAKVIMHSELSMTINGVPKSRTVKPWVSLLDYLREYLDLTGTKKGCDHGQCGACTVICDGKRILSCLTLAVMKEGSEITTIEGIAKDGELHPLQQAFIDHDAFQCGYCTPGQICSAIGMIAEGKAKTRSEVKELMSGNLCRCGANTNIIDAIMDVQKGA----GNE
MKIVVAIKQVPARDSQLRIASSGKWIDEEDLTHEINEPDAYALEEGLQLKEKHG-GEVIALCFGPARAAQTIREALAKGADRAIHIED----ENGYDPLSAARLMAAALKAEAPDLVLTGLQSDDLGYGQTGPILAELLGLPHATIIMEVEKQDGGIRVKRELEDGFQHVEMPLPALLTIQSGISKLRYATLMGIKKAKTKEIKRVTPAELGASGGPSILLDRVYLPERAKQTQLFDGAAKLVEKLKEARVIMARVTELLVNGSRRRIDVDPDRTLLSVLRDDLDLTGAKFGCGEGQCAACTVLVDGVATKSCLTRIGSVGAKGVVTIEGLAPEGKLHPVQQAFLDADALQCGYCTPGMILGAVALLKRTPNPSESEIASGMNGHICRCGTYPRVVRAIRSAAGQG----GRA
MNIIVCVKYVPDATADRHFES-DHTVDRAGVPGLLSELDEYAVEQALQLKEKAD-GTVTALTVGPDEAADAIKKALQMGADKGVHVVD----DAGSDYVSTSLVLAKAVEKGAVDLVMCGMASTDASGSVVPAMLAEHLDLPQVTLGSVIERQGDQVRIKRDGDTSTEVIGATTPLVLSVTDQSGEARYPSFKGIMAAKKKPLESWSLADIGVDASSWTLVESTEERPPRTAGEIVADAKALVDFLASKKFIMT-RIELKVDGATVSDDVEPRMLLVQYLREKLGKTGTVIGCDTSNCGACTVHLDGRSVKSCNVLAVQADGAEVTTIEGLATDGELHPVQAAFHECHALQCGFCTPGMIMQSVDLLKDNPNPSEAEIRVGIEGNLCRCTGYHNIVKAVQTAAGQK----TEA
MKILVCITHVPDTTSKIQFTDNNTKFDKNGVQFIIGPYDDYALARAVELKEQSG-GSLTVLNVGEAETEPTIRKALAIGADEAIRVNA----FP-KDSLFVANQIAHYAKEGGYDLILMGRESIDFNGGMVHGMVGEILGMPSISPVMKLDIEGNIGKMAREIEGGKEYLEVSLPFIAGCQEPISEWKIPNMRGIMSARTKPLNVVEAISEE----TSTAVDAFQLPPAKGAVKLIDKVEELVKLLKEAKVLMA-IYNLRVNGKKHEVEVEEDTPLLWVLRDHLGLVGTKYSCGIAQCGACMVHINGETVISCVMPVSNIGEDEVTTIEGLSI-NGDHPVQRAWDEVDVAQCGYCQAGQIMSAAALLKKNPSPSDQEIENGMNRNICRCGTYHKIREAVALASKI-------K
MKILVCITNVPDTTAKISFTDNDTRLNKAGVQFIIGPYDDYALARGVELKEQLG-GTLTVLHVGEADAEPQIRKALAIGADDAIRVNA----DP-QDSYFVAAQIAHIAGQASYDLILMGRESIDYNSGVVHGLVGEMLGIPSYSPVMKLDLDGSTATITREIDGGKEVLKAPLPLVLGCQEPIAEWKIPNMRGIMTARTKPLNVVEPVSVD----DMTVPQRYKLPAPKGACKIIPAAETLIRLLQEAKVLMRTNITLKVNRHQYSLDVLPWVSLLDALRDRLKLTGAKKGCDHGQCGACTVLCGGKRILSCMTLAVMKDGSEVTTIEGIANGDELHPLQKAFIEHDAFQCGYCTPGQICSAIGMLGEGKAHTRDEVKELMSGNLCRCGANVGIIDAIMEVREGG----NRE
MKIIVCIKQVPDT-NEVKLDPVTGTLIREGVPSIINPDDKAGLEAALALKDQYG-AHVTIVSMGPPQADLALREALAMGADEAILVTD----RAGADTWATSSTIASAIEN-EYDLIITGRQAIDGDTAQVGPQIAEHLGLPNISYAEDLKIEGDSVVVKRQYEDRYHIIKCKMPCLITALSEMNQPRYMTPGGIFDAYRKEVKVWTRPDLKVDDSSPTRVFKSFTKPVKGKGTVVTLANWLIDRLHEKFILMEIKIQFNLNGNDVSVTADPNKRLVDFLREDMGMTSVKEGCGEGECGACTIIYNGKAVTSCLMLAGQADGSTIVTLEGVSENGQLNYIQQAFVDAGAVQCGYCTPGMVLSAKALLDKKPDATDEEIRRAMSGNLCRCTGYSKIIKAVEMARDAKG--GVRE
MEIVVCVKQVPAT-TRVQLDTRTRTIIREGVELMLNPFDAYALEEALRLREAHG-GTVSVITMGISGAAMMLREALAMGADQAILLTD----RRGADTLATATTLAAAIRKGKVDLILCGRQAIDGDTAQVGPELAEKLGIPHTTAISKIEVSAESLICQKMVDEGYARLRVQLPALLTVVKEINTPRFPTLAGFRRAQKSDVLIWKVEDLDVDPGSPTQVISTFVPEQHKTSIVVEGAGQILASLQQQAGRMAHFISLTVNGVREYVEVPSNMTLLALLRERLGLTGIKDGCSAGECGACTVLMNFEPVNACLTLAVEAEDAVILTVEGLAQDNRLDPVQKAIIDHGATQCGFCTPGILLSARALLDRNPSPSEWEIKDALRGNLCRCTGYVRIIRAIQEAASGGSD--RSL
MKILVTVKEVATVEDEFEI--EETEIADQYLGADLNEWDDYAVEEAVQLQETGIADEVVTVTIGSEDCEQTIRQALAKGADRAIRVWD----DTGVDVGAKTEILQAVVEAEDPDLVLSGVQSGDDSFGATGVSLASDIGFQWGAVVNGLEHEDGTASVRRELEGGEELTDVELPAVLTIQTGINEPRYASLRGIRQAQRKDLDVQTLGDLGVDESGDLTLTDMYEPETETDVTVFEGAGQLAELLRKGVAPMSQEVTVTVDGETITRQVEPRLKLSDFLRYECDRNGVRVGCEHGVCGACTVQQDGTSVKSCLSYAVQADGAEIETVEGLDDDGSLHPIQEAFHETHALQCGFCTSGFVMATKELLEENPDPTREEIETGLADNICRCTGYQNIYEAVERAAEKM-----ED
MKILVCISHVPDTTSKINFTDGDSKFDTSGVQFIINPNDEFGLTRAMWFKEKQG-AEVTVVNVGESSTEPTLRKALAIGADNAIRINA----AP-TDGYYTAVQLAEVAKD--YDLVIAGKESIDYNGGMVPGILAELTGFNFINSCIGLEVDGSTATVTREIDGGKESLQTTLPLVIGGQKGIVEEKIPNARGIMMARKKTLTVQEPVQSE----TLTKAVSFEKPAAKGTVKLVEALDALIDLLHEAKVIMA-TFNLTINGESRQVDVDPSTPMLWVLRDHFKLVGTKFGCGIAQCGACTIHISDVAVRSCQLPVSAVGEQEITTIEGLSE-NGDHPVQKAWLEQDVPQCGYCQAGQIMSASALLKANPNPSDEEIDQAMDGNICRCGTYLRIKKAIKTASST-------I
MKILVCMKQVPQKDAPLKLNEAGTWI-REDVSYEVNEPDAYALEEALRQKEKHS-GEVVVITAGPTRAQQVLREALAKGADRAIHLED----NAGFDAYNTARAFAAAIKDEEFDLIFTGLQSDDYGYAQTGVILAELLGWPHATIIMQIEKSDSGIRVKRELEAGFQFVDMPLPAVLTIQSGINKLRYATLIGIKQAKNKPLRKVTLAEVQSAVGNLQKIERLYIPQKTKNTEFLEGAKKLVEKLREIRVLMPISVKLNVNGKTYVRNLEPRLLLVEFLREELDLTGTHVGCDTTYCGACTVLMNGAAVKSCTVFAVQADGAEILTVEGLEKDGQLHPIQKAFGDSYGLQCGYCTPGLLISTYELLSHNKQPSDKQIRKAIAGNTCRCTGYQNIFKAIQLAAQNR----TRT
MKILVCISSVPDTTSKISFTENDTKLNKAGVTYIIGPYDDYALARAVELKEQQG-GSITVLNVGGADAEPQIRKALAIGADDAIRVDV----EP-TDSYFVAEQIAAVAKEGAYDLVLMGRESSDYNSGVVHGIVGEMLGIASFSPVMQLDINGSEASITREIEGGKEKLTASLPLVLGCQEPIAEWKIPNMRGIMTARTKPLKVI-PAAGA----ALTNTEKYSLPAPKGACKMIPAAEKLIDLLREAKVLM--KIDFTINGKPTSVDVDPATPLLWVVRDELKLTATKFGCGMAMCGACTLHIDGEATRSCSVPVESIAGKNITTLEGLSESEKLHPIQQAWIEEQVPQCGYCQSGFMMAAAKLLKENPNPSEADIANSIT-NICRCGTQPRIIKAIKRAAEIS---NQKS
MKILVCITNVPDTTAKISFTDNNTKLNKAGVQYIIGPYDDYALARAVELKEKLG-GSITVLNVGEAESDPQIRKALAIGADDAVRVNA----DP-IDSYFTAVQIAAVAKEGGYDLILMGRESIDFNSGVVHGLVGEMLGIPSFSPVMKLDIEGTTAKFAREIEGGKEFLEAPLPLVLGCQEPIAEWKIPNMRGIMTARTKPLKVVDPVAVD----DLATLDQYTLPAPKGACKMIPAAETLISLLKEAKVLMA-LFNLKINGKTYKTDVDANTPLLWVLRDHLDLVGTKYGCGMAMCGACTVHVNGEATRSCVLPVSSVSNATITTVEGLSE-TGTHPVQEAWEEVDVPQCGYCQAGQMMTASALLAKNATPSDKEIEEAMVGNICRCGTYHRIHDAVKLAATKM-----KK
MNIAVCVKQIPDPAAPGRLDPNTFNLVREG-KLVMDDSDSYGVEMALQLVDRAGGGEVTLISMAPNGETSGLRTALAMGAAKAVLVSD----PAGSDALSTAKVLAAAILRNPFDMVITATESTDGYTGTVPVQIAEILGLPAVSFAKKVTLDGNKAMIERQSESGYDEVACELPAVVSVTAGVVEPRYPSFKGIMAAKSKPIETLSLSDLGLSADAREAIVSLRKAEARQAGQIIEDFAKIIEYLEQLKVVM--KVSMKINGVEYERDVEPRRLLVHYIREDVGLTGTNVGCDTSSCGACTVLMDGKSVKSCTVLAVQAEGAEITTIEGLAEPDTLHPLQRAFQECHGLQCGYCTPGMVMASLSLIKENPGLDERKVREGLEGNLCRCTGYHNIVKAVLQAADEMG---VKA
MHIVVCVKQVPDT-TEVRVDPETNTLIREGVPSIINPYDAHAVEAAVSLKEKYG-GKVTVISMGPPQAEEVMRRSIAIGADEGILLSD----RNGSDTLATSYILAQGIQREPVDLVLCGKQAIDGDTAQVGPGIAVRLNIPQLTYVMEIELESKEIIVHRKLEDKKVRVACRFPALLTVVRDINEIRYSSLPDLIKSARYKPKLWTQKELGLDLQSPTSVSKIFAPPQRSEGEIIPGAKVLVQKLLSTKIIMEILVSMTVNSRPITVSVKPYARLIDVLRNELDLTGTKEGCGVGECGACTVIIDDRNVNSCLVLAASMEGKEIITIEGLADEEKLHPLQDAFIKHNAVQCGFCTPGLLLSAKSLLDKNSKPTRDEIKVAISGNMCRCTGYEQVIDAIEEVGSKAK---NDI
MKMLVCVSKTPETTTKIKLAGDGSDLDMAGVKYIMNPYDEYALVRALELKEASGSGSVTLLNVGSADNDSVIRKGLAVGADDAIRVNA----EG-QGSLFIAKQIAAVAKDGGYDVLFFGKETIDYNGSEVGAMVAELLDIAYVSEASHMEMNGSTATITRDIEGGVEIVEVEAPFAISSAKGLAEQRIPNMRGIMMAKRKPLKVVEPVAAE----VATKVTHYDLPAEKSAVKLIEPMDELVRLLHEAKVIMP-NYTLKVNGEDRQVDATPETPLLWILRDDLQLVGTKYGCGIGSCGACTVHVDGAAMRSCQTPISKVGTSAITTIEGLSE-DGSHPVQRAWLEHDVPQCGYCQSGQMMSAASLLSNTPNPSDAEIDAGMSGNICRCGTYTRIHAAVKTAAKLS----PNS
MNILVCISSVPDTTAKITFKDDNTTFNKDGVTHIIGPYDDYALARAIELKEELG-GTVTVLNVGTAETEPQIRKALAIGADEAIRVDA----EP-TDSFFVAEQIAAVAKENSYDLIMMGRETTDYNSGVVHGIVGQLLGMPSLSPVMELNIDGNTAKISREIEGGKEKLEATLPLILGCQEPIAEWKIASMRGIMTARKKPLNV-RPAVGE----GLTSVSSYSLPPEKGDCKMIPAAEKLIDLLQEAKVLMA-EYTLKINGKSYTTNAPEDMPLLWVLRDLLELRGTKFGCGAGLCGACTVHLEGAAIRSCSFPVSAVGSQAITTIEGLSE-NGDHPLQKAWQEHGVPQCGYCQTGQIMNAAALLKQNPKPSETEVEKAMQGNLCRCGTYTRIKSAILSVSN--------D
MKLLVCVSKTPDTTTKIVFNASKTELDANGVQYIMNPYDEYALVRALELKEALG-GTVTLINVGPADNDQVIRKGLAIGADDAVRIDL----NP-QSALSVAFQIAEYARQENYDIILLGKETIDYNGSEIGAMVAEYLDQPFISYASKLDTDGKTASIQRDIEGGMEELEVDTPFVVSAAKGLAEQRIPNMKGIMMAKSKPLKVVAPAAFE----DKAVTVEYTLPPAKSAVKMIAPMEELVKLLHEAKVIMA-TITLTINGEKRTVNVESDTSLLWVLREHLGLTGTKYSCGKSYCGACTVHLDGVPIRSCTTPVSVAEKRTITTIEGLST-NGDHPLQKAWVEEQVAQCGYCQSGQIMQAAALLASNKKPSREEIINQMSGVLCRCGTYMRILKAIERAAKE-------I
MKILTTVKKVVDVELNIHVK--DGAIVEDGLQYVINAWDENAVEAAVQLKENNN-AETTLVSVGSGDNTDVIRKCYAMGIENAIHIDD----PAKIDSSISARVLQKVYEKENYDLVITGKQAQDTDSGQTGIILAEYLGIPCVSNVVALEVDDQHIKASRLGDAGTEIIEFELPAVVTVSDSINEPRLPAMRGIMMAKKKKIQVMDLAALGTSFDPKSEIVEFMTSETRQAGQKFEGTAKVVGLLAEAKVLMKCDITLFVNKEQYSMTIPVNRTLLQVLRDDLELMGTKYGCGTGECGSCTVLMDDKPILSCLTLAAVMHKKNITTIEGLEEDGVLHPVQEAFVEKNAVQCGFCTPGMIMKSTALLAKNSNPTEAEIRSHLEGNICRCTGYVKIIDAVQYASKQM-----DK
MKILVCMKQVPQKDAPLKLNESGTWI-REDVSYEVNEPDAYALEEALRQKEKNG-GEVVVITSGPARAQQVLREALAKGADRAIHLED----DKGLDAYNTARAISAAVKDENFDLVFTGLQSDDYGYAQTGVILAELLGAPHATIIMHIEKKDAGIRVKRELESGFQYVDMPLPAVLTIQSGINKLRYATLIGIKQAKNKPLRKVSYAEVESALGNLQKIEKLYIPQKTKQTEKIEGAKKLVDKLKEIRVLMP-DLTLNINGKDLKVSSPNDEPLLSVLRNRLDLTGTKYGCGEGQCGACTVLINGRAMRSCLTPVSAAVGKKIVTVEGLAADGKLTKVQQAFVDEEAFQCAYCTSGMVMAATALLAINAKPSEEEIIRHMEGNVCRCGTYPRIIAAIQRAAG------GAR
MHIVVCMKQVPD--NSVKINAD-LTINADGIEQIMNLFDEYAVEEALQWNEKLG-GKVTVLSIGPEDWKEQIRRALAMGATDSLLLSD----PARLDTSGAARVAAAAIRKGDVDLVVCGRNSTDDETGAFAPALARLLGWAQLTYVGKIALESGKIVAERHLEDVVETVEASLPAVVTVVKGINEPRYPSLLRIRKVAKVEIPTWSAADLGLSAAPALNLVNRVPPPPRPKGEMIEGVAKLVDKLMEAQVIMSATITVTVNGKSYTSEVEPRTLLVHYLREHLNLTGTHIGCDTSQCGACVVLVDGVSVKSCTMLAVQADGANVLTIEGLAQNGQLHPLQEGFWECHGLQCGYCTPGMIMAAYDLLQRNPEPTDEEVRHGLEGNLCRCTGYHNIVRAVQYAAAKMRSEEVPA
MNIVVCIKQVPDT-TEIKIDPVKNTLIRTGVPSIMNPFDKNALETGLQLKDRYG-GKVTVISMGPPQAKAVLREALAMGADEAYLVTD----RAGSDTYATSYILSQAIKKGGFDVILGGKQAIDGDTGQTAPSIAEHLGAVRLTYILNMEIKGGKVVARRQVEEGVEVIEASLPVLCTATKESNKPRYATIKGVLNSLKAEIEEITLASLDSDTTSPTKVKATFTPKRNANCMNIEGAGTLIGRLTEAKVLMEMKISFALNGKPCQVEVKPHQRLLDMLRDELRLTGTKEGCGIGECGACTVILDGRAVTSCLVPAPSVDGRNVVTIEGVGCDGKLDPVQEAVLENHALQCGFCTPGFIMSAKALLDENPDATREEIRRAISGNLCRCTGYEQLTDAIYQAAGELKKRMEKL
MKICVLVKEVPDAAVEKRIDPSTGRMDRSGEK-NLNPYDTHAIEAAMQLKEGGAVDEIVAVTMGPESAVRALHKAVSLGADRSVHLTD----DAGSDVAATGYALAKALEKEQPDIVLLGQQSDDGECYTIGAVVADHLKAPSLTQVIKLDVVDGGLRCERQAEYGYDTVQVALPAVISVGDAINEPRYPSLKAIMGAKKKPLEKAGAGDVGIDGSSRVQCGEFKAPPAKAAGQIIEDVEQIVAWLDERKLIM--QVTVSVNGEEHVREIEPRLLLVHLLRDELGLTGTHWGCDTSNCGTCVVLVDGEPVKSCTMLAATAAGHEITTVEGLERDGQLDPVQQGFHEQHGLQCGFCTPGMMLTARALLDRRADPTDQEIREAISGQICRCTGYSTIVRSIRWAAEHPAGEEVSP
MKILVCISNVPDTTTKIKFADN--KLDTNGVQFIIGPYDDFALARAVEIKEKEG-GSVTVLNVGLADTEPSIRKALAIGADDAVRINA----EP-TDSLFVAKQIVEYAKDKGFDMILMGRESSDFNSGLVHGLVGELMGIPSIAPAMRLEIEGSTAKLHREIEGGHEEVEVGMPFVAGCQEPIAEWKIPNMRGIMMARKKPLEVVEPVGVD----GLTSYDSFELPAEKGDCKMVDAMDELVGLLKEARVLM--EFSLKVNKKNYTVDVEAGTPLLWVLRDELQLMGTKYGCGVGQCGACTVHLDGEAQKSCQTMVELAEGVEITTIEGLSE-KGDHPVQEAWKDIDVPQCGYCQGGQMMKASAFLAKNPSPNKDEIRMAMQTNICRCASYNRIEKAVAVAAEKL-----TK
MNVIVCVKQIPDPALPGELDPSTNTLKRDG-KLILDESDSYGVEMALQLVGAAGDGSVTLVSMAPNDEVSGLRTALAMGAEKAVLVSD----PSGADALTTAKVLAGAVGKGDYDLIIAGTESSDGYTGTVPEQMAEVLGLPSVTFAKTIAVDGSTVKVDRQTESGYDEVTCPLPAVVSVTAGVVEPRYPSFKGIMAAKSKPVDTVTAADLGIES---QSITNVEDAPAREAGEIIEDFNKIVEFLDNLKVIM--EVTITINGEEQKHDVEARTLLVHYIREHAGLTGTNIGCDTSSCGACSVHLNGEAVKSCTLLAAQADGQEVRTIEGMAAADTLHPMQQAFMENHGLQCGYCTPGMVMAATSLLDENANPTEEEVRLGLEGNLCRCTGYHNIVKSVLAAA--------SA
M-----VKEVPDAAVQKRIDPSTMRLDRSGEK-NLNPFDTHALEAAMQIKEGGAVEEVVAVTMGPESAVRALHKAVALGADRSVQLTD----DAGSDACATGYALAKVLEAESPDLVLLGQQSDDGECYTMGAIVADHLQMPSLTQVIKIDVDGGKLRCERQAEYGYDTVEIELPAVISVGDAINEPRYPSLKAIMGAKKKPLDNKGTGDVGIDAGSKTKVLALNPPPAKEAGEIIEDVEKIVAWLDERKLIM--KVTINVNGTDYTREIEPRTLLVHFLRDDLGLTGTHWGCDTSNCGACVVLMDGEAAKSCTVLAATAAGHRIRTVEGLEVDGVLDPIQQGFTEEHGLQCGFCTSGMMMTARAFLDAAPDPTDEEIREAISGQICRCTGYATIVRSIRRAAETEKE--LPA
MKIVVCIKQVPDT-NEVKLDPKTGTLIRDGVPSIINPDDKAGLEAALRLKDEFG-AHITVITMGPPQAKVALQETYAMGADRVILLTD----RVGADTLATSTTIAAALKN-EFDLVITGRQAIDGDTAQVGPQIAEHLGLPQISYVSKFEHKGDHAIVKRSFEDGFQLVKVKYPCLITTLSEMNDARYMSIKGILDAHRLEVETWTFENIKADPESPTKVKKSFTKGVKSAGKVVEGATAIVDKLKEKFVIM-TEIHFTLNGESIEHEVEVNKTLLKMIREDFDLTGAKEGCGAGECGACTVIMDGRAVNACLVLAVEAEGCDLLTIEGLSDQNELDPLQSAFIENAALQCGYCTPGMIMTAKALLNENPHPTETEIKAGISGNLCRCTGYKKIIEAIQSVADQN-----KA
MKVLVTVTDVAVVDDEFEI--DGLDVDERYLTYELNEWDDYAVEEAVQIAEDGEDVEVVTVTVGPERSEEAVRKALAKGADRAVRVWD----DAERDAETKASLLAAVAREEEPDLVLSGVQSGDDSFAATGVTLAEKLGDEWAAVVNQLELDGGVASVHRELEGGEELTDVELPAVLTIQTGINEPRYASLRGIRQAQNKPLDVRTLADLGLDESTPLRWTATDEPEAEGEATVFEGAGELAAVLRAGVGQMSREISLTVNGDDVTTEVEPRLKLSDFLRHHVDLNGVRVGCEHGVCGACTVSVDGDLVKSCMMYAVQTDDSEVLTVEGLGADGSLHPVQEAFHEEHALQCGFCTSGFVMSARDLLADNPDPSQEEMEAHLSSNICRCTGYQNIYDAVERAADKM----EGD
MKVLVTVKEVAEVEDDFEI--EGTHIAEQFLEYDLNEWDDYAVEEAVQMQEAGDDVEVVSVTIGPERSEETIRMALAKGVDRAIRVWD----DADADVAAKTRILQAVVEAEEPDLVFTGVQANDDSFGATGVSLADAIDYEWAAVVNALDIAENVANVHRELEGGEELTEVDLPAVLTIQTGINEPRYASLRGIRQAQSKEIAEQDLDDLGLGLASDLILTDMYEPESESDATIFEGAGQLAEVLRKGVAEMSQEISLTLNGESITAEVEPRLKLSDFLRNHQHIRGVRVGCEHGVCGACTATLDGRNVKSCLVYAVQADGSEVETVESLADDGELHPIQEAFHEEHALQCGFCTSGFVMATRELLDEHPDPTDEEIRTGLADNICRCTGYHNIYDAVRRAADEMEGTEADD
MNICVCIKQVPDIQAPFRIVDGRLQFDVE--RYVLNAYDASAVEGALQLVEQHG-GTVEVVAIGPASVSESIRKALAMGAERAYHIEA----DPDWDSATVATVLAAFFRDRSYDAIFTGKQAQDTDAGLTGTMLAELLGLPYVSNAVGLAYENGRLIVTRQGDAGREIIELALPGLVTISNDMNDPRIPSIRGIMQARRKPIEALTLSDLGLSPEPRTRVTGYRPIPPRAPGRKLEGVRELVRLLREARVLMA-RFELLVNGTRHTVDVPPDMPLLWVLRDVLGLTGTKFGCGKALCGACTVHLSGTPVRSCVLPVSAVVGQPITTIEGLDP-EGNHPLQRAWRELNVPQCGYCQAGQLMTAAALLRQNPNPTDDDIIAAMGGNLCRCGTYHRIRQAIHRAAEIMRQ-EGTQ
MKICTVLKQVPDAEASIRT--SGSGVDLSGVTFVMDGMDEYGVEEAIRLREAGHTAEIYALALGPKRFEEAIRTALAIGCDRAVHIET----EEVIDVITQARILADAVQKEGADLVLVGGKEADWDSSALGPALAEALGWPHLDWTTKFALTGTSVEATHDTDSGNETVKFSLPAVVTTQQGLNEPRYPTLPNIMKAKRKELRKATLADYAVHA-PLTKIAGEAIQVKARLNKILTGAKQLVSLLREAKVIMPDTISFTLNGQPVRLDTDRSRTLLWVLRTDLGLTGTKFGCGEGHCGGCTVLVNQRAARSCIYQLKDVAGQEVVTIEGLAPDGRLHAVQQAFIEHDALQCGFCTPGMILEAVSMLHANPRPSRAEIIRDLEQNFCRCGAHPRIIEAVHAAAEKQ----GGM
MNILVCISNVPDTTSKITFSDGNTSLNTSGIQYIINPYDEIALSKAIGLAEGGK-STVTVLNVGEAGTEATIRKALATGADEAVRIDA----AP-RDGWFVAHQIASYAKSRSFDLILTGSESIDYNGAQVTAFVGELLGIPSVSIAKKIEINGGMATVEQEIEGGKEVLSIPLPLIAGTAEGVAEPRIPNMRGIMGARTKPLAIAEPVDVP----VLSSIVRYETPEPRGTVTWVDAIDKLVDLLRKARVIMA-TIQLTVNRKAYEVDVDPQMPLLWVLRDVIGLTGTKFGCGIAQCGACTVHIDDAAVRSCAIPVESAANQSITTIEGLSA-DGSHPVQRAWEQIDVPQCGYCQAGQIMTAVALLKKNPNPTDEAINESMT-NICRCGTYNRIKKAIKLAAEG-------A
MRIYVCVKQVPDTSGKVAVN-ENGTLNRASMETIVNPDDLSAMEQALEIKDKTG-CRVTAVTMGPPPAEGMLRELIAMGADDGVLISG----REGSDTYATSQIIAAAICHEEEDIIFCGRQAIDGDTAQVGPQIAEKLDIPQVTYAGKVEMDGKRVRVMRLMEDGYMTVEAQTPCLITCVKELNRPRYMTVRGILECYDKTVTVLDYEALKIDPASPTNIFKSFTPPQKGAGVMLEGVRGLVERLAARHVIME-QITLYINGEERQVEIGPMDTLLHVIREVLGLTGTKEGCGEGDCGACTVLVDGKTVNSCIYPAIQADGCQVMTIEGVERDPELAKIQKAFVDHGAVQCGFCSPGMILATCALLRENPNPTEAQIRRGLSGNLCRCTGYQAMVDAVESLTGR------ER
MKIVVCIKQVVTRDWQVRPDEARTWIRDGDAEFEMNEPDAYALEAALRLREAHG-GEVIVVSAGPSRVTQVLREALARGADRALHVEG----EARAGALVVAAALGTAIGPESPDLVLTGLQSDDMGFGQTGVILAERLGLAHATIIMDVQVQGSGVRVKRELEGGFQWLEMPLPALLTIQSGINQLRYATLKGIMAAKKKEIRAVAATATAAD--AAQQLVDLRAPEKQKQTRMIAGARELVRALRDARVVMTSVVRFSVNGEARTFEGDAQTPLLWVLRDTLKLTGTKYSCGIGLCGACTVHMDGQPVRACATPVSSVAGKKIVTIEGLAPADDEHPLQTAWKKHQVPQCGYCQSGQIMQAAALLATRPNATEAQIETYMEPILCRCGTYQRIRAAIKDAQAAG----RQG
