# Supplementary material for: Inter-protein residue covariation information unravels physically interacting protein dimers
Source: BMC Bioinformatics. 2020 Dec 17;21:584. doi: 10.1186/s12859-020-03930-7 (PMC7745481; doi:10.1186/s12859-020-03930-7)
Supplement: Supplementary file 5 — Additional file 5. Final ER-MSAs at different ASA thresholds. Available on Mendeley data (http://dx.doi.org/10.17632/9bk2r55286.1). [file 12859_2020_3930_MOESM5_ESM.zip › Additional file 2/Final ER-MSAs/Negative ER-MSA dataset/ASA0.0/paired_MSA/1ep3-A-1qop-A/MSA_IDs.txt]

sp|P54322|PYRDB	sp|P00929|TRPA_
tr|D5WY07|D5WY0	tr|D5WQ10|D5WQ1
tr|A0A1U7ECU8|A	tr|A0A1U7EC93|A
tr|A0A0J1FAW1|A	tr|A0A085L8H8|A
tr|A0A1R1MKZ5|A	tr|A0A1R1MLI3|A
tr|E8T3K1|E8T3K	tr|E8T570|E8T57
tr|A0A074LQC0|A	tr|A0A074LTA6|A
sp|B0TGQ8|PYRDB	tr|B0TFQ0|B0TFQ
tr|A0A0D1XU75|A	tr|A0A0M0H7D0|A
tr|A0A1G1DW78|A	tr|A0A1G1EHJ3|A
tr|D3EAH8|D3EAH	sp|C5D3D3|TRPA_
tr|A0A1F9PSZ5|A	tr|A0A1E7IK36|A
tr|A5D199|A5D19	tr|A5D1S2|A5D1S
tr|A0A023DC55|A	tr|A0A023DG05|A
tr|A0A1W1W390|A	tr|A0A1W1VY89|A
tr|A0A1S1V9J1|A	tr|A0A1S1V9C8|A
tr|D5X7V7|D5X7V	tr|D5X783|D5X78
tr|A0A1M4TT68|A	tr|A0A1M4TA38|A
tr|A0A124FCY6|A	tr|A0A101E7I4|A
tr|A0A1G0M095|A	tr|A0A1G0MB36|A
tr|A0A1X7MYN1|A	tr|A0A1X7MRD8|A
tr|A0A1W9W3C5|A	tr|A0A1J5EFV8|A
tr|A0A1X0YE93|A	tr|A0A1X0YD80|A
tr|A0A0F2Q704|A	tr|A0A0F2PXF3|A
tr|A1HPN3|A1HPN	tr|A1HS65|A1HS6
tr|A0A101F7D3|A	tr|A0A101F8D4|A
tr|M7NHE1|M7NHE	tr|M7NDQ4|M7NDQ
tr|U2VC01|U2VC0	tr|A0A1V1REC1|A
tr|D7CLN6|D7CLN	tr|D7CP70|D7CP7
tr|R7N2Z0|R7N2Z	tr|R6A061|R6A06
tr|U2WCQ7|U2WCQ	tr|U2UPP6|U2UPP
tr|A0A143Y8S0|A	tr|A0A143Z8E7|A
tr|A0A0C2HWI8|A	tr|A0A0C2HWD9|A
tr|A0A1J5IL50|A	tr|A0A1J5I443|A
tr|A0A133YGB8|A	tr|A0A1Q6MX13|A
tr|A0A1M4VWA5|A	tr|A0A1M4W1S3|A
tr|R6YK34|R6YK3	tr|A0A1Q9JEA2|A
tr|R9JJV8|R9JJV	tr|R9MPC3|R9MPC
tr|A0A1U7PLK3|A	tr|A0A1U7PQS3|A
tr|E6U5E3|E6U5E	tr|E6U699|E6U69
tr|K0J3I4|K0J3I	tr|K0J7Z7|K0J7Z
tr|B8FHT8|B8FHT	sp|B8FA37|TRPA_
tr|A0A0Q3S339|A	tr|A0A0Q3W2K5|A
sp|B0KA32|PYRDB	sp|B0K8T7|TRPA_
tr|A0A0K8JI75|A	tr|A0A0K8JI92|A
tr|A0A1M6DLY0|A	tr|A0A1M6F1X4|A
tr|G5ICK6|G5ICK	tr|G5I9Y5|G5I9Y
tr|A0A1Q3QKM8|A	tr|A0A1Q3QAW8|A
tr|A0A165X846|A	tr|A0A165XDZ3|A
tr|F0T0H7|F0T0H	tr|F0SZ20|F0SZ2
tr|A0A1M7F5A2|A	tr|A0A1M7HTC1|A
tr|A0A0Q1AEA5|A	tr|A0A0Q0ZUY8|A
sp|Q8R9R7|PYRDB	sp|Q8R9N0|TRPA_
tr|A0A1I1WHV8|A	tr|A0A1I1UC56|A
sp|B1YIR7|PYRDB	tr|B1YLS5|B1YLS
tr|C0CVL1|C0CVL	tr|C0CSW5|C0CSW
tr|D9QPJ4|D9QPJ	tr|D9QS77|D9QS7
tr|A0A1Q9YD11|A	tr|A0A1Q9YEW9|A
tr|A0A1G4G7R4|A	tr|A0A1G4G4E2|A
tr|R5XTU8|R5XTU	tr|R5XHL6|R5XHL
tr|F9DPH0|F9DPH	tr|F9DUG3|F9DUG
tr|S2XSA5|S2XSA	tr|S2XM90|S2XM9
tr|A8ZZE6|A8ZZE	sp|A8ZZW7|TRPA_
tr|A0A133XRB7|A	tr|A0A1Q6EJI0|A
tr|A0A1V4ML06|A	tr|A0A1V4M424|A
tr|A0A1M6T129|A	tr|A0A1M6IHF0|A
tr|R5R5H5|R5R5H	tr|R5QN39|R5QN3
tr|R7BNN5|R7BNN	tr|R5FZM3|R5FZM
tr|R6X629|R6X62	tr|R6WR54|R6WR5
tr|W2CN81|W2CN8	tr|R7DE30|R7DE3
tr|Q67PZ8|Q67PZ	sp|Q67PJ3|TRPA_
tr|A0A1M6G7K8|A	tr|A0A1M6CJU3|A
sp|B1I4M6|PYRDB	tr|B1I3Z4|B1I3Z
tr|F2F689|F2F68	tr|F2F7B8|F2F7B
tr|A0A1U7NKW4|A	tr|A0A1U7NM56|A
tr|A0A0L8VCW9|A	tr|A0A0L8VDZ6|A
tr|A0A1C0YKC6|A	tr|A0A1C0Y895|A
tr|W4F141|W4F14	tr|W4F0L2|W4F0L
tr|A0A1D8GG18|A	tr|A0A1D8GEC9|A
tr|R5P664|R5P66	tr|R7P9G6|R7P9G
tr|A0A098C045|A	tr|A0A098C356|A
tr|D7GTZ1|D7GTZ	tr|D7GS48|D7GS4
tr|A0A1C0AC16|A	tr|A0A1C0A5A5|A
tr|A0A1H3IAT0|A	tr|A0A1H3H0Z1|A
tr|A0A1L8PCG2|A	tr|A0A1L8PH76|A
tr|A0A075LI29|A	tr|A0A075LP68|A
tr|A0A1G0YIF6|A	tr|A0A1G0YI18|A
tr|K7RN02|K7RN0	tr|K7S4T4|K7S4T
tr|A0A0J1G413|A	tr|A0A0J1G0B0|A
tr|A0A0A2THY0|A	tr|G2FR21|G2FR2
tr|A0A0K0G789|A	tr|A0A0K0G9Y1|A
tr|A0A1H6RWU7|A	tr|A0A1H6VVI9|A
tr|A0A140DRL9|A	tr|A0A140DRP8|A
tr|A0A101V989|A	tr|A0A101VCF4|A
tr|J4TGE3|J4TGE	tr|J4UCE0|J4UCE
tr|F3ZXU2|F3ZXU	tr|F3ZZC7|F3ZZC
tr|V7I6L6|V7I6L	tr|V7I269|V7I26
tr|C4ZG02|C4ZG0	tr|C4ZI66|C4ZI6
tr|A0A1M5BI42|A	tr|A0A1M4WRW9|A
tr|A0A1W2BX67|A	tr|A0A1W2BBT6|A
tr|E3HDR1|E3HDR	tr|E3HDJ1|E3HDJ
tr|C0GF14|C0GF1	tr|C0GDL2|C0GDL
tr|A0A1M7Y442|A	tr|A0A1M7Y0Q1|A
tr|A0A0R2HDV6|A	tr|A0A0R2HB16|A
tr|H1HSJ4|H1HSJ	tr|H1HSR7|H1HSR
tr|A0A1T5DBA1|A	tr|A0A1T5HTJ2|A
tr|I3VW17|I3VW1	tr|I3VWW8|I3VWW
tr|E1QKM2|E1QKM	tr|E1QEL8|E1QEL
tr|A0A0K9IAW2|A	tr|A0A0K9I596|A
tr|A0A1B9F6L0|A	tr|A0A1B9F876|A
tr|A0A0U4G4Z3|A	tr|A0A0U3WH84|A
tr|Q3Z6R6|Q3Z6R	sp|Q3Z6G1|TRPA_
tr|A0A101VND2|A	tr|A0A124IKW4|A
tr|W0EER3|W0EER	tr|W0E890|W0E89
tr|A0A1R0IQN6|A	tr|A0A1R0IQG1|A
tr|A0A1M6HIU2|A	tr|A0A1M6IGG8|A
tr|K4LHW0|K4LHW	tr|K4LL94|K4LL9
tr|A0A150YEP6|A	tr|A0A150YGR3|A
tr|A0A1M5X583|A	tr|A0A1M5ZB86|A
tr|A0A1G9MPL1|A	tr|A0A1G9TMZ8|A
tr|A0A1S9CBF0|A	tr|A0A1S9CMJ5|A
tr|A0A172RYE3|A	tr|A0A172RWM4|A
tr|A0A061P7I1|A	tr|A0A061NVV9|A
sp|O66461|PYRDA	sp|O67502|TRPA_
tr|H1CXS7|H1CXS	tr|H1CXQ8|H1CXQ
tr|A8UZ34|A8UZ3	tr|A8UUR7|A8UUR
tr|F2JN86|F2JN8	tr|F2JNU2|F2JNU
tr|A0A0D2HMT6|A	tr|A0A0D2J444|A
tr|G9YHD6|G9YHD	tr|G9YJZ5|G9YJZ
tr|A0A1W1VGX8|A	tr|A0A1W1VBU3|A
tr|A0A1M4T0N4|A	tr|A0A1M5CSN8|A
tr|A0A1W2BDY3|A	tr|A0A1W1ZIC1|A
tr|M1Z213|M1Z21	tr|M1YMN5|M1YMN
tr|A0A0S2W5Z2|A	tr|A0A0S2W474|A
tr|A0A143PGV6|A	tr|A0A143PQ51|A
tr|B4U9W8|B4U9W	tr|B4U9X3|B4U9X
tr|G2LJW6|G2LJW	tr|G2LJL6|G2LJL
tr|A0A0Q3SRC2|A	tr|A0A0Q3WNC5|A
tr|K2GC56|K2GC5	tr|K2HAA9|K2HAA
tr|R5NGL3|R5NGL	tr|R5NG46|R5NG4
tr|Q1IUQ6|Q1IUQ	tr|Q1ISI7|Q1ISI
sp|B5YJH1|PYRDB	tr|B5YJI8|B5YJI
tr|A0A1W9LG66|A	tr|A0A1J4XFI4|A
tr|A0A1L6LNN6|A	tr|A0A1L6M0X4|A
tr|C0QU30|C0QU3	tr|C0QR00|C0QR0
tr|A0A0J7HU34|A	tr|A0A0J7HQ70|A
tr|A0A133ZCN8|A	tr|A0A133Z9V4|A
sp|Q3AC05|PYRDB	sp|Q3ABS4|TRPA_
tr|A0A0P8W557|A	tr|A0A0P8Y9P1|A
tr|I0AK18|I0AK1	tr|I0AM91|I0AM9
tr|A0A154BV90|A	tr|A0A154BPE0|A
tr|A0A078M248|A	tr|A0A078M340|A
tr|R5LWY5|R5LWY	tr|R5LMJ9|R5LMJ
tr|A0A0M2NFW6|A	tr|A0A0M2NFL3|A
tr|A0A1M6T7D7|A	tr|A0A1M6T4W4|A
tr|A0A117L4X9|A	tr|A0A101EZL0|A
tr|A0A1M6EVT8|A	tr|A0A1M6JGW0|A
tr|A0A136Q2A3|A	tr|A0A136Q6N1|A
tr|D3DGD0|D3DGD	tr|D3DJZ8|D3DJZ
tr|A0A1Q2HS37|A	tr|A0A1Q2HLI3|A
sp|Q01YA2|PYRDA	sp|Q01NI9|TRPA_
tr|C1F4C8|C1F4C	tr|C1F7N7|C1F7N
tr|A0A127FEY3|A	tr|A0A127FD91|A
tr|A0A142YB78|A	tr|A0A142WP52|A
tr|L0D6W5|L0D6W	tr|L0DA56|L0DA5
tr|A0A1A6C499|A	tr|A0A1A6C2Y7|A
tr|A0A0F7K2F5|A	tr|A0A0F7JXB8|A
tr|A0A1P8WFF3|A	tr|A0A1P8WEZ7|A
tr|A0A0G3EIM3|A	tr|A0A0G3EIQ2|A
tr|A4A2Y8|A4A2Y	tr|A4A2A3|A4A2A
tr|A0A0F7HNM8|A	tr|A0A0F7D3Z0|A
tr|A0A132MGZ8|A	tr|A0A132MHN9|A
tr|A0A1Q6ZA82|A	tr|A0A1Q6ZWX9|A
tr|A0A0K2DEF7|A	tr|A0A0K2DBG4|A
tr|A0A0N7KB51|A	tr|A0A0P0UT29|A
tr|A0A1T2L3V3|A	tr|A0A1T2L6V8|A
tr|H0A1V1|H0A1V	tr|H0A8T1|H0A8T
tr|A0A0S8B3W3|A	tr|A0A0S8AP16|A
tr|A0A1Q3NXQ6|A	tr|A0A0Q9IZJ6|A
tr|E6MJT2|E6MJT	tr|E6MDX4|E6MDX
tr|A0A1J4YQF5|A	tr|A0A1F9YYP2|A
tr|G4E1I4|G4E1I	tr|G4E6U3|G4E6U
tr|A0A1M5LPM6|A	tr|A0A1M5LFZ1|A
tr|D5SRT3|D5SRT	tr|D5STH5|D5STH
tr|A0A1M6Q7N9|A	tr|A0A1M6K709|A
tr|L0H2P0|L0H2P	tr|L0GX74|L0GX7
tr|F2NMH1|F2NMH	tr|F2NQK5|F2NQK
tr|A0A1U7GKH6|A	tr|A0A1U7GFW9|A
tr|A0A1U7JHN8|A	tr|A0A1U7JIQ0|A
tr|W0TIU9|W0TIU	tr|W0TN19|W0TN1
tr|A0A1U7CQP7|A	tr|A0A1U7CQA6|A
tr|K0C2R1|K0C2R	tr|K0C5Y0|K0C5Y
tr|A0A0B2BBN3|A	tr|A0A0B2BV86|A
tr|A0A0P9C8R1|A	tr|A0A0P9EPM5|A
tr|B0ULA2|B0ULA	tr|A0A0Q5Z4B5|A
tr|Q47R20|Q47R2	sp|Q47QR3|TRPA_
tr|A0A1M4TKQ8|A	tr|A0A1M4W0T3|A
sp|Q8U0P6|PYRDB	sp|Q8U094|TRPA_
tr|A6CAS2|A6CAS	tr|A6C191|A6C19
tr|A0A067A130|A	tr|A0A066ZPQ1|A
tr|A0A1Y5RBT2|A	tr|A0A1Y5SFM6|A
tr|F7NJ01|F7NJ0	tr|F7NDP7|F7NDP
tr|A0A1Q4URA1|A	tr|A0A1Q4UP97|A
tr|A0A1J5UEN4|A	tr|A0A1J5UML6|A
tr|A0A0M0BWS8|A	tr|A0A0M0BMK6|A
tr|A0A142XRY6|A	tr|A0A142XRL6|A
tr|D2B6K4|D2B6K	tr|D2B8A6|D2B8A
tr|A0A0G3WJH7|A	tr|A0A0G3WHH7|A
tr|A0A0Q7JMD4|A	tr|A0A0Q7K2N0|A
tr|A0A0C2JPH2|A	tr|A0A0C2JK86|A
tr|D1A830|D1A83	tr|D1A714|D1A71
tr|A0A0Q7TTR0|A	tr|A0A0Q7TPU4|A
tr|A0A1B1YR36|A	tr|A0A1B1YUF4|A
tr|A0A0Q5VUU2|A	tr|A0A0Q5VE15|A
tr|A0A1V0AKJ0|A	tr|A0A1V0A3I0|A
sp|B1GYY3|PYRDB	tr|B1GZC3|B1GZC
tr|E3PUS7|E3PUS	tr|E3PTA4|E3PTA
tr|E4U7H2|E4U7H	tr|E4U7W2|E4U7W
tr|D5QF79|D5QF7	tr|D5QAU6|D5QAU
tr|A1AV53|A1AV5	sp|A1AXS3|TRPA_
tr|W0DTL1|W0DTL	tr|W0DWR8|W0DWR
tr|A0A0J1G4P2|A	tr|A0A0J1FZF5|A
tr|C9RBA2|C9RBA	tr|C9RDE6|C9RDE
tr|A0A151EDM4|A	tr|A0A124FB86|A
tr|W0PF15|W0PF1	tr|W0PHQ1|W0PHQ
tr|A0A0K1F4T8|A	tr|A0A0K1F5M6|A
tr|A0A171BB71|A	tr|A0A171B828|A
tr|A0A1E8CZQ1|A	tr|A0A1E8CZ08|A
tr|A0A0F0HTK5|A	tr|A0A0M8YKZ1|A
tr|A0A0F0EKX7|A	tr|A0A0F0EKZ1|A
tr|F6BAC8|F6BAC	tr|F6BAY5|F6BAY
tr|A0A101DQT8|A	tr|A0A117KRI3|A
tr|Q12WM9|Q12WM	tr|Q12ZJ9|Q12ZJ
tr|A0A0M3BN85|A	tr|A0A0Q5WEL3|A
tr|A0A1G0P3L9|A	tr|A0A1Q6WVU9|A
tr|A0A1H7YIG1|A	tr|A0A1H7SMU3|A
sp|O27281|PYRDB	sp|O27697|TRPA_
tr|A0A1Q7BGV0|A	tr|A0A1J4RCN2|A
tr|K6VLS2|K6VLS	tr|K6W5Z1|K6W5Z
tr|E3GWH5|E3GWH	tr|E3GX08|E3GX0
tr|A0A127F5I5|A	tr|A0A127ENW3|A
tr|Q0EXB9|Q0EXB	tr|Q0EXD5|Q0EXD
tr|Q6M033|Q6M03	sp|Q6LYI9|TRPA_
tr|A0A1J4XEQ2|A	tr|A0A1W9HN34|A
tr|F8ABC6|F8ABC	tr|F8ACJ3|F8ACJ
tr|D5E722|D5E72	tr|D5EC08|D5EC0
tr|A0A0Q9LVD6|A	tr|A0A0Q9SEV6|A
tr|L0KYA8|L0KYA	tr|L0KWM5|L0KWM
tr|T0LT71|T0LT7	tr|M4YPT3|M4YPT
tr|A0A1P8UW25|A	tr|A0A1P8UXH7|A
tr|F7XP45|F7XP4	tr|F7XQ49|F7XQ4
tr|A0A1Q7M004|A	tr|A0A1Q7LVC1|A
tr|A0A1X7L9G1|A	tr|A0A1X7KZ82|A
tr|A0A1Y3GJC1|A	tr|A0A1Y3GGT8|A
tr|A0A0F7ID87|A	tr|A0A0F7DBE1|A
tr|D7E6C8|D7E6C	tr|D7E707|D7E70
tr|A0A101J105|A	tr|A0A101IQL9|A
sp|O29513|PYRDB	sp|O28673|TRPA_
tr|A0A0N8W7V6|A	tr|A0A0Q0VD53|A
tr|Q2FP82|Q2FP8	tr|Q2FKX6|Q2FKX
tr|A0A0X8UYX4|A	tr|A0A0X8V1H6|A
tr|Q2NEG1|Q2NEG	tr|Q2NFE5|Q2NFE
tr|A0A179D701|A	tr|A0A179D6A9|A
tr|G7VAC6|G7VAC	tr|G7V915|G7V91
tr|A0A1Q3NHK3|A	tr|A0A1M3BMW5|A
tr|M5A1S1|M5A1S	tr|M5A2X5|M5A2X
tr|D3S110|D3S11	tr|D3S074|D3S07
tr|Q1AVZ1|Q1AVZ	tr|Q1AU95|Q1AU9
tr|J0RZS7|J0RZS	tr|J0RWZ0|J0RWZ
tr|E1RJ08|E1RJ0	tr|E1RJN5|E1RJN
tr|A0A1Q7PMN8|A	tr|A0A0T5ZCY9|A
tr|A0A0R2P684|A	tr|A0A0P8Y437|A
tr|M9SDI0|M9SDI	tr|M9SHN0|M9SHN
tr|I4BVH1|I4BVH	tr|I4BYP0|I4BYP
tr|A0A0N8W6E7|A	tr|A0A0Q1BSF2|A
tr|A7I7B7|A7I7B	sp|A7I4T3|TRPA_
tr|D3FE09|D3FE0	tr|D3FAW6|D3FAW
tr|A2SR11|A2SR1	tr|A2STA3|A2STA
tr|A0A1Y1SQW1|A	tr|A0A1Y1SS64|A
tr|B8GJX8|B8GJX	tr|B8GJ27|B8GJ2
tr|I0I5K6|I0I5K	tr|I0I674|I0I67
tr|H1Z3S9|H1Z3S	tr|H1Z042|H1Z04
tr|A0A0U5B024|A	tr|A0A0U5AHX1|A
tr|A0A0D8FTT5|A	tr|A0A0D8FRM7|A
tr|E3CYD5|E3CYD	tr|E3CVI7|E3CVI
tr|A0A0C7P044|A	tr|A0A0C7P3A6|A
tr|A0A1J0LMT6|A	tr|A0A1V6LN80|A
tr|C0DWV3|C0DWV	tr|C0DUK2|C0DUK
tr|A0A1D9B9K6|A	tr|A0A1D9B9V1|A
tr|A0A109RUS4|A	tr|L9PER0|L9PER
tr|C1D530|C1D53	sp|C1D702|TRPA_
sp|Q8TXU6|PYRDB	sp|Q8TYA2|TRPA_
tr|A0A163C7R7|A	tr|A0A161SF80|A
tr|A0A0Q9EAN8|A	tr|A0A0Q9ECY9|A
tr|A0A0F3KNJ8|A	tr|A0A0F3KQR7|A
tr|W5WE93|W5WE9	tr|W5WHQ1|W5WHQ
