# Supplementary material for: Inter-protein residue covariation information unravels physically interacting protein dimers
Source: BMC Bioinformatics. 2020 Dec 17;21:584. doi: 10.1186/s12859-020-03930-7 (PMC7745481; doi:10.1186/s12859-020-03930-7)
Supplement: Supplementary file 5 — Additional file 5. Final ER-MSAs at different ASA thresholds. Available on Mendeley data (http://dx.doi.org/10.17632/9bk2r55286.1). [file 12859_2020_3930_MOESM5_ESM.zip › Additional file 2/Final ER-MSAs/Negative ER-MSA dataset/ASA0.0/paired_MSA/1ep3-A-1qop-A/MSA_ready_for_MI.txt]

MTENNRLSVKLPGLDLKNPIIPASGCFGFGEEYAKYYDLNKLGSIMVKATTLHPRFGNPTPRVAETASGMLNAIGLQNPGLEVIMTEKLPWLNENFPELPIIANVAGSEEADYVAVCAKIGDAANVKAIELNISCPNVKHGGQAFGTDPEVAAALVKACKAVSKVPLYVKLSPNVTDIVPIAKAVEAAGADGLTMINTLMGVRFDLKTRQPILANITGGLSGPAIKPVALKLIHQVAQVVDIPIIGMGGVANAQDVLEMYMAGASAVAVGTANFADPFVCPKIIDKLPELMDQYRIESLESLIQEVKEGKKMERYENLFAQLNDRREGAFVPFVTLGDPGIEQSLKIIDTLIDAGADALELGVPFSDPLADGPTIQNANLRAFAAGVTPAQCFEMLALIREKHPTIPIGLLMYANLVFNNGIDAFYARCEQVGVDSVLVADVPVEESAPFRQAALRHNIAPIFICPPNADDDLLRQVASYGRGYTYLLSRSGVTGAENRGALPLHHLIEKLKEYHAAPALQGFGISSPEQVSAAVRAGAAGAISGSAIVKIIEKNLASPKQMLAELRSFVSAMKAASRA
MS--DRLSVQVGPLRLKNPVMPASGTFS--PDLAEWIDFDQLGALVTKSVTWHPRAGNPGPRCIETPAGMLNAVGIQNKGVENFVIDQLPVYRRW--KTPLVVSISGESPEGYARLAHRLTV-PGVQAIEVNISCPNLEVGGWSPAMEADGTYRTIRAVREATDLSIWAKLTPNTGDMVSVARAAQEAGADALVVANTLIGMAIDPHTKRPKLGNVTGGLSGPAVKPIILRMVYQIYPHVSIPIIGCGGISRVDDVLEYLLAGARAVQVGTYNFVNPRGMTEIIRDLEEYVEREGLKSITEIVGQANKSEPMSSLQVALERRRRGGETGFIPFITAGDPTMEVTVEAVRRLVRAGADAVEIGMPYSDPLADGPTIQAASERALRGGFQMPDLFRLGPILREAAGEVPLVAFTYANPVYRWGWQTFAEDLAKAGYAGVIVPDLPMEEATPLREAADRAGVALVPLVAPT-SHGRIERICRTARGFVYAVSSTGVTGVRKRMPEHLSRFIDDIRRCTDLPIGVGFGIGTPEAAAAVAET-ADAVIVGSALVRILAAITEEGKDVLDDLETFARTLVAPLGK
M---NRLSVSLPGIELRNPIMPASGCFGFGEEYAKFYDFSKLGAIMAKSATLNERVGNALPRVAETPNGMLNAIGLKNPGLDVILAEKYPFLAKY--DVPIIANVAGSTEEEYVAVCSRISEAPNVKAIELNISCPNVKEGGVAFGTDPEVAARLTRICKAATNLPIYVKLSPNVTDIVAIAKAVEAAGADAITMINTFTGMAIDVKTRKPVLGNITGGLSGPGIKPIALRMIYQVSRAVDIPIIGMGGVASVDDALEMLMAGATAVAVGTANFVDPYICPKIIDGLESRMDELGIDSIQSLIEEVKARFEMNKIQDAFH-----NKKAFITYLMAGDPNLDQSAKHILASQAAGADLIEIGIPFSDPIAEGPVVENASVRALAAGIRLNHVFDMVASIKDQ-MHVPMVFMTYLNPVFVYGYDAFFAKCQEVGISGIIIPDLPFEEQEEVKTVAKQYGIAVITLIAPT-SLSRIKEIAKQAEGFIYLVSSMGVTGVRQDITTDIDTLVKQIKEVTTTPVAVGFGISQPQQVAHFSNM-ADGVIVGSGIVRLVEEHLEA---AEPYVYDYIHKMQSAL-R
MAAEIDLGVRLTGLELKNPVIAASGTYGFGREYDLYCPVETWGGIAVKGITPEPRLGNPVPRLAETPAGVLNAVGLENPGLEEFLKSYLPRLADL--PTAVIVNISGFSVEDYALLARSLGREKGIAALEVNISCPNVRHGGLQFGTDPGSAEEVVAAVRRETDLPVIAKLSPNVTDIRELARAVERGGADIISLINTLVGMSIDVEEKRPVLGNVFGGLSGPAVRPVAVRMVWEVYQAVDLPIIGMGGITCWQDAVEFMLAGADAVSIGSGNFVNPLVPSEVLAGLESYCRRHGFSSVRELTGLAQS-KSMTK---RFKDLTARQEKGLITYLTAGYPDLNTTIKLVEVMAGHGADFIELGIPFSDPIADGPVIQQAANFALQKGIKTAEIIAAVRKIRQRSTSVPLIFMTYYNPILQYGLRRFVAHSVEAGIDGLIVPDLSFEESEELRTVADAYNLALIPLVAPTTPLERLTAFKANARGFVYCVSVTGVTGVRNEITTDLASFTDRVRQCINLPVAIGFGIAGPYQAAQVAPF-CEAVIVGSAVVNLIAKNNDFKG-MSLAIGSLAQDIKSALLC
M---ADISVELFGIKFETPVWTASGTFGFGLEYEKYTDLNRIGAVCVKGLSIKPKEGNPPPRIWETPCGMLNSIGLQNPGVHHFIEKVLPKLKKY--RFKIIANIYGTTYDEYRAVAEALKGVEGVHAVEVNISCPNVKKGGLAFGTDPEEAAKITEIVKEATDKPVIMKLSPNVTNIVEIAKAVEEAGADAISAINTLLGMAIDIRTQKPKLKNVVGGLSGPAIKPVAVRMVYQIARAVSIPVIGIGGITTWQDAVEFFLAGASAVQVGTANFLNPNTAVEIAEGIKKYLEDNGYSCIEEIKGKVK---VMGRIEKAFE-----EKKPLIIYATACDPDFNTSLEFFRIILK-YADIVEVGMPFSDPLADGPTIQKAHERALKSGANTRKVLELVSVLRKEFPDKGILLMGYYNPIFVYGEEKFVEDAFHAGSDGFIVPDLPPEEGKSFSDLAKSKGLSPIFLAAPTSTDERLKLIAEVTGDFIYYVSLTGTTGAREELDDAINEDIRRVKTVTGRKVVVGFGISKKRHIINLYEA-ADGFVVGSAVVKNIEAMD------KFGLEELLKELK---MV
M-----LKVKLFGVEFENPVWTASGTFGFGLEYAPYLDLNRVGAVCVKGLSVKPREGNEPPRIWETPCGMLNAIGLQNPGVEYFVEEIVPKLKEY--RCRVIANIYGSTVEEYRAVAAALKGVDGVDAVELNVSCPNVKKGGLAFGVDPVEAARVTEAVKSVCDKPVIVKLSPNVTDPVEIAKAVESAGADAISAINTLLGMAIDIRKRKPRLKNRFGGLSGPAIKPVAVRIVYQVSKAVSVPVIGIGGITTWEDAVEFFLAGASAVQVGTANFFNPKAVEEIVAGIENYMREEGFKSVGEMVGALR---EMERIAATFSELEARGEKPLIVYATACDPNCSKSLDFFKLILE-FADMVEVGMPFSDPLADGPTIQKAHERALASGANTVRVLELVEKLRAFAPTKPIILMGYYNPIFAYGEDRFIKDAKAAGADGFIVPDLPPEEGRDFSRKAKSLKLSPVFLAAPTSTDERVKLIGEVTGDFIYYVSVTGITGEREKLAKQIEEDIARVKRISGKRTVVGFGISRPEHIKEMYNS-PDGFVVGSAVVRRIEQED------FEGLRELLSSLKEATSL
M----DLSVNIGSLKLKNPVMPASGCFSFGKEYADFYDLSQLGAIVVKATTLEPRLGNPTPRVAETPGGMLNAIGLQNPGVEKVIAEELPHLRKY--DIPVIVNVAGTTVEDYVAVTERLMDSEDVDAIEVNISCPNVKCGGIQFGTDPAQAAHVTESIKKVSKVPVIVKLSPNVTDIVSMAKAVEAAGADAISMINTLVGMSIDLNRKKPLIANGVGGLSGPAVKPVAVRMTYQVAQAIQIPIIGMGGIMDGEDAIEFLMAGAAAVAVGTANFVNPLACPEIIDGIRQYCEQNGVASVSDLTGVAW---KMSSIAETFRRLQANGEKAFIPFLTAGDPSIEITEQLILELDRIGADIIEIGIPYSDPLADGPTIQEAALRALNAGVRMPHVLEMVRRLRPQ-VKASLVLFTYANPVFQWGVERFFETAREIGADGVIIPDLPLEESQEALAAAARNGVDLVPLVAPT-SQQRISKLCAQGQGFIYCVAALGVTGVRETVNEDLPQIVANVKQHTDLPVAVGFGVGSPEQAEIIGRY-ADGVIVGSALVKRVAPIADALAAKKRELVEFAASLKAPLGV
MG-SLNLQVNLGGLTMKNPVTTASGTFGFGLEFAPFIDLSRLGAIVVKGTTLEPREGNPTPRMAETPAGMLNAIGLQNPGVEAFIRDYLPPLRQI--DTPVIVNVSGNSVEDYGRLASILDEADGVAALEVNISCPNVKEGGIQFGTLPASAAAVTRAVRENTQKPVIVKLSPNVTDITEMARAVVDAGADALALINTLLGMDIDICTRRPVLANIFGGLSGPAIKPVALRMIYQVYRAVHVPILGMGGIMNSQDAIAFMLAGATAIAVGTANFTNPRATMDILEGIEEYCCREGVRDVNELIGAAHSLTGMERLTATFANLKAEGKRAFIAYVTAGDPDLETTRELVLTLEKNGASIIELGVPFSDPVADGPVIQEAAVRALAGGTTLTKVLAMVRTLRRE-TSIPIVLLTYYNPVLRFGLLRFAREAAASGVDGVIVADLPAEEGGVLREPLDELGLALIPLVAPTSTPERIQRIAEKARGFIYCVSLLGVTGMRSDLPPDAAALLERVRAMTDVPLALGFGISRAEHVAIVAPN-CDGVIVGSAIVKLIAQNLGDRARMLAEVGAFAREMAAAV-G
MTAKNRLAVNIAGIEMKNPVMPASGCFGFGREYAQFYDLNKLGAVAVKATTVEERQGNPTPRVAETPGGMLNAIGLQNPGLDDVMAYELPWLEKF--DLPVIVNVAGTVTDDYIKVAERVSEAPNVAGIELNISCPNVKCGGITFGTDPEIAGQLTAEIKKVSKVPVFVKLSPNVTDVVTIAKAVEAAGADGLSMINTLLGMRIDLKTRRPILANGTGGLSGPAIKPVAIRMIYEVSQQVSIPIIGMGGIQSADDVIEFFMAGASAVAVGTANFVDPLICPTIIDELEAKLDHYGVQTIGELTGAGWK--RMERITAAF----AKGKQAFIPFITAGYPTPELTVDIALALQEEGATVIELGVPYSDPLADGPTIQHASAQALSYGITIGRTVELAAEMRRAGLTVPLVLFTYINPVLQYGPERLFKDMEAFGIDGILIPDLPVEEAGDIEALAQTYVRPLIQLVAPT-SEQRVEMIASRARGFLYCVSSLGVTGARATLDEGVTRFLEQVRAFSSVPIAVGFGISSAEQAQMVAPY-SDGFIVGSALLEKIREAEETKEEGFRIVKRFVQQLQSRV--
--------------------MVASGTFGYGEEYAKYIDLNKLGAIVVKGLSITSREGNPPPRIVETSAGMLNSIGLQNIGIDSFIKEKLPFLKKF--NTKVIVNFFGDSIDEYCEVAKRVDSVSGIHGLEMNISCPNKKEGWLEFGTNPDLAFRVVSAVRKNTKLPLIVKLSPNVTDITVIAKAVSDAGADAVSLINTLSGMAIDIKTRRPKLANIIGGLSGPAIKPVALKMVWQAAKTVKLPIIGIGGIMTHEDAVEFMIAGASAVQVGTANFIEPTSSEKIIDGLKLYCRQNCIRNINKIVGSLN---FMSRIQERFKLLRSKNEKALSAFITAGDPDLAATKELFSILEKNGADIIELGVPFSDPIADGPVIQKSALRALKSGATLKKIIHLVAEIRKS-SQLPIVLMTSFNPVYVYGQEKFVDDAVRAGVDGLIVTDLPPEEAVSLENHAHQNGLDMIHLLAPTSTEDRIRTVGQRTRGFIYYISLTGITGTRDSLSDGLQQKVEAIKQTTSLPVLIGFGISGPEQAGKAASI-SDGVIVGSAIVRMI---------------------------
M---ISIDCELAGVPLSNPILAASGTFGFGKPYADLYPLRKLGGIVSKGLTLTPRLGNTGTRIYETPSGIMNSVGLENPGIRAFLEHELSDMTSH--GTAVIVNLGGGTVREYAEGAELLTEARAVDMIELNISCPNIKEGGLAFGIENEQAREVVRAVRNATTLPLLVKLSPGAKDLREMARMCEAEGADGLSLINTIQAMAIDIRERRSVFDRAYAGLSGPAIKPIALRMVHQVARSVSIPVVGIGGICSAEDILEFIMAGAAAVQIGTYNFINLRAGDTLAEELIQLMENEGIQSLDDIRGII-----MQ--------LLTVTKPMFIPFIVAGDPRPDITIELALTLQEAGADILELGVPYSDPLADGPIIQRAAKRALRQQMTLKKAIELVPEMRKKGVKIPIILFTYYNPVLQLGEESFFALARKNEVNGILIPDLPFEESELIRKLGEATGIPLISLVAPT-SKKRIEMIASNAQGFLYCVSSLGVTGVRDTLPETLNDFLTEVKRHSRVPVVVGFGISTSEQVSMLKNY-CDGVVIGSALVQKIEQLNEKKEEALAEFRRYARSLTAPL-R
MNIRPSLAVEVAGLKLKNPVMPASGTFGYGEEYAPYLDLNRLGAIVTKGLSRNPKAGNPTPRIAETTSGMLNAIGLQNVGIDAFIAGKVPYYRGL--QTPVIANFFGNTLEEYGEVARKLNDVPEVTAVELNISCPNVKQGGIVFGTEASAASQVVTLVRQALNKPLIVKLTPNVTDITVIARAVEEAGADAISCINTITGMAIDVRTRKPKIANRTGGLSGPAIRPVAVRMTYQVVQAVTIPVIGIGGITCAEDALEFLIVGAKAVQVGTANFIDPAAMLAIIDGLEAFLIAEGLTDINQVVGSLK---IMRRIEQTFRQLKERQQAALIPFVTAGDPNLETTEQIIYTLVDAGADIIELGMPFSDPMADGPTIQAASERALAAGTTLKGVLALVERVRLR-TQVPIVLMGYYNPILRYGTKLFAEQAKNAGVDGVLLVDLPPEEKDELCTYLEPQGIHLITLLAPTTPALRTEQLLSQACGFVYYVSMTGVTGTTKVDGASIEAQVKRLRDLSPVPVAVGFGITTAEDAESIARF-SDAVVVGSALVNVIKHNADSSR-LLEEVYQFVDGLKQGILT
MAVKVNLTVNVGGIQMKNPVTTASGTFGCGLEYAPFVDLNRLGAVVVKGVTLAPRAGNPVPRLAETPAGVLNSIGLQNPGVEKFIEEVLPGLAGY--DLPVIVNIAGETVEEYALLAGRLDRVQAVAGIEVNISCPNVKKGGMQFGSDPAMAAEVTRAVRASTGKPVIVKLSPNVTSIVAVARKVAEAGADALSMINTLLGMAVDIRKRRPLLGNVTGGLSGPAVRPVAVRAVWEVYREVDLPIIGMGGITCAGDAIEFILAGATAVAVGTANFVNPRATVEIAEGIERYLEENGIRDINELVGAAHN--EMSRIAKCLENLRAAGKKGLIAFITAGDPGLAGTVEIVRHVAEAGADLIELGIPFSDPIADGPVIQMASARALAAGATLPGILEAVREIKKV-CTKPLLLMGYYNPIYRFGIRQFAAAASVAGVDGLIVPDLPYEETRPLREAATEKGMDLIYLVAPVTPDRRLMKIAAEASGFIYCISVTGVTGARREIDTDLAAFTGRVRRYTALPLALGFGISGPEQALKASAY-CDAVVVGSALVKAVAECSDAAA-AGLAAGQLVARIRAALSF
M---NRLAVELPGLSLKNPVMPASGCFGFGREYAQFYDLSKLGAIMIKATTKKPRFGNPTPRVAETPSGMLNAIGLQNPGLEKVMEEELPWLEQF--DVPIIANIAGSTMEEYVEVAKHISKAPNVCALELNISCPNVKKGGIAFGTVPEIAAELTMLVKEVSEVPVYVKLSPNVANIVEMAKAIEAAGADGLTMINTLLGMRIDVKTAKPILANRTGGLSGPAIKPIAIRMIYEVSQAVSIPIIGMGGIQSAEDVIEFFYAGASAVAVGTANFIDPFVCPNIIDKLPTLLDELGIGHISECTGRSWKCGAMP--------LCTVTKPMFIPFIVAGDPTPDITVELAFALQEAGADMLELGVPYSDPLADGPIIQRAAARALSGQMTLQKAVELVPEMRKKGIKIPIIIFTYYNPVLQLGEESFFALAQQNGVDGVLIPDLPFEESGPIRRLGEKTGIPLISLVAPT-SKKRIETIASHAQGFLYCVSSLGVTGVRDTLPETLNDFLTEVKRHSRVPVVVGFGISTSEQVKMLKDY-CDGVVIGSALVQKIEQLNANKEEALAEFQCYAHSLVAPLSQ
M----NLTVELAGLKLQNPVMPASGTFGFGEEYASYVDLNALGALVTKSITLEPRLGNPPPRIVETPAGLLNSIGLQNPGLEAFIREKMPFLRRF--RPPIIVNIAGSTVDEYAELARRLGEVPGVAALEVNISCPNVKEGGMAFGSEPEQAAEVIQAVRRVTTLPIIAKLTPNVTDIVAVAQAVERAGADALSLINTLVGMAVDWEKRRPVLGNIVGGLSGPAIKPIALYAVWRVARSVKIPVIGMGGIMTATDALEFLLVGARAVAVGTANLVSPQAMLEIIEGLREYLMQNNIDDINKIIGSLELSPLMDRLYGSF----RQGKKALIVYVCAGDPSLEATLEAVCAIARAGADIVELGVPFSDPLADGPVIQAASQRALARGTTLARVLELTYNLRRK-VQVPLILMSYYNPLLRYGLARFAQDLAGAGGDGVIVPDLPYEESGPLKTSLKEKGLALIPLVAPTTPDERLREIARHASGFIYCVSLTGVTGPREELPPDLPEYLARVRKATSLPLAIGFGISTPKQAQLLAPL-GDGIVVGSVIVETLAKGG------IKEATSLVQAMRKALAD
M---TSLKVNINGVDFKNPVIAASGTFGFGEEYSEYFDVSRIGGISSKGLTINPKAGNEGRRLHEVTGGLINSIGLQNPGIDEFIELEIPKMRSL--NTVILANMGGGTMDDYLAGASKLDK-ADVDIIELNISCPNVKSGGMAFGIKSCVAHEVVSEVRKVTKKPLMVKLSPNAEDIVEMAVKCREAGADSLSLVNTFKAMAIDINKRKPVFRNIFAGLSGACIKPMALRMTYEVAGAVDIPVIGMGGIMNAEDAIEFIMAGATAVQVGSANFVKPDIMLDIIDGMEAFMKREGIKSIDEIRGIAR---GMNRIDKKFQELKEKNEKALIVFITPGCPNLEITEELVLSMEKSGADIVELGVPYSDPIADGKVIESSSQLARENGVKTRTVMEMASGIRSK-SEVPLVLLVYFNSIFAFGSEKFLKLASESGVDGIIIPDLPLEEREDIIEECNEYGVNFIPLVTPT-SKDRIKEIASGGGGFIYCVSVAGVTGERKEFSADITDYMKSVAEVTEVPRAIGFGISSPEMASKYKEL-SEGIIVGSAIVRRTLEDKSNDE-IIEDVSSFVKSLKDAI-R
MT-RPNLAVNLGGLQMKNPVTTASGCFGFGPEYAPYIDLNRLGAIVVKGTTLEPRLGNPGVRIVETPAGILNSIGLQNPGVDHFISKALPYLKEY--DTPVVVNIAGNTLEDYAELAKRLTAANGVAALEVNISCPNVKKGGMVFGTDCFMAAEVIRTVKQHTTLPVIAKLSPNVTNIVEIAQGVAEAGADALALINTLLGMAIDIHTRKPVLGNTVGGLSGPAIRPVAVRIIWQVAQAVNLPILGMGGIMSGEDAIEFILAGATAVAVGTANFVNPRATMDVLEGIEQYMEKYGVKDINELVGAAW---KMNRIRQKFDNLARRGEKGLITFVTAGDPDLETTVRLVLEMEKAGADIVELGVPYSDPLADGPVIQKASLRALKNGTALKGIFGAVREVRKQ-SNIPLILMTYYNPVLRYGLAAFAAEASTVGVDGVIVPDLPVEEAAPLERELTAQGLYLIPLVAPTSGAERIKRITAGDRGFVYCVSLTGVTGIRQGVPPGLEDFLDCVRRNTANPLAVGFGVSHPEQAREIAKH-CDAVIVGSALVKTIEEYQNSPD-LLVHVKNFVHSLKEAI--
M---IDMEVEIAGIKMKNPVTTASGTFGHGVEYAKYVDLNRLGAITVKAITLEPREGNPPPRIAETPSGILNSVGLQNPGVDTFIREDLPELIKY--QVPIIVNVAGNTIEEYCQVVEKLND-LPIAAFELNISCPNVKHGGMAFGSDPHMIEKVTKKVKNRSKKPLIVKLSPNVTSIVDSAIAACDGGADALSLINTLLGMAIDAESRKPILKNITGGLSGPAIKPIALRMVYEVHKAVNIPIIGMGGIMTGIDAIEFMLAGATAVAVGTANLVNPTAVIDVIDGIYDYMQRHDIKSIKDIVGALS---AMNRIDEKFRVLREKGRKALITYITAGDPNIEMTYRLVLEMEKAGADLIELGIPYSDPLADGPVIQRASMRALANGIKIPDIMNLVKSLRQV-SDVPLIYLVYYNSVFKYGIEKFVSEARDVGIDGLIIPDLPLEERGEVYDIVKQHDIHLIPLVAPT-SHERIKKITENAGGFVYCVSVTGVTGQRQELDTDVKRYMEEVASYTSLPRAIGFGISGPDMIMKLKDY-CEGIIVGSAVVSQIERGEGDRERIAKNVRDLVYDMKSVL--
MSIEVDLSIDIAGIKMQNPVITASGTFGFGLDYLHYYDVNKLGAVVVKSITKNKREGNPPPRIIETPAGLLNSIGLANPGIDFFIKEVIPQMDSI--RIPVIVSIAGDEIEEYVELASRLDKQDRVAALELNISCPNVKKGGLEFSTSAEQVEKLTVSVRKATSLPIIVKLSPNVTDIVEIAQAAAAGGAHALSLINTVLGMVIDVKMRKPVLGNKKGGLAGPAIRPIAVRMVWDVSQAVDIPVIGMGGICTAEDALQFIMAGASAVAVGTWNFVNPTAPLDIIDGLKEFCIKEGVKDIKELIGCSW---KMERLEQLFYEKREINEKVLIIYLCAGYPDLDFSRELILTAVKAGADIIEVGIPFSDPLADGPAIQHASQQALLKGMNAAKALEMAADIKKC-TKIPLLLMSYYNPIYRYGLEKFCGDAFKAEVDGIIVPDLPVEESEKLVSITRNFGLGFVPLVSPTSTLERLKRISKTALGFIYCVSTTGTTGSTIRSFGDAKEMAEKLRSITQKPTALGFGIEGPEHVRMAAPM-FDGIIVGSAVIRIIEHFKKSRESCFKEVGEFISSLKKAC-R
MQ-KPDMSVELAGIKMRNPVMTASGTFGYGAEFGDYMNLESIGAMITKGLSLKPKAGNPTPRIVETPGGMLNAIGLQNVGVDAFISQKLPYLSKV--ATPVIVNLYGNTLEEYGEVASRLDSLDGVAGIEVNISCPNVKQGGIVFGTDPLAAREVVRLVKRSTSKPIIVKLSPNVTDVVLMAKACADAGADALSLINTLTGMAIDLERRRPILANVTGGLSGPAIKPVALRMVWQVARNVQLPIIGIGGIMNARDALEFILAGATAVQVGTASFLDPSAAQTIARDMEQYLAENRIPSIASMIGALE---LMSRLEKRLSELKERDQKALVTFITAGDPDLSGTERIIHALEAAGADVIELGVPFSDPMADGPTIQLSSERALASGTTLTGILATVKKVRVS-SRIPIILMGYLNPVYAYGYERFCRDAADAGVDGVLLVDLPPEESGELLPYAQQYGIDVIFLLTPTSDSSRIKLVNKIGRGFVYYVTVTGVTGARQAVSDSLKTELANIMEKVKLPVMAGFGISTPEQAAEVSGL-ADGVVVGSAIVRLFEKQSGP--QLEQELGQLVQSLKQAI-C
M---ADMAVNILDIAFKNPVITASGTFGFGREHADFFDLSRLGGISSKGLTLHKKDGNKGIRLHETASGLLNSIGLQNPGVDAFIQDELPFMKDQ--GTVILANVGGGTLDDYLKAIEKLNQ-TSVDMIELNISCPNVSSGGMAFGIRCLDAEKVVKEVKAICTKPLIVKLSPNAENISQMAESCVKSGADALSLVNTFSGMAIDILKRKPVFNNTIAGLSGPCIKPIALRMVHEVSKAVTVPIIGMGGIMDYRDAIEFIMAGSDLIQIGSGNFINPTLSLDVIDGIETFMNEQGIKHLNEIKGCLGKFFNMNRTKQAFE-----NGKAFIPFITCGDPNLEITEKLVYAMEEAGADLIELGIPFSDPTAEGPVIQASSLRAFKNDMTTDKIFEMVRKVRKN-SQVPLAFMIYANVVFSYNIERFIKTMKEIGVDALIVPDVPFEEKDEFLMACTKYEIDFISLIAPT-SKERVNTIASQAKGFVYCVSSLGVTGTRNTLSNDIGESIERIRKNSTVPCAIGFGISTVEQAKKMATL-SDGVIVGSAIVEICGEYGEK---CVPHVKDFVFQMKEAI--
MH-KPDLSVQVGPLSFKNPVLTASGTFGYGQEFASLMDPNLLGGIVVKGISLKPMAGNSPPRIVETPCGMLNAIGLANVGLDDFLSEKLPWLQKL--DTRVIVNIYGHTLDEYGAVAAGLKGVPGIAALEVNISCPNVEEGGMAFGTDPLVAARVTERVLKETDKPVIVKLSPNVTDIRVIARAVEQAGAHALSMINTLTGMSIDIEKRIPRLANGSGGLSGPAIRPVALHMVRQVVQTVHIPVIGMGGILEPRHALEFLIAGAQAVQVGTANFSNPRASLEILEGIERFLTEHGIHSLKDIIGSLK---TMNRIAGIFSRTAPKKGKALVGFVTAGDPSIECSREIVCAMCASGLDMLEIGVPFSDPTADGQVIRRSYRRALSNGTTLQTVFEMTASLRRS-FQGPVIVCSYYKPIYLYGVAAFCRDSKKAGADGVLVVDLPPEGSDELSSCCKDENFSLIRLIVPDMSEERIAAISASVSGFLYIVSMTGVTGGSGLNLSEVHRLCRRVRRYTALPLCVGFGISSVDDVAGVSRS-ADGVIIGSAFARLIEENIGRSN-LAEILAERTRQYKGATKT
MSAKVSLAVEIAGLRMKNPVMPASGTFGYGEEFAPYLDLNRLGAIVTKGLSLRPKAGNPTPRICETVSGMLNAIGLQNVGVDAFIEHKMPFLREI--NTPVIANFFGNTLEEYGEVARRLNEIPELAAVELNISCPNVKQGGIVFGTDPQAAHQAVDVVRKNLDKPLIVKLTPNVTDITVIARAVADAGADAVSCINTLTGMSIDVRRRKPKIANRTGGLSGPAIRPVAVRMVYQVVQAVAIPVIGVGGISSAEDALEFLIAGAQAVQVGTANFVDPDAMQQVIDGLERFCIEEGIADIRELIGSLE---VMGRIAETFARLKKQGRKALVPFVTAGDPDMKTTETLLHSLVENGADVIELGIPFSDPMADGPTIQAASERALAGGVTLGAILQLVSRVRQH-TSTPIVLMGYFNPVLRYGIDAFAEDAAAAGVDGLLLVDLPPEEAGEIHGALRRRQINLITLLAPTSPPERRRQLAAAGEGYLYYVSMTGVTGTQHVDPQAIAADVAELRRESRVPVAVGFGITSPSDAEAVAAF-ADAVVVGSALVKIIAEYGKSPE-LPERVAEFIAALRQAVAA
M---VNLSVKIGKIKMQNPITTGSGCHSL--DYESLYSPDILGAFVPKTVRAYSWPGNPPPRITETPSGVLSAVGIPSKGWEMFVSEDVPKLKAL--KTPVILSVVGRTEEEYAEIVELSDGLGFLAGIELNLSCPNVKAGGLQFGANKDMAYKVVALSRKKTGLTLIPKLPPDQSNIIEVAKAVEAAGADAISMINSPRAMMIDIETRKPFLGNVMGALSGPAIRPIAVALVYQVYQNVKIPIIGMGGIANVRDVIEFLLAGSQAVALGVVNFFDPMAAPKILAGLEQYLEEKGIEDVNSLVGAAH-TRNMNKLEQVFT-----NGKAFIPFITAGDPSIEITEQLVLAMADAGADLIEVGIPFSDPVAEGQVIQEADNRALSGGVTTDKIFSMMGRIRKS-CNVPMAFMTYVNPIFTYGTDRFMKNCQEIGIDGIIVPDLPYEEKDELMPCCLKYGVKLISMIAPT-SNNRISMIARDAQGFIYCVSSLGVTGVRQEINTDVKEMIKLVKEVKDIPCAIGFGISTPEQAAKMVQF-SDGVIVGSAIVKIVEQYGMD---CVPHVVEYVRMMKNAI--
MN-SCNLAVDIAGIKMKTPVMTASGTFGFGLEYADLLDLNQIGAIVVKGMTLKPRDGNTGRRIVETPAGMLNAIGLENPGIDRFLQEILPQLAQY--QVPVIVNISGGTIEEYGELARRLAN-SGIAGLEVNISCPNVKQGGMIFGTDPDSAAAVVSEVKKYATVPVIAKLSPNVTDIVAMAQAVESAGADAISLINTLLGMAIDVHSWRPVLGNIVGGLSGPAVKPIAVRMVWQVAKAVKVPVIGMGGIMTAEDAVEFLLAGASAVAVGTANFINPRVAIAITEGIADYLRQCGLRHVNQLVGQVR---IMSRLNEVFCQLKAQGRKGLIVYLTAGCPDFAATLEAVQAVEAAGANIIEIGIPFSDPMADGPVIQKAASLALQGGATTGKVLELVRQIRQK-SAIPLVVMTYINTVLQFGVEKFVRSFAQAGLDGLIVPDLPVEESALLENYCREAGLALIQFIAPTTAPERAVTICHKAAGFLYCISATGVTGVRQVDYSQIGSLINNVRQYTSLPVAIGFGIGSPQAAREAADY-ADAVIIGSAIMQQLIDKG------VDAARAFTESVRLALSR
M---VDLSVEIAGIRMKNPVMVASGTFGFGLEYAQLFDLSRLGAIVTKALTVEPWPGNPPPRIWETPAGLLNAIGLQNPGVEVFADEILPELKKF--DIPVIANIAGFTKEEFAELASRLTG-TGVSGLEVNISCPNVKAGGMVFGTVPELAAEVVEAVVSSTSLPVIVKLTPNVTDIVAVAKAVVEAGAHALSLINTLLGMAIDIHRKKPVLANVTGGLSGPAIRPVAVRAVWQVSQAVDVPVVGMGGICTGSDALEFILAGATAVAVGSANFYDPLSSVKVVEEIENYCIEHGVESLHELVGAAWK--NMERIVAAFK----KPQKILAVYVCAGDPDLETTSHLIPALSAAGADIIEIGVPFSDPIADGPTIQAASQRALSSGTNMRKVLELLEEVRSRDENLPLLLMTYYNPVFRYGIEEFAAQLQEKGGDGLIVPDLPVEEAAPLRSALHERGLTLIPLVAPTTPEVRLRTILEKAQGFVYCVSLTGVTGARSRLPDYLRDYLQMVRKTTDLPLLVGFGVSTPDQAAQLAPL-ADGVVVGSALIEAFRRSG------LDGAVRLVQGLRAGLRG
MNRSRNLEVKIGNLALANPIMPASGAFGV--EMNQAMDFNRLGALVPKSITKYPRGGNPTPRVCEVTSGMINSIGIQSKGIDYYIKEAIPEYAQY--PVPLISSISGDTVEEFVEMCQIIGNHPDVDAIELNISCPNLEHDGKAFGMDPDISYDLIKRAKQVTDVPLIAKLTPNVRSIQEIAIACENAGADALTVANTFLAMAIDIHTMKPKIGNIMGGISGPAVKPMIVRMIYQVYQSVDIPIIGCGGVMNPEDAIEMMVAGATAVQVGTASFINPNSMIEIIEGIEAYMIDKEIDDINELIGRFHALCVMSEITKAILKARESGGCAFVPYIMAGDGGLGRLKEDLLFLQEAGATAVELGIPFSDPAADGPVIQEAGLRALAAGTTLKAVIEEVKAIRED-VHIPIIFMTYLNPVLSYGMAGFANDCQEAGIAGVIVPDVPFEESGPLEDCLRMNGIDLIRLIPLSAPEDRIRKIAEAAEGFIYAVTVDGITGVRDSFGGTTDGRLEQLKEIADIPVLAGFGISTPDHVRDFGRA-ADGVIVGSAIVDALHRGD------KEPIKELISSAKNIAAE
MVSTPLMAVNLGGIHMQNPVNTASGTYGFGREFESFYDVARLGAITCKGCAAEPWDGNPAPRMCEVSSGIMNTVGLQNVGIRAMVESELQGLTQR--GCAVILQVAGHSIEEYIAAVELYEEAPWASGLELNISCPNIAAGGAAMGATPETAAKLMQAVRPRTKRPLIVKMAPS--RVPEIARALEAAGADALSLINTIPAMSIDTRTRRSRLSRPTAGLSGPAIHAIAVRMVWEAHRASSLPLCGIGGITNGADAAEFILAGATAISVGTANLTDPMTAVRVVDELYDWAKNQGASDINELIGAFE---CMTRPGSRLEAAFRKGQPALVVYLMAGYPDREASLRALHTVADAGADVIELGVPYGDPLADGPVIAEAARRSVPGGFGLAETIEMASEFVEE-TGPPLVLMTYLNPLMRLGLSESASRMRGAGVAGVIVPDMPVEAARPWL--GEAHGLDTVFLAAPTSTDDRIRAVCEASAGFVYCVSSLGVTGERDRLSDAARALVERVKAQTSLPAAVGFGISSAEQAAEAAAF-ADGVIVGSAVVRRQQDPD--------ALAALVAELAEAVAS
MPEKINLSVDLGGITLKNPVTVASGTFGYGAEYEEFIDLSELGAVIVKGTTLEPRDGNPPPRIVETPAGMLNAIGLENPGVEVLINVHLPHLREK--KATVIVNIAGNQVEDYARLAAILDRQPGIAGLEVNISCPNVKQGGLQFGTDPIMIDEVVRAVRESTRLPLIVKLSPNVTDIVAMAKAAVNAGANAISLINTLLGMAIDVEKRRPALGNIFGGLSGPAIKPIAVRMVYQVAKEVDVPILGMGGIMNYSDALEFILAGATAVSIGTGNFVDPGISRRIIGDLEQYLEKNGIYDIQELIGAAII--RMNRLELRLRQLKEREEKGLIGFMMACEPDFATAVECAKALEEAGCDILEIGVPYADPIADGEVIERAHFRGVERGMNMTKALEFVRAVHDN-CSLPLVMFSYFNPILRRGVEVFARELETAGASAVIIPDLPLEEREK----YDQIDVDIIPMLAPTADEQRMARADHYARSFIYCVSVAGVTGERDRLP-DLTDYLSRVRARTSHPLAVGFGISSGAQVARIKDY-ADLVVVGSALVRIIEENSDDKTRLLSELSALARNLKQAL-R
M----NTSVTIAGVTFKNPVMTASGTFGSGMEYGDFVDLNRLGAVVTKGVANVPWPGNPTPRVAEVYGGMLNAIGLQNPGIDVFLKRDIPFLQHY--DTKIIVNVCGKTVEDYLEVVEKLND-SAADMLEINVSCPNVKEGAIAFGQKADCLFDITSKIKNEARKPIIMKLSPNVTDITEMAKAAEAAGADAISLINTITGMKIDIHKRTFALANRTGGMSGPAIKPVAVRMVYQASHAVKIPVIGMGGIATAEDAIEFLLAGATAVSVGAGNTSRFCRGGELYESICN---------------------CMNKIEKAFS-----KGKAFIAFVTSGDPDLETTEEIVYAMDRAGCSLVELGIPFSDPTAEGPVIQAANVRALSNGVTTDKIFAMVKKIRQK-SDIPMVFMTYANVVYSYGIEKFCQKMVETQMSGMILPDVPYEEKAEFDVVCKKYGVDLISMIAPT-SHQRIQMIAKEASGFIYCVSSLGVTGVRSTITTDIGAMVDLVRQVSDAPVAVGFGISTPEQAKKMANQ-SDGAIVGSAIVKIVEKYGKD---APKYVEEYVSQMVQAL--
MS-DERLRTELLGIEMETPVLTASGTFGFGEEFADFVDLARLGGVMVKGTTLAPRRGNEGVRVTETPMGMLNCIGLENPGVEVFLKEILPRIEPY--GMHVIVNISGSSAEAYGTLAKMLD-VPGVAAIELNVSCPNVKDGGILFGTDPEAASSVVRAAKANTKKPVILKLSPNVTDIVQMAKAVEAAGADAVSLINTLLGMEIDIHRWRPVLGNVTGGLSGACVKPVAVRMVWQVAQAVRVPIIGMGGITSAKDAVEFFLAGASAVAVGTANFTDPTVTMRICDGLNDYLEQRGLSNIRELVGKANPENTMTRLEQKMTALKEAGRKALIIYITAGATGVKETVGIVREAERVGADVIELGLPFSDPMADGPVIQEASVMALKNGTNLAGILDMVCEIRKR-SAVPLVGMGYINNVHHYGYERFVHDFKAAGMDGIIVPDLPHEESKALRTICAGEAFHLAEFITPGTREARMKKTCKGASGFIYCVSNNGVTGVRKTDYTVIGAVCKKARSYTKTPLAIGFGIGSPKAAVEAAAY-ADGVIVGSAVVKPIISGN------RKGAMELIRAMRTALAY
M---NRLAVSLPGLELKNPIIPASGCFGFGEDYGKFYDLSLLGAIMTKATTLEPRKGNATPRLAETPSGMLNAIGLQNPGVEIVVAQKHTALEKY--DVPLISNVAGNTVDDYYQVCKAVSQSPNVKAIELNISCPNVHKGGLQFGTDPEMAAAVTRAAKEGATVPVYVKLSPNVTDIVEIAKAVEAAGADGISMINTLVGMRIDLHTRKPIIANKTGGLSGPAIKPVAIRMIYQVARAVDIPIIGMGGVYTVDDVLEMFMAGASAVGVGMANFTDPLVCPKLIEQLPQRMDELGINSLQELIKEVRENERMNKITAAFK------HKAFIPFVTAGDPDLETTKELIREIVANGADIVEIGIPFSDPVAEGPAIQKADERALANGINTDDIFRMVAELRTE-IDKPFVFMTYINPVFVYGIDKFMARCKETGVDGVIIPDVPFEEKGFIQAACREHGITYISMVAPS-SAERIAMIAKEAEGFLYVVSSLGVTGVRSDITTDIGSMLAEIRKISDIPCAIGFGISNARQAKAMSEV-GDGVIIGSAIINIMEKYGKD---SPKPVGAFVAEMVGAI-S
M------AVDIGGLTLKNPVMPASGTFGYGEEYAPFLDLNRLGAIVTKGLSLKPKAGNPTPRIAETISGMLNAIGLQNVGVDDFIKFKLPFLREL--TAPVIVNFFGNTLDEYGEVAARLCDIPEVAAVELNISCPNVKKGGIVFGTDPKAAFEAVSVVRKNLTKPLMVKLTPNVTDITVIARAVEEAGADSISCINTITGMAVDIKTRRPRLANRTGGLSGPAIRPVALRMVHQVVQAVKIPVIGVGGIVRPMDAIEFLIVGAKAVQVGTANFVDPASMITIIDGIEQFLIEEGLADIHQLIGSLE---LMGRIAQTFERLKAAGEVGLIPFITAGDPDLQITEKLLLTLADAGADIVELGVPFSDPMADGPTIQLASERALSAGTTLQGILDMVSRVRNR-IRIPVVLMGYFNPVFRFGCERFAHAAAGAGVDGVLLVDLPAEQRDEIHPYLRSAGVDFIQLIAPTTPPARLATLAAQGEGFLYFVSMTGVTGAQQADPQAIAPLVEHLRTLSPVPVAVGFGINTPAAAAAVGQS-ADAVVVGSALVKVIAEYSTSPD-LYERVDTFVRTLKQALRG
--------------------MTASGTFGYGKEYAPYIDLNRLGALIVKGLSLEPRKGNPPPRIMETPCGMLNAIGMENVGVRAFIDEKLPFLRPF--DVAIIANIFGETIDEYKKIAAILSAAEGVHGLEINISCPNVKKGGIAFGAHPDTAYEVTGGVKSLTDLPVIVKLTPNAGDIAEIAESVEAAGADAVSLINTLTGMSVDVEQRVPHLKNITGGLSGPAIRPIALSMVWEVVKRVSIPVIGVGGIMDANDVLEFLIVGARAVQIGTASFINPRATLDILEGIDNYLKRHHITDINDLIGTLRDPTSMGRIEERFTALKKEGRTAFVAYLTAGDPDLEATKKLIPALEAAGVDIIEIGVPFSDPTADGPVIQAASQRALKRGATLKKILAVIAELRRT-SGIPIVLFGYYNPILSYGPERFAADAAASGVDGILIVDLPPEEADELRRFTDPAGLAFITLIAPTTDPQRARRILRRATGFVYYISITGVTGTAVPRPDDVRRDVKRLQGMTALPVTVGFGISTPAQAATIAPL-ADGVVVGSALVRLIGAKGGSGD-LIPAAASFAAEIRRAIVK
M----NMQVDICKVKLKNPVIAASGTFGFGREYAEYYDVSVLGGISTKGLTYYGKPGNTGLRIYETSSGIMNSIGLQNPSVPTFVQTELPYMQTL--GTEIIANVGGSKIEDYLLSIDMLEK-TAIKIIELNISCPNVKEGGMAFGIKCDSAYEIVKQVRQHTNKILMVKLSPNAEDIKAMAATCVEAGADCLSLVNTFNALAIDIHKRRAVFDNVTAGLSGACIKPIALRMVRDVCKTVNVPVIGMGGIMDANDAIEFIMAGATAVQVGTANFLDLTVMPKIIQGIANFMRQEKINDLSEIRGII-----M-KIRETFENRKKNGQKALVTYIVSGDYGYETTKENIRAMVKAGADVIEIGIPFSDPIAEGVVIQEASQHSLAGGTTLKGIFQMVKELREEIKETPFVMMMYLNTIYRFGTERFFDLCNECGIQGVIVPDMPYEEKDEIQGVATAHGVDNISLVTPT-SHDRIAMIAKEAEGFLYCVSSIGVTGTRSEFTTDFDEFFGVIKKNATIPCAVGFGISGPEQAKKMSTY-CDGVIVGSAIVKLISQYGKE---SPEKVYEFTKSLRDAL-E
MNESSRLKTTLLGIPMKSPVMTSSGTFGFGEEFADFLNLDELGGVFVKGTTLLPRRGNDGVRIAETPAGMLNCIGLENPGVDVFLNETLPRIAKY--NMNIFVNISGGSAEEYGILAEKLD-VDGVAGIELNVSCPNVKDGGIIFGTDPKAAASVVREAKKHTSKPVILKLSPNVTDITEIAKACEDAGADALSLINTLMGMAIDIKTWKPVLGNITGGLSGPCVKPVALRLVWQTAQAVNIPIIGQGGISTAADAIEFFLAGASAVSVGTANFVDPYATTKIIQGLDDYLEKNNLSNISELVGKLKM--DMTRLDKVLAELKNQNKKGLFIYLMAGVPDEAGTIEAVKAAERAGANVIELGIPFSDPLADGPVIQEAGIKAIKGGMNLTRLLDLIKKIRTE-TQIPLIGMGYINNILHYGVEKFVKDFKEAGLDGMIIPDVPHEESADIRAVCKKEDFHLIEFVTPGTTVERMKETCSSADGFIYAVSVNGVTGARDVIDEVIGKVAELVKKETNVPLAVGFGIGSPEAAVAAAKH-SDAVIVGSAVVSKILQNK------LGEAEKFIASLRTAL-A
M----SLEVNFAGITFKNPVTTASGTFGSGMEYSEFVDLEKLGAVTTKGVANVPWAGNPTPRIAETKSGMLNAIGLQNPGIETFIQRDLAFLHEK--NARIIVNVCGHSEEEYLAVVERLAS-EDVDILEINISCPNVKAGGITFGQDPKCAEDITKKVKAIAKQPVIMKLSPNVTSIAEMAKAVEAGGADGVSLINTLTGMKIDVARKTFALANKTGGMSGPCVKPVAVRMVYEVANAVNIPILGMGGIQNTEDALEFLMAGATMVAVGTANFFNPYATSEIIDGLEEYVKKEKLSGIQDIIGIVNQ--KMNRIEQRMQKLQEKGEKAFITYMTAGLPDMAGCKELIKAQEKAGTDVLELGIPFSDPVADGPVIQDASYKSIQLGTNLKKVLELMKEVRAEGVQLPIIFMMYYNTALYFGLEKFVEECIASGVDGLIIPDLPLEEQGELQQYLNKENAPLIELVSPV-SAERVPKILENARGFVYCVSGMGVTGQSGNFHREILNYLASVKKVSKIPVMMGFGIEEAKDVAPMKDV-IDGAIVGSHFIKLLEAND----YKPEAAVEYCSKFKREIAL
M---ANLNVRLGELVLKNPIMSAAGTFGYAAEYGNAVNLKHLVAIVPNSMAITDGQPSTAKRFYQSEHGFISSFGANNLPYQTFLDEILPRLPYE--ETPVFLDLKAYDLDKLTEFVSILSEVKELAGLEINLNCPYGNPSVPSYWKTRESLEEMVRKVKAAADKILWFKAPTAEYPPDEIVSIVQENGGDAFVSFNAIGGYAIDIHTRKFRCGWGGGGYSGPGIKPYALMCAHNSSKHAKIPVIG-GGIVCAADVLEYIMAGAHAVQIGSANLMRPDFMERLLEELEALMDQMNIKSLDEIRGCAK--YSMSNIRKAFE-----NGKAFIPFITCGDPDLETTAAAVRSAVENGADLIELGIPFSDSTAEGPVIQGANLRALKGGVTTDGIFGLVRELRLD-VKVPMVFMTYANVVFSYGAEKFISACRDIQIDGLILPDLPYEEKEEFLPLCRKYGVDLISLIAPT-SENRIKMISGEAEGFLYIVSSLGVTGTRSEIKTDLDSIVKMVRESTDVPCAVGFGISTPGQAEKMAGI-CDGVIVGSAIIKFLERYGRE---APKYIGEYVKFMKDAI--
M---NRLQVELPGLTLKNPIMPASGCFGFGKEYAQLYDLSLLGAIMVKATTLEARYGNPTPRVAETPSGMLNAIGLQNPGLEKVVTEELPWLERY--DVPIIANVAGSETEDYVAVCERISKAPNVRAIELNISCPNVKCGGITFGTDPAIAKELTEAVKAVSTVPVYVKLSPNVTDVTAIARAVEEGGADGLTLINTLVGMRFDPRTGRPVIANGTGGLSGPAVKPVALRMVYEVTKAVSIPVIGMGGIAEVDDVIDFMSAGASAVAVGTANFVDHFVCPKLIDALPARLDELGIGNITELTGRSHR--LMTKLAGAIREANGRGGCAFVPYIMAGDGGLGRLEEQILFLQEAGATAVELGIPFSDPAADGPVIQQAGIRSLESGTTLAKVMQAVGGFSEE-IRIPVILMTYLNPVLSHGIAAFANDCREAGIAGVIVPDVPFEEDAVLEDALRMADVDFIRLIPLTAPDDRIRAIAGEAEGFIYAVTVDGITGARDSFAGSSADRLAWLREIADVPVLAGFGISTPAQVREFGRS-ADGVIVGSVIVDAFHRGD------LVSISELIRAARNTPAE
MDQSSALAVTVAGVTFRNPVIAASGTFGFGREYAKVFDLSGLGGIALKGMTLKSRSGNPSPRVAETPSGMLNCIGLQNPGVEYFLKNELPFLQKQ--GTRLISNIAGDAPEDYAALAARLDG-EPVDMLELNISCPNVKTGGMAFGVTCEGAAEVTRAVRAATKKPLCVKLSPNVTDIASIAQAVEDAGADALSLINTLLGMRIDIRTRRPILSNNVGGLSGPAVFPVALRCVWQVAKAVRIPVIGMGGIATWEDAVQMFLAGASAVQVGTATFTDPYAMLAIRDGLADYLETEHIAHISELTGQIRP--NMDRIGEMFAKQKQAGKKALITFVTAGDPDIAATEKLVLAMEQAGADLVELGVPFSDPVAEGPVIQAANIRALSNGLKIDGVFDAVARLREK-TQVPLVFLMYINSIFNYGKENFFKRCRETGVDGVIIPDLPYEEKDEVADPAAKNGIKLISLVAPT-SHERIQKIAEQAEGFLYCVSSLGVTGTRSSFHTDFESFFSLINRYTAAPTALGFGISSPEQARELKRY-ADGIIVGSAIVRLVGAAATPED-AVKSVADFTASLRAGL-S
M----DLSVKLPGLNLKNPIMPASGCFSFGKEYSQFYDLSLLGAVVIKAATLNERLGNPTPRVAETYSGMLNAIGLQNPGVETIIDQELPYLKDY--DVPVIANVAGSTVEEYEQVAKAFRRTDAISAIELNISCPNVKEGGLQFGTNADVAAEVTRKVKQVSQVPVYVKLTPNVTNVVEIAQAVEQAGADGLTMINSLTGMQIDLQNRRPLLANKVGGLTGPAIKPVAIRMVYQVYQAVKIPIIGVGGIMTVEDVLEFLLAGASAVQVGTANFQNPMICPELIEQLPACLAKYGFTSVEEAIGKGH-PSEMTKLESALKQTLASGNKIFIPYIMAGDGGLDQLPEQIAFLAETGATAIELGIPFSDPVADGPVIQEAGLRALSLGANLRSILAILEETKHE-RTIPIVLMSYFNPIFAYGLEACLQDCRRAGVSGLIIPDLPIEEEGIIPELFAREELGLIRLATLTSSSDRLEKIAEKTTGFLYAVTVTGTTGERHQYIDSIGEYLSKLKQISKKPVVAGFGVSTPEQVKRLSQY-CDGVIVGSKIVKSLHKND------RQSITELIGATK---NN
MSDKPALGVELGGVFLDNPVMTASGTFGYATEFASLMDLNRLGGIIVKGLSLEPSSGNPPPRVVETPCGMLNAIGLENMGIEAFFQDKLPELTKL--APPLVLNIYGKTSEEYERLAARIDNVEDVAGIEVNISCPNVSAGGIAFGVDPMMAARLVGKVRARTRKPVIVKLSPNVTDVTAIARAVEDAGADAISLINTLTGMAIDLDARRPVLANITGGLSGPAIKPVALRMVWQVAKVVKVPVIGIGGIMNARDALEFLMAGASAIQVGTANFVDPASPVKILEGIEAYFMENQIKDISDFIGCLE---VMSCIKNSFEALKAKNEKALVGFVTAGDPDFGKSVEIVKAMCEGGMDVLELGIPFSDPTADGPVIQRSSQRALSSGMSLPKVLEMVKIVRGF-TKIPIVLFGYYNPIFSYGGKRFYEDALAAGADGVLIVDLPPEESAELTSLWEGDDFDFIRLVAPTTGQDRMKQIAGEASGFIYLVSMTGVTGSQGLDSSKVADVNAPLKAVTDLPVCVGFGISTPEHVKAVAAV-SDGVVVGSAFERLIEENLENRG-LHTMVQEYTESLKAATRG
M---NRLAVELPGLSLKNPIMPASGCFGFGKEYAQLYDLSKLGAIMIKATTPETRLGNPTPRVAETPAGMLNAIGLQNPGLTKVMENELPWLDQY--DVPIIANVAGYITEDYVTVAEAISKAPNVHALELNISCPNVKQGGITFGTDPKVAEELTKAVKAVSSVPVYVKLSPNVTNVNDIAKAVEAGGADGITMINTLLGMRLDTKTGRPVIANVTGGLSGPAIKPVALRMVYDVAKQVSIPIIGMGGIATIEDVIDFLSAGASAVAVGTANFVDPFVCPTLIDQLPNKLDELGFNTVSELVGRSHR--LMTKLTAEIEAVLSKGEKAFIPYIMAGDGGLELLKEQILFLQENGATAIEVGIPFSDPVADGPTIQRAGERSLANGTNLRLIIQALDSFHEK-VHIPLILMTYFNPILSYGLETFSKDCQRIGIAGLIVPDVPVEESNQLRASLQDTDIALVPLVSLTSPPERIAKIIALGEGFIYAVTVNGITGVRNGFDEQLEQHLILLKELCPIPVLAGFGISSPEQVVSMGAI-TDGVIVGSAIVEAFHLNN------KEKIVELIQASKKQ-IS
M----NLQVEVGGLKLKNPVMTASGTFGFGREYGEYIDLNQLGAIVVKGLTVNPKEGNPPPRVYETPCGMLNSVGLQNPGINAFIEKELPFLRDY--DVAVIVNIAGETIEEFAYMAKKLD-IDGVDGIEINVSCPNVKKGGMAFGINPEDIFNITKEVKKVTQKTVIVKLTPNVGDIGVCAKAAEDGGADAVSLINTIAGMAINIDTRTPVFKNVIAGLSGPAIKPIALRMVYEAARAVKIPVIGMGGISSFKDALEFMIAGAKAVAIGTCNFVNPNCTIEVIEGIKQYMVLNNIEDINEIIGSLKV--DMNRIDKKFEVLKGEGRKALITFITAGDPDIETTYDIVLAIEEVGADIIELGIPYSDPLADGPTIQASSQRALNKGVKIPDIMRIVEKIRFK-SDIPLVYLVYYNSIFKYGIQKFLKESKDVGIDGLIIPDLPLEERKDILEEADKYGIYLIPLVAPT-SKERIKLITENGKGFVYCVSITGVTGAREDIETDIEEYMKTVSQYTNMPKAIGFGISTPEMAKKLKDF-SDGIIVGSALVERIAKGYNKSE-MLQEVKSFVSILKEVL--
MNESNRLTVELAGILMKNPVMAASGTFGFGLEYSDFVNLNEVGAIVVKGTTLKPRSGNVGRRIAETPAGMLNSIGLENPGVDNFLRDILPELACY--EVPVIVNISGNTVEEYGELAAKLNH-SGIAGIELNISCPNVKEGGIAFGTNCDSAVAVVREVKKYTDLPVITKLSPNVTDIVAMALAVEAAGSDAISLINTLLGMAVDLRTRRPVLGNVVGGLSGPAVKPVALRMVWQVARSVKVPVIGMGGIMTAEDALEFMLVGASAVMVGTANFIDPKSVPSIIGGMQDYVKEQKLGNLQDIVGRLQTENEMSRLADRLNYIKDSGKKGLIIYITGGCPDLDTTVQAVLAAEKAGADVVEIGIPFSDPMADGPVIQKAAAQALQAGVTVSGILETVRKIRTQ-SNIPLALMTYFNPILQFGTDAFVQTARQAGVDGLIVPDVPFEENQELFAPCQKLGVNLVQFVAPTTTIQRLANTCRAANGFIYCISNTGVTGIRDVDFSGLEPIITEVKSRTPVPVAIGFGIASPEAAARAAQY-ADAVIVGSAVVDRLMTDG------IDGAAALIAGIRKALAS
MSTRPKLAVEIAGLKLKNPVMPASGTFGYGEEYAPYLDLNQLGAIVTKGLSLNPKAGNPTPRICETVSGMLNAIGLQNVGIEDFIKHKMPFLDQY--NSPVIVNFFGNTLEEYVEVAARLEDVPGVAGLEMNISCPNVKQGGIVFGTEASAASAVVSQVRKKTSKPLIVKLTPNVTDIRVTAKAVEDAGADAISLINTLTGMAVDVKTRKPRLANTIGGLSGPAIRPIAVRLVHQVVQAVDVPVIGIGGISRAIDALEFLIVGAKAVQVGTANFVDPNAMATIIDDLEEFCQNEGIDDINDLIGTLD---AMTRIETTFAALKKKQETALIPFLTAGDPDITTTAKLIRTLAENGADLIELGVPFSDPMADGPTIQAASERALAAGTTVEKVLQLVAEVRTD-CQVPLVLMGYYNPVFRYGVERFATAAAAAGVDGLLLVDLPPEEAGEISGVLKKAGIAMITLLAPTTPPERMQRLAAAAEGYLYYVSMTGVTGTQKITPDDIRAAVENIQGMTEVPVGVGFGITTAEDAKAVGEF-ADGVVVGSALVKIIADNAGSDQ-LLPRVATFITELKQGLLA
M----NLQVTLGDLVLKNPIMSAAGTFGYAIEYEKIMNLSRLGAIVPNSMALTDGQPSTAKRFYQSDYGFISSFGANNLSYKTFIHDILPRLPYE--TTPVFIDIKAYDMEELCEFVSILSEVPELAGMEINLNCPYGNFAVPSYWKDEEKLREMIRRVKAAANKILWFKAPTAEYPVQQVVAAVQENGGDAFVSFNAIGGYSVDIETRKFRCGGGGGGYSGPGVKPYAMMCAHNSSKAAKIPVIGGGGIVCARDVLEYIMAGAHAVQIGSANLMRPDFMERLIEELEELMDKMNIESLDEIRGCAE--YVMSRVSDVFQ-----NGKAFIPFVTAGDPNLETTERLIPAMAEAGADLIEIGIPFSDPIAEGIVIQEADMRALASGTTTDKIFEMVKRIRER-MDTPLAFMTYINPIFVYGAERFLAKCKECGVDALIVPDMPFEEKQELLPYCHQYDIELISLIAPT-SKERIAAIAREAEGFVYCVSSMGVTGVRTEITTDIGEMVSLVKKESDIPCAIGFGISTPEQAKKMAAS-ADGVIVGSAIVRIVAQYGTG---CIAPVCDYVKAMKAAI--
M---DRLKVNIGSLELQNPVTTASGTFGYGTEYADFIDLNRLGGIFVKGTTLEPRQGNDYPRMAETPSGMLNSVGLQNKGVNYFAEHIYPKIKDY--NTRIIVNVSGSTVEDYVKCSERIADLDKVPAIELNISCPNIREGGMAFGTSCQSAANVTRAVRKVYRKTLIVKLSPNVTDIAGIARAVEDEGADSVSLVNTFLGMAVDAETRKPKLSTVTGGLSGPCIKPIALRMVWQVYNAVKIPIIGMGGISNAADAIEFMLAGSTAIQIGTYNFIDPAISMKVVDGITGYMDRHNIKSVSEIIGKLE---VMNRIDKLFQ---QGKNNILSVYFTAGYPNLNDTVPIIQSLEKNGVELIEIGIPFSDPMADGPVIQTSGTEALKNGMSLRVLFRQLSQIRSS-VQIPLVLMGYLNPILQFGFNEFCSEAQRCGIDGVIIPDLPFAEMKEYKAVAEKHGLHIIMLITPETSDERIRLIDSNTGGFIYMVSSASVTGAKNTFSDADLAYFSRVNAMQQHPRLIGFGISNRDTFEAACKN-ASGAIIGSKFVSLLGSEKSV----DDAVEKLKKSIVKF-QQ
M-----LTVKLPGLELKNPIMPASGCFGFGREFAKLYDLSKLGAIMIKATTLEPRFGNPTPRVAETPSGMLNAIGLQNPGLKKVMEEELPWLSQF--DVPIIANIAGSTVEEYVEVAKEISKAPNVKALELNISCPNVKQGGIMFGTVPEVAGHLTEAVKNVSSVPVYVKLSPNVTDIVAMAKAVEKAGADGITMINTLLGMRIDVKTGRSIIANGTGGLSGPAVKPIAVRMIYQVSQSVEIPVIGMGGIMNVDDCIEFLQAGAKAVAIGTANFVNPYVCVELIDALPNRLKELGFDHVNECVGRSWKSCPM----------FQQFDKLFIPFITAGDPNEELTIDLALILEKCGASAIELGVPYSDPLADGPVIQQASIRARRNGMNIEKAMELAYKMKERGLKIPIILFTYFNPVLQLGEKYFFTLMEKNRLEGLLIPDLPFEESGWMRKKCDEHGIYFISMVAPT-SYNRIKKIAENAAGFLYCVSSLGVTGERQSFDERVSDFISHVKKYSEVPVAVGFGISSNEHVKKFFKI-SDGVVVGSAIVKQIEKLINTKQSGLQEFERFINGLL----H
MP-NVDLQVELAGITLKNPVMTASGTYGFGEEYAPFYDPALLGAITVKGITPLPRLGNPVPRLAETPAGILNSVGLENPGLEVFLQEYLPRLKNL--DTAVIVNISGFSLEDYMMMASAFQKGCGIAALEVNISCPNIKHGGMAFGTDPRSAEEVIAAVRKNTGLPLIAKLSPNVTSIADMAKAVESGGADAVSLINTLLGMSIDIHAQKPLLANKVGGLSGPAVRPVAVRMVYQVFEAVKIPIIGMGGIMTWQDAVEFMLAGASAVSIGTANFTDPLAPLDVIKGLEEYAESRKCASIREIIGAAH----MNRIDEMFARRADQKKKALITFVTAGDPDLETTRKLVLEMEKAGADLVELGVPFSDPVAEGPVIEEANLRALKNDVGIDRLFELAARLRQE-TNIPLVFLLYVNCVLQYGKEKFMDNCVQSGIDGLIVPDLPDEESNEIYGENIRTGVRLIRMVAPS-SDDRIETIAAKAEGFLYCVSSLGVTGVRSGFKTDFEGFFGKINQYKSAPSAVGFGIATPEQVRDLKKY-CDGVIVGSAIVKKVAAAAGPEE-AVASVGELVRSLRRAL-E
M----NLKVDLAGVELNNPVMTASGTFGSGIEYSDYVDLNRLGAVVTKGVANVPWEGNATPRIAETYGGMLNAVGLQNPGIDVFVERDLPFLKKY--DTKVIVNVCGRSTSDYVEVVERLAD-EAVDMLEINISCPNVKEGGIAFGQNPKSVEDITRAVKKVAKQPIIMKLSPNVTDITETAKAAEAGGADVLSLINTITGMKIDVNRRNFVLANKTGGLSGPAIKPIAIRMVYQVANAVNLPIIGMGGIMNVEDALEFIMAGASAVSVGTANFANPLATIEIVQGLEAYLKKNNIGDINSLIGCV----KMSRIKNAFE-----NKKAFIGFLTAGDPSLDKTEEFILEMERAGAALVEIGIPFSDPIAEGPVIQEANIRALSGGCTTDKVFDMVASLRKK-TNIPLVFLTYLNPIFKYGSNRFCKRCEEVGIDGLIIPDMPYEEKGELAKIAAEYSIELISLIAPT-SASRIEMIAKEAQGFIYVVSSMGVTGVRSDIKTNVTEIVESIRAVTDTPVAIGFGIHKREQVREYFKE-ADGAIIGSAIVKIIAQYGNK---AGEKIYEYVQELL----A
M------AVNLGRLKLKNPVMTASGTFGYGEEYADYVDLNKLGAVVVKGLSLKQRLGNPPPRIMETTGGMLNSVGLQNIGVDAFIEDKLPFLRKY--DAAVIANVYGETYDEFKKVTKILSAAKGVHALEVNISCPNVKSGGVIFGSDPKIAARVTKTVKEETSLPVIVKLTPNVTDIVAIARAVEKAGADAISLINTLTGMSVDLKTRKPHLKNITGGLSGPAIKPVALRMVWEVVQMVSIPVIGIGGIMTAQDALEFLIVGAQAVQIGTANFVNPHATMEIIEGIQSYLAANKIKDINEIIGTFQ---PMKRIEEKFATLRTRNEKALIVYLTAGDPSLDITKKLIFALEKAGVDILEIGVPFSDPTADGPVIQAASQRSLRSGTTLESVLKMITEVRKV-SEIPIVLFGYFNPIFAYGVKNFAQSAHSAGVDGVLVVDLPYEEAKELRKYTDSVGIDFISLIAPTTDKERLKKIAAKASGFLYYISITGITGTAAPKIENIKKEVQNVRKITTLPIAVGFGISQPEQAKGIGRF-ADGIVIGSAIVRLIDENKNNRD-LEKIVSRYVSEIKKALSK
M----NLSVEIGKIKLKNPVITASGTFGFGREYSEYIDLNKLGAIVVKGLTVKPREGNPPPRLFETASGILNSIGLQNPGVDAFIERELPFLKSF--DVPVIVNIAGETVEEFVYMAEKLD-IEGIEGIEINVSCPNVKKGGMAFGVNPDDIFDITRKVRKATSKTVIVKLTPNVTDIKVCAKAAEKGGADAISLINTVAGMAVDIDKRRPVFENVIGGLSGPAIKPIALKMVYEVVTVVSIPVIGMGGIMNYKDALEFLIVGARAIAVGTCNFVNPYCTVEIIDGIKKYMEENEIEDINEIIGSIK---IMNRIDRRFDDLKKEGKKALITFITAGDPDIDTTYDIVLALEEAGADIIELGIPYSDPLADGPTIQASSQRALAKGIKIKDIMDLVMRIREK-SDIPIVYLVYYNSVFKYGIEKFLEDSKNAGVDGLIIPDLPLEERKEVLDVADKYEIYLIPLVAPT-SKERIKGITENGKGFVYCVTLTGVTGAREEITTDLEEYMRLVSSYTSMPKALGFGISGPEMARKLKSL-SDGIVVGSAIVERIAKGYNRCE-MLKEVKEFVLSLREVL--
M---VDLSVNIGDLNLKNPVMTASGTFGYGVEYQDFIDINSLGGIIVKGTTGSPREGNPYPRMAETPQGMLNAVGLQNKGVDAFINEIWPKIRTF--DTNIIVNVSGSTIEEYVETAEKLALVPDIVGIELNISCPNVKEGGMAFGTSCSSARQVTRAVRNVFPRHLMVKLSPNVTDIVEIAKEVEDAGADSISLVNTFLGMAIDAETRRPLLSTITGGLSGPCIKPIALRMVWQVADAVKVPVVGMGGISSASDAIEFLLAGASAIQVGTANFINPSISQEIVNGIADYLVRHNFNSVTELIGALEL--DMNKLTNVFN----HNSNLLSIYFTAGFPNADSTLHVLKALEQGGTDFVEVGIPYSDPLADGPVIQNSSSRALANGMSLKMLFDQLKELKNT-VNIPVILMGYLNPILKFGIESFIENCRQVGVSGLIIPDLPYEILEKYQTLFEQNNISNIFLITPQTGEERIRKLDRASTSFLYMVSSAAVTGVRDGLSESQIQYFERIKNMQKTPAMVGFGISNHKTYREVCRY-AHGAIVGSAFIKHLETHGDD----ASEIIKFVKNLK---NN
M---NRLQVVLPGLNLKNPIIPASGCFGFGEEFAKLYDLSVLGGIMIKAATGEERYGNPTPRVAESGMGMLNAIGLQNPGVEGIIAQKLPFLRQF--DTEIIANVAGSTPEEYEDVTRRISRDPVVKAIELNISCPNVKSGGLQFGTDPQMAAELTRRVKAVSEKPVYVKLSPNVTSIVEMAQAVEQAGADGLTMINTLVGMRIDVRTGQPILANRIGGLSGPAIKPVAVRMIHDVAQVVTIPIIGMGGVMEVDDVLEMIYAGASAVAIGTANFVNPFICQELITDLPKRMDELGIEHIMDIRGKAYGHRAM-RLEQAIRTVNARGEKAFIPYVMGGDGGIDRLPDILAFLERSGATAIEVGVPFSDPVADGPVIQEAGLRALADNISLKDVLEAIRIARQS-TGVPIVVMTYLNPIFRFGIDTFLSTCREVGVDGLIIPDLPLEQSDQFFAGRNKQDIALVQLVSLTSPMERIEKLAAHSEGFLYAVTVNGTTGGQTNFGDSLEQHLAKVAQLSPVPVMAGFGISTPEHVRQLSTS-VAGVIVGSKIVELLQQGD------EATIEQLMAARL---TV
M--------------------PAAAGLGDLIEYGKYYDLSLLGALMPNSIMLESGSVSRARKLYGAEYGYITSLGSNSLGVMEYVKKIAVHLPWR--ESPLILNLKAEDLEGLVRLAGTAAGCREVAGIEINMNCPYSATDPRQYWRDYGWLREMIRGVREAAEKLLIIKVPTTMVDVEDIAAIVKECGADGFTSFGALTGCAIDVRTREFRCGSGSGGYCGPGLKPLALWSCSRVHKAVDIPIFSAGGVTNADDVIEHIMAGAWMVQVGSANLTRPDFMPRLIESLDRRLDELGIRSLDEIRGCVK--PHMNRVQEVFQ-----N-KAFIPFVTAGDPNLDVTERLIVAMAEAGADLIEIGIPFSDPVAEGIVIQEADQRALDAGTTTDKIFDMVKRVRTK-TDVPLAFMTYINPVFVYGADRFMERAVEAGVDALIVPDMPFEEREELLPACKAHGMTLIYLAAPT-SSQRVKAIARETEGFVYCVSSLGVTGVRSEITTDVGAMVKMVKEANNVPCAVGFGISTPDQARRMAAA-ADGVIVGSAIVKLVAKYGAD---CVEPVSRYVREMKAAV-E
MS-KPDLAVDLNGLELNNPVVTASGTFGFGEEYEDYVDLDRLGGVMVKGTTLKPKQGNPTPRIAETPAGMLNAIGLQNPGVEYFIDEILPKIRDY--EFQTIVNMSANTVEEYQELAEKLSQPEGIAALEVNISCPNVKKGGLAFGTEPKMAAGVVKAVTENTDLPVITKLSPNVTDITEIAQAVEEAGSDIISLINTLVGMKIDIDTQEPILANTIGGLSGPAIRPVAVKMVYQVAQAVDLPLIGMGGIMNSRDAVEFLLAGASAVSVGTANFSNPGVTMEIIDGIEEYLSEYGCDSVEEIVGKAI---KMNRIEEKFKQLKKQEETALMPYITAGDPTLGFTKKLIKEFEASGVDMIELGVPYSDPLADGPTIQQAAQRALSAGADLEQIFGLIEEVRTE-VEIPIILMGYYNSFYKYSLQEVVSKAEEVGVDGLIIPDLPPEEAEEVEKFKNGDQLSSIFLLAPTSSEERMELVNQQSDGFIYCVSTLGVTGARNKLSSQLQGFLARVRQHSDQPLAVGFGISAPKQAAQVAKY-AEGVIVGSAIIDRIAENLDQREVMLKEVSSLVKRLKKAL--
M----DLSVKLPGLNLKNPIIPASGCFAYGREFSRLYDLSILGGLCIKSVTNDPRLGNPTPRIAETPCGMLNAIGLQNKGVDFVKQRELPFLAKF--DTEVIANVAGASEDEYLEVIRKLNDSPVIKAYELNISCPNVAHGGMGLGTTPELAGKITRMCKDVAEKPVYVKLSPNVTDIVAIAQACEAAGADGLVLINTLKGLSINLKTGKPLLANGTGGLSGPAIKPVALAMIYQVAQNVNIPIIGVGGIMSAEDVLEFLNAGASAVEIGAANFHDPWICKKIIDELPSVLEKYRYNSVQEAVGRSF---KMSALSKAFA-----SDKAFIPFLTLGFPDLETTKQNILAAQKAGANVIELGIPFSDPTAEGPIIQQASLISLNNGYTTKDFLNFVSSIKDE-IHVPLVFMTYSNVVFSYGIEQFMKEASQSKISGIILADLSFEEREEFESVAKSYQIDMISMIAPT-SQNRIAKIAKQASGFIYLVSSLGVTGMRSSLNQSLEGIIEQIRKVSDVPIAVGFGISNPEQASQMAQI-ADGVICGSAIIKNIFESQKDNLPVPDQVYSFVYDMKQAV-C
M---DRLSVKIGNLKLQNPVTTASGTFGYGVEYADFVDLDRLGAIFVKGTTVEPREGNDYPRMAETPSGMLNSVGLQNRGVDYFVGQIYPGIKDY--NTHIVVNVSGSTLEDYVQCAQKLVDLEKVPAIELNISCPNVKEGGMAFGTSCRSAAAVTRAVRDVYPKTLIVKLSPNVTDIAEIARAVEDEGADSVSLVNTFLGMAIDAERRRPRLSTVTGGLSGPCIKPIALRMVWQVYNAVKIPVIGMGGISSATDAIEFMLAGSTAIQIGTYNFIDPAISMKVIDGIEDYLKRHKLNSVSEIIGKLE---IMNRIDRLFQ---QKSKNILSVYFTAGYPNLDDTVPIIRSLEKNGVDLIEIGIPFSDPMADGPVIQASGTEALRNGMSLKVLFRQLDQIRTA-VETPLVLMGYLNPILQFGFDRFCAEAQRCGIDGLIIPDLPFAEMREYKGSTEKYGLHMIMLITPETSEERIRLIDENTGGFIYMVSSASVTGAKSGFGEENLQYFRRVNGMNRHPRLIGFGISNKATFDAACDH-ASGAIIGSKFVSLLGGEESV----EAAVQKLKKSVTG---S
M---VDLSVDLCGMHMDNPVVPASGTFGFGNEFKDFYDINILGSFSFKGTTKDARFGNPTPRIAECKNGMINAVGLQNPGVQHVINFELPQMKKYF-HKKVIANVSGFSVDDYAYTCSLLDKEEQVGILEVNVSCPNVHGGGMSFGTNPECAAEVTRAVKAVTTKPVFIKLSPNVTDIVSIAKACEEAGADGICLINTLLGMRVDTKKRAAVIANKMGGFSGDAIFPVAVRMVYQVSKACNIPVMGCGGVSSASDVIEMMMAGATAVQVGAANLVDPYACKKIIEQLPIECEKLGITKLSDIIGVV----EMSNISKAFD-----HGKAFIGFATAGDPDLEASRRVMLEMARGGCDLIEIGIPFSDPIAEGPVIQEADLRALNAGTTTDKVFEMTAKLSAE-TDVPLVYMTYLNVLFKYGYEKFLKNAKESGVSGVIVPDLPFEEKGELQSVAEKFDIDVISLVAPT-SEQRIQMIAKQAQGFIYEVSSLGVTGVRSEIKTDLQSITAAVKQVSNIPVAIGFGISTPEQAAKYSHI-ADGVIVGSAIVKLVAQYGEA---APEKVYEYVKSMKNAM-K
M---SRLAITLPGLELKNPIMPASGCFGFGKEYGNLYDLSQLGAIMIKATTLETRYGNATPRVAETASGMLNAIGLQNPGLHGVLENELPWLEQF--DVPIIANVAGSETADYVEVAKEISKAPNVHALELNISCPNVKCGGITFGTDPEIAKELTAAVKAVSSVPVYVKLSPNVADIKSMAIAVEAGGADGITMINTLVGMRLDEKTGKPVIANKTGGLSGPAVKPVAIRMVYEVSQVVNIPIIGMGGITCVQDVVDFLSAGASAVAVGTANFVDPFICPTLIEQLPGKLDELQIDHISELIGRSHR--LMTKVMQAILQCNERGDKAFVPYIMAGDGGLQTLKKNILFLQEAGAAAIEVGIPFSDPVADGEVIQQAGERALTEGVTLRKVMAELASFKEE-VTVPLVIMTYLNPILSYGLQAMAADCENSGVYGLIVPDLPLEESGLLKSALEGTDIALIQLVSLTSPAERINAIAEAAEGFIYAVTVNGITGVRDSFTEGLEDHLERLKAASSVPVLAGFGISTPEHVRSLGAL-ADGVIVGSAIVSAFHEGD------LPTIRTLIDASKNQ-QI
M---NRLAIELPGLSLKNPIMPASGCFGFGKEYARLYDLSKLGSIMIKATTLETRLGNPTPRVAETSSGMLNAIGLQNPGLEKVIAEELKWLEQY--DVPIIANVAGTLTEDYVEVAKHISKAKNVHALELNISCPNVKCGGITFGTDPSVAAELTAAVKEVSEVPVYVKLSPNVTDIGEIARAVEAGGADGITMINTLIGMRLDTRTGRPVIANGTGGLSGPAVKPVALRMVYEVAKQVSIPIIGMGGVATVDDVIDFMSAGASAVAVGTANFVDPFVCPTIIDQLPEKLDWLGLNHISELVGRSHR---MTKLQTAIEQQVETGGKAFIPYVMAGDGGLSKLREQLLFLQDAGATAVELGIPFSDPVADGPTIQEAGKRALAEGVTLRGVLEEIERVHSE-VTIPIVLMTYLNPVFRYGIEAFAKDCANVGVSGLIVPDLPLEESGMVKDEFSKHDLALIQLVSLTSPPERIERIAKASEGFLYAVTVTGITGARAEFAMNVGDHLAKLKEVSPVPVMAGFGISTPEQVREMGKL-ADGVIVGSRIVDALHEGN------LDSIRELIAASKS--IV
M---SDLRVSLGSLSLANPVMTASGTFGYGREFSDLLDLNRLGGIVVKGLSLKPSPGNPPPRIVETACGMLNAIGLENLGIDAFITEKLPFIQTL--KCPCFVNIYGQTVEDYAGLAERLDGLNAIAGLEVNISCPNVKAGGMAFGVDPASAAEVVRAVRAKTGKHLMVKLSPNVSDITAIAQSVENAGADSISLINTLAGMAVDIHTRRPKLANIFGGLSGPAIKPVALKMVWETARRVKVPVVGMGGIMTAEDALEFLIAGATAVQVGTANFLNPGVTMEILDGIDAFLDANHIPAVTDIIGTLQ---TMNRITETFDRLAAKKEKALVGFVTAGDPAIETSEAIIRAMCEAGIDILELGVPFSDPTADGPVIQRSSQRALANGTNLQTVFDMTATLRKT-FQGPIILFSYYNPIFRYGAENFYRDAKQAGADGVLVVDLPPEESAELTSCWKGDDFALIRLLAPTTPDGRIGAIAASASGFLYLVSMTGVTGSSGLDTTHIADLCAKVQRHTALPICVGFGVSTADDVAKIAQH-ADGVVIGSAFERLIEESIGKPD-IAGILAERTREYKAATKM
M---KGIDLGR-GLILRNPVLGASGTYGYGTEYTDFLDLSSIGGVVVKGTTLYAREGNLYPRMAETPSGMLNAVGLQNKGVHYFVEEIYPLIQKY--PTVMIVNVSGSSIKDYVETAEIINSLEHIPAIELNISCPNVKEGGMAFGTTPEGANEVVRAVRKVYKKHLMVKLTPNVTDITKIALAVEEAGADSLSLINTLLGMAIDIKTQRPKLSTVTGGLSGPAVRPIAVRMVWQVKQKVSIPVVGLGGIACWEDAIEFMLAGASAVQIGTFNFVDPTICGKVAKGICDYMKQKGYTSYNELTGALKL--CMNRLQSLFE---RKPENILSIYFTAGYPTLDSVGEIITGLAANGVDMIEVGIPFSDPMADGPVIQESSTIALRNGMTLRRLLDDVKAVRPL-VDTPLVLMGYLNPMMRMGIKNLFEACAEAGIDAMIVPDLPFDVLSDFRELCREYDIPMIMLITPETSEERIRLIDEHCDGFIYMVSAASTTGTRDSFGEAQLDYFRRINSMKKHNRLIGFGISNARTLADAQAN-ASGAIIGSKFIKCLGEHPDN---IPAAISALMDALR----R
MKERPNMAVSIGRLVLKNPVITASGTFGYGEEFAPYLDLDRLGGMVIKGISEKPRMGNPSPRIVETPSGLLNAIGLENVGVDAFITEKAPFLETL--DTTVIANIFGESVDEYARVAGKLTGVKCVDALEVNISCPNVKRGGMDIGADPEQAAEVTRAVRQATNLPVIVKLTPNVTDITAVARRVEAAGADALSLINTLRGMSVDIYTARPRLANVTGGLSGPAIRPLAVLMVWETVQAVSIPVIGMGGIMNACDALEFLIAGARAIEVGTANFVNPAAVLDIIDGIERHLGDACVDDINDIIGTLD-RRKMSMIEKRINELLTKGEKLLIPYVMCGDGGYEKTRRLVRFLEEAGASLIEIGIAFSDPIADGPSIQAAGQRALDGGVTLKKTLAFLKGFPPG-GGVPRIMMTYLNPLVRYGTEAFFKDLKEAKISGVIIPDLPLEEYETLLPCAESHGIAVIPLVAPGTGRKRLEHILDKTRGFVYTVTVNGTTGARSGFDEAVLQRLEEIKKHTGMPVVAGFGVSTADHIRTLGAH-CDGVVVGSKIVNLAHENR------FEAIKELM--------S
M----NTTINLAGVELKNPVMTASGTFGSGEEYSEFVDLSRLGAVVTKGVANVPWPGNPTPRIAETKCGMMNAIGLQNPGIDLFCERDIPFLKKY--DTKIIVNVCGRTKEDYCEVVERLAG-EDVDLLEINISCPNVKAGGIAFGQNPAAVEEITKEVKKYAKQPIIMKLSPNVTDITEMAKAAEAGGADVLSLINTLTGMKIDIHKQAFALANKTGGVSGPAIKPIAVRMVYQVANAVKLPIIGMGGIATAEDAVEFILAGATAVSIGTANFFNPTATVEAVEGIEAYMRQYHFDSINEMIGLV----KMNKIRKAFE-----KGKAFIPFITCGDPSLEVTEKLVYAMEESGADLIELGIPFSDPTAEGPVIQSANVRALSGGVTTDKIFDMVARIREK-TQIPMVFMTYANVIFSYGADRFIRKAAELGMDGIILPDLPYEEKAEFDPICKQYDVALVSLIAPT-SEDRIAMIGKDASGFVYCVSSLGVTGVRTGITTDIRAMTAKVKEVQDIPCAVGFGISTPEQAKKMAEQ-ADGVIVGSAIVKLCAQYGEE---CVPHVRAYVKSMKDAI--
M---ANLKVSLPGLEMKNPIIPASGTFGFGYEFAKFYDINILGSMMLKGTTLEPRYGNPLPRIAEGPSGLLNAIGLQNPGVDAVMAEELEKLRPY--NDKVIANIGGSAPDDYVETAKRISTHDMVGALELNISCPNVHSGGIQFGTNPEMAADLTRRVKEVSKVPVYVKLSPNVTDIVAMAKAVEAAGADGITMINTLVGMRFDFKTGKPIIANKTGGYSGPAIFPVALRMVYQVSQAVKIPVIGMGGIQNARDVIEMMSAGASAVAIGCQNLIDPYVCEKIINDLEPLLEQIGINDINDLVGRSHK--FMNRIYKAFE-----NKKAFIGFLTAGDPVIDKTVDYILDMEQAGASLIEIGIPFSDPIAEGPTIQEANVRALKNKVTTDDVFEMVKKVREK-SDIPLCFMTYLNVVFHYGYDEFFKKCQEVGIDGIILPDLPYEESQEVKDVCYNYDVTLISMIAPT-SKDRVEMIAKEAKGFIYLVSSMGVTGTRDSFANNLEEIIGHIRQVTNTPVAIGFGINKPEQVKEFKQY-ADGIIVGSAIVNIIKEHGNH---ADLPLKEYIQSLTKEL--
MT--VKTQINLGGLCMKNPVTTCSGTFASGQEYSDFVDVSKLGAVTTKGVSLHGWTGNATPRIAETPSGMLNSIGLQNPGVQTLINRDLPWLKEN--NATIIVNVSGHSTEEYVSVVEALEESSLADAYEINISCPNVDSGGAALGTDPVLAGKVTQACREATKRPLIVKLTPNVTDVTEIAKAVEAAGADAISLINTPLGMAIDPYTRKPLLARVVGGMSGPAVKPIALRMVWQTYQSVFIPILGMGGITSGLDAIEFMLAGATAVAVGTANFINPCASIEVLQGIISYCEEMGVEDVHELIGALE---CMSNIARAFE-----NGKAFIPFITCGDPDLETTEQLIYAMERAGADLIELGIPFSDPTAEGPVIQEANIRSLSASTTTDKVFDLVRRVRKT-TQIPLVFMTYANVIFSYGIDQFAKTAAEAGVDGIILPDVPFEEADEFEVPFAKVGIDRIPMIAPT-SHKRIAAIAKKAHGFVYCVSSLGVTGVRSNITTDIGAMVALVKEQQGIPCAVGFGISTPEQAHTMAAQ-SDGAIVGSAIVKLCAQYGKD---CVPYVEDYVHSMKEAV--
M---AELNVNIGNLQLKNPVMTASGTFGYGIEYSDFMDISRLGGIFVKGTTIQPREGNLYPRMAETLSGMLNAVGLQNKGAQYFVDHIYPEIKDI--DTNMIVNVSGSSVETYVECAEKIADLDNIPAIELNISCPNVKQGGMAFGVTTCGASEVVKAVRKVYPKTLIVKLSPNVTDITEIARAVEAEGADSVSLINTMLGMAIDAEKRKPVLSTITGGLSGPCVKPVALRMVWQTYKAVKIPIIGLGGISNWKDAVEFMLAGATAIQIGTYNFVDPAVGIKVIEGMNDYCDRHGFSSVRELIGALE---VMNRITNLFN---TKKNGILSVFFTAGYPNLDDTKKILKELENKGIDMVEIGIPFSDPMADGPVIQEASTAALRNGMSLHVLFEQLEDIRQD-VHIPIILMGYLNPIMQYGFEAFCRKCALTGVDGMIIPDLPFADMKEYKAIAERNNLKMIMLITPETSEERIRLIDEHTSGFIYMVSSASTTGAQQSFNEQKQTYFYRINGMGRNPRLVGFGISNKATFDAAAIN-SSGAIIGSKFIQLLKSEP-----ISVAVDKLRAAIQ----E
M---ADLTTHIGHLVLKNPVMTASGTFGYGLEYADLMDISRLGAIIVKGTTAEPRQGNPYPRMAETPAGMLNAVGLQNRGVDYFVDKIYPAIRSI--DTAMIVNVGGSTVETYVECAEKIAALDDIPAIELNISCPNMKQGGMSFGLCAASAAEVVRAVRRVYPRTLIVKLSPNVTDITEIARAVEAEGADAVSLINTLLGMAVDAERRKPILSTVTGGLSGPCVKPIALRMVWQTAKAVCIPVIGLGGIASWRDAVEFMLAGATAVQIGTSNFVDPTVSLKVIDGIAAYCERYGFHHASELVGALET--SMNRIQQLFG---RKEKNILSVYFTAGYPAFDITREIIGELQRQGIDMVEIGIPFSDPMADGIVIQNAAAKALQNGMSLSKLFGQLRNIRSE-VDIPLILMGYLNPIMQYGFENFCRSCHEVGVDGVIIPDLPFKDLEEYKPVADRYDLNVIMLITPETSEERIRFIDRNTEGFIYMVSSAATTGVQQSFDEVKQEYFRRIAAMNRNPRLIGFGISNRETFDSACRN-ASGAIIGSQFVKLLAQGS-----PAKAVSRLLEMIK----K
MADQPDLAVQLFGRTFRTPVWAASGCFGYGREFAGVLDLSRVGAICVKGTSIEPWTGNPGIRVVETPGGMLNAIGLQNPGVDHFLTVDWPWLQEQ--GATVIVNIVGRTVEEYVAVARRLEG-TGVAAVELNISCPNVKEGGMAFGTTPGSAAAVTAAVRKATTLPLIVKLSPNVADVVAIARAVEDAGADGLSVINTLQGMSIDIRRGRPHLGNVFGGLSGPAIKPVALRMVWQVAGAVKVPVIGVGGIMSGEDAAEFLMAGASAVQVGTACFIDPRAPLTIAEELARFMGEHGFRNVRALVGAAR---GMSRIAERFALLRSRGEKGLIAYLAAGDPSLATTRRLVHALAEAGVDMVELGLPFSDPLADGPVIQAASQRALAAGANTDNVLELVAALRADGLQIPLLIMTYYNLVLRPGVENFCHRAAAAGVDGLILPDVPVEESDEIRAAAGAVGLDLIQFVAPTSPPERIRRAAELARGFIYAVSSTGVTGVRDRLPPQLTAMVEAVKAVTDTPVAVGFGISRPEQVRQVTAV-ADAAIVGSAFVRHCGEGLPEHE-LVERVRILAEELKAGTEA
M----NTKVNIAGVEFQNPIMEASGTFGSGMEYSEFVDLNKLGAVVTKGVANVPWPGNPTPRITEVRSGMLNAIGLQNPGVEVFCERDLKFLEQYK-NTKVVVNVCGHSAEEYIEVVERLADESRVDMLEINISCPNVKEGGIAFGQDPKAVEEITRLVKTRAKQPIVMKLSPNVTDIKVMAKAAEAGGADAISLINTLTGMKIDVERQNFVLANKTGGMSGPAVHPIAVRMVYECANAVSIPIIGMGGITTWEDAVEMMLAGATAVSVGTANFFNPTATLDILSGIEDYMVRKNIEDINSIIGIV----KMSKIAEAFN-----NKKAFIPFITCGDPDLETTKEIIKELEKNGADLIELGIPFSDPTAEGPVIMEANIRALKNKVTTDDVFNMVAEVRGE-VSIPLVFMTYANVVYSYGSERFFEKCKETGICGIILPDVPFEEKAEFEDVAVEYDVEFVSMIAPT-SEDRIDMISADAKGFIYIVSSLGVTGTRKELNGNIKSLVERVRKNTDVPCAVGFGISTPEQAGEMAGI-SDGAIVGSAIVRVIAEHGKD---APKHVGRFVKEMKEAY-S
M--KVKTAVAIAGLTLKNPVLTASGTVGFGEEYAPYLDLAGLGALVVKTVTLKPRAGNPPPRITETPAGVINAVGLQNPGVEALVRDILPRLARF--DVPVIVSIAGETVDEYARLAGRLDGVPGIAALEVNISCPNVKAGGIAFGTEPAMTAAVVRQVRENTRLPVIAKLSPNVTDIRTIALAAAGAGADALSLINTLSAMVIDVERRRPLLGNVFGGLSGPAVRPVAVRAVWQVYQAVELPLIGMGGIMTARDALEFILAGARAVAVGTANLVNPGAAAAVAADLEQYLTEQGIRDINELVGAAHRTGGMSRIAAAFGRLRERGEKGLIPFVTAGYPNLEATRSLVLAMAESGADLIELGVPFSDPLADGPVIQRASQAALGAGTSLAGILALVRELRRE-TDVPLVLMSYFNPIFSFGPGPLMSAAALAGADGLIIPDLPLEEAGPVLERADECGLDLIPLVAPTSTPRRIAAIAGQARGFVYCVSVTGVTGTQAGYSEKLVGVCRTVREHTGLPIAVGFGIARDAQVRALAPH-VDALIVGSAIVDLIDGADEN--GSVKRVCSLVLELKQALKI
M---SRLNLQLPGLDLKNPIMPASGCFGFGREYAQLYDLSKLGAIMIKATTVETRKGNPTPRVAETSAGMLNAIGLQNPGIEKVMGEELKFLESY--DVPVIANVAGTEVADYVEVADRISKASNVKALELNISCPNVKCGGIQFGTDPETARQLTAAVKAVSSVPVYVKLSPNVTNIVDIAKAVEAGGADGITMINTLVGMRLDERTGKPVIANGTGGLSGPAIKPVAIRMVYDVYKAVNIPIIGMGGVTCAQDVIDFMSAGASAVAVGTANFVDHFVCPTIIEELPVLLDTLNVKHISEIIGRSHR---MT-LQKQLEDVLATGDKAFVPYIMAGDGGLETLKPTILKLQQIGVSAIEVGIPFTDPVADGPTIEQAGERALAHGVSLKKVLAELQSFAQE-IHIPLVVMTYLNPILAYGIEAFAEDAKRGGVQGLIVPDMPYEESALLHDALKVNGIALVQLVSLMSPPDRIKKLAAASEGFVYAVTVNGITGERASFAAELAGHFANLKAASNIPVLAGFGISTTEHVKSFGDI-ADGVIVGSKIVTALVEQD------WATIEALVQATKKT-AI
M----DLHVELPGLSLKNPIIPASGCFGFGKEYAALYDLSLLGGIAIKSATPQYRAGNPTPRIAETPSGMLNAIGLQNKGVDSIIENELPFLANY--DTEIIANVAGACEEDYVEVIQKLNDQPVIKAYELNISCPNVKHGGIGLGTDPVLAAHVTKLCKEAATKPVYVKLSPNVTNIVEIAKAVEEAGADGLVLINTLLGMRIDLKTGKPLLTNKTGGLSGPAIKPVAIRMVYQVAQAVNIPIIGVGGITCAEDVLEFLNAGASAVEVGAQNFVDPYVCKTIIEELPSVLERYGYRSLQEAVGRSFK-DEMS--------------KAFIPYIMCGDPDLETSEKLIASLVEAGADAIELGIPFSDPVAEGPVIQAASSRALQQNVDANALFSLVEKVRKT-YTIPLYVMTYSNVVFAYGIEKFVQRMQEVGLQGLILPDVPYEEKEEFDAICRKYQIDLISLITLT-SSSRLEKIAKKARGFLYCVSSLGITGTRASLHEEIFDVIEQARDYTPIPCLIGFGISNAQQARQMARK-SDGIIIGSAIVQLCEKYGRE---APEPVHLFAKSIKEAL-M
M---VDLSVRIKDLLFKNPVLTASGTCGFGEEIADFIDLTRLGGVVMKGTTLNPRQGNDYPRMAETPSGMLNAVGLQNKGVDNFIQNIYPNIRDI--DSNFIVNVNGSTIEEYVELTERINELDKIPAIELNISCPNVKEGGMAFGVSCPSAEAVVRAVRSVYDKPLIVKLSPNVTDISEIAKAVEGQGADSVSLVNTFLGMVVDANSRMPVLSTITGGLSGPAIKPIALRMVWQVYNAVKIPVIGMGGIMNATDAIEFLIAGASAVQVGTAIFIDPTIPVQIVDGIQNYLEINNIQSVSELTGSLQ---IMNRINQLFQ---SKKDNILSVYFTAGYPNLDDTATIIQTLEKNGVDLIEIGMPFSDPVADGPVIQNSSTVALKNGMSIKKLFQQLTSIRQS-VKIPLILMGYLNPVIQFGVEEFCKKCKEVGIDGLILPDLPLSVEEEYQALFEQYGLHNVLLITPQTSEARIRQIDEASNGFIYMVSSSSTTGAKDKVSDFHQEYFERVNQLEKNPRLIGFGISNHETFANACKY-ASGAIIGSAFVKALEQEISL----EERISRFVNRIVNP--V
M---SRLRMELPGLDLKNPIMPASGCFGFGREYAQLYDLSKLGAIMIKATTVETRRGNPTPRVAETAAGMLNAIGLQNPGIDKVMGEELKFLEGY--DVPIIANVAGTEIEDYVEVARRISAAPNVHALELNISCPNVKCGGIQFGTDPATAKQLTAAVKAVSQVPVYVKLSPNVTSIVDIAKAVEEGGADGITMINTLVGMRLHERTGKPVIANGTGGLSGPAVKPVAIRMVYEVYKAVNIPIIGMGGVTCAQDVIDFMSVGASAVAVGTANFVDHFVCPTIIEELPAKLDELGVNHISEIIGRSHR---MSRLTQAIENVTAQGDKAFIPYIMAGDGGLETLKPTILTLQKLGVTAIEIGIPFTDPVADGPTIEEAGYRALQAGASLRTVLEELQTFRDD-ITVPLVAMTYLNPILAFGVELFAIEAKEAGIEGLIVPDMPLEESAIIHDALRVAEIDLVQLVSLTSPAERIAKITAASEGFVYAVTVNGITGARQAFHEELSAHFNNLATYTTKPILAGFGISTPAQVEQLGQL-GSGVIVGSKIVDALTKND------WATIEALIAASKQS-RA
M---NRLQVELPGLSLKNPIIPASGCFGFGQEYAQLYDLSKLGAIMIKATTLETRSGNPTPRVAETAAGMLNAIGLQNPGLEHVLSHELPWLEKY--DVPIIANVAGTETADYVAVAEAISKAPNVHALELNISCPNVKCGGIQFGTDPKSASDLTAAVKAVSDVPVYVKLSPNVTNISEIAKAVEAGGADGITMINTLIGMRLHPRTGKPIIANGTGGLSGPAVKPVAIRMVHEVSRNVNIPIIGMGGVATAEDVIDFLSVGASAVAVGTANFVDPFVCPNIIEALPQKLDELGYNKLTDVIGRSHR---MATLQKVMEAKIAQGEKAFVAYIMAGDGGLDSLREQILFLQDSGVTAIELGIPFTDPVADGPVIQEAGLRALEAGANLRNILKTITKFKDE-IHTPLVVMSYLNPIIAYGIQDFTKACEQSGVSGLIIPDLPLEESTIITSELQDTDIALIQLVSLTSPQKRIIKIAKAAEGFIYAVTVNGTTGVRQEFTEQLEQYLANLKKVSQVPVLAGFGISNSQQVKEIGAM-ADGVIVGSAIVQAFHDGN------NKQITELLNKQ----SM
MQ--PDLRVKLGSLTLQNPVMPASGTFGV--ETCKLCDIKKIGAILPKSVTLHPRQGNKPPRVAETTGGMLNAVGIQNKGLDYFIEEILPFYMPY--AMPMIVSISAYSVDEFKRMVERLEGLDGIAAIELNISCPNLEAGGKAFGMNSGATYQIVKEVKALTGKVIIPKLTPNVEDITVIAKAAEEAGADAVALTNTFLGMAIDIKSKKPKLGNIIGGLSGPAIKPISLRMVWQTAQKIKIPVIGGGGIQNWEDAIEYLLAGASAIQVGTANFTNPNSMVEIVEGIEQYMLQHSIKSVEEIIGGLM--IGMSKIASKFETLKNKNKKALIPYITCGDPELQTTEKLVFALEKAGADIIELGIPYSDPLADGPVIQRASQRALKNPITIDTIFEMITGLRRQ-TMIPLVFLVYYNAVFRYGTEKFLKNCNESGIDGLIIPDLPLEERKELYEQMKAYPVDLIPMAAPT-SEARIQEIVQVGSGFVYCISSKGVTGKRDTFENNLDQFMAQVKKHTSIPTAIGFGISGEEAVRKLKGL-SDGLIVGSSIIEKIEEGIGTGD-VEERVFDFVQRLHHSI-E
M---AALSVKIASLEMKNPVMTASGTFGYGLEFADLVALDEIGGIIVKGTTLKPREGNDYPRMAETASGMLNCVGLQNKGVDYFCEHIYPQIKDI--DSMMIVNVSGDCPENYALCAEKIDALENIPAIELNISCPNVKDGGMAFGVTCEGAASVVKAVREKYHKTLIVKLSPNVTNIVDIAKAVEAEGADSVSLINTLMGMSIDIERRCSRLSIGTGGLSGPAVKPVAVRMVNQVAKGVKIPVVGLGGICTAEDAIEFLMAGATAIEIGTANFLDPTVTVKVKNGINDWLDAHGCASVQEIIGVV-----MNRINQLFL---QKPRPLLSLYFCAGSTGIDDTPRIIRQLAEKGVDMIEIGIPFSDPMADGPVIQEASTRALRHGMTLRILMDQLRHIRRD-VDMPLLLMGYLNPIMQYGFENFCRDCAACGVDGMIIPDLPFDDIRHYRPVADRYGLRMVMLITPETSEERIRLIDEATDGFIYMVSTAATTGAQNAFSPEAEAYFSRIAGMGRNPRLIGFGISNHATYASAARH-AAGCIIGSQFVKLLDEEQGN---AARAYYRLMQRL-----R
M---AGLEVQIGDLKFKNPVTTASGTFGYGTEYKDFIDLGALGGIFVKGTTLEPRQGNDYPRMAETPSGMLNAVGLQNKGVDYFINHLYPEIKDY--DTNIIVNVSGSTIEDYVTTAEKLADLDKMPAIELNISCPNVKEGGMSFGVSCESAAKVTRAVRDVFPKTLIVKLSPNVTSISEIALAVEGAGADSVSLVNTFLGMAIDIESKKPKLSTITGGLSGPCIKPIAVRMVWEVYNTVKIPIIGMGGISNWQDAIEFILAGSTAIQVGTYNFIDPTASVKIIEGIEEYLDRHRITSVTDLVGQMR---IMNRIDKLFR---EKRKNILSVYFTAGYPELDDTVKVIKSLEKFGVDLLEIGVPFSDPMADGPVIQSSGSQALKNGMSLSVLFNQLSTVRES-VSIPLVLMSYLNPIVQFGFENYCKQAANCGIDGLIIPDLPYVEMESYKSVAEEYGLHVIMLITPETSEERIRLIDQNTSGFIYMVSSASVTGARNSFSDENLAYFRRVNKMQKNPRLIGFGISNKETFESACHE-SSGAIIGSKFISLLGSEKSI----DDAAKQLIKTLEP---K
M----NTKVTLAGVELKNPVMTCSGTFGSGMEYGEMIDLDRLGAVVTKGIANVPWPGNPTPRVTEVYGGMLNAIGLQGPGVDVFMKRDVPFLRQH--DTKIIVNVCGKSESDYVDVVERLAD-ADVDMLEINISCPNVKEGGIAFGQDPKCAEQITKAVKKVAKQPVIMKLSPNVTDIAEMARAVEAGGADVVSLINTITGMKIDINKRTFALANKTGGMSGPAIKPVAVRMVYQVANAVKIPVIGMGGIMTAEDALEFILAGATAVSIGTANFINPDTTIQVIEGIEAYMKKYGVEDIHELIGAV----HMSKIANAFK---GGNGKAFIPFITCGDPSLEVTEQLVYAMEEAGANLIELGIPFSDPTAEGPVIQAANIRALSGGVTTDKIFAMVEKIRKN-TQIPMVFMTYANVVFSYGTERFIKKASELGMDGLILPDVPYEEKEEFDSVCKKYDMDLISLIAPT-SHERISMIAKEASGFVYCVSSLGVTGTRSEITTDIGAMVKLVKKAKDIPCAVGFGISTPEQAKKMAGL-SDGAIVGSAIVKLCGTYGKD---AVPYVKEYVKSMCDAV--
MT-KVNLVVDLNGLKLQNPVTTASGTFGFGPEYKNYVDLDRLGGVMVKGTTLEPKLGNPTPRIAETPAGMLNAIGLQNPGVDHFLARILPLIKDY--NFKTIVNISGNTVEDYAKLANKLN-VDGVDALEINISCPNVKKGGLAFGTQPEMAASVVEAVRAETDMTLITKLSPNVADITSIARAVEEAGTDIISLINTLLGMKIDIHRHEPILANKMGGLSGPAIKPVAIRMVYQVAQAVDVPLIGMGGISNAEDAIEFFLAGASAISVGTANFVNPEVTMEILDGIEKYLVEKGYEDINEIVGLAI---KMSRIATTFASLRDKGQKAFIPFLMAGDPTLDLTKDLVLEAERNGADIIELGIPFSNPLADGPTIQRAGKRSLAHRTNLKNIFNLVKDIRNE-SQIPIVLMGYFNSIFNYGLDRLIKSCEEFGVDGLIIPDLPMGEDEELRNL--SNGVDIISLVALNSSPKRIKELAENSQGFIYAVATLGTTGERGEVSKEVKEKVEEIKSLTSTPVAVGFGISEPEHVKEVASF-ADGVIVGSAIIKRLEENLDDKIELIKKVAQFISTLIGTL-N
M----NTSVDFCGINFKNPVITASGTFGSGQEYSQFVDLNRLGGVVTKGVANVPWEGNPTPRVAEVYGGMLNAVGLQNPGIDTFCERDIPFLQKY--DTNIIVNVCGHTTEEYLEVVERLAD-ENVDLLEINISCPNVKEGGIAFGQDPKAVLDITQQIKKIAKQPIIMKLSPNVTDIKEMAKAAEAGGANAVSLINTITGMKIDINKRDFVLANKTGGMSGPAIHPVAVRMVYETASAVNIPIIGMGGIVNYEDAIEMILAGASLVSVGTANFMDPQATVKIVDGIEEYMKKYNVSDIKELVGAVHE--KMNRIEQRFAELKKENKKAFITYVTACFPDYEHTIDILFSQEKAGVDVVELGVPFSDPIADGPVIQSASFEAIQKGANLVKTFECVKQAREKGLKMPIIFMLYYNTICFYGIENFIKKCNEVGVDGIIVPDLPFEEQDDLQRAIDNNSKDIIQLVSPV-SRDRMDMILKDARGFVYCVSSMGVTGQGGNFHREVSNYLESVKEKTDIPVMLGFGIRTFDDISKLIDK-VDGAIVGTHFIEVLREND----FSVDEAYKYSKEFKDALVK
M---TNISVSLPGLSMENPIMPASGTFGFGDMYHDLYDYNNLGAIVLKSTTIQARIGNKDPKFHPLNNGTLNSVGLKNPGVDVVVAEKIPSLARF--STPVIGSVAGETEDEFVEVAKRLNQSDIISAIELNVSCPNVKEGGLTFGVDPKIVERITRKVKQAVTIPVYVKLTPNVTDIVEIAKAAEAGGADGLSLINTVLSMNFDVTTRKPVLGNTMGGLSGEGIFPIAVRMIYQVSHAVSIPIIGMGGVQNTDDVIQMFLAGASAVAIGTATYKNPVVMNEIIAQLPKRMKELGIDSLEGLIQEVKELNGMSTLEQAFQKTLDQGDKIFVPYIMAGDGGLDVLPERIQFLEEAGATALELGIPFSDPVADGPTIQEAGLRALEEKVTLRKVLRKLKETKHD-RTIPIILMTYMNPIYAYKIEDFINESVDSGVDGLIIPDLPMEEEDRITRYLSDKEIALIRLAALTSPIERLKKIAEKTEGFLYAVTVKGTTGAQVEFAETVGEYIKELKAMSSKPVLAGFGVSTPEQVRQLSQY-GDGVVVGSKIVSSFYEEK------RGEIVDLINASK----K
M----NLAVNLPGLEMKNPILPASGCFGFGKEYAELYDLNLLGAITIKAATGTARYGNPTPRVAETTSGMLNAIGLQNPGVDQIIEKELPFLAGY--DTPIIANVAGSTVEEYVEVARKISRDPVIKAIELNISCPNVKEGGVQFGTDPELAKMVTAAVKEVSGVPVYVKLSPNVTDITVIARAVEEGGADGLSLINTLTGMQLNLAGRKPLLANKIGGLSGPAIKPVAIRMVYQIRQMTNLPIIGMGGVTTAEDVLEFLLAGASAVAIGTANFQHPFVCTEIIQNLPDVLQKYGFTSVEDAIGKGHESRAMSMLDNAFQTVSEAGEKAFVPYIMAGDGGLESLNERIRFLADSGATAIELGLPFSDPVADGPTIQAAGIRALEAGTTVQAVLDEVAKERAS-RNVPLVIMTYLNPVFAYGVEAFASACAAAGISGLILPDLPLEEEGLVVEALQKHEIALIRLVALTSTPERIRALAERAEGFLYAVTVAGTTGERATFVDQLGTHLQELKEVSKAPVLAGFGVSTPEHVKELSQY-CDGVVVGSKIVDALHQGD------RQQVKELIMSRK---QL
MTNEIDLSVNIGGIRMKTPVMVASGTFGYGPEYADLIDFNQLGAIVVKGICLEGTKGNPTPRTVEVTSGLINAIGLQNPGVEGFVRNYMPFLRQF--DVPVIVNIWGKTVEEYEEVAARFDQVEGVAGLEVNVSCPNIKEGRGLFGTNPDMFRRVLSAVRTRTRLTLIPKLAPDLSHIGSFAKAAEECGADALSLINSIPAMAIDVETRRPKLGNVTGGLSGPAIRPIAVKLVWEAAKAVKIPMIGIGGIMNANDALEFMIAGASAVAIGTANFTDPGTAMKVTAGIRSYMERHSLTHIKQVVGTVK---TM--IGKTFNRIRSEKRAAFVAYITAGDPDAKRCIQIADALVEAGIDILELGVPFSDPLADGEANQLAAGRAIAAGVTPVGVLDIAKAIRKKHPTLPIVLFTYINPVAHVCFGGYCREAALCGVNAILPLDLPPEEADGYRGHIDNAGLGFVNLVAPTTSERRMKQLVASATAFVYYVAQEGVTGERKTFASGVSERIAMIKKHTSLPVVVGFGISSPEHVKEAAATGVDGVVVGSAIVRKVEAFAKGQG-SIDDIRGFVKKLRKAL--
M---NRLAVSLPGLELRNPIMPASGCFGFGAEYADYYDLSRLGSIMIKATTLEPRRGNPVPRVAETPSGMLNAIGLQNPGLDAVMAEKLPWLAEHFPDLPIIANVAGTTTEDYVEVSRAISTAPNVAALEINISCPNVRHGGITFGTDPRVAADLTEQIVAVSQVPVYMKLSPNVTDVTEIARAIAGAGAHGLTLINTLTGMRLDLRCRRPVIANRTGGLSGPAVLPIAVRMIDAVTRAVNIPVIGMGGVTTAADALEMMLAGASAVGVGTANFTDPLACPRIIDGLEPLMDELGIGTLDELRSDVRSNHHMSSSGEAYQKAREQGRPALVGYLPVGHPTVDDSLAAMRALTETGVDLVEIGLPYSDPMMDGTVIQHATTKALELGVHTRDALRAAETVAAT--GTHCVVMTYWNLVEHYGVDAFARDLAAAGGSGLIIPDLTPDEADEWFEASDRYGLDRIFLVAPSSTDERLARTVSACRGWVYATSVMGVTGARAHTSSAAPELVARVKAVDEIPVGVGLGVSNGDQAAELGAF-ADGVIVGSALVRALVEADESGAAGIERMRGIVDDLVDGVAQ
M---LNTSVEIAGVQFKNPVMTASGTFGSGSEYSEFVDLNTLGAVVTKGVANVPWAGNPTPRIAETYGGMINAIGLQNPGMETFCKRDIPFLKQF--STKIIVNVCGKTTEDYCQVVERLAE-EPVDLLEINISCPNVKEGGIAFGQDPKAVEHITREVKKRAKQPIIMKLSPNVTDITVMAKAAEAGGADALSLINTLTGMKINVQKRCFALANKTGGLSGPAIKPVAVRMVYQVANAVKLPIIGMGGIATAEDALEFILAGATAISVGTANFNNPTAIAEIVKGIEEYLIENKIDDIRELIGAV----KMSNIRKAFE-----NGKAFIPFVTGGDPTLDVTEQLLYAMQDAGADLIEIGIPFSDPIAEGIVIQEANERALEAGCTTDKLFDMIFRARQK-VTVPMVFLTYVNPIYTYGKEKFMKRCVECGMDGIIVPDLPYEEKEELSGVCEQYDVDLISLIAPT-SHERIRMIAKEAKGFVYCVSSLGVTGVRSEIKTNIAEMTKMVKEETDVPCAVGFGISTPEQAAAMARV-SDGAIVGSAIVKLVAKHGEN---AVSAVAQYVREMKEAV-R
MY-SVDLTTVLAGITLRNPVLTCSGTYGFGEEYAAYCPLEALGGITLKGITPLPRLGNLVPRLAETPAGLLNAVGLENPGLEEFLRSYLPKVRKL--PTAVIANISGFSLEEYEHMARALQVDSGLAALEVNISCPNVKHGGMHFGTDPQSAEEVIAAVKAATNLPIIAKLSPNVTDIVGMARAVQRGGADALSLINTLLGMRIDIEQQRPLLANTFGGLSGPAIRPVAVRMVWQVAEAVDLPIIGMGGITTWQDAVEFLLAGATAISIGTGNFVNPQTPLEILRGITTYCEKHGKTSVRDLVGLAHQ--AMSKIAQAFK-----NGKAFIGFVTGGDPSMEKSEEFIMEMIRGGADLVEIGIPFSDPTAEGLVIQDANIRALSAGATVDKIFDMVASVRKK-TEIPLVFLTYLNPVFNYGYTRFFDRCANLGVDGIIIPDLPYEEKGELVEVAADFGVDVVSLIAPT-SEQRIKQIAQEATGFIYVVSSMGVTGMRSEIKTDLQAILEVVRGSSSIPTAVGFGINTPKQAGEIAKV-ADGVIVGSAIVKIIEKHGEN---AGSYIYEYVRSMKDAV-K
M---SLLQVNLPGLHLKNPIMPASGCFGFGREYSQFYDLSKLGAVIMKAATGSERFGNPTPRVAETASGMLNAIGLQNPGVEKIIENEVTFLSQY--DTSIIANVAGSTIEEYEYVARTFNNTKAVHALELNISCPNVKEGGIQFGTDPKMAAKVTEIVKKASNLPVYVKLSPNVTDIVAMAKAVESAGADGLSMINTLTGMQINLASKRPIIANKTGGLSGAAIKPIAIRMIYEVKQHVHIPIIGMGGISSAEDVLEFLLAGASAVAVGTANFSNPLICSDIIDELPTTLERYGFDAVEDAIGKAV-MNEMGKLEQALQQKQAANQNLFVPYIMAGDGGLDLLEERINFLQESGASAIELGIPFSDPIADGPTIQEAGIRALANGTSLASILEFLKSTKVD-RSIPIILMTYVNPIYRYGMEQFAKDCADSGVDGIIIPDVPMEEEGPIATHLKNEKIAFIRLAAMTSPEERLKEIASKSEGFLYAVAVMGTTGARSSHGDNVKSYLENLKKYSTVPVLAGFGVSTVEQAHELSSH-CDGVIVGSKIVDLLHQGK------NNEVKNLIQGSIQT-HA
M---ANLHITLPGLDLKNPVIPASGTFGYGQEFKDFYDLNKLGSISIKGTTREKRYGNPLPRIAEGPAGLLNAIGLQNPGVEHVVAHELPELAKF--DGKVLGNMGGHSFEDYVETAAILSQAENVGALELNISCPNVKEGGMQFGTDPATAARVTREVKAVSSKPVYVKLSPNVTDIVAMAKAVEEAGADGISMINTLVGMRFDIRSGRPIIANKTGGYSGPAILPVALRMVYQVSQAVDIPVIGMGGISSGRDAIEMMIAGASAVEVGCANLIDPYACPKIIDEMNDLLDDMGIDDIHEIIGLSHK--YMNRIQNAFK-----DQKAFIAFLTAGDPTLDQTKCYIHKITEAGASLIEIGIPFSDPIAEGPTIQNANVRALKNNVHTDNVMAMVKEVREEGIDIPLCFMTYLNVVFHYGYEAFFKKCQEVGIDGIIIPDLPYEEAKEVSSVCTQYGVSLISMIAPT-SKERVKMIAQEAEGFIYLVSSMGVTGTRSAFALNLPDIVASIKEVTKTPVAVGFGIHNPEQAKEMASF-SDGVIVGSGIVNIIANQDQD---VEDAVYNYVKDMCAVL--
MK-IMDLSVRLPGLDLKNPVIPASGCFGYGREYAELYDLSLLGGIAIKSVSAAPREGNPTPRVADTPMGMLNAIGLQNKGVEYVVEHELPFLAQY--DTRVLCNVAGSTEEDYVKVIEALNDDSRVDAFELNISCPNVKHGGMGLGTDPELAAHVTRMCKAASRKPVYVKLSPNVTDIVAIAKAVEAAGADGLVMINTLLGMQMDLKSGKPLLANKTGGLSGPAVKPVGIRCVYQCARAVKIPIIGCGGITCAEDVLEYLLAGASAVEVGCANFTDPWVCPEIIDDLPGVLKKYGYDSLEAVRERSRQ--IMSRLQEAFS-----RGKAFIPFITCGDPDLETTKACIREMAAAGAGVIELGVPFSDPTAEGPVIQAASERALKAGVTPRAVLNMARDLREEGIQVPFVIMTYANVPFAFGADAFMEACAQCGIDGLILPDVPFEEKEEFQSVCDAHGVALISLVAPT-SRERITMIAREAAGFIYLVSSLGVTGTRTEIRTDLDAIVAQIREQTDVPVAIGFGVSSPKQARQMAQS-ADGVIVGSAIVKLVGRHGIK---AAGPVGAFVREMVEAVTA
M---VNLKVKLGKLEIDNPVTVASGTYGFGLEYAEFYDPEKLGAIFTKGITYKPREGNPPPRLWETPSGILNSIGLENPGVEVFIKEYLPKIKDL--TTAIIPNISGSTVEEYCMVASSLDGQEGIAALEINISCPNVKEGGMAFGSCPNVASNVVKEVRKVTDLPLIVKLSPNVTDIVSVAKAVEEQGADALSLINTLLGMAIDIRTGKPALGNVMGGLSGPAVKPVAVRMVWQVSQAVDIPIIGMGGISSWQDAIEFMLAGADVVCIGTGNFANPMIAVEVIEGIKRYCVERNINNASELTDRAW---KM---------LHKKNEKALIPYVSCGDPSLEFTEQLATILAESGADIIELGVPYSDPVADGPIIQRASGRALAGGVTLEKIFSLVKRLREK-TQVPLIIMTYYNPVYVTGVENFIARAASVGIDGLIIPDLPLEEAGYLKKAADSNNINLILLVAPTSSPERIKRIAQLSKGFIYCVSVTGVTGTRQSTSGGLEDFLDQVRLQTKLPLAVGFGVSGPDTARKMANK-ADGVIVGSAIIQKIEENVQKGDKALEEAVSFINTLKKAI-G
M---INTKVKIAGVEFKNPVTVASGTFGHGEEFADLVDINRLGAVTTKGVANIPWEGNPTPRIAEVYGGMLNAIGLQNPGVDTFIERDLKFLKEK--DTKIIVNVCGRSVEDYIETVERLSD-EDVDMFEINISCPNVSHGGIAFGTNVESVSEITKQMKAHSKKPIIMKLSPNVTDITEIARAAEAAGSDALSLINTITGMKIDINKRCFALANKTGGMSGPAIKPIALRMVYQVANAVNIPIIGMGGIATFEDAVEFMLAGATMVSVGTANFINPGASIEVAKGIEDYLENNGFKDVNEIIGLV----KMNKIYEALK-----NKKAFIPFITCGDPDVATTKAAILEMVKNGADLIEIGIPFSDPTAEGVVIQGANIRALAAGITTDKVFDMVVELRKE-VTIPLVFMTYANVVFSYDPEKFFAKCSEVGIDGIILPDIPFEERNEFLEISKKYNIDLISLIAPT-SDDRIAMIAKEAKGFLYIVSSLGVTGTRSEITTDLNSIVKIVRENTDIPCAIGFGISTPEQARDMSQI-ADGVIVGSAIIKLLKQYKTK---APSYIGAYVKEMKDAI--
MN-EISMCVDICGVKLKNPVIAASGTFAFGREYSRYLDLNRLGGISVKGLTLYPREGNPPPRIAETAAGILNSVGLQNPGVDAFISNELPYLKQF--DTVVIANLAGNSRDEYCVAANKLDK-ADIDMLELNISCPNVKEGGLSFGATPESVYDITKQVRNYCHHPLVVKLSPNVGSIKDVASAAQDAGADALSLINTLLGMAIDPHTRRPILGNITGGLSGPAIKPVALYMVWQAAQTVDIPVIGMGGIMNGNDAIEFMLAGAVAVQVGTANLVEPMATVRIIDDIEQYMLDNGLKTIKDITGGLI---CMNRIDERFDELRRHGKKALIPFITAGDPDVKYTMDAVRALESAGADIIELGIPYSDPLADGPVIQASSQRSLKGGMNLDIAFDMVQNLRVN-TSIPLVFLIYYNCIYQYGLEKFIEQCGKTGVDGAIVPDLPYEERQALKPLLDDAPVYFISMVAPT-SAQRIKEIASSAKGFLYCVSSLGVTGERQAFDSNIDAFMEKVNLYSVVPTALGFGISEPQHMRRLGYL-ADGLIVGSALVRRIEQKASDRD-----IYEFMRGLRMALNS
MS-SEMLKVDLPGLSLKNPVMPASGCFGFGKEFAELYDLNILGSIMVKAVTRDLREGNQMPRLAETPSGMLNAIGLQNPGIDGV-EEEMKWLERY--DIPIISNVAGYTEDEYAYVAERISKVRNVGALEINISCPNVKKGGITFGTDPDVAYSLTKRIKEVTGKPIYMKLSPNVTDIAAMARAVESGGADGITMINTLVGMRLDLATGRPVLANGTGGLSGPAVKPVAVRMVYEVYKAVKIPIIGMGGIRNAEDVLEFLYAGASAVAVGTANFVNPFVCRDIIEELPGVLRKYGFSSVKDAVGYSHRGGRMTRIDKAFE-----NGKAFIGFLTAGDPGIEKSLEFILEMEKAGADLVEIGIPFSDPMAEGPVIQEANIRALKAGTDLSKVFQLVEEVRKV-SEIPLVFLTYLNPVFKTGYSEFFGRCRKSGIDGIIIPDLPFEEKGEVAGIAKENGIDIISLIAPT-SEKRIRMIAEKSSGFLYIVSSMGVTGVRSEIRTDLRSIVEAAREATDTKIAVGFGISSPEQAKGISEY-ADGVIVGSAIVKIIAEHGDA---AGRYIYEYVKSMKEAL-R
M---SNMSVNVAGVEWKNPVTVASGTFGSGAEYSEFVDLNRLGAVTTKGVANKPWEGNPTPRVAEVYGGMLNAVGLQNPGIELFCKRDIPFLKQF--DTRIVVNVCGHSLDEYLDVVKRLAD-EPIDMMEINISCPNVKEGGIAFGTDPKGVETITSEIKKYAKQPVIMKLSPNVTSIAEIARAAEAGGADAVSLINTITGMKIDINRRSFVLANKTGGMSGPAVHPVAVRMVYETAHAVNIPIIGMGGITNAADAIEMILAGATAVSVGTANFVNPKTTEQIVDGIAEYMDRYGVKDISELVGAVD---RMNKIRSAFE-----NGKAFIPFITCGDPNLETTEKIVREAVANGADLIELGIPFSDPTAEGPVIQGANIKALAAGVTTDKVFDLVRDLRKD-VTIPMVFMTYANVVYSYGAEKFISTCKEIGIDGLILPDIPYEEKEEFLPLCEKYDVDLISFIAPT-SKDRIAMIAKEATGFIYVISSLGVTGTRSEIKTDLASIVKVIRENTDVPCAIGFGISTPKQAKKMADI-SDGAIVGSAIIKIIDEYGEA---SPKYVGEYVKAMKDAL--
M---INTKVSLAGVELKNPVMTASGTFGSGVEYSELIDLNRLGAVVTKGVASTPWTGNPTPRIAETYGGMINAIGLQNPGMKVFCERDLPFLEKF--DTKVIVNVCGKTKEEYCRVVDRLSD-ENIDMLEINISCPNVKEGGIAFGQDPFAVEEITAAVKKYARQPVIMKLSPNVADITEMARAAECGGADVLSLINTLTGMKIDINKRTFAVANRTGGLSGPCVKPVAVRMVYQVANTVKLPIIGMGGIATAEDALEFILAGATAVSVGTANFFNPRATLDVIEGIESYMQKNKIQDIQELIGVV----KMSNIYKAFE-----NKKAFIPFVTGGDPNLDVTEKLLAAMEEAGADLIEIGVPFSDPIAEGIVIQEANERALAAGCTTDRLFDMVKRAREK-VTVPIVFLTYINPIYTYGKERFLKRCVECGIDGLIVPDLPFEEKKEIAGECEAFGVDLISLVAPT-SNERIRMIAKEAKGFIYCVSSLGVTGVRSEIKTDVGEMTAMIREETQVPCAVGFGISTPEQAAKMARI-SDGAIVGSAIVKIVASYGEN---AVAPVAEYVKKMKAAVLR
MN-KPNMEVTLGDVKLKNPIVTASGTFGFGREYGEFYDLSELGAICVKGLTLSPRQGNPPPRIAETPAGALNSVGLQNPGADAFILRELPWLRGH--AVKVIANISGNTAEEYGVLAEKLSD-AGVDMIEVNISCPNVKAGGLAFGTSPDSAALVTRTVRRHSRVPVMVKLSPNVTDITEIARAAAGEGADALSLINTLLGMRIDIRSRRPILKNNMGGLSGPAVFPVALRMVWQVKNAANLPILGMGGVASGEDAAEMMLAGASAVAVGTVCFSDPCAPLRIRRELEEYLHNEGVDSVSKLTGAVKP--WMSRILKAFE-----NGPAFIGFVTGGDPTLESSAGFIEAMADGGADLIEIGVPFSDPVAEGPVIQEANLRALKNGCTVDGIFGLVEAVRQK-HQVPLVLLTYLNPVFHYGYERFFARCRETGADGVIIPDLPYEERGELSGIAAKNGVDVITMIAPT-SASRIRMLAGEAKGFVYVVSSMGVTGVRSEIETDLESILAVVRDSTGTPAAVGFGISTPEQALRISRL-ADGVIVGSAIVKIAAQYGAG---AAPHIREYVRTMKDAI-R
M---NRLKTNFVGLDLKNPIMTASGCFGFGLEYKDYFDPNELGAVVVKGLTLEPRDGNSGTRIAETPGGMLNSVGLENPGIDHFENVITKEIDKI--TSPIITNINGRTIEEYVEIAKRVESIEAVKAIELNISCPNVKDGGMAFGARPEVAGAVTKAVKEVTTKPVIVKLSPNVTDIVAIAKIVEENGADAVALINTLLGMSIDIKKKKPVLGNIFGGLSGPAVKPVALRMIYQVSQAVKIPVLGMGGISSVNDAIEFLMAGASAISLGTGIFMNPILPLEIKEGLEKYCIENNIDNISEIVGAAHP--KMGRIENALK----KGEKNLIAYLTAGDPCIEKTPELVLGMESGGAALVEIGIPYSDPLADGPVIQAASTRALSKDISIEKIFDAVEKIRKE-SQIPLVFLVYYNTIHNYGGEEFLKKCEETGVDGLIIPDLPMEEQKELP---KNAAVSIIPLVALN-SGDRIENIVKDATGFVYCISSFGVTGTRDTISNKASEIVSEIKKYTDIPVALGFGISHNKMVEDVNRY-ADAAIVGSAIVKVIEKTKG----SAKEVEDFVASLL----R
M---PDLTVKIGQLTLKNPVMPASGCFGYGEEYAPFFDLARLGAIVVKGTTAEPCAGNPPVRLAETPAGMLNAIGLQNPGVKA-AKEKIRALENV--GAPVIVNVAGHSVEQYRAVIAVLEEVEAAAAYEINISCPNVKAGGMAFGTDPAVVSALVKELRSLTDKTLIIKLSPNVTDIAGIAKAAEEGGADALSLINTLLGMAIDTHTKRPVLANLTGGLSGPAVKPVALRMVWQVTEAVNIPVIGMGGISSAQDAVEFLLAGATAVAIGAANFVNPTVCPETVQGIHRYLEEEGYSSVQEIVGLAKKVKKMNKLENKLEKIKASGQKALIPFLTAGDPDLSVTEKLMVTLAENGADVIELGIPYSDPLADGPVLQLAAGRALKAGTTTDGVLDLVKRFHNY-NDTPVVLLVYFNQIYSRGIERFCREAAQAGVSALVVPDLPFEEAAELDSAAQAAGLINIRFLAPTTTDERLEKICKSARGFIYCVTVTGVTGKRTAMDPAVERLLQRAAKFTAVPLALGFGISDPGQAKIAAQS-GDCVIVGSALVQKIAEANGE--AKYDVAGSFIRSLKSAICG
MK-MINTKVTIAGVEWDNPVTTASGTFGSGMEFADFVDLNRLGAVTTKGVSYVPWTGNPVPRIAETCSGMLNAIGLQNPGVEVFINRDLPFLKQY--DTRVIVNVCGKTTEDYLKVVERLSD-CAVDMLEINISCPNVKEGGIAFGQNTCSVEEITRQVKRYAKQPVIMKLSPNVTDIREMAKAAEAGGADALSLINTLTGTKIDIYKRKFVLANETGGLSGPAVKPVALRMVNQVARTVKIPVIGMGGIMTGEDAIEFLMAGATAVAVGTANFRNPLATAEVIDGINDFLAKEGIQDVKEIIGCV----NMSRIKNAFL-----NGKAFISFVTGGYPDLETTKELIVAMEEAGADLIEIGIPFSDPIAEGAVIQEANERALSSGCTTDKLFDAIKEVREK-VTVPLVFLTYINPIYTYGKERFFKRCVECGIDGIIVPDLPFEERDELKEECKQYQVESISLIAPT-SKERIRTIASQAEGFIYCVSSLGVTGVRTEIKTDISSMISMVREVTDTPCAVGFGISTPEQAKDFAAL-ADGAIVGSAIVKIVTQYGKE---SIKPVKAYVKEMKTAV--
M---AKLHVTLPGLDMKNPVIPASGTFGFGYEFTKFYDINVLGSIATKGTTFTERYGNPLPRIAEGPAGMLNAIGLQNPGVHAVVNEEFDKLSHF--NGKVLANMGGHSLEEYIETAKVLSQSDIVGALELNISCPNVKEGGMQFGTDPELAAKVTREVKKVSSKPVYVKLSPNVTDIVAIAKAVEAAGADGISMVNTLLGMRFDIKTGAPIIKNKTGGYSGPAIFPVALRMVYQVSQAVNIPVIGMGGISSGKDAIEMMIAGASAVEVGCANLVDPYACPKIIEEMESILDEMGIEDVNDIVGKSHQ--FM--IKDAFQ------DKALIAFVTAGDPTLEKTKENIKEIVDAGATLVEIGIPFSDPIAEGPIIQEASLRALTHGVKVNEIFEMVKELRED-VSVPLCFMTYANVLFHYGYDAFLKRCDEVGINGLIIPDMPFEEK-ELKEAARDYDVNIISMIAPT-SRDRVKMIAKEAEGFIYLVSSLGVTGERDQFSDNLKDIIGDIRSVTDVPVAIGFGIHEPSQAKAMAAI-SDGIIVGSAIVKRIGKHE--------PLYDYVKSLKDAI-A
MN--ISTEVSLAGITLKNPVMTASGTFGAGEEYSEFVDLNKLGAVVTKGVAAVPWAGNPTPRLAETPGGMLNAIGLQNPGVDVFLERDLPFLKRF--DTRVVVNVCGHSEEEYVEVVERLRE-APVDFLELNISCPNVKEGGIAFGTQAKAVEHITRRVKERAAQPLIVKLSPNVTDITETARAAEAGGADVLSLINTLTGMKIDIMRRSFVLANRTGGLSGPAVHPIAVRMVYDCAHAVKLPLIGMGGISTAADAIEMILAGATAVSVGTANFYNPCVSEEVAAGIAAYLEQTGTEDIRELIGAV----RMSNIRQAFQ-----NGKAFIPFITCGDPDLESTKRNVRAAVAAGADLVELGIPFSDPTAEGPVIQAANLRALSGGVTTDAVFRMVAELREE-LTTPLVFMTYANVVFSYGIARFAARAAEVGIDGIILPDVPFEEKEEFAPAFRAVGIDFISMIAPT-SMARIREIAAAAEGFLYVVSSLGVTGVRQEINTDLSGMFASVRQANSLPAAIGFGISTPAQAKRMAAV-ADGVIVGSAIVRIMAEKGCE---ADEEIARYVREMKTAA-Q
M---GNLKVQLGELSLSNPVMTASGTFGYGEEYADFIDINALGGIVVKGTTLHAREGNAYPRMAETPKGMLNAVGLQNKGVDGFINDIYPRIKNF--KTNILVNVSGSTVEEYVETAEKINELDAIPGIELNISCPNVKEGGMAFGTSCPSAIAVTNAVRKVYKKHLMVKLSPNVTDITEIAKGVEGSGADSVSLINTLLGMAIDVNSRKPVLSTITGGLSGPCVKPVALRMVWQVSQAVNVPVVGMGGIASAEDAIEFLLAGASAIQIGTANFIDPTITIKVINGIREYLERNQMDDVKQLTGALIT--GMNRLNRLFA----DKKDLLSVYFTAGFPRLEDTVPILKALETSGVDFVEIGMPFSDPLADGPVIQKSSTQALNNGMNLKVLFQQLQNIRNE-VSMPIILMGYLNPVLKFGFEPFLDKCSEVGVDGLILPDLPFEMDEQYRQLFEARDISNTFLITPQTPPERVRLLDENTTGFIYMVSSAAVTGAKTGLNQFQIEYFSRIRDMKKSPKMVGFGISNKESFNEVCKY-ANGAIVGSAFIKMLEKSTDL----KNDISRFVDELR----G
M----NLKVNIGNLELKNPVLVASGTFGFGREYSHYIDLDDLGGIMVKGLTLYPKEGNPPPRIYETPSGILNSVGLQNPGVDAFIKDELPFLNRF--NTKVIANIAGETIEEFVSLAQKLN-IDGVDALEINVSCPNVKEGGMSFGVDPNSVYAITKKVKQASNKTVIVKLTPNVTDIKIYAKAAEDGGADAISLINTVTGMAIDINTRRPVFKNVFAGLSGPAIKPIALKNVYEAKRAVSIPVIGMGGISSAEDALEFMIAGATAVAVGTYNFINPAGSIDILEGIKKYMLRNSIFDVNQLMNSIN---VMNRIDKKFNELKKKGRKALIAFITAGDPDINITINLVYKMVEGGADIIEIGIPYSDPLADGPIIQASSARALKKGTKIDDIMSAVNIIRQN-TDVPLVYLAYYNSIYKYGMEKFLKNAKDSGIDGLIIPDLPLEERKDIKELSEKHDIYLIPLVAPT-SNDRIKKICENGKGFVYCVSTKGVTGVRNSIETDIEKYMDLVSKYTDLPKAIGFGISGPEMAKKFAPY-CDGIIIGSAIVKMISDSRNNDE-IFDSVANFISSVKEVI--
MNGRPEMNTSVGGLRLRNPVIAASGTFGYGREYAPYFALERIGGLVTKGVSLRPRDGNKPPRVCETSAGMLNAIGLANVGVEAFVADKLPWLAGQ--DTPAAVNLYGESIDEFVQLAQRLDGLAGVAALELNVSCPNVKAGGMAFGTNPQAVAQVTAAVRRVTSLPLWVKLTPNVTDPVAVAGAAMEAGADALCLINTLLGMAIDARRRAPRLANVVGGLSGPAIKPVGLRMVWQVARALGAPIIGLGGICCGEDAAEYLLAGASAVQVGTASFADPTACARVADELARFCAEEGVSAVSQLIGGLR---AMSRIAQAFARAKQEKRAAFIPFVTGGLPDAQGFARLLLGLEQAGADIIEVGLPFSDPMTDGPVIQESSQLALDRGVTPGSLLAALAELSPK-LQTPIVIMSYYNPILHMGLEEFARRAAQSGARGLIIPDLPPEEAKPWDAAANAADLDTIFLATPTTDDQRLPLVLAQCRGFLYYVSMTGVTGAALEVGGPLLERLAQVRAASPLPVAVGFGVGTPEQAAALARH-ADGVIVGSAIVRRMLAAADAAA-GVDAALDLAGQLARAIAA
MS-APSLETKVGGLTLQNPVIAASGTFGYGLEYRPYLDLNRLGGLVTKGISLEPRQGNPPPRIWETASGMLNAIGLANVGLERFIAEKLPALAEL--DCAVIVNLYGEAVDEFAALARALDGRRGVAALELNVSCPNVKSGGMAFGVDPQAVAAVTRAVKAETGLPVWVKLTPNVTSPVAVAQAAVQAGADAISLINTLLGMAIDARGRRPRLANVVGGLSGPAIKPVGLRMVWQVAQALGVPVVGMGGIASGEDAAEYLIAGASAVQVGTGNFQDPASCRRIAEELAQFCVENQVARVSDLIGSLRP--AMRTIQEAFARAKSQGRAAFIPYVTGGHPDMATCARLIAALDKSGADIIEIGVPFSDPVADGPVIQTAGKIALDGGATPAGIIELAAGLRDQ-VSAPLVLMTYYNPMLAMGLDSFAARSAQAGVAGVIVPDLPPEEAGPWLQAAREHGLDTIFLVTPGTSRERLQTVLRACSGFLYYVSMYGVTGGALRMDAKSLAAVQRVRQAAGLPVAVGFGVAAPEQAAALAGV-ADGVIVGSALVKRMLEAESAEQ-GLAAASDLALSLSGSLAA
MEFSPDLTTTLGPISLKNPVVLASGTCGYGIELSDLVELKALGAIVVKGISLEPRPGNPPPRIIETPCGLLNAIGLENIGIDAFIEKKLPWLREQ--GITTIVNILGNSIDDYKRLSAILDKADGVAAIEVNISCPNVKEGGVSFGKTPEGTHAVTKAVRDETGLPLIVKLSPNVGDITVIAKAAQDAGADAVSLVNTFLAMAIDIEKKRPVLGNTFGGLSGPAIKPIALRMVWEVSRAVQIPVIGIGGITQWQDAIEFLMAGASAIQIGTGTLISPDCGKKVVDGIRDFLRQKGYKRVEEL----R---IMSRINKAFSHCQERGEAAFIPFITAGDPDINTTYEICLKMAEMGADIIELGMPFSDPLADGPTIQASSQRALTRGINTEMILSLVSRLRSV-TQCPIVLMGYYNPILQYGLKQFAKDAKEAGADGTIIPDLPLEESGQWQKEADKIGLSNIFLVAPNTPMDRVEKISRKSRGFLYYVSVTGITGARQELPKELVDGLKKVKKVSPVPVSVGFGISRPDQVRQLREY-ADGIIVGSAIIKIVEKNNPSKKLIVDEIGNFVKEMKKATAS
MTTDVNLAVDIGGLTISNPIMPASGAFGKG--MEEFLDFNLIGAVVPKSITKYPQKGNKNPRACETFGGMINSIGIQSDGIDKYLNHTVPYYQQY--DVPLISSISAESVEEFEEMSEMIAGSPDVAALELNISCPNLENNGEAFGMDEDITYEVVHKVRQITDKPILVKLTPNVTNIQKIALAAERGGADSLVVANTLLAMAIDIHSQQPKVGNVMGGLSGPAIKPVIVRQIFQVREVSNLPIIGCGGIMNADDAIEMILAGATAVQVGTASFVNPSVMKDMIEGIRAYMEQYQYQTIYELVGKTM-DRIMSFLDETLKNKRSAGQNIVVPYIMAGDGGLDILEERLIFLEESGAAAVELGIPFSDPTADGPTIQDAGQRSLKNGTTLKGVLEALETFKEK-RSIPVILMTYINPVFAYGPDKFAADCVTAGVNGVIIPDLPLEEESLIADSLKQHSISNIRLAAMTSPDERLTEIARRTEGFLYAVSVKGTTGARTSHGSNVQAYLQNLQGMTDTPVLAGFGVSTPEQAQDLSAS-CGGVIIGSRIVDWFHKGQ------TNEIKQLIQNSVET-QS
MA-ELNLNVDIAQLRLANPVIVASGTFGYGDEYPHLFDRNRLGAIVCKATTLKPREGNPQPRIAETPNGMLNSIGLQNMGVEAVIREKAPQWYTW--GVPVIVNIAAESIEDYAELARRLDKVPGVSGIEVNISCPNVKCGCIEFGSSPESAARVTDAVRNATTLPLIIKLTPNTSSITELARAVADAGADAISLINTLRGMRIDIKKRRPILGNHTGGLSGPAIKPVAVSMVYQVSGAVNVPVIGGGGIMNAEDALEFIMAGATAVQIGTANLVNPRAPLEVLEGLEAYARAEGLKNIREIVGIAR---SMSRISDAFQ-----KRKSLIAYITVGYPDIETTLRLVPLLEENGVDIIELGIPFSDPLADGVTIQNASYQALQNGVTPEVCLSVAALLKEK-ISIPMVFMGYYNPIYNYGLTKFCQKCATAGVSGFIIPDLPPGEAQDIDFAATEAGLDIIFLLAPTSTDERIKLVAAKSRGFIYLVSHSGVTGATANLPADLSSFVNRVRKTARQPLAVGFGISTPEQAQNIAKF-SDGIIVGSRILQLVQTDP-----SLEKVATFIRQLRQSL-D
MS-KVSMAIQMSGLSLRNPIITSSGTYGFGEEYSPFCSPSLLGGITVKGITPLPRLGNPVPRLAETPAGLLNSVGLENPGLEGFIRSYLPKLVEL--DTSVIVNISGFSIEDYAHLASAFQNDSGIAALEVNISCPNIKHGGMAFGTHPESAQEVIAIVRKNTDLPIIAKLSPNVTDIVEMARAVERGGADIISLINTLLGMSIDVKSQKPILANKMGGLSGPAVRPIAVRMVYQVYEAVDIPIVGMGGISTWQDAVEFMLAGASAVSIGTANFINPIAPVDILTGLENYCQQRGYGSVQEIVGLAHQ--RMNRIDEMFAKRLASGEKALITFVTAGDPDLETTRQLVLKMEESGADLVELGVPYSDPIAEGPVIQEANIRALKNDVRLDKLFKLVSDLRKD-THIPLVFLLYVNCILQYGKAEFFDSCLQHGLDGVIVPDLPFEESDEIYEEAHRKGIKLIRLVAPS-SAARIEMIAAQAEGFLYCVSSLGVTGMRSNFNTNFSDFFGQINKVKRAPCALGFGISTPEQVKELKKY-CDGIIVGSAIVKKIATAPTNRE-AIASVSEFICDLRTALER
MK-TINTEVKLGPLALRNPVITASGTYGFGEEYAPLCPVERLGGITLKGITPEPRMGNPVPRLAETPAGLLNSVGLENPGLDEFIASYLPKVREL--PTAAIANISGFSVEDYTHMARALQKESGLAAIEVNISCPNVKHGGMHFGTDPASAEQVIAAVKAETDLPVIAKLSPNVTSIVAMAQAVARGGADIISLINTLLGMSIDIEKQRPVLANTMGGLSGPAVRPVAVRMVWEVSQAVEIPIIGMGGILTWQDAVEFLLAGASAVSIGTGNFVDPQAPLSVLEGIEEYCQRHGVSNVSELTGLAWK-NIMNKLQQAFS-----NGKAFIPFITAGDPSLEITEKLVLKMAEEGADLIELGIPFSDPIAEGIVIQSADERALASGTTTDKIFDMVHHIRKV-CKVPMAFMTYVNPIFTYGTEQFMENCQEAGIDALIVPDVPFEEKDELLPACSQYGIELISMIAPT-SKERIRQIAREAEGFVYCVSSMGVTGVRREISTDVGEMVKLVKEIKDIPCAIGFGISTPEQAAKMVQY-ADGAIVGSAIVKIVEQYGMK---CVAPVAEYVRKMKKAVDS
M----DLRVILRGLELANPVMAASGTFGFGPEYSQFVNIDALGGISVKGVSPEPWTGNPPPRIWETPMGLLNSIGLQNPGVDVFIEKDLPFLRQH--QPRVIVNIIGHTVDEYQRVAERLDGLDGVHALEVNISCPNIKEGGMSFGQDPDQAYAVTHAVRQVTNLPIMVKLSPNVTSPVLIAQAIEAAGADMISAINTVVGLAIDIDHRRPALGGITGGLSGPAIKPVALRIIYEVAQAVHIPIIGMGGIASATDVLEFLMAGASAVMVGTITFQYPDRMNQIINELPQVLQAHGFTSLQDAVGAALPYESMTSVAQVFERTKSEGRAALIPYVTAGHPHLRDLEELVHAMNDAGADIIEIGIPFSDPLADGPVLQKAATKALNNGTRIRDVLQATEMISAH--SVPIVYLTYFNPVFHYGVRDFLKAARDSGVKGIIIPDLPWEESDEVFHDTQELGMSLIPLVAPTSTDAHIASLAK-ATGFVYGVSVTGVTGVRQEVDAGVKTLVERVKRQISLPLAIGFGISTPEHARYVGSV-ADGVIVGSALVRRIDEAGGD---AAKQTYEFVAALRKALSD
M---INTKVNIAGVELKNPVMPASGTFGSGKEFCGLIDLNRLGAVVTKGVSNIPWEGNPTPRIAETYGGMLNAIGLQNPGIDTFIERDLVFLKQF--DTKIIVNVVGKSISDYIEVVERLGD-EAVDLLEINISCPNVKEGGIAFGQNPASAMEITSEIKKKAKQPIIIKLSPNVTDIREMAKAAECGGADALSLINTLIGTKIDIHTGRFALANRTGGLSGPAIKPVALNMVYQTANAVKLPIIGVGGIRNAEDALEFILAGATAVEVGTSNFVNPASMEKCIEGIERFLEKKGISDINSLIGTV----CMSNIRKAFE-----NGKAFIAFITCGDPSLEITEKSVIEMEKAGADLIELGIPFSDPTAEGPVIQEANIRALSGGVTTDKIFEMVRRLRKT-VRVPMVFMTYANVVFSYGAERFIRTCREIGMDGLILPDIPFEEKAEFDGLCKKYDIDLVSLIAPT-SESRIGMIAKEANGFVYCVSSLGVTGSRSEITTDIGAMVKKVKEQKDIPCAVGFGISTPEQARKMAEC-ADGVIVGSAIVKLCAQHGEE---CVPYIARYVREMKDAV-S
M---VDLSVEIAGIKMKNPVLVASGTFGSGVEYAPVFDVSKLGALVTKGLTLDPCPGNEPPRICETPAGLLNAIGLQNPGVDSFIDDLLPQMLDF--GIPVIANIAGRTKKEFIALAERLTN-AGVAGLEMNISCPNVKAGGMALGTVPEAAAEIVEAVVQSTDLPVIVKLTPNVTDIVGLARAVADAGAHALSLINTLLGMAIDVEARKPLLGNVTGGLSGPAIRPVAVRAVWEVSQAVDLPIIGMGGICTGRDALEFILAGASAVAVGSAFFHDPLTAVKIIEDLQSYCARNKIEELRCLVGAAWKCKEMNRIDARLRRLRRSGEKGLITFITAGDPDLETTSRLVLAMEEAGADMVELGVPFSDPLADGPVIQRASQRSLNGGTNLEGILMMVRELRRR-TEIPLLLMTYYNPVLQYGLKRIAAEAGAAGVDGFIVPDLPLEESRPLLDELGRSGLHLVPLVAPTTTERRLEEADRVAGGFIYCVSLTGVTGMREEVPPGIVQFIERVRRCCRLPLGIGFGVSGPRQAALMARL-ADAVIVGSAIVHLVEKYATQPPLLLDRVSGLVRELKEAVRG
M---SRINLELPGLSLKNPIMPASGCFGFGREYAQLYDLSKLGAIMIKATTLETRAGNPTPRVAETAAGMLNAIGLQNPGLEKVMNEELKFLEGY--DVPIIANVAGTEVADYVEVARQISTAANVKALELNISCPNVKCGGIQFGTDPATAQELTAAVKAVSSVPVYVKLSPNVTSVVDIAKAVEAGGADGITMINTLVGMRLHEKTGKPVIANGTGGLSGPAVKPVAIRMVYEVYKAVTIPIIGMGGVTNVQDVIDFMSAGASAVAVGTANFVDHFVCPNIIEALPAKLDELGVGHISEVIGRSHR---M--IQQAIEQVLARGDRAFIPYIMAGDGGLATLKSTILRLQRIGVTAIEVGIPFTDPVADGPTIELAGQRALQNGTTLKSVLATLASFANE-ITVPLVAMTYLNPVLAYGAEKFAYDAKQAGIHGVIIPDMPLEERAIIYSALQKEQIALVQLVSLTSPTKRIAQLATASEGFIYAVTVNGITGARSDFANELEEHFAKLKAVSSLPVLAGFGISTPEQIKKFARF-SDGVIVGSKIVDALANGD------WQTVEALVNASKEK-SH
MT--ADLSLIFAGVKFKTPVVVASGTFGFGREYGEYFDLNDLGGICVKGLTVKERPGNPPPRIAETPMGILNSVGLQNPGVDAFISGELPNLRRF--DTNIIANISGNTVEEYCEMAEKLSS-AKVDLIEVNISCPNVKAGGLAFGTSCQSAALVTREVKKHAAVPVMVKLSPNVTDIAEIARAVEEAGADALSLINTLLGMRLNIETFRPVLRNNTGGLSGPAVFPVALRMVWQVANAVSIPILGMGGISTGADAVEMLIAGADMVSVGTALFADPYAPLSVTRGIKAFMERKNIKSVTDLTGRILP--YMSRLGDVFK-----NKKAFIPFVTAGDPKLETTEKLVLAMAEAGADLVELGIPFSDPVAEGVVIQRADERALAAGTTTDKIFESVRRIRQK-TDVPLALMTYINPIFAYGPGKFMKNCRDAGVDAVIVPDLPFEEKGEIKAFCGAYGVTLVSLIAPT-SNERVAMIAREAEGFVYVVSSLGVTGVRSEIVTDLAAMIALVKAAKDIPCAVGFGISTPEQARKIAAV-ADGAIVGSAIVKIVEQYGEA---SVDPVRDYVREMKRAV-A
M---ISLETKLPGLHLKNPIMPASGCFGFGREFSELYDLNKLGAVVIKAATQDPRYGNQTPRVAETAAGMLNAIGLQNPGVETICTDELPFLSQF--KTPVIANVAGSTIEEYASVAKRLDESGLIQALELNISCPNVKEGGIQFGKDPVLAAEVTAQVKRTVAVPVYVKLSPNTADIVQMAKAVEGAGADGLSMINTLTGMQIDLSSKKPLLANQTGGLSGPAIKPIAIRMIYEVRQHSGLPIIGMGGISTAEDVLEFLLAGANAVAVGTANIHDPFACVNIINRLPQLLEKYGFQNMEEAVGGGIRSGSMSLIKQAFQEVLDQGDKAFVPYIMAGDGGLDSLEEKVQFLQESGATIVELGVPFSDPVADGPTIQEAGIRALKQGVSLRAILEKLGQFKEN-RSIPIVLMTYLNPIYAYGVAAFARACRTAGVSGLIIPDLPLEEENLVVKELQANDIALIRLASLTSPPDRLKELARRTEGFLYAVTVTGTTGTRATFQESLQEHLASLKNICQAPVLAGFGVSTPGHVKELSAN-CDGVVVGSKIVDALHQNN------REEIKTLIAAAKEQ-AE
M---LDLSVKMCGLDFKNPISTASGTFSI-KDSPQFYDPSQIGAIITKGVSSVAWLGNPTPRIAETYGGMLNSIGLENPGVDLFIEDELPILQKF--DTRIIVNVAGKTLEDYCTVVEKLNE-TSVDMLEINISCPNVKSGGIAFGINTKLAGQLTKEVKRISTKPIIIKLSPNVTDITEIAKAVECEGADCVSLINTLLGMRIDVNQFQPVLKNKVGGFSGPAIKPVAIRMIYQVRRAIKLPIIGLGGIFNGEDVAEFLLAGADFVSVGTACFHNPLALINIKEDFTKYMEKHNFNNITELKLALE---NMKNFQF--------KSKAFIPFITAGDPNIDTSKELILKMQDAGADLIEIGIPFSDPVADGPTIQRAIMRALKNGITTDDIFNMLDSIKDE-VKILLAIMTYVDPILSYGSAEFIKRCSEVNIRAIIVPNMSIEQRNKIYSDCQTYNVRLISFLLPT-SSEDLENIATSAEGFLYCVSSLGVTGVRSNLNTNIGSLISQVKKFSDIPCMIGFGISTPEQAKQMSEI-SDGVIVGSAIVKIIEEQGIN---SPHYVEEYVREIKNAI-G
MT-QVNMAVNLGGLEMKNPVTVASGTYAAGREYNDFVPVEMLGAVTTKGVSLNGWEGNASPRIAETPSGMLNSIGLQNPGVAVLKEKDLSWLEGR--DVPVIVNVSGHSFEEYVQVIESLDDDDRVSAYEVNISCPNVDSGGMTFGTHVPSVEKIVGLCREATKKPMIVKLSPNVTDVTEIARAAEASGADALSLINTLLGMAIDARTRKPVLARVVGGLSGPAVKPVALRMVWQVHNAVNVPILGMGGIMNGTDAVEFMLAGATAVSVGTANFVNPLATREVIEGIRAYCEEQGVTDVNELVGGLQ---CMSNIARAFQ-----DGKAFIPFITAGDPSVAVTEECIRAMARAGADLIEIGIPFSDPTAEGPVIMAANERALAGGVTTDDVFAMVARLREA-VRVPFVFMTYANVVFSYGVERFMERAAQAGVDGLILPDVPFEERGEFADPAQQCGLDLVSMVAPT-SKDRIRTIAREASGFVYVVSSLGVTGMRSEITTDVGELVSHIREVSDVPAAIGFGISTPEQARSMAQV-ADGAIVGSAIMKIVAARGAQ---APVEVEAYVSRMAQAVGV
MN-RERLAIELPGLSMKNPIMPASGCFGFGREYAKLYDLSCLGAIAIKGTTGDMRLGNLTPRVAESPSGMLNAIGLQNPGAEAVRDEELLFLNEY--DVPVLANVSGSTPEEYLHVINTLKASKNVGAFELNISCPNVKTGGIQFGTDPEQAARLTQLAKEVSDKPVYVKLSPNVTDVVAIAKAVEAAGADGLSMINTLVGMRFDWKTKQPILANERGGLSGPAIKPVALRMIYDVRQVSDLPIIGMGGISNAKDVMEFLIAGANAVAVGTANFTDPFACPTIINELETWMDKMGVDHVTELMANG-----MMN---RVEAAAKNNDQLFIPYIVAGDPTIEVTIDLARVLEESGAHILELGVPYSDPLADGPVIQAAANRSLQEGTSLQTVIDTVRQIRAAGIQIPIVLFCYVNPILKYGLHDAVKAASEAGVDGWLVPDLPYEENDEMKKTCNEYGNVLISLVAPT-SNERVKRIAKEAQGFLYCVSSLGVTGVREEFDSRLDTFITAASESSSVPLAVGFGVSKREHVARLHTQ-GYGAVVGSRIVKEIEKYEHQRSKALLQIKTFVQSLV---SS
M----DLSVELFGIRFKNPVWVASGTFGYGVEAAEIYDISKLGAVVTKGLSLKERLGNETPRIVETPCGMLNSIGLQNPGVEKFLKEIYPKIKDV--DTHFIANVFGETEEEYVEVCMALEDADKIVAYELNVSCPNVKKGGILFGHDPVILGNLVDRIKAKIKKPLLVKLSPNVTDVTEFAKVCIENGADGLVLINTLMGMKINIWKRKPDLATKTGGLSGPAILPIAVRMIYQVYEKFRIPIIGVGGITTWEDAMEHVMAGASAVQVGTANFYEPLAPLKVIEGIENFMKSQNIKDFKELIGIAHR--EMGRISDKFTELKEKREKALVSYLMVGYPDYETSLKAFKEVLKNGTDILEIGFPFSDPVADGPTIQVAHEVALKNGIRFEDVLELSETLRKEFPDIPFLLMTYYNPIFRIGLEKFCRLSREKGIDGFIVPDLPPEEAEELKAVMKKYVLSFVPLGAPTSTRKRIKLICEAADEMTYFVSVTGTTGAREKLPERIKKKVEEYRELCDKPVVVGFGVSKKEHAREIGSF-ADGVVVGSALVKLAGQKK------IEDLGNLVKELKEGLRE
M---SSLTVNYLGIPMASPVIGASGTVGYGLELHDYIDMKKIGALSGKGLAPTPWKGNEGVRVAETTSGMLNCIGLENPGAPWFIDHYLPEVRKL--PTVFIANMVGKSVEEYAECARMLTV-PGISALEVNISCPNVKEGGAAFGTDPAQAAAVTRAVKDATTLPVIVKLSPNVTDIVSIAKAVEDAGADSISLINTLLGIAIDTRTRRPILGNITGGLSGPAIKPVALRMVWQTAKAVKIPVCGLGGIMTGEDAIEFMMAGASTVQVGTANLADPTAMERIVNEMDEWCDKNNVKDINEIVGTLK---DMSHINEAFK-----NGKALIAFLTTGTPSIEDTVRYVLDMEKAGATLIELGVPFSDPIADGPVIMEADVKALKNGIHLPQVMETVKEIRKH-TAIPIVLLTYYNPVFRYPADRFFQEAKEIGIDGVIIPDLPGEEQQEIRPLADENGVDIIQMVAPT-SEDRIRSNVKNATGFVYVVSSMGVTGMRGSIQTDLEDIIRVIKETTDTPVAIGFGIHTPKQAKEMAAL-ADGVITGSGVVDIINKEGNK---ADQDLMDYIGGLKKAI-G
MELEDSLSYELFGIKFKNPVWTASGCFSYGLEVAELYDISKLGAMVVKGLSYKPRTGNPPQRIVETPAGMLNSIGLQNPGVEYFSKNILPKLRKY--DTIIIANVFGEDEEEYLKVGEFLDKTEGVHALELNVSCPNVKKGGIAFGSDPDTLYNLVYKLKQITSKPLLVKLSPNVTDITQTAQACVEAKTDGLVLINTLLGMAIDVNKEQPILATKTGGLSGPAILPVAVRMIYQVFEKYAVPIIGVGGITTAEDALQHFLAGAVAVQIGTANFYDPYSPLKVIEGLKNHLNKKGYKHILEIIGKAHK--TMSELRDKFDELRKKGERTLVAYLMVGYPDYESSLKAIDIVLENGVDIIELGFPFSDPVADGPTIQLAHEVALRNGIRSEQVFEASQKIKEKFPDVPILLMTYYNPIFRIGHEKFCELSRNSGVSGFIVPDLPPEECEGLKYEMRKHDLSLVLLASPTSTQGRLKLICEKSDDMVYFVSITGTTGARTKLPEELRSNLNTYRECCDKPVVVGFGVSRGEHARRISES-ADGVVVGSLFVKLTSEGK------FEELAGKVRELKEGTIK
MSKGIDLSVNLAGITLKNPITTASGTFS-PHESSEFYDLSELGAMITKGIASIPWDGNPVPRIAETYGGMINAVGLQNPGVDYYIEHELPFARKF--DTKIIANVAGHSITEYCSVVERLNE-TDVDMLEVNISCPNVKEGGIGFGTSCDMASKVTREVKRLTTKPIIIKLTPNVTDIASIAQSVEAEGADAVSLINTLLGMKIDVHRKRPVIANKMGGFSGPAVKPVAVRMVYQVRRAVNIPIIGLGGIMTGEDVVEFLMAGADAISVGTAAFANPTAPVDIKRELIDYMERYGFKNLQEIRDAFE---GMSNIQAAFDEKKKEGKKAFIPFITAGDPHIEATEAFIYALEKAGSTLIELGIPFSDPVADGPVIQRANLRAMAKGFSLEAVFELVERVREK-TRIPLVFLMYANTIHHYGIENFFKRCQEAGVDGIITPDVPLEEKEEFNSYAKANGVDLIALVAPT-SGERIKAICETATGFLYCVSSLGVTGTRESIETDLGSFFETIKTHCTIPTALGFGISTKEQAVVLKDY-ADGIIVGSAIVKIVEAYGEV---AAPYLTQFAGDIVKSI--
M------AVDIAGLLFSSPVIAASGTFGYGREYDDYLDLEKIGGFVTKGVSLEPRDGNQPPRIAETACGMLNAIGLANIGLEKFLADKLPLVEKT--RARCVVNLYGESAEEFEKLAQALDARQGVDALELNVSCPNVKGGGMAFGQDAKAVYELTRVVRQKTSLPLWVKLTPNVADPVPMAKAAADAGADALSLINTILAMAIDARTRKPKLGNVYGGLSGPAIKPVGLRMVHQVSRAVDLPVVGMGGIMTGSDVAEYLLAGASAVQVGTASFSDPASCVRIADELAAFMKEQGIAEVRELIGGLL---SMTTLQNAFDRAKEQNRAAFIPFISGGHPDMTTSMRILKAVEKGGADVIEVGIPFSDPVADGPVIQSASTQALANGATPAGVLEMVRQA--E-ISCPVVIMTYFNPMLRMGLTEFAKRAAQAGVKGVIIPDLTADEAGEWSQVAEEYCIDTIFLAAPTTPDSRLEIITKASKGFVYYVSTTGVTGSAINVSDGLLEEIKRIKRAGTLPVAVGFGVSTPEQAAALGKA-ADGVIVGSALVKAIQQASTADE-QIESAEKLTSAMAAALKN
MK-RDRIAVDFLGMHLNTPVTGASGTFGFGSEYEDFLDMEDVGAVISKGITPLPRPGNPGVRIAETPSGMLNCIGLENPGVDVFKECILPQAKKM--PTKFIVNISAGSVEEYGELAGELEV-DGVDALEVNISCPNVKEGGIVFGTDPKAAAAVTKSVREHTKKPVIVKLSPNVTDITVMARAVEAAGADAVSLINTLTGMAVDIDSRRPLLGNSTGGLSGPAVKPIALRMVWQTAKAVHIPVLGLGGIATWQDAIEFMLVGAGAVSVGACNFVNPRTVSEIAAGMQAWCEREGVTRISEIVGTLK---AMNRIAQAFA-----GGKAFIAFLTAGDPSLEKSCEYILEMERAGADLVEIGIPFSDPIAEGPVIQAANIRALAAHTDLRAVFKLVEMVREK-SRIPLVFMTYINPVFKYGTDAFFAKCAEIGVDGVIIPDMPFEERRECAAAAVENGVSLISMIAPT-SKGRIKAIAGAGDGFIYIVSSLGVTGTRGEIKTDLHEILEEVRSVTTVPAAVGFGINTPEQAVTIAGM-ADGVIVGSAVVKIIAEYGSE---AGSHIYEYVKVMKEAI-D
MS-KVNLSQTMMGINFENPVLTASGTYGFGTEYNEIIDVSKLGGIVSKGLTLESRKGNPGVRLKETPSGLLNCIGLENPGVEKFITDYLPKMIKL--NTKIIANISGNTLDDYKLIAEKLDL-NEINALEVNISCPNVKAGGMAFGTDAKMVEKVTNTVKSATSLPVIVKLSPNVTDITEMALAAESGGADGLALINTLLGMSVDINRQKPSLGNVFGGLSGPAIKPVALRMVWQVFQKVNIPIIGLGGISKWEDAVEFMLAGASLVMVGTSNFSNPLAPLEIIEGIEKYCEKNNLSSVSDLIGLAQK--EMNRIDQTFKKLASQNKKALIPYVSVGDPNLEFTERLVLKLAEEGADLIELGIPYSDPVADGPTIQKASARALSGGVTLEKIFSLILRLREK-TQIPLIIMSYFNPIYVKGMENFTKKASASGIDGIIIPDLPVEEAGIFNELAKEQGIYLINLIAPT-SNKRIKKIVQNSKGFIYCVSSLGVTGARAGNFNNLETFLQNIRAETDLPLAVGFGVSTSEQAKNIAQY-AEGVIIGSALINQIEKNIDQNYKALSDASSFIRDLKGAMSI
--------------------MLASGTCGFAEEINDFYDVSQLGGIFLKGTTPRNRDGNLYPRMAETPSGMLNAVGLQNKGIDYFIENIYPRIKDY--GTSLIVNVNGSTIEEYVEVTEKVNELDNIHAIELNISCPNVKEGGMAFGVTCPGAEAVTREVRKAYDKTLIVKLSPNVTDVSEIARAVEGQGADGVSLVNTFLGMAIDSETRKPLLSTVTGGLSGPAIKPIALRMVWQVSKAVKIPVIGIGGIMNAADAIEFMLAGASAVQVGTALFKNPHIPLRIIEGVDDYLQRHNIQSVSELVGRLQ---MMNRINQLFE---SKKKNIFSVYFTAGFPQLNSTTDIIHELEKNGADLIEIGIPFSDPTADGPTIQRSSEAALKNGMSLKLLFEQLKDIRKT-VKIPLILMGYFNPVMQFGVAAFCEKCREIGIDGAILPDLPLEEELHFKKDFEQNQLHNILLITPQTPEERIRKIDAASGGFIYMVSSASTTGTGKKVEDFRQDYFERVEQMNKNPRLIGFGISDRATFSNACKF-ASGAIIGSAFVKALEPDSGL----KTSVADFAKSIV----L
M---ADLNVNILGHDFKNPVIMSSGVFGYGREYEEFFPLEALGGMATKGTTLHKRNGSEGKRITETPSGLLFSVGLQNPGIDYYIENELPNLLTK--NTNILTNVAASDKEEYLQIIDKLEQ-TDAPIIELNISCPNL--SGEPYGVSCSSTEMITRAVRERTKKPLTVKLSPNVGNIGEIAKAAEAGGADAVSLINAISGMKIDINTRRPFLRNNHGGFSGAAIFPIALRMVWEAANAVDIPVLGIGGISSSEDALQMIMAGASCVEVGCAIFKDPYAPIKIINEIDQWCDDHGVKDINELIGAVEP--WMSNIKNAFA-----GGKAFIPFITCGDPDIDTTYKVVIEAVNNGADLIELGIPFSDPTAEGPVIQEANIRALSGGITTDKVFDLVRKLRET-VTIPLVFMTYANVVFSYGADRFIRTCSEVGIDGLIIPDIPYEEKEEFTPYCDKYDVDLISMIAPT-SEDRIAKIAKEAKGFIYVVSSMGVTGTRSSFSNDLSHITEKIREVTDVPCAIGFGISNPEQAEKMASI-SDGAIVGSAIIKILAQYGKD---APSKVGEFVKSMKDAV--
MGSAVDLSVSLGTFSLANPVLAASGTFGYGLEFTPFVDLNRIGGFCTKGLSLKPRMGNPAPRVVETAAGMLNSIGLENVGFDRFRDEKLPHLQMY--DCRVVCNFFGDTVAEYEEMARALSTLDRVDALEMNISCPNVEEGGVQFSADPKTVEKVVSAARRATDKFLVVKLSPNVTDITVTAKAAEAAGADAVSLVNTYVGMVLDAERAVPYLGNGTGGLSGPAIKPIALNMVYQTSQAVSIPVIGLGGIRTAEDAIEYIMAGASAIQVGTANFFDPRATMNILDGLTDWCRDHDIDKIESLRGRAWK--QMNRIEQRIEDLRAKKQKTLVAFITAGDPSLDATKDIFQVIEENGADIVELGVPFSDPLADGPVIQAASQRSLKSGTTLKKILALVADLRKT-SELPIVLMTSYNPVFVYGEEAFVNDAVAAGVDGVIVPDLPPEEAATFETFANGKGLRVIYLLAPTSTPDRVRMISEKSRGFIYYISLTGVTGMQSKFSDNLQSRIGEVKKITTHPVMIGFGISGPEEAKEASQM-SDGVIVGSAIVKLVDQCSSPDE-RKEKIGKFIASIKSALGA
M---IDSKVTLAGVELKNPIVVPSGTFGFGREYGQFFDLSELGAICVKGLTPQPREGNPSPRIAETPMGILNSVGLQNPGVDAFIAGELPELKKH--DVKIIANISGNTPEEYGGMCEKLSA-AGVDMIEVNISCPNVKAGGLAYGTRPELAAEVTEIAKKNSTVPVMVKLSPNVTDITEIARAVEEAGADAISLINTIRGMRIDVNTRRPILKMNTGGLSGPAVLPVAVRMVWETANAVKIPILGMGGVSKGTDAAELMLAGAAAVAVGTASFADVYAPVRVRDELFALAERQGLAHISALTGAAQP--WMSKIKAAFA-----DGKAFIPFLTCGDPDLETTEALVRVMAEAGADLIELGIPFSDPTAEGPVIQQANIRALSGGVTTDKILEMARKLRSE-ISVPLVFMTYANVVFSYGTERFLSAAAQAGIAGLILPDVPFEEKDEFGPACRRHGLELISLIAPT-SEGRVAEIAKAAEGFVYCVSSLGVTGVRSQITTDIGAMVRLVKAANDIPCAVGFGISTPEQAQKMALL-SDGAIVGSAIVKLVAQYGRA---AVPYIRDYTSAMKAAV-L
M---ADFSTPLGALTLRNPLMAASGCFGYGVEYAGALDLATLGAVVVKGLFLSEREGHAPPRIVETPAGMLNAIGLQGIGVHRFVKERLPELRAL--GAVTVVNVCGVTLDEYCEVSRVLSDHEGVAAIELNISCPNIKEGGIQFGCSLHGTRDVVAAVRKVTTLPIMPKLTPNVTDVASFARAAEDAGADAVSLVNTFLAMAIDVETRKPKLTNVMGGLSGPAIRPIAVRMVHECRQVVKIPIVGMGGIASAEDVLEFMLAGANAVQIGTANFADPFIWSRVTADLESYCDRHGVARLADLVGAVETRPSMSTLEGAFASMKAERRTGLVAFVSGGDPTLERSADVIRAIDEGGADVIEIGVPFSDPLADGPEIQRSSERALRAGATLRGVLDLVGDLRKD-VAAPLVLFSYANPVVRFGVEAFAARAAEVGVDGVLLLDLPLEEAGPTRDVLVGRGLAPIFLVSPTTTGARVRKANDLGKGFLYAISRLGVTGARDQVAGDARALVDRLRQDATLPIALGFGLSRPEHIRDVGKY-ADAAVVGSALVAQVARYGQSPA-LADEVRGFVRWLREGASA
M---DKLGIELFGIKFKNPVWVASGTFGYGVEGADIYDISKLGAVVTKGLSLRPREGNPMPRIAETPCGMLNSIGLQNPGVEAFIKKIYPVIKDI--DTHFIANVFGETEEEYIEVIRILEDVPKISAYELNVSCPNVKKGGVVFGQDPVVLRSLIEKIKSFAKKPLLVKLSPNVTDITEFAKICIEAKADGIVLINTLIGMKIDIYNERPFLATKTGGLSGPAILPIAVRMIWQTYEKYAIPIIGVGGISTYVDALEHILAGASAVQIGTANFYKPLSPLDVIEGIKNHLDAKNLKHFKELIGRAHR--QMN-ISEVFGLLKQKNKIALLSYMVAGYPDLETSYKAFDILLENGSDMIEIGFPFSDPVADGPTIQEAHTIALRNGITHKDIFDLSKSLKQKHQDKPFLLMTYFNPIYKMGLDKFFKEAKESGIDGFIIPDLPAEEAQGVKDALEQRSLSLVMLLAPTSKNNRIQSVCKMSTDFVYMVSVTGITGARDILPESIKEYTTNYRKHCHKPIVLGFGISSKEHIDSLKPY-VDGVVVGSHFVKSLKKEG------LEGLKEEAKKLSEATYL
MSSRLDLAVTIAGLTFKNPVIPASGTFGYGLEFLPFFDLSRLGGFCTKGLSPQPLKGNPPPRIVETPAGMLNAIGLQNIGVRAFVTEKLPLLRAY--DTHVIANVFGFSIEDFLEVVAVLDDAEGVSAYELNISCPNVKEGGTQFGNNPRLAARVTEAVKNRTRRPVIVKLSPNAPSIVDVAHAVEQAGADALSLVNTFVGLSIDVYTHRPRLGFTTGGLSGPAIRPLAVRMVYEVSQAVSIPRLGMGGITNWMDALEFILAGATAVQLGTINYTEPCAALHVIEGLEAYCREQG-TTIPALVGAFRPAGSMNRYAARFAALRQAGRKAFIPFTVLGFPDRARCLASIEAMLAGGATALELGIAFSDPIADGPVIQQATHDVLASGFGVDDALALIAQVRQRDADIPIGLLVYHNTVAAREAGRFFADVRAAGADGVLIADLPPEMAHETTAAAKQAGIAPIFMVSPLTDAARLERLAALAEGFLYVVSRLGITGSQTHFDNQLRATLERARAVVDLPLCVGFGVSTPAAAQHMVALGADGVITGSRIIEIIRAAGED---FGPAVEQFCRTMQAAVAV
MTSELDLCVKIGSLTLPNPIMPASGAFG--EDMADIIDFNLLGAVVPKSITKHPRKGNATPRVCETPAGMINSIGIQSKGIHYYMENVIPYYGRY--QTPLISSISADSIEEFVEMAGIIAGTDGVAALELNISCPNLKGNGAAFGMDAQLTRELIREVRQVTDKPLIAKLTPNVTSIQEIALAAEEGGADGLNVANTMLAMAIDVHTRKPRIGNVLGGLSGPAVKPIIVRMIYQVHQVSSLPIIGCGGVMNGEDAIEMILAGASAVQVGTASFVQPTAMLDILEEIKQYMLQYEITDIKSLVGQVVTEGCMTRIDRLFE---DRSRKRFIPFITVGDPTLEATYQIAHALVEAGAELLELGIPYSDPLADGPTIQRASQRALENGVSITDALQLVGRLRESGMEASLVLFSYFNPVLQYGVDRFFADLAKFGADGVVIPDLPIEENGLAVEAAKKYGIHVISLVAPT-SESRIQTIGEQATGFLYCVSSLGVTGARASLREDLADFLGRVKASTTVPTAVGFGISTPEQVKAVAPH-TDGVIVGSAIVLEIERHVNQSKEAVEKIKTFVHQLASAL-Q
MS----LHVHLPGLELKNPVMPASGCFSFGKEYAQFYDLDTLGAVIMKAATKEPRLGNKTPRVAETSSGMLNAIGLQNPGVDKIISEEMPFLNEY--ALPKIANIAGSSPEEYAETAKKMS--PHVQALELNISCPNVKEGGIQFGTDPDLASNVVGQVKKVSEVPVYVKLSPNVTDIRGMAVACEQAGADGLSMINTITGMQILKERRRPLLHNQTGGLSGPAIKPVAISMIHEVYPYVSVPIIGMGGIGSAEDVLEFLLAGASAVAVGTANFHNPFVMPEIIADLPGVLREYGFSSAEEAIGGAH---YMMTQRTMFQGKLTREKDLFIPFIVAGDPHPDKTVQYALRLQEEGADVLELGVPYSDPLADGPVIQKAAKRALDAGMSLKKAVEMVPTLRKAGVSIPVVIFTYYNPVLQYGHDKFIEALEQNGVEGLLIPDLPLEESEDLNERTKQKNIELISLVAPT-SEARIKRIAEQARGFLYCVSSLGVTGERKEIAPETLAFIEKVKEYSSVPVAVGFGISSYDQVELMKKH-ADGYIIGSKIVKMIEASVETEKDEKRGLEQFSEELRKLVKG
--------------------MTASGTFGYGLEFADFVNLEDIGGIIVKGTTLKPREGNPYPRMAETPQGMLNCVGLQNKGVDYFCEHIYPQIKDI--RTNMIVNVSGSCCEDYAECAARINELERIPAIELNISCPNVKQGGMAFGVTAEGASAVVKAVRKAYDKTLIVKLSPNVTNVADIARSVEDAGADSVSLINTLMGMAIDIEKRRPVLSIATGGLSGPAVKPVALRMVWQVAQAVKIPVVGLGGIMNARDAIEFLLAGASAIEIGTANFIDPAVTVKVARGIDEYLERHGCRSVREIIGALG---EMNRINKLFN---EKKQNILSLYFCAGHPTAGSTADIIRTLAARGIDMLEIGIPFSDPMADGPVIQDAATKALRNGMSLHRLFEELKDIRQD-VEIPLILMGYLNPIFHYGFEAFCQSCADCGIDGVIIPDLPFRDMETFKPIADRHGLKIIMLITPETSEERIRLIDRHTDGFIYMVSSAATTGAQKEFDRTKQAYFDRVNQMGTHPRMIGFGISNRQTLESAQKH-AAGAIIGSRFVALLDQYGSA----TEALDHLREELK----K
MKDEFDMSVSFCGIKLKNPVLAASGTFGYGVEFEDIVTIEKLGGFVSKGLSREPMPGNPPPRLWETAAGMLNAIGLQNIGAKAFVEEKLPLLRKLK-NVPVFCNVYGTCNEDYEETIRILNDGEGITAYELNVSCPNTQHGGMTFGADPTLLAEVVTVAKKAATRPLIVKLSPNVTSIPQMAKIAQDAGADAISLVNTFVGMAIDVETRKPRISNIVAGLSGPAIKPIALRMVYEAAKTVTIPVIGIGGISTAEDIVEFMLAGATAVEVGTANFWDPCASERLVDQLEKWCLEHRVQKISELTGGMLL--SMA--------IQFHKRPGLVAYITCGDPDVDTAIRIILAAVEAGADVIELGVPFSDPVADGPVIQAASERALHGGTSVKDVLHVAREVRRH-TDAGLIVFSYMNPLLRYGLEKFCADAANAGVDGVLVTDLPVEEAGPYLAAMSKHNLDPIFLVAPTSPDARLKLIAEHSRGFVYAVSRTGVTGTRQEVASDARDLVKRLRQFTKLPIAVGFGVSNAEQFAEVGRF-ADAAVIGSAIMQRVFDNPGS---EPEAVKAFLRGLTSSMKG
M---PVLEVKIGNLSFKNPVLTASGTFGYGLEYSQFVDLNILGGIVVKGLSLKPKQGNPPPRIYETPCGMINSIGLQNIGLEAFKKEKLPFLKKF--NTNIIVNFFGENLDEYIEVAKLLDETEGVHALEMNVSCPNKTSEWRKMGLEPELLREAIKRVRLHIKKPLIVKLAPQVTEIALMARICEEEGADAVSLINTIPAMVIDIKTRKSMIGTLTGGLSGPAIRPVALRAVWEVAQAVKIPVIGVGGIVSAEDALQFLIAGAKAIQVGTANFINPIATVEIIEGIKQFLIEENIKDINEIIGSFK---EMKQVRKKIEEIKNQGKKAFIPYIMAGDPNLEETAKRLKILEQAGADLIELGVPFSDPLADGPTIQKAAERALNSGTTLRKILNFLEDFKKS-INTPIILMTYLNPVFCYGIERFFHDAKGVNVGGVIFPDLTVEESKYYRTFAKKYGIDTIFLVAPTSTPERVKKIVKASTGFVYYVSITGITGTTLSLDKSFNDHINFVKSFG-KPVCVGFGVSKPEEAKYISRI-ADGVIVGSAIVKIFHEKP--------KASEFIKSLREAI--
MTAQPDLTVRLGRLTLRNPVMVASGTFGYGPEYADLVDLSTLGAIVVKGIRAEPTAGNPTPRTVETASGLINAIGLPGPGVDGFVRDTMPFLRRQ--DVPVIVNIWGRTLEEYGDVARRFDAVEGVHALEINVSCPNIKEGSKAFGTNLDSFRRVVDLVRASTKLPVIPKLAPNVSDIASFARAAEECGSDAVSLINSIPAMAVDIETRRPKLGNVTGGLTGPAIHPVAVKLVWEAAKAVRIPVIGMGGIRDAADAIEFILVGATAVAVGTANFVEPGTAPAVVAGIREYLVRHQLPSIAALRGTVL---AM-KIRQILNKYLNSHRAAYIPFVPAGDQDMETTMRLIVELDKLGADIIELGVPFSDPVADGPTIAQSYERALKNNVTLLDCIALVKKLRTGGCHIPLVLFSYLNPIIQLGQEKFAKLCAEAGINSVLLVDLPAEESQEMVQILKNHGIGIILLVSPTTTTDRLNLICDQNPDFIYYISRKGVTGSQTELSSSLASEVAAIKRVTDIPVAVGFGISSKEQVALIAGM-AEGYVVGSALVDCLRDGD-----KTTAQANFLERAK---RI
MS-AADLSVTIGDLTLKNPILTASGTFGYGLEYDDFFDVAALGGICTKGLSLEIRPGNAPDRICETAAGMLNAIGLANVGVDAFIREKLPVLRRR--GVTVVANIFATTFEDFAELARRLDGEEGVHAVELNVSCPNVDKGGLLFGCDPIAAARVTEAVRKVTRLPVWVKMSPEAGDLKGVGLACQEAGADALTAINTIRGLGVDPHTWKARLANKTGGLSGPALKPIALRMVWELSRAVKIPIIGIGGIATAEDAVEFMLAGATAVQVGTASFADPTASKKVLDGLATYCAARGIA-ARDLIGKMR---GMSRIEETFAGLRAAKKKALVAYLCMGDPSLDESIELAVAAAEAGADLLELGVPFSDPTADGPVIARAATRAIAAGSTIRGVIDAAAKIRAR-TKVPIVLFTYYNPVLITGEEKVVEHAKAAGIDALLLVDLPPEEGGSLRASAAREGIALVPLVAPTSDDARFDAILRAARGFLYYVSMTGVTGAGSADFAAARDHAGKLRARSGWPVVIGFGIDGPEAARAAAGAGPDGVVVGTAIVKRIEAGKTAAE-RLTSVKSFVASLRAGLAG
MELKDPLSYELFGIKFKNPVWTASGCFSYGLEVAQLYDISELGAVVVKGLSYRPREGNPPQRIVETPCGMLNSIGLQNPGVEYFIKNILPQLREY--DTVIVANVFGEDEDEYLKVAEVLNKADGVDLLELNVSCPNVKKGGIAFGSDPETLFNLVYRLKQVMEKPLLVKLSPNITDILDTATASVEAGADGLVLINTLLGMAIDIDKEEPIIGMRTGGLSGPAILPVAVRMIYQVYEKYSVPIIGVGGITTAQDALQHILAGAVSVQIGTANFYDPYSPLKVIKGLKEHLDKKGYDHFLQLVGKAHK--VMSLIGEIFS-----RKKPLICYFMAGYPSLEKSYETAKALIQSGADILEVGVPFSDPVADGPTIQVAHEKAVKDGITPVNVFQLTEKLKKEFPDIPLILMTYYNPIYVMGEQDFCKLAKEKGADGFIVPDLPPEEAENFKRIANSSGLETIFLLAPTSHERRIKLIGEMSDSFIYYVSLTGITGERDTLPEELENKVRQIKKITGKKVAVGFGVSKKEHTQKLSQI-SDGVIVGSAVVKLQGKAD------IEGIKSLVKQLKEGM-E
MGINIDLSVKIGNSTLPNPIGTASGTFGYGSEYEELMDLSCIGAIYTKAVTLKPRPGNDIPRIIETPSGIINSIGLANVGIDKFISQKIPFLKTL--PCAIVVNVAGSTEEEYLSVVQQLEEVENIWGYEINVSCPNVKHGGLAFGTDPTQIERLTSALRKKTVRPLIIKLTPNVTDITLVARAAEDGGADAISCINTLVGMVIDTQKKKPVLQMKTGGLSGPAIRPVGVAMTYRVSNAVSIPVIGMGGIMNTDDAIQYLLAGASAIQIGSANFIDPRIPQNILDGVKDYCNREGITSIGEFKGLM----EMNRYTQVFSKLKKRNEIAFVPFAVAGDPDPDLSLDILLSYVEGGADILEIGFPFSDPIADGPVNQRASQRSIQGGMDYSRFFSIVKKLRQK-SDIPIGLLLYANSIHYLGYEKFCKEASEAGIDSMLVVDMPPEESSELSKTMTKYNIGKVFIVSELTPAKRMKYICSNVDSFVYIVSRLGATGADTVFSSSIDMTIKKLRSETDKPLLAGFGISTPEHVRSIATAGADGAIVGSALVRIVEESVKKGENPCALIKEAVAAYKTGTVL
MN-DVDMRVSLASLSMKNPLTVASGTFASGREYADFIDISRLGAITTKGVSACAWEGNDQGRLAETPSGILNSIGLQNKGAKHFIENDLAWLKQQ--QTRVIVNVCGHSYDEYFQALDALEQASGIDAYEINISCPNVDAGGMALGTQPNAVERIVSLLRERTCKTLIIKLTPNVTDIAEIARAAESAGADALSLINTLLGMAIDAHRRRPILSRVVGGLSGPAIKPVALRCVWQVHKAVNIPILGMGGVASGTDVAEFMLAGASAVAIGTENFVDPCATMRILDELYTYAREQHITHISELIGGLE---CMNNLSGAFA-----NGKAFIPFITCGDPNLETTKACILALQEAGASLIELGIPFSDPTAEGPVIQAANIRALTAHTTTDSIFSLLRSMKND-IHVPLAFMTYANVVFSYGADRFMQSCKDVGVGALILPDIPYEEKEEFQASCDKHGVALISFIAPT-SEKRVVRIAKDAQGFIYVVSSLGVTGTRSTLDSHVSSVISLIRQHTSVPCAVGFGISTPEQARDVARY-ADGVIIGSAIVKIIERYGVD---APAHVKQFACDVVEAI-A
M----NLKVKIGELTLKNPVMPASGTFGFGLEFKDIFDLKNLGALVVKTITKNPRLGNRPPRVYEVSCGMINSIGLANPGWDYFCEKILPQIKDL--NDILILNIAGESVEEFQYLAREAQRFDEIKALELNVSCPNVSKGGIAFGTDLEALKQIVSSVRKIYSKTLIVKLTPNVTDITVYAKAAENAGADALTLINTFTGMVIDVKSKKPILGNKHGGVSGPAIRPMAVKMVYDCFKAVSIPIIGVGGIDSKEAALEFFLAGATAIQVGSQNFVEPGFMPRLIRELGEYLQEENIESIAKLTGLAHRENVMSRIGQVFAEKRSRGEKALIAYTMGGDPNLTFSLEIIKTLAAAGADLIEVGLPFSDPLADGPVIQRAGQRALAAGSGPEEVLALIAAARQE-LSLPLVIMSYLNPILQIGVDEFLRRAAGAGADGLIIPDLPVEEGEEIRVSAAGYGLDLIPLVAPTTGQKRLEKIVGQASGFIYCVSVTGVTGARDSLPAEVISLLQNVKKLTELPVCLGFGIGKPEQIAYIKDY-CDGVIVGSALVEIIENYVQNRMKVLELIATKVQTLKSV--S
M-----LNVNICGIEFKNPLIAASGTFGFGREYKELFDISRLGGISSKGLTLNKKEGNNGLRIYETSSGILNSVGLQNPGVDGFIKDELPFMKSL--DTVVIANLGGGTIEEYIKGIEKLND-TDVDMVELNISCPNVKSGGMAFGIKCADAFDIVSKVRDICKKPLMVKLSPNAEDIVKMAITCVEAGADVLSLVNTFKAMAIDIKRRKPVFDNITAGLSGPSIKPIALRMVYEVAGAVDVPVVGVGGIISSQDALEFIMAGAAAVQVGSGNFIKPDICIDIIDGIEKFMIGENIKSLGEIRGII-----MNRIDLAFKKLEAQGKKALIPYITAGDRGIETTVKLVYEMEEAGADIVELGIPYSDPLADGPVIQASSARALSKGIKIPHINDAVKTIRQK-SGIPIVYLVYYNSVFKYGTQKFIQDAADAGIDGLIIPDLPLEERGETAEVLDSFGIHLIPLVAPT-SKERIKKITENARGFVYCVSVAGVTGVRQDIETDIKEYMEEISKHTSLPKALGFGISGPSMAQKFKSY-CDGIIVGSAYVSRVGQALSPGD-AVASVKEFTEELRKVL--
MS-NIDLSVTIASLKLRNPIMLASGTVGYGNEIAEFIDLNKIGAIVTKSLSLKPRKGNAPQRITETPAGMLNAIGLANVGVEVFLKEKIPFLKKY--DVPLICNIAASSVEEYVECTRMLNEEETIKAFEINVSCPNVKDGGLQFGNNLTAVGKVTEKVRAVTNKPLIIKLSPNVSYIHEFAQVVKDSGGDAVSAINTLVGTAFNIFTRRPKIQNVFAGLSGPAIKPIALAKVLEIHQKVDIPIIGIGGIMNWKDVVEFIIVGASAVQIGTLNFIDPTAPIKILKDLENYCKQMKINSVSELTGSYI---IMSKIESTIKNEISNGRKVLSAFLTAGFPVVDGFSDLVLKTFESGADIIELGIPFSDPIADGPVIQHSSQVAIENGITLEKVFLIVSEIRKH-SDKPIILMGYANPILKFGVTSFFSACNELKVDGLIIPDIPLEEYDSFFDT-SVKNIDTILLISPTSDNNRIKLIGEKSRGFVYCVSIKGITGERNSVSQESLDYIRKVKKILDKNILVGFGISNPQIAKRFATI-SDGVIVGSAAIKLLKEKK------YKEMNQLVRSIKSELSF
M---GRLAVNLGNIRLNNPVMPAAGTFSV-ESASQFYDVNRLGAVVAKTVTLNAREGNRTPRVAETYGGMLNSVGLQNAGVDSFLLEEMPKLTDL--TTPVIISIAGHTVDEFVALARKLDAVPGIAAIEVNVSCPNVECGGKVFASDAQQLSRVMTAVRKATGKYLIAKLSPNAGDMVEMAQTAESAGADCLCVANTLLGMKIDTRTRRPVLANIVGGLSGPAVMPIILRMVYQIAPKVSIPIIGVGGIVTAEDAVEYLLAGATAVQVGTASFTNPTAMIDIIHGLEEYLRASQISSLSELIGAAH---RMSAIGATFQKLQQSGNKALITYISAGDPDLNTTRKLVLSMAANGVDIIELGIPYSDPIADGPVIQQASLRALQNGVSIEAIFGLIASLRQD-TQIPLVLMAYYNSLLQYGIEKFISTCAAVGVDGLIIPDLPLEESEELRQQGDAQGINVILLIAPTTPTERIARIAEASRGFLYCVSVAGVTGAQSTVDSGLQKFLARVRSQTELPLAVGFGISTPDQAAAIAVL-ADGVIVGSAVITVLEQYLGTEM-LISKVGEFAKSLKNAI-R
MT--DRLKIHLPGLDLKNPVMPASGCFSFGEEFSHLYDLSELGAVMIKAATDELRPGNKTPRVAETSSGMLNAIGLQNPGVDHIIDNELKFLEQF--DVPVIANVAGTKIEDYVEVARKISAAPNVSALELNISCPNVKEGGIQFGTDPQTAYRLTAAVKAVSEKPVYVKLSPNVTNIVEMAESVAKA-ADGITMINTLIGMRLD-NSGRPILANKTGGLSGPAIKPVALNMVYQVRQALDIPIIGMGGIASVDDVLDFISVGADAVAVGTMNFTNPYICKELIDELAVRAEDMNLNHIHDIKGRAF---LMTHINDMFNKLNETDDKAFIAYMMAGDGGLDKLPEQIKTLEKAGVDLIEIGIPFSDPAADGPVIQEAGIRALKENVSLRDILDKLTEIKDD-INVPYVLMTYYNPVFSYGLEAFAQDAQAANVSGLIVPDVPLDEEPELKNALTDTELAIIRLATLTTTDERLEQLVDEAEGFIYAVTVNGVTGKQAGYSEEVYDNLARIKEKSAVPVCAGFGITSSEAAEALGEH-CDGVIVGSAIVEMLNRNE------EENIKNLIPKKH---AK
M---SKLRINFLGKELKNPVITSSGCFGYGEEYNNYFNVDKLGAVNLKGITLNKREGNKGIRIAETPSGMINCIGLENPGIEYFRDNIIKNI-KY--KAPIILNINGESEEEYIKISEIANEIERVDFIELNISCPNVKNGGMAFGINCKTAENLTKSVKKVTKKPLIVKLSPNVTDITEIAKAVENAGANAVSLVNTFLAMKIDTKIKKPLLGNIFGGLSGGCIKPIAVRMVYQIFNSIKIPIIGMGGIENYNDGLEFIMAGASLISIGSGIFANPILPIEVIEGIENYLKENNIDNIKDLIGIAHK--KMSNINKSFS-----KGKAFIPFITCGQISLDITEKTIYEMEKNGANLIELGIPFSDPVAEGSIIQSANNRALKNGTTTDKIFSMLESVRKN-TDIPMVFMTYANIVFSYGIDRFAEKSKKLKIDGIILPDVPYEEKKEFDSIFKNHNIDFISLIAPT-SEERISAIAKDSNGFIYCISSLGVTGIRKNINTNIEKMVNLVKSVNNIPVAVGFGISTPKQAKEMSKY-ADGVIVGSAIVKLCEEYGED---SPSYVGKYVKEMKNAI--
M---NDMRVNIAGVELKNPVITASGTFGFAEEYGLHMDVAKLGAFTLKALTRESRLGNPPVRIAETASGALNSVGLQNPGVDEFLRTIYPRIRKI--DTVKIANIAGACVEDYVYVAEKLND-TDIELYEVNVSCPNVKHGGVNFGTDARTLRGVVEEVKKVSKKPLIVKLTPNVTKITDMAKAAVDGGADALSLINTITGMAINARTRRPVLANVTGGLSGPAIKPVALRMVWEVFQALSVPIIGMGGIMTGEDAAEFMVAGADAVMVGTATMRNPSASVEIAEELERFAQELGTEKITELTGTLN---IMTKTRQAFA-----DGKAFIPFLTAGDPNLDITETLILEMAAQGADLIEIGIPFSDPVAEGPVIQNADERSLSAGTTTDLIFDMVERVRQR-TDVPLAFMTYINPVFTYGSDRFVKRSAQLGVDALIVPDMPFEEKGELQPYCTEYGVDLVSLIAPT-SKERIRMIAEEAEGFLYCVSSLGVTGVRSAITTDVGEMISLVREVSDIPCAIGFGISTPEQAADMAAR-ADGAIVGSAIVRLVAEHGKA---CGPYVSRYVKEMADAV-K
M----DLSVELFGVRFKNPVWVASGTFGYGLEAMEIYDISQLGAVVTKGISLKPREGNPPERIAETPCGMLNSIGLQNPGVEGFLKKIYPHIEKV--NTHFIVNVFGETEEEYLEVCLALESAHKVVAYELNVSCPNVKKGGMLFGHDKAVLGRLIDRIKSHVKKPVLVKLSPNVDNIKEYARVCLENGADGLVAINTLVGMKIDIKAQRPELSTYKGGLSGPAILPIAVRMVWEVYEEVYIPVIGVGGIYDTDSALQHILAGASAVQVGTANFFDPTAPLKIIKGIEEYLKERSLESFTKLVGRAHG--PM-----------LKKRKLLVSYLMVGYPDFQTSLDAFRILLEEGTDILEVGFPFSDPVADGPTIQMAHEVALKNNIKSRDVFNLCNILKKDFPHVPFLVMTYYNPIHRIGLEEFCRRAKESGVDGFIVPDLPPEECDPLKEYTQKHGLWLVLLASPTSTEKRLKLICQKTDELTYFVSLTGTTGEREELPERLKEKLQTYRSLCDKKVVVGFGVSKGSQAKQIAKF-SDGVVVGSALVKLVGQKN------LEGLREKIQELRKAL-I
MAGMVDLSVEVGGLRLKNPVIAAAGTFGFGTEYARLYDVGLLGGICTKGLTLKPRPGNPPPRLWETPCGLLNSIGLENPGVEAFLQEELPRMRGL--GTAVIANIWGETPEEYRELAERLSR-SDVDAIELNLSCPNV-PGGKIRGGVPEEVARIVGLCRRVCEKPLWVKLPPE-GDVLEAAQAAERAGADAVTASNTFRALAIDIEKGRPAFAGRIGGLSGPAIKPIALRVVYELVQKLKLPVIGCGGITSWQDALEFIMAGAHAVQVGTGNFIDPLCIPKIVRGLADWLAGRGMEDLEGVRGCAH----MERIAEAFARLRGRGEGALLVYLVAGDPSPERSLDFLRAAARGGADLLELGLPFSDPVADGPTIQAAGLRALKAGTTPETTLELAALLRQD-TDIPILIMSYYNPILRMGEEIFCRRAAACGVDGLIVPDLPPEEAAPLAHAAEEEGLALTFLATPETGEERLRAIAQRTQGFLYLVGRYGTTGARGSLAPETIPLIRRVRALLGMPLAVGFGLSRPQHVRGVIAAGADGAVVGSSLVEKVAQGA-----SPEGLSALVGELKGATRS
--------------------MLASGTCGFAEEINDFYDVSQVGGIFLKGTTLRNRDGNEYPRMAETASGMLNAVGLQNKGVDYFIETTYPKIKDY--NTPLIVNVNGSTVEEYIELTEKINELDKIPAIELNISCPNVKEGGMAFGITCPGAEAVTREVRRVYDKTLIVKLSPNVTDVSEIAKAVEGQGADSVSLVNTFLGMAIDSATRKPLLSTITGGLSGPAIKPIALRMVWQVAQAVKIPVIGIGGIINTADAIEFLLAGASAVQVGTGLFKDPFIPLEIIEGMKKYLEEHRLNNITDLIGGLQ---MMNRINRLFE---TKKENIFSVYFTAGFPNLDDTVKIIQELEKNGVDLIEIGIPFSDPTADGPTIQHSSEIALKNGMSLHLLFEQLKNIRES-VKIPLILMGYFNPVMQFGLEQFCKKCSETGIDGIILPDLPLEEEAHYKKNFAKNNLHNILLITPQTPEARIRQIDKASNGFIYMVSSAATTGAGKKVEDFQQDYFERIQQMNKNPRLIGFGISDHDTFANACKY-AGGAIIGSAFVKALQSGNEL----QNSIRDFTKKITGNTKS
M---TDMRVNIAGVELKNPIITASGTFGFAEEYGLYMDLSRLGAFTLKALTREPRMGNPPVRIAETASGILNSVGLQNPGVDEFLRTAWPRIKDI--DTVKIANIAGACVEDYIYVAERLND-TAIDLFEVNVSCPNVKHGGVNFGTDERTLRRVVEEVKKISKKPLIVKLTPNVTHIADMAKAAADGGADALSLINTITGMAVNAATRKPVLANVTGGLSGPAIKPVALRMVWEVYRALGLPIIGMGGIMTGEDAAEFMIAGADAVMVGTATMRNPSAAEEIGFELERFAGKAGLERICELAGSLNI--EMTKTKAAFS-----GGKAFIPFLTAGDPSLAVTEELIVELAAAGADLIEIGIPFSDPVAEGPVIQTADERALAAGTTTDGIFAMVCRAREK-TGVPLAFMTYINPIYSYGSERFVERCAELGVDALIVPDLPFEEKGELQPYCTEYGVDLVSLIAPT-SKERIRTIAREAEGFLYCVSSLGVTGVRTAIAADVGEMISLVREVSDIPCAIGFGIATPQQAEEMARK-ADGAIVGSAIMKIVARYGAD---CVPHVTAYAQEMARAV-G
MFDSCDLSITLFGITFKNPVWVASGTFGYGLEAREIYDVSLLGAVVTKGISLKPREGNPPERIAETPCGMLNSIGLQNPGVEGFLKKIYPHIEKI--DTHFIANIFGETEEEYVEVCMALEDARKIVAYELNVSCPNVKKGGMLFGHDAVVLGRLVESVKAKVKKPVLVKLSPNAGNVVEFAKVCADAGADGLVLINTLLGMKIDVKAQKPDLSTFTGGLSGPAILPIAVRMVWEVFSELKLPIIGVGGIHDTDSALEHILAGASAVQIGTANFSDPLCPLKVIKGIQDYMQNMKEKNFKSLVGKAHGQGPMGRLQRKLETLKDSGEKALVCYLMAGYPDYETSLQAFRVVLKSGADILEIGYPFSDPVADGPTIQMAHEEALRIGIKLKDVLRISSTLREEFPEVPFILMTYYNPVFKVGLERFCSLAQESDIDGLIVPDLPAEESADLKKYTQKYGLSLILLASPTSSEKRLRLICEHTDDLTYLVSITGTTGEREELPEGLKRNINTYRGICQKPVVIGFGISKGEQARAIGDL-SDGVVVGSALVKLAGERK------LEELSKKVRELKSSLKV
MS--VNEKIEFAGLNLKNPVFTASGTCGYIDELDDYLDVNQLGGWITKSITLKPRLGNPAPRVVETNGGMLNAIGLANIGLEEFIAEKLPIIRQK--NTAVFVNLAGQKIDEYVEVASRLSGQDGISGFELNISCPNVKQGGISFGTDPAQIKKITSEVKPACGKPLMVKLTPSVTDISKTAEAAVLGGADALSLVNTFTAMVIDVHTRTPVLANRTGGLSGPAIKPMAVYLVSRVYQDVGIPIMGLGGIRNGLDAAEFMIAGASTVCIGTATFARPDAAVKVSDGLRRFCESEGIKKISELTGSLN----MSRIKETFNKLKNKNAKALAGFITAGDPTIEGSLAIASEMFDNGLDILELGVPFSDPTADGDVIQRSSARALMAGANLSKIIQMTAKLREK-YNQPIIIFSYLNPIYRYGYERFIREAIEAGADGLLAVDMPIEESEDFKSISSQEDFALIKLAAPTTNEARLETICRAGEGFIYMINRVGITGTGGLDPESVAKHARQIKQHTDLPVCMGFGISSPEDAEKIAFA-GEGIVVGSLFEKTIEKNLDKGKVYSKQVGETVRAMKAPL-R
MT--PQLATTICGIALKNPVLAASGTFAYGVEFEKLVDLNALGGFVVKGLSREPIEGNPPPRVFESEAGMINSVGLQNIGVRAFVAEKLPALAGL--RTAVFANVFGYCTEDYVEVVRVLNDHAGLAGYELNVSCPNTAHGGIYFSNDPVLLAEVVTAAKRVATRPLIVKLSPNVSAIEPLARVAEESGADALSLVNTVISLAIDARTRRPRIGAGFGGLSGPAIKPIALRFVYQAARAVRIPVIGLGGIATGEDAAEFLIAGASAVEVGTATFWDPRAPLRIAEELGKFLEREGIRKATDLVGTLK---FMTRIGRLFDCLKRENRKALIAYLTAGDPTPDHTPGLVEALVRGGADLIELGVPFTDPIADGPVIQRAGERALKAGTTLASVLEIARKIRET-SEVPLLLFTYLNPVLRYGLDRLGADAAAAGIDGCLLTDASVEEAESYVAAMHKHGLDTVFLAAPTSTARRIELVARYSTGFVYLVSRTGVTGERESLSASVAPLIQAVRAATDLPLAVGFGISKPEHVAELGSQ-VEAVVVGSAFVRLIEQNAESAA-LEIQLESFTRELKRGFRA
M----DMRVTVAGIEFANPVIAASGTFAYGIEFEDIVSLDRIGGFVTKGISREPMAGNAAPRLIETSAGMINAIGLQNIGVEAFLRDKLPPLARY--KCAVIVNVFGYQVEDYVAVIRKLNEAEGIAAYEINASCPNTKHGGMAFGADHGALAELVAHCRHYSRRPVIVKLSPNVTSIAAMARCAESSGADAISLVNTFVSLAIDVETRQPRIRNITGGLSGPAIKPIAVRMVWEAAQAVKIPVIGMGGIATAEDAVEFLLAGATAVQVGTASYADPRAIENISHSLAHWCARRHIARVSELTGAME-PTKMP--------IRFQHKPGLVVYLTVGDPDLETTRRVALAAIDAGAEVLELGVPFSDPLADGPVIQAASERALKHGTRMSDVLALAADLRRERPETGLIVFSYLNPILRFGLERFCAEAEAAGVDGVLATDMIVEESAEYLEHLRRHHLAPIFLVAPTSPDERLKKIAAVTDGFIYAISRVGITGTQSSLASEAEPLVQRLRQYTSLPIAVGFGVSNADHVAEVGRF-ADAAVIGSAIVANIEKAGRT--EAPSSIARFIEGLRPSVPA
MS--ADLSVNLCGLELASPIVLLSGCVGFGEEYTRVEGNRDAGAIVLKGTTLEPRLGNPPHRVYETPMGMLNAIGLQNPGVDQVVSKILPSLDFS--ETRFIANVCGSTIEDYVEVTRRFED-SPIDAIEINISCPNIKEGGVQFGNVPEMSGRVVAACRAVTRKPLITKLSPNQTDIRENARHCIDAGTDALAVINTVMGMAIDVNTRKPVIGNVQGGLSGPAIKPIALLKVHQVYEVAAIPIIGQGGICSANDALEFLMAGATAIGVGTALFYDPLVCRKINAGLRDYLARHGLSSLSELTGSSSA--GMSRISEAIRSAAAGGQPALVAYVTAGFPRREGFLEQLHAIAEA-VDVIEIGVPFSDPMADGPTIQRSNRAALAQGVSLQWILAELAAAERR-PAVPILLMSYLNPLLAYGLERLPDAALRAGVSGFIVPDLPYEECGPLRQTLDTRGLALVQLITPVTPPARLQMLCDYSRGFVYAVTMTGTTGKSVAIPQNTLDYLQRARRVSPLPVCAGFGIRGREQVSRLAPY-VDGVIVGSALVEVIERGE--------DPAAFLQALRRG---
M---VDLRVKLGRLSLANPVLTASGTFGYVREMAGFVRLERLGGVVPKTVTQRPRAGNPTPRTVETRAGLLNAIGLDNDGIDHFREHHLPYLRTT--GTAVIANIAGEDEDQFVSMAEAIGGEPGVAAVELNVSCPNV-SHGLDLGIDAAAVGRLVRRVREVCPIPVIAKLTPNVTDVVAIAAAAAEAGADAVTLINTVRGMAVDWRRRRPILANDVGGLSGPAIKPIALRIVWDVARALTLPIIAVGGIADADDALEFLVAGASAVQVGTASFYNPAAAENVLDGIARALDEAGVAAVADFIGTARS--DM----------------AFMPFITAADPDMETTGDLIRSLAEQGVDLIEVGFPYSDPIADGPVIQASYTRALNKKATVRQIFDGIKALDTA-KLPPLVAMLSYAIIFRHGPKTFVQEAKAAGFSGFIIPDLPGDEAAEMFATVQEAGLDLIQLVAPTTPPERVREIVKNCSGFVYCIAVAGTTGVREQVADQLLKQLQWLRTETDLPLAVGFGIGKPEHIDPLRQK-ADGVIVGSAVVQNVQDLADGKAEAISRIATLAKAMATKAAH
M---VDLRVRLGRLELKNPVLVASGTFGYIREMAPFVRLDRLGGVIPKTVTYRPRAGNPTPRTVETSSGLLNAIGLDNDGIDHFREHHLPYLRTV--GTAVIANIAGEDEDQFVAMAETLGGDPGLAGLELNVSCPNV-SHGLDLGIDPDAVGRLVRRVRAVTPLPIIAKLTPNVTDIVAIARAAAEGGADAVSLINTFRGLVVNWRKRRPVLANDVGGLSGPAIKPLALRMVWDVARALDLPIIGIGGIASVDDALEFLVAGASAIQVGTATFYDPTASDRLVGDLSRILEEEKIDDVNDLIGTLRSAKGMNRIDTLFTRLKSEGRRALMPFITAGDPDLPTTAALITELVARGAHMVEIGIPYSDPIADGPVIAASYHRALGHGVKLAHIFQTIRTLRAELTAAPLVTMVSYSIIHRQGVDRYLREAVTAGIDGLIVPDLPVEESEGLCRKATALDLRLIQLVTPTTPRERAVQITRSTTGFVYYVSVAGITGERRSIPPNLVENVAWLRTQTDLPICIGFGISTPEHVRELAPV-ADGLIVGSALVKRLVDADKLTREVVKEIGQFVAELATGLAP
MSSDPRLAVDFCGLKLATPLVLLSGCVGFGEEYTRVAGNRDVGAICLKGTTEAPRLGNPAHRVYETPAGMLNAIGLQNPGAAKVVDEILPTLDFG--ETRYIANVSGSTVEEYEAVTRRFDD-SPIDAIEINISCPNVKEGGVAFGNDPDMSARVVEACRRATDKPLITKLSPNQTDIAENARRCIEAGTDAFAAINTLMGMAIDIHARRPHIGNNQGGLSGPAIKPIALLKVWQVHQVAGVPIIGQGGVASAEDAIEFLLAGASAIGIGTALFYDPLILPRINAGMLAYMERHGVSHVSELVGALVP--VMSRIQARFEHLRQEGRKALITYITAGDPSPEVTLELMHALVRNGADLIELGVPFSDPMADGPVIQAACERALAHHVGLRRVIELVGEFRRHDQDTPVVLMGYLNPVEVMGYEAFAQAASAAGVDGLLTVDLPPEEADAVLAPIRASGIDPIFLLAPTSVDARIDSICAHARGFVYYVSLKGVTGARTLDVAAVAERVAAIRRHTDLPVGVGFGIRDAETAGRVAAV-ADAVVVGSAVVSLAERLGAEPPRLLEAVGELVSGMRAAIVR
MTSDSPLAVDFCGLNFNTPLVLLSGCVGFGEEYTRVAGNRDAGAICLKGTTGEPRLGNAPHRIYETPEGMLNAIGLQNPGVDKVVREILPTLDFS--ETRFIANVSGSTIEEYEEVTRRFDD-SPIDAIEINISCPNVKEGGVAFGNDPAMSARVVEACRRATSKPLITKLSPNQTDIAANARGCIEAGSDAFAVINTLMGMAIDIESRTPIIGNNQGGLSGPAIKPVALLKVHQVYQVCGIPIIGQGGITTAEDAIEFLIAGASAVGIGTALFYDPLICGKINRGIKAYLEKHNMASVRQLTGTLTL---MSRISNCFKQLKEQGRVALIPFVTAGDPEPGITVPLMHAMVAAGADIIELGVPFSDPMADGPVIQRASERALEHGVSLRDVLAMVHSFREQDQTTPVILMGYLNPIEVMGYEGFALAAEEAGVDGVLTVDLPPEEADDLLSSLRPRDIDPIFLMAPTTTEDRMQRICDTASGFVYYVSVKGITGAAHLAIDEVSAMTDRIRRHTQLPVGVGFGIKDAEMARSVAQV-SDAVIVGSVLVRRIEELRETPAAIAPAVAGILSDMRHAILN
M---SVLAVKLNRLSLANPILVASGTFGYAKEMTAFVDFKKLGGIIPKTVTPQPRAGNPPPRTVETASGMLNSIGLDNDGFDQFMAEKLPYLADL--GSSVIVNIAAKTNDEFRRMADVLNAAEGVAAVELNISCPNV-SGGVDFGTNPELAASVVETVCSAGPLPVIAKLTPNVTSVIPIAQAVADAGADAVSLINTFQGMAIDWKKRKPILGNVLGGLSGPAIKPLALRIVWQVAQAVKIPIIGVGGIQCLNDVMEFLVAGATAVQVGTANFYNPGLSSELVSQLAEVVQQEGVSNISELVGTLRT--SMSRISEAFDNAAQAGRMTFMPFITAGDPSTDTTAAVLKALRDAKVDLIELGFPYSDPIADGPVIQASYTRALDNGLTVQQVLDMMESLKEE-GLPPVLAMVSYAIVFRYGIKSFANKAAQVGFSGLIMPDLPADEAEEMAAVAKAEGMDLVQLIAPTTTEARTQQILDASSGFVYCVSVAGTTGVRKQLPAELTDQLKSMRKSTTLPLAVGFGISSPEQVAELEGV-ADGIIVGSAIVRRMTEAANAA-EAASSVQEFAEDMCRAVRV
MTKEPDLRVDMGGFEMPNPVAVASGTFGYGSEYAELIDLNHLGAIVVKGLRETPWIGNPPPRTHEVRSGMLNAIGLPGPGVERFLRDHLPFLNRY--QVPVIVNLWGLDAEEYGRIAEQLDDVEGIDALELNVSCPNVKAGGVAFGTDPKLFAAVLDAVRPKTRKPLMPKLAPHVPDIGVFARAAQEHGADAISVMNTLPAMAIDIESRRPVLSNRHGGLSGPAIHPVAVKLVHDASRAVSIPVMGMGGVTCPEDALELLIAGASSVAVGTANFTDPGTAERVVAGIRDYLMRHDMKSVSELTLA-----EMTRISKLFDGLRDRGERGFIAYLTAGDPDPGATVEYVQRLIRAGVDLVELGFPFSDPVADGPVNQDSAIRALEAGTDFAKVMDLVRRVRES-SEIPIVIYSYMNPLCARGFDRAMAEAAEAGVDGFLLLDLPMEEDREYRAAVKSHGLDSIMLITPTTPEERIRKIVRHGSGFVYCVSRAGVTGVQQRIESGAEGLVGSIRRHTEMPVALGFGIGSPERAAEAARY-ADAVVVGSALVDRFHRLGGREE-GRAEVEAFAASLVGAVAR
MS--ASLSVEIGSLRLANPILVASGTFGYAREMAGMVDVGRLGGIVPKTITQAPRAGNAPWRTVETTAGLLNSIGLDNDGIDAFIEHHLPYLGQL--ASPAIVSIAGRTSEEFTQMAARLSQYDEVGAIELNISCPNV-SGGVDFGICPETCRDLIASVRAQCTKPLLAKLTPNVARIADVAAAAEEGGADGISAINTLLGMAVDWRRQKPLLGNVMGGLSGPAIKPVALRCVYQIAQRVKIPVIGIGGIGTIDDVMEFLVAGATAVQIGTANFNDPTVSMRLLDQMPAALAELGAASIQEIIGSLQPPVAMSSIDQVFAELRDAGRKAFIPFVTAGDPSLDVTAAVLKELSSRGGNVCELGIPYSDPIADGPVIQASYTRALDRKIKLSQILEMASKTTPQ-MTAPLVTMVSYAIILRHGPEEYLRTAKAAGVAGAIVPDLLVEESGDFAKLCQQHDFSLIQLVTPTTSRERAMRIAETSTGFIYYVSVAGITGERTEMPKDLLENVSWLRSQTKVPICIGFGVSQPEHVRTLKKV-ADGVIVGSAIVRRLSEIGAKPEQVIAEVGDYAETLIAALNE
--------------------MPASGCFSFGEEFSNLYDLTQLGAIMIKAATHEPRIGNPTPRVAETSSGMLNAIGLQNPGVDHIIRHELKYLESY--DVPVIANVAGTAIEDYKIVADKISKAGNVKALELNISCPNVKEGGIQFGTDPDTARRLTSEVKEVSEVPVYVKLSPNVTDITAMAKSVADV-ADGLTMINTLVGMRLG-RDGRPVISNITGGLSGPAIKPVSLNMIYQVRQHLDIPIIGMGGVADVDDILDYISVGADAVAVGTMNFTNPYICPELIQELDERVEEMGLNHLHDIKGRAYKSGFMSLIEETFSALKEKDEKAFIAYIMAGDGGLSELKNQILTLEASGVSIVELGIPFSDPVADGPSIQAAGQRALARGVTLEAVLEELARIKSE-ISIPVVIMTYANPVLRLGPDKFADLAHAAGVSGVILPDVPLEQEDEFGAPLAKYDIVNIRFVTLTSSGERIREVTGEAEGFVYAVTVNGTTGAREGFDETLYGHLEHITEVSNAPVCAGFGIGTREQAEAVGAA-CDGVIVGSRIVNLLHEGK------AEEIKGIIPRKSAAGNI
--------------------MPASGTFGYGEEFAELYDLRWLGALVTKATTGGPRLGNGTPRVAETPSGMLNAIGLENPGVEAVVREVLPAARRH--GVPIIVNVAGSTEEEYVAVVRALAASPDVAAIELNVSCPNVKAGGMEFGTDARTLFRLTEKVKAESRVPVIVKLSPNVTDIVALARAAEAGGADGLSLINTVVGLSIDVGRRRPLLWNTTGGLSGPAIRPIALRMVYAVYPHVAIPIIGVGGIETVDDVLAFILAGAELVQVGTANFRDPYVLPRLAAALPERLRALGVRHIHDLLGAAHPAARMGRILEAFRT--ARTRPAFIPFVMAGDPDLEQTAAVVRALARAGAAIVELGVPYSDPIADGPVLIEAAGRALRAGTTPAAVLDLVRRLRRE-GAPPIVLLLYANVLFRAGVEDFVRAAAEAGVDGLIVPDLPAEESAAVLRTAEAFDVPVIPLVAPT-SRRRLDRILAGRRGFVYVVSSLGVTGPREVLSPELHALIRDVRARTALPVAVGFGISRREQVASLAGV-ADGAIVGSALVRHLAQGG--------AVEPWVAALAGAGVL
MN----LQTELSGLLLRNPVITAAGTFGYGIEYAKIAEIQRLGAIICKGTTLHARSGNAQPRTVETSSGMLNAIGLQNPGVRTVIKRYASIWETW--QVPVIVNIAGETTSEFAQLAETLEGVAGVAGIEVNVSCPNVLEGGAVFGASAEAVAGVTAAGRRATTLPLIVKLSPNSGDARPTALAAASAGADAISLINTITGMLIDIETRQPVLANGTGGLSGPAVKPIALRMVYEVARELHVPIIGIGGITNTKDALEFIMAGASAIQIGTVNFVNPRAGVEIIEGIEEFLRREGVEDIGEIVGAA----LMTRITHAFERAQNEERGILIPYFMCGYPSAAQSIELVLAAATGGADIIELGMPFSDPLADGATIQHAGHVALERGMTVNGCLEIARRVASQ-CAVPLLFMGYYNPILAYGLERFCQEAAASGVCGFIIPDLPTEEALPLQQAANQHGLALIFLVPPTTSDDRIARIVKAATGFLYCVSLTGVTGSRSAISTHLRSFITRVRGYTNLPLVVGFGLSTPEHIAEVTNY-VEGAVVGSALVNLIDQHPES--QQVEAVKKYIESLR---KR
MVSSVSLAVDVGGLRLANPVMPASGTFAEG--LDKVMDLNRLGAFVTKTITREFRAGNPVPRVCETTEGLINSIGIPSKGLDYFRNNVVPFYQAF--SPPLVVSISAPTVDDFAAMARDLTV-AGVAAIEANISCPNIEEDGRSFAMEPRLTETVTAAMRKATPLPLWVKLTPNTGDIVAVARAAEAGGADAVVVANTILAMRIDTETFRPKLGNVLGGLSGPAVKPIALRMVYQCADKLTIPVIGCGGIATAEDAVEFMLAGARAVQVGTTTFVRPTAMIDVIEGLSAFCARRGIADVNALVGAVADAVLMSRIDRRFAACRAEGRAALVTFVTAGDPDADTSLAILKALPRAGADLIEIGMPFTDPMADGPAIQLSSQRALKGGQTLTKTLDMVRAFRAGEADTPVILMGYYNPIYIYGVARFLKDAREAGVDGLIVVDLPPEEDDELCVPALNAGLSFIRLATPTTDDARLPAVLANTSGFVYYVSITGITGSATPDFGAVAQSVARIKAHTDLPVVVGFGVKTGGHAAAIARG-ADGVVVGSALVEAVRASLDGEGTTVTAVETLVGELAAGVAA
MH--KNLKTEFCGLKLNSPIVLLSGCVGFGEEYTRIQGNADVGAVCLKGTTLEPRLGNIPHRICETPEGMINAIGLQNPGAGVVINDIMPNLDKT--ETRFIINISGSSVEEYGEIAKRFDD-TDIDAIEINISCPNVKEGGVAFGNDPDMSYRVVELCRKNTTKPLITKLSPNQTDIGNSAQRCIDAGTDGLAVINTLMGMGIDTATRKPIIGNNQGGLSGPAIKPVALLKVHQVYQVSNVPIIGQGGIVTANDAIEFIIAGAATVGIGTALFYDPLVCPKINHGISQYLIDNNLSSINELVGTLEIGSKMSRIKKTFTALKTNQQKAFIPFITAGDSGLDNSFALMQTLVVNGADVIELGVPFSDPMADGPVIAKSHERAVADGVSLQDVLDLVAKFRQTNTTTAIVLMGYLNPIEVFGYQAFARKASESGVDGVLVVDMPPEEAHDLKQELDQNDIDFIFLVAPTTTDKRLKSLAKIASGFVYFVSLKGVTGAGHLDVDSVNINLSRIRQFIDLPVGVGFGIKDAATAKAVGKS-ADAVIVGSSLVAFVDKYSENTDKMLESVGKLASEISGAI-K
MKEKGMLSSEFCGMRFDTPLVLLSGCVGFGEEYTRIEGNRDVGAVCLKGTTGTARPGNAPHRVYETPKGMLNAIGLQNPGVDHVVDKILPQLDFD--ETRFIANVSGSTIEEYIKVTERFED-SAIDAIEINISCPNVKEGGVAFGNDPEMSARVVEACRKVTSKPLITKLSPNQTDIADNARRCISAGSDAFAVINTLMGMAIDIESRTPIIGNNQGGLSGPAIKPVALLKVHQVHQVCGVPIIGQGGVTTAEDAIEFLIAGASAVGVGTALFYDPLVCNKINEGIVDYLKRHELSSVAQLSGTLSLENRMSRIKQKFSDLKVKNRKALIPFITAGDPEPGLTVQMMHALVEGGADLIELGVPFSDPMADGPVIQLSYERALEHHVSLAQVLEMVSEFRSKDSETPVVLMGYLNPVELMGYEQFAERATAAGVDGALIVDLSPEESDSVVTTFRDRGLDSIYLIAPTSSAERIKKITDCSSGFVYYVSLKGVTGAGHLDTDAVANKVAEIRGITDLPVGVGFGIKDADSARRVAGS-GDAVVVGSAVIRRVEELSADPAALLAELSRFATELRGALAA
M---TDMSVRIGGLTLANPVMPASGTFAEG--LAGVVDLNRIGALVTKTITRELREGNPLPRVAEVASGMLNAIGIPSKGVPYFLENSLPFYRRF--APPLVVSISAPTAEGFARLAAEVSV-PGVTAIEANISCPNIEEDGRAFAMRAASAAAVMRKLRAATALPLWAKLTPNTGEIAEVALACEEAGADALVVANTILAMSIDLKTFRPRLGNVMGGLSGPAIKPIVLRQVYQCARVARIPVIGCGGIATAEDAAEYMLAGAAAVQVGTATFLQPNAMTDIIDGLDRFCAARGMASVAELTGALRRPTPMSRIAARFAQLKQEGRGALMPFLEAYDPDPATSLALLRGMPGAGADLIEVGVPFTDPMADGPTVQMAGQRALKAGGTLAGALAMVRDFRKDDDETPVILMGYFNPIMSYGVERFAVDAAASGVDGLIVVDIPPEEADVLAP-ATEQGLDIIRLVAPTTDDARLPKVLNGTSGFIYYVAIAGITGTRSAESASLAAAIPRLRKHTDLPIAIGFGVRTPQQAAEAAKV-ADGAVVASALIDTLAKSLDENGDTVRKVLDQVRELSAAVGR
MS--PD-PVAAFGTTFQNPILLAAGTAGFGHELADIVDLDALGGIVTKAVSPHPRAGNAAPRVAEFGGGMLNAVGLANPGVERVAAEDLPWLAQR--RARVLVNVVGFVPEDYATVVTRLGEFTVIAAFELNVSCPNTERGGEEFGADATVLSDLIRRCRAVTDRPLVVKLAPTLPDIAGTAEAAAEAGADGFTLVNTIPGTLYREMGAESRLGFGRGGVSGPALLAVGVLATRLVSERTGLPVIGAGGVRRIEDVRQYLEAGASLVAVGTAGLAHPRVPERLVRAWRR-----------------H---GMTTLEHACRARRARGERALVPFVTAGFPDERTSLELLVECGRRGCEVVEVGVPFSDPVADGPVIQHASQVALANGMTLARALTLVHDVAAE-GILP-VMMTYVNPVLRFGISRFAREARAAGCAGVIVPDLSVEDAAPLRDVLLGEGLALVDLVAPTTPDDRLRRIAGAAAGFLYLVSVAGVTGGRSASAEDLAHFTDRVRAHTDLPLYVGFGIDGPERAREAAAH-ADGVIVGSALIRRLDNTPNRAA-GIAHALVLVDEIRAALIR
MNDAVDLSVSIGGLRLRNPVMPASGTFGEG--LGKALDFSRLGAFVTKTVTRELRAGNPLPRVVERPSSLINAIGIPSRGVPYFIAQTMPHYAAF--DTPLVVSISAPTAEGFASLAAELSI-PGIAAIEANISCPNIEEDGKAFAMRAESTERVTRLLRAATELPVWVKLTPNTGDVPEVARAAEAAGADAVVVANTILSMAIDLKTFKPCLGNIMGGLSGPAIKPIVLRQVFQCAKAVTIPIIGCGGIATAEDAVEYMLAGASAVQVGTATFLQPAAMTTIIDDLAAFCLHREIPRVTDLIRGVVIPLPMARIEARFAACATAGRAALVTYVTAGDPDFDTGSAILNALPAAGADIIELGVPFTDPMADGVPVQLAGQRALKAGQTLRKTLAMVTAFRKAGHDTPIVLMGYYNPIWAYGVDTFLKDARSAGIDGLIVVDLPPEEDAELCLPALAAGVSFIRLATPTTDDKRLPRVLQNTSGFVYYVSMTGVTGGAIANYDAVGAAVGRIKQHTRLPVAVGFGVKTPADAIAIARD-ADGVVVGSALVERVRLSLDAEGKTVSAVTSLVAELAAGVAA
MS--ARLTTDFAGITFKNPVVPASGTFGFGREFEQVYDLERLGGLCTKGLTIAPKPGNTGTRIWETPAGIINSIGLENPGVDAFIVNEWPHLSAL--DTVTVVNVGGSDEASYLAAIEKLND-LPVALIELNISCPNVKCGGMAFGMDPDQAGRITEKAAAASTHPIMVKLTPNAPDIVAVARACEAAGAAGLSLINTIQAMAVDVDAKKIVFDNIYAGLSGPAVKPIALRITHQVVNAVRIPVMAMGGIADWRDALEFIMVGATCVQVGTMNFVTPTTAVDIVDGLEAYCEAEGLDNIAEVRGILN---RMRKIADAFK-----DRKAFIPFITAGDPDLATTEALIKIAADAGAALIEIGIPFSDPIAEGPVIQEADIRALAAGTTVDGIFVMAARLRET-IDIPMVLMGYANPFFHYGYDAFFKRCAEVGIDGAIIPDIPFEEKHEAADAAGQYGVAVLSMIAPT-SEERIQKIAAEAQGFIYLVSSMGVTGMRSAITTDLGAMVSAIRQVTDVPIGIGFGIHTPQQAAEMAAI-ADGAIVGSAIVNLVAEHGRN---AGPAVEDYVKQMVAAVVR
MG----LTTNFIGLKLKNSVFVASGIAGFGEEYSDLFDINKLGGFITKTVTLLPRKGNSLPRIVETTSGMINSIGLENPGVDAFIEDKLPFLRKL--KIPVIVSIGGETAEELVSVVRKLNGVEVISAIELNLSCPNIKSARKYFSQDKELAYKTIRAIRKVTKFPLIAKLSPAVTDITEIAQVSKNAGADAVALINSFPAMFFSKD-RAPVF----GGLSGPVIKPMALKMIYEVSRKVKIPIMGVGGITSVKDAMDFFAAGSSVIAVGSCMFKNPKLPIEIIKGLSKNGKQ-----------------DMNNLEKTLYKLKKEKKKAISIFLTAGYPNVNTTEKLIIEIEK-YSDIIELGIPFSDPIADGPTIQYSSQKALENNVNLEKCFSIVKNIRKK-TKIPVILMGYLNPIYNYGLNAFFSKSHKTGVDGIIIPDLPFEESSLIRKLAKKYNIAYIPLVALTSGLKRAEKISKISTGFIYVTAVTGITGARAELSDELIPFLKKLKNKTSKPLFVGFGISKPEHIEKLKKY-CEGFIIGSAIISLIKKKK--------SIINFLKYIT---NI
MTHDDELAIRFCGLSFATPLVLLSGCVGFAEEYTRVAGHRQTGAVCLKGTTGQARLGNPAHRICETPMGMLNAIGLQNPGVDYVVKHILPTLDFS--ETRFIANVSGSTVEEYVEVTQRFED-SPIDAIEINISCPNVKQGGVAFGNDPAMAARVVAACRAVTQKPLITKLSPNQTDIAHSAHCCIEAGTDGLSVMNTLMGMAIDAETRRPVLGNNQGGLSGPAIKPVALLKVHQVYQVANIPIIGQGGVSNARDALEFLIAGASAVGIGTALFYDPLICAKINDGIRDYLTRHQLRHVSELTGSLTL-GAMSRIATRFVALQERSRKALIPYITAGDPHLDVTLALMHDMVKAGADLLELGVPFSDPMADGPVIQQACERALKHGVSLRDVLGLVRRFRRDDQDTPVVLMGYLNPIEAIGYETLAKEASEAGVDGLLTVDLPPEESREFLAALRPYAIDPIFLLAPNSEAARTQRICELASGFVYYVSLKGVTGSKSLDIPAVAEKLQQIRQHTRLPLGVGFGIRDAQTAAAVAQV-ADAVIVGSTLVSILAEHGSQPELARHKVSELLAQMRQAIST
M----DMSTRLGTLTLPNPVLTASGCAAAGRELHQFFDVAELGAVVTKSIMTRPRSGRPTPRMAETPSGMINSIGLQGPGINSFVENDLAWLAEH--GARTVVSIAGGHTDEFVELARRLSGHPAVSMLEVNISCPNVESRGQVFACDAIASSRVIGAVRRAAAQPVFAKLSPDVTDITHIARACADAGADGFSLINTLLGMVIDTDTMAPALGGVTGGLSGPAIRPVAVRCVWQVRQALHLPILGMGGIRSGLDALQFVLAGASAVSVGTAVFGDPSAPVRVLAELEQALAERGFASLQDAVGFGHRAASMSTLTTALATAKAAGRAALVGYLPVGYPDVDTSIAAMRALVEGGCDVVEVGIPYSDPVMDGPTIQRATEPAVRAGVGLRDALRAVSAVVDA--GGAAVTMGYWNQVERYGVARFAADLAAAGGSGAITPDLIPEEAGEWLSASDEHGLDRIFLVAPSSTDARIVSTAAASRGFVYATAVMGVTGARTSVGDAAGTLVGRVRALADVAVCVGLGVSTGAQAAEIAAF-ADGVIVGSALVKCLLDSPDE--SGVAAVGELAAELAAGV-H
MSLPVSLNVQLGRLSLKNPILVASGTFGYAREMSAFVDYAQLGGIIPKTVTREPRAGNPPPRTVETTAGLLNSIGLDNDGIEVFITKHLEALSLL--PTALIVNIAGKSTDDFVVMARRLDEFNAIQALELNISCPNV-SGGVDYGTNPTMTAEVVAAVRQATSKPIIAKLTPNVTSVVEIARAAASAGADALSLVNTFQGFAVDWKTGEPRLGNGLGGLSGPAIKPLALRIVWQVAQAVDCPIIGVGGIQSLDDVLEFLVCGATAVQVGTANFYNPSLSSQLTSGLEKVLQDRGCSRVQELIKTVKVKTCMSEITKALSARRLAGEMSFIPFIAAGDPDLPSTIRLIQTLSTAGADLIEIGFPYSDPIADGPVIQSSYTRALGKHLKLADLFATIEQVSKT-ISTPLVGMVSFAIIFRTGTRSFLEAAKKAGFAGLIIPDLPGDEATEFAALTKEFGIDLIQLVAPTTPAARMDKILATASGFIYCIAVAGTTGVRDAAAHEIEAGLKLLREKTQLPLCVGFGVSQAAQIEALRGK-ADGAIVGSAIVRHLDGAETPAGKSLTSIQQFAEQLAAAAHS
M---RS-KVEICGVEFKNPVIAASGTFGFGGEYEPLYDVGLLGGISSKGLTINKKLGNSGIRIHETTMGLMNSVGLQNPGVPTFIEEYLPKMEKY--NNVIIANLGGGTLEDYIEGVKLLNE-TSVPIIELNISCPNVKCGGMAFGIKSEVAYQAVKEIRKVCKKILMVKLSPNAENIIEMAEKCCEAGADSLSLVNTFKAMAVDIKRRKFVFDNVTAGLSGPAIKPIALRMVYEVCKNVNVPVVGLGGICNAQDAIEFIMAGATAIQVGTANLSNPMASLEIVKGIEKFMEDEGIKDLSEIRGIL-----MNSLDTAFKELKEKGEKALACFLTAGDPTEQCTLQLVKVMEQAGADIIEIGIPYADPLADGPTIQNSSKRALKHGINIPKIMNLVKTIRNSEVKAPIVYLMYYNSIFKYGMERFLKQCSEVGVQGLIIPDVPVEERGELGEMCLKNNVYLIPLVAPT-SEERIEKITKDGHGFVYCVSVNGVTGTRDSINTDMEEYMSTVGKYTSIPRMIGFGISSVETARKMKEH-SEGVIIGSAIVNRIANIKEDMSEVENHIKIFIEEIKNEL-R
MMTDPRLAIDFCGLGFNSPLVLLSGCVGFGEEYTRVRGNRDVGAVCLKGTTLAPRLGNRPHRVFETPCGMLNAIGLQNPGVDHVVERILPGLDFA--ETRFIANVSGSTVEEYHEVTRRFDD-SPIDAIEINISCPNVKEGGVAFGNDIAMSAEVVAACRKATRKPLITKLSPNQTDIAANARACLEAGSDAFSVINTLMGMAIDSERRRPVIGNNQGGLSGPAIKPIALLKVHQVYQVCGVPIIGQGGIQDGRDALEFLIAGASAVGIGTALFYEPLLCRDVNATIGDYLTRHGFKRVVELTGSLCL---MSRIAQRFADLAGQGRTALVPFVTAGDPTPEVTVPLMHALVAAGADLIELGVPFSDPVADGPVIQRATERALAQGVSLHRVLEMVRRFRDEDSRTPVVLMGYLNPIEVMGYAEFAAAAQAAGVDGVLVVDVPPEEGHELVAALRGEGLDLVYLVAPTSGEARIAKIAAVASGFVYYVSVKGVTGAGHLDVAGVGDKLAQIRQHTDLPVGVGFGIKDAETAARVAGV-ADAVIVGSALVGLIEAHAAEPETVPATLGDFLRGLREAIRP
M---NPLSIDFLGVTFPNPVVTASGTFNFGKEYAHLYPLSRLGAITTKGTSPRPIPGAPPPRVTETPGGMLNAIGLENKGVERYVQDELPWLREQ--GARVIVNVFGDTPEEFAYVAERVS--PFAHLLELNLSCPNVHGAGLPFAHDPQAAAEVVRAVKDATDRPVIVKLSPN-APILPVAEACEAAGVDGFSLINTLLGMRIDLETRRPVLGHKTGGLSGPAVKPVAVRLVYELYRHTDKPILGMGGIRTVEDALEFALAGARMVAVGTATFSDPFAPLKLVEGLERFFAGRT-DTWRDWVGAAH---RMSRVAEAFRAARAEGRRAVIPYLTAGYPSPEAFVEVATRLAR-RADLLEVGLPYSDPLGDGPTIQRASEQALRQGVRTAAVLEMVRALRER-TRVPILLMTYVNPVLAWGGARFFEAFAGAGVDGVILPDLPPDEDPALVAAARRAGLATVFLLAPTSTEARIQTVVRHTSGFVYAVSVTGVTGARARLPEEVGALVRRIKAHTELPVAVGFGVSNEATARQAAAA-ADGVVVGSALVRALEAGEDPLT--------VLEAVRRGAPV
M---VDLRVSLGRLELRNPVLTASGTFGYVREMAGFVRLDRLGGVVPKTVTQRPRAGNPTPRTVETRAGLLNAIGLDNDGIDHFREHHLPYLRTI--GTAVVANIAGEDEDQFVAMAEALGGEPGLAAVELNVSCPNV-SHGLDLGVDAAAVGRLVGRVRAACPLPILAKLTPNVTDIVPIAAAAAEAGADAVTLINTVRGMAIDWRRRRPILANDVGGLSGPAIKPIALRIVWDVARALGLPIVAVGGIADADDALEFLVAGASAVQVGTATFYNPRAAEDVLDGMTRRLDEAGVANVGEVIGAGRS--EMNRIDALFARLKSEGRRALMPFLTAGDPDLATTAALIPELVRRGADLLEIGVPYSDPVADGPVIAASYHRALTQGIRVAHIFQTLRTLRAEVRETPLISMVSFSIVNKMGVDRYLNDAATAGLDGLIVPDLPVEESAKLQEKATLRDLKLIQLITPTTPRARAVEIARLTTGFIYYVSVAGITGERKALPEDLKANVAWLRTQTDLPICIGFGISSPDQVQELAEV-ADGLIVGSALVRRLADAANRPKDVVKEVGDFIGELSGALKG
M---VDLSVSVGSLTLKNPIMPASGTFSED--LSDVLDLNRLGALVAKTITRELRSGNPTPRVCEVRGSMLNSIGIPSKGVDYFLQNTVPFFHEY--DTPFVASISAGTADEFAELCEQVSV-PGVSAIEVNISCPNIEEDGKAFAMRPSTTLSVMEKLRGATDLPLWAKLTPNTGEIIEVAQAAEHGGADALVVANTLLSMAIDVRTRKPKLGNLMGGLSGPALKPITLRMTYQCAKAANIPVIGCGGITTLNDVLEYLIAGASAVQVGTATFINPTAMTALVDQLTTYMEEEGLADLSSIIGSVRDATSMTRIDRRFAELKAEGRPALVTFITAGDPDLDTSQEILEALPAAGSDVIELGMPFSDPMAEGVPIQLATQRALKAGQTMDRTLDMVRKFREKDQTTPIILMGYYNPIYVRGSHAFVAEAKEAGVDGLIVVDVPAEEDEELCIPALEGGLNFIRLATPTTDEKRLPAVLANTSGFVYYVSVTGVTGSASADTTAVASSVARIKQHTDLPVAVGFGVKTAEQARDIGRN-ADGVVVGSVLVEAIRASLDEAGETKEAVTGTVRALREGVRG
MS--PRLAVDFCGMIFQTPLVLLSGCVGFGEEYTRIEGNRDAGAICLKGTTGSLRPGNTPHRVYETHGGMLNAIGLQNPGVDRVISDILPQLDFD--ETRFIANVSGSTLEEYEEVTRKFDD-SPIDAIEINISCPNVKEGGVAFGNDPEMSARVVETCRKVTDKPLITKLSPNQTDIAYNARCCIEAGTDAFAVINTLMGMAIDIESRSPVIGNNQGGLSGPAIKPVALLKVHQVYQETGIPIIGQGGVNSAEDAIEFLIAGASAVGVGTALFYDPLICSRINLGLLEYMDRHELANVAQITGSLRL---MSRITQRFNDLQSRGRTALIPFITAGDPHPDITVGLMHDLVEGGADLIELGVPFSDPMADGPVIQRASERALAHHVSLGDVMDMVKAFRQDDPDTPVILMGYLNPVEVMGYETFAQRAAEAGVDGALTVDVPPEEGHDLIQALRGQGLDAIYLAAPTSHRQRLEMIAEAATGFIYYVSLKGVTGSANLVLDDVARKLAEIRDVTNMPLGVGFGIKDAPMAAAMANI-ADAVVVGSALVSRVEANASKPDKIGAELKQLLQEMRTAMAL
M---VDLRVTLGRLSLQNPVLVASGTFGYVREMAGFVRLDRLGGVVPKTVTFRPRAGNPTPRTVETASGLLNAIGLDNDGVHHFRDHHLPYLRTV--GTAVIANIAGEDEDQFVEMAEMLGAEPGLAAVELNISCPNV-SHGLDLGVDPVLVGRLVRRVRLACPLPIIAKLTPNVTSIVPIAAAAAEAGADAVCLINTLRGMAVNWRTRRPILAYDVGGLSGPAIKPVALRIVWEVARALGLPIIGVGGIASAEDALEFLVAGASAVQIGTATFYNPAAAENVVDDLGRLLDEAGVAAVAPIVGTLRS--SMNRIDALFTRLKAEGRRALMPFITAGDPDLATTAVLIHELVGRGANLIEVGIPYSDPIADGPVIAASYHRALQHGIKVSHVFQTLRTLRAEVRETPMVSMVSYSIIHRVGVERYLNDAATAGLDGLIVPDLPVEESESLQEKATLRGLKLIQLITPTTPRDRAVEIARLTTGFIYYVSVAGITGERKALPADLKDNVAWLRTQTDLPICIGFGIGAPDQVRQLAPV-ADGLIVGSALVRRLGDAVNRSREIVKEIGDFVGELAAALAS
ML--PKLASYFCGMRFQTPVVLLSGCVGFGQEYTRVEGHRDIGAVCLKGTTLSARPGNPTHRVYETPSGMLNAIGLQNPGANKVVDEILPSLNFQ--ETRFIANVSGSTIEEYTEVTRLFDQ-SAIDAIEINISCPNVKEGGVTFGNDPDMSARVVEACRSVTNKPLITKLSPNQTNIADNAQRCIDAGSDAFSVINTLMGMAIDTNTRTPIIGNVQGGLSGPAIKPIALLKVHQVYQVCNIPIIGQGGITTANDALEFIIAGASAVGLGTGLFYDPLLSKKVNDGIVDYLDTHQLNHFSELIGSLD----MSRLDKCFKGLEGAKQKALIPFITAGDPDADFTLSCMHNMVKAGASIIELGVPFSDPMADGPVIQQASERALAKGMSLKGVIEIVRAFRETDQVTPVILMGYLNPIEFMGYETFASTAAKAGVDGVLTVDIPPEESSDLIAAFKQHGLAPIFLLSPTSNESRIKKVSAVAQGYIYYVSLKGVTGAGHLQLDDIKTKIQNIKQYTSLPIAIGFGVKNADIAANIAKI-GDAVVVGSALINCITDHSENQSKGQQAISGLLSEMRTAMTK
M----------CGLRMPTPVMTASGCAAAGRELDQFFDVTSIGAVVTKSIMRSPRSGRPTPRMVETPSGMLNSIGLQGPGIDAFLARDLPWLVQR--GARAFVSIAGETADEYVELARRVGQAPGVAGIEVNISCPNVENRGMVFACDPDSSYRVLSEVRPHIDIPVFAKLTPDVTDITIVAGAAADAGADGVTVINTLLGIAMDPDTLRPRLGGVTGGLSGPAVRPVAVRAVWQIRRALDLPIIGVGGIRTGFDALEMVLAGAAAVQVGTVIFHDPSAPVRVADELRDELAVRGFASLDEVRGLAH---VMSRLDDVLAATRAEGRPALVGYLPAGFPDKQTAIDAIVAMVDGGVDVVEIGLPYSDPVMDGPTIQKAADAALRHGFRVDDLFETVEAVAAT--GAPTLVMTYWNPVERLGVDRFSARMAEAGGAGLITPDLIPDEAEEWVAASDAHGLDRVFLVAPSSTDERIAMTAKASSGFLYATSVMGVTGARGATSDAAPRLVERVRGLSDLPVGIGLGVSNGDQAAEIGAF-ADLVIVGSALVGCLLDHPDDPVAGVAAVRLLAEDLRSGVLR
MTHGDALRVRFAGMDMASPVVLLSGCVGFGEEYTRVAGNADVGGICLKGTTLEPRLGNAPHRVYETPAGMLNAIGLQNPGARAVVDDILPGLDLE--ETRFIANISGSTLEEYVEVARVFDA-SPIHALEINISCPNVKAGGASFGNYPDMSARVVEAVREVTDKPLITKLSPNQTDIAENARRCIEAGSDALSVINTLMGMAVDLERRAPVLGNRQGGLSGPAIKPLALLKVHQVHQVAGVPILGQGGIASAEDALEFLVAGATAVGVGTALFYDPLVVPDINAGIADYLARHGFASVRDLTGTLE---PMNRIDTTFARLRREGRKGLVTFLTAGDPVPEQTVPLLHTLVASGVDVLELGVPFTDPLADGPVIQRASERALAHDVSLEDVLEMVRAFRADDPHTPVVLMGYANPVERMGPAPFAERAAEVGVDGLLTVDMPPEEAAEWTRPLPGAGVAPIMLVAPTTAEERLAKTVELAEGFIYYVSMTGVTGGGGLDVASVQEHVEPIRARTDLPVAVGFGVRDADSAAAVAEA-ADAVVVGSALIRTVEAHVEHADALREALAAQVADLRRGVSN
MT--TDLSVRIGRLTLRNPVMPASGTFAEG--LDRVIDVNRLGAVVTKTITRELRTGNPLPRVVERPGGLINAIGIPSKGVTHFVEKTMPHDAAY--DAPLIVSISAPTPEGFARLAAELTI-PGVAGIEANISCPNIEEDGRAFAMRADSTAAVTRQLRAATDLPLWVKLTPNTAEMPEVARAAQEAGADAVVVANTIPSMAIDLRTFKPCLGNIMGGLSGPAVKPIVLRHVYLCAKAVTIPVIGCGGIGTAEDAAEYMLAGAAAVQVGTATFLQPAAMTTIIDGLEAFCAQRGIPRVADLIGGVLTAAPMTRIDATFARCRAEGRAALVTYVMAGDPDAETSLRILEALPGAGADIVEFGLPFTDPMADGPAIQAAALRALKGGQGVVATLDLVRRFRAGNAGTPVILMGYYNPIHAYGVDRFLDDAVAAGIDGLIVVDLPPEEDDELCLPALAKGLAFIRLATPTTDARRLPAVLANTAGFVYYVSITGITGTATPDFGRVAEAVSRIRLHTDLPIVVGFGVRTGADAAAIARG-ADGVVVGSALVDALHRSLDAQGGTVEAVSGLVRDLAAGIRA
MPMIPDLRVRLGELELANPVVTAAGCAGAGRELARFFDIARIGAVVTKSVTVEPRAGWPAPRIAETPSGVLSTVGLQGPGIDVFVQRDLPWLLSR--GARAVVSVAGGSVDEYVTLAQRLSEAPGVTAIEVNLSSPDLSRGGEHFTADPEAAAQVVAAVRETADIPVFAKLSPDVADLVALAGKCVAAGADGLALVNTVRGMVIDVDTMRPAVAGGMGGLSGPAIRPIAVACVYQVHAAYEVPIIGMGGIGTGRDALEFLLAGASAVAVGTALFHDPSACMRVLRELERELIDRGVERVESLIGAAHHAAGMTVLRRKLAEAKAEGRAALVGYYPAGFPDVASSIRVVQAMVAGGCDVIEVGFPYSDPTMDGPVIQQAADRALAAGTTPKDVLAVVRAVADA--GAAALVMSYWNPIEKYGVDAFAADLAAAGGSGLITPDLIPEEAEPWIKASDAAGIDRIFLVAPSSTDERLAKTCAASRGFVYAASLMGVTGTRDKVAATARRLVERTRAVTGLPICVGLGISNGAQAAEVASY-ADGVIVGTGFCQRVLDAPDVD-TACQQVRDFAAELAAGVAR
M---SRLVTKLVDYEMKNPVIAASGTYGYGEDYKDYYDPSVLGGISSKGLTLNPKPGNNGIRLWETPSGLLNSIGLENPGVKAFVENSISKMKAI--DSMLIVNLGGDNLEEYLEGASILNG-YPIDFIELNISCPNVKAGGMAFGMQCDSAGFITREIKKISKHPVMVKLSPNAPSVSDIAISCQENGADAVSLVNTFQGMAIDIRNKRAVFSNMYAGLSGPAIKPIALRMVHQTAKAVSIPVVGLGGISSWQDAVEFIMAGATAIQIGTGNFPNPNLGKEIVEGLEKYCEDNGLKNISEIRGII-----MSKITKKFEELKGKDQKALITYITAGDPSVEDTEELVYSLEKAGADIIELGIPYSDPLADGPVIQRAAQRALENDINIDDVFEMVKRIRKN-TEVPLAFLLYYNSILRYGINKFIKNCKESGMDGLIIADLPLEERVDFKSALIDTGVDLIPLVAPT-SNERIKSIVEDSSGFIYCVSSLGVTGTRSSFSENIEEFLGTVARYTDVPRAIGFGISSPDAIKQLKGY-SEGVIVGSAIIKKIEEGIKDGT-HVLKVEEFVKTLKKAL-E
MS----IKIELFGITFENPLILASGVVDMTPELLRRAHKEGAGGVVTKSIGIEPRKGYDNPTVVEVPCGLINAMGLPNPGWKAFLEEFEKESF----DFPVIVSIFGGNPEEFAFLAEKLERV--GDAFELNLSCPHAKGYGLEIGQDPENVYRVVKAVKDVTDKPVIAKLTPNTSDITKLGLAAEKAEADGVSAINTLKAIAIDIYAKRPILSNKFGGYSGPGIKPIALRAVYDLASKLDIPIIGIGGITTWQDAVEFLLAGASAVQIGTAVYKGFSVFREIAEGIRKYLEEEGFSSVKEIIGLAQ---KM------------FKDGSLIPYLTAGDPDKQSTLNFLLALDE-YAGAIELGIPFSDPIADGKTIQESHYRALKNGFKLREAFWIVKEFRRH-SSTPIVLMTYYNPIYRAGVRNFLAEAKASGVDGILVVDLPVFHAKEFTEIAREEGIKTVFLAAPNTPDERLKVIDDMTTGFVYLVSLYGTTGAREEIPKTAYDLLRRAKRICRNKVAVGFGVSKREHVVSLLKEGANGVVVGSALVKIIGEKGRE---ATEFLKKKVEELL---GI
MDQTDPLAVSLNRLQLKNPILVASGTFGYAKEMAAFLDFSRLGGIIPKTITTEPRIGNPPPRTVETSAGLLNSIGLDNDGIDLFLEKQLNYLSSL--ETALIVNIAGRSIDEMAVMASRLDQSDQITALELNISCPNV-SGGVDYGTRPEMTEKMLKQVTESCQLPIIAKLTPNVTSVVEIAQAASAGGADAVSLINTVQGTAIDWRRRKPILGGIFGGLSGPAIKPVALRVVCQVARAVDVPIIGVGGIANIDDVMEFIVAGASAVQIGTANFYNPGLAAQLVSELEGILVSEKCSHISELVGSLEY--RMTSISEKFAQVKSENRMAFMPFITAGDPDLETTVDVLKELAAQGVDLVEVGFPYSDPIADGPVIQESYTRALNNKFHVHDLFESLKTLSAD-KTPPLVAMVSYAIIFRYGAEKFLKEAAEAGFSGLIVPDLPGDEASDFAQQVKASELDLVQLVSPLTPEGRTRRIVQSASGFIYCISVAGTTGVRDELPPELTAHLEALRELTDLPLAVGFGISNPEHVNTLRGK-ADGFIIGSAIVKQFAAFSDESQDIIAGIGEYAGQMAAA-RG
M---MDLSVNLCGIHFNNPVGMASGNAGYGIEYQSVSGNRDVGAVFLKGTTLEPKLGNKPERVMESPCGLLNSIGLQNPGAKAVIEQYLPKLNMD--ESRFIINVSGSSIEEYAEVVRLFDQ-TDLPAIEVNISCPNVKKGGAAFGNDPDMAAKVVEACRASTTKPLIVKLSPNQTDIAEGARRVIDAGADMLSAINTLMGMQIDIHTGKPTLGNNQGGLSGPAVKPVALLKVHQVYQVANVPIIGLGGIASAEDAIEFFLAGASMVAIGTAMAKDPLLAKKVNKGIARYMQQHGYTSVSEMTGKLAL--GMSRIKSLLSNLKSQGKTALIPYITAGDPNPGMTVELMHALVEEGADILELGVPFSDPMADGPVIQKAVERALEYNVSLRDVLQMVAQFRQKNDKTPIILMGYLNPIEAMGYQTFADKAKSVGVDAVLTVDMPPEESSGYLEVMQSAGLDRIFLVSPTTPDSRLQAVNEQGSGFVYYVSLKGVTGSSALNTDEVTHQVNHLKTIMNLPVGIGFGIRNGDTAYEMAKV-GDAIIVGSALVSLIEQNASADQVIMDAISEKMCEFRRGIKA
MKHGVDLSARIGALTFKNPIMPASGTFSED--LADVFDLDVLGAHVLKTIMHGTRAGNPTPRVCDLQSGMLNAIGIPSKGIEYFRDEMLPFWAGF--KAPLVVSISAHSFDEFARLAGEVSL-AGVAAIEANISCPNIEADGNAFAMRPDTTHEVVTRLRAETDLPLWAKLTPNTGEPVEVALAAEAAGADALVVANTLLGMSIDIGKRRPRLGNVMGGMSGPAIKPIALRMTYQCAKAVTIPVIGCGGISTRDDVLEFLIAGASAVQIGTATFQSPTVMARLITELRDWMVEHSINSLDEVIGSISAVIEMTRIDTKFAELKAAGRKAFVAYVMAGDPDEHKALEIVKALPAAGVDIIELGIPFTDPMADGITIQLAGQRALNAGMTLQKTLDMAAEFRKVDDTTPIVMMGYYNPIYSRGVDKFLADAKAAGVDGLIIVDLPPEEDDELCIPAQAAGLNFIRLATPTTDEKRLPKVLTNTSGFVYYVSVNGVTGAAEASGDSVGPEVARIKSHTDLPVIVGFGVNTPEKAREIASI-ADGTVVGSAIVNQIAQGK-----SVEDIAAFVKSLADGASA
MEKHAALAVRLGRMSLKNPLMPAAGTFSVD-TAREFYDINKLGAIVAKTITPLERRGNETPRAAEVYGGMLNSVGLQNPGLEAFLRLEAPKLTEV--EPPVIISIAGHSIADFALMAQALDPLRQIAALEVNVSCPNVACGGRVFAADPVQVEAVVAAIRRVTHKYLIIKLSPNVGDITEMAAAAEHAGGDCLCLANTLLGMKIDIHRRRPVLANIVGGMSGPAVKPVILRMVYQTYSRVKIPLIGVGGIATMEDVLEYMMAGASAVQVGTAAFTDPLILPRLIDELAEYADRQEI-CLADLIGVAQ---VMTMIAAGLKQRKESGQKGLIVYLTAGYPDLDATYQAVMAAEAAGADAIEIGIPFSDPIADGPVIQKAATEALKRGVTAPKILELIRRIRRS-SSIPLAVMTYVNTVLHYSPQKFIADFSAAGVAGLIIPDLPMEESGFIQAICREYPMELISFIAPTSGQDRIAAISKEASGFLYCISSTGVTGVKRTDYQLVEKIICQASRHTTIPIAVGFGIGSPEVAREAAKY-ADAVIVGSAVVQRMEKGD------VASVRDFLSGIRRELGL
M---VDLSVQIGDLCLKNPIMPASGTFSED--LVTVFDLNLLGALVTKTITRGIRQGNPTPRVCEVSGSMLNSIGIPSKGVGQFIANMVPFYQAY--NSPLVVSISGNTADEFARLCEEISV-PGVAAIEVNISCPNIEEDGKAFAMRPASTLDVMRKLRAATDLPLWAKLTPNTGETSDVARAAEEGGADALVVSNTMLSMSIDVHSRKPRLGNLMGGLSGPSLKPISLRMAYQCAKAVDIPVIGCGGISTIDDVLEYLIAGASAVQVGTATFIHPTVMVQMIGELEAYLRTHNIASVRDLIGSVRDAAPMDRIAKRFEKLHAEDRAGLVTFITAGDPDPETSFEILKALPEAGADIIELGMPFTDPMADGPAIQEASNRALAAGMHMRKTLSLVRGFRDQDHETPIILMGYYNPIFIYGVNEFLEDARNAGVDGLIVVDLPPEEDAELCVPTVNKGLSFIRLTTPTSDDKRLPKLVQNTSGFVYYVSVAGVTGAGSATNEQIVEAMARLRRHTNLPIAVGFGIKTPAQAAEVARE-ADAAVVGSAIVSKIAESLDENGNTALVVTGLVRELADGVRK
MNISDILKTKFCGLSLNSPIVLLSGCVGFGEEYTRINGNADVGAICLKGTTLEPRLGNAPHRVTETPSGMINAIGLQNPGTDVVINDIMPNLDKT--ETRFIINISGSSVEEYGKITKRFDD-TDIDAIEINISCPNVKEGGVAFGNDPDMSYRVVDICRKNTTKPIITKLSPNQTDIAFSAQRCIDAGTDGLAVINTLMGMAIDTKTKKPIIGNNQGGLSGPAIKPIALLKVHQVYQVSNVPIIGQGGIMTANDAIEFIIAGASTVGIGTALFYDPLICHKINEGIAQYLIDNKLDNIDKLIGTLEV-PKMSIIKNTFKALKKQNKKAFIPFITAGDGGLDNTFALMQVLVDNGADVIELGVPFSDPMADGPVIAKSHERAVANGVSLRNVLDLVKRFRQINDTTAIVLMGYLNPIEVFGYQAFADAASESGVDGVLVVDMPPEEAHDLKTCLDGVDVDFIFLVAPTTTDDRLAFLATIASGFIYFVALKGVTGAGHLDVDLVKTHLLRIRQTVNLPIGVGFGIKDAKSAKAVSEH-ADAVIVGSSLVAFVEQYADDKDKMLASVGVLANEISSVI-K
--------------------MLASGIMSYSVDFFQRIAKEGVGGIVTKSIGLESRKGFENPTIVQINNGFINAMGLPNPGIASYANEIKKAKNVL--NIPLIVSVYGFSIEEYETVAKKAIN-YGADAVELNVSCPHVKDTGLEIGQNPEKLFRAIKKVKNNVKKPVIVKLSPNVTNITEFATIAVEAGADALTATNTIHAMAIDIESTKPILSNIFGGFSGPPIKPIILRCVYELFKTVTVPIIGSGGITNWRDAIEFMLAGASAIQIGTAIAQNTKVFNDINKGIKSYLKKKRFKNVEQIVGLSQ---KMN-LEDKFRELQTKGEGAHMPHVYYGDPHEEFSLQLLETLAENGADILEFGIPFSDPTADGPTFQAVCERALDNGMTPSKCIEGIRKLRVKGIENPIVVTTYYNIPYVKGVGDFLKEIKEAGAQAIIVPNVPVEEADVLLAEGKKNGIHPIFQIAPTTTEKRLKKITDVASGFLYIIGVEGVTGVRERIGDSTLKLVERVRRHTDMPLLAGFGISNRKQAAAVISVGADGAIAGSVYARVYEKNLEKPEETLNEIAKLVEQIKQGCRR
M---IDLSCTLGRLRLRNPVLVASGTFGYAKEMAPFVDFAKLGGVVPKTVTHAPRAGNRPPRTVETASGMLNAIGLDNDGLEHFLTHHLPYLRTL--PTAIVGNIAGKSEDEFVAMAARVHQREGLRALELNLSCPNV-SGGTDFAVDPKLTRDIVRRCRDVCDLPLIAKLTPNVTDITVIAKAAADGGADAVSAVNTFVGMAVDWRKRTPILGNITGGLSGPAIKPLALRAVWRIAQLKAIPVIAVGGIATLNDVMDFLVVGASAVQIGTANFYDPTASVKIVDALPGAIESLGATSVREIIGTLK---TMNPIDSLFQRLRAAKRAAFMPFVTAGDPDITFTRELLPAVAEAGADLMEIGFPFSDPIADGPVIQASYTRALAQKLKLADVFAALRDTTARGWSAPLVSMASYSLMFKMGPAAFIDAAKAAGVSGAVVPDVPVEEAEELSKLAADRDFKLVLLVTPTTSPQRAEKVVKACGGFVYVVSVVGITGAREALPSALREQLTRLRTMTDLPLCVGFGVSRPEHVRELKDI-ADGVIVGSAVVKKLEAAGTDRAKALADVKQLVSELRGAL-N
MS--VDMRTYLGHVELVNPIITAAGCAASGSELAQFFDLGRIGALTTRSITMAPRAGRPTPRMAETPSGMLNAIGLQGPGVDAFLERELPWLAQR--NVRTVVSIGGGTVAEYTALARRLTDAPGVSAVEVNLSCPNIEDRGRVFARDGAASAEVVASVRSVMDVPVVAKLSPDVMDVVSVARACVDGGADALSMINNPLGMSIDTEAMRPSLAAVTGGLSGPAIRPLAVRCVWQVHAALSVPIIGMGGVLTGRDAFELILAGACVVAVGTALFHDPYACLRILRELEELLAARGFHRLADAVGLAHRSSLMTTLQTVFARAKADDRAALIGYLPAGFPTKDGAIAAAAAMVDAGCDVIEIGLPYSDPLMDGPTIQDAVHRSLTNGTRIADVLRTVEGVAKT--GAATLVMTYWNPIDRYGADRFARALADAGGVGTITPDLTPEEAEPWRAASAGAGIDTVFLVAPSSPESRIKAVVGCCTGFVYAASLMGVTGARESVGEAAQGLVERTRLQTDMPVCVGLGVGTGKQAAEVARY-ADGVIVGSAFIRRLLDAPDEA-SGLAAVRELGAELAAGV-R
MK--PNLNINFAGIKLKNPVLTASGTFGYGYELADLISLKKLGGIVTKTITLEPKPGNAQPRIAEVEGGMLNTIGLQNIGVKAFVEEPLENLKKI--GVPVIVSVAGAALNEYIETVKILSKFKGIDGIELNLSCPNLKKKIV--CHDLPLMQDVIKGVKKVSKVPVIAKLSPLVTDISELALAAQKSGADAVTLANTYPAMAIDVKTFKPKLSTVKGGMSGACVKPMSVRCVYDAYQNIKIPIIGCGGIMTGEDALEFLLAGATLVSVGTASLVSPENLIKVIDGIENILKEKKVKSVKEIIGFLNT---MSKITEAFK-----NKKLFIAYLMAGDPALEKTAEYILTLQNAGAGLIEIGIPFSDPIAEGEVIQGANIRALSNSIKLNDIFDMLVQIKDK-ITVPLVFMTYINPLFVYGYDKFFAMCEICGISGVIVPDLPFEEQDEIKSIMKKYGIDIITLVSPTSSKERTKNIAENAQGFIYLVSSMGVTGVRSNITTNIKSIVAEIKKNTDIPVAVGFGVSKPAQVAEFSKY-ADGVIVGSAIVRIIEEFGEN---AAKPLSEYVKNMVKAL-S
MTPTVDMTTAIGSLRLPNPLMTASGCAAAGRELHQFFDVSELGAVVTKSVMTQPRSGRPTPRMAETPSGMLNSIGLQGPGIDAFLEHDLPWLRSV--GARAVVSIAGSTVEEFRGLAERLVGQPGLAAIEVNISCPNVANRGLVFACQAAPSSAVIEAVREVTDVPLLAKLSPDVTDIVEIAAACVDAGADGLTMINTLLGISIDVDRMRPRLAGLTGGLSGPAVRPVAVRCIWQVHSAMQVPIVGVGGVASGSDALELVLAGAAGVQVGTVAFHDPSAPLRVRDELAEALGQRGFTSFVDAVGYAHR-EVMSAVSAALEKARAEGRAALVAYLPVGYPDVETSVEAVRVMVRAGADVVEVGVPYSDPLMDGPVIQRAVDAALRGGARTRDVFAAVSAVADE--GAAALVMTYWNLVDHYGVDRFAADLAAAGGSGLITPDLIPDEAADWLAAADEHDLDRVFLVAPSSTDERLRSTTAACRGFVYAASTMGVTGARAAVGGGARGLVERIRAVSDVPVCVGLGVSNAEQAAEVAGF-ADGVIVGSALVRCLADAPDRE-SGLAALERLTRELAAGV-A
MN--PDMRTRLAGLELANPVMAAAGCAGTGRELARFFDIARLGAIATKSVMLEPRAGRPAPRMAETPSGMVSSVGLQGPGIEVFLQRDLPWLRSR--GGTAVVSVAGSGPEEYAELARRLPASAGVAMIEVNLSCPNSAGQGRDFADVPAEAARVVRAVRGAAGVPVFAKLAADAPDPVDLAGACVEAGADGLSMVNCLRGMAVDPVTLRPALAGGVGGVSGPAIRPIAVGCVYRTREALEVPVIGMGGVQTGADALEFLAAGASAVAVGTVNFADPSACVRILRELQELLEERGVDRVGDVVGAAHRVGRMSQLQAALARTKADGRAALIGYLPAGFPDPDSSIKVIEAMVEGGCDVVEVGLPYSDPTMDGPTIQRAADTALAAGTTPPDVLRVVEATAAT--GAAALVMTYWNPVERYGPDRFCADLAAAGGAGAITPDLIPEEADEWLAATDAAGLDRVFLVAPSSSDERLRLTARASRGFVYAASLMGVTGTRAQVSGTAEKLVARTRDAIGLPVCVGLGISNRSQAAEVAAY-ADGVIAGAGFCQRVLDAPDLE-TGISAVRSFAEELALGVRS
M---TDMTTRLGPLELANPVLTAAGCGGTGRELARFFDLTRLGAFTTTSVMLQPRAGRPTPRVAETPSGILTAMGLPGPGVDSFLERDMPWLTER--EVPVIVSVAGHSVEEYAEVARRVQIAPALAAVEINLAAPNLEDRGRMFGRLPGPAADVVRAVRSVTDVPVLAKLAPDVSDLVTIALACVDAGADGLSLINTMAGLAIDPHTMRPALAGVSGGLSGPAIRPVALRCVYEVHAALTTPIIGIGGVSSGLDALEFILAGASAVAVGTALFHDPVAPPRIVRELEDALSARKIARLADAVGLAHREGAMS-ATVAFEKAKAEGRAALVGYLPAGFPSHQGAIAAATAMVEAGCDIIEVGLPYSDPLMDGPTIQDAVHRALTGGTRVADVLRTVEAIAAT--GAPTLVMTYWNPIDRYGVDAFARDLKSAGGAGLITPDLTPEEAEPWLAASDAHDLDRVFLVALTSTEERLTKITNVCRGFVYAASLMGVTGTRSAVNTGAPGLVERTRKVLALPIGLGLGVSNGEQAAEVASF-ADGVIVGSAFVRRLLDAPDEA-SAVRAVGEFAAELAEGV-A
M---VDLRVKIGRMTLRNPVMPASGTFSEG--LARVFSFDHLGAVVTKTITAERRGGNPTPRVAEVGQGMLNSIGIPSKGVINFIDHIMPEYAAC--SAPLVVSVSAPTAEAFADIVRQLNV-PGIAAIEANISCPNIEEDGKAFAMRAKSTAVVVDQLRKATTLPLWVKLTPNTGDVGAVAQAAQDNGADALVVANTILAMSIDTETFRPRLGSIMGGYSGPAIKPIVLRMVYQCAQAVDIPIIGCGGIAATEDAVEYMLAGAAAVQVGTATFVKPNAMLDVVDGLTRFCQRKGIAKVSDLTGAVLDALPMTRIEKRFAELKDEGRAALVTFVMSGDPDYETSIAVIKALPKAGADVIELGMPFTDPMADGPSIQAAGVRALKGGQTLKKTLQMVREFRKGEANTPIVLMGYYNPIYIYGVDKFLVDAKEAGVDGLIVVDLPPEEDEELCLPALKAGLNFIRLATPTTDDKRLPAVLNNTSGFVYYVSITGITGSAAPDAAKVSAAVARIKRHTKLPVAVGFGVKNADSARAIAAG-ADGVVVGSALIDALKKTLDGNGATVKAVADLVADIASGVAE
MS-AGLLRTELCGLSLRTPLVLLSGCVGFGQEYTRVAGHRDVGMVVLKGTTLEPRLGNAPHRLAETPGGMLNAIGLQNPGARAVVRDILPRLDFS--ETLFAANVSGATVEEYAEVTRIFDD-SPVAAIELNISCPNVKAGGVQFGNDPQMSARVVEVCRKMTRKPLITKLSPNQTDIAENARRCIEAGTDAFAAINTLQGMAIDLPYRKPVLGNRQGGLSGPAIKPIALLKVRQVYEVAGVPIIGQGGVACADDALEFLLAGASAVGVGTALFYDPLICPSINQGIADYLRGHDHHNVSALVGALN---WMSRLAERFAALRQAQRAGLVIFVTAGDPHPDLTVDLLHALVAAGADVLELGVPFSDPMADGPVIQRASERALAHGMDLRRVLDMVQTFRQTDRTTPLVLMGYLNPIEQMGVARFAAAAATAGVDGVLTVDLPFDEEPEHAAALKAAGLDSIFLLAPTSGPERAQAVAAQASGFLYYVSVRGVTGAGQVDLADVQAHVEALKAHTTLPIGVGFGVRTPQAAARIAGF-ADAVVVGSAVIEQLEAAAAAGIAALSGAVEQVRALRAGITR
M------QASIGGRPVVSPVLTASGCSSFGRELDPFFDLASIGAVVTKSVQLRPRSGRATPRMAETPSGMINSIGLQGPGIEGLLADELPWLAAR--GAQAFVSIAGSRTEDFAELAERLRGAPGVLGLEVNISCPNVESRGEVFACNPDASAEVLAAVRAAAAHPVYAKLTPDVTDIVSVARACADAGANGLSMINTLLGLVIDTDTMRPVLGGVTGGLSGPAVRPVALRCVWQVHQALNVPILGMGGIRTGLDALQFVLAGAGAVSVGTAVFNDPSAPARIHAELAEALGERGFGRLADAIGYAHRHGRMSSLGTRIDAARAEGRSALIAYLPVGYPDVPGSIEAMVAAVEGGADVVEIGVPYSDPGMDGPTIQEAVEVAVRAGVGMKDVLQAVAAVAEA--GAVPVVMSYWNPVERYGVQRFATDLAAAGGAGAITPDLVPDEAAAWIAASDEAGLDRVFLVAPSSTPARLASTTAACRGFVYAASTMGVTGTRATVGDTAEVLVTRTREAADLAVCVGLGVSNGDQAAEVAAF-ADGVIVGSAYVRQLIDGH-----GADGVRALSADLAAGVRR
MS--VDMRTFLAHVELANPITTAAGCAASGRELAQFFDLHRLGALTTRSITMAPRAGRPTPRMAETPSGMLNAVGLQGPGIEAFLERELPWLAQR--GIKTIVSIGGGTVAEYSELARRLADAPGVTALEVNLSCPNMEDRGRVFAREGSAAAEVIASVRSIMDVPVVAKLAPDVADIVSVARACVDAGADALSMINNPLGMAIDTEALRPSLAAVTGGLSGPAILPLAVRCVWQVHAALGVPLIGVGGVMTGRDAFQLVLAGACAVGVGTALFHDPYACLRIERELEELLRARGFQRLADAVGLAHRSTPMTTLQTVFAKAKADNRAALVGYLPAGFPSKGGDVAAAAALVEAGCDVIEIGLPYSDPLMDGPTIQDAVHRSLTNGTRIADVLRTVEGVAAT--GAATLVMTYWNPIDKYGADRFARDLANAGGVGTITPDLTPEESEPWRAASAAAGIDTVFLVAPSSTEPRIKAVVDCCTGFVYAASLMGVTGARETVNVAAEGLVQRTKAHTDLPVCVGLGVGTGAQAAEVAAY-ADGVIVGSAFIRRILDAPDEA-AGRESIGVLARDMARGV-R
MI--PDLSVNFAGIKLKNPVLTASGTFGYGYELADLIPLKRLGGVVTKTVTLEPRAGNLQPRIAEVASGILNSIGLQNIGVRAFIEEPLEKLNKI--GVPVIVSVAGVAVGEYVEIVKILSSQNGVSAIELNLSCPNLKKKIV--CHDLPLMRDVIRGVKKVSRVPVIAKLSPLVTDISELALTAQNAGADGVTLTNTYPAMAVDIRTFKPKLSTVKGGMSGACIKPMSVRCVYDAYQDIKIPIIGCGGIMMGEDAVEFILAGATAVSVGSSSLVSPGNLIAIIDGIEDILKEKNIKSVKKIIGGINK--AMNNITEIFK-----NGKALITYLTAGDPSLDKTEDYILTMAENGSDLIEIGIPFSDPVAEGETIQNAMTRALSKNIDLDDIFNVVENVRKK-SNVPLVFMTYLNPLFSYGYEKFFKKCASTGINGIIVPDMPFEEQEEIKSFTDKYDITIITLIAPT-SKERISVLAKQAEGFIYLVSSLGVTGVRSRITTNIDAIVSEIKKVTDTPVAVGFGISTPEQAKKVTKS-ADGVIIGSAVVKIIAEYKES---AASKLAEYVSEIKRVM-D
M------QSNYFNLSFKNPVIAASGTFGFGQEYKAYYNPSILGGISAKGITLEARRGNSGIRITETAGGIMNSIGLENPGVESFLADELQQMSNI--DTVKIANLGGSTLETYIEGAKLIEEHTAVDLVELNISCPNVKEGGIAFGITCEGAEKVVREVRKVLSVPMAVKLSPNAENIVNVAKTCEYEGADGISLINTFSALKIDIKKRRPVFDNVYAGLSGPAIKPIALKMVREVSKAVKVPVIGMGGITTAEDAIEFIMAGAHLIQFGTASFINPYAGKDIVEGIEAFMKEENIKSLDEIRGII-----MNNIERVFK-----NKKAFIPFITCADPNLETTREIIFELVKNGADIIELGIPFSDPTAEGEVIQSANTRALLNGVTTDEILDFVQEVKKN-LSTVLVFMTYANVIFSYGAEKFIKRCSEIGIEGIIVPDLPYEEKNEFYPFCKKYEVNLISMIAPT-SEDRISMIAKEAEGFLYIVSSMGVTGERTNITTDLEKIINIAKLNKDIPCAVGFGISTPSQVSKILEI-ADGVIVGSAIVKIIEKHSIN---SAKYVGEFVKQMKSEI--
M---NRLEVDFLGVRFPNPVVTASGTFNFGREYAHLYPLSRLGAVTTKGVSPRPIAGAPTPRITETPMGMLNAIGLENKGVDAYVADELPWLKAQ--GARVIVNVFGDEAADFAHVARKVS--PYADLIEVNLSCPNVHGGRLPFAHDPEAAAEVVRRVKDATDRPVLAKLSPN-GPLLPVAEVLEAAGVDGFSLINTLLGMRMDLERRRPVLGNRQGGLSGPAVKPVAVRLVYELYRHTDRPILGMGGIASAEDALEFALAGARLVAVGTATFADPYAPLKIARGLEAFFQGRG-ERWRDWVGAAH-TPDMSRIQAAFRRARNEGRAAVVPYLTAGYPSPEAYLDTATQLLE-FADLMEIGLPYSDPLGDGPTIQRSGEAALRAGVRTADVVALVAALRQR-TDKPLLLMTYVNPVFAWGPARFFAAFAEAGLDGVILPDLPPDEDPEVVRAAHDAGLATVFLLAPTSTDARIREVVRHTTGFVYTVSVTGVTGARSEMP-DLAPLVGRIRSQTELPVAIGFGVSGAETARQAARV-ADGVVVGSALIKKLASGEDPAP--------LLAEIRRAAVE
M---TDMSVMIGNLRLDSPVMPASGTFGDG--LGQVMDIRRLGAIVTKTITRERRAGNPLPRVAETTGGMLNAIGIPSCGVEDFINRTLPHYTQW--GTPLIVSISAPDAAGFATLARAVSI-AGVDAIEANISCPNIEADGKAFAMEANATTKVVAALRAATDLPLWVKLTPNCHDMSVIARAAEAAGADAVVVANTILGMSIDTRTFRPRLGNVMGGLSGAAIKPIILRQTYQCARSVAIPVIGCGGITTADDAVEYMLAGAVAVQVGTASFINSLAMTDILDGLDRFCHARSITRVAALTGALRDMDAMSRIASRFAALKQQGRGALIPYVEACDPDYETSLALLKGMPGAGADLIEVGMPFSDPSADGPTIQKAALRGLRGGANMPRVLEMIAEFRRDDHDTPIILMGYLNPIEAYGHERFCADAARAGVDGLIIVDVPPEEGDLLRGPAAANGLDIIRLVAPTTPDARLPVVLNGASGFLYYVSITGVTGTRTASTDELAVAIPRLRAVTDLPIAIGFGIRAPAQAANAVRA-ADAAVVASALLNTLEGTLDADGQTVDSVLSHLRELADAVRV
ML--NNLKTLFCGLSLNSPIVLLSGCVGFGEEYTRIDGNTDVGAICLKSTTLEPRLGNIPHRVCETPSGMINAIGLQNPGTDVVINDIIPNLDKT--ETHFIINISGSSIEEYGEITKRFDN-TNIDAIEINISCPNVREGGVTFGNDPDISYRVVDICRKNTSKPIITKLSPNQTDIALNAQRCIDAGTDALAVINTLMGMSIDTKTKKPIIGNNQGGLSGPAIKPIALLKVHQVYQVSNVPIIGQGGITTANDAIEFIIAGAATIGIGTALFYDPLVCHKINDGISEYLNENNLNNIGDLVGILEL-SIMSRLSTIFTQL-PVGKKVFIPFITAGDSGLDNTFELMQVLVKNGADVIELGVPFSDPIADGPIIAKSHERAVADGVGLCDVLSLVKKFRQSNDTTAIVLMGYLNPIEAFGYQAFANAASESAVDGVLVVDMPPEEAHDLKRSLDDVNIDLIFLVALTTTDERLAFLATIASGFIYFISLKGVTGAEHLDVDLVKMYLLRVRKMINLPIGVGFGIKNAKSAKAVSKY-ADAVIVGSLLVAFVEQYANDRNKMLANVGYFADEISTAI-K
M---VDLSVNICGVVCHSPVAMASGNAGYGLEYQAVSGNQDVGAVFLKGTTLEPKLGNKPDRVWETPNGLLNSIGLQNPGVDYVVNQLLPQLDYS--ATQYFANVSGSSIEEYAEVCRRFDQ-TALAGLEINISCPNVKKGGAAFGNDPDMAARVVEACRASTTKPLIIKLSPNQTDVAEGARRVIEAGADALSAINTLMGMSINIDTWRPDLGNNQGGLSGPAIKPVALLRVHQVYQVADIPIIGLGGVSCAEDAIEFFLAGASMVAVGTALAKDPLLIKKMNKGIARYLEKRGLQSVSQLTGKLEL--GMNRIEARFASLQAQQKTALIPYLTAGDPHPDMTVTLMHHLVAQGADLLELGVPFSDPLADGPTIQKAVERALAHRVSLRNVLAMVAKFREQDQQTPVLLMGYLNPIEAMGEEEFAKSAVAAGLDGVLTVDMPPEESVGYHQTLASHGLACIFLVSPTTPASRLGAIAQQGKGFVYYVSLKGVTGVGQADVGDVASHVNALKEVIDLPVGIGFGVRDGQAAYKMAQH-GEGVIIGSALVSLIEQHQHADITIMAALTPKMVEFRSAIAL
M---VDLNVNIGSLALANPVMPASGTFAEG--TAQVFDLNCLGAIVTKTITHDIREGVPPPRLAEFRDATLFSIGIPSKGSDYYINETVPFYRRY--SPPLVASISANSIEEFGELAAKISV-PGVKAIEANVSCPNLKKDGRAFGMDPEATYQVVKAMKAATSVPIWPKMTPNAGNVVEVARAAEEAGADALVVSNAILAMAIDVETFRPRLANVMGGLTGSATRPIMLRIAYQCVQAVSIPVIGCGGIGSASDALEFLLAGCSAVQVGTANFVSPTTMPRLIDDLMKYCERHGITRIADIIGAVRMAALMSRIKSTFAALAEQGKKGLIPFITAGDPNPEQTVELMHALAKGGADVIELGVPFSDPMADGPVIQRSSERALARGVSLKHVLADVKRFRETNTTTPVVLMGYANPIERMGTETFAKAAKDAGVDGVLVVDYPPEESVEFSGSMRAAGIDPIFLLAPTSTDARIAAVGKVASGYVYYVSLKGVTGSANLDVASIASKIPAIKAHVALPVGVGFGIRDAASARRVADV-SDAVVIGSRLVQLLEEAPPE--KAAEMLTSFIADIRSALAK
MK--PRLAVDLGNLILKNPVVTASGTFGFGLEYAPFGDLAALGAVVIKSVTRHPRRGNPPPRLVETPAGVLNSIGLENPGVEKVVKEILPALRAT--GVTVIGSVAGETVEEYVEVACRLAE-AGVAALELNLSCPNVKA-GTLFGHDPLLAAQVTRAVREALDFPFLVKLGVVGNDFLAVARAAVEAGATGLSLINTLPGLAVDVKRRKLLLGHGTGGLSGPAIKPVALWAVWRAHRELQVPIIGMGGVVSVEDVLAFLLCGARAVAVGSGTLAFPRLAWELVEGLEQALAKEGVEDVRELIGMV--AEKMNRIARTFSSLREKGQKALIVYVTAGDPSLEATAAIIPALVEAGADLVEIGIPFSDPLADGPVIQAASSRALAKGARLDGILEMTKALRERLPDLPLVFMTYYNPVLQRGLTRFCRQAKEAGVDGLIVPDLPYEESGPLLREASAQGLALIPLVAPTSTEKRVEAICSSAQGFVYCVSVTGVTGMREKLDQELGRLVQTVKKHTSLPVVVGFGIACPKTAAEVAQL-ADGVVVGSAVVKLLGEGA------VEEALALVRSLAQVLST
M-----IKTKIAGVEFNSYVLNASGPNDSTLEELEIIAKSGSAAIMMKSCTVEPRKGNPEPRYVRLPLGSIQSMGLPNKGYQEYIKFA-PQLKKF--NKPIIASVAGLCTDDYVKMVEAFQK-SDVNLIEVNLSCPNL-EAKPQVAYDFEQTEEVLSRISGLGKKPLGLKLPPYFAHFQQIAELIRKYKVSFISCINSVNTLIIDPETETPVIKKGFGGLCGDYIKPIALASVRAFYELLKVSIMGVGGVKSGTDAFEFLLAGADAVQIATTFEKGASCFERINKELEELLKRKGYASVQEAKGKLK--YLMG-LEKGFS-----DGAALVAYVCAGDPSLEATPHVVKRLERGGADIIELGLPFSDPIADGKVIQEASQRALARGMNPDVFFEMVSSL--D-VDVPLVVMTYYNLLLRGGVHAFVERCALSGISAIVVPDLPIEEADELRRACAQNGVGYVGFAAPTTPHERLRRILDACTAFLYIVSRLGTTGVGGGVSERVERMLKGVSG-TSVPKVVGFGISTPEEAERLVALGADGVVVGSHFVRLAAQGR------LDDIEREARAIKQGCHD
M---VNTTVKIGSLELANPVMPASGTFAEG--MAQIIDINRLGAIVTKTITSDKRQGNPPPRIAEFRNSTLFSIGIPSKGADYYIEETVTFYRQY--TPPLVASISADSIDQFGELAAKISV-PGVQAIEANISCPNLKKNGQAFGMDAEATYQVVRAMKAATQVPIWPKMTPNAANIVEIALAAQEAGADAIVVSNALLAMAIDVDTFLPKVANVMGGITGPAMKPILLRMAHQCAQAVDIPVIGCGGIESAEDAIEYLLAGASAVQVGTANFVSPNTMLQVINDIIAFCERRDISHVSELVGAMRHNSFMSRINKTFARL--GRRTALIPYIAAGDPDPATTVPLMHALVRAGADIIELGVPFSDPMADGPVIQQATERAIAHGVNLRGVLDMVAVFRKMDQSTPVVLMGYANSIEAMGQQQFAVQAGIAGVDGILIVDCPPEEYDDFAGDLRTQGISPIFLLSPTSTEARIQAVAQRAEGYLYYVSLKGITGSSAIDIGEVRERVASIKKNVSIPVGVGFGIRDAASAVDVAGV-ADAVVIGSRLIETMTEAITQQPVAITAAGDWLRKIRHALRK
MVSAVSMAVDLGGIKMRNPINTASGTFGFGWQFENLMNVSSLGAITCKGCAAEAWLGNPAPRMAEVTSGMLNSVGLANPGIVTFVEENLRSLRER--GVAVICQVVGHSIDECVRACELYGEAPFASGLELNISCPNVSRGGAAMGATPQAASEVMRAVRPYVKLPLVVKMAPH--DVGEIARALEAEGADALSLINTIPAMAIDVRTRRSRLSRPTAGLSGPAIHPIAVRMVWEAARAVTIPICGIGGVTDGESAAELILAGATAVSVGTANLYDPAASERVLGELVAWAEGQGVSDINELIGAFE---CMGGVASAFTAADGSRKKAFIPFVTCGDPSIGLTEQVVRAMERAGADLIELGIPFSDPTAEGPTIREANVRALKNHVTTDEVIDMVARLRSG-LGVPLVFMTYANMLFSYGLERFAKRAAEAGVNGVVLPDVPHEEKQEFMGPLGAEGLELVSLVAPT-SHDRIKEIASDAQGFVYVVSSLGVTGVRSKIVTDIPAMVRLVREANTIPTAVGFGISTPEQAATLADE-SDGAIVGSAIVRLLAQHGED---AVPYVEDYVREMAKAT-A
MP--VDMRTYLGHVELANPITTAAGCAASGTELAQFFDLGRLGAVTTRSITMAPRAGRPTPRMAETPSGLLAAVGLQGPGVDAFLARELPWLAQR--NVRTVVSIGGGTVAEYTALARRLTDAPGVTAVEVNLSCPNIEDRGRVFALDGAASAEVVASVRSVMDVPVVAKLSPDALDVVSVARACVDGGADALSMINNPLGMSIDTDAMRPSLAAVTGGLSGPAIRPLAVRCVWQVHAALGVPIIGMGGVLTGRDAFEFVLAGACVVAVGTALFHDPYAGLRVLRELEEILAARGFHRLADAVGLAHRSPLMTTLQTVFAKAKADDRAALVGYLPAGFPTKDGAIAAATAMVEAGCDVIEIGLPYSDPLMDGPTIQDAVHRALSNGTRIADVLRTVEGVAKT--GAATLVMTYWNPIDRYGAERFARDLASAGGVGTITPDLTPEEAGPWREASAAAGIDTVFLVAPSSTDERIKAVVECCTGFVYAASLMGVTGARESVSSSAQGLVERTRAHTDLPVCVGLGVGNGRQAAEVAAY-ADGVIVGSAFIRRLLDAADEA-SGLAAVRELGAELAAGV-G
M---VEMSTTLSGRRLANPLMTASGCAANGQELHRFFDVAGLGAFVTKSVMADPRSGRDTPRMAETPSGMLNSIGLQGPGIAAFVEHDLPWLASV--GATVLPSIAGGSSTEFAHVAAALRASGCVAGVEVNISCPNVANRGLVFACDPLASAKVVALVREQLDVPIFAKLSPDVTDITTIAAACVKAGADGLTMINTLLGMAIDTDRLRPQLGGVTGGLSGPGIRPVAVRAIWQVRQAMTVPIIGVGGVRTGNDALELVAAGASAVQVGTATFNDPSAPMRVLAELTELLETKGFASFADVVGIAH--VRMS-IAPVLAKCREEGRAALIGYLPVGFPSVEGSIAAMRVLIDAGVDIVEIGVPYSDPVMDGPVIQDAAVRALAGGVHLSDIFTAAEAVSGA--GAGALVMTYWNPVLRYGVERFAADLAAAGGAGLITPDLIPDEAGDWISAADSHDLDKVFLVAPSSTAERLAAVTAQCRGFVYATAVMGVTGARASVGEAAAALVSRTREHTDLPVCVGVGVSTGDQAAEVGRY-ADGVIVGSALVRCLTEASTPD-EGLVALGALARDLAAGVRS
M--------QFGPLTLPNPLTTASGCAGYGRELAKFVPLDELGSVTAKTIMPLPRSGLATPRMAETPSGMLNSIGLQGSGIDAFVRGELPWLAER--GARVLVSIAGERLEEFAELAARLNGQPGVIGLELNISCPNIADRGLLFAANPATSYDVVRAVREVAELPVYAKLSPDVTSITEIAAACVQAGADGLSMVNTALGLAIDLDTLRPALAGGTGGLSGPAIRPIAVRCVHQVHAAMPVPIIGMGGIRTGRDALEFALAGAGRLAVGTALFNDPTAPLRILDELRTELARRGFAKFTDAVGYAHRRLP------------------MIGYLPAGYPTLEGSKDVLRTMVSAGCDLVEVGLPFSDPVMDGVTIQRAAEQALRGGFRVRDLFGVVESVAEA--GGRAVVMTYWNPVLAYGVDRFARDLAAAGGLGVITPDLVPDEGAAWIEATDAHDLDRIFLVAPSSTEERIDLTARSSRGFLYATSVMGVTGARDVVSSAAPALVKRVREHTDMPIGVGLGVRNGAQAAELAAF-ADGVIVGSAFVSAVRD---------DTVAALTTDLANGVAV
M---VDLSVDLGGHRLPNPLMTASGCAANGKELHRFFDVSDLGAFVTKSVMADPRSGRGTPRMAETPSGMLNSIGLQGPGIEAFVDEDLPWLQSV--GARVLPSIAGSSSTEYAHVAATLRASDAVVGVEVNISCPNVANRGLVFACDPMASAKVIALVREQLDVPVFAKLSPDVTDITAIAAACVKAGADGLTMINTLLGMVIDTDRMRPQLGGVTGGLSGPGIRPVAVRAIWQVRQAMTVPIIGVGGVRTGRDALEMVAAGASAIQVGTVVFNDPSAPVRVLRELCELLEAKGYDHFTDAVAVAH--GRMS-VATIIEKCRADDRPALVGYLPVGFPSVEGSIAAMRVLVESGVDIVEIGVPYSDPVMDGPVIQDAAVRALAAGVHLTDIFTAAREVSAA--GAGALVMTYWNPVLRYGVERFAADLAAAGGAGLITPDLIPDEAGAWIAAADAHDLDKVFLVAPSSTPERLAAVTAQCRGFVYATAVMGVTGARASVGEAADALVSRTREHTDLPVCVGLGVSTGDQAAEVGRF-ADGVIVGSALVRCLTEADSDE-QGLEALGALARELADGVRT
M-----LKTVICGIEFKNPVFLAAGVMGETGSALKRIAKNGAGAVCTKSVGLERKEGHKNPTIVEVEGGFLNAMGLPNPGVDEYVEEIERVRNDM--NVRIIGSIYGKDEREFAIVAEKI-E-PYVDMIELNISCPHAGGYGATIGQNPDLSYKVVESVKDAVKIPVFAKLTPNVTDIKVIAKAVVEAGADGITAINTLPGMVIDIEARKPILSNKFGGMSGKAIKPIAVKIVYDLYETVDVPIIGVGGITTGKDALEFIMAGASAVQVGTGVYRGYDIFRKICEEMEVFLKEKNV-KLKDLVGCAH---DMSRLAEKFEELKNKNEKALVAFYVGGDPNLEISKEALEVIA-NIADIVEIGIPFSDPVADGPTIQKADVRALNKGMNPLKAFELVKELDEKAPNTPKVFLTYYNIIFNMGEEEFVKRCKECGIDGLVVPDLPIEEAESLYNICKKYGVDLIFLVAPTTPDERLKRILEKCSGFVYVVSVTGITGVREKVQEETKELVKRVARYSNVPICVGFGISKREHVEEITQY-ADGAIVGSAIVRIVEKYLKDKEAFLRELEEFVKELKEGTKK
M-----LKVNLCGVKMRNPTMLAAGVLGITASSLNRVYHYGAGAVVTKSFSLEPNMGYKNPTIVEVPYGLINAMGLSNPGVESFKKELYKIEDK----IPVVASIYGSSPREFVKVALDV-H-DLVDMIELNISCPHAKGYGATIGQDPQLTFKVVEAVKEACEVPVAVKLTPNVTDIKEIALKAEEAGCDAITLINSLPAMKIDLKTGKPILSNKFGGLSGPAIKPIAIRCVYEVYDVVDVPLIGVGGITDYKDVVEFLYAGARATQIGSAIFRGLEVFKKICDDLKAFMKREGFKNINEMVGLAH---EMKTYHEMFTDLKEKKEAALMPFIVIGDPDFETSLEIAKTLIKNGADALEIGFPFSDPIADGATIQEADTRALKNGITVDKCFKFLIRLRKF-TSAPIGLLVYYNLIYQRGVKKFYEDAMKAGVNSILIADLPPEEAEEALKASQEYGIDQIFIIAPTTSNKRLKMISKHASGFHYLVSVMGVTGARKEVKRSTLTFIKRVKENGKLPVMVGFGISKPSHIKEIIRAGADGAIVGSAIIDIIAKNLDNREKILEEIAKFTKRMKKATRL
M-------VTITGIDFKNPTMLASGIMGTTGASLLRIAECGAGGVVTKSIGPEPKAGHPNPSMIKLECGFLNAMGLPNPSYTEFDNEIKTVRSGT--DVPVIASIFGGNAEDFVKVAEGLAD-SEPAAFELNVSCPHAEGYGATIGTDTCMVESITAAVCDAVDVPVWVKLTPNVTDIKAIGKAAQNGGADAVVAINTLRGMAIDINSGYPILGNRFGGLSGPAVKPVAIKCVYDLYEALDIPVIGVGGVSTWEDAVEMMMAGASAVQIGSAVHESVDIFSDIASGIELFLQDKGYSDVGDIIGLSH---EM-RLADKFNEIKNRNETALLAYVCAGDPDIDSTPRIVDSLIKGGADIIELGLPFSDPVADGPTIQAASERALTAGMNPDRYFELVANLD---VQVPLVCMTYYNLIYKRGIEKFVKDCISSGISGLIIPDLPAEESADLANCCSQEGVDLIFLVAPITTDERIEMILSKTSGFVYIVSRSGVTGTRSDVTAATSDIISRVRT--DIPKAVGFGISNAEQAAKIIDAGADGVIVGSAFVDIIASGN----DVEKRLEDLTAEIKSVCRD
M---ADLSTRVGALTLKNPIMPASGTFSEE--LADVFDLDCLGAHVTKTITRERRSGNPVPRVCELNGAMLNSIGIPSKGAGWFVKNTIPFYADY--DAPLVISISASTADDFARFAEEVSV-PGVAAIEVNISCPNIEDHGKAFAMRPGSTEDVIRKIRSATDVPIWAKLSPNTGEVVEVAQASETAGADALVTANTMLAMAIDSRSGEIRLGNVMGGLSGPALKPITLRMTYQCAKAVAIPVIGCGGISTIDDVIEYLMAGARAVQVGTATFISPNTMPRLVGELDATLAARGLASVEALIGTARLEYTMARFDRTFAKAAAERRPVLVTYIMGGDPDFDTSLSIMKALPSAGSDIIELGMPFSDPMADGPAIQLAGQRALAGGQTLEKTLELSRQFRKTDTDTPVVMMGYYNPIYIYGVDRFLENALAAGIDGLIVVDLPPEMDDELCLPALAKGISFIRLATPTTDGRRLPKVLENTSGFVYYVSMNGITGSALPEPALVGGAVARIKEHTSLPVCVGFGVKTAEHARAIGAS-ADGVVVGTVIINQVASSLTEDGATVPGVEALVRGLSAGVAE
--------MAAFGTTFQNPILLASGTAGFGREVAGVIALDALGGLVTKAVSPEPRRGHPGPRVAEFDGGMLNAVGLANPGLEAVLNAELPWLARS--RARVIVNVVGAVVEDYVTVVRGLSALPIVTALELNVSCPNTARGGEEFGADDAVLADLVRRCRDATSKPLIAKLAPTLPDLARTAWAAGQAGADGFTVVNTIPGALSRPADRAPRLGYGQGGVSGPALLPVGVLATRRVRERTGKPVIGVGGIRTPEDVEQYLDAGAVLVAVGTAALADPRVPERLAASWSRQWR------------------SMARIRE--QAGPRERRAALIPYLTAGHPTPETSLAALRLAEAAGADFVEVGVPFSDPLADGPTIQRSTQAALDGGMTVPRVLELIA--RAG-LGIPVIVMTYVNPVMAYGLERFVTDAHAAGAAGLLLTDFPAGADPALERVVQASPLALIRLLAPTTTPQRLERAVRDAGGFLYLISRLGVTGARDQVPPDLPEHVARVRAASPLPLAVGFGISTPAQARATARL-ADGVVVGSALIEALGTGG------LPAADQLLRRLAAAVSP
MSASVDLTAPFGSGTLPNPVTTASGCAGYGRELAKFLPLAELGSITTKTIMPYPRSGRATPRMAETPSGMLNGIGLQGSGIEHFVEHELPWLAER--GARVLVSIAGERVEEFAECARALNGQPGVVGLEVNISCPNVDNRGLVFAANPATSHDVVAAVREVAALPVYAKLTPDVTSVTDVAMACVRAGADGLSMINTLLGVVIDTDTLRPHLATASGGLSGPAIRPVAVRCVYEVHAAMSVPILGMGGIRTGRDALEFVLAGASGVAVGTAIFNDPTAPLRVLDELREALAVRGFAKLTDAVGLAHH--HMTNLDQTLAAARAENRAALIGYLPAGFPSVAGAVPTVQALIDGGADVVEIGLPHSDPVLDGPTIQTADDIALRGGVRTKDVLETIRTITAANPTVPVLCMTYWNPVDHYGQARFAADLAAAGGAGCILPDLPVEEADEWLAAAAEHGLATVFVVAPSSRDERLATITAKGTGFVYAAAVMGVTGTRTQVGELAEDLVARTRATTELPVCVGLGVSDAVQAAEVAAF-ADGVIVGSAFVQRMLDAASEE-AGHAAVRELAAELAQGVKR
MF--FMLETSICNIELRNPTILAAGVMGSMASSLNRIYRGGAGAVVTKSFSLRPNPGYRNPTTVEVTGGVINAIGLSNPGVEAFREELKLVDEE----VPLIASVYGASPEEFASAAASV-E-EYADMIELNVSCPHAAGCGASIGQDPELTFRVVSAVKDAVDVPISTKLTPNVTDIVEIAGSAEEAGSDALTLINSLPGMKIDIKTARPILSNAFGGMSGPAIKPVAVRCVYDVYRSVDIPIMGVGGVRDFQDAVEFLFAGARAVQVGTAIMDGPEVFMKICRGLEAFMMAEGFSSVDEMVGLAH---DMSKYAEMFR---RADGCAFVPFVVAGDPDMETSLEIIRTLVDAGADALEVGFPFSDPIADGTSVQGADLRALRAGMTTEKCFQLIERVREF-TSIPIGLLVYYNLIYRMGVDEFYRRAAEAGVTGILAADLPPEEASDALRAAEKYDIDQIFIVAPTTGSERLKRISEVSSGFHYLVSVMGVTGARSRVEDATIELIKRVKAEGSLPVMVGFGVSRPEHVRMLRDAGADGVIVGSAIIDVISGNLGDRELMLQRIHEMAGTLKAAGSG
M---VDMSVKIGSVTLKNPIMPASGCFST--DLAQVIDLNRLGALVAKTVSREFRAGNPPPRVSEVEGGMINSIGLPTKGIDYFLTHQVPDYKRF--TPPLVGSISATSIEDFEAMARDVSP-SAIDVLEVNISCPTRDPKGGNFALHEEHTFNVMRRIRQTTDKPIWCKLSPNAGDVVAIAKAAEAAGADALVVSNTILGLKIDVSTFRPSIGNKFGGLSGPGIKPIIVRMVYQCAKAVKIPIIGCGGIVKVEDVVEYMLAGASAVMIGYLIFRNPSGIIAIIDGLEDWCAKRGFARVADLTGAMIDPIGMTRYSFITQKI-KTGGHVYMPYVLLGYPDIDTSFSVARTLIDNGAHGLELGFPFRDPVADGPVIEKASNTALDNGFTVDNGFEVISKIRSLSLEIPLTLMLYYNMVLARGVDKFFADCKSSGLDGVLIPDMPPERADTVVEAAKENGIELIFIAAPTSTTDRLDLIAQYAGGFIYVVTRMGITGSVESYSDKLTELFAAIKSHIDLPVIAGFGISTPEQARKMIKAGADGIITGSKIVEMTPQGL-------DVIAHHTREMV---SL
MS--VCLEVDLGRMRLPNPVMTASGCAANGRELAHFFDLGKLGAFTTKTVMGAPRSGRGTPRMAETSGGMLNSIGLQGPGIEAFVAEDLPWLASV--GARVLVSVAGGDAAEFAAVTRTLRESASCVGVEINISCPNVANRGLVFSCDPVSTAEVVRAVRAELEVPTFAKLSPDVTDLVSIAGAALGAGADGLTMINTILGMEIDIDRLRPVLGGITGGLSGPAVRPVAVRAVYQVRAAMAAPIIGVGGIASGADALGLIAAGADAVQVGTAIFHDPQAPVRVGHELGALIAERGFTSLAEVVGIAHE--AMTRLERVLSSAREERRAALVGYLPVGFPDVELSLEAMTALVESGCDVVEIGFPYSDPVLDGPVIQDAAACALRAGVRTSDIFRAVRAVVAA--GGTAVVMSYWNPILRYGVERFAADLAAAGGSGVITPDLIPDEAEDWSASAERHGLCPIFLIAPSSTDERIAATTARCRGFVYVASVMGVTGTRTAVGSAACDLVDRARRSTGLPLCVGLGVSNGAQAAEMASY-ADGVIVGSALVKKLASDAPWS-ERLMSLQELTGELRAGVNR
M----NVETEICGLKLRNPTMLAAGILGMTASSLNRIYDHGAGAVVTKSFTKNPKKGYKNPVIVEVDCGILNAIGLSNPGVKIFKEELKKVKKE----IPIIASIAGSSPKEFAEVSKEV-S-DLVDMIEINVSCPHAEGYGSFIGQDPKLTYEVVKAVKKAVNLPVSVKLTANVADIVEIAINAKKGGCDALTLINSVPGMKIDIKTAKPVLSNRFGGLSGPAIKPIAIRCVYEIYENMEIPIIGVGGITTYKDVIEFLYAGARAVQIGTGILKGVNIFQDIVYGLKKFMKENNFKSVDEMVGLAH---RMRDYPEMFERLKKKNEGALMPFIVAGYPDLKTSIKIARTLVESGADALEIGFPFSDPIADGATIQNANVQALKNKMTVEKGFKLVSKIRKH-VKVPIGLLLYYNLVYQKGIYNFYKKAKNCGVNGILIADLPPEEASDAVKAARKYKLHQIFLIAQTTSNKRLKMISKYSSGFHYLVSVMGVTGARKKIKKETIDLIKRVKSVSPLPVLVGFGISKPWHVREVINAGADGAIVGSALIDLIGKNIGNPE-LLNIISRWIKEMKNATVP
M---VDLSVKIGDITLQNPIQPASGAFSW--EYNDVIDLNRLGALVAKTICREPRLGNPTPRMAETEAGIIQSIGLPGKGIEYFVDHIVPEYARF--KPPLVVSVNSDNIEDFAALAEELSV-PDVDVIEANISCPTRNQTGGNFAMHEDYTRDCITAIRAKTKKPLWVKLSPNAGDIVSIARAAEAAGADALAIANTFLSLKIRTDNFRPALGNKFGGLVSPALKPIVLRMVYQVAKQVKIPIIGIGGVTKAEDVVEYMLAGASAVGIGYAGFRNPTALVQIIDDLEAWCDERGIKKVTELIGAVKDIGVMTRIDQRFADLKNEGRAGLVTFTMAGDPDTKTSLAILKELPKAGADVIELGVPFTDPMADGPAIQAGGLRALNAGQNMVKTLGMVRAFRKGDDTTPIVLMGYYNPIYIYGVERFLKDAKDAGVDGLIVVDLPPEEDEELCLPALRAGVNFIRLATPTTDDNRLPAVLANTSGFVYYVSITGITGSAAPNVGKVTEAVTRIKRHTKLPVAVGFGVRTAKQAQALAAS-AEAVVVGSALVNAVKDSLDKKGKTVKAVTRLVNELASGVNT
MAVTPNLSIQFAGLHLQTPLVLLSGCVGFGEEYTRIEGNHDIGAVILKGTTLEPRMGNAPHRVYETPSGMLNAIGLQNPGARYVVDHILPQLPHK--ETQFWANANGTSPEEYAEVARIFDD-SPVTAIEINISCPNVKEGGVHFGNNPVMAARVVEAMRPMTKKPLITKLSPNTADIAETARMVIEAGTDGLSVINTLVGMAVDIEQRSPVIANISGGLSGPAIKPVALWKIHQTRAVANIPILGQGGITSAKDAIEFAIVGSDAIGLGTGLFYDPLLCHKLLEEMRDYLRRHTMNSYSDLVGTLVT--EMSRLGQVFERCRAQGRSALVGYLTAGDPNPAESRELLLALA-AHCDIIEIGMPFSDPMADGPVIEAASVRALAAGTHINDVFELTRAVREANPDIGIVLMGYANVPYAMGFDLFSERAAAVGADGVLIVDIPPEEGAICDDAFRAHGLDRILLLSPTSPDERIRLACAEGSGFIYYVSLTGITGADMGEVADIRSSVAHIKTMTDLPICVGFGIKTPEQASAVASF-ADGVVVGSHFVNQIAGDGDVHE-AAGALAASAAAMRAVMQV
M-----LKTKLWDIEFKNPVFLAAGVMGETGSALKRMAKNGAGAVCTKSVGIEKKPGHNNPTMVEVEGGFLNAMGLPNPGADEYAGEIERIKDEM--NVKIIGSIYGKNDSEFQKAAEII-G-NYVDVLELNISCPHAGGYGSSIGQDPYLCKNVVSAVKDVSDIPVIAKLTPNVTDIKEIANAVVNAGADGIVAINTLPGMVIDIESGVPILGNRVGGMSGKAVKPIAVKNVYDICSAVDVPVIGVGGITTGADAIEFMMAGASAVQVGTGVYRGYDIFQKINNEIEEYLLKKDL-KMSDIIGIAQ---KM-------------NKPVLVSFLVSGDPNPDATLKFMKTLDK-YSGVIELGIPFSDPVADGPTIQAADVRSLSNNFKIAKSFEVLKEFRKE-SDTPVILMTYYNPVYKRGIENFVIQAKEAGANGLIIVDLPLQEATEYRKICKKHEMGTVFLAAPNTPEERLKISDEASTEFLYLISTFGITGARDTFEQMTFDFIKRARTTCKGKICVGFGISKGSHAESLIEQGADGVIVGSAFVDIIKNYGDSKE-ALVKLEELAKELSEGIRK
MNIVTDIPVTFAGIALRNPVVLLSGCVGFGHEYPRIAGNDLFGAIVLKGTTLEPRLGNKPHRLAETLGGMLNTIGLQNPGARYVVDRILPTLPQG--GTRWISNIAGSTVEEYREVAAIFDN-SPIDAIELNVSCPNVKEGGAAFGADPEVLGAVVQAVRSATSKPLITKLSPNVTDIGLMARVAVEGGSDGLSVINTLMGMALDWRKRKPILGPGQGGLSGPAIKPVALLKVHQVRQAVNVPIMGQGGIASAEDALEFAVAGSTTVGIGTALFYDPLGVARIPQEIQGLLANEGV-AWQELIGTLQW--RMPDLKSAF----AAPHPALVTFVTAGD---GPTPAILDALVAGGADVIELGMPFTDPMADGPAIQAANLRSLAAGTTTADILQIAADFRVRHPGVPLVLMGYANPMLRRGADWFAAQAAQAGVDGVICVDLPPEE-DELAPALAARGLAFIRLATPTTDAARLPAVLNGASGFLYYVSVAGITGLQQAAQASIEEAVARLKSQTDLPVAVGFGVRTPEQAAAIARV-ADGVVVGSAIVELVARHGAK---APEPVRAFTAALAQAVMA
M---LDLSVKVAGVTFKNPVLLASGTWGFGEKLKSYLDLSTLGGLVSKGISLKPREGNPPPRLAETPCGLINAIGLENPGVEVFKKHILPQLLAF--KTHLLVNIFGETIDEFLGVAEALKD-EPITGLELNISCPNVAKGGLAFGHDPATVKTLVEEIGKIYSGFLVVKLPP-VGPVLDVARVALESGADALTVANTYPALAVDLASRRLALGRGTGGLSGPAIKPLTLKLVYDLYRELKAPIFGCGGITSGKDVLEYILCGAAAVQVGTATLLDPQNPAKILTEIEEELKKLGETNLGNLLAALK---YMTRVEDAIRKANERGEAALIPFIEGGDPDLSATEDLLWALAEAGADVIELGFPFSDPLADGPVIQEAAQRALRHNPTIDQFLDLVAKLRQKGFKVPLVIMGYLNPFFRYGLENFARRSRDVGLDGAIIPDLPLEEAKPWLKIARKHKLASILLAAPTTPPERLEKIAKASSGFLYYVSITGITGTKKAIPEELALKLDLAKELSPVPVAVGFGISNPEQVKALSLH-ADAIIVGSAIVKLIARHAEERKKLPELVGRFVKELKEAT-R
M--------KIAGIELKNPTILASGIMGTTGAALARMSRNGAGAVVTKSIGPVPNKGHNNPSMVELECGYINAMGLPNPSYSGFCEEIGIAKSKT--DAPLIASIFGGDAAEFTEVANGLLS-SKPDCFELNVSCPHAEGYGASVGTDPDLVHEITASVVDAVDVPVWVKLTPNVTDITSIGRAAESAGASAVVAINTVRGMAIDIHSGYPILGNRFGGLSGPAVKPVAVKCVYDLYEALDIPVIGVGGITCPQDAIEMILAGASAVEIGSAVHDDTQIFETISKGIDTYLQKYGYSKTEDITGLSH---EM-RISQKFEELKDKNEKALIAYVCAGDPDTATTPSIVNALVEAGADIIELGLPFSDPVADGPTIQAATCRAIEAGMNTERYFEMIKGLE---VNVPLVCMTYYNLIYRHGSENFVKRCAEAGISGLIIPDLPLHEADELIEICKEEGIDNIFLVAPNTSDQRLDAISSKSSGFIYVVSKLGVTGEGKNISSNVAGLLDKINS--TLPKAVGFGISNRKHVEEMVAAGADAVIVGSALVNIIASKD----DVIPRLKEITKDLKEGC-R
MTTSVDMSVDLAGRHLPSPMMTASGCAANGRELGRFFDVAELGAFVTKSVMADPRSGRGTPRMAETPSGMLNSIGLQGPGISAFVEHDLAWLKQA--GARTLVSVAGGTSGEFADVAATLRASDSVVGVEVNISCPNVANRGLVFACDPLASAKVIALVREQLDVPVFAKLTPDVTDIVSVAQACVKAGANGLTMINTLLGMVIDTDLLRPQVAGVTGGLSGPAVRPVAVRAVWQTRAAMYVPIIGVGGVRTGRDALELVAAGASAVQVGTATFNDPSAPVRVGRELAGLVQDKGFTRLADVVGIAHE-RAMG-VGAVLEQCRAENRAALVGYLPVGFPSVAGSIEAMVAMVEAGVDIVEVGIPYSDPLMDGPVIAYAADQALKRGVHVADAFAATRAVRDA--GAPPLVMSYWNLILRHGPTAFARDLAAAGGAGIITPDLIPDEAAEWIAASDETGLDRVFLVAPSSTEQRIAAVTAQCRGFVYAVSHMGVTGARTSMGDAAAVIVNRTKAVTDKPVCVGLGVSGGSQAAEVAAY-ADGVIVGSALVRCLTEADDPA-AGLASLRALVGELAEGV-R
M--------NITGMHLKNPTILAAGIMGTTGASLIRMGREGAGAVVTKSIGPQAKDGHSNPSMVKLDCGYLNAMGLPNPSYEAFLPELEKAKNKA--GVPVIASIFGGNPEEFRMVAEGLIP-GKPDAFELNVSCPHAMGYGASVGTDPAMVKAVTSAICEVTDIPVWVKLTPNVTDIVTIGKAAQAGGADAVVAINTVRGMAIDIHSGYPVLGNRFGGLSGEAVRPVAVKCVYDLYANLDIPIIGVGGISTWQHAVEMIMAGASAVQIGSGVYEGLNVFSDINAGINRFLKEHGYTKTEDITGIAH---KM-RIADKFRELKAKNEKALIAYLCAGDPSTDATREYVHALVKGGADIVELGLPFSDPVADGPTIQAASDRALEAGMNTDVYFSLAASIKE---HIPLVCMTYYNLIFRRGVEKFVKDCAASGITGIIVPDLPIEEADDILKACKTYDVDMIFMVTPVTDKDRMQKIFSKGSGFIYIVSRLGVTGTRVDVAKSTKEILEKVS--TKLPRAVGFGISDGKQAAEVIAAGADAVIVGSAFVNIIASKN----NVEERLEQLARELKAGCGQ
MS--SDISTSIGNIHLSNPLILASGILDENGHTMKRILSEGAAAVVTKSIGMEERNGYKPPIVATDDPIFINAVGLPNPGINDVGEEIKIARES---GKPIIGSIFGKDENEFIHLAVKMQE-YGVSAVELNLSCPHVKGFGSEIGGDPTLVKKIVKGVKGSISIPAWAKLSPNVTNLLDIAIAASD--SDALVLINTVRGMKIDIYSGRPVLSNKVGGLSGSSIKPVGIRCVYEVKSNLDIPVIGVGGIESALDAVEYIMAGATAVQIGTALWYGRAVFSKVSMELVEFMSSEGYEKIEEFRGIAL---KMSEIRKAFD-----HGKAFIAFVTCGDPDLETTGRVVRAMAENGADLIELGIPFSDPTAEGPVIMDADKRALDGGVTTDDIFAFTKEIRKT-VTVPMVYMTYANVVFHYGAEEFCSRASDAGVSGIILPDVPFEEKAEFESVCDRYGLDLISMVAPT-SEDRISKIASEAKGFVYIVSSLGVTGTRSSITTDIGPMVELIRRSTEIPCAVGFGISNPEQCQRMASV-SDGAIVGSAIVRIVAQHGKD---SAGPVGEFVRSMKDSI--
M---PDLSITIAGIEMKNPLTVGSGTYGHHGRFSQFFPVETMGALVPKTIRPHQWPGNPPQRVLEVPAGLHSSVGIPSIPWDQFETEDAPRLKAL--NLPVIQSVIGRTEDEYAEVVRRCTDLDAFAGLELNLSCPNLKQGGLDFGYDPDAAYRLVSRAREQTDLPLIAKLAPDYSSLVPVAQAIEAAGADAVALVNAPRAMCIDADTLKPMIGNGVGALSGPAIKPMAVYMVWTLYRAISLPIFGMGGVATYRDVIEFMAAGASAVAFGTVSYVDPMALPRALRELEAWMAQNGIDDVEQLVGAAHDRVAMTRIDAKFATLKAEGKKAFVAYVMAGDPDYDNSLELVKGLPAAGVDVIELGQPFTDPMADGPTIQLAGQRALEAGQTLDRTLEMVRAFREGDDTTPIVLMGYYNPIYNRGVETFLADAKAAGIDGLIVVDLPPEEDDELCIPAQAAGMNFIRLATPTTDDKRLPKVLQNTSGFVYYVSITGITGAAAAEAADVGPEVARIKEKTDLPVIVGFGIRTPESAESIASV-ADGCVVGSAIVAAQAEGK-----PASEVLAFVKSLADGARA
M-------ITITGIKMDNPTILAAGVMGTTGSSMVRIAENSAGALVTKSVGLYPKEGHPNPTMIELESGFLNAMGLPNPSYKNFISEIKKVHNRT--ETPVIASIFAGTPEDFVDVAMGLEP-AKPSAFELNVSCPHAEGYGSLIGCDPLAVERVTEAVCDAVNIPVWVKLTPNVTDIVSIGKAAENAGADAVVAINTVKGMAIDINSGYPILGNRFGGLSGQPIKPIAVKCVYDLYSSLEIPVIGAGGISCWQDAVEIMMAGACGVQIGSAVFDRIDVFNCIASGIDQFMEDNSYSKIEDIIGIAH---EM-RISDKFEELKSRNEGALISYICAGDPSTELTKSAVEALVRGGADIIELGLPFSDPCADGPVIQSATDRAISAGMTPDRYFELVSTLQ---VDIPLVCMTYYNIIYKRGIEKFIEDCSSSGITGLIVPDLPVEESDELGLACEKNEVDLIFLIAPTTNKKRLQKILSKSTGFLYMVSRTGVTGGSTDINTGIADLLTDIKKCANIPIAVGFGISNRNQVVDIISYGADGVIAGSAFVDIIASGK----NVEHRLESLVFDLKSGCKE
M--EPDLSVEFAGIKLPNPTILASGILGVSAEIMVRAARAGAGAVVTKSFNRDGREGYHNPSFIEVPGGFLNALGIPNPGMREMREEVRTVAK-A--GVPVIASVFGFDASEFAEAAAMGEE-GGALAVELNVSCPHVEEVGVEIGQRPARVAEVTRAVKAKVRVPVLVKLTPNVTSIEEIAKAAESGGANGITAINTALGMAIDVDAAKPTLGGTVGGLSGPALHSLAVRCVFQVKQAVKIPIVGVGGISDWRGAVEMMMAGASAVQIGTAVTRGVEVFREITTGMSKFLTENHYGSVGEIVGLAL---RM---ESKLGSLRSRGQGALIAYLTGGDPDGKSFLDNATALVDGGADILEVGIPFSDPIADGPVIQGSSQRALLSGATPRGVLGLIKEISLA-RSVPIVVLTYYNLVLATGLERFLKTAQRSGVGGLVIPDLPVEESDSFRKASSKHHIDTIFLAGPNTSPTRMRQIIEKSHGFVYMVSLFGVTGPRRELDPVALHSVKRVKALARIPIAAGFGISRPEHVAEIIAAGADGAIVGSALVEIVAHNLEDRERTRVKLKDAVSDLKKATLV
M---ADLTVKIGDLSFANPVLPAAGPNVMKLEQMLDAVEGGVGGIVTKTVSREPAV-YPKPCIAKGPCGLLNCETWADKPWRSYLEDY-KKVKQT--GVPLICSI-GYSPEDVAELGKGLEA---------EVRPDGIEFSTHYVGKTLDPLKKVADALKNSVSCPVWMKVSPSTPDIPEMAKVM-SGYVDGFVAINSVPALDFNINDPRPMLGDGHGWLSGPAIMGTALYCVFQISQAQDKPVIGVGGIRTGEDAVKFIMAGASLVGVCSEAIKGPSVYGKIAREMGDWMDRKGYKAIDDIRGLYSSRSRMKDLG-IFC-----GKKAVIPFVMTGDPDRDTTVKLVESMVEAGAVAVELGMPFSDPLADGPVIQEAGQRALASGTTLSSVLETAGRITER-TSVPVILMGYVNPIMSYGFERFAKDASRSGVAAVIVPDLPFDEGDELHDALRAQGVTPILMVSPNIGDERLAEIGRRAEGFVYCVSLLGVTGQG-GLHQGMKEYIERVRRHVSVPLALGFGIDGPERAASVAPM-VDGVVVGSAVIKAFNEAGGGPE-GVARGAKLVGDIVSAV-G
M----SLSIDVGGVGFKNPCLLAAGVLGTTASSLNRVVRSGAGGVISKSISLNPKPGNKGPVISKTSCGWINSMGLPNPGVDEFIDELDRFSGD----VPIVGSVYGSSPSEFKEVSNKI-A-DYVDVVELNLSCPNVE--GGIICKDPDLVYRYTKNVKSSVNKPVWVKLSPNVNNISEVAVMAEKADADGVVAINTLTGMVIDIDTELPVLGNQVGGVSGDAIHPIAVNAVYQITKNIDIPVIGVGGISNWKTAVEMILAGAHAIQIGSAVNKNINIFQEINKGIKQYMKNKNYKKITEFRGNAH--KKMNKKTNLTDKINRNKQTAFMPFIVAGDPDIKTTIKIANDIIEGGADILEIGIPYSDPAADGPTIQKGYKRALENGFKVKDTFKIIKEIRKK-SDIPIVLMTYYNIIYQYGIPDFYKKLKQTEVNGVIIPDMPPEESKSITKAAKQNKINQIYLVSENTNQKRIQLISEKTTGFLYAVSRLGVTGTRNELPETAIQFIKKLKKQTNHPIAIGFGISKPSHVKSAAKAGADGVITGSAIVEKIEQNK------TNEIKQYIKTMKKASQN
M--PEALKVSVAGIEMRNPLMLASGVMGSSSASLNRLS-EHAGAVVTKSVGLEPVEGYRNPAVINYSHGLINAVGLASPGAKAFAEELKDYAF----YSPLIVSLFAHTPEEFAELVSYF---EFADGFELNLSCPHAKNVGLAVGSDPELVREIVREVKRATRRPVFAKLSPNVSDIVEIGKAAEEGGADGIVAINTLKGMKIDIFAKRPILSNVSGGVSGEGIKPVAVKCVWDLYEELSIPIIGSGGVTSWKDVIEFMLAGARAVQIGSALFYSNRIFYSLKESLIAYTRMTG-ERLEDIVGAAH--RAM-------------LDRSLVTFITAGDPSPKKTLDFMLVLER-YSDVIELGIPFSDPVADGSVIQKANVRALKNGFRVRSVFEIVREFREH-SERRVVLMTYYNPVFRMGVEKFVRLSAEAGVDGMIVVDLPADSSEEYVRICKKHGIRTIFIASPNTTDERLRVIDNASTGFVYLTSDYGTTGRRDKIGEKAFDLLRRAKNICRNPVGVGFGVSKAEHVRSLIDAGADGVIVGSAIVELVEKHGKD---ADGYIEERVRELAKGL-G
M-------VAKKSLHPKNPVILASGIMGTTGASLTRMAYNGAGAVVTKSIGPVPKKGHSNPTMIELENGFLNAMGLPNPSYTEFVQEIENAKNNT--STPIIASIFAGDTEGFVKVAEELSS-ANPDGFELNVSCPHAEGYGATIGCDSCLVEEITASVCDVIDVPVWVKLTPNVTNIVDIGKAAERGGADAVVSINTVRGMSIDINTGYPILGNRYGGLSGRAIRPIAVKCVYDLYASLDIPVVGVGGVSCWQDAVEMIMAGASAVQVGSAVSQSMDVFKSISSGIEDYLSANEYSTIDEIIGFSH---KM-KISEKFDNL-DENEAALISYVCAGDPSPDATKNIVSSLVRGGADIIELGLPFSDPMADGPSIQAASKRSIEAGMNPDLYFELVSSISDK-FNIPFVCMTYYNLIYKRGTEKFVQDCAQSGISGVIVPDLPVEESDELANACQKNDVDLILIITPVTGKERTKKITEKSSGFLYIVSRLGVTGARSDIAENTGQLLKMVNS--SIPKAVGFGISTPEQVKNVVLSGANGVIVGSAFVNIIASND----DIYNRTEKFTAELKNNCNH
M------AINIGGIEFESPLFIASGVWPMDSAEWPDGAMNGVGGFCTKGLTLRSKRGNPGIRVWETPCGLMNSIGLQNPGIKAFLKQEYKQLKKA--GKPVIFNLSFETEKELLLLLGYIMDAAGNVPVELNVSCPNVSKGGLSWAQDVNALERVVSLARRNWKGLLWVKLSPNVSSFTETALAAEKSGADAVVVANTWLGTAIDVSRLEPVFDNIHAGLSGPAVFPLALRLVWETYSAVKIPVIASGGVCTWQNAASMIAAGASAVQVGSALFFDLLAPAKLYEGLSSLLEKRNIGSVADLTGIAHERHGMSPIQEVFK-----KGKALIPYITAGDPSLEATASVVKVLEESGADIIEIGVPFSDPQADGPVIQASSARALERGTTLPKVLERVHALRES-VKVPLVLMGYFNPILSYGAKRFAEDAARAGISGVIIPDLPFDEDPPFYQTLADEGIEGIFMVAPNTSEKRLEALGKHAAGFVYCVSLYGITGDNRGPVQNLAEYISTVRKHVHVPLAVGFGIDSPQKAAAAAAA-ADGVIVGSALVSMVERLGQDEAGRDSAIRAFMEGLREAISA
M---NPLETEIGGLRMKNPLMLASGIMGSKVHSLNLIA-RDAGAVVTKSVGVEEREGYRNPTVVNWKCGLINAVGLASPAAKDFAEELKDYTNE----APLLISLYGHSVEEFSDLVDTFDSLPYLHGYELNLSCPHVKGAGLDIGMDLELSAAIVEELKGKTKNPVFAKLSA-MHDYLKLAKVLEDAGVDGITISNTLRGMKIDIMSGKPVLSNLSGGVSGPAIKPIALKCVYDLYKEIEVPIVGCGGITSFEDVLEFIMAGARAVQIGSAVYYSRRIFYSLKESLIAFTRARD-CTISDLIGIAH---SM-------------IDRSLIVFFTACYPTAEKTVEFMLTAAESGADVIELGVPFSDPVADGKTIQESYVRALRN-FRVERVFEIAKAFRAE-SDKPLVLMSYYNPIYRRGVESFVEKAYSSGIDAMLVVDLPYDEAGDFVEVCSRTGMKNVFLAAPNTPEDRLRAMDELS-AFVYLVSTYGVTGERDRISPLAFEALKRAKGICRKPVAVGFGVSKADHVRQLISAGADGVVVGSAFVRLINEKGER---ATEDIRALTENLRSGL-V
ML--SPGIVDTGGVPLKNHLILAAGVLGTTGSSLARILAAGAGCVVTKSIGPAPKDGHPGPCLVELEDGLLNAMGLPNPS-KEFVDELAAVRGE-----PVIASIFGGNPEEFRQVAGWF-T-GKVSGVELNVSCPHAEGYGAALGTDPELVEACTRAVA-DLRMPVWVKLTPNVTDITECGLAAERGGASAIVAINTVKAMRISTDLKRPVLGNRFGGLSGPAIFPVAVRCVYELFEACSIPIIGCGGVSSGNDVLEMMMAGASAVEIGTAVYRDPAVFSRIAGE----LYDERGESPEEIVGCAH---AMSRIADLFG---SRSGTLLVACTMAGDPDFVTSIRIIQEMIDAGGDMIELVMPHSDPVADGPVMQEAVSRALDAGMNTDRFFSLISEIRKG-YGTPLVVLTYANIVIQRGIEQFYRDAANAGADGVAVADVPLEESGLFIAAARNAGIEPILFVSRTTSKDRLEKILSAAGGFIYLVAAMGVTGIRGGVPEETLVCLREVKGRTGLPVVPGFGISGPEQIRTYAASGADGVIVGSALVKEIAQQVKLGCDPVLKVGELIRRLKSGCQC
MI--SQEPVKLAGVPVRNHLVLAAGVLGTCASSLRRILRQGAGAVVTKSIGPEPRYGHAGPCVVVLEDGIMNAMGLPNPS-REFIQELSSFDGD-----PVIVSIFGGNPEEFHEVAGWF-A-EKAQAFELNVSCPHAAGFGAQIGTNPDVVKACTEAVK-VWKKPVWVKLTPNVTDITAIGRAAEEGGADAIVAINTVRAMRISTGLKRPVLGNKYGGLSGKAVFPIAVRCVYELYEACSIPIIGCGGVSCAEDVIEMMMAGAEGVEIGSAVVQDPEIFRHICEE----LYAPDGISSSEIVGCAH---EMNRLKEAFE---TRTKSLLMTFTVAGDPDFETSLEIIKALENGGADIIELGLPFSDPVADGPVIQQADQRALASGMNTDRFFDLVREVRKS-SDIPLVVLTYTNLILQRDINTFYQDAADAGIDAVVVADLPYEEAGPYITAAETAGVAPVMMVSTTTSPERLSKILTVKSGFIYLVAALGVTGMRQKTDPVAQKLLADLKNRTDIPIAPGFGISDREQVREWTDAGADAVIVGSALVREIEDSLVKPDTLIPRITAFVQSLK-----
M---SILSTAVGKVDLQTPGMVASGIMDETGASMVRMLKAGAGAVVSKSIGSEPKAGHANPCFTEVKGGLVNAMGLPGPGIELFAEEMAEAVPH----GNIVGSVAGGNADEFAMLAGKMED-YKACAVELNLSCPHAKGYGMEIGTDPALVKSIVEAVKSAVNIPVWVKLTPNTHILQQIALAAQDGGADAIVAINTLKAMVISPEFAKPFLSNKFGGLSGPAVKPVGVRAIYDLKSVVSIPLVGVGGITDWRDAAEYIMAGADAFQIGSAVLDGPEVFGKVNDGLEKFMKEYGYGSIKSMVGAAH---EMSDLAKAFD-----HGKAFIAFVTCGDPDLETTGKVVRAMVENGADLIELGIPFSDPTAEGPVIMDADKRALDGGVTTDDIFEFTRELRND-VKVPMLYMTYANVVFHYGAEEFCRKASEAGVSGLILPDVPFEEKADFDGMCQKYGIDLVSMVAPT-SESRIASIVSEARGFVYVVSSLGVTGIRTSITTDLRPMIDLIRKNTDIPCAIGFGISTPEQCRDMGNL-ADGAIVGSAIVKLIAKYGRD---SAGPVGEYVASMTQAL--
M-----LEQEILGMKLSNPLFLAAGILGTTASSMKMVARAGAGGIVTKSFSIEANDGYDNPTIVKIEGGVINSVGLASPGVEAKKEELKDLNERD--KTPVIASIYGDSEEVFSDVANQT-K-DYVDAFELNVSCPHACGFGSNIGENPELTHDIVSSVKDNIDVPIIVKLTPNVTDITEIAKAAEDAGADALTLINSVPGLRIDYKTARPILNNVFGGIAGPMIKPIALKCVYKTYETVDIPLFGVGGIRTYKDALEFLYAGASLLQIGTSIMEGPEIFKNITHDLSNFLEENGYKNVEEIIGLSH---NMSTYTEVFKKSKENNEGIFIPFLVAGDPDYDTSLEIAKTLVDNGADALEIGFPFSDPVADGKSVQNADIRAFNSGMNIKKCIKFLKQLREY-TDKPFGLLLYYNLVYNYGIDAFYKKLSEIGVNAVLIADLPPEEADDVIEASNKYNIEEIFIVSQATNNDRLKMITEIVGGFIYVASVMGTTGARSNVEHNTTDLIKRIRKHTDIPLCVGFGISQPEHVKEVLDAGADGAIVGSALINIIEDNLDNEDVMFGCIAEYIQSMKDATKR
M---TN-SVELGELKLPNPLMLASGTWGFGETLPRKI-LSSVGALVTKGLSLEPRTGNPPPRLSETPCGLVNSIGLENPGFEVFRNRILPRLLAL--GPPVIVNIFGESEDDFFRLAEGLAE-TGIAGLEVNISCPNVKKGGIAFARDPEGVFRLVRGLTSVWERFFSVKLSP-VGPVEEVALAAEEAGARALTCANTYPAMTVDLSRGTPRLH--LGGLSGPAIKPLTLRLVYELSRKVKIPIIASGGIMSARDALEYLSVGARAFQVGTAILIDPEAPRNILSELDVALKDR-----------------MNKVRKAIETANQEGRAALIPYICAWDPDIETTRGLLWALAEAGASVVELGFPFSDPLADGPTIQAATQRALRHQPSLEAYLEFVASLYDEGYPLPIVIMGYYNPFYRYGLKRFVEEAQAAGLCGAIIPDLPLEEARPWLRESKRRGLASIMLAAPTTPPERLRRIAEASTGFLYYVSVAGITGARDRLPEDLVLRLDLAREVSPVPVAVGFGIAKPEQVRMLAPH-AEAIVVGSALVKIVEKEGRK---SPRTIKNFLQNLVSAARR
MS--KRLQAKIGSLTLRSPAIIASGVWPMEPERWPSGVVDNVGAICTKGLTLSPKEGNRGIRIWETNCGLLNSIGLQNPGLEAFLKNEFDQLKDC--GCPIIFNLAFHREEELYHLLDILTSFGFTGTVEINVSCPNVSGGGMTWALNLASLEKVLKRARALWRGDMWVKLSPNVPKICDGAIVAESCGADAVVVANTWLGLAIDVKRKKPVFERIFAGLSGPAILPLSLRLVWEAASAVKIPVIGCGGVADAEGALAMLMAGASAFQVGTALFSDFEVVKKICDGIENYMAENQINDLEEIVGIAQK--AMMRLQEAFA-----KRKALIPYITAGDPSLEETVRLIEVLQESGADIVEVGVPFSDPQADGPIIQMASKRALERGVTLEGVLKTLRENASR-VKVPLVLMGYYNPILQYGLQRFASEAKDAGVAGVIVPDLPFDEDPSFYRALEDEGVDGILMVAPNTQEERISRMATFARGFVYCVSLFGITGDKRGPAKNLDEYIGRVRRHIKIPLALGFGIDDQKKAKDAAVL-ADGVVVGSALVRLIEESQKDVHALEEKVRAFTSSLRKALFE
M----DLSTEICGIELTGPVLNGSGTFDVLAARRVFGDEFPFDCYVSKTITMNPRPGNPPYRLWETPSGMINSIGLPGPGLEGFLERDLAGLAEL--GVPLIVSVMADCAEDFEVLVRRVAARDEVAGIELNVSCPNV-HSGLIVGEQPSETEALMKALRPITGKPLIVKLTPNVANPEEVALGAEAGGADAVSMINTVKAAAIDPGDNRTWLGVGAGGLSGPAVRPIALAQVRVVAAAVEIPVVGMGGISDAESALEFILAGARVVAVGTENFRDPRAGSAVTSGLPAALARRGFGSLAEAQSARL---DMARIRDAFAAAKDEGRAALMPYMMAGFPDRESGLAVARAYVDSGADLIELGVPFSDPLADGPTIHAADTQALAEGATLRTALEVCEAVSDR---IPVVMMVYVNMVLAGGATEFARLAGAAGAAGVIIPDLPLGEAEDVRDAFIEAGLAVVPLVAPTTSPARRAAIAKVARGFIYLVSTTGTTGERGELPPALAQFVADTKADAETPVAVGFGIATPAQAAEVGKV-ADGVIIGSRLVRAAGEGATPAE-SADGVAEFLAETRVSLAG
MS--VDTTTTVGSITLSSPVMAASGTAGYGTELAPYFDLASIGAIVTKSLAPFEWAGNPAPRVHPTRDGMMNAVGLQGPGVEYWLANVLPALLDT--GATVVASIWGRSLDDYRQAAEQLSAADGVVAVEVNLSCPNLEGRGSIFAHDADLSAAVVAAT-EVCGRPRWAKLSANTDRIIDVAASVADAGAEAVTCVNTLLGLAYDPVTLQPTLGAGGGGYSGRAMHPVAVRAVYDVHAALELPIIGVGGIASGWDAAEMMIAGATAVQVGTATFADPRAPRRVHDELVAWASDRGVARTVDVSALP-----MGRIDEEFRAKRAAGRKLLVPYITGGYPGWQ---DAIRACAANGADAVEIGIPFSDPVMDGPVIQAASQAALEAGVTPTSVLDEVPNL--D-VDIPLAVMTYYNLVHHPGPERFAANLARAGISGAILPDLPLEESGPWCEAADANGIETIMLAAPTAPDERLPLVAARARGFLYSVGLLGVTGERASLADTATALAARLKAITDVPVLVGVGVSNAEQAHQATRV-ADGVIQGASMVRRLMESG------PDAVGDYVAEVRAAIAD
M--EESLEVEVAGLKMRNPLILASGILGSYASSLNRIS-EHAGAVISKSVGVEEVEGYKNPVVVNYSHGIINAVGLSSPGAVKFAEELKAYKG----SAPLIVSVFGSSPEEFAKVTSHF---PFASAFELNLSCPHSEKYGLTVGSDPDLVKEIVKKVKKATNKPVFAKVSANV-DVVEVGKAAEEGGADGIVAINTVKGMRIDIFTKKPILSNISGGVSGSAIKPIAIKCVWDLYEELEIPIIGSGGVTTWRDVVEFMLAGASAVEVGSVMYYSLRAIYSLKESLIAYARMVN-CKLEELIGAAH---GM------------IKKPALITFITAGDPNIDATLEFMLVLEK-YADVIELGVPFSDPMADGRTIQKANYRALKSGTRIKDVFKVVEEFREH-SSKPVVLMTYYNPVYRFGAENFIAEAKKSGVDGLIVVDLPIEEAKEYVEICRKLEIGTIFLAAPNTPDERLKMIDEASSAFVYLISLYGTTGSRSEIPESAFSLLSRAKRICRKPVAVGFGVSKAEHVKTLVEAGADGVVVGSAIVEIVEKFGEN---ASEEIERKVRELRSGLQL
MV--PELSVELCGVRLATPLIPASGTLAPEALGEA---AGVYGAVLPKTVTLRPRQGNPPPRVAESPAGMVNSIGLQNPGVEEFLRALGAW--EV--GVPVFVSVAGETVEEFALLCGRVAADGRAAAIELNLSCPNVERGGQVFCAGPSAVEEVVAACRRAADVPLLAKLAL--EGVVQNALAAEAAGADGLTVMNTVPALAVDARARRVLL---RGGLSGPAIKPLALRAVYDVASAAEIPVVGCGGVCSGADVAEFMLAGARAVQVGSAGFVD---PAEILAEFERYLREEGLAA-SELAGALLPSERMG-GRERLLGAFSKGRPALIPYLTAGYPSLEGAREVARAYLEAGADVLEIGVPFSDPLADGPTIQDTTARALENGADMDYCLGLAGEFSGR---APVVLLVYYNLIFARGVERFVREAAGAGVSGVVVPDLPVDEAGEPARAVEKGGMAFCPLAAPTSTDERLEKIGSLASGFVYCVSVAGVTGVREKLPPGAVELLRRVRARVSAPVALGFGIGSAEAAREAAGE-ADGIIIGSRLMQLVGEGG------PERAGEWLRGVREALSH
MI--QPGDIDVGGVTLRNHLLLAAGVLGTTGASLQRLLKLGAGGVVTKSIGPEPNAGHHGPCLIRTECGVLNAMGLPNPS-KNFVEELAPLEGE-----PVIVSIFGKDPEEFKEVAGWF-A-EHAKAFELNVSCPHAAGYGAAIGTDPETVLECTRAVA-SYGVPVWVKLTPNVTDITTIGLAAEKGGASAIVAINTVRGMRISTAMRRPVLGNRTGGLSGKAIFPIAVKCVWDLYAACTIPVIGCGGVSTAEDVIEMMMAGAQAVEIGTAVMDDVRVFDGIAQK----LYAKDGADPASIVGVAH---DMSRIAEAFA---GAKRPLLVAYLVGGDPDPATSLAAAMAIVEGGADILEIGIPFTDPIADGPVIQEANVRALAGGMTTERLFALVRAIRER-VQVPIVLMTSYNPVYVRGDARFCREARDAGADAVLVTDLPPEESGPFDAAAREHGLDRIFLVAPNTPPERLPLIAGLASGFLYLVSVQGVTGVRESLDPAIARRIAAVRSSASLPVAVGFGISRPEHVREIADAGADAAIVGSAVVRIVGAHGGDVAAMQAALRAYVAGMAAAASR
MI--LKDSVSVGGIDLKNHLILAAGVLGTTGASLNRVLESGAGGVVTKSIGPYPKEGHKGPCVQVLDGAVINAMGLPNPS-RDFTEEIAPLKGK-----PVIASIFGANPEEFAEVASWF-M-DSAAGFELNVSCPHAEGYGAQIGSDPDLVYECTRAVS-KTGKPVWVKLTPNVTSIADCGAAAERAGASALVAINTVRAMRISTDLRKPMLGNGSGGLSGDAIFPIAVKCVWDLYEACDIPIVGCGGVSSADNVIEMMMAGASAVEIGSAVLNGVDIFEKISGE----LYSGDGVSAEEIVGCAH---EMDRIKKAF------SKPAFVAYMVAGDPDTERSKIVASALVDGGADIIEVGIPFTDPVADGPVIQAADGRALSSGAVPATAFEIAGHIRSI-SEAAIVIFTYINPIIRMGFDRFYAEAKANGANAVLIVDMPVEESDEALAAAEKHGLAQIFLVSITTSEERMKKIAGKAKGFAYLISALGTTGQRDKIPDEALDLIARAKKTFDIPVVVGFGISGPENAKKMIDAGADGVVVGSAIVSAVGENLESDDGIYESVKGLVGRIRSGIVH
M-------------ELRNPTMLASGFLGISQAIFNRLYNADVGAIVSKSISSEPREGYRNPTAVCLEGSYLNAVGLANPGAEAFSREIASNTN-----VPLIISLVGSSHHDFPPIINKFDD-LNILGYEINLSCPHVAKMGMEVGDDPEMVNKIVKTVKSHTLKPVVVKVGVGNVDLLDIARAANDAGANAITAINTIRAMTINIESGIPVLSNKIGGMSGKSLKSIAIRCVYEISNNIRIPVIGCGGIFSWEDAVEFMLAGASAIQLGSVIGEGVGAFKKINLGLKGYLERKGFKNPSELVGLAH---KMSRIKNKFLELKKKKEKALIAYIMVGYPNEKTTISAIRGLLKGGADIIEIGFPFSDPIADGPVIQNASTISLNKGTKLENFFQIIKKIRKE-TDVPLVLMTYTNILYRKGFDKFMKRAKSVGIDGLILPDMAVEESKTYLDAARKNQLDTIFLISPNTSTERIKKILKATSGFLYLVSIYGTTGMHTRIQKYTIDAIKKTKKIVKIPIGIGFGVYTPDDARNFLSLGVDAIIVGSAFLRLIDQTPFE--KIESKIATFTKSLKNTT-R
M--EPSLTTSIGKIQLDRPAMLASGILGISLDVFNRLYRSGAGAVVSKSLSNEPWEGYPNPTIFSVGGGWINAVGLSNPGAPNFAKMIESNHD-----VPIIVSLVGSVPDDFKMMIEEFTN-CNVTAFELNLSCPHVAKVGLEVGDDPELVKKIVTTVKNSTNIPTIAKVGLGTTNYLNTVKTAIDSGIDAITAINTVRAMAIDVETQRPILSNKFGGLSGTPIKPIALRCVYEISSKYDIPVIGCGGISTWEDAIEFFLAGASAIQIGSAIGNWINVFNDINKGILQYMKQKNYSTVNEMVGLAK---KMSKIKEKFAELEAKNQKALISYIMVGFPNEKATITAVRGLVKGGADIIELGFPFSDPIADGHVIQNASTVSLKKGTKISKFFSIVKKIRKE-TDIPLVLMTYTNILYHKGYSKFISEAKKAGIDGFILPDMSIEESKEYLKAAKG-NADTVFLISPNTSNTRIQKIAKVSTGFLYLVAVYGTTGIKTEIKNYTLKAIKNVKKLTKTPVGVGFGISTPNDVKKYIKAGADAVIVGSAYLKLIEKTPQN--KLESKIISFTKSLKKQTLL
M---TELRTEVGKTVLELPGMVASGIMDETGASMIRMLEAGAGAVVTKSIGLVPKPGHENPCFTEVKGGFVNAMGLPNPGIELFREEMEEAVPH----GKIVGSIYGADSAEFAELAGRMED-YGACAVELNLSCPHAKGYGMEVGTDPALVKEIVSAVKDAVSIPVWAKLTPNTHILNQIGQAVQDGGGDAIVAINTLKAMVISPEFARPFLSNRFGGLSGPAVRAVGVRNIYDLYDAVSIPLIGVGGITDWRDAAQYIMAGARAFQVGSAIADGPEVFRKINRELKEFMTDYGYDSIDSMVGVAH---EMSDIAKAFD-----HGKAFIPFITCGDPDLETTAEIVRAMAAAGADLIELGIPFSDPTAEGPVIQGADLRALTGGTTTDKIFDLVKDLRKD-VGIPMIFMTYANVVFSYGCDRFCRNASEAGIDGLLLCDVPFEEKGDFEPYCDRYGIDLISMIAPT-SEDRIAMIAKEAKGFLYIISSLGVTGVRKEITTDLAPMVEHIRRNTDIPCAIGFGISTPEQARKMASV-ADGAIVGSGIVRIIEKYGKD---SPEHVAEYVRSMKDAI--
MSLQPDMSVSIGGLDLSSFLIIASGVWPHDATFWRKPYTEGVGAICSKGLTRYPKAGNRGVRIWETPSGLLNSIGLQNEGLQAFIEKDLPEISSS--EIPVVVNLAIETLEEAKEGLIMLRSANRIAAVELNVSCPNVDFGGMSWGSSEEGVSKVLEALRPIWEGMLWVKLTPQAKDLVGVAMVAQRRGADAVVVSNTWLGMAMDVDRKRPVFDRITAGLSGPAVFPLALKSVYDVAGAVSVPVIGCGGISCGKDALAMLLAGATAVEVGSMLLHDLRCMKNVYHEAREKLTEWGMSSVRDIVGKGRR---MRTIAEAFD-----SGKLLIPYICAGDPNLHTTAQIIKELDKLGAGIIEVGMPFSDPLADGPVIQAASQRALASGTTMPKIFEMLSEIKG--LSAPIVLMGYINPIMKYGESSFVRDALACNVSGVLIPDLPFDEGKEFYDMCASEGLCPIYMVTPNTDDERLGQIGRVAKGFLYCVSLLGITGDARGPIDEIKSYMESVRTHTSVPLALGFGIDSPEKVKAVKPY-VDGIVVGSAIVKIIAEKSALGEAIKDEVSTFVSSFLRALEQ
MV--QSGPVDVGGVTLRNHLVLAAGVLGTTGASLARMLREGAGGVVTKSIGPYPKDGHPGPCVAVYEGAVMNAMGLPNPS-REFEDEMEGLWGE-----PVVVSIFGGNPGEFAEVASWF-A-GQAAGFELNLSCPHAEGYGAALGADPARVEACTRAVA-ATGAPCWVKLTPNVTDIAACGRAAERGGATAVVAVNTLKAMRISTALRRPVLGYGFGGLSGPAIFPVAVRCVYELYEACRIPVIGCGGVATADNVVEMMMAGASAVQIGSAVLDGTGIFGAIAAE----LYADDGIPAEEIVGCAH---AMSRINKAFE------GPAFIAFTVAGDPDYATSLMIAQTLIRSGADILELGIPFSDPVGDGPVIQRADERALSAGATTASAFTLVREIRKE-SDIPVVLLVYCNTVYARGPACFYREAKDAGVDGILVVDMPAEEAGLVTGPAKESGIEQIFTVTPTTPPARVKMISALAGGFLYLVSLSGVTGKRETLSEAARPLIRRVREQTDMPLALGFGIADEVQARQAVEAGADGVIVGSAIVEIIERNAGNPGRMERELAAFTARMKAAVGV
MV--RTEPVTIGGVTLNNHLLLAAGVLGTTGASLSRVLACGAGGVVTKSIGPQPKDGHAGPCIALLDDGILNAMGLPNPS-REFTGELSGLGSK-----PVIVSIFGGDPEEFAEVAGWF-K-GMAAGLELNLSCPHAEGYGASIGVNPDLVEKCTRAVS-TLGMPTWVKLTPNVTDITAIGKAAERGGASAIVAVNTVKAMRISTALRRPVLGNRYGGLSGEAIFPVAVRCVYELYEACSLPIIGCGGISSADNVIEMMMAGACAVEIGSAVQKDITVFETIKND----LYAKKGIDPAEIIGCAH---GMGRIESVFA---KKGKSAFIGFTVAGDPDKETSIRIAKALIDGGTDILEFGVPFSDPVADGPTIQRADDRALASCTTPDTIFAIVREVRAY-SEVPIVFLTYYNTIYRRGIDRFYLEAHEAGVDGILVADMPVEESDEVAATAEKYGIDPIFLVTQTTSNERMDTIVRHARGYLYLVSVLGVTGARKTVAPEALALLNRVRSHTDLPLAIGFGISTPEHVTTCNLAGADGVIVGSAIVDIVEKNLGNPDAMEQDLRRYVSVMKKAAEQ
MS--PSLPTSFCGIELAHPIVNGSGTFDAIAAQRAFGDQFPFAAFVSKTVTVAPREGNPPPRLWELPAGLINSIGLPNKGLAGYLTHDLPELARL--PVPLIVNVMGFTREEVAQLVTAFAERDEVAALELNVSCPNV-ETGTIMGSDPTETARLVERVRPLTQKPIVVKLTPNASDPGAVAEAAEAAGADGLSLINTIRGMALDPRTREPWLGAGTGGVSGATVRAVALAQVSDVAQRVSIPLIAMGGVQRGRDADDLLRAGATLVAVGTESFRDPAAGRRVAHELERLRRERTSS------GAP--TRAMSRIAQAFA--GSGKRAALMPYLMGGFPDLERSLAIGEAYADGGADLVELGVPFSDPLADGPVIHAAGTQALEAGATVAGVLEVGAKLSER---VPVVLMAYANLVYGPGFEAFADALVAHRISGLIVPDLPLEEAPLLLEVCDVRGIALVPLVAPTTPDERLARIGARARGFLYTVSVTGTTGERVALDDRLGGVLSRAATATDVPVAVGFGIGTPEQAAAAADAGAAGVIVGSRLVRAAAEAD----DPAAEVRSLVSAMSEAL-R
MI--KLPEEEIAGVPLRNHMLLAAGILGTTGASLKRMLNLGAGGVVTKSIGPKAIPGHHGPALIPVDGGLINAMGLPNPS-KDFVEEIAPLKGE-----PVVVSIFGGTPEEFGTVASWF-P-D-AAAFELNLSCPHAEGYGASIGVNPRVVRECTEIVK-TYNKPVWVKLTPNVTDIKIIGKAAEEGGADAIVAVNTVKAMRISTELRRPVLGNVFGGLSGQAIFPIAVRSVYDLYDAVDIPIIGCGGISSADNVLEMMMAGASAVEIGSAIHDSVNIFSEIAAD----LYSKDGIPAEEIVGCAH---VMPKKERVFA---AFAKPGFVGYTVAGDPNMSDSIEIAKALIDGGCDVLELGVPFSDPVADGGVIQSADNRAINAGITTGGVFEIVKAVRSY-SDVPIVFLVYCNIVFRRGIDRFYDEAKEAGVDGILIVDMPPEEIEPALKASERTGLAQIFLVTQTTSDERLDMIVSLASGFIYLVSSLGVTGKRAEISENAFPLLDRVKARTETPVAVGFGISEPAHAAEIVRHGADGVIVGSAIVGRIEDHLGDKEGMLAELKAYVRSMKNSVGI
MS--PDLAVPIGAVTLKNPIIPASGTF--AASYGRVFDLGRLGGLVPKTLMPGYRPGHPPNRLTEAGGGLLNAVGIPSEGEEAFLRDTLPAYKGW--GTPLIVSVSADTAAGFAELVALLED-EGVDAVELNLSCPNLEEGGKSFALDTKMTAEAVAACRS-SKLPLWAKLSPNAEDIASIAAAAAEAGADALIVANTLTGMAMR-RDGRPALANVTGGLSGAPVKPVNLRCTYQVAQKLKTPIIGCGGISTLADVLDYMAAGASAVAVGSATFTRPLTMVNLVDELASHCTSRGIAA-RDLTRRA-----MSRIATRFDALHREGRAGLVTFVTAADPDIETSAAILVGLAEAGADVIEIGMPFTDPMADGPAIQAASIRALAAGGSLTVTLDLVRRFRRSDNETPIVLMGYYNPIYHRGVATFLEEATEAGVDGLIVVDLPPEEDDELCLPAREAGLDFIRLATPTTDEKRLPAVLANTSGFLYYVSIAGITGTASAMASDVGAAVQRLKGSTDLPVAVGFGVKTPSQAASIARV-ADAVVVGSAIVDAIAKAPEGE--AVNAAKTIVAALAKGVAA
MC--RSGPVRAGGVALTNHLILAAGVLGTTGASLRRILRSGAGGVVTKSIGPSPMSGHPGPCLAVLEDGILNAMGLPNPS-SEFTEELGAVAGE-----PVIASIFGGSPEEFKTVAGWF-A-GKVSGFELNLSCPHAEGYGAALGSDPSLVEECTRAVA-SYNLPTWVKLTPNVTDITIYGRAAERGGATALVAINTVKAMRISPELRRPVLGHGYGGLSGNAILPIAVRCVYELYEACSIPIIGCGGISSARDVLEMMMAGATAVEIGSAVLSDQQIFRSIERE----LYAPDGEDPTTIVGCAH---VMNRIDQVFT---GRNRPAFIAFTVAGDPDPETSVKVAEALATAGADIVELGMPFSDPSADGPVIQRADQRALEAGTTPDTLFSIIRGIRER-SAVPIMILTYYNPVFRRGIDRFYREAADVGADGILIVDLPAEEIGVARTAADRYGLCQIVMATPTTTDRRLELVGSAGSGFLYVVSVAGVTGARDHLATGVGDLLERIRSRTTLPLAVGFGISRPEHMQAIAAAGGDAAIVGSAIASIIEEHTHDTDRMIEALRVYVTRMRRSLIP
M---AQLSTRFLNFTLPTPLVLASGIWGTTVSLLVRAAEAGCGAVTAKSCGPTPRAGHVNPSCLDWGHGLINAIGLANPGAQAEVELLKARLQPM--GVALIASIFAGPPEEFGTVAAVVAQ-AAPDLIEVNISCPNVSEFGEPYAGDPDAAAEVTGYVKDAVGIPVVIKLAPNVPSIGRIARAVVSAGADALCVINTMPGMVIDAESGQPILANRSGGLSGPALKPIALKCVYDVRKACEIPIIGTGGVTTGLDAVEMLMAGATAVGVGSAIYRGPSAISLICNELRAWLDAHRIASVEDIQNCAHRLAHMTRIEAVFHRCRKEGHAAFMPYHAMGYPSREKTLKIIHTLSEVGADLFEIGIPHSDPLADGPTIQTATYTALMQGTTVRDCLSMVRELRAMGVTQPFCAMSYYNPIFAYGVNRFVEDAAASGIDGLIVPDLPPEEAGELEAACRQAGLATIFLLAPTSTDARIRYVASHCTGFIYLVSVTGITGARTELPPDLAEFVARVRRHTDLPLAVGFGIANGEQAAAVARI-AEGVIVGSALIKAAGGED-----GLQRVAALGRELAHGAVS
MV--KEENIAVGGVSLDNHLILAAGVLGTTGASLKRMLSLGAGGVVTKSIGPYPKGGHKGPCVQVYDGAVMNAMGLPNPS-EDFKVELSGLEGR-----PVIVSIFGGDPDEFSKVASWF-S-GMVRGFELNVSCPHAEGYGAQIGSNPELVQECTEAVV-KTGIPVWVKLTPNVTDITESGLAAEEGGASAVVAVNTVRAMRISTAMRRPVLGNGSGGLSGPAIFPVAVKCVYDLYEACRIPVVGCGGISDADNVIEMIMAGASAVEIGSGVLDNVGIFSEICGD----LYSEEGENIEDLRGCAH---AMREDKNPFE--KAFEKPAFISYIVAGDPSPAESIEAAKALIDGGADIIELGFPFSDPVGDGPVIQRADTRALDAGFKTGDIFRVAEGIREY-SSVPIVIMAYLNPVIAMGTDLFYKTAKESGVDGILIVDMPVEESDIITDTANRYDLAQIFLISTNTSEKRIAEILRASAGFVYLVSSPGVTGTRREISNEAFTLISKVREISSMPLAVGFGISRRSQAEDIINAGADGFIVGSAIVKITEDCQGEADECLRKLREFAEDIS---AR
MK--GERFCIIGKYQFKTPFFLASGTWGLGDTLLNYLNRSAVGALITKGLSLEPMEGNPPPRLFETPCGLINSIGLENPGLKVFLKKYYPQLKAL--QTPIIFNLHGKSLEEFFEMAEILSE-IEAEGIELNISCPNVKEGGIAFSQKPDVVFELVKGVRERFKGLLIVKLSP-VGPVFEVAKACEEALSDALTVANTYPALGVYSYE--PF-QVIKGGLSGPAIKPLTLRLVFELSKIVKIPLIASGGILSGKDAFEYFLCGARAFQIGTANLIDPKAPIKICQEFKELVEKYG--------GLPK-NPTMTKVETRIRRLTKEGKVALIPYITAFDPEKGATLEFLRYLSEAEPACIELGFPFSDPVADGPTIQKAIVRALKNNPTFEEYLEMIARFKKEFPEIPIVCMTYYNILYRFGLERAVREALSSGLDGFIIPDLPMEEAGPWLKINKGKGLATVFLSAPTSGEERIRKIARLSKGFLYYVSLTGITGARESLPEDLTMRLQKIRKLLSQPLAVGFGISKPEHVRKLSPY-ADALIIGSALVAIIEREKKK---AGKELKNFFLHLKNA-NS
MV--VDLGVCLGELRLQNPIMTAAGTAGYGVEFANVLDLSRLGAHVVKSLAIFAHAGNPAPRLAPLPVGMLNSVGLPGPGVERWLNEYYPMLASS--GATFAVSIWGRTIEDYVEATRTLAQAPQAAFIELNVSCPNTDAGDRLFAHDPTAVSGIVSRCRQETNHPLYVKLSPNTDRVLAVAEAAIQAGADGLVAINTVFGQWL--YKGKSVLGARGGGLSGAQIHAMALRIVSDLRSYFSIPIIGVGGISTVDSVVRMLTAGANAVQIGTANFVDPRRSQLLVQELEVKVSNQGCNSLLSFLARFERELEM--LETVLQNLRAQGRRLLVPYVMAGDPDW---LSLVDLVVECGADAVEIGIPFSDPSMDGPVIQRAGELSLARGVTPLSVLSELRS---RSFSVPVVVMTYYNLFHHMGIERAVTELRRSGVDGVIIPDLPIEEVGEWRTAAGKAQLETVQLVSPATSLERLDAIVAVAEGFVYGVGLMGVTGERAELAETATAIAARIRPRTSLPVLIGIGISSGAQAAAVVEAGADGVVVGSALLRRVLEGQ-----SPTELASFVSEIRSSLAR
MS--PDLRATLGGVTLDSPLIPASGILPMDPVL--WMGLEGCDGVCTKGLTWRPRAGNPGVRLEETPGGLLNSIGLENPGVQAWMRETLPGLAGT--GKRIVLNLACEDLDSLGRAVEALGGSDRIAVLELNLSCPNVDGGGAAWGEAPEGVRAALGIARPGWKGILWVKLTPQAGDFVATARAAEAGGADGVVVANTWLGAALDLQTGLPRFARSVAGLSGPAVFPLSLRLVFQTYGRVGIPIVGCGGVRSAEDALCMVLAGASAVEVGTWHFRKLDCLAGMCRDLQALLQARGVASLAELVGAAHRSGAMSPLKGIFE-----RRKALIFYLMAGDPDAETTVALARTLEEAGADALELGMPFSEPQADGPVIQAAAGRALKGGATLGKTLETAARVREA-TALPLLLMGYLNPLLAYGTERFAREAAESGVSGVLLPDLPFDEGEEVHGALKAQGVPTLPMAAPNTPEARLAALGRTEPAFVYCVSLLGTTGSPLS-GGNLETYLDRVGRLVPAPRALGFGIRDAQGAAQGARL-AEGVVVGSALVERIARHSGNDRALHREVRAFAASLREAL-N
M------EVDVLGIKFKNPIVIASGPGGNGRELNEFIDLSKLGGFTTKTITFKPKIGNPPPRIINIDNGVINSIGLENSGFDSFLNDDLPFLNEL--NTNVIASIGGYNVEEFCYMIKNLNN-TNIKIIELNLSCPNVDKGGDTILNDLEETKKIVKQASKISQKPLFVKLGIE-CNLEELAKIVLENGADGLTLINAPKGTKVNLDKNNPVLSRGFGGVSGPIIKPLALSCIYRVKKIFDVSIIGMGGVVSKADVLEFLKVGATLVGIGYGVMMDPQLPINIIDDL------------------------MSKIQQIFN-----NNKALITYITAGDPDLETTKDIIFELNNDGVDIIEIGIPFSDPLADGPVIQEASQRALKNGVNLRKIFNTLESIKGR-IHTPLVLMGYYNSIFNYGEDKFIEDCKRTGISGVIIPDLPFDEEIEFYEKLKENGIDGILLVAPNTSEERLKEISNYATGFLYCVSLMGVTGDSRGPVEYINEYVQKIRKYVNIPLAIGFGIDTPEKVKLIINY-VDGIIVGSALIKIIDKNKENKNKMFEEIKTFIQNLK---VW
MS--IDLSTQISGFKLDNLIFNASGPRCTTKEDLDILLQSSAGAIISKSSTAQLREGNPSPRYIDVPLGSINSMGLPNLGIDFYLDYFRQNQETL--TKPMFISVAGLSLDENLDILHKIHTSDFFFPVELNLSCPNV-PGKPQTGYDFERTQEVLEKVFEFYKKPLGIKLPPYFIHFEQMAAILNQFPIQFVTCVNSINGLYIDIANESVVIKNGFGGIGGDYIKPTALANVRQFYTLLDIQIIGCGGIKNGQDAFEHILCGASAVQIGTQLMKDVTTFERISQELRDLMQQKGYTKIDDFKGKLK--SLMNRINQKLQ----EEQKLLSIYFTAGYPKLEDTVTVIEELEKAGVDMIEIGLPFSDPLADGPTIQESSTAALKNGMTTSKLFEQLKDIRKR-VSIPLIIMGYFNPVLQYGVEAFCKKCEELGIDGLILPDLPLDVLEEYEAIFKAHGLINVFLITPQTSEARIRQIDAASEGFIYMVSSASTTGAKSGFGNEQTEYFERIDGLKKNPQVVGFGISNNETFTAATSR-AKGAIIGSAFIKHLTTHG------TTEIDSFVKGI-----R
M---PSTQTQIAGFSFDNCLMNAAGVACMSIAELEEVKNSAAGSFVTKTATLEPRAGNPEPRYRNVPLGSINSMGLPNHGIDYYLDYLLDLQNEP--NRTFFLSLVGMSPSETHSLLRKVEESGFSGLTELNLSCPNV-PGKPQIAYDFETTEKILGDAFAYFSKPLGIKLPPYFVHFDQAAAIFNKFPLKFVNCVNSINGLYVE---ETVIIKNGFGGIGGEYIKPTALANVHAFYQRLSIQIIGTGGVLTGRDAFEHILCGASMVQVGTTLHKGVPAFTRITEELKAIMAEKGYETLNDFRGKLK--YLMSRIKQVFQ--NADTHKTLVAYITAGDPNLETTLELMHSLAANGADIIELGVPFSDPMSDGPTIQRAAERALANGVTLKDVLETVRRFRQSNQSTPVVLMGYLNPIHKMGYEPFARAAKEAGVDGILTVDSPIETVAPLHNALKAAGLDTIFLVAPTTGEERMAEIAKLASGFVYYVSLKGVTGSASLNTAEVAEKVAVLRRHVPLPICVGFGISDAESARQVAAV-ADGVVIGSRIVKEIEANP----REVEAAGKLVKSLREAI--
M---TDLTCHFLGQPLANPLMNASGVYCRTVAELDQLAASSAAAMVTKSCTLLPREGNPSPRYRSLPLGSINSMGLPNEGYQYYLDYAERFDHE---RKLLFLSISGLTLDDNVEMIAAIREAVNPALLEVNLSCPNV-PGKPQTGYDFEAMDELLDEVNDAYKRPFGVKLPPYFSHFDAAAEVLNRYPLAFVTCINSINGLVIDPETESVVIKDGFGGLGGAYVLPTALANVNAFYRRCDKQVIGCGGVQSGTEAFMHLLAGASLVQIGTALQEGPGVFDRVLGELAAIMASKGYATIDEFRGKLK--TLMSRIQKTLAALKADGRQALIPFITAGDPRPGITVELMHALVKGGADVIELGVPFSDPMADGPVIQRASERALAHGVSLRDVLGMVAQFRRDDAVTPVVLMGYANPVEALGYEAFAQAAVSAGVDGVLTVDLPPEEAEECASTFKRHGIDQIFLLAPTTPVSRIQAVERLVSGYVYYVSLKGVTGAATLDVAGVATKLDELRAHLSVPVGVGFGIRDPETARAIAAV-ADAVVIGSRLVQEVEAGE----GLADRLTEFLASVRAAMRR
M---LDLSTFFLGRPLTSPLMNASGVWCNVNNQLNALAESKAGAMVTKSCTLLRRDGNPEPRYHTLAMGSINSMGLPNEGHQYYLDYAERHDYE---NKPLFFSIAGLTLDDNLTMVAQIQDAYTPAILELNLSCPNV-PGKAQIAYDFEALDVILAEISAAYSRPFGIKLPPYFAHFDEVAEILNRYEVSFITCINSINGLMIDINSETVLIKEGFGGIGGDYVLPTALANVNAFHQRCKKSIIGCGGVSTGEHVFMHLLAGAGIVQVGTALYEGPEIFVRLNIELAKIMKEKGYKTIREFQGKLK--TIMSKIAATFSALKAHKKTALVTFITAGDPSPELTVPLMHAMVAGGADILELGVPFSDPMAEGPVIQRACERALANGVGIHDVFGYVAEFRKTNQTTPVVLMGYANPIERIGAAAFIAKSKAVGADGAIVVDYPPEECEEFAAAMRAAELDLIFLLAPTSTEARIAQVAKVGGGFSYYVSLKGVTGAGNIDTVEVAERLTAIRRHVQLPIGVGFGIRDGATARAVAEV-ADAVVIGSRIIQEIESAGKD--QAVAAVQTFVTGIRTAL-A
M---TDISTVIVGHRLASPVYNASGVMCREIYELEAVRHSDAGAIVTKSCTLEARDGNPEPRYASTPYGSINSMGLPNHGYKYYMGYARQYDYET--GKPLFVSVSGLSLADNLHILREFKGLNKPLLLEVNLSCPNV-PGKPQLGYSFDDMEEALKAIDAELGMPFGVKLPPYFSHFEMAAAIFNRFELAFLTCINSVNGLVVDVESETVVIKNGFGGIGGDYVLPTALANVNAFHRLCGKQVIGCGGIKSGAEVFQHILCGASAVQVGTCLWEGAGLFYRLNSELSAIMERKGYQSLEEFRGKVR--TLMNRIDERLAALKAAGRKALIPFITAGDPEPDMTVSLMHALVRGGADVIELGIPFSDPMADGPVIQRASERALARGMTLARVLEMVAGFRRTDPDTPVVLMGYLNPVEAMGYAAFASAARAAGVDGVLTVDCPPEESDEYAQVLQSHGLATVFLVAPTTPAARLAAVARLARGYVYYVSIKGVTGAATLDVADVARQVGALREHLSLPVGVGFGIRDAETARAIGEV-ADAVVIGSRLVQEIEAAGAQ---APDRLQALLAGIRQAL-A
M-----RPVEVLGKRWAHPIACASGALAAHRPGMENAVLRGAAAIFTKTVTESPREGHPGPVFVDYEGYALNAMGLPNPGPDRMVVEIEEFRDEF--DVPVYASVAADGPEGFKRLARAFSGV--ADGLELNVSCPHAKGYGAELGSDPEAVAEITEAAVRAFDGPVSVKLTPNVETLLEVAAAAIDAGAEALTAVNTLPGLRIDLRTASPVLGAGVGGLSGPALKPIALRVVADLALEFEVEIIGVGGIRNGEDVVEFLFAGAKAVQVATAARED---FGDIAMETSHILKELGYDGPEEAIGAALPWCQMSGLERIFEEAEGEGRGALIGYLTCGHPGLEETVSLARALRDGGVDILELGVPFSEPIADGPTIQKAVDEALRAGTTPWDCLEVAEEVSE---FVPVVLLCYYNTLHANGFERYLSAAAEAGVSGIIVADMPVEESDEVHSVARDLEIDVIYLVAPSTTDERLKKIGERASGFVYVISRYGVTGARRDLSEDTLELVRWVRDHVDVPVAVGFGISERWHVEEVIAAGADGAIVGSAFIKEIHRSEDIAE-AEERVRELAKELVEGASE
M---------------TSPLYNASGVMCRSVEDLEAMRASSSGALITKSCTLEPREGNPEPRYFVTPLGSINSMGLPNYGYQYYLDYAEKYDYAN--NKPLFISISGMSLADNLTIIKAFHERALPCILEVNLSCPNL-PGKPQLGYDLPAAQHALEKICEFYDRPFGVKLPPYFSHFDQAAEVFNKFDLKYVTCINSVNGLVIDVDAESVVIKDGLGGLGGDYVLPTALANVREFVRRLGKQVVGCGGVKSGREAFMHILAGATAVQVGSCLYEGVGAFDRIAQELKDLMAAKGYQKLSDFRGKLK--TLMSRIANRFAAL--AGKKALIPFITAGDPNPGLTVSLMHGLVEGGADIIELGVPFSDPMADGPVIQRASERALAHKVGLKDVLAMVVEFRKTDDVTPVVLMGYLNPVFAMGYTEFSKAARAAGVDGVLTVDCPPEEAGELAAALSAESVDPIFLLAPTTPEARVAEVARLARGYVYYVSLKGVTGAANLDIDEVGRKIAALRQHLSLPIGVGFGIRDGETARRVAEV-ADAVVVGSRLVQEIEAATPE--TAKERLTALVAGLKSAI-A
M----DLSVTVGGVTFKNPVMSAAGTFGNIVEYLDVFDITRLGAVVANSFLPWQGEPNRCRRFAHTESGYLSAFGINNMTLDRFIAEALPRLPAE--DVPVFVNIKAPTRVQLVDMTRACVESGRIAGVEVNGNFPYAGRDEPSYWDNPQQNEEMFRALSAAAKVLLWSKAATSAMIIEDFVSASERGGADGTVLFNAIPGARIDIERRAFVCGTGFGGYSGSGVKPFALWRCVQAARVATRPVIASGGITTAEDVVEFIMAGAHLVQIGAASMSRPDYFPRLLDDLYALMERLGVRSLDEIRGCARAPETMARMDKRFADVAAEGRPVLVTYFMAGDPDFETSLSIMKALPKAGADVIELGMPFSDPMADGPAIQLAGQRALKGCQTLAKTLEIARRFREDDQRTPIVLMGYYNPIYIYGVDRFLTDALAAGIDGLIVVDLPPEMDDELCIPALAKGISFIRLATPTTDDRRLPKVLENTSGFVYYVSMNGITGSALPDPSLIAGAVGRIKAHTNLPVCVGFGVKTAEHARAIGAS-ADGVVVGTAIVNQIASSLTEEGATVPGVEALVRGLSAGVAE
M---------------TNPLYNASGVMCRSVEELEQVRHSAAGAVITKSCTLQPRDGNPEPRYCATPLGSINSMGLPNAGFDYYLDYARGYPHQA--GKPLFLSLSGMSLQDNLQMLASLAEQGLPCIPEVNLSCPNL-PGKPQLGYDPAACLASLQAMCDVYPGVFGVKLPPYFVHFDQMATVLNTFPLRFVTCINSINGLVIDPEHECVVIKDGLGGLGGAYVLPTALANVREFVRRLGKHVVGCGGISSGREAFMHILAGATAVQIGTCLYEGEGAFARILQELAMLMEAKGYQCLADFRGKLK--TLMSRIAACFAAL--QGKKALIPFITAGDPHPSRTVELMHGLVDGGADIIELGVPFSDPMADGPVIQRASERALVHKVGLRDVLAMVAEFRKTNTTTPVVLMGYLNPVFVMGYAAFAAAAREAGVDGVLTVDCPPEEAADLSAALIAADLDPVFLIAPTTPEARVREIARHARGYVYYVSLKGVTGAGNLDIDDVARKIAALRAHIQVPIGVGFGIRDAATAKAISVT-ADAVVVGSRLVQEIEAATEQ--TAKERLTGLVAELKAAI-L
M---PD--FRILGLRTTNPVIVGSGLLTDQTSNIRKLLARGAGAVITKTIHPSPPQG-LDERIVRLPVGMLNSTTYSKRPVGYWLKM-LRACAEE--GLPVIANVHADTPAELGALAHEVEA-TGCPALELGISCINEEAGA---DEDADRVYAYTVETRRRVAIPFSVKLAVG-EGLAGRVHAAVEAGADAITLSDTIPGAAVSPRTGELEL-DGVFGYSGPGIKPLVLAAIWGLRKRFDLPIMGSGGVASGRDVVDYLQAGADVVQVYTALHTDMYALDAIVTGAEHILADTGVR-----------VSSMS-LAELFTATREQGRAALVGYLPAGYPTAAGSKSMLRAMVDGGCDLVEVGVPYSDPVMDGPTIQAAATQALEAGFRLRDVFEVVESISSA--GGRAVVMTYWNPVNRYGVDAYARDLAAAGGLGIITPDLIPDEADEWLAASTEHGLDRIFLVAPSSTEERIARTAKASSGFLYATSVMGVTGARDVVSSAAPELVRRVRAHTDLPVGVGLGVRNGAQAAELAAF-ADAVIVGSAFVSKVAEGE-------QAVADLAAELAQGVVA
