# Supplementary material for: Inter-protein residue covariation information unravels physically interacting protein dimers
Source: BMC Bioinformatics. 2020 Dec 17;21:584. doi: 10.1186/s12859-020-03930-7 (PMC7745481; doi:10.1186/s12859-020-03930-7)
Supplement: Supplementary file 5 — Additional file 5. Final ER-MSAs at different ASA thresholds. Available on Mendeley data (http://dx.doi.org/10.17632/9bk2r55286.1). [file 12859_2020_3930_MOESM5_ESM.zip › Additional file 2/Final ER-MSAs/Negative ER-MSA dataset/ASA0.0/paired_MSA/1ep3-A-1qop-B/MSA_IDs.txt]

sp|P54322|PYRDB	sp|P0A2K1|TRPB_
tr|D5WY07|D5WY0	tr|D5WQ11|D5WQ1
tr|A0A1U7ECU8|A	tr|A0A1U7ECE8|A
tr|A0A0J1FAW1|A	tr|A0A0F2S707|A
tr|A0A1R1MKZ5|A	tr|A0A1R1MLY8|A
tr|E8T3K1|E8T3K	tr|E8T275|E8T27
tr|A0A074LQC0|A	tr|A0A074LRM0|A
sp|B0TGQ8|PYRDB	tr|B0TFP9|B0TFP
tr|A0A0D1XU75|A	tr|A0A0D1UYM5|A
tr|A0A1G1DW78|A	tr|A0A1G1EGV9|A
tr|A0A1F9PSZ5|A	tr|A0A1E7GM84|A
tr|A5D199|A5D19	tr|A5D1S3|A5D1S
tr|A0A023DC55|A	tr|A0A023DJU4|A
tr|A0A1W1W390|A	tr|A0A1W1VZ04|A
tr|A0A135L3W6|A	tr|A0A135L4V9|A
tr|A0A1S1V9J1|A	tr|A0A1S1VBK8|A
tr|D5X7V7|D5X7V	tr|D5X784|D5X78
tr|F5L6E4|F5L6E	tr|F5L7H2|F5L7H
tr|A0A1M4TT68|A	tr|A0A1M4TAK3|A
tr|A0A1E5FZP1|A	tr|A0A1E5G661|A
tr|A0A124FCY6|A	tr|A0A101E921|A
tr|A0A1G0M095|A	tr|A0A1G0N4I9|A
tr|A0A1X7MYN1|A	tr|A0A1X7MPG8|A
tr|A0A1W9W3C5|A	tr|A0A1W9MQ36|A
tr|A0A1X0YE93|A	tr|A0A1X0YD86|A
tr|A0A0F2Q704|A	tr|A0A0F2PX85|A
tr|A0A1B8WNA1|A	tr|A0A1S2RD93|A
tr|A0A1U7MM57|A	tr|A0A1U7MME8|A
tr|A1HPN3|A1HPN	tr|A1HS66|A1HS6
tr|A0A101F7D3|A	tr|A0A101F8B0|A
tr|A0A160IMB4|A	tr|A0A160INJ7|A
tr|M7NHE1|M7NHE	tr|M7NUG4|M7NUG
tr|U2VC01|U2VC0	tr|A0A1V1REK6|A
tr|D7CLN6|D7CLN	tr|D7CP71|D7CP7
tr|R7N2Z0|R7N2Z	tr|R6EDE4|R6EDE
tr|U2WCQ7|U2WCQ	tr|U2UXC8|U2UXC
tr|A0A143Y8S0|A	tr|A0A143Z7K4|A
tr|A0A0C2HWI8|A	tr|A0A0C2HQF6|A
tr|A0A1J5IL50|A	tr|A0A1J5IL55|A
tr|A0A133YGB8|A	tr|A0A1F8V8C5|A
tr|A0A087N561|A	tr|A0A087N5N1|A
tr|A0A1M4VWA5|A	tr|A0A1M4W1L1|A
tr|A0A1S2LDM1|A	tr|A0A1S2LX54|A
tr|R6YK34|R6YK3	tr|A0A1Q6UWU8|A
tr|R9JJV8|R9JJV	tr|R9JNB8|R9JNB
tr|A0A0L6JHN5|A	tr|A0A0L6JT27|A
tr|A0A1U7PLK3|A	tr|A0A1U7PQW0|A
tr|E6U5E3|E6U5E	tr|E6U698|E6U69
tr|K0J3I4|K0J3I	tr|K0J0A1|K0J0A
tr|B8FHT8|B8FHT	tr|B8FA38|B8FA3
tr|A0A0Q3S339|A	tr|A0A0Q3TUA5|A
sp|B0KA32|PYRDB	sp|B0K8T6|TRPB_
tr|R6W9D0|R6W9D	tr|A0A1Q6TL41|A
tr|A0A0K8JI75|A	tr|A0A0K8JI15|A
tr|A0A1M6DLY0|A	tr|A0A1M6F2E5|A
tr|G5ICK6|G5ICK	tr|G5I9Y6|G5I9Y
tr|A0A165X846|A	tr|A0A165YE88|A
tr|F0T0H7|F0T0H	tr|F0T053|F0T05
tr|U4Q9N6|U4Q9N	tr|F4LWG3|F4LWG
tr|A0A1M7F5A2|A	tr|A0A1M7HSY9|A
sp|Q8R9R7|PYRDB	sp|Q8R9M9|TRPB_
tr|A0A1T4L9A6|A	tr|A0A1T4QDC1|A
tr|A0A1I1WHV8|A	tr|A0A1I1UCD4|A
sp|B1YIR7|PYRDB	sp|B1YLS4|TRPB_
tr|C0CVL1|C0CVL	tr|C0CSW4|C0CSW
tr|D9QPJ4|D9QPJ	tr|D9QS78|D9QS7
tr|A0A1Q9YD11|A	tr|A0A1C0BY75|A
tr|R5XTU8|R5XTU	tr|R5XAM6|R5XAM
tr|A0A0X9W4Z4|A	tr|A0A0X1RW96|A
tr|F9DPH0|F9DPH	tr|F9DUG4|F9DUG
tr|A0A1X1Q5H2|A	tr|A0A1X1Q7P8|A
tr|S2XSA5|S2XSA	tr|S2YGZ8|S2YGZ
tr|A0A0U2YZ32|A	tr|A0A0U2ZAT4|A
tr|A8ZZE6|A8ZZE	tr|A8ZZW8|A8ZZW
tr|Q6AIT6|Q6AIT	tr|Q6AJ02|Q6AJ0
tr|A0A133XRB7|A	tr|A0A1Q6EJN3|A
tr|A0A1V4ML06|A	tr|A0A1V4MJC3|A
tr|A0A1M6T129|A	tr|A0A1M6IHP6|A
tr|R5R5H5|R5R5H	tr|E7GBB3|E7GBB
tr|R7BNN5|R7BNN	tr|R6H974|R6H97
tr|Q67PZ8|Q67PZ	tr|Q67PJ4|Q67PJ
tr|A0A101XQA5|A	tr|A0A101XSQ9|A
sp|Q0AXG6|PYRDB	tr|Q0B003|Q0B00
sp|B1I4M6|PYRDB	tr|B1I3Z5|B1I3Z
tr|F2F689|F2F68	tr|F2F7B7|F2F7B
tr|A0A1U7NKW4|A	tr|A0A1U7NM18|A
tr|A0A0L8VCW9|A	tr|A0A0L8VD85|A
tr|A0A1C0YKC6|A	tr|A0A1C0Y8D9|A
tr|W4F141|W4F14	tr|W4F1K0|W4F1K
tr|A0A1M3M7S2|A	tr|A0A1M3MC21|A
tr|A0A0A2TBG0|A	tr|A0A0A2TCW3|A
tr|D7GTZ1|D7GTZ	tr|D7GS47|D7GS4
tr|A0A1C0AC16|A	tr|A0A1C0A5D6|A
tr|A0A1L8PCG2|A	tr|A0A011SIU1|A
tr|A0A075LI29|A	tr|A0A075LNU3|A
tr|A0A1G0YIF6|A	tr|A0A1G0ZQJ9|A
tr|K7RN02|K7RN0	tr|K7RXB4|K7RXB
tr|A0A0J1G413|A	tr|A0A0J1G0B1|A
tr|A0A099WIY8|A	tr|A0A099W0V7|A
tr|C5NWX0|C5NWX	tr|C5NVN6|C5NVN
tr|A0A0K0G789|A	tr|A0A0K0G9T2|A
tr|A0A1H6RWU7|A	tr|A0A1H6W3P2|A
tr|A0A0E9LV85|A	tr|A0A0E9M1D6|A
tr|A0A140DRL9|A	tr|A0A140DRP7|A
tr|A0A101V989|A	tr|A0A101V8T5|A
tr|D4S8C4|D4S8C	tr|D4S6L0|D4S6L
tr|J4TGE3|J4TGE	tr|J4TDU2|J4TDU
tr|F3ZXU2|F3ZXU	tr|F3ZZC6|F3ZZC
tr|V7I6L6|V7I6L	tr|V7HZ75|V7HZ7
tr|C4ZG02|C4ZG0	tr|C4ZI67|C4ZI6
tr|A0A1M5BI42|A	tr|A0A1M4WRE6|A
tr|A0A1W2BX67|A	tr|A0A1W2BBW0|A
tr|E3HDR1|E3HDR	tr|E3HDJ0|E3HDJ
tr|C0GF14|C0GF1	tr|C0GDL1|C0GDL
tr|A0A1M7Y442|A	tr|A0A1M7Y0L9|A
tr|A0A0R2HDV6|A	tr|A0A0R2HCX8|A
tr|H1HSJ4|H1HSJ	tr|H1HSR8|H1HSR
tr|A0A1T5DBA1|A	tr|A0A1T5HT11|A
tr|I3VW17|I3VW1	tr|I3VWW9|I3VWW
tr|E1QKM2|E1QKM	tr|E1QEL9|E1QEL
tr|A0A0K9IAW2|A	tr|A0A0K9I952|A
tr|F9N5U0|F9N5U	tr|R5BR29|R5BR2
tr|A0A1B9F6L0|A	tr|A0A1B9F853|A
tr|A0A0U4G4Z3|A	tr|A0A0U4FKP8|A
tr|Q3Z6R6|Q3Z6R	tr|Q3Z6G2|Q3Z6G
tr|A0A101VND2|A	tr|A0A101VQ37|A
tr|R6HPN8|R6HPN	tr|R6J4Y8|R6J4Y
sp|A4XKT6|PYRDB	tr|A4XLM4|A4XLM
tr|A0A1R0IQN6|A	tr|A0A1R0IQG3|A
tr|J6IDN1|J6IDN	tr|J5W122|J5W12
tr|A0A1M6HIU2|A	tr|A0A1M6IGF5|A
tr|A0A124F8T0|A	tr|A0A124F8W5|A
tr|K4LHW0|K4LHW	tr|K4LIY5|K4LIY
tr|A0A120I9F5|A	tr|A0A0X8FB49|A
tr|B8CWM9|B8CWM	tr|B8CX64|B8CX6
tr|A0A150YEP6|A	tr|A0A150YGR0|A
tr|A0A1M5X583|A	tr|A0A1M5ZB79|A
tr|D3PDL4|D3PDL	tr|D3PBG4|D3PBG
tr|A0A0B7MNV1|A	tr|A0A0B7MQJ9|A
tr|A0A1G9MPL1|A	tr|A0A1G9TMJ9|A
tr|A0A1M6DP20|A	tr|A0A1M6BBD9|A
tr|A0A1M6QVV4|A	tr|A0A1M6SLS1|A
tr|A0A1T5MCX3|A	tr|A0A1T5JB80|A
tr|A0A1S9CBF0|A	tr|A0A1S9C2M7|A
tr|D1AMD6|D1AMD	tr|D1AQ85|D1AQ8
tr|A0A172RYE3|A	tr|A0A172RWN9|A
tr|A0A061P7I1|A	tr|A0A061P944|A
sp|O66461|PYRDA	sp|O66923|TRPB1
tr|G4Q6V4|G4Q6V	tr|G4Q5T7|G4Q5T
tr|A0A1B6BK35|A	tr|A0A1B6BC86|A
tr|A8UZ34|A8UZ3	tr|A8V0V0|A8V0V
tr|F2JN86|F2JN8	tr|F2JJJ0|F2JJJ
tr|A0A0D2HMT6|A	tr|A0A0D2HR06|A
tr|G9YHD6|G9YHD	tr|G9YJZ4|G9YJZ
tr|A0A069FAU9|A	tr|A0A069FA01|A
tr|E5Y801|E5Y80	tr|E5YAD5|E5YAD
tr|A0A1W1VGX8|A	tr|A0A1W1V1Z4|A
tr|A0A096AU61|A	tr|A0A095Z3F4|A
tr|A0A1M4T0N4|A	tr|A0A1M5CTV1|A
tr|A0A1W2BDY3|A	tr|A0A1W1ZHD4|A
tr|A0A0A2EWW4|A	tr|A0A1J5HH49|A
tr|M1Z213|M1Z21	tr|M1Z162|M1Z16
tr|A0A0S2W5Z2|A	tr|A0A0S2W4B3|A
tr|A0A143PGV6|A	tr|A0A143PP72|A
tr|A0A1G0QUA1|A	tr|A0A1G0XNR0|A
tr|B4U9W8|B4U9W	tr|B4U6N7|B4U6N
tr|G2LJW6|G2LJW	tr|G2LKX2|G2LKX
tr|F2LWV8|F2LWV	tr|F2LU58|F2LU5
tr|K2GC56|K2GC5	tr|K2GQ79|K2GQ7
tr|A0A1M4M490|A	tr|A0A1M4M9T3|A
tr|A0A1T4MXY7|A	tr|A0A1T4RTY3|A
tr|Q1IUQ6|Q1IUQ	sp|Q1ISI9|TRPB_
sp|B5YJH1|PYRDB	tr|B5YJI9|B5YJI
tr|A0A1B7XHB9|A	tr|A0A1B7X8R2|A
tr|A0A1M4V8S5|A	tr|A0A1M4TVT2|A
tr|C8WZ46|C8WZ4	tr|C8X0Z2|C8X0Z
tr|A0A1Q3QUB7|A	tr|A0A1Q3QVL6|A
tr|A0A1W9LG66|A	tr|A0A1Q6X0R8|A
tr|C0QU30|C0QU3	tr|C0QUJ7|C0QUJ
tr|A0A0J7HU34|A	tr|A0A0J7HR08|A
tr|C7LUK6|C7LUK	tr|C7LQ50|C7LQ5
tr|A0A133ZCN8|A	tr|A0A133Z9W5|A
sp|Q3AC05|PYRDB	tr|Q3ABS3|Q3ABS
tr|A0A0P8W557|A	tr|A0A0P9AE82|A
tr|I0AK18|I0AK1	tr|I0AM90|I0AM9
tr|A0A0H4C7L6|A	tr|A0A1V1YZX0|A
tr|A0A154BV90|A	tr|A0A154BQ32|A
tr|A0A078M248|A	tr|A0A078LYW9|A
tr|R5LWY5|R5LWY	tr|R5LHK3|R5LHK
tr|A0A0M2NFW6|A	tr|A0A0M2NH53|A
tr|Q1MQG1|Q1MQG	tr|Q1MRB0|Q1MRB
tr|A0A1G7MTG2|A	tr|I3ZCL1|I3ZCL
tr|A0A1M6EVT8|A	tr|A0A1M6JH06|A
tr|A0A136Q2A3|A	tr|A0A136Q6G7|A
tr|D3DGD0|D3DGD	tr|D3DI42|D3DI4
tr|A0A1Q2HS37|A	tr|A0A1Q2HM41|A
sp|Q01YA2|PYRDA	tr|Q01NI8|Q01NI
tr|C1F4C8|C1F4C	tr|C1F7N8|C1F7N
tr|A0A1G1BJ80|A	tr|A0A1G1B8M8|A
tr|A0A142YB78|A	tr|A0A142YBD3|A
tr|L0D6W5|L0D6W	tr|L0DA28|L0DA2
tr|A0A1A6C499|A	tr|A0A1A6C2X8|A
tr|A0A0F7K2F5|A	tr|A0A0F7K2Q5|A
tr|A0A1E8GM96|A	tr|A0A1E8GMX3|A
tr|A0A1P8WFF3|A	tr|A0A1P8WM32|A
tr|A0A0G3EIM3|A	tr|A0A0G3EFD1|A
tr|A4A2Y8|A4A2Y	tr|A4A2A4|A4A2A
tr|A0A132MGZ8|A	tr|A0A132MHM3|A
tr|A0A1Q6ZA82|A	tr|A0A1Q6ZWW5|A
tr|A0A0K2DEF7|A	tr|A0A0K2DHV8|A
tr|A0A0N7KB51|A	tr|A0A0P0UTL3|A
tr|A0A0Q7WIW3|A	tr|X6GPU5|X6GPU
tr|A0A1S9D1I0|A	tr|A0A1F8TV30|A
tr|H0A1V1|H0A1V	tr|H0A8T0|H0A8T
tr|C6L9L9|C6L9L	tr|C6LHS7|C6LHS
tr|A0A1Q3NXQ6|A	tr|A0A0N1B8N5|A
tr|E6SJH3|E6SJH	tr|E6SMS2|E6SMS
tr|A0A1M6AGH7|A	tr|A0A1M6MVQ3|A
tr|E6MJT2|E6MJT	tr|E6MDX3|E6MDX
tr|A0A1J4YQF5|A	tr|A0A1F9RRW3|A
tr|G4E1I4|G4E1I	tr|G4E6U4|G4E6U
tr|H6LH64|H6LH6	tr|H6LKM1|H6LKM
tr|A0A1M5LPM6|A	tr|A0A1M5LHN3|A
tr|D5SRT3|D5SRT	tr|D5STH6|D5STH
tr|A0A1M6Q7N9|A	tr|A0A1M6MPZ1|A
tr|L0H2P0|L0H2P	tr|L0H1A2|L0H1A
tr|F2NMH1|F2NMH	tr|F2NQK4|F2NQK
tr|A0A1U7GKH6|A	tr|A0A1U7GFV4|A
tr|E8X4D1|E8X4D	tr|E8WZS1|E8WZS
tr|A0A1U7JHN8|A	tr|A0A1U7JIU9|A
tr|W0TIU9|W0TIU	tr|W0TLF8|W0TLF
tr|K0C2R1|K0C2R	tr|A0A1X1QNU6|A
tr|A0A0B2BBN3|A	tr|A0A0B2BVC1|A
tr|A0A0P9C8R1|A	tr|A0A0N8PN37|A
tr|Q47R20|Q47R2	tr|Q47QR4|Q47QR
tr|A0A1M4TKQ8|A	tr|A0A1M4TE31|A
sp|Q8U0P6|PYRDB	sp|Q8U093|TRPB1
tr|A6CAS2|A6CAS	tr|A6C190|A6C19
tr|A0A1Q4BCJ9|A	tr|A0A1M2Z3F5|A
tr|A0A067A130|A	tr|A0A066ZNV3|A
tr|A0A1Y5RBT2|A	tr|A0A1Y5SH11|A
tr|F7NJ01|F7NJ0	tr|F7NDP8|F7NDP
tr|A0A1Q4URA1|A	tr|A0A1X4N6Q6|A
tr|A0A142Y0A5|A	tr|A0A142Y5P2|A
tr|A0A1J5UEN4|A	tr|A0A1J5UMM2|A
tr|A0A0M0BWS8|A	tr|A0A0M0BQQ2|A
tr|A0A142XRY6|A	tr|A0A142X7I4|A
tr|D6Y9F5|D6Y9F	tr|D6YA26|D6YA2
tr|D2B6K4|D2B6K	tr|D2B8A5|D2B8A
tr|A0A0G3WJH7|A	tr|A0A0G3WJP2|A
tr|A0A1Q9T7Y5|A	tr|A0A1Q9TSW1|A
tr|A0A0Q7JMD4|A	tr|A0A0Q7JM90|A
tr|A0A0C2JPH2|A	tr|A0A0C2JK99|A
tr|D1A830|D1A83	tr|D1A715|D1A71
tr|A0A0Q7TTR0|A	tr|A0A0Q7TN89|A
tr|A0A1B1YR36|A	tr|A0A1B1YU77|A
tr|A0A1V0AKJ0|A	tr|A0A1V0AKH2|A
sp|B1GYY3|PYRDB	tr|B1GZC2|B1GZC
tr|E3PUS7|E3PUS	tr|E3PTA5|E3PTA
tr|E4U7H2|E4U7H	tr|E4U7W1|E4U7W
tr|A0A094PMC7|A	tr|A0A094PNL6|A
tr|B4SE25|B4SE2	tr|B4SEM4|B4SEM
tr|A1AV53|A1AV5	sp|A1AXS9|TRPB_
tr|W0DTL1|W0DTL	tr|W0DS29|W0DS2
tr|A0A0J1G4P2|A	tr|A0A0J1CY98|A
tr|C9RBA2|C9RBA	tr|C9RDE7|C9RDE
tr|A0A151EDM4|A	tr|A0A1F9YPS4|A
tr|W0PF15|W0PF1	tr|W0PC89|W0PC8
tr|A0A0K1F4T8|A	tr|A0A0K1F3W2|A
tr|A0A171BB71|A	tr|A0A161M778|A
tr|D5VQZ7|D5VQZ	tr|D5VT75|D5VT7
tr|A0A0F0HTK5|A	tr|A0A1V2QK85|A
tr|A0A0F0EKX7|A	tr|A0A0F0ER12|A
tr|F6BAC8|F6BAC	tr|F6BAY4|F6BAY
tr|A0A087B9Z5|A	tr|A0A087BCL9|A
tr|B3QW90|B3QW9	tr|B3QYY5|B3QYY
tr|A0A101DQT8|A	tr|A0A101DRV4|A
tr|Q12WM9|Q12WM	tr|Q12ZK0|Q12ZK
tr|A0A0M3BN85|A	tr|A0A1B9RVC1|A
tr|A0A1G0P3L9|A	tr|A0A1Q7U937|A
tr|A0A1H7YIG1|A	tr|A0A1H7SJU4|A
sp|O27281|PYRDB	sp|O27696|TRPB1
tr|B8E2K2|B8E2K	tr|B8DZP7|B8DZP
tr|K6VLS2|K6VLS	tr|K6V4Y2|K6V4Y
tr|E3GWH5|E3GWH	tr|E3GX09|E3GX0
tr|A0A127F5I5|A	tr|A0A127ENF7|A
tr|Q0EXB9|Q0EXB	tr|Q0EXD6|Q0EXD
tr|A0A1J4XEQ2|A	tr|A0A1W9IAU6|A
tr|F8ABC6|F8ABC	tr|F8ACJ2|F8ACJ
tr|A0A0Q9LVD6|A	tr|A0A0Q9LKR1|A
tr|A0A0C2CU41|A	tr|A0A0C2D2I1|A
tr|L0KYA8|L0KYA	tr|L0KVE2|L0KVE
sp|Q0W8E1|PYRDB	tr|Q0W629|Q0W62
tr|W0RJ43|W0RJ4	tr|W0RKQ2|W0RKQ
tr|T0LT71|T0LT7	tr|M4YUQ7|M4YUQ
tr|A0A1P8UW25|A	tr|A0A1P8UPR6|A
tr|F7XP45|F7XP4	tr|F7XQ50|F7XQ5
tr|A0A1Q7M004|A	tr|A0A1Q7LVA9|A
tr|A0A0B5HEB4|A	tr|A0A0B5HS30|A
tr|A0A0F7ID87|A	tr|A0A0F7IGC8|A
tr|D7E6C8|D7E6C	tr|D7E706|D7E70
tr|A0A101J105|A	tr|A0A101HWV0|A
tr|A0A0N8W7V6|A	tr|A0A0Q1BTC6|A
tr|Q2FP82|Q2FP8	tr|Q2FKX7|Q2FKX
tr|A0A0X8UYX4|A	tr|A0A0X8V1N1|A
tr|Q2NEG1|Q2NEG	tr|Q2NFE6|Q2NFE
tr|A0A179D701|A	tr|A0A179D5X9|A
tr|D5EGN2|D5EGN	tr|D5EDN1|D5EDN
tr|G7VAC6|G7VAC	tr|G7V837|G7V83
tr|A0A1Q3NHK3|A	tr|A0A1M3BN49|A
tr|M5A1S1|M5A1S	tr|M5ANG7|M5ANG
tr|D3S110|D3S11	tr|D3S073|D3S07
tr|J0RZS7|J0RZS	tr|J1KZ91|J1KZ9
tr|E1RJ08|E1RJ0	tr|E1RJN6|E1RJN
tr|A0A1Q7PMN8|A	tr|A0A0T5ZCW0|A
tr|A0A0R2P684|A	tr|A0A0P8YKF6|A
tr|M9SDI0|M9SDI	tr|M9SD31|M9SD3
tr|F8C5R7|F8C5R	tr|F8C415|F8C41
tr|I4BVH1|I4BVH	tr|I4BYN9|I4BYN
tr|A7I7B7|A7I7B	tr|A7I4T4|A7I4T
tr|D3FE09|D3FE0	tr|D3FAW5|D3FAW
tr|A0A1B1BHL5|A	tr|A0A1B1BJM7|A
tr|A2SR11|A2SR1	sp|A2STA4|TRPB_
tr|A0A1Y1SQW1|A	tr|A0A1Y1SSQ4|A
tr|B8GJX8|B8GJX	tr|B8GJ28|B8GJ2
tr|I0I5K6|I0I5K	tr|I0I673|I0I67
tr|H1XQB6|H1XQB	tr|H1XT73|H1XT7
tr|M1E6F5|M1E6F	tr|M1E9K7|M1E9K
tr|H1Z3S9|H1Z3S	tr|H1Z041|H1Z04
tr|A0A0U5B024|A	tr|A0A0U5ANN8|A
tr|A0A077E993|A	tr|A0A077EEA2|A
tr|E3CYD5|E3CYD	tr|E3CZU2|E3CZU
tr|A0A0C7P044|A	tr|A0A0C7P286|A
tr|A0A1J0LMT6|A	tr|A0A1J0LNK4|A
tr|W1Q187|W1Q18	tr|W1Q1Z9|W1Q1Z
tr|I3ZYV2|I3ZYV	tr|I4A143|I4A14
tr|C0DWV3|C0DWV	tr|C0DY50|C0DY5
tr|A0A1D9B9K6|A	tr|A0A1D9B9V7|A
tr|A0A109RUS4|A	tr|A0A0X8GLF9|A
tr|C1D530|C1D53	tr|C1D701|C1D70
tr|B5YA20|B5YA2	tr|B5Y6K9|B5Y6K
sp|Q8TXU6|PYRDB	sp|Q8TX91|TRPB_
tr|A0A0J5S881|A	tr|A0A0J5S715|A
tr|A0A163C7R7|A	tr|A0A165G6U0|A
tr|A0A0Q9EAN8|A	tr|A0A1S1T119|A
tr|A0A0F3KNJ8|A	tr|A0A0F3KRB9|A
tr|C4GFG4|C4GFG	tr|C4GIP8|C4GIP
