# Supplementary material for: Inter-protein residue covariation information unravels physically interacting protein dimers
Source: BMC Bioinformatics. 2020 Dec 17;21:584. doi: 10.1186/s12859-020-03930-7 (PMC7745481; doi:10.1186/s12859-020-03930-7)
Supplement: Supplementary file 5 — Additional file 5. Final ER-MSAs at different ASA thresholds. Available on Mendeley data (http://dx.doi.org/10.17632/9bk2r55286.1). [file 12859_2020_3930_MOESM5_ESM.zip › Additional file 2/Final ER-MSAs/Negative ER-MSA dataset/ASA0.0/paired_MSA/1ep3-A-1qop-B/MSA_ready_for_MI.txt]

MTENNRLSVKLPGLDLKNPIIPASGCFGFGEEYAKYYDLNKLGSIMVKATTLHPRFGNPTPRVAETASGMLNAIGLQNPGLEVIMTEKLPWLNENFPELPIIANVAGSEEADYVAVCAKIGDAANVKAIELNISCPNVKHGGQAFGTDPEVAAALVKACKAVSKVPLYVKLSPNVTDIVPIAKAVEAAGADGLTMINTLMGVRFDLKTRQPILANITGGLSGPAIKPVALKLIHQVAQVVDIPIIGMGGVANAQDVLEMYMAGASAVAVGTANFADPFVCPKIIDKLPELMDQYRIESLESLIQEVKEGKKMTTLLNPYFGEFGGMYVPQILMPALNQLEEAFVSAQKDPEFQAQFADLLKNYAGRPTALTKCQNITAGTRTTLYLKREDLLHGGAHKTNQVLGQALLAKRMGKSEIIAETGAGQHGVASALASALLGLKCRIYMGAKDVERQSPNVFRMRLMGAEVIPVHSGSATLKDACNEALRDWSGSYETAHYMLGTAAGPHPYPTIVREFQRMIGEETKAQILDKEGRLPDAVIACVGGGSNAIGMFADFINDTSVGLIGVEPGGHGIETGEHGAPLKHGRVGIYFGMKAPMMQTADGQIEESYSISAGLDFPSVGPQHAYLNSIGRADYVSITDDEALEAFKTLCRHEGIIPALESSHALAHALKMMREQPEKEQLLVVNLSGRGDKDIFTVHDILKARGEI
MSS-DRLSVQVGPLRLKNPVMPASGTFS--PDLAEWIDFDQLGALVTKSVTWHPRAGNPGPRCIETPAGMLNAVGIQNKGVENFVIDQLPVYRRW--KTPLVVSISGESPEGYARLAHRLT-VPGVQAIEVNISCPNLEVGGWSPAMEADGTYRTIRAVREATDLSIWAKLTPNTGDMVSVARAAQEAGADALVVANTLIGMAIDPHTKRPKLGNVTGGLSGPAVKPIILRMVYQIYPHVSIPIIGCGGISRVDDVLEYLLAGARAVQVGTYNFVNPRGMTEIIRDLEEYVEREGLKSITEIVGQANKGEPMTE-ERGRFGRFGGQYVPETLMSALEALEKDYLKWKDDERFCNDLHRFLTDYAGRPTPLYFAERLTNHVGAQIWLKREDLTHTGAHKINNTIGQGLLAHYTGKRRVIAETGAGQHGVATATVAARLGLSCTVFMGEEDIRRQALNVFRMRLLGAEVVSVSSGTGTLKDAMNEAIRHWVEHVEDSFYVLGTVGGPHPYPVMVRNFQRVIGDETRAQILEKVGRLPDAIVACVGGGSNAMGIFYPFLEDEGVRLFGVEAAGKGLSTGLHAAALEGGEPGILHGCFTYLLQDRYGQVKPAHSISAGLDYPGVGPEHAYLYETGRVKYVGVTDDQALDAFHRLAELEGILPALESAHAVAYTLELARK-MDPDQVVVISLSGRGDKDVETLMRQQSGLDSE
MN---RLSVSLPGIELRNPIMPASGCFGFGEEYAKFYDFSKLGAIMAKSATLNERVGNALPRVAETPNGMLNAIGLKNPGLDVILAEKYPFLAKY--DVPIIANVAGSTEEEYVAVCSRISEAPNVKAIELNISCPNVKEGGVAFGTDPEVAARLTRICKAATNLPIYVKLSPNVTDIVAIAKAVEAAGADAITMINTFTGMAIDVKTRKPVLGNITGGLSGPGIKPIALRMIYQVSRAVDIPIIGMGGVASVDDALEMLMAGATAVAVGTANFVDPYICPKIIDGLESRMDELGIDSIQSLIEEVKANFEMT---KGRFGDFGGQYIPETLMTEIHRVEEAYNFYKEDPEFQEELTQLLNDYAGRPSRLYYAKNMTEDLGAKIYLKREDLNHTGSHKINNVLGQALLAKRMGKTRLIAETGAGQHGVATATAAALLNMECEVFMGEEDTDRQALNVFRMELMGAKVNSVTKGTRTLKDAVNETMREWTNRVDDTHYVLGSVMGPHPYPTMVRDFQSIISREIKESMLEKEGKLPDAVLACVGGGSNAIGAFFHFIDHPEVALIGCEAAGKGVSTGQHAATMAEGTTGIFHGMKSLFCQDEFGQIAPVYSISAGLDYPGIGPEHAHLHTSKRASYEAITDDEAVAAFEYLSKIEGIIPAIESSHAVAYAQKLAPT-MSKDQTIVICLSGRGDKDVAAIARYKGEDIYE
MAREIDLGVRLTGLELKNPVIAASGTYGFGREYDLYCPVETWGGIAVKGITPEPRLGNPVPRLAETPAGVLNAVGLENPGLEEFLKSYLPRLADL--PTAVIVNISGFSVEDYALLARSLGREKGIAALEVNISCPNVRHGGLQFGTDPGSAEEVVAAVRRETDLPVIAKLSPNVTDIRELARAVERGGADIISLINTLVGMSIDVEEKRPVLGNVFGGLSGPAVRPVAVRMVWEVYQAVDLPIIGMGGITCWQDAVEFMLAGADAVSIGSGNFVNPLVPSEVLAGLESYCRRHGFSSVRELTGLAQS-KSMEE-EKGYFGQYGGSFVPPQLQDALNQLDDAFETYKDEPAFNEELDYYLRQYVGRPNPLYFAEKLSKQLGAKIYFKREDLNHTGAHKINNVLGQALLAKRMGAKRVIAETGAGQHGVATATACALFDMECVIYMGEEDTKRQSLNGFRMELLGAKVISVTSGTRTLKDAVDAALGDFAVNYETTFYMLGSAVGPHPFPTLVKHFQSIISREARQQILEAEGKLPDAVMACVGGGSNAIGMFANFIPDSNVRLIGVEPAGLGLETGKHAAPLTAGAPGIVHGFKCYVMADEHGEPLATHSISAGLDYPGVGPEHSYLKDIGRAEYVSITDQESLDAFHRLSRTEGIIPALESAHAVAYALKLAPT-MNPDQILIVNLSGRGDKDVEQIFNMG-----H
M---ADISVELFGIKFETPVWTASGTFGFGLEYEKYTDLNRIGAVCVKGLSIKPKEGNPPPRIWETPCGMLNSIGLQNPGVHHFIEKVLPKLKKY--RFKIIANIYGTTYDEYRAVAEALKGVEGVHAVEVNISCPNVKKGGLAFGTDPEEAAKITEIVKEATDKPVIMKLSPNVTNIVEIAKAVEEAGADAISAINTLLGMAIDIRTQKPKLKNVVGGLSGPAIKPVAVRMVYQIARAVSIPVIGIGGITTWQDAVEFFLAGASAVQVGTANFLNPNTAVEIAEGIKKYLEDNGYSCIEEIKGKVK---VMV--KFGRFGIFGGKFVPETLMAALSELEENYYHYKNDKTFQEEFNALLKDYVGRPTPLQFARGLSEYIGVKIYLKREDLNHTGAHKINNALGQALLAKKMGKKRIIAETGAGQHGVATATACAFLGLECVVYMGEEDVHRQALNVFRMELLGAKVEVVKSGSRTLKDAVNEAIRDWVTNVRTTHYIIGSVVGPHPYPEMVRDFQAVIGMEAKEQILEKEGRLPDMIVACVGGGSNAMGIFYPFVEDEEVELVGVEAGGYGLDTDKHAASICKGSLGVLHGAKSYLLQTEDGQILPTHSVSAGLDYPGVGPEHALLHHIGRARYDAVTDDDAIKAFQILSRTEGIIPALESSHAVAWLIKNKSK-L-ENKVVIINLSGRGDKDVNQIREILADRLRL
M-----LKVKLFGVEFENPVWTASGTFGFGLEYAPYLDLNRVGAVCVKGLSVKPREGNEPPRIWETPCGMLNAIGLQNPGVEYFVEEIVPKLKEY--RCRVIANIYGSTVEEYRAVAAALKGVDGVDAVELNVSCPNVKKGGLAFGVDPVEAARVTEAVKSVCDKPVIVKLSPNVTDPVEIAKAVESAGADAISAINTLLGMAIDIRKRKPRLKNRFGGLSGPAIKPVAVRIVYQVSKAVSVPVIGIGGITTWEDAVEFFLAGASAVQVGTANFFNPKAVEEIVAGIENYMREEGFKSVGEMVGALR---EM---SLGKFGPFGGKFVPETLMAALSELEEKYRELKEDESFQSEFRKLLKQYVGRPTPLQPAERLSEFLGIKVYLKREDLNHTGAHKINNALGQALLAKRMGKKRIIAETGAGQHGVATATACAFLGLECIVYMGEEDVHRQALNVFRMELLGAKVEVVKSGSRTLKDAVNEAIRDWVTNVRTTHYIIGSAVGPHPYPMIVRDFQSVIGKETREQILKAEGRLPDAIVACVGGGSNAIGIFYPFIEDKEVELIGVEAGGYGLDTDKHAATLCKGKVGVFHGAKSYLLQNEDGQVTPTHSVSAGLDYPGVGPEHSLLKEVKRAQYYAVTDEEALEAFQVLSRTEGIIPALESSHAVAWVLKNREK-L-KGKTVVINLSGRGDKDVNQVKEILEERLRW
M----DLSVNIGSLKLKNPVMPASGCFSFGKEYADFYDLSQLGAIVVKATTLEPRLGNPTPRVAETPGGMLNAIGLQNPGVEKVIAEELPHLRKY--DIPVIVNVAGTTVEDYVAVTERLMDSEDVDAIEVNISCPNVKCGGIQFGTDPAQAAHVTESIKKVSKVPVIVKLSPNVTDIVSMAKAVEAAGADAISMINTLVGMSIDLNRKKPLIANGVGGLSGPAVKPVAVRMTYQVAQAIQIPIIGMGGIMDGEDAIEFLMAGAAAVAVGTANFVNPLACPEIIDGIRQYCEQNGVASVSDLTGVAW---KMS--QRGRFGNFGGKFVPETLMNALEQLERDYETYTKDPEFIAQLRYYLNVYSGRPTSLYYAKNLTEQLGAKIYLKREDLNHTGAHKINNCLGQGLLAKMTGKKRVIAETGAGQHGVATATVSALLGLECTVFMGEEDIERQKLNVFRMKLMGAEVVPAKSGTRTLKDATNEAIRHWVEHVEDTFYIIGSVVGPHPYPMIVRDFQRIIGDETREQILELEGRLPDTIVACVGGGSNAMGIFYPFVNDESVKLIGVEAAGKGIDTEEHAATITLGRPGIIHGSLTYLLQDEYGQVQPAHSISAGLDYPGIGPEHAHLAETKRATYLPITDDEALDAFQMLSRVEGIIPALESSHAIAQVVKLAPT-LPKDHIIVVSLSGRGDKDVHSVAQALGGI-DV
MGS-LNLQVNLGGLTMKNPVTTASGTFGFGLEFAPFIDLSRLGAIVVKGTTLEPREGNPTPRMAETPAGMLNAIGLQNPGVEAFIRDYLPPLRQI--DTPVIVNVSGNSVEDYGRLASILDEADGVAALEVNISCPNVKEGGIQFGTLPASAAAVTRAVRENTQKPVIVKLSPNVTDITEMARAVVDAGADALALINTLLGMDIDICTRRPVLANIFGGLSGPAIKPVALRMIYQVYRAVHVPILGMGGIMNSQDAIAFMLAGATAIAVGTANFTNPRATMDILEGIEEYCCREGVRDVNELIGAAHSHTGMILHPDGRFGAFGGAFVPETLKPALEELEAAFRQMTDDAVFREELQTLLAEYAGRPSRLYFARRLTEHLGARLYLKREDLNHTGSHKINNTLGQVLMAKRMGKKRVIAETGAGQHGVATATACALFGIPCEVYMGAEDVERQALNVLRMQLLGAKVIAVTSGTRTLKDAINEAMRDWVANVQDTFYCFGTAAGPHPYPSIVRYFQSVIGIEARAQILDKEGRLPDAVLACVGGGSNAMGMFSGFLDDASVRLIGVEAGGDGVKTGRHSASLTAGLPGVLHGAVSYLLQDDDGQIMGTHSIAAGLDYPGVGPQLSYLKDSGRAEFVAITDKEALEGVRILALTEGILPALESAHAIAQAAKMAPQ-MSPDSLLIVNLSGRGDKDVHTLAGEV-----G
MTTKNRLAVNIAGIEMKNPVMPASGCFGFGREYAQFYDLNKLGAVAVKATTVEERQGNPTPRVAETPGGMLNAIGLQNPGLDDVMAYELPWLEKF--DLPVIVNVAGTVTDDYIKVAERVSEAPNVAGIELNISCPNVKCGGITFGTDPEIAGQLTAEIKKVSKVPVFVKLSPNVTDVVTIAKAVEAAGADGLSMINTLLGMRIDLKTRRPILANGTGGLSGPAIKPVAIRMIYEVSQQVSIPIIGMGGIQSADDVIEFFMAGASAVAVGTANFVDPLICPTIIDELEAKLDHYGVQTIGELTGAGWK--RMSK-QKGYFGEFGGSFVPEPLQAALDYLEQAFEQYKEEPEFNEELEYYLKEYVGRPNPLYFAQRLTEKLGAKVYLKREDLNHTGAHKINNVMGQVLLAKRMGVKRVIAETGAGQHGVATATACAMFGMECVIYMGEEDTRRQALNVFRMELLGAKVVAVKDGARTLKEAVDAALMDYAQNYENTFYLLGSAVGPHPYPTIVRHFQSIIGREARAQHIEKENRLPDYIVACVGGGSNAIGLFAPFFDDKEVRIVGVEPGGKGLLTGQHAAPLTAGEPGIIHGFKCYMMKGEDGEPASTHSVAAGLDYPGVGPEHSYYKAIGRAEYVTISDEEALEAFHTLSQTEGIIPAIESSHAVAYAIKIAPS-LPAEQSIIVNLSGRGDKDVQQVFDIMHN--TK
--------------------MVASGTFGYGEEYAKYIDLNKLGAIVVKGLSITSREGNPPPRIVETSAGMLNSIGLQNIGIDSFIKEKLPFLKKF--NTKVIVNFFGDSIDEYCEVAKRVDSVSGIHGLEMNISCPNKKEGWLEFGTNPDLAFRVVSAVRKNTKLPLIVKLSPNVTDITVIAKAVSDAGADAVSLINTLSGMAIDIKTRRPKLANIIGGLSGPAIKPVALKMVWQAAKTVKLPIIGIGGIMTHEDAVEFMIAGASAVQVGTANFIEPTSSEKIIDGLKLYCRQNCIRNINKIVGSLN---FMKA-ASGHFGMYGGKYVIETLMPALQELENEYMKAKADPAFQEQLKYYLRQYVGRPSPLYYAENLTLRLGAKIYLKREDLNHTGAHKINNTIGSALLTLRMNKKRVIAETGAGQHGVATATAAALFGLECDVFMGEEDIKRQALNVFRMRLLGAKVIPVSTGTRTLKDATSEALRNWITTVETSHYIIGSVVGPHPYPMIVRDFQKIIGEEAIEQIMAVEKRMPDACIACVGGGSNSMGLFYPFLDHKDVRLIGVEAAGFGIETGQHGATLSHGKPGVLHGMMSYLLYDEDGQIQEAHSISAGLDYPGVGCEHSYYRSIGRTEYASITDDEALEGFQLLSRTEGIIPALESAHAIAYAAKHAPT-MKKDAIIIVCLSGRGDKDVTQVADRIGG--KL
MNSRPSLAVEVAGLKLKNPVMPASGTFGYGEEYAPYLDLNRLGAIVTKGLSRNPKAGNPTPRIAETTSGMLNAIGLQNVGIDAFIAGKVPYYRGL--QTPVIANFFGNTLEEYGEVARKLNDVPEVTAVELNISCPNVKQGGIVFGTEASAASQVVTLVRQALNKPLIVKLTPNVTDITVIARAVEEAGADAISCINTITGMAIDVRTRKPKIANRTGGLSGPAIRPVAVRMTYQVVQAVTIPVIGIGGITCAEDALEFLIVGAKAVQVGTANFIDPAAMLAIIDGLEAFLIAEGLTDINQVVGSLK---IM---SNGHFGPFGGRYVAETLMPSLIELEQAYREAQNDPTFQQEFEYYLQQYVGRPSPLYYARRLSEHLGAKIYLKREDLNHTGAHKVNNTVGQALLARRMGKKRVIAETGAGQHGVATATVAALFGMECEVFMGTEDIRRQSLNVYRMKLLGAKVTGVVSGTATLKDAMNEAIRHWVTRVRDTFYIIGTVAGPHPYPAMVRDFQSVIGRETRSQILQAEGRLPDYAVACIGGGSNAMGLFHPFLGDESVRLLGVEAAGLGVDSGKHAASIGAGRVGVLHGNKTYLLQDEQGQIEHAHSISAGLDYPGVGPEHAHLHELGRAEYQAITDAEALDAFQVLTKLEGIIPALESAHAIAQVMKLAPT-LGRDQLVVVCLSGRGDKDIHTVAEAMGV--EL
MAVKVNLTVNVGGIQMKNPVTTASGTFGCGLEYAPFVDLNRLGAVVVKGVTLAPRAGNPVPRLAETPAGVLNSIGLQNPGVEKFIEEVLPGLAGY--DLPVIVNIAGETVEEYALLAGRLDRVQAVAGIEVNISCPNVKKGGMQFGSDPAMAAEVTRAVRASTGKPVIVKLSPNVTSIVAVARKVAEAGADALSMINTLLGMAVDIRKRRPLLGNVTGGLSGPAVRPVAVRAVWEVYREVDLPIIGMGGITCAGDAIEFILAGATAVAVGTANFVNPRATVEIAEGIERYLEENGIRDINELVGAAH--NEMAD-ERGYFGAYGGRFVPETLMPALEELEGAYHFYKNDPEFQGELNYYLRHYVGRPSPLYFARGLTEYCGARIYLKREDLNHTGAHKINNTIGQILLARRMGKRRIIAETGAGQHGVAAATAAALFGFECAVYMGEEDIRRQELNVYRMKLLGARVIPVSAGSRTLKEAMNEALRDWVTNVRNTYYLIGSAAGPHPYPAMVRDFQSIIGIEAKSQVLEQAGRLPDYVVACVGGGSNAIGIFHPFLADRQVRLIGVEAAGRGLDGEEHAATLNRGSPGILHGSLSYILQDKDGQVKCAHSIAAGLDYPGVGPEHACMKDTGRVEYTSATDAEALEAFRLLCRTDGIIPALESAHALAEAVRLAPD-LAKEEVILVNLSGRGDKDIPVVAGARGV--SV
MN---RLAVELPGLSLKNPVMPASGCFGFGREYAQFYDLSKLGAIMIKATTKKPRFGNPTPRVAETPSGMLNAIGLQNPGLEKVMEEELPWLEQF--DVPIIANIAGSTMEEYVEVAKHISKAPNVCALELNISCPNVKKGGIAFGTVPEIAAELTMLVKEVSEVPVYVKLSPNVANIVEMAKAIEAAGADGLTMINTLLGMRIDVKTAKPILANRTGGLSGPAIKPIAIRMIYEVSQAVSIPIIGMGGIQSAEDVIEFFYAGASAVAVGTANFIDPFVCPNIIDKLPTLLDELGIGHISECTGRSWKKGAMSL-RKGYFGEFGGSFVPPELQEALDYLEEQFLKYKDDQEFNDEFKFYLKEYVGRENPLTFAARLTERLGAKIYLKREDLNHTGSHKINNVIGQILLAKRMGAKRVIAETGAGQHGVATATACAMFGMDCTIYMGMEDTRRQALNVFRMELLGAKVVPVSKGQGRLKDAVDEALNDFVQNYKDMFYLLGSAVGPHPYPSIVKHFQSVISEESKQQILEKEGRLPDVVIACVGGGSNAIGAFAHYIDEPSVRLIGVEP--------EKAATLTKGVPSVLHGFKCLVLLDEEGNPQPTYSIAAGLDYPGIGPEHSHLKVSGRAEYYTVTNEEVLEAFQLLSKTEGIIPALESAHAVAYALKLAPA-LSKEQIIIVNLSGRGDKDVEQVFHMLKQ---A
M----NLTVELAGLKLQNPVMPASGTFGFGEEYASYVDLNALGALVTKSITLEPRLGNPPPRIVETPAGLLNSIGLQNPGLEAFIREKMPFLRRF--RPPIIVNIAGSTVDEYAELARRLGEVPGVAALEVNISCPNVKEGGMAFGSEPEQAAEVIQAVRRVTTLPIIAKLTPNVTDIVAVAQAVERAGADALSLINTLVGMAVDWEKRRPVLGNIVGGLSGPAIKPIALYAVWRVARSVKIPVIGMGGIMTATDALEFLLVGARAVAVGTANLVSPQAMLEIIEGLREYLMQNNIDDINKIIGSLELTPLMN--ARGRFGPFGGRFVPETLVPALKELEEAYLKAREDKAFQEQLSHYLKQYAGRPTPLYFARNLTRYWGAQIYLKREDLNHTGSHKLNNALGQALLALRMGKKRIIAETGAGQHGVATATVAALLGLECEIYMGAEDCQRQALNVFRMELLGAKVHPVHSGTATLKDAINEALRDWVTNVRNTYYLLGSVVGPHPYPMMVRDFQAVIGREVREQIILECGRLPDHLVACVGGGSNAMGLFYPFLEEEKVKLWGAEAGGKGLETGQHAATLTAGVPGVLQGSYSYLLQDEAGQVLPAYSIAAGLDHPGVGPEHSYLKETGRATYQAITDQEALEAFKLLCRTEGILPALESAHAIALAGKLAPR-LNPNEIMVINLSGRGDKDVQQVANLLGGL-VA
MELNSRLKVKLGKIELKNPIMSASGCFGFGREYAKLYDLSQLGAVIVKATTLEPRLGNPTPRIAETPSGMLNSIGLQNPGIDAVIQEELPWLAKY--QVPIIVNVAGTMTEDYVEVAKRISAVPEVAMIELNISCPNVKCGGITFGTDPKTAHDLTKAVKEVSQVPVFVKLSPNVTDIVSMAEAVEAAGADGLSMINTLIGMRFDLKTRKPILANQVGGLSGPAIKPVALRMIYEVYKHVSIPIIGMGGIMTAEDVMEFFLAGASAVAIGTANFIDPYIMPKVIQDLDRVLDEMGVRYISELTGEGWN-LAMINPDNGRFGEFGGTYIPETLMHAVKELEATYQEIREDEAFKEEYLTWVKMYAGRPTLLYYADKLSESLGAKIYLKREDLNHTGAHKINNAIGQGLLAKRMGKTKIIAETGAGQHGVASATIAARLGLECKVFMGAEDIERQKLNVFRMQLLGAEVVPVHSGRGTLKDATNEAIRYWAAHVEDTHYLIGSVVGPHPYPTMVRDFQKVIGIEARQQMLDQEGRLPDVVIASVGGGSNAIGIFHPFIQDQQVQLVGVEAAGKGLDS-EHAATLTKGKPGIIHGAYTYLLQDNHGMIQPAYSISAGLDYPGVGPEHAYLHSSGRATYTTITDEEAMNALKRLSQEEGIIPAIESAHALAQAIKLAPT-LKKENIILVNLSGRGDKDMNTIHQFFTGEGVE
M---TSLKVNINGVDFKNPVIAASGTFGFGEEYSEYFDVSRIGGISSKGLTINPKAGNEGRRLHEVTGGLINSIGLQNPGIDEFIELEIPKMRSL--NTVILANMGGGTMDDYLAGASKLDK-ADVDIIELNISCPNVKSGGMAFGIKSCVAHEVVSEVRKVTKKPLMVKLSPNAEDIVEMAVKCREAGADSLSLVNTFKAMAIDINKRKPVFRNIFAGLSGACIKPMALRMTYEVAGAVDIPVIGMGGIMNAEDAIEFIMAGATAVQVGSANFVKPDIMLDIIDGMEAFMKREGIKSIDEIRGIAR---GM----NGNFGEFGGQYVPEAVSKVLNDLEVAFKEAMADPSFKEELDYYLKDYVGRESPLYYAENLTKHYGGKIYLKREDLNHTGAHKINNVLGQVLLAKRMGKNRVIAETGAGQHGVATATAAALFGMECDIYMGEEDTKRQALNVFKMEALGARVVAVSSGTKTLTDAVDEALKNWIERIDDTFYVLGSAVGPHPYPTIVKEFQSVIGKEAKKQILEKEGRLPDYVMACVGGGSNAIGLFADFIEESGVKLVGIEPAGLGVDTDKHAATLTKGSIGVIHGMKTYVIQDEKGEVLPVHSISAGLDYPGVGPEHSYLRDSKRAEYHSVTDQEAVDAFMLLTEKEGIIPAIESAHALAYLETLAIN-TGKDEIIIVNLSGRGDKDIARIARLKGVDEED
MTR-PNLAVNLGGLQMKNPVTTASGCFGFGPEYAPYIDLNRLGAIVVKGTTLEPRLGNPGVRIVETPAGILNSIGLQNPGVDHFISKALPYLKEY--DTPVVVNIAGNTLEDYAELAKRLTAANGVAALEVNISCPNVKKGGMVFGTDCFMAAEVIRTVKQHTTLPVIAKLSPNVTNIVEIAQGVAEAGADALALINTLLGMAIDIHTRKPVLGNTVGGLSGPAIRPVAVRIIWQVAQAVNLPILGMGGIMSGEDAIEFILAGATAVAVGTANFVNPRATMDVLEGIEQYMEKYGVKDINELVGAAW---KMQV-KNGYYGEFGGRFVPETLMPALFELEEAYLQYKNDPDFQAEFRKYLGEYVGRPSRLYFARRLTDYCGAKIYLKREDLNHTGAHKINNTIGQVLLARKMGKNRVVAETGAGQHGVATATAAALFGLECVVFMGEEDIKRQELNVFRMKILGARVQPVSSGSRTLKDAMNEAIRDWVTNVRTTFYVLGSVGGPHPYPMIVRDLQSVIGLETRQQILELEGKLPDYLVACVGGGSNAMGLFHPFL-DTETKMIGVEAAGHGLHTPYHAATLTKGSKGVLHGAYSYLLQDDNGQILEAHSVSAGLDYPGVGPEHSYLKETGRVTYTSVTDQEALEAFQVLCRTEGIIPALESSHALAETLKLAPR-LNGDQVVVVNLSGRGDKDVQTVAALLEV---D
MTVKNRLEVQLGSIRLKNPVMPASGCFGFGREYSKFYALDCLGAIAIKATTKEPRFGNPTPRVAETPAGMLNAIGLQNPGLEAVLEQELPWLAQF--DVPVIANIAGSTIDEYVDVAEKISTVPNVAALELNISCPNVKCGGITFGTDPQIAAHLTAAVKQVSTVPVFVKLSPNVGDIVAVAKAVEQAGADGLSMINTLLGMRIDLKTKRPILANGSGGLSGPAIKPVAIRMIYEVSQHVSIPIIGMGGIQSAEDVLEFFLAGASAVAIGTANFVDPYICPKIIDELEPLLDKLGVEHIQDLTGMGWKHQAMSTVQKGYFGEFGGSFVPPELQNVLDILAEQFEAYKDDPDFNQEFRYYLKEFVGRPSPLTFAQRLTERLGGKIYLKREDLNHTGSHKINNVIGQILLAKRMGAKRVIAETGAGQHGVATATACAMFGMDCTIYMGAEDTRRQALNVFRMELLGAKVVAVKKGQGRLKDAVDEALNDLVQNYKNTFYLLGSAVGPHPFPTMVKHFQAVISEESKQQIIEKEGRLPDAVIACVGGGSNAIGAFAHYLDEPDVRLIGVEP--------DQAATLTEGVPAVIHGFKCLVLLDEAGNPRPTYSIAAGLDYPGIGPEHSHLKVSGRAEYVTVTNEEVLEAFQLLSQTEGIIPALESAHAVAYACKLAPA-LSPDQVIVVNLSGRGDKDVQQVFDMLKR--NG
M---IDMEVEIAGIKMKNPVTTASGTFGHGVEYAKYVDLNRLGAITVKAITLEPREGNPPPRIAETPSGILNSVGLQNPGVDTFIREDLPELIKY--QVPIIVNVAGNTIEEYCQVVEKLND-LPIAAFELNISCPNVKHGGMAFGSDPHMIEKVTKKVKNRSKKPLIVKLSPNVTSIVDSAIAACDGGADALSLINTLLGMAIDAESRKPILKNITGGLSGPAIKPIALRMVYEVHKAVNIPIIGMGGIMTGIDAIEFMLAGATAVAVGTANLVNPTAVIDVIDGIYDYMQRHDIKSIKDIVGALS---AMN--IPGRFGIFGGQYVPETVMNALIELEREYNAAKNDEKFMEEYRYYLREYSGRPTPLYYAENLTASLGAKIYLKREDLNHTGAHKINNVLGQILLAKRMGKKRVIAETGAGQHGVATATGAAMFGMKCEIFMGEEDIRRQALNVFRMKLLGAKVTSVRSGTGTLKDAVNEAIRNWVTHVEDTFYVMGSVVGPHPYPTIVRDFQRIIGDETRAQILEKEGRLPDYVIACVGGGSNAMGIFHPFFEDKEVKLIGVEAAGQGIDTDKHAATMARGSVGVIHGMKTMLLQDKEGQIMPVYSISAGLDYPGVGPEHAYYKEIGRAEYVSATDREALDAFVKLSRTEGIIPALESSHAVAYALKLAPK-LSKDKIIIVNLSGRGDKDVETVAKVLGV--EL
MIKNPSLAVNLGFMQLKNPVMPASGCFGFGKEYAKYYDLNKLGAIVVKATTASERIGNPVPRIAETPAGMLNAIGLQNPGVDVVLQSELPWLEQF--KTPVIVNIAGSTLEDYIEVTKRLNESESIQALEVNISCPNVKAGGLAFGTDCQMADKVISEVKKVSRFPIIAKLTPNVTDVVSIAKAVEDAGADAVSLINTLLGMSIDIHSKKPILANVMGGMSGPAIKPVAVRMVWQVSSAVKIPVIGIGGITTGADAIEFILAGAKAVQVGTANFINPYACVDIISEIEEYMVKHSISDIQTLVGKAKESNGMSV-ETGYYGEFGGSFVPEELQKALDHIEENFYKFKDDPDFIEELDYYNREYIGRPNPLYLAERLTEKLGAKIYLKREELNHTGSHKINNVLGQVLLAKRMGAKRVIAETGAGQHGVATATACAMFGMECVIYMGEEDTRRQALNVFRMELLGAKVVAATEGSRTLKEAVDAALNDLMENYKNTYYMLGSAVGPHPYPMIVRHFQAVIGREARQQILEKEGKLPDVIMACVGGGSNAIGLFHPFEADKDVKIIGVEPGGTGIEAGIHAAPLVAGTPGVIHGFKCYVVQKEDGTLKDTHSIAAGLDYPGVGPQHSHLKASGRAEYVAITDKEALDAFQLLSKLEGIIPALESSHAVAHAIKIAPQ-MSKDQTIIVNLSGRGDKDVQQVFEML-----K
MSIEVDLSIDIAGIKMQNPVITASGTFGFGLDYLHYYDVNKLGAVVVKSITKNKREGNPPPRIIETPAGLLNSIGLANPGIDFFIKEVIPQMDSI--RIPVIVSIAGDEIEEYVELASRLDKQDRVAALELNISCPNVKKGGLEFSTSAEQVEKLTVSVRKATSLPIIVKLSPNVTDIVEIAQAAAAGGAHALSLINTVLGMVIDVKMRKPVLGNKKGGLAGPAIRPIAVRMVWDVSQAVDIPVIGMGGICTAEDALQFIMAGASAVAVGTWNFVNPTAPLDIIDGLKEFCIKEGVKDIKELIGCSW---KMQL-RSAYFGEYGGQFVPETVMPALKELEEEYYKAVNDENFKRELNYYLREYVGRPTPLYYAERLSEKLGARIYLKREDLNHTGAHKINNTIGQALLALRMGKTRVIAETGAGQHGVATATAAALFGLQCQIFMGEEDMKRQELNVFRMELLGAEVVPVKSGTRTLKDATNEAIRDWVTNVRNTHYIIGSVVGPHPYPTIVRDFQKIIGEEIRKQFQEIVGGCPDYIIACVGGGSNAMGTFYPFIEQKKVRLIGVEAAGCGISTGKHAASLSAGSRGILHGTLTYILQDEFGQIEPAHSISAGLDYPGVGPEHAFLKDKGRVVYTSVTDYEALEAFHLLAKTEGILPALESAHALAYAAKIAPK-LKEDNTIVVTLSGRGDKDVQCVLEQKRRK-GN
MQK-PDMSVELAGIKMRNPVMTASGTFGYGAEFGDYMNLESIGAMITKGLSLKPKAGNPTPRIVETPGGMLNAIGLQNVGVDAFISQKLPYLSKV--ATPVIVNLYGNTLEEYGEVASRLDSLDGVAGIEVNISCPNVKQGGIVFGTDPLAAREVVRLVKRSTSKPIIVKLSPNVTDVVLMAKACADAGADALSLINTLTGMAIDLERRRPILANVTGGLSGPAIKPVALRMVWQVARNVQLPIIGIGGIMNARDALEFILAGATAVQVGTASFLDPSAAQTIARDMEQYLAENRIPSIASMIGALE---L---------------------MPALLELEKAYDHYRHDKEFKQEFAYYLRQYVGRPNPLYFAEKLTNKLGARIYLKREDLNHTGAHKINNTIGQGLLARRMGKKRVIAETGAGMHGVATATIAALFGMECEVFMGEEDTHRQAQNVFRMKLLGAKVTPVTAGTATLKDAMNEAMRNWVTTIHETFYVIGTVAGPHPYPMMVRDFQSIIGTEVKKQHKKVEGRLPDYLVAAVGGGSNAMGLFYPFLKDKGVRLVGVEASGYGIETGKHAAPLCAGSPGILHGNKTYLLQDQHGQITHAHSISAGLDYPGVGPEHSWLKDSGRAEYVSITDDEALEGFSTLTREEGIIPALESSHAIAHTLKLAPT-LGKDKTIVICLSGRGDKDMHTVAEAMGV--SF
M---ADMAVNILDIAFKNPVITASGTFGFGREHADFFDLSRLGGISSKGLTLHKKDGNKGIRLHETASGLLNSIGLQNPGVDAFIQDELPFMKDQ--GTVILANVGGGTLDDYLKAIEKLNQ-TSVDMIELNISCPNVSSGGMAFGIRCLDAEKVVKEVKAICTKPLIVKLSPNAENISQMAESCVKSGADALSLVNTFSGMAIDILKRKPVFNNTIAGLSGPCIKPIALRMVHEVSKAVTVPIIGMGGIMDYRDAIEFIMAGSDLIQIGSGNFINPTLSLDVIDGIETFMNEQGIKHLNEIKGCLGKEFNMTD-KKGRFGIHGGQYIPETLMGTLSELETAYDYYKNNEDFQNELSELLNEYAGRPSRLYYAEKMTKDLGAKIYLKREDLNHTGAHKINNVLGQVLLAKKMGKTRVIAETGAGQHGVATATAAALFGMECEIFMGKEDTERQALNVYKMKLLGASVHEVTAGTATLKDAVSETMREWTKRIDDTHYVLGSVVGPHPFPTMVTNFQAVISKEIKEQILEKESRLPDAIIACVGGGSNAIGAFYNFIQDEDVRLIGCEAAGEGVDTQRTAASITTGNVGIFHGMKSYFRQNEDGQISPVHSISAGLDYPGVGPQHSHLHDIGRAEYVPVTDEESVVAFEYLSKMEGIIPAIESAHAIAYTMKFAPT-LSKDKIIVINLSGRGDKDCAAIARYRGEDVNE
MHK-PDLSVQVGPLSFKNPVLTASGTFGYGQEFASLMDPNLLGGIVVKGISLKPMAGNSPPRIVETPCGMLNAIGLANVGLDDFLSEKLPWLQKL--DTRVIVNIYGHTLDEYGAVAAGLKGVPGIAALEVNISCPNVEEGGMAFGTDPLVAARVTERVLKETDKPVIVKLSPNVTDIRVIARAVEQAGAHALSMINTLTGMSIDIEKRIPRLANGSGGLSGPAIRPVALHMVRQVVQTVHIPVIGMGGILEPRHALEFLIAGAQAVQVGTANFSNPRASLEILEGIERFLTEHGIHSLKDIIGSLK---TMNFFAKGHFGAFGGRYVAETLMPALLELEQAYRTIVPTPEFQKELNYLMCHYVGRPTPLFYAKRLSEHLGADIYLKREDLAHTGAHKINNTLGQTLLAQRMGKRKVIAETGAGQHGVATATTAALFGMECKVFMGTEDIERQAPNVQRMKLLGAEVVPVSSGTGTLKDAMNEAMRYWVGAVQDTFYVIGSVAGPHPYPVMVREFQKIIGEEARAQIFAMCQRLPTTIIACVGGGSNSMGLFYPFLND-PVEILGVEAAGKGVKTGKHAATLTAGSVGVLHGSKSYLLQDVNGQIIEAHSISAGLDYPGVGPEHSMLKEAKRVRYESIEDGQALEAFQTLCALEGIIPALESSHALAQAMIEARK-RPKSDILLVCLSGRGDKDLGIVASALKKGESA
MSQKVSLAVEIAGLRMKNPVMPASGTFGYGEEFAPYLDLNRLGAIVTKGLSLRPKAGNPTPRICETVSGMLNAIGLQNVGVDAFIEHKMPFLREI--NTPVIANFFGNTLEEYGEVARRLNEIPELAAVELNISCPNVKQGGIVFGTDPQAAHQAVDVVRKNLDKPLIVKLTPNVTDITVIARAVADAGADAVSCINTLTGMSIDVRRRKPKIANRTGGLSGPAIRPVAVRMVYQVVQAVAIPVIGVGGISSAEDALEFLIAGAQAVQVGTANFVDPDAMQQVIDGLERFCIEEGIADIRELIGSLE---VMS--NQGHFGIFGGRYVAETLMPAIQELEEAYRKAQADSSFQRELDYYLRHYVGRPSPLYFARRLTEHLGAKIYLKREDLNHTGAHKVNNTVGQALLARRMGKKKVIAETGAGQHGVATATVAALFGLECQVFMGTEDIRRQALNVFRMKLLGAEVHGVTSGTATLKDAMNDALRHWVTHVRDTFYVIGTVAGPHPYPEMVRDFQAVIGRETRRQILEIEGRLPDAAVACIGGGSNAMGMFYPFIADEKVRLIGVEAAGLGIDSGRHAASIGAGEVGVLHGNKTYLLQDEDGQIEHAHSISAGLDYPGVGPEHAHLHDIGRAEYVSIRDDEALAAFQTLTRLEGIIPALESAHAIAHVVKLAPQ-LGRDQVLVVCLSGRGDKDIHTVADAIGV--EI
M---VNLSVKIGKIKMQNPITTGSGCHSL--DYESLYSPDILGAFVPKTVRAYSWPGNPPPRITETPSGVLSAVGIPSKGWEMFVSEDVPKLKAL--KTPVILSVVGRTEEEYAEIVELSDGLGFLAGIELNLSCPNVKAGGLQFGANKDMAYKVVALSRKKTGLTLIPKLPPDQSNIIEVAKAVEAAGADAISMINSPRAMMIDIETRKPFLGNVMGALSGPAIRPIAVALVYQVYQNVKIPIIGMGGIANVRDVIEFLLAGSQAVALGVVNFFDPMAAPKILAGLEQYLEEKGIEDVNSLVGAAHT-RNMA---KGRFGIHGGQYIPETLMNAVIELEEAYDRFKNDPEFIAELDDLLNNYAGRPSLLYFAQKMTKDLGAKIYLKREDLNHTGSHKINNVLGQVLLAKRMGKNRVIAETGAGQHGVATATAAALMGMKCEIYMGKEDTDRQRLNVFRMELLGAKVHTVTSGTQTLKDAVNETMREWTQRVKDTHYVLGSVMGPHPFPSIVRDFQSIIGREVKQQMLEKEGRLPDVLLACVGGGSNAMGLFYDFIEDTKVRLIGCEAAGYGVDTAKTAATMATGTVGIFHGMKSYFCQDQYGQIAPVYSISAGLDYPGVGPEHANLHDMGRAEYVPVTDDEAVEAFEYLSHTEGIIPAIESAHAVAYAKKIAPK-MSQDQTIVICLSGRGDKDVAAIARHRGVQIYE
M---TNLSAKIGNVHFKNPIVMASGTFGFGHEYGKMYDVSTLGGISGKGLTLHPKAGNPGIRVYETASGMLNSVGLENPGIEAFLAKECPYWENL--DTVRIVNLGGGTLEDYVLGAELIQQTTAVDMIELNISCPNVKEGGIAFGIKTPAAQEVVRAVRRATQLPLAVKLSPQAEDIAVMAQMCEAEGADAVSLINTISGMKIDVRKRSSVFNNLYAGLSGPAIKPVALRMVHQVSKNVNIPVMGMGGITSATDIIEFIMAGATVVQVGTYNFMNLRAGSTLADELLQFMEEEKIGSLDEIRGII-----MTSLNKGYFGEFGGSFIPENLQEVMDHLEEQFLRYKDNPEFQEEFKFYLKQYIGRENPLTFAENLTRKVGAKIYLKREDLNHTGAHKINNAIGQILLAKRMGAKRIIAETGAGQHGVATATACAMFDMECIIYMGKLDTERQALNVFRMELLGAKVVPVEKGQGRLKDAVDEALADLVQNYKNTFYLLGSAVGPHPYPTMVKHFQSIISEESKRQILEQEGKLPTAVIACTGGGSNAIGAFAHYIDEKDVRLIGVEPA--------EAPTLTEGVPAIIHGFKCLTLLDENGEPQPTYSIAAGLDYPGVGPEHSHLKVSGRGEYVTVTGQEALEAFQVLSKTEGIIPALESSHAVAHAIKLATE-LSKDDILVVNLSGRGDKDVEQVFHMLK---NN
MVSNDMLAVNIAGIKMKTPVMTASGTFGFGLEYSDFVDLNQVGAIVVKGTTLAPKAGNSGRRMAETPAGMLNSIGLENPGVEEFIHTIMPRLAKY--DVPVIVNISGNTVEEYGQLAARLDK-TGVAGLEVNISCPNVKQGGIAFGTCPDSAAQVVREVKAKTTLPVIAKLSPNVTDIALMAKAVEAAGADAISLINTLLGMAIDIHTWRPVLGNIVGGFSGPAVKPVALRMVWQAANAVKVPVIGMGGIMTAADAVEFMLAGASAVAVGTANFVNPYAAVEVAGGIRDYLTERGLNQVSQLVGKVN--CGM---KNGRFGSYGGRFVPETVMPALIELEESYRALQADAGFQAEVEFYFNEYAGRPTRLYHAAKLTQHYRGQIYLKREDLLHTGAHKINNAIGQALLARRMGKKRIVAETGAGQHGVACATVAALFGMECCVFMGQEDMERQALNVFRMRLLGTQVIPVTSGSGTLKDATSEAIRYWVTHIQDTHYIIGSVVGPHPYPMIVRDFQAVIGREVARQVEEI-GAELKYMVACVGGGSNAMGIFYPFRDNAAVRKIGVEAAGKGLNTGEHAASLTHGRPGVLHGALSYLRQDGEGQVIPAYSISAGLDYPGVGPEHACFKDSGQVTYTSVTDKQALAAFQQLARLEGIIPALESSHALAYLEELMPQ-TKETDAIVVCLSGRGDKDVQMVADVLEG--RI
MNSNQPLAVDIAGIKMKTPVMTASGTFGFGLEYADLLDLNQIGAIVVKGMTLKPRDGNTGRRIVETPAGMLNAIGLENPGIDRFLQEILPQLAQY--QVPVIVNISGGTIEEYGELARRLAN-SGIAGLEVNISCPNVKQGGMIFGTDPDSAAAVVSEVKKYATVPVIAKLSPNVTDIVAMAQAVESAGADAISLINTLLGMAIDVHSWRPVLGNIVGGLSGPAVKPIAVRMVWQVAKAVKVPVIGMGGIMTAEDAVEFLLAGASAVAVGTANFINPRVAIAITEGIADYLRQCGLRHVNQLVGQVR---IM---KNGRYGRYGGRFVPETVMPALIELENYYLKLKDDAAFQQELAFYLGQYAGRPTRLYFAENLTAYYRGKIYLKREDLLHTGAHKINNAIGQALLARRMGKGRIIAETGAGQHGVATATVAALFGLKCRVYMGEEDMERQALNVFRMRLLGAEVVPVTSGTGTLKDATSEAIRDWVTNVRDTHYIIGSVVGPHPYPMLVRDFQAVIGEEVKEQMVKMAGRQPSYLIACVGGGSNAMGIFYPFHDQPEVKKIGVEAAGKGLATGQHAASLTQGRPGVLHGALSYLLQDDDGQVIPAYSVSAGLDYPGVGPEHAFFKDEGIVTYTAVTDEAALAAFQRLAKLEGIIPALESAHALAFLDELMPA-TNPDDIVVVCLSGRGDKDVQMAANILGGLCHV
M---VDLSVEIAGIRMKNPVMVASGTFGFGLEYAQLFDLSRLGAIVTKALTVEPWPGNPPPRIWETPAGLLNAIGLQNPGVEVFADEILPELKKF--DIPVIANIAGFTKEEFAELASRLTG-TGVSGLEVNISCPNVKAGGMVFGTVPELAAEVVEAVVSSTSLPVIVKLTPNVTDIVAVAKAVVEAGAHALSLINTLLGMAIDIHRKKPVLANVTGGLSGPAIRPVAVRAVWQVSQAVDVPVVGMGGICTGSDALEFILAGATAVAVGSANFYDPLSSVKVVEEIENYCIEHGVESLHELVGAAW--KNM---ESGHFGPFGGRFVPETLMPALRELEEAYREACKDPKFHQELDYYLRNYAGRPTPLYFAANLTACLGPKIYLKREDLNHTGSHKLNNALGQALLAKRMGKKRIIAETGAGQHGVATATAAALCGLDCEIYMGEEDIRRQQLNVFRMRLLGSKVIPVASGSATLKDAINEALRDWVTNVSNTHYLLGSVTGPHPYPMIVRDFQSVIGRETRQQILAAEGRLPDAIVACVGGGSNAIGIFYPFLEDRRVELWGAEAAGLGLETGKHAASLSAGSPGVLHGACCYLLQDEDGQVRHPHSVAAGLDYPGVGPEHCYLKTTGRAFYEAVTDKEALAAFQLLSRTEGIIPALESAHAVALAVRIASR-MRGDEVLVINISGRGDKDVQEVAMILEERDGC
MS---RLHVSLPGLNMKNPILPASGCFGFGKEYAKWYDLSVLGGITIKAATLEGRFGNPTPRVAETESGMLNAIGLQNPGVQKILENEIPVLEPF--NIPILANIAGSTEEEYIEVTRQISSSPQVSAVELNISCPNVKEGGIQFGTHYKSAADLTRKVKAVSEKPVYVKLSPNISNIVEMAQAVEEAGADGLSMINTLVGMKLDWRTGHPILANKTGGLSGPAIKPVAIRMIYEVSQKISLPIIGMGGVSTAEDVLEMMSAGASAVAVGTANFVNPYVCPEIIEQLPKLLDEIGVENISEMTGRSTKQSRMTT-TRGRYGVFGGKYVPETIMFALEELEAAFDEAIQDREFNELFQRELAIYSGRPTPLTKADRLSESNGASIYLKREDLNHTGAHKINNAIGQALLAVRMGKKKIIAETGAGQHGVAAATVAAKYGLSCKVYMGKEDIRRQSLNVFRMKLLGAEVIEVTSGSQTLKDATNEAIREWVAAVEDTFYLIGSAVGPYPYPKMVKQFQQVIGYETESQFKEVQGKLPDAVVACVGGGSNAIGMFAPFI-EKDVPLYGVEAAGMGVETAQHAATLSKGSNGVIHGSLTKLLQTSEGQITEPYSISAGLDYPGIGPEHAYLHETKRVTYEAVTDEEALHALKLLCENEGILCALESAHAVAYSLKLAKN-MRKDQQVVVCLSGRGDKDVHTLMDFEEGGKDE
MNMSRNLEVKIGNLALANPIMPASGAFG--VEMNQAMDFNRLGALVPKSITKYPRGGNPTPRVCEVTSGMINSIGIQSKGIDYYIKEAIPEYAQY--PVPLISSISGDTVEEFVEMCQIIGNHPDVDAIELNISCPNLEHDGKAFGMDPDISYDLIKRAKQVTDVPLIAKLTPNVRSIQEIAIACENAGADALTVANTFLAMAIDIHTMKPKIGNIMGGISGPAVKPMIVRMIYQVYQSVDIPIIGCGGVMNPEDAIEMMVAGATAVQVGTASFINPNSMIEIIEGIEAYMIDKEIDDINELIGRFHADCVMANTETGRFGEYGGRFVPETLMPALLELETAYREAKKDPAFVAQLDHYLKDYVGRENPLYFAERLTEAAGAKIYLKREDLNHTGAHKINNAIGQALLAKRMGKTKIIAETGAGQHGVATATACALLDMECLVFMGKEDIRRQELNVFRMELLGASVVSVDQGSGTLKDAVNEALRYWVANVSDTHYVIGSALGPHPFPEIVRDFQRVIGVETRRQILEKEGRLPDAVVACVGGGSNSIGMFHPFVDDAGVALHGVEAAGSGIETGKHAAALTGGRPGALHGAYMYLLQDEAGQINEAHSISAGLDYPGAGPEHSHFRDTGRVTYSSVTDEQALEALKMLSRKEGILPALESSHAVHYAVELASG-MSTDQIVVICLSGRGDKDVITVRDALKGGGNV
MVS-PLMAVNLGGIHMQNPVNTASGTYGFGREFESFYDVARLGAITCKGCAAEPWDGNPAPRMCEVSSGIMNTVGLQNVGIRAMVESEGKYLQGR--GCAVILQVAGHSIEEYIAAVELYEEAPWASGLELNISCPNIAAGGAAMGATPETAAKLMQAVRPRTKRPLIVKMAP--SRVPEIARALEAAGADALSLINTIPAMSIDTRTRRSRLSRPTAGLSGPAIHAIAVRMVWEAHRASSLPLCGIGGITNGADAAEFILAGATAISVGTANLTDPMTAVRVVDELYDWAKNQGASDINELIGAFE---CMSGSAQGFFGPYGGTFVPETVVPALRELADAFDAALADPSFGAELDALLTDYVGRPSPLYRADRLAAAVLGTVWLKREDLNHTGAHKINNTLGQCLLAKRMGKRRVIAETGAGQHGVATATTAALMGLECAIFMGTEDIRRQALNVYKMRLLGAEVVPVAEGTGTLADAVTAALRHWVERVEDTFYVLGSAVGPHPYPTIVRHFQKVIGEEALEQLKQKGARMPDAVVACVGGGSNAIGIFYPFLRDERPLLIGAEAAGLGLETDKHGAALTKGSPGVLHGFYSYLLQDEAGNPKEAYSISAGLDYPGVGPEHSYLKDAGLVRYEAVTDREALDAFALLARTEGIIPAIESSHALAMLPRLAAE-LGPEASVLVNVSGRGDKDMDIVREAG---LGA
MPKAINLSVDLGGITLKNPVTVASGTFGYGAEYEEFIDLSELGAVIVKGTTLEPRDGNPPPRIVETPAGMLNAIGLENPGVEVLINVHLPHLREK--KATVIVNIAGNQVEDYARLAAILDRQPGIAGLEVNISCPNVKQGGLQFGTDPIMIDEVVRAVRESTRLPLIVKLSPNVTDIVAMAKAAVNAGANAISLINTLLGMAIDVEKRRPALGNIFGGLSGPAIKPIAVRMVYQVAKEVDVPILGMGGIMNYSDALEFILAGATAVSIGTGNFVDPGISRRIIGDLEQYLEKNGIYDIQELIGAAI--IRM---EKGYYGEYGGRYVPETLMPVLEELAREYEKLKDDLDFKRELSYYLHQYVGRPSGLHFAKRLSRELGARIYLKREDLNHTGSHKINNTMGQALLAKKMGKTRVIAETGAGQHGVATATAAAVLGLSCTVYMGARDMERQRLNVFRMKALNAEVKAVAKGSQTLKEATDEAFRDYIASSDYTHYLIGSVVGPHPYPMIVRDFQSIIGRELRRQILEEEGKLPQYIIACVGGGSNAMGIFYEFLQD-DVRLVGVEAGGLGLDTGQHAATLNRGSRGVLHGALSTVLQDEEGQVLPTHSVSAGLDYPGVGPEHSYLKDSGRVEYTSVTDEEALSAFLTLSRMEGIIPALESAHAVAYATKIAPT-LSRDDCIVVNLSGRGDKDVETVAAILEGV-RP
M----NTSVTIAGVTFKNPVMTASGTFGSGMEYGDFVDLNRLGAVVTKGVANVPWPGNPTPRVAEVYGGMLNAIGLQNPGIDVFLKRDIPFLQHY--DTKIIVNVCGKTVEDYLEVVEKLND-SAADMLEINVSCPNVKEGAIAFGQKADCLFDITSKIKNEARKPIIMKLSPNVTDITEMAKAAEAAGADAISLINTITGMKIDIHKRTFALANRTGGMSGPAIKPVAVRMVYQASHAVKIPVIGMGGIATAEDAIEFLLAGATAVSVGAGNTSRFCRGGELYESICN---------------------CMS---KGRYGIHGGQYISETLMNELIHLEECYEHYKKDPEFNAELNKLLNEYAGRPSLLYYAEKMTKDLGAKIYLKREDLNHTGSHKINNALGQALLAKKMGKTRLIAETGAGQHGVATATAAAFLGMECEIFMGKEDTDRQALNVYRMELLGAKVHPVTSGTMTLKDAVNETMREWSNRVADTHYVLGSVMGPHPFPMIVRDFQSVISQEAKEQILKTEGKLPAAVVACVGGGSNAMGAFYNFIEDQDVELIGCEAAGKGVDTALTAATIATGSLGIFHGMKSYFCQDEYGQIAPVYSISAGLDYPGIGPEHAYLHDIGRAQYVPITDDEAVDAFEYLARTEGIICAIESAHAVAQVRKIAKN-YSPDQSIIVCLSGRGDKDVAAIARYRGVDIHD
MSD-ERLRTELLGIEMETPVLTASGTFGFGEEFADFVDLARLGGVMVKGTTLAPRRGNEGVRVTETPMGMLNCIGLENPGVEVFLKEILPRIEPY--GMHVIVNISGSSAEAYGTLAKMLDV-PGVAAIELNVSCPNVKDGGILFGTDPEAASSVVRAAKANTKKPVILKLSPNVTDIVQMAKAVEAAGADAVSLINTLLGMEIDIHRWRPVLGNVTGGLSGACVKPVAVRMVWQVAQAVRVPIIGMGGITSAKDAVEFFLAGASAVAVGTANFTDPTVTMRICDGLNDYLEQRGLSNIRELVGKANPDNTMR--KKGRFGEYGGQYVPEIVMPALAELGETYASYKDDPAFQAEFRHCLMHYAGRPTLLYEAKKLSERYKAKIYLKREDLLHTGAHKINNALGQALLAKHMGKKRVIAETGAGQHGVATATVAALFGMECCVFMGALDVERQKLNVFRMKLLGAKVIPVSSGTGTLKDATSEAIRYWATNIEDTHYIIGSAVGPHPYPTIVRDFQKVIGEEIRAQMREEAGALPDYLVACVGGGSNAIGTFYDFKDEPSVKKFGVEAGGRGGDAPEDSARTLTGEPGILHGAYSYLLQNPDGQVVEAYSISAGLDYPGVGPEHSYFKDAGIVKYVSVTDEEALAAFQRISENEGIIPALESSHALAYLETLMPQ-TKEGERVVVCLSGRGDKDVAMVAKALGEGIEL
MN---RLAVSLPGLELKNPIIPASGCFGFGEDYGKFYDLSLLGAIMTKATTLEPRKGNATPRLAETPSGMLNAIGLQNPGVEIVVAQKHTALEKY--DVPLISNVAGNTVDDYYQVCKAVSQSPNVKAIELNISCPNVHKGGLQFGTDPEMAAAVTRAAKEGATVPVYVKLSPNVTDIVEIAKAVEAAGADGISMINTLVGMRIDLHTRKPIIANKTGGLSGPAIKPVAIRMIYQVARAVDIPIIGMGGVYTVDDVLEMFMAGASAVGVGMANFTDPLVCPKLIEQLPQRMDELGINSLQELIKEVREGERMT----SYFGAHGGQFIPETLMNACLELSEAFFRFKEDPAFKKELNDLLDNYAGRPSRLYFAEKMTKDLGAKVYLKREDLNHTGSHKINNALGQVLLAKKMGKKRIIAETGAGQHGVATATAAALLDMECVVYMGEEDTQRQALNVFRMELLGTKVIPVTSGTATLKDAVNEAMKDWASTFEESHYCIGSVMGPHPFPTMVRDFQKIIGEETKAQMAQAEGKLPDVVMACVGGGSNAIGTFYDFIGDESVRLIGCEAAGRGIHTQDTAATIATGTPGIFHGMKSYFCQDEYGQIAPVYSISAGLDYPGIGPEHADLYDRGRAEYVSVTDDEAVAAFEYLARMEGIIPAIESSHALAHAMVLAPT-LDPEKIIVICLSGRGDKDVAAIARYKGVDIHE
M------AVDIGGLTLKNPVMPASGTFGYGEEYAPFLDLNRLGAIVTKGLSLKPKAGNPTPRIAETISGMLNAIGLQNVGVDDFIKFKLPFLREL--TAPVIVNFFGNTLDEYGEVAARLCDIPEVAAVELNISCPNVKKGGIVFGTDPKAAFEAVSVVRKNLTKPLMVKLTPNVTDITVIARAVEEAGADSISCINTITGMAVDIKTRRPRLANRTGGLSGPAIRPVALRMVHQVVQAVKIPVIGVGGIVRPMDAIEFLIVGAKAVQVGTANFVDPASMITIIDGIEQFLIEEGLADIHQLIGSLE---LMT--SRGHFGQFGGRYVAETLMPALIELEQAYADARKDPAFEAEFTDYLTHYVGRPSPLYLARRLSEHYGARIYLKREDLNHTGAHKINNTVGQILLARRMGKKRVIAETGAGQHGVATATVAALFGLECEIFMGKEDIRRQAQNVFRMKLLGARVHPVTSGTATLKDAMNEALRYWVTHVRDTFYVIGTVAGPHPYPQMVRDFQAVIGSETRAQILEAVGRLPDVALACIGGGSNAIGMFHPFLADTAVRLVGVEAAGLGIGSGKHAASISAGQVGVLHGNKTFLLQDEAGQILNAHSISAGLDYPGVGPEHAFLHEIKRAEYVAVTDDEALEAFQMMTRLEGIIPALESAHALAHVAKLAPT-LPREAIIAVCLSGRGDKDMQTVAEAIGV--EL
--------------------MTASGTFGYGKEYAPYIDLNRLGALIVKGLSLEPRKGNPPPRIMETPCGMLNAIGMENVGVRAFIDEKLPFLRPF--DVAIIANIFGETIDEYKKIAAILSAAEGVHGLEINISCPNVKKGGIAFGAHPDTAYEVTGGVKSLTDLPVIVKLTPNAGDIAEIAESVEAAGADAVSLINTLTGMSVDVEQRVPHLKNITGGLSGPAIRPIALSMVWEVVKRVSIPVIGVGGIMDANDVLEFLIVGARAVQIGTASFINPRATLDILEGIDNYLKRHHITDINDLIGTLRDGTSMK--RHGHFGIFGGRYAAETLMPALLELEAAYRAARKDAAFKKEFAFYLHEYAGRETPLYEARRLTEALGAKIYLKREDMNHTGSHKINNTLGQILLARRMGKKKVIAETGAGQHGVATATAAALFGMGCRIFMGEEDIRRQAHNVFRMKILGAEVVPVAAGTATLKDAMNEAMRAWVTSVRDTFYVIGTTAGPHPYPVMVRNFQSVIGREAKRQILKKEGRLPDLLIACIGGGSNALGLFYPFLDAAGVAMTGVEAAGKGLTTGLHAASITAGRIGVLHGNKTYLLQDGHGQVRDAYAIAAGLDYPGVGPEHAWLHDTGRARYVSVTDEEAVEAFVALSRQEGIIPALESAHAVAYAIKTAPT-MGKDKIVIINLSGRGDKDAETIAESREG--KE
M----NMQVDICKVKLKNPVIAASGTFGFGREYAEYYDVSVLGGISTKGLTYYGKPGNTGLRIYETSSGIMNSIGLQNPSVPTFVQTELPYMQTL--GTEIIANVGGSKIEDYLLSIDMLEK-TAIKIIELNISCPNVKEGGMAFGIKCDSAYEIVKQVRQHTNKILMVKLSPNAEDIKAMAATCVEAGADCLSLVNTFNALAIDIHKRRAVFDNVTAGLSGACIKPIALRMVRDVCKTVNVPVIGMGGIMDANDAIEFIMAGATAVQVGTANFLDLTVMPKIIQGIANFMRQEKINDLSEIRGII-----MS---KGRYGIHGGQYIPEILMNAVIELEKAYDFYKNDKAFNDELTELLNEYAGRPSRLYHAKNMTKDLGAKIYLKREDLNHTGSHKINNVLGQVLLAKKMGKVRVIAETGAGQHGVATATAATLMGLECEIFMGKEDTDRQALNVYRMRLLGANVNVVTSGTMTLKDAVNETMREWTRRVSDTHYVIGSVMGPHPFPEIVRDFQSVISREIREQILQAEGKLPNAVVACVGGGSNAMGAFYHFLKDENVRLIGCEAAGKGIETKLHAATIAKGEVGIFHGMKSYFCQNEYGQITPVYSISAGLDYPGIGPEHAYLYDSKRAEYMPVTDEEAIHAFEYLSKTEGIIPAIESAHAVAYTMKLAKE-MSRDEIIIVNLSGRGDKDVTAIARYKGENIVE
MN---RLAMELPGLDLRNPIMPASGCFGFGQEYAKLYDLEKLGAIMIKATTEEPRRGNPTPRVAETAAGMLNAIGLQNPGLEHVMNNELKWLAQY--DVPIIANVAGSETADYVEVAKRISTAPNVKALELNISCPNVKCGGIQFGTDPQTAQELTAAVKAVSQVPVYVKLSPNVTSVVELAKAVEAGGADGITMINTLVGMRLDERTGKPVIANKTGGLSGPAVKPVAIRMVYEVYNAVNIPIIGMGGITDAQDVIDFMSAGASAVAVGTANFVDHFVCPNLVEALPAKLDALGVTHISEIIGRSHR---M---EHGYYGDYGGRFVPETLMQAVKELELAYEASKVDEAFQAQIRYYLRQYVGRDNPLYFAEQLTKHCGAKIYLKREDLNHTGAHKINNTIGQVLLAKKMGKHKVVAETGAGQHGVATATVCALLGMECIIFMGAEDVKRQELNVFRMELLGAKVESVTQGSKTLKDAVNEALRYWVAHVDDTHYVMGSVLGPHPFPMIVRDYQAVIGKETREQIMAQENKLPDTIIACIGGGSNAMGMFYPFIDD-DVTLVGVEAAGKGVMTTQHAAAIYQGDVGVLHGSKMYLMQDEHGQVTEAHSISAGLDYPGVGPEHSLLHDSKRANYVQITDQEALQAFQLLSRTEGIIPALESSHAIAYATKLAPT-LPKEHIIVVCLSGRGDKDVHTVKQILRGE-QQ
MNESSRLKTTLLGIPMKSPVMTSSGTFGFGEEFADFLNLDELGGVFVKGTTLLPRRGNDGVRIAETPAGMLNCIGLENPGVDVFLNETLPRIAKY--NMNIFVNISGGSAEEYGILAEKLDV-DGVAGIELNVSCPNVKDGGIIFGTDPKAAASVVREAKKHTSKPVILKLSPNVTDITEIAKACEDAGADALSLINTLMGMAIDIKTWKPVLGNITGGLSGPCVKPVALRLVWQTAQAVNIPIIGQGGISTAADAIEFFLAGASAVSVGTANFVDPYATTKIIQGLDDYLEKNNLSNISELVGKLK--MDM---TEGRFGKFGGQYVPETVMPVLKELEEAYKKYKDDESFKADVRYYLNKYAGRPTMLYYAKKLTEHYKAKIYLKREDLLHTGAHKINNALGQALLAKRMGKKQIIAETGAGQHGVATATAAALFGLDCCVFMGALDMERQKLNVFRMKLLGAKVIPVSSGTGTLKDATSEAIRYWAAHVEDTHYIIGSAVGPHPYPTIVRDFQSCIGEEIRQQIKEEAGGRIDYLLACVGGGSNAIGTFYEFRNDKDVKKFGIEAGGRSDTSGDNAKTLSAGEPGVLHGAYSYVLQTPEGQIVEAYSVSAGLDYPGVGPEHSYFKDEGIVKYVSVTDTEALDAFRRLSKLEGIIPALESSHALAYLEKLMPQ-TKEDEVVVLCLSGRGDKDVQMVAKILGEG-IE
MS---KLNMELPGLSMKNPIMPASGCFGFGQEYGKLYDLSKLGAIAIKATTVETRFGNPTPRVAETSSGMLNAIGLQNPGLEHVLGNELVWLENY--DVPIIANVAGSKIEDYIEVAEKISKAQNVHALELNISCPNVKEGGIAFGTNPEVASELTKLVKEVSDVPVYVKLSPNVTDIVEMAVAVEKAGADGLSMINTLLGMRIDLKKRKPILANGFGGLSGPAVKPVAIRMVHQVSQAVSIPIIGMGGVSTAEDVVEFFLAGASAVAVGTANFVDPFVCPNIIDKLPSVLDELEVTHISELIGGSWK---MSKVEKGYFGEFGGSFVPPQLQPVLERLEEAFEKYKDDHDFNEEYLYYLKEYVGRENPLTFAMRLSSELGAKIYLKREDLNHTGAHKINNVLGQILLAKRMGAHRIIAETGAGQHGVATATACAMLGMECIIYMGAEDTRRQSLNVFRMELLGAKVVSVHKGQGRLKDAVDEALNDLVINYENTFYLLGSAVGPHPFPSIVRHFQAIISKESKRQILEKEGTLPDMVVACVGGGSNAIGAFAEFISDEDVRLVGIEP--------EEAASLTEGTPGVLHGFKCLVLQDEHGNPLPTNSISAGLDYPGIGPEHSFLKVSGRAQYYTISKKEVLSAFQHLARTEGIIPALESAHAVAYVIKEAPK-MSKDQIIIINISGRGDKDVNEVARLLK---EQ
M----SLEVNFAGITFKNPVTTASGTFGSGMEYSEFVDLEKLGAVTTKGVANVPWAGNPTPRIAETKSGMLNAIGLQNPGIETFIQRDLAFLHEK--NARIIVNVCGHSEEEYLAVVERLAS-EDVDILEINISCPNVKAGGITFGQDPKCAEDITKKVKAIAKQPVIMKLSPNVTSIAEMAKAVEAGGADGVSLINTLTGMKIDVARKTFALANKTGGMSGPCVKPVAVRMVYEVANAVNIPILGMGGIQNTEDALEFLMAGATMVAVGTANFFNPYATSEIIDGLEEYVKKEKLSGIQDIIGIVN--QKMER-QERYYGEFGGQYVSESLMNTLDELDKAYEEAIHDEEFLKQYHYYLKQYVGRENPLYYAEKLSKAYGTKIYLKREDLNHTGAHKINNVIGQILLAKRMGKTKVIAETGAGQHGVATATGAALFGMECTVYMGAEDIKRQELNVFRMEMLGAKVVSVTSGSNTLKDATNEAIRTWAKTAEDTFYIIGSAVGPYPYP-----------RESKKQILEAEGRLPDVVMACVGGGSNSIGMFADFIEEPSVKLIGVEAAGLGVETGKHASAMALGKPGTLHGMRSYLLQDEDGNIELAHSISAGLDYPGVGPEHAYLRDTGRAEYVAITDKEAMDALQELCRLEGIIPALESSHAIAYAVKIAKN-YSKDDSIIVNLSGRGDKDLFTILN-------I
M---ANLNVRLGELVLKNPIMSAAGTFGYAAEYGNAVNLKHLVAIVPNSMAITDGQPSTAKRFYQSEHGFISSFGANNLPYQTFLDEILPRLPYE--ETPVFLDLKAYDLDKLTEFVSILSEVKELAGLEINLNCPYGNPSVPSYWKTRESLEEMVRKVKAAADKILWFKAPTAEYPPDEIVSIVQENGGDAFVSFNAIGGYAIDIHTRKFRCGNGGGGYSGPGIKPYALMCAHNSSKHAKIPVIG-GGIVCAADVLEYIMAGAHAVQIGSANLMRPDFMERLLEELEALMDQMNIKSLDEIRGCAK--YSMEA-KKGKYGLYGGQYIPETLVPAVQEVEQAYDAYKKDPAFQSELRQLMENYAGRPSLLYYAEKMTKDLGAKIYLKREDLNHTGSHKINNVLGQVLLAKKMGKKRVIAETGAGQHGVATATAAALMGLECEIFMGKEDTDRQVLNCYRMELLGAKVHPVTSGTMTLKDAVNETMREWASRMEDTLYVLGSVMGPHPFPMIVRDFQKIIGQEIKEQLMQMEGRLPDAVIACVGGGSNAMGSFYEFIPDTSVRLIGCEAAGLGVDNPKNAATIANGSIGIFHGMKSLFCQDEYGQIAPVYSISAGLDYPGIGPEHARLNELGRAQYVPVTDAEAVEAFEYLSRTEGIIPAIESAHAVAYAKKAAPE-FDKNQILVVTISGRGDKDVAAIARYRGVEIFD
MNNKADLSVTVGGLKLNNPVIAASGTFGFGREYSDYMDLNGLGGVSVKGLTLRPRHGNKPPRIAETPAGILNSVGLQNPGVEHFIKEEIPFLRKF--NTAIIANIAGNTIEDYCKMAETLQD-ADIDAIELNVSCPNVKQGGVAFGNTCAGISEVTKRVRAYCKKPLIVKLTPNVTNIKEIAKAAEDAGADSLSLINTILGMAIDIHKRRPILAQNFGGLSGPAVKPVALRMVYEVAHTVKVPVIGMGGISTGEDAVEFLLAGASAVMVGTMNFVNPAACIDVVKGIEKYLELYNISSVMDIIGTLELNCKMS--STGFYGEFGGRFVPENLVKVLDEVKEAFLKFKDDPEFKKELDYYFKYFVGRPNPLYYAERLTKQIGAKIYLKREDLNHMGAHKINNTIGQVLLAKRLGKKRIIAETGAGQHGVATATACALFEMECIVYMGEEDTRRQALNVFRMELLGAKVVPVKTGTRTLKDAVDEALNDLMENYEHTYYMLGSAVGPDPYPEMVKHFQSIIGNEVKEQIMELEGRLPDYLVACVGGGSNAIGLFAPFYNDKDVNMVGVEPAGKGIDTPDHAATISLGSPGVLHGFKCYLLQDDKGEPLPVYSIAAGLDYPGVGPEHSFYKDSGRAQYVTATDKESIDAFLKLSKVEAIIPAIESSHAIAYGMKLAGE-LGKDKIIVICLSGRGDKDVAEIASILG----K
MN---RLQVELPGLTLKNPIMPASGCFGFGKEYAQLYDLSLLGAIMVKATTLEARYGNPTPRVAETPSGMLNAIGLQNPGLEKVVTEELPWLERY--DVPIIANVAGSETEDYVAVCERISKAPNVRAIELNISCPNVKCGGITFGTDPAIAKELTEAVKAVSTVPVYVKLSPNVTDVTAIARAVEEGGADGLTLINTLVGMRFDPRTGRPVIANGTGGLSGPAVKPVALRMVYEVTKAVSIPVIGMGGIAEVDDVIDFMSAGASAVAVGTANFVDHFVCPKLIDALPARLDELGIGNITELTGRSHR--LMVK-AKGRYGEYGGRFVPETLMPALLELEAAYREAKDDPAFNAELESILTDYVGRETPLYFAERLTEAAGAKIYLKREDLNHTGAHKINNALGQALLAGRMGKRKIIAETGAGQHGVATATACALLGLECIVFMGREDIRRQELNVFRMELLGARVVSVGGGSGTLKDAVNEALRYWVANVQDTHYIIGSALGPHPFPEIVRDFQRVIGTETRRQILGKEGRLPDAVVACVGGGSNSIGMFHPFVDDEEVALYGVEAAGSGIETGKHAAALTGGRPGALHGAYMYLLQDDAGQIEEAHSISAGLDYPGAGPEHSHFRDTGRVTYGSVTDTEALSALRLLCRKEGILPALESSHAVAYATELAKE-MPPDSIVVVCLSGRGDKDVITVRKALEGGHDG
MDKSSALAVTVAGVTFRNPVIAASGTFGFGREYAKVFDLSGLGGIALKGMTLKSRSGNPSPRVAETPSGMLNCIGLQNPGVEYFLKNELPFLQKQ--GTRLISNIAGDAPEDYAALAARLDG-EPVDMLELNISCPNVKTGGMAFGVTCEGAAEVTRAVRAATKKPLCVKLSPNVTDIASIAQAVEDAGADALSLINTLLGMRIDIRTRRPILSNNVGGLSGPAVFPVALRCVWQVAKAVRIPVIGMGGIATWEDAVQMFLAGASAVQVGTATFTDPYAMLAIRDGLADYLETEHIAHISELTGQIR--PNMA--QKGRYGVHGGQYVPETLMNALEELEQAYARFQNDATFQAELQDLYQNYAGRPSLLYEAKRMTEDLGARIFLKREDLNHTGSHKINNVLGQVLMAKKMGKKRVIAETGAGQHGVATATVATLMGLECEIFMGREDTDRQALNVFRMEMLGAKVHPVDSGTKTLKDAVNEALRNWTSRVDDTFYVMGSVMGPHPYPMIVRDFQSIIGKEIKAQCMEQIGRLPDVVMACVGGGSNAMGAFYDFIGDKTVHLIGVEAAGEGVDTPRTAATIERGTLGVFHGMKSYFLQDEEGQIAPVYSISAGLDYPGIGPEHAWLHDNGRAEYVGATDKEAVDAFLYLSKLEGIIPAIESAHAVAYARKLAPT-LQKDAVIVINISGRGDKDVAAIARYLGVQLHD
M----DLSVKLPGLNLKNPIMPASGCFSFGKEYSQFYDLSLLGAVVIKAATLNERLGNPTPRVAETYSGMLNAIGLQNPGVETIIDQELPYLKDY--DVPVIANVAGSTVEEYEQVAKAFRRTDAISAIELNISCPNVKEGGLQFGTNADVAAEVTRKVKQVSQVPVYVKLTPNVTNVVEIAQAVEQAGADGLTMINSLTGMQIDLQNRRPLLANKVGGLTGPAIKPVAIRMVYQVYQAVKIPIIGVGGIMTVEDVLEFLLAGASAVQVGTANFQNPMICPELIEQLPACLAKYGFTSVEEAIGKGHP-SEMSI-QSGHFGLFGGRFVPETLMPAVLELEQAYEAAIDDPIFQQQLSYYLSQYVGRETPLYFAERLTKMLGARIYLKREDLNHTGAHKINNALGQALLTLRMGKKKIVAETGAGQHGVATATVSALLGLECIIFMGEEDIRRQKLNVFRMELLGAKVVSVSQGSGTLKDAVNEALRYWVTNVEDTHYIIGSVVGPHPFPKIVRDFQSVIGTEAKRQFEQEYGGLPDAIVACIGGGSNAMGLFYPFIDDQTVKIYGVEAGGLGVETGKHSAALTDGKAGVLHGMMTYLLQDQHGQIQAATSISAGLDYPGVGPEHSFLKDINRVQYVSVTDHEALAGLKLLSETEGIIPALESAHAIAYLEKLAPK-MSQDESIIVCLSGRGDKDVETVQSALGGGNDD
MSDKPALGVELGGVFLDNPVMTASGTFGYATEFASLMDLNRLGGIIVKGLSLEPSSGNPPPRVVETPCGMLNAIGLENMGIEAFFQDKLPELTKL--APPLVLNIYGKTSEEYERLAARIDNVEDVAGIEVNISCPNVSAGGIAFGVDPMMAARLVGKVRARTRKPVIVKLSPNVTDVTAIARAVEDAGADAISLINTLTGMAIDLDARRPVLANITGGLSGPAIKPVALRMVWQVAKVVKVPVIGIGGIMNARDALEFLMAGASAIQVGTANFVDPASPVKILEGIEAYFMENQIKDISDFIGCLE---VMNI-ERGHFGAFGGRYIAETLMPAILELTEAYAKAQQNQEFQDGLQALFTNYVGRPTPLFFARGLTEKMGAKIYLKREDLAHTGAHKINNTMGQALLAHHMGKTKVIAETGAGQHGVATATAAAFFGMECKVFMGVEDISRQAPNVKRMELLGAEVVPVSSGTGTLKDAMNEAMRFWVGAVEDTFYVIGSVAGPHPYPAMVRDFQRVIGDEAKRQIMEAEGRLPDTLVACVGGGSNAMGLFYPFVGDKDVEMVGVEAAGIGIESGKHSASLGAGEVGVLHGSKSYVLQTQDGQIQEAHSVSAGLDYPGVGPEHALLKEEGRARYVSIKDDEALNAFHTLSRAEGILPALESSHAVAWAMKEAAR-RPKDDVILVNLSGRGDKDLETVLKHMERK-GA
MN---RLAVELPGLSLKNPIMPASGCFGFGKEYAQLYDLSKLGAIMIKATTPETRLGNPTPRVAETPAGMLNAIGLQNPGLTKVMENELPWLDQY--DVPIIANVAGYITEDYVTVAEAISKAPNVHALELNISCPNVKQGGITFGTDPKVAEELTKAVKAVSSVPVYVKLSPNVTNVNDIAKAVEAGGADGITMINTLLGMRLDTKTGRPVIANVTGGLSGPAIKPVALRMVYDVAKQVSIPIIGMGGIATIEDVIDFLSAGASAVAVGTANFVDPFVCPTLIDQLPNKLDELGFNTVSELVGRSHR--LMVK-KAGRYGRFGGQYVPETLMTALNELEQAYDEAIADPSFLEELNYYLKEYSGRETPLYFAERLTQSLGAKIYLKREDLNHTGAHKINNTIGQAILAKRMGKNKIVAETGAGQHGVATATVCALFDMDCVVFMGKEDVRRQELNVFRMELLGAKVVSVDQGSGTLKDAVNEALRYWVSNVEDTHYILGSALGPHPFPRIVRDFQRVIGVETRKQIFEKEGRLPDAVVACVGGGSNAIGMFHPFVEDDTVSLYGVEAGGSGIASGLHASATAEAKEGVLHGAYMYILQDENGFIQEAHSISAGLDYPAVGPEHSYLHDIGRVKYTSVTDSEALEGLQLLSKKEGIIPALESSHAVHFAAKLAKE-MNADQILVICLSGRGDKDVQTVRDALGGA-GK
M----NLQVEVGGLKLKNPVMTASGTFGFGREYGEYIDLNQLGAIVVKGLTVNPKEGNPPPRVYETPCGMLNSVGLQNPGINAFIEKELPFLRDY--DVAVIVNIAGETIEEFAYMAKKLDI-DGVDGIEINVSCPNVKKGGMAFGINPEDIFNITKEVKKVTQKTVIVKLTPNVGDIGVCAKAAEDGGADAVSLINTIAGMAINIDTRTPVFKNVIAGLSGPAIKPIALRMVYEAARAVKIPVIGMGGISSFKDALEFMIAGAKAVAIGTCNFVNPNCTIEVIEGIKQYMVLNNIEDINEIIGSLK--VDM----SGRFGRFGGQYVPETVMNALIELEREFEKAKEDKDFMEEYRYYLREYSGRPTPLYYAENLTKRLGAKIYLKREDLNHTGAHKINNVLGQILLAKRMNKKRVIAETGAGQHGVATATAAAMFGMECEIFMGEEDIKRQSLNVFRMKLLGAKVTPVTTGTKTLKDAVNEAIRDWVTNIDNTFYVIGSVVGPHPYPTMVRDFQRVIGDEAKEQILQKEGRLPDYVIACVGGGSNAMGIFYPFIEDKEVKLIGVEAAGEGIETGKHAAAMAKGSVGVLHGMMTYLLQDEEGRIMPVYSISAGLDYPGVGPEHAFLKESNRAQYVYATDEEALAAFMDLSQTEGIIPALESAHALAYAMKLAPN-LTKDNIIIVNLSGRGDKDVNTVAKVLGV--EL
M---VNTKVTLSGWELDNPVIPASGTFGYGREFASLYPLDMLGTFSFKGTTVSPRFGNPTPRIAEWDAGIINSIGLQNPGMEHVLEHELPEMKEF--HKKVIANVSGFSVDEYVTLCERFGREEQVGILEVNVSCPNVRAGGMAHGTSCENVYAIAKAVKNVTDKPIYMKLSPNVTDIAAIAAACEEGGADGISLINTMTGMRIDPKTRRPVIANKIAGYSGKALFPVALRMVYQVYEAVSIPIIGMGGVSTAEDVIEMMLAGATAVQVGAANLINPYACMEIIEALPVAMEKYRIENLNDIIGEAH--NGMN--KKGRFGIYGGQYVPETVMHAVCELEAAYEHYKNDKEFCEELKALYRDYAGRPSMLYYAEKMTKDLGPKIYIKREDLNHTGSHKINNVLGQILLAKKMGKKRIIAETGAGQHGVATATAAALFGMECEVYMGEVDMERQSLNVYRMELLGAKVTPAKSGTGTLKDAINEAMKDWATNIETTYYLIGSVMGPHPYPEMVRDFQKIISKEIKEQLYEKENKLPDCVVACVGGGSNAMGAFYNFIEDDSVRLIGAEAAGKGIDTKYHAATSAKGSNGIFHGMKSIFLQNDEGQIDEVYSISAGLDYPGIGPEHADLFKRKRAKYMPITDEEAVCAFEYLSRTEGIIPAIESAHAVAAAMKIAPS-MNKDQVMVINLSGRGDKDVYQVARYRGVKLND
MNESNRLTVELAGILMKNPVMAASGTFGFGLEYSDFVNLNEVGAIVVKGTTLKPRSGNVGRRIAETPAGMLNSIGLENPGVDNFLRDILPELACY--EVPVIVNISGNTVEEYGELAAKLNH-SGIAGIELNISCPNVKEGGIAFGTNCDSAVAVVREVKKYTDLPVITKLSPNVTDIVAMALAVEAAGSDAISLINTLLGMAVDLRTRRPVLGNVVGGLSGPAVKPVALRMVWQVARSVKVPVIGMGGIMTAEDALEFMLVGASAVMVGTANFIDPKSVPSIIGGMQDYVKEQKLGNLQDIVGRLQTENEM---KNGRFGKFGGRYVPETIMPALSELEKRYMELKNDEGFQQELSQYLSEYAGRPSRLYLAKRLTKHYRATIYLKREDLNHTGSHKINNALGQALLARYMGKKCVIAETGAGQHGVATATVAALFGLKCRVYMGKEDVERQALNVFRMRLLGAEVVPVTSGTATLKDATTEAFRDWVTNVRDTNYIIGSVMGPHPYPMMVRDFQSVIGKEIKKQILESAGTLPDYLVACVGGGSNAMGTFYAFRNDVQVKKIGVEAAGKGLSTGMHAASLTAGRPGVLHGALSYVVQDEEGQIIPAYSISAGLDYPGVGAEHSYFKDTGIATYVAVTDEEALAAFQRLTALEGIIPAMESSHALAYLEYLMPE-TSSEQSVVVCLSGRGDKDVQMVADILEG----
MSERPKLAVEIAGLKLKNPVMPASGTFGYGEEYAPYLDLNQLGAIVTKGLSLNPKAGNPTPRICETVSGMLNAIGLQNVGIEDFIKHKMPFLDQY--NSPVIVNFFGNTLEEYVEVAARLEDVPGVAGLEMNISCPNVKQGGIVFGTEASAASAVVSQVRKKTSKPLIVKLTPNVTDIRVTAKAVEDAGADAISLINTLTGMAVDVKTRKPRLANTIGGLSGPAIRPIAVRLVHQVVQAVDVPVIGIGGISRAIDALEFLIVGAKAVQVGTANFVDPNAMATIIDDLEEFCQNEGIDDINDLIGTLD---AMS--ERGHFGEYGGRYVAETLMPALLELEEAYNAVKDDPCFREEFEYYLKNYVGRPSPLYFAQRLTEELGAKIYLKREDLNHTGAHKVNNTVGQILLARRMGKKKVIAETGAGQHGVATATVAALFGMECEIFMGKEDIRRQALNVFRMKLLGAKVHECTSGTATLKDAMNDALRHWVTHVRDTFYVIGTVAGPHPYPQLVRDFQSVIGEEAKVQLQEAEGRLPDAAIACIGGGSNAMGTFYPFIKDRSVRLIGVEAAGLGVDTDKHAASISAGAPGVLHGNKTYLLQDEDGQINHAHSISAGLDYPGVGPEHAHLQDIGRAEYVSITDDEALEAFQKLTRIEGIIPALESAHAIAEVMKLAPT-LPKEQVLLVCLSGRGDKDIHTVADAMNV--DL
M----NLQVTLGDLVLKNPIMSAAGTFGYAIEYEKIMNLSRLGAIVPNSMALTDGQPSTAKRFYQSDYGFISSFGANNLSYKTFIHDILPRLPYE--TTPVFIDIKAYDMEELCEFVSILSEVPELAGMEINLNCPYGNFAVPSYWKDEEKLREMIRRVKAAANKILWFKAPTAEYPVQQVVAAVQENGGDAFVSFNAIGGYSVDIETRKFRCGSGGGGYSGPGVKPYAMMCAHNSSKAAKIPVIGGGGIVCARDVLEYIMAGAHAVQIGSANLMRPDFMERLIEELEELMDKMNIESLDEIRGCAE--YVMS---VGKFGQHGGQFVPETLMSAVQELEAAYNKYSKDPEFIAELNDLHKNYTGRPSLLYYAEKMTKDLGAKIYLKREDLNHTGSHKINNALGQVLLAKKMGKTRVIAETGAGQHGVATATAAALLGMECEVFMGKEDTDRQALNVFRMQLLGAKVHPVTSGTQTLKDAVNETMREWTNRVEDTHYVLGSVMGPHPFPTIVRDFQSIIGREIREQLLKAEGKLPSMVIACVGGGSNAMGAFYEFINEPSVALVGCEAAGKGVETEQHAATICKGSLGIFHGMKSYFCQDEYGQIAPVYSISAGLDYPGIGPEHANLHDTGRASYVPVTDDEAVDAFQYLSRMEGIIPAIESAHAVSYARKVAPG-MSKDDIIVINLSGRGDKDVAAIARYMGVNIYE
M-----LTVKLPGLELKNPIMPASGCFGFGREFAKLYDLSKLGAIMIKATTLEPRFGNPTPRVAETPSGMLNAIGLQNPGLKKVMEEELPWLSQF--DVPIIANIAGSTVEEYVEVAKEISKAPNVKALELNISCPNVKQGGIMFGTVPEVAGHLTEAVKNVSSVPVYVKLSPNVTDIVAMAKAVEKAGADGITMINTLLGMRIDVKTGRSIIANGTGGLSGPAVKPIAVRMIYQVSQSVEIPVIGMGGIMNVDDCIEFLQAGAKAVAIGTANFVNPYVCVELIDALPNRLKELGFDHVNECVGRSWKDCPMSQ-EKGYFGQFGGSFVPKDLQRALDILEENFEKFKNDSTFNEELAYYLREYVGRENPLTYAKNFTEALGAKVYLKREDLNHTGAHKINNAIGQILLAKRMGATRIIAETGAGQHGVATATACAMFGMECTIYMGKLDTERQALNVFRMELLGAKVVPVEKGQGRLKDAVDAALADYVENYQNTFYLLGSAVGPHPYPTIVKHFQSVISEESKKQILEKEGKLPTAVIACAGGGSNAIGAFAHYLDEPNVRLIGVEP--------EEAPTLTKGVPAVIHGFKCLTLLDENNDPMPTYSIAAGLDYPGIGPEHSYLKETGRAEYVTVSGKEALEAFQQLSKLEGIIPALESSHAVAYAMKLAPQ-LSKEDIVIVNLSGRGDKDVEQVFEMLK----K
MPN-VDLQVELAGITLKNPVMTASGTYGFGEEYAPFYDPALLGAITVKGITPLPRLGNPVPRLAETPAGILNSVGLENPGLEVFLQEYLPRLKNL--DTAVIVNISGFSLEDYMMMASAFQKGCGIAALEVNISCPNIKHGGMAFGTDPRSAEEVIAAVRKNTGLPLIAKLSPNVTSIADMAKAVESGGADAVSLINTLLGMSIDIHAQKPLLANKVGGLSGPAVRPVAVRMVYQVFEAVKIPIIGMGGIMTWQDAVEFMLAGASAVSIGTANFTDPLAPLDVIKGLEEYAESRKCASIREIIGAAH----MS--NEGFYGEYGGSFVPPELKNVLQTLADTFEKFKGNPEFNEELDYYLREYVGRPNPLYLAEKLSHQLGAKIYLKREDLNHTGAHKINNTIGQVLLAKRMGLKRIIAETGAGQHGVATATACALFDLDCIIYMGEEDTKRQALNVFRMELLGAKVVPVTRGTKTLKDAVDAALEDLVMNHQDTFYMLGSAVGPHPYPAIVKHFQAVISREARRQVLAKEGRLPDAVLACVGGGSNAIGIFADFIPDQSVRLIGVEPAGYGIETGKHAAPISAGKPGIIHGFKCYLMSDEQGEPLPTHSISAGLDYPGVGPEHSYLHDTGRAEYVHITDMEALDAFHTLSKVEGIIPALESSHAVAYAMKLAPT-MSKDSILIVNLSGRGDKDVQQIFEMMRD--KQ
MEMDVDFSVNIAGINMKNPVMVASGTFGFGREYSDFYDINKLGALVTKGLTFMPKNGNPPPRVHETPAGMLNSVGLENPGVQGFIEEEWPHLSEL--AIPVIANIDGDTVEDYHKIAKKLSSLEGLAALEVNISCPNVEKGGLAFGQEPESAFEVIKAVREATRLPIIAKLSPNVTHIQKIAEAAVSAGADAVSLINTLLGMAIDIDTQQPIFSRKFAGLSGPAVKPVALRMVWEVCEAVDVPVIGMGGITTWQDAVEFILAGASAVAIGTANFVNPTAPLEIIEGIKAYLDMKG-RNLQDLIGAAR---GMS---KGRFGSHGGQYIPETLMNAVIELEEAYNYYKDDSQFNAELADLFKDYAGRPSLLYFAGKMTEDLGAKVYLKREDLNHTGAHKINNVLGQALLAKKMGKTRVIAETGAGQHGVATATAAALMGMECEIFMGKEDTRRQALNVYKMRLLGAKVHPVTSGTATLKDAVSETMREWTNRIADTHYILGSVMGPHPFPTIVRDFQSVISKEIKGQLLEKEGRLPDAVLACVGGGSNAIGAFYHFINDKSVELIGCEAAGRGVDTFETAATIATGKPGIFHGMKSYFCQDQYGQIAPVYSISAGLDYPGIGPEHAYLYDSGRAHYVAITDEEAVDAFEYLSRTEGIIPAIESAHAVAYGMKLAPK-MGKDKIIVINISGRGDKDCAAIARYRGENLSE
M----NLKVDLAGVELNNPVMTASGTFGSGIEYSDYVDLNRLGAVVTKGVANVPWEGNATPRIAETYGGMLNAVGLQNPGIDVFVERDLPFLKKY--DTKVIVNVCGRSTSDYVEVVERLAD-EAVDMLEINISCPNVKEGGIAFGQNPKSVEDITRAVKKVAKQPIIMKLSPNVTDITETAKAAEAGGADVLSLINTITGMKIDVNRRNFVLANKTGGLSGPAIKPIAIRMVYQVANAVNLPIIGMGGIMNVEDALEFIMAGASAVSVGTANFANPLATIEIVQGLEAYLKKNNIGDINSLIGCV----KMS---KGRFGIHGGQYVPETLMNELIKIEEAYEFYKNDKEFNTELTELLNEYAGRPSLLYYADKMTKDLGAKIYLKREDLNHTGSHKINNVLGQALLAKKLGKTRIIAETGAGQHGVATATAAALLGLECEIFMGKEDTIRQALNVYRMELLGAKVNPVTTGTMTLKDAVNDCMREWTRRVEDTLYVLGSVMGPHPFPTMVRDFQSVISREAREQIVEVEGKLPDVVMACCGGGSNAMGMFYNFINDESVQLIGCEAAGHGVHTSETAATIAVGTQGIFHGMKSYFCQDEYGQIAPVYSISAGLDYPGIGPEHAYLHDLGRAKYVPVTDEEAVNAFEYIAKQEGIIAAIESCHAVAYLMKLAPT-MTKDQIIICCLSGRGDKDVAAIARYRGVDLHE
M----NLSVEIGKIKLKNPVITASGTFGFGREYSEYIDLNKLGAIVVKGLTVKPREGNPPPRLFETASGILNSIGLQNPGVDAFIERELPFLKSF--DVPVIVNIAGETVEEFVYMAEKLDI-EGIEGIEINVSCPNVKKGGMAFGVNPDDIFDITRKVRKATSKTVIVKLTPNVTDIKVCAKAAEKGGADAISLINTVAGMAVDIDKRRPVFENVIGGLSGPAIKPIALKMVYEVVTVVSIPVIGMGGIMNYKDALEFLIVGARAIAVGTCNFVNPYCTVEIIDGIKKYMEENEIEDINEIIGSIK---IM----KGRFGRFGGQYVPETVMNALIELEREFEEAKKDEKFMEEYRYYLKEYSGRPTPLYYAENLTKRLGAKIYLKREDLNHTGAHKINNVLGQVLLAKRMGKKRIIAETGAGQHGVATATAAAMFGMECEIFMGEEDIKRQALNVFRMKLLGAKVTAVTSGTRTLKDAVNEAIRDWVTNIETTFYVIGSVVGPHPYPTMVRDFQRVIGDETKEQILEKEGRLPDYVVACVGGGSNAMGIFYPFIEDKGVKLVGVEAAGEGIETGKHASAMAKGSVGVLHGMMTYLLQDEEGKILPVHSISAGLDYPGVGPEHAYLKEIGRAEYVYATDEEALAAFMDLSRTEGIIPALESAHALAYAMKLAKK-LDEDKIIVVNLSGRGDKDVNTVAKVMGV--EL
MSE-NRLKISIPGLELKNPIIPASGCFGFGQEYAKYYDLNKLGSIMIKATTAQARYGNPTPRVAETPSGMLNAIGLQNPGIDVVMSEKLPWLKENYPELPIIANVAGSCEEDYVEVCERISTVENVKAIELNISCPNVKHGGQAFGTDPNVAYSLTKSCMAVSKVPVYVKLSPNVTDIVEIAQAVENGGATGFTMINTLMGVRFDLKTRKPILANVTGGLSGPAIKPVALKMVHQVAQVSHLPIIAMGGISSAEDVLEFYMAGASAVGVGTANFTDPYICPKIIEELPEKMDFYGITSLEELRREVAKDFLM---NKGFFGTYGGQFVPETLMSAVKELKQAYDEIKEDEEFQKELNYLLKDYVGRENPLYYAKNLSEKLGARIYLKREDLNHTGAHKINNALAQVMLAKRMGKTKIIAETGAGQHGVATATAAALFGMECKVYMGEEDVKRQALNVFRMELLGTKVHAVTTGSRVLKDAVNEALRAWVAEVEDTHYVLGTAAGPAPFPEMVRDFQSVIGKEAREQILEKEGRLPDVLIACCGGGSNAAGLFYPFVNDSEVAMIGVEAAGRGLDTTETAASINRGKDGVLHGNLMKILQDENGQIQEAYSISAGLDYPGLGPEHCHWDETGRVKYIAATDDEALEGFKLLCQTEGIIPALESSHAISKLPEIAKQ-YGKDKIIILCLSGRGDKDVAQLKDRFEKGGIS
M---VDLSVNIGDLNLKNPVMTASGTFGYGVEYQDFIDINSLGGIIVKGTTGSPREGNPYPRMAETPQGMLNAVGLQNKGVDAFINEIWPKIRTF--DTNIIVNVSGSTIEEYVETAEKLALVPDIVGIELNISCPNVKEGGMAFGTSCSSARQVTRAVRNVFPRHLMVKLSPNVTDIVEIAKEVEDAGADSISLVNTFLGMAIDAETRRPLLSTITGGLSGPCIKPIALRMVWQVADAVKVPVVGMGGISSASDAIEFLLAGASAIQVGTANFINPSISQEIVNGIADYLVRHNFNSVTELIGALE--LDMTKEEKGFYGPFGGAFIPEMLIPNIENLKKNYLKVIHSETFKKEFKSLLQDYAGRPTPLYYASRLSKKYNSHIWLKREDLTHTGSHKINNTIGQILLAREMGKKRIIAETGAGQHGVATATVCALAGLECIVYMGEIDIKRQAPNVARMKMLGAEVRAATSGSRTLKDATNEAIRDWIAHPTETYYLIGSVVGPHPYPDLVARLQSIISEESKQQFREKTGNFPDYVVACVGGGSNAAGSFYHFLEHPQVKLIGAEAAGMGLSSGKTAASMALGETGIIHGSMTYLMQTDDGQITEPYSISAGLDYPGVGPLHAWLNKSGRAKYLSVTDKEALQAALLLTREEGIIPALESAHALAALNQM--E-IKPDDNVIITISGRGDKDMQTFMDQLNL---V
MN---RLQVVLPGLNLKNPIIPASGCFGFGEEFAKLYDLSVLGGIMIKAATGEERYGNPTPRVAESGMGMLNAIGLQNPGVEGIIAQKLPFLRQF--DTEIIANVAGSTPEEYEDVTRRISRDPVVKAIELNISCPNVKSGGLQFGTDPQMAAELTRRVKAVSEKPVYVKLSPNVTSIVEMAQAVEQAGADGLTMINTLVGMRIDVRTGQPILANRIGGLSGPAIKPVAVRMIHDVAQVVTIPIIGMGGVMEVDDVLEMIYAGASAVAIGTANFVNPFICQELITDLPKRMDELGIEHIMDIRGKAYGARAMTR-ALGQYGIYGGRYIPETLMQAVLELEQAYAEVKEDPAFRERMNDLLENYVGRQTPLYYAEHLTRTIGAKIYLKREDLNHTGAHKINNTIGQALLAERMGKRKIVAETGAGQHGVATATVCALLDLECVIFMGEEDIRRQELNVFRMELLGAKVVSVTQGSRTLKDAVNEALRYWVKHVDDTHYLMGSVLGPHPFPEIVRDFQAVIGQETRTQILEKEGKLPEAIVACVGGGSNAIGMFHPFIDDEEVALYGIEAAGSGLETEKHAATMSKGEVGVLHGSMMYLLQDEHGQVTEAHSISAGLDYPGVGPEHSLLKDIGRVQYEAVTDQQALDALQLLCQKEGIIPALESAHAVAHAKELARG-MQPEEVVVICLSGRGDKDVMTVRNALKG--EA
M--------------------PAAAGLGDLIEYGKYYDLSLLGALMPNSIMLESGSVSRARKLYGAEYGYITSLGSNSLGVMEYVKKIAVHLPWR--ESPLILNLKAEDLEGLVRLAGTAAGCREVAGIEINMNCPYSMAATDQYWRDYGWLREMIRGVREAAEKLLIIKVPTTMVDVEDIAAIVKECGADGFTSFGALTGCAIDVRTREFRCGNGSGGYCGPGLKPLALWSCSRVHKAVDIPIFSAGGVTNADDVIEHIMAGAWMVQVGSANLTRPDFMPRLIESLDRRLDELGIRSLDEIRGCVK--PHMS---KGKFGIHGGQFIPETLMSAVAELEEAYEHYKNDPQFISELDQLLKEYCGRPSRLYFAEKMTKDLGAKIYLKREDLNHTGSHKINNAIGQVLLAKKMGKTRVIAETGAGQHGVATATAAALLGLECEVFMGKEDTDRQALNVYRMELLGAKVHPVTSGTQTLKDAVNETLREWTSRISDTHYVIGSVMGPHPFPTMVRDFQSVISREIKEQLREKEGRLPDMVIACVGGGSNAMGAFYEFIQDESVRLVGCEAAGRGVDTDRTAATIATGSEGIFHGMKSYFCQDEYGQIAPVYSISAGLDYPGIGPEHAWLHDMGRATYVPVTDGEAVDSFEYLSRMEGIIPAVESAHAVAYARKIAPS-LKADQIIVVNLSGRGDKDVAAIARYRGVEIYE
MSK-PDLAVDLNGLELNNPVVTASGTFGFGEEYEDYVDLDRLGGVMVKGTTLKPKQGNPTPRIAETPAGMLNAIGLQNPGVEYFIDEILPKIRDY--EFQTIVNMSANTVEEYQELAEKLSQPEGIAALEVNISCPNVKKGGLAFGTEPKMAAGVVKAVTENTDLPVITKLSPNVTDITEIAQAVEEAGSDIISLINTLVGMKIDIDTQEPILANTIGGLSGPAIRPVAVKMVYQVAQAVDLPLIGMGGIMNSRDAVEFLLAGASAVSVGTANFSNPGVTMEIIDGIEEYLSEYGCDSVEEIVGKAI---KMQ--KRGYFGEFGGRYVPETLMAALDELEAAYDKYKEDDEFQAELESYLKDYVGRPSPLYYAERLTKKLGAKIYLKREDLNHTGAHKINNTIGQVLLADRMGKERIIAETGAGQHGVATATAAALFNLDCEIYMGVKDIERQRMNVFRMELLGAEVVPVESGSKTLKDATNEAIRDWVTNVEDTHYIIGSVVGPHPYPEIVRDFQAVIGEETKEQMLELEGRLPDYLVACVGGGSNAMGIFYPFVEDEEVEMIGVEAAGLGLDTAKHAASLNAGSQGVLHGSMSYILQDSDGQIIPAHSISAGLDYPGVGPEHSHYFETGRADYESITDEESLQGFQLLSEIEGIIPALESAHAVAYLSELAPK-LDSNEIVVLNLSGRGDKDVEAVANRLEEEADE
M----DLSVKLPGLNLKNPIIPASGCFAYGREFSRLYDLSILGGLCIKSVTNDPRLGNPTPRIAETPCGMLNAIGLQNKGVDFVKQRELPFLAKF--DTEVIANVAGASEDEYLEVIRKLNDSPVIKAYELNISCPNVAHGGMGLGTTPELAGKITRMCKDVAEKPVYVKLSPNVTDIVAIAQACEAAGADGLVLINTLKGLSINLKTGKPLLANGTGGLSGPAIKPVALAMIYQVAQNVNIPIIGVGGIMSAEDVLEFLNAGASAVEIGAANFHDPWICKKIIDELPSVLEKYRYNSVQEAVGRSF---KMN---NGRYGDHGGQYIPETLMNEIHQLTDFYETMKDDETFKKELMTLLNEYAGRPSLLYEAKRMSKDLGAKVYLKREDLNHTGSHKINNVLGQVLLAKKMGKTRVIAETGAGQHGVATATAAALMDMECEIFMGEEDTIRQALNVYRMELLGAKVHPVTTGTKTLKDAVNETMREWASRMDDTHYVLGSVMGPHPFPMMVRDFQAIISQEMKEQVLEKEGRLPKAIIACVGGGSNAMGSFYNFIDDEDVALIGCEAAGKGIDSTLHAATITSNSKGIFHGMKSYFCQDEVGQIAPVYSISAGLDYPGIGPEHAHLHDVGRATYVAISDDEAVDAFHYLSRIEGIIPAIESSHAIAYAMKLAPT-LSKEDSIIVTLSGRGDKDVAAIARYKGVDLHE
M---VDLSVDLCGMHMDNPVVPASGTFGFGNEFKDFYDINILGSFSFKGTTKDARFGNPTPRIAECKNGMINAVGLQNPGVQHVINFELPQMKKF--HKKVIANVSGFSVDDYAYTCSLLDKEEQVGILEVNVSCPNVHGGGMSFGTNPECAAEVTRAVKAVTTKPVFIKLSPNVTDIVSIAKACEEAGADGICLINTLLGMRVDTKKRAAVIANKMGGFSGDAIFPVAVRMVYQVSKACNIPVMGCGGVSSASDVIEMMMAGATAVQVGAANLVDPYACKKIIEQLPIECEKLGITKLSDIIGVVE----MS---NGRFGIHGGQYVPETLMNEIIKLEKAYDYYKNDPDFVNELNTLFKEYAGRPSLLYYAENMTKNLGAKIYFKREDLNHTGAHKINNVLGQCLLAKRMGKTRVIAETGAGQHGVATATAAALMGLECEIFMGRTDTERQALNCYRMELLGAKVHPVDSGTKTLKDAVNEAMREWVSRVDDTLYVLGSVMGPHPFPTIVRDFQSVISREAREQILEKEGRLPNEVVACVGGGSNAMGMFYNFINDKEVKLTGCEAAGRGVNTGETAATMATGTLGVFHGMKSYFCQNEYGQIAPVYSISAGLDYPGVGPEHAHLKDIGRAQYVPITDDEAVNAFEYIAKTEGIICAIESAHAVAYVMKQAPK-MSKDDIIICCLSGRGDKDVAAIARYRGKEIYE
MS--NRLNIELPGLSLKNPIMPASGCFGFGQEYAQLYDLSKLGAIMIKATTLETRRGNPTPRVAETSAGMLNAIGLQNPGLEHVLEHELPWLEKY--DVPIIANVAGTETEDYVEVAKRISKAPNVHALELNISCPNVKCGGIQFGTDPQTAKELTAAVKAVSSVPVYVKLSPNVTSVVDIAKAVEAGGADGITMINTLVGMRLHEKTGKPVIANGTGGLSGPAVKPVAIRMVYEVSQAVNIPIIGMGGVADAQDVIDFLSAGASAVAVGTANFVDHFVCPNIIEQLPAKLDELGYAHISEVIGRSHR---MVT-KKGRFGKFGGQFVPETLMTALNELEQAYEEAKQDPSFQEELQDYLHNYVGRENPLYFAKRLSEHLGPKIYFKREDLNHTGAHKINNALGQVLLAKRMGKKKVVAETGAGQHGVATATVCALFDMECVIFMGREDVKRQELNVFRMELLGATVQPVDSGSATLKDACNEAMRYWVTNVENTHYILGSALGPHPFPTIVRDFQRIIGDETRRQILEKEQRLPDAVVACVGGGSNAIGMFTPFVEDEGVRLYGVEAAGHGIPTGEHAAAFADLKEGVLHGSYMYLLQDDHGMVQEAISISAGLDYPGVGPEHCYLHDIGRVEYKSATDEDALEGFKLLSKIEGIIPALETSHAISFASKLAKE-MTKDEIMVICLSGRGDKDVAQVRDALGGQVHD
MS---RLAITLPGLELKNPIMPASGCFGFGKEYGNLYDLSQLGAIMIKATTLETRYGNATPRVAETASGMLNAIGLQNPGLHGVLENELPWLEQF--DVPIIANVAGSETADYVEVAKEISKAPNVHALELNISCPNVKCGGITFGTDPEIAKELTAAVKAVSSVPVYVKLSPNVADIKSMAIAVEAGGADGITMINTLVGMRLDEKTGKPVIANKTGGLSGPAVKPVAIRMVYEVSQVVNIPIIGMGGITCVQDVVDFLSAGASAVAVGTANFVDPFICPTLIEQLPGKLDELQIDHISELIGRSHR--LMQT-TKGRYGKFGGQFVPETLMTALQELETAYEEAQQDPAFSEELNGYLKDFVGRETPLFFAEHLTKHAGAKIYLKREDLNHTGAHKINNSLGQALLAIRMGKKKIVAETGAGQHGVATATACALLGLECVVFMGKEDIRRQELNVFRMELLGASVVSVDKGAGTLKDAVNEALRYWVSNVEDTHYILGSALGPHPFPQIVRDFQCVIGNETKQQIMEKENRLPDAVVACIGGGSNAIGMFHPFVDDEDVKLYGVEAAGSGISTGKHAAAIAGKQEGVLHGAYMYVLQDEDGFIQEAHSISAGLDYPAVGPEHCHLHDIDRVQYDSVTDQQALEGLQLLSRVEGIIPALESAHAVYYSVQLAKK-MKEEEILVICLSGRGDKDVQTVRDALGG--QA
MNM-NRLATDFAGIKMATPVMGASGTFGFGVEYSDFLDLNQVGAIISKGLTPLPRAGNEGVRIAETPSGMLNCIGLENPGIDVFLRDILPKVRKEAPNTAFIANFSGSSVEDYGIMAEKLDV-DGVDGIEVNISCPNVKEGGIVFGTDPKAAAAVTKEVKAHTSKPVIVKLSPNVTDITVMAKAVEEAGADALALINTLTGMVIDINSWKPLLGNVTGGLSGPAVKPIAVRMVYQVAQAVNIPILGLGGIATAEDAIEFLLAGASTVAVGAENFVHPDAVVRVAEGIDAYLEKRGLSHVSELVGKVQ---RM---SKGRFGKYGGQYVPEIVMPVLTELEAAYEKYKNDPEFLSDLRKYYVEYAGRPTLLYYAEKLTKYYGAKIFLKREDLLHTGAHKINNALGQVLLAKRMGKKRIIAETGAGQHGVATATVAALFGMECKVFMGAVDMERQKLNVFKMRLLGTEVVPVTTGTSTLKDATSEAIRYWAAHIEDTHYIIGSAVGPHPYPTMVRDFQSVIGKEIREQIKEEAGGRLDYLIACVGGGSNAIGTFYEFRDDKDVKKFGVEAAGRGPAVGDNAQTLSNSRPGVLHGAYSYLAQDDDGQVIEVYSISAGLDYPGVGPEHAMFHDQGVVKYVGINDKEALDAFQLLSREEGIIPAVESSHALAYLEKLMPN-TKKDEVVVVTLSGRGDKDVQQVAKALGE--EI
MN---RLAIELPGLSLKNPIMPASGCFGFGKEYARLYDLSKLGSIMIKATTLETRLGNPTPRVAETSSGMLNAIGLQNPGLEKVIAEELKWLEQY--DVPIIANVAGTLTEDYVEVAKHISKAKNVHALELNISCPNVKCGGITFGTDPSVAAELTAAVKEVSEVPVYVKLSPNVTDIGEIARAVEAGGADGITMINTLIGMRLDTRTGRPVIANGTGGLSGPAVKPVALRMVYEVAKQVSIPIIGMGGVATVDDVIDFMSAGASAVAVGTANFVDPFVCPTIIDQLPEKLDWLGLNHISELVGRSHR---MSMQTTGHYGRFGGRFVPETLMQAVIELEEAYDLAIKDEAFLEEFRYYLKDYVGRENPLYFAERLTKKMGAKIYLKREDLNHTGAHKINNTIGQALLAVRMGKRKVVAETGAGQHGVATATVCALLDLECVIFMGEEDVRRQQLNVFRMELLGAKVISVTQGSRTLKDAVNEALRYWVTNVEDTHYIMGSVLGPHPFPKIVRDFQRVIGDETRKQIVEKEGRLPDAIVACIGGGSNAMGMFYPFIEDKDVKLFGVEAAGAGLDTDKHAATLTKGSVGVLHGALMYLLQDDAGQIQEAHSISAGLDYPGIGPEHSYLHENGRVEYTSVTDEQALAGVQLLARTEGILPALESAHAIHFAAELAAD-LDKDEIVVICLSGRGDKDVVTVRDALGGGTND
MT---DLRVKLPGLDLKNPIMPASGCFGFGKEYAQLYDLSKLGSIMIKATTAEMRLGNPTPRVAETSSGMLNAIGLQNPGLEKVFGEELPWLDQF--EVPIIANVAGSLAEDYVEVAKTISKAPNVHALELNISCPNVKQGGITFGTDPNVAKELTRMVKDVSDVPVYVKLSPNVTDVVQLAKAVEEGGADGITMINTLLGMRLDPKTGRPVIANITGGLSGPAIKPVALRMVYEVRRHTKLPIIGMGGVTEVDDVIDFLSAGANAVAVGTANFVNPFVCPELIDKLPERLHELGYESVQELIGRSHR--LMER-PVGFFGRYGGQFVPETLMKAVKELEAAYEDAKNDAEFQKEYHHYLSEYVGREQPLTFAARMTEAWGPKIYLKREDLNHTGAHKVNNAIGQALLAQRMGKRKIVAETGAGQHGVATATICALFDLDCVVFMGEEDIKRQQLNVFRMKLLGARVESVSKGSGTLKDAVNEALRYWVTNVEDTHYLIGSALGPHPFPTMVRDFQSVIGKETKRQILDKEGRLPDAIVACVGGGSNAIGMFHPFVSDEKVRLIGAEAAGEGVDTERHAATLTKGSEGVLHGAMMKILQDDAGQVQEAHSISAGLDYPGIGPEHAHLADSGRVTYQAITDDEALASVIEMSRLEGIIPALESAHAVAEAKKQAQS-MTADELLVICVSGRGDKDMATYAEKMEG--LS
M---SDLRVSLGSLSLANPVMTASGTFGYGREFSDLLDLNRLGGIVVKGLSLKPSPGNPPPRIVETACGMLNAIGLENLGIDAFITEKLPFIQTL--KCPCFVNIYGQTVEDYAGLAERLDGLNAIAGLEVNISCPNVKAGGMAFGVDPASAAEVVRAVRAKTGKHLMVKLSPNVSDITAIAQSVENAGADSISLINTLAGMAVDIHTRRPKLANIFGGLSGPAIKPVALKMVWETARRVKVPVVGMGGIMTAEDALEFLIAGATAVQVGTANFLNPGVTMEILDGIDAFLDANHIPAVTDIIGTLQ---TMRS-TTGHFEQYGGMYLAETLMPAVLELDEKRRQIMIDPAFQKELGGLLADYVGRPTPLFFAKRLTAHLGAAIYLKREDLAHTGAHKINNTIGQALLAKWMGKNRVIAETGAGQHGVATATAAALLDMTCEVFMGVEDIQRQAPNVMRMKLLGATVTPVDSGSGTLKDAMNEALRHWVARVRDTFYVIGSVAGPHPYPVMVRDFQRIIGDETRRQILEVTGRLPDLLVACVGGGSNALGIFYPFLSD-TVEMVGVEAGGEGLDTNRHAATLNRGVTGVLHGSKSYVLQDRFGQIAPVHSVSAGLDYPGVGPEHAFLKDTGRVRYTAIDDKEAMAAFHLLCRTEGIIPALESSHAVACVIKEAPG-RPKTDILIVNLSGRGDKDLGIVSSVMEK--EK
MEKGADLRVDIGSLELQNPIMTASGTFGYAREFSQLVKLQKLGAVVVKGISLRPRPGNPPPRIVETSSGMLNAIGLQNVGVDRFISEKMPYLQEQ--GLPAVVNILGDSLEEYRDIAQKLRGVKGIAAIEVNISCPNVKKGGVAFGTNPEMAARVTRTVKDAADVPVMVKLSPNVTDITEIARAVEAGGADSLSMINTLIGMGIDIKTRRPSLANIIGGLSGPAIKPVALRMVYQVAKVVSVPIIGIGGISSLEDVIEFLLAGASAVQIGTANFVDPAISSDLVEQLADYVQAEGLSSVRELIGALE---AMKS-AEGFFGEYGGQYVPEQLLPILNELAATYDKVKTDPEFRAELDYYMKKFSGRPTPLYHCSNLSRELGAQIYLKREDLNHLGAHKVNNTLGQILLAKRMGKKKIIAETGAGQHGVAAAATAALMGMKCTVYMGKVDVERQKLNVFRMRMMGAEVVTATSGQQTLKEAVDEALAAWMADAEESFYLLGSAVGPHPYPLMVRDFQSVISKEAREQFLTDTGKLPDYCVACIGGGSNAIGMFANFIDDKDVQLIGVEPAGRGLKLGDHAASLSFGSPGILHGFNSYMLKDEAGDAAPVYSISAGLDYPSVGPEHSYLKDIGRASYEYASDAEAVNAFFTLSQKEGIIPALESSHALAHVLKLAPT-LSTEKSIIVCLSGRGDKDVAQVAEMIEQGSMP
MKG-IDLG---RGLILRNPVLGASGTYGYGTEYTDFLDLSSIGGVVVKGTTLYAREGNLYPRMAETPSGMLNAVGLQNKGVHYFVEEIYPLIQKY--PTVMIVNVSGSSIKDYVETAEIINSLEHIPAIELNISCPNVKEGGMAFGTTPEGANEVVRAVRKVYKKHLMVKLTPNVTDITKIALAVEEAGADSLSLINTLLGMAIDIKTQRPKLSTVTGGLSGPAVRPIAVRMVWQVKQKVSIPVVGLGGIACWEDAIEFMLAGASAVQIGTFNFVDPTICGKVAKGICDYMKQKGYTSYNELTGALKL-ECMSRYDEGYYGRFGGAYIPEILHANVENLKEAFYRWVDDEEFMAEFYSLMRDYVGRPSPLYHARRLSALYNTNIYLKREDLNHTGAHKINNAIGSALLARRMGKKRIIAETGAGQHGVATATVCALMGMECIVYMGATDVARQRPNVERMKMLGAKVVPVTSGNMTLKDATNEAIRDWCCNPSDTFYIIGSTVGPHPYPEMVARFQSVISQEMLRQVPELTGKLPDYVVACIGGGSNAAGAFYHFINRPEVNLVAVEAAGLGIDSGETAASMARGTEGIIHGARTMVMQDEDGQITEPYSISAGLDYPGVGPLHAYLHDTGRAEVIAATDRQALDAAYRLTRLEGIIPALESAHAFAALDI--KK-FAPDDVVVINLSGRGDKDLALYNEQLAIS--N
MKTRPNMAVSIGRLVLKNPVITASGTFGYGEEFAPYLDLDRLGGMVIKGISEKPRMGNPSPRIVETPSGLLNAIGLENVGVDAFITEKAPFLETL--DTTVIANIFGESVDEYARVAGKLTGVKCVDALEVNISCPNVKRGGMDIGADPEQAAEVTRAVRQATNLPVIVKLTPNVTDITAVARRVEAAGADALSLINTLRGMSVDIYTARPRLANVTGGLSGPAIRPLAVLMVWETVQAVSIPVIGMGGIMNACDALEFLIAGARAIEVGTANFVNPAAVLDIIDGIERHLGDACVDDINDIIGTLDCRRKMK--NSGHFGPYGGRFVPETLMPAITELDSAYRKARRDKVFKRDLAHILKHYVGRPTPLYEAKGLQKALQIRVFLKREDLAHTGAHKINNTIGQVLLAKRMGKTRIIAETGAGQHGVATATAAALMGLKCEVYMGRKDMIRQVMNVFRMQLTGAKVIPVLSGTQTLKDAINETIRDWVTNVGDTHYVIGSVVGPHPYPMMVRNFQSIIGRETRRQIRQLAGRLPDVVMACVGGGSNAMGIFYPFIKDEEIRLIGVEAAGKGIGTDLHSATLSVGSPGVLHGAMSYLLQDHWGQIKGAHSLAPGLDYPGVGPEHSIFKDSGKVEYVAVDDEQAFQAFKLLSETDGIIPALESAHAVAYLMELAPS-LPPESIVVINLSGRGDKDVATVAELIRERTGK
M----NTTINLAGVELKNPVMTASGTFGSGEEYSEFVDLSRLGAVVTKGVANVPWPGNPTPRIAETKCGMMNAIGLQNPGIDLFCERDIPFLKKY--DTKIIVNVCGRTKEDYCEVVERLAG-EDVDLLEINISCPNVKAGGIAFGQNPAAVEEITKEVKKYAKQPIIMKLSPNVTDITEMAKAAEAGGADVLSLINTLTGMKIDIHKQAFALANKTGGVSGPAIKPIAVRMVYQVANAVKLPIIGMGGIATAEDAVEFILAGATAVSIGTANFFNPTATVEAVEGIEAYMRQYHFDSINEMIGLV----KMS---KGRFGVHGGQYMPETLMNAVIELEEAYEHYKNDPDFQKELEDLLNNYAGRPSRLYYAERMTKDLGAKIYLKREDLNHTGAHKINNVLGQVLLAKKMGKTRVIAETGAGQHGVATATAAALMDMECEVYMGKEDIERQALNVYRMRLLGSQVHSVSSGTGTLKDAVSEAMREWTSRVDDTHYVLGSVMGPHPFPTIVRDFQAVISKEIKEQCLEAEGKLPDAVLACVGGGSNAIGAFYNFIEDESVRLIGCEAAGRGVNTAETAATIATGRLGIFHGMKSYFCQDEYGQIAPVYSISAGLDYPGIGPEHAMLYDNGRAEYVPVTDDEAVDAFEYLSRMEGIIPAIESAHAVSYAMKLAPT-MEKDQVIVINISGRGDKDCAAIARYRGEDIHE
M---ANLKVSLPGLEMKNPIIPASGTFGFGYEFAKFYDINILGSMMLKGTTLEPRYGNPLPRIAEGPSGLLNAIGLQNPGVDAVMAEELEKLRPY--NDKVIANIGGSAPDDYVETAKRISTHDMVGALELNISCPNVHSGGIQFGTNPEMAADLTRRVKEVSKVPVYVKLSPNVTDIVAMAKAVEAAGADGITMINTLVGMRFDFKTGKPIIANKTGGYSGPAIFPVALRMVYQVSQAVKIPVIGMGGIQNARDVIEMMSAGASAVAIGCQNLIDPYVCEKIINDLEPLLEQIGINDINDLVGRSH--KFME---TGRYGIHGGQYIPETLMNEIHKVEEAYEFYKNNKAFQEELTFLLNEYAGRPSLLYYAQKMTVDLGAKVYLKREDLNHTGSHKINNVLGQVLMAKKMGKTRVIAETGAGQHGVATATAAALLGLECDIFMGKEDTDRQSLNVYRMELLGARVHSVTTGTMTLKDAVNEAMREWTKRVDDTLYVLGSVMGPHPFPMIVRDFQSVISQEAKAQILEKEGKLPTVVMACVGGGSNAMGMFAHFIDEPDVQLIGCEAAGKGVDTALTAATINTGTLGVFHGMKSYFCQDEYGQIAPVYSISAGLDYPGIGPEHAHLHDIHRAQYVPVTDDEAVEAFEYLAKTEGIICAIESAHAVAYARKIVPT-LAKDDIVMICLSGRGDKDVAAIAKYRGIEINE
MT--VKTQINLGGLCMKNPVTTCSGTFASGQEYSDFVDVSKLGAVTTKGVSLHGWTGNATPRIAETPSGMLNSIGLQNPGVQTLINRDLPWLKEN--NATIIVNVSGHSTEEYVSVVEALEESSLADAYEINISCPNVDSGGAALGTDPVLAGKVTQACREATKRPLIVKLTPNVTDVTEIAKAVEAAGADAISLINTPLGMAIDPYTRKPLLARVVGGMSGPAVKPIALRMVWQTYQSVFIPILGMGGITSGLDAIEFMLAGATAVAVGTANFINPCASIEVLQGIISYCEEMGVEDVHELIGALE---CMT---KGRFGIHGGQYMPETLMNAVIELEEAYDRYKDDPEFKAELNKLLNEYANRPSLLYYAERLTKALGAKIYLKREDLNHTGAHKINNVLGQVLLAKKMGKTRVIAETGAGQHGVATATAAALMDMECEVFMGKEDTERQALNVYKMRLLGAKVHAVETGTATLKDAVSETMREWTNRIADTHYVLGSTMGPHPFPTIVRDFQAVISQEIIDQCMQKEGRLPDCVLACVGGGSNAMGTFYHFIEHPEVQLIGCEAAGRGIDTFETAATINTGSLGVFHGMKSYFCQDEYGQIAPVYSISAGLDYPGIGPEHAWLHDTGRAQYVPVTDDEAVDAFECLSRLEGIIPAIESAHAVAYACKIAPK-MNKDQIMVVTLSGRGDKDCAAIARYRGEDINE
MASQPDLAVQLFGRTFRTPVWAASGCFGYGREFAGVLDLSRVGAICVKGTSIEPWTGNPGIRVVETPGGMLNAIGLQNPGVDHFLTVDWPWLQEQ--GATVIVNIVGRTVEEYVAVARRLEG-TGVAAVELNISCPNVKEGGMAFGTTPGSAAAVTAAVRKATTLPLIVKLSPNVADVVAIARAVEDAGADGLSVINTLQGMSIDIRRGRPHLGNVFGGLSGPAIKPVALRMVWQVAGAVKVPVIGVGGIMSGEDAAEFLMAGASAVQVGTACFIDPRAPLTIAEELARFMGEHGFRNVRALVGAAR---G---------------------MAACIELEEAYRRYKDDPEFLEELTYYRRQYVGRPTPLYFAERLTRHAGARIYLKREDLNHTGAHKINNALGQALLARRMGKKRIIAETGAGQHGVAAATVAALFGMECDVHMGEVDVARQRLNVFRMQLLGARVIPTRSGSRTLKDATNEAIRDWVTNVETTHYVIGSAVGPHPYPMIVRDFQAVIGYETMSQIQEAEGRLPDAVVACVGGGSNAIGIFHPFVPFPEVRLVGTEAGGLGIGSGKHGATLSGGEVGVFHGARTYLLQDAYGQVQEAHSISAGLDYPGVGPEHAYLRDTGRAEYVAVTDEQALEGMQLLSRTEGIIPALESSHAVYYGVRLAAG-MAPDQIVVINLSGRGDKDMAEVARILGGE-GA
M----NLAVKVGDLQLKNPVMPASGCFSFGKEVAAFYDLSVLGAIVVKATTLEERQGNKTPRLAETAAGMLNAIGLQNPGVKRVVETELPPLRKF--GIPIIVNVAGNAMEDYVQVVERLNESPDVSAIELNISCPNVKCGGIQFGTDPEMAASMVRAVKRASRTPVIVKLSPNVTSISEMALAVEEAGADAISLINTLIGMKIDIARRAPLLANRQGGLSGPAIKPIAVRMVYEVTSHVKIPVIGIGGITTGEDVVEFLLAGAQAIQVGTANFTDPFACKRIIEELQAYCEEAGVKDINTLIGAANPDFLM---ERGRFGEFGGKYVPETLMSALEQLERDYAQFSSDPEFQAELSDLLANYAGRPTPLYEAKGLTNIAGATIYLKREDLNHTGAHKINNTLGQGLLAKKMGKKRIIAETGAGQHGVASATIAALLGLECTVFMGEEDMQRQALNVFRMRLLGAKVIPAVSGTKTLKDATNEAIRYWVSHVEDTYYIIGSVVGPHPYPMMVRDFQRIIGDETKVQMLALRGRLPDAIVACVGGGSNAMGIFYPFLLD-DVELIGTEAAGEGVDTDRHAASIHGGRKGVLHGSMTLLLQDASGQVLPAHSISAGLDYPGIGPEHAHLFTSGRASYVPVTDQEALEAFVLLSRVEGIIPALESAHAVAYAMKKAAA-MRRDEVLVVNLSGRGDKDVQTLQPILEEGAWT
M----DLTVNLGGIKLKNPVAVASGTFGYGLEYADFIEPEKIGAVIVKGTTLHPRPGNPGPRIYETPAGMLNAIGLENPGIEVFLREYLPRLRER--QVTVIANIAGNSIEEYALMASLLQGQEGIAGIELNISCPNVKQGGIQFGTDPETVRQVVAAVKKETSLPVIPKLSPNVTDIVAIALAAADGGADALSMINTLGGMAININLKKPVLGNIFGGLSGPAIKPVALKMIYQVYREVDLPILGGGGIVNHIDALEFFMAGATAVSIGTGNFVNPCLALELLEGIKKYMQEQGFSSIQELVGIAH---AMM--ERGYFGRYGGRFVPETLIPALMETEEAYRELAGDEKFQQELQLYLKDYVGRESPLYFASRLSENAKARIFLKREDLNHTGSHKINNTLGQALLARKMGKKRLIAETGAGQHGVATATAAAAFGLECTVYMGSKDMERQRLNVFRMQMLGAEVRGVKKGSETLKDATNEAFRDYIRSFEYSHMVIGSVVGPHPYPMMVRDFQAVIGRELRRQFQEQEGGLPDCIIACVGGGSNAMGIFYPFLED-PVKLLGVEAGGCGTAPGQHCATLSRGNDGVLHGAFSRLLQDEYGQVMDTHSISAGLDYPGVGPEHASLRERGRVDYVQMSDREALDAFVQLCRMEGIIPALESAHAVAYALKIAAA-LEEEKSLVVNLSGRGDKDVEEVARLLGGVNGN
M--KVKTAVAIAGLTLKNPVLTASGTVGFGEEYAPYLDLAGLGALVVKTVTLKPRAGNPPPRITETPAGVINAVGLQNPGVEALVRDILPRLARF--DVPVIVSIAGETVDEYARLAGRLDGVPGIAALEVNISCPNVKAGGIAFGTEPAMTAAVVRQVRENTRLPVIAKLSPNVTDIRTIALAAAGAGADALSLINTLSAMVIDVERRRPLLGNVFGGLSGPAVRPVAVRAVWQVYQAVELPLIGMGGIMTARDALEFILAGARAVAVGTANLVNPGAAAAVAADLEQYLTEQGIRDINELVGAAHRTGGMM--ERGYFGSYGGRYVPETLMSALEELQLAYLNARADNGFQREFDYYLRHYVGRPSPLHFAANLSRQVGARIYLKREDLNHTGAHKINNTLGQALLARRMGKRRLIAETGAGQHGVATATAAALFGFSCTIFMGTEDVRRQALNVFRMRLLGAEVVEVAAGSKTLKDAMNEAIRDWVTNVEHTYYLIGSVAGPHPYPLMVREFQSVIGRETRRQVYELTGSLPDYVVACVGGGSNAMGIFSEFLGETKVRLVGVEAGGLGPETGRHAATLSYGRPGVLHGSLSYLLQDDHGQVLPVHSVSAGLDYPGVGPELSYLKDSGRVLFTTATDAEALDAFRLLCQTEGILPALESAHAVAEAVKLART-LTPASSIVVNLSGRGDKDVETVAGEV----WQ
MS---RLNLQLPGLDLKNPIMPASGCFGFGREYAQLYDLSKLGAIMIKATTVETRKGNPTPRVAETSAGMLNAIGLQNPGIEKVMGEELKFLESY--DVPVIANVAGTEVADYVEVADRISKASNVKALELNISCPNVKCGGIQFGTDPETARQLTAAVKAVSSVPVYVKLSPNVTNIVDIAKAVEAGGADGITMINTLVGMRLDERTGKPVIANGTGGLSGPAIKPVAIRMVYDVYKAVNIPIIGMGGVTCAQDVIDFMSAGASAVAVGTANFVDHFVCPTIIEELPVLLDTLNVKHISEIIGRSHR---MTT-VKGRFGRFGGQFVPETLMTSLEELELAYEEAKKDPSFQEELDYYLKQYVGRETPLYFAERLTKKVGAKIYLKREDLNHTGAHKINNAIGQALLAKRMGKKKIVAETGAGQHGVATATACALLDMECIVYMGAEDVRRQQLNVFRMELLGTKVVAVEKGSATLKDAVNEALRHWVTHIEDTHYILGSALGPHPFPTIVRDFQRVIGDETRAQILQQEGRLPDTVIACIGGGSNAIGMFFPFVEDQDVALYGVEAAGSGVNTDKHAAAIHVGKTGVLHGAFMYLLQDDNGFVQEAHSISAGLDYPGVGPEHCHLHETGRAAYPSVTDEQALEGVKLLCETEGILPALESAHAIYYASQFAKN-RPADEIVVVCLSGRGDKDVHTLMDKLGGG-LK
M----DLHVELPGLSLKNPIIPASGCFGFGKEYAALYDLSLLGGIAIKSATPQYRAGNPTPRIAETPSGMLNAIGLQNKGVDSIIENELPFLANY--DTEIIANVAGACEEDYVEVIQKLNDQPVIKAYELNISCPNVKHGGIGLGTDPVLAAHVTKLCKEAATKPVYVKLSPNVTNIVEIAKAVEEAGADGLVLINTLLGMRIDLKTGKPLLTNKTGGLSGPAIKPVAIRMVYQVAQAVNIPIIGVGGITCAEDVLEFLNAGASAVEVGAQNFVDPYVCKTIIEELPSVLERYGYRSLQEAVGRSFK-DEMT---KGRFGIHGGQYVPETLMHALEELEAAYTHYKEDPAFQEELTTLLKEYANRPSPLYFAKRMSEDLGAKIYLKREDLNHTGAHKINNVLGQALLAKKMGKKRLIAETGAGQHGVATATAAALFGMECVIYMGQEDIVRQALNVYKMKLLGAEVVSVTSGTATLKDAVNEAMREWTRRIEDTHYCLGSVMGPHPFPSMVRDFQAIISKESKEQILEKEARMPDAIIACVGGGSNAIGSFYHYIDEKEVELIGAEAAGRGIDINETAATMAVGKLGIFHGMKSYFCQDEKGQIAPVYSISAGLDYPGIGPEHAHLADQGRAKYVPIKDDEALEAFQYVSKIEGIIPAIESAHALAYVKKLAPT-LGKDKVLVVTVSGRGDKDCAALARYQGEEIYE
M---VDLSVRIKDLLFKNPVLTASGTCGFGEEIADFIDLTRLGGVVMKGTTLNPRQGNDYPRMAETPSGMLNAVGLQNKGVDNFIQNIYPNIRDI--DSNFIVNVNGSTIEEYVELTERINELDKIPAIELNISCPNVKEGGMAFGVSCPSAEAVVRAVRSVYDKPLIVKLSPNVTDISEIAKAVEGQGADSVSLVNTFLGMVVDANSRMPVLSTITGGLSGPAIKPIALRMVWQVYNAVKIPVIGMGGIMNATDAIEFLIAGASAVQVGTAIFIDPTIPVQIVDGIQNYLEINNIQSVSELTGSLQ---IMNY-KKGYYGEFGGAYIPEMMHPNIEELQQRYMEIINSYNFRQDFIHLLKHYVGRPSPLYFAKRLSEKYGSNIYLKREDLNHTGSHKINNTIGQILLAKSLNKKRIIAETGAGQHGVATATVCALMGMKCIVYMGALDVERQAPNVKKMKMLGAEVIPAVSGNQTLKDATNEAMRDWINNPEDTHYIIGSVVGPHPYPDMVTQFQAVISEEIKMQLDEHIGRFPTRVIACVGGGSNAAGAFYHFLENESVELIGVEAAGKGVETKETAATLTLGKVGVLHSAKSMLMQTEDGQIVEPYSISAGLDYPGIGPLHAHLFQTKRARYLWATDEEVLESALELTQLEGIIPALESAHALAALKKI--K-LQPDEVTVVNLSGRGDKDMETYLNYFG----Y
MS---RLRMELPGLDLKNPIMPASGCFGFGREYAQLYDLSKLGAIMIKATTVETRRGNPTPRVAETAAGMLNAIGLQNPGIDKVMGEELKFLEGY--DVPIIANVAGTEIEDYVEVARRISAAPNVHALELNISCPNVKCGGIQFGTDPATAKQLTAAVKAVSQVPVYVKLSPNVTSIVDIAKAVEEGGADGITMINTLVGMRLHERTGKPVIANGTGGLSGPAVKPVAIRMVYEVYKAVNIPIIGMGGVTCAQDVIDFMSVGASAVAVGTANFVDHFVCPTIIEELPAKLDELGVNHISEIIGRSHR---MTT-QKGRYGRFGGQFVPETLMTALQELEVAYNDAKQDESFQQELAYYLKDYVGRETPLYYAEGLTKELGAKIYLKREDLNHTGAHKINNAIGQALLAKRMGKQKIVAETGAGQHGVATATACALLNLECVVFMGAEDVRRQQLNVFRMELLGTKVIPVEKGSATLKDAVNEALRYWVTNIDDTHYILGSALGPHPFPEIVRDFQRIIGDETRAQILEKEQRLPDAVVACVGGGSNAIGMFYPFVDDEAVRMYGIEAAGSGVDTQKHAAAIHDGKVGVLHGALMYLLQDENGFVQEAHSISAGLDYPGVGPEHCYLHDIGRVQYPHISDAEALEGVKLLCRTEGILPALESAHAIAYTAKLAKT-MSTDELLVVCLSGRGDKDVHTLIEALGG--GQ
MN---RLQVELPGLSLKNPIIPASGCFGFGQEYAQLYDLSKLGAIMIKATTLETRSGNPTPRVAETAAGMLNAIGLQNPGLEHVLSHELPWLEKY--DVPIIANVAGTETADYVAVAEAISKAPNVHALELNISCPNVKCGGIQFGTDPKSASDLTAAVKAVSDVPVYVKLSPNVTNISEIAKAVEAGGADGITMINTLIGMRLHPRTGKPIIANGTGGLSGPAVKPVAIRMVHEVSRNVNIPIIGMGGVATAEDVIDFLSVGASAVAVGTANFVDPFVCPNIIEALPQKLDELGYNKLTDVIGRSHR---MVK-QAGRYGKFGGQYVPETLMTALIELEDAYKEAQQDPAFYEELNYYLKDYVGRENPLYYAERLTKKLGAKIYLKREDLNHTGAHKINNALGQALLAMRMGKKKIVAETGAGQHGVATATVCALFDLECIIFMGKEDVRRQALNVFRMELLGAKVVSVDQGAGTLKDAVNEALRYWVANVEDTHYILGSALGPHPFPQIVRDFQRIIGLETRKQIVEREGRLPDAIVACIGGGSNAIGMFHPFVNDEDVKLYGVEAAGSGLETGLHAAAIADQKEGVLHGAYMYVLQDDNGFIQEAHSISAGLDYPAVGPEHCHLHDIGRVKYEAVTDQEALEGLQLLSRTEGIIPALESSHAIFYAAKLAKK-MKKDEILVICLSGRGDKDVQTVRDALGGINGN
M---VDLKVNLGTLQLKNPVMTASGTFGYGTEYYDFFDVSRIGGIVVKGTTLRDRQGNKYPRMAETPSGMLNAVGLQNKGVNYFAEKIYPTLLDL--DTSIFVNVSGSTVEEYVETAEIINELDHIPGIELNISCPNVKEGGMTFGTSCPSAAQVVKEVRRVYKKELMVKLSPNVTSISDIALAVEAEGADSVSLINTLLGMAIDSETRKPLLSTVTGGLSGPAVKPVALRMVWQVAQAVKIPVVGMGGIMTAADAIEFLLAGAAAIQIGTANFIDPTAPVKVLEGIEAYMLRHKINRVTDLIGALE---IMNN-EKGFYGVFGGAYIPEILHGNVESLKKAFYAAREDESFQKEYAYLLKQYVGRPSPLYYAGRLSQTYGARIYLKREDLNHTGSHKINNALGQILLAKRMGKTRIIAETGAGQHGVATATACALMGLECVVFMGKTDVERQFLNVQKMRMLGARVEPVTSGNMTLKDATNEAIRYWCSNP-DTFYIIGSTVGPHPYPEMVGYFQSVISEEIKWQLEEQTGRYPDILIACVGGGSNAMGTYYHYIDDPRVKIISAEAGGKGVDTGETAATMHVGTPGIIHGFKTLLMQDHDGQITEPYSISAGLDYPGVGPAHAHFYQTGRASVHAITDAEAMTAAFELTRLEGIIPAIESAHALAVLKKE--S-FGAGDLVVLTVSGRGDKDMDTLINY-------
M----TLFVQLPGLSLRNPILPASGCFGFGREYSQFYDLNKLGAITIKAATGEARFGNTTPRVAETSSGMLNAIGLQNPGVEKIISDEIPFLEQY--DTPIIANVAGSTEEEYEYVAKTLSDSGKVSALELNISCPNVKEGGIQFGTDPTLAASLTKRVKEVSSVPIYVKLSPNTSDIKEMAMAVEAAGADGLSMINTLVGMKLDIGTGEPILSNSTGGLSGPAIKPVAIRMIYEVSQVVNIPIIGMGGVTCKEDVLEFLLAGASAVAVGTANFRNPLICPELIDALPELLDQYGYSSIEECIGRSWKNRTMSV-AKGRFGDFGGKFVPETLMAPLQEIEAYLTEALQDEEFIAAFQHELKTYGGRPTAFTYANQLTESLGAQIYLKREDLNHTGAHKLNNAIGQALLAKRMGKTKIIAETGAGQHGVASATVAAKLGLECKVFMGEKDIERQELNVFRMKLLGAEVIPVSSGSKTLKDATNEAIRHWVAHCDDEYYLIGSVVGPHPYPEMVRNFQRVIGDETKTQFDDVKGGLPNRIYACVGGGSNAIGMFYPFL-GTGVELVGIEAAGRGIQSPEHAATLTKGTPGIIHGSMTYLLQDEFGQITEPYSISAGLDYPGIGPEHAYLHASKQVRYESITDDEALEAIKTLSRTEGIIPAIESAHAVAQAIKEAET-MDPSETIVINVSGRGDKDMSTIMEYFEGSGLD
M----NTKVTLAGVELKNPVMTCSGTFGSGMEYGEMIDLDRLGAVVTKGIANVPWPGNPTPRVTEVYGGMLNAIGLQGPGVDVFMKRDVPFLRQH--DTKIIVNVCGKSESDYVDVVERLAD-ADVDMLEINISCPNVKEGGIAFGQDPKCAEQITKAVKKVAKQPVIMKLSPNVTDIAEMARAVEAGGADVVSLINTITGMKIDINKRTFALANKTGGMSGPAIKPVAVRMVYQVANAVKIPVIGMGGIMTAEDALEFILAGATAVSIGTANFINPDTTIQVIEGIEAYMKKYGVEDIHELIGAV----HMS---KGRFGAHGGQYIPETLMNAVLELEEAYNHYKNDPEFQKELTILLNEYAGRPSRLYYAEHMTKDLGAKIYLKREDLNHTGAHKINNVLGQVLLAKKMGKTRVIAETGAGQHGVATATAAALFGMECEIYMGEEDTKRQALNVYKMRLLGAKVHAVTTGTGTLKDAVSEAMREWTNRIEDTHYVLGSCMGPHPFPTIVRDFQAVISKEIKEQMLEKEGRLPDAVLACVGGGSNAIGAFYNFIEDKDVQLIGCEAAGRGVNTAETAATIATGRLGIFHGMKSYFCQDEYGQIAPVYSISAGLDYPGIGPEHANLYDTGRAQYVAITDDEAVDAFEYLSRIEGIIPAIESAHAIAYAMKLAPT-MGKDKIIVVNVSGRGDKDCAAIARYRGEDIHE
MTK-VNLVVDLNGLKLQNPVTTASGTFGFGPEYKNYVDLDRLGGVMVKGTTLEPKLGNPTPRIAETPAGMLNAIGLQNPGVDHFLARILPLIKDY--NFKTIVNISGNTVEDYAKLANKLNV-DGVDALEINISCPNVKKGGLAFGTQPEMAASVVEAVRAETDMTLITKLSPNVADITSIARAVEEAGTDIISLINTLLGMKIDIHRHEPILANKMGGLSGPAIKPVAIRMVYQVAQAVDVPLIGMGGISNAEDAIEFFLAGASAISVGTANFVNPEVTMEILDGIEKYLVEKGYEDINEIVGLAI---KMSV-RRGQFGEFGGKYVPELVIAALDELDEAYANYKDDPEFQEELNYYLKQYVGRANPLYYAERLTEKLGAKVYLKREDLNHTGAHKINNALGQVLLAKRMGKKRIIAETGAGQHGVATATVAAMFGMECEVFMGAEDVERQALNVFRMKLLGAKVTPVTEGTATLSDAIDVAFRNWVERIEDTFYLFGTAAGPHPYPTIVRDFQSIIGQEVKEQILEAENKLPDYLVACVGGGSNAIGLFYPFIEDKDVKIVGVEAAGLGVDTDKHAATLTKGTKGIIHGVKTYVLQDEYGQILPAYSISAGLDYPGVGPEHSYLKDINRAEYVSVTDSEALEAFQLLSKLEGIIPALESSHAVAYALKLAKE-LEQDQVIVVNLSGRGDKDVYTVAGNLGI--EL
M---TNISVSLPGLSMENPIMPASGTFGFGDMYHDLYDYNNLGAIVLKSTTIQARIGNKDPKFHPLNNGTLNSVGLKNPGVDVVVAEKIPSLARF--STPVIGSVAGETEDEFVEVAKRLNQSDIISAIELNVSCPNVKEGGLTFGVDPKIVERITRKVKQAVTIPVYVKLTPNVTDIVEIAKAAEAGGADGLSLINTVLSMNFDVTTRKPVLGNTMGGLSGEGIFPIAVRMIYQVSHAVSIPIIGMGGVQNTDDVIQMFLAGASAVAIGTATYKNPVVMNEIIAQLPKRMKELGIDSLEGLIQEVKEGNGMMN-QAGHFGQFGGRFVPETLMPAILELEAAYEEAQKDPAFQKELDGYLKDYVGRETPLTFAKGLTEVFGPKVYLKREDLNHTGAHKINNAIGQALLTLRMGKRKVVAETGAGQHGVATATACALLDLDCIIFMGKEDVRRQKLNVFRMELLGAKIVSVDQGEGTLKDAVNEAMRYWVANVEDTHYIIGSVVGPHPFPKIVRDFQSVIGLETKKQFREVENKLPDAIVTCVGGGSNAMGMFAPFVEEESVKLYGAEAAGKGISSGQHAATLSAGKVGILHGMMSYLLQDEGGQVTEPYSISAGLDYPGIGPEHSYLMETKRVTYAGITDDEAMDGLQLLSRKEGIIPALETAHAITYAQKIAQD-MTPDESLVICLSGRGDKDVETVREKLGGSSHG
M----NLAVNLPGLEMKNPILPASGCFGFGKEYAELYDLNLLGAITIKAATGTARYGNPTPRVAETTSGMLNAIGLQNPGVDQIIEKELPFLAGY--DTPIIANVAGSTVEEYVEVARKISRDPVIKAIELNISCPNVKEGGVQFGTDPELAKMVTAAVKEVSGVPVYVKLSPNVTDITVIARAVEEGGADGLSLINTLTGMQLNLAGRKPLLANKIGGLSGPAIKPVAIRMVYQIRQMTNLPIIGMGGVTTAEDVLEFLLAGASAVAIGTANFQHPFVCTEIIQNLPDVLQKYGFTSVEDAIGKGHEYRAMAI-ETGHYGNFGGRFVPETLMPAILELEKAFKEAKEDPAFQEEMRYYLKQYVGRETPLYYAERLSAYLGPKIYLKREDLNHTGAHKINNTIGQALLTQRMGKKKVVAETGAGQHGVATATVSALLGLECIIFMGKEDVRRQALNVYRMELLGAQVVSVDQGNGTLKDAVNEAMRYWTANVEDTHYIFGTAAGPHPFPQIVRDFQRIIGDETRKQIIEAEGKLPEAIVACVGGGSNAIGMFYPFVDDRDVKMYGVEAGGMGLPTGKHAASLTEGKAGILHGSLSYLLQNNDGQVQEAHSISAGLDYPGVGPEHSYLKDAGRVTYDAVTDEEALEAVRLLSRTEGIIPALESAHAVAYCKRLATV-MDKEDVLVVCLSGRGDKDVNTIREAHETGSDE
MTNEIDLSVNIGGIRMKTPVMVASGTFGYGPEYADLIDFNQLGAIVVKGICLEGTKGNPTPRTVEVTSGLINAIGLQNPGVEGFVRNYMPFLRQF--DVPVIVNIWGKTVEEYEEVAARFDQVEGVAGLEVNVSCPNIKEGRGLFGTNPDMFRRVLSAVRTRTRLTLIPKLAPDLSHIGSFAKAAEECGADALSLINSIPAMAIDVETRRPKLGNVTGGLSGPAIRPIAVKLVWEAAKAVKIPMIGIGGIMNANDALEFMIAGASAVAIGTANFTDPGTAMKVTAGIRSYMERHSLTHIKQVVGTVK---TMTRINTGHFGQYGGMFVPETLIPALKELEEVYEESRRDPQFMETFKGLMKDYVGRPTPLYFAERLTKYLGAKIYLKREDLCHTGAHKINNSLGQALLAVRMGKKRVIAETGAGQHGVATATAAARFGLECVVYMGDMDMKRQALNVIRMRLLGTEVRPVHAGQKTLKEAVSAAIRDWVSTSSYSHYILGSALGPHPFPRIVRDFQSCIGREVREQIIRKEKRFPDLLIACVGGGSNSIGLFHPFLADAKVKMLGVEAGGRGSRIGEHAARFAGGRLGILQGTRSYVLQDKDGQIALTHSVSAGLDYAAVGPEHSYLKDSGRVQYTKVSDKEALASFKLLSELEGIIPALESAHAVAGAVKAVPK-MKKNQIVVVNISGRGDKDVEQAAKFL----LK
MN---RLAVSLPGLELRNPIMPASGCFGFGAEYADYYDLSRLGSIMIKATTLEPRRGNPVPRVAETPSGMLNAIGLQNPGLDAVMAEKLPWLAEHFPDLPIIANVAGTTTEDYVEVSRAISTAPNVAALEINISCPNVRHGGITFGTDPRVAADLTEQIVAVSQVPVYMKLSPNVTDVTEIARAIAGAGAHGLTLINTLTGMRLDLRCRRPVIANRTGGLSGPAVLPIAVRMIDAVTRAVNIPVIGMGGVTTAADALEMMLAGASAVGVGTANFTDPLACPRIIDGLEPLMDELGIGTLDELRSDVRSEHHMSSGDRGHFDQFGGRFVPEALQAALNQLDEVFTEAMADQDFLDELDSLRRDYAGRPSPLTEAHRFAEHCGARVFLKREDLNHTGSHKINNVLGQALLARRMGKHRLIAETGAGQHGVATATVAAMLGMECRVYMGEVDTDRQALNVARMQLLGTEVVAVQAGSRTLKDAMNEAMRDWVANVDDTHYLIGTASGPAPFPKVVREFQRVISTESREQILAVTGRLPDAVCACVGGGSNAIGSFAEYIRDPEVALYGFEAGGEGVSTGRHAASITGGSVGVLHGTRTFILQDADGQTVESHSISAGLDYPGVGPEHSWLAETGRATYLPIDDDEAMDALRLLTRTEGVMPAIESAHAVAGAMKIAPQ-LRRDDVIIITISGRGDKDVDTALRWFGLDGMK
M---LNTSVEIAGVQFKNPVMTASGTFGSGSEYSEFVDLNTLGAVVTKGVANVPWAGNPTPRIAETYGGMINAIGLQNPGMETFCKRDIPFLKQF--STKIIVNVCGKTTEDYCQVVERLAE-EPVDLLEINISCPNVKEGGIAFGQDPKAVEHITREVKKRAKQPIIMKLSPNVTDITVMAKAAEAGGADALSLINTLTGMKINVQKRCFALANKTGGLSGPAIKPVAVRMVYQVANAVKLPIIGMGGIATAEDALEFILAGATAISVGTANFNNPTAIAEIVKGIEEYLIENKIDDIRELIGAV----KMS---KGRFGEYGGQYIPETLMNAVYELEAAYDKYSKDPEFIAELDDLYRNYAGRPSLLYYAEKMTEDLGAKIYLKREDLNHTGSHKINNVLGQVLLAKKMGKTRVIAETGAGQHGVATATAAALMGMECEIFMGKEDTDRQALNVFRMELLGAKVHSVTSGTQTLKDAVNETMREWTSRCDDTLYVLGSVMGPHPFPTIVRDFQRIISKEIKEQIQLAEGRLPDAVIACVGGGSNAMGAFYEFIEDTQVQLIGCEAAGLGVDTEKHAATIARGSEGVFHGMKSLFCQDEYGQIAPVYSISAGLDYPGIGPEHAHLAEIKRAQYVPVTDTEAVEAFEYLSRKEGIIPAIESAHAVAYARKLAPA-MDKDKIIVINISGRGDKDVAAIARYRGVNIYE
MN---RLAVEIPGLSLKNPIMPASGCFGFGKEYSKFYDLNLLGAIMAKAVTPEPRYGNATPRVAETPSGMLNAIGLQNPGLDHVMAHEMPWLERF--DTPIIANVAGASEEDYVKVCARIGDAPNVKAIELNISCPNVKHGGIAFGTDSEVAYRLTKAVKAVASVPIYVKLSPNVTDIVPVAKAIEEAGADGLTMINTLLGMRLDLKTRKPILANGTGGLSGPSIKPVAIRLIHQVRAVSNIPIIGMGGVQTVDDVLEFLIAGADAVAVGTLNFTEPYICPNLIDALPARMDELGITTLADLKKERT--NAMS--KAGFYGNYGGKFVPETLMKAVTELEEAYEISKTDEAFQQELSYYLRDYVGRESPLYFAEQLTAHAGAKIYLKREDLNHTGAHKINNCIGQALLTRQMGKKKVVAETGAGQHGVATATVAALFNLECTIFMGEEDIRRQQLNVFRMELLGAKVVSVSGGNGTLKDAVNEALRYWVANVEDTHYIMGSVLGPHPFPQIVRDFQSVIGAEARAQHSEKENRLPDAVVACIGGGSNSMGLFYPFVNDTTVKMYGVEAAGSGLDTAFHAASLSKGEIGVLHGAMMHILQDDAGQIQEAYSISAGLDYPGIGPEHSFLRDEGRAKYASVTDDEAVEAFQLLCRTEGIIPALESSHAISFAVELAGK-MSPEESIVVCLSGRGDKDVDQIRARLKGADDK
M-----LKTNFLDVELSNPLMNASGVHCMTTKELDELATSEAGAFVTKTATRDYREGNPEPRYYDTALGSINSMGLPNNGLDYYLDYVIERQRAG--AKLQFLSVTGMSYDENIALLKKIQESEYEGVTEFNLSCPNV-PGKPQIAYDFELTDKLLAEVFTFFTKPIGVKLPPYFAHFDEMAKILNKYPLTYVNSVNSVNGLYIDLDKEQVVIKGGFGGLGGEYIKPTALANVRAFRERLSIKIIGTGGVINGKDIFEHILCGADLVQVGTTLHKGVSVFARLTKELQEVMKEKGYSSLDDFRGKLK--VIMTN-LKGYFGEFGGSFVPEVVQKALDELEAAYDKYKDDEEFLAEYAHYLKDYSGRETPLYYAETLTNHLGAKIYLKREDLNHLGAHKLNNVIGQILLAKRMGKKKVIAETGAGQHGVATAAAAAKFGMECEIYMGALDVERQRLNVFRMEMLGAKVHAAQEGEKTLKEAVDAAFKAWIENIDDTFYVLGSAVGPHPYPTIVKDFQKVISQEAKRQILEKEGRLPDLVVACVGGGSNAIGAFAEFIPHEEVALLGVEAAGRGLDTDRHAATLTLGTVGVVDGMKTYALFNEDGSVKPVYSISPGLDYPGIGPEHSFLKDAKRAEYVSATDDEAVDALLLLTRTEGIIPAIESSHALAEVIKRAPK-LDKDKVIIVNVSGRGDKDVAAIADYLENR-NK
MS---LLQVNLPGLHLKNPIMPASGCFGFGREYSQFYDLSKLGAVIMKAATGSERFGNPTPRVAETASGMLNAIGLQNPGVEKIIENEVTFLSQY--DTSIIANVAGSTIEEYEYVARTFNNTKAVHALELNISCPNVKEGGIQFGTDPKMAAKVTEIVKKASNLPVYVKLSPNVTDIVAMAKAVESAGADGLSMINTLTGMQINLASKRPIIANKTGGLSGAAIKPIAIRMIYEVKQHVHIPIIGMGGISSAEDVLEFLLAGASAVAVGTANFSNPLICSDIIDELPTTLERYGFDAVEDAIGKAVM-NEMTT-NKGRYGEFGGQFVPELLMPALIELEKAYEEAMVDPSFTEELDYYLKQYIGRETPLYYAEQLSKQLGPKIFLKREDLNHTGAHKINNTIGQALLTIRMGKKKVVAETGAGQHGVATATVCALLGLDCIVFMGAEDMKRQKLNVFRMELLGAEVRSVSQGSSTLKDATNEALRYWASHVNDTHYILGSAVGPHPFPKMVRDLQSVIGKETKLQIIEQTGKLPDAVVACVGGGSNSIGMFHPFIEDEEVKLYGAEAAGLGVETKDHAASLTKGKLGIFHGTLSHLLEDENGQVKEAFSISAGLDYPGIGPEHSHLHVTKRATYKPITDEEALEAFQFLSKTEGIIPALESSHAVALAMKLAKE-MTSKETLVICLSGRGDKDVEQVKARLEA---E
M---ANLHITLPGLDLKNPVIPASGTFGYGQEFKDFYDLNKLGSISIKGTTREKRYGNPLPRIAEGPAGLLNAIGLQNPGVEHVVAHELPELAKF--DGKVLGNMGGHSFEDYVETAAILSQAENVGALELNISCPNVKEGGMQFGTDPATAARVTREVKAVSSKPVYVKLSPNVTDIVAMAKAVEEAGADGISMINTLVGMRFDIRSGRPIIANKTGGYSGPAILPVALRMVYQVSQAVDIPVIGMGGISSGRDAIEMMIAGASAVEVGCANLIDPYACPKIIDEMNDLLDDMGIDDIHEIIGLSH--KYMA---KGRYGEFGGQYIPETLMNEIHKVEEAYEFYKNDRAFNEELNTLLKEYAGRPSLLYYAKKMSEDLGAKIYLKREDLNHTGSHKINNVLGQALMAKKMGKKRLIAETGAGQHGVATATAAALLDLECDIFMGKVDTDRQALNVYRMGLLGAHVHPVTTGTMTLKDAVNECMREWTKRVDDTLYCLGSVMGPHPFPMMVRDFQSVISKEAREQILEKEGKLPDVVMACVGGGSNAMGTFYNFIPDKDVQLIGCEAAGKGIDTPETAATINTGSIGVFHGMKSLFCQDQYGQIDPVYSISAGLDYPGIGPEHAYLAATKRASYVGITDDEAVDAFEYLAKTEGIICAIESAHAVAYAKKIAGS-MRKDQIIIVCLSGRGDKDVAAIARYRGKEIYE
M---VDLSVKLGSLELKNPVMTASGTFGYGEEYEDFIDIHSLGGIVVKGTTLHPRQGNDYPRMAETPMGMLNAVGLQNVGVDQFIQSIYPRIKHY--KTNILVNVSGSTVEEYVETAEKINELESIPGIELNISCPNVKEGGMAFGTSCPSAIAVTSAVRDVYKKHLMVKLSPNVTSIAEIAKGVEGAGADSVSLINTLLGMAIDAHSRRPVLSTITGGLSGAAVKPIALRMVWQVANAVKIPIVGMGGISSAEDAIEFMLAGATAVEIGTANFIDPRITIQIIDGIRSYLESHQMNSVQNLIGGLI--TEM---EKGFYGQYGGAYIPEMLIPNIEELKKNYLEILESETFQKEYHLLLNDYAGRPSPLFKAQRLSDKYNTNIWLKREDLNHTGSHKLNNTIGQILLAKKMGRQRIIAETGAGQHGVATATVCALMGLQCIVYMGQTDMERQAPNVARMRMLGAEVRPALSGNRTLKDATNEALRDWIANPTDTFYLIGSVVGPHPYPDMVARLQAIISLEIKQQLKQKVGTLPDYVIACVGGGSNAAGSFYHFLEDASVRLIGTEAAGLGVDSGETAASMACGDIGIIHGSMTYLMQNEDGQITEPYSISAGLDYPGIGPLHAHLKDSGRATYMPVTDEESLQAALELTRLEGIIPALESAHALAVLPKM--N-FKPGDQVVVTVSGRGDKDMKAYMEYFKLT--E
MKI-MDLSVRLPGLDLKNPVIPASGCFGYGREYAELYDLSLLGGIAIKSVSAAPREGNPTPRVADTPMGMLNAIGLQNKGVEYVVEHELPFLAQY--DTRVLCNVAGSTEEDYVKVIEALNDDSRVDAFELNISCPNVKHGGMGLGTDPELAAHVTRMCKAASRKPVYVKLSPNVTDIVAIAKAVEAAGADGLVMINTLLGMQMDLKSGKPLLANKTGGLSGPAVKPVGIRCVYQCARAVKIPIIGCGGITCAEDVLEYLLAGASAVEVGCANFTDPWVCPEIIDDLPGVLKKYGYDSLEAVRERSR--QIMKT-RPGRFGVHGGQYIPETLMHAVQELETAYSRYKEDPQFQEELQTLLDEYAGRPSRLYYAEKMTRDLGAQIYLKREDLNHTGAHKINNVLGQALLAKKMGKTRLIAETGAGQHGVATATAAALLGMDCVVFMGEEDTRRQALNVYRMKLLGATVVPVTSGTATLKDAVSECMREWTRRIDDTHYCLGSVMGPHPFPTIVRDFQAVISRESRAQMLEKTGRLPDAVIACVGGGSNAIGSFYHYIDDFAVRLIGCEAAGRGIDTLETAATVNTGRPGIFHGMKSYFCQDDQGQIAPVYSISAGLDYPGVGPEHAWLHDVGRAEYVPVTDEEAVEAFEYLSRTEGIIPAIESAHAIAYGMKLAKE-MGPDQSILITVSGRGDKDVAAIARYRGEDLHD
M---VNLKVKLGKLEIDNPVTVASGTYGFGLEYAEFYDPEKLGAIFTKGITYKPREGNPPPRLWETPSGILNSIGLENPGVEVFIKEYLPKIKDL--TTAIIPNISGSTVEEYCMVASSLDGQEGIAALEINISCPNVKEGGMAFGSCPNVASNVVKEVRKVTDLPLIVKLSPNVTDIVSVAKAVEEQGADALSLINTLLGMAIDIRTGKPALGNVMGGLSGPAVKPVAVRMVWQVSQAVDIPIIGMGGISSWQDAIEFMLAGADVVCIGTGNFANPMIAVEVIEGIKRYCVERNINNASELTDRAW---KMKS-EKGYFGDFGGSFVPPQLQKVLDTLEKQFYECIQEPEFMKELDYQYQQYIGRPNPLFYAKKLSEKLGGKIFLKREDLNHTGSHKINNTIGQVLLAKQMGLKRVIAETGAGQHGVATATAAALFDMECIIYMGEEDTKRQALNVYRMQLLGAKVNAVKSGTRTLKDAVDEALNDLIENYDHTYYMLGSVVGPHPYPMIVRYFQSIIGREAREQVIQQAGRLPDYVMACVGGGSNAIGLFSGFIADENVKIIGVEPGGHGISTGRHAAPLSVGKPGMIHGFKCHVLCDEEGKPLPTHSVAAGLDYPGVGPEHSHLKESGRANYVSVTDDEALNAFQELSKVEGIIPALESAHAIAYAIKLAPT-LDSDQIIIINLSGRGDKDVAQVYDILQSKENN
MFHDNLLHTNIAGIEMQTPVLAASGTFGFGEEFADFVDLARLGGVMVKGTTLLPRCGNDGVRIAETPEGMLNCIGLENPGVDVFLTEILPRIRNY--GMNVIVNISGSSVDDYAHIAARLNG-SDIAALEINISCPNVKEGGIVFGTDPHAAAAVVRAVCVQTNKPVIAKLSPNVTSITEMALAVENAGANIISLINTLVGMQIDIDRRRPVLGNCTGGLSGPAVKPIALRMVWETAHAVHIPVIGMGGIASWQDAVEFFLAGASAIAVGTANFIDPNITMKICDGLGHYLHKNNISNIRELIGKAWDRDVMS--KKGRFGSYGGQYVPEIAMPALNELEEAYLKYREDEEFLTEFRGYLREYAGRPTNLYFAERLTKHYKANIYLKREDLLHTGAHKINNALGQALLAKRMGKKRIVAETGAGQHGVATATVAALFGMECHIFMGVVDVERQRLNVFRMRLLGATVIPVSSGTGTLKDATSEAIRYWATNITDTYYVIGSAVGPHPYPEMVRDFQKVIGEEIRAQAKDTFDGNPDYLVACIGGGSNAIGTFYDFRNDADVKKFCVEGGGRGDADGDNAKTLSAGTPGILHGAYSYLLQNEDGQVIEAYSISAGLDYPGVGPEHSFFKDEGIVAYVSVTDQEALAAFQRLSRIEGIIPALESSHALAYLEKLMPE-TKAGENIVVCLSGRGDKDVQMVAKELGEE-IV
M---INTKVKIAGVEFKNPVTVASGTFGHGEEFADLVDINRLGAVTTKGVANIPWEGNPTPRIAEVYGGMLNAIGLQNPGVDTFIERDLKFLKEK--DTKIIVNVCGRSVEDYIETVERLSD-EDVDMFEINISCPNVSHGGIAFGTNVESVSEITKQMKAHSKKPIIMKLSPNVTDITEIARAAEAAGSDALSLINTITGMKIDINKRCFALANKTGGMSGPAIKPIALRMVYQVANAVNIPIIGMGGIATFEDAVEFMLAGATMVSVGTANFINPGASIEVAKGIEDYLENNGFKDVNEIIGLV----KMTD--KGRFGVHGGQYIPETLMNAVIELEKAYNHYKNDPEFNKELNYLLNDYAGRPSKLYFAKKMTEDLGAKIYLKREDLTHTGAHKINNVLGQALLAKKMGKRRLIAETGAGQHGVATATAAALIGMECVVFMGEEDTIRQALNVYKMRLLGATVIPVTSGTKTLKDAVSEAMREWTSRIDDTHYCLGSVMGPHPFPTIVRDFQAVISKEIKEQILEKEGKLPDAVLACVGGGSNAIGSFYNFIEDKDVALIGCEAAGKGIHTFETAATINTGKLGIFHGMKSYFCQDEYGQIAPVYSISAGLDYPGVGPEHSYLHDIKRASYVPVTDDESVEAFEYLSKMEGIIPAIESAHAVAHALKIAPT-MNKDQIIVITISGRGDKDCAAIARYKGEDLHE
MNE-ISMCVDICGVKLKNPVIAASGTFAFGREYSRYLDLNRLGGISVKGLTLYPREGNPPPRIAETAAGILNSVGLQNPGVDAFISNELPYLKQF--DTVVIANLAGNSRDEYCVAANKLDK-ADIDMLELNISCPNVKEGGLSFGATPESVYDITKQVRNYCHHPLVVKLSPNVGSIKDVASAAQDAGADALSLINTLLGMAIDPHTRRPILGNITGGLSGPAIKPVALYMVWQAAQTVDIPVIGMGGIMNGNDAIEFMLAGAVAVQVGTANLVEPMATVRIIDDIEQYMLDNGLKTIKDITGGLI---CM---NKGRFGRFGGQYVPETLMNALDELERAYNEAMADNSFMEELGYYLDKYVGRPTPLYFAERLTEYLGGKVYLKREDLNHTGAHKINNALGQGLLAKRMGKKRLTAETGAGQHGVAAATAAALLGMECDVFMGREDMERQALNVFRMELLGARVVPVTSGTATLKDATNEAIRDWVSNVEHTHYIIGSVVGPHPYPTMVRDFQRIIGDETRQQIIQAEGCLPDHIIACVGGGSNSMGIFYPFVSDDVVKLYGVEAAGLGLDTDKHAATISKGNVGVLHGMMTYLLQDKYGQIQPVYSISAGLDYPGVGPEHAYLYDIGRVHYTSVTDNEAVEAFEMLSRLEGIIPALESAHAVAYAAKLVPQ-LSKDDIIVINISGRGDKDVQSIAKLKGVNIDE
MSS-EMLKVDLPGLSLKNPVMPASGCFGFGKEFAELYDLNILGSIMVKAVTRDLREGNQMPRLAETPSGMLNAIGLQNPGIDG-VEEEMKWLERY--DIPIISNVAGYTEDEYAYVAERISKVRNVGALEINISCPNVKKGGITFGTDPDVAYSLTKRIKEVTGKPIYMKLSPNVTDIAAMARAVESGGADGITMINTLVGMRLDLATGRPVLANGTGGLSGPAVKPVAVRMVYEVYKAVKIPIIGMGGIRNAEDVLEFLYAGASAVAVGTANFVNPFVCRDIIEELPGVLRKYGFSSVKDAVGYSHRLGRMG---DGRFGIHGGQYVPETLMNEIINLEKAYRDAMADPEFTGELDALLKEYAGRPSLLYFAKRMTEDLGAKIYLKREDLNHTGSHKINNVLGQVLLAKRMGKTRVIAETGAGQHGVATATAAALLGLECEIFMGREDTERQALNVYRMKLLGAAVHEVTSGTMTLKDAVNETMREWTRRVHDTHYVIGSVMGPHPFPEMVGDFQSVISKEAREQLLAVEGRLPDTVVACVGGGSNAMGMFRNFIGDEGVELVGCEAAGRGISSGMHAATLSTGTVGVFHGMKSYFCQDDEGQIAPVYSISAGLDYPGIGPEHADLFDRGRAKYVPVTDDEAVNAFEYLARTEGIICAIESAHAVAYAMKAAPD-MPKDSIMIVCLSGRGDKDVAAIARYKGVDLHD
M---SNMSVNVAGVEWKNPVTVASGTFGSGAEYSEFVDLNRLGAVTTKGVANKPWEGNPTPRVAEVYGGMLNAVGLQNPGIELFCKRDIPFLKQF--DTRIVVNVCGHSLDEYLDVVKRLAD-EPIDMMEINISCPNVKEGGIAFGTDPKGVETITSEIKKYAKQPVIMKLSPNVTSIAEIARAAEAGGADAVSLINTITGMKIDINRRSFVLANKTGGMSGPAVHPVAVRMVYETAHAVNIPIIGMGGITNAADAIEMILAGATAVSVGTANFVNPKTTEQIVDGIAEYMDRYGVKDISELVGAVD---RMTN--NGRFGIHGGQYIPETLMNAVKELEEAYNYYKNDPEFNRELTELLNDYAGRPSRLYYAEKMTKDLGAKIYLKREDLNHTGAHKINNVLGQALLAKKMGKTRLIAETGAGQHGVATATAAALMGMECVVFMGEEDTKRQALNVYRMRLLGAEVIPVTSGTATLKDAVSEAMREWTKRISDTHYCLGSVMGPHPFPTIVRDFQAVISKEIKEQMLEKEHRLPDAVIACVGGGSNAIGSFYNFIEDEGVELIGCEAAGRGIDTFETAATVNTGRLGIFHGMKSYFCQDKYGQIAPVYSISAGLDYPGVGPEHAYLHDIGRAKYVPVTDDEAVNAFEYLAKTEGIIPAIESSHAVAYAMKLAPT-MDKDKIIVVTVSGRGDKDCAAIARYRGENIYE
M---INTKVSLAGVELKNPVMTASGTFGSGVEYSELIDLNRLGAVVTKGVASTPWTGNPTPRIAETYGGMINAIGLQNPGMKVFCERDLPFLEKF--DTKVIVNVCGKTKEEYCRVVDRLSD-ENIDMLEINISCPNVKEGGIAFGQDPFAVEEITAAVKKYARQPVIMKLSPNVADITEMARAAECGGADVLSLINTLTGMKIDINKRTFAVANRTGGLSGPCVKPVAVRMVYQVANTVKLPIIGMGGIATAEDALEFILAGATAVSVGTANFFNPRATLDVIEGIESYMQKNKIQDIQELIGVV----KMS---EGRYGEYGGQYIPETLMNAVHELEEAYNTYKEDPDFVAELDDLYRNYAGRPSRLYYAEKMTKDLGAKIYLKREDLNHTGSHKINNVLGQVLLAKKMGKTRVIAETGAGQHGVATATAAALMGMECEVFMGKEDTDRQALNVYRMELLGAKVHAVTSGTMTLKDAVNETMREWTRRMDDTLYVLGSVMGPHPFPMIVRDFQKIIGKEIKEQIAEREGRLPDAVIACVGGGSNAMGAFYEFIPHKEVQLIGCEAAGLGVDTSKHAATIAKGSEGIFHGMKSLFCQDEYGQIAPVYSISAGLDYPGIGPEHAHLAGTGRARYVPITDEEAVAAFEYLSRTEGIIPAVESAHAVAYARKLAPT-MEKDKIIVINISGRGDKDVAAIARYRGVEIYE
MNK-PNMEVTLGDVKLKNPIVTASGTFGFGREYGEFYDLSELGAICVKGLTLSPRQGNPPPRIAETPAGALNSVGLQNPGADAFILRELPWLRGH--AVKVIANISGNTAEEYGVLAEKLSD-AGVDMIEVNISCPNVKAGGLAFGTSPDSAALVTRTVRRHSRVPVMVKLSPNVTDITEIARAAAGEGADALSLINTLLGMRIDIRSRRPILKNNMGGLSGPAVFPVALRMVWQVKNAANLPILGMGGVASGEDAAEMMLAGASAVAVGTVCFSDPCAPLRIRRELEEYLHNEGVDSVSKLTGAVK--PWMS---KGRYGVHGGQYIPETLMSELIRLEEAYEFYKNDAGFKRQLDTLLKEYAGRPSLLYFAEKMTRDLGAKIYLKREDLNHTGSHKINNVLGQVLLAKKMGKTRVIAETGAGQHGVAAATAAALLDMECEVFMGEEDTRRQALNVYRMELLGAKVHPVMSGTRTLKDAVNETMREWTRRVHDTHYVLGSVMGPHPFPMMVRDFQSVIGREARAQMLEREGRLPSAAVACVGGGSNAMGLFYAFIPDETVRLIGCEAAGLGLDTGKHAATIAMGSPGVFHGMKSYFCQDEYGQIAPVYSISAGLDYPGIGPEHAYLHDTGRAEYVPVTDSEAVEAFEYLARTEGIICAIESAHAVAHVRKIAPS-MGPDEILLVCLSGRGDKDVAAIARYRGVDIHE
M---NRLKTNFVGLDLKNPIMTASGCFGFGLEYKDYFDPNELGAVVVKGLTLEPRDGNSGTRIAETPGGMLNSVGLENPGIDHFENVITKEIDKI--TSPIITNINGRTIEEYVEIAKRVESIEAVKAIELNISCPNVKDGGMAFGARPEVAGAVTKAVKEVTTKPVIVKLSPNVTDIVAIAKIVEENGADAVALINTLLGMSIDIKKKKPVLGNIFGGLSGPAVKPVALRMIYQVSQAVKIPVLGMGGISSVNDAIEFLMAGASAISLGTGIFMNPILPLEIKEGLEKYCIENNIDNISEIVGAAHP-NKM----DRKFGDFGGQYVPETLMKPLENLEKAYLKYKNDDEFNKELNYYLKDYVGRETPLYYAASLTEKVGAKIYLKREDLNHTGAHKINNVMGQLLLAKRMGKTKVIAETGAGQHGVATATGAALLGMECEVFMGEEDIVRQEMNVFRMRLLGATVNSVTSGTGTLKDATNEAIRQWVARIDDTFYVIGSVVGPHPYPTMVRDFQRIIGDETKKQIMEKEGRLPDAIVAAIGGGSNAMGIFYPFVNDKEVRLIGVEAAGEGEATDKHALAMLKGSKGVIHGMKTYLLQDDMGNITPAHSISAGLDYPGVGPEHAYLYDTKRAEYAPIDDKEALGGFKLLCEVEGIIPALESAHAVAHAVKVAKE-MSKDEILVINLSGRGDKDINTVLEVYQK-GEL
M---PDLTVKIGQLTLKNPVMPASGCFGYGEEYAPFFDLARLGAIVVKGTTAEPCAGNPPVRLAETPAGMLNAIGLQNPGVKA-AKEKIRALENV--GAPVIVNVAGHSVEQYRAVIAVLEEVEAAAAYEINISCPNVKAGGMAFGTDPAVVSALVKELRSLTDKTLIIKLSPNVTDIAGIAKAAEEGGADALSLINTLLGMAIDTHTKRPVLANLTGGLSGPAVKPVALRMVWQVTEAVNIPVIGMGGISSAQDAVEFLLAGATAVAIGAANFVNPTVCPETVQGIHRYLEEEGYSSVQEIVGLAKKEKKMM--VAGKFGIYGGQYVPETLMGALHELEESYNILKEDVSFKKEYTDILQNYVGRPTLLYKAEKLSKHLGATILLKREDLNHTGAHKINNALGQALIARRMGKKRVVAETGAGQHGVAAATAAALLGLECVVYMGEEDIKRQALNVFRMKMLGASVTPVTSGSRTLKDATNEAIRDWVTNVRDTFYVLGSATGPHPYPTMVRDLQSIIGLEARKQALEMTGRLPDILIACVGGGSNAIGLFHPFLED-DVHMIGVEAAGKGVETSEHAATMTKGTPGVLHGTLSYLLQDENGQVAPVHSVSAGLDYPGVGPEHSFLKDSKRVEYVSVTDDEALEAFGLLTREEGIIPALESSHALAHLAKIAPQ-YNSDTIILLNLSGRGDKDVETVANLAGV--KL
MKM-INTKVTIAGVEWDNPVTTASGTFGSGMEFADFVDLNRLGAVTTKGVSYVPWTGNPVPRIAETCSGMLNAIGLQNPGVEVFINRDLPFLKQY--DTRVIVNVCGKTTEDYLKVVERLSD-CAVDMLEINISCPNVKEGGIAFGQNTCSVEEITRQVKRYAKQPVIMKLSPNVTDIREMAKAAEAGGADALSLINTLTGTKIDIYKRKFVLANETGGLSGPAVKPVALRMVNQVARTVKIPVIGMGGIMTGEDAIEFLMAGATAVAVGTANFRNPLATAEVIDGINDFLAKEGIQDVKEIIGCV----N---------------------MNAVNELEEAYDHYKNNPEFVAELDDLYKNYAGRPSLLYYAEKMTKDLGAKIYLKREDLNHTGSHKINNVLGQVLLAKKMGKKRVIAETGAGQHGVATATAAALMGLECEIFMGKEDTDRQVLNVYRMELLGAKVHPVTSGTQTLKDAVNETMREWTKRVEDTHYVLGSVMGPHPFPTIVRDFQKIIGKEIKDQLNEKEGRLPDAVIACVGGGSNAMGAFYEFIEDRTVQLIGCEAAGLGVDNPKNAATIANGTEGIFHGMKSLFCQDEYGQIAPVYSISAGLDYPGIGPEHAMLYKTGRASYVPVTDEEAVRAFEYLSRTEGIIPAIESAHAVAYARKLAPE-MDRDKIIVINVSGRGDKDVAAIARYRGIKIYE
M---AKLHVTLPGLDMKNPVIPASGTFGFGYEFTKFYDINVLGSIATKGTTFTERYGNPLPRIAEGPAGMLNAIGLQNPGVHAVVNEEFDKLSHF--NGKVLANMGGHSLEEYIETAKVLSQSDIVGALELNISCPNVKEGGMQFGTDPELAAKVTREVKKVSSKPVYVKLSPNVTDIVAIAKAVEAAGADGISMVNTLLGMRFDIKTGAPIIKNKTGGYSGPAIFPVALRMVYQVSQAVNIPVIGMGGISSGKDAIEMMIAGASAVEVGCANLVDPYACPKIIEEMESILDEMGIEDVNDIVGKSH--QFMQ---VGRYGRFGGQYIPETLMHEIHKIEEAYEFYKNDKAFNDELNTLLKEYAGRPSLLYYAKKMTENLGAKVYLKREDLNHTGSHKINNVLGQCLMAKKMGKTRVIAETGAGQHGVATATAAALLGLECEIYMGKEDTDRQALNVYRMELLGAKVHPVTTGTMTLKDAVNEAMRQWTKRVDDTLYVLGSVMGPHPFPMMVGDFQSIISKEAKEQILEKEGRLPTAVMACVGGGSNAMGMFRNFIDEPSVQLIGCEAAGKGVETALHAATIAKGEVGIFHGMKSLFCQDEDGQIAPVYSISAGLDYPGIGPEHANLYETGRASYVPVTDDEAVGAFEYLAKEEGIICAIESAHAVAHALKIVPH-MNKDDIVIICLSGRGDKDVAAIARYKGVDLHD
MN--ISTEVSLAGITLKNPVMTASGTFGAGEEYSEFVDLNKLGAVVTKGVAAVPWAGNPTPRLAETPGGMLNAIGLQNPGVDVFLERDLPFLKRF--DTRVVVNVCGHSEEEYVEVVERLRE-APVDFLELNISCPNVKEGGIAFGTQAKAVEHITRRVKERAAQPLIVKLSPNVTDITETARAAEAGGADVLSLINTLTGMKIDIMRRSFVLANRTGGLSGPAVHPIAVRMVYDCAHAVKLPLIGMGGISTAADAIEMILAGATAVSVGTANFYNPCVSEEVAAGIAAYLEQTGTEDIRELIGAV----RMAQ-RDGRFGVHGGQYIPETLMNAVIELEEAYKRYKDDPKFNAELTELLNEYAGRPSRLYYAKHMTEDLGAKIYLKREDLNHTGAHKINNALGQALLAKYMGKKRLIAETGAGQHGVATATVAALLNMECVVYMGEEDTVRQALNVYRMRLLGAEVVAVKTGTRTLKDAVSEAMREWTARIEDTHYCIGSCMGPHPFPTMVRDFQAIISKEIKEEMQRKEGRLPDAVIACVGGGSNAIGSFYHFIGDKSVRLIGCEAAGRGIHTMETAATVNVGSLGIFHGMKSYFCQDKYGQIAPVYSISAGLDYPGVGPEHAYLHDLHRAEYVPVTDDEAVDAFEYLARTEGIIPAIESAHAVAYARKLAPT-MDRDKVIVVTLSGRGDKDVAAIARYRGENLHE
M---GNLKVQLGELSLSNPVMTASGTFGYGEEYADFIDINALGGIVVKGTTLHAREGNAYPRMAETPKGMLNAVGLQNKGVDGFINDIYPRIKNF--KTNILVNVSGSTVEEYVETAEKINELDAIPGIELNISCPNVKEGGMAFGTSCPSAIAVTNAVRKVYKKHLMVKLSPNVTDITEIAKGVEGSGADSVSLINTLLGMAIDVNSRKPVLSTITGGLSGPCVKPVALRMVWQVSQAVNVPVVGMGGIASAEDAIEFLLAGASAIQIGTANFIDPTITIKVINGIREYLERNQMDDVKQLTGALI--TGM---KKGFYGEYGGAYIPEMLIPNIEELRSKYLDIINSEAFQKEYHLLLADYAGRPSPLFKAERLSAKYNANIWLKREDLNHTGSHKLNNTIGQILLAREMGRKRIIAETGAGQHGVATATVCALMGLDCVVYMGATDIERQAPNVARMRMLGAEVRPATSGNKTLKDATNEALRDWIANPLDTFYLIGSVVGPHPYPDMVARLQAVISSEIKEQLKSKIGTLPDYVIACVGGGSNAAGSFYHFLEDESVKLIGTEAAGLGVNSGETAASMACGDKGIIHGSMTYLMQSDDGQITEPYSISAGLDYPGIGPLHAFLKDSKRAEYMPITDDEALEAVMELTRLEGIIPALESAHALAVLPKL--K-LKTSDNVVITVSGRGDKDMKTYMERFGL----
M----NLKVNIGNLELKNPVLVASGTFGFGREYSHYIDLDDLGGIMVKGLTLYPKEGNPPPRIYETPSGILNSVGLQNPGVDAFIKDELPFLNRF--NTKVIANIAGETIEEFVSLAQKLNI-DGVDALEINVSCPNVKEGGMSFGVDPNSVYAITKKVKQASNKTVIVKLTPNVTDIKIYAKAAEDGGADAISLINTVTGMAIDINTRRPVFKNVFAGLSGPAIKPIALKNVYEAKRAVSIPVIGMGGISSAEDALEFMIAGATAVAVGTYNFINPAGSIDILEGIKKYMLRNSIFDVNQLMNSIN---VM----VGRFGKFGGQYVPETIMNALIELEDEFYKAINDKDFIDEYKYYLREYSGRPTPLYFARNLTERLGAKIYLKREDLNHTGAHKINNVLGQILLAKRMGKRKVIAETGAGQHGVATATGAAMFDMECEIFMGEEDIKRQSLNVFRMKLLGAKVTPVKTGTGTLKDAVNEAIRNWVTNIDDTFYVMGSVVGPHPYPIMVRDFQRVIGDETREQILSKEKRLPDYIVACVGGGSNSMGIFYPFINDSSVKLIGVEAAGLGIDTNKHAATMAKGSIGVLHGMMTYLLQDDEGQIMPVYSISAGLDYPGVGPEHAYLRDTGRAQYVYATDEEALSAFMDLSQIEGIIPALESAHAVAYAMKLAPS-LSKDDIIVVNLSGRGDKDVNTVANVLEV--EL
MNGRPEMNTSVGGLRLRNPVIAASGTFGYGREYAPYFALERIGGLVTKGVSLRPRDGNKPPRVCETSAGMLNAIGLANVGVEAFVADKLPWLAGQ--DTPAAVNLYGESIDEFVQLAQRLDGLAGVAALELNVSCPNVKAGGMAFGTNPQAVAQVTAAVRRVTSLPLWVKLTPNVTDPVAVAGAAMEAGADALCLINTLLGMAIDARRRAPRLANVVGGLSGPAIKPVGLRMVWQVARALGAPIIGLGGICCGEDAAEYLLAGASAVQVGTASFADPTACARVADELARFCAEEGVSAVSQLIGGLR---AMPNLAQGRFGRFGGRFVPETLMPAIHELEAAYAAAKVDPTFQAELDQLLQDYVGRQTPLYEAKRLSAHYGARIFLKREDLAHTGSHKINNALGQALLARRMGKMRIVAETGAGQHGVATATACALLGMECVVCMGEVDIERQALNVTRMKLLGASVKPVSCGARTLKDAVSDAMRYWVTNLADTHYIIGSVVGPHPYPAMARDFQAVIGRETRAQIVEKTGKLPDVLLACVGGGSNAMGMFHPFIDEPGVRKIGVEAGGLGLDSGKHSACLGAGHDGVLHGALIRLLQDAWGQVLEAHSIAAGLDYPGTGPEHCHFQAAGLAEYASVTDQEALEAFKLLSRLEGIIPALESSHALAHLKHVAPR-MPQDSIIVVCLSGRGDKDGSQTAALI----EE
MSA-PSLETKVGGLTLQNPVIAASGTFGYGLEYRPYLDLNRLGGLVTKGISLEPRQGNPPPRIWETASGMLNAIGLANVGLERFIAEKLPALAEL--DCAVIVNLYGEAVDEFAALARALDGRRGVAALELNVSCPNVKSGGMAFGVDPQAVAAVTRAVKAETGLPVWVKLTPNVTSPVAVAQAAVQAGADAISLINTLLGMAIDARGRRPRLANVVGGLSGPAIKPVGLRMVWQVAQALGVPVVGMGGIASGEDAAEYLIAGASAVQVGTGNFQDPASCRRIAEELAQFCVENQVARVSDLIGSLRP-PAMAKSEQGRFGAFGGRFVPETLMPALEELEAAFRQARSDQAFQEELNGLLVDYAGRATPLYEAKRLSRELGARVFLKREDLTHTGAHKINNALGQVLLAKRMGKRRIIAETGAGQHGVATATAAALMGLECEVYMGTLDIQRQAPNVTRMRMLGAQVVPVESGSRSLKDAVNEGIRDWVTNVETTHYIMGSVIGPHPYPIMVREFQAVIGREAREQILAKEGRLPRVAMACVGAGSNAMGLFHAFRDD-PVELIGVEAAGHGLETGKHAASLSAGRPGVLHGAYMHLLQDAHGQIIEAHSIAAGLDYPGVGPEHSFLKELGRVSYAAVTDRQAVEAFRLLCRTEGIIPALESSHAIAYLRELAPK-LSPEDMILVCLSGRGDKDVAHVESYLED--NA
MATDPKLAVEFCGISMKNPIVAASGTFGFGLEYDGYLDLDEVGAISVKGLTPTPRPGNAGVRIAETPSGVLNCIGLENPGAEAFVADILPNLKQY--DVPIFANISGNTLEEYEYMAKTLTV-EGVAALEVNISCPNVKCGGMAFGVQAESAAAVCKAVKGHTDLPVIMKLSPNVTDIVEIARAVEAAGADGISMINTLLGMSVDLRTRKPLLGNIYGGLSGPAVKPVALRLTHQVAQAIEIPIMGGGGIMTGEDALEFMLVGADIVSVGTATMVDPRAIGIIASEMSAYCESQHIDHVSNLVGGII--MPMSE-RKGRYGEHGGQYIPEILMNAVLEVEAAYEKYKNDPDFVAELEELQVNYTGRPSILYYAKHMSEDLGAKIYLKREDLNHTGSHKINNVLGQVLLAKRMGKKRIIAETGAGQHGVAAATAAALLGMECEIFMGKEDTERQALNVYRMELLGAKVHPVTSGTMTLKDAVSETLREWTRRVDDTYYAMGSAVGPHPFPMIVRDFQSIISKEAREQILDAEGKLPSMVLACVGGGSNAIGMFYHFIPDEGVQLVGCEAAGLGIETKEHAATLAKGTPGIFHGMRSYFVQNEYGQIAPVYSISAGLDYPGIGPEHSYLHDTGRATYVPITDEEAVTAFEYLSRTEGIIPAIESAHAVAHAMKVAPT-MGRDESIIICISGRGDKDVAAMARYRGYDINE
METSPDLTTTLGPISLKNPVVLASGTCGYGIELSDLVELKALGAIVVKGISLEPRPGNPPPRIIETPCGLLNAIGLENIGIDAFIEKKLPWLREQ--GITTIVNILGNSIDDYKRLSAILDKADGVAAIEVNISCPNVKEGGVSFGKTPEGTHAVTKAVRDETGLPLIVKLSPNVGDITVIAKAAQDAGADAVSLVNTFLAMAIDIEKKRPVLGNTFGGLSGPAIKPIALRMVWEVSRAVQIPVIGIGGITQWQDAIEFLMAGASAIQIGTGTLISPDCGKKVVDGIRDFLRQKGYKRVEEL-------RIMA--KRGHFGIFGGRYVPETLMPCLLELEEAYNEAKKDKNFRQEFKAILKDYVGRPTPLYEAKRLGEHLGIRVFLKREDLTHTGAHKINNTIGQVLLAKRMGKTRIIAETGAGQHGVATATASALMGLECTVYMGKKDTVRQAMNVFRMELTGARVVPVESGTQTLKDAINEAIRDWVTNVKNTYYVIGSVVGPHPYPKIVRDFQSVIGEETKRQIKQAIGRLPDFCIACVGGGSNAMGMFYPFLRHEEVRLIGVEAAGKGLTSDYHSATLSAGTPGVLHGAMSYLLQDKWGQIKGAHSVAPGLDYPGVGPEHCALKDEKRVDYVAVDDNEALEAFKLLSEIEGIIPALESAHAVAQLIKMASS-LKKGQVVVVNLSGRGDKDVQTVSELV------
MTKDVNLAVDIGGLTISNPIMPASGAFGKGME--EFLDFNLIGAVVPKSITKYPQKGNKNPRACETFGGMINSIGIQSDGIDKYLNHTVPYYQQY--DVPLISSISAESVEEFEEMSEMIAGSPDVAALELNISCPNLENNGEAFGMDEDITYEVVHKVRQITDKPILVKLTPNVTNIQKIALAAERGGADSLVVANTLLAMAIDIHSQQPKVGNVMGGLSGPAIKPVIVRQIFQVREVSNLPIIGCGGIMNADDAIEMILAGATAVQVGTASFVNPSVMKDMIEGIRAYMEQYQYQTIYELVGKTMD-RIMTA-AAGRYGQFGGRFVPELLMPALLELEESYKSAMNDPAFINELNYYLNDYVGRETPLFHAENLSRKLGPSIYLKREDLNHTGAHKINNTVGQALLTKRMGKKKVVAETGAGQHGVATATVCALLGLECVVFMGQEDIRRQKLNVFRMELLGAKVESVSQGSGTLKDAVNEALRYWVSHVEDTHYIIGSVVGPHPFPKMVRDFQSVIGRETKRQHRNATGRLPDAVIACVGGGSNAMGMFHPFVEDESVDMYGVEAGGSGIESNKHAATLSAGSVGLLHGTMTHLLQDSHGQIEEAHSISAGLDYPGVGPEHSHLHDSGRVTYTSVTDEEAIDAFKLLSQTEGIIPALESAHAVAFSVKLAKE-MDESESLVICLSGRGDKDVESVKDVLGGNADE
MAE-LNLNVDIAQLRLANPVIVASGTFGYGDEYPHLFDRNRLGAIVCKATTLKPREGNPQPRIAETPNGMLNSIGLQNMGVEAVIREKAPQWYTW--GVPVIVNIAAESIEDYAELARRLDKVPGVSGIEVNISCPNVKCGCIEFGSSPESAARVTDAVRNATTLPLIIKLTPNTSSITELARAVADAGADAISLINTLRGMRIDIKKRRPILGNHTGGLSGPAIKPVAVSMVYQVSGAVNVPVIGGGGIMNAEDALEFIMAGATAVQIGTANLVNPRAPLEVLEGLEAYARAEGLKNIREIVGIAR---SMPK-KPGYFGKYGGQFVPEILVPVLNELEQAYEQAKKDETFQSRLKSLSNTFSGRPTPLYLAERLTEHLGARIYLKREDLAHTGAHKINNALGQGLLALHMGKKRVIAETGAGQHGVATAAVCAMLGLECIVYMGEDDIKRQALNVFRMKLMGTEVRSVSSGSRTLKDAINEAMRDWVSNPETTYYIIGSVVGPRPYPAMVRDFQAVIGQETKAQSLRQLGGLPDCIVACVGGGSNAMGIFYDFIPDQSVRLIGVEAAGSGISTGKHSATLSAGKVGILHGAMSYLLQDEHGQVIETHSISAGLDYPGVGPEHSYLKDNKRVEYVSVTDEEALNGFKLLCSLEGIMPALESSHAIAHALKIAVG-MPKNKNIVINLSGRGDKDMDIVQKAMGVK--I
MSK-VSMAIQMSGLSLRNPIITSSGTYGFGEEYSPFCSPSLLGGITVKGITPLPRLGNPVPRLAETPAGLLNSVGLENPGLEGFIRSYLPKLVEL--DTSVIVNISGFSIEDYAHLASAFQNDSGIAALEVNISCPNIKHGGMAFGTHPESAQEVIAIVRKNTDLPIIAKLSPNVTDIVEMARAVERGGADIISLINTLLGMSIDVKSQKPILANKMGGLSGPAVRPIAVRMVYQVYEAVDIPIVGMGGISTWQDAVEFMLAGASAVSIGTANFINPIAPVDILTGLENYCQQRGYGSVQEIVGLAH--QRMST-EKGYFGEYGGSFVPPQLQNVLDILADTFEKYKDDPDFLKELDYYFKQYIGRPNPLYFAEKLSKQLGAKIYLKREDLNHTGAHKINNTIGQVLLAKRMGVKRVIAETGAGQHGVATATACALFDMECVIYMGEEDTKRQALNVFRMELLGAEVVAVTRGSRTLKDAVDAALDDLIANYENTYYMLGSAVGPHPYPTMVKHFQSVISREAKAQCLEAEGRLPDAVLACVGGGSNAIGIFADFIPDKDVRLIGVEPAGYGMETGKHAAPICAGKPGVIHGFKCYMMADEKGEPLETHSISAGLDYPGVGPEHSYLHDIGRAEYVSITDAEALEAFHLLSRTEGIIPALESCHAVAHALKMAPQ-MAKDKILVINLSGRGDKDVRQIFEMM----QK
MVSDGRLAVDIAGLKMQTPVTTASGTFGFGLEFTDFLDLEKVGAVCVKGTTLLPREGNKGQRAVETPSGMLNCVGLENPGSDYFLNETLPKLRKY--DVPVIVNIAASSPEEYGELAHKLD-VDGVDAVEINISCPNVKQGGIAFGTCPDSAAAVVEQVKKHFTKTVITKLSPNVTSITEMALAVENAGTDAISLINTLIGMKIDIERQRPVLGNITGGLSGPAVRPVAVRMCYEVAQKVHVPIIGMGGIETAEDAVEFFLCGASAIAVGTANFRNPCIAETISHGILDYMNRHGYNKLTDMIGAALPEKEMS---KGRYGRHGGQYIPETLMNAVLELERAYDYYKNEPQFMEELQALYREYANRPSLLYFAEKMTRDLGAKIYLKREDLNHTGSHKINNVLGQVLLAKKMGKKRVIAETGAGQHGVATATAAALMDMECVVYMGKEDTERQALNVFRMELLGAKVVPVETGTMTLKDAVNEALRSWTANVNDTYYVLGSVMGPHPYPEIVRDFQRVIGKEVKEQMLAKEGRLPDIVMACVGGGSNAMGLFYDFISETDVQLIGVEAAGRGIETEETAATINRGSLGIFHGMKSYFMQDKYGQIAPVYSISAGLDYPGIGPEHAHLYDTGRASYVAITDTEAVSAFSYLSETEGIIPAIESAHALAYAMKVAPE-MSKEKIIVVNLSGRGDKDVAAIARYMGVDLHE
M----NLEVEIAGVKLKNPVIAASGTFGFGREYSKLIDISEFGAICTKGITLKKRNGNPQPRLCEVYGGIINSVGLENPGVEAFVNEELPFLKGF--NTKIIANINGFTKEEFVELTKVLSS--LVDMIEVNLSCPNVKEGGMVFGKDPEKVYEITKSVKDVASCPIIVKLTPNVTDIAQLAIAAEKAGADAISLINTVSAMAIDIETRKPLIKMVTGGLSGPAIKPIAVRMVYECFKKVRIPIVGMGGIMNYKDAIEFFIAGATAIQIGTVNFINPKAVCEIKEGIEAYLERKGFNSIKELVGNIN---IM----DRYFGRFGGMYAPETLMPALLEIEKEFVRLIEDENFKSEYEFYLKNYVGRPSPLYWAKNLSKHLGVKIYLKREDLNHTGAHKINNCIGQALLAKHMGKKRLIAETGAGQHGVATATVAALFGMECEIFMGEEDAKRQYHNVQRMKMLGSSVRVVDKGSKTLKDAINEAMRDWSETYDYTFYLFGTAAGPHPFPRIVKYFQSVIGNETKKQILEQEGRLPDYVFACVGGGSNAIGIFSAFLDEPEVKLIGVEGAGEGVNTGKTAATLCSGSVGILHGAKTYVLQDEDGQILNTHSISAGLDYPGVGPEHAYLKEIGRVEYVGIEDEKAVEAFLLLCKLEGIIPALESSHAIAEVVKRAKNMFKKDDVVVINLSGRGDKDIATILQFWRE---D
M----DLRVILRGLELANPVMAASGTFGFGPEYSQFVNIDALGGISVKGVSPEPWTGNPPPRIWETPMGLLNSIGLQNPGVDVFIEKDLPFLRQH--QPRVIVNIIGHTVDEYQRVAERLDGLDGVHALEVNISCPNIKEGGMSFGQDPDQAYAVTHAVRQVTNLPIMVKLSPNVTSPVLIAQAIEAAGADMISAINTVVGLAIDIDHRRPALGGITGGLSGPAIKPVALRIIYEVAQAVHIPIIGMGGIASATDVLEFLMAGASAVMVGTITFQYPDRMNQIINELPQVLQAHGFTSLQDAVGAALPGESMAM-ERGRYGSFGGRYVPETLIPALDELSVAYEQAKHDPAFQQELDALLKDYVGRPTPLRRADRLSEKLGFDVYLKREDLNHTGAHKINNTMGQILLARRMGKSRIIAETGAGQHGVATATAAALFGLKAQVYMGEEDVKRQALNVYRMQLLGAEVIPVSSGSKTLKDATNEAIRDWVTNVRTTFYVIGSVVGPHPYPMMVRDFQSVIGKEARQQFQNLTGTLPTHIVAPVGGGSNSMGVFYAFRND-PVALIGVEAAGSGIETGKHAATITVGMKGILHGSLSYLLQDDDGQIMPAHSISAGLDYPGVGPEHAYFHDIGRARYDAITDKEALAAFHQLSELEGIIPALESAHAVAWVIKEQDQ-LREQQRVLINLSGRGDKDIDSVRDYEEEH-HD
MGMTVDLRVNLGGLEMANPVTDASGTFAAGREYADLVDVSRMGAVTTKGVSLDGWEGNPAPRIAETPSGMLNSIGLQNPGVAHLCAVDLPWIKEQ--GVPSIVNVSGHSLEEYVAVLEALEADGQADAYEINISCPNVDAGGMTFGTHVPSVEAVVAACRAVATRPMIVKLSPNVTDIAEIARAAEASGADALSLINTLLGMAVNARTRRPELARVVGGLSGPAVKPVALRMVWQCYNAVKIPILGMGGIATGEDAVEFMLCGATAVAVGTASFTNPHAVTDCIDGIAEYCEHAGVTDVNELIGGLV---CMMGAERGFFGAYGGQYVPETLMDALRELEEAYGRAKNDPTFRAELSTLLDEYAGRPSRLFYARRMTEDLGAKVYLKREDLNHTGAHKINNALGQCLLAKRMGKTRVIAETGAGQHGVATATCAALLGLACTVYMGVKDMDRQALNVYRMRLLGAEVCGVTSGTGTLQDAVSEAFAAWASCLDDTHYVVGSCVGPHPFPEMVRDFQAVISAESREQILLREGRLPDAVIACIGGGSNAIGSFYHFIEDEGVELIGCEGAGHGADTPDTAATLTAGAPAVYHGMRTYFCQDDQGGIAPVYSISAGLDYPGVGPEHAALHDAGRARYVPVTDDEAVDAFEYLSRTEGIIPAIESSHAIAYARTLVPT-MRKDQIVIVTVSGRGDKDVAAIARYRGERIHD
M---INTKVNIAGVELKNPVMPASGTFGSGKEFCGLIDLNRLGAVVTKGVSNIPWEGNPTPRIAETYGGMLNAIGLQNPGIDTFIERDLVFLKQF--DTKIIVNVVGKSISDYIEVVERLGD-EAVDLLEINISCPNVKEGGIAFGQNPASAMEITSEIKKKAKQPIIIKLSPNVTDIREMAKAAECGGADALSLINTLIGTKIDIHTGRFALANRTGGLSGPAIKPVALNMVYQTANAVKLPIIGVGGIRNAEDALEFILAGATAVEVGTSNFVNPASMEKCIEGIERFLEKKGISDINSLIGTV----CMS---KGRFGIHGGQYIPETLMNAMLELKEAYEKYKDDPEFKRELSEMLNEYAGRPSRLYYAKRMTENLGPKIYLKREDLNHTGSHKINNVIGQMLLAKRMGKTRVIAETGAGQHGVATATVAAMMGMECEIFMGREDCERQALNVYRMRLLGAKVHPVDAGTATLKDAVSETFREWTSRIDDTHYVLGSVMGPYPFPEMVRDFQAVIGREIREQMLEMEGRLPDVVMACVGGGSNAIGAFYDFIPDREVRLIGCEAAGRGIDTPETAATISTGRVGIFHGMKSYFCQDEFGQIAPVYSISAGLDYPGIGPEHAHLHDVGRAEYVAVTDDEAVGAFEYLSRMEGIIPAIESAHAVAHAMKVAPG-MDKDTIIVINLSGRGDKDCAAIARYRGEDLYE
MS--VDLRVNLSSLNLKNPLLSASGTFGYGLEFAPYGDLKTLGGIIVKGISLKPREGNPPPRIVETPCGMLNAIGLQNIGVEKFLEEKLPLLPE---ETPVIVNMYAQSGEEFVELARILDKAEKVAALELNISCPNVKKGGVLFGQNPLLAAELTRAVKKVVSKPVMVKLSPNVTDIKEIALAVEEAGADVISLINTLGGMAVDIYRRKPCLKNVFGGLSGPAIKPVALKMVYEVCRVVSVPVVGIGGISKVEDVLEFMLVGASAVQVGTANFMRPDTLFRLVEELPLKMKKLGIKSFQEWIGKLE---VM---LKGYFGDFGGQFVPELLIPPLQELEAAMERFLSDTDFKRELNHLFANYVGRPTPLYYCPNLSKDLGFKLWLKREDLTHTGAHKINNTLGQALLTKYMGKSKIIAETGAGQHGVATATAAAMLGLECLVFMGALDVQRQALNVKRMELLGAKVVPVESGTKTLKDAINAALRYWISHQEDTHYCIGSVVGPHPFPYMVREFQAVIGKEAKEQIIEQSGRLPDKVVACVGGGSNAMGIFFPFFEDKEVELIGVEAGGSGKPGDYHSATLNKGLPGVLHGTKTNLLQTKDGQILPSHSIAPGLDYPGVGPEHTYFQSIGRAKYEVVYDKEALEAFYTLSAKEGIIPALESSHALAYVLKLKGK-LSNQTQVIVNLSGRGDKDLDIVFGSDFVQ--R
M---VDLSVEIAGIKMKNPVLVASGTFGSGVEYAPVFDVSKLGALVTKGLTLDPCPGNEPPRICETPAGLLNAIGLQNPGVDSFIDDLLPQMLDF--GIPVIANIAGRTKKEFIALAERLTN-AGVAGLEMNISCPNVKAGGMALGTVPEAAAEIVEAVVQSTDLPVIVKLTPNVTDIVGLARAVADAGAHALSLINTLLGMAIDVEARKPLLGNVTGGLSGPAIRPVAVRAVWEVSQAVDLPIIGMGGICTGRDALEFILAGASAVAVGSAFFHDPLTAVKIIEDLQSYCARNKIEELRCLVGAAWKNKEME--CKGHFGIFGGQFVPETLMPALEELTLAYEEARSDPSFQEELNYYLKDYVGRPTPLYFAERLTRYLGAKIYLKREDLNHTGAHKINNTMGQILLARRMGKKRVIAETGAGQHGVATATAAAMFGLECAVYMGAEDIKRQELNVYRMRLLGAVVVPVTAGSRTLKDAMNEAIRDWVTNVENTYYLLGSVGGPHPYPVMVRNFQSVIGREVKEQVLAAEGRLPDFLVACVGGGSNAMGLFYPFLDD-QVQLIGVEAAGRGLDTGKHAATLSAGRPGVLHGALSYLLQDEYGQVLEAYSIAAGLDYPGVGPEHSFLKESGRARYTTVTDREALDAFQLLSRTEGIIPALESAHAVAQAVKMAPT-LEREKVIVVNLSGRGDKDVPEVAKFLRVEDRV
M----AVPSQIHHFHFSNCLMNASGVSCERKEELAALDDSAAGTFITKTATLEAREGNPQPRVETFALGSINSSGLPNQGLPYYLQALADFQAAK-PDKTYFLSVTELEEEKIYKILEEVEASDFKGLVELNLSCPNV-IGKPQIAYDFETTDRILKRVFSFFTKSLGVKLPPFFSHFDQMADILNAYPLAYVNCINSVNGLVI--HDEQVVIKQGFGGIGGETIKETALANVHAFYQRLEIAIIGTGGVCDGRDVFEHILCGASMVGVGTTLYEGEGCFASLTEELEAIMKEKGYQSIEDFRGKLK--YMMT--KESYFGKHGGYFVPETLMNACLELEEAFDHFIHDQDFLDNYQRLLKEYAGRPSLLYYADRLTKDLGAKVYLKREDLNHTGAHKINNALGQALLAKAMGKTRLIAETGAGQHGVATATAAALLDMECVVYMGKEDTERQALNVYRMELLGSQVIAVESGTQTLKDAVNEALKDWSANFENSHYCIGSTMGPHPFPTIVREFQRVISREARQQFLDQTGKLPDMVFACVGGGSNAIGSFYEFLNDEEVQLYGVEAAGKGIHTERTAATIATGKEGIFHGMKSYFCQDEDGQIAPVYSISAGLDYPGIGPEHAHFHDTGRVNYVPATDDEAVAAFEYLSRLEGIIPAIESAHAIAYALKVIPT-LDKDQSVMITLSGRGDKDVAAIARYKGVEIYD
MDR-IDLSVDLGPLSLKNPVMTASGTCGYGIEFKDYYDLNKLGAIVIKGLTLKPCSGNLNPRIAETTGGLLNSIGLENPGIESFIKNYIGVLRDF--KIPVIVNISGHAVEDFARLADKLAPYSEISALEVNVSCPNLAGGGMAFGTDSELVYRVTKKVKENYPGSVIVKLSPNVTDIVEIARAAESAGADVLSLINTLLGMAIDVEKQKPVLGNIFGGLSGPAIKPVALRMVYQVAQQVEIPIIGMGGIMSGKDALEFILAGASAVAVGTANLVDPLAGQKVLREIHDYLIKHNIERIGELKGKAL----MAL-EDGFFGNFGGRYVPEKLVPVLEELKKAFLKYKDDENFNKELDYYLKEYVGRANPLYFAEKLSKKLGARIYLKREDLNHTGAHKINNCIGQGLLAKRMGKNRIIAETGAGQHGVATATACALLGMDCVIYMGEKDTKRQALNVFRMELLGAKVVPVKTGSRTLKDAVDEALKDLIENYDNTFYMLGSAVGPDPYPTIVRHFQSVIGKEAKKQIIEKEGRLPDYIIACVGGGSNAIGLFYPFIEDKEVNIIGVEPGGKGSEPGQNAAPLNFGEPGVLHGFMCYMLKDKKGNVASTHSIAAGLDYPGVGPEHSYLKETGRARYTTINDEEALKAFNLLSQVEGIIPALESSHAVAQAIKLAPE-LDKNQIIIVNLSGRGDKDVHQIAGLMD---KI
MS---RINLELPGLSLKNPIMPASGCFGFGREYAQLYDLSKLGAIMIKATTLETRAGNPTPRVAETAAGMLNAIGLQNPGLEKVMNEELKFLEGY--DVPIIANVAGTEVADYVEVARQISTAANVKALELNISCPNVKCGGIQFGTDPATAQELTAAVKAVSSVPVYVKLSPNVTSVVDIAKAVEAGGADGITMINTLVGMRLHEKTGKPVIANGTGGLSGPAVKPVAIRMVYEVYKAVTIPIIGMGGVTNVQDVIDFMSAGASAVAVGTANFVDHFVCPNIIEALPAKLDELGVGHISEVIGRSHR---MTT-VKGRFGEYGGQFVPETLMTPLLELERAYEKTKNDPEFLALFHYYLQQYVGRETPLYFAERLTAKCGAKIYLKREDLNHTGAHKINNAIGQALLAKRMGKKKVVAETGAGQHGVATATACALLDLECIVYMGAEDVKRQALNVFRMELLGAKVVAVDKGSATLKDAVNEALRHWVTNVEDTHYILGSALGPHPFPTIVRDFQRVIGDETRTQIIEQEGRLPDTVIACIGGGSNAIGMFYPFVEEQNVQLIGVEAAGAGLTTDKHAAAIYGAQKGVLHGAYMYLLQDDNGFIQEAHSISAGLDYPGVGPEHCYLNDIGRALYESVTDVEALEGVKLLAETEGILPALESAHAIYYAAQLARS-KSADEIIVVCLSGRGDKDVHTLIDAIGGK-EA
MT--ADLSLIFAGVKFKTPVVVASGTFGFGREYGEYFDLNDLGGICVKGLTVKERPGNPPPRIAETPMGILNSVGLQNPGVDAFISGELPNLRRF--DTNIIANISGNTVEEYCEMAEKLSS-AKVDLIEVNISCPNVKAGGLAFGTSCQSAALVTREVKKHAAVPVMVKLSPNVTDIAEIARAVEEAGADALSLINTLLGMRLNIETFRPVLRNNTGGLSGPAVFPVALRMVWQVANAVSIPILGMGGISTGADAVEMLIAGADMVSVGTALFADPYAPLSVTRGIKAFMERKNIKSVTDLTGRIL--PYM----KGRFGAHGGQYVPETLMNALIEIEKAYDFYKNDAAFNAELNDLLANYAGRPSLLYDAARMTKDLGAKIYLKREDLNHTGSHKLNNVLGQALLAKKMGKTRVTAETGAGQHGVATATAAALMDMECEIFMGREDTERQALNVYRMELLGARVHPVTSGTMTLKDAVNEALREWTARIGDTHYIFGSVMGPHPFPTLVRDFQSVIGREVKAQLLAREGKLPDACVACVGGGSNAIGLFYDFIGDPSVRLIGCEAAGLGADTARTAATIATGTPGIFHGMKSYFCQDEFGQIAPVYSISAGLDYPGIGPEHAHLHDIGRAEYVPVTDDEAVDAFEYLSRLEGIIPAIESAHAVAYARKLAPA-MGKEQIIVINLSGRGDKDVAAIARYKGVDLHE
MAK-NRLEVEICGIKFKNPIITASGTFGYGIEYSRFIDISKLGGISVKGLSLNEVSGNMMPRIIETPAGMLNAIGLQNIGVNRFIEEKLPILKKY--DTRIIVNFWGKTIEEYVEVAKILDS-VDIDMLEINISCPNIKEGGIAFGTDHKMTEKVVSSVKKIKNKPLIVKLSPNVTDIKLFAKICEDSGADAISAINTLLGMSIDIETKKPHLSNITGGLSGPAIKPVAVRMVYETYKTVKIPIIGIGGIINYKDVIEFFIAGSTAVQIGTANFVDPEIPIKIINDLKTYLENKNIDKISSLTGSIK--INMNY-NRYFYGEYGGQFVAETLIPLLDELEENFIKYKDNKNFNDELDYLLKNYAGRPTPVYFAKRLSEKYGVNIYLKREDLLHTGAHKINNTLGQALLAKYMGKKRIIAETGAGQHGVATATVCALLGIECTVYMGSLDAKRQRINVERMKMLGAKVEVVDFGSQTLKDAVSAAIKDWVTNVDTTHYLIGSAVGPYPFPEIVAHFQSVIGLEARKFFIEEVGKLPDVVVACVGGGSNAIGIFRGFLEDEDVRLIGVEAGGLSEKVGEHASSISYGKKGVFQGSLSKVLQTEFGQIASVHSVSAGLDYPGVGPEHAYLFDIGRAEYYPINDKEAVDGFFELTRLEGILPALESSHAIGYVMKHHKE-FIGKN-VLINLSGRGDKDLHIIEDYVRG---I
M---ADLAVDLAGIKMKNPVMSASGTFGSGVEYAGVFDVGMMGALVTTGLTLESKAGNRPPRLCETPAGLLNAVGLQNPGVDAFIRDILPGMLDF--GVPVIANIAGSTKDEFVEIAEKFTG-TGVAGLEINISCPNVKTGGMALGTIPEVAAQVVEAVIDSTDLPVIVKLTPNVTNIVELARAVADAGADALSLINTLLGMVIDVEQRKPVLGNIMGGLSGPAIRPIAVRAVWQVAQAIRIPIIGMGGICTGRDALEFMMAGASAVAVGSAFFHDPLSAVRIITELDEYCGEHGVDRLQDLVGSAW--KEME--SRGHFGNFGGQFVPETLMPALEELTLAYGEARIDVAFKEELQYYLRDYVGRPTPLYFAERLTRHLGAKVYLKREDLNHTGAHKINNTMGQIILARRMGKKRVVAETGAGQHGVATATAAAMFGLECAVYMGEEDIRRQELNVYRMRLLGATVVSVTSGSRTLKDAMNEAIRDWVTNVENTYYLLGSVGGPHPYPMIVRDFQAVIGRETREQILKAEGRLPRCLVACVGGGSNAMGLFYPFLDD-AVELLGVEAAGRGLETGEHSATLNAGRTGVLHGALSYLLQDEHGQVLTAHSIAAGLDYPGVGPEHSYLKETGRAKYTTVTDREALDAFQLLSRLEGIIPALESAHAVAAVVKMASA-MGKEDVIVINLSGRGDKDVPAVSQVLAQQGVR
MI---SLETKLPGLHLKNPIMPASGCFGFGREFSELYDLNKLGAVVIKAATQDPRYGNQTPRVAETAAGMLNAIGLQNPGVETICTDELPFLSQF--KTPVIANVAGSTIEEYASVAKRLDESGLIQALELNISCPNVKEGGIQFGKDPVLAAEVTAQVKRTVAVPVYVKLSPNTADIVQMAKAVEGAGADGLSMINTLTGMQIDLSSKKPLLANQTGGLSGPAIKPIAIRMIYEVRQHSGLPIIGMGGISTAEDVLEFLLAGANAVAVGTANIHDPFACVNIINRLPQLLEKYGFQNMEEAVGGGIRNGSMKT-IQGHFGSFGGRFVPETLMPAVLELEKAYEAAMADPEFVDQVDYYFKQYVGRETPLYYAENFSNQLGPKIYLKREDLNHTGAHKINNAIGQALLTQRMGKKKVVAETGAGQHGVATATVCALLGLDCVIFMGKEDIRRQKLNVFRMELLGARVESVDQGSGTLKDAVNEALRYWVTNVEDTHYIIGSVVGPHPFPKIVRDFQSVIGIETRKQIIEQEGKLPEAVVACIGGGSNSMGMFYPFVEDERVELHGVEAGGSGIETGKHAATLTDGKAGVLHGTLSYLLQDENGQVTEAHSISAGLDYPGIGPEHSHLKETGRVLYDSITDTEALEALQLLTKTEGIMPALESAHAVAYSMKLAEK-MDASETIVVCLSGRGDKDVDTVRSAIGGSSYE
M---VDTSVELNGIKFQNPVIPASGTFGYGYEFAHWYDINCLGAICIKGTTKEPRFGNDCPRIAEGPSGILNAVGLENPGIHKVLDEELPKLRHY--HQPIIANISGFSKDEYVYCCAKADESPLVDIIEVNISCPNVHNGGMSFGTSPESAGEITKAVKTIVNKPVYIKLSPNAMDIAAIAKSCEEAGADGISLINTFLAMRIDIKKKKPILANVTGGLSGPAVFPIALRMVWQVYEAVRIPIIGIGGISTADDVIEMMLAGATAVQVGAANLKNPYACKKIIEDLPSAMERYGIKSLKSIIGGGH----M----DKNFGRFGGQYVPKALVEPLAELEEAFENYCYSEDFKNIYKKYLEEYVGRPSLLYYADRLTKKLGAKIYLKREDLNHTGAHKINNVIGQILLAKYMGKKRVIAETGAGQHGVATATGAALFGMECTIYMGEEDMRRQKLNVFRMRMLGAEVKAVAYGTGTLKEAVDEAFEEYMKRYDDTFYVVGSAVGPHPYPLMVREFQKVIGEEAKAQILEVEGRLPDYIIACVGGGSNAIGLFHDFIKDDEVRIIGVEAAGHGIESGEHACAIEGGKIGILHGMKTYIMADDNGNIKPAYSISAGLDYPGIGPEHAYLKDIGRVKYVSVTDDEAMEGFRMLCETEGIIPAIESSHALGYAVSEVPK-MNKDEIVIINLSGRGDKDVNTAYKYFEKHFYY
MSN-INMSVDLNGLKLKNPVTVASGTFGFGREFADYIDLNKIGAISVKGLTLEERKGNPTPRVAETPMGMLNSVGLQNPGVEYFIKYELPFLKQF--DTKIIANINGNTIEEYCKIANILSK-TSVNSLELNISCPNVKKGGVSFGREPEMVYEITKKVREYCSKHLIVKLSPNVKDIREIAKAAEEGGADCISLINTLIGMAVDIEKETTILARGIGGLSGPAIKPVAVRMVYEVYNTVSIPIIGMGGIMNYKDAVEFFLVGASAISIGTGNLINPYITMEILNGIENHLKTKNYTSVKDIVGKIKIPSAMS--MKKEFGKFGGQFVPETLKKALVELERHYVEAMEDKVFQDEYKYYVKEYSGRPTPLYFAENITKDLGGKVYLKREDLNHTGSHKINNVIGQVLLAKRMGKKRIIAETGAGQHGVATATVCAMFGLDCEIFMGEKDIRRQSLNVFKMKLLGAKINSVSSGTGTLNDAVNEAMKDWILNADNTFYVIGSVVGPHPYPTMVRNFQKIIGEEVKEQIFHIEGRYPDYLIACVGGGSNSMGLFYPFCKYKDIKMYGVEAGGLGIDTNKHAATITKGSIGIIHGMMTYLIQDNNGKVMPVHSISAGLDYPGVGPEHAYLHSIGRVNYVSVTDWEAVDAFQYLTKFEGIIPALESSHAIAYLKKLAPN-TNKDDIIIVNLSGRGDKDIYTVSKFMKSYSKI
MSK-IDLSVDLNGLKLKNPITVASGTFGFGREFEDYLDLNKLGGIMVKGLTLEERKGNPMPRVAETAMGMLNSVGLQNPGVQYFVKKELPFLKQY--DTKIIANINGNTIDEYCKIAEILSG-TKVDSLELNISCPNVKEGGVSFGRDPEMVYKVTKNVKQYSDKHLIVKLSPNVTDIKEIAIAAEKAGANCLSLINTLIGMAIDIDRETTILARGMGGLSGPAVKPIAVRMVYEVFNSVSIPIIGMGGIMTYKDAVEFLLAGASAVSIGTGNLINPGIAMEILEGIEKHLIKKDYKSIEDIKGKVVIPNKMK--RNGYFGEFGGAYVPKPLEKILKEIENAFFTYIEDPSFLEELKYYQKEYIGRANPLYYARNLTDSIGAKIYLKREDLNHTGAHKINNTIGQVLLAKRMGKKRIIAETGAGQHGVATATVCALFNIDCTIYMGEKDIERQSLNVFKMELLGAKVVPATTGRKTLKDAVDAALNDFIENCETTFYLLGSAVGPHPYPVMVREFQSIIGKEAREQILEKEGRLPDYLIACVGGGSNAIGLFNPFYDDLDVNIVGVEPAGLGLDTKDHAASLSKGTIGVIHGFKCYTIQDEAGNDLPVHSIAAGLDYPGVGPEHCFYKDSNRGKYVTVTDNEALEAFKTLCKTEGIIPALESSHALSYGMKLAKN-LSKDKIIIVNLSGRGDKDAKQIKEILNC---K
M---LDLSVKMCGLDFKNPISTASGTFSI-KDSPQFYDPSQIGAIITKGVSSVAWLGNPTPRIAETYGGMLNSIGLENPGVDLFIEDELPILQKF--DTRIIVNVAGKTLEDYCTVVEKLNE-TSVDMLEINISCPNVKSGGIAFGINTKLAGQLTKEVKRISTKPIIIKLSPNVTDITEIAKAVECEGADCVSLINTLLGMRIDVNQFQPVLKNKVGGFSGPAIKPVAIRMIYQVRRAIKLPIIGLGGIFNGEDVAEFLLAGADFVSVGTACFHNPLALINIKEDFTKYMEKHNFNNITELKLALL--ENM----KGRYNGFGGQFIPETLMNALIQLEEAYNYYKEDEAFCTELDYLYRQYANRPSNLYYAKKMSDDLGPKIYLKREDLNHTGSHKINNVIGQVLLAKKMGKTRVIAETGAGQHGVATATIAALLGMECEIFMGEEDTKRQALNVYRMELLGAKVNAVTSGTMTLKDAVNETLREWVNRIEDTHYVMGSVVGPHPFPMIVRDFQRVISKEIKEQIMAIEGKLPDCIVACVGGGSNAMGSFYEFIDDTECILYGAEAAGIGVDTKYHAASITKGSVGIFHGMKTYFCQDEYGQIAPVHSISAGLDYPGIGPEHASLHSNGRAIYKPITDKQAVEAFMYLSKMEGIIPAIESAHAIALAIEVASQ-MTKEQVMVITMSGRGDKDVAMIARYMGQEISE
MRGLNFLKMNFAGLDLENPIMTASGCFGFGLEYKDYFDPNELGAVLIKGLTPEPREGNYGIRIAETPAGMLNSVGLENPGIDYFERETAPLLEEL--KVPVIANINGKILEEYIEIAERAEAIDVIKAIELNISCPNVKDGGMAFGANPDMAAKVTREVRRVTKKPLIVKLSPNVTDIAGIAKLVEAEGADALSLINTLLGMSIDINKKKPLLGNIFGGLSGPAVKPVALRMVYQVSNAVSIPLLGMGGISTAEDALEFFMAGASAISVGTGFFQNPLAAVEIKQGLINYCTENNLSNINEIVAYAHTDSKMN--KKSYYGNFGGQFVPETIMNALIDLENEYEKTIDDKKFRDEFQSLLKDFVGRETPLYHAKNLSEFYGHNIFLKREDLNHTGAHKINNALGQALLAKRMGKKKVIAETGAGQHGVAAATAAALLGMECDVYMGAVDIERQRLNVFRMELLGARVISVEEGLKTLKEATTAAIQAWVNEVEDVFYIIGSVVGPYPYPKMVKDFQSVIGDETKKQMEKY-GN-TDCIIACVGGGSNAMGIFSAFLDNEDTALYGIEAGGKGIDTEEHAATLSMGSPGILHGMKTYVLQDKYGRINPVHSISAGLDYPGVGPEHSYLFDTKRVTYAAVTDDEAIEALLLLTQKEGIIPAIESAHAVAYLKKLCPV-LKEKKNIVVNISGRGDKDMHTVFSILKGGIHE
MTQ-VNMAVNLGGLEMKNPVTVASGTYAAGREYNDFVPVEMLGAVTTKGVSLNGWEGNASPRIAETPSGMLNSIGLQNPGVAVLKEKDLSWLEGR--DVPVIVNVSGHSFEEYVQVIESLDDDDRVSAYEVNISCPNVDSGGMTFGTHVPSVEKIVGLCREATKKPMIVKLSPNVTDVTEIARAAEASGADALSLINTLLGMAIDARTRKPVLARVVGGLSGPAVKPVALRMVWQVHNAVNVPILGMGGIMNGTDAVEFMLAGATAVSVGTANFVNPLATREVIEGIRAYCEEQGVTDVNELVGGLQ---CMS--AKGRYGVHGGQYMPETLMNAVIELEEAYEHYRQNPQFQEELTALLNGYANRPSLLYPARKMTQDLGAKVYLKREDLNHTGAHKINNVLGQALLTKKMGKTRMIAETGAGQHGVAAATAAALLGLECVVFMGKVDIERQALNVYKMRLLGAKVVSVETGTGTLKDAVSEAMREWTGRMADTHYCIGSTMGPHPFPAMVRDFQAIIGREIKQQHLQAEGRLPDAVVACVGGGSNAAGTFYDFIDDEDVALYGCEAAGRGIDTFETAATISTGSLGIFHGMKSYFCQDEYGQIAPVYSISAGLDYPGIGPEHAHWHDVGRVTYVPVTDDEAVDAFEYLSRMEGIIPAIESSHALAYAMKLARQ-MTPDQSIVVTVSGRGDKDCASVARYRGEDIHE
MNR-ERLAIELPGLSMKNPIMPASGCFGFGREYAKLYDLSCLGAIAIKGTTGDMRLGNLTPRVAESPSGMLNAIGLQNPGAEAVRDEELLFLNEY--DVPVLANVSGSTPEEYLHVINTLKASKNVGAFELNISCPNVKTGGIQFGTDPEQAARLTQLAKEVSDKPVYVKLSPNVTDVVAIAKAVEAAGADGLSMINTLVGMRFDWKTKQPILANERGGLSGPAIKPVALRMIYDVRQVSDLPIIGMGGISNAKDVMEFLIAGANAVAVGTANFTDPFACPTIINELETWMDKMGVDHVTELMA-----NGMAN-ERGRFGDFGGRYVPETVMAALEELQAGLDEALKSDAFHEELREVLRVYAGRPTPLTYADRLTEEVGAKIYLKREDLLHTGAHKINNALGQALLAQRMGKKKIVAETGAGQHGVATATVAAKYGLSCKIFMGAKDMERQKLNVFRMRLLGAEVIPATSGSQTLKDATNEAIRYWVANVEDTMYLIGSVVGPHPYPYMVREFQKVIGEEAKRQLQHR----PDAVCACVGGGSNAIGIFTQFLADKSVSLYGAEAGGKGIDTPHHAATLTKGDRGVIHGALTYLMQDDSGQIIEPYSISAGLDYPGIGA--CYLNDAGRVVYEAVTDEEAMDALLLLTRTEGILPAIESAHALALAIRKAKQ-MPNNETMLVCLSGRGDKDVETIQRAVDEG-KE
M----DLSVELFGIRFKNPVWVASGTFGYGVEAAEIYDISKLGAVVTKGLSLKERLGNETPRIVETPCGMLNSIGLQNPGVEKFLKEIYPKIKDV--DTHFIANVFGETEEEYVEVCMALEDADKIVAYELNVSCPNVKKGGILFGHDPVILGNLVDRIKAKIKKPLLVKLSPNVTDVTEFAKVCIENGADGLVLINTLMGMKINIWKRKPDLATKTGGLSGPAILPIAVRMIYQVYEKFRIPIIGVGGITTWEDAMEHVMAGASAVQVGTANFYEPLAPLKVIEGIENFMKSQNIKDFKELIGIAHR-VEM---ERGYFGPFGGKFVPETLMYALEELEEKYRELKSDPEFQKELDYYLREYAGRPTPLYFAEKLTKYVGAKIYLKREDLLHTGAHKINNTIGQCLLTKRMGKKRVIAETGAGQHGVATATASALFGLECVVYMGEEDAERQALNVFRMKLLGAKVEIVKSGSRTLKDAINEALRDWVTNVESTHYVIGSVVGPHPFPMIVRDFQSVIGRETKEQILQKEGRLPDAIVACVGGGSNAMGIFYPFVEDKGVQLIGVEAGGYGLETGQHAASICGGSVGILHGMKSYFLQDEEGQIQPTHSISAGLDYPGVGPEHALFHEIKRAKYTTATDEEALEGFKLLARTEGIIPALESAHAVIKAVEVARE-LGKDGIVVINLSGRGDKDMAHVMKHLSL--EG
MVNRTLLETELCDLHLKTPITTASGTFGFGLEFTDFLDLNNVGAITVKGTTLHPRAGNKGQRIVETPSGILNCVGLENPGVDVFLKETLPQLKAY--DTKVIVNIDGDSAAEYGELAAMLD-VDGVDALELNISCPNVAQGGLAFGTSCSAAAQVVEAAKKRTHKPIITKLSPNVTDITEIARAVEAAGTDMISLINTLVGMKIDIQTQKPVLGNIMGGLSGPAVRPVAVRMVYQVAQAVKVPLIGMGGITCAADAIEFFLAGASAIAVGTANFDNPRLAETISQGIAAYLIDHNLKNIRDLVGKALP-NQMS---NGRYGTHGGQYVPETLMNAVLELQKAYETYKKDPQFIKELQQLYHDYANRPSLLYYAERMTQDLGAKIYLKREDLNHTGAHKINNALGQCLLAKKMGKKRIIAETGAGQHGVATATVAALLGLECVVYMGKLDTERQALNVYRMKLLGADVVPVETGTKSLKDAVNEALREWSARCEDTAYCIGSVMGPHPYPMMVRDFQKVIGEEVRQQMLEKEGRLPDVAMACVGGGSNAMGLFYDFIPDPSVQLIGVEAAGRGIDTAETAATISCGRPGIFHGMESYFLQDDDGQIAPVYSISAGLDYPGIGPEHAHLYDTGRAQYVAITDDEAVAAFEYLSRMEGVIPAIESAHAVAYAMKLAPT-LPKDKIIVICLSGRGDKDVAAIARYKGVDLHD
MSS-VDMRVDLNGLKLKNPITVASGTFGFGREYADYIDLSDIGAISVKGLTLEPRQGNEGIRIAETPMGMINSVGLQNPGVEQFIREEIPFLRQF--DTKIIANINGNNIDEYCKMAEILSY-EDVDSLELNISCPNVKNGGLAFGTNPSVVKEVVSRVRAASKKHLIVKLSPNVTNIKEIAMIAEQEGADCISLINTLSGMVIDINKRKPVLKRGSGGLSGPAIKPIAVRMVYDVYDAVKIPILGMGGISNSTDAIEFFLAGANAIAIGTANFVEPRVTKQILADLKSYLIRNNYDSVNELVRDLS---VM------KYGEYGGQYISEILMEAVIELEETFTRLRSDQAFIESFNYYMKQYVGRENPLYYAENLSKKCGAKIYLKREDLNHTGAHKINNAIGQALIAKSMGKEKVIAETGAGQHGVATATASALLGLQCKVFMGEEDMRRQKLNVFKMELLGTEVVPVKSGSRVLKDATNEALKYWAANIEDTHYIIGSAIGPAPYPEIVKYFQKIIGRETLAQHFEHEGKNPTAIIACVGGGSNAIGMFEPFIDLKDVKLYGIEASGKGLHSGAHACSINGGKIGILHGTKTYLLQDEAGQIEEAYSISAGLDYPGIGPEHSYLNDIGRVKYHPISDAEALEAFDILCKNEGIIPALESAHAVAYGLKLAPQ-MSSSETIVINLSGRGDKDVETIKEYYDEK--N
MEKEDSLSYELFGIKFKNPVWTASGCFSYGLEVAELYDISKLGAMVVKGLSYKPRTGNPPQRIVETPAGMLNSIGLQNPGVEYFSKNILPKLRKY--DTIIIANVFGEDEEEYLKVGEFLDKTEGVHALELNVSCPNVKKGGIAFGSDPDTLYNLVYKLKQITSKPLLVKLSPNVTDITQTAQACVEAKTDGLVLINTLLGMAIDVNKEQPILATKTGGLSGPAILPVAVRMIYQVFEKYAVPIIGVGGITTAEDALQHFLAGAVAVQIGTANFYDPYSPLKVIEGLKNHLNKKGYKHILEIIGKAHKLITMA--EKGYFGEFGGKFLPETLIPALEELEEKYEQIKNDGDFQREFVYYLREYAGRPTILYYAHRLTEAVGAKIYLKREDLLHTGAHKINNTLGQVLLTKKLGKKRIIAETGAGQHGVSTATAAALFGLECVVYMGEIDAERQALNVFRMKLLGAKVEIVKSGNRLLKDAVNEALRDWVTNVRTTHYVIGSALGPHPFPKIVRDFQSVIGKETKEQIMEIEGKLPDAVVACVGGGSNAIGMFYPFINDENVQLIGVEAAGYGLETGQHAASINGGSIGVLHGMKSYFIQNQWGQIEDTHSISAGLDYPGVGPEHAYLKDSGRAKYITATDEEALEGFLLLSRTEGIIPALESSHAVIKGVEKAKQ-LNKDDVVVINLSGRGDKDVNQVKAFFDTNYRI
MSRGIDLSVNLAGITLKNPITTASGTFS-PHESSEFYDLSELGAMITKGIASIPWDGNPVPRIAETYGGMINAVGLQNPGVDYYIEHELPFARKF--DTKIIANVAGHSITEYCSVVERLNE-TDVDMLEVNISCPNVKEGGIGFGTSCDMASKVTREVKRLTTKPIIIKLTPNVTDIASIAQSVEAEGADAVSLINTLLGMKIDVHRKRPVIANKMGGFSGPAVKPVAVRMVYQVRRAVNIPIIGLGGIMTGEDVVEFLMAGADAISVGTAAFANPTAPVDIKRELIDYMERYGFKNLQEIRDAFE---GML---KDVFGSFGGAYVPEAQLKALKELEEVFLKYRDDEEFNAELNYYLKDYVGRQSPLYYADNLTKACGAKIYLKREDLNHTGAHKINNVLGQVLLAKRMGKKKVIAETGAGQHGVATATVAALMGMECTVYMGKEDMKRQALNVFRMEMLGAKVVAATSGTQTLKEAVDEAIDAWVNASDDTFYVLGSAVGPHPYPTIVKHFQKVISEESRAQILEKEGKLPKAIIACVGGGSNAIGSFAAYIEDSEVELIGVEAAGKGIDTPMHAATIAKGEPTVLHGMKTLCVLDENKEVAPVYSISPGLDYPGIGPEHAYLNEIGRGKYVTITDAEAVEALLTLCKTEGILPAIESSHALAYAMKYAPT-CKPEEAIIVTVSGRGDKDVEAIADYLKEN--Q
M------AVDIAGLLFSSPVIAASGTFGYGREYDDYLDLEKIGGFVTKGVSLEPRDGNQPPRIAETACGMLNAIGLANIGLEKFLADKLPLVEKT--RARCVVNLYGESAEEFEKLAQALDARQGVDALELNVSCPNVKGGGMAFGQDAKAVYELTRVVRQKTSLPLWVKLTPNVADPVPMAKAAADAGADALSLINTILAMAIDARTRKPKLGNVYGGLSGPAIKPVGLRMVHQVSRAVDLPVVGMGGIMTGSDVAEYLLAGASAVQVGTASFSDPASCVRIADELAAFMKEQGIAEVRELIGGLL---SMHA-PQGRFGKLGGRFVPETLMPALEELTRAHEEARHDPEFQAELKELLADYVGRPTPLYEAKRLTQHLGARIYLKREDLAHTGAHKINNALGQVLLAKRMGKTKIIAETGAGQHGVATATAAALLGMECKVFMGTLDIERQALNVKRMHYLGSSVEPVKSGACSLKDAVNEALRYWVANVEDTHYIIGSVVGPHPYPMLVRDFQSIIGREAREQILAKTGRLPQSLVACVGAGSNAMGLFHAFLNDQEVGMVGVEAGGLGLDSGKHAASISAGLTGVLHGANSYLLQDEHGQVIEAHSVAAGLDYPGVGPEHGHLHDIGRVEYTYSTDEEALEGFHLLSATEGILPALESSHAIAHLKKLAPK-LNKDDMIIVCLSGRGDKDVVQISGME----EK
MKR-DRIAVDFLGMHLNTPVTGASGTFGFGSEYEDFLDMEDVGAVISKGITPLPRPGNPGVRIAETPSGMLNCIGLENPGVDVFKECILPQAKKM--PTKFIVNISAGSVEEYGELAGELEV-DGVDALEVNISCPNVKEGGIVFGTDPKAAAAVTKSVREHTKKPVIVKLSPNVTDITVMARAVEAAGADAVSLINTLTGMAVDIDSRRPLLGNSTGGLSGPAVKPIALRMVWQTAKAVHIPVLGLGGIATWQDAIEFMLVGAGAVSVGACNFVNPRTVSEIAAGMQAWCEREGVTRISEIVGTLK---AME---NGRFGQFGGQYVPETLMNEIHKLTEFYESCKKDPAFQEELQDLLNSYANRPSRLYYAGRMTEDLGAKIYLKREDLNHTGAHKINNALGQCLLAKKMGKTRVIAETGAGQHGVATATAAAFMGLECDVFMGEEDTERQALNVYRMELLGAKVHPVTSGTRVLKDAVNEAMREWVGRVDDTHYVVGSTMGPHPFPMMVRDFQAVIGKEARAQILEAEGKLPQVVMACVGGGSNAIGIFYHFIGDRDVRLIGCEAAGKGIDTSLHAATLTKGTVGIFHGMKSLFCQNEDGQIDQVYSISAGLDYPGIGPEHAYLKETGRAEYIPVTDDQAVEGFEYIARTEGIICAIESAHAVYRAMQVART-LSKDDCIIVCLSGRGDKDVAAIARYRGRNLHE
MS---RLNIELPGLSLKNPVMPASGCFAFGAEYSQFYNLSELGAIMIKAATKEARFGNETPRVAETDSGMINAIGLQNPGVHHILDHELKALEAY--DVPIIANVAGSTEEDYVYVAEHISKASNVKALELNISCPNVKEGGMQFGVDPQVAAELTRKVKEVSAVPVYVKLSPNVTNIVEMAQAIAEY-ADGLTMINTLVGLRIDAKTGRPIISNVIGGLSGPAIKPVALRMVYEVRKALTIPIIAMGGVQNAQDVIDYISVGADAVAVGTANFQNPLVCKEIIDTLPTLLDELSVSHIHELKERTQK-GLMKN-ENGLFGGYGGRYVPETLMPAIQELKAAYDEAKEDPEFMKTYHTYLKEYVGRETPLTYAESYTESLGAKIYLKREDLNHTGAHKINNAIGQALIAKRMGKKKLVAETGAGQHGVASATVAALFDMELVVFMGAEDIKRQQLNVFRMELLGAKVESVEEGQGTLSDAVNKALQYWVSHVDDTHYLLGSALGPDPFPTMVRDFQRVIGDEIKAQLQDKEQRLPDAVVACIGGGSNAIGTFYPFIED-DVKLYGVEAAGEGKETNRHALAISKGKKGILHGAKMYLIQNDQHQIELAHSISAGLDYPGVGPEHCYYHDIGRVTYESASDEEAMEALVRFTKAEGIIPAIESAHALSYVEKLAPQ-MNKDEIIVVTVSGRGDKDMETIRKYMEQKSHA
M---DRFTVRLSPLVFKNPILTASGTFGYGVEFANYGDLTHLGGIVVKGLSLKPRPGNPLPRVAETPCGMLNAVGLQNDGVESFLKNKLPRLPWH--ETPVIANLYATSPAEFAELAGILAAEEGIAGLEVNISCPNVKNGGVLFGQDPALAAEVTQAVKKHANLPVIVKLSPNVTDITAIAKAAEQAGADAISCINTITGMGVDVKTRKPLLANVVGGLSGPAVKPVALRCVWQVCNAVKIPVIGIGGITCAQDVLEFILVGAHAVEIGTMNFVRPDAAFRIAEELPHLCQQLGIKNLAEFRGTLQ---LM---KKGYFGEFGGCFVPELLMPPLQELEEAMRDIMPSPTFKEELDDLLRNFAGRETPLTYCPTLSKRLGFSLWLKREDLLHTGAHKVNNTLGQALLAKHMGKTALVAETGAGQHGVATAAAAARLGLECIVFMGAEDVERQSSNVRRMKLLGAEVRPVQSGTRTLKDAINEALRYWIAAQETTHYCFGTAAGPHPFPTLVRNLQSVIGRETRAQMLEKTGRLPDVVVAAVGGGSNAIGMFHPFVDDASVRIIGVEAAGTGEPGCYNSAPINLGTPGVLHGQMTMLLQTKDGQIEPSHSVSAGLDYPGVGPEHAYLSAIGRVHYGLANDAEALDAFQTLCRTEGILPALESSHALAWVLRHHGE-LPAGGHVVVNLSGRGDKDMDIVEQHLHI---S
MSK-VNLSQTMMGINFENPVLTASGTYGFGTEYNEIIDVSKLGGIVSKGLTLESRKGNPGVRLKETPSGLLNCIGLENPGVEKFITDYLPKMIKL--NTKIIANISGNTLDDYKLIAEKLDL-NEINALEVNISCPNVKAGGMAFGTDAKMVEKVTNTVKSATSLPVIVKLSPNVTDITEMALAAESGGADGLALINTLLGMSVDINRQKPSLGNVFGGLSGPAIKPVALRMVWQVFQKVNIPIIGLGGISKWEDAVEFMLAGASLVMVGTSNFSNPLAPLEIIEGIEKYCEKNNLSSVSDLIGLAQK-GEMSL-ERGFFGEFGGSFVPNEMKEVLKKVEEVFYACKEDDDFHSELDYYLKEYVGRPNPLYYAQKLSEKLGAKIYLKREELNHTGSHKINNVLGQVLLAKKMGFKRIIAETGAGQHGVATATAAALFGLECVIYMGEVDTKRQSLNVFRMELLGAKVVSVKTGTRTLKDAVDEALNDLVANSDNTYYVLGSAVGPHPYPEIVKYFQSIIGREAKEQILEKEGRLPDCIIACVGGGSNAIGLFSPFVKDKGVKIIGVEPAGKGLETGEHAASMTMGTPGTLHGFKCYVLADEKGEPLPTYCIAAGLDYPGVGPEHSYLKASGRAEYVTATDMEALDAFKELSKLEGIIPALESAHAISYAMKIAPT-MSKDQIIIVNLSGRGDKDVQQVFEILN----K
M---VSTKTQIAGFEFDNCLMNAAGVACMTIEELEGVKNSAAGTFVTKTATLEFRQGNPEPRYQDVPLGSINSMGLPNNGLDYYLNYLLELQEKE-PNRTFFLSLVGMSPEETHTILKKVQESDFRGLTELNLSCPNV-PGKPQIAYDFETTDRILSEVFVYFTKPLGIKLPPYFVHFDQAAAIFNKYPLKFVNCVNSINGLYI--EDESVVIKNGFGGIGGEYIKPTALANVHAFYQRLQIQIIGTGGVLTGRDAFEHILCGASMVQVGTTLHKGVGAFERITKELKEIMTEKGYQSLEDFRGKLN--YMMT--TKGYFGQFGGSFVPEPIQVLLDELEVTFEKYKDDPEFLAEFRHYLKDYSGRETPLYFAESLTEHLGAKIYLKREDLNHLGSHKLNNVLGQILLAKRMGKKRVIAETGAGQHGVATAAAAAKFGMACDVYMGAEDVERQRLNVFRMEMMGATVHAVETGTRTLKDAVDAAFGAWMNDLE-AFYVLGSAVGPHPYPTIVHEFQKVISEESRRQILEKEGRLPDYVIACVGGGSNAIGAFSQYVGDEEVKLVGVEAAGHGLDTDKHAATMTKGSVGIVDGMKTYAVFKEDGELAPVYSISAGLDYPGVGPEHAFFKDSGRVEYVAATDEEAVQALLLLSKTEGIIPAIESSHAIAEAVKRAPK-LSKDEIIIINVSGRGDKDVAAIADYLEA--KK
--------------------MLASGTCGFAEEINDFYDVSQLGGIFLKGTTPRNRDGNLYPRMAETPSGMLNAVGLQNKGIDYFIENIYPRIKDY--GTSLIVNVNGSTIEEYVEVTEKVNELDNIHAIELNISCPNVKEGGMAFGVTCPGAEAVTREVRKAYDKTLIVKLSPNVTDVSEIARAVEGQGADGVSLVNTFLGMAIDSETRKPLLSTVTGGLSGPAIKPIALRMVWQVSKAVKIPVIGIGGIMNAADAIEFMLAGASAVQVGTALFKNPHIPLRIIEGVDDYLQRHNIQSVSELVGRLQ---MMKY-EKGYYGEFGGAWIPEMMYANIDELRRRYLEIIESPEFKNEFEQLLKNYVGRPSPLYFAGRLSEHYGTRIFLKREDLNHTGSHKLNNTVGQILLAQKLGKTRIIAETGAGQHGVATATVCALKGLKCVVYMGALDVKRQAPNVKKMKMLGAEVVPVHSGNKTLKDATNEAMRDWINNPEDTHYIIGSVVGPHPYPDMVARFQSVISKEMKSQLLEQTGSFPTRILACVGGGSNAAGAFYHYLDDEQVELIGVEAAGKGVETSETAATLQVGLPGVLHSSKTMLMQNSDGQITEPYSISAGLDYPGIGPLHSYLFKCGRAKYLAATDEEVLKAALLLTQKEGIIPALESAHALAALEKL--K-LKPDDVNVINLSGSGNKDMETYLDYFG----Y
M---ADLNVNILGHDFKNPVIMSSGVFGYGREYEEFFPLEALGGMATKGTTLHKRNGSEGKRITETPSGLLFSVGLQNPGIDYYIENELPNLLTK--NTNILTNVAASDKEEYLQIIDKLEQ-TDAPIIELNISCPNL--SGEPYGVSCSSTEMITRAVRERTKKPLTVKLSPNVGNIGEIAKAAEAGGADAVSLINAISGMKIDINTRRPFLRNNHGGFSGAAIFPIALRMVWEAANAVDIPVLGIGGISSSEDALQMIMAGASCVEVGCAIFKDPYAPIKIINEIDQWCDDHGVKDINELIGAVE--PWMNK-KEGRFGIHGGQYIPETLMNAVNELTAAYEHYKNDPEFNRELQELFNEYANRPSRLYFAKKMTEDLGAKIYLKREDLNHTGAHKVNNVLGQALLAKKMGKTRLIAETGAGQHGVATATAAALMGMECVVFMGEEDTKRQALNVYRMRLLGAEVIPVKTGTATLKDAVSEAMREWTNRVSDTHYCLGSVMGPHPFPTIVRDFQAVISKEIKQQILEKEGRLPDVVMACVGGGSNAIGTFYHFIEDKDVQLIGCEAAGRGVDTFETAATIATGKLGIFHGMKSYFCQDEYGQIAPVYSISAGLDYPGIGPEHAHLHDIGRASYVSVTDDEAVNAFEYLSRTEGIIPAIESSHAVAHALKIAPT-MDKDKIIVITISGRGDKDCAAIARYRGENIYE
M----NIKTELCGLPLDNPIIPASGTFGFGQEYKDFYDLNILGSISIKGTTREARFGNPTPRIAECKAGMLNAVGLQNPGVKAVVDIELPELKKY--LKPIVANVCGFSLDEYVEVAQLMSEVENVGWIELNVSCPNVKHGGMSFGTDACCAAEVTSAVKAVSKKPVIVKLSPNVTDITEIALACQEAGADGLCLINTLLGMRLDLKNRKPLLANVTGGFSGDAVFPIALRMIYQTAKVCKIPIIGCGGVSTARDVIEMMMAGASAVQVGSANLINPFASKEIIEAMPKEMKKLGIQNLTDIIGVAL----MDY-NNGYYGEFGGAYIPEILHGTVQKLKEAFYAIKDDASFRAEYYDLLKNYVGRPSPLYFAKRLSEKYGTKIYLKREDLNHTGAHKINNALGQILLAKRMGKTRIIAETGAGQHGVATATACALMGLECIVFMGKTDVERQFVNVQKMRMLGATVEAVTSGSATLKDATNEAIRYWCSNP-DAFYIIGSTVGPHPYPDMVGFFQSVISEEIKWQLQEQIGRYPDYLIACVGGGSNAMGTYYHFINDERVKIISAEAGGRGIESGETAATISVGTIGIIHGFRTLLMQDADGQITEPYSISAGLDYPGIGPAHAYYAQVGRTKVLPVNDDEALEAAFELTQLEGIIPAIESAHAMAVLKKEKGT-FKPDDIVVINVSGRGDKDLDTFLKYFKPK--P
MGSAVDLSVSLGTFSLANPVLAASGTFGYGLEFTPFVDLNRIGGFCTKGLSLKPRMGNPAPRVVETAAGMLNSIGLENVGFDRFRDEKLPHLQMY--DCRVVCNFFGDTVAEYEEMARALSTLDRVDALEMNISCPNVEEGGVQFSADPKTVEKVVSAARRATDKFLVVKLSPNVTDITVTAKAAEAAGADAVSLVNTYVGMVLDAERAVPYLGNGTGGLSGPAIKPIALNMVYQTSQAVSIPVIGLGGIRTAEDAIEYIMAGASAIQVGTANFFDPRATMNILDGLTDWCRDHDIDKIESLRGRAW--KQMAQ-ATGHFGQFGGKYVIETLMPALTELERIYNETRQDPEFQRELKYYLEQYVGRPSPLYFAENLTRQLGAKVYLKREDLNHTGAHKINNTIGSALLTKRMGKKRVIAETGAGQHGVATATAAALFDLECEVFMGEEDIRRQALNVFRMKLLGAKVIPVSSGTRTLKDATSEAIRNWITTVETTHYIIGSVVGPHPFPMIVRDFQKIIGEEAKGQLQEVEGRLPDICVACVGGGSNSIGLFYPFVNDESVKLMGVEAAGHGIDTGKHGASLGHGGVGVLHGMKSYLLFNEDGQIHEAHSISAGLDYPGVGCEHSYYRETGRAEYVSITDEEALEGFKLLSKSEGIIPALESAHAIAQVAKMAPK-MKKDEIIVLCLSGRGDKDVNQVAEFLGE--QP
M---IDSKVTLAGVELKNPIVVPSGTFGFGREYGQFFDLSELGAICVKGLTPQPREGNPSPRIAETPMGILNSVGLQNPGVDAFIAGELPELKKH--DVKIIANISGNTPEEYGGMCEKLSA-AGVDMIEVNISCPNVKAGGLAYGTRPELAAEVTEIAKKNSTVPVMVKLSPNVTDITEIARAVEEAGADAISLINTIRGMRIDVNTRRPILKMNTGGLSGPAVLPVAVRMVWETANAVKIPILGMGGVSKGTDAAELMLAGAAAVAVGTASFADVYAPVRVRDELFALAERQGLAHISALTGAAQ--PWMS---KGRFGIHGGQYLPETLMNAVIELEEAYRRYREDPDFNRDLSELFCEYAGRPSRLYFAKRMTADLGAKIYLKREDLNHTGAHKINNVLGQALLAQRMGKTRLIAETGAGQHGVATATAAALLGMECVVFMGEEDTKRQTLNVYKMRLLGAEVVPVSTGTATLKDAVSEAMREWTGRISDTHYCLGSVMGPHPFPTIVRDFQSVISREIKQQLLEKEGKLPDAVIACVGGGSNAIGAFYHFIGDASVRLIGCEAAGRGVDTPDTAATIATGRLGIFHGMKSYFCQDAYGQIAPVYSISAGLDYPGVGPEHAWLHDTGRAEYVPITDNEAVDAFEYLSRLEGIIPAIESAHAVAYARKLAPS-MGGDQIIVINISGRGDKDCASIARYRGEEISE
M---ADFSTPLGALTLRNPLMAASGCFGYGVEYAGALDLATLGAVVVKGLFLSEREGHAPPRIVETPAGMLNAIGLQGIGVHRFVKERLPELRAL--GAVTVVNVCGVTLDEYCEVSRVLSDHEGVAAIELNISCPNIKEGGIQFGCSLHGTRDVVAAVRKVTTLPIMPKLTPNVTDVASFARAAEDAGADAVSLVNTFLAMAIDVETRKPKLTNVMGGLSGPAIRPIAVRMVHECRQVVKIPIVGMGGIASAEDVLEFMLAGANAVQIGTANFADPFIWSRVTADLESYCDRHGVARLADLVGAVETGPSMTMAARGYFGEYGGRFVPETLVAPMEALTEAYFAVRQDEAFIAEFEQLLRQFVGRPTPLYEARRLSEACGATILLKREDLAHTGAHKINNALGQALLARRMGKSRIVAETGAGQHGVATATVCALLGMQCVVYMGVDDMARQALNVFRMRMLGAEVRGVDSGSRTLKDAINEAMRDWVATVQDTYYLLGSALGPHPYPVMVREFQSVIGEEARVQCLAAYGRLPDVALACVGGGSNAMGLFDAFVADRGVRLIGVEAGGEGIEGGRHAARFAGGTPGVLQGTRTFVLQDANGNIELTHSVSAGLDYAAVGPEHADLLQQGRAEYRYATDPEALAAFARLGRLEGILPALESAHAIAAVEQVARE-VGTDGLVLVNLSGRGDKDVQSIQELLGDQ--A
MKK-PDLSVQIGSLKFRNPVLLASGTVGYGNEMSEFIDLNSIGGIVTKSLSLKPRKGNQPQRIVETPSGMLNAIGLQNIGVEEFIKEKIPFLKKF--DVPLICNIAASTYEEYVECTGILTKEDTIKAFEINVSCPNVREGGLQFGNDVKAVGKITAGVKSVTDKPVIIKLSPNVSYISEFAKVVKDEGGDAVSAINTLVGTSFNIFTKKPKLFNVNGGLSGPAIKPIALAKVLEIKRSVDIPVIGIGGIMDWKDVIEFMIAGSTAIQLGTVNFIDPAAAGKIIKGIEDYCIKYGVEKISELTGSYI---VMTTSERGKFGKYGGKFVPETLITPLQELEEVYLALKDDKDFNNELNLLHKNYSGRPTPLTFAENLTKFYKGKIYLKREDLCHTGAHKINNTLGQILLAKKLGKKRIIAETGAGQHGVAAATVCAKFGLQCVVYMGEVDMERQSLNVFRMNLLGAKIIPVTSGSKTLKDATNEAIRDWVTNVKDTHYIIGSVVGPHPYPMMVRDFQSIIGIETKEQIFAQENRLPNYILACVGGGSNAIGIFYPFI-NHGVKLIGIEAAGLGLHTNHHSATLSLGKEGIFHGMKTYLLQDENGQVSPVHSISAGLDYPGVGPEHSHLKDESIVNYASVTDDEAIRATKLLSTYEGIIPALETAHAVAYLEYLMPK-TKVEDLIVVNISGRGDKDLTTIREKLNEN--M
M---DKLGIELFGIKFKNPVWVASGTFGYGVEGADIYDISKLGAVVTKGLSLRPREGNPMPRIAETPCGMLNSIGLQNPGVEAFIKKIYPVIKDI--DTHFIANVFGETEEEYIEVIRILEDVPKISAYELNVSCPNVKKGGVVFGQDPVVLRSLIEKIKSFAKKPLLVKLSPNVTDITEFAKICIEAKADGIVLINTLIGMKIDIYNERPFLATKTGGLSGPAILPIAVRMIWQTYEKYAIPIIGVGGISTYVDALEHILAGASAVQIGTANFYKPLSPLDVIEGIKNHLDAKNLKHFKELIGRAHRLKQM---EKGYFKEFGGRFLPETLMYALEELEYFYKKLKDDEFFKNQLNYYLKDYAGRPTPLYFAQKLSE-LGAKIYLKREDLLHTGAHKINNAIGQCLLAKKMDKHRIIAETGAGQHGVATATACALLGLECVVYMGEEDVRRQRLNVFRMELLGAKVEVVTSGTKTLKDAINEALRDWVTNVETTHYVVGSVVGPHPFPMIVRDFQKVIGEETRSQIIEKEGRLPNFVIACVGGGSNSIGIFYPFIDDKEVKLIGVEAGGLGLASKKHAAPLSDGEVGILHGMKSYFMQDEEGQILGTHSVSAGLDYPGVGPEHAFLKATKRATYIYATDEEALEGFKLLAKTEGIIPALESSHAVIKAIDIAKE--NPGSLMIINLSGRGDKDVNQIFDMFKG--GI
MSSDNPLAVTIAGLTFKNPVIPASGTFGYGLEFLPFFDLSRLGGFCTKGLSPQPLKGNPPPRIVETPAGMLNAIGLQNIGVRAFVTEKLPLLRAY--DTHVIANVFGFSIEDFLEVVAVLDDAEGVSAYELNISCPNVKEGGTQFGNNPRLAARVTEAVKNRTRRPVIVKLSPNAPSIVDVAHAVEQAGADALSLVNTFVGLSIDVYTHRPRLGFTTGGLSGPAIRPLAVRMVYEVSQAVSIPRLGMGGITNWMDALEFILAGATAVQLGTINYTEPCAALHVIEGLEAYCREQG-TTIPALVGAFRPHGSMQ--SFGYFGPFGGVYAPETLMPALEELEAAFLAAQSDNVFQETFRDLATGFLGRPTPLFYARNLSRELGIGLYFKREDLLHGGAHKTNNALGQALLAKQMGKTRLIAETGAGQHGVATAMAGALLGLRTEVYMGEVDMARQQPNVFRMQVLGATVHAVRTGGRTLKDAINDALRDWMTNVRTTHYVLGTAAGPHPFPTMVKYFQRVIGDEARAQMLEQTGRLPDVVVACVGGGSNAIGMFTAFLEDAEVQLVGVEPGGRGLDTDAHGAVLARGTPGTLHGMRSYVLQDGDGQIYETHSISAGLDYPSVGPEHAYLKSIGRVQYDVATDDEAIAAFHHLSRCEGIIPALEPAHAVAWVRRQARH-YPPGTTILLNLCGRGDKDLQTVMQYAAGG-SA
MASSVNLAVKLGNLIFKNPVLTASGTFGYGLEYERFLDLNRLGGFVVKGLSVAEKLGNKPPRIVETPCGMLNAIGLQNIGVDRFIEEKLPKMADL--NTHIIANIYGTEVAEFVEIAEKLDKEKLVSAIEVNVSCPNVSAGGALFGKDPDMVFVLTSSIKKVTKKPVIVKLTPNVEDIAFIAQAAQSGGADAVSLINTITGMVIDTKTKKPVLANKTGGLSGPAIYPVGVRMVYETYKKIKIPIVGVGGIYNADVALQYIMAGASLIQVGTANFIDPSITVDIIKGIEEFLANEGIESVSSLIGVAH--SEM----KGYFGLYGGQFVAETLIPALDELEEAFNSFKKNKEAKEELNRYLKDYAGRSTPLYFAKNLTNQLGVRVYLKREDLLHSGAHKINNTLGQIMLAKFMGKRRIIAETGAGQHGVATATAAAILGMECVVYMGEKDAQRQRPNLLRMKLLGAEVRIVKKGSRTLKSAINEALKDWVRNIKTTHYLIGSVVGPHPFPKIVAYFQSIIGKEARRQILLKQKSLPDAVLACVGGGSNAIGIFKGFLKDKGVELYGIEAGGEGLELGKHSAALTAGRPGIMHGALSYLLQNEDGQVAEVHSISAGLDYPGVGPEHSFLKDSGRVRYGVCFDNEALEAFNMLSRLEGIIPALESSHALGYLIKNRES-F-VNKTVIVNLSGRGDKDLPILEGIY-----V
M----SLHVHLPGLELKNPVMPASGCFSFGKEYAQFYDLDTLGAVIMKAATKEPRLGNKTPRVAETSSGMLNAIGLQNPGVDKIISEEMPFLNEY--ALPKIANIAGSSPEEYAETAKKMS--PHVQALELNISCPNVKEGGIQFGTDPDLASNVVGQVKKVSEVPVYVKLSPNVTDIRGMAVACEQAGADGLSMINTITGMQILKERRRPLLHNQTGGLSGPAIKPVAISMIHEVYPYVSVPIIGMGGIGSAEDVLEFLLAGASAVAVGTANFHNPFVMPEIIADLPGVLREYGFSSAEEAIGGAH---YMLT-HKGRFGDFGGKYVPETLMAPLEELESALDEAMEDETFLKQYENDLKEYAGRPTPLTYADKLTAELGAHIYLKREDLLHTGAHKLNNALGQALLAKRMGKDKIIAETGAGQHGVASATVAAKLGLTCKVFMGEEDTRRQELNVFRMKLLGAEVVPVSSGNGTLKDATNEAIRYWVANCDDHFYLIGSVVGPHPYPRMVRNFQRIIGDETKEQMTRK----ADRIYACVGGGSNAIGMFYPYLEE-DVELIGIEAAGKGINTAEHAATLTKGTPGVIHGSLTYLMQDENGQITEPYSISAGLDYPGIGPEHANLFRTKRVRYESVTDEEALEAVKQLSRAEGIIPAIESAHAVAQAIKEAKE-MSVEDTIVINVSGRGDKDMATLMEHFTEEGLQ
M-----LKVDICGVEFKNPVIAASGTFGFGREYSNYFDVSKLGGICTKGLTLYEKQGNEGIRIYETTGGLINSIGLQNPGMDNFIANELPFMNEL--DTVVIANLGGGSIEEYVKGIEKLNK-TSVDFVELNISCPNVKAGGMAFGIKSNIAYEIVKEIKRVSEKPVIIKLSPNAEDIVDMAIKCCDAGADALSLVNTFKAMAIDIYKKKPVFNNIFAGLSGPAIKPIALRLVYEVSEAVNIPVIGIGGITNWKDAIEFIMAGADAIQVGSANFIKPDISLDIVQGIKDFLTKEGIKSVNEIKGIAR--RGMK--ENGLFGQYGGAFVSEELKLVLDELEEEFYNAMEDEVFLKELDYYLREYVGRESPLYFAERLTEEMGAKIYLKREDLNHTGAHKINNAMGQGLLAKRMRKTRIIGETGAGQHGVATATVCALLGLDCTIYMGEEDTKRQELNVFRMEMLGAKVVAVKEGNRTLKEAVDRALEDYVKNKDYTFYLLGSAVGPHPFPMIVRTFQSVIGKEARKQIIEKEGRLPDYVVACVGGGSNAIGLFSPFYNDKEVKMVGVEPAGRGIDTKEHAASISRGNVGVIHGFKSYLLKH------NTHSIAAGLDYPGVGPEHSYYSDIKRAEYKSVTDEEALNAFFKLSKTEGIIPALESSHAIAYGMKLAKN-LSKDKVIIINLSGRGDKDVAQIKDMM-----R
MTE-PNLTTSLGALQLANPVLTASGTCGFGLELTPFGDLNQLGGVILKGTTLTPRAGNPTPRLAETPAGVLNAIGLENPGIEGLCRDVLPRLTAF--QCSFLANISGNTVEEYGELAARLEGEAVIAAIEVNVSCPNVKQGGIMFGTQAEALAEVTRTVKAHTTKPVIIKLTPNVTDIVALARAAAEAGADALSLINTLQGMAIDIRRRRPVLANIFGGLAGPAIKPVALRCVWQVHQALEMPLLGGGGIMSGEDAIEFFLAGASAVSIGTATLVDPRAPWRILAEIEEFCRREGVRDLGELIGAAHRKEEMVM-RAGYFGNFGGRFVAETAIPALQELEQAFFAIKEDKAFWEELNYLLRDYVGRPSPLYYAANLTKLAGAKIYLKREDLNHTGSHKINNTLGQALLARKLGKKEVIAETGAGQHGVATATAAALLNLKCTVYMGAKDVERQQLNVLRMQLLGAEVVPVQSGSCTLKDATNEALRQWVTRIEHCHYIIGSVVGPHPYPTLVREFQKIIGEETKRQILDKEGRLPDAIVACVGGGSNAMGIFYPFLQDTQVALYGVEAAGKGLATGQHAATLNCGRPGVLHGARTFLLQDAHGQILEAHSVSAGLDYPGVGPEHAFLHKTGRARYLAVTDQEALQAAELLCRTEGILPALESAHAIAGALPLARE-LGPDRIMVICLSGRGDKDVHTLQQLGGEV-DA
MKSLFDMSVSFCGIKLKNPVLAASGTFGYGVEFEDIVTIEKLGGFVSKGLSREPMPGNPPPRLWETAAGMLNAIGLQNIGAKAFVEEKLPLLRKL-KNVPVFCNVYGTCNEDYEETIRILNDGEGITAYELNVSCPNTQHGGMTFGADPTLLAEVVTVAKKAATRPLIVKLSPNVTSIPQMAKIAQDAGADAISLVNTFVGMAIDVETRKPRISNIVAGLSGPAIKPIALRMVYEAAKTVTIPVIGIGGISTAEDIVEFMLAGATAVEVGTANFWDPCASERLVDQLEKWCLEHRVQKISELTGGML--LSMATKQVGYFGSYGGRFVPETLMAALQELEAAYEAAKRDKKFKEEIESLLREYAGRPTPLFLAKNLTQKLGAKIYLKREDLLHTGAHKINNCIGQGLLARRMGKHRIIAETGAGQHGVASATVAALFGMECVVYMGSEDVRRQELNVFRMKLLGAEVVSVNSGSRTLKDAINEAMRDWVTNVRTTHYLLGSVLGAHPYPMMVRDFHRVISREAKAQIMKAEGKLPTAIIACVGGGSNAIGAFYEFIGDKKVQLIGVEAGGRGKALGEHAARFRGGAPGVLQGTYSYVLQDEHGQIAGTHSVSAGLDYPAIGPEHAALAEAGRAEYVAASDAEALAACSMLAKTEGIIPALESSHAVAECVRRAPQ-MRKSDVVIVNISGRGDKDIGILREQL----RF
M---PVLEVKIGNLSFKNPVLTASGTFGYGLEYSQFVDLNILGGIVVKGLSLKPKQGNPPPRIYETPCGMINSIGLQNIGLEAFKKEKLPFLKKF--NTNIIVNFFGENLDEYIEVAKLLDETEGVHALEMNVSCPNKTSEWRKMGLEPELLREAIKRVRLHIKKPLIVKLAPQVTEIALMARICEEEGADAVSLINTIPAMVIDIKTRKSMIGTLTGGLSGPAIRPVALRAVWEVAQAVKIPVIGVGGIVSAEDALQFLIAGAKAIQVGTANFINPIATVEIIEGIKQFLIEENIKDINEIIGSFK---EMSI-KKGYFGLYGGRFVPETLMPALEELDKVFNIARKDKNFINEFESLLKDYVGRPTPLYFAKRLSEHLGAKIYLKREDLAHTGAHKINNALGQALLASKMKKDRIIAETGAGQHGVATATGAALVGLSCDIYMGTEDIRRQSLNVFRMNLLGARVIPVDTGSRTLKDAINEALRDWTTNVRTTHYVLGTVFGPHPYPLLVRFFQSVIGKEAKKQLLNKEGRLPDVLIACVGGGSNSIGLFSAFLHDKDVKMIGVEAGGKGIETGLHAARFAGGAKGIFQGCLSYVLENEDGNILQTHSVSAGLDYASVGPEHAYLKDTGRVKYTYANDEEALEAFELLSRLEGIIPALESAHAVAEAIKIAPK-MSKDSIIIVNLSGRGDKDVQEVARIKGGDTKI
M----STNVTLTGLQFKNPILTASGTFGYGVEFAPYGDLTTLGGIVVKGLSLEPRAGNPMPRIAETPCGMLNAVGLQNSGVENFITEKLPKLPTE--QLPVIANIYACDPAEFGELTAVLAAEEGIAAIEVNISCPNVQEGGILFGQDPQQAARVTEAVKKAAVKPVIIKLSPNVTDITTIAKAVEGAGANVISCINTLSGMGVDIRKRKPLIANVIGGLSGPAIKPVALRCTYQVCKAVSIPVIGMGGIASAEDVLEFILVGAHAVQVGTANFLRPDFSFRLVKELEELMEQMNITDLEEYRGSLQ---LMPT-AAGFFGEYGGQFVPEQLKPVLAELEAAFEKYRNDSEFINEYNYYLSHFSGRETPLYLCSNLTEKLGAKIYLKREDLNHLGAHKVNNTIGQILLAKRMGKKRIIAETGAGQHGVATAATAALMGMECTIYMGEVDIERQKLNVFRMQMMGAKVVAATSGQRTLKEAVDEALAELVQSSEDTFYLLGSAVGPHPYPTIVREFQHVISKEAKRQILELEDRLPDCCLACVGGGSNAIGMFADFIEEEGVRLIGVEPSGRGLEYGQHAATLSLGEPGVMHGFNSYMLKDENGDPAEVYSISAGLDYPSVGPEHAFLKDKGRAEYAYISDKEAMDAFFALSRSEGIIPAIESSHALAHAMKIAPE-MEKDQILIVCLSGRGDKDVAQIEQMVAAGPKL
M-----TRVNICGIEFKNPVIAASGTFGFGREFEEYFPIEKIGGICTKGLTLNKRDGNRGIRIYETPSGIMNSIGLQNPGVRGFIDEELPFLEKK--DTVILANLGGSTLDDYLQGIELLNN-TSVDFIELNISCPNVKEGGMAFGIKCNTALEVVKETKKVSKKPMIVKLSPNAENIKEMAYTCVEAGADGLSLVNTFNALAIDIYKRRPIFNNITAGLSGPCIKPIALRMVYEVNQVVDVPIIGIGGIMTAEDAIEFIMAGATAIQVGSSNFIKPNISMDIIKGIEEFMEKQGVKSLKEIRGII-----MK--ESGLFGEFGGAYVPKELKVVLEELEREFYNAMEDKEFMKELDYYLREYVGRENPLYFAERLTKEIGAKIYLKREDLNHTGAHKINNAIGQGLLAKRMGKKRIIAETGAGQHGVATATVCALLGLDCTIYMGAEDTRRQELNVFRMEMLGAKVVAVEEGNKTLKEAVDKALEDYVENKNNTFYLLGSAVGPHPFPMIVRTFQSVIGREAKNQVLQKEGRLPDYVVACVGGGSNAIGLFSPFYHDKEVKMVGVEPAGKGLDTKEHAASICKGNIGLIHGFKCYLLDH------STHSIAAGLDYPGVGPEHSYYNYTKRAEYKSVTDKEALDAFFKLSKIEGIIPALESSHAIAYGIKLAKN-LSKDKIIIVNLSGRGDKDVAQVRDMI-----K
M----DMQVAFAGLDLKNPIMTASGTFGYGTEFMPYGKLEELGAIVVKGISLAPRKGNPQPRITETACGMLNAIGLQNIGVEAFLRDKLPQLPWR--TTPVIVNLYAQAVEEFAELTDRLATAKGVAGLEVNISCPNVREGGVQFGQDPVLAARVTEAVKKRAALPVMVKLSPNVTDVTVMARAVADGGADCISCINTLTGMAVDIHSRRPCLANVVGGLSGPAIKPVALRMVHQVVRAVDVPVVGLGGISSAEDVLEFLLVGAHAVQLGTANFVRPDTAFKLVDEVRRLAEEMGISAWEDFRGTLE--LPMTA-ADGFFGPYGGQFVPEQLRSVLSELDQAFQSAKQDPEFLRDYSYYLNTYVGRPSPIYHCANLSRRLGAQIYLKREDLNHLGAHKVNNTIGQILLARRMGKKKIIAETGAGQHGVATAATAALMDMECTIYMGEEDIRRQELNVFRMQMMGATVVPATSGQRTLKEAVDEAINAWVLDADNTFYLLGSAVGPHPYPSMVRHFQEIIGSEARAQIQEEAKRLPDHVIACVGGGSNAIGIFSAFLNDSEVVLEGVEPSGRGLECGEHAATLTLGQPGTMHGFHSYMLQDDAGEPAPVYSISAGLDYPSVGPEHSFLKDAGRVSYVMASDKQALDAFFMLSKTEGIIPALESSHALARAIELAPS-QSPEALILVNLSGRGDKDVAEVKHIVEQGCAG
M------RVTVAGVEFRSPVIAASGTFGYGIEFEEIVSLERIGGFVTKGLSREPMVGNAAPRIIETAAGMMNAIGLQNMGVRPFISEKLPKLRKL-PGAVVIANVFGFTIEDCLEVIGALNDAEGIAMYELNASCPNTSHGGMVFGTDPALLHELTARCKAAAKRPLMVKLSPNVTSIGQMAKVAEDGGADAVSLVNTFVALSIDVVTRKPRIANVTGGLSGPAIRPIAVRMVHEASRAVKIPVVGMGGIVRAQDAVEFMLAGATAVQVGTASYADPRAVENIANGLRRWCAAHEVTHVSSLTGAAL--LNMSA-IAGRFGAYGGRYVPETLMAALEELEAAYAEAKDDPAFQAELSDLLHNYCGRPTPLYFAKRLTEQLGAKIYLKREDLLHTGAHKINNALGQGLLARRMGKQRIIAETGAGQHGVATATVCALLGMECVIYMGDVDMRRQELNVYRMRLLGAEVRGVSAGSATLKDAISEAMRDWVTNVRTTYYILGSALGAHPYPTMVRDFHRVISREAKAQMLEQEGKLPTAIVACVGGGSNAIGAFYEFIPDANVQLIGVEAGGRGPKLGDHAARFQGGVPGVLQGTYSYVLQDDAGQISLTHSVSAGLDYASVGPEHAMLHDSGRASYVSCSDDAALKATVTLSRTEGILPALESAHAVAEAIRLAPT-MAKTDLLMVNLSGRGDKDMGILAKELDLK-GA
MTAQPDLTVRLGRLTLRNPVMVASGTFGYGPEYADLVDLSTLGAIVVKGIRAEPTAGNPTPRTVETASGLINAIGLPGPGVDGFVRDTMPFLRRQ--DVPVIVNIWGRTLEEYGDVARRFDAVEGVHALEINVSCPNIKEGSKAFGTNLDSFRRVVDLVRASTKLPVIPKLAPNVSDIASFARAAEECGSDAVSLINSIPAMAVDIETRRPKLGNVTGGLTGPAIHPVAVKLVWEAAKAVRIPVIGMGGIRDAADAIEFILVGATAVAVGTANFVEPGTAPAVVAGIREYLVRHQLPSIAALRGTVL---AMHKSEHGHWGKFGGRYVPEILVAPLEELTEEFLRARADNEFWRELNQLLRDYAGRPTPLFHAQRLSTHVGAQIYLKREDLLHTGAHKINNALGQALLARRMQKERVIAETGAGQHGVATATVCALFGLKCVIYMGAEDVRRQGLNVFRMQLLGAEVRTVNAGTRTLKDAINEAMRDWVTNVHHTYYLLGSALGPHPYPLMVREFQSVIGREAREHILSVSGRMPRALIACVGGGSNAIGLFHPFIADAQVRLIGVEAGGRGDSSGEHAARFHGGRIGVLQGTMSYVLQDPGGQIARTHSISAGLDYSAIGPEHAFLHDTGRAEYIRSTDVEALEGFELCANLEGIIPALETSHAILPAVRVARE-LPADDAIIVNLSGRGDKDVQLVADLQ----RR
MEGKDPLSYELFGIKFKNPVWTASGCFSYGLEVAQLYDISELGAVVVKGLSYRPREGNPPQRIVETPCGMLNSIGLQNPGVEYFIKNILPQLREY--DTVIVANVFGEDEDEYLKVAEVLNKADGVDLLELNVSCPNVKKGGIAFGSDPETLFNLVYRLKQVMEKPLLVKLSPNITDILDTATASVEAGADGLVLINTLLGMAIDIDKEEPIIGMRTGGLSGPAILPVAVRMIYQVYEKYSVPIIGVGGITTAQDALQHILAGAVSVQIGTANFYDPYSPLKVIKGLKEHLDKKGYDHFLQLVGKAHKIEVME--ERGYYGQFGGKFLPETLIPALEELEEQYERIKNDGDFQRELVYYLQEYAGRPTILYYAHRLTEAVGAKIYLKREDLLHTGAHKINNTLGQVLLTKKLGKRRIIAETGAGQHGVSTATAASLFGLECVVYMGEEDAERQALNVFRMRLLGAKVEIVKSGSRTLKDAVNEALRDWVTNVRTTHYVIGSALGPHPFPVIVRDFQSVIGRETREQIMEIEGRLPDAVVACVGGGSNAIGMFYPFIQDENVRLVGVEAAGYGIETGQHAASINGGSVGVLHGMKTYFLQDEWGQIEHTHSISAGLDYPGVGPEHAYLKEIGRAEYITATDEEALEGFMLLSRTEGIIPALESSHAVIKAVEIAKE-IGKEGIVVINLSGRGDKDVQQVKNILDTNYRV
MGINIDLSVKIGNSTLPNPIGTASGTFGYGSEYEELMDLSCIGAIYTKAVTLKPRPGNDIPRIIETPSGIINSIGLANVGIDKFISQKIPFLKTL--PCAIVVNVAGSTEEEYLSVVQQLEEVENIWGYEINVSCPNVKHGGLAFGTDPTQIERLTSALRKKTVRPLIIKLTPNVTDITLVARAAEDGGADAISCINTLVGMVIDTQKKKPVLQMKTGGLSGPAIRPVGVAMTYRVSNAVSIPVIGMGGIMNTDDAIQYLLAGASAIQIGSANFIDPRIPQNILDGVKDYCNREGITSIGEFKGLME----MEN-KKGYFGRFGGMYAPETLIPALDEVEQSYTTFRTDSTLQEEYSRLLTDFNGRETPLYEAKNLSRMCGASIYLKREDLNHTGAHKITNALGQALLAKHMGKSRLIAETGAGQHGVATATAAALLGLSCDIYMGTIDMARQKPNVFRMNLLGAKVIPVDSGGMTLKDAVNEALRDWTKSIRDTHYVFGSALGPHPFPTIVKDFQSVIGKETRKQILKKLKRLPDEVIACVGGGSNAIGIFEAFLNDKNVRLTGVEAGGKGIENLDHAARLSNSRPGIFHGAYSYVLQKENGQISDTHSVSAGLDYSGVGPQHSHLFETGRATYTYVTDEEAVKAFKCLSENEGIIPALESSHAIAHVLKCAPQ-LPNDSVVIVNLSGRGDKDIFSVADYLGEK--I
M----DLTVKLGPLTLRNPIITASGTFGYGLEFLRYGDLSALGGICLKGISLAPRTGNPMPRIAETPCGMLNAIGLQNVGVEKFLKEKLPYIPA---GATLIANLYAQTPEDFGELAAIFSGEDKIAALEVNISCPNVREGGVQFGQDPHMASAVVGAVKKRASKPVIVKLSPNVTDVRVIARAAVDAGADMLSLINTLSGMAVDIRTRKSRLANVVGGLSGPAIKPVALRMVHQVVQSVNVPVIGMGGIVSAEDVLEFILVGAHAVQVGTYNFMRPDNAFRLVEEVRVLAETLGIESWGDYRGTLK---VMTM-ADGFFGTYGGQFVPEPIKDILNELAEAFERYRNDPDFIKEYEYYQKQFTGRPNPLYFCANLTSRCGAKIYLKREDLNHLGAHKVNNTIGQILLAKRMGKKKIIAETGAGQHGVATAATAALMGMECTIHMGAVDVERQKLNVFRMQMMGARVVPAESGQKTLKEAVDEALMSWVQDAQNTYYLLGSAVGPHPYPLMVREFQSIVGREAKAQILEAEGRLPDYCIACVGGGSNAMGLFSEFIPHKEVRLVGVEPAGRGLGYGEHAATLCLGEPGVMHGFNSYMLKDETGEPAEVYSISAGLDYPSVGPEHAHLKDLGRAEYVHASDKEALDAFFLLSRTEGIIPALESSHALAHALRIAPT-LSADTIIIVNLSGRGDKDVDQIERMVESGPVL
MTNDVDMRVSLASLSMKNPLTVASGTFASGREYADFIDISRLGAITTKGVSACAWEGNDQGRLAETPSGILNSIGLQNKGAKHFIENDLAWLKQQ--QTRVIVNVCGHSYDEYFQALDALEQASGIDAYEINISCPNVDAGGMALGTQPNAVERIVSLLRERTCKTLIIKLTPNVTDIAEIARAAESAGADALSLINTLLGMAIDAHRRRPILSRVVGGLSGPAIKPVALRCVWQVHKAVNIPILGMGGVASGTDVAEFMLAGASAVAIGTENFVDPCATMRILDELYTYAREQHITHISELIGGLE---CMTN--HGRFGIHGGQYIPETLMSALEELESAYTFYKNDAQFNRELHELLNSYAGRPSLLYFAEKMTNDLGAKIFLKREDLNHTGAHKINNVLGQALLAKKMGKTRLIAETGAGQHGVATATAAALFGMECVVFMGKEDTERQALNVYKMRLLGAEVRAVSSGTATLKDAVNEALREWTRRVSDTHYCLGSVMGPHPFPTIVRDFQAVISKEIKQQMQEQEGALPDIVCACVGGGSNAIGSFYHFINDASVRLVGCEAAGKGADTPDTAATITTGTVGIFHGMKSYFCQDAFGQIAPVYSISAGLDYPGVGPEHAYLHDIGRAEYVPITDDEAVAAFEYLSKTEGIIPAIESAHALAYAMKIAPK-LPRDQRIVVTLSGRGDKDCAAIARYKGEDIHE
M----NLKVKIGELTLKNPVMPASGTFGFGLEFKDIFDLKNLGALVVKTITKNPRLGNRPPRVYEVSCGMINSIGLANPGWDYFCEKILPQIKDL--NDILILNIAGESVEEFQYLAREAQRFDEIKALELNVSCPNVSKGGIAFGTDLEALKQIVSSVRKIYSKTLIVKLTPNVTDITVYAKAAENAGADALTLINTFTGMVIDVKSKKPILGNKHGGVSGPAIRPMAVKMVYDCFKAVSIPIIGVGGIDSKEAALEFFLAGATAIQVGSQNFVEPGFMPRLIRELGEYLQEENIESIAKLTGLAHRGNVMSL-ARGYFGPYGGQFVPETLMAALEELIEAYEEVKNDRSFQAELTFYLQHYAGRPTPLYFAESLSRYVGAKIYLKREDLAHTGAHKINNTIGQVLLARRMGKKKVVAETGAGQHGVATATAAAKFGLECTIFMGAEDVRRQELNVYRMRLLGAQVESVTSGSRTLKDAMNEAIRYWVTHVRDTYYVLGSVGGPHPYPTIVRDFQKVIGEETKAQILAQEGRLPDLIVACVGGGSNAIGMFYPFLEE-DVRLVGVEAAGLGLESGRHAATLSRGKVGVLHGAKSYVLQDDRGQIVEAHSISAGLDYPGVGPEHAYLKDIGRVEYTAVTDEEALEAFKLLAKTEGILPALESAHAVAKGVELARE-LESEKIVVINLSGRGDKDVYTVARELGVTLGE
M-----LNVNICGIEFKNPLIAASGTFGFGREYKELFDISRLGGISSKGLTLNKKEGNNGLRIYETSSGILNSVGLQNPGVDGFIKDELPFMKSL--DTVVIANLGGGTIEEYIKGIEKLND-TDVDMVELNISCPNVKSGGMAFGIKCADAFDIVSKVRDICKKPLMVKLSPNAEDIVKMAITCVEAGADVLSLVNTFKAMAIDIKRRKPVFDNITAGLSGPSIKPIALRMVYEVAGAVDVPVVGVGGIISSQDALEFIMAGAAAVQVGSGNFIKPDICIDIIDGIEKFMIGENIKSLGEIRGII-----M----SGRFGKFGGQYVPETVMNALIELEEEFNKAVNDPNFMEEYRYYLREYCGRPTSLYYAENLTKKLGAKIYLKREDLNHTGAHKINNVMGQILLAKRMGKKRVVAETGAGQHGVATATGAAMFGMECEVFMGEEDIRRQSLNVFKMKILGAKVTAVTSGTATLKDAVNEALRHWVANIGDTFYVMGSVVGPHPYPIMVRDFQRVIGDEAKEQVLKKEGRLPDCVIACVGGGSNSMGIFYPFINDETVELIGVEAAGLGVDTDMHAASMAKGSVGVIHGMMTYVLQDDEGQVMPVYSISAGLDYPGVGPEHSYLKDTGRAKYVPATDAEALDAFKELCGTEGIIPALESSHAIAYAIKLAPG-LDKDKIIIVNLSGRGDKDINTIADIMGV--GI
MSN-IDLSVTIASLKLRNPIMLASGTVGYGNEIAEFIDLNKIGAIVTKSLSLKPRKGNAPQRITETPAGMLNAIGLANVGVEVFLKEKIPFLKKY--DVPLICNIAASSVEEYVECTRMLNEEETIKAFEINVSCPNVKDGGLQFGNNLTAVGKVTEKVRAVTNKPLIIKLSPNVSYIHEFAQVVKDSGGDAVSAINTLVGTAFNIFTRRPKIQNVFAGLSGPAIKPIALAKVLEIHQKVDIPIIGIGGIMNWKDVVEFIIVGASAVQIGTLNFIDPTAPIKILKDLENYCKQMKINSVSELTGSYI---IMIK-SKGKFGRFGGKFVPETLITPLQQLEEAYLNLKDDKSFNDELNYLNIEFTGRPTPLTFAERLTKHFKAKIYLKREDLCHTGAHKINNVLGQILLAKHLDKKRIIAETGAGQHGVATATACAKFGLQCFVYMGETDIERQKPNVFRMKLMGAEVVPVKSGSRTLKDATNEAIRDWVTNVEDTHYIIGSVVGPHPYPMIVRDFQSIIGKETRKQIIEKENRLPDYLLACVGGGSNAIGMFFPFINDVNVKKIGIEAAGKGLDTDEHCATLTKGRDGIFQGMKTYLLQDEAGQVREVYSISAGLDYPGVGPEHSFLKEENLVEYYSITDKEAIEAVKLLSRTEGIIPALETAHAIAYLKYLMPK-TTEDEIVIINLSGRGDKDLNTIMEFL------
M---PDLAV--LGLPIANPVIVGSGLLTDQERNIRRLIERGAGAVVTKTIHPSPPTG-LDERILRLPVGMLNSTTYSKRTVNHWLGVLRSFADD---GLPVIASVHADSPAELAALAKDVEA-TGCRALELGISCLNEEDGLD--DDNPDRVYAYTAETRGRTGLPIAVKLAIG-EGLHDRVRAAIAGGADAVTVSDTIAGAAVSPATGDLELG-GVFGYSGPGIKPLVLAAIWQLRRRFELPILASGGVGGGRDVADYLAVGANAAQVYTALHTDMYDLQRILAETRDLVGP-GSRTPAEPAPQGA--TAMNK-DLGFFGPYGGQYVPETLMPAIIELKQAYEEAKNDQTFQDELQYYLKDYVGRETPLTYAKAYSESLGAKIYLKREDLNHTGAHKINNALGQALLAKRMGKRKLVAETGAGQHGVASATVAALFDMDLIVFMGKEDIQRQQLNVFRMELLGAKVVSVEEGQGTLSDAVNKALQYWVSHVEDTHYLLGSALGPDPFPTIVRDFQSVIGKEIKTQILNKEQRLPDAVVACIGGGSNAIGTFYPFIQD-DVKLYGVEAAGKGKLTEKHALAIGKGSPGVLHGAKMYLIQDQHGQVQLAHSISAGLDYPGIGPEHSYYHDIGRVTYTDASDEQAMEALIRFTKAEGIIPAIESAHALSYVERLART-MNKDQIIVVTVSGRGDKDMETIRKYTQQRINE
M---GRLAVNLGNIRLNNPVMPAAGTFSV-ESASQFYDVNRLGAVVAKTVTLNAREGNRTPRVAETYGGMLNSVGLQNAGVDSFLLEEMPKLTDL--TTPVIISIAGHTVDEFVALARKLDAVPGIAAIEVNVSCPNVECGGKVFASDAQQLSRVMTAVRKATGKYLIAKLSPNAGDMVEMAQTAESAGADCLCVANTLLGMKIDTRTRRPVLANIVGGLSGPAVMPIILRMVYQIAPKVSIPIIGVGGIVTAEDAVEYLLAGATAVQVGTASFTNPTAMIDIIHGLEEYLRASQISSLSELIGAAH---RM---KKGFFGDFGGQYVPDELTPILNELAAAFEECKSDPDFQNELEHYLKTYVGRPSLLYHAERFSEKLGAKIYLKREDLNHTGSHKINNAIGQALLAKKMGKKRVIAETGAGQHGVATATVAALFGMECKIFMGAEDVERQALNVFRMQMLGAEVIAVTSGTQTLKEAVDEAINYWVENCHDTFYVLGSAVGPHPYPSIVRYLQRYIGLEARQQILELERRLPDSVIACVGGGSNAIGLFQGFLDDASVNIYGVEAAGKGVDTDQHAATMTLGKVGVLHGFKSYVLQDDNNEVSPVYSISAGLDYPGVGPEHAYLRDKGRVNYVAVTDKQAVDAFYLLSQTEGIIPALESSHALAYAVELAPK-LPKDHIMIVNLSGRGDKDVQQIAALKK---FD
MT--DRLKIHLPGLDLKNPVMPASGCFSFGEEFSHLYDLSELGAVMIKAATDELRPGNKTPRVAETSSGMLNAIGLQNPGVDHIIDNELKFLEQF--DVPVIANVAGTKIEDYVEVARKISAAPNVSALELNISCPNVKEGGIQFGTDPQTAYRLTAAVKAVSEKPVYVKLSPNVTNIVEMAESVAKA-ADGITMINTLIGMRLD-NSGRPILANKTGGLSGPAIKPVALNMVYQVRQALDIPIIGMGGIASVDDVLDFISVGADAVAVGTMNFTNPYICKELIDELAVRAEDMNLNHIHDIKGRAF---LMTE-TDGKFGEFGGTYVAESLINTLEELKEAYKAAQQNPEFQREFDYLMKEYVGRENPLFYAERLTEKLGAKIYLKREDLNHTGAHKINNAIGQGLLTKYMGKTKIIAETGAGQHGVATATIAALLGLECKIFMGAKDAARQELNVFRMELLGAEVVKVEQGTATLKDAVNETMRYWVQHMEDTHYVLGSVLGPHPFPQIVRDFQSVISKEARAQILEKEGRLPDKVVACIGGGSNAMGMFYNFIEDKEVELIGVEAAGDGIDSGKVAAAINRGSVGIAHGAKMHMLQDENGQLQGTHSISAGLDYPGIGPEHSFLFKTKRADYEYATDEEALTAFQELSKTEGIIPALESSHAIAHVMKIAPE-LPKDDIIIVCLSGRGDKDVEMVKAELEARKND
M---SKLRINFLGKELKNPVITSSGCFGYGEEYNNYFNVDKLGAVNLKGITLNKREGNKGIRIAETPSGMINCIGLENPGIEYFRDNIIKNIK-Y--KAPIILNINGESEEEYIKISEIANEIERVDFIELNISCPNVKNGGMAFGINCKTAENLTKSVKKVTKKPLIVKLSPNVTDITEIAKAVENAGANAVSLVNTFLAMKIDTKIKKPLLGNIFGGLSGGCIKPIAVRMVYQIFNSIKIPIIGMGGIENYNDGLEFIMAGASLISIGSGIFANPILPIEVIEGIENYLKENNIDNIKDLIGIAHK-MKMN---KGHFGVHGGTYIPETLMNAIIELEKAYNFYKYDKDFNEELNDLFKNYANRPSMLYFAKRITEDLGAKIYLKREDLNHTGAHKINNVLGQVLLAKKMGKKRVIAETGAGQHGVATATIAALMDMECEIFMGKEDTERQALNVYKMKLLGAKVNSVESGTATLKDAVSETMREWTKRIDDTHYVIGSVMGPHPFPTIVRDFQAIISKEIKEQIFNIEKRLPDMIVACVGGGSNAIGSFYHFIEDKSVELVGCEAAGRGVHTFETAATISTGKLGIFHGMKSYFCQDEYGQIAPVYSISAGLDYPGIGPEHAYLHDIGRVKYIPITDDEAVKSFEYLSRMEGIIPAIESAHALSYAIKEAPK-MNKDKIIVVNLSGRGDKDCVSIAKYNGEIINE
M---NDMRVNIAGVELKNPVITASGTFGFAEEYGLHMDVAKLGAFTLKALTRESRLGNPPVRIAETASGALNSVGLQNPGVDEFLRTIYPRIRKI--DTVKIANIAGACVEDYVYVAEKLND-TDIELYEVNVSCPNVKHGGVNFGTDARTLRGVVEEVKKVSKKPLIVKLTPNVTKITDMAKAAVDGGADALSLINTITGMAINARTRRPVLANVTGGLSGPAIKPVALRMVWEVFQALSVPIIGMGGIMTGEDAAEFMVAGADAVMVGTATMRNPSASVEIAEELERFAQELGTEKITELTGTLN---IMS--GKGRFGKHGGQYLPETLMNAIIELEEAYNHYKDDKEFQNELADLLKNYAGRPSLLYFARRMTQDLGAKIYLKREDLNHTGSHKINNVLGQVLLAKKMGKTRVIAETGAGQHGVATATAAALMGMECEVFMGREDTKRQALNVYRMELLGAKVHPVTSGTMTLKDAVNETLREWTSRILDTHYVLGSVMGPHPFPTIVRDFQSVIGKEVRQEILEREGKLPDVLLACVGGGSNAMGLFYDFIGEEGVKLIGCEAAGCGADTDQNAATIANGTPGIFHGMKSYFCQDEYGQIAPVYSISAGLDYPGIGPEHAYLHDTGRAQYVPVTDDEAVEAFEYLSRTEGIIPAIESAHAVAYAKKLAPE-MEKDKVIVVNLSGRGDKDVAAIARYRGVDIHD
MRI-DNYTVSLTPLVLKNPVLTASGTFGYGAEFIGYGDLSQLGGIIVKGLSLKPRKGNPLPRIAETPCGMLNTIGLQNDGVELFIQKKLPRLPWK--ETPVIANLYATSVEEFSELTAILAAEEGVAALEVNVSCPNVKSGGTFFGQDPSLAAKVTEAVCKAGSKPVMVKLSPNVTDITIIAKAVESAGADAISCINTLTGMAVDIRKRKSLLSTVIGGLSGPGIKPIALRCVWEVCKAVNIPVIGIGGITSARDVLEFILVGAHAVQIGTMNFIQPDIAFRIAEALPIICNELGIKNFDSFRGSLQ--VEMS--KKGYFGEYGGAYAPETLIAPLAELEAAYLKLQHEVAFKQELQDLLTHFVGRPTPLYFAKRLTQHLGATIYLKREDLTHTGAHKINNTVGQGLLAKHMGKRRLIAETGAGQHGVATATIASLLGMECVVYMGAIDMERQHLNVVRMQILGAEVQAVHNGSQTLKDATSEAMRDWVSNIKDSYYVLGSALGPHPYPTIVRDFQRIIGIEARKQLLEMIDELPDELVACVGGGSNSIGLFHPFLQDLQVKMTGVEAGGISLCLGEHAARFNGGKPGVLQGTKSYLLQDDHGNVSNTHSISAGLDYPSVGPEHAYLHDIERVQYTYATDQEALNAAFTLAKLEGIIPALESAHAIAYAIKVAPF-LPQSYIMLIVLSGRGDKDVETLATY-------
M------TVEVAGVAMRSPVIAASGTFGYGVEFEEILDLAKIGAFVTKGLSLHPMDGNKAPRIIETSSGMMNAIGLQNIGVEAFIKDKMPGIRRM-PGVVCIANVFGYTIEDCLGVIERLNDAEGIAMYELNASCPNTKHGGMVFGTDPDSLGDLVHQCKNISKRPLMVKLSPNVTNIGGMARVAQAAGANAVSLVNTFLSLAIDVKTRKPKIANVTGGLSGPAIKPIAVRMVWEVARSVNIPIVGMGGIVKPEDAVEFLLAGATAVEVGTASYADPRAVEKISTGLERWCAANGVTNAADLTGGLR---TMPVLGSGRFGAYGGRYVPETLMAALLELEQAYMAAREDAAFQTELDDLLKHYVGRPTPLYFAKRLSESLGAQIWLKREDLLHTGAHKINNALGQGLLAKRMGKQRIIAETGAGQHGVATATVCALLGLDCVIYMGEEDMRRQELNVLRMRLLGAEVRGVNSGSATLKDAINEAMRDWVTNVRTTFYILGSALGAHPYPTMVRDFHRVISKEAKQQFAAQLGRNPDVVIACVGGGSNAIGAFYEFIPDNNVRLIGVEAGGRGSALGDHAARFSSGLPGVLQGTYSYVLQNDAGQVASTHSVSAGLDYASVGPEHAMLHDSKRAEYVSATDDEALNGVKVLAQTEGILPALETAHAVAHALKIAPT-MGKDKVIMINVSGRGDKDMGILSREMDLGGTT
--------------------MLASGTCGFAEEINDFYDVSQVGGIFLKGTTLRNRDGNEYPRMAETASGMLNAVGLQNKGVDYFIETTYPKIKDY--NTPLIVNVNGSTVEEYIELTEKINELDKIPAIELNISCPNVKEGGMAFGITCPGAEAVTREVRRVYDKTLIVKLSPNVTDVSEIAKAVEGQGADSVSLVNTFLGMAIDSATRKPLLSTITGGLSGPAIKPIALRMVWQVAQAVKIPVIGIGGIINTADAIEFLLAGASAVQVGTGLFKDPFIPLEIIEGMKKYLEEHRLNNITDLIGGLQ---MMKY-EKGYYGEFGGAWIPEMMYANIDELRHRYLEIIESPEFKKEFDQLLKDYVGRPSPLYFAGRLSEHYGTKVYLKREDLNHTGSHKLNNTVGQILLAEKLGKTRIIAETGAGQHGVATATVCALKGIKCVVYMGDLDVQRQAPNVKKMKMLGAKVIPVHSGNKTLKDATNEAMRDWINNPEDTHYIIGSVVGPHPFPDMVARFQSVISKEMKSQLLEKTGSFPTRILACVGGGSNAAGAFYHYLDDEQVELIGVEAAGKGVETKETAATLLVGSPGVLHASRTMLMQNRDGQITEPYSISAGLDYPGIGPLHAHLFKTGRAKYMATTDEEVLKAALLLTQKEGIIPALESAHALAALEKI--K-MKPDDVNVINLSGSGNKDMETYLNYFG----Y
M---TDMRVNIAGVELKNPIITASGTFGFAEEYGLYMDLSRLGAFTLKALTREPRMGNPPVRIAETASGILNSVGLQNPGVDEFLRTAWPRIKDI--DTVKIANIAGACVEDYIYVAERLND-TAIDLFEVNVSCPNVKHGGVNFGTDERTLRRVVEEVKKISKKPLIVKLTPNVTHIADMAKAAADGGADALSLINTITGMAVNAATRKPVLANVTGGLSGPAIKPVALRMVWEVYRALGLPIIGMGGIMTGEDAAEFMIAGADAVMVGTATMRNPSAAEEIGFELERFAGKAGLERICELAGSLN--IEMN--KKGRFGTHGGQYLPETLMNAIIELEEAYERYKDDTAFKEELKDLLENYAGRPSLLYYAERMTRDLGAKVYLKREDLNHTGSHKINNVLGQVLLAKKMGKTRVIAETGAGQHGVATATAAALMGMECEVFMGKEDMERQALNVYRMELLGAKVHPVASGTGTLKDAVNETLREWTSRISDTHYVLGSVMGPHPFPTIVRDFQSVIGKEVKKELLAKEGRLPDALIACVGGGSNAMGLFYDFIGDDSVRLIGCEAAGHGVDTDQNAATIAGGTPGIFHGMESYFCQDEYGQIAPVYSISAGLDYPGIGPEHAWLHDTGRAEYVPVTDGEAVEAFEYLSRTEGIIPAIESAHAVAYAKKAAAG-MGKDKIVVVNISGRGDKDAAAIARYRGVDIHD
MFGSCDLSITLFGITFKNPVWVASGTFGYGLEAREIYDVSLLGAVVTKGISLKPREGNPPERIAETPCGMLNSIGLQNPGVEGFLKKIYPHIEKI--DTHFIANIFGETEEEYVEVCMALEDARKIVAYELNVSCPNVKKGGMLFGHDAVVLGRLVESVKAKVKKPVLVKLSPNAGNVVEFAKVCADAGADGLVLINTLLGMKIDVKAQKPDLSTFTGGLSGPAILPIAVRMVWEVFSELKLPIIGVGGIHDTDSALEHILAGASAVQIGTANFSDPLCPLKVIKGIQDYMQNMKEKNFKSLVGKAHGIGPMV--ERGYFGSFGGKFVPETLMYALEELDIEYKKAKSDKRFWEELNYYLRTYAGRPTPLYFARNLTEYAGAKIYIKREDLLHTGAHKINNTLGQALLTKRMGKRRVIAETGAGQHGVATATVCALLGLDCVVYMGEEDAHRQELNVFRMKLLGADVKVVKSGSKTLKDAINEALRDWVTNVETTHYIIGSVVGPHPFPLMVRDFQKVIGEETREQILELEGRLPDAVVACVGGGSNAMGIFYPFLEDERVRLVGVEAGGLGLKTGKHAASINGGSVGVLHGMKSYFLQDEEGQILPTHSVSAGLDYPGVGPEHAYLFESKRAQYTYATDEEALEGFKLLSKLEGIIPALEPAHAILKVISLARE-IGKGGIVILNLSGRGDKDTYHVMKLLKEVAQV
MSI-VNEKIEFAGLNLKNPVFTASGTCGYIDELDDYLDVNQLGGWITKSITLKPRLGNPAPRVVETNGGMLNAIGLANIGLEEFIAEKLPIIRQK--NTAVFVNLAGQKIDEYVEVASRLSGQDGISGFELNISCPNVKQGGISFGTDPAQIKKITSEVKPACGKPLMVKLTPSVTDISKTAEAAVLGGADALSLVNTFTAMVIDVHTRTPVLANRTGGLSGPAIKPMAVYLVSRVYQDVGIPIMGLGGIRNGLDAAEFMIAGASTVCIGTATFARPDAAVKVSDGLRRFCESEGIKKISELTGSLN----MNS-SRGHFGQFGGMYVGETLMPAVLELDEARKKYMQDESFKSELSELLKKFVGRPSPVYLASHLSEYAGANIYLKREDLVHTGAHKINNTVGQGLLAKYMNKRKLIAETGAGQHGVATATVAALLGMECKVFMGREDIKRQKPNVDRMRLMGAEVIQVDGGTGTLKDAMNAALRYWTTAVEDTFYVIGTVAGPHPYPILVRDFQKVIGEEARRQMLEETGRLPDSIVACIGGGSNAMGIFYPFLPDEDVELVGVEAAGRGIETGEHAASLSHGSVGILHGSKSYVLQDEYGQINEAYSVSAGLDYPGVGPEHAILKEISRAKYETITDSEAMDAFCLLSEKEGIIPALESSHAISYAVKYAPK-LGKGKNMLVNLSGRGDKDLTSAISILG----M
M--TPQLATTICGIALKNPVLAASGTFAYGVEFEKLVDLNALGGFVVKGLSREPIEGNPPPRVFESEAGMINSVGLQNIGVRAFVAEKLPALAGL--RTAVFANVFGYCTEDYVEVVRVLNDHAGLAGYELNVSCPNTAHGGIYFSNDPVLLAEVVTAAKRVATRPLIVKLSPNVSAIEPLARVAEESGADALSLVNTVISLAIDARTRRPRIGAGFGGLSGPAIKPIALRFVYQAARAVRIPVIGLGGIATGEDAAEFLIAGASAVEVGTATFWDPRAPLRIAEELGKFLEREGIRKATDLVGTLK---FMIS-AGGHFGPYGGRYVPEVLMAPIEELEAAYLAARDDAGFQKELADLLHNYAGRPTPLYLAKRLSDKLGARIWLKREDLLHTGAHKINNALGQALLARRMGKRRIVAETGAGQHGVATATVCALLGFECVIYMGEEDMRRQRLNVFRMRMLGATVQGVANGSATLKDAISEAMRDWVANVGDTYYLLGSALGSHPYPMMVRDFHKVIGEEAREQISAAEGRLPDVAIACVGGGSNAIGLFHAFIPDAAVRLVGVEAGGRGNNIGEHAARYRGGAPGVLQGAYSYLLQDENGQVSLTHSVSAGLDYAMIGPEHAWLRDEKRAEYFAASDAEALAAARQLSHTEGIMPALESAHAVAWAIQEAPA--AKGKIFVVNLSGRGDKDIDIYRENFKELESK
M----DMRVTVAGIEFANPVIAASGTFAYGIEFEDIVSLDRIGGFVTKGISREPMAGNAAPRLIETSAGMINAIGLQNIGVEAFLRDKLPPLARY--KCAVIVNVFGYQVEDYVAVIRKLNEAEGIAAYEINASCPNTKHGGMAFGADHGALAELVAHCRHYSRRPVIVKLSPNVTSIAAMARCAESSGADAISLVNTFVSLAIDVETRQPRIRNITGGLSGPAIKPIAVRMVWEAAQAVKIPVIGMGGIATAEDAVEFLLAGATAVQVGTASYADPRAIENISHSLAHWCARRHIARVSELTGAMELPTKMSTVVAGRFGAYGGRYVPETLVAALDELEHAYAEAQADPEFHARLDALLTDYAGRPTPLYFAERLTEKLGARIYLKREDLLHTGAHKINNCIGQGLLAQRMGKQRIIAETGAGQHGVATATVCALLGLECVVYMGEEDMRRQELNVYRMRLLGAEVRGVTSGSRTLKDAINEAMRDWVTNVRTTHYLLGSVLGAHPYPMMVRDFHRVISKEARRQILEKENRLPTAVIACVGGGSNAIGAFYEFIPDKDVRLIGVEAGGSGERLGTHAARFRGGAPGVLQGTYSYVLQDDDGQVALTHSVSAGLDYASIGPEHAALHDSGRAEYTAASDEQALEATVTLARTEGILPALESAHAVAECIRLAPT-LGRHDILMVNLSGRGDKDMGILARELKLK-GA
MSK-IDLSVNIGSLKLKNPVLLASGTVGYGNEISQLTDISKLGGIVTKSLSLKPRKGNPPQRIVETPSGMLNAIGLANVGVEVFIKEKIPFLKEL--NTTLICNIAASSIEEYVECVKILTSEETIQAFEINVSCPNVREGGLIFGNDLSSVGRITEQVRAATNKPIIIKLSPNVPKIADFAEIVKKEGGDAVSAINTLVGASFDIYTRKPKIKNVTGGLSGPAIKPVAIAKVLEIKRNVDIPIIGLGGIMNWKDAAEFMIVGASAIQVGTANFINPNAGNEIVDGLEEFCSQQKIIKLSEMIGSYQ---IMNN-SKGKFGIYGGKYVPETLIPALEQLEASYNQLKNDSEFLREYNQLQSEYNGRPTPLTFAKRLTDHFKAKIYLKREDLCHTGAHKLNNALGQILIAKSLGKKRIIAETGAGQHGVATATVCAKFGLQCVVYMGEVDIERQKPNVFRMKLLGAEVRPVSSGSKTLKDATNEAIRDWVTNVNDTHYIIGSVVGPHPYPMIVRDFQSIIGIEAKEQILKAENRLPNHIVACVGGGSNAMGIFFPFINDESVNLIGVEAAGYGINTDKHCATLTLGEPGIFQGMNTYLLQDSNGQVSEVHSISAGLDYPGVGPEHSLLKDIKRVKYFSATDDEALKGINLLTKLEGILPALESAHAIAHLEKLLPE-TGNDEIVIVNVSGRGDKDLATIINSESPSVED
M---VDLRVKLGRLSLANPVLTASGTFGYVREMAGFVRLERLGGVVPKTVTQRPRAGNPTPRTVETRAGLLNAIGLDNDGIDHFREHHLPYLRTT--GTAVIANIAGEDEDQFVSMAEAIGGEPGVAAVELNVSCPNV-SHGLDLGIDAAAVGRLVRRVREVCPIPVIAKLTPNVTDVVAIAAAAAEAGADAVTLINTVRGMAVDWRRRRPILANDVGGLSGPAIKPIALRIVWDVARALTLPIIAVGGIADADDALEFLVAGASAVQVGTASFYNPAAAENVLDGIARALDEAGVAAVADFIGTARSN--MSHSALGRFGEFGGRFVPETLMDALNQLSEAYEEAKADPEFRRELEDYWKDYVGRPSPLYRADRLTKFAGAAIYLKREDLNHTGAHKINNALGQVMIARRMGKTRVIAETGAGQHGVATATACALFGIPCTIYMGEEDIRRQKLNVFNMRTMGATVVGVSSGSKTLRDATNEAFRDWMGSSKETHYTIGSVVGPHPFPMIVRDFQSVIGREARAQILEKIDRLPDAVVACVGGGSNAAGIFYPFIGDEAVELVGAEAGGRGGKVGDHAASLTQGKPGVLHGSFSYVLQDDDGQTQDVHSISAGLDYPGVGPEHAYWKDRGRVRYESVTDAEALAAYGESARHEGILPALESSHAIAQAFKEARR-LGPGKVLIACLSGRGDKDAYEVARLRGEP-IA
M---VDLRVRLGRLELKNPVLVASGTFGYIREMAPFVRLDRLGGVIPKTVTYRPRAGNPTPRTVETSSGLLNAIGLDNDGIDHFREHHLPYLRTV--GTAVIANIAGEDEDQFVAMAETLGGDPGLAGLELNVSCPNV-SHGLDLGIDPDAVGRLVRRVRAVTPLPIIAKLTPNVTDIVAIARAAAEGGADAVSLINTFRGLVVNWRKRRPVLANDVGGLSGPAIKPLALRMVWDVARALDLPIIGIGGIASVDDALEFLVAGASAIQVGTATFYDPTASDRLVGDLSRILEEEKIDDVNDLIGTLRSNKGMSATALGRFGTFGGRYVPETLMEALNQLALEYERARVDPEFQAQLNDYLSNYVGRPSPLFYAERLSKLVGAAIYLKREDLNHTGAHKINNALGQVLIAQRMGKTRVIAETGAGQHGVATATACALTGLECTVYMGEEDIRRQKLNVFNMKTLGATVVPVTDGTRTLRDATNEAMRDWMGSSRQTHYTIGSVVGPHPFPMIVRDFQSVIGRETRQQCLDRLGRLPDAAVACVGGGSNAAGMFYPFINDAEVELIGAEAGGRGPQPGEHAASLTQGRPGVLHGSLSYVLQDDDGQTENVHSISAGLDYPGVGPEHSYWKDTGRVRYESVTDADALAAYATLARQEGILPALESSHAVARALVEAAR-LGPGKIIVICLSGRGDKDAYEVARLRGEP-MS
MSEDPRLAVDFCGLKLATPLVLLSGCVGFGEEYTRVAGYSDVGAICLKGTTEAPRLGNPAHRVYETPAGMLNAIGLQNPGAAKVVDEILPTLDFG--ETRYIANVSGSTVEEYEAVTRRFDD-SPIDAIEINISCPNVKEGGVAFGNDPDMSARVVEACRRATDKPLITKLSPNQTDIAENARRCIEAGTDAFAAINTLMGMAIDIHARRPHIGNNQGGLSGPAIKPIALLKVWQVHQVAGVPIIGQGGVASAEDAIEFLLAGASAIGIGTALFYDPLILPRINAGMLAYMERHGVSHVSELVGALVPNCVMQS-ANGHFGPYGGRFVAETLMESLLELQQAYERLRRDPDFIAEFDADLAHYVGRPSPLYHAARWSREQGAQIHLKREDLNHTGAHKINNTVGQALLAKRMGKSRIIAETGAGQHGVASATVAARLGLECVVYMGAEDIQRQAPNVFRMKLLGAEVVPVTSGSRTLKDAMNEAMRDWVTNIDSTFYIIGTAAGPHPYPQLVRDFQTVIGREARAQCLEQFGALPDALVACVGGGSNAIGLFHPFLGDDEVEMYGVEAGGRGLATGEHAAPLSAGRPGVLHGNRTYLMEDDDGQIMATHSVSAGLDYPGVGPEHAWLRDMGRARYVSIDDDEAMTAFHALTRIEGIIPALESSHALAYAGRLAAG-MRPDQHVVVNLSGRGDKDINTVARLEGI--EL
MTTDSPLAVDFCGLNFNTPLVLLSGCVGFGEEYTRVAGFSDAGAICLKGTTGEPRLGNAPHRIYETPEGMLNAIGLQNPGVDKVVREILPTLDFS--ETRFIANVSGSTIEEYEEVTRRFDD-SPIDAIEINISCPNVKEGGVAFGNDPAMSARVVEACRRATSKPLITKLSPNQTDIAANARGCIEAGSDAFAVINTLMGMAIDIESRTPIIGNNQGGLSGPAIKPVALLKVHQVYQVCGIPIIGQGGITTAEDAIEFLIAGASAVGIGTALFYDPLICGKINRGIKAYLEKHNMASVRQLTGTLTLNCCM---ARGHFGPYGGLFVSETLMEPLEELRAAYEKYMQDATFLAELDADLANYVGRPSPVYYAQRLSRENGAQIYLKREDLNHTGAHKVNNTIGQALLAKRMGKTRIIAETGAGQHGVATATVAARLGLECVVYMGEVDIARQEANVYRMKLLGARVESVKSGSRTLKDALNEAMRDWVTNIDDTFYIIGTVAGPHPYPAMVRDFQAVIGREAKLQMQEQTGDLPDALVACVGGGSNAIGLFYPFLNDSSVAIYGVEAAGDGLDSGRHAAPLCAGTPGVLHGNRTYLMEDPNGQIIETHSISAGLDYPGVGPEHAWLKDVGRAKYVAATDQEALAAFHTLTRVEGIIPALESSHAIAYALKLARE-MDQQRTILVNLSGRGDKDMHTVAALDGL--KL
MTDKNRLAIKLPGLDLKNPIIPASGCFGFGQEYAKYYSLDELGSIMIKATTENARYGNPTPRVAETPSGMLNAIGLQNPGVDVVLAEKLTWLADY-PTLPIIANVAGFSNEEYATVSHKVSQAPNVTAIELNISCPNVDHGGNLIGQVPELAYAATKSAVDASSVPVYVKLTPSVANINDVAQAVEEAGATGFTMINTLVGTRYDLKTHKPIIANGQGGMSGPAVFPVALKLIRQVALASNLPIIGMGGVTTAEDAIEMMIAGASAIGVGTANFTDPYACPNIIKDLPGVMDKYGIDNLQDFVNGIQEEGNMT--AKGFYGEFGGQFIPESLMAAVKELQETYEESKNDPEFQKEFDDLLKNYVGRENPLYYAKNLTEYAGAKIYLKREDLNHTGAHKINNALGQVLLAKKMGKNKIIAETGAGQHGVATATAAALFGMECTIYMGAEDVKRQALNVFRIELLGGKVVSVTDGSSVLKDAVNAALRAWATQVEDTHYVIGSALGPHPYPEIVRDYQSVIGREARKQILEAEGKLPDALVACVGGGSNAIGLFYPFVDDEEVAFYGVEAAGLGLDTNEHAATITKGKPGVLHGTLMDILQDENGQILEAYSISAGLDYPGLGPEHCHFNETGRAKYESATDKEALEAFVLLSQKEGIIPALESSHAVAYAIKLAKE-LGPDATMIVNLSGRGDKDVDQVRKILAEKGEN
M---SVLAVKLNRLSLANPILVASGTFGYAKEMTAFVDFKKLGGIIPKTVTPQPRAGNPPPRTVETASGMLNSIGLDNDGFDQFMAEKLPYLADL--GSSVIVNIAAKTNDEFRRMADVLNAAEGVAAVELNISCPNV-SGGVDFGTNPELAASVVETVCSAGPLPVIAKLTPNVTSVIPIAQAVADAGADAVSLINTFQGMAIDWKKRKPILGNVLGGLSGPAIKPLALRIVWQVAQAVKIPIIGVGGIQCLNDVMEFLVAGATAVQVGTANFYNPGLSSELVSQLAEVVQQEGVSNISELVGTLRTDASMATDDRGRFGEFGRRYVPETLMFALDELTRAYEDAKKDPEFDREFRDLLKNYVGRPNPLYFAERLTEKCGAKIYFKREDLNLTGAHKINNTIGQVLLTKRMGKTRIIAETGAGQHGVATATACARFGFPCVVYMGEEDVRRQKLNVFNMRTMGAEVRPVTTGSRTLRDAINEAMRDWMASVRDTHYIIGSVVGPHPFPMMVRDFQSVIGVEARAQSLENIGQLPDEVIACVGGGSNSAGMFYPFVDDEGVALTGVEAGGRGAKLGDHASTLTYGQPGILHGSYSYVLQNDDGQTSDVHSISAGLDYPGVGPEHSFWKDTGRVNYVSANDDEALTAFQTMARTEGILPAIETSHAIAYAMKSAAN-RSKDDVIVVCLSGRGDKDVNEVARLTGQD--V
MTHEPDLRVDMGGFEMPNPVAVASGTFGYGSEYAELIDLNHLGAIVVKGLRETPWIGNPPPRTHEVRSGMLNAIGLPGPGVERFLRDHLPFLNRY--QVPVIVNLWGLDAEEYGRIAEQLDDVEGIDALELNVSCPNVKAGGVAFGTDPKLFAAVLDAVRPKTRKPLMPKLAPHVPDIGVFARAAQEHGADAISVMNTLPAMAIDIESRRPVLSNRHGGLSGPAIHPVAVKLVHDASRAVSIPVMGMGGVTCPEDALELLIAGASSVAVGTANFTDPGTAERVVAGIRDYLMRHDMKSVSELTL-----AEMSN-RGGHFGAYGGVYVPETLMEPLRELDETYRAARRDASFRRELRYYLREYVGRPTPLYYADRMTRELGAKIYLKREDLCHTGAHKINNCIGQILLARRMGKKRIIAETGAGQHGVATATVAAMFGLECVIYMGKVDMERQALNVFRMESLGAEVVPVAAGQQTLKEAISEAMRDWVTNVRTTHYVLGSVLGAHPYPRMVRDFQSVIGRETRTQIRRHEGRLPDALIACVGGGSNALGLFHPFVKDTDVRLIGVEAGGTGIESGKHAARFADARTGILQGTRTYVLQDDEGQIQLTHSVSAGLDYAAVGPEHSLLHDTGRAEYSWVTDEDAVMGFDKLAQWEGILPALESAHAVAWIIRNAGR-FAPGQLVVINVSGRGDKDVQQIAEWKSQRKSL
MS--ASLSVEIGSLRLANPILVASGTFGYAREMAGMVDVGRLGGIVPKTITQAPRAGNAPWRTVETTAGLLNSIGLDNDGIDAFIEHHLPYLGQL--ASPAIVSIAGRTSEEFTQMAARLSQYDEVGAIELNISCPNV-SGGVDFGICPETCRDLIASVRAQCTKPLLAKLTPNVARIADVAAAAEEGGADGISAINTLLGMAVDWRRQKPLLGNVMGGLSGPAIKPVALRCVYQIAQRVKIPVIGIGGIGTIDDVMEFLVAGATAVQIGTANFNDPTVSMRLLDQMPAALAELGAASIQEIIGSLQPKVAMNPAQAGRYGPFGGRYVPETLTRALDELTVEYAKAKADPAFQAELDLLLQDFVGRPSPFYHAKRLSEKCGAQIWLKREDVNHTGAHKINNTLGQALLTIRMGKQRVIAETGAGQHGVATATACAHFGIPCVIYMGEEDIRRQAPNVFSMKLLGAEVRPVTTGSRTLRDAINEAMRDWMSSVETTHYILGSVVGPHPFPQIVRDFQAVIGTEARVQSLARFGRLPDSVVACVGGGSNAAGMFYPFIEDTGVELVGVEAGGRSDDAGDHASPLSFGSPGVLHGSYSFVMQDEDGQTCDVHSVSAGLDYPGVGPEHSYWKATGRVRYTNCKDNDALDAFDALASCEGILPALESSHAIAAGMKVAAE-KPADQIVVVCLSGRGDKDAAEIARLKEER--Q
--------------------MPASGTFGYGEEFAELYDLRWLGALVTKATTGGPRLGNGTPRVAETPSGMLNAIGLENPGVEAVVREVLPAARRH--GVPIIVNVAGSTEEEYVAVVRALAASPDVAAIELNVSCPNVKAGGMEFGTDARTLFRLTEKVKAESRVPVIVKLSPNVTDIVALARAAEAGGADGLSLINTVVGLSIDVGRRRPLLWNTTGGLSGPAIRPIALRMVYAVYPHVAIPIIGVGGIETVDDVLAFILAGAELVQVGTANFRDPYVLPRLAAALPERLRALGVRHIHDLLGAAHPPARMLR-AEGRFGPYGGRFVPETLMAALEELEDAVRRIVPSPGFQAKLAALLQEYVGRPTPLTYAARLSEAYGVSIYLKREDLAHTGAHKINNALGQALLAREMGKSRLIAETGAGQHGVATATAAALLGMRCTIFMGEEDMARQALNVFRMRLLGAEVVAVRHGTRTLKEAVNEALRHWSAHVDETFYVLGSAVGPHPYPLLVRTLQRVIGDEARAQSLSLLGRLPEAVVASVGGGSNAIGIFYPFLSD-PVRLIGVEAAGEGIESGRHAAPLSAGSVGVLHGARTFLLQDDVGHIRPAHSVSAGLDYPGVGPEHAWLKDVGRAEYVAVRDEEALEALKDLSRLEGILPALESAHALAYVKKAAAS-LTG--PVIVSLSGRGDKDVETVARRLGAVPER
M----NLQTELSGLLLRNPVITAAGTFGYGIEYAKIAEIQRLGAIICKGTTLHARSGNAQPRTVETSSGMLNAIGLQNPGVRTVIKRYASIWETW--QVPVIVNIAGETTSEFAQLAETLEGVAGVAGIEVNVSCPNVLEGGAVFGASAEAVAGVTAAGRRATTLPLIVKLSPNSGDARPTALAAASAGADAISLINTITGMLIDIETRQPVLANGTGGLSGPAVKPIALRMVYEVARELHVPIIGIGGITNTKDALEFIMAGASAIQIGTVNFVNPRAGVEIIEGIEEFLRREGVEDIGEIVGAAL----MQTYERGRFGPFGGKFVPESLMAALSELEAAYLDASNDPGFQLELQAQLSTFVGRPTALHYVPRFSQMVNIKVYLKREDLAHTGAHKINNALGQGLLARRMGKKRIIAETGAGQHGVATATVCAMLGLECIVYMGEIDIQRQSLNVFRMKLLGAEVRSVGSGSRTLKDAINEAIRDWVTNVETTFYLIGSAVGPHPYPRIVRNFQAIIGEEARKQVLAHEGRMPDMVVACVGGGSNAIGIFYPFAGVLDVQLLGVEAGGTSLEAGQHAATLVAGRPGILHGAMSYLLQNGDGQVLDTHSISAGLDYPSVGPEHSYMKETGRATYVSANDATALRGLQALSQSEGIIPALEPAHALGYLLEMGRE-IPEGSLIIVNLSGRGDKDMLTVAQALNVT--L
MVTSVSLAVDVGGLRLANPVMPASGTFA--EGLDKVMDLNRLGAFVTKTITREFRAGNPVPRVCETTEGLINSIGIPSKGLDYFRNNVVPFYQAF--SPPLVVSISAPTVDDFAAMARDLT-VAGVAAIEANISCPNIEEDGRSFAMEPRLTETVTAAMRKATPLPLWVKLTPNTGDIVAVARAAEAGGADAVVVANTILAMRIDTETFRPKLGNVLGGLSGPAVKPIALRMVYQCADKLTIPVIGCGGIATAEDAVEFMLAGARAVQVGTTTFVRPTAMIDVIEGLSAFCARRGIADVNALVGAVADGVLMTV-ERGHFGMFGGRFVAETLMPVILEVEKAYAAVKDDPAFQAEMDGYLAHYVGRPSPLYYAERLTEHLGAKIYLKREELNHTGSHKVNNVLGQILLARRMGKKRIIAETGAGQHGVATATLCARFGLECVIYMGAVDVERQKPNVFRMQMLGATVVPVQSGSRTLKDAMNEALRDWVTNVATTYYCIGTVAGPHPYPAMVRDFQAIIGKETREQVLAAEGRLPDSLVACIGGGSNAMGLFYPFLDDKDVEIYGVEAAGHGLASGQHAASLTGGRPGVLHGNRTYLLMDDDGQIAEAHSISAGLDYPGIGPEHAFLHETGRVTYISATDKEALEAFMLLSKLEGIIPALEPSHAIAKVVELAPQ-KPQDHIMVVNLSGRGDKDVPQVADILGG--QF
MH--KNLKTEFCGLKLNSPIVLLSGCVGFGEEYTRIQGFSDVGAVCLKGTTLEPRLGNIPHRICETPEGMINAIGLQNPGAGVVINDIMPNLDKT--ETRFIINISGSSVEEYGEIAKRFDD-TDIDAIEINISCPNVKEGGVAFGNDPDMSYRVVELCRKNTTKPLITKLSPNQTDIGNSAQRCIDAGTDGLAVINTLMGMGIDTATRKPIIGNNQGGLSGPAIKPVALLKVHQVYQVSNVPIIGQGGIVTANDAIEFIIAGAATVGIGTALFYDPLVCPKINHGISQYLIDNNLSSINELVGTLEINSKMSN-DKGHFEQFGGVFIAETLMTAVSELKEAYEKYKDDADFLTEFKDDLKHYVGRETPLYHAKNLSEKLGAQIYLKREDLNHTGAHKVNNTIGQMLLAKRMGKTRIIAETGAGQHGVATATVAARLGLECVIYMGEVDVARQALNVFRMKLLGATVVPVTSGSKTLKDALNEAMRDWVTNIDDTFYIIGTVAGPHPYPMMVRDFQSIIGKEAKVQFAQQVGGLPDALVACVGGGSNAIGLFHEFIDDKSVEIYGVEAAGHGLEKGAHAAPLCAGNIGVLHGNRTYLMEDKNGQIIEGHSISAGLDYPGVGPEHAYLKDSGRAQYVAITDKEALDAFHTLTRVEGILPALESSHAVAYGIKLAQE-WNKDKHIVINLSGRGDKDIHTIAEIEGI--EF
M---VDLSVNIAGLKLKNPIMPASGTFS--EDLADVFDLDKLGAHVTKTITKGWRDGNPTPRVCEVGGSMLNSIGIPSKGSRYFLDNVVPFYQAY--KTPLVVSISGNTADEFAALCSEVS-VDGVEAIEVNISCPNIEEDGKAFAIRPSSTYEVMRKLRKATKLPLWAKLTPNTGETPDVARAAEEGGADALVVANTVLSMAIDIRSRRPKLGNLLGGLSGPSIKPITLRMAYQCAKATNIPVIGCGGISTVEDVIEYLMVGASAVQVGTATFINPTVMVSIIDDLKKYLTAEGISSVRDLIGTIIDEAPMNK-EQGMFGIFGGRFVAETLMPLILDLERHWNEVKDGADFKAELTDLSTHYAGRPSKLYFAEGLTRHLGAKVYFKREDLNHTGSHKINNCLGQILLAKRMGKKRIIAETGAGQHGVASATVAARFGFPCVVYMGATDVARQSPNVFRMKLLGAEVRPVTAGHGTLKDAMNEALRDWVTNVEDTYYLIGTAAGPHPYPELVRDFQSVIGIEARAQILEQEGRLPDTIIAAVGGGSNAIGLFHPFLDDRSVKIIGIEAGGRGLDGIEHCASMNAGAPGVLHGNRTYLLQNADGQIMDGHSISAGLDYPGVGPEHSWLRDSGRVDYVPVLDDEALEAFQLTTRVEGIIPALESAHAIAHAVKIVPA-MDKDQIVIVNLSGRGDKDVHTVANMLGM--EI
MAAQDMLAVDFRGLPFTTPLVLLSGCVGFGEEYTRVAGFSDAGAICLKGTTLEARLGNPPHRIAETPGGMLNAIGLQNPGARAVVDAILPRLNFE--ETRFIANVCGSTIEEYREVTRIFDD-SPIDAIEINISCPNVKEGGVAFGNDPEMSARVVAACRAATRKPLITKLSPNQTEIAENARRCIEAGSDALAVINTLMGMAVNIETRRPVIGNNQGGLSGPAIKPIALLKVHQVYQVCGIPIIGQGGITTVADAIEFLIAGATAVGIGTALFYDPLICPKINRGIIEYLKRHRVRSVSDLVGTLQPHTGMTK-LNPYFGDFGGMFVPELLVPALVQLEQAFVDAQQDPAFIAEFQALLKDYAGRPTPLTLCRNLTSNPLAKIYLKREDLLHGGAHKTNQVLGQALLAKRMGKKDIIAETGAGQHGVATALACALLGLNCKIYMGAKDIDRQQPNVFRMKLMGATVIPVTAGSGTLKDAVNEAMRDWSGSYATSHYLLGTAAGPHPFPTIVREFQKMIGEEAKQQILAAEGKLPDAVLACVGGGSNAIGMFADFIKEEGVRLIGIEPGGMGIETHQHGAALSTGSFGILHGAYTAIMQTKDGQIEESYSVSAGLDYPAVGPQHTYLQSIGRAEYVAINDDEALAAFQHLAKSEGIIPALESSHALAHALKMAAA-ATEPLVLLV-----------------------
M---TDMSVRIGGLTLANPVMPASGTFA--EGLAGVVDLNRIGALVTKTITRELREGNPLPRVAEVASGMLNAIGIPSKGVPYFLENSLPFYRRF--APPLVVSISAPTAEGFARLAAEVS-VPGVTAIEANISCPNIEEDGRAFAMRAASAAAVMRKLRAATALPLWAKLTPNTGEIAEVALACEEAGADALVVANTILAMSIDLKTFRPRLGNVMGGLSGPAIKPIVLRQVYQCARVARIPVIGCGGIATAEDAAEYMLAGAAAVQVGTATFLQPNAMTDIIDGLDRFCAARGMASVAELTGALRRETPMTN-ARGRFGQFGGRYVAETLMPLLLEVEQAYEAAKKDAAFMAEWRWLLKDYVGRPSPLWHAKRLSDHLGAKVYFKREELNHTGAHKINAVLGQILLARRMGRKRILAETGAGQHGVATATACALFGLQCVVYMGATDVERQAPNVFRMKLLGAEVVPVTSGAGTLKDAMNEALRDWVANVADTYYCIGTVAGPHPYPQMVRDFQCVVGEETREQILEAEGRLPDALVCAVGGGSSAMGLFHPFLDDKDVALWGVEAAGRGMDTHEHACSLNRGRPGVLHGNLTYLLQDRHGQIQEAHSISAGLDYPGIGPEHSWLHETGRATYVGITDDEALEAFQICTKLEGIIPALESSHGLAQVMKLAPT-MGKDKIIVLNLSGRGDKDIFTVAKHLGV--EL
MS--SRLKTTFAGVEFKNPVVLASGTCGFGRELNEYFDIERLGGLCSKGLLDHPHGGNEGIRIWETASGIMNSVGLENPGVDAFIENDLDWVNSK--NLVNIVNLGGHSLDGYLRGMEKLNQ-VDLDILELNISCPNVKSGGMNFGTKTEVAREIVRKIRAACRHKLVVKLSPNAEDIVSLAQMCEEEGADGVSLVNTFLGMAIDLKKKQPVFNNVYAGLSGPAIKPIALRMVHQVSKAVSIPVMGLGGITTWEDAIEFIMAGAAVVQVGTATFMKPDISMDIIDGMERYLEENGYESVEEIRGIL-----MS---AGRFGIHGGQYIPETLMNAVLELEDAYNYYKNDAQFQQELTQLLNDYAGRPSRLYYAQRMTEDLGAKIYLKREDLNHTGAHKINNVLGQVLLAKKMGKTRVIAETGAGQHGVATATAAALMGMECEVFMGEEDTKRQALNVYRMRLLGAQVHAVTSGTGTLKDAVSETMREWTNRVEDTHYVLGSCMGPHPFPTIVRDFQAVISKEIKQQILEKEGKLPDAVLACVGGGSNAIGAFYHFIEDEEVQLIGCEAAGRGVNTAETAATIATGRLGIFHGMKSYFCQDEYGQIAPVYSISAGLDYPGIGPEHADLYDKGRAQYVAITDDEAVDAFEYLSKMEGVIPAIESAHAVAYARKLAPT-MRKDQIIVINLSGRGDKDCAAIARYRGEDIHE
MNAAVDLSVSIGGLRLRNPVMPASGTFG--EGLGKALDFSRLGAFVTKTVTRELRAGNPLPRVVERPSSLINAIGIPSRGVPYFIAQTMPHYAAF--DTPLVVSISAPTAEGFASLAAELS-IPGIAAIEANISCPNIEEDGKAFAMRAESTERVTRLLRAATELPVWVKLTPNTGDVPEVARAAEAAGADAVVVANTILSMAIDLKTFKPCLGNIMGGLSGPAIKPIVLRQVFQCAKAVTIPIIGCGGIATAEDAVEYMLAGASAVQVGTATFLQPAAMTTIIDDLAAFCLHREIPRVTDLIRGVVIELPMNA-ENGRFGLFGGRFVAETLMPLVLSLEQAYEAAKVDPGFQADMANYLKHYVGRPSPLYFAERMTDHLGAKIYFKRDELNHTGAHKVNNVLGQILLARRMGKKRIIAETGAGQHGVATATLCARFGLECIVYMGAVDVARQASNVFRMKILGASVVPVQSGTKTLKDAMNEALRDWVTNVDTTFYCIGTAAGPHPYPAMVRDFQSVIGNETREQMQEAEGRLPDSLIAAIGGGSNAIGLFHPFLDDPSVKMWGVEAAGHGLSTAQHAASLTGGRPGVLHGNRTYLLMDDDGQIKDAHSISAGLDYPGIGPEHAWLHDSGRVSYISATDQEALDAFQLCSKLEGIIPALEPAHALAKVIELAPT-LPKDHLMVMNLCGRGDKDIPQVAEILG---GM
MTGGRRLEVRLGPLTLKNPVVTAAGTSGYGREAAAFYPLDRLGAVTVKGLSLEPWPGNPPPRAVETPAGMLNAIGLQNPGVDHFLARDLPWLRRF--EVPVIANVVGKTVDEYVEVARRLDA-AGVDALELNLSCPNVKAGGLEFGRDPQVAASLVRAVRRVTRRPLLVKLSPEGGRLLEVAAAVMEAGAGGLSLINTLRGAAVDVDAERPVLATVGGGLSGPAIRPVAVYWIWEVYRHLRAPILGMGGVVLGRDAAELMLAGATAVAVGTAALADPLAPVRVLEELEAILAAKGLAA-AQLVGRAHGRPAMGNVARGYFGPFGGRFVPETVIPALAELEQAYEEAMADPAFRAELDGYLAEFCGRPTPLYRADRLAAACGVRVYLKREDLNHTGAHKINNALGQALLARRMGKRRVIAETGAGQHGVATATAAAVLGLECEVFMGAEDMRRQQLNVFRMELLGARVRPVTSGTATLKDATNEAIRHWVTHVRTTHYVIGSVVGPHPYPRIVRDFQAVIGREARAQVLEREGRLPDVLVACVGGGSNAMGLFYPFVGDAGVAMIGVEAAGEGLETGRHAASLTAGRPGILHGALSYLLQDEDGQVRPAHSVSAGLDYPGVGPEHAYLKATGRARYEAVTDQEALEAFELLCRTEGIVPALESAHAIAYLRRLLPE-LPAGSVVVVCLSGRGDKDVAEVARLRGGAEGR
M---ANMKICFLDKIFKNPVVAASGTFGFGEEYNEIYDVGILGGISSKGLTLRGKTGNSGIRLWETPMGLMNSIGLQNPGVESFISQEMEKMKTY--NTNIIANLGGGTLEDYLEGVRLLNN-SDVDIIELNISCPNVKAGGMAFGIKSEVAYETVKAVKEICEKPLMVKLSPNAENISEMAAACEEAGAEALSLINTLNAMAIDIYQRKAVFNNTYAGLSGPAVKPVALRMVHQAAKAVEIPVCGMGGISSGKDAIEFIMAGASLVQVGTANFVKADICVDIIREMEEFLDAEGIKDITDIIGIV-----ME--RKEYFGQFGGMFVPEQLNAVLEEVAENFYKYIDDPEFKEELMYYHRQYTGRPNPLYFAEKLTNKIGAKIYLKREDLNHTGAHKINNTIGQVLLAKRMGKKRIIAETGAGQHGVATATVCAMFGMECIIYMGEIDTERQALNVFRMKLLGAEVVPVTFGTRTLKDAVDAALMDFVENAENTYYLLGSAVGPHPYPIMVREFQSIIGIEAREQILEQEGRLPDYVVACVGGGSNAIGLFHPFVEDKDVKIVGVEPAGRGLDTLDHAASISLGSPGVIHGFKCMTLQDEQGEPLPVYSIAAGLDYPGVGPEHSYYYETGRGEYTSVTDKEALDAFVELSRVEGIIPALESSHAVAHVMKIAKE-LDGDKIIVVNLSGRGDKDVEQVKKILGD--SL
MS--ARLTTDFAGITFKNPVVPASGTFGFGREFEQVYDLERLGGLCTKGLTIAPKPGNTGTRIWETPAGIINSIGLENPGVDAFIVNEWPHLSAL--DTVTVVNVGGSDEASYLAAIEKLND-LPVALIELNISCPNVKCGGMAFGMDPDQAGRITEKAAAASTHPIMVKLTPNAPDIVAVARACEAAGAAGLSLINTIQAMAVDVDAKKIVFDNIYAGLSGPAVKPIALRITHQVVNAVRIPVMAMGGIADWRDALEFIMVGATCVQVGTMNFVTPTTAVDIVDGLEAYCEAEGLDNIAEVRGILN---RMTNPARGRYGGFGGQYVPETLMNELIRLEASYRKSQQDPAFQRELKDLLVHYAGRPSLLYRADNMTKDLGAKVYLKREDLNHTGAHKINNVLGQCLLARMMGKTRIIAETGAGQHGVAAATAAALLGLSCEVFMGKLDTERQALNVYRMELLGAKVHAVTTGTKTLKDAVNAAMREWASRVADTHYVIGSVMGPHPFPEMVRDYQSVIGAEARRQILEAEGRLPKAVLACVGGGSNAIGLFHAFEPDAGVALIGCEAAGRGIATGRHAATMAAGTPGIFHGMKSYFCQNDEGQIAEVYSISAGLDYPGIGPEHAYLRDIGRANYVPVTDDEAVAAFEYLARTEGIICAIESAHAVTQAIKLAPR-LSPSESIVVCLSGRGDKDVAAIARYRGIQIDA
M----GLTTNFIGLKLKNSVFVASGIAGFGEEYSDLFDINKLGGFITKTVTLLPRKGNSLPRIVETTSGMINSIGLENPGVDAFIEDKLPFLRKL--KIPVIVSIGGETAEELVSVVRKLNGVEVISAIELNLSCPNIKSARKYFSQDKELAYKTIRAIRKVTKFPLIAKLSPAVTDITEIAQVSKNAGADAVALINSFPAMFFSKD-RAPVF----GGLSGPVIKPMALKMIYEVSRKVKIPIMGVGGITSVKDAMDFFAAGSSVIAVGSCMFKNPKLPIEIIKGLSKNGKQD-----------------MS--APGRFGRFGGRYAPETLMGPLLELEAAYLRLKGEPAFQAELAALLKDFVGRPTPLTKAERLGGALGLELYLKREDLAHTGAHKINNTVGQVLLARRMGKTRVIAETGAGQHGVAAATAAARLGLSCTVYMGSVDMERQALNVFRMRLLGAEVRAVDCGSRTLKDAVNEAMRDWAASVKDTHYVLGSALGPHPFPTIVRDFQACIGREARAQILAQAGRLPDLAVACVGGGSNAIGLFSGFLGDTGVALVGVEAGGVGLGPGQHAARFAAGKPGILHGTFTMLLQDADGQVRPTHSVSAGLDYPAVGPEHAALAESGRARYESVSDAEALAAFDRLAREEGILPALESAHAVAWLCRQARR-L-QSQLVVLNLSGRGDKDVETARRARGSRVGG
MTADDELAIRFCGLSFATPLVLLSGCVGFAEEYTRVAGFSQTGAVCLKGTTGQARLGNPAHRICETPMGMLNAIGLQNPGVDYVVKHILPTLDFS--ETRFIANVSGSTVEEYVEVTQRFED-SPIDAIEINISCPNVKQGGVAFGNDPAMAARVVAACRAVTQKPLITKLSPNQTDIAHSAHCCIEAGTDGLSVMNTLMGMAIDAETRRPVLGNNQGGLSGPAIKPVALLKVHQVYQVANIPIIGQGGVSNARDALEFLIAGASAVGIGTALFYDPLICAKINDGIRDYLTRHQLRHVSELTGSLTLNGAMSNSASGHFGPYGGCFVAETLMQPLEELRNAYARYLQDPDFLAELDDDLRHYVGRPSPLYHAKRLSRELGAQIYFKREDLNHTGAHKVNNTIGQALLAKRMGKTRIIAETGAGQHGVATATVAARLGLECVVYMGADDIQRQAPNVYRMKLLGATVVPVTSGSRTLKDALNEAMRDWVTHVDHTFYIIGTVAGPHPYPAMVRDFQAIIGREARAQCLELTGRLPDALIACVGGGSNAIGLFHPFLADREVALYGVEAAGEGIETGRHSAPLCAGRPGVLHGNRTYLMEDANGQIIETHSISAGLDYPGVGPEHAWLKDTARANYVAVTDTQAMAAFHHITRTEGIIPALESSHALAYAMELAPT-LRPEQIIIANLSGRGDKDINTVAQREGI--TL
MS--ECLTTKFNDILFKNPVIPASGTFGFGREYEAFYDLAKLGGLCSKGLTLEPKAGNKGLRLWETPAGLMNSIGLENPGIDAFINNEWPHLKEL--DTVTIVNVGGKDEESYLTAIEKLNA-IDIKLIELNISCPNVKAGGMAYGIKAETAADITKKVVEISRHPIMVKLSPNGEALVDIALACEAAGAQGISLINTLLGMAIDYKKKAAVFDNQYAGLSGPAVKPIALRMTHQVCQAVDIPVMAMGGISNWEDALEFIMAGATCIQVGTINFNNPMAPIDIIAGLEAYCVREKLDNIDQIRGII-----MT---KGKYGIHGGQFTPETLMNAIIEVEKAYAYYKNDKDFQDELTELLNEYAGRPSRLYFAEKMTADLGAKIYLKREDLNHTGSHKINNVLGQALLAKKMGKTRLIAETGAGQHGVATATAAALMGFECEIFMGKEDTDRQALNVFRMELLGAKVHVVTSGTMTLKDAVNETFREWTTRVDDTHYVLGSVMGPHPFPEMVRDFQSIISKEAREQILTKEGKLPSAVIACVGGGSNAIGAFYHFIPDKEVRLIGCEAAGKGVDTVQNAATIANGTLGIFHGMKSYFCQDEYGQIAPVYSISAGLDYPGIGPEHANLHDTKRAEYIPITDDEAVAAFEYLSRTEGIIPAIESAHAIAYAMVLAPK-MNKDEIIMVNVSGRGDKDVAAIARYKGEQIYE
M----DMSTRLGTLTLPNPVLTASGCAAAGRELHQFFDVAELGAVVTKSIMTRPRSGRPTPRMAETPSGMINSIGLQGPGINSFVENDLAWLAEH--GARTVVSIAGGHTDEFVELARRLSGHPAVSMLEVNISCPNVESRGQVFACDAIASSRVIGAVRRAAAQPVFAKLSPDVTDITHIARACADAGADGFSLINTLLGMVIDTDTMAPALGGVTGGLSGPAIRPVAVRCVWQVRQALHLPILGMGGIRSGLDALQFVLAGASAVSVGTAVFGDPSAPVRVLAELEQALAERGFASLQDAVGFGHLTASMTTAATGHFGPYGGRFVPEALVAAIDDLAAAFDQTQADPAFRAELARLLRDYTGRPSPLTDVPKFAEHAGARVLLKREDLNHTGSHKINNVLGQALLTRHIGKKRVIAETGAGQHGVATATAAALLDLDCVVYMGEEDTRRQALNVARMKLLGAEVVPVRTGSRTLKDAINEAMRDWVTNVDTTNYVFGTVAGPHPFPLMVREYQRVIGDEARAQVLERVGRLPDAVAACVGGGSNAIGIFTAFVPDEGVRLVGLEAGGDGVETGRHAASITGGAPGVLHGARSYLLQDDNGQTIESHSISAGLDYPGVGPEHSYLKDIGRAEYRPITDRQAMDAFSLLSRTEGIIPAIESAHALAGALDLGRE-LGPDAVILVNLSGRGDKDVETATRWFGMDAAS
MGSPVSLNVQLGRLSLKNPILVASGTFGYAREMSAFVDYAQLGGIIPKTVTREPRAGNPPPRTVETTAGLLNSIGLDNDGIEVFITKHLEALSLL--PTALIVNIAGKSTDDFVVMARRLDEFNAIQALELNISCPNV-SGGVDYGTNPTMTAEVVAAVRQATSKPIIAKLTPNVTSVVEIARAAASAGADALSLVNTFQGFAVDWKTGEPRLGNGLGGLSGPAIKPLALRIVWQVAQAVDCPIIGVGGIQSLDDVLEFLVCGATAVQVGTANFYNPSLSSQLTSGLEKVLQDRGCSRVQELIKTVKVPTCMSAAAQGRFGEFGRRFVPETLMYALEELAQAYESAKKDPEFAATLEGLLKHFVGRPNPLYFAERLTRMSGAKIYFKREDLNHTGAHKINNALGQALLTMRMGKTRIIAETGAGQHGVATATACAHFGIPCTVFMGEEDVRRQKLNVFIMRTMGAEVRPVTSGSRTLRDAINEAMRDWMSSVKNTHYIIGSVVGPHPFPMIVRDFQSVIGREARAQCFEMIGGLPTEIVACVGGGSNAAGMFYPFVDDESVRITGVEAGGRSPKPGDHASALSFGNKGILHGSYSYVLQDEDGQTSDVHSVSAGLDYPGVGPEHAYWKDSGRVQYTSCSDDEALAAMQLMARTEGILPALETSHAISYTLKRASE-MSPDESIVVCLSGRGDKDLNEVARLTGQQ--I
M----RSKVEICGVEFKNPVIAASGTFGFGGEYEPLYDVGLLGGISSKGLTINKKLGNSGIRIHETTMGLMNSVGLQNPGVPTFIEEYLPKMEKY--NNVIIANLGGGTLEDYIEGVKLLNE-TSVPIIELNISCPNVKCGGMAFGIKSEVAYQAVKEIRKVCKKILMVKLSPNAENIIEMAEKCCEAGADSLSLVNTFKAMAVDIKRRKFVFDNVTAGLSGPAIKPIALRMVYEVCKNVNVPVVGLGGICNAQDAIEFIMAGATAIQVGTANLSNPMASLEIVKGIEKFMEDEGIKDLSEIRGIL-----MM---NGNFGNFGGQFVPEKTQRVLKELEEAFIKYKDDEDFKKEYAYYLNNYVGRPSPLYYAERLTEKLGAKIYLKREDLNHTGAHKINNVLGQILLAKRMGKTNIIAETGAGQHGVATATGCALFGLKCKVYMGATDIERQALNVYKMRLLGAEVVPVTSGEATLKDAVDAALEAYVNASDDTFYVLGSAVGPHPYPMIVKEFQKIIGEEAREQILQVENRLPDLLIACVGGGSNAIGLFAPFVNDKEVAMTGVEAAGLGIETGKHSCAFAQDSVATIHGMKSYFLLDPKGNLMDSYSISSGLDYPGVGPEHAYLKDTKRVSYSSVTDMEAVQGFKTLCEIEGIIPALESSHAIAYTMKVAPT-MPKDKIIIVNLSGRGDKDIHTIQKYI------
MMTDPRLAIDFCGLGFNSPLVLLSGCVGFGEEYTRVRGFSDVGAVCLKGTTLAPRLGNRPHRVFETPCGMLNAIGLQNPGVDHVVERILPGLDFA--ETRFIANVSGSTVEEYHEVTRRFDD-SPIDAIEINISCPNVKEGGVAFGNDIAMSAEVVAACRKATRKPLITKLSPNQTDIAANARACLEAGSDAFSVINTLMGMAIDSERRRPVIGNNQGGLSGPAIKPIALLKVHQVYQVCGVPIIGQGGIQDGRDALEFLIAGASAVGIGTALFYEPLLCRDVNATIGDYLTRHGFKRVVELTGSLCLN--MSPDASGHFGPYGGLFVPETLMLPLEELREAYERYLADPDFLAELDADLRDYVGRPSPIYHAERWSRELGAQIFLKREDLNHTGAHKVNNTIGQALLAKRMAKTRIIAETGAGQHGVATATVAARLGLECVVYMGEVDVARQEANVYRMRLLGAEVVPVRSGSRTLKDALNEAMRDWVTNVDDTFYIIGTVAGPHPYPAMVRDFQAVIGREARAQMLERTGRLPDALVACVGGGSNAIGLFHPFLDDESVAIYGIEAAGEGLETGRHAAPLCAGRPGVLHGNRTYLMEDADGQIIETHSISAGLDYPGVGPEHAWLKDSGRAQYRAITDREALTAFHTLTRTEGIIPALESSHALAFAAKLAPT-MGRDQNILINLSGRGDKDMHTVAALDGI--EL
M---NPLSIDFLGVTFPNPVVTASGTFNFGKEYAHLYPLSRLGAITTKGTSPRPIPGAPPPRVTETPGGMLNAIGLENKGVERYVQDELPWLREQ--GARVIVNVFGDTPEEFAYVAERVS--PFAHLLELNLSCPNVHGAGLPFAHDPQAAAEVVRAVKDATDRPVIVKLSPN-APILPVAEACEAAGVDGFSLINTLLGMRIDLETRRPVLGHKTGGLSGPAVKPVAVRLVYELYRHTDKPILGMGGIRTVEDALEFALAGARMVAVGTATFSDPFAPLKLVEGLERFFAGRT-DTWRDWVGAAH---RMPVLARGRFGVYGGRYVPETLIPALEELEAAYREAKADPEFLKALEYYRTRYAGRPTPLYFAANLTRHWGARVYLKREDLNHTGAHKINNTLGQALLARRMGKRRVIAETGAGQHGVSVATVAALFGLECVVYMGEEDVRRQALNVFRMELLGAEVHPVASGSRTLKDATNEAIRDWVTHVRDSFYILGSVVGPHPYPMIVRDFQSVIGEEVKRQLLEAEGRVPDAVVACVGGGSNAIGIFAPFAPEGRPRLVGVEAAGKGLGTGRHAASINAGKRGVLHGSYMYLLCDADGQIQPAHSVSAGLDYPGVGPEHAYYADAGIAEYGSVTDAEALEAFQLLARLEGIVPALESAHAVAYAGRLARE-MRPDEVLVVNLSGRGDKDVVEVKRLLEARGGR
M---VDLRVSLGRLELRNPVLTASGTFGYVREMAGFVRLDRLGGVVPKTVTQRPRAGNPTPRTVETRAGLLNAIGLDNDGIDHFREHHLPYLRTI--GTAVVANIAGEDEDQFVAMAEALGGEPGLAAVELNVSCPNV-SHGLDLGVDAAAVGRLVGRVRAACPLPILAKLTPNVTDIVPIAAAAAEAGADAVTLINTVRGMAIDWRRRRPILANDVGGLSGPAIKPIALRIVWDVARALGLPIVAVGGIADADDALEFLVAGASAVQVGTATFYNPRAAEDVLDGMTRRLDEAGVANVGEVIGAGRSN--MPPAALGRFGAFGGRFVPETLMDALNQLSAAYDEAMADPEFVRELEYYWRDYVGRPSPLYKAERLSKYAGADIYLKREDLNHTGAHKINNAIGQVMIARRMGKTRVIAETGAGQHGVATATACALFGISCTVYMGEEDIRRQKLNVFNMRTMGATVVPVGSGSKTLRDATNEAFRDWMGSSKETHYTIGSVVGPHPFPMIVRDFQSVIGREARAQVLEKVGRLPDAVVACVGGGSNAAGIFYPFVGDASVELVGAEAGGRGGKAGDHASSLTQGKPGVLHGSFSYVLQDEDGQTQDVHSISAGLDYPGVGPEHAYWKDSGRVRYESVTDAEALDAYGVAARNEGILPALESSHAIAQAFKEAKR-LGPGKVLIACLSGRGDKDAFEVARLRGEP-IH
MGEGPDMRVTVCGVELASPVIAASGTFGYGVEFEEILSFERIGAFVTKGLSREAMAGNPTPRIIETASGMMNAIGLQNMGVKAFVEGKMPRLREI-AGAVVIANVFGFTVEDCLEVIRVLNDAPGISLYELNASCPNTAHGGMVFGTDPTLLGNLVGKCAKLAARPVVVKLSPNVTSIALMARTAAGAGAQGLSLVNTFLSMAIDPETRRPRIANVTAGLSGPGIKPIAVRMVYEAAQAVRIPILGMGGILNASDAVEFMLAGATAVQVGTASYADPRAVENIANGLRRWCEKHSVGKVSSLTGGVV---LMATTVAGRFGAYGGRYVPETLMAALLELEEAYAEAQADPAFHAELDDLLHHYCGRPTPLYFAKRLTEQCGAKIYLKREDLLHTGAHKINNALGQGMLARRMGKKRIIAETGAGQHGVATATVCALFGLECVIYMGEEDMRRQELNVYRMRLLGAEVRGVSAGSATLKDAINEAMRDWVTNVRTTYYILGSALGAHPYPTMVRNFHRVISIEARKQFVEETGGLPDVVVACVGGGSNAIGAFYEFLGDKDVRLVGVEAGGRGTALGEHAARFQGGTPGVLQGTYSYVLQNDAGQVSATHSVSAGLDYASVGPEHAMLHDSGRATYVSCSDADALAATVALSRTEGIVPALESAHAVAEGMRMAKG-MRTDEVIMVNLSGRGDKDMGILAKELDLK-GA
M---VDLSVSVGSLTLKNPIMPASGTFS--EDLSDVLDLNRLGALVAKTITRELRSGNPTPRVCEVRGSMLNSIGIPSKGVDYFLQNTVPFFHEY--DTPFVASISAGTADEFAELCEQVS-VPGVSAIEVNISCPNIEEDGKAFAMRPSTTLSVMEKLRGATDLPLWAKLTPNTGEIIEVAQAAEHGGADALVVANTLLSMAIDVRTRKPKLGNLMGGLSGPALKPITLRMTYQCAKAANIPVIGCGGITTLNDVLEYLIAGASAVQVGTATFINPTAMTALVDQLTTYMEEEGLADLSSIIGSVRDGTSMNQ-ENGHFGIFGGRFVAETLMPLILDLEKAYEDAKKDPAFEAELTQLNTHYTGRPSPLYFAERLTEELGAKIYFKRDELNHTGSHKINNCLGQILLAKRMGKTRIIAETGAGQHGVATATVCARFGLPCVVYMGATDVERQKPNVFRMKLLGAEIIPVTAGAGTLKDAMNEALRDWVTNVDSTYYLIGTAAGPHPYPEMVRDFQSIIGEETRSQIQDAEGRLPDAIVAAVGGGSNAIGLFHPFLDDTSVKIYGVEAGGNGLDGDEHCASLNAGKPGVLHGNRTYLLQDDDGQILEGHSISAGLDYPGIGPEHSWLRDTGRVTYVPITDNEALDAFQMLTRVEGIIPALEPSHALAQVIKMAPQ-MDKDQIIVMNLCGRGDKDIFTVGNLLGF--DL
M--DPRLAVDFCGMIFQTPLVLLSGCVGFGEEYTRIEGFSDAGAICLKGTTGSLRPGNTPHRVYETHGGMLNAIGLQNPGVDRVISDILPQLDFD--ETRFIANVSGSTLEEYEEVTRKFDD-SPIDAIEINISCPNVKEGGVAFGNDPEMSARVVETCRKVTDKPLITKLSPNQTDIAYNARCCIEAGTDAFAVINTLMGMAIDIESRSPVIGNNQGGLSGPAIKPVALLKVHQVYQETGIPIIGQGGVNSAEDAIEFLIAGASAVGVGTALFYDPLICSRINLGLLEYMDRHELANVAQITGSLRLNGCMDKNDNGHFGPYGGIFVAETLMEALQELREAYEKYLVDPEFLAELDADLQHYVGRPSPIYHAERLSRENGAQIYLKREDLNHTGAHKVNNTIGQALLARRMGKTRIIAETGAGQHGVATATVAARLGLECVVYMGEVDVARQEANVYRMRLLGAEVRSVSSGSRTLKDALNEAMRDWVATVDNTFYIIGTVAGPHPYPAMVRDFQAIIGREARQQIQDMTGSLPDALVACVGGGSNAIGLFYPFLDDRDVAIYGVEAAGEGLETGRHAAPLCAGEPGVLHGNRTYLMEDKDGQIIETHSISAGLDYPGVGPEHAWLKDAGRANYVAIDDQEALAAFHRLTRTEGIIPALESSHAVAYALKLAAT-MSPDEKVLVNLSGRGDKDMHTVAAIEGI--EI
MLH-PKLASYFCGMRFQTPVVLLSGCVGFGQEYTRVEGFSDIGAVCLKGTTLSARPGNPTHRVYETPSGMLNAIGLQNPGANKVVDEILPSLNFQ--ETRFIANVSGSTIEEYTEVTRLFDQ-SAIDAIEINISCPNVKEGGVTFGNDPDMSARVVEACRSVTNKPLITKLSPNQTNIADNAQRCIDAGSDAFSVINTLMGMAIDTNTRTPIIGNVQGGLSGPAIKPIALLKVHQVYQVCNIPIIGQGGITTANDALEFIIAGASAVGLGTGLFYDPLLSKKVNDGIVDYLDTHQLNHFSELIGSLDC---MATSEAGHFGPYGGLFVAETLMESIEELNEAYVKFMQDPEFLAELDADLQDYVGRPSPIYHAQRLSKEIGAQVYLKREDLNHTGAHKINNTVGQALLAKRMGKTRIIAETGAGQHGVATATVAARLGLECVVYMGAEDIQRQSPNVYRMRLLGATVVPVVSGSQTLKDALSEALRDWVTNIDNTYYIIGTVAGPHPYPAMVRDFQTIIGREGREQMLNKTGALPNALVACVGGGSNAIGLFHPFIEDDGVKIYGVEAAGLGVETGKHSAPLCAGKPGVLHGNRTYLMADEDGAIIETHSISAGLDYPAVGPEHSWLKDIGRAQYVNITDDEALAAFHQLTRVEGIIPALESSHAVAYATKLAKT-MDKEETILVCLSGRGDKDIFTIAKIEGI--EL
M----------CGLRMPTPVMTASGCAAAGRELDQFFDVTSIGAVVTKSIMRSPRSGRPTPRMVETPSGMLNSIGLQGPGIDAFLARDLPWLVQR--GARAFVSIAGETADEYVELARRVGQAPGVAGIEVNISCPNVENRGMVFACDPDSSYRVLSEVRPHIDIPVFAKLTPDVTDITIVAGAAADAGADGVTVINTLLGIAMDPDTLRPRLGGVTGGLSGPAVRPVAVRAVWQIRRALDLPIIGVGGIRTGFDALEMVLAGAAAVQVGTVIFHDPSAPVRVADELRDELAVRGFASLDEVRGLAH---VM---ARGHFGRFGGRFMPEALIAPLDELERSWREAQADPTFTGELERMMHEYAGVPSLLYDATRLSQRAGARILLKREDLNHTGAHKVRNVLGQALLTKRMGKHRVIAETGAGQHGVATATACAYLDLECIVYMGEVDTERQALNVARMQMLGATVVPVTTGSRTLKDAINEALRDWVANVESTHYLLGTAAGAHPFPTLVRDLTRGIGDEARAQCLELTGALPDAAVACVGGGSNAIGLFAGFVDDPSVRLYGFEAGGDGFETGRHAATITAGDVGVLHGTRSYLLQDADGQTIESHSISAGLDYPGVGPEHAWLAETGRATYAPITDDEAMAAFDLLCKTEGIIPAIESAHAIAGALKVAAD-LGPDATIVVNLSGRGDKDVHTAAEYFGLLGEA
MTAGDALRVRFAGMDMASPVVLLSGCVGFGEEYTRVAGFSDVGGICLKGTTLEPRLGNAPHRVYETPAGMLNAIGLQNPGARAVVDDILPGLDLE--ETRFIANISGSTLEEYVEVARVFDA-SPIHALEINISCPNVKAGGASFGNYPDMSARVVEAVREVTDKPLITKLSPNQTDIAENARRCIEAGSDALSVINTLMGMAVDLERRAPVLGNRQGGLSGPAIKPLALLKVHQVHQVAGVPILGQGGIASAEDALEFLVAGATAVGVGTALFYDPLVVPDINAGIADYLARHGFASVRDLTGTLEP---MRT-SNGHFGIYGGRFVSETLMAPILELDRAYSELREDAAFQAELADELRDYVGRPTPIYEAKRLSRETGARIFLKREDLTHTGAHKINNTIGQGLLARHMGKQRIIAETGAGQHGVATATVAARLGLECVIYMGAEDMRRQAMNVYRMRLLGAEVRAVEAGSRTLKDAMNEAMRDWVTNVADTFYVIGTVAGPHPYPLLVRDFQAVLGREARGQIQDKLCRLPDALVACVGGGSNAMGLFYPFLDDEQVAMVGVEAGGYGLATGHHAAPLTGGTPGILHGSRSYLMQDDHGQILATHSISAGLDYPGVGPEHSHLKDLGRVAYETVDDDEALAAFKQLTATEGILPALESSHAVAAGMRLART-LDPEQAVLVNLSGRGDKDIHTVAETEEL---S
MPLIPDLRVRLGELELANPVVTAAGCAGAGRELARFFDIARIGAVVTKSVTVEPRAGWPAPRIAETPSGVLSTVGLQGPGIDVFVQRDLPWLLSR--GARAVVSVAGGSVDEYVTLAQRLSEAPGVTAIEVNLSSPDLSRGGEHFTADPEAAAQVVAAVRETADIPVFAKLSPDVADLVALAGKCVAAGADGLALVNTVRGMVIDVDTMRPAVAGGMGGLSGPAIRPIAVACVYQVHAAYEVPIIGMGGIGTGRDALEFLLAGASAVAVGTALFHDPSACMRVLRELERELIDRGVERVESLIGAAHHGAGMTTNEGGHYGRFGGRFSPEALVAALDEVAVAWEKAKNDPDFQAELQRLLTEYTGRPSPLTEAHNFREHCGARILLKREDLNHTGSHKINNVLGQALLTKRMGKTRVIAETGAGQHGVATATACALLGLECVIYMGEEDTRRQALNVARMRMLGAEVIPVTVGSRTLKDAVNEAFRDWVTNVETTHYLLGTVAGPHPFPSMVRDLHYIIGAEARQQVLDRTGALPDAVAACVGGGSNAIGIFAAFIPDESVRLYGFEAGGDGLDTGRHAASITGGSVGVFQGARTFVLQDEYGQTVPSHSISAGLDYPAVGPEHAWLAESGRATYAPITDAEAMEAFRLLCRTEGIIPAIESAHALAGARKIGAE-LGPDATILVNVSGRGDKDMTTAATYFGLLQDR
M---SRLVTKLVDYEMKNPVIAASGTYGYGEDYKDYYDPSVLGGISSKGLTLNPKPGNNGIRLWETPSGLLNSIGLENPGVKAFVENSISKMKAI--DSMLIVNLGGDNLEEYLEGASILNG-YPIDFIELNISCPNVKAGGMAFGMQCDSAGFITREIKKISKHPVMVKLSPNAPSVSDIAISCQENGADAVSLVNTFQGMAIDIRNKRAVFSNMYAGLSGPAIKPIALRMVHQTAKAVSIPVVGLGGISSWQDAVEFIMAGATAIQIGTGNFPNPNLGKEIVEGLEKYCEDNGLKNISEIRGII-----ME--NTLQFGRFGGQFVPPPVVEALKELEAEFEKAIKDPEFWEEYNYILTEYVGRPSPLYYAENMTKDLGGKIYLKREDLNHTGAHKINNTIGQILLAKRMGKKKVIAETGAGQHGVASATAAAMFGMQCDVYQGKEDIIRQKLNVFRMELLGATVHPVERGTQTLSDAVDAAIEAWVEDVENSFYLLGSAVGPHPYPTIVKEFQKIIGQEALEQIKEKEGRLPDYCIACVGGGSNAIGLFDAFVPYKEVKLIGVEGAGKGVDTELHAATMTKGTEGVIHGMNTIAIFNEDGTPKPVYSISAGLDYPGIGPEHAYLKDTGRVEYVPATDDEAVDAFKYLSEKEGIIPAIESSHAIAYAMKFAPT-LDKDEVIILNLSGRGDKDVEAIKEYMDSK--A
M----SIKIELFGITFENPLILASGVVDMTPELLRRAHKEGAGGVVTKSIGIEPRKGYDNPTVVEVPCGLINAMGLPNPGWKAFLEEFEKESF----DFPVIVSIFGGNPEEFAFLAEKLE--RVGDAFELNLSCPHAKGYGLEIGQDPENVYRVVKAVKDVTDKPVIAKLTPNTSDITKLGLAAEKAEADGVSAINTLKAIAIDIYAKRPILSNKFGGYSGPGIKPIALRAVYDLASKLDIPIIGIGGITTWQDAVEFLLAGASAVQIGTAVYKGFSVFREIAEGIRKYLEEEGFSSVKEIIGLAQKV--M------WFGEFGGQYVPETLIEPLKELEKAYKRFKDDEEFNRQLNYYLKTWAGRPTPLYYAKRLTEKIGAKIYLKREDLVHGGAHKTNNAIGQALLAKFMGKTRLIAETGAGQHGVATAMAGALLGMKVDIYMGAEDVERQKMNVFRMKLLGANVIPVNSGSRTLKDAINEALRDWVATFEYTHYLIGSVVGPHPYPTIVRDFQSVIGREAKAQILEAEGQLPDVIVACVGGGSNAMGIFYPFVNDKKVKLVGVEAGGKGLESGKHSASLNAGQVGVFHGMLSYFLQDEEGQIKPTHSIAPGLDYPGVGPEHAYLKKIQRAEYVTVTDEEALKAFHELSRTEGIIPALESAHAVAYAMKLAKE-MSRDEIIIVNLSGRGDKDLDIVLKVSG---NV
MDLTDPLAVSLNRLQLKNPILVASGTFGYAKEMAAFLDFSRLGGIIPKTITTEPRIGNPPPRTVETSAGLLNSIGLDNDGIDLFLEKQLNYLSSL--ETALIVNIAGRSIDEMAVMASRLDQSDQITALELNISCPNV-SGGVDYGTRPEMTEKMLKQVTESCQLPIIAKLTPNVTSVVEIAQAASAGGADAVSLINTVQGTAIDWRRRKPILGGIFGGLSGPAIKPVALRVVCQVARAVDVPIIGVGGIANIDDVMEFIVAGASAVQIGTANFYNPGLAAQLVSELEGILVSEKCSHISELVGSLEYPER---------------------MHALEELTQEYEKARQDPSFQAELDDLLKNYVGRPNPLYFAERLTEYCGGKIFFKREDLNHTGAHKINNTIGQALLTMRMGKKRVIAETGAGQHGVASAVACARFGLECIVYMGEEDIRRQKLNVFNMKMMGAEVRAVTSGSRTLRDAVNEAMRDWMSSVETTHYIIGSVIGPHPFPMMVRDFQSVIGKESRAQCLEQTGRLPDQVIACVGGGSNSAGMFYPFIDDESVKLTGVEAGGRGPEPGEHASTLSYGAKGVLHGSFGYVLQDDDGQTMDVHSISAGLDYPGVGPEHSYWKDSGRVNYTAITDDEALEGFQTMAKLEGIIPAIESSHAIAYAIKAARE-SGPDKTIVVCLSGRGDKDVNEVARLLGRE--I
--------------------MPASGTFA--EGLEKVLDFDRLGACVTKTITRELRTGNPLPRVVERPGSLINAIGIPSKGVAYFLEKTMPHYAGY--STPLVVSISAPTAEGFASLAAELT-IPGITAIEANISCPNIEEDGKAFAMRAESTEKVTRELRKATNLPLWVKLTPNTGEMPDVARAAEASGADAVVVANTILSMAIDLKTFRPCLGNVMGGLSGPAVKPIILRQVFQCAKAVDIPVIGCGGISNCDDAVEYLIAGASAVQVGTATFLQPKTMTTIIDDLERFCAHRDIGRVSDLIGGVVIEISMNK-EQGMFGIFGGRFVAETLMPLILDLEHEWNAARYDPAFRAELEGLSTFYAGRPSKLYFAEGLTRHLGAKIYLKREDLNHTGSHKINNCLGQILLAKRMGKKRIIAETGAGQHGVASATVSARFGFPCVVYMGSTDVERQKPNVFRMKLLGAEVRPVSAGHGTLKDAMNEALRDWVTNVEDTYYLIGTAAGPHPYPEMVREFQSVIGKEARAQILEQEGRLPDAIIAAVGGGSNAIGLFHPFLDDREVKIIGIEAGGHGLDGDEHCASMNAGRPGVLHGNRTYLLQNEDGQIKDGHSISAGLDYPGVGPEHSWLRDSGRVEYLPILDDEALEAFQVTTRVEGIIPALESAHAIAHAMKIAPR-MKKDQTIIVNLSGRGDKDVHTVAGMMGM--EI
M---MDLSVNLCGIHFNNPVGMASGNAGYGIEYQSVSGFSDVGAVFLKGTTLEPKLGNKPERVMESPCGLLNSIGLQNPGAKAVIEQYLPKLNMD--ESRFIINVSGSSIEEYAEVVRLFDQ-TDLPAIEVNISCPNVKKGGAAFGNDPDMAAKVVEACRASTTKPLIVKLSPNQTDIAEGARRVIDAGADMLSAINTLMGMQIDIHTGKPTLGNNQGGLSGPAVKPVALLKVHQVYQVANVPIIGLGGIASAEDAIEFFLAGASMVAIGTAMAKDPLLAKKVNKGIARYMQQHGYTSVSEMTGKLALNCGMAI-KHGHFGVYGGIFAPETLMAALEELNQQYESVKNDPVFLGELTKDFQDYVGRPSSLYFAERWSEALGAKIYLKREDLNHTGAHKINNTIGQALLAKRLGKTRIIAETGAGQHGVASATVAARLGLECVVYMGADDVVRQAPNVTRMKMLGAQVVAVESGTRTLKDALNEAMRDWVTNVDNTFYIIGTVAGPHPYPAMVRDFQAIIGREAKQQILQKEGRLPDALVACVGGGSNAIGLFHEFLGDESVKIFGVEPAGDGLETGRHAASLCKGKPGVLHGNRTYLLEDENGQIMGTHSISAGLDYPGVGPEHAWLKDIGRVDYVAVDDQEALQGFRDLTRYEGILPALESSHALAYATKLAPT-MSKDQIIIVNLSGRGDKDMDTIAKIEGF--EF
MKDGVDLSARIGALTFKNPIMPASGTFS--EDLADVFDLDVLGAHVLKTIMHGTRAGNPTPRVCDLQSGMLNAIGIPSKGIEYFRDEMLPFWAGF--KAPLVVSISAHSFDEFARLAGEVS-LAGVAAIEANISCPNIEADGNAFAMRPDTTHEVVTRLRAETDLPLWAKLTPNTGEPVEVALAAEAAGADALVVANTLLGMSIDIGKRRPRLGNVMGGMSGPAIKPIALRMTYQCAKAVTIPVIGCGGISTRDDVLEFLIAGASAVQIGTATFQSPTVMARLITELRDWMVEHSINSLDEVIGSISAPIEMND-EKGRFGNYGGRFVSETLMPLILSLEEEFEKAKTDPTFWAEMDDLWKHYVGRPSPLYFAENMTNELGAKIYLKRDELNHTGAHKINNVLGQIILARRMGKTRIIAETGAGQHGVATATVCAKFGLECVIYMGAHDVERQAPNVFRMKLLGAEVVPVTSGRGTLKDAMNDGLRDWVTNVHNTFYCIGTVAGPHPYPEMVRDFQSIIGKEVRWQLPEHEGRLPDTVIAAIGGGSNAMGLFYPFLDDKSVRIIGVEAGGKGVNDKEHCASLTGGRPGVLHGNRTYLLQDDDGQILEGFSISAGLDYPGIGPEHAWLNDTKRAEYVSITDVEALEAFQFSCRTEGIIPALEPSHALAHVMKIAPT-LPKDHIIVMNMCGRGDKDIFTVARHLGM--KM
MEKHAALAVRLGRMSLKNPLMPAAGTFSV-DTAREFYDINKLGAIVAKTITPLERRGNETPRAAEVYGGMLNSVGLQNPGLEAFLRLEAPKLTEV--EPPVIISIAGHSIADFALMAQALDPLRQIAALEVNVSCPNVACGGRVFAADPVQVEAVVAAIRRVTHKYLIIKLSPNVGDITEMAAAAEHAGGDCLCLANTLLGMKIDIHRRRPVLANIVGGMSGPAVKPVILRMVYQTYSRVKIPLIGVGGIATMEDVLEYMMAGASAVQVGTAAFTDPLILPRLIDELAEYADRQEI-CLADLIGVAQ---VMS--DNGRYGQYGGQFVPETVMPALLELEDFYRTVKQDASFIAELNRYLAEYAGRPTRLYYAANLTRHYGAGIYLKREDLLHTGAHKINNALGQALLARRMGKKRIVAETGAGQHGVACATMAALFGMECKVFMGEEDIERQALNVFRMRLLGTEVVPVTSGSGTLKDATSEAIRYWVTNVRDTHYIIGSVVGPHPYPMLVRDFQTVIGQEIREQQAALNIKNIDFLLACVGGGSNAMGTFHPFHQEKFVRKIGVEAAGKGIFTGQHAASLTQGEPGALHGALSYLLQDEDGQVIPAFSISAGLDYPGVGPEHSYFKDAGLVEYVSVTDQQALQAFELLAKTEGIIPALESAHALAYLEILMPD-TKPDQTVVICLSGRGDKDVQQVAKVME---EK
M---VDLSVQIGDLCLKNPIMPASGTFS--EDLVTVFDLNLLGALVTKTITRGIRQGNPTPRVCEVSGSMLNSIGIPSKGVGQFIANMVPFYQAY--NSPLVVSISGNTADEFARLCEEIS-VPGVAAIEVNISCPNIEEDGKAFAMRPASTLDVMRKLRAATDLPLWAKLTPNTGETSDVARAAEEGGADALVVSNTMLSMSIDVHSRKPRLGNLMGGLSGPSLKPISLRMAYQCAKAVDIPVIGCGGISTIDDVLEYLIAGASAVQVGTATFIHPTVMVQMIGELEAYLRTHNIASVRDLIGSVRDEAPMTSAPEGHFGQFGGRFVAETLMPLILELEQAYKDAREDPAFRKEMDYFLKYYVSRPNPLYYAQGLSDHLGAKIYFKREDLNHTGAHKINNCIGQILLAKRMGKTRIIAETGAGQHGVATATVCARFGLPCTIYMGAKDIERQSPNVFRMRLLGAEVKPVTSGSRSLKDAMNEALRDWVTNVSDTFYIIGTVAGPHPYPELVRDFQCVIGNEAKEQILDAEGRLPDELVAAVGGGSNAMGLFHPFLDDKDVAITGVEAAGHGVHTGHHAASLTAGRPGVLHGNRTYLLMDDDGQIKEADSISAGLDYPGIGPEHSWLKDIGRVNYVSITDKEALSAFTLCSEKEGIIPALECAHAIAQIIKTAPK-MNKDQIVLMCLSGRGDKDIFTVAEALGV--KL
MSATVNLSVQLGRLTLANPVLVASGTFGYAKELAGVVPFERLGGVLPKTITQNPRPGNAPWRTVETSAGLLNAIGLDNDGIDYFLANHWPYLRTC--GANVIVSIAGKSLEDFIALADRLNAAEGLQAVELNVSCPNV-AGGVDFGTDPVLCRQVIEGVRGVLSCPIITKLTPNVTRIVDIAKAAKDGGTDAVACINTVLGMAVDWRKARPLLGNNVGGLSGPAIKPIALRCVHQVASQVDVPIIGIGGIANLDDCMEFLVTGASAIQVGTANYYDPLASIRILEGLAAAIQSLGKTRVQDVVRTLQL-NRMSAALSGRFGDFGGRFVPETLTRALEELTVEYDRAKKDPDFQAELNELLHTFVGRPSPLYHAKRLSKQMGAQIWLKREDLNHTGAHKINNTLGQALLTLRMKKTRVIAETGAGQHGVASATACAHFGLPCVVYMGAEDVRRQKPNVFSMRLMGAEVRPVESGSKTLRDAVNEAMRDWMSSVEHTHYIIGSVIGPHPFPMMVRDFQSVIGRECREQCLTSIGRLPDTIVACVGGGSNAAGMFYPFVEDRSVRMIGVEAGGRGPTAGEHASPLTFGSPGVLHGSYSYVMQDDDGQTSDVHSISAGLDYPGVGPEHSYWKDTHRVEYTSCRDDEALGAFDYLARNEGILCALETCHAVAKAVEIAKG-MSPDQHLVICLSGRGDKDAAELARLRGQQ--W
MNESDILKTKFCGLSLNSPIVLLSGCVGFGEEYTRINGFSDVGAICLKGTTLEPRLGNAPHRVTETPSGMINAIGLQNPGTDVVINDIMPNLDKT--ETRFIINISGSSVEEYGKITKRFDD-TDIDAIEINISCPNVKEGGVAFGNDPDMSYRVVDICRKNTTKPIITKLSPNQTDIAFSAQRCIDAGTDGLAVINTLMGMAIDTKTKKPIIGNNQGGLSGPAIKPIALLKVHQVYQVSNVPIIGQGGIMTANDAIEFIIAGASTVGIGTALFYDPLICHKINEGIAQYLIDNKLDNIDKLIGTLEVNPKMNN-DKGHFEQYGGIFIAETLMTAVTELKEAYEKYKEDADFLTEFEDDLKHYVGRTTPLYHAKNLSQKLGAQIYLKREDLNHTGAHKVNNTIGQALLAKRMGKTRIIAETGAGQHGVATATVAARLGLECVVYMGAVDVARQALNVFRMKLLGATVIPVTSGSKTLKDAMNEAMRDWVTNIDDTFYIIGTVAGPHPYPMMVRDFQSVIGKEAKIQFAEQVGGLPDALVACVGGGSNAIGLFHAFIDDAAVNIYGVEAAGHGLEKGAHAAPLCAGSMGVLHGSRTYLMEDENGQIIEGHSISAGLDYPGVGPEHAYLKDCGRAQYVAITDKEALEAFHTLTKTEGILPALESSHAVAYGIKLAEQ-LGKDKNMIINLSGRGDKDIHTIAQIEGI--EF
--------------------MLASGIMSYSVDFFQRIAKEGVGGIVTKSIGLESRKGFENPTIVQINNGFINAMGLPNPGIASYANEIKKAKNVL--NIPLIVSVYGFSIEEYETVAKKAI-NYGADAVELNVSCPHVKDTGLEIGQNPEKLFRAIKKVKNNVKKPVIVKLSPNVTNITEFATIAVEAGADALTATNTIHAMAIDIESTKPILSNIFGGFSGPPIKPIILRCVYELFKTVTVPIIGSGGITNWRDAIEFMLAGASAIQIGTAIAQNTKVFNDINKGIKSYLKKKRFKNVEQIVGLSQKI--MFD-SRGRFGEFGGRFVPEILMPALEELEEAFKKIYQTSKFQEELAYHLRDFAGRPTPLYLAKRLSKETGCKVYLKREDLLHGGAHKLNNTIGQALLAKSMGKTRLIAETGAGQHGFATAIVGAKFGFKTRIYMGVEDVKRQKHNVYRMRLLGAEVCPVYSGSKTLKDAINEALRDWITNLETTYYLIGSVVGPHPYPLIVREFQRVIGREIKEQILKKEGRLPSALFACIGGGSNAIGTFYEFIKDEEVELIGVEAGGKGLQTDLHSASLKAGSQGVLHGAYTFLLQDKYGQIAPSHSVSAGLDYSGVGPEHSFLKEIHRLRVDTATDDEVLEAFKLVCKLEGIIPALEPSHAIAYVRKIAEK-FDQDDIIVITLSGSGSKDLDIVREHFDIEERV
M---IDLSCTLGRLRLRNPVLVASGTFGYAKEMAPFVDFAKLGGVVPKTVTHAPRAGNRPPRTVETASGMLNAIGLDNDGLEHFLTHHLPYLRTL--PTAIVGNIAGKSEDEFVAMAARVHQREGLRALELNLSCPNV-SGGTDFAVDPKLTRDIVRRCRDVCDLPLIAKLTPNVTDITVIAKAAADGGADAVSAVNTFVGMAVDWRKRTPILGNITGGLSGPAIKPLALRAVWRIAQLKAIPVIAVGGIATLNDVMDFLVVGASAVQIGTANFYDPTASVKIVDALPGAIESLGATSVREIIGTLK---TMPTAARGRFGPYGGRFVPETLMFALEQLDAAYRDAKNDPAFDAEFHRLLNDYVGRPSRLYFAERLTKEAGARIYLKREDLNHTGAHKINNALGQALITKRMGKTRVIAETGAGMHGVATATAAALFGMTCRVYMGSEDIRRQELNVFRMRAMGAEVFPVESGSKTLKDATNEAMREWMSSVERTHYIIGSVVGPHPFPRMVRDFQSAIGIETKSQCLTQVGKLPDVVVACVGGGSNAAGMFYPFVDDTIVELVGVEAGGRSTKAGDHAATLSNGKPGVLHGSFSYVLQDDDGQTADVHSVSAGLDYPGVGPEHSYWHDAHRVRYCSVTDKEALDAFHLCGRSEGILPALETSHAVVEAMKIAAK-RSKDDVVVVCFSGRGDKDCAEVARLTA----R
-------------MELPNPVLTAAGCGGTGRELAHFYDLRRLGAFVTRSITVTPRAGRPTPRMAETPSGLLTGVGLQGPGVDAFLERELPWLAQR--GVRTIVSIGGSTVSEYTTLARRLADEHAIMAVEVNLSCPNAEDRGRVFGRDGSAAAEVVSAVRAVTDVPVIAKLPPDVTDIVAVARSCVDGGADALTLINTPLGMSIDVDAMRPALAAGVGGLSGPAVRPLAVRCVWQVHAALGVPIVGVGGVATGRDALELILAGACAVGVGTAMFQDPYACLRVLRELEELLRERGFDRVADAVGLAHRPSLMTATARGKFGVFGGRYVPEALIPALDQVAAEYEKARNDPAFVAELDHLLRTYAGRPTPITEVPRFARHAGARILLKREDLTHTGAHKINNVLGQALLTKRLGKTRVIAETGAGQHGVATATAAALMGLECTIYMGAVDCERQALNVARMKLLGATVVPVTTGSQTLKDAINEAFRDWVTNVDHTHYVFGTVAGPHPFPEIVRDFARIIGVEARRQVLELTGRLPDAVAAAVGGGSNAIGIFHAFLDDEGVRLHGFEAAGRGADTDEHALTLTKGSVGVLHGARTYVLQDDEGQTLPSHSISAGLDYPGVGPEHAWLKETGRATYHGVTDDEAMEAFALLARTEGIIPALESAHALAGALRLGRE-LGPEATILVNLSGRGDKDMGTAMKYFNL----
M--SVDMRTYLGHVELVNPIITAAGCAASGSELAQFFDLGRIGALTTRSITMAPRAGRPTPRMAETPSGMLNAIGLQGPGVDAFLERELPWLAQR--NVRTVVSIGGGTVAEYTALARRLTDAPGVSAVEVNLSCPNIEDRGRVFARDGAASAEVVASVRSVMDVPVVAKLSPDVMDVVSVARACVDGGADALSMINNPLGMSIDTEAMRPSLAAVTGGLSGPAIRPLAVRCVWQVHAALSVPIIGMGGVLTGRDAFELILAGACVVAVGTALFHDPYACLRILRELEELLAARGFHRLADAVGLAHRPSLMTATVHGKFGVFGGRYVPEALIPALDEVAAEYEKARNDAGFLREFDHLLRTYAGRPTTLTEVPRFAEQAGARIILKREDLTHTGAHKINNVLGQALLTKRLGKTRVIAETGAGQHGVATATAAALMGLECVIYMGAVDCERQALNVARMKLLGATVVPVTNGSQTLKDAINEAFRDWVANVDRTHYLFGTIAGPHPFPEIVRDFARIIGVEARRQMLELTGRLPDAVAAAVGGGSNAIGIFHAFIGDEGVQLHGYEAGGRGLETGEHALTLTEGSIGVLHGSRTYVLQDEEGQTIDSHSISAGLDYPGVGPEHAWLKDTGRASYHGITDAEAMDAFALLARTEGIIPAIESSHALAGALKLGRE-MGPEATILVNLSGRGDKDMGTAMKYFNL----
M--KPNLNINFAGIKLKNPVLTASGTFGYGYELADLISLKKLGGIVTKTITLEPKPGNAQPRIAEVEGGMLNTIGLQNIGVKAFVEEPLENLKKI--GVPVIVSVAGAALNEYIETVKILSKFKGIDGIELNLSCPNLKKK--IVCHDLPLMQDVIKGVKKVSKVPVIAKLSPLVTDISELALAAQKSGADAVTLANTYPAMAIDVKTFKPKLSTVKGGMSGACVKPMSVRCVYDAYQNIKIPIIGCGGIMTGEDALEFLLAGATLVSVGTASLVSPENLIKVIDGIENILKEKKVKSVKEIIGFLNTTACMK---KGRYGDFGGQYVPETLMKALDELEQAYNNYKNDESFQNELKDLLANYAARPSLLYFAKNITEDLGAKIYLKREDLNHTGSHKINNVLGQVLLAKKMGKTRVIAETGAGQHGVAAATAAALFGMECEIFMGKEDTRRQALNVYRMKLLGAKVNAVTSGTQTLKDAVSETMREWTKRIDDTHYVLGSVMGPHPFPEIVRDFQSVISKEAREQIIKAEGKLPDAVIACVGGGSNAIGAFYNFINDKSVRLIGCEAAGKGVDTPENAATIANGSLGIFHGMKSYFCQNSEGQIAPVYSISAGLDYPGIGPEHAHLHKTGRAEYVPVTDKEAVEAFDYLSKKEGIIPAIESAHAVAHAKKIAGK-MSKDSVIIICLSGRGDKDVAAIARYSGENIDE
MSDSDRLRTSIGALDLPNPVLTASGCGGTGRELAQFFELSRLGAFVTTSVMPQARAGRPTPRVAETPSGLLTAMGLPGPGVETFLEHDLPWLIEQ--DVRTVVSVAGDSVEEYGDLSRRLRGVPGVAAIEVNLAAPNAGDRGGTFGRHPAAAAAVVRAVRDHAGVPVLAKLAPDATDIVTIALACVDAGADGLTLINTMDGMAIDPHTLRPALTGVSGGLSGPAIRPVAVRCVYQVHAALRTPIIGVGGIATGLDALEFVLAGASAVAVGTALFHDPAAGPRVLRELDEALTARGIGSLADAVGLAHRPRTMTTDAQGRFGPFGGRFAPEALMAALDELTREFETARHDPAFTAELDDLLANYAGRPSLLTEAKRFSEHAGARVLLKREDLNHTGSHKINNVLGQALLTRRMGKTRLIAETGAGQHGVATATAAALLGLDCTVYMGEVDTERQALNVARMRMLGAEVVPVHNGSRTLKDAVNEAFRDWVASVDHTHYCIGSTMGPHPFPLMVREFHRVIGAEARRQCLELTGALPDAVVACVGGGSNAIGAFHAFVPDESVRLYGFEAGGAGVASGRHAATLTGGSLGVIHGMRTYLLQDDDGQTLETHSISAGLDYPGVGPEHAWLHHSGRAEYREITDDEAMNAFALLCRTEGIIPAIESAHALAGALKVGGE-LGPDATIVVCLSGRGDKDMHTAATHFGLMEGR
MTTTVDMTTAIGSLRLPNPLMTASGCAAAGRELHQFFDVSELGAVVTKSVMTQPRSGRPTPRMAETPSGMLNSIGLQGPGIDAFLEHDLPWLRSV--GARAVVSIAGSTVEEFRGLAERLVGQPGLAAIEVNISCPNVANRGLVFACQAAPSSAVIEAVREVTDVPLLAKLSPDVTDIVEIAAACVDAGADGLTMINTLLGISIDVDRMRPRLAGLTGGLSGPAVRPVAVRCIWQVHSAMQVPIVGVGGVASGSDALELVLAGAAGVQVGTVAFHDPSAPLRVRDELAEALGQRGFTSFVDAVGYAHRVEVMTS-GPGRFGPYGGRYVPEALVAALDELDAAFRTASTDPEFQRELDFLHRTYSGRPSLLTEAERFAAHAGARVLLKREDLNHTGSHKINNVLGQALLTKRMGKSRIIAETGAGQHGVASATAAALMGLECTVYMGEEDTRRQALNVARMRLLGATVVPVTTGSRTLKDAMNEAMRDWVTNVDDTHYLIGTVAGPHPFPTMVREFHRVIGDEARAQVLELVGRLPDAVLACVGGGSNAIGIFSAFIDDVGVRLVGLEAGGEGLSSGRHAASITGGSSGVLHGARSYILQDDDGQTVESHSISAGLDYPGVGPEHAWLHDTGRATYEPVTDAEAMDAFRLLCRTEGIIPAIESSHALAGALRLGRE-LGPEAVLLVNLSGRGDKDVDTAARWFGLVSGW
M--NPDMRTRLAGLELANPVMAAAGCAGTGRELARFFDIARLGAIATKSVMLEPRAGRPAPRMAETPSGMVSSVGLQGPGIEVFLQRDLPWLRSR--GGTAVVSVAGSGPEEYAELARRLPASAGVAMIEVNLSCPNSAGQGRDFADVPAEAARVVRAVRGAAGVPVFAKLAADAPDPVDLAGACVEAGADGLSMVNCLRGMAVDPVTLRPALAGGVGGVSGPAIRPIAVGCVYRTREALEVPVIGMGGVQTGADALEFLAAGASAVAVGTVNFADPSACVRILRELQELLEERGVDRVGDVVGAAHRPGRMPSEARGHFGRYGGRFSPEALVAALDQVAEEWEKAKNDPGFRAELDALLRDYTGRPSLLTEAPRFAEHCGARVLLKREDLNHTGSHKINNVLGQALLTKRMGKTRVIAETGAGQHGVATATACALMGLSCVIYMGEEDTRRQALNVARMRLLGAEVVPVSVGSRTLKDAINEAFRDWVANVENTHYLFGTVAGPHPFPALVRDLHYVIGEEARSQVLDLTGRLPDAVAACVGGGSNAMGAFAAFIPDTGVGLYGFEAGGDGVTTTRHAAAISGGAPGVFHGARTYVLQDTYGQTLPSHSISAGLDYPAVGPEHAWLADSGRVTYRAVTDAQAMEAFRLLSRTEGIIPAIESAHALAGVRELGAE-LGPEGVIVVNLSGRGDKDVDTAATYFGLVESA
M---TDMTTRLGPLELANPVLTAAGCGGTGRELARFFDLTRLGAFTTTSVMLQPRAGRPTPRVAETPSGILTAMGLPGPGVDSFLERDMPWLTER--EVPVIVSVAGHSVEEYAEVARRVQIAPALAAVEINLAAPNLEDRGRMFGRLPGPAADVVRAVRSVTDVPVLAKLAPDVSDLVTIALACVDAGADGLSLINTMAGLAIDPHTMRPALAGVSGGLSGPAIRPVALRCVYEVHAALTTPIIGIGGVSSGLDALEFILAGASAVAVGTALFHDPVAPPRIVRELEDALSARKIARLADAVGLAHRLGAMTIDSAGRYGRFGGRFAPEALMAALDELTEQFQAAMADPAFTGELDRLLADYAGRPSLLTEARRFSEHAGARILLKREDLNHTGSHKINNVLGQALLTRRMGKKRIIAETGAGQHGVATATAAALLGLECTVYMGEVDTRRQALNVARMRMLGAEVVPVTTGSRTLKDAVNEAFRDWVATVDDTHYCIGSVMGPHPFPMMVRDFHRVIGTEARNQVLELTGRLPDAVAACVGGGSNAIGIFHAFIPDAQVRLYGFEAGGDGVQTGRHAATLTGGSLGVIHGMRTFLLQDEEGQTLETHSVSAGLDYPGVGPEHAWLHDTGRAVYQAVSDAEAMDAFALLCRTEGIIPAIESAHALAGALRIGAE-LDEEPVIVVCLSGRGDKDMHTAARWFGFVNAQ
M---VDLRVKIGRMTLRNPVMPASGTFS--EGLARVFSFDHLGAVVTKTITAERRGGNPTPRVAEVGQGMLNSIGIPSKGVINFIDHIMPEYAAC--SAPLVVSVSAPTAEAFADIVRQLN-VPGIAAIEANISCPNIEEDGKAFAMRAKSTAVVVDQLRKATTLPLWVKLTPNTGDVGAVAQAAQDNGADALVVANTILAMSIDTETFRPRLGSIMGGYSGPAIKPIVLRMVYQCAQAVDIPIIGCGGIAATEDAVEYMLAGAAAVQVGTATFVKPNAMLDVVDGLTRFCQRKGIAKVSDLTGAVLDRLPMSV-ERGHFGIYGGRFVAETLMPLILDLEKAYNEAKADPNFKKEMDHTLAHYVGRPSPLYFAERLTEKLGAKIYFKREDLNHTGAHKVNNVTGQIMLAQRMGKKRIIAETGAGMHGVATATLCAKFGLPCIVYMGAVDVERQQPNVLRMKMLGAEVRAVESGSKTLKDAMNEALRDWVTNVTDTFYCIGTVAGPHPYPAMVRDFQCIIGNETREQMQKAEGRLPDSLVACIGGGSNAMGLFHPFLDDRSVDIYGVEAAGHGIPSGQHAASVTGGRPGVLHGNRTYLLMDDDGQIIEAHSISAGLDYPGIGPEHSWLGDMGRIKFLSATDQEAVAAFQLCSQLEGIIPALEPAHALARVFDLAPK-MPKDHLMVVNLSGRGDKDLASVQTWLEA--HK
MSD-GLLRTELCGLSLRTPLVLLSGCVGFGQEYTRVAGFSDVGMVVLKGTTLEPRLGNAPHRLAETPGGMLNAIGLQNPGARAVVRDILPRLDFS--ETLFAANVSGATVEEYAEVTRIFDD-SPVAAIELNISCPNVKAGGVQFGNDPQMSARVVEVCRKMTRKPLITKLSPNQTDIAENARRCIEAGTDAFAAINTLQGMAIDLPYRKPVLGNRQGGLSGPAIKPIALLKVRQVYEVAGVPIIGQGGVACADDALEFLLAGASAVGVGTALFYDPLICPSINQGIADYLRGHDHHNVSALVGALNW---MAE-AHGYFGRYGGRFVAETLMRPLQELEDAYRTAQADPAFRAELEQDLRDYVGRPSALYLAQRWTREVGARIYLKREDLNHTGAHKINNTVGQILLARRMGKTRVIAETGAGQHGVATATVAARLGVECVVYMGAEDIRRQSANVYRMRLLGAQVRAVESGSRTLKDALNEALRDWVANVENTFYIIGTVAGPHPYPQMVRDFQAIIGRETRTQMLEREGRLPDAVVACVGGGSNAIGIFHPFIDDPDVALYGVEAAGYGLASGHHAASISAGSPGVLHGNRTYLIQDEDGQIGSTHSISAGLDYPGVGPEHAWLHDCGRARYVTVGDDEALAAFHHLTRTEGIIPALESSHALAYAGKLAAG-MRADQSIVVNLSGRGDKDIHTVATIEGI--QV
M--SVDMRTFLAHVELANPITTAAGCAASGRELAQFFDLHRLGALTTRSITMAPRAGRPTPRMAETPSGMLNAVGLQGPGIEAFLERELPWLAQR--GIKTIVSIGGGTVAEYSELARRLADAPGVTALEVNLSCPNMEDRGRVFAREGSAAAEVIASVRSIMDVPVVAKLAPDVADIVSVARACVDAGADALSMINNPLGMAIDTEALRPSLAAVTGGLSGPAILPLAVRCVWQVHAALGVPLIGVGGVMTGRDAFQLVLAGACAVGVGTALFHDPYACLRIERELEELLRARGFQRLADAVGLAHRPTPMTA-VHGKFGIFGGRYVPEALIPALDEVAATYEKAKNDAEFLREFDHLLRTYAGRPTTLTDVPRFSEQAGARVILKREDLTHTGAHKINNVLGQVLLTKRLGKKRVIAETGAGQHGVATATAAALLGLECVIYMGAVDCERQALNVARMKLLGATVVPVSNGSRTLKDAINEAFRDWVTNVDTTHYLFGTVAGPHPFPEIVRDFARIIGVEARRQMLELTGKLPDAVCAAVGGGSNAIGIFHAFIGDHDVQLHGYEAAGHGLESGEHALTLTAGSVGVLHGSRTYVLQDDEGQTIESHSISAGLDYPGVGPEHAWLKDSGRATYHGVTDDQAMAAFSLLARTEGIIPAIESSHALAGALELGRE-LGPEATILVNLSGRGDKDMGTAMKYFNL----
M--IPDLSVNFAGIKLKNPVLTASGTFGYGYELADLIPLKRLGGVVTKTVTLEPRAGNLQPRIAEVASGILNSIGLQNIGVRAFIEEPLEKLNKI--GVPVIVSVAGVAVGEYVEIVKILSSQNGVSAIELNLSCPNLKKK--IVCHDLPLMRDVIRGVKKVSRVPVIAKLSPLVTDISELALTAQNAGADGVTLTNTYPAMAVDIRTFKPKLSTVKGGMSGACIKPMSVRCVYDAYQDIKIPIIGCGGIMMGEDAVEFILAGATAVSVGSSSLVSPGNLIAIIDGIEDILKEKNIKSVKKIIGGINKVNAMS---KGKFGIHGGQYITETLMSAVNELESAYNSFKNDGHFNEELTALLNGYAGRPSELYYAENVTEKLGAKIYLKREDLNHTGSHKINNVLGQTLLAKKMGKKRVIAETGAGQHGVATATAAALLGMECEIFMGEEDTERQALNVFRMQLLGAEVHPVKSGTKTLKDAVSETMREWSKRVDDTFYVLGSVMGPHPYPQIVRDFQSVISKEIKEQLMKRESVLPSAVIACVGGGSNSIGAFYNFINDNEVRLIGCEAAGKGVDTFETAATIAKGRLGIFHGMKSYFCQTEKGQIAPVYSISAGLDYPGIGPEHAYLHDTKRAQYVPVTDDEAVGAFEFLSKTEGIIPAIESAHAMHYAIKIAPE-MKKDEIIVVCISGRGDKDVAMIAKYKGVNINE
M------QSNYFNLSFKNPVIAASGTFGFGQEYKAYYNPSILGGISAKGITLEARRGNSGIRITETAGGIMNSIGLENPGVESFLADELQQMSNI--DTVKIANLGGSTLETYIEGAKLIEEHTAVDLVELNISCPNVKEGGIAFGITCEGAEKVVREVRKVLSVPMAVKLSPNAENIVNVAKTCEYEGADGISLINTFSALKIDIKKRRPVFDNVYAGLSGPAIKPIALKMVREVSKAVKVPVIGMGGITTAEDAIEFIMAGAHLIQFGTASFINPYAGKDIVEGIEAFMKEENIKSLDEIRGII-----MIK--NGRFGIHGGQYIPETLMNAINELEKAYNYYKEDEDFNKELTVLLNEYAGRPSRLYYAKKMTEDLGAKIYLKREDLNHTGAHKINNVLGQALLAKKMGKKRIIAETGAGQHGVASATAAALMGMKCVVFMGEEDTNRQALNVYKMKLLGAEVVSVKSGTKTLKDAVSEAMREWVSNIEDTHYCLGSVMGPHPFPVIVRDFQAIISKEIKYQIIEKESRLPDAVIACVGGGSNAIGAFYDFIQDKDVALIGCEAAGLGIDKIETAATINTGKIGIFHGMKSYFCQNEYGQIAPVYSISAGLDYPGIGPEHAYLSDIKRVKYVAITDDEAVDAFEYLSKIEGIIPAIESSHAIAHAMKIVPN-MDKDKIVVINLSGRGDKDCISIAKYRGENISE
M---NRLEVDFLGVRFPNPVVTASGTFNFGREYAHLYPLSRLGAVTTKGVSPRPIAGAPTPRITETPMGMLNAIGLENKGVDAYVADELPWLKAQ--GARVIVNVFGDEAADFAHVARKVS--PYADLIEVNLSCPNVHGGRLPFAHDPEAAAEVVRRVKDATDRPVLAKLSPN-GPLLPVAEVLEAAGVDGFSLINTLLGMRMDLERRRPVLGNRQGGLSGPAVKPVAVRLVYELYRHTDRPILGMGGIASAEDALEFALAGARLVAVGTATFADPYAPLKIARGLEAFFQGRG-ERWRDWVGAAHT-PDMYL-ERGRFGPYGGRYVPETLMPALEELEAAYRRLRRDPDFLAELDDHLRHYAGRPSPLYFARNLTETWGARVYLKREDLNHTGAHKINNTLGQALIAKRMGKRRVIAETGAGQHGVSVATVAALFGLEAVIYMGAEDVRRQELNVFRMELLGAEVRTVTSGTQTLKDATNEAIRDWVTNVETTFYILGSVVGPHPYPMLVRDLQSVIGLELARQLQEAEGRTPDAIVAAVGGGSNAIGAFAPFAPEKRPRLIGVEAAGEGLASGRHAASIGAGKRGVLHGSYMYLLHDEDGQILPAHSVSAGLDYPGVGPEHSHYADAGVAEYVAVTDEEALAAFQLLSRAEGILPALESAHAVAYAARLAPQ-MGRDEVLVINLSGRGDKDVTEVMRLLGKE-SR
MKRQFDHSVRVDDVMFKSPILLASGTAGHADELDPYVPLREIGAIVVKSMSSFEWAGNKAPRLRPTNAGMLNAVGLQGMGVAHWIEHDLPRLKKV--GATIVASIWGFSIDDYQSAATLLSESADLAAVEINLSCPNIGSSSNIFAHDENLSAEIVRACA-VAKTPLWAKLSPNTDRVVDVASAVEEAGCKAVTLINTALGLAIDVESGLPGLGNGGGGLSGNGIHPIAVRTIFDVRTRLRLPIIGVGGISRGEDAVEMMMAGASCVQVGTATFADPRAALRIDREMRQWASRHGVNNWSEVVNAAHKGQRMSISEAGRFGEFGGRFVPETLVPACQELEASFREAWADAVFRAELDQVLREYAGRPSMITECYQLGAKLGIRLVLKREDLNHTGSHKINNVLGQVLLAKRMGKKRIVAETGAGQHGVASATAAALMGMSCKVYMGAVDVERQALNVFRMKLLGAEVEAVNSGSRTLKDAVNEAMRDWVASVESTHYCLGSVMGPHPYPWMVREFHRVIGSEAREQCLERYGKDPDFVVACVGGGSNAIGIFSGFV-DTDARLIGVEPAG--------GAAVGRGHPGVVHGMRSYLMQDEYGQVQEAHSISAGLDYPGVGPEHSYLASIGRAEYPTVTDAEVIEAFQLMAKTEGIIPALECAHALAWITREAPK-M-QGKTVLMNLSGRGDKDVGQMMEILG-----
MSQ-HQTALSLGGLDLQSPVLLASGTVSYGEELSQLCDLSKIGGIVTKAISLEPRMGNPPQRIAETPSGMINAIGLANVGVERFITEKVPFLRQL--KTAVIVNIAGRSIDDYCEVVSRLDEVDGLNGYEINLSCPNVKGECMIMGVSRDATFEIVSELRRITNRHLMIKLTPNVTSISSIALAAEEAGADSLSLINTVVGMAINSKTRRPLLKNITGGLSGPAIKPIALAKVWEVYNAVTIPLVGMGGIASFEDAMEFLLAGSRAIQIGTMNFVYPDIGEKIATAIEQYFSTPGAPSLREYSGSLL--VDMLP-TSGHFGCFGGKFIPETLFKNAADLESEYLKAKSDPAFQATLDKLLRDYVGRPTPLYHAERLSRTLGAQIYLKREDLCHTGAHKINNALGQVLLARRMGKRRVIAETGAGQHGVATATVCALFDLECIVYMGEEDIRRQAPNVARMKLLGAEVRPVGSGSKTLKDATSEAIRDWMNNPEETFYIIGSVVGMHPYPMIVRDFQAVIGKETRSQILAQAGRLPDVITACVGGGSNAVGMFYEFLKDREIELVGVEAAGEGLDK-RHAASMTLGKPGVLHGALTKLLQNEDGQVQEAHSISAGLDYPGVGPEHCYLQELGLVTYTSTTDTEALAALETLAKTEGIICALESAHAIHYAITRAPS-MQKEAILVVNLSGRGDKDMETIMRELS----L
ML--NNLKTLFCGLSLNSPIVLLSGCVGFGEEYTRIDGFSDVGAICLKSTTLEPRLGNIPHRVCETPSGMINAIGLQNPGTDVVINDIIPNLDKT--ETHFIINISGSSIEEYGEITKRFDN-TNIDAIEINISCPNVREGGVTFGNDPDISYRVVDICRKNTSKPIITKLSPNQTDIALNAQRCIDAGTDALAVINTLMGMSIDTKTKKPIIGNNQGGLSGPAIKPIALLKVHQVYQVSNVPIIGQGGITTANDAIEFIIAGAATIGIGTALFYDPLVCHKINDGISEYLNENNLNNIGDLVGILELNSIMSS-DKGHFEQYGGIFTAETLMIAVTELKDAYAKFKDDEDFIREFEQDLKHYVGRETPLYHAQNLSKKLGAQIYLKREDLNHTGAHKINNTIGQALLAKRMGKTRIIAETGAGQHGVATATVAARLGLECVVYMGEVDVARQALNVFRMKLLGATVIPVTLGSKTLKDSINEAMRDWVTNIDDTFYIIGTVVGPHPYPMMVRDFQSIIGKETKVQFAAQVGGLPDVLVACVGGGSNAIGLFHAFIDDASVEIYGVEAAGYGLEKGAHSAPLCAGSVGVLHGNRTYLMEDENGQIIEGHSISAGLDYPGVGPEHAYLKDSGRARYVAITDKEALEAFHVLTKVEGILPALESSHAVAYGIKLAKE-LGKDKHIIINLSGRGDKDIHTIAQIEGI--EF
M---VDLSVNICGVVCHSPVAMASGNAGYGLEYQAVSGFHDVGAVFLKGTTLEPKLGNKPDRVWETPNGLLNSIGLQNPGVDYVVNQLLPQLDYS--ATQYFANVSGSSIEEYAEVCRRFDQ-TALAGLEINISCPNVKKGGAAFGNDPDMAARVVEACRASTTKPLIIKLSPNQTDVAEGARRVIEAGADALSAINTLMGMSINIDTWRPDLGNNQGGLSGPAIKPVALLRVHQVYQVADIPIIGLGGVSCAEDAIEFFLAGASMVAVGTALAKDPLLIKKMNKGIARYLEKRGLQSVSQLTGKLELNCGMSK-SHGHFGPYGGIFAPETLMAPLEALRDQYAAVKDDPVFKAELLNDYQNYIGRPTPLYHAKRWSEHLGAQIYLKREDLNHTGAHKINNTIGQALLAKRLGKTRIIAETGAGQHGVASATVAARLGLECVVYMGADDVVRQAPNVARMKMLGATVVPVESGTRTLKDALNEAMRDWVTNVDNTFYIIGTVAGPHPYPMMVRDFQAIIGQEARQQMLDQEGVLPDIVMACVGGGSNAMGLFHAFLADESVRIIGVEAGGDGLETGRHAAPLCKGTPGVLHGNRTYLMQDEAGQIMGTHSISAGLDYPGVGPELAWLKDIGRAEFVAATDDEAMAGWRDVTRMEGIISALETSHALAYAMKLAPT-LPKTQRIIINLSGRGDKDMNTIAKLEGF--EF
M---VDLNVNIGSLALANPVMPASGTFA--EGTAQVFDLNCLGAIVTKTITHDIREGVPPPRLAEFRDATLFSIGIPSKGSDYYINETVPFYRRY--SPPLVASISANSIEEFGELAAKIS-VPGVKAIEANVSCPNLKKDGRAFGMDPEATYQVVKAMKAATSVPIWPKMTPNAGNVVEVARAAEEAGADALVVSNAILAMAIDVETFRPRLANVMGGLTGSATRPIMLRIAYQCVQAVSIPVIGCGGIGSASDALEFLLAGCSAVQVGTANFVSPTTMPRLIDDLMKYCERHGITRIADIIGAVRMHALM---DRGHFGPYGGVFVSETLIHALDELRDAYAECSKDPAFIAEYEYELKHYVGRPSPIYHAKRWSDMLGAQIFLKREDLNHTGAHKVNNVIGQALLARKMGKPRVIAETGAGQHGVATATIAARFGMECVVYMGSEDVRRQAANVYRMKLLGATVVPVESGSKTLKDALNEAMRDWVTNVENTFYIIGTVAGPHPYPMMVRDFQRVIGDECKVQMPEMTGRQPDAVIACVGGGSNAMGIFYPYIEDKDVKLIGVEAAGDGIETGRHAASLIGGSPGVLHGNRTYLLQDENGQIIETHSVSAGLDYPGVGPEHAWLKDAGRAEYVGITDEEALKGFHDCCRIEGIIPALESSHALAYAAKLAPT-LPKDKLLLVNLSGRGDKDMHTVAERTGI--TF
MKK-PRLAVDLGNLILKNPVVTASGTFGFGLEYAPFGDLAALGAVVIKSVTRHPRRGNPPPRLVETPAGVLNSIGLENPGVEKVVKEILPALRAT--GVTVIGSVAGETVEEYVEVACRLAE-AGVAALELNLSCPNVKAGTL-FGHDPLLAAQVTRAVREALDFPFLVKLGVVGNDFLAVARAAVEAGATGLSLINTLPGLAVDVKRRKLLLGHGTGGLSGPAIKPVALWAVWRAHRELQVPIIGMGGVVSVEDVLAFLLCGARAVAVGSGTLAFPRLAWELVEGLEQALAKEGVEDVRELIGMVA--EKM---KRGYFGPYGGRFVPETLMPALEELEKAYLSWCDDPSFRRELAWYLRHYVGRPTPLYYASRLTEALGARIYLKREDLNHTGAHKINNTIGQALLARRMGKKRIIAETGAGQHGVATATAAALLGCECVIYMGAVDIERQRLNVIRMKLLGAEVVPVAAGSGTLKDAMNEAIRDWVTNVRTTYYLIGSVAGPHPYPMMVRDFQSVIGQETRRQVLQAAGKLPDVIIACVGGGSNAMGIFYPFLAEPGVKLIGVEAGGRGEGPGEHAATLCRGRPGVLHGSYSYLLQDEEGQISPVHSIAAGLDYPGVGPEHAYLKETGRVTYLTASDEEALEAFELLSRTEGILPALESAHALAVARKIAPS-LPREAVVVVNLSGRGDKDVETVAQAKGV--GE
M----FIKTKIAGVEFNSYVLNASGPNDSTLEELEIIAKSGSAAIMMKSCTVEPRKGNPEPRYVRLPLGSIQSMGLPNKGYQEYIKFAPQLKK-F--NKPIIASVAGLCTDDYVKMVEAFQKSD-VNLIEVNLSCPNL-EAKPQVAYDFEQTEEVLSRISGLGKKPLGLKLPPYFAHFQQIAELIRKYKVSFISCINSVNTLIIDPETETPVIKKGFGGLCGDYIKPIALASVRAFYELLKVSIMGVGGVKSGTDAFEFLLAGADAVQIATTFEKGASCFERINKELEELLKRKGYASVQEAKGKLK--YLMRVHGDGYYGRFGGFFVPEVLVSALKDLEMAYDRLANDRKFKADLSALLRDYAGRPTPLYLARRLSGRVGANIYLKREDLAHTGSHKINNALGQALLAKRMGKKRVIAETGAGQHGVAAATASALLGLECEVYMGEIDVQRQRLNCYRMSLLGAKVNEVRSGSRTLKDAINEAMRDYAASSDRSHYLIGSVVGPHPYPRIVRDLQSVIGTEARAQMLEQAGRLPEALVACVGGGSNAIGLFHPFMHDTGVEMYGVEAGGEGIQTGRHSASVVAGEEGVLHGALTLVLQDQDGQIAETHSVAAGLDYSAVGPEHAHLSRSGRAKYSAVTDKEALAAFHMLSEQEGIIPALESAHAVAFAITLAKG-MPKEASIVVNLSGRGDKDVAQVADMEGP---K
M---VNTTVKIGSLELANPVMPASGTFA--EGMAQIIDINRLGAIVTKTITSDKRQGNPPPRIAEFRNSTLFSIGIPSKGADYYIEETVTFYRQY--TPPLVASISADSIDQFGELAAKIS-VPGVQAIEANISCPNLKKNGQAFGMDAEATYQVVRAMKAATQVPIWPKMTPNAANIVEIALAAQEAGADAIVVSNALLAMAIDVDTFLPKVANVMGGITGPAMKPILLRMAHQCAQAVDIPVIGCGGIESAEDAIEYLLAGASAVQVGTANFVSPNTMLQVINDIIAFCERRDISHVSELVGAMRHHSFMTA-NRGHFGRYGGIFVAETLMHAVSELNEAYEKYKEDPDFVAEYRYELAHFVGRPSPVYHARRWSEQLGAQIWFKREDLNHTGAHKINNCIGQILLARKMGKKRIIAETGAGQHGVATATVAARYGMECVIYMGAEDVRRQASNVYRMKLLGAAVVPVESGSRTLKDALNEAMRDWVTHIDDTYYIIGTVAGPHPYPAMVRDFQQIIGQECIEQMPACAGRQPDAVIACVGGGSNAMGIFYPYLSHTKVRLIGVEAAGEGLDTPRHAASISGGQVGVLHGNRTYVLQSRNGQIQETHSVSAGLDYPGVGPEHAWLHDSKRATYVAVDDNTALEAFGQCCRLEGIMPALESAHALAYAATLAPT-LSRESILLVCLSGRGDKDMHTVAEYTGI--AL
MVS-VSMAVDLGGIKMRNPINTASGTFGFGWQFENLMNVSSLGAITCKGCAAEAWLGNPAPRMAEVTSGMLNSVGLANPGIVTFVEENGEYLRSR--GVAVICQVVGHSIDECVRACELYGEAPFASGLELNISCPNVSRGGAAMGATPQAASEVMRAVRPYVKLPLVVKMAPH--DVGEIARALEAEGADALSLINTIPAMAIDVRTRRSRLSRPTAGLSGPAIHPIAVRMVWEAARAVTIPICGIGGVTDGESAAELILAGATAVSVGTANLYDPAASERVLGELVAWAEGQGVSDINELIGAFE---CMSN-SRGRFGIHGGQYIPETLMGAVIELEEAYGRYHADPTFTAELTGLLDNYAGRPSLLYLAHNMTEDLGAKIYLKREDLNHTGAHKINNVLGQALLAKRMGKGRLIAETGAGQHGVATATAAALMGMECVIYMGVRDMERQALNVYRMRLLGAEVRGVSSGTGTLKDAVSETFREWASRMDDTHYCLGSVMGPHPFPTIVRDFQAVISREARQQCLDAEGRLPDAVLACVGGGSNAIGSFYHFIGDEGVELIGCEAAGRGVDTTKTAATMATGSLGIFHGMKSYFCQDEYGQIAPVYSISAGLDYPGVGPEHAMLRDSGRARYVAVTDDEAVGAFEYLSRTEGIIPAIESAHALAYAMSLAPT-MRADQIIIVTLSGRGDKDVAAIARYRGEDLHE
M--PVDMRTYLGHVELANPITTAAGCAASGTELAQFFDLGRLGAVTTRSITMAPRAGRPTPRMAETPSGLLAAVGLQGPGVDAFLARELPWLAQR--NVRTVVSIGGGTVAEYTALARRLTDAPGVTAVEVNLSCPNIEDRGRVFALDGAASAEVVASVRSVMDVPVVAKLSPDALDVVSVARACVDGGADALSMINNPLGMSIDTDAMRPSLAAVTGGLSGPAIRPLAVRCVWQVHAALGVPIIGMGGVLTGRDAFEFVLAGACVVAVGTALFHDPYAGLRVLRELEEILAARGFHRLADAVGLAHRPPLMTATAQGKFGIFGGRYVPEALIPALDEVAAEYDRARNDPAFLREFDHLLRTYAGRPTTLTEVPRFAEQAGARIILKREDLTHTGAHKINNVLGQALLTKRLGKTRVIAETGAGQHGVATATAAALMGLECVIYMGAVDCERQALNVARMKLLGATVVPVTNGSQTLKDAINEAFRDWVTNVDRTHYLFGTIAGPHPFPEIVRDFARIIGVEARRQMLELTGALPDAVCAAVGGGSNAIGVFHAFIEDSGVALHGYEAGGRGLETGEHALTLTAGSVGVLHGSRTYVLQDEEGQTIESHSISAGLDYPGVGPEHAWLKDSGRAVYHGVTDAEAMEAFALLARTEGIIPAIESSHALAGALKLGRE-LGPEATILVNLSGRGDKDMGTAMKYFDL----
M-----LGTEILGIKFKNPVFLASGIMGETGSSLVRMAKEGAGAVTTKSIGLKPNPGHKNPTIVVLEDSLLNAMGLPNPGVDEYIEELREAKKRM--GVRIIGSIYGKDEDEFREVAKKIE--DYVDIIELNISCPHAKGYGATIGQDPELSYKVCKAVKEEVKVPVFAKLTPNVSNILEIAEALVDAKVDGFVAINTVRGMKIDIKAKRPILSNKFGGLSGKAIKPIGVKIVYDLYENFDKPIIGVGGIFTGEDAIEYMMAGASAVQVGSAVYRGYDVFKKICDEIKEFLIEENL-KLKEIVGIAHE---MYK-ENGKFGIYGGKFVPETLMPAIEELEKAFNKIKNEGNFREEFYSLLKEYVGRPTPLYYAENLSKELGCKVYLKREDLAHLGAHKINNALGQALLAKKMGKKRVIAETGAGQHGVATAAACAKLGLKCEIYMGAKDVERQKLNVFRMELMGAKVIPVYGGSQTLKDAVNEALRDWTTNVRTTYYLLGSALGPHPYPMMVREFQRVIGKELKEQILKREGRLPNAIVACVGGGSNAIGCFYEFLDD-DVELYAVEAGGEGINK-RHGASLCAGEVGVLHGSKIYVIEDEYGQIKESYSISAGLDYPGVGPELSFLKDEGRIKPVYVTDEEALEAFQLLCRLEGILPALESSHAIAYAVKLAES-LDKDDILVINLSGRGDKDVQTVAKALGRE--L
M--------QFGPLTLPNPLTTASGCAGYGRELAKFVPLDELGSVTAKTIMPLPRSGLATPRMAETPSGMLNSIGLQGSGIDAFVRGELPWLAER--GARVLVSIAGERLEEFAELAARLNGQPGVIGLELNISCPNIADRGLLFAANPATSYDVVRAVREVAELPVYAKLSPDVTSITEIAAACVQAGADGLSMVNTALGLAIDLDTLRPALAGGTGGLSGPAIRPIAVRCVHQVHAAMPVPIIGMGGIRTGRDALEFALAGAGRLAVGTALFNDPTAPLRILDELRTELARRGFAKFTDAVGYAHRPLPMSRGERGHFGPWGGRFMPEALIAAVDELAAFYEKARVDPEFLDEFARLLRDFAGRPSLLTEAPKFAAHAGARVFLKREDLNHTGSHKINNVLGQALLTKRMGKKRVIAETGAGQHGVATATACALMGLECVVYMGEVDTERQALNVARMRLLGARVIPVTNGSRTLKDAINEALRDWVANVDDTHYLLGTAAGPHPFPVLVRDFHRIIGIEAREQILEKAGRLPDVVAACVGGGSNAIGIFHGFIDDPSVRLVGLEPGGDGIDTARHGATLTAGTPGSLHGAMSYVLQDSDGQIAEAHSISAGLDYPGVGPEHAHLKDTGRAEYRPVPDAQAMEAFALLSREEGIIPAVESAHALAGALVLGRE-LGPEGLILVNLSGRGDKDMDTAIKWFGL-VES
M---VDLSVDLGGHRLPNPLMTASGCAANGKELHRFFDVSDLGAFVTKSVMADPRSGRGTPRMAETPSGMLNSIGLQGPGIEAFVDEDLPWLQSV--GARVLPSIAGSSSTEYAHVAATLRAFDAVVGVEVNISCPNVANRGLVFACDPMASAKVIALVREQLDVPVFAKLSPDVTDITAIAAACVKAGADGLTMINTLLGMVIDTDRMRPQLGGVTGGLSGPGIRPVAVRAIWQVRQAMTVPIIGVGGVRTGRDALEMVAAGASAIQVGTVVFNDPSAPVRVLRELCELLEAKGYDHFTDAVAVAH--GRMTT-AHGRFGDFGGRYVPEALIPALEQLEEVWRKAVVDPEFVGELERLQRTYTGRPSIITEVPRFAEHCGARVILKREDLNHTGSHKINNVLGQALLTKRMGKRRVIAETGAGQHGVATATAAALLGLECVVYMGRKDTERQALNVARMRLLGATVVPVDNGSKTLKDAVNEAFRDWVANVSTTHYVLGTVTGPHPFPEMVRDFHRVIGVEARQQVLDLVGRLPDAVLACVGGGSNAIGIFHRFIDDPSVRLIGFEAGGEGVATGKHAARFSAGIPGVLHGAFTYVMQDEDGQTVESHSVSAGLDYPSVGPEHAHLLDSGRAEYRPVSDDEAMEAFSLLSRTEGILPAIESAHALAGAMKVGRE-LGPDAVLLVNLSGRGDKDVHTAAEWFGLIEQQ
M-----LKTVICGIEFKNPVFLAAGVMGETGSALKRIAKNGAGAVCTKSVGLERKEGHKNPTIVEVEGGFLNAMGLPNPGVDEYVEEIERVRNDM--NVRIIGSIYGKDEREFAIVAEKIE--PYVDMIELNISCPHAGGYGATIGQNPDLSYKVVESVKDAVKIPVFAKLTPNVTDIKVIAKAVVEAGADGITAINTLPGMVIDIEARKPILSNKFGGMSGKAIKPIAVKIVYDLYETVDVPIIGVGGITTGKDALEFIMAGASAVQVGTGVYRGYDIFRKICEEMEVFLKEKNV-KLKDLVGCAHD---MKK-KNGKYGIYGGKFVPETLMPAIEELEEAFTRINNEGNFREEFEYYLREYVGRPTPLYYAKRLSELLGCKVYLKREDLAHLGAHKINNAIGQALLAKRMGKTRIIAETGAGQHGIATAAAATNLGLECVIYMGKKDMERQKLNVFRMELMGAKVVPVVSGSQTLKDAVNEALRDWVTNVRNTHYLIGSTLGPHPYPMMVREFQRVIGKEIKQQILEKEGRLPTCILACVGGGSNSIGAFYEFLDD-DVELYAVEAGGKGIETGKHGASLCAGRVGVLHGTKMYVKEDEFGQIEESYSISAGLDYPGVSPELSFLKDEERIKAVYVTDDEALEAFQLLCKLEGILPALESSHAVAYAFKLAEE-LDKDDIMVINLSGRGDKDVQTVAKALGKI--L
MTT--THSTIVAGIPWKNPVATASGTF-LAEASTQYYDVSELGAVTTKGVSPIPWEGNPSPRTAESPSGTVNSVGLQNPGIDHYLANDLPQLKQL--GATVITNVAGHTPDDYIQVVKKLDN-SPADMLEINVSCPNVNAGGLSIGTDPTTLYNLITDLRKTNQQTNSSSNSPTVTDITTIAKAATDAGADALSLINTLIGMRINTTTGQPILANTTGGLSGPAILPIGLANVWKVRTALHTPIIGIGGIHNAHTALEYLYAGANAIEIGATALLNPQAPHTIAQELETLLDQRPALAAKLAAGETW---RMEP-CTGRFGVHGGQYVPETLMNAVIELEDAYNTFKDDPEFRRELADLLNNYAGRPSRLYYAEKMTKDLGAKIYLKREDLNHTGSHKINNVLGQALLAKKMGKTRLIAETGAGQHGVATATAAALLGMECVVFMGKEDTERQALNVYRMRLLGADVVPVTSGTATLKDAVSEAMREWTSRIDDTHYCLGSVMGPHPFPMIVRDFQAVISQEIKEQLMEAEGRLPDVVLACVGGGSNAIGSFYNFIDDPSVRLIGCEAAGRGIDTFETAATINTGSLGIFHGMKSYFCQDEYGQIAPVYSISAGLDYPGIGPEHAWLHDEGRAEYVPVTDDQAVNAFEYMSRTEGIIPAIESAHAVAYAMELAPT-MDPDQIIVITISGRGDKDCAAIARYRGEDIHE
MNVENPVAVSLGGLDLKNPVMLASGTVSYGEELYKLNDLSAIGGIVTKAISLEPRQGNAPQRLVETHAGVLNAIGLANIGVERFIQNKMPFLRSL--DARVVVNVVGGSIEDYCEVIKTLNEVEGIDGYEINLSCPNVKGECIIFGVDAHATHEITSALREITDRHLMIKLTPNVTSIGSIAMAAEKAGADSISLINTLVGMAVDYRTKKPLLRNVTGGLSGPAIKPVAVAKVWEASKSVNIPIIGMGGIADFEDAMEFFVVGASAVQIGTMNFVYPNISSKIARRIEEYFRNTSDVPFHEYVGSLIC-TFMNEKARGYFGNYGGKFIPETLIKNAAELEAEYLECRNDPAFWQEYRDLLKNYVGRPTPLYYAKRLSQELGAKIYLKREDLCHTGAHKINNAIGQVLLAKRMGKTRIIAETGAGQHGVATATVCALMGLNCFVFMGEEDIERQAPNVARMKLLGATVMPVSSGSRTLKDATSEAIRDWVTNPEDTFYIVGSVIAMHPYPMMVRDFQSVIGTETRSQILEAEGRLPEKIVACVGGGSNAMGMFYPFLNDPEVKLIGVEAAGEGLDK-LHAASLTCGKRGVLHGAMMRVLQNADGQIELAHSISAGLDYPGVGPEHCHLQEIGLASYESATDTEALQALKTLARTEGIICALESAHAMHFAITEAPK-MKPSEILVLNLSGRGDKDLNTIMKHFANE--L
M-----LKVNLCGVKMRNPTMLAAGVLGITASSLNRVYHYGAGAVVTKSFSLEPNMGYKNPTIVEVPYGLINAMGLSNPGVESFKKELYKIED----KIPVVASIYGSSPREFVKVALDVH--DLVDMIELNISCPHAKGYGATIGQDPQLTFKVVEAVKEACEVPVAVKLTPNVTDIKEIALKAEEAGCDAITLINSLPAMKIDLKTGKPILSNKFGGLSGPAIKPIAIRCVYEVYDVVDVPLIGVGGITDYKDVVEFLYAGARATQIGSAIFRGLEVFKKICDDLKAFMKREGFKNINEMVGLAHE---MI--KDGKFGKYGGIFVPELLIPALEELESAFLKYKDHSGFNKELNYYLQEFAGRPTPLYFASNLSKKLGCKIYLKREDLLHTGAHKINNTLGQGLLAKYMGKRRLIAETGAGQHGIATAAVGAMLKMPVDVYMGTEDIERQKLNVFRMEISGARVIPVDTGSKTLKDAINQAMRDWISNIKDTHYLIGSTVGPHPYPTMVKHFQSIIGEETKQQILEKEGKLPDAIMACVGGGSNSIGIFSAFIED-NVELIGVEGGGTGLSTDEHGATLCRGTNGILHGSLSRVLQDKDGQIKEAHSVSAGLDYPGVGPEHSHLKEIGRAQYVAITDPEALRGFQLLSKYEGIMPALESAHAIAYMEKYAKK-ENKGKTIIVNLSGRGDKDMFLAAKLLGV--ET
M-------VTITGIDFKNPTMLASGIMGTTGASLLRIAECGAGGVVTKSIGPEPKAGHPNPSMIKLECGFLNAMGLPNPSYTEFDNEIKTVRSGT--DVPVIASIFGGNAEDFVKVAEGLA-DSEPAAFELNVSCPHAEGYGATIGTDTCMVESITAAVCDAVDVPVWVKLTPNVTDIKAIGKAAQNGGADAVVAINTLRGMAIDINSGYPILGNRFGGLSGPAVKPVAIKCVYDLYEALDIPVIGVGGVSTWEDAVEMMMAGASAVQIGSAVHESVDIFSDIASGIELFLQDKGYSDVGDIIGLSHEV-IMS---NTKYGKYGGQFVPEILMPALEELEQGYEKYRNDPQFMEELDYYLKDFAGRETPLYHARNLSKKYGTKIYLKREDLVHGGAHKLNNTIGQALLAKYMGKSRLVAETGAGQHGTATAMAGTNLGFETHVYMGAKDMERQRMNVYRMEIMGTEVHPVESGSRTLKDAINEALRDWVSNVENTHYLIGSVVGPHPYPMMVRDFQSVIGNEVKQQIIKKEGRYPDSIVACAGGGSNAMGIFHPFIEE-DVKLIAVEAGGKGMEYTLHSASLSVGEDGVLQGARTRILQDEYGQILESSSISAGLDYSGVGPELAHLADIGRILPRVVNDDLALEAFHELSRVEGIIPALESSHAVAHVMEAAES-GELGELVVINLSGRGDKDLETVIGLE---RRK
M---ADLSTRVGALTLKNPIMPASGTFS--EELADVFDLDCLGAHVTKTITRERRSGNPVPRVCELNGAMLNSIGIPSKGAGWFVKNTIPFYADY--DAPLVISISASTADDFARFAEEVS-VPGVAAIEVNISCPNIEDHGKAFAMRPGSTEDVIRKIRSATDVPIWAKLSPNTGEVVEVAQASETAGADALVTANTMLAMAIDSRSGEIRLGNVMGGLSGPALKPITLRMTYQCAKAVAIPVIGCGGISTIDDVIEYLMAGARAVQVGTATFISPNTMPRLVGELDATLAARGLASVEALIGTARLSYTMYP-ENGFFGKFGGRFVAETLMPLLIAVTENWQAAKTDQSFWDQLDEMSRTYVGRPSPLYFAERLSERLGARVYMKRDELNHTGSHKINNCLGQILIALRMGKRRIIAETGAGQHGVATATMAARFGLQCVIYMGATDIERQAPNVFRMRLLGAEVRSVTSGNCTLKDAMNEALRDWVSNVDDTYYLIGTAAGPHPYPEMVRTLQSVIGREARAQILEREGRLPDLLVAAVGGGSNAIGLFHPFLADPGVSMLGVEPAGKGLDTFEHCASLTKGQPGVLHGNRTYLLQDEDGQINEGHSISAGLDYPGVGPEHSWLKESGRVSYASATDLEALEAFQFLSVVEGIIPALEPSHAIAEVMKRAPL-MTPEKIIIVNLCGRGDKDIFTVSSLLNL--NN
MAA--------FGTTFQNPILLASGTAGFGREVAGVIALDALGGLVTKAVSPEPRRGHPGPRVAEFDGGMLNAVGLANPGLEAVLNAELPWLARS--RARVIVNVVGAVVEDYVTVVRGLSALPIVTALELNVSCPNTARGGEEFGADDAVLADLVRRCRDATSKPLIAKLAPTLPDLARTAWAAGQAGADGFTVVNTIPGALSRPAHRAPRLGYGQGGVSGPALLPVGVLATRRVRERTGKPVIGVGGIRTPEDVEQYLDAGAVLVAVGTAALADPRVPERLAASWSRQW------------------RSMST-VDGRFGPYGGRYVPETLIAALEELAAVYREAQGDPRFWAELDALLKDYVGRPTPITETPRLGTQLGVVVLLKREDLNHTGAHKINNTLGQVLLARRMGKQRIIAETGAGQHGVATATVCARFGLACVVYMGEADMRRQRLNVYRMELMGAQVVPVTSGTKTLKDATNEALRDWVTNVTTTHYIIGSVVGPDPFPRLVGDFQAVIGREARAQVLERCGRLPRTVVACVGGGSNAIGIFSAFLDDTGVELVGVEAAGEGLASGHHAASLARGRPGVFHGSLSYLLQNADGQVQPAHSVSAGLDYPGVGPEHAYLKDTGRVLYEAVTDRQALDAFGALSRLEGILPALESAHAVAWVMGRRGH-WRAGDVVLINLSGRGDKDVAMVAELTGAA--L
MSISVDLTAPFGSGTLPNPVTTASGCAGYGRELAKFLPLAELGSITTKTIMPYPRSGRATPRMAETPSGMLNGIGLQGSGIEHFVEHELPWLAER--GARVLVSIAGERVEEFAECARALNGQPGVVGLEVNISCPNVDNRGLVFAANPATSHDVVAAVREVAALPVYAKLTPDVTSVTDVAMACVRAGADGLSMINTLLGVVIDTDTLRPHLGTASGGLSGPAIRPVAVRCVYEVHAAMSVPILGMGGIRTGRDALEFVLAGASGVAVGTAIFNDPTAPLRVLDELREALAVRGFAKLTDAVGLAH--HHMSD-ARGYFGAYGGRFIPEALVAAVEQVADEYEKAKADPAFAAELNALLKDYTGRPSPLTDVRRFSAEAGARILLKREDLNHTGSHKINNVLGQALLTRRMGKNRLIAETGAGQHGVATATAAALFGMECTIYMGEVDTRRQALNVARMRMLGAEVVPVTSGSRTLKDAINEAFRDWVANVDSTHYLFGTVAGPHPFPMMVRDFHRVIGQEARAQVLDRTGKLPDAVVACVGGGSNAMGVFYDFIPDAGVRLIGIEAAGEGVETPRHAATLTKGDPGVLHGSRTYVLQDEDGQTIESHSISAGLDYPGVGPEHSFLKDTGRAEYRPCTDADAMNALRLLSRTEGIIPAIESSHALAGALELGRE-LGPDAVILVNLSGRGDKDMHTAAEYFGLLGAK
M--FFMLETSICNIELRNPTILAAGVMGSMASSLNRIYRGGAGAVVTKSFSLRPNPGYRNPTTVEVTGGVINAIGLSNPGVEAFREELKLVDE----EVPLIASVYGASPEEFASAAASVE--EYADMIELNVSCPHAAGCGASIGQDPELTFRVVSAVKDAVDVPISTKLTPNVTDIVEIAGSAEEAGSDALTLINSLPGMKIDIKTARPILSNAFGGMSGPAIKPVAVRCVYDVYRSVDIPIMGVGGVRDFQDAVEFLFAGARAVQVGTAIMDGPEVFMKICRGLEAFMMAEGFSSVDEMVGLAHD---MI--MDGKFGKYGGIFVPELLIPALEELERAFLHYRDDRKFMAELEYHLREYAGKPTGLYYARNLSEKLGCRVYLKREDMLHTGAHKINNTIGQALLARYMGKTRIIAETGAGQHGIATAAAGALFGMDVDIYMGTEDVERQKLNVFRMEVSGAEVIPVDSGSRTLKDAINEAMRDWISNVDDTHYLIGSTMGPHPYPTMVKHFQSVIGREAREQILEVEGELPDTVIACVGGGSNAIGIFSAFMDD-DVELIGAEGGGEGIESGNHGATLSAGSEGILHGSLSYVLQDGDGQISEAHSVSAGLDYPGVGPEHAHLMDTGRARYEPVTDTEALRGFRLLSRYEGIMPALESAHAIACLERYAEK-ENRGKTVIVNLSGRGDKDMFMVAGLLGV--GV
M---SKVQVKVGSLTFKNPILLASGTCGNGKEINKFYNINILGGFVTKSITINPREGNPNPRIWESYAGILNSIGLENAGLDKFLEEEIPFLEKL--NTNVIVSIAGEKKEEYYEIARVLRE-CKISGIEINLSCPNVEGGGMLFGIDSEMVKEITKNVVNIVDKPVWVKLTPQAKDIIGVAKAVRSAGGEAVVVFNTFLGLAIDWKKREPVFKRIFAGYSGPAIKPIVLRYVWELYEENILPIVGCGGIVNFTDVLEYIFAGASLVQIGSANFRDPWIGEKIVKEVQNYFKEEKV---VDLIGIAHKNDKMRKIERGYFGEFGGRFVPETLMEPLLQLEEAYNKYKDDEEFKKELGYYLKTYVGRPTPLYFAKNLSERLNAKIYLKREDLCHTGAHKINNAVGQALLAKYMGKRRLIAETGAGQHGVATATVAALFGFQCTVYMGEEDCERQKINVLRMKLLGAEVVPVKVGSRTLKEAINEALRDWVAHPEDSYYLLGSVVGPHPYPIIVRDFQKIIGEEAKNQILEIEGRLPDYLIASVGGGSNSIGLFYPFLEE-DVKIIGVEGGGKGLGSGLHSASINFGKVGVLHGAKMYLIQDENGNVSPTHSISAGLDYPGVGPEHSFLAQIGRVKYDIATDDVALKGFLTLSELEGIIPALESAHAIGYVIEHRKD-FPEEEIIIINLSGRGDKDLGIIINYMGEK--E
MSQ-VCLEVDLGRMRLPNPVMTASGCAANGRELAHFFDLGKLGAFTTKTVMGAPRSGRGTPRMAETSGGMLNSIGLQGPGIEAFVAEDLPWLASV--GARVLVSVAGGDAAEFAAVTRTLREFASCVGVEINISCPNVANRGLVFSCDPVSTAEVVRAVRAELEVPTFAKLSPDVTDLVSIAGAALGAGADGLTMINTILGMEIDIDRLRPVLGGITGGLSGPAVRPVAVRAVYQVRAAMAAPIIGVGGIASGADALGLIAAGADAVQVGTAIFHDPQAPVRVGHELGALIAERGFTSLAEVVGIAHERVAMNS-RIGRFGNFGGRFVPEALIAALEQLDEERLLAAQDPDFRSELKNLQERYTGRPNPLTEVPRFAEHCGARVFLKREDLNHTGSHKINNVLGQALLTVRMGKKRVIAETGAGQHGVATATAAALMGLECMVYMGERDTSRQALNVARMRLLGATVVPVTHGSRTLKDAVNEALRDWVANVEDTHYILGTVTGPHPFPEMVRDFHAVIGEEAREQVLACVGRLPDAVVACVGGGSNAIGIFHRFRHDPQVRLIGVEAGGQGIGSGKHAARFAGGSPGVLHGAATYVLQDEDGQTIESHSISAGLDYPSVGPEHAHLHDSGRAEYRYATDAEAMAAFRLLARTEGILPAIESAHALAGAMSVGRE-LGPDAVIVVNLSGRGDKDVDTAARYFGLLNGR
M----NVETEICGLKLRNPTMLAAGILGMTASSLNRIYDHGAGAVVTKSFTKNPKKGYKNPVIVEVDCGILNAIGLSNPGVKIFKEELKKVKK----EIPIIASIAGSSPKEFAEVSKEVS--DLVDMIEINVSCPHAEGYGSFIGQDPKLTYEVVKAVKKAVNLPVSVKLTANVADIVEIAINAKKGGCDALTLINSVPGMKIDIKTAKPVLSNRFGGLSGPAIKPIAIRCVYEIYENMEIPIIGVGGITTYKDVIEFLYAGARAVQIGTGILKGVNIFQDIVYGLKKFMKENNFKSVDEMVGLAHR---MRKNLNTKFGKYGGVFAPELLIPALEELEEAFLRYKDNKKFNKELNYYLREYAGRPTPLYYAENLSKKLGCKIYLKREDLLHTGAHKINNTLGQGLLAKYMGKSRLIAETGAGQHGIATATVGALLGMSVDIYMGSEDVERQKLNVFRMEVTGARVIPVDSGSRTLKDAINEAMRDWIANVEDTHYLIGSSVGPHPYPTMVKHFQSVIGKECKEQILKKEGELPDVIIACVGGGSNSIGIFAPFIDE-DVELIGVEAGGKGLNTGKHGATLCAGKEGILHGSLSYILQDEDGQIKETYSIAPGLDYPGVGPEHAYLKDIGRVKYVSVNDDEALRGFKLLSKYEGIMPALESAHAVALAEKYAKK-ENKGKTIVINLSGRGDKDMFIVAKALGV--EK
M---VDLSVKIGDITLQNPIQPASGAFSW--EYNDVIDLNRLGALVAKTICREPRLGNPTPRMAETEAGIIQSIGLPGKGIEYFVDHIVPEYARF--KPPLVVSVNSDNIEDFAALAEELS-VPDVDVIEANISCPTRNQTGGNFAMHEDYTRDCITAIRAKTKKPLWVKLSPNAGDIVSIARAAEAAGADALAIANTFLSLKIRTDNFRPALGNKFGGLVSPALKPIVLRMVYQVAKQVKIPIIGIGGVTKAEDVVEYMLAGASAVGIGYAGFRNPTALVQIIDDLEAWCDERGIKKVTELIGAVKDAGVMTA-ERGHFGIYGGRFVAETLMPLILQLEKAYAEAKSDPAFKREMDSHLKHYVGRPSPLYFAERLTSHFGAKIYFKREDLNHTGAHKVNNVLGQIMLAKRMGKPRVIAETGAGMHGVATATMCAKFGLECVVFMGAVDVARQQPNVLRMRALGAEVRPVEAGAKTLKDAMNEALRDWVTNVSNTFYCIGTVAGPHPYPMMVRDFQCVIGDEVRVQMQEAEGQLPDSLIACIGGGSNAMGLFHPFLDDRQVDIYGVEAAGHGLDK-KHAASVAGGRPGVLHGNRTYLLMDNDGQIEEAHSISAGLDYPGIGPEHAWLADLGRVKFLSATDKEALTAFQLCSRLEGIIPALEPCHALAKLPEIAPN-KPKDHLIVVNLSGRGDKDLESVAHHLKG--KL
MAYTPNLSIQFAGLHLQTPLVLLSGCVGFGEEYTRIEGWDDIGAVILKGTTLEPRMGNAPHRVYETPSGMLNAIGLQNPGARYVVDHILPQLPHK--ETQFWANANGTSPEEYAEVARIFDD-SPVTAIEINISCPNVKEGGVHFGNNPVMAARVVEAMRPMTKKPLITKLSPNTADIAETARMVIEAGTDGLSVINTLVGMAVDIEQRSPVIANISGGLSGPAIKPVALWKIHQTRAVANIPILGQGGITSAKDAIEFAIVGSDAIGLGTGLFYDPLLCHKLLEEMRDYLRRHTMNSYSDLVGTLVTSAEMSRLAGGHFGRFGGRFAAETLMQPLKEIEEAFYAAWADPEFHRERLDLLKNYVGRATPLYHAERLTKLTGAQIYLKREDLNHTGAHKINNTIGQGLLARRMGKKRVIAETGAGQHGVATATVAAMFGMQCDIYMGREDMARQMPNVLRMRLLGANVIPVDSGTATLKDAVNEALRNWVASCENTFYIFGTAAGPHPYPLLVRQFHTVIGQEARAQILEQAGRLPDVAVACVGGGSNAMGLLHPFRDDADVRLVAVEAAGHGLNSGKHAASLAAGKAGILHGNLTFLLEDDEGQVLPTHSISAGLDYPGVGPELALMLEEGRLELEATTDDDALAALQQLTRCEGIIPALESSHALAAGCRIAAG-MRPDQIMIINLSGRGDKDMDNVFKHLGWLDAR
MNPVTDIPVTFAGIALRNPVVLLSGCVGFGHEYPRIAGFSLFGAIVLKGTTLEPRLGNKPHRLAETLGGMLNTIGLQNPGARYVVDRILPTLPQG--GTRWISNIAGSTVEEYREVAAIFDN-SPIDAIELNVSCPNVKEGGAAFGADPEVLGAVVQAVRSATSKPLITKLSPNVTDIGLMARVAVEGGSDGLSVINTLMGMALDWRKRKPILGPGQGGLSGPAIKPVALLKVHQVRQAVNVPIMGQGGIASAEDALEFAVAGSTTVGIGTALFYDPLGVARIPQEIQGLLANEGV-AWQELIGTLQWPCRMDA-AEGRFGPYGGRFVAETLMPLVLDLERAYRAAQADPGFAATMADFWTHYVGRPSPLYFAERLTAHFAAKIYFKRDELNHTGAHKINNCLGQVLLALRMGKTRIIAETGAGQHGVATATVCARFGLPCVVFMGATDIERQKPNVFRMKLLGAEVRPVTSGAATLKDAMNEALRDWVTNVADTFYCIGTAAGPHPYPEMVRDFQSIIGREARAQILEREARLPDAVMACIGGGSNAIGLFHPFIADESVRLIGVEAAGRGIDEREHSAAINGGRPGVLHGNRTYLLQNADGQILEGHSISAGLDYPGVGPEHSYLADIGRAQYLSATDDEALEAFKLCARLEGILPALEPSHALARLGDVARE-IGKGGVVIMNLCGRGDKDVFTVADALGV--SL
M---LDLSVKVAGVTFKNPVLLASGTWGFGEKLKSYLDLSTLGGLVSKGISLKPREGNPPPRLAETPCGLINAIGLENPGVEVFKKHILPQLLAF--KTHLLVNIFGETIDEFLGVAEALKD-EPITGLELNISCPNVAKGGLAFGHDPATVKTLVEEIGKIYSGFLVVKLPP-VGPVLDVARVALESGADALTVANTYPALAVDLASRRLALGRGTGGLSGPAIKPLTLKLVYDLYRELKAPIFGCGGITSGKDVLEYILCGAAAVQVGTATLLDPQNPAKILTEIEEELKKLGETNLGNLLAALK---YMP--KQGHFGPFGGRYVPETLMPALFELEEAYRHYKRDKSFKKELDFYFKTYVGRPTPLYPASQLAKKLGLKIYLKREDLTHTGAHKINNTIGQVLLAKKMGKKRIIAETGAGQHGVATATAAALLGLECIVYMGAKDTVRQEMNVFRMELLGAKVIPVYSGTQTLKDAINEAIRDWVTNVETTHYVIGSVMGPHPYPMIVRDFQSIIGKETRKQILAAEGRLPDVLIACVGGGSNAMGLFYPFVEDQMVKMIGVEAAGTGLDTDKHSATLTVGEPGILHGMMTYLLQDKVGQVKGAHSIAPGLDYPGVGPEHSFLKETGRAEYVTVDDQEALSGFRLLSETEGIIPALESAHAVAYLAKIAKK-LPQGTIVVVNLSGRGDKDVAAVREYLRRKSDD
MTLSVDMSVDLAGRHLPSPMMTASGCAANGRELGRFFDVAELGAFVTKSVMADPRSGRGTPRMAETPSGMLNSIGLQGPGISAFVEHDLAWLKQA--GARTLVSVAGGTSGEFADVAATLRAFDSVVGVEVNISCPNVANRGLVFACDPLASAKVIALVREQLDVPVFAKLTPDVTDIVSVAQACVKAGANGLTMINTLLGMVIDTDLLRPQVAGVTGGLSGPAVRPVAVRAVWQTRAAMYVPIIGVGGVRTGRDALELVAAGASAVQVGTATFNDPSAPVRVGRELAGLVQDKGFTRLADVVGIAHERRAMTD-RPGRFGHFGGRFVPEALIPALEELDEARRKAMVDPAFLGELEMLHRTYTGRPSIITEVPRFAEHAGARIVLKREDLNHTGSHKINNVLAQALLTKRMGKTRVIAETGAGQHGVATATAAALMGLDCVIYMGKVDTERQALNVARMRMLGAEVKAVPTGSATLKDAINDALRDWVTNVGDTHYILGTVTGPHPFPEMVRDFHRIIGVEARGQVLDLAGRLPDAVIACVGGGSNAMGIFHRFIDDAGVRLIGVEAGGEGVEGGRHAARFAASSPGVLHGTFSYLMQDDDGQTLESHSISAGLDYPSVGPEHAFLRDSGRAEYRYATDEQAMKAFELLCRTEGIIPAIESAHALAGAMEVGRE-LGPEALLLVNLSGRGDKDMHTAAEYFGLITQL
MSDQVELGCAFGPLALRSPILTASGCFAYGQQFEQFMDLRQIGGLSTKGISPLPRHGNPLPRIYETASGMLNSIGLENVGCEVFLTEKLPFLAGL--GVSVWVNFFGTDFKTYVECARTLGEGGGIDVLEMNISCPNIKKGGIEFGTVPEVAHRLTKACVEVTDIPIVVKLTPNVSDVVGMADAVKQAGAAGVSLINTITGMAVDVRSRRSRIATTYGGLSGPAIKPVALRMVHQVASALGFPICGMGGILSGEDALEFLIAGAHCVQLGTINFSDPGAAVRVTHELRELMATLGIRSVAEAVATLQPHPSMADIALGDFGQFGGRYVAETLMPAVEQLAREWPLAWADEAFRADYSRILSEYVGRPSPLTPAPRLAAAIGGQIWLKREDLNHTGAHKINNCVGQVLLARRLGKTRIIAETGAGQHGVATATVCAYFGLPCVVYMGAEDVARQALNVFRMRLLGAEVRPVQAGSATLKDAINEALRDWVANVADTHYVIGSVMGPDPYPSMVRDLQRVIGDEARAQCLDRIGSLPDAVVACVGGGSNAIGIFAAFIDDPGVQLIGVEAAGEGLD-GRHAATMSRGEVGVYHGMRSLVLQDDDGQLQEAHSISAGLDYPGIGPEHAYLRERGRARYLAIDDEQALAALSLLSRTEGIIPALETAHALAALESLVAE-LGPKAKILVNLSGRGDKDMHTVMGRLDAEGTR
M--------NITGMHLKNPTILAAGIMGTTGASLIRMGREGAGAVVTKSIGPQAKDGHSNPSMVKLDCGYLNAMGLPNPSYEAFLPELEKAKNKA--GVPVIASIFGGNPEEFRMVAEGLI-PGKPDAFELNVSCPHAMGYGASVGTDPAMVKAVTSAICEVTDIPVWVKLTPNVTDIVTIGKAAQAGGADAVVAINTVRGMAIDIHSGYPVLGNRFGGLSGEAVRPVAVKCVYDLYANLDIPIIGVGGISTWQHAVEMIMAGASAVQIGSGVYEGLNVFSDINAGINRFLKEHGYTKTEDITGIAHKR-FMQ---KPTYGRFGGQFVPEVLMPALNELEEEYERYKEAPEFLRELNYYLTEFAGRSTPLYHARNLSKKYGTKIYLKREDLVHGGAHKLNNTIGQALLAKYMGKKRLIAETGAGQHGTATAMAGANMGFETVVYMGAKDVERQRMNVYRMELMGTKVHPVRSGSMTLKDAINEALRDWVTNVENTHYLIGSVVGPHPYPMIVRDFQSVIGTEVKQQIMEKEGRLPDSIVACAGGGSNAMGIFHPFVEDTDVKLLPVEAGGCGMQVQMHSASLGAGEEGILQGARTLILQDKYGQILESTSVSAGLDYSGVGPELAHLAETGRIQPGSVNDQEALDAFHELCRLEGIIPALESSHALAYIKKMADT-GELGDLVVVSLSGRGDKDLETVLKVKATAEKL
M----KITCNAGGLTLKNPTILAAGVLGTTGASLKRIASMGAGAVVTKSIGTEPKPGHHNPSMIRLEEGYINAMGLPNPSFGEFRQELEIARE-S--GVPVIASIFGATPEEFTAVANGLP---GADAYELNVSCPHAKGYGMQCGTDPELVRSITKAVKAAVKVPVWVKLTPNVTDIRPIGLAAQEGGADAVVAINTLKAMAIDINTGWPILGNRSGGLSGPAVKPVAIKCVYDLYEVLDIPVIGVGGVSNWADAIEFMMAGACAVEIGSAVYEDIGTFASVSMGISNYLDRKNM-KLDEIIGLAHRVKQMT---EGRYGEYGGTYVPEMLVPALKDVDAGYKRYRNDPAFREELDAYMKEFVGRPTPLTKSRNMSRKYGFTLYLKREDQAFTGAHKINNTIGQALLAKRMGKTRLIAETGAGQHGVATATAARALGMKCTIYMGEVDIERQKMNVFRMRLLGAEVVSVKNGTRTLKDAISEAMRSWVTCLDDTHYLFGTAYGPHPYPEMVKDFQSVIGKEAREQVLNQEGRLPDAVVACVGGGSNAIGIFSGFIPDESVRLIGVEAGGCGIESGRHAARFQTGTKGVLHGSYTYVLQDRYGQISDTHSVSAGLDYAAVGPEHALLRDLKRAEYSYCTDDEALFGFQELGMVEGILPALESSHAVGYVIKNRKQ-F-QGQTVIVNLSGRGDKDVYTVARCMGVD--I
MTTVGPLGVVAAGLAFRNPLLLASGTAGYGHELHRVMNLDALGGLVTKAVSVEPRGGAPAPRVGEFPGGMINAVGLANPGMEAVARDHLPWLARR--GTRVLVNVVGFAVDEFPRVVERLDGEAGVDGFELNVSCPNTKCGGMEFGADPASLRAVVEGARAATRRPLFVKLSPTLPDIVGSARIAADAGADGLTLVNTLPGLVIDVERRRPVLGFGSGGMSGAGLLPAGVLAAWKVSRAVDLPIVGLGGVRSATDALQYLLAGATLVGVGTAAMQNPRLPEQVARDLARWCGRHGVTRLSDIIGSLEW-PSMTTPPNDRFGAFGGRYVPETLVPALDELEAALDAALRDPAFRADLDDMLRNYVGRPSPLTAAPRLGARVGAPVWLKREDLNHTGAHKINNTVGQVLLAQRMGKKRIIAETGAGQHGVATATVCARYGLECVVYMGEEDMRRQALNVWRMRLMGATVEPVTSGTRTLKDATSEAIRDWVTNVDTSHYIIGSVVGPAPYPRMVREFQATIGREARAQMLERAGRLPQTVVACVGGGSNAMGIFAGFVDDRDVELVGVEAAGEGLDSERHSASLTRGTPGVLHGSLSYLLQDAGGQVHPAHSISAGLDYPGVGPEHSFLKDSKRAEYVAVTDADALRGFTLLSRLEGIIPALETSHAIAWVEQQCGR-WKSDEPVLICLSGRGDKDVAQVSEMGDLPNGR
MSI-SDISTSIGNIHLSNPLILASGILDENGHTMKRILSEGAAAVVTKSIGMEERNGYKPPIVATDDPIFINAVGLPNPGINDVGEEIKIARE-S--GKPIIGSIFGKDENEFIHLAVKMQ-EYGVSAVELNLSCPHVKGFGSEIGGDPTLVKKIVKGVKGSISIPAWAKLSPNVTNLLDIAIAASD--SDALVLINTVRGMKIDIYSGRPVLSNKVGGLSGSSIKPVGIRCVYEVKSNLDIPVIGVGGIESALDAVEYIMAGATAVQIGTALWYGRAVFSKVSMELVEFMSSEGYEKIEEFRGIALK---MTN--NGRFGEYGGQYIPETLMNAVIELEEAYNRLKDDPGFKRELNELFTEYANRPSRLYFAKKMTEELGAKIYLKREDLNHTGAHKINNVLGQALLAKKMGKTRLIAETGAGQHGVATATAAALLGMECLVYMGVEDMERQKLNVYRMRLLGAEIRGVPTGTGTLKDAVSQCMREWTSRISDTHYCLGSVMGPHPFPTIVRDFQSVIGKEIREQIMEKEGRLPDMLIACVGGGSNAIGTFYDFIKDEEVELVGAEAAGKGVDTPLTAATMNTGSVGIFHGMKSYFCQDKYGQIAPVYSISAGLDYPGIGPEHAHLADIGRAKYVAITDEEAVQAFEYVSRCEGIIPAIESSHALAYAMKVAPT-MGKDRIIVVTVSGRGDKDVAAIARYRGEDIHE
M---PDLSITIAGIEMKNPLTVGSGTYGHHGRFSQFFPVETMGALVPKTIRPHQWPGNPPQRVLEVPAGLHSSVGIPSIPWDQFETEDAPRLKAL--NLPVIQSVIGRTEDEYAEVVRRCTDLDAFAGLELNLSCPNLKQGGLDFGYDPDAAYRLVSRAREQTDLPLIAKLAPDYSSLVPVAQAIEAAGADAVALVNAPRAMCIDADTLKPMIGNGVGALSGPAIKPMAVYMVWTLYRAISLPIFGMGGVATYRDVIEFMAAGASAVAFGTVSYVDPMALPRALRELEAWMAQNGIDDVEQLVGAAHDAVAMDD-EKGRFGIYGGRFVSETLMPLILSLEEEYEKAKTDQSFWDEMNDLWTHYVGRPSPLYYAARMTEELGAKIYLKRDELNHTGAHKINNVLGQIILAKRMGKTRIIAETGAGQHGVATATVCAKFGLKCVVYMGAHDVERQQPNVFRMRLLGAEVVPVTSGRGTLKDAMNDALRDWVTNVRDTFYCIGTVAGPAPYPAMVRDFQSIIGKEVRWQLPEQEGRLPDTIIAAIGGGSNAMGLFYPFLDDPSVKIIGVEAGGKGVNEKEHCASLTGGRPGVLHGNRTYLLQDDDGQILEGFSISAGLDYPGIGPEHAWLHDTGRAEYVSITDKEALEAFQFSCRTEGIIPALEPCHALGHVMKLAPT-LPKDHILVMNMCGRGDKDIFTVAKHLGF--DM
M-------ITITGIKMDNPTILAAGVMGTTGSSMVRIAENSAGALVTKSVGLYPKEGHPNPTMIELESGFLNAMGLPNPSYKNFISEIKKVHNRT--ETPVIASIFAGTPEDFVDVAMGLE-PAKPSAFELNVSCPHAEGYGSLIGCDPLAVERVTEAVCDAVNIPVWVKLTPNVTDIVSIGKAAENAGADAVVAINTVKGMAIDINSGYPILGNRFGGLSGQPIKPIAVKCVYDLYSSLEIPVIGAGGISCWQDAVEIMMAGACGVQIGSAVFDRIDVFNCIASGIDQFMEDNSYSKIEDIIGIAHEM-KMN---NSKYGIYGGQYVPEILMPALQELEEEYSRYRNDPQFQQDLNYYLRDFAGRETPLYYARNLSRKYKTKIYLKREDLVHGGAHKLNNTLGQALLAKYMGKKRIIAETGAGQHGTATSMAGANLNLDTLIYMGAKDVVRQRMNVYRMEILGARVKAVESGSKTLKDAINEALRDWVTNVDTTHYLIGSVVGPHPYPMIVRDFQSIIGREVKEQIMQKEGRYPDSIVACAGGGSNAMGIFYPFIENKDIKMFAVEAGGSGMELTLHSASMCTGEVGVLHGACTKVLQNKDGQILESHSISAGLDYSGVGPELAYLADSGRINPCHAGDEEALNAFHEMSRLEGIIPALESSHAMAYVMKKAES-GELGDLVVVNLSGRGDKDLETVIKAG-----K
ME--PDLSVEFAGIKLPNPTILASGILGVSAEIMVRAARAGAGAVVTKSFNRDGREGYHNPSFIEVPGGFLNALGIPNPGMREMREEVRTVAK-A--GVPVIASVFGFDASEFAEAAAMGE-EGGALAVELNVSCPHVEEVGVEIGQRPARVAEVTRAVKAKVRVPVLVKLTPNVTSIEEIAKAAESGGANGITAINTALGMAIDVDAAKPTLGGTVGGLSGPALHSLAVRCVFQVKQAVKIPIVGVGGISDWRGAVEMMMAGASAVQIGTAVTRGVEVFREITTGMSKFLTENHYGSVGEIVGLALR------------------------MEPLIQLELSYRKLSKESSFRKELKGLLANYAGRPTPLYFARNLTQRSGAKIYLKREDLLHGGAHKINNTLGQALLAKRMGKTRIIAETGAGQHGVATAMACATLGLRAEVYMGEEDMERQRLNVYRMKMLGARVHPVGSGSRTLKDAINEALRDWVTNVEDTYYLIGSVVGPHPYPTMVRDFQSIIGIEARRQILQSEGHLPRAAVACVGGGSNSMGLFHPFLHDLEVDLYGVEAGGEGLDRGRHAAPLCAGREGVFHGMLTYILQDANGQIQSTHSISAGLDYPGVGPEHAFLMDTRRAKYAVATDNEALEAFQVLSETEGIMPALEPAHALSYATKLAGN-YRKNDAIIVNLSGRGDKDVETVAKHI----PN
M-----LETNLAGIKLKNPTVLVSGILGVTGQSMARAAKGGAAAVTMKSVGPKPWLGYHNPTVVANEHFMLNAVGLPSPGYKNNEAEWNGLGEQK--DVRVFASLYAWTLEEMEEIAESIA-ARKPDLIEIDLSCPHMKEAG-EFAFNPEQAAAAVSAVKGAGKVPVFPKLSPNTNRMVEIAKACEEAGADGISAINTVGGMAIDIEMRKPVLANKTGGISGPAIKPVAIKAVYQLYDALKIPVLGMGGCTNGRDAIEFIQAGASAVGIGTAVYRGIDVFSKVCLEMQQWMKENSVKSVKELVGAAHE---MK--ERGYFGDFGGMYVPETLVPALEELEKAFVKYRKDKQFRKELNDLLEKYAGRPTPVTFAENLSRMAGCKIYFKREDLAHTGAHKINNALGQALLAKRMGKKRIVAETGAGQHGTAVAIACAKLGIECDVYMGEVDIERQKPNVMRMELAGARVIPVSSGSKTLKDAINECLRDWTTNVRTTHYLLGSVLGPHPYPSMVAFFQEVIGKEARKQILEEAGELPRAVIACVGGGSNAIGIFKAFMND-NVELIGVEAGGKGIKSGKHAARFSTGRVGVLHGTKTFVLQDKFGQIMNTHSVSAGLDYSAVGPEHSMLRKKGRALYTYATDKEALNSFRLVSRVEGIIPALESAHAVAFALKYARK-CSKEDVLLINMSGRGDKDLEYISRFAGKK--T
M--PEALKVSVAGIEMRNPLMLASGVMGSSSASLNRLS-EHAGAVVTKSVGLEPVEGYRNPAVINYSHGLINAVGLASPGAKAFAEELKDYAF----YSPLIVSLFAHTPEEFAELVSYFE---FADGFELNLSCPHAKNVGLAVGSDPELVREIVREVKRATRRPVFAKLSPNVSDIVEIGKAAEEGGADGIVAINTLKGMKIDIFAKRPILSNVSGGVSGEGIKPVAVKCVWDLYEELSIPIIGSGGVTSWKDVIEFMLAGARAVQIGSALFYSNRIFYSLKESLIAYTRMTG-ERLEDIVGAAHRA--M------RFGEFGGRFVPEMLIPPLEELEEKYEELKESEEFKRELDELLRSYAGRPTPLYYAENLSRKVGAKIYLKREDLLHSGAHKINNTLGQALLAKHMGKSRLIAETGAGQHGVATAMAGAKLGLKVDVYMGAEDVERQRQNVFRMRLLGANVIPVESGSRTLKDAINEALRDWSRTFESSHYLIGSVVGPHPYPTIVRDFQSVIGREIRAQILEAEGCLPEAIIACVGGGSNAIGAFYEFIKDKEVRLIGVEAGGRGIESGEHAASLNAGEKGVLHGMLSYFLQDEDGQILDTHSISAGLDYPGVGPEHAWLRETGRAEYVTASDDEALAAFMELSRTEGIIPALESSHALAYAMKLAEQ-LDRDSVVVVNLSGRGDKDMGIVMEVLG---NA
M-----VAKKSLYPHPKNPVILASGIMGTTGASLTRMAYNGAGAVVTKSIGPVPKKGHSNPTMIELENGFLNAMGLPNPSYTEFVQEIENAKNNT--STPIIASIFAGDTEGFVKVAEELS-SANPDGFELNVSCPHAEGYGATIGCDSCLVEEITASVCDVIDVPVWVKLTPNVTNIVDIGKAAERGGADAVVSINTVRGMSIDINTGYPILGNRYGGLSGRAIRPIAVKCVYDLYASLDIPVVGVGGVSCWQDAVEMIMAGASAVQVGSAVSQSMDVFKSISSGIEDYLSANEYSTIDEIIGFSHKM-GMT--SKATYGKYGGQYVSEMLLPAISELERKYEYYKNNPDFLKDLHYYLNDFAGRETPLYFARNLSEKYGIKIYLKREDLLHGGAHKINNTLGQALLARYMGKHRIVAETGAGQHGTATAMAGAALGLDTVVYMGEKDVERQKTNVYRMEMLGAKVHPVSAGSKTLKDAINEALRDWVSNVDSTHYLIGSVVGPHPYPMIVRDFQCVIGNEVKKQIIEKEGKYPDSIVACTGGGSNAMGTFHPFVDDTGVKLISVEAGGESMKSTLHSASLCVGEEGILHGAKTRILQDKYGQILESHSISAGLDYSGVGPELSYLKDSERLNTAVASDKEAIDAFHELCHLEGIIPALESSHAIAHVLKKAKT-GELGNIVVINLSGRGDKDLDTVIKSSKGEGNI
M------AINIGGIEFESPLFIASGVWPMDSAEWPDGAMNGVGGFCTKGLTLRSKRGNPGIRVWETPCGLMNSIGLQNPGIKAFLKQEYKQLKKA--GKPVIFNLSFETEKELLLLLGYIMDAAGNVPVELNVSCPNVSKGGLSWAQDVNALERVVSLARRNWKGLLWVKLSPNVSSFTETALAAEKSGADAVVVANTWLGTAIDVSRLEPVFDNIHAGLSGPAVFPLALRLVWETYSAVKIPVIASGGVCTWQNAASMIAAGASAVQVGSALFFDLLAPAKLYEGLSSLLEKRNIGSVADLTGIAHERHGMES-RKGYFGTFGGSYVPEQLQPRLDELEAAFVSAMEDDLFAKEFTRLLKEYVGRPSALTYCANISREYGGRLFLKREDLNHTGAHKINNAIGQALLAKRMGKKELIAETGAGMHGTATATVAALMGMGCTIYMGEIDVHRQAPNVARMKALGAEVVSVTHGQKTLKEAVDAALEAYVLN-PETFYLMGSAVGPHPFPTIVRQFQSVIGKEAREQFLEREGKLPDHVLACVGGGSNAIGIFSGFLDDRGVGIVGVEPAGRGLETNEHAATLVAGKPGIIHGFRTYVLTDNDGEPAPVYSISAGLDYPGVGPEHAFLMESGRVSYVSVTDDEAVDAFRVLCRLEGIIPALESSHALAQALKMIPE-LSRDETVLVNLSGRGDKDLDSVLPLLG----L
MLK-SPGIVDTGGVPLKNHLILAAGVLGTTGSSLARILAAGAGCVVTKSIGPAPKDGHPGPCLVELEDGLLNAMGLPNPS-KEFVDELAAVR-----GEPVIASIFGGNPEEFRQVAGWFT--GKVSGVELNVSCPHAEGYGAALGTDPELVEACTRAVAD-LRMPVWVKLTPNVTDITECGLAAERGGASAIVAINTVKAMRISTDLKRPVLGNRFGGLSGPAIFPVAVRCVYELFEACSIPIIGCGGVSSGNDVLEMMMAGASAVEIGTAVYRDPAVFSRIAGEL----YDERGESPEEIVGCAHA---MN--EPTRFGAYGGQYVPETLICALEELEQAYRTIVPSRAFQTEMEYYLKEYAGRETPLTFCRNMSRDCGCRIYLKREDLLHSGAHKLNNALGQALLTKAMGKKRIIAETGAGQHGVATAIAGAALGLPVEVYMGVEDMGRQSLNVARMEMLGARVIPVRSGSRTLKDAINEALREWVANVGDTHYLIGSVVGPHPFPALVRDFQTVIGRETRDQILEKEERLPDVLVACVGGGSNAIGMFHAFLKD-DVALFGAEAGGEGIK-GRHGATLCRGRPGVLHGTYTYLIQDAFGQILESHSISAGLDYPGVGPEHSFLKDEGRVTYQPVTDEEALDSFFYLSRTEGILPALESAHAVALARTIADD-LDDDGILVINLSGRGDKDVAQVAALMGG--CR
MIR-SQEPVKLAGVPVRNHLVLAAGVLGTCASSLRRILRQGAGAVVTKSIGPEPRYGHAGPCVVVLEDGIMNAMGLPNPS-REFIQELSSFD-----GDPVIVSIFGGNPEEFHEVAGWFA--EKAQAFELNVSCPHAAGFGAQIGTNPDVVKACTEAVKV-WKKPVWVKLTPNVTDITAIGRAAEEGGADAIVAINTVRAMRISTGLKRPVLGNKYGGLSGKAVFPIAVRCVYELYEACSIPIIGCGGVSCAEDVIEMMMAGAEGVEIGSAVVQDPEIFRHICEEL----YAPDGISSSEIVGCAHE---MQ--LNTRLGEYGGCFVPETLMGALEELEDAFLKIFPGSAFQKELSKYLTTYAGRETPLTFCNNMSRDLGCRVYLKREDLLHSGAHKMNNALGQALLAKYMGKKRLIAETGAGQHGVATAIAGAVLGLEVDVFMGEVDIARQALNVARMNMMGARVIPVTCGTRTLKDAMNEALRDWVARVLDTHYLIGTVAGPHPYPTLVRDLQRVIGDETKKQILAAEGRLPDVIIACIGGGSNAIGIFHPFIEDKAVRMYGVEAGGEGLDR-KHGASLCGGRPGVLHGNYSYLLQDAFGQIIESHSISAGLDYPGVGPEHAMHKDSGRITYTAITDTEALEAFLYLCRTEGIVPALESSHAVAFARKLAPD-LSEDTIIVINLSGRGDKDVETVRRYMEG--KQ
M---SILSTAVGKVDLQTPGMVASGIMDETGASMVRMLKAGAGAVVSKSIGSEPKAGHANPCFTEVKGGLVNAMGLPGPGIELFAEEMAEAVP----HGNIVGSVAGGNADEFAMLAGKME-DYKACAVELNLSCPHAKGYGMEIGTDPALVKSIVEAVKSAVNIPVWVKLTPNTHILQQIALAAQDGGADAIVAINTLKAMVISPEFAKPFLSNKFGGLSGPAVKPVGVRAIYDLKSVVSIPLVGVGGITDWRDAAEYIMAGADAFQIGSAVLDGPEVFGKVNDGLEKFMKEYGYGSIKSMVGAAHE---MTN--NGRFGEYGGQYMPETLMSAVIELEEAYNRYKDDPEFNRELNELLEEYANRPSRLYYAKKMTEDLGAKIYLKREDLNHTGAHKINNVLGQALLAKKMGKTRLIAETGAGQHGVATATAAALLGMECLVYMGVEDMERQKLNVYRMRLLGAEVRGVETGTGTLKDAVSQCMREWTTRIADTHYCLGSVMGPHPFPTIVRDFQAIIGREIRKQIMEKEGRLPDMLIACVGGGSNAIGTFYDFIKDKEVELVGAEAAGKGIDTPLTAATINTGSVGIFHGMKSYFCQDKYGQIAPVYSISAGLDYPGIGPEHAWLSDIGRAKYVAVTDEEAVQAFEYLSRTEGIIPAIESAHALAYAIKVAPT-MDKDKIIVVTVSGRGDKDVAAIARYRGEDLHE
M-----LEQEILGMKLSNPLFLAAGILGTTASSMKMVARAGAGGIVTKSFSIEANDGYDNPTIVKIEGGVINSVGLASPGVEAKKEELKDLNERD--KTPVIASIYGDSEEVFSDVANQTK--DYVDAFELNVSCPHACGFGSNIGENPELTHDIVSSVKDNIDVPIIVKLTPNVTDITEIAKAAEDAGADALTLINSVPGLRIDYKTARPILNNVFGGIAGPMIKPIALKCVYKTYETVDIPLFGVGGIRTYKDALEFLYAGASLLQIGTSIMEGPEIFKNITHDLSNFLEENGYKNVEEIIGLSHNL-GMK--YEGKFGKYGGIFVPELLIPAIEELEEAFYKFKDDEEFMNELHFYLKEFASRPTGLYYAENLSNELGCKIYLKREDLLHTGAHKINNAIGQGLLAKYMGKTELIAETGAGQHGIATAVIGAKLGLKVKIFMGSKDVERQKLNVFRMELSGAEVIPVDMGSKTLKDSINEAFRYWISNLDTSHYLIGTTMGPHPYPSMVKFFQSVIGKEAREQILEKENKLPDTVIACVGGGSNSIGIFSGFVDDEDVDLIGVEAAGDGIDTNEHGATLTKGTEGILHGSLSIVLQDEDGQINDTSSVSAGLDYPGVGPEHAYLQSSGRAKYVPITDKEALNAFRLLCETEGIIPALESSHAVAYAVKYAKQ-ENKGKTIIVNLSGRGDKDMFTVAKELGV--SI
MT----NSVELGELKLPNPLMLASGTWGFGETLPRKI-LSSVGALVTKGLSLEPRTGNPPPRLSETPCGLVNSIGLENPGFEVFRNRILPRLLAL--GPPVIVNIFGESEDDFFRLAEGLAE-TGIAGLEVNISCPNVKKGGIAFARDPEGVFRLVRGLTSVWERFFSVKLSP-VGPVEEVALAAEEAGARALTCANTYPAMTVDLSRGTPRLH--LGGLSGPAIKPLTLRLVYELSRKVKIPIIASGGIMSARDALEYLSVGARAFQVGTAILIDPEAPRNILSELDVALKDR-----------------M---RSGHFGPFGGRFVPETLMPALHELEEAYRRLKRDSAFRKELNWYLREYAGRPTPLYPAKRLSEALGLKIYLKREDLLHTGAHKINNTLGQVLLAKRMGKRRIIAETGAGQHGVATATAAALLGLECVVYMGAKDTVRQAMNVFRMELLGAKVVPVYSGTQTLKDAINEAIRDWVTNVETTFYVIGSVVGPHPYPMMVRDFQSVIGRETRRQILKLEGRLPDMVIACVGGGSNAMGMFYPFVRDQVVKLVGVEAAGEGLDSDKHSATLSVGEPGVLHGMMTYLLQDKVGQIKGAHSIAPGLDYPGVGPEHAFLKEVGRADYVAVDDEEALSAFRLLSETEGIIPALESAHAVAYIVKIADR-LPKGSIVVVNLSGRGDKDVAAVKEYLDSRSEK
MTW-SRLSDTLVGIPLKTPVIIASGVWPYDADLWDKNNLDGVGAICTKAVSNKSRRGNTGVRVWETSCGLLNSIGLQNTGVHDFLQNALPVIRKG--GMPFFVNVVMESIEETQETLKALAEDDIIKGVELNISCPNVDGDGMAWGVSPESTAQAVAASRSVWQGSLLVKLTPQCHDPYGVALAAEASGADGLVVANTWLGMAIDINQCRPVFNRTFAGFSGPAVFPLALRLVWQVCEATSLPVIGCGGVSTWQDALSMILAGASAVELGTAMFVHSDMPRSICKGLDAYLEGHKIDHIRELRGRAQARVFMIQ-RKGYFGEYGGSFVPEALQVRLDELEEAYEEAKKDPSFSNEFITVLKEYVGRPSALTECKNISRHFGGRLFLKREDLNHTGAHKINNALGQALLARRMGKNELIAETGAGMHGTASATVAALMGMKCTVYMGAVDVARQAPNVARMKVLGTEIVAVQDGQKTLKEAVDAALKAFAEQ-PDTFYLLGSAVGPHPYPTMVRDFQSIIGKEARSQFLEREQKLPDYAIACVGGGSNAIGLFSGFLDDSEVKIIGVEPAGKGLATGEHAATLSVGQPNIIHGFKSYVLSKENGEPAEVYSISAGLDYPGVGPEHAYLKDIGRVDYKSVTDEEAIDAFKLLSNKEGIIPALESSHALAYAFKLLPA-LAKDQTVLVNLSGRGDKDMDTVLPLL-----V
MSS-RLLQAKIGSLTLRSPAIIASGVWPMEPERWPSGVVDNVGAICTKGLTLSPKEGNRGIRIWETNCGLLNSIGLQNPGLEAFLKNEFDQLKDC--GCPIIFNLAFHREEELYHLLDILTSFGFTGTVEINVSCPNVSGGGMTWALNLASLEKVLKRARALWRGDMWVKLSPNVPKICDGAIVAESCGADAVVVANTWLGLAIDVKRKKPVFERIFAGLSGPAILPLSLRLVWEAASAVKIPVIGCGGVADAEGALAMLMAGASAFQVGTALFSDFEVVKKICDGIENYMAENQINDLEEIVGIAQ--KAMEKLGKGFYGEFGGSYVPEELKPRLEELERAYENILSDQSFFEEFHRLLKEYVGRPSAITECQNISKKFGGRLFLKREDLNHTGAHKINNALGQALLAKRMGKNRVIAETGAGMHGTATATVCALLGLQCTIYMGAVDVKRQAPNVARMKVLGAEVVPVTFGQQTLKEAVDAALAEYVKD-PDVFYLLGSAVGPHPYPAIVREFQSVIGEEARRQFMEREGKMPDYVVACVGGGSNAIGLFSGFINDPSVKIVGVEPAGKGLDTGEHAATLVAGKPGIIHGFKSYVLTDEKGEPAEVYSISAGLDYPGVGPEHAYLKESGRAQYVAVTDQQALEAFSELCRLEGIIPALESSHALAYALELLPN-LNADESVLVNLSGRGDKDLDTVLPILG----L
M----DLSTEICGIELTGPVLNGSGTFDVLAARRVFGDVEPFDCYVSKTITMNPRPGNPPYRLWETPSGMINSIGLPGPGLEGFLERDLAGLAEL--GVPLIVSVMADCAEDFEVLVRRVAARDEVAGIELNVSCPNVHS-GLIVGEQPSETEALMKALRPITGKPLIVKLTPNVANPEEVALGAEAGGADAVSMINTVKAAAIDPGDNRTWLGVGAGGLSGPAVRPIALAQVRVVAAAVEIPVVGMGGISDAESALEFILAGARVVAVGTENFRDPRAGSAVTSGLPAALARRGFGSLAEAQSARL---DMSASIPQRFGPYGGRYVPETLIAALDELTAAWEEARDDPAFNQRQDALRRDFIGRPTPLYLAERLSERVGSRVYLKREDLAHTGAHKINNALGQTLLAQRMGKQRIIAETGAGQHGVATATACALLGLECIVYMGTEDIRRQAPNVERMKLLGAEVAPVEAGARTLKEAVSAAIRDWVANVETTHYVIGSAVGPAPYPALVRDLQRVIGEEARAQSLAAEGALPARVIACVGGGSNAIGIFAPFIDDAEVALVGVEAGGDGIETGRHGASLGHGSTGVLHGSLSAIVADEEGQILEAPSVSAGLDYPGTGPEHAYLRDTGRAKYFAVTDDGALGALRELARLEGIIPALESSHAIAWLLENP---LEGEGFDVLCLSGRGDKDLAEYTRRVEGEEVG
MS--VDTTTTVGSITLSSPVMAASGTAGYGTELAPYFDLASIGAIVTKSLAPFEWAGNPAPRVHPTRDGMMNAVGLQGPGVEYWLANVLPALLDT--GATVVASIWGRSLDDYRQAAEQLSAPDGVVAVEVNLSCPNLEGRGSIFAHDADLSAAVVAATE-VCGRPRWAKLSANTDRIIDVAASVADAGAEAVTCVNTLLGLAYDPVTLQPTLGAGGGGYSGRAMHPVAVRAVYDVHAALELPIIGVGGIASGWDAAEMMIAGATAVQVGTATFADPRAPRRVHDELVAWASDRGVARTVDVSA-----LPMNPPQTGRFGEFGGRFVPETLVPACQELEAAFNDAWNDPGFRQELHDVHVQYSGRPSILTECHNLGEQLGVRLILKREDLNHTGSHKINNVIGQALLAKRMGKKRIVADTGAGQHGVASATAAALMGLECKVYMGAVDVERQALNVFRMKLLGAEVESVESGSRTLKDAVNEAMRHWVANVSDTYFCLGSVVGPHPYPYMVRQFQSIIGDEAHEQIVEMTGAMPDVVVACVGGGSNAMGLFAGFVDEPSTRLVGVEPAG--------GAAVGRGTPGVVHGSRSYLMQDEVGQVEEALSISAGLDYPGVGPEHAHLAAIGRAEYPNVTDAEVIDAFRLLSETEGIIPALESAHAIAWLSREAHT-M-QSQTVLLNLSGRGDKDVAQMMDILADEVES
MEE-SLLEVEVAGLKMRNPLILASGILGSYASSLNRIS-EHAGAVISKSVGVEEVEGYKNPVVVNYSHGIINAVGLSSPGAVKFAEELKAYKG----SAPLIVSVFGSSPEEFAKVTSHFP---FASAFELNLSCPHSEKYGLTVGSDPDLVKEIVKKVKKATNKPVFAKVSANV-DVVEVGKAAEEGGADGIVAINTVKGMRIDIFTKKPILSNISGGVSGSAIKPIAIKCVWDLYEELEIPIIGSGGVTTWRDVVEFMLAGASAVEVGSVMYYSLRAIYSLKESLIAYARMVN-CKLEELIGAAHG---M------KFGEFGGMYVPETLIAPLKELEKSYEKIKADEQFWNEFHFYLKNYAGRPTPLYYARNLSKKIGAKIYLKREDLLHSGAHKINNTIGQALLAKRMSKSRLIAETGAGQHGVATAIAGALFGMKVDIYMGAEDVRRQKMNVFRMKLLGANVIAVEGGSRTLKDAINEALRDWVSSFEYSHYLIGSVVGPHPYPTIVRDFQSVIGKETREQIIEAEGRLPDLIVACVGGGSNAIGIFHEFLNE-KVKLVGVEAAGKGLNSGKHSASLCAGKKGVLHGMLSYFLQDEDGQIKDTHSIAAGLDYPGVGPEHAWLKESGRAEYVAVNDEEALKAFVELSKTEGILPALESAHAVAYAMKAAEE-MSRDEIIVVNLSGRGDKDLEIVMGAL-----K
MIT-QPGDIDVGGVTLRNHLLLAAGVLGTTGASLQRLLKLGAGGVVTKSIGPEPNAGHHGPCLIRTECGVLNAMGLPNPS-KNFVEELAPLE-----GEPVIVSIFGKDPEEFKEVAGWFA--EHAKAFELNVSCPHAAGYGAAIGTDPETVLECTRAVAS-YGVPVWVKLTPNVTDITTIGLAAEKGGASAIVAINTVRGMRISTAMRRPVLGNRTGGLSGKAIFPIAVKCVWDLYAACTIPVIGCGGVSTAEDVIEMMMAGAQAVEIGTAVMDDVRVFDGIAQKL----YAKDGADPASIVGVAHD---M---NAGSFGGFGGQFVPETLMAPLEELASAYEAAKADPGFQEELQTYLAEFAGRPTPLTFCRNLSADLGCRLYLKREDLLHGGAHKTNNALGQALLAKHMGKRRIIAETGAGQHGVATAIAGAVLGIPVEVYMGETDMARQRLNVFRMELLGARVIPVATGQRTLKDAVNEALRDWVTNAGETYYCLGSVVGPHPYPTIVRDFQRVIGEETRSQILRAEGRLPDAVIACVGGGSNAIGIFHPFLND-RVRLIGVEAGGRGLESGEHGATLCAGTKGVLHGALSYLLQDADGQVLETHSVSAGLDYPGVGPEHSMLKEAGRVAYTAVTDDEALAAFSLLSRREGIVPALESSHAVAQAVKAAEE-MERDDILIVNLSGRGDKDVEGVAAIMGG--RR
MITNLKDSVSVGGIDLKNHLILAAGVLGTTGASLNRVLESGAGGVVTKSIGPYPKEGHKGPCVQVLDGAVINAMGLPNPS-RDFTEEIAPLK-----GKPVIASIFGANPEEFAEVASWFM--DSAAGFELNVSCPHAEGYGAQIGSDPDLVYECTRAVSK-TGKPVWVKLTPNVTSIADCGAAAERAGASALVAINTVRAMRISTDLRKPMLGNGSGGLSGDAIFPIAVKCVWDLYEACDIPIVGCGGVSSADNVIEMMMAGASAVEIGSAVLNGVDIFEKISGEL----YSGDGVSAEEIVGCAHE---MPV-KPGRYGRFGGQYVPETLMFALDELEENYRKFMADERFRAELDGYLKNYAGRETPLTFCRNMSEDLGCRVYLKREDLLHGGAHKINNTLGQVLLAKYMGKERIIAETGAGQHGVATAIAGSLLGIPVEVYMGEKDCERQKLNVFRMELMGAKVHPVSSGTKTLKDATNEAMRDWVASVMNTHYVLGSVVGPHPFPEMVRDFQSVIGKETRRQVMEAEGRLPDAAIACVGGGSNAMGMFYPFIKD-PVRLIGVEAGGKGDGPGQHGAALCKGEPGVLHGALSYLLQDKNGQISDTDSISAGLDYPGVGPEHSMLKDNGRVDYRMAADDDVLDAFAYLSKKEGIIPALESAHAVSYLMNNSSE-FDKDDIVVVCLSGRGDKDVARVAKLSG---VV
M-------------ELRNPTMLASGFLGISQAIFNRLYNADVGAIVSKSISSEPREGYRNPTAVCLEGSYLNAVGLANPGAEAFSREIASNT-----NVPLIISLVGSSHHDFPPIINKFD-DLNILGYEINLSCPHVAKMGMEVGDDPEMVNKIVKTVKSHTLKPVVVKVGVGNVDLLDIARAANDAGANAITAINTIRAMTINIESGIPVLSNKIGGMSGKSLKSIAIRCVYEISNNIRIPVIGCGGIFSWEDAVEFMLAGASAIQLGSVIGEGVGAFKKINLGLKGYLERKGFKNPSELVGLAHKY--MKT-KQGRFGDYGGRYIPETLVPAIEELEENYLKFKDDKNFKKELDYYLKYYAGRPTPLYFAKNLTEKIGAKIYLKKRGLASCGAHKINNTLGQALLAKKMKKKRIIAETGAGQHGVATAMACACLGIHSEVYMGYKDTIRQKLNVFRMNLLGSKVHPVKSGSQTLKDAINEAIRDWITNVDTTYYLLGSAVGPHPYPVMVRDFQSVIGKEIKKQMKKINNKTPDAVVACVGGGSNAIGTFYPLL-DSDTEMIGVEAAGLGLKTDKHSATLSAGSKGVLHGMMTYLLQDKEGQIRETHSISAGLDYPGVGPEHSYLKDTGRVKYHSATDKEVIDAFLLLTRTEGIIPALESAHAIADVIKLAKK-RPKSESIVVTLSGRGDKDVEIVEEYMKKHVKN
M--EPSLTTSIGKIQLDRPAMLASGILGISLDVFNRLYRSGAGAVVSKSLSNEPWEGYPNPTIFSVGGGWINAVGLSNPGAPNFAKMIESNH-----DVPIIVSLVGSVPDDFKMMIEEFT-NCNVTAFELNLSCPHVAKVGLEVGDDPELVKKIVTTVKNSTNIPTIAKVGLGTTNYLNTVKTAIDSGIDAITAINTVRAMAIDVETQRPILSNKFGGLSGTPIKPIALRCVYEISSKYDIPVIGCGGISTWEDAIEFFLAGASAIQIGSAIGNWINVFNDINKGILQYMKQKNYSTVNEMVGLAKKF--MKY-KNGRFGEFGGKYIPETLVPAIEELEENYLKFKDDKTFKKELDYYLKVYAGRPTPLYYAKNLSEKLGAKIYLKREDLLHGGAHKINNTLGQALLAKKMKKKRIIAETGAGQHGVATAMACAALGMKAEVYMGYKDTIRQKLNVFRMDMLGCKVYPVYSGSKTLKDAINEAIRDWITNVETTYYLLGSAVGPHPYPVMVRDFQSVIGNEIKSQ-MKKINRTPDSLIACVGGGSNAIGTFHPLI-DSNAEMIGVEAAGQGLKSKLHSATLSAGTKGVLHGMMTYLLQDKEGQITETHSISAGLDYPGVGPEHSYYKDTKRIKYHSATDAEVVDAFLMLTRTEGIIPALESAHAIAEAIKVAQK-GKKSESIVVTLSGRGDKDVEEVQNYLKRNVKD
M---TELRTEVGKTVLELPGMVASGIMDETGASMIRMLEAGAGAVVTKSIGLVPKPGHENPCFTEVKGGFVNAMGLPNPGIELFREEMEEAVP----HGKIVGSIYGADSAEFAELAGRME-DYGACAVELNLSCPHAKGYGMEVGTDPALVKEIVSAVKDAVSIPVWAKLTPNTHILNQIGQAVQDGGGDAIVAINTLKAMVISPEFARPFLSNRFGGLSGPAVRAVGVRNIYDLYDAVSIPLIGVGGITDWRDAAQYIMAGARAFQVGSAIADGPEVFRKINRELKEFMTDYGYDSIDSMVGVAHE---MTN--NGRFGDYGGQYMPETLMNAVIELEQAYDRYKDDPGFKQELDTLLTEYANRPSRLYFAEKMTKDLGAKIYLKREDLNHTGAHKINNVLGQALLAKKMGKTRLIAETGAGQHGVATATAAALLGMECVVFMGVKDMERQALNVYRMRLLGAEVKGVSTGTGTLKDAVSEAMREWTSRIADTHYCLGSVMGPHPFPTIVRDFQSVIGKEIRQQLMEKEGRLPDMLIACVGGGSNAIGTFYDFEKDESVRLVGCEAAGKGIDTPDTAATLNTGRVGIFHGMKSYFCQDEYGQIAPVYSISAGLDYPGIGPEHAWLHDIHRAEYVAITDEEAVNAFEYLSRTEGIIPAIESAHALAHAMKVAPT-MDKDKIIVVTVSGRGDKDCAAIARYRGVDIHE
M----DFSVKIKNLKLKTPLMLASGTWGLGENLDKFFAKKNIGALVTKGISIKERKGNPPPRLFETPCGLINSIGIENPGIKEFKKNYLPKIINY--GVPVIVNLYGERIEDFVELASELKE-EKVDGIELNISCPNVEKGGLYFSRDPKSVSELIKEVRRVWGKFLAVKLSP-VGPVFEIAEICEKCFADALVVANTYPALAVISIKPFKIL---QGGLSGPAIKPLTLRLVYEIANKVKIPVIGCGGIISGKDALEYLLCGAKAFQVGTANLIDPRSAIRIMQELRNFKD--GLRNKSN--------PCMK--KRGYFGKFGGRFVPETLIPALYELERAYFQIKKDKSFWKEWKTLLQEYAGRPTPLYYAENFSKYLGIKVYLKREDLLHTGAHKLNNTIGQVLLAKRMGKERIIAETGAGQHGVATATACALLNMKCVVYMGAKDTERQALNVFRMKLLGAEVIPVYSGTQTLKDAINEALRDWVTNVRNTLYVIGSVVGPHPYPTIVRDFQSIIGIETKRQILKKEGKLPDIIIACVGGGSNAMGIFYPFFKNKKVKFIGVEAAGHGLNTDYHSATLSVGEPGVLHGMLSYLLQDKVGQIKGAHSIAPGLDYPGVGPEHSYFKEIKRAEYVAVTDEEALSAFQILSETEGIIPALEPAHAIAYLIKIAKE-IPKGSIVVVNLSGRGDKDVMAVKEYFEKNKGS
MSLQPDMSVSIGGLDLSSFLIIASGVWPHDATFWRKPYTEGVGAICSKGLTRYPKAGNRGVRIWETPSGLLNSIGLQNEGLQAFIEKDLPEISSS--EIPVVVNLAIETLEEAKEGLIMLRSANRIAAVELNVSCPNVDFGGMSWGSSEEGVSKVLEALRPIWEGMLWVKLTPQAKDLVGVAMVAQRRGADAVVVSNTWLGMAMDVDRKRPVFDRITAGLSGPAVFPLALKSVYDVAGAVSVPVIGCGGISCGKDALAMLLAGATAVEVGSMLLHDLRCMKNVYHEAREKLTEWGMSSVRDIVGKGRRGEIMK--VKGYFGKFGGRFVPETLMPALEELEKAYLEAKDDPSFISQYNYLLKEYSGRPTPLYYADRLSTCLGIKLYLKREDLNHTGAHKINNVIGQILLAMRMGKKRIIAETGAGQHGLATATAAAKFGLECHIYMGVEDIHRQALNVYKMRTLGAEVIPVASGSMTLKDATNEAIRDWVTNVSTTHYVIGSVVGPHPYPMMVRDFQRIIGDETKEQILEKEGRLPDMLVACVGGGSNSMGMFYPFVDDKEVKMVGVEAAVYGIETGKHAAALTGGSIGVLHGSKSYILQDEYGQIVPAVSISAGLDYPGVGPEHSFYHETGRVYYTYASDDEAIEAFKLLCETEGIIPALESAHALAYLMREYRN-IKPGSLVVLCLSGRGDKDMEALKGKLKE--EE
MVV-RTEPVTIGGVTLNNHLLLAAGVLGTTGASLSRVLACGAGGVVTKSIGPQPKDGHAGPCIALLDDGILNAMGLPNPS-REFTGELSGLG-----SKPVIVSIFGGDPEEFAEVAGWFK--GMAAGLELNLSCPHAEGYGASIGVNPDLVEKCTRAVST-LGMPTWVKLTPNVTDITAIGKAAERGGASAIVAVNTVKAMRISTALRRPVLGNRYGGLSGEAIFPVAVRCVYELYEACSLPIIGCGGISSADNVIEMMMAGACAVEIGSAVQKDITVFETIKNDL----YAKKGIDPAEIIGCAHG---MG--RKGRFGKYGGQYVPETLMNALIELECAYRDATHDPAFAQELAAYQSEYAGRPTPLTFCGNISRDLGFKVYLKREDLVHGGSHKLNNTLGQALLAKRMRKKRLIAETGAGQHGVATAIAGAALGFKVEVFMGEVDTKRQALNVFRMELMGATVHPVTCGTKTLKDATNEALRDWVANVNDTHYLIGSVVGPHPFPTIVRDFQSVIGREARQQVMRKEGKMPDAIVACVGGGSNAIGIFHPFLAD-DVELIGIEAAGKGLDTPEHSATLCAGDPGVLHGTLSYLLQDNNGQVLPTHSVAAGLDYPGVGPEHAMLKDSHRVAYYAVKDHEVLDAFRYLSRTEGIIPALESSHAVAYVLQNCDR-FDKGDVVIINLSGRGDKDVAGIVPE-----AA
MSA-PSLPTSFCGIELAHPIVNGSGTFDAIAAQRAFGDVEPFAAFVSKTVTVAPREGNPPPRLWELPAGLINSIGLPNKGLAGYLTHDLPELARL--PVPLIVNVMGFTREEVAQLVTAFAERDEVAALELNVSCPNVET-GTIMGSDPTETARLVERVRPLTQKPIVVKLTPNASDPGAVAEAAEAAGADGLSLINTIRGMALDPRTREPWLGAGTGGVSGATVRAVALAQVSDVAQRVSIPLIAMGGVQRGRDADDLLRAGATLVAVGTESFRDPAAGRRVAHELERLRRERTSS------GAPT--RAMIT-VEHRFGPYGGQYVPETLMPALAELEAAWLDANRDPEYTTRLRELLTNYAGRPTPLYLAERLSEAAGRTVYLKREDLMHTGAHKINNALGQALLAKRMGKPRVIAETGAGQHGVATATACALLDIDCVVYMGTEDMRRQKPNVERMRLLGATVEPVDAGTRTLKEATSAAIRDWVTNVATTHYILGSAAGPAPFPSIVRDLQRVIGDEAREQILAAEGRLPARVIACVGGGSNAIGIFTAFTGDRDVALVGVEAAGDGLDTPRHGAPLTKARPGILHGAYSALMQDDEGQILEAHSISAGLDYPGVGPEHAHLRDTGRATYVAVTDAEALAAFQRIARLEGIIPALESSHALAWTLANG-----GGDLDVVCLSGRGDKDLAQVLDKIGGA--A
MSDAVDLSTRIGTLTLHNPVMPASGCFG--PELGTLIPVTELGATVTKTVFGSARGGNPVHRLTETPAGMVNSVGIPSRGPAGYLAELHPRYAAL--GVPTIISVGGHRPSEYAPVVEALRE--HGSAFELNVSCPNLDRDGTDIGSDPAAIRAVVAAVRRVTDKPVIVKLPVLVASIADCARAAEEAGADAVCVANSIPAMPLDAGTRRPILGNIIGGLSGPSITPIVLRLVWLASRAVQIPVIACGGVGSVDGALDYFAVGASAVQVGTASFGRPFAAVEIARGLRQRCVDAEVGSIRELLELES--ALMSLEAGPYFGDFGGRFVPESLVAALDELSAEYALAKADPAFAAELAELHRSYTGRPSLITEVPRFAEHGGARIILKREDLNHTGSHKLNNVLGQVLLTKRIGKKRVIAETGAGQHGVATATAAALFGLDCVVYMGEVDTERQALNVARMRLLGAEVVSVKTGSRTLKDAINDAMRDWVTNVETTNYVFGTVAGPHPFPAMVRDFQKIIGEEARQQVLDLTGRLPDAVTACVGGGSNAMGIFHAFLDDPGVALYGYEAGGEGISGLRHAATLTKGRPGILHGARSMMLQDEDGQTVESHSISAGLDYPGVGPEHAWLASIGRATYLPVTDAEAMDSLRLLSRTEGIIPAIESAHALAGTLELGKQ-LGPDSIILVNLSGRGDKDMETAGRYFDLLQQL
MIQ-KLPEEEIAGVPLRNHMLLAAGILGTTGASLKRMLNLGAGGVVTKSIGPKAIPGHHGPALIPVDGGLINAMGLPNPS-KDFVEEIAPLK-----GEPVVVSIFGGTPEEFGTVASWFP---DAAAFELNLSCPHAEGYGASIGVNPRVVRECTEIVKT-YNKPVWVKLTPNVTDIKIIGKAAEEGGADAIVAVNTVKAMRISTELRRPVLGNVFGGLSGQAIFPIAVRSVYDLYDAVDIPIIGCGGISSADNVLEMMMAGASAVEIGSAIHDSVNIFSEIAADL----YSKDGIPAEEIVGCAHV---MK--KTGYYGEFGGRFVPETLMAALYELDSAYHRLKDDPGFKAELNSYLTEFAGRETPLTFCRNMSEYCGCKVYLKREDLVHGGAHKLNNTLGQALLAKAMGKKRLIAETGAGQHGVATAIAGAALNLPVEVFMGEEDCERQKLNVFRMELMGAKVHPVSSGTKTLKDATNEALREWAKTVDYTHYLIGSVVGPHPFPMIVRDFQSVIGEETRRQCLEKEGRLPDTLVACVGGGSNAIGMFYPMLND-DVRMVGVEAGGRALTPGNNGATLNTGSPGILHGALSYLIQNDDGQVGVTHSISAGLDYPGVGPEHSMLKDLNRVEYSYVMDDEVLEAFSYLSRTEGIIPALESAHAVSYVLKNRDS-FDRDDIVVICLSGRGDKDVSSVSKMFGG--EE
MSAVPDLAVPIGAVTLKNPIIPASGTFA--ASYGRVFDLGRLGGLVPKTLMPGYRPGHPPNRLTEAGGGLLNAVGIPSEGEEAFLRDTLPAYKGW--GTPLIVSVSADTAAGFAELVALLED-EGVDAVELNLSCPNLEEGGKSFALDTKMTAEAVAACRS-SKLPLWAKLSPNAEDIASIAAAAAEAGADALIVANTLTGMAMRRD-GRPALANVTGGLSGAPVKPVNLRCTYQVAQKLKTPIIGCGGISTLADVLDYMAAGASAVAVGSATFTRPLTMVNLVDELASHCTSRGIAA-RDLTR-----RAMSE-ERGRFGIFGGRFVAETLMPLILDLEKAWDDARKDPAFAAQIADLGTHYIGRPSPLYYAERLSDELGARIYLKRDELNHTGSHKINNCIGQILLAMRMGKTRIIAETGAGQHGVATATVCARFGLPCVVYMGAKDIERQAPNVFRMRLLGAEVVPVTAGAGTLKDAMNEALRDWVANVENTYYLIGTAAGPHPYPAMVRDFQSVIGTETRTQILEMAGRLPDLVVAAVGGGSNAIGLFHPFLDDPSVAITGVEAGGEGLEGNLHCASLTAGSPGVLHGNRTYLLQDGDGQILEGHSISAGLDYPGIGPEHSWLKETGRVSYVPIGDEDALAAFQLLARTEGILPALEPAHALAHVADVAPT-MGRDQIIVMNLCGRGDKDVHTVAAALDA--RV
MCV-RSGPVRAGGVALTNHLILAAGVLGTTGASLRRILRSGAGGVVTKSIGPSPMSGHPGPCLAVLEDGILNAMGLPNPS-SEFTEELGAVA-----GEPVIASIFGGSPEEFKTVAGWFA--GKVSGFELNLSCPHAEGYGAALGSDPSLVEECTRAVAS-YNLPTWVKLTPNVTDITIYGRAAERGGATALVAINTVKAMRISPELRRPVLGHGYGGLSGNAILPIAVRCVYELYEACSIPIIGCGGISSARDVLEMMMAGATAVEIGSAVLSDQQIFRSIEREL----YAPDGEDPTTIVGCAHV---M---DNGRFGEFGGRYVPETMIAALDELEAAYIRARNDPAFVTALRQMLTEYAGRPTQLTFCPRMSADLGCKVYLKREDLMHGGAHKLNNTLGQGLLAKSMGKTRLIAETGAGQHGVATAIVGAVLGMPVQVYMGEVDIERQQLNVFRMQLMGAEVIPAKTGTRTLKDAVNEALRGWVSELDTTHYVLGSVVGPHPYPTMVRDFQAVIGNETREQFLSRYGRLPDMAIACVGGGSNAIGMFHPFVNDPSVRLVGVEAGGKGTGPGEHGATLCRGTPGVLHGALSYLLQDEDGQIEETHSIAAGLDYPGVGPEHSMHRETGRIEYTSVTDDEALAAFRYLSRMEGIIPALESAHAVAHARKVAKE-LGPDQSMVITLSGRGDKDLAQIAKMGGI--AL
M---AQLSTRFLNFTLPTPLVLASGIWGTTVSLLVRAAEAGCGAVTAKSCGPTPRAGHVNPSCLDWGHGLINAIGLANPGAQAEVELLRAAKARM--GVALIASIFAGPPEEFGTVAAVVA-QAAPDLIEVNISCPNVSEFGEPYAGDPDAAAEVTGYVKDATGIPVVIKLAPNVPSIGRIARAVVSAGADALCVINTMPGMVIDAESGQPILANRSGGLSGPALKPIALKCVYDVRKACEIPIIGTGGVTTGLDAVEMLMAGATAVGVGSAIYRGPSAISLICNELRAWLDAHRIASVEDIQNCAHREAHM---ETGHFGPYGGKFVPETLMPALDELEEVYLKAKHDKEFQAELDHLLRTFVGRPTPLTYARRLTEYFGPRIYIKREDLAHTGAHKINNALGQALLMKRMQKTRIVAETGAGQHGVATATAAAMLGIECVVYMGTVDMARQEPNVYRMRLLGAEVRGVDSGSKTLKDAINEAIRDWVTNVRNTHYLLGSALGPHPYPTIVRDFQSIIGREALRQMLDPEGRLPDAIVACVGGGSNAIGIFHPFLEYESVRLIGVEAGGRGIEGGEHAARFADGRLGVLQGTKSYVLQDEDGQIALTHSISAGLDYASVGPEHAWLRDLGRTEYTYATDDEALEGVRLLSRLEGIIPALESAHAIAHLMKLAPQ-MSKNEVILVNLSGRGDKDLGTIMKELGA---L
M-----DGVNFLNLKLKNPTVLASGILGLTASSMRRVIKGGAGAVTTKSFNKDWRKGHKNPSIIPFEHGLLNAVGLSNPGIDEMVKEIRKFKQQS--EAPIFASIFGRTIDEFAEVTQRTV-EAEPDLIEVNVSCPNVSEFGQPFGDSLSDTARVTEIVKKAGSIPVSIKLGPHGPGMGRLARVCEENGADAITAINTVPGMLIDIDVRKPILSNKTGGVSGPAILPIAVKSVYEVYRTVKIPIIGTGGVTVAADAIQLILAGATLIGIGTAVYQGIEVFRKVADGIQSYLQKYGFNSIEEIRGLAHE---MSNEERGYFGRFGGQYVPEILKPALDELLAAYQALKNEPQFFREFEEELKNYAGRPTPLYFAQNLTQYYKARIYLKREDLAHTGAHKINNTIGQILLAKRMGKKRIIAETGAGQHGVATATVAAKAGLECCIYMGEQDVERQKPNVQRMKMLGAEVRPVFSGTQTLKDATNEAMRDWLSNVQNTHYIIGSVVGPHPFPMMVRDFQSVIGRETKEQIQEKEKRLPDYLVACVGGGSNAIGLFYPFLDFKSVKLIGVEAAGLGLQSGKHAASLTSGKPGIFHGMLTYLLQNEDGQVQLPHSISAGLDYPGVGVEHSFLKEDGRAVYTSVTDEEALKAAFLLSKLEGIIPALESAHALAYLEKLMPE-TSPQQVVVVNVSGRGDKDMETYLKYL-----E
MS---NLKVIFSDVVLENPFIAPSGVFGLGYDVSSDYELKKFGAFTLKTATTKKREGNILPRIVETPAGMLNSIGLQNPGIDEYLK-LFPTIKNFFLDCPLIFSISGETVDDFEYLANRVTEENDVIALELNLSCPNLKSAGVTFSSNVKDSVKVCKKVRKVWKKALIAKLSP-LSNFKEMGVSLEGEGIDIFCAINTLPGMRIDINRKKPFLGNIHGGLSGPALLPTSLKCVWDLRRATKLPIIGVGGVYSVESAIEMFMAGANYIGIGSSFYNNPDLLDEISIGIRKFLLENGLKGVEEIVSLAHK-TNMNK-LNGNFGKFGGAFVPETLIYALDELENYYNKIRGDRDFFREFNNLLTEYAGRPTPLTYAPNFSKRFEINTYLKREDLLHTGAHKLNNCLGQGLIAKGLNKKRIIAETGAGQHGVATATVCAFLKIPCEIYMGSIDYERQKLNVFRMQLLGARVNKVESGSKTLKDAMNEALRDWVTNINTTHYMIGSAAGPHPFPTIVRDFQRVIGEEARSQIFKSTGTLPDAIFACVGGGSNSIGLFKAFIQDESVKIFGAEAAGKGIETGLHSATLSAGRPGVLHGSLSYLLQNSDGQVEEAHSIAPGLDYPGVGPEHSYLKESKRAIYEGITDDEALEALEILAKEEGIICALESAHAVALAIKKVKE-LGKGSTIIISLSGRGDKDMQTIMNSLEAKEQN
MVSLKEENIAVGGVSLDNHLILAAGVLGTTGASLKRMLSLGAGGVVTKSIGPYPKGGHKGPCVQVYDGAVMNAMGLPNPS-EDFKVELSGLE-----GRPVIVSIFGGDPDEFSKVASWFSGMASVRGFELNVSCPHAEGYGAQIGSNPELVQECTEAVVK-TGIPVWVKLTPNVTDITESGLAAEEGGASAVVAVNTVRAMRISTAMRRPVLGNGSGGLSGPAIFPVAVKCVYDLYEACRIPVVGCGGISDADNVIEMIMAGASAVEIGSGVLDNVGIFSEICGDL----YSEEGENIEDLRGCAHA---MT--KTGYYGSYGGRFVPETLMEALCELEDSYRAICGGESFRRELDFYLKEYAGRETPLTFCRNMSEDLGCRIYLKREDLMHGGAHKLNNTLGQAILAKHMGKKRLIAETGAGQHGVATAIAGAVTGLPVEVYMGSTDCERQKLNVFRMELMGAKVHPVESGTATLKDATNEALREYAAGSADTHYLIGSVVGPHPFPEIVRDFQSVIGTETKEQILKAEGRLPDEAIACVGGGSNAIGLFYPFLKD-DVRLTGVEAGGRGDSPGDNGASVRFGRPGVLHGALSYLIQDECGQVGTTHSISAGLDYPGVGPEHSMLNDSGRVSYGIAYDDEAINAFRYLSVKEGIIPALESAHAIAYAINNADR-FDRDDIVVICLSGRGDKDVATVSGMMEEKRDE
MK--GERFCIIGKYQFKTPFFLASGTWGLGDTLLNYLNRSAVGALITKGLSLEPMEGNPPPRLFETPCGLINSIGLENPGLKVFLKKYYPQLKAL--QTPIIFNLHGKSLEEFFEMAEILSE-IEAEGIELNISCPNVKEGGIAFSQKPDVVFELVKGVRERFKGLLIVKLSP-VGPVFEVAKACEEALSDALTVANTYPALGVYSYEPFQV---IKGGLSGPAIKPLTLRLVFELSKIVKIPLIASGGILSGKDAFEYFLCGARAFQIGTANLIDPKAPIKICQEFKELVEKYGGLPDKN--------PTMS--RKGYFGPYGGRFVPETLVPLILELEKAYKKILKDSSFWKEWKALLQEYAGRPTSLYLANNLSKYLGLKVYLKREDLLHTGAHKLNNTIGQVLLAKRMGKTRIIAETGAGQHGVATATACALLGLKCVVYMGAKDVERQALNVFRMRLLGADVIPVKSGTQTLKDAINEALRDWVTNVKDTFYVIGSVVGPHPYPRMVRDFQSIIGKETRRQILQKEGRLPDYVLACVGGGSNAMGIFYPFAKDPQVRLIGVEAGGQGISSDHHSATLTAGEPGVLHGMLTYLLQDRVGQIKGAHSIAPGLDYPGVGPEHAFFKDTGIARYVAITDEEALSAFQILSETEGIIPALESAHAMAYLIKIAKE-LPSGSIVVVNLSGRGDKDVASVREYLEGK-GK
M----NLTSRIANYEFENPFMNASGVMCYDEMELDQLLRSSAGAFVTKSATPDFREGNPSPRYVDVPLGSINSMGLPNKGFDFYLDFSLNFQNEN-PGKINFISIAGMSMEDNLEMLQKINDSDFKGITELNLSCPNV-PGKPQVGYDFERTEEVLTKAFEFFQKPIGVKLPPYFAHFDQMAEILNKFPLQYVNCINSINGLYIDVDHEEVVIKEGFGGIGGAYVKPTALANVRAFYTRLDIAVIGCGGVENGKDAFEHLLCGAQMVQVGTQLMKGAGAFDRILEELKAIMQEKGYTSIEDFRGKLK--SLMKY-QYGYYGDFGGAFIPEMLYPNVKELEDNYLDIINSDDFRKEYNALLKDYVGRATPLYFAKNLSNKYQTNIYLKREDLNHTGAHKINNALGQALLAKRLSKNRIIAETGAGQHGVATATACALLGLECIVYMGEIDIARQAPNVARMKMLGATVIPATSGSKTLKDAVNEALRDWINNASTTHYIIGSVVGPHPFPDMVARFQSIISEEIRFQLKEHIGRNPDYVIACVGGGSNAAGTFYHFVDEPGVGIIAAEAGGLGKDSGESAATTFLGTLGILHGSQSLVMQTEDGQVIEPYSISAGLDYPGIGPFHAHLFQEKRAEFFSINDDEALKSAFELTRLEGIIPALESAHALAVLDQ--KK-FDKENVVVICLSGRGDKDMETYLKHLA-----
MSS-PDLRATLGGVTLDSPLIPASGILPMDPVL--WMGLEGCDGVCTKGLTWRPRAGNPGVRLEETPGGLLNSIGLENPGVQAWMRETLPGLAGT--GKRIVLNLACEDLDSLGRAVEALGGSDRIAVLELNLSCPNVDGGGAAWGEAPEGVRAALGIARPGWKGILWVKLTPQAGDFVATARAAEAGGADGVVVANTWLGAALDLQTGLPRFARSVAGLSGPAVFPLSLRLVFQTYGRVGIPIVGCGGVRSAEDALCMVLAGASAVEVGTWHFRKLDCLAGMCRDLQALLQARGVASLAELVGAAHRGGAMTT-KKGYFGEYGGSFVPEGLQPRLDELEQAYEDARSDPAFGAEYARLLKEYVGRPSALTECANLFRHLGGRLFLKREDLNHTGAHKINNALGQALLAKRMGKTELIAETGAGMHGTASATVAALMGMHCTVYMGEVDVARQAPNVARMKALGAEVVSVREGQRTLKEAVDAALVAFATR-PETFYLLGSAVGPHPYPGMVRDFQSVIGREARQQFLQREGRLPDYGVACVGGGSNAIGLFSGFLEDPSVRLVGVEPSGRGLQTGDHAATLTAGAPGVIHGFRSYVLADDRGEPAQVYSISAGLDYPGVGPEHAHLKDTGRVRYEIASDREALDAFRLLCRHEGIIPALESSHALAYALRLLPT-LKGDQTVLVNLSGRGDKDLDTALPLL------
M------EVDVLGIKFKNPIVIASGPGGNGRELNEFIDLSKLGGFTTKTITFKPKIGNPPPRIINIDNGVINSIGLENSGFDSFLNDDLPFLNEL--NTNVIASIGGYNVEEFCYMIKNLNN-TNIKIIELNLSCPNVDKGGDTILNDLEETKKIVKQASKISQKPLFVKLGIE-CNLEELAKIVLENGADGLTLINAPKGTKVNLDKNNPVLSRGFGGVSGPIIKPLALSCIYRVKKIFDVSIIGMGGVVSKADVLEFLKVGATLVGIGYGVMMDPQLPINIIDDL------------------------M---KKGYYGQYGGQYVPETLIPALKELEAAYEEYSKDPDFLKEYNGLLADYSGRPTPLYYADRFTEYLGAKIYLKREDLNHTGAHKINNALGQVLLAKRMGKKRIIAETGAGQHGVATATAATKFGLECVIYMGAEDIKRQSLNVYKMEMLGAKVVPVYNGSQTLNEAVNEAIRDWVTNVEDTHYVIGSVVGPHPYPKIVRDFQRIIGDEAKKQIIEKEGRLPDYIIACVGGGSNAIGIFYPFVEDQEVKLIGVEAAGKGLETGLHAAALTAGKIGVLHGSKSYVLQDENGQIKLAYSISAGLDYPGVGPEHSYLRDIKRATYTSVTDEEAIEAFELLTKLEGIIPAFESSHALAYTMKLAPQ-LDKNKIIIVNLSGRGDKDVDAYRNLNR---NK
MS-NIDLSTQISGFKLDNLIFNASGPRCTTKEDLDILLQSSAGAIISKSSTAQLREGNPSPRYIDVPLGSINSMGLPNLGIDFYLDYFRQNQETL--TKPMFISVAGLSLDENLDILHKIHTSDFFFPVELNLSCPNV-PGKPQTGYDFERTQEVLEKVFEFYKKPLGIKLPPYFIHFEQMAAILNQFPIQFVTCVNSINGLYIDIANESVVIKNGFGGIGGDYIKPTALANVRQFYTLLDIQIIGCGGIKNGQDAFEHILCGASAVQIGTQLMKDVTTFERISQELRDLMQQKGYTKIDDFKGKLK--SLMKY-ENGFYGEFGGAFIPEMLYPNVKELQDQYQKICSQESFKKDFQQLLKDYVGRPTPLFHSKKLSAKYNAKIYLKREDLNHTGAHKVNNTIGQALLAKRLGKKRILAETGAGQHGVATATVCALLDLECIVYMGEIDIERQAPNVARMKMLGAKVVPATSGSKTLKDATNEALRAWINDP-DAYYLIGSVVGPHPYPQMVADFQSIISEEIKWQLNEHEGRNPDYVIACVGGGSNAAGAFYHFLHHEEVQLIAVEAAGLGVDSGRTAATSQKGTIGVLHASKSYLMQDPDGQVIEPYSISAGLDYPGIGPMHAHLFQSGRGTFLNATDEEALKSAYELTQLEGIIPALESAHALAVLNKI--T-FRPNDIVVINLSGRGDKDLETYINNID----Y
M----TVETSFLGITLANPLMNASGVHCMTVAEMDELAQSAAGAFVTKTATRDYRAGNPQPRYVDVPLGSINSMGLPNEGLAYYLDYCLARQNQQ---ALQFLSVVGLSYDEIVENLRTIEASDYQGVTEFNLSCPNV-PGKPQIAYDFELTERLLTEVFSFFTKPLGLKLPPYFAHFDQMAAILNRFPLTYVNCVNSINGLYIDVDKEQVVIKGGFGGLGGDYIKPTALANVRAFHQRLSIKIIGTGGVRTGQDVFEHILCGASLVQVGTALHQGVGIFERLVAELEAIMEAKGYTCLEDFQGKLR--EIMTQ-PTGFFGEFGGSYVPPVVQEALDQLAEAYDRYKDDPEFLAEYHHYLKDYSGRETPLYYAESLTQHLGAKIYLKREDLNHLGAHKLNNVIGQILLAKRMGKKKVIAETGAGQHGVATAAAAAKFGMSCDIYMGALDVERQRLNVFRMEMLGATVHAVQEGERTLKEAVDAAFGAWIQGIEDTFYVLGSAVGPHPYPSMVKDFQKVISQEARRQILEKEGRLPDMVIACVGGGSNAIGAFAEFLPDSQVALVGVEAAGHGLQTDRHAATLTLGTVGVVDGMKTYALFNEDGSVMPVYSISPGLDYPGVGPEHAYLKDAGRAKYVPATDAEAVQALLLLTRLEGIIPAIESSHALAEVIKRAPQ-MSPDQIIIVNVSGRGDKDVAAIADYLQAHLKL
M----DLSTHFAQHQFSNCLMNASGAKCMELDELENLLQSASGAMVTKSTTPAAREGNPSPRYVDLELGSINSMGLPNNGLDFYLDFCLKNEK----TKPIFLSLAGICLEDNLAMLQRLQETDGDFIVELNLSCPNI-PGKPQTGYDFERTQEVLEKVFAFYTKPLGVKLPPYFVHFEQMAAILNQFPLDFVTCINSINGLFIDTDSESVVIKEGFGGLGGAYVKPTALANVRKFYQLLEIAVIGCGGVESGKDVFEHILCGAAMVQVGTQLMKGTPVFDRLLRELQDIMQAKGYNSISEFKGNLK--SLMNY-KNGYYGEFGGAFVPEMLYPNVQELQENYLKIIESESFKNEFNDLLKNYVGRETPLYFSKKLSEKYGAQIYLKREDLNHTGAHKINNALGQALLAKKLGKHRIIAETGAGQHGVATATACALLDMECIVYMGAVDIERQAPNVARMEMLGAKVVPATSGSKTLKDAVNEALRDWINNPTTTHYIIGSAVGPHPFPDMVARFQSVISEEIKKQLNEKIGRNPDYVIACVGGGSNAAGTFYHFVNEESVKIIGAEASGLGVDSGETAATTALGTVGVLHGFQSLVMQTKDGQVIEPYSISAGLDYPGIGPMHANLFTQKRAEFIPVSDDEALKAAYELTREEGIIPALESSHALAILPK--KN-FKKDDVVVICLSGRGDKDMATYLKKMNE---F
M---PSTQTQIAGFSFDNCLMNAAGVACMSIAELEEVKNSAAGSFVTKTATLEPRAGNPEPRYRNVPLGSINSMGLPNHGIDYYLDYLLDLQNRE-PNRTFFLSLVGMSPSETHSLLRKVEESGFSGLTELNLSCPNV-PGKPQIAYDFETTEKILGDAFAYFSKPLGIKLPPYFVHFDQAAAIFNKFPLKFVNCVNSINGLYV--EDETVIIKNGFGGIGGEYIKPTALANVHAFYQRLSIQIIGTGGVLTGRDAFEHILCGASMVQVGTTLHKGVPAFTRITEELKAIMAEKGYETLNDFRGKLK--YLMQN-EKGFFGEHGGVYVAETLIPALQELAAAYQAAKNDPVFWEAFRHDLKHYVGRPSPVYHAARLSEHLGAQIWLKREDLNHTGAHKVNNTIGQALLARRMGKKRVIAETGAGQHGVASATVAARFGMECHVYMGADDIIRQAPNVFRMKLLGANVISVDSGSRTLKDAMNEAMREWVARVDDTFYIIGTAAGPAPYPEMVRDFQCVIGNEAKAQMQEAIGRQPDVAVACVGGGSNAIGLFHPYISEENVRLVGVEAGGLGVDTPDHAAPITSKAPGVLHGFRSYLMQDENGQVLGTHSVSAGLDYPGIGPEHSHLADIGRVEYHAANDDAALEAFDLLCRFEGIIPALESSHAVAWAVENAPK-MGKDQVILVNLSGRGDKDINTVAKLKGI--EL
M---TDLTCHFLGQPLANPLMNASGVYCRTVAELDQLAASSAAAMVTKSCTLLPREGNPSPRYRSLPLGSINSMGLPNEGYQYYLDYAERFDHE---RKLLFLSISGLTLDDNVEMIAAIREAVNPALLEVNLSCPNV-PGKPQTGYDFEAMDELLDEVNDAYKRPFGVKLPPYFSHFDAAAEVLNRYPLAFVTCINSINGLVIDPETESVVIKDGFGGLGGAYVLPTALANVNAFYRRCDKQVIGCGGVQSGTEAFMHLLAGASLVQIGTALQEGPGVFDRVLGELAAIMASKGYATIDEFRGKLK--TLMND-ALGHFGRHGGIFVAETLMPALDELRVEYEKAIADPAFMAEYRYELAHYVGRPSPVYHARRWSELLGAQIYLKREDLNHTGAHKVNNTIGQALLARRMGKKRVIAETGAGQHGVASATVAARYGLECVVYMGAEDVARQSPNVYRMKLLGATVVPVSSGSKTLKDAMNEAMRDWVTNVDSTYYIIGTCAGPHPYPTLVRDFQCVIGEEAKVQMQDLIGRQPDAVIACVGGGSNAIGIFHPYVDVPGVRLIGVEAGGHGVETGQHAAPLTTAKVGVLHGQRSYLMQDENGQIVETHSVSAGLDYPGVGPEHSYLKDIGRAEYVAINDDEALRAFHDLCRFEGIIPALESSHALAHAAKIAPT-MSKDQVLLVNLSGRGDKDIPTIAKLDGI--QL
M---LDLSTFFLGRPLTSPLMNASGVWCNVNNQLNALAESKAGAMVTKSCTLLRRDGNPEPRYHTLAMGSINSMGLPNEGHQYYLDYAERHDYE---NKPLFFSIAGLTLDDNLTMVAQIQDAYTPAILELNLSCPNV-PGKAQIAYDFEALDVILAEISAAYSRPFGIKLPPYFAHFDEVAEILNRYEVSFITCINSINGLMIDINSETVLIKEGFGGIGGDYVLPTALANVNAFHQRCKKSIIGCGGVSTGEHVFMHLLAGAGIVQVGTALYEGPEIFVRLNIELAKIMKEKGYKTIREFQGKLK--TIMTE-SLGHFGQFGGIFVAETLIPALDELRIEYEKALQDPDFIAEYHSELKHYVGRPSPIYHAKRWSEVLGAQIYLKREDLNHTGAHKVNNTIGQALLARRMGKKRVIAETGAGQHGVASATVAARYGLECIVYMGAEDVKRQAPNVYRMKLLGAKVVAVESGTKTLKDAMNEAMRDWVTNVDSTYYIIGTCAGPHPYPQLVRDFQRVIGDECKVQMPEMIGRQPDAVVACVGGGSNAIGIFYPYVDDLGVRLIGVEAGGDGVETGRHAAPLTSAKVGVLHGNRTFLMQDENGQIADTHSISAGLDYPGVGPEHSYLKDIGRAEYVAINDDEAIAAFHDLCHFEGIIPALESSHALAHAAKMAKT-MSKDQVILVNLSGRGDKDIPTLARLSGI--EL
M---TDISTVIVGHRLASPVYNASGVMCREIYELEAVRHSDAGAIVTKSCTLEARDGNPEPRYASTPYGSINSMGLPNHGYKYYMGYARQYDYET--GKPLFVSVSGLSLADNLHILREFKGLNKPLLLEVNLSCPNV-PGKPQLGYSFDDMEEALKAIDAELGMPFGVKLPPYFSHFEMAAAIFNRFELAFLTCINSVNGLVVDVESETVVIKNGFGGIGGDYVLPTALANVNAFHRLCGKQVIGCGGIKSGAEVFQHILCGASAVQVGTCLWEGAGLFYRLNSELSAIMERKGYQSLEEFRGKVR--TLMQI-ARGHFGPYGGVFVAETLMAALDALRQEYESARQDPAFMAEFHYELKHYVGRPSPVYHARRLSEACGAQIWLKREDLNHTGAHKINNAIGQALLARRMGKKRVIAETGAGQHGVATATVAARYGMECVVYMGAEDVKRQAPNVFRMKLLGATVVPVESGSRTLKDALNEAMRDWVTNVDNTFYILGTAAGPHPYPMLVRDFVSVIGQEALVQMPEVIGRQPDAVVACVGGGSNAIGMFHPYVDVPGVRMVGVEAGGDGVETGRHAAPLSAGRPGVLHGARMYLMQDADGQIIETHSISAGLDYPGVGPEHSYLKDIGRAEYVAATDTEALEAFHTLCRLEGIIPALESSHAVAHAMKMAAG-MSPEQVILVNLSGRGDKDINTVARLAGI--EL
MA----GAVRLKKLTLKNPFIASSGTCGYADA--DLIPLDKFGAAVTKTITLLPRQGNRPPRLVETPAGLVNSIGLQNMGLEAFKQFLTDFKK----PTTLIVSVGGESPEDFATIVEELNTYDLIDAFELNLSCPNVKTGGEVVGKDYVTVSNILEASLKSTTKPLLVKLSPFTEQLDKILQHWE-SKVEAFVLFNTFPAMDIDPRSGKPVLGAVSGGLSGPAIYPIVLNSIYKYSKAH--TLVASGGIATTDIAKKFIMAGARALEIGTGNLWNPAFIEMLLKEV------------------------M---KKAKFGEFGGQYVPEAVMQALIELENEFNRAKNDEQFLEEYHYYLREYDGRPTPLYYAENLTRTLGAKIYLKREDLNHTGAHKINNALGQVLLAKRMGKKRIIAETGAGQHGVATATVAALFGMECEIFMGAEDVQRQRLNVFRMELLGAKVRSVTSGSSTLKDAVNEAIKDWVEHIDSTFYLIGSAVGPHPYPLMVREFQKVIGEEAREQILQKEGRLPDYVLACVGGGSNAIGIFYPFVQDTQVRLIGVEAAGKGLDTNKHAATFNRGTVGIIHGMKTYLLQSPDGEITEPYSVAAGLDYPGVGPEHSYLKDIGRAKYESATDEEALAAFELLSRVEGIIPALESSHALAYAIKLAPK-LSKDQIIIVNLSGRGDKDVQQVAKMKGIE-EI
M-----RPVEVLGKRWAHPIACASGALAAHRPGMENAVLRGAAAIFTKTVTESPREGHPGPVFVDYEGYALNAMGLPNPGPDRMVVEIEEFRDEF--DVPVYASVAADGPEGFKRLARAFSG--VADGLELNVSCPHAKGYGAELGSDPEAVAEITEAAVRAFDGPVSVKLTPNVETLLEVAAAAIDAGAEALTAVNTLPGLRIDLRTASPVLGAGVGGLSGPALKPIALRVVADLALEFEVEIIGVGGIRNGEDVVEFLFAGAKAVQVATAARED---FGDIAMETSHILKELGYDGPEEAIGAALPECQMDR-ENGYFGEYGGRFVPETLMPALEELEDAFKEAREDPEFWEELEELWRKYAGRPTPLYYARNLSRKLGVKVYLKREDLVHGGAHKLNNTLGQALLADRMGKDRIIAETGAGQHGLATAMAGAALGKKVEIYMGAIDVERQKHNVFRMELMGAKVHPVKAGTQTLKDAINEALRDWITNLETTHYLLGSVVGPHPYPWIVREFQRVIGRETKEQITELEGGLPDAIVACTGGGSNSIGIFYDFLDDEEVALYAVEAGGKGLDTDEHSASLCAGEVGVLHGCRTKVLQDEHGQIRPTHSIAPGLDYPGVGPELAFLVDEGRVTADAVTDEEALRGFVMLNETEGILPALESAHAVYYVKKLVERELDRGDVVVVNLSGRGDKDVRIAAEELGVE--I
MT-EIDLSADLFGQTLTSPLLNASGVHCQTKEELNDLANSNLGAMVTKSATLQAREGNPNPRYYDLENGSINSMGLPNLGYDFYLDYVLQEQ-----TKPTILSVAALSAADAITLLKDLQASDYQGPTELNLSCPNI-VGEPQLAYDFEATDRVLSEVFSFYTKPLGVKLPPYFVHFDKIAAVLNKYPLTHVNTINSINGLWVDVDQEQVVTKGGFGGLGGTMVLPTALANVRALRQRLSIKVLGTGGVTSGADVFAHTLCGADLVSVGTQVMKGLGIYDRLAEELKAIMAEKGYQSLADFRGKLK--ELMET-QAGRFLEYGGQYVPETLMNELNKMADVYQEAKADPDFQAELADLLANYANRPSLLYYAKNMTEDLGAQIYFKREDLNHTGAHKINNVIGQALLAKRMGKKRLIAETGAGQHGVATATIAALFGLECEVFMGKEDTDRQRLNVYRMELLGAKVHAVTSGSMVLKDAINAALQDFAARPEDTFYVMGSATGPHPYPEMVRDFQSVISQESKQQIQDQLGRLPDKVIACVGGGSNAIGSFAHYIDHPEVDLIGVEAAGKGVDTDLTAATIEKGRLGVFHGMKSLFLQNDSGQINPVYSISAGLDYPGVGPEHAALAAEHRAQYVGITDDEAVDAFEYIAKQEGIIAAIESCHAVAYVQKLAPT-LPKDQVIVCTLSGRGDKDVAAIAKYRGVEIHE
M---------------TSPLYNASGVMCRSVEDLEAMRASSSGALITKSCTLEPREGNPEPRYFVTPLGSINSMGLPNYGYQYYLDYAEKYDYAN--NKPLFISISGMSLADNLTIIKAFHERALPCILEVNLSCPNL-PGKPQLGYDLPAAQHALEKICEFYDRPFGVKLPPYFSHFDQAAEVFNKFDLKYVTCINSVNGLVIDVDAESVVIKDGLGGLGGDYVLPTALANVREFVRRLGKQVVGCGGVKSGREAFMHILAGATAVQVGSCLYEGVGAFDRIAQELKDLMAAKGYQKLSDFRGKLK--TLMDR-ARGHFGPYGGIYVAETLMAALDELKAEYERAKNDPAFWEEYRYELKHYVGRPSPVYHARRLSEKLGAQIYLKREDLNHTGAHKVNNTIGQALLARRMGKKRVIAETGAGQHGVASATVAARYGMECVVYMGAEDVKRQAPNVYRMKLLGATVVPVESGSKTLKDALNEAMRDWVTNVDSTFYILGTAAGPHPYPMLVRDFQCVIGDEAKVQMPEMIGRQPDVVVACVGGGSNAIGMFYPYIDVSGVRIVGVEAGGDGVASGRHAAPLSAGKPGVLHGFKSYLMQDENGQIVETHSVSAGLDYPGVGPEHSYLKDIGRAEYDAINDDEALAAFHELCRSEGIIPALESSHALAWAIKHAPT-MGKDQVILVNLSGRGDKDINTVAGLSGI--QL
M----DLSVTVGGVTFKNPVMSAAGTFGNIVEYLDVFDITRLGAVVANSFLPWQGEPNRCRRFAHTESGYLSAFGINNMTLDRFIAEALPRLPAE--DVPVFVNIKAPTRVQLVDMTRACVESGRIAGVEVNGNFPYAGRDEPSYWDNPQQNEEMFRALSAAAKVLLWSKAATSAMIIEDFVSASERGGADGTVLFNAIPGARIDIERRAFVCGSGFGGYSGSGVKPFALWRCVQAARVATRPVIASGGITTAEDVVEFIMAGAHLVQIGAASMSRPDYFPRLLDDLYALMERLGVRSLDEIRGCARAEETMNQ-EDGRFGIFGGRFVAETLMPLILDLQDEWNKAKSDPAFKAELEELGAHYIGRPSPLYFAERLTAELGAKIYFKREELNHTGSHKINNCIGQILLAKRMGKTRIIAETGAGQHGVASATVAARFGLPCVVYMGATDVERQAPNVFRMKLLGAEVKPVTAGHGTLKDAMNEALRDWVTNVDSTYYLIGTAAGPHPYPEMVRDFQAVIGQEAKEQMIKAEGRLPDLVVAAVGGGSNAIGIFHPFLDDDGVRIVGVEAGGKGLGGDEHCASITAGSPGVLHGNRTYLLQDGDGQIKEGHSISAGLDYPGIGPEHAWLNDIGRVEYVPIMDHEALEAFQTLTRLEGIIPALEPSHALAEVIKRAPK-MGKDEIILMNLSGRGDKDIFTVGKLLGM--GQ
M---------------TNPLYNASGVMCRSVEELEQVRHSAAGAVITKSCTLQPRDGNPEPRYCATPLGSINSMGLPNAGFDYYLDYARGYPHQA--GKPLFLSLSGMSLQDNLQMLASLAEQGLPCIPEVNLSCPNL-PGKPQLGYDPAACLASLQAMCDVYPGVFGVKLPPYFVHFDQMATVLNTFPLRFVTCINSINGLVIDPEHECVVIKDGLGGLGGAYVLPTALANVREFVRRLGKHVVGCGGISSGREAFMHILAGATAVQIGTCLYEGEGAFARILQELAMLMEAKGYQCLADFRGKLK--TLMER-AKGHFGPYGGVYVAETLMAALDELKNEYERVKADPTFWEEFRQELKHYVGRPSPIYHAKRWSEQLGAQIFFKREDLNHTGAHKISNAIGQALLARRMGKKRVIAETGAGQHGVATATVAARYGMECFVYMGSEDIKRQSPNVFRMKLLGATVVPVESGSKTLKDALNEAMRDWVTNVDSTFYILGTAAGPHPYPMMVRDFLSVIGEESKEQMPELTGRQPDVVVACVGGGSNAIGMFYPYINVDGVRMVGVEAGGHGIDSGMHAAPLSGGAGGVLHGAKSYLMQDANGQVVETHSVSAGLDYPGVGPEHSYLKDIGRAEYVAIDDKEALAAFHDCCHLEGIIPALESSHALAWAAKVAPT-MGKDKVILVNLSGRGDKDINTVAGLAGI--TL
--------------------MNAAGVCDYTRADLDAMQNSSAASFVTKSATVSPREGNPEPRYRDTAWGSINSMGLPNFGLSYYLSYVSQAQQEQ-PEKTYFVSISGFSAEDDVALLNQIYQSDFNGIIELNLSCPNV-VGKPQTGYDFETVAHVLDTVFAQFTRPLGVKLPPYFVHFDQMAAILNRYPLAYVNSVNSINGLLVNPHSETVLIKHGLGGIGGAYLKPTALANVFAFRQRLEIQIIGTGGVQSGVDVFEHILCGADMVQVGTALHQGVAVFERLTRELRNIMAGKGYRKIDDFKGKLK--TLMQN-EQGFFGEHGGVYVAETLIPALQELAQAYAAAKQDPQFWADFERDLKHYVGRPSPVYHAERLSKHLGAQIWLKREDLNHTGAHKINNTIGQALLARRMGKKRVIAETGAGQHGVASATVAARFGMECHVYMGADDIIRQAPNVFRMKLLGANVVSVESGSRTLKDAMNEAMREWVARVDDTFYIIGTAAGPAPYPEMVRDFQCVIGREAQAQMQEAIGRQPDVAVACVGGGSNAIGLFHPYIAETQTRLVGVEAGGLGIHTASHAAPISSHAPGVLHGFRSYLMQDDNGQILGTHSVSAGLDYPGIGPEHSHLHDIKRVEYTVANDEAALQAFDLLCLYEGIIPALESSHALAWAVENAPK-MGKDQVILVNLSGRGDKDINTVAKLKGI--EI
