# Supplementary material for: Inter-protein residue covariation information unravels physically interacting protein dimers
Source: BMC Bioinformatics. 2020 Dec 17;21:584. doi: 10.1186/s12859-020-03930-7 (PMC7745481; doi:10.1186/s12859-020-03930-7)
Supplement: Supplementary file 5 — Additional file 5. Final ER-MSAs at different ASA thresholds. Available on Mendeley data (http://dx.doi.org/10.17632/9bk2r55286.1). [file 12859_2020_3930_MOESM5_ESM.zip › Additional file 2/Final ER-MSAs/Negative ER-MSA dataset/ASA0.0/paired_MSA/1ep3-A-1rm6-A/MSA_IDs.txt]

sp|P54322|PYRDB	sp|O33819|HCRA_
tr|A0A0B0HJ08|A	tr|A0A161HVF3|A
tr|D5WY07|D5WY0	tr|D5WQU2|D5WQU
tr|A0A074LQC0|A	tr|A0A074LWK2|A
sp|B0TGQ8|PYRDB	tr|B0TBG4|B0TBG
tr|A0A0D1XU75|A	tr|A0A0D1YG62|A
tr|A0A1G1DW78|A	tr|A0A1G1ECV4|A
tr|D3EAH8|D3EAH	tr|A0A0N0Z7R9|A
tr|A5D199|A5D19	tr|A5D1Z2|A5D1Z
tr|A0A023DC55|A	tr|A0A023DK20|A
tr|A0A1W1W390|A	tr|A0A1W1W2M2|A
tr|A0A0Q0WK09|A	tr|A0A0N8W9H5|A
tr|A0A1S1V9J1|A	tr|A0A1S1V753|A
tr|A0A0C7NAG6|A	tr|A0A0C7NAF5|A
tr|A0A124FCY6|A	tr|A0A101WJG3|A
tr|A0A1W9W3C5|A	tr|A0A1W9SXL2|A
sp|A8MIU4|PYRDB	tr|A8ML10|A8ML1
tr|A0A1B8WNA1|A	tr|A0A1S2QEK0|A
tr|A0A1U7MM57|A	tr|A0A1U7MJ43|A
tr|A0A1G1GW95|A	tr|A0A1G1G1C3|A
tr|U2VC01|U2VC0	tr|A0A1T4M056|A
tr|A0A143Y8S0|A	tr|A0A143Z736|A
tr|A0A1J5IL50|A	tr|A0A1J5I9E2|A
tr|A0A133YGB8|A	tr|U2E602|U2E60
tr|A0A1F9PCW4|A	tr|A0A1F9NZR7|A
tr|A0A1S2LDM1|A	tr|A0A1S2LQN0|A
tr|R6YK34|R6YK3	tr|R5UNA7|R5UNA
tr|R9JJV8|R9JJV	tr|A0A0D0SAB2|A
tr|R6W9D0|R6W9D	tr|R7CLM5|R7CLM
tr|A0A165X846|A	tr|A0A161ZVW1|A
tr|A0A1M7YAX3|A	tr|A0A1M7Y8X0|A
tr|A0A140L172|A	tr|A0A140L7C5|A
tr|D9QPJ4|D9QPJ	tr|D9QUU5|D9QUU
tr|A0A1Q9YD11|A	tr|E2SQU0|E2SQU
tr|D4JGE8|D4JGE	tr|D4JCZ5|D4JCZ
tr|R6S3U5|R6S3U	tr|R6SE16|R6SE1
tr|B7CDN9|B7CDN	tr|B7CE75|B7CE7
tr|A0A1N6UCP4|A	tr|A0A1N7BAK2|A
tr|Q6AIT6|Q6AIT	tr|Q6AIN5|Q6AIN
tr|A0A1V4ML06|A	tr|D8F6H9|D8F6H
tr|A0A1M6T129|A	tr|A0A1M6VIB0|A
tr|R5R5H5|R5R5H	tr|E7GA39|E7GA3
tr|A0A101HPE3|A	tr|A0A101HS40|A
tr|R7BNN5|R7BNN	tr|R6I8P3|R6I8P
tr|A0A1M5UIU8|A	tr|A0A1M5TNV7|A
tr|E8RJ53|E8RJ5	tr|E8RCD9|E8RCD
tr|A0A101XQA5|A	tr|A0A117SXI7|A
sp|Q0AXG6|PYRDB	tr|Q0AVY9|Q0AVY
tr|A0A0V8QFK8|A	tr|A0A0V8QFX6|A
tr|A0A1Q6DN56|A	tr|A0A0F2NE50|A
tr|A0A1D8GG18|A	tr|A0A1D8GQR0|A
tr|D7GTZ1|D7GTZ	tr|D7GT34|D7GT3
tr|A0A1T4KHZ7|A	tr|A0A1T4KG41|A
tr|A0A1G0YIF6|A	tr|A0A1G0YL19|A
tr|A0A0J1G413|A	tr|A0A0J1G5C1|A
tr|R8W2I1|R8W2I	tr|R8VU93|R8VU9
tr|A0A0F2QSJ0|A	tr|A0A0F2QT11|A
tr|A0A101V989|A	tr|A0A101V662|A
tr|J4TGE3|J4TGE	tr|J4UEV3|J4UEV
tr|V7I6L6|V7I6L	tr|V7I185|V7I18
tr|C4ZG02|C4ZG0	tr|C4Z8Q4|C4Z8Q
tr|A0A1M5BI42|A	tr|A0A1M4YP70|A
tr|E3HDR1|E3HDR	tr|E3H7H6|E3H7H
tr|C0GF14|C0GF1	tr|C0GH08|C0GH0
tr|R7GME4|R7GME	tr|R7GN33|R7GN3
tr|A0A1Q6RBT9|A	tr|R9LUH3|R9LUH
tr|A0A0K9IAW2|A	tr|A0A0K9I4D6|A
tr|F9N5U0|F9N5U	tr|R5BRX2|R5BRX
tr|A0A101VND2|A	tr|A0A101VYB6|A
tr|W0EER3|W0EER	tr|W0EEF3|W0EEF
tr|M1NAD5|M1NAD	tr|M1PN57|M1PN5
tr|C7H236|C7H23	tr|C7H5M0|C7H5M
tr|A0A1M5C5R8|A	tr|A0A1M5FN70|A
tr|A0A1M5X583|A	tr|A0A1M5YC03|A
tr|A0A0C2R3I2|A	tr|A0A0C2V872|A
tr|D4H842|D4H84	tr|D4H1W2|D4H1W
tr|A0A1T5MCX3|A	tr|A0A1T5L0X7|A
tr|A0A1S9CBF0|A	tr|A0A1V2YG01|A
tr|D1AMD6|D1AMD	tr|D1AMF2|D1AMF
tr|A0A061P7I1|A	tr|A0A061P5G4|A
tr|A0A1B6BK35|A	tr|A0A1B6BJV8|A
tr|U2JIM6|U2JIM	tr|J4TF99|J4TF9
tr|A0A0D2HMT6|A	tr|A0A0D2JR68|A
tr|A0A1F9Q295|A	tr|A0A1F9PZH0|A
tr|E5Y801|E5Y80	tr|E5Y966|E5Y96
tr|A0A0M3DKU9|A	tr|A0A0M3DIF6|A
tr|G9YLH2|G9YLH	tr|G9YXR3|G9YXR
tr|A0A0M1UZX4|A	tr|A0A0M1UWB9|A
tr|A0A1W2BDY3|A	tr|F4X8W7|F4X8W
tr|A0A0S2W5Z2|A	tr|A0A0S2W8S7|A
tr|A0A1G0QUA1|A	tr|A0A1J4U7V6|A
tr|A0A1M4M490|A	tr|A0A1M4M2Y6|A
tr|J6H331|J6H33	tr|J6HPB7|J6HPB
tr|C7HU77|C7HU7	tr|C7HVM5|C7HVM
sp|Q18CS6|PYRDB	tr|Q188F4|Q188F
tr|A0A1M4V8S5|A	tr|A0A1M4SW34|A
tr|E6VU33|E6VU3	tr|E6VRU9|E6VRU
tr|A0A1Q3QUB7|A	tr|A0A1Q6XA25|A
tr|A0A1L6LNN6|A	tr|A0A1L6LV72|A
tr|A0A0P8W557|A	tr|A0A0P8WBW9|A
tr|A0A1M5QV92|A	tr|A0A1M5RM79|A
tr|A0A154BV90|A	tr|A0A154BSJ4|A
tr|A0A0A0E090|A	tr|A0A0A0DZ06|A
tr|A0A1G7MTG2|A	tr|I3ZD59|I3ZD5
tr|A0A117L4X9|A	tr|A0A101EY24|A
tr|D3DGD0|D3DGD	tr|D3DGA0|D3DGA
sp|Q01YA2|PYRDA	tr|Q025V3|Q025V
tr|A0A127FEY3|A	tr|A0A127F6U7|A
tr|A0A1G1BJ80|A	tr|A0A1G1BBH8|A
tr|A0A1A6C499|A	tr|A0A1A6C058|A
tr|A4A2Y8|A4A2Y	tr|A3ZVD5|A3ZVD
tr|A0A132MGZ8|A	tr|A0A132MG12|A
tr|A0A0K2DEF7|A	tr|A0A0K2DIW5|A
sp|B2A2U4|PYRDB	tr|B2A7Q0|B2A7Q
tr|A0A1W9UM03|A	tr|A0A1B3WM91|A
tr|A0A0Q7WIW3|A	tr|A0A1Q4AKR2|A
tr|A0A136P9N4|A	tr|A0A136K691|A
tr|A0A1S9D1I0|A	tr|A0A1E4ZTT5|A
tr|A0A0B3WLX4|A	tr|A0A0B3VZJ3|A
tr|A0A0S8B3W3|A	tr|A0A0S8A0X4|A
tr|W2EX87|W2EX8	tr|W2EWF7|W2EWF
tr|A0A1W9VG05|A	tr|A0A1W9VHP4|A
tr|A0A1M6AGH7|A	tr|A0A1M6AB15|A
tr|A0A1J4YQF5|A	tr|A0A1J4T1E0|A
tr|A0A193LLP4|A	tr|A0A193LH42|A
tr|A0A1U7JHN8|A	tr|A0A1U7JLK8|A
tr|B0S1A3|B0S1A	tr|B0S0J8|B0S0J
tr|A0A0B2BBN3|A	tr|A0A0B2BJG1|A
tr|A6CAS2|A6CAS	tr|A6CAL2|A6CAL
tr|F7NJ01|F7NJ0	tr|F7NDC3|F7NDC
tr|A0A0M0BWS8|A	tr|A0A0M0BNQ9|A
tr|D6Y9F5|D6Y9F	tr|D6Y8R2|D6Y8R
tr|D2B6K4|D2B6K	tr|D2B362|D2B36
tr|A0A0Q7JMD4|A	tr|A0A0Q7K607|A
tr|A0A0C2JPH2|A	tr|A0A0C2JC61|A
tr|D1A830|D1A83	tr|D1A2A9|D1A2A
tr|A0A0Q7TTR0|A	tr|A0A0Q7TN02|A
tr|A0A0C1UF22|A	tr|A0A0C1UFF1|A
tr|A0A1B1YR36|A	tr|A0A1B1YPY8|A
tr|A0A1V0AKJ0|A	tr|A0A1V0AE29|A
tr|A0A094PMC7|A	tr|A0A094PLL5|A
tr|I3TF35|I3TF3	tr|I3TFG0|I3TFG
tr|A0A151EDM4|A	tr|A0A1Q7TNE8|A
tr|A0A0K1F4T8|A	tr|A0A1E8VXJ7|A
tr|A0A171BB71|A	tr|A0A171BG45|A
tr|A0A1E8CZQ1|A	tr|A0A1E8CQT9|A
tr|A0A0F0HTK5|A	tr|A0A0F0HRM6|A
tr|A0A1G0P3L9|A	tr|A0A1Q7GZH8|A
tr|A0A1H7YIG1|A	tr|A0A1H7X2P2|A
tr|A0A0S7BRR7|A	tr|A0A0S7BUG0|A
tr|A0A127F5I5|A	tr|A0A127F020|A
tr|A0A1J4XEQ2|A	tr|A0A1W9IIZ7|A
tr|A0A162M7M2|A	tr|A0A161QC58|A
tr|B0VIM3|B0VIM	tr|B0VGY9|B0VGY
tr|D4M8B4|D4M8B	tr|D4MAF6|D4MAF
tr|W0RJ43|W0RJ4	tr|W0RH73|W0RH7
tr|A0A1P8UW25|A	tr|A0A1P8UW36|A
tr|A0A0P6XUK1|A	tr|A0A0P6XDQ9|A
tr|A0A0S7XGW6|A	tr|A0A0S7XF05|A
tr|A0A1Q7M004|A	tr|A0A1Q7LV11|A
tr|A0A1X7L9G1|A	tr|A0A1X7L8C0|A
tr|A0A101J105|A	tr|A0A101J0S9|A
tr|K0NFI7|K0NFI	tr|K0NNT3|K0NNT
tr|A0A1Q3NHK3|A	tr|A0A1M3BNF3|A
tr|H2J4G3|H2J4G	tr|H2J7N1|H2J7N
tr|M5A1S1|M5A1S	tr|M5A209|M5A20
tr|A0A0G0XH59|A	tr|A0A1G1CPJ2|A
tr|A0A0P6XW52|A	tr|A0A0N8GQY3|A
tr|B8D3W9|B8D3W	tr|B8D4N2|B8D4N
tr|S0FQM4|S0FQM	tr|S0FTC9|S0FTC
tr|I4BVH1|I4BVH	tr|I4BXN1|I4BXN
tr|D3FE09|D3FE0	tr|D3F4S1|D3F4S
tr|A0A1Y1SQW1|A	tr|A0A1Y1STR7|A
tr|H1XQB6|H1XQB	tr|H1XV06|H1XV0
tr|A0A0D8FTT5|A	tr|A0A0D8FVF0|A
tr|E3CYD5|E3CYD	tr|E3CX58|E3CX5
tr|D1B5N0|D1B5N	tr|D1B829|D1B82
sp|Q9YFI6|PYRDA	tr|Q9YE62|Q9YE6
tr|A0A1M4T6M9|A	tr|A0A1M4SBJ1|A
tr|A0A0D8HFP9|A	tr|A0A0D8HKG8|A
tr|A3DM44|A3DM4	tr|A3DLF9|A3DLF
tr|A0A124G2N0|A	tr|A0A101IE31|A
tr|A0A0Q9EAN8|A	tr|A0A0Q9E399|A
tr|W7KXL1|W7KXL	tr|W7KJ99|W7KJ9
