# Supplementary material for: Inter-protein residue covariation information unravels physically interacting protein dimers
Source: BMC Bioinformatics. 2020 Dec 17;21:584. doi: 10.1186/s12859-020-03930-7 (PMC7745481; doi:10.1186/s12859-020-03930-7)
Supplement: Supplementary file 5 — Additional file 5. Final ER-MSAs at different ASA thresholds. Available on Mendeley data (http://dx.doi.org/10.17632/9bk2r55286.1). [file 12859_2020_3930_MOESM5_ESM.zip › Additional file 2/Final ER-MSAs/Negative ER-MSA dataset/ASA0.0/paired_MSA/1ep3-A-1rm6-A/MSA_ready_for_MI.txt]

MTENNRLSVKLPGLDLKNPIIPASGCFGFGEEYAKYYDLNKLGSIMVKATTLHPRFGNPTPRVAETASGMLNAIGLQNPGLEVIMTEKLPWLNENFPELPIIANVAGSEEADYVAVCAKIGDAANVKAIELNISCPNVKHGGQAFGTDPEVAAALVKACKAVSKVPLYVKLSPNVTDIVPIAKAVEAAGADGLTMINTLMGVRFDLKTRQPILANITGGLSGPAIKPVALKLIHQVAQVVDIPIIGMGGVANAQDVLEMYMAGASAVAVGTANFADPFVCPKIIDKLPELMDQYRIESLESLIQEVKEGKKMSPKLPQHGTVGVRTPLVDGVEKVTGKAKYTADIAAPDALVGRILRSPHAHARILAIDTSAAEALEGVIAVCTGAETPVPFGVLPIAENEYPLARDKVRYRGDPVAAVAAIDEVTAEKALALIKVDYEVLPAYMTPKAAMKAGAIALHDDKPNNILREVHAEFGDVAAAFAEADLIREKTYTFAEVNHVHMELNATLAEYDPVRDMLTLNTTTQVPYYVHLKVAACLQMDSARIRVIKPFLGGGFGARTEGLHFEIIAGLLARKAKGTVRLLQTREETFIAHRGRPWTEVKMKIGLKKDGKIAALALEATQAGGAYAGYGIITILYTGALMHGLYHIPAIKHDAWRVYTNTPPCGAMRGHGTVDTRAAFEALLTEMGEELGIDSLKIRQINMLPQIPYVTMYAQRVMSYGVPECLEKVKAASGWEERKGKLPKGRGLGIALSHFVSGTSTPKHWTGEPHATVNLKLDFDGGITLLTGAADIGQGSNTMASQVAAEVLGVRLSRIRVISADSALTPKDNGSYSSRVTFMVGNASISAAEELKGVLVKAAAKKLDAREEDIEVIDEMFMVSGSQDPGLSFQEVVKAAMVDSGTITVKGTYTCPTEFQGDKKIRGSAIGATMGFCYAAQVVEASVDEITGKVTAHKVWVAVDVGKALNPLAVEGQTQGGVWMGMGQALSEETVYDNGRMVHGNILDYRVPTIVESPDIEVIIVESMDPNGPFGAKEASEGMLAGFLPAIHEAVYEAVGVRATDFPLSPDRITELLDAKEAAA
--------------------MPASGCFGFGREYAAYYDLSVLGAVMIKATTLEARFGNPTPRVAETPSGMLNAIGLQNPGVDRVIAEELPWLAQY--DVPIIANVAGSTMEEYVEVAKRISKAPNVHALELNISCPNVKKGGIAFGTVPEVAAELTRAVKEVSDVPVYVKLSPNVTNIVHMAKAIEQAGADGLTMINTLLGMRIDVKTAKPILANRTGGLSGPAIKPIAIRMIYEVSQAVSIPIIGMGGIETAEDVIEFFYAGARAVAIGTANFIDPYVCPNIIRDLPALLDELGVDHISECTGRSWNNGAM---------IGKSVIRKEAWDKVTGRAKYTHDKLQQGMLHAHLVTSPYAHALIHEIHFEKALSVPGVRAVVTGKGLP-LTGED--LRDRPPIAFDKVRYHGEVVAIVVADTPIQAEKGANLVQIVYEPLPTVGSPRAALQAGAPLIHENPNTNIAHRTKIRKGNMEKGWSESEVVIETSVAFSPSDHLAMETRCATAEIFP-DGRIEITASTQSPFMIKKLISTYFGEDVGKVVVHTPLVGGGYGGKAPVQ-LELLAYLASKAVGRKVSVWNTREQDMITSPVHIGMEATVKLGCTKDGMIKAAEILFLFDGGAYSDKAIDVTRAAAVDCTGPYRIENVWCDSLCIYTNHPYASPFRSFGHCEQAFAIERAMDILAEKLGMDKLELRLKNAILPGHTTPT-RVLLNVGNLPACIKRLRELIQWDQWQ----TVRAKGVSCSWKTSTIDT------DASSGAIVTFNPDGSVNLMSGVVEIGTGSKTVLAQILAEKLKMDIDDIHVMDIDTQSTPEHWKTVASRGTFMGGRAVLNAAEDAIRQLKAIAACVLRSPIEDLEVGYGKVFVRDDPAIFIPIKDIAYGYKYPGGQIIGRGNYTLRHLTP-LDKETGAG-KPGPEWTVCAHAVEIEFDKRDCTYQILKAVSVVDIGEVLNWKAAIGQIIGAMSMGLSFASRETFLFRYERVLNPQIRTYQPIRFGEHPEYIADFIKTPQIDAPYGARGAGEHGLIGIPAALANALSIAAGVPLNKLPLFPEQIWRAQKGK----
MS-SDRLSVQVGPLRLKNPVMPASGTFS--PDLAEWIDFDQLGALVTKSVTWHPRAGNPGPRCIETPAGMLNAVGIQNKGVENFVIDQLPVYRRW--KTPLVVSISGESPEGYARLAHRLTV-PGVQAIEVNISCPNLEVGGWSPAMEADGTYRTIRAVREATDLSIWAKLTPNTGDMVSVARAAQEAGADALVVANTLIGMAIDPHTKRPKLGNVTGGLSGPAVKPIILRMVYQIYPHVSIPIIGCGGISRVDDVLEYLLAGARAVQVGTYNFVNPRGMTEIIRDLEEYVEREGLKSITEIVGQANKGEPMRRL-NRESASGRWRVRPDGPEKVTGAMKFLTDLSCPGMLVGKILRSPHPHARMIVIRTERAASVPGVVAVITHRDVPGRFGIM--YPDQPVLCEDRVRFVGDAVAAVAAETEEAAEEALGLIQVEYEILPVIDSPEAALAPGAPRLHPG--GNILHHTSYERGNVESAFRECVAVVEETYETPRQMHVYMETEGGLFVPEP-DGGLTVYAPTQHGYMDRMQLARILAMPESDIRVVSSPIGGSFGGKDELN-IQPYGALLALRTRRPVKIHQSRWESVRSGLKRHPMKITMKTGADAAGRLVAHQVRIVADTGAYATLGAPVLQFATEHVIGSYRIPHVDVKGWAVYTNNGVSGEFRGFGGNQAAFALEGQMDRLAERLGMDPWEFRGINLRDADDLGPL-GQRVPTDGARHVWEALRRSPLWGKRHSPVAVRRGVGAAMVMHGCGLGFGI----SDPAAGRLRLNEEGKIEVAFGHEEFGQGLVSALSLMMQDFFSCAPGDVEVVLGDTARVPHGGSSTASRTTAMVWQALRRLQPQFCRAICERAAAKTGIPASRLRLGPGGVWVGE--DRVASYREIAESG---VAGLCFEVQFHFP-TTP-DAIMGG-----HYLYTFAGVIAEVEVDVLTGAVRVLREEHAVAAGPVINPMGYLGQIEGGSSMALGFALMEEAAMEAGHYVTTNLDTYLIPTIGDVPHVQVYAIEDLPPGDPYGPRGVGEVGSVGLAPAVAAAVRQAVGRWVTRLPISREMLIRPVSEFLGGR
M----DLSVNIGSLKLKNPVMPASGCFSFGKEYADFYDLSQLGAIVVKATTLEPRLGNPTPRVAETPGGMLNAIGLQNPGVEKVIAEELPHLRKY--DIPVIVNVAGTTVEDYVAVTERLMDSEDVDAIEVNISCPNVKCGGIQFGTDPAQAAHVTESIKKVSKVPVIVKLSPNVTDIVSMAKAVEAAGADAISMINTLVGMSIDLNRKKPLIANGVGGLSGPAVKPVAVRMTYQVAQAIQIPIIGMGGIMDGEDAIEFLMAGAAAVAVGTANFVNPLACPEIIDGIRQYCEQNGVASVSDLTGVAWK---M-------ESVGKSVPRKESFDKVEGRAKYTRDLRLAGMLHGKLVTSPHAHAKIRSIDAAAAAAVPGVRGIVTGADCQELTGEL--LADRPVLAYRKVRYYGEPVAVVIADDEQTAWRAAGLVHVEYEVLPVVSSPSRALLPGAPLLHEEPGMNIGNHLKIRKGDFQSGWEAGVVKVECYTAFRPSDHIAMEPRAARAEILP-DGEVHIRASTQAPYVIKRFMERYFGLDPGQVVVHVPFVGGGFGAKGAVQ-LEFIAYCASRAVGRLVEVSNSREEDMISSPCHIGLEAQIKMAATPDGRLTAAQITLLWDGGAYADMAAVMAKAGIDDCTGPYRIPNVWADSLAVYTNHTYATSFRGFAHPEVTFAIERTMDLLAKKLGMDPIALRLLNAIGPGETTPT-QVLLNIGNVPACILRLRELMDWESGQ----RIRTKGIAALWKTSSTPT------DAGAGAVLIFNKSGSVNLMTGVVEIGQGTKTALAQIAAERLTIDPSLVHVFEVNTKTNPEHWKTVASSSTMMAGRAILEAADDAIRQLKYNAALVLQVSPDELELAEGRVFVRGNPQRGFLFREIAMGYESEGKQVIGRGSYIVK-LTR-LDPETGDG-RPGPQWSVAAQGVEVEFDPVECRYQVLRAYTVIDGGVIVNHRGAVTQMMGGMSMGLSWATRESFLYNQERVLNPQLRFYKITHFGENPDMVVDFVQTPYHEGPYGARGIGEYGTIGMAGALANALSVAAGVELFQLPLLPETIWRARGGGSVHV
MG-SLNLQVNLGGLTMKNPVTTASGTFGFGLEFAPFIDLSRLGAIVVKGTTLEPREGNPTPRMAETPAGMLNAIGLQNPGVEAFIRDYLPPLRQI--DTPVIVNVSGNSVEDYGRLASILDEADGVAALEVNISCPNVKEGGIQFGTLPASAAAVTRAVRENTQKPVIVKLSPNVTDITEMARAVVDAGADALALINTLLGMDIDICTRRPVLANIFGGLSGPAIKPVALRMIYQVYRAVHVPILGMGGIMNSQDAIAFMLAGATAIAVGTANFTNPRATMDILEGIEEYCCREGVRDVNELIGAAHSHTGM-------KSVGRSIPRVDAVAKVKGAAKYVDDHFVPGMLYAKVFRSAIANGWVKRIDVSKAKALPGVVAVVTYADVPATAGHP--YKDDRNLLTRRLRLVGDEIAAVVAVDELTAQKALALIEVEYEEYEPLLTAEAALKAGAPEIHAG-RGNVLGRGGYELGDLAQAFVESDCVFSDAFTTQMVAHCAMENYSAYAYMEE-NGRIVVVSSTQIPHICRRIVGQALGIPWGRVRVIKPYIGGGFGGKQDAV-VEPLVAFLTTVVGRPVKLEFTREESFIASRVRHPIAFKIKTGVKKDGTLLARELEIVSINGAYASHGQSIANNAGTKYRQLYAQQAIKCQSTSVYTNLPSAGAMRGYGIPQVMFALESHMDDVARELGIDPVDFRLKNIIRTGYQDPISGVKVLSNGLAECLQKGREIIGWDAKKADASKRRGVGVACFTYASGTHPVG----LEVAGARIVMNEDGSVQLQVGATEIGQGSDTVFTQMVAETVGIPPSMVHISEQDTDISPVDLGSYASRQTYITGMAVRKAAEAIKAKVLDYAWGMTDIPAGAMDIVDGWLVYKHNGEGILPIGEVALDAHTNCQPFTADVSNN----------------ARVNAFAYGCTFVEVEVDLLMGKVEVLEIHNVHDSGKIINPQLAAGQVHGGVSMGIGYALYEQMLFKTGKPLIHNLLDYKLMTALDTPEIGVHFVEPYEPTGPYGNKALGEPPTITPAPAIRNAILDATGVAFNDLPLTPQRLIARFQAEGLIG
MTAKNRLAVNIAGIEMKNPVMPASGCFGFGREYAQFYDLNKLGAVAVKATTVEERQGNPTPRVAETPGGMLNAIGLQNPGLDDVMAYELPWLEKF-DQLPVIVNVAGTVTDDYIKVAERVSEAPNVAGIELNISCPNVKCGGITFGTDPEIAGQLTAEIKKVSKVPVFVKLSPNVTDVVTIAKAVEAAGADGLSMINTLLGMRIDLKTRRPILANGTGGLSGPAIKPVAIRMIYEVSQQVSIPIIGMGGIQSADDVIEFFMAGASAVAVGTANFVDPLICPTIIDELEAKLDHYGVQTIGELTGAGWK--RMS--------IGASVKRIEDLPLLTGRGRYAGDIRLPDQCEAVLIRSPHAHANIRSIRIEGAVRMPGVLLIITAQDLPSPMRLS---PEQFPLAKERVRYVGEPVVLIVATNRYVAEDAADAVEIEYDPLPPLADTDRALASHDNLLHPSIGSNDIFQIHSQKGSFDDRLVECPHVLQEELYVQRHTGVPLETRGMVANCGS-DGRLTVYGPTKVVHFNHQILCRLLGKDSRDIRYIETDVGGGFGPRGEFY-PEDYLIPYAIRLGRPVRWIEDRAEHLLATNHSREQKHRITIGFDEVGRILALRDEIFVDTGAYIRTHGVVPALTQAMFPGPYDIEALEFITHVVVTNKTPTGTYRGPGRFEGTFVRERIIDMVARKLKLDPADVREKNVVRPEKMPAL-GQVVDSGDYPQLLRQVRQSVDWDGK-RRKKKLLGLGMAMFVEKSGLGPW--------EYAEIDILENGDVCCKTGLADVGQGVKTMIAQVCSDQLGIPYTRVRVIHGDTDTVKKGNGSFATRGTVMGGSAAWLAAASLKDQLLHAASEWLGVPREELEMREESVVREETGQVLLAYQDFIKRCVEKGLKLHAEYTFF----------------ASHMTYPYGVHIAEVEIDKDTGHIRIVKYYIGYDIGRAINPLLVEGQLIGGMAQGLGGALYEELRYETGQLLSGTFMDYIIPSSMEVPHIDVEIFEAPSPLNPLGVKGAGEGGTVAVAPALANAIRDALDFEITSLPIRPETIRFAIRQTERGL
--------------------MVASGTFGYGEEYAKYIDLNKLGAIVVKGLSITSREGNPPPRIVETSAGMLNSIGLQNIGIDSFIKEKLPFLKKF--NTKVIVNFFGDSIDEYCEVAKRVDSVSGIHGLEMNISCPNKKEGWLEFGTNPDLAFRVVSAVRKNTKLPLIVKLSPNVTDITVIAKAVSDAGADAVSLINTLSGMAIDIKTRRPKLANIIGGLSGPAIKPVALKMVWQAAKTVKLPIIGIGGIMTHEDAVEFMIAGASAVQVGTANFIEPTSSEKIIDGLKLYCRQNCIRNINKIVGSLNF---MK----GYSVVGKPTPRIDGVAKVTGEARFTGDLVLPRVLYAKILRSPYPHANILNIDTTRAERLKGVKAIITGKDVIGRLYSP--IKDEPILAGDKVRYIGDEVAVVAAEDEDVAREALELISVEYELLPAILNVEEAMVAGAPIIHGHANNNIAYQISANFGDLEQGFKESEYIREDTYTTAYYTNCSIETDVCLAQFDS-SGKLTLWTPTQSTYIIQKDIANTLGLAEGKVRVIAPHIGGSFGSRLSGEPHHCLAALLAQKTGRPVMLKLDLEEILNR---GNSMIIQLKTGVKKDGTLLSRKLKVIADAGGYLGLTGLDVQIAGLRNMLPYKLAAFQFEGLAVYTNNPVRGFLSGEGIRVANFASSIQLDQIAEDLGIDPLDICLKNAIQPGYIMAN-KIKIGSCGLTECIQKVVEKAGWDGKRGRLREHRGFGIGCGSASSGGKGVL---THSISAATVKLQEDGSVVLLTGLPDMGQGAHTILAQIAAEVLGLPLEKILIYSADTELSPVDLGALGQRGTYITGNAVKSAAEEARRQLLEVAAESMDANIEDLEIQGGRIFIKNNPEKEMPVSGVVQTSQRSGQPIMGKGFYNPN-SEP----------PDHITFSFDAQVAEIELDPETGKIKLKKVNVAHDVGFAINPLAVEGQIHSQVWSGGDMTLFQERILKEGQNLNPSFLDYKFSTAMDAPEIETTIVETIEPYGPFGAKEVGRGPIMSIGQAIVNAVYDATGVRIKSFPITPEKIHSTF------T
M---ISIDCELAGVPLSNPILAASGTFGFGKPYADLYPLRKLGGIVSKGLTLTPRLGNTGTRIYETPSGIMNSVGLENPGIRAFLEHELSDMTSH--GTAVIVNLGGGTVREYAEGAELLTEARAVDMIELNISCPNIKEGGLAFGIENEQAREVVRAVRNATTLPLLVKLSPGAKDLREMARMCEAEGADGLSLINTIQAMAIDIRERRSVFDRAYAGLSGPAIKPIALRMVHQVARSVSIPVVGIGGICSAEDILEFIMAGAAAVQIGTYNFINLRAGDTLAEELIQLMENEGIQSLDDIRGII-----M--------------GQSDRPGEIYERFQRTGD---ASCLFGDKPIRPRAHPLAGGTPRA---RRPGVHAVVVGEGLP-LTGED--MRDRPPIAVDKVRYYGEVVAVVVADTLAQAEQAARLVRVVYEPLPAVGSPREALKKGAPLLHEHPGTNVAHRTKIRKGNIEQGFAESDVIVETSVSFAPSDHIAMETRCATAEIWP-DGTIHISASSQSPFMIKKLLHAYFGEETGKVIVHTPLVGGAYGGKAPVQ-LELLAYLASKAVGRKVSVWNSREHDMVTSPVHIGLEATVKIGATKDGLFKAMEILFLFDGGAYSDKAIDVSRAAAVDCTGPYHVENVFCDSLCVYTNRPYATPFRSFGHCEQAFAIERAIDELAQELQLDPWEVRRKNAIHPGHTTPT-QVRLNVGNMPACLDRLRELMHWDEWQ----TVRAKGIGAGWKTSTIDT------DASSGVILTFNSDGSVNVISGVVEIGTGTKTVLAQIVAERLKMDVDQVHVMDIDTQTTPEHWKTVASRGTFMAGRAALAAADDAIRQLKDIAACVLRASPDDLEVGFGRVFLRDDPAIFLPIKDIAYGYKFPGGQVIGHGHYILRRLTP-LDPKTGAG-KPGPEWGVCAEGVEIEFNRRDYTYRIVKAYAVIDAGKVLNPKAALGQAMGAMSMGLSFASREGFLFKEQRVLNPQLRTYRPIRFGEHPEYIVEFVETPQIDAPYGARGIGEHGLIAMPAALANALSLAAGVPLNKLPLVPELIWRTQKGDSY-V
MAVKVNLTVNVGGIQMKNPVTTASGTFGCGLEYAPFVDLNRLGAVVVKGVTLAPRAGNPVPRLAETPAGVLNSIGLQNPGVEKFIEEVLPGLAGY--DLPVIVNIAGETVEEYALLAGRLDRVQAVAGIEVNISCPNVKKGGMQFGSDPAMAAEVTRAVRASTGKPVIVKLSPNVTSIVAVARKVAEAGADALSMINTLLGMAVDIRKRRPLLGNVTGGLSGPAVRPVAVRAVWEVYREVDLPIIGMGGITCAGDAIEFILAGATAVAVGTANFVNPRATVEIAEGIERYLEENGIRDINELVGAAHN--EMGMWDRRHTQVGRSVPRIDAPAKAKGEALYTDDMTLPGMVYGKIKRCEYAHAKIKKIDYSKALELPGVLAVLTGDEAPNKWGIVPQSANETALAVDKVRFWGEGVAAVAAVDEETAEAALDLIEVEYEPLPVLLDPFESMRADEVLIHEDRPGNILHEGVQVYGDVDKAFEECAYVIEREFKTNYPQQAFLEPHTSLASYDPQSGKLTVWSSTQVPHYLHRQLSIVLEMPMSKIRVILPAVGGGFGGKGEASSADFCAALLSRKIGRPVKITFERQEVFMTNKGRHPCYMKLKVGVDKDGYIKAVDFENILDKGAYAGWGIVVLFYTASMIHLPYKVPNARFRGKSVFTNKPSTGAMRGLGGVQPRFAMECILDELAEMMGMSPYELKMKNAVESGYTAIN-NMYVPHSEYKKCLQVAVEKSGYLEKHGKLPFGKGIGLAGGYYISGTAYTLYQSYRPHTTVLIRVDTEGGVTVHCAAADIGQGCNTVIAQMAAEALGVHYEDVHVISGDTETGTFDLGSFASRVTYATGAAIKEAAEQINQKIKEVAAGILGCRADQLAIKDRKIYSIYEPKFNMDWEKAVRAVVNTVGSLVGIGHFTPARRKG-IDLITGNNIGHSPTFGFSCQVHEVEVDVETGRVYVKKVTEAGDMGTPVNPMSAEGQVEGSIIFNMGAALYENMLVETGRILNPNLHDYKVPTVMEMPEMNTNIVESYDPTAPFGVKETGEGAVQPTFPAIANAIYDAIGVRFYEVPITPEKVLKALKEKREKK
M---NRLAVELPGLSLKNPVMPASGCFGFGREYAQFYDLSKLGAIMIKATTKKPRFGNPTPRVAETPSGMLNAIGLQNPGLEKVMEEELPWLEQF--DVPIIANIAGSTMEEYVEVAKHISKAPNVCALELNISCPNVKKGGIAFGTVPEIAAELTMLVKEVSEVPVYVKLSPNVANIVEMAKAIEAAGADGLTMINTLLGMRIDVKTAKPILANRTGGLSGPAIKPIAIRMIYEVSQAVSIPIIGMGGIQSAEDVIEFFYAGASAVAVGTANFIDPFVCPNIIDKLPTLLDELGIGHISECTGRSWKKGAM--------AIGKSVIRKDAWDKVTGRAKYTNDFKEKGMLHAKLVTSPYAHARIRAIDIEKARSLPGVRAIITGEGLP-LTGED--LRDRPPIAFDKVRYHGEVVALVVADTLVHAEKAANLVHVVYEPLPAVGKPSEALKEGAPLIHEQPNTNIAHRTKIRKGNIEQGWAESDVVVETSVAFSPSDHVAIETRCATAEILP-DGHIIISASSQSPFMIKRLISTYFGEDVGNIIVHTPLVGGAYGGKAPVQ-LELLAYLASKAVGRKVSVWNAREEDMITSPVHIGLEATVKLGATKDGYIKAAEILFLFDGGAYSDKAIDVSRAAAVDCTGPYHIENVWCDSLCVYTNHPYATPFRGFGHSEQAFAIERAMDLLAEKLGMDKWELRRKNAIRPGHTTPT-QVVLNVGDLPACLDRLRELMEWDEWQ----TVRAKGISCAWKTSTIDP------DASSGVLLTFNPDGSVNVISGVVEIGTGTKTILAQIVAEKLKMDVNDVYVMDIDTQTTPEHWKTVGSRGTFMAGRAALEAADDAIRQLKAIASCVLRASVEDLEVGYGKVFLRDDPSIYVPVKDIAYGYKYPGGQIIGRGNYILRHLTP-LNKETGAG-KPGPEWTVGAEGVEIEFNRRDYTYKILKAFAVIDIGKVLNPKAALGQAMGAMSMGLSFASRETFLFRYERVLNPQLRTYRPIRFGEHPEYIVEFIETPQIDAPYGARGAGEHGLIGMPAALANALSLAAEVPLNELPLIPELIWRKKKGDSH-I
M----NLTVELAGLKLQNPVMPASGTFGFGEEYASYVDLNALGALVTKSITLEPRLGNPPPRIVETPAGLLNSIGLQNPGLEAFIREKMPFLRRF--RPPIIVNIAGSTVDEYAELARRLGEVPGVAALEVNISCPNVKEGGMAFGSEPEQAAEVIQAVRRVTTLPIIAKLTPNVTDIVAVAQAVERAGADALSLINTLVGMAVDWEKRRPVLGNIVGGLSGPAIKPIALYAVWRVARSVKIPVIGMGGIMTATDALEFLLVGARAVAVGTANLVSPQAMLEIIEGLREYLMQNNIDDINKIIGSLEL-PLMTCQ----SLIGAGIPRIDGVEKVTGEALYVHDLKIQGMLYAKLKTSPYAHARIKRIDTSRARALPGVKAVLTGQDVPYKLGLY--MIDRPVLAVGKVRYFGEPVAAVAAVDLDTAQEAVDLIEVEYEPLPAVLDVEEAIKEDAPLVHEDPGTNIANHFKVRKGDVEAGFAKSDLIVENKFYQPQVFHVPLETHVTIAKWSA-GDRIKVWTSAQSPFAVRDLMSVALGIPRSQIEVIVPYVGGGFGGKAGIH-LEALVACLSKAAGRPVKLTATREEECSTLPCRQGLVARIKTGVTKDGRIIAEEIEYLWDAGAYADYGVNIGRAAGYSGVGPYEVENVKIDSYTIYTNHVFGTAYRGFGHAEFLWAIERQRDLIAKELGMDPVEFRMKNLLKPGSVTIT-GEKINTGRVDKCLAIVAEKIGWPLVKSEEEKYRGIGVAVLHKAPAMPP------WTASSAIVKMNEDGSVHVLVGGIDYGQGTYTTLAQIVAERLHLPLEKVRMWETNTETAPYDWQTVASRLTFMAGNALIRACDDLLAQMRSLAASILRCSEDELEFGQEEIFLRHHPDKRLSYRQLAIGYTYEGGPLIGRGKYIAQGLTF-LDPETGQG-LPALDWTYGAHAVEIEVDTNTGDIEVLKVVSAFDVGKVLNETLVRGQVIGGIVQGLGTAFSEHLIYEQGRLLTRNLVDYKIPTVKDLPKMEVYFVETPQLDGPYGARGVAEHPMISVAPAVANALANAIGLEMLEGPLTAEKVYLAWQEKCK-Q
M----DLSLTIGDRKFDPGIWLSSGIIGMGLEFQELINFQYVGAIVTKSISLHPKPGNPPPRLAETTGGLLNSIGLANPGLAEFTGSIISEITQL--NIPIIVNVVGDEIEEYLEVSRELDKIDQIAGLEINISCPNVSKGGLSFQKDLTSLKKLLWLIRTKVDKILVLKLNASLNNFIDVAKLAENIGFNAVSMVNTYPGMRFDIETRNYALGNKTGGLSGPAIKPMALWAVYQLSSCINIPIVGGGGIVNWEDAVEFYLAGARGINIGTALFSEPNTPEMIVKGLVGYLKHNNLNSVSEIT------NCMAKT-DCFKSVGKNIPKIDSLGLSTGEEKFTDDFCFPRQIYCKLVYSSSPFAKIINLDLSGAEKLSGVVEILSYKNTPSTAGQG--FPEDTKLFDQTVRFVGDRIALIAAENPVIAELAARKIKIEYQEFTPVFNPQQST-SSPP-LHFQPEKNIAAKVGFEIGAVDSVLKNSDLVINKIYQTHYASHCALEPHSAISYFDS-RGRLVIISSTQVPFHARRIVSQILDLPVKFIRVIKPRIGGGFGGKQEIL-LEPLVALITLRTKRPARLVLSREEVFISTRTRHPMEIELSVGADKQGSLTAISMKALMNTGAYGSHALTVLSNTGSKTLPLFKIKNIRFHAHSVYTNLPVGGAYRGYGATQGYFALGQQIDILARELKVDVLEIYKQQHIKSGETSPVTSQNITSCQLTECIDQGSQKIDWYGKRDKRIWVRGVGMAAGMQGSGIPR------VDLASAYIKINDDGSFNLNIGATDLGTGSDTILAQIAAETLHTDPSQLIVLSSDTDTTPFDVGAYASSTTYISGNAVRKCAEKIKTKLITAGAELLQVQPQQVSLENQAVVCRKD-KRRCSYEEIARYSLYSQHQIQATTSNF----------------SNQSPPPFIAQFAEVEINPFTGELKLLNFVSAVDCGQPINPLLVEGQVEGAVVNGISYALTEQYKFSAGRMQNANFKYYHLFRTPDLCKVKTIIVNSYEQSGPFGAKSIGEIAINGPMPAIANAIFDAVGIRLYQSPFTPEKIYQAIHCCHKEQ
M---TSLKVNINGVDFKNPVIAASGTFGFGEEYSEYFDVSRIGGISSKGLTINPKAGNEGRRLHEVTGGLINSIGLQNPGIDEFIELEIPKMRSL--NTVILANMGGGTMDDYLAGASKLDK-ADVDIIELNISCPNVKSGGMAFGIKSCVAHEVVSEVRKVTKKPLMVKLSPNAEDIVEMAVKCREAGADSLSLVNTFKAMAIDINKRKPVFRNIFAGLSGACIKPMALRMTYEVAGAVDIPVIGMGGIMNAEDAIEFIMAGATAVQVGSANFVKPDIMLDIIDGMEAFMKREGIKSIDEIRGIARG---M-------KAVNKPISKIDGMGLVTGKPVYTDDLAPKDALIVKILRSPHAFAKMKDIDVSRALKVPGVECVLTWKDIPRRSGAS--FPEDSYILDEYVRYVGDSVAIVAAVDEETAEKAMKMIKVDYEVFEPVIDFEKAI-DHPSVIHPDFDRNVACEYEYDKGDIDEIFAECDVVIENTTYNQAQEHAMMETHRSYTYKDM-HGRLVIVSSTQVPFHVRRTVARSLGMTPDQVRVIKPRIGGGFGAKQNLQ-AEFYPAAVTMRTGKPAKMIFSRVENTICGTTRHRMRIDTKIGAMKDGTIRAIDMEVLSDQGAYGEHSKTTLAPAGYKTIPLYKADAYRFHGYTAYTNLPTAGAFRGFGVTQGIFATESIVNKLAHELDMDPAVIREKNMLKEGETSVGELQTAESCGLEQAVKRGKELIGWDEKFPKKEKVRGVGMALSMQGSGIPN------IDSASATIRFQENGFFTLLLGATDIGTGSDTILKQIAADAIGISEDRIRVFSSDTDLTPFDVGAYASSTTYVTGNAVINAGKLAREELFKQAARLLETDVDSLEFDGDKFTDKKS-GEVLDLEHMGTKLTYGQHQIEVTGSYV----------------PYKAASPYMACFVEVEVDTETGIVEVPNMVGVVDCGTPINPKLAKVQTEGGLIQGLGLALIEKISYSRGRMTTDSLMEYKIPSRDDIKNLVVEFTDTYEPTGPYGAKSIGEIVLNPTPPAIQDAIYNATGIWLTDLPMTPEKVLKALKEKKN-K
MK-QLDLSSEVPGLKLKNPVMPASGTYDYGGDA-NAFDPSLLGAIVTKSVSAVPRSGNAPPRIHETPCGLLNAVGIPSEGVKAFRRNTLPALKQY--NTVLIVSVAGETPADFARVISSLEEENGIGAYELNFSCPNL-GDGMPFGTDPELLYLAVKQIRKATSRPLIVKLSPNVADIKLMGRQAQDAGADILTVANTLTGMAIDVLRRRPVLGNIFGGLSGPAIKPVALRMVWEVAGAVSIPVIGVGGIANATDALEFILAGAKAVQVGTANFTNPMVMLEIIEGIRSYMKENGFISLADIVGLARK---MG-----FQVIGKVLPRKDGIAKVCGQEVYASDIVVPNMMYGVTLRSPYPHAEILSIDTSAAEAMGAI--CVTPDEVPDERTVS--IPEDRRVLPRRARHVGEAIIAVAAETEELAFRAMRAIKVDYKVLPPVLDLDKAMEPGAAALYDEVNNNIACERIITVGDPEAGFAKADHIVEREYELPRVYHHQMETKTAVCRPEP-NGGITVWATTQTIHNVRQLLGHIFNIPLSKVNVKKLAIGGSFGSSIQMNSIIPICVALALKAKRPVKMVSSREDDIYD-HAKFPARIRLKVGVKKDGTIVAADMRVLVDIGAHQINAYPLLGCMAGWYASLYKWGDFHYEGRAIYTNKVPACAMQGYGNPQVNFAVESHMDIIAEECGFDPVEFRLKNYVGIGDEFPTVKSIIKSCGVEEMLRKGAELIGWSNRRPPQEYRRGIGMARGFHTSGTGGPKPGEVIDYSSATIKINEDGTVDVLTPVMDLGGGTGEAAVKVAAEVLKVPYERVELSQVDTKTTGYDVCTHATRGVYCGCGAVYHVAQQVKGKLLEFAAKILEENPGNLELAATIIHVKGFPQKQITIGEVAKLAQIYWGTIAATDSLR----------------QKNCPPCFVAHFIEVEVDTWTGIVKIPRAILLSDTGTPINPDMVAGQLIGSLSRGMGYALYEETEYETGKLKCNGFTDNKIPTSCEMPDIQVYFAHTYEPTGPFGAKGIGEAALNSVASAIANAIYNAIGIRFYRTPITPERILQALEGGGKVN
MSIEVDLSIDIAGIKMQNPVITASGTFGFGLDYLHYYDVNKLGAVVVKSITKNKREGNPPPRIIETPAGLLNSIGLANPGIDFFIKEVIPQMDSI--RIPVIVSIAGDEIEEYVELASRLDKQDRVAALELNISCPNVKKGGLEFSTSAEQVEKLTVSVRKATSLPIIVKLSPNVTDIVEIAQAAAAGGAHALSLINTVLGMVIDVKMRKPVLGNKKGGLAGPAIRPIAVRMVWDVSQAVDIPVIGMGGICTAEDALQFIMAGASAVAVGTWNFVNPTAPLDIIDGLKEFCIKEGVKDIKELIGCSWK---ME----DFKVVGKSHHRFESIKKAIGHAKYTDDYVLPNMVYGMILRSPYAHARVKSIDKSQAEKVAGVLKILLPEDVPDCSGNP---PSDERILTDHPLYMGDRIAAVAAVTKEACREALDKLIVEYEELTAVFDVDDALREDAPLLHPESSSNIVKKIEAKQGDIDNGFKESDYVFEDVYYAPMIQNVSMEPNSYICDYAF-EGKLNIISTSQTPFQERRILARLLDMAENDVRIIKPVMGGGFGERQQLH-NQHVGAILSKVVGRPVKIINTREEQMYASVVRHSAKIFLKIGVTKDGYIKAFKVESYYNTGAYTTHGPTVVAAGSRKI--NYRIPNYLFEGYCVYSNSPVSGAVRGYGNPQMTFAREVMLNTIAKKLNMDPIEFKMKNHVEIGDKLPAATASLLSCATEECLKGGEEIRRKEESKNRTEIKEAWGTAFCCHTSGPSSK-----EGMSSSVILINDDGTANLLIGSADIGQGSETILSQIAAEGLGIDLKDIAVTAADTKFTPYDTGTFASSQTYVGGNAVFLAVKDAIEKITKALARLYEVGAEKIIFDKGRFVSYIEGNKELTLKEAMSKITFGGTIITGSSSYK----------------AVEAPPPFAVCWAKVSVDMITGSVHLKHIIEAVDVGKAINPKLVEGQVQGGISMGIGYAMMEQIEIKTKKVLSSDLLHYKVPLTLDMPDIHVYVADGYEPTGPFGAKSVGELSTVPVAAAIAIAISNATGEEIKRIPITHSYIVKGY------V
MH-KPDLSVQVGPLSFKNPVLTASGTFGYGQEFASLMDPNLLGGIVVKGISLKPMAGNSPPRIVETPCGMLNAIGLANVGLDDFLSEKLPWLQKL--DTRVIVNIYGHTLDEYGAVAAGLKGVPGIAALEVNISCPNVEEGGMAFGTDPLVAARVTERVLKETDKPVIVKLSPNVTDIRVIARAVEQAGAHALSMINTLTGMSIDIEKRIPRLANGSGGLSGPAIRPVALHMVRQVVQTVHIPVIGMGGILEPRHALEFLIAGAQAVQVGTANFSNPRASLEILEGIERFLTEHGIHSLKDIIGSLKT---M--------TVGKSVNRVDAFAKVTGRAEYTEDFYRPDMLVAKYFRSTISHGYVKKIDIEKAENLEGVEAVFTYKDVPNTAGHP--FLDDKLLLTQNIRFMGDEIAVVVAENEIIANNALKH---SYEC---------------------------------GGKIDEALKNSDYVTKGKYMTPMVHHCHIENHISYAYMDD-LNRIIIVSSTQIPHIARRIIGQALDIPLSQIRVIKPFIGGGFGNKQDVI-LEPMVAFLTQKLGRGVQINLSREECMIGTRNRHPFHIKVKTGFMKDGTITAIKTDAVSVTGAYASHGHSVASAGGSKQSCLYPRATLKYNAKTIYANIPVAGAMRAYGSPQILYALESNIDDAALIAGIDPIEFRLKNIIKKGDIDKLADKEVLSCGLSECLIKGRDLISWDKKKKEYKIRKGLGVACFSYASGVYPIC----VEIAGIRLVMNQDGTVHVQVGATEIGQGSDTVVAQMVSETLGLSFKNIFVQTQDTDISPFDPGAYASRQAYVISNAVLKAAKLLKQRILNHAFLMTDNNSKEMDIIKNNIVLKENNKFVLSIKELALDSFYHGHQLSAEVSKK----------------TTANPSVFGCTFVDITVDIPLCKIKINKIINLHDSGVILNPVQAEAQVHGGVSMGIGAALSEEVIIKTGYIHNNNLLDYKMPTFTDVPKIDCHFVETFEPTSGYGNKALGEPPTITPSPAIRNAFLDATGLKINSLPMSPNKLFDLFRENGLL-
MT-RRNMGVHIAGIQLKNPVMTASGTFGSGREYSEFVDLNQLGAVVVKGVANEPWSGNPTPRIAETYGGMLNSVGLQNPGVEAFIKDDIQFLRQY--DTKIIVNIAGRTVADYCKVTEKLGDA-DIDLIELNISCPNVKAGGVNFGTNPAMVEEVTKAVKKVARQPLIVKLTPNVTDIVEIAKAAVAGGADAISLINTLLGMAIDIHGRKPILANVVGGLSGPAIKPVALRMVYQVANAVQVPIIGMGGIATGEDAIAFMLAGATGVAVGTANFMNPRATMEVLEGIEDYMDQYNIEDIHEIIGKL-----M-------DTIGVHISRKEAWNKVTGAAKYNGDTPVAGILYAKVLTSPYAHALIKKIHIAPAMKAAGVKAVITGDYMPTLSGPI--LKDRPPIARNRVRYWGEPVALVVASSEAEAMSALQLIKIDYEPLPIVRTIKDAVQPDAVLLHENPGTNISTHEKIRKGNMNLGWQQSDVIVASSFSMPSSDHIALETRNAQAQILP-NGNVIIDTSSQMPFTIKEDLSQLFSIPEGNIIVRVPLVGGAFGGKSSLN-LEILAYLASLAVGKLVRIANTREEDIGTSPAKISVEAQIKIGATKEGYIQALECTYYVDCGAYTDSGPRMAKAISADCSGPYRIENLWCDAFSVYTNKTYVTAYRGFGHCASTFCMERILDQLSARLKMDPMELRMKNLIQPGDLSPT-QTTMNMGNLSQCLEKLKLTMDWKKGS----MVISKGISCFWKTSSSPT------NAISGVVLSLHSDGTVQLNFGAVEIGPGMKTTIAQIVAHKLRMNINKVYVMEVNTQFSPKHWKTVASMTTFMAGNAALKAAEDLKKKLCTIGAAILQCAPEDLDIGNEQVYVTSNPSISIEFKDLAQGYQYAGGQIIAYGSYTMKHLTP-LHQETGEG-RSGLSWTVGAQAVELEYDPKNYTYRILRAATVIDAGTVINPKAAKGVLMGGMSMGLGLGTREEFIYLHNVLENTSLRTYKLIRLGEQPEYSVDFVETPQQDAPLGAKGLGEHGILGIPSAFANALSLAAEADFNKIPISPEDIWKIKTGGHY-L
M---TNLSAKIGNVHFKNPIVMASGTFGFGHEYGKMYDVSTLGGISGKGLTLHPKAGNPGIRVYETASGMLNSVGLENPGIEAFLAKECPYWENL--DTVRIVNLGGGTLEDYVLGAELIQQDTAVDMIELNISCPNVKEGGIAFGIKTPAAQEVVRAVRRATQLPLAVKLSPQAEDIAVMAQMCEAEGADAVSLINTISGMKIDVRKRSSVFNNLYAGLSGPAIKPVALRMVHQVSKNVNIPVMGMGGITSATDIIEFIMAGATVVQVGTYNFMNLRAGSTLADELLQFMEEEKIGSLDEIRGII-----M----------------------------YTGDEWRPGMLHVHMVVSPYAHAIIKKIDFSRALHMKGIWKVITGENLP-LTGEE--IRDRYPIAYERVRYYGETVALVIGDSPRLAKAAAASIAVIYEPLPDVKTPREALNKEAPILHEEPGTNIANVSKIRKGDMKEGWESCDVSAEEHFSFSPSDHAAMETRCSLCEIKD-DGNIIITSSTQAPFMIKRLISEYFEVESGKITVKTPLVGGAYGGKASIQ-LEFLAYLASKAVGRLVRVMNSREEDMITSPCHIGLDATVKIGCTKDGKLKAAELFYLWDGGAYADKAADLSRAGAVDCTGPYHIENISCDSLCMYTNHPYASPFRGFAHSEVLFAFERTMDILAKKLNMDPFDLRERNSIMPGHTTPT-QVRLNVGNLPACIQRLKIAMEWEKGQ----KVIAKGISCVWKNSTIDV------NAGSGVFLTFNDDASVNLISGVVEIGTGTKTVLAQIVAEILKIDIGKVHVMGVNTKSTPQHWKTVASRGILMAGRAAEQAAKDVAAQIKQIASCVLKAPAEDFEIGGGRVYLRSEPDAGLDFEDIVNGYTFPGGPLLGKGHYVLRGITY-LDQETGEG-NPGPEWEVGAQGVEVEFDTRQYTYKIRRAFSVMDAGRVLNRKMAEGQVMGAMSMGLAFSGRETFYFDYSRVLNFQLRTYRPLRFGEEPEYICDFIEAPHGEAPFGARGLGEHGILGMPAALGNSLSLAAAVSLTRLPLIPEYIWRKKTGGRGII
MVVNDMLAVNIAGIKMKTPVMTASGTFGFGLEYSDFVDLNQVGAIVVKGTTLAPKAGNSGRRMAETPAGMLNSIGLENPGVEEFIHTIMPRLAKY--DVPVIVNISGNTVEEYGQLAARLDKT-GVAGLEVNISCPNVKQGGIAFGTCPDSAAQVVREVKAKTTLPVIAKLSPNVTDIALMAKAVEAAGADAISLINTLLGMAIDIHTWRPVLGNIVGGFSGPAVKPVALRMVWQAANAVKVPVIGMGGIMTAADAVEFMLAGASAVAVGTANFVNPYAAVEVAGGIRDYLTERGLNQVSQLVGKVNC--GMEDKPRNFKYVGRSIPIEDGAAKASGRIRYTGDMAIDGMLHAHLVFSQVPHGRIKNIDISEAMAVPGVVKIYMRDNAPQSQVWF---AGDQELFPEVVRFIGDTVAAVVAETKAAALTAASLIKTDYELLPMVIDPEDAL-SGQVAVHDS--GNPFFTMETSYGDTAAAMAAPEIVVEDRVETPKIHHAAMENHVCIAAPDH-RGRITVHSPCQIVYSVRLIVAKVLGLPYHKIRVIKTPIGGSFGGKQEIT-LEPYCAFFAKDLNRPVKIEFDRLASIIATRTRTKTIGYVKTVVSPEGKIMARDMKHIIDTGAYTSNGRVICYAMGKKLSRLYRIPSQHYQAIAVHTNTAIAGAARGYGSPQVQTIAEINLDNVARRLQMDPVEFRLKNLVHPFDADPGGGPNLGNARIIDCVHKGAEAFGWREKWNRTKWQTGVGMACATHGNGYYGAY----QEFGTMTIRMLEDGSIMLNAGLHDLGNGTVTAMKQIVAEVLEVALDMIEAPEADTDISPYDIGCQASRVIHVCGANAMQAAEELRSLLIRESAKIFQCSEEEVLLENGMVYTSREPEKKIGYGQMAAAIQQKQVELICTITYR----------------SPANPGSYAVNFVEVAVDTYTGFVKVVDVVAVHDIGQAINTGFVEGQIHGGVQMGLGLAISEDIAYRTGVAGGASFSKYHLVNAPDMPPVRVLLIEEGEEHGPYGAKSVGELATIPVTAATVNAINHALAANFTILPVTPDKIMAMLTARQASR
M----DLSTTIAGVRFPSCFMNASGALCVTREELLALGRSCAGAIVTKSMTVEPRDGNPAPRYYGFSGGSINSMGLPNLGYKAYAA-LIPELKTL--GKPVIASVAGLCEDDFPTIAAVINAA-KPDLIEVNLSCPNI-PGKPQIGYDAEASERLLKRVRKVITVPMGVKLPPDPAHHKVMGEVIGRCGVDFLNLINSVNGLVVDPEREEVVIKGGFGGLGGTIIKPVALANVRAFWKIFRIPIIGTGGVVNGVDAFEHVLCGASAVQIGTVLVEGIDVFGRLETELAAQFRKKGYSKLEDCRGRLKE--LMA---KPFQTFGQSILRVDAPDKLAGRALYAGDLFFPGMVHLKILRSDRPHARILRIDTEKAETHPGVVAVFTHKDIPGRVGPR--NKDQPVLCDDKVRYIGDPVAMVAAETEKVAEEATSLIRVDYEDLPGIFSPEEALIPEAIKIHES--GNVLLERVLLRGDPDQAIKEADVVITNTYRTQMVEHGYLEPEAGVAKYE--DGKITVWMPSKHAHFDHKEMAGVVGLPPEKVRVILTTIGGSFGDKQCLA-PGYYVALASLKTGRPCKMVYDREESFIASTKRHPFLIHYTTGATRDGRILAAKVEIIADTGAYSSYGPSILVRGLVHAAGPYEIPNVYVRARAVYTNNPVAGAMRGFGVPQVVVAHESQMDILAEILKMNPFEIRLKNGMKPGSLTAT-GQSLVSVGYKETIERVKEEITR--R-----KRYGWGIATMFYGIGLTGL-----PNPGFSRIEANESGDFTLYMGCGDVGQGSATVMTQIVAEVMNSEVEQIKWVIGDTDLCPDSGTSTASRVTYIVGRSVQMAAENLRSLLQETAASMIGAPKEDLVLDHGFFYPQEAPHQKISIVEVVKKMKKEGVSPVGEGTFSPE-TTS-LDMKTGQG-NPYATYAFATQGALVSVDMDSGEVEVLDIVACHDVGKAGNPINVEGQIEGGVSMGLGYGLMEEVILKDGVIQNPRFSEYFIPTALDFPEVTSLLVETEEPTGPFGAKGVGEPALLPTAPAILNAIATAAGVRAKEIPVTSESLWKLLKEK---Y
MVSTPLMAVNLGGIHMQNPVNTASGTYGFGREFESFYDVARLGAITCKGCAAEPWDGNPAPRMCEVSSGIMNTVGLQNVGIRAMVESEGKGLTQR--GCAVILQVAGHSIEEYIAAVELYEELPWASGLELNISCPNIAAGGAAMGATPETAAKLMQAVRPRTKRPLIVKMAP--SRVPEIARALEAAGADALSLINTIPAMSIDTRTRRSRLSRPTAGLSGPAIHAIAVRMVWEAHRASSLPLCGIGGITNGADAAEFILAGATAISVGTANLTDPMTAVRVVDELYDWAKNQGASDINELIGAFEC---MES----YKEVGRSVKRVDAYDKVTGRAMFTDDLCPKPCLVAKILHSTIGNGRVVSIDTDEAKKVPGVVGVFTCFDVPDVAGHP--WADDRRLLDDRVRIYGDNIAAVVAEDNVAAERALRLIHVEYEEYPVVYDARESMKGTEVPVQEGKPDNVVAHTLAVTPKVEDALLDPKYHFAIKTFTGEQSQAHIEVCVSYCYEE--GGKIVCVSSTQIPHICRRIIGQALGIPWGSVRVIKPYIGGGFGTKQDIH-FEPLNAWLCHQVGRCVKLELSREECFWDTSGRQPKNFEVEASVGDDMRLHARSIKGWSNTGGYIHHGHALVLNSVNSFRWLYHTDAVRCEAWTIHTNGPHTGAMRAYGVPEGVWTAECLMGDIAHDMGWDGVEFRLKNAIAPGYVDEFNTISYRTDGLRACVERGKEIIDWDNKRREYAIRHGVGVAFMVYKTAVAPFA----LETSNAQITLNQDGTFQLQMGATEIGQGADTVFCQMAAEAIGVDTEDIHISFQDTDVAPYDPGAYASRQTFVSGTACKDAGTKMRKRILELAERLYPDAQGELDLRNHAIYDGGD-NRLCGLADLALEAYYNTDQLSTRGQAT----------------VHQNAIATGCTFCDLTVDIPLGQVTIDKIVSIQDDGRLINPKLVEQQIHGGMAQGIGFGLSEELLVKSGRVRNATLLDYKIPTMMDVPDLIAENVETQDPMGPYGNKAVGETPIISPAPAIRDAILNATGVKFYEMPMTPQRLFEGFKREGLI-
M---NRLAVSLPGLELKNPIIPASGCFGFGEDYGKFYDLSLLGAIMTKATTLEPRKGNATPRLAETPSGMLNAIGLQNPGVEIVVAQKHTALEKY--DVPLISNVAGNTVDDYYQVCKAVSQSPNVKAIELNISCPNVHKGGLQFGTDPEMAAAVTRAAKEGATVPVYVKLSPNVTDIVEIAKAVEAAGADGISMINTLVGMRIDLHTRKPIIANKTGGLSGPAIKPVAIRMIYQVARAVDIPIIGMGGVYTVDDVLEMFMAGASAVGVGMANFTDPLVCPKLIEQLPQRMDELGINSLQELIKEVREGERM-------ENISKSIKRFDFDDKVEGKAKYCADLHPEGMLYARTLRSEVPRAKIRAIRLPE---LPEGYTIIDHRDIPGVVPIV--YEDQPFLATDEVNYIGQPILLVVGADKEIILEIINQIEVEYQPLTPILSIEAAVEAKAPYLFGD--KPYFVEYSYAKGDPDKAITQAVRVVEDELRTGYQEHVYLEPQALLGVYD--GERVSVYGSMQCPYYIHSGLKQALGWGDERVRVVQLPTGGGFGGKEEYPTPGVHVALAAIKTGKPVQLVFDRQEDIRATTKRHPSIIKIKSHLDAENRIIAREIDVKLDAGAYAGLSSVVLQRTIFSVCGVYDIPNLKVTGKAYATNNIVTGAFRGFGGPQAFFAIEMHMEHIAKELGADPLVLRRSCFLEKGDTSST-GGVFSDIKLAEIADKVARRSGYQEKRGRFASWRGIGCSFFFHGCGFTGAG---EAELSKVKLRKYADSTVGLFVSSTEMGQGALTTLRKIVAETLGIPIGQVKQAYPDTAVCPDSGPTVASRTVMIVGRLLQECAEQVKQRWDEEAFEVVR-------------------------------------------DYVYPQNLS-WDSEKLSG-NAYPEYSWGANVVEVAVDPMTYEVGIKGVWAVYDIGTPIDEKIVQGQIEGGIMQGLGYAAMERLQTAGGRLLQESLAEYLIPAATDFPRIALELIENPYAGGPFGAKGLGELPMVGVAPAVAAAVEQAIGKKIDRIPLTPEYIRELM------R
--------------------MTASGTFGYGKEYAPYIDLNRLGALIVKGLSLEPRKGNPPPRIMETPCGMLNAIGMENVGVRAFIDEKLPFLRPF--DVAIIANIFGETIDEYKKIAAILSAAEGVHGLEINISCPNVKKGGIAFGAHPDTAYEVTGGVKSLTDLPVIVKLTPNAGDIAEIAESVEAAGADAVSLINTLTGMSVDVEQRVPHLKNITGGLSGPAIRPIALSMVWEVVKRVSIPVIGVGGIMDANDVLEFLIVGARAVQIGTASFINPRATLDILEGIDNYLKRHHITDINDLIGTLRDGTSMPEPAKDYAVIGKSKPKIDAREKVTGQARYTADLKFPNMLYGKILTSPHAHARILSIDTSEAEKIPGVKAVITHKDVPTGISPA--RWDENIFCIETVKFVGDKVAAVACIDEETCYKALKAIKVEYEVLPAVLDPLHAMDEDAPQIHPEYPLNKNTEIHQNFGDVDEAFRQADYVRTDMFVGNRTYQAPMEPHTATSIWQ--GGKLTVYSSTQSPHYFQYYIAREFGLPMGDVRVIKTYVGGGFGGKLEPTGLEFAGAVLARLTGRPVKMFYDRAEMFAHNRGRHRQYMKLTTGVNADGRILGVHADFIMDGGAYTSLGIATAYYAGAMLTLTYDFENYRFDMNRVYTNLPACGAQRGHGAPQPRYAFEAHLDNIAKDLDIDPLEIRLRNARKPNTITPN-EFVVNSCEMVACLEQARDISGWADKKGKLPAGRGIGVATGSFVSGAGYPIYRTDLPHAAAMIKVAEDGAATLYTGATDIGQGSDTVLCQMAAEAMGYTYEQMKIVAADTETTPHDFGAYASRQTLMSGAAVKEAGDEVRKQLLEMAGEMVDLPPERLSVRLGRISAKDNPEITLTFEEAARTFFVQKGPLMGRGSYAPPKLGG---KHKGAPVGTSPAYSFAAQVSEVEIDEETGEVAVLDVWDVHDCGQVINPALLHAQVHGALYMGMGESIWEEVRFAKGKIQNPTLGEYRLPTALDMPRIHSSLVPSYEIAGPWGVKEVGEGATLPTMGCFRNAIFDAMGISVNSLPLTPEKVWAALREKRKAE
M----NMQVDICKVKLKNPVIAASGTFGFGREYAEYYDVSVLGGISTKGLTYYGKPGNTGLRIYETSSGIMNSIGLQNPSVPTFVQTELPYMQTL--GTEIIANVGGSKIEDYLLSIDMLEK-TAIKIIELNISCPNVKEGGMAFGIKCDSAYEIVKQVRQHTNKILMVKLSPNAEDIKAMAATCVEAGADCLSLVNTFNALAIDIHKRRAVFDNVTAGLSGACIKPIALRMVRDVCKTVNVPVIGMGGIMDANDAIEFIMAGATAVQVGTANFLDLTVMPKIIQGIANFMRQEKINDLSEIRGII-----M-------NYIGKDYKRVDGEGKVKGTAKYVDDYCFDNMLYIAVVRSTISYGRIISIDTSEAVKNEDI-YIFTAKDFPGSYGFP--ICDNQILSKGEVRYIGDAVAVVCAESKALAEESARLVKVEYEKYEPVFDVDKGG-------------KSFNKLVIKKND-KMKISEDDVTLEMELSTKHQEHMYIEPEGAVAFYN--GDILNVYAPMQSPLSARDYVAKVLALDTQKIRIIQTAVGGAFGGKDDVVYACCFAALGTYKTGRPCKYTASREESIISSYKRHPMKTQISLTANKDGIFKGIKVRTKMDGGAYASVSTFVQYRNTTHSAGPYVYDFVDVENQVYYTNNVYCGAFRGFGGLQACYFYDTVIDELAYRLDMDPIDLRLKNIWRRGETTST-NQMVWEPSIEAVLNRVREVSKWDRTIREFEFKKGIGVSLGYHGISLGAEG----EDFQSEVIYMQDKRKLLVTCGISELGQGSRTVFSQIASEVLGIDSNYIEVNNYDTEKILNSGPTVASRGTTVGGKAVQTACENFIDFLRKELCIYEGICECNTDFKDGYLYLNG--ERRAFIIDFCRLLSQK-RDVKAYGRFDMP-SID-WSEHTGLG-IPYVAYHYGAHVSCITVDVITGQVSVDKYFAVHDIGKVINPKALEGQINGGIATGIGYALMEDLEIHEGIIENSNFDGYIIPTSEDMPEIYSEAYESNEPLGPFGAKGTGEPVLTPVPAAIGNAIRFATGKRITSLPFSLEKIVLGKELSKYDA
M------SIRFLHKILKNPTVLASGILGNSKDILERVHENGCGLMTLKSIGPEPRDGHKNPTVIDLGCGMINAVGLPSPGYLNMENEWE-ALENR--NFPIIASVYGSSIDEYRKVAEYVSSK-KPDFIEINISCPNSEKHGMIFGINRESSRDVVSAVKKVISVPLIVKLTPQAPDIADIARTCEDAGADAICAINTLPGMVIDIESKRPVLSFKKGGLSGPMIKPVAVRCVFDIYKAVSIPIIGLGGITTGEDAVEMVMAGASLVGIGTAVRRGIEVFQKVAGEMDDWLADHAL-SLTDIKGAAHN--EMN---ETYRFIGKGTPRKDGVDIVTGKARYIDDVRPGPMLHGKVLRSPFPHAEIKKIDTVKAKAAPGVRAVLTHADVPPMTGMP-----HVKVLDQRVRFVGDAVALVAADTLEQAVAALDLIKVVYEKLPAVFDMDAALAPGAPRLHDMFPGNVVSDFKVVRGDVEKGFKDADFISEGTFGYENANPLPIEPPGVIAQWED-EQRLTVWSGTQSASWHRWIMQSKMGFP--DIRAITTQCGGSFGSKNYAPQCMFYAAALAKATGKAVKVSYTKDEHFGAFVLRLGSRFCGKIGMKKDGTVTALAGEWMVDNGAFSDMSQSQIAVGCGEAQLVINCENWNLSTKLVCTNRCPAGVIRGFGGQELESAFAPLLADVMTQAELDPVEFFKKNYVKPGGQYIWEGNLWRGKDYTKAMEKGAAEFKWKDKWKGWLQRTGVGVGIHGNAD--------VGEDDSEAYIRLNADGTATIHASVSESGMGQRSSLCKMAAEILQLPLAKVHMTPPDTLVNPFDFGLVGSRGTYAVGSAVIDAAEDALKQLFGRAAPMLGVQSQDLETRDARIFVKGKPEQALTWSKAIGI----MRSVTGYGEFK----------------ADYSVPNFLILFVEVEVDTDTGGIKLKKVTTATDAGRIIDPPSLHGQLFGALSAGLDTAIFEETIIKSGHMLNMNLTDYKWRTFNELPEFNNIILETPFPTHRFKAIGIGEISTSPGPGAVLMAVSNALGKPLHEYPLTPDRILKACGKEKGNK
M---SKLNMELPGLSMKNPIMPASGCFGFGQEYGKLYDLSKLGAIAIKATTVETRFGNPTPRVAETSSGMLNAIGLQNPGLEHVLGNELVWLENY--DVPIIANVAGSKIEDYIEVAEKISKAQNVHALELNISCPNVKEGGIAFGTNPEVASELTKLVKEVSDVPVYVKLSPNVTDIVEMAVAVEKAGADGLSMINTLLGMRIDLKKRKPILANGFGGLSGPAVKPVAIRMVHQVSQAVSIPIIGMGGVSTAEDVVEFFLAGASAVAVGTANFVDPFVCPNIIDKLPSVLDELEVTHISELIGGSWK---MD-----FSVIGKNYHRQDGLPKAKGTAKYVADLKFDNMLYGKILRSPHAHAKVLSIDITRAKELPGVIGIVTPEDCPEMAGFPP--EDDQLILTDHPLYVGDPICAVAAVSERVAEEALQLIDIEYEVLPHVIDRHEAIKDDAVQIKED--GNVISRFPLAWGDVDQAFAEADVIVENRYTTQKAYQCSIEPSSGVVAMND-MKRLVVYSPTQMPHLVRRILAQALDVRPGDIEVIKPHVGGGFGSRLGVVACEPIAALLSKQTGKPVKIIYTREESLENTEQRHPITYEIKTAAKADGTLIGHDMKAIVDTGAYATHGPSIGILAGLWGLTMFKTPHVRYEGITTSTNTMYNGAYRGYGNPQSVWAVEQQMDLIAEKLNIDPIDLRRKNMLQEGDVWPWSGYPIESCGLPECLDKGEEIIGWKEKRANKQKKRGLGVATMMHVSGAKPIL----HELSSAFVKFNEDGTANLLIGSAEIGQGCNTALMQICAEELGINYEDVIVENVNTDYTMFDIGSHASRQVYSTGHAVKKASAEAKEKLLQVASAMLGVHPNELDAKEGKIFVKKDPEKFVTHADANLEAHFRGKQIWGACSEN----------------PPGNPPVYAAHFAEVEVDVETGEIKVVNFVAAHDTGVMINPNLVYGQIQGAIQHGLGYSLTEEVQIETGRVLNPDLVNYKVFTMEDMPDFDIVVVEAAAKSSSHGQKSVGESGLVPTAAAISNAVYDAIGVRITDLPITPEKVLKALGKLTPTV
M----SLEVNFAGITFKNPVTTASGTFGSGMEYSEFVDLEKLGAVTTKGVANVPWAGNPTPRIAETKSGMLNAIGLQNPGIETFIQRDLAFLHEK--NARIIVNVCGHSEEEYLAVVERLASE-DVDILEINISCPNVKAGGITFGQDPKCAEDITKKVKAIAKQPVIMKLSPNVTSIAEMAKAVEAGGADGVSLINTLTGMKIDVARKTFALANKTGGMSGPCVKPVAVRMVYEVANAVNIPILGMGGIQNTEDALEFLMAGATMVAVGTANFFNPYATSEIIDGLEEYVKKEKLSGIQDIIGIVNQ--KMSTNQRDYHAVGKCIPKKDSSQLLLGKPVFTDDITPRDALVIKLLRSPYANAIVEDVKTDIALKVPGMVAVYTWEDVPKIAGQT--FPEDRLILDRHVRSVGDAVAIVVGESEKAVDKALNMIKVKYTILEPVLDFRKSL-DNKVLVHPEVKRNLIHHEEDEHGNVEKILSECDEIIEHTYRIKAAQQAYMETCRAYCEIDR-YGRLHCISSTQIVFHLRRILSNALDIPKSMVRAEKPRIGGGFGAKQTAV-CEVYPAFVTWKTKRPSKIIYSRKECQTIASPRHEMEVTVRLGAMRDGHIRAIDLYTLSNGGAYGEHSTTTVGLSGHKSLPLYGCEATRFSCDVVYTNVQAAGAYRGYGATQGIFALESTVNELAEKLHIDPVELRLKNIVREGMFMPA-GETANACALDRCIMHCADNFHWADKYPVRDKVRAAGMALAMQGSCISN------VDVGSCTLKLSDCGTYNMMIGAADMGTGCDTILAQMAAEVLDCEPDDITVFGADTDASPYDSGSYASSTTYITGMATQNAALELRENIKKIGAQMLGHAASEVDFDGKEVYIINPGEVCVSLSDIATKSQVNTIPVDITATYS----------------SPVSPPPYMVGMVEIELDKETGAVKILDYQAVVDCGIPVNPNLARVQTEGGIGQGIGMALYENVTYAGGKIAENDLMQYKIPTRQDVGNINVEFETSYEPSGPFGVKSIGEIVINTPAPALAHAIYRATGVWHRTVPFTPEKILMGMVDPNWHK
M---ANLNVRHGELVLKNPIMSAAGTFGYAAEYGNAVNLKHLVAIVPNSMAITDGQPSTAKRFYQSEHGFISSFGANNLPYQTFLDEILPRLPYE--ETPVFLDLKAYDLDKLTEFVSILSEVKELAGLEINLNCPYGNPSVPSYWKTRESLEEMVRKVKAAADKILWFKAPTAEYPPDEIVSIVQENGGDAFVSFNAIGGYAIDIHTRKFRCGWGGGGYSGPGIKPYALMCAHNSSKHAKIPVIG-GGIVCAADVLEYIMAGAHAVQIGSANLMRPDFMERLLEELEALMDQMNIKSLDEIRGCAKY--SM-------REVGKGIQKKDAMALVTGKPVYMDDLAPKDCLIVKLLRSPHANAIVEEVNKDKALKVPGIEAIYTWEDVPKQAGQT--YPEDRLILDRHVRFVGDPVAIVAGEDEACVDKALRFLKVNYQVLPAVLDYHKAL-DNENLVHPEPKRNLCAHMEEGNTEMDEIFNDCDVYLEETYHVPAVNQAMMETFRTTCYIDT-YGRLNVFSSTQIVFHVRRIISHALGIPKSKIRAMKPRIGGGFGAKQTVV-SEVYPAFVTWVTKKPSKMIYSRYESQIAGSPRHEMEVKIRLGAMNDGKIRALEVYNLSNTGAYGDHGPTTAGLTGHKTMPLYGMERFRHSFDVVYTNQLAAGAYRGYGATQGVFGVESIVNELAVKLNMDPVELRLKNVVKQGMTMMA-DEVANSCRLDECLIRASEMIGWKDKYPCTDKVRSVGIAMAMQGSCISY------VDVGSATVTLNEDGSYRLAIAAADMGTGCDTILAQMAAECLGVTTDEIFVSGADTDTSPYDSGSYASSTTYVTGQAVVKACTELEKRIKEVATRMLECSLDELDFDGRMAKNLVT-GQTVTLEEIGYKSQAFDLALQVTESHT----------------SPVSPPPYMAGAVEIELDKETGEVEILDYVAVVDCGTVINSNLAKVQTEGGIGQGIGMALYENIQYEDGRLMNNSLMQYKIPTRKDLKSIRVEFKPSFEPTGPFGAKSIGEIVINTPAPALAHAIYNATGNWYRSLPITSEKIAMGK------E
M---VNTKVTLSGWELDNPVIPASGTFGYGREFASLYPLDMLGTFSFKGTTVSPRFGNPTPRIAEWDAGIINSIGLQNPGMEHVLEHELPEMKEF--HKKVIANVSGFSVDEYVTLCERFGREEQVGILEVNVSCPNVRAGGMAHGTSCENVYAIAKAVKNVTDKPIYMKLSPNVTDIAAIAAACEEGGADGISLINTMTGMRIDPKTRRPVIANKIAGYSGKALFPVALRMVYQVYEAVSIPIIGMGGVSTAEDVIEMMLAGATAVQVGAANLINPYACMEIIEALPVAMEKYRIENLNDIIGEAHN--G----------------------------------------MAKIYHAKIGNGIVKSIDTSKAEALDGVVKVVTFKDVPNTPGHP--WVEDRNILTGRVRYYGDDIAAVVAEDEITAQRALRLIEVEYEEYPVEIHPRKSMYGSKPPIHLDKKDNVLVRSNYFIGNVEEGLKESETVIKRSYKTPIVQHCHIENPISCAYME--NGRIIVVTSTQIPHIVRRVIGQALGIPWGKIRVIKPYIGGGFGNKQDVL-YEPLNAFLTTQVGRPVKLDITREETFCNTRTRHSIEYDLTAGVDSEGHLLAKDMLAISNQGAYASHGHAIAANGLTAWRLQYACPNIKGEAYTVYTNTPVGGAMRGYGIPQVCFAIECFMDDIAKEIGMDPLEFRKKNLIKGYYEDAYKPIAANTNGIFECLEKGADYIHWEEKRKEYTIRRGVGMSLFSYKTGVWPIS----LEIAGARMTLNQDGSVGLMLGATEIGQGADTVFSQMAAEVLNMDISDIHITVQDTDVTPFDTGAYASRQSFVTGTVVKDCANLLKKKILDYAKELLPEETRKLRLDHGWIMA--GKDPAISLGNLALESYYSSSVITAEVSEQ----------------VKKNTIATGCCFAEVEVDIKLGKIKILHIINVHDSGKLINPKLAEMQVQGGMSMGIGYGLSEQLILKTGRPLNGTLLDYKLMTMMDTPDIKADFVELDDPIGPFGNKALGEPPAIPGAPAIRNAVLHATGVAFNENPLTPQRLIYGFIKAGLI-
M-----LTVKLPGLELKNPIMPASGCFGFGREFAKLYDLSKLGAIMIKATTLEPRFGNPTPRVAETPSGMLNAIGLQNPGLKKVMEEELPWLSQF--DVPIIANIAGSTVEEYVEVAKEISKAPNVKALELNISCPNVKQGGIMFGTVPEVAGHLTEAVKNVSSVPVYVKLSPNVTDIVAMAKAVEKAGADGITMINTLLGMRIDVKTGRSIIANGTGGLSGPAVKPIAVRMIYQVSQSVEIPVIGMGGIMNVDDCIEFLQAGAKAVAIGTANFVNPYVCVELIDALPNRLKELGFDHVNECVGRSWKDCPMR--------LKQVCIRPDGVEKVTGHLKFLTDLSFPNMLFAKILRSEYPHANIVSISTEKAEELPGVRAVITSKDVVGGFGLI--FPDQPVLCKDKVRFVGDAVAAVAAETEEIAEAALQLIEVEYEPLPVVDDPEQAMLPSSPQLHPN--GNILHQASYQSGNVEEAFQSCDCIVEETYQLPRQMHAYMETEGGVFVPEK-DGTLTVYAGTQHGYKDRYQLARILNMPEEDIRVVSSPLGGSFGGKDELN-IQPYGALLALKTGFPVKIHQTRRESVRSGIKRHPMKIKMKTGAKKNGKIIAHQVRIIADTGAYATLGPAVLDFAVEHAIGPYMIPNIQVEGYSVFTNNGVAGEFRGFGGNQVTFALEGQIDRLAVTLGMSPLELRQKNLRQAHDPGPV-GQKIPTDGAQQVLKQISQSKLLNSR-----IKTGVGVAITMHGGGLGYGR----LDPAGGRISLNEEGKIEIAFGFEEFGQGLLAVIEQIAIQAIGCSREDLHIVIGDTDKVPRSGSSTASRGTSMVWQAIQRMKAPFQNSLLERASQCTDVPVSQLKIGEKGVWHRD--ELLISYKELAEQTIDK--PLIIETRFDFP-TTP-CSIPGG-----HFLYSFAACAVKVEVDLATGFVRVKQLEQAVAAGPVIFPQGYLGQIEGGTVMALGYTLTEEALIEKGTYVTENFDTYLIPTIKDVPSIDITAIEELCEEDDYGPRGVGEIGTVAVAPAIAMAIYDATGIWVNRLPVSREEIVNKMMETEMSK
MESGPDLRVKIGSLHLANPVMTASGTFGYAREFENLMNLHRLGAVIVKGISLFPRPGNPPPRIVETACGMLNAIGLQNVGVERFIKEKMPYLDGL--NVPVIVNILGGSIEEYREITKRLEGVPGVAGIEVNISCPNVKEGGVAFGGDPQMAAAVTTAVKESCSVPVIVKLSPNVTDIGLMARAVEDGGADSVSLINTLIGMAINLKTKRPELANIIGGLSGPAIKPVALRMVYEVARSVKIPIIGIGGIETAEDALEFMLAGATAVQVGTANFVNPRASEEVVEGISRYVQEEKLHSVREMIGALKLDNHM-------DFVGKEIPKIDGLGLVKGTPAYTSDLDGENALIVKILRSPHASARIRTIDTSEAEAIPGVECVLTHLNTPTLAGQS--FPEDRRIVDNHMRYVGDEVAIVAAVDERTALAALKKIKVDYELLTPVLNLEEAL-DNPVRVHPQAARNIAASHYTEQGDVEGELAASEVVMEQTYTTQAQAHAMMETYRATTSFDV-NGRLQVMSSTQIPYHVRRHLSRVLGIPRSKIKVLKPRVGGGFGGKQTAS-VEIFPAIVTMKTGKPARLVYTRQETFTCTTSRHAMQLTVRLGADRDGTIRAIDIYCLSDTGAYGEHAPTVFWVVGQKTLPLYKAKACRYHGHALYTNKPPGGALRGYGATQGTFALESAINELAAKLDMDPTELRAKNLLGEGETHPENPATLGSSSLHRCIEKGKALIGWDEKFPKVIKVRGYGMAVTMQGSGIAK------IDTASVLIKLNEDGFFTLSHSASDMGQGSDTILAQIGAEVLEIDMDQIVVASFDLDTLPYDPGAYASSGAYVTGNAARLAAEDMKAQMRCAVASLQGVSPDAVTY-GDGVFTIGS-EKTMTLSELAQTLCSFKDMLIAKGTFG----------------GETSPPPFIAGFAEVEVDLETGEAQVTDYVAVADCGTVLNKNLALIQVEGGVAMGIGLGLYEEVRYGKGRLSTNSFMEYKIPSRLDIHSIRVAFEESYEPTGPYGAKSIGEVVCNTPAPAISAAVANATGVQVRSLPITAEKVLLGMIKNN--R
MS-KIDMSVDLNGLVLQNPITVASGTFGFGREYGEYVDLNRLGAIMVKGLTLEERKGNPTPRVAETPMGMLNSVGLQNPGVEAFIKEELPYLSQF--HTKIIANINGNTIEEYCRLAERLSDT-AVDALELNISCPNVKEGGVAFGRDPEMVHRVTRCVRQSTPKYLIVKLSPNVRDIGEIAVAAEEGGADCISLINTLIGMSIDIERQRPVLARGIGGLSGPAIKPVALRMVYEAAKAVKIPIIGMGGIANDQDAIEFLLAGASAISVGTANFINPYVTMEIYDGIADYLERKGYQSVKDIIGKLNF--SMK---ENLKYVGKTIPMHDIEEKVRGKIKYAGDMELPGMLHAKLLLSDVAHGKIKKIDTSKAEALKGVVKIFTTKNSPDSHKWF---VGDERLFTDYVKFVGDRIAAVVAKDRHTAERAVELIEVEYEELPPVTDPVEAL-------HCP--GYHMARKEIKCGQVDEMMEKAVYIFEDKIETPKVHHAAMETHVCVAAPDP-GGNITIWTPCQVIFQVRLLVAEVLNMPLNRIRVIKAPMGGSFGGKGQPI-LEPVCAFLAQATGAPVQLLMDRRESIIGTRTRTATLGTVKTAVDQHGNILARDIHMLVDTGAYLTNGEAVATAMGKKAFRLYRIINQRYIADVVYTNSPIGGACRGYGSPQIHVLSEINMDHVARGLAMDPAELRLKNLVHPFDKDPTGGPPLGNARIIDCVEQGMKVFRWKARWSQPKFVRGVGMACATHGNGYYGAY----QDFITMSLRMTEDGGLCLNSGIHDLGCGTVTTIKQIVAEVLDVPLDKIMIPEGDTLVSPFDVGTQASRVTFVCGGCAMKTAELLKAKFVSYAAKILGCHPQDVVMEEGFVWSRTKENDKYAYGEMVIRIQTRQDDISVTYTYA----------------SPANPGVYAANFVEVEIDTYTGLVRVVDVLAVHDIGKAINPGFVEGQIQGAIQMGIGFALTEEIKVAQGRITGDRFSKYHIINAPDMPDVKVLLIENGEEYGPFGAKSVGEISTCAIAPAIVNAINHALDVHITSLPVTPEKIIGALQEKKHRR
MS-KPDLAVDLNGLELNNPVVTASGTFGFGEEYEDYVDLDRLGGVMVKGTTLKPKQGNPTPRIAETPAGMLNAIGLQNPGVEYFIDEILPKIRDY--EFQTIVNMSANTVEEYQELAEKLSQPEGIAALEVNISCPNVKKGGLAFGTEPKMAAGVVKAVTENTDLPVITKLSPNVTDITEIAQAVEEAGSDIISLINTLVGMKIDIDTQEPILANTIGGLSGPAIRPVAVKMVYQVAQAVDLPLIGMGGIMNSRDAVEFLLAGASAVSVGTANFSNPGVTMEIIDGIEEYLSEYGCDSVEEIVGKAIK---MREISEDYEKVGKDRPLVDAKDKVTGKARYVSDVELPGMLTAKALRSPYPHAKVLNIDKSKAEKVPGVKSILTPEDVEQ----------DRNLLSRKARFTGDEIGLVVAVDEAACDEALSKIKVDYEQLPPVLDMLEAMDEDAPTIHEEFPNNVNHHVRVSEEEMERIFDEAYLVCEDEFVTNRVHQSYMEPNGVVAEQDE-NGYLTMYAGAQSPTWCRRDYAESLKMPVDKTKVVQTLYGGGFGAKIEPQ-FPPLGALGAKYVGQPVKLLLNRKEDFESALPRVPMTIRLKTAWSKEGELLAKDVYVIADQGAYADYGLAIAKTAMKRIDTLYQLENVRAVSDVVYTNKVPTGCFRGFGNSQSHIALENQVDEAAEKLGIAPDELRLKNCARPGYDNPH-GWEVNSCEVDQCIEEATQQSNFKEKRDEYKIKRGIGLSASMHVSGNRSFL--KAFDGASALLRMNEDGRLYIYSNEPDMGQGIRTVTTVCAAEVLDMPIEDIRVPEVDTDVVPFGTGCWASRGTYLASSAVKEAALKLKRKLLAKAGEMMNISAEQLKVKDGTVVWKRDENRKRTFKEIAWQYVCEGEMLMAQGSFMPD----EYPDEDGYG-NVSGGYAYACNVAEVEINTETGEINVTDIWAAYDVGQPINPMAVKGQICGGVGMGFGWAILEDMKYEDGVLMNPNFLDYQIPTTKDIPNIHPIIADSYEWTSGYGAKSIGENALNPVAPAISNAIYNAIGVRFKEVPITSEKVLEKLQEEDAAQ
M----DLSVKLPGLNLKNPIIPASGCFAYGREFSRLYDLSILGGLCIKSVTNDPRLGNPTPRIAETPCGMLNAIGLQNKGVDFVKQRELPFLAKF--DTEVIANVAGASEDEYLEVIRKLNDSPVIKAYELNISCPNVAHGGMGLGTTPELAGKITRMCKDVAEKPVYVKLSPNVTDIVAIAQACEAAGADGLVLINTLKGLSINLKTGKPLLANGTGGLSGPAIKPVALAMIYQVAQNVNIPIIGVGGIMSAEDVLEFLNAGASAVEIGAANFHDPWICKKIIDELPSVLEKYRYNSVQEAVGRSFK---M-------KYINRSVVKKDAYALLSGQPVYTDDLAPADCLVIKLLRSPHAHARIRAIDTSKAKRVPGIEAVYTWKDVPALAGQT--YPEDRKILDEVVRYVGDEVAIIVGRDEACTEKARKLIQVDYEVYDAVLDFTKAL-DHPVIVHKERLRNLHSHDESIVGDVEEAFSECDVILERDYHTLANAQAMMETFRSYAFMDT-YGRLNVVSSTQVPFHIRRMVANALELPKSQIKVIKPRIGGGFGAKQTGC-TEIFTAFVTWKLRKPCKLVYTREETFIASNSRHEMNMHVKIGAAKEGTILAIDLHTLSNTGAYGEHGSTTVGLSGHKSLPIYHVKASRFVSDVVYTNTMTAGAYRGYGATQGQFAIESAVNELADALHMDPCELRLKNMVQEDEIMMQ-GEHLNSCALDRCLKKAMNMIGWKEKGLRRDKVRGLGVALSMQGSGIAN------VDIASTVIKLQDDGFYTLSIGATDMGTGCDTILAQMAAECLDCDVDKIITQAVDTDASPYDTGSYASATTYVTGMAVVKTCEELRKQIIREAAVLLEVDAEHITFDGESIYALED-GKEMTLADFANRCFAGGECLIASASHC----------------SPTSPPPFMAGIAEVDVDKLTGEITMVDYVAVVDCGTIINPNLARIQTEGGIAQGIGMALYEDITYPKGRMRNSSFLQYKIPTRQDVGEIRVDFESSYEDNGPFGAKSIGEVVINTPAPAIASAVAHASGVQVRTLPITAEKVLLNKDE----D
M----DISVKLPGLNLKNPIIPASGCFGFGREYAELYDLSLLGGIAIKSATPQERFGNPTPRIAETPSGMLNAIGLQNKGVEVIKEKELPFLAQF--DTEIIANVAGATEEDYVKVIEALNDSEVIKAYELNISCPNVKHGGIGLGTKPELAAHVTKLAKAAAKKPVYVKLSPNVTDIVEIAKAVEEAGADGLVLINTLMGMRIDLKTGKPLLANITGGLSGPAIKPVAIRMVYQVAQAVNIPIIGVGGITSAEDVLEFLNAGASAVEVGAQNFVDPYVCPKIIEDLPKVLKKYGYNSVSEAVGRSFK---M-------KSIGKPIVKKDAYALLSGQPVYTDDLATKDCLIVKLLRSPHAYARIKNINTDIAKKVPGIAAIYTYKDVPDLAGQS--YPEDRKILDEVVRYVGDEVDIVAGENEDCVDKALKLIKVDYEIKEPVLDFRKAL-DNPIKVHEEQKRNLCAHGESVYGDVEDVLKNSAVVLERTYHTKANAQAMMETFRAFSYIDT-YGRLNVVSSTQIPFHVRRILSNALDIPKSKIRVIKPRIGGGFGAKQTAC-CEIFNAFVTWKLKRPAKVIYTRNETFMASNSRHEMQMKVRLGATKDGIIQAIDLYTLSNTGAYGEHGPTTVGLSGHKSLPIYHCLASRFVYDVVYTNTMQAGAYRGYSATQGLFAVESIVNELADELHMDPAELRLKNVVHEGETLPQ-NEYLNSCTLDQCIEKAMEMIDWKNKPLVRDFTRGLGIACSMQGSSISN------VDLASVEVKLQDDGFYTLSIGATDMGTGCDTILAQIMAECMDCEIDQIITNGVDTDTSPYDSGSYASSTTYLTGTAVVKACEELKGKIVQMAAELMQIEADHITFDGSKIVSVQD-GKEMELKDFAHTCFAGGRNLIATGSHV----------------SKTSPPPFMVGIAEVDVDKETGAVSVHDYVSVVDCGTIINSNLVRVQAEGGIAQGIGMALFEDIKYDKGKMINNSFFQYKIPTRLDVGTIRVDFIPSYEDNGPFGAKSIGEVVINTPSPAIASAVRHATGFQVRTLPITPEKVLFKKDE----D
M----NMNVNIAGVEWKNPVTVASGTFGSGEEFSEFVDLNKLGAITTKGVADVPWAGNPTPRVAEVYGGMMNAIGLQNPGIDLFCERDIPYLQKY--DTKIIVNVCGHAPEEYFRVVERLADE-PIDMMEINISCPNVNAGFLAFGQDAKNVEKLTADIKKIAKQPIIMKLTPNVTDITEIAKAAEAGGADAISLINTLTGMKIDINRKTFALANKTGGVSGPIVKPVAVRMVYQAAHAVNIPIIGMGGIASAEDAIEFILAGASAVSVGTANFHNPAVTMEVIDGIEAYMKKNGFENVADMVGIV----EMAGK-KNFCEIHQSKPRIDGVEKVSGKAVYAGDMYMENMLYAGVLRSPYSSAKVVSIKADKARQIEGVEAVVTCNDIKK----------GYMYLTNHIRYEGDCVAMVAAKSKMLVDEALEAIEVEYEELPGVYTIDDALIEGAPLVHEEYKNNIFTYYPIRKGDVEKGFAEADVILEREYRTQYIEHSYIEPEAALAFQDPNSGLMTVYASAQNPFFTRRYIADILGIPLNKVRLVQAILGGSFGGKEEGVGVSARAAYLSWITKKPVKLVFSREDSFLESSKRHPFRLRYKIGAKKNGKIVAFEGEQVDNCGAYNNQTQFMNSRASIHSSGPYEIEHIKTDTYGVFTNNIHSGAMRGYSSPSLIFGQEQLIEELAETLGIDEVEIRRINCLKDGSLTTT-GVPVHHVILQQIMDETVEETDYVSKHAKYQKRKGIGMAICYRGCGLGAES----PDASGCMMIANEDGSISITSGLAENGQGLKTAYAQIAAEALGVHYEDVQFPQIDSFAIADSGMTVASRGTVMGAQSVRKTGEKLKKIMIQNTIDLLDIKPEDIELKGAKFYLKEDPKISVPFSQVTGTAIWAGKQMAAYEWFMPQ-QLD-QDHHTGQG-NAFPTFSYGCVIAEIEVDMKTGYVDVQKVTSSHDVGTAINPALIKGQIYGGILMGQGYGVMEDVAPSNGRVKKRNFDSYIIPTSMDAPEMKVNIYESDDPAGTFGAKSVGEPSTEAVGAAIANAVYNATGRRIRENPCDLETVLLGK------G
M----DISVKLPGLNLKNPIIPASGCFGFGKEYAELYDLSVLGGIAIKSATPQERFGNPTPRIAETPMGMLNAIGLQNKGVDSIIENELPFLAQY--DTEIMANVAGACEEDYVEVIKKLNDQPVIKAYELNISCPNVKHGGIGLGTKPELAAHVTKICKEAATKPVYVKLSPNVTDIVEIAKAVEEAGADGIVLINTLMGMRINLKTGKPLLANVTGGLSGPAIKPVALRMVYQVAQAVNIPIIGVGGITCAEDVLEFLNAGASAVEVGAQNFVDPYVCPKIIEDLPKVLEKYGYKNIEEAVGRSFK---M-------NSVGKGVIKKDAMALVTGQPVYCDDLAPKDCLIVKLLRSPHAYAKIKSIDTSIAKRIPGIEAIYTYEDVPTLAGQS--YPEDRRILENVVRYVGDEVAIVAGANEDCVERALKAIKVDYEVLEPLLDFEKSI-DNTIVIHEEVKRNIVSSGESVVGDVDAVLKECDVVLERDYHTKANAQAMMETMRSYCYIDT-YGRLNCVSSTQIPFHVRRILSNALEIPKSKINVIKPRIGGGFGAKQTAC-CEIFTAFVTWKLKKPSKIVYTREETFAASNSRHEMKMHVRIGATKDGTIEAIDLYTLSNQGAYGEHGPTTIGLAGHKSLPLYHVKASRFTYDVVYTNTMRAGAYRGYGATQGQFAVESIINELADELNMDPCEIRFKNMTRENEVLSQ-NEELNACALDRCLEKAMEMIGYKNKPLRRDFVRGLGVSLSMQGSGISG------LDVGSVEIKLQDDGFYTLSIGATDMGTGCDTILAQMVAECMDCDVDQVVTSSLDTDHAPYDTGSYASSTTYVTGMAVVKACEKLRNSILEAAAGFFNVDKEDIEFDGKKINTLDH-AHEMSLAEFADTCFNGAKALIASDSHM----------------SPTSPPPFMVGIAEVDVDKLTGEIKVHDYVSVVDCGTVINPNLARVQAEGGIVQGIGMALSEDITYNEGKMRNRNFLQYKLPTRVDVPSVRVEFESSYEDNGPFGAKSIGEVVINTPTSAIASAIKHATGVQVRTLPITAEKVLLGKED----E
M---NRLALELPGLSLKNPVMPASGCFGFGREFSQLFDLSTLGSIMIKATTEEPRYGNATPRVAETPGGMLNAIGLQNPGLEKVIANELDWLKQF--DVPIIANVAGSQTEDYVQVAKEISKVDNVHALELNISCPNVKTGGIAFGTIPETAKELTKQVKNVSEVPVYVKLSPNVTNIVEMAKAVEDGGADGITMINTLIGMRIDLKTGKPVLSNRTGGLSGPAVKPVAVRMVYEVSQQTNLPIIGMGGISTVEDIIEFALAGADAFAVGTANFVNPFICPELIAELDAYLEQHNVDHISELKGRSWK---MKRN-----------RRPDGKEKVTGALKYLTDLSFPNMLYGKIARSPFPHARILSISTEKARQLPGVQAIVTHEDIPGGFGIV--TPDQPVLCKDIVRYVGDAVAAVAADSIDIAKRAIELIDVQYEPLPVLDSTEKALDPSAPFLHPD--GNVLHRAGFQKGDIEEAFSKCRAVIEETYHVPRQLHAYMETEGGVIVPEK-NGTLTVYVGTQHGFKDRFQLARILGMPESDIRIVSSPMGGSFGGKDELN-IQPYGALLALATGRPVKIHQTRQESMRSSIKRHPMAITMKTGVDEAGKLIAHQTVIVADTGAYSTLGPAILDFAVEHAAGPYIIPAVHTQGISVFTNNGVSGEFRGFGGNQITFALEGQIDRLAAAIGMDGLEIRRLNLRREQDAGPL-GQRIETNGALDVFESAAALYREKKA-----KKIGTGMAVTMHGGGLGFGR----MDPAGGRLTLKGNGKIEISFGFEEAGQGILAVIETITTEQLGCAKEDLSIVIGDTAVVPSSGSTTASRGTSMVWHSLQRLKKPFIAQLLKRASLLTG--KERLSLGEGGIWSDG--EFLLSYKDLACG----QAEIVAETEFDFP-VSP-DPID-----SAHFLYTYSGVVVQVEADLLTGKIKVTDLHQTVSAGPMVNEMGFVGQIEGGGVMALGYTLLEDVVMKDSQYVTENLDTYLIPGIMDVPQLSVEPIEALPEQDHFGPRGVGEIGTVAVAPAIASAIYDALGLQVNQLPVHPETVLKSIEERGVFS
MEEGADLRVDIGSLELQNPIMTASGTFGYAREFSQLVKLQKLGAVVVKGISLRPRPGNPPPRIVETSSGMLNAIGLQNVGVDRFISEKMPYLQEQ--GLPAVVNILGDSLEEYRDIAQKLRGVKGIAAIEVNISCPNVKKGGVAFGTNPEMAARVTRTVKDAADVPVMVKLSPNVTDITEIARAVEAGGADSLSMINTLIGMGIDIKTRRPSLANIIGGLSGPAIKPVALRMVYQVAKVVSVPIIGIGGISSLEDVIEFLLAGASAVQIGTANFVDPAISSDLVEQLADYVQAEGLSSVRELIGALE---AM-------QYIGKSIAKIDGLALVKGTPAYTSDLDNNSALVVKILRSPHAAARILSIDSSLAEAMPGVECVLTHKDVPELAGQS--FPEDRRILEDRVRYVGDEVAIVAAVDEITALEAIDKIKVKYEVTTPVLSLEEAL-DNAVQVHESALRNIAASQDVGRGDVEAELAASEVIIDRTYNTQAQAHGMMETYRASTSLDV-HGRLQVMTSTQVPFHIRRHLAHIFDIPRSKIKMLKPRVGGGFGGKQSAP-VEIFPALVTLKTGKPARIVYSREETFTSTSTRHAMQMRVRLGADLAGNINAVDIYCLSDTGAYGEHAATVFWVAGEKTMPLYKARACRYHGHALYTNKTPAGAFRGYGATQGTFALESAINELAEKLGMDPAALRLQNLIAEGESSAMKPVVLKSSSLGSCIRRGKELIGWEENYPAKRKMRGYGMAVTMQGSGIAK------IDTSTVLIKLNEDGFFTLSHSAADIGQGSDTVLNQIAAEVLEVGMDQINVTSFDLDTLPYDPGAYASSGTYVTGNATIRSAEDLLRQMRETAARHMDCSLTDISYH-EGVFSAEA-GQEISLSELAAILSSFMDQLVGKGSFG----------------GDTSPPPFIAGFAEVEVDLETGESQVTDYVAVVDCGTVINKNLATIQVESGVVMGIGLALYEEVRYAKGRLTTNSFMEYRMPCRQDVHGIQVAFEESYEPTGPYGAKSVGEVVCNAPAPAIIQAIYNATGFFCRDLPATAEKVLLGMNDG---A
MKERPNMAVSIGRLVLKNPVITASGTFGYGEEFAPYLDLDRLGGMVIKGISEKPRMGNPSPRIVETPSGLLNAIGLENVGVDAFITEKAPFLETL--DTTVIANIFGESVDEYARVAGKLTGVKCVDALEVNISCPNVKRGGMDIGADPEQAAEVTRAVRQATNLPVIVKLTPNVTDITAVARRVEAAGADALSLINTLRGMSVDIYTARPRLANVTGGLSGPAIRPLAVLMVWETVQAVSIPVIGMGGIMNACDALEFLIAGARAIEVGTANFVNPAAVLDIIDGIERHLGDACVDDINDIIGTLDCRRKMKNEEKETNVVGKSRPRVDGYERVSGSAMYPSDYSLPHMLFGAVLRCPYPNAKIKRVDTRKAEQMPGVRAIISAATPEALWPYT---PHKVELFDSHCRFEGEAVAAVAAETPYQASDAVRAIDVTYEVLPFVTDERKAMLSDAPKVHPA--GNRVPTEHYSRGDVAKGFEEADVVLEESYRTECEIHTPMELHGCLAYWD--GDLLNIHESTQGVYAVQSKVAEVLDLPLSKVRVMGRYMGGGFGSKLQPGKYTVIAAILAKITGCPVKLFLTREETYLCTGNRPASNMKLKAGVTKDGRLTALDFSVVGSGGAYPAGGTL---LVDWLVKDLYLCPNVRTAATDVYTNAGPARPFRAPGHPQGAWALEQMMDALAKAIDMDPVALRLKNIPSYSQARKG-NPPYTTTGLAACLKEGAKAFGWEKRRKEIALRRGVGMAACLWVAGGGRPP-------STIILKLFSDGSVNLNMGASDIGTGTKTVMAMVVAEELNVHTDVIQIEHADTGTTQFATPSGGSKTVPTEAPAVRRAAIHVKQQLLEMAAEQLKADVSDLRFKGNAIVHGNDDAKKVTIKDLKGLKKRG--VVVGVGYRGPNP-------------EGKVVNPFGVQFCEVEMDIRTGEIRIVDFLGANESGRVMDRLTFDNQVFGGITMGIGLGMTEVRVLGSGKMLNKNWHDYKLPTALDVSRMTSFPIELPDPEAITGAKGLGEPVTIPTAAAIANAVYHACGVRMTETPINPTRLGVMLSDRPKEA
M----NTTINLAGVELKNPVMTASGTFGSGEEYSEFVDLSRLGAVVTKGVANVPWPGNPTPRIAETKCGMMNAIGLQNPGIDLFCERDIPFLKKY--DTKIIVNVCGRTKEDYCEVVERLAGE-DVDLLEINISCPNVKAGGIAFGQNPAAVEEITKEVKKYAKQPIIMKLSPNVTDITEMAKAAEAGGADVLSLINTLTGMKIDIHKQAFALANKTGGVSGPAIKPIAVRMVYQVANAVKLPIIGMGGIATAEDAVEFILAGATAVSIGTANFFNPTATVEAVEGIEAYMRQYHFDSINEMIGLV----KMDSRD---RVVGKSVKRVDAFAKVTGRAMYTDDLCTRDAYIAKIVHATIANGKVLLVDTSEAEKIPGVVKIITCFDVPKTAGHP--WTDDRLLLTDRVRFYGDDVAAVIAEDEIAAAQAVRAVKVEYEEYPFVLDAQEAMKDGAPQIHEKYPNNILGHTTVRRGDYAEAIKEPGLIVEGWYETPTVQHCHIENFICYAKEET-DGRITVVASTQIPHIVRRIVGQALGIPWGKVRLVKPYIGGGFGNKQDAL-YEPLCAYLCTQAGRLVKLDVSREETFVSNRVRHGIRTHLISYLRKDGTLVARKIECFSNQGAYASHGHGIVAKGLNAYPQLYPCENIEGDAYTVFTNKSVAGAMRGYGIPQAMFACESHTDDIARTLGVSPIQFRRDHLMPVGYVDGFSKNCNYFDTFNQCMDKGIAAIDYDRKRKEYEIRRGIGMACFWYNTAVWPIS----LETSSCRMVLNQDGSIQLQVGETEIGQGADTVYAQMAADTLGIPFESVHTSTQDTDLTPFGTGAYASRQTYTAGFSIHQTAELLRARILDHAHELTRMPAEILDIVDGEIVRTTDGQDLMTLGELATEALYSSEHLTAESTYQ----------------IKSNAYSFGCTFAEVEVDIPACRAQVLNVVNVHDCGKLINPALAEAQVHGGMSMGIGFGLSEILLFKTGKPLNNNLLDYKLSTTMDHPHLEAQFVENFEPTSVYGTKSLGEPPTCSVAPAIRNAILQATGVGIDTLPLRPHTLFDTFCEAGLIK
M---ANLKVSLPGLEMKNPIIPASGTFGFGYEFAKFYDINILGSMMLKGTTLEPRYGNPLPRIAEGPSGLLNAIGLQNPGVDAVMAEELEKLRPY--NDKVIANIGGSAPDDYVETAKRISTHDMVGALELNISCPNVHSGGIQFGTNPEMAADLTRRVKEVSKVPVYVKLSPNVTDIVAMAKAVEAAGADGITMINTLVGMRFDFKTGKPIIANKTGGYSGPAIFPVALRMVYQVSQAVKIPVIGMGGIQNARDVIEMMSAGASAVAIGCQNLIDPYVCEKIINDLEPLLEQIGINDINDLVGRSHK--FMM---KTFQQVNKPVRKKDAMNLLLGKPAYVDDVTPTDCLVVKVLRSPHAHALIEDIDVETAKQVDGIEAIYTYHDVPQMAGQT--YPEDRLILDQRVRFVGDAVAIIAGVNEKSVDQAMKLIKVKYQVLEAVLDIHTAK-DNKVLVHPENQRNLCASDSSVEGDLEGVFSTCDEVMERTYHTRANQQAMMETFRTYCEIDP-FGRLHVISSTQIVFHVRRILAHALDIPKSQIHVEKPRIGGGFGAKQTVV-AEVYPAFVTWMTKKSSKMIYSRTETQIAATPRHEMEVTVRIGAMNDGTIRAIDVYTLSNTGAFGEHGPTTVGLSGHKSIPLYNLEAYRFAYDVVYTNCQAAGAYRGYGATQGIFAVESAVNELASRLGIDAVAIREKNMVKEGQEMSA-HEVTKSCALNRCMDRAQELFDWKNKSKPRMKIRSSGVAMAMQGSGISG------VDVGSATIKLNDDGFYALTIGAADMGTGCDTILAQMAAECLECDVENVIVFGADSDASPYDSGSYASSTTYVTGKAVEKACLELKDHLCHIGAEMLGCPKSEVKFTSQGIETLDG-QKRISFSDIATKSMCGNIPTQVTVSHS----------------SPVSPPPFMVGMVEIELDKETGQVEILDYVAVVDCGTVINTNLARVQTEGGLVQGIGMALYENVQYDKGAIAENSLMQYKIPSRLDMGKLRVEFESSYEETGPFGAKSIGEIVINTPSPAIAHAIYNATGVWQRDLPMTPEKILMSLPEE---L
---------------MKNPVMTASGTFGCGEEYAYYVDLTRLGGIVVKGLSLKPRLGNPPPRIMETAAGMLNAVGLQNVGVDAFIEEKLSFLRNY--NVAVIANIYGESYTEYAQVAGKLSAAPGVHALEVNVSCPNVKKGGLSFGADPKAAAEVTRRVKAETHLPVIVKLTPNVTDITVIARAVEEAGADAVSLINTLTGMSIDLKNRTPHLKNITGGLSGPAIKPVALRMVWQVAQKVSIPVIGMGGIMTAEDALEFMVAGAKAVQIGTANFINPRATMEIIDGMRRYLQENKIKSIKDIVGSLRT---MKTI-KTKTGIGKWLPRKYDLEKAEGTLQFTDDLRFPELLHAAVVRSSVAHGEILKIDYSEALEIPGVLKVLIGEDFPHHFGLY--LKDRTPMAIGRARYVGEPVALVVAETEQAAREGVKKVKVTYKELEAIFDPVKAATTNSVLVHPDPNTNIANWFRIRKGDTEAAFKNAAHVFEETITCPQIAHGYIETLCSICKQDPASGEIMIWTSAQSAFTVRDIIAKGIKYPLNKIRVIAPPIGGGFGGKAGMT-IEALCLAAAMDEGRPVKLFIPREEVLLTSWVRQGFVARIELAVSEDGLIQGIRHTFWFDTGISAEYGANPVRSAGYTSMGAYNIPNVWSDCYAVYTNKPFGGAYRGFGLPELMSALEVVVDIVAHKLNIDPVEFRKKNLLKKGQTTCT-GMPMHDHALDKIIDKVAKSIDVLKEE----WKRGKGIALAIKAPAIPA------DASSSAIVKLNGDGTVEVLAATMDMGQGTYSAYAQIVSEELGIPYDWIKVYYPDTQSHPYDWQTVASRSCWSMGMAVKLAASELREKLLALFSEYWQTPVETISIEHGVVKCHKLGKSERIDERVQNGFKMPGGPIIGSGSFTPPDLIY-PDPDTGQSPKSVVHFTLGAVGIDLEVDPATGRIIINKVCAGYDVGKAITPINIKGQIEGGTVQGLSACLMEAMIYEYGRLLTPDFTDYKIATIKDIPEIDAFWEETPEEISPYGNRGVGEHSMIAPAPATNNALFRATGMRIHSYPLSRERVYKALKAKDKGK
MT--VKTQINLGGLCMKNPVTTCSGTFASGQEYSDFVDVSKLGAVTTKGVSLHGWTGNATPRIAETPSGMLNSIGLQNPGVQTLINRDLPWLKEN--NATIIVNVSGHSTEEYVSVVEALEESSLADAYEINISCPNVDSGGAALGTDPVLAGKVTQACREATKRPLIVKLTPNVTDVTEIAKAVEAAGADAISLINTPLGMAIDPYTRKPLLARVVGGMSGPAVKPIALRMVWQTYQSVFIPILGMGGITSGLDAIEFMLAGATAVAVGTANFINPCASIEVLQGIISYCEEMGVEDVHELIGALEC---MN---PEYQSVGKSVRKKDSLQLLLGKPVYTDDIAP-DALVVKLLRSPHANAIVETIDVSKAKKLPGVVDVYTWEDVPNNAGQT--YPEDRLIIDRHVRFVGDVVAIVAAETEEAAEKALGRIKVTYNVLEPVLDFRAAK-DNPVLVHPENTRNLVGGTADGDGNVEAVLADCDIVLERTYHTKAYNQAMMETFRTFTQLDR-YGRLHVISSTQIVFHVRRILSNALGIPKSRIRVEKPRIGGGFGAKQTAV-CEVYPAFVTMKTGRPAMCIFSRKEAQTCGSPRHEMEISVRLGANNDGRIRALAVNTLSNSGAYGEHGWATVGLTGHKSIPLYGLEAFKFTADVVYTNMQPSGAYRGFGATQGQFAVETTVNELAEKLGIDPIAIREQNMVREGMAMPA-GEVTNSCALDRCMERCAELFDWKAKYPVREKVRAAGVGMSMQGSGISG------IDVGSVTVKLNDDGSFMMLIGAADMGTGCDTILAQMVAEHMECSVESVSVFGADTDASPYDSGSYASSTTYVTGMAVEKACTQLKEKLCTIAADILECEPEELRFEGGCVLQEGT-GKKVSLQEIAVKSQCSREAPEATAMHS----------------SPVSPPPFMVGMAEIELDRETGVVEVLNYAAVVDCGIPINPALARVQVEGGIVQGIGHTLMEDVTRATGRIRESSLFTYRLPTRLDTGHINVEFENSYEPTGPFGAKSIGEIVINTPAPAITQAIYRATGVWHRELPILPEHILLAKPE----E
MEPYPDLRVNIGSLVLQNPVMTASGTFGYAREFEPLVNLHRLGAVIVKGISLAPRQGNPPQRIVETACGMLNAIGLQNVGVERFISEKMPYLRGL--DVPVIVNILGDTVEEYRQLTERLVGVDGIAAIEVNISCPNVKKGGVAFGADPKMARAVTEAVKTAADVPVMVKLSPNVSDITILARAVEDGGADSVSLINTLIGMAIDLRRRKPVLANVIGGLSGPAIKPVALRMVYQVAGSVSIPVIGIGGIDSAEDALEFILAGASAVQIGTANFINPRVSEEVVEGIAAYVREHDLQSIRELIGALE---AMTDN-DRTVAIGESMIRPDALTKVRGEERFAVDHYPSGLLWAGVKRAGIPHGHLLSVVTDEAAKIPGVCAVLTAADINGRQGVI--RKDQPVLVDERIRHCGDPVALVVAETQEILAVALEQIRFEVEPLEPVFDPCAALRSDAPLLHPDPDGNALFTAHITVGAGENGFADCAEMVEGEFDLPRQAHAFLETENGWARADN-DGRVEITVSTQTPFRDRSEVAEALGLSVDRVRIIAPYCGGAFGGKDGIT-VQSLLALAALHCGRPVKMWWRREESFLAGVKRHPARLLYRLGADRSGTLAALSVEAWFDTGPYDHLGGVVAALGIEHAGGPYRIPHVDLKTRAVYTNNPVSGAFRGFGVPQVAAAMESMMDLLARRLQLCPLELRRRNALVRGDHCPA-GSTRGSIGLTACLDRLATHPLWTTREQWRARSHGTGIAAVAHGMGYGPLV----PDTATAAIELLPDGRFSVQAGVVDMGQGNAATYLQMAADILNQPPDRLLLILPDTDRTFPCGSSSASRTTFTYANALIPAARKLRELLLARASEMMLVDHREMLLVPGAVRHLPS-GRDIELARLGSLLSRD--ERFVSHHYRAP-AAR-ETPSDNSG-FPHLIFSHAVHLARVEVDELTGRVSVAAYLSISDCGRIINPVVFSGQQEGAVAQGIGYALCEDVLVDRGQIRTADLATYILPTSLDVPPLETLAVSLSEHDGPFGLKGAGEIGIDAPAPALANAVEDACSIRLTRFPLTAERVLGALTERNNPS
MDPVPDLRVQLGPLALANPVMTASGTFGYAAEFAHLVPLASLGAVVVKGISLHPRPGNPPPRIVETPCGMLNAIGLENVGVERFISDKMPFLRTC--GCRVVVNILGDSIEEYAALAAALSDVAGIDALEVNISCPNVKKGGVAFGTVPEMAAAVTAAVKRVTTLPVIVKLSPNVTDIVAMARAVADGGADALSLINTLIGMAIDARTRRPKLANVIGGLSGPAVKPVALRMVWQVTSSVSIPVIGIGGIGTPEDAIEFLLAGASAVQVGTANFYNPAAVSQILAGIETYLRDQGETSVRSIIGGLRL-SKMM------RIIGTAVPKLDGMAMVTGKPVYTSDLDNNQALIVKILHSPHASARILAIDAAAALTLPGVACVLTHKDVPELAGQS--FPEDRRILDEWVRYVGDAVAIVAAVNEATALRALEQIQVDYEVLEPVLDPETAI-DNEHRVHDHAARNIAASYATGLGDVEAELAGSEVVIERTYTTQAQAHAMMETHRATTCLDV-HGRLQVMSSTQIPFHVRRHLARALGLPASRIKVLKPRVGGGFGGKQTAS-VEMYPALVTLKTGQPARIVYSREETFGCTTSRHAMRLTVRLGADRQGNLRAVDIHCLSDTGAYGEHAFTVFAAVAQKTLPLYKARACRYHGHVVYTNKMPAGALRGYGAPQGTFALESAINELADTLAMDPAELRLKNLIAESQSHPQAPAVLRSSRLHQCIERGRELIGWAGKYPRVRRVRGYGMAVTMQGSGIAG------VDTGSVILKLNEDGFFTLSHAAADIGQGSDTVLCQIAAERLEVGMEQIVVCSFDLDTLPYDCGAYASSCTHVTGRATLIAADDMRRQMRAAVARLFGVDAEAVGYA-AGIFSMAA-GQTLTLAELARTLASFQDQLVAKGTYG----------------GQTSPPPFVAGFAEVEVDLQTGEVQLLDYVAVADCGTVLNRNLARIQVEGGAAMGIGLALFEEVRHAQGRLATDSFLDYKIPSRLDIQGLRVECIESFEPTGPFGAKSIGEIGCNPPAPAIAHAIANATGVRCRHLPITAEKVLLGM------R
M----NLAVKVGDLQLKNPVMPASGCFSFGKEVAAFYDLSVLGAIVVKATTLEERQGNKTPRLAETAAGMLNAIGLQNPGVKRVVETELPPLRKF--GIPIIVNVAGNAMEDYVQVVERLNESPDVSAIELNISCPNVKCGGIQFGTDPEMAASMVRAVKRASRTPVIVKLSPNVTSISEMALAVEEAGADAISLINTLIGMKIDIARRAPLLANRQGGLSGPAIKPIAVRMVYEVTSHVKIPVIGIGGITTGEDVVEFLLAGAQAIQVGTANFTDPFACKRIIEELQAYCEEAGVKDINTLIGAANPDFLMAGS-SNTSLIGQPVPRVDVWDKASAEYKYTNDVAPKGMLHAKLVTSTYAHAVLKSVDTTEAWKVPGVRAIVTGDVFPYHIGPI--LADRPPLAVGKVRYFGEPIAIVVADKEHQAKQASERVRVSYDSLPVVNSPYDAFQKLKGTIHEQPGTHIANHIKIRKGDVENAWNTCTCVVEQTYSFNVSDHAALEPRCARVQILQ-NGQVIVHSTTQSPFSIKKVFNQFFNIDVGKVIVHAAMLGGAFGGKGTIQ-LEPLAYLASQAVGRLVSLAYEREEDICTAPGRVGLQATVKLGTDGNGRLRAAKITFYFDGGAYSDQAAGITRAAAIDCTGPYDIANVWCDSYCLYTNHPYGTSFRGYGHPELTFAMDRTMDVLARKLGMDPLELRAKNLLKPGDSTPT-QVVLNIGDVKACLARAQELLQWDQGQ----TIRAKGVACFWKTSTTPP------NGQAGAILTFDADGSVNLNVATVEFGQGTKTALTQILAEKLRMDLHKIRVIEVDTAYNPHEWRTVASTGTFLAGRAVIQAADDAIRQLKRTAAIVLQCAEEDLDYGDGKVFVKDNPSFYVEYGEIALGYKYPMGQVIGRGKYIQKHLTG-MDEKTGFG-KPGPWWSVGVQGVEVAWNPRDGQYRILKAVTVLDGGTIINVGTATQQMRGGMFMGLSYASCETLQFAMGRVQNPQLRTYKVLRFGEQPEYMVDFVQTPCIDGPFGARGIGEYGVIGMPAALANSLSVAVGVDLNHLPLTPEAIWRARRGRE---
M----DLTVNLGGIKLKNPVAVASGTFGYGLEYADFIEPEKIGAVIVKGTTLHPRPGNPGPRIYETPAGMLNAIGLENPGIEVFLREYLPRLRER--QVTVIANIAGNSIEEYALMASLLQGQEGIAGIELNISCPNVKQGGIQFGTDPETVRQVVAAVKKETSLPVIPKLSPNVTDIVAIALAAADGGADALSMINTLGGMAININLKKPVLGNIFGGLSGPAIKPVALKMIYQVYREVDLPILGGGGIVNHIDALEFFMAGATAVSIGTGNFVNPCLALELLEGIKKYMQEQGFSSIQELVGIAHA---MTTYA---SPIGSSLKRVDGPGKISGLEKYAADYYPDNCLWAGAKRSDHPHALIKKIDISPVRNLPGIFAVLTHEDIKGRVGVP--EMDQPVLADCKVRYKGDPVVLVLAENKTLLQEAIDKIIIKYEPLPAVFDPEAALAENAPLLHENNNKNLLLGGKVIRGNSIAAMSECDAVVEADFQLPWQEHAYLETEAGVARVDE-EGILEIIASTQTPWRDRNELAYALGWPVDKIRVIAPYLGGGFGGKDGIT-VQGLLGLAALHSGRPVKMWNSREESFLSSTKRHPGQVHYELGCKNDGTLHALNCRIVLDTGAYASLGGPVLALAMEHAAGVYRIPHALIEGFSVYTNNPVGGAFRGFGAPQVLAGLEQVMDILADKIAWDPLAFRLKNAVMRGDETGA-GVWMNSTAIIPCLEKVQEHPLWTSRQAWVSKQRGVGLAAGLQGTGYGPMV----ADIANAKIELLSDGRFRIYSGVADMGQGNNPTNVQIAAEVLGQAAECFELIQPDTLQTLPSGSSAASRTTYSYGNALKAAALQLKERILTRACNMMGLYAEDFLLSSGRLNHLPS-GREIPLGLVAASMRPE--ERVSIYSYTAP-VNR-YPDKINPG-FPHRVFAFACHLARVQIDELTGEVEVCDYLAVTDAGKVLNPQLYEQQVQGGAVQGMGYALWEDFKLDRGELMTRNLATYILPTSMDVPDILSIAVETVEESGPFGMKGIGEIVINLALPAIANGIARAVGQHIFKSPLTAEQLLLILEKRPA-E
M----NMSANIAGVELKNPVMTASGTFGSGAEYSEFVDLNRLGAVVTKGVANSPWPGNPTPRIAETHGGMLNAIGLQNPGIDLFVKRDIPFLKKY--DTKIIVNVCGKTTEDYCEVVERLAGE-EVDLLEINISCPNVKEGGIAFGQNPKAVEAITSELKKRAKQPIIMKLSPNVTDITETARAAEAGGADALSLINTLTGMKIDIYRRSFALANKTGGLSGPAIKPVAVRMVYQTAQAVKLPIIGMGGIATAEDAIEFMMAGATGVSIGTINFSNPRATLEVIEGMERFMKEQKIEDIQEIIGCV----KM--------VVGKSYPRVDAVDKITGRAKYTDDLCDKGALIAKICHSTIGNGIVKSIDTTEAEKIPGVVKVITCFDVKETAGHP--WTDDRLVLTERVRFYGDDIAAVIAEDEVAAARAVRALKVEYEEYPVVLDPIEAMKDGAPQLHEDYPNNILKHTSIRKGNYEEVSKEEGLTVEGWYETPTVQHSHIENFICYCYEE--AGRLNIVASTQIPHIVRRIVGQALGMDWGKIRIIKPYIGGGFGNKQDAL-YEPLCAYLCTQVGRLVKLDVSREETFACNRVRHAMKLHIISYLRPDGTYAARKLEIFSNQGAYASHGHSIAAKAMGAFPQLYPCDNVECDAYTVFTNRTVAGAMRGYGMPQATFAYESHTDDVCMAMGLDPIEFRRKNLMPVGYVDGFSKNENYYDSFNQCMDKGIEYMDYYKKREEYKIRKGIGMSVFWYNTAVWPIS----LESSSCRMVLNQDGSVQVQVGETEIGQGADTAYAQMTAEVLGIPFEMVHTSTQDTDLTPFGTGAYASRQTYTAGFSIRQTGLLLKERILKYAHELTRMPEYNLDIIDGNIVRTTDGRSLMTLGELATEALYSSKHLTAESTYQ----------------TKSNAYSFGCCFAEVEVDVPFCRAEVKKIINVHDCGKLINPALAEAQVHGGMSMGIGFGLTETMLYKTAKVLNNNLLDYKLSTFMDHPHLEAQFIENPEPTSAFGTKALGEPPACPVASAIRSAILNATGVAVNQIPMRPAVLFERFKEEGLI-
MM-KPELRVKLGGLPLRNPIMTASGTFGYGAEFADFVDLDALGGIVVKGVSLHPKAGNPPPRVVETSCGMLNAIGLENGGVDSFIKEKIPFLAKL--HCAVVVNILGDTIEEYCRLAEILSAEDGIDAIEVNISCPNVKHGGVAFGTDAKMVHAVTKNVCAHSTKPVFIKLSPNVTDIVSMAVAAEQGGATAVSLINTLLGMAIDVKTRKPKLANVVGGLSGPAIKPIAVRMVWQVARQVKIPVIGIGGIATVEDVIEFLLAGATAVQVGTANLVTPSISGKLVAGLEKYLADNEIPSIGRLIKGVDV---MATTDRETDVVGKPLPRVDAYERVSGTAVYPSDILLPNMLYGAILRCPHPHALVKKVNTAEAEKMAGVRAILTGDSREILRWQY---QEQVPFLNPICRFEGEVVAAVAADSWYQAADAARAIKVEYEVLPFVADYEKALDASSVKVQDG--GNLLIEDSSLRGSPEKGFAEADVILEQTYRTSCELQTPIELHGCVANWD--GSRLTIWESSQGVFAVQSTVAETLGLPLAKVRVIGHYMGGGFGSKLRPGKYTVLCALLAKKAAKPVKLLLTREETYLSTGNRPASTMRIKAGVKKDGTLTALEFDCIGPSGAYSAGGVQ---LVDWLARDLYRCDNVLTTSRDVLINAGPARPFRAPGHPQGAWALEQMIDALAQEIQMDPVQLRLKNIPLQSQAREN-SPAYTSTGLQQCLEKGAEQFQWQSSLERIRVKRGVGVGACLWIAGGGGPP-------STVIIKLYKDGSINLNMGASDIGTGTKTIMAMVAAEELGVTPSVIQIEHADTATTQFATPSGGSKTVPTEAPTVRNAAIALKQALLEMAAEDLQVDRKELVYLGDQIVWNKDKNKKVKITEISKLQKRG--EVIGVGYRGANP-------------VDKVVTPFAAQFCELEVNTLSGEIKILRFLGVHDSGRVMNRLTFDNQVYGGIVMGVGFALTESRQLQTGKLCNKNWHDYKLPTALDVPEMASYPIEIADPEGNTGAKGLGEPVTIPTAAAIANALQMATGVRFTKAPVTPMDVIRHLTLHQEGK
MQ-KPDLRVKLGSLTLQNPVMPASGTFG--VETCKLCDIKKIGAILPKSVTLHPRQGNKPPRVAETTGGMLNAVGIQNKGLDYFIEEILPFYMPY--AMPMIVSISAYSVDEFKRMVERLEGLDGIAAIELNISCPNLEAGGKAFGMNSGATYQIVKEVKALTGKVIIPKLTPNVEDITVIAKAAEEAGADAVALTNTFLGMAIDIKSKKPKLGNIIGGLSGPAIKPISLRMVWQTAQKIKIPVIGGGGIQNWEDAIEYLLAGASAIQVGTANFTNPNSMVEIVEGIEQYMLQHSIKSVEEIIGGLMI--GMS------WSIGKSIYRKDGLEKVTGAAKYTDDYSSKDMLHIKLVVSSYAHARIKAIDTTKALEMPGVRGIILGQPLP-LTGEE--IKDRPPIAYDKVRYHGEPVAAVVADTALQAKRAAELIEITYEPLPVVNSPKDALLAGAALVHENANTNIADRTKIRKGNMEEGWKQSEVTIEADFSFSQSDHIAMETRCVIAEIRP-DGCVVFTSATQSPYIIKKLMNNYFNLEEGKIIVNTPLVGGGYGGKVAVQ-LELIAYMATLAVGRPVKLLNTREEDMITSPVHIGLDACIKLGSTKDGKLTAAEVLYMFDSGAYSDKGTTISRAAAVTCTGPYHIENISCDSLCVYTNHPYVTAYRGFGHSELLFVFERAMDMLAKKLEMDPLALRMKNAVLPGHTTPT-QILLTVGNLPDCIENLKQLMNWNEGQ----KVRAKGISCIWKTSTIDS------QAGSGIILFFNRDGSVNIESGVVEIGMGTKTILTQLLAEKLKMDINKIHVMEVNTQTTPEHWKTVASRGTLMAGRALLKAVDDAMMQLKDIASRILMCSPDDLEVGNEMVYVRDEPDIFIKVKDICFGYKYPGGQVIGRGQYSLRHLTH-IDHETGVG-RPGPEYTVGVQGVEIEFDTRDYTYKVLKAYSVIDVGKVLNMKLAQGQVMGAMDMGLNFGSSETFIFAEGKVLNPRLRSYISFRYGDHPEYIVHFVETPHIDGPYGARGVGEHGLLGMPAALANSLSTAAGIELKKLPLTPELIWREKKGAGQ-S
M----NTKVTLAGVELKNPVMTCSGTFGSGMEYGEMIDLDRLGAVVTKGIANVPWPGNPTPRVTEVYGGMLNAIGLQGPGVDVFMKRDVPFLRQH--DTKIIVNVCGKSESDYVDVVERLADA-DVDMLEINISCPNVKEGGIAFGQDPKCAEQITKAVKKVAKQPVIMKLSPNVTDIAEMARAVEAGGADVVSLINTITGMKIDINKRTFALANKTGGMSGPAIKPVAVRMVYQVANAVKIPVIGMGGIMTAEDALEFILAGATAVSIGTANFINPDTTIQVIEGIEAYMKKYGVEDIHELIGAV----HM-------KYVNQPVRKKDAMQLVTGQPVYVDDIAPKDCLIVKLLRSPYANAMVTSVNKAAAMKVDGIEAIYTWEDIPQQAGQT--YPEDRLLIDRHVRFVGDVVAIVAGRDEKCVDKALKLIKVQYEVLEPLLDFRKAK-DNPILVHPENRRNLCAHDETGSGDVEEVLKNSEIVIDRVYHTKACQQTMMETFRTFCTIDT-YGRLNVVSSTQIVFHCRRIISNALHIPKTMIRVSKPRIGGGFGAKQTSV-SEVYPAYVTWMTKKPSKIIFSREESMIASTPRHEMEIHVRVGADKNGIVNGIDMYTLSNTGAYGEHGPTTVGLSGHKSIPLYKAKAFRFVSDVVYTNHMSAGAYRGYGATQGLFAVESAVNELAAKLHMDPFEIREKNIVREGDVMPA-GQVNTSCALDRCLTRVKEMIGWEEKYPVRDKVRAVGMGMAMQGSGITS------VDVGSATIKVNDDGFYTLSIGAADMGTGCDTILAQIAAEVLECSVEEIIVLGADTDSSPYDSGSYASSTTYVTGKAVEQCALKIREQICKLGAGLLKCPENEVVFDGKSVRREGAFAGQVSLTDIATASMCGEIALEATVTNS----------------SPLSPPPFMVGAAEVEVDLETGEAKVINYAAAVDCGTPVNPNLARVQAEGGILQGIGMALTENITYAQGKLAENSLMQYKIPTRIDIGHICVEFESSYEDAGPFGAKSIGEVVINTPLPAVSDAIFNATGTRFYELPITPEKIAMAVAERE--A
M---NRLKTTFLGIEFENPIVTSSGCFGFGLEYKDYYDPNELGGIVVKGITLEPRDGNYGTRIAETPGGMLNCVGLENPGVDYFENVILKDLKKI--KVPIIVNINGKTIEEYVELAKRVETMEDVDIIELNISCPNVKDGGMAFGANPDVAGATTKAVREVTSKPLVVKLSPNVTDIAHIAKIVEANGADGISMINTLLGMAIDIKKRKPVLGNTFGGFSGPAVKPVALRMIYQVKKAVNIPIIGMGGISSPEDAIEFMMAGASMVSLGTGLFTNPILPLEVKEGMRKFCEENELKNICEIVGAVHK---M---------------KIDSKGLVTGKALYTDDLANKNYLTIKLLRSPHASGKILEIDTKIAKKVPGVENIFTYLDVPQLAGQS--FPEDRKILDEYVRYVGDPVAIIAAIDEKTALKAMKLIKVKYEIFEPVLDFENAI-DNKNLVHRENKRNIASQYFQERGDVSCALRESHIILERTYYTQPQIHAMMETYRTSASIDI-HGRLDIISSTQVPFHVKRHLARALEISPSKIKVSKPCVGGGFGGKQTCV-SEIYPAFVTLKTGKPSKIVFSRKEANVYSTNRHPMRITVKIGANEDGKINGIDLNVLSNTGAYGEHASTVTPLVAFKTFPLYT-IPMRINAQIVYTNTMVSGAFRGYGATQGTFAMESALNELATALNMDPIDLRLKNL---------------QGDIVKCIEKGKELFEWDKRKKEVSKTLGVGMAVTMQGSGIPE------VDTATAMIKLNDSGEFTLYIGVTDMGQGVDTILAQMASEVLETSMDNIIVQRIDTDISPYDPGAYASSGTYVTGNAVILACNKLLEKINIF-SRKYNISPKDY-------------------KKIGELSIGYQEQLIERATWG----------------GNTSPPPHIAGFAQVEVDNLTGECKVLEFLSVVDCGTVINPALAKVQVEGGTVQGIGLALYEDVIFKKGNPLNDTLMQYKIPARKDIEKLSVHFIDNYEKTGPFGAKSLGEVVINTPAPAIFEGIYQCTKKRLRKLPITPEKILLG--------
MTNEIDLSVNIGGIRMKTPVMVASGTFGYGPEYADLIDFNQLGAIVVKGICLEGTKGNPTPRTVEVTSGLINAIGLQNPGVEGFVRNYMPFLRQF--DVPVIVNIWGKTVEEYEEVAARFDQVEGVAGLEVNVSCPNIKEGRGLFGTNPDMFRRVLSAVRTRTRLTLIPKLAPDLSHIGSFAKAAEECGADALSLINSIPAMAIDVETRRPKLGNVTGGLSGPAIRPIAVKLVWEAAKAVKIPMIGIGGIMNANDALEFMIAGASAVAIGTANFTDPGTAMKVTAGIRSYMERHSLTHIKQVVGTVKT---MTVKDRQFNWIGKGVSRVDVDDKVRGRALYVDDLDIPGCWHGCVVRSPVAHGRLKGLKKDPSFDWSQV-VVAGPEDIPGIMVMH--DRSMPLLGHDEILYLGEPLAVVAAPTLQLAREAARRIRPEIEELPATLHLRDVVKQFKAG---D--SARLSAQTLVKGDVARGFADADFVVEGEYTAGHQEQLYIEPQGLVAIPQP-DGGIFIQGSMQCPYYIVHELHEALNLPPEKLRVKQSAVGGAFGGKEDFPSLAGYCALPALKSGHPVKIVYDRNQDILYTTKRHPVWTRYKTGVKKDGTITAIQVDYLLDGGAYLTVSDVVMYRGVLHSANGYRCENVYVNGMVCRTHTFPSGAFRGFGAPQAIWGLESHIDRMAEACGMPPHIFRLRNCLRQGDSTPT-GQILSSVGSPAVLEKALEAARFENKLGLCTSYYGIGLSFFPHGSGFTGDG----ESKGAVELALLEDGGVNIRVSSTEMGQGALTALSQIAADAVGIDMARIRYPFADTALVPNSGPTVASRTTMVVGSTVFSAAMKLKQALSQFAKQEPGLGPADFE-------------------RVARAYLSKGLPPRFEHQFQLPADVH-WDQKTFQG-DAYPGYSWGCNIAEVEIDAATLEIKTPRVFACYDIGRVINPLLAKGQLEGGLTQALGYALMEKLGIKNGRFDADRMQTYVIPTALDAPAYDIRFVEFPYDHAEPGAKGVGEIPMDGLAPAIANAIEAATGLRMTDLPITPEKLFEEMKK----S
M---LNTSVEIAGVQFKNPVMTASGTFGSGSEYSEFVDLNTLGAVVTKGVANVPWAGNPTPRIAETYGGMINAIGLQNPGMETFCKRDIPFLKQF--STKIIVNVCGKTTEDYCQVVERLAEE-PVDLLEINISCPNVKEGGIAFGQDPKAVEHITREVKKRAKQPIIMKLSPNVTDITVMAKAAEAGGADALSLINTLTGMKINVQKRCFALANKTGGLSGPAIKPVAVRMVYQVANAVKLPIIGMGGIATAEDALEFILAGATAISVGTANFNNPTAIAEIVKGIEEYLIENKIDDIRELIGAV----KME---MKQRLVNTPVMKKDAMALVTGQPVYTEDLAPKDCLIVKVLRSPHAHALIEEINTAAALKVPDITGIYTYEDVPEMAGQT--YPEDRLILDQRVRFVGDAVAIVAGETEKAVDRAMRLIKVKYQVCEPVLDFHKAK-GNDILVHPENKQNLCARASDEHGDVEGVLEKCRYRVEQTYHTKANQQAMMETFRTFTYMDV-YGRLNIVSSTQVTFHVRRILSHALDIPKSKIRVIKPRIGGGFGAKQTVV-AEVYPAFVTMQTGRAAKIIYSRYESQIASSPRHEMEIKVRLGADEEGIIRAIDVYTLSNTGAYGEHGPTTVGLSGHKSIPLYKVDAFKFAYDVVYTNVMSAGAYRGYGATQGIFAVESAVNELAAQMKMDPIVLRQKNMVQEGQVMPA-GETANSCALDRCMARGKEMIGWDEKFPCRDKVRGVGVAMAMQGSAISN------VDTASVAIKVNDDGFYSLMIGASDMGTGCDTILAQMAADCLNCRMEDIVVHGVDTDISPYDSGSYASSTTYLTGMAVVKTCESLIRKICEKGACYLGLKTEQVDFDGEKVYETDG-DKSISLKDIGNHVMCNEEALMASEAHS----------------SPVSPPPFMVGLAEVEIDKETGHIELIDYVAVVDCGTVVNTNLARIQVEGGIAQGIGMALFEDITYEKGQMYQNSFMQYKLPGRQDVGNVRVEFESSYEPTGPFGAKSIGEIVINTPSPAIAHAVYNAVGGQIRTLPITSEKIYFHMQEKD--S
M----DLRVNICGVELKNPITTASGTFGFGHEYGEFFDLSELGGVGVKGLTPTERLGNPAPRIAETPMGILNCVGLQNPGIDRFIEEQIPFLRQY--DTKIIANVSGNTVEEYCGMIEKISDA-DVDLIEMNISCPNVKCGGMAFGTQPKMVEEVVSAAKKYAKKPLIVKLSPNVTDITEIARAAVASGADALSLINTLLGMRINVDTRRPILSNIMGGMSGPAVFPIAVRMVYQVRKAVDVPIIGMGGIRTGRDIAEMMLAGADAIAIGTAMFADPMAPVKALNELKEYMIQHGIEKVTDLTGAVEV---M--------AVGQSIPRVDAFAKVTGEAKYTADLVPANAYVAKIVRAPVASGWVRGFDLTEAQAVPGVVRIFTCFDVPDTAGHP--WTVDRKLLNAHIRVWGDEIAVVVARDRISAERAARLVKADIEVLPALSTPDEAMAPGAPCLHEEKPGNVVVHSQFHLGDFDEAAATPAVVVSGHYSVPAVQHCHMEPVHSFAYME--GQKITVVSSTQIPHIVRRVCGQALGIPWSRVRVIKPYMGGGFGNKQDVL-VEPLAAWLTTQLGHAVNIELSREEVLGCTRTRHAFDWDVQAVASPDGTLLARTYCAKSNQGGYASHGHAIAANAANVFKQCYRRVSLDSESYTVYTNRPTAGAMRGYGIPQGCFITEALTDDLAYALGMDPLEFRLKNCVQAGYVDPHNGITMHAYGLDQVLEKGRAAIDWDAKRRLYQRRRGVGMALFTYKSNVYPIS----LETASCRMMLHEDGRVTVQMGATEIGQGADTVFTQMAAESIGLPVDAIDISVQDTDVSPFDTGAYASRQTYVSGMACKMTGESLRGKILDYAAGMLERSAEGLTITDGQIVDETG-QTVLTVADVGMESCYSSRHLTAEETYH----------------CEQNTFATGACFAEIEVDLALGQIHVLRLVNVHDSGRLINPKLAEAQVHGGMSMGLGYALSEEMLFDACKPLNANLLDYKIPTAMDTPKLEALFVEVDDPTGPYGNKALGEPPAIPVAPAIRNALLHATGVSVHSLPLTPQKLIEHFRAAGLLV
MT--PDLSVALGGLRLANPVMTASGTFGYAREFAQLIDLNRLGAIIVKGLSLQPSKGNPGPRIVETACGMLNAIGLENVGLDAFVSDKLPFLKTL--QTPVLANIYGTNIEAYTALAERLNDIEAVAGIEVNISCPNVKLGGVAFGADARTACQVTRSVRTKFKRTLIVKLSPNVTDITQIARSVEEGGADAVSLINTITGMAIDIHTRRPKLANITGGLSGPAIKPVAVRMVWQVARAIQLPVIGVGGIMTAEDALEFIIAGASAVQVGTANFVNPRCTMEIIDGIANYLREQKIASVKDLVGSLTHDGNMD---KAYRTIGKSILRTDAVDKVKGLAAFSADIDLSSPLVLKVFRSGIPHAKIIKIHTEKALAIEGVLRVFTAKDIPGLLGII--NKDQPLLAADKVRSAADAVALVAAETEEAALKALDAISVEYEKLPAVFSPEDAMAADAPLIHPK--GNQLAARFVKKGDVEAIFQQCASVIERTYRTSMVEHNYLEPDAGIGYLDV-DGTLVIYASTQNPHYDHKEIVTLLGVPDDKVRIIQATTGGGFGSKLDLN-TQGFIGLALYHLKRAVRCVYTREEAYLATAKRHPLTIHMKTGADATGRLRALRAKIICDTGAYGSYGIAVMSRAAVHATGPYAFEAIDVESLCIYTNNPFCGAMRGFGTPQIAFAHESQIDLHAEDLKIDPLQIRLLNALRPGSETAT-GQVLHSVGISQCIEAIRPYYESAISQWATAKKRGIGVGAMWYGIGNTGV-----QNPSTARVEMDLSGAVTLYTGCADIGQGSTTILTQILAETLGLSPEQINVVAADTQFTTNAGATSASRQTYISGNAVKDAADKLSDVLRTEAVNKLRVSKKSLVFADGCVAVATNHEKCVDLASLAKRIHAKGAPLVWQGYFDPE-TVP-LSPTDGQG-IPYGTYAFACQMAQVVVDVLTGEITVERIVAAHDVGKAIHPENVKGQICGGTAMGIGFALMEEFKPGE----TKSMKDYVLPTSMDMPEVIPIIIESHEPSGPFGAKGVGEPALIPTAPAILNAISRALNQRIYTLPANLERVLDASIQSGHFK
M---VNLKVKLGKLEIDNPVTVASGTYGFGLEYAEFYDPEKLGAIFTKGITYKPREGNPPPRLWETPSGILNSIGLENPGVEVFIKEYLPKIKDL--TTAIIPNISGSTVEEYCMVASSLDGQEGIAALEINISCPNVKEGGMAFGSCPNVASNVVKEVRKVTDLPLIVKLSPNVTDIVSVAKAVEEQGADALSLINTLLGMAIDIRTGKPALGNVMGGLSGPAVKPVAVRMVWQVSQAVDIPIIGMGGISSWQDAIEFMLAGADVVCIGTGNFANPMIAVEVIEGIKRYCVERNINNASELTDRAWK---MA---KDLKYVGKPFPLKEASQKVTGQLLYNSDKKAYNLLHAKMLLSPIPHGIIKKINTAQAEKLPGVKGIFSYLNSPKSSVIE--YDDNELIFSKIVRHVGDRVAVVVAMDLETAQAAVDLIEVEYEELPVILDLEDALHNTNVQIQPPIP-----EYNYVIGNPASGFEDADYIFSHAFASPKGHHCTMETSCVIASCDS-LGKVTIQTNTQNCWMVRYTVASALDIPLNDIRVIKVDGGGSFGLHLEAT-LEPLVAFLAKQTKGTVKLHLNRNETMLSTRCRTSVKTKIKTGVKKDGTITAMDIQVIADAGAYTSISAWMPKSIGNKVKRLYKIPNLSYKGNLVHTNTAVSGSFRGFGTAEIFAALDTHMGNLARELNLDQVEFRLKHVMNPYDNDPLTGHTFGNSGIKECLTEGAKAFGWDGKKNITSYKYGIGVGCCAHTNGCFGYH----QDFAAMTLRINEEGAALLNTGLHDLGVGTKTMLAQIVSEVLDIEMSKVTPLECDTERSSYDVGTQATRTAYVGGNAAKAVSEKVMLMLLEEAAKMLSVPRTELIVEKGHIKAINNPEKAASYGEIVMYSLKNNKEIFAYDSYA----------------AQANPTSYAVNFAEVRVDTKTGHVDVLKIVSAHDIGKAINPMLVEGQIQGGIAMGLGFALSEELEYPEGKCKNPNFSNYFPFRASEMPEITKVLIEKGEVHGPWGAKGIAEITAGAVAPAIVNAVNNALNTNMTILPLNTERLLKEISTKV--N
M---INTKVKIAGVEFKNPVTVASGTFGHGEEFADLVDINRLGAVTTKGVANIPWEGNPTPRIAEVYGGMLNAIGLQNPGVDTFIERDLKFLKEK--DTKIIVNVCGRSVEDYIETVERLSDE-DVDMFEINISCPNVSHGGIAFGTNVESVSEITKQMKAHSKKPIIMKLSPNVTDITEIARAAEAAGSDALSLINTITGMKIDINKRCFALANKTGGMSGPAIKPIALRMVYQVANAVNIPIIGMGGIATFEDAVEFMLAGATMVSVGTANFINPGASIEVAKGIEDYLENNGFKDVNEIIGLV----KM--------EVGKSITRVDAFDKVTGRTKYTDDLCDAGAYVAKIVHSTIAHGKVLSVDTSEAEKIEGVVKIVTCFDLGQTAGHP--WTDDRLLLTDEVKFYGDDVAAVIAENEVAANQALRAIKVEYEEYPVVTDVLEAMKDGAPQIHKDYPNNILKHTSLSRGNYAEAIKEEGLTVDRWYNTEPVQHCHIENFICYAYAE--GKRITIVASTQIPHIARRVVGQALGIPWGDVRVIKPYIGGGFGNKQDIL-YEPLCAFLSLQVGHLVKLDCSREETFFANRTRHGIKFHIISHVRKDGTYAARKIEAFSNQGAYASHGHSIAAKGLGAFPQLYPCDNVEGDAYTVFTNRPVAGAMRGYGIPQAMFAVESHTEDVAKIMGIPPIDFRLKNLMPQGYKDAFSKNENYYDTFRQCIEKGKAYMDYDNRVKELSVRTGIGMAAFWYNTAVWPIS----LESSSSRMVLNQDGSVTLQLGETEIGQGADTAFSQMAAEVLGISTDEVHVSNQDTDITPFGTGSYASRQTYVGGFSIAKTAGLLKQKILDYAYILTNMPPAITDIKNSMIIRTTDNRELISLRDLATEALYSSRHITAESTAQ----------------IKSNAYSFGCCFAEVEVDIDMCKAKLTKIINVHDCGKLINPALAKAQVEGGMSMGIGYALSEVQLVKTGKVLNDNLLDYKLSTCMDHPHLETAFIENPEPTSPFGTKSLGEPPVCPVAPAIRNAIMNATGVGVNELPLRPEKLYEYFDKAGLLK
MS-SEMLKVDLPGLSLKNPVMPASGCFGFGKEFAELYDLNILGSIMVKAVTRDLREGNQMPRLAETPSGMLNAIGLQNPGIDG-VEEEMKWLERY--DIPIISNVAGYTEDEYAYVAERISKVRNVGALEINISCPNVKKGGITFGTDPDVAYSLTKRIKEVTGKPIYMKLSPNVTDIAAMARAVESGGADGITMINTLVGMRLDLATGRPVLANGTGGLSGPAVKPVAVRMVYEVYKAVKIPIIGMGGIRNAEDVLEFLYAGASAVAVGTANFVNPFVCRDIIEELPGVLRKYGFSSVKDAVGYSHR-GRM-------RHISKPIRKKDAMSLVTGKPVYTQDLAPRDALVVKLLRSPHAHALITEIDTEKASAVNGIECVLTYRDVAGLAGQT--YPEDRLILDQRLRFVGDPVAIVAGATAAAVDEALKLISVKYEVLEHILDLRKAK-DNPILIHPENRRNLCASASDQHGDIDAVLAGCDYVVEQTYHTKANNQTMMETFRTFTYKDA-FGRLTCVSSTQIPFHVRRILSNALGIPKSQIRVIKPRIGGGFGAKQTAV-SEIYPAIVTMKTGKPALIVYSRQESHIAGSPRHEMEMTVKVGATKDGIIRGIDLHTLSNTGAYGEHGPTTVGLSGHKSIPLYKTDAFRFSFDVVYTNVMSAGAYRGYGAPQGIFAVESAVNELAVKMNMDPVKLRELNMVKEGQKMYA-GEQLNSCALDRCMARAKEMIGWDEKYPAKDKVRSVGVAMAMQGSGISK------VDTAAVSLKVNDDGFYTMGIGASDMGTGCDTILAQIAADCLDCSVDDIVVHGVDTDSSPYDKGSYASSTAYVTGMATVKTCEVLVGKIKKAGASKLKCDADKVDFDGTKVYNVET-NESVSLRDIGNSEMDGRNSLYATESFS----------------SQTSPPPFMVGMAEVEIDKETGKVDLIDYVGVVDCGTVINSNITRIQTEGGIAQGIGMALYEDIIYEKGQLYNNSFMQYKIPTRLDVGTIRVDFESSYEPTGPFGAKSIGEVVINTPSPAIAGAILNGVGVSIRELPITAEKVYNAMQEL---K
M---SNMSVNVAGVEWKNPVTVASGTFGSGAEYSEFVDLNRLGAVTTKGVANKPWEGNPTPRVAEVYGGMLNAVGLQNPGIELFCKRDIPFLKQF--DTRIVVNVCGHSLDEYLDVVKRLADE-PIDMMEINISCPNVKEGGIAFGTDPKGVETITSEIKKYAKQPVIMKLSPNVTSIAEIARAAEAGGADAVSLINTITGMKIDINRRSFVLANKTGGMSGPAVHPVAVRMVYETAHAVNIPIIGMGGITNAADAIEMILAGATAVSVGTANFVNPKTTEQIVDGIAEYMDRYGVKDISELVGAVD---RMSTNQRDYHAVGKCIPKKDSSQLLLGKPVFTDDITPRDALVIKLLRSPYANAIVEDVKTDIALKVPGMVAVYTWEDVPKIAGQT--FPEDRLILDRHVRSVGDAVAIVVGESEKAVDKALNMIKVKYTVLEPVLDFRKSL-DNKVLVHPEVKRNLIHHEEDEHGNVEKILSECDEIIEHTYRIKAAQQAYMETCRAYCEIDR-YGRLHCISSTQIVFHLRRILANALDIPKSMVRAEKPRIGGGFGAKQTAV-CEVYPAFVTWKTKRPSKIIYSRKECQTIASPRHEMEVTVRLGAMKDGHIRAIDLYTLSNGGAYGEHSTTTVGLSGHKSLPLYGCEATRFSCDVVYTNVQAAGAYRGYGATQGIFALESTVNELAEKLHIDPVELRLKNIVREGMFMPA-GETANACALDRCIMHCADNFHWAEKYPVRDKVRAAGMALAMQGSCISN------VDVGSCTLKLSDCGTYNMMIGAADMGTGCDTILAQMAAEVLDCEPDDITVFGADTDASPYDSGSYASSTTYITGMATQNAALELRENIKKIGAQLLGCAASEVDFDGKEVYIINPVAVSVSLSDIATKAQVNTIPVDVTATYS----------------SPVSPPPYMVGMVEIELDKETGAVKILDYQAVVDCGIPVNPNLARVQTEGGIGQGIGMALYENVTYAGGKIAENDFMQYKIPTRQDVGHINVEFETSYEPSGPFGVKSIGEIVINTPAPALAHAIYRATGVWHRTVPFTPEKILMGMADPNWHK
M---INTKVSLAGVELKNPVMTASGTFGSGVEYSELIDLNRLGAVVTKGVASTPWTGNPTPRIAETYGGMINAIGLQNPGMKVFCERDLPFLEKF--DTKVIVNVCGKTKEEYCRVVDRLSDE-NIDMLEINISCPNVKEGGIAFGQDPFAVEEITAAVKKYARQPVIMKLSPNVADITEMARAAECGGADVLSLINTLTGMKIDINKRTFAVANRTGGLSGPCVKPVAVRMVYQVANTVKLPIIGMGGIATAEDALEFILAGATAVSVGTANFFNPRATLDVIEGIESYMQKNKIQDIQELIGVV----KM--------TIGTSIPRVDAYEKVTGRAQFTDDMILDKCLVAKVYHASIANGRVVSIDTSKAEALEGVVKVVTFRDVPDTPGHP--WVEDRSLLTDRVRYYGDDIAAVIAEDEVAASRALKLIEVEYEEYPPVTDPLTAMKGTTPPVHEEKPDNILAQSNYELGKVDEALEASDVIVRGTYDTPIIQHCHIENPVSYAYMD--KGRIVVVTSTQIPHIVKRVIGQALGIPWGKVRVIKPYIGGGFGNKQDVL-YEPLNAFLTTQVGRTVKLELTREETFCNTRTRHSIHYDLVMGVRKDGRILAKDMTAVSNQGAYASHGHAIVANGATAWRHMYEVENVRASAYTVYTNCPVGGAMRAYGIPQFAFAGECFMDDAAYKLQMDPLEFRKMNVYKGFFADPFTPIAANTNHVVDCMEKGANYIHWKEKRAAYAIRRGVGMAIFSYKTGVWPIS----LEISGARLVLNQDGSVQLMVGATEIGQGADTVFTQMAAETLGLDPADVHITNQDTDVTPFDTGAYASRQSYVTGNAVKQCALQLKEKILAYARTLLNDTDRELTLDRKMIYM--DGEEAISLEEVAMESYYSSSAITAEVSLQ----------------TKDNALSFGACFVEVEVDMKLGKVKVLDIIQVHDSGTLLNPQLATMQVHGGISMGLGYGLSEQMLIKTGRVLNGTLLDYKLQTALDAPDLAVEFVEEPDPTGPYGNKALGEPPAIPTAPAIRNAVLHATGVAVNANPLTPQKLIDAFDQAGLL-
M---NRLKTNFVGLDLKNPIMTASGCFGFGLEYKDYFDPNELGAVVVKGLTLEPRDGNSGTRIAETPGGMLNSVGLENPGIDHFENVITKEIGKI--TSPIITNINGRTIEEYVEIAKRVESIEAVKAIELNISCPNVKDGGMAFGARPEVAGAVTKAVKEVTTKPVIVKLSPNVTDIVAIAKIVEENGADAVALINTLLGMSIDIKKKKPVLGNIFGGLSGPAVKPVALRMIYQVSQAVKIPVLGMGGISSVNDAIEFLMAGASAISLGTGIFMNPILPLEIKEGLEKYCIENNIDNISEIVGAAHP-NKM-------KIVSQGIKKVDGIGVITGRPVYTDDLSNNNPLIIKILRSPHASAKIINIDKSIAEKVPGVECILTHEDVPMLAGQS--YPEDRRILDEYVRYVGDEVAIIAAVDEKTAVKAMNLIKVQYDVLDAVLDYEKAV-DNPVLVHKERERNIASSYVIENGDLEKAFTESDVIIEETYYTQPQIHAMMETYRSSTYLDA-NGRLCVISSTQIPFHVRRHLARALEIPRSKIRVIKPRIGGGFGGKQTAA-TEIFPAIVTLKTGKPAKLIYNRSETHTCTTSRHGMRLKVKMGSDLEGNIKGFSIDILSNTGAYGEHAPTVTKLVAFKTSPLYK-AAVKYDAKIVYTNTMPGGAFRGYGATQGTFAVESAINELAKKLGIDPTVIREKNLVEPAP-----EKYIVSGDIKKCVEKGKEIFGWDERYPSRVKIRSAGMAVTMQGSGIAG------IDTASATIKLGDDGTYTLFLGVTDMGQGSDTVLTQMAAEVLECGIDKIILNSADTDVSPYDPGAYASSGTYVTGNAVIIAANKMRTEIINGASEILKVSDDQIIFDGENVETEN--GEKISLEDLANRLISFKNQITVTGTWG----------------GESSPPPFIAGFTEVEVDPETGEVEVLDFLSVVDCGLPINPNLARVQVEGGTAQGIGLALYEDIQYSKGRVKNDTLMQYKIPCRRDIKNMAVEFVYSHEPTGPFGAKSIGEVVVNTPAPAIADAVYNATGVRIRKLPITAEKVLLGMMEN---M
M---PDLTVKIGQLTLKNPVMPASGCFGYGEEYAPFFDLARLGAIVVKGTTAEPCAGNPPVRLAETPAGMLNAIGLQNPGVKA-AKEKIRALENV--GAPVIVNVAGHSVEQYRAVIAVLEEVEAAAAYEINISCPNVKAGGMAFGTDPAVVSALVKELRSLTDKTLIIKLSPNVTDIAGIAKAAEEGGADALSLINTLLGMAIDTHTKRPVLANLTGGLSGPAVKPVALRMVWQVTEAVNIPVIGMGGISSAQDAVEFLLAGATAVAIGAANFVNPTVCPETVQGIHRYLEEEGYSSVQEIVGLAKKEKKM-------KIVGKSVPKTDGLAIATGKPVYTEDLAPANALIVKILRSPHAFAKIKAIDKTKAEKLAGVECVLTYEDVPATAGQT--YPEDRLILEDIVRYVGDEVAIVAAVDEETALKAMKLIKVEYDVLEPVLDFEKAA-GHPSVIHPEQDKNIACTHKVQVGDVKKELQNCHVVIEETSYIHAVSQAMMETFRAFSHYDH-LGRLVVVSSTQIPFHVRRILARALQIPASKIRVIKPRIGGGFGGKQTAV-VECFAALVTMKTGQPAKIVYDRKETFGCTNSRHAMRIKVRLGADKDGYIRVVDMEGLSDTGAYGEHAPTTFSVVGQKTLPLYKTRAVRFEGNVVYTNKLPAGAFRGYGAPQGAFALENAVNKLADELAMDPCEIRAKNVIKEGEKSLV-TEGLVSSTLHKCMEKGKEMIGWDEKYPRRQKVRAVGMAVAMQGSGIAD------IDTASATVRLNDNGDYSLFVGSADMGTGSDTILTQMAAEILQTPLENITVHAADTDISPFDPGSYASNTTYVTGMAVVKAAEDLKRRIIESAAGFLLVSPEEMEFTGDMVQMVDG-KRKISLKEIAERLTIGPRQLVGNASHG----------------IPISPPPFVAGFAEVEVDKETGKTDLIQYVAVVDCGKVINPNLARIQAEGGLAQGIGMALFEDVRYARGKMKTNSFMQYKIPGRKDVGKIRVSFEESYEPTGPFGAKSIGEVVTNTPAPAIVHAVYNAMGVRVTDLPITPEKLVIRS------L
M---ANLHVKLPGLDMKNPVIPASGTFGFGYEFTKFYDINVLGSMSLKGTTLEPRYGNPLPRIAEGPSGLLNAIGLQNPGVDEVIKTELVKLREY--SGKAIANIGGSCVDDYVQTAAKLTKEDCIGALELNISCPNVHAGGMAIGTDPAMAAEVTRSVKAVINKPLYVKLSPNVTDIVAIAKAVEEAGADGISMINTLVGMRFDIHSGKPIIANKTGGYSGPAIFPVALRMVYQVSQAVNIPVIGMGGISTGKDAIEMMIAGASAVQVGCANLVDPYACPRIIQEMNDELDAMGIENITDIIGKSHQ-YKMS---QELKQVNKPIRKKDAMNLLLGKPVYVDDVTPHDCLIVKLVHSPHANALIESIDTEAAKAVDTIEAVYTYKDVPQMAGQT--YPEDRLILDQRVRFVGDPVAIVAGYDEKKVDEALKLIKVKYQVEEAVLDFRTAK-DNPILVHPENKRNLVATADETHGDLEEVFKSCDHVIERTYHVPAVNQAMMETFRTYCEIDT-YGRLHVISSTQIVFHARRILANALDIPKSMIRVEKPRIGGGFGAKQSLV-TEIYPAFVTWMTKKPSKLIYTRTESQIAGSPRHEMEVTTKVGAMNDGTIRAIDVYTLSNSGAFGEHGPTTVGLSGHKSIPLYNLEAFRFHYDVVYTNRLSSGAYRGYGATQGIYALETCVNELADILHMDPVEIREKNMVRQGQKMDA-GEIADSCALDKCMERAKKEFDWENRKTPTVRIKAAGVAMAMQGSGISG------VDVGSATLKLNDDGSYMLSIGAADMGTGCDTILAQMAAEELECDVDNIVVFGADTDASPYDSGSYASSTTYVTGMAVRKASEELKENMMKIAANKWECDPESLVFTGNTIDNPAT-NESFTHMDIATFSQCGTVPIQVTCTHS----------------SKISPPPYMVGMAEIALDKETGSVEILDYVAVVDCGTVVNTNLATVQTEGGLVQGIGMALSESITYPKGGLTENNFMTYKIPTRLDMGHLRVYFESSYEKTGPFGAKSIGECVINTPAPALCAAIHSACGAWVRDLPMTPEKIVMAIDE-----
M---VNTKVTLCGIEMDNPIIPASGTFGFGYEFAELYDINMLGTFSFKGTTREPRFGNPTPRIAEYAGGLLNAVGLQNPGVDAVIETELPKLQQF--HKPVMANISGFSVAEYAEVCEKLDAQEQVGWLEVNISCPNVHGGGAAFGADPKSAAEVTKAVRAVTKKPIILKLSPTAANIAAVAKACEDEGADGVSLINTMPGMRIDLKRRRPLLANTTGGMSGPGMFPLAVRMVYQVYEAVSIPIVGMGGVTTAEDVIELMLAGATAIGVGAANLVEPYACKTIIENLPAVMERYGMENLTEIIGGAHH--GMNRYAEDYRLVSNKEVHIEAYEKVTGRAKYAGDYHAPNMLYGKAKYSAHAHAKILSIDTSKAEALPGVKCILTGKDFGDDRGVS--DGDEEVLCKEEVCYYGDLVAAVCATSEAIAKKAVDLIEVEYEPLPAHYNPLDAIKDGAALVRSDLQSNIGSKGTVKGKDFDEEFASADYVEVGDYTAHKTVHACIEPHACYATYDSIKDQYTIIPSTTSSWNNQYWLSQVFEMDESHFHVIRPFVGGGFGGKSNCA-PHYFCACKMQRTGHPVRFVLTREEEFFTMHGRHPFVMHIETAFKKDGEILAKKARYYLDGGAYGKGMVAPVKLSALWSAFPYKIDCIDFETRRVYTNKAINGAMRGYTACQVQFANEVAMNRTAEALGIDPLDLRRKNALEPDYKSPA-GLVVTSCAMKETLDDAQAYMHWPESKNSLK---GIGFSSVAFVSGTASPILEPQQIQTNATVRVDFHGVVSVYSNLHDNGQGADTLSVMIVAEELGLDMNDVKLVQTSTFNAGYDSGAYGSRVTFLGGNAVRRAAVETKKKLLEVIAAKWSADPATLDLIDHKVVCRDMEDLEMPWREAVFTYMAAGDELIGVGSYYHRTNSA---QYHGKS-NYAPSYVFSTSACHLDVDMETGNIDIHDFFFAHDCGQALNPKAVEGQLEGSIYSGIGYSIFEEIKERDGKIINPTFRDYRMPTALDMPPIHTKYDYPPDPEGPFGAKECGEGTAAPIGGAVANAITQATGLRISSLPLDPERIWKMLRDQGKID
MS-APSLETKVGGLTLQNPVIAASGTFGYGLEYRPYLDLNRLGGLVTKGISLEPRQGNPPPRIWETASGMLNAIGLANVGLERFIAEKLPALAEL--DCAVIVNLYGEAVDEFAALARALDGRRGVAALELNVSCPNVKSGGMAFGVDPQAVAAVTRAVKAETGLPVWVKLTPNVTSPVAVAQAAVQAGADAISLINTLLGMAIDARGRRPRLANVVGGLSGPAIKPVGLRMVWQVAQALGVPVVGMGGIASGEDAAEYLIAGASAVQVGTGNFQDPASCRRIAEELAQFCVENQVARVSDLIGSLRP-PAMQ---MDMRVVGKRLPLKESYEKVTGKAEYCTTVALPGMLVGKILRSPHAHARILNLDISKAESMPGVKAVLSARDVQKLNVMT--YPDDMIMFDDVVRYVGDPVAAVAAINEEIARKALEAIEVQYEVLPAIYNIEDAVREGAPAVHEPVPGNVLITPVFCYGEVEKGFAESDVVVEGTYQTSKQIQAGLENACSVADFR--SGRLTVWSQTQLPHMARRMIAHLFDLPETRVRIIQPYAGCGFGAGTDLC-NEHYAAGLAIKAGAPVKVKYYRNEDFSNRITREHIRVDMKVGLQKDGTPKALQAKYVGDAGAYACKIGSGCGVALASNITEYEFENMHQEIEAIYTNHLSCGAMRGFGGMQSSFVRETLIDEACEKIGMDPIEFRKKHHRGVGGLGWFPMTEITSCGLDECLEIGAKKIGWKDKWRKGQLRRGVGVAAMGWLSGAQPML----LEHTNATLKFNNDGGCSLIVSPGNLGQGIIGSLSQIAAEALGIDYDDVHVVLGDTDVTGFDIGTHASRGCYCIGRAVMKACGMAREKFMQRAATKLEAPAYALEMRDKKIYLKDDPSRSVDYREIAHDLIYNCEQLVIHATLE----------------PTEFAPPWQAGFAEVEVDSETGVVTLLNWITVHDIGRAINPTVVEGQLEGGTAQGVGFALFEDPIIENGAMLSDGFDKYKIATALDIPRHEAILVELGDPSGPYGAKSVGEAGLFLQAPAISNAIYDAVGMRLREVPMTPERVLAAIKNQK--R
MAVDPKLAVEFCGISMKNPIVAASGTFGFGLEYDGYLDLDEVGAISVKGLTPTPRPGNAGVRIAETPSGVLNCIGLENPGAEAFVADILPNLKQY--DVPIFANISGNTLEEYEYMAKTLTV-EGVAALEVNISCPNVKCGGMAFGVQAESAAAVCKAVKGHTDLPVIMKLSPNVTDIVEIARAVEAAGADGISMINTLLGMSVDLRTRKPLLGNIYGGLSGPAVKPVALRLTHQVAQAIEIPIMGGGGIMTGEDALEFMLVGADIVSVGTATMVDPRAIGIIASEMSAYCESQHIDHVSNLVGGIIM--PMS---KARQHVGKSYKKVDAATILSGRAAYTEDFVPPHALVIKVLRSPHPMAKILDINATAALKLPGVEAVFTYKDVPKLAGQS--YPEDSLILDQYVRYVGDAVALIVAKDEATALQAMKVVRVTYDVMEPVLDMRTAL-DHPTVIHPEPKRNLACSYSRVVGDIEGELAKCEYVVEDTYFDQATLQTAMETFRTFCTLDQ-FGRLVCTSSTQIPFHVRRHIARALEIPATKVRVIKPRIGGGFGSKQTAC-TELYAAFVTWTLKKPAVLIYDRHEANNCSTSRHAREWKIRLGATKDGIIQVIDMVAISDAGAYGTHAFTTFTAGEHKSVPLYKGKAVRYESNIVYTNHMAGGAFRGYGATEALWPLECAVTKLAKKMGVDEIELRLKNLINVGERSQVPDEVLESGLLKEAIAKAKTMARWDERPHSWQHRGGLGVALAFQGSGVAN------VDTASVEIKLQDDGYYTLYTGSTDMGTGANTILMQMACEVLGCPIDHMTCYEADTDVVPFDPGSYASSTTYVTGTAAKLAAEDLRAKLLKTFAMYLEVAEEDIDFDGVTARTKDG-QKSMTTQELAPKLMVSAQQLVGFATWG----------------SHTSPPPFMVGIAEVSVDTETGQVTPLDYYAVVDCGTVVNPKLAKVQAEGGIVQGIGMALTEEINYSTGRLETNNLMRYKIPTRLDMGTLHVDFVESHEPTGAFGVKSIGEVVINTSCPAIQGAILNACGAELTTLPMISEKVFQALMAK---E
MS-KVSMAIQMSGLSLRNPIITSSGTYGFGEEYSPFCSPSLLGGITVKGITPLPRLGNPVPRLAETPAGLLNSVGLENPGLEGFIRSYLPKLVEL--DTSVIVNISGFSIEDYAHLASAFQNDSGIAALEVNISCPNIKHGGMAFGTHPESAQEVIAIVRKNTDLPIIAKLSPNVTDIVEMARAVERGGADIISLINTLLGMSIDVKSQKPILANKMGGLSGPAVRPIAVRMVYQVYEAVDIPIVGMGGISTWQDAVEFMLAGASAVSIGTANFINPIAPVDILTGLENYCQQRGYGSVQEIVGLAHQ--RMT-------------NRLEGNEKVTGKAIFAGDIHVEGIVVGKILRSKVAHARIKNIITDRASKLPGVLAVITGKDFPDYGGRT--VRDEQAMVKNKIRYIGEGVAAVAAVDEETAERALELIEIELEELPGVFSAEGGLEDNAPLIHENRRDNIDALVTAKKGDIEAGFAASDLIIEDEFILPLIHHAPMEPKATVAYYDS-NRKLTVWTGTQSAFSVRRGIARYLQLPLSRVRVVGVRVGGGFGAKTTAT-IETVAAMLAIKSGRHVKIEMSRQDDFYAANPRNSMKIWVKTGVKKDGRLIARQARILVDSGAYDIFGANTTSQVVTLITGPYKFEHLDIEGTCVYTTKIPCGACRGPGGPEAHFAAETQMDRIARELGIDPFELRRINALEAGDDTVP-GQVLTDYGYTNVLNQLEIAMKDDN------KARGIGIAGCFWGMSGIG---------SGATIHLNEDGSVTLFIGAVEIGNGVITAMALLVAEELGIPVENVSVISGDTDAGPYEGGAVGSRTTHDLGVPVLNAAREVKKQVLSFASGQLDVDVKELELGDSRIFVKNDRSRMLKLEQVANSRINAGGPIVVTASSTPFKPDYDKQRVSSHSRASKPFFVFGAQAAAVDVDLVTGKVSVCKVIAAHDVGKAVFPKGVEGQIQGGVAMGLGYALSEEAVFDQGRMINANFLDYRIPTMLDVPEIIPIIIEKPNARVPEDIRGIGEPPAIPTAPAVANAVFDAVGVRINTLPITPERVFMAT------K
MK-TINTEVKLGPLALRNPVITASGTYGFGEEYAPLCPVERLGGITLKGITPEPRMGNPVPRLAETPAGLLNSVGLENPGLDEFIASYLPKVREL--PTAAIANISGFSVEDYTHMARALQKESGLAAIEVNISCPNVKHGGMHFGTDPASAEQVIAAVKAETDLPVIAKLSPNVTSIVAMAQAVARGGADIISLINTLLGMSIDIEKQRPVLANTMGGLSGPAVRPVAVRMVWEVSQAVEIPIIGMGGILTWQDAVEFLLAGASAVSIGTGNFVDPQAPLSVLEGIEEYCQRHGVSNVSELTGLAWKGNIMF------YIIGKSVFRKEALDKVTGAAKYTGDFNITGLLYACIVASPYAHAEIKQIQTSEAWKVPGVHAIVSGKQCPILTGSP--ILDRPPIALDKVRYHGEPVALIVADSEQSTRKAAALIKVEYIPLDVVNSPNAAIKSNAPLIHENPGTNIANRTKIRKGDLKKGWAKSQIIIESNISFPQSDHVAMETRCSIAQIKP-DGEIIIYTSTQTPFSVKKLISLYFNIEPQKVTVKTPLVGGAFGGKTSVQ-LEILAYIASKSVGKAVKMLNSREEDMITSPVHIGLDAKVKLGCTTEGKIAAAEITHLFDGGAYSDRGAIISKAAAVDCTGPYNIDNLWCDSLCLYTNHPNAVAFRGFGHLELTFAIERAMDILADQLNMDPIELRLKNAIIPGNTTPT-QTLLNIGNLPACLKRLRELIHWDEGR----KVRAKGVSCIWKNSNTPI------NAGAGAILTFNHDGSINIHTGAIEIGQGTKTVLAQILAERMKMDISKIHVMEVDTKIDPDHWKTAASRTIYLVGGAVLEAAEDAMHQLKTTASRVLNISTQDLDVSESRVFWRQNPRVGLGFES--------GSQVIGRGRFVMKGLTG-LDPETGRG-NPGPDWAVGAQGVEVELDLKEYTYKILKAVSVIDAGKVLNPEAAKGQITGGMNLGLSFSSREYFIFDNGIIQNPQLRTYKILHFGENPEYIVDFIETPQMDAPYGARGIGEHGVIGMPAALANSLSAAVQVPLNFMPLLPEFIWKTTRGVK--K
MANGVDLRVSIGTLSLRNPVMTASGTFGYAREFMPYVNLHRLGAVVVKGISLEPRSGNPPPRIVETSAGMLNAIGLENVGVERFISDKMASLQGI--PVPVFVNILGDTLDEYKEIAARLAGVQGVSGIEVNISCPNVKKGGVAFGTVPEMAAAVTSAVKAESTVPVVVKLSPNVTDISAIARSVEDAGADAVSLINTLIGMAIDSRSRRPRLANVIGGLSGPAIKPVALRMVYQVAQAVSIPVIGIGGIETAEDVVEFMLAGATAVQIGTANFVNPRASEDAVEGLAHYVAEQKLGSVRELIGGLIL--PM--------AVGQSHIRKDVRAKVTGKTRYTDDFSMPGMLHAKYVRSPIAHGLVKSIDTTAALAIPGVEAVFTHEDVPKTAGHP--FLDDRLLLTDHVRYHGDEVAIVVARDLLTAAQAAKAVIVEYEELPVCVTSEAAMAEDAPAIHPG--GNSIKSTTFEGGKLEDAEKEADLVVEDTFSTPIILHCHLENHVAYAYMDD-NDHIVVVSSTQIPHICRRIVGQALDMPWPKIRVIKPYIGGGFGNKQDVV-LEPMVAFLTRKLGVPVKIELEREEGLVATRTRHGQTVTARAGVSNDGIIKFIDLNVISNTGAYASHGHSIPMAAGSKFCNLYPRSVSKFSATTHYGNIPAAGAMRAYGSPQLFFGVESVLEEVARKLGMDSVDFRIKNSARPADIISKTGNKEHSVGMVECLEKGREAIGWDVKKEVYAIRRGLGVASFSYGSGTYPAC----VEIAGCRLVLNQDGTVHMQIGATEIGQGSDTALAQMAAETLGVDYDAIHVSEQDTDVSPFDPGAYASRQTYVAAPAVHRAAGKLKAQILEHYQLMTGEEAETLDLTGGKIIRRDQPSVLLDLHDLALDSYYHGGQLTAEVSSK----------------TCTNAPSYGCTFVDLEVDIEMCTVTIRQIINVHDAGKIIHPLSAEGQVHGGMGMGVGMALFEELLVESGRIYNGNLLDYKIPTCVDIPDLQCAFVETFDPTSPYGNKSLGEPPIISQGPAIRNAIWDATGVKINEIPMTPKVLFKHFKNAGLI-
M---ADLKTNLLGFVMNSPVIGASGTVGYGVEYEELADFSKIGGISGKGLTLHGQYGNKGERLWETPSGLINSIGLQNPGVQHFIDVELNEMQKY--GTVAIANLGGHSEEEYVEGAALLSE-SAVDIVELNISCPNVKVGGMAYGVKAEAAGEVVRMVRAACKKPLMVKLSPQAENIPEMCKAVEAAGADAISLTNTFQACAIDLEKRKPVFNNIFAGLSGPAVRPIALRMVWQAVGAVNIPVVGLGGIATGRDALEFIMAGATAVQVGAANFANPRAMETIADEMAQWMDAHGVKTLEEIRGCARN-AEM-------KNVNKAFRKKDAMQLVTGKPVYMDDLAPADCLIVKLYRSPHANAMVERIDTSVAKKVPGIEAIFTWEDVDQQAGQT--YPEDRLVIDRHVRFVGDVVAIVVGKDEKCVEKAMKLIKVEYQVLEPVLDFHTAK-DNPILVHPENKRNLCAHDACGDGDIDAVLAKCDVVIDRVYHTKACQQAMMETFRTCCWMDL-YGRLNILSSTQIVFHTRRNVANALHIPKSMIRVIKPRIGGGFGAKQTAV-SAIYPAFVTWKTKKPCKLIFTREESQTASSPRHEMEMHVRLGATKDGIVKGIDLYTLSNTGAYGEHGPTTVGLSGHKSIPLYKAEAFRFVSDVVYTNHMSAGAYRGYGATQGLFAVESAVNELAARLHMDPFKIREMNIVKEGDVMPA-GAVNTSCALDRCLKKVHEMIDWDNKYPVRDKVRAVGMGMAMQGSGISG------MDVGSATLKVNDDGFYSLIIGAADMGTGCDTTLAQIAAEVLDCDLDNITVFGADTDTSPYDSGSYASSTTYVTGKAVEKCALRLRGQICKLGAELLQTTEDAVDFDGKFVSNADP-EKRVSLSEVAFASQFGMVPLEITETHT----------------SPLSPPPYMVGAAEIELDKETGEVKVVDYAACVDCGTPINPNLTRVQAEGGILQGIGMALTENITYAKGWPMENSFMQYKIPARVDIGHIRVEFESSYEPNGPFGAKSIGEVVINTPLPAIADAIYNAIGTRFYELPITPEQVAMAVEEN---R
M---MDLSVQLPGLQLKNPIMPASGCFGFGKEYSQFYDLSKLGAIIMKAATGEERYGNETPRVAETPSGMLNAIGLQNPGVQKIIENEVPFLANY--DTSIIANISGSSIEEYQFVASSFNQTADVHAIELNISCPNVKEGGIQFGTDPLMAARVTEIVKSVSDLPVYVKLSPNVSNIKTIAKAVESAGADGLSMINTLTGMQIHLPTKMPVLANQTGGLSGPAIKPIAIRMIYEVKQQISIPIIGMGGISNAEDVLEFLLAGADAVAVGTANFQNPFICSEIIDDLPTVLQKYGFSSVQDVASFAKRGTIMKSKAQKLKWIGKSVKRIDGPEKVTGEQKYKTDYSYSNMVWGKVLRAKYPFAKIKSIDTVKAEAHPDVICVLTYKDIPGGFGIV--TPDQPVLCEDVVRCTADAVALVAAETVEAADEALDLIEVDYEVLEPVTDVENAMLQGAPKLHKD--GNIHSHVTIKNGDIDAGFDEADYIFEHTFYSPRQMHAFIETEGGWGRMEE-DGSLVIECPGQYGHRDKLQIARALALNPERIHVYSSPNGGGFGGKDEIT-VQIYLALLAMNTGRPVKIHLSREESVIAGIKRHPFKVTVKTGAKKDGTLVANKVRAVADTGAYASLGGAVIALAIEHASGPYTIPNVDMEGFCVYTNNGIAGAFRGFGVNQVCVGIETHIDMLAEKTGLDPIEIRKKNAYKQGDISSL-GHVVSSVGTIETLDKAAACDLWKNRDYYKNKKRGVAVATSFHGVGMGIGT----PDYGAATIELLQDGKFKVGVAIEEIGTGNGTVYAQVAAECLKCDINRIVVVQGDTKQTLDSGTISASRSTYTGGRAIATAAPNMINLLTEEAANLLGVSVSEIELAYDRLVDAHDHTRFVTYEEIYESLHDKHRSKRVEGHFYLP-KEK-EELKNSGG-APHHLYGYMTHVVLVEVDTLTGQTDVIKVVAIPDVGKVLNPQGLEGQTEGGAVMGIGYTLYEDVLIEDGYHKTKNFTDYIIPTIRETPEIETIPVESNEESGPFGAKGIAEVVMIPIIPAIMSAIYDATGARVYHLPATPERVYQAIQESKPQR
MT--ADLSLIFAGVKFKTPVVVASGTFGFGREYGEYFDLNDLGGICVKGLTVKERPGNPPPRIAETPMGILNSVGLQNPGVDAFISGELPNLRRF--DTNIIANISGNTVEEYCEMAEKLSSA-KVDLIEVNISCPNVKAGGLAFGTSCQSAALVTREVKKHAAVPVMVKLSPNVTDIAEIARAVEEAGADALSLINTLLGMRLNIETFRPVLRNNTGGLSGPAVFPVALRMVWQVANAVSIPILGMGGISTGADAVEMLIAGADMVSVGTALFADPYAPLSVTRGIKAFMERKNIKSVTDLTGRILP--YMPE-----TGIGVAVPRKEAADKVTGGARYTDDHISPGVLTARTVTSTCAHGTIVSLDVSAARELPGVRAVLTGGDTDVLTGSV--IEDRPPLARDKVRYYGEPVALVVADSDAVAARAVTLVQAAYAPLPVVNSPLEAVAPGAALVHEAPGTNICDREKIRKGDIQKGFAESNVILRAAFDLPQTDHVAMETRAAQARIAA-DGSVYIHAATQGPFEVKKALSKLFALDEGKVIVQVPLVGGAFGGKAGTE-LEILAYLASKAVGRPVRIRNDREADMTSSPCGIGLHAEMRLGAMYDGTIKAAEMTFLVETGAYTDTGPRMTKAIAADCTGPYNIENLSVDSLCVYTNHPYVTSLRGFGHTAMTFCMERMLDKLAAKLRFDPAKLREKNALKPGQTSPG-QVKLSLGNLPACIEKVKYLIGWSNGI----KIIAKGLCCFWKTSTSPP------DAVSGALVSFNEDGTVNLNVGCVEIGPAMKTTAAQILSAALKMDVGRIHVMDVDTRYSPRHWKTVASMTAFMVGRAVLSAAEDVKRQLVGLGAAVMKCAPEDLEVGDGRVYRKSDPAVHHVFKDLVHGYQFEGGQLFGRGSYVMGDLNY-LDRETGKG-KSGPYWTVGAQAVEVAYDEREYTYRLLRAATVIDAGKILNPAMAAAVVRGGMCMGLGKASREHFQYPDGRVLDTSLRTYKVMHFAETPRYLVDFVETPNLDGPYGARGLGEHGVIGMPAALANALSLASGAELDELPLLPEKIWLKKTGGI--I
M---NRLAIELPGLSLKNPIMPASGCFGFGKEYSQFYDLSELGAIMIKATTKEARFGNPTPRVAETSSGMLNAIGLQNPGLDHVMANELPWLTQF--DVPIIANVAGSTLEDYIDVARVISTAENVKALELNISCPNVKDGGIAFGTDPKTARELTARVKEVSEVPVYVKLSPNVTSITEMALAVEEGGADGLTMINTLVGMRLDRKTGNPIIANKTGGLSGPAIKPVAIRMVYEVSQRTALPIIAMGGVQDSYDVVDYLSAGASAVAVGTQNFVDPFACPAIIEDLSKIVKEWELEHILDLKGRSWGKRAM-------ETIGKSIIRKEALDKVTGKAKYTGDYQSSSMLHAKMVISPYAHAKIKSINIQNAWKVQGVRGIVTGQQVP-LVGEA--IQDRPILAQDKVRYHGEPLAVVVADDPILAKRAADLIAIDYELLPVVNSPSEAIKPDTILVHEHPGTNIASRFKIRKGNMDKGWRESNVIVEDSYSFTPSDHAAIETRCSIVEIRS-DESIIVSSSSQAPYMIKQLMSMYFGIDMGKVIVNTPLVGGGYGGKAAVQ-LELIAYLASKAVGRKVKLENTREEDIITSPCHIGLDAKVKLGCSKDGFIKAAEILYLFDGGAYSDKGIDLSRAAAVDCTGPYHIENIWCDSFCMYTNHPYASPYRGFSHSELLFAFERTVDLLAEKLQMDPFELRYKNAILPGHTTPT-QTKLNIGNLRACIDRAKELSNWDEGQ----FVRVKGASCIWKTSTIPS------NASSGVIITFNKDGTLNLMSGVVEIGTGTKTILAQILAEYLKMNVDHIFVMDVDTQTTPEHWKTVGSRGTFMAGRAVLEAADDTILQLKSVASCVLRTSIDDLIVANSRVFLRDDPTVGLGFEELAYGYTFEGGQIIGRGNYILRNITP-LNPETGAG-NPGPEWTVGAQVVEVEYDRRDYTYKLIKATSVIDIGKVLNEKAARGQVTGAMSMGLGFAARETFRLQLGRVLNHQLRTYRPIHFGEHPEYAVGFIETPQLDAPYGARGVGEHGILGMPAALGNCLSLASGVSLHQLPLTPELIWREREGKS--I
MS--DRLKTTFCGIEFKNPIITASGTFGYGLEYAKHIDISKLGGISVKGISLKEAPGNPMPRIMETTSGMLNAIGLQNVGVEKFIEEKLPVLRKY--DTKVIVNFWGKTLDEYVEVAKILDEA-DVDMLEMNISCPNIKEGGIAFGTDPKMTFEVTSRVKKVLNKPLMVKLSPNVTDIKVFAKACEDAGADAISAINTLLGMAVNIHTRKPYISNVTGGLSGPAIKPVAVRMVHETFKTVKIPVMGIGGISNWQDIVEFALVGASAMQVGTVNFVDPQIPLKIIDELESYLTANKIDNLSLLTGTVKI---M-------RYIGKQVPKIDGIELVKGTPAYTSDLDNNNALTIKILRSPHPHAEIKNIDTSKAEALAGVECVLTYKNTTDLAGQS--YPEDRSFLSKTLRYVGDEVAVVAAVDEKTAIKALGLIEVTYKVLEAVLDLDTAL-DNPVRVHNCPERNVASTSYTEYGDIDKELDSSDAVIESTYRTQAQGHCMMETYRATASIDH-NGRLQIMSSTQVPFHVRRHLSKILDIPKSKIKIIKPRLGGGFGGKQTAS-VEMFPAVVTWLTKKPSKIVYTRNETFSTTTSRHAMRLDVRLGAAKDGTIKVMDIHGLADAGAHGEHSPTVFFVVGHKTLPMYKAKAGRYYGHALYTNKMPGGALRGYGATQGTFAQETAVNELAAKLKIDPAELRLKNLIKQGDKHPKNPAQLASSTLQQCIKTGKEMIGWDKKYPAVKKVRGYGMAVTMQGSGIAK------IDTATVIVKLNDDGYFTLIHSASDMGQGSDTILSQMAAEVLEVDIDKIVNVSDNLDIAPYDPGAYASSGTYVTGNAVIKACEDMRRQILEAGAKFLGTEKDLLSYDGKIIT--DG-DKSLTLDELAARLASFKDQLIARGTFG----------------GDTSPPPFMAGFAEVEVDLQTGKCEVTDFVVVADCGTVINKSLARIQVEGGTAMGIGLALYEDVVHGTGRMVSDSFMTYKIPCRKDIRNIRVAFEESNEPTGPYGAKSIGEVVNNTPAPAIAHAIYNATGVWHRTLPITPEKVLMGMLN----K
MS-KIDLSVDLNGLKLKNPITVASGTFGFGREFEDYLDLNKLGGIMVKGLTLEERKGNPMPRVAETAMGMLNSVGLQNPGVQYFVKKELPFLKQY--DTKIIANINGNTIDEYCKIAEILSGT-KVDSLELNISCPNVKEGGVSFGRDPEMVYKVTKNVKQYSDKHLIVKLSPNVTDIKEIAIAAEKAGANCLSLINTLIGMAIDIDRETTILARGMGGLSGPAVKPIAVRMVYEVFNSVSIPIIGMGGIMTYKDAVEFLLAGASAVSIGTGNLINPGIAMEILEGIEKHLIKKDYKSIEDIKGKVVIPNKMSKN----NINVCSYPRHESIRKVTGKPEYTDDLYFPNLVYGKILRSPYANAKVKSINIEKAQKIPGVLAIITAEDIPDCSGNP---PSDERILTNRPLYVGDRIAAVAALNEELCQKALDNIEIEYEIFKPIFKIRDAILENAEIIQPHSSTNIVKTMEVNTGDIDIGFKESDYIFEGDFFTPQIQVTAMEPTGCVCDYNN-ENKLTIWSTSQTPFQERRILSYLLEMQESDIRIVKPLMGGGFGARQQLH-NQHVGALLSKIIRRPVKIINSREEEMISTVARHEVQCKIKFGVMKTGKINAYHVKAYFNTGPYTTHGPTVVAAASKKV--QYNISNYRFDGYCVLTNSPVSGAVRGYGNPQISFGREIMLDRISRKLGFDPIEFRMLNHIKTGEKFPGWTDPILSCEIDDCVSGALKIKKMIDSSETQTIVESWGIAFGCHTSGPSSK-----EGMSSSAIIANDDGSVNLLVGSADIGQGSETTLSQVVAMTLGIEIKDIRIQAADTLTTPYDTGTFGSSQMFVCGNAVKRSAEDLIVKIKNGLKNKFEVATKDIVFDNGIFFNSPNGRIERDFKNAIKEITFGGNVIIASSSYS----------------AEAAPPPFSVCFAKVEIDKRTNEIKVKHFIQAVDVGTPINPVIVEGQVEGGIQMGIGYALMEKIEIVVRKPISTDLLHYKGPLAVDMPNTYVYIANSYEPKGPHGAKSVGELSTVAVAPAIANAISNATGIEIDHLPLSKKFTISGTRMTQDEY
M---LDLSVKMCGLDFKNPISTASGTFSI-KDSPQFYDPSQIGAIITKGVSSVAWLGNPTPRIAETYGGMLNSIGLENPGVDLFIEDELPILQKF--DTRIIVNVAGKTLEDYCTVVEKLNE-TSVDMLEINISCPNVKSGGIAFGINTKLAGQLTKEVKRISTKPIIIKLSPNVTDITEIAKAVECEGADCVSLINTLLGMRIDVNQFQPVLKNKVGGFSGPAIKPVAIRMIYQVRRAIKLPIIGLGGIFNGEDVAEFLLAGADFVSVGTACFHNPLALINIKEDFTKYMEKHNFNNITELKLALLE--NM---------VGKSIPRVDAFDKVTGRAKYVEDILPQDTLVARIYHSKIANGLVKSIDTTEAEKVPGVVKIVTCFDVTETAGHP--WLDDRLVLTDRVRFVGDDVAAVIAENDVAADQAVRLLKVEYEEYPFVLKPLEAIKPEAPQIHDDFKRNILRVTTREKGNYEEAIKEQGLIVEGWYSTPIVQHCHIENHICTARTE--NGKIVISSSTQIPHIVRRIVGQALGMDWGKIRVIKPFIGGGFGNKQDAL-YEPLCAFLTLQVGRPVTINVSREETFVSNRVRHPFNVHLISHLRADGTLVARKVAIYSNQGAYASHGHSIAAKGMGALAQLYPCEHFSAEAYTVFTNTPVAGAMRGYGIPQTMFAEESHIEDIIKKLGENSLNWRRNHIMPVGFEDTFSKNVHHYDSFNQCFDKANAYLDYEKKVELYKKRRGVGMAAFWYNTAVWPIA----LETSSCRMILNQDGSLQVQLGETEIGQGADTAFTQMVAHAVGVTIDKVYVSNQDTDVTPYSSGSYASRQTYVAGFSITKTAQELRKKILDVGYRYTRVSVDLLDIVDNNLVRITDNKVVMTLADLANASLYDSQHISAEQTAQ----------------AKSNAYSFGCCFVEVEVDIPLCKVELIDIINVHDCGTLINPALAEAQVHGGMSMGIGFALSENLLIKTGKVLNDNLLDYKLATFMDHPDLEAQFVQNAEPTSPYGTKGLGEPPTCPVAPAIRNAVLHATGIAINDLPLNPHKLFEAFKEGGLI-
MRILNFLKMNFAGLDLENPIMTASGCFGFGLEYKDYFDPNELGAVLIKGLTPEPREGNYGIRIAETPAGMLNSVGLENPGIDYFERETAPLLREL--KVPVIANINGKILEEYIEIAERAEAIDVIKAIELNISCPNVKDGGMAFGANPDMAAKVTREVRRVTKKPLIVKLSPNVTDIAGIAKLVEAEGADALSLINTLLGMSIDINKKKPLLGNIFGGLSGPAVKPVALRMVYQVSNAVSIPLLGMGGISTAEDALEFFMAGASAISVGTGFFQNPLAAVEIKQGLINYCTENNLSNINEIVAYAHTDSKMS-----YKIIGQSVERWDAIAKVQGKADYTADLPKKNVLYGKILRATIAHGLVKKLDVSEALKVEGVIKVLTPDDLPDTAGHP--YLDDRNILTKRVRLYGDEIAAVIAENELAAEKALEKIKVEYEEFPFYLSPEEALAEGAVEIHD-GSKNLIASTKAVVGDLKKGLEEADHIIEGEYKTQIVQHCHMENQIAYAYKGS-DQRWVCVSSTQIPHICRRILGEAFGMPWGKFRVVKPFIGGGFGNKQDVT-IEPLAVAMSMAVGEPVMVELQREESIAWTRVRHAISYKVKLGVKKDGTITALEMDAVSNNGAYASHGHSIAGKGAGILQSLYKMPNMEYNSKTVYTNTASAGAMRGYGVPQVIFAMESIIEKAAKELGIDPVELRLKNLVGPNTENPVSHVMFFSNKLKECVEEGMKNFSWDERKKQADFRRGVGMAVFAYATGVYPKS----LEIGGCRLTLNQDGTVKLMVGATEIGQGSDTVFKQMVAETTGIPYDHIYTMNTDTDYSPFDTGAYASRQSYVSGMAVRKAAIELKEKILDAVKKFDDIDQLHTDIVNGNIVYKHSGEVIQSVGDLALKSYYDGECITAEVSNN----------------FHSNSNAMGATFADVEVDIKTGKVKILNILNVHDSGHILNPLLASGQVEGGMGMAVAYALAEELRYKTGAPLNNNLLDYKMPTSMDLPDMETLFVEEDDPMGPYGNKALGEPPICSPAAAIRNAVLDAIGIEVDELPIKPQKLMEILKNNGIV-
MN-RERLAIELPGLSMKNPIMPASGCFGFGREYAKLYDLSCLGAIAIKGTTGDMRLGNLTPRVAESPSGMLNAIGLQNPGAEAVRDEELLFLNEY--DVPVLANVSGSTPEEYLHVINTLKASKNVGAFELNISCPNVKTGGIQFGTDPEQAARLTQLAKEVSDKPVYVKLSPNVTDVVAIAKAVEAAGADGLSMINTLVGMRFDWKTKQPILANERGGLSGPAIKPVALRMIYDVRQVSDLPIIGMGGISNAKDVMEFLIAGANAVAVGTANFTDPFACPTIINELETWMDKMGVDHVTELMANG-----MS----------KSRKRPDGNDKVTGQLAYLTDRTFPEMLYAKVLRSAYPHARIRSICTERAKELPGVKAIITHQDVPGGYGII--TPDQPVFCDETVRFIGDAVAAVAATSVEVAEEAIKRIDVTYDVLPVLDDPAKSLAKDAPKLRDD--GNVLYKKSFTKGDVAEGFKHCMAVVEETYHVPRQMHAYMETEGGVVIPEA-DGGITVYMGTQHGFKDQFQLSRILDVPKESIRIVSSPMGGSFGGKDELN-VQPYAALLALKTNKPVKLHQTRAESVISSIKRHPMAITVKTGADETGKVIAHDVKIVADTGPYATLGPAILDFAVEHSAGPYRFEHVAVDGTSVLTNNAVSGEFRGFGGNQITFALENQMDRLAEQVGMCLLALRKLNLRGEHDLGPL-EQRIPTTGASDVLENVERLKDQLEKK----VRTGVGIAMAMHGGGLGFGR----LDGAGGRLSLSDEGKIDVSFGFEEVGQGIVAVIEELTIAALQCDEDDITITIGDTNRVPHSGSTTASRGTSMVWHALERMKQEFKEKLCEKAAIITGEPKDELRLGTGGIYKDE--VQVLTYRSLRKQLHHE-DQVVVETSFDFP-TTP-DEVDGG-----HYLYTFAGVLAAVEVDLLTGQLTVTHLHQAISAGEVVNELGYKGQIEGGGVMSLGYSIMEDMGMEQGHYLKRNFDTYMLPTISDVPRLTVDAIEKLPDGDVHGPRGVGEIGTVAVAPAITKAIHNALGIWINKIPVDPLTILQALEKEGATK
MS-SVDMRVDLNGLKLKNPITVASGTFGFGREYADYIDLSDIGAISVKGLTLEPRQGNEGIRIAETPMGMINSVGLQNPGVEQFIREEIPFLRQF--DTKIIANINGNNIDEYCKMAEILSYE-DVDSLELNISCPNVKNGGLAFGTNPSVVKEVVSRVRAASKKHLIVKLSPNVTNIKEIAMIAEQEGADCISLINTLSGMVIDINKRKPVLKRGSGGLSGPAIKPIAVRMVYDVYDAVKIPILGMGGISNSTDAIEFFLAGANAIAIGTANFVEPRVTKQILADLKSYLIRNNYDSVNELVRDLSV---M-------KIVNSAAPKKDGMKLVTGAPVYTDDLAPKEALVIKLLRSEHHFARIKNIDTSRAEKVPGVACVLTHKDVPNRAGQT--YPEDWKMLDEIVRYKGDEVAIIAATTEAIALKAMKLIKVDYEVLEPVLDYKTAM-AHASIVHPEPEKNIASAYYVEVGDYEKGFEESDVILTRNYETQATHPAMMEPVATYTYLDH-TGRLVVVSSTQIPFHVRRMVASAMDLPMSQVRVIKPRIGGGFGCKQTSA-SEFFPAMVTLKTGKPAKIFYTRKEIFLGTTRRHPFYFEVKIGATKAGIVKAFDVKAISDTGAYGEHAGTVMSACAEKIMAYYKTEGYRFDGKAVYTNHVSSGAYRGYGKTQGGFAIESIMNELAHELGMDPTELREKNIIHPGDHLHV-EEVTDTCELEYCLKRGREMIDWYSKYPSVKKVRGVGMALAIQGSGVLN------IDSGSATIKLNSDGFFTLLISATDMGTGCDTILAQMAAESLQVPLDQVNVYSADTDVTPYDDGSYASSSTYVTGTAVRKASEKMIETLKSEVALILSVPIEKVVYHEGVFSV--D-DSTLTLEALGYKL---RKQIVVTDSHV----------------CDKEAPPYKAGFVEVEIDLETGKIDVLDFVGVIDCGTPINTNLATVQAQGGMLQGIGMALYEESEYNSGDEKNASFLTYKLPSRKDALITRVEFAPSYEPTGPYGAKSIGEIVINTASPAIMDAIFNATGIRVRNLPITPSKFYELLKQT---E
M-----MKTNLCGIELKNPVIAASGTFGFGREFEPYFDLSLLGGISTKGLTLQAREGNKGIRVYETPSGMMNSIGLQNPSVEVFIKDELSHMQKY--GTIIIANIGGSQIEDYLESIRKIEE-TDIPIVELNISCPNVKEGGMAFGIRCDSAAKIVSEVRKETSKKLMVKLSPNAENIKEMAITCVEAGADALSLVNTFNALAIDIYRRKAVFNNITAGLSGPCIKPIALRMVREVYQSVDIPIVGLGGISNWQDAIEFIMAGSTAIQVGTANLVNPKTMVDIIQGIQNFMEKEGIKNLSEIRGII-----MK-----YKYLGKKIIREDSLERVIGKTKYTLDMKVDDMLYAKLIVSSHPHARY-KLDLTEALKVEGIEKIYTYEDIKHSMEWF---TGDELIINDVARFVGDRIGIVVGKDKDSVEKAVSKVKIEYEDLDVLVDLQDSIDEKSI-VKGD--TNLCYSRKIEYGDYEKEKSKADITVKTEGYTPKIHHLAIEPHVCLSEIDI-FGNLVIWTPCQIAFAIQMHVSRVLDIPFNKVRVIKSNMGGSFGGKQQPI-LEPLSAFVTMDLKRPVMMYMNRYETLVGTVSRNPMRVQIETSVTKEGKILCRKVDAQVDGGAYDTNSSSIVNAFMKKLFRLYKIPSQVTEGKSYYTNTIPGGAARAYGGPQSHAISEINMDQVAAALNMDPCEFRLKNLADPYTDDPTGGPNLGNSQVKECMIRGMERFDWLNRRKSIKYAYGVGVAAATHGNGYKGAF----PDFCNVEFTLFSDGTALVKIAVHEQGCGTIASLTQVAAEALDLDTTKIRMTEADTLLTPYDAGTQASRVTFVNGGAIKKAGEQLREKLIDVAVQSKGFAREDIYTDDGKVYSKKS-GEFVEYSELVAYVEKNFEAMTVYVHHE----------------QEANPAAFAVFFAEVRVDKYTGMVDVTDALAVHDIGQAVNPMLVDGQIYGGAHMSIGMALREEIVYKSGYLKTDSLSKYHVFNSQDMPKIDILLIESEDKSAPYGMKSVGELSCVAPAPAVINAINHALGTKISTYPASPELIIQELDKMS--K
M------AVDIAGLLFSSPVIAASGTFGYGREYDDYLDLEKIGGFVTKGVSLEPRDGNQPPRIAETACGMLNAIGLANIGLEKFLADKLPLVEKT--RARCVVNLYGESAEEFEKLAQALDARQGVDALELNVSCPNVKGGGMAFGQDAKAVYELTRVVRQKTSLPLWVKLTPNVADPVPMAKAAADAGADALSLINTILAMAIDARTRKPKLGNVYGGLSGPAIKPVGLRMVHQVSRAVDLPVVGMGGIMTGSDVAEYLLAGASAVQVGTASFSDPASCVRIADELAAFMKEQGIAEVRELIGGLLS---M--------VIGEIPAKRGALEKVKGRTLFGVDQGQPSDLVLACVRVFEAPARIEEIDPTPALALPGVVKVFTYKDIPGRLGIIPVTKDQQFLAEDRVLHPGQAVALVVGIDQKSAEKGVRAVSVKTTPLPGVFDYKKALLPDAPLVHPEHPGNLLSSRVIKKGDVEKALSESYVVVKNTYTTSPLEHCALETEGGRARI-V-DGRLEVKACSQNPHYDQADLTRFLGLEAEQVRVIQAETGGGFGGKLDIS-VQAYLGLACWLLKKPCRMVYSREESFHATGKRHPFEMVYTTGADKKGRLTAIKAEMLADTGAFASYGLAVAMRAAVHAAGPYFVPNSLVDLKMVYTNNPWYGAMRGFGVPQAAIAHEGQMDALAEKLGMDPWEIRRLNALRPGQETIT-GQKLSGVGIIACLDALKPHYEAFKRELNSTYLEGVGLGAMYYGIGNTGV-----SNPSTAQIEWTVDNKVILHTGVADIGQGSDTVLCQMAAEKLGLEYSRMELVRGDTDHTTNAGATSASRQTYISGNAVLNAAEDLKALILDEASEMLEAAKQDLLLSGEKISVVGYPDKTLSVIEVVHSLEQKGKETRGEGDYDPT-TQA-LDQETGQG-EPYETYAYAVQAALCQVEQASGMIRIKKVAAAHDVGKAINPEAVKGQIAGGVLMGVGLALMEEYKPGK----SENLQDYHIPTAKDAPEINSLIVEEPCDTGPYGAKGVGEPALIPTAPALAAGVGQALGRPMRHMPMSLERVMEALEQRDQER
M----DLRVEFAGLVLKNPIITASGTFGFGLEFSSFGDLKRLGGIVVKGLSLKPREGNPMPRVAETPCGMLNAIGIQNPGVEAFLRDKLPLLPWR--ETAIIANMYACTVPEFGELAGVLSGEEGVAALEVNVSCPNVTHGGAVFGQDPTQIRKVTEEVKKRAGKPVIVKLSPNVTDIALCAQAAEDGGADAVSLINTLLGMAVDIRTRKPTLANVLGGLSGPAIKPVALRCVHQVCRKVSIPVIGIGGIVSAEDALEFILLGAAAVQVGTANFLRPDQSFRIIDDLPRAMIKAHSDSLGELRGSLKL--PMVANP---SGI-LSPPRHDALSKAVGAERFAADLAPEGCLHAGAFRPGIAHGRVRGVDAAAALAVPGVLRVLTAADVPGLQGII--HKDQPVLCGEVIRHAGDPVALVLATSAEALRAGLAALRADIEPLPGVFDPEAALKKDAPLVHQGKGGNLLLGAVIEKGDARTALRSAPRVVRGEFSTPVQEHAFLETQCGVAQLLP-DGTLDMTVSTQAPFRDRFEIGQALGLDPLRIRVRAPHLGGGFGGKDGAT-VQCLLGLAALNAGRPVRMAWDREESILAGYKRHAVRLRCALGADADGTLLAFTCRAFYDTGPYAHLGGEVMELGLEHAAGPYRIPHTRIEGRCVYTNNPIAGAFRGFGVAQVSPAFEGLLDELAEQLGLDPLELRRRNALTRGDVNCA-GVRLSSVHLVECLDTLAAHPLWLGREAWQATRRGVGLAAVFNGMGYGRGL----PDMAIAKVELTEAGDFLVYSGVADMGQGNSSAFALLAAQELNQPPGAVRLLQPDTALCHPSGSSSAGRTTYTFGNALLKACAAMRDKLLARAAMPLRDTLEGLELVAGAVRHAAT-GKTLPLAVLARYLSRD--DRICVADFLMP-VAQ-DPPDTGRG-FPHLFFAYAAHLARIEVDELTGRVRVCDYLAITDGGRVLDRSCFDQQAQGGVAQGIGFALIEDFQLRQGLIRSRDLSTYLIPTALDVPDTLSLAVEGDEDTGPRGLKGVGEVGLNGPAPAMAAALHRATGVRLRHLPFTPERVLAALKQRKTPA
M---DRFTVRTKPLVFKNPILTASGTFGYGVEFANYGDLTHLGGIVVKGLSLKPRPGNPLPRVAETPCGMLNAVGLQNDGVESFLKNKLPRLPWH--ETPVIANLYATSPAEFAELAGILAAEEGIAGLEVNISCPNVKNGGVLFGQDPALAAEVTQAVKKHANLPVIVKLSPNVTDITAIAKAAEQAGADAISCINTITGMGVDVKTRKPLLANVVGGLSGPAVKPVALRCVWQVCNAVKIPVIGIGGITCAQDVLEFILVGAHAVEIGTMNFVRPDAAFRIAEELPHLCQQLGIKNLAEFRGTLQL---M--------AIGQSKQRLDAEAKVTGRARYTDDMGLPGMRHAAYVHSTIAHGMVLSIDASEALALPGVEAVFTADDVPGTAGHP--YMDDRLLLTKHVRYYGDEVAVVVARDGLTARKAAHLVKVEYEPLPVMTSAETALAPGAPVLQPSNPGNLLKQHTLENGTLDEALAAADVVVEGAYRTPTMQHCHLENQTAYAYMDD-MRHIVIVSSTQIPHICRRVVGQALGIPWSSVRVIKPYIGGGFGNKQDVV-LEPIVAFLTMKLGAPVSMELTREECMLCTRVRHAFAMTARAGATKDGKLLGYGLDVLSNTGAYASHGHSIAAAGGSKVCYVYPHATYRFSAKTFYSNIPVGGACRGYGSPQTAYAIECLMDDTARALGMDPLDFRLKNTGRNGDISPLNGKPVATLGISDCLEEGRKKFRWDERKAACKLRRGVGVSAFSYGSGTYPAN----VEPGSARLILNQDGTVNLMTGATEIGQGADTAFAQMVSETLGVAYENIHVSTQDTDITPWDPGAYASRQTYTCAPAVHAVADGLRRKLLDYAAEMTGHTPAALTIADAVVFVRNPESVVVTLHDLAMDSFYNGGQLSAEASFK----------------TRQNPPSFGGCFAEVEVDIDLCKVRITHILNVHDAGVIINPALATAQVHGGMGMGIGWALYEELLVATGRVHNNNLLDYKFPTTCDIPDLACAFVETQEPSGVYGNKSLGEPPLISPAPALRNAVLDATGVAVNAIPMTPKLLFEEFVKAGLIG
M---ANLNVKFGNIEFKNPLVMASGTFGFGKEYAEIYDIEKLGGISSKGLTLEKRDGNKGMRVHETPSGMMNSVGLENPGVRGFIENELQFFKEL--DTVRIANLGGGTLDDYISGVELLND-QPIDMIELNISCPNVKAGGIAFGIKNEVAREVVRAVRAKTKLPLVVKLSPNAEDIVGMAKVCEEEGADGISLVNTFKAMAIDINKKKPVFENIYAGLSGPAIKPIALRMVHEVCKAVNIPVMGMGGIANWQDAIEFIMAGATCVQVGTANFINPRIGLDIIKGIEDYMDREGIKSLDEIRGIV-----M-------KIVGKGIHKIDGMSIATGKPVYTDDLAAKDALVVKILRSPHAYAKIKNIDTSRALMVDGVECVLTYKDVPNLAGQS--YPEDRLILEDTVRYVGDEVAIIAAIDEKTALKAMKMIKVEYEILKPIIDMEDAI-DNEMLVHDERERNIVSKHLYEKGNIEEELEKCDVVIEETYYTQAQAHAMMETYRAYNYLDH-TGRLVVVSSTQIPFHVRRHLSRALNIPSSKIRVIKPRIGGGFGGKQTAC-VEIFSAIVTLKTGKPAKIIYDRKETFNCSTSRHAMKLDVKIGATKEGIIKVIDIDALSDTGAYGEHASTTFGLVGEKTMPMYKLTASRFKGNVVYTNKMPAGALRGYGATQGCFAVESTINMLAHKLNMDPTEIRLKNIVKEGETSFA-DKTLNSVDLVKCINKGKELIKWDEKYPSKKKVRSVGMGLTMQGSGIAG------IDTASVEIKLNDDGNYTLMVGSTDMGTGSDTILAQMACEILETTMDKINVISADTDVVPYDPGSYASSTTYVTGMAVVKASNILRDKIIDIGAKRLGIDKEYTEFDGEYVYSE---HNRISVFDIAVDFTVGKEQLVGYASHG----------------SEVSPPPFIAGFVETEMDLETGKYEVVDYVAVVDCGTVINKNLAKIQVEGGIVQGIGMAMFEEVRHDDGHMDTNTFMQYKIPARCDVGNVIVDFVETNEPTGPFGAKSVGEVVINTPLPAIQESVYNACGVRVNTLPITPEKIFMEM------K
MS-KVDQSVVLAGVRMKNPVVVASGTFGFGREYGRFYDLSELGGICCKGLTLCRREGNPPPRIAETPMGILNSVGLQNPGVDAFIAEELPELRKH--DLAVIANISGNTPEEYGVMCEKLSAA-GVDMIEVNISCPNVKAGGLAYGTKPELAAEVTAVAKAHARVPVMVKLSPNVTDITEIARAVADAGADALSLINTLRGMRIDVRTRRPILKMNTGGLSGPAVLPVAVRMVWEVAQAVKLPILGMGGVAKGEDAAQLLLAGASAVAVGTACFDDPYAPIKVRDGLASLAERQGLNKVSDFTGAVVP--WMGKDRVRFMEVGRSIPRVDAADKVTGRAKYTDDLCPRPVLEAKILHSTIANGWVKSMDISAAQALPGVVKVLTCFDVPDTPGHP--WVEDRKLLNRRVRIYGDDIAAVVAEDEITARRALELIRVEYEEYPVVLEPEQAMAEGAPVLHEEHPDNILARMDLRFHSVEDVLACPAYQFRGHYDTQQVQHCHIENPISYAWME--GGRIVVVTSTQIPHIVRRVIGQAMGIGWGSIRVIKPYIGGGFGNKQEVL-YEPLNAWLTTQVGRCVRLDVSREETFQNTRSRHPISFDVAAAVDGDMRLMARSCTAVSNQGGYASHGHSIVANAVTGFRQLYLRIGHHSTAYTVYTNRPAPGAMRGYGIPQCNFAVECMMDDIAREKGWDPKAFRLANLMPLGYVDPFNGITCHSTGLAECIEKGAYFIGWAELREKYQVRRGVGMACFSYKTGVYPIS----LETASARLVLNQDGTVQLHLGATEIGQGGDTVFSQMAAQAIGIPTEDVHISFQDTDTAPFDTGAYASRQTYVTGKAIKKVGEEFREKLLAYAAELFP-DASGLDIRERQVVDG-AGEALISLADLAMNAFYSSVHITAEDTNH----------------CKENTFAFGCCFAEVEVDIPVGKVRVLRIVNVHDSGKLINPALAEAQVHGGMSMGIGYALTEEMKFKTGRLLNGNLLDYKMPTSMDHPDLTALFVETDDPSGPFGNKALGEPPTIPVAPAIRNAVLQATGVAVNTLPLSPQKLVEEFTRGGLI-
M---TNLNVKFGNIEFKNPLIMASGTFGFGKEYAEIYDIEKLGGISSKGLTLEKRDGNKGIRVFETPSGMMNSVGLENPGVKGFIENELQFFKDI--DTVRIANLGGGTLDDYIKGVELLND-QSIDMIELNISCPNVKAGGMAFGIKNEVAREVVRAVRSKTKLPLIVKLSPNAEDIIGMAKVCEEEGADGISLVNTFKAMAIDINKKKPVFENVYAGLSGPAIKPIALRMVHEVCKAVNIPVMGMGGITTWQDAIEFIMAGATCIQVGTANFINPRIGLDIIEGIQNYMQEEGINSLDEIRGII-----M-------KIVGKGIQKIDGMAIATGKPVYTDDLASKEALVVKILRSPHAYAKIKNIDTSRAEKVDGVECIITYKDVPNLAGQS--YPEDRLILEDTVRYVGDEVAIIAAVDEKTAVKAMRMIKVKYEVLKPVINMEDAI-DNEIVVHNQRERNIVSKHFYEKGNVEEELSKCDFVVEETYYTQAQAHAMMETYRAYNYLDH-NGRLVVVSSTQIPFHVRRHLSRALNIPSSKIRVVKPRIGGGFGGKQTAC-VEIFSAIVTLKTGKPAKIIYDRKETFNCSTSRHAMRLNVKIGATKDGVIKVIDIDALSDTGAYGEHASTTFGLVGEKTMPMYKLKASRFKGNVVYTNKMPAGALRGYGATQGCFAVESTINILAHKLNMDPTEIRLKNIVKEGETSFA-NKTLNSVDLAKCIDKGKKLINWNEKYPCKKKVRSVGMALTMQGSGIAG------IDTASAEIRLNDDGNYTLLIGSTDMGTGSDTILSQMACEILETNIDKINVISADTDVVPYDPGSYASSTTYVTGMAVVKACNILRDKIIEVGARKLDVDKEYVDFDGEYVYCE---CSKISLFDIAIDFTVGKEQLVGYASHG----------------SDVSPPPFIAGFVETEMDIETGKYEVLDYVAVVDCGTVINKNLARIQVEGGIVQGIGMAMFEEVRYDDGHMDTNTFMQYKIPARCDVGNVVVDFVETHEPTGPFGAKSVGEVVINTPLPAIQEAVYNASGVRVNTLPITPEKVFMKM------K
M---ADLNVNILGHDFKNPVIMSSGVFGYGREYEEFFPLEALGGMATKGTTLHKRNGSEGKRITETPSGLLFSVGLQNPGIDYYIENELPNLLTK--NTNILTNVAASDKEEYLQIIDKLEQT-DAPIIELNISCPNL--SGEPYGVSCSSTEMITRAVRERTKKPLTVKLSPNVGNIGEIAKAAEAGGADAVSLINAISGMKIDINTRRPFLRNNHGGFSGAAIFPIALRMVWEAANAVDIPVLGIGGISSSEDALQMIMAGASCVEVGCAIFKDPYAPIKIINEIDQWCDDHGVKDINELIGAVEP--WM----ENLKTVGQPVRKKDAMSLLLGKPAYVDDVTPQNCLVVKVLRSPHAHALIEEINTDVAQKVPGVVAVYTYKDVPQMAGQT--YPEDRLILDQRVRFVGDAVAIVAAEDEAAADKALKLIKVKYQVLEAVLDPHEAL-DGPILVHPENKRNLCASEVCSDGDVDDVLSHCDYVIDHVYHTPACNQAMMETFRTYTEMDP-YGRLHVISSTQIVFHVRRILANALDIPKSKIHVEKPRIGGGFGAKQTVV-AEIYPAFVTWKTGRAAKMIYTREESLIASSPRHDMEVHVRLGAGKDGTIRAIDVYTLSNTGAYGEHGPTTVGLSGHKSIPLYNLEAFRFAYDVVYTNRQSAGAYRGYGATQGIFAVESAVNELADILGMDPVAIREKNMVREGQVMPA-NEKTNACALDRCMSRCAQLFGWEEKFPVRDKVRAAGVAMAMQGSGISG------VDVGSATIKLSDEGFYNLSIGAADMGTGCDTILAQMAAECLDCPVDNIAVFGADSDASPYDSGSYASSTTYVTGKAVERACEQLKENLCAIAAQMLDCNPEEVEFTGKGVRRLDG-KGEVSLMDIATKSMCGAIPVQVTYTHT----------------SPVSPPPFMVGMAEIEVDKETGGVEVLDYVAVVDCGTPINPNLARVQTEGGIVQGIGMALFEGITYEKGNLLENSFMQYKIPTRLDMGHLRVEFESSYEPTGPFGAKSIGEIVINTPSPAIAHAIYRATGVWHRELPITPEKVLMAMKAK---G
M---IDSKVTLAGVELKNPIVVPSGTFGFGREYGQFFDLSELGAICVKGLTPQPREGNPSPRIAETPMGILNSVGLQNPGVDAFIAGELPELKKH--DVKIIANISGNTPEEYGGMCEKLSAA-GVDMIEVNISCPNVKAGGLAYGTRPELAAEVTEIAKKNSTVPVMVKLSPNVTDITEIARAVEEAGADAISLINTIRGMRIDVNTRRPILKMNTGGLSGPAVLPVAVRMVWETANAVKIPILGMGGVSKGTDAAELMLAGAAAVAVGTASFADVYAPVRVRDELFALAERQGLAHISALTGAAQP--WM--------EVGRSLTRVDAFDKVTGRAKYTDDLHGEAILVARILHSTIANGVVRSMDISEAQAVPGVVKVLTCFDVPDTPGHP--WVEDRKLLAIRVRIYGDDIAVVVAENELAAQRGLEAIRVEYEEYPVCTTPEQAMAEGALPIHEEHPDNVLKHTLFNIKDVDEVFADPARVFEDHFDTQAVQHCHIENPVSYAYME--AGRIVVVSSTQIPHIVRRVIGQALGIGWGNIRVIKPYIGGGFGNKQEVL-YEPLNAWITTQVGRPVKLECTREETFQNTRSRHPIHFDLKAAVGPDMRLMARECRAVSNQGGYASHGHAIVANAVTGFRQTYPVLAHRSEAWTVYTNLGSTGAMRGYGIPQCNFAGECMMDDIAREMGWDPLEFRLKNSMPLGYVDPTNGITCHSTGLRDCIRKGADFIRWRELREKYAIRRGVGMAVFSYKTGVWPIS----LETSSARIILNQDGTVQLQLGATEIGQGGDTVFSQMCAQAVGIPTEDVHISFQDTDTAPFDTGAYASRQTYVTGKAIKRAGEIFRDKVLDYAAELTDLDPGNLDIRGRDVVSTVSGAPVLRMADLAMEAFYSCVHITAEATVQ----------------CKNNTFSFGCCFAEVEVDIPVGKVRVLRIVNVHDSGRLINPKLAEAQVHGGMSMGMGYALSEEMKYDKGRLLNGNLLDYKLPTAMDHPEFHALFVETDDPSGPFGNKSLGEPPAIPVAGAIRNAVLQATGVGLRRLPMNPQRLVEAFTEAGLID
MK-KPDLSVQIGSLKFRNPVLLASGTVGYGNEMSEFIDLNSIGGIVTKSLSLKPRKGNQPQRIVETPSGMLNAIGLQNIGVEEFIKEKIPFLKKF--DVPLICNIAASTYEEYVECTGILTKEDTIKAFEINVSCPNVREGGLQFGNDVKAVGKITAGVKSVTDKPVIIKLSPNVSYISEFAKVVKDEGGDAVSAINTLVGTSFNIFTKKPKLFNVNGGLSGPAIKPIALAKVLEIKRSVDIPVIGIGGIMDWKDVIEFMIAGSTAIQLGTVNFIDPAAAGKIIKGIEDYCIKYGVEKISELTGSYIV---M------FKYVNQPIEKIDGLALVTGEEKYTDDFSFTNMLYVSVLHSGYAYAKIVDIDDSGARKMHGVVEILSYKNVKQTAGQG--YPEDTLLFGKTMRFVGDNVCAVAAESKEIADEALKKIKVTYKELKPILNLAKSE-GSPIIIHKDAKKNIASKVEANVGDFDLAFNKSSRKFEYDFYCSYASHCAIEPHASVSYLDG-RGRLVIISTTQVPFHVRRIVSHVAEIPVSKIRVIKPRLGGGFGGKQEVL-LEPIVAMMTWRTKRPAKLVYSRREVFKSTRCRHEYKTKFSVGYEADGKINALHLDALENSGGYGSHSLTVLANAGSKTLPLLKIDNLRFTGMGVYTNLPCGGAYRGYGATESYLGYGQVIDMVCNDCNLDIVEYYKKWAIKSGETSPIVAMTIGSTSLVECLDEGAKLSNWYEKKKLYGLKRGIGMAALMQGSAIPE------IDMASAYIKMNDDGSFNLNVGATDLGTGSDTVLAQIASEVLDTPVESFIVYSSDTDFTPFDTGAYASSTTYLSGQAVKKCAEEIKKQILKVGAEMLSLSPDEVELNDSRVTANEQTKEEVSFAEICQYSLYQQFQIQAAASHF----------------SQKSPPPFAAHFIEIEVDTFTGIIKVLNYVAAVDCGTPINPVTAEGQAEGAIVNGLAYALFENYYFPHGKMLNDTFGKYGVYTAFDIPPIKVKLIKSYEETGPFGAKSISEININGALPGIANAFYNATGKRLFNGPFTPEYVLKVLSE-----
M-----LKVDICGVEFKNPVIAASGTFGFGREYSNYFDVSKLGGICTKGLTLYEKQGNEGIRIYETTGGLINSIGLQNPGMDNFIANELPFMNEL--DTVVIANLGGGSIEEYVKGIEKLNK-TSVDFVELNISCPNVKAGGMAFGIKSNIAYEIVKEIKRVSEKPVIIKLSPNAEDIVDMAIKCCDAGADALSLVNTFKAMAIDIYKKKPVFNNIFAGLSGPAIKPIALRLVYEVSEAVNIPVIGIGGITNWKDAIEFIMAGADAIQVGSANFIKPDISLDIVQGIKDFLTKEGIKSVNEIKGIARR--GMMSN-KQFTHIGERYDRKEAKEKVTGQATYVHDMELPGMLYAKCLHSPYAHAEILSIDTSAAKALPGVKAVVTGEEAPYSVGIY--MVDKDIIARKKVRYQGEIVAAVVAVDERTAEEAVGLIKVEYKELPAVHTIDDAL-EGKVLVHEDAHTNIASWNRTLKGDVKKGFEEADHIIENELSVPAVAHVPMETHVVIAQADPYSDKVKIWSSAQSPFACRQLLAKSLGIKKSDVQVIVPYIGGGFGGKAGIH-LEPLVTVLSRAAGRPVKLKATREEEFNLLPTRAGMRTRVKTGVKKDGKITAIEVYHDWDSGAYADYAVNVGKTAVYSGAGPYAIPNVELHSRTLYTNKVFSTAYRGFGHLETHWAIERHMDMIAEEIGMDPYEFRAKNLLRTGETTIS-GELMTTGSPQACLDAVIKEIGWTGRKTEEEKVRGKGFAMLAKAPAMPS------YTSTAAIMQMDEDAHVKVMIGAVDMGQGANTIMAQVAAEELRIPIENVEVWNVDTDKHPYDWNTVASKYTVMGGNAVRKAARNMVTQMKEIAAQALRCHPDELEHGDGYIYHVHHTHRRVAYTDLSMGYVYEGGPLISHGVYMASGLTN-PHPETGQG-RPGLVWTFGAHGVELEVDIETGEIHILKVASAFDIGKCINKKLVDGQVLGGVVQGIGSAIIEGYKFPDGRLLNPSFTDNKIPTAKDIPEIVPIYIESAQADGPYGARGIGEHPMISIPSAIGNALYDALGIDFRRLPLSPENVALAIANK----
M---VDTSVNLSGLVLDNPIIPASGTFGFGQEYKDFYDINILGSISFKGTTVDMRFGNMQPRIAECTAGLINSVGLQNPGLEKVISEELPNLAKY--HKKVIANISGFSIDEYVKCAEAMNEVDMVGIIEVNVSCPNVHNGGMAYGVCPESVSEVTKAVKKVTSKPVYIKLSPNVTDITEIAKACEYSGADGISMINTLLGMRIDIRKKAPVIANKMGGFSGPAIFPIALRMVYQVANAVKIPIIGMGGVSSTSDVIEMMMAGATAVQIGAANLVNPFICKEIIDSLPSKMQELNIEKLSDIIGIVK----MT---MEYKYLGKRIMREDSYERAIGKTQYTLDMERKDILFAKLILSTKAHAKY-SLDISEAVKVDGIVKIYTSKDVEHSMEWF---TGDEKLINDVARFVGDRIGIVVGKSKDSVEKALAKIKVNYEELKAVVDLKDSIKDEFI-IKND--TNLCYKKSIAYGDFEQSKKDADYIVKTSGSTQKIHHLAIEPHVCLSEIDI-FGNLIVWTPCQVAFAVQMHISRILDFPYNKVRVIKSNMGGSFGGKQQPI-LEPLSAFITLDLKKPIMLYMDRYDTLVGTVSRNPVQVDIETAVTKEGKILGRKIDAYVDGGAYDTNATSIVNAFMKKLFRLYEIPSQCAEGKSYYTNTIPGGAARAYGGPQSHAISELNIDDVARKLNMDPCELRLLNLAKPYQDDPTGGPNLGNAQVIECMKQGMERFDWYKRKENIYYAYGIGVAAATHGNGYKGAF----PDFCNVEFTLFSDSTALVKISVHEQGCGTIASLTQIAAEALDLEPAKIRMTEADTLYTPYDAGTQASRVTFVNGGAIKKAGEQLREKLIDTAVQLKNFDRKDIYTDNGKVFCKKT-GESVDYSELVKFAEKNFEAMTVYVHHE----------------QEANPASFAVFFVEVKIDKYTGIVEITDALAVHDIGQSVNPSLVEGQIYGGAHMSLGMALSEEIVYEKGNVKTNSLSKYHILNSQDMPKIDILLIESEDESAPYGIKSVGEMSCVAPAPAVINAINNALGTNITNYPATPEKIIEAIVEKESSN
MS----LKVNICGIEFNNPVIAASGTFGFGKEFAEYIDINKLGGISSKGLTLHKNLGNKGIRIYETAAGIMNSIGLQNPGIEYFIKEELPFLETK--DAVTIANLGGHSVEDYVKGAQMLDK-TSVPIIELNISCPNVKEGGMAFGTNPKKACEVIEKVRKATKKVLMVKLSPNVGDIKEFVKIAENSGADCISLVNTFNALAIDVDNKKAVFENKTAGLSGPCIKPIALRMVYEASNATNLPIIGMGGISNYRDCLEFIMAGASAVQVGTSNFVDFNTMINIVDDLEKYMQKENLNSLEEIRKII-----M--------YVGKSVKRVDAYDKVTGHAKYTEDLIMKGAYVAKVLHSTIGHGKVISIDTKKAEEVEGVVKIITCFDVPKTAGHP--WTDDRRLLNEHVRYYGDDVAVVIAENEVSASQALKLIEVEYEEYEVVLDPIESMNNGLRPIHDEFPDNILGHTKNHRGNYEEAIKEEGLTVEGWYETPIVQHSHIENGIACAYEE--QGKIVVIASTQIPHIVRRVCGQALGIGWGKIRIVKPYIGGGFGNKQDAL-YEPLTAYLTTQVGHPVKLDTSREETFVSTRTRHSQKLHIISYVRADGTFAARKLELFSNNGAYASHGHSIAAKGTNCFHQLYPCDNTQADGYTVYTNLPTAGAMRGYGIPQTMFAFESHLDDVAKVMNMDPLELRIQNIMPKGFVDGFSRNENYYDSFREAMAVGRKAIDYDKKKEEYKIRRGIGLATFWYNTAVYPIS----LESSSCRMVLNQDGSVQMQLGETEIGQGGDTAFSQMAADAIGVKMEDVHISTQDTDVTPFGLGAYASRQTFVSSFSITNTARVFKEKILDRASKILEYTPHNLDLVDSMIINKITNKPLMSLGELATEALYNSEHISAEETYT----------------IRNNAFSFGCSFAEVEVDISLGKVKLLRLINVHDCGRLINPRLAEAQAHGGMSMAVGYALSEELKYDKGQILNNNLLDYKLSTTMDHPHFEVYFIENPSPVSPFNTKSLGEPPTCSPAPAIRNAILNATGVQVNKCPMTPHVLFPLFKEAGLIA
M---GNLSVKFGSVEFKNPVIMASGTFGFGKEYNEIYDIQKLGGISSKGLTLNKKPGNNGMRVHETSSGMMNSVGLENPGVQGFIDYELPFFSKL--DLVRIANVGGGTLEDYLLGVQMLND-KPIDIIELNISCPNVKAGGMAFGIKNEVAREVVREVRNITKLPLVIKLSPNAEDIVGMAKVCEEEGADGVSLVNTFKAMAIDIKNRRPVFENVYAGLSGPAIKPIALRMVHEVCKNVNIPVMGMGGITKATDAIEFIMAGATCIQVGTANFINPRIGIEIIDGINEFMDREGIKSLDEIRGII-----ME------KVIGKSYPLKDAALKVTGQMKYVADMKPQNVLYAKMLLSPVAHAKIKSIDTSEAEKVVGVRAIATYLNTSQGSLRF---YENEVIFSDTVRFVGDRVAAVAAETPEIAEKAVKLIKVEYEELPAVFTIQDAIKEDAICIHGD--SNIVSQNNINGGDVEKGFKECDYIFEDEYSTPAIHHSAIETHSVIAHYDY-NDKLTVHTPCQNTFGFRIILSQIFGMSLNKVRVIRPAIGGSFGGKLELT-IEPVAAALSKMTRRPVKMVLTRKESMISTRTRHGSFVKLKTGVNKDGEVIAQDIKIYTNTGAYASSALNVIGALSHKVFKVYKIPNIKFTGMPVYTNTPIAGAMRGYGSPQIFMAQQAQFAKIAKEIGMDLVDFQNKNAVEPDDVDIIFHGSLGNPRVLDCIEQGKKMFKWDEKKKLPKYLRGIGMAIGAHGNGVFGAH----RDVVTLTLKLNEDGTLTLLTGAHDMGNGVVTMQTMMVAEVLGITPDKVDTFETDTDACTFNLGDYASRGVFVEGGGAKKTAEKLKNLILEEAEKLLETSKEDLYLDNGYVISKLDENVKASLSDVAVYSQSKLRELTVVEDYS----------------SPAGRTSYGVHFAEVLVDKETKDIKVVDFVAVHDVGRVINPLNLEGQLEGGIHMGLGYALSEELAFEQGRPKATDFKTYKLFRTVDMPKCQVAFVDGYEKAGPFGGKSIGECAVVPVAPAVANAVYNATDVEIHSLPIKL-------------K
M-----TRVNICGIEFKNPVIAASGTFGFGREFEEYFPIEKIGGICTKGLTLNKRDGNRGIRIYETPSGIMNSIGLQNPGVRGFIDEELPFLEKK--DTVILANLGGSTLDDYLQGIELLNN-TSVDFIELNISCPNVKEGGMAFGIKCNTALEVVKETKKVSKKPMIVKLSPNAENIKEMAYTCVEAGADGLSLVNTFNALAIDIYKRRPIFNNITAGLSGPCIKPIALRMVYEVNQVVDVPIIGIGGIMTAEDAIEFIMAGATAIQVGSSNFIKPNISMDIIKGIEEFMEKQGVKSLKEIRGII-----MNNP----PRIGVSTIRKEAWDKVTGAAKYNGDILSPNELHGRVLPSPYAHAIIKSIDTEEALKSKGVQAIITGEYTPILVGSI--INDRPPIAKDKIRYFGEPVAIVVANSEQEAMKALKLIKIEYEPLPIVNSVFDAIKQDAPLIHENAHTNIADHVKIRKGNMNIGWKESDIVLEGEFSLPQSDHLAMETRNSKVQILP-NKDIVVYTSTQSPFAVKEEISTQYKNSEGNIIVRTPLVGGAFGGKAGVH-MEFLAYLASSAVGKMVKMASPREEDISTWPSNIGVNAKLKIGATSNGVIKALECTYYVDCGAYTGTGPRMSKSIAINCSGPYNIENIHCDSYSIYTNHCYVTSYRGFGHVELTFAIERMIDKLALALCIDPLAIRLKNAITEGNTSPT-QAKINTGNLTSCLYKLKEVINWKEGR----TIKAKGISCFWKSADSPT------NATSGAVITLNADGSLNLNIGATEIGPGMKTTLAQILAEKMKMNIDEIYVMDVDTRISPKHWKTVASMTTFMVGNAIINAADDLIKQLKELGGIVLKSPPDNLDIGEQKVYSKDDPTKFIGFKDLVHGYKYTYGQMIGRGNYIMKHLTK-LDKVTGEG-KPSVSWTVGAQAVEIEYNPKNYSYRLLKAATVIDLGKAINPKAAKGVIMGGMSMGIGLATREEFLYKNAILENTSLRTYKLLRFGENPQYTVDFIETPDIDAPFGMRGIAEHGILGIPSAFANALSLAAEADFDNLPISPELIWKTKTGGKY-L
M----DMHVTFGGLSLRNPVMTASGTFGFGLEFAPYGDLTRLGGIVAKGISLAPREGNPMPRIAETPCGMLNAIGIQNPGVEQFIAKALPSLPWR--EVAIIANLYACDAAEFGELAGMLAAEEGIAALEVNVSCPNVREGGIAFGQDPAQIARVTEAVKKRANKPVMVKLSPNVTDITVCARAAEDGGADCLSLINTLSGMAVDIRKRQPRIANVIAGLSGPAIKPVALRCVHQAVRAVSIPVVGIGGIASAEDALEFILVGAHAVQVGTANFLRPDFAFGLADEMAALLAEIGASSLDEFRGSLQL-PLM-------QDIGRRSRRFDALDKARGTEKFASDIYPPDMLWAGALRAGVPHGILRRIDTAKAEAMDGVVAVLTRKDVPGRQGFV--HWDMPVLCGTRVRHAGDAVALVLAVSRRILAEALKAITVEIDPLPVVDTLDAALAGDAPNLHG-DTGNVLEAATIAKGDATTGLAECDVVVEETFFTPAQEHAFIETENGVARMDP-DGTLHLTVSTQAPFRDRFEIARALGLDPSRIHVTGPYLGGGFGGKDGAT-VQCLLALAALHAGRPVKMWWSREESLLAGYKRHAARMRFTAGAKRDGSLHAVRCELDYDTGAYAHLGVEIMALGMEHAGGPYRLPHLEAKGRCVYTNNPVAGAFRGFGVAQVSFAFEGMMDRLASALDMDPLDFRLRNAITRGERNCA-GVTMTSTGMEECLLRLRDHPHWKTRDAWRATRRAVGVAAVFNGMGYGRGL----ADYAVAKVRLTGSGRIRVYNGVSDMGQGNASTFVQVAGEILCQPESVMELVQPDTDRTHPSGSSAAGRTTYTYGKALIKACEALRDKLFNRAALMLFVDGCGFAMIPGGVRHLPT-ARDVPLAALAAMMHPD--DRISMSEYLMP-VTP-ETVRGGEG-FPHLLFPYAAHLARVEVDELTGRVAVRDYVAFTDGGRVLNPQNFEQQVQGAVAQGLGYALTEDVLTDKAALLAKDLCTYVIPTSLDLPDIESHAVETIEHTGPFGMKGIGEVGINGPLPAVASALFQA-GLPMTRAPLTAERVLAALGSADQPP
M------RVTVAGVEFRSPVIAASGTFGYGIEFEEIVSLERIGGFVTKGLSREPMVGNAAPRIIETAAGMMNAIGLQNMGVRPFISEKLPKLRKL-PGAVVIANVFGFTIEDCLEVIGALNDAEGIAMYELNASCPNTSHGGMVFGTDPALLHELTARCKAAAKRPLMVKLSPNVTSIGQMAKVAEDGGADAVSLVNTFVALSIDVVTRKPRIANVTGGLSGPAIRPIAVRMVHEASRAVKIPVVGMGGIVRAQDAVEFMLAGATAVQVGTASYADPRAVENIANGLRRWCAAHEVTHVSSLTGAALL--NMANKFEEKKWVGKALPRKEEDRLLRGRGRFADDIKLRDMAYLRFVRSPYAHARIISIDTSAAEALAGVVCTLTGKEIVP-------IPDDYPFAVSKVRYQGEPVAAVVAESASIADDAAELVRVEYEALEPVMDAEQALQDNSI-LHEEAGTNKIWHGVFEYGDVEKDFQDAAFVVRDRLHFHRFSSTPLENNVVIGEWNLKDDRIYYSCNNSFPSFAIQFLSAHLNVHIDRIRVQTSDIGGSFGIKITNY-PQMAVVALAKKAGRPVKWVETRSEHMTSSAHGNERFRDTRVALDKNGLITAITSRHIDDCGAYPRYEPLGCVIWSQVFPGVYRFKNARIDFTQTVTNKCPVGPNRGYSRMQHLWFLERVIDICAHELGIPADEMRMRNYIRPEEFPPN-GCVYDSGNYPGMLELAKQLIGWDAK-KKQARLIGIGIGTTLDSGTNNFGQSQFSGNSQGANCKLDIYGEVVVAVGSCPQGQGHETTAAQVVADVLNISPDLITVRTGDTERNVHTSGTYASQFAVSGLSAVHGAAQKLKTEMKRLAAFVLESEEDDVEFGGPELRAKRT-GKSINYWGLANIVNVNDITLNCRYIWRAPFKVP--DKQRKYG-NLTLTYASQLHIAVIEVDRETFIPTILDYVAVDDCGTVINPPIVEGQVYGATAHGIGAALLENCAYAVGNMLTSTFSDYTPITALNMPKIKYGHIQTPSPHSYSGAKGMGEGGAAPI-HTISAALQDALGIIIEDSFNNADSLFRALVGKEICS
MS-AADLSVTIGDLTLKNPILTASGTFGYGLEYDDFFDVAALGGICTKGLSLEIRPGNAPDRICETAAGMLNAIGLANVGVDAFIREKLPVLRRR--GVTVVANIFATTFEDFAELARRLDGEEGVHAVELNVSCPNVDKGGLLFGCDPIAAARVTEAVRKVTRLPVWVKMSPEAGDLKGVGLACQEAGADALTAINTIRGLGVDPHTWKARLANKTGGLSGPALKPIALRMVWELSRAVKIPIIGIGGIATAEDAVEFMLAGATAVQVGTASFADPTASKKVLDGLATYCAARGIA-ARDLIGKMRG---MA--------LGDPIPMLDATARVTGAMAYLINLRLPGMLAGAVARSAVPHARLTRVDPAKARAVEGVRAVVTGAEIAAWIGNR--AGDHPVLAVDRVRYVGEPLAVVAAETIEAARAAAHLVEVTYDEMPAVFDAVSAARAGAPIVHEERPDNLYMHGKIRHGDLVAGFAAADVVFEDTFTSPTAQTTSLEPHGAIAQWN--GDQLTVWSGTQAPYGLRRVLAQTFALPESAVRVIVPPVGGAYGGKTALF-LEPIVAAIARRTGRPVKLVLSRREEFV-TVVKHAATITLKTGVRRDGTFTARQATLYWNGGAYASASKMLVDQGAVRSIGPYRFDAVHVDSLGLHTNMPPSGSYRGAMSSQTTWAYESQMDVIARRLGIDPVELRRRNLLRNGDRFAT-GEVMHDVHFVECLDAAVKALEVFPRRP---KRHGRGAAVMMKNP----IG----TSKSEARVRYDSEGQLLVFTSTVEMGQGAHTALAQLAADALGVSSGVVRVIGPDTQTTPFDTSTLASRSTEMMGRAVQIAAQSSRAKLCALAAPLLATTVEKTVVKDSHVS----GGKRLHFREVLRRQQLT--HVESDGVYETR----ALDPQTGQG-ITAPQWHQGAGAAEVEVDCETGEVTVLRYHAAAWAGQVVNRRAADLQNQGNVIFGLGPTLMEEVELDGGRIANASLRDYRIPSFRDIPELGTVSIE-AAGAAP---SGIGEMTLPPVAPAIAAAVEDAVGVRIKDLPIRADKVRRALEEAKK-R
M-----LNVNICGIEFKNPLIAASGTFGFGREYKELFDISRLGGISSKGLTLNKKEGNNGLRIYETSSGILNSVGLQNPGVDGFIKDELPFMKSL--DTVVIANLGGGTIEEYIKGIEKLND-TDVDMVELNISCPNVKSGGMAFGIKCADAFDIVSKVRDICKKPLMVKLSPNAEDIVKMAITCVEAGADVLSLVNTFKAMAIDIKRRKPVFDNITAGLSGPSIKPIALRMVYEVAGAVDVPVVGVGGIISSQDALEFIMAGAAAVQVGSGNFIKPDICIDIIDGIEKFMIGENIKSLGEIRGII-----M-------KAVGKGYTKIDGMALATGKPVYTEDMAPKDALVIKILRSPHAYAKIISIDTKAAEAIEGVECILTYKDVPNLAGQT--YPEDRLILDSVVRYVGDEVAIVAAADERTALKALRLIKVKYEVLKPVLNFEESM-DNEAIVHTEKERNIVCSTNATFGNVEEELKKCDIVIENTYYTQAQAHAMMETYRAYSCYDY-AGRMVIVSSTQIPFHVKRHVSRALGIPASKIRVIKPRIGGGFGGKQTAS-VEIFPSLVTMKTGKPAIIIYDRKETFSATTSRHAMRLKVRLGAMKDGTIKVIDIEGLSDQGAYGEHAPTTFSVSGEKTLPLYKTAAARFSGYVVYTNKMPAGALRGYGATQGAFALESAINELSAKLNMDPTEIRLKNIMKAGEKNIA-DEILLSSSLDKCIEEGKKMIGWNEKFPSREVVRAVGMAVTMQGSGIAN------VDTATVEIRLNDDGNYTLFTGATDMGTGSDTILSQMAAEILDTSMENITVHSADTDISPFDPGSYASSTTYVTGMAAVRASEDLVSKIKEAGAKLLGVTVGEVDFENDAVRVIGK-EEFITIKSIAERVIVGSKQLMGSGTYG----------------SPISPPPFVAGFAEVEVDKETGKVDLIDYAAVIDCGTVINPKLARIQAEGGLVQGIGMAMYEDVKYFKGKMDTDSFMQYKIPNRKDINSVRVAFEESYEPTGPFGAKSIGEVVINTPPPAIAAAVYNAVGVNIRSLPITPEKVFTGMADSL--K
M---KNLQTEFAGVKLKNPIVLASGTCGFGREYSEIFDIEKLGGIASKGLTLNPRGGNSGIRIWETPSGMMNSVGLENPGVTPFIENELDWVNNL--DVVNVVNLGGHSVEDYVRGIELLNE-VDLDILELNISCPNVKAGGMNFGVKTDMARDIVKTMRKVCKHKLVVKLSPNAEDIVEIAKACEAEGADGISLVNTFLALAIDIDKKKAVFDNLYAGLSGPAIKPIALRMVNQVSKAVKIPVMGLGGVTTWQDAVEFIMAGATIVQVGTASFMNPSISLDIIDGMQKYAESENLNNISDIRGII-----MD----NYKYVGKSLIREDSLERVTGKTKYIIDVKKQDMLYAKLILSEKPHANL-TFDLEEALEVDGIKAIFTHKDVSKSMEWF---TGDEYVLNEKARYVGDRIALVVGTSKESVEYAIKKVKITYEELPVTVGLDSAKRDEVI-VKGN--TNLGFERHIETGDYEKAKSEADYVISDIGYTPRTHHLAIEPHSALAEIDD-YGNLVVSSASQMVFTVQMHLARVLEIPFSKVRVIKANMGGSFGGKQQPI-LEITAGFATWKLKKPVLVYMDREQSMIGTVTRNPTRQRIETAIKKDGTILGRKVEVEVDGGAYDTNNSSVTNALAKKLFRLYKFKNQEFMGRAYYSNVIPGGACRAYGGPQAHAITEINITNAAKAIGMDPCEFRLKNLVDPYAEDPTGGPNLGKAAIKECIIKGMEAFNWKEKYKNIKYAYGVGVSAVSHSTGYWGTF----PDFTNVEMVLSPDGTVLAKVAVHEQGCGTITSLTQMAAEALDLDVKKINVTEADTFITPYDAGTQASRVTSVSGGALKKAGEAIIEKLFDTLHKVKDLNISDLYTDNGVVKVKNS-KEEYSYGEIAMMREKHQDYMSVYINHE----------------STGNPASLAACFAEVKVDKKTGFVEIEDLLSVHDIGKAVNPLLVEGQVQGGCQFILGMALSEEIVIERGYVKNPTLSKYHSLNVHDMPNVRTLLIESEDESTPYGVKSIGEISAVAPAPAVLNAINYALGTNITDYPATPERIIESIESLEKGQ
M---GRLAVNLGNIRLNNPVMPAAGTFSV-ESASQFYDVNRLGAVVAKTVTLNAREGNRTPRVAETYGGMLNSVGLQNAGVDSFLLEEMPKLTDL--TTPVIISIAGHTVDEFVALARKLDAVPGIAAIEVNVSCPNVECGGKVFASDAQQLSRVMTAVRKATGKYLIAKLSPNAGDMVEMAQTAESAGADCLCVANTLLGMKIDTRTRRPVLANIVGGLSGPAVMPIILRMVYQIAPKVSIPIIGVGGIVTAEDAVEYLLAGATAVQVGTASFTNPTAMIDIIHGLEEYLRASQISSLSELIGAAHR---MRM--GEFSAIGKSIFRKDAVEKVTGSVKFVDDLHFPNTLIVKVLRSPHAHALIKSVDVSKAEALPGVRAVVTGKEYPNQTGLY--LADRTVYAVDRVRFVGEPVAAVAAVDVATAEEAIGLIKVEYELLPGVFDPVSGAKEAAVQVHENPGTNISNHFKLRKGKIEDGFASADIIVENAYAIPHIQHVPIEPHAAVAYTDQ-TGKVTLWVSSQSPNAVRKMIATAFDLPMNKLRVIAPPVGGGFGGKAGLT-CEALVVPLAMKLGYYCKLTLTREEVFQCTFVRQGLVARIKTGATAEGKLVAQEAELFWDGGAYTEYGVNITRSGGYCASGPYEVPNIKVDSYCVYTNHPVGGPMRGFGMPEIHWGIEQQMDILAEKIGIDPLQFRQINAIREGRPAAF-GGPMPDATLPDTLDAIAKT-HWELPK----KVVGRGLASMFKAPSMPP------NAQSSAIIKFNEDATVHVLTTAVDIGQGALTALAQIAAEELGIPVDWVTVLTPDTDYTPYEWQTVASRITYSCGNAVKRAASDAKQQLLALGSVIFGVAVDLVDIKEGFIFSKFNPANKLPLSDIVMGYLMPGGPVIGRGAFIPSGLTG-LDRETGQGERPAVFFTFGTQAADIEVDTLTGEIKVLKVSAAYEVGKVVNPALCKAQVQGGIVQGLSSALYENLVLKEGKPLNNDFVDYKIAAATDTPEMNIILLETPQVDGPYGAKAIAEPAMVPTAPAIANALYDALGIRICELPLTADKVLAAIRKQG---
MK--PDLSLNICGIDMANPIVTCSGTSGNGREFARFLDLDLLGAFTAKSITLDKRPGNPTPRIAECTGGILNSIGIQSKGVRHFVAEDLPFLRDF--SVPVIVSISATRQEEYAQLAEILSREAGIAALEVNISCPNLEAGGSSFGADPVLSGRIIKQVKENTKLPVIAKLTPNVTDITEIARRVEANGADALSLINTVAGMAIDIHSRRPRLGNVIGGLSGPAIKPIAIKKVWDTYRSVSIPIIGMGGIVSWEDVIEFILAGSSAVGIGTGLFPNPLVVPDILEGITAFMIENGIERLDALRGRIVL-PNM----------GTNFGRKEDELLLQGKGNFTDDLKFADLCHAAILRSPHPHARICEIRTDKALALPGVIDVLTGSDVGRPTGMP--SMDYYSTAVEKVRFVGESVAVVVAKDRYVAEDACELIEVDYERLSGVTDQEEAMGPGAPILHDKLGTNVANHRLLRYGDIDQAFADADLVVQHEFRFHKYSSTPVETCVVIASYDQATEVLTLWSNFHGPFALHSFVAKGLKIPENKLRIVPRDIGGSFGIKIGIT-SYLVLIGLAKRSGKTVKWVEDRREHLTALSSGAERKAFYELAARRDGTILGVRSTYIDNNGAYVRAPEPNLYRTTGNTLGPYKIRNLEIDAYAVMTNKSPTGPNRGYGCQQLYFCLESMVDRLARELELDPAALRLHNFIEATEFPAS-GGLYDSGDYSAGLSEALAMADYEGK-RQRERLFGIGLVSAVEPCVSNMGYLNKSGAGEAAVVKMDPMGRVTAILGSTPSGQGHEALVAQVIADELGVRPDDINVVTEDTFTRFWTSGNYSSRFASAGLSAFAQAARKLRRKVLNIAAHRFNVPANKLTVNGGQIFQDEKAEMLIDFRGVAGLAHWNGPGLEVTHLFNFPQSSA-IDDHDRV--NSSSTYGFIAEVAAVEVDRDTGEIKIIKYISVHDAGTIINPQRVEGQIYGSLLHGLGGAIYEELAYEDGNFLTSSFNEYLCPTAPEAPSVEIGHVSTKSPFSVLGTKGCGEGSAMAAPALLTNALNDALGVSINQLPLTPSRVWQAIQAGMAEK
M------TVEVAGVAMRSPVIAASGTFGYGVEFEEILDLAKIGAFVTKGLSLHPMDGNKAPRIIETSSGMMNAIGLQNIGVEAFIKDKMPGIRRM-PGVVCIANVFGYTIEDCLGVIERLNDAEGIAMYELNASCPNTKHGGMVFGTDPDSLGDLVHQCKNISKRPLMVKLSPNVTNIGGMARVAQAAGANAVSLVNTFLSLAIDVKTRKPKIANVTGGLSGPAIKPIAVRMVWEVARSVNIPIVGMGGIVKPEDAVEFLLAGATAVEVGTASYADPRAVEKISTGLERWCAANGVTNAADLTGGLRT---MFPAPNSTTPVGRNVVRKEGMGKVLGRAQYIDDLVLPDMLHGATVRSTIARGRITNIIFSPTIDWSEF-VIVTARDIPGTIVHL--AEDHPCLADGFVNHPEEPILLIAHANKAVLHHAIASIQIDYEAMPAVFTIEESEAQKTI-IWGD--DNTFKSYLMEKGDVDAAFAAADYIVEAEYRTGAQEQLYIENNGCIAEWSD-TDGITVHGSMQCPYYLHHALMLAFDLPADKCRVIQTETGGAFGGKEDFPSIGTHAALLAKKAGRPVKIVYDRGEDMAATTKRHPSRTRHRTAVSKDGRLLGCEIDFAIDGGAYMTLSPVVLSRGTIHAAGCYHWPAVRVRAKAMATNVPPHGAFRGFGAPQSLFALERHMDKIAKVVGITPEELRRRNFLHTGDQTAT-CQVVDPIDLDAMLTKTLTAADFHAKQARFAIKRGMGFASFFHGAGFTGSG----ERRSLVKLEVDHEGRVVLLVSSTEFGQGTNTILCQVAAQSLNIPYEQVLIAQPDTHRVPNSGPTVASRTAMIVGKLVENACANLLATLRTAPNNLRE-TPQEF-------------------CAAALHHRNEHGTLEAEARYQSPGDIF-WDDDKYKG-EAYPAFGWAIYVAEVAVDTRTYQATCTNFWAMQEVGKVLHPVLAAGQIEGGVAQGIGYAIYEKCEWRDGALKNNQMTNYIMPTSADLPNIHVLFEEIPSIHGAFGAKGIGELPMDGPAPAILNAIEDALGIAFNQCPLLPEDVFERMTRTHDGA
MAGMVDLSVEVGGLRLKNPVIAAAGTFGFGTEYARLYDVGLLGGICTKGLTLKPRPGNPPPRLWETPCGLLNSIGLENPGVEAFLQEELPRMRGL--GTAVIANIWGETPEEYRELAERLSR-SDVDAIELNLSCPNV-PGGKIRGGVPEEVARIVGLCRRVCEKPLWVKLPPE-GDVLEAAQAAERAGADAVTASNTFRALAIDIEKGRPAFAGRIGGLSGPAIKPIALRVVYELVQKLKLPVIGCGGITSWQDALEFIMAGAHAVQVGTGNFIDPLCIPKIVRGLADWLAGRGMEDLEGVRGCAH----ME---KRRSAVGKNVRKVDGLSLATGRPKFALDIDIPGALVGKILRSPHAHARILSIDASKAEALPGVACVLHCGNVKRTAGQG--WPEDTVLFDSKVRYVGDQVAAVAAETEEIAEEALKLIKVEYEVLPAVLSVEEALAEGAPVIHDEAAHNIAAAVDIPVGDIERGFAESDVTVEEICEIPYSQHTPIEPHCVIAYFDE-DGRLVLRTSTQVPFHVRRIVARALELPMERIRVIKPRVGGGFGSKQEVI-LEPVAAALALRTGRPVRMALDRSEVFISSRTRHPMRVRVKLGAKKDGTLHAIEMEATSNTGAYGTHALTVLSNVGSKTLPLYKAPHLWFHGKAVYTNLPVAGAYRGYGATQGYFALEVAMDELAGRLGMDPVELRLKNHIRAGETSPIVPMVVRSCALSQCLRVGAERIGWDEKRKSPRWAYGVGMAVSMQGSGITG------VDMGAATIMMNEDGSFRLLVGATDIGTGSDTILAQIAAEVLGVPVERISVYSSDTDFTPFDVGAYASSTTYVSGNAVLRAAQEVRRKALEVAAGMLGEPAEHLELADGKVISPRT-GKSVTLSEVGHRATYVQKHIIASASFV----------------PAESPPPFAAFFCEVAVDTETGIVRVERFVATADCGVPIHPKLAEGQLEGAIVQGIGHALTEELLFNRGRCLNANLFDYKIPSSLDVPDVEVVLVDSEEPTGPLGAKSIAEVGINGPLPAISNAIYHAVGVRLTRAPFTPERVLSALRQGRRLG
MFDSCDLSITLFGITFKNPVWVASGTFGYGLEAREIYDVSLLGAVVTKGISLKPREGNPPERIAETPCGMLNSIGLQNPGVEGFLKKIYPHIEKI--DTHFIANIFGETEEEYVEVCMALEDARKIVAYELNVSCPNVKKGGMLFGHDAVVLGRLVESVKAKVKKPVLVKLSPNAGNVVEFAKVCADAGADGLVLINTLLGMKIDVKAQKPDLSTFTGGLSGPAILPIAVRMVWEVFSELKLPIIGVGGIHDTDSALEHILAGASAVQIGTANFSDPLCPLKVIKGIQDYMQNMKEKNFKSLVGKAHGIGPM--------VIGQPLRRFEDDRLIRGLGQYVEDIKLPRMAYAVFVRSQVAHGRIKSINTEEAKKAEGVIAVITGQDIKDFTAWI--VPNRPLLAVDKVRYVGEPVALVIADSRERAFDAAELVEVEYEELPAVASVEKAIQEGAPLVHEEAPGNIALRWHVKSGDVERVFSEADRIVKQRIYINRAAPVPMEPRACIADYNPATGRLTLWVTSQNPHIHRFYLAVVLGIPEHKIRVIAPDVGGGFGAKIDIY-NEELVVSYAILLKRPVKWVETRSEHFVASLHGRDFLAELEFAVKNDGRVLGIRGKSYANMGAYLGTVAPVATLHGLILPGPYRIEAFDYVMHGVFTNTMLLDADRGAGRPEAIFLLERMMDLVADELGMDPLELRKKNYLPAGENVVT-GLSYDSIDFGKVLKKFEEVVDYKAR-DMQKRYIGIGIVSSIDICGFAPSP--QAGQWESAVVRVHPTGKVTVLSGAHSHGQGGDTTYAQIVADVLGVPVDAIEVLHGDTDMIPMGWGTYGSRGTSTGGSAVYKAAEKVREKGRLIAAHMLGTRPEDVEFSEGIYYLKTDPSKKVSIQDVALQANVAEPGLEAEAFFD----------------PPNFTFPFGIHCCVVEVMPDTGEVKFLKYVAVDDAGRIINPLLAEAQIQGGIVHGIGHAMYENIVYEDGQLLTGSFNEYALPKAHLIPKMETYFTETPSPANPLGAKGIGEEGAIAGQIAVANAIIDAIGVKHLDGPYTPSRIWRAINKLE--V
MT--PQLATTICGIALKNPVLAASGTFAYGVEFEKLVDLNALGGFVVKGLSREPIEGNPPPRVFESEAGMINSVGLQNIGVRAFVAEKLPALAGL--RTAVFANVFGYCTEDYVEVVRVLNDHAGLAGYELNVSCPNTAHGGIYFSNDPVLLAEVVTAAKRVATRPLIVKLSPNVSAIEPLARVAEESGADALSLVNTVISLAIDARTRRPRIGAGFGGLSGPAIKPIALRFVYQAARAVRIPVIGLGGIATGEDAAEFLIAGASAVEVGTATFWDPRAPLRIAEELGKFLEREGIRKATDLVGTLKF---MATTTKPETLFGKRVRRQEDPRLITGTALYLDDLKVPGMHHACIVRSPHAAARIRAIETRAALAAPGVVAVFTGDDIKDPCAAS--LPGHHLLAQDRVYFVGHAVAVVVATDRYLARDAADLVEVDYERLPAVADPEKALAPSAPAVHPQWPDNIAFNFHQEGGDTEKAFRDADLVIRQRITSQRLLPTSIETRGVLAEWRAGEKSLTLHSSTQIPHLLRSLLAGILGMPENRLRVITPEVGGGFGAKADVY-CEDALMAFIMRINKPVKWVESRRENYQATIHGRGHVDYFELAARRDGTILGLKLKLIQDLGAYHQLLTPIPTLSVLMMPGLYRFQNVSADVVGVFTNCMPTDAYRGAGRPEATHGIERMVDMLAQELKMDPAEIRLKNFVHADEFPAT-GLLYDSGDYAKPLHKAMNEAGYQQR-QEQARLVGIGISTYGEICALGPSI--PAGGWESATVKIEPSGKVTVLTGSSPHGQGEETTFAQIVSDELGVPMDDVLVVHGDTAVVQYGIGTFGSRGTAVAGTALFYALQDIKAKMKKFGAMMLGT--EDVNFSGGRCVDETC-GKSVTFAEMATAAHHAAPGLVATHFWE----------------PPNFTFPFGAHIVVTEVDRETGAIEIQRYVCVDDIGRIINPLIVDGQVHGGVAQGLGQALWEQAVYDTGQLVSGELTDYALPKASGMPWIESSHTETPSPVNPLGVKGVGEAGTIGCSPAVVNSVVDALGVKHIDMPLTPEKIWKLIQEAR--A
MS--ADLSVNLCGLELASPIVLLSGCVGFGEEYTRVEGFSDAGAIVLKGTTLEPRLGNPPHRVYETPMGMLNAIGLQNPGVDQVVSKILPSLDFS--ETRFIANVCGSTIEDYVEVTRRFED-SPIDAIEINISCPNIKEGGVQFGNVPEMSGRVVAACRAVTRKPLITKLSPNQTDIRENARHCIDAGTDALAVINTVMGMAIDVNTRKPVIGNVQGGLSGPAIKPIALLKVHQVYEVAAIPIIGQGGICSANDALEFLMAGATAIGVGTALFYDPLVCRKINAGLRDYLARHGLSSLSELTGSSSAHCGMVHRESSLRFLGKDVQRIDDVALVSGSVEFIDNISVPGMLHCAIKYSSIAHARIRQIDISKAEQLPGVFAIVTGEDVRKLSGGF---PESFCMATDKAHYVGEPIAAVAAVSRQVAEDAVELIEVELEPLAPAVDTLEAMKPGSPLVIEELGSNIALQRQFIWGEVSEAFAQADQVFEDRFRWHRMGANPMETFGCISQWDPVTGMLNIRGSTQSPLMYAAGAAATLGIPTNKVNLTSTQRGGSFGGKGNAR-GIAITSLLSKAGGRPVKWIEDRMEYLTSSSQAWDRYYEARLAVKKDGTVTGFHVKLIEDIGASGEGYGAGAGKPLSAFTGCYAIPTASYDLTLVLSNKVPTTAYRGMGPPPHFFVLEQMMDLAARGLGLDPAEIRRRNYIRPEQFPPS-GNEYDSGEYEAALDKAMEISSYRER-KEQERIVGIGVANTVEPGVFDWNA--AIGIPEGITVSIDAFGRITARVGFTSEGQGQYTLIAQLLADYFGTEMTDITVTPLNTLGAPPSFGPGGSRLGVATAGATMKAAGKLKKKIIEIAAVLLQTPAEKLEFIDGRVQIIGMPEAKVNLTDIAGVAHGREMGLEATGIWTAHGRNP---DDQGRA-KSYLTAANACHIVMVEIDRGTGRVKILKYVVVDDCGTRLNPATVEGMTQGGVAQGVAAALLEEYPYTDGQPQATTFVDYLLPTMNEVPMTEKFALVTPSPIAPLGAKGCGEGSLHTTPAAVMCAVNDALGVMAREVPASPHRIWKLLQAARQPE
MS-KIDLSVNIGSLKLKNPVLLASGTVGYGNEISQLTDISKLGGIVTKSLSLKPRKGNPPQRIVETPSGMLNAIGLANVGVEVFIKEKIPFLKEL--NTTLICNIAASSIEEYVECVKILTSEETIQAFEINVSCPNVREGGLIFGNDLSSVGRITEQVRAATNKPIIIKLSPNVPKIADFAEIVKKEGGDAVSAINTLVGASFDIYTRKPKIKNVTGGLSGPAIKPVAIAKVLEIKRNVDIPIIGLGGIMNWKDAAEFMIVGASAIQVGTANFINPNAGNEIVDGLEEFCSQQKIIKLSEMIGSYQI---MS---KDFSIVGKSVIREDGFEKITGRAKFADDYKFDGMLFSVMLRVPATHAKINSVDFSAIQNNPSVASIITSQDIPGKIGMI--KNDQPVFCDEKIVTPGDVLAMIVGEDETELRKLLTKIKVDYTSLPTLTDPKKSLDPDALLIHPEFGSNLIVHHPLRKGNVEKGFAESDEILERVYTTQTIEHAYIEPEAVIAIPLE-DGALKVIGSIQNPFTVRRIVASVLNLPNEKVQVVQAQLGGSFGGKDDTMCLSARAAVAALKLNRSVKIRYTRDESILESYKRHPYILKYKVGFSKIGKINAMKIDLLADGGAYCSMSPFVTWRSVVQATGPYEIENVQTDVRAVYTNNPYTGAMRGFGSPQPIFAQETLMDEIALHIGVTPDEIRRRNGLKLGSVTAT-GQTLHDVNLIPVLNKAVSFTNFAEKWKENKIKKGIGLAVSFRGCSLGAEG----LDQSSCYISVQPDGKVVMLSGLAENGQGLRMTLLMAAAEELGVTADKIIFLENDTSKIEDSGPTVASRGTIMGAAAAKNAAELLRKQLEKVAREVSKLDETDFSFRENLVFSRKK-GMIAKFDDVIKAAFENKVELSAIGRYKSP-DVS-WDEHTGQG-DAYFTYVYGCQVAEVSVNTGTGEVYLNKITAVHDPGTVINRLGAIGQVYGGVTQGAGYGILEEVTNEDGMIRELNFDQYLIPTAKDIDEIKPLFLEGNEKYGAWGAKSLGEPTLELGAAAIANAVCNALGKRFYNLPLNLEEVLLGRKLRPQDL
MSSDPRLAVDFCGLKLATPLVLLSGCVGFGEEYTRVAGYSDVGAICLKGTTEAPRLGNPAHRVYETPAGMLNAIGLQNPGAAKVVDEILPTLDFG--ETRYIANVSGSTVEEYEAVTRRFDD-SPIDAIEINISCPNVKEGGVAFGNDPDMSARVVEACRRATDKPLITKLSPNQTDIAENARRCIEAGTDAFAAINTLMGMAIDIHARRPHIGNNQGGLSGPAIKPIALLKVWQVHQVAGVPIIGQGGVASAEDAIEFLLAGASAIGIGTALFYDPLILPRINAGMLAYMERHGVSHVSELVGALVPNCVMS------DTLGTSPIRVDADDKLAGRTRYVDDIVYPDMLHAATLRTCHPGGRLGGICLDPDRDWSEF-VIVTAADVPGCVKAI--AEDQPVLAAGEYRHAAEPVALIAHPDRARLAEALAHIEVIETPPEPLFDADEALASSRR-IVP---DNVFTDYTLAKGDLAEGERQAAAVVEGTFRTGAQEHVYIEPQGMIGRLMP-DGELRIEGSMQCPYYVLDALVHATGLPAERIRVVQTATGGGFGGKEEYPSIACHVALLALKAGRPVKMIYDRGEDMRATPKRHPSRSRVRVGADADGRLCLIDFDFALDGGAYTTLSPVVLSRGVIHAPGPYRCEHVRVRGRAVATNHPPFGAFRGFGAPQSIFALEAALDRLAERLGLDPAELRRRNLLAPGDRSAT-GQLADDAVADAVLAQALAESDYVQRRAAHETRRGIGLATFCHGSGFTGNG----EVNSRAGLRVTADGVVELLSSSTEIGQGMATTFTQIAADALHLPIARVRVAPTDTQVVPNSGPTVASRTCMVVGRLIQDAARTMIERLSAEAGLPGQ-DEAAF-------------------AAACARLHAAGGNTVEIAQYRAPAGVE-WDDQHFRG-AAYASYAWAAYIADIEIDLDTLAVNVRDFVAVQEIGRAVHPVIAAGQIEGGVAQGIGLALFEDVVWDAGVMTNDRITHYILPTSADLPPIRVFFQETADAPGPGGAKGIGELPMDGPAPAVANAVRHALGVDIDAVPILPEHLLAKLTTDHKDA
MS--ASLSVEIGSLRLANPILVASGTFGYAREMAGMVDVGRLGGIVPKTITQAPRAGNAPWRTVETTAGLLNSIGLDNDGIDAFIEHHLPYLGQL--ASPAIVSIAGRTSEEFTQMAARLSQYDEVGAIELNISCPNV-SGGVDFGICPETCRDLIASVRAQCTKPLLAKLTPNVARIADVAAAAEEGGADGISAINTLLGMAVDWRRQKPLLGNVMGGLSGPAIKPVALRCVYQIAQRVKIPVIGIGGIGTIDDVMEFLVAGATAVQIGTANFNDPTVSMRLLDQMPAALAELGAASIQEIIGSLQPKVAMSDISKTFKVIGTRPVRHDGADKVTGRALYGADVQLPGALHGKVLRSPHAHARIKLIDTSIAEKIEGVYAVATGKDWPDGEGAV-HLKDENCLAVDKVLYKGHAIAAVAARDVHIAEAAIAAIRVDYELLPAVTSVLDAMKPGAPILHPGGPTNIDRHVHFETGDIAAGFAAADLILEREFETATVHQGYIEPQVSTALWNE-DGQLKIWTSTQGSFTARHQTAELLQLPISKVTVTPCEIGGGFGGKIAVY-LEPVAAILSRKSGRAVKMTMQRDEVFEGTGPTPASFIRVKLGATKDGKLTAGQAYLAYESGAFPGGVIG---PGTMCIFSCVELPNAVVDGYDVCVNKPKTQAYRAPGATQAAFAFESTFNELAEQLQIDPIAIRRINGVKEGSRRVD-GPVYPRIGYLECLEAAQNSSHWNS------PNQGRGIAAGYWFN-----I----GLKSSVSASVNPDGTVNLLEGSTDIG-GTRTSIAMQLAETLGIPAADVLPKVVDTDSIGYTDVTGGSRTTFATGMAAHKVGLKLLEQLTARAAFLWDCDPAEVKVDGDLYRW---RDQQLTFKQLAEKLPSAGDPVVGHASVS----------------PEGPTNGFGVHIVDVEVDPDTAKVKILRYTAIQDAGKAIHPSYVEGQMQGGAVQGIGWALNEEYFYDDHKMRNASLLDYRIPTCLDVPMIDTIIVEVPNPNHPFGVRGVGETPIVPPPGAIADAIFQATGVRATRLPISPPRLWKAMSQLA--K
--------------------MPASGTFGYGEEFAELYDLRWLGALVTKATTGGPRLGNGTPRVAETPSGMLNAIGLENPGVEAVVREVLPAARRH--GVPIIVNVAGSTEEEYVAVVRALAASPDVAAIELNVSCPNVKAGGMEFGTDARTLFRLTEKVKAESRVPVIVKLSPNVTDIVALARAAEAGGADGLSLINTVVGLSIDVGRRRPLLWNTTGGLSGPAIRPIALRMVYAVYPHVAIPIIGVGGIETVDDVLAFILAGAELVQVGTANFRDPYVLPRLAAALPERLRALGVRHIHDLLGAAHPPARMALPQTELRPMGKPILRKEDPRLIRGKGRFVDDILLPNMLHLCILRSPYAHARIRRIDTSKAEAAPGVKLVLTGEDLAK-------MPTQMVLATDKVLFQYQEVAAVVAETRAQAEDAIQLIEVDYEPLPVVVDPFKALEPDAPILREDKEKKSNHIWHWEAGDTDAIFREAPVVVKQNVRFQRVHPSPLEPCGCVADYNPATGKLVVYVTSQAPHVHRTAIALTTGFPEHMIQVISPDVGGGFGNKVPLY-PGYVVAIVALKLGVPVKWIETRTENIASTHFARDYHMTAEIAATEDGKMLALRVKTIADHGAFDATANPYPAGLYSIVTGSYDFKAAFVEVDGVHTNKPPGGAYRSFRVTEASYLIERVVDVLARRLKMDPAELRLRNFIRKEQFPPT-GWVYDSGDYEKTFKLALERIGYEER-KEQKEFMGIGISTFTEIVGAGPAH---IKMFDSAEIRVHPTGKVIARLGVRHQGQGHETTFAQIIAEELGLSVDDVVVEEGDTDTAPYGLGTYASRSTPTAGAAAALCARRIRDKARKIAAHLLEVNEDDVVWDGAAFSVKGLPGRSVTMKDVAFAAYTNEPGLEASYYYN----------------PPNLTFPYGAYIAVVDIDKGTGAVKVRRFFAVDDCGNVINPMIVEGQVHGGLTEGFAIAFMQDIPYADGNCLAPNWMDYLVPTAWDTPRWETDRTVTPSPHHPLGAKGVGESPNVGSPAAFVNAVLDALGVEHIDMPIYPWKVWKILREHGITE
MVSSVSLAVDVGGLRLANPVMPASGTFAEG--LDKVMDLNRLGAFVTKTITREFRAGNPVPRVCETTEGLINSIGIPSKGLDYFRNNVVPFYQAF--SPPLVVSISAPTVDDFAAMARDLTV-AGVAAIEANISCPNIEEDGRSFAMEPRLTETVTAAMRKATPLPLWVKLTPNTGDIVAVARAAEAGGADAVVVANTILAMRIDTETFRPKLGNVLGGLSGPAVKPIALRMVYQCADKLTIPVIGCGGIATAEDAVEFMLAGARAVQVGTTTFVRPTAMIDVIEGLSAFCARRGIADVNALVGAVADGVLMANSESVGRWIGASLPRFEDARLVTGAGRFVDDLAPDACLHVEFVRSSHARGTIAAIDTAEARAAPGVVAVFTGAELGA-------LPDFSVLASGTVEAVGQPLAAVIAETAAAARDAAQLVAAEIEAMP---------------LRDGGPDDEAISHRWAAGDVEAAFAGADHIVHVSVAHARLAPAPLEPRAALAEWSEAEGLLTVWLSTQTPHRARQDLARILGLPAARLRVIAPDVGGAFGGKASIY-PEDVFVAWARRLGRPVKWCATRGEDLQAATQGRGGRLEGSLALDRHGRALALRANLDFPLGHWLPYSASAPGNAGRILPGPYRIGAVDIALTGRLTNTAAVGIYRGAGRPEAAMLMERLMDAAARALALDPAEIRRRNLLASEELPAT-GEALDSGDYPQLLARACERADYARR-EEIAEICGIGLALYVEPCGQG----------ESATVSLAADGGILAATGATAQGQGRETAIAQIVASGLGVPPGRVRVRHGDTAGAPEGIGALASRSTAIGGSAMLKAVEAFRDEARRAAAKLLQCAEAHVAAVESGFVALDGTGRAISWQGMGEGLAAGDTALSTSVVFH----------------ADGEAWSSGCCICVVGIDGETGVPTIERLTWVDDAGTVLNPMLVEGQLVGGMAQGMGEALMESLVYKDGQLVTGSFMDYAMPRAADVPPVAIDKLETPSPTNPLGAKGVGEAGTIGVPAAIVNAVLDALGVTHLDMPLTSQKIWKAIRAGTGPP
M---ADLKVNFAGIPMKNPVASASGTFGFGFEYQSVISPHELGALVVKGLTLSPKRGNQGTRLHETASGLLNSIGLENPGIDNFINEILPDLRQC--DATTLINISGGNDEEYVEITQKLNNCQGIAGLEVNISCPNIREGGLVYGVDPELTYRLVSKVRQSTSFPVIVKLSPNVTDITEIAKACERAGADGLSLINTVAGMAIDIDQKEPVFDNISAGLSGPAIKPIALKAVYQVSQAVDLPVMGMGGIYNYQDAIEFILAGATSVALGTVNFAEPTAAKSIIQGIDNYLEREGYLSVNDIRGLAWK---M-------QIIGSSYPTHDAKGKATGQTAYAGDMQLAGMLHAAVLFSPIPHGYVKSIDDSKALALPGVVKVLHCFNTTQFVGQP--VPDQERVFNNHVRFVGDRVAAVIAETEEIARKAVELIEVTYEELPYSLSPEQTLNGSIDNIHKD--GAVYGDLHKEVGD-ESKVDPSAIEITTSNKLDRLNHLTMETHSCVANYDHGLDELTIWSPNQSVHGLRTVVGDLFEIPYHKIRVIKTTMGGSFGAKQEWV-LEPVAACCALSVGKPVKLVYNRAESMVSVYGRGAVESKITSKITKDGKLQSFTTDITLDAGAYLGNSYVYINTMLGKFFRCYKYPYVDFTARTTCTNTPVSGGFRGWSGPEATLMIEHNLNVAAKRLNIDPVELRLKNVALPGDKDIYIDRDLGEIRLKESLELGREKFNWELRKKEVSYKRGIGVACGGHVNGFTPKR----GEFATVDMRMTEDGSIQANVTLHDHGCGTVTTFQMIVAEELGIPLDMVSVKEGDTFVSPYDYGCYSSRTVYVLGRAAQECAKEIKRVLGKNIAELHNIPLEDIEVVNGYVRSKKDEEINYTYAEASVKSLFEGKEVVATYQHK----------------DDTNPSVTAAHFALVEVDTYTGMTKTLDYLAVHDIGKALNREMCIAQIEGSVTMGMGAAISEHLTVEQGQ-STNSMKDYHVVNCYDAPNVRVELIEDGGTDGPYGAKSIGEIAHIPVTATIVGAINDALSTEICEIPINPDKIAKLMSGR---A
MHSAPDLSTILCGVRLPNPTVLASGILGLSHEVMVRVAQSGAGAITTKSCSLKPRPGYHNPVVLDWGQGLINAVGLSNPGVEVLAEEIRAQLAPL--GVPVIASIFAETIYGFGAIARFISEA-EPDLIEVNISCPNIDLYRLMFAADPYVAAQVTRQVKQNTDIPILLKLSPNVTDVTKIARAVVDAGADGITAINTLPGIILDVETGRPVLAHGTGGLSGPAIRPIAVRCVRDICRAVDAPVIAVGGVTTGRDAVEMVLVGATAVGIGSAVSRGTEVFQNVCDEIQDYMERHEYDDLEAFRGKALQ-SGMG--------IKRNVVRLDAVQKATGEAKYVEDLIPVGALHGKMVRSTIANGMVKSIDTSEALKMPGVELILTCFDVPKTSGHP--LLDDKLILEQRVRYYGDDIAVVVADTPLNARLAAEKVKVTYEVFEPLLTPAAAIHHPCT-IHE-RPGNELSRMDFNTGSTEKEIAGREDLVGVQYYVPMVNACHIEPNGCFAYME--GRKLIICSCNQVPFTLRRNVAEAVGIPVGDIRVIRPYIGGGFGNKQDTM-YEPIVALCTMKLGRPVAIILTREETFTSTRVRHAFDMLIKSEVDAAGKMIKRGLRINSNGGAYAAHTHAVTAYAITNNFQNYPTSGVQVESSTAYTNLPSAAALRGYGIPQLAFAMESEMDDIALAHGWDPVDLRLKNIQTDGFVDPFDKFVVSSCGMQGCIQRGREVSGWDRKRKEYSIKKGIGMACFSYKTGVWPIQ----VENASCRIVMNEDGTAVIQVGATEIGQGSDTVFCQMVSEITTIPENRLTLPYCDTDVSPYDSGAYASRQTYVSGGAVRKAAELLRGKLLARAAAVYDQAYESLCLESEKIKNIETGQIICTIGQLCTFMNHTTEHLTAEATYT----------------AQSICFSYGVSYIDLDVDVPLGKVKINKVYSVHDSGQILNPALSHGQLHGGIAMGLGYALGEQLLFKTGRPLNNNLLDYKTPTAMDMPEIETYFVETFEPSGPFGNKGLAEPPLIPQAPAVRNAILHATGIGVFNLPMNPQSLVHAFIEAGLIN
M---VDLSVNIAGLKLKNPIMPASGTFS--EDLADVFDLDKLGAHVTKTITKGWRDGNPTPRVCEVGGSMLNSIGIPSKGSRYFLDNVVPFYQAY--KTPLVVSISGNTADEFAALCSEVSV-DGVEAIEVNISCPNIEEDGKAFAIRPSSTYEVMRKLRKATKLPLWAKLTPNTGETPDVARAAEEGGADALVVANTVLSMAIDIRSRRPKLGNLLGGLSGPSIKPITLRMAYQCAKATNIPVIGCGGISTVEDVIEYLMVGASAVQVGTATFINPTVMVSIIDDLKKYLTAEGISSVRDLIGTIIDEAPMR--------LGRAAVRPDGPAKIAGRLTYLTDVRDEDMLVGRILRAGIPHARIVHIDTSRAEALAGVVAVVTHRDIKGGFGIV--VQDQPAMCFDKVRYVGDAVAAVAAVDAATAARAIDLIRVRYEPLPVVSGAEAALAPGAEAVHAA--GNLQRELRFARGDIMAGFAGAAHVVEATYETPRQMHGFMETEGGHAFVDA-DGTLNVCAGGQHGRRDQMQLARILGMPEERIRVVSSPTGGAFGGKDELT-VQPALALLALKTGRRVRLQLERFESVAAGTKSNPMRIRMRTGCDANGHIVAQQVDLLADAGAYASLSPGVMETALEHACGPYDVPNVLSHGRLAYTNNGTCGALRGFGCNQMSYALECQVERLAVACGLDPIEFRARNLRKAGTRGYL-GQTVSTERLDEMLAAAAADPIWNRPR----EIIGVGMGMNYQGNGLGTLP----PDPGGGTLRLAPDGMIEAALGLDEIGQGLHAAIRNTVAAELGCGHGDIRPVTGDTAAAPESGSTTASRGTYVVWRVAKEAAPCLADELTSAAARILDRSAQTLVVVPGGLAERGSGALLISFAELARALAPDGLP-HAGVAFEFP-KSD--------G-NARLIFAFGATLARVAVDRVTGQVRVLDISQHTAAGPVLDHAAYLGQIEGASVQGQGFTITENAVLQHGLYLTENLDTYIMPSIQDAPSMAVFALEGLEADDRFGPRGIGELGIGAVTPAIANAVADAIGYWPEQAPIDPERILGALGGS---P
M-----TELQIRNVRFKNPVLTASGTFGYGLECPDLFDVAQLGGVVTKSISRKPRDGNPPQRIAETSSGMLNSIGLANVGVDVFLDQKLPALLQR--GATVIVNIAASSVEEYCYVLERCESHEGIAGYEINVSCPNVKDGGLSFGTNCPAVAQITRELRRRTDRFLAMKLTPNVTSIGEFARACEAEGADAVSCVNTFLGMDIDIRTRRPKIATITGGYSGPAILPMALAKVHEVRKAVKIPIIGIGGIMTAEDALKFLVVGASLVQLGTVLFVDPMAATTVVKGIEDYMTENGFKAINDLIGSLDVTWSMN---TDTKIIGTPVPKHDAGIRVTGKAVYGHDIVLPGMLHGAILRTKYPSATF-TIDVSEAKKLPGVACVITADDIDT-------KRDHPVIKAGEVNCIRDEIAAVAAETKEIALTALSLIKVKYKKRKGVFDPFEALKPSAPKINKSKNKNIAGEFHYEHGNLEKQKKRSKIILTRRFSLPRMTHACMATSNITAAYQS-DGKLLLYSSTQVPFLYQRDMAHALKMNPSDIRIIQPVIGGGFGSKLDMYPFEPICALLSIKTGKPVQILYSREEEFIASPTRQPMIIDLTAGIDSKGNFTFREVNVIKDNGAYTSWGATTPFVIMQAFSSLYKIPACYFHATAVYTNNVFAGSFRGYGNPQATFALERMIDMLADEIGMGKDEIRLINANEQGEITGQ-GLHYQTCGHRQCLESVIKSSKTKIR-----YKKGIGFASMLHVGGGAKIY----SDGCGSIVKIDPYGFCTIITGANEIGQGSETVLAMIAAEELGIALNKIKVINSDTDIKPWDVGVHASRTSFVAGNSLLGAIKKLKNKLNAKARQLMNEPSADFIYESGYLFSNQT-RSKIAIDKVVREMQFTPNELAIAFYFYEP-LSE-FQDKEFKG-NVSGTYAFASQSIEVEVDTYTGNVRVLNVHVAQDVGKVLNPLLLEGQIHGGVLQGLGYAICEELLMNSGMILNSNFHNYKIPTASDIPEIHFTPIETNDRHGPYGAKGVGEAPLIPTAAAITNAVCNALGIELLELPITPERVLRAINGKQTSK
MAEQDMLAVDFRGLPFTTPLVLLSGCVGFGEEYTRVAGFSDAGAICLKGTTLEARLGNPPHRIAETPGGMLNAIGLQNPGARAVVDAILPRLNFE--ETRFIANVCGSTIEEYREVTRIFDD-SPIDAIEINISCPNVKEGGVAFGNDPEMSARVVAACRAATRKPLITKLSPNQTEIAENARRCIEAGSDALAVINTLMGMAVNIETRRPVIGNNQGGLSGPAIKPIALLKVHQVYQVCGIPIIGQGGITTVADAIEFLIAGATAVGIGTALFYDPLICPKINRGIIEYLKRHRVRSVSDLVGTLQPHTGMGKETRQFKSVGTRPIRPDGIDKVTGRARYGADFDMPGQLVGLILRSPHAHASIKSIDTSKAEALPGVKSVVTSKDFKD--------KDDNCMARKKVFYDGHAVAAVAATDAKTARAALKLIEVEYKILKHVTDVDEAVGKKAPIIQRSKPSNISRRSEFGHGDVSTGFDKADVVIERNFRTEQSHQGYIEPHACVASVSP-DGTGELWVCTQGHFVFRQQLAQMLGMDVAKLRVTSSEIGGGFGGKTHIW-LEPVAMALSRKANRPVKLVMTREEVFRASGPTSATSIDIKIGVTKDGIITAGEAEMRYTSGPWGGSWAM---LGAMTAFACYDLENVKTVGLEVLVNRPKTTAYRAPSAPMAAFAVESMIDELAQRIGMDAVEMRIKNAAKEGTQSSY-GPVYGPIGIGPTLEAAQNHPHM--K-----ENQGRGMACGFWFNFGGQ---------SCTNLNIGIDGTATLTVGTIDVG-GARASLSLVVAEELGIPYEKVKAVIGDTGSLGYNEMTDGSRGTFASSMSAIKSCRIAIEDMCARAAKIWDIPVSDVSWQDGHAHASGNTNAPLSIAEIAASAEKTGGPIAGHAQIV----------------ADGAGVSFATHICDVEVDPETGSTRVVRYTVIQDAGKAVHPTYVEGQFQGGAAQGIGWALNEEYIYEDGRLQNPGFLDYRIPVCSDLPMIDTQILEIPNPNHPYGIRGVGETSIVPPLAAIGNAVSNATGVRMTHVPMSPPRILDALERQAESA
M---ANLNVKFKDLNFKNPVIMASGTFGFGKEYNEIYDIEKLGGISSKGLTLNQKDGNNGMRVFETPSGMMNSVGLENPGVQGFIDKELPFFSDL--DLVRIVNLGGGTLDDYIKGAELLRG-KDVDVIELNISCPNVKAGGMAFGIKNEVAREIVREVRKVVDKPLVIKLSPNAEDIVGMARVCEEEGADGVSLVNTFKALAIDINRRKPVFENVYAGLSGPAIKPIALRMVNEVSKNIEIPVWGMGGITTANDAIEFIMAGSSCIQVGTANFVNPKIGLEIIDGIEKFMKQEGIKTLDEIRGII-----M-------NIVGKGIAKIDGMSIATGKPVYTDDLAAKEALVVKILRSPYPYAIIEEIDTKRAMMVPGVECVLTYKDVPQLAGQS--FPEDRLILDKTVRYVGDEVAIIAAKDEKTAIKAMKMIKVKYNVLTPVMDMEKAI-DNESIVHTERERNIASKHLYEKGNIEEELSKCDIVVEDTYYTQAQSHGMMETYRAYNYLDH-MGRLVVVSSTQIPFHVRRHLSRALDIPSSKVRVIKPRIGGGFGGKQTAC-VEIFSGLVTLKTGKPAKIIYDRKETFTSTTSRHAMKLNVRVGADKDGTIKVIDIDALSDTGAYGEHASTTFGLVGEKTMPMYKLKAARFKGNVVYTNKTPAGAFRGYGATQGCFAVEATINKVAAKLNMDPVEVRLKNIIKEGEISPA-DKLLKSVALDRCIQKGKELIKWDEKYPVREKVRSVGMALTMQGSGIAG------IDTASIEIKLNDDGNYTLLTGSTDMGTGSDTILAQMCAEVLETTMDKIVVNSADTDSSPYDPGSYASSTTYVTGMAVVKAATELKNKIISLGAERLGLDKEDVEFYGNCVKSEDG-EKSISIFDLAVDVTMGKNQLIGYATHG----------------SSVSPPPFIAGFVETEIDKETGKVDIVDYVAVVDCGTVINKNLAKIQVEGGIVQGIGLALYEDVVYEKGELASNTFMQYKIPTRKDVGNIIVDFEESYEPTGPFGAKSVGEVVVNTPSPAIENAIYNGLGINLNTLPMTPEKVFMAMME----K
MS--PD-PVAAFGTTFQNPILLAAGTAGFGHELADIVDLDALGGIVTKAVSPHPRAGNAAPRVAEFGGGMLNAVGLANPGVERVAAEDLPWLAQR--RARVLVNVVGFVPEDYATVVTRLGEFTVIAAFELNVSCPNTERGGEEFGADATVLSDLIRRCRAVTDRPLVVKLAPTLPDIAGTAEAAAEAGADGFTLVNTIPGTLYREMGRESRLGFGRGGVSGPALLAVGVLATRLVSERTGLPVIGAGGVRRIEDVRQYLEAGASLVAVGTAGLAHPRVPERLVRAWRRH--------------------GMRAEPGETKVVGKPLARVDGYERVSGTAVYPADITLPRMLYGAILRSPHPHATVTGVDTSAAEQMPGVHAVISAFTPDDTRPHS---EFKSQLFNPTCRYEGEAVAAVAADDPYLAQDALRAIDVQYEVHPFVADERNALEPGAPLVYER--GNLAREPTYERGDVARGFAEADVVLEENYRCECEIHTPMEAHGCVAKWD--GDSLTVWESTQGVYNVQTGVAAALGMPLSKVRIIGHYMGGGFGAKLQAGKYSTAAALLAKQTARPVKITLTREETYLAVGNRPPANMRLKAGVKRDGTITAFEFAGSGTAGAYGTGGAS---SLDWVVRDLYLCPNVKTELTDIYINAGPSRPFRAPGHPQGAWALEQMMDALAAAIQMDPVELRLKNIPSFSQGRDG-APPYTTTGLRQCLEDGANGFRWRETKQDIELRRGVGMAAGLWSGGAGGPP-------CTVIIKVFSDGSINLNMGASDIGTGTKTIMAMVAAEELGVAPEAIQIEHADTGTTQYASASGGSKTVPTESPTVRAAALDVKRQLLELAADELEVAVSDLTLSDGRVVNTADPSQGVEISQLRNLRRLR--SITGIGYRAPNP-------------ADKATCPFGAHFCEVEVNTRTGEVKIVRFLGAHDSGRVMNRLTYQNQVFGGITMGIGYGMTERRILQTGKMVNKNWHDYKLATALDVPDMICVPIDVSDDEAIAGCKGIGEPATIPTAPALANAVFHATGVRVTSTPIDPSMLVQAIAAARGGD
-------------MELPNPVLTASGCGGTGRELAQFADVARLGAFTTRSVTMAPRAGRPTPRMAETPSGLLNAVGLQGPGIEAFLERELPWLAER--GARTVVSIGGGTVAEYTALARRLAAETGITAVEVNLSCPNVEDRGRVFAREGSAAAEVVASVRAATDVPVIAKLSPDVADVVAVARACVDGGADALALINTPVGMSIDVDTMRPALAAGTGGLSGPAVRPLAVRCVWQVHAALGVPLVGMGGVTSGRDALELVLAGACAVAVGTALFHDPYACQRVLRELEELLQERGFDRLADAVGLAHRPSLMTT--RSGSGVGASAQRPDGTLKVTGEFAYSSDLWLEGMLWGATLRSPHPSAWIRSVDVGPALAMPGVFAVLTHEDVPGFYGLE--HRDQPVLAIDQVRYQGEPVALVAADHPETARRAAAAIMVEYEVREAVVDPRRAADPSCPQVNPR--GNVVRHQPVRVGS----TFEAEVVVTGEYEVGMQDQAFLGPESGLAVPAE-DGGVDLYIATQWLHVDQGQVAPCLGLPPGKVRLSLAGVGGAFGAREDLS-MQIHASMLALRTGRPVKMVYGREESFFGHVHRHPARMRYEHGATADGRLVYVRAEILLDGGAYCSSTPAVVGNAASLGVGPYEVGNVWIDAYGVYTNNPPCGAMRGFGAVQACYAYESQMDRLAEACGLSPVEIRVRNAVSQGSRLAT-GQLITPAPLAEMLVRLAAMPLPEEAEVDLRVRRGVGYGVGIKNICFSEGF----DDYSTARVRVELIGHVLVHTAAAEVGQGLVTIQAQIARTELGI--ETVTVAPADTS-VGSAGSSSASRQSYVTGGAVKTACEAVRERLDSLRAAHPGLSLEELLER--------------------------SGPVEETREYRHRPTHP-LDPVTGQG-DSHTQLALCVHRAVVDVDVELGLVKVVELAAVQDVGKILNPLALEGQIHGGTAQGLGLALMEEIQVRDGRVLNPSFTDYLIPTILDMPPMRLSILENPDPHAPYGLRGAGEPPTLSSTPAVAAAVRAATGLELPRVPIRPEDVALAP------A
M----DLTVKIRNKTLPNPVGVASGTFGYGEEYAQLTDLSALGALYTKALTVEPRPGNALPRLVETPAGMINSIGLANVGVERFLTEKIPYLETL--TCPVILNVAGSTEEEYASVISRVDSQNAIWAYEVNISCPNVKHGGMAFGTDPVQVERLTKTLRKLTDKAIIMKLTPNVTDIALIAQAAEAGGADAISCINTVMGMVVDINSRKPAIPAISGGLSGPAIRPVGVAAVWRVSRVVTIPVIGLGGILTWEDAVQYLLAGADAIQIGTGNFVTPDASVKVLNGIISYMKEAGFQKIEDFHGHF-----M--------------------RKVCGEAKFGDDFRFHGMVHAVPVYTEYIHAENLSLEIEDARSMPGVLSVFTWEDVPGTAGQI--NQDYPIFVKDRIRSNSDVAALVVAETRMQALAAAEKVIVTADVLAAVLDPEEALKKDAPVIPEGKDSNLVNHHIVRTGDPDTALAMSSVVIEQRFETPFVEHAYLEPECAVCVPRE-DGGLEIYGSMQHPFSTRRFVCAYLGRPLASVVCLSHAVGGSFGGKDDTASVCARAALAALKLNRPVKLLLKREWSMRESYKRVPYKMDYKVGFDGDGHLTGAISKTLADSGAYTSTTPWSTWRSTVQNMGPYKLENIRGEVLGVATNNVFTGAFRGFGSPQTNFAVEQIMDMAAEKLGLTPLEIRKRNALVQDSITIT-GQKLHTVSLMEVMEKTAETIDFERKYRNSSKFYGIGMAASYRGCSVGAEA----MDFCCATINIQFDGSILLDTAVFENGQGAVSAMMLICAEELGVPVESIHYQASSTASIPDGGTTVASRGTLVGGGAIKDAMSKLKPILQEILYPEIAESPDQVSFHDNRIWGTE--ERSLTWSEAGHQMYLSRVYPFAFGSFQAP-RVS-WDEENGQG-NAYFSYVYSCQAVEVEVDPEKRSCRLLNVVATHDIGKAINPPMVEGQIQGGIVQGMGMALTEDFKIEEGRIKSLNFSKYKIPRMTDVPDMLTQIVENHDPLSPTGAKGIGEPAMEIIAPAIANAVAAATGERFFSLPIKLKKEIQA--------
M---ANMKICFLDKIFKNPVVAASGTFGFGEEYNEIYDVGILGGISSKGLTLRGKTGNSGIRLWETPMGLMNSIGLQNPGVESFISQEMEKMKTY--NTNIIANLGGGTLEDYLEGVRLLNN-SDVDIIELNISCPNVKAGGMAFGIKSEVAYETVKAVKEICEKPLMVKLSPNAENISEMAAACEEAGAEALSLINTLNAMAIDIYQRKAVFNNTYAGLSGPAVKPVALRMVHQAAKAVEIPVCGMGGISSGKDAIEFIMAGASLVQVGTANFVKADICVDIIREMEEFLDAEGIKDITDIIGIV-----MSKM----KTVGSSFPRHESISKVTGSAEYTDDLNFPNAVYGAILRSPHANAVVRSMDVKDALKIPGILAVLTPDDVTHCSGNP---PSDERILTDRALYAGDRIAAVAGETEEACKKALNAITVDYEILKPVFRIEDALKEGAAPIHPHYDSNIVKKLEVNTGDMERAFEESDHIFEEEFYTPQIQVTAMEPTGCICDYTN-EKKLNIWSTSQTVFQERRILADLLDMKEKDIRMVKPAMGGGFGARQQLH-NQHVCALLSKAVKRPVKIINTREEEMLATIARHEVKLKIRMGVMNSGRINACHIESYFNTGPYTSHGPTVVAAATKKM--QYNVPNYRFEGYCVLTNSPVSGAVRGYGNPQINFGREILLDRIAKKLQMDPVELRLMNHVKTGEKFPGWTDPIESCAIEDCINGVMELKDDIDKADCSEIDEAWGVAFGCHTSGPSNK-----TGMSSAIVMANGDGSVNLMVGSADIGQGSETTLSQVAAERLGVELSDVRIKAADTLNTPYDTGTFASSQMFVCGNAVRKAADSLIENTRRAISDRFSVPFDEISFNDGFSLEVDNIEKTITFKEAVKEVTFGGMVLIGNSSYK----------------AEAAPPPFSVCMAKVAVNRITDEIRVKHFIQGVDVGTAVNPSIVEGQIEGGIHMGLGYALMENIEIMVKKPVSSDLLHYKALLSEDMPETYTYIAKGYEPKGPLGAKSVGELSTVAVASAVAIAVTNATGNEIVELPLSKKYTLTGSRSDQRKQ
MG----LTTNFIGLKLKNSVFVASGIAGFGEEYSDLFDINKLGGFITKTVTLLPRKGNSLPRIVETTSGMINSIGLENPGVDAFIEDKLPFLRKL--KIPVIVSIGGETAEELVSVVRKLNGVEVISAIELNLSCPNIKSARKYFSQDKELAYKTIRAIRKVTKFPLIAKLSPAVTDITEIAQVSKNAGADAVALINSFPAMFFS-KDRAPVF----GGLSGPVIKPMALKMIYEVSRKVKIPIMGVGGITSVKDAMDFFAAGSSVIAVGSCMFKNPKLPIEIIKGLSKNGKQD-----------------M-------PAVGQDKLRKEGPKKLTGAALYVDDIPVKGAWHGVTVRSTVPHARIKDIRFLKGFPWKQA-VVVTAADIPGCVRLI--EDDQPLLADAITRHVHEPVALIAHPDRSAAYESLKFVEIEYEALPAALTIEESLRKKAI-LRGS--DNVFKQFRIKKGDAAKAMKKAWKTVDTVFRVPHQEQAYIEPQGMVSWFEK-DGTLVLLGSLQCPYYIVKAMQPIFGLPEEKIRVVQAVTGGGFGGKEEYPNIAGHAALLARKAKRPIKMIYDRHEDMAVTTKRHPAVVRHRAGIDRKGKLVALDIDVVMDAGAYLTLSPVVLSRGVLHASGPYTCADVDIRARCVATNTPPNGAYRGFGAPQTLFAAELQWENLSEASKIDSLTLRERNLVKIGSELST-GQILESVGLKKCLEVVVKRSAYAKRRKEHATWRGIGLAAVHHGSGFTGNG----EVFSRASLSLTKRGRFRIEAAASEIGQGSMSTLSQIVADALGVPYEWIDLEVNDTRRVPDSGPTVASRTCMVVGGLLHAAARDLKAAILAKTKKFPK-TETEL--------------------QAAAKALAAKGPLRFTRRFEKNTDIE-FDDKTYRG-DAYGSYGYAALAVDLEVDRTTYEVSVKKVWTAQDIGKAINPKIVEGQIMGGTLQALGWALLEKPVYKNGAMINNQLTNYIIPTAMDAPAMDVVLVEEPYSRGPFGAKGVGEMPMDIPAPAVCAAIRQATGLLFPEIPVTPESIAEALRRK---K
MSNTPSIAVDFCGLRLDSPLVLLSGCVGFGEEYTRINGFSDVGAVVLKGTTREPRLGNPPHRVYETPMGMLNAIGLQNPGMDRVVDDILPTLDFT--ETRFIANVCGSTIDDYAAVTARFDD-SPIDAIEINISCPNIKEGGVSFGNYPDMSARVVAACRAATSKPIIAKLSPNQTDIRENARLCIEAGADGLAVINTVMGMAIDIESRTPVIGNVQGGLSGPAIKPIALLKVRQVYEVAGIPIIGQGGITSVNDAIEFMIAGATTVGIGTALFYDPLLCRRMNDGIADYLARHGMSTCAELTGSLLA---MRPVPVNKMNTGQAVARKEDRRFLTGSGRYTDDIVLDGQTWLRFYRSPYAHGTITELDTSEARAMPGVLAVYTGQDLLAVAGAA--MPDQPPLARDRVRYVGEPVAAIIAESAAMAQAAADSILFDVDELPAAVTPGDALRATEAAIHADLESNHYG--TMSYGDTDAVFETSPRRVRIEVINNRVAPAALEPRACNASYDPDDGSMLVYQGCQGVHALRDRILKSVDLDKDKLRVICPDVGGGFGLKFFLQ-CETVVAVFAKMLGRPVKWTADRSESFQSDVHGRDHESHAEFALDDNGRVLAMRATVNANIGAYCSQAGPIPWFGACMTGGCYDIPALHVAINMVVTNTVPVDAYRGAGRPEATYLIERLMDRAALELGIARDEIRRRNFIAPDQFPAT-GRSYDSGRYSEIMEAALQRADWLGE-QRRMQLRGIGFASYVEICSAAGS--------EETHIRFRHDGRLELTAGTQSTGQGHETSYAQIVAAVLGTGIEHTDLVQGDTLQVPTGQGTNGSRSLAIAGSALRHCADLVVEAGKRMAAAVFEAPEAQIDFADGRFQTRDG-SHSAAITDIALASFDELPGLRCQYRFE----------------PDGGTFPNGCHVCEVEIDPATGVTRILRYTVEDDVGVVINPLLLEGQIVGGIAQGLGQALTEHAAYDSGQLLSATFMDYGMPRSDWLPDVDFRYREVPSPRNPLGVKGAGEAGTVGAAPALVNAVLDALGVENLDMPVTPQKVWQALQNAG---
M---VDLSVSVGSLTLKNPIMPASGTFS--EDLSDVLDLNRLGALVAKTITRELRSGNPTPRVCEVRGSMLNSIGIPSKGVDYFLQNTVPFFHEY--DTPFVASISAGTADEFAELCEQVSV-PGVSAIEVNISCPNIEEDGKAFAMRPSTTLSVMEKLRGATDLPLWAKLTPNTGEIIEVAQAAEHGGADALVVANTLLSMAIDVRTRKPKLGNLMGGLSGPALKPITLRMTYQCAKAANIPVIGCGGITTLNDVLEYLIAGASAVQVGTATFINPTAMTALVDQLTTYMEEEGLADLSSIIGSVRDGTSMNKVMTPKFGIGAPVRRQEDHAFLTGHGCYTSDVRRAGALAAHVLRSPVAHARFTITDISRARALDGVHLVLTAADISEPCKTV--MVDREVLCSEQVRHVGDAIAFIVADTPDLAKTAAEMIEIDFEELEAVVGSVRALEQEAPQVWPELGSNRAFEIALGEGEADEAFAKASHVTSIEVVNNRLVANYMEPRACIGEYDPDTDRYTLTTGTQGGHGMRAVIAEIMGIEQARLRVVTPDVGGGFGTKMFCY-REYPLCLVAHRLGRPVKWVGERTEHFMVDSHGRDNVTTAELALDETGRMLGLRVHVIADMGAYLHQFGPIPRVGTSMATGVYDIPALWARTTGVYTNTVPTDAYRGAGRPEAAYVLERLVDKAAEEIGMDPVAFRRFNFIKPMQFPAT-KRRYDTGDFDQHLTQALAAADWDGA-ARDARWRGIGVCTYIEACAFAGG--------EEATLSLNDDGTVTLLVGTQSNGQGHATAYGQVVADVLGLVLEDVKLVQGDTDRVRKGGGTGGSRSIPIALPSVLNASNALAELIKAEAADHLEVGSADLELAEGVVRVVGT-DQSVSIAQIAAQTQT---TLQACEEVT----------------QDECTYPNGTHICELEVDPETGQVAILRYVITDDFGVTVNPLLLQGQVHGGVVQAISQALCEHTVYEEGQLLTASFMDYQLPRAADMPSFEFSTANVPSTTNALGIKGAGEAGTIGGCAAVMNALGSALGVTHLDMPATPERIWQAIQAARSMA
M-----LKTNFCGVEFKNPVVGASGTFGFGREYENFTDLNKLGGISTKGLTIQAKDGNTGLRIYETPSGIMNSIGLQNPSVQEFINRDLDYMLSL--DTVTIANIGGSDIKSYIEAVELISS-TDIKIIELNISCPNVKEGGMAFGIKCDIAQNVVSEVRKHTDKILMVKLSPNANDIVEMAKTCEDSGADAISLVNTFNALAIDINKRKAVFDNITAGLSGPCIKPIALRMCRDVCKNVKIPVCGMGGIQNYKDALEFIMVGCHLVQVGTANFVNPNVMVEIANGMENYLKENGFKSIEEIRNII-----MK--------INKDFKKIDSNSLVTGKPVYTEDLKDPNALIIKLMRSPYARCEILEIDKSKAEAMDGIVAVYTYEDVFDLAGQS--YPEDMSILSKNIRYMKEPVAIVVGVNEKVCNQAMKRIKVKYDVKEPLLDYTKAI-DNEIVVHEETRRNLVGEKKESWGDIDKVMSECDVVLEDTFTTKAQAHCMMETYRSYCYMDQ-FDRLCCISSTQVPFHIKRQLSVALGISDSRIRIIKPRVGGGFGGKQTSV-TEIYPGFVTLKTGKPSILVFDREETFEASNSRHQMKVKVKIGAKKDGTIEACDIYALSDQGAYGYHAFTTLNLVGNKTLPLYRMRAARFFGQVVYTNKLPGGAFRGYGAVQGTFALESMVNKLAKELNMDPVELRLKNTVREGEKTLA-GIDVKSCKLNECIEKGREMIEWDKYYPFKEKIISVGMAIAQQGSGIQN------VDTSTVEVRLNEQGDYTLLMSPTDVGQGTDSIMVNLANEVLQCGMDNIIPIIADTDITPYDPGSYASSGVYITGGAVVRACENLLNKIKKRVAMRFETSVEWLEIRDQAVYLQN--KKLIAIKDLARDLSTGGMQLIGVGNFD----------------SKTSPPPYMAGFVKISIDKLTGEIKVEDYAAVVDCGTVMNTKLATVQVEGGIGQSIGYALYEDSLWDEGRLKEHSFISYNLPSRKDIGNIHVDFCESYEPTGPFGAKSIGEIVSNTPAPAINGAILNAISCTFDTLPIKAEDVLLKMYE-----
M----------CGLRMPTPVMTASGCAAAGRELDQFFDVTSIGAVVTKSIMRSPRSGRPTPRMVETPSGMLNSIGLQGPGIDAFLARDLPWLVQR--GARAFVSIAGETADEYVELARRVGQAPGVAGIEVNISCPNVENRGMVFACDPDSSYRVLSEVRPHIDIPVFAKLTPDVTDITIVAGAAADAGADGVTVINTLLGIAMDPDTLRPRLGGVTGGLSGPAVRPVAVRAVWQIRRALDLPIIGVGGIRTGFDALEMVLAGAAAVQVGTVIFHDPSAPVRVADELRDELAVRGFASLDEVRGLAH---VMTAPTSRASLIGASIPRREDDALLRGEGRFLADLDIPGALEVAFVRSPHARATLTKVDLGAARELPGVVAAFAWDDLRDEAEMR--VPEFPLLADGAVLCVGQPVAVVVAVDRYVAEDALELVDIDYAPLPALVDPLDALGPDAHAVAPGTDDNLAISVEGHVGDVDAALNSAVHVVTERYRSHRYVASPMETRGVAVTVDPHDRSLTVFASTQTPHRLREVIASTLGIDAGTVRVTAPDVGGGFGQKGVQY-VEDVLVPYLRRLGRPVRWVEDRLENLTSSSHAREQVHDITLAADADGRLLALRDDVVINLGCANLTGLVVPYNTLTHVIGPYVVPALDLRVRGALTNTMFATPYRGAGRPEAVFAMERAMDRLAHQIGIEPHELRARNLVQPEAMPGT-MQTYDSGNFPELLRRLVGHLDVDAR-TRQARRIGVGLAMYIEGTGLGPF--------ESGSVSVLPNGRVRVATGASSQGQAHRTTFAQVAADALGVPWDRIDLVEGDTAAIGHGVGTIASRSMVTAGNAIHTAALAVREALLADASQILEIAVEDLELVDGSVRPVGIPDAGIDVAELARRRAPLGATVSETAFFK----------------PPTVTVASAAHGAVVEVDERTGTVEILRYAVVHDCGRVVNPMVADGQVTGGVMQGIGGALYEEMQYPDGQPRSVTYMDYLVPTSAEAPPYVLDHVETPSTLNPLGVKGLGEGGAIAPPAAVTNAVEDALRVHLTRGPLSPSRIRDHIRDGRTAR
MDQTDPLAVSLNRLQLKNPILVASGTFGYAKEMAAFLDFSRLGGIIPKTITTEPRIGNPPPRTVETSAGLLNSIGLDNDGIDLFLEKQLNYLSSL--ETALIVNIAGRSIDEMAVMASRLDQYDQITALELNISCPNV-SGGVDYGTRPEMTEKMLKQVTESCQLPIIAKLTPNVTSVVEIAQAASAGGADAVSLINTVQGTAIDWRRRKPILGGIFGGLSGPAIKPVALRVVCQVARAVDVPIIGVGGIANIDDVMEFIVAGASAVQIGTANFYNPGLAAQLVSELEGILVSEKCSHISELVGSLEY-ERMATIDPQYKVIGTRPIRHDGADKVTGRALYGADIKVKGMIYGAVLRSPHAHANIKSIDTSKAEAFPGVRAVVTSADLPEGEGAV-VLNHSNNLARTKVLYKGHAVAAVAADNLHIAQEAANLIEVEYEVLPPVLDVLKAMEDSAPVLNPDKPSNVAKHIVFEKGDLEKGFADAKYVVEREFRTSTVHQGYIEPHVATVLWNN-DGQITVWTPTQGTFSVRSQMAELLHVPLARVKVVPAEIGGGFGGKISVY-LAPAAAVLSRKAGVPVQIVMDRADVLQATGPTPGSFIRIKMGVDADGRLTAAEAWMAYEAGGYPGSPIG---AGAMCVFSCYDIPNGRVEGYDVCVNKPRTNAYRAPGATNAAFATETVVDELCEQLGMEPVEFRLLNASKEGTRRID-GVTYPRIGLVETLEAIKNSEHYNT------PNQGRGIGSGFWFNA---------GLKSAVTATVNSDGSVGLLEGSTDIG-GSRTAIAMQFAEAIGLAAEDIKPAVVDTDSVGYTDVTGGSRVTYATGWAAYEAAQDLKRQIVSRAAELWEVDPDLVSYEDGSVIG---PDKSMTFKEIAIELSLGGEPLVGRGVSN----------------HNEPGGAFGTHLVDVEVDPNTGKVDILRYTAAQDCGTAIHPAYVEGQIQGGAVQGIGWGLNEEYWYEAGSMRNANFLDYRIPTCYDLPMIDAIIVEVPNPGHPYGVRGVGEVPIVPPPAALEAAIHNAVGVRMYELPMSPPRVLHELLKKE--S
MEKHAALAVRLGRMSLKNPLMPAAGTFSV-DTAREFYDINKLGAIVAKTITPLERRGNETPRAAEVYGGMLNSVGLQNPGLEAFLRLEAPKLTEV--EPPVIISIAGHSIADFALMAQALDPLRQIAALEVNVSCPNVACGGRVFAADPVQVEAVVAAIRRVTHKYLIIKLSPNVGDITEMAAAAEHAGGDCLCLANTLLGMKIDIHRRRPVLANIVGGMSGPAVKPVILRMVYQTYSRVKIPLIGVGGIATMEDVLEYMMAGASAVQVGTAAFTDPLILPRLIDELAEYADRQEI-CLADLIGVAQV---M-------QIIGSSVARIDGVSKVCGKAEYVDDIFVRHMLHAKLLRSTIANGRVRRIDTAKAGTLPGVEAVVTFEDVPFTAGHP--YTDDRHLLTGRVRLWGDEIAAVVAADELTAEKALRLIDVEYEEYSPILNGEDALQENALEIHAG-TKNIIKKTGYQLGNLEQAFAEADYILEGDYKTSVVQHCAMENHSAFAYVDA-TGRIVICSSTQIPHICRRIVGQALGIPWGKVRVIKPAVGGGFGSKQDVV-VEPLAAFLSTKVGRPVKLELSREETFIATRTRHAMNYWLKSGVKKDGTLLARQARIISVNGAYASHGHSIGAKCSGTVRVQYKQKAVECEVTTVYTNMPAAGAMRGYGIPQVIFALECHMEDLARAIGMDPLEFRLKNFHEPGFVDPLNGVKAHTSGLWECVEKGRKLIRWDEQKAANRKRRGIGAACFYYGTATWPVG----LELAGARIVLNQDGSVQLQVGATEIGQGSDTVFAQMTAEILGIPLDWVHVSVQDTDITPFDTGSYASRQTYVSGGAVKKAAEEIKAKILERCRLMTDIPIHSLDIADGWVIYKQSRERLKSLESIALDSYYNAAPITADVSYQ----------------ARTNAFAYGCTFVEVEVDIPTGKVDVLQIYNIHDSGKIINPDLATGQVHGGVSMALGYALYEQMLFKSGKPLNNNLLDYKLMTAADTPKIGVAFVETDDPTAPFGNKALGEPPAISAAPAIRNAVLDATGVAINELPLNPQRLFERFKAAGLIV
M--------------------LASGIMSYSVDFFQRIAKEGVGGIVTKSIGLESRKGFENPTIVQINNGFINAMGLPNPGIASYANEIKKAKNVL--NIPLIVSVYGFSIEEYETVAKKAINY-GADAVELNVSCPHVKDTGLEIGQNPEKLFRAIKKVKNNVKKPVIVKLSPNVTNITEFATIAVEAGADALTATNTIHAMAIDIESTKPILSNIFGGFSGPPIKPIILRCVYELFKTVTVPIIGSGGITNWRDAIEFMLAGASAIQIGTAIAQNTKVFNDINKGIKSYLKKKRFKNVEQIVGLSQK--IMTQQ-KTFRLLGKKTIRKDGIAKVTGQEKFASDIAFPYMLHARVLKSPHPHAKVSFIDVSEAEKMGAT--VITFREIPDPRLVS--TPEDWQVLTNKPLFFGEPIAAVAAESEEEAQRAIEAIKVNFEVLEPSFDAIESMTPGKPLLHETVENNIACQLEIAEGDVEKGFAESDLILEREYRTNRRYHNQLETKSAVVNPES-GGGITVWSTTQSIHNSRLLLHQIFGIPMGKINVKKVALGGAFGSSIHVNPAVPIAVALALKARRPVKLSYTREEDMHD-HVSYQMIFKLKLGAKKDGKLTAGELHATLDIGAHQIQAYPLLGCVVGWWVSLYKLPHKKYVGKAVYTNKVPSCAFRGYGNPQISWAVESLMDELSEALGINPLEIRLKNYLGKGDVFPTVKSVIQSCGVEEILKKGSKIIGWENRPRFGEHRRGMGLGRGFHTSSAGAPVPSTVVDHGGAMLKINEDGTLDYITALMDHGGGTLTAHAKIIAEELCVPLENVNIVVADTQTTIYDVCTHASRGVYSGGGAAHKVAKQVKQKLLEYASKILDAYPHALKIRQGVIYAEGIEGKEITIGEVTSIARHKWGTIAAVDSLR----------------QGSCPPHFTGYFVEVEVDTETGKVKPIRVVAGADIGTVVNPDLAAGQVHGGFVKGWSMATLEDTQYESGDLMNRGFNNYKTPPPPDLPDFIVFFADTYEPTGPFGAKGIGEGALNPVAGAVANAISNAVGIRFYDLPITPIRILKAIKEEG--G
-------------MELPNPVLTAAGCGGTGRELAHFYDLRRLGAFVTRSITVTPRAGRPTPRMAETPSGLLTGVGLQGPGVDAFLERELPWLAQR--GVRTIVSIGGSTVSEYTTLARRLADEHAIMAVEVNLSCPNAEDRGRVFGRDGSAAAEVVSAVRAVTDVPVIAKLPPDVTDIVAVARSCVDGGADALTLINTPLGMSIDVDAMRPALAAGVGGLSGPAVRPLAVRCVWQVHAALGVPIVGVGGVATGRDALELILAGACAVGVGTAMFQDPYACLRVLRELEELLRERGFDRVADAVGLAHRPSLMT---GRRAGIGASVLRPDGALKVTGEFAYASDLWLDDMLWGVTLRSPHPSAWIRSIDIGPALAIPGVVAVLTHEDVPGFYGLE--RKDQPVLAIDQVRYQGEPVALVAADHPETARRAAAAIRVEYEPREPVTDPWRAADPSCPAVHPG--GNLVRYQPVRVGTRTADGARAEVVVTGEYEVGMQDQAPLGPESGLAVPAD-DGGVDLFVATQWLHVDRDQIAPCLGLPPEKVRISLAGVGGAFGAREDLS-MQIHACLLALRTGRPVKMVYGREESFLGHVHRHPARMRYEHGATADGRLVYVKAEILLDGGAYCSSTPAVVGNAASLGVGPYRVDNIWIDAYGVYTNNPPCGAMRGFGAVQACFAYESQMDRLAEACGLSPIEIRLRNAVGQGSRIAT-GQVISPAPLAEMLREIAAMPLPPERAADLRVRRGVGYAVGIKNICFSEGF----DDYSTARVRVELLGHVLVHTAAAEVGQGVVTVQAQIARTELGI--ERVTVAPADTS-IGSAGSTSASRQSYMTGGAVKAACEAVRRRLDELRAAHPDLSLEELLER--------------------------YGPVEETREFRHRPTRP-MDPVTGQG-DSHVQLALCVHRAVVDVDVELGLVKVVELAAVQDVGRILNPLALEGQIHGGSAQGLGLALMEEIQVRDGRVLNPSFTDYLIPTILDVPPMRLSIKEYPDPHAPYGLRGAGEPPTLSSTPAIVAAVRAATGLELSRVPIRPEDIALAA------V
MS--VDMRTYLGHVELVNPIITAAGCAASGSELAQFFDLGRIGALTTRSITMAPRAGRPTPRMAETPSGMLNAIGLQGPGVDAFLERELPWLAQR--NVRTVVSIGGGTVAEYTALARRLTDAPGVSAVEVNLSCPNIEDRGRVFARDGAASAEVVASVRSVMDVPVVAKLSPDVMDVVSVARACVDGGADALSMINNPLGMSIDTEAMRPSLAAVTGGLSGPAIRPLAVRCVWQVHAALSVPIIGMGGVLTGRDAFELILAGACVVAVGTALFHDPYACLRILRELEELLAARGFHRLADAVGLAHRPSLMVS--RQSQGVGTSVPRPDGTLKVTGEFAYSSDLYLADMIWGVTLRSPHPSAWIRSVDIGPALAMPGVLAVLTHEDVPGFYGLE--HRHQPVLAVDQVRYQGEPVALVAADHPERARRAAEAIVVEYEVREAVVDPRRAADPSCPTVHDH--GNVLRHQPVRVGS----DFEAPVVVTGEYEVGMQDQAFLGPESGLAVPAE-DGGVDLFVATQWLHVDRDQIAPCLGLPPERVRLSLAGVGGAFGAREDLS-MQVHACMLALRTGRPVKIVYNREESFFGHVHRHPAWMRYEHGATPDGRLLYVKAEILLDGGAYCSSSPAVVGNAASLGVGPYEVGNVRIDAYGVYTNNPPCGAMRGFGAVQACYAYESQMDRLAEACGISPVEVRVRNAVSQGSTLAT-GQVISPAPLADMLRELASMPLPEAAGADLLVRRGVGYGVGIKNICFSEGF----DDYSTARVRVELLGHVLVHTAAAEVGQGLVTIQEQIARTELGV--DRVTVAQADTS-VGSAGSSSASRQSYVTGGAVKTACEAVRERLDALRADG--SSLVEALER--------------------------AGAVEETREYRHRPTFP-MDPVTGQG-DSHTQLALCVHRAVVDVDVELGLVKVVELAAVQDVGKIMNLSALEGQIHGGSAQGLGLALMEEIQVTDGRVLNPSFTDYLIPTVLDMPPMRVSILENPDPHAPYGLRGAGEPPTLSSTPAVAAAVRAATGLPLSRVPIRPHDIVPNG-------
MTPTVDMTTAIGSLRLPNPLMTASGCAAAGRELHQFFDVSELGAVVTKSVMTQPRSGRPTPRMAETPSGMLNSIGLQGPGIDAFLEHDLPWLRSV--GARAVVSIAGSTVEEFRGLAERLVGQPGLAAIEVNISCPNVANRGLVFACQAAPSSAVIEAVREVTDVPLLAKLSPDVTDIVEIAAACVDAGADGLTMINTLLGISIDVDRMRPRLAGLTGGLSGPAVRPVAVRCIWQVHSAMQVPIVGVGGVASGSDALELVLAGAAGVQVGTVAFHDPSAPLRVRDELAEALGQRGFTSFVDAVGYAHRVEVMTT-----KLFGEKVARVEDPRLLTGGGRYLDDLG-RGALAAAFVRSPHAHARVVDVDVTGALDIEGVIAIYTYEDLAQPLLIP--HPAPYPLAKDEVNHVGEAVVMVVAVDRYVAEDACQAVEVTYEFLEPVVGVEAARRADRA-VHADVPDNVAAHLVQCTDDVERALQTAPHTLELDLEIERSASMPLEGKGVLARWDETEQSLRVHTSTQASTSVRAAVAAKLNLPLTRVHAIAPDVGGGFGVKIVHPWPEEVLVPWAKRLGDQVKWVEDRREHFISSAHERGQLQHVTVGFDDDGHLLALDVRFWHDNGAYTPYGIIVPIITSTQLLGPYKPGVYRCEFWSVYTNTVIVTPYRGAGRPQAVFAMERTMDAVADALGLDRTVVRERNFIQPDEMPGR-PLIYDSGDYPASLAKLKELVGWDEA-AYRDRTVGIGLACYVEGTGVGPY--------EGAHVVVETSGQVKVATGLTTQGQGHYTSFAQIAADELGVPLSDVEVVTGDTRRFPYAVGTFASRAAVMSGSAIAVASRIVRAKALRIAAEALEVAEDDLEIVDGVVQVKGAPGTRMPLGTVAVLSNPLSPGLEGTGYYS----------------PERSTFANGMHAVVVETDPDTAEIRILRYCVVHDCGNLINPMIVEGQIHGGVAQGVGGALYERMEYEHGQLLNASFMDFLMPYATEVPTIEIDHLETPSPLNPLGIKGAGEAGVIPGAAAIAAAIEDAEGLRITRMPISPSDLHALRARQRGER
MN--PDMRTRLAGLELANPVMAAAGCAGTGRELARFFDIARLGAIATKSVMLEPRAGRPAPRMAETPSGMVSSVGLQGPGIEVFLQRDLPWLRSR--GGTAVVSVAGSGPEEYAELARRLPASAGVAMIEVNLSCPNSAGQGRDFADVPAEAARVVRAVRGAAGVPVFAKLAADAPDPVDLAGACVEAGADGLSMVNCLRGMAVDPVTLRPALAGGVGGVSGPAIRPIAVGCVYRTREALEVPVIGMGGVQTGADALEFLAAGASAVAVGTVNFADPSACVRILRELQELLEERGVDRVGDVVGAAHRPGRMG---RARDGVGASPRRPDGTLKAAGEFAFSSDMWMEDMLWGMTLRSPHPHARIRSVDVSAALAVPGVHAVLTHEDVPGHYGLE--TRDQPVLAFGKVRYKGEPVAIAAADHPETARRALERVQVDYEVLEPVADARRAADPDCPPVHEQTAANIVRHQPVRTGAVAELRGQAAAVVTGEYEVGMQDQAFLGPESGLAVPAP-DGGVDLYIATQWLHVDQNQIAPCLGLDQDRVRMTLAGVGGAFGAREDLS-MQIHACMLALRTGRPVKFVYNREESFFGHVHRHPATMRFEHGADAEGRLLYAVLEIVLDGGAYASTTGAVVGVASSLGAGPYEIPHVSIDAYGVYTTNPPCGAMRGFGAVQACFGYESQMDRLAAELDLHPVELRMRNAVGQGSRIAT-GQRIMPLPMAEMLERARAMPLPAGRPADPRVVRGIGYGVGLKNLCFSETF----DDYSTARVRLEVVGAVLVHTAAAEVGQGLVTLQAQIARTELGV--DRATIHPADTS-VGSAGSSSASRQSYVTGGAVKSACEAVRARLFALARERGLVPEDGLALEGGTVVSARH-GVLAPLADVLGEA-----AVEETRVFRHRPTRM-LDPTTGQG-DSHVQFGMCVHRAVVDVDVELGLVKVVALDAVQDVGRAMHPQQLLGQIQGGSAQGLGLALMEEVQVADSVIRNPSFTDYLIPTVLDTPPMRIEVLEHADPHAPYGLRGAGEPPTLSSTPAIVAAVRDATGRGLTHAPVRPEDIVGIG------L
M---TDMTTRLGPLELANPVLTAAGCGGTGRELARFFDLTRLGAFTTTSVMLQPRAGRPTPRVAETPSGILTAMGLPGPGVDSFLERDMPWLTER--EVPVIVSVAGHSVEEYAEVARRVQIAPALAAVEINLAAPNLEDRGRMFGRLPGPAADVVRAVRSVTDVPVLAKLAPDVSDLVTIALACVDAGADGLSLINTMAGLAIDPHTMRPALAGVSGGLSGPAIRPVALRCVYEVHAALTTPIIGIGGVSSGLDALEFILAGASAVAVGTALFHDPVAPPRIVRELEDALSARKIARLADAVGLAHRLGAMTETV---REIGSPRRRTEDARLITGRTQWTDNLQLPGMCHVAFLRSPHAHARITHVDVSEALERPGVIAAFSGADFAAPCAWV--VEDHPPMAVERVRYVGEPVACVVARDRYAAADALEAIDVDYEPLPVVTDMERALADGADLVHEELGTNASYTWTFENGDIDAALRDAPVLIERRYVQQRLIPTAMEPRAVVCAPD--GDGFTLWSATQIPHILRLMLATVTGIPEHRLRVIAPDVGGGFGSKLQVY-GEEVLALLLRRLGRPVKWTESRSEGNLAVHHGRDQIQRLTLAAEQDGTIRGLKVELLADMGAYLMLVTPVPLLGAFMFNGIYKMDAYSFTCTGVFTNKTPTDAYRGAGRPEATFAIERLMDELAAELGLDPIEVRRRNWIRHEEFPIA-GLTYDSGNYEAATERALQLLEYDKR-AEQADTVGIGVSTYTEMCGLAPSR--GAGGWEHASVRVLPSGKVEVVTGSSAHGQGHETAWAQITADRLGVPFEDVRVLHGDTSVSPKGMDTYGSRSLAVGGIALVNACDKVIDKARKVAAHLLEASEEDVEFTDGGFRVRGVPGEAKTLQEVAAAAFAAEPSLDADATFD----------------PENFSFPHGTHLCAVEVDTETGFVRIRSYVAVDDVGRVVNPLIVEGQVHGGLAQGIAQALYEEAVYEAGNLTTTTMADYLIPSAADLPDFTTDRTETPATTNPLGVKGVGEAGTIAATPAVVNAIVDALGVRDVPMPCTPERVWRALNPQGGAE
M---VDLRVKIGRMTLRNPVMPASGTFSEG--LARVFSFDHLGAVVTKTITAERRGGNPTPRVAEVGQGMLNSIGIPSKGVINFIDHIMPEYAAC--SAPLVVSVSAPTAEAFADIVRQLNV-PGIAAIEANISCPNIEEDGKAFAMRAKSTAVVVDQLRKATTLPLWVKLTPNTGDVGAVAQAAQDNGADALVVANTILAMSIDTETFRPRLGSIMGGYSGPAIKPIVLRMVYQCAQAVDIPIIGCGGIAATEDAVEYMLAGAAAVQVGTATFVKPNAMLDVVDGLTRFCQRKGIAKVSDLTGAVLDRLPMNAPPKRAPARSKSEPRVEDDALVRGAGRFMDDPRLPGQTYAAFVRSPHAHARVLTVNTDAALKAKGVLAVLTAADIKTRGGVK-----RPALAGDKVMHGGDPVALVVAETHALALDAADLVDVAYEELTPVVDLNQAMKA-ATVLYDDAPGNVAIEDKANEAEVDRLIAAAAHVAKVTVTNQRMVVASMETRGATGVYDKSADHYTLYASSQGADTLRGMAASIMGVPNDKLRVITQDVGGAFGMKTPVY-PEYIAVLVAKKLGRPVHWMSTRSEAFVTDTQARDTVTHVELACDGNGRFTALRVRHLCNQGAYVSNAGVINTNFWRCLPAMYDIPKMDVSVACYFTNTLPIGPYRGAGRPEANYALERAVEEAARLLKMDPARLRRKNLIPAKAMPPI--QTYDSGDFPAIVEKALKLADYDGV-RRKRKLRGIGISCMLEHAGSMPT--------ETASVSFPGGDKVIVGCNVQSTGQSHATVFSRLLATRLGIDAKAVEHRHGDTDLGLTGFASVGSRSAMCAGSAILVTADLMLEKASKIAAAALEAADSDIQYRDGRFEVVGT-DRRISLFETAQRAQAMGESLDTKGKAEAP-----------------LTFPNGCHIAEVEIDPDTGHFDIVTYTAVDDCGNVLDQAVVEGQVQGSIANGLGQALTENAVYASGQLVTGSFMDYGMPRAHDMPELREATHAVPATTNPLGVKGTGEAGTTAAIAAVMNAISNAVAADHMDMPATPAKVWAAVQKGMG-K
MKANIDLTTNLGSVTLPNPVMTASGTAGYGSELSEYMDLQEIGAIVVKSLHADKWEGNASPRLHPTSSGMLNSVGLQGPGVKAWVEEKLPSLKNS--NTRIVASIWGSTVREFTEAAFLLRNAPEVVAIEVNASCPNLEDRRKLFSHSIQGITEVVEAA-NVVEKPLWAKLSPNTPELPDIAEAAHKAGAEAVVIANTVLGMAIDVESRKPILGAKRGGLSGPAIKPIAIRAVYDTHEAHELPIIGVGGINSAKDALEFILAGATGLQIGTAIFRDPRICKKVIEGLSKWCELNKVKKISDLIGGAHD---MSN-----SRIGDSAPRPDGIPKVKGTFAFSSDLWHEKMLWGGTLRSPYPAARINKLDITEALLIDGVHTVLTHSDVPGVYGLE--HADQPVMAAEVVRYEGEPVAIVAADHPEIVRRALAAIKVEYEEMVPLTDPEIAE--SVGHIHPD--GNVFRKINIRHGDQE---IQGDIQVEGFYEVGMQDQAFLGPESGLAVPGE-DGGVDLYVSTQWLHADQRQVASCLGLKEEDVRITLAGVGGAFGAREDLS-LHVHLCMLAMRTNRPVKMIYSREESFHGHVHRHPAKMWYRHHADREGNLLRVEARVLLDGGAYASSSGAVIANAACFAAGPYRIPNANIEGIVVRTNNPPCGAMRGFGAVQTCMGHEAQMDKLAAVLNVDPVEIRLKNALKTGDQLLT-GQIIGTAPVAEVIRTCAEHVPSYQKSSDLMISRGEAIAVGFKNLMFSEGF----DDFSSAVCHLE-DGVATITCACAEVGQGFVTLAQQITREILGV--EEVILAPAATETVGSAGSTSASRQTWMSGGAVQKACEEVRLKLLQRVTEEHEIGIDDLVLAEGQVLSLNG-DFSISIDVATEN------PLEARVEYRHAPTFP-LD-ENGQG-DAHVSFAFAAHRAVVDVDPELGLVKVVELITSQDVGRLLNPVQAIGQLEGGAAQGVGLAVMEEVLVAEGNIRNASFTDYLIPTALDMPPVVAAIIEQPEPGAPFGAKGIGEPPSISSTAAVVAAIREATNLELPRVPVRLTDIVSVE------S
MSDAGLLRTELCGLSLRTPLVLLSGCVGFGQEYTRVAGFSDVGMVVLKGTTLEPRLGNAPHRLAETPGGMLNAIGLQNPGARAVVRDILPRLDFS--ETLFAANVSGATVEEYAEVTRIFDD-SPVAAIELNISCPNVKAGGVQFGNDPQMSARVVEVCRKMTRKPLITKLSPNQTDIAENARRCIEAGTDAFAAINTLQGMAIDLPYRKPVLGNRQGGLSGPAIKPIALLKVRQVYEVAGVPIIGQGGVACADDALEFLLAGASAVGVGTALFYDPLICPSINQGIADYLRGHDHHNVSALVGALNW---MAH-----KFVGQRTSRMEGPDKVTGAARYAADYVLPGMAWGRILRSPYPHARIVRIDTAAARALPGVYAVVTGKDFPYYAGRA--IRDHAVLAVGTVRFVGDRVAAVAAQTRDIAEQALSLIEVEYEELPAVFDVDTALAPGAPRVHEQEPDNVCAYMRWQHGELDAGFAAADRVFEHTFRTPTEHHGYIEPHAVLARVDT-DGRAEVWASNKSPYMLRAQLAACFGVEPATIKLHNLHIGGDFGGKGSQM-EAPVAYLLAREAGRPVKLVMSYTEELMAANARHAARIDIKTGVRSDGTITAMQVDLKFNGGAYGAYKPLLNLHGADQAASCYRVPAIDIHSTVVYTNTIPGGHMRSPGCPQTMFAVEAQFDLIARALGMDPAAFRLKNVLREGDASPT-GVQWPTVRAAETLQAALRESGYHERRGKEP---GFGIAMYERGVVGGD---------SSCRIELATDGKITVLLPIGDPGQGTFTAVQQFVAEALGMPPAQVGIRIADTDGLPFDFGVGGCRTTYAIGQTVMNAVAALREKLAPIAAAALGCDAQALTWQRGRAI----NGRDIDLVDLAARADGPAAQVYEKLGLF----------------PDNADTNFTAQVAEVEVDAETGQVRVRRITSAHDVGTIVNPEAHQGQIEGGTLMGLGFALMSEHRMEDGQPLALHLGDYKIPCIADIPQLKTVLLERAEGPGPFNCGPIAEAANVPAPAAIANAVADAIGAPIMQLPVSAERVYGLLQATRRPA
MS--VDMRTFLAHVELANPITTAAGCAASGRELAQFFDLHRLGALTTRSITMAPRAGRPTPRMAETPSGMLNAVGLQGPGIEAFLERELPWLAQR--GIKTIVSIGGGTVAEYSELARRLADAPGVTALEVNLSCPNMEDRGRVFAREGSAAAEVIASVRSIMDVPVVAKLAPDVADIVSVARACVDAGADALSMINNPLGMAIDTEALRPSLAAVTGGLSGPAILPLAVRCVWQVHAALGVPLIGVGGVMTGRDAFQLVLAGACAVGVGTALFHDPYACLRIERELEELLRARGFQRLADAVGLAHRPTPMSIKYTTEKYVGQAIDRVDGPAKTTGEARYAAEYPYPGLAYAALVHATIPHGRITGIDTAEALAVRGVIDVLTHQNTRPAPKVS--FLDVNYLATDEVLWNGQPVAVVVAETPETARYAASLVRPSYEELPAAVDLAAEQGNAVPQ---K--GNLISEAEATKGDAPAALAAAPYKVDLTFTTPPHNHNAIEPHATTAVWD--GDRLTVHEATQNITWTRKHLAQRFEVPERNVRVLSPYVGGGFGGKGSVW-AGTLLAVLARATGRPVRLALTREGVYHTVGGRTGSIQRVALGAGADGKLTAVLHTTVSRTGRSGGNGEPITA----GTRHLYAAPNIHLRQSTVRLDLLANTFMRAPGESIGTFALESAVDELAWELGLDPVELRLLNEPDRDPVG---GQRLAHRRLREAYALGAERFGWRERDPRAGWLVGMGVATAYHPSLRMP---------ANVTIRLNADGTAVVRCGLQEMGMGTATVLGQMAADELGVPLASVRVEYGDSDL-PVAPGAGGSTQTASAAAGVQDAAAKLKRTLLGLVSPLRGRKPDEVEARDGGLY----GAAGQTYAEILAAAGRDHVEVESKAGML------FMARTLRE--RRWVRAATGAQFCEVRVDPDTMEVRVSRWLGVFDVGTVINARTAASQLRGGIVMGIGMALSEQTLIRNGRIMNASLAEYHVPVHADIPRIDVHCLNEPDSGMPLGLRGVGEVSITGAAAAVANAVRHATGKRVLDLPITLDKLL----------
MKTQFDHSVRVDDVMFKSPILLASGTAGHADELDPYVPLREIGAIVVKSMSSFEWAGNKAPRLRPTNAGMLNAVGLQGMGVAHWIEHDLPRLKKV--GATIVASIWGFSIDDYQSAATLLSEVADLAAVEINLSCPNIGSSSNSFAHDENLSAEIVRAC-AVAKTPLWAKLSPNTDRVVDVASAVEEAGCKAVTLINTALGLAIDVESGLPGLGNGGGGLSGNGIHPIAVRTIFDVRTRLRLPIIGVGGISRGEDAVEMMMAGASCVQVGTATFADPRAALRIDREMRQWASRHGVNNWSEVVNAAHKGQRMTA--RSRDVLGTSALRPDGVAKVTGEFSFSSDMRAENMLWGATLRSPHPYARITSINTTKALLIAGVHAIITAEDVPGTYGLI--SSDQPVFAKDVVRYMGEPIAAVAADHPETCRRALAAIVVEYEVMTPLVDAELAILPTTPPIHPD--GNLIRHQRIIHGD---SNATAEIIVEGNYTIGMQDQAFLGLEAAMAFPDPGAQGVELHIATQWLHEDRGQIAACLNLPENNVRLVLGGVGGAFGAREDIS-LQVHCCLLALRTGRPIKMQYSREESFFGHVHRHPATVWMRHHANRSGKIVKIEARMVFDGGAYTSTSPAVLINGITHTQGPYQCDNAVVDGYAVRTNNPPCGAMRGFGVVQACFAHEGQMDKIAEACGISPVEVRLVNAMHTGDKIIT-GQTMSVAPVERCIRETDAIPLPPP-LVDALIVRGIGWGVSMKNLMYSEGF----DDYATARCTLS-NGVASLKFATSEVGQGFVTLAPQIARSVLGV--DQVVQEVSDTQ-IGSAGSTSASRQTWMSGGAVDGACRLVRERMFEHVGKLHNIDPIRLLIDGTDVVDSIG-DFRISVVDATEGV-----TFSETFEHHHRKTED-LD-ENGQG-NCHVAFAFVAHRAVVDVDCDLGLVKVVQIATAQDVGKVLNPLSALGQLEGGIAQGLGLAVMEEIVLENGKVRNPSFTDYLLPTALDAPTVVAVMIEEPEPQAPLGAKGIGEPPCISVTPAIVAAIRAATGKALLRVPVRPQDICL---------
MG--VKLSVRIAGLTLKNPVMNASGTYD-PVAYEPFVDPGQLGAVVLKSVTLEPREGNPPPRIHEVPCGLLNSIGIPSVGAKAFVEEKVPALKKY-RDAVFIASVAGFTPSEYATVIEVLETADLIRAYEVNLSCPNLEKGGRSCALSDDCIREATRLAASKTNKPVIVKLAPDVTDIAAMGKAAVESGADALTVGNTYRAMAVDLRTRRPVFANVVAGYSGPAIKPLTLRAVYETVRAVDVPVIASGGVMTAEDALEYLLVGAKAVQVGTTNFVDPRAMLEVVRGIEKFLDENGIDDVNKFINSLVT--QMETM-SEYVFIGRRAPRHDAIPKVTGALKFVNDLEAPGMLIGRIYRSPYAFADIARVDVSEAERLGAV--VITPDEVPHPRLVS--VDEDHLILTKRPRYIGEPIAAVAAPSEELAQRAIESIRIEVERYKPVLDPFEAMSPSAPLIHEEVERNIAARLTYTEGDVDKAFREASVVIERSFKSGKRYHMQLEPKAVLCVPEP-GGKLTIYTTTQTIHNTRILISQLFDIPESKITVVKVPIGGSFGSSIQVNYLVPIAVALCLKARRPVKIAYTREEDMLD-HSNYVFHMRLKVGAKRDGEIIAGEFHNILDIGAHQIQAYPLLGTSLGWFVSMYKWKNIRYEGVAVYTNKVPSCALRGYGAPEVQWAVETVIDELAEELGMDPVELRLKNYVGRGDIFPTVRSVIKSDGVPELLLKGRELIGWDKRGRPEEFRRGVGLGRGFHTSGAGGPISGEVIDFTGAVLKLNEDGTLDYITALQDHGGGTLDAHVKIIAEELQVPPERINLALATTENTPYDVCTHASRGVFVGGEAARRAASIVKQKILEAAVRLLPVNPEALRIRDAVIYVEGMPQYSITLRELARKVWQKWGTIAAVVTYR----------------ATSAPPSFTVYYVEVEVDTWTGKVRPVRVVAGADVGTPINPDMVEGQLHGGFAMAWGMVFSEDTPYETGELANRFLTDYKIPTAQDLPDFKVVIASTKEPSGPFGAKGLGEAAMNPAAAAICNAIYNATGVRVYELPVTPDKLLKLIREREGPA
M----FIKTKIAGVEFNSYVLNASGPNDSTLEELEIIAKSGSAAIMMKSCTVEPRKGNPEPRYVRLPLGSIQSMGLPNKGYQEYIK-FAPQLKKF--NKPIIASVAGLCTDDYVKMVEAFQKS-DVNLIEVNLSCPNL-EAKPQVAYDFEQTEEVLSRISGLGKKPLGLKLPPEFAHFQQIAELIRKYKVSFISCINSVNTLIIDPETETPVIKKGFGGLCGDYIKPIALASVRAFYELLKVSIMGVGGVKSGTDAFEFLLAGADAVQIATTFEEGASCFERINKELEELLKRKGYASVQEAKGKLKY--LM----TVHGGVGQSIKRKEDARFVRGKGNYVDDVKLPGMLYLDIVRSPYAHARIRYINIEKALKVPGVLAVIRGKDLEA-------MPTQMVLPVERVMYQSQEVAAVVADSRYAAADGVAAVEVDYEPLPVVVDPMKALEPGAPILRPDRKEQTNRIWHWEVGDTDKALKESDVVVKENLYIPRIHVSSIETCGCVASFDA-MGKLTVWMTTQAPHAIRTVFALVAGLPEQKIRIISPDIGGGFGGKVPVY-PGYVLAVVALKTGHPVKWIEDRSENIQADSFARDYHISAEIGATRDGKLTALRVKTIADHGYTDAAANPFPAGLFHIVTGSYPFEKAHVEVDGVYTNKPPGGAYRSFRVTEAAFTIERIVDSLARKLGMDPAEFRMKNFIPPEAFPAL-GWEYDSGNYQGALRKAMDIVDYDAR-KEQAELMGIGISSFTEIVGAGPSH---LKMFDSCEIRIHPTGKAIARFGTKSQGQGHETTYAQILAEELGISSEDIAIEEGDTDTAPYGLGTYASRSTPTAGAAASIAARKIRDKAQKIAAHLLEVSPDDLEWKDHKFQVKGVPDKAKTMAEIAFAAYTNEAGLEAVDYYD----------------PPNLTYPFGSYICVVDIDKETGEVKIRRFVAVDDCGTIINPMIVEGQIHGGLTMGLAPALLEEIHYENGNILGGSFMDYLLPTAVETPKWETAKTTTPSPHHPIGAKGVGESATVGAPAAIVNAVVDALGVTHIDIPITPWKVWKILHEKRA-A
MVSAVSMAVDLGGIKMRNPINTASGTFGFGWQFENLMNVSSLGAITCKGCAAEAWLGNPAPRMAEVTSGMLNSVGLANPGIVTFVEENGESLRER--GVAVICQVVGHSIDECVRACELYGELPFASGLELNISCPNVSRGGAAMGATPQAASEVMRAVRPYVKLPLVVKMAP--HDVGEIARALEAEGADALSLINTIPAMAIDVRTRRSRLSRPTAGLSGPAIHPIAVRMVWEAARAVTIPICGIGGVTDGESAAELILAGATAVSVGTANLYDPAASERVLGELVAWAEGQGVSDINELIGAFEC---MKK----LREVGRSVVRVDARDKVTGRAMYADDLCPKPCLEARILHATIGNGLVKSIDVSKAREVPGVVAVYTCFDVPDVAGHP--WAADRKLLDARVRLYGDNIAVVVAEDTVACDRGLAKIEVEYEEWPVVYDPKESLKGTEHPVQDRRPDNLVAHTLAETSKVDEALADPRHHVSIHVESAEQSQVHIETCVSFCYGE--SGRIVCVSSTQIPHICRRVIGQALGIPWGNVRVIKPYIGGGFGTKQDIH-YEPLNAWICQQLGVCVRLELSREELFFATSGRQPKTFEIEATVDDDMNLCARSILAYSNTGGYIHHGHALVLNSVNSFRWLYHTDVIRCEAYTVYTNGPHTGAMRAYGVPEGNWAAECLMGDIAYDRGWDGVEFRMKNAIRQGFVDEFNYISSRSNGLAECVEKGKRYIGWDEHKATYAIRHGVGVSLFVYKTAVAPFA----LETATASMTLNQDGSIQLQMGATEIGQGADTVFSQMAAEAVGVDTEDVHISQQDTDVTPYDSGAYASRQTYVSGTAVKQTGQVLRQKILDFARFLHPDAQGELDLRDHMIVDVVG-NKVCDLCELALEAYYNNDQLHAHETVN----------------VHTNALAVGCTFAEVTVDMPLGQVTVDRIINVQDNGRLINPKTVEQQVHGGMSQSIGYGLYEELLVRTGRCRNNNLLDYKIPTTMDLPDLEAQFVETDEPTAPYGNKAVGETPTISPAAAIRDAILDATGVKFYHEPMTPQRLFEGFRKEGLV-
MP--VDMRTYLGHVELANPITTAAGCAASGTELAQFFDLGRLGAVTTRSITMAPRAGRPTPRMAETPSGLLAAVGLQGPGVDAFLARELPWLAQR--NVRTVVSIGGGTVAEYTALARRLTDAPGVTAVEVNLSCPNIEDRGRVFALDGAASAEVVASVRSVMDVPVVAKLSPDALDVVSVARACVDGGADALSMINNPLGMSIDTDAMRPSLAAVTGGLSGPAIRPLAVRCVWQVHAALGVPIIGMGGVLTGRDAFEFVLAGACVVAVGTALFHDPYAGLRVLRELEEILAARGFHRLADAVGLAHRPPLMSE--RQSPGIGESLLRPDGTLKVTGEFAYSSDLYLADMVWGVTLRSPHPSAWIRSVDVGPALAVPGVLAVLTHEDVPGFYGLE--HRDQPVLAIDRVRYQGEPVALVAADHPERARRAAAAIVVEYEVREAVTDPRRAADPDCPKVHEQ--GNVLRHQPVRVGADDAADLTAPVVVAGEYEVGMQDQAFLGPESGLAVPAE-DGGVDLFVATQWLHADRDQIAPCLGLPPERVRLSLAGVGGAFGAREDLS-MQVHACMLALRTGRPVKMVYHREESFFGHVHRHPARMRYEHGATRDGRLLYVKAEILLDGGAYCSSSRAVVGNAASLGVGPYEVPNVRLDAYGVYTNNPPCGAMRGFGAVQACYAYESQMDRLAEACGLDPVEIRVRNAVSQGSRLAT-GQVVSPAPLAGMLRELAAMPLPPEPAGGLLVRRGVGYGVGIKNICFSEGF----DDHSTARVRVELLGHALVHTAAAEVGQGLVMVQEQVARTELGV--GRVTVAGADTS-VGSAGSSSASRQSYVTGGAVRAACRAVRERLEGLCAGE--VPLAEALER--------------------------HGPVEETREYRHRPTFP-MDPVTGQG-DSHTQLALCVHRAVVDVDTELGLVKVVELAAVQDVGRVLNRLALEGQIHGGSAQGLGLALMEEIQVAGGRVLNPSFTDYLIPTVLDMPPMRVSILENPDPHAPYGLRGAGEPPTLSSTPAVAAAVRAATGLDLPRVPIRPHDIALSG-------
M---VEMSTTLSGRRLANPLMTASGCAANGQELHRFFDVAGLGAFVTKSVMADPRSGRDTPRMAETPSGMLNSIGLQGPGIAAFVEHDLPWLASV--GATVLPSIAGGSSTEFAHVAAALRASPAVAGVEVNISCPNVANRGLVFACDPLASAKVVALVREQLDVPIFAKLSPDVTDITTIAAACVKAGADGLTMINTLLGMAIDTDRLRPQLGGVTGGLSGPGIRPVAVRAIWQVRQAMTVPIIGVGGVRTGNDALELVAAGASAVQVGTATFNDPSAPMRVLAELTELLETKGFASFADVVGIAHV--RMST-----RLFGTPIKRKEDPRLVTGGGRYLDDLG-HDALAAAFVRSPHAHARVVDIDADDAFELDGVLGIYAHDDLPGPLLIP--HPAGYALAREEVNHVGEPLVMVVATDRYVAEDACQRIRVRYEPLPVVVGIESA-RDGAAVVHPDVPGNVAAHLTQVVGDVDAALATAPHTLTLELDIERSASTPLEGRGVYAQWDDERDELRMYSSTQTSTGVRAAVAAKLDLPLAKVECIAPDVGGGFGVKIMHPWPEEVLVPWARLLRQPVKWVEDRREHFVSAAHERGQLHTVTVGFDDDGHLLALDVKFWHDNGAYTPYGIIVPIITATQLLGPYKPGAYRVEFWSLYTNTVLVTPYRGAGRPQGCFAMERTMDAIADRLGLDRAQVRARNFILPSEMPGR-PLKYDSGDFPATLNKLKALVGWDDA-TERARKVGLGIGCYVEGTGVGPY--------EGSHVQVETSGRVNVSIGLTSQGQGHETVFAQIVADELGVRMEDVFVTTGDTRKMGYAVGTFASRAAVMSGSAVALAARRVRAKALRIAADALEVSPDDLEIVEGTVQVKGAPATSMTLGTVSVLSNPLEPGLEGKDFYS----------------PTQATFANGMHAAIVETDPVTAEIRILRYCVVHDCGPMINPMIVEGQVHGGVAQGVGGALYERMVYDSGQLLNASFMDFLMPYASEVPTIETDHLETPSPLNPLGIKGAGEAGCIPVSAVIASAIEDAEGFPITRMPISPADLWALRRRYAAGP
MQ--------FGPLTLPNPLTTASGCAGYGRELAKFVPLDELGSVTAKTIMPLPRSGLATPRMAETPSGMLNSIGLQGSGIDAFVRGELPWLAER--GARVLVSIAGERLEEFAELAARLNGQPGVIGLELNISCPNIADRGLLFAANPATSYDVVRAVREVAELPVYAKLSPDVTSITEIAAACVQAGADGLSMVNTALGLAIDLDTLRPALAGGTGGLSGPAIRPIAVRCVHQVHAAMPVPIIGMGGIRTGRDALEFALAGAGRLAVGTALFNDPTAPLRILDELRTELARRGFAKFTDAVGYAHRPLPMSSPTAEPFGLGSTALRTDALPKALGIYPYAADLWAEGLLWGAVLRSPHPHARIVAIDTTPALALPGVHAVVTAADLPPPSGPI--VADRPILACGVVRHHGEPVAAVAADHPDTARLAAASILVEYELLEAVTDPEQSF--NVPPLHPE--GNLFRHLPLRTGDPE---AVGEIVVEGLYQVGRQDPAPLGSEAGLAVPRP-DGGVELHLSSTDPHGDRDRTAACLGLEPDRVRLVVTGVPGATSDREDLS-FQVTLALLALRTGRPVKMTLTREESFHAHTSRHPALLRYRHHADAEGKLVKVEAQILLDGGAYADVSSEALAAAAAFSVGPYVCANVFVDAWAVRTNNPPAGRMRGEGALQTCFAYESQLDQLAVQLGIDPLEIRRRNAMATGDPMPT-GQAVCPAPVAALLDALTDSPLPDDPEADWLVRRGIGYAVGMVHMLGAEGE----DEVSTATVRVS--GHATVICAAVDVGQGFATLARQIVQSVLGV--SEVYIAPVDSD-QSVAGPSARGRHTWVSGGAVERAALMVRHQLLQPIAANFGMSVELLSIADGKITSYDG-VLGMPVAEALE-----GKELWATAQCRPHPTEP-LD-ESGQG-DAFVSIAFCAMRAVVDVDIELGAVRVVDVTVAQDVGRALNPRQIEDRIEAAVAQGVGLALLEDLRTDGGRILNASLTGYRLPTALDTPDVIAALLEERDVVATFGAKAVSAVPAVVAPAAVAAAVRAATGLPVGRLPILPEDAIVG--------
MA--------AFGTTFQNPILLASGTAGFGREVAGVIALDALGGLVTKAVSPEPRRGHPGPRVAEFDGGMLNAVGLANPGLEAVLNAELPWLARS--RARVIVNVVGAVVEDYVTVVRGLSALPIVTALELNVSCPNTARGGEEFGADDAVLADLVRRCRDATSKPLIAKLAPTLPDLARTAWAAGQAGADGFTVVNTIPGALSRPADGAPRLGYGQGGVSGPALLPVGVLATRRVRERTGKPVIGVGGIRTPEDVEQYLDAGAVLVAVGTAALADPRVPERLAASWSRQWR------------------SMCP--APVAAVGRSVPRREGVDKVTGRARYTDDIAVPGALYGRTIRSTIARGTIRSITLHPQFDWSQV-VVVTADDIPGVVQLI--RDDQPVLRDGEVRHREEPILLLAAPNRDLLEEAAGHIKIAYEPQSPVFEVTQAT-------------EVYSTIEIAKGDVAAGEQAADFVVERTFRVGLQEQLYIEPQGAIAYPKR-ETGVTVVGSLQCPYYVHRALKRALALTDEQAVVIQAETGGGFGGKEEYPSVAIHAALLACKAGWPVRLIYDRHEDLAATTKRHPGVISHRTAVKKDGTLLSQDIYIVLDGGAYCTLTPVVLSRAAIHAAGAYSCPNVRIRARAVATNTPPNGAFRGFGAPQSLFAAELMVEHVAERLGMSSVDLRRKWMLRVGDTTAT-GQNLESVSAELVLDAALRAVAPNRT-----IRHGRGLSLVFHGSGFTGSG----ERKGTVAVAGLANGTFQILTASTEIGQGTKTIFCQLAADALGVGLDKVVLAPQDTSLVPDSGPTVASRTAMIVGRLIQEAATELRDRAKREP-----L------------------------------------PLRVEKTYVQPDSIH-WDEATYRG-DAYPVYAWACTIADVDVDMTTGEVRVTDVVTAVDCGKALHPVMAEGQIEGGSLQAVGWATIEEIKMKDGGYQNDRLATYLIPTALDAPRIRTILVENPYSRGPFGAKGIGELPMDGPAPAIIAAIHDATGVWLDEVPATPEKVLAACTS----R
MSASVDLTAPFGSGTLPNPVTTASGCAGYGRELAKFLPLAELGSITTKTIMPYPRSGRATPRMAETPSGMLNGIGLQGSGIEHFVEHELPWLAER--GARVLVSIAGERVEEFAECARALNGQPGVVGLEVNISCPNVDNRGLVFAANPATSHDVVAAVREVAALPVYAKLTPDVTSVTDVAMACVRAGADGLSMINTLLGVVIDTDTLRPHLATASGGLSGPAIRPVAVRCVYEVHAAMSVPILGMGGIRTGRDALEFVLAGASGVAVGTAIFNDPTAPLRVLDELREALAVRGFAKLTDAVGLAHH--HMSQIRAHPDGIGGSPLRPDGILKVKGEFAYSSDMWHEDMLWGMALRSPHAHAKILSVDITEAVKHPGVQAVMTYDDIPGFYGLE--IKDQPALATGKIRYHGEAIAIVAADHPETARRALAKIKVEYELLPTITTEEQCLDPETHGVHESASGNIVHSQKVISG-TDEVRALADVVIKGDYVVGMQDQAFLGPESGMAVPAE-DGGIDLYIATQWLHVDREQIAPVLGLPENKVRLTLAGVGGAFGGREDLS-MQIHACLLAQRTGKPVKIVYSREESFFGHVHRHPAKLTYETGATRDGKLVYCDARIVLDGGAYASASPAVVGNAASLGMGPYEIPNVNMLAVALYSNNPSCGAMRGFGAVQACFAYEAQMDKLAAALDIDPVELRQLNAVEQGSIMPT-GQEISPAPVAELLRRVKALPLPPALHLDVRIVRGVGYAVGIKNVGFSEGF----DDYSTARVRLEVIGVAMVHTAMAEVGQGGVTVHGQIARTELGV--ERVTIHPANTE-VGSAGSTSASRQTYMTGGAVKLAAEAVRNELLALGRKRYGWDYNDLSLVGGKVVSASA-GALVPIADLLGDS-----AIDLTREHHHRPTVP-FDKETGQG-FGHVQYTFCAHRAVVDVDVELGLVKVVELAAAQDVGKALNPLSVVGQIQGGSTQGLGLAVMEEIVVKDGKVRNPSFTDYLIPTILDTPPQPVDVLELADEHAPYGLRGVGEAPTLSSTPAVVAAIRQATGLALNRVPVRPEHLTGTG------E
M---PDFSCRLSDIHLKTPIILASGISGNSDSLLVRAAKSGAAAVTTKSCTLKYRPGTDNPASSDWGCGLITNLGLTNPGVDSMVYLINAKAAES--VVPVIANIYADNPDEFVELTTKIKLA-QPDIIEFVLP-----------EYDPGLVAEITAAVRVNALIPISVKLSAICSHIGKVARKAQDAGADFITAVNPVPGMVIDAYAAKPFLSQGSGWISGPSLKPIALKCISDIYKEVSIPIIGMGGVSSGLDMAEMILAGASAVGIGSALYRGYEAFTKILVEFEEFMNSEGYNNLSEICGKIWR---MDDP-NLSNYVGKRLGRVDGWEKVTGKARYAGDYSMPGMLELAVIRSSEPHAMITALDTSS---VSDDVYVFTAADLSEIIEDI--INDQPVLASDRVRFFGEPIAIVAADSREAAQQAARSVVISYQKLPVVDNPREAILPNSEKLFDQ--GNLLSEFHHTKGDPDDSFAACDLILEDDFSLPVQDHGYLEPDAAFAYMD--GDILRMLTSSQNVFHDRRIIARALGLPLDKIQVQAATVGGGFGGKDGHI-NQVFAALVTLKTGKPAKIVFDRTEVIIGTYKRHAADIHIKFGFTQDGFFKAFEGKAWLDTGAYAGLGPAVMGLFSEHFGGPYQIPNVKLDVYLAYTNKPPAHAMRGFGAPQGAFATETLISRAARQLGIDPLEIRRKNALTEGSIGTL-GQKMHVVGLREALTAVENSQLWQEHK----PAIGYGVAAGYLSCGLGKGI----PDSAKVEISENEKGHYVIRIGLVDIGQGSKTALTAIAADVLDCRMENVTIIMADTNTTYDCGSTAGSRSVFIAGNAIIAAAKEFRRKKEEKA------NPKAI-----------------------------GSATFPESSFSFP------------G-FPHAMYTFIAQAVKLQINPVSGQIRLLDIFAATEAGHIINPLSMDGQIQGGIVMSLGYTFGEGMQYQAGIPQHQSFTNYIMPTAMDVPPIRNISVDSYEKSGPMGAKGAAEVATVVIAPAINAAVESISGAKLNALPLDNESVLAALKN----K
M---VDLSVKIGDITLQNPIQPASGAFSW--EYNDVIDLNRLGALVAKTICREPRLGNPTPRMAETEAGIIQSIGLPGKGIEYFVDHIVPEYARF--KPPLVVSVNSDNIEDFAALAEELSV-PDVDVIEANISCPTRNQTGGNFAMHEDYTRDCITAIRAKTKKPLWVKLSPNAGDIVSIARAAEAAGADALAIANTFLSLKIRTDNFRPALGNKFGGLVSPALKPIVLRMVYQVAKQVKIPIIGIGGVTKAEDVVEYMLAGASAVGIGYAGFRNPTALVQIIDDLEAWCDERGIKKVTELIGAVKDAGVMSAPEKRFRFISSDRRVREDRRFVVGKGNFAADIVPQGVKHVALVTCPHPAAKIVSIDKSAALAMPGVHYVLDGAELAGASGLE--TPNRRPLAVDVARYAGEWVAAVVADSRALAEDAAELIAVEYEPLPFVLDGEQAYKGGV-LVHPAHGTNVLLDRTFVWGEVEKDFTASPHKFRHVVKWGRSATVPVETFGVTASWDPWREMLDVWASIQMPKY-PDQIAMTMKLPMSSVRVYDVDVGGSYGVKRGIK-HTILVAYLTRRLGMPIRFIEDRLENMRGDMHGPERNFDVEVAFDNQGIIRSMKMRALDNVGAYAGRSPFQLGKPVGAIVGPYKIKSVQYQAIAVLSNKTVQEAVRAFGQSPTNYAIERTIEEVANKLGLDRLEVRQRNMIRPDDFPPS-GSTYDSGNYQAVIEKVLAKAGYEAV-AERDTLAGIGIASCLEPSGGNSSFEPTTTWMDSCRISIDLVGSITATMHTTSAGQGHETLVGTVVGEVLEVDPDKVRVVRADSLNSLPSNSPVGSRMAIMLGGAAFHAAKKLKAKLVAIAAHDLGVPLERMTYQNGDVFDASLPDKKRTWTELVTIGHRYEPGLSVSHIMPVPTGGG-LPTADGR--QMYPCYSFEFHLMLVTIDPELGKPEIKRYVIGHDCGVVINPKIVRGMTMGGIAHGIGAALYEEFAYDDGLLVAQNFMDYLLPSAHEVPPVEIVHHETPSPLTVFGQKGSGESGYLGAPAAVASAVNDAIGIVVNSLPIKVARLGDMIAAAREGI
MNIVTDIPVTFAGIALRNPVVLLSGCVGFGHEYPRIAGFSLFGAIVLKGTTLEPRLGNKPHRLAETLGGMLNTIGLQNPGARYVVDRILPTLPQG--GTRWISNIAGSTVEEYREVAAIFDN-SPIDAIELNVSCPNVKEGGAAFGADPEVLGAVVQAVRSATSKPLITKLSPNVTDIGLMARVAVEGGSDGLSVINTLMGMALDWRKRKPILGPGQGGLSGPAIKPVALLKVHQVRQAVNVPIMGQGGIASAEDALEFAVAGSTTVGIGTALFYDPLGVARIPQEIQGLLANEGV-AWQELIGTLQWPCRMSASDRPNSYIGRSVPRPNAKRLVQGRGTYVDDLRMPRLAHVAFLRSPHAHARIVSLDVSAAKAAPGVIAVATGKDLLKVGVLT--HKGQYPIAVERACWAGEAICAVVANSRAEAEDAVALIEAELEPLSVTVDMEAALDAGTPVIHADLGDNLAFERTLDVGDVDGAFKAAAAVVENTFSVGRHTGVTLEPRAIIADWNEGEEKLTIHHSFQAPHMMQDIVCKHLGLPEASVRVVCKDVGGSFGIKVHIY-PDEMATVALKMLKRPVKFVADRLESFVSDIHARDHRVKAKMAVSAEGEILAIEMDDLTGIGPYSVYPRTSAVQVVNLVGGPYKHQNYRARARVVFQNKVPMCQYRAVGHPIAVMVTEGLIDQAAAAIGMDPAELRRRNVIPDNAHPAS-GIKFEKLSHQQSLEKLLQMMNYDAR-KEQAIYRGIGLAAFIEITNPSAAF--RISSQDGCTLRLNPQGGVIASIGVTEQGQGTESVIAQVVATAVGIPMSDVRVVTGDTDATPYGGGTWACRAAGIGGEAAWQSGKALRANILDVAAVILQSTPDALDVREGKIVDKATGSERMPLAELGRVAYFRKPEFVVTRHYVPK--------------DYPFAFTNGIQASYLEVDTDTGFVKLLKHWCVEDCGTVLNPQLVDEQIRGGIVQGIGAALFEHCRYAQGQMLNGSMADYLVPMSGEMPDMEVGHVVTPTASSELGAKGAGEAGTAGAPAAVINAINDALNAHVSVQPARPEEILRALGK----V
MQKKINLEVKIGDINFKNPVMNASGTLDF-FEHMDFFNVNEMGAFIHKSITLKKRKGNPPPRIAEVLGGMINSIGIQNEGVDKFSSFWQENKDFV--KTNFIVSIAGTYYAEYEEIVEKLESNSFFSGYEINISCPNIEKGGRSFGQSPEDTYEVVKRIKNKTRKTIIVKLSPFVTDITEIAKKAIEAGADALTVANTIPAMTINLRTKKPSLGNIIGGLSGPVTKPIIMKLIYEIIKKNKIPIIACGGITNTEDALEYLALGASAVQIGTANFINPLVIKEVIEGLETYLLQQKIYNIMEFIGILKI---ME-----FSYIGKNYKRVDGFEKVTGNAIFTDDMKFPGMLFAKVLRSPIAHGKILKIDISNALKIKGVVKIVTGKDLDVRVGAC--IQDQYPIAKDKVRYAGEPVACVIATSKYAAEEAVKEIKVEYEEFPFVIYPQEAIKENSPVIHENEGKNCFHHFKISRGNIENTFKTAYKIIAGEYWVPYVHHVQLEPHCAIALYGY-DNTFTIYTSSQAPFVVQNIVSKIHSLPLSNVRVIVPYVGGGFGGKSDVT-IEPLISCLAKMVGRYIKLSLTREEMFEGTNVGRGVFAKYETAVSREGKILGLKAQILLGAGGYADYAVNIVNGIGMSATGPYEIDNLQIDVYGVYTNTPPTGAFRGYGHPEAHFACELQMEKIARELKIDPVEFRLKNILGPGKKNAI-GQVMNSGKFDLCVKKVAEEIFKEPRE----LLIGRGIAAYMKTPIMPN------NAQSGAVMKLNEDKSITLYVGAIEMGQGTYTALSQIAAEALNFPVEKIKIKQVDTSFSPYEWQTVASHTTWGVGNAILIAAKDLSSKIKKAGSRILKIPEKEVDFNSDYVFSKINPVLKVELEKIASGYVDETSPLIGEGSFVPSGLEF-LDPETGQG-NAAADWTCGCVGVEVEIDKNTGRYHIRKLVNAIDAGKIINPKIARDQVIGAMIQALGATISEVLVFDKGKIRNNDLVDYKIPGIEDIPEAKVIFIETPEETGPYGARGLGEHGAVAVSPAILNALYDALKISFNQIPVTPEQILKALEEV---K
ME--NPLQTSLGRLKVNSPVTVASGTFA--LENLDFIEQDHLGAYVCKTITRYPKKGNPPPRLYETEAGLLNSIGLQNPGLDKFIAEDLPVLREL--TVPLIVSFSGSSLKEFVQMLECLEKQEGISGYEVNVSCPNVENEGIAFGIDPDVVNKLCALLSPLTERELIVKLSPNVTDIAVIAKAAEEGGATAISLINTIWGMAIDYRNGKSRIKKGIGGYSGIGIKPLALALTYRAAQAVKIPVIAMGGIYNWQDALEFFWAGASMIALGTANFIDPLAVDKVYEGLSSFCLEKQL-KLKDIVGKVNK---MF----------TDAFRNDAAAKVTGRAKYTDDYKLPDMLYAVPLHSQVASAIIKSIDYSEALKQKGVVAVYTAKDIPGKFGQI--IKDCHTIINRRIRSAGDVIALVVAETREIALSALPLIKVELEEIPAVYNPEEAMQGTSPLVNPDFGSNICNYHKVRTGDIEQGEKEADIIMEQEFNTSRVEHTYLEPETALCYLRP-DGVMEVLGSMQHPFSTRRFVASTLGCKLSAVEVKNIPMGGGFGGKDDTAAVCARAALCAYLTKRPVKLTYSREMSMRESYKRHPYKLQYRMGLKKNGKIVFIKARIIADGGAYCSVTPWVTWRSTVQSCGCYEVPNVQSDVYGVYTNNIFSGAFRGFGSPQVNFAIEQLIEMAAQKLNMDETEFRKINMVHQGSKTIT-DQKLHTVSLQEVMDSVLKEIDYENKVKKCSEWYGIGYAISYRGVSLGAEG----TDMNSAIIYIQPDGSVLLETGVHENGQGAQSAMILIASEELGIPKELIRYRLPSTSNIPDGGSTVASRGTIMGGGAVVNAAKIIKQRLCEGVEKALGI--KDCSYKDGNVYFAQG-EKVADYFEAVRLCYDHQIYPYAFGVFQAP-PIS-WDEETGHG-NAYFSWVYSCQAAELKVNSQTGKITLLNLVAAHDIGRAINPALLAGQIYGGMAMGAGYALYENFSLVNGEPKASNFNSYRVMRSTDLPEMTAIFVENPDPNSPSKAKGIGEPALEITAPAIANALYRATGKRFTDLPMAPQ-VWEYVKGKQ--K
MSYRTDLSVKVGGITFKNPVMPASGTWDCFENNAGLFPMSELGAVLVKSVHRLVRQGNPPPRIAEVTGGMINAVGIPSVGIEAFMTQELPRYDGI--GAPVVLSLSGNRKEHYREALEIVANDPRIAAVELNLSCPNI-GTGLAFSSTPDVLRETLKAAREATRLPIFVKLAPNVTDIRVSARVSEEEGADAVTIANTWRAMLIDVETRSPVLSNVSGGMSGPAVKPQTLFLVWQARAATAIPIIASGGIARWQDAVEYFLAGASMVQVGSANFQNPAAMVQIVDGIDRYLAEHGHRALSEIRGLAHQ-NSMLTKTRNYKYIGRRIIREDSIDKVRGAYRYLADQLPQDVLIGIPLLSSQPNAIVKFIDASEAQKTDGVI-VLTFRDAPESGEWF---PGDETILRGHARHVGDHIGLVLAPDEKTARRALLKIRVEYEALPPVVDIGRA-EGMAGLLHED--GMASFPGHIEYGDVDAAFAAAAHIESDEVYTQKIHHAALEPHCVLAIPRP-EHVIEVHTPCQILFGVQHAISQVLPLPLSKIRVIKANMGGSFGGKQECV-FEPLCAWAAWKLRRPVFINTNRTETMVATRTRAAVLGRVTTALDSNGRILARKFDVTADAGAYLTGTKKVMMAMGKKASRLYRIPALRFEGRAVRTSTTPGGACRGYGSPQIHTMTEIHTDLMCRRLGLDPLQFRLDNLVHDGDHDPSGASDIGRARIIECLKEGASRFGWPGCRHPLLYSIGAGFACSTHGNGYYKTI---YHDMVQMSFCILPDGSAILRTPLHELGNGTTTAVAQIAAEASGIDIARITVTEGDTHYSSFDVGCQASRVIYVCGECARRAAADAVRLLCREASEVYGCRAE---FCDGFVLA---GEDKIELSEAVRRIMREKRSIEACCEYA----------------PDKNPASFGVHFAKVSVDKLTGFVHVNRYLAVHDVGQSINRNFVEGQIYGGIQMGIGMALCEELEYADGMPKARNFDKYHMINMPDMPDVDIMLIEDEEPGGPYGAKSIGEICTVPVAAAVVNAVNRALGTSLTHLPLTPSKIISALKTEPEEQ
MTPVGPLGVVAAGLAFRNPLLLASGTAGYGHELHRVMNLDALGGLVTKAVSVEPRGGAPAPRVGEFPGGMINAVGLANPGMEAVARDHLPWLARR--GTRVLVNVVGFAVDEFPRVVERLDGEAGVDGFELNVSCPNTKCGGMEFGADPASLRAVVEGARAATRRPLFVKLSPTLPDIVGSARIAADAGADGLTLVNTLPGLVIDVERRRPVLGFGSGGMSGAGLLPAGVLAAWKVSRAVDLPIVGLGGVRSATDALQYLLAGATLVGVGTAAMQNPRLPEQVARDLARWCGRHGVTRLSDIIGSLEW-PSM-------PAVGNSVARKDGIGKATGRAQYADDLVFPGMLHGRTIRSTVPRGRIASVRLD--FDAASF-TVVDHRDVPGVCDLI--EQDQPFLAEREVRHMAEPIVLLAHEDREILNAA--RVSIDYDVETPLFDPEASA-------------GVFKRIDIVKGDVDAAMPGADVVVEGIYRTGHQEHVYIEPNGVVAVPE--DGGVAVYGSMQCPFYVIKALKALLG-ANTPVRVVQTETGGGFGGKEEYPSIAGHAALLALKSGRPVKIVYDRVEDMVATTKRHPSIVRHRTGVTKDGRLVAMDVDVLLDGGAYVTLSPVVLSRGCIHAAGPYRCDHVRIQGRAVFTNTPPNGAFRGFGAPQTEFAVEVHMDRVAEALGMDPVTLREINALRPGDTTAT-GQTLEDCSALACLEEAVRRTDFRRKRDAYRTNRTIGLSLFYHGAGFTGSG----ERHSRARLETTPTG-VRIAVGSTDIGQGTRTMHAQIVADALGVPYETVEVAQPDTSRVADSGPTVASRTCMVVGKILEECAHELRGTLGELTPAEHHA---------------------------------RHGALSVERKYEPPDWIQ-WDDYTYKG-DAYATYAYGCDVAELEVDPDTYEVRPTRITVIHEFGRPIHPALALGQIEGGTAQGLGYALLERVVMRDGAMANAQLTNYVIPTTLDTPAMDVVMLENRYAGGPFGAKGLGELPMDGPAPAVVNALRH-LGLDVREVPATPEVLAACA------R
M---PDLSITIAGIEMKNPLTVGSGTYGHHGRFSQFFPVETMGALVPKTIRPHQWPGNPPQRVLEVPAGLHSSVGIPSIPWDQFETEDAPRLKAL--NLPVIQSVIGRTEDEYAEVVRRCTDLDAFAGLELNLSCPNLKQGGLDFGYDPDAAYRLVSRAREQTDLPLIAKLAPDYSSLVPVAQAIEAAGADAVALVNAPRAMCIDADTLKPMIGNGVGALSGPAIKPMAVYMVWTLYRAISLPIFGMGGVATYRDVIEFMAAGASAVAFGTVSYVDPMALPRALRELEAWMAQNGIDDVEQLVGAAHDAVAMSKQI---DPIGKSVPRERARRFVTGRGRYTDDTAALRGLHAAFVRSPVARGDILEIDCQAARDMDGVVAVLTHAEIAGRAGNT--LPEQHALPPARVNYVGEPVAMVVATSRALAEDAAEQVFADIDPLDAVADIETALAPDAPLIHEDCGSNLCVILTSGNGDYGTPFKDADLVIEDTVDFGRHTACPLETRSMLAEYDPSSEVLTLRISHQCPHQLQAELAKILGLGQHRLRVISEDVGGAYGLKQQLY-QEDVLVCLAIQTGRPVRFVADRLESFASDNHAREHRVSARIAVTKDGRITGFELDDLFPIGAYPQYPRTSLGHVLRMSAAGYDIADFRSRLRLLFQNKALIGHYRSVGHPVACAITEHMVDRAAAALGLAPETIRLRNFLSDDSYPPT-GVHLHYLSQHACLDRLLADMDITAR-SEQAIYRGIGIASFVELTGTGNGF--DVSGQDGCTLKMEPSGHVRCMPSVTDQGQGTDTGIAQIVASVLGVEVADIRVLSGDSEITPHGGGAWASRGISTGGEAAWQAAQTLREQLLMVAGHLHQRDPETLDLSKGHVVDAAG-AQISTTAEVAHICYFRPTELMVTRHSVPR--------------VQLFQATNGIQAAYVEVDTDTGFTRLLGHWVAHDGGTLINPKLVEEQIRGGVVQGLGAALLEEIRYEDGQLLTATMADYLVPMASDVPDIQVSHVTSGTAEGVLGAKGVGEAGVAGASGAVLNAVNDALGATVRRLPIAPRTVLAALGGAAPLR
M---TDLSCAFLNLHLKNPTVLASGILGTSPTLLERVARAGAGAVTSKSCGPEPRAGHPNPVCLDWGGGLINAIGLTNPGIEEETRHLTARLRPL--GVPLIASIFAPSVEAFAEVARKVSAA-LPDLIEVNISCPNVDEFGTPFAGLPETAAAVTAAVKAATDIPISVKLAPNVPVIARIARAVVEAGADAITAVNTMPGMVIDADAGRPVLANKMGGISGPALKPIALRCVAEIARAVKVPIIGTGGITTGRDAAEMIMAGASAVGIGSAAWRGPEVFDAIVSELAEWMQAAGYSSIEEMRGIAIQ---M-------SYIGQSVQKIDSVSKVKGEAMYPGDINLPDQAYMKILFSDRAHAIVEAIDTSEAEQEPGVIAVFTAKDVP-EYGQI--IIDQPVLYADRVRFIGDQVALVVAETEEIAARAVKLIRVTYKDLPVISSIDDGLQEDGELIHPDHGSNILNHVQIRHGNAEEAFKQADVIVEGVYETPAQEHAFLQPEAGLSYIDE-EGRVTVVVSGQWTHEEQEEIAHALDLPLDQVRVIYPAIGGAFGGREDMS-VQIVLALAAWRLNRPVKIIWSREESIVGHAKRHPYRIHAKWGATKEGKVVAAEVKLYADAGAYAYTSTTVMGNALINSTAPYEIPNANIDGYNVFTNNIPSAAFRGFGGPQGAFAAEQQMSKLAEMLGMDPVELRARNVVKEGSILTV-GTALEGVSMPEVLAVCAEKAGWQMTEQGWRLRRGRGLACAFKNIGFSFGF----QEECSATIELYGDAKVVFYHAGADVGQGGHTVLKQMAASALGVPVEMIETHYSDTATALNSGSASASRLTMMAGNSIIGAANQALKQWKNEE-----------------------------------------RPAKASYRYLARKTTP-FEPMTGKS-FPNIAYGYVAEAVELEVDIETGHVHLINVICADDVGKAINPDLVKGQIEGCVVQAAGYAVLEDFIQRGGQVLTKTLSTYLIPTILDIPQVDSVILEYPDPTGPWGARGMAEMPFLPLAPAVTAAIHDAVGVWVDRFPVTPERMLAALGKLP--E
M--------------------LASGVAGYGDELRHVVNLNRIGAVVTKTLTLRPHEGNAPPRLVEVPSGLINSIGLANMGCRAFVSQRLGRLSNL--RAKIVVSVGGFTVGEYARVVAALDDAGGFDAFEVNISCPNIGSGGVNFGSVPANAARVVKTVRSNTSRPLFVKLTPNVSDIGAVARACACEGADALTVGNTFRAMVVDLHSRRPVLGATTGGLSGPAIKAICLAKVWEVVSAVKTPVIACGGISSARDALEYIVVGATAFQVGSACFRDFRTPQLILDGISRFCERNNLRSLTDLTGTLEQ-GTMPEHDRPFEVVGASVPNVDAIDKVTGRAKYGADHDRKGQLYGCVKYSEHPHARILSIDTAQAEALSGVRAVLTHKDIPGSFGTV--VPHQMVLCADKVLYFGDAVAVVAADTEEIASRAVELIAVKYEPLPVVTDPVEALHQDSPLIHPG--GNLCIHHKIRKGDIESGFSRSSIILEREYTTQRVEHAYLEPEAVLVEPGE-NGGVTVTGSVQNLYSIRRALARVLHLPLSRVRIRQATLGGSFGGKDEVMSLCCRAALLSLASGRPVKMVNTRENSMRESYKRHPYRMRYKVGAGSDGLLKAMEITIHADAGAYAAMSPFVTWRSTVQATGPYVVPHVKTDVYAVYTNNCYASAMRGFGSPQVCFASESLMDELAEKLGMDPLEIRLKNALRDGSETAT-GQKLHKVSVEEALLNVTQKADFKEKRAVNRIKRGIGISCSYRGISLGAEG----ADAAGVVVSLQTDGSVIVSSGLVDMGQGAATTISMLVAEELGVTIDRIRFLNADTSRLPDSGPTVASRTSFMAGNAARRGCQEILERIRPVAAEVLDCPESLLVFTDNSVSCSSQ-GKTLHFHELASLCFERGVSLYAHGWYKAP-DTS-WDEATGQG-DAFFTFVYGANLAEVEVDTLTGKVRVVGFVSSHDVGRVLNLNGARGQVFGGVAMGLGYALFEEYSEQNGRPSLKNFDEYLLPTVFDVPKTDIIFIENPDRLGPYGAKSLGEPACEIAAPAIVNATCAALGERIRNLPLTLERVRLGRTLSRTET
ME--PDLSVEFAGIKLPNPTILASGILGVSAEIMVRAARAGAGAVVTKSFNRDGREGYHNPSFIEVPGGFLNALGIPNPGMREMREEVR-TVAKA--GVPVIASVFGFDASEFAEAAAMGEEG-GALAVELNVSCPHVEEVGVEIGQRPARVAEVTRAVKAKVRVPVLVKLTPNVTSIEEIAKAAESGGANGITAINTALGMAIDVDAAKPTLGGTVGGLSGPALHSLAVRCVFQVKQAVKIPIVGVGGISDWRGAVEMMMAGASAVQIGTAVTRGVEVFREITTGMSKFLTENHYGSVGEIVGLALR---MRANDEEMTERAGGFRRKEDLRHLTGTGRFLDDIQVPGMLHTSFVRSVYASARIVGIDVERGRSAPGVIAVLTAEDLSREIVIK--SAQLLPLASARVSHVGEPICLVVASNKYLAEDAADMVDVEYESLEPITRVEEARKPDSQLVYESWGTNEYFEALVGKGDIDSALEKSDRVFTETLKVHRQAAVPLETRGCISDYD--SRSLTFHSSTQSVFSVREILAIASGLPVDRVNVVAPDVGGGFGLKSNVY-AEDLATMGAILLKKPVKWVESRRENLLAGSHARELTNVMEVGVTKDGTILGVKCNLVADMGVATAYPYSVHSLTSKLIPGPYRVKNYSCRLTGVATNKAPFGAYRGFGQPEATFFMERMIEIIAKELQIDPVDLRRRNMIEKDELPAS-GEVYDAGDFKQTLARALEVADYAAK-GMDRRCRGIGVSVNIESTSPP------IPTEDLVIVSLDKDAAVKVSCGVTSIGTSLETLVAKIVADQLGAKPQSIVVDVGDTRKVPYYLGVFGSRSTIVLSVALEEACRRLKERILKLASDEVGLEPEGLLFLGDRVTTKGG-GALITLRELAKRFPNG--RLEEAGKFSPPKLIA----KSGRELPYTGSFTNAAHIATVEVDLEIGKVEVLKYIVVHDAGKILIPEVVEGQLVGGVAQGVGGALYEEILYRDGQLLTSTLMDYIIPGATEMPPMRIEHLETLPELLPVPYKGVGESGTIGGYAAISNAVHDALNVKINDVPITQEKVLRAIGKLNSGQ
M---ADLTVKIGDLSFANPVLPAAGPNVMKLEQMLDAVEGGVGGIVTKTVSREPAV-YPKPCIAKGPCGLLNCETWADKPWRSYLE-DYKKVKQT--GVPLICSI-GYSPEDVAELGKGLEAEVRPDGIEFSTH----------YGKTLDPLKKVADALKNSVSCPVWMKVSPSTPDIPEMAKVM-SGYVDGFVAINSVPALDFNINDPRPMLGDGHGWLSGPAIMGTALYCVFQISQAQDKPVIGVGGIRTGEDAVKFIMAGASLVGVCSEAIKGPSVYGKIAREMGDWMDRKGYKAIDDIRGLYSS-SRMG---NRLKIVGKSEPRKDGWEKVTGRALFIDDIPLDGCWYGGVLRSDVARGRLVSIEKDPSFDWSRV-TVVTSSDLPGMVASV--RDDCPILAEDKVCYVTEPIALVAAPDQDTLKEAMACLRPVIEPGEPVIDVQDAIKADRL-VWGE--DNIIKSFDIRMGDLDRGFEEADLILEESYTTQHQEQVYLEPQGTFAVPGQDRRSVDITISCQCPFYVHNSVVKGLGFDPDKVVIKQSITGGAFGGKEFYPSVALHVAVLALASGKTVKMIFDRHEDLAATSKRHPSVTCIRSGHKKDGTITAMDVDFILNGGATTTLSVVVLQRGVLHATGCYKVPNARVLGRAVATNLPPSGAYRGFGVPQSMFALERHMDLAAERLGLDPVSIREVNLLDVGDLLPC-GQAMTQVAAREVMERALEISDYRKKVEDFKTLKGIGLSLFLHGGAFTGSG----EDYGVTKVVFVEQGRVEIRISSTEMGQGAATVLPQIVAEGLGLSLAKVDFMTPDTSKISNSGPTVASRTTVVVGAILTRSVGDMIEKLVDFLTSTLGV------VTDGKAFCGG--SHCMSFLEAAHRYSQEVGELIGWGKYRST-GSH-WDDDTNTG-DAYPSYSWACDVVEVEVDRDTLEVVPKKLHSVVEIGTVINPILAEGQYEGGSLQALGYGWLEDMAVKGDRIDAGSLSKYLIPTTMDTPDYNLEFIEVPYQHGPYGAKGLGELPHDGGAPALAQAIGHALGVFPTEIPVTPERITAMLASKGESK
M------AINIGGIEFESPLFIASGVWPMDSAEWPDGAMNGVGGFCTKGLTLRSKRGNPGIRVWETPCGLMNSIGLQNPGIKAFLKQEYKQLKKA--GKPVIFNLSFETEKELLLLLGYIMDAAGNVPVELNVSCPNVSKGGLSWAQDVNALERVVSLARRNWKGLLWVKLSPNVSSFTETALAAEKSGADAVVVANTWLGTAIDVSRLEPVFDNIHAGLSGPAVFPLALRLVWETYSAVKIPVIASGGVCTWQNAASMIAAGASAVQVGSALFFDLLAPAKLYEGLSSLLEKRNIGSVADLTGIAHERHGMKGEQMKRLHVGKPAPRVDAIDKVTGKACYVADISLPQMLHAKVKRAGIPHGRIRSIETSKAEAMPGVKKIVTGKDCEMLFGTC--LWDQPPLAVDKVRHAGEAVAVVLAETENQAAAAVEMINVEYEELPFIIDPIKAADPDAPLIHEKPGTNIFHHYKLRKGDLEAGLSESEVTVEEEFEFPISSHAALEPHGAVCRFSY-DGEIEIWASNQAPFVLRDVLSDMFNIPASKVRVHIPYLGGGFGGKSDVS-IEPMVAYAASFVGYAVKLVLTRKEVFTSSLVGRGMKGRMQLGAKKDGTLTVLKAQMYFADGAYGDTSWPVDTVAGHNCTGPYEFPNVAVDVYGVYTNTPPVGAYRGYGHPEGQFMSSRLIDMLARKLDMPVEDIMKKNFFSEGRKNAL-GQVISHGDLAGCLDEVQKAIEETP------YLYGRGLAAMMKSPKMAT------NAASSCSIQINVDGCAHVNLAGIEMGQGVLTVFAQMAAEVLQIPLEKVKITEVDTQFSPWEWQTVASMQTYRGGRAIQDAGWKIIELARENASRVWNCEPDLVEYREGECIHPNT-GDRISLGALARGYMCGGSPLIATGWYRVPGLVE-PDPETGMG-NAAGSWTFGCQACTLRVDRKTGEIKILHFASAFDVGKAVNPSMARGQVVGGVVQGLGATLMEKILFEAGSIKNSNFPAYQIPRLEHVPKQTVVFLETPNEEGPWSAKPMAEHPIVAVAPVVLNALYDATGVEFTALPVTKDKIQEVLRKKEA-L
M------TIQFLGKTLKNHMVLASGVLGNSKEILERVHENGCGLVTMKSIGPAPRDGHKNPTVIDLGQGMINAVGLPSPGYLNMENEWQ-DLDKR--DFPVIASVYGGSVKEYQMVAEFVSAK-KPDFIEINISCPNSEKHGMIFGINRQSSQEVVSAVKKVINVPLIVKLTPQAQDIGDIAKACENAGADAICAINTVPGMVIDIESAMPVLAFKKGGLSGPMIKPIAVRCVFDIYKAVNIPIIGLGGITTGEDAIEIIMAGASLVGIGSAVRRGIDVFQKVTDEMNAWLSNRNL-SIEDIKGAAHK-EKMA------SIIGKRIPKIDAKAKVTGRAAYAGDLKFPGMLYGKVVRCKYAHARVLNLDISEAQKVPGVVKILGPDDVTQVIDLF--YPKDQNIFTNHVRHQGDAICGIIARTEELAEAAAKLIKVEYEELPVYHTATQAKNEEAFQIDSQKPGNLAFELTYGWGDAEELMKEADLVVEDTFYVPKVKQCQMENHTYISLYDD-EGRMNCWSSTQMPKPVQKKISDLFELPMNKVKVNQTIIGGAFGVKLGMI-MEPEACAMAMSVGKYVKVSALREEDWLMSESRHPGEYSIKIGLKNDGTPIACTANFLTNGGGYYSHSSGAPAVAGTWMIGMYKFAACNFKCQRYYTNQMNCGAFRGYGNPQTNFVLEQIIDRALKKLDIDPVEWRREWHKTTGDDGWMLGVPYSSCALDACLDQGAESFGWFEKRNKYKKRRGIGVAVMNHTSGAFPFL----HEHTTCTVKLNEDASAEIITSASDLGTGAHTALQQIAAETLGFDLEKVHMKVGDSDAAGYDIGAHASRTIYVAGLAVLKACNDAKDQILEKAAISLETDKEALEIIDQKVCVKKDPNTFISVEQICYEGVNAPGQIQGYSSHY----------------AEHNSPPFAACFVEVEVDTQTGEVAVIEVVSSHDIGKAIHPPSVEGQLEGGVHQGLGMVLTEETYYEKGLCVNNNFTDYKMFGPSDMPVCKSILVEEPDPIGPYGAKSCGESGLVAPTGATANAVYNAIGIQFTGAPITAEKILKAIKEFGIDK
M----DLSTEICGIELTGPVLNGSGTFDVLAARRALVEEFPFDCYVSKTITMNPRPGNPPYRLWETPSGMINSIGLPGPGLEGFLERDLAGLAEL--GVPLIVSVMADCAEDFEVLVRRVAARDEVAGIELNVSCPNV-HSGLIVGEQPSETEALMKALRPITGKPLIVKLTPNVANPEEVALGAEAGGADAVSMINTVKAAAIDPGDNRTWLGVGAGGLSGPAVRPIALAQVRVVAAAVEIPVVGMGGISDAESALEFILAGARVVAVGTENFRDPRAGSAVTSGLPAALARRGFGSLAEAQSARLD---MSAGAEAPGVIGTVVPRKEDDRLIQGDGRFTDDVEPARSLHMAVGRCPFPHARIESIETAEAVAMPGVHQVLTGAEVVASVLRP--VPGFYALTPEFCAFEGQPVVSVVAESRRIAEDAVEAIWIDYEPLTHVSDTIAALEPGAPVIHPQMDDNLLASNPQRRGEPEQALEAAAVVVADRFRINRVAPLPMEPRAIVAEWRPGARELTAHVSTQVPHLVRMQLAESLRLVESEVRVVTGDVGGGFGLKLGVY-PEDVLACLHIELRRPVKWTEDRLEHFRASTQAREAVHDFRIGADADGRFVAMTDTYVTDLGGQNSAFGS---LSSIVFTGPYKIEDGAVERRVAVTNKTPIGAYRGYGQPEVNFARELLVDRLARKLGRDPLELRLQNMLVEEELPAA-GAIYDSGDYPRCLQMVAERIDYEGR-AAGRRYVGVGFTSFVERTGYASAR--HFGAHESVTLRANRSGGIDLYTGVSTFGQSNETAFAQICAEVHGIDYGAIRVHAGDTGATPLNTGAFASRTLIAGAGAVRDAAAALRDKTLRIAGGKLGEDPAALEIVGDSVRSKEDPGRAVSLAEVHKAAITGEPGLETTAHFE----------------PTDAAYAFGSAAAVVAVDAETGDFEIERFVMAHDSGRVVNPKAVEGQIRGALAQGFGAALTEELRYDSGQLVNGTMLDYFVPTASDLPAVELLHTEIPSPVTPFGVRGVGETGTIPPGASIANAICDALGIEISNLPITPELVWRAIREANGGG
M-------VNICGIEFKNPIIIASGPGGNGQELAKYIDLNKLGGFTAKTVTPDEKEGNPPPRIVNVKAGILNSIGLQNPGIDKFIEDDLNFLDSL--DTNVILSIGGDKKEDYLNLIERLNDSKAV-IFELNLSCPNVGKNGIPLGIDKEGIYSLVKEAKKISKKPIFIKLGVE-TFLEDLVESAVKGGVDGVTLINSPKGLKIDINTGKPILKRAVGGFSGPAIKPIALATVYRIRKVFDLPIIGMGGVFTFEDAIEFIMAGANLVGIGAGVMSDPERPINIIKELEEYFKVHDYQKIFNCA------EGM-------KIVGKVAKRIEAHEKAYGEAKYTPDLYLDRMIYAGVVYSNVPHGILKSIDISEAENVSGIIKVATYKDVPGKFGVL--IKDMWFLVGEKIRFEHDAIALIAGETKEAVEEAIKKVKFEIEELQPVLTIEESIKDEIK-VHDE--SNIAFHKKIRRGEIDKAFENADLVIEREFRTDYQEQAYLETQGAVAYYD--GEIMKIYASMQCPFYVQEDVSEILDIPFNKVDVIQMETGGGFGGKEDVPSIASKAALLSYLTKRPVKLIYSREHDIKETSKRHPSKSHYKVAFKKDGTLLGVKVESYLDMGAYSTLSPIVMYRTLTHAAGAYNVPNVHVDVYGVYTNKVPCGAFRGFGSPQVLFAIERVMDEAAEKLNIDPWEIRYKNALEVGAETST-GHKLFSVGAKKTLENIKKLSNYEELKKEVEKKRGLGWSHIIYGVSLGAGG--QHLDASNSEVHVFPDGTINIMFGGTEIGQGSKTAISMIVSEILGQKLEKIKVLQTDTFIVQDSGPTVASRTTIFSGNAAKDAAEKIKNNILEFLSDKFDVEKSDIEINLGYYKIK---DKNFTFDEIAKMANDANVKLNESGWFKSP-KLH-FDMENGVG-EAYVTYTYSTQLSLVEVDTLTGKIDVKKMWISHDIGKAINYDGVIGQIQGGAVQGMGHAIMEEIMQKEGKIITDNFNNYIIPTIKDIPEIVADVVEEEFPYGPFGAKGIGEPSLMTAPPSIANAVAHATGKKITKIPISMEDII----------
MS--VDTTTTVGSITLSSPVMAASGTAGYGTELAPYFDLASIGAIVTKSLAPFEWAGNPAPRVHPTRDGMMNAVGLQGPGVEYWLANVLPALLDT--GATVVASIWGRSLDDYRQAAEQLSAADGVVAVEVNLSCPNLEGRGSIFAHDADLSAAVVAAT-EVCGRPRWAKLSANTDRIIDVAASVADAGAEAVTCVNTLLGLAYDPVTLQPTLGAGGGGYSGRAMHPVAVRAVYDVHAALELPIIGVGGIASGWDAAEMMIAGATAVQVGTATFADPRAPRRVHDELVAWASDRGVARTVDVSAL-----PMSVIESVRGTIGDSPVRSDGIPKVQGTYEFSSDLSADGCLFGATLRSPHPSARIVSIDLSAAWKINGVEAIITADDVPGTYGLI--SQDQPVFASDVVRYVGEPVAAVAAIDPETARRALSAIEVTYEVLDPLLDPEVAISGDHEPIHPD--GNLIRHQRIVHGD---PATTGPIVVEGTYEIGMQDQAFLGLEAAIAYPDPGADGVELHVATQWLHEDQGQIAACLGFPDDKVRLVLGGVGGAFGAREDIS-LQVHTCLLALRLGRPVRMAYSRGESFLGHVHRHPATIWMRHHADADGRLLNVEARFVFDGGAYASTSSAVLVNGITMTQGPYACPNGKVDGYAVRTNHLPCGAMRGFGAVQACFAYESQMDKIADAAGIDPVEVRLRNAMHTGDTLLT-GQPVNVAPVEECIRETAALPLPDEPSPDAMVVRGIGWGVSIKNLMYSETF----DDFSTARCRLV-DGVATLKFATAEVGQGFITIAAQIARTVLGV--DDVVLDQIDTQ-IGSAGSTSASRQTWMSGGAVDAACRAVRERLFEAVGAAHDIEPIRLMIDGTDVIDTAG-DLRIPVAEATAGL-----ELDEEVEYHHPPTED-LD-ENGQG-NCHTAFAFVAHRAVVDVDPELGLVKVIQVATAQDVGNALNPLSVIGQIEGGIAQGLGLAVMEEIIQIDGVIRNGNFTDYLLPTFLDMPPVQATLVEQPDPHAPLGAKGVGEPPCISSTPAIVAAIRDALGRPLDRVPVRPSDICLDA------S
MK--NKLATRFLNVTFPNPLILPSGIIQEIKDH-KRAEEQGIGGITTKSLTPKPREGNPLPRVCKYEHGFLNSVGLRNPGPKKGPDQIEELIKKV--KVPVIVSIFATSTADFKMLARAVMPV-STPLIELNLSCPNTNDLGQPMGIGPDSAAAAVKAVRKAVKKKLIAKLTPNVFNISEVAKAVEDAGADAISAINTVPGMIINIKTKKPVLGNKEGGVSGAGIKPVAIRCVYDIYESVRIPIIGMGGVSTWEDAVEMMMAGATLVGVGSAVYFNKTVYEDIKKGLVEYMQREKLESLKEIVGVTHA--LM--------------PASDSLEKVTGSTKYTSDLKLHKMLYAKVKRSPYAHAKIKSIDVSEAKSRDGVKAVITYEDLPD--GYN--LLDEYFLARSRVRYVGEPVAVVAAESMEVAERAVDAIKVEYEELPAVFDPEESMKPDPSTIHEDSRPNVLDYTKIQKGDVGKGFEEADFVIENKFITPMQQHCAMETHNAIAEVGS-DGTITIWRDTQKPYVLRDWICKIFGVPPSKVRIIVPEVGGGFGGKTEPK-MEPLCVALALKTKRPVRITFTREEIFSCTSNRHPCVVYIKDGVKKNGKLIAREMKLVWNAGAYCELSDYVAKAGAISAAATYNVPNFKLDNYVVYTNTPVSGAFRGFGSPQVQFAVEQQMDIIAEKLSINPVELRIMNCLDEGDENAL-GEKMHSVGSKKCIQKVAERLRCEEK-----LRRGRGIALGNKYTIAAP---------SCAIVEVHEDITVEVRVSTINLGQGTHTVFAQIAAEEFKMPVDKVKVVGVNTALTPYDAGTVSSRSTFTVGNAVKRACQDAKNQILKLASKGLAASAENLEIKSGMVYTKGVNLQSIPIKDLFAFWGLEAGVIIGKGFFNPPTASA----------YPSACYTHFANGAEVEVDLETGEIKVIKLVTAIELGKAINPLLTEGQIYGGLGMGMSTTLFENIFLDHGKVINSDFTDYKVARTADVPNMEAIILEAPHRDGPFGAKGIGEAVTVGVAPAIANAIYDAVGVRIREIPITPEKIFEALQQNKS-H
M-GSADLTCRLLGLEMKNPIVLASGIIGTSSSLFLRAAQVGVGAVTAKSCSLQPRAGHPNPVALDWGAGVINAIGLTNPGAEEEVHLLAEILEPY--GVPLIASIFAGTVEEFGQVAALIAQA-RPHLLEVNISCPNVDEFGTPFAAVCESAAAVTESVRRAVDLPIAVKLAPNVYNIGRIAAAVVEAGADAITAINTMPGMVIDAHARRPVLHNRTGGLSGMAIKPIALRCVAEIAHAVKVPIIGTGGVNTGEDAAEMILAGATAVGVGTAVWRGVEALGTIAQELGAFMQAEGIRSLDEMRGQAIR---MT------EVVGKIIQRVDAVSKVRGEALYPGDIQMDGQVHMKILFSHRPHAIVKRIDTSLAEQMPGVLAVLTAKDVP-EYGLI--VADQPVLFTDRVRFVGDQVAVIVAETEAIAAQARDAIHVEYEDLPIVTDPLAAMKPDAFLLHPDRGSNVFGHYRIRKGDAEAALKEAYVVVEGVYDTPAQEHVFLQPEAGLGYMDE-EGRVTVVVAGQWTHEDQEQIAHALNLPLERVRVIYPAIGGAFGGREDMS-VQIVLGLAVLRLHRPVKIVWTREESMFGHHKRHPYHIRTRWGATREGKIIAADVDVYADGGAYIYTSTKVLGNATLMCTGPYEIPNVRVDSYAIYTNSIPNGAFRGFGGPQGAFAAESQMNKLAEALGMDPVEIRRRNLLQEGSLLSV-GTPLKGVSIQAVVEACAQEAGWQLEDANYVKKRGRGFACAFKNVGFSFGA----PENCWATIELHGKDEAVLYHAGAEVGQGAHTVFLQMAAEALGLPLTRVRLVASDTAVTENSGSVSASRMTFMAGNAIRGAAQEALQKWINEE-----------------------------------------RPARATFQYRPPKTTP-YDPETGKS-EPNFSYGYVAEAVDIEVDVETGQIRLLNVICADDVGKAINPRLVQGQIEGAVVQAAGYAILENFIQQNGEVITKTLSTYLIPTVLDIPQVQSVIMEHPDPIGPWGARGMGEMPFLPLVPAITAALHAATGVWFDRFPLTPERVLEGLQQG---K
MV----LETSIAGLRLKHPVMNASGILGSEPEHLEILAKQGFSALVSKTITLNPREGYPPPIIVELNNGLLNAVGLANPGARV-IPVLARKAREL--SKPLILSIGGSSVEEFVKLAELASEA-GVDAVELNLSCPHAEGYGLELGSDPMLVYRIVKDAVSVASLPVIAKLGL-TDRVIESAGKALEAGVKALTLINTVKAMSIDVYTLKPVLSNKYGGLSGPPIHPIAVRVVYDVYREYRAEIIGVGGVSSWMDVAELILAGARAVQVGTALIWNENIVDEILSGLHKWLIDLGYNSLMDLVGIAVM---M------YSFIGKRSIRKDALPKTSGTIKFVNDLEAPGMLIGRILRSPYAFADIRRIDASEAERLGVV--VLTPDDIPQPRLVS--IHEDTYVLTKKPRYVGDAIAAVAAPSEELAQRAIESIRIEYERYEPILDPFKAMEPGAPLIHERVERNIATTLNYVEGDVDKAFRESNIVIERRFKTGKRYHMQLEPKSVLCIPEP-GGKLTIYATTQTIHNTRILVSQIFDIPLSKVNVVKVPIGGSFGSSIQVNYLVPIAVALCLKSGKPVKISYTREEDILD-HSNFVFHFRMKIGARRDGVLMGAEFENILDVGAHQVQPYPLLGTSLGWFVSMYKWRNIRYISKAVYTNKVPACALRGYGAPEVQWAVETMMDELAEELKIDPIELRLKNYVGRGEIFPTVKSVIKSDGVPELLEKGRKLIGWEKRSHPSRYRRGIGLARGFHTSGAGGPISGEVIDYTGCILKLNEDGTLDYITALQDHGGGTLDAHVKIISEVLGVPPELVNLATASTENTPYDVCTHASRGTYAGGEAARRAAEIVRSKIFEYAARIVGVNPEAFKIKQAIVYVEGT-DIKIPLSEIARIAWQKWGTIGAFVSYR----------------ATSAPPSFTVYFVEVEVDTWTGKVRPIRVIAGADVGTLVNPDMVEGQLHGGFAMAWGMTFTENTVYENGELAGRGLTDYKIPTITDTPDFIVITADTYEPTGPFGAKGLGEAAMNPAVGAIANAIYNAIGVRFYELPITPDKIVKALRERGEIP
M-----DNITFLGKQLKNPLVLASGILGNNAKILERVHQAGCGLVTLKSIGPAPRDGHKNPTVIDLGGGMINAVGLPTPGYDHMDAEWQ-ALANR--DFPVNASIYGGSVAEFVKVAQFVSDQ-GPDFIEINISCPNSDLHGMLFGVDEKAAFAVTNAVKNVIAVPLIAKLTPAAPDIGKIAKVCEDAGADAICAINTAPGMVIDIEARTPVLAFKKGGLSGPMIKPVAVRCVYDIYRAVSIPIIGLGGVTTGEDAVEMFMAGATLVGMGSAVRRGIHVFEQVNRELTDWLAAHHC-TRDDIIGAAHDPTPMK----SYDVISTRANRIDTPDKATGKAVFVDDITLPGMLYGALLQSPHAHAKILSIDTSEAEKLPGVKAVITAKEAGQGVSPA--RYDETVFAVDRVRYVGDEIAAVAATSLDVALEAVSRIKVEYEVLPAVFTVEDAVKDGAPQLHDEFKGNLCAEVHQEFGNVAEGLENSDIVITTEMKSKRQDGAFIEMQGCIAEYDN-RGVLTLTSSTQVPHYVQRTVAMVLGMDVGKVRVKKPYVGAGFGIKAAANPMELACCMLARKTKKPVKMNFTREQVFMYGRARHRFHHTITTGAKKDGTLMALKHECWLDGGAYTSFGIATVYYTGSLLGGPYKLANMSYDGYRVYNNKPACGAQRGHGAVIARASFEQQLDMIAEKIGMDPLELRIKNMMETGDTTCN-DLNMSSFGMAECIEAVRNGSDWDKKKGHMPQGKGIGMACGFFVSGAGYPIYR--SDTGTVIVKLTEDGTALVYTASAEIGQGSDTAFAMIAAEALGIPLENVRLASGDTDMG-VDLGAYSSRQTLMTGHATKEAAENVRRQVLEVLAEQLNVAVEKMDIRNGFIEFDGDPSDKLTFKEASRIAFLERGSIVGTGKYKPHSLGG---KFKGAAVGTSPAYGCSAQVAEVTVDMDTGQITIDKITDAHDCGKAINMTSVEGQMEGSISMGIGEAMHEEVIFNQGRVLNDDLAEYKIVTSMDMPRVKTIVVESDEPNGPFGAKEVGEGAIMPTIPAILNAVYDAAGVRVYELPLTPERVFHAIQEYRERA
MSLQPDMSVSIGGLDLSSFLIIASGVWPHDATFWRKPYTEGVGAICSKGLTRYPKAGNRGVRIWETPSGLLNSIGLQNEGLQAFIEKDLPEISSS--EIPVVVNLAIETLEEAKEGLIMLRSVNRIAAVELNVSCPNVDFGGMSWGSSEEGVSKVLEALRPIWEGMLWVKLTPQAKDLVGVAMVAQRRGADAVVVSNTWLGMAMDVDRKRPVFDRITAGLSGPAVFPLALKSVYDVAGAVSVPVIGCGGISCGKDALAMLLAGATAVEVGSMLLHDLRCMKNVYHEAREKLTEWGMSSVRDIVGKGRR-EIMSAQREAYRYVGQNVTRLDAKEKITAAIKYIDDIDMRGMLHIKLLLSPYANAIVKSIDSTEAESMPGVIKVYSWVNTPKSAIFY---PGDETLFSEHMRYVGDRVAAVVAESKEAAEEGMNRLKVEYDELVPLLDPVKALDQ----QHEE--R---REVNLSCGDIEKIKGDTDVVVEDEVRTQKIHHAALEPHACIAYMEP-GDIVTVLSPCQLIFGVRYIVSKVLDHPLSKVRVIKWAMGGTFGGKQEVI-LEPLCAYIAKDLGRPVKLSLNRSETIVATRTRAATVGKVKTIVSKAGRFIGREVDIVTDAGAYMTGAHRVTTAMGKKLFRLYRIPHQSYKGTTVRTNTTPSGACRGYGSPQIHTITEINVDHIARELKLDPVELRLRNLVVPFDEDPSGGPNLGNARIIECVNRGAEAFCWKERFSFVPFRRGVGMACSTHSNGYAGSI---YPDFTAMNMRLTEDGAVLVNAGLHELGNGTLTVIAQIVAEVLDVNIKKVVVSEGDTMHSPYDVGCVASRVTYVCGNCAKKLAEEIREKFRALASIVLRVPLNEMTFYDGNIIVKSNKDRAFSYGEVISEIGRTQEEVGGYLSYK----------------SVANPGSYAAHFAEVEVDTLTGSVTVIDYLAVHDVGKAINPKLVEGQIYGGVQMGIGMALFEELTYSQGNPRNASFSRYTMVNAPEMPNVKVMLVEDEEPSGPFGAKSVGEIATVPVASAVVNAVNWALGTHLAQLPLTPASIISSI------K
MS-APSLPTSFCGIELAHPIVNGSGTFDAIAAQRALVEQFPFAAFVSKTVTVAPREGNPPPRLWELPAGLINSIGLPNKGLAGYLTHDLPELARL--PVPLIVNVMGFTREEVAQLVTAFAERDEVAALELNVSCPNV-ETGTIMGSDPTETARLVERVRPLTQKPIVVKLTPNASDPGAVAEAAEAAGADGLSLINTIRGMALDPRTREPWLGAGTGGVSGATVRAVALAQVSDVAQRVSIPLIAMGGVQRGRDADDLLRAGATLVAVGTESFRDPAAGRRVAHELERLRRERTSS------GAPTR--AMS------RAIGVNARRSDGEDKVRGTAVYGIDYGEPGMLHAALLRSPLAAGRIRSLDVTRAAALPGVHAIVSAADVPDTSGWV--LKDQPIFAREEVRFIGEPLAAVAADTAEQARAAVAAIELELDELEPILDPERSLEPGQRVIHPGREGNMAWLATLDRGDVDAAFAAGHLIVEGEYRTQRQHQSSIEPHVAVARYE--QGRFVVHTPTQYPYLVRDRLAELLAVPASRIRVVVTTIGGGFGGKIDAL-LEPYACVLARRTGRPVRLVNSRTEELQTAGPRDNAVVRLRTAVAQDGTLLAQEGEAILDNGAYSGEVVACAAIPALVFGGTYRIPAVRYRTRVAYTNTTPTAAFRGVSAPYSMFAVEQHLDQIARELAIDRRELRRRNVVQPGDAIVN-GQVLDDAVFDEALARVDEIASWDAAV----PLRGIGIGALTWLTNPSP---------GGATVKVNEDGTVTVISAGAEIGSGAATGVRQIVAEELGVPVDDVLLAASDTDVGTYDGGAQGSRTMFSLGNAALDACDGVRRQLLETAAGMLEAAVEDLELADGCVGVLGTPDSRVPLAAVAQTALWTGGPISASGKHISPPVQFDAGCVTGA--TGFNAATYHVHQAEVEVDPDTGKVTVLRYVVAQDVGRAINPQQIEGQIEGGVLQGIGYALFEDLRVRDGAVVDDSLESYRLPTVFDAPPIDIALLENPCPYGPFGAKGAAEPSIIPVAAVIASAVSDAIGRPVTQLPVTPFEVLRLLGRDHSSS
MS--PDLAVPIGAVTLKNPIIPASGTF--AASYGRVFDLGRLGGLVPKTLMPGYRPGHPPNRLTEAGGGLLNAVGIPSEGEEAFLRDTLPAYKGW--GTPLIVSVSADTAAGFAELVALLED-EGVDAVELNLSCPNLEEGGKSFALDTKMTAEAVAACRS-SKLPLWAKLSPNAEDIASIAAAAAEAGADALIVANTLTGMAMR-RDGRPALANVTGGLSGAPVKPVNLRCTYQVAQKLKTPIIGCGGISTLADVLDYMAAGASAVAVGSATFTRPLTMVNLVDELASHCTSRGIAA-RDLTR-----RAMEHDTAAAGPIGQPLTNVRWDRLIRGRGRFVANRRHPDLAHAAVVRAMEPSGTITAIDTAEAAAVPGVVAIFTQADFETKATHG--LAGEYPLARGEVRYVGEPVALVVAETAAAARDAADLVAVTLDARPAVVSATDALAPGAPALHPDLAGNLH-HR------AREAPATGTHT--VHLTLSRVAPQPMETRGVLADYDPAEGTLTVVQSHQHPHQQQDIYARHLGIPEHKVRVIAEDVGGAFGMKQQLH-KDEMATVCAVVLGRAVRFIATRGESLLSDGQARDHAMTAHADVDADGRITGLALSDVCGVGAFGLYPRTSFGQMSRLFGAPYAVGSVAFESRLAFQNRPPLGHYRGVGHPAACLITEAVMDKAARAADEDRVAFRKRHLHTLANGPAA-GLVLHRYRMAECLDLVAD------R-LAAVRIRGTGLACLLELTAPGSRY--NVTATETVTLRMEPSGTVRLASGHTDQGQGADQMLAQVAADVLGLTADDIAVTTGDSAHSPYGGGAFGSRGTAVGGRAAHAAAGMLRDKLIATAALLHQRDPGDLSLAAGHVVAADG-TRLATLAEVARICHFKDASLSVVARHVP---------------PHDGMTAAAVFGAAVGIDPATGEVTVERLVTAHDCGTVVNPKSAEAQMMGGAMQGLGQALYEAIRMESGQPLTGSFMDYAMPRADMAPPVEVLHLA-PLPGDGFAPHGVGEAGASGVPAAVLLAVNDALGAEITALPATAPDIWRAIRDAE--R
M-----DGVNFLNLKLKNPTVLASGILGLTASSMRVIKVGGAGAVTTKSFNKDWRKGHKNPSIIPFEHGLLNAVGLSNPGIDEMVKEIRKFKQQS--EAPIFASIFGRTIDEFAEVTQRTVEA-EPDLIEVNVSCPNVSEFGQPFGDSLSDTARVTEIVKKHASIPVSIKLGPHGPGMGRLARVCEENGADAITAINTVPGMLIDIDVRKPILSNKTGGVSGPAILPIAVKSVYEVYRTVKIPIIGTGGVTVAADAIQLILAGATLIGIGTAVYQGIEVFRKVADGIQSYLQKYGFNSIEEIRGLAHE---MK---RDFSIVGKPVVRLDGLEKVTGQAKFADDYNVPGQLFGVMVRVPVAHARIRSIDFSSVENDPSIVTICAAKDVPGKVGAI--KQDQPIFCDEKIVTPGDVVAMLVGPSEEALLTLRDKVKVDYEPLPVLTDPLKALEPDAPLIHPDQKSNLIVHHRVRKGNIEKGFEESDHVLEQTYTTPFIEHAYIEPEAVIAIPREGNKGIHIIGSIQNLYTTRKVVAAVLGWPLAKVRVQQAELGGSFGGKDDIMNLASRAAVAALKTGKPVKIRYTREDSILESYKRHAYYMRYKVGFTKQGKIKAMKIDIVADGGAYSSMTPFVTWRSVVQATGPYEVENVWTDVRGVYTNNPYAGAMRGFGSPQPIFAQESIMDEIAIQLGKRPDEIREINGFKAGSVTAT-GHQLHDVNLLTVLKTAVEKSDFSRKWQKYQLRKGIGLAVSFRGCSLGAEG----IDAVAAYLLLQQDGSALLLSGLAENGQGMRTTYAIVAAEVLGIDPQDIYYLDQDTHHVGDSGPTVASRATLMGGGATKAAAEILRRRLEDALRKKWNLKDTEFIFKDRIVRVKDDPDRAMPFSEVCNLAYSQGVNLSAIGWYAGP-EVH-WDEEFGQG-PAYFTYVYGCHVAEVTVNMITGEVYVDRVVAVHDPGTVINLLGAQGQVYGGVTQGAGYGLWEEISVDEGFIRELNFDQYLIPTSKDIGPIEPIFVQGNDPHGAWGAKSLGEPTLELTAAAIANAVRNATGKRFFHLPLNLEEILLEHKLYPWSV
MV-DVDLGVCLGELRLQNPIMTAAGTAGYGVEFANVLDLSRLGAHVVKSLAIFAHAGNPAPRLAPLPVGMLNSVGLPGPGVERWLNEYYPMLASS--GATFAVSIWGRTIEDYVEATRTLAQGPQAAFIELNVSCPNTDAGDRLFAHDPTAVSGIVSRCRQETNHPLYVKLSPNTDRVLAVAEAAIQAGADGLVAINTVFGQWL--YKGKSVLGARGGGLSGAQIHAMALRIVSDLRSYFSIPIIGVGGISTVDSVVRMLTAGANAVQIGTANFVDPRRSQLLVQELEVKVSNQGCNSLLSFLARFEGLLEMVSGVNSGEGIGASRWRDEDQDLLRGARRYIDDMVLPNMVHMRVVRSPVASGQLEAMDWSEVRSAAGVILAADAASDPDPAPLV---PDTPTLADNRVRFVGEPIAVIVASTRRAAEDAADLAYPTITADTGVYTLDDALSIRA-LVHDDLRDNVLASWRSEVGDVEAGLQSAHRVVETELALPRLVAAPMEPRGCIASVDSSNGRVTLYASAQDPHRPKQQLITSLGLDPDDVRVVVPAVGGAFGSKGAIP-PEYVLAVLLRRLGRPVKWIEDRSENFVGAYQGRGMRARVKMGFDSDAHLTVLTARIEADLGAYLYQSTPVPGTAATLMGGVYDLSTARVEMVGLATNRVPTGPYRGAGRPEAAYFVERTLDVAAHALEIDPVLLRRRNLIAEDKFPVT-GLTYDSGQYGRALEQLEARMET----PVAEVILGRGFAMYIERAAPGGW--------ESAAATLDEDGTVILRSGSSDHGQGHATSLAQIVVSTLGVHFDRVRVDQGDSDY-GDGVGTFGSRSMALGGEAARLASEGLGERIREICSSLLEADAHDLSIEGDRVFVRGSADVDISLTELTRLARERSECLSVATRSK----------------VAGPVFPYGAYGAVVSIDVATGVVHVVKIVAVDDAGTLINPLLTEGQVMGSTLQGVASALLEAVVLEDGQPQTTSLMTYLVPSAAEADELDSSFLTTPTPLTPLGAKGVGESGTIGALAAIANAVADALNTEPLDPPYSPDRIWITIERSRDKD
MS-SPDLRATLGGVTLDSPLIPASGILPMDPVLW--MGLEGCDGVCTKGLTWRPRAGNPGVRLEETPGGLLNSIGLENPGVQAWMRETLPGLAGT--GKRIVLNLACEDLDSLGRAVEALGGADRIAVLELNLSCPNVDGGGAAWGEAPEGVRAALGIARPGWKGILWVKLTPQAGDFVATARAAEAGGADGVVVANTWLGAALDLQTGLPRFARSVAGLSGPAVFPLSLRLVFQTYGRVGIPIVGCGGVRSAEDALCMVLAGASAVEVGTWHFRKLDCLAGMCRDLQALLQARGVASLAELVGAAHRGGAMNG-----KVVGTSVPRKDGIDKVTGRAPFVADIPVPGCWEGAVVGSPVPHGILKGFERDPAFDWSRV-VFLTARDLRGFVHLV--RDDLPILAEERVAYATQGIALLAAPDEALLRGALKALRPVLEPLPAVLSLEDSLGRKGI-VWGE--DNILDEYRIQRGDLKKGFAEADRIVEGIYRTGLHEQLYLETQGMLALPQD-DGTLEVVGSMQCPYYVHGALVQSLGWDPERIRVRQAVTGGGFGGKEDFPSLALWVANLALAAGRPVRLVYDRSDDLLGTPKRHPSRTRIVAGVKEDGTLTALEVELVLDGGAFTTLSRVVQQRATLHAQGCYRVPNVSIHSLSVATHMVPCGAYRGFGAPQALFAMERHMDKIALVLNLDPLDVRLRNVLEEGDVLPC-GQVLDAVHPKEVLLRAAELGDYRNKRVAHAVRRGVGISLALHGGGFTGDG----EANMGTTVRVEASGVFTVHASSADMGQGIGTVHPMIAAQALGVPYDQVACPRPDTAVTPNSGPTVASRSTMYVGRVVQEACGALIRDLAAFLGDREGTGPARFE--EGRFFL--K-DRSWTTREAADLAREARGSLEACGTLPPGCTGR-WDQDAFRG-EAYKAYSWIAQTVEVEADLDTYEVTPLEVAVAAEIGKAIHPILVEGQILGGFLQSLGWSHIEDLTLGEGKLSAEHLNAYLIPTTLDTPRWKVEVLEPTCPVGPCGAKGLGELPLNGGAPAFVSALQDATGVFGTEVPLTGEKLFRLLEERDGAQ
MRVDGPVNVDLNGLGLSSPVVVASGVLPMDGEVW--SSMEGVGLICTKGITLEPRAGNRGERLVETPSGLLNSIGLENPGIDRFLEAILPDLLRS--RRSLGLNVAFSSLGELEELIGRIGDRASVEVLELNLSCPNVDREGAVWGESPERTFEAVRLARSLWPRSVWAKLTPQAPDVAAVARAAEEAGAHCLVVANTWLGAEVDLEAGAPVFKRVVAGLSGPAVLPLTLRLLFQLYPKVSVPLVACGGICSPQDALKAMMAGASAVQVGTQLFRDLGCCGEILEGIRSFLDSRGL-SVSRLVGCAHR-SRMRE-----GKVGIPLNRLDGEAKVRGTFRFLADRLPGDVLHGRLITSPVANGWVHGFQVSEANRVDGLVRIFTPQDDPLSAVYM---EDDERIFTDRPLFVGDIVGAVLARTPQGAAEAALRVRVLCQAMEPVVSIHQALERPFLD---SRPGRLEG--RISAG--EEVHQEECETLSVTASTPKVHHGAMEPHICLSYMD--GPTLVVESPCQMPFAVRYVLSQALGLPMSRVRVIKAPMGGTFGGKQEVI-LETRCALMTLLTGRPVLLTTSREETINSTRSRAATVGQVHMTARRDGRILSRRIHVICDAGAYASGGHRITMAMGKKAFRLYRIPHQEFLGITVFTNTVPSGPCRGYGSPQIHAITEIAMDLMARRLRMDPAELRLRNLVHPFDPDPTGAPNLGNARVRDCLTRGMEAFRWAERRDELEFVQGVGLACASHGNGYFGSP---FLDVMGISIRLAEDGSALVSGAFQELGNGTMTAMTQIAAQALSLPVERVFVSEADTHLSPFDVGCVASRVTYVCGSAVLEAARSLKDLMAEAFLRLLEGDPSRVRFADGRLEL--D-GTSMTYRDLATRALREKLELASHGTHH----------------PVDNPASFGVHFAQVEVDTLTGLVRVTDYLACHDVGRAINPKLLRGQILGGVQMGIGMALSEELRYRSGRPLCGSLSRYHMPNCPDMPDVKVLLVEEGEEGGPFGAKSIGEIATVPVAPAICNAVNMALGTSMTELPFTPERIVSAMNGGNV-R
MYSQPELSISIAGLRLQRPVGNASGILGWEPREARLVEEGGGGFFVAKSVTYQPRKGYPQPHLYPVAGGIVNAVGLANPGFREASKMLAQTVEEA--SIPVIASIAGGAPGEWVEMASTLEEA-GVSAVELNLSCPHFAGGGLELGQDPAAVASVVSAVASTLRIPVIAKLGY-SDRLVDAASKALEAGARGLTLINSMRAMKIDVYAKKPVLGNRVGGLSGKPIHPIAVRAVYEVYGETRADIFAAGGVESWEDAVEFYLAGAKAVQVGAAFIIGPHVLRSIVEGVRRYLWVEGFRSLQDIVGYAHR--AMHLSRIGWRYVGRRVKRVEDYRLLTGRGRYVDDVRLEGMLYAAFARSEYPHAVVRKVDLSDALKAPGVVAAFSYSDLEG-------TFDMYPLARDRVRYYGEPVAVVVASDPYQAADAVELVSVDYEPLEPVVDPLKAMEPGAPRVHDEAERNIAYSRRLSCGDVEKAFREAAVVVEDTLWVARKYAASLEPRGVAASYD--GSTLTVWVSTQTPHDHRDELLEKIVPPPSDVRVIQPDVGGAFGAKIEVY-PEEVVVPYLMRLGRPVKWYPSRREDMVATTHGRDIRAELALAASRDGRILGVRGRIIGDVGAY-PLGIFLPLIAGRILPGPYDIRSGDVEVLAVYTNKTPLAAYRGAGRPEGIFFMERMVDLLADELGMDPAELRLRNMVKPEAMPCF-GWQYDSGDYPGTLKRGLKLLRLREE-SWVERLLGLGYAFYVEITSGGPF--------ETAKVSLERGGTVSIVVGSTPTGQGDATGFAQIAADILGVGVERVRVRWGDTGLIGEGVGTFGSRTITVGGGAVIEAVSELVERLRPKAAEMLGVDPGRVEYRPGEFYVVDSPEDFVGLWDVVEQLYREGEVLSAYAKYD----------------PKKPVYPYGLHAAVVEIDPETGVPRVVEYRALDDVGRIVNPMLLEGQLVGGIVQGIGDTLYEEMVYGDGYPATLSLSDYGVPTALEYPEVVELHFQETPTHHPHGTRGVGEIGTIAAPPAVARAVEDAVGFRVRRLPVKPEDILAALAAE---G
MKSPIDLSTKVFGVEVVSPILSASGTSGYGAELAAFFDLSSIGAIVVKSLAHFAHGGNKAPRVGALSTGMINSVGLPGPGVRAWIQRYLPFLIEH--RAKVVVSIWGRTQSDYAQAAQELEEVEALTALEINVSCPNTERAGEMFGHDPRETKQIVEAVSAVTSLPIALKLSPNTDRYLEVACAAIEGGANTIVAANTYLGYAHEKGGTRSILGSDGGGVSGAGIRPVSLRIVRELRHALDCDIVGVGGIYSAKDAVSYLLEGASAVEVGTASFFDPRSISKIQEDLKTMITRSGVGTLAEYLERLRA--SMTT-----SIIGTRVQRVEDPELLVGGARYVDNIDATDPLHLLFFRSTLARANIASIDIENALQHDGVVAIYTASDLDLPAHHS--FPLRPPLAKTQVNFVGEPIVAVVATTKEAALDAMESIEVSYEALEPVIGLERAVSEAAPQLDHRAPRNVAR--GYREG-FEHALDGADVVVRARIVNQRVAVCSMEGNAILVDPNDPDLLVNIWVSTQMPHQFASIAASILGLKDSQLRVVAPHVGGGFGGKAGVT-AEHIVAIACMRLRRPVKWVESRSENMVAMPHGRDQLQYVEMGLTRNGKITGLRCRMLGDAGAYGGFGGGVLGSTRTMSQGVYDIPKVAYSAAAVITNTTPVGAFRGAGRPEAAAFLERLIDIAAQELGIDPIAIRKNNFIEPGSFPKT-GVVYDTGDYERAFDTLLSHAGYEER-KEQQKLLGIGVSTYVEITAAGSG--------EFADVEIKKDGRAQIKVGTSSHGQGHATAFAMLVSQELGVAISDIDFVQSDTALVPRGNGTGGSRSLQLGGSAVAKAASEVKTLAFQVLSRRLEVAEEDLTVVASGVEVKGVPSSRLNWREIYRLADEEGVDLKSEFDFT----------------SAGPTFPFGAHLSVVEVDLETGRVTPLKHFCVDDCGTVINPLLVEGQQHGGAAQGIAQALYEHFQYSDGTPLTTNFSDYAIPAASELPNIATYRTETPSPNNPLGAKGIGESATVGATPAVQNAVVNALGIRHIEMPCTPERVWRAINDANHPI
M---VDTSVICQGLTLKTPVMNASGVGGFSNELHGYVNMAEMGAFVTKSLAPFETKGNPAPRVVGANAAMLNSVGLTGPGIEFWRENLLAKLVKI--NVPTIVSIWGRTIDDYARAAALLQGVPIVVGVEVNVSCPNIEDKNKMFAHSVTSVGEILDATKEL-SLPRLIKLSPSTHLLGEILEVVDASSASGVVLTNTALGLSLDMGNLLPSLGARGGGLSGPALHQIALRAIYDSYRALNLPIVGVGGVSNARGAIEMLAAGARVIQIGTASFVEPRVISKVIQDLPKEIEKLGFSAVSDLVGAAHRGRDMNG-----SILGTRVIRLEDPELLKGRATYVDNLEHPGALYCYFVRSTVAAAKIASLDVARAKELPGVRAVLVASDYDIP-FVP--FPLRPVLASGVVKFVGDPIAMIIAADRSTAVDASELVEVEYEPLDAVVDMEDALSINARQIDPEVARNLVA--SVVGGNSDNPLNGAEVVVRGRFENQRMSVAPMEPNSIAVNPDDGDEGITVWVSTQMPHVIQTKLSSILSIPKGSLRVITPNVGGGFGGKAGVI-QEHVAVVGALMLGIPLRWMEERGENLIS-MQGRGQVQYVEMAISRDGLILGLDARMVGDAGAYGGFGGGVAGSTRSMAQGVYSIPKIRYKAAVASTNTPPIGALRGAGRPEATAFLERIVDMAAAEISMDPIEFRRKNLISSTSFPVM-GPLYDSGNFVKALDAVAEVSKYQDR-REQLETVGIGVSCYVEVTAGG-------GASEYGAVDITPDGGAEIRVGTSGHGQGHPTTFSMLVADTLKIPLEKIKFIQSDTKEVPRGGGTGGSRSLQLGGSAVNAAALQVLDVAKNLAASHFEASVDDIIVSEGTIGVAGSPSHFLSWTDLMDVAKQAGVELAYRGDFN----------------QAGATFPFGAHVSVVEVDLETGLVRPISHFAVDDCGRVLNPLVVEGQQHGGIAQGIGQALYEKVYFAYGNPLNSSFAEYLVPSAAEMPNFVASNTETPSPLNPLGAKGIGESATVGSTPAVQNAVVDALGVRHIDMPMTPERVWQAISQGSNGI
M----DLTTKVTGIVFKHPIMNASGILASSINGVGILAKTGVAGIVTKTLTLKPREGYLPPITIPLDYGLLNAVGLANPGIDA-VNVLVEEIHKY--GLPAIVSIGGRDPREFQILAEKALDA-RPEALELNLSCPHTPGFGVDTVATDEVLKHVALNVSSVSNIPVWGKLGF-SRRIIRESEILLNNGVDAVVLINTLPGMFIDVYVGKPVLTHGFGGLSGPAIHPVAVYSVYKVYEELGAEIIGVGGVIDWKTSVELLLAGAKAIQIGTGFYVGYNIVNNILDGIKKYMEEKGFTRISDIIGYAHR--KMSKPEKEFKYIGKHIIRWDAIDKLSGKAWFTADLVLQNVVFVYSVRTKYAHALIKKIDVSDAEKYPGVIKVITAKDIPGDVGYV--IPDQPLLADKKVRYIGDTVALIVAENYENALEAADLVRVEYEPLEVILDPLKVVEKEHTLIHDERGSDVVSRYKIRRGDVKKAFEEAAVVIENEYRTPMQEHAYLEPEAALAIPQP-DGGVTIYAKTQCPFDTRKAVAQVLGLPFNKVRVIAPPLGGGFGGAEDVGNIAAKVALAAILTGRPAFLVHTREESIIGHSKRHPMIARYKHAATRDGRLLAVEAEIVLDTGAYASLGPFVGWRAIVHSTGPYKVPNAKVDLAVVYTNKVYAGAFRGFGNPQVAFAHERQMDLLAEELGLDPVEFRLKNILRNGDRTVH-GQLLHGVGLEEAILKAVEAANWYEKRKLYSLRRGIGIAVFYHGNSIGAEG----ADFSSATIIIQRDGSIVFRTGLTDFGQGSIQGIVNIIAETLGVPPSYIKVEWPDTASTPDAGPTVASRSTVMGGNAALVAAYKLRQRLNKLAGEILGCDPDDIVIDAPDVYCKSDPNLKITWQELVEQSFWKGVPIQEFGYFRAP-PAE-WDEETGQG-APYMHYTFGAIISDVVVDLETGVARVKEAVTAYDIGRVINRTGAEHHAVGGYIQGMGYALMEDIYHPDGRVYNTNLSTYHIPTGLDIPKIKAVWVEAGFQRGPYGAKGLGEPSIVGIAPSIANAVAHALGKDINRIPLTPDYVYSIIKKHGLIA
MT--------AFGMEFSSPVVVSSGPAGFGSELAEMIDMSCVGAFTFKSVTREERKGNQPPRIVDCGYGMLASIGLQNPGIENFISDILPQSREW--NTRIIVSIAAFNLEDFGYMSSILNTVEDFDVLELNLSCPNVEAGKEDPVTDPEYAGTVVARVKDGFTRPVTVKLSPESSPTELFLKKCEDSGADGFTLFNAFHGARFDVDTGKPFLKRVDGAYTSPALKPLILRKIHLARQITSKPIIASGGTSTAEDILEYMSSGADLVSFGLISAIEPELLMDIPGHLGQLLKARGYESLSDYRSFLAE-NLMTPLAREFNVVKKNTDKVDGKALVSGKPVYTDDFDARDELQVKLVRSPHAHATIKSIDASEALKIPGVVAVLTSDDLPRRAGQG--YPEDTFVLDRRVRYVGEPVAIVAAETEKAATAAVKAVKVEYELLKAVLSMDDAMKPSAPTIHPEAERNIAAHFEMEIGETEKILKDCDVTISRTYHANTQLHAMLEPHVSRSYLDP-NNRLVIVSSTQVPFHARRILSRIFNIPISSIRVIKPRIGGGFGGKQALH-TEQYVAAVTLATRRPARLIFTREEVSMATNIRHEMQYEVKIGASKDGKIRAISMDGVSNTGAYGEHALTTLMVSGSKTLPLYKVEAVRFSGNVVYTNLPPAGAFRGYGAPQGLFALDCIVDELATELGLDPLTVKEMNSIREGESSPIVEQIVRSCKLQECIDRGKELIGWEKRSKGMLRAKGYGCAIAMQGSGIAK------IDMGAATIKMNEDGSFNLLIGATDIGTGSDTALAQIAAEVLHVTVDKIIVYSSDTDFTPFDTGAYASSTTYVSGNAVKAAAEKVRMQILQGASEILEEPLPNLELTLAEVHSKET-GKTISYSDICTQLFYTQRQIGATGSFV----------------GEESPIPFMATFAEVEVDMETGQIDLKKLVSVADCGTPINPVQALGQLEGGTMQGIGWALFENVMYQTGRMLTTDFFTYKVPTRMDYGELICELAESYEPTGPYGAKSIAEIGIDSPIPAIANALYDATGIRLREAPFKSEKLLFEILSRE--V
M----DLSVTAGGVTFKNPVMSAAGTFGNIVEYLDVFDITRLGAVVANSFLPWQGEPNRCRRFAHTESGYLSAFGINNMTLDRFIAEALPRLPAE--DVPVFVNIKAPTRVQLVDMTRACVESGRIAGVEVNGNFPYAGRDEPSYWDNPQQNEEMFRALSAAAKVLLWSKAATAKMIIEDFVSASERGGADGTVLFNAIPGARIDIERRAFVCGTGFGGYSGSGVKPFALWRCVQAARVATRPVIASGGITTAEDVVEFIMAGAHLVQIGAASMSRPDYFPRLLDDLYALMERLGVRSLDEIRGCARA-ETMTV-----STIGNPMTRVDGRAKVTGRARYAADFNQPGQLYAVIVSATVGLGRITGIQAAEVERMPGVVALITHRNAEKKAGIDPATGELHVLQDDTVRFYGQPVALVVADTLDHAERAATALRVTYEARPPLVDPM---DPKAESIVPDTRGRVS---DRARGDADKAVAGAPVTLDATYEMARENHNPMEPHATIAAWS--GDRLTLWSKSQYLVNEQAEIAAVFGMPVENIEVICPFIGGAFGTSLRTW-PHVTLAALARQVGKPVKLVLTRKQMFFTTGHRPRTLQRVALGATNDGKLTGVVHEGTGETSRYEQFMEALTA----VTDYLYSCPNVRTQYRLTELDTGTPNHMRGPGEASGIFALESAMDELSYKLGIDPIELRRRNEPEKDEAE---NKPFSSRSLMQCYALGAERFGWARRTPEPRLLIGMGAATATYPAFHAP---------ANARVRLLADGTVEVEAAASDMGPGTYTSMTQVAAETLGLPPERIRFRLGRSSY-PQTPSHGGSWTMASVGSAIQAACIEAQAQVSRLASPLYNVAAGELEWSDGRLRRRGE-TTGISYREIVAKA---GAPIEADGSAQRDPEVA----------ERYSMHSFGAVFAEVAVDPDVGTIRVRRIVGAYGIGRVVNPLLARSQCTGGMIGGMGMALMERTVLRDGRPVNAHMADYLMPVNLDIPELDAHFVDEVDPHVALGVKGLGEIALVGTAPAIANAVFHATGTRVRSLPIHIEDVLTA--------
M-------IRLKNLEFNDPIIIPSGIVPDVKEFIRVCKEYSPSAITTKTLTLSPLPPHSPPTLVKFHEGYLNAIGLGNPGVEFLKD------LNV--DCRLFVSVGGSSPQEIAEVARIAEEK--GELIEINISSPNRRGYGASL---SSQVYEVVKNVKGSVKKPVFVKLGP-WDNVLDLAGKALEAGADGLTLINTLKGTIIDHETLQPVLSYGTGGISGKCIYPLALRVIAEVYSEYEAEIVGMGGVFTFREVIGLMSVGAKLVGVGTAIIRGFGVIREIRRDLYAYLEQNGL-NFEEIIGRAVK--RM-------GYIGKPIKRIEDPRLIRGRGTYVDDIELPGIKFVAFVRSTKPHAKVRVKKTQ---------GVFTGEDVNP----------DFPIASKETTYVGQPVAVVLANDRYEAYDLLESVEVEYEDLPYVLDPFDAMKNEVK-VYTGLSSNIYLEKNFVKGSPELAMDKADFVLEGELVNQRLIASPLETRGAVAYFD--GQRLNFWSSTQSAHYLRRNLVNFLGF--QNVRVVQPDVGGAFGSKIITH-PEEYALAKLMKLPYPLKWIPTRTEEMISAGHGRDKRFKFKVGFTKEGKIVSLIGTIVGDLGAPYPDANDESGSTARMILGPYDIPNASIIAFAVHTNKTPTTSYRGAGRPEATYFIERIVNMISNELKLDPIEVRLRNVVRPNQMPGF-GIVYDSGDYVKILEDAKPI--YEEK-----ENYCVGLAMYVEITGFGPW--------EVARVLAKSDGKIIAITGSGPHGQGDGTAFAQIVADVLQVPIEDVEVRWGDTDVIEDGIGTWGSRTVTVGGSAMLEASKELKRRILESAGKMLNADVEELEYNDGKIVHKVT-KKEVSLVDAIKFAYRAGISLDVTYVYP----------------VSKPTSPYGVHMALVKVDKETGEVKVVKYIGIDDVGAVINPMLAEGQIRGGVMQGIAQAIYESARFEEGVLLTSNLSDYGFPTAVESPRIEWKYVERGFSNHPTKSKGIGEAGAVVATPVIVNAVENCVGKRIASMPSSLGEL----------V
