# Supplementary material for: Inter-protein residue covariation information unravels physically interacting protein dimers
Source: BMC Bioinformatics. 2020 Dec 17;21:584. doi: 10.1186/s12859-020-03930-7 (PMC7745481; doi:10.1186/s12859-020-03930-7)
Supplement: Supplementary file 5 — Additional file 5. Final ER-MSAs at different ASA thresholds. Available on Mendeley data (http://dx.doi.org/10.17632/9bk2r55286.1). [file 12859_2020_3930_MOESM5_ESM.zip › Additional file 2/Final ER-MSAs/Negative ER-MSA dataset/ASA0.0/paired_MSA/1ep3-A-1rm6-C/MSA_IDs.txt]

sp|P54322|PYRDB	sp|O33818|HCRC_
tr|A0A0B0HJ08|A	tr|A0A160FCF9|A
tr|D5WY07|D5WY0	tr|D5WS49|D5WS4
tr|A0A0J1FAW1|A	tr|A0A0F2S7G9|A
tr|A0A1G1DW78|A	tr|A0A1G1E2Z8|A
tr|A0A1F9PSZ5|A	tr|A0A1E7IBU0|A
tr|A5D199|A5D19	tr|A5D223|A5D22
tr|A0A1W1W390|A	tr|A0A1W1W1K9|A
tr|A0A1G2WER5|A	tr|A0A1G2WCT7|A
tr|A0A1S1V9J1|A	tr|A0A1S1V4E5|A
tr|A0A124FCY6|A	tr|A0A101WCQ9|A
tr|A0A1G0M095|A	tr|A0A1G0MSJ6|A
tr|A0A1W9W3C5|A	tr|A0A1V4S6H6|A
tr|A0A1G1GW95|A	tr|A0A1G1G8Y4|A
tr|R7N2Z0|R7N2Z	tr|A0A1V4M966|A
tr|A0A1J5IL50|A	tr|A0A1J5IRI7|A
tr|A0A133YGB8|A	tr|A0A0M2U3N9|A
tr|A0A1F9PCW4|A	tr|A0A1V1X1L1|A
tr|A0A1S2LDM1|A	tr|A0A1S2LPU6|A
tr|A0A1G3UQC8|A	tr|A0A1G3VV55|A
tr|A0A165X846|A	tr|A0A165Y8I0|A
tr|A0A1C7FZE1|A	tr|A0A1C7GCG7|A
tr|C0CVL1|C0CVL	tr|C0D8R2|C0D8R
tr|A0A140L172|A	tr|A0A140L132|A
tr|D9QPJ4|D9QPJ	tr|D9QUU4|D9QUU
tr|R6S3U5|R6S3U	tr|R6S3R3|R6S3R
tr|Q6AIT6|Q6AIT	tr|Q6AK65|Q6AK6
tr|A0A1V4ML06|A	tr|D8F9P7|D8F9P
tr|A0A1M6T129|A	tr|A0A1M6VDS5|A
tr|A0A101HPE3|A	tr|I2F503|I2F50
tr|A0A101XQA5|A	tr|A0A101XNM1|A
sp|Q0AXG6|PYRDB	tr|Q0AVY8|Q0AVY
tr|A0A1D8GG18|A	tr|A0A1D8GCL5|A
tr|A0A101V989|A	tr|A0A101V7B5|A
tr|A0A1Q6RBT9|A	tr|U2R435|U2R43
tr|A0A0K9IAW2|A	tr|A0A0K9I881|A
tr|A0A101VND2|A	tr|A0A117SBY0|A
tr|A0A0C2R3I2|A	tr|A0A0C2VKV4|A
tr|A0A0B7MNV1|A	tr|A0A0B7MI13|A
tr|A0A1T5MCX3|A	tr|A0A1T5KZR8|A
tr|A0A1B6BK35|A	tr|A0A1B6BBN7|A
tr|A8UZ34|A8UZ3	tr|A8UQN0|A8UQN
tr|A0A0D2HMT6|A	tr|A0A0D2HN52|A
tr|A0A1L8MYV6|A	tr|A0A1G3YMX5|A
tr|A0A143PGV6|A	tr|A0A143PU84|A
tr|G2LJW6|G2LJW	tr|G2LLQ7|G2LLQ
tr|R5J512|R5J51	tr|R5JE10|R5JE1
tr|X5E0K0|X5E0K	tr|X5DG82|X5DG8
tr|Q1IUQ6|Q1IUQ	tr|Q1IQB8|Q1IQB
tr|A0A1M4V8S5|A	tr|A0A1M4UIR2|A
tr|A0A1Q3QUB7|A	tr|A0A1Q6X9I4|A
tr|A0A1W9LG66|A	tr|A0A1G3ZKQ7|A
tr|A0A1L6LNN6|A	tr|A0A1L6LK89|A
sp|Q3AC05|PYRDB	tr|Q3AE88|Q3AE8
tr|A0A0H4C7L6|A	tr|A0A1Q4X245|A
tr|A0A154BV90|A	tr|A0A154BST9|A
tr|A0A0A0E090|A	tr|A0A0A0E176|A
tr|A0A1G7MTG2|A	tr|I3ZD58|I3ZD5
tr|A0A117L4X9|A	tr|A0A117L5G0|A
tr|D3DGD0|D3DGD	tr|D3DGA1|D3DGA
tr|A0A1E3ZAI1|A	tr|A0A1B2QZP5|A
tr|A0A1Q2HS37|A	tr|A0A0S8E447|A
sp|Q01YA2|PYRDA	tr|Q01QE1|Q01QE
tr|A0A127FEY3|A	tr|A0A127F9C1|A
tr|A0A1G1BJ80|A	tr|A0A1G1BD97|A
tr|A0A142YB78|A	tr|A0A142YFX8|A
tr|L0D6W5|L0D6W	tr|L0DLL1|L0DLL
tr|V5UI53|V5UI5	tr|V5UE57|V5UE5
tr|A4A2Y8|A4A2Y	tr|A3ZVD6|A3ZVD
tr|A0A132MGZ8|A	tr|A0A132MG14|A
tr|A0A0K2DEF7|A	tr|A0A0K2DD50|A
sp|B2A2U4|PYRDB	tr|B2A7K9|B2A7K
tr|A0A1W9UM03|A	tr|A0A1W9UEV0|A
tr|A0A0Q7WIW3|A	tr|X6CP25|X6CP2
tr|A0A1S9D1I0|A	tr|A0A1E4ZTJ4|A
tr|A0A0S8B3W3|A	tr|A0A0S8AE57|A
tr|A0A1Q3NXQ6|A	tr|A0A085EWI7|A
tr|A0A1M6AGH7|A	tr|A0A1M6AAS9|A
tr|A0A193LLP4|A	tr|A0A193LF88|A
tr|A0A1U7GKH6|A	tr|A0A1U7GMI4|A
tr|A0A1U7JHN8|A	tr|A0A1U7JGS9|A
tr|A0A1U7CQP7|A	tr|A0A1U7CSJ3|A
tr|A0A0B2BBN3|A	tr|A0A0B2BTU4|A
tr|A0A0P9C8R1|A	tr|A0A0P9ESQ5|A
tr|B0ULA2|B0ULA	tr|B0UMP5|B0UMP
tr|A6CAS2|A6CAS	tr|A6CAL3|A6CAL
tr|A0A0M0BWS8|A	tr|A0A0M0BNR2|A
tr|D6Y9F5|D6Y9F	tr|D6Y5M5|D6Y5M
tr|D2B6K4|D2B6K	tr|D2B6G9|D2B6G
tr|A0A0Q7JMD4|A	tr|A0A0Q7K1H4|A
tr|D1A830|D1A83	tr|D1A2A8|D1A2A
tr|A0A0Q7TTR0|A	tr|A0A0Q7TS73|A
tr|A0A1B1YR36|A	tr|A0A1B1YSC7|A
tr|A0A0Q5VUU2|A	tr|A0A0Q5VI27|A
tr|A0A094PMC7|A	tr|A0A094PN78|A
tr|D5QF79|D5QF7	tr|D5QDH3|D5QDH
tr|A0A0J1G4P2|A	tr|A0A0J1CZB5|A
tr|A0A151EDM4|A	tr|A0A1Q7TP45|A
tr|A0A0F0HTK5|A	tr|A0A1V2PXZ4|A
tr|A0A0M3BN85|A	tr|A0A1L8PRX4|A
tr|A0A1G0P3L9|A	tr|A0A1Q7JJG5|A
tr|A0A0S7BRR7|A	tr|A0A0S7BW29|A
tr|A0A1Q7BGV0|A	tr|A0A1Q7BQS5|A
tr|A0A127F5I5|A	tr|A0A127ETU2|A
tr|A0A1J4XEQ2|A	tr|A0A1W9HU40|A
tr|A0A162M7M2|A	tr|A0A162MNS3|A
tr|A0A0Q9LVD6|A	tr|A0A0Q9M4N8|A
tr|W0RJ43|W0RJ4	tr|W0RF57|W0RF5
tr|T0LT71|T0LT7	tr|T0MT92|T0MT9
tr|A0A0S7XGW6|A	tr|A0A0S7XG86|A
tr|A0A1X7L9G1|A	tr|A0A1X7IXK5|A
tr|A0A101J105|A	tr|A0A124G5Z5|A
tr|K0NFI7|K0NFI	tr|K0NCP9|K0NCP
tr|A0A1Q3NHK3|A	tr|A0A1M3BKN3|A
tr|H2J4G3|H2J4G	tr|H2J550|H2J55
tr|M5A1S1|M5A1S	tr|M5A5G1|M5A5G
tr|A0A0P6XW52|A	tr|A0A0M8JPK2|A
tr|Q1AVZ1|Q1AVZ	tr|Q1AS79|Q1AS7
tr|S0FQM4|S0FQM	tr|S0FXQ2|S0FXQ
tr|I4BVH1|I4BVH	tr|I4BXF7|I4BXF
tr|D3FE09|D3FE0	tr|D3FCT3|D3FCT
tr|A0A1Y1SQW1|A	tr|A0A1Y1SPW2|A
tr|I0I5K6|I0I5K	tr|I0I0A2|I0I0A
tr|H1XQB6|H1XQB	tr|H1XV08|H1XV0
tr|A0A0D8FTT5|A	tr|A0A0D8FWN7|A
tr|E3CYD5|E3CYD	tr|E3CXZ1|E3CXZ
tr|D1B5N0|D1B5N	tr|D1B8Q0|D1B8Q
sp|Q9YFI6|PYRDA	tr|Q9Y9S5|Q9Y9S
tr|C7M0V6|C7M0V	tr|C7M0I4|C7M0I
tr|A0A1J0LMT6|A	tr|A0A101CU47|A
tr|A0A1M4T6M9|A	tr|A0A1M4VQI4|A
tr|A0A0D8HFP9|A	tr|A0A0D8HIE6|A
tr|A0A124G2N0|A	tr|A0A101ICR8|A
tr|A0A0Q9EAN8|A	tr|A0A0Q9EXX5|A
sp|O08358|PYRDB	sp|Q4J6M5|CUTC_
tr|W5WE93|W5WE9	tr|W5WBH4|W5WBH
