# Supplementary material for: Inter-protein residue covariation information unravels physically interacting protein dimers
Source: BMC Bioinformatics. 2020 Dec 17;21:584. doi: 10.1186/s12859-020-03930-7 (PMC7745481; doi:10.1186/s12859-020-03930-7)
Supplement: Supplementary file 5 — Additional file 5. Final ER-MSAs at different ASA thresholds. Available on Mendeley data (http://dx.doi.org/10.17632/9bk2r55286.1). [file 12859_2020_3930_MOESM5_ESM.zip › Additional file 2/Final ER-MSAs/Negative ER-MSA dataset/ASA0.0/paired_MSA/1ep3-A-1rm6-C/MSA_ready_for_MI.txt]

MTENNRLSVKLPGLDLKNPIIPASGCFGFGEEYAKYYDLNKLGSIMVKATTLHPRFGNPTPRVAETASGMLNAIGLQNPGLEVIMTEKLPWLNENFPELPIIANVAGSEEADYVAVCAKIGDAANVKAIELNISCPNVKHGGQAFGTDPEVAAALVKACKAVSKVPLYVKLSPNVTDIVPIAKAVEAAGADGLTMINTLMGVRFDLKTRQPILANITGGLSGPAIKPVALKLIHQVAQVVDIPIIGMGGVANAQDVLEMYMAGASAVAVGTANFADPFVCPKIIDKLPELMDQYRIESLESLIQEVKEGKKMKNILRLTLNGRAREDLVPDNMLLLDYLRETVGLTGTKQGCDGGECGACTVLVDDRPRLACSTLAHQVAGKKVETVESLATQGTLSKLQAAFHEKLGTQCGFCTPGMIMASEALLRKNPSPSRDEIKAALAGNLCRCTGYVRSSKSVETAAAARLCEEGAR
--------------------MPASGCFGFGREYAAYYDLSVLGAVMIKATTLEARFGNPTPRVAETPSGMLNAIGLQNPGVDRVIAEELPWLAQ-Y-DVPIIANVAGSTMEEYVEVAKRISKAPNVHALELNISCPNVKKGGIAFGTVPEVAAELTRAVKEVSDVPVYVKLSPNVTNIVHMAKAIEQAGADGLTMINTLLGMRIDVKTAKPILANRTGGLSGPAIKPIAIRMIYEVSQAVSIPIIGMGGIETAEDVIEFFYAGARAVAIGTANFIDPYVCPNIIRDLPALLDELGVDHISECTGRSWNCGAMSHEIEVTINGKKYQEQVESRMLLSDFLREMCGLTGTHVGCEHGVCGACTIHLNGSAVRSCLIFAVQVDGQEITTVEDLAKDGELTLLQRNFIECHGLQCGFCTPGILMSTTDYLQKNPNPTLQEIKEMLSGHLCRCTGYEGIIKAIQKTIDENNHNVERG
MSS-DRLSVQVGPLRLKNPVMPASGTFS--PDLAEWIDFDQLGALVTKSVTWHPRAGNPGPRCIETPAGMLNAVGIQNKGVENFVIDQLPVYRR-W-KTPLVVSISGESPEGYARLAHRLTV-PGVQAIEVNISCPNLEVGGWSPAMEADGTYRTIRAVREATDLSIWAKLTPNTGDMVSVARAAQEAGADALVVANTLIGMAIDPHTKRPKLGNVTGGLSGPAVKPIILRMVYQIYPHVSIPIIGCGGISRVDDVLEYLLAGARAVQVGTYNFVNPRGMTEIIRDLEEYVEREGLKSITEIVGQANKSEPMSVAITLRVNGQTYDVDVEPRWLLSDVLRHRLGLTGTHVGCEQGVCGACTVLVDGRPERSCLMFAVQAAGREITTVEGLTPAEGLSPVQAALQAHHGLQCGFCTPGMIVAVEALLRENPHPTEEQVREALSGNLCRCTGYQFIVDAVLDVAEK-----GGR
MAE-IDLGVRLTGLELKNPVIAASGTYGFGREYDLYCPVETWGGIAVKGITPEPRLGNPVPRLAETPAGVLNAVGLENPGLEEFLKSYLPRLAD-L-PTAVIVNISGFSVEDYALLARSLGREKGIAALEVNISCPNVRHGGLQFGTDPGSAEEVVAAVRRETDLPVIAKLSPNVTDIRELARAVERGGADIISLINTLVGMSIDVEEKRPVLGNVFGGLSGPAVRPVAVRMVWEVYQAVDLPIIGMGGITCWQDAVEFMLAGADAVSIGSGNFVNPLVPSEVLAGLESYCRRHGFSSVRELTGLAQS-KSMSSLINFILNSQKVSAQVDSDMRLVDFLRDEMGLTGTKIGCEEGGCGACTVIIDAQTANSCLVLAPQIDGKEVTTIEGLGSYEHLHPLQEAFIEEGAVQCGFCTPGMLLSAKALLDVNSNPKREEIIRSISGNLCRCTGYTKIANAIEKVVKTKGNRERSE
--------------------MVASGTFGYGEEYAKYIDLNKLGAIVVKGLSITSREGNPPPRIVETSAGMLNSIGLQNIGIDSFIKEKLPFLKK-F-NTKVIVNFFGDSIDEYCEVAKRVDSVSGIHGLEMNISCPNKKEGWLEFGTNPDLAFRVVSAVRKNTKLPLIVKLSPNVTDITVIAKAVSDAGADAVSLINTLSGMAIDIKTRRPKLANIIGGLSGPAIKPVALKMVWQAAKTVKLPIIGIGGIMTHEDAVEFMIAGASAVQVGTANFIEPTSSEKIIDGLKLYCRQNCIRNINKIVGSLN---FMIKDLSITINGKQYRLSVGARTLLVDLLRNDLELTGTKVACDSGSCLACTVLVDGKAVKSCSILALQVDGRSVLTIEGLANGDKLHPIQESFVKNHGLACGYCTPGVIMSAKALLDENPSPTEDEVRHVISDHLCRCGAYPKIVKSVLEAAEIMR----GE
MIR-PSLAVEVAGLKLKNPVMPASGTFGYGEEYAPYLDLNRLGAIVTKGLSRNPKAGNPTPRIAETTSGMLNAIGLQNVGIDAFIAGKVPYYRG-L-QTPVIANFFGNTLEEYGEVARKLNDVPEVTAVELNISCPNVKQGGIVFGTEASAASQVVTLVRQALNKPLIVKLTPNVTDITVIARAVEEAGADAISCINTITGMAIDVRTRKPKIANRTGGLSGPAIRPVAVRMTYQVVQAVTIPVIGIGGITCAEDALEFLIVGAKAVQVGTANFIDPAAMLAIIDGLEAFLIAEGLTDINQVVGSLK---IM----NLSINGIAHEFEAAADMPLLWVLRDILDIKGPKFGCGVSACGACTVLIDGEPVRSCTYNVGDVVG-EVTTIEGLPTNGNLHAVQQAWLKHQVPQCGYCQSGQIMAAVALLNAVPNPTDTDINDAMT-NLCRCGTYPKIKAAIKDAAAML---EANR
MVK-VNLTVNVGGIQMKNPVTTASGTFGCGLEYAPFVDLNRLGAVVVKGVTLAPRAGNPVPRLAETPAGVLNSIGLQNPGVEKFIEEVLPGLAG-Y-DLPVIVNIAGETVEEYALLAGRLDRVQAVAGIEVNISCPNVKKGGMQFGSDPAMAAEVTRAVRASTGKPVIVKLSPNVTSIVAVARKVAEAGADALSMINTLLGMAVDIRKRRPLLGNVTGGLSGPAVRPVAVRAVWEVYREVDLPIIGMGGITCAGDAIEFILAGATAVAVGTANFVNPRATVEIAEGIERYLEENGIRDINELVGAAHN--EMPYLITIKVNGDEYTRLVKANTLLVNFLRDELDLTGTKRGCELGDCGSCTVLLEGKPINSCLMLAVEADGREITTIEGVAPTAELDIVQEKFIEYGGLQCGYCTPGMIMSAKALLARNPKPTEYEVREAIAGNLCRCTGYVNIVKAIMAASGQ-----EVQ
M----NLTVELAGLKLQNPVMPASGTFGFGEEYASYVDLNALGALVTKSITLEPRLGNPPPRIVETPAGLLNSIGLQNPGLEAFIREKMPFLRR-F-RPPIIVNIAGSTVDEYAELARRLGEVPGVAALEVNISCPNVKEGGMAFGSEPEQAAEVIQAVRRVTTLPIIAKLTPNVTDIVAVAQAVERAGADALSLINTLVGMAVDWEKRRPVLGNIVGGLSGPAIKPIALYAVWRVARSVKIPVIGMGGIMTATDALEFLLVGARAVAVGTANLVSPQAMLEIIEGLREYLMQNNIDDINKIIGSLELSPLMLKKISFVVNGKQETLEVDVRESLLEVLRNRLGYTGVKKGCGVGECGACTVLIDGIPIDSCIYLAVWAQGKNIVTIEGIAKNGELSKVQKAFIEEGAIQCGFCTPGYILTATALVESGKKYTREEIKRELSGHLCRCTGYQNIIKAVEKAL--------AD
MRR-PNLAVEIAGIRMKNPVMPASGTFGYGEEYAPYLDLEQIGAIVTKGLSLNPKAGNPTPRIAETVSGMLNAIGLQNVGVDAFIQYKLPFLRE-I-NTPVIVNFFGNTLEEYGEVARRLADIPEVAGLELNISCPNVKQGGIVFGTDPKAASEVVGLVRKHSKKPLIVKLTPNVTDITVVARAVEAAGADAICCINTLTGMAVDVKTRKPRLANKTGGLSGPAIRPVAVRMVHQVVQAVKIPVIGVGGIVCAMDALEFLIVGATAVQVGTANFVDPRAMPNIIEGIETFCIEEGISDIRELIGSIQ---LM---ITLNVNGRNHQVEVESDVPLLWVIREKLGLTGTKFGCGMSLCGACTVLVDGQATRSCVTPVSEVVDKKIVTIEGLSE---THPVKAAWIEDQVPQCGYCHSGQIMGAVALLQENPKPTDSDIDDAMSGIICRCGTYQRIRRAIHHAAGTMAR-GGQS
M---TSLKVNINGVDFKNPVIAASGTFGFGEEYSEYFDVSRIGGISSKGLTINPKAGNEGRRLHEVTGGLINSIGLQNPGIDEFIELEIPKMRS-L-NTVILANMGGGTMDDYLAGASKLDK-ADVDIIELNISCPNVKSGGMAFGIKSCVAHEVVSEVRKVTKKPLMVKLSPNAEDIVEMAVKCREAGADSLSLVNTFKAMAIDINKRKPVFRNIFAGLSGACIKPMALRMTYEVAGAVDIPVIGMGGIMNAEDAIEFIMAGATAVQVGSANFVKPDIMLDIIDGMEAFMKREGIKSIDEIRGIAR---GMT-TVNLNVNGKDYSVEVDGSTRLLDLLRDSLGLTGTKEGCGEGECGACTVIMDGEIVDSCLVLAFQCEGKEIITIEGVQNGDILHPAQKAFIEKGAVQCGFCIPGMVLATKAIIDKNEEPTDDEIREGLSGNLCRCTGYNKMVEAVHRAVEINK---EAK
MIE-VDLSIDIAGIKMQNPVITASGTFGFGLDYLHYYDVNKLGAVVVKSITKNKREGNPPPRIIETPAGLLNSIGLANPGIDFFIKEVIPQMDS-I-RIPVIVSIAGDEIEEYVELASRLDKQDRVAALELNISCPNVKKGGLEFSTSAEQVEKLTVSVRKATSLPIIVKLSPNVTDIVEIAQAAAAGGAHALSLINTVLGMVIDVKMRKPVLGNKKGGLAGPAIRPIAVRMVWDVSQAVDIPVIGMGGICTAEDALQFIMAGASAVAVGTWNFVNPTAPLDIIDGLKEFCIKEGVKDIKELIGCSW---KM--KIAFKVNGRSYNEEIDPAFRLIDVLREKLGLTGTKEGCGEGECGSCTVIFDGAAVCSCLVLAPQIAGKEIYTVESLGEDGQLDLLQKAFIRNGAVQCGYCTPGMLMSAKALLMKNPNPTELEIRTAISGNLCRCTGYNQIVKAVRETADY------SE
MQK-PDMSVELAGIKMRNPVMTASGTFGYGAEFGDYMNLESIGAMITKGLSLKPKAGNPTPRIVETPGGMLNAIGLQNVGVDAFISQKLPYLSK-V-ATPVIVNLYGNTLEEYGEVASRLDSLDGVAGIEVNISCPNVKQGGIVFGTDPLAAREVVRLVKRSTSKPIIVKLSPNVTDVVLMAKACADAGADALSLINTLTGMAIDLERRRPILANVTGGLSGPAIKPVALRMVWQVARNVQLPIIGIGGIMNARDALEFILAGATAVQVGTASFLDPSAAQTIARDMEQYLAENRIPSIASMIGALE---LM---ITLLVNGTRLQTDAGVDTPLLWVLRDHLHMTGTKFGCGAGLCGACTVLVDGDPKRSCITPVGDVQDRAITTIEGIPEN---HPLKQAWLAEEVSQCGYCQPGQIMSAVALMARTPKPADADIDRAMSGNLCRCGTYGRIRRAIHTASGTKPAKGKTP
MHK-PDLSVQVGPLSFKNPVLTASGTFGYGQEFASLMDPNLLGGIVVKGISLKPMAGNSPPRIVETPCGMLNAIGLANVGLDDFLSEKLPWLQK-L-DTRVIVNIYGHTLDEYGAVAAGLKGVPGIAALEVNISCPNVEEGGMAFGTDPLVAARVTERVLKETDKPVIVKLSPNVTDIRVIARAVEQAGAHALSMINTLTGMSIDIEKRIPRLANGSGGLSGPAIRPVALHMVRQVVQTVHIPVIGMGGILEPRHALEFLIAGAQAVQVGTANFSNPRASLEILEGIERFLTEHGIHSLKDIIGSLK---TMGLEITLQVNGESMKLDVKPAETLLETLRDRLDLTGAKEGCGLGACGSCTVLLNGVPTRSCIVLTAELDGAEVTTIEGLGDETRLDPLQESFMEKGAVQCGFCTPGMILTARSLLNRNAQPTRQEIIRTMSSNLCRCTGYKKIVEAVEAVSSRET---PKP
M----DLSTTIAGVRFPSCFMNASGALCVTREELLALGRSCAGAIVTKSMTVEPRDGNPAPRYYGFSGGSINSMGLPNLGYKAYAA-LIPELKT-L-GKPVIASVAGLCEDDFPTIAAVINA-AKPDLIEVNLSCPNI-PGKPQIGYDAEASERLLKRVRKVITVPMGVKLPPDPAHHKVMGEVIGRCGVDFLNLINSVNGLVVDPEREEVVIKGGFGGLGGTIIKPVALANVRAFWKIFRIPIIGTGGVVNGVDAFEHVLCGASAVQIGTVLVEEIDVFGRLETELAAQFRKKGYSKLEDCRGRLKE--LM---IHLEINGKKYDVDVAEDVPLLWVIRERLQMIGTKFGCGIGMCGSCTVHLDGKAVRSCQTPAGSAQGKKIITIEGLPE---SHPVKQAWVKEQVPQCGYCQPGQIMQAAALLAEDPHPTEKKIVEHMNGNLCRCGTYVSIKSAIRLASA-----GGKK
M----NTSVTIAGVTFKNPVMTASGTFGSGMEYGDFVDLNRLGAVVTKGVANVPWPGNPTPRVAEVYGGMLNAIGLQNPGIDVFLKRDIPFLQH-Y-DTKIIVNVCGKTVEDYLEVVEKLND-SAADMLEINVSCPNVKEGAIAFGQKADCLFDITSKIKNEARKPIIMKLSPNVTDITEMAKAAEAAGADAISLINTITGMKIDIHKRTFALANRTGGMSGPAIKPVAVRMVYQASHAVKIPVIGMGGIATAEDAIEFLLAGATAVSVGAGNTSRFCRGGELYESI---------------------CNCMG-KITFLLNDEPVTVYADPAESLLHLLRDRLGCMSPKEGCGRGECGACTVLLDGKAVNSCLVPAGKAAGKNIRTIEGISDGKSVHPLQRAFVEKGAVQCGFCTSGMIMSAYALLAENPAPRQEEVKRAISGNLCRCSGYKQIEEAIMTAAEEMNEKEQEE
--------------------MTASGTFGYGKEYAPYIDLNRLGALIVKGLSLEPRKGNPPPRIMETPCGMLNAIGMENVGVRAFIDEKLPFLRP-F-DVAIIANIFGETIDEYKKIAAILSAAEGVHGLEINISCPNVKKGGIAFGAHPDTAYEVTGGVKSLTDLPVIVKLTPNAGDIAEIAESVEAAGADAVSLINTLTGMSVDVEQRVPHLKNITGGLSGPAIRPIALSMVWEVVKRVSIPVIGVGGIMDANDVLEFLIVGARAVQIGTASFINPRATLDILEGIDNYLKRHHITDINDLIGTLRDPTSMQYIISLTVNGDEYSPVIKGNTLLVNLLRDGLDLTGTKKGCELGDCGSCTVLMDGKPVDACLVLALEADGCEIITIEGVAQHGELDRLQRSFIDNAAIQCGYCTPGMILSAKALLARNPHPTEPEVRAAIAGNLCRCTGYVNIVKAVLDAAEV------TA
M----NMQVDICKVKLKNPVIAASGTFGFGREYAEYYDVSVLGGISTKGLTYYGKPGNTGLRIYETSSGIMNSIGLQNPSVPTFVQTELPYMQT-L-GTEIIANVGGSKIEDYLLSIDMLEK-TAIKIIELNISCPNVKEGGMAFGIKCDSAYEIVKQVRQHTNKILMVKLSPNAEDIKAMAATCVEAGADCLSLVNTFNALAIDIHKRRAVFDNVTAGLSGACIKPIALRMVRDVCKTVNVPVIGMGGIMDANDAIEFIMAGATAVQVGTANFLDLTVMPKIIQGIANFMRQEKINDLSEIRGII-----MKNKLRFYLNEKPVEVEVDAKDLLVDVIRGKFGFTGTKKGCSTGDCGVCTVLLDGEPVRSCIMLACMVEGKRVTTIEGIGDESNIHPIQQAFIEEGGIQCGYCTPGMILTTKALLDKKKDPSDEEIKTALSGNFCRCAGYSKIIKAVKTAGKNM------M
M------SIRFLHKILKNPTVLASGILGNSKDILERVHENGCGLMTLKSIGPEPRDGHKNPTVIDLGCGMINAVGLPSPGYLN-MENEWEALEN-R-NFPIIASVYGSSIDEYRKVAEYVSS-KKPDFIEINISCPNSEKHGMIFGINRESSRDVVSAVKKVISVPLIVKLTPQAPDIADIARTCEDAGADAICAINTLPGMVIDIESKRPVLSFKKGGLSGPMIKPVAVRCVFDIYKAVSIPIIGLGGITTGEDAVEMVMAGASLVGIGTAVRYRIEVFQKVAGEMDDWLADHAL-SLTDIKGAAHN--EMVHQIRTTVNGQEYSLLIDLKKTLLEMLRDDLNLTGTKKGCDEGECGACSVILNGKVVNSCLVLAVEADKAEVLTIEGIHRDGDLHPIQKSFVDSGAVQCGFCTPGMILTTKAMLDEIPDPSEENIKHYLEGNLCRCTGYSKIIDAVNVAIKH------FK
M---SKLNMELPGLSMKNPIMPASGCFGFGQEYGKLYDLSKLGAIAIKATTVETRFGNPTPRVAETSSGMLNAIGLQNPGLEHVLGNELVWLEN-Y-DVPIIANVAGSKIEDYIEVAEKISKAQNVHALELNISCPNVKEGGIAFGTNPEVASELTKLVKEVSDVPVYVKLSPNVTDIVEMAVAVEKAGADGLSMINTLLGMRIDLKKRKPILANGFGGLSGPAVKPVAIRMVHQVSQAVSIPIIGMGGVSTAEDVVEFFLAGASAVAVGTANFVDPFVCPNIIDKLPSVLDELEVTHISELIGGSW---KMKKEITLNVNGNVYRGEVDTHQTLSNVLRENLNLTGTKEGCGVGECGACTVIVEGRSINSCLVLAVDMDEREISTIEGLASKGEIHDIQKAFMDQGAIQCGFCSPGMMMSTKALLDQEPNPTDTEIKKGLSGNLCRCTGYTKIFEAVKSLKAE-----EVK
MNS-PCLAVAIGGLELKNPLMTASGTFGYGEEFAPFVALNRLGAVIVKGLSLEPRSGNPPPRIMETPSGMLNAVGLQNVGARAFIAEKLPFLRQ-Y-NVAVIANIFGETVEEYQRVAEILSGAKGIHGIEINISCPNVNKGGLAFGARPDAAAEVTEKVRGETDLPLLVKLTPNVTDITEVALAVEAAGADAVSLINTLTGMSVDIELRRPHLANITGGLSGPAIRPIALRMVWQVANAVKIPVVGIGGIMSAADALEFLITGASAVQIGTANFIRPAATMEILDGIVNYMIRHGIGDITELIGSLNTGEGMNYSLTLTVNNETHAVTASPNRTLLEVLREDLHLTGAKESCGEGVCGACTVLVDGQPVRSCLTLAMAMEGKKITTIEGLAQGGQLHPIQAAFVEHHAIQCGFCSPGMILTAYALLRENQNPTEAEIRHAIAGNVCRCTGYAKIVKAIQSLAGE------ER
M-----LTVKLPGLELKNPIMPASGCFGFGREFAKLYDLSKLGAIMIKATTLEPRFGNPTPRVAETPSGMLNAIGLQNPGLKKVMEEELPWLSQ-F-DVPIIANIAGSTVEEYVEVAKEISKAPNVKALELNISCPNVKQGGIMFGTVPEVAGHLTEAVKNVSSVPVYVKLSPNVTDIVAMAKAVEKAGADGITMINTLLGMRIDVKTGRSIIANGTGGLSGPAVKPIAVRMIYQVSQSVEIPVIGMGGIMNVDDCIEFLQAGAKAVAIGTANFVNPYVCVELIDALPNRLKELGFDHVNECVGRSWKSCPMSHEIEVTINGKKYKEQVESRLLLSDFLRETCGLTGTHVGCEHGVCGACTIHLNGSAVRSCLIFAVQVDGQEITTVEGLGEDGQLTPLQKNFIECHGLQCGFCTPGILMSATDYLQKNPNPSVQEIKEMLSGHLCRCTGYVGIIEAIQKTVEENSNHRVER
M---SKLEVNYAGVHFKNPVALASGTCGFGKEMSEYFDIQRLGGLCSKGLTLHPRGGNDGIRVWETPSGVMNSVGLENPGVKHFIECDAKRMNA-L-DLVNIVNLGGHSMEDYLEAVELLNG-CELDLLELNISCPNVKAGGMNFGVKTELARQVVREIRKVCKHKLVIKLSPNAEDIVALARACEEEGADGVSLTNTFLAMAIDIKRGKPVFDNVYAGLSGPAIKPIALRMVHQVAHAVKIPVMGIGGIATWQDAIEFIMAGATTLQVGAASFMNPSISMEIIDGMEDYLEKNRISNISEIRGIL-----MEMKISFALNGKPCQVEVKPHQRLLDMLRDELRLTGTKEGCGIGECGACTVILDGRAVTSCLVPAPSVDGRNVVTIEGVGCDGKLDPVQEAVLENHALQCGFCTPGFIMSAKALLDENPDATREEIRRAISGNLCRCTGYEQLTDAIYQAAGELKKLMEKL
M--------------------PAAAGLGDLIEYGKYYDLSLLGALMPNSIMLESGSVSRARKLYGAEYGYITSLGSNSLGVMEYVKKIAVHLPW-R-ESPLILNLKAEDLEGLVRLAGTAAGCREVAGIEINMNCPYSATDPRQYWRDYGWLREMIRGVREAAEKLLIIKVPTTMVDVEDIAAIVKECGADGFTSFGALTGCAIDVRTREFRCGSGSGGYCGPGLKPLALWSCSRVHKAVDIPIFSAGGVTNADDVIEHIMAGAWMVQVGSANLTRPDFMPRLIESLDRRLDELGIRSLDEIRGCVKP--HME-QITLYINGEERQVEIGPMDTLLHVIREVLGLTGTKEGCGEGDCGACTVLVDGKTVNSCIYPAIQADGCQVMTIEGVERDPELAKIQKAFVDHGAVQCGFCSPGMILATCALLRENPNPTEAQIRRGLSGNLCRCTGYQAMVDAVESLTGR------ER
MSK-IDMSVDLNGLVLQNPITVASGTFGFGREYGEYVDLNRLGAIMVKGLTLEERKGNPTPRVAETPMGMLNSVGLQNPGVEAFIKEELPYLSQ-F-HTKIIANINGNTIEEYCRLAERLSD-TAVDALELNISCPNVKEGGVAFGRDPEMVHRVTRCVRQSTPKYLIVKLSPNVRDIGEIAVAAEEGGADCISLINTLIGMSIDIERQRPVLARGIGGLSGPAIKPVALRMVYEAAKAVKIPIIGMGGIANDQDAIEFLLAGASAISVGTANFINPYVTMEIYDGIADYLERKGYQSVKDIIGKLNF--SMKHAINFILNREAVSIRIEPHITLLEMLREVFDLTGAKEGCGAGECGACTVLVNGKPLNACLMLAVEADGTEVLTVEGLANGTELDVLQQSFIDHGALQCGYCTPGMIMSAKALLMENPTPTEKEVIEAISGNLCRCTGYKKIVEAVMAVSQK-----NGK
MSK-PDLAVDLNGLELNNPVVTASGTFGFGEEYEDYVDLDRLGGVMVKGTTLKPKQGNPTPRIAETPAGMLNAIGLQNPGVEYFIDEILPKIRD-Y-EFQTIVNMSANTVEEYQELAEKLSQPEGIAALEVNISCPNVKKGGLAFGTEPKMAAGVVKAVTENTDLPVITKLSPNVTDITEIAQAVEEAGSDIISLINTLVGMKIDIDTQEPILANTIGGLSGPAIRPVAVKMVYQVAQAVDLPLIGMGGIMNSRDAVEFLLAGASAVSVGTANFSNPGVTMEIIDGIEEYLSEYGCDSVEEIVGKAI---KMVNEIALTVNGTKYELAVKGHQTLADVLRDELGLIGTKVGCGEGECGACTVMVDGRTVTSCLMLAAQADGCEIITIEGLAEDGELHPVQEAFVEAGAIQCGFCTPGFVMSTVALLEEYPDPTEEQIREGLAGNLCRCTGYQQIFDAVELAKEK-----REV
M----NMNVNIAGVEWKNPVTVASGTFGSGEEFSEFVDLNKLGAITTKGVADVPWAGNPTPRVAEVYGGMMNAIGLQNPGIDLFCERDIPYLQK-Y-DTKIIVNVCGHAPEEYFRVVERLAD-EPIDMMEINISCPNVNAGFLAFGQDAKNVEKLTADIKKIAKQPIIMKLTPNVTDITEIAKAAEAGGADAISLINTLTGMKIDINRKTFALANKTGGVSGPIVKPVAVRMVYQAAHAVNIPIIGMGGIASAEDAIEFILAGASAVSVGTANFHNPAVTMEVIDGIEAYMKKNGFENVADMVGIVE----MSITVRFTLNKEPVEVEVYPNERLLDVLRDDLHLTGTKEGCAVGECGACTVILDGKAVTSCLVPIGSVEGRKVVTIEGVGANGHLDPIQNAILKNHALQCGFCTPGFIMSAKALLDENPDATIQEIRRAISGNLCRCTGYEQLTIAIYEAAQELKKANTKI
MEG-ADLRVDIGSLELQNPIMTASGTFGYAREFSQLVKLQKLGAVVVKGISLRPRPGNPPPRIVETSSGMLNAIGLQNVGVDRFISEKMPYLQE-Q-GLPAVVNILGDSLEEYRDIAQKLRGVKGIAAIEVNISCPNVKKGGVAFGTNPEMAARVTRTVKDAADVPVMVKLSPNVTDITEIARAVEAGGADSLSMINTLIGMGIDIKTRRPSLANIIGGLSGPAIKPVALRMVYQVAKVVSVPIIGIGGISSLEDVIEFLLAGASAVQIGTANFVDPAISSDLVEQLADYVQAEGLSSVRELIGALE---AMNQLITFTLNGEPVEVYVDPFELFVDVLRDKLHLTGTKKGCGEGGCGSCTVLVNGKAVNSCLLPAMRVIGTKVETIEGVESSKGLHPLQTSFIEKGAVQCGFCTPGMIMSSKALLDKNKSPSKDQIREAVSGNVCRCTGYVKIEDAIEDAARKLRASEKYE
MER-PNMAVSIGRLVLKNPVITASGTFGYGEEFAPYLDLDRLGGMVIKGISEKPRMGNPSPRIVETPSGLLNAIGLENVGVDAFITEKAPFLET-L-DTTVIANIFGESVDEYARVAGKLTGVKCVDALEVNISCPNVKRGGMDIGADPEQAAEVTRAVRQATNLPVIVKLTPNVTDITAVARRVEAAGADALSLINTLRGMSVDIYTARPRLANVTGGLSGPAIRPLAVLMVWETVQAVSIPVIGMGGIMNACDALEFLIAGARAIEVGTANFVNPAAVLDIIDGIERHLGDACVDDINDIIGTLDCRRKMDIPIRFTLNGDKVSIEAGAHETALTVIRERLSLKGTKEGCGMGECGACTILVDGKSVNACLMAAPQLEGRTVMTVEGLGREGKLHPLQEAFLEHHGVQCGFCTPGLLMSAQSLILETPRPTHKQVVEAISGNLCRCTGYQQIVDAIQYGADKTG---GEE
M----NTTINLAGVELKNPVMTASGTFGSGEEYSEFVDLSRLGAVVTKGVANVPWPGNPTPRIAETKCGMMNAIGLQNPGIDLFCERDIPFLKK-Y-DTKIIVNVCGRTKEDYCEVVERLAG-EDVDLLEINISCPNVKAGGIAFGQNPAAVEEITKEVKKYAKQPIIMKLSPNVTDITEMAKAAEAGGADVLSLINTLTGMKIDIHKQAFALANKTGGVSGPAIKPIAVRMVYQVANAVKLPIIGMGGIATAEDAVEFILAGATAVSIGTANFFNPTATVEAVEGIEAYMRQYHFDSINEMIGLVK----MKIMIRFTLNGEKYEREVFPNMRVLDFLRNEMGMRSVKEGCSEGECGACTVIYNGRAVTSCTMLAGQIDGGEIITLEGLSNKGELDVLQQSFMEEGAVQCGYCTPGMILSAKALLMHNPTPTHDEVRRAISGNLCRCTGYVKIVKAIEMASQKI----AQE
---------------MKNPVMTASGTFGCGEEYAYYVDLTRLGGIVVKGLSLKPRLGNPPPRIMETAAGMLNAVGLQNVGVDAFIEEKLSFLRN-Y-NVAVIANIYGESYTEYAQVAGKLSAAPGVHALEVNVSCPNVKKGGLSFGADPKAAAEVTRRVKAETHLPVIVKLTPNVTDITVIARAVEEAGADAVSLINTLTGMSIDLKNRTPHLKNITGGLSGPAIKPVALRMVWQVAQKVSIPVIGMGGIMTAEDALEFMVAGAKAVQIGTANFINPRATMEIIDGMRRYLQENKIKSIKDIVGSLR---TMKKRVTITLNGRKTTLVVEDRTTLLNALREQ-GVTSLKRGCEEGECGACTLIMNGLPQKSCLILAREAEGADILTVEGLVKKGRLHPIQQAFIDEGAIQCGYCTPGMVMTTYALLKKNPSPSDEEIREALSGNICRCTGYLAIIRAVKKSAAILSGNREDY
M----NLAVKVGDLQLKNPVMPASGCFSFGKEVAAFYDLSVLGAIVVKATTLEERQGNKTPRLAETAAGMLNAIGLQNPGVKRVVETELPPLRK-F-GIPIIVNVAGNAMEDYVQVVERLNESPDVSAIELNISCPNVKCGGIQFGTDPEMAASMVRAVKRASRTPVIVKLSPNVTSISEMALAVEEAGADAISLINTLIGMKIDIARRAPLLANRQGGLSGPAIKPIAVRMVYEVTSHVKIPVIGIGGITTGEDVVEFLLAGAQAIQVGTANFTDPFACKRIIEELQAYCEEAGVKDINTLIGAANPRFLMSISLSLTINGKPHTVDVEPRTLLVHLLRDTLQMTGTHIGCDTSQCGACTVLLNGSAVKSCTVLAVQADGEQVTTVEGLGTLENLHPIQQGFWEKHGLQCGFCTPGVMMAATDLLAHNPNPTEEEIRDGLEGVLCRCTGYQNIVRAVQYAAQQMNQQGGRG
M----DLTVNLGGIKLKNPVAVASGTFGYGLEYADFIEPEKIGAVIVKGTTLHPRPGNPGPRIYETPAGMLNAIGLENPGIEVFLREYLPRLRE-R-QVTVIANIAGNSIEEYALMASLLQGQEGIAGIELNISCPNVKQGGIQFGTDPETVRQVVAAVKKETSLPVIPKLSPNVTDIVAIALAAADGGADALSMINTLGGMAININLKKPVLGNIFGGLSGPAIKPVALKMIYQVYREVDLPILGGGGIVNHIDALEFFMAGATAVSIGTGNFVNPCLALELLEGIKKYMQEQGFSSIQELVGIAH---AM--KIVFELNGIKQEIDCLPDSRVVDLLREELGHTGTKEACGSGECGACTILVDGVSKLSCLMLAAQLQGRSITTIEGMSSGKKLHPIQQAFVDKGAVQCGFCSPGMLMATVDFLQRNPAPDRQQIRTALSGNLCRCTGYQKIIDAVESAAAEMR---DEL
MQK-PDLRVKLGSLTLQNPVMPASGTFG--VETCKLCDIKKIGAILPKSVTLHPRQGNKPPRVAETTGGMLNAVGIQNKGLDYFIEEILPFYMP-Y-AMPMIVSISAYSVDEFKRMVERLEGLDGIAAIELNISCPNLEAGGKAFGMNSGATYQIVKEVKALTGKVIIPKLTPNVEDITVIAKAAEEAGADAVALTNTFLGMAIDIKSKKPKLGNIIGGLSGPAIKPISLRMVWQTAQKIKIPVIGGGGIQNWEDAIEYLLAGASAIQVGTANFTNPNSMVEIVEGIEQYMLQHSIKSVEEIIGGLMI--GM--ALELNINGVDYRLEVNPRLRLIDVLRDHLGLTGTKEGCGEGECGACTIIMDDVAINSCLILAYQARGKRILTVESLAQDGELDRLQKAFIDNGAVQCGYCTPGMLMSCKALLMRNSNPSEEEIRIAIEGNLCRCTGYTKIVRAVKDVV--------KK
M---VNLKVKLGKLEIDNPVTVASGTYGFGLEYAEFYDPEKLGAIFTKGITYKPREGNPPPRLWETPSGILNSIGLENPGVEVFIKEYLPKIKD-L-TTAIIPNISGSTVEEYCMVASSLDGQEGIAALEINISCPNVKEGGMAFGSCPNVASNVVKEVRKVTDLPLIVKLSPNVTDIVSVAKAVEEQGADALSLINTLLGMAIDIRTGKPALGNVMGGLSGPAVKPVAVRMVWQVSQAVDIPIIGMGGISSWQDAIEFMLAGADVVCIGTGNFANPMIAVEVIEGIKRYCVERNINNASELTDRAW---KMEILVSMTVNSRPITVSVKPYARLIDVLRNELDLTGTKEGCGVGECGACTVIIDDRNVNSCLVLAASMEGKEIITIEGLADEEKLHPLQDAFIKHNAVQCGFCTPGLLLSAKSLLDKNSKPTRDEIKVAISGNMCRCTGYEQVIDAIEEVGSKAK---NDI
M---VNTKVTLCGIEMDNPIIPASGTFGFGYEFAELYDINMLGTFSFKGTTREPRFGNPTPRIAEYAGGLLNAVGLQNPGVDAVIETELPKLQQVF-HKPVMANISGFSVAEYAEVCEKLDAQEQVGWLEVNISCPNVHGGGAAFGADPKSAAEVTKAVRAVTKKPIILKLSPTAANIAAVAKACEDEGADGVSLINTMPGMRIDLKRRRPLLANTTGGMSGPGMFPLAVRMVYQVYEAVSIPIVGMGGVTTAEDVIELMLAGATAIGVGAANLVEPYACKTIIENLPAVMERYGMENLTEIIGGAHH--GMQITIHVTVNDEAYIRTVPVNMTLLQFLREELHLTGTKEGCDEGECGACTVLVDGHPMNSCLVLVAELDGKHVLTVEGLARDGRLHPLQEAFLEVGAVQCGYCTPGMLLSGIALLNLYPHPTREQIRKEMEGNICRCTGYARIADAIQLAAERIN---GKA
MSA-PSLETKVGGLTLQNPVIAASGTFGYGLEYRPYLDLNRLGGLVTKGISLEPRQGNPPPRIWETASGMLNAIGLANVGLERFIAEKLPALAE-L-DCAVIVNLYGEAVDEFAALARALDGRRGVAALELNVSCPNVKSGGMAFGVDPQAVAAVTRAVKAETGLPVWVKLTPNVTSPVAVAQAAVQAGADAISLINTLLGMAIDARGRRPRLANVVGGLSGPAIKPVGLRMVWQVAQALGVPVVGMGGIASGEDAAEYLIAGASAVQVGTGNFQDPASCRRIAEELAQFCVENQVARVSDLIGSLRP-PAMKVELSCKVNGRPVSLPVEPDTMLVDFLRGHLGLTGTKTGCREGECGTCTVLLDGMPVNSCILPALKAAGREITTIEGLARDGSLDDIQEAFMDAGAIQCGYCSPGMMLTAKSLLEKNPNPSEDEIKHALSGVLCRCTGYRKIVQAVRDASC-------RK
MSK-VSMAIQMSGLSLRNPIITSSGTYGFGEEYSPFCSPSLLGGITVKGITPLPRLGNPVPRLAETPAGLLNSVGLENPGLEGFIRSYLPKLVE-L-DTSVIVNISGFSIEDYAHLASAFQNDSGIAALEVNISCPNIKHGGMAFGTHPESAQEVIAIVRKNTDLPIIAKLSPNVTDIVEMARAVERGGADIISLINTLLGMSIDVKSQKPILANKMGGLSGPAVRPIAVRMVYQVYEAVDIPIVGMGGISTWQDAVEFMLAGASAVSIGTANFINPIAPVDILTGLENYCQQRGYGSVQEIVGLAHQ--RMR-QIKFRVNGVMQSIEAADNQTLLDILRERLHLTGTKKGCDEGDCGACTVLLNKQPVNSCLVLAAEVDGCEVITIEGLANEEKNDPIQQAFVDCGAVQCGFCTPGMVMMTHALLEETPNPSEEEIRNFMEGNLCRCTGYVKIVEAVQTAAARRLPEGECD
M---NRLAIELPGLSLKNPIMPASGCFGFGKEYSQFYDLSELGAIMIKATTKEARFGNPTPRVAETSSGMLNAIGLQNPGLDHVMANELPWLTQ-F-DVPIIANVAGSTLEDYIDVARVISTAENVKALELNISCPNVKDGGIAFGTDPKTARELTARVKEVSEVPVYVKLSPNVTSITEMALAVEEGGADGLTMINTLVGMRLDRKTGNPIIANKTGGLSGPAIKPVAIRMVYEVSQRTALPIIAMGGVQDSYDVVDYLSAGASAVAVGTQNFVDPFACPAIIEDLSKIVKEWELEHILDLKGRSWGHRAMGHSIKLTINGKHYVEEVESRILLSDFIRENCGLTGTHVGCEHGVCGACTVIVNGTAVRSCLMFAVQTDGEEIQTVEGLSQDGELTPLQQNFKECHGLQCGFCTPGILMSAQDYLAKNPEPSTQELKEMLSGHLCRCTGYDGILKAIQKTVDENKQLTEGS
M---ADLAVDLAGIKMKNPVMSASGTFGSGVEYAGVFDVGMMGALVTTGLTLESKAGNRPPRLCETPAGLLNAVGLQNPGVDAFIRDILPGMLD-F-GVPVIANIAGSTKDEFVEIAEKFTG-TGVAGLEINISCPNVKTGGMALGTIPEVAAQVVEAVIDSTDLPVIVKLTPNVTNIVELARAVADAGADALSLINTLLGMVIDVEQRKPVLGNIMGGLSGPAIRPIAVRAVWQVAQAIRIPIIGMGGICTGRDALEFMMAGASAVAVGSAFFHDPLSAVRIITELDEYCGEHGVDRLQDLVGSAWK--EMM-LIQFKVNGKSYSIDVCPTMRLLDLLRDELGLTGTKEGCAEGECGACTVIIDGEAVNSCLVLASQVRGKEIITVEGLGEDGKLDILQQKFLEHSAVECGFCTPGMLMSAKALLMKNPHPTEEEIRLAIAGNLCRCSGYSQIVAAVKDAA--------KG
MSK-IDLSVDLNGLKLKNPITVASGTFGFGREFEDYLDLNKLGGIMVKGLTLEERKGNPMPRVAETAMGMLNSVGLQNPGVQYFVKKELPFLKQ-Y-DTKIIANINGNTIDEYCKIAEILSG-TKVDSLELNISCPNVKEGGVSFGRDPEMVYKVTKNVKQYSDKHLIVKLSPNVTDIKEIAIAAEKAGANCLSLINTLIGMAIDIDRETTILARGMGGLSGPAVKPIAVRMVYEVFNSVSIPIIGMGGIMTYKDAVEFLLAGASAVSIGTGNLINPGIAMEILEGIEKHLIKKDYKSIEDIKGKVVIPNKMDLTIEIEVNGTKIVKNVTPSTTLLELIRNELNLKGTKQGCDNGNCGACTVLMDGKPVNSCITLAAQADGKKILTIEGLSKEGSLDPIQKAFVDKGAVQCGFCTPGMVMSAKGLLDKTSHPDEQEIREAISGNYCRCTGYTKIIEAIKYCSENINDIEKEE
MSS-VDMRVDLNGLKLKNPITVASGTFGFGREYADYIDLSDIGAISVKGLTLEPRQGNEGIRIAETPMGMINSVGLQNPGVEQFIREEIPFLRQ-F-DTKIIANINGNNIDEYCKMAEILSY-EDVDSLELNISCPNVKNGGLAFGTNPSVVKEVVSRVRAASKKHLIVKLSPNVTNIKEIAMIAEQEGADCISLINTLSGMVIDINKRKPVLKRGSGGLSGPAIKPIAVRMVYDVYDAVKIPILGMGGISNSTDAIEFFLAGANAIAIGTANFVEPRVTKQILADLKSYLIRNNYDSVNELVRDLS---VMKTEIHFTLNGESIEHEVEVNKTLLKMIREDFDLTGAKEGCGAGECGACTVIMDGRAVNACLVLAVEAEGCDLLTIEGLSGDNELDPLQSAFIENAALQCGYCTPGMIMTAKALLNENPHPTETEIKAGISGNLCRCTGYKKIIEAIQSVADQ-----NKA
MEKEDSLSYELFGIKFKNPVWTASGCFSYGLEVENLYDISKLGAMVVKGLSYKPRTGNPPQRIVETPAGMLNSIGLQNPGVEYFSKNILPKLRK-Y-DTIIIANVFGEDEEEYLKVGEFLDKTEGVHALELNVSCPNVKKGGIAFGSDPDTLYNLVYKLKQITSKPLLVKLSPNVTDITQTAQACVEAKTDGLVLINTLLGMAIDVNKEQPILATKTGGLSGPAILPVAVRMIYQVFEKYAVPIIGVGGITTAEDALQHFLAGAVAVQIGTANFYDPYSPLKVIEGLKNHLNKKGYKHILEIIGKAHKKITM----KLRVNGSLYEVLVSPETPLLWVIREHLKLTGTKFGCLKGLCGTCTLLVDGNPVRSCMTPVGSVLGREIITIEGIPRD---HPVKRAWKEVGVPQCGYCQSGQIVQAYALLKRNPKPTREEVVKSMNGNLCRCGTYPRIVRAVMRASEM------MR
M------AVDIAGLLFSSPVIAASGTFGYGREYDDYLDLEKIGGFVTKGVSLEPRDGNQPPRIAETACGMLNAIGLANIGLEKFLADKLPLVEK-T-RARCVVNLYGESAEEFEKLAQALDARQGVDALELNVSCPNVKGGGMAFGQDAKAVYELTRVVRQKTSLPLWVKLTPNVADPVPMAKAAADAGADALSLINTILAMAIDARTRKPKLGNVYGGLSGPAIKPVGLRMVHQVSRAVDLPVVGMGGIMTGSDVAEYLLAGASAVQVGTASFSDPASCVRIADELAAFMKEQGIAEVRELIGGLL---SM--TLKFRLNGRMVEVDVAGEETLLNVLREYLGLKGTKEGCGIGECGACTVLLDGAAVDSCLTAAWKANGKDVTTIGGLARKGELSPLQKAFLETGAVQCGFCTPGMVLSAQSLLNDNPDPTDEEIKTSLAGNICRCTGYQDIIEAVKKAARQIK---EDA
M----DLSCNIAGVQLENPVIAASGTFGYGTEYSDVIDVNRLGGICSKGLTLEARSGNTGVRLHETPSGLINSIGLENPGIPHFIEHELPLMQS-L-TPVTIINLSGSSIDTYVEGAQLLDKANSQTIIELNISCPNVKAGGMSFGLDPKIAAEVTTEVRKATTLPLMVKLSPNAPDLVGVAMAVRKAGADAISLVNTFQSMAIDVEKGIPVFDNITAGLAGPAIRPIAVRMVYDVCKAMRIPIIGLGGIRTWQDALEFIMAGATAVQVGTATFAEPDCMIKIVDGLYSYMQRKGFSSLSDFRGCVI---HMT-KISLTVNGSRYEREVEENRTLLRFLREDLGLTGTKEGCGAGECGACTVFLDGLTVNSCMVLAVEADGRKVETIEGEARDGKLSPIQEAFRDNHAVQCGFCTSGMIMSTRELLQRNPKPSVEEIKEGIEGNFCRCTGYQQIVEAVLDASGQLKEKLRHA
M---ADFSTPLGALTLRNPLMAASGCFGYGVEYAGALDLATLGAVVVKGLFLSEREGHAPPRIVETPAGMLNAIGLQGIGVHRFVKERLPELRA-L-GAVTVVNVCGVTLDEYCEVSRVLSDHEGVAAIELNISCPNIKEGGIQFGCSLHGTRDVVAAVRKVTTLPIMPKLTPNVTDVASFARAAEDAGADAVSLVNTFLAMAIDVETRKPKLTNVMGGLSGPAIRPIAVRMVHECRQVVKIPIVGMGGIASAEDVLEFMLAGANAVQIGTANFADPFIWSRVTADLESYCDRHGVARLADLVGAVETRPSMTSVVRFSVNGEARTFEGDAQTPLLWVLRDTLKLTGTKYSCGIGLCGACTVHMDGQPVRACATPVSSVAGKKIVTIEGLAPADDEHPLQTAWKKHQVPQCGYCQSGQIMQAAALLATRPNATEAQIETYMEPILCRCGTYQRIRAAIKDAQAA----GRQG
MSS-LDLAVTIAGLTFKNPVIPASGTFGYGLEFLPFFDLSRLGGFCTKGLSPQPLKGNPPPRIVETPAGMLNAIGLQNIGVRAFVTEKLPLLRA-Y-DTHVIANVFGFSIEDFLEVVAVLDDAEGVSAYELNISCPNVKEGGTQFGNNPRLAARVTEAVKNRTRRPVIVKLSPNAPSIVDVAHAVEQAGADALSLVNTFVGLSIDVYTHRPRLGFTTGGLSGPAIRPLAVRMVYEVSQAVSIPRLGMGGITNWMDALEFILAGATAVQLGTINYTEPCAALHVIEGLEAYCREQGT-TIPALVGAFRPAGSM--PTTVTINGTKQTCDAPPEMPLLWVLRDVLGLTGTKYGCGAGLCGACTVHLDGVAVRSCTLPLSRVEGKRVTTIEGLSP-DGTHPVQQAWKLEDVAQCGYCQPGQMMAAAALLAAKPKPTEEDIASALAGNLCRCGTYQRIRAAVQRAATLQKG-EKRS
M---ADLRVNLCGKELKNPIIMASGTFGFGREYNEIYDILVLGGVSSKGLTLEARPGNEGMRVHETPSGMMNSVGLENPGVEGFIEKELDNFSK-L-DLCRIVNLGGGCLEDYVKGAELLEG-KNFDMIELNISCPNVKHGGMAYGIKSEVAREVVRAVKKATTKPLMVKLSPNAEDIVAMAIACQEEGADAISLVNTFKAMAIDIRNKKPVFNNVTAGLSGPAIKPIALRMVYEVAKAVTIPVVGMGGIMDANDVIEFIMAGATCVQVGTANFVNPRIGQDIIRDLNKYMDENNIASLDQIRGII-----MKQLITLNINNQNYDVVVTPMELLVDVIRKTVGLTGTKKGCGQGDCGACTVLIDGKPELSCLKLAVASVGKKITTIEGIANDGSLHPIQDAFLDHGAVQCGFCTPGMILSAKALVDRNPNPTQEEIKTAISGNTCRCTGYVKIIDAIESYANLVAE-KEAK
M---VDLKVKLHDIEFKNPVTLASGTCGFARETAEFFEPGLLGGYFLKGTTLKNRDGNNYPRMAETPSGMLNAVGLQNKGIDYFIENIYPEIVD-Y-DTQLIINVNGSTVEDYIALTEKVNELDKINAIELNISCPNVKEGGMAFGVSCPGAEMVTREVRRVYDKTMIVKLSPNVTNITEIAKAVEGQGADAVSLVNTFLGMAIDAEKREPLLSTITGGLSGPAIKPIALRMVWQVANAVKIPVVGIGGIMTAADAIEFMLAGASVVQVGTAIFKDPMIPVKIVEGIEDYLKRHNMQSASELIGALQ---VMKAKIEFTLNGKDVSVELEESKKLLWVLRTHFNLTGTKYGCGEGYCGACTVLINNSATRSCATTIGEVAGKNVITIEGLAQGEKLHPVQQAFADHDALQCGYCTPGMIMNAVGLLNDQPKPSREDIILGMEDNLCRCGAHNRILDAIEAAANEM---QNGK
MKSLFDMSVSFCGIKLKNPVLAASGTFGYGVEFEDIVTIEKLGGFVSKGLSREPMPGNPPPRLWETAAGMLNAIGLQNIGAKAFVEEKLPLLRK-LKNVPVFCNVYGTCNEDYEETIRILNDGEGITAYELNVSCPNTQHGGMTFGADPTLLAEVVTVAKKAATRPLIVKLSPNVTSIPQMAKIAQDAGADAISLVNTFVGMAIDVETRKPRISNIVAGLSGPAIKPIALRMVYEAAKTVTIPVIGIGGISTAEDIVEFMLAGATAVEVGTANFWDPCASERLVDQLEKWCLEHRVQKISELTGGMLL--SMP-DLTLNINGKDLKVSSPNDEPLLSVLRNRLDLTGTKYGCGEGQCGACTVLINGRAMRSCLTPVSAAVGKKIVTVEGLAADGKLTKVQQAFVDEEAFQCAYCTSGMVMAATALLAINAKPSEEEIIRHMEGNVCRCGTYPRIIAAIQRAAG------GAR
M-----TRVNICGIEFKNPVIAASGTFGFGREFEEYFPIEKIGGICTKGLTLNKRDGNRGIRIYETPSGIMNSIGLQNPGVRGFIDEELPFLEK-K-DTVILANLGGSTLDDYLQGIELLNN-TSVDFIELNISCPNVKEGGMAFGIKCNTALEVVKETKKVSKKPMIVKLSPNAENIKEMAYTCVEAGADGLSLVNTFNALAIDIYKRRPIFNNITAGLSGPCIKPIALRMVYEVNQVVDVPIIGIGGIMTAEDAIEFIMAGATAIQVGSSNFIKPNISMDIIKGIEEFMEKQGVKSLKEIRGII-----MI-DISLRVNGEYFEVSIEENLRLIDLLRDELKLLGTKEGCGEGECGACTVIMDGETVNSCLIMAFQANGSNILTIEGMEKDGKLHPIQQAYIDAGAVQCGFCIPGMVLSTKALLDKNPNPTRAEIREGISGNLCRCTGYNKMLDATEKAIKYME---EEK
M------RVTVAGVEFRSPVIAASGTFGYGIEFEEIVSLERIGGFVTKGLSREPMVGNAAPRIIETAAGMMNAIGLQNMGVRPFISEKLPKLRK-LPGAVVIANVFGFTIEDCLEVIGALNDAEGIAMYELNASCPNTSHGGMVFGTDPALLHELTARCKAAAKRPLMVKLSPNVTSIGQMAKVAEDGGADAVSLVNTFVALSIDVVTRKPRIANVTGGLSGPAIRPIAVRMVHEASRAVKIPVVGMGGIVRAQDAVEFMLAGATAVQVGTASYADPRAVENIANGLRRWCAAHEVTHVSSLTGAALL--NMPISVKLNVNGKTYVRNLEPRLLLVEFLREELDLTGTHVGCDTTYCGACTVLMNGAAVKSCTVFAVQADGAEILTVEGLEKDGQLHPIQKAFGDSYGLQCGYCTPGLLISTYELLSHNKQPSDKQIRKAIAGNTCRCTGYQNIFKAIQLAAQNR----TRT
MAQ-PDLTVRLGRLTLRNPVMVASGTFGYGPEYADLVDLSTLGAIVVKGIRAEPTAGNPTPRTVETASGLINAIGLPGPGVDGFVRDTMPFLRR-Q-DVPVIVNIWGRTLEEYGDVARRFDAVEGVHALEINVSCPNIKEGSKAFGTNLDSFRRVVDLVRASTKLPVIPKLAPNVSDIASFARAAEECGSDAVSLINSIPAMAVDIETRRPKLGNVTGGLTGPAIHPVAVKLVWEAAKAVRIPVIGMGGIRDAADAIEFILVGATAVAVGTANFVEPGTAPAVVAGIREYLVRHQLPSIAALRGTVL---AMPDTISFTLNGQPVRLDTDRSRTLLWVLRTDLGLTGTKFGCGEGHCGGCTVLVNQRAARSCIYQLKDVAGQEVVTIEGLAPDGRLHAVQQAFIEHDALQCGFCTPGMILEAVSMLHANPRPSRAEIIRDLEQNFCRCGAHPRIIEAVHAAAEK----QGGM
MSA-ADLSVTIGDLTLKNPILTASGTFGYGLEYDDFFDVAALGGICTKGLSLEIRPGNAPDRICETAAGMLNAIGLANVGVDAFIREKLPVLRR-R-GVTVVANIFATTFEDFAELARRLDGEEGVHAVELNVSCPNVDKGGLLFGCDPIAAARVTEAVRKVTRLPVWVKMSPEAGDLKGVGLACQEAGADALTAINTIRGLGVDPHTWKARLANKTGGLSGPALKPIALRMVWELSRAVKIPIIGIGGIATAEDAVEFMLAGATAVQVGTASFADPTASKKVLDGLATYCAARGIAA-RDLIGKMR---GM--TLRVRVNGTEHRLDVDPEMPILWALRDVLGLTGTKYGCGEALCGACTVHLDGEPVRACVTPVRRAEGRSITTIEGLSP-DGKHPLQQAWVELGVPQCGFCQAGQIMTAAALLARRPKPSDAEIDESLAGNLCRCGTYTRIRAAVRKAAGI-----GGE
M----NLKVKIGELTLKNPVMPASGTFGFGLEFKDIFDLKNLGALVVKTITKNPRLGNRPPRVYEVSCGMINSIGLANPGWDYFCEKILPQIKD-L-NDILILNIAGESVEEFQYLAREAQRFDEIKALELNVSCPNVSKGGIAFGTDLEALKQIVSSVRKIYSKTLIVKLTPNVTDITVYAKAAENAGADALTLINTFTGMVIDVKSKKPILGNKHGGVSGPAIRPMAVKMVYDCFKAVSIPIIGVGGIDSKEAALEFFLAGATAIQVGSQNFVEPGFMPRLIRELGEYLQEENIESIAKLTGLAHRENVMK-KLSLTVNGKLIEREVPTNIRLLDFLRDYLHLTGTKEGCGEGECGACTVLLDGKPVNSCLVMAHSAHGREVITIEGIGTPDKLHPIQEAFLEAGAVQCGYCTPGMVLAAYALLKENPNPTREEIKVAISGNLCRCTGYNKIVDAVELAARK-----EGK
M---PD--LAVLGLPIANPVIVGSGLLTDQERNIRRLIERGAGAVVTKTIHPSPPTG-LDERILRLPVGMLNSTTYSKRTVNHWLG-VLRSFAD-D-GLPVIASVHADSPAELAALAKDVEA-TGCRALELGISCLNEEDGLDD--DNPDRVYAYTAETRGRTGLPIAVKLAI-GEGLHDRVRAAIAGGADAVTVSDTIAGAAVSPATGDLELG-GVFGYSGPGIKPLVLAAIWQLRRRFELPILASGGVGGGRDVADYLAVGANAAQVYTALHTDYDTLQRILAETRD-LVGPGSRTPAEPA-----ATAMP-SHTFVLNGRPVTVDAPDDMPLLWVLRDKLGVTGPKYGCGVGVCRACTSHLDDAEFQPCTVSVKDCAGRRVTTIEGLADGEVLHPVQEAWLECDVAQCGFCQPGQIMTAVALLRRNPAPTDADIDQI--QNICRCGTYPRIREAIKRAAA-------AG
M---GRLAVNLGNIRLNNPVMPAAGTFS-VESASQFYDVNRLGAVVAKTVTLNAREGNRTPRVAETYGGMLNSVGLQNAGVDSFLLEEMPKLTD-L-TTPVIISIAGHTVDEFVALARKLDAVPGIAAIEVNVSCPNVECGGKVFASDAQQLSRVMTAVRKATGKYLIAKLSPNAGDMVEMAQTAESAGADCLCVANTLLGMKIDTRTRRPVLANIVGGLSGPAVMPIILRMVYQIAPKVSIPIIGVGGIVTAEDAVEYLLAGATAVQVGTASFTNPTAMIDIIHGLEEYLRASQISSLSELIGAAH---RMVKTIQVKVNGYVEKLTIAPNRTLLDVLREDLALTGAKRGCEAGECGACTVIVNGRPVNSCMILAVEMDGAEILTIEGLSRGTQLDDMQQSFIDEFALQCGYCTPGMILMGKALLAENLQPTEETVREYIGGNLCRCTGYENIIKAILAVAAA-----RKG
M--KPDLSLNICGIDMANPIVTCSGTSGNGREFARFLDLDLLGAFTAKSITLDKRPGNPTPRIAECTGGILNSIGIQSKGVRHFVAEDLPFLRD-F-SVPVIVSISATRQEEYAQLAEILSREAGIAALEVNISCPNLEAGGSSFGADPVLSGRIIKQVKENTKLPVIAKLTPNVTDITEIARRVEANGADALSLINTVAGMAIDIHSRRPRLGNVIGGLSGPAIKPIAIKKVWDTYRSVSIPIIGMGGIVSWEDVIEFILAGSSAVGIGTGLFPNPLVVPDILEGITAFMIENGIERLDALRGRIVL-PNMKHEIRMNVNGIEYLRKVEARKLLSDFLREDLNLTGTHVGCEHGRCGTCTVLMNNRTVRSCLLFAVQANNAEIMTIEGLAEDSKLNALQIAFRDNQGLQCGFCTPGMLMTATELLRENPRPNEQEIKQALSGVLCRCTGYISIIRSVMAAADS-----ESE
M------TVEVAGVAMRSPVIAASGTFGYGVEFEEILDLAKIGAFVTKGLSLHPMDGNKAPRIIETSSGMMNAIGLQNIGVEAFIKDKMPGIRR-MPGVVCIANVFGYTIEDCLGVIERLNDAEGIAMYELNASCPNTKHGGMVFGTDPDSLGDLVHQCKNISKRPLMVKLSPNVTNIGGMARVAQAAGANAVSLVNTFLSLAIDVKTRKPKIANVTGGLSGPAIKPIAVRMVWEVARSVNIPIVGMGGIVKPEDAVEFLLAGATAVEVGTASYADPRAVEKISTGLERWCAANGVTNAADLTGGLR---TMS-TITLTINGETHPLDVPPMRRLLDVLREDLKLTGAKEGCGEGECGSCSVLMNGELVNSCLVPVIQTDGATLITVEGMATDGRLSPIQQCFLEQGGAQCGICTPGMMLATHHLLQKHPHPTEEQIREGLAGNLCRCTGYMRIFEAVREAANFVPATSLTT
MARMVDLSVEVGGLRLKNPVIAAAGTFGFGTEYARLYDVGLLGGICTKGLTLKPRPGNPPPRLWETPCGLLNSIGLENPGVEAFLQEELPRMRG-L-GTAVIANIWGETPEEYRELAERLSR-SDVDAIELNLSCPNV-PGGKIRGGVPEEVARIVGLCRRVCEKPLWVKLPPE-GDVLEAAQAAERAGADAVTASNTFRALAIDIEKGRPAFAGRIGGLSGPAIKPIALRVVYELVQKLKLPVIGCGGITSWQDALEFIMAGAHAVQVGTGNFIDPLCIPKIVRGLADWLAGRGMEDLEGVRGCAH----M--KIRFRLNGKELELEVPPGRRLVDLLREDLGLTGTKEGCGEGECGACTVIVDGKPRLSCLTAAIQVDGKEVLTVEGLAKDGKLHPIQEALVETAGVQCGFCTPGFVMAAYALLLEKPHPSREEVRTWLSGNLCRCTGYEKIVDAVLLAAEWLNS--GEG
MDS-CDLSITLFGITFKNPVWVASGTFGYGLEAREIYDVSLLGAVVTKGISLKPREGNPPERIAETPCGMLNSIGLQNPGVEGFLKKIYPHIEK-I-DTHFIANIFGETEEEYVEVCMALEDARKIVAYELNVSCPNVKKGGMLFGHDAVVLGRLVESVKAKVKKPVLVKLSPNAGNVVEFAKVCADAGADGLVLINTLLGMKIDVKAQKPDLSTFTGGLSGPAILPIAVRMVWEVFSELKLPIIGVGGIHDTDSALEHILAGASAVQIGTANFSDPLCPLKVIKGIQDYMQNMKEKNFKSLVGKAHGQGPMKERVSLTVNGVSHTLEVEPRTLLVYAIREILNLTGTHIGCDTSSCGACTVLMNGKAVKSCTVLALQADGAEIITVEGLASDSELHPIQEGFKEEHGLQCGFCTPGMMMVSCDILETEEELDEDKVRKLLKGNLCRCTGYQNIVKAILYAKEKSA---VTK
M---IDLSVEVGGLRLSNPVMPASGTFA--DGLANTIDFNRLGAFVTKTITHEKRTGNPVPRVAEVHSGMLNAIGIPSKGSDYFIRESIPFYRK-F-SPPLVVSISAPSNDGFARLAAELSQVEGVAAIEANISCPNIEEDGKAFAMHARSTAAVVKALRASTSLPLWVKLTPNTGEIANVARAAQEEGADAIVAANTILGMAIDIDTRRPKLGNVMGGMSGPAIKPIVVRMVYQCHRAVSIPIIGCGGIATAEDAIEYMLAGAKAVQVGTATFIHPTAMIDVIDGLVQYCGRKGLSGLQGLVGAVEDAMAMKHAIHLMLNGTARRGACEPRMLLSDFLRHELGATGTHVGCEHGVCGACTVLIDGVASRACLTLAVQVQGRQVDTVEGLGDDGMLNDLQQAFRRNHALQCGFCTAGILMSCQDYLRRHPDPDEQDIRDMLSGHLCRCTGYTNIVNAVMETAAARRAAPQGE
MSI-VNEKIEFAGLNLKNPVFTASGTCGYIDELDDYLDVNQLGGWITKSITLKPRLGNPAPRVVETNGGMLNAIGLANIGLEEFIAEKLPIIRQ-K-NTAVFVNLAGQKIDEYVEVASRLSGQDGISGFELNISCPNVKQGGISFGTDPAQIKKITSEVKPACGKPLMVKLTPSVTDISKTAEAAVLGGADALSLVNTFTAMVIDVHTRTPVLANRTGGLSGPAIKPMAVYLVSRVYQDVGIPIMGLGGIRNGLDAAEFMIAGASTVCIGTATFARPDAAVKVSDGLRRFCESEGIKKISELTGSLN----MNENISFTLNDKAVSVNTDGERPLLWVLRTDLGLTGTKYGCGKALCGACTVIMDGMAIRSCVIPVSSVKGKTILTIEGLAKNGKLHPIQEAFAKHDALQCGFCTPGMILNAYSLLLSNPEPSRQDIIDGMEYNLCRCGAHTRIIRAIEEAAQEM---KGAR
M--TPQLATTICGIALKNPVLAASGTFAYGVEFEKLVDLNALGGFVVKGLSREPIEGNPPPRVFESEAGMINSVGLQNIGVRAFVAEKLPALAG-L-RTAVFANVFGYCTEDYVEVVRVLNDHAGLAGYELNVSCPNTAHGGIYFSNDPVLLAEVVTAAKRVATRPLIVKLSPNVSAIEPLARVAEESGADALSLVNTVISLAIDARTRRPRIGAGFGGLSGPAIKPIALRFVYQAARAVRIPVIGLGGIATGEDAAEFLIAGASAVEVGTATFWDPRAPLRIAEELGKFLEREGIRKATDLVGTLK---FMARVTELLVNGSRRRIDVDPDRTLLSVLRDDLDLTGAKFGCGEGQCAACTVLVDGVATKSCLTRIGSVGAKGVVTIEGLAPEGKLHPVQQAFLDADALQCGYCTPGMILGAVALLKRTPNPSESEIASGMNGHICRCGTYPRVVRAIRSAAGQ----GGRA
MS--ADLSVNLCGLELASPIVLLSGCVGFGEEYTRVFSNRDAGAIVLKGTTLEPRLGNPPHRVYETPMGMLNAIGLQNPGVDQVVSKILPSLDF-S-ETRFIANVCGSTIEDYVEVTRRFED-SPIDAIEINISCPNIKEGGVQFGNVPEMSGRVVAACRAVTRKPLITKLSPNQTDIRENARHCIDAGTDALAVINTVMGMAIDVNTRKPVIGNVQGGLSGPAIKPIALLKVHQVYEVAAIPIIGQGGICSANDALEFLMAGATAIGVGTALFYDPLVCRKINAGLRDYLARHGLSSLSELTGSSSATCGMQRHIRVTVNGTTYERDVEPRLTLADFLRHELGLGGTHVGCEHGICGACTIQLDGRTARSCLTLAAQVDGADIKTVEGLRETGQLHPIQQAFIEAHGLQCGFCTPGFMMTTLELLRDNPSPTDEEIQHTLSGNLCRCTGYQNIIAAVRLAAKRLQAGGGDT
MSK-IDLSVNIGSLKLKNPVLLASGTVGYGNEISQLTDISKLGGIVTKSLSLKPRKGNPPQRIVETPSGMLNAIGLANVGVEVFIKEKIPFLKE-L-NTTLICNIAASSIEEYVECVKILTSEETIQAFEINVSCPNVREGGLIFGNDLSSVGRITEQVRAATNKPIIIKLSPNVPKIADFAEIVKKEGGDAVSAINTLVGASFDIYTRKPKIKNVTGGLSGPAIKPVAIAKVLEIKRNVDIPIIGLGGIMNWKDAAEFMIVGASAIQVGTANFINPNAGNEIVDGLEEFCSQQKIIKLSEMIGSYQ---IM--EIKFVLNGKEVAADISPSIRLLDLLREKFELTGTKEGCGVGECGACTVLMNGKAVNSCLVLAAQVNNSEILTIEGITNGEELHPLQKNFLLNGAVQCGFCSPGMVLSSYALLEENPNPTDEEIKDAIAGNLCRCTGYKQIIDAVKQTAKELKV-EVKV
M---VDLRVKLGRLSLANPVLTASGTFGYVREMAGFVRLERLGGVVPKTVTQRPRAGNPTPRTVETRAGLLNAIGLDNDGIDHFREHHLPYLRT-T-GTAVIANIAGEDEDQFVSMAEAIGGEPGVAAVELNVSCPNV-SHGLDLGIDAAAVGRLVRRVREVCPIPVIAKLTPNVTDVVAIAAAAAEAGADAVTLINTVRGMAVDWRRRRPILANDVGGLSGPAIKPIALRIVWDVARALTLPIIAVGGIADADDALEFLVAGASAVQVGTASFYNPAAAENVLDGIARALDEAGVAAVADFIGTARS--DMGATVRFTVNGQAREVATDPERTLLDVLREDLGLLGTKYGCGEGLCGACSVLVEGRRMNACRTAVSKVEGRSVVTVEGLAKGEALHPVQEAFLELGAYQCGFCTAGMIVSAVALLDANPSPTDAEISAGMNRNICRCCSYPKIVKAVRRAVELAG--GGVR
M---VDLRVRLGRLELKNPVLVASGTFGYIREMAPFVRLDRLGGVIPKTVTYRPRAGNPTPRTVETSSGLLNAIGLDNDGIDHFREHHLPYLRT-V-GTAVIANIAGEDEDQFVAMAETLGGDPGLAGLELNVSCPNV-SHGLDLGIDPDAVGRLVRRVRAVTPLPIIAKLTPNVTDIVAIARAAAEGGADAVSLINTFRGLVVNWRKRRPVLANDVGGLSGPAIKPLALRMVWDVARALDLPIIGIGGIASVDDALEFLVAGASAIQVGTATFYDPTASDRLVGDLSRILEEEKIDDVNDLIGTLRSAKGM---LELKVNGKLHSVDVSPETPLLWVIRETLGLTGTKFGCGMALCGVCTVHLDGEAIRSCVTPVSRAVGKEVVTIEGLSA-DLSHPLQAAWIAEDVPQCGYCQSGQIMSAAVLLRENPHPTDADIDDSMTGNLCRCGTYPRIRRAIHRAAEITVK-EEGK
M---ADLSVRIGALTLRNPVMPASGCFA--VEYAEALDLDRLGALVIKSVSPATRAGNPTPRVAETASGMLNSIGIPSKGLDVYRRDVLPAYTR-F-DTPVVVSVSADTAESFGQACATLS-LPEVAAIEANISCPNLEADGMAFAMQPETTYKAVSAIRRRTTHPLWVKLTPNAGQIALIARAAEDAGADAIVMGNTVLGMAIDVRTRKPKLGNVMGGLSGPAIKPLAIRLVHQCHRAVRIPIIGCGGIETADDAVEFMLAGATAVQVGTASFRDPAVMGRIVDGLDAYCNAQGVETIASLTGAVALQSGM----EFQLNGRPFVFDGDDDTPLLWVIRDAAGLTGTKYGCGIGACGACTVHVDGEATRTCVLPVSAVAGKRITTVEALSP-TRSHPIQQAWIAKDVPQCGYCQSGMVMAAAALLRKHPRPTDAQIDEAMT-NLCRCATYHRIREAIHDAAK--------R
M--SASLSVEIGSLRLANPILVASGTFGYAREMAGMVDVGRLGGIVPKTITQAPRAGNAPWRTVETTAGLLNSIGLDNDGIDAFIEHHLPYLGQ-L-ASPAIVSIAGRTSEEFTQMAARLSQYDEVGAIELNISCPNV-SGGVDFGICPETCRDLIASVRAQCTKPLLAKLTPNVARIADVAAAAEEGGADGISAINTLLGMAVDWRRQKPLLGNVMGGLSGPAIKPVALRCVYQIAQRVKIPVIGIGGIGTIDDVMEFLVAGATAVQIGTANFNDPTVSMRLLDQMPAALAELGAASIQEIIGSLQPPVAMAKLISAKINGEPREFACEPRQSLLEVLRDSLQLTGAKEGCNNGNCGACTVLLNGEPVVSCLVLALEAEGAEIETVEGIAAGGQLQPLQQCFLEGAALQCGVCTPGFLMTAKALLDRVPHPSEAEIRFQLAGNLCRCTGYDKIVRAVQAAAEG-----TNP
--------------------MPASGTFGYGEEFAELYDLRWLGALVTKATTGGPRLGNGTPRVAETPSGMLNAIGLENPGVEAVVREVLPAARR-H-GVPIIVNVAGSTEEEYVAVVRALAASPDVAAIELNVSCPNVKAGGMEFGTDARTLFRLTEKVKAESRVPVIVKLSPNVTDIVALARAAEAGGADGLSLINTVVGLSIDVGRRRPLLWNTTGGLSGPAIRPIALRMVYAVYPHVAIPIIGVGGIETVDDVLAFILAGAELVQVGTANFRDPYVLPRLAAALPERLRALGVRHIHDLLGAAHPAARM--KIRVKVNGTLYEADVEPRTLLAYFLREELKLTGTHIGCDTTTCGACTVLLDGKAVKSCTVLAVQANGREVMTVEGLEKDGQLNPLQVAFWEEHALHCGYCTPGMLMASYALLQENPMPTEEEIRFGLSGNVCRCTGYMNIVKAVQSAARRLSGATAAD
MSS-VSLAVDVGGLRLANPVMPASGTFA--EGLDKVMDLNRLGAFVTKTITREFRAGNPVPRVCETTEGLINSIGIPSKGLDYFRNNVVPFYQA-F-SPPLVVSISAPTVDDFAAMARDLT-VAGVAAIEANISCPNIEEDGRSFAMEPRLTETVTAAMRKATPLPLWVKLTPNTGDIVAVARAAEAGGADAVVVANTILAMRIDTETFRPKLGNVLGGLSGPAVKPIALRMVYQCADKLTIPVIGCGGIATAEDAVEFMLAGARAVQVGTTTFVRPTAMIDVIEGLSAFCARRGIADVNALVGAVADAVLMSVAITLTVNGETLTRLVEPRETLADFLRRDLELTGTHTGCEMGVCGACLVMLDGLPAHACLMFAVQADGTRVETVEGLTGSAALADLQRAFHERNALQCGFCTPGMLISAEGLLARKAMPSREEIRDALSGNYCRCTGYEAIVDAIETVARRRAAGEEPA
M---ADLKVNFAGIPMKNPVASASGTFGFGFEYQSVISPHELGALVVKGLTLSPKRGNQGTRLHETASGLLNSIGLENPGIDNFINEILPDLRQ-C-DATTLINISGGNDEEYVEITQKLNNCQGIAGLEVNISCPNIREGGLVYGVDPELTYRLVSKVRQSTSFPVIVKLSPNVTDITEIAKACERAGADGLSLINTVAGMAIDIDQKEPVFDNISAGLSGPAIKPIALKAVYQVSQAVDLPVMGMGGIYNYQDAIEFILAGATSVALGTVNFAEPTAAKSIIQGIDNYLEREGYLSVNDIRGLAW---KMNVKISFELNGKQVDVETKPNKRLLDLLRDDFNLTGVKEGCGEGECGVCTVIMDGEIVNSCMVLAPQAEGSKITTIEGVSNENELDVIQEAFIEQGAVQCGFCIPGMILSTKTLLDKNDTPSEEEIKTSISGNLCRCTGYTKIVDGVKQAAKYRREGKGNG
MSA-PDLSTILCGVRLPNPTVLASGILGLSHEVMVRVAQSGAGAITTKSCSLKPRPGYHNPVVLDWGQGLINAVGLSNPGVEVLAEEIRAALAP-L-GVPVIASIFAETIYGFGAIARFISE-AEPDLIEVNISCPNIDLYRLMFAADPYVAAQVTRQVKQNTDIPILLKLSPNVTDVTKIARAVVDAGADGITAINTLPGIILDVETGRPVLAHGTGGLSGPAIRPIAVRCVRDICRAVDAPVIAVGGVTTGRDAVEMVLVGATAVGIGSAVSRRTEVFQNVCDEIQDYMERHEYDDLEAFRGKALQFSGMQQVITLNVNGRTHQVALNPNATLLQTLRD-LGYTDVKNGCEKGDCGACAVLLNGEAVNSCLVLAWQAEGAEIITNAGLGTMDHPHPLQEAFADAGAAQCGYCTPGMIISAKALLDSNPHPSEEEVRVALSGNLCRCTGYGQIIEAVQMAAERMEETGGER
M---VDLSVNIAGLKLKNPIMPASGTFS--EDLADVFDLDKLGAHVTKTITKGWRDGNPTPRVCEVGGSMLNSIGIPSKGSRYFLDNVVPFYQA-Y-KTPLVVSISGNTADEFAALCSEVS-VDGVEAIEVNISCPNIEEDGKAFAIRPSSTYEVMRKLRKATKLPLWAKLTPNTGETPDVARAAEEGGADALVVANTVLSMAIDIRSRRPKLGNLLGGLSGPSIKPITLRMAYQCAKATNIPVIGCGGISTVEDVIEYLMVGASAVQVGTATFINPTVMVSIIDDLKKYLTAEGISSVRDLIGTIIDAAPM--EINLAINKHPISVSVDPATLLVELLREQLSFTGTHVGCDTSQCGACLVHFNGESVKSCTMLAVSADGGSVMTVEGLSVAANLHPMQQAFHENHGLQCGFCTPGMLMSAVDLVGRNPDPTETEVRGWLEGNLCRCTGYHNIVKSVIAGAAAMR---DAK
MAAQDMLAVDFRGLPFTTPLVLLSGCVGFGEEYTRVFSNRDAGAICLKGTTLEARLGNPPHRIAETPGGMLNAIGLQNPGARAVVDAILPRLNF-E-ETRFIANVCGSTIEEYREVTRIFDD-SPIDAIEINISCPNVKEGGVAFGNDPEMSARVVAACRAATRKPLITKLSPNQTEIAENARRCIEAGSDALAVINTLMGMAVNIETRRPVIGNNQGGLSGPAIKPIALLKVHQVYQVCGIPIIGQGGITTVADAIEFLIAGATAVGIGTALFYDPLICPKINRGIIEYLKRHRVRSVSDLVGTLQPCTGMAMLISTTINGDAVDFSCEADETLLDALRNRVSMTGVKEGCGTGDCGACSITLDGALVCSCLVLGAEAEGRSIETVEGMSDGGKLHPLQQKFLEHAALQCGICTPGFLVAAKVLLEKNPDPTETEIRYALAGNLCRCTGYDKIVRAVQDAAKQM----RKA
MSR-PD-PVAAFGTTFQNPILLAAGTAGFGHELADIVDLDALGGIVTKAVSPHPRAGNAAPRVAEFGGGMLNAVGLANPGVERVAAEDLPWLAQHR-RARVLVNVVGFVPEDYATVVTRLGEFTVIAAFELNVSCPNTERGGEEFGADATVLSDLIRRCRAVTDRPLVVKLAPTLPDIAGTAEAAAEAGADGFTLVNTIPGTLYREMGAESRLGFGRGGVSGPALLAVGVLATRLVSERTGLPVIGAGGVRRIEDVRQYLEAGASLVAVGTAGLAHPRVPERLVRAWRRH--------------------GMP-TYLLRVNGRTESVSAPPDMPLLWVLRDLLSLTGTKYGCGTGQCRSCTVHLDGDPVFSCLVPVDSVGTRLVTTIEGLSD-SGLHPVQRAWLTEEVVQCGYCQPGQIMTAVALLRQHPDPTDQQIDDAMSPVLCRCGTYNRIRQAIRRAAR-----GEGA
MNAAVDLSVSIGGLRLRNPVMPASGTFG--EGLGKALDFSRLGAFVTKTVTRELRAGNPLPRVVERPSSLINAIGIPSRGVPYFIAQTMPHYAA-F-DTPLVVSISAPTAEGFASLAAELS-IPGIAAIEANISCPNIEEDGKAFAMRAESTERVTRLLRAATELPVWVKLTPNTGDVPEVARAAEAAGADAVVVANTILSMAIDLKTFKPCLGNIMGGLSGPAIKPIVLRQVFQCAKAVTIPIIGCGGIATAEDAVEYMLAGASAVQVGTATFLQPAAMTTIIDDLAAFCLHREIPRVTDLIRGVVIPLPM---AKLNINGRMLDVAVDGDTPLLWVIREQIGLTGTKYGCGVAQCGACTVHVDGVATRSCALPVSAVAEQKIVTIEGLSP-DGSHPVQKAWIAHDVPQCGYCQSGMIMAAAALLQANPKPSEADIANEMT-NICRCGTYTRVKAAILDVAASGT--LGRG
M---ANMKICFLDKIFKNPVVAASGTFGFGEEYNEIYDVGILGGISSKGLTLRGKTGNSGIRLWETPMGLMNSIGLQNPGVESFISQEMEKMKT-Y-NTNIIANLGGGTLEDYLEGVRLLNN-SDVDIIELNISCPNVKAGGMAFGIKSEVAYETVKAVKEICEKPLMVKLSPNAENISEMAAACEEAGAEALSLINTLNAMAIDIYQRKAVFNNTYAGLSGPAVKPVALRMVHQAAKAVEIPVCGMGGISSGKDAIEFIMAGASLVQVGTANFVKADICVDIIREMEEFLDAEGIKDITDIIGIV-----MELTIEITINGKKMTQQISPAMTLLDLIRKELNLKGTKKGCNNGNCGSCTVLMDGKPVNSCMTLAVQADGKNILTIEGLSDGSILHPIQESFIEKGAIQCGFCTPGMVISAKGLLDKNPEPTEDEIREGISGNYCRCTGYTKITDAVKHSAAVLRNEVDHE
MSNTPSIAVDFCGLRLDSPLVLLSGCVGFGEEYTRIFSNRDVGAVVLKGTTREPRLGNPPHRVYETPMGMLNAIGLQNPGMDRVVDDILPTLDF-T-ETRFIANVCGSTIDDYAAVTARFDD-SPIDAIEINISCPNIKEGGVSFGNYPDMSARVVAACRAATSKPIIAKLSPNQTDIRENARLCIEAGADGLAVINTVMGMAIDIESRTPVIGNVQGGLSGPAIKPIALLKVRQVYEVAGIPIIGQGGITSVNDAIEFMIAGATTVGIGTALFYDPLLCRRMNDGIADYLARHGMSTCAELTGSLLA---M---IKFELNGKAVTATSPDDTPLLWVIRDELKLKGTKFGCGIAMCGACTVHLDGNAIRSCVTPVSVAAGRKVTTIEGLDS-AAGKALQQAWVAEQVPQCGYCQSGQIMQAANLLDTKPNPSDDDINSAMNGNLCRCMAYARIKKAIKVAAK-----RGEA
M---VDLRVSLGRLELRNPVLTASGTFGYVREMAGFVRLDRLGGVVPKTVTQRPRAGNPTPRTVETRAGLLNAIGLDNDGIDHFREHHLPYLRT-I-GTAVVANIAGEDEDQFVAMAEALGGEPGLAAVELNVSCPNV-SHGLDLGVDAAAVGRLVGRVRAACPLPILAKLTPNVTDIVPIAAAAAEAGADAVTLINTVRGMAIDWRRRRPILANDVGGLSGPAIKPIALRIVWDVARALGLPIVAVGGIADADDALEFLVAGASAVQVGTATFYNPRAAEDVLDGMTRRLDEAGVANVGEVIGAGRS--EMGATLRFTVDGRERSVATDPDRTLLDVLREDLGLRGTKYGCGEGQCGACSVLVDGRRMNACRTTVAKVEGRSIVTVEGLAKGEELHPVQRAFLEIGAYQCGFCTAGMIVAAVALLDVNPAPSDEEIVAGMDRNLCRCCSHPKIVKAVRRAAELAG--GGAR
M---VDLSVSVGSLTLKNPIMPASGTFS--EDLSDVLDLNRLGALVAKTITRELRSGNPTPRVCEVRGSMLNSIGIPSKGVDYFLQNTVPFFHE-Y-DTPFVASISAGTADEFAELCEQVS-VPGVSAIEVNISCPNIEEDGKAFAMRPSTTLSVMEKLRGATDLPLWAKLTPNTGEIIEVAQAAEHGGADALVVANTLLSMAIDVRTRKPKLGNLMGGLSGPALKPITLRMTYQCAKAANIPVIGCGGITTLNDVLEYLIAGASAVQVGTATFINPTAMTALVDQLTTYMEEEGLADLSSIIGSVRDATSM----KLTVNGTEHEVDADPNMPLLWLLRDLLNIKGPKFGCGVGACGACTVLIDGYPVRSCSYFAGDVDA-PITTIEGLAGKDALHPVQDAWIRHGVPQCGYCQAGQILAAVALLQDTPNPTDDDIDAAMT-NLCRCGTYPMIRAAIKDVANSD---GGGL
M---VDLRVTLGRLSLQNPVLVASGTFGYVREMAGFVRLDRLGGVVPKTVTFRPRAGNPTPRTVETASGLLNAIGLDNDGVHHFRDHHLPYLRT-V-GTAVIANIAGEDEDQFVEMAEMLGAEPGLAAVELNISCPNV-SHGLDLGVDPVLVGRLVRRVRLACPLPIIAKLTPNVTSIVPIAAAAAEAGADAVCLINTLRGMAVNWRTRRPILAYDVGGLSGPAIKPVALRIVWEVARALGLPIIGVGGIASAEDALEFLVAGASAVQIGTATFYNPAAAENVVDDLGRLLDEAGVAAVAPIVGTLRS--SMGIRIRFNVNGRERTATTDPERSLLEVLREDLGLLGTKYGCGEGQCGACSVLLEGKRVFSCRLPAERVEGKSVVTIEGLAQGDALHPVQQAFLDEGAFQCGFCTAGMIIAAVALLAEKPKPTDAQIVAGMNRNICRCCSYPKIIQAVRRADDR-----KGG
M----------CGLRMPTPVMTASGCAAAGRELDQFFDVTSIGAVVTKSIMRSPRSGRPTPRMVETPSGMLNSIGLQGPGIDAFLARDLPWLVQ-R-GARAFVSIAGETADEYVELARRVGQAPGVAGIEVNISCPNVENRGMVFACDPDSSYRVLSEVRPHIDIPVFAKLTPDVTDITIVAGAAADAGADGVTVINTLLGIAMDPDTLRPRLGGVTGGLSGPAVRPVAVRAVWQIRRALDLPIIGVGGIRTGFDALEMVLAGAAAVQVGTVIFHDPSAPVRVADELRDELAVRGFASLDEVRGLAH---VMK-SVTVTVDDVAYTDQVEPRMLLVQYLRERLGKTGTVIGCDTTNCGACTVHLDGRSVKSCTMFAVQADGHEVRTVEGLADGDDLHPMQKAFHEAHALQCGFCTPGMIMQSIDVVNEFGEADEQTVRENLEGNLCRCTGYQNIVKAVQAAAKEMSADAGVA
MTAGDALRVRFAGMDMASPVVLLSGCVGFGEEYTRVFSNADVGGICLKGTTLEPRLGNAPHRVYETPAGMLNAIGLQNPGARAVVDDILPGLDL-E-ETRFIANISGSTLEEYVEVARVFDA-SPIHALEINISCPNVKAGGASFGNYPDMSARVVEAVREVTDKPLITKLSPNQTDIAENARRCIEAGSDALSVINTLMGMAVDLERRAPVLGNRQGGLSGPAIKPLALLKVHQVHQVAGVPILGQGGIASAEDALEFLVAGATAVGVGTALFYDPLVVPDINAGIADYLARHGFASVRDLTGTLEP---MT-AVSLKVNGEAREVDVPSDTPLLWVLRDNLDLTGTKYGCGIAQCGACTVHLDGQPVRACVTPVSEVGSREVTTVEGLSE-NRDHPLQRAWVAANVPQCGFCQSGQLMSAAALLERSPDPSDAEINAAMEGNLCRCGTYQRIRQAIRMAAQDM---QEQG
MTR-TDLSVRIGRLTLRNPVMPASGTFA--EGLDRVIDVNRLGAVVTKTITRELRTGNPLPRVVERPGGLINAIGIPSKGVTHFVEKTMPHDAA-Y-DAPLIVSISAPTPEGFARLAAELT-IPGVAGIEANISCPNIEEDGRAFAMRADSTAAVTRQLRAATDLPLWVKLTPNTAEMPEVARAAQEAGADAVVVANTIPSMAIDLRTFKPCLGNIMGGLSGPAVKPIVLRHVYLCAKAVTIPVIGCGGIGTAEDAAEYMLAGAAAVQVGTATFLQPAAMTTIIDGLEAFCAQRGIPRVADLIGGVLTAAPMAHQMSLTVNGRAAPVSVDPDTPLLYVLRDDLGLHGPRFGCGLGQCGACTVHVDGRAVRSCITPVSSLPEARIVTLEGLGSPETPHPVQAAFIAEQAAQCGYCINGMIMQSAALLNQNRKPDEAAIRQALAGNLCRCGSHLRIVRAVQRAAQ-------SL
MQT-DPLAVSLNRLQLKNPILVASGTFGYAKEMAAFLDFSRLGGIIPKTITTEPRIGNPPPRTVETSAGLLNSIGLDNDGIDLFLEKQLNYLSS-L-ETALIVNIAGRSIDEMAVMASRLDQYDQITALELNISCPNV-SGGVDYGTRPEMTEKMLKQVTESCQLPIIAKLTPNVTSVVEIAQAASAGGADAVSLINTVQGTAIDWRRRKPILGGIFGGLSGPAIKPVALRVVCQVARAVDVPIIGVGGIANIDDVMEFIVAGASAVQIGTANFYNPGLAAQLVSELEGILVSEKCSHISELVGSLEYPERMARIVTATVNGREEEFLCQPRQTLLEVLRNTLNLTGAKEGCSNGNCGACSVVIDGKAINTCMVLAVEADGANIETIEGLAPGDGLDPLQEAFLENAALQCGICTPGYIMAAKAFLDENPNPTEEEIRFSMAGNLCRCTGYDKIVRAIQQAAETRCAQKETV
M--------------------LASGIMSYSVDFFQRIAKEGVGGIVTKSIGLESRKGFENPTIVQINNGFINAMGLPNPGIASYANEIKKAKNV-L-NIPLIVSVYGFSIEEYETVAKKAIN-YGADAVELNVSCPHVKDTGLEIGQNPEKLFRAIKKVKNNVKKPVIVKLSPNVTNITEFATIAVEAGADALTATNTIHAMAIDIESTKPILSNIFGGFSGPPIKPIILRCVYELFKTVTVPIIGSGGITNWRDAIEFMLAGASAIQIGTAIALQTKVFNDINKGIKSYLKKKRFKNVEQIVGLSQK--IM--RITFQLNGKRIVCETAQNRTLLDLLRVDLGLTSVKKGCEEGECGSCTVLLDGMPVNSCLVLAPQVEGSRVTTVEGLEDDDLMVALRRAFMEDGAIQCGFCTPGMLISAYALLSENPNPTEDEVKTAIEGNLCRCTGYVKIIEAILDAAERMP----VE
-------------MELPNPVLTAAGCGGTGRELAHFYDLRRLGAFVTRSITVTPRAGRPTPRMAETPSGLLTGVGLQGPGVDAFLERELPWLAQ-R-GVRTIVSIGGSTVSEYTTLARRLADEHAIMAVEVNLSCPNAEDRGRVFGRDGSAAAEVVSAVRAVTDVPVIAKLPPDVTDIVAVARSCVDGGADALTLINTPLGMSIDVDAMRPALAAGVGGLSGPAVRPLAVRCVWQVHAALGVPIVGVGGVATGRDALELILAGACAVGVGTAMFQDPYACLRVLRELEELLRERGFDRVADAVGLAHRSSLMP-RITVTVDGITYEQEVEPRLLLVHFLRDHLGKTGTPIGCDTSNCGACTVLMDGKSVKSCSVLAVQADGSEIVTIEGLASDGNWHPMQRAFHEEHALQCGYCTPGMIMAAIDLVRENPDPTEDEIRQGLKGNLCRCTGYCNIVRAVRRGAEEMR--VAAR
MS--VDMRTYLGHVELVNPIITAAGCAASGSELAQFFDLGRIGALTTRSITMAPRAGRPTPRMAETPSGMLNAIGLQGPGVDAFLERELPWLAQ-R-NVRTVVSIGGGTVAEYTALARRLTDAPGVSAVEVNLSCPNIEDRGRVFARDGAASAEVVASVRSVMDVPVVAKLSPDVMDVVSVARACVDGGADALSMINNPLGMSIDTEAMRPSLAAVTGGLSGPAIRPLAVRCVWQVHAALSVPIIGMGGVLTGRDAFELILAGACVVAVGTALFHDPYACLRILRELEELLAARGFHRLADAVGLAHRSSLM--RVSFTVNGRAETADVWEGESLLYVLRERVGLPGSKNACEQGECGSCTVYLDGVPVCACLVAAGQAEGREVRTVEGLAEGDRLDPVQEAFVECGAVQCGFCTPGLVVQAHDLIERIPRPSDAEIREALAGNLCRCTGYEKILDAVRLAAARKA---AAP
MTTTVDMTTAIGSLRLPNPLMTASGCAAAGRELHQFFDVSELGAVVTKSVMTQPRSGRPTPRMAETPSGMLNSIGLQGPGIDAFLEHDLPWLRS-V-GARAVVSIAGSTVEEFRGLAERLVGQPGLAAIEVNISCPNVANRGLVFACQAAPSSAVIEAVREVTDVPLLAKLSPDVTDIVEIAAACVDAGADGLTMINTLLGISIDVDRMRPRLAGLTGGLSGPAVRPVAVRCIWQVHSALQVPIVGVGGVASGSDALELVLAGAAGVQVGTVAFHDPSAPLRVRDELAEALGQRGFTSFVDAVGYAHRGEVMSVRVRLHVNGVPREATLPARRLLSDALRHDLGLTGTHVGCEHGVCGACTVLLDGRPVRACLLLAATVDGHEITTVEGLAADGTLHPVQQAFRECHGLQCGFCTPGFLTTIAAYLDENPDPTEDDALEAVSGNLCRCTGYQNIKKAVLRAAELRRQQEVRS
M---TDMTTRLGPLELANPVLTAAGCGGTGRELARFFDLTRLGAFTTTSVMLQPRAGRPTPRVAETPSGILTAMGLPGPGVDSFLERDMPWLTE-R-EVPVIVSVAGHSVEEYAEVARRVQIAPALAAVEINLAAPNLEDRGRMFGRLPGPAADVVRAVRSVTDVPVLAKLAPDVSDLVTIALACVDAGADGLSLINTMAGLAIDPHTMRPALAGVSGGLSGPAIRPVALRCVYEVHAALTTPIIGIGGVSSGLDALEFILAGASAVAVGTALFHDPVAPPRIVRELEDALSARKIARLADAVGLAHREGAMP-RVRTKVDGVTYEDEVEPRLLLVHYLRERLGKVGTPVGCDTTNCGACTVLMDGLSVKSCSVLAVQADGHEITTVEGLGRGGELHPMQRAFHEEHALQCGYCTPGMIMAAIDLLRENPDPSDAEIRRGLEGNLCRCTGYQNIVRAVRRAAAEMRAGEVTP
M---VDLRVKIGRMTLRNPVMPASGTFS--EGLARVFSFDHLGAVVTKTITAERRGGNPTPRVAEVGQGMLNSIGIPSKGVINFIDHIMPEYAA-C-SAPLVVSVSAPTAEAFADIVRQLN-VPGIAAIEANISCPNIEEDGKAFAMRAKSTAVVVDQLRKATTLPLWVKLTPNTGDVGAVAQAAQDNGADALVVANTILAMSIDTETFRPRLGSIMGGYSGPAIKPIVLRMVYQCAQAVDIPIIGCGGIAATEDAVEYMLAGAAAVQVGTATFVKPNAMLDVVDGLTRFCQRKGIAKVSDLTGAVLDALPM--HYALTINGKQYGVDVDDDTPLLWVLRDTVKLKGTKFGCGAGLCGACTVHVGGQAVRACQTAVSDVGNNAVTTIEGIGDTAIGARLQKAWLAVDVVQCGYCQAGQIMSAAALLAQNKAPSDADIDAAMDGNICRCATYSRIRQAIKQAASGADFGRKGA
MSDAGLLRTELCGLSLRTPLVLLSGCVGFGQEYTRVFSHRDVGMVVLKGTTLEPRLGNAPHRLAETPGGMLNAIGLQNPGARAVVRDILPRLDF-S-ETLFAANVSGATVEEYAEVTRIFDD-SPVAAIELNISCPNVKAGGVQFGNDPQMSARVVEVCRKMTRKPLITKLSPNQTDIAENARRCIEAGTDAFAAINTLQGMAIDLPYRKPVLGNRQGGLSGPAIKPIALLKVRQVYEVAGVPIIGQGGVACADDALEFLLAGASAVGVGTALFYDPLICPSINQGIADYLRGHDHHNVSALVGALNW---M---TRVHVNGKTFEVDAEPDKPLLWVLREDLGLTGAKFGCGVGQCLACTVHLDGQPAPACMTPLAAVGARQVTTIEGLPA-EGSHPVQRAWMELNVVQCGYCQSGQIMAATALLARTPDPDDAAIDAALRGNLCRCGTYQRIRQAVKRAAVLA---REPA
M------QASIGGRPVVSPVLTASGCSSFGRELDPFFDLASIGAVVTKSVQLRPRSGRATPRMAETPSGMINSIGLQGPGIEGLLADELPWLAA-R-GAQAFVSIAGSRTEDFAELAERLRGAPGVLGLEVNISCPNVESRGEVFACNPDASAEVLAAVRAAAAHPVYAKLTPDVTDIVSVARACADAGANGLSMINTLLGLVIDTDTMRPVLGGVTGGLSGPAVRPVALRCVWQVHQALNVPILGMGGIRTGLDALQFVLAGAGAVSVGTAVFNDPSAPARIHAELAEALGERGFGRLADAIGYAHRHGRMSRTISVTVNGVPRETTVPVRRLLSDALRHDLELTGTHVGCEHGVCGACTVLVDGQPMRSCLVLAVQVDGKAVTTVEGLARDEVLHPVQTAFRECHALQCGFCTPGFLMTMAAGLEQSTDITEDEVDEIVGGNLCRCTGYANIKKACRHAAGLMK--EAAQ
MTQ-FDHSVRVDDVMFKSPILLASGTAGHADELDPYVPLREIGAIVVKSMSSFEWAGNKAPRLRPTNAGMLNAVGLQGMGVAHWIEHDLPRLKK-V-GATIVASIWGFSIDDYQSAATLLSEVADLAAVEINLSCPNIGSSSNSFAHDENLSAEIVRAC-AVAKTPLWAKLSPNTDRVVDVASAVEEAGCKAVTLINTALGLAIDVESGLPGLGNGGGGLSGNGIHPIAVRTIFDVRTRLRLPIIGVGGISRGEDAVEMMMAGASCVQVGTATFADPRAALRIDREMRQWASRHGVNNWSEVVNAAHKKQRM--KVTITVNGKTHESEVEPRTLLVQYVRDTLGLTGTNIGCDTSSCGACSLHLNGESVKSCTLLAAQADGGTVTTIEGLANGDVMHPMQKAFMDNHGLQCGFCTPGMVMAAIGLLNENPNPTEEQVRIGLEGNLCRCTGYHNIVKSVLACANE-------K
M---TDMSVMIGNLRLDSPVMPASGTFG--DGLGQVMDIRRLGAIVTKTITRERRAGNPLPRVAETTGGMLNAIGIPSCGVEDFINRTLPHYTQ-W-GTPLIVSISAPDAAGFATLARAVS-IAGVDAIEANISCPNIEADGKAFAMEANATTKVVAALRAATDLPLWVKLTPNCHDMSVIARAAEAAGADAVVVANTILGMSIDTRTFRPRLGNVMGGLSGAAIKPIILRQTYQCARSVAIPVIGCGGITTADDAVEYMLAGAVAVQVGTASFINSLAMTDILDGLDRFCHARSITRVAALTGALRDMDAM----ELNINGIQHHVDVEPDTPLLWALRDDLAMTGTKYGCGLAQCGACTVLIDGQAVRSCVTPVEKVAGASITTIEAIEQDDLGKRVVAAWVKHQVPQCGYCQSGQVMAATSLLRQVPHPTDADIDAAMV-NLCRCGTYNAIRAAIHDLASGST--DGGA
M---VDLNVNIGSLALANPVMPASGTFA--EGTAQVFDLNCLGAIVTKTITHDIREGVPPPRLAEFRDATLFSIGIPSKGSDYYINETVPFYRR-Y-SPPLVASISANSIEEFGELAAKIS-VPGVKAIEANVSCPNLKKDGRAFGMDPEATYQVVKAMKAATSVPIWPKMTPNAGNVVEVARAAEEAGADALVVSNAILAMAIDVETFRPRLANVMGGLTGSATRPIMLRIAYQCVQAVSIPVIGCGGIGSASDALEFLLAGCSAVQVGTANFVSPTTMPRLIDDLMKYCERHGITRIADIIGAVRMAALMSRRITLTLNGRERTGYCESRDLLSDFVRHELGATGTHVGCEHGVCGACTVHVDGVAARSCLMLAVQVEGRRVDTVEGLAPDQTLGDLQRAFQRHHALQCGFCTAGILMSCADYLKRVPDPTETQVREMLSGHLCRCTGYTPIVAAVLDVAARRRKESEHA
MF----IKTKIAGVEFNSYVLNASGPNDSTLEELEIIAKSGSAAIMMKSCTVEPRKGNPEPRYVRLPLGSIQSMGLPNKGYQEYIK-FAPQLKK-F-NKPIIASVAGLCTDDYVKMVEAFQK-SDVNLIEVNLSCPNL-EAKPQVAYDFEQTEEVLSRISGLGKKPLGLKLPPEFAHFQQIAELIRKYKVSFISCINSVNTLIIDPETETPVIKKGFGGLCGDYIKPIALASVRAFYELLKVSIMGVGGVKSGTDAFEFLLAGADAVQIATTFEKEASCFERINKELEELLKRKGYASVQEAKGKLKY--LMRHTITVAVNGREYTRVVEPRVLLVDFIRDELRLTGTHVGCDTSHCGACTVLLDGHSVKSCTMLAVQADGREITTIEGLSQQGRLHPIQEAFKAHHGLQCGFCTPGVVLAALELLQVENAPSEDRIRTAISGNLCRCTGYQNIVDSVAAAGEMMR--SGKG
M--------QFGPLTLPNPLTTASGCAGYGRELAKFVPLDELGSVTAKTIMPLPRSGLATPRMAETPSGMLNSIGLQGSGIDAFVRGELPWLAE-R-GARVLVSIAGERLEEFAELAARLNGQPGVIGLELNISCPNIADRGLLFAANPATSYDVVRAVREVAELPVYAKLSPDVTSITEIAAACVQAGADGLSMVNTALGLAIDLDTLRPALAGGTGGLSGPAIRPIAVRCVHQVHAAIPVPIIGMGGIRTGRDALEFALAGAGRLAVGTALFNDPTAPLRILDELRTELARRGFAKFTDAVGYAHRRLPMG-RYRLHVNGERREVDVPSETPLLWALREQLGLLGPKYGCGVGACGACTSLVDGQAARPCITTVAESQGRRITTIEGLSE-DGDHPVQRAWLELDVAQCGYCQPGQIMSTVALLAANPDPDDDAIDVALRDNVCRCGTYTRVRAAVRRAAQLK---RGDR
M---ADLSTRVGALTLKNPIMPASGTFS--EELADVFDLDCLGAHVTKTITRERRSGNPVPRVCELNGAMLNSIGIPSKGAGWFVKNTIPFYAD-Y-DAPLVISISASTADDFARFAEEVS-VPGVAAIEVNISCPNIEDHGKAFAMRPGSTEDVIRKIRSATDVPIWAKLSPNTGEVVEVAQASETAGADALVTANTMLAMAIDSRSGEIRLGNVMGGLSGPALKPITLRMTYQCAKAVAIPVIGCGGISTIDDVIEYLMAGARAVQVGTATFISPNTMPRLVGELDATLAARGLASVEALIGTARLEYTMA-KVKMTVNGRQVGSECDDRTLLVHFLRENLGLTGTHVGCDTSQCGTCVVHMDGRSVKSCSILAAQAAGSDIVTIEGLASGGELHPVQAAFKANHGLQCGFCTPGMVMTSVDMIRRHGAADEATVRAELEGNICRCTGYHNIVQSVLAAAAEMGGAEAAE
M--------AAFGTTFQNPILLASGTAGFGREVAGVIALDALGGLVTKAVSPEPRRGHPGPRVAEFDGGMLNAVGLANPGLEAVLNAELPWLARNS-RARVIVNVVGAVVEDYVTVVRGLSALPIVTALELNVSCPNTARGGEEFGADDAVLADLVRRCRDATSKPLIAKLAPTLPDLARTAWAAGQAGADGFTVVNTIPGALSRPADRAPRLGYGQGGVSGPALLPVGVLATRRVRERTGKPVIGVGGIRTPEDVEQYLDAGAVLVAVGTAALADPRVPERLAASWSRQW------------------RSMPAKIALELNGEPVEVAFAPHKTLLEVLREDLGLTGTKHGCELGECGTCAVLVDARPVLSCLVLGLACAGRRVKTVEGMAEGGRLHPLQDAFAELGAAQCGYCTPAFLLAAGALLAENRRPTRDQIKQALAGNLCRCTGYIKIYEAVELAAARMRGEYGYP
M---PDFSCRLDQIHLKTPIILASGISGNSDSLLVRAAKSGAAAVTTKSCTLKYRPGTDNPASSDWGCGLITNLGLTNPGVDSMVYLINAYAAE-S-VVPVIANIYADNPDEFVELTTKIKL-AQPDIIEFVL--PEY---------DPGLVAEITAAVRVNALIPISVKLSAICSHIGKVARKAQDAGADFITAVNPVPGMVIDAYAAKPFLSQGSGWISGPSLKPIALKCISDIYKEVSIPIIGMGGVSSGLDMAEMILAGASAVGIGSALYYRYEAFTKILVEFEEFMNSEGYNNLSEICGKIWR---MARKISCRVNGITVQKEIRSELRLIDFLRENLQLTGVKEGCGEGECGACTVLLNGNPINSCLVLAVQAEGADILTIEGLAAKGELSRLQQAFIDYGAVQCGFCTPGMILSAKALLDKNPHPTEEEIRRAISGNLCRCTGYQAIVDAVQAVSSNIPHADRLQ
M---VDMSVKIGSVTLKNPIMPASGCFS--TDLAQVIDLNRLGALVAKTVSREFRAGNPPPRVSEVEGGMINSIGLPTKGIDYFLTHQVPDYKR-F-TPPLVGSISATSIEDFEAMARDVSP-SAIDVLEVNISCPTRDPKGGNFALHEEHTFNVMRRIRQTTDKPIWCKLSPNAGDVVAIAKAAEAAGADALVVSNTILGLKIDVSTFRPSIGNKFGGLSGPGIKPIIVRMVYQCAKAVKIPIIGCGGIVKVEDVVEYMLAGASAVMIGYLIFRNPSGIIAIIDGLEDWCAKRGFARVADLTGAMIDPIGM--AVNFTVNGKAASSNAPPTTPLLWVIREDLKLTGTKFGCGTGLCGACMVHIDGKRAFSCQTQMSEVAGKSVTTIEGLSP-DSSHPLQKAWLAEQVPQCGYCQSGQIMSAADLLKQSPKPTRDQIVEHMSTNICRCGTYQRIVRAIERAVR-------EA
M---VDLSVKIGDITLQNPIQPASGAFS--WEYNDVIDLNRLGALVAKTICREPRLGNPTPRMAETEAGIIQSIGLPGKGIEYFVDHIVPEYAR-F-KPPLVVSVNSDNIEDFAALAEELSV-PDVDVIEANISCPTRNQTGGNFAMHEDYTRDCITAIRAKTKKPLWVKLSPNAGDIVSIARAAEAAGADALAIANTFLSLKIRTDNFRPALGNKFGGLVSPALKPIVLRMVYQVAKQVKIPIIGIGGVTKAEDVVEYMLAGASAVGIGYAGFRNPTALVQIIDDLEAWCDERGIKKVTELIGAVKDIGVMP-AVSMTVNGKAVTADVDPRTLLVQFLRENLRLTGTHVGCDTSQCGCCVVHLNGIATKSCTTLALQADGGTVLTIEGLAADGPLHPMQEAFRENHGLQCGFCTPGMVMTAVDMVRRKGNEDEHTIRQELEGNICRCTGYHNIVKAIAAGAKAMK--GTPA
MNPVTDIPVTFAGIALRNPVVLLSGCVGFGHEYPRIFSNDLFGAIVLKGTTLEPRLGNKPHRLAETLGGMLNTIGLQNPGARYVVDRILPTLPQ-G-GTRWISNIAGSTVEEYREVAAIFDN-SPIDAIELNVSCPNVKEGGAAFGADPEVLGAVVQAVRSATSKPLITKLSPNVTDIGLMARVAVEGGSDGLSVINTLMGMALDWRKRKPILGPGQGGLSGPAIKPVALLKVHQVRQAVNVPIMGQGGIASAEDALEFAVAGSTTVGIGTALFYDPLGVARIPQEIQGLLANEGVA-WQELIGTLQWCCRM------TVNGQDVSARLEARTLLVQYLREGLRLTGTHVGCDTSQCGACVVHVDGKAVKSCTILASQCEGAQVMTIEGLAHGDKLHPMQEAFREHHGLQCGFCTPGMIMTAVDIAQRLGTPDEHTIREELEGNICRCTGYHNIVKAIDAGCQEMAKGQAAE
MKK-INLEVKIGDINFKNPVMNASGTLDF-FEHMDFFNVNEMGAFIHKSITLKKRKGNPPPRIAEVLGGMINSIGIQNEGVDKFSSFWQENKDF-V-KTNFIVSIAGTYYAEYEEIVEKLESNSFFSGYEINISCPNIEKGGRSFGQSPEDTYEVVKRIKNKTRKTIIVKLSPFVTDITEIAKKAIEAGADALTVANTIPAMTINLRTKKPSLGNIIGGLSGPVTKPIIMKLIYEIIKKIKIPIIACGGITNTEDALEYLALGASAVQIGTANFINPLVIKEVIEGLETYLLQQKIYNIMEFIGILK---IMK-EITVTVNGEKYTVNVKENKTLLQFLREDLFLTGTKEGCGAGECGACTVIMNGKAVNSCLVLAVEADGAEIITIEGIAKDSELSKIQKAFIKHQAFQCGFCTPGMIMSAKALLDRNPNPSEEEIKEAIAGNLCRCTGYFPIIDAIKDVAEGR----IEQ
MTLSVDMSVDLAGRHLPSPMMTASGCAANGRELGRFFDVAELGAFVTKSVMADPRSGRGTPRMAETPSGMLNSIGLQGPGISAFVEHDLAWLKQ-A-GARTLVSVAGGTSGEFADVAATLRASDSVVGVEVNISCPNVANRGLVFACDPLASAKVIALVREQLDVPVFAKLTPDVTDIVSVAQACVKAGANGLTMINTLLGMVIDTDLLRPQVAGVTGGLSGPAVRPVAVRAVWQTRAALYVPIIGVGGVRTGRDALELVAAGASAVQVGTATFNDPSAPVRVGRELAGLVQDKGFTRLADVVGIAHEARAMSLDVTVTVNDVPRHARVPARRLLSDFLRHDVGLTGTHVGCEHGVCGACTVLVDGAPVRSCLMFAVTAQAHRVATVEGLGTVEAMGPVQQAFTECHGLQCGFCTPGFVTTVTAYLEDHPDPTADEAREAISGNLCRCTGYQNIVKSVLRAAEIKAEAGSTA
MTTVGPLGVVAAGLAFRNPLLLASGTAGYGHELHRVMNLDALGGLVTKAVSVEPRGGAPAPRVGEFPGGMINAVGLANPGMEAVARDHLPWLARHR-GTRVLVNVVGFAVDEFPRVVERLDGEAGVDGFELNVSCPNTKCGGMEFGADPASLRAVVEGARAATRRPLFVKLSPTLPDIVGSARIAADAGADGLTLVNTLPGLVIDVERRRPVLGFGSGGMSGAGLLPAGVLAAWKVSRAVDLPIVGLGGVRSATDALQYLLAGATLVGVGTAAMQNPRLPEQVARDLARWCGRHGVTRLSDIIGSLEW-PSM--KVAFKVNGRSTTVDVAADTPLLWVLRDALDMKGTKYGCGAGLCGACTVHFNGAPTRSCSLPVSAVQGASITTIEGLSP-DGTHALQRAWDELDVPQCGYCQAGQIMAAAGLLARNAKPTDADIDAAMNGNVCRCATYLRIRQAIHRAAELKAQVEAGK
MSI-SDISTSIGNIHLSNPLILASGILDENGHTMKRILSEGAAAVVTKSIGMEERNGYKPPIVATDDPIFINAVGLPNPGIND-VGEEIKIARE-S-GKPIIGSIFGKDENEFIHLAVKMQE-YGVSAVELNLSCPHVKGFGSEIGGDPTLVKKIVKGVKGSISIPAWAKLSPNVTNLLDIAIAASD--SDALVLINTVRGMKIDIYSGRPVLSNKVGGLSGSSIKPVGIRCVYEVKSNLDIPVIGVGGIESALDAVEYIMAGATAVQIGTALWKYRAVFSKVSMELVEFMSSEGYEKIEEFRGIALK---MS-KIKLTINGKEIDAEVEPRKLLVHFLREDMGLTGTHVGCDTSNCGACTVLLNGKAVKSCTMLVVQADGREVTTIEGISSGDEMHPLQRAFIQKHGLQCGYCTSGMILTSFWLLSKNKNPTEEEIRKAISGNLCRCTGYQSIVESVKYGAQLLKEEIRVR
M--------------------LASGVAGYGDELRHVVNLNRIGAVVTKTLTLRPHEGNAPPRLVEVPSGLINSIGLANMGCRAFVSQRLGRLSN-L-RAKIVVSVGGFTVGEYARVVAALDDAGGFDAFEVNISCPNIGSGGVNFGSVPANAARVVKTVRSNTSRPLFVKLTPNVSDIGAVARACACEGADALTVGNTFRAMVVDLHSRRPVLGATTGGLSGPAIKAICLAKVWEVVSAVKTPVIACGGISSARDALEYIVVGATAFQVGSACFRDFRTPQLILDGISRFCERNNLRSLTDLTGTLEQAGTMKETFSFLLNENPTELTVDGGRMLLWVLRTDLGLTGTKYGCGEGHCGACTVLVDKEPVRSCRFPIEAVRGKEVMTIEGLSRNGDLHPLQKAFISHDAMQCGFCTSGMLISAYGLLIKNPQPTRAEMIRAMDGNLCRCGSYGRIIQAIQAAGQEMK--KGVK
M---ADLTVKIGDLSFANPVLPAAGPNVMKLEQMLDAVEGGVGGIVTKTVSREPAV-YPKPCIAKGPDGLLNCETWADKPWRSYLED-YKKVKQ-T-GVPLICSI-GYSPEDVAELGKG---------LEAEVRPDGIEFSTHYVGKTLDPLKKVADALKNSVSCPVWMKVSPSTPDIPEMAKVM-SGYVDGFVAINSVPALDFNINDPRPMLGDGHGWLSGPAIMGTALYCVFQISQAQDKPVIGVGGIRTGEDAVKFIMAGASLVGVCSEAIRKPSVYGKIAREMGDWMDRKGYKAIDDIRGLYSSRSRM--NIQLTVNGQGRTVEISSEMRLLDLLRDVLGLTSVKEGCSEGECGACTVVMDGKAVTSCTVMAFQAEGSDILTTEGLARMGELDRIQQAFIDNDAVQCGFCTPGMIMSTKALLMHKENPTEEEARRALEGNICRCTGYIPIVKAVMDAARRLRD--DSL
M------AINIGGIEFESPLFIASGVWPMDSAEWPDGAMNGVGGFCTKGLTLRSKRGNPGIRVWETPCGLMNSIGLQNPGIKAFLKQEYKQLKK-A-GKPVIFNLSFETEKELLLLLGYIMDAAGNVPVELNVSCPNVSKGGLSWAQDVNALERVVSLARRNWKGLLWVKLSPNVSSFTETALAAEKSGADAVVVANTWLGTAIDVSRLEPVFDNIHAGLSGPAVFPLALRLVWETYSAVKIPVIASGGVCTWQNAASMIAAGASAVQVGSALFFDLLAPAKLYEGLSSLLEKRNIGSVADLTGIAHERHGMPQPVNVVLNGKPVTLKVEPRTTLLRALRE-VGVTSVKRGCEEGECGTCTVLLDGKLQKSCMVLAVEAEGKKVVTSEGLLPDGELHPVQKAFVEEGAIQCGFCTPGMVLAAVDLLSRHPNPTDEQIKEGLSGNLCRCTGYVSIIRAVHKAAAMLK---ERS
M------TIQFLGKTLKNHMVLASGVLGNSKEILERVHENGCGLVTMKSIGPAPRDGHKNPTVIDLGQGMINAVGLPSPGYLN-MENEWQDLDK-R-DFPVIASVYGGSVKEYQMVAEFVSA-KKPDFIEINISCPNSEKHGMIFGINRQSSQEVVSAVKKVINVPLIVKLTPQAQDIGDIAKACENAGADAICAINTVPGMVIDIESAMPVLAFKKGGLSGPMIKPIAVRCVFDIYKAVNIPIIGLGGITTGEDAIEIIMAGASLVGIGSAVRYRIDVFQKVTDEMNAWLSNRNL-SIEDIKGAAHK-EKMKCDITLFVNKEQYSMTIPVNRTLLQVLRDDLELMGTKYGCGTGECGSCTVLMDDKPILSCLTLAAVMHKKNITTIEGLEEDGVLHPVQEAFVEKNAVQCGFCTPGMIMKSTALLAKNSNPTEAEIRSHLEGNICRCTGYVKIIDAVQYASKQM-----DK
M----DLSTEICGIELTGPVLNGSGTFDFGDAL---VEEFPFDCYVSKTITMNPRPGNPPYRLWETPSGMINSIGLPGPGLEGFLERDLAGLAE-L-GVPLIVSVMADCAEDFEVLVRRVAARDEVAGIELNVSCPNV-HSGLIVGEQPSETEALMKALRPITGKPLIVKLTPNVANPEEVALGAEAGGADAVSMINTVKAAAIDPGDNRTWLGVGAGGLSGPAVRPIALAQVRVVAAAVEIPVVGMGGISDAESALEFILAGARVVAVGTENFRDPRAGSAVTSGLPAALARRGFGSLAEAQSARLD---M--KVTINVNGTDYTREIEPRTLLVHFLRDDLGLTGTHWGCDTSNCGACVVLMDGEAAKSCTVLAATAAGHRIRTVEGLEVDGVLDPIQQGFTEEHGLQCGFCTSGMMMTARAFLDAAPDPTDEEIREAISGQICRCTGYATIVRSIRRAAETEKE-ELPA
M-------VNICGIEFKNPIIIASGPGGNGQELAKYIDLNKLGGFTAKTVTPDEKEGNPPPRIVNVKAGILNSIGLQNPGIDKFIEDDLNFLDS-L-DTNVILSIGGDKKEDYLNLIERLND-SKAVIFELNLSCPNVGKNGIPLGIDKEGIYSLVKEAKKISKKPIFIKLGVE-TFLEDLVESAVKGGVDGVTLINSPKGLKIDINTGKPILKRAVGGFSGPAIKPIALATVYRIRKVFDLPIIGMGGVFTFEDAIEFIMAGANLVGIGAGVMSDPERPINIIKELEEYFKVHDYQKIFNCA-----LEGM--KITFTVNNENVEVDVKPNETLLDVLREKLYLTGAKEGCGNGECGACTVIYNGRPVNSCLVLAPEAEGAVIETVEGLTKDNKLHPIQEAFIEANAFQCGYCTPGFIMSTKAMLEKVPNPTKEVIVERLAGNLCRCTGYTVIIDAVKLAAQKMG---GAK
M-S-VDTTTTVGSITLSSPVMAASGTAGYGTELAPYFDLASIGAIVTKSLAPFEWAGNPAPRVHPTRDGMMNAVGLQGPGVEYWLANVLPALLD-T-GATVVASIWGRSLDDYRQAAEQLSAADGVVAVEVNLSCPNLEGRGSIFAHDADLSAAVVAAT-EVCGRPRWAKLSANTDRIIDVAASVADAGAEAVTCVNTLLGLAYDPVTLQPTLGAGGGGYSGRAMHPVAVRAVYDVHAALELPIIGVGGIASGWDAAEMMIAGATAVQVGTATFADPRAPRRVHDELVAWASDRGVARTVDVSA-----LPM--EVTITINGEEQKHDVEARTLLVHYIREHAGLTGTNIGCDTSSCGACSVHLNGEAVKSCTLLAAQADGQEVRTIEGMAADGTLHPMQQAFMENHGLQCGYCTPGMVMAATSLLDENANPTEEEVRLGLEGNLCRCTGYHNIVKSVLAAAS--------A
MGS-ADLTCRLLGLEMKNPIVLASGIIGTSSSLFLRAAQVGVGAVTAKSCSLQPRAGHPNPVALDWGAGVINAIGLTNPGAEEEVHLLAEGLEP-Y-GVPLIASIFAGTVEEFGQVAALIAQ-ARPHLLEVNISCPNVDEFGTPFAAVCESAAAVTESVRRAVDLPIAVKLAPNVYNIGRIAAAVVEAGADAITAINTMPGMVIDAHARRPVLHNRTGGLSGMAIKPIALRCVAEIAHAVKVPIIGTGGVNTGEDAAEMILAGATAVGVGTAVWYRVEALGTIAQELGAFMQAEGIRSLDEMRGQAIR---MKIEITLTVNETTHTLITLPNRTLLDILREDLGLTGAKNGCESGECGACTVLMNGAAVNACLVLAGQADGCTVETIEGLSKSGQLHPIQQAFVDAGAVQCGFCIPGMVMASKALLDHNPQPQEEDIRQALAGNICRCTGYTKIIQAVQMAAEELR----HD
MVA-PELSVELCGVRLATPLIPASGTLALGEAA------GVYGAVLPKTVTLRPRQGNPPPRVAESPAGMVNSIGLQNPGVEEFLRALGAW--E-V-GVPVFVSVAGETVEEFALLCGRVAADGRAAAIELNLSCPNVERGGQVFCAGPSAVEEVVAACRRAADVPLLAKLA--LEGVVQNALAAEAAGADGLTVMNTVPALAVDARARRVLLR---GGLSGPAIKPLALRAVYDVASAAEIPVVGCGGVCSGADVAEFMLAGARAVQVGSAGFVRP---AEILAEFERYLREEGLAA-SELAGALLPSERM--RLSCEVNGERYEIGVWEGESLLYVLRERLGLYGSKNACEQGECGSCSVYLDGVLVCSCLVLAGQAEGRRIVTVEGISGGEGLHPVQEAFVEAGAVQCGFCTPGLVVATHDLLSRNPDPTDAEIREALAGNLCRCTGYEKILDAVRLAAG-------RA
M-----DNITFLGKQLKNPLVLASGILGNNAKILERVHQAGCGLVTLKSIGPAPRDGHKNPTVIDLGGGMINAVGLPTPGYDH-MDAEWQALAN-R-DFPVNASIYGGSVAEFVKVAQFVSD-QGPDFIEINISCPNSDLHGMLFGVDEKAAFAVTNAVKNVIAVPLIAKLTPAAPDIGKIAKVCEDAGADAICAINTAPGMVIDIEARTPVLAFKKGGLSGPMIKPVAVRCVYDIYRAVSIPIIGLGGVTTGEDAVEMFMAGATLVGMGSAVRYRIHVFEQVNRELTDWLAAHHC-TRDDIIGAAHDKTPMKKLIQMTINDRAYEVAVEPNKTLADLIRYDLGLTGTKKGCDTGDCGACTVILNGDPVNSCLVLAVQADNAVIETIEGLSTDDGLHPLQQAFVEKGAIQCGFCTPGMILSAKNLLDKNPAPTEAEIREGISGNLCRCTGYQKIFEAIES---------TRS
MSLQPDMSVSIGGLDLSSFLIIASGVWPHDATFWRKPYTEGVGAICSKGLTRYPKAGNRGVRIWETPSGLLNSIGLQNEGLQAFIEKDLPEISS-S-EIPVVVNLAIETLEEAKEGLIMLRSVNRIAAVELNVSCPNVDFGGMSWGSSEEGVSKVLEALRPIWEGMLWVKLTPQAKDLVGVAMVAQRRGADAVVVSNTWLGMAMDVDRKRPVFDRITAGLSGPAVFPLALKSVYDVAGAVSVPVIGCGGISCGKDALAMLLAGATAVEVGSMLLHDLRCMKNVYHEAREKLTEWGMSSVRDIVGKGRRGEIMSIEVTITVNGTKHRLTVGPKERLLDTLRERLHLTGTKEGCGVGECGACTVILDGEAVHSCMVLTAQVDGSEVLTVEGLEVDGRLHPLQEAFIKHHAVQCGFCTPGMLMSAKALLDKNPNPTREEIKTAIEGNLCRCTGYEQIIEAIESVAKEPH---INR
MSA-PSLPTSFCGIELAHPIVNGSGTFDFGDAL---VEQFPFAAFVSKTVTVAPREGNPPPRLWELPAGLINSIGLPNKGLAGYLTHDLPELAR-L-PVPLIVNVMGFTREEVAQLVTAFAERDEVAALELNVSCPNV-ETGTIMGSDPTETARLVERVRPLTQKPIVVKLTPNASDPGAVAEAAEAAGADGLSLINTIRGMALDPRTREPWLGAGTGGVSGATVRAVALAQVSDVAQRVSIPLIAMGGVQRGRDADDLLRAGATLVAVGTESFRDPAAGRRVAHELERLRRERTSS-----------TRAM--QVTVSVNGEEHVREIEPRLLLVHLLRDELGLTGTHWGCDTSNCGTCVVLVDGEPVKSCTMLAATAAGHEITTVEGLERDGQLDPVQQGFHEQHGLQCGFCTPGMMLTARALLDRRAGGTDQEIREAISGQICRCTGYSTIVRSIRWAAEHPAGQEVSP
MSAVPDLAVPIGAVTLKNPIIPASGTFA--ASYGRVFDLGRLGGLVPKTLMPGYRPGHPPNRLTEAGGGLLNAVGIPSEGEEAFLRDTLPAYKG-W-GTPLIVSVSADTAAGFAELVALLED-EGVDAVELNLSCPNLEEGGKSFALDTKMTAEAVAACRS-SKLPLWAKLSPNAEDIASIAAAAAEAGADALIVANTLTGMAMR-RDGRPALANVTGGLSGAPVKPVNLRCTYQVAQKLKTPIIGCGGISTLADVLDYMAAGASAVAVGSATFTRPLTMVNLVDELASHCTSRGIAA-RDLTR-----RAMA-DVKLTVNGRKIAKTVPDRTLLVTLLRDEMGLTGTHVGCDTSQCGACTVHIDGNAVKSCTVLAAQVSGAEVVTIEGLAKGDTLHPMQEAFRTHHGLQCGFCTPGMIMMGVDIVNRHPEGDEETIRKELEGNICRCTGYHNIVKAIGAAAEEMSSGMAAE
M---AQLSTRFLNFTLPTPLVLASGIWGTTVSLLVRAAEAGCGAVTAKSCGPTPRAGHVNPSCLDWGHGLINAIGLANPGAQAEVELLRAALQP-M-GVALIASIFAGPPEEFGTVAAVVAQ-AAPDLIEVNISCPNVSEFGEPYAGDPDAAAEVTGYVKDAVGIPVVIKLAPNVPSIGRIARAVVSAGADALCVINTMPGMVIDAESGQPILANRSGGLSGPALKPIALKCVYDVRKACEIPIIGTGGVTTGLDAVEMLMAGATAVGVGSAIYYRPSAISLICNELRAWLDAHRIASVEDIQNCAHRLAHMTVIVTTTINGEEIEFLCEPRQSLLEVLRDVLGLTGTKEGCNNGNCGACNVLLDGVLVNSCLVLGVEAEGRTIETIEGMASGGQLHPLQQKFLEHAALQCGICTPGFLLAAKALLDRNPDPTEAEVRHWLAGNLCRCTGYDKIVRAVLDAAD-------AV
M-----DGVNFLNLKLKNPTVLASGILGTASSMRRVIKVGGAGAVTTKSFNKDWRKGHKNPSIIPFEHGLLNAVGLSNPGIDEMVKEIRKFKQQ-S-EAPIFASIFGRTIDEFAEVTQRTVE-AEPDLIEVNVSCPNVSEFGQPFGDSLSDTARVTEIVKKHASIPVSIKLGPHGPGMGRLARVCEENGADAITAINTVPGMLIDIDVRKPILSNKTGGVSGPAILPIAVKSVYEVYRTVKIPIIGTGGVTVAADAIQLILAGATLIGIGTAVYYQIEVFRKVADGIQSYLQKYGFNSIEEIRGLAHE---MKIKIEFTVNGQKVQVFTSANRRLLDVLRDELGLTGTKEGCSVGECGACTIIMNGQAVHSCLILAPQARGAEIITVEGLAEGQTLHPLQKNFLEYGAVQCGFCIPGMLMSSYALLKKNPQPDEETIKEAIAGNLCRCTGYKQIIQAIEATAEEMQE--EKG
MVD-VDLGVCLGELRLQNPIMTAAGTAGYGVEFANVLDLSRLGAHVVKSLAIFAHAGNPAPRLAPLPVGMLNSVGLPGPGVERWLNEYYPMLAS-S-GATFAVSIWGRTIEDYVEATRTLAQGPQAAFIELNVSCPNTDAGDRLFAHDPTAVSGIVSRCRQETNHPLYVKLSPNTDRVLAVAEAAIQAGADGLVAINTVFGQWL--YKGKSVLGARGGGLSGAQIHAMALRIVSDLRSYFSIPIIGVGGISTVDSVVRMLTAGANAVQIGTANFVDPRRSQLLVQELEVKVSNQGCNSLLSFLARFEGELEM--RVELTVNGQKKAADVEPRTLLVHLLREDFGMTGTNVGCDTSSCGACTVLLDGESVKSCTVLAAQADGREVTTIEGLASDGTLHPLQRAFQENHALQCGYCTPGMVMVSMSILAENDTLDEATVREGLEGNLCRCTGYHNIVKAVLAAKEEMG---AEL
MSS-PDLRATLGGVTLDSPLIPASGILPMDPVL---MGLEGCDGVCTKGLTWRPRAGNPGVRLEETPGGLLNSIGLENPGVQAWMRETLPGLAG-T-GKRIVLNLACEDLDSLGRAVEALGGADRIAVLELNLSCPNVDGGGAAWGEAPEGVRAALGIARPGWKGILWVKLTPQAGDFVATARAAEAGGADGVVVANTWLGAALDLQTGLPRFARSVAGLSGPAVFPLSLRLVFQTYGRVGIPIVGCGGVRSAEDALCMVLAGASAVEVGTWHFRKLDCLAGMCRDLQALLQARGVASLAELVGAAHRSGAMSRSVSFTLNGKPVTLEVEPRTTLLRALRE-HGVTSVKRGCEEGECGTCTVLLDDVLQKSCMVLALEAEGRSVVTTEGLLPKGELHPVQQAFIDEGAIQCGFCTPGMILSVVDLLRRHPEPTDEQIRVGLSGNLCRCTGYTGIFRAVRKAAALMK---EQG
MRP-VDVNVDLNGLGLSSPVVVASGVLPMDGEV---SSMEGVGLICTKGITLEPRAGNRGERLVETPSGLLNSIGLENPGIDRFLEAILPDLLR-S-RRSLGLNVAFSSLGELEELIGRIGDRASVEVLELNLSCPNVDREGAVWGESPERTFEAVRLARSLWPRSVWAKLTPQAPDVAAVARAAEEAGAHCLVVANTWLGAEVDLEAGAPVFKRVVAGLSGPAVLPLTLRLLFQLYPKVSVPLVACGGICSPQDALKAMMAGASAVQVGTQLFRDLGCCGEILEGIRSFLDSRGL-SVSRLVGCAHRASRMSKTISFTLNGRPVSMDVEPRTTLLRALRD-YGVTSVKRGCEEGECGTCTVILDGKLQKSCMVLAQEAEGREVLTAEGLVRDGKLHPVQQAFIEEGAIQCGFCTPGMVLAVYDLLKRNPNPTDEEMKVALSGNLCRCTGYEGIFRAVRKAAKLMS---AGA
MSQ-PELSISIAGLRLQRPVGNASGILGWEPREARLVEEGGGGFFVAKSVTYQPRKGYPQPHLYPVAGGIVNAVGLANPGFREASKMLAQTVEE-A-SIPVIASIAGGAPGEWVEMASTLEE-AGVSAVELNLSCPHFAGGGLELGQDPAAVASVVSAVASTLRIPVIAKLGYS-DRLVDAASKALEAGARGLTLINSMRAMKIDVYAKKPVLGNRVGGLSGKPIHPIAVRAVYEVYGETRADIFAAGGVESWEDAVEFYLAGAKAVQVGAAFITIPHVLRSIVEGVRRYLWVEGFRSLQDIVGYAHR--AMSVRVTLKVNGKTYTHHVPPRMLLVHFLRDVLGLTGTHVGCDTSNCGACTVLVNGKAVKSCTVYTFMVDGAEITTIEGLEQNGKLHPIQEAFWENHGLQCGFCTPGMIMTLHDFLSRNKSPTESEVRRAIEGNLCRCTGYVNIVRSALWAAERMR----GG
M---ADLSVARGRLVLANPILTAAGCGGYGTELAAAVALERLGAHVVKSLTTVATEGNPAPRLAPVPGGMVNSVGLAGPGIDRWLAETWPSLAD-A-RIPVALSVWGRQPRDYGETVRRAARIPSLVYIELNLSCPNLEADRALFAHDPNATARVVGAVRDEVATPILVKLSANTDRIVDVAHAAVAAGADGLVAINTLFAQWYD---GREALGARGGGLSGRAVQPIALRAVADLRAALTVPIIGVGGVATADDVERFVRAGADAVQIGTALFVDPRRPVLVLAEIERRLARSGVDSWDRYARALRRGSGM--LIEMTVNGQRRHADVEPRTLLVSFLRDALGLTGTNIGCDTSSCGACTVLVNGESVKSCTVLAAQVAGEEVTTIEGLAGDGALHPVQAAFMEHHALQCGYCTPGMVMASLSLIRENPVLDEATVRLGLEGNLCRCTGYHNIVRAVLAAHERMG---VQA
MSN-IDLSTQISGFKLDNLIFNASGPRCTTKEDLDILLQSSAGAIISKSSTAQLREGNPSPRYIDVPLGSINSMGLPNLGIDFYLDYFRQNQET-L-TKPMFISVAGLSLDENLDILHKIHTSDFFFPVELNLSCPNV-PGKPQTGYDFERTQEVLEKVFEFYKKPLGIKLPPDLIHFEQMAAILNQFPIQFVTCVNSINGLYIDIANESVVIKNGFGGIGGDYIKPTALANVRQFYTLLDIQIIGCGGIKNGQDAFEHILCGASAVQIGTQLMKETTCFERISQELRDLMQQKGYTKIDDFKGKLKS--LMNHSIQLKVNGKDYHLELLPWTSLLDTLREEIQLTGTKKGCDHGQCGACTVIVDGKRILSCLTLSVMKDGSEITTIEGVADGENLHPIQKAFIECDAFQCGYCTPGQICSAIGMLKEGKAKTREDVQELMSGNLCRCGANKGIIDAIMEVKKG----AYHE
MSP-IDLSTKVFGVEVVSPILSASGTSGYGAELAAFFDLSSIGAIVVKSLAHFAHGGNKAPRVGALSTGMINSVGLPGPGVRAWIQRYLPFLIE-H-RAKVVVSIWGRTQSDYAQAAQELEEVEALTALEINVSCPNTERAGEMFGHDPRETKQIVEAVSAVTSLPIALKLSPNTDRYLEVACAAIEGGANTIVAANTYLGYAHEKGGTRSILGSDGGGVSGAGIRPVSLRIVRELRHALDCDIVGVGGIYSAKDAVSYLLEGASAVEVGTASFFDPRSISKIQEDLKTMITRSGVGTLAEYLERLRA--SM--KVSMKINGVEYERDVEPRRLLVHYIREDVGLTGTNVGCDTSSCGACTVLMDGKSVKSCTVLAVQAEGAEITTIEGLAEDGTLHPLQRAFQECHGLQCGYCTPGMVMASLSLIKENPGLDERKVREGLEGNLCRCTGYHNIVKAVLQAADEMG---VKA
M---VDTSVICQGLTLKTPVMNASGVGGFSNELHGYVNMAEMGAFVTKSLAPFETKGNPAPRVVGANAAMLNSVGLTGPGIEFWRENLLAKLVK-I-NVPTIVSIWGRTIDDYARAAALLQGVPIVVGVEVNVSCPNIEDKNKMFAHSVTSVGEILDATKEL-SLPRLIKLSPSTHLLGEILEVVDASSASGVVLTNTALGLSLDMGNLLPSLGARGGGLSGPALHQIALRAIYDSYRALNLPIVGVGGVSNARGAIEMLAAGARVIQIGTASFVEPRVISKVIQDLPKEIEKLGFSAVSDLVGAAHRTRDM--EVTMIINGSSVTRDVEPRTLLVHFIRDQVGLTGTNVGCDTSSCGACTVHVNGESVKSCTMLAVQADGAEIKTIEGMASSGELHPLQRAFQENHGLQCGYCTPGMVMAASSFLAENPHPTEQEVRHGLEGNLCRCTGYHNIVKSVLAAANET----AEV
M-------TMAFGMEFSSPVVVSSGPAGFGSELAEMIDMSCVGAFTFKSVTREERKGNQPPRIVDCGYGMLASIGLQNPGIENFISDILPQSRE-W-NTRIIVSIAAFNLEDFGYMSSILNTVEDFDVLELNLSCPNVEAGKEDPVTDPEYAGTVVARVKDGFTRPVTVKLSPESSPTELFLKKCEDSGADGFTLFNAFHGARFDVDTGKPFLKRVDGAYTSPALKPLILRKIHLARQITSKPIIASGGTSTAEDILEYMSSGADLVSFGLISAIEPELLMDIPGHLGQLLKARGYESLSDYRSFLAESNLM--RINFRLNGETITTEIEDSMRALDLLREDLGLTGTKEGCGEGECGACTIIVDGNAVNSCLMLAAELDGTSVETIEGLTSDGKMHPVQRSFIDKGAVQCGFCIPGMIMSAKSLLDKNDSPSKEEIEAALEGNLCRCTGYVRIIEAVEDAASIIRE--DRK
M----DLSVTVGGVTFKNPVMSAAGTFGNIVEYLDVFDITRLGAVVANSFLPWQGEPNRCRRFAHTESGYLSAFGINNMTLDRFIAEALPRLPA-E-DVPVFVNIKAPTRVQLVDMTRACVESGRIAGVEVNGNFPYAGRDEPSYWDNPQQNEEMFRALSAAAKVLLWSKAATAKMIIEDFVSASERGGADGTVLFNAIPGARIDIERRAFVCGTGFGGYSGSGVKPFALWRCVQAARVATRPVIASGGITTAEDVVEFIMAGAHLVQIGAASMSRPDYFPRLLDDLYALMERLGVRSLDEIRGCARAPETM----ELTINGTKHQVDIEPDTPLLWVLRDELGMTGTKYGCGLAQCGACTVLVDGQSTRSCVTPVESVAGTEIMTIEAVADDPIGQKVVEAWVSNQVAQCGYCQSGQVMAATALLKQTPKPSDDDIAGAMV-NLCRCGTYNAIAAAVRDAAQ--------A
M-------IQVAGVNFEDPIVIASGIVPPTKEYMQNCEKYEPSAITSKTLTYSPLEPHRSPTFVKISNCYLNAIGLGNPGIQ-----ILRDLGE-I-KCKLIISIGGSNVNEYIDAVSKINDI--PVMIELNVSSPNRRGFGES---NLTYVEEIVKNVKSIVKKPVFVKLGP-WDNIVEIAGRALSAGADGLTLINTLKGMLIDVEDFKPILSYGTGGISGKCIHALAVRVIHDVFKEYEPEIIGVGGVFDWRDAIELISVGAKLVGLGTVLVEKFDVIREIREGIGTYLEEKGL-KVEEIRGIGVK--RMLVKVRVRVNGVWYEKYVSPRTLLVDFIRDELGLTGTKVGCDTTTCGACTVIMNGKSVKSCTVLAAQADGAEITTIEGLSSDSKLHPIQEAFKDNFALQCGFCTAGMIMQTYFFLKEHPNPTEEEVRDGIHGNICRCTGYQNIVKAVLDASKRL-----RS
M---PD--FRILGLRTTNPVIVGSGLLTDQTSNIRKLLARGAGAVITKTIHPSPPQG-LDERIVRLPVGMLNSTTYSKRPVGYWLK-MLRACAE-E-GLPVIANVHADTPAELGALAHEVEA-TGCPALELGISCINEEAGADE---DADRVYAYTVETRRRVAIPFSVKLAV-GEGLAGRVHAAVEAGADAITLSDTIPGAAVSPRTGELELD-GVFGYSGPGIKPLVLAAIWGLRKRFDLPIMGSGGVASGRDVVDYLQAGADVVQVYTALHTDYATLDAIVTGAEHILADTGVR-----------VSSMP-NYTFSVNGKTVTVDAPADLPLLWALRDKLGVKGPKYGCGIDVCKACTSHLDGEKINPCVVPVSEVEGREVTTIEGLAQGDKLHPVQEAWLEQDVAQCGYCQPGQIMAAVALLKKTRNPTDAEIDEI--ENVCRCGTYFRIREAIRSAAA-------KM
