# Supplementary material for: Inter-protein residue covariation information unravels physically interacting protein dimers
Source: BMC Bioinformatics. 2020 Dec 17;21:584. doi: 10.1186/s12859-020-03930-7 (PMC7745481; doi:10.1186/s12859-020-03930-7)
Supplement: Supplementary file 5 — Additional file 5. Final ER-MSAs at different ASA thresholds. Available on Mendeley data (http://dx.doi.org/10.17632/9bk2r55286.1). [file 12859_2020_3930_MOESM5_ESM.zip › Additional file 2/Final ER-MSAs/Negative ER-MSA dataset/ASA0.0/paired_MSA/1ep3-A-3rrl-B/MSA_IDs.txt]

sp|P54322|PYRDB	sp|P56007|SCOB_
tr|A0A0B0HJ08|A	tr|A0A167UUC9|A
tr|A0A0J1FAW1|A	tr|A0A0F2PGA5|A
tr|A0A074LQC0|A	tr|A0A074MDG1|A
tr|A0A1G1DW78|A	tr|A0A1G1EEH4|A
tr|A5D199|A5D19	tr|A5D5M8|A5D5M
tr|A0A1Q2D398|A	tr|A0A1Q2D5C0|A
tr|A0A0C7NAG6|A	tr|A0A0C7NRV3|A
tr|A0A124FCY6|A	tr|A0A117SJW8|A
sp|A8MIU4|PYRDB	tr|A8MJB0|A8MJB
tr|A1HPN3|A1HPN	tr|A1HND0|A1HND
tr|A0A160IMB4|A	tr|A0A160IM21|A
tr|M7NHE1|M7NHE	tr|M7NIC6|M7NIC
tr|R7N2Z0|R7N2Z	tr|R5DDA3|R5DDA
tr|A0A133YGB8|A	tr|A0A1Q6KZ24|A
tr|A0A1F9PCW4|A	tr|A0A1F9PBL9|A
tr|R6YK34|R6YK3	tr|R5TZ34|R5TZ3
tr|A0A1U7PLK3|A	tr|A0A1U7PMT1|A
tr|A0A0Q3S339|A	tr|A0A0Q3W4J4|A
tr|A0A1Q3QKM8|A	tr|A0A1Q3QEG3|A
tr|A0A165X846|A	tr|A0A161Y0F9|A
sp|Q8R9R7|PYRDB	tr|Q8RBT8|Q8RBT
tr|A0A1M7YAX3|A	tr|A0A1M7YCK5|A
sp|B1YIR7|PYRDB	tr|B1YEF0|B1YEF
tr|A0A140L172|A	tr|A0A140L6T0|A
tr|D9QPJ4|D9QPJ	tr|D9QS53|D9QS5
tr|D4N1C6|D4N1C	tr|D4N0U0|D4N0U
tr|S2XSA5|S2XSA	tr|S2YQP5|S2YQP
tr|A0A133XRB7|A	tr|U5Q5G9|U5Q5G
tr|A0A1V4ML06|A	tr|A0A1V4M309|A
tr|A0A101HPE3|A	tr|I2F2R0|I2F2R
tr|A0A1M5UIU8|A	tr|A0A1M5S9N5|A
tr|A0A101XQA5|A	tr|A0A101XNW2|A
tr|A0A1G8AT49|A	tr|A0A1G7X5E3|A
tr|R1AXB1|R1AXB	tr|R1AXB9|R1AXB
tr|F2F689|F2F68	tr|F2F8F4|F2F8F
tr|A0A024QD86|A	tr|A0A024Q8I1|A
tr|A0A1C0YKC6|A	tr|A0A1C0YCZ4|A
tr|W4F141|W4F14	tr|W4ER85|W4ER8
tr|A0A1D8GG18|A	tr|A0A1D8GGP9|A
tr|R5P664|R5P66	tr|R7F4K2|R7F4K
tr|A0A1L8PCG2|A	tr|A0A011RMV7|A
tr|A0A0A2THY0|A	tr|A0A101WJR6|A
tr|A0A0K0G789|A	tr|A0A0K0G8X4|A
tr|A0A101V989|A	tr|A0A101VBH7|A
tr|J4TGE3|J4TGE	tr|J4TDW9|J4TDW
tr|R5UTQ4|R5UTQ	tr|R5UPZ4|R5UPZ
tr|V7I6L6|V7I6L	tr|V7I8J8|V7I8J
tr|A0A1W5ZW78|A	tr|A0A1W5ZUD6|A
tr|R6XRV0|R6XRV	tr|R5ICB1|R5ICB
tr|A0A0C3R6I6|A	tr|A0A0C3RE17|A
tr|A0A1W2BX67|A	tr|A0A1W1ZKH4|A
tr|E3HDR1|E3HDR	tr|E3HC35|E3HC3
tr|A0A0S7BZP6|A	tr|A0A0S7C0N9|A
tr|A0A143H9F5|A	tr|A0A143H8E5|A
tr|A0A1Q6RBT9|A	tr|R6GLR6|R6GLR
tr|A0A101VND2|A	tr|A0A101W238|A
tr|R6HPN8|R6HPN	tr|R6I8D9|R6I8D
tr|A0A1M6HIU2|A	tr|A0A1M6BXB7|A
tr|A0A1M5C5R8|A	tr|A0A1M5GKW6|A
tr|A0A150YEP6|A	tr|A0A150YE17|A
tr|A0A1M5X583|A	tr|A0A1M5VCK4|A
tr|A0A1M6DP20|A	tr|A0A1M6ANK7|A
tr|A0A1T5MCX3|A	tr|A0A1T5MWH8|A
tr|A0A061P7I1|A	tr|A0A061NZL6|A
tr|A0A1B6BK35|A	tr|A0A1B6BA93|A
tr|G9YHD6|G9YHD	tr|G9YGL6|G9YGL
tr|A0A1Q6T8L3|A	tr|R7K791|R7K79
sp|Q99Z28|PYRDA	tr|Q99YM0|Q99YM
tr|A0A0M3DKU9|A	tr|A0A0M3DJT9|A
tr|R7RTG6|R7RTG	tr|R7RR67|R7RR6
tr|G9YLH2|G9YLH	tr|G9YV15|G9YV1
tr|A0A0A2EWW4|A	tr|A0A0A2EJE7|A
tr|A0A0S2W5Z2|A	tr|A0A0S2W636|A
tr|A0A143PGV6|A	tr|A0A143PPY4|A
tr|A0A096BG78|A	tr|A0A096CTE9|A
tr|K2GC56|K2GC5	tr|K2H4A7|K2H4A
tr|A0A1M4M490|A	tr|A0A1M4M2G3|A
tr|X5E0K0|X5E0K	tr|X5D7P0|X5D7P
tr|A0A017RTI3|A	tr|A0A017RWY2|A
tr|Q1IUQ6|Q1IUQ	tr|Q1ISI3|Q1ISI
sp|Q18CS6|PYRDB	tr|Q183B1|Q183B
tr|A0A1M4V8S5|A	tr|A0A1M4WHH5|A
tr|A0A1Q3QUB7|A	tr|A0A1Q6XDQ3|A
tr|A0A1W9LG66|A	tr|A0A1Q7TMK1|A
tr|A0A1L6LNN6|A	tr|A0A1L6LHE1|A
tr|A0A095XDJ7|A	tr|A0A095XN89|A
tr|V2QAJ6|V2QAJ	tr|V2QEI8|V2QEI
tr|A0A154BV90|A	tr|A0A154BQG5|A
tr|A0A078M248|A	tr|A0A078MCD6|A
tr|R5LWY5|R5LWY	tr|R5LGP6|R5LGP
tr|A0A1G4FPQ7|A	tr|A0A1G4FLJ2|A
tr|A0A136Q2A3|A	tr|A0A136Q8U9|A
tr|C1F4C8|C1F4C	tr|C1F3E0|C1F3E
tr|A0A1F4FDY1|A	tr|A0A1F4BKI7|A
tr|A0A0K2DEF7|A	tr|A0A0K2DFD8|A
sp|B2A2U4|PYRDB	tr|B2A845|B2A84
tr|A0A0N7KB51|A	tr|A0A075MLI0|A
tr|A0A0Q7WIW3|A	tr|A0A0H1AAQ4|A
tr|A0A1S9D1I0|A	tr|A0A1E4ZRH6|A
tr|A0A0B3WLX4|A	tr|A0A0B3VY09|A
tr|A0A1I4Z006|A	tr|A0A1I5F328|A
tr|H0A1V1|H0A1V	tr|G9ZYH6|G9ZYH
tr|A0A1M6AGH7|A	tr|A0A1M6J108|A
tr|A0A1J4YQF5|A	tr|A0A1F9XJL4|A
tr|A0A193LLP4|A	tr|A0A193LEM9|A
tr|A0A0N0VLG3|A	tr|A0A0M9GPM7|A
tr|E8X4D1|E8X4D	tr|E8X1J8|E8X1J
tr|K9ECA9|K9ECA	tr|K9EW54|K9EW5
tr|A0A1U7JHN8|A	tr|A0A1U7JCC0|A
tr|K0C2R1|K0C2R	tr|K0C432|K0C43
tr|B0ULA2|B0ULA	tr|B0UMD4|B0UMD
tr|A0A1Y5RBT2|A	tr|A0A1Y5RM07|A
tr|A0A0Q7JMD4|A	tr|A0A0Q7JF71|A
tr|A0A0Q7TTR0|A	tr|A0A0Q7TMW1|A
tr|A0A1V0AKJ0|A	tr|A0A1V0A4U9|A
tr|E3PUS7|E3PUS	tr|E3PXS9|E3PXS
tr|A0A0J1G4P2|A	tr|A0A0J1CI54|A
tr|W0PF15|W0PF1	tr|W0P918|W0P91
tr|A0A171BB71|A	tr|A0A171DM72|A
tr|A0A1E8CZQ1|A	tr|A0A1E8CQG6|A
tr|A0A1H7YIG1|A	tr|A0A1H7RHT0|A
tr|A0A1Q7BGV0|A	tr|A0A1Q3LNQ8|A
tr|K6VLS2|K6VLS	tr|K6VNB0|K6VNB
tr|A0A127F5I5|A	tr|A0A127EQV0|A
tr|A0A1J4XEQ2|A	tr|A0A1W9I807|A
tr|A0A162M7M2|A	tr|A0A162N076|A
tr|A0A0Q9LVD6|A	tr|A0A0Q9SJ49|A
tr|B0VIM3|B0VIM	tr|B0VIH2|B0VIH
tr|A0A1X7L9G1|A	tr|A0A1X7IT98|A
tr|A0A101J105|A	tr|A0A124G0M5|A
tr|E1W0E4|E1W0E	tr|E1VSS6|E1VSS
tr|A0A169ZKR9|A	tr|A0A166WA79|A
tr|A0A073INT7|A	tr|A0A073IN23|A
tr|D5EGN2|D5EGN	tr|D5EFK1|D5EFK
tr|H0UJJ7|H0UJJ	tr|H0UMG2|H0UMG
tr|H2J4G3|H2J4G	tr|H2J4Y2|H2J4Y
tr|D1Y4P7|D1Y4P	tr|D1Y6H1|D1Y6H
tr|D3FE09|D3FE0	tr|D3F586|D3F58
tr|A0A1Y1SQW1|A	tr|A0A1Y1SVV2|A
tr|A0A077E993|A	tr|A0A077EGX7|A
tr|A0A1J0LMT6|A	tr|A0A101CRS2|A
tr|H6LAX7|H6LAX	tr|H6L4E4|H6L4E
tr|A0A1D9B9K6|A	tr|A0A1D9BGD9|A
tr|A0A109RUS4|A	tr|A0A0M2WJB7|A
tr|A0A163C7R7|A	tr|A0A161SBN6|A
tr|A0A0Q9EAN8|A	tr|A0A0Q9DN12|A
tr|A0A0F3KNJ8|A	tr|A0A0F3KN46|A
tr|W5WE93|W5WE9	tr|W5WCQ6|W5WCQ
