# Supplementary material for: Inter-protein residue covariation information unravels physically interacting protein dimers
Source: BMC Bioinformatics. 2020 Dec 17;21:584. doi: 10.1186/s12859-020-03930-7 (PMC7745481; doi:10.1186/s12859-020-03930-7)
Supplement: Supplementary file 5 — Additional file 5. Final ER-MSAs at different ASA thresholds. Available on Mendeley data (http://dx.doi.org/10.17632/9bk2r55286.1). [file 12859_2020_3930_MOESM5_ESM.zip › Additional file 2/Final ER-MSAs/Negative ER-MSA dataset/ASA0.0/paired_MSA/1ep3-B-1qop-A/MSA_IDs.txt]

sp|P56968|PYRK_	sp|P00929|TRPA_
tr|D3EAH9|D3EAH	sp|C5D3D3|TRPA_
tr|A0A1W1VLK3|A	tr|A0A1W1VY89|A
tr|D7CIT8|D7CIT	tr|D7CP70|D7CP7
tr|A0A0K8JI02|A	tr|A0A0K8JI92|A
tr|A0A0B5AQK5|A	tr|A0A0B5AT28|A
tr|A0A1W1VGX9|A	tr|A0A1W1VBU3|A
tr|A1HPN2|A1HPN	tr|A1HS65|A1HS6
tr|Q3ADK3|Q3ADK	sp|Q3ABS4|TRPA_
tr|A0A1G2Z931|A	tr|A0A1G3A2N5|A
tr|A0A0F5I9U2|A	tr|A0A0F5I0K8|A
tr|A0A143Y3Q9|A	tr|A0A143Z8E7|A
tr|F7NDV7|F7NDV	tr|F7NDP7|F7NDP
tr|A0A1M4VVZ6|A	tr|A0A1M4W1S3|A
tr|A0A1M4TT18|A	tr|A0A1M4TA38|A
tr|A0A101V965|A	tr|A0A101VCF4|A
tr|A5D2E4|A5D2E	tr|A5D1S2|A5D1S
tr|A0A0F2Q6D3|A	tr|A0A0F2PXF3|A
tr|A0A1F9YV74|A	tr|A0A1F9YYP2|A
tr|R5XBM6|R5XBM	tr|R5XHL6|R5XHL
tr|A0A075KAD9|A	tr|A0A075KF15|A
tr|E6U5E2|E6U5E	tr|E6U699|E6U69
tr|A0A1Q9K4X0|A	tr|R6QXX0|R6QXX
tr|F2JN85|F2JN8	tr|F2JNU2|F2JNU
tr|B1I4M7|B1I4M	tr|B1I3Z4|B1I3Z
tr|A0A1M6Q7R6|A	tr|A0A1M6K709|A
tr|A0A1G3R7F3|A	tr|A0A1G3KN58|A
tr|A0A1V4MIZ9|A	tr|R6A061|R6A06
tr|I3VW16|I3VW1	tr|I3VWW8|I3VWW
tr|W4EZ46|W4EZ4	tr|W4F0L2|W4F0L
tr|S2XLP5|S2XLP	tr|S2XM90|S2XM9
tr|R7R4V2|R7R4V	tr|A0A1Q9JEA2|A
tr|A0A0F2PSP5|A	tr|A0A085L8H8|A
tr|A0A1E7DKR0|A	tr|A0A1E7DRL5|A
tr|F3ZXU3|F3ZXU	tr|F3ZZC7|F3ZZC
tr|W3ANP3|W3ANP	tr|R9MPC3|R9MPC
tr|A0A101VNI5|A	tr|A0A124IKW4|A
tr|A0A1F9DHM9|A	tr|A0A1F9NTY0|A
tr|A0A0S8IFR7|A	tr|A0A0S8IEU7|A
tr|A0A1U7PLJ5|A	tr|A0A1U7PQS3|A
tr|A0A147JXC8|A	tr|A0A147JYL3|A
tr|A0A1M7Y4H5|A	tr|A0A1M7Y0Q1|A
tr|A0A0M0BFV1|A	tr|A0A0M0BMK6|A
tr|A0A1G0ZYV7|A	tr|A0A1G0YI18|A
tr|A0A165X860|A	tr|A0A165XDZ3|A
tr|A0A1W2BWU9|A	tr|A0A1W2BBT6|A
tr|A8ZUM4|A8ZUM	sp|A8ZZW7|TRPA_
sp|P58885|PYRK_	sp|Q8R9N0|TRPA_
tr|A0A0G3EFP7|A	tr|A0A0G3EIQ2|A
tr|B0KA33|B0KA3	sp|B0K8T7|TRPA_
tr|A0A1C0YKK4|A	tr|A0A1C0Y895|A
tr|A0A154BRQ6|A	tr|A0A154BPE0|A
tr|A0A075LIT7|A	tr|A0A075LP68|A
tr|F2F690|F2F69	tr|F2F7B8|F2F7B
tr|C0CW68|C0CW6	tr|C0CSW5|C0CSW
tr|A0A1W9TS15|A	tr|A0A1J5EFV8|A
tr|U2V4F3|U2V4F	tr|U2UPP6|U2UPP
tr|A0A0K9IBF7|A	tr|A0A0K9I596|A
tr|R5RNS1|R5RNS	tr|R5QN39|R5QN3
tr|A0A0Q3W2I1|A	tr|A0A0Q3W2K5|A
tr|L0KUE8|L0KUE	tr|L0KWM5|L0KWM
tr|A0A0S2W6R5|A	tr|A0A0S2W474|A
tr|Q2LSY6|Q2LSY	sp|Q2LUE0|TRPA_
sp|O29722|PYRK_	sp|O28673|TRPA_
tr|A0A1J5IF98|A	tr|A0A1J5I443|A
sp|Q12WN0|PYRK_	tr|Q12ZJ9|Q12ZJ
tr|D4JAX2|D4JAX	tr|D4JA30|D4JA3
tr|A0A1M6G7D6|A	tr|A0A1M6CJU3|A
tr|G5IHF1|G5IHF	tr|G5I9Y5|G5I9Y
tr|A0A0J1IZY6|A	tr|A0A0J1G0B0|A
tr|A0A0E3NZ95|A	tr|A0A1E7G8M5|A
tr|C0GF15|C0GF1	tr|C0GDL2|C0GDL
tr|A0A061P839|A	tr|A0A061NVV9|A
tr|A0A1U7M8V7|A	tr|A0A1U7M7K0|A
tr|A0A0D2J0X1|A	tr|A0A0D2J444|A
tr|A0A1U7ED50|A	tr|A0A1U7EC93|A
tr|U2VJW1|U2VJW	tr|A0A1V1REC1|A
tr|A0A0K0G7L4|A	tr|A0A0K0G9Y1|A
tr|A0A1S2M759|A	tr|A0A1S2KX44|A
tr|A0A1X7MZV9|A	tr|A0A1X7MRD8|A
tr|A0A1S1V9T6|A	tr|A0A1S1V9C8|A
tr|M7NY43|M7NY4	tr|M7NDQ4|M7NDQ
tr|R5I0E3|R5I0E	tr|R7DE30|R7DE3
tr|A0A1F3B9Z7|A	tr|A0A1Q3MKN1|A
tr|A1ASB4|A1ASB	sp|A1AN65|TRPA_
tr|E3CYD4|E3CYD	tr|E3CVI7|E3CVI
tr|A0A1U7NKZ2|A	tr|A0A1U7NM56|A
tr|A0A1V2YJJ8|A	tr|A0A1S9CMJ5|A
tr|A0A150YEP4|A	tr|A0A150YGR3|A
tr|C9R807|C9R80	tr|C9RDE6|C9RDE
tr|A0A133Y1A3|A	tr|A0A1Q6EJI0|A
tr|A0A0U9HFV1|A	tr|A0A0U9HGJ1|A
tr|K0J7N8|K0J7N	tr|K0J7Z7|K0J7Z
tr|A0A1M6T187|A	tr|A0A1M6IHF0|A
tr|H1HSJ5|H1HSJ	tr|H1HSR7|H1HSR
tr|W9DQ03|W9DQ0	tr|W9DMI2|W9DMI
tr|A0A0F7HKQ1|A	tr|A0A0F7D3Z0|A
tr|R5LEM6|R5LEM	tr|R5LMJ9|R5LMJ
tr|A0A1C0AC00|A	tr|A0A1C0A5A5|A
tr|E3HDR2|E3HDR	tr|E3HDJ1|E3HDJ
tr|B8FEW1|B8FEW	sp|B8FA37|TRPA_
tr|V7I4P1|V7I4P	tr|V7I269|V7I26
tr|F7V1G3|F7V1G	tr|R5FZM3|R5FZM
tr|A0A1G1D9A0|A	tr|A0A1G1EHJ3|A
tr|A0A1W9L8N3|A	tr|A0A1J4XFI4|A
tr|A0A117M7R4|A	tr|A0A101IQL9|A
tr|D5X7V8|D5X7V	tr|D5X783|D5X78
tr|L0K955|L0K95	tr|L0K781|L0K78
tr|A0A101HJX7|A	tr|A0A101HKB4|A
tr|A6TVS1|A6TVS	sp|A6TM77|TRPA_
tr|A0A1W1YTV5|A	tr|A0A1W1ZIC1|A
tr|A0A1H6RWX3|A	tr|A0A1H6VVI9|A
tr|A0A074LLS4|A	tr|A0A074LTA6|A
tr|A0A1F9Q1U8|A	tr|A0A1E7IK36|A
tr|W4VG08|W4VG0	tr|W4VLX9|W4VLX
tr|A0A1M5BI21|A	tr|A0A1M4WRW9|A
tr|A0A062XL35|A	tr|A0A062XUC3|A
tr|A0A1L8P8D6|A	tr|A0A1L8PH76|A
tr|A0A098C1H6|A	tr|A0A098C356|A
tr|A0A1F3NLI0|A	tr|A0A1F3K405|A
tr|A0A136Q2A1|A	tr|A0A136Q6N1|A
tr|E4T2E9|E4T2E	tr|E4T8I1|E4T8I
tr|A0A078LZQ5|A	tr|A0A078M340|A
tr|A0A1I1WIA8|A	tr|A0A1I1UC56|A
tr|A0A1G0N3Z6|A	tr|A0A1G0MB36|A
tr|A0A1M5X5B7|A	tr|A0A1M5ZB86|A
tr|D5WY06|D5WY0	tr|D5WQ10|D5WQ1
tr|A0A1M7ICN8|A	tr|A0A1M7HTC1|A
tr|A0A1T5DBD9|A	tr|A0A1T5HTJ2|A
tr|Q3Z783|Q3Z78	sp|Q3Z6G1|TRPA_
tr|A0A0J7KI99|A	tr|A0A0J7HQ70|A
tr|A0A0C2HVI6|A	tr|A0A0C2HWD9|A
tr|W7YLW1|W7YLW	tr|W7Y9R0|W7Y9R
tr|A0A0U4EB04|A	tr|A0A0U3WH84|A
tr|K4LFK7|K4LFK	tr|K4LL94|K4LL9
tr|A0A0L8VD83|A	tr|A0A0L8VDZ6|A
tr|B1YIR8|B1YIR	tr|B1YLS5|B1YLS
tr|A0A172RYI5|A	tr|A0A172RWM4|A
tr|A0A1G9MPP2|A	tr|A0A1G9TMZ8|A
tr|A0A0R2HDX8|A	tr|A0A0R2HB16|A
tr|K7RWK5|K7RWK	tr|K7S4T4|K7S4T
tr|A0A1V4M0N1|A	tr|A0A1V4M424|A
tr|J4UF54|J4UF5	tr|J4UCE0|J4UCE
tr|E1L0Q0|E1L0Q	tr|E1L121|E1L12
tr|A0A1M6HIZ5|A	tr|A0A1M6IGG8|A
tr|A0A1J5DBF9|A	tr|A0A1J5CX44|A
tr|A0A1U7GKS1|A	tr|A0A1U7GFW9|A
tr|D2B6K3|D2B6K	tr|D2B8A6|D2B8A
tr|Q47R21|Q47R2	sp|Q47QR3|TRPA_
tr|K2FLJ1|K2FLJ	tr|K2HAA9|K2HAA
tr|A0A0F7GF47|A	tr|A0A0F7GDP1|A
tr|D5SZ53|D5SZ5	tr|D5STH5|D5STH
tr|A0A1M6DMN2|A	tr|A0A1M6F1X4|A
tr|A0A1Q3QJK3|A	tr|A0A1Q3QAW8|A
tr|G9YHD5|G9YHD	tr|G9YJZ5|G9YJZ
tr|S0EWS2|S0EWS	tr|S0EY38|S0EY3
tr|A0LM77|A0LM7	sp|A0LJ55|TRPA_
tr|A0A0G3WI93|A	tr|A0A0G3WHH7|A
tr|A0A1X0XXK9|A	tr|A0A1X0YD80|A
tr|A0A101EX50|A	tr|A0A101EZL0|A
tr|A0A179D8I6|A	tr|A0A179D6A9|A
tr|F0T030|F0T03	tr|F0SZ20|F0SZ2
tr|A0A1M6EVN4|A	tr|A0A1M6JGW0|A
tr|Q67PZ9|Q67PZ	sp|Q67PJ3|TRPA_
tr|B2VA77|B2VA7	tr|B2V7P1|B2V7P
tr|A0A1N6RAN7|A	tr|A0A1N6RNB8|A
tr|A0A1W1X0M5|A	tr|A0A1W1XSD7|A
tr|A0A171BB95|A	tr|A0A171B828|A
tr|R5P192|R5P19	tr|R5NG46|R5NG4
tr|E1QMI6|E1QMI	tr|E1QEL8|E1QEL
tr|A0A0F0ERB6|A	tr|A0A0F0EKZ1|A
tr|A0A1U7CJ16|A	tr|A0A1U7CQA6|A
tr|A0A1M5LPC8|A	tr|A0A1M5LFZ1|A
tr|A0A1P8WM89|A	tr|A0A1P8WEZ7|A
tr|A0A1E8CZV1|A	tr|A0A1E8CZ08|A
tr|A0A0Q7JMV8|A	tr|A0A0Q7K2N0|A
tr|A0A1D8GG17|A	tr|A0A1D8GEC9|A
tr|A0A1Q4DH37|A	tr|A0A1M3NNA9|A
tr|A0A0Q9KIC8|A	tr|A0A0Q9KIA3|A
tr|A0A1B9F6H4|A	tr|A0A1B9F876|A
tr|A0A0P8YSR7|A	tr|A0A0P8Y9P1|A
tr|A3ZQL5|A3ZQL	tr|A4A2A3|A4A2A
tr|D2R7V8|D2R7V	tr|D2R0X9|D2R0X
tr|A0A0F0HRL2|A	tr|A0A0M8YKZ1|A
tr|A0A0F8XZB9|A	tr|A0A0F8W049|A
tr|E8T438|E8T43	tr|E8T570|E8T57
tr|A0A1M4T0S4|A	tr|A0A1M5CSN8|A
tr|A0A0B2BC86|A	tr|A0A0B2BV86|A
tr|B4U699|B4U69	tr|B4U9X3|B4U9X
tr|A0A142XGN7|A	tr|A0A142XRL6|A
tr|A0A1V0A3S0|A	tr|A0A1V0A3I0|A
tr|C0QR58|C0QR5	tr|C0QR00|C0QR0
tr|V4EQI1|V4EQI	tr|A0A0Q0ZUY8|A
tr|A0A0K2DEL3|A	tr|A0A0K2DBG4|A
tr|L0GZP1|L0GZP	tr|L0GX74|L0GX7
tr|D3DG82|D3DG8	tr|D3DJZ8|D3DJZ
tr|A0A143PI92|A	tr|A0A143PQ51|A
tr|L0DH94|L0DH9	tr|L0DA56|L0DA5
tr|A0A1M6RVW6|A	tr|A0A1M6T4W4|A
tr|G2FJE2|G2FJE	tr|A0A0P0UT29|A
tr|A0A0Q7U4P0|A	tr|A0A0Q7TPU4|A
tr|A8UV91|A8UV9	tr|A8UUR7|A8UUR
tr|A0A1Q3NYN0|A	tr|A0A0Q9IZJ6|A
tr|A0A0M3BRP3|A	tr|A0A0Q5WEL3|A
tr|A0A1U7JHT7|A	tr|A0A1U7JIQ0|A
tr|A0A1G4G7K5|A	tr|A0A1G4G4E2|A
tr|A0A1X4N3U7|A	tr|A0A1Q4UP97|A
tr|F0SMC7|F0SMC	tr|F0SH26|F0SH2
tr|A0A0L6U1N8|A	tr|A0A0L6TYP1|A
tr|A0A0Q3WF89|A	tr|A0A0Q3WNC5|A
tr|A0A1Y5R900|A	tr|A0A1Y5SFM6|A
tr|B0ULA3|B0ULA	tr|A0A0Q5Z4B5|A
tr|A0A1A6C0Q2|A	tr|A0A1A6C2Y7|A
tr|H0A1V0|H0A1V	tr|H0A8T1|H0A8T
tr|A0A1X6YGA4|A	tr|A0A1X6ZVF0|A
tr|A0A133ZCM2|A	tr|A0A133Z9V4|A
tr|A0A1J5UBC3|A	tr|A0A1J5UML6|A
tr|A0A1X1QFS3|A	tr|K0C5Y0|K0C5Y
tr|E8R0I8|E8R0I	tr|E8R111|E8R11
tr|A0A0U4W2T2|A	tr|A0A0U5AHX1|A
tr|Q0EWZ9|Q0EWZ	tr|Q0EXD5|Q0EXD
tr|A1AVQ8|A1AVQ	sp|A1AXS3|TRPA_
tr|A0A1H7YHR1|A	tr|A0A1H7SMU3|A
tr|A0A1M4TKU5|A	tr|A0A1M4W0T3|A
tr|I0AK19|I0AK1	tr|I0AM91|I0AM9
tr|A0A1Q7BGW6|A	tr|A0A1J4RCN2|A
tr|A0A0F7K0Y5|A	tr|A0A0F7JXB8|A
tr|G4E753|G4E75	tr|G4E6U3|G4E6U
tr|B5YJH0|B5YJH	tr|B5YJI8|B5YJI
tr|A0A0C2D3G7|A	tr|A0A0C2CYA9|A
tr|W0TPG1|W0TPG	tr|W0TN19|W0TN1
tr|W0PHI0|W0PHI	tr|W0PHQ1|W0PHQ
sp|O67329|PYRKH	sp|O67502|TRPA_
tr|D5QF80|D5QF8	tr|D5QAU6|D5QAU
tr|A0A1I4X515|A	tr|A0A1I4XDW2|A
tr|A0A075WUY9|A	tr|A0A075WUI6|A
tr|A0A0N8PMS4|A	tr|A0A0P9EPM5|A
tr|A0A1P8UW24|A	tr|A0A1P8UXH7|A
tr|A0A151E8X7|A	tr|A0A124FB86|A
tr|D7E6C7|D7E6C	tr|D7E707|D7E70
sp|P58887|PYRK_	sp|Q8TYA2|TRPA_
tr|A0A1J4XKT9|A	tr|A0A1W9HN34|A
tr|F7XP46|F7XP4	tr|F7XQ49|F7XQ4
tr|Q6LYR9|Q6LYR	sp|Q6LYI9|TRPA_
tr|Q1AVZ0|Q1AVZ	tr|Q1AU95|Q1AU9
tr|A0A1L6LNS3|A	tr|A0A1L6M0X4|A
tr|A0A1Y3GB93|A	tr|A0A1Y3GGT8|A
tr|A0A1X7I962|A	tr|A0A1X7KZ82|A
tr|A0A127F5S7|A	tr|A0A127ENW3|A
sp|O27280|PYRK_	sp|O27697|TRPA_
tr|E6MJT1|E6MJT	tr|E6MDX4|E6MDX
tr|A0A0F7IFU5|A	tr|A0A0F7DBE1|A
tr|A0A0R2P2W8|A	tr|A0A0P8Y437|A
tr|A0A1Q9SE71|A	tr|A0A1B1ZL90|A
tr|F2NMH0|F2NMH	tr|F2NQK5|F2NQK
tr|A0A1M3BBS8|A	tr|A0A1M3BMW5|A
tr|G7VAC7|G7VAC	tr|G7V915|G7V91
tr|D3RX95|D3RX9	tr|D3S074|D3S07
tr|E4U7H3|E4U7H	tr|E4U7W2|E4U7W
tr|I4BVH0|I4BVH	tr|I4BYP0|I4BYP
tr|A0A0S9QB57|A	tr|A0A0Q7BLD7|A
tr|A0A0F2RMC2|A	tr|A0A0F2S1N6|A
tr|J7QM94|J7QM9	tr|J7QFQ9|J7QFQ
tr|A0A0S8KGJ6|A	tr|A0A0S8BP16|A
tr|W6KCW4|W6KCW	tr|W6K5D8|W6K5D
tr|A0A1G3IHE0|A	tr|A0A1Q3V805|A
tr|A0A1X7PNY3|A	tr|A0A1X7NFI3|A
tr|A4BQ19|A4BQ1	tr|A4BRV7|A4BRV
tr|A0A081FWV7|A	tr|A0A081FUC7|A
tr|C1DJA9|C1DJA	sp|C1DH67|TRPA_
tr|D0DCT1|D0DCT	tr|I1ARG3|I1ARG
