# Supplementary material for: Inter-protein residue covariation information unravels physically interacting protein dimers
Source: BMC Bioinformatics. 2020 Dec 17;21:584. doi: 10.1186/s12859-020-03930-7 (PMC7745481; doi:10.1186/s12859-020-03930-7)
Supplement: Supplementary file 5 — Additional file 5. Final ER-MSAs at different ASA thresholds. Available on Mendeley data (http://dx.doi.org/10.17632/9bk2r55286.1). [file 12859_2020_3930_MOESM5_ESM.zip › Additional file 2/Final ER-MSAs/Negative ER-MSA dataset/ASA0.0/paired_MSA/1ep3-B-1qop-A/MSA_ready_for_MI.txt]

MSQLQEMMTVVSQREVAYNIFEMVLKGTLVDEMDLPGQFLHLAVPNGAMLLRRPISISSWDKRAKTCTILYRIGDETTGTYKLSKLESGAKVDVMGPLGNGFPVAEVTSTDKILIIGGGIGVPPLYELAKQLEKTGCQMTILLGFASENVKILENEFSNLKNVTLKIATDDGSYGTKGHVGMLMNEIDFEVDALYTCGAPAMLKAVAKKYDQLERLYISMESRMACGIGACYACVEHDKEDESHALKVCEDGPVFLGKQLSLMERYENLFAQLNDRREGAFVPFVTLGDPGIEQSLKIIDTLIDAGADALELGVPFSDPLADGPTIQNANLRAFAAGVTPAQCFEMLALIREKHPTIPIGLLMYANLVFNNGIDAFYARCEQVGVDSVLVADVPVEESAPFRQAALRHNIAPIFICPPNADDDLLRQVASYGRGYTYLLSRSGVTGAENRGALPLHHLIEKLKEYHAAPALQGFGISSPEQVSAAVRAGAAGAISGSAIVKIIEKNLASPKQMLAELRSFVSAMKAASRA
M------ALVIQNVRLAHRIYRLTVQGSY---SARMGQFFMLRCWDAYPVLSRPISVHNL--TEDSVSFLYRVQG--TGTWLLSALQAGDKIQLEGPFGQGFP----EPQGRTALVGGGIGVAPLLLAAKEIPEA----SVYLGYAGVP--FGVNGFHEIS-R-------DVTVKSGGTIVDAVD--PSRYDTILACGPVGMMHSLAQKAEGTNKLHVSIEKRMGCGIGACNSCTLTAA---GSNRKACTDGPVFLAKEVNWM--------QLLTVTKPMFIPFIVAGDPRPDITIELALTLQEAGADILELGVPYSDPLADGPIIQRAAKRALRQQMTLKKAIELVPEMRKKGVKIPIILFTYYNPVLQLGEESFFALARKNEVNGILIPDLPFEESELIRKLGEATGIPLISLVAPTS-KKRIEMIASNAQGFLYCVSSLGVTGVRDTLPETLNDFLTEVKRHSRVPVVVGFGISTSEQVSML-KNYCDGVVIGSALVQKIEQLNDKKEEALAEFRRYARSLTAPL-R
MAENPQLGRIINIVEETPDIKTFYITTD-KPFTPLPGQLAMLSLLD---VGEAMFSITSQ--GPDHLEISIKKVG--TLTEALHEAEIGQTVGIRGPYGNGFPLEM-FYGKDVLFIGGGIGLAPVRSLINYCIEHDGHLWIIYGARSPADLCFKTDLENWP-KRVDVTVDATWTGHEGFVPAFVEELTPQGKVAVTCGPPIMIKFVLQVLERLGQIVTTLEMRMKCGIGKCGRCNL-------GSKYVCLDGPVFTLAQLEYMTRLYGSF----RQGKKALIVYVCAGDPSLEATLEAVCAIARAGADIVELGVPFSDPLADGPVIQAASQRALARGTTLARVLELTYNLRRKV-QVPLILMSYYNPLLRYGLARFAQDLAGAGGDGVIVPDLPYEESGPLKTSLKEKGLALIPLVAPTTPDERLREIARHASGFIYCVSLTGVTGPREELPPDLPEYLARVRKATSLPLAIGFGISTPKQAQLL-APLGDGIVVGSVIVETLAKGG------IKEATSLVQAMRKALAD
MSGNPGIAKVVDIIDETPDVKTFYVTTD-IPFPVMPGQLAMVSLLP---VGEGMFSVSWQ--ADDHLEFAIRRVG--VLTDALHEIEIGQKIGVRGPYGNGFPVKE-CEGKNMLFIGGGIGLAPLRSFIKYCFQNEGKIQILYGARSVADLCFKRELEEWP-AQVFTTIDPGWDGKVAFVPTYLEELSPQDTIAVICGPPIMIKLVLKSMEKMGQVITTLEMRMKCGIGKCGRCNI-------GSEYICLDGPVFNLAQLEWMNRLELRLRQLKEREEKGLIGFMMACEPDFATAVECAKALEEAGCDILEIGVPYADPIADGEVIERAHFRGVERGMNMTKALEFVRAVHDNC-SLPLVMFSYFNPILRRGVEVFARELETAGASAVIIPDLPLEEREKY----DQIDVDIIPMLAPTADEQRMARADHYARSFIYCVSVAGVTGERDRLPD-LTDYLSRVRARTSHPLAVGFGISSGAQVARI-KDYADLVVVGSALVRIIEENSDDKTRLLSELSALARNLKQAL-R
MPKLVEKTVIIEQRVLAAEVRELVLDAPVIAAQVRPGQFVHVRVANGEPLLRRPFSIAKADAGRGVLHIIYRIVG--KGTAGLSLLESGDHLDCMGPLGNGFIF----QGEHPLLVGGGMGLAPLAYLAQQLCPK--PVEILMGGRSREEMFWISVFEKLC-RNIHITTDDGSLGTQGVTLDQLPKLSQSFDMVYTCGPKVMMAGVVRLAGIHNPSQISLEDFMACGVGACLSCTCAGS--DGKRRKVCSEGPVFWGGEVSLMSRLADRLNYIKDSGKKGLIIYITGGCPDLDTTVQAVLAAEKAGADVVEIGIPFSDPMADGPVIQKAAAQALQAGVTVSGILETVRKIRTQS-NIPLALMTYFNPILQFGTDAFVQTARQAGVDGLIVPDVPFEENQELFAPCQKLGVNLVQFVAPTTTIQRLANTCRAANGFIYCISNTGVTGIRDVDFSGLEPIITEVKSRTPVPVAIGFGIASPEAAARA-AQYADAVIVGSAVVDRLMTDG------IDGAAALIAGIRKALAS
MIK-VEKMKIEQQTEIAKNIYEIRLKGDLVSEIKMPGQFVHIKVNSADPLLRRPISISSYDKREQTMTLIYRASG--LGTRELVN--QTDEIDVMGPLGSGFPVETA-QGKTAILIGGGIGVPPLYECSKQLKAKGFNVIHVLGFESKETVFYEAAFKELG--PVYVTTADGTYGTKGFVTNAITEFNLQADVFYACGPVPMLGAVEQQLSH--PGFISMEQRMGCGIGACLACVCQVN-GPEPYKKVCTDGPVFRKGELVYMGAIKEAIEKVNQEGAKAFVPYIMAGDPSVEELKDQLLFLQESGATVIELGIPFSDPAADGPVIQEAGKRALQNGASLSKILNVLDSIKHSL-TVPVVLMTYINPLYKYGLSSVFEDIENAGVSGLIIPDLPYEQNALIQPFISKTDLALIQLVTLTSPEERIKTLAQASEGFLYAVSVTGITGERANISDKLESFISRLKNYSSVPVLAGFGISTPEQVKEV-SSYGDGVIVGSKIVDLQYKKQ------HAEIENLIHAAV----K
MK--LITAKVINQVKIAKDQFVLRLYCPDIVLAAKPGQFITLKIHE-QPLLRRPFSIHYIDKEKGYLEIFYQVVG--RTTKDLSNLSEDADVSLLGPLGNGFTLK---ENSKALLIGGGLGQAPLRFLATELKLLNTEVEVLLGARHEEGLKNLECFMDQG--NIHCATEDGSKGVKGFVTEVLPDIEFKPDIIYTCGPIPMLKAIKEIATKSQLCQISLEKTMACGIGVCLGCTCKSK-NDEKYPKVCIDGPVFWAEGVDIMNRIDQTFKKLASQNKKALIPYVSVGDPNLEFTERLVLKLAEEGADLIELGIPYSDPVADGPTIQKASARALSGGVTLEKIFSLILRLREKT-QIPLIIMSYFNPIYVKGMENFTKKASASGIDGIIIPDLPVEEAGIFNELAKEQGIYLINLIAPTS-NKRIKKIVQNSKGFIYCVSSLGVTGARAGNFNNLETFLQNIRAETDLPLAVGFGVSTSEQAKNI-AQYAEGVIIGSALINQIEKNIDNQEKALSDASSFIRDLKGAMSI
MSKQMEQAVVVRHLCLASTIKMLTLRAPAIAQCAEPGQFIHIRVADSHPLLRRPFSIADADPQAGTIGIIYRIVG--AGTELLAKVKEGDQINCLGPLGRAFEL----SCHRPLLVGGGMGLAPLLFLARRLCPR--PVQVISGGRNAEEMVWPALFQPLC-ENIAITTDDGSIGLRGVTTDLLPQIDGRFDRIYACGPRPMLIRVAEITKKFKSCQISLEKHMACGIGACLACTCSGT--DGLRRKVCSDGPVFWAEEVLLMSRLNEVFCQLKAQGRKGLIVYLTAGCPDFAATLEAVQAVEAAGANIIEIGIPFSDPMADGPVIQKAASLALQGGATTGKVLELVRQIRQKS-AIPLVVMTYINTVLQFGVEKFVRSFAQAGLDGLIVPDLPVEESALLENYCREAGLALIQFIAPTTAPERAVTICHKAAGFLYCISATGVTGVRQVDYSQIGSLINNVRQYTSLPVAIGFGIGSPQAAREA-ADYADAVIIGSAIMQQLIDKG------VDAARAFTESVRLALSR
MA--PYIATITKVIDETPDVKTFQMVFDFEVFKQKPGQVAQISIFG---VGEATISITSSPTRTGMLEFSIKKVG--RLTSVIHQMEPGMKVGIRGPYGNHFPYEM-MKGKDLLFIGGGIGLAPLRSLIDFVLENKGKVEILYGARSSADLCFKYDLDNWP-KKVYVTIDEGWDGHVGFVPAYLEELNPQNKVTITCGPPIMIKFVLQALEKMGQVVTTLELKMKCGIGKCGRCNI-------GSKFVCVDGPVFTLRDLEFMSRIGQVFAEKRSRGEKALIAYTMGGDPNLTFSLEIIKTLAAAGADLIEVGLPFSDPLADGPVIQRAGQRALAAGSGPEEVLALIAAARQEL-SLPLVIMSYLNPILQIGVDEFLRRAAGAGADGLIIPDLPVEEGEEIRVSAAGYGLDLIPLVAPTTGQKRLEKIVGQASGFIYCVSVTGVTGARDSLPAEVISLLQNVKKLTELPVCLGFGIGKPEQIAYI-KDYCDGVIVGSALVEIIENYVQEKDKVLELIATKVQTLK---VS
MT--PMNAEIAETIEESPTIKSFVIVPD-SQFKFDTGQFVELTLPG---EGEAPFTPSSSPAIAEKMEITIMKAG--RITGLLHECGKGQRVGLRGPYGNGYPLDA-FAGKHVYIIGGGVGLAPIRSLFLTLMDRGKSVVCRFGARTPEDFIYKKTLGDWQ-KQMKLTVDGDWDGHVGVVTTILNRKDIANAVAVVCGPPIMMKFATVSLLDFGSIYFSMEKNMSCGFGKCGHCML-------GRYYVCKDGPVFTYDQIIWMSALDDLFGTLRARGRKALMPFVTAGDPDLDFTAAVLRELVRRGSSLCEVGIPYSDPIADGPVVQASYCRALDRGFRLAQGLQMIADVAPGL-GAPLVTMVSYATVHRWGVHRYVTEAKAAGVAGAIVPDLPVDEAGALAAICRQADLSLIQLVTPTTPRARALRIAELATGFLYYVTVTGTTGERDALPPALVDDVAWLRARSHLPVCVGFGISQPAHARAL-APVADGLIVGSAIVRRIARAVDPRDAVLREVGDFAVSLLEAMAS
MIN-KEWMTVLSQEKIAVNIYELTLKGELVQQMNEPGRFVHLKVNEQIPLLRRPISVASIDKENSQFTMIYRAEG--EGTKILAQKKAGETIDVLGPLGNGFPVEAAQPGDTALLVGGGIGVPPLYELSKQLNERGVRTIHVLGFQSADTSFYVEAFSALG--DTYVATVDGSLGVKGFVTDAIQQYGLEADILYSCGPLPMLRALEEAQLT--KGFISLEERMGCGIGACFACVCHTKPTGTDYRKVCSDGPVFPIGEVALMSKLAKAFQSAEARNEKAFVSYIMAGDGGLNALKDQLLYLQEIGVTAAEVGIPFSDPVADGPVIQEAGKRALAEGVTLKRVLSFLEEYKNSF-HIPIVLMTYLNPVFQYGIEAFAEDSQKAGVSGVIVPDMPLEEEKEVREALQERELALIRLVTLTSPEDRIAQITDGAEGFIYAVTVKGTTGVRNSYQDDVGTYLGQIKEKSKIPVLAGFGVSSQEQAAEL-GKHCDGVIVGSKIVDLFHQGQ------KEKIKELIPQRE--ATH
MS--QAMMTVVSQTEIAQDIFELRLKGALVKEMGAPDQFLHIRVPGDELLLRRPISIASIDAEKEECVIIYRTEG--KGTTIISQLTAGDELDILGPLGNGYPIDMLEESQNALLIGGGIGVPPLYELAKQLHAKGVNVVSCFGFKNKAEVFYEEEFAAFG--KVNIATDDGSYGKQGFVTQYFEELGFVPDAVFACGPKGLLVAVSKTFDP--LTYLSLEERMACGIGACYGCVCDKKTSAYDNYRVCVEGPVFRAEEIVLMNKITAAF------KHKAFIPFVTAGDPDLETTKELIREIVANGADIVEIGIPFSDPVAEGPAIQKADERALANGINTDDIFRMVAELRTEI-DKPFVFMTYINPVFVYGIDKFMARCKETGVDGVIIPDVPFEEKGFIQAACREHGITYISMVAPSS-AERIAMIAKEAEGFLYVVSSLGVTGVRSDITTDIGSMLAEIRKISDIPCAIGFGISNARQAKAM-SEVGDGVIIGSAIINIMEKYG---KDSPKPVGAFVAEMVGAIGS
MPKLLVQAAILQHIDLSSSIKQMTIAAPLLAQTAQPGQFVHVKGAGHEPLLRRPISIAGVNREAGTLTLIYRIVG--KGSAMLAALKPGDLLDCLGPLGQGFAL----RGEKPLLIGGGIGIAPLLFLAQCLCPL--PAEIIMGGRTQGELFWQPLFKDAC-QHIHVTTDDGSLGVKGLTVDILPQM-RHFDMIYACGPQPMLRAVTAIAGTHRPCQVSLEERMACGIGACLVCTCNTE--SGAKKKVCSDGPVFWAEEVLLMTMIAAGLKQRKESGQKGLIVYLTAGYPDLDATYQAVMAAEAAGADAIEIGIPFSDPIADGPVIQKAATEALKRGVTAPKILELIRRIRRSS-SIPLAVMTYVNTVLHYSPQKFIADFSAAGVAGLIIPDLPMEESGFIQAICREYPMELISFIAPTSGQDRIAAISKEASGFLYCISSTGVTGVKRTDYQLVEKIICQASRHTTIPIAVGFGIGSPEVAREA-AKYADAVIVGSAVVQRMEKGD------VASVRDFLSGIRRELGL
MAKIAVDASVIINEQVSEDVFRLELLCPEIAAYSKPGMFVQVRVDKGMLLLRRPFGIADV--KDKSITVFYRVLG--EGTKALTSVKSGDLLNVLGPLGNGFKT----DAKRPLLVGGGMGLAPLLYLARFYQGK---ADILMGGRNKQEIFWEEYFRPYA-NNIFITTDDGSVGTKGFTTSLLPQLDTKYDLVAVCGPGIMMQLISDIAAKYDPCQVSLEKRMACGLGACLSCAVDTK--DGQRKKVCKDGPVFWAEEVQIMTRLDKVLAELKNQNKKGLFIYLMAGVPDEAGTIEAVKAAERAGANVIELGIPFSDPLADGPVIQEAGIKAIKGGMNLTRLLDLIKKIRTET-QIPLIGMGYINNILHYGVEKFVKDFKEAGLDGMIIPDVPHEESADIRAVCKKEDFHLIEFVTPGTTVERMKETCSSADGFIYAVSVNGVTGARDGGAQAIGKVAELVKKETNVPLAVGFGIGSPEAAVAA-AKHSDAVIVGSAVVSKILQNK------LGEAEKFIASLRTALDA
MK-----SSILFNRLLAPGIYQMAFSCADIARSASPGQFVHIKLNDSGHILRRPFSISNI--IGDIVYIVYQVRG--SGTLIISRLKSGDEIDVIGPLGRGFDISR--TKNRALIVGGGLGIAPLLYLSRMLSNK---SEVFLGYK--DHLFLVEEFE-----HPIVSTETGISGYRGFVTDALKEYSPMADIIYACGPVGMLKAVKSISQHYGPCQVSLEERMGCGIGACLVCSCKIKEDGWHYMRVCADGPVFMADEVIFMNRIDEKFRVLREKGRKALITYITAGDPNIEMTYRLVLEMEKAGADLIELGIPYSDPLADGPVIQRASMRALANGIKIPDIMNLVKSLRQVS-DVPLIYLVYYNSVFKYGIEKFVSEARDVGIDGLIIPDLPLEERGEVYDIVKQHDIHLIPLVAPTS-HERIKKITENAGGFVYCVSVTGVTGQRQELDTDVKRYMEEVASYTSLPRAIGFGISGPDMIMKL-KDYCEGIIVGSAVVSQIERGE-GDREIAKNVRDLVYDMKSVL--
MF--LEDGKIISHESLGNGQYLMEISCPQVSADAVPGQFVHISCAESNPLLRRPISIHRINKEKNTIELYYLVVG--KGTTLLSAKIVGSTISLMGPLGRGFELNV--PEKRTVLVGGGIGIAPLLALAEELKANGKEVVSLLGAAGAEGLVRAKEFAAYG--DIVEITEDGSLGEKGLVTEYLQPLDKNNTIIYTCGPEGMLKAVVKAASEVDPCQISLEAAMACGVGACLGCTCVKG--HGGYPKVCKDGPVFWSSEVKLM---------LHKKNEKALIPYVSCGDPSLEFTEQLATILAESGADIIELGVPYSDPVADGPIIQRASGRALAGGVTLEKIFSLVKRLREKT-QVPLIIMTYYNPVYVTGVENFIARAASVGIDGLIIPDLPLEEAGYLKKAADSNNINLILLVAPTSSPERIKRIAQLSKGFIYCVSVTGVTGTRQSTSGGLEDFLDQVRLQTKLPLAVGFGVSGPDTARKM-ANKADGVIVGSAIIQKIEENVQDTLKALEEAVSFINTLKKAI-G
MH--PYPATITKIVDETGDVKTFTVEFDMERFGNKPGQVAELSVFG---EGEATISITSSPTRGKFLEFSVRRVG--RLTSVLHQMEVGQKIGVRGPYGNWFPYEM-MKGKDLFFIGGGIALAPLRSLIDFVLQYKGKVEILYGARSYNDLCFKSDLERWP-KKVYTTIDEGWTGHVGFVPNYVEEVSPENKIAIICGPPIMIKFTLAVMEKLGQIITTLEMKMKCCIGKCGRCNI-------GSKFVCVDGPVFSLAQLEFMSRIAKCLENLRAAGKKGLIAFITAGDPGLAGTVEIVRHVAEAGADLIELGIPFSDPIADGPVIQMASARALAAGATLPGILEAVREIKKVC-TKPLLLMGYYNPIYRFGIRQFAAAASVAGVDGLIVPDLPYEETRPLREAATEKGMDLIYLVAPVTPDRRLMKIAAEASGFIYCISVTGVTGARREIDTDLAAFTGRVRRYTALPLALGFGISGPEQALKA-SAYCDAVVVGSALVKAVAECS-DAAAAGLAAGQLVARIRAALSF
MVQ-MLKVKILENKQVLPDFFRMVLAAPMVAKEAVPGQFLMINTSDTDPFLKRPISVNRIDQEKGTISLIYQIVG--KGTRLLTKKNAGEEIQIIGPLGKGFCWSE--QDKTIVLVGGGCGIAPLVALAEALVQTGKEVFVLLGSQCKEKLLGEDEFKELG-CTVMVATDDGSYGRRGFVTELLDELKKRIDQVYCCGPLPMTKAVVQITKKAFPCQISLEERMGCGIGACIGCVTKVRDGTIDYKKVCHDGPVFTSSEVVFMNKLEQVF-----TNGKAFIPFITAGDPSIEITEQLVLAMADAGADLIEVGIPFSDPVAEGQVIQEADNRALSGGVTTDKIFSMMGRIRKSC-NVPMAFMTYVNPIFTYGTDRFMKNCQEIGIDGIIVPDLPYEEKDELMPCCLKYGVKLISMIAPTS-NNRISMIARDAQGFIYCVSSLGVTGVRQEINTDVKEMIKLVKEVKDIPCAIGFGISTPEQAAKM-VQFSDGVIVGSAIVKIVEQYG---MDCVPHVVEYVRMMKNAI-K
M---SIKAEVLKVTEESSNIKTFTLKPS-ENFSFSTGQFIEFSLEG---IGEAPFTPSSSPYITETIDITIMKTG--YVTEKIHQLKSGDIVGIRGPYGKGYPIES-MFDKEILILGGGVGMAPLRSFLLTLIKQDKKITLCYGAKSPEDVIYKSQFEEWK-KEVLRSVDSQWQESVGVVTCLLDKIDLKNTLSIVCGPPIMMKFGTRKLLELGQIYLSMEKNMSCGLGKCGHCQL-------GPHFVCKDGPVFIYEKILWMNNLEKTLYKLKKEKKKAISIFLTAGYPNVNTTEKLIIEIEK-YSDIIELGIPFSDPIADGPTIQYSSQKALENNVNLEKCFSIVKNIRKKT-KIPVILMGYLNPIYNYGLNAFFSKSHKTGVDGIIIPDLPFEESSLIRKLAKKYNIAYIPLVALTSGLKRAEKISKISTGFIYVTAVTGITGARAELSDELIPFLKKLKNKTSKPLFVGFGISKPEHIEKL-KKYCEGFIIGSAIISLIKKKK--------SIINFLKYITRNI--
MFK-QNIYKILSNEMLVPGVFKMRLGGD-TQYITKPGQFINIALDG--KFLRRPISVCDY--DCDSITIIYKTVG--EGTLQLSEMRSGEMLDCLTGLGNGYDIS---KSKEPLVIGGGVGIPPLYNLTKCLVAAGQMPSVILGFNTKDEIFYEEEFKALG-VPVTVATADGSYGVHGFVTDALPGD---YDYFYTCGPMPMFKAIEAKIKT--SGQYSFEERMGCGFGACMGCSCQTK---YGNKRICKDGPVLEREEIIWMSNISKAF-----DHGKAFIGFATAGDPDLEASRRVMLEMARGGCDLIEIGIPFSDPIAEGPVIQEADLRALNAGTTTDKVFEMTAKLSAET-DVPLVYMTYLNVLFKYGYEKFLKNAKESGVSGVIVPDLPFEEKGELQSVAEKFDIDVISLVAPTS-EQRIQMIAKQAQGFIYEVSSLGVTGVRSEIKTDLQSITAAVKQVSNIPVAIGFGISTPEQAAKY-SHIADGVIVGSAIVKLVAQYG---EAAPEKVYEYVKSMKNAM-K
MPKLVVEAQIVRNSEIGNQVKELVLYAPEIATMAKPGQFLHVRVAKSHPLLRRPLSISGADREAGTVSTIYRIVG--QGTAYLATLDTKDSVDCMGPLGNGFTI----QGQRPLLVGGGMGLAPLVYLAGALCPR--PSEVLMGGRTKEEMFWLSMFHNMC-NNIHVTTDDGTLGSTGVTLDILPELKSTFDIIYTCGPRVMMEGVARLAEEHNPCQVSLEDFMACGIGGCLSCTCATN--DGTRKKVCTDGPVFWAQEVISMVNLEEKLQGLKASGKKGLIVYITAGYPDYASTLDAVLAMEKEGADVVEIGIPFSDPIADGPVIQKAATLALKAGATTIKSIQLIKEIRKQS-AIPLVVMTYVNSIIGYGMEKFIAAFAEAGINGLIVPDLPIEESPLLENICHKEGVSLIQLIAPTSTTNRIHNISQKAQGFLYCVSNTGVTGVRNIDYSQIGSVIATARQATDIPMAIGFGIGSPEGAAAA-AQYADAVIVGSAILEKLTTEG------VTGVRTLVRSIRKRLSK
MTISALPCPVLSRENIAAGVYDVWLSAP-QAEQAKPGQFVGVRCEG--FTLRRPVSICEIDRARGRLRLIFEERG--EGTRWMTSVRVGETMDLLAPLGNGFNLGD--AGRAAVFVGGGIGVPPLLEAAKPFAGH---ADAILGFRSKPNVILKADFERFG-AHVTVVTQDGTEGETGVVTPPLEKRSAPCGVIFACGPRPMLAAVAGVAEARGPCFVSMEARMACGVGACLSCAIPVKGNEVQNWHVCKNGPVFDAARIVWMDRIGEMFAKQKQAGKKALITFVTAGDPDIAATEKLVLAMEQAGADLVELGVPFSDPVAEGPVIQAANIRALSNGLKIDGVFDAVARLREKT-QVPLVFLMYINSIFNYGKENFFKRCRETGVDGVIIPDLPYEEKDEVADPAAKNGIKLISLVAPTS-HERIQKIAEQAEGFLYCVSSLGVTGTRSSFHTDFESFFSLINRYTAAPTALGFGISSPEQAREL-KRYADGIIVGSAIVRLVGAAA-TPEDAVKSVADFTASLRAGL-S
MGISKITAEVAVQKPIAAGIYDMTLKVGEMAKEARPGQFVSVYSNDGSKLLPRPISICGIDAEKGELRIVYRIAG--EGTKEFSGYVSGTKVEVMGPLGNGYTI----KDKKAIVIGGGIGIPPMLELSKQLNCE---KAMVLGYRD--ETFLKEEFEALG--DVYVSSDLGTAGIKGTVLDAIKEYGVEGDIIYACGPMPMLRAIKAYAEEKGEAQISLEERMACGVGACLGCVCKSKHTHVHNKRICKDGPVFDAREVEIM-RIKEAFEKRKKNGQKALITYIVSGDFGYETTKKNIMSMVNAGADIVEIGIPFSDPIAEGIVIQEASQHSLEGGTTLAGIFKMVKELRNET-DTPFVMMMYLNTIYRFGTERFFDLCNECGIDGVIVPDMPFEEKDEIQGTATAHGVDNISLVTPAS-HDRIESIAKDAEGFLYCVSSIGVTGTRNEFSTDFDAFFDVIKKNTKIPCAVGFGISGPEQAKKM-SQYCDGVIVGSAIVKIISEYG---EDSPKKVYEFTKSLRDAL-E
MSKQVVNGKIIGQGEIAPMIYKMIIEAPEVAENAKCGQFVNVYPESKSTLLPRPISICEV--GETTITLVYGVVG--EGTKEFSKLVTGDTIRISSALGNGYDVQ---EALVSVLVGGGIGVPPLVELAKHIPGE---KIAVLGFRDEP--FLVKELENLG-VKVYVATDSGKVGFKGNVIELIKAEGIKGDYFYSCGPKVMLKALAAYCAEVDPVQVSLEERMGCGYGACVGCVCKTKEKGFEHKKVCKDGPVFLGSEVKWMSNIQAAFDEKKKEGKKAFIPFITAGDPHIEATEAFIYALEKAGSTLIELGIPFSDPVADGPVIQRANLRAMAKGFSLEAVFELVERVREKT-RIPLVFLMYANTIHHYGIENFFKRCQEAGVDGIITPDVPLEEKEEFNSYAKANGVDLIALVAPTS-GERIKAICETATGFLYCVSSLGVTGTRESIETDLGSFFETIKTHCTIPTALGFGISTKEQAVVL-KDYADGIIVGSAIVKIVEAYG---EVAAPYLTQFAGDIVKSI--
MDELVTDAKVVSHRRVAAGCRRLVLAAPEIARAVRPGQFLHVRCDGTDPLLRRPLSVHDADRERGTVTILYRVVG--RGTALLAQKKQGGRVNVLGPLGRGFDPPA--EHRRVAVVGGGIGIAPLFFLARELSADPRAVTVFQGARTAAEL-DVADFTTLP-VNLFTATDDGSRGHAGSVVELFLDTHEPVDWVSAAGPPGMLRALAGALETLGSGEFSLEERMGCGIGACVCCSCRIGPDRWEYRRVCADGPVFGAREVVWMSRIAAAFGRLRERGEKGLIPFVTAGYPNLEATRSLVLAMAESGADLIELGVPFSDPLADGPVIQRASQAALGAGTSLAGILALVRELRRET-DVPLVLMSYFNPIFSFGPGPLMSAAALAGADGLIIPDLPLEEAGPVLERADECGLDLIPLVAPTSTPRRIAAIAGQARGFVYCVSVTGVTGTQAGYSEKLVGVCRTVREHTGLPIAVGFGIARDAQVRAL-APHVDALIVGSAIVDLIDGAD--ENGSVKRVCSLVLELKQALKI
MKNLCSVEKVLSNENIIDNVYEIRIEGQF---QSDSGQFYMLKPVKSGILFGRPISVYDV--QPNYISFLYQVVG--QGTKDMSEMVKGDEMQILGPLGNGFDLNE--IKGKVALVAGGIGIAPMVNLAKALKGT-NTIDFYAGFRDCV--YAVDEVEKIV-ENIYVSTETGSKGHKGYITEILN--PSDYDIVVSCGPLVMMKKVISMAKANKPIIVSMENRMACGLGACLGCTCKTV---KGNETVCKTGPIFRGEDLIFMNSLDTAFKELKEKGEKALACFLTAGDPTEQCTLQLVKVMEQAGADIIEIGIPYADPLADGPTIQNSSKRALKHGINIPKIMNLVKTIRNEV-KAPIVYLMYYNSIFKYGMERFLKQCSEVGVQGLIIPDVPVEERGELGEMCLKNNVYLIPLVAPTS-EERIEKITKDGHGFVYCVSVNGVTGTRDSINTDMEEYMSTVGKYTSIPRMIGFGISSVETARKM-KEHSEGVIIGSAIVNRIANIKENYKEVENHIKIFIEEIKNELKR
M---PMPVTIADVTDEARDIKTFTLAFDAAGFAYLPGQFAELSLFG---SGESPIGIASSPTEKGHLLFTVKRMG--VVTSELHASAAGTKMGVRGPLGHPFPWER-LEGRNILIVGGGFAFTTLRSAITYLLANPGTITAVYGAREPGELLYKPALKQWE-AAFTTTIDDGWNGRVGLVPVVVKEISAENAIALVSGPPIMIKFTIPVLVELGDIVLSLENRMKCGIGKCGRCNV-------GAKYVCLDGPVFTWALLEYMNKITKVFEELLKKNQKAFIPYLTAGDPDIETTEKILELYASNGADIIEIGVPFSDPMADGPVIQAAMERALKNSISLKKILNLVSNFKKKY-STPIILMGYLNPFFSYGFEKFAKDAKASGVDGILSVDLPPEEATPFYKALKNQEIISIFLATPVTNQKRLHAIQKFAEGFIYMVSVAGVTGERKNLDEGLIEKIQEVKKTIRLPVALGFGISSPEMIQKY-YSHLDGFIVGSALINRMENDL-KNQSPFEELKTFFLSLAKVC-H
M---PQTVTVLEIAAETPDVKTLRVAGQ-IPFDFRPGQCAMLSVPP---VGEAIFSITSSPYCRDCLEFSIKKVG--DVSGALHDLVPGRQIGIRGPYGNGFPVDE-MKGKDLLLIGGGIGLAPLRSLIGYCFANEGHIDIVYGARSPADLVRKSEIETWP-KTVYLTVDPDWSGHVGFVPSYVTELVPENRVAVTCGPPIMIKFVLQALEKLKQVITTLEMRMKCGVGKCGRCNL-------GPVYVCKDGPVFSLAQLEYMNKIEKAF-----SKGKAFIAFVTSGDPDLETTEEIVYAMDRAGCSLVELGIPFSDPTAEGPVIQAANVRALSNGVTTDKIFAMVKKIRQKS-DIPMVFMTYANVVYSYGIEKFCQKMVETQMSGMILPDVPYEEKAEFDVVCKKYGVDLISMIAPTS-HQRIQMIAKEASGFIYCVSSLGVTGVRSTITTDIGAMVDLVRQVSDAPVAVGFGISTPEQAKKM-ANQSDGAIVGSAIVKIVEKYG---KDAPKYVEEYVSQMVQAL-Q
MR-----YVVRENREISNGIYRLRLEFDG---IPTPGQFIMINCGG-NTLLKRPFSICDH--DADEITIVYRIKG--KGTYNLSKVKALDTLEVTGPHGHGFDMFD--KFNNILIVGGGIGIPPLLFLSKKLKSK--NLKIALGFK--SDVFLVDEFKKYG--DVVIATEDGNTGIKGYVTDAMKDE--DIDMIYGCGPMQMLKSVKDMAEKYDPCQISIEEHMGCGIGACMVCACKTKDSGFQYKKVCKDGPVFWSREVVFMNRIDKKFNELKKKGRKALIAFITAGDPDINITINLVYKMVEGGADIIEIGIPYSDPLADGPIIQASSARALKKGTKIDDIMSAVNIIRQNT-DVPLVYLAYYNSIYKYGMEKFLKNAKDSGIDGLIIPDLPLEERKDIKELSEKHDIYLIPLVAPTS-NDRIKKICENGKGFVYCVSTKGVTGVRNSIETDIEKYMDLVSKYTDLPKAIGFGISGPEMAKKF-APYCDGIIIGSAIVKMISDSR-NNDEIFDSVANFISSVKEVI--
MIH-QERMQVVRQQQIAEDIFELTLTGQLVLDMKQPGQFVHVRVTDTEPLLRRPISIASIDHELLQFTMIYRAEG--RGTTILSAKRPGEEVDVLGPLGHGFPVEEVEPGQTALLVGGGIGVPPLYQLSKELHAKGVRTIHVLGFQSENNVFYEKEFSNLD--DTYIVTVDGSQGTKGFVTDLLKETAPKFDVFYSCGPTPMLGALEQTYPD--KGFLSFEERMGCGIGACYACVCNTTATEKEYLKICSDGPVFPRGVVKLMATLQKVMEAKIAQGEKAFVAYIMAGDGGLDSLREQILFLQDSGVTAIELGIPFTDPVADGPVIQEAGLRALEAGANLRNILKTITKFKDEI-HTPLVVMSYLNPIIAYGIQDFTKACEQSGVSGLIIPDLPLEESTIITSELQDTDIALIQLVSLTSPQKRIIKIAKAAEGFIYAVTVNGTTGVRQEFTEQLEQYLANLKKVSQVPVLAGFGISNSQQVKEI-GAMADGVIVGSAIVQAFHDGN------NKQITELLNKQS----M
MIK-QERMRIVKHKEIAQNIFEMTVSGQLVQDMTSPGQFVHIRVSDSEPLLRRPISIASIDRDVSEFTMIYRAEG--RGTSLLALKMVGEEIDVLGPLGNGFPVEEATPGETVVLIGGGIGVPPLYELSKRLVDKGVKPIHVLGFQSKEAVFYEDFFRELG--ETHIVTVDGSHGQQGFVTTVLSELQPEFSSYFTCGPTGMLAAIQNMYPD--KGFLSFEERMGCGLGACFACVCKTTQTEVDYVKVCSDGPVFPAGVVSVMTKLQTAIEQQVETGGKAFIPYVMAGDGGLSKLREQLLFLQDAGATAVELGIPFSDPVADGPTIQEAGKRALAEGVTLRGVLEEIERVHSEV-TIPIVLMTYLNPVFRYGIEAFAKDCANVGVSGLIVPDLPLEESGMVKDEFSKHDLALIQLVSLTSPPERIERIAKASEGFLYAVTVTGITGARAEFAMNVGDHLAKLKEVSPVPVMAGFGISTPEQVREM-GKLADGVIVGSRIVDALHEGN------LDSIRELIAASK-SVIV
MSGKKETTVVVSQTEIATDIYDMWIAT-DLSLQAKPGQFISVYTQDKSTLLPRPISICEVDRENRRIRIVYRVAG--KGTAEFSGYHAGAPIDILGTLGNGFPLEA-AKSKKAFLMGGGIGIPPMLELAKELDCE---KDIIVGYRN-SELFLADELKQYG--NLYVATEDGSEGTKGNVMNAIAENNLKADVIFACGPMPMLRAIKKYAQEQNPAYISLEERMACGVGVCLGCVVKTKHSHVKNARICTDGPVYLASEVDIMNRIEQRMQKLQEKGEKAFITYMTAGLPDMAGCKELIKAQEKAGTDVLELGIPFSDPVADGPVIQDASYKSIQLGTNLKKVLELMKEVRAEGVQLPIIFMMYYNTALYFGLEKFVEECIASGVDGLIIPDLPLEEQGELQQYLNKENAPLIELVSPVS-AERVPKILENARGFVYCVSGMGVTGQSGNFHREILNYLASVKKVSKIPVMMGFGIEEAKDVAPM-KDVIDGAIVGSHFIKLLEANDY----KPEAAVEYCSKFKREIAL
MN--PFKAAITGVMPQTASDYTYRLATD---LDVRPGQFMEVSIPG---VGEAPISVSDF--GSGWIEMTIRNVG--RLTGVIHELKPGGHFFIRGPYGHGFPLEE-FTGRDLIIAAGGTGLAPVKSILSRHCSGGKSLTLLAGFKTPSDMLFKDEISAWR-EDVQITVDENWDGSTGLITGLITKVNPGNTRVIIVGPPVMMKFSALEFLKRDNIWVSFERKMCCGLGKCGHCKI-------DDTYVCLEGPVFNYTRA--MTK---RFKDLTARQEKGLITYLTAGYPDLNTTIKLVEVMAGHGADFIELGIPFSDPIADGPVIQQAANFALQKGIKTAEIIAAVRKIRQRT-SVPLIFMTYYNPILQYGLRRFVAHSVEAGIDGLIVPDLSFEESEELRTVADAYNLALIPLVAPTTPLERLTAFKANARGFVYCVSVTGVTGVRNEITTDLASFTDRVRQCINLPVAIGFGIAGPYQAAQV-APFCEAVIVGSAVVNLIAKNN-DFKGMSLAIGSLAQDIKSALLC
MIQ-KELMTVVSQSEIAVNIFEMTLKGALARQIDEPGKFVHLKVGEEMPLLRRPISIAKIEPEKQEFTMIYRAEG--AGTSALSRKRTGDLVDVLGPLGHGFPVEEAAAGQTAILIGGGIGVPPLYELSRRLNEKGVKTIHVLGFQNKQAAFYTEQFAALG--DTYVATVDGSLGEQGFVTDIINKHGLKADIFYSCGPTVMLKAVERLHAA--RGYISLEERMGCGIGACFACVCHPAETGTAYLKICSDGPVFKAGEVALMTKMAEAFQKVEREGKKAFTAYIMAGDGGLHRLKETILLLEKSGVTVIEMGIPFSDPVADGPVIQEAGKRALKEKVTLTQILEELASFKDEI-SVPIVIMTYANPVFKVGADHFADLCEKAGVSGVIIPDVPMEEEEEFKEPLAKRDIAMIRFVTLTSSDERIAETVKDAEGFVYAVTVNGITGARAGFAGDLSAHLSRIAEQSPVPVLAGFGVSSKEQAETL-GAACGGVIVGSKIVQLLHEGK------GSEIKQLIP--------
MK-----GIVYSNDLISPSIYNMGIQLGDTAESIQAGQFVHVRCGQSDPLLRRPISVCQIDAENGIIYITYQVKG--KGTRWLAEQVRGSKLDILCPLGNSFEMPA--DINEIWLVGGGIGVFPLQLLAQQYKDK-ADIVSILGFRSDEFKPLWQPFEQYS-KRVIIATEDGSYGYKGLVTDELTLAAHKPQIIAGCGPSKMLKSLACIAEQYDPCVVSLEERMGCGIGACLVCNCKIKDGEWHYRRVCADGPVFWSHEVSFMNRIDERFDELRRHGKKALIPFITAGDPDVKYTMDAVRALESAGADIIELGIPYSDPLADGPVIQASSQRSLKGGMNLDIAFDMVQNLRVNT-SIPLVFLIYYNCIYQYGLEKFIEQCGKTGVDGAIVPDLPYEERQALKPLLDDAPVYFISMVAPTS-AQRIKEIASSAKGFLYCVSSLGVTGERQAFDSNIDAFMEKVNLYSVVPTALGFGISEPQHMRRL-GYLADGLIVGSALVRRIEQKA-----SDRDIYEFMRGLRMALNS
MK--DVEFKILTNEPLTGDIFKMTLDGD-TSDIKRPGQFVEISIPG--RYLRRPISVCDW--SENRLTLIYKVVG--EGTEDLSYMEPGDYISALTGLGNGYDLKK--IPKNPVIAGGGVGVPPMYALAKELKKIGITPYVALGFNTKDDVFYEAEFKALG-VPVNVATVDGSYGAKGFVTDIIGD----HDYALCCGPEPMLKAVYNVVK---DGQFSFEARMGCGFGACMGCSKKTK---TGFKRVCKDGPIFMMEEIAWMSNIRKAF-----ENGKAFIPFITCGDPDLETTAAAVRSAVENGADLIELGIPFSDSTAEGPVIQGANLRALKGGVTTDGIFGLVRELRLDV-KVPMVFMTYANVVFSYGAEKFISACRDIQIDGLILPDLPYEEKEEFLPLCRKYGVDLISLIAPTS-ENRIKMISGEAEGFLYIVSSLGVTGTRSEIKTDLDSIVKMVRESTDVPCAVGFGISTPGQAEKM-AGICDGVIVGSAIIKFLERYG---REAPKYIGEYVKFMKDAI-R
M---ILKERVIENRIMGDMLYKMVISGQ-AAQTATPGQFVHLQVADSEPLLRRPLSIAGIDKNTEEVTIYYKVIG--KGTELLTRIKENEYISVLGPLGTGFTVP---DSGELLLVAGGIGIFPLLSLIQAVDKEKVKLKLLWGGENKQFIEGLIDIEKMG-VNLDMSTLDGSLGTKGLVTDLLESYGKQNLRVATCGPKGMLQAVTKICLGHNPVEVSLEERMACGIGACLGCVCTVKEGNLKRKRVCKEGPVMDGKEVVWMNRIDEMFAKRLASGEKALITFVTAGDPDLETTRQLVLKMEESGADLVELGVPYSDPIAEGPVIQEANIRALKNDVRLDKLFKLVSDLRKDT-HIPLVFLLYVNCILQYGKAEFFDSCLQHGLDGVIVPDLPFEESDEIYEEAHRKGIKLIRLVAPSS-AARIEMIAAQAEGFLYCVSSLGVTGMRSNFNTNFSDFFGQINKVKRAPCALGFGISTPEQVKEL-KKYCDGIIVGSAIVKKIATAP-TNREAIASVSEFICDLRTALER
MANQPEIGQIIKVVEETPTIKSFQVVLG-KEFRFEPGQVAQLSLFG---VGEATFVINSPPTRMDYLQFSVMRAG--EVTERIHQCKTGDPIGVRGPLGNWFPYAE-MKGKDIYFIGGGIGMAPLRTLLLYMLDNKGAITLLYGARSPQDLCYQEEVKEWA-GELILTVDPDWDKRVGLVPNVLKELDPKGKIAITCGPPIMIRFTLQALAELGQVITTLERRMKCGIGLCGRCNI-------GTSYVCVDGPVYSLAQL-------AAFRRLRAAGERGLVVYLTAGDPTPAASLRYLRAAADAGADILEVGVPFSDPTADGPTIEAASRRALSAGMNVAGALELVRRFRSTH-ATPIVLFGYCNPFHRYGWPSLCDDAREAGVDGFLVVDLPFEEREEALPSIRKAGLDWIALAAPTSGMARVRAVDRAGSGFLYLISVTGVTGTRKTLPPSVAAWTRKVARATRLPVAVGFGIASPAMASAA-TRNADAAVVGSACVKIVERNG-RGPRGPAELSRFVRSLKKAL-R
ME--PVFLPLEDVITETPTIKTFVTCPD-PPIHFRAGQFMQLTVPG---VGEAPFTPSSSPYEPERLEITVLKAG--TVTDALHKLKPGDIVGLRGPFGKGYPLEK-FYKKEILVVGGGVGLAPLRALLLALFHDDERVSIKYGAKNPEELVYYKFFDEWA-KDMTITIDPGWEGNVGLVTELLKVLNLNNSYSVVCGPEVMLKFVTLSLLNAKQIYLSMNRNMSCGMGICGRCNV-------GPYYLCKDGPDMNYDLIVLMNRITATINSLHSKGAKAFIPFITAGYPDIKTTPLLVETLEKAGASIVELGMPFSDPLADGPTIQSSSFEAIRNGTTPDAVFDCIRTIRETS-EIPIILFTYTNLILRYEINRFMKRLSSSGGDGLLVPDLPIEEAQLFIKRAHEHNLRMIFLISPLTLPQRMKKIEKMSDDFVYCVSITGVTGKRKQLFERIKPYLQTVSATVSKPFVVGFGVSNRDDARKI-AALSDGVVVGSAIINIIKENK-NDANLLKNVRKFVLNIYRGLYY
MIR-NECMAVVAQAEIARNIFELTLKGGLVSEIGKPGRFVHIRTSDGDPLLRRPVSISSVDEEAGTMTLIYRAEG--KGTALLSRKSAGETVDVLGPLGNGFPAEAAKAGSRALIVGGGIGVPPLYGLSEKLKAAGVEPVHVLGFQSADVAFYEEQFGELG--ETHLATVDGSAGTKGFVTDVIRSLPGEFDVYYSCGPLPMLTAVSSEMEG--EGYLSFEERMGCGIGACFACVCRTDSNEKGYVKVCSDGPVFRDGVVKLMTKLAGAIREANGRGGCAFVPYIMAGDGGLGRLEEQILFLQEAGATAVELGIPFSDPAADGPVIQQAGIRSLESGTTLAKVMQAVGGFSEEI-RIPVILMTYLNPVLSHGIAAFANDCREAGIAGVIVPDVPFEEDAVLEDALRMADVDFIRLIPLTAPDDRIRAIAGEAEGFIYAVTVDGITGARDSFAGSSADRLAWLREIADVPVLAGFGISTPAQVREF-GRSADGVIVGSVIVDAFHRGD------LVSISELIRAARTPVAE
MT--PEVAVIKRVEKLTVTESLFDLELL-KPLGHRPGQFLELSIFG---VGEAPISISSAPSDSPTFQLCVRKIG--NVTTAMHARKPGDKVGIRGPFGNGFDLEN-FKGWDVLLIGAGLGLAPLRSLIWAVLNSQGRVFIIHGARSPQLLLFKEELREWE-NEFYSTVDESWQGHVGVISTIIPEVDPEKTQAVIVGPPVVYKFLIKELKNRGHIWVDLERKMKCGVGKCGHCQI-------NNVYVCQDGPVFRYDRIAIMSRIVAKFEKLKQNGEGALIAFVTAGDPKPELTPKIAETLAK-HADIVELGIPFSDPIADGPTIQAAANRALASGTTPETVREIIEKIRDTN-DVPLVVLTYYNIVFKRGVDNFIKSFAAVGMDGIIIPDLPVEEAGELLKATERHGVDLVLLVAPTATPERLRRICGASSGFLYLVSLLGVTGAREKLSDLVRPLIADVRKVSRVPIAVGFGISKPEHVSEVIKCGADGAIVGSAFVNLIAKNQ-GNERMLKELDILGKSLKAATQL
MA--QKRARITSQVQLAPGIFSMWLEEAEIAKKASPGQFLSLYCNSEDRLLPRPISICEIKEDRTSLRLVYRVAG--KGTEEFSKLKEGDMIQVMGPLGNGFPM----EKKKAILIGGGIGIPPMLELAKSLDCE---KSIVLGYRD-KNTFLDKEFLPYG--QVYLSTEDGSLGVKGNVIDAVRQYAVQGAVIYACGPTPMLRGVKAYALEHNTAWMSLEERMACGIGACLACVCKTKHTNVDNTRICKEGPVFKAEAVELMSRIKNAF-----LNGKAFISFVTGGYPDLETTKELIVAMEEAGADLIEIGIPFSDPIAEGAVIQEANERALSSGCTTDKLFDAIKEVREKV-TVPLVFLTYINPIYTYGKERFFKRCVECGIDGIIVPDLPFEERDELKEECKQYQVESISLIAPTS-KERIRTIASQAEGFIYCVSSLGVTGVRTEIKTDISSMISMVREVTDTPCAVGFGISTPEQAKDF-AALADGAIVGSAIVKIVTQYG---KESIKPVKAYVKEMKTAV-A
MDTHPASATIKRIEHLTYCETLYELVKD-TPLGHQPGQFVQVSLFG---IGEAPFSVSSAPG-GKSFEIVVRQIG--EVTSKLRTLKVGDKVGIRGPFGRGFDIDS-LKGKDLLFIAGGLGIVPMRSLINYVLRNTNDVTILYGCKEPNEFLFWDEVSKWH-KTHMFTVDEGWDGDIGVITTLLPKVNPETTKAIVIGPPIMYRFVIKDLEKKGNILISLERKMRCGVGKCGHCQI-------HGVYVCKEGPVFSYDEIAIMN-LEDKFRELQTKGEGAHMPHVYYGDPHEEFSLQLLETLAENGADILEFGIPFSDPTADGPTFQAVCERALDNGMTPSKCIEGIRKLRVKGIENPIVVTTYYNIPYVKGVGDFLKEIKEAGAQAIIVPNVPVEEADVLLAEGKKNGIHPIFQIAPTTTEKRLKKITDVASGFLYIIGVEGVTGVRERIGDSTLKLVERVRRHTDMPLLAGFGISNRKQAAAVISVGADGAIAGSVYARVYEKNLEKPEETLNEIAKLVEQIKQGCRR
MK--VETCNISRHETFQGPYRRLILDASGIGCAGVPGQFVHLRIPRLGAVLRRPFSLYRA--GKDGIEVLYKPVG--RGTDAMLSMVQGDSLSLIGPLGNGFPVCG--KKRTPVLVAGGYGVAPLSFLALTSARPG---IIFIGGARADDVLCVDDFKSRG-WDVRVTTEDGSLGAKGRVTVAIDAWSRGDREWYACGPDGLLKAVGERAAANGNAWLSLDKHMGCGVGACLACVQRVRDGTEGWVRVCRDGPVFEARSIVWM--IGKTFNRIRSEKRAAFVAYITAGDPDAKRCIQIADALVEAGIDILELGVPFSDPLADGEANQLAAGRAIAAGVTPVGVLDIAKAIRKKHPTLPIVLFTYINPVASVCFGGYCREAALCGVNAILPLDLPPEEADGYRGHIDNAGLGFVNLVAPTTSERRMKQLVASATAFVYYVAQEGVTGERKTFASGVSERIAMIKKHTSLPVVVGFGISSPEHVKEA-ATGVDGVVVGSAIVRKVEAFA-KGQGSIDDIRGFVKKLRKAL--
MI--KAWMEIISNRPIAKNIYKMELKGELVQRITRPGQFVQIKVDDSDLLLRRPISIAEYNAEKNTMTLIYRAEG--AGTKRLSRKKASELVDVFGPLGNGFPVEE--TKEKALLVGGGIGVPPLYELSKQLVQNGVEVVHVLGFSTKAAVFYEQEFKELG--ETFVATVDGTFGAKGTVMDIINEQRFTFETLYTCGPTPMLKAIEEAFPH--KVFLSLEERMGCGIGACFACVRRTKANDSGYKKICTDGPVFRIGEVMLM----------FQQFDKLFIPFITAGDPNEELTIDLALILEKCGASAIELGVPYSDPLADGPVIQQASIRARRNGMNIEKAMELAYKMKERGLKIPIILFTYFNPVLQLGEKYFFTLMEKNRLEGLLIPDLPFEESGWMRKKCDEHGIYFISMVAPTS-YNRIKKIAENAAGFLYCVSSLGVTGERQSFDERVSDFISHVKKYSEVPVAVGFGISSNEHVKKF-FKISDGVVVGSAIVKQIEKLIPTKQSGLQEFERFINGLL----H
MSV-QRLCRITELSELGGGAFQLWFEAGEMAGLAQPGQFVHIQCGK-ERLLRRPISICGR--RGDELRIIFDLRG--KGTEWLSQRTAGECLDVLGPLGRGFRL----AGRRILFVGGGMGTPPLLWAAQSVPEI---AEAVLAFRCADRAILIGEFEAAC-EQTHITCDDGSLGAKGFAHEAAERLGKAYDGICACGPRAMLKAVAETAARYEPCQVSLEERMGCGVGACLVCACKTIDGAEEYSHVCKDGPVFDAERVVWMSRILKAF-----ENGPAFIGFVTGGDPTLESSAGFIEAMADGGADLIEIGVPFSDPVAEGPVIQEANLRALKNGCTVDGIFGLVEAVRQKH-QVPLVLLTYLNPVFHYGYERFFARCRETGADGVIIPDLPYEERGELSGIAAKNGVDVITMIAPTS-ASRIRMLAGEAKGFVYVVSSMGVTGVRSEIETDLESILAVVRDSTGTPAAVGFGISTPEQALRI-SRLADGVIVGSAIVKIAAQYG---AGAAPHIREYVRTMKDAIGR
MM--QHNARVLENRRINDTCLQLGLSCPASWAAAVPGQFVMLRLPAIATFLPRPFSIYRVTG-DGRLDILYRVVG--RATCAMAALGPGDGLNVLGPLGNGFSFGP--DLKQAFLVAGGIGVPPVAFLAQHLAGRGVDCTVFLGGATASDILCEADFSSLG-MTVCIATEDGSAGTKGLVTDILAPANQAPDAVFACGPPGMLRAVGSMATTRKACQVSIETMMACGMGACMGCAVRSADNQAAYKHACTDGPVFDCSRIDLMNRITETFDRLAAKKEKALVGFVTAGDPAIETSEAIIRAMCEAGIDILELGVPFSDPTADGPVIQRSSQRALANGTNLQTVFDMTATLRKTF-QGPIILFSYYNPIFRYGAENFYRDAKQAGADGVLVVDLPPEESAELTSCWKGDDFALIRLLAPTTPDGRIGAIAASASGFLYLVSMTGVTGSSGLDTTHIADLCAKVQRHTALPICVGFGVSTADDVAKI-AQHADGVVIGSAFERLIEESI-GKPDIAGILAERTREYKAATKM
MRW-KMKARVLSNRRIASEVYEMTFEWK--GKKPHPGQFLMIDCQG-KTFLKRPFSVNDF--EEEKMTILYQVRG--EGTKNLSQMKEGDILEITGPHGNGFEIL---EGKRVLIVGGGVGIAPLLYLAKKVKAQ--KLYIALGFK--RETFLVEKFEGLG--EVVVTTEEGSTGRKGLVTSVVEEM--EVDIVYGCGPKPMLKALQEISMKANLCQISLEEKMACGIGACLGCACKVRDKGFSYKRVCRDGPVFWAEEVLFMNRIDRRFDDLKKEGKKALITFITAGDPDIDTTYDIVLALEEAGADIIELGIPYSDPLADGPTIQASSQRALAKGIKIKDIMDLVMRIREKS-DIPIVYLVYYNSVFKYGIEKFLEDSKNAGVDGLIIPDLPLEERKEVLDVADKYEIYLIPLVAPTS-KERIKGITENGKGFVYCVTLTGVTGAREEITTDLEEYMRLVSSYTSMPKALGFGISGPEMARKL-KSLSDGIVVGSAIVERIAKGY-NRCEMLKEVKEFVLSLREVL--
ML--QEHTEVCLQEPYGDPYRLLGLRAPGIAARAAPGQFVHLRIPELDAVLRRPFSIFRT--DGERLDLLYKPVG--RGTEAMRRLEPGSIADLLGPLGNGFPSPS--GDRRTLLAGGGYGGAALYRLAERAPAPG---DVFLGGRTDRELVAAREFEQLG-WTVHTATEDGSAGRKGLVTDLLRDASAASSEIFACGPIGMMRAVAGLAAASAPAWVSLDRTMACGVGACQTCVIRVVPEGWRWARCCREGPVFEAQDVLWMKRISKLFDGLRDRGERGFIAYLTAGDPDPGATVEYVQRLIRAGVDLVELGFPFSDPVADGPVNQDSAIRALEAGTDFAKVMDLVRRVRESS-EIPIVIYSYMNPLCARGFDRAMAEAAEAGVDGFLLLDLPMEEDREYRAAVKSHGLDSIMLITPTTPEERIRKIVRHGSGFVYCVSRAGVTGVQQRIESGAEGLVGSIRRHTEMPVALGFGIGSPERAAEA-ARYADAVVVGSALVDRFHRLG-GREEGRAEVEAFAASLVGAVAR
ME-----TRILSNEKIATGIYKMVFEWYE---KAHPGQFVMVDCKG-KTFLKRPISVCSV--DDKSMTIVYQVKG--EGTKNLSEMKKGDTIEVTGPHGHGFELY---EDKNVLIVGGGIGIPPLLYLAKKIKAK--NLYIALGFK--REIFLVEEFKNLG--EVIVTTEDGSFGKKGMVTQGIEDI--KIDIIYGCGPKPMLKALKEISLKNNPCQISVEERMACGIGACLVCACKVKDGGFEYKRVCKDGPVFWAEEVEFMNRIDKKFEVLKGEGRKALITFITAGDPDIETTYDIVLAIEEVGADIIELGIPYSDPLADGPTIQASSQRALNKGVKIPDIMRIVEKIRFKS-DIPLVYLVYYNSIFKYGIQKFLKESKDVGIDGLIIPDLPLEERKDILEEADKYGIYLIPLVAPTS-KERIKLITENGKGFVYCVSITGVTGAREDIETDIEEYMKTVSQYTNMPKAIGFGISTPEMAKKL-KDFSDGIIVGSALVERIAKGY-NKSEMLQEVKSFVSILKEVL--
MIR-QEKMTVVAQKQIATNIFELTLRGELVQDM-NPGQFVHVKVSDSEPLLRRPISIANIDKDNHEFTMIYRAEG--RGTSILSTNREGQLVDVLGPIGNGFPVEEAAPGQTALLVGGGIGVPPLHELSKQLTARGVNVIHVLGFQSEDVCFYEEEFTKLG--DTYYATVDGTKGTKGFVTTVFDEKQPAFDVFYSCGPMPMLRALEQYYPE--KGFMSFEERMGCGIGACFACVCDTTGQDKAYVKVCSDGPVFPKGVVALMSRLTQAIENVTAQGDKAFIPYIMAGDGGLETLKPTILTLQKLGVTAIEIGIPFTDPVADGPTIEEAGYRALQAGASLRTVLEELQTFRDDI-TVPLVAMTYLNPILAFGVELFAIEAKEAGIEGLIVPDMPLEESAIIHDALRVAEIDLVQLVSLTSPAERIAKITAASEGFVYAVTVNGITGARQAFHEELSAHFNNLATYTTKPILAGFGISTPAQVEQL-GQLGSGVIVGSKIVDALTKND------WATIEALIAASKQSARA
MS--PFTSRIIKIIQHTDIDYTFFMEYR---GAVKPGQFFEVSIPK---YGEAPISVSDI--GDNYVGLTIRRVG--VVTNTIHEMKVGDSLFLRGPYGNGFDVEL-YKGKEIVIAAGGTGLAPVKAIIDYFTEHGKSLTVMAGFKSSKDILFRDDFKKWE-QDVTLTIEDGIPCRSGLITRYIPDINVDEAQVIVVGPPIMIKFTVAEFLKQGNLWVSYERKMCCGVGKCGHCKM-------DDTYICLEGPVFNYTKA--MSAIGATFQKLQQSGNKALITYISAGDPDLNTTRKLVLSMAANGVDIIELGIPYSDPIADGPVIQQASLRALQNGVSIEAIFGLIASLRQDT-QIPLVLMAYYNSLLQYGIEKFISTCAAVGVDGLIIPDLPLEESEELRQQGDAQGINVILLIAPTTPTERIARIAEASRGFLYCVSVAGVTGAQSTVDSGLQKFLARVRSQTELPLAVGFGISTPDQAAAI-AVLADGVIVGSAVITVLEQYL-GTEMLISKVGEFAKSLKNAI-R
MLI-HEHLEIISRETIAKDTVQMTFRGKMAQENILPGQFLHLLVGEGNHMLRRPISIAGVDKQESTITIIFKLLG--EGTNTLAKAEPGDQLDALGPCGQGYPVDEL-QIEHALLVGGGIGVPPLYYLAQRLRETGIQVTMVAGFQNKEQVFYEAEFRKLG--NFYLATDDGSAGEQGFVTDIIKKEAFTFDQFFTCGPTGMLKAVSTQLEE--EGYISIEQRMGCGIGACFACVVPAPDSESGYKKICKDGPVFRAKEVVLMSMLDNAFQTVSEAGEKAFVPYIMAGDGGLESLNERIRFLADSGATAIELGLPFSDPVADGPTIQAAGIRALEAGTTVQAVLDEVAKERASR-NVPLVIMTYLNPVFAYGVEAFASACAAAGISGLILPDLPLEEEGLVVEALQKHEIALIRLVALTSTPERIRALAERAEGFLYAVTVAGTTGERATFVDQLGTHLQELKEVSKAPVLAGFGVSTPEHVKEL-SQYCDGVVVGSKIVDALHQGD------RQQVKELIMSRK---QL
MIR-QEKMTVVAQKQIATNIFELTLQGQLVQDM-TPGQFVHVKVSNTEPLLRRPISIANVDKEKNEFTMIYRAEG--RGTKFLATNRENEIVDVLGPLGNGFPAEAAKPGQTALLVGGGIGVPPLHELAKQLNARGVKTIHVLGFQSEDVCFYEEQFTALG--DTYYATVDGTKGTKGFVTTVFDEVKPEFDLFYSCGPLPMLRALEGYYPE--EGYLSFEERMGCGIGACFACVCDTTGYGKDYVKVCSDGPVFPKGVVALMT-LQKQLEDVLATGDKAFVPYIMAGDGGLETLKPTILKLQQIGVSAIEVGIPFTDPVADGPTIEQAGERALAHGVSLKKVLAELQSFAQEI-HIPLVVMTYLNPILAYGIEAFAEDAKRGGVQGLIVPDMPYEESALLHDALKVNGIALVQLVSLMSPPDRIKKLAAASEGFVYAVTVNGITGERASFAAELAGHFANLKAASNIPVLAGFGISTTEHVKSF-GDIADGVIVGSKIVTALVEQD------WATIEALVQATKKTAAI
M-----VGVITDIKDQTPDVKTFRVVSPGKLFEHMPGQCAMLAVPG---VGEAMFSITSSPTNQEYQEFSIKRCG--SLTDYLHTMEVGDEITVRGPYGNSFPVETALKGQNLLFIAGGIGLAPLRSVINYVLDKEGSVEILYGSRSMQDLVGLDEINDWS-KDVYLTIDPEWDGHVGFVPSYLKELST-DKTVLVCGPPIMIKFVLAALQEMGQVFTTLELKMKCGIGKCGRCNI-------GSKYVCKDGPVFRCDEIEYMNRVQEVF-----QN-KAFIPFVTAGDPNLDVTERLIVAMAEAGADLIEIGIPFSDPVAEGIVIQEADQRALDAGTTTDKIFDMVKRVRTKT-DVPLAFMTYINPVFVYGADRFMERAVEAGVDALIVPDMPFEEREELLPACKAHGMTLIYLAAPTS-SQRVKAIARETEGFVYCVSSLGVTGVRSEITTDVGAMVKMVKEANNVPCAVGFGISTPDQARRM-AAAADGVIVGSAIVKLVAKYG---ADCVEPVSRYVREMKAAVAE
MPTIPELATIQDIIQETSNILTFRVVLNMSEFSFQPGQVGQLSVFG---VGESTFVINSPATRKDYLQFSVMRTG--EVTQRLHQLKIGDQIGVRAPLGNGFPVDE-LKGHNILFIAGGIGMAPLRTLLLYMLDNQGDITVIYGARSPEDLCYTYEFDEWR-SRLVLTVDPGWKEQVGFVPTVLTEESSYNCIAVTCGPPIMIKFVLIGLKRLDQIITTLEKRMKCGIGICGRCNI-------GTKYVCVDGPVFSYEELEIMNRIAGIFSRTAPKKGKALVGFVTAGDPSIECSREIVCAMCASGLDMLEIGVPFSDPTADGQVIRRSYRRALSNGTTLQTVFEMTASLRRSF-QGPVIVCSYYKPIYLYGVAAFCRDSKKAGADGVLVVDLPPEGSDELSSCCKDENFSLIRLIVPDMSEERIAAISASVSGFLYIVSMTGVTGGSGLNLSEVHRLCRRVRRYTALPLCVGFGISSVDDVAGV-SRSADGVIIGSAFARLIEENI-GRSNLAEILAERTRQYKGATKT
MTKYEVTANVVQQQKLIETVYFLMVYAPAIAQAAEPGQFVQLRILRGAFTLRRPLGVAAIDRENGNIAFIYRVVG--EGTRALAALQKDDSVNVLGPLGNGFS----HDFVHPLVVGGGIGLSPLLYYAASLKGR---ADVLMGGRTEDELFWNTLFHGFV-RNIFITTDDGSLGVRGFATDLLPTLRYDYDGIVVCGPEVMMRGVAKLAQEHGPCEVSLEARMACGLGACLSCSVDTR---GGRRKVCKDGPVFSAAEVFSMTRLEQKMTALKEAGRKALIIYITAGATGVKETVGIVREAERVGADVIELGLPFSDPMADGPVIQEASVMALKNGTNLAGILDMVCEIRKRS-AVPLVGMGYINNVHHYGYERFVHDFKAAGMDGIIVPDLPHEESKALRTICAGEAFHLAEFITPGTREARMKKTCKGASGFIYCVSNNGVTGVRKTDYTVIGAVCKKARSYTKTPLAIGFGIGSPKAAVEA-AAYADGVIVGSAVVKPIISGN------RKGAMELIRAMRTALAY
M---TAWARIAENLRLGQDVFRLRLEAPEIAAQARPGQFVMLKVRHGDPLLARPFSIHGA--ENGELFILYRVVG--RGTKILSMARPGKNLALWGPLGRGFDL----GVANPVLVAGGMGMAPLPFTAEELVREGKRPAFLLGMLTTGGYVLDKRLKNVG-VAISWASEDGGLGRKGLVTALLAEA-NGAAHILACGPLPMLKAVAALAAEHGPCQVSLEAPMACGIGVCLGCALPAA--GEGYLRACQEGPVLDSARLDWMRTIQEAFARAKSQGRAAFIPYVTGGHPDMATCARLIAALDKSGADIIEIGVPFSDPVADGPVIQTAGKIALDGGATPAGIIELAAGLRDQV-SAPLVLMTYYNPMLAMGLDSFAARSAQAGVAGVIVPDLPPEEAGPWLQAAREHGLDTIFLVTPGTSRERLQTVLRACSGFLYYVSMYGVTGGALRMDAKSLAAVQRVRQAAGLPVAVGFGVAAPEQAAAL-AGVADGVIVGSALVKRMLEAE-SAEQGLAAASDLALSLSGSLAA
MANLHGTMKITSIKNIADDVYEMILEGEGAKYISAPGQFINIKINDSQPYLRRPMSISDY--DDSHIVIVFKVVG--EGTKILKNKEIGSYLDCLIGLGNGFTI----KDGKALLIGGGLGTPPLYNLGKKLAAKGIEITTVLGFGSAKDVFYQEKFAEFS--NVFVATMDGSAGTKGTVVDVIKNEGLTFDNYYTCGPEPMLDALALNYPE--NGQLSFEARMGCGFGACMGCSCKVK--TRPYKRICVEGPILESNEVIVMNRIYKAF-----ENKKAFIGFLTAGDPVIDKTVDYILDMEQAGASLIEIGIPFSDPIAEGPTIQEANVRALKNKVTTDDVFEMVKKVREKS-DIPLCFMTYLNVVFHYGYDEFFKKCQEVGIDGIILPDLPYEESQEVKDVCYNYDVTLISMIAPTS-KDRVEMIAKEAKGFIYLVSSMGVTGTRDSFANNLEEIIGHIRQVTNTPVAIGFGINKPEQVKEF-KQYADGIIVGSAIVNIIKEHG---NHADLPLKEYIQSLTKEL--
MIR-QEQMQVVNQRQIATNIFELTLSGQLALEMNQPGQFVHIRVSDQEPLLRRPISISSINKETLEFTMIYRADG--RGTILLSEKRQGDQVDVLGPLGNGFSIDKIQAGQKALLVGGGIGVPPLYELSKRLVDKGVQPIHVLGFQTKDVVFYEKQFTELG--ETFIVTADGSFGHAGFVTNVLETLEDDFSVYYSCGPTPMLAALEKMYPE--EGYLSFEQRMGCGIGACFACVCETTKTDADYVKVCSDGPVFESGVIRVMTKLTAEIEAVLSKGEKAFIPYIMAGDGGLELLKEQILFLQENGATAIEVGIPFSDPVADGPTIQRAGERSLANGTNLRLIIQALDSFHEKV-HIPLILMTYFNPILSYGLETFSKDCQRIGIAGLIVPDVPVEESNQLRASLQDTDIALVPLVSLTSPPERIAKIIALGEGFIYAVTVNGITGVRNGFDEQLEQHLILLKELCPIPVLAGFGISSPEQVVSM-GAITDGVIVGSAIVEAFHLNN------KEKIVELIQASKKQVIS
ML--PLNADIVKIVDETPSTRTFFFDHS-F-EDATVGQFVMVWIRG---IDEIPMTLSYKN------AVTVQKVG--DATSRLFEIQEGESTGLRGPFGRGFMLPE--NGERILLIAGGVGAAPLAPLAEKSLSTCSQVTTILGARNVNELLFMDRFLQCG--QVYITTDDGSAHRCGFVTDVLEELISGYDRIYTCGPEMMMKRVFGILEREGRTEFSLHRYFKCGIGICGACCID-----DAGARVCKDGPVFNGKELLFM-RIADKFRELKAKNEKALIAYLCAGDPSTDATREYVHALVKGGADIVELGLPFSDPVADGPTIQAASDRALEAGMNTDVYFSLAASIKE---HIPLVCMTYYNLIFRRGVEKFVKDCAASGITGIIVPDLPIEEADDILKACKTYDVDMIFMVTPVTDKDRMQKIFSKGSGFIYIVSRLGVTGTRVDVAKSTKEILEKVS--TKLPRAVGFGISDGKQAAEVIAAGADAVIVGSAFVNIIASKNN----VEERLEQLARELKAGCGQ
MPV-QTQCTVAEAVRLNDFACSLTLDVGEMAGQIACGQFVHIKCGH-SRLLRRPISICDW--QENLLRVVFEVRG--EGTEWLARRKAGDRLDVLGPLGHGFDV----AAGSLLVVGGGIGAPPILGCAKYAASRGSEVHAVLGFRDAEHKMLTEDFAECC-RSLNVISDDGSTGRRGFVTELVEEFAPVIPAVLACGPKSMLRAVAEVCARYGPCQVSLEERMGCGVGACLVCACKTS--DGHRKHVCKDGPVFRAEEVDWMSKIKAAF-----ADGKAFIPFLTCGDPDLETTEALVRVMAEAGADLIELGIPFSDPTAEGPVIQQANIRALSGGVTTDKILEMARKLRSEI-SVPLVFMTYANVVFSYGTERFLSAAAQAGIAGLILPDVPFEEKDEFGPACRRHGLELISLIAPTS-EGRVAEIAKAAEGFVYCVSSLGVTGVRSQITTDIGAMVRLVKAANDIPCAVGFGISTPEQAQKM-ALLSDGAIVGSAIVKLVAQYG---RAAVPYIRDYTSAMKAAVSL
MHIFSIAGKILVNSKVVNEHFLMRIELSPAFPQALPGQFVMIRDSAAAPLLSRPMSIYAFERNRDSLEIFYRVAG--EGTRNFSLFQSDHKVQILGPLGKGFTVDA--DCRRAILISGGIGISPLTFLAAHLEERRLEITAYVGARSADFLAGLERLAAHC-SDIRICTDDGSTGYRGTVTDLFARDDAKDSRIYTCGPEGMMKRLAEVLRGHPPCQVSVEERMACGLGACLGCAVPVRSGDVAYRRVCKDGPVFDISAMVWMNRIAQTFQRLKERGEKALVAYVTAGDPDLDKTREILVGLKEGGVDILEIGVPFSDPTADGPVIQAAAQRALKTGTTLSRILDMIQDLRKII-DLPVVLFGYYNPIYAYGTERFAERAKAAGVDGLLVVDLPLEEAEELRGKTDSKGLDFITLIAPTTSEERMCRIARRAQGFIYYISITGVTGTATPSRDNVEREIRRIRTHSDLPLVVGFGISTPEQAREL-ASLADGIVIGSAFVRLIAENA-DSPELAARVSSFAREIKKAMQE
M----YYTRITQIERLTDEVATLYFSIS-L--RSYPGQFVMVYVPG---CEEIPLSLSSSN------SVTVKAVG--ETTASLINAKEGQYVGVRGAFGSAFT-----PSKRALIVAGGIGIAPMKYLYEYLMKCGSKVSVVYGERTAKNLFWLDKFD-----RITVTTEDGSFGLKGTVLDALKLELDEYEKIYVCGSEGMLRATYDFLKERDKAEFSLERYMRCGIGVCGSCVIE------NGLRVCADGPVFNASELPWM-------------IDRSLIVFFTACYPTAEKTVEFMLTAAESGADVIELGVPFSDPVADGKTIQESYVRALRN-FRVERVFEIAKAFRAES-DKPLVLMSYYNPIYRRGVESFVEKAYSSGIDAMLVVDLPYDEAGDFVEVCSRTGMKNVFLAAPNTPEDRLRAMDEL-SAFVYLVSTYGVTGERDRISPLAFEALKRAKGICRKPVAVGFGVSKADHVRQLISAGADGVVVGSAFVRLINEKG---ERATEDIRALTENLRSGL-V
MNTMIAIGQVMENRSVAPGHFLLTIRLPLSFATPIPGQFVMIRDPDREPLLPRPISVYGFQREEGHLNLLCRVAG--RGTSLFSRMNRGGALTVLGPLGRGFTIDP--DVRQLLLVAGGVGAAPLTFLLQEGSHSGRQVTAYLGAGTAELLTGLNRFEGFC--DLRTATDDGSRGYHGNVTECLALDDAKSTLILACGPGAMIRSLALLLRDTRRCQVSLEERMACGVGACLGCAVAIQEGRTGYRRVCKDGPVFDIGELLWMGRIEERFTALKKEGRTAFVAYLTAGDPDLEATKKLIPALEAAGVDIIEIGVPFSDPTADGPVIQAASQRALKRGATLKKILAVIAELRRTS-GIPIVLFGYYNPILSYGPERFAADAAASGVDGILIVDLPPEEADELRRFTDPAGLAFITLIAPTTDPQRARRILRRATGFVYYISITGVTGTAVPRPDDVRRDVKRLQGMTALPVTVGFGISTPAQAATI-APLADGVVVGSALVRLIGAKG-GSGDLIPAAASFAAEIRRAIVK
MK--PVNAKIVEIVEESPTIRTFRFDIS-F-DDALPGQFVMVWVRG---VDEVPMGSSYLN------GITVQNVG--DATSKLFDMKVGDSVGLRGPFGKGFTLPK--KDEHILIIAGGVGAAPLGPLADYAAECGAKVTTILGSRECYELVFEDRFSSAG--ELHITTDDGSAGTCGFVTTVLADMVSVYDRICVCGPEIMMANVMKALQEKDRSEFSMHRYFKCAIGVCGACCMD-----PDGLRVCKDGPVLNGSLLRVM-RLADKFNEIKNRNETALLAYVCAGDPDIDSTPRIVDSLIKGGADIIELGLPFSDPVADGPTIQAASERALTAGMNPDRYFELVANL--DV-QVPLVCMTYYNLIYKRGIEKFVKDCISSGISGLIIPDLPAEESADLANCCSQEGVDLIFLVAPITTDERIEMILSKTSGFVYIVSRSGVTGTRSDVTAATSDIISRVR--TDIPKAVGFGISNAEQAAKIIDAGADGVIVGSAFVDIIASGND----VEKRLEDLTAEIKSVCRD
MSVSKIKATVFSQEQLASDVFSMWLEVGSIASEAKPGQFISVYSNDDSKLLPRPISICEIDREKGRLRIVYRVVG--YGTKEFSGCKAGDTLEIMGPLGNGYTL----KKDKAILVAGGIGVPPMLELAKELDCE---KTIVLGYRD--ELFLNKEFEQYG--KVVIATEDGSCGTKGNVLDAIRAESVDGQVIYSCGPTPMLRALKQYAADKGEAWISLEEKMACGIGACLACVCKSKHTNVHNKRICKDGPVFNAQEVELMSKIKEAF-----AKEKAFIPFITCGDPDLETTEKIIEAMAAAGADLIELGIPFSDPTAEGSVIQEGNLRALSGGVTTDKVFDMVRRVRQKV-KIPMVFMTYANVVFSYGTERFLTKAAEVGIDGLILPDVPYEEKSEFAPQCEAAGLDLISMIAPTS-HDRIKMIAAEAKGFVYCVSSLGVTGVRSEITTDIGAMVRLVKEANEVSCAVGFGISTPEQAAKM-AAVSDGAIVGSAIVRLCEKYG---REAAGPIGEYVRSMKVAVKD
MK--KEKAVVLWQEKLAEGVYSLTLET-NIVDYAVPGQFISIFSNDGSKLLPRPISICEINKDYGTLRVVYRVVG--AGTEEFSQLKMGDKVEVMGPLGNGFPL----EGRNAIVVGGGIGVPPMLELAKQLPGK---VTAVMGYRN-NDLFLTEEFEKAA--NLYIATDDGSVGVRGTVVDAMRENDLVADVIYACGPKPMLRAVADFALENQKCYVSMEERMACGVGACLGCVCKSKHSHVNNKRVCKDGPVFLSTEVVLMSKIAEAF-----NNKKAFIPFITCGDPDLETTKEIIKELEKNGADLIELGIPFSDPTAEGPVIMEANIRALKNKVTTDDVFNMVAEVRGEV-SIPLVFMTYANVVYSYGSERFFEKCKETGICGIILPDVPFEEKAEFEDVAVEYDVEFVSMIAPTS-EDRIDMISADAKGFIYIVSSLGVTGTRKELNGNIKSLVERVRKNTDVPCAVGFGISTPEQAGEM-AGISDGAIVGSAIVRVIAEHG---KDAPKHVGRFVKEMKEAY-S
MSQ-KQIAKVVSQERLMTDVYSMWIDTAEIATQVKPGQFISVYTKDGAKLLPRPISICEVDKEAGTLRIVYRVVG--AGTEEFAGYAAGYDISIMGPLGNGFP--EIAPEKRAFLIGGGIGIPPMLELAKQLTCN---KQMILGYRD--QLFLNHEFEPYG--DVFIATEDGSAGTKGNVLDAIREQGLKADVILACGPTPMLRAIKAYAMEQGECYLSLEERMACGVGACLACICQSKHSHVHNKRICKDGPVFRAEEVELMSRVSDVF-----QNGKAFIPFVTAGDPNLETTERLIPAMAEAGADLIEIGIPFSDPIAEGIVIQEADMRALASGTTTDKIFEMVKRIRERM-DTPLAFMTYINPIFVYGAERFLAKCKECGVDALIVPDMPFEEKQELLPYCHQYDIELISLIAPTS-KERIAAIAREAEGFVYCVSSMGVTGVRTEITTDIGEMVSLVKKESDIPCAIGFGISTPEQAKKM-AASADGVIVGSAIVRIVAQYG---TGCIAPVCDYVKAMKAAI-S
MAEKKEKSRIISQEKIAGDVYSMWLDSEQITEHAKPGQFISVFSRDGSRLLPRPISICEVNKEKKALRIVYRVVG--KGTDEFSGLGEGDQIEIMGPLGNGFPLDRMEEGRKAFLIGGGIGIPPMVQLAKELKGE---KQAIVGYRD--ELFLTGELNTYA--EVYIATEDGSAGTKGNVLDAIKENGLTADVIYACGPTPMLRALKSYAEENGECWLSLEERMACGIGACLACVCQSKHSQVHNKRICKDGPVFLSTEIDLMSNIRKAF-----ENGKAFIPFVTGGDPTLDVTEQLLYAMQDAGADLIEIGIPFSDPIAEGIVIQEANERALEAGCTTDKLFDMIFRARQKV-TVPMVFLTYVNPIYTYGKEKFMKRCVECGMDGIIVPDLPYEEKEELSGVCEQYDVDLISLIAPTS-HERIRMIAKEAKGFVYCVSSLGVTGVRSEIKTNIAEMTKMVKEETDVPCAVGFGISTPEQAAAM-ARVSDGAIVGSAIVKLVAKHG---ENAVSAVAQYVREMKEAV-R
MI--PLNATIEKIMEESPFIRTFVFDHR-F-EEMEPGQFVMVWVRG---VDEVPMGLSRKN------SITVQNVG--EATAKLFELKEGDSFGLRGPLGKGFSSPA--AGEKILVIAGGVGAAPLAPYAEAASTAGAKVHTILGARSGGDLLFEERFAAAG--VLDITTDDGSKGTKGFVTDVLKKIVSSYDNIAVCGPEVMMGFIFKILQEKEKSEFSLHRYFKCGIGVCGACCID-----RSGLRVCKDGPVFSGVQLKIMRKISEKFGELRGRKEGVLICYVMAGDPSAEATGQIVKALANGGADIIELGFPFSDPVADGPTIQVAGQRALAAGMDIQRYFELVRGL--DV-QIPLVCMTYYNPVFKYGVEKFVEGAAEVGIGGLIIPDIPVEEAVDLKSSCDQYGIDLIFLVAPTTTDERIRKILQRGSGFLYLVSRLGVTGTREDVSSSTKDLLFRVE--TKLPKAVGFGISTGRQAKEVITAGADAVIVGSAFVRIIEEGKD----VNEKLEALARELKSCIAS
MTK-KMSLEIISHQQVGSQVRRLVLRGKT---GARPGQFVQVAVGETDPYLRRPISVHDC--SEDSLTLLYRAAG--RGTTLLSAKNAGDTVDIVGPLGNGFP----HHKGPAVVVAGGIGAAPLYYLLRSLREAGQDVYFFYGARTKDELVMQKDYENLV-SEYAEATDDGSAGYHGFVTELAQKA-QREAHVFACGPEGMLRQVSAIAARYNTCYVSLEARMACGVGACLGCVVPVG-TSGEYKRVCVDGPVFAGREVFAMNKLENKLEKIKASGQKALIPFLTAGDPDLSVTEKLMVTLAENGADVIELGIPYSDPLADGPVLQLAAGRALKAGTTTDGVLDLVKRFHNYN-DTPVVLLVYFNQIYSRGIERFCREAAQAGVSALVVPDLPFEEAAELDSAAQAAGLINIRFLAPTTTDERLEKICKSARGFIYCVTVTGVTGKRTAMDPAVERLLQRAAKFTAVPLALGFGISDPGQAKIA-AQSGDCVIVGSALVQKIAEAN--GEAKYDVAGSFIRSLKSAICG
MY--AKPMKVVRNREIAKDTYELILSGELVQHLHEAGTFLHVRVPEENFVLRRPLSLAAVNHELGTCTIIYKRVG--DGTERITSARPNDRLDVLGPLGGSFPVSLPKNADRILLVGGGVGIPPIYFAARQLTERGIPVSIIAGYADKESVFYEKAFYELH-SDVTIVTDDGSHGEKGTVIDIVKKQ-PAADWLFACGPRGMLRALKAEVPD-ENCYVSLEEHMGCGIGACYACICESS--RRSYYKVCQDGPVFLAKEVYLMMNR---VEAAAKNNDQLFIPYIVAGDPTIEVTIDLARVLEESGAHILELGVPYSDPLADGPVIQAAANRSLQEGTSLQTVIDTVRQIRAAGIQIPIVLFCYVNPILKYGLHDAVKAASEAGVDGWLVPDLPYEENDEMKKTCNEYGNVLISLVAPTS-NERVKRIAKEAQGFLYCVSSLGVTGVREEFDSRLDTFITAASESSSVPLAVGFGVSKREHVARL-HTQGYGAVVGSRIVKEIEKYETQRSKALLQIKTFVQSLVS---S
MLDGYKSLTIKSNTEISTNIFEIKLEMD-LEKEIKPGQFFMIRGWETDPFLPRPISVADV--EENTLTFLYEVRG--RGTHIVSKLCKGDTLDILGPLGNGFSLK---GAGKKAIVSGGIGIAPMVYLLKNLE---GEIDFYAGFRSEV--YWMDKVKEHS-NFVFISTEDGSVCHKGFCIDEFD--PTKYDEVLTCGPIPMMKRVIELCKGI-PVQVSMESKMACGIGACLGCTIETR---DGMKRVCKEGPIFKGSEVIFMSKIKKAF-----ENGKAFIPFITCGDPNLDITEELVYAMEEAGADLIELGIPFSDPTAEGSVIQAASLRALNGGVTTDKIFEMIKRIRKNS-GIPLAIMTYANVVFSYNTEKFIKTMGEMGVDALILPDVPFEEKEEFSLVCEKYDVDFISLIAPTS-NERVEKVAREAKGFVYCVSSLGVTGTRTDISNDIGSSVEMIRNKSNLPCAIGFGISTPEQAKKM-ASLSDGVIVGSAIVKLCGEYG---EECVPIVKDFVMEMKEAI-V
M---SLRVKVISNQPAGEGVYLLELEPHELGRGAMPGQFVMLKPAPGDPLLARPFSIHGV--TENSLSVLYKIIG--RGTALLSGFSAGDIVEAWGPLGTGYNL----DYRKPLLLAGGMGIASLAFAASYLQENGVDPESIYGAATVRDLVSDGRYFISG-APWQIITEDGTYGETGLITGGLDEK--GIDGVLACGPLPMLKAVAQVCAEKQPLDASLEAPMACGLGACLGCAVPAS--QGGYLRVCKEGPVVDAGKVDWMTTLQNAFDRAKEQNRAAFIPFISGGHPDMTTSMRILKAVEKGGADVIEVGIPFSDPVADGPVIQSASTQALANGATPAGVLEMVRQA--EI-SCPVVIMTYFNPMLRMGLTEFAKRAAQAGVKGVIIPDLTADEAGEWSQVAEEYCIDTIFLAAPTTPDSRLEIITKASKGFVYYVSTTGVTGSAINVSDGLLEEIKRIKRAGTLPVAVGFGVSTPEQAAAL-GKAADGVIVGSALVKAIQQAS-TADEQIESAEKLTSAMAAALKN
MQ--VELMTILSNKEIAHNIYEMILSGQMVNEMTRSGQFLHLRMKD-NLLLRRPISIASIN--EDSCTLLYRVVG--KGTEDMSSYQVGDHVDILGPLGNGFHIDFLQAGDQVSVIGGGIGVAPLYELGKELLAKGVKTTFILGFANKDDIYYEEAFRQLG--EVILCTDDGSAGLKGHVGVALDQV--QPQAVFACGPTPLLRLVQSTFDQL-HVYLSLEERMACGIGACYGCDTKRK-----DKRVCTDGPVFQSEEVSLMNKIQDAF-----HNKKAFITYLMAGDPNLDQSAKHILASQAAGADLIEIGIPFSDPIAEGPVVENASVRALAAGIRLNHVFDMVASIKDQM-HVPMVFMTYLNPVFVYGYDAFFAKCQEVGISGIIIPDLPFEEQEEVKTVAKQYGIAVITLIAPTS-LSRIKEIAKQAEGFIYLVSSMGVTGVRQDITTDIDTLVKQIKEVTTTPVAVGFGISQPQQVAHF-SNMADGVIVGSGIVRLVEEHL---EAAEPYVYDYIHKMQSAL-R
MRTEQYDFSVMSNAQVARDVYRMQILAPELANKLAPGQFINIAVPGDSHIVRLPLSFASLDLQEGSVELIYAVVG--EGTHRLSQMGIGASSTLIGPCGKGWNLS---NNRSALLVAGGVGAPPIVAAARELKERGVELCSILGARSKDRLWGESVLKDMG-ATVIVTTDDGSYGRQGFTTEVVAELPGDFGQILTCGPNLMMAGVAALAKKAKDCQASLERMMTCGFGACHTCNVAMR--AGGYKFCCTDGPVFDAKEVAWMTRPGSRLEAAFRKGQPALVVYLMAGYPDREASLRALHTVADAGADVIELGVPYGDPLADGPVIAEAARRSVPGGFGLAETIEMASEFVEET-GPPLVLMTYLNPLMRLGLSESASRMRGAGVAGVIVPDMPVEAARPWLG--EAHGLDTVFLAAPTSTDDRIRAVCEASAGFVYCVSSLGVTGERDRLSDAARALVERVKAQTSLPAAVGFGISSAEQAAEA-AAFADGVIVGSAVVRRQQDPD--------ALAALVAELAEAVAS
MIS-KQRMKIVSTNQIAKDTIEMVLKNSYISENAIPGQFIHILVEG--HTLRRPISIADVDKDNETVTILFKKLG--SGTEKLSESKAGDFLNVLGPSGNGFETSTE-GLHTVLLIGGGIGVPPMYYLGKSLAKQNIHVISVLGFQSKDHVFYEEKFQQFS--KTYVVTNDGSYGDKGFVTSVIPNV-GEFDRYYSCGPLPMLKAITNELSE--EGFISLEERMGCGVGACFACVVPTN-TEKGYKKICSDGPVFAAREVILMGKLEQALQQKQAANQNLFVPYIMAGDGGLDLLEERINFLQESGASAIELGIPFSDPIADGPTIQEAGIRALANGTSLASILEFLKSTKVDR-SIPIILMTYVNPIYRYGMEQFAKDCADSGVDGIIIPDVPMEEEGPIATHLKNEKIAFIRLAAMTSPEERLKEIASKSEGFLYAVAVMGTTGARSSHGDNVKSYLENLKKYSTVPVLAGFGVSTVEQAHEL-SSHCDGVIVGSKIVDLLHQGK------NNEVKNLIQGSIQTSHA
MI--LENMEICQQQPIASNVYELVLKGQELVNLASQGQFLHVKVSEGDPLLRRPISIAKIDQDKGELTVIYRAGG--RGTNMLALKQKGEVVSVLGPLGNGFSLEETSKGAIALLIGGGIGVPPLYELSLQLVKRGVKVVHVLGFAGSSDVFYEEKFMELG--ETYIATMDGSHGEKGTVIEIIDNKQLLFDTIYSCGPTPMLKAIETAFPD--KGFLSLEERMGCGIGACFACVCHVKPTKTAYKKICTDGPVFAIGEVELM--ASTRLETVITKKEHLFIPFIMAGDPSPELTIELALLMEEAGAHILELGVPYSDPLADGPVIQQAALRALEYKVNLEQVMSLVPMMRRRGLTIPVIIFTYYNPVLQLGEENVLALMKENEIDGILIPDLPFEESRHLSLRCDQEGLPLISLVAPTS-EKRVEMIAKQAKGFLYCVSSLGVTGVRKEIDEGIFQFLEEVKKHSKVPVAVGFGISNSEQVAKL-KPYCDGLIVGSALIKMIESKKTMREKALSEIKTFVYSLI---SS
MREGFKSLKIKSNLEVSAKIFEIRLQME-HKKEIKPGQFFMIKGWEADPFLPRPLSVADV--EDNCLTFLYEVKG--QGTHLLSKLRVEDTLDVLGPLGNGFTLE---SGKKIALISGGIGIAPMFYLLKNLD---APVDFYAGFRSTV--YWMDKIESRV-NTLYVSTEDGSTGHKGFSIDQFN--PHNYGLVITCGPVPMMKKVLELCEGI-PVQVSMESRMACGIGACLGCTIETA---NGIKRVCKEGPVFKGKEVLLMNRTKQAF-----ENGKAFIPFITCGDPNLEITEKLVYAMEEAGADLIELGIPFSDPTAEGPVIQASSLRAFKNDMTTDKIFEMVRKVRKNS-QVPLAFMIYANVVFSYNIERFIKTMKEIGVDALIVPDVPFEEKDEFLMACTKYEIDFISLIAPTS-KERVNTIASQAKGFVYCVSSLGVTGTRNTLSNDIGESIERIRKNSTVPCAIGFGISTVEQAKKM-ATLSDGVIVGSAIVEICGEYG---EKCVPHVKDFVFQMKEAI-L
MSS-YLKAKVASNEKIAEGIYRMVVEGDY---SANPGQFYMLRAWGVEPFLSRPISIHGI--TDAGIEFLYEVRG--TGTEIFSKLKAGDELELLGPVGNGFDLET--IKGKVAVVVGGIGIAPMYEVMKHIKDS--TVDFYAGFRDEV--YSVDYMKEYA-DNVIISTESGSVGHKGYVVEQLD--ASKYDYILSCGPTPMMKVVKEMGEKVGPVYVSLESHMACGVGACLGCTCNTK---KGKERVCKEGPVFLGEDVSLMNRIDKKFQELKEKNEKALIVFITPGCPNLEITEELVLSMEKSGADIVELGVPYSDPIADGKVIESSSQLARENGVKTRTVMEMASGIRSKS-EVPLVLLVYFNSIFAFGSEKFLKLASESGVDGIIIPDLPLEEREDIIEECNEYGVNFIPLVTPTS-KDRIKEIASGGGGFIYCVSVAGVTGERKEFSADITDYMKSVAEVTEVPRAIGFGISSPEMASKY-KELSEGIIVGSAIVRRTLEDK-SNDEIIEDVSSFVKSLKDAI-R
MQ--SNKLSILEHRQVSVRYWHMVVSAQGLTEQIRPGQFFNILCGNRLPFLRRPFSIYRINREEETIEFLYLVQG--AGTREMTNMKVGESIDLLGPFGIGFTLDE--QWETVLLLARGVGIATLAALAQEAVAQGKQCIAILSARSRNDLLAADTLQGLG-VDVLKVTEEDGNSDVTQVEELIMDIKRKIDAGFTCGSKRLSRLMQKVSINNGPAQVALEEHMACAMGACFACVCDIRGDAIKSVRICTEGPVFDLSKVVMMSEITKAILKARESGGCAFVPYIMAGDGGLGRLKEDLLFLQEAGATAVELGIPFSDPAADGPVIQEAGLRALAAGTTLKAVIEEVKAIREDV-HIPIIFMTYLNPVLSYGMAGFANDCQEAGIAGVIVPDVPFEESGPLEDCLRMNGIDLIRLIPLSAPEDRIRKIAEAAEGFIYAVTVDGITGVRDSFGGTTDGRLEQLKEIADIPVLAGFGISTPDHVRDF-GRAADGVIVGSAIVDALHRGD------KEPIKELISSAKIAVAE
MKKYVLDLKVNTKTHLHENYVLLKFTTQEQLPDMLPGQFVEVRIDGSTTFLRRPISINYVDKKSNELWLLIQLVG--AGTRQLAMAEPGNIVNMVLPLGNSFTFPEN-KRNELLLIGGGVGIAPMLYLGQTLKNKGYTPSFLLGARSIRDILQLKEFKSLG--ETYITTEDGSLGERGYVTQHSVLQKIHFDYIYTCGPKPMMMAVAKYARNNNCCEVSLENMMACGIGACLCCVENTI---EGHVCVCKEGPIFNINKLSWMNRIQQLFG---RKEKNILSVYFTAGYPAFDITREIIGELQRQGIDMVEIGIPFSDPMADGIVIQNAAAKALQNGMSLSKLFGQLRNIRSEV-DIPLILMGYLNPIMQYGFENFCRSCHEVGVDGVIIPDLPFKDLEEYKPVADRYDLNVIMLITPETSEERIRFIDRNTEGFIYMVSSAATTGVQQSFDEVKQEYFRRIAAMLRNPRLIGFGISNRETFDSA-CRNASGAIIGSQFVKLLAQ-----GSPAKAVSRLLEMIG---KK
M---PVPFVVRRVRRETHDTATLDLAPAGDGFTFRPGQFNMLYAFG---IGEVPISISGDAQRPLPVAHTVRAVG--AVSTAIRTVRPGAMVGVRGPFGTAWPVEA-AERMDVVIVAGGIGLAPLRPVLYHLLAFEGRVALLYGARTPQDLLFRRELEQWR-GHVGVTVDSGWIGDVGVVTTLIPHADPQDALALVCGPEVMMRFTVAELRKRGRIVLSLERNMKCAIGLCGHCQF-------GPHFVCRQGPVFRYPEVEVMSRIIAKFEELGARNEKALVLFLTAGDQSLSDLPEILATLEEGGADLIEVGIPFSDPFGEGPTIQASSQRSLDNGTTPMGILEALSNVKV---SVPLVTMGYYNTYLRLGLEQVAKESAKVGVSGAIISDLIPDEGEAWDRAAASAGLDTIYLAAPTSTDQRLDEVCGQTTGFVYAVSRTGVTGAESEVPPEVKDLVTRIKVRTNLPVCVGFGISKPEHVRMV-CQHADGAVVGSFIVNLLKENW---PHNRGAIIGAIRELKAATQD
M---QFTSMVLSNAEVSPGYHRMRLTAPPEFAAARAGQFVMVRVGGGDPLLRRPFGIFDLSTSQPCFEMLYRVVG--KGTALLSTLHATDRLDVLGPLGTGFDLGT--PGAEKLLVGGGVGLAPLYLLARHLVQQ-SPVRLFAGGRTRDDILCITEFERLG-VECYVATEDGSLGECGLVTEALVSRLEGGAELFACGPHPMLKAVAAIAAYHAPCQVSLEGYMACGVGACLGCVTPGHAETPDYRCVCKEGPVFPAHELGWMNRLTHCFNELKQRNTKALVTFITAGDPDLATTQAMIPLLQQAGADIIELGMPFSDPMADGPTIQLSSERALAASTTLERILAMVRAVRRSC-QVPIVLMGYLNPIHAYGYERFANDAAEAGVDGVLVVDMPPEEAESFLNHANARDLQVAFLLTPTSTDSRIATVGRLGRGFVYYVTVTGVTGARQQVSTTLGGELAKVRAKISVPIVAGFGISTPQQAADV-AAMADGVVVGSALVKLFQLHS--GEELRQEVTRFVASLRQAIAA
MS--EVRGTLVSRISLGTGAAWLEIRLPGPIPPVRAGQFALLSLPEVDPLLGRPLAVARA--QEDRVSFLCRRAG--RGSGLLADLIPGQSVDLRLPLGRPVEVP---QDRPVWFLGGSVGAAPLLMAPVPPGFRG----WVLGFRDASWGPALEHLRGLAGLPLTVACDDGSLGPKGNAVSALGERVRPGDCVVACGPEGMLQALRDLSRAGGQAILGLERRMACGFGGCLGCRITRR--DGTSARVCVDGPFFDGEELVFMSPLKGIFE-----RRKALIFYLMAGDPDAETTVALARTLEEAGADALELGMPFSEPQADGPVIQAAAGRALKGGATLGKTLETAARVREAT-ALPLLLMGYLNPLLAYGTERFAREAAESGVSGVLLPDLPFDEGEEVHGALKAQGVPTLPMAAPNTPEARLAALGRTEPAFVYCVSLLGTTGSPL-SGGNLETYLDRVGRLVPAPRALGFGIRDAQGAAQG-ARLAEGVVVGSALVERIARHS-GNDRLHREVRAFAASLREALGN
MI--QEQAKILSNQKIADQVYKMEIETT-LSSQSAPGQFVEIQVPG--YYLRRPISICEI--QEGILTIIYKVLG--DGTKVMSKMKAGETIDLFGPCGTGFPIE---NRDTVLLAGGGVGVPPLYECAKQYRNKNTNVQVVLGFNSKKDVFYVDEFEQLG-CSVYVSTMDGSYGVKGTIMDALKEHAIEPNFVLACGPLPMLKAIDACAK---EGYVSLEARMACGIGACMGCVVELV--EGGMARVCKDGPVFLVGKVKLMS--------------KAFIPYIMCGDPDLETSEKLIASLVEAGADAIELGIPFSDPVAEGPVIQAASSRALQQNVDANALFSLVEKVRKTY-TIPLYVMTYSNVVFAYGIEKFVQRMQEVGLQGLILPDVPYEEKEEFDAICRKYQIDLISLITLTS-SSRLEKIAKKARGFLYCVSSLGITGTRASLHEEIFDVIEQARDYTPIPCLIGFGISNAQQARQM-ARKSDGIIIGSAIVQLCEKYG---REAPEPVHLFAKSIKEALTM
ME-----GIVKLNNRIGSKIYSMEIEQPEIANLARIGTFINLYPKTASLLLPRPFGISEI--SKTSITIVYEVVG--KGTLEFSGYKPGDIVKMSRPLGNGFTPCY--DNATHVLVSGGIGIAPLVELAKHLPGK---VIAVMGFKDKS--FLVGKMQSIG-ATTYVASDSGSEGFKGNVVELLKKENIIGDYYYGCGPKPMLKAVSEYCEQINPIQVSMEGRMGCGYGACVGCACKVKADGYTNKKICSDGPVFLGSEIFWMKNFQ--------FKSKAFIPFITAGDPNIDTSKELILKMQDAGADLIEIGIPFSDPVADGPTIQRAIMRALKNGITTDDIFNMLDSIKDEV-KILLAIMTYVDPILSYGSAEFIKRCSEVNIRAIIVPNMSIEQRNKIYSDCQTYNVRLISFLLPTS-SEDLENIATSAEGFLYCVSSLGVTGVRSNLNTNIGSLISQVKKFSDIPCMIGFGISTPEQAKQM-SEISDGVIVGSAIVKIIEEQG---INSPHYVEEYVREIKNAI--
MIR-SERMTVVRQVKIAHNIFELVLQGELVQDM-SPGQFVHVKVSDTEPLLRRPISIADVNKENQQFTMIYRAEG--RGTTVLSLAVAGQEIDVLGPLGHGFPVEAAPVGGTALLVGGGIGVPPLHELSKQLNARGVRTIHVLGFQSDNVTFYEQQFNKLG--DTYYVTVDGTKGTKGFVTTLLDDLKPEFDVFYCCGPLPMLKAMENTYPH--EGYLSFEERMGCGIGACFACVCQTTQVEKDYVKVCSDGPVFPKGVVQLM--IQQAIEQVLARGDRAFIPYIMAGDGGLATLKSTILRLQRIGVTAIEVGIPFTDPVADGPTIELAGQRALQNGTTLKSVLATLASFANEI-TVPLVAMTYLNPVLAYGAEKFAYDAKQAGIHGVIIPDMPLEERAIIYSALQKEQIALVQLVSLTSPTKRIAQLATASEGFIYAVTVNGITGARSDFANELEEHFAKLKAVSSLPVLAGFGISTPEQIKKF-ARFSDGVIVGSKIVDALANGD------WQTVEALVNASKEKKSH
MA--PHLATLLEVREETEDIKTFRLAFDSSAWQYLPGQIALLSLFG---VGEAAFSLSSAPLGQGWLEFSIRRMG--KVTTALHQLEPGAKVGIRGPFGRGFPCEL-FRGHDLLVIGGGIGMAPLRSLVNYVLAREGRLEIVYGARSSRQFCFREEIFLWP-QQVYLTIDEGWEGHVGFVPDYVAELSPEGKYAVVCGPPIMIEKTIAWLEKQGRIYTTLEMRMKCGIGKCGRCNL-------GAKFVCLSGPVFSWAELRFMNRIARTFSSLREKGQKALIVYVTAGDPSLEATAAIIPALVEAGADLVEIGIPFSDPLADGPVIQAASSRALAKGARLDGILEMTKALRERLPDLPLVFMTYYNPVLQRGLTRFCRQAKEAGVDGLIVPDLPYEESGPLLREASAQGLALIPLVAPTSTEKRVEAICSSAQGFVYCVSVTGVTGMREKLDQELGRLVQTVKKHTSLPVVVGFGIACPKTAAEV-AQLADGVVVGSAVVKLLGEGA------VEEALALVRSLAQVLST
MSKYCHDLCVSTIDRLSSKHVLLKLTQDTPLPKMLPGQFVEVRVDNSHTFLRRPISVNYVDKRKNEMWLLVAAVG--AGTKEMLKLRVGDNLNCLFPLGNSFTTADKLHGRKVLLVGGGVGVAPLLFQGQTLLESGNQPYFLLGARSASDLLELDLFKEMG--PVYVTTEDFSAGEKGYVTDHTILQNEHFDFIQTCGPKPMMQSVARYARERKECEASLENLMACGLGACLCCVEKTV---EGNLCVCTDGPVFNIKKLLWMNRLQSLFE---RKPENILSIYFTAGYPTLDSVGEIITGLAANGVDMIEVGIPFSDPMADGPVIQESSTIALRNGMTLRRLLDDVKAVRPLVPDTPLVLMGYLNPMMRMGIKNLFEACAEAGIDAMIVPDLPFDVLSDFRELCREYDIPMIMLITPETSEERIRLIDEHCDGFIYMVSAASTTGTRDSFGEAQLDYFRRINSMLKHNRLIGFGISNARTLADA-QANASGAIIGSKFIKCLGEHP---DNIPAAISALMDALR----R
MRKPVLMAPIVQNTEIAPGIYNMKLEAPDIAKTAEPGQFLHIRCSQAAPLLRRPISIADADEKNGRIDIIYRVVG--EGTKLLSEKLPGEKADIIGPLGNGFYMPP--KDSYPIIIAGGIGTAPILYLAKKIAKSNSSASVILGFTTESEIFGTDYLKCPG-INLSITTDDGSFGYKGFPTDILENLNAAPPIIYACGPKPLLVKIKEITQRENLAYLSLEQRMACGVGACLGCSVKSS--FGGYKKVCKDGPVFKACEVELMSDISKAF-----DHGKAFIAFLTCGDPDLDTTEKLIKVIADSGADLIELGIPFSDPTAEGPVIQNANMRALAGKVTTDKIFDMVYRVRKTV-KIPMVFMTYANVVFSYGTDRFIKRASEVGVSGLILPDVPFEEKEDFAPLCRRYGIELISLIAPTS-NQRISMIAKEAAGFVYCVSSLGVTGVRNEISSDIQNMIKLVRESTNIPTAVGFGISNANQAAEM-AKLADGIIVGSAIVKIIEEHG---RNAAPLVSEYVKTMKEAI-S
MK--QLSVPILSIEKIAKATYQIDMRLEDHLEKIKPGQFIHIRVHQGEFMLRRPISVADVDLKLNKLSVIFKVFG--RGTEQLTQLKANDLIDLIIPCGNGYPIDTI-NYNHALLVGGGVGVPPLYYLAKSLVARGVKVTTIIGFQTKEEIFYLDKFSELG--EVFVTTNDGSFGTQGYVTDILKQEDLNFDYYFSCGPAPMLKAVKNYLHY--PGYISLEERMGCGIGACYACVVKTE-DGKAQKKICTDGPVFQANEVMIMTKLESALKQTLASGNKIFIPYIMAGDGGLDQLPEQIAFLAETGATAIELGIPFSDPVADGPVIQEAGLRALSLGANLRSILAILEETKHER-TIPIVLMSYFNPIFAYGLEACLQDCRRAGVSGLIIPDLPIEEEGIIPELFAREELGLIRLATLTSSSDRLEKIAEKTTGFLYAVTVTGTTGERHQYIDSIGEYLSKLKQISKKPVVAGFGVSTPEQVKRL-SQYCDGVIVGSKIVKSLHKND------RQSITELIGATK--LNN
MAGKKESVTVVSQESIAEEIYSLWLQTADIAEHAVPGQFISMYTNDGSRLLPRPISICEIDRAKGQLRVVYRVTGPDTGTEQFAALKQGETIEVLGPLGNGFPLEA-GKGRKAFLIGGGIGVPPILELAKQLDAE---KQIVVGYRD--TQFLLDEFGQNG--AVFVATEDGSAGTKGNVMDAVAANELTADIIYACGPTPMLRAIKAYAQEHDECYLSLEEKMACGVGACLGCVCQSRHSNVHNKRVCKDGPVFLATEVELMNKIRKAF-----EKGKAFIPFITCGDPSLEVTEKLVYAMEESGADLIELGIPFSDPTAEGPVIQSANVRALSGGVTTDKIFDMVARIREKT-QIPMVFMTYANVIFSYGADRFIRKAAELGMDGIILPDLPYEEKAEFDPICKQYDVALVSLIAPTS-EDRIAMIGKDASGFVYCVSSLGVTGVRTGITTDIRAMTAKVKEVQDIPCAVGFGISTPEQAKKM-AEQADGVIVGSAIVKLCAQYG---EECVPHVRAYVKSMKDAI-R
MTKVRERASVLGQRALCPGVYDLRLLAPQIAAAARPGQFVNVFLNNGAHILPRPISLCGIDSENGILRLVYRVTG--SGTEELSRYTAGTELLLLGPLGNGFPT----ALDNAAVVGGGIGIPPLLELLWALPGK---KTALLGYRSKSQLFLLEDFAVAA-DEVKIATEDGSLGIRGNVVDLLRALPEKPKAILSCGPLPMLRALKAYAAEEGPLWVSMEERMACGIGACLGCITESAHSNVKNKRVCADGPVFRAEEVVLMSNIRQAF-----QNGKAFIPFITCGDPDLESTKRNVRAAVAAGADLVELGIPFSDPTAEGPVIQAANLRALSGGVTTDAVFRMVAELREEL-TTPLVFMTYANVVFSYGIARFAARAAEVGIDGIILPDVPFEEKEEFAPAFRAVGIDFISMIAPTS-MARIREIAAAAEGFLYVVSSLGVTGVRQEINTDLSGMFASVRQANSLPAAIGFGISTPAQAKRM-AAVADGVIVGSAIVRIMAEKG---CEADEEIARYVREMKTAAFQ
MY--PTNVKITKIIKETPSTRTFVFDKS-F-DEAVPGQFVMVWIRG---VDEIPMGLSGKD------SITVQKVG--DATEKLFSLNEGDSLGIRGPFGNGFTLPG--KDEKILLIAGGVGTVPIIALANYAASEGVCITTILGARNAEELLFVDKLSSCG--ELHITTDDGSAHRCGFVTDVLGETISAYDRIYTCGPEMMMKCIFGMLENEDKTEFSLHRYFKCGIGVCGACCID-----KKGLRVCRDGPVFNGLELDFM-KIEDKFAELKERNEKALIAYVCAGDPSSEATKEIVNALVKGGADIVELGLPFSDPVADGPTIQAASTRALEAGMNPDLYFEMAASIKE---NVPLVCMTYYNLIYKRGNEKFARDCAEAGITGIIVPDLPAEEADELHAACKQNGVDLIFLITPVTTGKRMEKNLEKTSGFVYIVSRLGVTGERVDVAESTKNILSRID--TTVPKAVGFGISNGQQAAEVIKAGADAVIVGSAFVNIIASGEN----VNERVEKLASELKKSC-R
M---KNLMNIKSQKQIADHIYEMVLEGDITSSMKTPGQFVHVRVSDSEHVLRRPISIADINHEQSQFTIVYRAEG--AGTRKMSALRTGDSLDILSPLGNGYPLE---KNEHVLIVGGGIGVPPLYELSKQLNRLGVKTTHVLGFNSKKDVFYEEKFRTLG--ETHVATADGSCGTEGFVTDVIGDLKDDFDLFYACGPKVMLKVLSETMDL--DGYISLEERMGCGFGVCYACVCETA--RGDYIKLCTEGPVFRKGEIVLMSLIEETFSALKEKDEKAFIAYIMAGDGGLSELKNQILTLEASGVSIVELGIPFSDPVADGPSIQAAGQRALARGVTLEAVLEELARIKSEI-SIPVVIMTYANPVLRLGPDKFADLAHAAGVSGVILPDVPLEQEDEFGAPLAKYDIVNIRFVTLTSSGERIREVTGEAEGFVYAVTVNGTTGAREGFDETLYGHLEHITEVSNAPVCAGFGIGTREQAEAV-GAACDGVIVGSRIVNLLHEGK------AEEIKGIIPRKSQSSNI
MF--LEECKIIENVKISADKFLLKVKSEKSFKCVKAGQFFMLKC---DSYLRRPISVHYV--DKNILEFYYQVKG--NGTKYLSNLKKSDSINIQGALGNGFETNI--NNKNLLLVAGGMGIAPFKLLINNLIKNKNNISLIFGGANESAIKIIERFDINN-IKLYITTDDGSVGDKCNCVEKTKELENKFDLIYTCGPEIMMKGIIKLSLENNKCFASLERRMACGVNACLGCNIEILKNKYILKKVCHDGPVFDAKYLMVMSNINKSF-----SKGKAFIPFITCGQISLDITEKTIYEMEKNGANLIELGIPFSDPVAEGSIIQSANNRALKNGTTTDKIFSMLESVRKNT-DIPMVFMTYANIVFSYGIDRFAEKSKKLKIDGIILPDVPYEEKKEFDSIFKNHNIDFISLIAPTS-EERISAIAKDSNGFIYCISSLGVTGIRKNINTNIEKMVNLVKSVNNIPVAVGFGISTPKQAKEM-SKYADGVIVGSAIVKLCEEYG---EDSPSYVGKYVKEMKNAI-L
MSK-RVIAKIISQEEISPRHFKMVIDAPEVAKEAKIGQFIHLKWVAEDPLLRRPISLNEIDKEAGTITIIYRAIG--RGTQLLATLKVGDQVDIMGPIGMGFSIPE--EANKFVVVGGGMGIAPLYPVVKKLVDEDKEVTVLIGAENKGQLLNLADYEEMN-VKLKAATVDGSYGYQGFVTQFLDDTLADTNYIYTCGPEVMMEVVQEWALANNKGEASLEERMGCGTGACLSCVCKIKESGWDYKKTCIQGPVFPLSEVIFMSRIATTFASLRDKGQKAFIPFLMAGDPTLDLTKDLVLEAERNGADIIELGIPFSNPLADGPTIQRAGKRSLAHRTNLKNIFNLVKDIRNES-QIPIVLMGYFNSIFNYGLDRLIKSCEEFGVDGLIIPDLPMGEDEELRNLSN--GVDIISLVALNSSPKRIKELAENSQGFIYAVATLGTTGERGEVSKEVKEKVEEIKSLTSTPVAVGFGISEPEHVKEV-ASFADGVIVGSAIIKRLEENLVDKIELIKKVAQFISTLIGTL-N
MF--LEDGVIIENKNMGDNYYLMKVKAVKSAVAAKAGQFYMIKCHN-IRILGRPISIHYADQENHMLEFYYEVIG--EGTKEFTNYKIGEEIRLQGPLGTGFDTEL--KGKKILVVGGGMGMAPLKYLVESVKNK-NTVTIIAAGRDVGAVRIADNYHFPK-EDIVFATDDGTVGLKGNAVDAMKELKEKYDIVYTCGPHKMMEAVARVASEHNRCQISLEEKMACGVKACVGCSIKTK---EGMKRVCADGPVFEAEVI--MGRIENAL----KKGEKNLIAYLTAGDPCIEKTPELVLGMESGGAALVEIGIPYSDPLADGPVIQAASTRALSKDISIEKIFDAVEKIRKES-QIPLVFLVYYNTIHNYGGEEFLKKCEETGVDGLIIPDLPMEEQKELP---KNAAVSIIPLVALNS-GDRIENIVKDATGFVYCISSFGVTGTRDTISNKASEIVSEIKKYTDIPVALGFGISHNKMVEDV-NRYADAAIVGSAIVKVIEK----TKGSAKEVEDFVASLL----R
MKLFDTTALVLENKEIQPGYFRMELAANDIACASAPGQFVMVSPGDSQPLLRRPFCVHDVKEGADALTILFVVIG--EGTRILSRKTPGETVQVLGPLGKGFSLNT--DTEECLLVAGGIGTAPMVFLARYLAQESVSCKVLLGARTANDVLCRDVFEQIG-LEVQAATEDGGLGAKGLVTALLDKAGDAARQIFTCGPMPMLKAVAAMAKEHNPCQVSVEAAMACGMGACLGCALPKKEGQAKHLHACMDGPVLDAKLL-WMSCIKNSFEALKAKNEKALVGFVTAGDPDFGKSVEIVKAMCEGGMDVLELGIPFSDPTADGPVIQRSSQRALSSGMSLPKVLEMVKIVRGFT-KIPIVLFGYYNPIFSYGGKRFYEDALAAGADGVLIVDLPPEESAELTSLWEGDDFDFIRLVAPTTGQDRMKQIAGEASGFIYLVSMTGVTGSQGLDSSKVADVNAPLKAVTDLPVCVGFGISTPEHVKAV-AAVSDGVVVGSAFERLIEENL-ENRGLHTMVQEYTESLKAATRG
MKR-IMLCTLIENRTIAEDTLLMVLKADPVALDFEPGVFVNVRIMDSSPLLRRPISVHETDIEKGMLKLIYKVVG--EGTRKLSEKKTGEIVDIFGPLGTGFPIQS--DAKSVILIGGGVGIPPLYELGKRLAEKGVTVTTVLGARNSEGLFCLEEFGTLG--RVVTATEDGSHGVKGFVTDAIKAEDIDFDCLYACGPKPMLKAID-IEYRGKEGYLSFEERMACGIGACYGCMTKTK---DGLKRVCKDGPVFSLGEAVYMTRIDKAF-----ENGKAFIGFLTAGDPGIEKSLEFILEMEKAGADLVEIGIPFSDPMAEGPVIQEANIRALKAGTDLSKVFQLVEEVRKVS-EIPLVFLTYLNPVFKTGYSEFFGRCRKSGIDGIIIPDLPFEEKGEVAGIAKENGIDIISLIAPTS-EKRIRMIAEKSSGFLYIVSSMGVTGVRSEIRTDLRSIVEAAREATDTKIAVGFGISSPEQAKGI-SEYADGVIVGSAIVKIIAEHG---DAAGRYIYEYVKSMKEAL-R
MA--NERARILENTCVGPNLYVMRLLSPTIATTLEPGQFVHMKIPGMAHILRRPFSVYSCDRSARTLEILYQAVG--FGSGHMRLLDPDESVELMGPVGRAWQPPE--GTRRALLVGGGVGAAPLFMLAESLVNAGVRTDVVLGAQTQAALSCRERYEALA-MAPRCATDDGSFGREGFCTSLVEEAGEPYDYLAVCGPEPLMKIVAAMAAEAGPCEVSMERRMACGIGACLSCVVDTT---DGKQRACVDGPVFDAKKVIWMSNIARAF-----ENGKAFIPFITCGDPDLETTEQLIYAMERAGADLIELGIPFSDPTAEGPVIQEANIRSLSASTTTDKVFDLVRRVRKTT-QIPLVFMTYANVIFSYGIDQFAKTAAEAGVDGIILPDVPFEEADEFEVPFAKVGIDRIPMIAPTS-HKRIAAIAKKAHGFVYCVSSLGVTGVRSNITTDIGAMVALVKEQQGIPCAVGFGISTPEQAHTM-AAQSDGAIVGSAIVKLCAQYG---KDCVPYVEDYVHSMKEAV-A
MNSNPVHAHIRKIVWETEDTFTLLLEPDGGGFNFSPGQFNMLYAFG---VGESAISISSDPSKNDNIAHTIHRIG--SVTSVLSQLEKGDVIGLRGPFGNGWPVEK-AKGKDVCIVTGGIGLAPLRPVLYSIFNNKGKIFLLYGARSPLDLLYRVELEKWG-KTVQVIVDSSWKGHIGVVTKLFSYIDTANTIAMICGPEIMMKFTIQELSQRGQVYISMERNMKCGIGLCGHCQC-------GPKFVCKDGPVFALPQVEVMSRIQERFKLLRSKNEKALSAFITAGDPDLAATKELFSILEKNGADIIELGVPFSDPIADGPVIQKSALRALKSGATLKKIIHLVAEIRKSS-QLPIVLMTSFNPVYVYGQEKFVDDAVRAGVDGLIVTDLPPEEAVSLENHAHQNGLDMIHLLAPTSTEDRIRTVGQRTRGFIYYISLTGITGTRDSLSDGLQQKVEAIKQTTSLPVLIGFGISGPEQAGKA-ASISDGVIVGSAIVRMI---------------------------
MTQTPEPATVVRSEAVTKMERFLEFKLD-RPLGHMPGQFAEVSLPG---IGEAPISISSAPAKDGSFQMVVRRAG--NVSGAMHGLNPGDRVGIRGPFGTHFPVEDQMQGKNVLFVCGGIGLVPVRSAIQYVLERKGHVMILVGMKTPADRLFVDELAVWR-KTLLQTVDESWSGPEGVITTLMPLVDPANTVALICGPPIMYKFVIVELGKMKRIYLSLERRMKCGVGKCGHCQV-------NGLYCCQDGPVFPFSDLAIM-KIRQILNKYLNSHRAAYIPFVPAGDQDMETTMRLIVELDKLGADIIELGVPFSDPVADGPTIAQSYERALKNNVTLLDCIALVKKLRTGGCHIPLVLFSYLNPIIQLGQEKFAKLCAEAGINSVLLVDLPAEESQEMVQILKNHGIGIILLVSPTTTTDRLNLICDQNPDFIYYISRKGVTGSQTELSSSLASEVAAIKRVTDIPVAVGFGISSKEQVALI-AGMAEGYVVGSALVDCLRDGD-----KTTAQANFLERAK---RI
MDRSDRRGSISFSRPLGDHCVHMGIELEGLSSKAIPGQFFLIRERGVDPLLGRPLALVAS--EGNVLEFLFRVSG--RGTARLATLPPGAALELRGPCGNGFPEP---VRNELVLVAGTLGIAPFIGIPSFCSER-VRITAVLGVPGKGWEPFVEWCSERF-TGIRINSDDGSIGRHGDPVEDTLLIVGQRHEVWGCGPEAMLRGLGRVHEKGCRLLVSLEKRMACGTGGCLGCSIRTG---SGSKRVCVDGPVFEWRQVFGMSPIQEVFK-----KGKALIPYITAGDPSLEATASVVKVLEESGADIIEIGVPFSDPQADGPVIQASSARALERGTTLPKVLERVHALRESV-KVPLVLMGYFNPILSYGAKRFAEDAARAGISGVIIPDLPFDEDPPFYQTLADEGIEGIFMVAPNTSEKRLEALGKHAAGFVYCVSLYGITGDNRGPVQNLAEYISTVRKHVHVPLAVGFGIDSPQKAAAA-AAAADGVIVGSALVSMVERLG-QDEARDSAIRAFMEGLREAISA
MPV-REMAKVVSNSPVKPGYYLMELDAPKVTEEAKPGQFVHIRVGRTDPLLRRPISLYDIDKEKGILSLLYVVVG--RGTRMLSEIEAGAELDIMGPLGNGFWLPD--RATRCLVVGGGIGVAPLLPLIGMLDQAGLEQKILYGFRNADAVVGIDVVQEKG-WPLAIATDDGSVGHRGFVTDLVKQADFKPDYYYVCGPEVMIRNVVWLMKEANPGQVSLEARMGCGVGACLACTCKTREQNFDYSLVCTHGPVFGAGEVIFMNRIRQKFDNLARRGEKGLITFVTAGDPDLETTVRLVLEMEKAGADIVELGVPYSDPLADGPVIQKASLRALKNGTALKGIFGAVREVRKQS-NIPLILMTYYNPVLRYGLAAFAAEASTVGVDGVIVPDLPVEEAAPLERELTAQGLYLIPLVAPTSGAERIKRITAGDRGFVYCVSLTGVTGIRQGVPPGLEDFLDCVRRNTANPLAVGFGVSHPEQAREI-AKHCDAVIVGSALVKTIEEYQ-NSPDLLVHVKNFVHSLKEAI--
MAQ-QVIKEIVTQKEISPNHFKMVIRAPKIAKEAQPGQFLHLKWVNGDPLLRRPISLNSIDQAKGTITIIYRVIG--RGTKLLSSLQAGDEIDLMGPLGESFSVSD--SASKIAIVGGGMGIAPLLPLVNQLLDLDKQVTLLLGANTKEQLINLAEYQKLD-VNLKIATRDGSCGQQGFITDLLTEL-SKIDYVYTCGPEIMMEKVQDWAKQEKVGEASLEERMGCGTGACLSCVCKIKKDDWQYQKTCTQGPIFPLGEVIFMGNIKETFMALRNEGEKPFIPFLMAGDPTLDLTKKIVLEAEKQGADIVELGIPYATPLADGPTVQQAGQRSLKHDTNLEDIFQLVAQIREDS-QIPIVLMGYYNSIFNYGLKEFVAKCETVGVDGVIIPDLPLGEGQELRKYST--DLDIILLVAPTSNRKRIKQAANASQGFIYAVSTLGTTGTRTEISNQVEEVVSQVKELTTTPVAVGFGIAKQEHVREI-AKFADGIIVGSAIIKQIEANLNKENNLINKVGHFIAQLKEPLNE
MK--QLDFTVRSNEQLNDQTHLLKVAPWEQLPEMFPGQFVQILVENAHTFLRRPISINFIVPEKNEIWLLVEAVG--EGTRKICKLRSGERLNLLLPLGNSFTIPS--LPGNYLLVGGGVGTAPLLFLAKKLHESGYTADFLLGGASEKNILQRSDFKKYG--TLYFTTEDGSLGEKGYVTHHPLLQDKKYDFIFTCGPKPMMEAVARYASERAGCEVSLENLMACGFGACLCCVEKTK---RGHICACTEGPVLDINELTWM------FQ---QKEEHILSVYFTAGYPQLNDTVRVMQALERNGVDMLEIGVPFSDPMADGPVIQAAGTQALRNGMSVKTLFSQLEDVRATV-SIPLVLMGYLNPILQFGFEEYCRRAAACGIDGLIIPDLPFVELDHYKPVADRYGLYMIMLITPETSEERIRMIDDHTAGFIYMVSSASVTGARKSFGEQNLEYFRKVNAMLKNPRLIGFGISNSETFAAA-CREAAGAIIGSRFISLLGSE----PSVEAAAKKLIEALR-----
MKS-TCYARIIEHIEIAPDMYKMVLSAEEIVKSAKVGQFVNIHCKYPGSLLPRPISICEIDPEFNTLTLVYAVLG--KGTKALSQMMVGEEVEMIGPLGNGFMIPE--DAKDHIVIGGGIGTPPLLELVKQLKGN---IEVYLGFRCHP--ILVKTFEKYG-AKVYVATEDGSVGTKGNVMDILKERKHKADMIYSCGPKSMLWAVAKWAAEQEKAQVSMEERMACGIGACVGCTCKTKDQDWQNKRVCKDGPVFWSDEVIWMSRITNKLQALKEYDEKALITYVTAGDPDLETTFDLVLAMEKAGADIIELGIPYSDPLADGPVIQRASQRALNAGANMEAIFELVIKLREKT-QIPLVFLVYYNCVFKYGLETFLNRCQEIGIDGLIIPDLPLEERRELQVMMQQYPMDLIPLVAPTS-EDRMKEIVQDAEGFIYCVSSTGVTGKRNSLAGNLEGFMQQLRTYTEIPLVIGFGISNSEMMDKL-KNICDGFIIGSAVIEKIEAGL-EDRSSVERVSKFIEKLYEFKLG
MCNCPQIGIITGITQETPDVKTFRVNAPGKLFEHMPGQCAMVCVPG---VSEGMFSITSSPTNKEFQEFSIKKCG--ILTEQLHSLQVGDEVTVRGPYGNNFPVETEFKGKNLLFIAGGIGLAPLRSVINYCLDNEGRIDILYGSRSADDLVKLKEIEVWM-KNVYLTIDEGWDGHVGFVPTYLKEIST-DCIGIVCGPPIMIKFVLQGLKEMGQIYTTLELRMKCGIGKCGRCNI-------GSKFVCKDGPVFRFDQIEYMSNIKNAF-----AGGKAFIPFITCGDPDIDTTYKVVIEAVNNGADLIELGIPFSDPTAEGPVIQEANIRALSGGITTDKVFDLVRKLRETV-TIPLVFMTYANVVFSYGADRFIRTCSEVGIDGLIIPDIPYEEKEEFTPYCDKYDVDLISMIAPTS-EDRIAKIAKEAKGFIYVVSSMGVTGTRSSFSNDLSHITEKIREVTDVPCAIGFGISNPEQAEKM-ASISDGAIVGSAIIKILAQYG---KDAPSKVGEFVKSMKDAV-A
MAS-QTFMKVLSNKELIKDVFEMVVEGD-TSAITTPGQFVNLKLNKYEPYLRRPMSICDY--DDHTLTMIYKVVG--TGTKLLSEIRPGHKIDMLTGLGHGFVYQ---NEKSALLIGGGLGLPPLYKLAKELLKKGVDVKLVVGFASKKDAFYLDEFKDLC--PVFVATMDGTLGTKGTVIDAIKENNLSYEHYYACGPLPMLKALAKFDDQ--HGSLSYEARMGCGFGACMGCSMEMK--DGSSKRVCYEGPVFASSEVKIMNRIQNAF-----KDQKAFIAFLTAGDPTLDQTKCYIHKITEAGASLIEIGIPFSDPIAEGPTIQNANVRALKNNVHTDNVMAMVKEVREEI-DIPLCFMTYLNVVFHYGYEAFFKKCQEVGIDGIIIPDLPYEEAKEVSSVCTQYGVSLISMIAPTS-KERVKMIAQEAEGFIYLVSSMGVTGTRSAFALNLPDIVASIKEVTKTPVAVGFGIHNPEQAKEM-ASFSDGVIVGSGIVNIIANQD---QDVEDAVYNYVKDMCAVL--
MA----RLTILEHREIADNMRWLLFEAP-KDLQYQPGQFLHIRVTDGDHLLRRPISLCKVDGGRKALGVAYRVGG--KGTKLLAGKNVGDTLDVLGPLGKGFKLHE--GDRHAILVGGGIGVPPMVELADQLHRNGVKVTAIVGFQSKSVAILIDDLKQYG--DVLVSTNDGSLGRQGFVTDYMTDE-ASADRFYACGPTPMLRAVQA-KMEGRAGYLSLEERMGCGIGACMACVTSCRDGSIGYKKVCKDGPVFPAPEVYFMSSIAETFRRLQANGEKAFIPFLTAGDPSIEITEQLILELDRIGADIIEIGIPYSDPLADGPTIQEAALRALNAGVRMPHVLEMVRRLRPQV-KASLVLFTYANPVFQWGVERFFETAREIGADGVIIPDLPLEESQEALAAAARNGVDLVPLVAPTS-QQRISKLCAQGQGFIYCVAALGVTGVRETVNEDLPQIVANVKQHTDLPVAVGFGVGSPEQAEII-GRYADGVIVGSALVKRVAPIADGDLEKKRELVEFAASLKAPLGV
MCIPPYLATIDAIVDETADVRTLRLVFQRESFAFRSGQFAEYSAFG---SGEATFCIASSPTRSGAIECCFRGVG--RVTEALRRLEVGDTVGVRGPYGNSFPIEQ-FFGKNLVFVAGGIALPPLRTLIWNCLDQDGDITIVYGARTEGDLVYKHELAEWQ-AHLVKTVDNGWDGQVGFVPTILEQASAANTIALVCGPPVMIKFTLPVLAKLGAIYTTLENRMKCGLGKCGRCNV-------GNVYVCKDGPVFTAAQVEFMRRIEQTFRQLKERQQAALIPFVTAGDPNLETTEQIIYTLVDAGADIIELGMPFSDPMADGPTIQAASERALAAGTTLKGVLALVERVRLRT-QVPIVLMGYYNPILRYGTKLFAEQAKNAGVDGVLLVDLPPEEKDELCTYLEPQGIHLITLLAPTTPALRTEQLLSQACGFVYYVSMTGVTGTTKVDGASIEAQVKRLRDLSPVPVAVGFGITTAEDAESI-ARFSDAVVVGSALVNVIKHNA-DSSRLLEEVYQFVDGLKQGILT
MIS-KQLLKIKSHLCIAQDTFEVVLHSP-LARELKPGQFIHIALKH--HMLRRPVSVANVDVGAETFTIVFKIFG--EGTRALSNCKAGDFLDAILPCGSYYPIDRL-QLDHALIVGGGIGVPPLYYLAQSLKKKGVQITSVLGFQTKSHVFYEDKFQLLG--DTYVATNDGTYGAKGFVTDIITELSTDIDYYFACGPTAMLKAVTDQLET--EGYISLEERMGCGVGTCYACVVPLKEDPSKSKKICKDGPVFYANEVILMGKLDQAFREVLERGDKAFVPYIMAGDGGLDQLDEQLTFLAEAGATVVELGIAFSDPVADGPTIQEAGLRALANGVSLRAVLEKLKENKDRR-TIPIVLMTYINPIHTYGVEAFAESCKEAGVDGLIIPDLPLEEEGIIVPTLQKNEIALIRLAALTSTEERITEIAKRTEGFLYAVTVTGTTGARASFQENLGTYLASLKEKSNVPVLAGFGVSTPNHVRSL-TEHCDGVIVGSKIVDALHKGD------RNIIKELIASAR----Q
MSKKNEMSQILSQEKLASDVYSMWLRTEEIAKEASPGQFVSVYSRDGSRVLPRPISICEVSEDKRSLRLVYRVVG--KGTEEFSMLKAGDRLSILGPLGNGFPLER-AAGKRVFLMGGGIGIPPMVETAKALDGD---KHIIAGYRD--ELFLQEELKRYG--RVYTATEDGSAGTPGNVLDAMMANGREPEIIFACGPAPMLRAIKAYAQEMEECWISMEERMACGVGACLACVCQSKHSKVHNKRVCKDGPVFLSTEVELMSNIYKAF-----ENKKAFIPFVTGGDPNLDVTEKLLAAMEEAGADLIEIGVPFSDPIAEGIVIQEANERALAAGCTTDRLFDMVKRAREKV-TVPIVFLTYINPIYTYGKERFLKRCVECGIDGLIVPDLPFEEKKEIAGECEAFGVDLISLVAPTS-NERIRMIAKEAKGFIYCVSSLGVTGVRSEIKTDVGEMTAMIREETQVPCAVGFGISTPEQAAKM-ARISDGAIVGSAIVKIVASYG---ENAVAPVAEYVKKMKAAVLR
MARHDQKAVLVGRQTLSPSCFALELACP-SPLPAKPGQFVMVGVGSADPLLRRPFSVAGVTPEGTALQLLVKEVG--KVTAMLRSLPLGSELAVLGPLGRGFDLAS--AGPRPVLVAGGIGLPPVLFAARELRRQGTEFAFFYGASSGPELLLRREIEEIA-ARVVFCTDDGSFGEHGLVTEVLGKR-EGTSRLLACGPNPMLQALAALARERGEAELSLEEPMACGVGVCLGCVVRLA--DGTYAPSCQKGPVFRATELRWMSRLEAAFRRAAKEKRAAFIAYITAGDPSPARTLDVLRALERGGADIVELGVPFSDPIADGPINCAAAERALAAGTTLTGVLQTVRELRFSS-SLPIVLFSYANPILAYGLSRFAVDAATAGVDGVLLTDVPAEEAGPYYQALRRVGVELIPMLAPTSTRARVKQAKKLAESFVYFVSHTGVTGPQAQLPVELEDQVRLVRKLTGRRVAVGFGVAKPEQVNRV-AKVADGVVVGSAIVNRIAEIG-DRPELFGEIQRFLQPLRAATRS
MK--LIETKIKSITVIAKDTVKLDIHVDDLLETIRPGQFVYIQIGSSEHMLRRPISIADLDKEGNQLTLIYKELG--EGTRKLSRLRKDDSLNMLIPCGNGYRIDQL-EMTQALLVGGGIGVPPLYYLAKKLIEKGVNVTTIIGFQSKEDVFYEEQFQRLG--KCYVTTNDGSYGHQGYVTDIIEQEQPQFDYYFACGPNPMLKAIEIKLKD--KGFLSLEERMGCGIGACYACVVPTK-DEKSNKKICQDGPVFHSGEVKIMSTLEQAFQKTLDQGDKIFVPYIMAGDGGLDVLPERIQFLEEAGATALELGIPFSDPVADGPTIQEAGLRALEEKVTLRKVLRKLKETKHDR-TIPIILMTYMNPIYAYKIEDFINESVDSGVDGLIIPDLPMEEEDRITRYLSDKEIALIRLAALTSPIERLKKIAEKTEGFLYAVTVKGTTGAQVEFAETVGEYIKELKAMSSKPVLAGFGVSTPEQVRQL-SQYGDGVVVGSKIVSSFYEEK------RGEIVDLINASK----K
MK--VLDFIVCSNEPLNDQNHLIKVVPAEPMPEMFPGQFVQILVKNSNVFLRRPVSINNVDLANNELWLLVKRVG--EGTEKICKSSTGDIMNLIFPLGNSFTIPE--EKCTTLLIGGGVGTAPMLFLGKKLSEKGYNVNFLLGGRTASDILQITDFEKYG--NVYCTTEDGSFGEIGFVTDHTILQNNKFDFIYTCGPKPMMVAVAKYAVSKGECEASLENLMACGFGACLCCIEKTV---RGNICTCTEGPVFNIKELTWMNRIDKLFR---EKRKNILSVYFTAGYPELDDTVKVIKSLEKFGVDLLEIGVPFSDPMADGPVIQSSGSQALKNGMSLSVLFNQLSTVRESV-SIPLVLMSYLNPIVQFGFENYCKQAANCGIDGLIIPDLPYVEMESYKSVAEEYGLHVIMLITPETSEERIRLIDQNTSGFIYMVSSASVTGARNSFSDENLAYFRRVNKMLKNPRLIGFGISNKETFESA-CHESSGAIIGSKFISLLGSE----KSIDDAAKQLIKTLE---PK
MG--PLRAKLTEVIDESPLIKTFKLVPE-EEFAFKTGQFIELSVDG---IGEAPFTPSSSPQITDKLEVTVMKTG--YMTEFMHNLKPGAYMGIRGPYGRGYPVEK-FFGKEVLILGGGCGFAPIRSLLYNLIAVDRKVTLCYGSKTPEDCIYKPYISVLR-NEVLRSVDGNWNERVGVVTILLDDVDIKNSLAVVCGPPVMMKFGTMKLLEMGDIYLSMEKNMSCGLGKCGHCMM-------GKYFVCKDGPVFTYDEIIWMNRLQTLFQ---NKKNNILSVYFTAGFPKPETSVTIIRELEKQGVDMIEIGIPFSDPLADGPVIQHSSQIALKNGMSLSKLFKELENIRPEV-KIPLLLMGYFNTVMQFGVETFCQKAAALGIDGVILPDLPLEVEERYASMFDSYGIVPVFLVTPGTNEERIRKVDNLSKGFIYMVSSASTTGTKSGFHPKNIAYFQRVQSMLKNPVLTGFGISNHETFTQA-CQFSQGAIVGSAFIKALQSN----GTIQEAIAKFVASVR-----
MIKKHFTEQVLANDLIAQNTYLMKLTCTEFLRLYRPGQFAHIEIPNAELLLRRPISINYVDFGKKEVHLAYNTVG--KGTKLLSLVRAGDTLDVLMPLGNGFQLAD--NMKKVWLVGGGIGIAPLKSLYCKYPD--REYTAFLGYRNREYVYEAHDFELFA--KTHITTDDGSYCTRGFCTDVLRAESGPPDVILACGPHVFFKSLAKAAG--DPTFVSLEQHMGCGTGGCATCVCKVG---GQYKKVCLQGPVFDIREVLYMTKTKAAF-----SGGKAFIPFLTAGDPSLAVTEELIVELAAAGADLIEIGIPFSDPVAEGPVIQTADERALAAGTTTDGIFAMVCRAREKT-GVPLAFMTYINPIYSYGSERFVERCAELGVDALIVPDLPFEEKGELQPYCTEYGVDLVSLIAPTS-KERIRTIAREAEGFLYCVSSLGVTGVRTAIAADVGEMISLVREVSDIPCAIGFGIATPQQAEEM-ARKADGAIVGSAIMKIVARYG---ADCVPHVTAYAQEMARAVAG
MKKYMLDLIIKENKQLSNQYSLLILTSPDKLPEILPGQFAEVRVDGSTTFLRRPISIHYVDYKLNELWILIQIVG--DGTKRMAEMNVGESLNMLIPLGNSFNFPER-KDAKVLLVGGGCGVAPLLYLGAHLKNAGFEVNFLLGARSKTDLLQLCEYERFG--NVYTTTEDGTHGERGFVTQHSALNNSNFDYIYTCGPTPMMKAVAAYALKIGNCEVSLENTMACGIGACLCCVTDTT---DGHLCVCTEGPVFNITKLKWMNRINQLFE---QKKENILSVYFTAGFPKLEDTLPTLKCLQANGVDLVEIGVPFSDPLADGIVIQNSSQQALRNGMSIRKLFDQLTSVRADI-HIPLIMMGYLNPIMQFGFETFCAECARVGVDGMIIPDLPMVDINQYKAIAERYGLEFIFLITPETSEERIREIDSHTNGFIYMVSSAAVTGTQNSF-DTKVDYFNRINSMLKNPRLIGFGISNKSTRDMV-NRYSSGAIIGSAFIKALEET----QDVEKGVKLLLDKLE----E
M---LQLATAISKAEIADNIYELVLKTELDKYTLRPGQFVHVRVSKSEHMLRRPISISNIDQNNNEITIIFRAEG--PGTKKLAETAAGDTVDVLMPLGNGYNTDSAKPGEHVLIIGGGIGVPPLYELSKQLNAKGVKTTHILGFNSKKDVFYEAAFKVLG--ETYVATADGTYGTKGFVTDVIKTTGTAFDKFYACGPKVMLKVLDETMPM--DGFISLEERMGCGFGVCYACVCETT--AGGQVKICTDGPVFEKGAVVLMTHINDMFNKLNETDDKAFIAYMMAGDGGLDKLPEQIKTLEKAGVDLIEIGIPFSDPAADGPVIQEAGIRALKENVSLRDILDKLTEIKDDI-NVPYVLMTYYNPVFSYGLEAFAQDAQAANVSGLIVPDVPLDEEPELKNALTDTELAIIRLATLTTTDERLEQLVDEAEGFIYAVTVNGVTGKQAGYSEEVYDNLARIKEKSAVPVCAGFGITSSEAAEAL-GEHCDGVIVGSAIVEMLNRNE------EENIKNLIPKKH-AAAK
MKKFIEDFVILENKRQTSEFVILTLQHPTNLPKIYPGQFAEIKVEGSNTFLRRPLSIHDVDYQNNTIKLLVQEVG--EGTRRLAAMKPGESLNLIYPLGTYYSLP---SSNKVLLVGGGCGVAPLLFLGRFLHENGIKPRFLIGAKSSAQLVELDEYRKLG--EVFITTEDGSAGTKGFVIHHPIMKKPDFDWIYTCGPEAMMKVIAKYALKRNNCEVSLENMMACGIGACLCCITPTI---EGNKCTCTDGPVFNSKYLKWMNKLTNVFN----HNSNLLSIYFTAGFPNADSTLHVLKALEQGGTDFVEVGIPYSDPLADGPVIQNSSSRALANGMSLKMLFDQLKELKNTV-NIPVILMGYLNPILKFGIESFIENCRQVGVSGLIIPDLPYEILEKYQTLFEQNNISNIFLITPQTGEERIRKLDRASTSFLYMVSSAAVTGVRDGLSESQIQYFERIKNMLKTPAMVGFGISNHKTYREV-CRYAHGAIVGSAFIKHLETH----GDDASEIIKFVKNLK---NN
M---PVQATVVTICPMTPDTSMVTLRTEPVAASFLPGQFLELSIPG---VGEIPISYCGLPSSDGSIELCIRHVG--HVTTALKSVVTGAAVAVRGPFGRGFPLSR-YAGQDLLLIAGGLGMAPLRSLLLALLKQKGRLLVLYGAREIRALLFANELMELQ-SELQLTVDKCLDGRVALLPALLEHLDPERTCAAICGPPVVYPYLLTGLRQLGRIYLSLERRMKCGIGRCGHCAV-------GTLLCCVDGPVFSGAELALMSRLEKRLSELKERDQKALVTFITAGDPDLSGTERIIHALEAAGADVIELGVPFSDPMADGPTIQLSSERALASGTTLTGILATVKKVRVSS-RIPIILMGYLNPVYAYGYERFCRDAADAGVDGVLLVDLPPEESGELLPYAQQYGIDVIFLLTPTSDSSRIKLVNKIGRGFVYYVTVTGVTGARQAVSDSLKTELANIMEKVKLPVMAGFGISTPEQAAEV-SGLADGVVVGSAIVRLFEKQS--GPQLEQELGQLVQSLKQAI-C
MPE-TYLPTVLDNRRLTETVHALRLQSAELARAARPGQFVHIKCGE-GNLLRRPVSICRA--EDGVLTVVLEVRG--EGTRWLSQRRAGDMLDVLGPLGRGFDL----SHKNIIVVGGGIGVPPMLFAARAAGAK----AAVLGFRSRENAILAEEFRDVC-EAVYITTDDGSLGEHGTVAGPLERLEGGCSAVLACGPRPMLQAAAALAETYKPCQVSLEERMGCGVGACLVCACKTVDGKEKMRRVCKDGPVFPAEEVVWMSRLGDVF-----KNKKAFIPFVTAGDPKLETTEKLVLAMAEAGADLVELGIPFSDPVAEGVVIQRADERALAAGTTTDKIFESVRRIRQKT-DVPLALMTYINPIFAYGPGKFMKNCRDAGVDAVIVPDLPFEEKGEIKAFCGAYGVTLVSLIAPTS-NERVAMIAREAEGFVYVVSSLGVTGVRSEIVTDLAAMIALVKAAKDIPCAVGFGISTPEQARKI-AAVADGAIVGSAIVKIVEQYG---EASVDPVRDYVREMKRAVEA
MSADLHQGRIVLNEWVGRRYKHMVVEAP-DAVVAVPGQFFHLRLSSQDPLLRRPMSIYGIDEDRGWVEFLYHVRG--RGTALLAGLVPGDTLDLLGPLGRGFSLDS--AWRGILLVGRGAGLATLAPLAEQAVQSGMDVFAILSARTPDRLVSVDRLHELG-ARVATVTDVEGTSEVHVVEGMVREIRESVDAVFTCGSRRLTKLMQRLADTHGPGQVALEENMGCGLGMCYCCVKPFFEGRVYPLRVCREGPVFSLAEVIVMSSLQVALERRRRGGETGFIPFITAGDPTMEVTVEAVRRLVRAGADAVEIGMPYSDPLADGPTIQAASERALRGGFQMPDLFRLGPILREAAGEVPLVAFTYANPVYRWGWQTFAEDLAKAGYAGVIVPDLPMEEATPLREAADRAGVALVPLVAPTS-HGRIERICRTARGFVYAVSSTGVTGVRKRMPEHLSRFIDDIRRCTDLPIGVGFGIGTPEAAAAV-AETADAVIVGSALVRILAAITEDAGDVLDDLETFARTLVAPLGK
MS--PFLSEILDVIKHTEIEYTFRMAYD---GEVKPGQFFEVSVPK---YGEAPISVSGI--GEGFADLTIRRVG--KVTNEVFELYKGDKLFLRGPYGNGFDIEE-YKGKELVVIAGGTGVSPVRGVIEYFAKRDKNMTLVAGFKSEDDILFRDDFQFWR-QDVILTLDETKDHKIGLVTKYIPDLDVNTAVAIVVGPPAMMRFSVKGLLERGNIWISQERKMCCGLGKCGHCKI-------GNQYVCLDGPVFNYTVG--MSRIKNAF-----ENKKAFIGFLTAGDPSLDKTEEFILEMERAGAALVEIGIPFSDPIAEGPVIQEANIRALSGGCTTDKVFDMVASLRKKT-NIPLVFLTYLNPIFKYGSNRFCKRCEEVGIDGLIIPDMPYEEKGELAKIAAEYSIELISLIAPTS-ASRIEMIAKEAQGFIYVVSSMGVTGVRSDIKTNVTEIVESIRAVTDTPVAIGFGIHKREQVREY-FKEADGAIIGSAIVKIIAQYG---NKAGEKIYEYVQELL----A
MK-HITDFTIITNQRETDEFVVLTLQHPGELPSMVPGQFAEVRVDGANAFLRRPLSIHDVDYSNNTIKLLIQEVG--EGTRVLAKLKSGDQLNLVYPLGTGYSLP---KSNRVLLVGGGCGVAPLLFLGRHFVENGIRPKFLIGGRTAATLIRLDAYEQLG--DVYVTTEDGSAGHKGFVIHHPIMKTPEFDHIYTCGPDAMMKVLAKYAGSRGTCQVSLENHMACGFGACLCCVTPTV---DGHKCTCVDGPVFDSKYLKWMNRLNRLFA----DKKDLLSVYFTAGFPRLEDTVPILKALETSGVDFVEIGMPFSDPLADGPVIQKSSTQALNNGMNLKVLFQQLQNIRNEV-SMPIILMGYLNPVLKFGFEPFLDKCSEVGVDGLILPDLPFEMDEQYRQLFEARDISNTFLITPQTPPERVRLLDENTTGFIYMVSSAAVTGAKTGLNQFQIEYFSRIRDMLKSPKMVGFGISNKESFNEV-CKYANGAIVGSAFIKMLEKS----TDLKNDISRFVDELR----G
MTTTQLSASVIENEEVMPGICLMWLEAPEIAASARPGQFVMLSCGG-ENLLRRPISIHQCHRENGLIALMYAVVG--KGTDWLSKLQTGDSLSVLGPLGNGFRVNE--DSRHLLLLGGGLGIAPLRFLADEALKQGKRVSLIQGARTELQVCPSHLLPEDA--SCHVTTENGAIGKKGLITHHLAEF--DADQIIACGPMPMLKALAKEPQLSGDIQVSLEVRMACGLGICYGCAVKTI---KGMKTVCHDGPVFDIRDIHWMSRISDAFQ-----KRKSLIAYITVGYPDIETTLRLVPLLEENGVDIIELGIPFSDPLADGVTIQNASYQALQNGVTPEVCLSVAALLKEKI-SIPMVFMGYYNPIYNYGLTKFCQKCATAGVSGFIIPDLPPGEAQDIDFAATEAGLDIIFLLAPTSTDERIKLVAAKSRGFIYLVSHSGVTGATANLPADLSSFVNRVRKTARQPLAVGFGISTPEQAQNI-AKFSDGIIVGSRILQLVQTDP-----SLEKVATFIRQLRQSL-D
MK--QFYSRIIKNQALTKDFFELHFEWDTSAKDPIPGQFLTIRISNEVPLLRRPFALSGFDKEKNRASIIYQRRG--IATSILTSKQPDDMVDIIAPLGNPFPVTN--ISGKTVLVAGGVGLGPMVFLCQFLEKNGGSPLFVFGARTSSLLPDTAEFCQT---APAICTDDGSQGYKGNCIEYLSSEDLSGCAFFGCGPEPMLKALHQLALKTNDCFVSVEQVMACGVGACMGCVVKTN---QGYQRACKEGPVFKSKDIIWMNRYTQVFSKLKKRNEIAFVPFAVAGDPDPDLSLDILLSYVEGGADILEIGFPFSDPIADGPVNQRASQRSIQGGMDYSRFFSIVKKLRQKS-DIPIGLLLYANSIHYLGYEKFCKEASEAGIDSMLVVDMPPEESSELSKTMTKYNIGKVFIVSELTPAKRMKYICSNVDSFVYIVSRLGATGADTVFSSSIDMTIKKLRSETDKPLLAGFGISTPEHVRSI-AAGADGAIVGSALVRIVEESV-KKGEPCALIKEAVAAYKTGTVL
MK--NYKTIILSNQEISPGYFRMRLLTPGFSENARPGQFIMMRVQQSPPLLRRPFGIFRMGFPKEYTEILYKVVG--RGTNIMADLHRGDKVEVLGPLGRGFDVGD--PGEEKILVGGGIGLVPLYMLAESLSAR-SKVRLLMGGRNRDDILAVTEFERLG-VETYVSTDDGSLGEEGMVTQVLERKKYPRSSVYACGPMPMLDAVYRICHRRKPLQVSLEALMACGVGACLGCVVKGVEDNPRYLCACKQGPVFRAEQLDWMGRIAQTFERLKAAGEVGLIPFITAGDPDLQITEKLLLTLADAGADIVELGVPFSDPMADGPTIQLASERALSAGTTLQGILDMVSRVRNRI-RIPVVLMGYFNPVFRFGCERFAHAAAGAGVDGVLLVDLPAEQRDEIHPYLRSAGVDFIQLIAPTTPPARLATLAAQGEGFLYFVSMTGVTGAQQADPQAIAPLVEHLRTLSPVPVAVGFGINTPAAAAAV-GQSADAVVVGSALVKVIAEYS-TSPDLYERVDTFVRTLKQALRG
MKNYYSMYKIIDKTFFSDNVVKMEVEAPRIAKARRAGHFVIVKIGEK----RFPLTIAGADRVKGTITLVVQTVG--VSSRKLAALEVGAYIDLVGPLGQATHIE---NKGTILACGGGVGVAPLLPIVEAYKKAGNRVITVIAARTKDLIILEEQIKEFS-DELIVMTDDGSHGKKGLITEGMEAAKEKIDEAMIIGPAIMMKFAALTTKKHHPTLASLNTIMVDGTGMCGACRITVG---GKTKFVCVDGPEFDAHQVDFMNRIKQLFQ----DKKDILSIYYTAGYPQLGDTVPILESLEEAGADLVEIGIPFSDPLADGPTIQHSGQRALENGMSLQVLFKQLEDVRTKV-KMPLVLMGYINTVYKFGIENFAKRCSEVGVDGVILPDLPFQVLDEYKETFDRYGVSNVFLITPQTPEERIKLIDEKTNGFIYMVSSASVTGAKKGLSDQQLAYFERVSKLLTNPALIGFGISDRASYIET-CKYADGAIIGSAFVKLLGEA----GDMHAHIKSFIQGIK-----
MKA-TSNLKVLSNKQLSRRYWHMAMDSSSIDEKIEPGQFFNIQSADSTPLLRRPFSTFRIN--ENSLEFLYKVEG--PGTAKLSEYTPGDYINLLGPQGVPFSIKE--GTDKILLLGRGVGIATLAALAQKAFNQGIQVYAVLSARSHDDLLAAEALKDYC-TEVVHVTEEEQTSGVDNVREIMNNLFYQIDAAYTCGSRRLSVLLQNIIKERNDGEVALEEYMACGVGVCYSCVCDVVNNTVYSVKSCEEGPVFPIDEVVFMSFLDETLKNKRSAGQNIVVPYIMAGDGGLDILEERLIFLEESGAAAVELGIPFSDPTADGPTIQDAGQRSLKNGTTLKGVLEALETFKEKR-SIPVILMTYINPVFAYGPDKFAADCVTAGVNGVIIPDLPLEEESLIADSLKQHSISNIRLAAMTSPDERLTEIARRTEGFLYAVSVKGTTGARTSHGSNVQAYLQNLQGMTDTPVLAGFGVSTPEQAQDL-SASCGGVIIGSRIVDWFHKGQ------TNEIKQLIQNSVETGQS
MIEPEYTCRVIVQNCLSPGYYLLSLEAPELARGALPGQFVMIRCGDCDPFLRRPLSIHYVDGEKGEVQFLYQVRG--KGTALLAERSAGDKVQLLGPLGRGFSCAE--EGKKGVLLGAGVGVAPILYLASSLKKRRWELLILMGARSREGILRPEVYELYG--RVAVATEDGSSGWKGSVLGLLKEKQFSFDKIFACGPLPVLKGVQQLSIEKGPAEISLEERMACGVGACLGCTCRGS--GGKQLRVCLEGPVFAAEEVIFMNRIDARLRRLRRSGEKGLITFITAGDPDLETTSRLVLAMEEAGADMVELGVPFSDPLADGPVIQRASQRSLNGGTNLEGILMMVRELRRRT-EIPLLLMTYYNPVLQYGLKRIAAEAGAAGVDGFIVPDLPLEESRPLLDELGRSGLHLVPLVAPTTTERRLEEADRVAGGFIYCVSLTGVTGMREEVPPGIVQFIERVRRCCRLPLGIGFGVSGPRQAALM-ARLADAVIVGSAIVHLVEKYA-TQPPLLDRVSGLVRELKEAVRG
MKKTVQELLLVENTQLNHDNFKLVLQASTPLPEMFPGQFVNVEIKKAEIFLRRPFSILDVDYSNNTFSLLVKILG--RGSKVLTTYQAGDKISVIFPLGSRFTFPK--ENDQVLLVGGGSGVAPMLFLAKTCGLKPENVHVLIGARSIRDHVDVESYKPYG--NYYFTTEDGSLGEKGFVTHHPVFSLGSFDKIYTCGPDLMMKAVAKAAAEKQFCEASLENMMACGFGVCLCCVEKTV---DGNQCVCTDGPVFNINKLTWMNRINQLFQ---SKKDNILSVYFTAGYPNLDDTATIIQTLEKNGVDLIEIGMPFSDPVADGPVIQNSSTVALKNGMSIKKLFQQLTSIRQSV-KIPLILMGYLNPVIQFGVEEFCKKCKEVGIDGLILPDLPLSVEEEYQALFEQYGLHNVLLITPQTSEARIRQIDEASNGFIYMVSSSSTTGAKDKVSDFHQEYFERVNQLLKNPRLIGFGISNHETFANA-CKYASGAIIGSAFVKALEQE----ISLEERISRFVNRIVNP--V
M---IQLLTVVSRREIAKGATELICRRP-DATAIEPGRFMHLRV---GPLLRRPISIANV--EGDLITFLFKEIG--QGTKELARLRAGDQIDALGPLGNGFPVEHVAREAKIVLVGGGIGVPPLYYTMRRLVERGIACEAILGFDTADSVFYEAEFQKLG--PTTVTTVDGTAGIAGFVTAALDSS--RFDTLFACGPEPMLRSIQQVPVE--HKFLSIENRMGCGIGACFACVCPTP--DGHYVKTCSDGPVFRAEEVILM-RLEQAIRTVNARGEKAFIPYVMGGDGGIDRLPDILAFLERSGATAIEVGVPFSDPVADGPVIQEAGLRALADNISLKDVLEAIRIARQST-GVPIVVMTYLNPIFRFGIDTFLSTCREVGVDGLIIPDLPLEQSDQFFAGRNKQDIALVQLVSLTSPMERIEKLAAHSEGFLYAVTVNGTTGGQTNFGDSLEQHLAKVAQLSPVPVMAGFGISTPEHVRQL-STSVAGVIVGSKIVELLQQGD------EATIEQLMAARL-PDTV
MC--HERITLLSNEKVGPRLFVMRVESPRIAQALLPGQFTHVRIPQMSHILRRPFSVYETFPEEGTMDILYQVVG--YGTEFLSQLPAGTQLDQIGPIGRPWDAPE--GETRVLAVAGGAGAPATFMQVKRCVEAGVPVDVVLGAQNASALVTRERYAALG-ADPVCATDDGSYGFKGFATIPAAELKNEYSRVITCGPEPLMRAVANSAAEAGACQVSMERRMACGVGACLSCVVETA---QGKKRACVDGPIFEADQVVWMSNIARAF-----QDGKAFIPFITAGDPSVAVTEECIRAMARAGADLIEIGIPFSDPTAEGPVIMAANERALAGGVTTDDVFAMVARLREAV-RVPFVFMTYANVVFSYGVERFMERAAQAGVDGLILPDVPFEERGEFADPAQQCGLDLVSMVAPTS-KDRIRTIAREASGFVYVVSSLGVTGMRSEITTDVGELVSHIREVSDVPAAIGFGISTPEQARSM-AQVADGAIVGSAIMKIVAARG---AQAPVEVEAYVSRMAQAVGV
MM--QTELTVLENNKIAEETVEMKLGINNANPNFTPGQFLHVKVGESTALLRRPISIADIDG-NGNITIIFKISG--RGTDMLSKRTSGSRVNALLPCGTGYPVDNL-KLDTALLVGGGIGVPPLYYLGKTLAGSGTRIISILGFQKAEHVFYKEKFAELG--ESIIVTDDGSYGEKGLVTDCLSKMDIDFDCFFSCGPTPMLRAVTNKLSG--PGYISVEQRMGCGIGACYACVVPVK-GETGFKKICKDGPVFAANEVSLMSLIKQAFQEVLDQGDKAFVPYIMAGDGGLDSLEEKVQFLQESGATIVELGVPFSDPVADGPTIQEAGIRALKQGVSLRAILEKLGQFKENR-SIPIVLMTYLNPIYAYGVAAFARACRTAGVSGLIIPDLPLEEENLVVKELQANDIALIRLASLTSPPDRLKELARRTEGFLYAVTVTGTTGTRATFQESLQEHLASLKNICQAPVLAGFGVSTPGHVKEL-SANCDGVVVGSKIVDALHQNN------REEIKTLIAAASEQAAE
MESRQGKMTISSHKELTKDVFEMVVEGDAAKYIKEPGQFVNIKITDDTPYLRRPMSICDY--DEHSIKMIYKVVG--EGTKLMSKKQVGDQMDFLTGLGHGFIDY---EAKEAIVIGGGLGVPPMYNLVKKLKEEGVKVSAVFGFGKESDMFYIKEFEALC--PVYVATMDGSYGVKGTVIDAIKENNLSFDKYYACGPVPMLNALVKAYPD--NGYLSFEARMGCGFGACMGCSMKVK--GASYKRVCVEGPVFKSEEVIVM--IKDAF------QDKALIAFVTAGDPTLEKTKENIKEIVDAGATLVEIGIPFSDPIAEGPIIQEASLRALTHGVKVNEIFEMVKELREDV-SVPLCFMTYANVLFHYGYDAFLKRCDEVGINGLIIPDMPFEEK-ELKEAARDYDVNIISMIAPTS-RDRVKMIAKEAEGFIYLVSSLGVTGERDQFSDNLKDIIGDIRSVTDVPVAIGFGIHEPSQAKAM-AAISDGIIVGSAIVKRIGKHE--------PLYDYVKSLKDAI-A
MRTRTQLLEVVANDEIARGVHALVLRRPDAAGAPDPGTFLDLPAARGAPVLRRPISIADSSADGRDLTVILRIVG--EGTRALCELPVGTTVDSLGLLGHGFDPDAVAPGGRALLIGGGVGVPPLHLLARRLVERDVTVQLRLGFRDADDVFWADRFAELG--QVLISTDDGSAGSRGTVADLESVPEFSPDAVYACGPLPMLRYVQR-AFGPQPTQLSLEERMACGVGACYACVVTDAADPGHQHRICYDGPVFDAQEVVLMSSSGEAYQKAREQGRPALVGYLPVGHPTVDDSLAAMRALTETGVDLVEIGLPYSDPMMDGTVIQHATTKALELGVHTRDALRAAETVAAT--GTHCVVMTYWNLVEHYGVDAFARDLAAAGGSGLIIPDLTPDEADEWFEASDRYGLDRIFLVAPSSTDERLARTVSACRGWVYATSVMGVTGARAHTSSAAPELVARVKAVPEIPVGVGLGVSNGDQAAEL-GAFADGVIVGSALVRALVEAD-ESGAGIERMRGIVDDLVDGVAQ
MR--LLTGRVTENAAVNAQVFRMGVRMD-EPFEFSPGQFVNIRVSEYVPLLRRPISISRR--DETTIEFLVKVEG--IGTRQMGQWSQGTRVDLIGPLGRGFDIEGFDKKAPLLILGGGIGTAPLKGLAQELADRGERVYVLNGFKEDP--YGKEDFKCF---EYRVIDESK---EPVYVTDYLLSHGIAFQGVFACGPMAMLRRVKEIFREGEPVQISLEEKMACGVGACLGCAVKIKNFQHRYQKVCVDGPVFDASEVIFMSMIEKRINELLTKGEKLLIPYVMCGDGGYEKTRRLVRFLEEAGASLIEIGIAFSDPIADGPSIQAAGQRALDGGVTLKKTLAFLKGFPPGG-GVPRIMMTYLNPLVRYGTEAFFKDLKEAKISGVIIPDLPLEEYETLLPCAESHGIAVIPLVAPGTGRKRLEHILDKTRGFVYTVTVNGTTGARSGFDEAVLQRLEEIKKHTGMPVVAGFGVSTADHIRTL-GAHCDGVVVGSKIVNLAHENR------FEAIKELM--------S
MTKIMDNGKVLSQDELSKDIYSIWIKT-DIAKTTKPGQFVNVYTKDPSKLLPRPISICEV--GKDSIRLVYRVTGENAGTKEFSNLKTGDDIKVLGPLGNGFPT----DSKSTILIGGGIGIPPMLETAKQLDGE---KIIVLGFRD-SNTFLANELESHG--KVYIAAEDGSIGTKGNVLDAIRENKLSAKRILACGPTPMLRAVKKYAAENNECFLSLEEKMACGIGACLACTCKSSHSKVKNKRVCTEGPVFNALEVELMNKIYEAL-----KNKKAFIPFITCGDPDVATTKAAILEMVKNGADLIEIGIPFSDPTAEGVVIQGANIRALAAGITTDKVFDMVVELRKEV-TIPLVFMTYANVVFSYDPEKFFAKCSEVGIDGIILPDIPFEERNEFLEISKKYNIDLISLIAPTS-DDRIAMIAKEAKGFLYIVSSLGVTGTRSEITTDLNSIVKIVRENTDIPCAIGFGISTPEQARDM-SQIADGVIVGSAIIKLLKQYK---TKAPSYIGAYVKEMKDAI-L
MQQTLYDCYIVSNMQVATNIYEVVLLAGKLAQTIRPGQFLELAVPGSTQLVRVPLSYSQVDAHAGMIYITYAVVG--SATKRLSQLPVKTKLNVLGPCGHGWQLPQ--STKPALLIAGGVGAPPIIAAASLLHEHGIVCDVILGAQTKDKLWGVTQVSDAG-AELFISTDDGSCGVKGFTTSVAKRLERSYGTLFTCGPAPMMKGVAALAAEYNACQASLERMMTCGFGVCNTCNVAMA--QGGYKGCCTAGPVFDAKEVAWMISIAEAFNENRTSHKAAFIPFVTCGDPNIQTTKRIILAMQDAGASLIELGIPFSDPTAEGPVIQAANVRALAAGTTTDAIFTMVSEMQSSI-HVPLVFMTYANVVFSYGKEKFMQRCQEVGIAGIILPDVPFEEKDEFEAVCERYNVALISLIAPTS-HERIATIAKDARGFIYLVSSLGTTGERSHITTDLASIVRTIRTYTTVPCAIGFGISQPQQAAHM-GAIADGVIVGSAIVKLVERYK---DDAARYIHEYITSMIEAM--
MEYKRESVLITSQVKITSDIYRISFQSVTMAQNGKPGQFVTVYCRDGSRLLPRPFGISEIDKEKNEVSFVYKVVG--GGTEEFTTYRPGEFMEVMGPLGNGFSL----DGKKALLVGGGTGIPILLELAKQIKQTGREAVTVVGFRDET--YLTAELSKYS--RVLVATEDGSKGTKGNVLDVINQSGLEADVVYACGPHPMLRALKNHFGPLQELQISMEEKMACGIGACLACTCKSRYTKVHNKRICKEGPVFDSNEVLLMSNIRKAF-----ENGKAFIAFITCGDPSLEITEKSVIEMEKAGADLIELGIPFSDPTAEGPVIQEANIRALSGGVTTDKIFEMVRRLRKTV-RVPMVFMTYANVVFSYGAERFIRTCREIGMDGLILPDIPFEEKAEFDGLCKKYDIDLVSLIAPTS-ESRIGMIAKEANGFVYCVSSLGVTGSRSEITTDIGAMVKKVKEQKDIPCAVGFGISTPEQARKM-AECADGVIVGSAIVKLCAQHG---EECVPYIARYVREMKDAVIS
MS--PDLAIITKVCDEAAGIKTFTLEFKQKSFDYRPGQFVELTVFG---VGEAPISITSSPVNKGYLELTVAAVG--KVTRALHLRKEKDVAGLRGPYGNGFPFDE-VKGKNILFVGGGIGAAPLRSLINQMFAYDAKISILYGAREPGLLCFIDDLEGWG-KEVLLTVDAKWRGNVGVVGSLLPKIDIKNTVAFICGPPIMIHFVLLDLLKMGQIITTMERRMECGVGKCGHCNI-------GKSYVCLDGPVFSYHQLDIMNRIASVFT---KPNHTAFISYVTVGYPSIEATLKVVSILANSGCDIIELGIPFSDPIADGVTIQKASFHALQNGVTPKVCLEAAKKLSRKV-KTPLVFMTYFNLVFNYGLEEFCDACVNSGIDGLIIPDLPPEEGSELELIAQNHAIDLIYLLAPTSTEQRIQLVAQRSRGFIYLVSVTGVTGARDNLPPNLEDFVTRVRRVASQPLCVGFGISTPRQARQI-ARIADGVIVGSRIIQLMESDSE----VLTQVQDFTIKLREALTT
MSELAPAATVLENREVARGTFLLRVAAPEIARRILPGQFVMVRGPGADPLLGRPFALYEVNRDASGLDVVYLVIG--RGTAALSRRRPGDRVDVWGPLGNGFGPSS--GPGPAVFVAGGIGQTPFLALGREWLGRTSSATLLYGVRSADFLAGVEDFERAG-IGVEIATDDGSAGRPGFVTGLLEERGERPAKLVACGPPPMLAAVARLAGAHGPCDVSLENHMACGFGACFSCVTPILDGRPDLRRVCVEGPVFPADRVDWMNRIDALFARLKSEGRRALMPFLTAGDPDLATTAALIPELVRRGADLLEIGVPYSDPVADGPVIAASYHRALTQGIRVAHIFQTLRTLRAER-ETPLISMVSFSIVNKMGVDRYLNDAATAGLDGLIVPDLPVEESAKLQEKATLRDLKLIQLITPTTPRARAVEIARLTTGFIYYVSVAGITGERKALPEDLKANVAWLRTQTDLPICIGFGISSPDQVQEL-AEVADGLIVGSALVRRLADAANPKGDVVKEVGDFIGELSGALKG
MRETQVTGTVLTTRRV--AYHALTVVAPGIAERFRPGHFVAVAVGGQSTLTRRAFSIHDVKPDSGTVEFVFTVRG--PGTAWLAERRARDTLDLVGPLGRPFPLPR--DPVTCVLVGGEYGSATLFAVADALQQRGCRVDFVLGAASADRVFGALRARRMG-ETTTLTTEDGSLGLRGRVTDVLPGVDVRADVVYACGPMPMLRGVTAVAVEFDPVQVAVEERMACGIGVCMTCVLPVIDGVTRMVRSCVEGPVFRGERVRFMTTLQTVFARAKADDRAALIGYLPAGFPTKDGAIAAAAAMVDAGCDVIEIGLPYSDPLMDGPTIQDAVHRSLTNGTRIADVLRTVEGVAKT--GAATLVMTYWNPIDRYGADRFARALADAGGVGTITPDLTPEEAEPWRAASAGAGIDTVFLVAPSSPESRIKAVVGCCTGFVYAASLMGVTGARESVGEAAQGLVERTRLQTDMPVCVGLGVGTGKQAAEV-ARYADGVIVGSAFIRRLLDAP-DEASGLAAVRELGAELAAGV-R
MSD-QMSSPVLTVRQV--AYHAITVVAPGIAERFRSGQFVAVAVGGHAMLTRRMFAIHEVKPDGGTVEFLFTVRG--KGTAWLAERRSRDLLDIIGPLGRPFPLPR--DPVNCVLVGGGSGSVPLFPLAHALRRRGCRVDFVLGGATASRVFNAMTARRIA-ETATFTTDDGSLGTKGRVTDVLAQVEAYSDVVYACGPMPMLREVTAIAMHYGPIQVSVEETMACGTGICMSCVVPVVDGITRMARACVDGPVFRGERVRFMTVLRRKLAEAKAEGRAALVGYYPAGFPDVASSIRVVQAMVAGGCDVIEVGFPYSDPTMDGPVIQQAADRALAAGTTPKDVLAVVRAVADA--GAAALVMSYWNPIEKYGVDAFAADLAAAGGSGLITPDLIPEEAEPWIKASDAAGIDRIFLVAPSSTDERLAKTCAASRGFVYAASLMGVTGTRDKVAATARRLVERTRAVTGLPICVGLGISNGAQAAEV-ASYADGVIVGTGFCQRVLDAP-DVDTACQQVRDFAAELAAGVAR
MQ--TYDMKVVNHREIAECTYEITLQTD-VFFPAEPGQFVHILVDP-PHQLRRPLSLASS--SGREITVVYKTFG--EGTRTLANKKRGETVNVLGPLGNGFTLP---EQKKVMLVGGGVGVPPLLWLAKELHKNGKKVSAVLGFKSVNQVFYRRKMEEYA--EVTVVTDDGSSGEKGLVTKWL---DPEADVYYACGPNPMLKALEA---QLTPGYNSMEERMGCAIGACFACTVETK--DGGYVNVCKDGPVFPKGRVKLMMTQRTMFQGKLTREKDLFIPFIVAGDPHPDKTVQYALRLQEEGADVLELGVPYSDPLADGPVIQKAAKRALDAGMSLKKAVEMVPTLRKAGVSIPVVIFTYYNPVLQYGHDKFIEALEQNGVEGLLIPDLPLEESEDLNERTKQKNIELISLVAPTS-EARIKRIAEQARGFLYCVSSLGVTGERKEIAPETLAFIEKVKEYSSVPVAVGFGISSYDQVELM-KKHADGYIIGSKIVKMIEASVEKNTDEKRGLEQFSEELRKLVKG
MAEALGTATVLSNDTVMPGVFQLRLLCPNIATTAKPGQFVMLKCGD-NHLLRRPISISDADSSSGQIGLLIASIG--KGTGWLARRSPGEELDILGPLGNGFIINE--NAGKLLLIGGGMGIAPLNFLAKKARASGKKVTLVLGARTGELLCPSSHLPEVT--ECVFYTEDASTGIQGRVTDCPDNY--EAAQVFACGPLPMYRALVKDPRFSTSMQISLEVRMACGIGLCYGCTVNTK---HGLKQVCQDGPVFKIGDIIWMGNLTRKFI----AGKKVLIGYVTVGYPDIETTLKAVPLLESAGCDIVELGIPFSDPIGDGPVIQAASYQALLNGVTTQTCLDVARQLRCKV-KLPLVFMGYYNPILSYGIDAFCRDSAEAGINGLIVPDLPPDESEVLDAAATDNGLDLVHLLAPTSTDERIELVAQKSRGFIYLVSVTGVTGTREGVPDYLPGFVEKVRQRALQPLAIGFGVSSVSQAVSM-AGLADGVIIGSKLLKLIEEDR-----SLGKLKTFVTEVRQTLFP
MS--QQKARVLLHEAMAKNTFRLRLDCVELATKITPGQFFMVKIPGEDPLLGRPFALFDICRDEEGLEFGYVVVG--KMTGRLAQLQAGDEVEIWGPLGNGFPAS---PGGRLVFVAGGIGQTPFLALAREALGVSSSVTLCYGARNAEFLAGVEDFQSVG-LKVELATDDGSLGHHSYVTQLLEEHPGEPVTIYACGPEPMLKAVQKLALSYNTCWLSLETPMACGFGACFSCVAKIREESWDYRRTCVEGPVFEARELIFMSEITKALSARRLAGEMSFIPFIAAGDPDLPSTIRLIQTLSTAGADLIEIGFPYSDPIADGPVIQSSYTRALGKHLKLADLFATIEQVSKTI-STPLVGMVSFAIIFRTGTRSFLEAAKKAGFAGLIIPDLPGDEATEFAALTKEFGIDLIQLVAPTTPAARMDKILATASGFIYCIAVAGTTGVRDAAAHEIEAGLKLLREKTQLPLCVGFGVSQAAQIEAL-RGKADGAIVGSAIVRHLDGAETGFEKSLTSIQQFAEQLAAAAHS
MK--NHKTIILSNQEISPGYYRMRILAPEYNKLAQPGQFVMFRVQRSPPLLRRPFGIFRVGYQKEFVELIYKVVG--SGTEIMQDLHQGDRVELLGPLGRGFDLGD--PDEEKILVGGGIGLVPLYMLAEKLVAN-SNVRLLMGGRTRDDIITVTEFERLG-VGTYVSTEDGSLGEEGLVTQVLERKKYPNAQVYACGPMPMIDAVQKICAAHSPLQVSLEALMACGVGACLGCVVKGAEENPQYLCTCKQGPVFQAEQLDWMTRIETTFAALKKKQETALIPFLTAGDPDITTTAKLIRTLAENGADLIELGVPFSDPMADGPTIQAASERALAAGTTVEKVLQLVAEVRTDC-QVPLVLMGYYNPVFRYGVERFATAAAAAGVDGLLLVDLPPEEAGEISGVLKKAGIAMITLLAPTTPPERMQRLAAAAEGYLYYVSMTGVTGTQKITPDDIRAAVENIQGMTEVPVGVGFGITTAEDAKAV-GEFADGVVVGSALVKIIADNA-GSDQLLPRVATFITELKQGLLA
MK--VLDFTVRSNEQLNYQNNLIKVTPAGTLPEMSPGQFVQILVNNSNVFLRRPISINLVDKEKNEMWLLVQRVG--EGTRKICETPAGETLNIIFPLGNSFSIPQ--EEGKFLLVGGGVGAAPMLFLGKKLREKGFSPDFLLGGRSQRDILQLSDFEALG--TVYCTTEDGSLGEKGFVTHHSVLQKSRYDFIYTCGPKPMMVAVAKYAHSNKGCEVSLENLMACGFGACLCCIEKTT---RGNLCSCTDGPVFNINELTWMNRIDKLFQ---QGKNNILSVYFTAGYPNLNDTVPIIQSLEKNGVELIEIGIPFSDPMADGPVIQTSGTEALKNGMSLRVLFRQLSQIRSSV-QIPLVLMGYLNPILQFGFNEFCSEAQRCGIDGVIIPDLPFAEMKEYKAVAEKHGLHIIMLITPETSDERIRLIDSNTGGFIYMVSSASVTGAKNTFSDADLAYFSRVNAMLQHPRLIGFGISNRDTFEAA-CKNASGAIIGSKFVSLLGSE----KSVDDAVEKLKKSIVKF-QQ
MKKFLEDAAVVANAPVTDTIWRLVCKAPQTAASALPGQFVNVLATG-RAFLRRPFGIAAADAGTGEVTVMYRLVG--RGTADMAALRPGDRISVEGPLGGGFSI----KPGKALLVGGGVGLAPLIFLAYKLDNP----VVLIAGRTASETFWNEFFTAAA-EKIYITTDDGSAGIRGFAAAAVPRIENRIDRIAVCGPTAMMRTVAAAAAAAGPCEVSMEKRMACGIGACLGCTFESG-TDGKRYKVCADGPVFDSREV--MNRIAQAF-----AGGKAFIAFLTAGDPSLEKSCEYILEMERAGADLVEIGIPFSDPIAEGPVIQAANIRALAAHTDLRAVFKLVEMVREKS-RIPLVFMTYINPVFKYGTDAFFAKCAEIGVDGVIIPDMPFEERRECAAAAVENGVSLISMIAPTS-KGRIKAIAGAGDGFIYIVSSLGVTGTRGEIKTDLHEILEEVRSVTTVPAAVGFGINTPEQAVTI-AGMADGVIVGSAVVKIIAEYG---SEAGSHIYEYVKVMKEAIAD
MYSTEIMAKIVTKRRIAQNVFEMVFHAPSIAHTAQAGQYVEILYGQDAPLLRRPFSIYRVDRAQETFSILFLARG--SFTSGLSQKRRGSFISIIGPLGRPFQWDT-VQPRQHILVAGGIGAPPLYFLAETLHNAAGDIVVLNGARTRSLLIGIVEFSRLN-VHLYTMTDDGTHGEKGLVTDRLRFLCHLPRTLYACGPNPMLKTVATIANEFRPCQVSVETSMPCGIGFCNGCVVAQNPQGTHYVRACWEGPVFDANTLVWMSRIVQRFADLQARNEKALVGFITLGDPTPEQTVPLVVTLAEAGVDVVELGIPFSDPLADGPSIQASSQRALQNGITVAKSLDILHQIRIKCPHLPLIVMTYYNPILRYGLARYAADAKQAGVDGHIVTDLIPEEAELWKRLSNEHQLDTIFLLAPTSTEARIQSAAQLCSGFVYCVSRTGVTGARRDVPQELTEVVARIRHHTNLPICVGFGVSQPEHVRAI-CSFADGVVVGSALVDLIYAHR-NSPELLSEVYRFAHTLKTATSG
MPKFQENALILDHREVADRTWLMRLMSPKIALEARAGQFVMVRVRDGDPLLRRPLSFHRTFPEEGCIELLYRVVG--KGTLLLSKTVPGMNLDLLGPLGNGFDLPAPDARGPIALIAGGIGIAPLFDLMERIALSNQQMNLFYGTRTVAELLALSYFGALG-VRVHWSTDDGSFGHKGHVTRMFAQFAFRPESLYACGPLEMQFHVARWALAHDPAQLSLESLMACGLGACLGCALPAAPAADGYVHVCMDGPIFPAGAVQWMNRIDEKFEQLRKRNEKALVGFVTAGDPDPGRSLEIIRTMCRSGVDILELGIPFSDPTADGPVIQRSSTRALKAGMNLSKAFEMIRELRGTC-DVPIVAFSYYNPILAYGGAKFYRDALDSGADGVLIVDLPPEESDELTRQWPDRDLALIRLVAPTTPPDRMSAIAQSASGFIYLVSMTGVTGGGEPDLTELSFLTSELRSRCGIPVCVGFGISLPEHARAV-SPLADGVVVGTAFERIIEAHQ-NDSAVASKVGEAVGALKAAL--
MNKRDKTYKIISNKEICAGYFELQVKADAIVKNCSPGQFFMLTIPG--VFLRRPISVHDI--KGNIISFLYKVVG--KGTKILSEIESG-EINLLGPLGAGYPLIPNISNCRNIIVAGGTGIASVYYLAAKLKNKG---TLYYGARTKKDLLCLDKFQKLG-WKVVVSTEDGSKGHKGFITDVIARRAAIQTVIYVCGPTPMMKTVLKIAKEKNSGYASLEEKMACGVGNCQGCAVKIN---GKTKMTCKDGPVFKIEEIELMSKITEAF-----KNKKLFIAYLMAGDPALEKTAEYILTLQNAGAGLIEIGIPFSDPIAEGEVIQGANIRALSNSIKLNDIFDMLVQIKDKI-TVPLVFMTYINPLFVYGYDKFFAMCEICGISGVIVPDLPFEEQDEIKSIMKKYGIDIITLVSPTSSKERTKNIAENAQGFIYLVSSMGVTGVRSNITTNIKSIVAEIKKNTDIPVAVGFGVSKPAQVAEF-SKYADGVIVGSAIVRIIEEFG---ENAAKPLSEYVKNMVKAL-S
MESIIKRGRIEEITELTELEKLFRIVLP-EALDHDPGQFVQVSLFG---VGEAPISICSSPTRRDSFELCVRNAG--RFTAALHQLKVGDEVGIRGPFGVGFPVVP-LEGNDVLLIAGGLGIAPLRSLINFIIDNRGKVDILLGSRDPESMLFCDELAYWR-KNFCCSVDPEWEGNVGLITALIPGADPLKTIAVACGPPIMYRFVVDELLKKGHIYLSLERHMKCGLGKCGHCQI-------HDVYCCQDGPVFNYSWVAIMGRIAETFARLKKQGRKALVPFVTAGDPDMKTTETLLHSLVENGADVIELGIPFSDPMADGPTIQAASERALAGGVTLGAILQLVSRVRQHT-STPIVLMGYFNPVLRYGIDAFAEDAAAAGVDGLLLVDLPPEEAGEIHGALRRRQINLITLLAPTSPPERRRQLAAAGEGYLYYVSMTGVTGTQHVDPQAIAADVAELRRESRVPVAVGFGITSPSDAEAV-AAFADAVVVGSALVKIIAEYG-KSPELPERVAEFIAALRQAVAA
MDKVFRRAKVLENREVAPGIFLLRVEGDH---SARPGQFYMLRAWELDPPLSRPLSVFDL--DPSGVSFLYKVRG--RGTRLLSRLSPGDELAALGPLGNGW--KG--VEGRVALVGGGLGIAPLLLSAKSVP----EADVYLGFPGKP--YLVEEFRKVA-EKVYVTSETGEGGERGLVSDLFS--PEGYDACFACGPLGMLKEVAKKCREAGPLYVSLEERMACGLGACLGCTVPTK---GGPRRVCKDGPVFLAEEPCWMGRIAEAFARLRGRGEGALLVYLVAGDPSPERSLDFLRAAARGGADLLELGLPFSDPVADGPTIQAAGLRALKAGTTPETTLELAALLRQDT-DIPILIMSYYNPILRMGEEIFCRRAAACGVDGLIVPDLPPEEAAPLAHAAEEEGLALTFLATPETGEERLRAIAQRTQGFLYLVGRYGTTGARGSLAPETIPLIRRVRALDGMPLAVGFGLSRPQHVRGVIAAGADGAVVGSSLVEKVAQGA-----SPEGLSALVGELKGATRS
M----IGARVVSQREVSPGYFLLKLEAPEIAHQARPGQFVKITAWEGDPLLPRPFSIHEV--KDSHLWILYQRRG--LGTKLLSKIHRGETVWLSGPFGRPFPLP---EEGSVWLVAGGVGVAPFFFYAGVLRTHNIPFRFFYGARSKGDLLRLKHLQSLG--KLRIATEDGSLGYQGFVTDLIKVQEDRPKMMVACGPPGMLSAVGQIGEAYGPTYLSLEAFMACGQGLCLGCVVQRR--RGGYLRVCLEGPAVDSREVALMNKVRKAIETANQEGRAALIPYICAWDPDIETTRGLLWALAEAGASVVELGFPFSDPLADGPTIQAATQRALRHQPSLEAYLEFVASLYDEGYPLPIVIMGYYNPFYRYGLKRFVEEAQAAGLCGAIIPDLPLEEARPWLRESKRRGLASIMLAAPTTPPERLRRIAEASTGFLYYVSVAGITGARDRLPEDLVLRLDLAREVSPVPVAVGFGIAKPEQVRML-APHAEAIVVGSALVKIVEKEG---RKSPRTIKNFLQNLVSAARR
MM--LIKEKVIENKQIGNGLFRLVLQGE-AALAARPGQFVHIRVGETDPLLRRPVSIAAMNRERRELTLYYRVKG--KGTALLTQIRPDEMVSILGPLGNGFQLP---SSGRLLLIGGGIGVFPLFSILEAVDRKKVDVKLLWGGENQCFMEGLDGLKKSG-IDYELATMDGSTGYKGLVTDLLRTEPAKTLLAASCGPGGMMKAVAAICREAGPLQVSLEERMACGVGACLGCVCTVRAGVLQRKKVCKDGPVFDGEEVVWMNRIDEMFARRADQKKKALITFVTAGDPDLETTRKLVLEMEKAGADLVELGVPFSDPVAEGPVIEEANLRALKNDVGIDRLFELAARLRQET-NIPLVFLLYVNCVLQYGKEKFMDNCVQSGIDGLIVPDLPDEESNEIYGENIRTGVRLIRMVAPSS-DDRIETIAAKAEGFLYCVSSLGVTGVRSGFKTDFEGFFGKINQYKSAPSAVGFGIATPEQVRDL-KKYCDGVIVGSAIVKKVAAAA-GPEEAVASVGELVRSLRRAL-E
MKKAVGDFTVISNRKLNQSNFLLKLAAPGPLPDISPGQFVNVDIKNAEIFLRRPFSVFEVDYSNNTLSLIVKILG--RGSKVLTEINEGDKISLIYPLGKSFTIPS--ANEKILAVGGGSGVAPLLFLAKESKLKTDNVDIILGARSAEDHIQVDEYKKFA--NLHFTTEDGTLGAKGFVTHHPVFRLNAYDKVYACGPDAMMKAVAKEAKAAGFCEVSLENLMACGFGVCLCCIEPTQ---HGNKCVCTDGPVFNINDLKWMNRINRLFE---TKKENIFSVYFTAGFPNLDDTVKIIQELEKNGVDLIEIGIPFSDPTADGPTIQHSSEIALKNGMSLHLLFEQLKNIRESV-KIPLILMGYFNPVMQFGLEQFCKKCSETGIDGIILPDLPLEEEAHYKKNFAKNNLHNILLITPQTPEARIRQIDKASNGFIYMVSSAATTGAGKKVEDFQQDYFERIQQMLKNPRLIGFGISDHDTFANA-CKYAGGAIIGSAFVKALQSG----NELQNSIRDFTKKITGNTKS
MLAH------------DGEICRLTLHAPEIARRAAPGQFVQVRPAPADPLLRRPFSLCEIRPEEGEITLIYRVVG--RGTRVLSSVPAGAELDLLGPLGRSFPDPR--AGRGLVLVGGGLGIPPMAAAARWAAQARRDAVAILGARTARYLAGAREVAASG-MPVVTVTDDGSAGQQGIVTEPLDRMANPVGEVWACGPEPMLAAVKELCTAAGPCFVSVERFMGCGFGACLGCTVPRA--GGGYLKTCQDGPVFPAEEVVLMSRIAERFALLRSRGEKGLIAYLAAGDPSLATTRRLVHALAEAGVDMVELGLPFSDPLADGPVIQAASQRALAAGANTDNVLELVAALRADGLQIPLLIMTYYNLVLRPGVENFCHRAAAAGVDGLILPDVPVEESDEIRAAAGAVGLDLIQFVAPTSPPERIRRAAELARGFIYAVSSTGVTGVRDRLPPQLTAMVEAVKAVTDTPVAVGFGISRPEQVRQV-TAVADAAIVGSAFVRHCGEGL-PEHELVERVRILAEELKAGTEA
MIK-DIEALILENRFISGKTYMLKLKAPEIASFVKPAHFVMIKPTPFDPLLRRAFAIADV--EDGTIVVYYDVYG--KGTQAISQKKEGETINVLGPLGNRFP--E--DYDNYIVVGGGIGYAGLSLFLKQLKKHSKRFVAIYGARKKEDLSMIKWNEENQ-IQPIYYTEDGSFGRKGLVTQDLKDISNSNAPLIVCGPKGMMKAVAKIAKEENLCYLSLESRMACGIGICVGCVVKDV-KNDTYVRVCYEGPVFEANEIELM--IGKVFE-----IKKPLICYFMAGYPSVEDSIKTAEVLLENGADILEVGFPFSDPVADGITIQAAHEKAVKDGITPVKVFEITKTIKERFPDKPLIAMTYYNPIFKMGEENFCKIAKENGVDGLIVPDLPPEEGESLKKIANQYGLSVIFLLAPTSHEKRIKLVSNMSDDFIYYVSITGITGERESLPWQLKNKVEEIKKMTDTKIAVGFGVSKGEHAKII-SSFADGVIVGSAIVKLQGKKD------FEGLKSLVKELHDSI-S
MAG-QVTGTVLTTRRV--AYHALTVVAPGIADRFRPGHFVTVAVGGDSMLTRRAFTIHDVKPDGGTVELVFGVRG--AGTAWLADLRARDTLDLVGPLGRPFPLPR--DPCTCVLVGDEHGAAALFALADALQQRGCRVDFVLGAPSADRVFGALRARRMG-ETTTLTTEDGSLGMRGRVTDVLPGVDARADAVYACGPMEMLRGVTTVAVEFDPVQVAVEESMACGIGVCMTCVVPVIDGVTRMVRACTEGPVFRGERVRFMTTLHAVFDKARAEDRAALVGYLPAGFPTKDGGVAAATAMVEAGCDVIEIGLPYSDPLMDGPTIQDAVHRSLTNGTRIADVLRTVEGVAKS--GAATLVMTYWNPIDRYGAERFARDLASAGGVGTITPDLTPEESEPWLAASKEAGIDTVFLVAPSSPDERISRVAACCTGFVYAASLMGVTGARETVGSAAEGLVKRTKANTSLPVCVGLGVGNGAQAAEV-AAYADGVIVGSAFIRRLLDAP-DEKSGLAAVRELASELARGV-R
MPNVPQMGTIREIIQETPNIKTFRIVLDMAAFRFEPGQVGQLSVFG---VGESTFVINSPPTRREYLQFSVMKTG--EVTRALHRLCEGDPIGVRAPLGNSFPVEA-LKGKDILFVGGGIGMAPLRTLLLTMVDREGDITVIYGARSPQDLCYRYEFDQWR-ANLVLTVDPGWEERVGFVPTVLAEESPYNRVAITCGPPIMIKFVLAGLKELGQILTTLERRMKCGIGLCGRCNI-------GDTYVCVDGPVFSNTQLELMSRLGQVFKELRQRGEGALVGFVTAGDPNPETSLALIRSMCEAGLDVLELGVPFSDPTADGPVIQRSSARALGQGMTLEKVFGLCREIRRFS-RVPVVIFSYYNPILAVGPDAFYEKAVDAGADGVLVVDLPPEESPEMLDAWKGRDLDLIRLVAPTTPTPRMEAITREASGFVYLVSMTGVTGSAGLDLSEVEATAVRLKQVTSLPVCVGFGISKPEHVEAV-CGVADGAVVGSAFERLIEENL-ETKTLPDLIGSYTQQLKAATSG
MRETQVTGTVLTTRRV--AYHALTVVAPGIVERFRPGHFVAVAVGGGSMLTRRAFSVHDVKPDGGTVEFVFTAGG--PGTAWLAERRARDTLDLVGPLGRPFPLPR--DPVTCVLVGGEYGSAMLFAVADALQRRGCRVDFVLGAASADRVFGALRARRMG-ETTTLTTEDGSLGMRGRVTDVLPGVDVRADAVYACGPMEMLRGVTAVAVEFDPVQVAVEERMACGIGVCMTCVLPVIDGVTRMVRSCVEGPVFRGERVRFMTTLQTVFAKAKADDRAALVGYLPAGFPTKDGAIAAATAMVEAGCDVIEIGLPYSDPLMDGPTIQDAVHRALSNGTRIADVLRTVEGVAKT--GAATLVMTYWNPIDRYGAERFARDLASAGGVGTITPDLTPEEAGPWREASAAAGIDTVFLVAPSSTDERIKAVVECCTGFVYAASLMGVTGARESVSSSAQGLVERTRAHTDLPVCVGLGVGNGRQAAEV-AAYADGVIVGSAFIRRLLDAA-DEASGLAAVRELGAELAAGV-G
MKKYILDLTLTANEHLRAGYALLKLTHEQPLPKMYPGQFAELKVDGSTTFLRRPISVNYVDEEKNEVWFLIHEIG--DGTRNLGSLEVGDKLNVVMPLGNGFTMPSS-GDEKVLLVGGGVGTAPLLFMGKEMVKLGCRPAFLLGGRSAGDLMQLDMFRVLG--DVYITTEDASEGEKGFVTQHSVWQREHFDRIATCGPKPMMMAVARYAKSKGPCEVSLENMMACGVGACLCCVENTT---EGHLCVCKEGPVFNTNRLLWMNRINKLFN---EKKQNILSLYFCAGHPTAGSTADIIRTLAARGIDMLEIGIPFSDPMADGPVIQDAATKALRNGMSLHRLFEELKDIRQDV-EIPLILMGYLNPIFHYGFEAFCQSCADCGIDGVIIPDLPFRDMETFKPIADRHGLKIIMLITPETSEERIRLIDRHTDGFIYMVSSAATTGAQKEFDRTKQAYFDRVNQMLTHPRMIGFGISNRQTLESA-QKHAAGAIIGSRFVALLDQY----GSATEALDHLREELK----K
M---HGAAIVGQNRQLARDVFLLSLQAPELARAAAPGQFLMLRVTSGEPLLARPFSIHAV--EGDDVGVLYRVVG--RGTRLLAQATAGQRLELWGPLGRGFDL----ALERPLLVAGGMGIAPLRFAAQRLTARGARPRLLCGLASATGLGVDECLTAQS-CAVSWVTEDGSLGERGLVTALLDRA--GVDGVLCCGPMAMLRAVAEACGRQGACQVSLEAPMACGVGACLGCVIPAA--DGGYLRACQEGPVLPAAAVDWMSRIAQAFARAKQEKRAAFIPFVTGGLPDAQGFARLLLGLEQAGADIIEVGLPFSDPMTDGPVIQESSQLALDRGVTPGSLLAALAELSPKL-QTPIVIMSYYNPILHMGLEEFARRAAQSGARGLIIPDLPPEEAKPWDAAANAADLDTIFLATPTTDDQRLPLVLAQCRGFLYYVSMTGVTGAALEVGGPLLERLAQVRAASPLPVAVGFGVGTPEQAAAL-ARHADGVIVGSAIVRRMLAAA-DAAAGVDAALDLAGQLARAIAA
MT--QEVAEVIATRRV--AYQHITLVAPGVAELARPGQFVALAVGGSGTLLRRSFSIHKVSPSGGTVEIVVSAVG--AGTRWIVDRAPHDTIDVVGPLGKAFPLPT--DPVACVLVGGGYGSAPLFWLAGELRERGCHVEMVLGAASEDRLFGVVEARRSC-DGVTVTTDDGSAGQQGWVSDVLPDIRTKAGVVYGCGPMGMLESITRVADDHGVAQVAVEESMACGIGVCMTCVMPVVDGRTRMVRSCVEGPVFRGDRVRWMS-VATIIEKCRADDRPALVGYLPVGFPSVEGSIAAMRVLVESGVDIVEIGVPYSDPVMDGPVIQDAAVRALAAGVHLTDIFTAAREVSAA--GAGALVMTYWNPVLRYGVERFAADLAAAGGAGLITPDLIPDEAGAWIAAADAHDLDKVFLVAPSSTPERLAAVTAQCRGFVYATAVMGVTGARASVGEAADALVSRTREHTDLPVCVGLGVSTGDQAAEV-GRFADGVIVGSALVRCLTEAD-SDEQGLEALGALARELADGVRT
MSEARAGATIVENQAIALDTYRLRIADPELARRILPGQFVMIRTGAADPLLGRPFALYDVHRNASGFDVVYLVIG--RGTASLAGRRAGERLAVWGPLGNGFGPPP--GPGPVVFVAGGVGQTPFLALGRDWLGTSESATLLYGVRTAELLAGVDDFRKAG-IDVEIATDDGSAGRHGFVTQLLAERGERPSRVVACGPPAMLAAVARLVETHKPCDVSLENHMACGFGACFSCVTPILDGEPDLRRVCVEGPVFPADRVDWMNRIDALFTRLKAEGRRALMPFITAGDPDLATTAVLIHELVGRGANLIEVGIPYSDPIADGPVIAASYHRALQHGIKVSHVFQTLRTLRAER-ETPMVSMVSYSIIHRVGVERYLNDAATAGLDGLIVPDLPVEESESLQEKATLRGLKLIQLITPTTPRDRAVEIARLTTGFIYYVSVAGITGERKALPADLKDNVAWLRTQTDLPICIGFGIGAPDQVRQL-APVADGLIVGSALVRRLGDAVNSRSEIVKEIGDFVGELAAALAS
MS--QEQAEIFSVTRA--EYFQFTVIAPRIAEGFRPGHFVAVAVGGNAMGLRRAFAIAGATPTAGTVQFVVAEHG--PGTRWLTQRRAGEVVDLVGPLGTPFPLPN--GPAPAVLVGGGYGSAPLIPLAHALLAQGSPIEFVLGAATGSRLYGELTAKRTA-GQVTVTTDDGSAGERGLVTDVLPAARINAEIVYACGPMPMLQAVGNIAQKHAHAAVAVEEAMACGIGVCMTCVLPVRDGRTRLVRSCVEGPVFDAARVRWMSTLTTALATAKAAGRAALVGYLPVGYPDVDTSIAAMRALVEGGCDVVEVGIPYSDPVMDGPTIQRATEPAVRAGVGLRDALRAVSAVVDA--GGAAVTMGYWNQVERYGVARFAADLAAAGGSGAITPDLIPEEAGEWLSASDEHGLDRIFLVAPSSTDARIVSTAAASRGFVYATAVMGVTGARTSVGDAAGTLVGRVRALADVAVCVGLGVSTGAQAAEI-AAFADGVIVGSALVKCLLDSP-D-ESGVAAVGELAAELAAGV-H
MSDTRHVAMVDTVRQMATDTWAVRIRQPELAKQITPGQFFMVRQPTGDPLLGRPFALYDIYHDDNEVEFGFVVVG--KLTSLMSGWKAGHEVEVWGPLGNGFPVP---TAKHVICVAGGIGQTPFLGVVREALGHQESVTLCYGVRSKDYLAGLDDFDVPG-LQLEVATDDGSYGHHGFVTALLQECQKQDTQVYCCGPEPMMKAVAELCATESPCLLSLETPMACGFGACFSCVTKVRDGSWDYRRTCVEGPVFDAERLVLMSRISEAFDNAAQAGRMTFMPFITAGDPSTDTTAAVLKALRDAKVDLIELGFPYSDPIADGPVIQASYTRALDNGLTVQQVLDMMESLKEEG-LPPVLAMVSYAIVFRYGIKSFANKAAQVGFSGLIMPDLPADEAEEMAAVAKAEGMDLVQLIAPTTTEARTQQILDASSGFVYCVSVAGTTGVRKQLPAELTDQLKSMRKSTTLPLAVGFGISSPEQVAEL-EGVADGIIVGSAIVRRMTEAA-NAAEAASSVQEFAEDMCRAVRV
MSPGQEQAEVIATRRV--SYQHLTLVAPGVAELARPGQFVALAVGGSSTLLRRSFSIHKVSPSGGTVEIVVSAVG--AGTRWIASRQAHDLIDVVGPLGRAFPLPT--EPVACVLVGGGYGSAPLFWLAAELRARGCHVEMVLGAASEDKLFGVTLARRSS-DGVTVTTDDGSAGQRGWVSDVLPEVSSGAGVVYGCGPMGMLHSITEIASAHGVAQVAVEESMACGIGICMTCVMPVVDGLTRMVRSCVEGPVFRGDRVRWMS-IAPVLAKCREEGRAALIGYLPVGFPSVEGSIAAMRVLIDAGVDIVEIGVPYSDPVMDGPVIQDAAVRALAGGVHLSDIFTAAEAVSGA--GAGALVMTYWNPVLRYGVERFAADLAAAGGAGLITPDLIPDEAGDWISAADSHDLDKVFLVAPSSTAERLAAVTAQCRGFVYATAVMGVTGARASVGEAAAALVSRTREHTDLPVCVGVGVSTGDQAAEV-GRYADGVIVGSALVRCLTEAS-TPDEGLVALGALARDLAAGVRS
MSEQQVRGEILASRKV--DYRHLTLLAPGVAESARPGHFVALTVGGPSMLLRRSFSIHKVSPTGGTVDVVVADAG--RGTHWLTSQPVGTPIDVVGPVGRAFPLPK--EPVSCVLVGGGYGTAPLFWLAEALRERGCRVDLVLGAATESRLFGVVEARRVA-STATITTDDGSVGTRGQVTAVLPEVRADASVVYACGPMGMLRAVTQVATAHGVAQVAVEEAMACGVGICMTCVMPVEDGRTRMVRSCVEGPVFRGDRVRWMSAVSAALEKARAEGRAALVAYLPVGYPDVETSVEAVRVMVRAGADVVEVGVPYSDPLMDGPVIQRAVDAALRGGARTRDVFAAVSAVADE--GAAALVMTYWNLVDHYGVDRFAADLAAAGGSGLITPDLIPDEAADWLAAADEHDLDRVFLVAPSSTDERLRSTTAACRGFVYAASTMGVTGARAAVGGGARGLVERIRAVSDVPVCVGLGVSNAEQAAEV-AGFADGVIVGSALVRCLADAP-DRESGLAALERLTRELAAGV-A
MH--LYRGIVLANDCIAEMYYHIKIQCAGLAKEVKEGQIIYIRCGTLDPLLRRPFSIYRFDETEGIIEFVYIVKG--KGTEIIKTLRPGNEIDLLGPGGRCYELAA--GVKAICIIGRGVGIASVVSIAEKARKLGIHVTAILSGRTDNAIISRKLLSDIG-CDVIGVNDQENTSGPENVTQLLEEARYGIGQIFTCGSNRVGRLVRGISRKYNPAYVSLEERMACGIGICYGCVCETK---NGYRTVCKDGPVFAIEEVVLMSKIASKFETLKNKNKKALIPYITCGDPELQTTEKLVFALEKAGADIIELGIPYSDPLADGPVIQRASQRALKNPITIDTIFEMITGLRRQT-MIPLVFLVYYNAVFRYGTEKFLKNCNESGIDGLIIPDLPLEERKELYEQMKAYPVDLIPMAAPTS-EARIQEIVQVGSGFVYCISSKGVTGKRDTFENNLDQFMAQVKKHTSIPTAIGFGISGEEAVRKL-KGLSDGLIVGSSIIEKIEEGI-GTGDVEERVFDFVQRLHHSI-E
MQ--QVNAPVVWNRPLTGDYWLIEVEAPTIAGPLAPGQFVNIRIPG-TPYLRRPFSVYRVSPDRRRLQVAYKVIG--DGTRLMTSLPEGGVCDVIGPLGRGFKLPA--QAKHIAVIGRGIGIAALPTLVDAAADRGIAIHALLSARTTPNLVGLDIFSERG-CTVITHTDDE---SVAQVTDHLIGLRHPFDAFYVCGSNRLARAVHALAERRGPAEIAMEQHMACGFGDCHGCVIDVNGKETAFREVCHYGPVFDTWEVVHMDRISAAFARARAERRAALVTYVMAGDPDQETGRAILAALPEAGADVVELGMAFTDPMADGPSIQAAGLRALAAGQSLKKTLADVAAFRRTNDRTAIVLMGYFNPIYVYGVDRFLADAKAAGVDGLIVVDLPPEEDEELCLPALRAGIAFIRLATPTTDDRRLPTVLKNTAGFVYYVSITGITGAATPNFDATAAAVARIKKHTALPVVVGFGVKNAVHAAAV-ARGADGVAVGTALVEALRASLDATEKTVPAVAGLVRELAEGVVA
MSTAQVRGEVIAIRRA--AYHHLTIVAPGVAELARPGQFAALAVGGTGNLLRRSFSIHKVSPSGGTLDLVIAAKG--AGTEWLTALRAHDTVDVVAPLGRPFPLPT--EAVPTVLVGGGYGSAPLFWLADVLRERGCTVEMVLGAASEDRLFGVVEARRAA-DRVTVTTDDGSAGQRGWVSDVLPEVRTGAPVAYACGPMGMLQSVTRVAAEHGVAQVAVEESMACGVGVCMTCVMPVRDGVTAMVRSCVEGPVFRGDRIRWMSTVADVLARCGAEGRAALIGYLPVGFPDVEGSIRAMVAMVECGVDIVEVGLPYSDPLMDGPVIQNAVEVALQGGAHVVDGFRATRAVRDA--GAPALVMSYWNLILRRGVDRYAAELAAAGGAGLITPDLIPDEADEWIAASEREGLDRVFLVAPSSTPERLSRVTDSCRGFVYAASTMGVTGERTSVGSAARDLVDRTKALTDLPVCVGLGVSNGDQAAEL-AQYADGVIVGTAFVRTLSGEG-ELGARLDALRELTTELARGVAR
MLRKDQWCKVLNHEKMGPEVYLICLESKEIALGARPGQFVMISVNRSDPLLRRPFSIAWTDESRDAFYILYRVVG--RGTSILSKIKNGEFLKVLGPLGNGFNTI---WDEQRFLVGGGLGIAPIIFLAKKMQSKQAPHKCIIGIRSKEDFALIDILQKDI-THIEITSEDGSVGIKGLVTTALESLNHRNCLIQTCGPIPMLKAISEIVTRYGKWELSLEANMACGVGLCLGCAFEGK---NRIVHICKDGPVFDGNEIFAMSRINKAFSHCQERGEAAFIPFITAGDPDINTTYEICLKMAEMGADIIELGMPFSDPLADGPTIQASSQRALTRGINTEMILSLVSRLRSVT-QCPIVLMGYYNPILQYGLKQFAKDAKEAGADGTIIPDLPLEESGQWQKEADKIGLSNIFLVAPNTPMDRVEKISRKSRGFLYYVSVTGITGARQELPKELVDGLKKVKKVSPVPVSVGFGISRPDQVRQL-REYADGIIVGSAIIKIVEKNN-PSKKIVDEIGNFVKEMKKATAS
MIS-YHKYSVCENEIVSKGIYKLSVKGSF---EGKPGQFYMLRAWGTEPILSRPISIHDK--IKDKISFLYEVKG--RGTVQFSSLDTGDEIELLGPLGNGFDLSG--LKGKVALVAGGIGVAPMFYTAKELKGV--SLDLYAGFRDDT--YIIEDFRKYV-DSIKFSTDTGKSGHKGFITDIFD--PSVYSSVLCCGPEIMMKKVVEMCNAGDPVYISMEKHMACGIGACLVCACKTR---EGNKRACKDGPVFNGKDVLFMNRIDLAFKKLEAQGKKALIPYITAGDRGIETTVKLVYEMEEAGADIVELGIPYSDPLADGPVIQASSARALSKGIKIPHINDAVKTIRQKS-GIPIVYLVYYNSVFKYGTQKFIQDAADAGIDGLIIPDLPLEERGETAEVLDSFGIHLIPLVAPTS-KERIKKITENARGFVYCVSVAGVTGVRQDIETDIKEYMEEISKHTSLPKALGFGISGPSMAQKF-KSYCDGIIVGSAYVSRVGQAL-SPGDAVASVKEFTEELRKVL--
MNENQLTVEVVENVQLARDTYRIRFACPSLAASITPGQFVMLRLADMDPLLGRPLAMYDVYRDADGIDVVYLVHG--KLTSKLARCAPGQRLEVWGPLGNGFPGQ---QVDHLIMVAGGIGQTPFVALGKEYLGRAGKVTMCYGARSAEYLAGVEDFRACG-IDVKISTDDGSAGHHGLVTDLLNAASTAGVQIACCGPERMMESVATIAAQRNPCWVSLETPMACGIGICFTCVAKVRDGSWDYKRTCVEGPIFAAEKIDWMSSIDQVFAELRDAGRKAFIPFVTAGDPSLDVTAAVLKELSSRGGNVCELGIPYSDPIADGPVIQASYTRALDRKIKLSQILEMASKTTPQM-TAPLVTMVSYAIILRHGPEEYLRTAKAAGVAGAIVPDLLVEESGDFAKLCQQHDFSLIQLVTPTTSRERAMRIAETSTGFIYYVSVAGITGERTEMPKDLLENVSWLRSQTKVPICIGFGVSQPEHVRTL-KKVADGVIVGSAIVRRLSEIGAPEAQVIAEVGDYAETLIAALNE
MNSPQRTVPIVLQRQLARDTFLLRLDAPDIASQAFPGQFVMIRQAGVDPLIGRPLAVFDT--DGQTLDVVYLKKG--KLTSRVSTLAPGQLIDIWGPLGNGF-LPK--SCDHLVMVAGGIGYTPFLLVALEALGQAANVSLLYGARSADLFAGIPEFEATG-IDLRLATDDGSRGHHGRVTDLLQQVAGARLRVLCCGPEPMMHAVSEIAIAAQDCEVSLETPMACGIGICFTCVAKVRQGEWDYKRTCVEGPVFPAEKIVWMSAIDQLFTEYRAAKKKALMPFITAGDPDLAFTADVVRELDRRGCAMCEVGIPYSDPIADGPVIQASYTRALAKGVKVKGILDSLASVKSEV-KFPRVTMVSYAILHRYGLARYIHDAKQAGISGAIVPDLLVEESAAAAKLCQEADFSLIQLITPTTPRDRALRIAATSTGFIYYVSVTGITGERTQLPPDLIENVSWLRSQTPLPICIGFGISTPEHVNLL-APVADGLIVGSAIVRRMATAGESRSEVLRGVGDYVSTLLDALSA
MAH-QTRAEVLSRTAE--SYHRLVLRAPQAAPRVRPGHFATLACAD-GRLLRRAFTIHRADPEAGTIELVIAERG--EGTRELARTRVGDRLDLIAPLGTPFPLPD--GPVSALLVAGGYGGAPMVALGEEIRRRGGQVGFILGAASADRLYGVEQARAIT-QDVLVVTEDGSAGLTGRVTDPLAQAAIDATVVHACGPMPVLRAVTATALDLGRCHTAVEEAMACGVGICMTCVLPVVDGVSRFVRSCTDGPVFDGARVRW------------------MIGYLPAGYPTLEGSKDVLRTMVSAGCDLVEVGLPFSDPVMDGVTIQRAAEQALRGGFRVRDLFGVVESVAEA--GGRAVVMTYWNPVLAYGVDRFARDLAAAGGLGVITPDLVPDEGAAWIEATDAHDLDRIFLVAPSSTEERIDLTARSSRGFLYATSVMGVTGARDVVSSAAPALVKRVREHTDMPIGVGLGVRNGAQAAEL-AAFADGVIVGSAFVSAVRD---------DTVAALTTDLANGVAV
M---PYLTRIKSIVSEAKDIKTIELEFKYKKFDYIPGQFAEISIIG---KGECPIGIASSPTEEGTIKFTIKKMG--TVTSGFHSREVGDIIGVRGPCGNGWPVEE-MKGKNIVVIGGGFAYSTLRSLILYLLKHAKDITTIYGNRDSGELLYADLLAEWE-KKVVLTIDEGWTREVGFVAAIVKKVSPDNATAIICGPPIMIRTAVAELVQIGQILNSLEMRMKCGIGKCGRCNI-------GNKFVCTDGPVFSLAELEYMSRLLKLFSDENRKRDKFFMPFLVAGDPNINEFKNLIEKIE-PHVDILEIGVPFSDPIADGPTIQEANVRAFNAGINTKVALEAIKDIRAKT-EKPIVILTYYNILIEESLDKTFKNLKECGVDGIVVGDLPIEEAGLALKASNKYNICLIFLIAPSTTEERLENILKIARGFIYLISVMGVTGARDMVAQITKDTIKRMKKKTVLPVFVGFGISKPKHAKAIIDAGADGIIIGSAIVNIVKKNLNDYEKMEAEMVKFVSRIKDVIRK
M-----GYTVVENRHVTGRDYLLTVEAPEEAERVEPGQFAMVQVRSQDPLLRRPLGIFNL--EGNRVSFLYRVYG--RGTKLLTEVEAGSEIEVLMPLGNSIP--Q--RGEKFLFIAGGIGIGGLFLAARRFKEAGKEVVVLYGERSRENLSGLPFLEEFG-IEHVVYTEDGSFGKKGFVTQDLH--SYTGFTWVACGPTPMMKAVKEEAARLKECYLSLDRRMACGVGACLGCTVETV---NGYKRCCVEGPVFRAEEVILMERIAATFSELEARGEKPLIVYATACDPNCSKSLDFFKLILE-FADMVEVGMPFSDPLADGPTIQKAHERALASGANTVRVLELVEKLRAFAPTKPIILMGYYNPIFAYGEDRFIKDAKAAGADGFIVPDLPPEEGRDFSRKAKSLKLSPVFLAAPTSTDERVKLIGEVTGDFIYYVSVTGITGEREKLAYKIEEDIARVKRISGKRTVVGFGISRPEHIKEM-YNSPDGFVVGSAVVRRIEQED------FEGLRELLSSLKEATSL
MKKSVSDFEVTDNIRLNATNFLIKLKAPGSLPVVKPGQFVNIDIKNSEIFLRRPFSIFEVDYNRNTLSIIVKVLG--RGSKKLTEIVPGEKLSIVFPLGRHFSYPD--KNDRILAVGGGSGLAPMLFLAKESGLPADNVDIIVGARSAADHVEISAYNKYG--KIHLTTEDGSLGTKGFVTDHPLLRLKNYDKVYACGPEGMMKAVAGKAKKAGFCEVSLENLMACGFGVCLCCIEPTV---KGNSCVCTEGPVFNINDLKWMNRINQLFE---SKKKNIFSVYFTAGFPQLNSTTDIIHELEKNGADLIEIGIPFSDPTADGPTIQRSSEAALKNGMSLKLLFEQLKDIRKTV-KIPLILMGYFNPVMQFGVAAFCEKCREIGIDGAILPDLPLEEELHFKKDFEQNQLHNILLITPQTPEERIRKIDAASGGFIYMVSSASTTGTGKKVEDFRQDYFERVEQMLKNPRLIGFGISDRATFSNA-CKFASGAIIGSAFVKALEPD----SGLKTSVADFAKSIV----L
MT--QARGRVVSRTPV--DYHHLVIAVEGIAEHTRPGHFVALAVGGDGMLLRRAFSIYRTSTTGPTVEVVFAAHG--KGTRWMADLAPEDEIDVVGPMGRPFALPK--EKVACILVGGGYGSAPMFSLASALRERGSSAHFVLGAATTPRLFGVLEANRVG-SSVHVTTEDGSTGTRGRVTDVLEGLDVEAAVVYACGPMGMLRAVADLAEDAGWSQCVVEESMACGVGVCMTCVLPVEDGLVRMVRSCVEGPVFRGDRVRWMSRLDDVLAATRAEGRPALVGYLPAGFPDKQTAIDAIVAMVDGGVDVVEIGLPYSDPVMDGPTIQKAADAALRHGFRVDDLFETVEAVAAT--GAPTLVMTYWNPVERLGVDRFSARMAEAGGAGLITPDLIPDEAEEWVAASDAHGLDRVFLVAPSSTDERIAMTAKASSGFLYATSVMGVTGARGATSDAAPRLVERVRGLSDLPVGIGLGVSNGDQAAEI-GAFADLVIVGSALVGCLLDHPDDPVAGVAAVRLLAEDLRSGVLR
ME--DVRLKILKNEKVGMHTYLMVLKLN-HSYDIKPGHFVMIKPNDSDPLNRRAFAIADV--EEDAIYIYYDVIG--KGTTVMSTLREGEFVDVLMPLGNGFEAS---RDKLNVVLAGGIGISGVSLFCRLLKEKNLDFKVYYGARSKEYLVMLDWFSKYS-IPIEVYTDDGSFGKKGFVTDALKDI--ENANVYACGPSPMLKAVQNISKQKGDAYLSLENPMACGYGVCLGCVVKTS---DGYVRTCVEGPVFKSDEIILMN-ISEVFGLLKQKNKIALLSYMVAGYPDLETSYKAFDILLENGSDMIEIGFPFSDPVADGPTIQEAHTIALRNGITHKDIFDLSKSLKQKHQDKPFLLMTYFNPIYKMGLDKFFKEAKESGIDGFIIPDLPAEEAQGVKDALEQRSLSLVMLLAPTSKNNRIQSVCKMSTDFVYMVSVTGITGARDILPIEIKEYTTNYRKHCHKPIVLGFGISSKEHIDSL-KPYVDGVVVGSHFVKSLKKEG------LEGLKEEAKKLSEATYL
MF--HRTARVLEHVKLAERTFRVRLHCPELAATIRPGQFVMLRLPNTDPLLGRPFALYDTVLDGSGVDVVYLVVG--KMTGRLVEVRAGEDLQVWGPLGKPFLDVG--APDRVTLVAGGIGQTPFLAYARELLGTGKKVSLYYGVRCADLAAGVDDFRAAG-VDVNLASDDGSIGTKGFVTQLLESH-GVTGPLVGCGPEPMLHALAKLAAKWNPCQVSLETPMACGVGICFSCVAKVKEG-DDYKRVCVDGPCFDAAKLVWMNPIDSLFQRLRAAKRAAFMPFVTAGDPDITFTRELLPAVAEAGADLMEIGFPFSDPIADGPVIQASYTRALAQKLKLADVFAALRDTTARW-SAPLVSMASYSLMFKMGPAAFIDAAKAAGVSGAVVPDVPVEEAEELSKLAADRDFKLVLLVTPTTSPQRAEKVVKACGGFVYVVSVVGITGAREALPSALREQLTRLRTMTDLPLCVGFGVSRPEHVREL-KDIADGVIVGSAVVKKLEAAGTDRAKALADVKQLVSELRGAL-N
MAG-QVTGTVLTTRRV--AYHALTVVAPGIAERYRPGHFVSVAVGGYSMVTRRALSIHDVKSDGGTVELVFTVRG--SGTAWLAERRARDTLDLVGPLGRPFPLPR--DPVHCVLVGSEYGSAVLFPLADALLARGCRVDFVLGGAGAERVFGAMRARRIA-ETTTLTTEDGSLGLRGKVTDALPSVDTRADAVYACAPMETLRAVTAVAMEFDPVQVAVEEAMACGIGVCMTCVLPVIDGATRMVRACAEGPVFRGERVRFMTTLQTVFAKAKADNRAALVGYLPAGFPSKGGDVAAAAALVEAGCDVIEIGLPYSDPLMDGPTIQDAVHRSLTNGTRIADVLRTVEGVAAT--GAATLVMTYWNPIDKYGADRFARDLANAGGVGTITPDLTPEESEPWRAASAAAGIDTVFLVAPSSTEPRIKAVVDCCTGFVYAASLMGVTGARETVNVAAEGLVQRTKAHTDLPVCVGLGVGTGAQAAEV-AAYADGVIVGSAFIRRILDAP-DEAAGRESIGVLARDMARGV-R
MIY-DRKYKIVENRYISGITWLLRVKAPE-LKDAPAGSFVMVRSSELDPMMRRAFAIADI--QGDDILIFYDVYG--KGTRALTEKKEGEEINILAPLGRNFP--E--NFDHYILVGGGIGFAGLSLFMRRLKEKGRSFKAIYGVRRKEQLSMLEWIEENG-FDVIVYTEDGSYGIKGLVTKDLEDLEKENTALMVCGPKGMMKAVMEVAKKTEPAYLSLESKMACGFGICIGCVVKDT-ESNSYVRVCYEGPVFDGHKIQFMSLIGEIFS-----RKKPLICYFMAGYPSLEKSYETAKALIQSGADILEVGVPFSDPVADGPTIQVAHEKAVKDGITPVNVFQLTEKLKKEFPDIPLILMTYYNPIYVMGEQDFCKLAKEKGADGFIVPDLPPEEAENFKRIANSSGLETIFLLAPTSHERRIKLIGEMSDSFIYYVSLTGITGERDTLPWELENKVRQIKKITGKKVAVGFGVSKKEHTQKL-SQISDGVIVGSAVVKLQGKAD------IEGIKSLVKQLKEGM-E
MAGNIYIGEIVKNEEVQEDCFLMKVKVASSFENPLPGQFVMMRIAGLDPFLSRPISIYSFSRENNFIELLYRVVG--KGTQIMAGLIEGSQVEINGPLGNGFEIRS--VKKNVVFIAGGLGIAPLSLLIENISRKSSSMTLYFGAQEAAAVVGLDKPQNIC-QDVNICTDDGSLGARSLVTQAFQKDLPENTSIYACGPKGMLISLAKILSKSKDCQVSLEERMACGTGACMGCAVAIKKGVLGYQRVCADGPVFNLRDIIWMKRIEEKFATLRTRNEKALIVYLTAGDPSLDITKKLIFALEKAGVDILEIGVPFSDPTADGPVIQAASQRSLRSGTTLESVLKMITEVRKVS-EIPIVLFGYFNPIFAYGVKNFAQSAHSAGVDGVLVVDLPYEEAKELRKYTDSVGIDFISLIAPTTDKERLKKIAAKASGFLYYISITGITGTAAPKIENIKKEVQNVRKITTLPIAVGFGISQPEQAKGI-GRFADGIVIGSAIVRLIDENK-NNRDLEKIVSRYVSEIKKALSK
MLQSDAETIVLSHTAVNDEYRHLVLRAGRPATLAAPGQFFHLLCPAEKPYLRRPMSTYKADPEAGTLEFLYKVAG--LGTRALATLKPGDPFRVLGPLGVGFTLDD--GWRHIVVLGRGVGLATLAPLAEAAARKGIGVTAILSARRPDLVMSADRFGAIG-ADVRPVLDSDGSSAPENVREILAGLEGRADAIFTCGSNRLFRLAKDFARETGAGQVALEQQMACGIGMCFCCVRKFEDGELVDKRVCWDGPVFDLKEATSMSRIDRRFAACRAEGRAALVTFVTAGDPDADTSLAILKALPRAGADLIEIGMPFTDPMADGPAIQLSSQRALKGGQTLTKTLDMVRAFRAGEADTPVILMGYYNPIYIYGVARFLKDAREAGVDGLIVVDLPPEEDDELCVPALNAGLSFIRLATPTTDDARLPAVLANTSGFVYYVSITGITGSATPDFGAVAQSVARIKAHTDLPVVVGFGVKTGGHAAAI-ARGADGVVVGSALVEAVRASLDATATTVTAVETLVGELAAGVAA
MTERLEDARVLSHEAHPGSQQILRLAAPECARDARPGQFVHLRCDP-RLALRRPLSIMRADPGTGSIELLYKVVG--EGTRRLATRRPGETLSLLGPIGRPFALHR--ERPRPLLIGGGVGMPPMVFLADALRGEGWRPFAILGSEVPFPFDVMPLLEDWG-IPNRLSSGQGFPGFRGYVSELAEHWARAEVEVFACGPHPMLAAVADLARRWGPCQVSLEEYMACGVGGCAGCVVEVRAEATAMKRVCVDGPVFEADEVFFMSRIAQRFADLAGQGRTALVPFVTAGDPTPEVTVPLMHALVAAGADLIELGVPFSDPVADGPVIQRATERALAQGVSLHRVLEMVRRFRDEDSRTPVVLMGYLNPIEVMGYAEFAAAAQAAGVDGVLVVDVPPEEGHELVAALRGEGLDLVYLVAPTSGEARIAKIAAVASGFVYYVSVKGVTGAGHLDVAGVGDKLAQIRQHTDLPVGVGFGIKDAETAARV-AGVADAVIVGSALVGLIEAHA-AEPEVPATLGDFLRGLREAIRP
MK--ALKVKVLKNAPLSLRTYVMELSAPDIAHSVKPGQFVMLKVSHTDPIGRRAFAVGDV--RGDNLYIFYDVVG--RGTYLLSSLPEGSHIELFGPLGKRFEL----SGDKHLLIGGGIGIAGLTLLGKELRKEGKKVFFVYGAKGKEHLGLKSWLEEEN-FEHLIFTEDGSEGRKGLVTEAVKEF-DRSWTVSACGPKGMLKSLKNLVEPS-RLYLSLESRMACGWGVCLGCVVKGT--QGNYLRVCYEGPVFRADEVCLMGRLQRKLETLKDSGEKALVCYLMAGYPDYETSLQAFRVVLKSGADILEIGYPFSDPVADGPTIQMAHEEALRIGIKLKDVLRISSTLREEFPEVPFILMTYYNPVFKVGLERFCSLAQESDIDGLIVPDLPAEESADLKKYTQKYGLSLILLASPTSSEKRLRLICEHTDDLTYLVSITGTTGEREELPLELKRNINTYRGICQKPVVIGFGISKGEQARAI-GDLSDGVVVGSALVKLAGERK------LEELSKKVRELKSSLKV
MLP-DEQADVLGNRTLSAEYNVVTLGAATIAAAARPGQFVMIKTKPGEPLLRRPFSIFEIDGTPHGIGILNKRIG--TGTGQLFDVRVGDRLGCLGPLGQPWPLVE--PPTTAWMVAGGVGLAPFATLAEALASRGVTTRLFYGARRGEDLYYAEWFADRG-VDLVLATEDGSRGAHGFITVPLDAAADQPIAIYCCGPTPMMQAVAQRAATAGDAWVSLEQVMGCGMGGCYSCVVPVKHGTPHFLRSCTAGPVFAASTLEWMSTLEGAFASMKAERRTGLVAFVSGGDPTLERSADVIRAIDEGGADVIEIGVPFSDPLADGPEIQRSSERALRAGATLRGVLDLVGDLRKDV-AAPLVLFSYANPVVRFGVEAFAARAAEVGVDGVLLLDLPLEEAGPTRDVLVGRGLAPIFLVSPTTTGARVRKANDLGKGFLYAISRLGVTGARDQVAGDARALVDRLRQDATLPIALGFGLSRPEHIRDV-GKYADAAVVGSALVAQVARYG-QSPALADEVRGFVRWLREGASA
M-EAQRTATVLENVAVAHETFRIRLDDPEMARSILPGQFLMIRGGRGDPLMGRPFAVYDVARDPSGVDVVYLVIG--RGTAALATLRAGDRVTIWGPLGHGFGPP---PEGPVVFVAGGIGQTPFLALGKWWLGHPSSATLLYGVRTAALAAGVDDFERAG-ITVELATDDGTAGHHGFVTQLLERRGERPAKVIGCGPPPMLAALSRLVARYEPCDLSLENHMACGFGACFSCVAPIRDGSIDLRRVCVEGPIFPAADVVWMNRIDTLFTRLKSEGRRALMPFITAGDPDLPTTAALITELVARGAHMVEIGIPYSDPIADGPVIAASYHRALGHGVKLAHIFQTIRTLRAET-AAPLVTMVSYSIIHRQGVDRYLREAVTAGIDGLIVPDLPVEESEGLCRKATALDLRLIQLVTPTTPRERAVQITRSTTGFVYYVSVAGITGERRSIPPNLVENVAWLRTQTDLPICIGFGISTPEHVREL-APVADGLIVGSALVKRLVDADKTRAEVVKEIGQFVAELATGLAP
MK--DHTCRVLKNRHISGRLYLLELSCPG-METPKAGQFLMLKVSKSDPMGRRAFAVADL--REDRLLIFYDVYG--RGTYLLSQVREGESLEVFGPLGKGFN--K--DGEKHLLIGGGVGLAGLTLLAKELRSEGKRVFIAYGGRTKEHLGMEEWLKEEG-FEYELFTEDGSLGRKGKVVEVLKDF-DSSWIVHACGPKAMLKALQRIE---GRIYLSLESRMACGWGVCLGCVVKER--NGSYVRVCYEGPVFDANRVELM-----------LKKRKLLVSYLMVGYPDFQTSLDAFRILLEEGTDILEVGFPFSDPVADGPTIQMAHEVALKNNIKSRDVFNLCNILKKDFPHVPFLVMTYYNPIHRIGLEEFCRRAKESGVDGFIVPDLPPEECDPLKEYTQKHGLWLVLLASPTSTEKRLKLICQKTDELTYFVSLTGTTGEREELPLELKEKLQTYRSLCDKKVVVGFGVSKGSQAKQI-AKFSDGVVVGSALVKLVGQKN------LEGLREKIQELRKAL-I
M-NRLEQAEILSHEAFEGDQFILRLQAPKCAARAQPGSFVHLQCDP-LQPMRRPISLMRVSAREGWVELLYKAVG--QGTRLLSLRQRGESLSLLGPIGVPFRPDP--DRSLPLLIGGGVGMPPMVFLADTLRSDSKKPFVILGSEVPFPFQAMPLLDDWG-IPNRLTSQQDFPGHQGYVTELARHWQRDQVEIFSCGPHPMLEAVTTLAKEFEPCQVSLEEFMACGVGGCAGCVVELEPAGPAMKRVCVDGPVFDARQV-FMSRIKKTFTALKTNQQKAFIPFITAGDSGLDNSFALMQTLVVNGADVIELGVPFSDPMADGPVIAKSHERAVADGVSLQDVLDLVAKFRQTNTTTAIVLMGYLNPIEVFGYQAFARKASESGVDGVLVVDMPPEEAHDLKQELDQNDIDFIFLVAPTTTDKRLKSLAKIASGFVYFVSLKGVTGAGHLDVDSVNINLSRIRQFIDLPVGVGFGIKDAATAKAV-GKSADAVIVGSSLVAFVDKYS-ENTDMLESVGKLASEISGAI-K
ME--DTQALVMSNTAVNGEYFHLTLAAAGLAMNAKAGQFFNIACPAKLPYLRRPMSVYRVVPSKGEIEFLYKVTG--AGTRGLATLRAGDSTAVLGPLGNGFELNP--RWKNIVVVGRGVGLATLAPLAEMAAERGIKVTAILSARSRGLVMSVERFAASG-ARVEVVTDEDGSSDPDNVERMLLRLKEGADAFFTCGSNRLMLLLKRVGATFQQGQVAMEQQMACGLGMCFCCVRNFSPNGTEQRRVCVDGPVFPLSEALSMTRIEKRFAELKDEGRAALVTFVMSGDPDYETSIAVIKALPKAGADVIELGMPFTDPMADGPSIQAAGVRALKGGQTLKKTLQMVREFRKGEANTPIVLMGYYNPIYIYGVDKFLVDAKEAGVDGLIVVDLPPEEDEELCLPALKAGLNFIRLATPTTDDKRLPAVLNNTSGFVYYVSITGITGSAAPDAAKVSAAVARIKRHTKLPVAVGFGVKNADSARAI-AAGADGVVVGSALIDALKKTLDGGPATVKAVADLVADIASGVAE
ME--DHSLTVTQNTFLSGRLWLMKLKAPQLVHRIKGGHFLMLEVSSTDPMGRRAFAVGDV--RNDELLIFYDVVG--RGTGLMSQMREGDEVRVFAPLGKRFD--Y--EGNKHLLIGGGVGLAGLSLYGKELRDMGKEVVFVYGARSAEHLGMSDWLKEEG-FDFILFTDDGSAGRKGLVTEVLREF-GKDWRVSACGPKPMLKALRNLSQETGEVFLSLEERMACGWGVCLGCVVKDP--EGGYRRVCYEGPVFNAREVIFMSELRDKFDELRKKGERTLVAYLMVGYPDYESSLKAIDIVLENGVDIIELGFPFSDPVADGPTIQLAHEVALRNGIRSEQVFEASQKIKEKFPDVPILLMTYYNPIFRIGHEKFCELSRNSGVSGFIVPDLPPEECEGLKYEMRKHDLSLVLLASPTSTQGRLKLICEKSDDMVYFVSITGTTGARTKLPFELRSNLNTYRECCDKPVVVGFGVSRGEHARRI-SESADGVVVGSLFVKLTSEGK------FEELAGKVRELKEGTIK
M------AEVVRNEPVNAEYRHLVVSCSEAAAQAQPGQFFQLLCPQGQPFLRRPMSLYGADPAERQVAFLYKVTG--AGTRGLDTLRTGDRLDIMGPLGVGFRLDP--RWRRIIAVGRGAGLATLAPLARAAKANGTEVTAIFSARRPELLVSVALFERHG-AEVIAVTDSESTSGPANVERILRREERGCDAFFTCGSSRLMRVQQRLAREFGPGQVAMEQQMACGIGLCYCCVRDFNDGEIVSRRVCWDGPVFDLMEALPMARIEARFAACATAGRAALVTYVTAGDPDFDTGSAILNALPAAGADIIELGVPFTDPMADGVPVQLAGQRALKAGQTLRKTLAMVTAFRKAGHDTPIVLMGYYNPIWAYGVDTFLKDARSAGIDGLIVVDLPPEEDAELCLPALAAGVSFIRLATPTTDDKRLPRVLQNTSGFVYYVSMTGVTGGAIANYDAVGAAVGRIKQHTRLPVAVGFGVKTPADAIAI-ARDADGVVVGSALVERVRLSLDATEKTVSAVTSLVAELAAGVAA
MGRQEVEARIKSHDWVNGQYRLIVLAAPDTVLDCRPGQFFHLLCPQRQPYFRRPMSIYSYDREKGELAFLYKVAG--AGTSAMAELETGDTLNIVGPIGQAFEIKP--EWQRPLLLARGVGLATLAPLARECASLGRSLTVICSARSPELLMSTELFRHYG-AEVITVTDAEGNSGVESLTGLIEGLSRGIDAFFTCGSARLTRMLQDIGSRHGGGQVALEQHMACGIGMCHACVWPFRADGAVNLRVCREGPVFDLQEAM-MARFDRTFAKAAAERRPVLVTYIMGGDPDFDTSLSIMKALPSAGSDIIELGMPFSDPMADGPAIQLAGQRALAGGQTLEKTLELSRQFRKTDTDTPVVMMGYYNPIYIYGVDRFLENALAAGIDGLIVVDLPPEMDDELCLPALAKGISFIRLATPTTDGRRLPKVLENTSGFVYYVSMNGITGSALPEPALVGGAVARIKEHTSLPVCVGFGVKTAEHARAI-GASADGVVVGTVIINQVASSLTATGATVPGVEALVRGLSAGVAE
MTGQEAVCTVKSNDLANDAYRLLVLDAPRHILKCQPGQFFHLLCPVQQPYLRRPMSIYSFDEEVGELAFLYKVEG--EGTKAMATLTPGDSFNVLGPLGVGYSIKP--DWNNLLLVARGVGLATLAPLAQEAARLGRKLTAICSARSEAALLSTEHFRRLG-TEVISVTDEDGSSSVDNLRRLIEAREEGVDAFYTCGSNRLLKLLQELGKKHNPGEIALEQQMACGLGMCQCCVRPFRGDDIVQLRVCKEGPVFDLQEAMGMTRIDRRFAELKAEGRPALVTFITAGDPDLDTSQEILEALPAAGSDVIELGMPFSDPMAEGVPIQLATQRALKAGQTMDRTLDMVRKFREKDQTTPIILMGYYNPIYVRGSHAFVAEAKEAGVDGLIVVDVPAEEDEELCIPALEGGLNFIRLATPTTDEKRLPAVLANTSGFVYYVSVTGVTGSASADTTAVASSVARIKQHTDLPVAVGFGVKTAEQARDI-GRNADGVVVGSVLVEAIRASLDATKETKEAVTGTVRALREGVRG
MK--VLDFIVRSNESLNYQNNLIKVAPIEPLPEMLPGQFVQVLVDNSAIFLRRPISINFVARERNEIWLLVQRVG--EGTRKICESAVGQKLNLVFPLGNSFTIPQ--RAGSYLLVGGGVGTAPLLFLGKKLSEKGFIPQFLLGGRTGRDILQLSEFEALG--SVSCTTEDGSLGEKGYVTDHSILRENRFDFIYTCGPKPMMVEVARYANATGGCEVSLENLMACGFGACLCCVEKTT---RGNRCACTDGPVFNINELTWMNRIDRLFQ---QKSKNILSVYFTAGYPNLDDTVPIIRSLEKNGVDLIEIGIPFSDPMADGPVIQASGTEALRNGMSLKVLFRQLDQIRTAV-ETPLVLMGYLNPILQFGFDRFCAEAQRCGIDGLIIPDLPFAEMREYKGSTEKYGLHMIMLITPETSEERIRLIDENTGGFIYMVSSASVTGAKSGFGEENLQYFRRVNGMLRHPRLIGFGISNKATFDAA-CDHASGAIIGSKFVSLLGGE----ESVEAAVQKLKKSVT---GS
MTAAESECLVKSNIPVNNDYRLLILDAPAEILNCTPGQFFHIQCPVGQPYLRRPMSIYGYFPEKGELQFLYKIAG--EGTAALAELKTGESLNVVGPLGQGFHIAQ--DWQNLLLLARGVGLATLAPLALEAQRLGKKLTAICSARSPELLMSIDYFRDLG-AEIITVTDSEGTSDLAHLQGVIEGLGPGIDAFYTCGSNRLLKLLQEMGAKHNPGEIALEQQMACGLGMCQCCVRSFRESGIVHKRVCKEGPVFDLQEAMGMDRIAKRFEKLHAEDRAGLVTFITAGDPDPETSFEILKALPEAGADIIELGMPFTDPMADGPAIQEASNRALAAGMHMRKTLSLVRGFRDQDHETPIILMGYYNPIFIYGVNEFLEDARNAGVDGLIVVDLPPEEDAELCVPTVNKGLSFIRLTTPTSDDKRLPKLVQNTSGFVYYVSVAGVTGAGSATNEQIVEAMARLRRHTNLPIAVGFGIKTPAQAAEV-AREADAAVVGSAIVSKIAESLDATDNTALVVTGLVRELADGVRK
MT--QARATILERDTLAAENFRLRLHCPEIAAQITPGQFFMLRAADRDPLLGRPFALYDTIVDEHGIDVGIHAIG--KMTGLLEQIRIGEELEIWGPLGNGFPEIQ--T-DHLIQVAGGIGYTPFVAVSREVLQQTKQASLVYGVRTKSQRANLSDWDLPG-LDVEICTEDGSEGRKGLVTEPLRDMADSKPTVFTCGPVRMMHAVSELCREHEECWVSLETPMACGYGACFSCVVPVTEMGWDYRRSCVEGPVFRGNDIVWMSTIAQTFAKLREQKKCAFIPFISAGDPNLQATPKLIRTLASAGADLIEIGFPYSDPIADGPVIQAAYTRALKHKLTVDQIFETVGSLKDDS-LPPIVGMVSYAIIMRHGTERFIQQAVDAGFAGFIVPDLPTDEAAELAPVIKQAGLDLIQLIAPTTTEERAKKIVEHSSGFIYCIAVAGTTGAREEMASGLFDQLRWLKTQTDVPLAVGFGISKPEHIGPL-KDVADGAIVGSAIVRYLEKSAEEFDNAVGEIEQFAQQMADAAQS
MTDIPFLSEIKEVIKHTDIEYTFRMTYS---GNVNPGQFFEVSLPK---FGEAPISVSGI--GKDTVDLTIRRVG--KVTDEIFENYVGDTLFLRGPYGNGFDIQN-YLDKEILLVAGGTGLSPVKGLVDYFSANKKGFTLLVGFKSPKDILFKNDFAKWE-DNVIMTVDDGYCGKCGMVTQYIPDINIENAVGIVVGPPMMMKCTIAELIKIGNLWISQERKMCCGIGKCGHCKI-------DDTYVCLDGPVFNYTKG--MSKISEIF-----KNNKAFIAFLTAGDPTLEKTAEFILTMEKAGADLVEIGIPFSDPIAEGPVIEKANLRALSVGTTTDKIFDMVKRVRTKT-QMPLVFLTYMNPVFVYGVEKFFKNCRETGINGIIIPDLPYEEKNEVLGVATAYDVDVITLIAPTS-KDRIQTLAKDATGFIYLVSSMGVTGVRSEIKTDINAIIADIKQVSKTPVAVGFGISTPVQAKEI-SKTADGVIVGSAIVRIIAEHG---ENAGDVLFKYVKSLKDAI-S
MK--SIYMKICTNQQVSERYWHMTVDASELDLEVLPGQFFQLRCGHDNPFLRRPFSIYRINRREGTLEFLYLVKG--AGTQRLTQMQAGEHVDVFGPLGTPFVLQD--GWKTILLLARGVGIATLAALAQDAAEKGVQAVAILSARSRNDLLAAETLQGFG-AKVFHVTDEEQTSDVAAVRALVNTLENQIDAAFTCGSKRLSQLLQDFTTEHGPAQIALEEHMGCAMGVCFACVCDVRGEILKTVRVCKEGPVFPLEKVVLMTRIDRLFE---DRSRKRFIPFITVGDPTLEATYQIAHALVEAGAELLELGIPYSDPLADGPTIQRASQRALENGVSITDALQLVGRLRESGMEASLVLFSYFNPVLQYGVDRFFADLAKFGADGVVIPDLPIEENGLAVEAAKKYGIHVISLVAPTS-ESRIQTIGEQATGFLYCVSSLGVTGARASLREDLADFLGRVKASTTVPTAVGFGISTPEQVKAV-APHTDGVIVGSAIVLEIERHVEQSKEAVEKIKTFVHQLASAL-Q
MTHLEATCRVVSNTLVNGEYRLLTLDAPEQILDCQPGQFFQLLCPEGHPFLRRPMSIYGYDKVAGRLEFLYKVTG--AGTRGLATLEAGDAFNVLGPLGQGFSMPD--DWQHLMLVARGVGLATLAPLARMAQEKGRKMTAICSARRPELAMSVDLFKSFG-AEVIVVHDQDGSSTPEALRTLIEDRTSQVDAFYTCGSSRLLRLLQSLGASHGPGEIAMEQQMACGLGMCQACVRSFRGDQIIQRRVCREGPVFPISEAM-MTRIDTKFAELKAAGRKAFVAYVMAGDPDEHKALEIVKALPAAGVDIIELGIPFTDPMADGITIQLAGQRALNAGMTLQKTLDMAAEFRKVDDTTPIVMMGYYNPIYSRGVDKFLADAKAAGVDGLIIVDLPPEEDDELCIPAQAAGLNFIRLATPTTDEKRLPKVLTNTSGFVYYVSVNGVTGAAEASGDSVGPEVARIKSHTDLPVIVGFGVNTPEKAREI-ASIADGTVVGSAIVNQIAQGK-----SVEDIAAFVKSLADGASA
MSDLAELAEVVVNRTVNAEYRHLVVRCGAEAAGAAPGQFFQLLCPHGQPFLRRPMSLYGADPIRRQVEFLYKVAG--AGTRGLDTLRPGDRLDILGPLGVGFTLDP--GWRSIVAVGRGAGLATLAPLAQAAERRGTQVTALFSARRPELLVSVDLFREHG-ADVIAVTDSDSTSGPAQVERILRRLEGRCDAFFTCGSTRLMRVQQRLAKEFGPGQVALEQQMACGVGLCHCCVRDFENGEIISRRVCWDGPVFDLTEALPMTRIDATFARCRAEGRAALVTYVMAGDPDAETSLRILEALPGAGADIVEFGLPFTDPMADGPAIQAAALRALKGGQGVVATLDLVRRFRAGNAGTPVILMGYYNPIHAYGVDRFLDDAVAAGIDGLIVVDLPPEEDDELCLPALAKGLAFIRLATPTTDARRLPAVLANTAGFVYYVSITGITGTATPDFGRVAEAVSRIRLHTDLPIVVGFGVRTGADAAAI-ARGADGVVVGSALVDALHRSLDAGSGTVEAVSGLVRDLAAGIRA
MNAKVEDATVLSHQAHDAGQYILRVQAPRCAAHAEPGSFVHLSCDP-MLPLRRPLSIMRVDPEAGWVEFLYKAVG--YGTGLLARRAKGDTISLMGPIGRPFAPHP--QRRRPLLIGGGVGIPPMVFLADRLRRQDYSPFAILGSEVPFPFRAMPLLEDWG-IPSRLASLRGYAGHEGYVTDLARHWARAEVEIFACGPHPMLAAVASLARDFDPAQVSLEEYMACAVGGCAGCTVRVNPEGPAMKRVCVDGPVFDAAMVAFMSRIQARFEHLRQEGRKALITYITAGDPSPEVTLELMHALVRNGADLIELGVPFSDPMADGPVIQAACERALAHHVGLRRVIELVGEFRRHDQDTPVVLMGYLNPVEVMGYEAFAQAASAAGVDGLLTVDLPPEEADAVLAPIRASGIDPIFLLAPTSVDARIDSICAHARGFVYYVSLKGVTGARTLDVAAVAERVAAIRRHTDLPVGVGFGIRDAETAGRV-AAVADAVVVGSAVVSLAERLG-AEPPLLEAVGELVSGMRAAIVR
MNAITEAAEVLFNTPVSGEYRHMAVSCSPLAASAAPGQFFQLLCPAGAPFFRRPMSLYGADPASGTVEFLYKVTG--TGTRGLATLGSGDRLDMLGPLGHGFTLQP--GWRNIVVVGRGAGLATLGPLARAAKARGIGITAILSARRPELVVSAALFREQG-AEVLSVTESEGTSDPAQVEVLLRRLEGRCDAFFTCGSARLLRVQQSLATEFGPGQVAMEQQMACGLGMCFCCVREFNGGSIVHKRVCWDGPVFDMREALPMSRIAARFAQLKQEGRGALMPFLEAYDPDPATSLALLRGMPGAGADLIEVGVPFTDPMADGPTVQMAGQRALKAGGTLAGALAMVRDFRKDDDETPVILMGYFNPIMSYGVERFAVDAAASGVDGLIVVDIPPEEADVL-APATEQGLDIIRLVAPTTDDARLPKVLNGTSGFIYYVAIAGITGTRSAESASLAAAIPRLRKHTDLPIAIGFGVRTPQQAAEA-AKVADGAVVASALIDTLAKSLDAKPDTVRKVLDQVRELSAAVGR
MTLIEARAIVLSNMPVNGEYRLLTLDAPAEVLDCAPGQFFQLLCPVGHPFLRRPMSIYGYDAHAEQLQFLYKIAG--AGTRGLATLRAGDTLNVLGPLGQGFTMPD--AWQNLMLVARGVGLATLAPLARMAQQQGRSLTAICSARSPELAMSVDLFRSYG-AEVIVVHDEDGSSEVPALEALIEARAGSVDAFYTCGSRRLLTMLQRLGQKHGPGEIAMEQQMACGLGMCQACVRPFRGNEVVHRRVCREGPVFPISEAIAMSRIDAKFADLKAQGKKGFVAYIMAGDPDEARSLAVMKGMPAAGVDVIELGLPFTDPMADGPTIQLAGQRALEAGMTLDKTLAMAKAFREEDDTTPIVLMGYYNPIYSRGVDTFLDQAKAAGIDGLIIVDLPPEEDDELCLPAQAKGLNFIRLATPTTDDKRLPKVLTNTSGFVYYVSITGITGSAEASAEMVAPEVQRIKAGTDLPIIVGFGVKSPETAKNI-AGVADGCVVGSAIVNEIASGK-----PVEEILAFIKSLADGASA
MSKLLYNAEFVSNEHVGGNIYLMKLVCAPLASSIKAGQFVHLQLPCAEHLLRRPFSVYRSDPQTGVLEILYAQIG--EGTRLLAQLDARDTINMIGAIGNSWQMHPVCERDRVLLVGAGLGSAPLYMWARYLHEHSIPCDAILAARNAEYLCTRLDYQRIV-SSLTCTTDDGSFGIPGTCIPVVERLGTPYTCISVCGPSIVMKLVSNLAHDFGFCQVSLERSMACGIGACLSCTADTH---CGKKRVCIDGPVFDASELVWMNNLSGAF-----ANGKAFIPFITCGDPNLETTKACILALQEAGASLIELGIPFSDPTAEGPVIQAANIRALTAHTTTDSIFSLLRSMKNDI-HVPLAFMTYANVVFSYGADRFMQSCKDVGVGALILPDIPYEEKEEFQASCDKHGVALISFIAPTS-EKRVVRIAKDAQGFIYVVSSLGVTGTRSTLDSHVSSVISLIRQHTSVPCAVGFGISTPEQARDV-ARYADGVIIGSAIVKIIERYG---VDAPAHVKQFACDVVEAI-A
MSKLVCDCQILAHYQFEGEQYILTLASDVIARETKPGQFVHITVSD-ALLMRRPISIMSVDVENGTFDLLYKAVG--EGTRQLSQRKVGDMLSVIGPIGNGFNIT---NKKLPLLIGGGVGMPPMIAIAQQMKDSELDPFVILGSEVPFPFTTMPLLEDWG-VACRLASLQDFEGFKGFVTDLARIYELAEVEVYACGPHPMLEAVATLAKEYAPCQVSLEEYMACAVGGCAGCVVAVQEQGTAMKRVCVDGPVFDAQTV-FMSIIKNTFKALKKQNKKAFIPFITAGDGGLDNTFALMQVLVDNGADVIELGVPFSDPMADGPVIAKSHERAVANGVSLRNVLDLVKRFRQINDTTAIVLMGYLNPIEVFGYQAFADAASESGVDGVLVVDMPPEEAHDLKTCLDGVDVDFIFLVAPTTTDDRLAFLATIASGFIYFVALKGVTGAGHLDVDLVKTHLLRIRQTVNLPIGVGFGIKDAKSAKAV-SEHADAVIVGSSLVAFVEQYA-DDKDMLASVGVLANEISSVI-K
MNENLENAEVIFQQAFEADQFVLRIKAPKCANTAQAGQFSHIRCDP-QRPMRRPLSIMRVSKKEGWVEFLYRAVG--EGTRLLAQRKAGESLSVLGPIGRPFELQK--DKPKALLLGGGVGIPPMICLSESIKENDIKPVVFMGSEVPFPFQCLPLLEEWS-IPSRLASLQDYEGYQGYITNLARVWEKQQVAIYSCGPTPMLKAVAALAEEFGPCQVSLEEYMACAVGGCAGCVVKVSDKGDAMKRVCVDGPVFDAATV-FMSRLDKCFKGLEGAKQKALIPFITAGDPDADFTLSCMHNMVKAGASIIELGVPFSDPMADGPVIQQASERALAKGMSLKGVIEIVRAFRETDQVTPVILMGYLNPIEFMGYETFASTAAKAGVDGVLTVDIPPEESSDLIAAFKQHGLAPIFLLSPTSNESRIKKVSAVAQGYIYYVSLKGVTGAGHLQLDDIKTKIQNIKQYTSLPIAIGFGVKNADIAANI-AKIGDAVVVGSALINCITDHS-ENQSGQQAISGLLSEMRTAMTK
MNSSYRRVEVIANHAMTPTRFRTRLAVPEIASVIRPGQFVMVRATGVDPLLARALALYDVTEDLGAVDVVYDLHG--KGTRTLARVRPGDSVTILGPLGRDFGLPP--DDGRVWMVAGGIGQTPFLALAKWWMGRAREVVLMHGGSNAQAVEGLEDFLAVG-VVGLVATEDGSRGWRGRVTDLVEQRCEPPGLIITCGPSAMMAAVARLAQRMGPCRASLENPMACGFGACFSCVAPIRDGTTDLKRVCLDGPVFDAETVVWMSRIAALFDRLR-NRRPALMPFVTAGDPNLETTAALLRVLGDRGADLIELGIPYSDPIADGPVIAASYTRALKSGTRLDRILNMVRVLRSEV-ATPMVAMSSYSIIYRREPERFLADAHAAGLDGLIAPDLPVEEAESLLNKARAVGLDLIQLVTPTTPHERAARIVASCSGFVYYVSVAGTTGERHELPPDLLENVARLRSLTTLPICVGFGIGRPDQIAAI-GTSADGLIVGSALVRRLAEAHDGMAPLVEEIGDFVATLAQALQS
ME----KIKVLRNLRLSERIYLLELPKKGSLLDIKPGQFLKIKLHDRDPLFPRPFTVHSL--EEGTLKILYQVVG--RGTLALSRISQGEEISVLGPLGRPYPED---LDFPLALCAGGVGVAGFGFFLERLKEERKKTILYYGAKTSQDLVRLDYFKAFG-IEIKLTTEDGTLGEKGFVTDLLERDDGKIKTILSCGPMPMLKVVKELSEKYGKTYLSLETFMACGTGFCKGCVIKKK--DGGYFHLCEDGPTLSAWEVILMTAVETRIRRLTKEGKVALIPYITAFDPEKGATLEFLRYLSEAEPACIELGFPFSDPVADGPTIQKAIVRALKNNPTFEEYLEMIARFKKEFPEIPIVCMTYYNILYRFGLERAVREALSSGLDGFIIPDLPMEEAGPWLKINKGKGLATVFLSAPTSGEERIRKIARLSKGFLYYVSLTGITGARESLPEDLTMRLQKIRKLLSQPLAVGFGISKPEHVRKL-SPYADALIIGSALVAIIEREK---KKAGKELKNFFLHLKNA-NS
MSKEEEQARVLAHVTHPGDQYIMRLHAPKTAARAKPGQFVHLRVSP-ERPLRRPISIMLTDPEHGTIDLLYKAIG--EGTQLLTERKAGDLIPMLGPIGVPFDLSD--HTKRYVLIGGGVGIPPMIFAADQLQGK-ADCILFAGSEVEFPFATIRSLEERG-IPSRLASNAGLYGYEGHVPNLARDYERARCVLLSCGPHPMLHAVAKLGRELEPTFLSLEEHMACGIGGCAGCVVKTLEGQEKYRRVCVDGPVFAAELLEFMSRLGQVFERCRAQGRSALVGYLTAGDPNPAESRELLLALA-AHCDIIEIGMPFSDPMADGPVIEAASVRALAAGTHINDVFELTRAVREANPDIGIVLMGYANVPYAMGFDLFSERAAAVGADGVLIVDIPPEEGAICDDAFRAHGLDRILLLSPTSPDERIRLACAEGSGFIYYVSLTGITGADMGEVADIRSSVAHIKTMTDLPICVGFGIKTPEQASAV-ASFADGVVVGSHFVNQIAGDG-DVHEAAGALAASAAAMRAVMQV
MNKAIHDCQILAHYQFEGKQYILTLASNIIAKQTKPGQFVHLTVSS-ALAMRRPISIMSVDIENGTFDLLYKVVG--EGTRQLSQRKVGDILSIIGPIGNGFKLT---DKKRPLLIGGGAGMPPMIAIAQQIKDLGYESFAILGSEVPFPFVTMPELEDWG-IECRLTSLQGFDGFKGFVTDLAKIYERMQVEIYACGPRLMLVAVANLAKEYNPCQISLEENMACAVGGCAGCVVEIQNQGISMKRVCVDGPVFDAYQI-FMSRLSTIFTQL-PVGKKVFIPFITAGDSGLDNTFELMQVLVKNGADVIELGVPFSDPIADGPIIAKSHERAVADGVGLCDVLSLVKKFRQSNDTTAIVLMGYLNPIEAFGYQAFANAASESAVDGVLVVDMPPEEAHDLKRSLDDVNIDLIFLVALTTTDERLAFLATIASGFIYFISLKGVTGAEHLDVDLVKMYLLRVRKMINLPIGVGFGIKNAKSAKAV-SKYADAVIVGSLLVAFVEQYA-NDRNMLANVGYFADEISTAI-K
MAH-QRQAEIVELSPV--AYHRLVLQAEGIAERVLPGHFAALAVDRDSLLLRRPFFIHRADPAAETIEIVLAEVG--PGTRALARQRVGDTVDVVAPLGTSYSVPT--APASALLVGVGYGGSPLFGLADRIVEQGGSVGFILGASTAERLFGVEHAKALT-PDVLVTTDDGTFGIRGQVTLPLTEAAIEARVVYASGPRSMLRAVAEVCSRESRCFTAVEETMACGVGVCMTCVLPVVDGESRFVRSCVDGPCFDGSRVRWMTNLDQTLAAARAENRAALIGYLPAGFPSVAGAVPTVQALIDGGADVVEIGLPHSDPVLDGPTIQTADDIALRGGVRTKDVLETIRTITAANPTVPVLCMTYWNPVDHYGQARFAADLAAAGGAGCILPDLPVEEADEWLAAAAEHGLATVFVVAPSSRDERLATITAKGTGFVYAAAVMGVTGTRTQVGELAEDLVARTRATTELPVCVGLGVSDAVQAAEV-AAFADGVIVGSAFVQRMLDAA-SEEAGHAAVRELAAELAQGVKR
M------AVIIENKNLGDGMYLMKTDCTK---KSSPGQFYMVRGWDKYPLLSRPISIFDW--DGMTTSFLYRVVG--EGTEILSKMTKGMEVVLHGPYGNGFP----IKEDTVTLIGGGIGTAPLYHTAKELKKRNKNIKLYLGFENKSD--AAKEFESLD-AEVIVR-------YGGYITDFVD--YENAGTILTCGPEIMMKAAFERSKPYEKVYVSMEKRMACGVGACLGCTCKTE---GGNKRTCKEGPVFEGGEVFFMSKITKKFEELKGKDQKALITYITAGDPSVEDTEELVYSLEKAGADIIELGIPYSDPLADGPVIQRAAQRALENDINIDDVFEMVKRIRKNT-EVPLAFLLYYNSILRYGINKFIKNCKESGMDGLIIADLPLEERVDFKSALIDTGVDLIPLVAPTS-NERIKSIVEDSSGFIYCVSSLGVTGTRSSFSENIEEFLGTVARYTDVPRAIGFGISSPDAIKQL-KGYSEGVIVGSAIIKKIEEGI-KDGTHVLKVEEFVKTLKKALAE
ML--IVNSPVKEIKEIQKDIFLQKIYSPVIAKQIKPGQFLNIRVSETSPLLRRPFSICDV--DGDYIFLMFNIFG--EGTKILSHKHIDDTVDILGPLGNGFNLTN--DFDTAIIVAGGLGSAPFPFLTRLLKDK-FDIYSFVGGRSKNDVITYNLL------NVQTATDDGSLGFNGNVVQLFEKNKSKKIKVFGCGPNAMLRALKEVCIAHNNCEVSTECAMACGFGICQGCPIEATEQSDKYLLVCKDGPVFNVKDVIIMSKIESTIKNEISNGRKVLSAFLTAGFPVVDGFSDLVLKTFESGADIIELGIPFSDPIADGPVIQHSSQVAIENGITLEKVFLIVSEIRKHS-DKPIILMGYANPILKFGVTSFFSACNELKVDGLIIPDIPLEEYDSFFDTSVK-NIDTILLISPTSDNNRIKLIGEKSRGFVYCVSIKGITGERNSVSQESLDYIRKVKKIPDKNILVGFGISNPQIAKRF-ATISDGVIVGSAAIKLLKEKK------YKEMNQLVRSIKSELSF
M---ESLCPVISHKWVNSEYKHLIVDASPKALAVKPGQFFNLLCPSAELWLRRPQSVYRIDRENRRVEFLYKCVG--RGTYGLATLEPGDELNMVGPLGVGFTIDP--AWQHIVVLGRGVGLATLAPISQLAREYGIGVTAILSARSTEFVMADDLFAKVG--DVIAVLDTDGTSAVERVEAILTGLKRRADAFYTCGSNRLLQLMKRLGKAHGPGQVAMEQVMACGLGPCYVCVRTFENGKKELRRVCIDGPVFDLQEAVGMTRYSFITQKI-KTGGHVYMPYVLLGYPDIDTSFSVARTLIDNGAHGLELGFPFRDPVADGPVIEKASNTALDNGFTVDNGFEVISKIRSLSLEIPLTLMLYYNMVLARGVDKFFADCKSSGLDGVLIPDMPPERADTVVEAAKENGIELIFIAAPTSTTDRLDLIAQYAGGFIYVVTRMGITGSVESYSDKLTELFAAIKSHIDLPVIAGFGISTPEQARKMIKAGADGIITGSKIVEMTPQGL-------DVIAHHTREMV---SL
MTNRLEDGEILSHQAFEGDQYILRLQAPRCAESAQPGSFAHIQCDR-SKPLRRPISIMRTSATQGWVEFLYKAVG--EGTRLLAQRQPGEKISVLGPIGVPFRFNP--ERSRPLLIGGGVGMPPMVFIAQTLAGNNFKPLVILGSEVPFPFKSMPLMDDWQ-IPSRLASLQGFPGHEGYVTDLARHWQLAQVEIFSCGPHPMLESVARLASEFSPCQVSLEEFMACGVGGCAGCVVEVKDQGPAMKRVCVDGPVFDSRAV-FMSRISNCFKQLKEQGRVALIPFVTAGDPEPGITVPLMHAMVAAGADIIELGVPFSDPMADGPVIQRASERALEHGVSLRDVLAMVHSFREQDQTTPVILMGYLNPIEVMGYEGFALAAEEAGVDGVLTVDLPPEEADDLLSSLRPRDIDPIFLMAPTTTEDRMQRICDTASGFVYYVSVKGITGAAHLAIDEVSAMTDRIRRHTQLPVGVGFGIKDAEMARSV-AQVSDAVIVGSVLVRRIEELR-ETPAIAPAVAGILSDMRHAILN
MSSTVEQAPIIHNHRCPGGQYLLRLKAPICAQKAQPGQFIHLQCDP-HLPLRRPLSILSTDADAGVVDLLYLPVG--QGTQTLTTRKAGEILDLIGPIGQPFSLPA--HASRPLLLGGGVGIPPVLFLAARLAANHHQPLAFLGSELPFPFDTLSCCEDWG-IPTRLSSRAGLPGFNGFVTELADHWERAKVTIYACGPHPMLAACAALAKAYQPCQVSLEEHMACGVGGCAGCVVETQDGQPRMQRVCVDGPVFDAYQV-FMSRIATRFVALQERSRKALIPYITAGDPHLDVTLALMHDMVKAGADLLELGVPFSDPMADGPVIQQACERALKHGVSLRDVLGLVRRFRRDDQDTPVVLMGYLNPIEAIGYETLAKEASEAGVDGLLTVDLPPEESREFLAALRPYAIDPIFLLAPNSEAARTQRICELASGFVYYVSLKGVTGSKSLDIPAVAEKLQQIRQHTRLPLGVGFGIRDAQTAAAV-AQVADAVIVGSTLVSILAEHG-SQPEARHKVSELLAQMRQAIST
MNK-LFKSKVISNEALTEEIYLISLEISD---ETKPGQFCILRVNQRDPLLGRPFSIFEH--EKGEIKFLYRLKG--KGTNILTKLKKGDSITLTGPFGRWYPFPE----GDFIVIAGGIGLASVYYLIKKFPQR---AYLFYGVRNEKEILFYEELKRLS-KQLYISTEETSYAYKGVITELFREKIQLPFPIYACGPMMMLKELKKIVNENRPCYVATEERMACGVGACLGCVIKTR---EDFKRVCTEGPVFELKELVLMKAVRKKIEEIKNQGKKAFIPYIMAGDPNLEETAKRLKILEQAGADLIELGVPFSDPLADGPTIQKAAERALNSGTTLRKILNFLEDFKKSI-NTPIILMTYLNPVFCYGIERFFHDAKGVNVGGVIFPDLTVEESKYYRTFAKKYGIDTIFLVAPTSTPERVKKIVKASTGFVYYVSITGITGTTLSLDKSFNDHINFVKSF-GKPVCVGFGVSKPEEAKYI-SRIADGVIVGSAIVKIFHEKP-------EKASEFIKSLREAI--
MDDGQFQVEIAANRRLTGGYFVLELASENPVADATPGQFVMLRGDWGDLLNGRAFSVLEP--DRHRFSVLLKVFG--RGTALMQDMPVGAPMTVTGPLGQGFPAPT--EGRTQLLVAGGVGLPPLHFLARTLAATAPTPEMFYGGRTADDLVLTDDLERWG-IPTVLATEDGSRGVHGRVTAPLLARRAEPVELLACGPTPMLRALREIGLAHEPTYLCLEEMMACGFGVCLGCAVPVY-GDKPYKYCCTDGPVFEAAQVRWMQRIAAAFERCRGQGRAALVGYLTGFDPDHERGLASLIAACEAGVDVLELGVPFSDPTADGPEIQSAMVRALAAGATLEGVLALASAVRSRFAELPIVLFSYANPLLAAGARGFCQRLRDLGVDALLVVDLPPEQASILRAPARAANLDWIGLCAPTSPPARLDKIVEAASGFVYAVSLTGVTGSALANSHSLRSQLEDLRGRTQLPIAVGFGVREPSQVRAL-APQVDGVVVGSALVKAGRSGP-------DPLASLVADLRAATKG
MKHPVEDAEILSQDAFPGKQYILRLQAPRCAARARPGQFVHLTVDP-QRPMRRPISIMRAHPGEGWIDLLYKEVG--EGTALLARRKAGEIISNLGPIGQPFQV----SRKRPLLMGGGVGMPPMLFVAESLKDSDRQPLVILGSEVPFPFTTLPLLDDWG-IACRLTSGQDMPGHQGYVTDLARHWAKNEVEVLACGPHPMLEAVVALAREFDPVQVSLEEFMACGVGGCAGCAVEVQENGPSMQRVCVDGPVFDGYRV-FMSRITQRFNDLQSRGRTALIPFITAGDPHPDITVGLMHDLVEGGADLIELGVPFSDPMADGPVIQRASERALAHHVSLGDVMDMVKAFRQDDPDTPVILMGYLNPVEVMGYETFAQRAAEAGVDGALTVDVPPEEGHDLIQALRGQGLDAIYLAAPTSHRQRLEMIAEAATGFIYYVSLKGVTGSANLVLDDVARKLAEIRDVTNMPLGVGFGIKDAPMAAAM-ANIADAVVVGSALVSRVEANA-SKPDIGAELKQLLQEMRTAMAL
MKIEENPARILSNAWVNAEYKHMVVAGDAASLAAQPGQFFHLKCPGVQPYLRRPMSLYGVNPSAGTVEFLYKVQG--MGTRGLATLAEGDCLDMLGPLGRGFEIPD--TTRHVLMVARGVGLATLTPLASAAIALGAKVTAMLSARSPELIMSKERLTGAG-ADVIAVSDTEGNSAVPELEALIRRLQTPVDFMTTCGSNRLLKLLQSLSKELGTGQIAMEQHMGCAVGMCYACVRPFRSEELSYRRVCWDGPVFPLEEALTMSRINKTFARLG--RRTALIPYIAAGDPDPATTVPLMHALVRAGADIIELGVPFSDPMADGPVIQQATERAIAHGVNLRGVLDMVAVFRKMDQSTPVVLMGYANSIEAMGQQQFAVQAGIAGVDGILIVDCPPEEYDDFAGDLRTQGISPIFLLSPTSTEARIQAVAQRAEGYLYYVSLKGITGSSAIDIGEVRERVASIKKNVSIPVGVGFGIRDAASAVDV-AGVADAVVIGSRLIETMTEAITANPSAITAAGDWLRKIRHALRK
MLA-ELNAEVLENTYISGNLYRLTLRIPDILKQIEPGHFAMIKPSDTDPMGRRAFAVADI--EEHKAVFYYDVYG--KGTYLLSKRKPGERLKTFLPLGKRFS--Y--EGDKHLLIGGGVGLAGLTLLAKKLRDMGKKVFIAYGGRSREHLGMVEWLEKEE-FPYELFTNDGSAGRKGFVTEILKEF-STDWVVHACGPKPMLKTIKEMKTGH-KVYFSLEERMACGWGVCLGCVVKTR--DGKFKRVCYEGPVMPMEEVILMGRISDKFTELKEKREKALVSYLMVGYPDYETSLKAFKEVLKNGTDILEIGFPFSDPVADGPTIQVAHEVALKNGIRFEDVLELSETLRKEFPDIPFLLMTYYNPIFRIGLEKFCRLSREKGIDGFIVPDLPPEEAEELKAVMKKYVLSFVPLGAPTSTRKRIKLICEAADEMTYFVSVTGTTGAREKLPYEIKKKVEEYRELCDKPVVVGFGVSKKEHAREI-GSFADGVVVGSALVKLAGQKK------IEDLGNLVKELKEGLRE
MAHTEEDATVLSNMAVNAQYWHLVIQASPLAAAASPGQFYQLQCPPGIPYLRRPMSLYGTDTATGQIQFLYKVTG--SGTRGLSTLVPSDTIRILGPLGKGYDLAG--HLRHIVVIGRGVGLATLAPLAEAAHMAGIGVTAILSARSPELIVSADRFNMKG-MSVIPVTDTQGNSDPAWIEQALRGLADRCDALFTCGSSRLLRMLRALAVEFDPGQVALEQQMACGLGMCFCCVRDFAAHGTVTRRVCLDGPVFDIRETLAMSRIASRFAALKQQGRGALIPYVEACDPDYETSLALLKGMPGAGADLIEVGMPFSDPSADGPTIQKAALRGLRGGANMPRVLEMIAEFRRDDHDTPIILMGYLNPIEAYGHERFCADAARAGVDGLIIVDVPPEEGDLLRGPAAANGLDIIRLVAPTTPDARLPVVLNGASGFLYYVSITGVTGTRTASTDELAVAIPRLRAVTDLPIAIGFGIRAPAQAANA-VRAADAAVVASALLNTLEGTLDATAQTVDSVLSHLRELADAVRV
MSD-QTSATVLTVRQV--DYHAITLVAPAIAERFRPGQFVALAVGGHSRLVRRCLGVHEVKSDGGTVELVFAGTE--PGTRWLAGRRSRDQLDLVGPLGRPFRLPR--DPVSCLLVGGGPGGAAVFALADTLLRRGCQVHFVLGGPSAKQVFGSRMAQRIG-DSSTVTTEDGSMGEKGTVRDVLPRVETGTDVVYGCGPTALLRSVTQVAGDLGPSQVSVEEFLACGIGVCMTCMLPVHDGVTRMVRACADGPVLRGDRVRWMT-AQTAYDKAKADGRAALVGYLPAGFPTREGAVDALKAMVDAGCDVIEIGLPYTDPMMDGPVIQDAVHRALVGGVRVADVFRTVEAVAAT--GVPTLVMTYWNPVDHYGVDAFARDLASAGGAGLITPDLTPEEGGDWLAASEAHGLDRVFLVALSSTDERIATITRQCRGFVYAASLMGVTGARSAVDTGAPRLVERTRAITPLPVGLGLGVGTGAQAAEV-AGFADGVIVGSAFVRRLLDAP-DLASGVAGIRALTEELAAGVGR
M----YQGEVIKNLPLSQNVYLLRVKTDDIIFSFNPGQFVKIKINERDPLIPRPFTIHDV--KKNSFYVLYQVVG--KGTKALSLVQPGNKIEFLGPLGKPFP-----KLENYVICAGGIGIAGFIYLLESIKRKTLPKKIFYGARTAEDLVCYPFLEGIG-TKVEIATEDGSQGYKGLITEPLIKY-KNKVDVLACGPLPMLKAVAKIAQSFGKAYLTMETFLSCGTGFCKGCVIPLK--NGNYAHLCIEGPTLLAEEIDFMEKIKKAINTIKSKGDVAVIPYICCWDPDLETTEAILWELAEVEPACIELGFPFSDPVADGPTIQKAIVRALEHQPTFEAYFEFISRLNQKGFPYPIVCMTYYNIIYRFGLEKTVEHALQSGLAGFIIPDLPIEEAQPWIKANQNSGLATIFLATPTSSEDRIQKIVKHTKGFLYYVSITGITGARDSLPEDLADRLKITKNLNNLPLAVGFGISKKEQIKLL-YPYADAFIIGSAIVKIIEEKG---KNSPKEIKTFLKNLK---NL
MTRRVEDAEVLAHRAWPGEQFELRVRAPETAARARPGQFAHLRCAP-ELPMRRPLSIQRVEPEAGVVEFLYKRLG--HGTRLLARREPGEALSLMGPIGQPFRVDE--AVHYPVLIGGGVGIPPMVFLAETLKDRDVAPAAFLGSEVPFPFEADARLEDWG-VPSRLASLAGLPGYEGYVTDLARAYERRRAAIFAVGPEPMLAAAARLGRELGATWVSLEEYMACAVGGCAGCTVRVEPTGPAMRRVCVDGPVFPAERV-FMNRIDTTFARLRREGRKGLVTFLTAGDPVPEQTVPLLHTLVASGVDVLELGVPFTDPLADGPVIQRASERALAHDVSLEDVLEMVRAFRADDPHTPVVLMGYANPVERMGPAPFAERAAEVGVDGLLTVDMPPEEAAEWTRPLPGAGVAPIMLVAPTTAEERLAKTVELAEGFIYYVSMTGVTGGGGLDVASVQEHVEPIRARTDLPVAVGFGVRDADSAAAV-AEAADAVVVGSALIRTVEAHV-EHADLREALAAQVADLRRGVSN
ME--QTDAPVVSNTHLTGEYWLLEVEAPSVAAALEPGQFVNIRIRDSAPFLRRPFSVYRVNPEKTRLQVAYKILG--NGTRLMKELQPGALCDLIGPLGKGFELPE--DAKTIALVGRGIGIAALPMLADLAAARGVTSHAFLSARSRDNLVGAEIFASHG-GQVFTHADD-TPDDVALVTDHLLRMSTAFDAMYVCGSNRLIRQVDKLARAHGPAQSAMEQHMACGFGDCHGCIIEVNGESRGYREVCHHGPVFNTWEV--MTRIDAKFATLKAEGKKAFVAYVMAGDPDYDNSLELVKGLPAAGVDVIELGQPFTDPMADGPTIQLAGQRALEAGQTLDRTLEMVRAFREGDDTTPIVLMGYYNPIYNRGVETFLADAKAAGIDGLIVVDLPPEEDDELCIPAQAAGMNFIRLATPTTDDKRLPKVLQNTSGFVYYVSITGITGAAAAEAADVGPEVARIKEKTDLPVIVGFGIRTPESAESI-ASVADGCVVGSAIVAAQAEGK-----PASEVLAFVKSLADGARA
M---SETFKIVKKEKQTEDDCLFRLEPVKIKLSYEPGQFFQVSAPG---IGEAPFSVCSY--DKEFIEFNIRGLG--DVTNHLLKLEPSDKICLRGPYGTSYPMEQ-LKGNSLVIIGGGTGVAPLRGVLKYLEKHADRVHLFFGFRDPNEILFKKDMEQWN-RDLNLTVDDSYTGKVGLVTKIVEESNNKKKAVMICGPPIMIKFTILTLEKLGQIFVSFERRMKCGVGMCGHCMI-------SGLYVCKDGPVFRYDKV--MG-LEKGFS-----DGAALVAYVCAGDPSLEATPHVVKRLERGGADIIELGLPFSDPIADGKVIQEASQRALARGMNPDVFFEMVSSL--DV-DVPLVVMTYYNLLLRGGVHAFVERCALSGISAIVVPDLPIEEADELRRACAQNGVGYVGFAAPTTPHERLRRILDACTAFLYIVSRLGTTGVGGGVSERVERMLKGVSG-TSVPKVVGFGISTPEEAERLVALGADGVVVGSHFVRLAAQGR------LDDIEREARAIKQGCHD
MY--PLNTRLIDIVQESPSTKTFFFDRY-F--DANAGQFLMVWVHG---VDEIPMTLSYNS------GITVQKVG--DATSRLFELEKGDTIGLRGPFGNGFTLPE--KSDKILLVAGGLGAAPLAPLAEYSFKNGVDVTTILGARSSTELIFGERFSSAG--DLYITTDDGTSGTCGFVTDILTNLLSDYDRIYTCGPEVMLRCIFNMLQDEKKTEFNLHRYFKCGIGVCGACCID-----PKGLRVCKDGPVFKGTELKIM-KISEKFDNL-DENEAALISYVCAGDPSPDATKNIVSSLVRGGADIIELGLPFSDPMADGPSIQAASKRSIEAGMNPDLYFELVSSISDKF-NIPFVCMTYYNLIYKRGTEKFVQDCAQSGISGVIVPDLPVEESDELANACQKNDVDLILIITPVTGKERTKKITEKSSGFLYIVSRLGVTGARSDIAENTGQLLKMVN--SSIPKAVGFGISTPEQVKNVVLSGANGVIVGSAFVNIIASNDD----IYNRTEKFTAELKNNCNH
MVSVPIPAEVVENREECERTIVLRLRPE-RPIRWEPGQFLMLGISG---VDEKPMAFSGG--DDREFELTIEIVG--PFTERCADLEPGDVVWVRGPYGKPFEV----RGSRAVVVAGGTGVAPLVPLVERLRRARVHVTSVLGGPHADRLPRKDDLEKLS-DELYVTTEDGSEGRKGFPTDVLEELKECPDVVYACGPEGMLVRVAEIAREHDPCQVSVVRYVKCGEGICGSCALG------KGLLVCRDGPVFWTEEL--MSVLERIFEEAEGEGRGALIGYLTCGHPGLEETVSLARALRDGGVDILELGVPFSEPIADGPTIQKAVDEALRAGTTPWDCLEVAEEVSE---FVPVVLLCYYNTLHANGFERYLSAAAEAGVSGIIVADMPVEESDEVHSVARDLEIDVIYLVAPSTTDERLKKIGERASGFVYVISRYGVTGARRDLSEDTLELVRWVRDHVDVPVAVGFGISERWHVEEVIAAGADGAIVGSAFIKEIHRSE-DIAEAEERVRELAKELVEGASE
MIAIQTVAEVIETQPAPEGYGFLTLRCPEIARDFIPGHFVHIRVPG--LDLRRPFSIQDADPVAGTLELFYKVVG--KGSKRLGQCRVGERLNLLGPIGAPFP----PIVGPAVLVGGGIGVAPLIGLAHRAAATGGATTLLMGQESAFSFEGLSVLEELG-IPSRLSRMKGGDGHAGLITEPLRAHRSDRPAVYTCGPTVMMRAVASVAQEFGTCYASMEAHMACGVGGCAGCVIPLNERGPAMKRVCVDGPVFDAASIDWMP---DLLKSAFAAPHPALVTFVTAGDGP---TPAILDALVAGGADVIELGMPFTDPMADGPAIQAANLRSLAAGTTTADILQIAADFRVRHPGVPLVLMGYANPMLRRGADWFAAQAAQAGVDGVICVDLPPEE-DELAPALAARGLAFIRLATPTTDAARLPAVLNGASGFLYYVSVAGITGLQQAAQASIEEAVARLKSQTDLPVAVGFGVRTPEQAAAI-ARVADGVVVGSAIVELVARHG---AKAPEPVRAFTAALAQAVMA
MQ--PINAHIIDIKDETPSIRTLFFDVA-L-DNALPGQFVMVWIRG---VDEIPMALSYTN------AITVQKVG--DATSQLFELEVGDSVGIRGPFGNGFSIPK--KRNRILIIAGGVGAAPLAPLAEFASKGGAEVTTILGARTCSELLFEKRFSAEG--DIHITTDDGSAHRCGFVTDVLEELTGCFDMIYTCGPEIMMSCIFDLLESKGNAEFSMHRYFKCAIGVCGACCMD-----DQGWRVCRDGPVFGGMQLKLM-RISDKFEELKSRNEGALISYICAGDPSTELTKSAVEALVRGGADIIELGLPFSDPCADGPVIQSATDRAISAGMTPDRYFELVSTL--QV-DIPLVCMTYYNIIYKRGIEKFIEDCSSSGITGLIVPDLPVEESDELGLACEKNEVDLIFLIAPTTNKKRLQKILSKSTGFLYMVSRTGVTGGSTDINTGIADLLTDIKKCANIPIAVGFGISNRNQVVDIISYGADGVIAGSAFVDIIASGKN----VEHRLESLVFDLKSGCKE
MEK-PVMCKIIDVIDESPTVKTFLLDNE-F--DFKPGQFAMVWIPE---IDEKPFGFSSK------NSISIAKVG--KFTEKIHSLKKGDLLGIRGPYGNNFEC----IGTKILAVAGGIGSAPVISAVEAFSKLGVEITSVIGGRTKDELLFLDRFEKCG--KTFACTDDCSFGFGGFTTEKMLELEEKFDMVITCGPEIMMKKVVEIAEQNNPIQVSLERYMKCGIGICGQCAVD-----DEGLCVCKDGPVFWSDKLILM-------------NKPVLVSFLVSGDPNPDATLKFMKTLDK-YSGVIELGIPFSDPVADGPTIQAADVRSLSNNFKIAKSFEVLKEFRKES-DTPVILMTYYNPVYKRGIENFVIQAKEAGANGLIIVDLPLQEATEYRKICKKHEMGTVFLAAPNTPEERLKISDEASTEFLYLISTFGITGARDTFEQMTFDFIKRARTTCKGKICVGFGISKGSHAESLIEQGADGVIVGSAFVDIIKNYG-DSKEALVKLEELAKELSEGIRK
MR--FLPAAVERLQSL--RYVLLSYRWPG---PPQPGQFVMARPAGSDPFLARPFSVYDY--EEGVASLLFEVRG--RGTALLAR--ASEEIEVSPPLGRGFSVC---REGPAALLGGGVGVAPLRLLSRRLSERGVEHEVFLGFADAGLAAAAEGFP-----EPVVATMDGSFGVRGTVLDAAGDL-RRYRAVYACGPNPMLAAVG---LAAGEAQLSVEERMGCGNGSCNGCVVPTR---KGYLRSCVEGPVFEAGELAWMG-GRERLLGAFSKGRPALIPYLTAGYPSLEGAREVARAYLEAGADVLEIGVPFSDPLADGPTIQDTTARALENGADMDYCLGLAGEFSG---RAPVVLLVYYNLIFARGVERFVREAAGAGVSGVVVPDLPVDEAGEPARAVEKGGMAFCPLAAPTSTDERLEKIGSLASGFVYCVSVAGVTGVREKLPPGAVELLRRVRARVSAPVALGFGIGSAEAAREA-AGEADGIIIGSRLMQLVGEGG------PERAGEWLRGVREALSH
MDETLSRLRLHQRDAIGTAYHVLTFEAE-TPLDARAGQFAMVRSATGAPLLPRPMSLLTA---GDRPSILIKVVG--EGTQRMAHASTGEPFDLLMPLGRPWNACP--PDRRAVLVAGGVGVAPLLFLARELSANGKRPLALYGGRSTLDLPLDTELGACA--DLRVATEDGSRGTRGRVTVLLEEARGEQVKVYTCGPDAMMAAVARMCETRGPCEVSLETPMACGYGVCLGCPVPRR-ESKSYLYACTEGPCIDAAAIDWMSRIEETFAGLRAAKKKALVAYLCMGDPSLDESIELAVAAAEAGADLLELGVPFSDPTADGPVIARAATRAIAAGSTIRGVIDAAAKIRART-KVPIVLFTYYNPVLITGEEKVVEHAKAAGIDALLLVDLPPEEGGSLRASAAREGIALVPLVAPTSDDARFDAILRAAAGFLYYVSMTGVTGAGSADFAAARDHAGKLRARSGWPVVIGFGIDGPEAARAA-AAGPDGVVVGTAIVKRIEAGK-TAAERLTSVKSFVASLRAGLAG
MDR-PVVFEIDDIVDETPNIKTFILDGS-I--DCEVGQYFMVWIPG---SDEIPISPSIIDP----TGLTVQKVG--PATEDMFGLDVGDQVGIRGPYGNTFSL----KGDRVLIVSGGCGGAPLLPLARELKKMGKELTIAVGGRTKDELLFRDKFKELG--DLVVATEDGSEGCSGYITEPIMDLLDDFDAVYSCGPEPMLKKIVENTPD-DFIEVSLQRYVKCGVGVCGSCCMD-----PDGTRLCVEGPVFNKKELKFMNKKTNLTDKINRNKQTAFMPFIVAGDPDIKTTIKIANDIIEGGADILEIGIPYSDPAADGPTIQKGYKRALENGFKVKDTFKIIKEIRKKS-DIPIVLMTYYNIIYQYGIPDFYKKLKQTEVNGVIIPDMPPEESKSITKAAKQNKINQIYLVSENTNQKRIQLISEKTTGFLYAVSRLGVTGTRNELPETAIQFIKKLKKQTNHPIAIGFGISKPSHVKSA-AAGADGVITGSAIVEKIEQNK------TNEIKQYIKTMKKASQN
MGRGDYSAVLTSVELIGEDVVYLRARCPELACEVEPGQFILLRDPAGDPLLMRPFAVAGV--IGDDIEILLQVVG--RGTEMLAQRKPGDPLVVRGPMGRGFS--K--PSSSPVYVAGTLGSAPLLFARDRFGA-G---RFVLGVPNGRWESFVLWLKRRC-PELEVFSDDGSLGSKGNSLKGLS--PDEDVSVMACGPGPMMAAMANMGLK--DCQVSMESRMACGIGACSGCVIETS---SGKKRVCADGPVFDLQEVVWMKDLG-IFC-----GKKAVIPFVMTGDPDRDTTVKLVESMVEAGAVAVELGMPFSDPLADGPVIQEAGQRALASGTTLSSVLETAGRITERT-SVPVILMGYVNPIMSYGFERFAKDASRSGVAAVIVPDLPFDEGDELHDALRAQGVTPILMVSPNIGDERLAEIGRRAEGFVYCVSLLGVTG-QGGLHQGMKEYIERVRRHVSVPLALGFGIDGPERAASV-APMVDGVVVGSAVIKAFNEAG-GGPEGVARGAKLVGDIVSAV-G
MAASEFIGTVVSNASVNDEYKHVVLKVHPHALRAYAGQMFHLLCPSGEVWMRRPMSVYRVDKANGQIEFLYKTEG--RGTLGMAKLGVGDDFNIAGPLGHGFTLEP--SWKNIVVLGRGVGLATLAPLSQLAAEQKVGVTAILSARHAGVVMSRDLFAGLG-ARVLTVLDTDNTSAVENVEKIVEGLEGKADAFFTCGSNRLLKLMQRLGKKHNPGQVAMEQIMVCGIGACYVCMRTFEDGEKVLRRVCRDGPVFNIQEAVGMTRIDQRFADLKNEGRAGLVTFTMAGDPDTKTSLAILKELPKAGADVIELGVPFTDPMADGPAIQAGGLRALNAGQNMVKTLGMVRAFRKGDDTTPIVLMGYYNPIYIYGVERFLKDAKDAGVDGLIVVDLPPEEDEELCLPALRAGVNFIRLATPTTDDNRLPAVLANTSGFVYYVSITGITGSAAPNVGKVTEAVTRIKRHTKLPVAVGFGVRTAKQAQAL-AASAEAVVVGSALVNAVKDSLDATAKTVKAVTRLVNELASGVNT
MDSMPEVLEIKRIVEESESVKTFIFSWD-FRREVRPGQFVMVWD----FRDEKPMSVSLIDPVRSEIGISIRRVG--EFTDRVHGLSEGDLLGIRGPYGRGFEL----MGRDILLVGGGIGMAPLAALADEATARGMRVDALVAARTADELLFLDRLEAAG-VNISTCTDDGSCGFKGFAHERLLTLEENHDMAAVCGPEPMMFQVMRILDERDPAQLSLERYMKCAVGICGQCCLD-----DTGFRVCAEGPVFWSQELPWMSKSMSYAEMFRRADGCAFVPFVVAGDPDMETSLEIIRTLVDAGADALEVGFPFSDPIADGTSVQGADLRALRAGMTTEKCFQLIERVREFT-SIPIGLLVYYNLIYRMGVDEFYRRAAEAGVTGILAADLPPEEASDALRAAEKYDIDQIFIVAPTTGSERLKRISEVSSGFHYLVSVMGVTGARSRVEDATIELIKRVKAEGSLPVMVGFGVSRPEHVRML-RAGADGVIVGSAIIDVISGNL-GDREMLQRIHEMAGTLKAAGSG
M------AVIKSNYAVAEGIYLMEVAWEG---TILPGQFFMVRAWD-DPLLSRPISVHDY--AAGVVTFLYQVKG--RGTQILSRLDPMASIMLEGPFGNGFP----RIRGNLLAVGGGIGIAPLLCAVRQFKAAHKKARVYLGYSRESY--RVEAFDAVA-DEVVV-N------IGGIITDNVT--AKRGETVIACGPNVMMRALCGVVPE-KPVHFSLEERMACGMGVCLGCSIPTA---SGNRRVCHDGPVFERSEIIWMRKIADAF-----KDRKAFIPFITAGDPDLATTEALIKIAADAGAALIEIGIPFSDPIAEGPVIQEADIRALAAGTTVDGIFVMAARLRETI-DIPMVLMGYANPFFHYGYDAFFKRCAEVGIDGAIIPDIPFEEKHEAADAAGQYGVAVLSMIAPTS-EERIQKIAAEAQGFIYLVSSMGVTGMRSAITTDLGAMVSAIRQVTDVPIGIGFGIHTPQQAAEM-AAIADGAIVGSAIVNLVAEHG---RNAGPAVEDYVKQMVAAVVR
M----FTLRVERVVRHSERISTLYFSKP-I--LAYPGQFIMLNVFG---YEEIPLSLSSPR------SVTVKAVG--ETTEKIVSFEGGEVVGVRGPFGNPFSP----TSGRALIIAGGIGVAPLAFLHDFLKRCGAEIRVVYGVKNSDELALVERFD-----NVQIATEDGSAGVRGTVLDLLEDMLNEYDKIYACGPEGMVRALLGFLKERGRAELSLERYMRCGIGVCGSCVIE------NGLRVCADGPVFSGKQL--M-------------LDRSLVTFITAGDPSPKKTLDFMLVLER-YSDVIELGIPFSDPVADGSVIQKANVRALKNGFRVRSVFEIVREFREHS-ERRVVLMTYYNPVFRMGVEKFVRLSAEAGVDGMIVVDLPADSSEEYVRICKKHGIRTIFIASPNTTDERLRVIDNASTGFVYLTSDYGTTGRRDKIGEKAFDLLRRAKNICRNPVGVGFGVSKAEHVRSLIDAGADGVIVGSAIVELVEKHG---KDADGYIEERVRELAKGL-G
MQRNTTIVTIEKVIDETPTVRTLVFSDS-VMSNVLPGQFAMVWIPG---INELPMSVMIS--ESGKAAFTVRKHG--VSSTGLFNIVSGEKIGIRGPYGNAFDI----KSGKLLLVGGGTGLVPMMRLLTFLKPT-DDVTVLIGAKSKNEVFFESLANDLL-KNVIISTDDGSYGENGFVTDVVEKLKSHFDAVYTCGPEKMMYKTVQSAHSRGFVQASLERMMKCGVGICGSCCV-------GEDLACKDGTIFDGDHLDYMSKIKEKFAELEAKNQKALISYIMVGFPNEKATITAVRGLVKGGADIIELGFPFSDPIADGHVIQNASTVSLKKGTKISKFFSIVKKIRKET-DIPLVLMTYTNILYHKGYSKFISEAKKAGIDGFILPDMSIEESKEYLKAAKG-NADTVFLISPNTSNTRIQKIAKVSTGFLYLVAVYGTTGIKTEIKNYTLKAIKNVKKLTKTPVGVGFGISTPNDVKKYIKAGADAVIVGSAYLKLIEKTP--QNKLESKIISFTKSLKKQTLL
MTLQWCHAEVLVNRPLTERYHHLRLAAPDVAAAARAGQFVMLTAGRGGPVLPRPMAVYTRDAAAGVVDVLYAVVG--QGTRALAGFAPGERMVVVGPLGRGFAIHP--ETDRVLVVGRGIGTCSLTCVAQDLAPGPVELHAVTSGRDPGSVIGAEVFREHG-ASVRAVHDDGSS-DVAVLRARLCGEGGPPQQILTCGSERLARLCAELGERWGSVQVSVEAHMACGLGYCHGCSTGGPTGPEESPLVCRDGPVFWLSLP--MGSVAQRIAEIRAEGRAALIGYLPVGYPTVEGSVEAMRAMVAGGVDVVEVGLPYSDPLMDGPVIQRATQQALDNGARSRDAFTAVRAVADA--GAPALVMTYWNLIDRYGVARFAADLAAAGGSGLITPDLLPDDSDDWLAASEAHDLDRVFLVAQTTTPERMRMTAGASRGFLYAASLMGVTGVR-SIGVEARELVSRVREVATLPVCVGLGVRTAEQAADV-ASYADGVIVGTAFVQALESG------GPSAVEATARELAEGIGA
MPRRNDHAARLVHKTVRGAKGVLTFEAPTLAPLLEPGQFVNLEVPG--HVLRRPMAPASG--GGRTFAIVMTARW--EGTRDLLNLPLGAEVRVLGPLGNTFP----PPTGRAILVSGGSGAGPLAYLANRLAATGREVVVLHGARDASEAHLIPLFARGG-ARVRYFSEDGAHGEQGLPTQALPEL-AGPATVYAVGPEGLMREAARLAAAHDPCYVSLEAHMACGVGACLSCVHPTT---RGTVHLCVDGPIFNAEEVIWMSRVAEAFRAARAEGRRAVIPYLTAGYPSPEAFVEVATRLAR-RADLLEVGLPYSDPLGDGPTIQRASEQALRQGVRTAAVLEMVRALRERT-RVPILLMTYVNPVLAWGGARFFEAFAGAGVDGVILPDLPPDEDPALVAAARRAGLATVFLLAPTSTEARIQTVVRHTSGFVYAVSVTGVTGARARLPEEVGALVRRIKAHTELPVAVGFGVSNEATARQA-AAAADGVVVGSALVRALEAGE-DPLTVLEAVRR------GAAPV
MASN------------SGGYRVVSLVDR-EGPEPEPGQFYMLAAATGRAFLPRAISVAETMPAAGGLDFLLDAVG--PGTGRLCDLEAGEGVWIVGPLGNAFAVAP--GAAGAVLVGGGVGGAPLALQRKRFAERGIAHRVLLGFRDRAHTGGLDLFCALC-PEVRLATEDGSQGVQGRVTDLLLPIDAASGVIYTCGPPAMLEAIRALCAEHGSCELALESPMACGFGACFGCAVPKP--GGGFLRLCIDGPVLRGDAVAYMARIRDAFAAAKDEGRAALMPYMMAGFPDRESGLAVARAYVDSGADLIELGVPFSDPLADGPTIHAADTQALAEGATLRTALEVCEAVSD---RIPVVMMVYVNMVLAHGATEFARLAGAAGAAGVIIPDLPLGEAEDVRDAFIEAGLAVVPLVAPTTSPARRAAIAKVARGFIYLVSTTGTTGERGELPPALAQFVADTKADAETPVAVGFGIATPAQAAEV-GKVADGVIIGSRLVRAAGEGA-TPAESADGVAEFLAETRVSLAG
MTMNDLGAIVLEKFQFSDELFMIRVLPEEDSSIPLPGQFYLLKSWEGDPLLSRPFAPIAV--ENGSLDFLVKVVG--RGTKIINSSIEGAKVKLRGPCGKPFPAP---SGQRLLLLGGSVGIAPMLFAYKRYKDI-VPAKLVIGVPGGEWEFCKSELS--D-TNLEVFSDDGSIGRSGTPLTFLTEEVGTDDEVWACGPIGMLKALGGIHKVREQVYVSLEARMACGIGGCLGCVIPTT---LGNRRVCADGPVFRMSEVSWMMRLQEAFA-----KRKALIPYITAGDPSLEETVRLIEVLQESGADIVEVGVPFSDPQADGPIIQMASKRALERGVTLEGVLKTLRENASRV-KVPLVLMGYYNPILQYGLQRFASEAKDAGVAGVIVPDLPFDEDPSFYRALEDEGVDGILMVAPNTQEERISRMATFARGFVYCVSLFGITGDKRGPAKNLDEYIGRVRRHIKIPLALGFGIDDQKKAKDA-AVLADGVVVGSALVRLIEESQ-KDVHLEEKVRAFTSSLRKALFE
M----FTVKIEEVIEHNERYSTIIFDRS-F--RAYPGQFIMLHVFG---LEEIPLSLSSEN------SVTVKAVG--ETTRYLVKIKPGTRVGVKGPLGNPFSP----TSGKALIIAAGIGAAPLAFLQKFLEKYAEEISTIYAARSYDDLIFLESF---G--ECRVATEDGSYGEQGTVFDLVYSELEEYDRIYACGPEIVLRGLYNYFKELGRVEMSLERYMKCGIGVCGSCVIG------NGMRVCVEGPVFNCADIVWMI------------KKPALITFITAGDPNIDATLEFMLVLEK-YADVIELGVPFSDPMADGRTIQKANYRALKSGTRIKDVFKVVEEFREHS-SKPVVLMTYYNPVYRFGAENFIAEAKKSGVDGLIVVDLPIEEAKEYVEICRKLEIGTIFLAAPNTPDERLKMIDEASSAFVYLISLYGTTGSRSEIPESAFSLLSRAKRICRKPVAVGFGVSKAEHVKTLVEAGADGVVVGSAIVEIVEKFG---ENASEEIERKVRELRSGLQL
MTPADHAVTIVASESL--PHQRLVLAMPTLEARFGPGQFLNLSVPG--HVLRRPLAPSRH--EGGEVELIVTPFG--PGTRDLVALPVGTRLQALAPLGNSFPIPA----DEAALVGAGAGAAPLAFLAETLLRAGRRVHVFHGAVSNEDRLVQAVYERLG-LEVRYFSEDGSLGRRGYPTEGLAELGGAEATVYSVGPFALMRAAARLAIEHGPGYVSLDVHMACGVGACLSCAVQTT---AGQKHACVDGPVFEVREVVWMSRIQAAFRRARNEGRAAVVPYLTAGYPSPEAYLDTATQLLE-FADLMEIGLPYSDPLGDGPTIQRSGEAALRAGVRTADVVALVAALRQRT-DKPLLLMTYVNPVFAWGPARFFAAFAEAGLDGVILPDLPPDEDPEVVRAAHDAGLATVFLLAPTSTDARIREVVRHTTGFVYTVSVTGVTGARSEMPD-LAPLVGRIRSQTELPVAIGFGVSGAETARQA-ARVADGVVVGSALIKKLASGE-DPAP-------LLAEIRRAAVE
MRCDERSGILSEKVRLAREVYLLRFEVEGFMSSIMPGQFFMIGPCRKDPLLLRPFAVA--DKKGDTLEFLVKVAG--FGTNDIVRCEIGSPFHLRGPLGRGFK--P--LGKSVALVAGGIGVAPLVFARKYYPE--VVSKFVLGVPNGDWADVASWVKSEC-PEVVIACDDGTIGERGTAADVLLNGKWPIEEVWACGPVAMFKAIY-AGLNGRRILGSFESRMGCGIGGCHSCSIPTK---NGMTEVCSCGPVLDVAEVCLMRTIAEAF-----DSGKLLIPYICAGDPNLHTTAQIIKELDKLGAGIIEVGMPFSDPLADGPVIQAASQRALASGTTMPKIFEMLSEIKG-L-SAPIVLMGYINPIMKYGESSFVRDALACNVSGVLIPDLPFDEGKEFYDMCASEGLCPIYMVTPNTDDERLGQIGRVAKGFLYCVSLLGITGDARGPIDEIKSYMESVRTHTSVPLALGFGIDSPEKVKAV-KPYVDGIVVGSAIVKIIAEKSAGEGAIKDEVSTFVSSFLRALEQ
M---HTTAEVLATKRV--AYQHLTLLAPGVAERFRPGTFLAASVGTGHLLGRRALWIHQVRPVGLALQVVVEPVG--RGTGWLAGLQPGARLPVTGPLGRPFALPK--EPVATVLVGEGYAAAPLFPLAERLRERGCAVSLVVGAADEPRLLSALEARRSA-RSVVVVTGDGSVGVRGRVGDVVPETRAGAEVVYAAGPAATLHAVALAAEEHGWSQVALEQPLTCATGLCHGCPVPVVDGVARTARACVDGPVLRGDRVRWMS-TSTAFDEARAEDRAALVGYLPAGFPDVAGSIEALRTMVDAGCDVIEVGLPYSDPVMDGPIIQRAVQQALDTGFRVDDVFRVVEAVAAT--GTPTLVMTSWNPIERRGVDRFAQQVQDAGGAGLITPDITPDFAEEWIAAADARDLDKVFLVSPSSTDERIAMTTSHCRGFVYATGIMGVTGTKQATAEGVAPLIARTKATTDLPVGVGVGVSTRAQAADL-SAHADAVIVGSAFVRTLLDHSDDTGAGLRALARLTEDLAAGVRA
MT--PRAFRITKVRRELADTFTLVLAPDGPVPPFQPGQFNMLYVPG---VGEVPISISGDPAQPETLIHTTRAVG--AVTKAMWSLKAGQSIGVRGPFGSSWPVEA-ALGDDVVIVAGGIGLAPLRPLIHAVMARAGKVLILYGARTPDDILFDKQVRDWR-GSVHVTVDGTWSGNVGVVTKLIKRGDPHHTTAYVCGPEVMMRYAADALVAKGNIWLSMERNMKCAIGFCGHCQW-------GGRFVCKDGPVFNHAAVDFMNRLSKRFAELRAADRAGLVVYTMAGDPDHDAALAIMKGLPGAGVDIIELGMPFSDPMADGPAIQLAAQRSLAAGGSLARTLDTLRAFRKDDRETPVVLMGYYNPIHAQGPAVFAAQASAAGADGVIVVDLPPEEAPELTVHLNEHGIHLIFLTAPTTDAARLPTVLEQAGGFLYYVSITGVTGTASADEKAVEAAVKRLRQHTDLPIAVGFGINTPAQAAAI-ARVSDAAVVGSAVVKLIAEGN-----GPGPVLDFVRALAEGVRK
MKACPSMTPVTRFTRESADVFTFDLLPE-RATPFAPGQFNMLYAFG---VGEIPISISGDSQAPERLTHTIRAVG--PVSAALGKLKAGDQVGLRGPFGVGWPVEE-AKGFDVLLIGGGIGLAPLRPAIYWLLRHAGRVGVLYGARTPEDLIFRDELEEWR-KQLRVAVEPDWTGDVGYVTPLLSKLEPADAIAMICGPEVMIRATALALEDAGRIFISMERNMKCAIGHCGHCQF-------GPLFICKDGPVHRYDRVELMTRIDDRFAALKKEGRAALVTFVMAGDPDLATSLDILRGLPGAGADVIEVGMPFTDPMADGPAIQAAGLRALKAGTTLKKTLKLVADFRAGDDATPIVLMGYYNPIYVYGVDAFLRDARDAGVDGLIVVDLPPEEDAELCVPARDAGLNFIRLATPTTDDKRLPKVLENTSGFVYYVSLTGITGAALADYAGVSQAVARIKRHTALPIAVGFGVKNAENAAEI-ARNADGVVVGTALVQALKASLDAGPSSVGAVTGLVASIAEGVVS
MA--PYPVIIRKITVEARDIKTFELVFRREAFAFRCGQFAELSVLG---AGECPIGIASSPMDEDLLQFTVKRAG--VVTGVLHSCEEGAAMGVRGPYGNGFPMEL-LEGSNVVIVAGGFAFTTLRSLINYILENAGELTVIYGARSPGELIYKYDLDAWG-QKLHVTVDERWTGLVGYVPTILKEASSENAVAVVCGPPIMIKFSLPVLEELGRVLNSLEMRMKCGIGKCGRCNI-------GEKYVCKDGPVFTLEQLEYMSRISEAFDLARTNHTAALMPYFTLGYPSPETSLQVVQAISH-HSHLIELGVPFSDPIADGPTIQRSTQLALEQGVTSKVCLDMLRELRHRGVETPALLMGYYNPIMSYGEEQYVRDAAVAGADGLIIPDLPPEEASVIAEAANRAGIALIYFLAPTSDERRKRLVLEQANGFIYMVSVTGVTGARATLHADLRNFVQSLKKQTEVNIAVGFGISGPEQASKV-AKFADGIIVGSALINAVDAAN-DK---AGAARAFVRDMQNSLRI
MTATTVPFRVERRRKELSDTFTLELRPEGGRFLFDPGQFNMLYVFG---VGEIPISISGNPADPSLLVHTIRGVG--TVSDALRHLNTGDQVGVRGPYGTAWPVKE-AEGHDLLLVAGGIGLAPLRPTIYHVLTNAGKVVILYGARTPEDVLFLKELEKWR-SSVEVTVDGKWGGRVGVVTKLIERADPHETMAMVCGPEVMMRFAIQSLEARGRIYVSMERNMKCAVGFCGHCQL-------GGHFVCKDGPVFPFDRIELMTRLARRFAALKQENRAGLVAFVTAGDPDRERSQAILDGLPKAGADIIELGMPFSDPMADGPAIQASSQRALASGMTLRGTIDMVRSFRNTDSDTPIVLMGYFNPIYVYGVETFLKDAREAGVDGFIVVDLPPEEEREFCVPCLEAGLNFIYLTTPTTDDKRLPAVVEKASGFVYYVSITGITGTASAAASDVAAAVDRIRGHTDLPVAVGFGVKTPQQAAEI-ARVADAAVVGSALVGRVVENL-ESGDPVAAVLDLTRDLANGVRN
M-REPTPYRVLEKRREQADSFTLELASIGGGQNFRPGQFNMLYVFG---VGEVPISISGDPANADRLVHTIRNVG--GVTNAMAGLNKGDVIGVRGPFGSAWPVKE-AEGDDVVIIAGGVGLAPLRPAIHHVLTDSGRFVILYGARTPRDIMFMPELMKWR-GQVEVTVDNDWSGNVGAVTKLIPRADRGRATVLVCGPEIMMRFAIAELDGSGSIYVSMERNMKCAVGFCGHCQF-------GGYFVCRDGPVFPYGKIELMSRIAARFAHLKRERRGALIPFLEAWDPDGPTSTALLRGMPGAGADLIEIGMPFTDPMADGPIVQAAGKRALDAGVKMTDVLGMVRDFRAGDDATPIVLMGYLNPILSYGPERFCQDAAKAGVDGLIVVDLPTEEADMLLPFVTANGLDFIRLVAPTTDDARLSHVLSGSSGFVYYVAITGITGTRSASSDDLAEAIPRVRRATDLPVAIGFGVRTPAQAADA-VRIADAAVVGSALLDTLAANLDARPGAVDKVLDQVRALAEGIAA
MHAPPVIARVTGRTRELSDVVTFEMEVE-GWPGFAPGQFNMLSVFG---VGEIPISISGPVSDTTRIIHTIRDVG--PVSHALAALSPGAVLGLRGPYGAPWPVQA-ARGRDVVVIAGGLGLAPVRPILYELMENDGKVTLLYGARSPAEILFEKELGDWR-SGVEVTVDNAWHGHVGVVTALLRGATPANTTAFVCGPEIMMRFGADGLTDLGDIHLSMERNMQCGIGLCGHCQL-------GPVFVCKDGPVFDWATMELMTRIDDTFAQLRAEGKKAFVAYIMAGDPDYATSMEVLRGLPAAGVDVIELGIPFTDPMADGPTIQLAGQRALEAGQTLQKTLDMATEFRKSDDTTPIVLMGYYNPIYNRGVARFLEDAKAAGIDGLIVVDLPPEEDDELCIPAQKAGLNFIRLATPTTDDKRLPKVLTNTSGFLYYVSITGITGAAEAQAGDVSPEVARIKAQTDLPVIVGFGIKTPDAAEQI-ASVADGAVVGSAIVDLIGKGK-----SPAEVLGFVKGLADGARA
M-CLPVPVRVLTRRREVADTWTLELEPGAAGRPFAPGQFNMLYVFG---VGEIPISLSGDSADPHRQVHTVRAVG--PVSRALAALSPAATVGLRGPFGQGWPVEA-AAGADVVLIAGGLGLAPLRPALYYILSRAGRVALLYGTRSPGDILFRRELERWR-REAWVTVDSDWVGCVGVVTNLVPSADPADTVAFVCGPEVMMRFAVAALQKAGAIHLSMERNMKCAIGHCGHCQF-------GPLFVCKDGPVLSFERIEIMNRIERRFAACRERGRKALIPYIAGGDPQPDATVPLLQALVEGGADILEVGIPFSDPMADGQVIQAACERALVHRVNIRRILEMVREFRVDDVHTPVVLMGYLNPIEQMGYAVFAREAAAAGVDGILCVDLPPEESGPFVETLQANQLDPIWLIAPTTQAGRMHRICEVARGFVYYVSLKGVTGADSLDVSDVAVHVASIRTATQLPVGVGFGVRDAAAAARI-AAVADAVVVGSALVARIETHQ-SQPEMYDVVRELIADMRRAMEQ
MI--PLEAEVVERIQETPTIVTLRLRLTRHRFYCAPGQFNMLYLYG---VGEVPISIKSGPQQTLLLDHTIRAVG--RVTRALVKLEPGDKLGVRGPYGRGWPLNQ-AGGKDVHIITGGLGCAPAVSVVHELLRQSGRISIVQGVKHSDDLIWRDQYEHWA-KHVLLAADASWRWHTGMVTGLLDQLDTTRSLAMLCGPEPMMRASAERLIELGQIWLSMERNMQCAIGHCGHCQF-------GAAFVCKDGPVFNYPAVGFMTRIERRFADLKAANRAGLVTFISAGDPDYENSLNTLLALPEAGADVIELGMPFTDPMADGPSIQKSSLRALTAGHNMHKTLAMVRALRERDNDTPVVLMGYYNPIYCMGVETFLKQASEAGVDGLIVVDLPPEHDDELCLPAREYNINFIRLATPTTDAKRLPLVLQNTSGFLYYVSSTGVTGAAAPTPEKVEAEVNAIRGHTDIPIGVGFGIRTPEQAERI-GQFADAVVVGSALTDCIEKAA-TPAEGTQAVADLTRSLAEAVRQ
M---PQPYRVERRRRELVGAVTLELAPLGARPDFAPGQFNMLYVFG---VGEVAISLSGDAERGTTFVHTVRNVG--AVSGALTRLEVGASVGVRGPFGRGWPLTG-AEGADLLLVAGGLGLAPLRPALYAILAREGRVLIMVGSRSPEDILYRRELEHWR-REVLLTVDADWHGHVGVVPALIPHADPARTLALVCGPEVMMRFAANALLAAGRIHLSMERNMKCAVGQCGHCQF-------GPFFVCKDGPVLGLDRIEIMSRLQTRFAELKQADRAALVTFVTAGDPDYETSLAILKGLPEAGADVIELGMPFTDPMADGPAIQLANIRALGAGQNLVKTLRMVRAFREGDRTTPLVLMGYFNPIHYYGVERFIAEAREAGVDGLIVVDLPPEHNEDLCDPAQAAGLDFIRLTTPTTDDKRLPRVLAGSSGFVYYVSVAGVTGAHAASLEHVEQAVARLRRHTDLPLCIGFGIRSPEHAGSV-ARLAEGVVVGSALVDRIAKAG-SKEQAVGDVLGLCRELAEGVRR
MR--PQPYRVTEVLRELDDVVTLRLAAERVPLPFRPGQFNMLYAFA---IGEIPISISGDPSRPDELLHTVRRVG--AVSSALAQLERGAVLGLRGPFGSHWPVET-ERGRHLLFVAGGLGLAPLRPAICRALARAAGITLVLGARSPREILYAWQLAGWA-AKIHVCVDPEWGGPVGVVTSQFPRAAPDRVSAFLCGPEVMMRHGCGDLEHLGRMWISMERNMKCATGLCGHCQF-------SADFVCRDGPVFRYDRVEIMTRIDATFAALRAEGKKAFVAYVMAGDPDYERSLDLVRGLPGAGVDVIELGLPFTDPMADGETIQLAGQRALESGMTLNRTLQLVRDFRAGDDTTPIVMMGYYNPIYNHGVDRFLVDAREAGIDGLIVVDLPPEEDEELCLPAQAAGLNFIRLATPTTDDTRLPKVLQNTSGFVYYVSITGITGAAAAQAGDVAPEVARIKAATDLPVIVGFGIRTPDAAQGI-AGVADGCVVGSAIVAAQADGK-----TAADVLSFVKTLADGARA
