# Supplementary material for: Inter-protein residue covariation information unravels physically interacting protein dimers
Source: BMC Bioinformatics. 2020 Dec 17;21:584. doi: 10.1186/s12859-020-03930-7 (PMC7745481; doi:10.1186/s12859-020-03930-7)
Supplement: Supplementary file 5 — Additional file 5. Final ER-MSAs at different ASA thresholds. Available on Mendeley data (http://dx.doi.org/10.17632/9bk2r55286.1). [file 12859_2020_3930_MOESM5_ESM.zip › Additional file 2/Final ER-MSAs/Negative ER-MSA dataset/ASA0.0/paired_MSA/1ep3-B-1qop-B/MSA_IDs.txt]

sp|P56968|PYRK_	sp|P0A2K1|TRPB_
tr|A0A1T4RJA6|A	tr|A0A1T4RTY3|A
tr|A0A0K8JI02|A	tr|A0A0K8JI15|A
tr|A0A0B5AQK5|A	tr|A0A0B5ALR2|A
tr|A0A1W1VGX9|A	tr|A0A1W1V1Z4|A
tr|A1HPN2|A1HPN	tr|A1HS66|A1HS6
tr|Q3ADK3|Q3ADK	tr|Q3ABS3|Q3ABS
tr|A0A1G2Z931|A	tr|A0A1G2YYP2|A
tr|A0A0F5I9U2|A	tr|A0A0F5I7E3|A
tr|A0A143Y3Q9|A	tr|A0A143Z7K4|A
tr|F7NDV7|F7NDV	tr|F7NDP8|F7NDP
tr|A0A1M4VVZ6|A	tr|A0A1M4W1L1|A
tr|A0A1M4TT18|A	tr|A0A1M4TAK3|A
tr|A0A101V965|A	tr|A0A101V8T5|A
tr|A5D2E4|A5D2E	tr|A5D1S3|A5D1S
tr|A0A0F2Q6D3|A	tr|A0A0F2PX85|A
tr|A0A087N560|A	tr|A0A087N5N1|A
tr|R7L401|R7L40	tr|A0A1Q6TL41|A
tr|A0A1X1Q5C4|A	tr|A0A1X1Q7P8|A
tr|A0A1F9YV74|A	tr|A0A1F9RRW3|A
tr|R5XBM6|R5XBM	tr|R5XAM6|R5XAM
tr|A0A075KAD9|A	tr|A0A075KJ03|A
tr|A0A168VXU8|A	tr|A0A160INJ7|A
tr|D4S8C3|D4S8C	tr|D4S6L0|D4S6L
tr|E6U5E2|E6U5E	tr|E6U698|E6U69
tr|A0A120HPK0|A	tr|A0A0X1RW96|A
tr|A0A1Q9K4X0|A	tr|A0A1Q9K270|A
tr|F2JN85|F2JN8	tr|F2JJJ0|F2JJJ
tr|B1I4M7|B1I4M	tr|B1I3Z5|B1I3Z
tr|A0A1M6Q7R6|A	tr|A0A1M6MPZ1|A
tr|A0A1G3R7F3|A	tr|A0A1G3KN19|A
tr|I3VW16|I3VW1	tr|I3VWW9|I3VWW
tr|W4EZ46|W4EZ4	tr|W4F1K0|W4F1K
tr|A0A0X8FCK7|A	tr|A0A0X8FB49|A
tr|A0A0S7WTH8|A	tr|A0A1F4S520|A
tr|S2XLP5|S2XLP	tr|S2YGZ8|S2YGZ
tr|R7R4V2|R7R4V	tr|A0A1Q6UWU8|A
tr|A0A0F2PSP5|A	tr|A0A0F2S707|A
tr|F3ZXU3|F3ZXU	tr|F3ZZC6|F3ZZC
tr|W3ANP3|W3ANP	tr|R9JNB8|R9JNB
tr|A0A101VNI5|A	tr|A0A101VQ37|A
tr|H7F5V8|H7F5V	tr|H7F392|H7F39
tr|C5NWT7|C5NWT	tr|C5NVN6|C5NVN
tr|A0A1F9DHM9|A	tr|A0A1Q7JRS0|A
tr|A0A1T4VSV5|A	tr|A0A1T4V6N3|A
tr|A0A1U7PLJ5|A	tr|A0A1U7PQW0|A
tr|B8E2K3|B8E2K	tr|B8DZP7|B8DZP
tr|A0A147JXC8|A	tr|A0A147JYL1|A
tr|A0A1M7Y4H5|A	tr|A0A1M7Y0L9|A
tr|A0A0M0BFV1|A	tr|A0A0M0BQQ2|A
tr|A0A1C0BYC0|A	tr|A0A1C0BY75|A
tr|A0A1G0ZYV7|A	tr|A0A1G0ZQJ9|A
tr|A0A165X860|A	tr|A0A165YE88|A
tr|A0A1W2BWU9|A	tr|A0A1W2BBW0|A
tr|A8ZUM4|A8ZUM	tr|A8ZZW8|A8ZZW
sp|P58885|PYRK_	sp|Q8R9M9|TRPB_
tr|A0A0G3EFP7|A	tr|A0A0G3EFD1|A
tr|B0KA33|B0KA3	sp|B0K8T6|TRPB_
tr|A0A1C0YKK4|A	tr|A0A1C0Y8D9|A
tr|A0A154BRQ6|A	tr|A0A154BQ32|A
tr|R6HE50|R6HE5	tr|R6J4Y8|R6J4Y
tr|A0A075LIT7|A	tr|A0A075LNU3|A
tr|F2F690|F2F69	tr|F2F7B7|F2F7B
tr|F5L6E5|F5L6E	tr|F5L7H2|F5L7H
tr|A0A1W9TS15|A	tr|A0A1W9MQ36|A
tr|U2V4F3|U2V4F	tr|U2UXC8|U2UXC
tr|A0A0K9IBF7|A	tr|A0A0K9I952|A
tr|R5RNS1|R5RNS	tr|E7GBB3|E7GBB
tr|A0A0Q3W2I1|A	tr|A0A0Q3TUA5|A
tr|L0KUE8|L0KUE	tr|L0KVE2|L0KVE
tr|A0A0S2W6R5|A	tr|A0A0S2W4B3|A
tr|Q2LSY6|Q2LSY	tr|Q2LUD9|Q2LUD
tr|E4RIV8|E4RIV	tr|E4RKF8|E4RKF
tr|A0A1J5IF98|A	tr|A0A1J5IL55|A
sp|Q12WN0|PYRK_	tr|Q12ZK0|Q12ZK
tr|D4JAX2|D4JAX	tr|D4JA29|D4JA2
tr|A0A1G1BJ99|A	tr|A0A1G1B8M8|A
tr|G5IHF1|G5IHF	tr|G5I9Y6|G5I9Y
tr|A0A0J1IZY6|A	tr|A0A0J1G0B1|A
tr|A0A0E3NZ95|A	tr|A0A1E7G8Q6|A
tr|A0A1E8GP21|A	tr|A0A1E8GMX3|A
tr|C0GF15|C0GF1	tr|C0GDL1|C0GDL
tr|B4SFF8|B4SFF	tr|B4SEM4|B4SEM
tr|A0A061P839|A	tr|A0A061P944|A
tr|B8CWM8|B8CWM	tr|B8CX64|B8CX6
tr|A0A0D2J0X1|A	tr|A0A0D2HR06|A
tr|A0A1U7ED50|A	tr|A0A1U7ECE8|A
tr|U2VJW1|U2VJW	tr|A0A1V1REK6|A
tr|A0A0S8HHA0|A	tr|A0A0S8HSB8|A
tr|A0A0K0G7L4|A	tr|A0A0K0G9T2|A
tr|A0A1X7MZV9|A	tr|A0A1X7MPG8|A
tr|A0A1S1V9T6|A	tr|A0A1S1VBK8|A
tr|M7NY43|M7NY4	tr|M7NUG4|M7NUG
tr|A0A1F3B9Z7|A	tr|A0A1F3CRN3|A
tr|A1ASB4|A1ASB	tr|A1ANJ1|A1ANJ
tr|E3CYD4|E3CYD	tr|E3CZU2|E3CZU
tr|D1KDM0|D1KDM	tr|D1KCD9|D1KCD
tr|A0A1U7NKZ2|A	tr|A0A1U7NM18|A
tr|A0A1V2YJJ8|A	tr|A0A1S9C2M7|A
tr|B3QTM0|B3QTM	tr|B3QYY5|B3QYY
tr|A0A150YEP4|A	tr|A0A150YGR0|A
tr|C9R807|C9R80	tr|C9RDE7|C9RDE
tr|A0A133Y1A3|A	tr|A0A1Q6EJN3|A
tr|A0A1T4L8W1|A	tr|A0A1T4QDC1|A
tr|K0J7N8|K0J7N	tr|K0J0A1|K0J0A
tr|A0A1M6T187|A	tr|A0A1M6IHP6|A
tr|A0A1E7HZS4|A	tr|G1URY0|G1URY
tr|H1HSJ5|H1HSJ	tr|H1HSR8|H1HSR
tr|R5LEM6|R5LEM	tr|R5LHK3|R5LHK
tr|L0FB60|L0FB6	tr|L0F1W4|L0F1W
tr|A0A1C0AC00|A	tr|A0A1C0A5D6|A
tr|E3HDR2|E3HDR	tr|E3HDJ0|E3HDJ
tr|A0A1F8REY9|A	tr|A0A1Q7MCZ6|A
tr|A0A1B6BJY9|A	tr|A0A1B6BC86|A
tr|B8FEW1|B8FEW	tr|B8FA38|B8FA3
tr|Q8CXH6|Q8CXH	sp|Q8ESU4|TRPB_
tr|V7I4P1|V7I4P	tr|V7HZ75|V7HZ7
tr|F7V1G3|F7V1G	tr|R6H974|R6H97
tr|A0A1G1D9A0|A	tr|A0A1G1EGV9|A
tr|A0A0E9LU43|A	tr|A0A0E9M1D6|A
tr|A0A117M7R4|A	tr|A0A101HWV0|A
tr|D5X7V8|D5X7V	tr|D5X784|D5X78
tr|L0K955|L0K95	tr|L0K7R2|L0K7R
tr|A0A1T4MJK9|A	tr|A0A1T4JPW0|A
tr|A6TVS1|A6TVS	sp|A6TM76|TRPB_
tr|A0A1W1YTV5|A	tr|A0A1W1ZHD4|A
tr|A0A1H6RWX3|A	tr|A0A1H6W3P2|A
tr|A0A074LLS4|A	tr|A0A074LRM0|A
tr|A0A1F9Q1U8|A	tr|A0A1E7GM84|A
tr|A0A124IVW8|A	tr|A0A101XSQ9|A
tr|A0A1M5BI21|A	tr|A0A1M4WRE6|A
tr|A0A1B7X9X8|A	tr|A0A1B7X8R2|A
tr|A0A062XL35|A	tr|A0A062XWU3|A
tr|A0A099WJT9|A	tr|A0A099W0V7|A
tr|A0A1L8P8D6|A	tr|A0A011SIU1|A
tr|A0A135L412|A	tr|A0A135L4V9|A
tr|A0A1F3NLI0|A	tr|A0A1F3MY78|A
tr|A0A136Q2A1|A	tr|A0A136Q6G7|A
tr|A0A078LZQ5|A	tr|A0A078LYW9|A
tr|A0A1I1WIA8|A	tr|A0A1I1UCD4|A
tr|A0A1E5G0S3|A	tr|A0A1E5G661|A
tr|A0A1G0N3Z6|A	tr|A0A1G0N4I9|A
tr|A0A1M5X5B7|A	tr|A0A1M5ZB79|A
tr|D5WY06|D5WY0	tr|D5WQ11|D5WQ1
tr|F2LWV9|F2LWV	tr|F2LU58|F2LU5
tr|E5Y7T9|E5Y7T	tr|E5YAD5|E5YAD
tr|A0A1M7ICN8|A	tr|A0A1M7HSY9|A
tr|A0A1T5DBD9|A	tr|A0A1T5HT11|A
tr|Q3Z783|Q3Z78	tr|Q3Z6G2|Q3Z6G
tr|A0A0A2ETH7|A	tr|A0A1J5HH49|A
tr|A0A0J7KI99|A	tr|A0A0J7HR08|A
tr|A0A0C2HVI6|A	tr|A0A0C2HQF6|A
tr|W7YLW1|W7YLW	tr|W7YIE1|W7YIE
tr|A0A0U4EB04|A	tr|A0A0U4FKP8|A
tr|U7UR04|U7UR0	tr|U7USQ7|U7USQ
tr|K4LFK7|K4LFK	tr|K4LIY5|K4LIY
tr|A0A0L8VD83|A	tr|A0A0L8VD85|A
tr|B1YIR8|B1YIR	sp|B1YLS4|TRPB_
tr|A0A172RYI5|A	tr|A0A172RWN9|A
tr|A0A1G9MPP2|A	tr|A0A1G9TMJ9|A
tr|A0A0R2HDX8|A	tr|A0A0R2HCX8|A
tr|K7RWK5|K7RWK	tr|K7RXB4|K7RXB
tr|A0A1V4M0N1|A	tr|A0A1V4MJC3|A
tr|C8WZL9|C8WZL	tr|C8X0Z2|C8X0Z
tr|J4UF54|J4UF5	tr|J4TDU2|J4TDU
tr|A0A1M6QVV8|A	tr|A0A1M6SLS1|A
tr|J6ILN1|J6ILN	tr|J5W122|J5W12
tr|E1L0Q0|E1L0Q	tr|E1L122|E1L12
tr|A0A1M6HIZ5|A	tr|A0A1M6IGF5|A
tr|A0A1J5DBF9|A	tr|A0A1J5CYU1|A
tr|A0A1U7GKS1|A	tr|A0A1U7GFV4|A
tr|A4XKT5|A4XKT	tr|A4XLM4|A4XLM
tr|D2B6K3|D2B6K	tr|D2B8A5|D2B8A
tr|Q47R21|Q47R2	tr|Q47QR4|Q47QR
tr|K2FLJ1|K2FLJ	tr|K2GQ79|K2GQ7
tr|F8ADA8|F8ADA	tr|F8ACJ2|F8ACJ
tr|D5SZ53|D5SZ5	tr|D5STH6|D5STH
tr|A0A1M6DMN2|A	tr|A0A1M6F2E5|A
tr|G9YHD5|G9YHD	tr|G9YJZ4|G9YJZ
tr|D3PDL3|D3PDL	tr|D3PBG4|D3PBG
tr|S0EWS2|S0EWS	tr|S0EX10|S0EX1
tr|A0A1M4M4A5|A	tr|A0A1M4M9T3|A
tr|A0LM77|A0LM7	tr|A0LJ56|A0LJ5
tr|A0A0G3WI93|A	tr|A0A0G3WJP2|A
tr|A0A1Q5FIN9|A	tr|A0A1V1YZX0|A
tr|A0A1X0XXK9|A	tr|A0A1X0YD86|A
tr|A0A179D8I6|A	tr|A0A179D5X9|A
tr|A0A1T5MCA4|A	tr|A0A1T5JB80|A
tr|F0T030|F0T03	tr|F0T053|F0T05
tr|A0A1M6EVN4|A	tr|A0A1M6JH06|A
tr|Q67PZ9|Q67PZ	tr|Q67PJ4|Q67PJ
tr|B2VA77|B2VA7	sp|B2V8W5|TRPB_
tr|A0A1N6RAN7|A	tr|A0A1N6RNA2|A
tr|A0A1W1X0M5|A	tr|A0A1W1XSA4|A
tr|A0A171BB95|A	tr|A0A161M778|A
tr|E1QMI6|E1QMI	tr|E1QEL9|E1QEL
tr|A0A0F0ERB6|A	tr|A0A0F0ER12|A
tr|A0A1M5LPC8|A	tr|A0A1M5LHN3|A
tr|A0A1P8WM89|A	tr|A0A1P8WM32|A
tr|A0A1M6AGI3|A	tr|A0A1M6MVQ3|A
tr|Q6AIT5|Q6AIT	tr|Q6AJ02|Q6AJ0
tr|A0A0Q7JMV8|A	tr|A0A0Q7JM90|A
tr|A0A1Q4DH37|A	tr|A0A1M2Z3F5|A
tr|A0A1B9F6H4|A	tr|A0A1B9F853|A
tr|A0A1M6DPN9|A	tr|A0A1M6BBD9|A
tr|A0A0P8YSR7|A	tr|A0A0P9AE82|A
tr|A3ZQL5|A3ZQL	tr|A4A2A4|A4A2A
tr|A0A0F0HRL2|A	tr|A0A1V2QK85|A
tr|E8T438|E8T43	tr|E8T275|E8T27
tr|A0A1M4T0S4|A	tr|A0A1M5CTV1|A
tr|A0A0B2BC86|A	tr|A0A0B2BVC1|A
tr|D6Y9F4|D6Y9F	tr|D6YA26|D6YA2
tr|B4U699|B4U69	tr|B4U6N7|B4U6N
tr|A0A142XGN7|A	tr|A0A142X7I4|A
tr|A0A1V0A3S0|A	tr|A0A1V0AKH2|A
tr|C0QR58|C0QR5	tr|C0QUJ7|C0QUJ
tr|A0A0K2DEL3|A	tr|A0A0K2DHV8|A
tr|A0A109W7Z0|A	tr|A0A109W6Y1|A
tr|L0GZP1|L0GZP	tr|L0H1A2|L0H1A
tr|D3DG82|D3DG8	tr|D3DI42|D3DI4
tr|A0A143PI92|A	tr|A0A143PP72|A
tr|L0DH94|L0DH9	tr|L0DA28|L0DA2
tr|G2FJE2|G2FJE	tr|A0A0P0UTL3|A
tr|A0A0Q7U4P0|A	tr|A0A0Q7TN89|A
tr|M1E613|M1E61	tr|M1E9K7|M1E9K
tr|A8UV91|A8UV9	tr|A8V0V0|A8V0V
tr|A0A0Q7WYQ0|A	tr|X6GPU5|X6GPU
tr|A0A1Q3NYN0|A	tr|A0A0N1B8N5|A
tr|A0A0M3BRP3|A	tr|A0A1B9RVC1|A
tr|A0A1U7JHT7|A	tr|A0A1U7JIU9|A
tr|A0A1X4N3U7|A	tr|A0A1X4N6Q6|A
tr|F0SMC7|F0SMC	tr|F0SH27|F0SH2
tr|A0A1Y5R900|A	tr|A0A1Y5SH11|A
tr|D1AMD7|D1AMD	tr|D1AQ85|D1AQ8
tr|A0A1A6C0Q2|A	tr|A0A1A6C2X8|A
tr|H0A1V0|H0A1V	tr|H0A8T0|H0A8T
tr|A0A133ZCM2|A	tr|A0A133Z9W5|A
tr|A0A1J5UBC3|A	tr|A0A1J5UMM2|A
tr|A0A1X1QFS3|A	tr|A0A1X1QNU6|A
tr|E8R0I8|E8R0I	tr|E8R113|E8R11
tr|A0A0U4W2T2|A	tr|A0A0U5ANN8|A
tr|Q0EWZ9|Q0EWZ	tr|Q0EXD6|Q0EXD
tr|A6G038|A6G03	tr|A6G757|A6G75
tr|A1AVQ8|A1AVQ	sp|A1AXS9|TRPB_
tr|A0A1H7YHR1|A	tr|A0A1H7SJU4|A
tr|A0A1M4TKU5|A	tr|A0A1M4TE31|A
tr|I0AK19|I0AK1	tr|I0AM90|I0AM9
tr|A0A0F7K0Y5|A	tr|A0A0F7K2Q5|A
tr|G4E753|G4E75	tr|G4E6U4|G4E6U
tr|B5YJH0|B5YJH	tr|B5YJI9|B5YJI
tr|A0A0C2D3G7|A	tr|A0A0C2D2I1|A
tr|W0TPG1|W0TPG	tr|W0TLF8|W0TLF
tr|W0PHI0|W0PHI	tr|W0PC89|W0PC8
sp|O67329|PYRKH	sp|O66923|TRPB1
tr|A0A0N8PMS4|A	tr|A0A0N8PN37|A
tr|A0A1P8UW24|A	tr|A0A1P8UPR6|A
tr|A0A151E8X7|A	tr|A0A1F9YPS4|A
tr|D7E6C7|D7E6C	tr|D7E706|D7E70
sp|P58887|PYRK_	sp|Q8TX91|TRPB_
tr|A0A1J4XKT9|A	tr|A0A1W9IAU6|A
tr|F7XP46|F7XP4	tr|F7XQ50|F7XQ5
tr|D5EGN3|D5EGN	tr|D5EDN1|D5EDN
tr|A0A127F5S7|A	tr|A0A127ENF7|A
sp|O27280|PYRK_	sp|O27696|TRPB1
tr|E6MJT1|E6MJT	tr|E6MDX3|E6MDX
tr|M9SCI3|M9SCI	tr|M9SD31|M9SD3
tr|A0A0F7IFU5|A	tr|A0A0F7IGC8|A
tr|A0A0R2P2W8|A	tr|A0A0P8YKF6|A
tr|A0A1Q9SE71|A	tr|A0A0N7K0B0|A
tr|F2NMH0|F2NMH	tr|F2NQK4|F2NQK
tr|A0A1M3BBS8|A	tr|A0A1M3BN49|A
tr|G7VAC7|G7VAC	tr|G7V837|G7V83
tr|D3RX95|D3RX9	tr|D3S073|D3S07
tr|A0A147GWY6|A	tr|A0A147GLY7|A
tr|E4U7H3|E4U7H	tr|E4U7W1|E4U7W
tr|I4BVH0|I4BVH	tr|I4BYN9|I4BYN
tr|A0A101DHI5|A	tr|A0A124F8W5|A
tr|A0A0F2RMC2|A	tr|A0A0F2S5R4|A
tr|J7QM94|J7QM9	tr|J7Q4L1|J7Q4L
tr|A0A0S8KGJ6|A	tr|A0A1J4ZT58|A
tr|W6KCW4|W6KCW	tr|W6KGD9|W6KGD
tr|A0A1G3IHE0|A	tr|A0A1G3IGL5|A
tr|C1DJA9|C1DJA	sp|C1DH66|TRPB_
tr|D0DCT1|D0DCT	tr|I1AR52|I1AR5
tr|A0A1G3E8R7|A	tr|A0A1G3E972|A
