# Supplementary material for: Inter-protein residue covariation information unravels physically interacting protein dimers
Source: BMC Bioinformatics. 2020 Dec 17;21:584. doi: 10.1186/s12859-020-03930-7 (PMC7745481; doi:10.1186/s12859-020-03930-7)
Supplement: Supplementary file 5 — Additional file 5. Final ER-MSAs at different ASA thresholds. Available on Mendeley data (http://dx.doi.org/10.17632/9bk2r55286.1). [file 12859_2020_3930_MOESM5_ESM.zip › Additional file 2/Final ER-MSAs/Negative ER-MSA dataset/ASA0.0/paired_MSA/1ep3-B-1qop-B/MSA_ready_for_MI.txt]

MSQLQEMMTVVSQREVAYNIFEMVLKGTLVDEMDLPGQFLHLAVPNGAMLLRRPISISSWDKRAKTCTILYRIGDETTGTYKLSKLESGAKVDVMGPLGNGFPVAEVTSTDKILIIGGGIGVPPLYELAKQLEKTGCQMTILLGFASENVKILENEFSNLKNVTLKIATDDGSYGTKGHVGMLMNEIDFEVDALYTCGAPAMLKAVAKKYDQLERLYISMESRMACGIGACYACVEHDKEDESHALKVCEDGPVFLGKQLSLMTTLLNPYFGEFGGMYVPQILMPALNQLEEAFVSAQKDPEFQAQFADLLKNYAGRPTALTKCQNITAGTRTTLYLKREDLLHGGAHKTNQVLGQALLAKRMGKSEIIAETGAGQHGVASALASALLGLKCRIYMGAKDVERQSPNVFRMRLMGAEVIPVHSGSATLKDACNEALRDWSGSYETAHYMLGTAAGPHPYPTIVREFQRMIGEETKAQILDKEGRLPDAVIACVGGGSNAIGMFADFINDTSVGLIGVEPGGHGIETGEHGAPLKHGRVGIYFGMKAPMMQTADGQIEESYSISAGLDFPSVGPQHAYLNSIGRADYVSITDDEALEAFKTLCRHEGIIPALESSHALAHALKMMREQPEKEQLLVVNLSGRGDKDIFTVHDILKARGEI
MQ--PHIATITKIIDETPDVKTFQVVDPQVNFGNLPGQVAQLSVIG---TGEATISITSSPTRKGFLEFSIKK--VGRLTSVIHQLEEGSKIGVRGPYGNHFPYEM-MKGKDLLFIGGGIGLAPLRSLIDFVLADYGKVEIIYGARSKADLCFKYDLKAKDQV--YVTIDRGWDGKVAFVPAYLEELNPSNKIAITCGPPIMIKFVLQALEKGYQIVTTLELKMKCGIGKCGRCNIG-------HKFVCVDGPVFTLAQLKFMVM-RAGYFGNFGGRFVAETAIPALQELEQAFFAIKEDKAFWEELNYLLRDYVGRPSPLYYAANLTKLAGAKIYLKREDLNHTGSHKINNTLGQALLARKLGKKEVIAETGAGQHGVATATAAALLNLKCTVYMGAKDVERQQLNVLRMQLLGAEVVPVQSGSCTLKDATNEALRQWVTRIEHCHYIIGSVVGPHPYPTLVREFQKIIGEETKRQILDKEGRLPDAIVACVGGGSNAMGIFYPFLQDTQVALYGVEAAGKGLATGQHAATLNCGRPGVLHGARTFLLQDAHGQILEAHSVSAGLDYPGVGPEHAFLHKTGRARYLAVTDQEALQAAELLCRTEGILPALESAHAIAGALPLAREL-GPDRIMVICLSGRGDKDVHTLQQLGG-EVDA
MPKLVEKTVIIEQRVLAAEVRELVLDAPVIAAQVRPGQFVHVRVANGEPLLRRPFSIAKADAGRGVLHIIYRI--VGKGTAGLSLLESGDHLDCMGPLGNGFIF----QGEHPLLVGGGMGLAPLAYLAQQLCPK--PVEILMGGRSREEMFWISVFEKLCNI--HITTDDGSLGTQGVTLDQLPKLLDSFDMVYTCGPKVMMAGVVRLAGINIPSQISLEDFMACGVGACLSCTCAGS--DGKRRKVCSEGPVFWGGEVSLM---KNGRFGKFGGRYVPETIMPALSELEKRYMELKNDEGFQQELSQYLSEYAGRPSRLYLAKRLTKHYRATIYLKREDLNHTGSHKINNALGQALLARYMGKKCVIAETGAGQHGVATATVAALFGLKCRVYMGKEDVERQALNVFRMRLLGAEVVPVTSGTATLKDATTEAFRDWVTNVRDTNYIIGSVMGPHPYPMMVRDFQSVIGKEIKKQILESAGTLPDYLVACVGGGSNAMGTFYAFRNDVQVKKIGVEAAGKGLSTGMHAASLTAGRPGVLHGALSYVVQDEEGQIIPAYSISAGLDYPGVGAEHSYFKDTGIATYVAVTDEEALAAFQRLTALEGIIPAMESSHALAYLEYLMPET-SSEQSVVVCLSGRGDKDVQMVADILE----G
MIK-VEKMKIEQQTEIAKNIYEIRLKGDLVSEIKMPGQFVHIKVNSADPLLRRPISISSYDKREQTMTLIYRA--SGLGTRELVNQ---DEIDVMGPLGSGFPVET-AQGKTAILIGGGIGVPPLYECSKQLKAKGFNVIHVLGFESKETVFYEAAFKELGPV--YVTTADGTYGTKGFVTNAITEFNLQADVFYACGPVPMLGAVEQQLS-HMPGFISMEQRMGCGIGACLACVCQVN--PEPYKKVCTDGPVFRKGELVYMTL-LNGQFGQFGGRFVPETLMQSVIDLEKAYRETKNDPEFQRELKHYLTDYVGRETPLYYAENLTKKVGSKIYLKREDLNHTGAHKINNTIGQALLAVKMGKRKIVAETGAGQHGVATATVCALLNLDCVIFMGEEDIRRQELNVFRMELLGARVESVSQGSGTLKDAVNEAMRYWVANVEDTHYIIGSVLGPHPFPEMVRDFQSVIGEETKKQILDKEGRLPDEIIACIGGGSNAIGMFYPFIDEKDVKLTGVEAAGSGIHTNKHAATLTAGEVGILHGSLMYLLQNEDGQIQEAHSISAGLDYPGVGPEHSYLHEIKRVQYESVTDQEALNALELLSRTEGIIPALESAHAVAEAVKRAENG-NPEEVIVICLSGRGDKDVNTVKAALE--DEK
M--KLITAKVINQVKIAKDQFVLRLYCPDIVLAAKPGQFITLKIHEQ-PLLRRPFSIHYIDKEKGYLEIFYQV--VGRTTKDLSNLSEDADVSLLGPLGNGFTLK---ENSKALLIGGGLGQAPLRFLATELKLLNTEVEVLLGARHEEGLKNLECFMDQTNI--HCATEDGSKGVKGFVTEVLPDIIKEPDIIYTCGPIPMLKAIKEIATKQILCQISLEKTMACGIGVCLGCTCKSK--DEKYPKVCIDGPVFWAEGVDIMSL-ERGFFGEFGGSFVPNEMKEVLKKVEEVFYACKEDDDFHSELDYYLKEYVGRPNPLYYAQKLSEKLGAKIYLKREELNHTGSHKINNVLGQVLLAKKMGFKRIIAETGAGQHGVATATAAALFGLECVIYMGEVDTKRQSLNVFRMELLGAKVVSVKTGTRTLKDAVDEALNDLVANSDNTYYVLGSAVGPHPYPEIVKYFQSIIGREAKEQILEKEGRLPDCIIACVGGGSNAIGLFSPFVKDKGVKIIGVEPAGKGLETGEHAASMTMGTPGTLHGFKCYVLADEKGEPLPTYCIAAGLDYPGVGPEHSYLKASGRAEYVTATDMEALDAFKELSKLEGIIPALESAHAISYAMKIAPTM-SKDQIIIVNLSGRGDKDVQQVFEIL----NK
MSKQMEQAVVVRHLCLASTIKMLTLRAPAIAQCAEPGQFIHIRVADSHPLLRRPFSIADADPQAGTIGIIYRI--VGAGTELLAKVKEGDQINCLGPLGRAFEL----SCHRPLLVGGGMGLAPLLFLARRLCPR--PVQVISGGRNAEEMVWPALFQPLCNI--AITTDDGSIGLRGVTTDLLPQILTDFDRIYACGPRPMLIRVAEITKKKVSCQISLEKHMACGIGACLACTCSGT--DGLRRKVCSDGPVFWAEEVLLM---KNGRYGRYGGRFVPETVMPALIELENYYLKLKDDAAFQQELAFYLGQYAGRPTRLYFAENLTAYYRGKIYLKREDLLHTGAHKINNAIGQALLARRMGKGRIIAETGAGQHGVATATVAALFGLKCRVYMGEEDMERQALNVFRMRLLGAEVVPVTSGTGTLKDATSEAIRDWVTNVRDTHYIIGSVVGPHPYPMLVRDFQAVIGEEVKEQMVKMAGRQPSYLIACVGGGSNAMGIFYPFHDQPEVKKIGVEAAGKGLATGQHAASLTQGRPGVLHGALSYLLQDDDGQVIPAYSVSAGLDYPGVGPEHAFFKDEGIVTYTAVTDEAALAAFQRLAKLEGIIPALESAHALAFLDELMPAT-NPDDIVVVCLSGRGDKDVQMAANILGGACHV
MALLPYIATITKVIDETPDVKTFQMVDPGVVFKQKPGQVAQISIFG---VGEATISITSSPTRTGMLEFSIKK--VGRLTSVIHQMEPGMKVGIRGPYGNHFPYEM-MKGKDLLFIGGGIGLAPLRSLIDFVLADYGKVEILYGARSSADLCFKYDLKQPDKV--YVTIDRGWDGHVGFVPAYLEELNPNNKVTITCGPPIMIKFVLQALEKGYQVVTTLELKMKCGIGKCGRCNIG-------SKFVCVDGPVFTLRDLKFMSL-ARGYFGPYGGQFVPETLMAALEELIEAYEEVKNDRSFQAELTFYLQHYAGRPTPLYFAESLSRYVGAKIYLKREDLAHTGAHKINNTIGQVLLARRMGKKKVVAETGAGQHGVATATAAAKFGLECTIFMGAEDVRRQELNVYRMRLLGAQVESVTSGSRTLKDAMNEAIRYWVTHVRDTYYVLGSVGGPHPYPTIVRDFQKVIGEETKAQILAQEGRLPDLIVACVGGGSNAIGMFYPFLEE-DVRLVGVEAAGLGLESGRHAATLSRGKVGVLHGAKSYVLQDDRGQIVEAHSISAGLDYPGVGPEHAYLKDIGRVEYTAVTDEEALEAFKLLAKTEGILPALESAHAVAKGVELAREL-ESEKIVVINLSGRGDKDVYTVARELGVTLGE
M--QPMNAEIAETIEESPTIKSFVIV--S-QFKFDTGQFVELTLPG---EGEAPFTPSSSPAIAEKMEITIMK--AGRITGLLHECGKGQRVGLRGPYGNGYPLDA-FAGKHVYIIGGGVGLAPIRSLFLTLMDDFKSVVCRFGARTPEDFIYKKTLKLPGQM--KLTVDKDWDGHVGVVTTILNRKDVDNAVAVVCGPPIMMKFATVSLLDGFSIYFSMEKNMSCGFGKCGHCMLG-------RYYVCKDGPVFTYDQIGWMSDRHNGRFGDYGGYYVPEVLIPALEELEEAFYRFRDDQAFVAELAQLLEHYAGRPSPLYHAKRFSEYVGFQVYLKREDLLHGGAHKINNSLGQGLLAKYMGKTRLIAETGAGQHGLATAMVGALLGMETKIFMGVTDIERQSVNVHKMKLCGAEVVPVEGGTGTLKDAINDALRYWTAHVTDTFYLFGSAAGPHPYPTIVRHFQSCIGKEARQQCLDQIGRLPHMVVACVGGGSNAIGMFAGFLDDRNVKLIGVEAGGKGLKTGKHAASLSAGKVGILHGAKAYLLQDENGQVLDTESISAGLDYAAVGPEHCYLKDTGRAEYVAAEDEQVLDTFELLTKLEGILPALESTHALAYIADQKGKL-APATIAVVNLSGRGDKDVGIVEKARG---GK
MIN-KEWMTVLSQEKIAVNIYELTLKGELVQQMNEPGRFVHLKVNEQIPLLRRPISVASIDKENSQFTMIYRA--EGEGTKILAQKKAGETIDVLGPLGNGFPVEAAQPGDTALLVGGGIGVPPLYELSKQLNERGVRTIHVLGFQSADTSFYVEAFSALGDT--YVATVDGSLGVKGFVTDAIQQYGLEADILYSCGPLPMLRALEEAQL-TKKGFISLEERMGCGIGACFACVCHTKPTGTDYRKVCSDGPVFPIGEVALMSQ-KQGYFGEFGGSFVPPGLQEALDYLADQFNTYKDDPEFIKEYKDYLKEYVGRENPLTYASHLTEKLGAKIYLKREDLNHTGSHKINNVMGQILLAKKMGAKRIIAETGAGQHGVATATVCAMFGMECVVYMGVEDTRRQALNVFRMELLGAEVVAVEKGQGRLKDAVDAALDDYVENYKNTFYLLGSAVGPHPYPTMVKHFHSVISEESKRQILEKEGRLPDAVLACVGGGSNAIGAFAHYIDEPSVRLIGAEP--------EKAPSLTQGKPGVLHGFKCLVLADEEGNPLPTYSIAAGLDYPGAGPEHSYLKETGRAEYYTVTNEEVLEAFQELSRTEGIIPALESSHAVAYAMKLAPTM-DKEQIIIVNISGRGDKDVEKVFEQLK---QS
MS--QAMMTVVSQTEIAQDIFELRLKGALVKEMGAPDQFLHIRVPGDELLLRRPISIASIDAEKEECVIIYRT--EGKGTTIISQLTAGDELDILGPLGNGYPIDMLEESQNALLIGGGIGVPPLYELAKQLHAKGVNVVSCFGFKNKAEVFYEEEFAAFGKV--NIATDDGSYGKQGFVTQYFEELDFVPDAVFACGPKGLLVAVSKTFD-PSLTYLSLEERMACGIGACYGCVCDKKTSAYDNYRVCVEGPVFRAEEIVLMT----SYFGAHGGQFIPETLMNACLELSEAFFRFKEDPAFKKELNDLLDNYAGRPSRLYFAEKMTKDLGAKVYLKREDLNHTGSHKINNALGQVLLAKKMGKKRIIAETGAGQHGVATATAAALLDMECVVYMGEEDTQRQALNVFRMELLGTKVIPVTSGTATLKDAVNEAMKDWASTFEESHYCIGSVMGPHPFPTMVRDFQKIIGEETKAQMAQAEGKLPDVVMACVGGGSNAIGTFYDFIGDESVRLIGCEAAGRGIHTQDTAATIATGTPGIFHGMKSYFCQDEYGQIAPVYSISAGLDYPGIGPEHADLYDRGRAEYVSVTDDEAVAAFEYLARMEGIIPAIESSHALAHAMVLAPTL-DPEKIIVICLSGRGDKDVAAIARYKGVDIHE
MPKLLVQAAILQHIDLSSSIKQMTIAAPLLAQTAQPGQFVHVKGAGHEPLLRRPISIAGVNREAGTLTLIYRI--VGKGSAMLAALKPGDLLDCLGPLGQGFAL----RGEKPLLIGGGIGIAPLLFLAQCLCPL--PAEIIMGGRTQGELFWQPLFKDACHI--HVTTDDGSLGVKGLTVDILPQMLARFDMIYACGPQPMLRAVTAIAGTRVPCQVSLEERMACGIGACLVCTCNTE--SGAKKKVCSDGPVFWAEEVLLM---DNGRYGQYGGQFVPETVMPALLELEDFYRTVKQDASFIAELNRYLAEYAGRPTRLYYAANLTRHYGAGIYLKREDLLHTGAHKINNALGQALLARRMGKKRIVAETGAGQHGVACATMAALFGMECKVFMGEEDIERQALNVFRMRLLGTEVVPVTSGSGTLKDATSEAIRYWVTNVRDTHYIIGSVVGPHPYPMLVRDFQTVIGQEIREQQAALNIKNIDFLLACVGGGSNAMGTFHPFHQEKFVRKIGVEAAGKGIFTGQHAASLTQGEPGALHGALSYLLQDEDGQVIPAFSISAGLDYPGVGPEHSYFKDAGLVEYVSVTDQQALQAFELLAKTEGIIPALESAHALAYLEILMPDT-KPDQTVVICLSGRGDKDVQQVAKVME---EK
MPKIAVDASVIINEQVSEDVFRLELLCPEIAAYSKPGMFVQVRVDKGMLLLRRPFGIADVK--DKSITVFYRV--LGEGTKALTSVKSGDLLNVLGPLGNGFKT----DAKRPLLVGGGMGLAPLLYLARFYQGK---ADILMGGRNKQEIFWEEYFRPYANI--FITTDDGSVGTKGFTTSLLPQLLTDYDLVAVCGPGIMMQLISDIAAKDVPCQVSLEKRMACGLGACLSCAVDTK--DGQRKKVCKDGPVFWAEEVQIM---TEGRFGKFGGQYVPETVMPVLKELEEAYKKYKDDESFKADVRYYLNKYAGRPTMLYYAKKLTEHYKAKIYLKREDLLHTGAHKINNALGQALLAKRMGKKQIIAETGAGQHGVATATAAALFGLDCCVFMGALDMERQKLNVFRMKLLGAKVIPVSSGTGTLKDATSEAIRYWAAHVEDTHYIIGSAVGPHPYPTIVRDFQSCIGEEIRQQIKEEAGGRIDYLLACVGGGSNAIGTFYEFRNDKDVKKFGIEAGGRSDTSGDNAKTLSAGEPGVLHGAYSYVLQTPEGQIVEAYSVSAGLDYPGVGPEHSYFKDEGIVKYVSVTDTEALDAFRRLSKLEGIIPALESSHALAYLEKLMPQT-KEDEVVVLCLSGRGDKDVQMVAKILGEGI-E
M-----KSSILFNRLLAPGIYQMAFSCADIARSASPGQFVHIKLNDSGHILRRPFSISNII--GDIVYIVYQV--RGSGTLIISRLKSGDEIDVIGPLGRGFDIS--RTKNRALIVGGGLGIAPLLYLSRMLSNK---SEVFLGYKDH--LFLVEEFE---HP--IVSTETGISGYRGFVTDALKEYLESADIIYACGPVGMLKAVKSISQHGIPCQVSLEERMGCGIGACLVCSCKIKEDGWHYMRVCADGPVFMADEVIFMN--IPGRFGIFGGQYVPETVMNALIELEREYNAAKNDEKFMEEYRYYLREYSGRPTPLYYAENLTASLGAKIYLKREDLNHTGAHKINNVLGQILLAKRMGKKRVIAETGAGQHGVATATGAAMFGMKCEIFMGEEDIRRQALNVFRMKLLGAKVTSVRSGTGTLKDAVNEAIRNWVTHVEDTFYVMGSVVGPHPYPTIVRDFQRIIGDETRAQILEKEGRLPDYVIACVGGGSNAMGIFHPFFEDKEVKLIGVEAAGQGIDTDKHAATMARGSVGVIHGMKTMLLQDKEGQIMPVYSISAGLDYPGVGPEHAYYKEIGRAEYVSATDREALDAFVKLSRTEGIIPALESSHAVAYALKLAPKL-SKDKIIIVNLSGRGDKDVETVAKVLG--VEL
M--FLEDGKIISHESLGNGQYLMEISCPQVSADAVPGQFVHISCAESNPLLRRPISIHRINKEKNTIELYYLV--VGKGTTLLSAKIVGSTISLMGPLGRGFELN--VPEKRTVLVGGGIGIAPLLALAEELKANGKEVVSLLGAAGAEGLVRAKEFAAYGDI--VEITEDGSLGEKGLVTEYLQPLIDKNTIIYTCGPEGMLKAVVKAASEDVPCQISLEAAMACGVGACLGCTCVKG--HGGYPKVCKDGPVFWSSEVKLMKS-EKGYFGDFGGSFVPPQLQKVLDTLEKQFYECIQEPEFMKELDYQYQQYIGRPNPLFYAKKLSEKLGGKIFLKREDLNHTGSHKINNTIGQVLLAKQMGLKRVIAETGAGQHGVATATAAALFDMECIIYMGEEDTKRQALNVYRMQLLGAKVNAVKSGTRTLKDAVDEALNDLIENYDHTYYMLGSVVGPHPYPMIVRYFQSIIGREAREQVIQQAGRLPDYVMACVGGGSNAIGLFSGFIADENVKIIGVEPGGHGISTGRHAAPLSVGKPGMIHGFKCHVLCDEEGKPLPTHSVAAGLDYPGVGPEHSHLKESGRANYVSVTDDEALNAFQELSKVEGIIPALESAHAIAYAIKLAPTL-DSDQIIIINLSGRGDKDVAQVYDILQSKENN
MHNIPYPATITKIVDETGDVKTFTVEDPEVRFGNKPGQVAELSVFG---EGEATISITSSPTRGKFLEFSVRR--VGRLTSVLHQMEVGQKIGVRGPYGNWFPYEM-MKGKDLFFIGGGIALAPLRSLIDFVLSDYGKVEILYGARSYNDLCFKSDLKCPNKV--YTTIDRGWTGHVGFVPNYVEEVNPSNKIAIICGPPIMIKFTLAVMEKGFQIITTLEMKMKCCIGKCGRCNIG-------SKFVCVDGPVFSLAQLKFMAD-ERGYFGAYGGRFVPETLMPALEELEGAYHFYKNDPEFQGELNYYLRHYVGRPSPLYFARGLTEYCGARIYLKREDLNHTGAHKINNTIGQILLARRMGKRRIIAETGAGQHGVAAATAAALFGFECAVYMGEEDIRRQELNVYRMKLLGARVIPVSAGSRTLKEAMNEALRDWVTNVRNTYYLIGSAAGPHPYPAMVRDFQSIIGIEAKSQVLEQAGRLPDYVVACVGGGSNAIGIFHPFLADRQVRLIGVEAAGRGLDGEEHAATLNRGSPGILHGSLSYILQDKDGQVKCAHSIAAGLDYPGVGPEHACMKDTGRVEYTSATDAEALEAFRLLCRTDGIIPALESAHALAEAVRLAPDL-AKEEVILVNLSGRGDKDIPVVAGARG--VSV
MVQ-MLKVKILENKQVLPDFFRMVLAAPMVAKEAVPGQFLMINTSDTDPFLKRPISVNRIDQEKGTISLIYQI--VGKGTRLLTKKNAGEEIQIIGPLGKGFCWS--EQDKTIVLVGGGCGIAPLVALAEALVQTGKEVFVLLGSQCKEKLLGEDEFKELGTV--MVATDDGSYGRRGFVTELLDELSQKIDQVYCCGPLPMTKAVVQITKKFIPCQISLEERMGCGIGACIGCVTKVRDGTIDYKKVCHDGPVFTSSEVVFM---AKGRFGIHGGQYIPETLMNAVIELEEAYDRFKNDPEFIAELDDLLNNYAGRPSLLYFAQKMTKDLGAKIYLKREDLNHTGSHKINNVLGQVLLAKRMGKNRVIAETGAGQHGVATATAAALMGMKCEIYMGKEDTDRQRLNVFRMELLGAKVHTVTSGTQTLKDAVNETMREWTQRVKDTHYVLGSVMGPHPFPSIVRDFQSIIGREVKQQMLEKEGRLPDVLLACVGGGSNAMGLFYDFIEDTKVRLIGCEAAGYGVDTAKTAATMATGTVGIFHGMKSYFCQDQYGQIAPVYSISAGLDYPGVGPEHANLHDMGRAEYVPVTDDEAVEAFEYLSHTEGIIPAIESAHAVAYAKKIAPKM-SQDQTIVICLSGRGDKDVAAIARHRGVQIYE
M-Q-QERMTVVRQAQIAKNIFEITLRGQIVQDM-SPGQFVHVRVTDAEPLLRRPISIANVDKEKSEFTMIYRA--EGRGTQVLAKNREGEVVDVLGPIGNGFPLDAVQAGDTALLVGGGIGVPPLYELSKQLNAKGVKTIHVMGFQTADVCFYENEFLALGET--QYVTADGTHRHTGFVTDVLNKLQPEFDVFYSCGPMPMLRALEAYYP-EKEGYLSFEERMGCGIGACFACVCDTTQDERDYIKVCSDGPVFPKGTVALM---EHGYYGDYGGRFVPETLMQAVKELELAYEASKVDEAFQAQIRYYLRQYVGRDNPLYFAEQLTKHCGAKIYLKREDLNHTGAHKINNTIGQVLLAKKMGKHKVVAETGAGQHGVATATVCALLGMECIIFMGAEDVKRQELNVFRMELLGAKVESVTQGSKTLKDAVNEALRYWVAHVDDTHYVMGSVLGPHPFPMIVRDYQAVIGKETREQIMAQENKLPDTIIACIGGGSNAMGMFYPFIDD-DVTLVGVEAAGKGVMTTQHAAAIYQGDVGVLHGSKMYLMQDEHGQVTEAHSISAGLDYPGVGPEHSLLHDSKRANYVQITDQEALQAFQLLSRTEGIIPALESSHAIAYATKLAPTL-PKEHIIVVCLSGRGDKDVHTVKQILRG-EQQ
MLNIPRIGVVTDIRQDTPDVKTFRVVDGK-LFEHIPGQCAMLSVPG---VGEGMFSITSSPTNEEYMEFSIKK--CGCLTSWLHMMDVGQQITVRGPYGNGFPVED-FKGKNLLFIAGGIGLAPLRSVINYVRDNYGTVQIIYGSRSKDDLVDYQEIADDGEV--NLTIDRGWDGHVGFVPNYVKELNPDTKTVVMCGPPIMIKFTLGGLKEGFQVFTTMELRMKCAIGKCGRCNIG-------NKYVCKDGPVFRFDQLSYM---KKGRFGIYGGQYVPETVMHAVCELEAAYEHYKNDKEFCEELKALYRDYAGRPSMLYYAEKMTKDLGPKIYIKREDLNHTGSHKINNVLGQILLAKKMGKKRIIAETGAGQHGVATATAAALFGMECEVYMGEVDMERQSLNVYRMELLGAKVTPAKSGTGTLKDAINEAMKDWATNIETTYYLIGSVMGPHPYPEMVRDFQKIISKEIKEQLYEKENKLPDCVVACVGGGSNAMGAFYNFIEDDSVRLIGAEAAGKGIDTKYHAATSAKGSNGIFHGMKSIFLQNDEGQIDEVYSISAGLDYPGIGPEHADLFKRKRAKYMPITDEEAVCAFEYLSRTEGIIPAIESAHAVAAAMKIAPSM-NKDQVMVINLSGRGDKDVYQVARYRGVKLND
MNALVETGNIISNWELSEDVNALVLECPEVVALAEPGQFVMIKNEMGSTYLRRPFGVADVDKEQGFLLLIYRK--AGKGTQELAKLEDGAPISVEGPLGKGFSFK---NEGRTLLIGGGVGIAPIIYTARRLGKEAPKPVTLLGVRNHKELFWSDFVEDFSKL--VYTTDDGSYGRKGFAIDAIPDILKEIKHIKVCGPTIMMKGIAELAIKGIECEVSLEKRMACGIGVCLGCTFEGK--SGKRWKVCGDGPVFDAEEVF-M---SKGRFGKYGGQYVPEIVMPVLTELEAAYEKYKNDPEFLSDLRKYYVEYAGRPTLLYYAEKLTKYYGAKIFLKREDLLHTGAHKINNALGQVLLAKRMGKKRIIAETGAGQHGVATATVAALFGMECKVFMGAVDMERQKLNVFKMRLLGTEVVPVTTGTSTLKDATSEAIRYWAAHIEDTHYIIGSAVGPHPYPTMVRDFQSVIGKEIREQIKEEAGGRLDYLIACVGGGSNAIGTFYEFRDDKDVKKFGVEAAGRGPAVGDNAQTLSNSRPGVLHGAYSYLAQDDDGQVIEVYSISAGLDYPGVGPEHAMFHDQGVVKYVGINDKEALDAFQLLSREEGIIPAVESSHALAYLEKLMPNT-KKDEVVVVTLSGRGDKDVQQVAKALG--EEI
M--QSIKAEVLKVTEESSNIKTFTLK--E-NFSFSTGQFIEFSLEG---IGEAPFTPSSSPYITETIDITIMK--TGYVTEKIHQLKSGDIVGIRGPYGKGYPIES-MFDKEILILGGGVGMAPLRSFLLTLIKKFKKITLCYGAKSPEDVIYKSQFKVKNEV--LRSVDKQWQESVGVVTCLLDKIKIDNTLSIVCGPPIMMKFGTRKLLEGFQIYLSMEKNMSCGLGKCGHCQLG-------PHFVCKDGPVFIYEKIKWMS--APGRFGRFGGRYAPETLMGPLLELEAAYLRLKGEPAFQAELAALLKDFVGRPTPLTKAERLGGALGLELYLKREDLAHTGAHKINNTVGQVLLARRMGKTRVIAETGAGQHGVAAATAAARLGLSCTVYMGSVDMERQALNVFRMRLLGAEVRAVDCGSRTLKDAVNEAMRDWAASVKDTHYVLGSALGPHPFPTIVRDFQACIGREARAQILAQAGRLPDLAVACVGGGSNAIGLFSGFLGDTGVALVGVEAGGVGLGPGQHAARFAAGKPGILHGTFTMLLQDADGQVRPTHSVSAGLDYPAVGPEHAALAESGRARYESVSDAEALAAFDRLAREEGILPALESAHAVAWLCRQARRL--QSQLVVLNLSGRGDKDVETARRARGSGVGG
MFK-QNIYKILSNEMLVPGVFKMRLGGD-TQYITKPGQFINIALDGK--FLRRPISVCDYD--CDSITIIYKT--VGEGTLQLSEMRSGEMLDCLTGLGNGYDIS---KSKEPLVIGGGVGIPPLYNLTKCLVAAGQMPSVILGFNTKDEIFYEEEFKALGPV--TVATADGSYGVHGFVTDALPGD---YDYFYTCGPMPMFKAIEAKIKT--SGQYSFEERMGCGFGACMGCSCQTK---YGNKRICKDGPVLEREEIIWM---SNGRFGIHGGQYVPETLMNEIIKLEKAYDYYKNDPDFVNELNTLFKEYAGRPSLLYYAENMTKNLGAKIYFKREDLNHTGAHKINNVLGQCLLAKRMGKTRVIAETGAGQHGVATATAAALMGLECEIFMGRTDTERQALNCYRMELLGAKVHPVDSGTKTLKDAVNEAMREWVSRVDDTLYVLGSVMGPHPFPTIVRDFQSVISREAREQILEKEGRLPNEVVACVGGGSNAMGMFYNFINDKEVKLTGCEAAGRGVNTGETAATMATGTLGVFHGMKSYFCQNEYGQIAPVYSISAGLDYPGVGPEHAHLKDIGRAQYVPITDDEAVNAFEYIAKTEGIICAIESAHAVAYVMKQAPKM-SKDDIIICCLSGRGDKDVAAIARYRGKEIYE
MPKLVVEAQIVRNSEIGNQVKELVLYAPEIATMAKPGQFLHVRVAKSHPLLRRPLSISGADREAGTVSTIYRI--VGQGTAYLATLDTKDSVDCMGPLGNGFTI----QGQRPLLVGGGMGLAPLVYLAGALCPR--PSEVLMGGRTKEEMFWLSMFHNMCNI--HVTTDDGTLGSTGVTLDILPELLKKFDIIYTCGPRVMMEGVARLAEENIPCQVSLEDFMACGIGGCLSCTCATN--DGTRKKVCTDGPVFWAQEVISM---KNGRFGDFGGRFVPETVMPALLQLEESYGKLKDEDSFKAELSFYLREYAGRPTKLYFAKNLTEHYRGKIYLKREDLLHTGAHKINNAIGQAILARRMGKKKIVAETGAGQHGVACATVAALFGLECRVYMGKEDIERQALNVFRMRLLGTEVVPVTSGTGTLKDATSEAIRYWVTNVEDTHYIIGSVVGPHPYPMIVRDFQKVIGEEVKEEMKTQAIGTLKYMVACVGGGSNAMGIFYAFRNDKEVIKIGVEAAGKGVTTTEHAASLTKGRPGVLHGAFSYLLQDEDGQIIEPYSISAGLDYPGVGPEHSFFKDSGIVEYKAVTDEEALGAFQRLARVEGIIPALESSHALAYLEEIMPKT-ESDEAVIVCLSGRGDKDVDMAVKVMG---GL
MK--KHLLNVASNIEIARNIFEMKLTGPGVGTMTTPGQFLHVSVGNHSKLLRRPLSICDVDLDRKEVTLLYRA--QGEGTKQLSHKTMGEVVDVLGPLGNGFELAENDPNRKALLIGGGIGVPPLYYLGKHLKSKGIEVTFILGYQSIEDSFYIEKFNEIGET--IVTTVDGSLGIKGFVTDAMMDVMKDEPVIYSVGPAIMLKAVEERAG-GLRGYLSLEERMGCGIGACFACVCPTDTRESGYVKICSDGPVFKMGEVVLMTT-TRGRYGVFGGKYVPETIMFALEELEAAFDEAIQDREFNELFQRELAIYSGRPTPLTKADRLSESNGASIYLKREDLNHTGAHKINNAIGQALLAVRMGKKKIIAETGAGQHGVAAATVAAKYGLSCKVYMGKEDIRRQSLNVFRMKLLGAEVIEVTSGSQTLKDATNEAIREWVAAVEDTFYLIGSAVGPYPYPKMVKQFQQVIGYETESQFKEVQGKLPDAVVACVGGGSNAIGMFAPFI-EKDVPLYGVEAAGMGVETAQHAATLSKGSNGVIHGSLTKLLQTSEGQITEPYSISAGLDYPGIGPEHAYLHETKRVTYEAVTDEEALHALKLLCENEGILCALESAHAVAYSLKLAKNM-RKDQQVVVCLSGRGDKDVHTLMDFEEGNKDE
MSVVIEEARVLSHAYPISGVDILTIEAPMIARGALPGQFVQITVPVGGGFLRRPLGIAEVSRDKGWIRLIYRQ--VGRGTASLAAANTRETVSVLGPLGHGFNT----SFRHPLLVGGGMGLTPLLFFAAEHRR----TSILMGGRTKEELFWEKIYQPYVAC--FITTDDGSYGNTGVVTTLLPELLQRYDSIAVCGPSVMMERVAAIAAQDIPCEVSLERRMACGLGACLSCAVNTK---SGRRKVCKDGPVFSAAEV-YM---KKGRFGSYGGQYVPEIAMPALNELEEAYLKYREDEEFLTEFRGYLREYAGRPTNLYFAERLTKHYKANIYLKREDLLHTGAHKINNALGQALLAKRMGKKRIVAETGAGQHGVATATVAALFGMECHIFMGVVDVERQRLNVFRMRLLGATVIPVSSGTGTLKDATSEAIRYWATNITDTYYVIGSAVGPHPYPEMVRDFQKVIGEEIRAQAKDTFDGNPDYLVACIGGGSNAIGTFYDFRNDADVKKFCVEGGGRGDADGDNAKTLSAGTPGILHGAYSYLLQNEDGQVIEAYSISAGLDYPGVGPEHSFFKDEGIVAYVSVTDQEALAAFQRLSRIEGIIPALESSHALAYLEKLMPET-KAGENIVVCLSGRGDKDVQMVAKELGEEI-V
MTISALPCPVLSRENIAAGVYDVWLSAPQ-AEQAKPGQFVGVRCEGF--TLRRPVSICEIDRARGRLRLIFEE--RGEGTRWMTSVRVGETMDLLAPLGNGFNLG--DAGRAAVFVGGGIGVPPLLEAAKPFAGH---ADAILGFRSKPNVILKADFERFGHV--TVVTQDGTEGETGVVTPPLEKRLDSCGVIFACGPRPMLAAVAGVAEAGIPCFVSMEARMACGVGACLSCAIPVKGNEVQNWHVCKNGPVFDAARIVWMA--QKGRYGVHGGQYVPETLMNALEELEQAYARFQNDATFQAELQDLYQNYAGRPSLLYEAKRMTEDLGARIFLKREDLNHTGSHKINNVLGQVLMAKKMGKKRVIAETGAGQHGVATATVATLMGLECEIFMGREDTDRQALNVFRMEMLGAKVHPVDSGTKTLKDAVNEALRNWTSRVDDTFYVMGSVMGPHPYPMIVRDFQSIIGKEIKAQCMEQIGRLPDVVMACVGGGSNAMGAFYDFIGDKTVHLIGVEAAGEGVDTPRTAATIERGTLGVFHGMKSYFLQDEEGQIAPVYSISAGLDYPGIGPEHAWLHDNGRAEYVGATDKEAVDAFLYLSKLEGIIPAIESAHAVAYARKLAPTL-QKDAVIVINISGRGDKDVAAIARYLGVQLHD
MIQ-QERMKVVRQKQIADDIFELTLIGQLTLEMKEPGQFVHIRVEDHEPSLRRPISIAEIDHDAMQFKMIYRA--GGKGTKILSTKKAGDEVDVLGPLGNGFPIEEAAPGDTALLVGGGIGVPPLYELSKRLNERGVKTIHVLGFQSAANVFYEQQFQALGDT--YIVTADGTQGTKGFVTDLLAEVKPEFDVFYSCGPLPMLSALEKFYP-EKKGFLSFEERMGCGIGACYACICDTT--DGDYKKVCSDGPVFPKGVVALMVT-KKGRFGKFGGQFVPETLMTALNELEQAYEEAKQDPSFQEELQDYLHNYVGRENPLYFAKRLSEHLGPKIYFKREDLNHTGAHKINNALGQVLLAKRMGKKKVVAETGAGQHGVATATVCALFDMECVIFMGREDVKRQELNVFRMELLGATVQPVDSGSATLKDACNEAMRYWVTNVENTHYILGSALGPHPFPTIVRDFQRIIGDETRRQILEKEQRLPDAVVACVGGGSNAIGMFTPFVEDEGVRLYGVEAAGHGIPTGEHAAAFADLKEGVLHGSYMYLLQDDHGMVQEAISISAGLDYPGVGPEHCYLHDIGRVEYKSATDEDALEGFKLLSKIEGIIPALETSHAISFASKLAKEM-TKDEIMVICLSGRGDKDVAQVRDALGGQVHD
MGISKITAEVAVQKPIAAGIYDMTLKVGEMAKEARPGQFVSVYSNDGSKLLPRPISICGIDAEKGELRIVYRI--AGEGTKEFSGYVSGTKVEVMGPLGNGYTI----KDKKAIVIGGGIGIPPMLELSKQLNCE---KAMVLGYRDE--TFLKEEFEALGDV--YVSSDLGTAGIKGTVLDAIKEYGVEGDIIYACGPMPMLRAIKAYAEEGIEAQISLEERMACGVGACLGCVCKSKHTHVHNKRICKDGPVFDAREVEIM---SKGRFGVHGGQYIPETLMNEIIRLEEAYEFYKNDKDFNDELNTLLKEYAGRPSLLYYAEQMTKDLGAKIYLKREDLNHTGSHKINNVLGQCLLAKRMGKTRVIAETGAGQHGVATATAAALLNMECEIFMGKEDTDRQALNVYRMELLGAKVHAVTSGTMTLKDAVNETMREWTSRVSDTHYVLGSVMGPHPFPTIVRDFQSVISREAREQILKLEGKLPAAVMACVGGGSNAMGMFYHFIPDKEVRLIGCEAAGRGIHTDQHAATIAKGTLGIFHGMKSYFCQDEYGQIAPVYSISAGLDYPGIGPEHANLHDTKRAEYVPVTDEEAVAAFEYLAKTEGIICAIESAHAVAQALKVAKEY-TPEDSIIICLSGRGDKDVAAIARYRGVEIYE
MSKQVVNGKIIGQGEIAPMIYKMIIEAPEVAENAKCGQFVNVYPESKSTLLPRPISICEVG--ETTITLVYGV--VGEGTKEFSKLVTGDTIRISSALGNGYDVQ---EALVSVLVGGGIGVPPLVELAKHIPGE---KIAVLGFRDEP--FLVKELENLGKV--YVATDSGKVGFKGNVIELIKAEGIKGDYFYSCGPKVMLKALAAYCAEDVPVQVSLEERMGCGYGACVGCVCKTKEKGFEHKKVCKDGPVFLGSEVKWM---LKDVFGSFGGAYVPEAQLKALKELEEVFLKYRDDEEFNAELNYYLKDYVGRQSPLYYADNLTKACGAKIYLKREDLNHTGAHKINNVLGQVLLAKRMGKKKVIAETGAGQHGVATATVAALMGMECTVYMGKEDMKRQALNVFRMEMLGAKVVAATSGTQTLKEAVDEAIDAWVNASDDTFYVLGSAVGPHPYPTIVKHFQKVISEESRAQILEKEGKLPKAIIACVGGGSNAIGSFAAYIEDSEVELIGVEAAGKGIDTPMHAATIAKGEPTVLHGMKTLCVLDENKEVAPVYSISPGLDYPGIGPEHAYLNEIGRGKYVTITDAEAVEALLTLCKTEGILPAIESSHALAYAMKYAPTC-KPEEAIIVTVSGRGDKDVEAIADYLK--ENQ
MDEYVTDAKVVSHRRVAAGCRRLVLAAPEIARAVRPGQFLHVRCDGTDPLLRRPLSVHDADRERGTVTILYRV--VGRGTALLAQKKQGGRVNVLGPLGRGFDPP--AEHRRVAVVGGGIGIAPLFFLARELSADRRAVTVFQGARTAAEL-DVADFTTLPNL--FTATDDGSRGHAGSVVELFLDTVCHVDWVSAAGPPGMLRALAGALETGLSGEFSLEERMGCGIGACVCCSCRIGPDRWEYRRVCADGPVFGAREVVWMM--ERGYFGSYGGRYVPETLMSALEELQLAYLNARADNGFQREFDYYLRHYVGRPSPLHFAANLSRQVGARIYLKREDLNHTGAHKINNTLGQALLARRMGKRRLIAETGAGQHGVATATAAALFGFSCTIFMGTEDVRRQALNVFRMRLLGAEVVEVAAGSKTLKDAMNEAIRDWVTNVEHTYYLIGSVAGPHPYPLMVREFQSVIGRETRRQVYELTGSLPDYVVACVGGGSNAMGIFSEFLGETKVRLVGVEAGGLGPETGRHAATLSYGRPGVLHGSLSYLLQDDHGQVLPVHSVSAGLDYPGVGPELSYLKDSGRVLFTTATDAEALDAFRLLCQTEGILPALESAHAVAEAVKLARTL-TPASSIVVNLSGRGDKDVETVAGE----VWQ
MKNICSVEKVLSNENIIDNVYEIRIEGQ-F--QSDSGQFYMLKPVKSGILFGRPISVYDVQ--PNYISFLYQV--VGQGTKDMSEMVKGDEMQILGPLGNGFDLN--EIKGKVALVAGGIGIAPMVNLAKALKGT-NTIDFYAGFRDC--VYAVDEVEKIVNI--YVSTETGSKGHKGYITEILNPS---YDIVVSCGPLVMMKKVISMAKAKVPIIVSMENRMACGLGACLGCTCKTV---KGNETVCKTGPIFRGEDLIFM---MNGNFGNFGGQFVPEKTQRVLKELEEAFIKYKDDEDFKKEYAYYLNNYVGRPSPLYYAERLTEKLGAKIYLKREDLNHTGAHKINNVLGQILLAKRMGKTNIIAETGAGQHGVATATGCALFGLKCKVYMGATDIERQALNVYKMRLLGAEVVPVTSGEATLKDAVDAALEAYVNASDDTFYVLGSAVGPHPYPMIVKEFQKIIGEEAREQILQVENRLPDLLIACVGGGSNAIGLFAPFVNDKEVAMTGVEAAGLGIETGKHSCAFAQDSVATIHGMKSYFLLDPKGNLMDSYSISSGLDYPGVGPEHAYLKDTKRVSYSSVTDMEAVQGFKTLCEIEGIIPALESSHAIAYTMKVAPTM-PKDKIIIVNLSGRGDKDIHTIQKYI------
M--LPMPVTIADVTDENRDIKTFTLAREEDGFAYLPGQFAELSLFG---SGESPIGIASSPTEKGHLLFTVKR--MGVVTSELHASAAGTKMGVRGPLGHPFPWER-LEGRNILIVGGGFAFTTLRSAITYLLDRFGTITAVYGAREPGELLYKPALASNDAF--TTTIDRGWNGRVGLVPVVVKEIGPSNAIALVSGPPIMIKFTIPVLVEGFDIVLSLENRMKCGIGKCGRCNVG-------AKYVCLDGPVFTWALLEYMKY-QNGYFGDFGGCFVSETLMPAIEELKETFVKMRKDKKFQNELKSYLKNYVGRPTPLYFAEKLSKKFQFKLYLKREDLCHTGAHKINNALAQVLLAKKMGKTRVIAETGAGQHGVATATAASLLGLKCRVYMGTEDMRRQSLNVFRMQLLGTEVIGIDSGSKTLKDAINEAFRDWVTHVKDTHYVLGTAFGAHPYPYMVREFMSVIGTEAYKQIKKAEKRLPDAVIACVGGGSNAIGIFSSFIKDKKVRLIGVEAGGKGIESGLHAARFAGGRVGVFQGTKSYLLQDENGQALTTHSVSAGLDYASVGPEHSFLREIKRASYSYATDEEALNGFSTLAKEEGIIPALESSHAVGYLISHAEEF--KNQLIILNLSGRGDKDVIQVKEIME--NMQ
M-----RYVVRENREISNGIYRLRLEFDG---IPTPGQFIMINCGGN-TLLKRPFSICDHD--ADEITIVYRI--KGKGTYNLSKVKALDTLEVTGPHGHGFDMF--DKFNNILIVGGGIGIPPLLFLSKKLKSKN--LKIALGFKSD--VFLVDEFKKYGDV--VIATEDGNTGIKGYVTDAMKDEIKDIDMIYGCGPMQMLKSVKDMAEKDVPCQISIEEHMGCGIGACMVCACKTKDSGFQYKKVCKDGPVFWSREVVFMV----GRFGKFGGQYVPETIMNALIELEDEFYKAINDKDFIDEYKYYLREYSGRPTPLYFARNLTERLGAKIYLKREDLNHTGAHKINNVLGQILLAKRMGKRKVIAETGAGQHGVATATGAAMFDMECEIFMGEEDIKRQSLNVFRMKLLGAKVTPVKTGTGTLKDAVNEAIRNWVTNIDDTFYVMGSVVGPHPYPIMVRDFQRVIGDETREQILSKEKRLPDYIVACVGGGSNSMGIFYPFINDSSVKLIGVEAAGLGIDTNKHAATMAKGSIGVLHGMMTYLLQDDEGQIMPVYSISAGLDYPGVGPEHAYLRDTGRAQYVYATDEEALSAFMDLSQIEGIIPALESAHAVAYAMKLAPSL-SKDDIIVVNLSGRGDKDVNTVANVLE--VEL
MIH-QERMQVVRQQQIAEDIFELTLTGQLVLDMKQPGQFVHVRVTDTEPLLRRPISIASIDHELLQFTMIYRA--EGRGTTILSAKRPGEEVDVLGPLGHGFPVEEVEPGQTALLVGGGIGVPPLYQLSKELHAKGVRTIHVLGFQSENNVFYEKEFSNLDDT--YIVTVDGSQGTKGFVTDLLKETAPKFDVFYSCGPTPMLGALEQTYP-DKKGFLSFEERMGCGIGACYACVCNTTATEKEYLKICSDGPVFPRGVVKLMVK-QAGRYGKFGGQYVPETLMTALIELEDAYKEAQQDPAFYEELNYYLKDYVGRENPLYYAERLTKKLGAKIYLKREDLNHTGAHKINNALGQALLAMRMGKKKIVAETGAGQHGVATATVCALFDLECIIFMGKEDVRRQALNVFRMELLGAKVVSVDQGAGTLKDAVNEALRYWVANVEDTHYILGSALGPHPFPQIVRDFQRIIGLETRKQIVEREGRLPDAIVACIGGGSNAIGMFHPFVNDEDVKLYGVEAAGSGLETGLHAAAIADQKEGVLHGAYMYVLQDDNGFIQEAHSISAGLDYPAVGPEHCHLHDIGRVKYEAVTDQEALEGLQLLSRTEGIIPALESSHAIFYAAKLAKKM-KKDEILVICLSGRGDKDVQTVRDALGGNNGN
MR--QEMMTIIKQEEIAPRIFEMTLKGDLVQEMGESGQFIHIRVPRQDLLLRRPISLNRIHRELGTCRIIYRV--EGDGTRIFSEMTAGDVLDVMGPLGRGFDLSQLQAGDQAFIIGGGIGIPPLYELSAQLRQKGVHCHHFLGYATKDVVYYEEAFSQLGPT--HVSTDDGSYGFHGNVCQMVRESGIEPDAVFSCGPNGLLKAVYQTCQGTDNIQLSLEERMACGMGACAACVCRSSQGQIRTKKVCEDGPVFQAKEVVLMT--KESYFGKHGGYFVPETLMNACLELEEAFDHFIHDQDFLDNYQRLLKEYAGRPSLLYYADRLTKDLGAKVYLKREDLNHTGAHKINNALGQALLAKAMGKTRLIAETGAGQHGVATATAAALLDMECVVYMGKEDTERQALNVYRMELLGSQVIAVESGTQTLKDAVNEALKDWSANFENSHYCIGSTMGPHPFPTIVREFQRVISREARQQFLDQTGKLPDMVFACVGGGSNAIGSFYEFLNDEEVQLYGVEAAGKGIHTERTAATIATGKEGIFHGMKSYFCQDEDGQIAPVYSISAGLDYPGIGPEHAHFHDTGRVNYVPATDDEAVAAFEYLSRLEGIIPAIESAHAIAYALKVIPTL-DKDQSVMITLSGRGDKDVAAIARYKGVEIYD
M--MPHQMEITEIIDETPDTRTLKLVDEGVSFSFKAGQFGLFSVYG---AGECTFDICSSPTWKDHIECCFRK--VGKVTSALWRLEQGDLVGFRGPYGNWFPVDE-FKGKNIVFIAGGIAFPPIRGVLWNCVDQFKDITIVYGARTVSDLVYKYELKRDDSL--VKTVDPDWDGKIGFVPTVLEQAAPSNAVALVCGPPIMIKFTLPVLTKGFRIYSTLENRMKCGVGKCGRCNIA-------DVYVCKEGPVFTAEQMKYMKK-KKGYFGKYGGQFVPETLVAPIDELTKAYLKYKKDKRFKEELNYYFKNFIGRPTPLYFAENLSRQFGCKIYLKREDLCHTGAHKLNNVIGQLLLAKRMGKKRIIAETGAGQHGVATATGTALFGLECTVYMGEEDIKRQALNVFRMELLGAKVIPVTSGTKTLKDAINETMRDWMANANDTFYCLGSCVGPHPYPMMVRDFQSVIGLEAKAQHFAAEKKQPNYLVACVGGGSNSIGLFYPFLDNPEVKIIGCEAKG--------AAPLSGGTIGVLHGSKSYILQSKSGQILNTHSISAGLDYSGVGPEHSYLKDTGRVKYLPVSDKEALYGFKLLSEKEGIIPALESSHAIGYLKKM--KL-NKNDTVIVCLSGRGDKDVESIKDII-----L
MIK-QERMRIVKHKEIAQNIFEMTVSGQLVQDMTSPGQFVHIRVSDSEPLLRRPISIASIDRDVSEFTMIYRA--EGRGTSLLALKMVGEEIDVLGPLGNGFPVEEATPGETVVLIGGGIGVPPLYELSKRLVDKGVKPIHVLGFQSKEAVFYEDFFRELGET--HIVTVDGSHGQQGFVTTVLSELQPEFSSYFTCGPTGMLAAIQNMYP-DRKGFLSFEERMGCGLGACFACVCKTTQTEVDYVKVCSDGPVFPAGVVSVMSM-TTGHYGRFGGRFVPETLMQAVIELEEAYDLAIKDEAFLEEFRYYLKDYVGRENPLYFAERLTKKMGAKIYLKREDLNHTGAHKINNTIGQALLAVRMGKRKVVAETGAGQHGVATATVCALLDLECVIFMGEEDVRRQQLNVFRMELLGAKVISVTQGSRTLKDAVNEALRYWVTNVEDTHYIMGSVLGPHPFPKIVRDFQRVIGDETRKQIVEKEGRLPDAIVACIGGGSNAMGMFYPFIEDKDVKLFGVEAAGAGLDTDKHAATLTKGSVGVLHGALMYLLQDDAGQIQEAHSISAGLDYPGIGPEHSYLHENGRVEYTSVTDEQALAGVQLLARTEGILPALESAHAIHFAAELAADL-DKDEIVVICLSGRGDKDVVTVRDALGGGTND
MSGKKETTVVVSQTEIATDIYDMWIAT-DLSLQAKPGQFISVYTQDKSTLLPRPISICEVDRENRRIRIVYRV--AGKGTAEFSGYHAGAPIDILGTLGNGFPLEA-AKSKKAFLMGGGIGIPPMLELAKELDCE---KDIIVGYRNSE-LFLADELKQYGNL--YVATEDGSEGTKGNVMNAIAENNLKADVIFACGPMPMLRAIKKYAQENIPAYISLEERMACGVGVCLGCVVKTKHSHVKNARICTDGPVYLASEVDIMER-QERYYGEFGGQYVSESLMNTLDELDKAYEEAIHDEEFLKQYHYYLKQYVGRENPLYYAEKLSKAYGTKIYLKREDLNHTGAHKINNVIGQILLAKRMGKTKVIAETGAGQHGVATATGAALFGMECTVYMGAEDIKRQELNVFRMEMLGAKVVSVTSGSNTLKDATNEAIRTWAKTAEDTFYIIGSAVGPYPYP-----------RESKKQILEAEGRLPDVVMACVGGGSNSIGMFADFIEEPSVKLIGVEAAGLGVETGKHASAMALGKPGTLHGMRSYLLQDEDGNIELAHSISAGLDYPGVGPEHAYLRDTGRAEYVAITDKEAMDALQELCRLEGIIPALESSHAIAYAVKIAKNY-SKDDSIIVNLSGRGDKDLFTILNI-------
M--LPFKAAITGVMPQTASDYTYRLA----DLDVRPGQFMEVSIPG---VGEAPISVSDFG--SGWIEMTIRN--VGRLTGVIHELKPGGHFFIRGPYGHGFPLEE-FTGRDLIIAAGGTGLAPVKSILSRHCSRLKSLTLLAGFKTPSDMLFKDEIEKIDQ----ITVDKNWDGSTGLITGLITKVPVNNTRVIIVGPPVMMKFSALEFLKDINIWVSFERKMCCGLGKCGHCKID-------DTYVCLEGPVFNYTRAE-MEE-EKGYFGQYGGSFVPPQLQDALNQLDDAFETYKDEPAFNEELDYYLRQYVGRPNPLYFAEKLSKQLGAKIYFKREDLNHTGAHKINNVLGQALLAKRMGAKRVIAETGAGQHGVATATACALFDMECVIYMGEEDTKRQSLNGFRMELLGAKVISVTSGTRTLKDAVDAALGDFAVNYETTFYMLGSAVGPHPFPTLVKHFQSIISREARQQILEAEGKLPDAVMACVGGGSNAIGMFANFIPDSNVRLIGVEPAGLGLETGKHAAPLTAGAPGIVHGFKCYVMADEHGEPLATHSISAGLDYPGVGPEHSYLKDIGRAEYVSITDQESLDAFHRLSRTEGIIPALESAHAVAYALKLAPTM-NPDQILIVNLSGRGDKDVEQIFNM-----GH
M-----KGIVYSNDLISPSIYNMGIQLGDTAESIQAGQFVHVRCGQSDPLLRRPISVCQIDAENGIIYITYQV--KGKGTRWLAEQVRGSKLDILCPLGNSFEAVMPADINEIWLVGGGIGVFPLQLLAQQYKDK-ADIVSILGFRSDEFKPLWQPFEQYSRV--IIATEDGSYGYKGLVTDELTLALRAPQIIAGCGPSKMLKSLACIAEQDVPCVVSLEERMGCGIGACLVCNCKIKDGEWHYRRVCADGPVFWSHEVSFM---NKGRFGRFGGQYVPETLMNALDELERAYNEAMADNSFMEELGYYLDKYVGRPTPLYFAERLTEYLGGKVYLKREDLNHTGAHKINNALGQGLLAKRMGKKRLTAETGAGQHGVAAATAAALLGMECDVFMGREDMERQALNVFRMELLGARVVPVTSGTATLKDATNEAIRDWVSNVEHTHYIIGSVVGPHPYPTMVRDFQRIIGDETRQQIIQAEGCLPDHIIACVGGGSNSMGIFYPFVSDDVVKLYGVEAAGLGLDTDKHAATISKGNVGVLHGMMTYLLQDKYGQIQPVYSISAGLDYPGVGPEHAYLYDIGRVHYTSVTDNEAVEAFEMLSRLEGIIPALESAHAVAYAAKLVPQL-SKDDIIVINISGRGDKDVQSIAKLKGVNIDE
M--KDVEFKILTNEPLTGDIFKMTLDGD-TSDIKRPGQFVEISIPGR--YLRRPISVCDWS--ENRLTLIYKV--VGEGTEDLSYMEPGDYISALTGLGNGYDLK--KIPKNPVIAGGGVGVPPMYALAKELKKIGITPYVALGFNTKDDVFYEAEFKALGPV--NVATVDGSYGAKGFVTDIIGD----HDYALCCGPEPMLKAVYNVVK---DGQFSFEARMGCGFGACMGCSKKTK---TGFKRVCKDGPIFMMEEIAWME--KKGKYGLYGGQYIPETLVPAVQEVEQAYDAYKKDPAFQSELRQLMENYAGRPSLLYYAEKMTKDLGAKIYLKREDLNHTGSHKINNVLGQVLLAKKMGKKRVIAETGAGQHGVATATAAALMGLECEIFMGKEDTDRQVLNCYRMELLGAKVHPVTSGTMTLKDAVNETMREWASRMEDTLYVLGSVMGPHPFPMIVRDFQKIIGQEIKEQLMQMEGRLPDAVIACVGGGSNAMGSFYEFIPDTSVRLIGCEAAGLGVDNPKNAATIANGSIGIFHGMKSLFCQDEYGQIAPVYSISAGLDYPGIGPEHARLNELGRAQYVPVTDAEAVEAFEYLSRTEGIIPAIESAHAVAYAKKAAPEF-DKNQILVVTISGRGDKDVAAIARYRGVEIFD
M---ILKERVIENRIMGQMLYKMVISGQ-AAQTATPGQFVHLQVADSEPLLRRPLSIAGIDKNTEEVTIYYKV--IGKGTELLTRIKENEYISVLGPLGTGFTVP---DSGELLLVAGGIGIFPLLSLIQAVDKEKVKLKLLWGGENKQFISGLIDIEKMGNL--DMSTLDGSLGTKGLVTDLLESYLGDNLRVATCGPKGMLQAVTKICLGNVPVEVSLEERMACGIGACLGCVCTVKEGNLKRKRVCKEGPVMDGKEVVWMST-EKGYFGEYGGSFVPPQLQNVLDILADTFEKYKDDPDFLKELDYYFKQYIGRPNPLYFAEKLSKQLGAKIYLKREDLNHTGAHKINNTIGQVLLAKRMGVKRVIAETGAGQHGVATATACALFDMECVIYMGEEDTKRQALNVFRMELLGAEVVAVTRGSRTLKDAVDAALDDLIANYENTYYMLGSAVGPHPYPTMVKHFQSVISREAKAQCLEAEGRLPDAVLACVGGGSNAIGIFADFIPDKDVRLIGVEPAGYGMETGKHAAPICAGKPGVIHGFKCYMMADEKGEPLETHSISAGLDYPGVGPEHSYLHDIGRAEYVSITDAEALEAFHLLSRTEGIIPALESCHAVAHALKMAPQM-AKDKILVINLSGRGDKDVRQIFEMM----QK
ME--AKKMKVIKQNEIADRVYELVLRGEDILE-AKPGQFLMIKPDREDLLLRRPISIAAYDKERSECTLIYRV--EGCGTRHMSTLQAGDLVDSLGPLGNGFKVEEKLAGKQVLVVGGGIGVPPLYQLGKELQKIGAKVTFVNGFSSKKDIFYEAEMAEIGEV--HMSTVDGTFGTRGFVTDITNQFDWTPDAVFSCGPRAMLRAVQTNFQ-GAEVYLSLEERMACGIGACYACMCV-------YVRVCGG---------XIMT--EQGFYGNYGGRFVPESLMRAVLELEEAYQKLSQTKEFQEELKGYLKQYVGRETPLYFAEKLTEHAGAKIYLKREDLNHTGAHKINNTIGQALLAKAMGKKKVVAETGAGQHGVATATVAALFNMECTIFMGEEDIKRQALNVFRMELLGAKVVSVTSGSRTLKDAVNETLRYWVEHILDTHYIMGSVLGPHPFPQIVRDFQSVIGKEARAQHLEMEGKLPDAVIACIGGGSNAMGLFYPFVNDESVDMIGVEAAGLGLDTDKQAASITNGKKGVLHGAMMDVLQDADGQILEAFSVSAGLDYPGIGPEHSHFHELGRATYTSVTDDEAISAFKLLSQKEGIIPALESSHAISYAIKYAATR-PKEESIIVCLSGRGDKDVDQMQKRLKG--DA
MD--TYLATVISNEQIADKIFRIELQGDVVEEMNTPGQFVNIKVSNSEFLLRRPISICEINKEKNTFVMVYRA--DGAGTKKISELEAGDLVDVLGPLGKGYDVYTLEKGQTALLVGGGIGVPPLYELAKQFRKQGINTVHILGFNNVKDVFYEEKFAELGTT--YVATADGSYGEKGFVTDVIKNYKVDYDKYYSCGPFAMLKALTKMDE-EKMGYISLEERMACGVGACYACVCEKI--DGSISRVCYDGPVYDSKEIALMTN-LKGYFGEFGGSFVPEVVQKALDELEAAYDKYKDDEEFLAEYAHYLKDYSGRETPLYYAETLTNHLGAKIYLKREDLNHLGAHKLNNVIGQILLAKRMGKKKVIAETGAGQHGVATAAAAAKFGMECEIYMGALDVERQRLNVFRMEMLGAKVHAAQEGEKTLKEAVDAAFKAWIENIDDTFYVLGSAVGPHPYPTIVKDFQKVISQEAKRQILEKEGRLPDLVVACVGGGSNAIGAFAEFIPHEEVALLGVEAAGRGLDTDRHAATLTLGTVGVVDGMKTYALFNEDGSVKPVYSISPGLDYPGIGPEHSFLKDAKRAEYVSATDDEAVDALLLLTRTEGIIPAIESSHALAEVIKRAPKL-DKDKVIIVNVSGRGDKDVAAIADYLE-NRNK
MANVPEIGQIIKVVEETPTIKSFQVVNQ--EFRFEPGQVAQLSLFG---VGEATFVINSPPTRMDYLQFSVMR--AGEVTERIHQCKTGDPIGVRGPLGNWFPYAE-MKGKDIYFIGGGIGMAPLRTLLLYMLDDYGAITLLYGARSPQDLCYQEEVGRKDEL--ILTVDRDWDKRVGLVPNVLKELAPDGKIAITCGPPIMIRFTLQALAEGYQVITTLERRMKCGIGLCGRCNIG-------TSYVCVDGPVYSLAQLK-MPPIARGRFGAYGGRFVPETLIPALDELERSWKEARADPRYREELTELLRTYAGRPTPLFRADRLAKALSGRVYLKREDLLHTGAHKLNNTLGQALLAKRMGKRRVIAETGAGQHGVATATVCALLGLECIVYMGTEDVRRQSPNVVRMKLLGAEVRSVDAGSRTLKDAMNEAIRDWVTNVRTTYYCIGSAAGPHPYPVMVRELQKIIGEEVAEQIAGAEGRLPDAVVACVGGGSNAIGALHRFVREPSVTLYGVEAAGHGLESGKHGASLAKGRPGVLHGSRSYVLQTEDGQIAEAHSISAGLDYPGVGPELSHLRDQGRLTVLSATDTEALQAFQTLARSEGILCALESAHAIAALPRVRG------GLIVVNLSGRGDKDLGTVIEAL-----K
M------SKVISNERIDEDFFLLKVEDQK---LSKIGQFYMLRAWDSYPTLSRPISVYDSD--DNSVSFLVKI--VGEGTEILSELKKGDDIEITGPLGKGFPED---ISGKIALVGGGVGIAPLFKSAKEYKNNNNTVDVYLGFSGTP--ILEEEYKKICNL---------IVNVGGFITDDIDTT---YDYILTCGPEIMMQVLYKKCKEKTRLYVSMENRMACGFGACLVCTCKTN---HGNKKVCKDGPVFLANEV-WM---SKGRFGIHGGQYVPETLMTAINELESAYEYYKNDEEFNKELSDLFNDYIGRPSRLYYAEKMTKDLGAKVYLKREDLNHTGSHKLNNALGQCLLAKKMGKTRVIAETGAGQHGVATATAASLLDLECEVFMGKEDCERQALNVYRMELLGAKVHPVTSGTMTLKDAINDAMKEWSTRIDDTLYVIGSVMGPHPYPTMVRDFQSIISKEIKEQLNEKEGRLPDAVIACVGGGSNAIGAFYNFINDRNVELIGCEAAGLGVDNPKNAATVANGSEGIFHGMKTLFCQNEYGQIAPVYSISAGLDYPGVGPEHAYLNDIGRARYEAITDEEAVKAFEYLSRVEGIIPAVESSHAIAYALKYVPTL-SKDKIVVINVSGRGDKDVAAIARYRGVEIYE
MIR-NECMAVVAQAEIARNIFELTLKGGLVSEIGKPGRFVHIRTSDGDPLLRRPVSISSVDEEAGTMTLIYRA--EGKGTALLSRKSAGETVDVLGPLGNGFPAEAAKAGSRALIVGGGIGVPPLYGLSEKLKAAGVEPVHVLGFQSADVAFYEEQFGELGET--HLATVDGSAGTKGFVTDVIRSLPGEFDVYYSCGPLPMLTAVSSEME-GTEGYLSFEERMGCGIGACFACVCRTDSNEKGYVKVCSDGPVFRDGVVKLMVK-AKGRYGEYGGRFVPETLMPALLELEAAYREAKDDPAFNAELESILTDYVGRETPLYFAERLTEAAGAKIYLKREDLNHTGAHKINNALGQALLAGRMGKRKIIAETGAGQHGVATATACALLGLECIVFMGREDIRRQELNVFRMELLGARVVSVGGGSGTLKDAVNEALRYWVANVQDTHYIIGSALGPHPFPEIVRDFQRVIGTETRRQILGKEGRLPDAVVACVGGGSNSIGMFHPFVDDEEVALYGVEAAGSGIETGKHAAALTGGRPGALHGAYMYLLQDDAGQIEEAHSISAGLDYPGAGPEHSHFRDTGRVTYGSVTDTEALSALRLLCRKEGILPALESSHAVAYATELAKEM-PPDSIVVVCLSGRGDKDVITVRKALEGRHDG
MVK-DIVGEIVFNKKVGNNIYILSLEAEDV--EIYPGQFAMLRIENGDPFLRRPMSLFKKN--GNKYYFLYQV--VGRGTEILSRKREGEEISILLPLGNSFPKL--KERENVLIVGGGVGIAPLNFLVNFYKDQ-VNFYTFIGFSSFVLE-VYVDFKNYSEF--VISSEDSSLGYKGKILDFIPENLDNFEKIISCGPSKMLEILMKKVKDKEKVYLSLEERMGCGFGICLSCAVRG---KNRLLHVCKDGPVFCGTEVVFMRK-ERGYFGEFGGRFVPETLMEPLLQLEEAYNKYKDDEEFKKELGYYLKTYVGRPTPLYFAKNLSERLNAKIYLKREDLCHTGAHKINNAVGQALLAKYMGKRRLIAETGAGQHGVATATVAALFGFQCTVYMGEEDCERQKINVLRMKLLGAEVVPVKVGSRTLKEAINEALRDWVAHPEDSYYLLGSVVGPHPYPIIVRDFQKIIGEEAKNQILEIEGRLPDYLIASVGGGSNSIGLFYPFLEE-DVKIIGVEGGGKGLGSGLHSASINFGKVGVLHGAKMYLIQDENGNVSPTHSISAGLDYPGVGPEHSFLAQIGRVKYDIATDDVALKGFLTLSELEGIIPALESAHAIGYVIEHRKDF-PEEPIIIINLSGRGDKDLGIIINYMG--EKE
M--KPEVAVIKRVEKLTVTESLFDLESGK-PLGHRPGQFLELSIFG---VGEAPISISSAPSDSPTFQLCVRK--IGNVTTAMHARKPGDKVGIRGPFGNGFDLEN-FKGWDVLLIGAGLGLAPLRSLIWAVLNDYGRVFIIHGARSPQLLLFKEELNRPDEF--YSTVDVSWQGHVGVISTIIPEVDFDKTQAVIVGPPVVYKFLIKELKNGVHIWVDLERKMKCGVGKCGHCQIN-------NVYVCQDGPVFRYDRIKIMYI-VKGKFNGYGGQFAPETLMPALEELEATYAKLKDDPKFKRELDYYLREYAGRPTPLYLAEQLSKRVEMKIYLKREDLAHTGAHKINNTVGQALLARKMGKTRVIAETGAGQHGVATATAAAMLGLKCDVYMGTKDMERQRLNVFRMRLLGANVIPVKSGSCTLKDAINEALRDWTTNVRTTHYLLGSVVGPHPYPTIVRDFQRVIGKETKKQILEAEGRLPDAIVACVGGGSNAIGIFYDFLDD-PVELYGVEAGGEGLESGKHAAPLCAGSEGVLHGFKSYVMQDEFGQILPTHSISAGLDYPGVGPEHAFMKLRARIIYGSATDDEAIEAFKLLSETEGILPALEPSHAIAYLKKMLPKF--KDKLVIINLSGRGDKDVEVAVKAMG--VKI
MAV-QKRARITSQVQLAPGIFSMWLEEAEIAKKASPGQFLSLYCNSEDRLLPRPISICEIKEDRTSLRLVYRV--AGKGTEEFSKLKEGDMIQVMGPLGNGFPM----EKKKAILIGGGIGIPPMLELAKSLDCE---KSIVLGYRDKN-TFLDKEFLPYGQV--YLSTEDGSLGVKGNVIDAVRQYAVQGAVIYACGPTPMLRGVKAYALENITAWMSLEERMACGIGACLACVCKTKHTNVDNTRICKEGPVFKAEAVEL---------------------MNAVNELEEAYDHYKNNPEFVAELDDLYKNYAGRPSLLYYAEKMTKDLGAKIYLKREDLNHTGSHKINNVLGQVLLAKKMGKKRVIAETGAGQHGVATATAAALMGLECEIFMGKEDTDRQVLNVYRMELLGAKVHPVTSGTQTLKDAVNETMREWTKRVEDTHYVLGSVMGPHPFPTIVRDFQKIIGKEIKDQLNEKEGRLPDAVIACVGGGSNAMGAFYEFIEDRTVQLIGCEAAGLGVDNPKNAATIANGTEGIFHGMKSLFCQDEYGQIAPVYSISAGLDYPGIGPEHAMLYKTGRASYVPVTDEEAVRAFEYLSRTEGIIPAIESAHAVAYARKLAPEM-DRDKIIVINVSGRGDKDVAAIARYRGIKIYE
MDTVPASATIKRIEHLTYCETLYELVDQT-PLGHQPGQFVQVSLFG---IGEAPFSVSSAPG-GKSFEIVVRQ--IGEVTSKLRTLKVGDKVGIRGPFGRGFDIDS-LKGKDLLFIAGGLGIVPMRSLINYVLRQFNDVTILYGCKEPNEFLFWDEVKREDTH--MFTVDSGWDGDIGVITTLLPKVDFNTTKAIVIGPPIMYRFVIKDLEKGMNILISLERKMRCGVGKCGHCQIH-------GVYVCKEGPVFSYDEIKIMFD-SRGRFGEFGGRFVPEILMPALEELEEAFKKIYQTSKFQEELAYHLRDFAGRPTPLYLAKRLSKETGCKVYLKREDLLHGGAHKLNNTIGQALLAKSMGKTRLIAETGAGQHGFATAIVGAKFGFKTRIYMGVEDVKRQKHNVYRMRLLGAEVCPVYSGSKTLKDAINEALRDWITNLETTYYLIGSVVGPHPYPLIVREFQRVIGREIKEQILKKEGRLPSALFACIGGGSNAIGTFYEFIKDEEVELIGVEAGGKGLQTDLHSASLKAGSQGVLHGAYTFLLQDKYGQIAPSHSVSAGLDYSGVGPEHSFLKEIHRLRVDTATDDEVLEAFKLVCKLEGIIPALEPSHAIAYVRKIAEKF-DQDDIIVITLSGSGSKDLDIVREHFDIEERV
M--SPKACEILSIDKESAHEWTFRVA----DVHPKHGQFMQLSIPK---VGEAPISVSAQ---DGYLEFTIRS--VGKLTDEFFNMQPGETIFLRGPYGKGWPIET-FTGKNLVIITGGTGLAPVRSMLNILNSKVESLHLISGFKNEECIVFRKELNRFN-T--TYTLDNEIEGKSGLVTKFISEIPWDNFEVVVVGPPMMMKFTGLELLAGVKIWMSFERKMSCAIGKCGHCRID-------ETYVCQDGPVFNYTVAK-M---NNGRYGDHGGQYIPETLMNEIHQLTDFYETMKDDETFKKELMTLLNEYAGRPSLLYEAKRMSKDLGAKVYLKREDLNHTGSHKINNVLGQVLLAKKMGKTRVIAETGAGQHGVATATAAALMDMECEIFMGEEDTIRQALNVYRMELLGAKVHPVTTGTKTLKDAVNETMREWASRMDDTHYVLGSVMGPHPFPMMVRDFQAIISQEMKEQVLEKEGRLPKAIIACVGGGSNAMGSFYNFIDDEDVALIGCEAAGKGIDSTLHAATITSNSKGIFHGMKSYFCQDEVGQIAPVYSISAGLDYPGIGPEHAHLHDVGRATYVAISDDEAVDAFHYLSRIEGIIPAIESSHAIAYAMKLAPTL-SKEDSIIVTLSGRGDKDVAAIARYKGVDLHE
M--KVETCNISRHETFQGPYRRLILDASGIGCAGVPGQFVHLRIPRLGAVLRRPFSLYRAG--KDGIEVLYKP--VGRGTDAMLSMVQGDSLSLIGPLGNGFPVC--GKKRTPVLVAGGYGVAPLSFLALTSARPG---IIFIGGARADDVLCVDDFKSRGDV--RVTTEDGSLGAKGRVTVAIDAWLQSDREWYACGPDGLLKAVGERAAAGWNAWLSLDKHMGCGVGACLACVQRVRDGTEGWVRVCRDGPVFEARSIVWMTRINTGHFGQYGGMFVPETLIPALKELEEVYEESRRDPQFMETFKGLMKDYVGRPTPLYFAERLTKYLGAKIYLKREDLCHTGAHKINNSLGQALLAVRMGKKRVIAETGAGQHGVATATAAARFGLECVVYMGDMDMKRQALNVIRMRLLGTEVRPVHAGQKTLKEAVSAAIRDWVSTSSYSHYILGSALGPHPFPRIVRDFQSCIGREVREQIIRKEKRFPDLLIACVGGGSNSIGLFHPFLADAKVKMLGVEAGGRGSRIGEHAARFAGGRLGILQGTRSYVLQDKDGQIALTHSVSAGLDYAAVGPEHSYLKDSGRVQYTKVSDKEALASFKLLSELEGIIPALESAHAVAGAVKAVPKM-KKNQIVVVNISGRGDKDVEQAAKFLL----K
MI--KAWMEIISNRPIAKNIYKMELKGELVQRITRPGQFVQIKVDDSDLLLRRPISIAEYNAEKNTMTLIYRA--EGAGTKRLSRKKASELVDVFGPLGNGFPVE--ETKEKALLVGGGIGVPPLYELSKQLVQNGVEVVHVLGFSTKAAVFYEQEFKELGET--FVATVDGTFGAKGTVMDIINEQRFTFETLYTCGPTPMLKAIEEAFP-HKKVFLSLEERMGCGIGACFACVRRTKANDSGYKKICTDGPVFRIGEVMLMSQ-EKGYFGQFGGSFVPKDLQRALDILEENFEKFKNDSTFNEELAYYLREYVGRENPLTYAKNFTEALGAKVYLKREDLNHTGAHKINNAIGQILLAKRMGATRIIAETGAGQHGVATATACAMFGMECTIYMGKLDTERQALNVFRMELLGAKVVPVEKGQGRLKDAVDAALADYVENYQNTFYLLGSAVGPHPYPTIVKHFQSVISEESKKQILEKEGKLPTAVIACAGGGSNAIGAFAHYLDEPNVRLIGVEP--------EEAPTLTKGVPAVIHGFKCLTLLDENNDPMPTYSIAAGLDYPGIGPEHSYLKETGRAEYVTVSGKEALEAFQQLSKLEGIIPALESSHAVAYAMKLAPQL-SKEDIVIVNLSGRGDKDVEQVFEMLK----K
MSV-QRLCRITELSELGGGAFQLWFEAGEMAGLAQPGQFVHIQCGKE-RLLRRPISICGRR--GDELRIIFDL--RGKGTEWLSQRTAGECLDVLGPLGRGFRL----AGRRILFVGGGMGTPPLLWAAQSVPEI---AEAVLAFRCADRAILIGEFEAACQT--HITCDDGSLGAKGFAHEAAERLLAAYDGICACGPRAMLKAVAETAAREVPCQVSLEERMGCGVGACLVCACKTIDGAEEYSHVCKDGPVFDAERVVWM---SKGRYGVHGGQYIPETLMSELIRLEEAYEFYKNDAGFKRQLDTLLKEYAGRPSLLYFAEKMTRDLGAKIYLKREDLNHTGSHKINNVLGQVLLAKKMGKTRVIAETGAGQHGVAAATAAALLDMECEVFMGEEDTRRQALNVYRMELLGAKVHPVMSGTRTLKDAVNETMREWTRRVHDTHYVLGSVMGPHPFPMMVRDFQSVIGREARAQMLEREGRLPSAAVACVGGGSNAMGLFYAFIPDETVRLIGCEAAGLGLDTGKHAATIAMGSPGVFHGMKSYFCQDEYGQIAPVYSISAGLDYPGIGPEHAYLHDTGRAEYVPVTDSEAVEAFEYLARTEGIICAIESAHAVAHVRKIAPSM-GPDEILLVCLSGRGDKDVAAIARYRGVDIHE
M--MQHNARVLENRRINDTCLQLGLSCPASWAAAVPGQFVMLRLPAAATFLPRPFSIYRVTG-DGRLDILYRV--VGRATCAMAALGPGDGLNVLGPLGNGFSFG--PDLKQAFLVAGGIGVPPVAFLAQHLAGRGVDCTVFLGGATASDILCEADFSSLGTV--CIATEDGSAGTKGLVTDILAPALENPDAVFACGPPGMLRAVGSMATTKVACQVSIETMMACGMGACMGCAVRSADNQAAYKHACTDGPVFDCSRIDLMRSHTTGHFEQYGGMYLAETLMPAVLELDEKRRQIMIDPAFQKELGGLLADYVGRPTPLFFAKRLTAHLGAAIYLKREDLAHTGAHKINNTIGQALLAKWMGKNRVIAETGAGQHGVATATAAALLDMTCEVFMGVEDIQRQAPNVMRMKLLGATVTPVDSGSGTLKDAMNEALRHWVARVRDTFYVIGSVAGPHPYPVMVRDFQRIIGDETRRQILEVTGRLPDLLVACVGGGSNALGIFYPFLSD-TVEMVGVEAGGEGLDTNRHAATLNRGVTGVLHGSKSYVLQDRFGQIAPVHSVSAGLDYPGVGPEHAFLKDTGRVRYTAIDDKEAMAAFHLLCRTEGIIPALESSHAVACVIKEAPGR-PKTDILIVNLSGRGDKDLGIVSSVME--KEK
MRW-KMKARVLSNRRIASEVYEMTFEWK--GKKPHPGQFLMIDCQGK-TFLKRPFSVNDFE--EEKMTILYQV--RGEGTKNLSQMKEGDILEITGPHGNGFEIL---EGKRVLIVGGGVGIAPLLYLAKKVKAQK--LYIALGFKRE--TFLVEKFEGLGEV--VVTTEEGSTGRKGLVTSVVEEMIGEVDIVYGCGPKPMLKALQEISMKNVLCQISLEEKMACGIGACLGCACKVRDKGFSYKRVCRDGPVFWAEEVLFMK----GRFGRFGGQYVPETVMNALIELEREFEEAKKDEKFMEEYRYYLKEYSGRPTPLYYAENLTKRLGAKIYLKREDLNHTGAHKINNVLGQVLLAKRMGKKRIIAETGAGQHGVATATAAAMFGMECEIFMGEEDIKRQALNVFRMKLLGAKVTAVTSGTRTLKDAVNEAIRDWVTNIETTFYVIGSVVGPHPYPTMVRDFQRVIGDETKEQILEKEGRLPDYVVACVGGGSNAMGIFYPFIEDKGVKLVGVEAAGEGIETGKHASAMAKGSVGVLHGMMTYLLQDEEGKILPVHSISAGLDYPGVGPEHAYLKEIGRAEYVYATDEEALAAFMDLSRTEGIIPALESAHALAYAMKLAKKL-DEDKIIVVNLSGRGDKDVNTVAKVMG--VEL
M--LQEHTEVCLQEPYGSPYRLLGLRAPGIAARAAPGQFVHLRIPELDAVLRRPFSIFRTD--GERLDLLYKP--VGRGTEAMRRLEPGSIADLLGPLGNGFPSP--SGDRRTLLAGGGYGGAALYRLAERAPAPG---DVFLGGRTDRELVAAREFEQLGTV--HTATEDGSAGRKGLVTDLLRDALESSSEIFACGPIGMMRAVAGLAAAACPAWVSLDRTMACGVGACQTCVIRVVPEGWRWARCCREGPVFEAQDVLWMSN-RGGHFGAYGGVYVPETLMEPLRELDETYRAARRDASFRRELRYYLREYVGRPTPLYYADRMTRELGAKIYLKREDLCHTGAHKINNCIGQILLARRMGKKRIIAETGAGQHGVATATVAAMFGLECVIYMGKVDMERQALNVFRMESLGAEVVPVAAGQQTLKEAISEAMRDWVTNVRTTHYVLGSVLGAHPYPRMVRDFQSVIGRETRTQIRRHEGRLPDALIACVGGGSNALGLFHPFVKDTDVRLIGVEAGGTGIESGKHAARFADARTGILQGTRTYVLQDDEGQIQLTHSVSAGLDYAAVGPEHSLLHDTGRAEYSWVTDEDAVMGFDKLAQWEGILPALESAHAVAWIIRNAGRF-APGQLVVINVSGRGDKDVQQIAEWKSQRKSL
M-----ETRILSNEKIATGIYKMVFEWYE---KAHPGQFVMVDCKGK-TFLKRPISVCSVD--DKSMTIVYQV--KGEGTKNLSEMKKGDTIEVTGPHGHGFELY---EDKNVLIVGGGIGIPPLLYLAKKIKAKN--LYIALGFKRE--IFLVEEFKNLGEV--IVTTEDGSFGKKGMVTQGIEDIIDKIDIIYGCGPKPMLKALKEISLKNIPCQISVEERMACGIGACLVCACKVKDGGFEYKRVCKDGPVFWAEEVEFMS----GRFGRFGGQYVPETVMNALIELEREFEKAKEDKDFMEEYRYYLREYSGRPTPLYYAENLTKRLGAKIYLKREDLNHTGAHKINNVLGQILLAKRMNKKRVIAETGAGQHGVATATAAAMFGMECEIFMGEEDIKRQSLNVFRMKLLGAKVTPVTTGTKTLKDAVNEAIRDWVTNIDNTFYVIGSVVGPHPYPTMVRDFQRVIGDEAKEQILQKEGRLPDYVIACVGGGSNAMGIFYPFIEDKEVKLIGVEAAGEGIETGKHAAAMAKGSVGVLHGMMTYLLQDEEGRIMPVYSISAGLDYPGVGPEHAFLKESNRAQYVYATDEEALAAFMDLSQTEGIIPALESAHALAYAMKLAPNL-TKDNIIIVNLSGRGDKDVNTVAKVLG--VEL
MIR-QEKMTVVAQKQIATNIFELTLRGELVQDM-NPGQFVHVKVSDSEPLLRRPISIANIDKDNHEFTMIYRA--EGRGTSILSTNREGQLVDVLGPIGNGFPVEEAAPGQTALLVGGGIGVPPLHELSKQLTARGVNVIHVLGFQSEDVCFYEEEFTKLGDT--YYATVDGTKGTKGFVTTVFDEKQPAFDVFYSCGPMPMLRALEQYYP-EKKGFMSFEERMGCGIGACFACVCDTTGQDKAYVKVCSDGPVFPKGVVALMTT-QKGRYGRFGGQFVPETLMTALQELEVAYNDAKQDESFQQELAYYLKDYVGRETPLYYAEGLTKELGAKIYLKREDLNHTGAHKINNAIGQALLAKRMGKQKIVAETGAGQHGVATATACALLNLECVVFMGAEDVRRQQLNVFRMELLGTKVIPVEKGSATLKDAVNEALRYWVTNIDDTHYILGSALGPHPFPEIVRDFQRIIGDETRAQILEKEQRLPDAVVACVGGGSNAIGMFYPFVDDEAVRMYGIEAAGSGVDTQKHAAAIHDGKVGVLHGALMYLLQDENGFVQEAHSISAGLDYPGVGPEHCYLHDIGRVQYPHISDAEALEGVKLLCRTEGILPALESAHAIAYTAKLAKTM-STDELLVVCLSGRGDKDVHTLIEALGG--GQ
M--LPFTSRIIKIIQHTDIDYTFFME----RGAVKPGQFFEVSIPK---YGEAPISVSDIG--DNYVGLTIRR--VGVVTNTIHEMKVGDSLFLRGPYGNGFDVEL-YKGKEIVIAAGGTGLAPVKAIIDYFTEEAKSLTVMAGFKSSKDILFRDDFQACD-V--TLTIERGIPCRSGLITRYIPDIPFNEAQVIVVGPPIMIKFTVAEFLKGVNLWVSYERKMCCGVGKCGHCKMD-------DTYICLEGPVFNYTKAK-MYD-KKGFFGDFGGQYVPDELTPILNELAAAFEECKSDPDFQNELEHYLKTYVGRPSLLYHAERFSEKLGAKIYLKREDLNHTGSHKINNAIGQALLAKKMGKKRVIAETGAGQHGVATATVAALFGMECKIFMGAEDVERQALNVFRMQMLGAEVIAVTSGTQTLKEAVDEAINYWVENCHDTFYVLGSAVGPHPYPSIVRYLQRYIGLEARQQILELERRLPDSVIACVGGGSNAIGLFQGFLDDASVNIYGVEAAGKGVDTDQHAATMTLGKVGVLHGFKSYVLQDDNNEVSPVYSISAGLDYPGVGPEHAYLRDKGRVNYVAVTDKQAVDAFYLLSQTEGIIPALESSHALAYAVELAPKL-PKDHIMIVNLSGRGDKDVQQIAALKK---FD
MPKKIVEAKVIGQHVLNNSTKLIEVYAPELAELAVPGQFVNVQVFNCAPLLRRPFGVAAVNKKEGTITMIYRI--IGEATKLLAEYCSGDKLSIVGPLGRGFDM----NAQHPLIVGGGLGLAPLLFLASAFGKG--KAEIVMGGRCADELFWTKLYEEYCVM--HLTTDDGSCGTKGTVMAVLPELLASYDALYVCGPVPMMKAVAEAAEKGVKCQVSLEKYMACGLGACLSCSCSGI---GKRLKVCTDGPVFWAEEVEWM---SKGRYGRHGGQYIPETLMNAVLELERAYDYYKNEPQFMEELQALYREYANRPSLLYFAEKMTRDLGAKIYLKREDLNHTGSHKINNVLGQVLLAKKMGKKRVIAETGAGQHGVATATAAALMDMECVVYMGKEDTERQALNVFRMELLGAKVVPVETGTMTLKDAVNEALRSWTANVNDTYYVLGSVMGPHPYPEIVRDFQRVIGKEVKEQMLAKEGRLPDIVMACVGGGSNAMGLFYDFISETDVQLIGVEAAGRGIETEETAATINRGSLGIFHGMKSYFMQDKYGQIAPVYSISAGLDYPGIGPEHAHLYDTGRASYVAITDTEAVSAFSYLSETEGIIPAIESAHALAYAMKVAPEM-SKEKIIVVNLSGRGDKDVAAIARYMGVDLHE
MLI-HEHLEIISRETIAKDTVQMTFRGKMAQENILPGQFLHLLVGEGNHMLRRPISIAGVDKQESTITIIFKL--LGEGTNTLAKAEPGDQLDALGPCGQGYPVDE-LQIEHALLVGGGIGVPPLYYLAQRLRETGIQVTMVAGFQNKEQVFYEAEFRKLGNF--YLATDDGSAGEQGFVTDIIKKEAFTFDQFFTCGPTGMLKAVSTQLE-EEEGYISIEQRMGCGIGACFACVVPAPDSESGYKKICKDGPVFRAKEVVLMAI-ETGHYGNFGGRFVPETLMPAILELEKAFKEAKEDPAFQEEMRYYLKQYVGRETPLYYAERLSAYLGPKIYLKREDLNHTGAHKINNTIGQALLTQRMGKKKVVAETGAGQHGVATATVSALLGLECIIFMGKEDVRRQALNVYRMELLGAQVVSVDQGNGTLKDAVNEAMRYWTANVEDTHYIFGTAAGPHPFPQIVRDFQRIIGDETRKQIIEAEGKLPEAIVACVGGGSNAIGMFYPFVDDRDVKMYGVEAGGMGLPTGKHAASLTEGKAGILHGSLSYLLQNNDGQVQEAHSISAGLDYPGVGPEHSYLKDAGRVTYDAVTDEEALEAVRLLSRTEGIIPALESAHAVAYCKRLATVM-DKEDVLVVCLSGRGDKDVNTIREAHEGDSDE
MIR-QEKMTVVAQKQIATNIFELTLQGQLVQDM-TPGQFVHVKVSNTEPLLRRPISIANVDKEKNEFTMIYRA--EGRGTKFLATNRENEIVDVLGPLGNGFPAEAAKPGQTALLVGGGIGVPPLHELAKQLNARGVKTIHVLGFQSEDVCFYEEQFTALGDT--YYATVDGTKGTKGFVTTVFDEVKPEFDLFYSCGPLPMLRALEGYYP-EKEGYLSFEERMGCGIGACFACVCDTTGYGKDYVKVCSDGPVFPKGVVALMTT-VKGRFGRFGGQFVPETLMTSLEELELAYEEAKKDPSFQEELDYYLKQYVGRETPLYFAERLTKKVGAKIYLKREDLNHTGAHKINNAIGQALLAKRMGKKKIVAETGAGQHGVATATACALLDMECIVYMGAEDVRRQQLNVFRMELLGTKVVAVEKGSATLKDAVNEALRHWVTHIEDTHYILGSALGPHPFPTIVRDFQRVIGDETRAQILQQEGRLPDTVIACIGGGSNAIGMFFPFVEDQDVALYGVEAAGSGVNTDKHAAAIHVGKTGVLHGAFMYLLQDDNGFVQEAHSISAGLDYPGVGPEHCHLHETGRAAYPSVTDEQALEGVKLLCETEGILPALESAHAIYYASQFAKNR-PADEIVVVCLSGRGDKDVHTLMDKLGG-GLK
MSKQVSLLTVTSNSPVARQVYQMTLKGDGVKAMVEPGQFVHMKCGSTYPLLRRPLSICDVDKEKQELTIIYRV--EGEGTRYLSRLQAGDTVDVLGPLGRGFPLKNRIEGERVLIVGGGVGVPPLYYLSKCLTKRGVEVTHILGFNSREDSFLTSAFEQLGET--YATSMDGSLGHKGMVTDMVERWAPDWQAVYACGPLPMLKAVEQYWSGQTEVYLSLEQRMGCGVGACLACVCHTPDSATSYKKVCTDGPVFKLGEVMLMST-QKGYFGEFGGSFVPPELQNVLDILAEQFEAYKDDPDFNQEFRYYLKEFVGRPSPLTFAQRLTERLGGKIYLKREDLNHTGSHKINNVIGQILLAKRMGAKRVIAETGAGQHGVATATACAMFGMDCTIYMGAEDTRRQALNVFRMELLGAKVVAVKKGQGRLKDAVDEALNDLVQNYKNTFYLLGSAVGPHPFPTMVKHFQAVISEESKQQIIEKEGRLPDAVIACVGGGSNAIGAFAHYLDEPDVRLIGVEP--------DQAATLTEGVPAVIHGFKCLVLLDEAGNPRPTYSIAAGLDYPGIGPEHSHLKVSGRAEYVTVTNEEVLEAFQLLSQTEGIIPALESAHAVAYACKLAPAL-SPDQVIVVNLSGRGDKDVQQVFDMLK--RNG
MPTLPELATIQDIIQETSNILTFRVVDKKKEFSFQPGQVGQLSVFG---VGESTFVINSPATRKDYLQFSVMR--TGEVTQRLHQLKIGDQIGVRAPLGNGFPVDE-LKGHNILFIAGGIGMAPLRTLLLYMLDDYGDITVIYGARSPEDLCYTYEF-SGGRL--VLTVDRGWKEQVGFVPTVLTEEAPSNCIAVTCGPPIMIKFVLIGLKRDFQIITTLEKRMKCGIGICGRCNIG-------TKYVCVDGPVFSYEELRIMNF-AKGHFGAFGGRYVAETLMPALLELEQAYRTIVPTPEFQKELNYLMCHYVGRPTPLFYAKRLSEHLGADIYLKREDLAHTGAHKINNTLGQTLLAQRMGKRKVIAETGAGQHGVATATTAALFGMECKVFMGTEDIERQAPNVQRMKLLGAEVVPVSSGTGTLKDAMNEAMRYWVGAVQDTFYVIGSVAGPHPYPVMVREFQKIIGEEARAQIFAMCQRLPTTIIACVGGGSNSMGLFYPFLND-PVEILGVEAAGKGVKTGKHAATLTAGSVGVLHGSKSYLLQDVNGQIIEAHSISAGLDYPGVGPEHSMLKEAKRVRYESIEDGQALEAFQTLCALEGIIPALESSHALAQAMIEARKR-PKSDILLVCLSGRGDKDLGIVASALKKGESA
MPKYEVTANVVQQQKLIETVYFLMVYAPAIAQAAEPGQFVQLRILRGAFTLRRPLGVAAIDRENGNIAFIYRV--VGEGTRALAALQKDDSVNVLGPLGNGFSH----DFVHPLVVGGGIGLSPLLYYAASLKGR---ADVLMGGRTEDELFWNTLFHGFVNI--FITTDDGSLGVRGFATDLLPTLLARYDGIVVCGPEVMMRGVAKLAQEGTPCEVSLEARMACGLGACLSCSVDTR---GGRRKVCKDGPVFSAAEVF-MRE-KKGRFGEYGGQYVPEIVMPALAELGETYASYKDDPAFQAEFRHCLMHYAGRPTLLYEAKKLSERYKAKIYLKREDLLHTGAHKINNALGQALLAKHMGKKRVIAETGAGQHGVATATVAALFGMECCVFMGALDVERQKLNVFRMKLLGAKVIPVSSGTGTLKDATSEAIRYWATNIEDTHYIIGSAVGPHPYPTIVRDFQKVIGEEIRAQMREEAGALPDYLVACVGGGSNAIGTFYDFKDEPSVKKFGVEAGGRGGDAPEDSARTSTGEPGILHGAYSYLLQNPDGQVVEAYSISAGLDYPGVGPEHSYFKDAGIVKYVSVTDEEALAAFQRISENEGIIPALESSHALAYLETLMPQT-KEGERVVVCLSGRGDKDVAMVAKALGEGIEL
M---TAWARIAENLRLGQDVFRLRLEAPEIAAQARPGQFVMLKVRHGDPLLARPFSIHGAE--NGELFILYRV--VGRGTKILSMARPGKNLALWGPLGRGFDLG----VANPVLVAGGMGMAPLPFTAEELVREGKRPAFLLGMLTTGGYVALKRLKNVGAI--SWASEDGGLGRKGLVTALLAEALQNAAHILACGPLPMLKAVAALAAEGAPCQVSLEAPMACGIGVCLGCALPAA--GEGYLRACQEGPVLDSARLDWMAKSEQGRFGAFGGRFVPETLMPALEELEAAFRQARSDQAFQEELNGLLVDYAGRATPLYEAKRLSRELGARVFLKREDLTHTGAHKINNALGQVLLAKRMGKRRIIAETGAGQHGVATATAAALMGLECEVYMGTLDIQRQAPNVTRMRMLGAQVVPVESGSRSLKDAVNEGIRDWVTNVETTHYIMGSVIGPHPYPIMVREFQAVIGREAREQILAKEGRLPRVAMACVGAGSNAMGLFHAFRDD-PVELIGVEAAGHGLETGKHAASLSAGRPGVLHGAYMHLLQDAHGQIIEAHSIAAGLDYPGVGPEHSFLKELGRVSYAAVTDRQAVEAFRLLCRTEGIIPALESSHAIAYLRELAPKL-SPEDMILVCLSGRGDKDVAHVESYLE--DNA
MANLHGTMKITSIKNIADDVYEMILEGEGAKYISAPGQFINIKINDSQPYLRRPMSISDYD--DSHIVIVFKV--VGEGTKILKNKEIGSYLDCLIGLGNGFTIK----DGKALLIGGGLGTPPLYNLGKKLAAKGIEITTVLGFGSAKDVFYQEKFAEFSNV--FVATMDGSAGTKGTVVDVIKNEGLTFDNYYTCGPEPMLDALALNYPE--NGQLSFEARMGCGFGACMGCSCKVK--TRPYKRICVEGPILESNEVIVM---ETGRYGIHGGQYIPETLMNEIHKVEEAYEFYKNNKAFQEELTFLLNEYAGRPSLLYYAQKMTVDLGAKVYLKREDLNHTGSHKINNVLGQVLMAKKMGKTRVIAETGAGQHGVATATAAALLGLECDIFMGKEDTDRQSLNVYRMELLGARVHSVTTGTMTLKDAVNEAMREWTKRVDDTLYVLGSVMGPHPFPMIVRDFQSVISQEAKAQILEKEGKLPTVVMACVGGGSNAMGMFAHFIDEPDVQLIGCEAAGKGVDTALTAATINTGTLGVFHGMKSYFCQDEYGQIAPVYSISAGLDYPGIGPEHAHLHDIHRAQYVPVTDDEAVEAFEYLAKTEGIICAIESAHAVAYARKIVPTL-AKDDIVMICLSGRGDKDVAAIAKYRGIEINE
MIR-QEQMQVVNQRQIATNIFELTLSGQLALEMNQPGQFVHIRVSDQEPLLRRPISISSINKETLEFTMIYRA--DGRGTILLSEKRQGDQVDVLGPLGNGFSIDKIQAGQKALLVGGGIGVPPLYELSKRLVDKGVQPIHVLGFQTKDVVFYEKQFTELGET--FIVTADGSFGHAGFVTNVLETLEDDFSVYYSCGPTPMLAALEKMYP-EKEGYLSFEQRMGCGIGACFACVCETTKTDADYVKVCSDGPVFESGVIRVMVK-KAGRYGRFGGQYVPETLMTALNELEQAYDEAIADPSFLEELNYYLKEYSGRETPLYFAERLTQSLGAKIYLKREDLNHTGAHKINNTIGQAILAKRMGKNKIVAETGAGQHGVATATVCALFDMDCVVFMGKEDVRRQELNVFRMELLGAKVVSVDQGSGTLKDAVNEALRYWVSNVEDTHYILGSALGPHPFPRIVRDFQRVIGVETRKQIFEKEGRLPDAVVACVGGGSNAIGMFHPFVEDDTVSLYGVEAGGSGIASGLHASATAEAKEGVLHGAYMYILQDENGFIQEAHSISAGLDYPAVGPEHSYLHDIGRVKYTSVTDSEALEGLQLLSKKEGIIPALESSHAVHFAAKLAKEM-NADQILVICLSGRGDKDVQTVRDALGG-AGK
M--LPLNADIVKIVDETPSTRTFFFD--HSFEDATVGQFVMVWIRG---IDEIPMTLSYK------NAVTVQK--VGDATSRLFEIQEGESTGLRGPFGRGFMLP--ENGERILLIAGGVGAAPLAPLAEKSLSTCSQVTTILGARNVNELLFMDRFLQCGQV--YITTDDGSAHRCGFVTDVLEEL-DIYDRIYTCGPEMMMKRVFGILERGARTEFSLHRYFKCGIGICGACCIDDA-----GARVCKDGPVFNGKELVFM---QKPTYGRFGGQFVPEVLMPALNELEEEYERYKEAPEFLRELNYYLTEFAGRSTPLYHARNLSKKYGTKIYLKREDLVHGGAHKLNNTIGQALLAKYMGKKRLIAETGAGQHGTATAMAGANMGFETVVYMGAKDVERQRMNVYRMELMGTKVHPVRSGSMTLKDAINEALRDWVTNVENTHYLIGSVVGPHPYPMIVRDFQSVIGTEVKQQIMEKEGRLPDSIVACAGGGSNAMGIFHPFVEDTDVKLLPVEAGGCGMQTAMHSASLGAGEEGILQGARTLILQDKYGQILESTSVSAGLDYSGVGPELAHLAETGRIQPGSVNDQEALDAFHELCRLEGIIPALESSHALAYIKKMADTG-ELGDLVVVSLSGRGDKDLETVLKVKATDEKL
MPV-QTQCTVAEAVRLNDFACSLTLDGEEMAGQIACGQFVHIKCGHS-RLLRRPISICDWQ--ENLLRVVFEV--RGEGTEWLARRKAGDRLDVLGPLGHGFDV----AAGSLLVVGGGIGAPPILGCAKYAASRGSEVHAVLGFRDAEHKMLTEDFAECCSL--NVISDDGSTGRRGFVTELVEEFLESIPAVLACGPKSMLRAVAEVCARGAPCQVSLEERMGCGVGACLVCACKTS--DGHRKHVCKDGPVFRAEEVDWMM--SKGRFGIHGGQYLPETLMNAVIELEEAYRRYREDPDFNRDLSELFCEYAGRPSRLYFAKRMTADLGAKIYLKREDLNHTGAHKINNVLGQALLAQRMGKTRLIAETGAGQHGVATATAAALLGMECVVFMGEEDTKRQTLNVYKMRLLGAEVVPVSTGTATLKDAVSEAMREWTGRISDTHYCLGSVMGPHPFPTIVRDFQSVISREIKQQLLEKEGKLPDAVIACVGGGSNAIGAFYHFIGDASVRLIGCEAAGRGVDTPDTAATIATGRLGIFHGMKSYFCQDAYGQIAPVYSISAGLDYPGVGPEHAWLHDTGRAEYVPITDNEAVDAFEYLSRLEGIIPAIESAHAVAYARKLAPSM-GGDQIIVINISGRGDKDCASIARYRGEEISE
MHIMSIAGKILVNSKVVNEHFLMRIELSPAFPQALPGQFVMIRDSAAAPLLSRPMSIYAFERNSAFLEIFYRV--AGEGTRNFSLFQSDHKVQILGPLGKGFTVD--ADCRRAILISGGIGISPLTFLAAHLEERRLEITAYVGARSADFLAGLERLAAHCDI--RICTDDGSTGYRGTVTDLFARDLPGDSRIYTCGPEGMMKRLAEVLRGPLPCQVSVEERMACGLGACLGCAVPVRSGDVAYRRVCKDGPVFDISAMVWMK--KRGHFGIFGGRYAAETLMPALIELEKAYRQARRDKVFREEYSRYLQDYSGRATPLYFAQRLTEALGAKIYLKREDLNHTGSHKINNTLGQALMARRLGKKKVIAETGAGQHGVATATVAALFGMECRIFMGEEDIRRQAPNVFRMKILGSEVIPVSSGTATLKDAMNEAMRYWVSAVQDTFYVIGTTAGPHPYPMMVRDFQSVIGREVKRQILRKEGRYPDILIACVGGGSNAMGLFYPFRGEENVAMFGVEAAGKGLDSPLHSASISAGRVGVLHGNRTFLLQDEHGQIRDAYSIAAGLDYPGVGPEHSYFSHIGRASYVAVTDEEAVEAFKTLSRYEGIIPAMESAHALAYAMKLVPTL-KREQLVVVNLSGRGDKDAEVIARQME---VQ
M------FEIFSNKEVGPDIYHLVLKCEGLSEKVEAGQFFNIKVSRNDPLLRRPLSVFDFENETKRVEFVYKV--VGKGTKMLANYSPGEEIDLLGPLGNPFTISD-RNSSNIHLIGGGMGIAPLYLLAKKLKD--LPIKVFLGAANAAELFFADKFNNLGET--HLAAMEEKLEIQGTALRLWDIYLEKPNFVYCCGPEPLLFAVENQCLKRIPGEISIEKRMGCGFGVCLSCSCESQ--NEKNKRACVEGPVFGLGEVKYMKE-RSGFFGDFGGRIVPEDLASALEELKEGFEEIKDNKEFRDELAILFKDYVGKPSPLYFAKNLTKEVGAKIYLKREDLNHTGAHKINNCIGQALLARKMGKKRIIAETGAGQHGVATATACALFDMDCEIFMGEVDTKRQELNVFRMELLGANVNAVSAGDGTLKDAVDEALKDFVTNVDTTFYMLGSAVGPDPYPTMVKEFQSIIGKEARMQILEKENKLPDYIVACVGGGSNAIGLFAPFVDDKEVNILGIEPGGKGDKPGQNAAPLTFGKPGELHGFKSYVLYDENDEISHTHSIAAGLDYPGVGPEHGYLKDSGRAKYTTASDQEALDAFHLLSEKEGIIPALESAHAVAGGMKIAKDL-NEDQIVIINLSGRGDKEM-------------
MNTSIAIGQVMENRSVAPGHFLLTIRLPLSFATPIPGQFVMIRDPDREPLLPRPISVYGFQREEGHLNLLCRV--AGRGTSLFSRMNRGGALTVLGPLGRGFTID--PDVRQLLLVAGGVGAAPLTFLLQEGSLSGRQVTAYLGAGTAELLTGLNRFEGFCDL--RTATDDGSRGYHGNVTECLALDLAGSTLILACGPGAMIRSLALLLRDRIRCQVSLEERMACGVGACLGCAVAIQEGRTGYRRVCKDGPVFDIGELLWMK--RHGHFGIFGGRYAAETLMPALLELEAAYRAARKDAAFKKEFAFYLHEYAGRETPLYEARRLTEALGAKIYLKREDMNHTGSHKINNTLGQILLARRMGKKKVIAETGAGQHGVATATAAALFGMGCRIFMGEEDIRRQAHNVFRMKILGAEVVPVAAGTATLKDAMNEAMRAWVTSVRDTFYVIGTTAGPHPYPVMVRNFQSVIGREAKRQILKKEGRLPDLLIACIGGGSNALGLFYPFLDAAGVAMTGVEAAGKGLTTGLHAASITAGRIGVLHGNKTYLLQDGHGQVRDAYAIAAGLDYPGVGPEHAWLHDTGRARYVSVTDEEAVEAFVALSRQEGIIPALESAHAVAYAIKTAPTM-GKDKIVIINLSGRGDKDAETIAESRE--GKE
M--KPVNAKIVEIVEESPTIRTFRFD--ISFDDALPGQFVMVWVRG---VDEVPMGSSYL------NGITVQN--VGDATSKLFDMKVGDSVGLRGPFGKGFTLP--KKDEHILIIAGGVGAAPLGPLADYAAECGAKVTTILGSRECYELVFEDRFSSAGEL--HITTDDGSAGTCGFVTTVLADM-DVYDRICVCGPEIMMANVMKALQEDARSEFSMHRYFKCAIGVCGACCMDPD-----GLRVCKDGPVLNGSLLIVM---SNTKYGKYGGQFVPEILMPALEELEQGYEKYRNDPQFMEELDYYLKDFAGRETPLYHARNLSKKYGTKIYLKREDLVHGGAHKLNNTIGQALLAKYMGKSRLVAETGAGQHGTATAMAGTNLGFETHVYMGAKDMERQRMNVYRMEIMGTEVHPVESGSRTLKDAINEALRDWVSNVENTHYLIGSVVGPHPYPMMVRDFQSVIGNEVKQQIIKKEGRYPDSIVACAGGGSNAMGIFHPFIEE-DVKLIAVEAGGKGMEAALHSASLSVGEDGVLQGARTRILQDEYGQILESSSISAGLDYSGVGPELAHLADIGRILPRVVNDDLALEAFHELSRVEGIIPALESSHAVAHVMEAAESG-ELGELVVINLSGRGDKDLETVIGLER---RK
MSVSKIKATVFSQEQLASDVFSMWLEVGSIASEAKPGQFISVYSNDDSKLLPRPISICEIDREKGRLRIVYRV--VGYGTKEFSGCKAGDTLEIMGPLGNGYTL----KKDKAILVAGGIGVPPMLELAKELDCE---KTIVLGYRDE--LFLNKEFEQYGKV--VIATEDGSCGTKGNVLDAIRAESVDGQVIYSCGPTPMLRALKQYAADGIEAWISLEEKMACGIGACLACVCKSKHTNVHNKRICKDGPVFNAQEVELM---TKGRFGIHGGQYIPETLMNAVLELEKAYDFYKNDPKFNQELTALLNDYAGRPSRLYYAKRMTEDLGAKIYLKREDLNHTGAHKVNNALGQCLLAKKMGKTRVIAETGAGQHGVATATAAALMGLECEIYMGKEDTIRQALNVYKMRLLGAKVHAVESGTATLKDAVSETFREWVSRIDDTHYVLGSVMGPHPFPTIVRDFQAVISKEIKEQILEAEGKLPDAVLACVGGGSNAIGAFYHFIEDKDVRLIGCEAAGRGVNTAETAATIATGRLGIFHGMKSYFCQDEFGQIAPVYSISAGLDYPGIGPEHAMLYDSGRAEYVAVTDDEAVEAFEYMSRTEGIIPAIESAHAVSYAMKLAPTM-TKDQIIVINISGRGDKDCAAIARYRGEDIHE
M--LIEKSILEAKRQLGERIFQIKLFSPRIAKLAKPGQFCNIKVSESFPLLRRPFSISNVE--GDSIYFLFDI--HGEGTKILSEKSLGDELDILGPLGNGFNYD--GDYSTAIIVAGGLGSAPFPFLTSKLDK--KKVVSFVGARNSSLVLTEDL-----NV--QAATDDGSLGFKGTVVELLTDYVEKSFRIFSCGPNPMLKALQQICIENYDCQISIECAMACGFGICQGCPVETT--GEGYKLVCKDGPVFEAKEVKLMNN-SKGKFGIYGGKYVPETLIPALEQLEASYNQLKNDSEFLREYNQLQSEYNGRPTPLTFAKRLTDHFKAKIYLKREDLCHTGAHKLNNALGQILIAKSLGKKRIIAETGAGQHGVATATVCAKFGLQCVVYMGEVDIERQKPNVFRMKLLGAEVRPVSSGSKTLKDATNEAIRDWVTNVNDTHYIIGSVVGPHPYPMIVRDFQSIIGIEAKEQILKAENRLPNHIVACVGGGSNAMGIFFPFINDESVNLIGVEAAGYGINTDKHCATLTLGEPGIFQGMNTYLLQDSNGQVSEVHSISAGLDYPGVGPEHSLLKDIKRVKYFSATDDEALKGINLLTKLEGILPALESAHAIAHLEKLLPET-GNDEIVIVNVSGRGDKDLATIINSEISGVED
MSQVKQIAKVVSQERLMTDVYSMWIDTAEIATQVKPGQFISVYTKDGAKLLPRPISICEVDKEAGTLRIVYRV--VGAGTEEFAGYAAGYDISIMGPLGNGFPEI--APEKRAFLIGGGIGIPPMLELAKQLTCN---KQMILGYRDQ--LFLNHEFEPYGDV--FIATEDGSAGTKGNVLDAIREQGLKADVILACGPTPMLRAIKAYAMEGMECYLSLEERMACGVGACLACICQSKHSHVHNKRICKDGPVFRAEEVELM---SVGKFGQHGGQFVPETLMSAVQELEAAYNKYSKDPEFIAELNDLHKNYTGRPSLLYYAEKMTKDLGAKIYLKREDLNHTGSHKINNALGQVLLAKKMGKTRVIAETGAGQHGVATATAAALLGMECEVFMGKEDTDRQALNVFRMQLLGAKVHPVTSGTQTLKDAVNETMREWTNRVEDTHYVLGSVMGPHPFPTIVRDFQSIIGREIREQLLKAEGKLPSMVIACVGGGSNAMGAFYEFINEPSVALVGCEAAGKGVETEQHAATICKGSLGIFHGMKSYFCQDEYGQIAPVYSISAGLDYPGIGPEHANLHDTGRASYVPVTDDEAVDAFQYLSRMEGIIPAIESAHAVSYARKVAPGM-SKDDIIVINLSGRGDKDVAAIARYMGVNIYE
MAEIKEKSRIISQEKIAGDVYSMWLDSEQITEHAKPGQFISVFSRDGSRLLPRPISICEVNKEKKALRIVYRV--VGKGTDEFSGLGEGDQIEIMGPLGNGFPLDRMEEGRKAFLIGGGIGIPPMVQLAKELKGE---KQAIVGYRDE--LFLTGELNTYAEV--YIATEDGSAGTKGNVLDAIKENGLTADVIYACGPTPMLRALKSYAEEGIECWLSLEERMACGIGACLACVCQSKHSQVHNKRICKDGPVFLSTEIDLM---SKGRFGEYGGQYIPETLMNAVYELEAAYDKYSKDPEFIAELDDLYRNYAGRPSLLYYAEKMTEDLGAKIYLKREDLNHTGSHKINNVLGQVLLAKKMGKTRVIAETGAGQHGVATATAAALMGMECEIFMGKEDTDRQALNVFRMELLGAKVHSVTSGTQTLKDAVNETMREWTSRCDDTLYVLGSVMGPHPFPTIVRDFQRIISKEIKEQIQLAEGRLPDAVIACVGGGSNAMGAFYEFIEDTQVQLIGCEAAGLGVDTEKHAATIARGSEGVFHGMKSLFCQDEYGQIAPVYSISAGLDYPGIGPEHAHLAEIKRAQYVPVTDTEAVEAFEYLSRKEGIIPAIESAHAVAYARKLAPAM-DKDKIIVINISGRGDKDVAAIARYRGVNIYE
M--IPLNATIEKIMEESPFIRTFVFD--HRFEEMEPGQFVMVWVRG---VDEVPMGLSRK------NSITVQN--VGEATAKLFELKEGDSFGLRGPLGKGFSSP--AAGEKILVIAGGVGAAPLAPYAEAASTAGAKVHTILGARSGGDLLFEERFAAAGVL--DITTDDGSKGTKGFVTDVLKKI-DVYDNIAVCGPEVMMGFIFKILQEEVKSEFSLHRYFKCGIGVCGACCIDRS-----GLRVCKDGPVFSGVQLVIMYSNVKGKYGKYGGQYVPEVLMPALEELEKGYERYKNDPEFLAELDNYLRDFAGRETPLYFARNLSKKYGLKIYLKREDLVHGGAHKLNNAMGQALLAKYMGKTRLIAETGAGQHGTATAMAGANLGFETIVYMGAKDVKRQQMNAYRMELMGTEVKAVHTGSKTLKDAINEAFRDWVTNIGNTHYLIGSVVGPHPYPVIVRDFQSVIGREVKGQILEKEGRMPDSIIACAGGGSNAMGIFHPFIEDREVKLIAVEAGGKALKAALHSACLCAGEEGILHGARTKVLQDKNGQILESESVSAGLDYSGVGPELAYLSECGRVTARYATDDEAVEAFHELSRLEGIIPALESSHALAYLKKASVTG-ELGDIVVINLSGRGDKDLETVLSLKR---GI
MEKLKENLKIVSQEQIAPRIFEMKMTGKMVSDMNVPGQFLNMKVPDASKVLRRPISIAEIDKENNTCSIIYRV--EGGGTAILSTLQAGDEVDVMGPQGNGFDISMVKAGDHVLVIGGGIGVPPLYQLGKELKELGAEITFLFGYANWDVIIYEKLFQGLGQV--FISTDDGSYGVHGHVGHLLDALDFEPTAVFSCGAPGMLKAVNERFKEHPHAYISLESRMACGMGACYACVVPKINPETSNLRVCEDGPVFKTGSVVLMT--AKGFYGEFGGQFIPESLMAAVKELQETYEESKNDPEFQKEFDDLLKNYVGRENPLYYAKNLTEYAGAKIYLKREDLNHTGAHKINNALGQVLLAKKMGKNKIIAETGAGQHGVATATAAALFGMECTIYMGAEDVKRQALNVFRIELLGGKVVSVTDGSSVLKDAVNAALRAWATQVEDTHYVIGSALGPHPYPEIVRDYQSVIGREARKQILEAEGKLPDALVACVGGGSNAIGLFYPFVDDEEVAFYGVEAAGLGLDTNEHAATITKGKPGVLHGTLMDILQDENGQILEAYSISAGLDYPGLGPEHCHFNETGRAKYESATDKEALEAFVLLSQKEGIIPALESSHAVAYAIKLAKEL-GPDATMIVNLSGRGDKDVDQVRKILAEKGEN
MTK-KMSLEIISHQQVGSQVRRLVLRGKT---GARPGQFVQVAVGETDPYLRRPISVHDCS--EDSLTLLYRA--AGRGTTLLSAKNAGDTVDIVGPLGNGFP----HHKGPAVVVAGGIGAAPLYYLLRSLREAGQDVYFFYGARTKDELVMQKDYENLVEY--AEATDDGSAGYHGFVTELAQKAIAQEAHVFACGPEGMLRQVSAIAARNRTCYVSLEARMACGVGACLGCVVPVG-TSGEYKRVCVDGPVFAGREVFAMM--VAGKFGIYGGQYVPETLMGALHELEESYNILKEDVSFKKEYTDILQNYVGRPTLLYKAEKLSKHLGATILLKREDLNHTGAHKINNALGQALIARRMGKKRVVAETGAGQHGVAAATAAALLGLECVVYMGEEDIKRQALNVFRMKMLGASVTPVTSGSRTLKDATNEAIRDWVTNVRDTFYVLGSATGPHPYPTMVRDLQSIIGLEARKQALEMTGRLPDILIACVGGGSNAIGLFHPFLED-DVHMIGVEAAGKGVETSEHAATMTKGTPGVLHGTLSYLLQDENGQVAPVHSVSAGLDYPGVGPEHSFLKDSKRVEYVSVTDDEALEAFGLLTREEGIIPALESSHALAHLAKIAPQY-NSDTIILLNLSGRGDKDVETVANLAG--VKL
MPETDTRATVVETRRISHDVTVITLDCPAIAASAKPGNFVNIKVSDTLPLLRRPFSIHNVR--GGLIDIMVKA--AGRGSALFCDSTKGSTMMVLGPLGTCFDISG-NKFNTAILVSGGIGTAPMLFLEKELKAKGIKVINLIGGRTKEELLAQEL-----NC--RLATDDGSAGFRGTVVELLREELPAALKVFSCGPNPMLKAVAAFCRESLRCDISLESVMGCGIGICYGCSVEVKDGGLRTILLCQEGPVIDAELLA-MLP-TSGHFGCFGGKFIPETLFKNAADLESEYLKAKSDPAFQATLDKLLRDYVGRPTPLYHAERLSRTLGAQIYLKREDLCHTGAHKINNALGQVLLARRMGKRRVIAETGAGQHGVATATVCALFDLECIVYMGEEDIRRQAPNVARMKLLGAEVRPVGSGSKTLKDATSEAIRDWMNNPEETFYIIGSVVGMHPYPMIVRDFQAVIGKETRSQILAQAGRLPDVITACVGGGSNAVGMFYEFLKDREIELVGVEAAGEGLDK-RHAASMTLGKPGVLHGALTKLLQNEDGQVQEAHSISAGLDYPGVGPEHCYLQELGLVTYTSTTDTEALAALETLAKTEGIICALESAHAIHYAITRAPSM-QKEAILVVNLSGRGDKDMETIMRELS----L
M--YAKPMKVVRNREIAKDTYELILSGELVQHLHEAGTFLHVRVPEENFVLRRPLSLAAVNHELGTCTIIYKR--VGDGTERITSARPNDRLDVLGPLGGSFPVSLPKNADRILLVGGGVGIPPIYFAARQLTERGIPVSIIAGYADKESVFYEKAFYELPDV--TIVTDDGSHGEKGTVIDIVKKQP-AADWLFACGPRGMLRALKAEVPDETNCYVSLEEHMGCGIGACYACICESS-DRRSYYKVCQDGPVFLAKEVYLMAN-ERGRFGDFGGRYVPETVMAALEELQAGLDEALKSDAFHEELREVLRVYAGRPTPLTYADRLTEEVGAKIYLKREDLLHTGAHKINNALGQALLAQRMGKKKIVAETGAGQHGVATATVAAKYGLSCKIFMGAKDMERQKLNVFRMRLLGAEVIPATSGSQTLKDATNEAIRYWVANVEDTMYLIGSVVGPHPYPYMVREFQKVIGEEAKRQLQHR----PDAVCACVGGGSNAIGIFTQFLADKSVSLYGAEAGGKGIDTPHHAATLTKGDRGVIHGALTYLMQDDSGQIIEPYSISAGLDYPGIGA--CYLNDAGRVVYEAVTDEEAMDALLLLTRTEGILPAIESAHALALAIRKAKQM-PNNETMLVCLSGRGDKDVETIQRAVD-EGKE
MKNGVIMAIVKNSKQLGNGYYRLDLADSIIARKGIPGQFLHIKISSDDPLLRRPFSIYDINRDKGIVTIVYRV--VGRGTQILKEVDRGNHLDVLGPLGRGFSTD--WKNKFLILIGGGMGLAPLYFLAKKLVTS-NRVLVLAGGNSEEDLFFNESYGLLDNL--LNATLDGSTGYKGNVIELFEEQLSYPDYIFGCGPRGMLKRLKEITEENLMGEISLEERMGCGYGVCLSCVCNTE---KGNQRVCKEGPVFNINEVIFMAL-EDGFFGNFGGRYVPEKLVPVLEELKKAFLKYKDDENFNKELDYYLKEYVGRANPLYFAEKLSKKLGARIYLKREDLNHTGAHKINNCIGQGLLAKRMGKNRIIAETGAGQHGVATATACALLGMDCVIYMGEKDTKRQALNVFRMELLGAKVVPVKTGSRTLKDAVDEALKDLIENYDNTFYMLGSAVGPDPYPTIVRHFQSVIGKEAKKQIIEKEGRLPDYIIACVGGGSNAIGLFYPFIEDKEVNIIGVEPGGKGSEPGQNAAPLNFGEPGVLHGFMCYMLKDKKGNVASTHSIAAGLDYPGVGPEHSYLKETGRARYTTINDEEALKAFNLLSQVEGIIPALESSHAVAQAIKLAPEL-DKNQIIIVNLSGRGDKDVHQIAGLMD---KI
M---SLRVKVISNQPAGEGVYLLELEPHELGRGAMPGQFVMLKPAPGDPLLARPFSIHGVT--ENSLSVLYKI--IGRGTALLSGFSAGDIVEAWGPLGTGYNLD----YRKPLLLAGGMGIASLAFAASYLQENGVDPESIYGAATVRDLVYYDSF-ISGPW--QIITEDGTYGETGLITGGLDEKLAGIDGVLACGPLPMLKAVAQVCAEQVPLDASLEAPMACGLGACLGCAVPAS--QGGYLRVCKEGPVVDAGKVDWM---PQGRFGKLGGRFVPETLMPALEELTRAHEEARHDPEFQAELKELLADYVGRPTPLYEAKRLTQHLGARIYLKREDLAHTGAHKINNALGQVLLAKRMGKTKIIAETGAGQHGVATATAAALLGMECKVFMGTLDIERQALNVKRMHYLGSSVEPVKSGACSLKDAVNEALRYWVANVEDTHYIIGSVVGPHPYPMLVRDFQSIIGREAREQILAKTGRLPQSLVACVGAGSNAMGLFHAFLNDQEVGMVGVEAGGLGLDSGKHAASISAGLTGVLHGANSYLLQDEHGQVIEAHSVAAGLDYPGVGPEHGHLHDIGRVEYTYSTDEEALEGFHLLSATEGILPALESSHAIAHLKKLAPKL-NKDDMIIVCLSGRGDKDVVQISGM----EEK
MQ--VELMTILSNKEIAHNIYEMILSGQMVNEMTRSGQFLHLRMKDPNLLLRRPISIASIN--EDSCTLLYRV--VGKGTEDMSSYQVGDHVDILGPLGNGFHIDFLQAGDQVSVIGGGIGVAPLYELGKELLAKGVKTTFILGFANKDDIYYEEAFRQLGEV--ILCTDDGSAGLKGHVGVALDQV--QPQAVFACGPTPLLRLVQSTFDQLEHVYLSLEERMACGIGACYGCDTKRK-----DKRVCTDGPVFQSEEVSLM---TKGRFGDFGGQYIPETLMTEIHRVEEAYNFYKEDPEFQEELTQLLNDYAGRPSRLYYAKNMTEDLGAKIYLKREDLNHTGSHKINNVLGQALLAKRMGKTRLIAETGAGQHGVATATAAALLNMECEVFMGEEDTDRQALNVFRMELMGAKVNSVTKGTRTLKDAVNETMREWTNRVDDTHYVLGSVMGPHPYPTMVRDFQSIISREIKESMLEKEGKLPDAVLACVGGGSNAIGAFFHFIDHPEVALIGCEAAGKGVSTGQHAATMAEGTTGIFHGMKSLFCQDEFGQIAPVYSISAGLDYPGIGPEHAHLHTSKRASYEAITDDEAVAAFEYLSKIEGIIPAIESSHAVAYAQKLAPTM-SKDQTIVICLSGRGDKDVAAIARYKGEDIYE
MRTKQYDFSVMSNAQVARDVYRMQILAPELANKLAPGQFINIAVPGDSHIVRLPLSFASLDLQEGSVELIYAV--VGEGTHRLSQMGIGASSTLIGPCGKGWNLS---NNRSALLVAGGVGAPPIVAAARELKERGVELCSILGARSKDRLWGESVLKDMGTV--IVTTDDGSYGRQGFTTEVVAELLPGFGQILTCGPNLMMAGVAALAKKKIDCQASLERMMTCGFGACHTCNVAMR--AGGYKFCCTDGPVFDAKEVAWMSGSAQGFFGPYGGTFVPETVVPALRELADAFDAALADPSFGAELDALLTDYVGRPSPLYRADRLAAAVLGTVWLKREDLNHTGAHKINNTLGQCLLAKRMGKRRVIAETGAGQHGVATATTAALMGLECAIFMGTEDIRRQALNVYKMRLLGAEVVPVAEGTGTLADAVTAALRHWVERVEDTFYVLGSAVGPHPYPTIVRHFQKVIGEEALEQLKQKGARMPDAVVACVGGGSNAIGIFYPFLRDERPLLIGAEAAGLGLETDKHGAALTKGSPGVLHGFYSYLLQDEAGNPKEAYSISAGLDYPGVGPEHSYLKDAGLVRYEAVTDREALDAFALLARTEGIIPAIESSHALAMLPRLAAEL-GPEASVLVNVSGRGDKDMDIVREAG---LGA
MAEKPIKARLEKTIVESPTIKTFVLI--E-EFSFKTGQFIELTLNG---LGEAPFTPSSSPLVKDKIEVTIMK--AGYVTDQIHQLKGGEILGIRGPFGRGYPVEE-FYGQEVLVLGGGCGFAPLRSLLYNLIAKFKKVTLCYGSKTPEECIYKPFINTEREV--LRTVDQTWSETIGVVTVLLDQVEVDHSVAVVCGPPIMMKFSTIRLMEGFDIYLSLEKNMSCGLGKCGHCMMG-------DYFVCKDGPVFRFDEIKWMT--EYGYYGEFGGSYIPEMLYRNVEELQSRYSDILSEESFRNEFKELLEDYAGRPTPLYFASRLSGYYKSRIYLKREDLNHTGSHKINNTIGQILMAKKLGKTRIIAETGAGQHGVATATVCALSGLECIVYMGRVDVERQQPNVLKMKMLGAEVVPVDSGNQTLKDATNEAIRDWISHPQDTHYIIGSVVGPHPYPDLVARLQSVISDELKWQLREKEGRAPDYILACVGGGSNAIGIFYHYIMNSDVELIGVEAAGKGLETGFSAATMSLGSPGVIHGSRTLLMQDNDGQILEPYSISAGLDYPGVGPVHAFLHQTGRVSYMNVTDKEALNAAFLLARMEGIIPALETAHALAVLEKI--TF-REEDVIVINLSGRGDKDMGAYTKEID---NE
MIS-KQRMKIVSTNQIAKDTIEMVLKNSYISENAIPGQFIHILVEGH--TLRRPISIADVDKDNETVTILFKK--LGSGTEKLSESKAGDFLNVLGPSGNGFETST-EGLHTVLLIGGGIGVPPMYYLGKSLAKQNIHVISVLGFQSKDHVFYEEKFQQFSKT--YVVTNDGSYGDKGFVTSVIPNVG-EFDRYYSCGPLPMLKAITNELS-EKEGFISLEERMGCGVGACFACVVPTN-TEKGYKKICSDGPVFAAREVILMTT-NKGRYGEFGGQFVPELLMPALIELEKAYEEAMVDPSFTEELDYYLKQYIGRETPLYYAEQLSKQLGPKIFLKREDLNHTGAHKINNTIGQALLTIRMGKKKVVAETGAGQHGVATATVCALLGLDCIVFMGAEDMKRQKLNVFRMELLGAEVRSVSQGSSTLKDATNEALRYWASHVNDTHYILGSAVGPHPFPKMVRDLQSVIGKETKLQIIEQTGKLPDAVVACVGGGSNSIGMFHPFIEDEEVKLYGAEAAGLGVETKDHAASLTKGKLGIFHGTLSHLLEDENGQVKEAFSISAGLDYPGIGPEHSHLHVTKRATYKPITDEEALEAFQFLSKTEGIIPALESSHAVALAMKLAKEM-TSKETLVICLSGRGDKDVEQVKARLEA---E
MREGFKSLKIKSNLEVSAKIFEIRLQMEH-KKEIKPGQFFMIKGWEADPFLPRPLSVADVE--DNCLTFLYEV--KGQGTHLLSKLRVEDTLDVLGPLGNGFTLE---SGKKIALISGGIGIAPMFYLLKNLDAP---VDFYAGFRST--VYWMDKIESRVTL--YVSTEDGSTGHKGFSIDQFNPH---YGLVITCGPVPMMKKVLELCEGIVPVQVSMESRMACGIGACLGCTIETA---NGIKRVCKEGPVFKGKEVLLMTD-KKGRFGIHGGQYIPETLMGTLSELETAYDYYKNNEDFQNELSELLNEYAGRPSRLYYAEKMTKDLGAKIYLKREDLNHTGAHKINNVLGQVLLAKKMGKTRVIAETGAGQHGVATATAAALFGMECEIFMGKEDTERQALNVYKMKLLGASVHEVTAGTATLKDAVSETMREWTKRIDDTHYVLGSVVGPHPFPTMVTNFQAVISKEIKEQILEKESRLPDAIIACVGGGSNAIGAFYNFIQDEDVRLIGCEAAGEGVDTQRTAASITTGNVGIFHGMKSYFRQNEDGQISPVHSISAGLDYPGVGPQHSHLHDIGRAEYVPVTDEESVVAFEYLSKMEGIIPAIESAHAIAYTMKFAPTL-SKDKIIVINLSGRGDKDCAAIARYRGEDVNE
MSSKYLKAKVASNEKIAEGIYRMVVEGD---YSANPGQFYMLRAWG-EPFLSRPISIHGIT--DAGIEFLYEV--RGTGTEIFSKLKAGDELELLGPVGNGFDLE--TIKGKVAVVVGGIGIAPMYEVMKHIKDS--TVDFYAGFRDE--VYSVDYMKEYANV--IISTESGSVGHKGYVVEQLDAS---YDYILSCGPTPMMKVVKEMGEKGTPVYVSLESHMACGVGACLGCTCNTK---KGKERVCKEGPVFLGEDVSLM----NGNFGEFGGQYVPEAVSKVLNDLEVAFKEAMADPSFKEELDYYLKDYVGRESPLYYAENLTKHYGGKIYLKREDLNHTGAHKINNVLGQVLLAKRMGKNRVIAETGAGQHGVATATAAALFGMECDIYMGEEDTKRQALNVFKMEALGARVVAVSSGTKTLTDAVDEALKNWIERIDDTFYVLGSAVGPHPYPTIVKEFQSVIGKEAKKQILEKEGRLPDYVMACVGGGSNAIGLFADFIEESGVKLVGIEPAGLGVDTDKHAATLTKGSIGVIHGMKTYVIQDEKGEVLPVHSISAGLDYPGVGPEHSYLRDSKRAEYHSVTDQEAVDAFMLLTEKEGIIPAIESAHALAYLETLAINT-GKDEIIIVNLSGRGDKDIARIARLKGVTEED
M--QSNKLSILEHRQVSVRYWHMVVSAQGLTEQIRPGQFFNILCGNRLPFLRRPFSIYRINREEETIEFLYLV--QGAGTREMTNMKVGESIDLLGPFGIGFTLD--EQWETVLLLARGVGIATLAALAQEAVAQGKQCIAILSARSRNDLLAADTLQGLGDV--LKVTEDGNSD-VTQVEELIMDILDKIDAGFTCGSKRLSRLMQKVSINGFPAQVALEEHMACAMGACFACVCDIRGDAIKSVRICTEGPVFDLSKVVMMANTETGRFGEYGGRFVPETLMPALLELETAYREAKKDPAFVAQLDHYLKDYVGRENPLYFAERLTEAAGAKIYLKREDLNHTGAHKINNAIGQALLAKRMGKTKIIAETGAGQHGVATATACALLDMECLVFMGKEDIRRQELNVFRMELLGASVVSVDQGSGTLKDAVNEALRYWVANVSDTHYVIGSALGPHPFPEIVRDFQRVIGVETRRQILEKEGRLPDAVVACVGGGSNSIGMFHPFVDDAGVALHGVEAAGSGIETGKHAAALTGGRPGALHGAYMYLLQDEAGQINEAHSISAGLDYPGAGPEHSHFRDTGRVTYSSVTDEQALEALKMLSRKEGILPALESSHAVHYAVELASGM-STDQIVVICLSGRGDKDVITVRDALKGNGNV
M--VPVPFVVRRVRRETHDTATLDLA---NGFTFRPGQFNMLYAFG---IGEVPISISGDAQRPLPVAHTVRA--VGAVSTAIRTVRPGAMVGVRGPFGTAWPVEA-AERMDVVIVAGGIGLAPLRPVLYHLLARYGRVALLYGARTPQDLLFRRELGRFDHV--GVTVDAGWIGDVGVVTTLIPHAPFDDALALVCGPEVMMRFTVAELRKGVRIVLSLERNMKCAIGLCGHCQFG-------PHFVCRQGPVFRYPEVEVMNA-EAGRFGRFGGRYVPETLIPALDELETAYARLSADSGFQTEIDQALRHYCGRPTPLYHAARLSAELGLKIYIKREDLLHTGAHKINNAVGQVFLARRMGKQRIIAETGAGQHGVATATAAAVVGLPCEVYMGSEDVERQSLNVFRMRLLGAKVISVESGTRTLKDAINEALRDWVTNVRTTFYVIGSVVGPHPYPTLVRDFQAIIGREARQQMLDQAGRLPDVAMACVGGGSNAIGLFHAFRDD-PVRLIGVEAGGDGIGTGRHAATLVAGAPGVLHGAMSYMLQDANGQVQETHSISAGLDYPGVGPEHAFLKESGRAEYVAADDRTALDGFQLLARTEGILSALEPAHAIGHLARTASSL-PRGATVLVGLSGRGDKDVHVIARALG--ERV
M---QFTSMVLSNAEVSPGYHRMRLTAPPEFAAARAGQFVMVRVGGGDPLLRRPFGIFDLSTHQPCFEMLYRV--VGKGTALLSTLHATDRLDVLGPLGTGFDLG--TPGAEKLLVGGGVGLAPLYLLARHLVQQ-SPVRLFAGGRTRDDILCITEFERLGEC--YVATEDGSLGECGLVTEALVSRLEQGAELFACGPHPMLKAVAAIAAYAIPCQVSLEGYMACGVGACLGCVTPGHAETPDYRCVCKEGPVFPAHELGWMN--KKGHFGEFGGRYVPETLMPALLELEQAYKHYRRDREFREEFEYYLRQYVGRPNPLYFAEKLTEKLGARIYLKREDLNHTGAHKVNNTIGQALLAKRMGKQRVIAETGAGQHGVATATVAALFGMQCEVFMGEEDTRRQALNVFRMKLLGATVTPVTAGTATLKDAMNEAMRNWVTTIKDTFYVIGTVAGPHPYPMIVRDFQSVIGKEVKQQHRRVEGKLPDCLVACVGGGSNAMGLFYPFLKDKDVRLVGVEAAGYGIDSGQHAATLCAGSPGILHGNKTYLLQDEHGQISPAHSISAGLDYPGVGPEHSWLKDCGRAEYASVTDEEALEGFRLLTREEGIMPALESSHAIAHLVKLAPTM-PKDASIVVCLSGRGDKDIHTVAEAMG--ISF
MSVSEVRGTLVSRISLGTGAAWLEIRLPGPIPPVRAGQFALLSLPEVDPLLGRPLAVARAQ--EDRVSFLCRR--AGRGSGLLADLIPGQSVDLRLPLGRPVEVP---QDRPVWFLGGSVGAAPLLMAPVPPGFRG----WVLGFRDASWGPALEHLRLLAPL--TVACDDGSLGPKGNAVSALGERVRPGDCVVACGPEGMLQALRDLSRAGFQAILGLERRMACGFGGCLGCRITRR--DGTSARVCVDGPFFDGEELGFMTT-KKGYFGEYGGSFVPEGLQPRLDELEQAYEDARSDPAFGAEYARLLKEYVGRPSALTECANLFRHLGGRLFLKREDLNHTGAHKINNALGQALLAKRMGKTELIAETGAGMHGTASATVAALMGMHCTVYMGEVDVARQAPNVARMKALGAEVVSVREGQRTLKEAVDAALVAFATR-PETFYLLGSAVGPHPYPGMVRDFQSVIGREARQQFLQREGRLPDYGVACVGGGSNAIGLFSGFLEDPSVRLVGVEPSGRGLQTGDHAATLTAGAPGVIHGFRSYVLADDRGEPAQVYSISAGLDYPGVGPEHAHLKDTGRVRYEIASDREALDAFRLLCRHEGIIPALESSHALAYALRLLPTL-KGDQTVLVNLSGRGDKDLDTALPLL------
MDSQVLDCQILAHYQFEGDQYILTLDSPEIAKATKPGQFVHITVSDS-LAMRRPISIMSVDTDNGTFDLLYKV--VGEGTRQLAERKIGEVLSIIGPIGNGFELT---DKKLPLLIGGGVGMPPMIAIAQQMKDTNHDPFVILGSEVPFPFPTMPLLEEWNAC--RLASLQDYKGFKGYVTDLAREYLDTQVEVYSCGPHPMLEAVAKLAKENLPCQVSLEEYMACAVGGCAGCVVEVQDAGPAMKRVCVDGPVFDATTV-FMSK-DKGHFEQYGGVFIAETLMTAVTELKEAYEKYKDDADFLKEFEHDLKHYVGRTTPLYHAQNLSKKIGAQIYLKREDLNHTGAHKINNTIGQALLAQRMGKTRIIAETGAGQHGVATATVAARLGLECVVYMGEVDVARQALNVFRMKLLGATVIPVTSGSKTLKDALNEAMRDWVTNIDDTFYIIGTVAGPHPYPMMVRDFQSIIGKEAKVQFDNQVGGLPDALVACVGGGSNAIGLFHEFIDDESVAIYGVEAAGYGLEKGAHAAPLCAGSVGVLHGNRTYLMEDENGQIIEGHSISAGLDYPGVGPEHAYLKDSGRAKYVAITDKEALDAFHTLTKVEGILPALESSHAVAYGIKLAQEL-GKDKNIIINLSGRGDKDIHTIAEIEG--INF
M--IQEQAKILSNQKIADQVYKMEIETT-LSSQSAPGQFVEIQVPGY--YLRRPISICEIQ--EGILTIIYKV--LGDGTKVMSKMKAGETIDLFGPCGTGFPIE---NRDTVLLAGGGVGVPPLYECAKQYRNKNTNVQVVLGFNSKKDVFYVDEFEQLGSV--YVSTMDGSYGVKGTIMDALKEHAIEPNFVLACGPLPMLKAIDACAK---EGYVSLEARMACGIGACMGCVVELV--EGGMARVCKDGPVFLVGKVKLM---TKGRFGIHGGQYVPETLMHALEELEAAYTHYKEDPAFQEELTTLLKEYANRPSPLYFAKRMSEDLGAKIYLKREDLNHTGAHKINNVLGQALLAKKMGKKRLIAETGAGQHGVATATAAALFGMECVIYMGQEDIVRQALNVYKMKLLGAEVVSVTSGTATLKDAVNEAMREWTRRIEDTHYCLGSVMGPHPFPSMVRDFQAIISKESKEQILEKEARMPDAIIACVGGGSNAIGSFYHYIDEKEVELIGAEAAGRGIDINETAATMAVGKLGIFHGMKSYFCQDEKGQIAPVYSISAGLDYPGIGPEHAHLADQGRAKYVPIKDDEALEAFQYVSKIEGIIPAIESAHALAYVKKLAPTL-GKDKVLVVTVSGRGDKDCAALARYQGEEIYE
M-----EGIVKLNNRIGSKIYSMEIEQPEIANLARIGTFINLYPKTASLLLPRPFGISEIS--KTSITIVYEV--VGKGTLEFSGYKPGDIVKMSRPLGNGFTPC--YDNATHVLVSGGIGIAPLVELAKHLPGK---VIAVMGFKDKS--FLVGKMQSIGTT--YVASDSGSEGFKGNVVELLKKENIIGDYYYGCGPKPMLKAVSEYCEQNRPIQVSMEGRMGCGYGACVGCACKVKADGYTNKKICSDGPVFLGSEIFWM----KGRYNGFGGQFIPETLMNALIQLEEAYNYYKEDEAFCTELDYLYRQYANRPSNLYYAKKMSDDLGPKIYLKREDLNHTGSHKINNVIGQVLLAKKMGKTRVIAETGAGQHGVATATIAALLGMECEIFMGEEDTKRQALNVYRMELLGAKVNAVTSGTMTLKDAVNETLREWVNRIEDTHYVMGSVVGPHPFPMIVRDFQRVISKEIKEQIMAIEGKLPDCIVACVGGGSNAMGSFYEFIDDTECILYGAEAAGIGVDTKYHAASITKGSVGIFHGMKTYFCQDEYGQIAPVHSISAGLDYPGIGPEHASLHSNGRAIYKPITDKQAVEAFMYLSKMEGIIPAIESAHAIALAIEVASQM-TKEQVMVITMSGRGDKDVAMIARYMGQEISE
MTHFDLSLTVQETTQLNATTAVLAFKSELIAPLIKPGQFVNIKVNDTAPLLRRPLSVHRVE--GDIFEVMVKV--VGSGTKLLYNALPGSTVQVLGPLGNSFDYAR-QDYDTAILVSGGVGVAPMTILDDCLRQAGKEIFNYVGGRTASDIIARKL-----NL--RIATDDGSQGFKGTVVALLEQDFPERVRIFSCGPNRMLQALADFSMKNIPCEVSLESVMGCGIGICYGCPVHVKGEPDGHKLLCQHGPVMDAKQVVFMNEKARGYFGNYGGKFIPETLIKNAAELEAEYLECRNDPAFWQEYRDLLKNYVGRPTPLYYAKRLSQELGAKIYLKREDLCHTGAHKINNAIGQVLLAKRMGKTRIIAETGAGQHGVATATVCALMGLNCFVFMGEEDIERQAPNVARMKLLGATVMPVSSGSRTLKDATSEAIRDWVTNPEDTFYIVGSVIAMHPYPMMVRDFQSVIGTETRSQILEAEGRLPEKIVACVGGGSNAMGMFYPFLNDPEVKLIGVEAAGEGLDK-LHAASLTCGKRGVLHGAMMRVLQNADGQIELAHSISAGLDYPGVGPEHCHLQEIGLASYESATDTEALQALKTLARTEGIICALESAHAMHFAITEAPKM-KPSEILVLNLSGRGDKDLNTIMKHFA--NEL
MIR-SERMTVVRQVKIAHNIFELVLQGELVQDM-SPGQFVHVKVSDTEPLLRRPISIADVNKENQQFTMIYRA--EGRGTTVLSLAVAGQEIDVLGPLGHGFPVEAAPVGGTALLVGGGIGVPPLHELSKQLNARGVRTIHVLGFQSDNVTFYEQQFNKLGDT--YYVTVDGTKGTKGFVTTLLDDLKPEFDVFYCCGPLPMLKAMENTYP-HKEGYLSFEERMGCGIGACFACVCQTTQVEKDYVKVCSDGPVFPKGVVQLMTT-VKGRFGEYGGQFVPETLMTPLLELERAYEKTKNDPEFLALFHYYLQQYVGRETPLYFAERLTAKCGAKIYLKREDLNHTGAHKINNAIGQALLAKRMGKKKVVAETGAGQHGVATATACALLDLECIVYMGAEDVKRQALNVFRMELLGAKVVAVDKGSATLKDAVNEALRHWVTNVEDTHYILGSALGPHPFPTIVRDFQRVIGDETRTQIIEQEGRLPDTVIACIGGGSNAIGMFYPFVEEQNVQLIGVEAAGAGLTTDKHAAAIYGAQKGVLHGAYMYLLQDDNGFIQEAHSISAGLDYPGVGPEHCYLNDIGRALYESVTDVEALEGVKLLAETEGILPALESAHAIYYAAQLARSK-SADEIIVVCLSGRGDKDVHTLIDAIGG-KEA
M--LPHLATLLEVREETEDIKTFRLADPEVAWQYLPGQIALLSLFG---VGEAAFSLSSAPLGQGWLEFSIRR--MGKVTTALHQLEPGAKVGIRGPFGRGFPCEL-FRGHDLLVIGGGIGMAPLRSLVNYVLADYGRLEIVYGARSSRQFCFREEIQAPDQV--YLTIDCGWEGHVGFVPDYVAELKPSGKYAVVCGPPIMIEKTIAWLEKGFRIYTTLEMRMKCGIGKCGRCNLG-------AKFVCLSGPVFSWAELKFM---KRGYFGPYGGRFVPETLMPALEELEKAYLSWCDDPSFRRELAWYLRHYVGRPTPLYYASRLTEALGARIYLKREDLNHTGAHKINNTIGQALLARRMGKKRIIAETGAGQHGVATATAAALLGCECVIYMGAVDIERQRLNVIRMKLLGAEVVPVAAGSGTLKDAMNEAIRDWVTNVRTTYYLIGSVAGPHPYPMMVRDFQSVIGQETRRQVLQAAGKLPDVIIACVGGGSNAMGIFYPFLAEPGVKLIGVEAGGRGEGPGEHAATLCRGRPGVLHGSYSYLLQDEEGQISPVHSIAAGLDYPGVGPEHAYLKETGRVTYLTASDEEALEAFELLSRTEGILPALESAHALAVARKIAPSL-PREAVVVVNLSGRGDKDVETVAQAKG--VGE
MSKYCHDLCVSTIDRLSSKHVLLKLTQDTPLPKMLPGQFVEVRVDNSHTFLRRPISVNYVDKRKNEMWLLVAA--VGAGTKEMLKLRVGDNLNCLFPLGNSFTTADKLHGRKVLLVGGGVGVAPLLFQGQTLLESGNQPYFLLGARSASDLLELDLFKEMGPV--YVTTEDFSAGEKGYVTDHTILQNEHFDFIQTCGPKPMMQSVARYAREKIECEASLENLMACGLGACLCCVEKTV---EGNLCVCTDGPVFNIKKLLWMSR-DEGYYGRFGGAYIPEILHANVENLKEAFYRWVDDEEFMAEFYSLMRDYVGRPSPLYHARRLSALYNTNIYLKREDLNHTGAHKINNAIGSALLARRMGKKRIIAETGAGQHGVATATVCALMGMECIVYMGATDVARQRPNVERMKMLGAKVVPVTSGNMTLKDATNEAIRDWCCNPSDTFYIIGSTVGPHPYPEMVARFQSVISQEMLRQVPELTGKLPDYVVACIGGGSNAAGAFYHFINRPEVNLVAVEAAGLGIDSGETAASMARGTEGIIHGARTMVMQDEDGQITEPYSISAGLDYPGVGPLHAYLHDTGRAEVIAATDRQALDAAYRLTRLEGIIPALESAHAFAALDIK--KF-APDDVVVINLSGRGDKDLALYNEQLA--ISN
ML--QEKMTIVSQKSLAPRIFEMKLQGDLVQEMNKAGQFIHIKVPSEDKVLRRPISLAKIDKKTNSCTIIYRV--EGGGTAIFSKMKAGDTLDVLGPLGNGFDTSVVESGQTALVIGGGIGTPPMYELSRQLKEKGVQVIHLIGFASRDVMFYQDKFLSLGET--HFSTDDGSFGLHGHVGLLIDDLGIKPDAVYACGANGLLKAVDEKFAQHPNAYISMEARMACGMGACYACVVHVVETGASSLKVCDQGPVFETGRVVVM---NKGFFGTYGGQFVPETLMSAVKELKQAYDEIKEDEEFQKELNYLLKDYVGRENPLYYAKNLSEKLGARIYLKREDLNHTGAHKINNALAQVMLAKRMGKTKIIAETGAGQHGVATATAAALFGMECKVYMGEEDVKRQALNVFRMELLGTKVHAVTTGSRVLKDAVNEALRAWVAEVEDTHYVLGTAAGPAPFPEMVRDFQSVIGKEAREQILEKEGRLPDVLIACCGGGSNAAGLFYPFVNDSEVAMIGVEAAGRGLDTTETAASINRGKDGVLHGNLMKILQDENGQIQEAYSISAGLDYPGLGPEHCHWDETGRVKYIAATDDEALEGFKLLCQTEGIIPALESSHAISKLPEIAKQY-GKDKIIILCLSGRGDKDVAQLKDRFEKGGIS
MK--QLSVPILSIEKIAKATYQIDMRKDH-LEKIKPGQFIHIRVHQGEFMLRRPISVADVDLKLNKLSVIFKV--FGRGTEQLTQLKANDLIDLIIPCGNGYPIDT-INYNHALLVGGGVGVPPLYYLAKSLVARGVKVTTIIGFQTKEEIFYLDKFSELGEV--FVTTNDGSFGTQGYVTDILKQEDLNFDYYFSCGPAPMLKAVKNYLH-YFPGYISLEERMGCGIGACYACVVKTE-DGKAQKKICTDGPVFQANEVMIMSI-QSGHFGLFGGRFVPETLMPAVLELEQAYEAAIDDPIFQQQLSYYLSQYVGRETPLYFAERLTKMLGARIYLKREDLNHTGAHKINNALGQALLTLRMGKKKIVAETGAGQHGVATATVSALLGLECIIFMGEEDIRRQKLNVFRMELLGAKVVSVSQGSGTLKDAVNEALRYWVTNVEDTHYIIGSVVGPHPFPKIVRDFQSVIGTEAKRQFEQEYGGLPDAIVACIGGGSNAMGLFYPFIDDQTVKIYGVEAGGLGVETGKHSAALTDGKAGVLHGMMTYLLQDQHGQIQAATSISAGLDYPGVGPEHSFLKDINRVQYVSVTDHEALAGLKLLSETEGIIPALESAHAIAYLEKLAPKM-SQDESIIVCLSGRGDKDVETVQSALGGQNDD
MAGYKESVTVVSQESIAEEIYSLWLQTADIAEHAVPGQFISMYTNDGSRLLPRPISICEIDRAKGQLRVVYRV--TGTGTEQFAALKQGETIEVLGPLGNGFPLEA-GKGRKAFLIGGGIGVPPILELAKQLDAE---KQIVVGYRDT--QFLLDEFGQNGAV--FVATEDGSAGTKGNVMDAVAANELTADIIYACGPTPMLRAIKAYAQEDIECYLSLEEKMACGVGACLGCVCQSRHSNVHNKRVCKDGPVFLATEVELM---SKGRFGVHGGQYMPETLMNAVIELEEAYEHYKNDPDFQKELEDLLNNYAGRPSRLYYAERMTKDLGAKIYLKREDLNHTGAHKINNVLGQVLLAKKMGKTRVIAETGAGQHGVATATAAALMDMECEVYMGKEDIERQALNVYRMRLLGSQVHSVSSGTGTLKDAVSEAMREWTSRVDDTHYVLGSVMGPHPFPTIVRDFQAVISKEIKEQCLEAEGKLPDAVLACVGGGSNAIGAFYNFIEDESVRLIGCEAAGRGVNTAETAATIATGRLGIFHGMKSYFCQDEYGQIAPVYSISAGLDYPGIGPEHAMLYDNGRAEYVPVTDDEAVDAFEYLSRMEGIIPAIESAHAVSYAMKLAPTM-EKDQVIVINISGRGDKDCAAIARYRGEDIHE
M--LPAMATIQEVIEETPTIKTFRVTNPNIDFTFGPGQVAQLSAFG---IGEATFVINSSPTRMDYLQFSVMK--TGEVTSMLHTLSEGDQIGVRAPLGNAFPYED-MKGKDIVFVGGGIGMAPLRTLLLFMLDDYGKITLLYGARSPVDMAFSYELERDDDT--HLTIDAGWEHNVGLIPNVLLDINPSNCVAVTCGPPIMIKFTVQALAKGFQIYTTLEKRMKCGVGICGRCNIG-------TSYVCQDGPVYTYAQLKMM---KDSYFGEFGGCFVPELLMPPLLEVEAAMREIMPTPEFQAELDDLLRNYAGRATPLTLCPTLSEELGFNLWLKREDLLHTGAHKVNNTLGQALLAKYMGKTALVAETGAGQHGVATAAAAARLGMDCVIYMGGEDVERQSANVRRMKLLGAEVHAVQSGTRTLKDAINEALRAWIASQQTTHYCFGTAAGPHPFPTLVRRLQSVIGRETRAQMLEKTGRLPDAVVACVGGGSNAIGMFHPFLEDADVRLVGVEAAGTGETGCFNSAPLNLGTPGVLHGNYSMLLQNNDGQIEPSHSISAGLDYPGVGPEHAFLHKSGRVHYGMVKDANALAAFLRLCRSEGILPALESSHALAWVLDHPQEF-TPGSHVVVNLSGRGDKDMDIIRAALA-EKEV
MTKVRERASVLGQRALCPGVYDLRLLAPQIAAAARPGQFVNVFLNNGAHILPRPISLCGIDSENGILRLVYRVTREGSGTEELSRYTAGTELLLLGPLGNGFPT----ALDNAAVVGGGIGIPPLLELLWALPGK---KTALLGYRSKSQLFLLEDFAVAAEV--KIATEDGSLGIRGNVVDLLRALPEKPKAILSCGPLPMLRALKAYAAEGIPLWVSMEERMACGIGACLGCITESAHSNVKNKRVCADGPVFRAEEVVLMAQ-RDGRFGVHGGQYIPETLMNAVIELEEAYKRYKDDPKFNAELTELLNEYAGRPSRLYYAKHMTEDLGAKIYLKREDLNHTGAHKINNALGQALLAKYMGKKRLIAETGAGQHGVATATVAALLNMECVVYMGEEDTVRQALNVYRMRLLGAEVVAVKTGTRTLKDAVSEAMREWTARIEDTHYCIGSCMGPHPFPTMVRDFQAIISKEIKEEMQRKEGRLPDAVIACVGGGSNAIGSFYHFIGDKSVRLIGCEAAGRGIHTMETAATVNVGSLGIFHGMKSYFCQDKYGQIAPVYSISAGLDYPGVGPEHAYLHDLHRAEYVPVTDDEAVDAFEYLARTEGIIPAIESAHAVAYARKLAPTM-DRDKVIVVTLSGRGDKDVAAIARYRGENLHE
M--FLEECKIIENVKISADKFLLKVKSEKSFKCVKAGQFFMLKC---DSYLRRPISVHYVD--KNILEFYYQV--KGNGTKYLSNLKKSDSINIQGALGNGFETN--INNKNLLLVAGGMGIAPFKLLINNLIKNKNNISLIFGGANESAIKIIERFDINNKL--YITTDDGSVGDKCNCVEKTKELLKEFDLIYTCGPEIMMKGIIKLSLENIKCFASLERRMACGVNACLGCNIEILKNKYILKKVCHDGPVFDAKYLM-M---NKGHFGVHGGTYIPETLMNAIIELEKAYNFYKYDKDFNEELNDLFKNYANRPSMLYFAKRITEDLGAKIYLKREDLNHTGAHKINNVLGQVLLAKKMGKKRVIAETGAGQHGVATATIAALMDMECEIFMGKEDTERQALNVYKMKLLGAKVNSVESGTATLKDAVSETMREWTKRIDDTHYVIGSVMGPHPFPTIVRDFQAIISKEIKEQIFNIEKRLPDMIVACVGGGSNAIGSFYHFIEDKSVELVGCEAAGRGVHTFETAATISTGKLGIFHGMKSYFCQDEYGQIAPVYSISAGLDYPGIGPEHAYLHDIGRVKYIPITDDEAVKSFEYLSRMEGIIPAIESAHALSYAIKEAPKM-NKDKIIVVNLSGRGDKDCVSIAKYNGEIINE
M---LGKAQIIAHDFVGDPLYKIRRLRTEIAREAQPGQFVHVQVTKGDPLLRRPISIADIQREAQEITLLYRI--KGRGTEILSEAKVGEELSLMGPLGRGFTLP---TQGELILVAGGIGVFPLLPLAKAAQEKSLAVSLYWGGENEGFFTGLELWQEAGPV--FLSTMDGSIGEKGNVLDLIQKQVESDLSVAVCGPQVMTQVVSDYFLLGASVEVSLEERMGCAVGACLGCVCTLRSGRIYRGKVCKDGPVFKGKEVLWMQN-KKGYFGDYGGSYVPPELQGVMDQIEKAFETCKNDPKFNQELDYYLRQYVGRPNPLYFAEKLTRKLGAKIYLKREELNHTGAHKINNAIGQALIAKFMGKTRIIAETGAGQHGVATATACALFGLDCVIYMGEHDTRRQALNVFRMEILGAKVVAVNHGEGSMKEAIDEALEDLAQNYEDTFYLLGSAVGPHPYPTIVKHFQSIISKEAREQILEAEGRLPDAVLACVGGGSNAIGAFANFMEDSSVRLIGVEPAGLGLETGRHAAPLAAGEPGVIHGFRCYMMQDEAGNPLPTHSISAGLDYAGVGPEHSYLKDSGRGEYVAVTDQEALDAFYLLSRTEGIIPALESAHAVAYAAKIAPTL-SPEKILIINVSGRGDKDVQQIFDM-----TR
MSK-RVIAKIISQEEISPRHFKMVIDAPEVAKEAKIGQFIHLKWVAKDPLLRRPISLNEIDKEAGTITIIYRA--IGRGTQLLATLKVGDQVDIMGPIGMGFSIP--EEANKFVVVGGGMGIAPLYPVVKKLVDEDKEVTVLIGAENKGQLLNLADYEEMNKL--KAATVDGSYGYQGFVTQFLDDTLADTNYIYTCGPEVMMEVVQEWALANVKGEASLEERMGCGTGACLSCVCKIKESGWDYKKTCIQGPVFPLSEVIFMSV-RRGQFGEFGGKYVPELVIAALDELDEAYANYKDDPEFQEELNYYLKQYVGRANPLYYAERLTEKLGAKVYLKREDLNHTGAHKINNALGQVLLAKRMGKKRIIAETGAGQHGVATATVAAMFGMECEVFMGAEDVERQALNVFRMKLLGAKVTPVTEGTATLSDAIDVAFRNWVERIEDTFYLFGTAAGPHPYPTIVRDFQSIIGQEVKEQILEAENKLPDYLVACVGGGSNAIGLFYPFIEDKDVKIVGVEAAGLGVDTDKHAATLTKGTKGIIHGVKTYVLQDEYGQILPAYSISAGLDYPGVGPEHSYLKDINRAEYVSVTDSEALEAFQLLSKLEGIIPALESSHAVAYALKLAKEL-EQDQVIVVNLSGRGDKDVYTVAGNLG--IEL
M--FLEDGVIIENKNMGDNYYLMKVKAVKSAVAAKAGQFYMIKCHNGIRILGRPISIHYADQENHMLEFYYEV--IGEGTKEFTNYKIGEEIRLQGPLGTGFDTE--LKGKKILVVGGGMGMAPLKYLVESVKNK-NTVTIIAAGRDVGAVRIADNYHFPKDI--VFATDDGTVGLKGNAVDAMKELLSKYDIVYTCGPHKMMEAVARVASENMRCQISLEEKMACGVKACVGCSIKTK---EGMKRVCADGPVFEAEVIV-MD----RKFGDFGGQYVPETLMKPLENLEKAYLKYKNDDEFNKELNYYLKDYVGRETPLYYAASLTEKVGAKIYLKREDLNHTGAHKINNVMGQLLLAKRMGKTKVIAETGAGQHGVATATGAALLGMECEVFMGEEDIVRQEMNVFRMRLLGATVNSVTSGTGTLKDATNEAIRQWVARIDDTFYVIGSVVGPHPYPTMVRDFQRIIGDETKKQIMEKEGRLPDAIVAAIGGGSNAMGIFYPFVNDKEVRLIGVEAAGEGEATDKHALAMLKGSKGVIHGMKTYLLQDDMGNITPAHSISAGLDYPGVGPEHAYLYDTKRAEYAPIDDKEALGGFKLLCEVEGIIPALESAHAVAHAVKVAKEM-SKDEILVINLSGRGDKDINTVLEVYQ-KGEL
MSTYPLLGRLVSSRDMGREIKLLGVKNGTQFPAYAPGQFAFLSAFG---IGEAPFGLASTTERGEVLEFAVQR--LGSVTTGLHELAEGDALGVRGPLGNTFPMEA-FQHKNLLVLGGGIGGAPLRPVIHSVLDDYGQLTILWAARHPSLLIFRDEYAAPHEL--HLTVDEAWDHHVGLMTDLVRQVAPSNTVAITCGPPIMIYHVDKLLSEGFQRYVTLEARMHCGLGKCGRCNMG-------ELLVCRDGPVFSMAQVGYMIT-RPGRYGEFGGQYLPETLMPAVAELEAAWLGARADRAFQDELAVLLRDWVGRPTPVTDAPGLARAVLTRVLLKREDLAHTGAHKINSAVGQALLAKRMGKRRVVAETGAGQHGVATAASCALLGLDCVVYMGTVDARRQQANVFRMRLLGADVREVEAGSRTLKDAVNEAIRDWVTNVRTTYYLLGSAIGPHPYPAMVRDFQSVIGREAKEQSRERLGRSPDVVVACVGGGSNAIGIFSAFLDDAAVRLVGVEAGGEGVSTGRHAASIVGGTVGVLHGSRTLVLQDGDGQIRETHSVSAGLDYPGVGPEHAALARSGRVRYAARTDREALDAFALLSRTEGIIPALEPAHAIAELPAIARD--GADQTVLVCLSGRGDKDLEIVAGAAPAPVRR
MKF-QGLVKVIQKKFVSDDVFKIVIEKPEHMGEVRPGQFFNFNVERM--LLRRPISVSAIG--EETLEFTIKI--LGKGTKELSLLKTLDEVDIMGPLGNGFDT---LNHKKVLLVGGGIGVAPIKGLGEFLSKDSIEMKTLLGFRDTP--YMIDDFKAFSEV--ITVSENDKDYRLGYITVPLEEVLADIDMIYACGPLVMLKSVQKICAQNTPVQLLMEEKMACGIGACLVCTCKTKDFGFKHSRMCLEGPMFYGDEVIFM------KYGEYGGQYISEILMEAVIELEETFTRLRSDQAFIESFNYYMKQYVGRENPLYYAENLSKKCGAKIYLKREDLNHTGAHKINNAIGQALIAKSMGKEKVIAETGAGQHGVATATASALLGLQCKVFMGEEDMRRQKLNVFKMELLGTEVVPVKSGSRVLKDATNEALKYWAANIEDTHYIIGSAIGPAPYPEIVKYFQKIIGRETLAQHFEHEGKNPTAIIACVGGGSNAIGMFEPFIDLKDVKLYGIEASGKGLHSGAHACSINGGKIGILHGTKTYLLQDEAGQIEEAYSISAGLDYPGIGPEHSYLNDIGRVKYHPISDAEALEAFDILCKNEGIIPALESAHAVAYGLKLAPQM-SSSETIVINLSGRGDKDVETIKEYYD--EKN
MKLFDTTALVLENKEIQPGYFRMELAANDIACASAPGQFVMVSPGDSQPLLRRPFCVHDVKEGADALTILFVV--IGEGTRILSRKTPGETVQVLGPLGKGFSLN--TDTEECLLVAGGIGTAPMVFLARYLAQEPVSCKVLLGARTANDVLCRDVFEQIGEV--QAATEDGGLGAKGLVTALLDKALEGARQIFTCGPMPMLKAVAAMAKENTPCQVSVEAAMACGMGACLGCALPKKEGQAKHLHACMDGPVLDAKLL-WMNI-ERGHFGAFGGRYIAETLMPAILELTEAYAKAQQNQEFQDGLQALFTNYVGRPTPLFFARGLTEKMGAKIYLKREDLAHTGAHKINNTMGQALLAHHMGKTKVIAETGAGQHGVATATAAAFFGMECKVFMGVEDISRQAPNVKRMELLGAEVVPVSSGTGTLKDAMNEAMRFWVGAVEDTFYVIGSVAGPHPYPAMVRDFQRVIGDEAKRQIMEAEGRLPDTLVACVGGGSNAMGLFYPFVGDKDVEMVGVEAAGIGIESGKHSASLGAGEVGVLHGSKSYVLQTQDGQIQEAHSVSAGLDYPGVGPEHALLKEEGRARYVSIKDDEALNAFHTLSRAEGILPALESSHAVAWAMKEAARR-PKDDVILVNLSGRGDKDLETVLKHME-RKGA
MRK-RETMSVLSVTQIATDTFEMIAENSRISEQAKPGQFVHIYIPGH--TLRRPISIAAVDPSTASVSLVFKA--IGDGTKQLSNYLPGMQIDVLGPNGNGFSIDI-SEDERVLLIGGGVGVPPMYHLAKRLSEESIDIVSVLGFQTKNAVFYEEEFNRIGET--YIVTDDGSYGTHGVVTDIVGQFT-DRTQYFSCGPLPMLRAVKSKLS-HIPGKVSLEERMGCGVGACMACVLPTV--DNHYKKICSEGPVFVAEEVVLMTT-TKGKYGEFGGRFVPELLMPAVLELEKAYEDALKDESFNEELQTYLTEYIGRETPLYHAKKLTEHAGAQIYLKREDLNHTGAHKINNTIGQALLTLRMGKKKVVAETGAGQHGVATATVCSLLGLECIVFMGEEDIKRQKLNVFRMELLGAEVVSVSQGSGTLKDAVNEALRYWVNNVNDTHYIIGSVVGPHPFPKIVRDFQSVIGKETKEQSMKKIGSLPDAVVACVGGGSNAMGMFYPFIDDKEVTLFGVEAAGAGLDTKQHAATLTGGSPGMLHGTFTYLLQDDCGQIEEAFSISAGLDYPGIGPEHSHLHQTKRVTYSSITDEEALEAFQLLSKTEGIIPALESAHAVSYATKLAKEM-NPEQSIVICLSGRGDKDVEQVKERLEG--EQ
MKR-IMLCTLIENRTIAEDTLLMVLKADPVALDFEPGVFVNVRIMDSSPLLRRPISVHETDIEKGMLKLIYKV--VGEGTRKLSEKKTGEIVDIFGPLGTGFPIQ--SDAKSVILIGGGVGIPPLYELGKRLAEKGVTVTTVLGARNSEGLFCLEEFGTLGRV--VTATEDGSHGVKGFVTDAIKAEDIDFDCLYACGPKPMLKAIDIEYRGKKEGYLSFEERMACGIGACYGCMTKTK---DGLKRVCKDGPVFSLGEAVYM---GDGRFGIHGGQYVPETLMNEIINLEKAYRDAMADPEFTGELDALLKEYAGRPSLLYFAKRMTEDLGAKIYLKREDLNHTGSHKINNVLGQVLLAKRMGKTRVIAETGAGQHGVATATAAALLGLECEIFMGREDTERQALNVYRMKLLGAAVHEVTSGTMTLKDAVNETMREWTRRVHDTHYVIGSVMGPHPFPEMVGDFQSVISKEAREQLLAVEGRLPDTVVACVGGGSNAMGMFRNFIGDEGVELVGCEAAGRGISSGMHAATLSTGTVGVFHGMKSYFCQDDEGQIAPVYSISAGLDYPGIGPEHADLFDRGRAKYVPVTDDEAVNAFEYLARTEGIICAIESAHAVAYAMKAAPDM-PKDSIMIVCLSGRGDKDVAAIARYKGVDLHD
MALVNERARILENTCVGPNLYVMRLLSPTIATTLEPGQFVHMKIPGMAHILRRPFSVYSCDRSARTLEILYQA--VGFGSGHMRLLDPDESVELMGPVGRAWQPP--EGTRRALLVGGGVGAAPLFMLAESLVNAGVRTDVVLGAQTQAALSCRERYEALLAP--RCATDDGSFGREGFCTSLVEEALAEYDYLAVCGPEPLMKIVAAMAAEGVPCEVSMERRMACGIGACLSCVVDTT---DGKQRACVDGPVFDAKKVIWM---TKGRFGIHGGQYMPETLMNAVIELEEAYDRYKDDPEFKAELNKLLNEYANRPSLLYYAERLTKALGAKIYLKREDLNHTGAHKINNVLGQVLLAKKMGKTRVIAETGAGQHGVATATAAALMDMECEVFMGKEDTERQALNVYKMRLLGAKVHAVETGTATLKDAVSETMREWTNRIADTHYVLGSTMGPHPFPTIVRDFQAVISQEIIDQCMQKEGRLPDCVLACVGGGSNAMGTFYHFIEHPEVQLIGCEAAGRGIDTFETAATINTGSLGVFHGMKSYFCQDEYGQIAPVYSISAGLDYPGIGPEHAWLHDTGRAQYVPVTDDEAVDAFECLSRLEGIIPAIESAHAVAYACKIAPKM-NKDQIMVVTLSGRGDKDCAAIARYRGEDINE
MNSIPVHAHIRKIVWETEDTFTLLLE--NGGFNFSPGQFNMLYAFG---VGESAISISSDPSKNDNIAHTIHR--IGSVTSVLSQLEKGDVIGLRGPFGNGWPVEK-AKGKDVCIVTGGIGLAPLRPVLYSIFNEYGKIFLLYGARSPLDLLYRVELKMKDTV--QVIVDRSWKGHIGVVTKLFSYIKLDNTIAMICGPEIMMKFTIQELSQGVQVYISMERNMKCGIGLCGHCQCG-------PKFVCKDGPVFALPQVSVMKA-ASGHFGMYGGKYVIETLMPALQELENEYMKAKADPAFQEQLKYYLRQYVGRPSPLYYAENLTLRLGAKIYLKREDLNHTGAHKINNTIGSALLTLRMNKKRVIAETGAGQHGVATATAAALFGLECDVFMGEEDIKRQALNVFRMRLLGAKVIPVSTGTRTLKDATSEALRNWITTVETSHYIIGSVVGPHPYPMIVRDFQKIIGEEAIEQIMAVEKRMPDACIACVGGGSNSMGLFYPFLDHKDVRLIGVEAAGFGIETGQHGATLSHGKPGVLHGMMSYLLYDEDGQIQEAHSISAGLDYPGVGCEHSYYRSIGRTEYASITDDEALEGFQLLSRTEGIIPALESAHAIAYAAKHAPTM-KKDAIIIVCLSGRGDKDVTQVADRIG--GKL
M--YIHDFTIVSNERQTTDFVVLTLQAGAPLPEIHPGQFAEVRIDGAGVYLRRPLSIHDVDYDKQQIKLLVQE--VGKGTKILTQQAVGSMVNMVYPLGKGYDLP---DSKRVLLVGGGCGVAPLLFLGRHLKKNGISPRFLIGTRTSANLVRLEAYNELGEV--MVTTEDGSAGTKGYVINHPVMRTEEFDWIYTCGPEPMMKILAKYADHDLTCQVSLENHMACGIGACLCCIAPTK---DGNKCTCTDGPVFDSKYLQWM---EKGFYGQYGGAYIPEMLIPNIEELKKNYLEILESETFQKEYHLLLNDYAGRPSPLFKAQRLSDKYNTNIWLKREDLNHTGSHKLNNTIGQILLAKKMGRQRIIAETGAGQHGVATATVCALMGLQCIVYMGQTDMERQAPNVARMRMLGAEVRPALSGNRTLKDATNEALRDWIANPTDTFYLIGSVVGPHPYPDMVARLQAIISLEIKQQLKQKVGTLPDYVIACVGGGSNAAGSFYHFLEDASVRLIGTEAAGLGVDSGETAASMACGDIGIIHGSMTYLMQNEDGQITEPYSISAGLDYPGIGPLHAHLKDSGRATYMPVTDEESLQAALELTRLEGIIPALESAHALAVLPKM--NF-KPGDQVVVTVSGRGDKDMKAYMEYFK--LTE
MDRADRRGSISFSRPLGDHCVHMGIELEGLSSKAIPGQFFLIRERGVDPLLGRPLALVAS--EGNVLEFLFRV--SGRGTARLATLPPGAALELRGPCGNGFPE---PVRNELVLVAGTLGIAPFIGIPSFCSER-VRITAVLGVPGKGWEPFVEWCSERFGI--RINSDDGSIGRHGDPVEDTLLIVGQRHEVWGCGPEAMLRGLGRVHEKCDRLLVSLEKRMACGTGGCLGCSIRTG---SGSKRVCVDGPVFEWRQVFGMES-RKGYFGTFGGSYVPEQLQPRLDELEAAFVSAMEDDLFAKEFTRLLKEYVGRPSALTYCANISREYGGRLFLKREDLNHTGAHKINNAIGQALLAKRMGKKELIAETGAGMHGTATATVAALMGMGCTIYMGEIDVHRQAPNVARMKALGAEVVSVTHGQKTLKEAVDAALEAYVLN-PETFYLMGSAVGPHPFPTIVRQFQSVIGKEAREQFLEREGKLPDHVLACVGGGSNAIGIFSGFLDDRGVGIVGVEPAGRGLETNEHAATLVAGKPGIIHGFRTYVLTDNDGEPAPVYSISAGLDYPGVGPEHAFLMESGRVSYVSVTDDEAVDAFRVLCRLEGIIPALESSHALAQALKMIPEL-SRDETVLVNLSGRGDKDLDSVLPLLG----L
MPV-REMAKVVSNSPVKPGYYLMELDAPKVTEEAKPGQFVHIRVGRTDPLLRRPISLYDIDKEKGILSLLYVV--VGRGTRMLSEIEAGAELDIMGPLGNGFWLP--DRATRCLVVGGGIGVAPLLPLIGMLDQAGLEQKILYGFRNADAVVGIDVVQEKGPL--AIATDDGSVGHRGFVTDLVKQAITDPDYYYVCGPEVMIRNVVWLMKENIPGQVSLEARMGCGVGACLACTCKTREQNFDYSLVCTHGPVFGAGEVIFMQV-KNGYYGEFGGRFVPETLMPALFELEEAYLQYKNDPDFQAEFRKYLGEYVGRPSRLYFARRLTDYCGAKIYLKREDLNHTGAHKINNTIGQVLLARKMGKNRVVAETGAGQHGVATATAAALFGLECVVFMGEEDIKRQELNVFRMKILGARVQPVSSGSRTLKDAMNEAIRDWVTNVRTTFYVLGSVGGPHPYPMIVRDLQSVIGLETRQQILELEGKLPDYLVACVGGGSNAMGLFHPFL-DTETKMIGVEAAGHGLHTPYHAATLTKGSKGVLHGAYSYLLQDDNGQILEAHSVSAGLDYPGVGPEHSYLKETGRVTYTSVTDQEALEAFQVLCRTEGIIPALESSHALAETLKLAPRL-NGDQVVVVNLSGRGDKDVQTVAALLE--VD-
MAQ-QVIKEIVTQKEISPNHFKMVIRAPKIAKEAQPGQFLHLKWVNDDPLLRRPISLNSIDQAKGTITIIYRV--IGRGTKLLSSLQAGDEIDLMGPLGESFSVS--DSASKIAIVGGGMGIAPLLPLVNQLLDLDKQVTLLLGANTKEQLINLAEYQKLDNL--KIATRDGSCGQQGFITDLLTEL-SKIDYVYTCGPEIMMEKVQDWAKQKIVGEASLEERMGCGTGACLSCVCKIKKDDWQYQKTCTQGPIFPLGEVIFMV--ENGKFGEFGGKYVPELLIPALEELEKTYFELKDDPEFQKEFKYYLKEYVGRPNPLYYAERLTEKLGAKIYLKREDLNHMGAHKINNTIGQILLAERMGKERIIAETGAGQHGVATATAAAMFGMDCEIFMGAEDIERQQLNVFRMRLLGAKVTPVTQGTATLSDAVDAAIRNWVETVEDTHYIIGSVVGPHPYPTMVRDFHSVIGEEAREQILDVEGDLPDYLVACVGGGSNAIGLFHPFLDDEDVEMIGVEAAGTGLNTDKHAATMSKGTKGILHGFKSYVLQDENGQIQPAHSISAGLDYPGVGPEHSYLKAIGRADYQAVTDDEAVEAFQLLSEVEGIIPALESSHAVAYAKKLAPQL-DQDQVIIVNLSGRGDKDVYTVADKLG--VSI
MCNRPYSATIIDVRDESAEIKTFKVVDEEMNFNQEPGQCAQLSIMG---VGEAMISITSPRTRSEYLEFSIAA--VGKLTDVIHEFEEGDKIALRGPLGNNFPYED-MKGKDLVFIAGGIGLAPLRSLINFVFDDYGHIDIIYGARSPEHLCFKDEIEIDDDV--HLTVDDDWDGRTGYVPDYLKDIDPNNKMTVTCGPPIMIKFVLEALQEGFQIITTLELNMKCGIGKCGRCNIG-------SKYVCLDGPVFDLTELKFMA--KKGVFGEFGGQYVPELLIPALEELEEAYEKYKDDPEFIEEFEYYLKQYVGRANPLYYAERLTEKLGAKIYLKREDLNHMGAHKINNTLGQILLADRMGKEKVIAETGAGQHGVATATVAAMFGMDCEIFMGAEDVERQSLNVFRMRLLGAKVTPVTEGTATLSDAVDVAIRKWVERIDDTFYLLGSAVGPHPYPTMVRDFQSVIGKEARDQILEAEGRLPDYLMACVGGGSNAIGLFHPFVDDEDVKMIGVEAAGLGVDTDKHAATLTKGDKGIIHGFKSYVLQDEGGQIMPVHSISAGLDYPGIGPEHSYLNDSGRAEYVAVTDEEAVEAFQLLSEVEGIIPALESSHAIAQVKKLAPKL-DKDQIIIVNLSGRGDKDVYTVADRIG--VEI
MKS-TCYARIIEHIEIAPDMYKMVLSAEEIVKSAKVGQFVNIHCKYPGSLLPRPISICEIDPEFNTLTLVYAV--LGKGTKALSQMMVGEEVEMIGPLGNGFMIP--EDAKDHIVIGGGIGTPPLLELVKQLKGN---IEVYLGFRCHP--ILVKTFEKYGKV--YVATEDGSVGTKGNVMDILKERKHKADMIYSCGPKSMLWAVAKWAAEEIKAQVSMEERMACGIGACVGCTCKTKDQDWQNKRVCKDGPVFWSDEVIWMM--LPKKFGKFGGQFVPETLMNALIELERQFIQTKEDDEFQEMYRYYVREYSGRPTPLYYAENLTKKLGGKIYLKREDLNHTGAHKINNVIGQVLLARKMKKKRIIAETGAGQHGVATATICAMFDLECVVYMGAEDIERQALNVFKMEMLGAEVVSVTSGTATLKDATNEAIRDWVANVKDTYYVIGSVVGPHPYPTMVRDFQRIIGDEVKEQILEKEGRLPNYLVACVGGGSNAMGLFYPFYEDEAVALYGVEAAGLGVETDQHAATITKGSMGVIHGMMTYLLQDEQGQITPVHSISAGLDYPGIGPEHAYYHHTGRANYVAITDEEALEAFQLLTRLEGIIPALESAHAIAYLMKLAPKT-KGDDIIVLNLSGRGDKDIHTISKLLGGRDDK
MCNVPQIGIITGITQETPDVKTFRVNDGG-LFEHMPGQCAMVCVPG---VSEGMFSITSSPTNKEFQEFSIKK--CGILTEQLHSLQVGDEVTVRGPYGNNFPVEE-FKGKNLLFIAGGIGLAPLRSVINYCLDNYGRIDILYGSRSADDLVKLKEIKAPNNV--YLTIDRGWDGHVGFVPTYLKEIGFSDCIGIVCGPPIMIKFVLQGLKEGFQIYTTLELRMKCGIGKCGRCNIG-------SKFVCKDGPVFRFDQIDYMNK-KEGRFGIHGGQYIPETLMNAVNELTAAYEHYKNDPEFNRELQELFNEYANRPSRLYFAKKMTEDLGAKIYLKREDLNHTGAHKVNNVLGQALLAKKMGKTRLIAETGAGQHGVATATAAALMGMECVVFMGEEDTKRQALNVYRMRLLGAEVIPVKTGTATLKDAVSEAMREWTNRVSDTHYCLGSVMGPHPFPTIVRDFQAVISKEIKQQILEKEGRLPDVVMACVGGGSNAIGTFYHFIEDKDVQLIGCEAAGRGVDTFETAATIATGKLGIFHGMKSYFCQDEYGQIAPVYSISAGLDYPGIGPEHAHLHDIGRASYVSVTDDEAVNAFEYLSRTEGIIPAIESSHAVAHALKIAPTM-DKDKIIVITISGRGDKDCAAIARYRGENIYE
MAS-QTFMKVLSNKELIKDVFEMVVEGD-TSAITTPGQFVNLKLNKYEPYLRRPMSICDYD--DHTLTMIYKV--VGTGTKLLSEIRPGHKIDMLTGLGHGFVYQ---NEKSALLIGGGLGLPPLYKLAKELLKKGVDVKLVVGFASKKDAFYLDEFKDLCPV--FVATMDGTLGTKGTVIDAIKENNLSYEHYYACGPLPMLKALAKFDDQ--HGSLSYEARMGCGFGACMGCSMEMK--DGSSKRVCYEGPVFASSEVKIM---AKGRYGEFGGQYIPETLMNEIHKVEEAYEFYKNDRAFNEELNTLLKEYAGRPSLLYYAKKMSEDLGAKIYLKREDLNHTGSHKINNVLGQALMAKKMGKKRLIAETGAGQHGVATATAAALLDLECDIFMGKVDTDRQALNVYRMGLLGAHVHPVTTGTMTLKDAVNECMREWTKRVDDTLYCLGSVMGPHPFPMMVRDFQSVISKEAREQILEKEGKLPDVVMACVGGGSNAMGTFYNFIPDKDVQLIGCEAAGKGIDTPETAATINTGSIGVFHGMKSLFCQDQYGQIDPVYSISAGLDYPGIGPEHAYLAATKRASYVGITDDEAVDAFEYLAKTEGIICAIESAHAVAYAKKIAGSM-RKDQIIIVCLSGRGDKDVAAIARYRGKEIYE
M----ARLTILEHREIADNMRWLLFEAPK-DLQYQPGQFLHIRVTDGDHLLRRPISLCKVDGGRKALGVAYRV--GGKGTKLLAGKNVGDTLDVLGPLGKGFKLH--EGDRHAILVGGGIGVPPMVELADQLHRNGVKVTAIVGFQSKSVAILIDDLKQYGDV--LVSTNDGSLGRQGFVTDYMTDELLAADRFYACGPTPMLRAVQAKMEGRVAGYLSLEERMGCGIGACMACVTSCRDGSIGYKKVCKDGPVFPAPEVYFMST-QRGRFGNFGGKFVPETLMNALEQLERDYETYTKDPEFIAQLRYYLNVYSGRPTSLYYAKNLTEQLGAKIYLKREDLNHTGAHKINNCLGQGLLAKMTGKKRVIAETGAGQHGVATATVSALLGLECTVFMGEEDIERQKLNVFRMKLMGAEVVPAKSGTRTLKDATNEAIRHWVEHVEDTFYIIGSVVGPHPYPMIVRDFQRIIGDETREQILELEGRLPDTIVACVGGGSNAMGIFYPFVNDESVKLIGVEAAGKGIDTEEHAATITLGRPGIIHGSLTYLLQDEYGQVQPAHSISAGLDYPGIGPEHAHLAETKRATYLPITDDEALDAFQMLSRVEGIIPALESSHAIAQVVKLAPTL-PKDHIIVVSLSGRGDKDVHSVAQALG-GIDV
MCIKPYLATIDAIVDETADVRTLRLVDEAVSFAFRSGQFAEYSAFG---SGEATFCIASSPTRSGAIECCFRG--VGRVTEALRRLEVGDTVGVRGPYGNSFPIEQ-FFGKNLVFVAGGIALPPLRTLIWNCLDKFGDITIVYGARTEGDLVYKHELARGDHL--VKTVDPNWDGQVGFVPTILEQAAPSNTIALVCGPPVMIKFTLPVLAKGFAIYTTLENRMKCGLGKCGRCNVG-------NVYVCKDGPVFTAAQVKFM---SNGHFGPFGGRYVAETLMPSLIELEQAYREAQNDPTFQQEFEYYLQQYVGRPSPLYYARRLSEHLGAKIYLKREDLNHTGAHKVNNTVGQALLARRMGKKRVIAETGAGQHGVATATVAALFGMECEVFMGTEDIRRQSLNVYRMKLLGAKVTGVVSGTATLKDAMNEAIRHWVTRVRDTFYIIGTVAGPHPYPAMVRDFQSVIGRETRSQILQAEGRLPDYAVACIGGGSNAMGLFHPFLGDESVRLLGVEAAGLGVDSGKHAASIGAGRVGVLHGNKTYLLQDEQGQIEHAHSISAGLDYPGVGPEHAHLHELGRAEYQAITDAEALDAFQVLTKLEGIIPALESAHAIAQVMKLAPTL-GRDQLVVVCLSGRGDKDIHTVAEAMG--VEL
MPV----QRVLEQRVIGPDLYALTFSAPLKLSEGEPGQFLHLRVTDSDFVLRRPLSLCQVHVERNAMTVMYRA--QGAGTRRLARLRAGDAIDVLGPLGKGFPLH--EKDRRALLIGGGIGVPPLVELARRLYGRGCEVISVIGFQTADQIILREELKAYGRV--HLVTDDGTEGERGRVTDVLTKELCAVSRYYACGPTPMLRAVQTVMREEIPGYLSLEERMGCGIGICVGCVHTVREGCESYVKTCVEGPVFLAEEVVFM---ERGRFGEFGGKYVPETLMSALEQLERDYAQFSSDPEFQAELSDLLANYAGRPTPLYEAKGLTNIAGATIYLKREDLNHTGAHKINNTLGQGLLAKKMGKKRIIAETGAGQHGVASATIAALLGLECTVFMGEEDMQRQALNVFRMRLLGAKVIPAVSGTKTLKDATNEAIRYWVSHVEDTYYIIGSVVGPHPYPMMVRDFQRIIGDETKVQMLALRGRLPDAIVACVGGGSNAMGIFYPFLLD-DVELIGTEAAGEGVDTDRHAASIHGGRKGVLHGSMTLLLQDASGQVLPAHSISAGLDYPGIGPEHAHLFTSGRASYVPVTDQEALEAFVLLSRVEGIIPALESAHAVAYAMKKAAAM-RRDEVLVVNLSGRGDKDVQTLQPILEEKAWT
MSKTNEMSQILSQEKLASDVYSMWLRTEEIAKEASPGQFVSVYSRDGSRVLPRPISICEVSEDKRSLRLVYRV--VGKGTEEFSMLKAGDRLSILGPLGNGFPLER-AAGKRVFLMGGGIGIPPMVETAKALDGD---KHIIAGYRDE--LFLQEELKRYGRV--YTATEDGSAGTPGNVLDAMMANGLEPEIIFACGPAPMLRAIKAYAQEEIECWISMEERMACGVGACLACVCQSKHSKVHNKRVCKDGPVFLSTEVELM---SEGRYGEYGGQYIPETLMNAVHELEEAYNTYKEDPDFVAELDDLYRNYAGRPSRLYYAEKMTKDLGAKIYLKREDLNHTGSHKINNVLGQVLLAKKMGKTRVIAETGAGQHGVATATAAALMGMECEVFMGKEDTDRQALNVYRMELLGAKVHAVTSGTMTLKDAVNETMREWTRRMDDTLYVLGSVMGPHPFPMIVRDFQKIIGKEIKEQIAEREGRLPDAVIACVGGGSNAMGAFYEFIPHKEVQLIGCEAAGLGVDTSKHAATIAKGSEGIFHGMKSLFCQDEYGQIAPVYSISAGLDYPGIGPEHAHLAGTGRARYVPITDEEAVAAFEYLSRTEGIIPAVESAHAVAYARKLAPTM-EKDKIIVINISGRGDKDVAAIARYRGVEIYE
M--LPDMATVMEVVEETSNIKTFRVRDEDVKFTFEPGQVGQLSVFG---SGESTFVINSSPTRMDYLQFSVML--VGEVTERIHQLKAGDSVGVRAPLGNAFPTEE-MKGQDVTFIGGGIGMAPLRTLLVYMLDDYGKITLLYGARSPQDLSYQEDIGRDDDV--VLTVDNEWGKKVGLIPNVLKEINPDSGYAVTCGPPIMIKFTLMALNEGFKIITTLEKRMKCGVGLCGRCNIG-------DKYVCVDGPVFKYSELQLMPT-AAGFFGEYGGQFVPEQLKPVLAELEAAFEKYRNDSEFINEYNYYLSHFSGRETPLYLCSNLTEKLGAKIYLKREDLNHLGAHKVNNTIGQILLAKRMGKKRIIAETGAGQHGVATAATAALMGMECTIYMGEVDIERQKLNVFRMQMMGAKVVAATSGQRTLKEAVDEALAELVQSSEDTFYLLGSAVGPHPYPTIVREFQHVISKEAKRQILELEDRLPDCCLACVGGGSNAIGMFADFIEEEGVRLIGVEPSGRGLEYGQHAATLSLGEPGVMHGFNSYMLKDENGDPAEVYSISAGLDYPSVGPEHAFLKDKGRAEYAYISDKEAMDAFFALSRSEGIIPAIESSHALAHAMKIAPEM-EKDQILIVCLSGRGDKDVAQIEQMVAAVPKL
MARVDQKAVLVGRQTLSPSCFALELACPS-PLPAKPGQFVMVGVGSADPLLRRPFSVAGVTPKGTALQLLVKE--VGKVTAMLRSLPLGSELAVLGPLGRGFDLA--SAGPRPVLVAGGIGLPPVLFAARELRRQGTEFAFFYGASSGPELLLRREIEEIARV--VFCTDDGSFGEHGLVTEVLGKRWQETSRLLACGPNPMLQALAALAREGVEAELSLEEPMACGVGVCLGCVVRLA--DGTYAPSCQKGPVFRATELSWMKR-ERGYFGPYGGRFVPETLMAPLQELEQAFREATRDKGFRRELEALLRDYCGRPTPLTFAARLSAHLGARIYLKREDLCHTGAHKINNALAQCLLARRMGKVRVVAETGAGQHGVAVATAAALLGLSCRIYMGTEDERRQSLNVYRMKLLGAEVVGVDAGSKTLKDAINEALRDWVTNVATTHYVMGSVLGPHPYPMMVREFQSVIGAEAWLQIRKAHGALPSLVVACVGGGSNAAGIFSAFLPYQKVKLVGVEAGGRGPLLGHHAARFAGGSPGVLHGTYTYVLQDASGNTAPTHSVSAGLDYPAVGPEHAFWKDTRRVEYVQVSDDEALSAFHLLSELEGIMPALETAHALAFVTKVARSY-SPAEAILVNLSGRGDKDVTEVARLEG--VRL
MR--QTKMEVVSQKLIADRVFELVLKGDIVLEM-NPGQFMQLKPRRADLLLRRPISICAIDKEAKECTLLYRV--DGDGTADFAELVSGDALDVIAPLGNGFAPTETKPGEHALLIGGGIGVPPLYQLGKELVAQGSTVTFVLGFSSAKDVFYEKEMGELGDC--FVATVDGTRGTQGFVTTVTDALDFVPDTVYSCGPTAMLRVVSERFA-GPRTFLSLEERMACGVGACYACVCQRTDDPTKSYKACDEGPVFRAGEVVIMS--KAGFYGNYGGKFVPETLMKAVTELEEAYEISKTDEAFQQELSYYLRDYVGRESPLYFAEQLTAHAGAKIYLKREDLNHTGAHKINNCIGQALLTRQMGKKKVVAETGAGQHGVATATVAALFNLECTIFMGEEDIRRQQLNVFRMELLGAKVVSVSGGNGTLKDAVNEALRYWVANVEDTHYIMGSVLGPHPFPQIVRDFQSVIGAEARAQHSEKENRLPDAVVACIGGGSNSMGLFYPFVNDTTVKMYGVEAAGSGLDTAFHAASLSKGEIGVLHGAMMHILQDDAGQIQEAYSISAGLDYPGIGPEHSFLRDEGRAKYASVTDDEAVEAFQLLCRTEGIIPALESSHAISFAVELAGKM-SPEESIVVCLSGRGDKDVDQIRARLKGADDK
MK--LIETKIKSITVIAKDTVKLDIHVDQLLETIRPGQFVYIQIGSSEHMLRRPISIADLDKEGNQLTLIYKE--LGEGTRKLSRLRKDDSLNMLIPCGNGYRIDQ-LEMTQALLVGGGIGVPPLYYLAKKLIEKGVNVTTIIGFQSKEDVFYEEQFQRLGKC--YVTTNDGSYGHQGYVTDIIEQEQPQFDYYFACGPNPMLKAIEIKLK-DEKGFLSLEERMGCGIGACYACVVPTK-DEKSNKKICQDGPVFHSGEVKIMMN-QAGHFGQFGGRFVPETLMPAILELEAAYEEAQKDPAFQKELDGYLKDYVGRETPLTFAKGLTEVFGPKVYLKREDLNHTGAHKINNAIGQALLTLRMGKRKVVAETGAGQHGVATATACALLDLDCIIFMGKEDVRRQKLNVFRMELLGAKIVSVDQGEGTLKDAVNEAMRYWVANVEDTHYIIGSVVGPHPFPKIVRDFQSVIGLETKKQFREVENKLPDAIVTCVGGGSNAMGMFAPFVEEESVKLYGAEAAGKGISSGQHAATLSAGKVGILHGMMSYLLQDEGGQVTEPYSISAGLDYPGIGPEHSYLMETKRVTYAGITDDEAMDGLQLLSRKEGIIPALETAHAITYAQKIAQDM-TPDESLVICLSGRGDKDVETVREKLGGSSHG
MK--QSLMKVLENKEIAHQIYQIVIEPKTLQANTQPGQFFHIRVNDSHPFLRRPISVHDFDPNTLRISMIYRV--NGEGTKRLTQKTRGEIVDVLGPLGNGFLVSK-TDKQQFLLIGGGIGIPPLYYLAKQLKHTGHQITTLLGFQSKQDIFLLEQFSSFGEI--RVATMDGSLGSKGTVLDLIKEEE-HWDLFYSCGPTAMMKAIQQKWMDPIEGYLSLEERMGCAIGACYGCVVKVDVDLRGYKKVCADGPVFSFREVKLMIN-DNGRFGEFGGTYIPETLMHAVKELEATYQEIREDEAFKEEYLTWVKMYAGRPTLLYYADKLSESLGAKIYLKREDLNHTGAHKINNAIGQGLLAKRMGKTKIIAETGAGQHGVASATIAARLGLECKVFMGAEDIERQKLNVFRMQLLGAEVVPVHSGRGTLKDATNEAIRYWAAHVEDTHYLIGSVVGPHPYPTMVRDFQKVIGIEARQQMLDQEGRLPDVVIASVGGGSNAIGIFHPFIQDQQVQLVGVEAAGKGLDS-EHAATLTKGKPGIIHGAYTYLLQDNHGMIQPAYSISAGLDYPGVGPEHAYLHSSGRATYTTITDEEAMNALKRLSQEEGIIPAIESAHALAQAIKLAPTL-KKENIILVNLSGRGDKDMNTIHQFFTGEGVE
MGSKPLRAKLTEVIDESPLIKTFKLV--E-EFAFKTGQFIELSVDG---IGEAPFTPSSSPQITDKLEVTVMK--TGYMTEFMHNLKPGAYMGIRGPYGRGYPVEK-FFGKEVLILGGGCGFAPIRSLLYNLIAKLRKVTLCYGSKTPEDCIYKPYINTPKEV--LRSVDKNWNERVGVVTILLDDVKVDNSLAVVCGPPVMMKFGTMKLLEGYDIYLSMEKNMSCGLGKCGHCMMG-------KYFVCKDGPVFTYDEIKWMNE-KNGYYGEFGGAFIPEMLRQNVESLRAVYHKIIESAEFQKEFTGLLRNYAGRPSPLFFAKRLSNKYGAKIYLKREDLNHTGSHKINNTIGQILLARNMGKTRIIAETGAGQHGVAAATVCALMGLECVVYMGETDMVRQEPNVKRMEMLGARVVPVRSGNKTLKDATNEALRDWICNPVNTFYIIGSVVGPHPYPDLVARFQSVISEELLSQLREAEGTNPGYILACVGGGSNAAGIFYHYINRKNVRLVGVEAGGEGINTGLTAATIAVGETGIIHGSKTLLMQNKDGQITEPYSISAGLDYPGVGPIHAWLARTGRADYLNVTDKEALTAAYELTRLEGIIPALESAHALAALGKL--KV-KKTDIIVVNVSGRGDKDMQAYLEA-----KT
MIKKHFTEQVLANDLIAQNTYLMKLTCTEFLRLYRPGQFAHIEIPNAELLLRRPISINYVDFGKKEVHLAYNT--VGKGTKLLSLVRAGDTLDVLMPLGNGFQLA--DNMKKVWLVGGGIGIAPLKSLYCKYPD--REYTAFLGYRNREYVYEAHDFELFAKT--HITTDDGSYCTRGFCTDVLRAELEEPDVILACGPHVFFKSLAKAAG-DIPTFVSLEQHMGCGTGGCATCVCKVG---GQYKKVCLQGPVFDIREVDYM---KKGRFGTHGGQYLPETLMNAIIELEEAYERYKDDTAFKEELKDLLENYAGRPSLLYYAERMTRDLGAKVYLKREDLNHTGSHKINNVLGQVLLAKKMGKTRVIAETGAGQHGVATATAAALMGMECEVFMGKEDMERQALNVYRMELLGAKVHPVASGTGTLKDAVNETLREWTSRISDTHYVLGSVMGPHPFPTIVRDFQSVIGKEVKKELLAKEGRLPDALIACVGGGSNAMGLFYDFIGDDSVRLIGCEAAGHGVDTDQNAATIAGGTPGIFHGMESYFCQDEYGQIAPVYSISAGLDYPGIGPEHAWLHDTGRAEYVPVTDGEAVEAFEYLSRTEGIIPAIESAHAVAYAKKAAAGM-GKDKIVVVNISGRGDKDAAAIARYRGVDIHD
M---LQLATAISKAEIADNIYELVLKTELDKYTLRPGQFVHVRVSKSEHMLRRPISISNIDQNNNEITIIFRA--EGPGTKKLAETAAGDTVDVLMPLGNGYNTDSAKPGEHVLIIGGGIGVPPLYELSKQLNAKGVKTTHILGFNSKKDVFYEAAFKVLGET--YVATADGTYGTKGFVTDVIKTTGTAFDKFYACGPKVMLKVLDETMP--MDGFISLEERMGCGFGVCYACVCETT--AGGQVKICTDGPVFEKGAVVLMTE-TDGKFGEFGGTYVAESLINTLEELKEAYKAAQQNPEFQREFDYLMKEYVGRENPLFYAERLTEKLGAKIYLKREDLNHTGAHKINNAIGQGLLTKYMGKTKIIAETGAGQHGVATATIAALLGLECKIFMGAKDAARQELNVFRMELLGAEVVKVEQGTATLKDAVNETMRYWVQHMEDTHYVLGSVLGPHPFPQIVRDFQSVISKEARAQILEKEGRLPDKVVACIGGGSNAMGMFYNFIEDKEVELIGVEAAGDGIDSGKVAAAINRGSVGIAHGAKMHMLQDENGQLQGTHSISAGLDYPGIGPEHSFLFKTKRADYEYATDEEALTAFQELSKTEGIIPALESSHAIAHVMKIAPEL-PKDDIIIVCLSGRGDKDVEMVKAELEARKND
MPKFIEDFVILENKRQTSEFVILTLQHPTNLPKIYPGQFAEIKVEGSNTFLRRPLSIHDVDYQNNTIKLLVQE--VGEGTRRLAAMKPGESLNLIYPLGTYYSLP---SSNKVLLVGGGCGVAPLLFLGRFLHENGIKPRFLIGAKSSAQLVELDEYRKLGEV--FITTEDGSAGTKGFVIHHPIMKTYKFDWIYTCGPEAMMKVIAKYALKNLNCEVSLENMMACGIGACLCCITPTI---EGNKCTCTDGPVFNSKYLKWMTKEEKGFYGPFGGAFIPEMLIPNIENLKKNYLKVIHSETFKKEFKSLLQDYAGRPTPLYYASRLSKKYNSHIWLKREDLTHTGSHKINNTIGQILLAREMGKKRIIAETGAGQHGVATATVCALAGLECIVYMGEIDIKRQAPNVARMKMLGAEVRAATSGSRTLKDATNEAIRDWIAHPTETYYLIGSVVGPHPYPDLVARLQSIISEESKQQFREKTGNFPDYVVACVGGGSNAAGSFYHFLEHPQVKLIGAEAAGMGLSSGKTAASMALGETGIIHGSMTYLMQTDDGQITEPYSISAGLDYPGVGPLHAWLNKSGRAKYLSVTDKEALQAALLLTREEGIIPALESAHALAALNQM--EI-KPDDNVIITISGRGDKDMQTFMDQLN--L-V
M---RHITKVLRNNQLAENIFDMEVYCPELASTAQPGQFAHIRIRNSDPLLRRPISICDVNKEQGTVRFVYRK--HGYGTTLLSELEEGIELDVLAPLGNGFPVE--IESQQVYLIGGGIGVPPLLYAAKQLANNNIEVHAILGFASKNQVILEEEFKQHGNV--HVYTIDGSYGNKGLVTDYFSNV---VNCYCACGPKPMLRVLMSHPSFQARGYLSFEEHMACGIGACMGCVTKIKSQSWKYAKICDCGPVFTSEKVVFMSV-ETGYYGEFGGSFVPEELQKALDHIEENFYKFKDDPDFIEELDYYNREYIGRPNPLYLAERLTEKLGAKIYLKREELNHTGSHKINNVLGQVLLAKRMGAKRVIAETGAGQHGVATATACAMFGMECVIYMGEEDTRRQALNVFRMELLGAKVVAATEGSRTLKEAVDAALNDLMENYKNTYYMLGSAVGPHPYPMIVRHFQAVIGREARQQILEKEGKLPDVIMACVGGGSNAIGLFHPFEADKDVKIIGVEPGGTGIEAGIHAAPLVAGTPGVIHGFKCYVVQKEDGTLKDTHSIAAGLDYPGVGPQHSHLKASGRAEYVAITDKEALDAFQLLSKLEGIIPALESSHAVAHAIKIAPQM-SKDQTIIVNLSGRGDKDVQQVFEML-----K
M--LPVQATVVTICPMTPDTSMVTLRVSPVAASFLPGQFLELSIPG---VGEIPISYCGLPSSDGSIELCIRH--VGHVTTALKSVVTGAAVAVRGPFGRGFPLSR-YAGQDLLLIAGGLGMAPLRSLLLALLKAWGRLLVLYGAREIRALLFANELSCGEEL--QLTVDHCLDGRVALLPALLEHLVVDRTCAAICGPPVVYPYLLTGLRQGLRIYLSLERRMKCGIGRCGHCAVG-------TLLCCVDGPVFSGAELAL---------------------MPALLELEKAYDHYRHDKEFKQEFAYYLRQYVGRPNPLYFAEKLTNKLGARIYLKREDLNHTGAHKINNTIGQGLLARRMGKKRVIAETGAGMHGVATATIAALFGMECEVFMGEEDTHRQAQNVFRMKLLGAKVTPVTAGTATLKDAMNEAMRNWVTTIHETFYVIGTVAGPHPYPMMVRDFQSIIGTEVKKQHKKVEGRLPDYLVAAVGGGSNAMGLFYPFLKDKGVRLVGVEASGYGIETGKHAAPLCAGSPGILHGNKTYLLQDQHGQITHAHSISAGLDYPGVGPEHSWLKDSGRAEYVSITDDEALEGFSTLTREEGIIPALESSHAIAHTLKLAPTL-GKDKTIVICLSGRGDKDMHTVAEAMG--VSF
MPE-TYLPTVLDNRRLTETVHALRLQSAELARAARPGQFVHIKCGEG-NLLRRPVSICRAE--DGVLTVVLEV--RGEGTRWLSQRRAGDMLDVLGPLGRGFDLS----HKNIIVVGGGIGVPPMLFAARAAGAK----AAVLGFRSRENAILAEEFRDVCAV--YITTDDGSLGEHGTVAGPLERLLRECSAVLACGPRPMLQAAAALAETKVPCQVSLEERMGCGVGACLVCACKTVDGKEKMRRVCKDGPVFPAEEVVWM----KGRFGAHGGQYVPETLMNALIEIEKAYDFYKNDAAFNAELNDLLANYAGRPSLLYDAARMTKDLGAKIYLKREDLNHTGSHKLNNVLGQALLAKKMGKTRVTAETGAGQHGVATATAAALMDMECEIFMGREDTERQALNVYRMELLGARVHPVTSGTMTLKDAVNEALREWTARIGDTHYIFGSVMGPHPFPTLVRDFQSVIGREVKAQLLAREGKLPDACVACVGGGSNAIGLFYDFIGDPSVRLIGCEAAGLGADTARTAATIATGTPGIFHGMKSYFCQDEFGQIAPVYSISAGLDYPGIGPEHAHLHDIGRAEYVPVTDDEAVDAFEYLSRLEGIIPAIESAHAVAYARKLAPAM-GKEQIIVINLSGRGDKDVAAIARYKGVDLHE
MSADLHQGRIVLNEWVGRRYKHMVVEAPD-AVVAVPGQFFHLRLSSQDPLLRRPMSIYGIDEDRGWVEFLYHV--RGRGTALLAGLVPGDTLDLLGPLGRGFSLD--SAWRGILLVGRGAGLATLAPLAEQAVQSGMDVFAILSARTPDRLVSVDRLHELGRV--ATVTDEGTSE-VHVVEGMVREILHRVDAVFTCGSRRLTKLMQRLADTGIPGQVALEENMGCGLGMCYCCVKPFFEGRVYPLRVCREGPVFSLAEVIVMT--ERGRFGRFGGQYVPETLMSALEALEKDYLKWKDDERFCNDLHRFLTDYAGRPTPLYFAERLTNHVGAQIWLKREDLTHTGAHKINNTIGQGLLAHYTGKRRVIAETGAGQHGVATATVAARLGLSCTVFMGEEDIRRQALNVFRMRLLGAEVVSVSSGTGTLKDAMNEAIRHWVEHVEDSFYVLGTVGGPHPYPVMVRNFQRVIGDETRAQILEKVGRLPDAIVACVGGGSNAMGIFYPFLEDEGVRLFGVEAAGKGLSTGLHAAALEGGEPGILHGCFTYLLQDRYGQVKPAHSISAGLDYPGVGPEHAYLYETGRVKYVGVTDDQALDAFHRLAELEGILPALESAHAVAYTLELARKM-DPDQVVVISLSGRGDKDVETLMRQQSGGDSE
M-----RLKIIENIEVAKNTYSLKLENPAL--DVEPGQFFMVKINTYFPLLRRPFSVADF---GEHLEFIYRV--VGEGTRILTTKKAGEFVDVLGPLGKGFSIN---STKRLLLVGGGIGVAPLLYLKKTIEETKISCDAYFGFNNADEI-----FT---DG--NIATMDGSFGFKGNIVEMVEDMLDENTLVYACGPTLMLKRLAFLCFENSPMQVSLESRMACGIGVCLGCVVQTS--DNRYKKVCVDGPVFDFEEIQWM----KGYFGLYGGQFVAETLIPALDELEEAFNSFKKNKEAKEELNRYLKDYAGRSTPLYFAKNLTNQLGVRVYLKREDLLHSGAHKINNTLGQIMLAKFMGKRRIIAETGAGQHGVATATAAAILGMECVVYMGEKDAQRQRPNLLRMKLLGAEVRIVKKGSRTLKSAINEALKDWVRNIKTTHYLIGSVVGPHPFPKIVAYFQSIIGKEARRQILLKQKSLPDAVLACVGGGSNAIGIFKGFLKDKGVELYGIEAGGEGLELGKHSAALTAGRPGIMHGALSYLLQNEDGQVAEVHSISAGLDYPGVGPEHSFLKDSGRVRYGVCFDNEALEAFNMLSRLEGIIPALESSHALGYLIKNRESF--VNKTVIVNLSGRGDKDLPILEGIY-----V
MAGLPEMATVIETVQETHNIKTFRVRDEEKNFTFQPGQVGQLSVFG---VGESTFVINSSPTRMDYLQFSVMK--AGENTAALHKLNAGDKIGVRAPLGNWFPYEQ-WKGKNVFFIGGGIGMAPIRTIMVYLLDDYGDISLLYGAKTPADLSFQSDMERKDNV--TLTIDNGWEHKVGLIPNVLKEIGPKNTIAVLCGPPIMIKFTLAALVEGFQIYTTLEKRMKCGIGICGRCNIG-------GKLVCVDGPVFSNKQLKLM---KKGYFGEFGGCFVPELLMPPLQELEEAMRDIMPSPTFKEELDDLLRNFAGRETPLTYCPTLSKRLGFSLWLKREDLLHTGAHKVNNTLGQALLAKHMGKTALVAETGAGQHGVATAAAAARLGLECIVFMGAEDVERQSSNVRRMKLLGAEVRPVQSGTRTLKDAINEALRYWIAAQETTHYCFGTAAGPHPFPTLVRNLQSVIGRETRAQMLEKTGRLPDVVVAAVGGGSNAIGMFHPFVDDASVRIIGVEAAGTGEPGCYNSAPINLGTPGVLHGQMTMLLQTKDGQIEPSHSVSAGLDYPGVGPEHAYLSAIGRVHYGLANDAEALDAFQTLCRTEGILPALESSHALAWVLRHHGEL-PAGGHVVVNLSGRGDKDMDIVEQHLHI---S
M--VPFLSEILDVIKHTEIEYTFRMA----DGEVKPGQFFEVSVPK---YGEAPISVSGIG--EGFADLTIRR--VGKVTNEVFELYKGDKLFLRGPYGNGFDIEE-YKGKELVVIAGGTGVSPVRGVIEYFAKERKNMTLVAGFKSEDDILFRDDFQNMD-V--ILTLDNTKDHKIGLVTKYIPDLILDTAVAIVVGPPAMMRFSVKGLLEGFNIWISQERKMCCGLGKCGHCKIG-------NQYVCLDGPVFNYTVGK-M---SKGRFGIHGGQYVPETLMNELIKIEEAYEFYKNDKEFNTELTELLNEYAGRPSLLYYADKMTKDLGAKIYLKREDLNHTGSHKINNVLGQALLAKKLGKTRIIAETGAGQHGVATATAAALLGLECEIFMGKEDTIRQALNVYRMELLGAKVNPVTTGTMTLKDAVNDCMREWTRRVEDTLYVLGSVMGPHPFPTMVRDFQSVISREAREQIVEVEGKLPDVVMACCGGGSNAMGMFYNFINDESVQLIGCEAAGHGVHTSETAATIAVGTQGIFHGMKSYFCQDEYGQIAPVYSISAGLDYPGIGPEHAYLHDLGRAKYVPVTDEEAVNAFEYIAKQEGIIAAIESCHAVAYLMKLAPTM-TKDQIIICCLSGRGDKDVAAIARYRGVDLHE
M--HITDFTIITNQRETDEFVVLTLQHPGELPSMVPGQFAEVRVDGANAFLRRPLSIHDVDYSNNTIKLLIQE--VGEGTRVLAKLKSGDQLNLVYPLGTGYSLP---KSNRVLLVGGGCGVAPLLFLGRHFVENGIRPKFLIGGRTAATLIRLDAYEQLGDV--YVTTEDGSAGHKGFVIHHPIMKTETFDHIYTCGPDAMMKVLAKYAGSGITCQVSLENHMACGFGACLCCVTPTV---DGHKCTCVDGPVFDSKYLKWM---KKGFYGEYGGAYIPEMLIPNIEELRSKYLDIINSEAFQKEYHLLLADYAGRPSPLFKAERLSAKYNANIWLKREDLNHTGSHKLNNTIGQILLAREMGRKRIIAETGAGQHGVATATVCALMGLDCVVYMGATDIERQAPNVARMRMLGAEVRPATSGNKTLKDATNEALRDWIANPLDTFYLIGSVVGPHPYPDMVARLQAVISSEIKEQLKSKIGTLPDYVIACVGGGSNAAGSFYHFLEDESVKLIGTEAAGLGVNSGETAASMACGDKGIIHGSMTYLMQSDDGQITEPYSISAGLDYPGIGPLHAFLKDSKRAEYMPITDDEALEAVMELTRLEGIIPALESAHALAVLPKL--KL-KTSDNVVITVSGRGDKDMKTYMERFG----L
MTTNQLSASVIENEEVMPGICLMWLEAPEIAASARPGQFVMLSCGGE-NLLRRPISIHQCHRENGLIALMYAV--VGKGTDWLSKLQTGDSLSVLGPLGNGFRVN--EDSRHLLLLGGGLGIAPLRFLADEALKQGKRVSLIQGARTELQVCPSHLL-PEDSC--HVTTENGAIGKKGLITHHLAEFLPDADQIIACGPMPMLKALAKEPQLGKDIQVSLEVRMACGLGICYGCAVKTI---KGMKTVCHDGPVFDIRDIHWMPK-KPGYFGKYGGQFVPEILVPVLNELEQAYEQAKKDETFQSRLKSLSNTFSGRPTPLYLAERLTEHLGARIYLKREDLAHTGAHKINNALGQGLLALHMGKKRVIAETGAGQHGVATAAVCAMLGLECIVYMGEDDIKRQALNVFRMKLMGTEVRSVSSGSRTLKDAINEAMRDWVSNPETTYYIIGSVVGPRPYPAMVRDFQAVIGQETKAQSLRQLGGLPDCIVACVGGGSNAMGIFYDFIPDQSVRLIGVEAAGSGISTGKHSATLSAGKVGILHGAMSYLLQDEHGQVIETHSISAGLDYPGVGPEHSYLKDNKRVEYVSVTDEEALNGFKLLCSLEGIMPALESSHAIAHALKIAVGM-PKNKNIVINLSGRGDKDMDIVQKAMG--VKI
M--TKGLYLIIRHERLTDNVYRLVVEGD-TSSILRSGQFVNIEI---RFYLRRPISISDYD--GNTISLIYKV--VGEGTEALTHYKEGREIDLLVGLGNGFDTD--TVCHKPLVIGGGVGIPPLLKLTKELITKDKQPTVIICFNTKDEIFLYNEFKSLGDV--LVTTVDGSYGVKGFYSDAIKESGIKYDYYYTCGPLAMLKDIHSTLS--VQGQISFEERMGCGFGGCMGCSHKTK---SGYKRVCTDTIINSDEVL-FMD--NNGYYGEFGGAYIPEILHGTVQKLKEAFYAIKDDASFRAEYYDLLKNYVGRPSPLYFAKRLSEKYGTKIYLKREDLNHTGAHKINNALGQILLAKRMGKTRIIAETGAGQHGVATATACALMGLECIVFMGKTDVERQFVNVQKMRMLGATVEAVTSGSATLKDATNEAIRYWCSNP-DAFYIIGSTVGPHPYPDMVGFFQSVISEEIKWQLQEQIGRYPDYLIACVGGGSNAMGTYYHFINDERVKIISAEAGGRGIESGETAATISVGTIGIIHGFRTLLMQDADGQITEPYSISAGLDYPGIGPAHAYYAQVGRTKVLPVNDDEALEAAFELTQLEGIIPAIESAHAMAVLKKEKGTF-KPDDIVVINVSGRGDKDLDTFLKYFK--PKP
M--KQFYSRIIKNQALTKDFFELHFEWDTSAKDPIPGQFLTIRISNEVPLLRRPFALSGFDKEKNRASIIYQR--RGIATSILTSKQPDDMVDIIAPLGNPFPVT--NISGKTVLVAGGVGLGPMVFLCQFLEKNGGSPLFVFGARTSSLLPDTAEFCQTA-P--AICTDDGSQGYKGNCIEYLSSEQKDGCAFFGCGPEPMLKALHQLALKNSDCFVSVEQVMACGVGACMGCVVKTN---QGYQRACKEGPVFKSKDIIWMEN-KKGYFGRFGGMYAPETLIPALDEVEQSYTTFRTDSTLQEEYSRLLTDFNGRETPLYEAKNLSRMCGASIYLKREDLNHTGAHKITNALGQALLAKHMGKSRLIAETGAGQHGVATATAAALLGLSCDIYMGTIDMARQKPNVFRMNLLGAKVIPVDSGGMTLKDAVNEALRDWTKSIRDTHYVFGSALGPHPFPTIVKDFQSVIGKETRKQILKKLKRLPDEVIACVGGGSNAIGIFEAFLNDKNVRLTGVEAGGKGIENLDHAARLSNSRPGIFHGAYSYVLQKENGQISDTHSVSAGLDYSGVGPQHSHLFETGRATYTYVTDEEAVKAFKCLSENEGIIPALESSHAIAHVLKCAPQL-PNDSVVIVNLSGRGDKDIFSVADYLG--EKI
M--KNYKTIILSNQEISPGYFRMRLLTPGFSENARPGQFIMMRVQQSPPLLRRPFGIFRMGFLKEYTEILYKV--VGRGTNIMADLHRGDKVEVLGPLGRGFDVG--DPGEEKILVGGGIGLVPLYMLAESLSAR-SKVRLLMGGRNRDDILAVTEFERLGET--YVSTDDGSLGEEGMVTQVLERKLTKRSSVYACGPMPMLDAVYRICHRKVPLQVSLEALMACGVGACLGCVVKGVEDNPRYLCACKQGPVFRAEQLDWMT--SRGHFGQFGGRYVAETLMPALIELEQAYADARKDPAFEAEFTDYLTHYVGRPSPLYLARRLSEHYGARIYLKREDLNHTGAHKINNTVGQILLARRMGKKRVIAETGAGQHGVATATVAALFGLECEIFMGKEDIRRQAQNVFRMKLLGARVHPVTSGTATLKDAMNEALRYWVTHVRDTFYVIGTVAGPHPYPQMVRDFQAVIGSETRAQILEAVGRLPDVALACIGGGSNAIGMFHPFLADTAVRLVGVEAAGLGIGSGKHAASISAGQVGVLHGNKTFLLQDEAGQILNAHSISAGLDYPGVGPEHAFLHEIKRAEYVAVTDDEALEAFQMMTRLEGIIPALESAHALAHVAKLAPTL-PREAIIAVCLSGRGDKDMQTVAEAIG--VEL
MKNKYSMYKIIDKTFFSDNVVKMEVEAPRIAKARRAGHFVIVKIGEK--GERFPLTIAGADRVKGTITLVVQT--VGVSSRKLAALEVGAYIDLVGPLGQATHIE---NKGTILACGGGVGVAPLLPIVEAYKKAGNRVITVIAARTKDLIILEEQIKEFSEL--IVMTDDGSHGKKGLITEGMEAAIAKIDEAMIIGPAIMMKFAALTTKKHIPTLASLNTIMVDGTGMCGACRITVG---GKTKFVCVDGPEFDAHQVDFMMS-EKGNYGRFGGAWIPEMLQPNIDNLKKNYLKIINTDKFQKEYIQLLKDYVGRPSPLYYAKRLSEKYNTHVYLKREDLNHTGAHKINNTLGQILLAKEMGKERIIAETGAGQHGVATATACALMGLKCVVYMGALDVVRQAPNVARMKMLGAEVIAAESGNKTLKDATNEALRDWICNPEDTFYIIGSVVGPHPYPDMVARFQSVISKEIKEQLKEKTGSYPDYVVACVGGGSNASGSFYHFLDDEQVKLVAVEASGLGVDSGETAATIALGDVGIIHGSKTFLMQDGDGQIIEPYSISAGLDYPGIGPQHAHLKDTDRAIFLDATDQEALDFAMEVTRLEGIIPAMESAHAFVALKKL--KL-KKEDCVVITLSGRGDKDMSTYMERFK----L
M--ATSNLKVLSNKQLSRRYWHMAMDSSSIDEKIEPGQFFNIQSADNTPLLRRPFSTFRIN--ENSLEFLYKV--EGPGTAKLSEYTPGDYINLLGPQGVPFSIK--EGTDKILLLGRGVGIATLAALAQKAFNQGIQVYAVLSARSHDDLLAAEALKDYCEV--VHVTEEQTSG-VDNVREIMNNLITFIDAAYTCGSRRLSVLLQNIIKENIDGEVALEEYMACGVGVCYSCVCDVVNNTVYSVKSCEEGPVFPIDEVVFMTA-AAGRYGQFGGRFVPELLMPALLELEESYKSAMNDPAFINELNYYLNDYVGRETPLFHAENLSRKLGPSIYLKREDLNHTGAHKINNTVGQALLTKRMGKKKVVAETGAGQHGVATATVCALLGLECVVFMGQEDIRRQKLNVFRMELLGAKVESVSQGSGTLKDAVNEALRYWVSHVEDTHYIIGSVVGPHPFPKMVRDFQSVIGRETKRQHRNATGRLPDAVIACVGGGSNAMGMFHPFVEDESVDMYGVEAGGSGIESNKHAATLSAGSVGLLHGTMTHLLQDSHGQIEEAHSISAGLDYPGVGPEHSHLHDSGRVTYTSVTDEEAIDAFKLLSQTEGIIPALESAHAVAFSVKLAKEM-DESESLVICLSGRGDKDVESVKDVLGGNADE
MKKFLGIQEVIANEEIISGVWKMIFYAPEIAAEARPGQFVNVRKDKSLVFLRRPFGIVAAK--DGAVTIIYRV--VGIGTEELTAMRAGDLLSVAGPLGDGFST----APGKTLLVGGGVGLAPLIFLADVLPD----PVVLIGSKNEAETFWVRFFEHAAEI--YVTTDDGTAGIKGVAAAALPQIFEEIDRIAVCGPTAMMRTIAAAAAANIPCEVSMEKRMACGIGACLGCTFAGK--SGRRYKVCTDGPVFAAKEV-FM---ETGRYGSFGGQYIPETLMNEIHRLEREYAYYKNDPTFQSELKDLFTSYANRPSLLYYAEKMTKDLGAKIYLKREDLNHTGAHKINNALGQCLLAKKMGKTRVIAETGAGQHGVATATAAAFLGLECEIFMGEEDTVRQALNVYRMELLGATVHAVTTGTKVLKDAVNEAMREWVSRVDDTHYVIGSTMGPHPFPMMVRDFQSVISEEARQQILEREGKLPAVVMDCVGGGSNAMGMFYHFIADQDVRLIGCEAAGKGIDTKLHAATMAKGTVGIFHGMKSLFCQNEEGQIDEVYSLSAGLDYPGIGPEHAYLKETGRASYIPVKDDEAVAAFEYLAKTEGIICAIESAHAVYGAMQEAPKL-KKDDVLIVCVSGRGDKDVAAIARYKGRDLHE
MIEGEYTCRVIVQNCLSPGYYLLSLEAPELARGALPGQFVMIRCGDCDPFLRRPLSIHYVDGEKGEVQFLYQV--RGKGTALLAERSAGDKVQLLGPLGRGFSCA--EEGKKGVLLGAGVGVAPILYLASSLKKRRWELLILMGARSREGILRPEVYELYGRV--AVATEDGSSGWKGSVLGLLKEKLKQFDKIFACGPLPVLKGVQQLSIEGIPAEISLEERMACGVGACLGCTCRGS--GGKQLRVCLEGPVFAAEEVIFME--CKGHFGIFGGQFVPETLMPALEELTLAYEEARSDPSFQEELNYYLKDYVGRPTPLYFAERLTRYLGAKIYLKREDLNHTGAHKINNTMGQILLARRMGKKRVIAETGAGQHGVATATAAAMFGLECAVYMGAEDIKRQELNVYRMRLLGAVVVPVTAGSRTLKDAMNEAIRDWVTNVENTYYLLGSVGGPHPYPVMVRNFQSVIGREVKEQVLAAEGRLPDFLVACVGGGSNAMGLFYPFLDD-QVQLIGVEAAGRGLDTGKHAATLSAGRPGVLHGALSYLLQDEYGQVLEAYSIAAGLDYPGVGPEHSFLKESGRARYTTVTDREALDAFQLLSRTEGIIPALESAHAVAQAVKMAPTL-EREKVIVVNLSGRGDKDVPEVAKFLRVTDRV
MKKTVQELLLVENTQLNHDNFKLVLQASTPLPEMFPGQFVNVEIKKAEIFLRRPFSILDVDYSNNTFSLLVKI--LGRGSKVLTTYQAGDKISVIFPLGSRFTFP--KENDQVLLVGGGSGVAPMLFLAKTCGLKPENVHVLIGARSIRDHVDVESYKPYGNY--YFTTEDGSLGEKGFVTHHPVFSDQLFDKIYTCGPDLMMKAVAKAAAEQVFCEASLENMMACGFGVCLCCVEKTV---DGNQCVCTDGPVFNINKLTWMN--KKGYYGEFGGAYIPEMMHPNIEELQQRYMEIINSYNFRQDFIHLLKHYVGRPSPLYFAKRLSEKYGSNIYLKREDLNHTGSHKINNTIGQILLAKSLNKKRIIAETGAGQHGVATATVCALMGMKCIVYMGALDVERQAPNVKKMKMLGAEVIPAVSGNQTLKDATNEAMRDWINNPEDTHYIIGSVVGPHPYPDMVTQFQAVISEEIKMQLDEHIGRFPTRVIACVGGGSNAAGAFYHFLENESVELIGVEAAGKGVETKETAATLTLGKVGVLHSAKSMLMQTEDGQIVEPYSISAGLDYPGIGPLHAHLFQTKRARYLWATDEEVLESALELTQLEGIIPALESAHALAALKKI--KL-QPDEVTVVNLSGRGDKDMETYLNYFG----Y
M---IQLLTVVSRREIAKGATELICRRPD-ATAIEPGRFMHLRV---GPLLRRPISIANVE--GDLITFLFKE--IGQGTKELARLRAGDQIDALGPLGNGFPVEHVAREAKIVLVGGGIGVPPLYYTMRRLVERGIACEAILGFDTADSVFYEAEFQKLGPT--TVTTVDGTAGIAGFVTAALDSS--RFDTLFACGPEPMLRSIQQVPVE--HKFLSIENRMGCGIGACFACVCPTP--DGHYVKTCSDGPVFRAEEVILMTR-ALGQYGIYGGRYIPETLMQAVLELEQAYAEVKEDPAFRERMNDLLENYVGRQTPLYYAEHLTRTIGAKIYLKREDLNHTGAHKINNTIGQALLAERMGKRKIVAETGAGQHGVATATVCALLDLECVIFMGEEDIRRQELNVFRMELLGAKVVSVTQGSRTLKDAVNEALRYWVKHVDDTHYLMGSVLGPHPFPEIVRDFQAVIGQETRTQILEKEGKLPEAIVACVGGGSNAIGMFHPFIDDEEVALYGIEAAGSGLETEKHAATMSKGEVGVLHGSMMYLLQDEHGQVTEAHSISAGLDYPGVGPEHSLLKDIGRVQYEAVTDQQALDALQLLCQKEGIIPALESAHAVAHAKELARGM-QPEEVVVICLSGRGDKDVMTVRNALKG--EA
MCCIHERITLLSNEKVGPRLFVMRVESPRIAQALLPGQFTHVRIPQMSHILRRPFSVYETFPEEGTMDILYQV--VGYGTEFLSQLPAGTQLDQIGPIGRPWDAP--EGETRVLAVAGGAGAPATFMQVKRCVEAGVPVDVVLGAQNASALVTRERYAALLDP--VCATDDGSYGFKGFATIPAAELMQKYSRVITCGPEPLMRAVANSAAEGIACQVSMERRMACGVGACLSCVVETA---QGKKRACVDGPIFEADQVVWMS--AKGRYGVHGGQYMPETLMNAVIELEEAYEHYRQNPQFQEELTALLNGYANRPSLLYPARKMTQDLGAKVYLKREDLNHTGAHKINNVLGQALLTKKMGKTRMIAETGAGQHGVAAATAAALLGLECVVFMGKVDIERQALNVYKMRLLGAKVVSVETGTGTLKDAVSEAMREWTGRMADTHYCIGSTMGPHPFPAMVRDFQAIIGREIKQQHLQAEGRLPDAVVACVGGGSNAAGTFYDFIDDEDVALYGCEAAGRGIDTFETAATISTGSLGIFHGMKSYFCQDEYGQIAPVYSISAGLDYPGIGPEHAHWHDVGRVTYVPVTDDEAVDAFEYLSRMEGIIPAIESSHALAYAMKLARQM-TPDQSIVVTVSGRGDKDCASVARYRGEDIHE
MM--QTELTVLENNKIAEETVEMKLGINNANPATTPGQFLHVKVGESTALLRRPISIADIDG-NGNITIIFKI--SGRGTDMLSKRTSGSRVNALLPCGTGYPVDN-LKLDTALLVGGGIGVPPLYYLGKTLAGSGTRIISILGFQKAEHVFYKEKFAELGES--IIVTDDGSYGEKGLVTDCLSKMDIDFDCFFSCGPTPMLRAVTNKLS-GRPGYISVEQRMGCGIGACYACVVPVK-GETGFKKICKDGPVFAANEVSLMKT-IQGHFGSFGGRFVPETLMPAVLELEKAYEAAMADPEFVDQVDYYFKQYVGRETPLYYAENFSNQLGPKIYLKREDLNHTGAHKINNAIGQALLTQRMGKKKVVAETGAGQHGVATATVCALLGLDCVIFMGKEDIRRQKLNVFRMELLGARVESVDQGSGTLKDAVNEALRYWVTNVEDTHYIIGSVVGPHPFPKIVRDFQSVIGIETRKQIIEQEGKLPEAVVACIGGGSNSMGMFYPFVEDERVELHGVEAGGSGIETGKHAATLTDGKAGVLHGTLSYLLQDENGQVTEAHSISAGLDYPGIGPEHSHLKETGRVLYDSITDTEALEALQLLTKTEGIMPALESAHAVAYSMKLAEKM-DASETIVVCLSGRGDKDVDTVRSAIGGSSYE
MESYQGKMTISSHKELTKDVFEMVVEGDAAKYIKEPGQFVNIKITDDTPYLRRPMSICDYD--EHSIKMIYKV--VGEGTKLMSKKQVGDQMDFLTGLGHGFIDY---EAKEAIVIGGGLGVPPMYNLVKKLKEEGVKVSAVFGFGKESDMFYIKEFEALCPV--YVATMDGSYGVKGTVIDAIKENNLSFDKYYACGPVPMLNALVKAYPD--NGYLSFEARMGCGFGACMGCSMKVK--GASYKRVCVEGPVFKSEEVIVM---QVGRYGRFGGQYIPETLMHEIHKIEEAYEFYKNDKAFNDELNTLLKEYAGRPSLLYYAKKMTENLGAKVYLKREDLNHTGSHKINNVLGQCLMAKKMGKTRVIAETGAGQHGVATATAAALLGLECEIYMGKEDTDRQALNVYRMELLGAKVHPVTTGTMTLKDAVNEAMRQWTKRVDDTLYVLGSVMGPHPFPMMVGDFQSIISKEAKEQILEKEGRLPTAVMACVGGGSNAMGMFRNFIDEPSVQLIGCEAAGKGVETALHAATIAKGEVGIFHGMKSLFCQDEDGQIAPVYSISAGLDYPGIGPEHANLYETGRASYVPVTDDEAVGAFEYLAKEEGIICAIESAHAVAHALKIVPHM-NKDDIVIICLSGRGDKDVAAIARYKGVDLHD
MRTGTQLLEVVANDEIARGVHALVLRRPDAAGSADPGTFLDLLAARGAPVLRRPISIADSSADGRDLTVILRI--VGEGTRALCELPVGTTVDSLGLLGHGFDPDAVAPGGRALLIGGGVGVPPLHLLARRLVERDVTVQLRLGFRDADDVFWADRFAELGQV--LISTDDGSAGSRGTVADLESVPAAEPDAVYACGPLPMLRYVQR-AFGQMPTQLSLEERMACGVGACYACVVTDAADPGHQHRICYDGPVFDAQEVVLMSSGDRGHFDQFGGRFVPEALQAALNQLDEVFTEAMADQDFLDELDSLRRDYAGRPSPLTEAHRFAEHCGARVFLKREDLNHTGSHKINNVLGQALLARRMGKHRLIAETGAGQHGVATATVAAMLGMECRVYMGEVDTDRQALNVARMQLLGTEVVAVQAGSRTLKDAMNEAMRDWVANVDDTHYLIGTASGPAPFPKVVREFQRVISTESREQILAVTGRLPDAVCACVGGGSNAIGSFAEYIRDPEVALYGFEAGGEGVSTGRHAASITGGSVGVLHGTRTFILQDADGQTVESHSISAGLDYPGVGPEHSWLAETGRATYLPIDDDEAMDALRLLTRTEGVMPAIESAHAVAGAMKIAPQL-RRDPVIIITISGRGDKDVDTALRWFGLGGMK
M--RLLTGRVTENAAVNAQVFRMGVRMDE-PFEFSPGQFVNIRVSEYVPLLRRPISISRID--ETTIEFLVKV--EGIGTRQMGQWSQGTRVDLIGPLGRGFDIEGFDKKAPLLILGGGIGTAPLKGLAQELADRGYEVYVLNGFK--EDPYGKEDFKCFERV--I----DESKE-PVYVTDYLLSHWGGFQGVFACGPMAMLRRVKEIFREEIPVQISLEEKMACGVGACLGCAVKIKNFQHRYQKVCVDGPVFDASEVIFMK--NSGHFGPYGGRFVPETLMPAITELDSAYRKARRDKVFKRDLAHILKHYVGRPTPLYEAKGLQKALQIRVFLKREDLAHTGAHKINNTIGQVLLAKRMGKTRIIAETGAGQHGVATATAAALMGLKCEVYMGRKDMIRQVMNVFRMQLTGAKVIPVLSGTQTLKDAINETIRDWVTNVGDTHYVIGSVVGPHPYPMMVRNFQSIIGRETRRQIRQLAGRLPDVVMACVGGGSNAMGIFYPFIKDEEIRLIGVEAAGKGIGTDLHSATLSVGSPGVLHGAMSYLLQDHWGQIKGAHSLAPGLDYPGVGPEHSIFKDSGKVEYVAVDDEQAFQAFKLLSETDGIIPALESAHAVAYLMELAPSL-PPESIVVINLSGRGDKDVATVAELIRERTGK
MVNLPELATIQEVIEETQNIKTFRVTDEEKSFSFEPGQVGQLSVFG---TGESTFVINSPPSRMEYLQFSVMR--AGEVTTKLHDLRAGDKVGVRAPLGNWFPYQQ-MQGKNILFIGGGIGMAPLRTLLLYMLDDYGQIKLIYGARGPYDLTYRGEIARDDDL--VLTVDRDWDKRVGLIPHVLLEEEPSNTVAVTCGPPIMIKFTIEALKKGFQIITTLEKRMKCGIGLCGRCNIG-------THYVCVDGPVFSYAQLKLMTA-ADGFFGPYGGQFVPEQLRSVLSELDQAFQSAKQDPEFLRDYSYYLNTYVGRPSPIYHCANLSRRLGAQIYLKREDLNHLGAHKVNNTIGQILLARRMGKKKIIAETGAGQHGVATAATAALMDMECTIYMGEEDIRRQELNVFRMQMMGATVVPATSGQRTLKEAVDEAINAWVLDADNTFYLLGSAVGPHPYPSMVRHFQEIIGSEARAQIQEEAKRLPDHVIACVGGGSNAIGIFSAFLNDSEVVLEGVEPSGRGLECGEHAATLTLGQPGTMHGFHSYMLQDDAGEPAPVYSISAGLDYPSVGPEHSFLKDAGRVSYVMASDKQALDAFFMLSKTEGIIPALESSHALARAIELAPSQ-SPEALILVNLSGRGDKDVAEVKHIVEQGCAG
MTKIMDNGKVLSQDELSKDIYSIWIKTD-IAKTTKPGQFVNVYTKDPSKLLPRPISICEVG--KDSIRLVYRV--TGAGTKEFSNLKTGDDIKVLGPLGNGFPT----DSKSTILIGGGIGIPPMLETAKQLDGE---KIIVLGFRDSN-TFLANELESHGKV--YIAAEDGSIGTKGNVLDAIRENKLSAKRILACGPTPMLRAVKKYAAENIECFLSLEEKMACGIGACLACTCKSSHSKVKNKRVCTEGPVFNALEVELMT--NKGRFGVHGGQYIPETLMNAVIELEKAYNHYKNDPEFNKELNYLLNDYAGRPSKLYFAKKMTEDLGAKIYLKREDLTHTGAHKINNVLGQALLAKKMGKRRLIAETGAGQHGVATATAAALIGMECVVFMGEEDTIRQALNVYKMRLLGATVIPVTSGTKTLKDAVSEAMREWTSRIDDTHYCLGSVMGPHPFPTIVRDFQAVISKEIKEQILEKEGKLPDAVLACVGGGSNAIGSFYNFIEDKDVALIGCEAAGKGIHTFETAATINTGKLGIFHGMKSYFCQDEYGQIAPVYSISAGLDYPGVGPEHSYLHDIKRASYVPVTDDESVEAFEYLSKMEGIIPAIESAHAVAHALKIAPTM-NKDQIIVITISGRGDKDCAAIARYKGEDLHE
MKR-DLLCKVIEKVKINENIYKLTIEKPNYNKNIKAGQFFNFKCGEGYPLLRRPISVALVK--KDSIDFYINK--VGKGTNALCEKKEGDYIDILGPLGNGFDLD--IKGKNIVIIGGGIGVAPLLELTKQLSDMHVNIDVMLGFKKEA--FIVDEFKKYTSV--SITLENGSEVNKGYVTDLLKERIKSYDYIFTCGPKPMLKEVKRIGEENIKTQLLMEERMACGIGACLVCTCKVKKDDWNYVRTCKEGPVFYGDEVIFMS--MKKEFGKFGGQFVPETLKKALVELERHYVEAMEDKVFQDEYKYYVKEYSGRPTPLYFAENITKDLGGKVYLKREDLNHTGSHKINNVIGQVLLAKRMGKKRIIAETGAGQHGVATATVCAMFGLDCEIFMGEKDIRRQSLNVFKMKLLGAKINSVSSGTGTLNDAVNEAMKDWILNADNTFYVIGSVVGPHPYPTMVRNFQKIIGEEVKEQIFHIEGRYPDYLIACVGGGSNSMGLFYPFCKYKDIKMYGVEAGGLGIDTNKHAATITKGSIGIIHGMMTYLIQDNNGKVMPVHSISAGLDYPGVGPEHAYLHSIGRVNYVSVTDWEAVDAFQYLTKFEGIIPALESSHAIAYLKKLAPNT-NKDDIIIVNLSGRGDKDIYTVSKFMKSYSKI
MCTFEEVAVVAGNRRVGPGLFELALKADRTAAAIRPGQFVHLLLDAHEHILRRPFSVYRIDD-AGNVVVLYQV--VGKGSALMGDLRPGDPCSLIAPLGNVWPMP--AGDGRVLIVCGGLGSAPLFMFAQRLACEGVGFDVVLGARSAAHHVARERYAALIEP--VIATDDGSLGYAGFATEPAREMLATYSSVYCCGPDIFMKLVAGIASDGVSCWVSEEKRMACGVGACLSCVVETT---AGKRRSCVDGPVFDAKDVVWMMG-ERGFFGAYGGQYVPETLMDALRELEEAYGRAKNDPTFRAELSTLLDEYAGRPSRLFYARRMTEDLGAKVYLKREDLNHTGAHKINNALGQCLLAKRMGKTRVIAETGAGQHGVATATCAALLGLACTVYMGVKDMDRQALNVYRMRLLGAEVCGVTSGTGTLQDAVSEAFAAWASCLDDTHYVVGSCVGPHPFPEMVRDFQAVISAESREQILLREGRLPDAVIACIGGGSNAIGSFYHFIEDEGVELIGCEGAGHGADTPDTAATLTAGAPAVYHGMRTYFCQDDQGGIAPVYSISAGLDYPGVGPEHAALHDAGRARYVPVTDDEAVDAFEYLSRTEGIIPAIESSHAIAYARTLVPTM-RKDQIVIVTVSGRGDKDVAAIARYRGERIHD
MQQGLYDCYIVSNMQVATNIYEVVLLAGKLAQTIRPGQFLELAVPGSTQLVRVPLSYSQVDAHAGMIYITYAV--VGSATKRLSQLPVKTKLNVLGPCGHGWQLP--QSTKPALLIAGGVGAPPIIAAASLLHEHGIVCDVILGAQTKDKLWGVTQVSDAGEL--FISTDDGSCGVKGFTTSVAKRLLDEYGTLFTCGPAPMMKGVAALAAENIACQASLERMMTCGFGVCNTCNVAMA--QGGYKGCCTAGPVFDAKEVAWMKQKKKGRFGAFGGQYIPETLMYAVQELDDAYTTYKNDPAFNAELHNLLNNYAGRPSLLYYAQKMTEDLGAKIYLKREDLNHTGAHKINNVLGQALLAKKMGKTRLIAETGAGQHGVATATAAALFNMQCTIFMGKHDTERQALNVYKMRLLGADVRAVSSGTATLKDAVNEALREWTRRIDDTHYCIGSVMGPHPFPTMVRDFQAVISKEIKEQMRALEGKLPDAVCACVGGGSNAIGSFYHFINDPQVALYGCEAAGRGADSPDTAATLTTGSTGIFHGMKSIFCQDTYGQIAPVYSISAGLDYPGIGPEHAYLHEIGRAHYVPITDTQAVDAFEYLSKTEGIIPAIESAHALAFAMQLAKTM-DKTQTIVVTISGRGDKDCAAIARYKGEDIHD
MEYKRESVLITSQVKITSDIYRISFQSVTMAQNGKPGQFVTVYCRDGSRLLPRPFGISEIDKEKNEVSFVYKV--VGGGTEEFTTYRPGEFMEVMGPLGNGFSL----DGKKALLVGGGTGIPILLELAKQIKQTGREAVTVVGFRDET--YLTAELSKYSRV--LVATEDGSKGTKGNVLDVINQSGLEADVVYACGPHPMLRALKNHFGPQVELQISMEEKMACGIGACLACTCKSRYTKVHNKRICKEGPVFDSNEVLLM---SKGRFGIHGGQYIPETLMNAMLELKEAYEKYKDDPEFKRELSEMLNEYAGRPSRLYYAKRMTENLGPKIYLKREDLNHTGSHKINNVIGQMLLAKRMGKTRVIAETGAGQHGVATATVAAMMGMECEIFMGREDCERQALNVYRMRLLGAKVHPVDAGTATLKDAVSETFREWTSRIDDTHYVLGSVMGPYPFPEMVRDFQAVIGREIREQMLEMEGRLPDVVMACVGGGSNAIGAFYDFIPDREVRLIGCEAAGRGIDTPETAATISTGRVGIFHGMKSYFCQDEFGQIAPVYSISAGLDYPGIGPEHAHLHDVGRAEYVAVTDDEAVGAFEYLSRMEGIIPAIESAHAVAHAMKVAPGM-DKDTIIVINLSGRGDKDCAAIARYRGEDLYE
MS-TPDLAIITKVCDEAAGIKTFTLEEPEISFDYRPGQFVELTVFG---VGEAPISITSSPVNKGYLELTVAA--VGKVTRALHLRKEKDVAGLRGPYGNGFPFDE-VKGKNILFVGGGIGAAPLRSLINQMFANFAKISILYGAREPGLLCFIDDLKTENEV--LLTVDAKWRGNVGVVGSLLPKIDIDNTVAFICGPPIMIHFVLLDLLKGFQIITTMERRMECGVGKCGHCNIG-------KSYVCLDGPVFSYHQLRIMKI-FHGYFELFGGRFVPETLIPALDELESAYKEVKNAPSFWAEFDSLSHDYAGRPTPLYFAQRLTEHCGAQIFLKREDLLHTGAHKINNALGQGLLAKRMEKRRIIAETGAGQHGVAAATICAKLGLECIVYMGEKDIHRQALNVFRMKLLGAEVHPVSSGSKTLKDAINEAIRDWVTNVSDTYYLLGSVVGPHPYPVMVRDFQSVIGKEAKEQILHKCGRLPDYIIACVGGGSNAIGIFHPFVNDKDVKFIGVEAAGRGIKTLQHAASLVAGKVGVLHGAKSYVLQDDAGQIRETHSIAPGLDYPGVGPEHSYYKAIGRATYVAVDDNAALEAFQLLCQTEGIIPALEPAHAISYAVKMASSL-DKEQIIVVNLSGRGDKDVDIVVRALG--MEL
MSETAPAATVLENREVARGTFLLRVAAPEIARRILPGQFVMVRGPGEDPLLGRPFALYEVNRDPTSLDVVYLV--IGRGTAALSRRRPGDRVDVWGPLGNGFGPS--SGPGPAVFVAGGIGQTPFLALGREWLGRGSSATLLYGVRSADFLAGVEDFERAGGV--EIATDDGSAGRPGFVTGLLEERLRSPAKLVACGPPPMLAAVARLAGAGVPCDVSLENHMACGFGACFSCVTPILDGRPDLRRVCVEGPVFPADRVDWMPPAALGRFGAFGGRFVPETLMDALNQLSAAYDEAMADPEFVRELEYYWRDYVGRPSPLYKAERLSKYAGADIYLKREDLNHTGAHKINNAIGQVMIARRMGKTRVIAETGAGQHGVATATACALFGISCTVYMGEEDIRRQKLNVFNMRTMGATVVPVGSGSKTLRDATNEAFRDWMGSSKETHYTIGSVVGPHPFPMIVRDFQSVIGREARAQVLEKVGRLPDAVVACVGGGSNAAGIFYPFVGDASVELVGAEAGGRGGKAGDHASSLTQGKPGVLHGSFSYVLQDEDGQTQDVHSISAGLDYPGVGPEHAYWKDSGRVRYESVTDAEALDAYGVAARNEGILPALESSHAIAQAFKEAKRL-GPGKVLIACLSGRGDKDAFEVARLRG-EPIH
M--KLLDVKIEENVKIANDIFLLSFECEYLAENFKPGNFVNILIDKEYPLLRRPFSISFVE--TNKVFIGYKV--VGKGTKLLSQKSKGDAINILGPLGNSFLTD--TFDGKVAVIGGGVGIFPLVGLCKELKNRGNKVDVFLGFRSINSMFLVERFNSICNT--LIATDDGSSGYKGSVVELFKANFSKYKVVFCCGPKPMLKAIKNLKL-PVKCYASLEEKMACGVGACLCCSIKGK--DDKMYHVCSDGPVFDIMEVEIM----DRYFGRFGGMYAPETLMPALLEIEKEFVRLIEDENFKSEYEFYLKNYVGRPSPLYWAKNLSKHLGVKIYLKREDLNHTGAHKINNCIGQALLAKHMGKKRLIAETGAGQHGVATATVAALFGMECEIFMGEEDAKRQYHNVQRMKMLGSSVRVVDKGSKTLKDAINEAMRDWSETYDYTFYLFGTAAGPHPFPRIVKYFQSVIGNETKKQILEQEGRLPDYVFACVGGGSNAIGIFSAFLDEPEVKLIGVEGAGEGVNTGKTAATLCSGSVGILHGAKTYVLQDEDGQILNTHSISAGLDYPGVGPEHAYLKEIGRVEYVGIEDEKAVEAFLLLCKLEGIIPALESSHAIAEVVKRAKMF-KKDDVVVINLSGRGDKDIATILQFWR---ED
MREVQVTGTVLTTRRV-DAYHALTVVAPGIAERFRPGHFVAVAVGGASTLTRRAFSIHDVKPDSGTVEFVFTV--RGPGTAWLAERRARDTLDLVGPLGRPFPLP--RDPVTCVLVGGEYGSATLFAVADALQQRGCRVDFVLGAASADRVFGALRARRMGTT--TLTTEDGSLGLRGRVTDVLPGVIADADVVYACGPMPMLRGVTAVAVEDIPVQVAVEERMACGIGVCMTCVLPVIDGVTRMVRSCVEGPVFRGERVRFMTATVHGKFGVFGGRYVPEALIPALDEVAAEYEKARNDAGFLREFDHLLRTYAGRPTTLTEVPRFAEQAGARIILKREDLTHTGAHKINNVLGQALLTKRLGKTRVIAETGAGQHGVATATAAALMGLECVIYMGAVDCERQALNVARMKLLGATVVPVTNGSQTLKDAINEAFRDWVANVDRTHYLFGTIAGPHPFPEIVRDFARIIGVEARRQMLELTGRLPDAVAAAVGGGSNAIGIFHAFIGDEGVQLHGYEAGGRGLETGEHALTLTEGSIGVLHGSRTYVLQDEEGQTIDSHSISAGLDYPGVGPEHAWLKDTGRASYHGITDAEAMDAFALLARTEGIIPAIESSHALAGALKLGREM-GPEATILVNLSGRGDKDMGTAMKYFN----L
MSDVQMSSPVLTVRQV-DAYHAITVVAPGIAERFRSGQFVAVAVGGEAMLTRRMFAIHEVKPDGGTVEFLFTV--RGKGTAWLAERRSRDLLDIIGPLGRPFPLP--RDPVNCVLVGGGSGSVPLFPLAHALRRRGCRVDFVLGGATASRVFNAMTARRIATA--TFTTDDGSLGTKGRVTDVLAQVIEESDVVYACGPMPMLREVTAIAMHGIPIQVSVEETMACGTGICMSCVVPVVDGITRMARACVDGPVFRGERVRFMTTNEGGHYGRFGGRFSPEALVAALDEVAVAWEKAKNDPDFQAELQRLLTEYTGRPSPLTEAHNFREHCGARILLKREDLNHTGSHKINNVLGQALLTKRMGKTRVIAETGAGQHGVATATACALLGLECVIYMGEEDTRRQALNVARMRMLGAEVIPVTVGSRTLKDAVNEAFRDWVTNVETTHYLLGTVAGPHPFPSMVRDLHYIIGAEARQQVLDRTGALPDAVAACVGGGSNAIGIFAAFIPDESVRLYGFEAGGDGLDTGRHAASITGGSVGVFQGARTFVLQDEYGQTVPSHSISAGLDYPAVGPEHAWLAESGRATYAPITDAEAMEAFRLLCRTEGIIPAIESAHALAGARKIGAEL-GPDATILVNVSGRGDKDMTTAATYFGLKQDR
M--QTYDMKVVNHREIAECTYEITLQTD-VFFPAEPGQFVHILVDPP-HQLRRPLSLASSS--GREITVVYKT--FGEGTRTLANKKRGETVNVLGPLGNGFTLP---EQKKVMLVGGGVGVPPLLWLAKELHKNGKKVSAVLGFKSVNQVFYRRKMEEYAEV--TVVTDDGSSGEKGLVTKWLDPE---ADVYYACGPNPMLKALEA---QTIPGYNSMEERMGCAIGACFACTVETK--DGGYVNVCKDGPVFPKGRVKLMLT-HKGRFGDFGGKYVPETLMAPLEELESALDEAMEDETFLKQYENDLKEYAGRPTPLTYADKLTAELGAHIYLKREDLLHTGAHKLNNALGQALLAKRMGKDKIIAETGAGQHGVASATVAAKLGLTCKVFMGEEDTRRQELNVFRMKLLGAEVVPVSSGNGTLKDATNEAIRYWVANCDDHFYLIGSVVGPHPYPRMVRNFQRIIGDETKEQMTRK----ADRIYACVGGGSNAIGMFYPYLEE-DVELIGIEAAGKGINTAEHAATLTKGTPGVIHGSLTYLMQDENGQITEPYSISAGLDYPGIGPEHANLFRTKRVRYESVTDEEALEAVKQLSRAEGIIPAIESAHAVAQAIKEAKEM-SVEDTIVINVSGRGDKDMATLMEHFTEEGLQ
M--YSLPARIEKIVVETGLIKSFYLKEGA-LPLPRPGQFAMLSVPG---KGECPIGIASAPH-EEYWLFSIFR--TGLVTDALHRLPEGTIIGLRGPLGNGYPLEK-FREKNIVLIAGGFAITTLRATLVYLLKDYGEVTMIYGARNPGLLLYKNELKREDNL--YLTVDVGWEGLVGFVPQITEKVAPQNAVALVCGPPVMIKFTLPILEKGFNIYLSLENRMRCGLGLCRHCNVG-------PALVCKDGPVFSLSELKYMP--KQGHFGPFGGRYVPETLMPALFELEEAYRHYKRDKSFKKELDFYFKTYVGRPTPLYPASQLAKKLGLKIYLKREDLTHTGAHKINNTIGQVLLAKKMGKKRIIAETGAGQHGVATATAAALLGLECIVYMGAKDTVRQEMNVFRMELLGAKVIPVYSGTQTLKDAINEAIRDWVTNVETTHYVIGSVMGPHPYPMIVRDFQSIIGKETRKQILAAEGRLPDVLIACVGGGSNAMGLFYPFVEDQMVKMIGVEAAGTGLDTDKHSATLTVGEPGILHGMMTYLLQDKVGQVKGAHSIAPGLDYPGVGPEHSFLKETGRAEYVTVDDQEALSGFRLLSETEGIIPALESAHAVAYLAKIAKKL-PQGTIVVVNLSGRGDKDVAAVREYLRRKSDD
MSAVQQKARVLLHEAMAKNTFRLRLDCVELATKITPGQFFMVKIPGEDPLLGRPFALFDICRDVAGLEFGYVV--VGKMTGRLAQLQAGDEVEIWGPLGNGFPAS---PGGRLVFVAGGIGQTPFLALAREALGVQSSVTLCYGARNAEFLAGVEDFQSVPKV--ELATDDGSLGHHSYVTQLLEEHLKAPVTIYACGPEPMLKAVQKLALSNVTCWLSLETPMACGFGACFSCVAKIREESWDYRRTCVEGPVFEARELIFMSAAAQGRFGEFGRRFVPETLMYALEELAQAYESAKKDPEFAATLEGLLKHFVGRPNPLYFAERLTRMSGAKIYFKREDLNHTGAHKINNALGQALLTMRMGKTRIIAETGAGQHGVATATACAHFGIPCTVFMGEEDVRRQKLNVFIMRTMGAEVRPVTSGSRTLRDAINEAMRDWMSSVKNTHYIIGSVVGPHPFPMIVRDFQSVIGREARAQCFEMIGGLPTEIVACVGGGSNAAGMFYPFVDDESVRITGVEAGGRSPKPGDHASALSFGNKGILHGSYSYVLQDEDGQTSDVHSVSAGLDYPGVGPEHAYWKDSGRVQYTSCSDDEALAAMQLMARTEGILPALETSHAISYTLKRASEM-SPDESIVVCLSGRGDKDLNEVARLTG--QQI
M--KNHKTIILSNQEISPGYYRMRILAPEYNKLAQPGQFVMFRVQRSPPLLRRPFGIFRVGYAKEFVELIYKV--VGSGTEIMQDLHQGDRVELLGPLGRGFDLG--DPDEEKILVGGGIGLVPLYMLAEKLVAN-SNVRLLMGGRTRDDIITVTEFERLGGT--YVSTEDGSLGEEGLVTQVLERKLKKNAQVYACGPMPMIDAVQKICAASTPLQVSLEALMACGVGACLGCVVKGAEENPQYLCTCKQGPVFQAEQLDWMS--ERGHFGEYGGRYVAETLMPALLELEEAYNAVKDDPCFREEFEYYLKNYVGRPSPLYFAQRLTEELGAKIYLKREDLNHTGAHKVNNTVGQILLARRMGKKKVIAETGAGQHGVATATVAALFGMECEIFMGKEDIRRQALNVFRMKLLGAKVHECTSGTATLKDAMNDALRHWVTHVRDTFYVIGTVAGPHPYPQLVRDFQSVIGEEAKVQLQEAEGRLPDAAIACIGGGSNAMGTFYPFIKDRSVRLIGVEAAGLGVDTDKHAASISAGAPGVLHGNKTYLLQDEDGQINHAHSISAGLDYPGVGPEHAHLQDIGRAEYVSITDDEALEAFQKLTRIEGIIPALESAHAIAEVMKLAPTL-PKEQVLLVCLSGRGDKDIHTVADAMN--VDL
MKKFLEDAAVVANAPVTDTIWRLVCKAPQTAASALPGQFVNVLATGRRAFLRRPFGIAAADAGTGEVTVMYRL--VGRGTADMAALRPGDRISVEGPLGGGFSI----KPGKALLVGGGVGLAPLIFLAYKLDN----PVVLIAGRTASETFWNEFFTAAAKI--YITTDDGSAGIRGFAAAAVPRILKEIDRIAVCGPTAMMRTVAAAAAAGIPCEVSMEKRMACGIGACLGCTFESG--DGKRYKVCADGPVFDSREV-FM---ENGRFGQFGGQYVPETLMNEIHKLTEFYESCKKDPAFQEELQDLLNSYANRPSRLYYAGRMTEDLGAKIYLKREDLNHTGAHKINNALGQCLLAKKMGKTRVIAETGAGQHGVATATAAAFMGLECDVFMGEEDTERQALNVYRMELLGAKVHPVTSGTRVLKDAVNEAMREWVGRVDDTHYVVGSTMGPHPFPMMVRDFQAVIGKEARAQILEAEGKLPQVVMACVGGGSNAIGIFYHFIGDRDVRLIGCEAAGKGIDTSLHAATLTKGTVGIFHGMKSLFCQNEDGQIDQVYSISAGLDYPGIGPEHAYLKETGRAEYIPVTDDQAVEGFEYIARTEGIICAIESAHAVYRAMQVARTL-SKDDCIIVCLSGRGDKDVAAIARYRGRNLHE
M-----TGKIVFNKKLSDKYYYMKIESPEFVKNAKPGQFFMLKTQSFDPLLRRPFGVCDIE--EDCFTILYTL--VGKGTYLLSNLQTSTEISFSNPLGNGFSIV---KNKNVALVGGGVGIAPLLYLSKALKDNNNSITLYYGGKSIGDIHLLEYFENTCYI--KISTEDGSLGEKALITDIITNF---YDIVYTCGPKPMMKNVVSVFQDVENIEVSLDERMACGLGACLGCIIYVKGDNIVQKRCCVEGPVFDGNKVVWMNY-NRYFYGEYGGQFVAETLIPLLDELEENFIKYKDNKNFNDELDYLLKNYAGRPTPVYFAKRLSEKYGVNIYLKREDLLHTGAHKINNTLGQALLAKYMGKKRIIAETGAGQHGVATATVCALLGIECTVYMGSLDAKRQRINVERMKMLGAKVEVVDFGSQTLKDAVSAAIKDWVTNVDTTHYLIGSAVGPYPFPEIVAHFQSVIGLEARKFFIEEVGKLPDVVVACVGGGSNAIGIFRGFLEDEDVRLIGVEAGGLSEKVGEHASSISYGKKGVFQGSLSKVLQTEFGQIASVHSVSAGLDYPGVGPEHAYLFDIGRAEYYPINDKEAVDGFFELTRLEGILPALESSHAIGYVMKHHKEF--IGKNVLINLSGRGDKDLHIIEDYVR---GI
MYSQEIMAKIVTKRRIAQNVFEMVFHAPSIAHTAQAGQYVEILYGQDAPLLRRPFSIYRVDRAQETFSILFLA--RGSFTSGLSQKRRGSFISIIGPLGRPFQWDT-VQPRQHILVAGGIGAPPLYFLAETLHNARGDIVVLNGARTRSLLIGIVEFSRLNHL--YTMTDDGTHGEKGLVTDRLRFLLEQPRTLYACGPNPMLKTVATIANERVPCQVSVETSMPCGIGFCNGCVVAQNPQGTHYVRACWEGPVFDANTLVWMSMPERGHFGPFGGRFVPETLIPALDELVTEYHKAKADPDFQKELDLHLRDFVGRPTPLYFAQRLSEHYGARIYLKREDLCHTGAHKINNTLGQILLARRMRKPRIIAETGAGQHGVATATVCARFGLECEVYMGEEDVRRQELNVFRMRLLGAKVTPVSSGTGTLKDATNEAIRDWVTNVRTTHYIIGSVVGPHPYPMLVRDFQSVIGQETRSQILEKEGRLPDILLACVGGGSNSIGLFYPFLNDSGVRLIGVEAAGEGIETGRHCATLTAGTPGVFQGSASYLIQNEDGQVAPSHSISAGLDYPGVGPEHSYLKETGRAEYVAVTDEEAIQAVQQLARLEGIIAALETAHAFAYLNTLAKQL-TKETIVVINCSGRGDKDMNTIARVLKL---Q
MQSRHIKTKIIDNKEIVKGIFKMTLAGD---LQGKPGQFYMLRAWD-EPFLSRPISIHNLD--KEKIEFLYEV--RGKGTELFSQLKRADYINLTGPLGNGFNID--NIQGKVAIVTGGIGIAPMYYTAKQLRNC--KVDFYAGFREQ--VYLIDEIKSIVEI--YISTDTGKFGHKGYITDIFDSR---YDIILSCGPSIMMEKVIKSSLANKRIYISQENHMACGIGACLGCTCKTN---KGMKTVCKDGPIFNGEDVILMKR-ENGLFGQYGGAFVSEELKLVLDELEEEFYNAMEDEVFLKELDYYLREYVGRESPLYFAERLTEEMGAKIYLKREDLNHTGAHKINNAMGQGLLAKRMRKTRIIGETGAGQHGVATATVCALLGLDCTIYMGEEDTKRQELNVFRMEMLGAKVVAVKEGNRTLKEAVDRALEDYVKNKDYTFYLLGSAVGPHPFPMIVRTFQSVIGKEARKQIIEKEGRLPDYVVACVGGGSNAIGLFSPFYNDKEVKMVGVEPAGRGIDTKEHAASISRGNVGVIHGFKSYLLKHN------THSIAAGLDYPGVGPEHSYYSDIKRAEYKSVTDEEALNAFFKLSKTEGIIPALESSHAIAYGMKLAKNL-SKDKVIIINLSGRGDKDVAQIKDMM-----R
MPKFQENALILDHREVADRTWLMRLMSPKIALEARAGQFVMVRVRDGDPLLRRPLSFHRTFPEEGCIELLYRV--VGKGTLLLSKTVPGMNLDLLGPLGNGFDLPAPDARGPIALIAGGIGIAPLFDLMERIALSNQQMNLFYGTRTVAELLALSYFGALGRV--HWSTDDGSFGHKGHVTRMFAQFAEDPESLYACGPLEMQFHVARWALADVPAQLSLESLMACGLGACLGCALPAAPAADGYVHVCMDGPIFPAGAVQWMKTNSHGHFGPFGGRYVGETLMPAIIELEKAYARISALPGFQEELRRLLKHYAGRPTPLFPAARLTEKIGAAIYLKREDLAHTGAHKINNTLGQALLARWMGKRKVIAETGAGQHGVATATVAALFGMECRIFMGTEDVRRQSANVQRMELLGAEVVPVESGTGTLKDAMSEAMRYWVSAVRDTFYVIGSVAGPHPYPMMVRDFQRVIGDETKEQMLEAEGRLPDMLVACVGGGSNAMGLFYPFIDDPGVEMVGVEAAGYGIATGKHAATLGAGSVGVLHGSKSFVLQDEAGQIMEAHSISAGLDYPGVGPEHSLLKEMGRARYEAVDDAGALHAFHELCALEGIIPALESSHALARAMVEASGQ-PRTRLIVVNLSGRGDKDLGIVQQA-----RA
MNKQDKTYKIISNKEICAGYFELQVKADAIVKNCSPGQFFMLTIPGV--FLRRPISVHDIK--GNIISFLYKV--VGKGTKILSEIESG-EINLLGPLGAGYPLIPNISNCRNIIVAGGTGIASVYYLAAKLKNKG---TLYYGARTKKDLLCLDKFQKLGKV--VVSTEDGSKGHKGFITDVIARRIAKQTVIYVCGPTPMMKTVLKIAKENISGYASLEEKMACGVGNCQGCAVKIN---GKTKMTCKDGPVFKIEEIELM---KKGRYGDFGGQYVPETLMKALDELEQAYNNYKNDESFQNELKDLLANYAARPSLLYFAKNITEDLGAKIYLKREDLNHTGSHKINNVLGQVLLAKKMGKTRVIAETGAGQHGVAAATAAALFGMECEIFMGKEDTRRQALNVYRMKLLGAKVNAVTSGTQTLKDAVSETMREWTKRIDDTHYVLGSVMGPHPFPEIVRDFQSVISKEAREQIIKAEGKLPDAVIACVGGGSNAIGAFYNFINDKSVRLIGCEAAGKGVDTPENAATIANGSLGIFHGMKSYFCQNSEGQIAPVYSISAGLDYPGIGPEHAHLHKTGRAEYVPVTDKEAVEAFDYLSKKEGIIPAIESAHAVAHAKKIAGKM-SKDSVIIICLSGRGDKDVAAIARYSGENIDE
M--IPRPYRVVDRREETHDTVTLALD--AGLERFVPGQFAMLYAFG---VGEIPVSLSRAPGR-HRLMHTVRA--VGAVSRALCGLTTGAFVGVRGPFGTPWDIAA-ARGRDLLAIGGGIGLAPLRPLVDTVLARFGRLNILAGARTPGDLL-QDEFKPFSA-----TVDRDWGGRVGVVTTLLREARFRRTVAFLCGPEVMIRATARALIHGVHVQVSLERTMRCATGHCGHCQLG-------PLLLCRDGPVVGYDLAELMNK-DLGFFGPYGGQYVPETLMPAIIELKQAYEEAKNDQTFQDELQYYLKDYVGRETPLTYAKAYSESLGAKIYLKREDLNHTGAHKINNALGQALLAKRMGKRKLVAETGAGQHGVASATVAALFDMDLIVFMGKEDIQRQQLNVFRMELLGAKVVSVEEGQGTLSDAVNKALQYWVSHVEDTHYLLGSALGPDPFPTIVRDFQSVIGKEIKTQILNKEQRLPDAVVACIGGGSNAIGTFYPFIQD-DVKLYGVEAAGKGKLTEKHALAIGKGSPGVLHGAKMYLIQDQHGQVQLAHSISAGLDYPGIGPEHSYYHDIGRVTYTDASDEQAMEALIRFTKAEGIIPAIESAHALSYVERLARTM-NKDQIIVVTVSGRGDKDMETIRKYTQQEINE
MESQIKRGRIEEITELTELEKLFRIVDDE-ALDHDPGQFVQVSLFG---VGEAPISICSSPTRRDSFELCVRN--AGRFTAALHQLKVGDEVGIRGPFGVGFPVVP-LEGNDVLLIAGGLGIAPLRSLINFIIDDFGKVDILLGSRDPESMLFCDELKRIDNF--CCSVDREWEGNVGLITALIPGASLDKTIAVACGPPIMYRFVVDELLKGIHIYLSLERHMKCGLGKCGHCQIH-------DVYCCQDGPVFNYSWVKIMS--NQGHFGIFGGRYVAETLMPAIQELEEAYRKAQADSSFQRELDYYLRHYVGRPSPLYFARRLTEHLGAKIYLKREDLNHTGAHKVNNTVGQALLARRMGKKKVIAETGAGQHGVATATVAALFGLECQVFMGTEDIRRQALNVFRMKLLGAEVHGVTSGTATLKDAMNDALRHWVTHVRDTFYVIGTVAGPHPYPEMVRDFQAVIGRETRRQILEIEGRLPDAAVACIGGGSNAMGMFYPFIADEKVRLIGVEAAGLGIDSGRHAASIGAGEVGVLHGNKTYLLQDEDGQIEHAHSISAGLDYPGVGPEHAHLHDIGRAEYVSIRDDEALAAFQTLTRLEGIIPALESAHAIAHVVKLAPQL-GRDQVLVVCLSGRGDKDIHTVADAIG--VEI
M----IGARVVSQREVSPGYFLLKLEAPEIAHQARPGQFVKITAWEGDPLLPRPFSIHEVK--DSHLWILYQR--RGLGTKLLSKIHRGETVWLSGPFGRPFPLP---EEGSVWLVAGGVGVAPFFFYAGVLRTHNIPFRFFYGARSKGDLLRLKHLQSLGKL--RIATEDGSLGYQGFVTDLIKVQLEQPKMMVACGPPGMLSAVGQIGEAGIPTYLSLEAFMACGQGLCLGCVVQRR--RGGYLRVCLEGPAVDSREVALM---RSGHFGPFGGRFVPETLMPALHELEEAYRRLKRDSAFRKELNWYLREYAGRPTPLYPAKRLSEALGLKIYLKREDLLHTGAHKINNTLGQVLLAKRMGKRRIIAETGAGQHGVATATAAALLGLECVVYMGAKDTVRQAMNVFRMELLGAKVVPVYSGTQTLKDAINEAIRDWVTNVETTFYVIGSVVGPHPYPMMVRDFQSVIGRETRRQILKLEGRLPDMVIACVGGGSNAMGMFYPFVRDQVVKLVGVEAAGEGLDSDKHSATLSVGEPGVLHGMMTYLLQDKVGQIKGAHSIAPGLDYPGVGPEHAFLKEVGRADYVAVDDEEALSAFRLLSETEGIIPALESAHAVAYIVKIADRL-PKGSIVVVNLSGRGDKDVAAVKEYLDSRSEK
MSK-KIFCEILENTEIAKNIYRIKIKKPVKDFNIKAGQFINIKCGEGFPLLRRPISIGLVE--GETMTIYVNK--VGKGTELLCSRKAGEFIDILGPLGNTFNMD--IEKGKVLIVGGGIGVAPLLELTKTLSEKNIDIKLILGFREEP--FIIEEFKKYTDI--IVVSEKEGYDYKGYVTQPLENELKKYDEVFTCGPEPMLKKVNEICKAGTTVQLLLEERMACGIGACLVCTCKVKNEDWNYVRTCKDGPVFYGEEVIFMK--RNGYFGEFGGAYVPKPLEKILKEIENAFFTYIEDPSFLEELKYYQKEYIGRANPLYYARNLTDSIGAKIYLKREDLNHTGAHKINNTIGQVLLAKRMGKKRIIAETGAGQHGVATATVCALFNIDCTIYMGEKDIERQSLNVFKMELLGAKVVPATTGRKTLKDAVDAALNDFIENCETTFYLLGSAVGPHPYPVMVREFQSIIGKEAREQILEKEGRLPDYLIACVGGGSNAIGLFNPFYDDLDVNIVGVEPAGLGLDTKDHAASLSKGTIGVIHGFKCYTIQDEAGNDLPVHSIAAGLDYPGVGPEHCFYKDSNRGKYVTVTDNEALEAFKTLCKTEGIIPALESSHALSYGMKLAKNL-SKDKIIIVNLSGRGDKDAKQIKEILNC---K
M--MLIKEKVIENKQIGQGLFRLVLQGE-AALAARPGQFVHIRVGETDPLLRRPVSIAAMNRERRELTLYYRV--KGKGTALLTQIRPDEMVSILGPLGNGFQLP---SSGRLLLIGGGIGVFPLFSILEAVDRKKVDVKLLWGGENQCFMSGLDGLKKSGDY--ELATMDGSTGYKGLVTDLLRTELESTLLAASCGPGGMMKAVAAICREGVPLQVSLEERMACGVGACLGCVCTVRAGVLQRKKVCKDGPVFDGEEVVWMS--NEGFYGEYGGSFVPPELKNVLQTLADTFEKFKGNPEFNEELDYYLREYVGRPNPLYLAEKLSHQLGAKIYLKREDLNHTGAHKINNTIGQVLLAKRMGLKRIIAETGAGQHGVATATACALFDLDCIIYMGEEDTKRQALNVFRMELLGAKVVPVTRGTKTLKDAVDAALEDLVMNHQDTFYMLGSAVGPHPYPAIVKHFQAVISREARRQVLAKEGRLPDAVLACVGGGSNAIGIFADFIPDQSVRLIGVEPAGYGIETGKHAAPISAGKPGIIHGFKCYLMSDEQGEPLPTHSISAGLDYPGVGPEHSYLHDTGRAEYVHITDMEALDAFHTLSKVEGIIPALESSHAVAYAMKLAPTM-SKDSILIVNLSGRGDKDVQQIFEMMR--DKQ
MGKAVGDFTVISNRKLNQSNFLLKLAAPGPLPDISPGQFVNVDIKNAEIFLRRPFSVFEVDYSNNTLSLIVKI--LGRGSKVLTEINEGDKISLIYPLGKSFTIP--SANEKILAVGGGSGVAPLLFLAKESKLKTDNVDIILGARSAEDHIQVDEYKKFANL--HFTTEDGTLGAKGFVTHHPVFREKLYDKVYACGPDAMMKAVAKEAKAGVFCEVSLENLMACGFGVCLCCIEPTQ---HGNKCVCTDGPVFNINDLKWMKY-EKGYYGEFGGAWIPEMMYANIDELRHRYLEIIESPEFKKEFDQLLKDYVGRPSPLYFAGRLSEHYGTKVYLKREDLNHTGSHKLNNTVGQILLAEKLGKTRIIAETGAGQHGVATATVCALKGIKCVVYMGDLDVQRQAPNVKKMKMLGAKVIPVHSGNKTLKDATNEAMRDWINNPEDTHYIIGSVVGPHPFPDMVARFQSVISKEMKSQLLEKTGSFPTRILACVGGGSNAAGAFYHYLDDEQVELIGVEAAGKGVETKETAATLLVGSPGVLHASRTMLMQNRDGQITEPYSISAGLDYPGIGPLHAHLFKTGRAKYMATTDEEVLKAALLLTQKEGIIPALESAHALAALEKI--KM-KPDDVNVINLSGSGNKDMETYLNYFG----Y
MLA-----------EGDGEICRLTLHAPEIARRAAPGQFVQVHLPSADPLLRRPFSLCEIRPEEGEITLIYRV--VGRGTRVLSSVPAGAELDLLGPLGRSFPDPR-AGRGLLVLVGGGLGIPPMAAAARWAAQARRDAVAILGARTARYLAGAREVAASGPV--VTVTDDGSAGQQGIVTEPLDRMLRHVGEVWACGPEPMLAAVKELCTAGVPCFVSVERFMGCGFGACLGCTVPRA--GGGYLKTCQDGPVFPAEEVVL---------------------MAACIELEEAYRRYKDDPEFLEELTYYRRQYVGRPTPLYFAERLTRHAGARIYLKREDLNHTGAHKINNALGQALLARRMGKKRIIAETGAGQHGVAAATVAALFGMECDVHMGEVDVARQRLNVFRMQLLGARVIPTRSGSRTLKDATNEAIRDWVTNVETTHYVIGSAVGPHPYPMIVRDFQAVIGYETMSQIQEAEGRLPDAVVACVGGGSNAIGIFHPFVPFPEVRLVGTEAGGLGIGSGKHGATLSGGEVGVFHGARTYLLQDAYGQVQEAHSISAGLDYPGVGPEHAYLRDTGRAEYVAVTDEQALEGMQLLSRTEGIIPALESSHAVYYGVRLAAGM-APDQIVVINLSGRGDKDMAEVARILG-GEGA
M--KDIEALILENRFISGKTYMLKLKAPEIASFVKPAHFVMIKPTPQDPLLRRAFAIADVE--DGTIVVYYDV--YGKGTQAISQKKEGETINVLGPLGNRFP----EDYDNYIVVGGGIGYAGLSLFLKQLKKHSKRFVAIYGARKKEDLSMIKWNEENQQP--IYYTEDGSFGRKGLVTQDLKDIIKSNAPLIVCGPKGMMKAVAKIAKENALCYLSLESRMACGIGICVGCVVKDV--NDTYVRVCYEGPVFEANEIELMK--EKGYFGVFGGKYLPETLMPALEELEQQYLKIKNDGDFKRQLLYYLTEYAGRPTPLYFASRLTDVVGAKIYLKREDLLHTGAHKINNTLGQVLLTKKIGKKRIIAETGAGQHGVSTATAASLFGLECTIYMGEEDAERQALNVFRMKLLGAEVKIVKAGSRTLKDAVNEALRDWVTNVKTTHYIIGSALGPHPFPMIVRDFQSVIGEEVKQQILEIEGKLPDVIVACVGGGSNAIGIFYPFIEDTQVRLVGVEAGGYGIETGMHAASINGGTIGVLHGMKSYFIQDEWGQIESTHSISAGLDYPGVGPEHAFLKEIKRAEYITATDEEALEGFLLLSRTEGIIPALESSHAIIKAVEIAKSL-DKSKSVVINLSGRGDKDVQSVKNLLDTKYGV
M--VQVTGTVLTTRRV-DAYHALTVVAPGIADRFRPGHFVTVAVGGRSMLTRRAFTIHDVKPDGGTVELVFGV--RGAGTAWLADLRARDTLDLVGPLGRPFPLP--RDPCTCVLVGDEHGAAALFALADALQQRGCRVDFVLGAPSADRVFGALRARRMGTT--TLTTEDGSLGMRGRVTDVLPGVIADADAVYACGPMEMLRGVTTVAVEDIPVQVAVEESMACGIGVCMTCVVPVIDGVTRMVRACTEGPVFRGERVRFMTATIHGKFGKFGGRYVPEALIPALDEVAAEYEKAKTDLGFLREFDHLLRTYAGRPTTLTEVPRFAGHAGARILLKREDLTHTGAHKINNVLGQALLTKRLGKRRVIAETGAGQHGVATATAAALMGLECVIYMGAVDCERQALNVARMKLLGATVVPVTNGSQTLKDAINEAFRDWVTNVDHTHYLFGTVAGPHPFPEIVRDFARIIGVEARRQVLELTGGLPDAVCAAVGGGSNAIGVFHAFIEDEDVRLYGYEAGGRGVETGEHALTLTEGSVGVLHGARTYVLQDEEGQTIESHSISAGLDYPGVGPEHAWLKDTGRATYEGVTDEEAMEAFALLARTEGIIPAIESSHALAGALRLGREL-GPDAVILVNLSGRGDKDMGTAMKYFN----L
MPNLPQMGTIREIIQETPNIKTFRIVDPEQAFRFEPGQVGQLSVFG---VGESTFVINSPPTRREYLQFSVMK--TGEVTRALHRLCEGDPIGVRAPLGNSFPVEA-LKGKDILFVGGGIGMAPLRTLLLTMVDEFGDITVIYGARSPQDLCYRYEF-AAGNL--VLTVDRGWEERVGFVPTVLAEEAPSNRVAITCGPPIMIKFVLAGLKEGYQILTTLERRMKCGIGLCGRCNIG-------DTYVCVDGPVFSNTQLRLMTM-VRGHFGPYGGRYVAETLMPALLELEEAYLEVRTAESFQKEFRDLLEEYAGRPTPLFHARRLSEACGARIYLKREDLTHTGAHKINNTLGQVLLARYMGKRKVIAETGAGQHGVATATAAALFGMECKVFMGTEDVRRQAPNVRRMELLGAQVVPVASGTGTLKDAMNEAMRYWVGAVRDTFYVIGSVAGPHPYPQMVRDFQRVIGDEARRQILEREGRLPDALVACVGGGSNAMGLFFPFLDD-PVDLIGVEAAGEGVPTGKHAATLGAGSVGVLHGSKSYVLQDENGQIREAHSISAGLDYPGVGPEHAWLKESGRAAYVSVTDREALEAFRRLSLLEGIIPALESAHAVAHAMVEAARR-DGHQILIVNLSGRGDKDLGIVFR-------E
MREVQVTGTVLTTRRV-DAYHALTVVAPGIVERFRPGHFVAVAVGGPSMLTRRAFSVHDVKPDGGTVEFVFTA--GGPGTAWLAERRARDTLDLVGPLGRPFPLP--RDPVTCVLVGGEYGSAMLFAVADALQRRGCRVDFVLGAASADRVFGALRARRMGTT--TLTTEDGSLGMRGRVTDVLPGVIADADAVYACGPMEMLRGVTAVAVEDIPVQVAVEERMACGIGVCMTCVLPVIDGVTRMVRSCVEGPVFRGERVRFMTATAQGKFGIFGGRYVPEALIPALDEVAAEYDRARNDPAFLREFDHLLRTYAGRPTTLTEVPRFAEQAGARIILKREDLTHTGAHKINNVLGQALLTKRLGKTRVIAETGAGQHGVATATAAALMGLECVIYMGAVDCERQALNVARMKLLGATVVPVTNGSQTLKDAINEAFRDWVTNVDRTHYLFGTIAGPHPFPEIVRDFARIIGVEARRQMLELTGALPDAVCAAVGGGSNAIGVFHAFIEDSGVALHGYEAGGRGLETGEHALTLTAGSVGVLHGSRTYVLQDEEGQTIESHSISAGLDYPGVGPEHAWLKDSGRAVYHGVTDAEAMEAFALLARTEGIIPAIESSHALAGALKLGREL-GPEATILVNLSGRGDKDMGTAMKYFD----L
M---HGAAIVGQNRQLARDVFLLSLQAPELARAAAPGQFLMLRVTSGEPLLARPFSIHAVE--GDDVGVLYRV--VGRGTRLLAQATAGQRLELWGPLGRGFDLA----LERPLLVAGGMGIAPLRFAAQRLTARGARPRLLCGLASATGLGGLECLTAQSAV--SWVTEDGSLGERGLVTALLDRALEGVDGVLCCGPMAMLRAVAEACGRGVACQVSLEAPMACGVGACLGCVIPAA--DGGYLRACQEGPVLPAAAVDWMPNLAQGRFGRFGGRFVPETLMPAIHELEAAYAAAKVDPTFQAELDQLLQDYVGRQTPLYEAKRLSAHYGARIFLKREDLAHTGSHKINNALGQALLARRMGKMRIVAETGAGQHGVATATACALLGMECVVCMGEVDIERQALNVTRMKLLGASVKPVSCGARTLKDAVSDAMRYWVTNLADTHYIIGSVVGPHPYPAMARDFQAVIGRETRAQIVEKTGKLPDVLLACVGGGSNAMGMFHPFIDEPGVRKIGVEAGGLGLDSGKHSACLGAGHDGVLHGALIRLLQDAWGQVLEAHSIAAGLDYPGTGPEHCHFQAAGLAEYASVTDQEALEAFKLLSRLEGIIPALESSHALAHLKHVAPRM-PQDSIIVVCLSGRGDKDGSQTAALIE----E
M--TQEVAEVIATRRV-GAYQHITLVAPGVAELARPGQFVALAVGGEGTLLRRSFSIHKVSPSGGTVEIVVSA--VGAGTRWIVDRAPHDTIDVVGPLGKAFPLP--TDPVACVLVGGGYGSAPLFWLAGELRERGCHVEMVLGAASEDRLFGVVEARRSCGV--TVTTDDGSAGQQGWVSDVLPDIIDRAGVVYGCGPMGMLESITRVADDGAVAQVAVEESMACGIGVCMTCVMPVVDGRTRMVRSCVEGPVFRGDRVRWMTTSAHGRFGDFGGRYVPEALIPALEQLEEVWRKAVVDPEFVGELERLQRTYTGRPSIITEVPRFAEHCGARVILKREDLNHTGSHKINNVLGQALLTKRMGKRRVIAETGAGQHGVATATAAALLGLECVVYMGRKDTERQALNVARMRLLGATVVPVDNGSKTLKDAVNEAFRDWVANVSTTHYVLGTVTGPHPFPEMVRDFHRVIGVEARQQVLDLVGRLPDAVLACVGGGSNAIGIFHRFIDDPSVRLIGFEAGGEGVATGKHAARFSAGIPGVLHGAFTYVMQDEDGQTVESHSVSAGLDYPSVGPEHAHLLDSGRAEYRPVSDDEAMEAFSLLSRTEGILPAIESAHALAGAMKVGREL-GPDAVLLVNLSGRGDKDVHTAAEWFGLGEQQ
MS-VQEQAEIFSVTRA-GEYFQFTVIAPRIAEGFRPGHFVAVAVGGEAMGLRRAFAIAGATPTAGTVQFVVAE--HGPGTRWLTQRRAGEVVDLVGPLGTPFPLP--NGPAPAVLVGGGYGSAPLIPLAHALLAQGSPIEFVLGAATGSRLYGELTAKRTAQV--TVTTDDGSAGERGLVTDVLPAAIERAEIVYACGPMPMLQAVGNIAQKAIHAAVAVEEAMACGIGVCMTCVLPVRDGRTRLVRSCVEGPVFDAARVRWMTTAATGHFGPYGGRFVPEALVAAIDDLAAAFDQTQADPAFRAELARLLRDYTGRPSPLTDVPKFAEHAGARVLLKREDLNHTGSHKINNVLGQALLTRHIGKKRVIAETGAGQHGVATATAAALLDLDCVVYMGEEDTRRQALNVARMKLLGAEVVPVRTGSRTLKDAINEAMRDWVTNVDTTNYVFGTVAGPHPFPLMVREYQRVIGDEARAQVLERVGRLPDAVAACVGGGSNAIGIFTAFVPDEGVRLVGLEAGGDGVETGRHAASITGGAPGVLHGARSYLLQDDNGQTIESHSISAGLDYPGVGPEHSYLKDIGRAEYRPITDRQAMDAFSLLSRTEGIIPAIESAHALAGALDLGREL-GPDAVILVNLSGRGDKDVETATRWFGMEAAS
MSDKRHVAMVDTVRQMATDTWAVRIRQPELAKQITPGQFFMVRQPTGDPLLGRPFALYDIYHDPAGVEFGFVV--VGKLTSLMSGWKAGHEVEVWGPLGNGFPVP---TAKHVICVAGGIGQTPFLGVVREALGHGESVTLCYGVRSKDYLAGLDDFDVPGQL--EVATDDGSYGHHGFVTALLQECLDKDTQVYCCGPEPMMKAVAELCATSVPCLLSLETPMACGFGACFSCVTKVRDGSWDYRRTCVEGPVFDAERLVLMATDDRGRFGEFGRRYVPETLMFALDELTRAYEDAKKDPEFDREFRDLLKNYVGRPNPLYFAERLTEKCGAKIYFKREDLNLTGAHKINNTIGQVLLTKRMGKTRIIAETGAGQHGVATATACARFGFPCVVYMGEEDVRRQKLNVFNMRTMGAEVRPVTTGSRTLRDAINEAMRDWMASVRDTHYIIGSVVGPHPFPMMVRDFQSVIGVEARAQSLENIGQLPDEVIACVGGGSNSAGMFYPFVDDEGVALTGVEAGGRGAKLGDHASTLTYGQPGILHGSYSYVLQNDDGQTSDVHSISAGLDYPGVGPEHSFWKDTGRVNYVSANDDEALTAFQTMARTEGILPAIETSHAIAYAMKSAANR-SKDDVIVVCLSGRGDKDVNEVARLTG--QDV
M--KTSLSRIIENIKVAEGIYKMTLD---VDTKPVPGQFYMVKGLNGDYLLPRPISVHDYY--DGKLVLLYRI--SGHGTDMMSRMKEDTEVQVLGPLGNGFDLE--AIKGKTAVIGGGIGTAPLYYLAKEMKKAD--MDIYLGFKDI--VYSIEDFENTGSV--TVATEDGSVGTKGFVTDCVDYD---YRMVITCGPDIMMNKIIRTCVDKIDIYASLEKRMACGVGACLGCVTETV---NGNKRVCKDGPVFNGKELILME--RKEYFGQFGGMFVPEQLNAVLEEVAENFYKYIDDPEFKEELMYYHRQYTGRPNPLYFAEKLTNKIGAKIYLKREDLNHTGAHKINNTIGQVLLAKRMGKKRIIAETGAGQHGVATATVCAMFGMECIIYMGEIDTERQALNVFRMKLLGAEVVPVTFGTRTLKDAVDAALMDFVENAENTYYLLGSAVGPHPYPIMVREFQSIIGIEAREQILEQEGRLPDYVVACVGGGSNAIGLFHPFVEDKDVKIVGVEPAGRGLDTLDHAASISLGSPGVIHGFKCMTLQDEQGEPLPVYSIAAGLDYPGVGPEHSYYYETGRGEYTSVTDKEALDAFVELSRVEGIIPALESSHAVAHVMKIAKEL-DGDKIIVVNLSGRGDKDVEQVKKILG--DSL
MAQNQENAIITSVEQLSAENFRMGFHAPKIAAVAHPGQFVMVRRMGSDPLLRRPFCIHQVDD-DGGLQLYFKV--VGRGTKLLSQLTLGEELSILGPLGKGFALV---NNRPACLVGGGLGIAPLLFLTRKLAEGASQIRVILGGRSRAEVPLVADFEQYGQV--FSTTDDGSFVRKGFVTEVLQEQALVDCQVYTCGPEAMMARVFEHCQEGLACQVSVEKEMACGIGACLGCCKTKA--DGTYTHVCINGPVYNAEELQWMKS-AEGFFGEYGGQYVPEQLLPILNELAATYDKVKTDPEFRAELDYYMKKFSGRPTPLYHCSNLSRELGAQIYLKREDLNHLGAHKVNNTLGQILLAKRMGKKKIIAETGAGQHGVAAAATAALMGMKCTVYMGKVDVERQKLNVFRMRMMGAEVVTATSGQQTLKEAVDEALAAWMADAEESFYLLGSAVGPHPYPLMVRDFQSVISKEAREQFLTDTGKLPDYCVACIGGGSNAIGMFANFIDDKDVQLIGVEPAGRGLKLGDHAASLSFGSPGILHGFNSYMLKDEAGDAAPVYSISAGLDYPSVGPEHSYLKDIGRASYEYASDAEAVNAFFTLSQKEGIIPALESSHALAHVLKLAPTL-STEKSIIVCLSGRGDKDVAQVAEMIEQFSMP
MSEVQVRGEILASRKV-GDYRHLTLLAPGVAESARPGHFVALTVGGESMLLRRSFSIHKVSPTGGTVDVVVAD--AGRGTHWLTSQPVGTPIDVVGPVGRAFPLP--KEPVSCVLVGGGYGTAPLFWLAEALRERGCRVDLVLGAATESRLFGVVEARRVATA--TITTDDGSVGTRGQVTAVLPEVIERASVVYACGPMGMLRAVTQVATAGAVAQVAVEEAMACGVGICMTCVMPVEDGRTRMVRSCVEGPVFRGDRVRWMTSTGPGRFGPYGGRYVPEALVAALDELDAAFRTASTDPEFQRELDFLHRTYSGRPSLLTEAERFAAHAGARVLLKREDLNHTGSHKINNVLGQALLTKRMGKSRIIAETGAGQHGVASATAAALMGLECTVYMGEEDTRRQALNVARMRLLGATVVPVTTGSRTLKDAMNEAMRDWVTNVDDTHYLIGTVAGPHPFPTMVREFHRVIGDEARAQVLELVGRLPDAVLACVGGGSNAIGIFSAFIDDVGVRLVGLEAGGEGLSSGRHAASITGGSSGVLHGARSYILQDDDGQTVESHSISAGLDYPGVGPEHAWLHDTGRATYEPVTDAEAMDAFRLLCRTEGIIPAIESSHALAGALRLGREL-GPEAVLLVNLSGRGDKDVDTAARWFGLGSGW
M--QQVNAPVVWNRPLTGDYWLIEVEAPTIAGPLAPGQFVNIRIPG-TPYLRRPFSVYRVSPDRRRLQVAYKV--IGDGTRLMSALPEGGVCDVIGPLGRGFKLP--AQAKHIAVIGRGIGIAALPTLVDAAADRGIAIHALLSARTTPNLVGLDIFSERGTV--ITHTDD-EPS-VAQVTDHLIGLDKRFDAFYVCGSNRLARAVHALAERGVPAEIAMEQHMACGFGDCHGCVIDVNEGETAFREVCHYGPVFDTWEVV-MNKPEQGMFGIFGGRFVAETLMPLILDLEHEWNAARYDPAFRAELEGLSTFYAGRPSKLYFAEGLTRHLGAKIYLKREDLNHTGSHKINNCLGQILLAKRMGKKRIIAETGAGQHGVASATVSARFGFPCVVYMGSTDVERQKPNVFRMKLLGAEVRPVSAGHGTLKDAMNEALRDWVTNVEDTYYLIGTAAGPHPYPEMVREFQSVIGKEARAQILEQEGRLPDAIIAAVGGGSNAIGLFHPFLDDREVKIIGIEAGGHGLDGDEHCASMNAGRPGVLHGNRTYLLQNEDGQIKDGHSISAGLDYPGVGPEHSWLRDSGRVEYLPILDDEALEAFQVTTRVEGIIPALESAHAIAHAMKIAPRM-KKDQTIIVNLSGRGDKDVHTVAGMMG--MEI
MLRKDQWCKVLNHEKMGPEVYLICLESKEIALGARPGQFVMISVNRGDPLLRRPFSIAWTDESRDAFYILYRV--VGRGTSILSKIKNGEFLKVLGPLGNGFNTI---WDEQRFLVGGGLGIAPIIFLAKKMQSKQAPHKCIIGIRSKEDFALIDILQKDIHI--EITSEDGSVGIKGLVTTALESLVKNNCLIQTCGPIPMLKAISEIVTRGIKWELSLEANMACGVGLCLGCAFEGK---NRIVHICKDGPVFDGNEIF-MA--KRGHFGIFGGRYVPETLMPCLLELEEAYNEAKKDKNFRQEFKAILKDYVGRPTPLYEAKRLGEHLGIRVFLKREDLTHTGAHKINNTIGQVLLAKRMGKTRIIAETGAGQHGVATATASALMGLECTVYMGKKDTVRQAMNVFRMELTGARVVPVESGTQTLKDAINEAIRDWVTNVKNTYYVIGSVVGPHPYPKIVRDFQSVIGEETKRQIKQAIGRLPDFCIACVGGGSNAMGMFYPFLRHEEVRLIGVEAAGKGLTSDYHSATLSAGTPGVLHGAMSYLLQDKWGQIKGAHSVAPGLDYPGVGPEHCALKDEKRVDYVAVDDNEALEAFKLLSEIEGIIPALESAHAVAQLIKMASSL-KKGQVVVVNLSGRGDKDVQTVSELV------
M--KKELFEIISNDIAAENIFKMELSGD-TSAITAPGQFINIELQGY--FLRRPFSVCDWE--DYKLTIYYKV--VGKGTAEMSCMKPCESLDVLIGLGNGYNLA--ASGDRPLLIGGGAGIPPLFGLAKRLIEERKQPEVILGFNTYMEMFLVEEFQNLGKT--TITTADGSHGTKGFVTDAMADK--NYSYIYTCGPEAMLKAVYEKSIS--SGEFSFEERMGCGFGACMGCTCRTK---YGNKRICKDGPVLRKEEIIWMD----KNFGRFGGQYVPKALVEPLAELEEAFENYCYSEDFKNIYKKYLEEYVGRPSLLYYADRLTKKLGAKIYLKREDLNHTGAHKINNVIGQILLAKYMGKKRVIAETGAGQHGVATATGAALFGMECTIYMGEEDMRRQKLNVFRMRMLGAEVKAVAYGTGTLKEAVDEAFEEYMKRYDDTFYVVGSAVGPHPYPLMVREFQKVIGEEAKAQILEVEGRLPDYIIACVGGGSNAIGLFHDFIKDDEVRIIGVEAAGHGIESGEHACAIEGGKIGILHGMKTYIMADDNGNIKPAYSISAGLDYPGIGPEHAYLKDIGRVKYVSVTDDEAMEGFRMLCETEGIIPAIESSHALGYAVSEVPKM-NKDEIVIINLSGRGDKDVNTAYKYFEKGFYY
MIS-YHKYSVCENEIVSKGIYKLSVKGS---FEGKPGQFYMLRAWGTEPILSRPISIHDKI--KDKISFLYEV--KGRGTVQFSSLDTGDEIELLGPLGNGFDLS--GLKGKVALVAGGIGVAPMFYTAKELK--GVSLDLYAGFRDD--TYIIEDFRKYVSI--KFSTDTGKSGHKGFITDIFDPSV--YSSVLCCGPEIMMKKVVEMCNADVPVYISMEKHMACGIGACLVCACKTR---EGNKRACKDGPVFNGKDVLFMS----GRFGKFGGQYVPETVMNALIELEEEFNKAVNDPNFMEEYRYYLREYCGRPTSLYYAENLTKKLGAKIYLKREDLNHTGAHKINNVMGQILLAKRMGKKRVVAETGAGQHGVATATGAAMFGMECEVFMGEEDIRRQSLNVFKMKILGAKVTAVTSGTATLKDAVNEALRHWVANIGDTFYVMGSVVGPHPYPIMVRDFQRVIGDEAKEQVLKKEGRLPDCVIACVGGGSNSMGIFYPFINDETVELIGVEAAGLGVDTDMHAASMAKGSVGVIHGMMTYVLQDDEGQVMPVYSISAGLDYPGVGPEHSYLKDTGRAKYVPATDAEALDAFKELCGTEGIIPALESSHAIAYAIKLAPGL-DKDKIIIVNLSGRGDKDINTIADIMG--VGI
MNEVQLTVEVVENVQLARDTYRIRFACPSLAASITPGQFVMLRLADMDPLLGRPLAMYDVYRDAVGIDVVYLV--HGKLTSKLARCAPGQRLEVWGPLGNGFPGQ---QVDHLIMVAGGIGQTPFVALGKEYLGRGGKVTMCYGARSAEYLAGVEDFRACGDV--KISTDDGSAGHHGLVTDLLNAALDAGVQIACCGPERMMESVATIAAQNVPCWVSLETPMACGIGICFTCVAKVRDGSWDYKRTCVEGPIFAAEKIDWMNPAQAGRYGPFGGRYVPETLTRALDELTVEYAKAKADPAFQAELDLLLQDFVGRPSPFYHAKRLSEKCGAQIWLKREDVNHTGAHKINNTLGQALLTIRMGKQRVIAETGAGQHGVATATACAHFGIPCVIYMGEEDIRRQAPNVFSMKLLGAEVRPVTTGSRTLRDAINEAMRDWMSSVETTHYILGSVVGPHPFPQIVRDFQAVIGTEARVQSLARFGRLPDSVVACVGGGSNAAGMFYPFIEDTGVELVGVEAGGRSDDAGDHASPLSFGSPGVLHGSYSFVMQDEDGQTCDVHSVSAGLDYPGVGPEHSYWKATGRVRYTNCKDNDALDAFDALASCEGILPALESSHAIAAGMKVAAEK-PADQIVVVCLSGRGDKDAAEIARLKE--ERQ
MAHVQTRAEVLSRTAE-GSYHRLVLRAPQAAPRVRPGHFATLACADSGRLLRRAFTIHRADPEAGTIELVIAE--RGEGTRELARTRVGDRLDLIAPLGTPFPLP--DGPVSALLVAGGYGGAPMVALGEEIRRRGGQVGFILGAASADRLYGVEQARAITDV--LVVTEDGSAGLTGRVTDPLAQAIKAATVVHACGPMPVLRAVTATALDGARCHTAVEEAMACGVGICMTCVLPVVDGVSRFVRSCTDGPVFDGARVRWMSRGERGHFGPWGGRFMPEALIAAVDELAAFYEKARVDPEFLDEFARLLRDFAGRPSLLTEAPKFAAHAGARVFLKREDLNHTGSHKINNVLGQALLTKRMGKKRVIAETGAGQHGVATATACALMGLECVVYMGEVDTERQALNVARMRLLGARVIPVTNGSRTLKDAINEALRDWVANVDDTHYLLGTAAGPHPFPVLVRDFHRIIGIEAREQILEKAGRLPDVVAACVGGGSNAIGIFHGFIDDPSVRLVGLEPGGDGIDTARHGATLTAGTPGSLHGAMSYVLQDSDGQIAEAHSISAGLDYPGVGPEHAHLKDTGRAEYRPVPDAQAMEAFALLSREEGIIPAVESAHALAGALVLGREL-GPEGLILVNLSGRGDKDMDTAIKWFGLGVES
M-----GYTVVENRHVTGRDYLLTVEAPEQAERVEPGQFAMVQVRSRDPLLRRPLGIFNLE--GNRVSFLYRV--YGRGTKLLTEVEAGSEIEVLMPLGNSIP----QRGEKFLFIAGGIGIGGLFLAARRFKEAGKEVVVLYGERSRENLSGLPFLEEFGEH--VVYTEDGSFGKKGFVTQDLHSY---GFTWVACGPTPMMKAVKEEAARKVECYLSLDRRMACGVGACLGCTVETV---NGYKRCCVEGPVFRAEEVILM---SLGKFGPFGGKFVPETLMAALSELEEKYRELKEDESFQSEFRKLLKQYVGRPTPLQPAERLSEFLGIKVYLKREDLNHTGAHKINNALGQALLAKRMGKKRIIAETGAGQHGVATATACAFLGLECIVYMGEEDVHRQALNVFRMELLGAKVEVVKSGSRTLKDAVNEAIRDWVTNVRTTHYIIGSAVGPHPYPMIVRDFQSVIGKETREQILKAEGRLPDAIVACVGGGSNAIGIFYPFIEDKEVELIGVEAGGYGLDTDKHAATLCKGKVGVFHGAKSYLLQNEDGQVTPTHSVSAGLDYPGVGPEHSLLKEVKRAQYYAVTDEEALEAFQVLSRTEGIIPALESSHAVAWVLKNREKL--KGKTVVINLSGRGDKDVNQVKEILEEELRW
MGKSVSDFEVTDNIRLNATNFLIKLKAPGSLPVVKPGQFVNIDIKNSEIFLRRPFSIFEVDYNRNTLSIIVKV--LGRGSKKLTEIVPGEKLSIVFPLGRHFSYP--DKNDRILAVGGGSGLAPMLFLAKESGLPADNVDIIVGARSAADHVEISAYNKYGKI--HLTTEDGSLGTKGFVTDHPLLRNELYDKVYACGPEGMMKAVAGKAKKGVFCEVSLENLMACGFGVCLCCIEPTV---KGNSCVCTEGPVFNINDLKWMK--EKGYYGEFGGAWIPEMMYANIDELRRRYLEIIESPEFKNEFEQLLKNYVGRPSPLYFAGRLSEHYGTRIFLKREDLNHTGSHKLNNTVGQILLAQKLGKTRIIAETGAGQHGVATATVCALKGLKCVVYMGALDVKRQAPNVKKMKMLGAEVVPVHSGNKTLKDATNEAMRDWINNPEDTHYIIGSVVGPHPYPDMVARFQSVISKEMKSQLLEQTGSFPTRILACVGGGSNAAGAFYHYLDDEQVELIGVEAAGKGVETSETAATLQVGLPGVLHSSKTMLMQNSDGQITEPYSISAGLDYPGIGPLHSYLFKCGRAKYLAATDEEVLKAALLLTQKEGIIPALESAHALAALEKL--KL-KPDDVNVINLSGSGNKDMETYLDYFG----Y
MT-TQARGRVVSRTPV-GDYHHLVIAVEGIAEHTRPGHFVALAVGGAGMLLRRAFSIYRTSTTGPTVEVVFAA--HGKGTRWMADLAPEDEIDVVGPMGRPFALP--KEKVACILVGGGYGSAPMFSLASALRERGSSAHFVLGAATTPRLFGVLEANRVGSV--HVTTEDGSTGTRGRVTDVLEGLVDDAAVVYACGPMGMLRAVADLAEDGAWSQCVVEESMACGVGVCMTCVLPVEDGLVRMVRSCVEGPVFRGDRVRWM---ARGHFGRFGGRFMPEALIAPLDELERSWREAQADPTFTGELERMMHEYAGVPSLLYDATRLSQRAGARILLKREDLNHTGAHKVRNVLGQALLTKRMGKHRVIAETGAGQHGVATATACAYLDLECIVYMGEVDTERQALNVARMQMLGATVVPVTTGSRTLKDAINEALRDWVANVESTHYLLGTAAGAHPFPTLVRDLTRGIGDEARAQCLELTGALPDAAVACVGGGSNAIGLFAGFVDDPSVRLYGFEAGGDGFETGRHAATITAGDVGVLHGTRSYLLQDADGQTIESHSISAGLDYPGVGPEHAWLAETGRATYAPITDDEAMAAFDLLCKTEGIIPAIESAHAIAGALKVAADL-GPDATIVVNLSGRGDKDVHTAAEYFGLGGEA
M--VQVTGTVLTTRQV-DAYHALTVVAPGIADRFRPGHFVTVAVGGPSMITRRALSIHDVTPDGGTVELVFSV--RGPGTAWLAGLRARDTLDLVGPLGRPFPLP--RDPCTCVLVGWEYGSAPLFALGDVLQRRGCRIDFMLGAKTADRVFGALRARRMATT--TLVTEDGSLGLRGTVIDVLPGVIADADVVYASGPMPVLRGATAVAVEGIPIQVAVEESMACGIGICMTCVVPVIDGVTRMVRACTEGPVFRGERVRFMTATARGKFGVFGGRYVPEALIPALDQVAAEYEKARNDPAFVAELDHLLRTYAGRPTPITEVPRFARHAGARILLKREDLTHTGAHKINNVLGQALLTKRLGKTRVIAETGAGQHGVATATAAALMGLECTIYMGAVDCERQALNVARMKLLGATVVPVTTGSQTLKDAINEAFRDWVTNVDHTHYVFGTVAGPHPFPEIVRDFARIIGVEARRQVLELTGRLPDAVAAAVGGGSNAIGIFHAFLDDEGVRLHGFEAAGRGADTDEHALTLTKGSVGVLHGARTYVLQDDEGQTLPSHSISAGLDYPGVGPEHAWLKETGRATYHGVTDDEAMEAFALLARTEGIIPALESAHALAGALRLGREL-GPEATILVNLSGRGDKDMGTAMKYFN----L
M--EDVRLKILKNEKVGMHTYLMVLKLNH-SYDIKPGHFVMIKPNDSDPLNRRAFAIADVE--EDAIYIYYDV--IGKGTTVMSTLREGEFVDVLMPLGNGLFEA--SRDKLNVVLAGGIGISGVSLFCRLLKEKNLDFKVYYGARSKEYLVMLDWFSKYSPI--EVYTDDGSFGKKGFVTDALKDI---NANVYACGPSPMLKAVQNISKQGFDAYLSLENPMACGYGVCLGCVVKTS---DGYVRTCVEGPVFKSDEIILM---EKGYFKAFGGRFLPETLMYALEELEYFYKKLKDDEFFKNQLNYYLKDYAGRPTPLYFAQKLSE-LGAKIYLKREDLLHTGAHKINNAIGQCLLAKKMDKHRIIAETGAGQHGVATATACALLGLECVVYMGEEDVRRQRLNVFRMELLGAKVEVVTSGTKTLKDAINEALRDWVTNVETTHYVVGSVVGPHPFPMIVRDFQKVIGEETRSQIIEKEGRLPNFVIACVGGGSNSIGIFYPFIDDKEVKLIGVEAGGLGLASKKHAAPLSDGEVGILHGMKSYFMQDEEGQILGTHSVSAGLDYPGVGPEHAFLKATKRATYIYATDEEALEGFKLLAKTEGIIPALESSHAVIKAIDIAKE--NPGSLMIINLSGRGDKDVNQIFDMFK--GGI
M--FHRTARVLEHVKLAERTFRVRLHCPELAATIRPGQFVMLRLPNTDPLLGRPFALYDTVLDPVAVDVVYLV--VGKMTGRLVEVRAGEDLQVWGPLGKPFLDV--GAPDRVTLVAGGIGQTPFLAYARELLGTGKKVSLYYGVRCADLAAGVDDFRAAGDV--NLASDDGSIGTKGFVTQLLESH---TGPLVGCGPEPMLHALAKLAAKNVPCQVSLETPMACGVGICFSCVAKVKEG-DDYKRVCVDGPCFDAAKLVWMPTAARGRFGPYGGRFVPETLMFALEQLDAAYRDAKNDPAFDAEFHRLLNDYVGRPSRLYFAERLTKEAGARIYLKREDLNHTGAHKINNALGQALITKRMGKTRVIAETGAGMHGVATATAAALFGMTCRVYMGSEDIRRQELNVFRMRAMGAEVFPVESGSKTLKDATNEAMREWMSSVERTHYIIGSVVGPHPFPRMVRDFQSAIGIETKSQCLTQVGKLPDVVVACVGGGSNAAGMFYPFVDDTIVELVGVEAGGRSTKAGDHAATLSNGKPGVLHGSFSYVLQDDDGQTADVHSVSAGLDYPGVGPEHSYWHDAHRVRYCSVTDKEALDAFHLCGRSEGILPALETSHAVVEAMKIAAKR-SKDDVVVVCFSGRGDKDCAEVARLTA----R
M--VQVTGTVLTTRRV-DAYHALTVVAPGIAERYRPGHFVSVAVGGPSMVTRRALSIHDVKSDGGTVELVFTV--RGSGTAWLAERRARDTLDLVGPLGRPFPLP--RDPVHCVLVGSEYGSAVLFPLADALLARGCRVDFVLGGAGAERVFGAMRARRIATT--TLTTEDGSLGLRGKVTDALPSVIADADAVYACAPMETLRAVTAVAMEDIPVQVAVEEAMACGIGVCMTCVLPVIDGATRMVRACAEGPVFRGERVRFMTA-VHGKFGIFGGRYVPEALIPALDEVAATYEKAKNDAEFLREFDHLLRTYAGRPTTLTDVPRFSEQAGARVILKREDLTHTGAHKINNVLGQVLLTKRLGKKRVIAETGAGQHGVATATAAALLGLECVIYMGAVDCERQALNVARMKLLGATVVPVSNGSRTLKDAINEAFRDWVTNVDTTHYLFGTVAGPHPFPEIVRDFARIIGVEARRQMLELTGKLPDAVCAAVGGGSNAIGIFHAFIGDHDVQLHGYEAAGHGLESGEHALTLTAGSVGVLHGSRTYVLQDDEGQTIESHSISAGLDYPGVGPEHAWLKDSGRATYHGVTDDQAMAAFSLLARTEGIIPAIESSHALAGALELGREL-GPEATILVNLSGRGDKDMGTAMKYFN----L
M--YDRKYKIVENRYISGITWLLRVKAPE-LKDAPAGSFVMVRSSEDDPMMRRAFAIADIQ--GDDILIFYDV--YGKGTRALTEKKEGEEINILAPLGRNFP----ENFDHYILVGGGIGFAGLSLFMRRLKEKGRSFKAIYGVRRKEQLSMLEWIEENGKV--IVYTEDGSYGIKGLVTKDLEDLIKENTALMVCGPKGMMKAVMEVAKKETPAYLSLESKMACGFGICIGCVVKDT-ESNSYVRVCYEGPVFDGHKIQFME--ERGYYGQFGGKFLPETLIPALEELEEQYERIKNDGDFQRELVYYLQEYAGRPTILYYAHRLTEAVGAKIYLKREDLLHTGAHKINNTLGQVLLTKKLGKRRIIAETGAGQHGVSTATAASLFGLECVVYMGEEDAERQALNVFRMRLLGAKVEIVKSGSRTLKDAVNEALRDWVTNVRTTHYVIGSALGPHPFPVIVRDFQSVIGRETREQIMEIEGRLPDAVVACVGGGSNAIGMFYPFIQDENVRLVGVEAAGYGIETGQHAASINGGSVGVLHGMKTYFLQDEWGQIEHTHSISAGLDYPGVGPEHAYLKEIGRAEYITATDEEALEGFMLLSRTEGIIPALESSHAVIKAVEIAKEI-GKEGIVVINLSGRGDKDVQQVKNILDTKYRV
MLQADAETIVLSHTAVNDEYRHLVLRAGRPATLAAPGQFFHLLCPASKPYLRRPMSTYKADPEAGTLEFLYKV--AGLGTRALATLKPGDPFRVLGPLGVGFTLD--DGWRHIVVLGRGVGLATLAPLAEAAARKGIGVTAILSARRPDLVMSADRFGAIGDV--RPVLDDGSSA-PENVREILAGLAREADAIFTCGSNRLFRLAKDFAREGIAGQVALEQQMACGIGMCFCCVRKFEDGELVDKRVCWDGPVFDLKEATWMTV-ERGHFGMFGGRFVAETLMPVILEVEKAYAAVKDDPAFQAEMDGYLAHYVGRPSPLYYAERLTEHLGAKIYLKREELNHTGSHKVNNVLGQILLARRMGKKRIIAETGAGQHGVATATLCARFGLECVIYMGAVDVERQKPNVFRMQMLGATVVPVQSGSRTLKDAMNEALRDWVTNVATTYYCIGTVAGPHPYPAMVRDFQAIIGKETREQVLAAEGRLPDSLVACIGGGSNAMGLFYPFLDDKDVEIYGVEAAGHGLASGQHAASLTGGRPGVLHGNRTYLLMDDDGQIAEAHSISAGLDYPGIGPEHAFLHETGRVTYISATDKEALEAFMLLSKLEGIIPALEPSHAIAKVVELAPQK-PQDHIMVVNLSGRGDKDVPQVADILG--GQF
MQNFLENVEILENKDVGGDNFLMRVKSENVKNRKIAGQFYMLKLKNEIMILRRPISLHSVDYETGEIEFLYKV--LGKGTRELSNYEKGDVINIQGPLGNGFEII--KSSSKIVIVGGGIGLAPLKQLLKELLKSNKKIIFIAGGRDKKTLEILKNFDFSDRL--KICSDDGSAGEKANVIELLKKEMSDIDVVYSCGPHKVLELISELANEGIISQVSMEERMACGVGACVGCSIPSK---EGMKKVCKNGPVFYSKIFDIME--KKAYFGNFGGQFVPETVMTALFELEKAYDELKDDKEFYKNFEDLLKNYVGRETPLYYAKSLSDYYNHDIYLKREDLNHTGAHKINNALGQVLLAKKMGKKKVIAETGAGQHGVATATAAALLGLECDVYMGAVDIERQKLNVFRMELLGAKVVCVKDGLKTLKEATTAAIQAWVAEIETVFYVIGSVVGPHPYPTIVKNFQSVIGKEARQQ-IEALGKHADHVIACVGGGSNAIGIFSGFLDDSTTKLYGVEAGGLGIDTDKHAATLTLGREGIIHGMKTYVLQNKYGQILPVHSISAGLDYPGVGPEHSYLHDMKKAIYAPITDKEAMDALILVTRKEGIIPAIESAHALAYLEKLCPTL-SKDETIIVNVSGRGDKDMHTVFSVLKGNVNE
MTEALEDARVLSHEAHPGSQQILRLAAPECARDARPGQFVHLRCDPR-LALRRPLSIMRADPGTGSIELLYKV--VGEGTRRLATRRPGETLSLLGPIGRPFALH--RERPRPLLIGGGVGMPPMVFLADALRGEGWRPFAILGSEVPFPFPVMPLLEDWGPN--RLSSGQGFPGFRGYVSELAEHWLAAEVEVFACGPHPMLAAVADLARRGLPCQVSLEEYMACGVGGCAGCVVEVRAEATAMKRVCVDGPVFEADEVFFMSP-ASGHFGPYGGLFVPETLMLPLEELREAYERYLADPDFLAELDADLRDYVGRPSPIYHAERWSRELGAQIFLKREDLNHTGAHKVNNTIGQALLAKRMAKTRIIAETGAGQHGVATATVAARLGLECVVYMGEVDVARQEANVYRMRLLGAEVVPVRSGSRTLKDALNEAMRDWVTNVDDTFYIIGTVAGPHPYPAMVRDFQAVIGREARAQMLERTGRLPDALVACVGGGSNAIGLFHPFLDDESVAIYGIEAAGEGLETGRHAAPLCAGRPGVLHGNRTYLMEDADGQIIETHSISAGLDYPGVGPEHAWLKDSGRAQYRAITDREALTAFHTLTRTEGIIPALESSHALAFAAKLAPTM-GRDQNILINLSGRGDKDMHTVAALDG--IEL
M--KALKVKVLKNAPLSLRTYVMELSAPDIAHSVKPGQFVMLKVSHTDPIGRRAFAVGDVR--GDNLYIFYDV--VGRGTYLLSSLPEGSHIELFGPLGKRFE----LSGDKHLLIGGGIGIAGLTLLGKELRKEGKKVFFVYGAKGKEHLGLKSWLEEENEH--LIFTEDGSEGRKGLVTEAVKEFDRS-WTVSACGPKGMLKSLKNLVEP--RLYLSLESRMACGWGVCLGCVVKGT--QGNYLRVCYEGPVFRADEVCLMV--ERGYFGSFGGKFVPETLMYALEELDIEYKKAKSDKRFWEELNYYLRTYAGRPTPLYFARNLTEYAGAKIYIKREDLLHTGAHKINNTLGQALLTKRMGKRRVIAETGAGQHGVATATVCALLGLDCVVYMGEEDAHRQELNVFRMKLLGADVKVVKSGSKTLKDAINEALRDWVTNVETTHYIIGSVVGPHPFPLMVRDFQKVIGEETREQILELEGRLPDAVVACVGGGSNAMGIFYPFLEDERVRLVGVEAGGLGLKTGKHAASINGGSVGVLHGMKSYFLQDEEGQILPTHSVSAGLDYPGVGPEHAYLFESKRAQYTYATDEEALEGFKLLSKLEGIIPALEPAHAILKVISLAREI-GKGGIVILNLSGRGDKDTYHVMKLLKEDAQV
M--VDEQADVLGNRTLSAEYNVVTLGAATIAAAARPGQFVMIKTKPGEPLLRRPFSIFEIDGTPHGIGILNKR--IGTGTGQLFDVRVGDRLGCLGPLGQPWPLV--EPPTTAWMVAGGVGLAPFATLAEALASRGVTTRLFYGARRGEDLYYAEWFADRGDL--VLATEDGSRGAHGFITVPLDAALRAPIAIYCCGPTPMMQAVAQRAATGRDAWVSLEQVMGCGMGGCYSCVVPVKHGTPHFLRSCTAGPVFAASTLEWMTMAARGYFGEYGGRFVPETLVAPMEALTEAYFAVRQDEAFIAEFEQLLRQFVGRPTPLYEARRLSEACGATILLKREDLAHTGAHKINNALGQALLARRMGKSRIVAETGAGQHGVATATVCALLGMQCVVYMGVDDMARQALNVFRMRMLGAEVRGVDSGSRTLKDAINEAMRDWVATVQDTYYLLGSALGPHPYPVMVREFQSVIGEEARVQCLAAYGRLPDVALACVGGGSNAMGLFDAFVADRGVRLIGVEAGGEGIEGGRHAARFAGGTPGVLQGTRTFVLQDANGNIELTHSVSAGLDYAAVGPEHADLLQQGRAEYRYATDPEALAAFARLGRLEGILPALESAHAIAAVEQVAREV-GTDGLVLVNLSGRGDKDVQSIQELLG--DQA
MEAAQRTATVLENVAVAHETFRIRLDDPEMARSILPGQFLMIRGGRGDPLMGRPFAVYDVARDPTAVDVVYLV--IGRGTAALATLRAGDRVTIWGPLGHGFGPP---PEGPVVFVAGGIGQTPFLALGKWWLGHGSSATLLYGVRTAALAAGVDDFERAGTV--ELATDDGTAGHHGFVTQLLERRLERPAKVIGCGPPPMLAALSRLVAREVPCDLSLENHMACGFGACFSCVAPIRDGSIDLRRVCVEGPIFPAADVVWMSATALGRFGTFGGRYVPETLMEALNQLALEYERARVDPEFQAQLNDYLSNYVGRPSPLFYAERLSKLVGAAIYLKREDLNHTGAHKINNALGQVLIAQRMGKTRVIAETGAGQHGVATATACALTGLECTVYMGEEDIRRQKLNVFNMKTLGATVVPVTDGTRTLRDATNEAMRDWMGSSRQTHYTIGSVVGPHPFPMIVRDFQSVIGRETRQQCLDRLGRLPDAAVACVGGGSNAAGMFYPFINDAEVELIGAEAGGRGPQPGEHAASLTQGRPGVLHGSLSYVLQDDDGQTENVHSISAGLDYPGVGPEHSYWKDTGRVRYESVTDADALAAYATLARQEGILPALESSHAVARALVEAARL-GPGKIIVICLSGRGDKDAYEVARLRG-EPMS
M-NFLEQAEILSHEAFEGDQFILRLQAPKCAARAQPGSFVHLQCDPL-QPMRRPISLMRVSAREGWVELLYKA--VGQGTRLLSLRQRGESLSLLGPIGVPFRPD--PDRSLPLLIGGGVGMPPMVFLADTLRSDSKKPFVILGSEVPFPFPAMPLLDDWGPN--RLTSQQDFPGHQGYVTELARHWLDAQVEIFSCGPHPMLEAVTTLAKEELPCQVSLEEFMACGVGGCAGCVVELEPAGPAMKRVCVDGPVFDARQV-FMSN-DKGHFEQFGGVFIAETLMTAVSELKEAYEKYKDDADFLTEFKDDLKHYVGRETPLYHAKNLSEKLGAQIYLKREDLNHTGAHKVNNTIGQMLLAKRMGKTRIIAETGAGQHGVATATVAARLGLECVIYMGEVDVARQALNVFRMKLLGATVVPVTSGSKTLKDALNEAMRDWVTNIDDTFYIIGTVAGPHPYPMMVRDFQSIIGKEAKVQFAQQVGGLPDALVACVGGGSNAIGLFHEFIDDKSVEIYGVEAAGHGLEKGAHAAPLCAGNIGVLHGNRTYLMEDKNGQIIEGHSISAGLDYPGVGPEHAYLKDSGRAQYVAITDKEALDAFHTLTRVEGILPALESSHAVAYGIKLAQEW-NKDKHIVINLSGRGDKDIHTIAEIEG--IEF
M--ADTQALVMSNTAVNGEYFHLTLAAAGLAMNAKAGQFFNIACPATLPYLRRPMSVYRVVPSKGEIEFLYKV--TGAGTRGLATLRAGDSTAVLGPLGNGFELN--PRWKNIVVVGRGVGLATLAPLAEMAAERGIKVTAILSARSRGLVMSVERFAASGRV--EVVTDDGSSD-PDNVERMLLRLIEKADAFFTCGSNRLMLLLKRVGATQIQGQVAMEQQMACGLGMCFCCVRNFSPNGTEQRRVCVDGPVFPLSEALWMSV-ERGHFGIYGGRFVAETLMPLILDLEKAYNEAKADPNFKKEMDHTLAHYVGRPSPLYFAERLTEKLGAKIYFKREDLNHTGAHKVNNVTGQIMLAQRMGKKRIIAETGAGMHGVATATLCAKFGLPCIVYMGAVDVERQQPNVLRMKMLGAEVRAVESGSKTLKDAMNEALRDWVTNVTDTFYCIGTVAGPHPYPAMVRDFQCIIGNETREQMQKAEGRLPDSLVACIGGGSNAMGLFHPFLDDRSVDIYGVEAAGHGIPSGQHAASVTGGRPGVLHGNRTYLLMDDDGQIIEAHSISAGLDYPGIGPEHSWLGDMGRIKFLSATDQEAVAAFQLCSQLEGIIPALEPAHALARVFDLAPKM-PKDHLMVVNLSGRGDKDLASVQTWLE--AHK
M----IEAKVIKTEKISNFHFLMDLKVEE-NLSPLPGQYFMLKLNDLDPFFMRPFSVFDSN--SDRLSFLIEI--KGKGTKILSKMNEGHFLKIRGPLGNGFKFD---KIKSALLYAGGTGIAPIFYLAKHLKKVGIEIDVVLGFRNKDRVICVDKFSNFGNL--FVFTDDGSYANKGTVIDFKLEKT--YDSIFACGPVLMLKAIQRKHR---GAQISLESVFACGAGACMGCVVKSI---RGYLRVCKDGPVFNAEEIIFMNK-LNGNFGKFGGAFVPETLIYALDELENYYNKIRGDRDFFREFNNLLTEYAGRPTPLTYAPNFSKRFEINTYLKREDLLHTGAHKLNNCLGQGLIAKGLNKKRIIAETGAGQHGVATATVCAFLKIPCEIYMGSIDYERQKLNVFRMQLLGARVNKVESGSKTLKDAMNEALRDWVTNINTTHYMIGSAAGPHPFPTIVRDFQRVIGEEARSQIFKSTGTLPDAIFACVGGGSNSIGLFKAFIQDESVKIFGAEAAGKGIETGLHSATLSAGRPGVLHGSLSYLLQNSDGQVEEAHSIAPGLDYPGVGPEHSYLKESKRAIYEGITDDEALEALEILAKEEGIICALESAHAVALAIKKVKEL-GKGSTIIISLSGRGDKDMQTIMNSLEANEQN
M--EDHSLTVTQNTFLSGRLWLMKLKAPQLVHRIKGGHFLMLEVSSTDPMGRRAFAVGDVR--NDELLIFYDV--VGRGTGLMSQMREGDEVRVFAPLGKRFD----YEGNKHLLIGGGVGLAGLSLYGKELRDMGKEVVFVYGARSAEHLGMSDWLKEEGDF--ILFTDDGSAGRKGLVTEVLREFGKD-WRVSACGPKPMLKALRNLSQEGHEVFLSLEERMACGWGVCLGCVVKDP--EGGYRRVCYEGPVFNAREVIFMA--EKGYFGEFGGKFLPETLIPALEELEEKYEQIKNDGDFQREFVYYLREYAGRPTILYYAHRLTEAVGAKIYLKREDLLHTGAHKINNTLGQVLLTKKLGKKRIIAETGAGQHGVSTATAAALFGLECVVYMGEIDAERQALNVFRMKLLGAKVEIVKSGNRLLKDAVNEALRDWVTNVRTTHYVIGSALGPHPFPKIVRDFQSVIGKETKEQIMEIEGKLPDAVVACVGGGSNAIGMFYPFINDENVQLIGVEAAGYGLETGQHAASINGGSIGVLHGMKSYFIQNQWGQIEDTHSISAGLDYPGVGPEHAYLKDSGRAKYITATDEEALEGFLLLSRTEGIIPALESSHAVIKGVEKAKQL-NKDDVVVINLSGRGDKDVNQVKAFFDTEYRI
M--SELDLRIKSNEPVNGEYRKLVLDAPELLERCHAGQFFHLLCPHIAPYLRRPMSIYGFYPELGELHFLYKV--TGEGTRALGFLEEGGTLNVLGPLGKPFAIE--ANWNHLVLLARGVGLATLAPLALEARRLNKRMTVICSARSPELLMSVDYFKDLGRV--ITVTDEGTSA-TSNLETIIEGLIADVDAFYTCGSNRMLKLLQQLGRRDVPGQIALEQQMACGLGMCYCCVRPFQNDKVVQLRVCREGPVFDIQEAMWMNKPEQGMFGIFGGRFVAETLMPLILDLERHWNEVKDGADFKAELTDLSTHYAGRPSKLYFAEGLTRHLGAKVYFKREDLNHTGSHKINNCLGQILLAKRMGKKRIIAETGAGQHGVASATVAARFGFPCVVYMGATDVARQSPNVFRMKLLGAEVRPVTAGHGTLKDAMNEALRDWVTNVEDTYYLIGTAAGPHPYPELVRDFQSVIGIEARAQILEQEGRLPDTIIAAVGGGSNAIGLFHPFLDDRSVKIIGIEAGGRGLDGIEHCASMNAGAPGVLHGNRTYLLQNADGQIMDGHSISAGLDYPGVGPEHSWLRDSGRVDYVPVLDDEALEAFQLTTRVEGIIPALESAHAIAHAVKIVPAM-DKDQIVIVNLSGRGDKDVHTVANMLG--MEI
M------AEVVRNEPVNAEYRHLVVSCSEAAAQAQPGQFFQLLCPQPQPFLRRPMSLYGADPAERQVAFLYKV--TGAGTRGLDTLRTGDRLDIMGPLGVGFRLD--PRWRRIIAVGRGAGLATLAPLARAAKANGTEVTAIFSARRPELLVSVALFERHGEV--IAVTDESTSG-PANVERILRREIAECDAFFTCGSSRLMRVQQRLAREGLPGQVAMEQQMACGIGLCYCCVRDFNDGEIVSRRVCWDGPVFDLMEAL-MNAPENGRFGLFGGRFVAETLMPLVLSLEQAYEAAKVDPGFQADMANYLKHYVGRPSPLYFAERMTDHLGAKIYFKRDELNHTGAHKVNNVLGQILLARRMGKKRIIAETGAGQHGVATATLCARFGLECIVYMGAVDVARQASNVFRMKILGASVVPVQSGTKTLKDAMNEALRDWVTNVDTTFYCIGTAAGPHPYPAMVRDFQSVIGNETREQMQEAEGRLPDSLIAAIGGGSNAIGLFHPFLDDPSVKMWGVEAAGHGLSTAQHAASLTGGRPGVLHGNRTYLLMDDDGQIKDAHSISAGLDYPGIGPEHAWLHDSGRVSYISATDQEALDAFQLCSKLEGIIPALEPAHALAKVIELAPTL-PKDHLMVMNLCGRGDKDIPQVAEILG---GM
M--HEVEARIKSHDWVNGQYRLIVLAAPDTVLDCRPGQFFHLLCPQTQPYFRRPMSIYSYDREKGELAFLYKV--AGAGTSAMAELETGDTLNIVGPIGQAFEIK--PEWQRPLLLARGVGLATLAPLARECASLGRSLTVICSARSPELLMSTELFRHYGEV--ITVTDEGNSG-VESLTGLIEGLIASIDAFFTCGSARLTRMLQDIGSRGIGGQVALEQHMACGIGMCHACVWPFRADGAVNLRVCREGPVFDLQEAM-MYPMENGFFGKFGGRFVAETLMPLLIAVTENWQAAKTDQSFWDQLDEMSRTYVGRPSPLYFAERLSERLGARVYMKRDELNHTGSHKINNCLGQILIALRMGKRRIIAETGAGQHGVATATMAARFGLQCVIYMGATDIERQAPNVFRMRLLGAEVRSVTSGNCTLKDAMNEALRDWVSNVDDTYYLIGTAAGPHPYPEMVRTLQSVIGREARAQILEREGRLPDLLVAAVGGGSNAIGLFHPFLADPGVSMLGVEPAGKGLDTFEHCASLTKGQPGVLHGNRTYLLQDEDGQINEGHSISAGLDYPGVGPEHSWLKESGRVSYASATDLEALEAFQFLSVVEGIIPALEPSHAIAEVMKRAPLM-TPEKIIIVNLCGRGDKDIFTVSSLLN--LNN
MTGFEAVCTVKSNDLANDAYRLLVLDAPRHILKCQPGQFFHLLCPVTQPYLRRPMSIYSFDEEVGELAFLYKV--EGEGTKAMATLTPGDSFNVLGPLGVGYSIK--PDWNNLLLVARGVGLATLAPLAQEAARLGRKLTAICSARSEAALLSTEHFRRLGEV--ISVTDDGSSS-VDNLRRLIEARIAEVDAFYTCGSNRLLKLLQELGKKNIPGEIALEQQMACGLGMCQCCVRPFRGDDIVQLRVCKEGPVFDLQEAMWMNQQENGHFGIFGGRFVAETLMPLILDLEKAYEDAKKDPAFEAELTQLNTHYTGRPSPLYFAERLTEELGAKIYFKRDELNHTGSHKINNCLGQILLAKRMGKTRIIAETGAGQHGVATATVCARFGLPCVVYMGATDVERQKPNVFRMKLLGAEIIPVTAGAGTLKDAMNEALRDWVTNVDSTYYLIGTAAGPHPYPEMVRDFQSIIGEETRSQIQDAEGRLPDAIVAAVGGGSNAIGLFHPFLDDTSVKIYGVEAGGNGLDGDEHCASLNAGKPGVLHGNRTYLLQDDDGQILEGHSISAGLDYPGIGPEHSWLRDTGRVTYVPITDNEALDAFQMLTRVEGIIPALEPSHALAQVIKMAPQM-DKDQIIVMNLCGRGDKDIFTVGNLLG--FDL
MTAFESECLVKSNIPVNNDYRLLILDAPAEILNCTPGQFFHIQCPVRQPYLRRPMSIYGYFPEKGELQFLYKI--AGEGTAALAELKTGESLNVVGPLGQGFHIA--QDWQNLLLLARGVGLATLAPLALEAQRLGKKLTAICSARSPELLMSIDYFRDLGEI--ITVTDEGTSD-LAHLQGVIEGLIAGIDAFYTCGSNRLLKLLQEMGAKNIPGEIALEQQMACGLGMCQCCVRSFRESGIVHKRVCKEGPVFDLQEAMWMTSAPEGHFGQFGGRFVAETLMPLILELEQAYKDAREDPAFRKEMDYFLKYYVSRPNPLYYAQGLSDHLGAKIYFKREDLNHTGAHKINNCIGQILLAKRMGKTRIIAETGAGQHGVATATVCARFGLPCTIYMGAKDIERQSPNVFRMRLLGAEVKPVTSGSRSLKDAMNEALRDWVTNVSDTFYIIGTVAGPHPYPELVRDFQCVIGNEAKEQILDAEGRLPDELVAAVGGGSNAMGLFHPFLDDKDVAITGVEAAGHGVHTGHHAASLTAGRPGVLHGNRTYLLMDDDGQIKEADSISAGLDYPGIGPEHSWLKDIGRVNYVSITDKEALSAFTLCSEKEGIIPALECAHAIAQIIKTAPKM-NKDQIVLMCLSGRGDKDIFTVAEALG--VKL
MTSAQARATILERDTLAAENFRLRLHCPEIAAQITPGQFFMLRAADRDPLLGRPFALYDTIVDPTGIDVGIHA--IGKMTGLLEQIRIGEELEIWGPLGNGFPEI---QTDHLIQVAGGIGYTPFVAVSREVLQQ-KQASLVYGVRTKSQRANLSDWSLPGDV--EICTEDGSEGRKGLVTEPLRDMLEQKPTVFTCGPVRMMHAVSELCREEVECWVSLETPMACGYGACFSCVVPVTSAGWDYRRSCVEGPVFRGNDIVWMSAEAQGRFGIFGRRFVPETLMYALDELDAAYEEARKDPEFHLELDFLLKTYVGRPNPLYFAERLTEHAGAKIYFKREDLNHTGAHKINNCIGQALLTKRMGKPRVIAETGAGQHGVATATACARFGLPCVVYMGEEDIRRQALNVFKMRAMGAEVRSVTSGSRTLRDAVNEAMRDWMASVADTHYILGSVVGPHPFPKIVRDFQSVIGDETRQQCLDLLGRLPQEVVACVGGGSNAAGMFYPFVEDEGVKLTGVEAGGRSSEPGEHASPLSYGKPGILHGSYSYVMQDDDGQTLDVHSISAGLDYPGVGPEHSYWKDAGRVDYCAITDNEALEAFQLTAQLEGILPAIESSHAIARVMKTAKER-SKDDVIVICLSGRGDKDVNEVARLLG--KDI
MTHSEATCRVVSNTLVNGEYRLLTLDAPEQILDCQPGQFFQLLCPEPHPFLRRPMSIYGYDKVAGRLEFLYKV--TGAGTRGLATLEAGDAFNVLGPLGQGFSMP--DDWQHLMLVARGVGLATLAPLARMAQEKGRKMTAICSARRPELAMSVDLFKSFGEV--IVVHDDGSST-PEALRTLIEDRIETVDAFYTCGSSRLLRLLQSLGASGIPGEIAMEQQMACGLGMCQACVRSFRGDQIIQRRVCREGPVFPISEAM-MND-EKGRFGNYGGRFVSETLMPLILSLEEEFEKAKTDPTFWAEMDDLWKHYVGRPSPLYFAENMTNELGAKIYLKRDELNHTGAHKINNVLGQIILARRMGKTRIIAETGAGQHGVATATVCAKFGLECVIYMGAHDVERQAPNVFRMKLLGAEVVPVTSGRGTLKDAMNDGLRDWVTNVHNTFYCIGTVAGPHPYPEMVRDFQSIIGKEVRWQLPEHEGRLPDTVIAAIGGGSNAMGLFYPFLDDKSVRIIGVEAGGKGVNKMEHCASLTGGRPGVLHGNRTYLLQDDDGQILEGFSISAGLDYPGIGPEHAWLNDTKRAEYVSITDVEALEAFQFSCRTEGIIPALEPSHALAHVMKIAPTL-PKDHIIVMNMCGRGDKDIFTVARHLG--MKM
MKNFLNDVKILENREIGKDNYLLRVKMNDECIVPEAGQFYLLKCRDGAKILKRAISLHYIDEDERILEFVYKI--TGKGTKEISEYKKDEYINIQGPLGKGFGTG--IKDKTAVVIGGGIGLAPLKQLIKNIKES-NRIVFIAGGRDMEALKILENFDSENDL--KICSDDGSIGKKAFVTELLESYLKNADIIYTCGPHIMMEKIAEIAEKNVQCEVSMEERMACGVKACVGCSIKTT---EGMKKVCHDGPVFNSKIIILM---KKSYYGNFGGQFVPETIMNALIDLENEYEKTIDDKKFRDEFQSLLKDFVGRETPLYHAKNLSEFYGHNIFLKREDLNHTGAHKINNALGQALLAKRMGKKKVIAETGAGQHGVAAATAAALLGMECDVYMGAVDIERQRLNVFRMELLGARVISVEEGLKTLKEATTAAIQAWVNEVEDVFYIIGSVVGPYPYPKMVKDFQSVIGDETKKQ-MEKYGN-TDCIIACVGGGSNAMGIFSAFLDNEDTALYGIEAGGKGIDTEEHAATLSMGSPGILHGMKTYVLQDKYGRINPVHSISAGLDYPGVGPEHSYLFDTKRVTYAAVTDDEAIEALLLLTQKEGIIPAIESAHAVAYLKKLCPVL-KEKKNIVVNISGRGDKDMHTVFSILKGEIHE
MNAFVEDATVLSHQAHDAGQYILRVQAPRCAAHAEPGSFVHLSCDPM-LPLRRPLSIMRVDPEAGWVEFLYKA--VGYGTGLLARRAKGDTISLMGPIGRPFAPH--PQRRRPLLIGGGVGIPPMVFLADRLRRQDYSPFAILGSEVPFPFAAMPLLEDWGPS--RLASLRGYAGHEGYVTDLARHWLDGEVEIFACGPHPMLAAVASLARDDLPAQVSLEEYMACAVGGCAGCTVRVNPEGPAMKRVCVDGPVFDAAMVAFMQSEANGHFGPYGGRFVAETLMESLLELQQAYERLRRDPDFIAEFDADLAHYVGRPSPLYHAARWSREQGAQIHLKREDLNHTGAHKINNTVGQALLAKRMGKSRIIAETGAGQHGVASATVAARLGLECVVYMGAEDIQRQAPNVFRMKLLGAEVVPVTSGSRTLKDAMNEAMRDWVTNIDSTFYIIGTAAGPHPYPQLVRDFQTVIGREARAQCLEQFGALPDALVACVGGGSNAIGLFHPFLGDDEVEMYGVEAGGRGLATGEHAAPLSAGRPGVLHGNRTYLMEDDDGQIMATHSVSAGLDYPGVGPEHAWLRDMGRARYVSIDDDEAMTAFHALTRIEGIIPALESSHALAYAGRLAAGM-RPDQHVVVNLSGRGDKDINTVARLEG--IEL
MNAGTEAAEVLFNTPVSGEYRHMAVSCSPLAASAAPGQFFQLLCPAPAPFFRRPMSLYGADPASGTVEFLYKV--TGTGTRGLATLGSGDRLDMLGPLGHGFTLQ--PGWRNIVVVGRGAGLATLGPLARAAKARGIGITAILSARRPELVVSAALFREQGEV--LSVTEEGTSD-PAQVEVLLRRLIAECDAFFTCGSARLLRVQQSLATEGLPGQVAMEQQMACGLGMCFCCVREFNGGSIVHKRVCWDGPVFDMREAL-MT--ARGRFGQFGGRYVAETLMPLLLEVEQAYEAAKKDAAFMAEWRWLLKDYVGRPSPLWHAKRLSDHLGAKVYFKREELNHTGAHKINAVLGQILLARRMGRKRILAETGAGQHGVATATACALFGLQCVVYMGATDVERQAPNVFRMKLLGAEVVPVTSGAGTLKDAMNEALRDWVANVADTYYCIGTVAGPHPYPQMVRDFQCVVGEETREQILEAEGRLPDALVCAVGGGSSAMGLFHPFLDDKDVALWGVEAAGRGMDTHEHACSLNRGRPGVLHGNLTYLLQDRHGQIQEAHSISAGLDYPGIGPEHSWLHETGRATYVGITDDEALEAFQICTKLEGIIPALESSHGLAQVMKLAPTM-GKDKIIVLNLSGRGDKDIFTVAKHLG--VEL
MSKALYNAEFVSNEHVGGNIYLMKLVCAPLASSIKAGQFVHLQLPCAEHLLRRPFSVYRSDPQTGVLEILYAQ--IGEGTRLLAQLDARDTINMIGAIGNSWQDMPVCERDRVLLVGAGLGSAPLYMWARYLHEHSIPCDAILAARNAEYLCTRLDYQRIVSL--TCTTDDGSFGIPGTCIPVVERLIKEYTCISVCGPSIVMKLVSNLAHDGIFCQVSLERSMACGIGACLSCTADTH---CGKKRVCIDGPVFDASELVWMT--PHGRFGIHGGQYIPETLMSALEELESAYTFYKNDAQFNRELHELLNSYAGRPSLLYFAEKMTNDLGAKIFLKREDLNHTGAHKINNVLGQALLAKKMGKTRLIAETGAGQHGVATATAAALFGMECVVFMGKEDTERQALNVYKMRLLGAEVRAVSSGTATLKDAVNEALREWTRRVSDTHYCLGSVMGPHPFPTIVRDFQAVISKEIKQQMQEQEGALPDIVCACVGGGSNAIGSFYHFINDASVRLVGCEAAGKGADTPDTAATITTGTVGIFHGMKSYFCQDAFGQIAPVYSISAGLDYPGVGPEHAYLHDIGRAEYVPITDDEAVAAFEYLSKTEGIIPAIESAHALAYAMKIAPKL-PRDQRIVVTLSGRGDKDCAAIARYKGEDIHE
M-SKVCDCQILAHYQFEGEQYILTLASDVIARETKPGQFVHITVSDA-LLMRRPISIMSVDVENGTFDLLYKA--VGEGTRQLSQRKVGDMLSVIGPIGNGFNIT---NKKLPLLIGGGVGMPPMIAIAQQMKDSELDPFVILGSEVPFPFPTMPLLEDWGAC--RLASLQDFEGFKGFVTDLARIYLDSEVEVYACGPHPMLEAVATLAKEALPCQVSLEEYMACAVGGCAGCVVAVQEQGTAMKRVCVDGPVFDAQTV-FMNN-DKGHFEQYGGIFIAETLMTAVTELKEAYEKYKEDADFLTEFEDDLKHYVGRTTPLYHAKNLSQKLGAQIYLKREDLNHTGAHKVNNTIGQALLAKRMGKTRIIAETGAGQHGVATATVAARLGLECVVYMGAVDVARQALNVFRMKLLGATVIPVTSGSKTLKDAMNEAMRDWVTNIDDTFYIIGTVAGPHPYPMMVRDFQSVIGKEAKIQFAEQVGGLPDALVACVGGGSNAIGLFHAFIDDAAVNIYGVEAAGHGLEKGAHAAPLCAGSMGVLHGSRTYLMEDENGQIIEGHSISAGLDYPGVGPEHAYLKDCGRAQYVAITDKEALEAFHTLTKTEGILPALESSHAVAYGIKLAEQL-GKDKNMIINLSGRGDKDIHTIAQIEG--IEF
MNEYLENAEVIFQQAFEADQFVLRIKAPKCANTAQAGQFSHIRCDPQ-RPMRRPLSIMRVSKKEGWVEFLYRA--VGEGTRLLAQRKAGESLSVLGPIGRPFELQ--KDKPKALLLGGGVGIPPMICLSESIKENDIKPVVFMGSEVPFPFRCLPLLEEWSPS--RLASLQDYEGYQGYITNLARVWLTAQVAIYSCGPTPMLKAVAALAEEGLPCQVSLEEYMACAVGGCAGCVVKVSDKGDAMKRVCVDGPVFDAATV-FMATSEAGHFGPYGGLFVAETLMESIEELNEAYVKFMQDPEFLAELDADLQDYVGRPSPIYHAQRLSKEIGAQVYLKREDLNHTGAHKINNTVGQALLAKRMGKTRIIAETGAGQHGVATATVAARLGLECVVYMGAEDIQRQSPNVYRMRLLGATVVPVVSGSQTLKDALSEALRDWVTNIDNTYYIIGTVAGPHPYPAMVRDFQTIIGREGREQMLNKTGALPNALVACVGGGSNAIGLFHPFIEDDGVKIYGVEAAGLGVETGKHSAPLCAGKPGVLHGNRTYLMADEDGAIIETHSISAGLDYPAVGPEHSWLKDIGRAQYVNITDDEALAAFHQLTRVEGIIPALESSHAVAYATKLAKTM-DKEETILVCLSGRGDKDIFTIAKIEG--IEL
MNSVYRRVEVIANHAMTPTRFRTRLAVPEIASVIRPGQFVMVRATGEDPLLARALALYDVTEDLGAVDVVYDL--HGKGTRTLARVRPGDSVTILGPLGRDFGLPP-DDGRVVWMVAGGIGQTPFLALAKWWMGRGREVVLMHGGSNAQAVEGLEDFLAVGVG--LVATEDGSRGWRGRVTDLVEQRRREPGLIITCGPSAMMAAVARLAQRGVPCRASLENPMACGFGACFSCVAPIRDGTTDLKRVCLDGPVFDAETVVWMSFTLQGRFGRFGGRYVPETLMRALTELNDEYERVRLDPAFRAELQGYWRDYVGRPSPLFTARRLSDHLGAELVFKREDLNHTGAHKINNALGQALLARRLGKKRIIAETGAGQHGVATATACALFGLECVVYMGEEDIRRQKLNVFNMKTMGAEVRPVTSGSRTLRDATNEAMRDWMATSDWTHYIIGSVVGPHPFPRIVRDFQSIIGQEARSQCLESFGRLPDVVVACVGGGSNAAGMFYPFVADIEVELVGAEAGGITLECGRHAASLTQGQPGVLHGSFSYVLQDEDGQTQEVHSISAGLDYPGVGPEHSFWKETGRVRYESVSDAQALAAYDLTARFAGILPALETSHALAQAFLEAKRL-GPGQRVLVCLSGRGDKDAYEIARIRGESTGH
M----EKIKVLRNLRLSERIYLLELPKKGSLLDIKPGQFLKIKLHDLDPLFPRPFTVHSLE--EGTLKILYQV--VGRGTLALSRISQGEEISVLGPLGRPYPED---LDFPLALCAGGVGVAGFGFFLERLKEERKKTILYYGAKTSQDLVRLDYFKAFGEI--KLTTEDGTLGEKGFVTDLLERDMRDIKTILSCGPMPMLKVVKELSEKGIKTYLSLETFMACGTGFCKGCVIKKK--DGGYFHLCEDGPTLSAWEVILMS--RKGYFGPYGGRFVPETLVPLILELEKAYKKILKDSSFWKEWKALLQEYAGRPTSLYLANNLSKYLGLKVYLKREDLLHTGAHKLNNTIGQVLLAKRMGKTRIIAETGAGQHGVATATACALLGLKCVVYMGAKDVERQALNVFRMRLLGADVIPVKSGTQTLKDAINEALRDWVTNVKDTFYVIGSVVGPHPYPRMVRDFQSIIGKETRRQILQKEGRLPDYVLACVGGGSNAMGIFYPFAKDPQVRLIGVEAGGQGISSDHHSATLTAGEPGVLHGMLTYLLQDRVGQIKGAHSIAPGLDYPGVGPEHAFFKDTGIARYVAITDEEALSAFQILSETEGIIPALESAHAMAYLIKIAKEL-PSGSIVVVNLSGRGDKDVASVREYLE-GKGK
MSKFEEQARVLAHVTHPGDQYIMRLHAPKTAARAKPGQFVHLRVSPE-RPLRRPISIMLTDPEHGTIDLLYKA--IGEGTQLLTERKAGDLIPMLGPIGVPFDLS--DHTKRYVLIGGGVGIPPMIFAADQLQGK-ADCILFAGSEVEFPFLTIRSLEERGPS--RLASNAGLYGYEGHVPNLARDYLQARCVLLSCGPHPMLHAVAKLGREEIPTFLSLEEHMACGIGGCAGCVVKTLEGQEKYRRVCVDGPVFAAELLPFMSRLAGGHFGRFGGRFAAETLMQPLKEIEEAFYAAWADPEFHRERLDLLKNYVGRATPLYHAERLTKLTGAQIYLKREDLNHTGAHKINNTIGQGLLARRMGKKRVIAETGAGQHGVATATVAAMFGMQCDIYMGREDMARQMPNVLRMRLLGANVIPVDSGTATLKDAVNEALRNWVASCENTFYIFGTAAGPHPYPLLVRQFHTVIGQEARAQILEQAGRLPDVAVACVGGGSNAMGLLHPFRDDADVRLVAVEAAGHGLNSGKHAASLAAGKAGILHGNLTFLLEDDEGQVLPTHSISAGLDYPGVGPELALMLEEGRLELEATTDDDALAALQQLTRCEGIIPALESSHALAAGCRIAAGM-RPDQIMIINLSGRGDKDMDNVFKHLGWEDAR
MKRAQFQVEVVANRALTGGYFVLELASEQDVGGAQPGQFVMLRGEWGDLLNGRAFSVLEAD--ARRFTVMLKV--FGRGTGKMREMQPGERMTVTGPLGRGFPQPDAGSGRKQLLVAGGVGLPPLHFHARRLVGRGDAVEMFYGGRSAAELVLTEALDEWGQT--VLATDDGSRGVEGRVTVPLTARLDAAVEILACGPTPMLAAVRELGLAGVPTSLCLEEMMACGFGVCLGCAVPVY-GPKPYKYCCTDGPVFDAKEVRWMASASAGDFGRFGGRFVAETLMPAVEELAREWPVAWADPSFRGDYERILSEYVGRPSALTPAPRLAKAVGGDIWLKREDLNHTGAHKINNCVGQVLLARRLGKQRIIAETGAGQHGVATATVCAYFGMPCVVYMGAEDVARQALNVFRMRLLGAEVKSVTAGSATLKDAINEALRDWVAHVEDTHYVIGSVMGPDPYPMMVRELQRVIGDEARAQMLERTGKLPDAVVACVGGGSNAMGIFAGFLGDPGVQLIGVEAAGEGLD-GLHAATMSRGAEGVYHGMRSLVLQDDDGQLQEAHSISAGLDYPGIGPEHAHLRETGRARYVAIDDAQALDGLSLLSRTEGIIPALETAHAIAALPQLVREL-GPEATILLNLSGRGDKDMHTVMGRLDAGHDD
MN-KIHDCQILAHYQFEGKQYILTLASNIIAKQTKPGQFVHLTVSSA-LAMRRPISIMSVDIENGTFDLLYKV--VGEGTRQLSQRKVGDILSIIGPIGNGFKLT---DKKRPLLIGGGAGMPPMIAIAQQIKDLGYESFAILGSEVPFPFDTMPELEDWGEC--RLTSLQGFDGFKGFVTDLAKIYLDNQVEIYACGPRLMLVAVANLAKENLPCQISLEENMACAVGGCAGCVVEIQNQGISMKRVCVDGPVFDAYQI-FMSS-DKGHFEQYGGIFTAETLMIAVTELKDAYAKFKDDEDFIREFEQDLKHYVGRETPLYHAQNLSKKLGAQIYLKREDLNHTGAHKINNTIGQALLAKRMGKTRIIAETGAGQHGVATATVAARLGLECVVYMGEVDVARQALNVFRMKLLGATVIPVTLGSKTLKDSINEAMRDWVTNIDDTFYIIGTVVGPHPYPMMVRDFQSIIGKETKVQFAAQVGGLPDVLVACVGGGSNAIGLFHAFIDDASVEIYGVEAAGYGLEKGAHSAPLCAGSVGVLHGNRTYLMEDENGQIIEGHSISAGLDYPGVGPEHAYLKDSGRARYVAITDKEALEAFHVLTKVEGILPALESSHAVAYGIKLAKEL-GKDKHIIINLSGRGDKDIHTIAQIEG--IEF
MAHVQRQAEIVELSPV-GAYHRLVLQAEGIAERVLPGHFAALAVDRASLLLRRPFFIHRADPAAETIEIVLAE--VGPGTRALARQRVGDTVDVVAPLGTSYSVP--TAPASALLVGVGYGGSPLFGLADRIVEQGGSVGFILGASTAERLFGVEHAKALTDV--LVTTDDGTFGIRGQVTLPLTEAMRAARVVYASGPRSMLRAVAEVCSRSVRCFTAVEETMACGVGVCMTCVLPVVDGESRFVRSCVDGPCFDGSRVRWMSD-ARGYFGAYGGRFIPEALVAAVEQVADEYEKAKADPAFAAELNALLKDYTGRPSPLTDVRRFSAEAGARILLKREDLNHTGSHKINNVLGQALLTRRMGKNRLIAETGAGQHGVATATAAALFGMECTIYMGEVDTRRQALNVARMRMLGAEVVPVTSGSRTLKDAINEAFRDWVANVDSTHYLFGTVAGPHPFPMMVRDFHRVIGQEARAQVLDRTGKLPDAVVACVGGGSNAMGVFYDFIPDAGVRLIGIEAAGEGVETPRHAATLTKGDPGVLHGSRTYVLQDEDGQTIESHSISAGLDYPGVGPEHSFLKDTGRAEYRPCTDADAMNALRLLSRTEGIIPAIESSHALAGALELGREL-GPDAVILVNLSGRGDKDMHTAAEYFGLGGAK
M------AVIIENKNLGDGMYLMKTD---CTKKSSPGQFYMVRGWDKYPLLSRPISIFDWD--GMTTSFLYRV--VGEGTEILSKMTKGMEVVLHGPYGNGFPDI---KEDTVTLIGGGIGTAPLYHTAKELKKRNKNIKLYLGFENKSDAA--KEFESLDEV--IVR-------YGGYITDFVDYE---AGTILTCGPEIMMKAAFERSKPESKVYVSMEKRMACGVGACLGCTCKTE---GGNKRTCKEGPVFEGGEVFFME--NTLQFGRFGGQFVPPPVVEALKELEAEFEKAIKDPEFWEEYNYILTEYVGRPSPLYYAENMTKDLGGKIYLKREDLNHTGAHKINNTIGQILLAKRMGKKKVIAETGAGQHGVASATAAAMFGMQCDVYQGKEDIIRQKLNVFRMELLGATVHPVERGTQTLSDAVDAAIEAWVEDVENSFYLLGSAVGPHPYPTIVKEFQKIIGQEALEQIKEKEGRLPDYCIACVGGGSNAIGLFDAFVPYKEVKLIGVEGAGKGVDTELHAATMTKGTEGVIHGMNTIAIFNEDGTPKPVYSISAGLDYPGIGPEHAYLKDTGRVEYVPATDDEAVDAFKYLSEKEGIIPAIESSHAIAYAMKFAPTL-DKDEVIILNLSGRGDKDVEAIKEYMD--SKA
M--LIVNSPVKEIKEIQKDIFLQKIYSPVIAKQIKPGQFLNIRVSETSPLLRRPFSICDVD--GDYIFLMFNI--FGEGTKILSHKHIDDTVDILGPLGNGFNLT--NDFDTAIIVAGGLGSAPFPFLTRLLKDK-FDIYSFVGGRSKNDVITYNL-----NV--QTATDDGSLGFNGNVVQLFEKNLPSKIKVFGCGPNAMLRALKEVCIANINCEVSTECAMACGFGICQGCPIEATEQSDKYLLVCKDGPVFNVKDVIIMIK-SKGKFGRFGGKFVPETLITPLQQLEEAYLNLKDDKSFNDELNYLNIEFTGRPTPLTFAERLTKHFKAKIYLKREDLCHTGAHKINNVLGQILLAKHLDKKRIIAETGAGQHGVATATACAKFGLQCFVYMGETDIERQKPNVFRMKLMGAEVVPVKSGSRTLKDATNEAIRDWVTNVEDTHYIIGSVVGPHPYPMIVRDFQSIIGKETRKQIIEKENRLPDYLLACVGGGSNAIGMFFPFINDVNVKKIGIEAAGKGLDTDEHCATLTKGRDGIFQGMKTYLLQDEAGQVREVYSISAGLDYPGVGPEHSFLKEENLVEYYSITDKEAIEAVKLLSRTEGIIPALETAHAIAYLKYLMPKT-TEDEIVIINLSGRGDKDLNTIMEFL------
MDNFLEDGEILSHQAFEGDQYILRLQAPRCAESAQPGSFAHIQCDRS-KPLRRPISIMRTSATQGWVEFLYKA--VGEGTRLLAQRQPGEKISVLGPIGVPFRFN--PERSRPLLIGGGVGMPPMVFIAQTLAGNNFKPLVILGSEVPFPFPSMPLMDDWQPS--RLASLQGFPGHEGYVTDLARHWLQAQVEIFSCGPHPMLESVARLASESLPCQVSLEEFMACGVGGCAGCVVEVKDQGPAMKRVCVDGPVFDSRAV-FM---ARGHFGPYGGLFVSETLMEPLEELRAAYEKYMQDATFLAELDADLANYVGRPSPVYYAQRLSRENGAQIYLKREDLNHTGAHKVNNTIGQALLAKRMGKTRIIAETGAGQHGVATATVAARLGLECVVYMGEVDIARQEANVYRMKLLGARVESVKSGSRTLKDALNEAMRDWVTNIDDTFYIIGTVAGPHPYPAMVRDFQAVIGREAKLQMQEQTGDLPDALVACVGGGSNAIGLFYPFLNDSSVAIYGVEAAGDGLDSGRHAAPLCAGTPGVLHGNRTYLMEDPNGQIIETHSISAGLDYPGVGPEHAWLKDVGRAKYVAATDQEALAAFHTLTRVEGIIPALESSHAIAYALKLAREM-DQQRTILVNLSGRGDKDMHTVAALDG--LKL
MSSFVEQAPIIHNHRCPGGQYLLRLKAPICAQKAQPGQFIHLQCDPH-LPLRRPLSILSTDADAGVVDLLYLP--VGQGTQTLTTRKAGEILDLIGPIGQPFSLP--AHASRPLLLGGGVGIPPVLFLAARLAANHHQPLAFLGSELPFPFTTLSCCEDWGPT--RLSSRAGLPGFNGFVTELADHWLKQKVTIYACGPHPMLAACAALAKAQLPCQVSLEEHMACGVGGCAGCVVETQDGQPRMQRVCVDGPVFDAYQV-FMSNSASGHFGPYGGCFVAETLMQPLEELRNAYARYLQDPDFLAELDDDLRHYVGRPSPLYHAKRLSRELGAQIYFKREDLNHTGAHKVNNTIGQALLAKRMGKTRIIAETGAGQHGVATATVAARLGLECVVYMGADDIQRQAPNVYRMKLLGATVVPVTSGSRTLKDALNEAMRDWVTHVDHTFYIIGTVAGPHPYPAMVRDFQAIIGREARAQCLELTGRLPDALIACVGGGSNAIGLFHPFLADREVALYGVEAAGEGIETGRHSAPLCAGRPGVLHGNRTYLMEDANGQIIETHSISAGLDYPGVGPEHAWLKDTARANYVAVTDTQAMAAFHHITRTEGIIPALESSHALAYAMELAPTL-RPEQIIIANLSGRGDKDINTVAQREG--ITL
MNK-LFKSKVISNEALTEEIYLISLEISD-DVETKPGQFCILRVNQRDPLLGRPFSIF--EHEKGEIKFLYRL--KGKGTNILTKLKKGDSITLTGPFGRWYPFP----EGDFIVIAGGIGLASVYYLIKKFPQR---AYLFYGVRNEKEILFYEELKRLSQL--YISTEETSYAYKGVITELFREKSIQPFPIYACGPMMMLKELKKIVNENRPCYVATEERMACGVGACLGCVIKTR---EDFKRVCTEGPVFELKELVLMSI-KKGYFGLYGGRFVPETLMPALEELDKVFNIARKDKNFINEFESLLKDYVGRPTPLYFAKRLSEHLGAKIYLKREDLAHTGAHKINNALGQALLAKLMKKDRIIAETGAGQHGVATATGAALVGLSCDIYMGTEDIRRQSLNVFRMNLLGARVIPVDTGSRTLKDAINEALRDWTTNVRTTHYVLGTVFGPHPYPLLVRFFQSVIGKEAKKQLLNKEGRLPDVLIACVGGGSNSIGLFSAFLHDKDVKMIGVEAGGKGIETGLHAARFAGGAKGIFQGCLSYVLENEDGNILQTHSVSAGLDYASVGPEHAYLKDTGRVKYTYANDEEALEAFELLSRLEGIIPALESAHAVAEAIKIAPKM-SKDSIIIVNLSGRGDKDVQEVARIKGGKTKI
MDDTQFQVEIAANRRLTGGYFVLELASERAVADATPGQFVMLRGDWGDLLNGRAFSVLEPD--RHRFSVLLKV--FGRGTALMQDMPVGAPMTVTGPLGQGFPAP--TEGRTQLLVAGGVGLPPLHFLARTLAATKPTPEMFYGGRTADDLVLTDDLERWGPT--VLATEDGSRGVHGRVTAPLLARIELPVELLACGPTPMLRALREIGLAEIPTYLCLEEMMACGFGVCLGCAVPVY-GDKPYKYCCTDGPVFEAAQVRWMAD-ALGDFGQFGGRYVAETLMPAVEQLAREWPLAWADEAFRADYSRILSEYVGRPSPLTPAPRLAAAIGGQIWLKREDLNHTGAHKINNCVGQVLLARRLGKTRIIAETGAGQHGVATATVCAYFGLPCVVYMGAEDVARQALNVFRMRLLGAEVRPVQAGSATLKDAINEALRDWVANVADTHYVIGSVMGPDPYPSMVRDLQRVIGDEARAQCLDRIGSLPDAVVACVGGGSNAIGIFAAFIDDPGVQLIGVEAAGEGLD-GRHAATMSRGEVGVYHGMRSLVLQDDDGQLQEAHSISAGLDYPGIGPEHAYLRERGRARYLAIDDEQALAALSLLSRTEGIIPALETAHALAALESLVAEL-GPKAKILVNLSGRGDKDMHTVMGRLDAEGTR
MKHFVEDAEILSQDAFPGKQYILRLQAPRCAARARPGQFVHLTVDPQ-RPMRRPISIMRAHPGEGWIDLLYKE--VGEGTALLARRKAGEIISNLGPIGQPFQVS----RKRPLLMGGGVGMPPMLFVAESLKDSDRQPLVILGSEVPFPFPTLPLLDDWGAC--RLTSGQDMPGHQGYVTDLARHWLNTEVEVLACGPHPMLEAVVALAREDLPVQVSLEEFMACGVGGCAGCAVEVQENGPSMQRVCVDGPVFDGYRV-FMDKNDNGHFGPYGGIFVAETLMEALQELREAYEKYLVDPEFLAELDADLQHYVGRPSPIYHAERLSRENGAQIYLKREDLNHTGAHKVNNTIGQALLARRMGKTRIIAETGAGQHGVATATVAARLGLECVVYMGEVDVARQEANVYRMRLLGAEVRSVSSGSRTLKDALNEAMRDWVATVDNTFYIIGTVAGPHPYPAMVRDFQAIIGREARQQIQDMTGSLPDALVACVGGGSNAIGLFYPFLDDRDVAIYGVEAAGEGLETGRHAAPLCAGEPGVLHGNRTYLMEDKDGQIIETHSISAGLDYPGVGPEHAWLKDAGRANYVAIDDQEALAAFHRLTRTEGIIPALESSHAVAYALKLAATM-SPDEKVLVNLSGRGDKDMHTVAAIEG--IEI
MKITENPARILSNAWVNAEYKHMVVAGDAASLAAQPGQFFHLKCPGTQPYLRRPMSLYGVNPSAGTVEFLYKV--QGMGTRGLATLAEGDCLDMLGPLGRGFEIP--DTTRHVLMVARGVGLATLTPLASAAIALGAKVTAMLSARSPELIMSKERLTGAGDV--IAVSDEGNSA-VPELEALIRRLHAQVDFMTTCGSNRLLKLLQSLSKEGVTGQIAMEQHMGCAVGMCYACVRPFRSAELSYRRVCWDGPVFPLEEALWMTA-NRGHFGRYGGIFVAETLMHAVSELNEAYEKYKEDPDFVAEYRYELAHFVGRPSPVYHARRWSEQLGAQIWFKREDLNHTGAHKINNCIGQILLARKMGKKRIIAETGAGQHGVATATVAARYGMECVIYMGAEDVRRQASNVYRMKLLGAAVVPVESGSRTLKDALNEAMRDWVTHIDDTYYIIGTVAGPHPYPAMVRDFQQIIGQECIEQMPACAGRQPDAVIACVGGGSNAMGIFYPYLSHTKVRLIGVEAAGEGLDTPRHAASISGGQVGVLHGNRTYVLQSRNGQIQETHSVSAGLDYPGVGPEHAWLHDSKRATYVAVDDNTALEAFGQCCRLEGIMPALESAHALAYAATLAPTL-SRESILLVCLSGRGDKDMHTVAEYTG--IAL
M--AELNAEVLENTYISGNLYRLTLRIPDILKQIEPGHFAMIKPSDTDPMGRRAFAVADIE--EHKAVFYYDV--YGKGTYLLSKRKPGERLKTFLPLGKRFS----YEGDKHLLIGGGVGLAGLTLLAKKLRDMGKKVFIAYGGRSREHLGMVEWLEKEEPY--ELFTNDGSAGRKGFVTEILKEFSTD-WVVHACGPKPMLKTIKEM--KGHKVYFSLEERMACGWGVCLGCVVKTR--DGKFKRVCYEGPVMPMEEVILM---ERGYFGPFGGKFVPETLMYALEELEEKYRELKSDPEFQKELDYYLREYAGRPTPLYFAEKLTKYVGAKIYLKREDLLHTGAHKINNTIGQCLLTKRMGKKRVIAETGAGQHGVATATASALFGLECVVYMGEEDAERQALNVFRMKLLGAKVEIVKSGSRTLKDAINEALRDWVTNVESTHYVIGSVVGPHPFPMIVRDFQSVIGRETKEQILQKEGRLPDAIVACVGGGSNAMGIFYPFVEDKGVQLIGVEAGGYGLETGQHAASICGGSVGILHGMKSYFLQDEEGQIQPTHSISAGLDYPGVGPEHALFHEIKRAKYTTATDEEALEGFKLLARTEGIIPALESAHAVIKAVEVAREL-GKDGIVVINLSGRGDKDMAHVMKHLS--LEG
MTRFVEDAEVLAHRAWPGEQFELRVRAPETAARARPGQFAHLRCAPE-LPMRRPLSIQRVEPEAGVVEFLYKR--LGHGTRLLARREPGEALSLMGPIGQPFRVD--EAVHYPVLIGGGVGIPPMVFLAETLKDRDVAPAAFLGSEVPFPFTADARLEDWGPS--RLASLAGLPGYEGYVTDLARAYLEPRAAIFAVGPEPMLAAAARLGREGVATWVSLEEYMACAVGGCAGCTVRVEPTGPAMRRVCVDGPVFPAERV-FMRT-SNGHFGIYGGRFVSETLMAPILELDRAYSELREDAAFQAELADELRDYVGRPTPIYEAKRLSRETGARIFLKREDLTHTGAHKINNTIGQGLLARHMGKQRIIAETGAGQHGVATATVAARLGLECVIYMGAEDMRRQAMNVYRMRLLGAEVRAVEAGSRTLKDAMNEAMRDWVTNVADTFYVIGTVAGPHPYPLLVRDFQAVLGREARGQIQDKLCRLPDALVACVGGGSNAMGLFYPFLDDEQVAMVGVEAGGYGLATGHHAAPLTGGTPGILHGSRSYLMQDDHGQILATHSISAGLDYPGVGPEHSHLKDLGRVAYETVDDDEALAAFKQLTATEGILPALESSHAVAAGMRLARTL-DPEQAVLVNLSGRGDKDIHTVAETEEL---S
M--EQTDAPVVSNTHLTGEYWLLEVEAPSVAAALEPGQFVNIRIRDSAPFLRRPFSVYRVNPEKTRLQVAYKI--LGNGTRLMETLQPGALCDLIGPLGKGFELP--EDAKTIALVGRGIGIAALPMLADLAAARGVTSHAFLSARSRDNLVGAEIFASHGQV--FTHADD-TPDDVALVTDHLLRMAESFDAMYVCGSNRLIRQVDKLARAGIPAQSAMEQHMACGFGDCHGCIIEVNDGSRGYREVCHHGPVFNTWEVA-MDD-EKGRFGIYGGRFVSETLMPLILSLEEEYEKAKTDQSFWDEMNDLWTHYVGRPSPLYYAARMTEELGAKIYLKRDELNHTGAHKINNVLGQIILAKRMGKTRIIAETGAGQHGVATATVCAKFGLKCVVYMGAHDVERQQPNVFRMRLLGAEVVPVTSGRGTLKDAMNDALRDWVTNVRDTFYCIGTVAGPAPYPAMVRDFQSIIGKEVRWQLPEQEGRLPDTIIAAIGGGSNAMGLFYPFLDDPSVKIIGVEAGGKGVNKMEHCASLTGGRPGVLHGNRTYLLQDDDGQILEGFSISAGLDYPGIGPEHAWLHDTGRAEYVSITDKEALEAFQFSCRTEGIIPALEPCHALGHVMKLAPTL-PKDHILVMNMCGRGDKDIFTVAKHLG--FDM
M--KSETFKIVKKEKQTEDDCLFRLEGKKIKLSYEPGQFFQVSAPG---IGEAPFSVCSYD--KEFIEFNIRG--LGDVTNHLLKLEPSDKICLRGPYGTSYPMEQ-LKGNSLVIIGGGTGVAPLRGVLKYLEKDYDRVHLFFGFRDPNEILFKKDMRIFD-L--NLTVDKSYTGKVGLVTKIVEESGLNKKAVMICGPPIMIKFTILTLEKGFQIFVSFERRMKCGVGMCGHCMIS-------GLYVCKDGPVFRYDKVK-MRV-GDGYYGRFGGFFVPEVLVSALKDLEMAYDRLANDRKFKADLSALLRDYAGRPTPLYLARRLSGRVGANIYLKREDLAHTGSHKINNALGQALLAKRMGKKRVIAETGAGQHGVAAATASALLGLECEVYMGEIDVQRQRLNCYRMSLLGAKVNEVRSGSRTLKDAINEAMRDYAASSDRSHYLIGSVVGPHPYPRIVRDLQSVIGTEARAQMLEQAGRLPEALVACVGGGSNAIGLFHPFMHDTGVEMYGVEAGGEGIQTGRHSASVVAGEEGVLHGALTLVLQDQDGQIAETHSVAAGLDYSAVGPEHAHLSRSGRAKYSAVTDKEALAAFHMLSEQEGIIPALESAHAVAFAITLAKGM-PKEASIVVNLSGRGDKDVAQVADMEG---PK
M--YPLNTRLIDIVQESPSTKTFFFD--RYF-DANAGQFLMVWVHG---VDEIPMTLSYN------SGITVQK--VGDATSRLFELEKGDTIGLRGPFGNGFTLP--EKSDKILLVAGGLGAAPLAPLAEYSFKNGVDVTTILGARSSTELIFGERFSSAGDL--YITTDDGTSGTCGFVTDILTNL-NLYDRIYTCGPEVMLRCIFNMLQEYVKTEFNLHRYFKCGIGVCGACCIDPK-----GLRVCKDGPVFKGTELIIMT--SKATYGKYGGQYVSEMLLPAISELERKYEYYKNNPDFLKDLHYYLNDFAGRETPLYFARNLSEKYGIKIYLKREDLLHGGAHKINNTLGQALLARYMGKHRIVAETGAGQHGTATAMAGAALGLDTVVYMGEKDVERQKTNVYRMEMLGAKVHPVSAGSKTLKDAINEALRDWVSNVDSTHYLIGSVVGPHPYPMIVRDFQCVIGNEVKKQIIEKEGKYPDSIVACTGGGSNAMGTFHPFVDDTGVKLISVEAGGESMKAALHSASLCVGEEGILHGAKTRILQDKYGQILESHSISAGLDYSGVGPELSYLKDSERLNTAVASDKEAIDAFHELCHLEGIIPALESSHAIAHVLKKAKTG-ELGNIVVINLSGRGDKDLDTVIKSSKGEGNI
MVSKPIPAEVVENREECERTIVLRLR-PERPIRWEPGQFLMLGISG---VDEKPMAFSGGD--DREFELTIEI--VGPFTERCADLEPGDVVWVRGPYGKPFEVR----GSRAVVVAGGTGVAPLVPLVERLRRARVHVTSVLGGPHADRLPRKDDLEKLSEL--YVTTEDGSEGRKGFPTDVLEELVEKPDVVYACGPEGMLVRVAEIAREDVPCQVSVVRYVKCGEGICGSCALG------KGLLVCRDGPVFWTEELE-MDR-ENGYFGEYGGRFVPETLMPALEELEDAFKEAREDPEFWEELEELWRKYAGRPTPLYYARNLSRKLGVKVYLKREDLVHGGAHKLNNTLGQALLADRMGKDRIIAETGAGQHGLATAMAGAALGKKVEIYMGAIDVERQKHNVFRMELMGAKVHPVKAGTQTLKDAINEALRDWITNLETTHYLLGSVVGPHPYPWIVREFQRVIGRETKEQITELEGGLPDAIVACTGGGSNSIGIFYDFLDDEEVALYAVEAGGKGLDTDEHSASLCAGEVGVLHGCRTKVLQDEHGQIRPTHSIAPGLDYPGVGPELAFLVDEGRVTADAVTDEEALRGFVMLNETEGILPALESAHAVYYVKKLVEEL-DRGDVVVVNLSGRGDKDVRIAAEELG--VEI
MIARQTVAEVIETQPAPEGYGFLTLRCPEIARDFIPGHFVHIRVPGL--DLRRPFSIQDADPVAGTLELFYKV--VGKGSKRLGQCRVGERLNLLGPIGAPFP----PIVGPAVLVGGGIGVAPLIGLAHRAAATGGATTLLMGQESAFSFTGLSVLEELGPS--RLSRMKGGDGHAGLITEPLRAHLARRPAVYTCGPTVMMRAVASVAQEGLTCYASMEAHMACGVGGCAGCVIPLNERGPAMKRVCVDGPVFDAASIDWMDA-AEGRFGPYGGRFVAETLMPLVLDLERAYRAAQADPGFAATMADFWTHYVGRPSPLYFAERLTAHFAAKIYFKRDELNHTGAHKINNCLGQVLLALRMGKTRIIAETGAGQHGVATATVCARFGLPCVVFMGATDIERQKPNVFRMKLLGAEVRPVTSGAATLKDAMNEALRDWVTNVADTFYCIGTAAGPHPYPEMVRDFQSIIGREARAQILEREARLPDAVMACIGGGSNAIGLFHPFIADESVRLIGVEAAGRGIDEREHSAAINGGRPGVLHGNRTYLLQNADGQILEGHSISAGLDYPGVGPEHSYLADIGRAQYLSATDDEALEAFKLCARLEGILPALEPSHALARLGDVAREI-GKGGVVIMNLCGRGDKDVFTVADALG--VSL
M--QPINAHIIDIKDETPSIRTLFFD--VALDNALPGQFVMVWIRG---VDEIPMALSYT------NAITVQK--VGDATSQLFELEVGDSVGIRGPFGNGFSIP--KKRNRILIIAGGVGAAPLAPLAEFASKGGAEVTTILGARTCSELLFEKRFSAEGDI--HITTDDGSAHRCGFVTDVLEEL-NTFDMIYTCGPEIMMSCIFDLLESGCNAEFSMHRYFKCAIGVCGACCMDDQ-----GWRVCRDGPVFGGMQLILM---NNSKYGIYGGQYVPEILMPALQELEEEYSRYRNDPQFQQDLNYYLRDFAGRETPLYYARNLSRKYKTKIYLKREDLVHGGAHKLNNTLGQALLAKYMGKKRIIAETGAGQHGTATSMAGANLNLDTLIYMGAKDVVRQRMNVYRMEILGARVKAVESGSKTLKDAINEALRDWVTNVDTTHYLIGSVVGPHPYPMIVRDFQSIIGREVKEQIMQKEGRYPDSIVACAGGGSNAMGIFYPFIENKDIKMFAVEAGGSGMEAALHSASMCTGEVGVLHGACTKVLQNKDGQILESHSISAGLDYSGVGPELAYLADSGRINPCHAGDEEALNAFHEMSRLEGIIPALESSHAMAYVMKKAESG-ELGDLVVVNLSGRGDKDLETVIKA-----GK
MERIDHNGTILKVRLISSEVIEVVLHCPAVALSAKPGQFVMLRLRGVDPLLGRPFAIAATE--AETVTLLVQV--VGKFTHLLKTLPPGTKANLRGPMGNGYLER--PSDKKIIFVAGTVGAAPLLFALQSFPEL-KKREFVLGVPGKGWGGFVSYVEEKTNI--KVCSDDGTLGIKGNALAALPETLGN-EEIWACGPLPMLKAMARKYIEAGQVRVSLDMKMACGIGGCLGCVISTD---KGPKRVCVDGPFFMAKEVDWMIQ-RKGYFGEYGGSFVPEALQVRLDELEEAYEEAKKDPSFSNEFITVLKEYVGRPSALTECKNISRHFGGRLFLKREDLNHTGAHKINNALGQALLARRMGKNELIAETGAGMHGTASATVAALMGMKCTVYMGAVDVARQAPNVARMKVLGTEIVAVQDGQKTLKEAVDAALKAFAEQ-PDTFYLLGSAVGPHPYPTMVRDFQSIIGKEARSQFLEREQKLPDYAIACVGGGSNAIGLFSGFLDDSEVKIIGVEPAGKGLATGEHAATLSVGQPNIIHGFKSYVLSKENGEPAEVYSISAGLDYPGVGPEHAYLKDIGRVDYKSVTDEEAIDAFKLLSNKEGIIPALESSHALAYAFKLLPAL-AKDQTVLVNLSGRGDKDMDTVLPLL-----V
MALGEFIGTVVSNASVNDEYKHVVLKVHPHALRAYAGQMFHLLCPSPEVWMRRPMSVYRVDKANGQIEFLYKT--EGRGTLGMAKLGVGDDFNIAGPLGHGFTLE--PSWKNIVVLGRGVGLATLAPLSQLAAEQKVGVTAILSARHAGVVMSRDLFAGLGRV--LTVLDDNTSA-VENVEKIVEGLIAEADAFFTCGSNRLLKLMQRLGKKNIPGQVAMEQIMVCGIGACYVCMRTFEDGEKVLRRVCRDGPVFNIQEAVWMTAPERGHFGIYGGRFVAETLMPLILQLEKAYAEAKSDPAFKREMDSHLKHYVGRPSPLYFAERLTSHFGAKIYFKREDLNHTGAHKVNNVLGQIMLAKRMGKPRVIAETGAGMHGVATATMCAKFGLECVVFMGAVDVARQQPNVLRMRALGAEVRPVEAGAKTLKDAMNEALRDWVTNVSNTFYCIGTVAGPHPYPMMVRDFQCVIGDEVRVQMQEAEGQLPDSLIACIGGGSNAMGLFHPFLDDRQVDIYGVEAAGHGLD-KKHAASVAGGRPGVLHGNRTYLLMDNDGQIEEAHSISAGLDYPGIGPEHAWLADLGRVKFLSATDKEALTAFQLCSRLEGIIPALEPCHALAKLPEIAPNK-PKDHLIVVNLSGRGDKDLESVAHHLK--GKL
MDSVPEVLEIKRIVEESESVKTFIFS--DFRREVRPGQFVMVW----DFRDEKPMSVSLIDPVRSEIGISIRR--VGEFTDRVHGLSEGDLLGIRGPYGRGFELM----GRDILLVGGGIGMAPLAALADEATARGMRVDALVAARTADELLFLDRLEAAGNI--STCTDDGSCGFKGFAHERLLTL--EHDMAAVCGPEPMMFQVMRILDEDVPAQLSLERYMKCAVGICGQCCLDDT-----GFRVCAEGPVFWSQELSWMI--MDGKFGKYGGIFVPELLIPALEELERAFLHYRDDRKFMAELEYHLREYAGKPTGLYYARNLSEKLGCRVYLKREDMLHTGAHKINNTIGQALLARYMGKTRIIAETGAGQHGIATAAAGALFGMDVDIYMGTEDVERQKLNVFRMEVSGAEVIPVDSGSRTLKDAINEAMRDWISNVDDTHYLIGSTMGPHPYPTMVKHFQSVIGREAREQILEVEGELPDTVIACVGGGSNAIGIFSAFMDD-DVELIGAEGGGEGIESGNHGATLSAGSEGILHGSLSYVLQDGDGQISEAHSVSAGLDYPGVGPEHAHLMDTGRARYEPVTDTEALRGFRLLSRYEGIMPALESAHAIACLERYAEKPENRGKTVIVNLSGRGDKDMFMVAGLLG--VGV
M------AVIKSNYAVAEGIYLMEVAWEG---TILPGQFFMVRAWDRDPLLSRPISVHDYA--AGVVTFLYQV--KGRGTQILSRLDPMASIMLEGPFGNGFP----RIRGNLLAVGGGIGIAPLLCAVRQFKAAHKKARVYLGYSRES--YRVEAFDAVAEV---------VVNIGGIITDNVTAK---GETVIACGPNVMMRALCGVVPEKFPVHFSLEERMACGMGVCLGCSIPTA---SGNRRVCHDGPVFERSEIIWMTNPARGRYGGFGGQYVPETLMNELIRLEASYRKSQQDPAFQRELKDLLVHYAGRPSLLYRADNMTKDLGAKVYLKREDLNHTGAHKINNVLGQCLLARMMGKTRIIAETGAGQHGVAAATAAALLGLSCEVFMGKLDTERQALNVYRMELLGAKVHAVTTGTKTLKDAVNAAMREWASRVADTHYVIGSVMGPHPFPEMVRDYQSVIGAEARRQILEAEGRLPKAVLACVGGGSNAIGLFHAFEPDAGVALIGCEAAGRGIATGRHAATMAAGTPGIFHGMKSYFCQNDEGQIAEVYSISAGLDYPGIGPEHAYLRDIGRANYVPVTDDEAVAAFEYLARTEGIICAIESAHAVTQAIKLAPRL-SPSESIVVCLSGRGDKDVAAIARYRGIDIDA
MSD----VKILGVTEEAYDTKTFEFQ---LDEKASPGQFIMVWAPG---MQEIPMSLSKT---GRIKSITVKA--IGPDTKRLHELTIGDMLRVRGPYGHGYEID---PEKKYLIIGGGVGTASILPAVKE---SG--ADTIIAARSERDLILRDRAMKYSNV--WIATDDGSAGFHGNAVQLMREKCKEYDCVIACGPEVMLYFTYKACEEGLDCQLSLERHMKCGAGVCGCCVMD-------GQRVCKDGPVFSKAQISFMT--PNGRFGDYGGQYMPETLMNAVIELEQAYDRYKDDPGFKQELDTLLTEYANRPSRLYFAEKMTKDLGAKIYLKREDLNHTGAHKINNVLGQALLAKKMGKTRLIAETGAGQHGVATATAAALLGMECVVFMGVKDMERQALNVYRMRLLGAEVKGVSTGTGTLKDAVSEAMREWTSRIADTHYCLGSVMGPHPFPTIVRDFQSVIGKEIRQQLMEKEGRLPDMLIACVGGGSNAIGTFYDFEKDESVRLVGCEAAGKGIDTPDTAATLNTGRVGIFHGMKSYFCQDEYGQIAPVYSISAGLDYPGIGPEHAWLHDIHRAEYVAITDEEAVNAFEYLSRTEGIIPAIESAHALAHAMKVAPTM-DKDKIIVVTVSGRGDKDCAAIARYRGVDIHE
M----FTLRVERVVRHSERISTLYFS--K-PILAYPGQFIMLNVFG---YEEIPLSLSSP------RSVTVKA--VGETTEKIVSFEGGEVVGVRGPFGNPFS----PTSGRALIIAGGIGVAPLAFLHDFLKRCGAEIRVVYGVKNSDELALVERF----NV--QIATEDGSAGVRGTVLDLLEDM-ELYDKIYACGPEGMVRALLGFLKEGARAELSLERYMRCGIGVCGSCVIE------NGLRVCADGPVFSGKQLV-M------RFGEFGGRFVPEMLIPPLEELEEKYEELKESEEFKRELDELLRSYAGRPTPLYYAENLSRKVGAKIYLKREDLLHSGAHKINNTLGQALLAKHMGKSRLIAETGAGQHGVATAMAGAKLGLKVDVYMGAEDVERQRQNVFRMRLLGANVIPVESGSRTLKDAINEALRDWSRTFESSHYLIGSVVGPHPYPTIVRDFQSVIGREIRAQILEAEGCLPEAIIACVGGGSNAIGAFYEFIKDKEVRLIGVEAGGRGIESGEHAASLNAGEKGVLHGMLSYFLQDEDGQILDTHSISAGLDYPGVGPEHAWLRETGRAEYVTASDDEALAAFMELSRTEGIIPALESSHALAYAMKLAEQL-DRDSVVVVNLSGRGDKDMGIVMEVLG---NA
MQRHTTIVTIEKVIDETPTVRTLVFS--SVMSNVLPGQFAMVWIPG---INELPMSVM--SQESGKAAFTVRK--HGVSSTGLFNIVSGEKIGIRGPYGNAFDIK----SGKLLLVGGGTGLVPMMRLLTFLKPT-DDVTVLIGAKSKNEVFFEDLLKNNINV--IISTDDGSYGENGFVTDVVEKLVNKFDAVYTCGPEKMMYKTVQSAHSGIFVQASLERMMKCGVGICGSCCVG-------EDLACKDGTIFDGDHLSYMKY-KNGRFGEFGGKYIPETLVPAIEELEENYLKFKDDKTFKKELDYYLKVYAGRPTPLYYAKNLSEKLGAKIYLKREDLLHGGAHKINNTLGQALLAKKMKKKRIIAETGAGQHGVATAMACAALGMKAEVYMGYKDTIRQKLNVFRMDMLGCKVYPVYSGSKTLKDAINEAIRDWITNVETTYYLLGSAVGPHPYPVMVRDFQSVIGNEIKSQ-MKKINRTPDSLIACVGGGSNAIGTFHPLI-DSNAEMIGVEAAGQGLKSKLHSATLSAGTKGVLHGMMTYLLQDKEGQITETHSISAGLDYPGVGPEHSYYKDTKRIKYHSATDAEVVDAFLMLTRTEGIIPALESAHAIAEAIKVAQKG-KKSESIVVTLSGRGDKDVEEVQNYLKRNVKD
MTLAWCHAEVLVNRPLTERYHHLRLAAPDVAAAARAGQFVMLTAGRDGPVLPRPMAVYTRDAAAGVVDVLYAV--VGQGTRALAGFAPGERMVVVGPLGRGFAIH--PETDRVLVVGRGIGTCSLTCVAQDLAPGPVELHAVTSGRDPGSVIGAEVFREHGSV--RAVHDDGSSD-VAVLRARLCGELDGPQQILTCGSERLARLCAELGERGASVQVSVEAHMACGLGYCHGCSTGGP-GPEESPLVCRDGPVF------WMVD-TGPYFGRFGGRYVPEALVAALDELEQAYHAAMTDEAFQAELAELHRTYSGRPSLLTEAPRFAAHAGARILLKREDLNHTGSHKINNVLGQALLTKRMGKSRVIAETGAGQHGVASATAAALLGLDCVVYMGEVDTERQALNVARMRMLGAEVRPVTSGTRTLKDAMNEAMRDWVTNVADTHYLIGSVAGPHPFPAMVRDFQRIIGVEARQQVQDLTGALPDLVCACVGGGSNAMGIFHAFLDDTGVELVGFEAGGDGVGTPRHASSIGGGDVGVLHGSRSYILQDEDGQTRDSHSISAGLDYPGVGPEHSWLNDLHRARYESVTDREAMDAFRLLCRTEGIIPAIESAHALAGALREAARL-GEGKVVLVNLSGRGDKDVDTAAKYFDLGETK
MPRWNDHAARLVHKTVRGAKGVLTFEAPTLAPLLEPGQFVNLEVPGH--VLRRPMAPA--SGGGRTFAIVMTA--RWEGTRDLLNLPLGAEVRVLGPLGNTFPPP----TGRAILVSGGSGAGPLAYLANRLAATGREVVVLHGARDASEAHLIPLFARGGRV--RYFSEDGAHGEQGLPTQALPELLAAPATVYAVGPEGLMREAARLAAADAPCYVSLEAHMACGVGACLSCVHPTT---RGTVHLCVDGPIFNAEEVIWMPV-ARGRFGVYGGRYVPETLIPALEELEAAYREAKADPEFLKALEYYRTRYAGRPTPLYFAANLTRHWGARVYLKREDLNHTGAHKINNTLGQALLARRMGKRRVIAETGAGQHGVSVATVAALFGLECVVYMGEEDVRRQALNVFRMELLGAEVHPVASGSRTLKDATNEAIRDWVTHVRDSFYILGSVVGPHPYPMIVRDFQSVIGEEVKRQLLEAEGRVPDAVVACVGGGSNAIGIFAPFAPEGRPRLVGVEAAGKGLGTGRHAASINAGKRGVLHGSYMYLLCDADGQIQPAHSVSAGLDYPGVGPEHAYYADAGIAEYGSVTDAEALEAFQLLARLEGIVPALESAHAVAYAGRLAREM-RPDEVLVVNLSGRGDKDVVEVKRLLEAKGGR
MAS-----------RDSGGYRVVSLVDRE-GPEPEPGQFYMLAAATGRAFLPRAISVAETMPAAGGLDFLLDA--VGPGTGRLCDLEAGEGVWIVGPLGNAFASPREPGAAGAVLVGGGVGGAPLALQRKRFAERGIAHRVLLGFRDRAHTGGLDLFGALCEV--RLATEDGSQGVQGRVTDLLLPILADSGVIYTCGPPAMLEAIRALCAEGVSCELALESPMACGFGACFGCAVPKP--GGGFLRLCIDGPVLRGDAVEYMSASIPQRFGPYGGRYVPETLIAALDELTAAWEEARDDPAFNQRQDALRRDFIGRPTPLYLAERLSERVGSRVYLKREDLAHTGAHKINNALGQTLLAQRMGKQRIIAETGAGQHGVATATACALLGLECIVYMGTEDIRRQAPNVERMKLLGAEVAPVEAGARTLKEAVSAAIRDWVANVETTHYVIGSAVGPAPYPALVRDLQRVIGEEARAQSLAAEGALPARVIACVGGGSNAIGIFAPFIDDAEVALVGVEAGGDGIETGRHGASLGHGSTGVLHGSLSAIVADEEGQILEAPSVSAGLDYPGTGPEHAYLRDTGRAKYFAVTDDGALGALRELARLEGIIPALESSHAIAWLLEN--PL-EGEGFDVLCLSGRGDKDLAEYTRRVEGSEVG
MTMRDLGAIVLEKFQFSDELFMIRVLPEEDSSIPLPGQFYLLKSWEGDPLLSRPFAPIAV-HENGSLDFLVKV--VGRGTKIINSSIEGAKVKLRGPCGKPFPAP---SGQRLLLLGGSVGIAPMLFAYKRYKD--VPAKLVIGVPGGEWENFCSEL-MSDNL--EVFSDDGSIGRSGTPLTFLTEEVGTDDEVWACGPIGMLKALGGIHKVEDQVYVSLEARMACGIGGCLGCVIPT---TLGNRRVCADGPVFRMSEVSWMEK-GKGFYGEFGGSYVPEELKPRLEELERAYENILSDQSFFEEFHRLLKEYVGRPSAITECQNISKKFGGRLFLKREDLNHTGAHKINNALGQALLAKRMGKNRVIAETGAGMHGTATATVCALLGLQCTIYMGAVDVKRQAPNVARMKVLGAEVVPVTFGQQTLKEAVDAALAEYVKD-PDVFYLLGSAVGPHPYPAIVREFQSVIGEEARRQFMEREGKMPDYVVACVGGGSNAIGLFSGFINDPSVKIVGVEPAGKGLDTGEHAATLVAGKPGIIHGFKSYVLTDEKGEPAEVYSISAGLDYPGVGPEHAYLKESGRAQYVAVTDQQALEAFSELCRLEGIIPALESSHALAYALELLPNL-NADESVLVNLSGRGDKDLDTVLPILG----L
M----FTVKIEEVIEHNERYSTIIFD--R-SFRAYPGQFIMLHVFG---LEEIPLSLSSE------NSVTVKA--VGETTRYLVKIKPGTRVGVKGPLGNPFS----PTSGKALIIAAGIGAAPLAFLQKFLEKYAEEISTIYAARSYDDLIFLESF----EC--RVATEDGSYGEQGTVFDLVYSE-DLYDRIYACGPEIVLRGLYNYFKEGIRVEMSLERYMKCGIGVCGSCVIG------NGMRVCVEGPVFNCADIVWM------KFGEFGGMYVPETLIAPLKELEKSYEKIKADEQFWNEFHFYLKNYAGRPTPLYYARNLSKKIGAKIYLKREDLLHSGAHKINNTIGQALLAKRMSKSRLIAETGAGQHGVATAIAGALFGMKVDIYMGAEDVRRQKMNVFRMKLLGANVIAVEGGSRTLKDAINEALRDWVSSFEYSHYLIGSVVGPHPYPTIVRDFQSVIGKETREQIIEAEGRLPDLIVACVGGGSNAIGIFHEFLNE-KVKLVGVEAAGKGLNSGKHSASLCAGKKGVLHGMLSYFLQDEDGQIKDTHSIAAGLDYPGVGPEHAWLKESGRAEYVAVNDEEALKAFVELSKTEGILPALESAHAVAYAMKAAEEM-SRDEIIVVNLSGRGDKDLEIVMGAL-----K
M--ASHRCRVAAHHAVNARYRYLRLQAEDLASATPPGQFYQLRCPQTQPFLLRPMSVYGTGPAAGTVEFLYAV--AGAGTQALATLAEGQPMDIVGPLGRGFTLD--ARARRVLLVARGVGLATMAPLVGQAAQAGLAIDVLLSARSPADAMPHELLRGAQTV--HAVFDDGSSA-VARVEPRLAALLA-CDAVYTCGSERLALLLRRLLQPHIHAEVALEQRMACGMGVCLSCVRPFEDGHVALQRVCREGPVFPLREMVWMPT-AAGHFGPYGGSFVSETLTHAIAELREAYDRYREDPDFLAEFAYELKHFVGRPSPIYHAARTSRELGAQIYLKREDLNHTGAHKINNVIGQAMLARRMGKPRIIAETGAGQHGVATATICARYGLECVVYMGSEDVKRQSPNVYRMNLLGATVVPVESGSRTLKDALNEAMRDWVTNVENTFYIIGTVAGPHPYPAMVRDFQSVIGKECLEQMLPGEGSQPDVVVACVGGGSNAMGIFHPYIPYEQVKLVGVEAAGEGLDSGKHSASIQRGSPGVLHGNRTYILQNEDGQITETHSISAGLDYPGVGPEHAYLADIRRAEYVGVTDGEALAAFHHLCRAEGIIPALESSHAVAYAMKLARTM-RPDQSILVNLSGRGDKDIGTVADLSGVGGKQ
MTPDDHAVTIVASESL-GPHQRLVLAMPTLEARFGPGQFLNLSVPGH--VLRRPLAPS--RHEGGEVELIVTP--FGPGTRDLVALPVGTRLQALAPLGNSFPIP----ADEAALVGAGAGAAPLAFLAETLLRAGRRVHVFHGAVSNEDRLVQAVYERLGEV--RYFSEDGSLGRRGYPTEGLAELLAGEATVYSVGPFALMRAAARLAIEGRPGYVSLDVHMACGVGACLSCAVQTT---AGQKHACVDGPVFEVREVVWMYL-ERGRFGPYGGRYVPETLMPALEELEAAYRRLRRDPDFLAELDDHLRHYAGRPSPLYFARNLTETWGARVYLKREDLNHTGAHKINNTLGQALIAKRMGKRRVIAETGAGQHGVSVATVAALFGLEAVIYMGAEDVRRQELNVFRMELLGAEVRTVTSGTQTLKDATNEAIRDWVTNVETTFYILGSVVGPHPYPMLVRDLQSVIGLELARQLQEAEGRTPDAIVAAVGGGSNAIGAFAPFAPEKRPRLIGVEAAGEGLASGRHAASIGAGKRGVLHGSYMYLLHDEDGQILPAHSVSAGLDYPGVGPEHSHYADAGVAEYVAVTDEEALAAFQLLSRAEGILPALESAHAVAYAARLAPQM-GRDEVLVINLSGRGDKDVTEVMRLLG-KESR
MRCLERSGILSEKVRLAREVYLLRFEVEGFMSSIMPGQFFMIGCRWKDPLLLRPFAVA--DKKGDTLEFLVKV--AGFGTNDIVRCEIGSPFHLRGPLGRGVFKP---LGKSVALVAGGIGVAPLVFARKYYPE--VVSKFVLGVPNGDWADVASWVKSECEV--VIACDDGTIGERGTAADVLLNG--KIEEVWACGPVAMFKAIYALNG-RVRILGSFESRMGCGIGGCHSCSIPTK---NGMTEVCSCGPVLDVAEVCLMK--VKGYFGKFGGRFVPETLMPALEELEKAYLEAKDDPSFISQYNYLLKEYSGRPTPLYYADRLSTCLGIKLYLKREDLNHTGAHKINNVIGQILLAMRMGKKRIIAETGAGQHGLATATAAAKFGLECHIYMGVEDIHRQALNVYKMRTLGAEVIPVASGSMTLKDATNEAIRDWVTNVSTTHYVIGSVVGPHPYPMMVRDFQRIIGDETKEQILEKEGRLPDMLVACVGGGSNSMGMFYPFVDDKEVKMVGVEAAVYGIETGKHAAALTGGSIGVLHGSKSYILQDEYGQIVPAVSISAGLDYPGVGPEHSFYHETGRVYYTYASDDEAIEAFKLLCETEGIIPALESAHALAYLMREYRNI-KPGSLVVLCLSGRGDKDMEALKGKLF-KEEE
MIQLCKELEVLEVRPIPSPVAHLFLE--PLNLPFTPGQFVMLR-PKLDPLWPRPFSICDLN--SEYLQIFFQV--VGKGTNLLLALRPGDKVTCWGPLGQGFPVA-----DRALLLCGGMGIAPFIALCKQHPH-PERLKLLFGHRLPLEVY--QDIS---KVEKRASRQE-SEEELLLFEEELRESIQYKGKIFACGPHPFLKVVHKYLVEKAQGYLSLENRMACGVGACLGCVARTR---QGLVQTCTKGPVFKAEELELM---LKGYFGDFGGQFVPELLIPPLQELEAAMERFLSDTDFKRELNHLFANYVGRPTPLYYCPNLSKDLGFKLWLKREDLTHTGAHKINNTLGQALLTKYMGKSKIIAETGAGQHGVATATAAAMLGLECLVFMGALDVQRQALNVKRMELLGAKVVPVESGTKTLKDAINAALRYWISHQEDTHYCIGSVVGPHPFPYMVREFQAVIGKEAKEQIIEQSGRLPDKVVACVGGGSNAMGIFFPFFEDKEVELIGVEAGGSGKPGDYHSATLNKGLPGVLHGTKTNLLQTKDGQILPSHSIAPGLDYPGVGPEHTYFQSIGRAKYEVVYDKEALEAFYTLSAKEGIIPALESSHALAYVLKLKGKL-SNQTQVIVNLSGRGDKDLDIVFGSDF--VQR
MTALPRAFRITKVRRELADTFTLVLA--DDVPPFQPGQFNMLYVPG---VGEVPISISGDPAQPETLIHTTRA--VGAVTKAMWSLKAGQSIGVRGPFGSSWPVEA-ALGDDVVIVAGGIGLAPLRPLIHAVMAEFGKVLILYGARTPDDILFDKQVGRFDSV--HVTVDRTWSGNVGVVTKLIKRGGFDHTTAYVCGPEVMMRYAADALVAGVNIWLSMERNMKCAIGFCGHCQWG-------GRFVCKDGPVFNHAAVAFMST-DRGHYGIHGGRFVAETLMPLILDVEKAYAAAQADPAFHAELKHYLTHYVGRPSPLYLAQRLTDKLGAKVYLKREDLNHTGAHKINNCMGQILLAMRMGKKRIIAETGAGQHGVATATVCALFGLECVIYMGATDIERQAPNVFRMKLLGATVKPVTSGAGTLKDAMNDALRDWVANVDTTYYLIGTVAGPHPYPMIVRDFQCVIGEEVKVQLQDQEGRAPDSLVACIGGGSNAMGLFHPYLDAPDVRIIGVEAAGHGIKTGKHAASLTGGKPGVLHGNRTYLLQDDNGQIAEAHSISAGLDYPGIGPEHSWLHDIGRVEYVSVTDDEAMEAFQTLTRLEGIIPALESSHAIAHVMKLAPTL-PKDHIMVINLSGRGDKDVGTVARSMG--VEL
MLKAPSMTPVTRFTRESADVFTFDLL--R-ATPFAPGQFNMLYAFG---VGEIPISISGDSQAPERLTHTIRA--VGPVSAALGKLKAGDQVGLRGPFGVGWPVEE-AKGFDVLLIGGGIGLAPLRPAIYWLLRAYGRVGVLYGARTPEDLIFRDELKTPDQL--RVAVERDWTGDVGYVTPLLSKLRYEDAIAMICGPEVMIRATALALEDGVRIFISMERNMKCAIGHCGHCQFG-------PLFICKDGPVHRYDRVRLMNKPENGRFGIFGGRFVAETLMPLVLDLEAAYENAKNDPAFHEELAGLHKYYVGRPSPLYFAERITDYVGAKVYFKRDELNHTGAHKINNVLGQILLARRMGKKRIIAETGAGQHGVATATACARFGLDCVVYMGAVDVERQKPNVFRMKMLGAEVIPVQSGARTLKDAMNEALRDWVTNVADTFYCIGTAAGPHPYPAMVRDFQSIIGNETRVQMQEMEGRLPDSLVACIGGGSNAIGLFHPFLDDASVEIYGVEAAGHGVDPNGHAASLIGGRPGVLHGNRTYLLMDDDGQILEGHSISAGLDYPGIGPEHSWLHEIGRVKYLNATDKEALNAFQLCSKLEGIIPALEPSHALAKVFELAAQK-PRDHLMVMNMCGRGDKDIFTVAEHLG---GM
MA-LPYPVIIRKITNEARDIKTFELVNQADAFAFRCGQFAELSVLG---AGECPIGIASSPMDEDLLQFTVKR--AGVVTGVLHSCEEGAAMGVRGPYGNGFPMEL-LEGSNVVIVAGGFAFTTLRSLINYILHRFGELTVIYGARSPGELIYKYDLQRDDKL--HVTVDARWTGLVGYVPTILKEAAPSNAVAVVCGPPIMIKFSLPVLEEGFRVLNSLEMRMKCGIGKCGRCNIG-------EKYVCKDGPVFTLEQLQYMPTLLPPKFGPYGGQFVPETLMPALIELERQFVSARSDPAFHAEFDNLMATYVGRPTPLTYAKRLSEKLGAQIYLKREDLAHTGAHKINNALGQALLVKRMGKKRIVAETGAGQHGVASATAAALLGLECVVYMGAVDIARQETNVFRMKLLGAEVRPVESGTKTLKDAINEAIRDWVSNVRGTHYLLGSALGPHPYPTIVREFQSIIGREARQQMLMDVGRLPDAVIACVGGGSNAIGVFSGFIADSGVELIGVEAGGSGIASGRHAARFAKARIGVIHGTRTYVLQDEDGQIAETHSISAGLDYAAVGPEHALLRDMERAFYTSATDAEALAAFQTLCHTEGIIPALESSHAIAEAIKRAPAM-RPNQIILVNLSGRGDKDLNTVMQESG----I
MTALTVPFRVERRRKELSDTFTLELR---ERFLFDPGQFNMLYVFG---VGEIPISISGNPADPSLLVHTIRG--VGTVSDALRHLNTGDQVGVRGPYGTAWPVKE-AEGHDLLLVAGGIGLAPLRPTIYHVLTRYGKVVILYGARTPEDVLFLKELSRFDSV--EVTVDRKWGGRVGVVTKLIERAGFDETMAMVCGPEVMMRFAIQSLEAGVRIYVSMERNMKCAVGFCGHCQLG-------GHFVCKDGPVFPFDRIRLMTK-DGGHFGIHGGQFVAETLMPLIKELEQAFEDSKTDDAFKAELGGYLKHYVGRPSPLYFAKRMSEHLGARIYFKREDLNHTGAHKVNNCMGQILLARRMGKGRIIAETGAGMHGVATATVCALFDLPCTIYMGCKDIERQAPNVYRMKMLGATVIPVTAGAGTLKDAMNEAMRDWVANVESTYYLIGTVAGMHPFPEMVRDFQCIIGDETRDQIMELEGRLPDSLVACIGGGSNAMGLFHPFLDDGDVRIVGVEAAGHGIDTGEHAASLNAGKPGVLHGNRTYLLMDDDGQITEAHSISAGLDYPGIGPEHAWLHDIGRAEYVAITDDEALEAFRLCSRMEGIIPALESSHAVAQAMKMAPDL-PGDHIMVINMSGRGDKDLNTVAAIDG--VTL
MRETPTPYRVLEKRREQADSFTLELA--NAGQNFRPGQFNMLYVFG---VGEVPISISGDPANADRLVHTIRN--VGGVTNAMAGLNKGDVIGVRGPFGSAWPVKE-AEGDDVVIIAGGVGLAPLRPAIHHVLTKYGRFVILYGARTPRDIMFMPELGRFDQV--EVTVDRDWSGNVGAVTKLIPRADFDRATVLVCGPEIMMRFAIAELDGGVSIYVSMERNMKCAVGFCGHCQFG-------GYFVCRDGPVFPYGKIELMST-DNGRFGIYGGRFVAETLMPLILDVERFYNEARNDPAFAAELGDYLTHYVGRPSPLYFARRLTEHLGAKIYFKREDLNHTGAHKVNNCLGQALLARRMGKKRIIAETGAGMHGVATATVCALFDIKCAVYMGAVDIDRQQPNVQRMKMLGAEVIPVTSGSGTLKDAMNEALRDWVTNVRSTYYLIGTVAGPHPYPSMVRDFQRVIGEETRSQMLKAEGRLPDTLVACIGGGSNALGLFHPFLDDKDVRIIAVEAAGKGLDTNQHAASLSAGAPGILHGNRTYLLQDGDGQIEEAHSISAGLDYPGIGPEHSWLNDTGRVEYVSATDDEAVAAFHLCTRLEGIIPALESAHAVAHVTRIAGKM-PTDNLMVVGLSGRGDKDMAIISAYDE--GKR
MVALPQPYRVERRRRELVGAVTLELA---VRPDFAPGQFNMLYVFG---VGEVAISLSGDAERGTTFVHTVRN--VGAVSGALTRLEVGASVGVRGPFGRGWPLTG-AEGADLLLVAGGLGLAPLRPALYAILARYGRVLIMVGSRSPEDILYRRELRRPDEV--LLTVDHDWHGHVGVVPALIPHAGLDRTLALVCGPEVMMRFAANALLAGIRIHLSMERNMKCAVGQCGHCQFG-------PFFVCKDGPVLGLDRIGIMTE-EKGLFGRFGGQYVAETLMPLILDLAEEYERAKVDPAFLEELAYFQRDYVGRPSPLYFAERLTEHCGAKIYLKREELNHTGAHKINNCIGQILLARRMGKQRIIAETGAGMHGVATATVAARFGLQCVIYMGTTDIDRQQANVFRMKLLGAEVIPVTAGTGTLKDAMNEALRDWVTNVETTFYLIGTVAGPHPYPAMVRDFQAVIGKETREQLIEKEGRLPDSLVACIGGGSNAMGLFHPFLDEPGVKIVGVEAAGHGIETGKHAASLNGGVPGVLHGNRTFLLQDADGQIIDAHSISAGLDYPGIGPEHAWLHDIGRVEYSSITDHEALQAFHTCCRLEGIIPALESSHALAEVFKRAPRL-PKDHLMVVNLSGRGDKDMQTVMHHMQEEKHA
M--RPQPYRVTEVLRELDDVVTLRLADR-VPLPFRPGQFNMLYAFA---IGEIPISISGDPSRPDELLHTVRR--VGAVSSALAQLERGAVLGLRGPFGSHWPVET-ERGRHLLFVAGGLGLAPLRPAICRALADYAGITLVLGARSPREILYAWQLAAGVKI--HVCVDHEWGGPVGVVTSQFPRAGIARVSAFLCGPEVMMRHGCGDLEHGIRMWISMERNMKCATGLCGHCQFS-------ADFVCRDGPVFRYDRVRIM---EKGRFGIHGGRFVSETLMPLILALEAEYDHAKTDDSFWAEMDGLWKHYVGRPSPLYFAERMTQELGAKVYLKRDELNHTGAHKINNVLGQIILARRMGKTRIIAETGAGQHGVATATVCAKFGLKCVVYMGAHDVERQKPNVFRMKLLGAEVIPVTSGRGTLKDAMNDALRDWVTNVRDTFYCIGTVAGPHPYPAMVRDFQSIIGKEVRWQLPEQEGRLPDTVIAAIGGGSNAMGLFYPFLDDKSVKIIGVEAGGKGVNEMQHCASLTGGRPGVLHGNRTYLLQDDDGQILEGFSISAGLDYPGIGPEHAWLHDVGRAEYVSITDAEALEAFQFSCRTEGIIPALEPSHALAHVMKIAPTL-PRDHIVVMNMCGRGDKDIFAVAEHLG--QKL
MLETPRKLRLLDYYDDGEDARHFSFASPWVSDQTIAGQFFMLALPG---FGEAPFTYVSRPDSQGHFNALIRR--TGALSNALFELSAGAVLGYRGPFGKGWPLF--FSTHQVLVVAGGCGLAPLAGLLDEAASQ-VHLRVIYGARRQATQVLGRE-QAMD----FIETFDAVAGPQGSPLTHLAPLFAKPDAVLCCGPQALMQATADSCVSGIKIWLSMERRMHCGVGLCGHCYIG-------ASYACVDGPVYRYDRLQ-MT--ANGLFGSFGGQYVAETLMPLIHDLADEYEKAKLDPEFQKELAYFQRDFVGRPSPLYFAERLTEMCGAKIYFKREELNHTGAHKINNCIGQVLLAKRMGKKRIIAETGAGMHGVATATVAARFGMECVIFMGSTDIHRQNANVLRMKLMGATVVPVVAGTGTLKDAMNEALRDWVTNVDTTFYMIGTVAGPHPYPAMVRDFQAVIGKETRDQMLAQEGRLPDSLIACIGGGSNAIGLFHPFLDDKDVKIIGVEAAGHGIETGKHAASLNGGVPGVLHGNRTFLLQSDDGQIIDAHSISAGLDYPGIGPEHAWLHEVGRVEYTSVTDTEALEAFHICCRQEGIIPALETAHALAEVFKRAPKL-PKDHLMVINLSGRGDKDMQTIVHHMEQEKHA
