# Supplementary material for: Inter-protein residue covariation information unravels physically interacting protein dimers
Source: BMC Bioinformatics. 2020 Dec 17;21:584. doi: 10.1186/s12859-020-03930-7 (PMC7745481; doi:10.1186/s12859-020-03930-7)
Supplement: Supplementary file 5 — Additional file 5. Final ER-MSAs at different ASA thresholds. Available on Mendeley data (http://dx.doi.org/10.17632/9bk2r55286.1). [file 12859_2020_3930_MOESM5_ESM.zip › Additional file 2/Final ER-MSAs/Negative ER-MSA dataset/ASA0.0/paired_MSA/1ep3-B-1rm6-A/MSA_IDs.txt]

sp|P56968|PYRK_	sp|O33819|HCRA_
tr|A0A0B0HM70|A	tr|A0A161HVF3|A
tr|A0A135W4T7|A	tr|A0A135W9Y2|A
tr|L5N6B8|L5N6B	tr|L5N919|L5N91
tr|A0A1G2Z931|A	tr|A0A1G2ZU63|A
tr|G9YLH1|G9YLH	tr|G9YXR3|G9YXR
tr|A0A143Y3Q9|A	tr|A0A143Z736|A
tr|F7NDV7|F7NDV	tr|F7NDC3|F7NDC
tr|A0A101V965|A	tr|A0A101V662|A
tr|A5D2E4|A5D2E	tr|A5D1Z2|A5D1Z
tr|R7L401|R7L40	tr|R7CLM5|R7CLM
tr|A0A1F9YV74|A	tr|A0A1J4T1E0|A
tr|A0A075KAD9|A	tr|A0A075KBY4|A
tr|A0A1Q9K4X0|A	tr|A0A1Q9JXC6|A
tr|D7GU11|D7GU1	tr|D7GT34|D7GT3
tr|A0A1G3R7F3|A	tr|A0A1G3LGB3|A
tr|R7R4V2|R7R4V	tr|R5UNA7|R5UNA
tr|W3ANP3|W3ANP	tr|A0A0D0SAB2|A
tr|A0A101VNI5|A	tr|A0A101VYB6|A
tr|A0A1F9DHM9|A	tr|A0A1F9CN13|A
tr|A0A0S8IFR7|A	tr|A0A0S8I5L7|A
tr|A0A147JXC8|A	tr|A0A147K0R7|A
tr|A0A0M0BFV1|A	tr|A0A0M0BNQ9|A
tr|A0A1G0ZYV7|A	tr|A0A1G0YL19|A
tr|A0A165X860|A	tr|A0A161ZVW1|A
tr|A6P0Z4|A6P0Z	tr|A6NVP3|A6NVP
tr|A0A154BRQ6|A	tr|A0A154BSJ4|A
tr|A0A1W9TS15|A	tr|A0A1W9SXL2|A
tr|A0A0K9IBF7|A	tr|A0A0K9I4D6|A
tr|R5RNS1|R5RNS	tr|E7GA39|E7GA3
tr|A0A0S2W6R5|A	tr|A0A0S2W8S7|A
tr|U2R076|U2R07	tr|R9LUH3|R9LUH
tr|R8VYT7|R8VYT	tr|R8VU93|R8VU9
tr|A0A1M5UIQ9|A	tr|A0A1M5TNV7|A
tr|C3WDP5|C3WDP	tr|C3WEN8|C3WEN
tr|A0A1J5IF98|A	tr|A0A1J5I9E2|A
tr|D4JAX2|D4JAX	tr|D4J9U7|D4J9U
tr|A0A1G1BJ99|A	tr|A0A1G1BBH8|A
tr|R7GM83|R7GM8	tr|R7GN33|R7GN3
tr|A0A0J1IZY6|A	tr|A0A0J1G5C1|A
tr|D4H843|D4H84	tr|D4H1W2|D4H1W
tr|C0GF15|C0GF1	tr|C0GH08|C0GH0
tr|E1R602|E1R60	tr|E1R0U2|E1R0U
tr|A0A061P839|A	tr|A0A061P5G4|A
tr|D4JCQ6|D4JCQ	tr|D4JCZ5|D4JCZ
tr|A0A0D2J0X1|A	tr|A0A0D2JR68|A
tr|U2VJW1|U2VJW	tr|A0A1T4M056|A
tr|A0A1M7YAR5|A	tr|A0A1M7Y8X0|A
tr|A0A010ZGV5|A	tr|A0A011A959|A
tr|I0GJZ8|I0GJZ	tr|I0GJA9|I0GJA
tr|A0A1S1V9T6|A	tr|A0A1S1V753|A
tr|A1ASB4|A1ASB	tr|A1AP64|A1AP6
tr|R6S096|R6S09	tr|R6SE16|R6SE1
tr|E3CYD4|E3CYD	tr|E3CX58|E3CX5
tr|A0A1V2YJJ8|A	tr|A0A1V2YG01|A
tr|A0A1M6T187|A	tr|A0A1M6VIB0|A
tr|A0A0V8QEG8|A	tr|A0A0V8QFX6|A
tr|E3HDR2|E3HDR	tr|E3H7H6|E3H7H
tr|A0A1B6BJY9|A	tr|A0A1B6BJV8|A
tr|V7I4P1|V7I4P	tr|V7I185|V7I18
tr|A0A1G1D9A0|A	tr|A0A1G1ECV4|A
tr|A0A1J5EN62|A	tr|A0A1F9NZR7|A
tr|A0A1J5G0G3|A	tr|A0A1G1G1C3|A
tr|A0A0A0DVD9|A	tr|A0A0A0DZ06|A
tr|A0A0N8WAK2|A	tr|A0A0N8W9H5|A
tr|A0A117M7R4|A	tr|A0A101J0S9|A
tr|L0K955|L0K95	tr|L0K9G7|L0K9G
tr|A0A101FR65|A	tr|A0A101WJG3|A
tr|I4C6C7|I4C6C	tr|I4CAH3|I4CAH
tr|A0A1W9VFP2|A	tr|A0A1W9VHP4|A
tr|A0A1W1YTV5|A	tr|F4X8W7|F4X8W
tr|A0A074LLS4|A	tr|A0A074LWK2|A
tr|A0A124IVW8|A	tr|A0A117SXI7|A
tr|A0A1M5BI21|A	tr|A0A1M4YP70|A
tr|A0A1F3NLI0|A	tr|A0A1F3P2C9|A
tr|I2F1M4|I2F1M	tr|A0A101HS40|A
tr|A0A1M5X5B7|A	tr|A0A1M5YC03|A
tr|D5WY06|D5WY0	tr|D5WQU2|D5WQU
tr|E5Y7T9|E5Y7T	tr|E5Y966|E5Y96
tr|A0A1G3X7Y3|A	tr|A0A1G3WQG0|A
tr|C5CFS5|C5CFS	tr|C5CI62|C5CI6
tr|U7UR04|U7UR0	tr|A0A100YS89|A
tr|B2A2U5|B2A2U	tr|B2A7Q0|B2A7Q
tr|Q0AZW4|Q0AZW	tr|Q0AVY9|Q0AVY
tr|A0A1V4M0N1|A	tr|D8F6H9|D8F6H
tr|A0A1M5C5K4|A	tr|A0A1M5FN70|A
tr|J4UF54|J4UF5	tr|J4UEV3|J4UEV
tr|A0A1F9PXW5|A	tr|A0A1F9PZH0|A
tr|A0A161Q2K2|A	tr|A0A161QC58|A
tr|A0A140L171|A	tr|A0A140L7C5|A
tr|B7CDP0|B7CDP	tr|B7CE75|B7CE7
tr|F8IAB8|F8IAB	tr|F8I3D1|F8I3D
tr|D2B6K3|D2B6K	tr|D2B362|D2B36
tr|A0A1M4M4A5|A	tr|A0A1M4M2Y6|A
tr|A0LM77|A0LM7	tr|A0LL86|A0LL8
tr|A0A101EX50|A	tr|A0A101EY24|A
tr|A0A1T5MCA4|A	tr|A0A1T5L0X7|A
tr|U2J0C2|U2J0C	tr|J4TF99|J4TF9
tr|A0A1M6AGI3|A	tr|A0A1M6AB15|A
tr|Q6AIT5|Q6AIT	tr|Q6AIN5|Q6AIN
tr|A0A0Q7JMV8|A	tr|A0A0Q7K607|A
tr|A0A1D8GG17|A	tr|A0A1D8GQR0|A
tr|A0A1Q4DH37|A	tr|A0A0P7Y4G3|A
tr|J5U4R4|J5U4R	tr|J6HPB7|J6HPB
tr|B0S1A2|B0S1A	tr|B0S0J8|B0S0J
tr|A0A0P8YSR7|A	tr|A0A0P8WBW9|A
tr|A0A1T4KI47|A	tr|A0A1T4KG41|A
tr|A3ZQL5|A3ZQL	tr|A3ZVD5|A3ZVD
tr|D2R7V8|D2R7V	tr|D2QZX8|D2QZX
tr|I4EZC0|I4EZC	tr|I4EWQ9|I4EWQ
tr|A0A0F0HRL2|A	tr|A0A0F0HRM6|A
tr|A0A0B2BC86|A	tr|A0A0B2BJG1|A
tr|D6Y9F4|D6Y9F	tr|D6Y8R2|D6Y8R
tr|A0A1V0A3S0|A	tr|A0A1V0AE29|A
tr|A0A0K2DEL3|A	tr|A0A0K2DIW5|A
tr|D1A831|D1A83	tr|D1A2A9|D1A2A
tr|D3DG82|D3DG8	tr|D3DGA0|D3DGA
tr|A0A0Q7U4P0|A	tr|A0A0Q7TN02|A
tr|A0A0Q7WYQ0|A	tr|A0A1Q4AKR2|A
tr|A0A1U7JHT7|A	tr|A0A1U7JLK8|A
tr|D4M8B5|D4M8B	tr|D4MAF6|D4MAF
tr|A0A0L6U1N8|A	tr|A0A0L6TXK7|A
tr|D1AMD7|D1AMD	tr|D1AMF2|D1AMF
tr|A0A1A6C0Q2|A	tr|A0A1A6C058|A
tr|A0A1H7YHR1|A	tr|A0A1H7X2P2|A
tr|A0A193LD93|A	tr|A0A193LH42|A
tr|K0NJM4|K0NJM	tr|K0NNT3|K0NNT
tr|A0A1I4X515|A	tr|A0A1I5IV84|A
tr|B0VIM4|B0VIM	tr|B0VGY9|B0VGY
tr|A0A1P8UW24|A	tr|A0A1P8UW36|A
tr|A0A151E8X7|A	tr|A0A1Q7TNE8|A
tr|A0A1J4XKT9|A	tr|A0A1W9IIZ7|A
tr|A0A1L6LNS3|A	tr|A0A1L6LV72|A
tr|I3TF36|I3TF3	tr|I3TFG0|I3TFG
tr|A0A1B1YU88|A	tr|A0A1B1YPY8|A
tr|A0A1X7I962|A	tr|A0A1X7L8C0|A
tr|A0A127F5S7|A	tr|A0A127F020|A
tr|A0A147GWY6|A	tr|A0A147HC26|A
tr|I4BVH0|I4BVH	tr|I4BXN1|I4BXN
tr|A0A0S9QB57|A	tr|A0A1V1WA56|A
tr|S0G617|S0G61	tr|S0FTC9|S0FTC
