# Supplementary material for: Inter-protein residue covariation information unravels physically interacting protein dimers
Source: BMC Bioinformatics. 2020 Dec 17;21:584. doi: 10.1186/s12859-020-03930-7 (PMC7745481; doi:10.1186/s12859-020-03930-7)
Supplement: Supplementary file 5 — Additional file 5. Final ER-MSAs at different ASA thresholds. Available on Mendeley data (http://dx.doi.org/10.17632/9bk2r55286.1). [file 12859_2020_3930_MOESM5_ESM.zip › Additional file 2/Final ER-MSAs/Negative ER-MSA dataset/ASA0.0/paired_MSA/1ep3-B-1rm6-A/MSA_ready_for_MI.txt]

MSQLQEMMTVVSQREVAYNIFEMVLKGTLVDEMDLPGQFLHLAVPNGAMLLRRPISISSWDKRAKTCTILYRIGDETTGTYKLSKLESGAKVDVMGPLGNGFPVAEVTSTDKILIIGGGIGVPPLYELAKQLEKTGCQMTILLGFASENVKILENEFSNLKNVTLKIATDDGSYGTKGHVGMLMNEIDFEVDALYTCGAPAMLKAVAKKYDQLERLYISMESRMACGIGACYACVEHDKEDESHALKVCEDGPVFLGKQLSLMSPKLPQHGTVGVRTPLVDGVEKVTGKAKYTADIAAPDALVGRILRSPHAHARILAIDTSAAEALEGVIAVCTGAETPVPFGVLPIAENEYPLARDKVRYRGDPVAAVAAIDEVTAEKALALIKVDYEVLPAYMTPKAAMKAGAIALHDDKPNNILREVHAEFGDVAAAFAEADLIREKTYTFAEVNHVHMELNATLAEYDPVRDMLTLNTTTQVPYYVHLKVAACLQMDSARIRVIKPFLGGGFGARTEGLHFEIIAGLLARKAKGTVRLLQTREETFIAHRGRPWTEVKMKIGLKKDGKIAALALEATQAGGAYAGYGIITILYTGALMHGLYHIPAIKHDAWRVYTNTPPCGAMRGHGTVDTRAAFEALLTEMGEELGIDSLKIRQINMLPQIPYVTMYAQRVMSYGVPECLEKVKAASGWEERKGKLPKGRGLGIALSHFVSGTSTPKHWTGEPHATVNLKLDFDGGITLLTGAADIGQGSNTMASQVAAEVLGVRLSRIRVISADSALTPKDNGSYSSRVTFMVGNASISAAEELKGVLVKAAAKKLDAREEDIEVIDEMFMVSGSQDPGLSFQEVVKAAMVDSGTITVKGTYTCPTEFQGDKKIRGSAIGATMGFCYAAQVVEASVDEITGKVTAHKVWVAVDVGKALNPLAVEGQTQGGVWMGMGQALSEETVYDNGRMVHGNILDYRVPTIVESPDIEVIIVESMDPNGPFGAKEASEGMLAGFLPAIHEAVYEAVGVRATDFPLSPDRITELLDAKEAAA
M---KDMMTVVSNRPIAHRIHELVLSGSLVQHMHMPGQFVHMKVGA-TPLLRRPLSLCDINQKANECTIIYRVEGA--GTTLLSQKARGETVDVLGPLGNGFPVTAAKRGERALLVGGGIGVPPLFELAKQLSQNGVFVTTVLGFQTKHVAFYDEKFASF-G-ETYVTTVDGSYGMKGFVTDVIRANDLSFDVLYACGPKPMLRALANDFPHQ-QVYLSLEERMGCGIGACFACVCRVPHSETAYKKVCSDGPVFRAGEVLLM---------IGKSVIRKEAWDKVTGRAKYTHDKLQQGMLHAHLVTSPYAHALIHEIHFEKALSVPGVRAVVTGKGLP---G--EDLRDRPPIAFDKVRYHGEVVAIVVADTPIQAEKGANLVQIVYEPLPTVGSPRAALQAGAPLIHENPNTNIAHRTKIRKGNMEKGWSESEVVIETSVAFSPSDHLAMETRCATAEIFP-DGRIEITASTQSPFMIKKLISTYFGEDVGKVVVHTPLVGGGYGGKAPVQ-LELLAYLASKAVGRKVSVWNTREQDMITSPVHIGMEATVKLGCTKDGMIKAAEILFLFDGGAYSDKAIDVTRAAAVDCTGPYRIENVWCDSLCIYTNHPYASPFRSFGHCEQAFAIERAMDILAEKLGMDKLELRLKNAILPGHTTPT-RVLLNVGNLPACIKRLRELIQWDQWQR---NARAKGVSCSWKTSTID------TDASSGAIVTFNPDGSVNLMSGVVEIGTGSKTVLAQILAEKLKMDIDDIHVKDIDTQSTPEHWKTVASRGTFMGGRAVLNAAEDAIRQLKAIAACVLRSPIEDLEVGYGKVFVRDDPAIFIPIKDIAYGYKYPNGQIIGRGNYTLRHLTPLDK-ETGAG-KPGPEWTVCAHAVEIEFDKRDCTYQILKAVSVVDIGEVLNWKAAIGQIIGAMSMGLSFASRETFLFDYERVLNPQIRTYQPIRFGEHPEYIADFIKTPQIDAPYGARGAGEHGLIGIPAALANALSIAAGVPLNKLPLFPEQIWRAQKG----K
MIL-QDRMVVQSQQQIAQDIFEMKLTGNLVGEITSPGQFVHIRVADSEPLLRRPISIAAIDQAAKEMTIIYRAEGR--GTKVLSEKRSGDTVDVLGPLGNGFPVDEAMPGETVVLVGGGIGVPPLYELSKQLTAKGVTCIHVLGFQTETVVFYEEQFMQL-G-ETYIATVDSTRGTAGFVTDVLQTVDANFSMYFSCGPMLMLQAVQQMYPNK-KGYLSFEERMGCGIGACFACVCQTTESSKDYVKVCSDGPVFPAGVVALMKY-----TTVGKSEQRVDVVGKATGKVKYVGDYHVPGLLHAKLVTSTEAHAWIKSIDTTKAWEVPGVRAIVLGDAFP--YG--PILADRPPLAFKKVRYYGEPIAIIVADSEHQGKLAASLVEVEYEPLPVVNSVKQAFGPDAPIIHEDPGTNIGSHIKIRKGDFATAWAACEETISATYSFNLSDHAAMETRSTSVEINP-DGKVVVHSCTQSPYTIKKVLNQFFNIEVGDVVVHVPVVGGAFGGKGTVQ-LEPLAYLASKAVGKMVKLQYEREEDMITAPCHIGVDMTIKLGATKEGEILAGQYTFLIDAGAYTDQAAGITRAMALDCTGPYHIPHVWCDSYCMYTNHPFATSFRGYGHPELTFGIERTMDKFAKQLKIDPVVLRLKNAIKPGHTSPT-QSILNIGDAAKCIERAKELIEWDQNKE---DERSKGISLFWKTSTTA------TNAQAGVVLTFEADGTLNLNCAAIELGQGTKTVLAQIVAEKLQMNINDIHVNEVNTQYDPHQWRTVASSTTFLAGRAALLAAEDAIRQLKKTAAIALQCSEEDLEVGGSRVYIKSNPQHAIPFKDVSYGYKFPNGQVVGVGTYIQKHLTPMDK-ETGFG-DVGPWWSVGAQAIEVEWNKRDCTYKMLRAVTVLDGGTILNPRAAEQQMRGGMFLGLSWASTESFVFDSAITQNPNFRNYQMIRFGEQPEYLVDFVETPAADGPYGARGIGEYGVIGAAAALGNSLSRAADVELDHLPLIPELIWQTKKE--SGR
MK--RALMNIIGHTKIAKDTYRLLLKGDIVHDIKAPGQFVHIQVDE-RFYLRRPVSISDMDVKEETITLLYKVMGK--GTDALTTKKVGEDLDVLGPGGSGFPAQNL--GRHALLVGGGIGVPPLYNLAKQLKADGVEVTSVLGFQSAEDAFLTEAFAEF-G-DVHITTNDGSLGTKGFVTDVLPSVEESCDMYFTCGPTVMLKAVKKQLDHK-PGYISMEERMGCGIGACFACVVEAND-EKGYRRICCDGPVFDAKEVVLMET-----LSSYKQMIRPDGKAKVSGELQYLSDLSFPSMLYGKVLRSGYPHAEILSIDTTAAEKIPGVQAVITAADIPGLNG--IITPDQPVFCEDRVRYVGDAVAAVAADSMTIAEKALSRIYVEYAPLPVIDDPEKAMDEAAILLHPT--GNLLHEASHRKGNVAEGFGYCTTIIEETYSVPRQMHTYMETEGGVIVPEA-DGKLTVYVGTQHGYKDRFQLARILDMKEEDIRIISSPMGGSFGGKDELN-IQPYAALLALKTKRPVKIHQTRRESIVSGLKRHPMKITMRTGMDSAGRLQAHQVKILSDTGAYATLGPAILDFAVEHAVGPYIVPHVETEGKAVFTNNGVSGEFRGFGGNQVTFALEGQLDRLAEAAGIDPLELRKINIRGVDDPGPL-NHRIPTNGASAVLEKVVEHVKRKELNV---GNTGSGISISMHGGGLG----YGRLDPAGGSLTLKKDGKIEAAFGFEEVGQGILNVIETIGVAELNITTEDLIIIIGDTDKVPSTGSTTASRGTSMVWHAFRRMKEPFQRLITQEASRLTGDPYEELRLGPGGVYKRLSEERLLDFQTIAKHAANG-KPLCVTTEFDFPT-TSDPV-DGG-----HFLYTFSAAYAQVEVDTCSGQVTVTDLDQIVAAGPVVSLIGYRGQIEGGGIMGLGYALMEDAIMDKGRYVTENLDEYLIPTIKDVPTMLVEPIQELEFGDEYGPRGVGEIGTVAAAPAIASAVFHATGHWVDRLPISPAAVLGALAD----I
MTP-PMNAEIAETIEESPKSFVIV---PDSQFKFDTGQFVELTLPG---EGEAPFTPSSSPAIAEKMEITIMKAGR--ITGLLHECGKGQRVGLRGPYGNGYPLDAA--GKHVYIIGGGVGLAPIRSLFLTLMDRIGSVVCRFGARTPEDFIYKKTFGDWPGVQMKLTVDKAWDGHVGVVTTILNRKDIANAVAVVCGPPIMMKFATVSLLDFFSIYFSMEKNMSCGFGKCGHCML-------GRYYVCKDGPVFTYDQIGKMNR---SFSVLGSRALRIDAPEKLTGKALYTDDLVRPGMLFGALLQSPHAHARILRIDTSRAEKLPGVAAVLTAANSP--Q---PARYDETVFCIDKVRYIGDEIAAVAAVDLDTASEAVGLIRVEYEELKPVLSVEEALDPASPLIHEMYAGNVCSRVEQDFGDVEAARKGAFIVRTDRLSSKMQNGAFIEPQCALAEVDG-HGRLTLWSSTQAPHYVARTVAMVLGLPEHKVRVASPRVGGGFGPKAACSSMELATCLLARATGRPVKTTFTREQVFFHSRARHQFFHTMTTGVDRQGKLLFLDHECSLDGGAYASFGIATVYYAGSLLGAPYRLPNMRYRGMRVVTNKPASGAQRGHGGVIARALFEVQLNRIARELGIDPIELRRRNVMEAGETTCN-DLNMSSLGMRECLEAVHDRSGWNDRIRQKTPGRGIGIGCGFFVSGAGYPIYRSRTPHCTVEIKADEAGGIEVRTGASEIGQGCETMAAMIAAETLGIPLDLVRVRSGDTDLSV-DLGAYSSRTTLMTGHAVREAAENVRQKILAVVARAMKVTTEDLSIENGLVKARGEAGEFLTFAEAARLAFLEQGTIIGTGLYRPPP---GGK-FKGATVGTSPAYGCSAQVAEVRVDLETGQVKVERIVAAHDCGQAINRTQVEGQMHGCISMALGEALMEEVVFGKGEVLNPNLADYRIPTALDMPSIETIIVESNEPNGPYGAKEVGEGGIMPTIPAILNAIEEAAGVTIDELPVSPERILQALRR--QKK
MPI-QKLCTVAEAVRLNEFACSLTLEAEGME-PQGPDQFVHVKCGH-SCLLRRPISICDW--GKNRLRIVFEVRGE--GTEWLARRKAGDTLDVLGPLGCGFQVER---EARCLLVGGGIGVPPMLGCAKWTAGQST---AVLGFRSADRAMLTEEFQKC-CKDVLLCSDDGSLGQKGFVDAQVRAVLKNFTAVLACGPKPMLKNVAAVAAEYVPCQVSMEERMACGVGACLGCAIQMA--DGTMKHVCKDGPVFDAEEVEWMGKKEVRFMEVGRSIPRVDAADKVTGRAKYTDDLCPRPVLEAKILHSTIANGWVKSMDISAAQALPGVVKVLTCFDVPD--G--HPWQDDRKLLNRRVRIYGDDIAAVVAEDEITARRALELIRVEYEEYPVVLEPEQAMAEGAPVLHEEHPDNILARMDLRTPMVEDVLACPAYQFRGHYDTQQVQHCHIENPISYAWMEG--GRIVVVTSTQIPHIVRRVIGQAMGIGWGSIRVIKPYIGGGFGNKQEVL-YEPLNAWLTTQVGRCVRLDVSREETFQNTRSRHPISFDVAAAVDGDMRLMARSCTAVSNQGGYASHGHSIVANAVTGFRQLYLRIGHHSTAYTVYTNRPAPGAMRGYGIPQCNFAVECMMDDIAREKGWDPKAFRLANLMPLGYVDPF-NITCHSTGLAECIEKGAYFIGWAELREKYQSGRGVGMACFSYKTGVY----PISLETASARLVLNQDGTVQLHLGATEIGQGGDTVFSQMAAQAIGIPTEDVHIVFQDTDTAPFDTGAYASRQTYVTGKAIKKVGEEFREKLLAYAAELFP-DASGLDIRERQVVDG-AGEALISLADLAMNAFYSLVHITAEDTNHCKE----------------NTFAFGCCFAEVEVDIPVGKVRVLRIVNVHDSGKLINPALAEAQVHGGMSMGIGYALTEEMKFDTGRLLNGNLLDYKMPTSMDHPDLTALFVETDDPSGPFGNKALGEPPTIPVAPAIRNAVLQATGVAVNTLPLSPQKLVEEFTR-----
MS--QAMMTVVSQTEIAQDIFELRLKGALVKEMGAPDQFLHIRVPGDELLLRRPISIASIDAEKEECVIIYRTEGK--GTTIISQLTAGDELDILGPLGNGYPIDMLEESQNALLIGGGIGVPPLYELAKQLHAKGVNVVSCFGFKNKAEVFYEEEFAAF-G-KVNIATDDGSYGKQGFVTQYFEELDFVPDAVFACGPKGLLVAVSKTFDPS-LTYLSLEERMACGIGACYGCVCDKKNSAYDNYRVCVEGPVFRAEEIVLMEN-------ISKSIKRFDFDDKVEGKAKYCADLHPEGMLYARTLRSEVPRAKIRAIRLPE---LPEGYTIIDHRDIPGKNP--IVYEDQPFLATDEVNYIGQPILLVVGADKEIILEIINQIEVEYQPLTPILSIEAAVEAKAPYLFGD---KYFVEYSYAKGDPDKAITQAVRVVEDELRTGYQEHVYLEPQALLGVYDG--ERVSVYGSMQCPYYIHSGLKQALGWGDERVRVVQLPTGGGFGGKEEYI-PGVHVALAAIKTGKPVQLVFDRQEDIRATTKRHPSIIKIKSHLDAENRIIAREIDVKLDAGAYAGLSSVVLQRTIFSVCGVYDIPNLKVTGKAYATNNIVTGAFRGFGGPQAFFAIEMHMEHIAKELGADPLVLRRSCFLEKGDTSST-GGVFSDIKLAEIADKVARRSGYQEKRGRFAGKRGIGCSFFFHGCGFT----GAGELKSKVKLRKYADSTVGLFVSSTEMGQGALTTLRKIVAETLGIPIGQVKQAYPDTAVCPDSGPTVASRTVMIVGRLLQECAEQVKQRWDEEAFEVVR-------------------------------------------DYVYPQNLSWDS-EKLSG-NAYPEYSWGANVVEVAVDPMTYEVGIKGVWAVYDIGTPIDEKIVQGQIEGGIMQGLGYAAMERLQTAGGRLLQESLAEYLIPAATDFPRIALELIENPYAGGPFGAKGLGELPMVGVAPAVAAAVEQAIGKKIDRIPLTPEYIRELM------R
MPKLLVQAAILQHIDLSSSIKQMTIAAPLLAQTAQPGQFVHVKGAGHEPLLRRPISIAGVNREAGTLTLIYRIVGK--GSAMLAALKPGDLLDCLGPLGQGFALRG----EKPLLIGGGIGIAPLLFLAQCLCPLPAE--IIMGGRTQGELFWQPLFKDA-CQHIHVTTDDGSLGVKGLTVDILPQMLRHFDMIYACGPQPMLRAVTAIAGTHVPCQVSLEERMACGIGACLVCTCNTE--SGAKKKVCSDGPVFWAEEVLLM-------QIIGSSVARIDGVSKVCGKAEYVDDIFVRHMLHAKLLRSTIANGRVRRIDTAKAGTLPGVEAVVTFEDVPF--G--HPYQDDRHLLTGRVRLWGDEIAAVVAADELTAEKALRLIDVEYEEYSPILNGEDALQENALEIHAG-TKNIIKKTGYQLGNLEQAFAEADYILEGDYKTSVVQHCAMENHSAFAYVDA-TGRIVICSSTQIPHICRRIVGQALGIPWGKVRVIKPAVGGGFGSKQDVV-VEPLAAFLSTKVGRPVKLELSREETFIATRTRHAMNYWLKSGVKKDGTLLARQARIISVNGAYASHGHSIGAKCSGTVRVQYKQKAVECEVTTVYTNMPAAGAMRGYGIPQVIFALECHMEDLARAIGMDPLEFRLKNFHEPGFVDPL-NVKAHTSGLWECVEKGRKLIRWDEQKAANRTGRGIGAACFYYGTATW----PVGLELAGARIVLNQDGSVQLQVGATEIGQGSDTVFAQMTAEILGIPLDWVHVVVQDTDITPFDTGSYASRQTYVSGGAVKKAAEEIKAKILERCRLMTDIPIHSLDIADGWVIYKQSRERLKSLESIALDSYYNLAPITADVSYQART----------------NAFAYGCTFVEVEVDIPTGKVDVLQIYNIHDSGKIINPDLATGQVHGGVSMALGYALYEQMLFDSGKPLNNNLLDYKLMTAADTPKIGVAFVETDDPTAPFGNKALGEPPAISAAPAIRNAVLDATGVAINELPLNPQRLFERFKAECCHV
MF--LEDGKIISHESLGNGQYLMEISCPQVSADAVPGQFVHISCGASNPLLRRPISIHRINKEKNTIELYYLVVGK--GTTLLSAKIVGSTISLMGPLGRGFELNVP--EKRTVLVGGGIGIAPLLALAEELKANGKEVVSLLGAAGAEGLVRAKEFAAY-G-DIVEITEDGSLGEKGLVTEYLQPLIKNNTIIYTCGPEGMLKAVVKAASEVVPCQISLEAAMACGVGACLGCTCVKGV-HGGYPKVCKDGPVFWSSEVKLMAK---DLKYVGKPFPLKEASQKVTGQLLYNSDKKAYNLLHAKMLLSPIPHGIIKKINTAQAEKLPGVKGIFSYLNSPK-----DYSPKNELIFSKIVRHVGDRVAVVVAMDLETAQAAVDLIEVEYEELPVILDLEDALHNTNVQIQPP------PEYNYVIGNPASGFEDADYIFSHAFASPKGHHCTMETSCVIASCDS-LGKVTIQTNTQNCWMVRYTVASALDIPLNDIRVIKVDGGGSFGLHLEAT-LEPLVAFLAKQTKGTVKLHLNRNETMLSTRCRTSVKTKIKTGVKKDGTITAMDIQVIADAGAYTSISAWMPKSIGNKVKRLYKIPNLSYKGNLVHTNTAVSGSFRGFGTAEIFAALDTHMGNLARELNLDQVEFRLKHVMNPYDNDPLTGHTFGNSGIKECLTEGAKAFGWDGKKNITSNSYGIGVGCCAHTNGCF----GYHQDFAAMTLRINEEGAALLNTGLHDLGVGTKTMLAQIVSEVLDIEMSKVTPLECDTERSSYDVGTQATRTAYVGGNAAKAVSEKVMLMLLEEAAKMLSVPRTELIVEKGHIKAINNPEKAASYGEIVMYSLKNNKEIFAYDSYAAQA----------------NPTSYAVNFAEVRVDTKTGHVDVLKIVSAHDIGKAINPMLVEGQIQGGIAMGLGFALSEELEYTEGKCKNPNFSNYFPFRASEMPEITKVLIEKGEVHGPWGAKGIAEITAGAVAPAIVNAVNNALNTNMTILPLNTERLLKEIST--KVN
MHN-PYPATITKIVDETGKTFTVEFDDVMERFGNKPGQVAELSVFG---EGEATISITSSPTRGKFLEFSVRRVGR--LTSVLHQMEVGQKIGVRGPYGNWFPYEMK--GKDLFFIGGGIALAPLRSLIDFVLQYRKKVEILYGARSYNDLCFKSDFERWPNTKVYTTIDRPWTGHVGFVPNYVEEVNPENKIAIICGPPIMIKFTLAVMEKLFQIITTLEMKMKCCIGKCGRCNI-------GSKFVCVDGPVFSLAQLKQMGMDERRHTQVGRSVPRIDAPAKAKGEALYTDDMTLPGMVYGKIKRCEYAHAKIKKIDYSKALELPGVLAVLTGDEAPNKWGIVPQSANETALAVDKVRFWGEGVAAVAAVDEETAEAALDLIEVEYEPLPVLLDPFESMAADEVLIHEDRPGNILHEGVQVYGDVDKAFEECAYVIEREFKTNYPQQAFLEPHTSLASYDPQSGKLTVWSSTQVPHYLHRQLSIVLEMPMSKIRVILPAVGGGFGGKGEASSADFCAALLSRKIGRPVKITFERQEVFMTNKGRHPCYMKLKVGVDKDGYIKAVDFENILDKGAYAGWGIVVLFYTASMIHLPYKVPNARFRGKSVFTNKPSTGAMRGLGGVQPRFAMECILDELAEMMGMSPYELKMKNAVESGYTAIN-NMYVPHSEYKKCLQVAVEKSGYLEKHGKLPFGKGIGLAGGYYISGTAYTLYQSYRPHTTVLIRVDTEGGVTVHCAAADIGQGCNTVIAQMAAEALGVHYEDVHVISGDTETGTFDLGSFASRVTYATGAAIKEAAEQINQKIKEVAAGILGCRADQLAIKDRKIYSIYEPKFNMDWEKAVRAVVNTVGSLVGIGHFTPARRKGGNR-VQGANIGHSPTFGFSCQVHEVEVDVETGRVYVKKVTEAGDMGTPVNPMSAEGQVEGSIIFNMGAALYENMLVDTGRILNPNLHDYKVPTVMEMPEMNTNIVESYDPTAPFGVKETGEGAVQPTFPAIANAIYDAIGVRFYEVPITPEKVLKALKEGCSPK
MLN-PRIGVVTDIRQDTPKTFRVVGTDGKKLFEHIPGQCAMLSVPG---VGEGMFSITSSPTNEEYMEFSIKKCGC--LTSWLHMMDVGQQITVRGPYGNGFPVETK--GKNLLFIAGGIGLAPLRSVINYVRDKRETVQIIYGSRSKDDLVDYQEINEWDGIEVNLTIDREWDGHVGFVPNYVKELN-ITKTVVMCGPPIMIKFTLGGLKELFQVFTTMELRMKCAIGKCGRCNI-------GNKYVCKDGPVFRFDQLSEM----------------------------------------AKIYHAKIGNGIVKSIDTSKAEALDGVVKVVTFKDVPN--G--HPWQDDRNILTGRVRYYGDDIAAVVAEDEITAQRALRLIEVEYEEYPVEIHPRKSMYGSKPPIHLDKKDNVLVRSNYFIGNVEEGLKESETVIKRSYKTPIVQHCHIENPISCAYMEN--GRIIVVTSTQIPHIVRRVIGQALGIPWGKIRVIKPYIGGGFGNKQDVL-YEPLNAFLTTQVGRPVKLDITREETFCNTRTRHSIEYDLTAGVDSEGHLLAKDMLAISNQGAYASHGHAIAANGLTAWRLQYACPNIKGEAYTVYTNTPVGGAMRGYGIPQVCFAIECFMDDIAKEIGMDPLEFRKKNLIKGYYEDAYLKIAANTNGIFECLEKGADYIHWEEKRKEYTTGRGVGMSLFSYKTGVW----PISLEIAGARMTLNQDGSVGLMLGATEIGQGADTVFSQMAAEVLNMDISDIHIQVQDTDVTPFDTGAYASRQSFVTGTVVKDCANLLKKKILDYAKELLPEETRKLRLDHGWIMAG--KDPAISLGNLALESYYSLSVITAEVSEQVKK----------------NTIATGCCFAEVEVDIKLGKIKILHIINVHDSGKLINPKLAEMQVQGGMSMGIGYGLSEQLILDTGRPLNGTLLDYKLMTMMDTPDIKADFVELDDPIGPFGNKALGEPPAIPGAPAIRNAVLHATGVAFNENPLTPQRLIYGFIK-----
MKN-SIKAEVLKVTEESSKTFTLK---PSENFSFSTGQFIEFSLEG---IGEAPFTPSSSPYITETIDITIMKTGY--VTEKIHQLKSGDIVGIRGPYGKGYPIESF--DKEILILGGGVGMAPLRSFLLTLIKQIDKITLCYGAKSPEDVIYKSQFEEWKNLEVLRSVDKPWQESVGVVTCLLDKIKLKNTLSIVCGPPIMMKFGTRKLLELFQIYLSMEKNMSCGLGKCGHCQL-------GPHFVCKDGPVFIYEKIKNMPA-------VGQDKLRKEGPKKLTGAALYVDDIPVKGAWHGVTVRSTVPHARIKDIRFLKGFPWKQAV-VVTAADIPGINR--LIEDDQPLLADAITRHVHEPVALIAHPDRSAAYESLKFVEIEYEALPAALTIEESLRKKAILRGSD---NVFKQFRIKKGDAAKAMKKAWKTVDTVFRVPHQEQAYIEPQGMVSWFEK-DGTLVLLGSLQCPYYIVKAMQPIFGLPEEKIRVVQAVTGGGFGGKEEYM-IAGHAALLARKAKRPIKMIYDRHEDMAVTTKRHPAVVRHRAGIDRKGKLVALDIDVVMDAGAYLTLSPVVLSRGVLHASGPYTCADVDIRARCVATNTPPNGAYRGFGAPQTLFAAELQWENLSEASKIDSLTLRERNLVKIGSELST-GQILESVGLKKCLEVVVKRSAYAKRRKEHATARGIGLAAVHHGSGFT----GNGFLKSRASLSLTKRGRFRIEAAASEIGQGSMSTLSQIVADALGVPYEWIDLEVNDTRRVPDSGPTVASRTCMVVGGLLHAAARDLKAAILAKTKKFPK-TETELQAAAKALAAK--------------------GPLRFTRRFEKNTDIEFDD-KTYRG-DAYGSYGYAALAVDLEVDRTTYEVSVKKVWTAQDIGKAINPKIVEGQIMGGTLQALGWALLEKPVYKNGAMINNQLTNYIIPTAMDAPAMDVVLVEEPYSRGPFGAKGVGEMPMDIPAPAVCAAIRQATGLLFPEIPVTPESIAEALRR---KK
MPKLVVEAQIVRNSEIGNQVKELVLYAPEIATMAKPGQFLHVRVAKSHPLLRRPLSISGADREAGTVSTIYRIVGQ--GTAYLATLDTKDSVDCMGPLGNGFTIQG----QRPLLVGGGMGLAPLVYLAGALCPRPSE--VLMGGRTKEEMFWLSMFHNM-CNNIHVTTDDGTLGSTGVTLDILPELLSTFDIIYTCGPRVMMEGVARLAEEHIPCQVSLEDFMACGIGGCLSCTCATN--DGTRKKVCTDGPVFWAQEVISM-------KTVGKGISKIDGMSIATGKPVYTEDLAMANCLVVKLLRSPHAFARINSIDTTIAEKLEGVECILTYKDVP--KG--QSYPEDRLILEEVVRYIGDEVAIIAAVDEKTALKAMSLIKVKYELFDPVLDFEKAIG-HASIVHAEKDLNIVSSHKVEVGNIDEEIKKCDIVVEETYYTQANAHAMMETYRASSYLDH-TGRLVIVSSTQIPFHVRRQLAKALQIPASKIRVIKPRIGGGFGGKQTSA-VEIFTAIVTLKTGKPAIIIYDRKETFSCTTSRHAMRLSVRLGADSNGYIRVVDIQGLSDTGAYGEHASTVFSVVGDKTLPLYNTTAVRFTGNVVYTNKMPAGAFRGYGATQGAYALESTVNLLAEKLAMDPTEIRLMNLIKEGETCLTYGKLLGSSTLHKCIEKGKELIGWKERYPAQQDKRAIGMAVTMQGSGIA------GIDTASAEIRLNDDGNFTLLIGSTDMGTGSDTILAQMAAEILEIPIENIIVNAADTDISPYDPGSYASSTTYVTGMAVVQAAQDLKRQIIESGAKFLEVSSEEVEFDGETISMIKGEG-SVRLEKLAEFLVLGTHQLVGNATYGSPV----------------SPPPFIAGFAEVEVDKETGKIDLIDFVAVVDCGTVINPKLARIQVEGGIVQGIGMALYEDVKFGKGKLLTNTFMQYKIPCRKDIGNVQVAFEESFEKTGPFGAKSIGEVVINTPAPAIAHAVYNAVGVRVTSLPITPEKVFMGMQN-RINF
MGISKITAEVAVQKPIAAGIYDMTLKVGEMAKEARPGQFVSVYSNDGSKLLPRPISICGIDAEKGELRIVYRIAGE--GTKEFSGYVSGTKVEVMGPLGNGYTIKD----KKAIVIGGGIGIPPMLELSKQLNCE---KAMVLGYRDET--FLKEEFEAL-G-DVYVSSDLGTAGIKGTVLDAIKEYGVEGDIIYACGPMPMLRAIKAYAEEKIEAQISLEERMACGVGACLGCVCKSKETHVHNKRICKDGPVFDAREVEIM-------KVVNQPIRKKDAMALVTGKPVYTDDLAPKDCLIVKLLRSPHAHAWIEEIQTDRAWKVPGIEAIYTYQDVP--QG--QTYPEDRLILDQRVRYVGDPVVIVAGETEKAVDRALKMIKVKYKVLEPILDFHDAKD-SDILVHPENKRNLCASEKDSYGDIDRVFEECDVVVEGTYHTKANNQAMMETFRTYTYMDT-YGRLNVVSSTQIVFHLRRILGHALDIPKSKIRVMKPRIGGGFGAKQTSV-AEVYPAFVTWKTGKPAKIIYTREESQVQGSPRHEMEVTCKIGAMKDGKIRGISVYTLSNTGAFGEHGPTTVGLSGHKAISLYGLEAYRFDYDVVYTNVEAAGAYRGYGATQGIFAVESTVNELADKLQIDPIRLRQMNMVKEGEKMPSYGETANSCALDRCVARVKDMIGWEEKFPCRVGDRSVGISLAMQGSSIS------NVDVGSANLKLNDDGFYVLGIGAADMGTGCDTILAQMAAEVLECDIDRIVTVGADTDISPYDSGSYASSTTYLTGKATEEAATELRRRIVEAGAKTLGVEADQVEFDGDFVRCLEDGR-EISLVDLATASMCNNTAFQVTATKSSPV----------------SPPPYMVGAVEIELDKETGHVEILDYAAVVDCGTVVNPNLARVQTEGGIVQGIGMTLSEDITYSKGKLWENSFMQYKIPTRLDMGKIRVEFESSYEPTGPFGAKSIGEVVINTPLGALTHAIYNATGIRFHELPITPEKIAMGILE--HES
M------YPILEAKKLADKIYLMVVKAPRISANCKPGEFVIVKMDE-K-GERIPLTICDYDREKETITIVFQTVGA--STERMSALQAGDSFDVVGPLGNPSDFVKK--KKKYLFVAGGVGTAPVYPQVKWLKEHGIDVDVIMGSKTKDLLILEEEMKAV-AGNLYVTTDDGSYGHKGMVTEVIKDLVKKYDVCVAIGPMIMMKFVCLLTKELIPTVVSLNPIMVDGTGMCGACRVTVD---GKVKFACVDGPEFDGHAVNFM-------KYVNQPVRKKDAMQLVTGQPVYVDDIAPKDCLIVKLLRSPYANAMVTSVNKAAAMKVDGIEAIYTWEDIP--QG--QTYPEDRLLIDRHVRFVGDVVAIVAGRDEKCVDKALKLIKVQYEVLEPLLDFRKAKD-NPILVHPENRRNLCAHDETGSGDVEEVLKNSEIVIDRVYHTKACQQTMMETFRTFCTIDT-YGRLNVVSSTQIVFHCRRIISNALHIPKTMIRVSKPRIGGGFGAKQTSV-SEVYPAYVTWMTKKPSKIIFSREESMIASTPRHEMEIHVRVGADKNGIVNGIDMYTLSNTGAYGEHGPTTVGLSGHKSIPLYGAKAFRFVSDVVYTNHMSAGAYRGYGATQGLFAVESAVNELAAKLHMDPFEIREKNIVREGDVMPAYGQVNTSCALDRCLTRVKEMIGWEEKYPVRDGNRAVGMGMAMQGSGIT------SVDVGSATIKVNDDGFYTLSIGAADMGTGCDTILAQIAAEVLECSVEEIIVLGADTDSSPYDSGSYASSTTYVTGKAVEQCALKIREQICKLGAGLLKCPENEVVFDGKSVRREGAGQ-QVSLTDIATASMCGNIALEATVTNSSPL----------------SPPPFMVGAAEVEVDLETGEAKVINYAAAVDCGTPVNPNLARVQAEGGILQGIGMALTENITYNQGKLAENSLMQYKIPTRIDIGHICVEFESSYEDAGPFGAKSIGEVVINTPLPAVSDAIFNATGTRFYELPITPEKIAMAVAEEKEQA
MRN-PMPVTIADVTDENDKTFTLAFDRDAAGFAYLPGQFAELSLFG---SGESPIGIASSPTEKGHLLFTVKRMGV--VTSELHASAAGTKMGVRGPLGHPFPWERE--GRNILIVGGGFAFTTLRSAITYLLANRPTITAVYGAREPGELLYKPALKQWNDIAFTTTIDRPWNGRVGLVPVVVKEIGAENAIALVSGPPIMIKFTIPVLVELFDIVLSLENRMKCGIGKCGRCNV-------GAKYVCLDGPVFTWALLEKMRT---------DNAFRNDARAKVTGRATYADDVSFAGMLHAVPVYSDYVSAKDLKIDADEARAYPGCVRVITAADVPGSTG--QIEKDYPIIVTDRIRSWGDVCAIVVADTREAAKAAAALVRITATAIKPVLTIDEALEPGAPVVPSWSDSNIVTHHRLRHGDPEPLFAGCELIMEEDFTTQAIEHAYMEPEAAVCVPRA-DGVVEVYGSMQHPFSTRRFTAALLGEPLSNVEVYTISVGGGFGGKDDNA-VCARAALAARLTGRPVKMRYDREWSMRETYKRHPYRLHYKVGVSSEGKVLAVKTTMYADSGAYLSVTPWVTWRSTAQCFGPYSIDNIHADVYGVATNNIFTGAMRGFGAPQVNFAVEQLMDMAAHKLKIHPLGLRRINMVKQDSVTVT-GQKLHTVSLEDVMNRVVHEIGYRKKYELCSETYGIGLAISYRGASLG----AEGMDFCGCIINGQYDGSILLEAGIHENGQGSESTMSIILADELGTDRKRIRYRRSSTSSIPDGGTTVATRGTIMGGSAVVVAAKQYKELLQKHLAERLRCKPEEVTFHDDKIWGL-NFEYSLTWEEAMRELFLQRITPYAFGTFQAPP-VSWDD-TNGQG-DAYFTYVYSCQAVELSVDKKTGKVKLLNIVAGHDIGKAINKAMLLGQMFGGVTQGMGMALMEEFVREGGKSPTLNFDKYMIPRTTDLPEMTGIIVENHDPNSLTGAKGIGEPAIELIAPAIANAVYNATGVRYKDMPIRIRP--------EDLA
MSG-KETTVVVSQTEIATDIYDMWIAT-DLSLQAKPGQFISVYTQDKSTLLPRPISICEVDRENRRIRIVYRVAGK--GTAEFSGYHAGAPIDILGTLGNGFPLEAA-KSKKAFLMGGGIGIPPMLELAKELDCE---KDIIVGYRNSEL-FLADELKQY-G-NLYVATEDGSEGTKGNVMNAIAENNLKADVIFACGPMPMLRAIKKYAQEQIPAYISLEERMACGVGVCLGCVVKTKNSHVKNARICTDGPVYLASEVDIMSTARRDYHAVGKCIPKKDSSQLLLGKPVFTDDITPRDALVIKLLRSPYANAIVEDVKTDIALKVPGMVAVYTWEDVP--KG--QTFPEDRLILDRHVRSVGDAVAIVVGESEKAVDKALNMIKVKYTILEPVLDFRKSLD-NKVLVHPEVKRNLIHHEEDEHGNVEKILSECDEIIEHTYRIKAAQQAYMETCRAYCEIDR-YGRLHCISSTQIVFHLRRILSNALDIPKSMVRAEKPRIGGGFGAKQTAV-CEVYPAFVTWKTKRPSKIIYSRKECQTIASPRHEMEVTVRLGAMRDGHIRAIDLYTLSNGGAYGEHSTTTVGLSGHKSLPLYTCEATRFSCDVVYTNVQAAGAYRGYGATQGIFALESTVNELAEKLHIDPVELRLKNIVREGMFMPAYGETANACALDRCIMHCADNFHWADKYPVRDGNRAAGMALAMQGSCIS------NVDVGSCTLKLSDCGTYNMMIGAADMGTGCDTILAQMAAEVLDCEPDDITVFGADTDASPYDSGSYASSTTYITGMATQNAALELRENIKKIGAQMLGHAASEVDFDGKEVYIINPDGVCVSLSDIATKSQVNNIPVDITATYSSPV----------------SPPPYMVGMVEIELDKETGAVKILDYQAVVDCGIPVNPNLARVQTEGGIGQGIGMALYENVTYNGGKIAENDLMQYKIPTRQDVGNINVEFETSYEPSGPFGVKSIGEIVINTPAPALAHAIYRATGVWHRTVPFTPEKILMGMVDDLRVK
MK--DVEFKILTNEPLTGDIFKMTLDG-DTSDIKRPGQFVEISIPG--RYLRRPISVCDW--SENRLTLIYKVVGE--GTEDLSYMEPGDYISALTGLGNGYDLKKI--PKNPVIAGGGVGVPPMYALAKELKKIGITPYVALGFNTKDDVFYEAEFKAL-GVPVNVATVDGSYGAKGFVTDIIGD----HDYALCCGPEPMLKAVYNVVKD---GQFSFEARMGCGFGACMGCSKKTK---TGFKRVCKDGPIFMMEEIAWM-------REVGKGIQKKDAMALVTGKPVYMDDLAPKDCLIVKLLRSPHANAIVEEVNKDKALKVPGIEAIYTWEDVP--KG--QTYPEDRLILDRHVRFVGDPVAIVAGEDEACVDKALRFLKVNYQVLPAVLDYHKALD-NENLVHPEPKRNLCAHMEEGNEEMDEIFNDCDVYLEETYHVPAVNQAMMETFRTTCYIDT-YGRLNVFSSTQIVFHVRRIISHALGIPKSKIRAMKPRIGGGFGAKQTVV-SEVYPAFVTWVTKKPSKMIYSRYESQIAGSPRHEMEVKIRLGAMNDGKIRALEVYNLSNTGAYGDHGPTTAGLTGHKTMPLYTMERFRHSFDVVYTNQLAAGAYRGYGATQGVFGVESIVNELAVKLNMDPVELRLKNVVKQGMTMMAYDEVANSCRLDECLIRASEMIGWKDKYPCTDGNRSVGIAMAMQGSCIS------YVDVGSATVTLNEDGSYRLAIAAADMGTGCDTILAQMAAECLGVTTDEIFVSGADTDTSPYDSGSYASSTTYVTGQAVVKACTELEKRIKEVATRMLECSLDELDFDGRMAKNLVTGQ-TVTLEEIGYKSQAFNLALQVTESHTSPV----------------SPPPYMAGAVEIELDKETGEVEILDYVAVVDCGTVINSNLAKVQTEGGIGQGIGMALYENIQYTDGRLMNNSLMQYKIPTRKDLKSIRVEFKPSFEPTGPFGAKSIGEIVINTPAPALAHAIYNATGNWYRSLPITSEKIAMGK------E
M---ILKERVIENRIMGDMLYKMVISG-QAAQTATPGQFVHLQVADSEPLLRRPLSIAGIDKNTEEVTIYYKVIGK--GTELLTRIKENEYISVLGPLGTGFTVPD---SGELLLVAGGIGIFPLLSLIQAVDKEKVKLKLLWGGENKQFIAGLIDIEKM-GVNLDMSTLDGSLGTKGLVTDLLESYLKQNLRVATCGPKGMLQAVTKICLGHVPVEVSLEERMACGIGACLGCVCTVKDGNLKRKRVCKEGPVMDGKEVVWMTN-------------RLEGNEKVTGKAIFAGDIHVEGIVVGKILRSKVAHARIKNIITDRASKLPGVLAVITGKDFPDVYG--RTVRDEQAMVKNKIRYIGEGVAAVAAVDEETAERALELIEIELEELPGVFSAEGGLEDNAPLIHENRRDNIDALVTAKKGDIEAGFAASDLIIEDEFILPLIHHAPMEPKATVAYYDS-NRKLTVWTGTQSAFSVRRGIARYLQLPLSRVRVVGVRVGGGFGAKTTAT-IETVAAMLAIKSGRHVKIEMSRQDDFYAANPRNSMKIWVKTGVKKDGRLIARQARILVDSGAYDIFGANTTSQVVTLITGPYKFEHLDIEGTCVYTTKIPCGACRGPGGPEAHFAAETQMDRIARELGIDPFELRRINALEAGDDTVP-GQVLTDYGYTNVLNQLEIAMKDDN------TPRGIGIAGCFWGMSGI---------GSGATIHLNEDGSVTLFIGAVEIGNGVITAMALLVAEELGIPVENVSVISGDTDAGPYEGGAVGSRTTHDLGVPVLNAAREVKKQVLSFASGQLDVDVKELELGDSRIFVKNDRSRMLKLEQVANSRINATGPIVVTASSTPFKPDYKQR-VSSHSRASKPFFVFGAQAAAVDVDLVTGKVSVCKVIAAHDVGKAVFPKGVEGQIQGGVAMGLGYALSEEAVFDQGRMINANFLDYRIPTMLDVPEIIPIIIEKPNARVPEDIRGIGEPPAIPTAPAVANAVFDAVGVRINTLPITPERVFMAT------K
MAN-PEIGQIIKVVEETPKSFQVVLGN-QKEFRFEPGQVAQLSLFG---VGEATFVINSPPTRMDYLQFSVMRAGE--VTERIHQCKTGDPIGVRGPLGNWFPYAEK--GKDIYFIGGGIGMAPLRTLLLYMLDNRKAITLLYGARSPQDLCYQEEVKEWKDMELILTVDREWDKRVGLVPNVLKELAPKGKIAITCGPPIMIRFTLQALAELYQVITTLERRMKCGIGLCGRCNI-------GTSYVCVDGPVYSLAQLKKMGD---KYRFIGKATPRRDATEIVTGGTRYLNDIQMPDMLYGKVLRSPHPHALIKRIDKHQALALPGVKAVLTWEDVPDWRGT----PRHTRVLDRKVRFVGDAVALVAAATEGIAQEALGLIAVEYEVLPAVFDMEEALKPDAPQLYEEYPGNVTSLTEIVMGDVEQGFGQADVITEGQFGYENPNPLPPEPPGAIALWEE-PNRVTVWVSNQASYMDKITLYHVMNRHV-ETRSIGGPCGGSFGSKFMSWQVQSYAALLSRATGKPVKLILTKEEHLAVFTMRPASRMRAKVGMKKDGTVTAVEGTWLVDTGYYSMTTQAQVAVGCGEVQIMVRCPNWALQPVIVCTNRNASGIVRGFGGQELKCMLIPLLSLAMEKLAIDPFEFLKKNYVKPGDGYRD-GYTYRGVDYAAAMEKGARTFGWKEKWKWLKNGRGVGVG--VHGNADI------GEDASEAYVRLHPDGTAMLFSCVTEHGTGQRSNFIKMVAEVLQLPLESVSLAPADSLINPYEFGPAGSRGTYAIGAAAIRAAEDAKGKLFELLAPLLKTRPEELDTADGIVFVKGNPEQKIPWRAMS-------RTITGFGRFEPDY----------------TLSNCMMSFVEVEVDTETGKVTLLRVVNATDVGQVIDPPGLAGQLNGCLSGGIDSAIFEETVLDTGHILNANLIDYKWRTFPELPTIDNVVMETPFPSHRFHAVGVGEIATSPGPSAILMAISNAIGTWLHAYPATPERVLAALEKKRGGA
MEN-PVFLPLEDVITETPKTFVTC---PDPPIHFRAGQFMQLTVPG---VGEAPFTPSSSPYEPERLEITVLKAGT--VTDALHKLKPGDIVGLRGPFGKGYPLEKY--KKEILVVGGGVGLAPLRALLLALFHDIDRVSIKYGAKNPEELVYYKFFDEWKKVDMTITIDTPWEGNVGLVTELLKVLDLNNSYSVVCGPEVMLKFVTLSLLNAFQIYLSMNRNMSCGMGICGRCNV-------GPYYLCKDGPDMNYDLIKDM-------EIIGKPHTRVEALDILTGKAKYTGDVMLPGMLYSRLLRSSKARAKITNVDVGKAEEMPGVKAV-------------------YVLPKEQVNYQGDIIAAVAAETEDIAEDAMRAIEVDYEELNHVVNVDMAMRSNATQIREG--GNLSRPRTSERGSVEEGFSQADKIVEAEYSTQFELHQPLETHGQMVHWKD--DEILYYKTTQGVQSARDAIVRELNISSNNVRVVTNFFGGGFGSKLGANNFVAVTARLSKITNAPVKMILNRYEESLDTGNRPNSVQKYKIGVKNDGTLTAIELEAHGSGGISSGNDNL-----TTPTNEMYTCPNTRTTVGSVYINAGNKKPTRAPGYPQAFFGFECLMDEAADAIGMDPLELRKKNYADKSAGG--TGRPYTSNGLMQCYEIGAEKIGWSRRNKTPGSGRGMGMADLQWGGGGY--------AGAVIEVDIFKDGTVNVRNGSQDIGTGTKTIMAQVAAEELGLEIKDINVQIGDSNFPP-GIQSGGSNTAASVCPAVRNGALEALRKLYPIVASRFNVDPEELESVKGRIQVKDKENIGMYFKEAAALMPE--NKVMGEGRRAPNP-------------REYAGATFGVHFCEVEVDTETGLVKVLKAAAVHDSGRIINPLTAHNQVVGGVNQAVDYALTAERIMDTGCVTNPNLLDYKVITAMDVPEIDVFFVDIVDPYNNLGMKGLGEPPRIALAAAVANAIYNATGVRFRDIPITPDKILEGLAAKEGGS
MT--PEVAVIKRVEKLTVSLFDLELLS-GKPLGHRPGQFLELSIFG---VGEAPISISSAPSDSPTFQLCVRKIGN--VTTAMHARKPGDKVGIRGPFGNGFDLENK--GWDVLLIGAGLGLAPLRSLIWAVLNSRQRVFIIHGARSPQLLLFKEELREWPDVEFYSTVDVAWQGHVGVISTIIPEVDPEKTQAVIVGPPVVYKFLIKELKNRVHIWVDLERKMKCGVGKCGHCQI-------NNVYVCQDGPVFRYDRIKNMSS---QFYTVGKPAPRKDAIPKVTGQEKFTTDVVVPGMLYGRVLRSPYPHARVKRIDTSKAEAMGAV--CITFEETP--K---VSIPSDRTVLTGKPLHVGEPIAAVAAETEEKAEKALKLIEVEYEPLEAVFDPIVAMKPGKPNLHDHIKNNIAAKLEIAEGDVEKGFQEADIVIEREAKLGRPYHAQLETKSAVCVPEP-NGGVTIWTTTQTIHNCRILIGEIFGIPLNKVCVKKVALGGSFGSSIQMNTILPICVALALKAKKPVKLVSTREEDMY-DHCRYSMIIKYKLGAKKDGRLVAGQMDVVVDIGAHNIQAYPLIGCMAGWLVDLYKIPHIKYSAKAVYTNKAPACAMQGFGNPQVNFIAQTMMNEIAEKLGLDPIEVELKNYVGLGDVFPT--SVIRSCGVEELIKKGSEMIGWRNRGRPEEKGRGIGMARGFHTSGAGGPLPGEAVDFSGAMIKINEDGTVDVIASLQDMGGGALEAGLRIVAETLGVPLDCVELAPTDTCTSVYDVCLHATRGVYVGGGTLKKVAEQVRQKLLEYASRILGTYPQYLKIRQGIIYAEGISGKEITIREVAATARNKNGTIAAVDSLRQAQ----------------CPPAYTVYFLEVEVNKRTGEVRPVRAVVGADCGTVIDPIYAVAQIHGSFYRGLSYALYEDTRYNTGELTNKGFSGYNILKAPDMPDVQVFFASTYEETGPFGAKGIGEAAINPVPAVVANAIYNAIGVWIRQTPITPERVLKALKE-KGGE
MDT-PASATIKRIEHLTYTLYELVKDD-QTPLGHQPGQFVQVSLFG---IGEAPFSVSSAPG-GKSFEIVVRQIGE--VTSKLRTLKVGDKVGIRGPFGRGFDIDSK--GKDLLFIAGGLGIVPMRSLINYVLRNRTDVTILYGCKEPNEFLFWDEVSKWEDITHMFTVDSCWDGDIGVITTLLPKVDPETTKAIVIGPPIMYRFVIKDLEKKMNILISLERKMRCGVGKCGHCQI-------HGVYVCKEGPVFSYDEIKDMTQ-QKTFRLLGKKTIRKDGIAKVTGQEKFASDIAFPYMLHARVLKSPHPHAKVSFIDVSEAEKMGAT--VITFREIP--D---VSTPEDWQVLTNKPLFFGEPIAAVAAESEEEAQRAIEAIKVNFEVLEPSFDAIESMTPGKPLLHETVENNIACQLEIAEGDVEKGFAESDLILEREYRTNRRYHNQLETKSAVVNPES-GGGITVWSTTQSIHNSRLLLHQIFGIPMGKINVKKVALGGAFGSSIHVNPAVPIAVALALKARRPVKLSYTREEDMH-DHVSYQMIFKLKLGAKKDGKLTAGELHATLDIGAHQIQAYPLLGCVVGWWVSLYKLPHKKYVGKAVYTNKVPSCAFRGYGNPQISWAVESLMDELSEALGINPLEIRLKNYLGKGDVFPT--SVIQSCGVEEILKKGSKIIGWENRPRFGEKGRGMGLGRGFHTSSAGAPVPSTVVDHGGAMLKINEDGTLDYITALMDHGGGTLTAHAKIIAEELCVPLENVNIVVADTQTTIYDVCTHASRGVYSGGGAAHKVAKQVKQKLLEYASKILDAYPHALKIRQGVIYAEGIEGKEITIGEVTSIARHKNGTIAAVDSLRQGS----------------CPPHFTGYFVEVEVDTETGKVKPIRVVAGADIGTVVNPDLAAGQVHGGFVKGWSMATLEDTQYDSGDLMNRGFNNYKTPPPPDLPDFIVFFADTYEPTGPFGAKGIGEGALNPVAGAVANAISNAVGIRFYDLPITPIRILKAIKE--EGG
MK--VETCNISRHETFQGPYRRLILDASGIGCAGVPGQFVHLRIPRLGAVLRRPFSLYRA--GKDGIEVLYKPVGR--GTDAMLSMVQGDSLSLIGPLGNGFPVCGK--KRTPVLVAGGYGVAPLSFLALTSARPGI---IFIGGARADDVLCVDDFKSR-GWDVRVTTEDGSLGAKGRVTVAIDAWLRGDREWYACGPDGLLKAVGERAAANWNAWLSLDKHMGCGVGACLACVQRVRNGTEGWVRVCRDGPVFEARSIVWMTV-DRQFNWIGKGVSRVDVDDKVRGRALYVDDLDIPGCWHGCVVRSPVAHGRLKGLKKDPSFDWSQVV-VAGPEDIPGVN---MHDRSMPLLGHDEILYLGEPLAVVAAPTLQLAREAARRIRPEIEELPATLHLRDVVKQFKAGDSSW---ARLSAQTLVKGDVARGFADADFVVEGEYTAGHQEQLYIEPQGLVAIPQP-DGGIFIQGSMQCPYYIVHELHEALNLPPEKLRVKQSAVGGAFGGKEDFM-LAGYCALPALKSGHPVKIVYDRNQDILYTTKRHPVWTRYKTGVKKDGTITAIQVDYLLDGGAYLTVSDVVMYRGVLHSANGYRCENVYVNGMVCRTHTFPSGAFRGFGAPQAIWGLESHIDRMAEACGMPPHIFRLRNCLRQGDSTPT-GQILSSVGSPAVLEKALEAARFENKLGLCTGVYGIGLSFFPHGSGFT----GDGKNIGAVELALLEDGGVNIRVSSTEMGQGALTALSQIAADAVGIDMARIRYPFADTALVPNSGPTVASRTTMVVGSTVFSAAMKLKQALSQFAKQEPGLGPAD-------------------FERVARAYLSKGLPPRFEHQFQLPADVHWDQ-KTFQG-DAYPGYSWGCNIAEVEIDAATLEIKTPRVFACYDIGRVINPLLAKGQLEGGLTQALGYALMEKLGIKNGRFDADRMQTYVIPTALDAPAYDIRFVEFPYDHAEPGAKGVGEIPMDGLAPAIANAIEAATGLRMTDLPITPEKLFEEMKK----S
MI--KAWMEIISNRPIAKNIYKMELKGELVQRITRPGQFVQIKVDDSDLLLRRPISIAEYNAEKNTMTLIYRAEGA--GTKRLSRKKASELVDVFGPLGNGFPVEET--KEKALLVGGGIGVPPLYELSKQLVQNGVEVVHVLGFSTKAAVFYEQEFKEL-G-ETFVATVDGTFGAKGTVMDIINEQRFTFETLYTCGPTPMLKAIEEAFPHK-KVFLSLEERMGCGIGACFACVRRTKTNDSGYKKICTDGPVFRIGEVMLMR--------LKQVCIRPDGVEKVTGHLKFLTDLSFPNMLFAKILRSEYPHANIVSISTEKAEELPGVRAVITSKDVVGLNG--LIFPDQPVLCKDKVRFVGDAVAAVAAETEEIAEAALQLIEVEYEPLPVVDDPEQAMLPSSPQLHPN--GNILHQASYQSGNVEEAFQSCDCIVEETYQLPRQMHAYMETEGGVFVPEK-DGTLTVYAGTQHGYKDRYQLARILNMPEEDIRVVSSPLGGSFGGKDELN-IQPYGALLALKTGFPVKIHQTRRESVRSGIKRHPMKIKMKTGAKKNGKIIAHQVRIIADTGAYATLGPAVLDFAVEHAIGPYMIPNIQVEGYSVFTNNGVAGEFRGFGGNQVTFALEGQIDRLAVTLGMSPLELRQKNLRQAHDPGPV-GQKIPTDGAQQVLKQISQSKLLNSCRK---NGTGVGVAITMHGGGLG----YGRLDPAGGRISLNEEGKIEIAFGFEEFGQGLLAVIEQIAIQAIGCSREDLHIVIGDTDKVPRSGSSTASRGTSMVWQAIQRMKAPFQNSLLERASQCTDVPVSQLKIGEKGVWHR--DELLISYKELAEQTID--KPLIIETRFDFPT-TPCSI-PGG-----HFLYSFAACAVKVEVDLATGFVRVKQLEQAVAAGPVIFPQGYLGQIEGGTVMALGYTLTEEALIEKGTYVTENFDTYLIPTIKDVPSIDITAIEELCEEDDYGPRGVGEIGTVAVAPAIAMAIYDATGIWVNRLPVSREEIVNKMME-LTSK
MKV-ETKCKIVQKVWLNPDTVYMVLEAGSMVRCKGPGQFVHIKCGE-GSFLRRPISVCSCMEEEDTIAIVFERRGT--GTDWLAQRECGEYLDVLGFLGNGFAMKP---EGRYLLVGGGIGVPPMRGCAQYTMGRST---AILGFRTAQRAILLDQFKQE-CDQVLVATDDGTMGHHGFVDALVRQVLKDFTAVLACGPKLMLRSVWNVAKEFVPCQVSMEERMACGVGACLGCATPMA--DGTMKHVCKDGPIFAAEEVDWMKPNKNEYSVLGKSVIKKDTMEKITGTAKFAADMEMPNMLYGGVFRSTICHGVIKSFDASAALAIPGVVTVRTSKDIPGKNG--IIIKDEPILVDDKIRRYGDAIAVVAAETPELVQEALDAIKVEYEEYEPVLSMERAAEADAPIVHGT--TNVHQKKHLEHGNVDEAFKQCDIIIENDYETPMLSHMFIEPDAGIATYEN--GIMTVYCSTQNPHYDRGEIAGMLGFPQNRVSTIQVTTGGGFGGKLDIS-VQCHAALLAYYTGRPVKIVRSRLESTMVSSKRHPMKMHYKTGATKDGKILAVEATLLGDTGAYASYGPAVITRAVVHAAGPYEVPNVRIDATFYYTNNPMAGAFRGFGVPQVATAHEGQMNALAKALNMDPIDIRILNAHRPGSVTPT-GQVLEDVGFIQCLEAAKAKAKE-----VLPAPRGRGYGCMYYGIGNT----GL-PNPAGAFIEVLPDASVNLMVGCADIGQGSTSAMAQIAAEELGLEYEDIRVTPANTQVTPEGGATSASRQTFISGSATMLAARMAKKTLAEVASKFLNVPEEKLIFKHREVYSADDTSVKMTYIELMNEMKRLGKLALGCGAYNPRT-TGLNP-DNMFG-IPFEVYSYAATIVDLEVDVETGLVDVLNVISAHDVGTAVNKQAVEGQIEGGVAMGIGFALLEKIETKNGKITNPVFSKYLLATAMDVPEIYPIVVESTGETGPFGAKGVGEPALIPTIPATADAVENALNIRFGKLPIQHLDIMREL----YKK
MSN-PFTSRIIKIIQHTDYTFFMEYRG-----AVKPGQFFEVSIPK---YGEAPISVSDI--GDNYVGLTIRRVGV--VTNTIHEMKVGDSLFLRGPYGNGFDVELK--GKEIVIAAGGTGLAPVKAIIDYFTEHCGSLTVMAGFKSSKDILFRDDFKKW-ACDVTLTIERDIPCRSGLITRYIPDIPVDEAQVIVVGPPIMIKFTVAEFLKQVNLWVSYERKMCCGVGKCGHCKM-------DDTYICLEGPVFNYTKAKTMRM--GEFSAIGKSIFRKDAVEKVTGSVKFVDDLHFPNTLIVKVLRSPHAHALIKSVDVSKAEALPGVRAVVTGKEYP--NG--LYLADRTVYAVDRVRFVGEPVAAVAAVDVATAEEAIGLIKVEYELLPGVFDPVSGAKEAAVQVHEQPGTNISNHFKLRKGKIEDGFASADIIVENAYAIPHIQHVPIEPHAAVAYTDQ-TGKVTLWVSSQSPNAVRKMIATAFDLPMNKLRVIAPPVGGGFGGKAGLT-CEALVVPLAMKLGYYCKLTLTREEVFQCTFVRQGLVARIKTGATAEGKLVAQEAELFWDGGAYTEYGVNITRSGGYCASGPYEVPNIKVDSYCVYTNHPVGGPMRGFGMPEIHWGIEQQMDILAEKIGIDPLQFRQINAIREGRPAAF-GGPMPDATLPDTLDAIAKT-HWELPKP---APVGRGLASMFKAPSMP------PNAQSSAIIKFNEDATVHVLTTAVDIGQGALTALAQIAAEELGIPVDWVTVLTPDTDYTPYEWQTVASRITYSCGNAVKRAASDAKQQLLALGSVIFGVAVDLVDIKEGFIFSKFNPANKLPLSDIVMGYLMPNGPVIGRGAFIPSGLTGLDR-ETGQGERPAVFFTFGTQAADIEVDTLTGEIKVLKVSAAYEVGKVVNPALCKAQVQGGIVQGLSSALYENLVLKEGKPLNNDFVDYKIAAATDTPEMNIILLETPQVDGPYGAKAIAEPAMVPTAPAIANALYDALGIRICELPLTADKVLAAIRK---QG
MPT-PELATIQDIIQETSLTFRVVLNDKMSEFSFQPGQVGQLSVFG---VGESTFVINSPATRKDYLQFSVMRTGE--VTQRLHQLKIGDQIGVRAPLGNGFPVDEK--GHNILFIAGGIGMAPLRTLLLYMLDNRQDITVIYGARSPEDLCYTYEFDEWGGARLVLTVDREWKEQVGFVPTVLTEEASYNCIAVTCGPPIMIKFVLIGLKRLFQIITTLEKRMKCGIGICGRCNI-------GTKYVCVDGPVFSYEELRQMT--------VGKSVNRVDAFAKVTGRAEYTEDFYRPDMLVAKYFRSTISHGYVKKIDIEKAENLEGVEAVFTYKDVPN--G--HPFKDDKLLLTQNIRFMGDEIAVVVAENEIIANNALKH---SYEC------------------------G---------GKIDEALKNSDYVTKGKYMTPMVHHCHIENHISYAYMDD-LNRIIIVSSTQIPHIARRIIGQALDIPLSQIRVIKPFIGGGFGNKQDVI-LEPMVAFLTQKLGRGVQINLSREECMIGTRNRHPFHIKVKTGFMKDGTITAIKTDAVSVTGAYASHGHSVASAGGSKQSCLYPRATLKYNAKTIYANIPVAGAMRAYGSPQILYALESNIDDAALIAGIDPIEFRLKNIIKKGDIDKL-AKEVLSCGLSECLIKGRDLISWDKKKKEYKTGKGLGVACFSYASGVY----PICVEIAGIRLVMNQDGTVHVQVGATEIGQGSDTVVAQMVSETLGLSFKNIFVVTQDTDISPFDPGAYASRQAYVISNAVLKAAKLLKQRILNHAFLMTDNNSKEMDIIKNNIVLKENNKFVLSIKELALDSFYHKHQLSAEVSKKTTA----------------NPSVFGCTFVDITVDIPLCKIKINKIINLHDSGVILNPVQAEAQVHGGVSMGIGAALSEEVIINTGYIHNNNLLDYKMPTFTDVPKIDCHFVETFEPTSGYGNKALGEPPTITPSPAIRNAFLDATGLKINSLPMSPNKLFDLFRE-----
M---TAWARIAENLRLGQDVFRLRLEAPEIAAQARPGQFVMLKVRHGDPLLARPFSIHGA--ENGELFILYRVVGR--GTKILSMARPGKNLALWGPLGRGFDLGV----ANPVLVAGGMGMAPLPFTAEELVREGKRPAFLLGMLTTGGYALDKRLKNV-GVAISWASEDGGLGRKGLVTALLAEALNGAAHILACGPLPMLKAVAALAAEHAPCQVSLEAPMACGIGVCLGCALPAA--GEGYLRACQEGPVLDSARLDWMQM---DMRVVGKRLPLKESYEKVTGKAEYCTTVALPGMLVGKILRSPHAHARILNLDISKAESMPGVKAVLSARDVQ--K---MTYPDDMIMFDDVVRYVGDPVAAVAAINEEIARKALEAIEVQYEVLPAIYNIEDAVREGAPAVHEPVPGNVLATPVFCYGEVEKGFAESDVVVEGTYQTSKQIQAGLENACSVADFRS--GRLTVWSQTQLPHMARRMIAHLFDLPETRVRIIQPYAGCGFGAGTDLC-NEHYAAGLAIKAGAPVKVKYYRNEDFSNRITRHIVRVDMKVGLQKDGTPKALQAKYVGDAGAYACKIGSGCGVALASNITEYEFENMHQEIEAIYTNHLSCGAMRGFGGMQSSFVRETLIDEACEKIGMDPIEFRKKHHRGVGGLGPM--TEITSCGLDECLEIGAKKIGWKDKWRKGQDGRGVGVAAMGWLSGAQ----PMLLEHTNATLKFNNDGGCSLIVSPGNLGQGIIGSLSQIAAEALGIDYDDVHVVLGDTDVTGFDIGTHASRGCYCIGRAVMKACGMAREKFMQRAATKLEAPAYALEMRDKKIYLKDDPSRSVDYREIAHDLIYNYEQLVIHATLEPTE----------------FAPPWQAGFAEVEVDSETGVVTLLNWITVHDIGRAINPTVVEGQLEGGTAQGVGFALFEDPIISNGAMLSDGFDKYKIATALDIPRHEAILVELGDPSGPYGAKSVGEAGLFLQAPAISNAIYDAVGMRLREVPMTPERVLAAIKN--QKR
MANLHGTMKITSIKNIADDVYEMILEGEGAKYISAPGQFINIKINDSQPYLRRPMSISDY--DDSHIVIVFKVVGE--GTKILKNKEIGSYLDCLIGLGNGFTIKD----GKALLIGGGLGTPPLYNLGKKLAAKGIEITTVLGFGSAKDVFYQEKFAEF-S-NVFVATMDGSAGTKGTVVDVIKNEGLTFDNYYTCGPEPMLDALALNYPEN--GQLSFEARMGCGFGACMGCSCKVK--TRPYKRICVEGPILESNEVIVMMK--KTFQQVNKPVRKKDAMNLLLGKPAYVDDVTPTDCLVVKVLRSPHAHALIEDIDVETAKQVDGIEAIYTYHDVP--QG--QTYPEDRLILDQRVRFVGDAVAIIAGVNEKSVDQAMKLIKVKYQVLEAVLDIHTAKD-NKVLVHPENQRNLCASDSSVEGDLEGVFSTCDEVMERTYHTRANQQAMMETFRTYCEIDP-FGRLHVISSTQIVFHVRRILAHALDIPKSQIHVEKPRIGGGFGAKQTVV-AEVYPAFVTWMTKKSSKMIYSRTETQIAATPRHEMEVTVRIGAMNDGTIRAIDVYTLSNTGAFGEHGPTTVGLSGHKSIPLYNLEAYRFAYDVVYTNCQAAGAYRGYGATQGIFAVESAVNELASRLGIDAVAIREKNMVKEGQEMSAYHEVTKSCALNRCMDRAQELFDWKNKSKPRMPNRSSGVAMAMQGSGIS------GVDVGSATIKLNDDGFYALTIGAADMGTGCDTILAQMAAECLECDVENVIVFGADSDASPYDSGSYASSTTYVTGKAVEKACLELKDHLCHIGAEMLGCPKSEVKFTSQGIETLDGQK-RISFSDIATKSMCGNIPTQVTVSHSSPV----------------SPPPFMVGMVEIELDKETGQVEILDYVAVVDCGTVINTNLARVQTEGGLVQGIGMALYENVQYSKGAIAENSLMQYKIPSRLDMGKLRVEFESSYEETGPFGAKSIGEIVINTPSPAIAHAIYNATGVWQRDLPMTPEKILMSLPE---EL
MPV-QTQCTVAEAVRLNDFACSLTLDVEEMAGQIACGQFVHIKCGH-SRLLRRPISICDW--QENLLRVVFEVRGE--GTEWLARRKAGDRLDVLGPLGHGFDVAA----GSLLVVGGGIGAPPILGCAKYAASRGSEVHAVLGFRDAEHKMLTEDFAEC-CRSLNVISDDGSTGRRGFVTELVEEFLPVIPAVLACGPKSMLRAVAEVCARYAPCQVSLEERMGCGVGACLVCACKTS--DGHRKHVCKDGPVFRAEEVDWM--------EVGRSLTRVDAFDKVTGRAKYTDDLHGEAILVARILHSTIANGVVRSMDISEAQAVPGVVKVLTCFDVPD--G--HPWQDDRKLLAIRVRIYGDDIAVVVAENELAAQRGLEAIRVEYEEYPVCTTPEQAMAEGALPIHEEHPDNVLKHTLFNVITVDEVFADPAYVFEDHFDTQAVQHCHIENPVSYAYMEA--GRIVVVSSTQIPHIVRRVIGQALGIGWGNIRVIKPYIGGGFGNKQEVL-YEPLNAWITTQVGRPVKLECTREETFQNTRSRHPIHFDLKAAVGPDMRLMARECRAVSNQGGYASHGHAIVANAVTGFRQTYPVLAHRSEAWTVYTNLGSTGAMRGYGIPQCNFAGECMMDDIAREMGWDPLEFRLKNSMPLGYVDPT-NITCHSTGLRDCIRKGADFIRWRELREKYATGRGVGMAVFSYKTGVW----PISLETSSARIILNQDGTVQLQLGATEIGQGGDTVFSQMCAQAVGIPTEDVHIVFQDTDTAPFDTGAYASRQTYVTGKAIKRAGEIFRDKVLDYAAELTDLDPGNLDIRGRDVVSTVSGAPVLRMADLAMEAFYSLVHITAEATVQCKN----------------NTFSFGCCFAEVEVDIPVGKVRVLRIVNVHDSGRLINPKLAEAQVHGGMSMGMGYALSEEMKYD-GRLLNGNLLDYKLPTAMDHPEFHALFVETDDPSGPFGNKSLGEPPAIPVAGAIRNAVLQATGVGLRRLPMNPQRLVEAFTE-KVGD
MK--QSLFTMEHARQLTADTYELVLSG-DTSAITAPGQFVNIQLPG--KFLRRPISICNW--TKDALLLLVRVVGE--GTHDLVRCVPGTELDVLSGLGNGFDLAKG--GAHPILLGGGIGIAPLYGLAQRMLEAGIAPTVGLGFRSGGDAFYLEEFGKL-GCRLMVATEDGSLGTKGFVTDLARHV-PECGYAFVCGPTPMLKAVHGLPQLT-GGQFSFEARMGCGFGACMGCSVPTG---NGYKRVCKDGPILYKEEIVWMNRKPEDYSNKESKYVHIEAYEKVTGRAKYAGDYHAPNMLYGKAKYSAHAHAKILSIDTSKAEALPGVKCILTGKDFGDVRG--VSDGDEEVLCKEEVCYYGDLVAAVCATSEAIAKKAVDLIEVEYEPLPAHYNPLDAIKDGAALVRSDLQSNIGTKGTVKGKDFDEEFASADYVEVGDYTAHKTVHACIEPHACYATYDSIKDQYTIIPSTTSSWNNQYWLSQVFEMDESHFHVIRPFVGGGFGGKSNCAPHYFCACKMAQRTGHPVRFVLTREEEFFTMHGRHPFVMHIETAFKKDGEILAKKARYYLDGGAYGKGMVAPVKLSALWSAFPYKIDCIDFETRRVYTNKAINGAMRGYTACQVQFANEVAMNRTAEALGIDPLDLRRKNALEPDYKSPA-GLVVTSCAMKETLDDAQAYMHWPESKNSLK--EGIGFSSVAFVSGTASPILETQQIQTNATVRVDFHGVVSVYSNLHDNGQGADTLSVMIVAEELGLDMNDVKLVQTSTFNAGYDSGAYGSRVTFLGGNAVRRAAVETKKKLLEVIAAKWSADPATLDLIDHKVVCRDMGKLEMPWREAVFTYMAAKDELIGVGSYYHRTNSA----YHGKPSNYAPSYVFSTSACHLDVDMETGNIDIHDFFFAHDCGQALNPKAVEGQLEGSIYSGIGYSIFEEIKERDGKIINPTFRDYRMPTALDMPPIHTKYDYPPDPEGPFGAKECGEGTAAPIGGAVANAITQATGLRISSLPLDPERIWKMLRDIKIYD
M------YKILEKKTLNANTKQMVIDAPHVAKKAQPGQFIILRVDE-D-GERIPLTIASYDREKGTIMIIFQEVGA--TTKKLGLLNEGDCLDFVGPLGRASELEG---LKKVAVVGGGLGCAIAYPQAKALHEMGAEVDLIAGFRNKDIIILEDEMRAA-CTNLHLVTDDGSNGRKALVTQVLKELINQYDAVIAIGPMIMMKFVAETTRPYIKTIVSMNSTMVDGTGMCGGCRLSVG---GEIKFACVDGPDFDGHLVDFMA--------VGQSIPRVDAFAKVTGEAKYTADLVPANAYVAKIVRAPVASGWVRGFDLTEAQAVPGVVRIFTCFDVPD--G--HPWQDDRKLLNAHIRVWGDEIAVVVARDRISAERAARLVKADIEVLPALSTPDEAMAPGAPCLHEEKPGNVVVHSQFHLGDFDEAAATPAVVVSGHYSVPAVQHCHMEPVHSFAYMEG--QKITVVSSTQIPHIVRRVCGQALGIPWSRVRVIKPYMGGGFGNKQDVL-VEPLAAWLTTQLGHAVNIELSREEVLGCTRTRHAFDWDVQAVASPDGTLLARTYCAKSNQGGYASHGHAIAANAANVFKQCYRRVSLDSESYTVYTNRPTAGAMRGYGIPQGCFITEALTDDLAYALGMDPLEFRLKNCVQAGYVDPH-NITMHAYGLDQVLEKGRAAIDWDAKRRLYQTGRGVGMALFTYKSNVY----PISLETASCRMMLHEDGRVTVQMGATEIGQGADTVFTQMAAESIGLPVDAIDIQVQDTDVSPFDTGAYASRQTYVSGMACKMTGESLRGKILDYAAGMLERSAEGLTITDGQIVDE-TGQTVLTVADVGMESCYSLRHLTAEETYHCEQ----------------NTFATGACFAEIEVDLALGQIHVLRLVNVHDSGRLINPKLAEAQVHGGMSMGLGYALSEEMLFDACKPLNANLLDYKIPTAMDTPKLEALFVEVDDPTGPYGNKALGEPPAIPVAPAIRNALLHATGVSVHSLPLTPQKLIEHFRAGEDHV
MSQHQEKARIIRFEQLSADNVRLTLEAPLIAAAAAPGHFVMIRAGNGDPLLRRPFSLHQASS-NGQIQIYFRIVGR--GTDMLAHCRVGELLDVFGPLGRGYRIDR---QAPACLVGGGLGIAPLLFLAKRICQSGRRDLVILGGRSSGDVPLVEDFRQF-GRSLQCATDDGSFGRQGLVTDVLKAEQEPGTVVYACGPEPMLARVHRICVDRLSCQVSIESVMACGMGACLGCNVDAA--GGGYLHVCIDGPVFNAEDLVWMTD-NDRTVAIGESMIRPDALTKVRGEERFAVDHYPSGLLWAGVKRAGIPHGHLLSVVTDEAAKIPGVCAVLTAADINGTNG--VIRKDQPVLVDERIRHCGDPVALVVAETQEILAVALEQIRFEVEPLEPVFDPCAALRSDAPLLHPDPDGNALFTAHITVGAGENGFADCAEMVEGEFDLPRQAHAFLETENGWARADN-DGRVEITVSTQTPFRDRSEVAEALGLSVDRVRIIAPYCGGAFGGKDGIT-VQSLLALAALHCGRPVKMWWRREESFLAGVKRHPARLLYRLGADRSGTLAALSVEAWFDTGPYDHLGGVVAALGIEHAGGPYRIPHVDLKTRAVYTNNPVSGAFRGFGVPQVAAAMESMMDLLARRLQLCPLELRRRNALVRGDHCPA-GSTRGSIGLTACLDRLATHPLWTTREQWRAGPHGTGIAAVAHGMGYG----PLVPDTATAAIELLPDGRFSVQAGVVDMGQGNAATYLQMAADILNQPPDRLLLILPDTDRTFPCGSSSASRTTFTYANALIPAARKLRELLLARASEMMLVDHREMLLVPGAVRHL-PSGRDIELARLGSLLSR--DERFVSHHYRAPA-ARETPSDNSNG-FPHLIFSHAVHLARVEVDELTGRVSVAAYLSISDCGRIINPVVFSGQQEGAVAQGIGYALCEDVLVDRGQIRTADLATYILPTSLDVPPLETLAVSLSEHDGPFGLKGAGEIGIDAPAPALANAVEDACSIRLTRFPLTAERVLGALTENPRRS
MTN-PFLSEIVEVIKHTDYTFRMRYEK-----DVKPGQFFEISIPK---YGEAPISVSGI--GNGTIDFTIRKVGK--VTNEIFEKYVGEKLFIRGPYGNGFDINLR--DKELVIVAGGTGVSPVRGVIEYFAEHNNNMKLITGFKSPEFILFKDDIPKW-KMEYILTVDSGPDYKVGLVTKYIPQLKISKAVAIVVGPPAMMKFSALALLEAFNIWISQERKMCCGIGKCGHCKI-------GDVYICVDGPVFNYVKGRTM-------KFVNKEMKKVDGIGLITGKPFYTDDLVNQEYLIIKLLRSPHAYARIKNIDTTIAEKVPGIEAIYTYKDVP--QG--QSYPEDRKILDEYVRYVGDPVAIVAGVDEQTVEKAMKLIKVEYEVLEAVVDYEKALD-SSILVHRENTRNLASSYLQVKGDVDKGFEESDVILENTYYTQPQIHAMMETYRSAAYFDV-YGRLTVISSTQIPFHVRRHLARALEYPSSKIRVIKPKLGGGFGGKQTSV-CEIYPAFVTLKTGKPSKIIYTRKETQAYSNTRHAMRLTVKIGSDKEGNIKAIDINVLSNTGAYGEHAPTVTALVVYKTFPLYAKIPMRCKADIVYSNTMVGGAFRGYGATQGTFAVESAVNELAHKLGLDPTEVRMKNLVDQSET--------VSGDIKKCIEIGKEAFNWKNRE-VVDGNRASGMAVTMQGSGIA------GVDTGSATVKFHDSGDFTVMLGVTDMGQGCDTVLTQMAAEVLEVPMEKIIVNTADTDTSPYDPGAYASSGTYVTGNAVIIACEKMKKEIVKAAAKLMNKAEDEVEYKGEYVEA-KDGT-ILTLKEIGIRSVSFENQITTTGTWGGQT----------------SPPPFIASFAEVEVDTLTGEVEVVDFLSVADCGTPINPALARVQVEGGIAQGIGLALTEEITIDKGKLLQDTLMQYKIPSRKDIPKVNVIFSHSNEPTGPFGAKSIGEVVINTAAPAIADAVYKATKARVRSLPITSEKLFWKMYS----K
MNTMIAIGQVMENRSVAPGHFLLTIRLPLSFATPIPGQFVMIRDPDREPLLPRPISVYGFQREEGILNLLCRVAGR--GTSLFSRMNRGGALTVLGPLGRGFTIDPD--VRQLLLVAGGVGAAPLTFLLQEGSSGKRQVTAYLGAGTAELLTGLNRFEGF--CDLRTATDDGSRGYHGNVTECLALDLAKSTLILACGPGAMIRSLALLLRDTIRCQVSLEERMACGVGACLGCAVAIQEGRTGYRRVCKDGPVFDIGELLWMPE-DKDYAVIGKSKPKIDAREKVTGQARYTADLKFPNMLYGKILTSPHAHARILSIDTSEAEKIPGVKAVITHKDVPT-----PARWDENIFCIETVKFVGDKVAAVACIDEETCYKALKAIKVEYEVLPAVLDPLHAMDEDAPQIHPEYPLNKNTEIHQNFGDVDEAFRQADYVRTDMFVGNRTYQAPMEPHTATSIWQG--GKLTVYSSTQSPHYFQYYIAREFGLPMGDVRVIKTYVGGGFGGKLEPTGLEFAGAVLARLTGRPVKMFYDRAEMFAHNRGRHRQYMKLTTGVNADGRILGVHADFIMDGGAYTSLGIATAYYAGAMLTLTYDFENYRFDMNRVYTNLPACGAQRGHGAPQPRYAFEAHLDNIAKDLDIDPLEIRLRNARKPNTITPN-EFVVNSCEMVACLEQARDISGWADKKGKLPAGRGIGVATGSFVSGAGYPIYRTDLPHAAAMIKVAEDGAATLYTGATDIGQGSDTVLCQMAAEAMGYTYEQMKIVAADTETTPHDFGAYASRQTLMSGAAVKEAGDEVRKQLLEMAGEMVDLPPERLSVRLGRISAKDNPEITLTFEEAARTFFVQKGPLMGRGSYAPPK---GGK-HKGAPVGTSPAYSFAAQVSEVEIDEETGEVAVLDVWDVHDCGQVINPALLHAQVHGALYMGMGESIWEEVRFDKGKIQNPTLGEYRLPTALDMPRIHSSLVPSYEIAGPWGVKEVGEGATLPTMGCFRNAIFDAMGISVNSLPLTPEKVWAALREECFLE
MSVSKIKATVFSQEQLASDVFSMWLEVGSIASEAKPGQFISVYSNDDSKLLPRPISICEIDREKGRLRIVYRVVGY--GTKEFSGCKAGDTLEIMGPLGNGYTLKK----DKAILVAGGIGVPPMLELAKELDCE---KTIVLGYRDEL--FLNKEFEQY-G-KVVIATEDGSCGTKGNVLDAIRAESVDGQVIYSCGPTPMLRALKQYAADKIEAWISLEEKMACGIGACLACVCKSKDTNVHNKRICKDGPVFNAQEVELME------SYTGKGRGRVEGMDKATGRAVYAADYYEENMLHLAIVRSAYAHARVLDIDTSK---VPETAWVFTAKDIVKNN---DILPDQPLLVEDKARFLGEAIAVVAAESEEAAKAAAAMVQVTYEPLQVVTDALMAAKPGCIRVHDD---NDVIRFDNEKGNVAQGFAESDLIVEDDFYTPIQDHGYMEPDACMAKIEE-DGRLLVCSSTQNVFHDLRMVCDITGLTEDQVHIVAATVGGGFGGKDGST-AQLFTALAAFKTRRPCKLIFSRQESLATTYKRHAVYMHVKMGFKKDGTMVAFDGSGYLDTGAYGGLGPAVLSLFSEHFAGPYNIPNVKISSHLCYTNKPVAHAMRGFGAPQGAFATESLISRASKLLGIDPLEIRYKNGIETGMYGGV-GQKMHFVDFKGALKLIEQSELWQERKH---NTVGYGIAGGHLSCGLG----KNI--PDQAEVKIEADGHYTIFLGLVDIGQGSRTALQAMAADALETDFDNVSLVMADTDRTLDCGSTAGSRSTFIGGNAMLNAIENFKKGEMETGKADFPESEESFSIA---------------------------------------------------G-FPHAMYTFIAQAVKLRVDPVTGQVVLLDIAAATEAGRIINPLAMAGQIQGGVAMSVGYAFGENCQFKEGRLLNDSMSTYLMPTAMDLPRIQSLHVDGYEPSGPMGVKGAAEVSTVSIAPAIAAAINEVSEGRLTSLPFDIETILNGL-----KK
ML--IEKSILEAKRQLGERIFQIKLFSPRIAKLAKPGQFCNIKVSESFPLLRRPFSISNV--EGDSIYFLFDIHGE--GTKILSEKSLGDELDILGPLGNGFNYDGD--YSTAIIVAGGLGSAPFPFLTSKLDKK--KVVSFVGARNSSLVLTEDL------LNVQAATDDGSLGFKGTVVELLTDYVLTSFRIFSCGPNPMLKALQQICIERYDCQISIECAMACGFGICQGCPVETTN-GEGYKLVCKDGPVFEAKEVKLMSK---DFSIVGKSVIREDGFEKITGRAKFADDYKFDGMLFSVMLRVPATHAKINSVDFSAIQNNPSVASIITSQDIPGAKG--MIKNDQPVFCDEKIVTPGDVLAMIVGEDETELRKLLTKIKVDYTSLPTLTDPKKSLDPDALLIHPEFGSNLIVHHPLRKGNVEKGFAESDEILERVYTTQTIEHAYIEPEAVIAIPLE-DGALKVIGSIQNPFTVRRIVASVLNLPNEKVQVVQAQLGGSFGGKDDTM-LSARAAVAALKLNRSVKIRYTRDESILESYKRHPYILKYKVGFSKIGKINAMKIDLLADGGAYCSMSPFVTWRSVVQATGPYEIENVQTDVRAVYTNNPYTGAMRGFGSPQPIFAQETLMDEIALHIGVTPDEIRRRNGLKLGSVTAT-GQTLHDVNLIPVLNKAVSFTNFAEKWKENKEKKGIGLAVSFRGCSLG----AEGLDQSSCYISVQPDGKVVMLSGLAENGQGLRMTLLMAAAEELGVTADKIIFLENDTSKIEDSGPTVASRGTIMGAAAAKNAAELLRKQLEKVAREVSKLDETDISFRENLVFSR-KKGMIAKFDDVIKAAFENKVELSAIGRYKSPD-VSWDE-HTGQG-DAYFTYVYGCQVAEVSVNTGTGEVYLNKITAVHDPGTVINRLGAIGQVYGGVTQGAGYGILEEVTNEDGMIRELNFDQYLIPTAKDIDEIKPLFLEGNEKYGAWGAKSLGEPTLELGAAAIANAVCNALGKRFYNLPLNLEEVLLGRKLKRGSL
MKNYQDFLTINYNKELIPGLFEMELEGEGARFITAPGQFINIKINDSQPYLRRPMSILDY--DDTHIKLIYRIRGE--GTKILSEKKPGEKLDVLIGLGNGFIDTD---YNEVIVVGGGSGTPPMYGLAKRLIEKGVKVTAVLGFNGSYDVFYEEEFKKL-C-PTYISTMDGSYGTKGTVIDAIKENNLTFDHYYACGPEPMLDALVKNFPDN--GSLSFEARMGCGFGACMGCSCKVK--TKPYKRICVEGPVLSSDEVIIMS---QELKQVNKPIRKKDAMNLLLGKPVYVDDVTPHDCLIVKLVHSPHANALIESIDTEAAKAVDTIEAVYTYKDVP--QG--QTYPEDRLILDQRVRFVGDPVAIVAGYDEKKVDEALKLIKVKYQVEEAVLDFRTAKD-NPILVHPENKRNLVATADETHGDLEEVFKSCDHVIERTYHVPAVNQAMMETFRTYCEIDT-YGRLHVISSTQIVFHARRILANALDIPKSMIRVEKPRIGGGFGAKQSLV-TEIYPAFVTWMTKKPSKLIYTRTESQIAGSPRHEMEVTTKVGAMNDGTIRAIDVYTLSNSGAFGEHGPTTVGLSGHKSIPLYTLEAFRFHYDVVYTNRLSSGAYRGYGATQGIYALETCVNELADILHMDPVEIREKNMVRQGQKMDAYGEIADSCALDKCMERAKKEFDWENRKTPTVPDKAAGVAMAMQGSGIS------GVDVGSATLKLNDDGSYMLSIGAADMGTGCDTILAQMAAEELECDVDNIVVFGADTDASPYDSGSYASSTTYVTGMAVRKASEELKENMMKIAANKWECDPESLVFTGNTIDNPATNE-SFTHMDIATFSQCGNVPIQVTCTHSSKI----------------SPPPYMVGMAEIALDKETGSVEILDYVAVVDCGTVVNTNLATVQTEGGLVQGIGMALSESITYSKGGLTENNFMTYKIPTRLDMGHLRVYFESSYEKTGPFGAKSIGECVINTPAPALCAAIHSACGAWVRDLPMTPEKIVMAIDE-----
MAEKKEKSRIISQEKIAGDVYSMWLDSEQITEHAKPGQFISVFSRDGSRLLPRPISICEVNKEKKALRIVYRVVGK--GTDEFSGLGEGDQIEIMGPLGNGFPLDRE-EGRKAFLIGGGIGIPPMVQLAKELKGE---KQAIVGYRDEL--FLTGELNTY-A-EVYIATEDGSAGTKGNVLDAIKENGLTADVIYACGPTPMLRALKSYAEENIECWLSLEERMACGIGACLACVCQSKESQVHNKRICKDGPVFLSTEIDLMEM---KQRLVNTPVMKKDAMALVTGQPVYTEDLAPKDCLIVKVLRSPHAHALIEEINTAAALKVPDITGIYTYEDVP--EG--QTYPEDRLILDQRVRFVGDAVAIVAGETEKAVDRAMRLIKVKYQVCEPVLDFHKAKG-NDILVHPENKQNLCARASDEHGDVEGVLEKCRYRVEQTYHTKANQQAMMETFRTFTYMDV-YGRLNIVSSTQVTFHVRRILSHALDIPKSKIRVIKPRIGGGFGAKQTVV-AEVYPAFVTMQTGRAAKIIYSRYESQIASSPRHEMEIKVRLGADEEGIIRAIDVYTLSNTGAYGEHGPTTVGLSGHKSIPLYGVDAFKFAYDVVYTNVMSAGAYRGYGATQGIFAVESAVNELAAQMKMDPIVLRQKNMVQEGQVMPAYGETANSCALDRCMARGKEMIGWDEKFPCRDGNRGVGVAMAMQGSAIS------NVDTASVAIKVNDDGFYSLMIGASDMGTGCDTILAQMAADCLNCRMEDIVVHGVDTDISPYDSGSYASSTTYLTGMAVVKTCESLIRKICEKGACYLGLKTEQVDFDGEKVYETDGDK-SISLKDIGNHVMCNNEALMASEAHSSPV----------------SPPPFMVGLAEVEIDKETGHIELIDYVAVVDCGTVVNTNLARIQVEGGIAQGIGMALFEDITYSKGQMYQNSFMQYKLPGRQDVGNVRVEFESSYEPTGPFGAKSIGEIVINTPSPAIAHAVYNAVGGQIRTLPITSEKIYFHMQE--KDS
M-----EGKIVRNQKLNDKYYLLEIKCEEFVREAKVGQFVMINTRHTDPLLRRPLGVADV--NGDRFTLVYMVVGK--GTMLLSEMKKDAVVSFSSPQGSTFSMVE---KQRTALLAGGIGIAPVYWLAKALKDRGCVVDLYYGGRTVDDVVLLEELKEN-TDHLIVTTDDGSAGIKGLVVAPFEENIASYDIVYACGPKGMLRAVSNICVKHLPVEVSLDERMACGLGACLGCIIYLKEDSVVQKRCCVEGPVFDGSKVVWM-------RYIGKQVPKIDGIELVKGTPAYTSDLDNNNALTIKILRSPHPHAEIKNIDTSKAEALAGVECVLTYKNTT--DG--QSYPEDRSFLSKTLRYVGDEVAVVAAVDEKTAIKALGLIEVTYKVLEAVLDLDTALD-NPVRVHNCPERNVASTSYTEYGDIDKELDSSDAVIESTYRTQAQGHCMMETYRATASIDH-NGRLQIMSSTQVPFHVRRHLSKILDIPKSKIKIIKPRLGGGFGGKQTAS-VEMFPAVVTWLTKKPSKIVYTRNETFSTTTSRHAMRLDVRLGAAKDGTIKVMDIHGLADAGAHGEHSPTVFFVVGHKTLPMYSAKAGRYYGHALYTNKMPGGALRGYGATQGTFAQETAVNELAAKLKIDPAELRLKNLIKQGDKHPKLGAQLASSTLQQCIKTGKEMIGWDKKYPAVKSSRGYGMAVTMQGSGIA------KIDTATVIVKLNDDGYFTLIHSASDMGQGSDTILSQMAAEVLEVDIDKIVNVSDNLDIAPYDPGAYASSGTYVTGNAVIKACEDMRRQILEAGAKFLGTEKDLLSYDGKIIT--DGDK-SLTLDELAARLASFADQLIARGTFGGDT----------------SPPPFMAGFAEVEVDLQTGKCEVTDFVVVADCGTVINKSLARIQVEGGTAMGIGLALYEDVVHSTGRMVSDSFMTYKIPCRKDIRNIRVAFEESNEPTGPYGAKSIGEVVNNTPAPAIAHAIYNATGVWHRTLPITPEKVLMGMLN----K
MTK-KMSLEIISHQQVGSQVRRLVLRG---KTGARPGQFVQVAVGETDPYLRRPISVHDC--SEDSLTLLYRAAGR--GTTLLSAKNAGDTVDIVGPLGNGFPHHK----GPAVVVAGGIGAAPLYYLLRSLREAGQDVYFFYGARTKDELVMQKDYENL-VSEYAEATDDGSAGYHGFVTELAQKAIQREAHVFACGPEGMLRQVSAIAARYRTCYVSLEARMACGVGACLGCVVPVGT-SGEYKRVCVDGPVFAGREVFAM-------KIVGKSVPKTDGLAIATGKPVYTEDLAPANALIVKILRSPHAFAKIKAIDKTKAEKLAGVECVLTYEDVP--AG--QTYPEDRLILEDIVRYVGDEVAIVAAVDEETALKAMKLIKVEYDVLEPVLDFEKAAG-HPSVIHPEQDKNIACTHKVQVGDVKKELQNCHVVIEETSYIHAVSQAMMETFRAFSHYDH-LGRLVVVSSTQIPFHVRRILARALQIPASKIRVIKPRIGGGFGGKQTAV-VECFAALVTMKTGQPAKIVYDRKETFGCTNSRHAMRIKVRLGADKDGYIRVVDMEGLSDTGAYGEHAPTTFSVVGQKTLPLYSTRAVRFEGNVVYTNKLPAGAFRGYGAPQGAFALENAVNKLADELAMDPCEIRAKNVIKEGEKSLVYTEGLVSSTLHKCMEKGKEMIGWDEKYPRRQEGRAVGMAVAMQGSGIA------DIDTASATVRLNDNGDYSLFVGSADMGTGSDTILTQMAAEILQTPLENITVHAADTDISPFDPGSYASNTTYVTGMAVVKAAEDLKRRIIESAAGFLLVSPEEMEFTGDMVQMVDGKR-KISLKEIAERLTIGVRQLVGNASHGIPI----------------SPPPFVAGFAEVEVDKETGKTDLIQYVAVVDCGKVINPNLARIQAEGGLAQGIGMALFEDVRYDRGKMKTNSFMQYKIPGRKDVGKIRVSFEESYEPTGPFGAKSIGEVVTNTPAPAIVHAVYNAMGVRVTDLPITPEKLVI------RSL
M------NKILEKRQLSEEVFRMKIEAPLIARERKPGQFVIIQKDT-NYGERIPLTIADADPDEGSITIIFQTVGK--TTHEMALSNVGDSFNVLGPLGQPTHIEK---VGTVVCVGGGIGVAPLHPIAQAMKAAGNHVIIIMGARNRELIIMENEMKAI-ADELVVCTDDGSYGRKALVTEPLKEYCSNPAMAVAIGPPIMMKFCAETTRPYVKTIVSLNTIMVDGTGMCGGCRVTVG---GETKFVCVDGPEFDGHLVDFM-------RTIGSSVPVHDAQAKVKGACLYTDDLEPSDLLYAKLLYSKEAHARIVSVDSTEAEAMEGVIAVLSCFNTP------QEVPEDEQIFPRIVQHVGDRVAAVVAERPEQALRALRAIKVTYEPLPAVFDPEESLA-----LQDG--SGLYAKISTSGGDLEAGFSQADAVFEGRKETEAIHHLALEPHSVIAECRN-GKKATVWTSTQTTFAVRMLLSELFGFPRSRIRVVKPVMGGGFGAKIPMI-LEPVALAAAIKTGRPVKLTLSRKEAFFATRMRHASKTRIKTGVKKDGTIIAQDITILFNGGAYCTQSINVGAATVHDIVNCFRTPNIRVTALPVRTNLPVAGAMRGYGSPQMHFALQTHLAQVARQLGIDFYTFLERNLVHPDAISPV-GRSLGNPRPLDCLRKGGELFGWKAKSALPRGKHGVGIGVGTHGNGVF----GAHLDYTGIRVRMNEDDTVLLFTGSHDMGNGSVTVQKMIVSQELDVPLERIEAVESDTENCPYNLGDYASRGVFVSAEAARRAAVALRALILEKGGILTGRPSAELSLGAEALLGS-DGTSVMSRKELFRRVNQELQDLEVTESWANAA----------------GRTSYGIHFAEVEVDGNSGEVDILSYVAVHDVGKVLNRQGIEGQLEGGIHMSTGYALSEELRFDKGAVINGSLGRYNIIRASRMPKLIVDFIEEGEEPGPYGAKSIGECATVPGAAAIANGVADALGIEVNHIPLTPERVLALLSSDLCPA
MY--AKPMKVVRNREIAKDTYELILSGELVQHLHEAGTFLHVRVPEENFVLRRPLSLAAVNHELGTCTIIYKRVGD--GTERITSARPNDRLDVLGPLGGSFPVSLPKNADRILLVGGGVGIPPIYFAARQLTERGIPVSIIAGYADKESVFYEKAFYELPHSDVTIVTDDGSHGEKGTVIDIVKKQ-PAADWLFACGPRGMLRALKAEVPD-TNCYVSLEEHMGCGIGACYACICESSD-RRSYYKVCQDGPVFLAKEVYLMS----------KSRKRPDGNDKVTGQLAYLTDRTFPEMLYAKVLRSAYPHARIRSICTERAKELPGVKAIITHQDVPGVNG--IITPDQPVFCDETVRFIGDAVAAVAATSVEVAEEAIKRIDVTYDVLPVLDDPAKSLAKDAPKLRDD--GNVLYKKSFTKGDVAEGFKHCMAVVEETYHVPRQMHAYMETEGGVVIPEA-DGGITVYMGTQHGFKDQFQLSRILDVPKESIRIVSSPMGGSFGGKDELN-VQPYAALLALKTNKPVKLHQTRAESVISSIKRHPMAITVKTGADETGKVIAHDVKIVADTGPYATLGPAILDFAVEHSAGPYRFEHVAVDGTSVLTNNAVSGEFRGFGGNQITFALENQMDRLAEQVGMCLLALRKLNLRGEHDLGPL-EQRIPTTGASDVLENVERLKDQLEFKK---HPTGVGIAMAMHGGGLG----FGRLDGAGGRLSLSDEGKIDVSFGFEEVGQGIVAVIEELTIAALQCDEDDITITIGDTNRVPHSGSTTASRGTSMVWHALERMKQEFKEKLCEKAAIITGEPKDELRLGTGGIYKD--EVQVLTYRSLRKQLHHE-DQVVVETSFDFPT-TPDEV-DGG-----HYLYTFAGVLAAVEVDLLTGQLTVTHLHQAISAGEVVNELGYKGQIEGGGVMSLGYSIMEDMGMEQGHYLKRNFDTYMLPTISDVPRLTVDAIEKLPDGDVHGPRGVGEIGTVAVAPAITKAIHNALGIWINKIPVDPLTILQALEKIVSHK
M------YTILKKEVLNPTVTRMIIDAPFVAKRAKAGQFIILRVNE-E-GERIPLTIADSDSEKGTVSIIFQIVGK--TTMLLNTLEEGDSLDFVGPLGKPSEIDG---NEKVCIIGGGVGCAIAYPTAKAFHEAGSDVTTIVGFRNKDLVILEDEFKEC-SDAYYLMSDDGSVGQKGVVTLKLEELIEKFDKVIAIGPIIMMKFVCELTKKYIPTVVSMNPIMIDGTGMCGGCRLRVG---DEIKFACVDGPDFDGHLVDFM-------KSIGKPIVKKDAYALLSGQPVYTDDLATKDCLIVKLLRSPHAYARIKNINTDIAKKVPGIAAIYTYKDVP--DG--QSYPEDRKILDEVVRYVGDEVDIVAGENEDCVDKALKLIKVDYEIKEPVLDFRKALD-NPIKVHEEQKRNLCAHGESVYGDVEDVLKNSAVVLERTYHTKANAQAMMETFRAFSYIDT-YGRLNVVSSTQIPFHVRRILSNALDIPKSKIRVIKPRIGGGFGAKQTAC-CEIFNAFVTWKLKRPAKVIYTRNETFMASNSRHEMQMKVRLGATKDGIIQAIDLYTLSNTGAYGEHGPTTVGLSGHKSLPIYNCLASRFVYDVVYTNTMQAGAYRGYSATQGLFAVESIVNELADELHMDPAELRLKNVVHEGETLPQYNEYLNSCTLDQCIEKAMEMIDWKNKPLVRDGDRGLGIACSMQGSSIS------NVDLASVEVKLQDDGFYTLSIGATDMGTGCDTILAQIMAECMDCEIDQIITNGVDTDTSPYDSGSYASSTTYLTGTAVVKACEELKGKIVQMAAELMQIEADHITFDGSKIVSVQDGK-EMELKDFAHTCFAGGRNLIATGSHVSKT----------------SPPPFMVGIAEVDVDKETGAVSVHDYVSVVDCGTIINSNLVRVQAEGGIAQGIGMALFEDIKYSKGKMINNSFFQYKIPTRLDVGTIRVDFIPSYEDNGPFGAKSIGEVVINTPSPAIASAVRHATGFQVRTLPITPEKVLFKKDE----D
M---SLRVKVISNQPAGEGVYLLELEPHELGRGAMPGQFVMLKPAPGDPLLARPFSIHGV--TENSLSVLYKIIGR--GTALLSGFSAGDIVEAWGPLGTGYNLDY----RKPLLLAGGMGIASLAFAASYLQENGVDPESIYGAATVRDLYYDSDGRYFSGAPWQIITEDGTYGETGLITGGLDEKLAGIDGVLACGPLPMLKAVAQVCAEKVPLDASLEAPMACGLGACLGCAVPAS--QGGYLRVCKEGPVVDAGKVDWMV--------IGEIPAKRGALEKVKGRTLFGVDQGQPSDLVLACVRVFEAPARIEEIDPTPALALPGVVKVFTYKDIPGSNGIIPVTKDQQFLAEDRVLHPGQAVALVVGIDQKSAEKGVRAVSVKTTPLPGVFDYKKALLPDAPLVHPEPTGNLLSSRVIKKGDVEKALSESYVVVKNTYTTSPLEHCALETEGGRARIVD--GRLEVKACSQNPHYDQADLTRFLGLEAEQVRVIQAETGGGFGGKLDIS-VQAYLGLACWLLKKPCRMVYSREESFHATGKRHPFEMVYTTGADKKGRLTAIKAEMLADTGAFASYGLAVAMRAAVHAAGPYFVPNSLVDLKMVYTNNPWYGAMRGFGVPQAAIAHEGQMDALAEKLGMDPWEIRRLNALRPGQETIT-GQKLSGVGIIACLDALKPHYEAFKREL---TPEGVGLGAMYYGIGNT----GV-SNPSTAQIEWTVDNKVILHTGVADIGQGSDTVLCQMAAEKLGLEYSRMELVRGDTDHTTNAGATSASRQTYISGNAVLNAAEDLKALILDEASEMLEAAKQDLLLSGEKISVVGYPDKTLSVIEVVHSLEQKGKETRGEGDYDPTT-QALDQ-ETGQG-EPYETYAYAVQAALCQVEQASGMIRIKKVAAAHDVGKAINPEAVKGQIAGGVLMGVGLALMEEYKPG----KSENLQDYHIPTAKDAPEINSLIVEEPCDTGPYGAKGVGEPALIPTAPALAAGVGQALGRPMRHMPMSLERVMEALEQSDHDR
MRTEQYDFSVMSNAQVARDVYRMQILAPELANKLAPGQFINIAVPGDSHIVRLPLSFASLDLQEGSVELIYAVVGE--GTHRLSQMGIGASSTLIGPCGKGWNLSN---NRSALLVAGGVGAPPIVAAARELKERGVELCSILGARSKDRLWGESVLKDM-GATVIVTTDDGSYGRQGFTTEVVAELLGDFGQILTCGPNLMMAGVAALAKKAIDCQASLERMMTCGFGACHTCNVAMR--AGGYKFCCTDGPVFDAKEVAWMES----YKEVGRSVKRVDAYDKVTGRAMFTDDLCPKPCLVAKILHSTIGNGRVVSIDTDEAKKVPGVVGVFTCFDVPD--G--HPWRDDRRLLDDRVRIYGDNIAAVVAEDNVAAERALRLIHVEYEEYPVVYDARESMKGTEVPVQEGKPDNVVAHTLAVTGEVEDALLDPKYHFAIKTFTGEQSQAHIEVCVSYCYEEG--GKIVCVSSTQIPHICRRIIGQALGIPWGSVRVIKPYIGGGFGTKQDIH-FEPLNAWLCHQVGRCVKLELSREECFWDTSGRQPKNFEVEASVGDDMRLHARSIKGWSNTGGYIHHGHALVLNSVNSFRWLYHEDAVRCEAWTIHTNGPHTGAMRAYGVPEGVWTAECLMGDIAHDMGWDGVEFRLKNAIAPGYVDPS-NISYRTDGLRACVERGKEIIDWDNKRREYAAGHGVGVAFMVYKTAVA----PFALETSNAQITLNQDGTFQLQMGATEIGQGADTVFCQMAAEAIGVDTEDIHIVFQDTDVAPYDPGAYASRQTFVSGTACKDAGTKMRKRILELAERLYPDAQGELDLRNHAIYDG-GDNRLCGLADLALEAYYNIDQLSTRGQATVHQ----------------NAIATGCTFCDLTVDIPLGQVTIDKIVSIQDDGRLINPKLVEQQIHGGMAQGIGFGLSEELLVDSGRVRNATLLDYKIPTMMDVPDLIAENVETQDPMGPYGNKAVGETPIISPAPAIRDAILNATGVKFYEMPMTPQRLFEGFKR-----
MPQYQEKTIVTRVEQLSCENVRITLKAPEIASCCKPGQFVMIRTSVGDPLLRRPFSIHQADA-SGHIQIYFKIVGR--GTEILAHVRVNEEISVFGPLGRGFTIDE---NLPTCIIGGGLGIAPLLFLAKEICRRKKPDLIILGGRTLDEVPLVNDFREV-GIRTLATTDDGSYGEKGFVTDVLKSVEAPNTQVYACGPEPMMAAINDFCLAELRCQVSVESVMACGMGACLGCNRPVG--DGKYVHVCMDGPVFEAKELKWM-------DFVGKEIPKIDGLGLVKGTPAYTSDLDGENALIVKILRSPHASARIRTIDTSEAEAIPGVECVLTHLNTP--TG--QSFPEDRRIVDNHMRYVGDEVAIVAAVDERTALAALKKIKVDYELLTPVLNLEEALD-NPVRVHPQAARNIAASHYTEQGDVEGELAASEVVMEQTYTTQAQAHAMMETYRATTSFDV-NGRLQVMSSTQIPYHVRRHLSRVLGIPRSKIKVLKPRVGGGFGGKQTAS-VEIFPAIVTMKTGKPARLVYTRQETFTCTTSRHAMQLTVRLGADRDGTIRAIDIYCLSDTGAYGEHAPTVFWVVGQKTLPLYGAKACRYHGHALYTNKPPGGALRGYGATQGTFALESAINELAAKLDMDPTELRAKNLLGEGETHPELGATLGSSSLHRCIEKGKALIGWDEKFPKVINDRGYGMAVTMQGSGIA------KIDTASVLIKLNEDGFFTLSHSASDMGQGSDTILAQIGAEVLEIDMDQIVVASFDLDTLPYDPGAYASSGAYVTGNAARLAAEDMKAQMRCAVASLQGVSPDAVTY-GDGVFTIGSEK-TMTLSELAQTLCSFNDMLIAKGTFGGET----------------SPPPFIAGFAEVEVDLETGEAQVTDYVAVADCGTVLNKNLALIQVEGGVAMGIGLGLYEEVRYSKGRLSTNSFMEYKIPSRLDIHSIRVAFEESYEPTGPYGAKSIGEVVCNTPAPAISAAVANATGVQVRSLPITAEKVLLGMIKNVDPR
M------FKIVSKQKLAPKEFDIWVEAPRIADHAKAGQFVVLRVND-H-GERIPLTIADYDTEKGLIRLIFQVVGK--TTAAMSGLNVGDCIDISGPLGSPSEIEN---YGTVLMVGGGVGIAALYPIIKALKLAGNKVITILGGRTSDLVIMKDECRKY-SDELIITTDDGSEGMKGVVTEAMKMVVDKIDRSWCIGPSIMMKFGTKAAKELLPIWVSLNPLMVDGTGMCGCCRVTVD---GKIFFACVDGPEFDGHKVNWMKE---NYSYAGRSYPINDAVYKTTGEMIYASDIRLPGMLYLELACSTHPHARIRAVDSRAARRLRGVVEVFSYENSPH--Q--QGVPEDKLLYTDRARYVGDVVAGVLAESREAAEEGARRLVIDYEDLPAAVSMSESTAPDACPVHDG--GNILCNVDFSCGGTEAGLTESGR-CRSSLSSQQMNHITMETHAYLADYRN--GELTIWTPTQGIYGVRTVVCDLFGLPYNMVRVVKVPMGGSFGGKQEFI-YEPHAAYAALQSGRPVRLHLSRRQAIVSTTCRPSLETAIEMGFTKEGRITECHVLNDANAGAYAGNAVNLEDTMKAKMTRSYKFPSFHFKGRAIYTNTPIGGGMRGWGAPEMVTPLEIFLNAAARRLGLDPVELRLRNTYDPGDSEIAHGLSLGNCRGKDCLTIGAKEFSWDERRKRPRKGRGIGVAYGGYQNGFY----PRPSNLSVMTIKMNEDGSVCLQTSVHEVGCGTVRSLQIIAAEILSVAPDKIYVTEGDTKYTQFDLGSYGSRTTFIAGECARRAALALKDSLLKAAASLLGLPETELELRDEYVISASHPEVKMSYAEAASRALMEKVALYDAVEWKGVS----------------NPGSFVANFAEAEVDTLTGMVRVTDFLSVNDVGFALNRQMVENQVRGGIQMAAGYALCEDVAVDAGNPKNDRLSRYHTLNSADMPRVRVVLVEEGGDEGPFGAKTIGEVCTIAGTAAIASAVSDALGKEITALPLTPERIVKWITTDDDQL
M------FKILRKEILGPEMVLMELAAPNVAKTAEPGQFVVVRVYE-K-GERIPLTIADFDRTKGTVTIVFQKIGK--TTHLLGTKNEGDALDVFGPLGNPTEIES---FGKVVVVGGGIGIAPIYPISRKLKSKGNRVISIIGYRAKDYVFWEEKMRSV-SDKLLISTNDGSYGEKGFVTDVLKRVLKDIERVFTIGPAVMMKAVADMTRPYIKTIASLNSLMVCGMGMCGACRVTVG---GETKFTCSDGPDFDAHLVDFMKE--LELKYVGHEATRLDGLEKITGTAKYVDDIDLPATLYVSILRSPYAHATIKKIDTSKAEALDGVYAVVTGKDFP--YG--LYLKDNYVFPLDRVRYVGQHVAAVIAATQEIADEAVKLIEIEYEPLPVIQDPLVAIKEDAPLIHPEPGTNIAHVRKIRKGNVEEAFKEADYILEDWYIVPHVVHAPIETHVSAALYTP-DGRLTMWNSSQSPHTQRNIIARSFKLKHKDIRVIAPYVGGGFGGKAGVN-MEVVAAACALKVGHPVKIRYTRKEEFYDTSMRQELHAYIKMGVKKDGTIVALKHQLYWDVGASAEYGSNVVNATGFSAIGPYRIPNVWIDSFAIYTNRPPCGAYRGFGYSEFHFGLESHMDRVAKALGIDPVEFRKKNAIQEGDTVAY-GVEMGPTGILQCIDEVAKAIEWGKPSE---ESRAKGFAAVWKAPAMP------ANESSAAFIKFSEDGSINVLVSGMELGQGFLTAMAKIAAEELSLPLEKIRVELPDTDRNPYEWQTVASHVTWSCGNAVRRAAIDAKEQILDVISRAYYIEKANLYLENGKVKCYTKPDFEVPFESFVIDGVQMPGPILGRGSFMPEFTSAVNP-ETGQGGHPNVHYTTGAGAVEIEIDTETGRIRVIRMAEAFDAGKAINPDIVKQQIEGGFVQGLGTALWEEVKFADGRILNPNFTDYKIPTALDVPEMHPIIVEVPQPDGPFGARGIAEHTMIPVMPAVANAVENALGIRIKNPPITAEKIIKALNE--KNS
MSSKYLKAKVASNEKIAEGIYRMVVEG---DYSANPGQFYMLRAWGVEPFLSRPISIHGI--TDAGIEFLYEVRGT--GTEIFSKLKAGDELELLGPVGNGFDLETI--KGKVAVVVGGIGIAPMYEVMKHIKDS--TVDFYAGFRDEV--YSVDYMKEY-ADNVIISTESGSVGHKGYVVEQLDA--SKYDYILSCGPTPMMKVVKEMGEKVTPVYVSLESHMACGVGACLGCTCNTK---KGKERVCKEGPVFLGEDVSLM-------KAVNKPISKIDGMGLVTGKPVYTDDLAPKDALIVKILRSPHAFAKMKDIDVSRALKVPGVECVLTWKDIP--RG--ASFPEDSYILDEYVRYVGDSVAIVAAVDEETAEKAMKMIKVDYEVFEPVIDFEKAID-HPSVIHPDFDRNVACEYEYDWGDIDEIFAECDVVIENTTYNQAQEHAMMETHRSYTYKDM-HGRLVIVSSTQVPFHVRRTVARSLGMTPDQVRVIKPRIGGGFGAKQNLQ-AEFYPAAVTMRTGKPAKMIFSRVENTICGTTRHRMRIDTKIGAMKDGTIRAIDMEVLSDQGAYGEHSKTTLAPAGYKTIPLYNADAYRFHGYTAYTNLPTAGAFRGFGVTQGIFATESIVNKLAHELDMDPAVIREKNMLKEGETSVGFSQTAESCGLEQAVKRGKELIGWDEKFPKKESSRGVGMALSMQGSGIP------NIDSASATIRFQENGFFTLLLGATDIGTGSDTILKQIAADAIGISEDRIRVFSSDTDLTPFDVGAYASSTTYVTGNAVINAGKLAREELFKQAARLLETDVDSLEFDGDKFTDKKSGE-VLDLEHMGTKLTYGKHQIEVTGSYVPYK----------------AASPYMACFVEVEVDTETGIVEVPNMVGVVDCGTPINPKLAKVQTEGGLIQGLGLALIEKISYDRGRMTTDSLMEYKIPSRDDIKNLVVEFTDTYEPTGPYGAKSIGEIVLNPTPPAIQDAIYNATGIWLTDLPMTPEKVLKALKE-KKNK
M---QFTSMVLSNAEVSPGYHRMRLTAPPEFAAARAGQFVMVRVGGGDPLLRRPFGIFDLSTSQPCFEMLYRVVGK--GTALLSTLHATDRLDVLGPLGTGFDLGTP--GAEKLLVGGGVGLAPLYLLARHLVQQSP-VRLFAGGRTRDDILCITEFERL-GVECYVATEDGSLGECGLVTEALVSRLEGGAELFACGPHPMLKAVAAIAAYHIPCQVSLEGYMACGVGACLGCVTPGHGETPDYRCVCKEGPVFPAHELGWMTM-DERQLEIGRPEIRGDAPAKARGRELFSADIYPDNLVWAGAVRAGIPHGRLLSLDASAALALPGVLRVLTARDIDGPNG--IIHKDTPVLVDDLVRYSGDAIALVLAESASALRRAITLVRAEIQPLPALFDPDEALAEGAPQLHPDQASNLLLAAEIRTGDAETALGECAAMVEGEFSTPVQAHVFLETENGTARLEA-DGGISMTVSTQSPFRDRFEVGHALGIPFQRIRITSPSLGGGFGGKDGAT-VQCLLALAALHSGRPVRMQWSREENLSAGYRRHGCRMRYRMGALEDGTLHALQCDLIYDTGAYAHLGGEVMELGMEHSGGPYRIPHTLIRGKCVFTNNPVAGAMRAFGVCQVSFAFESMMDLLAEKLAMDPLQLRRKNALVRGDRNCA-GMRLTSTNIAGCLELLEEHPFWHEREEWKRPPRGVGLAAIFNAAGYG----GKVRDAAIAKVELSPEGEIVVHNGVSDMGQGNSAAFLQMAGQILGQDASSLRLHQPDTLTAYPSGSSSAGRTTYTFGNALIKACQDLKARLINRAGLLLFTNDDELRLAPGKVIHP-PSQREVPLRQLAGFMPR--EDRVCINQFVAPV-CRDVP-DTATG-FPHLIFAYAAHLARIQVDLATGLIRVMDYLATTDGGGVINPAMFDQQVHGGVAQGLGYALMEDLVTSQGMVLSDDLGSYLIPGAQDVPEIVSIPCQGDEESGPFGMKGIGEVAMNGPLPAIANALADACGIRVNHAPLTPSKVLAALSG--LNE
MAD-KEQAMVVSQEQIADGIFSMWIHT-EAAQSARPGQFISMYTKDATKLLPRPISICEINKEDSRLRVVYRVTGENTGTEEFSKLKTGDAIPIIGPLGNGFPFEAA-EGKKVFLMGGGIGVPPILELAKQMKCD--KKQIVAGYRDAQT-FLKEEFEQN-G-ELYISTENGSVGTTGNVMDAIRENGLEADMIYACGPTPMLRAIKQYAEEHIVCYISLEERMACGIGACLGCVCKTKESNVCNKRICKDGPVFLSTEVEIMAG-KKNFCEIHQSKPRIDGVEKVSGKAVYAGDMYMENMLYAGVLRSPYSSAKVVSIKADKARQIEGVEAVVTCNDIKKTKG--------YMYLTNHIRYEGDCVAMVAAKSKMLVDEALEAIEVEYEELPGVYTIDDALIEGAPLVHEEYKNNIFSYYPIRKGDVEKGFAEADVILEREYRTQYIEHSYIEPEAALAFQDPNSGLMTVYASAQNPFFTRRYIADILGIPLNKVRLVQAILGGSFGGKEEGL-VSARAAYLSWITKKPVKLVFSREDSFLESSKRHPFRLRYKIGAKKNGKIVAFEGEQVDNCGAYNNQTQFMNSRASIHSSGPYEIEHIKTDTYGVFTNNIHSGAMRGYSSPSLIFGQEQLIEELAETLGIDEVEIRRINCLKDGSLTTT-GVPVHHVILQQIMDETVEETDYVSKHAKYQDTKGIGMAICYRGCGLG----AESPDASGCMMIANEDGSISITSGLAENGQGLKTAYAQIAAEALGVHYEDVQFPQIDSFAIADSGMTVASRGTVMGAQSVRKTGEKLKKIMIQNTIDSYDIKPEDIELKGAKFYLKEDPKISVPFSQVTGTAIWAGKQMAAYEWFMPQQ-LDQDH-HTGQG-NAFPTFSYGCVIAEIEVDMKTGYVDVQKVTSSHDVGTAINPALIKGQIYGGILMGQGYGVMEDVAPSNGRVKKRNFDSYIIPTSMDAPEMKVNIYESDDPAGTFGAKSVGEPSTEAVGAAIANAVYNATGRRIRENPCDLETVLLGK----KLG
MSVCEVRGTLVSRISLGTGAAWLEIRLPGPIPPVRAGQFALLSLPEVDPLLGRPLAVARA--QEDRVSFLCRRAGR--GSGLLADLIPGQSVDLRLPLGRPVEVPQ---DRPVWFLGGSVGAAPLLMAPVPPGFRGW----VLGFRDASWGPALEHLRGLAGLPLTVACDDGSLGPKGNAVSALGERVRPGDCVVACGPEGMLQALRDLSRAGFQAILGLERRMACGFGGCLGCRITRR--DGTSARVCVDGPFFDGEELGDMNG-----KVVGTSVPRKDGIDKVTGRAPFVADIPVPGCWEGAVVGSPVPHGILKGFERDPAFDWSRVV-FLTARDLRGKNH--LVRDDLPILAEERVAYATQGIALLAAPDEALLRGALKALRPVLEPLPAVLSLEDSLGRKGIVWGED---NILDEYRIQRGDLKKGFAEADRIVEGIYRTGLHEQLYLETQGMLALPQD-DGTLEVVGSMQCPYYVHGALVQSLGWDPERIRVRQAVTGGGFGGKEDFL-LALWVANLALAAGRPVRLVYDRSDDLLGTPKRHPSRTRIVAGVKEDGTLTALEVELVLDGGAFTTLSRVVQQRATLHAQGCYRVPNVSIHSLSVATHMVPCGAYRGFGAPQALFAMERHMDKIALVLNLDPLDVRLRNVLEEGDVLPC-GQVLDAVHPKEVLLRAAELGDYRNKRVAHATGRGVGISLALHGGGFT----GDGEANMGTTVRVEASGVFTVHASSADMGQGIGTVHPMIAAQALGVPYDQVACPRPDTAVTPNSGPTVASRSTMYVGRVVQEACGALIRDLAAFLGDREGTGPARFE--EGRFFLK----RSWTTREAADLAREARGSLEACGTLPPGCTGRWDQ-DAFRG-EAYKAYSWIAQTVEVEADLDTYEVTPLEVAVAAEIGKAIHPILVEGQILGGFLQSLGWSHIEDLTLTEGKLSAEHLNAYLIPTTLDTPRWKVEVLEPGCPVGPCGAKGLGELPLNGGAPAFVSALQDATGVFGTEVPLTGEKLFRLLEEAPDRQ
M-----EGIVKLNNRIGSKIYSMEIEQPEIANLARIGTFINLYPKTASLLLPRPFGISEI--SKTSITIVYEVVGK--GTLEFSGYKPGDIVKMSRPLGNGFTPCYD--NATHVLVSGGIGIAPLVELAKHLPGK---VIAVMGFKDKS--FLVGKMQSI-GATTYVASDSGSEGFKGNVVELLKKENIIGDYYYGCGPKPMLKAVSEYCEQIRPIQVSMEGRMGCGYGACVGCACKVKTDGYTNKKICSDGPVFLGSEIFWM---------VGKSIPRVDAFDKVTGRAKYVEDILPQDTLVARIYHSKIANGLVKSIDTTEAEKVPGVVKIVTCFDVTE-KG--HPWQDDRLVLTDRVRFVGDDVAAVIAENDVAADQAVRLLKVEYEEYPFVLKPLEAIKPEAPQIHDDFKRNILRVTTREKGNYEEAIKEQGLIVEGWYSTPIVQHCHIENHICTARTEN--GKIVISSSTQIPHIVRRIVGQALGMDWGKIRVIKPFIGGGFGNKQDAL-YEPLCAFLTLQVGRPVTINVSREETFVSNRVRHPFNVHLISHLRADGTLVARKVAIYSNQGAYASHGHSIAAKGMGALAQLYPCEHFSAEAYTVFTNTPVAGAMRGYGIPQTMFAEESHIEDIIKKLGENSLNWRRNHIMPVGFEDTF-SNVHHYDSFNQCFDKANAYLDYEKKVELYKTGRGVGMAAFWYNTAVW----PIALETSSCRMILNQDGSLQVQLGETEIGQGADTAFTQMVAHAVGVTIDKVYVINQDTDVTPYSSGSYASRQTYVAGFSITKTAQELRKKILDVGYRYTRVSVDLLDIVDNNLVRITDNKVVMTLADLANASLYDTQHISAEQTAQAKS----------------NAYSFGCCFVEVEVDIPLCKVELIDIINVHDCGTLINPALAEAQVHGGMSMGIGFALSENLLIDTGKVLNDNLLDYKLATFMDHPDLEAQFVQNAEPTSPYGTKGLGEPPTCPVAPAIRNAVLHATGIAINDLPLNPHKLFEAFKE-----
MAG-KESVTVVSQESIAEEIYSLWLQTADIAEHAVPGQFISMYTNDGSRLLPRPISICEIDRAKGQLRVVYRVTGPDTGTEQFAALKQGETIEVLGPLGNGFPLEAG-KGRKAFLIGGGIGVPPILELAKQLDAE---KQIVVGYRDTQ--FLLDEFGQN-G-AVFVATEDGSAGTKGNVMDAVAANELTADIIYACGPTPMLRAIKAYAQEHIECYLSLEEKMACGVGACLGCVCQSRDSNVHNKRVCKDGPVFLATEVELMDS---RDRVVGKSVKRVDAFAKVTGRAMYTDDLCTRDAYIAKIVHATIANGKVLLVDTSEAEKIPGVVKIITCFDVPK--G--HPWQDDRLLLTDRVRFYGDDVAAVIAEDEIAAAQAVRAVKVEYEEYPFVLDAQEAMKDGAPQIHEKYPNNILGHTTVRRGDYAEAIKEPGLIVEGWYETPTVQHCHIENFICYAKEET-DGRITVVASTQIPHIVRRIVGQALGIPWGKVRLVKPYIGGGFGNKQDAL-YEPLCAYLCTQAGRLVKLDVSREETFVSNRVRHGIRTHLISYLRKDGTLVARKIECFSNQGAYASHGHGIVAKGLNAYPQLYPCENIEGDAYTVFTNKSVAGAMRGYGIPQAMFACESHTDDIARTLGVSPIQFRRDHLMPVGYVDGF-SNCNYFDTFNQCMDKGIAAIDYDRKRKEYETGRGIGMACFWYNTAVW----PISLETSSCRMVLNQDGSIQLQVGETEIGQGADTVYAQMAADTLGIPFESVHTITQDTDLTPFGTGAYASRQTYTAGFSIHQTAELLRARILDHAHELTRMPAEILDIVDGEIVRTTDGQDLMTLGELATEALYSLEHLTAESTYQIKS----------------NAYSFGCTFAEVEVDIPACRAQVLNVVNVHDCGKLINPALAEAQVHGGMSMGIGFGLSEILLFDTGKPLNNNLLDYKLSTTMDHPHLEAQFVENFEPTSVYGTKSLGEPPTCSVAPAIRNAILQATGVGIDTLPLRPHTLFDTFCE---KK
MKF-KNTAKVENSDCLTGNIYSLWISDEEIAREAVPGQFLALYCKDGDRLLPRPISICEIEKEKGQLRLVYRIAGK--GTEEFSQLKAGDTLEVMGPLGNGFVLE----GKRAILIGGGIGIPPMLELAKTLRKKGSEVQIVLGYRNADT-FLAKEFEAF-G-AVYLATEDGSLGTKGNVIDAVRANGLSADMIFACGPTPMLRGIKAYAEENIRAQISLEEKMACGIGACLACVCKSKETNVHNKRICWDGPVFYANEIELM--------VVGKSYPRVDAVDKITGRAKYTDDLCDKGALIAKICHSTIGNGIVKSIDTTEAEKIPGVVKVITCFDVKE-KG--HPWQDDRLVLTERVRFYGDDIAAVIAEDEVAAARAVRALKVEYEEYPVVLDPIEAMKDGAPQLHEDYPNNILKHTSIRKGNYEEVSKEEGLTVEGWYETPTVQHSHIENFICYCYEEA--GRLNIVASTQIPHIVRRIVGQALGMDWGKIRIIKPYIGGGFGNKQDAL-YEPLCAYLCTQVGRLVKLDVSREETFACNRVRHAMKLHIISYLRPDGTYAARKLEIFSNQGAYASHGHSIAAKAMGAFPQLYPCDNVECDAYTVFTNRTVAGAMRGYGMPQATFAYESHTDDVCMAMGLDPIEFRRKNLMPVGYVDGF-SNENYYDSFNQCMDKGIEYMDYYKKREEYKTGKGIGMSVFWYNTAVW----PISLESSSCRMVLNQDGSVQVQVGETEIGQGADTAYAQMTAEVLGIPFEMVHTITQDTDLTPFGTGAYASRQTYTAGFSIRQTGLLLKERILKYAHELTRMPEYNLDIIDGNIVRTTDGRSLMTLGELATEALYSLKHLTAESTYQTKS----------------NAYSFGCCFAEVEVDVPFCRAEVKKIINVHDCGKLINPALAEAQVHGGMSMGIGFGLTETMLYDTAKVLNNNLLDYKLSTFMDHPHLEAQFIENPEPTSAFGTKALGEPPACPVASAIRSAILNATGVAVNQIPMRPAVLFERFKE-----
MF--LEDGVIIENKNMGDNYYLMKVKAVKSAVAAKAGQFYMIKCHNGIRILGRPISIHYADQENHMLEFYYEVIGE--GTKEFTNYKIGEEIRLQGPLGTGFDTELK--GKKILVVGGGMGMAPLKYLVESVKNKNT-VTIIAAGRDVGAVRIADNYHFP-KEDIVFATDDGTVGLKGNAVDAMKELLEKYDIVYTCGPHKMMEAVARVASEHMRCQISLEEKMACGVKACVGCSIKTK---EGMKRVCADGPVFEAEVIVDM-------KIVSQGIKKVDGIGVITGRPVYTDDLSNNNPLIIKILRSPHASAKIINIDKSIAEKVPGVECILTHEDVP--MG--QSYPEDRRILDEYVRYVGDEVAIIAAVDEKTAVKAMNLIKVQYDVLDAVLDYEKAVD-NPVLVHKERERNIASSYVIENGDLEKAFTESDVIIEETYYTQPQIHAMMETYRSSTYLDA-NGRLCVISSTQIPFHVRRHLARALEIPRSKIRVIKPRIGGGFGGKQTAA-TEIFPAIVTLKTGKPAKLIYNRSETHTCTTSRHGMRLKVKMGSDLEGNIKGFSIDILSNTGAYGEHAPTVTKLVAFKTSPLYDKAAVKYDAKIVYTNTMPGGAFRGYGATQGTFAVESAINELAKKLGIDPTVIREKNLVEPAPE-----KYIVSGDIKKCVEKGKEIFGWDERYPSRVENRSAGMAVTMQGSGIA------GIDTASATIKLGDDGTYTLFLGVTDMGQGSDTVLTQMAAEVLECGIDKIILNSADTDVSPYDPGAYASSGTYVTGNAVIIAANKMRTEIINGASEILKVSDDQIIFDGENVET-ENGE-KISLEDLANRLISFENQITVTGTWGGES----------------SPPPFIAGFTEVEVDPETGEVEVLDFLSVVDCGLPINPNLARVQVEGGTAQGIGLALYEDIQYDKGRVKNDTLMQYKIPCRRDIKNMAVEFVYSHEPTGPFGAKSIGEVVVNTPAPAIADAVYNATGVRIRKLPITAEKVLLGMME---NM
MKF-QGLVKVIQKKFVSDDVFKIVIEKPEHMGEVRPGQFFNFNVER--MLLRRPISVSAI--GEETLEFTIKILGK--GTKELSLLKTLDEVDIMGPLGNGFDTLN---HKKVLLVGGGIGVAPIKGLGEFLSKDSIEMKTLLGFRDTP--YMIDDFKAF-SNEVITVSENDKDYRLGYITVPLEEVLEKIDMIYACGPLVMLKSVQKICAQFTPVQLLMEEKMACGIGACLVCTCKTKEFGFKHSRMCLEGPMFYGDEVIFM-------KIVNSAAPKKDGMKLVTGAPVYTDDLAPKEALVIKLLRSEHHFARIKNIDTSRAEKVPGVACVLTHKDVP--NG--QTYPEDWKMLDEIVRYKGDEVAIIAATTEAIALKAMKLIKVDYEVLEPVLDYKTAMA-HASIVHPEPEKNIASAYYVEVGDYEKGFEESDVILTRNYETQATHPAMMEPVATYTYLDH-TGRLVVVSSTQIPFHVRRMVASAMDLPMSQVRVIKPRIGGGFGCKQTSA-SEFFPAMVTLKTGKPAKIFYTRKEIFLGTTRRHPFYFEVKIGATKAGIVKAFDVKAISDTGAYGEHAGTVMSACAEKIMAYYKTEGYRFDGKAVYTNHVSSGAYRGYGKTQGGFAIESIMNELAHELGMDPTELREKNIIHPGDHLHVY-EEVDTCELEYCLKRGREMIDWYSKYPSVKSDRGVGMALAIQGSGVL------NIDSGSATIKLNSDGFFTLLISATDMGTGCDTILAQMAAESLQVPLDQVNVYSADTDVTPYDDGSYASSSTYVTGTAVRKASEKMIETLKSEVALILSVPIEKVVYHEGVFS--VDDS-TLTLEALGYKLN---KQIVVTDSHVCDK----------------EAPPYKAGFVEVEIDLETGKIDVLDFVGVIDCGTPINTNLATVQAQGGMLQGIGMALYEESEYASGDEKNASFLTYKLPSRKDALITRVEFAPSYEPTGPYGAKSIGEIVINTASPAIMDAIFNATGIRVRNLPITPSKFYELLKQ---TE
MKR-IMLCTLIENRTIAEDTLLMVLKADPVALDFEPGVFVNVRIMDSSPLLRRPISVHETDIEKGMLKLIYKVVGE--GTRKLSEKKTGEIVDIFGPLGTGFPIQSD--AKSVILIGGGVGIPPLYELGKRLAEKGVTVTTVLGARNSEGLFCLEEFGTL-G-RVVTATEDGSHGVKGFVTDAIKAEDIDFDCLYACGPKPMLKAIDIEYRG-KEGYLSFEERMACGIGACYGCMTKTK---DGLKRVCKDGPVFSLGEAVYM-------RHISKPIRKKDAMSLVTGKPVYTQDLAPRDALVVKLLRSPHAHALITEIDTEKASAVNGIECVLTYRDVA--GG--QTYPEDRLILDQRLRFVGDPVAIVAGATAAAVDEALKLISVKYEVLEHILDLRKAKD-NPILIHPENRRNLCASASDQHGDIDAVLAGCDYVVEQTYHTKANNQTMMETFRTFTYKDA-FGRLTCVSSTQIPFHVRRILSNALGIPKSQIRVIKPRIGGGFGAKQTAV-SEIYPAIVTMKTGKPALIVYSRQESHIAGSPRHEMEMTVKVGATKDGIIRGIDLHTLSNTGAYGEHGPTTVGLSGHKSIPLYGTDAFRFSFDVVYTNVMSAGAYRGYGAPQGIFAVESAVNELAVKMNMDPVKLRELNMVKEGQKMYAYGEQLNSCALDRCMARAKEMIGWDEKYPAKDGNRSVGVAMAMQGSGIS------KVDTAAVSLKVNDDGFYTMGIGASDMGTGCDTILAQIAADCLDCSVDDIVVHGVDTDSSPYDKGSYASSTAYVTGMATVKTCEVLVGKIKKAGASKLKCDADKVDFDGTKVYNVETNE-SVSLRDIGNSEMDGNNSLYATESFSSQT----------------SPPPFMVGMAEVEIDKETGKVDLIDYVGVVDCGTVINSNITRIQTEGGIAQGIGMALYEDIIYSKGQLYNNSFMQYKIPTRLDVGTIRVDFESSYEPTGPFGAKSIGEVVINTPSPAIAGAILNGVGVSIRELPITAEKVYNAMQE---LK
MNSNPVHAHIRKIVWETEDTFTLLLEPGGGGFNFSPGQFNMLYAFG---VGESAISISSDPSKNDNIAHTIHRIGS--VTSVLSQLEKGDVIGLRGPFGNGWPVEKK--GKDVCIVTGGIGLAPLRPVLYSIFNNRKKIFLLYGARSPLDLLYRVELEKWKDVTVQVIVDRCWKGHIGVVTKLFSYIKTANTIAMICGPEIMMKFTIQELSQRVQVYISMERNMKCGIGLCGHCQC-------GPKFVCKDGPVFALPQVSQMKG----YSVVGKPTPRIDGVAKVTGEARFTGDLVLPRVLYAKILRSPYPHANILNIDTTRAERLKGVKAIITGKDVIG-----SPIKDEPILAGDKVRYIGDEVAVVAAEDEDVAREALELISVEYELLPAILNVEEAMVAGAPIIHGHANNNIAYQISANFGDLEQGFKESEYIREDTYTTAYYTNCSIETDVCLAQFDS-SGKLTLWTPTQSTYIIQKDIANTLGLAEGKVRVIAPHIGGSFGSRLSGEPHHCLAALLAQKTGRPVMLKLDLEEILN----RNSMIIQLKTGVKKDGTLLSRKLKVIADAGGYLGLTGLDVQIAGLRNMLPYKLAAFQFEGLAVYTNNPVRGFLSGEGIRVANFASSIQLDQIAEDLGIDPLDICLKNAIQPGYIMAN-KIKIGSCGLTECIQKVVEKAGWDGKRGRLR--RGFGIGCGSASSGGK----GVTHSISAATVKLQEDGSVVLLTGLPDMGQGAHTILAQIAAEVLGLPLEKILIYSADTELSPVDLGALGQRGTYITGNAVKSAAEEARRQLLEVAAESMDANIEDLEIQGGRIFIKNNPEKEMPVSGVVQTSQRSEQPIMGKGFYNPNS-----------EPPDHITFSFDAQVAEIELDPETGKIKLKKVNVAHDVGFAINPLAVEGQIHSQVWSGGDMTLFQERIL-EGQNLNPSFLDYKFSTAMDAPEIETTIVETIEPYGPFGAKEVGRGPIMSIGQAIVNAVYDATGVRIKSFPITPEKIHSTF------T
MRS-PRPAVIQKIIAENSKTFVLALADANQAFTYRPGQFMMVSLPH---RGEAPISFSSTPTRPGTIELSVRRAGS--LTAAMHALQAGDQVGLRGPYGRPFVMEDQ--GRDLLVVAGGIGLAPLRSVINGCLDTPGKLTILYGSRVPSDIAFRGDIDIWPAVTCHLTVDAPWDGPVGLVTGLLGQVKPASSTALVCGPPVMIAAVLTALGKMFEILTTMERHMKCGIGVCRHCHL-------DSKLVCVDGPVFSRAQLKKMNE---TYRFIGKGTPRKDGVDIVTGKARYIDDVRPGPMLHGKVLRSPFPHAEIKKIDTVKAKAAPGVRAVLTHADVPPWMGM----PRHVKVLDQRVRFVGDAVALVAADTLEQAVAALDLIKVVYEKLPAVFDMDAALAPGAPRLHDMFPGNVVTLSKVVRGDVEKGFKDADFISEGTFGYENANPLPIEPPGVIAQWED-EQRLTVWSGTQSASWHRWIMQSKMGFP--DIRAITTQCGGSFGSKNYAPQCMFYAAALAKATGKAVKVSYTKDEHFGAFVLRLGSRFCGKIGMKKDGTVTALAGEWMVDNGAFSDMSQSQIAVGCGEAQLVINCENWNLSTKLVCTNRCPAGVIRGFGGQELESAFAPLLADVMTQAELDPVEFFKKNYVKPGGQYRE-GWTCRGKDYTKAMEKGAAEFKWKDKWKWLKEGTGVGVG--IHGNADV------GEDDSEAYIRLNADGTATIHASVSESGMGQRSSLCKMAAEILQLPLAKVHMTPPDTLVNPFDFGLVGSRGTYAVGSAVIDAAEDALKQLFGRAAPMLGVQSQDLETRDARIFVKGKPEQALTWSKAIG------RSVTGYGEFKADY----------------SVPNFLILFVEVEVDTDTGGIKLKKVTTATDAGRIIDPPSLHGQLFGALSAGLDTAIFEETIIDSGHMLNMNLTDYKWRTFNELPEFNNIILETPFPTHRFKAIGIGEISTSPGPGAVLMAVSNALGKPLHEYPLTPDRILKACKEKGNPK
MKTDVYKCEITNIVELTPKLFHLKILDEREIFNFRAGQFVMVEVPG---FGEIPISIASSPNNREFIELCIRKAGR--TTRILHKAVIGSKVGIRGPFGTSFPMEKA--GHHILLIAGGLGLAPLRAPIYWVNEHRSDVHILYGAKEPWQMLFTYQYEEWSHIKMHTVVEKAWTGKTGLITDLFQDVAPSRTYAIVCGPPVMFKFVCDHMDDLVQMFVSLERRMHCGMGKCCRCMV-------GSTFTCVDGPVFDYWSVMNMAK---PFQTFGQSILRVDAPDKLAGRALYAGDLFFPGMVHLKILRSDRPHARILRIDTEKAETHPGVVAVFTHKDIPGTNG--PRNKDQPVLCDDKVRYIGDPVAMVAAETEKVAEEATSLIRVDYEDLPGIFSPEEALIPEAIKIHES--GNVLLERVLLRGDPDQAIKEADVVITNTYRTQMVEHGYLEPEAGVAKYED--GKITVWMPSKHAHFDHKEMAGVVGLPPEKVRVILTTIGGSFGDKQCLA-PGYYVALASLKTGRPCKMVYDREESFIASTKRHPFLIHYTTGATRDGRILAAKVEIIADTGAYSSYGPSILVRGLVHAAGPYEIPNVYVRARAVYTNNPVAGAMRGFGVPQVVVAHESQMDILAEILKMNPFEIRLKNGMKPGSLTAT-GQSLVSVGYKETIERVKEEITRRG------FGYGWGIATMFYGIGLT----GL-PNPGFSRIEANESGDFTLYMGCGDVGQGSATVMTQIVAEVMNSEVEQIKWVIGDTDLCPDSGTSTASRVTYIVGRSVQMAAENLRSLLQETAASMIGAPKEDLVLDHGFFYPQEAPHQKISIVEVVKKMKKEGVSPVGEGTFSPET-TSLDM-KTGQG-NPYATYAFATQGALVSVDMDSGEVEVLDIVACHDVGKAGNPINVEGQIEGGVSMGLGYGLMEEVILKDGVIQNPRFSEYFIPTALDFPEVTSLLVETEEPTGPFGAKGVGEPALLPTAPAILNAIATAAGVRAKEIPVTSESLWKLLKE---KY
MRSQLHLATVAENTRVCADHYQLILKDGQVSGTTQPGQFVNVVIPQRDLFLRRPFSVARTDAGKNLLYIVYRIVGK--GTEAMVELKPGTTMDVMGPLGNGWHLPAT--PLNCLLVGGGCGVAPMWGLAEYLVRAGSRVYTVMGFQSQDKVFGEDIFRQV-QADVTVATDDGSYGCEGFVCDHLEPYLQKIDRAYVCGPMPMVRTVVPQLVEQIEAEVSLEEIMGCGYGVCLSCVTEIEKGQVQRHRICTEGPVFSIREVRLM----------GTNFGRKEDELLLQGKGNFTDDLKFADLCHAAILRSPHPHARICEIRTDKALALPGVIDVLTGSDVGRMSG--MPSMDYYSTAVEKVRFVGESVAVVVAKDRYVAEDACELIEVDYERLSGVTDQEEAMGPGAPILHDKLGTNVANHRLLRYGDIDQAFADADLVVQHEFRFHKYSSTPVETCVVIASYDQATEVLTLWSNFHGPFALHSFVAKGLKIPENKLRFIVPDIGGSFGIKIGITSYLVLIGLAAKRSGKTVKWVEDRREHLTALSSGAERKAFYELAARRDGTILGVRSTYIDNNGAYRAPEPANLYRTTGNTLGPYKIRNLEIDAYAVMTNKSPTGPNRGYGCQQLYFCLESMVDRLARELELDPAALRLHNFIEATEFPAS-GGLYDSGDYSAGLSEALAMADYEGLKRQREKEFGIGLVSAVEPCVSNMGYLNLSGAGEAAVVKMDPMGRVTAILGSTPSGQGHEALVAQVIADELGVRPDDINVVEMDTFTRFWSSGNYSSRFASAGLSAFAQAARKLRRKVLNIAAHRFNVPANKLTVNGGQIFQDEKAEMLIDFRGVAGLAHWNPPGLEVTHLFNFPQSSAID--DHDR--NSSSTYGFIAEVAAVEVDRDTGEIKIIKYISVHDAGTIINPQRVEGQIYGSLLHGLGGAIYEELAYDDGNFLTSSFNEYLCPTAPEAPSVEIGHVSTKSPFSVLGTKGCGEGSAMAAPALLTNALNDALSVSINQLPLTPSRVWQAIQAGMAEK
MM--RFLTKLNHNQQISQDIWLMSCDH-HFNKPVLPGQFVMIKINK-DFQLRHPFSIHRV--DRDHFEIVYAVVGD--FTGQMTSLQKGDYLDVIGPLGNGFTPDP---QKSFLGIGGGMGVAPLAMFEHHHP----RPQYLVGAKNKQQLVLEGLPES----RTVIYTEDGSRGNKGLLTDYFNDID--DQGVFACGPEGMISKIVSIFRNSCQLYISLEAVMVCGLGACSGCVSPLL---KEYVKVCQDGPVFKLEDFKIMAK-TDCFKSVGKNIPKIDSLGLSTGEEKFTDDFCFPRQIYCKLVYSSSPFAKIINLDLSGAEKLSGVVEILSYKNTP--SG--QGFPEDTKLFDQTVRFVGDRIALIAAENPVIAELAARKIKIEYQEFTPVFNPQQSTS--SPPLHFQPEKNIAAKVGFEIGAVDSVLKNSDLVINKIYQTHYASHCALEPHSAISYFDS-RGRLVIISSTQVPFHARRIVSQILDLPVKFIRVIKPRIGGGFGGKQEIL-LEPLVALITLRTKRPARLVLSREEVFISTRTRHPMEIELSVGADKQGSLTAISMKALMNTGAYGSHALTVLSNTGSKTLPLFNIKNIRFHAHSVYTNLPVGGAYRGYGATQGYFALGQQIDILARELKVDVLEIYKQQHIKSGETSPVFGQNITSCQLTECIDQGSQKIDWYGKRDKRINGRGVGMAAGMQGSGIP------RVDLASAYIKINDDGSFNLNIGATDLGTGSDTILAQIAAETLHTDPSQLIVLSSDTDTTPFDVGAYASSTTYISGNAVRKCAEKIKTKLITAGAELLQVQPQQVSLENQAVVCRKDKR-RCSYEEIARYSLYSEHQIQATTSNFSNQ----------------SPPPFIAQFAEVEINPFTGELKLLNFVSAVDCGQPINPLLVEGQVEGAVVNGISYALTEQYKFSAGRMQNANFKYYHLFRTPDLCKVKTIIVNSYEQSGPFGAKSIGEIAINGPMPAIANAIFDAVGIRLYQSPFTPEKIYQAIKETERRQ
MDRSDRRGSISFSRPLGDHCVHMGIELEGLSSKAIPGQFFLIRERGVDPLLGRPLALVAS--EGNVLEFLFRVSGR--GTARLATLPPGAALELRGPCGNGFPEPV---RNELVLVAGTLGIAPFIGIPSFCSERVR-ITAVLGVPGKGWEPFVEWCSER-FTGIRINSDDGSIGRHGDPVEDTLLIVGQRHEVWGCGPEAMLRGLGRVHEKGDRLLVSLEKRMACGTGGCLGCSIRTG---SGSKRVCVDGPVFEWRQVFGMKG-RMKRLHVGKPAPRVDAIDKVTGKACYVADISLPQMLHAKVKRAGIPHGRIRSIETSKAEAMPGVKKIVTGKDCE--MG--TCLWDQPPLAVDKVRHAGEAVAVVLAETENQAAAAVEMINVEYEELPFIIDPIKAADPDAPLIHEKPGTNIFHHYKLRKGDLEAGLSESEVTVEEEFEFPISSHAALEPHGAVCRFSY-DGEIEIWASNQAPFVLRDVLSDMFNIPASKVRVHIPYLGGGFGGKSDVS-IEPMVAYAASFVGYAVKLVLTRKEVFTSSLVGRGMKGRMQLGAKKDGTLTVLKAQMYFADGAYGDTSWPVDTVAGHNCTGPYEFPNVAVDVYGVYTNTPPVGAYRGYGHPEGQFMSSRLIDMLARKLDMPVEDIMKKNFFSEGRKNAL-GQVISHGDLAGCLDEVQKAIEETPLPE---DEYGRGLAAMMKSPKMA------TNAASSCSIQINVDGCAHVNLAGIEMGQGVLTVFAQMAAEVLQIPLEKVKIYEVDTQFSPWEWQTVASMQTYRGGRAIQDAGWKIIELARENASRVWNCEPDLVEYREGECIHP-NTGDRISLGALARGYMCGNSPLIATGWYRVPGLVEPDP-ETGMG-NAAGSWTFGCQACTLRVDRKTGEIKILHFASAFDVGKAVNPSMARGQVVGGVVQGLGATLMEKILFNAGSIKNSNFPAYQIPRLEHVPKQTVVFLETPNEEGPWSAKPMAEHPIVAVAPVVLNALYDATGVEFTALPVTKDKIQEVLRK-KEAL
MAQ-QVIKEIVTQKEISPNHFKMVIRAPKIAKEAQPGQFLHLKWVNGDPLLRRPISLNSIDQAKGTITIIYRVIGR--GTKLLSSLQAGDEIDLMGPLGESFSVSDS--ASKIAIVGGGMGIAPLLPLVNQLLDLDKQVTLLLGANTKEQLINLAEYQKL-DVNLKIATRDGSCGQQGFITDLLTEL-SKIDYVYTCGPEIMMEKVQDWAKQEIVGEASLEERMGCGTGACLSCVCKIKVDDWQYQKTCTQGPIFPLGEVIFMGY-----DKVNKSAKRVDAYEKVTGRAKFGADHYFHNMLYAKVLMSDYPHAEILDIDVKQARELPGVKAVLTADNIPN-NG--VIIENQQVLAKEKTMYIGDGVALVAAESKKIAKRALELIEVEYKELEGVYDPLVARKADAKSIHADLDNNQVVHHPLRKGDVKEGFAKADVILEREYTTQFIEHSYIEPESIVVVPER-NCLVSIYGSIQNPYATRDAVASVLQTDLSNVRVNQNNMGGAFGGKDENS-MAARAAVLALETERPIKMVNSREESMLESYKRHPYSLQYKVGASEDGELLAMEIEAVADSGAYACQTPFVTWRSVVQATGPYEIPNVKTDTYGFYTNNVYTGAMRGYGSPPTIFAQESLMDELAQELDIKPDELRKKNMYRNGSVTAS-GQKLHEVSLKQVMSEAMEAIDYQEKYNKYSPCRGIGMSISFRGVSLG----AEGVDAAGAIVSIQKDGSLIIHGALAENGQGLKTVFSQMVAEELGVSLDSINYMEVDTSVAPESGSTVASRSTLVGGNAVKDAAVKLKGIIKEFTAKEYDLAEENIILQDDYLYTT-AGEKIASFKEIISQAYGSGVFLSAYGWYQSPD-ISWDE-ETGQG-SPYFTYVYGCQIAEVEVDTGTGQVDVLNMTAAHDVGKAINPANVRGQIYGGVVMAMGHCIMEDLETENGYIKTTNFDEYLIPTAKDIPDITPIIVENPDPDGPYGAKSIGEPTLELGSAAISNAVAQATGKRIRDLPLNLERVLIGRSLKGGNK
MKN-PMPMRIDHITVETSKTFTLSFIRDRQAFRFIPGQFAEVGVFG---KGEAPFGIASSPLETERVAFTVNRVGV--VTTALHAAGVGDIVSMRGPLGNGFPVRAE--GHDVVIIGGGFAFTILRSLMNYLTSNRERIRVVYGAREPGLLLYKDELAAWQDLELTLTVDRVWTGCVGVVPRIVEEIKAANAFAVVCGPPVMIRFTLPVLEKLFRVLLSLEMRMKCGIGMCGRCNV-------GHKYVCKDGPVFTLAELNAMED-----KVVGKSHHRFESIKKAIGHAKYTDDYVLPNMVYGMILRSPYAHARVKSIDKSQAEKVAGVLKILLPEDVP--DG--NPPSPDERILTDHPLYMGDRIAAVAAVTKEACREALDKLIVEYEELTAVFDVDDALREDAPLLHPESSSNIVKKIEAKQGDIDNGFKESDYVFEDVYYAPMIQNVSMEPNSYICDYAF-EGKLNIISTSQTPFQERRILARLLDMAENDVRIIKPVMGGGFGERQQLH-NQHVGAILSKVVGRPVKIINTREEQMYASVVRHSAKIFLKIGVTKDGYIKAFKVESYYNTGAYTTHGPTVVAAGSRKI--NYRIPNYLFEGYCVYSNSPVSGAVRGYGNPQMTFAREVMLNTIAKKLNMDPIEFKMKNHVEIGDKLPA-AASLLSCATEECLKGGEEIRRKIDEEESKNDPEAWGTAFCCHTSGPS------SEGMSSSVILINDDGTANLLIGSADIGQGSETILSQIAAEGLGIDLKDIAVTAADTKFTPYDTGTFASSQTYVGGNAVFLAVKDAIEKITKALARLYEVGAEKIIFDKGRFVISIEGNKELTLKEAMSKITFGQTIITGSSSYKAVE----------------APPPFAVCWAKVSVDMITGSVHLKHIIEAVDVGKAINPKLVEGQVQGGISMGIGYAMMEQIEIDTKKVLSSDLLHYKVPLTLDMPDIHVYVADGYEPTGPFGAKSVGELSTVPVAAAIAIAISNATGEEIKRIPITHSYIVKGYNV-----
M------FEILEKERIGPGVNRAVIFAPEIARAHKPGQFIILRTHA-D-GERIPLTIADKDADKGTITLVWQEVGV--TTYYMGTMCVGDKLDLCGPLGKPTHIEK---FGTVVGIGGGIGVAPLFPITKGMHDAGNHVITIVGARTEGLLIMTEDMRKV-SDELLIATDDGSFGIHGFVTQVLQSLITKIDLCVAIGPVPMMRAVVKVTKAALPTVVSLNPIMVDGTGMCGACRVEVG---GKTMFGCVDGPEFDGHEVDFMKPPWKQTSVVGKPLPRTDGYERVSGAAVYPSDVLLPDMLYGAILRCPYPNARVKSIDISVAERLPGVRAVITGST-PGADG-------SAKLFDPHCRFEGEAVAAVAAETPYQASDALQAIEVKYDVLPFVVDERKAAESGAPAVHQK--GNVAAPTKYERGDVEKGFAEADVVLEEEYRTECELHTPLELHGCVAKWDH--NQLTIWESTQGVYAVQSKVAEVLGLPLAKVRVIGHYVGGGFGSKLRAGKYTVIAALLAAKAARPVKLFLSREETFVTCGNRPPTNMKLKAGVKKDGTLTALQLTVTGTGGAFPAGGVSLVD---WQVRDLYTCPNVRTEATDFYTHTGPARPFRAPGHPQGSWALEQMLDALAEKIDMDPVELRLKNIPLFSQAR--DGPKYSSTGLKECLETGAKAFGWADARKNRSPGRGVGMAACLWFVGGG-------GPPSTIVLKLFADGSANLNMGASDIGTGTKTIMAMVVSEELGVDPSKIFIENADTGTTQFATPSGGSKTIPTESPAVRAAAIEVKRQLLAMAAQDLKVDASRLAMKEGSIYISNEPSRTVKISDVAGLKKR--GVIVGVGYRGPNP-------------ANLVVNPFGAQFCEVQVDVRTGEIEILRFVAAHESGRVMNRLTFDSQVIGGITMGIGLASTEFRVLDTGKLCNRNWHDYKLPTSLDITNITSVPVEILDNENSTGAKGLGEPVTIPTAAAIANAVYNATGIRITHTPINPVQLSLLFSEKPVKG
MK--NFGSSILNQKEIAIGYREMTISWPQSLEAPLPGQFLTVKVTENAPLLRRPFALSGFDREKNTASLIYQLRGP--ATRLMATLEINSSIEVLSPLGNNFTLPEK--DETPLLVAGGIGLGPVLYLARELDKNGFSPRLVVGGRTESFLPDLSNLKN---GSIHYCSDDGSAGFRGTAVDYLKSLDLPSARLYSCGPQGMLNACHNLALEKIPSEVSMEQMMACGVGACMGCAIEVIG-PEQYARVCKEGPVFDSRRIKWM--------------------RKVCGEAKFGDDFRFHGMVHAVPVYTEYIHAENLSLEIEDARSMPGVLSVFTWEDVPGELG--QINQDYPIFVKDRIRSNSDVAALVVAETRMQALAAAEKVIVTADVLAAVLDPEEALKKDAPVIPEGKDSNLVNHHIVRTGDPDTALAMSSVVIEQRFETPFVEHAYLEPECAVCVPRE-DGGLEIYGSMQHPFSTRRFVCAYLGRPLASVVCLSHAVGGSFGGKDDTV-VCARAALAALKLNRPVKLLLKREWSMRESYKRVPYKMDYKVGFDGDGHLTGAISKTLADSGAYTSTTPWSTWRSTVQNMGPYKLENIRGEVLGVATNNVFTGAFRGFGSPQTNFAVEQIMDMAAEKLGLTPLEIRKRNALVQDSITIT-GQKLHTVSLMEVMEKTAETIDFERKYRNSSKGYGIGMAASYRGCSVG----AEAMDFCCATINIQFDGSILLDTAVFENGQGAVSAMMLICAEELGVPVESIHYQASSTASIPDGGTTVASRGTLVGGGAIKDAMSKLKPILQEILYPEIAESPDQVSFHDNRIWGT--EERSLTWSEAGHQMYLSRVYPFAFGSFQAPR-VSWDE-ENGQG-NAYFSYVYSCQAVEVEVDPEKRSCRLLNVVATHDIGKAINPPMVEGQIQGGIVQGMGMALTEDFKIEEGRIKSLNFSKYKIPRMTDVPDMLTQIVENHDPLSPTGAKGIGEPAMEIIAPAIANAVAAATGERFFSLPIKLKK--------EIQA
MCN-PQIGIITGITQETPKTFRVNAPDGGKLFEHMPGQCAMVCVPG---VSEGMFSITSSPTNKEFQEFSIKKCGI--LTEQLHSLQVGDEVTVRGPYGNNFPVETK--GKNLLFIAGGIGLAPLRSVINYCLDNRERIDILYGSRSADDLVKLKEQEVWPNVNVYLTIDREWDGHVGFVPTYLKEIG-TDCIGIVCGPPIMIKFVLQGLKEMFQIYTTLELRMKCGIGKCGRCNI-------GSKFVCKDGPVFRFDQIDEM----ENLKTVGQPVRKKDAMSLLLGKPAYVDDVTPQNCLVVKVLRSPHAHALIEEINTDVAQKVPGVVAVYTYKDVP--QG--QTYPEDRLILDQRVRFVGDAVAIVAAEDEAAADKALKLIKVKYQVLEAVLDPHEALD-GPILVHPENKRNLCASEVCSDGDVDDVLSHCDYVIDHVYHTPACNQAMMETFRTYTEMDP-YGRLHVISSTQIVFHVRRILANALDIPKSKIHVEKPRIGGGFGAKQTVV-AEIYPAFVTWKTGRAAKMIYTREESLIASSPRHDMEVHVRLGAGKDGTIRAIDVYTLSNTGAYGEHGPTTVGLSGHKSIPLYTLEAFRFAYDVVYTNRQSAGAYRGYGATQGIFAVESAVNELADILGMDPVAIREKNMVREGQVMPAYNEKTNACALDRCMSRCAQLFGWEEKFPVRDGNRAAGVAMAMQGSGIS------GVDVGSATIKLSDEGFYNLSIGAADMGTGCDTILAQMAAECLDCPVDNIAVFGADSDASPYDSGSYASSTTYVTGKAVERACEQLKENLCAIAAQMLDCNPEEVEFTGKGVRRLDGKG-EVSLMDIATKSMCGNIPVQVTYTHTSPV----------------SPPPFMVGMAEIEVDKETGGVEVLDYVAVVDCGTPINPNLARVQTEGGIVQGIGMALFEGITYDKGNLLENSFMQYKIPTRLDMGHLRVEFESSYEPTGPFGAKSIGEIVINTPSPAIAHAIYRATGVWHRELPITPEKVLMAMKA---KG
MA----RLTILEHREIADNMRWLLFEAPK-DLQYQPGQFLHIRVTDGDHLLRRPISLCKVDGGRKALGVAYRVGGK--GTKLLAGKNVGDTLDVLGPLGKGFKLHEG--DRHAILVGGGIGVPPMVELADQLHRNGVKVTAIVGFQSKSVAILIDDLKQY-G-DVLVSTNDGSLGRQGFVTDYMTDELASADRFYACGPTPMLRAVQAKMEG-VAGYLSLEERMGCGIGACMACVTSCRLGSIGYKKVCKDGPVFPAPEVYFMES-------VGKSVPRKESFDKVEGRAKYTRDLRLAGMLHGKLVTSPHAHAKIRSIDAAAAAAVPGVRGIVTGADCQ--EG--ELLADRPVLAYRKVRYYGEPVAVVIADDEQTAWRAAGLVHVEYEVLPVVSSPSRALLPGAPLLHEEPGMNIGNHLKIRKGDFQSGWEAGVVKVECYTAFRPSDHIAMEPRAARAEILP-DGEVHIRASTQAPYVIKRFMERYFGLDPGQVVVHVPFVGGGFGAKGAVQ-LEFIAYCASRAVGRLVEVSNSREEDMISSPCHIGLEAQIKMAATPDGRLTAAQITLLWDGGAYADMAAVMAKAGIDDCTGPYRIPNVWADSLAVYTNHTYATSFRGFAHPEVTFAIERTMDLLAKKLGMDPIALRLLNAIGPGETTPT-QVLLNIGNVPACILRLRELMDWESGQR---PNRTKGIAALWKTSSTP------TDAGAGAVLIFNKSGSVNLMTGVVEIGQGTKTALAQIAAERLTIDPSLVHVSEVNTKTNPEHWKTVASSSTMMAGRAILEAADDAIRQLKYNAALVLQVSPDELELAEGRVFVRGNPQRGFLFREIAMGYESENKQVIGRGSYIVKL-TRLDP-ETGDG-RPGPQWSVAAQGVEVEFDPVECRYQVLRAYTVIDGGVIVNHRGAVTQMMGGMSMGLSWATRESFLYDQERVLNPQLRFYKITHFGENPDMVVDFVQTPYHEGPYGARGIGEYGTIGMAGALANALSVAAGVELFQLPLLPETIWRARGGVHDPV
MP----VQRVLEQRVIGPDLYALTFSAPLKLSGYEPGQFLHLRVTDSDFVLRRPLSLCQVHVERNAMTVMYRAQGA--GTRRLARLRAGDAIDVLGPLGKGFPLHEK--DRRALLIGGGIGVPPLVELARRLYGRGCEVISVIGFQTADQIILREELKAY-G-RVHLVTDDGTEGERGRVTDVLTKELADVSRYYACGPTPMLRAVQTVMRERIPGYLSLEERMGCGIGICVGCVHTVRRGCESYVKTCVEGPVFLAEEVVFMAG---NTSLIGQPVPRVDVWDKASAEYKYTNDVAPKGMLHAKLVTSTYAHAVLKSVDTTEAWKVPGVRAIVTGDVFP--YG--PILADRPPLAVGKVRYFGEPIAIVVADKEHQAKQASERVRVSYDSLPVVNSPYDAFQKLKGTIHEQPGTHIANHIKIRKGDVENAWNTCTCVVEQTYSFNVSDHAALEPRCARVQILQ-NGQVIVHSTTQSPFSIKKVFNQFFNIDVGKVIVHAAMLGGAFGGKGTIQ-LEPLAYLASQAVGRLVSLAYEREEDICTAPGRVGLQATVKLGTDGNGRLRAAKITFYFDGGAYSDQAAGITRAAAIDCTGPYDIANVWCDSYCLYTNHPYGTSFRGYGHPELTFAMDRTMDVLARKLGMDPLELRAKNLLKPGDSTPT-QVVLNIGDVKACLARAQELLQWDQGQR---PDRAKGVACFWKTSTTP------PNGQAGAILTFDADGSVNLNVATVEFGQGTKTALTQILAEKLRMDLHKIRVTEVDTAYNPHEWRTVASTGTFLAGRAVIQAADDAIRQLKRTAAIVLQCAEEDLDYGDGKVFVKDNPSFYVEYGEIALGYKYPSGQVIGRGKYIQKHLTGMDE-KTGFG-KPGPWWSVGVQGVEVAWNPRDGQYRILKAVTVLDGGTIINVGTATQQMRGGMFMGLSYASCETLQFDMGRVQNPQLRTYKVLRFGEQPEYMVDFVQTPCIDGPFGARGIGEYGVIGMPAALANSLSVAVGVDLNHLPLTPEAIWRARRG---RE
MSK-NEMSQILSQEKLASDVYSMWLRTEEIAKEASPGQFVSVYSRDGSRVLPRPISICEVSEDKRSLRLVYRVVGK--GTEEFSMLKAGDRLSILGPLGNGFPLERA-AGKRVFLMGGGIGIPPMVETAKALDGD---KHIIAGYRDEL--FLQEELKRY-G-RVYTATEDGSAGTPGNVLDAMMANGREPEIIFACGPAPMLRAIKAYAQEMIECWISMEERMACGVGACLACVCQSKESKVHNKRVCKDGPVFLSTEVELMT--------IGTSIPRVDAYEKVTGRAQFTDDMILDKCLVAKVYHASIANGRVVSIDTSKAEALEGVVKVVTFRDVPD--G--HPWQDDRSLLTDRVRYYGDDIAAVIAEDEVAASRALKLIEVEYEEYPPVTDPLTAMKGTTPPVHEEKPDNILAQSNYELGKVDEALEASDVIVRGTYDTPIIQHCHIENPVSYAYMDK--GRIVVVTSTQIPHIVKRVIGQALGIPWGKVRVIKPYIGGGFGNKQDVL-YEPLNAFLTTQVGRTVKLELTREETFCNTRTRHSIHYDLVMGVRKDGRILAKDMTAVSNQGAYASHGHAIVANGATAWRHMYEVENVRASAYTVYTNCPVGGAMRAYGIPQFAFAGECFMDDAAYKLQMDPLEFRKMNVYKGFFADPFLTIAANTNHVVDCMEKGANYIHWKEKRAAYATGRGVGMAIFSYKTGVW----PISLEISGARLVLNQDGSVQLMVGATEIGQGADTVFTQMAAETLGLDPADVHIQNQDTDVTPFDTGAYASRQSYVTGNAVKQCALQLKEKILAYARTLLNDTDRELTLDRKMIYMD--GEEAISLEEVAMESYYSLSAITAEVSLQTKD----------------NALSFGACFVEVEVDMKLGKVKVLDIIQVHDSGTLLNPQLATMQVHGGISMGLGYGLSEQMLIDTGRVLNGTLLDYKLQTALDAPDLAVEFVEEPDPTGPYGNKALGEPPAIPTAPAIRNAVLHATGVAVNANPLTPQKLIDAFDQ-----
MGSNPLRAKLTEVIDESPKTFKLV---PEEEFAFKTGQFIELSVDG---IGEAPFTPSSSPQITDKLEVTVMKTGY--MTEFMHNLKPGAYMGIRGPYGRGYPVEKF--GKEVLILGGGCGFAPIRSLLYNLIAVSDKVTLCYGSKTPEDCIYKPYISVLPKFEVLRSVDKAWNERVGVVTILLDDVKIKNSLAVVCGPPVMMKFGTMKLLEMYDIYLSMEKNMSCGLGKCGHCMM-------GKYFVCKDGPVFTYDEIKDMSE---KLKIIGTPVPKIDAGVRVTGKAIYGHDLKLSGMLYGAILRTEHPHAGF-KIDVSSAKKLSGVHSVITASDFDCNP---SYRRDHPILKHHEVNCIRDEIAAVAAETPEIAEKALKLIKVVYKPKKGIFDPLTALKPDAPVINKFYGKNVSHAFHYEHGNIEEQKEKSSVTVHKTFTLPRVAHCCMATSNITADYSPVTKKLTLYSSTQVPFLYQRDMAHALKMNPSDIRVIQVVIGGGFGSKLDMYPYEPIAAILSIKTGRPVQIIFSREEEFIASPTRQAMTIEITAGADKKGKFTFREVNIIMDNGAYTSWGATTPFVMMQTFSSLYQVPACRFDSKAVYTNNVYAGSFRGYGNPQATFALESTIDLIAGELKMNKKEIRLLNANFQGEITGA-GLKYQTCGHESSLKTVFEKSLENSAQPKTDEKTGTGYASMLHVGGGA----KIRSDGCGTIIKLDDYGHLTIITGSNEIGQGSETVLAMMASEELSIPLIKIKVINSDTDIKPWDVGVHASRTSYTAGNSLLGAINLLKEKLNKKAVEMLACKPDELHYENEEIANH----SSVKIEKVVREIHFNHNDLCTASYFYEPS-SEFQT-QQYKG-NVSGTYAFAAQAVKVAVDVYTGNVRVLDVWVAQDVGKILNPLGAQGQIEGGVLMGMGYGLSEELISEEGRMLNPNFHNYKMLTATDTPAIHFYPIETNDPSGPYGAKGIGEAPLIPTAAAIANAVADAIGVRIYSLPLTPEKVLRAMEE--YRN
M------YAVLSKKRIAPDTYDIWLSHPDIYRYAKPGQFLIIRIDE-F-GERIPLTIASA--EKDRVRVIVKAVGK--STYKLCAMNEGESVDIVGPLGNPSEIEK---LGTVCVVGGGVGIAPLFPVARALKAAGNEVIGILGAANKDHLIMVDEFRPF-LDRLYLSTDDGSAGIKGTVTNPLKEVIYSPVTIWAIGPMVMMKFVSLLASQNIPCWVSLNPIMVDGTGMCGACRAEVG---GEMKFACVHGPEFDGRLVNWMKT-IKTKTGIGKWLPRKYDLEKAEGTLQFTDDLRFPELLHAAVVRSSVAHGEILKIDYSEALEIPGVLKVLIGEDFP--HG--LYLKDRTPMAIGRARYVGEPVALVVAETEQAAREGVKKVKVTYKELEAIFDPVKAATTNSVLVHPDPNTNIANWFRIRKGDTEAAFKNAAHVFEETITCPQIAHGYIETLCSICKQDPASGEIMIWTSAQSAFTVRDIIAKGIKYPLNKIRVIAPPIGGGFGGKAGMT-IEALCLAAAMDLGRPVKLFIPREEVLLTSWVRQGFVARIELAVSEDGLIQGIRHTFWFDTGISAEYGANPVRSAGYTSMGAYNIPNVWSDCYAVYTNKPFGGAYRGFGLPELMSALEVVVDIVAHKLNIDPVEFRKKNLLKKGQTTCT-GMPMHDHALDKIIDKVAKSIDVLKEEP---RKRGKGIALAIKAPAIP------ADASSSAIVKLNGDGTVEVLAATMDMGQGTYSAYAQIVSEELGIPYDWIKVYYPDTQSHPYDWQTVASRSCWSMGMAVKLAASELREKLLALFSEYWQTPVETISIEHGVVKCHKLGKSERIDERVQNGFKMPDGPIIGSGSFTPPDLIYPDP-DTGQSPKSVVHFTLGAVGIDLEVDPATGRIIINKVCAGYDVGKAITPINIKGQIEGGTVQGLSACLMEAMIYDYGRLLTPDFTDYKIATIKDIPEIDAFWEETPEEISPYGNRGVGEHSMIAPAPATNNALFRATGMRIHSYPLSRERVYKALKAAKKEW
MPE-TYLPTVLDNRRLTETVHALRLQSAELARAARPGQFVHIKCGE-GNLLRRPVSICRA--EDGVLTVVLEVRGE--GTRWLSQRRAGDMLDVLGPLGRGFDLSH----KNIIVVGGGIGVPPMLFAARAAG----AKAAVLGFRSRENAILAEEFRDV-CEAVYITTDDGSLGEHGTVAGPLERLLGGCSAVLACGPRPMLQAAAALAETYVPCQVSLEERMGCGVGACLVCACKTVVGKEKMRRVCKDGPVFPAEEVVWMPE-----TGIGVAVPRKEAADKVTGGARYTDDHISPGVLTARTVTSTCAHGTIVSLDVSAARELPGVRAVLTGGDTD--VG--SVIEDRPPLARDKVRYYGEPVALVVADSDAVAARAVTLVQAAYAPLPVVNSPLEAVAPGAALVHEAPGTNICDREKIRKGDIQKGFAESNVILRAAFDLPQTDHVAMETRAAQARIAA-DGSVYIHAATQGPFEVKKALSKLFALDEGKVIVQVPLVGGAFGGKAGTE-LEILAYLASKAVGRPVRIRNDREADMTSSPCGIGLHAEMRLGAMYDGTIKAAEMTFLVETGAYTDTGPRMTKAIAADCTGPYNIENLSVDSLCVYTNHPYVTSLRGFGHTAMTFCMERMLDKLAAKLRFDPAKLREKNALKPGQTSPG-QVKLSLGNLPACIEKVKYLIGWSNGIR---SGIAKGLCCFWKTSTSP------PDAVSGALVSFNEDGTVNLNVGCVEIGPAMKTTAAQILSAALKMDVGRIHVNDVDTRYSPRHWKTVASMTAFMVGRAVLSAAEDVKRQLVGLGAAVMKCAPEDLEVGDGRVYRKSDPAVHHVFKDLVHGYQFENGQLFGRGSYVMGDLNYLDR-ETGKG-KSGPYWTVGAQAVEVAYDEREYTYRLLRAATVIDAGKILNPAMAAAVVRGGMCMGLGKASREHFQYGDGRVLDTSLRTYKVMHFAETPRYLVDFVETPNLDGPYGARGLGEHGVIGMPAALANALSLASGAELDELPLLPEKIWLKKTG--GII
MSADLHQGRIVLNEWVGRRYKHMVVEAPD-AVVAVPGQFFHLRLSSQDPLLRRPMSIYGIDEDRGWVEFLYHVRGR--GTALLAGLVPGDTLDLLGPLGRGFSLDSA--WRGILLVGRGAGLATLAPLAEQAVQSGMDVFAILSARTPDRLVSVDRLHEL-GARVATVTDVEGTSEVHVVEGMVREILESVDAVFTCGSRRLTKLMQRLADTHIPGQVALEENMGCGLGMCYCCVKPFFRGRVYPLRVCREGPVFSLAEVIVMRR-LNRESASGRWRVRPDGPEKVTGAMKFLTDLSCPGMLVGKILRSPHPHARMIVIRTERAASVPGVVAVITHRDVPGMNG--IMYPDQPVLCEDRVRFVGDAVAAVAAETEEAAEEALGLIQVEYEILPVIDSPEAALAPGAPRLHPG--GNILHHTSYERGNVESAFRECVAVVEETYETPRQMHVYMETEGGLFVPEP-DGGLTVYAPTQHGYMDRMQLARILAMPESDIRVVSSPIGGSFGGKDELN-IQPYGALLALRTRRPVKIHQSRWESVRSGLKRHPMKITMKTGADAAGRLVAHQVRIVADTGAYATLGAPVLQFATEHVIGSYRIPHVDVKGWAVYTNNGVSGEFRGFGGNQAAFALEGQMDRLAERLGMDPWEFRGINLRDADDLGPL-GQRVPTDGARHVWEALRRSPLWGKRHSPVAAPRGVGAAMVMHGCGLG----FGISDPAAGRLRLNEEGKIEVAFGHEEFGQGLVSALSLMMQDFFSCAPGDVEVVLGDTARVPHGGSSTASRTTAMVWQALRRLQPQFCRAICERAAAKTGIPASRLRLGPGGVWVG--EDRVASYREIAESGV---AGLCFEVQFHFPT-TPDAI-MGG-----HYLYTFAGVIAEVEVDVLTGAVRVLREEHAVAAGPVINPMGYLGQIEGGSSMALGFALMEEAAMEAGHYVTTNLDTYLIPTIGDVPHVQVYAIEDLPPGDPYGPRGVGEVGSVGLAPAVAAAVRQAVGRWVTRLPISREMLIRPVSEQRISR
MAG-PEMATVIETVQETHKTFRVRFDDKMKNFTFQPGQVGQLSVFG---VGESTFVINSSPTRMDYLQFSVMKAGE--NTAALHKLNAGDKIGVRAPLGNWFPYEQK--GKNVFFIGGGIGMAPIRTIMVYLLDNRKDISLLYGAKTPADLSFQSDMPEWKDLNVTLTIDNPWEHKVGLIPNVLKEIGPKNTIAVLCGPPIMIKFTLAALVELFQIYTTLEKRMKCGIGICGRCNI-------GGKLVCVDGPVFSNKQLKEMA--------IGQSKQRLDAEAKVTGRARYTDDMGLPGMRHAAYVHSTIAHGMVLSIDASEALALPGVEAVFTADDVPG--G--HPYGDDRLLLTKHVRYYGDEVAVVVARDGLTARKAAHLVKVEYEPLPVMTSAETALAPGAPVLQPSNPDNLLKQHTLECGTLDEALAAADVVVEGAYRTPTMQHCHLENQTAYAYMDD-MRHIVIVSSTQIPHICRRVVGQALGIPWSSVRVIKPYIGGGFGNKQDVV-LEPIVAFLTMKLGAPVSMELTREECMLCTRVRHAFAMTARAGATKDGKLLGYGLDVLSNTGAYASHGHSIAAAGGSKVCYVYPHATYRFSAKTFYSNIPVGGACRGYGSPQTAYAIECLMDDTARALGMDPLDFRLKNTGRNGDISPL-NKPVATLGISDCLEEGRKKFRWDERKAACKGSRGVGVSAFSYGSGTY----PANVEPGSARLILNQDGTVNLMTGATEIGQGADTAFAQMVSETLGVAYENIHVITQDTDITPWDPGAYASRQTYTCAPAVHAVADGLRRKLLDYAAEMTGHTPAALTIADAVVFVRNPESVVVTLHDLAMDSFYNKGQLSAEASFKTRQ----------------NPPSFGGCFAEVEVDIDLCKVRITHILNVHDAGVIINPALATAQVHGGMGMGIGWALYEELLVDTGRVHNNNLLDYKFPTTCDIPDLACAFVETQEPSGVYGNKSLGEPPLISPAPALRNAVLDATGVAVNAIPMTPKLLFEEFVK----G
M------FLIREKRTLTKTVTRMVIDAPWVVKHAEVGQFVMIRVDK-D-GERIPLTIAEMHQSKGTLGIIFQVVGR--STYLLNQLNEGDFIDVAGPMGKPSELEG---LKRVLLIGGGVGCAILYPIAQKLASLGTEIGTIIGFKNKELIFLEDEFIEV-SNHAELMTDDGSKGKKGFVTDALIKMLSNYDKVIAIGPIMMMKKVSEITKNYIPTVVSMNPIMVDGTGMCGGCRVKVG---EDIKFACVDGPEFDGHLIDFM-------NVVNKPLASLDGKALMMGRPAYTDDFALPQSLVVKVLRSPHPFAKIVSIDCIEARALPGVATVLTHQDFK--RG--QGYPEDKFVLDAYVRYVGDEVAIVAAVDLQTAEAAVAAIRVQYELLPPVLDMETAVD-NPSVLHPEPKRNIAAGYKMNVGDVEAVLKTCEVVVKQTYHTTAQAHVAMETHAANAHFDH-QNRLVIHATTQTPVHVRRIISQALEYPIANIRVIKPRVGGGFGGKQAIA-AEIIVAAVAIKTGMPCRYVFTRKEVFEASYSRHPMKIEMTLGAMKDGTLKAIDCQVLSDTGAYGEHALTVFMVTGSKVLPLYNVEAVRFAGTVVYTNHTPAGAFRGYGAIQGNFALESAIDELCVELQCDPLAFRRKNMMREGETSPIFGMTMDTCKLPFCVDRGAELCDWAHNHPRRIAKRAVGMAIAMQGSGIP------LIDMAAATVKLNDDGFYNLLIGATDIGQKSDTILAQIAAEALGTTLDKIVVTSSDTDVTPFDTGAYASSTTYVSGNAVLKAATKMKETLIAEAAIVLGTTRDQVAFDGTTFV--AETG-RLSLKDLSNRLFYNHKQLSVTESFCGHK----------------SPPPFMAGFATVEVDLETGEVELIDYASVVDCGTTINPKLAQGQVEGGIVQGIGMTLFEDPIYGDGKTVNNDLLSYKIPTRLEIKKLTTEFAISYEESGPFGAKSVAEIGIDTPPAALANAIYSAVGVRIRTLPITPEKIWRGMQLQEESK
M-----AHRILRKRKLAPGVYEFWIEHEQISKYAKPGQFLIIRSNE-K-GERIPLTIVEA--SKNAVRVIVKCIGK--STYMMAMMNEGDEFDVVGPLGNPSEIDY---YGHVTVIGGGVGIAPLLPITRALKKAKNRITAILGAATAEQLILKDEFEET-VDNLILTTDDGTFGKKGLVTERLEELIDKPDIIWAIGPTVMMKFVSLIAAREILCWASLNPIMVDGTGMCGACRVEVD---GHMKFACVDGPEFDGRKVNWMRT-----NVIGKKVKRVDALPKVTGQAKFAADMYFNRMVYCSLVLARKPHGVLKEIEFSEALKIPDVIGIYTAKDVPGENG--EVVKDMPCLVGGKIRYYGDVVAVVAAESQEAADEAAKRVKLSIEELPPIFSIEEALK-DEIKIHEP--TNVPIHKKIRKGDVEKGFAESEFIFEDDFHADYQEQAYLEPQGVVVLPDI-DYGYTVYGTMQCPYYVQNSVAHILGIDLNKVRVIQTETGGGFGGKEDVY-VASYAAVAAYNTGRPAKLIYSREVDIQTTSKRHPITSHYKIGVDKSGKLKSIEIKAYMDMGAYATLSPIVMFRTLVHAAGSYEIPNVKVDVYGVYTNKVPPGAFRGFGSPQVLFAVESMIDEISLKLGIDPIEFRLKNTLRVGSRTAT-NHLLESVGAVQTLENVRTIADWENLKKEVENSRGLGVSHIIYGVSLG----AAGLDASGAHIQVNKDGTIDVRIGGTEMGQGAKTVIAMLAAEELGQKLEKINVHQPDTAFVPDSGPTVASRTTLYSGNAVRIAARELRKRFVQLFAEIFDTDPEDVSWENGRYFDS----NELSFDELVENAYMKNVKLNETGWYETPK-LEWDH-ETGQG-EAYVTYSYASQIVLVEVDMLTGLTRVVKGFTSHDVGKALNPEGLIGQIQGGFVQGMGYALYEQIKMDRGKIVTDNFNTYIIPTIHEIPELKIDIVEDEYSSGPYGAKGIGEPSLMPTPAAIANGISRAIGKRVKRIPATAEYILKLIKE----A
MKKFLGIQEVIANEEIISGVWKMIFYAPEIAAEARPGQFVNVRKDKSLVFLRRPFGIVAA--KDGAVTIIYRVVGI--GTEELTAMRAGDLLSVAGPLGDGFSTAP----GKTLLVGGGVGLAPLIFLADVLP----DPVVLIGSKNEAETFWVRFFEHA-AAEIYVTTDDGTAGIKGVAAAALPQIFHAIDRIAVCGPTAMMRTIAAAAAAAIPCEVSMEKRMACGIGACLGCTFAGKA-SGRRYKVCTDGPVFAAKEVF-M-------REINRVVMKKDALQLMTGKPAYTEDLAPEGCLIVKALRSPHARAIVRHVDTKAALTVPGIECILTAEDVP--KG--QTYPEDRLILDRQIRYVGDPVALVAGRDAACVDKAMRMIKVEYDIQEPLLDFRQAVD-NPIVVHPENRRNIIAQAEEDWGDVDTAFQKSDVVIDRIYHTKQVQQSMMETFRAYTYLDE-FGRLVIVSSTQVPFHVRRIVATALEIPKSKIRVVKPRIGGGFGAKQTVV-MECYPALITMRTGKRAYMAYTREEAMTVSSPRHEADVHVRLGASRDGIIQVISVESLWNGGAYGDHSPTTVTLSGHKSIPLYNFSAFRFRYTAVYTNTIAAGAYRGYGATQGIFALESAVNELADRLHMDPGALRLQNIVQQGERMPAYNETALSCNLGECLKRVQAMIGWEHVYPRHVPDRAAGLALAMQGSSIS------NVDVASATIKVNDDGFYTLSIGATDMGTGCDTILAQIAAECLNCSVDEIVTRGVDTDTSPYDSGSYASSTTYLTGMAVVKTCRSLIQKIKEKAALMLDCDPSNLEFTGDAVTDPVSGR-RVTRQDLGNAAMITNIALEATETHYSPT----------------SPPPYMAAAAVVDVDLETGHIDLVDYAAVVDCGTVINPALARVQTEGGLVQGIGMTLMENVQFDLGRIQNNSFMQYRIPSRMDIGKIRVEFAPSYEPNGPFGAKSIGEIVINTPAPAIAEAVYQATGIRFTELPITAEKVYLDLKD---KK
MWY-DELGKISYHTKIAPQIFLMKIKLPKISTSIHPGQFVNIQVNGIDPLLRRPISVYDVCPQEGELSIMYQVVGR--GTQILSSQAEGTRLKVMGPLGNGFSLDE---GQKVALVSGGIGIAPLYLLSKKLASNNCQPHLLAGFSGEEQVRLLQDFHELNNMNIKLATDDGSAGYHGQVTDLLKNFLEQIDMVVTCGPEIMMKKVVDLATRALPVKLSVERKMACGVGACLGCTCESVD-NQSYKHACIDGPVFWGNEVKLM-------QIIGSSYPTHDAKGKATGQTAYAGDMQLAGMLHAAVLFSPIPHGYVKSIDDSKALALPGVVKVLHCFNTTQ--G--QPVPDQERVFNNHVRFVGDRVAAVIAETEEIARKAVELIEVTYEELPYSLSPEQTLNGSIDNIHKD--GAVYGDLHKEVGD-ESKVDPSAIEITTSNKLDRLNHLTMETHSCVANYDH-GDELTIWSPNQSVHGLRTVVGDLFEIPYHKIRVIKTTMGGSFGAKQEWV-LEPVAACCALSVGKPVKLVYNRAESMVSVYGRGAVESKITSKITKDGKLQSFTTDITLDAGAYLGNSYVYINTMLGKFFRCYKYPYVDFTARTTCTNTPVSGGFRGWSGPEATLMIEHNLNVAAKRLNIDPVELRLKNVALPGDKDIY-IRDLGEIRLKESLELGREKFNWELRKKEVSNNRGIGVACGGHVNGFT----PKRGEFATVDMRMTEDGSIQANVTLHDHGCGTVTTFQMIVAEELGIPLDMVSVKEGDTFVSPYDYGCYSSRTVYVLGRAAQECAKEIKRVLGKNIAELHNIPLEDIEVVNGYVRSKKDEEINYTYAEASVKSLFELKEVVATYQHKDDT----------------NPSVTAAHFALVEVDTYTGMTKTLDYLAVHDIGKALNREMCIAQIEGSVTMGMGAAISEHLTVSQGQSTN-SMKDYHVVNCYDAPNVRVELIEDGGTDGPYGAKSIGEIAHIPVTATIVGAINDALSTEICEIPINPDKIAKLMSG---RA
MHNCPQIVEIVKIIDETPKTFHVRNEN-GVPFDVRPGQLAMVSLLP---VGEGMFSV-SWQEEKEHLQFAIRRVGL--MTDELHSVGVGHKIGVRGPYGNGFPVEAQ--GKDMLFIAGGIGLAPLRSFIKYCLKHRSKIQVLYGARSYADLCFKDEFDLWKDTEVFTTLDRPWDGHVGLIPSYLEELNPEGKVAVICGPPIMIKFALKSLEKMYQVITTLEMRMKCGIGKCGRCNI-------GSEYICLDGPVFNLAQLRKMTT-----SPIGSSLKRVDGPGKISGLEKYAADYYPDNCLWAGAKRSDHPHALIKKIDISPVRNLPGIFAVLTHEDIKGANG--VPEMDQPVLADCKVRYKGDPVVLVLAENKTLLQEAIDKIIIKYEPLPAVFDPEAALAENAPLLHENNNKNLLLGGKVIRGNSIAAMSECDAVVEADFQLPWQEHAYLETEAGVARVDE-EGILEIIASTQTPWRDRNELAYALGWPVDKIRVIAPYLGGGFGGKDGIT-VQGLLGLAALHSGRPVKMWNSREESFLSSTKRHPGQVHYELGCKNDGTLHALNCRIVLDTGAYASLGGPVLALAMEHAAGVYRIPHALIEGFSVYTNNPVGGAFRGFGAPQVLAGLEQVMDILADKIAWDPLAFRLKNAVMRGDETGA-GVWMNSTAIIPCLEKVQEHPLWTSRQAWVSPPRGVGLAAGLQGTGYG----PMVADIANAKIELLSDGRFRIYSGVADMGQGNNPTNVQIAAEVLGQAAECFELIQPDTLQTLPSGSSAASRTTYSYGNALKAAALQLKERILTRACNGMGLYAEDFLLSSGRLNHL-PSGREIPLGLVAASMRP--EERVSIYSYTAPV-NRYPDKINPDG-FPHRVFAFACHLARVQIDELTGEVEVCDYLAVTDAGKVLNPQLYEQQVQGGAVQGMGYALWEDFKLDRGELMTRNLATYILPTSMDVPDILSIAVETVEESGPFGMKGIGEIVINLALPAIANGIARAVGQHIFKSPLTAEQLLLILEK-RPAE
MR--LLTGRVTENAAVNAQVFRMGVRMDE-PFEFSPGQFVNIRVSEYVPLLRRPISISRR--DETTIEFLVKVEGI--GTRQMGQWSQGTRVDLIGPLGRGFDIEGF--DAPLLILGGGIGTAPLKGLAQELADRGYEVYVLNGFKEDP--YGKEDFKCF-EYRVIDESKEPV-----YVTDYLLSHWIAFQGVFACGPMAMLRRVKEIFREGIPVQISLEEKMACGVGACLGCAVKIKCFQHRYQKVCVDGPVFDASEVIFMKNPWKETNVVGKSRPRVDGYERVSGSAMYPSDYSLPHMLFGAVLRCPYPNAKIKRVDTRKAEQMPGVRAIISAAT-PEAR------PHKVELFDSHCRFEGEAVAAVAAETPYQASDAVRAIDVTYEVLPFVTDERKAMLSDAPKVHPA--GNVGPTEHYSRGDVAKGFEEADVVLEESYRTECEIHTPMELHGCLAYWDG--DLLNIHESTQGVYAVQSKVAEVLDLPLSKVRVMGRYMGGGFGSKLQPGKYTVIAAILAKITGCPVKLFLTREETYLCTGNRPASNMKLKAGVTKDGRLTALDFSVVGSGGAYPAGGTLLVD---WLVKDLYLCPNVRTAATDVYTNAGPARPFRAPGHPQGAWALEQMMDALAKAIDMDPVALRLKNIPSYSQAR--KGPPYTTTGLAACLKEGAKAFGWEKRRKEIANGRGVGMAACLWVAGGG-------RPPSTIILKLFSDGSVNLNMGASDIGTGTKTVMAMVVAEELNVHTDVIQIEHADTGTTQFATPSGGSKTVPTEAPAVRRAAIHVKQQLLEMAAEQLKADVSDLRFKGNAIVHGNDDAKKVTIKDLKGLKKR--GVVVGVGYRGPNP-------------EGKVVNPFGVQFCEVEMDIRTGEIRIVDFLGANESGRVMDRLTFDNQVFGGITMGIGLGMTEVRVLDSGKMLNKNWHDYKLPTALDVPRMTSFPIELPDPENITGAKGLGEPVTIPTAAAIANAVYHACGVRMTETPINPTRLGVMLSDRPKEA
MIR-RETVMIKNSLDIAADTVEMTLHNSYLSKNAIPGQFLHILVEG--HTLRRPISIADVNNEEETITIIFKKLGS--GTKCLSAYEIGMTLDVLGPNGNGFLLESK--DSTLLLVGGGVGVPPLHYLGKKASEKGVEVVSILGFQNKESVFYEEKFKQF-G-KTIVVTNDGSYGERGYVTDFVQTI-GPFDSYYSCGPAPMLHALTKKLEGH-RGYISLEERMTCGIGACFACVIPTSD-QLSYRKICADGPVFSAKEVVLMKSEEQKLKWIGKSVKRIDGPEKVTGEQKYKTDYSYSNMVWGKVLRAKYPFAKIKSIDTVKAEAHPDVICVLTYKDIPGFNG--IVTPDQPVLCEDVVRCTADAVALVAAETVEAADEALDLIEVDYEVLEPVTDVENAMLQGAPKLHKD--GNIHSHVTIKNGDIDAGFDEADYIFEHTFYSPRQMHAFIETEGGWGRMEE-DGSLVIECPGQYGHRDKLQIARALALNPERIHVYSSPNGGGFGGKDEIT-VQIYLALLAMNTGRPVKIHLSREESVIAGIKRHPFKVTVKTGAKKDGTLVANKVRAVADTGAYASLGGAVIALAIEHASGPYTIPNVDMEGFCVYTNNGIAGAFRGFGVNQVCVGIETHIDMLAEKTGLDPIEIRKKNAYKQGDISSL-GHVVSSVGTIETLDKAAACDLWKNRDYYKNEPRGVAVATSFHGVGMG----IGTPDYGAATIELLQDGKFKVGVAIEEIGTGNGTVYAQVAAECLKCDINRIVVVQGDTKQTLDSGTISASRSTYTGGRAIATAAPNMINLLTEEAANLLGVSVSEIELAYDRLVDAHDHTRFVTYEEIYESLHDKHRSKRVEGHFYLPK-EKEEL-KNSGG-APHHLYGYMTHVVLVEVDTLTGQTDVIKVVAIPDVGKVLNPQGLEGQTEGGAVMGIGYTLYEDVLIEDGYHKTKNFTDYIIPTIRETPEIETIPVESNEESGPFGAKGIAEVVMIPIIPAIMSAIYDATGARVYHLPATPERVYQAIQESLISR
MTKIMDNGKVLSQDELSKDIYSIWIKT-DIAKTTKPGQFVNVYTKDPSKLLPRPISICEVGKD--SIRLVYRVTGENAGTKEFSNLKTGDDIKVLGPLGNGFPTDS----KSTILIGGGIGIPPMLETAKQLDGE---KIIVLGFRDSNT-FLANELESH-G-KVYIAAEDGSIGTKGNVLDAIRENKLSAKRILACGPTPMLRAVKKYAAENIECFLSLEEKMACGIGACLACTCKSSDSKVKNKRVCTEGPVFNALEVELME--------VGKSITRVDAFDKVTGRTKYTDDLCDAGAYVAKIVHSTIAHGKVLSVDTSEAEKIEGVVKIVTCFDLGQYRG--HPWQDDRLLLTDEVKFYGDDVAAVIAENEVAANQALRAIKVEYEEYPVVTDVLEAMKDGAPQIHKDYPNNILKHTSLSRGNYAEAIKEEGLTVDRWYNTEPVQHCHIENFICYAYAEG--KRITIVASTQIPHIARRVVGQALGIPWGDVRVIKPYIGGGFGNKQDIL-YEPLCAFLSLQVGHLVKLDCSREETFFANRTRHGIKFHIISHVRKDGTYAARKIEAFSNQGAYASHGHSIAAKGLGAFPQLYPCDNVEGDAYTVFTNRPVAGAMRGYGIPQAMFAVESHTEDVAKIMGIPPIDFRLKNLMPQGYKDAF-SNENYYDTFRQCIEKGKAYMDYDNRVKELSTGTGIGMAAFWYNTAVW----PISLESSSSRMVLNQDGSVTLQLGETEIGQGADTAFSQMAAEVLGISTDEVHVVNQDTDITPFGTGSYASRQTYVGGFSIAKTAGLLKQKILDYAYILTNMPPAITDIKNSMIIRTTDNRELISLRDLATEALYSLRHITAESTAQIKS----------------NAYSFGCCFAEVEVDIDMCKAKLTKIINVHDCGKLINPALAKAQVEGGMSMGIGYALSEVQLVDTGKVLNDNLLDYKLSTCMDHPHLETAFIENPEPTSPFGTKSLGEPPVCPVAPAIRNAIMNATGVGVNELPLRPEKLYEYFDK----K
M-----SYRILQKKILIPQTTLLVIDAPHVAQKAKPGNFIILRTSE-K-GERIPLTIADCDAAAGTVTIVFLVVGK--STAELNTFEEGMSIDFCGPLGKATHIER---QGTVICVGGGTGVAAMHHIAKGHAAAGNRVVAVIGARNKDLLLFCSELGNF-CPEVLVATDDGSYGHKGFVTEVLKKRLKDVSEVVAIGPVPMMEAVAKVTKPFVKTTVSLNSIMVDGIGMCGACRCTVG---GETKFACVDGPEFDGHQVDFMVA-NPSGIL---SPPRHDALSKAVGAERFAADLAPEGCLHAGAFRPGIAHGRVRGVDAAAALAVPGVLRVLTAADVPGTNG--IIHKDQPVLCGEVIRHAGDPVALVLATSAEALRAGLAALRADIEPLPGVFDPEAALKKDAPLVHQGKGGNLLLGAVIEKGDARTALRSAPRVVRGEFSTPVQEHAFLETQCGVAQLLP-DGTLDMTVSTQAPFRDRFEIGQALGLDPLRIRVRAPHLGGGFGGKDGAT-VQCLLGLAALNAGRPVRMAWDREESILAGYKRHAVRLRCALGADADGTLLAFTCRAFYDTGPYAHLGGEVMELGLEHAAGPYRIPHTRIEGRCVYTNNPIAGAFRGFGVAQVSPAFEGLLDELAEQLGLDPLELRRRNALTRGDVNCA-GVRLSSVHLVECLDTLAAHPLWLGREAWQAPARGVGLAAVFNGMGYG----RGLPDMAIAKVELTEAGDFLVYSGVADMGQGNSSAFALLAAQELNQPPGAVRLLQPDTALCHPSGSSSAGRTTYTFGNALLKACAAMRDKLLARAAMLLRDTLEGLELVAGAVRHA-ATGKTLPLAVLARYLSR--DDRICVADFLMPV-AQDPP-DTGRG-FPHLFFAYAAHLARIEVDELTGRVRVCDYLAITDGGRVLDRSCFDQQAQGGVAQGIGFALIEDFQLRQGLIRSRDLSTYLIPTALDVPDTLSLAVEGDEDTGPRGLKGVGEVGLNGPAPAMAAALHRATGVRLRHLPFTPERVLAALKQSRRRA
MKI-NEKGIILENKKISNNIHLLKIHAPKISIFSHPGQFAMLKINDNTPFLRRPFSFAWTNKEKGEINFCIKVVGE--GTKYLSRKKPKEVLDITGPLGNGFPMVKE--FKSIVILGGGMGAAPLVFLAKYCKDLKIEKIAFLGAKTKDEIILSDVFEET-GFKVNISTDDGSKGVKSSVLESLVSKLKKPFILYACGPKNMLKGLKKLNLK-CKIYASLEEKMACGIGACLGCAVKTS--EGSYKRVCRDGPVFNINDIDFMEF-----SYIGKNYKRVDGFEKVTGNAIFTDDMKFPGMLFAKVLRSPIAHGKILKIDISNALKIKGVVKIVTGKDLDV-KG--ACIQDQYPIAKDKVRYAGEPVACVIATSKYAAEEAVKEIKVEYEEFPFVIYPQEAIKENSPVIHENEGKNCFHHFKISRGNIENTFKTAYKIIAGEYWVPYVHHVQLEPHCAIALYGY-DNTFTIYTSSQAPFVVQNIVSKIHSLPLSNVRVIVPYVGGGFGGKSDVT-IEPLISCLAKMVGRYIKLSLTREEMFEGTNVGRGVFAKYETAVSREGKILGLKAQILLGAGGYADYAVNIVNGIGMSATGPYEIDNLQIDVYGVYTNTPPTGAFRGYGHPEAHFACELQMEKIARELKIDPVEFRLKNILGPGKKNAI-GQVMNSGKFDLCVKKVAEEIFKEPREE---NKIGRGIAAYMKTPIMP------NNAQSGAVMKLNEDKSITLYVGAIEMGQGTYTALSQIAAEALNFPVEKIKIVQVDTSFSPYEWQTVASHTTWGVGNAILIAAKDLSSKIKKAGSRILKIPEKEVDFNSDYVFSKINPVLKVELEKIASGYVDEKSPLIGEGSFVPSGLEFLDP-ETGQG-NAAADWTCGCVGVEVEIDKNTGRYHIRKLVNAIDAGKIINPKIARDQVIGAMIQALGATISEVLVFSKGKIRNNDLVDYKIPGIEDIPEAKVIFIETPEETGPYGARGLGEHGAVAVSPAILNALYDALKISFNQIPVTPEQILKALEE---VK
MQE-RKICQIIETQCIGPDVYKIVIEKPQGWENIRPGQFFHIRAGEDYPLLRRPISVCEI--QGIGISFVVRKSGK--GTELLCSRKPGESLDLLGPLGNGFTIEG----EKVILVGGGIGTAPLLELCRIFKDK--DVTVLLGFRAEP--YLVEVFQRY-SHHVKVATEDGSVGYKGYVTTLLEEELRSMDMIYACGPEVMLKEVQRISRRYVKSQLAMEERMACGVGACLVCSCKVKAEGWDYVRTCKEGPVFSGDEVMFMKE---NLKYVGKTIPMHDIEEKVRGKIKYAGDMELPGMLHAKLLLSDVAHGKIKKIDTSKAEALKGVVKIFTTKNSPD--G--LDVLKDERLFTDYVKFVGDRIAAVVAKDRHTAERAVELIEVEYEELPPVTDPVEALH---------CPGYHMARKEIKCGQVDEMMEKAVYIFEDKIETPKVHHAAMETHVCVAAPDP-GGNITIWTPCQVIFQVRLLVAEVLNMPLNRIRVIKAPMGGSFGGKGQPI-LEPVCAFLAQATGAPVQLLMDRRESIIGTRTRTATLGTVKTAVDQHGNILARDIHMLVDTGAYLTNGEAVATAMGKKAFRLYRIINQRYIADVVYTNSPIGGACRGYGSPQIHVLSEINMDHVARGLAMDPAELRLKNLVHPFDKDPT-GPPLGNARIIDCVEQGMKVFRWKARWSQPKGGRGVGMACATHGNGYY----GAYQDFITMSLRMTEDGGLCLNSGIHDLGCGTVTTIKQIVAEVLDVPLDKIMIPEGDTLVSPFDVGTQASRVTFVCGGCAMKTAELLKAKFVSYAAKILGCHPQDVVMEEGFVWSRTKENDKYAYGEMVIRIQTRYDDISVTYTYASPA----------------NPGVYAANFVEVEIDTYTGLVRVVDVLAVHDIGKAINPGFVEGQIQGAIQMGIGFALTEEIKVDQGRITGDRFSKYHIINAPDMPDVKVLLIENGEEYGPFGAKSVGEISTCAIAPAIVNAINHALDVHITSLPVTPEKIIGALQEEREIF
MKWGQEFAKILSNVKIAKDIWKMELKT-DLAKTAKPGQFIEITVPG--FYLRRPISISEI--REDVLVIIYKVLGE--GTLKMTELE--GKLDIFGPLGNGFPIED---KEEVLLIGGGVGVPPLYETAKQYLSKNARVTAVLGANDADSVFYVDEFKAL-GCDVYVATMDGTLGTKGTALDAIKENNVTCNFVLSCGPLPMLKAINEQYSE---GYISLEARMACGLGACMGCVVKDV--EGHSLRVCKDGPVFEMGKVALM-------NSVGKGVIKKDAMALVTGQPVYCDDLAPKDCLIVKLLRSPHAYAKIKSIDTSIAKRIPGIEAIYTYEDVP--TG--QSYPEDRRILENVVRYVGDEVAIVAGANEDCVERALKAIKVDYEVLEPLLDFEKSID-NTIVIHEEVKRNIVSSGESVVGDVDAVLKECDVVLERDYHTKANAQAMMETMRSYCYIDT-YGRLNCVSSTQIPFHVRRILSNALEIPKSKINVIKPRIGGGFGAKQTAC-CEIFTAFVTWKLKKPSKIVYTREETFAASNSRHEMKMHVRIGATKDGTIEAIDLYTLSNQGAYGEHGPTTIGLAGHKSLPLYNVKASRFTYDVVYTNTMRAGAYRGYGATQGQFAVESIINELADELNMDPCEIRFKNMTRENEVLSQYNEELNACALDRCLEKAMEMIGYKNKPLRRDGDRGLGVSLSMQGSGIS------GLDVGSVEIKLQDDGFYTLSIGATDMGTGCDTILAQMVAECMDCDVDQVVTSSLDTDHAPYDTGSYASSTTYVTGMAVVKACEKLRNSILEAAAGFFNVDKEDIEFDGKKINTLDHAH-EMSLAEFADTCFNGGKALIASDSHMSPT----------------SPPPFMVGIAEVDVDKLTGEIKVHDYVSVVDCGTVINPNLARVQAEGGIVQGIGMALSEDITYSEGKMRNRNFLQYKLPTRVDVPSVRVEFESSYEDNGPFGAKSIGEVVINTPTSAIASAIKHATGVQVRTLPITAEKVLLGKED----E
MAH-AFDAHVEEVRVPAPDHVEILLRH-EALAQAIPGQFAHVLTPG---TLRRPISFSRLMPERHLAGILFRVVGQ--GTAWLSRVEPGQTLNLLAPLGRGFTPPDP--DEPWCVVGGGVGIPPLYAATRQWGNQHA-PAVILGARTRQDVLMADEFQPM-AESLTITTDDGSWGTAGTVLGPLDRWLHPKGTLLACGPTGMLAEIWRRTAGWGRVQLALEQRMGCGIGACLACVVTAEPEGPRYRRVCTEGPVFAREELVFMAGEGIAFRVIGRPVVRDDVRRKVAGEVLYSADWVMPGMLYGKLVRSIYPHAKIRRLDFSRAYQVPGVVRIVSAADVPVNQG--QLIAQHRVFQDDEVRYVGEPICLVLAESSDAADYAAQAVDIEYEELPAVHDPLDALEPEAVLVHAT--GNLVVEWNVRKGNL-AGIKDNELRFSRSYTTQYVDHLYLEPEAGVGWLDN-DGILTLRCTTQVLEHYR-AIARMLNLPDNRVRVIAPYVGGGFGGKEDMT-VEPYVAIGVWITRRPVKMVWSRQESLIARPKRHPFRMTYDVWVTPAGEIAGMQVDILADAGAYALLSPRVVFAAAVVATGPYRIEHVAVKARAVYTHNVPTSAFRGFGAMQMAVGYEQFIDELAQALNRDPISFRRQHFIAQGDVLAT-GEVQTRVMLPEALSEVLSALGPKP------QPVGRGIACTMQPYGRT----VWFQDQASCWMNVESDGSVVLRIGVPDIGGGQAFSLCQITAEILGVPLDMVRPYYGDSALTPLAGGTFATRQLYMSGNAVYQAASELKDVILGVVRDTWGTANWHLD--DHRAVSS----QTVGFAEIYRAATALQRPLEVHTTFYAPVGPKYDN-VEGRAMKTFPDFTFGCHGVDLEIDEETGQVVLLQYAASHDVGVAINPVSVKGQILGGVAQGLGYALSEEVVYQSGQCLTSLFSQYMAPVAPDVPDIKVIILESGEGRGPFHARGIGEPAISPVAPAVANAVADALADHVRSLPLTADKIWRQMRQ----K
MRETQVTGTVLTTRRVD-AYHALTVVAPGIAERFRPGHFVAVAVGGQSTLTRRAFSIHDVKPDSGTVEFVFTVRGP--GTAWLAERRARDTLDLVGPLGRPFPLPRD--PVTCVLVGGEYGSATLFAVADALQQRGCRVDFVLGAASADRVFGALRARRM-GETTTLTTEDGSLGLRGRVTDVLPGVIVRADVVYACGPMPMLRGVTAVAVEFIPVQVAVEERMACGIGVCMTCVLPVIGGVTRMVRSCVEGPVFRGERVRFMVSRQSRGQGVGTSVPRPDGTLKVTGEFAYSSDLYLADMIWGVTLRSPHPSAWIRSVDIGPALAMPGVLAVLTHEDVPGEKG--LEHRHQPVLAVDQVRYQGEPVALVAADHPERARRAAEAIVVEYEVREAVVDPRRAAFPSCPTVHDH--GNVLRHQPVRVGS----DFEAPVVVTGEYEVGMQDQAFLGPESGLAVPAE-DGGVDLFVATQWLHVDRDQIAPCLGLPPERVRLSLAGVGGAFGAREDLS-MQVHACMLALRTGRPVKIVYNREESFFGHVHRHPAWMRYEHGATPDGRLLYVKAEILLDGGAYCSSSPAVVGNAASLGVGPYEVGNVRIDAYGVYTNNPPCGAMRGFGAVQACYAYESQMDRLAEACGISPVEVRVRNAVSQGSTLAT-GQVISPAPLADMLRELASMPLP--EAAGADGERGVGYGVGIKNICFS----EGFDDYSTARVRVELLGHVLVHTAAAEVGQGLVTIQEQIARTELGV--DRVTVAQADTSVGS-AGSSSASRQSYVTGGAVKTACEAVRERLDALRADG--SSLVELERA---------------------------GAVEETREYRHRPTFPMDP-VTGQG-DSHTQLALCVHRAVVDVDVELGLVKVVELAAVQDVGKIMNLSALEGQIHGGSAQGLGLALMEEIQVTDGRVLNPSFTDYLIPTVLDMPPMRVSILENPDPHAPYGLRGAGEPPTLSSTPAVAAAVRAATGLPLSRVPIRPHDIVPNG-------
MQSRHIKTKIIDNKEIVKGIFKMTLAG---DLQGKPGQFYMLRAWDMEPFLSRPISIHNL--DKEKIEFLYEVRGK--GTELFSQLKRADYINLTGPLGNGFNIDNI--QGKVAIVTGGIGIAPMYYTAKQLRNC--KVDFYAGFREQV--YLIDEIKSI-VNEIYISTDTGKFGHKGYITDIFDS--RKYDIILSCGPSIMMEKVIKSSLANKRIYISQENHMACGIGACLGCTCKTN---KGMKTVCKDGPIFNGEDVILMMS-NKQFTHIGERYDRKEAKEKVTGQATYVHDMELPGMLYAKCLHSPYAHAEILSIDTSAAKALPGVKAVVTGEEAP--YG--IYMVDKDIIARKKVRYQGEIVAAVVAVDERTAEEAVGLIKVEYKELPAVHTIDDALE-GKVLVHEDAHTNIASWNRTLKGDVKKGFEEADHIIENELSVPAVAHVPMETHVVIAQADPYSDKVKIWSSAQSPFACRQLLAKSLGIKKSDVQVIVPYIGGGFGGKAGIH-LEPLVTVLSRAAGRPVKLKATREEEFNLLPTRAGMRTRVKTGVKKDGKITAIEVYHDWDSGAYADYAVNVGKTAVYSGAGPYAIPNVELHSRTLYTNKVFSTAYRGFGHLETHWAIERHMDMIAEEIGMDPYEFRAKNLLRTGETTIS-GELMTTGSPQACLDAVIKEIGWTGRKTEEEKTRGKGFAMLAKAPAMP------SYTSTAAIMQMDEDAHVKVMIGAVDMGQGANTIMAQVAAEELRIPIENVEVVNVDTDKHPYDWNTVASKYTVMGGNAVRKAARNMVTQMKEIAAQALRCHPDELEHGDGYIYHVHHTHRRVAYTDLSMGYVYENGPLISHGVYMASGLTNPHP-ETGQG-RPGLVWTFGAHGVELEVDIETGEIHILKVASAFDIGKCINKKLVDGQVLGGVVQGIGSAIIEGYKFSDGRLLNPSFTDNKIPTAKDIPEIVPIYIEDPQADGPYGARGIGEHPMISIPSAIGNALYDALGIDFRRLPLSPENVALAIAN----K
MPKFQENALILDHREVADRTWLMRLMSPKIALEARAGQFVMVRVRDGDPLLRRPLSFHRTFPEEGCIELLYRVVGK--GTLLLSKTVPGMNLDLLGPLGNGFDLPAPDARGPIALIAGGIGIAPLFDLMERIALSNPQMNLFYGTRTVAELLALSYFGAL-GVRVHWSTDDGSFGHKGHVTRMFAQFAFRPESLYACGPLEMQFHVARWALAHVPAQLSLESLMACGLGACLGCALPAASAADGYVHVCMDGPIFPAGAVQWMAALWEKTRFVGKPFPRVDAYERLSGSAVYPADVRLPNMLYGAILGSPHANARIKRLDMTRAEKMPGVRAVIGGTV-PEANGR----PAAGKLFDPHCRFEGDAVAAVAAENPYQAQDALRAIVVEYEVLPFVADERKALQPGAPLVHGE--GNLVQTDRYQRGDVEKGFAEADVVLQETYRSACELHTPMEPHGCVANWER--DRLTLWESTQGVFAVQSGVAEILGLPLAKVRVIGGYMGGGFGSKLQAGKYSVIAALLARRTGRPVKLILPREQTYLAVGNRPPCNMRLKAGVRKDGTLTALDFSVLGTGGAYPAGGTSLVD---WQVRDLYSCPNVRIETTDVYVNAGPARPFRAPGHPQGSWALEQMMDALAKAIRMDPVEFRLKNVPSGSQAR--EGPPYATTGLRQCLEEGARAFGWKEARQKTGEGRGVGMASGLWVAGGA-------MPPSTVIVKMFSDGSVNLNMGASDIGTGTKTIMAAVAAEELGMAPESIQIEHADTGTTQYTRPSGGSKTVPTESPAVRAAAIHVKEQLLSIAAEALKADKADLAVMDGRVLSRSDDSKSAKIADLAGLKQR--GVIVGIGSRAPDP-------------PGKVVNPFAAQFCEVEVNVLTGEVRILRFLGAHDSGRVMNRLTYDNQVFGGITMGIGFALTECRILDTGKLLNRNWHDYKLPTVLDVPEMVSLPIEILSPENTTGAKGLGEPVTIPTAAAVANAVYDATGVRITESPISPMQLCKLLSEQLKEG
MDKVFRRAKVLENREVAPGIFLLRVEG---DHSARPGQFYMLRAWELDPPLSRPLSVFDL--DPSGVSFLYKVRGR--GTRLLSRLSPGDELAALGPLGNGWKGVE----GRVALVGGGLGIAPLLLSAKSVP----EADVYLGFPGKP--YLVEEFRKV-AEKVYVTSETGEGGERGLVSDLFSP--EGYDACFACGPLGMLKEVAKKCREAVPLYVSLEERMACGLGACLGCTVPTK---GGPRRVCKDGPVFLAEEPCWMEVGLKRRSAVGKNVRKVDGLSLATGRPKFALDIDIPGALVGKILRSPHAHARILSIDASKAEALPGVACVLHCGNVK--RG--QGWPEDTVLFDSKVRYVGDQVAAVAAETEEIAEEALKLIKVEYEVLPAVLSVEEALAEGAPVIHDEAAHNIAAAVDIPVGDIERGFAESDVTVEEICEIPYSQHTPIEPHCVIAYFDE-DGRLVLRTSTQVPFHVRRIVARALELPMERIRVIKPRVGGGFGSKQEVI-LEPVAAALALRTGRPVRMALDRSEVFISSRTRHPMRVRVKLGAKKDGTLHAIEMEATSNTGAYGTHALTVLSNVGSKTLPLYNAPHLWFHGKAVYTNLPVAGAYRGYGATQGYFALEVAMDELAGRLGMDPVELRLKNHIRAGETSPIFGMVVRSCALSQCLRVGAERIGWDEKRKSPREGYGVGMAVSMQGSGIT------GVDMGAATIMMNEDGSFRLLVGATDIGTGSDTILAQIAAEVLGVPVERISVYSSDTDFTPFDVGAYASSTTYVSGNAVLRAAQEVRRKALEVAAGMLGEPAEHLELADGKVISPRTGK-SVTLSEVGHRATYVAKHIIASASFVPAE----------------SPPPFAAFFCEVAVDTETGIVRVERFVATADCGVPIHPKLAEGQLEGAIVQGIGHALTEELLFSRGRCLNANLFDYKIPSSLDVPDVEVVLVDSEEPTGPLGAKSIAEVGINGPLPAISNAIYHAVGVRLTRAPFTPERVLSALRQGRRLG
MSK-KIFCEILENTEIAKNIYRIKIKKPVKDFNIKAGQFINIKCGEGFPLLRRPISIGLV--EGETMTIYVNKVGK--GTELLCSRKAGEFIDILGPLGNTFNMDIE--KGKVLIVGGGIGVAPLLELTKTLSEKDNDIKLILGFREEP--FIIEEFKKY-TKDIIVVSEKEGYDYKGYVTQPLENELNKYDEVFTCGPEPMLKKVNEICKANTTVQLLLEERMACGIGACLVCTCKVKREDWNYVRTCKDGPVFYGEEVIFMSK-----NINVCSYPRHESIRKVTGKPEYTDDLYFPNLVYGKILRSPYANAKVKSINIEKAQKIPGVLAIITAEDIP--DG--NPPSADERILTNRPLYVGDRIAAVAALNEELCQKALDNIEIEYEIFKPIFKIRDAILENAEIIQPHSSTNIVKTMEVNTGDIDIGFKESDYIFEGDFFTPQIQVTAMEPTGCVCDYNN-ENKLTIWSTSQTPFQERRILSYLLEMQESDIRIVKPLMGGGFGARQQLH-NQHVGALLSKIIRRPVKIINSREEEMISTVARHEVQCKIKFGVMKTGKINAYHVKAYFNTGPYTTHGPTVVAAASKKV--QYNISNYRFDGYCVLTNSPVSGAVRGYGNPQISFGREIMLDRISRKLGFDPIEFRMLNHIKTGEKFPG-WDPILSCEIDDCVSGALKIKKMIDSSETQTGSESWGIAFGCHTSGPS------SEGMSSSAIIANDDGSVNLLVGSADIGQGSETTLSQVVAMTLGIEIKDIRIQAADTLTTPYDTGTFGSSQMFVCGNAVKRSAEDLIVKIKNGLKNKFEVATKDIVFDNGIFFINPNGRIERDFKNAIKEITFGKNVIIASSSYSAEA----------------APPPFSVCFAKVEIDKRTNEIKVKHFIQAVDVGTPINPVIVEGQVEGGIQMGIGYALMEKIEIDVRKPISTDLLHYKGPLAVDMPNTYVYIANSYEPKGPHGAKSVGELSTVAVAPAIANAISNATGIEIDHLPLSKKFTISGTRMKSRKY
MIFLYVKASILFQEKQNDQVYLIKLKG---KFTGKPGQFYMVKLPDSDLYLPRPLSICDL--DKEGITFLYQRVGK--GTSRMASYKKGDFLEVMGPLGQGFFPISA--DKKIALVGGGIGIAPFLFLAKQWKNS---IDLYAGFKGEP--YFLEYFKNN-VDKITIATEDGSAGYKGYIIDVLEY--NEYDLILCCGPNMMMKNLQKRIG--VPAQFSLESRMACGIGACLGCSVKTA---KGMKRVCHEGPVFLGQEVIFM-----KYKYLGKKIIREDSLERVIGKTKYTLDMKVDDMLYAKLIVSSHPHARY-KLDLTEALKVEGIEKIYTYEDIKHTNG--IQGKRDELIINDVARFVGDRIGIVVGKDKDSVEKAVSKVKIEYEDLDVLVDLQDSIDEKS-IVKGD--TNLCYSRKIEYGDYEKEKSKADITVKTEGYTPKIHHLAIEPHVCLSEIDI-FGNLVIWTPCQIAFAIQMHVSRVLDIPFNKVRVIKSNMGGSFGGKQQPI-LEPLSAFVTMDLKRPVMMYMNRYETLVGTVSRNPMRVQIETSVTKEGKILCRKVDAQVDGGAYDTNSSSIVNAFMKKLFRLYKIPSQVTEGKSYYTNTIPGGAARAYGGPQSHAISEINMDQVAAALNMDPCEFRLKNLADPYTDDPT-GPNLGNSQVKECMIRGMERFDWLNRRKSIKTDYGVGVAAATHGNGYK----GAFPDFCNVEFTLFSDGTALVKIAVHEQGCGTIASLTQVAAEALDLDTTKIRMTEADTLLTPYDSGTQASRVTFVNGGAIKKAGEQLREKLIDVAVQSKGFAREDIYTDDGKVYSKKSGE-FVEYSELVAYVEKNNEAMTVYVHHEQEA----------------NPAAFAVFFAEVRVDKYTGMVDVTDALAVHDIGQAVNPMLVDGQIYGGAHMSIGMALREEIVYESGYLKTDSLSKYHVFNSQDMPKIDILLIESEDKSAPYGMKSVGELSCVAPAPAVINAINHALGTKISTYPASPELIIQEL--DKMSK
MK--TSLSRIIENIKVAEGIYKMTLDV---DTKPVPGQFYMVKGLNGDYLLPRPISVHDY--YDGKLVLLYRISGH--GTDMMSRMKEDTEVQVLGPLGNGFDLEAI--KGKTAVIGGGIGTAPLYYLAKEMKKA--DMDIYLGFKDIV--YSIEDFENT-GHSVTVATEDGSVGTKGFVTDCVDY--DKYRMVITCGPDIMMNKIIRTCVDHIDIYASLEKRMACGVGACLGCVTETV---NGNKRVCKDGPVFNGKELILMSK-----KTVGSSFPRHESISKVTGSAEYTDDLNFPNAVYGAILRSPHANAVVRSMDVKDALKIPGILAVLTPDDVT--HG--NPPSDDERILTDRALYAGDRIAAVAGETEEACKKALNAITVDYEILKPVFRIEDALKEGAAPIHPHYDSNIVKKLEVNTGDMERAFEESDHIFEEEFYTPQIQVTAMEPTGCICDYTN-EKKLNIWSTSQTVFQERRILADLLDMKEKDIRMVKPAMGGGFGARQQLH-NQHVCALLSKAVKRPVKIINTREEEMLATIARHEVKLKIRMGVMNSGRINACHIESYFNTGPYTSHGPTVVAAATKKM--QYNVPNYRFEGYCVLTNSPVSGAVRGYGNPQINFGREILLDRIAKKLQMDPVELRLMNHVKTGEKFPG-WDPIESCAIEDCINGVMELKDDIDKADCSEDEEAWGVAFGCHTSGPS------NTGMSSAIVMANGDGSVNLMVGSADIGQGSETTLSQVAAERLGVELSDVRIKAADTLNTPYDTGTFASSQMFVCGNAVRKAADSLIENTRRAISDRFSVPFDEISFNDGFSLEVDNIEKTITFKEAVKEVTFGAMVLIGNSSYKAEA----------------APPPFSVCMAKVAVNRITDEIRVKHFIQGVDVGTAVNPSIVEGQIEGGIHMGLGYALMENIEINVKKPVSSDLLHYKALLSEDMPETYTYIAKGYEPKGPLGAKSVGELSTVAVASAVAIAVTNATGNEIVELPLSKKYTLTGSRSREVQQ
MAQNQENAIITSVEQLSAENFRMGFHAPKIAAVAHPGQFVMVRRMGSDPLLRRPFCIHQVD-DDGGLQLYFKVVGR--GTKLLSQLTLGEELSILGPLGKGFALVN---NRPACLVGGGLGIAPLLFLTRKLAEGADQIRVILGGRSRAEVPLVADFEQY-GVQVFSTTDDGSFVRKGFVTEVLQEQAVADCQVYTCGPEAMMARVFEHCQEKLACQVSVEKEMACGIGACLGCCKTKA--DGTYTHVCINGPVYNAEELQWM-------QYIGKSIAKIDGLALVKGTPAYTSDLDNNSALVVKILRSPHAAARILSIDSSLAEAMPGVECVLTHKDVP--EG--QSFPEDRRILEDRVRYVGDEVAIVAAVDEITALEAIDKIKVKYEVTTPVLSLEEALD-NAVQVHESALRNIAASQDVGRGDVEAELAASEVIIDRTYNTQAQAHGMMETYRASTSLDV-HGRLQVMTSTQVPFHIRRHLAHIFDIPRSKIKMLKPRVGGGFGGKQSAP-VEIFPALVTLKTGKPARIVYSREETFTSTSTRHAMQMRVRLGADLAGNINAVDIYCLSDTGAYGEHAATVFWVAGEKTMPLYGARACRYHGHALYTNKTPAGAFRGYGATQGTFALESAINELAEKLGMDPAALRLQNLIAEGESSAMLGVVLKSSSLGSCIRRGKELIGWEENYPAKRSARGYGMAVTMQGSGIA------KIDTSTVLIKLNEDGFFTLSHSAADIGQGSDTVLNQIAAEVLEVGMDQINVTSFDLDTLPYDPGAYASSGTYVTGNATIRSAEDLLRQMRETAARHMDCSLTDISYH-EGVFSAEAGQ-EISLSELAAILSSFADQLVGKGSFGGDT----------------SPPPFIAGFAEVEVDLETGESQVTDYVAVVDCGTVINKNLATIQVESGVVMGIGLALYEEVRYSKGRLTTNSFMEYRMPCRQDVHGIQVAFEESYEPTGPYGAKSVGEVVCNAPAPAIIQAIYNATGFFCRDLPATAEKVLLGMND-GKLA
MSEQQVRGEILASRKVG-DYRHLTLLAPGVAESARPGHFVALTVGGPSMLLRRSFSIHKVSPTGGTVDVVVADAGR--GTHWLTSQPVGTPIDVVGPVGRAFPLPKE--PVSCVLVGGGYGTAPLFWLAEALRERGCRVDLVLGAATESRLFGVVEARRV-ASTATITTDDGSVGTRGQVTAVLPEVIADASVVYACGPMGMLRAVTQVATAHAVAQVAVEEAMACGVGICMTCVMPVEGGRTRMVRSCVEGPVFRGDRVRWMTT-----KLFGEKVARVEDPRLLTGGGRYLDDLG-RGALAAAFVRSPHAHARVVDVDVTGALDIEGVIAIYTYEDLAQAD---LLIPHRYPLAKDEVNHVGEAVVMVVAVDRYVAEDACQAVEVTYEFLEPVVGVEAARRADR-AVHADVPDNVAHLVQCTDADVERALQTAPHTLELDLEIERSASMPLEGKGVLARWDETEQSLRVHTSTQASTSVRAAVAAKLNLPLTRVHAIAPDVGGGFGVKIVHWPEEVLVPWAAKRLGDQVKWVEDRREHFISSAHERGQLQHVTVGFDDDGHLLALDVRFWHDNGAYTPYGIIVPIITSTQLLGPYKPGVYRCEFWSVYTNTVIVTPYRGAGRPQAVFAMERTMDAVADALGLDRTVVRERNFIQPDEMPQD-GLIYDSGDYPASLAKLKELVGWDEFAAYRDAEVGIGLACYVEGTGVG--------PYEGAHVVVETSGQVKVATGLTTQGQGHYTSFAQIAADELGVPLSDVEVVTGDTRRFPYAVGTFASRAAVMSGSAIAVASRIVRAKALRIAAEALEVAEDDLEIVDGVVQVKGAPGTRMPLGTVAVLSNPLRPGLEGTGYYSPER----------------STFANGMHAVVVETDPDTAEIRILRYCVVHDCGNLINPMIVEGQIHGGVAQGVGGALYERMEYDHGQLLNASFMDFLMPYATEVPTIEIDHLETPSPLNPLGIKGAGEAGVIPGAAAIAAAIEDAEGLRITRMPISPSDLHALRARGEVRR
MH--LYRGIVLANDCIAEMYYHIKIQCAGLAKEVKEGQIIYIRCGTLDPLLRRPFSIYRFDETEGIIEFVYIVKGK--GTEIIKTLRPGNEIDLLGPGGRCYELAAG--VKAICIIGRGVGIASVVSIAEKARKLGIHVTAILSGRTDNAIISRKLLSDI-GCDVIGVNDQENTSGPENVTQLLEEAVYGIGQIFTCGSNRVGRLVRGISRKYIPAYVSLEERMACGIGICYGCVCETK---NGYRTVCKDGPVFAIEEVVLMSW-------IGKSIYRKDGLEKVTGAAKYTDDYSSKDMLHIKLVVSSYAHARIKAIDTTKALEMPGVRGIILGQPLP---G--EEIKDRPPIAYDKVRYHGEPVAAVVADTALQAKRAAELIEITYEPLPVVNSPKDALLAGAALVHENANTNIADRTKIRKGNMEEGWKQSEVTIEADFSFSQSDHIAMETRCVIAEIRP-DGCVVFTSATQSPYIIKKLMNNYFNLEEGKIIVNTPLVGGGYGGKVAVQ-LELIAYMATLAVGRPVKLLNTREEDMITSPVHIGLDACIKLGSTKDGKLTAAEVLYMFDSGAYSDKGTTISRAAAVTCTGPYHIENISCDSLCVYTNHPYVTAYRGFGHSELLFVFERAMDMLAKKLEMDPLALRMKNAVLPGHTTPT-QILLTVGNLPDCIENLKQLMNWNEGQV---SDRAKGISCIWKTSTID------SQAGSGIILFFNRDGSVNIESGVVEIGMGTKTILTQLLAEKLKMDINKIHVKEVNTQTTPEHWKTVASRGTLMAGRALLKAVDDAMMQLKDIASRILMCSPDDLEVGNEMVYVRDEPDIFIKVKDICFGYKYPSGQVIGRGQYSLRHLTHIDH-ETGVG-RPGPEYTVGVQGVEIEFDTRDYTYKVLKAYSVIDVGKVLNMKLAQGQVMGAMDMGLNFGSSETFIFSEGKVLNPRLRSYISFRYGDHPEYIVHFVETPHIDGPYGARGVGEHGLLGMPAALANSLSTAAGIELKKLPLTPELIWREKKG-AGQS
MLQ-QVNAPVVWNRPLTGDYWLIEVEAPTIAGPLAPGQFVNIRIPG-TPYLRRPFSVYRVSPDRRRLQVAYKVIGD--GTRLMTSLPEGGVCDVIGPLGRGFKLPAQ--AKHIAVIGRGIGIAALPTLVDAAADRGIAIHALLSARTTPNLVGLDIFSER-GCTVITHTDDE---SVAQVTDHLIGLDHPFDAFYVCGSNRLARAVHALAERRVPAEIAMEQHMACGFGDCHGCVIDVNLKETAFREVCHYGPVFDTWEVVHMDAAVPADPAIGKPLARVDGRERVTGRARYAADITRPDMAHAKILRAPHAHAVIKRIDTSAAAALPGVLAIVTADDFPDLPG--ASIYDRLNMARGKVHWIGQPVAALAARDPHIAAQALDLIEVEYEVLDAVTSIADAIRPDAPVLWDNKPSNIAARTIVSREDAKAAIAGADATGRVSVIVDTAHQGYIEPQAMVAEITP-DGFATVYTSTQGQFTAELMIARMLDWPMSKLKVVPMEVGGAFGGKISIH-GEALALRLAQKSGRPVKLVLSREEVLQGSGPTMGAMMEIAVGAKSDGTITGIHGVYHVDSGGLPGLNPSLLM---QASAAMYQTPALWLEGYDVVTNKPRTEAYRAPGGIQGAFAMEQAMDELCLALDMDPLEFRRRNAAVTGSTMPI-GTPFPAIGLTTILDAVGAHPCWTTPLE---PGRGRGLALGWRGTSM----------TSACHITIGGDGRPVVTMGAVDI-SGTRTTMTQVAADQFGIAPDDVYVQTGDSKTAGYSDGAAGSRVARTMAAAIVEASRDVIEQLRPRAARLLQSEAENLTFTDGAFRVSGGPGTSISLAELMQETLTE-GAVIGRGTSTKLP----------------LGVEIGAHVCDVEVDPDTGQVTILRYTAFQDVGKALNPIAVEGQIEGSVVQGIGWALTEGYDYGDGRLRNASLLDYRLPTALDVPDIDCVIIETPVPDVPYGLRGVGEVPIVPVAGCVANAIRRAVGVRTGRMPMTPERLLMAMRA-RQQG
MK--CEKFKILENKKIAKDVFLLTLRG-NTDEIKNPGQFANISISS--FYLRRPISICDF--EKDTLKLIYKVVGE--GTLALSQKKPEHYLDILLPLGNGFDIDKT--TKNTVLIGGGVGVPPLINLAKNMIKIGKTPKVVIGFNTKEEIFAVDMFENL-GIHPIVSTVDGSYGVHGFVTDALKS--IDYDYLCTCGPEPMLKALSNL----VDGQFSFEARMACGFGGCMGCSHETK---SGYKRICKEGPILFKEEIKWMTM---EYKYLGKRIMREDSYERAIGKTQYTLDMERKDILFAKLILSTKAHAKY-SLDISEAVKVDGIVKIYTSKDVEHTNG--IQGKRDEKLINDVARFVGDRIGIVVGKSKDSVEKALAKIKVNYEELKAVVDLKDSIKDEF-IIKND--TNLCYKKSIAYGDFEQSKKDADYIVKTSGSTQKIHHLAIEPHVCLSEIDI-FGNLIVWTPCQVAFAVQMHISRILDFPYNKVRVIKSNMGGSFGGKQQPI-LEPLSAFITLDLKKPIMLYMDRYDTLVGTVSRNPVQVDIETAVTKEGKILGRKIDAYVDGGAYDTNATSIVNAFMKKLFRLYEIPSQCAEGKSYYTNTIPGGAARAYGGPQSHAISELNIDDVARKLNMDPCELRLLNLAKPYQDDPT-GPNLGNAQVIECMKQGMERFDWYKRKENIYTDYGIGVAAATHGNGYK----GAFPDFCNVEFTLFSDSTALVKISVHEQGCGTIASLTQIAAEALDLEPAKIRMTEADTLYTPYDAGTQASRVTFVNGGAIKKAGEQLREKLIDTAVQLKNFDRKDIYTDNGKVFCKKTGE-SVDYSELVKFAEKNNEAMTVYVHHEQEA----------------NPASFAVFFVEVKIDKYTGIVEITDALAVHDIGQSVNPSLVEGQIYGGAHMSLGMALSEEIVYDKGNVKTNSLSKYHILNSQDMPKIDILLIESEDESAPYGIKSVGEMSCVAPAPAVINAINNALGTNITNYPATPEKIIEAIVESSINN
MNK-YIDSEILLNEEISDGIFKLVLKG---KFEGNPGQFYMLRAWDESPLLPRPLSICDL--DEESITFLYAVVGR--GTSIISSMRVGESIKILGPLGNGFELHP---EAKCAIVAGGIGIAPMKYLSRKLK----NIDLYVGYRDTS--YMEDEILN--KNSTIISTEDGSIGLKGYITEYVKN---EYDYIYACGPNPMMNSLKKRNL--AIEFYSLEAHMACGIGACLGCTVHTT---SGLKRVCKDGPVFEKNEVIFMK--------INKDFKKIDSNSLVTGKPVYTEDLKDPNALIIKLMRSPYARCEILEIDKSKAEAMDGIVAVYTYEDVF--DG--QSYPEDMSILSKNIRYMKEPVAIVVGVNEKVCNQAMKRIKVKYDVKEPLLDYTKAID-NEIVVHEETRRNLVGEKKESWGDIDKVMSECDVVLEDTFTTKAQAHCMMETYRSYCYMDQ-FDRLCCISSTQVPFHIKRQLSVALGISDSRIRIIKPRVGGGFGGKQTSV-TEIYPGFVTLKTGKPSILVFDREETFEASNSRHQMKVKVKIGAKKDGTIEACDIYALSDQGAYGYHAFTTLNLVGNKTLPLYSMRAARFFGQVVYTNKLPGGAFRGYGAVQGTFALESMVNKLAKELNMDPVELRLKNTVREGEKTLAYGIDVKSCKLNECIEKGREMIEWDKYYPFKEEKISVGMAIAQQGSGIQ------NVDTSTVEVRLNEQGDYTLLMSPTDVGQGTDSIMVNLANEVLQCGMDNIIPIIADTDITPYDPGSYASSGVYITGGAVVRACENLLNKIKKRVAMRFETSVEWLEIRDQAVYL-QNKK-LIAIKDLARDLSTGPMQLIGVGNFDSKT----------------SPPPYMAGFVKISIDKLTGEIKVEDYAAVVDCGTVMNTKLATVQVEGGIGQSIGYALYEDSLWDEGRLKEHSFISYNLPSRKDIGNIHVDFCESYEPTGPFGAKSIGEIVSNTPAPAINGAILNAISCTFDTLPIKAEDVLLKMYE-----
MIS-YHKYSVCENEIVSKGIYKLSVKG---SFEGKPGQFYMLRAWGTEPILSRPISIHDK--IKDKISFLYEVKGR--GTVQFSSLDTGDEIELLGPLGNGFDLSGL--KGKVALVAGGIGVAPMFYTAKELKGV--SLDLYAGFRDDT--YIIEDFRKY-VDSIKFSTDTGKSGHKGFITDIFDP--SVYSSVLCCGPEIMMKKVVEMCNAGVPVYISMEKHMACGIGACLVCACKTR---EGNKRACKDGPVFNGKDVLFM-------KAVGKGYTKIDGMALATGKPVYTEDMAPKDALVIKILRSPHAYAKIISIDTKAAEAIEGVECILTYKDVP--NG--QTYPEDRLILDSVVRYVGDEVAIVAAADERTALKALRLIKVKYEVLKPVLNFEESMD-NEAIVHTEKERNIVCSTNATFGNVEEELKKCDIVIENTYYTQAQAHAMMETYRAYSCYDY-AGRMVIVSSTQIPFHVKRHVSRALGIPASKIRVIKPRIGGGFGGKQTAS-VEIFPSLVTMKTGKPAIIIYDRKETFSATTSRHAMRLKVRLGAMKDGTIKVIDIEGLSDQGAYGEHAPTTFSVSGEKTLPLYNTAAARFSGYVVYTNKMPAGALRGYGATQGAFALESAINELSAKLNMDPTEIRLKNIMKAGEKNIAY-EILLSSSLDKCIEEGKKMIGWNEKFPSRESPRAVGMAVTMQGSGIA------NVDTATVEIRLNDDGNYTLFTGATDMGTGSDTILSQMAAEILDTSMENITVHSADTDISPFDPGSYASSTTYVTGMAAVRASEDLVSKIKEAGAKLLGVTVGEVDFENDAVRVIGKEE-FITIKSIAERVIVGPKQLMGSGTYGSPI----------------SPPPFVAGFAEVEVDKETGKVDLIDYAAVIDCGTVINPKLARIQAEGGLVQGIGMAMYEDVKYNKGKMDTDSFMQYKIPNRKDINSVRVAFEESYEPTGPFGAKSIGEVVINTPPPAIAAAVYNAVGVNIRSLPITPEKVFTGMADLTKIK
MF--LENNEIIENKYVGDRYYLMKVKSNKSWEKSKAGQFFMLKNKNEMLILRRPISLHNVDRENQILEFYYEVKGK--GTVEFSNMKVGETINIQGPLGNGFTTDVE--NKTVVVIGGGMGIAPTKLLINELKEKNK-VIFIGGGRDKGAVKILENLDLD-GVKVIVTTDDGSEGIKGNVVTALKEVLEKIDLIQTCGPQGMMEAIGKVALENIECELSLEERMACGVKACVGCSIKTL---DGMKRVCHDGPVFDGKIIVDM---------------KIDSKGLVTGKALYTDDLANKNYLTIKLLRSPHASGKILEIDTKIAKKVPGVENIFTYLDVP--QG--QSFPEDRKILDEYVRYVGDPVAIIAAIDEKTALKAMKLIKVKYEIFEPVLDFENAID-NKNLVHRENKRNIASQYFQERGDVSCALRESHIILERTYYTQPQIHAMMETYRTSASIDI-HGRLDIISSTQVPFHVKRHLARALEISPSKIKVSKPCVGGGFGGKQTCV-SEIYPAFVTLKTGKPSKIVFSRKEANVYSTNRHPMRITVKIGANEDGKINGIDLNVLSNTGAYGEHASTVTPLVAFKTFPLYSTIPMRINAQIVYTNTMVSGAFRGYGATQGTFAMESALNELATALNMDPIDLRLKNL---------------QGDIVKCIEKGKELFEWDKRKKEVSYPLGVGMAVTMQGSGIP------EVDTATAMIKLNDSGEFTLYIGVTDMGQGVDTILAQMASEVLETSMDNIIVQRIDTDISPYDPGAYASSGTYVTGNAVILACNKLLEKINIFSRK-YNISPKD-------------------YKKIGELSIGYCEQLIERATWGGNT----------------SPPPHIAGFAQVEVDNLTGECKVLEFLSVVDCGTVINPALAKVQVEGGTVQGIGLALYEDVIFGKGNPLNDTLMQYKIPARKDIEKLSVHFIDNYEKTGPFGAKSLGEVVINTPAPAIFEGIYQCTKKRLRKLPITPEKILLG--------
MNENQLTVEVVENVQLARDTYRIRFACPSLAASITPGQFVMLRLADMDPLLGRPLAMYDVYRDADGIDVVYLVHGK--LTSKLARCAPGQRLEVWGPLGNGFPGQQ---VDHLIMVAGGIGQTPFVALGKEYLGRQAKVTMCYGARSAEYLAGVEDFRAC-GIDVKISTDDGSAGHHGLVTDLLNAALTAGVQIACCGPERMMESVATIAAQRVPCWVSLETPMACGIGICFTCVAKVRQGSWDYKRTCVEGPIFAAEKIDWMSDSDKTFKVIGTRPVRHDGADKVTGRALYGADVQLPGALHGKVLRSPHAHARIKLIDTSIAEKIEGVYAVATGKDWPDLVGAHLKDLSENCLAVDKVLYKGHAIAAVAARDVHIAEAAIAAIRVDYELLPAVTSVLDAMKPGAPILHPGGPTNIDRHVHFETGDIAAGFAAADLILEREFETATVHQGYIEPQVSTALWNE-DGQLKIWTSTQGSFTARHQTAELLQLPISKVTVTPCEIGGGFGGKIAVY-LEPVAAILSRKSGRAVKMTMQRDEVFEGTGPTPASFIRVKLGATKDGKLTAGQAYLAYESGAFPGG---VIGPGTMCIFSCVELPNAVVDGYDVCVNKPKTQAYRAPGATQAAFAFESTFNELAEQLQIDPIAIRRINGVKEGSRRVD-GPVYPRIGYLECLEAAQNSSHWNSPLEGPN--QGRGIAAGWFNIGL----------KSSVSASVNPDGTVNLLEGSTDIG-GTRTSIAMQLAETLGIPAADVLPKVVDTDSIGYTDVTGGSRTTFATGMAAHKVGLKLLEQLTARAAFLWDCDPAEVKVDGDLYRWR----QQLTFKQLAEKLPSAGDPVVGHASVSPEG----------------PTNGFGVHIVDVEVDPDTAKVKILRYTAIQDAGKAIHPSYVEGQMQGGAVQGIGWALNEEYFYGDHKMRNASLLDYRIPTCLDVPMIDTIIVEVPNPNHPFGVRGVGETPIVPPPGAIADAIFQATGVRATRLPISPPRLWKAMSQ--LAK
MNS-QRTVPIVLQRQLARDTFLLRLDAPDIASQAFPGQFVMIRQAGVDPLIGRPLAVFDT--DGQTLDVVYLKKGK--LTSRVSTLAPGQLIDIWGPLGNGFLPKS---CDHLVMVAGGIGYTPFLLVALEALGQRANVSLLYGARSADLFAGIPEFEAT-GIDLRLATDDGSRGHHGRVTDLLQQVIGARLRVLCCGPEPMMHAVSEIAIAAIDCEVSLETPMACGIGICFTCVAKVRDGEWDYKRTCVEGPVFPAEKIVWMSDGKTSYKVLGTRPIRHDGADKVTGKAIYTADVQLPGMLYGRFLRSPHAHAKIVSIDLAEALAVPGVHAIVTGHDFPDLTGSNLAHLSANCLARDKALYRGHAIAAVAANSSHIAEEAVRKIKVQYELLPVVQDVREAMQDDAPLLHSDKPTNIAVHLHFEKGDLSAGFAAADVVVEREFTTASVHQGYIEPHVSVAMWNE-DSRLKIWTGTQGSFTCRQQTAELLQIPVSQVLVVPCEIGGGFGGKIAVY-CEPVAALLSRKSGRPVKLAMQRDEVFQGTGPTPGSYVRVKIGAKNDGSLVAAQAYLAYDAGAFPGG---MIGPGCMCIFSCYDIPHAAVDGYDVCNNKPKTQAYRAPGATQAAFACEQVIDEIAKKLGIDPIEIRLKNAAKEGTRRVD-GPAYPRIGFVEVLEAAKNSDHYKTPLTGKH--RGRGVAAGWFNIGL----------KSSASACVNDDGTVTLIEGSTDIG-GSRTSIAMQLAETIGVAAEDVRPQVGDTDTVGYTDVTGGSRVTFATGLAAYKLGLDLQKEMARRAAILWECDPESVTVEEGIYKSN----HSLTFKELAKELPHTGDPVTGRASVSPEG----------------STNGFGVHIVDVEIDPDTGKTKILRYTAVQDAGKAIHPSYVEGQMQGGSVQGIGWALNEEYFFDEGRMRNASYLDYRMPTCFDVPMIDTIIVEVPNPNHPYGVRGVGETPIVPPCAAIANAVCEASGVRMTSLPISPPRLWKAMSEAKSGQ
MTDLQRVVEVVGRRPVG-AYVELAFAAPEVAGRAVPGQFVAFAVGGEAMLLRRSIAIAGT--GDGRLTVVVAPHGP--GSTWLAGLRPGDTVDVVGPLGRPFPLPEP--GTAALLVGGGYGAAALVGLAGALRERGSDVAAVAGAATADRLCSVDELTAL-A-DVTVLTDDGSAGRRGWVTDAVAELV--VGVVYACGPMGMLRAVAELATAAVPSYVAVEESMACGIGVCMTCVLPVVGGRTRFSRSCTEGPVFGGDRVRFMTTDPYPQGQVGRPVLRYGGGDRTSGAQRFVADLRFPGSLQVALVSVPVGCAEVLGVDTTAARAIPGVVDVLTAADLPSPMG--VSHTDRPVLADGRVNYHGEPVAAVVAETLDAAQAAARAVQVDYRELPGVYTLDDALAPGAHLVQEPAETNVLEDAHYAWGDLAAEEARTEVVVEETYTFPMVTHFPIEPGGTVAVPTD-AGGIDVYSPVQHPYLLQRTIASVLGMPLNQVRVFAPDPGGGFGGKQNPK-LEPLLAFLALRTRRTCRLVLSLEETFQ-SMRRAGCRIAARTGFTADGALTFHSVEADFLIGAYADVAPRVMGKGSYVAAGPYRIPGVRIDARAVMTNTTPSTAFRGFGSPQVSWALESQLDAGARRLGLDGLEIRRRNLVGKGEAFVR-GESAADGEWHQSLEKAAELIGWGTPLP-----RGRGIAVGIKPGATS--------GLSQSLVRLLADGSAIVYAGTSDMGQGARTLWQQIVADELGAPLEQVSVVSGDTGTVPFDLQTSASRSTVFMGSAVLEACKDVRQRVLALYAESTGVAEEELGERPGVLVTP----GELPLPEAARVALGSLGEFIGQGTRRLRG-------KSKHG-GDAAFYEFNATAIEVEVDRETGELLLTRHVTVSDVGTELNPLQVVSQDEGAAIMGLGHSQMEQLLLDHGRIRNLGALDYRIPTFKDVPELVSAAVENHDGPGPYGSKGISEGALLCTAGALGAAVADAAGVVIRELPLTPERVWAAIQAAEAAQ
MAH-QTRAEVLSRTAEG-SYHRLVLRAPQAAPRVRPGHFATLACAD-GRLLRRAFTIHRADPEAGTIELVIAERGE--GTRELARTRVGDRLDLIAPLGTPFPLPDG--PVSALLVAGGYGGAPMVALGEEIRRRGGQVGFILGAASADRLYGVEQARAI-TQDVLVVTEDGSAGLTGRVTDPLAQAIIDATVVHACGPMPVLRAVTATALDLARCHTAVEEAMACGVGICMTCVLPVVGGVSRFVRSCTDGPVFDGARVRWMSSQDAEPFGLGSTALRTDALPKALGIYPYAADLWAEGLLWGAVLRSPHPHARIVAIDTTPALALPGVHAVVTAADLPPGPG--PIVADRPILACGVVRHHGEPVAAVAADHPDTARLAAASILVEYELLEAVTDPEQSFN--VPPLHPE--GNLFRHLPLRTGDPE---AVGEIVVEGLYQVGRQDPAPLGSEAGLAVPRP-DGGVELHLSSTDPHGDRDRTAACLGLEPDRVRLVVTGVPGATSDREDLS-FQVTLALLALRTGRPVKMTLTREESFHAHTSRHPALLRYRHHADAEGKLVKVEAQILLDGGAYADVSSEALAAAAAFSVGPYVCANVFVDAWAVRTNNPPAGRMRGEGALQTCFAYESQLDQLAVQLGIDPLEIRRRNAMATGDPMPT-GQAVCPAPVAALLDALTDSPLPDDPEA---PARGIGYAVGVHMLGAE----GE-DEVSTATVRVS--GHATVICAAVDVGQGFATLARQIVQSVLGV--SEVYIAPVDSDQSV-AGPSARGRHTWVSGGAVERAALMVRHQLLQPIAANFGMSVELLSIADGKITSY-DGVLGMPVAEALE------KELWATAQCRPHPTEPLD--ESGQG-DAFVSIAFCAMRAVVDVDIELGAVRVVDVTVAQDVGRALNPRQIEDRIEAAVAQGVGLALLEDLRTDGGRILNASLTGYRLPTALDTPDVRIALLEERDVVATFGAKAVSAVPAVVAPAAVAAAVRAATGLPVGRLPILPEDAIV--------G
MTVTQARGRVVSRTPVG-DYHHLVIAVEGIAEHTRPGHFVALAVGGDGMLLRRAFSIYRTSTTGPTVEVVFAAHGK--GTRWMADLAPEDEIDVVGPMGRPFALPKE--KVACILVGGGYGSAPMFSLASALRERGSSAHFVLGAATTPRLFGVLEANRV-GSSVHVTTEDGSTGTRGRVTDVLEGLVVEAAVVYACGPMGMLRAVADLAEDAAWSQCVVEESMACGVGVCMTCVLPVEGGLVRMVRSCVEGPVFRGDRVRWMTA-ASRASLIGASIPRREDDALLRGEGRFLADLDIPGALEVAFVRSPHARATLTKVDLGAARELPGVVAAFAWDDLRDDVE--MRVPEQPLLADGAVLCVGQPVAVVVAVDRYVAEDALELVDIDYAPLPALVDPLDALGPDAHAVAPGTDDNLAISVEGHVGDVDAALNSAVHVVTERYRSHRYVASPMETRGVAVTVDPHDRSLTVFASTQTPHRLREVIASTLGIDAGTVRVTAPDVGGGFGQKGVQYVEDVLVPYLARRLGRPVRWVEDRLENLTSSSHAREQVHDITLAADADGRLLALRDDVVINLGCANLTGLVVPYNTLTHVIGPYVVPALDLRVRGALTNTMFATPYRGAGRPEAVFAMERAMDRLAHQIGIEPHELRARNLVQPEAMPRD-GQTYDSGNFPELLRRLVGHLDVDAVRTRQASAIGVGLAMYIEGTGLG--------PFESGSVSVLPNGRVRVATGASSQGQAHRTTFAQVAADALGVPWDRIDLVEGDTAAIGHGVGTIASRSMVTAGNAIHTAALAVREALLADASQILEIAVEDLELVDGSVRPVGIPDAGIDVAELARRRAPLLATVSETAFFKPPT----------------VTVASAAHGAVVEVDERTGTVEILRYAVVHDCGRVVNPMVADGQVTGGVMQGIGGALYEEMQYGDGQPRSVTYMDYLVPTSAEAPPYVLDHVETPSTLNPLGVKGLGEGGAIAPPAAVTNAVEDALGVHLTRGPLSPSRIRDHIRDTAAER
MAA-QVTGTVLTTRQVD-AYHALTVVAPGIADRFRPGHFVTVAVGGGSMITRRALSIHDVTPDGGTVELVFSVRGP--GTAWLAGLRARDTLDLVGPLGRPFPLPRD--PCTCVLVGWEYGSAPLFALGDVLQRRGCRIDFMLGAKTADRVFGALRARRM-AETTTLVTEDGSLGLRGTVIDVLPGVITRADVVYASGPMPVLRGATAVAVEFIPIQVAVEESMACGIGICMTCVVPVIGGVTRMVRACTEGPVFRGERVRFMTTETGRRAGIGASVLRPDGALKVTGEFAYASDLWLDDMLWGVTLRSPHPSAWIRSIDIGPALAIPGVVAVLTHEDVPGEKG--LERKDQPVLAIDQVRYQGEPVALVAADHPETARRAAAAIRVEYEPREPVTDPWRAAFPSCPAVHPG--GNLVRYQPVRVGTVTADGARAEVVVTGEYEVGMQDQAPLGPESGLAVPAD-DGGVDLFVATQWLHVDRDQIAPCLGLPPEKVRISLAGVGGAFGAREDLS-MQIHACLLALRTGRPVKMVYGREESFLGHVHRHPARMRYEHGATADGRLVYVKAEILLDGGAYCSSTPAVVGNAASLGVGPYRVDNIWIDAYGVYTNNPPCGAMRGFGAVQACFAYESQMDRLAEACGLSPIEIRLRNAVGQGSRIAT-GQVISPAPLAEMLREIAAMPLPPERPAAADGERGVGYAVGIKNICFS----EGFDDYSTARVRVELLGHVLVHTAAAEVGQGVVTVQAQIARTELGI--ERVTVAPADTSIGS-AGSTSASRQSYMTGGAVKAACEAVRRRLDELRAAHPDLSLEELERY---------------------------GPVEETREFRHRPTRPMDP-VTGQG-DSHVQLALCVHRAVVDVDVELGLVKVVELAAVQDVGRILNPLALEGQIHGGSAQGLGLALMEEIQVRDGRVLNPSFTDYLIPTILDVPPMRLSIKEYPDPHAPYGLRGAGEPPTLSSTPAIVAAVRAATGLELSRVPIRPEDIALAA------V
MAG-QVTGTVLTTRRVD-AYHALTVVAPGIAERYRPGHFVSVAVGGYSMVTRRALSIHDVKSDGGTVELVFTVRGS--GTAWLAERRARDTLDLVGPLGRPFPLPRD--PVHCVLVGSEYGSAVLFPLADALLARGCRVDFVLGGAGAERVFGAMRARRI-AETTTLTTEDGSLGLRGKVTDALPSVITRADAVYACAPMETLRAVTAVAMEFIPVQVAVEEAMACGIGVCMTCVLPVIGGATRMVRACAEGPVFRGERVRFMSITGTTEKYVGQAIDRVDGPAKTTGEARYAAEYPYPGLAYAALVHATIPHGRITGIDTAEALAVRGVIDVLTHQNTPAPKG-----TSVNYLATDEVLWNGQPVAVVVAETPETARYAASLVRPSYEELPAAVDLAAEQGNAVP-----QKGNLISEAEATKGDAPAALAAAPYKVDLTFTTPPHNHNAIEPHATTAVWDG--DRLTVHEATQNITWTRKHLAQRFEVPERNVRVLSPYVGGGFGGKGSVWAGTLLAVLAARATGRPVRLALTREGVYHTVGGRTGSIQRVALGAGADGKLTAVLHTTVSRTGRSGGNGEPITA----GTRHLYAAPNIHLRQSTVRLDLLANTFMRAPGESIGTFALESAVDELAWELGLDPVELRLLNEPDRD---PV-GQRLAHRRLREAYALGAERFGWRERDPRAGDGVGMGVATAYHPSLRM---------PANVTIRLNADGTAVVRCGLQEMGMGTATVLGQMAADELGVPLASVRVEYGDSDL-PVAPGAGGSTQTASAAAGVQDAAAKLKRTLLGLVRRLRGRKPDEVEARDGGLYAGAAGQ---TYAEILAAAGRDHESKAGMLGFMARTLRE----------RRWVRAATGAQFCEVRVDPDTMEVRVSRWLGVFDVGTVINARTAASQLRGGIVMGIGMALSEQTLIDNGRIMNASLAEYHVPVHADIPRIDVHCLNEPDSGMPLGLRGVGEVSITGAAAAVANAVRHATGKRVLDLPITLDKLL----------
MLQSDAETIVLSHTAVNDEYRHLVLRAGRPATLAAPGQFFHLLCPAEKPYLRRPMSTYKADPEAGTLEFLYKVAGL--GTRALATLKPGDPFRVLGPLGVGFTLDDG--WRHIVVLGRGVGLATLAPLAEAAARKGIGVTAILSARRPDLVMSADRFGAI-GADVRPVLDSDGSSAPENVREILAGLAGRADAIFTCGSNRLFRLAKDFARETIAGQVALEQQMACGIGMCFCCVRKFEVGELVDKRVCWDGPVFDLKEATSMAN-TSVGRWIGASLPRFEDARLVTGAGRFVDDLAPDACLHVEFVRSSHARGTIAAIDTAEARAAPGVVAVFTGAELGALGD--IRVPRFSVLASGTVEAVGQPLAAVIAETAAAARDAAQLVAAEIEAMP---------------LRDGGPDDEAISHRWAAGDVEAAFAGADHIVHVSVAHARLAPAPLEPRAALAEWSEAEGLLTVWLSTQTPHRARQDLARILGLPAARLRVIAPDVGGAFGGKASIYPEDVFVAWAARRLGRPVKWCATRGEDLQAATQGRGGRLEGSLALDRHGRALALRANLDFPLGHWLPYSASAPGNAGRILPGPYRIGAVDIALTGRLTNTAAVGIYRGAGRPEAAMLMERLMDAAARALALDPAEIRRRNLLASEELPAT-GEALDSGDYPQLLARACERADYARLREEIAAACGIGLALYVEPCGQG---------WESATVSLAADGGILAATGATAQGQGRETAIAQIVASGLGVPPGRVRVRHGDTAGAPEGIGALASRSTAIGGSAMLKAVEAFRDEARRAAAKLLQCAEAHVAAVESGFVALDGTGRAISWQGMGEGLAAGTTALSTSVVFHADG----------------EAWSSGCCICVVGIDGETGVPTIERLTWVDDAGTVLNPMLVEGQLVGGMAQGMGEALMESLVYDDGQLVTGSFMDYAMPRAADVPPVAIDKLETPSPTNPLGAKGVGEAGTIGVPAAIVNAVLDALSVTHLDMPLTSQKIWKAIRARAGKP
MTDNRTSAIVLTVRQVR-DYHAITLVAPAVAERFRPGQFVALAVGGHGRLLRRCFSVYEVKPDGGTVEVVFDHRGSDVGTAWLAGRKARDKIDVVGPLGRPFRLPRD--PVNCLLVGGGVGAAALFALADTLRRRECRVHFLLGGRSAQAVFGARSAQRV-GDSATVVTDDGSLGESGTVPQVLPRVITAADVVYACGPTEMLRAVSTTATRYLPSQVSVEEFLACGTGLCLTCVLPIVGGITRMVRACADGPVLRGDRVRWMTE-----REIGSPRRRTEDARLITGRTQWTDNLQLPGMCHVAFLRSPHAHARITHVDVSEALERPGVIAAFSGADFAAEQD--MKHPEHPPMAVERVRYVGEPVACVVARDRYAAADALEAIDVDYEPLPVVTDMERALADGADLVHEELGTNASYTWTFENGDIDAALRDAPVLIERRYVQQRLIPTAMEPRAVVCAPDG--DGFTLWSATQIPHILRLMLATVTGIPEHRLRVIAPDVGGGFGSKLQVYGEEVLALLLARRLGRPVKWTESRSEGNLAVHHGRDQIQRLTLAAEQDGTIRGLKVELLADMGAYMLVTPGVPLLGAFMFNGIYKMDAYSFTCTGVFTNKTPTDAYRGAGRPEATFAIERLMDELAAELGLDPIEVRRRNWIRHEEFPIA-GLTYDSGNYEAATERALQLLEYDKLRAEQAKRLGIGVSTYTEMCGLA----PSAGGWEHASVRVLPSGKVEVVTGSSAHGQGHETAWAQITADRLGVPFEDVRVLHGDTSVSPKGMDTYGSRSLAVGGIALVNACDKVIDKARKVAAHLLEASEEDVEFTDGGFRVRGVPGEAKTLQEVAAAAFAAHPSLDADATFDPEN----------------FSFPHGTHLCAVEVDTETGFVRIRSYVAVDDVGRVVNPLIVEGQVHGGLAQGIAQALYEEAVYDAGNLTTTTMADYLIPSAADLPDFTTDRTETPATTNPLGVKGVGEAGTIAATPAVVNAIVDALRVRDVPMPCTPERVWRALNPQGGAE
MK--ALKVKVLKNAPLSLRTYVMELSAPDIAHSVKPGQFVMLKVSHTDPIGRRAFAVGDV--RGDNLYIFYDVVGR--GTYLLSSLPEGSHIELFGPLGKRFELSG----DKHLLIGGGIGIAGLTLLGKELRKEGKKVFFVYGAKGKEHLGLKSWLEEE-NFEHLIFTEDGSEGRKGLVTEAVKEF-DRSWTVSACGPKGMLKSLKNLVEPS-RLYLSLESRMACGWGVCLGCVVKGT--QGNYLRVCYEGPVFRADEVCLMV--------IGQPLRRFEDDRLIRGLGQYVEDIKLPRMAYAVFVRSQVAHGRIKSINTEEAKKAEGVIAVITGQDIKDKVS--AEVSSRPLLAVDKVRYVGEPVALVIADSRERAFDAAELVEVEYEELPAVASVEKAIQEGAPLVHEEAPGNIALRWHVKSGDVERVFSEADRIVKQRIYINRAAPVPMEPRACIADYNPATGRLTLWVTSQNPHIHRFYLAVVLGIPEHKIRVIAPDVGGGFGAKIDIYNEELVVSYASILLKRPVKWVETRSEHFVASLHGRDFLAELEFAVKNDGRVLGIRGKSYANMGAYGTVAPGVATLHGLILPGPYRIEAFDYVMHGVFTNTMLLDADRGAGRPEAIFLLERMMDLVADELGMDPLELRKKNYLPAGENVVT-GLSYDSIDFGKVLKKFEEVVDYKALRDMQKEEIGIGIVSSIDICGFA----PSAGQWESAVVRVHPTGKVTVLSGAHSHGQGGDTTYAQIVADVLGVPVDAIEVLHGDTDMIPMGWGTYGSRGTSTGGSAVYKAAEKVREKGRLIAAHMLGTRPEDVEFSEGIYYLKTDPSKKVSIQDVALQANVAWPGLEAEAFFDPPN----------------FTFPFGIHCCVVEVMPDTGEVKFLKYVAVDDAGRIINPLLAEAQIQGGIVHGIGHAMYENIVYTDGQLLTGSFNEYALPKAHLIPKMETYFTETPSPANPLGAKGIGEEGAIAGQIAVANAIIDAIKVKHLDGPYTPSRIWRAINK--LEV
MEVADTQALVMSNTAVNGEYFHLTLAAAGLAMNAKAGQFFNIACPAKLPYLRRPMSVYRVVPSKGEIEFLYKVTGA--GTRGLATLRAGDSTAVLGPLGNGFELNPR--WKNIVVVGRGVGLATLAPLAEMAAERGIKVTAILSARSRGLVMSVERFAAS-GARVEVVTDEDGSSDPDNVERMLLRLIEGADAFFTCGSNRLMLLLKRVGATFIQGQVAMEQQMACGLGMCFCCVRNFSANGTEQRRVCVDGPVFPLSEALSMNATRKRAPARSKSEPRVEDDALVRGAGRFMDDPRLPGQTYAAFVRSPHAHARVLTVNTDAALKAKGVLAVLTAADIKTAGGVKLVTPFRPALAGDKVMHGGDPVALVVAETHALALDAADLVDVAYEELTPVVDLNQAMK-AATVLYDDAPGNVATEDKANEAEVDRLIAAAAHVAKVTVTNQRMVVASMETRGATGVYDKSADHYTLYASSQGADTLRGMAASIMGVPNDKLRVITQDVGGAFGMKTPVYPEYIAVLVAAKKLGRPVHWMSTRSEAFVTDTQARDTVTHVELACDGNGRFTALRVRHLCNQGAYSNAGVQINTNFWRCLPAMYDIPKMDVSVACYFTNTLPIGPYRGAGRPEANYALERAVEEAARLLKMDPARLRRKNLIPAKAMPPI--QTYDSGDFPAIVEKALKLADYDGFVRRKRKRRGIGISCMLEHAGSM--------PTETASVSFPGGDKVIVGCNVQSTGQSHATVFSRLLATRLGIDAKAVEHRHGDTDLGLTGFASVGSRSAMCAGSAILVTADLMLEKASKIAAAALEAADSDIQYRDGRFEVVGTD-RRISLFETAQRAQA--ESLDTKGKAEAP-----------------LTFPNGCHIAEVEIDPDTGHFDIVTYTAVDDCGNVLDQAVVEGQVQGSIANGLGQALTENAVYDSGQLVTGSFMDYGMPRAHDMPELREATHAVPATTNPLGVKGTGEAGTTAAIAAVMNAISNAVPADHMDMPATPAKVWAAVQK-GMGK
MHANELDLRIKSNEPVNGEYRKLVLDAVELLERCHAGQFFHLLCPHGAPYLRRPMSIYGFYPELGELHFLYKVTGE--GTRALGFLEEGGTLNVLGPLGKPFAIEAN--WNHLVLLARGVGLATLAPLALEARRLNKRMTVICSARSPELLMSVDYFKDL-GARVITVTDSEGTSATSNLETIIEGLIDGVDAFYTCGSNRMLKLLQQLGRRHVPGQIALEQQMACGLGMCYCCVRPFQKDKVVQLRVCREGPVFDIQEAMTMRL-----ASGERWHVRPDGPAKIAGRLTYLTDVRDEDMLVGRILRAGIPHARIVHIDTSRAEALAGVVAVVTHRDIKGSNG--IVVQDQPAMCFDKVRYVGDAVAAVAAVDAATAARAIDLIRVRYEPLPVVSGAEAALAPGAEAVHAA--GNLQRELRFARGDIMAGFAGAAHVVEATYETPRQMHGFMETEGGHAFVDA-DGTLNVCAGGQHGRRDQMQLARILGMPEERIRVVSSPTGGAFGGKDELT-VQPALALLALKTGRRVRLQLERFESVAAGTKSNPMRIRMRTGCDANGHIVAQQVDLLADAGAYASLSPGVMETALEHACGPYDVPNVLSHGRLAYTNNGTCGALRGFGCNQMSYALECQVERLAVACGLDPIEFRARNLRKAGTRGYL-GQTVSTERLDEMLAAAAADPIWNRPRGLTPDGIGVGMGMNYQGNGLG----TLPPDPGGGTLRLAPDGMIEAALGLDEIGQGLHAAIRNTVAAELGCGHGDIRPVTGDTAAAPESGSTTASRGTYVVWRVAKEAAPCLADELTSAAARILDRSAQTLVVVPGGLAERGSNSLLISFAELARALAPD-GLPHAGVAFEFPK-SDYFE-----G-NARLIFAFGATLARVAVDRVTGQVRVLDISQHTAAGPVLDHAAYLGQIEGASVQGQGFTITENAVLQHGLYLTENLDTYIMPSIQDAPSMAVFALEGLEADDRFGPRGIGELGIGAVTPAIANAVADAIGYWPEQAPIDPERILGAL---GGSP
MTGQEAVCTVKSNDLANDAYRLLVLDAPRHILKCQPGQFFHLLCPVQQPYLRRPMSIYSFDEEVGELAFLYKVEGE--GTKAMATLTPGDSFNVLGPLGVGYSIKPD--WNNLLLVARGVGLATLAPLAQEAARLGRKLTAICSARSEAALLSTEHFRRL-GTEVISVTDEDGSSSVDNLRRLIEARIEGVDAFYTCGSNRLLKLLQELGKKHIPGEIALEQQMACGLGMCQCCVRPFRKDDIVQLRVCKEGPVFDLQEAMGMNK-----KFIGAPVRRQEDHAFLTGHGCYTSDVRRAGALAAHVLRSPVAHARFTITDISRARALDGVHLVLTAADISELNGSRHPVPPREVLCSEQVRHVGDAIAFIVADTPDLAKTAAEMIEIDFEELEAVVGSVRALEQEAPQVWPELGSN--RAFEIALGDADEAFAKASHVTSIEVVNNRLVANYMEPRACIGEYDPDTDRYTLTTGTQGGHGMRAVIAEIMGIEQARLRVVTPDVGGGFGTKMFCYREYPLCLVAAHRLGRPVKWVGERTEHFMVDSHGRDNVTTAELALDETGRMLGLRVHVIADMGAYHQFGPSIPRVGTSMATGVYDIPALWARTTGVYTNTVPTDAYRGAGRPEAAYVLERLVDKAAEEIGMDPVAFRRFNFIKPMQFPAT-KRRYDTGDFDQHLTQALAAADWDGFAARDARNRGIGVCTYIEACAFA--------GGEEATLSLNDDGTVTLLVGTQSNGQGHATAYGQVVADVLGLVLEDVKLVQGDTDRVRKGGGTGGSRSIPIALPSVLNASNALAELIKAEAADHLEVGSADLELAEGVVRVVGTD-QSVSIAQIAAQTQ---TTLQACEEVTQDE----------------CTYPNGTHICELEVDPETGQVAILRYVITDDFGVTVNPLLLQGQVHGGVVQAISQALCEHTVYDEGQLLTASFMDYQLPRAADMPSFEFSTANVPSTTNALGIKGAGEAGTIGGCAAVMNALGSALKVTHLDMPATPERIWQAIQAARSMA
M---YLKCRVLQQAKVGAEAFALDLDVQDMAGLSRPGQFVMVRCWEGDPFLMRPFSINSVDRKNGVMTLLYQVRGR--GTALMAALRPADSVAVLGPLGRGFPVREG--ASRVALIGRGMGIAPLLLLAQDYAAHGTELHVYLSARSEEGLFNRSQFERL-GARVTTTTAP-SLN----VTDRMAEDCLNFDAAYSCGSRRLGLGMKELHLKYFPAYVSLEEHMACGLGACKGCACRTRRAGGEYALVCRDGPVFDVDEVL-MLTSRRNYKYIGRRIIREDSIDKVRGAYRYLADQLPQDVLIGIPLLSSQPNAIVKFIDASEAQKTDGVI-VLTFRDAPE--G--QNDPD-ETILRGHARHVGDHIGLVLAPDEKTARRALLKIRVEYEALPPVVDIGRAEG-MAGLLHED--GMASFPGHIEYGDVDAAFAAAAHIESDEVYTQKIHHAALEPHCVLAIPRP-EHVIEVHTPCQILFGVQHAISQVLPLPLSKIRVIKANMGGSFGGKQECV-FEPLCAWAAWKLRRPVFINTNRTETMVATRTRAAVLGRVTTALDSNGRILARKFDVTADAGAYLTGTKKVMMAMGKKASRLYRIPALRFEGRAVRTSTTPGGACRGYGSPQIHTMTEIHTDLMCRRLGLDPLQFRLDNLVHDGDHDPS-GSDIGRARIIECLKEGASRFGWPGRHPLLSDGIGAGFACSTHGNGYY----KTYHDMVQMSFCILPDGSAILRTPLHELGNGTTTAVAQIAAEASGIDIARITVTEGDTHYSSFDVGCQASRVIYVCGECARRAAADAVRLLCREASEVYGCRAEF----DGFVLAG----DKIELSEAVRRIMREKRSIEACCEYAPDK----------------NPASFGVHFAKVSVDKLTGFVHVNRYLAVHDVGQSINRNFVEGQIYGGIQMGIGMALCEELEYGDGMPKARNFDKYHMINMPDMPDVDIMLIEDEEPGGPYGAKSIGEICTVPVAAAVVNAVNRALGTSLTHLPLTPSKIISALKTEPEEQ
MTD-PFLSEIKEVIKHTDYTFRMTYSG-----NVNPGQFFEVSLPK---FGEAPISVSGI--GKDTVDLTIRRVGK--VTDEIFENYVGDTLFLRGPYGNGFDIQNL--DKEILLVAGGTGLSPVKGLVDYFSANPKGFTLLVGFKSPKDILFKNDFAKW-NLNVIMTVDTPYCGKCGMVTQYIPDIPIENAVGIVVGPPMMMKCTIAELIKIFNLWISQERKMCCGIGKCGHCKI-------DDTYVCLDGPVFNYTKGKFMAK--------RKIYDRQDAYGKITGKAKYVNDLSFPGMLYVQTVRIPFAHARIINIDCTEALKEKGVVGVYTAKDVPGVN---QKPKDRPVLADQETKYTGDGVAIVVADSKEAAIKSVKLLEIEYEELPFVMDPEEALKNGAPILHGD--TNFAASHKTLKGDVAVGFAEAEVIIERAYSTQRAMHAAIEPDGAIAIPDK--DGVLIYCPGKGPFNIKRAVASYCGLQDNQVRIIQPTQGGVFGGKDSDV-MAARVAMAAMITGRPCKMVWSREEVMEEGTKRHPFKLKYKVGARRDGHITAMEIRGLADVGAYITKSAATIWRATVEAAGPYNIENISTIIEGAFTNNTVSDAVRGFGSPQVDFASESLMNELAKELGIDPLEIRRINGFTEGSITAT-GQKLECVNLMACLDKLEAAFPVHEKPA---HPRGRGISCIFRGEAMG----AGEKDAAAVNFNVEKDGTITVYSGITEQGQGGTNVVLQIISETLGVSIEHLKMSPLDTAYVIDSGATVGSRGTITSGNAALVAANDAKIRIAKVIAEQWEVDSEEIIFCDNSIYTP-YKTRSLSFRDAVNLCYTVIPGVYGHGWWSLPP-VWWDF-ENNRG-ETYASFNYGACGAEVEIDLVSGKVDVINVVAIHDMGRIINEAEAKAQIAGGVSMALGLALSEEITTRNGKLMTTNFDKYSLQTVMDSPNIRAIPLEAQPANNPLGVKGVSESSTATVSPAVFNAIEAALGVRLRKLPADLESVLAAIEEGGSNE
MKNFLNDVKILENREIGKDNYLLRVKMNDECIVPEAGQFYLLKCRDGAKILKRAISLHYIDEDERILEFVYKITGK--GTKEISEYKKDEYINIQGPLGKGFGTGIK--DKTAVVIGGGIGLAPLKQLIKNIKESNR-IVFIAGGRDMEALKILENFDSE-NIDLKICSDDGSIGKKAFVTELLESYLGAADIIYTCGPHIMMEKIAEIAEKNVQCEVSMEERMACGVKACVGCSIKTT---EGMKKVCHDGPVFNSKIIIKMSY-----KIIGQSVERWDAIAKVQGKADYTADLPKKNVLYGKILRATIAHGLVKKLDVSEALKVEGVIKVLTPDDLPD--G--HPYADDRNILTKRVRLYGDEIAAVIAENELAAEKALEKIKVEYEEFPFYLSPEEALAEGAVEIHDG-SKNLIASTKAVVGDLKKGLEEADHIIEGEYKTQIVQHCHMENQIAYAYKGS-DQRWVCVSSTQIPHICRRILGEAFGMPWGKFRVVKPFIGGGFGNKQDVT-IEPLAVAMSMAVGEPVMVELQREESIAWTRVRHAISYKVKLGVKKDGTITALEMDAVSNNGAYASHGHSIAGKGAGILQSLYKMPNMEYNSKTVYTNTASAGAMRGYGVPQVIFAMESIIEKAAKELGIDPVELRLKNLVGPNTENPV-SVMFFSNKLKECVEEGMKNFSWDERKKQADTGRGVGMAVFAYATGVY----PKSLEIGGCRLTLNQDGTVKLMVGATEIGQGSDTVFKQMVAETTGIPYDHIYTDNTDTDYSPFDTGAYASRQSYVSGMAVRKAAIELKEKILDAVKKFDDIDQLHTDIVNGNIVYKHSGEVIQSVGDLALKSYYDLECITAEVSNNFHS----------------NSNAMGATFADVEVDIKTGKVKILNILNVHDSGHILNPLLASGQVEGGMGMAVAYALAEELRYDTGAPLNNNLLDYKMPTSMDLPDMETLFVEEDDPMGPYGNKALGEPPICSPAAAIRNAVLDAIGIEVDELPIKPQKLMEILKN-----
MNAKVEDATVLSHQAHDAGQYILRVQAPRCAAHAEPGSFVHLSCDP-MLPLRRPLSIMRVDPEAGWVEFLYKAVGY--GTGLLARRAKGDTISLMGPIGRPFAPHPQ--RRRPLLIGGGVGIPPMVFLADRLRRQPDSPFAILGFRAKPSQAAMPLLEDW-GIPSRLASLRGYAGHEGYVTDLARHWLRAEVEIFACGPHPMLAAVASLARDFLPAQVSLEEYMACAVGGCAGCTVRVNTEGPAMKRVCVDGPVFDAAMVAFMS------DTLGTSPIRVDADDKLAGRTRYVDDIVYPDMLHAATLRTCHPGGRLGGICLDPDRDWSEFV-IVTAADVPGANK--AIAEDQPVLAAGEYRHAAEPVALIAHPDRARLAEALAHIEVIETPPEPLFDADEALASSRRIVPD----NVFTDYTLAKGDLAEGERQAAAVVEGTFRTGAQEHVYIEPQGMIGRLMP-DGELRIEGSMQCPYYVLDALVHATGLPAERIRVVQTATGGGFGGKEEYM-IACHVALLALKAGRPVKMIYDRGEDMRATPKRHPSRSRVRVGADADGRLCLIDFDFALDGGAYTTLSPVVLSRGVIHAPGPYRCEHVRVRGRAVATNHPPFGAFRGFGAPQSIFALEAALDRLAERLGLDPAELRRRNLLAPGDRSAT-GQLADDAVADAVLAQALAESDYVQRRAAHEGHRGIGLATFCHGSGFT----GNGNLRSRAGLRVTADGVVELLSSSTEIGQGMATTFTQIAADALHLPIARVRVAPTDTQVVPNSGPTVASRTCMVVGRLIQDAARTMIERLSAEAGLPGQYDEAAFAAACARLHAA--------------------GNTVEIAQYRAPAGVEWDD-QHFRG-AAYASYAWAAYIADIEIDLDTLAVNVRDFVAVQEIGRAVHPVIAAGQIEGGVAQGIGLALFEDVVWNAGVMTNDRITHYILPTSADLPPIRVFFQETADAPGPGGAKGIGELPMDGPAPAVANAVRHALGVDIDAVPILPEHLLAKLTTHKDVA
MAH-QRQAEIVELSPVG-AYHRLVLQAEGIAERVLPGHFAALAVDRDSLLLRRPFFIHRADPAAETIEIVLAEVGP--GTRALARQRVGDTVDVVAPLGTSYSVPTA--PASALLVGVGYGGSPLFGLADRIVEQGGSVGFILGASTAERLFGVEHAKAL-TPDVLVTTDDGTFGIRGQVTLPLTEAMIEARVVYASGPRSMLRAVAEVCSREVRCFTAVEETMACGVGVCMTCVLPVVGGESRFVRSCVDGPCFDGSRVRWMSQTTAHPDGIGGSPLRPDGILKVKGEFAYSSDMWHEDMLWGMALRSPHAHAKILSVDITEAVKHPGVQAVMTYDDIPGSKG--LEIKDQPALATGKIRYHGEAIAIVAADHPETARRALAKIKVEYELLPTITTEEQCLDPSEYKGHAS--GNIVHSQKVISG-VDEVRALADVVIKGDYVVGMQDQAFLGPESGMAVPAE-DGGIDLYIATQWLHVDREQIAPVLGLPENKVRLTLAGVGGAFGGREDLS-MQIHACLLAQRTGKPVKIVYSREESFFGHVHRHPAKLTYETGATRDGKLVYCDARIVLDGGAYASASPAVVGNAASLGMGPYEIPNVNMLAVALYSNNPSCGAMRGFGAVQACFAYEAQMDKLAAALDIDPVELRQLNAVEQGSIMPT-GQEISPAPVAELLRRVKALPLPPALDTHLDGERGVGYAVGIKNVGFS----EGFDDYSTARVRLEVIGVAMVHTAMAEVGQGGVTVHGQIARTELGV--ERVTIHPANTEVGS-AGSTSASRQTYMTGGAVKLAAEAVRNELLALGRKRYGWDYNDLSLVGGKVVSA-SAGALVPIADLLG------SAIDLTREHHHRPTVPFDK-ETGQG-FGHVQYTFCAHRAVVDVDVELGLVKVVELAAAQDVGKALNPLSVVGQIQGGSTQGLGLAVMEEIVVKDGKVRNPSFTDYLIPTILDTPPQPVDVLELADEHAPYGLRGVGEAPTLSSTPAVVAAIRQATGLALNRVPVRPEHLTGTG------E
MSQTVEDATILAVERFPGEQFVLRLHAPECAASAVPGSFVHVRCDA-AIPMRRPLSIMRVDSNAGWIEILFKVVGG--GLAMLGQRSRGDTVNLIGPIGRGFQPSPA--RPRSLLIGGGVGIPPMVFLAEHLHADAHQPLVLMGFAEQRSRRCMPLVEAC-GYPSRLASLAGYDGFQGYVTELADRWLLAEVEIFSCGPTPMLKAVASLARRYLPCQVSLEEFMACAVGGCAGCTVLVQEDGPAMKRVCVDGPVFDAEKVFSMRPDNVNKMNTGQAVARKEDRRFLTGSGRYTDDIVLDGQTWLRFYRSPYAHGTITELDTSEARAMPGVLAVYTGQDLLAAGG--AAMPDQPPLARDRVRYVGEPVAAIIAESAAMAQAAADSILFDVDELPAAVTPGDALRATEAAIHADLESN--HYGTMSYGDTDAVFETSPRRVRIEVINNRVAPAALEPRACNASYDPDDGSMLVYQGCQGVHALRDRILKSVDLDKDKLRVICPDVGGGFGLKFFLQCETVVAVFASKMLGRPVKWTADRSESFQSDVHGRDHESHAEFALDDNGRVLAMRATVNANIGAYSQAGPIIPWFGACMTGGCYDIPALHVAINMVVTNTVPVDAYRGAGRPEATYLIERLMDRAALELGIARDEIRRRNFIAPDQFPAT-GRSYDSGRYSEIMEAALQRADWLGFEQRRMDRRGIGFASYVEICSAA--------GSEETHIRFRHDGRLELTAGTQSTGQGHETSYAQIVAAVLGTGIEHTDLVQGDTLQVPTGQGTNGSRSLAIAGSALRHCADLVVEAGKRMAAAVFEAPEAQIDFADGRFQTR-DGSHSAAITDIALASFDEAPGLRCQYRFEPDG----------------GTFPNGCHVCEVEIDPATGVTRILRYTVEDDVGVVINPLLLEGQIVGGIAQGLGQALTEHAAYDSGQLLSATFMDYGMPRSDWLPDVDFRYREVPSPRNPLGVKGAGEAGTVGAAPALVNAVLDALAVENLDMPVTPQKVWQALQN---AG
MKN-PFPVKIEDIKTETHKTFTFIFDHDENAFSYTPGQFAMLSIPC---VGEIPIGIASAPCEQGAVKFTVFKTGK--VTSFLHNMKKGDEMGIRGPFGNGFPLKEK--DKNLLIIGGGFAFTTLRSLIKTLLGVRKQIDVVYGARNPGMLLYREELADWDDIHMHITVDTDWPYHTGFVPTVVQECVDNNTMAIVCGPPVMIKFTRPVLTDLYEILMSLENRMKCGIGMCGRCNI-------GKELVCKDGPVFTLEELNRMA------SIIGKRIPKIDAKAKVTGRAAYAGDLKFPGMLYGKVVRCKYAHARVLNLDISEAQKVPGVVKILGPDDVT--QG-----LDDQNIFTNHVRHQGDAICGIIARTEELAEAAAKLIKVEYEELPVYHTATQAKNEEAFQIDSQKPGNLAPGNTYGWGDAEELMKEADLVVEDTFYVPKVKQCQMENHTYISLYDD-EGRMNCWSSTQMPKPVQKKISDLFELPMNKVKVNQTIIGGAFGVKLGMI-MEPEACAMAMSVGKYVKVSALREEDWLMSESRHPGEYSIKIGLKNDGTPIACTANFLTNGGGYYSHSSGAPAVAGTWMIGMYKFAACNFKCQRYYTNQMNCGAFRGYGNPQTNFVLEQIIDRALKKLDIDPVEWRREWHKTTGDDGML-GVPYSSCALDACLDQGAESFGWFEKRNKYKTGRGIGVAVMNHTSGAF----PFLHEHTTCTVKLNEDASAEIITSASDLGTGAHTALQQIAAETLGFDLEKVHMKVGDSDAAGYDIGAHASRTIYVAGLAVLKACNDAKDQILEKAAISLETDKEALEIIDQKVCVKKDPNTFISVEQICYEGVNAFGQIQGYSSHYAEH----------------NSPPFAACFVEVEVDTQTGEVAVIEVVSSHDIGKAIHPPSVEGQLEGGVHQGLGMVLTEETYYNKGLCVNNNFTDYKMFGPSDMPVCKSILVEEPDPIGPYGAKSCGESGLVAPTGATANAVYNAIGIQFTGAPITAEKILKAIKEIPNLK
MSDTQTSATVLTVRQVQ-DYHAITLVAPAIAERFRPGQFVALAVGGHSRLVRRCLGVHEVKSDGGTVELVFAGTEP--GTRWLAGRRSRDQLDLVGPLGRPFRLPRD--PVSCLLVGGGPGGAAVFALADTLLRRGCQVHFVLGGPSAKQVFGSRMAQRI-GDSSTVTTEDGSMGEKGTVRDVLPRVITGTDVVYGCGPTALLRSVTQVAGDLLPSQVSVEEFLACGIGVCMTCMLPVHGGVTRMVRACADGPVLRGDRVRWMASAAPGIGGVGESPLRPDGTLKVAGEFAYASDLWMDGMLWGATLRSPHPRARIRSLDIGPALAVPGVRAVLTHEDVPGRRGI-DDTEDQPVLAIDQVRHQGEPVALVAADHPETARRALDGIAVDYEVLTPITDPRAVIAPERLKVQDR--GGITRYQPVRVGDVDAARARADVVVSGEYEVGIQDQAFLGPESGLAIPAE-DGGIDLYVSTQWIHNDLRQIAPCLGLREDQVHMTLAGVGGAFGGREDLS-MQIHAGMLALRTGRPVKMSYNRYESFFGHVHRHPAQMRYEYGATATGRLLYADVEIVLDGGAYTSSTMNVVGNAASLGVGPYEIPNIRIDGYGVYTNNPPCGAMRGFGAVQACFAYESMMDKLGAACGLDPVEIRRRNAVTQGSKLAT-GQVISPAPLAEMLTRLEAMPMPPAPDA-ADGERGVGYGVGIKNICFS----EGFDDLSTARVRLEVIGTALVHTAAAEVGQGLVTIQAQIARTELGV--QKVAIAPADNRVGD-AGSSSASRQSYMSGGAVKAACEAVRAELLARAARRFG--RGDLAVSGGKIMSR-AAGVLGTIEDALG------AVIEETREYHHRPTSRMDP-VTGQG-RSHTQLALCVHRAVVDVDADLGLVKVVELAAVQDVGKIINRTGVEGQIHGGSAQGLGLALMEEIVVSDGLVRNPSFTDYLIPTILDMPPMRLEILENPDPEAPYGLRGAGEPPTLSSTPAIVAAVRDATGAALTRVPVRPEHIVQGG------P
MKMNFLERAIYFREELSGDYFILWIWDEALGKKCQPGQFFQIRAHYRLPKLFKPISIYDN--AEGRIGFFIKKVGA--GTNALYKLKAGDLLELIGPLGNGFPLVT---GRKILLVSGGIGYPPLWYLQKKLIKHNL-LYWVHGGSGQSDVFPCDE----------VWTEDGSFGKKGMVTEGISKLIKKIDLVYSCGPVPMLKECAIITTELIEHYCSIEAYMACGIGVCYGCAIPVGQNDWNYLRVCKEGPVFNAGEVLWMFT----------DAFRNDAAAKVTGRAKYTDDYKLPDMLYAVPLHSQVASAIIKSIDYSEALKQKGVVAVYTAKDIPGKIG--QIIKDCHTIINRRIRSAGDVIALVVAETREIALSALPLIKVELEEIPAVYNPEEAMQGTSPLVNPDFGSNICNYHKVRTGDIEQGEKEADIIMEQEFNTSRVEHTYLEPETALCYLRP-DGVMEVLGSMQHPFSTRRFVASTLGCKLSAVEVKNIPMGGGFGGKDDTL-VCARAALCAYLTKRPVKLTYSREMSMRESYKRHPYKLQYRMGLKKNGKIVFIKARIIADGGAYCSVTPWVTWRSTVQSCGCYEVPNVQSDVYGVYTNNIFSGAFRGFGSPQVNFAIEQLIEMAAQKLNMDETEFRKINMVHQGSKTIT-DQKLHTVSLQEVMDSVLKEIDYENKVKKCSKIYGIGYAISYRGVSLG----AEGTDMNSAIIYIQPDGSVLLETGVHENGQGAQSAMILIASEELGIPKELIRYRLPSTSNIPDGGSTVASRGTIMGGGAVVNAAKIIKQRLCEGVEKALGI--KDCSYKDGNVYFA-QGEKVADYFEAVRLCYDHQIYPYAFGVFQAPP-ISWDE-ETGHG-NAYFSWVYSCQAAELKVNSQTGKITLLNLVAAHDIGRAINPALLAGQIYGGMAMGAGYALYENFSLVNGEPKASNFNSYRVMRSTDLPEMTAIFVENPDPNSPSKAKGIGEPALEITAPAIANALYRATGKRFTDLPMAPQ-VWEYVKG--KQK
ME--QTDAPVVSNTHLTGEYWLLEVEAPSVAAALEPGQFVNIRIRDSAPFLRRPFSVYRVNPEKTRLQVAYKILGN--GTRLMKELQPGALCDLIGPLGKGFELPED--AKTIALVGRGIGIAALPMLADLAAARGVTSHAFLSARSRDNLVGAEIFASH-GGQVFTHADD-TPDDVALVTDHLLRMATAFDAMYVCGSNRLIRQVDKLARAHIPAQSAMEQHMACGFGDCHGCIIEVNLESRGYREVCHHGPVFNTWEVANMSK-----DPIGKSVPRERARRFVTGRGRYTDDTAALRGLHAAFVRSPVARGDILEIDCQAARDMDGVVAVLTHAEIAGLYE--MKAPEQHALPPARVNYVGEPVAMVVATSRALAEDAAEQVFADIDPLDAVADIETALAPDAPLIHEDCGSNLCVILTSGNGDYGTPFKDADLVIEDTVDFGRHTACPLETRSMLAEYDPSSEVLTLRISHQCPHQLQAELAKILGLGQHRLRVISEDVGGAYGLKQQLYQEDVLVCLAAIQTGRPVRFVADRLESFASDNHAREHRVSARIAVTKDGRITGFELDDLFPIGAYPQYPRTEGNHVLRMSAAGYDIADFRSRLRLLFQNKALIGHYRSVGHPVACAITEHMVDRAAAALGLAPETIRLRNFLSDDSYPPT-GVHLHYLSQHACLDRLLADMDITALRSEQAKQRGIGIASFVELTGTGNGFYGPVSGQDGCTLKMEPSGHVRCMPSVTDQGQGTDTGIAQIVASVLGVEVADIRVLSGDSEITPHGGGAWASRGISTGGEAAWQAAQTLREQLLMVAGHLHQRDPETLDLSKGHVVDA-AGAQISTTAEVAHICYFRHTELMVTRHSVPRV--------------QLFQATNGIQAAYVEVDTDTGFTRLLGHWVAHDGGTLINPKLVEEQIRGGVVQGLGAALLEEIRYDDGQLLTATMADYLVPMASDVPDIQVSHVTSGTAEGVLGAKGVGEAGVAGASGAVLNAVNDALGATVRRLPIAPRTVLAALGGSGSGR
M---SETFKIVKKEKQTECLFRLEPVGKKIKLSYEPGQFFQVSAPG---IGEAPFSVCSY--DKEFIEFNIRGLGD--VTNHLLKLEPSDKICLRGPYGTSYPMEQK--GNSLVIIGGGTGVAPLRGVLKYLEKHRARVHLFFGFRDPNEILFKKDMEQW--FDLNLTVDKAYTGKVGLVTKIVEESGNKKKAVMICGPPIMIKFTILTLEKLFQIFVSFERRMKCGVGMCGHCMI-------SGLYVCKDGPVFRYDKVKGMTV-----GGVGQSIKRKEDARFVRGKGNYVDDVKLPGMLYLDIVRSPYAHARIRYINIEKALKVPGVLAVIRGKDLEAANT--LMSDKQMVLPVERVMYQSQEVAAVVADSRYAAADGVAAVEVDYEPLPVVVDPMKALEPGAPILRPDRKEN--RIWHWEVGDTDKALKESDVVVKENLYIPRIHVSSIETCGCVASFDA-MGKLTVWMTTQAPHAIRTVFALVAGLPEQKIRIISPDIGGGFGGKVPVYPGYVLAVVAALKTGHPVKWIEDRSENIQADSFARDYHISAEIGATRDGKLTALRVKTIADHGYTAAANPSFPAGLFHIVTGSYPFEKAHVEVDGVYTNKPPGGAYRSFRVTEAAFTIERIVDSLARKLGMDPAEFRMKNFIPPEAFPAL-GWEYDSGNYQGALRKAMDIVDYDALRKEQAKRMGIGISSFTEIVGAG----PSM--FDSCEIRIHPTGKAIARFGTKSQGQGHETTYAQILAEELGISSEDIAIEEGDTDTAPYGLGTYASRSTPTAGAAASIAARKIRDKAQKIAAHLLEVSPDDLEWKDHKFQVKGVPDKAKTMAEIAFAAYTNHAGLEAVDYYDPPN----------------LTYPFGSYICVVDIDKETGEVKIRRFVAVDDCGTIINPMIVEGQIHGGLTMGLAPALLEEIHYDNGNILGGSFMDYLLPTAVETPKWETAKTTTPSPHHPIGAKGVGESATVGAPAAIVNAVVDALAVTHIDIPITPWKVWKILHE-KRAA
MIAIQTVAEVIETQPAPEGYGFLTLRCPEIARDFIPGHFVHIRVPG--LDLRRPFSIQDADPVAGTLELFYKVVGK--GSKRLGQCRVGERLNLLGPIGAPFPPIV----GPAVLVGGGIGVAPLIGLAHRAAATGQATTLLMGQESAFSFLGLSVLEEL-GIPSRLSRMKGGDGHAGLITEPLRAHLSDRPAVYTCGPTVMMRAVASVAQEFLTCYASMEAHMACGVGGCAGCVIPLNTRGPAMKRVCVDGPVFDAASIDWMSALDRPNSYIGRSVPRPNAKRLVQGRGTYVDDLRMPRLAHVAFLRSPHAHARIVSLDVSAAKAAPGVIAVATGKDLLKICG--LKSAPQYPIAVERACWAGEAICAVVANSRAEAEDAVALIEAELEPLSVTVDMEAALDAGTPVIHADLGDNLAFERTLDVGDVDGAFKAAAAVVENTFSVGRHTGVTLEPRAIIADWNEGEEKLTIHHSFQAPHMMQDIVCKHLGLPEASVRVVCKDVGGSFGIKVHIYPDEMATVALAKMLKRPVKFVADRLESFVSDIHARDHRVKAKMAVSAEGEILAIEMDDLTGIGPYSVYPRTEANQVVNLVGGPYKHQNYRARARVVFQNKVPMCQYRAVGHPIAVMVTEGLIDQAAAAIGMDPAELRRRNVIPDNAHPAS-GIKFEKLSHQQSLEKLLQMMNYDALRKEQAKKRGIGLAAFIEITNPSAAFYGVISSQDGCTLRLNPQGGVIASIGVTEQGQGTESVIAQVVATAVGIPMSDVRVVTGDTDATPYGGGTWACRAAGIGGEAAWQSGKALRANILDVAAVILQSTPDALDVREGKIVDKATGSERMPLAELGRVAYFRPPEFVVTRHYVPKD--------------YPFAFTNGIQASYLEVDTDTGFVKLLKHWCVEDCGTVLNPQLVDEQIRGGIVQGIGAALFEHCRYDQGQMLNGSMADYLVPMSGEMPDMEVGHVVTPTASSELGAKGAGEAGTAGAPAAVINAINDALRAHVSVQPARPEEILRAL----GKV
MDETLSRLRLHQRDAIGTAYHVLTFEA-ETPLDARAGQFAMVRSATGAPLLPRPMSLLTA---GDRPSILIKVVGE--GTQRMAHASTGEPFDLLMPLGRPWNACPP--DRRAVLVAGGVGVAPLLFLARELSANGKRPLALYGGRSTLDLPLDTELGAC--ADLRVATEDGSRGTRGRVTVLLEEALGEQVKVYTCGPDAMMAAVARMCETRVPCEVSLETPMACGYGVCLGCPVPRRE-SKSYLYACTEGPCIDAAAIDWMA--------LGDPIPMLDATARVTGAMAYLINLRLPGMLAGAVARSAVPHARLTRVDPAKARAVEGVRAVVTGAEIAAHAG--NRAGDHPVLAVDRVRYVGEPLAVVAAETIEAARAAAHLVEVTYDEMPAVFDAVSAARAGAPIVHEERPDNLYMHGKIRHGDLVAGFAAADVVFEDTFTSPTAQTTSLEPHGAIAQWNG--DQLTVWSGTQAPYGLRRVLAQTFALPESAVRVIVPPVGGAYGGKTALF-LEPIVAAIARRTGRPVKLVLSRREEFV-TVVKHAATITLKTGVRRDGTFTARQATLYWNGGAYASASKMLVDQGAVRSIGPYRFDAVHVDSLGLHTNMPPSGSYRGAMSSQTTWAYESQMDVIARRLGIDPVELRRRNLLRNGDRFAT-GEVMHDVHFVECLDAAVKALEVFPRRP---VGHGRGAAVMMKNPIGT--------SKSEARVRYDSEGQLLVFTSTVEMGQGAHTALAQLAADALGVSSGVVRVIGPDTQTTPFDTSTLASRSTEMMGRAVQIAAQSSRAKLCALAAPLLATTVEKTVVKDSHVSAG----KRLHFREVLRRQQL--THVESDGVYETRC---LDP-QTGQG-ITAPQWHQGAGAAEVEVDCETGEVTVLRYHAAAWAGQVVNRRAADLQNQGNVIFGLGPTLMEEVELDGGRIANASLRDYRIPSFRDIPELGTVSIEA----AGAAPSGIGEMTLPPVAPAIAAAVEDAVGVRIKDLPIRADKVRRALEE-AKKR
MR--VAECLVVSNTGVARGYKHLVLGGCSLG-RVNPGQFVMVKVDG-EVLLRRPFTVYDYDEERGVLEILYKVTGR--GTRAMAELRESDVVSVLGPLGRGFPLDC---PGKALLLARGVGLASLTYLGRKLREAGCSVVTVGSGRGEDLATGNKLVEGF-SSRVYVLYDEDGTSSLDNVGRILFE--ENPSTVYTCGSKGLIRLLKQT----FKAYASVEERMGCGLGACLSCVVRTV---HGYKLACRDGPVFDVRELEVMET-MSEYVFIGRRAPRHDAIPKVTGALKFVNDLEAPGMLIGRIYRSPYAFADIARVDVSEAERLGAV--VITPDEVP--H---VSVDEDHLILTKRPRYIGEPIAAVAAPSEELAQRAIESIRIEVERYKPVLDPFEAMSPSAPLIHEEVERNIAARLTYTEGDVDKAFREASVVIERSFKSGKRYHMQLEPKAVLCVPEP-GGKLTIYTTTQTIHNTRILISQLFDIPESKITVVKVPIGGSFGSSIQVNYLVPIAVALCLKARRPVKIAYTREEDML-DHSNYVFHMRLKVGAKRDGEIIAGEFHNILDIGAHQIQAYPLLGTSLGWFVSMYKWKNIRYEGVAVYTNKVPSCALRGYGAPEVQWAVETVIDELAEELGMDPVELRLKNYVGRGDIFPT--SVIKSDGVPELLLKGRELIGWDKRGRPEEKGRGVGLGRGFHTSGAGGPISGEVIDFTGAVLKLNEDGTLDYITALQDHGGGTLDAHVKIIAEELQVPPERINLALATTENTPYDVCTHASRGVFVGGEAARRAASIVKQKILEAAVRLLPANPEALRIRDAVIYVEGMPQYSITLRELARKVWQKNGTIAAVVTYRATS----------------APPSFTVYYVEVEVDTWTGKVRPVRVVAGADVGTPINPDMVEGQLHGGFAMAWGMVFSEDTPYNTGELANRFLTDYKIPTAQDLPDFKVVIASTKEPSGPFGAKGLGEAAMNPAAAAICNAIYNATGVRVYELPVTPDKLLKLIREREGPA
MAGELQDAIVDANEALPGGHYLLRLTAPGIAARARPGQFVHLRCGP-DLPMRRPLSILRATVHSGQIELLYKAVGV--GTRQLVTRQRGEAISVLGPIGKPFSPDPG--RPRVLAIGGGVGMPPMLFLAQTLRSPQPQPLLLLGFQPRPSAAALPLAEDW-GIPSRLASGQGFPGYEGHVTQLADAYLLAQTQIAACGPTPMLRAAAAVAARYLPAQLCLEEHMACGVGGCAGCVVELATDGSAMARVCVDGPVFDAAAVYPMAH-----KFVGQRTSRMEGPDKVTGAARYAADYVLPGMAWGRILRSPYPHARIVRIDTAAARALPGVYAVVTGKDFPYYAG--RAIRDHAVLAVGTVRFVGDRVAAVAAQTRDIAEQALSLIEVEYEELPAVFDVDTALAPGAPRVHEQEPDNVCAYMRWQHGELDAGFAAADRVFEHTFRTPTEHHGYIEPHAVLARVDT-DGRAEVWASNKSPYMLRAQLAACFGVEPATIKLHNLHIGGDFGGKGSQM-EAPVAYLLAREAGRPVKLVMSYTEELMAANARHAARIDIKTGVRSDGTITAMQVDLKFNGGAYGAYKPLLNLHGADQAASCYRVPAIDIHSTVVYTNTIPGGHMRSPGCPQTMFAVEAQFDLIARALGMDPAAFRLKNVLREGDASPT-GVQWPTVRAAETLQAALRESGYHERRGKEP--VGFGIA--MYERGVV------G-GDSSCRIELATDGKITVLLPIGDPGQGTFTAVQQFVAEALGMPPAQVGIRIADTDGLPFDFGVGGCRTTYAIGQTVMNAVAALREKLAPIAAAALGCDAQALTWQRGRAIGN----RDIDLVDLAARADGPLAQVYEKLGLFPDN----------------ADTNFTAQVAEVEVDAETGQVRVRRITSAHDVGTIVNPEAHQGQIEGGTLMGLGFALMSEHRMEDGQPLALHLGDYKIPCIADIPQLKTVLLERAEGPGPFNCGPIAEAANVPAPAAIANAVADAIGAPIMQLPVSAERVYGLLQARPQAA
MGRGDYSAVLTSVELIGEDVVYLRARCPELACEVEPGQFILLRDPAGDPLLMRPFAVAGV--IGDDIEILLQVVGR--GTEMLAQRKPGDPLVVRGPMGRGFSKPS----SSPVYVAGTLGSAPLLFARDRFG----AGRFVLGVPNGRWESFVLWLKRR-CPELEVFSDDGSLGSKGNSLKGLSP--DEDVSVMACGPGPMMAAMANMGLK--DCQVSMESRMACGIGACSGCVIETS---SGKKRVCADGPVFDLQEVVWMGN---RLKIVGKSEPRKDGWEKVTGRALFIDDIPLDGCWYGGVLRSDVARGRLVSIEKDPSFDWSRVT-VVTSSDLPGANA--SVRDDCPILAEDKVCYVTEPIALVAAPDQDTLKEAMACLRPVIEPGEPVIDVQDAIKADRLVWGED---NIIKSFDIRMGDLDRGFEEADLILEESYTTQHQEQVYLEPQGTFAVPGQ-DRSVDITISCQCPFYVHNSVVKGLGFDPDKVVIKQSITGGAFGGKEFYL-VALHVAVLALASGKTVKMIFDRHEDLAATSKRHPSVTCIRSGHKKDGTITAMDVDFILNGGATTTLSVVVLQRGVLHATGCYKVPNARVLGRAVATNLPPSGAYRGFGVPQSMFALERHMDLAAERLGLDPVSIREVNLLDVGDLLPC-GQAMTQVAAREVMERALEISDYRKKVEDFKQPKGIGLSLFLHGGAFT----GSGEDYINGVTKVVEQGRVEIRISSTEMGQGAATVLPQIVAEGLGLSLAKVDFMTPDTSKISNSGPTVASRTTVVVGAILTRSVGDMIEKLVDFLTSTLGVTVTF----DGKAFCG--GSHCMSFLEAAHRYSQEVGELIGWGKYRSTG-SHWDD-DTNTG-DAYPSYSWACDVVEVEVDRDTLEVVPKKLHSVVEIGTVINPILAEGQYEGGSLQALGYGWLEDMAVKGDRIDAGSLSKYLIPTTMDTPDYNLEFIEVPYQHGPYGAKGLGELPHDGGAPALAQAIGHALGVFPTEIPVTPERITAMLASKGESK
MALEEFIGTVVSNASVNDEYKHVVLKVHPHALRAYAGQMFHLLCPSGEVWMRRPMSVYRVDKANGQIEFLYKTEGR--GTLGMAKLGVGDDFNIAGPLGHGFTLEPS--WKNIVVLGRGVGLATLAPLSQLAAEQKVGVTAILSARHAGVVMSRDLFAGL-GARVLTVLDTDNTSAVENVEKIVEGLIGKADAFFTCGSNRLLKLMQRLGKKHIPGQVAMEQIMVCGIGACYVCMRTFEVGEKVLRRVCRDGPVFNIQEAVGMSA-----RFISSDRRVREDRRFVVGKGNFAADIVPQGVKHVALVTCPHPAAKIVSIDKSAALAMPGVHYVLDGAELAGATG--LETPNRRPLAVDVARYAGEWVAAVVADSRALAEDAAELIAVEYEPLPFVLDGEQAYKGGV-LVHPAHGTNVLLDRTFVWGEVEKDFTASPHKFRHVVKWGRSATVPVETFGVTASWDPWREMLDVWASIQMPKY-PDQIAMTMKLPMSSVRVHYDDVGGSYGVKRGIK-HTILVAYLTRRLGMPIRFIEDRLENMRGDMHGPERNFDVEVAFDNQGIIRSMKMRALDNVGAYAGRSPFQLGKPVGAIVGPYKIKSVQYQAIAVLSNKTVQEAVRAFGQSPTNYAIERTIEEVANKLGLDRLEVRQRNMIRPDDFPPS-GSTYDSGNYQAVIEKVLAKAGYEALVAERDEAAGIGIASCLEPSGGNSSFEPLTTTMDSCRISIDLVGSITATMHTTSAGQGHETLVGTVVGEVLEVDPDKVRVVRADSLNSLPSNSPVGSRMAIMLGGAAFHAAKKLKAKLVAIAAHDLGVPLERMTYQNGDVFDASLPDKKRTWTELVTIGHRYIPGLSVSHIMPVPTGGGLPT-ADGR--QMYPCYSFEFHLMLVTIDPELGKPEIKRYVIGHDCGVVINPKIVRGMTMGGIAHGIGAALYEEFAYNDGLLVAQNFMDYLLPSAHEVPPVEIVHHETPSPLTVFGQKGSGESGYLGAPAAVASAVNDAIRIVVNSLPIKVARLGDMIAAEGKAI
MA--SHRCRVAAHHAVNARYRYLRLQAADLASATPPGQFYQLRCPQTQPFLLRPMSVYGTGPAAGTVEFLYAVAGA--GTQALATLAEGQPMDIVGPLGRGFTLDAR--ARRVLLVARGVGLATMAPLVGQAAQAGLAIDVLLSARSPADAMPHELLRGA-QATVHAVFDSDGSSAVARVEPRLAALLGGCDAVYTCGSERLALLLRRLLQPHIHAEVALEQRMACGMGVCLSCVRPFEQGHVALQRVCREGPVFPLREMVGMLDTPSAGRFSGQAVRRLEDEALLAGRGRYTDDIRPPDCAALAFQRSPHPHARIRSIDAEAARALPGVLAVYTGADLIAQGGSPAVTPARLPLAHEVVRFVGEPVVAVVASSLQAAKDAAEAVWVDYEDLPAIPTLDAALAPDAAALCEAAPDN--ISAEMRHGDAARAFAQAAHVVELVIDNQRVAAVTLEPRAVLAEVDAQDGRLSLQMSTQMPTGVRGTLATVLGLPAEQIRVRVSDVGGGFGMKTGLYPEDAVVAFAAKSLGRGVKWTGERSEEFLTTTHGRDVRARAAMALDADGRVLALRVHSDANVGAYTGTGVAIQLIGPWVQTSVYDIPVIDFHFRAVMTNQAPTGAYRGAGRPEAIFAIERLMDEAARQTGIDRVALRRRNFIRPEQMPPM-RQTYDTGAFEHMMDRGLAFADWAGFDARAAQRRGLGLATFLEWTGGN-------VFEERVTVEVQADGVIEVYSAVNAMGQGIATTLAQLVVDAFGVPIEQVRVVLGDTDRGN-GFGSAGSRSLFTGGSAMRTGADRTLARGRELAAEALEAAAADIDYGQGRFTVRGTD-LGIGLFELAGRQAE--GRIFVDSTSKVDG----------------PTWPNGCHVCEVEVDPQTGDVAVVAYASVNDVGRVVNPMIVRGQLDGGAVQGIGQALLEQVVYDTGQLVTGSLMDYALPVAGTAPDFRTEMDESPCKNNPLGVKGVGELGTIGATPAVVNAVADALAAPRLQMPLTPVRVWSLLQQ---AD
MRCDERSGILSEKVRLAREVYLLRFEVEGFMSSIMPGQFFMIGPCRKDPLLLRPFAVADK--KGDTLEFLVKVAGF--GTNDIVRCEIGSPFHLRGPLGRGVFKPL---GKSVALVAGGIGVAPLVFARKYYPEVVSK--FVLGVPNGDWADVASWVKSE-CPEVVIACDDGTIGERGTAADVLLNGKWPIEEVWACGPVAMFKAIYAGLNG-VRILGSFESRMGCGIGGCHSCSIPTK---NGMTEVCSCGPVLDVAEVCLMSARKEAYRYVGQNVTRLDAKEKITAAIKYIDDIDMRGMLHIKLLLSPYANAIVKSIDSTEAESMPGVIKVYSWVNTPK--G--QTDLEDETLFSEHMRYVGDRVAAVVAESKEAAEEGMNRLKVEYDELVPLLDPVKALDQQH---------EERREVNLSCGDIEKIKGDTDLVVEDEVRTQKIHHAALEPHACIAYMEP-GDIVTVLSPCQLIFGVRYIVSKVLDHPLSKVRVIKWAMGGTFGGKQEVI-LEPLCAYIAKDLGRPVKLSLNRSETIVATRTRAATVGKVKTIVSKAGRFIGREVDIVTDAGAYMTGAHRVTTAMGKKLFRLYRIPHQSYKGTTVRTNTTPSGACRGYGSPQIHTITEINVDHIARELKLDPVELRLRNLVVPFDEDPS-GPNLGNARIIECVNRGAEAFCWKERFSFVPGGRGVGMACSTHSNGYA----GSYPDFTAMNMRLTEDGAVLVNAGLHELGNGTLTVIAQIVAEVLDVNIKKVVVSEGDTMHSPYDVGCVASRVTYVCGNCAKKLAEEIREKFRALASIVLRVPLNEMTFYDGNIIVKSNKDRAFSYGEVISEIGRTLEEVGGYLSYKSVA----------------NPGSYAAHFAEVEVDTLTGSVTVIDYLAVHDVGKAINPKLVEGQIYGGVQMGIGMALFEELTYDQGNPRNASFSRYTMVNAPEMPNVKVMLVEDEEPSGPFGAKSVGEIATVPVASAVVNAVNWALGTHLAQLPLTPASIISSI------K
M---HTTAEVLATKRVG-AYQHLTLLAPGVAERFRPGTFLAASVGTGHLLGRRALWIHQVRPVGLALQVVVEPVGR--GTGWLAGLQPGARLPVTGPLGRPFALPKE--PVATVLVGEGYAAAPLFPLAERLRERGCAVSLVVGAADEPRLLSALEARRS-ARSVVVVTGDGSVGVRGRVGDVVPETLAGAEVVYAAGPAATLHAVALAAEEHAWSQVALEQPLTCATGLCHGCPVPVVGGVARTARACVDGPVLRGDRVRWMT-----------ELARIEDAALLTGQGRFLDDLDLPGTLVATVVRSPHAHARILSVNLDRARAQPGVAAVIGPEEILATLS--VSAPTYYPTATDKTRFVGEPVAVVIASDRYLAEDAAEFVEIDYEPLAAVVRTDAALEPDAPRLHDQAESNVATDRTFEFGDVDGAFAAAQHVVSRSYSFPRYSSTPMECYSVVADWDGREPEVTAHANFHGPFSMAPVVAGALGIPTSSLRLVVPDIGGSFGIKSAVYPYIALMAVASKYAGRPVRWTEDRLEHLLASSSGSDRLMTFEAAVDHQGVVSALRVDLIDNVGAYRPPEPSTLYRCFGNITGAYDIDAVTIRARAVVTNKAPTGLNRGFGGQQLYFGLERLMDDIGVVCDIDPADIRRRNMVPADAFPPS-GGIYDSGDYHSALDLALENADYEGLRKQQRENMGIGIATIVDPSATNIGYVGLSGSTEHVRVSVDPQGIVSVLLGTVPQGQGHATVARDIVAEHLGLPVAQVRPREMDTATTPWSSGSYSSRFAPLLTSALLEACDRIAETIKLAGSVLLGADPAALELIDGTVRVADEPSRSVAFRHAAGLVHWDPARLYEEAAFTPPQSKAA-S-RTDQ--NSSLCYGFVADVVAVRIDKETLKVTIEKLSSVHDAGTILNPTLLEGQVHGAMVQALGGALFEEMTYSAGQPTAGTFMDYLCPTSAESCPLVSGHQETPSPLTRLGAKGSGEGTSMSLPVAIANAVADALAIEITSMPLHGNVLHQLLNT-TKGS
MNN-PYPVTIKEIKTETAKTFTFAFIHDEAAFSYRSGQFAMLSVPR---VGEIPIGIASAPSEKGIVKFTVFKTGK--VTTFLHNMKQGDVMGIRGPMGNGFPLEQT--KKNLLIIGGGFAFTTLRSTIITLMDVRDTIDVVYGARNPGMLLYQDELDQWPGINMHITVDEDWPHHTGFVPAVAGECATGNSVAIVCGPPVMIKFTRPVLADLYNILMSLENRMKCGIGMCGRCNI-------GQELVCRDGPVFTLAYLNKMKS----YDVISTRANRIDTPDKATGKAVFVDDITLPGMLYGALLQSPHAHAKILSIDTSEAEKLPGVKAVITAKEAG--Q---PARYDETVFAVDRVRYVGDEIAAVAATSLDVALEAVSRIKVEYEVLPAVFTVEDAVKDGAPQLHDEFKGNLCAEVHQEFGNVAEGLENSDIVITTEMKSKRQDGAFIEMQGCIAEYDN-RGVLTLTSSTQVPHYVQRTVAMVLGMDVGKVRVKKPYVGAGFGIKAAANPMELACCMLARKTKKPVKMNFTREQVFMYGRARHRFHHTITTGAKKDGTLMALKHECWLDGGAYTSFGIATVYYTGSLLGGPYKLANMSYDGYRVYNNKPACGAQRGHGAVIARASFEQQLDMIAEKIGMDPLELRIKNMMETGDTTCN-DLNMSSFGMAECIEAVRNGSDWDKKKGHMPQGKGIGMACGFFVSGAGYPIYRSDTFHGTVIVKLTEDGTALVYTASAEIGQGSDTAFAMIAAEALGIPLENVRLASGDTDMGV-DLGAYSSRQTLMTGHATKEAAENVRRQVLEVLAEQLNVAVEKMDIRNGFIEFDGDTPDKLTFKEASRIAFLERGSIVGTGKYKPHS---GGK-FKGAAVGTSPAYGCSAQVAEVTVDMDTGQITIDKITDAHDCGKAINMTSVEGQMEGSISMGIGEAMHEEVIFDQGRVLNDDLAEYKIVTSMDMPRVKTIVVESDEPNGPFGAKEVGEGAIMPTIPAILNAVYDAAGVRVYELPLTPERVFHAIQENKASA
