# Supplementary material for: Inter-protein residue covariation information unravels physically interacting protein dimers
Source: BMC Bioinformatics. 2020 Dec 17;21:584. doi: 10.1186/s12859-020-03930-7 (PMC7745481; doi:10.1186/s12859-020-03930-7)
Supplement: Supplementary file 5 — Additional file 5. Final ER-MSAs at different ASA thresholds. Available on Mendeley data (http://dx.doi.org/10.17632/9bk2r55286.1). [file 12859_2020_3930_MOESM5_ESM.zip › Additional file 2/Final ER-MSAs/Negative ER-MSA dataset/ASA0.0/paired_MSA/1ep3-B-1rm6-C/MSA_IDs.txt]

sp|P56968|PYRK_	sp|O33818|HCRC_
tr|A0A0B0HM70|A	tr|A0A160FCF9|A
tr|A0A1W1VLK3|A	tr|A0A1W1W1K9|A
tr|Q2RJA6|Q2RJA	tr|Q2RH33|Q2RH3
tr|Q3ADK3|Q3ADK	tr|Q3AE88|Q3AE8
tr|A0A1G2Z931|A	tr|A0A1G3A6V8|A
tr|A0A101V965|A	tr|A0A101V7B5|A
tr|A5D2E4|A5D2E	tr|A5D223|A5D22
tr|A0A1G3UR25|A	tr|A0A1G3VV55|A
tr|A0A1G3R7F3|A	tr|A0A1G3RCC8|A
tr|R7JS02|R7JS0	tr|A0A1C7IA73|A
tr|A0A1V4MIZ9|A	tr|A0A1V4M966|A
tr|A0A1Q6KNX8|A	tr|A0A0M2U3N9|A
tr|A0A0S7WTH8|A	tr|A0A1F4YED4|A
tr|A0A0F2PSP5|A	tr|A0A0F2S7G9|A
tr|E7GH34|E7GH3	tr|E7GKR0|E7GKR
tr|A0A1E7DKR0|A	tr|A0A1E7DQV0|A
tr|A0A101VNI5|A	tr|A0A117SBY0|A
tr|A0A1F9DHM9|A	tr|A0A1F9CZ95|A
tr|A0A0S8IFR7|A	tr|A0A0S8HUB1|A
tr|A0A147JXC8|A	tr|A0A147JVD1|A
tr|A0A0M0BFV1|A	tr|A0A0M0BNR2|A
tr|A0A165X860|A	tr|A0A165Y8I0|A
tr|A6P0Z4|A6P0Z	tr|A6NVP2|A6NVP
tr|A0A154BRQ6|A	tr|A0A154BST9|A
tr|A0A1G1MQ15|A	tr|A0A1G1KZY2|A
tr|C0CW68|C0CW6	tr|C0D8R2|C0D8R
tr|A0A1W9TS15|A	tr|A0A1V4S6H6|A
tr|A0A0K9IBF7|A	tr|A0A0K9I881|A
tr|A0A1Q2HS45|A	tr|A0A0S8E447|A
tr|U2R076|U2R07	tr|U2R435|U2R43
tr|E4RIV8|E4RIV	tr|E4RJV3|E4RJV
tr|A0A1J5IF98|A	tr|A0A1J5IRI7|A
tr|D4JAX2|D4JAX	tr|D4J9U0|D4J9U
tr|A0A1G1BJ99|A	tr|A0A1G1BD97|A
tr|A0A0A2HSR9|A	tr|A0A0A2HVN9|A
tr|A0A0D2J0X1|A	tr|A0A0D2HN52|A
tr|A0A0S8HHA0|A	tr|A0A0S8H9T0|A
tr|A0A1S1V9T6|A	tr|A0A1S1V4E5|A
tr|A0A1F3B9Z7|A	tr|A0A1Q7PMQ8|A
tr|D9QRP5|D9QRP	tr|D9QUU4|D9QUU
tr|A1ASB4|A1ASB	tr|A1AP58|A1AP5
tr|R6S096|R6S09	tr|R6S3R3|R6S3R
tr|E3CYD4|E3CYD	tr|E3CXZ1|E3CXZ
tr|A0A1M6T187|A	tr|A0A1M6VDS5|A
tr|A0A1F8REY9|A	tr|A0A1F8TNK4|A
tr|A0A1B6BJY9|A	tr|A0A1B6BBN7|A
tr|A0A1W9UWP6|A	tr|A0A1W9UEV0|A
tr|A0A1F3RMB6|A	tr|A0A1F3X1Z5|A
tr|A0A1G1D9A0|A	tr|A0A1G1E2Z8|A
tr|A0A1J5EN62|A	tr|A0A1V1X1L1|A
tr|A0A1J5G0G3|A	tr|A0A1G1G8Y4|A
tr|A0A0A0DVD9|A	tr|A0A0A0E176|A
tr|A0A1W9L8N3|A	tr|A0A1G3ZKQ7|A
tr|A0A117M7R4|A	tr|A0A124G5Z5|A
tr|L0K955|L0K95	tr|L0K8Y7|L0K8Y
tr|A0A101FR65|A	tr|A0A101WCQ9|A
tr|A0A1T4MJK9|A	tr|A0A1T4PLN5|A
tr|A6TVS1|A6TVS	tr|A6TWS3|A6TWS
tr|A0A1F9Q1U8|A	tr|A0A1E7IBU0|A
tr|A0A124IVW8|A	tr|A0A101XNM1|A
tr|A0A062XL35|A	tr|A0A062XZ81|A
tr|A0A1F3NLI0|A	tr|A0A1F3CNW9|A
tr|A0A1G0N3Z6|A	tr|A0A1G0MSJ6|A
tr|D5WY06|D5WY0	tr|D5WS49|D5WS4
tr|A0A0S8EBG4|A	tr|A0A0S8ED13|A
tr|B2A2U5|B2A2U	tr|B2A7K9|B2A7K
tr|Q0AZW4|Q0AZW	tr|Q0AVY8|Q0AVY
tr|A0A1V4M0N1|A	tr|D8F9P7|D8F9P
tr|A0A161Q2K2|A	tr|A0A162MNS3|A
tr|A0A140L171|A	tr|A0A140L132|A
tr|A0A1U7GKS1|A	tr|A0A1U7GMI4|A
tr|F8IAB8|F8IAB	tr|F8IBQ1|F8IBQ
tr|A0A1G2WEP9|A	tr|A0A1G2WCT7|A
tr|D2B6K3|D2B6K	tr|D2B6G9|D2B6G
tr|A6C231|A6C23	tr|A6CAL3|A6CAL
tr|A0A142WQD8|A	tr|A0A142YFX8|A
tr|A0LM77|A0LM7	tr|A0LJU2|A0LJU
tr|A0A1Q5FIN9|A	tr|A0A1Q4X245|A
tr|A0A101EX50|A	tr|A0A117L5G0|A
tr|A0A1T5MCA4|A	tr|A0A1T5KZR8|A
tr|A0A1N6RAN7|A	tr|A0A1N6ZNK0|A
tr|A0A171BB95|A	tr|A0A171AYA2|A
tr|A0A1U7CJ16|A	tr|A0A1U7CSJ3|A
tr|A0A1M6AGI3|A	tr|A0A1M6AAS9|A
tr|Q6AIT5|Q6AIT	tr|Q6AK65|Q6AK6
tr|A0A1D8GG17|A	tr|A0A1D8GCL5|A
tr|A0A1Q4DH37|A	tr|A0A1Q4BGE2|A
tr|A3ZQL5|A3ZQL	tr|A3ZVD6|A3ZVD
tr|D2R7V8|D2R7V	tr|D2QZX9|D2QZX
tr|A0A0F0HRL2|A	tr|A0A1V2PXZ4|A
tr|A0A0B2BC86|A	tr|A0A0B2BTU4|A
tr|D6Y9F4|D6Y9F	tr|D6Y5M5|D6Y5M
tr|A0A0K2DEL3|A	tr|A0A0K2DD50|A
tr|D3DG82|D3DG8	tr|D3DGA1|D3DGA
tr|A0A143PI92|A	tr|A0A143PU84|A
tr|L0DH94|L0DH9	tr|L0DLL1|L0DLL
tr|X5DIS0|X5DIS	tr|X5DG82|X5DG8
tr|A0A0Q7U4P0|A	tr|A0A0Q7TS73|A
tr|A8UV91|A8UV9	tr|A8UQN0|A8UQN
tr|A0A0Q7WYQ0|A	tr|X6CP25|X6CP2
tr|A0A1Q3NYN0|A	tr|A0A085EWI7|A
tr|A0A0M3BRP3|A	tr|A0A1L8PRX4|A
tr|A0A1U7JHT7|A	tr|A0A1U7JGS9|A
tr|A0A0L6U1N8|A	tr|A0A0L6TXN3|A
tr|B0ULA3|B0ULA	tr|B0UMP5|B0UMP
tr|A6G038|A6G03	tr|A6GEB9|A6GEB
tr|A0A1E3ZC82|A	tr|A0A1B2QZP5|A
tr|A0A1Q7BGW6|A	tr|A0A1Q7BQS5|A
tr|A0A0S7XBB8|A	tr|A0A0S7XG86|A
tr|A0A193LD93|A	tr|A0A193LF88|A
tr|A0A0C2D3G7|A	tr|A0A0C2DCD7|A
tr|K0NJM4|K0NJM	tr|K0NCP9|K0NCP
tr|A0A0N8PMS4|A	tr|A0A0P9ESQ5|A
tr|A0A151E8X7|A	tr|A0A1Q7TP45|A
tr|A0A1J4XKT9|A	tr|A0A1W9HU40|A
tr|Q1AVZ0|Q1AVZ	tr|Q1AS79|Q1AS7
tr|A0A1L6LNS3|A	tr|A0A1L6LK89|A
tr|V5UJU9|V5UJU	tr|V5UE57|V5UE5
tr|A0A1B1YU88|A	tr|A0A1B1YSC7|A
tr|A0A1X7I962|A	tr|A0A1X7IXK5|A
tr|A0A127F5S7|A	tr|A0A127ETU2|A
tr|A0A160FXG1|A	tr|E1THG0|E1THG
tr|A0A147GWY6|A	tr|A0A147GQ65|A
tr|D0MFX2|D0MFX	tr|D0MFF7|D0MFF
tr|I4BVH0|I4BVH	tr|I4BXF7|I4BXF
tr|A0A0F2RMC2|A	tr|A0A0F2S429|A
tr|A0A0S8KGJ6|A	tr|A0A0S8IBX6|A
tr|A0A0S8B188|A	tr|A0A0S8AE57|A
tr|A0A1G3IHE0|A	tr|A0A1M3QCH0|A
tr|A0A1G3XYA7|A	tr|A0A1E4HY55|A
tr|A0A1Y6C096|A	tr|A0A1Y6C852|A
tr|A0A081FWV7|A	tr|A0A081FV92|A
tr|S0G617|S0G61	tr|S0FXQ2|S0FXQ
tr|C1DJA9|C1DJA	tr|C1DJJ5|C1DJJ
