# Supplementary material for: Inter-protein residue covariation information unravels physically interacting protein dimers
Source: BMC Bioinformatics. 2020 Dec 17;21:584. doi: 10.1186/s12859-020-03930-7 (PMC7745481; doi:10.1186/s12859-020-03930-7)
Supplement: Supplementary file 5 — Additional file 5. Final ER-MSAs at different ASA thresholds. Available on Mendeley data (http://dx.doi.org/10.17632/9bk2r55286.1). [file 12859_2020_3930_MOESM5_ESM.zip › Additional file 2/Final ER-MSAs/Negative ER-MSA dataset/ASA0.0/paired_MSA/1ep3-B-1rm6-C/MSA_ready_for_MI.txt]

MSQLQEMMTVVSQREVAYNIFEMVLKGTLVDEMDLPGQFLHLAVPNGAMLLRRPISISSWDKRAKTCTILYRIGDETTGTYKLSKLESGAKVDVMGPLGNGFPVAEVTSTDKILIIGGGIGVPPLYELAKQLEKTGCQMTILLGFASENVKILENEFSNLKNVTLKIATDDGSYGTKGHVGMLMNEIDFEVDALYTCGAPAMLKAVAKKYDQLERLYISMESRMACGIGACYACVEHDKEDESHALKVCEDGPVFLGKQLSLMKNILRLTLNGRAREDLVPDNMLLLDYLRETVGLTGTKQGCDGGECGACTVLVDDRPRLACSTLAHQVAGKKVETVESLATQGTLSKLQAAFHEKLGTQCGFCTPGMIMASEALLRKNPSPSRDEIKAALAGNLCRCTGYVRSSKSVETAAAARLCEEGAR
M---KDMMTVVSNRPIAHRIHELVLSGSLVQHMHMPGQFVHMKVGAT-PLLRRPLSLCDINQKANECTIIYRVEG--AGTTLLSQKARGETVDVLGPLGNGFPVTAAKRGERALLVGGGIGVPPLFELAKQLSQNGVFVTTVLGFQTKHVAFYDEKFASFG--ETYVTTVDGSYGMKGFVTDVIRANDLSFDVLYACGPKPMLRALANDFPHQ---YLSLEERMGCGIGACFACVCR--VPHTAYKKVCSDGPVFRAGEVLLMS-EIEVTINGKKYQEQVESRMLLSDFLREMCGLTGTHVGCEHGVCGACTIHLNGSAVRSCLIFAVQVDGQEITTVEDLAKDGELTLLQRNFIECHGLQCGFCTPGILMSTTDYLQKNPNPTLQEIKEMLSGHLCRCTGYEGIIKAIQKTIDENN-DVERG
MAEVPQLGRIINIVEETPDIKTFYITTDQGPFTPLPGQLAMLSLLDG----EAMFSITSQ--GPDHLEISIKKVG--TLTEALHEAEIGQTVGIRGPYGNGFPLEMFY-GKDVLFIGGGIGLAPVRSLINYCIEHRDKLWIIYGARSPADLCFKTDLENWPNCRVDVTVDKGDATHEGFVPAFVEELTPQGKVAVTCGPPIMIKFVLQVLERLDQIVTTLEMRMKCGIGKCGRCNL-------GSKYVCLDGPVFTLAQLEYMLKKISFVVNGKQETLEVDVRESLLEVLRNRLGYTGVKKGCGVGECGACTVLIDGIPIDSCIYLAVWAQGKNIVTIEGIAKNGELSKVQKAFIEEGAIQCGFCTPGYILTATALVESGKKYTREEIKRELSGHLCRCTGYQNIIKAVEKALA--------D
MIALPASAQVLAIQPQTGVDYTFRLAT---DIEPAWGQFVEISLPGG----EAPISVSDA--GPGYIELTIRRVG--KVTTALHQLKPGDTVYLRGPYGSGFPRDEFA-GHQLVVAAGGTGVAPVKGLINYYAGHPGELNLLLGFKTPADILFRTDIERWQ-FPTILTVDQGQAGKVGLVTEFVKEIKN-DARIIVVGPPLMIKFTVAEFIKCEQIWVSLERRMHCGLGKCGHCKI-------NDVYVCLEGPVFNYSRA--MLKKISFTVNDTPVTLEVDAGETLLEVLRNRLGYTGVKKGCGVGECGACTVLIDGTPVDSCIYLAVWAEGKKIITIEGIAKNGELSRVQKAFIEEGAIQCGFCTPGYVLTATALVESGKKYSREEIKRELAGHLCRCTGYQNILRAVEKALN--------D
MALLPYIATITKVIDETPDVKTFQMVFDDPVFKQKPGQVAQISIFGG----EATISITSSPTRTGMLEFSIKKVG--RLTSVIHQMEPGMKVGIRGPYGNHFPYEMMK-GKDLLFIGGGIGLAPLRSLIDFVLENRKDVEILYGARSSADLCFKYDLDNWPDTKVYVTIDRPEEGHVGFVPAYLEELNPQNKVTITCGPPIMIKFVLQALEKMDQVVTTLELKMKCGIGKCGRCNI-------GSKFVCVDGPVFTLRDLEFMK-KLSLTVNGKLIEREVPTNIRLLDFLRDYLHLTGTKEGCGEGECGACTVLLDGKPVNSCLVMAHSAHGREVITIEGIGTPDKLHPIQEAFLEAGAVQCGYCTPGMVLAAYALLKENPNPTREEIKVAISGNLCRCTGYNKIVDAVELAARK-----EGK
MT-QPMNAEIAETIEESPTIKSFVIVPD--QFKFDTGQFVELTLPGG----EAPFTPSSSPAIAEKMEITIMKAG--RITGLLHECGKGQRVGLRGPYGNGYPLDAFA-GKHVYIIGGGVGLAPIRSLFLTLMDRIGDVVCRFGARTPEDFIYKKTLGDWQGVQMKLTVDKANGDHVGVVTTILNRKDIANAVAVVCGPPIMMKFATVSLLDFKSIYFSMEKNMSCGFGKCGHCML-------GRYYVCKDGPVFTYDQIIWMAETISFILNGEPVSVTTNGQRPLLWVLRTDFGLTGTKFGCGQSICGACTVLVDHKAVRSCVYPVRNAEAREVTTIEGLSKNGQLHPLQEAFARHDALQCGFCTPGMILNAYSLLYENPEPTRDEIIRGMNDNLCRCGAHTRIIDAIQAAAAQMK---ESR
MF--LEDGKIISHESLGNGQYLMEISCPQVSADAVPGQFVHISCGASAPLLRRPISIHRINKEKNTIELYYLVVG--KGTTLLSAKIVGSTISLMGPLGRGFELNVP--EKRTVLVGGGIGIAPLLALAEELKANGKEVVSLLGAAGAEGLVRAKEFAAYG--DIVEITEDGSLGEKGLVTEYLQPL--NNTIIYTCGPEGMLKAVVKAASEV--CQISLEAAMACGVGACLGCTCVKG---GGYPKVCKDGPVFWSSEVKLME-LVSMTVNSRPITVSVKPYARLIDVLRNELDLTGTKEGCGVGECGACTVIIDDRNVNSCLVLAASMEGKEIITIEGLADEEKLHPLQDAFIKHNAVQCGFCTPGLLLSAKSLLDKNSKPTRDEIKVAISGNMCRCTGYEQVIDAIEEVGSKAK---NDI
MHNIPYPATITKIVDETGDVKTFTVEFDDPRFGNKPGQVAELSVFGG----EATISITSSPTRGKFLEFSVRRVG--RLTSVLHQMEVGQKIGVRGPYGNWFPYEMMK-GKDLFFIGGGIALAPLRSLIDFVLQYRKDVEILYGARSYNDLCFKSDLERWPNTKVYTTIDRPEEGHVGFVPNYVEEVSPENKIAIICGPPIMIKFTLAVMEKLEQIITTLEMKMKCCIGKCGRCNI-------GSKFVCVDGPVFSLAQLEFMPNLITIKVNGDEYTRLVKANTLLVNFLRDELDLTGTKRGCELGDCGSCTVLLEGKPINSCLMLAVEADGREITTIEGVAPTAELDIVQEKFIEYGGLQCGYCTPGMIMSAKALLARNPKPTEYEVREAIAGNLCRCTGYVNIVKAIMAASGQ-----EVQ
MSESLLTAQIIDNRRVAPAHFLMTVRLPLSFATPFPGQFVMIRNDECDPLLARPLSVYGFQRQQDHMDLLYRVAG--RGTSLFSRMMPGEELCFFGPLGKGFSVPTG--VKRVLLVAGGVGVAPLIFLLHKLPAHGKGTIFYLGARTAELLTGLERL--CGSCDLKICTDDGSRGYHGPVTGLLKHDDAGDTVIYACGPKPMVRAMGNLLQDA--CQVSLEERMACGLGACLGCAVAVRTGETDYRRVCKDGPVFDLRDIVFMNESLTLTVNNETHAVTASPNRTLLEVLREDLHLTGAKESCGEGVCGACTVLVDGQPVRSCLTLAMAMEGKKITTIEGLAQGGQLHPIQAAFVEHHAIQCGFCSPGMILTAYALLRENQNPTEAEIRHAIAGNVCRCTGYAKIVKAIQSLAGE------ER
M--LPMPVTIADVTDENDAIKTFTLAFDREGFAYLPGQFAELSLFGG----ESPIGIASSPTEKGHLLFTVKRMG--VVTSELHASAAGTKMGVRGPLGHPFPWERLE-GRNILIVGGGFAFTTLRSAITYLLANRPRITAVYGAREPGELLYKPALKQWEDIAFTTTIDRPKDGRVGLVPVVVKEISAENAIALVSGPPIMIKFTIPVLVELEDIVLSLENRMKCGIGKCGRCNV-------GAKYVCLDGPVFTWALLEYMQ--LEFTCNGRPVRMQADGSMRALDLLRDLLGLTGTKEGCGRGECGACTILVDGSPVNACLLYAAKLQGRAVLTVEGLAKGEVLHPLQEAFLEEGAVQCGYCTPGLLLSSKALLDRVPHPTDPEIEQALSGNLCRCTGYAKILKAVQRAADRAGGREAGR
MCNLPQVGIITDIRRETPDVKTFRIVRPDGLFEHMPGQCAMLCVPGG----EALFSITSSPTNKEYQEFSIKECG--TLTNYLHNMSVGDEILVRGPYGNHFPVTVLK-GQDLLFIAGGIGLAPLRSVINYVLDNRDNVDIVYGSRSKDDLVQLKEIEVWADVNVHLTIDREQEGHVGFVPNYVKELSV-DKTALICGPPIMIKFVLQGLQELTQVYTTLELRMKCGIGKCGRCNI-------GDKYVCKDGPVFRCDEIEYMN-NITLTINREIFIFSVTEEDTLLDVIREKAGLTGTKQGCGCEQCGACTVLLNGKAVNSCCVLALQADNGEIETIEGLESPNELHPIQQAYMDEGAVQCGFCTPGMIMSTKALLDRIPKPDGSQIREALSGNICRCTGYTKIEAAVKTAAQKLE-SHESI
M---PQTVTVLEIAAETPDVKTLRVAGQEGPFDFRPGQCAMLSVPPG----EAIFSITSSPYCRDCLEFSIKKVG--DVSGALHDLVPGRQIGIRGPYGNGFPVDEMK-GKDLLLIGGGIGLAPLRSLIGYCFANREEIDIVYGARSPADLVRKSEIETWPDSTVYLTVDAEFPDHVGFVPSYVTELVPENRVAVTCGPPIMIKFVLQALEKLEQVITTLEMRMKCGVGKCGRCNL-------GPVYVCKDGPVFSLAQLEYMG-KITFLLNDEPVTVYADPAESLLHLLRDRLGCMSPKEGCGRGECGACTVLLDGKAVNSCLVPAGKAAGKNIRTIEGISDGKSVHPLQRAFVEKGAVQCGFCTSGMIMSAYALLAENPAPRQEEVKRAISGNLCRCSGYKQIEEAIMTAAEEMNEKEQEE
MSDIPQVGVITDIREETPDVKTFRVNAPEGLFEHMPGQCAMLCAPGS----EGMFSITSSPTNKEYQEFSIKKCG--QLTDYLHSLEVGDEITVRGPYGNHFPVDKLK-GKNLLFIAGGIGLAPLRSVINYVLDNRSDVDILYGSRSKDDLVQLKEIDVWMGVNVYLTIDREQEGHVGFVPAYLKELDT-NKTALLCGPPIMIKFCLASLIEMEQVYTTLELRMKCGIGKCGRCNI-------GSKYVCKDGPVFRCDEIEYMKQKLRFYLNEKPVEVEVDAKDLLVDVIRGKFGFTGTKKGCSTGDCGVCTVLLDGEPVRSCIMLACMVEGKRVTTIEGIGDESNIHPIQQAFIEEGGIQCGYCTPGMILTTKALLDKKKDPSDEEIKTALSGNFCRCAGYSKIIKAVKTAGKNM------M
M--MPHQMEITEIIDETPDTRTLKLVFKDESFSFKAGQFGLFSVYGG----ECTFDICSSPTWKDHIECCFRKVG--KVTSALWRLEQGDLVGFRGPYGNWFPVDEFK-GKNIVFIAGGIAFPPIRGVLWNCVDLRDQITIVYGARTVSDLVYKYELEEWEDVSLVKTVDPETPDKIGFVPTVLEQASSENAVALVCGPPIMIKFTLPVLTKLDRIYSTLENRMKCGVGKCGRCNI-------ADVYVCKEGPVFTAEQMEYMVTAVKFTLNGIPMERDVPPNWTLLRFLRDGLGFTGTKCGCEIGECGACTVIFNGEAVNACLVLAPQIDGASIWTIEGVASGRKLHPIQQAFVECDAVHCGFCSPGMVMSTVALLLHNRIPSNAVLKESLAGNLCRCTGYLQIIEAVRKAAESMDLEKFRR
M--LPFKAAITGVMPQTASDYTYRLAT---DLDVRPGQFMEVSIPGG----EAPISVSDF--GSGWIEMTIRNVG--RLTGVIHELKPGGHFFIRGPYGHGFPLEEFT-GRDLIIAAGGTGLAPVKSILSRHCSGQGRLTLLAGFKTPSDMLFKDEISAWR-IDVQITVDKNSSPSTGLITGLITKVQNGNTRVIIVGPPVMMKFSALEFLKRENIWVSFERKMCCGLGKCGHCKI-------DDTYVCLEGPVFNYTRA--MS-LINFILNSQKVSAQVDSDMRLVDFLRDEMGLTGTKIGCEEGGCGACTVIIDAQTANSCLVLAPQIDGKEVTTIEGLGSYEHLHPLQEAFIEEGAVQCGFCTPGMLLSAKALLDVNSNPKREEIIRSISGNLCRCTGYTKIANAIEKVVKTKG-AERSE
ML-KPQAHKIIDILKQTDAEWTFRVEN---ELPIRHGQFMQLSLPKG----EAPISISGF--GDGYADFTIRKVG--KVTDELFNLKKGSNIFIRGCYGNGWPTEQLK-GKNVVIIAGGTGVSPVKSLINQLYSEPGYIYLILGFKNSQSILFTDELEQWKHFHVICTLDNDYPGNKGMVTEFVKEISSGNYECLVVGPPIMMKFAAKSLLEHDKIWMSFERKMSCAIGKCGHCRI-------DETYVCLDGPVFNYTVG--MK--LVCTINGEKVEREADPCKRLLDFLRDDCGLTGVKEGCSEGECGACTVLLDQKAVTSCTVFTGQVMGKEIITIEGLEKDGELDVLQKAFIENGAIQCGFCTPGMILSCKALLMEYPNPSDEQIKRAIEGNLCRCTGYEKIRTAVRAAVKE-----GVN
MIQ-KELMTVVSQSEIAVNIFEMTLKGALARQIDEPGKFVHLKVGEEMPLLRRPISIAKIEPEKQEFTMIYRAEG--AGTSALSRKRTGDLVDVLGPLGHGFPVEEAAAGQTAILIGGGIGVPPLYELSRRLNEKGVKTIHVLGFQNKQAAFYTEQFAALG--DTYVATVDGSLGEQGFVTDIINKHGLKADIFYSCGPTVMLKAVERLHAAP---YISLEERMGCGIGACFACVCHPAADETAYLKICSDGPVFKAGEVALMG-EIEVTINGKVYQEEVEPRMLLSDFIRDVCGLTGTHVGCEHGVCGACTINVNGTAVRSCLMFAIQADGQQVQTVEGLSNNHELTDLQKNFIECHGLQCGFCTAGILMSTEDYLEKNPNPSSKEIKEMLSGHLCRCTGYDGIVKAIEKTIEERN---VLS
MI---LKERVIENRIMGDPIYKMVISG-QAAQTATPGQFVHLQVADSNPLLRRPLSIAGIDKNTEEVTIYYKVIG--KGTELLTRIKENEYISVLGPLGTGFTVPD---SGELLLVAGGIGIFPLLSLIQAVDKEKVKLKLLWGGENKQFIAGLIDIEKMG-VNLDMSTLDGSLGTKGLVTDLLESYGKQNLRVATCGPKGMLQAVTKICLGH--VEVSLEERMACGIGACLGCVCTVKDLELKRKRVCKEGPVMDGKEVVWMR-QIKFRVNGVMQSIEAADNQTLLDILRERLHLTGTKKGCDEGDCGACTVLLNKQPVNSCLVLAAEVDGCEVITIEGLANEEKNDPIQQAFVDCGAVQCGFCTPGMVMMTHALLEETPNPSEEEIRNFMEGNLCRCTGYVKIVEAVQTAAARRL-GGECD
MANVPEIGQIIKVVEETPTIKSFQVVLGNQEFRFEPGQVAQLSLFGG----EATFVINSPPTRMDYLQFSVMRAG--EVTERIHQCKTGDPIGVRGPLGNWFPYAEMK-GKDIYFIGGGIGMAPLRTLLLYMLDNRKDITLLYGARSPQDLCYQEEVKEWADMELILTVDREFPDRVGLVPNVLKELDPKGKIAITCGPPIMIRFTLQALAELEQVITTLERRMKCGIGLCGRCNI-------GTSYVCVDGPVYSLAQL--MD-----------HEVEVDPEDILLDVLRERLNYTGTKKGCGTGECGACTVLLDGKAVYSCLILAMDAVGKEITTIEDLARGTDLHRIQKAFLECGAVQCGFCTPGMILTAKALLDENPKASEKEIKEAIRGNLCRCTGYVKIVEAIQHAGEN-----YGK
M--APVFLPLEDVITETPTIKTFVTCPD--PIHFRAGQFMQLTVPGG----EAPFTPSSSPYEPERLEITVLKAG--TVTDALHKLKPGDIVGLRGPFGKGYPLEKFY-KKEILVVGGGVGLAPLRALLLALFHDIDKVSIKYGAKNPEELVYYKFFDEWAKVDMTITIDTPHPGNVGLVTELLKVLNLNNSYSVVCGPEVMLKFVTLSLLNAKQIYLSMNRNMSCGMGICGRCNV-------GPYYLCKDGPDMNYDLIVLMKETINFILNGKPISLDVDGERMLLWVLRTDLGLTGTKFGCGQYLCGACTVIVDKRAVRSCGYPVRNVEGREVITIEGLAGNGELHPLQKAFMEHDALQCGFCTPGMILNAYSLLLRNPHPSREEIISSMDNNLCRCGAHNRIVQAIQTASE---------
MT-KPEVAVIKRVEKLTVTESLFDLELLSGPLGHRPGQFLELSIFGG----EAPISISSAPSDSPTFQLCVRKIG--NVTTAMHARKPGDKVGIRGPFGNGFDLENFK-GWDVLLIGAGLGLAPLRSLIWAVLNSRQDVFIIHGARSPQLLLFKEELREWEDVEFYSTVDVADESHVGVISTIIPEVDPEKTQAVIVGPPVVYKFLIKELKNRDHIWVDLERKMKCGVGKCGHCQI-------NNVYVCQDGPVFRYDRIAIMK-PLEFKVNGKKYSVEVKPNVTLLRLLR-SLGFTEVKAGCEKGDCGTCAVLLDGEPVNSCLTLALQAQGKEITTVRGLGTMEKLHPIQEAFVKYGAIQCGFCTPGMIISAKALLDKNPNPTREEIREAISGNLCRCTGYQKIVDAIEAAAKMMR---EAK
MDTVPASATIKRIEHLTYCETLYELVKDDQPLGHQPGQFVQVSLFGG----EAPFSVSSAPGG-KSFEIVVRQIG--EVTSKLRTLKVGDKVGIRGPFGRGFDIDSLK-GKDLLFIAGGLGIVPMRSLINYVLRNRTQVTILYGCKEPNEFLFWDEVSKWHDITHMFTVDSCPEGDIGVITTLLPKVNPETTKAIVIGPPIMYRFVIKDLEKKENILISLERKMRCGVGKCGHCQI-------HGVYVCKEGPVFSYDEIAIMR--ITFQLNGKRIVCETAQNRTLLDLLRVDLGLTSVKKGCEEGECGSCTVLLDGMPVNSCLVLAPQVEGSRVTTVEGLEDDDLMVALRRAFMEDGAIQCGFCTPGMLISAYALLSENPNPTEDEVKTAIEGNLCRCTGYVKIIEAILDAAERM----PVE
MI--KAWMEIISNRPIAKNIYKMELKGELVQRITRPGQFVQIKVDDSFLLLRRPISIAEYNAEKNTMTLIYRAEG--AGTKRLSRKKASELVDVFGPLGNGFPVEET--KEKALLVGGGIGVPPLYELSKQLVQNGVEVVHVLGFSTKAAVFYEQEFKELG--ETFVATVDGTFGAKGTVMDIINEQRFTFETLYTCGPTPMLKAIEEAFPHK---FLSLEERMGCGIGACFACVRRTKTDASGYKKICTDGPVFRIGEVMLMS-EIEVTINGKKYKEQVESRLLLSDFLRETCGLTGTHVGCEHGVCGACTIHLNGSAVRSCLIFAVQVDGQEITTVEGLGEDGQLTPLQKNFIECHGLQCGFCTPGILMSATDYLQKNPNPSVQEIKEMLSGHLCRCTGYVGIIEAIQKTVEENS-ARVER
MKV-ETKCKIVQKVWLNPDTVYMVLEAGSMVRDTGPGQFVHIKCGE--SFLRRPISVCSCGEPEDTIAIVFERRG--TGTDWLAQRECGEYLDVLGFLGNGFAMKP---EGRYLLVGGGIGVPPMRGCAQYTMGR---STAILGFRTAQRAILLDQFKQEC-DQVLVATDDGTMGHHGFVDALVRQVDKDFTAVLACGPKLMLRSVWNVAKEF--CQVSMEERMACGVGACLGCATPMA---GTMKHVCKDGPIFAAEEVDWME-RINFNLNGHDVSVMADPNKRLVDFLREDMGLTSVKEGCGEGECGACTVIYNGNAVTSCLMLAGQVDGGSVITLEGVTKDGTLDVIQQAFVDAGAVQCGYCTPGMVLSAKALLDKNPHATKAEIQRAMSGNLCRCTGYTKIVKAVEMARDAKG---TEA
M--LPFTSRIIKIIQHTDIDYTFFMEY---RGAVKPGQFFEVSIPKG----EAPISVSDI--GDNYVGLTIRRVG--VVTNTIHEMKVGDSLFLRGPYGNGFDVELYK-GKEIVIAAGGTGLAPVKAIIDYFTEHCGELTVMAGFKSSKDILFRDDFKKWE-CDVTLTIERDDDGRSGLITRYIPDIKNDEAQVIVVGPPIMIKFTVAEFLKQENLWVSYERKMCCGVGKCGHCKM-------DDTYICLEGPVFNYTKA--MVKTIQVKVNGYVEKLTIAPNRTLLDVLREDLALTGAKRGCEAGECGACTVIVNGRPVNSCMILAVEMDGAEILTIEGLSRGTQLDDMQQSFIDEFALQCGYCTPGMILMGKALLAENLQPTEETVREYIGGNLCRCTGYENIIKAILAVAAA-----RKG
------------IITESPTIKTFVLRPR--PFEFQTGQFIELTLPGG----EAPFTPSSDPNLKETIEVTMMNVG--TVTSLLHASSKNISLGIRGPYGKGYPLDTFT-GKDILIVGGGVGLAPLRSLLFSLFAKIRKVVLRYGARTPSDIIYKESLPRWAKVDVVTTVDVGDPRNVGLVTTILKDLDLNQAVAIVCGPPIMMKFVTLKLLDLQDIYLSMEKNMSCGLGKCGHCRI-------GSYYICKDGPVFTYEQLIWMNRQTTLTINRKKYVVDLQGHETLLEVLRDHLGLTGTKSSCDDAECGACTVHINGHAMLSCITLARDVAGEEITTIEGLAQGDDLHPIQQTFLDHGAVQCGFCIPGMIMSSKALLDKNSKPSQEEMEYALDGNICRCAGYLKMFNAIREAGKIMGSEKETS
M-----VGVITDIKDQTPDVKTFRVVSPQGLFEHMPGQCAMLAVPGG----EAMFSITSSPTNQEYQEFSIKRCG--SLTDYLHTMEVGDEITVRGPYGNSFPVTALK-GQNLLFIAGGIGLAPLRSVINYVLDKRENVEILYGSRSMQDLVGLDEINDWSGVDVYLTIDREQPEHVGFVPSYLKELST-DKTVLVCGPPIMIKFVLAALQEMTQVFTTLELKMKCGIGKCGRCNI-------GSKYVCKDGPVFRCDEIEYME-QITLYINGEERQVEIGPMDTLLHVIREVLGLTGTKEGCGEGDCGACTVLVDGKTVNSCIYPAIQADGCQVMTIEGVERDPELAKIQKAFVDHGAVQCGFCSPGMILATCALLRENPNPTEAQIRRGLSGNLCRCTGYQAMVDAVESLTGR------ER
MPTLPELATIQDIIQETSNILTFRVVLNDKEFSFQPGQVGQLSVFGG----ESTFVINSPATRKDYLQFSVMRTG--EVTQRLHQLKIGDQIGVRAPLGNGFPVDELK-GHNILFIAGGIGMAPLRTLLLYMLDNRQDITVIYGARSPEDLCYTYEFDEWRGARLVLTVDREFPGQVGFVPTVLTEESSYNCIAVTCGPPIMIKFVLIGLKRLQQIITTLEKRMKCGIGICGRCNI-------GTKYVCVDGPVFSYEELEIMG-EITLQVNGESMKLDVKPAETLLETLRDRLDLTGAKEGCGLGACGSCTVLLNGVPTRSCIVLTAELDGAEVTTIEGLGDETRLDPLQESFMEKGAVQCGFCTPGMILTARSLLNRNAQPTRQEIIRTMSSNLCRCTGYKKIVEAVEAVSSRET---PKP
MT---AWARIAENLRLGQDVFRLRLEAPEIAAQARPGQFVMLKVRHGGPLLARPFSIHGA--ENGELFILYRVVG--RGTKILSMARPGKNLALWGPLGRGFDL----GVANPVLVAGGMGMAPLPFTAEELVREGKRPAFLLGMLTTGGYALDKRLKNVG-VAISWASEDGGLGRKGLVTALLAEA--GAAHILACGPLPMLKAVAALAAEH--CQVSLEAPMACGIGVCLGCALPAA---EGYLRACQEGPVLDSARLDWMK-ELSCKVNGRPVSLPVEPDTMLVDFLRGHLGLTGTKTGCREGECGTCTVLLDGMPVNSCILPALKAAGREITTIEGLARDGSLDDIQEAFMDAGAIQCGYCSPGMMLTAKSLLEKNPNPSEDEIKHALSGVLCRCTGYRKIVQAVRDASCR-------K
MTNGVFEASVAGSEHFGEKIFVLSGEGADAFKLASPGEFAQFQVEGALPILRRPFSFLDIYGEDMIVEIMCDIIG--TGTARLSGLRAGDKVSILGPLGRGFAKPEK--GKKVIGIAGGIGIPPVEHFLRQLCRDNPKCFAFAGARSRADMASVQQGKNENCKHFAAATDDGSFGDKGLVTEVFESWSPADCEIAACGPEPMLRAIAQTAHKL--AQVSLEKMMACGIGVCQSCIVPVKSQLEQNKLCCKDGPVFDSREV--MNENISFTLNDKAVSVNTDGERPLLWVLRTDLGLTGTKYGCGKALCGACTVIMDGMAIRSCVIPVSSVKGKTILTIEGLAKNGKLHPIQEAFAKHDALQCGFCTPGMILNAYSLLLSNPEPSRQDIIDGMEYNLCRCGAHTRIIRAIEEAAQEMK---GAR
MK--QSLFTMEHARQLTADTYELVLSG-DTSAITAPGQFVNIQLPG--KFLRRPISICNW--TKDALLLLVRVVG--EGTHDLVRCVPGTELDVLSGLGNGFDLAKG--GAHPILLGGGIGIAPLYGLAQRMLEAGIAPTVGLGFRSGGDAFYLEEFGKLG-CRLMVATEDGSLGTKGFVTDLARHV--ECGYAFVCGPTPMLKAVHGLPQLT--GQFSFEARMGCGFGACMGCSVPTG---NGYKRVCKDGPILYKEEIVWMQ-TIHVTVNDEAYIRTVPVNMTLLQFLREELHLTGTKEGCDEGECGACTVLVDGHPMNSCLVLVAELDGKHVLTVEGLARDGRLHPLQEAFLEVGAVQCGYCTPGMLLSGIALLNLYPHPTREQIRKEMEGNICRCTGYARIADAIQLAAERIN---GKA
MF------EIFSNKEVGPDIYHLVLKCEGLSEKVEAGQFFNIKVSRSYPLLRRPLSVFDFENETKRVEFVYKVVG--KGTKMLANYSPGEEIDLLGPLGNPFTISDRN-SSNIHLIGGGMGIAPLYLLAKKLKDL---IKVFLGAANAAELFFADKFNNLG-IETHLAAMEEKLEIQGTALRLWDIYKEIPNFVYCCGPEPLLFAVENQCLKS--GEISIEKRMGCGFGVCLSCSCESQ---EKNKRACVEGPVFGLGEVKYMA-DVEITVNSKKYNLKVGSQERLLDTIRKQLKLTGTKEGCSVGECGACTVIIDDKAVNSCMVLTAQADGSEIITVEGLESKKGLSPLQKAFVDKQAIQCGFCTPGMLMSALALLKKNPRPSKSEIKTALEGNLCRCTGYQQIIEAVETAAKE-----WGV
MNTSIAIGQVMENRSVAPGHFLLTIRLPLSFATPIPGQFVMIRDPDRDPLLPRPISVYGFQREEGHLNLLCRVAG--RGTSLFSRMNRGGALTVLGPLGRGFTIDPD--VRQLLLVAGGVGAAPLTFLLQELPEPHSGVTAYLGAGTAELLTGLNRFEGFC--DLRTATDDGSRGYHGNVTECLALDDAKSTLILACGPGAMIRSLALLLRDT--CQVSLEERMACGVGACLGCAVAIQEGETGYRRVCKDGPVFDIGELLWMQAIISLTVNGDEYSPVIKGNTLLVNLLRDGLDLTGTKKGCELGDCGSCTVLMDGKPVDACLVLALEADGCEIITIEGVAQHGELDRLQRSFIDNAAIQCGYCTPGMILSAKALLARNPHPTEPEVRAAIAGNLCRCTGYVNIVKAVLDAAEV------TA
MS-SKIKATVFSQEQLASDVFSMWLEVGSIASEAKPGQFISVYSNDDSKLLPRPISICEIDREKGRLRIVYRVVG--YGTKEFSGCKAGDTLEIMGPLGNGYTLK----KDKAILVAGGIGVPPMLELAKELDCE---KTIVLGYRDE--LFLNKEFEQYG--KVVIATEDGSCGTKGNVLDAIRAESVDGQVIYSCGPTPMLRALKQYAADK--AWISLEEKMACGIGACLACVCKSKDVDVHNKRICKDGPVFNAQEVELMK-TLDFILNGEACHTEIPEDATLLKVLRDILHLTGTKEGCGEGDCGACTVLVDGRSVNSCLFPAVQAEGCQVMTIEGVEAHPELARIQKAFVDYGAVQCGFCSPGMIMSTVALLQKNPKPTEEEIRRGLSGNICRCTGYQAMVDAIQSLA----------
ML--IEKSILEAKRQLGERIFQIKLFSPRIAKLAKPGQFCNIKVSESDPLLRRPFSISNV--EGDSIYFLFDIHG--EGTKILSEKSLGDELDILGPLGNGFNYDGD--YSTAIIVAGGLGSAPFPFLTSKLDKK---VVSFVGARNSSLV-LTEDL-----LNVQAATDDGSLGFKGTVVELLTDYNLTSFRIFSCGPNPMLKALQQICIER--CQISIECAMACGFGICQGCPVETT---EGYKLVCKDGPVFEAKEVKLME--IKFVLNGKEVAADISPSIRLLDLLREKFELTGTKEGCGVGECGACTVLMNGKAVNSCLVLAAQVNNSEILTIEGITNGEELHPLQKNFLLNGAVQCGFCSPGMVLSSYALLEENPNPTDEEIKDAIAGNLCRCTGYKQIIDAVKQTAKELK---VKV
MTQYQEKAAVIRIERLSGDNVRLTFDCPDIAAAASPGQFVMIRVGTGNPLLRRPFSIHQTD-EDGHLQVYFKVVG--RGTGMLAAVREGAEVSILGPLGRGFQV----ADSPACLVGGGLGMAPLLFLARKLSQLKRDDTIILGGRTSSEVPLVKDFEEFG-MTVVATTDDGSYGQRGFVTAAFSSL--SPCTVYCCGPEPMLAGMSVLCRTR--CQVSVESVMACGMGACLGCSKPNR---GGYVHVCVDGPVFDAEEMAWM---ITLDVNGKKIEVSVAADTPLLWVLREELQLTGTKFGCGEGICGACTVLVDGDPTRSCVTPVETMQGRKIVTIEGLP-D--THPVKRAWLEQEVSQCGYCQPGQILAAAALLQSRPAPTDTEIDSAMGDNLCRCGTYPRIRKAIHQVASETK--GGGK
MS---LRVKVISNQPAGEGVYLLELEPHELGRGAMPGQFVMLKPAPGRPLLARPFSIHGV--TENSLSVLYKIIG--RGTALLSGFSAGDIVEAWGPLGTGYNL----DYRKPLLLAGGMGIASLAFAASYLQENGVDPESIYGAATVRDL--VEGYDSDGGAPWQIITEDGTYGETGLITGGLDEK--GIDGVLACGPLPMLKAVAQVCAEK--LDASLEAPMACGLGACLGCAVPAS---GGYLRVCKEGPVVDAGKVDWMT--LKFRLNGRMVEVDVAGEETLLNVLREYLGLKGTKEGCGIGECGACTVLLDGAAVDSCLTAAWKANGKDVTTIGGLARKGELSPLQKAFLETGAVQCGFCTPGMVLSAQSLLNDNPDPTDEEIKTSLAGNICRCTGYQDIIEAVKKAARQIK---EDA
MAEKPIKARLEKTIVESPTIKTFVLIPE--EFSFKTGQFIELTLNGG----EAPFTPSSSPLVKDKIEVTIMKAG--YVTDQIHQLKGGEILGIRGPFGRGYPVEEFY-GQEVLVLGGGCGFAPLRSLLYNLIAEKDKVTLCYGSKTPEECIYKPFINELRRFEVLRTVDQGDETTIGVVTVLLDQVDLEHSVAVVCGPPIMMKFSTIRLMEMKDIYLSLEKNMSCGLGKCGHCMM-------GDYFVCKDGPVFRFDEIIWMTETIQFELNGKPVSISYETDRILLTVLRTEFGLTGTKFGCGLGFCGACTIILDNEPVRSCMVPLSSVDGSKIITIEGLAKNGTLHPIQKAFMDHDALQCGYCTPGMIMNAYGLLIRNPEPSKQEIIEGMEENLCRCGTYNRIIMAIQAAAKEMK---MQI
MSSKYLKAKVASNEKIAEGIYRMVVEG---DYSANPGQFYMLRAWG--PFLSRPISIHGI--TDAGIEFLYEVRG--TGTEIFSKLKAGDELELLGPVGNGFDLETI--KGKVAVVVGGIGIAPMYEVMKHIKDS---VDFYAGFRDE--VYSVDYMKEYA-DNVIISTESGSVGHKGYVVEQLDAS--KYDYILSCGPTPMMKVVKEMGEKV--VYVSLESHMACGVGACLGCTCNTK---KGKERVCKEGPVFLGEDVSLMT-TVNLNVNGKDYSVEVDGSTRLLDLLRDSLGLTGTKEGCGEGECGACTVIMDGEIVDSCLVLAFQCEGKEIITIEGVQNGDILHPAQKAFIEKGAVQCGFCIPGMVLATKAIIDKNEEPTDDEIREGLSGNLCRCTGYNKMVEAVHRAVEINK---EAK
M--VPVPFVVRRVRRETHDTATLDLAPAN-GFTFRPGQFNMLYAFGG----EVPISISGDAQRPLPVAHTVRAVG--AVSTAIRTVRPGAMVGVRGPFGTAWPVEAAE-RMDVVIVAGGIGLAPLRPVLYHLLAFRERVALLYGARTPQDLLFRRELEQWRDLHVGVTVDAPVSGDVGVVTTLIPHADPQDALALVCGPEVMMRFTVAELRKRERIVLSLERNMKCAIGLCGHCQF-------GPHFVCRQGPVFRYPEVEVM--LIRTNVNGEERQADVWPGTSLLSMLRDHLGLVGSKNACEQGECGSCSVWLDGELVCACLVLAAQAGGRDVRTVESLAQGDRLHPVQKAFVDAGAVQCGFCTPGLIVATADLLQHDPTPGEETIREALAGNLCRCTGYQKIIDAVRTAAER-----RRA
MGDQPEPYLITDIIRETEIEYTFRVKA---DIMPKPGQFFQLSLPKG----EAPFSVSGI--GENWLEFTIRKVG--KVTSEAFKLKPGDNLFMRGPYGNSFPVDKYK-GEDIVVIAGGTGVCAVKSLLQYFYKNYADVHFLTGFKDKASILYSEELEKYRS-NTIYSLDNEIDGETGFVTEYIDQVADADYQVVIVGPQPMMDAAAAECLEQDRIWVSMERNMSCGVGKCGHCKI-------DDTYVCLDGPVFNYTKA--MVNEIALTVNGTKYELAVKGHQTLADVLRDELGLIGTKVGCGEGECGACTVMVDGRTVTSCLMLAAQADGCEIITIEGLAEEGELHPVQEAFVEAGAIQCGFCTPGFVMSTVALLEEYPDPTEEQIREGLAGNLCRCTGYQQIFDAVELAKEK-----REV
MQ---FTSMVLSNAEVSPGYHRMRLTAPPEFAAARAGQFVMVRVGGGIPLLRRPFGIFDLAVSQPCFEMLYRVVG--KGTALLSTLHATDRLDVLGPLGTGFDLGTP--GAEKLLVGGGVGLAPLYLLARHLVQQ---VRLFAGGRTRDDILCITEFERLG-VECYVATEDGSLGECGLVTEALVSR--GGAELFACGPHPMLKAVAAIAAYH--CQVSLEGYMACGVGACLGCVTPGHGHTPDYRCVCKEGPVFPAHELGWMNETIRFILNGRAMAIDAPADRRVVDLLREDLGLTGTKEGCGTGECGACTILVDNESRLSCLMLVAQLEGARVTTVEGLELLPVGRAIQRAFVEEGAVQCGFCTPGMELAALALLREEPQPTRERIREGLSGNLCRCTGYVKIVDAVERAATDIG---EQE
MADKKEQAMVVSQEQIADGIFSMWIHT-EAAQSARPGQFISMYTKDATKLLPRPISICEINKEDSRLRVVYRVTGENTGTEEFSKLKTGDAIPIIGPLGNGFPFEAAE-GKKVFLMGGGIGVPPILELAKQMKCD--KKQIVAGYRDAQ-TFLKEEFEQNG--ELYISTENGSVGTTGNVMDAIRENGLEADMIYACGPTPMLRAIKQYAEEH--CYISLEERMACGIGACLGCVCKTKEKDVCNKRICKDGPVFLSTEVEIMSMTVRFTLNKEPVEVEVYPNERLLDVLRDDLHLTGTKEGCAVGECGACTVILDGKAVTSCLVPIGSVEGRKVVTIEGVGANGHLDPIQNAILKNHALQCGFCTPGFIMSAKALLDENPDATIQEIRRAISGNLCRCTGYEQLTIAIYEAAQELK-DNTKI
MSVSEVRGTLVSRISLGTGAAWLEIRLPGPIPPVRAGQFALLSLPE--PLLGRPLAVARA--QEDRVSFLCRRAG--RGSGLLADLIPGQSVDLRLPLGRPVEVPQ---DRPVWFLGGSVGAAPLLMAPVP----GFR-GWVLGFRDASWGPALEHLRGLAGLPLTVACDDGSLGPKGNAVSALGER--PGDCVVACGPEGMLQALRDLSRAG--AILGLERRMACGFGGCLGCRITRR---GTSARVCVDGPFFDGEELVFMS-SVSFTLNGKPVTLEVEPRTTLLRALREH-GVTSVKRGCEEGECGTCTVLLDDVLQKSCMVLALEAEGRSVVTTEGLGPKGELHPVQQAFIDEGAIQCGFCTPGMILSVVDLLRRHPEPTDEQIRVGLSGNLCRCTGYTGIFRAVRKAAALMK---EQG
MAGYKESVTVVSQESIAEEIYSLWLQTADIAEHAVPGQFISMYTNDGSRLLPRPISICEIDRAKGQLRVVYRVTGPDTGTEQFAALKQGETIEVLGPLGNGFPLEAGK-GRKAFLIGGGIGVPPILELAKQLDAE---KQIVVGYRDTQ--FLLDEFGQNG--AVFVATEDGSAGTKGNVMDAVAANELTADIIYACGPTPMLRAIKAYAQEH--CYLSLEEKMACGVGACLGCVCQSRDKDVHNKRVCKDGPVFLATEVELMK-MIRFTLNGEKYEREVFPNMRVLDFLRNEMGMRSVKEGCSEGECGACTVIYNGRAVTSCTMLAGQIDGGEIITLEGLSNKGELDVLQQSFMEEGAVQCGYCTPGMILSAKALLMHNPTPTHDEVRRAISGNLCRCTGYVKIVKAIEMASQKI----AQE
MSTYPLLGRLVSSRDMGREIKLLGVKLLNGFPAYAPGQFAFLSAFGG----EAPFGLASTTERGEVLEFAVQRLG--SVTTGLHELAEGDALGVRGPLGNTFPMEAFQ-HKNLLVLGGGIGGAPLRPVIHSVLDHRQDLTILWAARHPSLLIFRDEYESWRHTELHLTVDEADAAHVGLMTDLVRQVSAANTVAITCGPPIMIYHVDKLLSELEQRYVTLEARMHCGLGKCGRCNM-------GELLVCRDGPVFSMAQVSYMPRDVAFEVNGHPASVHVPPHHTLLDALRDELGLTGAKRVCDEGTCGACTVLVDGRPTYSCMTLAVACEGRSVETVEGLAHDGQLDPVQEAFIATDAYQCGFCTPGQIMSVVALLRANKAPTAEDVHRAVAGNLCRCGAYPGIVEAALRAARRA----RRR
MKF-QGLVKVIQKKFVSDDVFKIVIEKPEHMGEVRPGQFFNFNVER--MLLRRPISVSAI--GEETLEFTIKILG--KGTKELSLLKTLDEVDIMGPLGNGFDL----NHKKVLLVGGGIGVAPIKGLGEFLSKDSIEMKTLLGFRDTP--YMIDDFKAFS-NEVITVSENDKDYRLGYITVPLEEVKEKIDMIYACGPLVMLKSVQKICAQF--VQLLMEEKMACGIGACLVCTCKTKEGDFKHSRMCLEGPMFYGDEVIFMKTEIHFTLNGESIEHEVEVNKTLLKMIREDFDLTGAKEGCGAGECGACTVIMDGRAVNACLVLAVEAEGCDLLTIEGLSDQNELDPLQSAFIENAALQCGYCTPGMIMTAKALLNENPHPTETEIKAGISGNLCRCTGYKKIIEAIQSVADQ-----NKA
MQSLPVMARLLQVRQMTKLEKLFTLELPGASLGNEPGQFVGVSLLGG----EAPISISSSPSRSGTFELCVRNVG--DVTNAMHGLEPGDVLGIRGPFGHGFPVDKMK-GKDILFAAGGLGLAPLRSLINQVLDERGSVIILYGTKHPSEILFPEELDEWADVEFHMTVDRGDDDNVGVITTLFPKINPRNTVAAICGPPIMYRFVLMEMMGKTQIYLSLERRMKCGVGKCGHCQI-------NNVYCCQDGPVFRYSDVALMQ-VITLNVNGRTHQVALNPNATLLQTLRD-LGYTDVKNGCEKGDCGACAVLLNGEAVNSCLVLAWQAEGAEIITNAGLGTMDHPHPLQEAFADAGAAQCGYCTPGMIISAKALLDSNPHPSEEEVRVALSGNLCRCTGYGQIIEAVQMAAERMEDAGGER
MGHMPEEAEIVRAEFMTPAEKHFTLRLKSGAMVFEPGQMLEVSLFGG----EIPIGFASSPTRKGTFDIVVRSVG--RVSSALNRLEKGDSLWVRAPLGKGFDLEKMR-GRDVLVVAGGIGLCPTRSLINYILDRRSEFTLFFGTKTPKDQLFREDLAQWRNVEFHETVDRADENNVGVITTLFKNTSP-DTVAVICGPPVMYKFVIRDLDRIDRIFVDLERRMKCGVGKCGHCQM-------NDLYVCMDGPVFPYSKVAFMSDKISLTVNGKEYQINVPPMKRLLDVLRSEIKLTGTKEGCGEGECGACSILLNDELVNSCLIPVIQANGAHITTIEGIASGDKLDGVQKAFIEAGGAQCGFCTPGMILATIYLIRKNPNPTAAEIRTALAGNLCRCTGYQKIFDSVLLACKTSG---VKI
MNSIPVHAHIRKIVWETEDTFTLLLEPDNGGFNFSPGQFNMLYAFGG----ESAISISSDPSKNDNIAHTIHRIG--SVTSVLSQLEKGDVIGLRGPFGNGWPVEKAK-GKDVCIVTGGIGLAPLRPVLYSIFNNRKEIFLLYGARSPLDLLYRVELEKWGDVTVQVIVDRCDSSHIGVVTKLFSYIDTANTIAMICGPEIMMKFTIQELSQREQVYISMERNMKCGIGLCGHCQC-------GPKFVCKDGPVFALPQVEVMI-DLSITINGKQYRLSVGARTLLVDLLRNDLELTGTKVACDSGSCLACTVLVDGKAVKSCSILALQVDGRSVLTIEGLANGDKLHPIQESFVKNHGLACGYCTPGVIMSAKALLDENPSPTEDEVRHVISDHLCRCGAYPKIVKSVLEAAEIM----RGE
MRSLPRPAVIQKIIAENSQIKTFVLALADQAFTYRPGQFMMVSLPHG----EAPISFSSTPTRPGTIELSVRRAG--SLTAAMHALQAGDQVGLRGPYGRPFVMEDLQ-GRDLLVVAGGIGLAPLRSVINGCLDT-PGLTILYGSRVPSDIAFRGDIDIWQAVTCHLTVDAPEPGPVGLVTGLLGQVDPASSTALVCGPPVMIAAVLTALGKMEEILTTMERHMKCGIGVCRHCHL-------DSKLVCVDGPVFSRAQLRLMVEQIRTTVNGQEYSLLIDLKKTLLEMLRDDLNLTGTKKGCDEGECGACSVILNGKVVNSCLVLAVEADKAEVLTIEGIHRDGDLHPIQKSFVDSGAVQCGFCTPGMILTTKAMLDEIPDPSEENIKHYLEGNLCRCTGYSKIIDAVNVAIKHF------K
MKT---KCEITNIVELTPMEKLFHLKILDPIFNFRAGQFVMVEVPGG----EIPISIASSPNNREFIELCIRKAG--RTTRILHKAVIGSKVGIRGPFGTSFPMEKMA-GHHILLIAGGLGLAPLRAPIYWVNEHRSEVHILYGAKEPWQMLFTYQYEEWVHIKMHTVVEKADKNKTGLITDLFQDVDPSRTYAIVCGPPVMFKFVCDHMDDLNQMFVSLERRMHCGMGKCCRCMV-------GSTFTCVDGPVFDYWSVAIM---IHLEINGKKYDVDVAEDVPLLWVIRERLQMIGTKFGCGIGMCGSCTVHLDGKAVRSCQTPAGSAQGKKIITIEGLP-E--SHPVKQAWVKEQVPQCGYCQPGQIMQAAALLAEDPHPTEKKIVEHMNGNLCRCGTYVSIKSAIRLASAG-----GKK
MRSLLHLATVAENTRVCADHYQLILKDGQVSGTTQPGQFVNVVIPQRPLFLRRPFSVARTDAGKNLLYIVYRIVG--KGTEAMVELKPGTTMDVMGPLGNGWHLPAT--PLNCLLVGGGCGVAPMWGLAEYLVRAGSRVYTVMGFQSQDKVFGEDIFRQVQ-ADVTVATDDGSYGCEGFVCDHLEPY--KIDRAYVCGPMPMVRTVVPQLVEQ--AEVSLEEIMGCGYGVCLSCVTEIEKD-VQRHRICTEGPVFSIREVRLMKHEIRMNVNGIEYLRKVEARKLLSDFLREDLNLTGTHVGCEHGRCGTCTVLMNNRTVRSCLLFAVQANNAEIMTIEGLAEDSKLNALQIAFRDNQGLQCGFCTPGMLMTATELLRENPRPNEQEIKQALSGVLCRCTGYISIIRSVMAAADS-----ESE
MTQLPEPATVVRSEAVTKMERFLEFKLDSGPLGHMPGQFAEVSLPGG----EAPISISSAPAKDGSFQMVVRRAG--NVSGAMHGLNPGDRVGIRGPFGTHFPVDQMQ-GKNVLFVCGGIGLVPVRSAIQYVLERRKEVMILVGMKTPADRLFVDELAVWRNVTLLQTVDRRDESPEGVITTLMPLVDPANTVALICGPPIMYKFVIVELGKMDRIYLSLERRMKCGVGKCGHCQV-------NGLYCCQDGPVFPFSDLAIMPDTISFTLNGQPVRLDTDRSRTLLWVLRTDLGLTGTKFGCGEGHCGGCTVLVNQRAARSCIYQLKDVAGQEVVTIEGLAPDGRLHAVQQAFIEHDALQCGFCTPGMILEAVSMLHANPRPSRAEIIRDLEQNFCRCGAHPRIIEAVHAAAEKQ----GGM
MDRADRRGSISFSRPLGDHCVHMGIELEGLSSKAIPGQFFLIRERGVLPLLGRPLALV--ASEGNVLEFLFRVSG--RGTARLATLPPGAALELRGPCGNGFP-EPV--RNELVLVAGTLGIAPFIGIPSFCSER---ITAVLGVPGKGWEPFVEWCSERF-TGIRINSDDGSIGRHGDPVELL---VGQRHEVWGCGPEAMLRGLGRVHEKG--LLVSLEKRMACGTGGCLGCSIRTG---SGSKRVCVDGPVFEWRQVEIMP-PVNVVLNGKPVTLKVEPRTTLLRALRE-VGVTSVKRGCEEGECGTCTVLLDGKLQKSCMVLAVEAEGKKVVTSEGLGPDGELHPVQKAFVEEGAIQCGFCTPGMVLAAVDLLSRHPNPTDEQIKEGLSGNLCRCTGYVSIIRAVHKAAAMLK---ERS
MAQ-QVIKEIVTQKEISPNHFKMVIRAPKIAKEAQPGQFLHLKWVNGQPLLRRPISLNSIDQAKGTITIIYRVIG--RGTKLLSSLQAGDEIDLMGPLGESFSVSDS--ASKIAIVGGGMGIAPLLPLVNQLLDLDKQVTLLLGANTKEQLINLAEYQKLD-VNLKIATRDGSCGQQGFITDLLTEL--KIDYVYTCGPEIMMEKVQDWAKQE--GEASLEERMGCGTGACLSCVCKIKVGSWQYQKTCTQGPIFPLGEVIFMK--ITLTVNGDRRKVETTPTTRLLDLLRDDLGLTGAKEGCGKGECGACSVIMNNELVNSCLILAPQADGAEILTIEGLNVEGDLHPIQESYIEAGAIQCGFCIPGMVLASKKLLDKNPHPNEKEIRRGISGNICRCTGYQKIIDAVKISAEKLN-GGEHE
M--LPMPMRIDHITVETSDIKTFTLSFIRDAFRFIPGQFAEVGVFGG----EAPFGIASSPLETERVAFTVNRVG--VVTTALHAAGVGDIVSMRGPLGNGFPVRAME-GHDVVIIGGGFAFTILRSLMNYLTSNRERIRVVYGAREPGLLLYKDELAAWQDLELTLTVDRVADECVGVVPRIVEEIEAANAFAVVCGPPVMIRFTLPVLEKLERVLLSLEMRMKCGIGMCGRCNV-------GHKYVCKDGPVFTLAELEYMK--IAFKVNGRSYNEEIDPAFRLIDVLREKLGLTGTKEGCGEGECGSCTVIFDGAAVCSCLVLAPQIAGKEIYTVESLGEDGQLDLLQKAFIRNGAVQCGYCTPGMLMSAKALLMKNPNPTELEIRTAISGNLCRCTGYNQIVKAVRETADY------SE
MCNRPYSATIIDVRDESAEIKTFKVVLDDENFNQEPGQCAQLSIMGG----EAMISITSPRTRSEYLEFSIAAVG--KLTDVIHEFEEGDKIALRGPLGNNFPYEDMK-GKDLVFIAGGIGLAPLRSLINFVFDNREDIDIIYGARSPEHLCFKDEINVWPDVDVHLTVDDEDDDRTGYVPDYLKDINSENKMTVTCGPPIMIKFVLEALQEMEQIITTLELNMKCGIGKCGRCNI-------GSKYVCLDGPVFDLTELEFMN-PITLTVNDTDYSVDVSPDMRLVDLLREELGLLGTKEGCGEGECGACTIIKDGETVNSCLVLAAEADDSNITTIEGLGDEDNLHPLQESFIEYGAVQCGFCTPGMILSAKNLLDKNPAPNESEIKVGLSGNICRCTGYTKIIEAVKAVANRGG---DSS
MKS-TCYARIIEHIEIAPDMYKMVLSAEEIVKSAKVGQFVNIHCKY--SLLPRPISICEIDPEFNTLTLVYAVLG--KGTKALSQMMVGEEVEMIGPLGNGFMIPED--AKDHIVIGGGIGTPPLLELVKQLKGN---IEVYLGFRCHP--ILVKTFEKYG-AKVYVATEDGSVGTKGNVMDILKERKHKADMIYSCGPKSMLWAVAKWAAEQ--AQVSMEERMACGIGACVGCTCKTKKKQWQNKRVCKDGPVFWSDEVIWMR-DIILSVNGKSYKVTIEEEMRLIDVLRNKLGLLGVKEGCGEGECGACTILMDGVTVNACMVMAFQAEDKAIFTIEGLSDGVNLHPIQQAFIEIGAVQCGFCTPGMVLSAKALLDQNNYPTREEIREGISGNLCRCTGYNKMVDAIELAGELLR-NDSEV
MCIKPYLATIDAIVDETADVRTLRLVFQDESFAFRSGQFAEYSAFGG----EATFCIASSPTRSGAIECCFRGVG--RVTEALRRLEVGDTVGVRGPYGNSFPIEQFF-GKNLVFVAGGIALPPLRTLIWNCLDQRDKITIVYGARTEGDLVYKHELAEWQDVHLVKTVDPNGSNQVGFVPTILEQASAANTIALVCGPPVMIKFTLPVLAKLDAIYTTLENRMKCGLGKCGRCNV-------GNVYVCKDGPVFTAAQVEFM----NLSINGIAHEFEAAADMPLLWVLRDILDIKGPKFGCGVSACGACTVLIDGEPVRSCTYNVGDVVG-EVTTIEGLPTNGNLHAVQQAWLKHQVPQCGYCQSGQIMAAVALLNAVPNPTDTDINDAMT-NLCRCGTYPKIKAAIKDAAAMLE---ANR
MP----VQRVLEQRVIGPDLYALTFSAPLKLSEGEPGQFLHLRVTDSFFVLRRPLSLCQVHVERNAMTVMYRAQG--AGTRRLARLRAGDAIDVLGPLGKGFPLHEK--DRRALLIGGGIGVPPLVELARRLYGRGCEVISVIGFQTADQIILREELKAYG--RVHLVTDDGTEGERGRVTDVLTKE--DVSRYYACGPTPMLRAVQTVMRER--GYLSLEERMGCGIGICVGCVHTVRRE-ESYVKTCVEGPVFLAEEVVFMSESLSLTINGKPHTVDVEPRTLLVHLLRDTLQMTGTHIGCDTSQCGACTVLLNGSAVKSCTVLAVQADGEQVTTVEGLGTLENLHPIQQGFWEKHGLQCGFCTPGVMMAATDLLAHNPNPTEEEIRDGLEGVLCRCTGYQNIVRAVQYAAQQMNAEGGRG
MARVDQKAVLVGRQTLSPSCFALELACPS-PLPAKPGQFVMVGVGSAAPLLRRPFSVAGVKERGTALQLLVKEVG--KVTAMLRSLPLGSELAVLGPLGRGFDLASA--GPRPVLVAGGIGLPPVLFAARELRRQGTEFAFFYGASSGPELLLRREIEEIAAGRVVFCTDDGSFGEHGLVTEVLGKR--GTSRLLACGPNPMLQALAALARER--AELSLEEPMACGVGVCLGCVVRLA---GTYAPSCQKGPVFRATELRWMA-RFTLDVNGVKRTVEVAADTPLLWVLRDHLGLVGTKYGCGVGLCGSCTVLVDGEAERSCSVAVSQVVGKKILTIEGLG---GQHPVQEAFVAEDVPQCGYCQSGQVMQAVALLSKNPHPTPEQVAAVMGDILCRCGTYDRIAKAVARVAR--------R
MGSKPLRAKLTEVIDESPLIKTFKLVPE--EFAFKTGQFIELSVDGG----EAPFTPSSSPQITDKLEVTVMKTG--YMTEFMHNLKPGAYMGIRGPYGRGYPVEKFF-GKEVLILGGGCGFAPIRSLLYNLIAVSDKVTLCYGSKTPEDCIYKPYISVLRKFEVLRSVDKATGNRVGVVTILLDDVDIKNSLAVVCGPPVMMKFGTMKLLEMHDIYLSMEKNMSCGLGKCGHCMM-------GKYFVCKDGPVFTYDEIIWMS-KIKFTVNNKEEQFDVDDSLRLIDVLREQLGLTGTKEGCGIGECGACTVIMNGEAVCSCLVLAGQLQGAIIETIENIEKDNVLSHLQQLFLEYGAIQCGFCTPGMLMSTKALLDKNPNPSEANIKEALEGNLCRCTGYIPIINAVKAMSNNKA---QET
MNSLPVQATVVTICPMTPDTSMVTLRTEVSAASFLPGQFLELSIPGG----EIPISYCGLPSSDGSIELCIRHVG--HVTTALKSVVTGAAVAVRGPFGRGFPLSRYA-GQDLLLIAGGLGMAPLRSLLLALLKQRKALLVLYGAREIRALLFANELMELQEIELQLTVDHREKCRVALLPALLEHLDPERTCAAICGPPVVYPYLLTGLRQLKRIYLSLERRMKCGIGRCGHCAV-------GTLLCCVDGPVFSGAELALM---ITLLVNGTRLQTDAGVDTPLLWVLRDHLHMTGTKFGCGAGLCGACTVLVDGDPKRSCITPVGDVQDRAITTIEGIP-E--NHPLKQAWLAEEVSQCGYCQPGQIMSAVALMARTPKPADADIDRAMSGNLCRCGTYGRIRRAIHTASGTKPKRGKTP
MS-DLHQGRIVLNEWVGRRYKHMVVEAPD-AVVAVPGQFFHLRLSSQWPLLRRPMSIYGIDEDRGWVEFLYHVRG--RGTALLAGLVPGDTLDLLGPLGRGFSLDSA--WRGILLVGRGAGLATLAPLAEQAVQSGMDVFAILSARTPDRLVSVDRLHELG-ARVATVTDVEGTSEVHVVEGMVREIRESVDAVFTCGSRRLTKLMQRLADTH--GQVALEENMGCGLGMCYCCVKPFFRE-VYPLRVCREGPVFSLAEVELMSAAITLRVNGQTYDVDVEPRWLLSDVLRHRLGLTGTHVGCEQGVCGACTVLVDGRPERSCLMFAVQAAGREITTVEGLTPAEGLSPVQAALQAHHGLQCGFCTPGMIVAVEALLRENPHPTEEQVREALSGNLCRCTGYQFIVDAVLDVAEK-----GGR
MPDQPHPARIIRTLPQISDHRLFQIRFEEENFDYRPGQFVMLSVVGG----EAPFSISSSPTRPGNIELCVRRIG--HVTNALFKLGANARVSVRGPYGNGFPMEKLE-KNNLLLVAGGLGMAPLRSLLWYALDNRSKVTLMYGGRNPDEMLFKYELLNLIDVNCLLTVDRDPSGCIGPVTELFTDLDSTQTYVAICGPDVMFKFVLKKLLERDRILMSLERNMQCGVGKCGHCMI-------GYKYTCLDGPIFTYWDAMIMNKTITLTVNGSLHTVEIEERVTLLDVLREKLDLTGAKLGCGVGQCGSCTVIMNGEAVTSCTVLAKNADGAEILTVEGLSDGYTLHPIQEAFIEAGAVQCGFCTPGLIMRTYDLLTKKPDASNEEIVEALNKHLCRCTGYETILEAVKLAQRKM------R
MWY-DELGKISYHTKIAPQIFLMKIKLPKISTSIHPGQFVNIQVNGAYPLLRRPISVYDVCPQEGELSIMYQVVG--RGTQILSSQAEGTRLKVMGPLGNGFSLDE---GQKVALVSGGIGIAPLYLLSKKLASNNCQPHLLAGFSGEEQVRLLQDFHELNNMNIKLATDDGSAGYHGQVTDLLKNFQEQIDMVVTCGPEIMMKKVVDLATRA--VKLSVERKMACGVGACLGCTCESV---QSYKHACIDGPVFWGNEVKLMNKKISFELNGKQVDVETKPNKRLLDLLRDDFNLTGVKEGCGEGECGVCTVIMDGEIVNSCMVLAPQAEGSKITTIEGVSNENELDVIQEAFIEQGAVQCGFCIPGMILSTKTLLDKNDTPSEEEIKTSISGNLCRCTGYTKIVDGVKQAAKYRR---GNG
M-HVPQIVEIVKIIDETPDVKTFHVRNENGPFDVRPGQLAMVSLLPG----EGMFSVSWQ-EEKEHLQFAIRRVG--LMTDELHSVGVGHKIGVRGPYGNGFPVEACQ-GKDMLFIAGGIGLAPLRSFIKYCLKHRSDIQVLYGARSYADLCFKDELDLWPDTEVFTTLDRPEEGHVGLIPSYLEELAPEGKVAVICGPPIMIKFALKSLEKMEQVITTLEMRMKCGIGKCGRCNI-------GSEYICLDGPVFNLAQLEWMK--IVFELNGIKQEIDCLPDSRVVDLLREELGHTGTKEACGSGECGACTILVDGVSKLSCLMLAAQLQGRSITTIEGMSSGKKLHPIQQAFVDKGAVQCGFCSPGMLMATVDFLQRNPAPDRQQIRTALSGNLCRCTGYQKIIDAVESAAAEMR---DEL
MR--LLTGRVTENAAVNAQVFRMGVRMDE-PFEFSPGQFVNIRVSEYDPLLRRPISISRI--DETTIEFLVKVEG--IGTRQMGQWSQGTRVDLIGPLGRGFDIEGFDKKAPLLILGGGIGTAPLKGLAQELADRGYEVYVLNGFKED---YGKEDFKCFE-YRVIDESKEPV-----YVTDYLLSHGIAFQGVFACGPMAMLRRVKEIFREG--VQISLEEKMACGVGACLGCAVKIKCGNHRYQKVCVDGPVFDASEVIFMDTPIRFTLNGDKVSIEAGAHETALTVIRERLSLKGTKEGCGMGECGACTILVDGKSVNACLMAAPQLEGRTVMTVEGLGREGKLHPLQEAFLEHHGVQCGFCTPGLLMSAQSLILETPRPTHKQVVEAISGNLCRCTGYQQIVDAIQYGADKTG---GEE
MKI-NEKGIILENKKISNNIHLLKIHAPKISIFSHPGQFAMLKIND--PFLRRPFSFAWTNKEKGEINFCIKVVG--EGTKYLSRKKPKEVLDITGPLGNGFPMVKDFEFKSIVILGGGMGAAPLVFLAKYCKDLKIEKIAFLGAKTKDEIILSDVFEETG-FKVNISTDDGSKGVKSSVLESLVSKIKKPFILYACGPKNMLKGLKKLNLK---IYASLEEKMACGIGACLGCAVKTS---GSYKRVCRDGPVFNINDIDFMK-EITVTVNGEKYTVNVKENKTLLQFLREDLFLTGTKEGCGAGECGACTVIMNGKAVNSCLVLAVEADGAEIITIEGIAKDSELSKIQKAFIKHQAFQCGFCTPGMIMSAKALLDRNPNPSEEEIKEAIAGNLCRCTGYFPIIDAIKDVAEGR----IEQ
MQE-RKICQIIETQCIGPDVYKIVIEKPQGWENIRPGQFFHIRAGEDWPLLRRPISVCEI--QGIGISFVVRKSG--KGTELLCSRKPGESLDLLGPLGNGFTI----EGEKVILVGGGIGTAPLLELCRIFKDK---VTVLLGFRAEP--YLVEVFQRYS-HHVKVATEDGSVGYKGYVTTLLEEEKRSMDMIYACGPEVMLKEVQRISRRY--SQLAMEERMACGVGACLVCSCKVKAG-WDYVRTCKEGPVFSGDEVMFMKHAINFILNREAVSIRIEPHITLLEMLREVFDLTGAKEGCGAGECGACTVLVNGKPLNACLMLAVEADGTEVLTVEGLANGTELDVLQQSFIDHGALQCGYCTPGMIMSAKALLMENPTPTEKEVIEAISGNLCRCTGYKKIVEAVMAVSQK-----NGK
MSETAPAATVLENREVARGTFLLRVAAPEIARRILPGQFVMVRGPGADPLLGRPFALYEVSGEPTSLDVVYLVIG--RGTAALSRRRPGDRVDVWGPLGNGFGPSSG--PGPAVFVAGGIGQTPFLALGREWLGRGPPATLLYGVRSADFLAGVEDFERAG-IGVEIATDDGSAGRPGFVTGLLEERGERPAKLVACGPPPMLAAVARLAGAH--CDVSLENHMACGFGACFSCVTPILQDDPDLRRVCVEGPVFPADRVDWMGATLRFTVDGRERSVATDPDRTLLDVLREDLGLRGTKYGCGEGQCGACSVLVDGRRMNACRTTVAKVEGRSIVTVEGLAKGEELHPVQRAFLEIGAYQCGFCTAGMIVAAVALLDVNPAPSDEEIVAGMDRNLCRCCSHPKIVKAVRRAAELAG---GAR
MAH-AFDAHVEEVRVPAPDHVEILLRH-EALAQAIPGQFAHVLTPG----LRRPISFSRLMPERHLAGILFRVVG--QGTAWLSRVEPGQTLNLLAPLGRGFTPPDP--DEPWCVVGGGVGIPPLYAATRQWGNQ---PAVILGARTRQDVLMADEFQPMA-ESLTITTDDGSWGTAGTVLGPLDRWSHPKGTLLACGPTGMLAEIWRRTAGW--VQLALEQRMGCGIGACLACVVTAEVGPPRYRRVCTEGPVFAREELVFMPEVVRLTVNGRPVERTVEPRLLLAHFLRDELGLTGTHVGCDTSQCGVCTVLMDGMPVKSCTVLAVQADQSAVVTVEGLGEPGALHPVQKAFWEKHGLQCGFCTPGALMLSAGLLQEKRDWQASEVREALDGLICRCTGYENIVRAVLEAQAWLTTAHGEG
MR--NYKTVILSNQEISSGYYRMRILVPEIGKVARPGHFVMFRVQTSLPLLRRPFGIFRTQPAKEYLEILYKVVG--QGTTIMSGLHEGDRVEVLGPLGRGFDMGTS--NTEKILVGGGIGLVPLYMLARELIKT---VRLLMGGRRRDDIIVVTEFERLG-VETYVSTEDGSLGEEGLVTQVLERK--PNADVYACGPMPMLEAVQRICATH--LQVSLEALMACGVGACLGCVVKGVGHTPRYLCTCKEGPVFRAEQLDWM---ITLNVNGRNHQVEVESDVPLLWVIREKLGLTGTKFGCGMSLCGACTVLVDGQATRSCVTPVSEVVDKKIVTIEGLS-E--THPVKAAWIEDQVPQCGYCHSGQIMGAVALLQENPKPTDSDIDDAMSGIICRCGTYQRIRRAIHHAAGTMA-RGGQS
MREVQVTGTVLTTRRVDA-YHALTVVAPGIAERFRPGHFVAVAVGGQTTLTRRAFSIHDVPDYSGTVEFVFTVRG--PGTAWLAERRARDTLDLVGPLGRPFPLPRD--PVTCVLVGGEYGSATLFAVADALQQRGCRVDFVLGAASADRVFGALRARRMG-ETTTLTTEDGSLGLRGRVTDVLPGVDVRADVVYACGPMPMLRGVTAVAVEF--VQVAVEERMACGIGVCMTCVLPVIGDDTRMVRSCVEGPVFRGERVRFM--RVSFTVNGRAETADVWEGESLLYVLRERVGLPGSKNACEQGECGSCTVYLDGVPVCACLVAAGQAEGREVRTVEGLAEGDRLDPVQEAFVECGAVQCGFCTPGLVVQAHDLIERIPRPSDAEIREALAGNLCRCTGYEKILDAVRLAAARKA---AAP
MNSVSKTAVIREITAEVSGVATYQLALTDASYRFESGQFNMLYLPGG----ESAISMSGDPAACETLVHTIRLAG--NVTRGIAALEVGDTLGLRGPFGTSWPREACR-GKNVILVAGGIGLPPLRPLIYQLLAQRKELHLLYGARTPEMRVYTREYDRWRGLEIRETVDRSSTGNVGVVPQLLERLDPAQTILLICGPDLMMRFTARAALQREQIWVSTERNMQCAVGLCGHCQL-------GPEFICKDGPVFRYDQIGLMAKIVTATVNGREEEFLCQPRQTLLEVLRNTLNLTGAKEGCSNGNCGACSVVIDGKAINTCMVLAVEADGANIETIEGLAPGDGLDPLQEAFLENAALQCGICTPGYIMAAKAFLDENPNPTEEEIRFSMAGNLCRCTGYDKIVRAIQQAAETRCCEKETV
MSHVQTRTRVVEQVQLAHDTYRIRVECPALAKQVVPGQFFMIRTAN--PILGRPFALYDTDGTPQGIDFAYHVIG--KATKLMVHWTPGDAVEIWGPLGNGFPVFE---GRRLLCVGGGIGYTPFLAVAREAAGQSESVTLLYGSRSRSHRADLSDFDGIPNFSVKLSTDDGSEGHHGFVTDLVQQEADRPDAVYCCGPEVMMRAVARLCEAA--CWLSLETPMACGFGACFSCVTRVKVDEWDYRRTCIEGPIFPASSLVLMGATVRFTVNGQAREVATDPERTLLDVLREDLGLLGTKYGCGEGLCGACSVLVEGRRMNACRTAVSKVEGRSVVTVEGLAKGEALHPVQEAFLELGAYQCGFCTAGMIVSAVALLDANPSPTDAEISAGMNRNICRCCSYPKIVKAVRRAVELAG---GVR
MPKFQENALILDHREVADRTWLMRLMSPKIALEARAGQFVMVRVRDGIPLLRRPLSFHRTFPEEGCIELLYRVVG--KGTLLLSKTVPGMNLDLLGPLGNGFDLPAPDARGPIALIAGGIGIAPLFDLMERIALSAFDMNLFYGTRTVAELLALSYFGALG-VRVHWSTDDGSFGHKGHVTRMFAQFAFRPESLYACGPLEMQFHVARWALAH--AQLSLESLMACGLGACLGCALPAASPDDGYVHVCMDGPIFPAGAVQWMCDKLRFVLNGESVEIEVRPDRRVVDLLREDFGLTGTKECCGSGECGGCTILVDGDCRLSCLMLAAQLHGREVVTIEGLSRNDRLHAVQEAFMEHGAVQCGFCTPGMVLAAVSLLARQPRPSREQIREGLSGNICRCTGYVKIVDAVEAAALKLA---DRR
MS-IPRPYRVVDRREETHDTVTLALDPAG-LERFVPGQFAMLYAFGG----EIPVSLSRAPGR-HRLMHTVRAVG--AVSRALCGLTTGAFVGVRGPFGTPWDIAAAR-GRDLLAIGGGIGLAPLRPLVDTVLAQPHRLNILAGARTPGDLL-QDEFPAWGSA---ATVDRPSDDRVGVVTTLLREARPGRTVAFLCGPEVMIRATARALIHHGHVQVSLERTMRCATGHCGHCQL-------GPLLLCRDGPVVGYDLAELMP-SHTFVLNGRPVTVDAPDDMPLLWVLRDKLGVTGPKYGCGVGVCRACTSHLDDAEFQPCTVSVKDCAGRRVTTIEGLADGEVLHPVQEAWLECDVAQCGFCQPGQIMTAVALLRRNPAPTDADIDQIQ--NICRCGTYPRIREAIKRAAA-------AG
MDKTFRRAKVLENREVAPGIFLLRVEG---DHSARPGQFYMLRAWE--PPLSRPLSVFDL--DPSGVSFLYKVRG--RGTRLLSRLSPGDELAALGPLGNGWKV-----EGRVALVGGGLGIAPLLLSAKSVPEA----DVYLGFPGKP--YLVEEFRKVA-EKVYVTSETGEGGERGLVSDLFSPE--GYDACFACGPLGMLKEVAKKCREA--LYVSLEERMACGLGACLGCTVPTK---GGPRRVCKDGPVFLAEEPCWMK--IRFRLNGKELELEVPPGRRLVDLLREDLGLTGTKEGCGEGECGACTVIVDGKPRLSCLTAAIQVDGKEVLTVEGLAKDGKLHPIQEALVETAGVQCGFCTPGFVMAAYALLLEKPHPSREEVRTWLSGNLCRCTGYEKIVDAVLLAAEWLN---GEG
MSK-KIFCEILENTEIAKNIYRIKIKKPVKDFNIKAGQFINIKCGEGDPLLRRPISIGLV--EGETMTIYVNKVG--KGTELLCSRKAGEFIDILGPLGNTFNMDIE--KGKVLIVGGGIGVAPLLELTKTLSEKNIDIKLILGFREEP--FIIEEFKKYT-KDIIVVSEKEGYDYKGYVTQPLENEKNKYDEVFTCGPEPMLKKVNEICKAN--VQLLLEERMACGIGACLVCTCKVKRSNWNYVRTCKDGPVFYGEEVIFMDVTIEIEVNGTKIVKNVTPSTTLLELIRNELNLKGTKQGCDNGNCGACTVLMDGKPVNSCITLAAQADGKKILTIEGLSKEGSLDPIQKAFVDKGAVQCGFCTPGMVMSAKGLLDKTSHPDEQEIREAISGNYCRCTGYTKIIEAIKYCSENIN---KEE
MAGVQVTGTVLTTRRVDA-YHALTVVAPGIADRFRPGHFVTVAVGGDSMLTRRAFTIHDVPDYGGTVELVFGVRG--AGTAWLADLRARDTLDLVGPLGRPFPLPRD--PCTCVLVGDEHGAAALFALADALQQRGCRVDFVLGAPSADRVFGALRARRMG-ETTTLTTEDGSLGMRGRVTDVLPGVDARADAVYACGPMEMLRGVTTVAVEF--VQVAVEESMACGIGVCMTCVVPVIGDDTRMVRACTEGPVFRGERVRFMNEHVTLTVNGVLREATVPGRRLLSDCLRHDLGLTGTHVGCEHGVCGACTVLLDGEPVRSCLTFAVTVDGHEITTVEGLARDGELSPVQRAFTECHALQCGFCTPGFLCTVTAFLRDNPVPTEEEALEAVAGNLCRCTGYQNILKAVHRAAELQA-AEEDR
MREVQVTGTVLTTRRVDA-YHALTVVAPGIVERFRPGHFVAVAVGGGTMLTRRAFSVHDVPDYGGTVEFVFTAGG--PGTAWLAERRARDTLDLVGPLGRPFPLPRD--PVTCVLVGGEYGSAMLFAVADALQRRGCRVDFVLGAASADRVFGALRARRMG-ETTTLTTEDGSLGMRGRVTDVLPGVDVRADAVYACGPMEMLRGVTAVAVEF--VQVAVEERMACGIGVCMTCVLPVIGDDTRMVRSCVEGPVFRGERVRFMV-EVRLRVNGADASLDLPPQVSLLDALRERLGLTGTKKGCDQGACGACTVLADGERINSCLALAVQYAGREITTIEGIAGDGPGHPLQAAFVRNDGLQCGYCTSGQICSAIGMLAEHAELTDDEIRERMSGNLCRCGAYNGIVDAIREFAAAQ----AER
MSLVRAGATIVENQAIALDTYRLRIADPELARRILPGQFVMIRTGAASPLLGRPFALYDVSGNAYSFDVVYLVIG--RGTASLAGRRAGERLAVWGPLGNGFGPPPG--PGPVVFVAGGVGQTPFLALGRDWLGTRGRATLLYGVRTAELLAGVDDFRKAG-IDVEIATDDGSAGRHGFVTQLLAERGERPSRVVACGPPAMLAAVARLVETH--CDVSLENHMACGFGACFSCVTPILQADPDLRRVCVEGPVFPADRVDWMGVRIRFNVNGRERTATTDPERSLLEVLREDLGLLGTKYGCGEGQCGACSVLLEGKRVFSCRLPAERVEGKSVVTIEGLAQGDALHPVQQAFLDEGAFQCGFCTAGMIIAAVALLAEKPKPTDAQIVAGMNRNICRCCSYPKIIQAVRRADDR-----KGG
MK--TSLSRIIENIKVAEGIYKMTLDV---DTKPVPGQFYMVKGLNG-YLLPRPISVHDY--YDGKLVLLYRISG--HGTDMMSRMKEDTEVQVLGPLGNGFDLEAI--KGKTAVIGGGIGTAPLYYLAKEMKKA---MDIYLGFKDI--VYSIEDFENTG-HSVTVATEDGSVGTKGFVTDCVDYD--KYRMVITCGPDIMMNKIIRTCVDH--IYASLEKRMACGVGACLGCVTETV---NGNKRVCKDGPVFNGKELILMENTIEITINGKKMTQQISPAMTLLDLIRKELNLKGTKKGCNNGNCGSCTVLMDGKPVNSCMTLAVQADGKNILTIEGLSDGSILHPIQESFIEKGAIQCGFCTPGMVISAKGLLDKNPEPTEDEIREGISGNYCRCTGYTKITDAVKHSAAVLRMEVDHE
MAQNQENAIITSVEQLSAENFRMGFHAPKIAAVAHPGQFVMVRRMGSTPLLRRPFCIHQVD-DDGGLQLYFKVVG--RGTKLLSQLTLGEELSILGPLGKGFAL---VNNRPACLVGGGLGIAPLLFLTRKLAEGADDIRVILGGRSRAEVPLVADFEQYG-VQVFSTTDDGSFVRKGFVTEVLQEQ--ADCQVYTCGPEAMMARVFEHCQEK--CQVSVEKEMACGIGACLGCCKTKA---GTYTHVCINGPVYNAEELQWMNMLITFTLNGEPVEVYVDPFELFVDVLRDKLHLTGTKKGCGEGGCGSCTVLVNGKAVNSCLLPAMRVIGTKVETIEGVESSKGLHPLQTSFIEKGAVQCGFCTPGMIMSSKALLDKNKSPSKDQIREAVSGNVCRCTGYVKIEDAIEDAARKLRKGEKYE
MH--LYRGIVLANDCIAEMYYHIKIQCAGLAKEVKEGQIIYIRCGT--PLLRRPFSIYRFDETEGIIEFVYIVKG--KGTEIIKTLRPGNEIDLLGPGGRCYELAAG--VKAICIIGRGVGIASVVSIAEKARKLGIHVTAILSGRTDNAIISRKLLSDIG-CDVIGVNDQENTSGPENVTQLLEEARYGIGQIFTCGSNRVGRLVRGISRKY--AYVSLEERMACGIGICYGCVCETK---NGYRTVCKDGPVFAIEEVVLMA--LELNINGVDYRLEVNPRLRLIDVLRDHLGLTGTKEGCGEGECGACTIIMDDVAINSCLILAYQARGKRILTVESLAQDGELDRLQKAFIDNGAVQCGYCTPGMLMSCKALLMRNSNPSEEEIRIAIEGNLCRCTGYTKIVRAVKDVVK--------K
MLQ-QVNAPVVWNRPLTGDYWLIEVEAPTIAGPLAPGQFVNIRIPG--PYLRRPFSVYRVSPDRRRLQVAYKVIG--DGTRLMTSLPEGGVCDVIGPLGRGFKLPAQ--AKHIAVIGRGIGIAALPTLVDAAADRGIAIHALLSARTTPNLVGLDIFSERG-CTVITHTDD----SVAQVTDHLIGLRHPFDAFYVCGSNRLARAVHALAERR--AEIAMEQHMACGFGDCHGCVIDVNLDRTAFREVCHYGPVFDTWEVVHM----QFHLNGRPVDFDGDKQTPLLWVIRDWTQLSGTKYGCGIAQCGACTVHIDGAATRSCILPVEAVEGRQVTTIEGLS-KDRSHPIQKAWIEKDVPQCGYCQSGMIMAAAALLKEFPKPTDSQINDTMT-NLCRCATYHRIREAIHAAAN--------A
MNEVQLTVEVVENVQLARDTYRIRFACPSLAASITPGQFVMLRLADMQPLLGRPLAMYDVDGAAVGIDVVYLVHG--KLTSKLARCAPGQRLEVWGPLGNGFPGQQ---VDHLIMVAGGIGQTPFVALGKEYLGRGASVTMCYGARSAEYLAGVEDFRACG-IDVKISTDDGSAGHHGLVTDLLNAASTAGVQIACCGPERMMESVATIAAQR--CWVSLETPMACGIGICFTCVAKVRQDDWDYKRTCVEGPIFAAEKIDWMAKLISAKINGEPREFACEPRQSLLEVLRDSLQLTGAKEGCNNGNCGACTVLLNGEPVVSCLVLALEAEGAEIETVEGIAAGGQLQPLQQCFLEGAALQCGVCTPGFLMTAKALLDRVPHPSEAEIRFQLAGNLCRCTGYDKIVRAVQAAAEG-----TNP
MNSVQRTVPIVLQRQLARDTFLLRLDAPDIASQAFPGQFVMIRQAGVSPLIGRPLAVFDT--DGQTLDVVYLKKG--KLTSRVSTLAPGQLIDIWGPLGNGFL-PKS--CDHLVMVAGGIGYTPFLLVALEALGQAEPVSLLYGARSADLFAGIPEFEATG-IDLRLATDDGSRGHHGRVTDLLQQVAGARLRVLCCGPEPMMHAVSEIAIAA--CEVSLETPMACGIGICFTCVAKVRDEQWDYKRTCVEGPVFPAEKIVWMASHVTTTINAQQMEFLCEPRQSLLEVLRDNLHLTGAKEGCNNGNCGACTVLLNGLPVNACLVLAVEVEGQKIETVEGLAEHGHLHPVQSCFLEGAALQCGICTPGFLMATKALLDKNPNPTEEQIRFNLANNLCRCTGYDKIVRSVQAAARQLQ---SSK
MAHVQTRAEVLSRTAEGS-YHRLVLRAPQAAPRVRPGHFATLACAD--RLLRRAFTIHRADPEAGTIELVIAERG--EGTRELARTRVGDRLDLIAPLGTPFPLPDG--PVSALLVAGGYGGAPMVALGEEIRRRGGQVGFILGAASADRLYGVEQARAIT-QDVLVVTEDGSAGLTGRVTDPLAQAAIDATVVHACGPMPVLRAVTATALDL--CHTAVEEAMACGVGICMTCVLPVVGADSRFVRSCTDGPVFDGARVRWMG-RYRLHVNGERREVDVPSETPLLWALREQLGLLGPKYGCGVGACGACTSLVDGQAARPCITTVAESQGRRITTIEGLS-EDGDHPVQRAWLELDVAQCGYCQPGQIMSTVALLAANPDPDDDAIDVALRDNVCRCGTYTRVRAAVRRAAQLKR---GDR
MTVTQARGRVVSRTPVGD-YHHLVIAVEGIAEHTRPGHFVALAVGGDSMLLRRAFSIYRTGRYGPTVEVVFAAHG--KGTRWMADLAPEDEIDVVGPMGRPFALPKE--KVACILVGGGYGSAPMFSLASALRERGSSAHFVLGAATTPRLFGVLEANRVG-SSVHVTTEDGSTGTRGRVTDVLEGLDVEAAVVYACGPMGMLRAVADLAEDA--SQCVVEESMACGVGVCMTCVLPVEGEDVRMVRSCVEGPVFRGDRVRWMK-SVTVTVDDVAYTDQVEPRMLLVQYLRERLGKTGTVIGCDTTNCGACTVHLDGRSVKSCTMFAVQADGHEVRTVEGLADGDDLHPMQKAFHEAHALQCGFCTPGMIMQSIDVVNEFGEADEQTVRENLEGNLCRCTGYQNIVKAVQAAAKEMSSEAGVA
MAAVQVTGTVLTTRQVDA-YHALTVVAPGIADRFRPGHFVTVAVGGGSMITRRALSIHDVPDYGGTVELVFSVRG--PGTAWLAGLRARDTLDLVGPLGRPFPLPRD--PCTCVLVGWEYGSAPLFALGDVLQRRGCRIDFMLGAKTADRVFGALRARRMA-ETTTLVTEDGSLGLRGTVIDVLPGVDTRADVVYASGPMPVLRGATAVAVEF--IQVAVEESMACGIGICMTCVVPVIGEDTRMVRACTEGPVFRGERVRFMP-RITVTVDGITYEQEVEPRLLLVHFLRDHLGKTGTPIGCDTSNCGACTVLMDGKSVKSCSVLAVQADGSEIVTIEGLASDGNWHPMQRAFHEEHALQCGYCTPGMIMAAIDLVRENPDPTEDEIRQGLKGNLCRCTGYCNIVRAVRRGAEEMR---AAR
MLQADAETIVLSHTAVNDEYRHLVLRAGRPATLAAPGQFFHLLCPAEDPYLRRPMSTYKADPEAGTLEFLYKVAG--LGTRALATLKPGDPFRVLGPLGVGFTLDDG--WRHIVVLGRGVGLATLAPLAEAAARKGIGVTAILSARRPDLVMSADRFGAIG-ADVRPVLDSDGSSAPENVREILAGLEGRADAIFTCGSNRLFRLAKDFARET--GQVALEQQMACGIGMCFCCVRKFEVD-LVDKRVCWDGPVFDLKEASWMSMAITLTVNGETLTRLVEPRETLADFLRRDLELTGTHTGCEMGVCGACLVMLDGLPAHACLMFAVQADGTRVETVEGLTGSAALADLQRAFHERNALQCGFCTPGMLISAEGLLARKAMPSREEIRDALSGNYCRCTGYEAIVDAIETVARRRAFAEEPA
MK--ALKVKVLKNAPLSLRTYVMELSAPDIAHSVKPGQFVMLKVSHTNPIGRRAFAVGDV--RGDNLYIFYDVVG--RGTYLLSSLPEGSHIELFGPLGKRTFLS----GDKHLLIGGGIGIAGLTLLGKELRKEGKKVFFVYGAKGKEHLGLKSWLEEEN-FEHLIFTEDGSEGRKGLVTEAVKEF-DRSWTVSACGPKGMLKSLKNLVEPS--LYLSLESRMACGWGVCLGCVVKGT---GNYLRVCYEGPVFRADEVCLMKERVSLTVNGVSHTLEVEPRTLLVYAIREILNLTGTHIGCDTSSCGACTVLMNGKAVKSCTVLALQADGAEIITVEGLASDSELHPIQEGFKEEHGLQCGFCTPGMMMVSCDILETEEELDEDKVRKLLKGNLCRCTGYQNIVKAILYAKEKSA---VTK
MLPVDEQADVLGNRTLSAEYNVVTLGAATIAAAARPGQFVMIKTKPGLPLLRRPFSIFEIDGTPHGIGILNKRIG--TGTGQLFDVRVGDRLGCLGPLGQPWPLVEP--PTTAWMVAGGVGLAPFATLAEALASRGVTTRLFYGARRGEDLYYAEWFADRG-VDLVLATEDGSRGAHGFITVPLDAAADQPIAIYCCGPTPMMQAVAQRAATA--AWVSLEQVMGCGMGGCYSCVVPVKTAHPHFLRSCTAGPVFAASTLEWMTQVVRFSVNGEARTFEGDAQTPLLWVLRDTLKLTGTKYSCGIGLCGACTVHMDGQPVRACATPVSSVAGKKIVTIEGLAPADDEHPLQTAWKKHQVPQCGYCQSGQIMQAAALLATRPNATEAQIETYMEPILCRCGTYQRIRAAIKDAQAAG----RQG
MEAAQRTATVLENVAVAHETFRIRLDDPEMARSILPGQFLMIRGGRGSPLMGRPFAVYDVSGTPTAVDVVYLVIG--RGTAALATLRAGDRVTIWGPLGHGFGPPP---EGPVVFVAGGIGQTPFLALGKWWLGHGRFATLLYGVRTAALAAGVDDFERAG-ITVELATDDGTAGHHGFVTQLLERRGERPAKVIGCGPPPMLAALSRLVARY--CDLSLENHMACGFGACFSCVAPIRQADIDLRRVCVEGPIFPAADVVWM---LELKVNGKLHSVDVSPETPLLWVIRETLGLTGTKFGCGMALCGVCTVHLDGEAIRSCVTPVSRAVGKEVVTIEGLS-ADLSHPLQAAWIAEDVPQCGYCQSGQIMSAAVLLRENPHPTDADIDDSMTGNLCRCGTYPRIRRAIHRAAEITV-KEEGK
MPKFVKEFNVIENSALNATNFLIKVQSDTEFPVIKPGQFVNIEVKEAQIFLRRPFSIFEVDYENNVISMIVKILG--RGSRKLTEVKVGSKLSMVYPLGKTFTYPSS--DDKILLIGGGSGVAPMLFLAKE----GLPVDILLGARSKEDHINVDSYKKYA--NLHYASEDGSLGEKGFVTQVFTNN--SYTKIYACGPDGMMRAIAKEAKAA--CEVSLENLMACGFGVCLCCIEPTT---KGNLCVCTDGPVFNINDLKWMKAKIEFTLNGKDVSVELEESKKLLWVLRTHFNLTGTKYGCGEGYCGACTVLINNSATRSCATTIGEVAGKNVITIEGLAQGEKLHPVQQAFADHDALQCGYCTPGMIMNAVGLLNDQPKPSREDIILGMEDNLCRCGAHNRILDAIEAAANEMQ---NGK
MEVADTQALVMSNTAVNGEYFHLTLAAAGLAMNAKAGQFFNIACPAKDPYLRRPMSVYRVVPSKGEIEFLYKVTG--AGTRGLATLRAGDSTAVLGPLGNGFELNPR--WKNIVVVGRGVGLATLAPLAEMAAERGIKVTAILSARSRGLVMSVERFAASG-ARVEVVTDEDGSSDPDNVERMLLRLKEGADAFFTCGSNRLMLLLKRVGATF--GQVAMEQQMACGLGMCFCCVRNFSAP-TEQRRVCVDGPVFPLSEASWM--HYALTINGKQYGVDVDDDTPLLWVLRDTVKLKGTKFGCGAGLCGACTVHVGGQAVRACQTAVSDVGNNAVTTIEGIGDTAIGARLQKAWLAVDVVQCGYCQAGQIMSAAALLAQNKAPSDADIDAAMDGNICRCATYSRIRQAIKQAASGADQQRKGA
ME--DHSLTVTQNTFLSGRLWLMKLKAPQLVHRIKGGHFLMLEVSSTYPMGRRAFAVGDV--RNDELLIFYDVVG--RGTGLMSQMREGDEVRVFAPLGKRLFYE----GNKHLLIGGGVGLAGLSLYGKELRDMGKEVVFVYGARSAEHLGMSDWLKEEG-FDFILFTDDGSAGRKGLVTEVLREF-GKDWRVSACGPKPMLKALRNLSQET--VFLSLEERMACGWGVCLGCVVKDP---GGYRRVCYEGPVFNAREVIFM----KLRVNGSLYEVLVSPETPLLWVIREHLKLTGTKFGCLKGLCGTCTLLVDGNPVRSCMTPVGSVLGREIITIEGIP---RDHPVKRAWKEVGVPQCGYCQSGQIVQAYALLKRNPKPTREEVVKSMNGNLCRCGTYPRIVRAVMRASEMM------R
MHASELDLRIKSNEPVNGEYRKLVLDAPVELERCHAGQFFHLLCPHGEPYLRRPMSIYGFYPELGELHFLYKVTG--EGTRALGFLEEGGTLNVLGPLGKPFAIEAN--WNHLVLLARGVGLATLAPLALEARRLNKRMTVICSARSPELLMSVDYFKDLG-ARVITVTDSEGTSATSNLETIIEGLDDGVDAFYTCGSNRMLKLLQQLGRRH--GQIALEQQMACGLGMCYCCVRPFQKN-VVQLRVCREGPVFDIQEATWM--EINLAINKHPISVSVDPATLLVELLREQLSFTGTHVGCDTSQCGACLVHFNGESVKSCTMLAVSADGGSVMTVEGLSVRANLHPMQQAFHENHGLQCGFCTPGMLMSAVDLVGRNPDPTETEVRGWLEGNLCRCTGYHNIVKSVIAGAAAMR---DAK
M------AEVVRNEPVNAEYRHLVVSCSEAAAQAQPGQFFQLLCPQGEPFLRRPMSLYGADPAERQVAFLYKVTG--AGTRGLDTLRTGDRLDIMGPLGVGFRLDPR--WRRIIAVGRGAGLATLAPLARAAKANGTEVTAIFSARRPELLVSVALFERHG-AEVIAVTDSESTSGPANVERILRREERGCDAFFTCGSSRLMRVQQRLAREF--GQVAMEQQMACGIGLCYCCVRDFNRD-IVSRRVCWDGPVFDLMEAP-M---AKLNINGRMLDVAVDGDTPLLWVIREQIGLTGTKYGCGVAQCGACTVHVDGVATRSCALPVSAVSAEQIVTIEGLS-PDGSHPVQKAWIAHDVPQCGYCQSGMIMAAAALLQANPKPSEADIANEMT-NICRCGTYTRVKAAILDVAASGT--LGRG
MG-HEVEARIKSHDWVNGQYRLIVLAAPDTVLDCRPGQFFHLLCPQRFPYFRRPMSIYSYDREKGELAFLYKVAG--AGTSAMAELETGDTLNIVGPIGQAFEIKPE--WQRPLLLARGVGLATLAPLARECASLGRSLTVICSARSPELLMSTELFRHYG-AEVITVTDAEGNSGVESLTGLIEGLSRGIDAFFTCGSARLTRMLQDIGSRH--GQVALEQHMACGIGMCHACVWPFRRA-AVNLRVCREGPVFDLQEA--MA-KVKMTVNGRQVGSECDDRTLLVHFLRENLGLTGTHVGCDTSQCGTCVVHMDGRSVKSCSILAAQAAGSDIVTIEGLASGGELHPVQAAFKANHGLQCGFCTPGMVMTSVDMIRRHGAADEATVRAELEGNICRCTGYHNIVQSVLAAAAEMG-KEAAE
MTGFEAVCTVKSNDLANDAYRLLVLDAPRHILKCQPGQFFHLLCPVQHPYLRRPMSIYSFDEEVGELAFLYKVEG--EGTKAMATLTPGDSFNVLGPLGVGYSIKPD--WNNLLLVARGVGLATLAPLAQEAARLGRKLTAICSARSEAALLSTEHFRRLG-TEVISVTDEDGSSSVDNLRRLIEAREEGVDAFYTCGSNRLLKLLQELGKKH--GEIALEQQMACGLGMCQCCVRPFRKG-IVQLRVCKEGPVFDLQEAGWM----KLTVNGTEHEVDADPNMPLLWLLRDLLNIKGPKFGCGVGACGACTVLIDGYPVRSCSYFAGDVDA-PITTIEGLAGKDALHPVQDAWIRHGVPQCGYCQAGQILAAVALLQDTPNPTDDDIDAAMT-NLCRCGTYPMIRAAIKDVANSDG---GGL
MTDIPFLSEIKEVIKHTDIEYTFRMTY---SGNVNPGQFFEVSLPKG----EAPISVSGI--GKDTVDLTIRRVG--KVTDEIFENYVGDTLFLRGPYGNGFDIQNYL-DKEILLVAGGTGLSPVKGLVDYFSANPKDFTLLVGFKSPKDILFKNDFAKWE-LNVIMTVDTPDDGKCGMVTQYIPDIKNENAVGIVVGPPMMMKCTIAELIKIENLWISQERKMCCGIGKCGHCKI-------DDTYVCLDGPVFNYTKG--MQNKVDCEVNGKPVSLHVSPDQTVVDVLRNELGLTGTKKGCDDGNCGACTILLDGKAAKSCSMLIGQVRNKKITTIEGVSNGEILHPMQQAFIDTFAIQCGFCTPGMILSGIAILNENPDADEEEIREGLHGNLCRCTGYVKIVEAVEIARDRMN-AKNEI
MSDVAELAEVVVNRTVNAEYRHLVVRCGAEAAGAAPGQFFQLLCPHGEPFLRRPMSLYGADPIRRQVEFLYKVAG--AGTRGLDTLRPGDRLDILGPLGVGFTLDPG--WRSIVAVGRGAGLATLAPLAQAAERRGTQVTALFSARRPELLVSVDLFREHG-ADVIAVTDSDSTSGPAQVERILRRLEGRCDAFFTCGSTRLMRVQQRLAKEF--GQVALEQQMACGVGLCHCCVRDFEVN-IISRRVCWDGPVFDLTEAP-MAHQMSLTVNGRAAPVSVDPDTPLLYVLRDDLGLHGPRFGCGLGQCGACTVHVDGRAVRSCITPVSSLKPEAIVTLEGLGSPETPHPVQAAFIAEQAAQCGYCINGMIMQSAALLNQNRKPDEAAIRQALAGNLCRCGSHLRIVRAVQRAAQSL-------
MKRAQFQVEVVANRALTGGYFVLELASEQDVGGAQPGQFVMLRGEWGRLLNGRAFSVLEA-IDARRFTVMLKVFG--RGTGKMREMQPGERMTVTGPLGRGFPQPDAQSGRKQLLVAGGVGLPPLHFHARRLVGRGKAVEMFYGGRSAAELVLTEALDEWG-VQTVLATDDGSRGVEGRVTVPLTARAGEAVEILACGPTPMLAAVRELGLAR--TSLCLEEMMACGFGVCLGCAVPVY---KPYKYCCTDGPVFDAKEVRWML-EVKLKVNGEERSVDVPEDVPLLWVLREELELTGTKFGCGQALCGACTVHVDGKARRSCVTAVGDVAGKAITTIEGLTQDGKLTVLQQAWVEGNVPQCGYCQPGQLMMAAALIRRCPKPTDAQIDATMSGSICRCGTYPRIRSAIHAATGQSE-DGGAK
MEVPDTQGVVISNAWVNRDYKHLVLDAGLPAAGAKAGQFFHLLCPSQDPFFRRPMSTYRADPATGRVEFLYKVTG--AGTRGLATLEAGDKLPMLGPLGVGFTLPAG--ARHIVVLGRGVGLATLAPLAEMAAQAKVGVTAILSARDAANLMSQERFAAIG-ATIIEVTDEAGTSAVENVERLLRELAGRADAFYTCGSSRLTLLMQRLGAEL--GEVAMEQQMACGIGMCYCCVRAFREG-LVSKRVCWDGPVFPLAEV--MKKAIHLMLNGTARRGACEPRMLLSDFLRHELGATGTHVGCEHGVCGACTVLIDGVASRACLTLAVQVQGRQVDTVEGLGDDGMLNDLQQAFRRNHALQCGFCTAGILMSCQDYLRRHPDPDEQDIRDMLSGHLCRCTGYTNIVNAVMETAAARREPPQGE
MP-EESLCPVISHKWVNSEYKHLIVDASPKALAVKPGQFFNLLCPSAGLWLRRPQSVYRIDRENRRVEFLYKCVG--RGTYGLATLEPGDELNMVGPLGVGFTIDPA--WQHIVVLGRGVGLATLAPISQLAREYGIGVTAILSARSTEFVMADDLFAKVG--DVIAVLDTDGTSAVERVEAILTGLKRRADAFYTCGSNRLLQLMKRLGKAH--GQVAMEQVMACGLGPCYVCVRTFEVN-KELRRVCIDGPVFDLQEAGWM--AVNFTVNGKAASSNAPPTTPLLWVIREDLKLTGTKFGCGTGLCGACMVHIDGKRAFSCQTQMSEVAGKSVTTIEGLS-PDSSHPLQKAWLAEQVPQCGYCQSGQIMSAADLLKQSPKPTRDQIVEHMSTNICRCGTYQRIVRAIERAVR-------EA
MEIHPELMRIVRRHTLTEDVKLFQVRPLQRSLDYLPGQFMMVSVMGG----EAPFSISSSPSRPGLLEFCIRSAG--SVTNALFRLKENSLIGVRGPYGNGFPVEKML-GHDLIIIVGGLGAAPLRSLLLYALDNRDLLYFLYGARKPSDMLFTDEFLSLRDLVPLLAVEEDDTGHSGMVTHLFKHVNPERTYAVVCGPPVMYKFVIEELLKFHQILMTLERRMKCGTGKCGHCAI-------DYTYTCLDGPVFSYWDVLIMKETFSFLLNENPTELTVDGGRMLLWVLRTDLGLTGTKYGCGEGHCGACTVLVDKEPVRSCRFPIEAVRGKEVMTIEGLSRNGDLHPLQKAFISHDAMQCGFCTSGMLISAYGLLIKNPQPTRAEMIRAMDGNLCRCGSYGRIIQAIQAAGQEMK---GVK
MSQYVEDATILAVERFPGEQFVLRLHAPECAASAVPGSFVHVRCDA--IPMRRPLSIMRVDSNAGWIEILFKVVG--GGLAMLGQRSRGDTVNLIGPIGRGFQPSPA--RPRSLLIGGGVGIPPMVFLAEHLHADAHAPLVLMGSEIPFPFRCMPLVEACG-YPSRLASLAGYDGFQGYVTELADRWELAEVEIFSCGPTPMLKAVASLARRY--CQVSLEEFMACAVGGCAGCTVLVQEE-PAMKRVCVDGPVFDAEKVFSM---IKFELNGKAVTATSPDDTPLLWVIRDELKLKGTKFGCGIAMCGACTVHLDGNAIRSCVTPVSVAAGRKVTTIEGLD-SAAGKALQQAWVAEQVPQCGYCQSGQIMQAANLLDTKPNPSDDDINSAMNGNLCRCMAYARIKKAIKVAAKR-----GEA
MDDTQFQVEIAANRRLTGGYFVLELASERAVADATPGQFVMLRGDWGRLLNGRAFSVLEP-IDRHRFSVLLKVFG--RGTALMQDMPVGAPMTVTGPLGQGFPAPTE--GRTQLLVAGGVGLPPLHFLARTLAATKAPPEMFYGGRTADDLVLTDDLERWG-IPTVLATEDGSRGVHGRVTAPLLARRAEPVELLACGPTPMLRALREIGLAH--TYLCLEEMMACGFGVCLGCAVPVY---KPYKYCCTDGPVFEAAQVRWM--SVKLRVNGQAHELEVDPETPLLWVLRDHLGLSGTKYGCGVAQCGACTVHVDGAPRRACVAPIGSLAGRQVTTIEGAS-GPHAEAVRATWEGLDVPQCGYCQAGQVMSAIALLERVPTPSDQDIDHAMSGNICRCATYVRIRRAIHSAAASIGEAEEER
M--KPFPVKIEDIKTETHDLKTFTFIFDHKAFSYTPGQFAMLSIPCG----EIPIGIASAPCEQGAVKFTVFKTG--KVTSFLHNMKKGDEMGIRGPFGNGFPLKEMK-DKNLLIIGGGFAFTTLRSLIKTLLGVRKDIDVVYGARNPGMLLYREELADWNDIHMHITVDTDDENHTGFVPTVVQECRNNNTMAIVCGPPVMIKFTRPVLTDLEEILMSLENRMKCGIGMCGRCNI-------GKELVCKDGPVFTLEELEFMK-DITLFVNKEQYSMTIPVNRTLLQVLRDDLELMGTKYGCGTGECGSCTVLMDDKPILSCLTLAAVMHKKNITTIEGLEEDGVLHPVQEAFVEKNAVQCGFCTPGMIMKSTALLAKNSNPTEAEIRSHLEGNICRCTGYVKIIDAVQYASKQM-----DK
MTRFVEDAEVLAHRAWPGEQFELRVRAPETAARARPGQFAHLRCAP--LPMRRPLSIQRVEPEAGVVEFLYKRLG--HGTRLLARREPGEALSLMGPIGQPFRVDEA--VHYPVLIGGGVGIPPMVFLAETLKDRSDVPAAFLGSEVPFPFHADARLEDWG-VPSRLASLAGLPGYEGYVTDLARAYERRRAAIFAVGPEPMLAAAARLGREL--TWVSLEEYMACAVGGCAGCTVRVEEP-PAMRRVCVDGPVFPAERVFPMT-AVSLKVNGEAREVDVPSDTPLLWVLRDNLDLTGTKYGCGIAQCGACTVHLDGQPVRACVTPVSEVGSREVTTVEGLS-ENRDHPLQRAWVAANVPQCGFCQSGQLMSAAALLERSPDPSDAEINAAMEGNLCRCGTYQRIRQAIRMAAQDMQ---EQG
M--KSETFKIVKKEKQTEDDCLFRLEPVGKKLSYEPGQFFQVSAPGG----EAPFSVCSY--DKEFIEFNIRGLG--DVTNHLLKLEPSDKICLRGPYGTSYPMEQLK-GNSLVIIGGGTGVAPLRGVLKYLEKHRADVHLFFGFRDPNEILFKKDMEQWN-FDLNLTVDKAPDSKVGLVTKIVEESNNKKKAVMICGPPIMIKFTILTLEKLDQIFVSFERRMKCGVGMCGHCMI-------SGLYVCKDGPVFRYDKV--MRRTITVAVNGREYTRVVEPRVLLVDFIRDELRLTGTHVGCDTSHCGACTVLLDGHSVKSCTMLAVQADGREITTIEGLSQQGRLHPIQEAFKAHHGLQCGFCTPGVVLAALELLQVENAPSEDRIRTAISGNLCRCTGYQNIVDSVAAAGEMMR---GKG
MIARQTVAEVIETQPAPEGYGFLTLRCPEIARDFIPGHFVHIRVPG----LRRPFSIQDADPVAGTLELFYKVVG--KGSKRLGQCRVGERLNLLGPIGAPFPI-----VGPAVLVGGGIGVAPLIGLAHRAAATGQATTLLMGQESAFSFLGLSVLEELG-IPSRLSRMKGGDGHAGLITEPLRAHRSDRPAVYTCGPTVMMRAVASVAQEF--CYASMEAHMACGVGGCAGCVIPLNTE-PAMKRVCVDGPVFDAASIDWM------TVNGQDVSARLEARTLLVQYLREGLRLTGTHVGCDTSQCGACVVHVDGKAVKSCTILASQCEGAQVMTIEGLAHGDKLHPMQEAFREHHGLQCGFCTPGMIMTAVDIAQRLGTPDEHTIREELEGNICRCTGYHNIVKAIDAGCQEMAHRQAAE
MR---FLPAAVERLQSLGRYVLLSYRWP--GEPPQPGQFVMARPAGSMPFLARPFSVYDY--EEGVASLLFEVRG--RGTALLAR--ASEEIEVSPPLGRGFSVCR---EGPAALLGGGVGVAPLRLLSRRLSERGVEHEVFLGFADAGLAAAAEGFPE-----PVVATMDGSFGVRGTVLDAAGDL-RRYRAVYACGPNPMLAAVGLA---A--AQLSVEERMGCGNGSCNGCVVPTR---KGYLRSCVEGPVFEAGELAWM--RLSCEVNGERYEIGVWEGESLLYVLRERLGLYGSKNACEQGECGSCSVYLDGVLVCSCLVLAGQAEGRRIVTVEGISGGEGLHPVQEAFVEAGAVQCGFCTPGLVVATHDLLSRNPDPTDAEIREALAGNLCRCTGYEKILDAVRLAAGR-------A
MDERLSRLRLHQRDAIGTAYHVLTFEA-ETPLDARAGQFAMVRSATGSPLLPRPMSLLTAG---DRPSILIKVVG--EGTQRMAHASTGEPFDLLMPLGRPWNACPP--DRRAVLVAGGVGVAPLLFLARELSANGKRPLALYGGRSTLDLPLDTELGA--CADLRVATEDGSRGTRGRVTVLLEEARGEQVKVYTCGPDAMMAAVARMCETR--CEVSLETPMACGYGVCLGCPVPRR---KSYLYACTEGPCIDAAAIDWM--TLRVRVNGTEHRLDVDPEMPILWALRDVLGLTGTKYGCGEALCGACTVHLDGEPVRACVTPVRRAEGRSITTIEGLS-PDGKHPLQQAWVELGVPQCGFCQAGQIMTAAALLARRPKPSDAEIDESLAGNLCRCGTYTRIRAAVRKAAGI-----GGE
MNVATHRCRVLSHRAVNARYRYLRLQAAPVALTTQPGQFYQLKCPVSEPFLPRPMSVYGTGPEPDTIEFLYNVTG--VGTRALATLAEGATLDIVGSLGNTFSLDTA--WQRVMFVARGVGLATMAPLVQRAAAAGLRLTVVMSARSEADLMRDEFLRSPQLADVHCVFDSDGSSSVEALEPRVRALAAPHDAVYTCGSHRLLMLLQRVLAEH--GEVAMEQRMACGMGVCLSCVRLFDCD-KQFLRVCREGPVFPIRDVDFM----EFQLNGRPFVFDGDDDTPLLWVIRDAAGLTGTKYGCGIGACGACTVHVDGEATRTCVLPVSAVAGKRITTVEALS-PTRSHPIQQAWIAKDVPQCGYCQSGMVMAAAALLRKHPRPTDAQIDEAMT-NLCRCATYHRIREAIHDAAK--------R
MAGLLQDAIVDANEALPGGHYLLRLTAPGIAARARPGQFVHLRCGP--LPMRRPLSILRATVHSGQIELLYKAVG--VGTRQLVTRQRGEAISVLGPIGKPFSPDPG--RPRVLAIGGGVGMPPMLFLAQTLRSPQPVPLLLLGSEVAFPFAALPLAEDWG-IPSRLASGQGFPGYEGHVTQLADAYVLAQTQIAACGPTPMLRAAAAVAARY--AQLCLEEHMACGVGGCAGCVVELATP-SAMARVCVDGPVFDAAAVYPM---TRVHVNGKTFEVDAEPDKPLLWVLREDLGLTGAKFGCGVGQCLACTVHLDGQPAPACMTPLAAVGARQVTTIEGLP-AEGSHPVQRAWMELNVVQCGYCQSGQIMAATALLARTPDPDDAAIDAALRGNLCRCGTYQRIRQAVKRAAVLAR---EPA
MGRDDYSAVLTSVELIGEDVVYLRARCPELACEVEPGQFILLRDPAGLPLLMRPFAVAGV--IGDDIEILLQVVG--RGTEMLAQRKPGDPLVVRGPMGRGFSKP----SSSPVYVAGTLGSAPLLFARDRFG-----GRFVLGVPNGRWESFVLWLKRRC-PELEVFSDDGSLGSKGNSLKGLSP---EDVSVMACGPGPMMAAMANMGLKD--CQVSMESRMACGIGACSGCVIETS---SGKKRVCADGPVFDLQEVVWMN--IQLTVNGQGRTVEISSEMRLLDLLRDVLGLTSVKEGCSEGECGACTVVMDGKAVTSCTVMAFQAEGSDILTTEGLARMGELDRIQQAFIDNDAVQCGFCTPGMIMSTKALLMHKENPTEEEARRALEGNICRCTGYIPIVKAVMDAARRLR---DSL
MALGEFIGTVVSNASVNDEYKHVVLKVHPHALRAYAGQMFHLLCPSGAVWMRRPMSVYRVDKANGQIEFLYKTEG--RGTLGMAKLGVGDDFNIAGPLGHGFTLEPS--WKNIVVLGRGVGLATLAPLSQLAAEQKVGVTAILSARHAGVVMSRDLFAGLG-ARVLTVLDTDNTSAVENVEKIVEGLEGKADAFFTCGSNRLLKLMQRLGKKH--GQVAMEQIMVCGIGACYVCMRTFEVD-KVLRRVCRDGPVFNIQEAGWMP-AVSMTVNGKAVTADVDPRTLLVQFLRENLRLTGTHVGCDTSQCGCCVVHLNGIATKSCTTLALQADGGTVLTIEGLAADGPLHPMQEAFRENHGLQCGFCTPGMVMTAVDMVRRKGNEDEHTIRQELEGNICRCTGYHNIVKAIAAGAKAMK---TPA
MSTVPQVYRVARARRELADTTTLEFVPLA-RPAFEPGQFNMLYVFGG----EAAISMSGDRSDERSFVHTVRNVG--AVSAALARLEAGATIGLRGPFGTGWPVVAAE-GSDIVIVAGGLGLAPLRPAIYDVLANRSHVVILVGSRNPKDLLYRQELERWRDVQIEVTVDHADAGHVGVVPALVARADPRETVALVCGPELMMRFTINALRDAERIYLSMERNMKCAVGLCGHCQL-------GPAFICKDGPVMRFDTIEIMV-EVQLRVNGADVRREVPDQMLLVEFLRETLRLTGTHVGCDTSQCGACTVHLDGVSVKSCTVLAAQASGGTVTTIEGLAADAPLHPVQNAFVQCHGLQCGFCTPGMIMSVGFYLREAPRLDEASICHALEGNICRCTGYVNIIEAVRHAAREMYTEGVKP
MA--SHRCRVAAHHAVNARYRYLRLQAADLASATPPGQFYQLRCPQTLPFLLRPMSVYGTGPAAGTVEFLYAVAG--AGTQALATLAEGQPMDIVGPLGRGFTLDAR--ARRVLLVARGVGLATMAPLVGQAAQAGLAIDVLLSARSPADAMPHELLRGAQ-ATVHAVFDSDGSSAVARVEPRLAAL--GCDAVYTCGSERLALLLRRLLQPH--AEVALEQRMACGMGVCLSCVRPFEQD-VALQRVCREGPVFPLREMGWM--QVSLSVNGRAVNLDAPPNTLLVTAIREHLQLTGTHVGCDTAQCGACTVHMNGRAVKSCNILLAQAAGAEITTIEGIAQDGTLHPMQAAFKECHGLQCGFCTPGMVMSAIDLCQQHPGADDQEIRHLLDGNLCRCTGYQNIVKAVKMGGQGMASATAAA
MTETPTRWRVLRRRRETHDTCTLELEPLD-GMAFRPGQFNMLYVFGG----EVPISISGDPAQPDRLVHTIRAVG--PVSTALCARKAGDVIGVRGPFGSAWPVEAAE-GYDVVVMAGGIGLAPLRPAIYHLLQHRGHLVLLYGARTPRDLLYVRELERWRDVQVEVTVDHAGAGHVGVVTTLLPRADPEETVAFVCGPEIMMRFAAKALMERERIYLSMERNMKCAIGLCGHCQF-------GPVFVCKDGPVFDFARVELMA-RFELLVNGTRHTVDVPPDMPLLWVLRDVLGLTGTKFGCGKALCGACTVHLSGTPVRSCVLPVSAVVGQPITTIEGLD-PEGNHPLQRAWRELNVPQCGYCQAGQLMTAAALLRQNPNPTDDDIIAAMGGNLCRCGTYHRIRQAIHRAAEIMR-QEGTQ
MRCLERSGILSEKVRLAREVYLLRFEVEGFMSSIMPGQFFMIGPCRKRPLLLRPFAVA--DKKGDTLEFLVKVAG--FGTNDIVRCEIGSPFHLRGPLGRGVF-KPL--GKSVALVAGGIGVAPLVFARKYYPEV---SKFVLGVPNGDWADVASWVKSEC-PEVVIACDDGTIGERGTAADVLLN-KWPIEEVWACGPVAMFKAIYAGLNG---ILGSFESRMGCGIGGCHSCSIPTK---NGMTEVCSCGPVLDVAEVCLMS-EVTITVNGTKHRLTVGPKERLLDTLRERLHLTGTKEGCGVGECGACTVILDGEAVHSCMVLTAQVDGSEVLTVEGLEVDGRLHPLQEAFIKHHAVQCGFCTPGMLMSAKALLDKNPNPTREEIKTAIEGNLCRCTGYEQIIEAIESVAKEPH---INR
MTALPRAFRITKVRRELADTFTLVLAPDDDVPPFQPGQFNMLYVPGG----EVPISISGDPAQPETLIHTTRAVG--AVTKAMWSLKAGQSIGVRGPFGSSWPVEAAL-GDDVVIVAGGIGLAPLRPLIHAVMARRAEVLILYGARTPDDILFDKQVRDWRDLSVHVTVDRATGTNVGVVTKLIKRGDPHHTTAYVCGPEVMMRYAADALVAKTNIWLSMERNMKCAIGFCGHCQW-------GGRFVCKDGPVFNHAAVDFMTVNVSMTVNGQSISRDIDPRTLLVTFVRDHLGLTGTHVGCDTSQCGACVVHLDGQAVKSCAVLAVQADGGTVDTIESLSADSPLHPMQEAFREHHALQCGFCTPGMVMAAVDLANRNPDPSVEDVHAALEGNICRCTGYDPIVTAVQAGARAMNHAQDNG
MA-LPYPVIIRKITVENEAIKTFELVFRNQAFAFRCGQFAELSVLGG----ECPIGIASSPMDEDLLQFTVKRAG--VVTGVLHSCEEGAAMGVRGPYGNGFPMELLE-GSNVVIVAGGFAFTTLRSLINYILENRARLTVIYGARSPGELIYKYDLDAWGDVKLHVTVDAGDERLVGYVPTILKEASSENAVAVVCGPPIMIKFSLPVLEELDRVLNSLEMRMKCGIGKCGRCNI-------GEKYVCKDGPVFTLEQLEYMA-FISLTVNGVREYVEVPSNMTLLALLRERLGLTGIKDGCSAGECGACTVLMNFEPVNACLTLAVEAEDAVILTVEGLAQDNRLDPVQKAIIDHGATQCGFCTPGILLSARALLDRNPSPSEWEIKDALRGNLCRCTGYVRIIRAIQEAASGGS---RSL
M---------------VDNNWLFTFRFTDEGFDHRPGQFVMLSIPGG----EAPISISSSPSRPEVLELCVRRVG--RVTDALYRLRSNDLVGIRGPYGNGFPVERIQ-GHDLLIAAGGLGMAPLRSLVWYVLDHRDRLTLMYGARTPETMLFRDELVSLVDLTCLLCVDADPKGPICRLPTLFDRVDPARAFAAVCGPPAVYRFVLQRLLDYDRILMSLERRMKCGIGKCGHCSV-------GYKYTCIQGPIFTYWDAMIMP-TYLLRVNGRTESVSAPPDMPLLWVLRDLLSLTGTKYGCGTGQCRSCTVHLDGDPVFSCLVPVDSVGTRLVTTIEGLS-DSGLHPVQRAWLTEEVVQCGYCQPGQIMTAVALLRQHPDPTDQQIDDAMSPVLCRCGTYNRIRQAIRRAARG-----EGA
MRETPTPYRVLEKRREQADSFTLELASINAGQNFRPGQFNMLYVFGG----EVPISISGDPANADRLVHTIRNVG--GVTNAMAGLNKGDVIGVRGPFGSAWPVKEAE-GDDVVIIAGGVGLAPLRPAIHHVLTDRSKFVILYGARTPRDIMFMPELMKWRDTQVEVTVDRTSNDNVGAVTKLIPRADRGRATVLVCGPEIMMRFAIAELDGSDSIYVSMERNMKCAVGFCGHCQF-------GGYFVCRDGPVFPYGKIELMSFPLSLTINGVARNITLDPRVTLLDLLRERLELTGTKKGCDRGQCGACTVLLDGRRINACLALAASCDGATVLTIEGVTDGDALHPVQAAFIAHDGLQCGFCTPGQIMSALGLIDEGQAGDPERVREGMSGNLCRCGAYAGITEAVLDAQRRLA-GRDAS
MSTAPHVATVVARTQESPGIFTLQVRLDDAAYRFAPGQFNMLYLYGG----EVPISIMSDPEERDVIGHTIRAQG--RVTLGLAKLQSGDKVGLRGPFGRGWPLQEVS-GCDVVLVTGGLGCAPVVSVIHYVLRRRERLVIVQGVKHAEDLIWREQYERWADTQVLVAASEGAAFHVGRVTELFGLADPDCAVAMMCGPEGMMHAAADSLLARSRLYLSMERNMQCAVGRCGHCQL-------GGSFVCRDGPVFNWGEVGFM---IKLDVNGKQHQLDVAPDTPLLWALRDTLHLTGTKYGCGQALCGACTVQVDGAPMRSCVTPVSAVAGRRITTIEAMDRDRVGKAVQDAWRKLDVVQCGYCQSGQIMSAVSLLRQNRRPSDDDIDNAMSGNLCRCATYVRIRAAIHEAAKAL------A
MSALPAVARVVGRRRETADVWTLEVAPPDGWAGFAPGQFNMLYLPGG----EVPISMSGDPAAPGPIRHTVRAVG--AVSAALAALRPGAAVGLRGPYGSAWPVAEAA-GADVVVMAGGLGLAPLRPALYRLRAERARVALLYGTRSPADILFRRELERWRDLEIEVTVDRAAGDSVGVVTRLLPRIEPVSSVALVCGPEVMMRFAADALLDAPRIHLSMERNMRCAIGQCGHCQF-------GADFVCKDGPVMSYDRLELM---IDLTVNGRAERHDGDPAMPLLWYLRDSLGLTGAKYGCGVGLCGACTVHVEGEAVRACMTSVGDAAGKAVVTIEGLD-PAGDHPLQKAWRQLSVPQCGFCQAGQIMQAAALVATNPAASPDEITEAMSGNICRCGCYQRIHAAVRQVV-------GGA
M--LPLEAEVVERIQETPTIVTLRLRLTDPRFYCAPGQFNMLYLYGG----EVPISIKSGPQSFDQLDHTIRAVG--RVTRALVKLEPGDKLGVRGPYGRGWPLNQAG-GKDVHIITGGLGCAPAVSVVHELLRQRSLISIVQGVKHSDDLIWRDQYEHWADTHVLLAADQADASHTGMVTGLLDQLDTTRSLAMLCGPEPMMRASAERLIELEQIWLSMERNMQCAIGHCGHCQF-------GAAFVCKDGPVFNYPAVGFM--EYQLKINGRMRSLNAEPGTPLLWVIRDELALTGTKFGCGVASCGACTIHLNGNPTRSCITPVESAVGGEITTIEGLD-DPISAAVQSAWREKDVVQCGYCQSGQIMSAVGLLRQNPRPSDEQIDSFMSGNVCRCATYVRIKDAIKLASDTL-----EA
M--DPYPVTIKEIKTETADLKTFTFAFIHQAFSYRSGQFAMLSVPRG----EIPIGIASAPSEKGIVKFTVFKTG--KVTTFLHNMKQGDVMGIRGPMGNGFPLEQMT-KKNLLIIGGGFAFTTLRSTIITLMDVRDQIDVVYGARNPGMLLYQDELDQWCGINMHITVDEDDPDHTGFVPAVAGECESGNSVAIVCGPPVMIKFTRPVLADLENILMSLENRMKCGIGMCGRCNI-------GQELVCRDGPVFTLAYLEFMKKLIQMTINDRAYEVAVEPNKTLADLIRYDLGLTGTKKGCDTGDCGACTVILNGDPVNSCLVLAVQADNAVIETIEGLSTDDGLHPLQQAFVEKGAIQCGFCTPGMILSAKNLLDKNPAPTEAEIREGISGNLCRCTGYQKIFEAIEST---------RS
MVALPQPYRVERRRRELVGAVTLELAPLV-RPDFAPGQFNMLYVFGG----EVAISLSGDAERGTTFVHTVRNVG--AVSGALTRLEVGASVGVRGPFGRGWPLTGAE-GADLLLVAGGLGLAPLRPALYAILARRERVLIMVGSRSPEDILYRRELEHWRDLEVLLTVDHADADHVGVVPALIPHADPARTLALVCGPEVMMRFAANALLAAGRIHLSMERNMKCAVGQCGHCQF-------GPFFVCKDGPVLGLDRIEIM---ITLNLNGKDHSLDVPQDMPLLWAIRDVAGYSGTKFGCGMGLCGACTVHVDGQATRACVTPVSVAVGKKVTTLEALHADPVGQALQAAWLELGVAQCGYCQGGQLMTATALLKGNPNPDEAQIETAMAGNVCRCGTYNRIRAAIQVAAGKLR--ESRA
