# Supplementary material for: Inter-protein residue covariation information unravels physically interacting protein dimers
Source: BMC Bioinformatics. 2020 Dec 17;21:584. doi: 10.1186/s12859-020-03930-7 (PMC7745481; doi:10.1186/s12859-020-03930-7)
Supplement: Supplementary file 5 — Additional file 5. Final ER-MSAs at different ASA thresholds. Available on Mendeley data (http://dx.doi.org/10.17632/9bk2r55286.1). [file 12859_2020_3930_MOESM5_ESM.zip › Additional file 2/Final ER-MSAs/Negative ER-MSA dataset/ASA0.0/paired_MSA/1fm0-D-1zun-A/MSA_IDs.txt]

sp|P30748|MOAD_	sp|Q87WW0|CYSD_
tr|A0A1H4BWY0|A	tr|A0A1H4AFC8|A
tr|Q32I53|Q32I5	sp|Q32CH8|CYSD_
tr|D4BBI0|D4BBI	tr|D4BH44|D4BH4
tr|I2BAZ4|I2BAZ	tr|I2B628|I2B62
tr|A0A089PVB5|A	tr|A0A089PIL9|A
tr|E9CKC5|E9CKC	tr|R4I0K2|R4I0K
tr|A9MIU4|A9MIU	sp|A9MF23|CYSD_
tr|H5V7C7|H5V7C	tr|H5V0G9|H5V0G
tr|A0A0G4JYR0|A	tr|A0A0G4JWX9|A
tr|A0A085HKK0|A	tr|A0A085HLC2|A
tr|Q6D3D0|Q6D3D	sp|Q6D1A5|CYSD_
tr|G9Z588|G9Z58	tr|G9Z3E0|G9Z3E
tr|A0A1S8YIZ1|A	tr|A0A1S8YKH8|A
tr|A0A0G3CPT4|A	tr|A0A0G3CV43|A
tr|E0SKA8|E0SKA	tr|E0SDJ8|E0SDJ
tr|A7MJ07|A7MJ0	sp|A7MJ68|CYSD_
tr|A0A0J8YVG7|A	tr|A0A0J8YGY8|A
tr|A0A0A3AUY2|A	tr|A0A0A3AVB0|A
tr|A0A0N1KHF7|A	tr|A0A0N0ZAN7|A
tr|W0LH94|W0LH9	tr|W0LH36|W0LH3
tr|Q6LT39|Q6LT3	sp|Q6LM68|CYSD_
tr|G8QJP5|G8QJP	tr|G8QI01|G8QI0
tr|A0A085GGF1|A	tr|A0A085G424|A
tr|A0A0J8VJV1|A	tr|A0A0J8VN60|A
tr|H2IVT2|H2IVT	tr|H2IV89|H2IV8
tr|A0A071LTQ7|A	tr|A0A071M151|A
tr|U3TUJ4|U3TUJ	tr|U3U4X5|U3U4X
tr|U4V8W1|U4V8W	tr|A0A177HDE0|A
tr|J6U9T2|J6U9T	tr|J6UD27|J6UD2
tr|A0A1E4HTT1|A	tr|A0A1M3PWH4|A
tr|W0SJG5|W0SJG	tr|W0SBU3|W0SBU
tr|A0A097R415|A	tr|A0A097R5Q4|A
tr|A0A0F2RGV8|A	tr|A0A0F2S4Q1|A
tr|K9HPY4|K9HPY	tr|K9GP42|K9GP4
tr|A0A1X4IZI3|A	tr|A0A1X4IUF1|A
tr|G8ALZ8|G8ALZ	tr|G8B1F7|G8B1F
tr|C4LFJ9|C4LFJ	tr|C4LAG4|C4LAG
tr|A0A0F5ZRH0|A	tr|A0A0F6A1V0|A
tr|A0A1M4N236|A	tr|A0A1B7Z915|A
tr|A0A165EXJ2|A	tr|A0A161R518|A
tr|A0A1J5CJK9|A	tr|A0A1J4S421|A
tr|H2FWH9|H2FWH	tr|H2FUG7|H2FUG
tr|R8AVY5|R8AVY	tr|R8AM82|R8AM8
tr|Q0FA05|Q0FA0	tr|A0A1Q4CWM0|A
tr|A0A0J8GTR7|A	tr|A0A0J8GLX7|A
tr|A0A1Y5TG50|A	tr|A0A1Y5T068|A
tr|A0A0J6NR77|A	tr|A0A0J6NI85|A
tr|A0A1Y6CN02|A	tr|A0A1Y6BMP2|A
tr|A0A0X8GQ32|A	tr|A0A0S4P7T4|A
tr|A0A0K1J4T4|A	tr|A0A0K1JBY3|A
tr|A0A090IDF6|A	tr|A0A090K4E5|A
tr|A0A0N8K7Y3|A	tr|A0A0P7WQ85|A
tr|Q2RQI4|Q2RQI	sp|Q2RS06|CYSD_
tr|A0A1F4HC30|A	tr|A0A1F4GGR3|A
tr|A0A086WEY0|A	tr|A0A0Q6VII8|A
tr|A0A1H8IPU4|A	tr|A0A1H8N8R2|A
tr|Q2YN37|Q2YN3	sp|Q2YP46|CYSD_
tr|K4KWI3|K4KWI	tr|K4KFM8|K4KFM
tr|A0A117S5K6|A	tr|A0A1B6Z9I2|A
tr|A0A0U2ZI26|A	tr|A0A0U3B1Q5|A
tr|W6KCF6|W6KCF	tr|W6KBY0|W6KBY
tr|Q5NYC7|Q5NYC	tr|Q5P512|Q5P51
tr|D3RUJ3|D3RUJ	tr|D3RNJ5|D3RNJ
tr|A0A1M3MIH2|A	tr|A0A1M3AY11|A
tr|A0A0T2YCZ9|A	tr|A0A167IFV2|A
tr|G8PGG5|G8PGG	tr|G8PH29|G8PH2
tr|A0A0Q4FT30|A	tr|A0A0Q4GCP1|A
tr|F5RET0|F5RET	tr|F5R7A5|F5R7A
tr|C7RBV3|C7RBV	tr|C7RAR1|C7RAR
tr|A0A1Y1SP01|A	tr|A0A1Y1SQ81|A
tr|A0A1G0JTJ6|A	tr|A0A0S7Z2G4|A
tr|A0A1R1LLJ2|A	tr|A0A1R1M2R4|A
tr|A0A1G3HTZ9|A	tr|A0A1G3H9L6|A
tr|B6BU69|B6BU6	tr|A0A0N1KYR2|A
tr|B5JRW1|B5JRW	tr|F3LEX4|F3LEX
tr|F3KQT5|F3KQT	tr|F3KR48|F3KR4
tr|A0A1F3A5K9|A	tr|A0A1Q3KZ34|A
tr|A0A126R6D1|A	tr|J2D235|J2D23
tr|A0A0B4XPK3|A	tr|A0A0B4XN55|A
tr|A0A127ERM2|A	tr|A0A127F1S0|A
tr|A0A1A6DZ10|A	tr|A0A1A6DY42|A
tr|A0A0B2BMV1|A	tr|A0A0B2AMX2|A
tr|I3I5C1|I3I5C	tr|I3I432|I3I43
tr|A0A1F8VN00|A	tr|A0A0R0MFR5|A
tr|A0A1U9JQY7|A	tr|A0A1U9JLV1|A
tr|C1D9S4|C1D9S	tr|C1D889|C1D88
tr|A0A0N0IGL9|A	tr|A0A0Q5Q8Z7|A
tr|A0A1C7P5D4|A	tr|A0A1C7P847|A
tr|A0A1B1PP87|A	tr|A0A1B1PZ11|A
tr|A0A1A9F3H0|A	tr|A0A1A9ETV6|A
tr|Q2SA05|Q2SA0	sp|Q2SBG0|CYSD_
tr|A0A147HA16|A	tr|A0A147H7M4|A
tr|A0A0K6IW78|A	tr|A0A0K6IUF7|A
tr|A0A0Q4YE62|A	tr|A0A0S9MSK4|A
tr|A0A1W7A004|A	tr|A0A1W6ZY02|A
tr|G2J249|G2J24	tr|G2IVS4|G2IVS
tr|A0A1A6FPP3|A	tr|A0A1A6FFW3|A
tr|J3C583|J3C58	tr|J3HKX7|J3HKX
tr|F4GC11|F4GC1	tr|F4G6Q1|F4G6Q
tr|A0A1R1I7G9|A	tr|A0A1R1I0W9|A
tr|A0A127K143|A	tr|A0A127JNR4|A
tr|V4QTV2|V4QTV	tr|V4RCL2|V4RCL
tr|Q0G3D6|Q0G3D	tr|Q0G238|Q0G23
tr|A0A1M3BW60|A	tr|A0A021X1S1|A
tr|A0A1N7K2C5|A	tr|A0A1N7LUK2|A
tr|A0A0C5J9G8|A	tr|A0A0C5JCW9|A
tr|A0A1G7DJM4|A	tr|A0A1G7F9A2|A
tr|A0A1G3E6A5|A	tr|A0A1G3DXG6|A
tr|A0A101K1R0|A	tr|A0A0N0JST2|A
tr|F2J0G9|F2J0G	tr|F2J573|F2J57
tr|A0A1U7JLC2|A	tr|A0A1U7JG52|A
tr|W0DZ53|W0DZ5	tr|W0DZZ9|W0DZZ
tr|A0A0Q6LDR7|A	tr|A0A0Q6LHD0|A
tr|A0A1Q6CE82|A	tr|A0A1Q6CDY8|A
tr|A0A0M2R7S2|A	tr|A0A0M2R972|A
tr|A0A0Q7U2W7|A	tr|A0A0Q7TPE4|A
tr|A0A0D8D006|A	tr|A0A0D8D4L0|A
tr|E2CIG3|E2CIG	tr|E2CRZ8|E2CRZ
tr|J7Q720|J7Q72	tr|J7QR30|J7QR3
tr|A0A135HX21|A	tr|A0A135HQF2|A
tr|G5ZZJ1|G5ZZJ	tr|G6A208|G6A20
tr|A0A011TAV8|A	tr|A0A011VP20|A
tr|A0A1M7ZGY3|A	tr|A0A1M7ZKY2|A
tr|A4BI42|A4BI4	tr|A4BC94|A4BC9
tr|A0A059KMS4|A	tr|A0A059KIX0|A
tr|A0A1X0SZ28|A	tr|A0A1X0T5C5|A
tr|A0A1V0KUT3|A	tr|A0A0S2JGS9|A
tr|A0A1V8RJ62|A	tr|A0A1V8RNT0|A
tr|C5BQE7|C5BQE	tr|C5BID8|C5BID
tr|G0A931|G0A93	tr|G0AAP0|G0AAP
tr|A0A136HDT2|A	tr|A0A136HGP0|A
tr|Q11GV5|Q11GV	sp|Q11K42|CYSD_
tr|A0A081MEM1|A	tr|A0A081MGU7|A
tr|S6HMT8|S6HMT	tr|S6GR97|S6GR9
tr|A0A1K2HC55|A	tr|A0A1K2HMQ6|A
tr|E3I533|E3I53	tr|E3I2M6|E3I2M
tr|E3F1A4|E3F1A	tr|E3EY14|E3EY1
tr|A0A176H4D5|A	tr|A0A166GKH6|A
tr|A0A1E2RXV3|A	tr|A0A1E2RY56|A
tr|A0A0M2VFN7|A	tr|A0A0M2VJX2|A
tr|A6GQ82|A6GQ8	tr|A6GTA9|A6GTA
tr|J3D683|J3D68	tr|A0A068Z1A3|A
tr|A0A0K2D9D7|A	tr|A0A0K2DKW1|A
tr|A0A1N7MH17|A	tr|A0A1N7NMQ0|A
tr|A4G6Z7|A4G6Z	tr|A4G7N9|A4G7N
tr|A0A098TB16|A	tr|A0A0F7PJC5|A
tr|A0A0H5BFF8|A	tr|A0A0H5BDG3|A
tr|C7RIG2|C7RIG	tr|C7RM16|C7RM1
tr|A0A1J0TFA8|A	tr|A0A1J0TDZ3|A
tr|A1WLA2|A1WLA	tr|A1WQX8|A1WQX
tr|A1SWP4|A1SWP	sp|A1ST25|CYSD_
tr|A0A1E4DZE4|A	tr|A0A1E4G6B2|A
tr|A0A0F3KKL3|A	tr|A0A0F3K177|A
tr|N0AWT4|N0AWT	tr|A0A1B8W8D2|A
tr|C1DPC4|C1DPC	sp|C1DQ71|CYSD_
tr|A0A1E4C570|A	tr|A0A1E4C2S8|A
tr|K6Y8M1|K6Y8M	tr|K6YQB2|K6YQB
tr|A0A1M5JE04|A	tr|A0A1M5RCK2|A
tr|A0A1S1SK46|A	tr|A0A0Q9EC20|A
tr|M5DWT2|M5DWT	tr|M5DW89|M5DW8
tr|A0A0U3E8W2|A	tr|A0A0L0J7P1|A
tr|A0A0N7J8P0|A	tr|A0A0P0MG82|A
tr|A0A1E4IM86|A	tr|A0A1E4PWP0|A
tr|K6Z302|K6Z30	tr|K6YDC5|K6YDC
tr|A0A0M9GPL5|A	tr|A0A0N0E6E6|A
tr|A0A1A9HG38|A	tr|A0A1A9HTB3|A
tr|G2DYH8|G2DYH	tr|G2DZQ9|G2DZQ
tr|J2LJ67|J2LJ6	tr|J2W937|J2W93
tr|K6YHF7|K6YHF	tr|K6YL46|K6YL4
tr|A0A1W1XX45|A	tr|A0A1W1Y214|A
tr|A0A0H1AR49|A	tr|A0A1B3W7X7|A
tr|I9DQ01|I9DQ0	tr|I9P354|I9P35
tr|C3M9E2|C3M9E	tr|C3MIE0|C3MIE
tr|Q0BQB8|Q0BQB	tr|Q0BR07|Q0BR0
tr|B2ICS0|B2ICS	tr|B2IB30|B2IB3
tr|A0A1E4JYE5|A	tr|A0A1E4L0A5|A
tr|A0A0P6VRK3|A	tr|A0A0P6VS32|A
tr|A0A1D9BG06|A	tr|A0A1D9BED6|A
tr|R4YK26|R4YK2	tr|R4YPT2|R4YPT
tr|A0A0J5JHF6|A	tr|A0A0J5GE03|A
tr|A0A095AUD8|A	tr|A0A0W1ESJ4|A
tr|Y0KGZ0|Y0KGZ	tr|Y0KGX7|Y0KGX
tr|A0P6L7|A0P6L	tr|A0P6K7|A0P6K
tr|A0A1G1F8F5|A	tr|A0A1G1FXK3|A
tr|A0A1M3N3T1|A	tr|A0A1M3MYP2|A
tr|A0A0A0DMN7|A	tr|A0A0A0DTV5|A
tr|A0A0N0GKX8|A	tr|A0A0N1JSJ8|A
tr|A0A1X1QMT6|A	tr|A0A1X1QN16|A
tr|A0A1F9FQ30|A	tr|A0A1F9BB48|A
tr|Q602K9|Q602K	sp|Q604B7|CYSD_
tr|A0A1F2Y7F7|A	tr|A0A0R2PBV9|A
tr|B8ESR5|B8ESR	tr|B8ELU4|B8ELU
tr|C6WVH8|C6WVH	tr|C6WVG3|C6WVG
tr|A0A0P7HQV4|A	tr|A0A0P7GFJ3|A
tr|A2SG18|A2SG1	tr|A2SFX3|A2SFX
tr|A0A0Q7SX22|A	tr|A0A0Q7SK76|A
tr|A0A017T808|A	tr|A0A017SU42|A
tr|A0A0C1UEP0|A	tr|A0A0C1UEA2|A
tr|A0A0Q6BLU0|A	tr|A0A0Q6BLV4|A
tr|A0A1Y6DC15|A	tr|A0A1Y6D3X5|A
tr|A0A1G4A2E1|A	tr|A0A1Q4FI48|A
tr|A0A0G3BR78|A	tr|A0A0G3BQ86|A
tr|G4E616|G4E61	tr|G4E4W8|G4E4W
tr|A0A177R419|A	tr|A0A142YKP5|A
tr|A0A0B5AHX3|A	tr|A0A0B5ANF4|A
tr|A0A0K8NYT4|A	tr|A0A0K8NZ65|A
tr|A0A160DU18|A	tr|A0A160DXB3|A
tr|A0A0U2TJN5|A	tr|A0A0U3DPF6|A
tr|A0A1G0NQL2|A	tr|A0A1G0QNJ1|A
tr|A0A136JUZ2|A	tr|A0A1F2TA90|A
tr|I2GE56|I2GE5	tr|I2GGK9|I2GGK
tr|Q21HG0|Q21HG	sp|Q21IS4|CYSD_
tr|C8NAQ2|C8NAQ	tr|C8NBR5|C8NBR
tr|D5BW53|D5BW5	tr|D5BVS9|D5BVS
tr|R9PT97|R9PT9	tr|R9PKY4|R9PKY
tr|Q1MYT9|Q1MYT	tr|Q1N3C6|Q1N3C
tr|A0A0R0LSI7|A	tr|A0A0R0LGV7|A
tr|A0A0F3IGB3|A	tr|A0A0F3IKL4|A
tr|X2HA24|X2HA2	tr|X2HB65|X2HB6
tr|A0A143PVY8|A	tr|A0A143PL42|A
tr|A0A1W6EEK3|A	tr|A0A1W6E9X7|A
tr|H1G512|H1G51	tr|H1G3K1|H1G3K
tr|A0A1E4ZWM4|A	tr|A0A1E4ZQN7|A
tr|A0A1C2G1M8|A	tr|A0A1C2G0E4|A
tr|A0A1Y6C3H8|A	tr|A0A1Y6C046|A
tr|W0PDS6|W0PDS	tr|W0PEX5|W0PEX
tr|G6F233|G6F23	tr|G6F1G0|G6F1G
tr|A0A0C1Y839|A	tr|A0A0C1U0H0|A
tr|U7U960|U7U96	tr|U7UCD5|U7UCD
tr|B5JMX9|B5JMX	tr|B5JGZ8|B5JGZ
tr|A0A1F8STP9|A	tr|A0A1F8SBZ0|A
tr|G3IQW7|G3IQW	tr|G3IUG7|G3IUG
tr|A0A1T4Y655|A	tr|A0A1T4VRN4|A
tr|W8KKF8|W8KKF	tr|W8KV48|W8KV4
tr|A0A1L6L021|A	tr|A0A1L6LC29|A
tr|A0A099CSS8|A	tr|A0A099D1D3|A
tr|B1ZXL4|B1ZXL	tr|B1ZSB3|B1ZSB
tr|A0A142XTK8|A	tr|A0A142XG28|A
tr|A0A0F6W942|A	tr|A0A0F6W782|A
tr|A0A1M6AWP8|A	tr|A0A1M5SVP7|A
tr|A0A127B5S6|A	tr|A0A0H4VL10|A
tr|W8X0H5|W8X0H	tr|W8WU72|W8WU7
tr|A0A1B1YTY5|A	tr|A0A1B1YTS9|A
tr|A0A1S2VLR0|A	tr|A0A1S2VLF7|A
tr|A0A095ZAL8|A	tr|A0A096BAA0|A
tr|V5BQU5|V5BQU	tr|V5E3C6|V5E3C
tr|A0A076HQQ6|A	tr|A0A126PD91|A
tr|A0A1U9K1P6|A	tr|A0A1U9K0W8|A
tr|A0A1B1AHJ3|A	tr|A0A1B1ALQ8|A
tr|A0A1C3JYE0|A	tr|A0A1C3K8B1|A
tr|A0A1T5IUZ3|A	tr|A0A1T5M7Q0|A
tr|E8UYB3|E8UYB	tr|E8UZP7|E8UZP
tr|F4KRQ5|F4KRQ	tr|F4L5G7|F4L5G
tr|A0A1V8MB01|A	tr|A0A1V8MAA6|A
tr|A0A0W8EIX9|A	tr|A0A0W8ECJ4|A
tr|A0A1D8AV30|A	tr|A0A1D8ATG3|A
tr|A0A148N586|A	tr|A0A148N811|A
tr|A0A1V1Z187|A	tr|A0A1Q4WAK0|A
tr|I2EUC0|I2EUC	tr|I2EZG3|I2EZG
tr|W0F4R6|W0F4R	tr|W0F0J5|W0F0J
tr|A0A098S8I9|A	tr|A0A098RZ32|A
tr|A0A0F4R368|A	sp|A6VXC5|CYSD_
tr|A0A1F3DI43|A	tr|A0A1M3IK36|A
tr|E0THH4|E0THH	tr|E0THE9|E0THE
tr|A0A1F3SQ86|A	tr|A0A1F3VEM9|A
tr|A0A1W2G7W5|A	tr|A0A1W2GDG5|A
tr|F8EIB4|F8EIB	tr|F8EE05|F8EE0
tr|A0A0P7C3V1|A	tr|A0A0N8HAH1|A
tr|A0A1M5UGL9|A	tr|A0A1M5KZ84|A
tr|I5C7M7|I5C7M	tr|I5C181|I5C18
tr|A1ZKS7|A1ZKS	tr|A1ZV64|A1ZV6
tr|M5A6V6|M5A6V	tr|M5A4B3|M5A4B
tr|A4CL87|A4CL8	tr|A4CKA7|A4CKA
tr|F4GQC2|F4GQC	tr|F4GUW3|F4GUW
tr|D5EMF1|D5EMF	tr|D5EQ95|D5EQ9
tr|L8JM66|L8JM6	tr|L8JPV0|L8JPV
tr|A0A0R2QTV3|A	tr|A0A0R2QUY3|A
tr|A0A1M6J317|A	tr|A0A1M6JHA9|A
tr|A0A1T4XHU3|A	tr|A0A1T4XCN5|A
tr|A0A1M7L6U4|A	tr|A0A1M7NT36|A
tr|A0A1Y6CAB6|A	tr|A0A1Y6CN27|A
tr|A0A1Q3QRN4|A	tr|A0A1Q3QUB6|A
tr|A0A1Y1SZC6|A	tr|A0A1Y1SY95|A
tr|A0A0N0JZ52|A	tr|A0A0N1LDF6|A
tr|A0A068NWI3|A	tr|A0A068NSG6|A
tr|I3C205|I3C20	tr|I3C6G4|I3C6G
tr|A0A1F8IBT6|A	tr|A0A1F8HYX7|A
tr|A0A102DAT1|A	tr|A0A0N1LIW7|A
tr|K2NZI4|K2NZI	tr|K2PQS2|K2PQS
tr|A0A0C5WCS5|A	tr|A0A0C5VW21|A
tr|A0A090WW21|A	tr|A0A090VQ70|A
tr|A0A0Q7JY40|A	tr|A0A0Q7JNN5|A
tr|A0LYI8|A0LYI	tr|A0LY65|A0LY6
tr|A0A1H1P8N2|A	tr|A0A1H1Q9U5|A
tr|A0A1E5T014|A	tr|A0A1E5SK91|A
tr|A0A0Q9J1Q3|A	tr|A0A0Q4H6Z0|A
tr|A0A0F2P030|A	tr|A8UJZ9|A8UJZ
tr|A0A1A7QZH8|A	tr|A0A1A7QNV3|A
tr|A0A1G3A4E2|A	tr|A0A1G2ZVY1|A
tr|A0A1M5H5X2|A	tr|A0A1M5CVA9|A
tr|A0A0Q9KK82|A	tr|A0A0Q9KCX3|A
tr|A0A1K2IRX2|A	tr|A0A1K2IF86|A
tr|A0A165R2F5|A	tr|A0A109LPL8|A
tr|D3FEY6|D3FEY	tr|D3F0K6|D3F0K
tr|A0A1T4YSY9|A	tr|A0A1T4Z296|A
tr|U2RV60|U2RV6	tr|U2QF69|U2QF6
tr|A0A180EP28|A	tr|A0A180EM38|A
tr|Q0AC80|Q0AC8	sp|Q0A977|CYSD1
tr|A3XPA4|A3XPA	tr|A3XR65|A3XR6
tr|A0A142Y3M2|A	tr|A0A142Y5I3|A
tr|S2DCD7|S2DCD	tr|S2DS09|S2DS0
tr|A0A1T5B159|A	tr|A0A1T5AZ83|A
tr|A0A0D7W4F4|A	tr|A0A0D7W4X7|A
tr|G2PN48|G2PN4	tr|G2PPM2|G2PPM
tr|F4F4A7|F4F4A	tr|F4F3A0|F4F3A
tr|A0A1M4YH31|A	tr|A0A1M4X5R3|A
tr|D5CNX1|D5CNX	tr|D5CQN6|D5CQN
tr|A0A1B1Y2M1|A	tr|A0A1B1Y2Q4|A
tr|A0A1M7RL55|A	tr|A0A1M7RPK7|A
tr|W9DQE5|W9DQE	tr|W9DTD0|W9DTD
tr|A0A074L3S3|A	tr|A0A074KWK0|A
tr|A0A0D3LJ79|A	tr|A0A0D3LCX7|A
tr|D3Q4B4|D3Q4B	tr|D3PU58|D3PU5
tr|A0A1H6UZE4|A	tr|A0A1H6YH19|A
tr|M7N4T3|M7N4T	tr|M7NRE5|M7NRE
tr|A0A0F2QLH4|A	tr|A0A0F2QP83|A
tr|A0A0Q9MD45|A	tr|A0A0Q9M7X0|A
tr|Q0AL45|Q0AL4	sp|Q0ALV0|CYSD_
tr|A0A0Q6PTN8|A	tr|A0A0Q6Q0B0|A
tr|A0A1W2HBF0|A	tr|A0A1W2GYI3|A
tr|A0A0P7A7P3|A	tr|A0A0P7AA25|A
tr|A0A1M5ECS8|A	tr|A0A1M5KRU7|A
tr|A0A173MHS1|A	tr|A0A173MMD4|A
tr|D2Q191|D2Q19	tr|D2PSQ5|D2PSQ
