# Supplementary material for: Inter-protein residue covariation information unravels physically interacting protein dimers
Source: BMC Bioinformatics. 2020 Dec 17;21:584. doi: 10.1186/s12859-020-03930-7 (PMC7745481; doi:10.1186/s12859-020-03930-7)
Supplement: Supplementary file 5 — Additional file 5. Final ER-MSAs at different ASA thresholds. Available on Mendeley data (http://dx.doi.org/10.17632/9bk2r55286.1). [file 12859_2020_3930_MOESM5_ESM.zip › Additional file 2/Final ER-MSAs/Negative ER-MSA dataset/ASA0.0/paired_MSA/1fm0-D-1zun-A/MSA_ready_for_MI.txt]

MIKVLFFAQVRELVGTDATEVAADFPTVEALRQHMAAQSDRWALALEDGKLLAAVNQTLVSFDHPLTDGDEVAFFPPVTGGMVDKLTHLKQLEAESIHIIREVAAEFDNPVMLYSIGKDSAVMLHLARKAFFPGKLPFPVMHVDTRWKFQEMYRFRDQMVEEMGLDLITHINPDGVAQGINPFTHGSAKHTDIMKTEGLKQALDKHGFDAAFGGARRDEEKSRAKERVYSFRDSKHRWDPKNQRPELWNVYNGNVNKGESIRVFPLSNWTELDIWQYIYLEGIPIVPLYFAAERDVIEKNGTLIMIDDERILEHLTDEEKSRIVKKKVRFRTLGCYPLTGAVESEATSLTDIIQEMLLTRTSERQGRVIDHDGAGSMEEKKRQGYF
MITVLFFAQVREQVGRERETLPATFPTVSALRQALCARGDRWALALEDGKLLAAVNQTLVAMDHPLRDGDEVAFFPPVTGGMDKRLTHLQQLEAESIHIIREVAAEFSNPVMMYSIGKDSSVMLHLARKAFYPGTLPFPLLHVDTGWKFREMYEFRDRTAKAYGCELLVHRNPEGVAMGINPFVHGSAKHTDIMKTEGLKQALNKYGFDAAFGGARRDEEKSRAKERIYSFRDRFHRWDPKNQRPELWRNYNGQINKGESIRVFPLSNWTELDIWQYIFLEKIDIVPLYLAAERPVVERDGMLMMVDDDRF----EPLPGETITQRMVRFRTLGCWPLTGAVESQAQTLPEIIEEMLVSTTSERQGRMIDRDQAGSMELKKRQGYF
MIKVLFFAQVRELVGTDATEVAADFPTVEALRQHLAAQSDRWALALEDGKLLAAVNQTLVRFDHPLTDGDEVAFFPPVTGGMDIRLTHLRQLEAESIHIIREVAAEFSNPVMLYSIGKDSSVMLHLARKAFYPGTLPFPLLHVDTGWKFREMYEFRDRTAKAYGCELLVHKNPEGVAMGINPFIHGSAKHTDIMKTEGLKQALNKYGFDAAFVGARRDEEKSRAKERIYSFRDRFHRWDPKNQRPELWHNYNGQINKGESIRVFPLSNWTEQDIWQYIWLENIDIVPLYLAAERPVLERDGMLMMIDDNRI----DLQPGEVIKKRMVRFRTLGCWPLTGAVESNAQTLPEIIEEMLVSTTSERQGRVIDRDQAGSMELKKRQGYF
MIKVLFFAQVRELVNTDALEVTAEFPTVEALRQHLAEKGDRWALALEDGKLLAAVNQTLVSFDHPLNAGDEVAFFPPVTGGMDKRLTHLRQLEAESIHIIREVAAEFSNPVMMYSIGKDSSVMLHLARKAFYPGTLPFPLLHVDTGWKFSEMYEFRDRTAKAYGCELLVHKNPEGVAMGINPFVHGSAKHTDIMKTEGLKQALNKYGFDAAFGGARRDEEKSRAKERIYSFRDRFHRWDPKNQRPELWHNYNGQINKGESIRVFPLSNWTEQDIWQYIWLENIDIVPLYLAAERPVLERDGMLMMIDDDRI----DLQPGEVIKKRMVRFRTLGCWPLTGAVESNAQTLPEIIEEMLVSTTSERQGRVIDRDQAGSMELKKRQGYF
MINVLFFAQVRELVGCDSLRVDTSFPSVEALRQHLCARGDRWALALESGKLLFAVNQTLVAADHPLCDGDEVAFFPPVTGGMDKRLTHLRQLEAESIHIIREVAAEFSNPVMLYSIGKDSSVMLHLARKAFFPGTLPFPLLHVDTGWKFREMYEFRDRTAKNYGCELLVHRNPEGVAMGINPFVHGSAKHTDIMKTEGLKQALNKYGFDAAFGGARRDEEKSRAKERIYSFRDRFHRWDPKNQRPELWHNYNGQVNKGESIRVFPLSNWTELDIWQYIYLENIDIVPLYLAAERPVLERDGMLMMVDDDRI----DLQPGEVIKRRMVRFRTLGCWPLTGAVESHAQTLAEIIEEMLVSTTSERQGRVIDRDQAGSMELKKRQGYF
MIKVLFFAQVRELVGTDSLTLASSPDTVEGLRQQLAARGDRWALALEEGKLLAAVNQTLVEATHPIADGDEVAFFPPVTGGMDKRLTHLRQLEAESIHIIREVAAEFSNPVMMYSIGKDSSVMLHLARKAFYPGTLPFPLLHVDTGWKFREMYEFRDRTAKEYGIELLVHQNPEGVAMGINPFVHGSAKHTDIMKTEGLKQALNKYGFDAAFGGARRDEEKSRAKERIYSFRDRFHRWDPKNQRPELWHNYNGQINKGESIRVFPLSNWTELDIWQYIFLENIEIVPLYLAAERPVLERDGMLMMIDDDRI----DLQPGEKIENRMVRFRTLGCWPLTGAVESEAQTLPEIIEEMLVSTTSERQGRVIDRDQAGSMELKKRQGYF
MIDILFFAQVRELVGIGALALPAHYPKVESLRQALCTRGDPWALA--PGKLLMAVNQSLVAADHPLRAGDEVAFFPPVTGGMCKRLTHLQQLEAESIHIIREVAAEFSNPVMLYSIGKDSSVMLHLARKAFFPGTLPFPLLHVDTGWKFQEMYQFRDRMAQEYSFELLVHKNPEGVSRNINPFVHGSAKYTDIMKTEGLKQALNQYGFDAAFGGARRDEEKSRAKERIYSFRDRFHRWDPKNQRPELWHNYNGQINKGESIRVFPLSDWTEIDIWQYIFLEKIDIVPLYLAKLRPVVERNGMLLMVNDDRI----TLQSGEVISQRMVRFRTLGCWPLTGAVDSVAQTLPEIIEEMLVSTHSERQWRIIDRDDSSSIELKKRQGYF
MIKVLFFAQVRELTGTDALDISADFSTVESLRQHLAAKSDRWALALEDGKLLAAVNQTLVSFDHPLAAGDEVAFFPPVTGGMDKRLTHLRQLEAESIHIIREVAAEFANPVMLYSIGKDSSVMLHLARKAFYPGTLPFPLLHVDTGWKFREMYAFRDRTANTYGCELLVHKNPEGVAMDINPFVHGSAKHTDIMKTEGLKQALNKYGFDAAFGGARRDEEKSRAKERIYSFRDRFHRWDPKNQRPELWRNYNGQINTGESIRVFPLSNWTEQDIWQYIWLENIEIVPLYLAAERPVLERDGMLMMVDDDRI----DLQPGEVIKKRMVRFRTLGCWPLTGAVESHAQTLPEIIEEMLVSTTSERQGRVIDRDQAGSMELKKRQGYF
MINVLFFAQVRELVGCDRLEINEPFPTVESLRQHLESRGERWALALESGKLLAAVNQTLVAFDHPLNEGDEVAFFPPVTGGMDKRLTHLRQLEAESIHIIREVAAEFANPVMMYSIGKDSSVMLHLARKAFYPGTLPFPLLHVDTGWKFREMYEFRDRTAKAYGCELLVHKNPEGVAMGINPFVHGSAKHTDIMKTEGLKQALNKYGFDAAFGGARRDEEKSRAKERIYSFRDRFHRWDPKNQRPELWHNYNGQINKGESIRVFPLSNWTELDIWQYIYLENIEIVPLYLAAERPVLERDGMLMMIDDDRI----DLQPGEMIQKRMVRFRTLGCWPLTGAVESHAQTLPEIIEEMLVSTTSERQGRVIDRDQAGSMELKKRQGYF
MINVLFFAQVRELTDTESLTLNAEYATVDDLRLALCGRGDRWALALESGKLLAAVNQSLVEMGHPLQDGDEVAFFPPVTGGMDKRLTHLRQLEAESIHIIREVAAEFSNPVMMYSIGKDSSVMLHLARKAFFPGSLPFPLLHVDTGWKFREMYEFRDRTAKAYGCELLVHRNPQGEALGINPFIHGSAKHTDIMKTEGLKQALDKYGFDAAFGGARRDEEKSRAKERIYSFRDRFHRWDPKSQRPELWHNYNGQINKGESIRVFPLSNWTELDIWQYIYLENIDIVPLYLAAMRPVLERDGMLLMVDDDRI----DLQPGEVIEQRMVRFRTLGCWPLTGAVESNAQTLPEIIEEMLISTTSERQGRMIDRDQAGSMELKKRQGYF
MINVVFFAQVRELVGTDTLSLPAEYATVEALRQALCQRGNRWPLALEPGKLLMAVNQTLVTADHPLKDGDEVAFFPPVTGGMNKRLTHLRQLEAESIHIIREVAAEFSNPVMLYSIGKDSSVMLHLARKAFYPGRLPFPLLHVDTGWKFREMYRFRDETAKKFGLELLVHRNPDGVAMGINPFVHGSSKHTDIMKTEGLKQALNKYGFDAAFGGARRDEEASRAKERIYSFRDGHHRWDPKNQRPELWRNYNGQIDKGESIRVFPLSNWTELDIWQYIFLENIDIVPLYLAKERPILERDGMLMMVDDDRI----DLKPGEVIAQRKVRFRTLGCWPLTGAVESEATTLPSIIEEMLVSTTSERQGRVIDRDKAGSMELKKRQGYF
MIKILFFAQVRELIETDSLSLPADYATVEEVRQALCQRGARWELALEAGKLLAAVNQSLVELTHPLQDGDEVAFFPPVTGGMDKRLTHLRQLEAESIHIIREVAAEFGNPVMMYSIGKDSSVMLHLARKAFYPGSLPFPLLHVDTGWKFREMYEFRDHTAKAYGCELLVHRNPQGEALGINPFVHGSAKHTDIMKTEGLKQALDKYGFDAAFGGARRDEEKSRAKERIYSFRDRFHRWDPKNQRPELWHNYNGQINKGESIRVFPLSNWTELDIWQYIYLENIDIVPLYLAAPRPVVERDGMLLMVDDDRI----DLQPGEVIEQRMVRFRTLGCWPLTGAVASHAQTLPEIIEEMLVSTTSERQGRVIDRDQSGSMELKKRQGYF
MIKILFFAQVRELVGTDSLTLDAPFTTVEAVRKHLAAQSDRWALALEEGKLLAAVNQTLVDFNHPVASGDEVAFFPPVTGGMDKRLTHLRQLEAESIHIIREVAAEFSNPVMMYSIGKDSSVMLHLARKAFYPGTLPFPLLHVDTGWKFREMYEFRDRTAKAYGCELLVHKNPEGVAMGINPFVHGSAKHTDIMKTEGLKQALNKYGFDAAFGGARRDEEKSRAKERIYSFRDRFHRWDPKNQRPELWHNYNGQINKGESIRVFPLSNWTELDIWQYIYLENIEIVPLYLAAERPVLERDGMLMMIDDDRI----DLQPGEMIKKRMVRFRTLGCWPLTGAVESDAQTLPEIIEEMLVSTTSERQGRVIDRDQAGSMELKKRQGYF
MINVLFFAQVRELVGTASLTLEARYQDVAALRDALAARDERWALALTPGKLLAAVNQTLVAPDHPLSAGDEVAFFPPVTGGMDKRLTHLRQLEAESIHIIREVAAEFSNPVMMYSIGKDSSVMLHLARKAFYPGTLPFPLLHVDTGWKFREMYAFRDRTVKQLGAELIVHRNPEGLAMGINPFVHGSAKHTDIMKTEGLKQALNKYGFDAAFGGARRDEEKSRAKERIYSFRDRFHRWDPKNQRPELWHNYNGQINKGESIRVFPLSNWTELDIWQYIFLENIEIVPLYLAAERPVLERDGMLMMVDDDRI----DLQPGEMIKQRMVRFRTLGCWPLTGAVESQAATLPGIIEEMLISTTSERQGRVIDRDQSGSMELKKRQGYF
MIKVIFFAQVRELVGTDQLALPAEYPTVEALRQALCSRGNKWPLALEPGKLLMAVNQTLVTAEHPIADGDEVAFFPPVTGGMDKRLTHLRQLEAESIHIIREVAAEFANPVMLYSIGKDSSVMLHLARKAFYPGNLPFPLLHVDTGWKFQEMYQFRDRTAEAFGCELLVHRNPEGIAMGINPFVHGSAKHTDIMKTEGLKQALNKYGFDAAFGGARRDEEKSRAKERIYSFRDRAHRWDPKNQRPELWHNYNGQVNKGESIRVFPLSNWTELDIWQYIFLENIDIVPLYLAKERPILERDGMLMMIDDNRI----DLQPGEVIVKRKVRFRTLGCWPLTGAVESQAETLPEIIEEMLVSTTSERQGRVIDRDQSGSMELKKRQGYF
MITVLFFAQVRELTGTDRLSLAAEYQDVASLRQALCAQGDRWALALEDGKLLAAVNQALVAMSHPLSDGDEVAFFPPVTGGMDKRLTHLKQLEAESIHIIREVAAEFGNPVMLYSIGKDSSVMLHLARKAFFPGTLPFPLLHVDTGWKFREMYQFRDRTAKAYGCELLVHRNPEGVAMGINPFVHGSAKHTDIMKTEGLKQALDKYGFDAAFGGARRDEEKSRAKERIYSFRDRFHRWDPKNQRPELWNNYNGQINKGESIRVFPLSNWTELDIWQYIYLENIDIVPLYLAAERPVLERDGMLLMVDDDRI----DLQPGEVIAQRMVRFRTLGCWPLTGAVESQAQTLPEIIEEMLVSTTSERQGRVIDRDQAGSMELKKRQGYF
MINVLFFAQVRELIGVDAERVAAEFATVEALREHFAARGGRYALALESGKLLAAVNQTLVPFDHPIADGDEVAFFPPVTGGMDKRLTHLRQLEAESIHIIREVAAEFANPVMMYSIGKDSSVMLHLARKAFYPGTLPFPLLHVDTGWKFREMYEFRDRTAKAYGCELLVHKNPEGVAMGINPFVHGSAKHTDIMKTEGLKQALNKYGFDAAFGGARRDEEKSRAKERIYSFRDRFHRWDPKNQRPELWHNYNGQINKGESIRVFPLSNWTELDIWQYIYLENIEIVPLYLAAERPVLERDGMLMMIDDDRI----DLQPGEEIKPRMVRFRTLGCWPLTGAVESNAQTLPEIIEEMLVSTTSERQGRVIDRDQAGSMELKKRQGYF
MIKVLFFAQTRELVECDKLMLPAEFNTVEQLRTALLQRGKRWQLALADGRLLVAVNQEICDVSQRLQSGDEVAFFPPVTGGMDKRLTHLRQLEAESIHIIREVAAEFGNPVMMYSIGKDSSVMLHLARKAFYPGTLPFPLLHVDTGWKFREMYEFRDRMVKNIGAELLVHRNPEGVAMGINPFVHGSAKHTDIMKTEGLKQALDKYGFDAAFGGARRDEEKSRAKERIYSFRDRFHRWDPKNQRPELWHNYNGQINKGESIRVFPLSNWTELDIWQYIFLENIEIVPLYLAAERPVLERDGMLMMIDDDRI----DLQPGEVIEQRMVRFRTLGCWPLTGAVESEAQTLPSIIEEMLVSTTSERQGRMIDRDQAGSMELKKRQGYF
MINVLFFAQVRELIDTDELQLEAEFASAEALRRHLAAKGEKWALALQRGKLLVAINQSLVPLDSPIHDGDEVAFFPPVTGGMTLQDSHLDWLEAESIHIIREVVAECEKPALLFSGGKDSVVLLALARKAFRGLMLPFPLVHIDTGHNYPEVIAFRDQQVAKLNARLVVGHVEDSIKKGTVVLRK-ETDSRNAAQAVTLLETIEEHGFSALMGGARRDEEKARAKERIFSFRDEFGQWDPKAQRPELWSLYNAKLHKGENMRVFPISNWTELDIWQYIAREKLELPSIYYAHQREVVRKKGLLVPV-TSIT----PKAANETSEVLSVRFRTVGDISCTCPVASTAATALDIIKETAVVEISERSTRLDDQVSEAAMEQRKKQGYF
MITVLFFAQVRELVGIDKLELSDEYSDVNALRQQLIAQGPRWALALEDGKLLTAVNQSFVAGDYPLKAGDEVAFFPPVTGGMNKRLTHLQQLEAESIHIIREVAAEFSNPVMLYSIGKDSSVMLHLARKAFYPGKLPFPLLHVDTGWKFKEMYQFRDKTAKNYGFELLIHKNPQGAELGINPFVHGSAKHTDIMKTEGLKQALDKYGFDAAFGGARRDEEKSRAKERIYSFRDRAHRWDPKNQRPELWHNYNSEVNKGESIRVFPLSNWTEQDIWQYIYLENIDIVPLYFAKHRPVIERNGTLLMVDDDRI----ELTPGEVVQQRKVRFRTLGCWPLTGAVQSEAETLPEIIEEMLISTTSERQGRLIDSDQSASMELKKRQGYF
MINILFFAQVRELVGIGSLAVPAQYPTVEALRRSLCERGERWALALESGKLLMAVNQALVVAEHPLHEGDEVAFFPPVTGGMDKRLTHLRQLEAESIHIIREVAAEFSNPVMMYSIGKDSSVMLHLARKAFYPGTLPFPLLHVDTGWKFREMYEFRDRTAKEYGFELLVHKNPEGVAMGINPFVHGSAKHTDIMKTEGLKQALNKYGFDAAFGGARRDEEKSRAKERIYSFRDRFHRWDPKNQRPELWHNYNGQINKGESIRVFPLSNWTELDIWQYIFLEKIDLVPLYLAKPRPVVERDGMLLMVDDDRI----DLQPGEVISQRMVRFRTLGCWPLTGAVDSAAQTLPEIIEEMLVSTTSERQGRMIDRDQSGSMELKKRQGYF
MINVLFFAQVKELVGVDRLEVNAEYATAEVLRAHLAERGDKWLLALEPGKLLVAINQTICHLDTDIKDGDVVAFFPPVTGGMDKRLTHLKQLEAESIHILREVAAEFDNPVMMYSIGKDSSVMLHLARKAFYPGKIPFPLLHVDTDWKFREMIEFRDRTAEKYGFELLVHKNPEGMAMGISPFEHGSSKHTDVMKTQGLKQALNKYGFDAAFGGARRDEEKSRAKERIYSFRDKNHSWDPKNQRPELWKTYNGQINKGESIRVFPLSNWTELDIWQYIYLESIEIVPLYLSDIRPVVERDGMLIMADDDRL----KLQPGEKIEYKSVRFRTLGCYPLTGAIESKADTLPGIIEEMLVATSSERQGRAIDHDQSGSMELKKRQGYF
MIKVLYFAGLREALGTAAEEVSPDLLDVGALRAHLAARGGDWE-KLLTKNLRFAVNQDMARADTPVHDGDEVAFFPPVTGGMTQTLSHLDWLEAEAIHIMREVAGQCANPVLLFSGGKDSICMLRIAEKAFRPGRFPFPLMHIDTGHNYQEVVEFRDKRAAELGERLIVRSVEDSMKRGTVVLKH-EGESRNKHQSVTLLEAIEEFGFDCCIGGARRDEEKARAKERIMSFRDEFGQWDPKNQRPELWNLYNARAHKGENIRAFPISNWTEMDVWQYIEREGLELPSIYFAHTRPVVMRQGAIVPV-NLTN----LPKAGEEIIDLQVRFRTVGDISCTAPVESDADTVEKIVLETATTTITERGTRLDDQTSEASMEQRKKEGYF
MINVLFFAQVRELVDCDRLQLDATFSDVEELRAELANRSERWALALESGKLLAAVNQTLVSFDSPLTDGDEVAFFPPVTGGMDKRLTHLRQLEAESIHIIREVAAEFANPVMMYSIGKDSSVMLHLARKAFYPGTLPFPLLHVDTGWKFREMYDFRDRTAKNYGFELLVHKNPEGVAMGINPFVHGSAKHTDIMKTEGLKQALSKYGFDAAFGGARRDEEKSRAKERIYSFRDRFHRWDPKNQRPELWHNYNGQINKGESIRVFPLSNWTELDIWQYIFLENIEIVPLYLAAPRPVLERDGMLLMVDDDRI----DLQPGEVIEQKMVRFRTLGCWPLTGAVESEAQTLPEIIEEMLVSTTSERQGRAIDRDQAGSMELKKRQGYF
MIKVLFFAQVRELVATDALEVTADFVNVEALRAHLAARGDRFALALEPGKLLAAVNQTLVAFDHPLKAGDEVAFFPPVTGGMDKRLTHLRQLEAESIHIIREVAAEFSNPVMMYSIGKDSSVMLHLARKAFYPGTLPFPLLHVDTGWKFREMYEFRDRTAKAYGCELLVHKNPEGVAMGINPFVHGSAKHTDIMKTEGLKQALNKYGFDAAFGGARRDEEKSRAKERIYSFRDRFHRWDPKNQRPELWHNYNGQINKGESIRVFPLSNWTELDIWQYIYLENIEIVPLYLAAERPVLERDGMLMMIDDDRI----DLQPGEEIKQRMVRFRTLGCWPLTGAVESGAQTLPEIIEEMLVSTTSERQGRVIDRDQAGSMELKKRQGYF
MIDILFFAQVRELTGTSGLQLPADFATVEELRTSLTGRGDRWALALESGKLLVAVNQTLTTMAHPLRAGDEVAFFPPVTGGMDKRLTHLRQLEAESIHIIREVAAEFANPVMMYSIGKDSSVMLHLARKAFFPGTLPFPLLHVDTGWKFREMYEFRDRTAKNYGFELLVHKNPEGVAMGINPFVHGSAKHTDIMKTEGLKQALNKYGFDAAFGGARRDEEKSRAKERIYSFRDRFHRWDPKNQRPELWHNYNGQINKGESIRVFPLSNWTELDIWQYIYLENIEIVPLYLAAPRPVLERDGMLLMVDDDRI----DLQPGEVIEKKMVRFRTLGCWPLTGAVESGAQTLLEIIEEMLVSTTSERQGRAIDRDQAGSMELKKRQGYF
MIDVLFFAQVRELVGCDALRLDASFSSVEALRQHLENQGGRWALALESGKLLAAVNQTLVPLDHAIQAGDEVAFFPPVTGGMDKRLTHLRLLEAESIHIIREVAAEFANPVMLYSIGKDSSVMLHLARKAFFPGTLPFPLLHVDTGWKFREMYEFRDRTAKEYGFELLVHRNPEGLAMGINPFVHGSAKHTDIMKTEGLKQALNKYGFDAAFGGARRDEEKSRAKERIYSFRDRFHRWDPKNQRPELWHNYNGQVNKGESIRVFPLSNWTELDIWQYIYLENIEIVPLYLAAERPVLERDGMLMMIDDDRI----DLQPGEVIKQRMVRFRTLGCWPLTGAVDSTAATLPEIIEEMLVSTTSERQGRVIDRDQAGSMELKKRQGYF
MIKVLFFAQVRELTGTAVLDLVAEYADVATLRAALAQKSDRWALALESGKLLAAVNQTLVPMNHPLRAGDEVAFFPPVTGGMDNRLTHLRQLEAESIHIIREVAAEFSNPVMMYSIGKDSSVMLHLARKAFYPGTLPFPLLHVDTGWKFREMYEFRDRTVKAMGAKLLVHRNPEGVAMGINPFVHGSAKHTDIMKTEGLKQALNKYGFDAAFGGARRDEEKSRAKERIYSFRDRFHRWDPKNQRPELWHNYNGQINKGESIRVFPLSNWTELDIWQYIFLENIEIVPLYLAAPRPVLERDGMLMMIDDDRI----NLQPGEVIKQRMVRFRTLGCWPLTGAVESEAQTLPEIIEEMLVSTTSERQGRVIDRDQAGSMELKKRQGYF
MIELVYFAWVRERIGEARESHETNAKTVHDLIEELKQKEERYAVTFSDSAIRVAIDQDLVDMDSSIENAKEVAFFPPMTGGM--PLTHLSNLEAEAIEILREVVSEAENPVMLYSVGKDSAVMLHLAKKAFYPSPPPFPLMHVDTTWKFQEMYKLRDKAAKDAGMELIVHQNPEAKEQGINPFDHG-ALHTDMWKTEGLKQALDKHGFDAAFGGARRDEEKSRAKERVFSFRTAQHRWEPKAQRPELWSLYNARKAKGESMRVFPLSNWTELDIWQYIHLEGIEIVPLYFAAPRPTVQRDGLILMVDDDRF----PLEPGEEPVMRSIRFRTLGCYPLTGAVQSEAATLTDVIQEMLLTTTSERQGRAIDKDQGASMEVKKQQGYF
MVKVLYFAWVRERVGKTEETVEPGVTTVGALMDWLAGRDEAYAHAFESKTIRAAIDRTHVKPDTAIAGAREIAFFPPMTGGMERLSPHLRRLEAEAIFIMREVAAEFRNPVMLYSVGKDSSVMLHIARKAFFPGRPPFPCLHIATGWDFGEVLAHRDRMAAAYGLELLVHTNAEAAAAGVNPFDTETGEYTRVMLTETLKSALDAHGFDAAFGGARRDEEKARAKERIFSHRR-GHVWDPRNQRPELWRLFNTRLSPGDSMRVFPLSDWTELDVWDYIRAENIPIVPLYLAAERDVLVRDETLLVVDDERM----RFRPGERVERRTVRFRTLGCWPLTGAVDSQANDLDGIVSEIVASRVSERNGRLVDAAVHASMEAKKREGYF
M-KIRYFAWMKRTVGLPEEEVTPDVATVGDLIVWLRARSPGHAEALAEAAFGAAVDQRTATFDVKLAGAREVAFFPPFTGGMP---AHLKALEAESIHIMREVAGQARAPVMLYSIGKDSTVLLHLARKAFYPGRLPFPLQHIDTLWKFRDMIAFRDNTARELGLDLRVHTNPEGIRRNINPFDNDSVLYNQIMKTDALKQALTEGGYDAAIGGARRDEERSRAKERVFSVRGPGHTWDPKRQRPELWNLYNGQLAAGETLRVFPLSNWTELDVWTYIQYEKIDVVPLYFAAMRPTVERDGMLLVVDDERF----RFRPGEVPVDRLVRFRSLGCYPYSAAVQSPAASIADIVAEMYTTRESERAGRMIDNDQEASMEKKKREGYF
MIKVLFFAGLRETLGKGSESLALGVGTVGALRDHLAARGEAWS-ALATKNLRSAVNQQMVGPEAAIKAGDEVAFFPPVTGGMSATLSHLDWLEAEAIHILREVAGQCANPALLFSGGKDSLVLLRLAEKAFRPGRFPFPLLNIDTGHNYSEVIDFRDFRACQLNERLIVRSVEDSIKRGTVVLKT-PGESRNKHQSVTLLEAIEEFGFDCCIGGARRDEEKARAKERIFSFRDEFGQWDPKNQRPELWDLFNARVHKGENIRAFPISNWTELDVWQYIEREDLQLPSIYFAHPRAVVRKNGLLQPV-TELT----PAQPGDVVEELTVRFRTVGDITCTAPVLSDADTVARIIEETATTTITERGTRLDDQTSEASMEQRKKEGYF
MIKVLFFAQVRELIETDELQCEL-YPTVEALRAALAERGDKWALALETGKLLAAVNQTLVEFTHPLQVGDEVAFFPPVTGGMDQRLTHLRQLEAESIHIIREVAAEFSNPVMMYSIGKDSSVMLHLARKAFYPGTLPFPLLHVDTGWKFREMYEFRDRTAKAYGCELLVHKNPEGVAMGISPFVHGSAKHTDIMKTEGLKQALNKYGFDAAFGGARRDEEKSRAKERIYSFRDRFHRWDPKNQRPELWHNYNGQVNKGESIRVFPLSNWTELDIWQYIYLENIDIVPLYLAKPRPVLERDGMLMMVDDDRI----DLQPGEVIKQRMVRFRTLGCWPLTGAVESQAQTLPEIIEEMLVSTTSERQGRMIDRDQSGSMELKKRQGYF
M-QVLYFAWLRAKTGIGSEEVAPEVATVGQLIDWLKQRGPGHAEAFADGVVRVAINQEHSGLDAPVAAGDEVAFFPPVTGGMTHRLTHLRRLESESIQIMREVVAQFRNPAMLYSVGKDSAVMLHLALKAFHPSKLPFPLLHVDTTWKFREMIAFRDQRAADLGLDLLVHVNQDGVDQGIGPVSHGSAVHTDVMKTQGLKQALDKYGFDAAFGGARRDEEKSRAKERVFSFRSAAHRWDPKNQRPELWNQYNGRIHKGESIRVFPLSNWTELDIWQYIFLESIPVVPLYFAAPRPVVERDGALIMVDDDRL----PLLPGETPQMRTVRFRTLGCYPLTGAIESEADTLQAVIREMLVSTTSERQGRVIDRDGGASMEAKKQEGYF
M-KILYFAWLRDTIGTGHEDVSPTVATVGDLIAWLKDQSPAHAKALVDDRLRFAVNQDYAKPDTPVKAGDEIAFFPPVTGGMSARLTHLQRLEAESIHIIREVAAQFRNPVMLYSIGKDSGVMLHLAMKAFYPSKPPFPLLHVDTTWKFREMTQFRDQIAKDLGLDLIVHINQEGVEQGIGPFTHGSAVHTDVMKTQSLKQALDKYQFDAAFGGARRDEEKSRAKERIFSFRTSTHRWDPKNQRPELWNLYNGRINKGESIRVFPLSNWTELDIWQYIYQENIPVVPLYFAKPRPVVQRDGTWIMVDDDRM----PLEPGETPEQRWVRFRTLGCYPLTGAVESQAATLPEIIREMLLATTSERQGRVIDKDAGASMEAKKQEGYF
M-DVLYFAWVRERIGLPKERIETRAATIADLVAELAARDDRYAMAFSDTAIRVAADQVLTDFNASLTDVREVAFFPPMTGGMDKTLTHLQRLEAESIHIMREVVAEAENPVMLYSVGKDSAVMLHLAKKAFYPSPPPFPLLHVDTTWKFQEMYKLRDKAAKDAGMELLVYQNPEAQERGINPFDHG-GLHTDMWKTEGLKQALDKYGFDMAFGGARRDEEKARAKERVFSFRSANHRWDPKNQRPELWRIYNARKAKGESVRVFPISNWTELDIWQYIHLEGIEIVPLYFSAPRPTVVRDGLTLMVDDDRF----PLN-GEEPVMRSIRFRTLGCYPLTGAVESEAKTLPEVIQEMLLTTTSERQGRAIDHDQAASMEKKKQEGYF
M-KILYFAWLRTKIGVATETVDLEVRDVGALVEWLKTRSPKHADALANTVVKVAVNQEHVPYDHPVGPGDEVALFPPVTGGMP-LPDDLRLLEAESIAILREVAAAFTRPVMLYSIGKDSGVLLHLARKAFHPSPIPFPLLHVDTGWKFREMIAFRDETVRRLGLRLLVHRNEDGVARGIDPIRSGSALHTRVMKTEALRQALDRHGFDAAIGGARRDEEKSRAKERVFSVRSAAHSWDPRDQRPEPWRLWNTRLAPGESVRVFPLSNWTEMDVWRYVAAERLPVVPLYFAAERPMVRRSGALIMVDDGRL----PLNPGEVPEIMRVRFRTLGCYPLSGAIPSDAATVEDILAEMRASRTSERQGRLIDGDEPASMERKKREGYF
M-KVLFFAQTRELVGVDELTIDEPYLTAQQLREALATRGDKWQLALQESPLLVAVNQCLVPWDTPLSADDEIAFFPPVTGGMQERLTHLKQLEAESIHIIREVAAEFQNPVMLYSIGKDSSVMLHLARKAFYPGTLPFPLLHVDTNWKFRDMIKFRDETVKKFGLELLVHKNPDGLAMDINPFVHGSAKHTDIMKTEGLKQALNQYGFDAAFGGARRDEEKSRAKERVYSFRDKNHAWDPKNQRPELWRLYNGQVNKGESIRVFPLSNWTELDIWQYIYLENIEIVPLYFAAKRPVVERDGVKIMVDDDRM----QLNPGETPSMESVRFRTLGCYPLTGAIDSEASTLPEIIEEMLVSTTSERQGRLIDSDQAGSMEQKKRQGYF
MIQVLFFAQVKELVGTASLTLEGEFQSAEDIRQHLAEKGDKWALALEQGKLLVAINQTISELSSPVKAGDEVAFFPPVTGGMEKTLTHLKQLEAESIHIIREVAAEFDNPVMMYSIGKDSSVMLHLARKAFYPGKIPFPLLHVDTDWKFKEMIKFRDETAKKYGFELLVHKNPEGLAAGINPFDHGSSKHTDIMKTQGLKQALNKYGFDAAFGGARRDEEKSRAKERVYSFRDKNHVWDPKNQRPELWHTYNGQVNKGESIRVFPLSNWTELDIWQYIYLEGIDIVPLYLSDVRPVVERDGMLIMVDDDRM----KLQEGEEIEHKSVRFRTLGCYPLTGAVESEANTLTGIIEEMLVATSSERQGRAIDHDQSASMELKKRQGYF
MLDVMYFAWVRERIGVPRETVETEAATVADLVRELSAREGRYELAFSDEALRVAVDQDLTDFDASITGAREVAFFPPMTGGMTKTLTHLQRLEAESIHILREVVAEAENPVMLYSVGKDSAVMLHLAKKAFYPAPPPFPLLHVDTTWKFRDMYALRDKAAKDAGMELLVYQNPEAAERGINPFDHG-GLHTDMWKTEGLKQALDKYGFDVAFGGARRDEEKSRAKERVFSFRSANHRWDPKSQRPELWRLYNARKAKGESVRVFPISNWTELDIWQYIHLEGIEIVPLYFSAPRPTVERDGLTIMVDDDRF----PLRDGETPVMKSVRFRTLGCYPLTGAVESTATTLSEVIQEMLLTTTSERQGRAIDHDQAASMEKKKQEGYF
MLKILYFARLKESFGRAEEDFDFEGGTVAELTAALAARGGAWAEELAPRVFRVAVNQELAPPSTPLAAGDEVAIFPPVTGGMIERLTHLKQLEAESIHIIREVAAEFENPVMLYSIGKDSAVMLHLALKAFYPGKPPFPLMHVDTTWKFRDMIAFRDHVAEKYGLDLIVHVNQEGVDAGVNPFTAGSAKHTDVMKTEGLKQALNKYKFDAAFGGARRDEEKSRAKERVYSFRDKNHRWDPKNQRPELWNIYNSRIDKGESIRVFPLSNWTELDIWQYIFLENIEIVPLYFSAEREVIERDGTLIMIDDERILQYLSDEEKASIQKKSVRFRTLGCYPLTGAVESTAATLPEIIQEMLLTKTSERQGRVIDHDSSGSMEKKKMEGYF
MINVKYFAAIREAIGVASEQRETQATSLAALRDELIALGGGYAESLTRKAVRVALNQVMCNESVTLTEGAEVAFFPPVTGGMNLSNAHLDALEEETIFILREVAAAFERPTLLFSGGKDSLVMLKCAEKAFTGGKIPYPLLMIDTGHNFPEVTDFRDFRAQELGAELIVRSVEDSMTRGTVRLAH-PGESRNAHQSVTLLEAIEEFHFDALIGGARRDEEKARAKERIFSHRDSFGQWQPKDQRPELWTLFNTKLQPGEHFRVFPISNWTELDVWQYIAREHIALPKLYYSHKREVVERKGLLVPV-TTLT----PLKPGEVAQVRDVRFRTVGDITCTCPVASLAANANDIVLETLSVEVSERGTRMDDKTSEASMEKRKKDGYF
MIKVVFFARVREQLGEDALSVQAGFADVNALREHLAGRDANWARVLADNSLLVAVNHEVATPGTALKDGDEVAFFPPVTGGM--NLTHLQRLEAESIHIMREVVAEADNPVMLYSIGKDSAVMLHLAMKAFYPSVPPFPLLHVDTRWKFREMYEFRDHMAKKLGMELLVHVNPEAIEKDINPFTHGSAIHTDITKTEGLKQALDKYGFDAAFGGARRDEEKSRAKERIFSFRTAQHRWDPKNQRPELWKQYNARKHKGESIRVFPLSNWTELDIWQYIHLENIPIVPLYYAAQRPVVERDGTLIMVDDERM----PLKDGEVPMMKHVRFRTLGCYPLTGAVESEADTLPAIIQEMLLTKTSERQGRMIDHDSAASMEKKKQEGYF
MIRVLFFAQVRELTDTGEIEVAETYATAELLRAALAARSERWALALDKENLLVAVNQTLTSLSHPLQDGDEVAFFPPVTGGMNTQLTHLQQLEAESIHILREVAAEFANPVMLYSIGKDSSVMLHLARKAFYPGKIPFPLLHVDTGWKFREMYEFRDRMARECGFELLVHRNPQGVALGINPFTHGSAKHTDVMKTEGLKQALDKYGFDAAFGGARRDEEKSRAKERIYSFRDQFHRWDPKNQRPELWRNYNGQINKGESIRVFPLSNWTELDIWQYIYLEGIDIVPLYLAKERPVLERDGMLMMVDDERI----ELQAGETIEQRKVRFRTLGCWPLTGAIESQADTLTAIIEEMLLSTSSERQGRLIDRDQAGSMELKKRQGYF
MIKVLYFAWLRERIGKSFEEIETEASTIEELVEELRLKEERYIFAFSDSSVRVALDQTLSSFDASLANSSEVAFFPPMTGGMTATLTHLQRLEAESIHIMREVVANAENPVMLYSVGKDSACMLHLAKKAFYPAPPPFPLLHVDTTWKFRAMYDLRDKAAKDAGMELLVHHNPEAMEKGINPFDHG-SLHTDMWKTEGLKQALTKWNFDVAFGGARRDEEKSRAKERVFSFRSANHRWDPKNQRPELWKLYNTRKAKGESIRVFPISNWTELDIWQYIHLEGIEIVPLYFSAPRPTVIRNGLMLMVDDDRF----PLAPGETPVMRSIRFRTLGCYPLTGAVESEAKTLPEVIQEMLLTTTSERQGRAIDHDQSASMEKKKQEGYF
MIKVLFFAKLKEDLNSAGVELEFDSISVQALKQKLVELNPSWAKSLSQSNVLSAVNQTMVGSEFIVKAGDEVAFFPPVTGGMSHRLTHLKQLEAESIHIIREVAAEFDNPVMLYSIGKDSSVLLHLARKAFYPAKIPFPLLHVDTTWKFKEMIEFRNRIAKEYDFDLLVHINQEGVDMGVGPFSHGSAKHTDIMKTQALKQALNKYGFDAAFGGARRDEEKSRAKERVYSFRDKNHRWDPKNQRPELWNLYNSKIDKGESIRVFPLSNWTELDIWQYIYLENIDIPDLYFSKERPVVERDGVKIMVDDERM----PIEPGEEVKMEMVRFRTLGCYPLTGAVNSEAATLPDIIQEMLLATTSERQGRVIDSDSSGSMEKKKMEGYF
MIDVVYFAWVRERIGVPREQIDTTAATVMDLVTELTAREDRYALAFSDDSLRVAVDQELVDFDAPLVGVREVAFFPPMTGGMAKTLTHLQRLEAESIHIMREVVAETENPVMLYSVGKDSAVMLHLAKKAFYPSPPPFPLLHVDTTWKFQEMYKLRDKAAKDAGMELLVYQNPEAQERGINPFDHG-SLHTDMWKTEGLKQALDKYGFDAAFGGARRDEEKARAKERVFSFRSANHRWDPKNQRAELWNIYNARKAKGESVRVFPISNWTELDIWQYIHLEGIEIVPLYMSAMRPTVVRDGLTIMVDDDRF----PLN-GEEPVMRSVRFRTLGCYPLTGAVESEATTLPEIIQEMLLTTTSERQGRAIDHDQAASMEKKKQEGYF
MLNLLYFARLRDEFGLESEHLDSEAATVEELLVELRLRGEVWARELAARVFRVAVNQQMARLDAVLSDGDEVAVFPPVTGGMDQRLTHLKQLEAESIHIIREVAAEFENPVMLYSIGKDSAVMLHLAKKAFAPGKPPFPLMHVDTTWKFREMIALRDKQAREYGWDLIVHVNQDGVDAGINPFTAGSAKHTDVMKTEGLKQALNKYGFDAAFGGARRDEEKSRAKERVYSFRDRNHRWDPKNQRPELWNIYNSKIDKGESIRVFPLSNWTELDIWQYIFLENIEIVPLYFAAERPVIERDGTLIMIDDERILEYLSPEEKASIETRRVRFRTLGCYPLTGAVESQAATLPDIIQEMLLTRTSERQGRVIDHDSAGSMEKKKMEGYF
MARLLYFAWLKSHTGTAEEEVALEVTTVAELLAWLPSRGPGYAKALENKLIRVAVNQEYARPGDPVAAGDEIALFPPVTGGMA-LSDHLHALESESIEILRETAASFARPVMLYSIGKDSSVLLHLALKAFWPAKPPFPLLHVDTTWKFRDMIAFRDRVAAEQGLELIVHTNREGVAQGINPIDHPSDHYTHVMKTLALRQALTQCGFDAAIGGARRDEERSRAKERVFSHRTAEHAWEPKAQRPELWRLYNTRLAKGESFRVFPLSNWTEGDVWAYIQAEGIELVPLYFAAPRPVVRRGGQLIMVDDERL----RLQPGETVEQAWVRFRTLGCYPLTAASESRARTLDEVVAETLSSKQSERVGRLIDHDQASSMERKKREGYF
MIRILYFARLRDVFACSEEALPL-PATVAALIAILVERGGVWADELSGKVFRVAINQEMASLHELIPAHAEVAIFPPVTGGMTVNARHLDTLESEAIHILREVAAECANPALLFSGGKDSVVLLRLAEKAFRPGKFPFPLVHIDTGHNFAEVITFRDARVAELKERLIVGSVEDSIKRGTVRLRNPLTDSRNAAQAVTLLETIAEHKFDACIGGARRDEEKARAKERIFSFRDEFGQWDPKAQRPELWDLYNTRVHPGENMRVFPISNWTELDVWLYIQREKLALPPIYFAHERQVIPRNGLLVPL-TDLT----PALEGETVETQVVRFRTVGDISCTCPVSSDASTVEAIIAETAITQITERGTRMDDQTSEASMEKRKKAGYF
MVKILYFASLKDALGCAEESFVLGVSTVGELRSFLADRGEKWN-ALGERNVRAARNQRMAAPADPVLPGDEIAFFPPVTGGMSQTLSHLDWLEAEAIHIMREVAGQCSNPVLLFSGGKDSICMLRIAEKAFRPGKFPFPLMHIDTGHNYKEVVEFRDKRAAELGERLIVRSVEDSMKRGTVVLKH-ENESRNKHQSVTLLEAIEEFGFDACIGGARRDEEKARAKERIMSFRDEFGQWDPKNQRPELWNLYNARSHKGENIRAFPISNWTEMDVWQYIEREKLELPSIYFAHQRPVVIRQGAIVPV-NLTN----LPKAGEEIVELQVRFRTVGDISCTAPVESAADTVEKIVIETATTTITERGTRLDDQTSEASMEQRKKEGYF
MIKVLFFAQIRELVECAELDVAGQFESVNALRAELAAKGDKWALALDSDKLLVAIDQEICSLDSPLNDGVEVAFFPPVTGGMNQRLTHLKQLEAESIHIIREVAAEFDNPVMMYSIGKDSSVMLHLARKAFYPGKIPFPLLHVDTNWKFREMIEFRDKTVEKYGFDLLVHQNPEGIAMGCSPFDHGSSKHTDIMKTQGLKQALDKYGFDAAFGGARRDEEKSRAKERVYSFRDKNHRWDPKNQRPELWRTYNGQVNKGESIRVFPLSNWTELDIWQYIYQEQIEIVPLYLAAKRPVVERDGALIMVDDDRM----KLQAGEKIEEKMVRFRTLGCYPLTGAVESEALTLPEIIEEMLLATSSERQGRMIDHDSSASMEQKKRQGYF
MREILYFAWLRERVGLPRETIETSAGTVAELVAELAAREDRYALAFSDSALRVAIDQELSDFTTPLGDAREIAFFPPMTGGMTTNLTHLQRLEAEAIHIMREVVAEAENPVMLYSVGKDSACMLHVAKKAFFPSPPPFPLLHVDTTWKFKAMYAMREAAARKAGMQLIVHQNPDALRQGINPFDHG-GLHTDMWKTEGLKQALDLHGFDAAFGGARRDEEKSRAKERILSFRTAAHRWDPKNQRPELWRNYNARKAKGESMRVFPLSNWTELDIWQYIHLENIDIVPLYYAAPRPTVERDGMLLMVDDDRF----PLN-GEEPVMRSVRFRTLGCYPLTGAVESTATTLPQIIQEMLLTTTSERQGRAIDHDQAASMEKKKQEGYF
M-KLLYFAWVRETVGLDEETLSLGVTTLGDLALWQAGRGAGYAEAFSDRRLRAAVNQDLATPETPLTASDEVAFFPPLTGGM----KHLDSLEAESIHILRETAAQFRKPVLMYSIGKDSSVLLHLARKAFYPSRPPFPFLHIDTTWKFHEMIAFRDKRVAEEGVDLIVHTNRAGVEAGVSPFTHGAA-YTDIMKTQALREALTQGGFDGVIGGARRDEEKSRAKERVFSFRDAHHRWDPKNQRPELWNTYNGRVGKGESVRVFPLSNWTELDIWLYILRESIPVVPLYLAKPRPVVERDGALIMVDDNRL----PLEPGETPQTRWVRFRTLGCYPLTGAIESRAASLPEIIAEMLVARTSERQGRLIDQDQAASMEMKKQEGYF
MVTIKYFAAIREAIGQGIEVRETLAVNLSALRDELLAASPAHADSLARRSVRMALNQVMSDESATLTEGCEVAFFPPVTGGMSVDHRHLDALEEEAIFILREVAATFERPGLLFSSGKDSCVVLQLAEKAFLEGKLPFPLVHVDTGHNFPEVIEFREKRVAEIGERLIVAHMEESIKKGTVRLAH-PLESRNGHQTVTLLEAIEDNRFDCLIGGARRDEEKARAKERIFSHRDSFGQWQPKEQRPELWNLFNTRIKPGEHFRAFPISNWTELDVWLYIAREGIPLPGIYYKHPRQVMRRKGLLVPL-TEVT----PALEGEEIETVDVRFRTVGDMTCTCPVESDAANPADIVAETLHVTVSERGTRMDDRTSEASMERRKKEGYF
MIKLRLFAGLRETLGVSFENLTLNIRTAQDVLQTLRARGGAWAEALSDSAFRVAVDQTMGSIDSPVRDGAELAFFPPVTGGMNVNARHLDALESEAIHILREVAAECSNPALLFSGGKDSVVLLRLAEKAFRPGKFPFPLVHIDTGHNFEEVITFRDQRVAELGERLIVGSVEDSIKKGTVRLRNPQTDSRNAAQAVTLLETIAEHKFDACIGGARRDEEKARAKERIFSFRDEFGQWDPKAQRPELWDLYNTRVHPGENMRVFPISNWTELDVWQYIAREKLALPPIYFAHQRQVIPRNGLLVPL-TDLT----PARDGEAVETQVVRFRTVGDISCTCPVSSDAETVEAIIAETAVTQITERGTRMDDQTSEASMEKRKKAGYF
MIDILYFAWVRERIGLPRERLETNAATVADLIAELSAHEDRYAAAFADSALRVAVDQELSDFNAPLTGVREIAIFPPMTGGMPSTLTHLQRLEAESIHIMREVVANAENPVMLYSVGKDSACMLHLAKKAFYPAPPPFPLLHVDTTWKFKEMYKLRQKAADDAGMKLIVHQNPDALAQGINPFDHG-SMHTDMWKTEGLKQALTKYNFDVAFGGARRDEEKSRAKERIFSFRSANHRWDPKQQRPELWKLYNTRKAKGESIRAFPLSNWTELDIWQYIHLENIEIVPLYFAAPRPVVEWNGMLIMVDDERF----PLAPGQVPEMKSVRFRTLGCYPLSGAVESKATTLPEVIQEMLLTTTSERQGRAIDHDQAASMEKKKQEGYF
MVKLVYFAWVREKIGKGEEFIELEAVSVGELIARLKARGEEYDAAFEHNVIRAAINQEHAEHDELVKDGDEVALFPPMTGGMK-NLTHLQRLEAEAIYVFREVAATFSNPVMLYSVGKDSSVMLHLAMKAFYPAPPPFPFLHVDTTWKFREMIEFRDAQAREKGFELLVHVNEQGVRDGIGPFTHGSNVHTHIMKTVGLRQALDKYRFDAAFGGARRDEEKSRAKERIFSFRNAQHGWDPKNQRPEMWKIYNTRVSKGESIRVFPLSNWTELDIWQYILQENIPIVPLYFAARRPVVERDGMLIMVDDDRM----KLRPGEPVENRLVRFRTLGCYPLTGAIPSSAANLSDIVEEMLIARTSERQGRAIDRDEAGSMEKKKREGYF
MIEVKFFARLRDQLGQTGLALPA-IHTAADVRSALLAQHPHWQDTLSQPSVLVAVNQTMAQWESPVAEGDEVAFFPPVTGGMTYKMTHLQQLEAESIHIIREVAAEFDNPVMLYSVGKDSAVMMHLTMKAFYPGKPPFPLMHVDTTWKFKEMIEFRDQRVKELGWDLIVHINEEGVKAGVGPFTHGSAKHTDIMKTQALKQALNKYGFDAAFGGARRDEEKSRAKERVYSFRDKNHRWDPKNQRPELWNIYNGRVDKGESIRVFPLSNWTELDIWQYIHLEGIPIVPLYFADKRPVVEKDGVLIMVDDDRM----PIGPEDKVEEKMVRFRTLGCYPLTGAVESQATTLPEIIQEMLLTKTSERQGRVIDNDSAGSMEKKKQEGYF
MVTILFLGPLRDLAGEAERQVSA-PLDWAGLLDAVG---PDVAGQLS-ERVNVACAGKVLADKTALQDGEEVALLPPVSGGMRMNLTHLQRLESEAIHIMREVVAEAAKPVMLYSVGKDSAVMLHLARKAFYPAPPPFPMLHIASGWDFQDVLAHRDKTVKEYGLDLIVQHNQEAADSGVNPFDAGAGVYSQMMLIDPLKQALTEHGFDAAFGGGRRDEEKSRAKERIFSFRSASHRWDPKNQRPELWKLYNMRKAKEESIRVFPLSNWTELDIWQYIHLEKIDIVPLYYSSRRPTVERDGLLIVADDKRF----RFEEGEQPVEKIVRFRTLGCYPLTGAVESDAETLPEIIKEMLLATTSERQGRAVDHDLTASMEKKKQEGYF
M-KVLFFAQLREVLDCDTLVVEPEVNTLAELRAHLQQKGELWQEYLAEGKALAAVNQTLANDSTPLSEKDEVAFFPPVTGGMDPSVTHLKQLEAESIHIFREVAAEFDNPVMLYSVGKDSSVLLHLARKAFAPGRIPFPLLHVDTTWKFREMIEFRDRMAKQHKLDLIVYKNQEGIDMGVGPFTHGSAKHTDIMKTQALKKALNKFQFDAAFGGARRDEEKSRAKERVYSFRDENHRWDPKNQRPELWNIYNAKVNKGESIRVFPLSNWTELDIWQYIYLENIEIPELYLAKPRPVVERDGVLIMVDDDRM----PLEEGETPKMESVRFRTLGCYPLTGAVQSNAATLPDVIQEMLLTKTSERQGRVIDHDSSGSMEKKKMEGYF
M-KMLYFAWFRERIGTGEEDLTPNVTTVGALLDWLKGQGAGYAAALEDALVRVAVNQDYVGSDSPVSATDEVALFPPVTGGMTDRKTHLRQLEAQSIHIMREVVAEFEKPVMLYSVGKDSAVMLHLARKAFYPSVPPFPLLHVDTTWKFREMIQFRDTIVKEYGLELLVHINEEGVRQNINPFTHGSALHTDIMKTEALKQALTKYGFDAAFGGARRDEEKSRAKERIFSFRSENHRWDPKNQRPELWNIYNARIQKGQSIRAFPLSNWTELDVWQYIHLEDIPLVPLYFSAERPVVERDGVLIMVDDDRM----PLDAGETPQMKSVRFRTLGCYPLTGAVESTATTLPDIIQEMLLTRSSERQGRVIDSDQAGSMEKKKQEGYF
MIKILYFAALRDAVGRAEESFVLGVATVGDLRAFLADRGDKWD-ALAERNVRAARNQRMAGPTDPVGPGDEIAFFPPVTGGMSQTLTHLDWLEAEAIHILREVAGQCSNPVLLFSGGKDSLCMLRLAEKAFRPGRFPFPLMHIDTGHNYKEVTDFRDKRAAELGERLIVRSVEDSMARGTVVLKT-PDESRNKHQSVTLLESIEEFGFNACIGGARRDEEKARAKERIMSFRDEFGQWDPKNQRPELWNLFNARTHKGENIRAFPISNWTELDVWQYIERERLELPSIYFAHVRPVVRKNGLLQPV-TDVT----PAKPGDVVENVQVRFRTVGDITCTAPVESDADTVAKILLETATTTITERGTRMDDQTSDASMEQRKKEGYF
MIRIRYFARLRERLDTSEEQIEWDTATVAALRRHLCARGGVWAEALSGETVLAAVEQELARPETPILDGQEVAFFPPVTGGMTDTLSHLDWLEADAIHILREVVGQCANPALLFSGGKDSVCLLRLAEKAFRPGALPFPLLHIDTGHNYPEVIAFRDRRAVELDARLIVRSVEDSMARGSVVLRH-PHESRNRHQSVTLLEAIAEFGFDACIGGARRDEEKARAKERIMSFRDAFGQWDPKHQRPELWNLYNARVHPGENIRAFPISDWTELDVWHYIQREGLELPSIYFAHRRPVVRANGLLRPV-TPLT----PARPGETVEDVRVRFRTVGDITCTAPVESEADTLDAILAETALTTLSERGTRLDDHASESSMEDRKKAGYF
MVRIIYFAWVREKIGRDEDIVVLPQMAVGDLIRLLKSRGEGYEAAFEHDVIRAAINREHAEPDELVSDGDEVALFPPMTGGMSPLDPHLKALENEAIHIFREVAAEFERPVMLYSIGKDSSVLLHLARKAFYPGRVPFPLLHVNTGWKFKEMIAFRDEIVKKYDLDLIEHINPRGASENITPFTHGSALYTDIMKTEALRHALDAGKFDAAFGGARRDEEASRAKERIYSFRTPDHRWDPRNQRPELWNIYNGMIRQGESVRAFPLSNWTEVDIWRYIQAEDIPLVPLYYAAKRPFVERDGMMILAEDARL----ELLPGEVKQEGMIRFRTLGCFPLTGAIRSEATTLEDVIAELEIATVSERQGRAIDRDQSGSME--------
MVQLRYFASIREALGMGGEFFDTQANTLAALRAELVARGGAYADALAPRSVRVALNQTMSDETAALSEGAEVGFFPPVTGGMNLSNAHLDALEEETIFILREVAAAFERPALLFSGGKDSLVMLRCAEKAFGVGRIPYPLLMIDTGHNFPEVTAFRDLRAGELQAELIVRNVEDSMRRGTVRLAH-PDEPRNAHQSVTLLEAIEEFRFDALIGGARRDEEKARAKERIFSHRDSFGQWQPKAQRPELWTLFNTRLAPGEHFRVFPISNWTELDVWQYIERENIALPSLYYSHKRDVVDRRGLLVPV-TELT----PAKDGEKVENRDVRFRTLGDVTCTCPVESSAATPEQIVLETLTAEVSERGTRMDDKTSDASMEKRKKDGYF
M-KIRYFAWLRERTGTSEETIELNVKTTGDLMSWLAARDEGYAFAFEQETIRIAVDQEHVEEDHVLTGTEEVAFFPPMTGGMEDSQSHLRRLENESIHIIREVAAEFDNPVMLYSIGKDSAVMLHLALKAFYPSKPPFPLLHVDTTWKFKEMISFRDHTVEKYGLDLIVHTNEEGVKNNINPFDHGSSNYTHIMKTEALKEALTKYKFDAAFGGARRDEEKSRAKERVFSFRSASHGWDPKNQRPELWSLYNGRIAKGESIRAFPLSNWTELDIWQYILAEGIDIVPLYFSAKRPVVERDGTLLMLDDDRF----RLEPGEKVEHRDVRFRTLGCYPLTGAVESTADTLEDIVSEMLIARTSERSGRLIDHDSSGSMEKKKREGYF
MVTLRFFASVREAVGTGTELLDTDAATAGELRDELIARGGAWAESLSHRAVRVAIDQVLSDESAPLRDGAEVAFFPPVTGGMNLSNTHLDALEEETIFILREVAATFERPTLLFSGGKDSLVLLKCAEKAFGAGRIPYPLLMIDTGHNFHEVTDFRDFRAKELGAELIVRSVEDSMARGTVRLAH-PGESRNVHQSVTLLEAIEEFRFDALIGGARRDEEKARAKERIFSHRDSFGQWQPKAQRPELWTLFNTRLAPGEHFRVFPISNWTELDVWQYIDRERIALPSLYYTHRREVVERKGLLVPV-TPLT----PLRDGEVAEVRDVRFRTVGDITCTCPVESDAASAADIVVETLAADVSERGTRMDDKTSEASMEKRKKDGYF
MIKVLYFAALREALGSSGETLELGVTTLAGVRALIANRGGDWD-RLAQKNLRAAVNQRMAEPDTAIADGDEVAFFPPVTGGMNTRLSHLDWLEAEAIHIMREVAGQCERPALLFSGGKDSVCLLRIAEKAFRPGRFPFPLLHVDTGHNYAEVIAFRDRRAAELGERLIVRSVEDSIRRGSVVLKH-AHESRNRHQSVTLLEAIEEHGFDGCIGGARRDEEKARAKERIMSFRDEFGQWDPKNQRPELWNLYNARTHAGEHVRAFPISNWTELDVWQYIARERLALPSIYFAHAREVVERNGLLMPV-NLTN----VPGPDERVTVRRVRFRTVGDISCTAPVESDADTIERIVLETARSAQSERGTRLDDQTGDASMEQRKREGYF
MINVLFFAKYREQLNMDSLQLDADFSSVQSVIEALKNKGDTWHQVFTQSGLMIAVNQQMAKLNSPLKDGDEVAFFPPVTGGMNQSLTHLKQLEYESIQIMREVVAEFDKPVMLYSVGKDSSVLLHLARKAFAPGKIPFPLLHVDTTWKFREMIEFRDRMAKEYDFELLVHQNPEGLAMNVGPFSHGSATHTDIMKTQGLKQALDQYQFDAAFGGARRDEEKSRAKERVYSFRDKKHRWDPKNQRPELWNIYNGKVHKGESIRVFPLSNWTELDIWQYIYLENIQIPDLYFSKERPVVVRDGTLIMVDDERM----PLEEGEKPMMKKVRFRTLGCYPLTGAVESEADTLPAIIQEMLLTKTSERQGRVIDNDSSGSMEKKKIEGYF
M-KVKYFAWVRERIGVPEEEITLGVATAGDLIVWLKGRGEGYAHALERRFIRVAIDQQHATHDAPVTAAREVALFPPMTGGMADRGSHLKRLEDESIHIIREVAAEFRNPVMLYSIGKDSAVMLHLAMKAFYPSKPPFPLMHVDTTWKFREMIEFRDRKVKELGLDLIVHTNEEGVKAGVGPFTHGSSYHTQVMKTDALKQALTAHGFDAAFGGARRDEEKSRAKERVFSFRTQNHGWDPKNQRPELWHLYNCRVAKGESIRVFPLSNWTELDIWQYIMMEGIEIVPLYFAKERPVLEVDGQLLMVDDERF----PL-DGRTPDMKMVRFRTLGCYPLTGAVESPAATLEEIVAEMLIARTSERSGRLIDKDEEASMEKKKREGYF
MVTVKFFANLRESLGISATTVDY-GMKISDVWNAATKER-----EMP-TGLLTAVNMDYEKNDIPVSDNDEVAFFPMVSGGMT-TLTHLQRLEAESIHIMREVMGDAESPVMLYSIGKDSSVMLHLALKAFYPARPPFPLLHIASGWDFRDMLEFRDRRVAELGLRLIVHTNDEGARAGVRPWTHGAA-YADIMLTEALRQALDRYGFDCAFGGGRRDEEKSRAKERIFSLRSPQHRWDPRRQRPELWRTYNTRKRKGESLRVFPLSNWTELDIWQYIHLEKIPIVPLYYSAPRPVIERDGRLLVVDDDRM----PLEPHETPVTRTVRFRTLGCWPLTGATESEAVTLPDIIREMLLATKSERQGRAVDQDGSAAMERKKQEGYF
MLKLVYFASIREQLGCEEEQLDMGSLQVKDLMTRLSARGAPWDQVLGDAKVLVAVNQEMGRAETELSDGDEIAFFPPVTGGMSKKLTHLKQLEAESIHIIREVAAEFERPVMLYSVGKDSAVMLHLTRKAFYPGKPPFPLMHVDTTWKFREMIEFRDKMAKEAGMDLIVHINQEGVEMGINPFVHGSKKHTDLMKTAALKQALDKYQFDAAFGGARRDEEKSRAKERVFSFRDKNHRWDPKNQRPELWNQYNAKIDKGESIRVFPLSNWTELDIWQYIHLESIPIVPLYLAKERPVVERDGTLIMVDDDRM----QLEPGEKPAMKSVRFRTLGCYPLTGAVESEASNLPEIIQEMLLTTTSERQGRVIDHDQAGSMEEKKKEGYF
MVRILFFAGLREALGTGSESLALGIATVGALRDHLAARGEPWT-ALATKNLRAAVNQQMLGLDAAVKAGDEVAFFPPVTGGMPPTLAHLDWLEAEAIHILREVAGQCANPALLFSGGKDSICLLRLAEKAFRPGRFPFPLLHIDTGHNYPEVIAFRDRRAAELGERLIVREVEDSLARGTVVLRS-KDESRNRHQSVTLLEAIEEHEFDACVGGARRDEEKARAKERIFSFRDPFGQWDPKSQRPELWDIYNARAHKGENIRVFPISNWTELDVWQYIAREKLELPSIYFAHRRPVVRLSGLLQPV-TALT----PAREGDRVETLSVRFRTVGDITCTAPVESVADSVARIIAETATTTITERGTRLDDQMSDAAMEQRKKEGYF
MIKVLFFAKLREELKINELDVEYDVASIRELINYLRLEYQQIDNV---KNIKAAVNQELALDDLSLNDGDEVAFFPPITGGMNLDHQHLDGLEEEAIFILREVAASFERPALLFSGGKDSCVVLRLAEKAFFVGRLPFPLLHVDTGHNFPEVIDFRDQRVAEMGERLVVGSVEESMRRGTVRLAH-PLESRNGHQTVALLEAIEEHRFDCLIGGARRDEEKARAKERIFSHRDSFGQWQPKEQRPELWTLFNTRIKPGEHFRAFPISNWTELDVWLYIARENIPLPGLYYRHERPVVRRKGLLVPV-TEVT----PPAAGEVVESLPVRFRTVGDMTCTCPVESQAANAVEVVAETLTVTVSERGTRMDDRTSDASMERRKKEGYF
MIQVKVFAEYRERFGFDQREVGH-GIDPQTVWRLMG------GGALP-QNLLCSINWDYVSLDTVLNEGDELAFFPPVSGGMSYSLTHLKQLEAESIHIVREVAAEFDNPVMLYSVGKDSAVMLHLAMKAFAPGKPPFPLMHVDTKWKFKEMIKFRDSHVKNLGLELIVHSNQEGIDQGVGPFTHGSAKHTDIMKTQALKQALDKHGFDAAFGGARRDEEKSRAKERVYSFRDKKHRWDPKNQRPELWNIYNSRVDKGESIRVFPLSNWTELDIWQYIHLESIPLVPLYFADKRPVVERDGTLIMIDDERM----PLEEGEEVQEKMVRFRTLGCYPLTGGVESEATTLPEIIQEMLLTTTSERQGRVIDHDSSGSMEKKKQEGYF
MVKIKYFASVREALGVDEENVDTRATTVGALRDELIARGGGHAQALARRAVRAALDQRMSAEDAALHEGCEVAFFPPVTGGMNLSNAHLDALEEETIFILREVAAAFERPTLLFSGGKDSLVLLKCAEKAFGTGNLPYPLLMIDTGHNFPEVTAFRDQRAKELGAELIVRSVEDSMKRGTVRLAH-AGESRNAHQSVTLLEAIEEFRFDALIGGARRDEEKARAKERIFSHRDGFGQWNPKAQRPELWTLFNTRLAPGEHFRVFPISNWTELDVWQYIARENVALPSLYYTHQREVVERKGLLVPV-TELT----PPKAGEQVVVRDVRFRTVGDITCTCPVASTAANANDIVIETLAAEVSERGTRMDDQTSDASMEKRKKDGYF
M-KVRYFAWMKRTVGLAEEEVALEVRTVGDLVVWLRARSAGHAEALAAAAFGAAVDQRTATFDAPLAKAREVAFFPPFTGG--------------------EVVAEFRKPVMLYSVGKDSSVMLHLARKAFYPAPPPFPLLHIATGWDFRALLDHRDRTAARYGMKLLVHGNDEAARAGVTPFETETGEYSRLMLTEPLKDALDQHGFDAAFGGGRRDEEKSRAKERIFSHRSEGHVWDPRNQRPELWRLFNTRLATGDTMRVFPLSNWTELDVWTYIHTEAIPIVPLYLAAERWVVERDGALIAVDDERM----RFRDGEMTTKRRVRFRTLGCWPLTGAIASRADDVTGVIAELLDARSSERQGRLVDGALQASMERKKREGYF
MLDILYFAWVREGIGRDAEQMERPDVTVAEVIVSLADRGGGYAEVLGDQRLRAALDQRFVSLETPIGEARELAIFPPVTGG---------RLEAESIHILREVVSEAERPVMLYSVGKDSAVMLHLAKKAFYPSPPPFPLLHVDTTWKFRAMYDLRDKAARDAGMELLVHHNPEAQARGINPFDHG-ALHTDMWKTEGLKQALDKFGFDAAFGGARRDEEKSRAKERIFSFRTASHGWDPKNQRPELWNLYNARKAKGESIRVFPISNWTELDIWQYIQLEGIEIVPLYFAAPRPTVERDGMLLMVDDDRF----PLAPGEVPVERSIRFRTLGCYPLTGAVESEASTLSEVIQEMLLTTTSERQGRAIDKDAGAGMEKKKQEGYF
MITVRFFAGVREALQTDALQWPH-DLTVAALRTQLADLDPLWSAQLGSRLLMCAVNEVMASPETALNDGDVVAFFPPVTGGMVHRMTHLQELEAESIHIIREVAAEFDNPVMLYSIGKDSSVMLHLARKAFAPGKPPFPLLHVDTTWKFREMIAFRNRMAKEAGMELLVHTNQDGVAANINPFDHGSAKYTDIMKTQALKQALDLYGFDAAFGGARRDEEKSRAKERVYSFRDRFHRWDPKNQRPELWNLYNGRINKGESIRVFPLSNWTELDIWQYIYLQNIEIVPLYYADERPVVERDGMLIMVDDERL----PLAEGEVPQQQSVRFRTLGCYPLTGAVPSKARTLPEIIQEMLVARTSERSGRAIDHDESGSMEKKKREGYF
M-KLLYFAWVRERIGKAEEELAPDVKTVAELIRWLGGRGEEYAHAFEQKSIRAAIDKHHVRPDTAIAGACEIAFFPPMTGGMLTLPKHLRRLEAESIEIMREVIAEFKNPVMLYSIGKDSGVMLHLAIKAFHPAPLPFPVMHIDTTWKFRDMIKFRDDTAKRLGLKLIVYINQEGVERGISPIASGSSVHTHVMKTEALKKALDLHGFDAAFGGARRDEEKSRAKERIFSFRSQGHTWDPRNQRPELWNLFNNRIKPGETIRVFPLSNWTELDIWHYIMLEEIPVVPLYFAKERPVVKRSGTWIMVDDDRM----PLEPGEKPQMKLVRFRTLGCYPLSGAIESDANTVEAIVAEMKTARVSERQGRLIDTDEAASMERKKREGYF
MVQLRFFAAVREAVGVASAEVDTSAATLGALRDELIARGGVWAEALARRALRMSVDQVMADEAAPLRDGAEVAFFPPVTGGMNIDWRHLDALEEEGIYLLREAVAAFERPALLFSGGKDSCVVLHLARKAFWSGRLPLPLLHVDTGHNFPEVIAFRDELVQRHGDTLIVGAVEDSIARGTVRLAD-PLASRNAHQSVTLLEAIEAHRFDVLIGGARRDEEKARAKERIFSHRDAFGQWQPKAQRPELWTLFNTRLQPGEHMRAFPISNWTELDVWAYIARERIALPTLYWAHERAVVRRQGLLVPV-TPVT----PPRAGETVETVRVRFRTVGDMTCTCPVESTADSAEAIVAETLRADVSERGTRVDDRTSDAAMERRKREGYF
MLTIKYFASIREQLERDEEIVEIRELTVDALRDTLAARDARSAEALRTRPVRAAVNLEMVTGGFVVREDSEVAFFPPVTGGIPVQNEHLDWLEAESIYIIREVVAECRNPALLFSGGKDSIVMLHLALKAFRKIELPFPLVHIDTGHNYPEVITFRDEQVAKLGARLVVGHVEDSIKRGTVRLRK-ETDSRNAAQAVTLLETIESHGFDALMGGARRDEEKARAKERIFSFRDEFGQWDPKAQRPELWSLYNARMAQGEQMRVFPISNWTELDVWQYIARENLALPPIYYAHEREVVRKNGLLVPV-TPIT----PKADGDVSEVLSVRFRTVGDISCTCPVASTAATPAEIIAETAVTEITERGTRMDDQTSEASMEKRKKEGYF
MIKVFFFAELRERLQCAECFVTD-GTTVKSLLEQLIADHPEWEKIFSEKKILIAVNHAMANVNANIVAGDEVAFFPPVTGGMH-QQTHLQQLEAEAIFIIREVAACFDKPCLFYSIGKDSTVMLHLARKAFWPAPVPFTLLHVDTTWEFAEMGRFRDYMAAKHNLNILVHTNNTALASGIHPITSGSVKYNDQMKTQALKQAMSIYKFDAALGGARRDEEKSRAKERIFSVRDEHQGWNPKNQRPELWNIFNTEINKGESIRVFPLSNWTELDIWQYILKEKIELVSLYFSAPRLKSDENGQHFVLDDDRMRPFLSKNELQSIAHRPLRCRTLGCYPQTGAVLSAAIRVEEIIQELLVSKTSEREGRTLDKDQVGSMEKKKREGYF
MITVRYFASVREAMGTGTEVLDTQAATLGALRAELVARGGAGAEALAPRAVRMALDQVMSPESTPLTASCEVAFFPPVTGGMNLSNAHLDALEEETIFILREVAATFERPTLLFSGGKDSLVMLKCAEKAFGSGRLPYPLLMIDTGHNFPEVTDFRDQRAKELGAELIVRSVEDSMQRGTVRLAH-PGESRNVHQSVTLLEAIEEFRFDALIGGARRDEEKARAKERIFSHRDSFGQWQPKAQRPELWTLFNTRLAPGEHFRVFPISNWTELDVWQYIEREAIALPSIYYTHKREVVDRRGMLAPV-TELT----PPREGEQVIVRDVRFRTVGDITCTCPVASTAATAADIVIETLAAEVSERGTRMDDQTSDASMEKRKKDGYF
MLTLLYFARLRDQLGQDQETLTFTGHSVAELLELLRQRGAAWADALAVQPFRVAVNHSVVHGPHPLADGDEVAIFPPVTGGMASRLTHLKQLEAESIHIIREVAAEFDNPVMLYSIGKDSAVMLHLALKAFYPGKPPFPLLHVDTTWKFRDMIAFRDQVVSKNGLKLLTHTNPVGANGEVSPFSHGSAKYTDIMKTDALKQALDHYGFDAAFGGARRDEEKSRAKERVYSFRDKNHRWDPKNQRPEWWNVYNSQVNKGESIRVFPLSNWTELDIWQYIYLENIEIVPLYFSAPRPVVDRDGLLVMVDDDRL----PLKEGEVPQTRSVRFRTLGCYPLTGAVESTAATLPEIIQEMLLTRTSERQGRAIDHDQSGSMEKKKMEGYF
MLNLLYFARLRDEFGMATETLDFSGQTVSDLVQELGCRGDVWQAALGGRPFRVAVNQTLARPETVLADGDEVALFPPVTGGMTATLTHLKRLEAESIHIIREVAAEFDNPVMLYSIGKDSAVMLHLALKAFYPGKLPFPLLHVDTTWKFRDMITFRDRMAAEKGLRLLVHTNPEGAHGEITPFTHGSARYTDIMKTDALKQALRQYGFDAAFGGARRDEEKSRAKERVYSFRDPQQRWDPKNQRPELWNLYNGRHNKGESIRVFPLSNWTELDIWQYIWLENIDIVPLYFSAQRPVVERDGMLIMVDDERF----PLRAGETPVLRPVRFRTLGCYPLTGAVESSATTLPDIIREMLLTRTSERQGRAIDHDQSGSMEKKKIEGYF
MLTIRYFASVREQLGISQEIVHVLELSVDSLRVRLASRDERMAEALRVRPLRTAVNHEMVADTFIVREDSEIAFFPPVTGGMSTRMDHLDWLEAESIHILRELVAECSKPALLFSGGKDSVVVLHLALKAFRKTVLPFPLVHIDTGHNFDEVIDFRDRRAAEIGAELVIGHVEDSIKKGTVRLRR-ETDSRNAAQAVTLLETIEEHGYTALIGGARRDEEKARAKERIFSFRDEFGQWDPKAQRPELWSIYNARLHNGEHLRVFPISNWTELDIWQYIAREKLELPSIYYAHDREIIRRNGLLVPL-TPLT----PLQEGEVSEVAQVRFRTVGDISCTCPVASDADDVEKIIAETAVTEITERGTRMDDQASEAAMETRKKQGYF
MVNLVYFAWVRERIGKGEETLELTVVTAGDLLAHLKTLGEEYEAALEHNVIRVAINQEHVDHDEPIAGAREIALFPPMTGGMPPLDPHLKALENEAIHIFREVAAEFDKPVMLYSVGKDSSVLLHLARKAFYPGRVPFPLLHVNTGWKFAEMIAFRNDIVKKYDLDFIEHINPRGAAENVTPFTHGSALFTDIMKTEGLRQALDAGGFDAAFGGARRDEEASRAKERIYSFRTPEHRWDPRAQRPELWNIYNGMIRKGESVRAFPLSNWTEVDIWRYIQVEDIPLVPLYYAKKRPYVERDGMMILAEDPRL----KLLPGESIQEGSIRFRTLGDFPLTGAIPSEATNLEEVIAELEIATVSERQGRAIDRDQSGSMEKKKREGYF
M-DLLYFAWVRERIGLPKERIETEAATVNELIEELRGREERYAMAFSDSALRVALDQELSEFDAPLAGVREVAFFPPMTGGMDKTLTHLQRLEAESIHILREVVAEAENPVMLYSVGKDSAVMLHLAKKAFYPSPPPFPLMHVDTTWKFQDMYKLRDKAAKDAGMQLLVHQNPEAKERGINPFDHG-ALHTDMWKTEGLKQALDKFGFDVAFGGARRDEEKSRAKERVFSFRSANHRWDPKNQRPELWRLYNARKAKGESVRVFPISNWTELDIWQYIHLEGIEIVPLYFSAPRPTVERDGLILMVDDERF----PLKDGEEPVMRSVRFRTLGCYPLTGAVESEAQTLPEVIQEMLLTTTSERQGRAIDHDQAASMEKKKQEGYF
MLQLVYFARVREQLGLDAEELQCTLGRVDQLIDYLVERGERWQAVLKAPNLLVAVNQEMVSVSTSLADGDEVAFFPPVTGGM--ALTHLQRLEAESIHIMREVVAEAENPVMLYSVGKDSAVMLHLAMKAFAPSAPPFPLLHVDTRWKFREMYQLRDRMAQESGMKLLVHTNPDGIAQDINPFTHGSAVHTDVMKTEGLKQALNEHGFDAAFGGARRDEEKSRAKERIFSFRSEQHRWDPKSQRPELWKLYNARKQKGESIRVFPLSNWTELDIWQYIYLEGIPVVPLYFAAERPVVERDGALIMVDDERM----PLKPGEVPEMRKVRFRTLGCYPLTGAVESEADTLPAIIQEMLLTTTSERQGRAIDHDSAASMEKKKQEGYF
MIKVLFFAKLREQVGCTEMELPAAESSVAALLDAVIAELPSAESALKQGNVLAAINQEMAPLTATVVDGDEVAFFPPVTGGMTYNLTHLKQLEAESIHIIREVAAEFERPVMLYSIGKDSSVMLHLARKAFFPGKPPFPLMHVDTTWKFQDMITFRDQQAAKFGLDLIVHINEDGVRQGIGPFTHGSAKHTDVMKTESLKQALNKYKFDAAFGGARRDEEKSRAKERVYSFRDSNHRWDPKNQRPELWNLYNGKINKGESIRVFPLSNWTELDIWQYIYLENIELVPLYFSAKRPVVERDGTMIMVDDDRM----PLKPGETPMMKDVRFRTLGCYPLTGAIESTATTLPEIIQEMLLTTSSERQGRVIDHDQAGSMEQKKREGYF
MVQLRYFASIRETLGRGEESAQTTAATLGALRDELIARGEPYASALARRAVRMAVDQLMAKEDAALRDGAEVAFFPPVTGGMNLSNAHLDALEEEAIFILREVAAAFERPALLFSGGKDSLVLLKCAEKAFGAGRLPYPLLMIDTGHNFPEVTDFRDKRAKELGAELIVRSVEDSMARGTVRLAH-PGESRNVHQSVTLLEAIEEFRFDALIGGARRDEEKARAKERIFSHRDAFGQWQPKDQRPELWTLFNTRLAPSEHFRVFPISNWTELDVWQYIEREQIELPSLYYTHKREIVERRGLLVPV-TELT----PARDGETVELRDVRFRTVGDITCTCPVASLAAGPADVVIETLSAEVSERGTRMDDKTSDASMEKRKKDGYF
MVRVLYFAALRDALPLAEEAVALGVETMAALRAWLGARGEAWA-PLVTKTLRCARNQTLCAWDEPVQDGDEVAFFPPVTGGMI-PRTHLDRLEAEAIHILREVAGQCQNPALLFSGGKDSVCLLRLAEKAFRPGRFPFPLLHIDTGHNYPEVIAFRDRRAAELGERLIVRSVEDSIARGTVRLAR-PDESRNRHQSVTLREAIEEFGFDCLIGGARRDEEKARAKERVFSVRDEFGQWDPKNQRPELWRLYNAKVPPGGHVRAFPISDWTELDVWQYIAREGLELPSIYFAHPRPCVRRGNLLAPV-TELT----PAREGETVETLWVRFRTVGDIPCTAPVESRARTIEEILRETAATTVSERGTRLDDQTHEASMEQRKREGYF
MLHVRYFASIREGLGLGAEQVDTQAATLGALRDELLARGGAYAEHLARRAVRMALDQAMCAETAALREGGEVAFFPPVTGGMNLADAQLDALEEEAIFVLREVAAAFERPTLLFSGGKDSLVLLKCAEKAFGAGRIPYPLLMIDTGHNFHEVTDFRDLRAKELGAELIVRSVEDSMARGTVRLAH-PGESRNVHQSVTLLEAIEEFRFDALIGGARRDEEKARAKERIFSHRDSFGQWQPKAQRPELWTLFNTRLQPGEHFRVFPISNWTERDVWQYIARENIALPSLYYSHERTVVERRGLLVPV-TELT----PLKEGETAERRQVRFRTVGDITCTCPVESLASTPEEIVVETLLSDVSERGTRMDDKTSEASMEKRKKDGYF
M-KLLYFAWVRERIGKTEEEITPGVATVADLMNWLAERGEEYAHAFENKVIRAAIDRNHVQPGAAIAGAREIAFFPPMTGGMTKLSRHLSNLETEAIVILREAAMAFERPVLMYSIGKDSSVLLHLCRKAFHPAKIPFAALHIDTTWKFRDMITFRDRMAAELDLNLIVHTNKKAIEDGVHPIKSGSAIYTREMKTRALRDALDMHRFDAAIGGARRDEEPSRSKERIFSVRGPNHSWDPRRQRPELWHLYNTQIATDETMRVFPLSNWTELDVWEYILAEDIPVVPLYFAKERPVVERGGSLIMIDDDRL----ELEPEEKQQNVLIRFRSLGCYPLSAAVQSSAASVADIVEELRTTRMSERAGRLIDVDETSSMERKKREGYF
MLNLLYFARLKDTFGRDHETLESDAASVGALLAELRARGGAWADELAERVFRVALNQELATVDSGLAAGDEVAIFPPVTGGMTARLTHLKQLEAESIHIIREVAAEFENPVMLYSIGKDSAVMLHLALKAFYPGKPPFPLLHVDTTWKFRDMIAFRDRMAAKVGMELLVHTNEEGRAANINPFDHGSAKYTDVMKTDALKQALNKYQFDAAFGGARRDEEKSRAKERVYSFRDKNHRWDPKNQRPELWNIYNSKINKGESIRVFPLSNWTELDIWQYIYLENIEIVPLYFAKPRPVVNRDGMLVMVDDERL----PLKEGEVPEMRSVRFRTLGCYPLTGAVESEAATLPEIIQEMLLTTTSERQGRLIDHDQAGSMEKKKMEGYF
M-KALYFAWVRERVGRAEEEISPEVGTVGELIDWLKSRDETYAHAFENAVIRAAIDKAHARHDAAIAGAREIAFFPPMTGGMPMELTHLQRLEAESIYIMREVVSEADRPVILYSIGKDSAVMLHLACKAFYPSPPPMPLLHVDTTWKFRAMYEFRDRVARESGMELIVHHNPEAMAQGINPFDHG-ALHTDLWKTEGLKQALDKFGFDVAFGGARRDEEKSRAKERIFSFRSADHRWDPRNQRPELWDLYNVRKRKGESIRVFPLSNWTELDVWLYIHLENVPVVPLYFAERRPTVKRAGSILMVDDDRF----RLQPDETPLQRSVRFRTLGCYPLTGAVESVATTPREVIQEMLSTKTSERCGRAIDRDHGASMERKKQEGYF
MTRLVYFAWVRERIGKGEEIIELAIVTVSDLLAYLKTRGEEYEAALEYNVIRVAINQEHVEHDASIAGATEIALFPPMTGGMTKNLTHLQRLEAEAIHIFREVAATFANPVMMYSIGKDSSVMLHLAMKAFYPAKPPFPFLHIDSTWKFREMIAFRDSEAERLGFDLRVHSNQEGIEQGISPFVHGSNTHTHIMKTVALRQALDKFGFDAAFGGARRDEEKARAKERIFSFRNAQHSWDPKNQRPEMWKIYNTRVAKGESIRVFPISNWTELDVWQYIMQENIPIVPLYFAAKRPVVERDGMLIMRDDERM----QLLPGEVLQEKMVRFRTLGCYPLTGAVESDAATLPEIVSEMLIARTSERQGRMIDRDEAGSMEKKKREGYF
MIQVRYFASIREAVGTGHETLQTGADTLGALRDELIARGEPWAGCLARRAVRMALNQVMAQDTTPLAPGAEAAFFPPVTGGMNLSNQHLDALEEETIFILREVAAAFERPALLFSGGKDSLVMLRCAEKAFSRGRIPYPLLMIDTGHNFPEVTDFRDQRARELGAELIVRSVEDSMARGTVRLAH-PGESRNVHQSVTLLEAIEEFRFDALIGGARRDEEKARAKERIFSHRDGFGQWQPKAQRPELWTLFNTRIAPGEHFRVFPISNWTELDVWQYIDREAIALPSLYYAHQRQVVERRGLLVPV-TPLT----PPKDGERVETRTVRFRTVGDITCTCPVESPAASAAEIVIETLAAEVSERGTRMDDKTSDASMEKRKKDGYF
MVNILYFASLREAFGTAGETVELGIATVGQLRDWLIGQG---RDALATKNLRCAVNQDMAKADAPIRDGDEIAFFPPVTGGMTSTLSHLDWLEAEAIHIMREVAGQCANPVLLFSGGKDSICMLRIAEKAFRPGKFPFPLMHIDTGHNYREVVAFRDKRAAELGERLIVRSVEDSMKRGTVVLKH-EGESRNKHQSVTLLEAIEEFGFDACIGGARRDEEKARAKERIFSFRDEFGQWDPKNQRPELWSLYNARSHKGENIRAFPISNWTEMDVWQYIEREKLELPSIYFAHKRPVVLRQGSIVPV-NLTN----LPKAGEEIIDLQVRFRTVGDISCTAPVESDADNVEKIVFETATTTITERGTRLDDQTSEASMEQRKKEGYF
MVTVKYFASIREAIGPGSEAVETAARSCGELRDELLARGGAYAQVLARKAVRIAKDQVMSDESATLVEGCEVAFFPPVTGGMNVGNLHLDALEEEAVFILREVAAAFERPALLFSGGKDSLVLLKCAEKAFGTGRVPYPLLMIDTGHNFPEVTQFRDLRAKELESELIVRSVEDSMQRGTVRLAH-PGESRNAHQSVTLLEAIEEFRFDALIGGARRDEEKARAKERIFSHRDSFGQWQPKAQRPELWTLFNTRLAPGEHFRVFPISNWTELDVWQYIEREDIALPSIYYAHQRQVVERKGLLVPV-TELT----PPRDGEQVQTRTVRFRTVGDITCTCPVESPAASAAEVVLETLSAEVSERGTRMDDKTSDASMEKRKKDGYF
M-KIRYFAWLRERTGIAEEEVRVEVQTVSGLVAWLSSRGENYAYAFENEIVRVAVDRVHAKEDRPISGASEVAFFPPMTGGMSERFSHLRRLEAESIRIMREVAAEFRNPVMLYSIGKDSSVMLHLAMKAFYPSKPPFPLLHVDTTWKFREMIRFRDDTAKSLGLDLIVHTNEEGRSQGINPFDHGSSHYTHIMKTEALKQALTKYGFDAAFGGARRDEEKSRAKERIFSFRTQSHAWDPKNQRPELWNLYNTRVNKGESIRVFPLSNWTELDIWQYILAEDIPIVPLYFAAERPIVNRDGTLVMVDDERL----PLHDGETPEMMMVRFRTLGCYPLTGAIESPATSLQEIVGEMLIARTSERSGRLIDSDEAASMEKKKREGYF
M-KLSYFAWVRERIGVADEEVALGVATVADLLGWLKGRGENYEFALQAEIIRVAIDQEHVDHSEPLAGAKEVALFPPMTGGMK-HMTHLQRLEAESIFIIREVAATADHPVMLYSIGKDSAVMLHLAMKAFAPGKPPFPLLHVDTTWKFREMIEFRDRRAKELGIELIVHTNQDGVKAGINPFDSGSAVHTDVMKTQALKQALEKYKFDAAFGGARRDEEKSRAKERVFSLRSAEHRWDAKNQRPEPWRLFNTRKKNGESFRIFPLSNWTEQDIWDYIALESIPVVPLYYAAKRPVVRRDGALIMRDDDRM----QLQPGETVEEMMVRFRTLGCYPLTGAVESKAETLDEIIAEMRGSRVSERQGRVIDRDSGASMEEKKQEGYF
M-DILYFAWLRERIDEPRERILTSAASVADLVAELRLRSERHAAAFRDASVRVALDQRLADFSASLCGVREVAFFPPMTGGMSPLDPHLKALENEAIHIFREVAAEFERPVMLYSIGKDSSVLLHLARKAFYPGRVPFPLLHVNTGWKFAEMITFRDKIVKDYDLDLIEHVNPRGAAENVTPFTHGSALYTDIMKTEALRHALDAGKFDAAFGGARRDEEASRAKERIYSFRTPDHRWDPRNQRPELWNVYNGMIRQGESVRAFPLSNWTEVDIWRYIQAEDIPIVPLYFAEKRPYVERDGMMILAEDPRL----ELLPGEVKQEGVIRFRTLGCFPLTGAIRSQATTLDDIITELETATVSERQGRAIDRDQSGSMEKKKREGYF
MVQVLYFAWLKSRTGCAEEQVSPGVHTVRDLACWLREQSSGHAEALADAVIRAAVDQEHVSLDSPLGDAREVAFFPPVTGGMITALTHLQRLEAESIHIFREVAAQFRNPVMLYSIGKDSSVLMHLAMKAFYPSKPPFPFLHVDTTWKFREMISFRDQRARELGIDLLVHINPEGVEMGVGPFSHGSAVHTDVMKTQALKQALDQYGFDAAFGGARRDEEKSRAKERIFSFRTSTHRWDPKNQRPELWNMYNGRIHKGESIRVFPLSNWTELDIWQYIYLEKIPVPSLYFAAKRPVVNRDGTLIMVDDQRM----PLLPGETPEEKMVRFRTLGCYPLTGAIESNATTLTEIIQEMLLARTSERQGRVIDHDQAASMELKKQEGYF
MIHLLYFAGLREALGVTTETLVLGVDTVATLREFLAARGAPWT-ALVTKNLRAAVNQQMAGQDTHIQAGDEVAFFPPVTGGMAHTLSHLDWLESESIYILREVAGQCANPALLFSGGKDSVVLLRLAEKAFRPGRFPFPLLNIDTGHNYPEVLAFRDYRATQLGERLIVRSVEDSMRRGTVVLKS-ADELRNKHQSVTLLEAIEEFGFDCCIGGARRDEEKARAKERIFSFRDEFGQWDPKNQRPELWDLFNARVHKGENIRAFPISNWTELDVWQYIGREQLEIPSIYFSHQRPIVRRNGLLQPV-TALT----PANPGEAIEQMRVRFRTLGDVTCTAPVASDADTLEKIILETASTTITERGTRLDDQTSEASMEQRKKEGYF
MMQLVYFSWIRERVGKSEESMQLDVKTVDDLIDHLCSINEVYQAALGNSVVRVAVNQTHVNLDHPVTDADEVAFFPPVTGGMTKTLTHLKRLEAESIHIMREVAAEAENPVMLYSVGKDSAVMLHLAMKAFHPSKPPFPVMHVDTTWKFREMIEFRDNLTKDLGLDLIVHINEDGVKEGIGPFTHGSQVHTDVMKTQALKAALDKYGFDAAFGGARRDEEKSRAKERVFSFRSAQHRWDPKNQRPELWSIYNARKNKGESIRVFPLSNWTELDIWQYIHLEGIPIPGLYLSKKRPVVERDGQLFMVDDERF----PLKDGEEPMMKSVRFRTLGCYPLTGAVESTADTLEEVIQEMLLTTSSERQGRVIDHDSAASMEKKKQEGYF
MIQVQYFARYREALGVDGEQLSWELATLDDVRLLLLARGGVWA-LLAEQNLMCARNQELCSLSEPLADGDEVAFFPTVTGG-------------ESIHIIREVAAEFDNPVMLYSIGKDSAVMLHLARKAFFPGKLPFPVMHVDTRWKFQEMYSFREKMVNEYGLDLITHINPDGVAQDMNPFTYGSAKHTDVMKTEGLKQALDKYGFDAAFGGARRDEEKSRAKERVYSFRDSKHRWDPKNQRPELWNVYNGNVKKGESIRVFPLSNWTELDIWQYIYLEQIPIVPLYFAAEREVIEKNGTLIMIDDDRILEHLSDEEKARITKKMVRFRTLGCYPLTGAVESTATSLTDIIQEMLLTRTSERQGRVIDHDAAGSMEEKKRQGYF
M-KLVYFAWVRERVGLSDEIVSPGTETVAELVRWLKTRGEGYEIAFENAIVRAAIDHTHAKPAASIAGAREIAFFPPMTGGM----SQLNVLEEEAIYLLRETAALFRRPVMLYSIGKDSTVLTHLAAKAFWPAKPPFPLLHIDTTWKFKEMIAFRDRLAGALGFDLQVEVNREGVNRGITPFSVDSSTYTRVMKTDALKQALERHQFDVAIGGARRDEEKSRAKERVFSRRTAQHGWDPRAQRPEFWRIANPHLGTGETMRVFPLSNWSERDIWRYTLAEGIPVVPLYLAAPRPVVQRDGTLIVIDDERF----PVKPDEEVRQRMVRFRSLGCYPLCAAMESQATTIVDIVAELDGVTSSERSGRLIDGAGSGSMEAKKREGYF
M-KIRYFAWVRERVGADEETVALTVATAGDLIAWLSTVDDRHASAFAEDAIRVAIDQVHVEHDEPIAGAAEIAFFPPMTGGMHDRLSNLRRLEAESIHILREVAAEFRNPVMLYSIGKDSGVMLHLAMKAFAPGKPPFPLLHVDTTWKFKEMISFRDETARRLGLDLIVHTNPEGLAAGINPFEHGSSVHTHVMKTEALKQALSKYGFDAAFGGARRDEEKSRAKERVFSFRTANHGWDPKTQRPELWNLYNARIAKGESIRAFPLSNWTELDIWQYILTENIPMVPLYFAARRPVVRRDGMLIMVDDARL----TLQPGEVVEERMVRFRTLGCYPLTGAIESEADSLAAIVREMLIARTSERSGRLIDHDEGASMEKKKREGYF
M-KLLYFAWLRERVGTGEETIDLGVTTAKDLMLWLSQRDEGYAYAFEDQLIRVAANQQHVSMEADISGADEVAFFPPMTGGMATTRSHLKRLENESIQIIREVAAECKKPVMLYSIGKDSAVMLHLALKAFYPSKPPFPLLHVDTTWKFQEMIRFRDAIAQRYGLELLVHTNQEGVRQGINPFDHGSSNYTHIMKTEALKAALSEHGFDAAFGGARRDEEKSRAKERVFSFRTSTHAWDPKNQRPELWTLYNARVQPGESIRAFPLSNWTELDIWQYILAEEIDIVPLYLAAKRPVVNRNGMLIMVDDERF----RLQPGEQIEEKMVRFRTLGCYPLTGAIESTAATLPEVVREMLIARTSERHGRLIDHDEAASMEKKKREGYF
MIHVRYFASLRERIGHDEEHIELGVDTLGALVTHLSARGAPWREALAAPRLMMARNQTLARAETEISDGDEIGLFPPVTGGMRSYQTHLQRLEAESIHIMREVAAQFRNPVMLYSIGKDSSVMLHLALKAFYPSKPPFPLLHVDTTWKFREMVAFRDRRAAELGLDLLVHINQEGVAQGIGPFTHGSAVHTDVMKTQSLKQALDLYGFDAAFGGARRDEEKSRAKERVFSFRTRSHRWDPKNQRPELWNLYNGRINKGESIRVFPLSNWTELDIWQYIYQEEIPVVPLYFAAPRPVVERDGALIMVDDERM----PLAPGERPEARMVRFRTLGCYPLTGAVESGAQTLPEIIREMLLARTSERQGRVIDQDAGASMEAKKQEGYF
MTKLIYFAWVRERIGKTEEDIDLEVKTVRDLLLWLKSRGEEFESALQHEVIRVAINQEHVDHREAVAGAREIALFPPMTGGMLARLTHLDRLEAEAIHIFREVAATFTKPVMLYSVGKDSSVLLHLAMKAFYPAKPPFPFLHVDTTWKFREMIEFRDTMARELGFDLLVHVNPDGVRDNINPFDHGSNTHTHVMKTVGLRQALDKYGFDAAFGGARRDEEKSRAKERIFSFRNAQHAWDPKNQRPEMWKIFNTRVSAGESIRVFPLSNWTELDIWQYILQENIPIVPLYFAKHRPVVERDGMLILRDDDRM----KLHPGEVVENKLVRFRTLGCYPLTGAIESDADSLEGIVSEMLTARTSERQGRLIDRDEAGSMEKKKREGYF
MIKVLFFATLREQLSCHELEVSA-INTVSALLSHLCSQSTDWQQALS-TNILCAVNQQMADPQHIINDGDEIAFFPPVTGGMTQ--THLKKLEAESIHIIREVAAEFDKPVMLYSVGKDSAVLLHLARKAFAPGKIPFPLLHVDTTWKFKEMIAFRDRMAKDYGFELLVHQNPDGIAMDINPFVHGSAKHTDIMKTQGLKQALDKYGFDAAFGGARRDEEKSRAKERVYSFRDKNHRWDPKSQRPELWNVYNGKVDKGESIRVFPLSNWTELDIWQYIYLESIDIVPLYLSAKRPVVERDGTLIMVDDERM----PLEEGEEIQMKSVRFRTLGCYPLTGAVESEAANLPEIIQEMLLTKTSERQGRVIDHDSAGSMEKKKMEGYF
M-KILYFAWLRTTIGKSSEDISPAVHTVSDLLNWLPSLGENYSSALEKDLLRIAINQEYADLDQKIKPGDEIAIFPPVTGGMSPYLTHLKQLEAESIHIIREVAAEFRNPVMLYSIGKDSAVMLHLARKAFYPSKPPFPLMHIDTTWKFREMIAFRDKMAAEYGFDLIVYTNEEGREKGMNPFDHGSALYTDVMKTEALKQALDKYKFDAAFGGARRDEEKSRAKERVFSFRSENHRWDPKNQRPELWNIYNARVKPGESIRAFPISNWTELDIWQYIYRENIPIVPLYYSAERPVVERDGALIMVDDDRM----PLKPGETPEMKSVRFRTLGCYPLTGAVESEAATLPDIIQEMLLTTTSERQGRVIDHDQAGSMEKKKQEGYF
M-KLRYFAWVRERIGKPEEEVELAVVTVGDLMTWLVGRGEEYAYAFENKVIRAAIDRRHVKPQAAIAGAKEIAFFPPMTGGM-----RLRRLEAEAIFILREAVAEFANPVMLYSIGKDSSAMLHLALKAFAPARPPFPLLHVDTTWKFREMIAFRDETAARLGMDLLVHVNEEGLKRGVSPVVSGSSLHTQVMKTEALRQALEKHRFDVAFGGARRDEEKSRAKERIFSHRSASHAWDPRNQRPELWRVFNTRIRPGESMRVFPLSNWTEFDVWDYIRAEEIPVVPLYFAKERPVVTRDGALIVVDDNRL----PLEDGETPQMMRVRFRTLGCYPLTGAIRSDADTLDAVIAEMRSAASSERQGRVIDRDEAASMERKKREGYF
MIKVVFFAALREQLNCAELELSANTDSIAKVKQLLVEQNPQWQDTFSNASLLSAVNHEMVDGSHPVKAGDEVAFFPPVTGGM--NLTHLKKLEAESIHIIREVAAEFDNPVMLYSVGKDSAVLLHLARKAFAPGKIPFPLLHVDTNWKFKEMIAFRDQMAKKYGFELLVHKNPEGMAMGISPFKHGSAKHTDIMKTQGLKQALDQYGFDAAFGGARRDEEKSRAKERVYSFRDDNHRWDPKSQRPELWNIYNGKVNKGESIRVFPLSNWTELDIWQYIYLESIEIVPLYLSQERPVVERDGTLIMVDDERM----PITDDEEIQMKKVRFRTLGCYPLTGAVESEAATLPEIIQEMLLTKTSERQGRVIDHDSAGSMEKKKMEGYF
M-IIRYFAWVREKVGVDEEQLVLSIQTVGDLTAYLATIDDNHAAAFAEDTIRAAINQEHVDADTPIAEAQEIAFFPPMTGGMTDRLSNLRRLEAESIHIIREVAAEFRNPVMLYSIGKDSGVMLHLAMKAFYPSKPPFPLLHVDTTWKFRDMITFRDETAKRLGLELLVHTNPEGLEKGIGPFSHGSSLHTHVMKTEALKQALDKYGFDAAFGGARRDEEKSRAKERVFSFRNGSHGWDPKNQRPELWNLYNARVSKGESIRAFPLSNWTELDIWQYILTENIPMVPLYFAAKRPVVNRDGMLIMVDDERM----EIKPGETVEEKMIRFRTLGCYPLTGAIESNADTLEAIVREMLIARTSERQGRLIDQDESASMEKKKREGYF
M-KALYFAWVRERIGLAEEEIAPEVVTVRELIEWLSARDEGYAAAFANATIRAALDKTHAAPDAPIGAAREIAFFPPMTGGMP-LTPHLRRLEAEAIFILREAVAEFQRPVMLYSIGKDSSVMLHLALKAFFPAKPPFALLHVDTTWKFRDMIAFRDQTAARVGMDLIVHTNEDGLKRGVSPFTCSSSAYTQAMKTEALRQALNEGGFDAALGGARRDEEKSRAKERIFSHRTASHGWDPKSQRPELWRIFNTRLGAGETMRIFPLSNWTEIDIWDYIAAENIPVAPLYLAKERPIVRRNGAYVMVDDERF----PLAPNEVVESRRVRFRTLGCYPLTGAIESEADTLEAIIAEMRQASTSERQGRLIDFDESASMERKKREGYF
MTKLVYFAWVRERIGKPEEEIELDIRTVGELLDHLKTRGEEYEAALEYDVIRVAIDQEHVDHGEKIAGAREIALFPPMTGGMNQNLTHLQRLEAESIHIFREVAATFANPVMLYSIGKDSSVMLHLAMKAFYPAKPPFPFLHVDTTWKFREMIAFRDAQARELGFELRVHINEDGVRQGINPFVHGSNTHTHIMKTVGLRQALDKYGFDAAFGGARRDEEKSRAKERIFSFRNAQHGWDPKNQRPEMWKVYNTRIAKGESIRVFPLSNWTELDIWQYILQENIPIVPLYFAARRPVVERDGMLIMVDDERM----ELKAGEKIEERMVRFRTLGCYPLTGAIESTAATLPEIVGEMLIARTSERQGRLIDKDEAGSMEKKKREGYF
M-KILYFAWMREHTGCASEQIDLDVHTVAELVTYLADQSAGHATALRNKTVRIAVNRKYAALDTPISSADEVAFFPPVTGGMKGFISYLDQLESEAIYIIREVVAQSNNPVMLFSIGKDSSVLLHLAKKAFYPAPVPFPLLHVDTTWKFQDMYKLRDRLLTDPNINLHIYKNPDAERQMINPFKH-SEIHTDIWKTEGLKQALNKWEFDVAIGGARRDEEKSRAKERVFSFRNAHHRWDPKSQRPELWSLYNARKTRGENIRVFPLSNWTELDVWTYISREEIEVVPLYFSAVRPTVKRNGLILMVDDDRF----VFREGEKPIKRSIRFRSLGCYPLTAAIESSAKDVDEIIHEMRESNTSERSGRVIDRDSSNSMELKKQQGYF
M-KLIYFAWVRERIGKAQEEVDLHVETVSDLLKWLKHRGEEYENALQHEAIRVAINQEHVDHGERLAGAHEIALFPPMTGGMAPVLTHLQRLEAESIHIFREVAASFSKPVMLYSVGKDSSVLMHLAFKAFYPARPPFPFLHVNTTWKFREMISFRDEMAARLGFDLIVHVNEDGVRDGINPFDHGSNTHTHVMKTVALRQALDKYGFDAAFGGARRDEEKSRAKERIFSFRNASHAWDPKNQRPEMWNIYNTRISPGESIRVFPLSNWTELDIWQYILQENIPIVPLYFAKRRPVVQRDGMLILKDDERM----TLLPGEQVQERLVRFRTLGCYPLTGAIESGADTLEAIVGEMLTARTSERQGRLIDRDESGSMEKKKREGYF
MVKAVYFAWVRERIGVAEEEIEPGIATAADLIGWLSGRGENYAAAFAREVVRIAIDRRHAAPEAPIGAAREIAFFPPMTGGMSDRLTHLKRLEAESIHIIREVAAEFKNPVMLYSIGKDSAVMLHLAVKAFYPSKPPFPLMHIDTTWKFREMIAFRDETAKRLGFDLIVHTNQAGVAQGINPFDHGSSFYTNVMKTEALKEALTKHGFDAAFGGARRDEEKSRAKERVFSFRTANHGWDPKNQRPELWNLYNARVKPGESIRVFPLSNWTELDIWQYILAERIPIVPLYFAAKRPIVWRDGQMIMVDDARM----PLHPGEVPEERMIRFRTLGCYPLTAAIDSDATTLEEIVREMLIARTSERSGRLIDHDEAASMEKKKREGYF
MYTVKFFARLREQTGTGSLEVPL-AATLSALKAYLLAQYPQWQGALS-GQLLTAVNQTMVSGDQTLKAGDEVAWFPPVTGGMSPSFTHLKQLEAESIHIIREVVAEFDNPVMLYSIGKDSAVMLHLARKAFFPGKLPFKLLHVDTDWKFKEMIQFRDELAKKFELDLIVHKNPEGLALGINPFDHGSSKHTDIMKTQALKQALDKYGFDAAFGGARRDEEKSRAKERVYSFRDRNHRWDPKNQRPELWNIYNARINRGESIRVFPLSNWTELDIWQYIHLENIDIVPLYFSAERPVVERDGILINVNDERM----KLRPGEKVEYKSVRFRTLGCYPLTGAVESSATTLPDIIQEMLLTTTSERQGRAIDHDSSGSMEKKKQEGYF
MIQIRYFASLREALGAGETLVLEPALTVGALRDRLIARGDAYAEALARRALRAALNQTMCAETAEIADGAEVAFFPPVTGGMTVDHRHLDALEEEAIFILREVAGAFERPGLLFSSGKDSCVVLHLAEKAFFSGRLPFPLVHVDTGHNFPEVIQFRDERIKEMGERLIVGHLEDSMKKGTIRLAH-PLESRNGHQTVTLLETIEEHRFDCMIGGARRDEEKARAKERIFSHRDAFGQWQPKEQRPELWNLFNTRIKPGEHFRAFPISNWTELDVWLYIARENIPLPSIYYTHKREIYRRKGLLVPV-TDVT----PPSAEDVVETVDVRFRTVGDMTCTCPVESDAATTADIVAETLQVTVSERGTRMDDRTSEASMERRKKEGYF
M-KLAYFAWVRERIGIAEEEVALGVVTVGDLLLWLKGRGETYDAALQAEIIRVAIDHEHVDHSEPLAGAREVAIFPPMTGGMK-HMTHLRRLEAESIFIIREAAASAENPVMLYSIGKDSAVMLHLAMKAFKPGKPPFPLLHVDTTWKFREMIAFRDQRAKDLGVDLIVHTNQEGVRAGINPFASGSRVHTDVMKTEALKQALDKYKFDMAFGGARRDEEKSRAKERVFSLRTPEHRWDAKNQRPEPWRLFNTRKKKGESFRVFPLSNWTEQDVWDYIAIEAIPVVPLYFAAPRPIVKRDGALIMKDDERM----ELKPGESVETMMVRFRTLGCYPLTGAVESTAANLDDVIAEMRGSRVSERQGRVIDQDSGASMEEKKQEGYF
MINVLFFARLREQLSTDSLQISI-DMTTEHIRQQLANTDDLWAEVMTADSLLVAVNQQITDWSHNVNEGDEVAFFPPVTGGM--NLTHLKKLEAESIHIFREVAAEFDNPVMLYSVGKDSAVLLHLARKAFAPGKIPFPLLHVDTNWKFKEMIVFRDKIAKEYGFELLVHQNPEGMAMGMGPFTHGSATHTDVMKTQGLKQALNKYGFDAAFGGARRDEEKSRAKERVYSFRDENHRWDPKNQRPELWNIYNGKVHKGESIRVFPLSNWTELDIWQYIYLESIPIVSLYLAKVRPVVERDGTLIMVDDDRM----PIGEDEEIQMKSVRFRTLGCYPLTGAVESTADTLPAIIQEMLLTKTSERQGRVIDNDSSSSMEKKKMEGYF
M-KLVYFAWVRERIGKAEEEVDLAVTTAGELLHWLKSRGEEYENALQYDVIRVAINQQHVDHAEKLNGAREVALFPPMTGGMNAPLTHLQQLEAEAIHIFREVAATFSRPVMLYSVGKDSSVLMHLAMKAFYPAKPPFPFLHVDTTWKFREMIAFRDRMAKERGFDLIVHINQDGVRDGINPFDHGSNTHTHIMKTVALRQALDKHGFDAAFGGARRDEEKSRAKERIFSFRNASHAWDPKNQRPEMWKIYNTRVAKGESIRVFPLSNWTELDIWQYILQENIPIVPLYFAKERPVVERDGMLIMKDDERM----KLKAGEQIENRMVRFRTLGCYPLTGAIDSSAATLEAIVGEMLTASTSERQGRLIDRDEAGSMEKKKREGYF
MITILYFASLGDALGLSEERFSQLPADVASLRAQLAARDAKWAAALSSTNLRCAVNQSLAKPEHPLCWGDEVAFFPPVTGGMSRRRSHLKQLEAESIFIIREVAAKFQNPVMLYSVGKDSAVMLHLAMKAFAPGTPPFPLLHVDTTWKFREMIEFRDNMAKQAGMELLVYTNEEGRAANINPFDHGSAKYTDIMKTMALKQALDKYGFDAAFGGARRDEEKSRAKERVYSFRDKYHRWDPKNQRPELWNLYNSRVNKGESIRVFPLSNWTELDIWQYIYLEQIPIVPLYLAKPRPVVERDGNLIMVDDDRL----PLAEGEVPQEKWVRFRTLGCYPLTGAVESTAQTLPDVIQEMLLTRTSERSGRAIDHDEAGSMEKKKREGYF
MIQLRFFASIREALNLSQETLELSIATVGELRTFLRTRGPVWAEVLAERSLRMAFNQELANADTALAESGEVAFFPPVTGGMNAANRHLDWLESEAIHIMREVAAECSNPALLFSGGKDSVVLLRIAEKAFRPGKFPFPLVHIDTGHNFEEVITFRDKRVAELDERLIVGSVEDSIKRGTVRLRNPQTDSRNAAQAVTLLETIAEHKFDACIGGARRDEEKARAKERIFSFRDEFGQWNPKAQRPELWDLYNTRVHPGENMRVFPISNWTELDVWQYIAREKLELPPIYFAHQRQVIPRNGLLVPL-TDLT----PAREGETPELREVRFRTVGDISCTCPVASDAATVEAIIAETAVTQITERGTRMDDQTSEASMEKRKKEGYF
MLKVLYFASLRERLGVEQESLALDRTVAGVIDALISAHGDRWQHALKDDPILTAVNLEMCDVAQSVEDNDEVAFFPPVTGGM--PLTHLQRLEAESIQIMREVVAETENPVMLYSIGKDSAVMLHIAMKAFYPSLPPFPLLHVDTQWKFQDMYAFRDKLIKDLGLKLITHVNPEGVEKGINPFTHGSAIHTDIMKTEGLKQALNQYGFDAAFGGARRDEEKSRAKERIFSFRSADHRWDPKNQRPELWKQYNAKKHKGESIRVFPISNWTELDIWQYIHLEGIPIVPLYYSAERPVVERDGSLIMVDDDRM----PLNEGEIPMMKHVRFRTLGCYPLTGAVESKATTLPEIIQEMLLTKTSERQGRAIDHDSAASMEKKKQEGYF
M-KLIYFAWVRERIGKETEEVTLEVRTVAELLQWLRARGAGYAAALEHQVIRVAIDHEHADHQTRLPLDGEVALFPPMTGGMTANLTHLQRLEAESIHIMRGVAANFSKPVMLYSIGKDSSVLLHLAMKAFYPAKPPFPFLHVDTTWKFREMIEFRDRMAAELGFDLLVHINEEGVRDGINPFDHGSNVHTHIMKTVALRQALDKYGFDAAFGGARRDEEKSRAKERVFSFRTASHTWDPKNQRPEMWKIYNTRVAQGESIRVFPLSNWTELDIWQYILQEGIPIVPLYFAKKRPVVNRGGMTIMVDDDRM----KLLPGETVEERMVRFRTLGCYPLTGAIDSCAATLEDIVSEMLTARTSERQGRLIDRDEAGSMEKKKREGYF
MVKLVYFAWVRERIGKPEEEMELDVKTVRDLLVYLKTLGDEYEAALQYEVIRVAVNQEHVEHHEAIKGAREIGIFPPMTGGMHPLDPHLKALENEAIHIFREVAAEFERPVMLYSIGKDSSVLLHLARKAFHPGRVPFPLLHVDTGWKFKEMIRFRDEIARKYELDLVVHTNARGKAENVTPFTHGSALYTDIMKTEALRQALDAGKYDAAFGGARRDEEASRAKERIYSFRTPDHRWDPRNQRPELWNVYNGMVRKGESVRAFPLSNWTEVDIWRYIQAEDIPLVPLYFAAERPFVERDGMMIHAEDPRL----ERLPGETVQHDFIRFRTLGCFPLTGAIRSRATTLDEVIAELEIATVSERQGRAIDRDQSGSMEKKKREGYF
MIKIVYFASIREQLGLADESLEIGVSSIADLSSWLQERGQKWSSALGNISTLYAVNQEMVNAQHLLQTGDEVAFFPPVTGGM--ALTHLEKLEAESIQIMREVISVTENPVMLYSIGKDSAVMLHIAMKAFYPSKPPFPLLHVDTGWKFRAMYDFRDKIAKRLGIELITYKNPAGEEQGINPFTHGSSVHTDIMKTQGLKQALDKYQFDAAFAGARRDEEKSRAKERIFSFRSSDHRWDPKNQRPELWKNYNANKRPGESIRVFPISNWTELDIWQYIHLENIPVVPLYLSASRPVVERDGTLIMVDDERM----PMLPGEAALMRKVRFRTLGCYPLTGAIESNATSLPEVIQEMLLAKTSERQGRMIDQDSFSSMEKKKQEGYF
MITVLYFARLRETFQTPSETLDLGVQSVAGLIAHLAARGGAWSEELAGKVFRVAINQELVDFTAQLQAGAEVAIFPPVTGGMSQRLTHLKQLEAESIHIIREVAAEFDNPVMLYSIGKDSAVMLHLAKKAFAPGKPPFPLMHVDTTWKFQEMYKLREKQKAE-GWNLITYVNEEGVKAGINPFTAGSAKHTDVMKTEGLKQALNKYGFDAAFGGARRDEEKSRAKERVYSFRDKHHRWDPKNQRPELWNVYNAKIDKGESIRVFPLSNWTELDIWQYIFLENIEIVPLYFSAERPVVNLNGTLVMIDDDRILEYLTPEQKASIQTRSVRFRTLGCYPLTGAVESTAATLPEVIQEMLLTTTSERQGRVIDHDSSGSMEKKKMEGYF
MVTIKYFAWMRERVGVSEERVALHVATVADVVAWLTMRGENYAAAFAKHLTRAAVDQVHASHETCVLGAREIAFFPPVTGGMT-PLSHLDLLEAESIAILRESAAQFKKLVFLYSAGKDSTALLHLARKAFWPQKPPFPLLHVDTTWEFKEVIEFRDRTAERFGLDLLVHINEDGVARNINPVDYSPSVYTDVMKTVALRQALDKYGFDAAIGGARRDEEASRAKERVFSLRSAGYRWDPRKQRPEMWNILNGRLGQGETMRIFPLSNWTEKDVWRYVAREKLDVVPLYFAKERPAIERDGQVFVIGDDRP----FLKPGETPRPIKVRFRTLGCWPVTAADKSDASDIDAVLAETLAARNSERQGRLIDHDTVGAMERKKEEGYF
M-NILYFAWLRERIGQRQEQMTPIATTVGALIDELSARSAGHASAFADAAIRAAVDQELVDLDASIIGAREIAFFPPMTGGMTVQLTHLQRLEAESIHIMREVVATAENPVMLYSIGKDSSVLLHLARKAFYPAPPPFPLLHVDTTWKFRAMYDMREAAAAKAGMTLLVHQNPEAKAKGINPFEHG-GLHTDMWKTEGLKQALDHYKFDVAFGGARRDEEKSRAKERVFSFRTAQHRWEPKAQRPELWNLYNTQKKKGESIRVFPISNWTELDIWQYIQLEQIDLVPLYFSAPRPTVERDGMLLMIDDERF----QFREGEEVVERSIRFRTLGCYPLTGAVESTAATLSEVIQEMLLTTTSERQGRAIDHDQSASMEKKKQEGYF
M-NILFFASLREQLDCDSEQWTEGIQTTGDIKSKLQSRGEPWLSALANERIIISVNQDIADASTAVKVGDEVAFYPPVTGG---------------MHIIREVAAEFDNPVMLYSIGKDSAVMLHLARKAFAPGKPPFPLLHVDTTWKFREMIEFRDEVVKKYGFDLIVHTNEEGVKAGVSPFSVGSAKHTDIMKTQALKQALNKYKFDAAFGGARRDEEKSRAKERIYSFRDENHQWDPKNQRPELWNIYNGKINKGESIRVFPLSNWTELDIWQYIHLEDIDIVPLYFSEKRPVVERDGTLIMVDDERM----PLKEGEVPEMKSVRFRTLGCYPLTGAVESEAKTLPDIIQEMLLTTSSERQGRVIDHDSSGSMEQKKREGYF
M-RLLYFAWVREKTGISSEEIDLHIETVGDLLRWQKTRGEEFAAAFEKRVIRAAIDQTHARHDAAIAGAREIAFFPPVTGGMT-LTSHLKLLEAESIHIFREAAAQFRTPVLLYSIGKDSTVLLHLARKAFWPAKLPFPVLHIDTKWKFREMIEFRDRTAKELDLDLVVHTNEDGRSRDINPFDHPPSVYTDVMKTQALRQALDAGGYDAAFGGARRDEEASRAKERVFSFRAPGHRWEPRRQRPEMWNILNGRLGKGETVRVFPLSNWTEADVWRYIALENLDVVPLYFAKERPVVERGGQLIMADDDRL----RLEPGETIQQRRVRFRTLGCYPLTAAIESEADDLDSVIDETLSAKFSERAGRLIDHDQAGAMEKKKREGYF
MIKILFFAALRERLDCEQYLLNSQTMPVTDILEQLKSLSDNWQHELSRSDLLCAVNQQLVPLHTTVKDGDELAFFPPVTGGMLKGMTHLQALENESIHIFREVVAEFEKPVMLYSVGKDSSVLLHLARKAFYPGNIPFPLLHVDTTWKFKEMIAFRDQIPKKLGVELLVHINQEGLAMNVGPFSHGSGKHTDIMKTQSLKQALDKYKFDAAFGGARRDEEKSRAKERVYSFRDKNHRWDPKNQRPELWNIFNGRVDKGESIRVFPLSNWTELDIWQYIYLENIDIPDLYFAKARPVVERDGTLIMVDDARM----PLKDGETPLLRQVRFRTLGCYPLTGAVESTAATLPEIIQEMLLTKTSERQGRMIDHDSSGSMEKKKMEGYF
MVKVRFFASLKEQLGQDSLEVNASPATVAGLRAHLCAEYPGFAKAIAEGRLRAAVDQDMADDETPVGEQAEVAFFPPVTGGMSHTMSHLDWLEAEAIYIMREVAAECARPAMLFSGGKDSIVMLRLAEKAFRPGKFPFPLVHIDTEHNFPEVIEFRDWKAKQLGEELIVRSLEGSIKKGTIRLPH-PEASRNSFQSVTLLETQEEFGFDALMGGARRDEEKARAKERIFSFRDGFGQWDPKNQRPELWDLYNTRVHPGEHMRVFPISNWTELDVWQYIEREKLELPNIYYAHEREIIERNGLLVPV-TEMT----QPKAGETVTTRTVRFRTVGDITCTCPVASTAATPAEIITETAVTDITERGTRMDDQTSEASMERRKKEGYF
MVTVKYFASIREAIGQGIELRDTSATTLAALRDELLAATPAHAASLARRAVRMALNQVMCDETAALSEGCEVAFFPPVTGGM-LSNSHLDALEEETIFILREVAAAFERPALLFSGGKDSLVMLKCAEKAFGVGRIPYPLLMIDTGHNFPEVTAFRDLRAKELGAELIVRHVEDSMKRGTVRLAH-PDEPRNAHQSVTLLEAIDEFRFDALIGGARRDEEKARAKERIFSHRDSFGQWQPKAQRPELWTLFNTRLQPGEHFRVFPISNWTELDVWQYIEREHIALPMLYYAHQRLIVERKGLLVPV-TELT----PARAGEVVIEKTVRFRTLGDITCTCPVDSTAATAVEIVIETLAADVSERGTRMDDKTSDASMEKRKKDGYF
M-KIVYFAWVRERVGKTEEIVTPDVRTVAELAGWLKGRGEEYAHAFAEDIVRAAIDRRHVKPDAPIAGAGEIAFFPPMTGGMQMLSAHQRMLEAEAIHILRETEAVFRRPVLLYSIGKDSSVLLHLARKAFHPGPIPFKVVHVDTTWKFREMIAFRDAQARALGLDLVVHTNHEGLAAGISPVSHGAGPYTHAMKTVALRQILDRLGADAAIGGARRDEEKSRAKERIFSVRAPGHRWDPKMQRPEPWGLANTRLLEGETMRVFPLSNWTEHDVWAYVRAEAIPVVPLYFARERPVVRRGDSLIMVDDARL----PLAPGETPQPMRVRFRTLGCYPLTAAVVSEAATLDAVIDELRGSRRSERAGRLIDGERADSIEAKKAEGYF
MISLVFFASVREQLGVSQECWAWSLSTVEALLASLVAKGDQWGKVLLVPNLLIAVNQEMASLSAAIRDGDEIAFFPPVTGGMTRRLTHLKQLEAESIQIIREVAAEFDNPVMLYSIGKDSAVMLHLARKAFYPGKPPFPLMHVDTTWKFKEMIAFRDKMAEQAGMDLIVHINQEGVDMGMGPFSHGSSKHTDVMKTQGLKQALEKYKFDAAFGGARRDEEKSRAKERVFSFRDKFHRWDPKNQRPELWNIFNTRVDQGESIRVFPLSNWTELDIWQYIYLESIPIVPLYLAAERPVVNRDGMLIMVDDDRL----PLAEGEQPQMLKVRFRTLGCYPLTGAVESEAETLQEIIQEMLLTTTSERQGRAIDHDSSGSMEKKKMEGYF
MIQLRFFASVREALGVTQESITVSVATVGDVRVFLQQRGGVWAEALADRSLRMAYDQEMTNAATPIADGGEVAFFPPVTGGMNASSKHLDWLESEAIHIMREVAAECSNPALLFSGGKDSVVMLRLAEKAFRPGKFPFPLVHIDTGHNFDEVIQFRDKRVAELGERLIVGSVEDSIKRGTVRLRNPQTDSRNAAQAVTLLETIAEHKFDACIGGARRDEEKARAKERIFSFRDDFGQWNPKAQRPELWDLYNTRVHPGENMRVFPISNWTELDVWQYIAREKLELPSIYFAHQRQVIPRNGLLVPL-TNLT----PAKEGETIETQTVRFRTVGDISCTCPVSSNADTVDAIIAETAITQITERGTRMDDQTSEASMEKRKKEGYF
MVRLVYFAWVRERIGKGSEEIELTVKTVGELIAHLATLGEEYEAAFQVGVIRAALDEEHADHDEAIGGTREIALFPPMTGGMNPLDPHLKALENEAIHIFREVAAEFERPVMLYSVGKDSSVLLHLALKAFHPGKLPFPLVHIDTGWKFPEMITFRDAVVAKHGLELISHTNPDGLRDQVSPFSHGSSRYTDIMKTQALKQALDMGRYDAAFGGARRDEEASRAKERIYSFRTPDHAWDPRNQRPELWSIYNGMIHPGESVRAFPLSNWTEVDIWRYIQAENIDLVPLYFAERRKVVERDGMLILAEDKRL----ELLPDEQVREELVRFRTLGCFPLTGAVRSEATTLDEVITELEIATVSERQGRAIDRDQSGSMEKKKREGYF
MLKLVYFAWVRERIGTAEETVDLAVATVDDLVAWLRTQGAGYTAAFATSAVRAAIDRVHAKPDAPLAGAREVAFFPPMTGGMSRLSPHLRRLEDEAIFILREVVAEFRNPVMLYSVGKDSSVMLHLARKAFFPARPPFPFLHIASGWDFRDLLDHRDRAARELGLDLIVRSNERAARAGVNPFDTETGEYTRLVLTEALKAALDEFGFDAAFGGGRRDEEKARAKERMFSHRASGHIWEPRNQRPELWRLFNTRLAPGETMRVFPLSNWTELDVWDYIRAEDISIVPLYLAAERPVVERNGALIVVDDERM----RFNPGERVTARRVRFRTLGCWPLSAATVSDAATLDDIFAEVVASESSERQGRLIDGAVHASMERKKREGYF
MLKILYFAGLRETLGESGEDVDLAVGDVAGLIRFLTARGRQWE-ALGTRNLRYAVNQEMARLDTPVVDGDEVAFFPPVTGGMSVTLSHLDWLESEAIHIMREVAGQCSNPVLLFSGGKDSICMLRIAEKAFRPGRFPFPLMHIDTGHNYREVTDFRDRRAAELGERLIVRSVEDSMARGTVVLKS-ADEPRNKHQSVTLLEAIEEFGFDACIGGARRDEEKARAKERIFSFRDEFGQWDPKNQRPELWDLYNARSFKGENMRVFPISNWTEIDVWQYIEREHLALPSIYFAHRRPIVRRSGGLLPV-TEVT----PARPGDSIENLMVRFRTVGDITCTAPVESDAASVTAIIAETAITTITERGTRLDDQTSDASMEQRKKEGYF
MITVKTFAQTRELSKTPSLHLEI-GETVANVTSRLKNMDSNWALALE-GSVLTARNQQLCDSKTVLGANDELAYFPPVTGGMTPSITHLKQLEAESIQIFREVAAEFDNPVMLYSVGKDSSVLLHLARKAFAPGKIPFPLLHVDTTWKFGEMIKFRDEQAKKHGFDLLVHINEEGVEAGVGPFSHGSAKHTDIMKTQSLKQALNKYQFDAAFGGARRDEEKSRAKERVYSFRDSNHRWDPKNQRPELWNIYNSQVNKGESIRVFPMSNWTELDIWQYIYLENIDIPQLYLSKPRPVVERDGVLIMVDDDRM----PLEEGEVPEMRSVRFRTLGCYPLTGAVESTAATLPEVIQEMLLTKTSERQGRVIDHDSAGSMEKKKMEGYF
MVTLRYFAAIREAMGQGSESVETTAATLGALRDELIARGGAPAASLARRAVRMALNQCLSEETAPLIDGAEVAFFPPVTGGMNLSDAHLDALEEETIFILREVAAAFERPALLFSGGKDSLVMLRCAEKAFGTRAIPYPLLMIDTGHNFPEVTDFRDLRARELGAELIVRSVEDSMARGSVRLAH-PGESRNVHQSVTLLEAIEEFGFDALLGGARRDEEKARAKERIFSHRDSFGQWQPKAQRPELWTLFNTRLQPGEHFRVFPISNWTELDVWQYIARERIALPALYYTHPRQVVQRKGLWVPV-TALT----PARAGEQIELRQVRFRTVGDISCTCPVESRAATAADIVLETLAADMSERGTRMDDQTSEASMEKRKKDGYF
MINVLFFAQIRDQLGVSGLQLPS-NNDLTTLLKNLKSLDSNYLSVLSKGSLMVAVNQTMQADNVPLYSGDEVAFFPPVTGGMKNRLTHLKALEAESIQIMREVAAEFDNPVMLYSVGKDSSVLLHLARKAFYPGKIPFPLLHVDTNWKFKEMIAFRDNIAKKYDFDLLVHKNPRGMEMGISPFEHGSAKHTDIMKTEGLKQALDKYGFDAAFGGARRDEEKSRAKERVYSFRDKKHRWDPKNQRPELWNIYNAKVDRGESIRVFPLSNWTELDIWQYIYQEDIEMVPLYFAKKRPVVERDGALIMVDDERM----PLKEGEVPEMKMVRFRTLGCYPLTGAIESQATTLPEIIQEMLLTTTSERQGRVIDNDSAGSMEKKKMEGYF
M-KILYFAWLRERLNRASDEVDPEVVTLADLVTWLRQNDEALDMAMENAIFKLSIDAHIRPWDTPITGAREVAILPPMTGGMGGGFTHLRALEAESIEILREVAGSFERPVMLYSIGKDSSVLLHLARKAFYPSKIPFPLLHVNTTWKFGEMIAFRDRMAAQYGFTLISHTNKEGVEQGINPFDHGSSRFTDIMKTQALRQALDAGRYDAAIGGARRDEEKSRAKERVFSHRNAQHAWDPKSQRPELWRVFNTRLNPGESMRVFPISNWTELDVWTYIHLEGIELPSLYFAARRPVVERSGTLIMVDDDRF----RFAPGETPRLEMVRFRTLGDYPLTGAIRSSAASLAEIIMEMQASRSSEREGRLIDADSVGSMEKKKLEGYF
MLDILYFARLKDSFGMGNEQLDTEAASVDELLIELRQRGGNWSSELAAKAFRVARNQELVRLDATLSDGDEVAIFPPVTGGMNQKLTHLKQLEAESIHIIREVAAEFENPVMLYSIGKDSAVMLHLARKAFAPGKPPFPLMHVDTTWKFKDMYALRDKQAAE-GWDLIVHVNEEGVKANVNPFTVGSAKHTDVMKTEGLKQALNKYGFDAAFGGARRDEEKSRAKERVYSFRDKNHRWDPKNQRPELWNIYNSKIDKGESIRVFPLSNWTELDIWQYIYLENIDIVPLYFAAEREVVNLNGTLVMIDDDRILEYLTPEQKASITKKQVRFRTLGCYPLTGAVESTAATLPEVIQEMLLTTTSERQGRLIDHDQAGSMEKKKMEGYF
MIEILFFSHLQETVGAPKITWTEVPISVGQLKQTLAEKY-----SLR-NTVMTGVNEEYADDNLILQIGDIVSFIPPVSGGMD-ETTHLDQLEAEAIYIIREVAAESENPVMLYSIGKDSSVMLHLALKAFYPEKPPFAFMHIDTTWKFKEMIEFRDRKAKEFGINMIVHSNQEGIEQGINPFDHGSA-YTDIMKTQALKQGLDKYGFTAAFGGGRRDEEKSRAKERIFSFRNKNHAWDPKNQRPEMWKLYNTRINKGESIRVFPISNWTEKDIWQYIRRENIDIVPLYFAKERPVVNRDGQIIMADDERM----KLEPNEKIEMMKMRFRTLGCYPLTGGAESDADTLDAIIEETLGAVSSERTTRVIDQEEAGSMERRKREGYF
MIHVQYFARYRETLGVDSERLAWGFARLDDLRRHLLARGGDWA-VLGERNLMCARNQELCGLDEPLADGDEVAFFPTVTGGMADKLTHLKQLEAESIHIIREVAAEFDNPVMLYSIGKDSAVMLHLARKAFFPGKLPFPVMHVDTQWKFQEMYRFRDKMVAEMGLELITHVNPDGVAQGINPFTHGSAKHTDIMKTEGLKQALDKYGFDAAFGGARRDEEKSRAKERVYSFRDSKHRWDPKNQRPELWNVYNGKVKKGESIRVFPLSNWTELDIWQYIYLEQIPIVPLYFAAEREVIEKNGTLIMIDDDRILEHLSAEEKARIQKKMVRFRTLGCYPLTGAVESTAATLPDIIQEMLLTRTSERQGRVIDHDGAGSMEEKKRQGYF
M-KLVYFAWVRERIGTAEEVIDPGVDTVNDLLGWLRTRGEAYDHALAEAAIRVALDHDHADHDTSIIGVREVALFPPMTGGMTSRHSYLQMLEAEAVHALREAAAVFRSPVILYSIGKDSSVLLHLAMKAFYPAKPPFAVLHVDTTWKFREMIAFRDRRLAELGLDLRVYINRDGIARGISPITHGAAVHTDIMKTEALKQALDLHGFDAAIGGARRDEEASRAKERIFSLRSASHRWDPRRQRPELWHHYNGHLGPGESIRVFPLSNWTELDVWTYIAQEDIPVVPLYFAAKRPVVERDGMLIMVDDERL----KLRADEVVQQRFVRFRTLGCYPLTGAIDSHADTVSAIISELSASRTSERQGRAIDHGHGSSMERKKHEGYF
M-KVLFFGQLREQLGVAELPLDIAPCSVRELRKTLSAKGENWESFLAADNLLVAVNQTICDQNYELSQDDEIAFFPPVTGGMTPSVTHLKQLEAESIHIFREVAAEFDNPVMLYSVGKDSSVLLHLARKAFAPGKIPFPLLHVDTTWKFREMIEFRDKMAEKHDLDLLVHINQEGVDMGVGPFSHGSAKHTDIMKTAGLKQALNKYKFDAAFGGARRDEEKSRAKERVYSFRDDNHRWDPKNQRPELWNIYNSQINKGESIRVFPMSNWTELDIWQYIYLENIEIPSLYLAKPRPVVERDGILFMVDDDRM----PLEEGEVPQMKSVRFRTLGCYPLTGAVESTADTLPEVIQEMLLTKTSERQGRVIDHDSSGSMEKKKMEGYF
MVTVKFFAQVRELAGVESLQAPL-PATVDALRNQLMQQSPALNEALQ-GNVLMAHNQSLCDGNTVIAEQDEVAFFPPVTGGMTPSTTHLKQLEAESIHIFREVAAEFENPVMLYSVGKDSSVLLHLARKAFAPGKIPFPLLHVDTTWKFREMIEFRDQQAKKHGFNLLVHINQEGVDMGMGPFTHGSAKHTDVMKTAALKQALNKYKFDAAFGGARRDEEKSRAKERVYSFRDSNHRWDPKNQRPELWNIYNSQINKGESIRVFPMSNWTELDIWQYIYKENIDIPQLYLAKPRPVVKRDGVLIMVDDDRM----PLEEGEVPEMKSVRFRTLGCYPLTGAVESTAATLPEVIQEMLLTKTSERQGRVIDHDSAGSMEKKKMEGYF
MVNLVYFSWVRERIGKGEETLELDVFTIADLLAHLKTLGAEYEAALEHNVIRAAIDQEHVAHGEPIAGAREIALFPPMTGGMPPLDPHLKALENEAIHIFREVAAEFERPVMLYSIGKDSSVLLHLARKAFYPGRVPFPLLHVNTGWKFAEMIAFRNEIVERYDLDLIEHINPRGAAENVTPFSHGSALYTDIMKTEALRQALDAGQFDAAFGGARRDEEASRAKERIYSFRTPDHRWDPRNQRPELWNVYNGMIRKGESVRAFPLSNWTEVDIWRYIQAEEIPIVPLYFAEKRPIVERDGMMILAEDPRL----ELLPGETKREEVIRFRTLGCFPLTGAIRSSATTLDDIISELETATVSERQGRAIDRDQSGSMEKKKREGYF
M-KVMLFARLRDEIGQTFIDIEL-PSNLATLKSIISENYSLLADEIQ-GRVLTAINQVLCHDQSVITSSDEVALFPPMTGGMLRRMTHLQWLEAEAIHIIREVAAAFDNPCMFYSIGKDSTVMLHLARKAFYPGRVPFPLLHIDTTWEFAEMARFRDRLAAEHDLQVHVHINEAALAEGVHPIESGSVKYNDQMKTAALKQAVDHYGFDAALGGARRDEEKSRAKERVFSVRSANHVWDPKAQRPELWSIYNSKIKKGESVRVFPLSNWTELDIWLYILKEKIDIVPLYFAAERLVDDDSGQILALDDERMRPYLSPKELESLQMRWIRFRTLGCYPQTGAVESRATTLEGIVAEMLTARTSERQGRLLDADQAGSMEKKKREGYF
M-IIHYFAWVRERTGVEQEEITLSVTTVGGLINWLQTIDDAHGHAFAEELIRAAIDQTHAEHDAPIAGAREIAFFPPMTGGMSDRLSNLRRLEAESIHIIREVAAEFRNPVMLYSIGKDSSVMLHLAMKAFYPSKPPFPFLHVDTGWKFREMITFRDETVKRLGLELIVHTNPDGLAQNINPFDHGSQVHTHIMKTEALKQALTKYGFDAAFGGARRDEEKSRAKERVFSFRTAAHTWDPKNQRPELWNLYNARVAKGESIRAFPLSNWTELDIWQYILAENIPMVPLYYAAPRPVVERDGMLIMVDDDRM----KLRAGETVEEKSVRFRTLGCYPLTGAIESEADTLPAILREMLIARTSERSGRLIDHDDSASMEKKKREGYF
MVQVRYFASVRESIGLSNESVETQAADVAALRSELMARGEHYSACLAPRSVRMALNQLMVQGNAALTEGCEVGFFPPVTGGMNLSNAHLDALEEETIFILREVAAAFERPTLLFSGGKDSLVMLKCAEKAFKGGRIPYPLLMIDTGHNFKEVTDFRDFRANELGAELIVRSVEDSMKRGTVRLAH-PGESRNVHQSVTLLEAIEEFKFDALIGGARRDEEKARAKERIFSHRDSFGQWQPKSQRPELWSLFNTKLQPGEHFRVFPISNWTELDVWQYIARENIALPSIYYTHKREVVDRRGLLVPV-TELT----PPKDGEQVEVRDVRFRTVGDITCTCPVESTAATPEEIVIETLAAEVSERGTRMDDKTSDASMEKRKKDGYF
M-RLKYFAWLRSSMGCDAEEIALEVRTVGQLLDWLPTRGERFRSAFEFDVVLVSVNSEYAHRDHPVHDEDEVLLVPPIAGGMTPRLTHLQRLEAESIHILREVVAEADKPVMLYSMGKDSACMLHLAKKAFWPAPPPFPLLHVDTTWKFRDMYAMRERAARETGMELLVWQNPEAKRQGINPFDHGSQIHTDLWKTQGLKQALDHHGFDAAFGGARRDEEKSRAKERIFSFRSARHRWDPKHQRPELWHLYNARKHKGESIRVFPLSNWTELDVWQYIHQENIPVVPLYFARERPVVERDGTLIMVDDERM----PLNPGEVPVMRKVRFRTLGCYPLSGAIESEAEDLAGVIREMLLARTSERQGRLIDHDQAASMEKKKQEGYF
MINIRFFAILRERLGVDSLAYEY-EKTVNDIKQNIIARGEPWT-LLAEQDVLIALNQTLTSASARVNDGDEIAFFPPVTGGM----AHLKLLEAEAIHIMREVAAGFENPCMFYSIGKDSTVMLHLARKAFYPNKVPFPLLHVDTTWEFHEMGAFRDNLQDKHNLDIIVHTNHEALDSGIHPIESGSVKYNDHMKTIALKQALDKYKFDAALGGARRDEEKSRAKERIFSVRNADHQWDPKQQRPELWSIYNTQINKGESVRVFPLSNWTELDIWLYILEEKIDIVPLYFAAERMVDEDSAQLLGLDDDRMLPHLTKNETASLQKRWIRFRTLGCYPQTGAVLSKATTREEIVLEMISSKTSEREGRLLDKDQTGSMEKKKREGYF
MTKLVYFAWVRERIGFSEETVELDIQTGADFINWMKTRGENFEHALEYDQIRIAVNQEHIHHSEKIGSADEIALFPPMTGGMK-TLTHLQRLEAESIHIMREVVAEVENPVMLYSIGKDSAVMLHLALKAFYPSRPPFPLLHVDTTWKFQEMYKFRDKVAEKTGMKLLKHTNPDGLAQGVGPFSHGSAVHTDIMKTQALKQALDHYKFDAAFGGARRDEEKSRAKERIFSFRTADHRWDPKNQRPELWKMYNARKAQGESIRVFPLSNWTELDIWQYIHLENIDIVPLYYSAKRPVVERDGMLIMVDDDRM----PINDNEVVEEKMVRFRTLGCYPLTGAVESEAATLPEIIQEMLLTTTSERQGRAIDHDQSASMEKKKQEGYF
MITVRYFASLREALGTDERFPHQAGATLGTIRDALIASDAAHAEALARRAIRCALNQQILPEDTPVEDGAEVAFFPPVTGGMNADHRHLDHLEEEAIFILREVAAAFERPALLFSGGKDSCVVLRLAEKAFFAGKLPFPLVHVDTGHNFPEVIEFRDRRVEEMGERLVVGHLEDSIRKGTIRLAH-PLESRNGHQTVTLLETIEEHRFDVLIGGARRDEEKARAKERIFSHRDSFGQWQPKEQRPELWNLFNTRIRPGEHFRAFPISNWTELDVWLYIARENIPLPSLYFAHDRQVIRRKGLLVPL-TDVT----PPEAGETVETAQVRFRTVGDMTCTCPVESPAANAADIVAETLTVTVSERGTRMDDRTSDASMERRKKEGYF
MLRIFYFASLRERLQTEGESLVRSVFTVEQLRDHLHNRGGVWSETLGSASLLYAVNQELVRPDAKLGDDDEVAFLPPVTGGMNRTLTHLDWLEADAIHILREVVGQCANPALLFSGGKDSVCLLRLAEKAFRPGPLPFPLLHIDTGHNYPEVIDFRDRRAAELDARLVVRSVEDSMARGSVVLKH-PSESRNKHQSVTLLEAIEEFGFDACIGGARRDEEKSRAKERIMSFRDAFGGWDPKNQRPELWSLYNARVHQGENIRAFPISDWTELDVWQYIQREGLALPPIYFAHPRPVVRTKGLLRPV-TPLT----PALADDQVEEIRVRFRTVGDITCTAPVESEADSIDAILAETAVTTLSERGTRMDDQTSESSMEERKRAGYF
MIELRFFAGVREALGVTQEVVDLHVKTVGDVRAFLMGRGGLWMEVLSPKALRMAYDHNMVEPGTLIEEGGEVAFFPPVTGGMNASDRHLDWLESEAIHIMREVAAECSNPALLFSGGKDSVVLLRIAEKAFRPGKFPFPLVHIDTGHNFAEVIEFRDRRAAELGERLVVRSVEDSIKRGTVRLRNPLTDSRNAAQAVTLLETIEEFRFDACIGGARRDEEKARAKERIFSFRDEFGQWNPKAQRPELWDLYNTRVHPGENMRVFPISNWTELDVWQYIAREKLALPSIYFAHERQVIARNGLLVPL-TDLT----PAREGEAVEQRIVRFRTVGDISCTCPVASEADSVAAIIAETAVTQITERGTRMDDQTSEASMEKRKKEGYF
MLKILFFGQLKEVLKTEFLDIEFQINSVAKLRSILQAKGDVWDEYLAYGKALVAVNQEMTNDDAVIGDADEIAFFPPVTGGMSPTVSHLKQLEAESIHIFREVAAEFDNPVMLYSVGKDSSVLLHLARKAFAPGKIPFPLLHVDTTWKFHEMITFRDEMAKKHDLNLLVHINPEGLKMNVGPFSHGSSKHTDIMKTQGLKQALNHYKFDAAFGGARRDEEKSRAKERVYSFRDENHRWDPKNQRPELWNVYNAQINKGESIRVFPMSNWTELDIWQYIYMENIEIPSLYLAKPRPVVKRDGVFFMVDDDRM----PLEEGETPEMRSVRFRTLGCYPLTGAVESTAATLPEVIQEMLLTKTSERQGRVIDHDSSGSMEKKKMEGYF
MIHLLYFARLRDALACDAETITLSNHDVATLLAHLRQRGGIWASELSGKPFRVAVDQHMATPATRIPDGAEVAVFPPVTGGMNARLTHLKQLEAESIHIIREVAAEFDNPVMLYSIGKDSAVMLHLAKKAFAPGKPPFPLMHVDTTWKFQEMYKLRDKQKAE-GWNLITYVNEEGVKAGINPFTAGSAKHTDVMKTEGLKQALNKYGFDAAFGGARRDEEKSRAKERVYSFRDKNHRWDPKSQRPELWNIYNSRIDKGESIRVFPLSNWTELDIWQYIFMENIEIVPLYFSAERPVVNLNGTLVMIDDDRIMQYLTPEQKASIETKSVRFRTLGCYPLTGAVESTAQTLPEVIQEMLLTTTSERQGRVIDHDSSGSMEKKKMEGYF
MVRLLYFASLRDAAGRSEETWQTTAPDLRALYAEVRAQH---GFALP-ERLRVAVDGAFARWDDAVRGDSEIAFIPPVSGGM----DTLDRLEAQSLHILREVAAECRNPVMLYSVGKDSSVLMHLLAKAFAPAPPSIPLLHIDTTWKFREMIAFRDRRVAETGMALRVHVNRDGVRDGVGPESHGPTVYTDIMKTQALRQALAAGGYDAAIGGARRDEERSRAKERIISVRDAGQRWDPRRQRPEMWSLHNARVAEGESLRVFPLSNWTELDVWRYIRREQIPVVPLYFARERPVIRRNGTWIMLDDDRL----QLRPGEAPERRKVRFRTLGCYPLTGAIESDAADLDALIAEMESSRASERAGRLIDHQEDASMERKKREGYF
MLKILFFAALRERLACANTTLDIQHLTAREVLNKLASQSAHWQQHLANAELLCAVNQQLVDLSHPVAAGDELAFFPPVTGGMAQRLSHLKALENESIQIFREVVAEFENPVMLYSVGKDSSVLLHLARKAFYPGKIPFPLLHVDTTWKFKEMIAFRDRMAKEHGFELLVHINPDGLAMNVGPFSHGSAKHTDIMKTQSLKQALDKYKFDAAFGGARRDEEKSRAKERVYSFRDRNHRWDPKNQRPELWNIYNGRVDKGESIRVFPLSNWTELDIWQYIYLENIDIPELYFAKARPVVERDGTLIMVDDERM----PLKDGEVPQMKQVRFRTLGCYPLTGAVESRAATLPEIIQEMLLTKTSERQGRVIDHDSSGSMEKKKMEGYF
MVNLVYFSWVRERIGKGEETLELGVVTIGDLLAHLKTLGAEYESALEHNVIRAAINQEHVEHGEPIGGAREIALFPPMTGGMPPLDPHLKALENEAIHIFREVAAEFERPVMLYSIGKDSSVLLHLARKAFYPGRIPFPLLHVDTGWKFREMIAFRDEMVEKYDLDLVAHTNPRGAAENVTPFTHGSALYTDIMKTEALRQALDAGQYDAAFGGARRDEEASRAKERIYSFRTPDHRWDPRNQRPELWNVYNGMIRKGESVRAFPLSNWTEVDIWRYIQAEEIPIVPLYFAKKRPVVERDGMMILAEDPRL----ELLPGEVKREEVIRFRTLGCFPLTGAIRSNATTLDDIISELETATVSERQGRAIDRDQAGSMEKKKREGYF
MLHIVYFAWLRDRIGRNEEHVPLGVANVGGLITWLRGRGRDYKSALATNRIRCAVNHEVAALDTPISPGDEVGFFPPITGGMTDPSSPLKRLEDESIHIIREVVAEARHPVMLYSIGKDSSVLLHLARKAFYPMPMPFPLLHIDTKWKFGEMIAFRDRIAKEYGIKLIVHTNEEGRAAGINPFDHGASIYTQVMKTEALKQALKAGGYDFAFGGARRDEEKSRAKERVVSIRSASQAWDPKAQRPELWDLYNTRLGPGETARVFPLSNWTEMDVWEYIRAENIPIVPLYYAAERPVLERDGTLIMIDDDRI----DLKPGEEIRPRMVRFRTLGCWPLTGALESTVTDIDGVIEELSNAAVSERGGRIIDRDESASMEHKKREGYF
M-KALYFSWVRERIGKSEEDITPSVKTVGDLVNWLRGRGEGYATAFDNKTIRAALDHVHAKPDAMIGNAHEVAFFPPMTGGMKPLPPHLRRLEAESIFIMREVVAEFERPVMLYSIGKDSSVMLHIAQKAFFPSKPPFPLLHVDTTWKFREMISFRDEAAKRVGMELLVHINQDGVKRGISPFASGSSVHTQVMKTEGLRQALDQWKFDAAFGGARRDEEKSRAKERVFSHRSAAHAWDPRNQRPELWSLFNTKIRPGESMRVFPLSNWTELDVWDYIEAEDIPVVPLYFAKERPVVDRQGALIMVDDDRL----PLNPGEKPRLEKVRFRTLGCYPLTGAVRSEAESLSEIIAEMRASHTSEREGRLIDHDETGSMEKKKREGYF
MYRLLYFASLRDRTGCDTETVASAAADPRALYAEIAPRH---GLNLS-ERLRVAVNGEFAGWDRALRDGDEVVFLPPVSGGMAAALSHLDRLEAESIHILREVAAGFRNPVLLYSVGKDSSVLLHLLLKAFHPARPPIPLLHVDTTWKFREMIAFRDRRAAETGVTLHVHTNPEGLAQGVSPITHGATVHTDVMKTQALKQALDMFGFDAAIGGARRDEEKSRAKERIFSFRNARHRWDPKNQRPELWNLYNARIHKGESVRAFPLSNWTELDIWLYIYREKIPVPSLYFAAERPVVERDGALIMVDDERL----PLREGEVPAMRRVRFRTLGCYPLTGAIESAADTLEKIIAEMLVATTSERQGRVIDHDPSASMEKKKQEGYF
M-RLLYFAWVRERIGKTEETVDLHVRTGADLLAWLKTRGEEYDHALERDVIRLAMDQMHIRQDETIAEAREIALFPPMTGGMSDRTTHLRRLEAESIRIIREVAAEFRNPVMLYSIGKDSSVMLHLAMKAFYPSKPPFPLMHIDTTWKFRDMILFRDETARRLGLDLIVHSNMDGIAQGVTPFSHGSSYYTHVMKTEALKAALTKYGFDAAFGGARRDEEKSRAKERVFSFRTATHTWDPKNQRPELWQLYNGRVAKGESIRAFPLSNWTELDIWQYIMAENIPIVPLYYAAERPTVERDGQILMLDDERF----PVAAGETVETRLIRFRTLGCYPLTSAFESEATTLPEIVREMLIARTSERSGRLIDHDDAASMEKKKREGYF
MIQLLYFARLRDVFGLAAETLAV-GSAVADLIAQLIGRGGAFADELGGRVFRVAVNQEMARPDDVIPAGAEVAIFPPVTGGMNARLTHLKQLEAESIHIIREVAAEFDNPVMLYSIGKDSAVMLHLAKKAFAPGKPPFPLMHVDTTWKFQDMYKLRDKQKAE-GWNLITHVNEEGVKAGINPFTAGSAKHTDVMKTEGLKQALNKYGFDAAFGGARRDEEKSRAKERVYSFRDKNHRWDPKNQRPELWNIYNSRIDKGESIRVFPISNWTELDIWQYIYLENIEIVPLYYSAEREVVDYNGTLVMIDDDRILQYLTPEQKATIRKEWVRFRTLGCYPLTGAVISKAQTLPEIIQEMLLTTTSERQGRTIDHDSAGSMEKKKMEGYF
MINVLFFARLKDQIGQAELSLDNAGKTVAELQQVLIVQG---MVALQ-RSIRIALNQNFCEPDAVIKGGDEIAFMPPVTGGMTYNLTHLKQLEAESLHIIREVAAEFDNPVMMYSVGKDSAVMLHLAQKAFFPGKPPFPLMHVDTLWKFKEMIEFRDMMAKKVGMDLIVHTNPEGKADGVGPFTHGSSKHTDIMKTQALKQALDKYGFDAAFGGARRDEEKSRAKERVYSFRDENHRWDPKNQRPELWNIYNGKVNKGESIRVFPLSNWTELDIWQYIYLEGIEIPGLYLAKERPVVDRDGMLIMVDDERM----PMKEGETPEMKMVRFRTLGCYPLTGAVESEANTLPEIIQEMLLTTTSERQGRAIDHDSSASMEKKKQEGYF
MITLLYFGVLKDTLGCSTETLAWDGGTTATLLDLLRGRGEDWALALAPKVFRLVVNRQIVRGDAAIPDGAEVGILPPVTGGMNERLTHLKQLEAESIHIIREVAAEFDNPVMLYSIGKDSAVMLHLAQKAFAPGRPPFPLMHVDTTWKFQDMIALRDKQAKEYGWDLIVHVNQEGVDANINPFTAGSAKHTDVMKTEGLKQALNKYKFDAAFGGARRDEEKSRAKERVYSFRDKNHRWDPKSQRPELWNIYNAKINKGESIRVFPLSNWTELDIWQYIFLENIEIVPLYFAAERKVIERDGTLIMIDDERILQYLSDEEKAKIETKKVRFRTLGCYPLTGAVESEATTLAEVIQEMLLTKTSERQGRVIDHDSSGSMEKKKMEGYF
MLEIAYFAWVRERMGLADETVDLNVTHVGALVAWLAARDARGQVAFAEQRIRAAIDGVMMGLDAPLAGAREVALFPPVTGGMH---THLDRLEAESIHIMREVMADAAKPVMLYSVGKDSAVMLHLARKAFYPSPPPFPLLHVDTTWKFRDMYALRDRMAAESGMELIVYQNPEAKARGINPFDHG-PLHTDMWKTEGLKQALDLHGFDVAFGGARRDEEKSRAKERIFSFRTASHGWDPKKQRPELWNLYNARKAQGESIRVFPISNWTELDIWQYIAREAIPIVPLYFAAPRPTVERDGLLLMVDDDRF----PLREGEVPVDRSIRFRTLGCYPLTGAVESEATTLSEVIQEMLLTTTSERQGRAIDKDGDASMEKKKQEGYF
MIKVLYFARIKEAVNYSSEDVDLTVETITALKHWLAQRGEVWANLFSGLVVRAAINHTLVDDLATFESGDEVAFFPPVTGGMTKTLSHLDWLEAEAIHILREVAGQCSNPVLLFSGGKDSLCILRLAEKAFRPGRFPFPLMHIDTGHNYQEVINFRDQRAAELGERLIVRSVEDSMKRGTVVLKT-PDEPRNKHQSVTLLEAIEEFGFDCCIGGARRDEEKARAKERIMSFRDEFGQWDPKNQRPELWNLYNARSHKGENIRAFPISNWTEMDVWQYIERENLGLPSIYFSHQRDIIMRGGAMMPA-NVIN----VPKAGEEVINMQVRFRTVGDITCTAPVLSDADNVSKIVLETATTTITERGTRLDDQTSDASMEQRKKEGYF
MINILFFASLRELFNSDSMEVTKNIMSVRELLDFYADNEGPWLELSKRSTIRVAVNHSIVDWDTLINEGDEIAFLPPITGGM-EKISHLDWLESEAIHIMREVAGQCANPVLLFSGGKDSLCLLRIAEKAFRPGRFPFPLMHIDTGHNYPEVINFRDKKANELGERLIVSSLEDSMKKGTIVLKQ-DDEPRNKYQSITLLEAIEEHEFDCCIGGARRDEEKARAKERIMSFRDEFGQWDPKNQRPELWNLYNAKVHRGENIRAFPISNWTEMDVWQYIEREELELPSIYFAHKRDIVKRSGAIVPI-TNVT----PVRPGEVVENITVRFRTVGDITCTAPVISEADTVEKIIMETASTVITERGTRLDDQVSEASMEQRKKEGYF
MITIKLFALLRDREGAGTLAVTTQAGRVDELLAQIAREYPSLAELIT-GSLLVSVNQEFATKESAVRDGDEVALMPPFSGGMFCRRNNCHHLEADSIEIIREAVAGALNPVMLYSIGKDSSVMLHLARKAFYPAAPPFPLLHVDTTWKFREMYLHRERMVAESGMTLLIYTNQDGQAAGVTPFTHGSSYFTDVMKTEALKQALDLHGFDVVFGGARRDEEKSRAKERIFSFRSAGHRWDPKKQRPELWNLYNTRIREGESLRVFPLSNWTELDVWEYIRQEQIPIVPLYFAKQRPVVLRGGTWIMVDDDRL----PLEAGELPQTRLVRFRTLGCYPLTGAIESTAATLEEFIAETFQARVSERQGRLIDSDQPGSMEKKKQEGYF
MITLLYFAAVRELVGRDEERMTLGVATIADLTAFLAKHHPALAGRL--GAVRFARNETFATNDEALADGDVVALIPPVAGGMNHLGRHLAALESESVFVLREVVATRERPVLLFSGGKDSVVLLHLALKAFRPARLPFPLMHVDTGHNFDEVIAFRDARIRELGETLIVASVEESIRRGRVEDEAGPRASRNRLQSVTLLDAIAEHGFDVAFGGARRDEDRARAKERVVSVRDELGQWHPQAQRPELWSLYNTRIKSGEHLRVFPLSNWTELDVWQYIRAERLAIPSIYFAHEREVFARDGMLYAV-SPHV----KLLPREAPFRATVRFRTVGDLTCTGSIRSTARTVDEIIEETSIATTSERGTRADDKAGDAAMEDRKREGYF
MIQVRYFASVREKLGAGETSLDGAPRTVGQLQGWLTRQSATHAAALDERGLRMALNQTLCDADEALSEGDEVAFFPPVTGGMTVDHRHLDALEEEAIFILREVAASFERPGLLFSSGKDSCVVLHLAEKAFLEGKLPFPLVHVDTGHNFPEVIEFRERRVKEIGERLIVAHMEDSIKRGTVRLAH-PLESRNGHQTVTLLEAIEDNRFDCLIGGARRDEEKARAKERIFSHRDSFGQWQPKEQRPELWNLFNTRIKPGEHFRAFPISNWTELDVWLYIARENIPLPNIYFKHPRQVMRRKGLLVPL-TDVT----PALEGETIETVDVRFRTVGDMTCTCPVESDAANPADIVAETLHVTVSERGTRMDDRTSEASMERRKKEGYF
MLELRYFARLRDALGCQAERVDVDIDTPRQLIAWLRQRGGAWDSELSGRPFRVAINQDMSQLDDPIPPGAEVAIFPPVTGGMTARLTHLKQLEAESIHIIREVAAEFENPVMLYSIGKDSAVMLHLARKAFFPGKPPFPLMHVDTTWKFQEMYKLREKQRAE-GWNLITYVNEDGVKAGINPFTAGSAKHTDVMKTQGLKQALDKYGFDAAFGGARRDEEKSRAKERVYSFRDKNHRWDPKNQRPELWNLYNSRIDKGESIRVFPLSNWTELDIWQYIFLENIEIVPLYFAAERPVVDLNGTLVMIDDDRILQYLTPEQKASIETKWVRFRTLGCYPLTGAVESKAATLADVIQEMLLTKTSERQGRVIDHDSSGSMEKKKMEGYF
MIKVLYFASLKELFGHADEQVNI-LDTVGDVWTFVSNGN-----GVS-QQVLFSLNQEYADADALVKNGDEVAFFPPVTGGMAKPLTHLKRLEAESIHIMREVVAEFDNPAMLYSVGKDSSVMLHLAQKAFNPAKPPFPLVHVDTTWKFKEMIAFRDKRAKEVGMELIVHINPKGQKLSISPFEHGLSMHTDMMKTEGLRQALDKYKYDAVFGGARRDEEKSRAKERIYSFRDKNHRWDPKKQRPELWDTYNGRHQKGESIRVFPLSNWTELDIWQYIYLEGIHIPDLYFAKERLVVEYGGTKIMVDDERM----PEELRATAKMEKVRFRTLGCYPLTGAVPSSAETLPEIIQEMLLTKVSERQGRLIDHDESGSMEKKKIEGYF
MIEIRTFAHLKERLSFEQKTVDV-GTHAGELFSKLTNDQHVIDYLT--RYTRCAVNCHFVPLNTILHDGDTVALIPPTAGGMSFTLSYLKQLESESIDILREVAAEFKNPVMLYSVGKDSSVMVRLAQKAFYPGKFPFPLMHIDTGYKFPEMYQFRDEFCRKIDATLIVERNEHWIAEGCHPLNIGVDKCCGFLKTGALLDALHKHGFDAAVGGARREEEKSRAKERVFSLRDSFGQWDPKNQRPELWDIYNARINDGESMRIFPLSNWTEQDIWEYIKLEQIPVVPIYFARKRDVIIRNGILIPLNDETR----KNLAAEKTKIMVCRFRSLGCIPCTGAIASTATTHDEIIAEVRAAKKSERENRVIDLTSDSSMEQKKKEGYF
MIRVRYFAALREQMGRAEEQLAF-LASVADVWKAVCRGK-----RLP-EDVLCAVNMDYAGADTPVKDGDEVAFFPPVTGGMNHKLTHLKQLESESIHIFREVVSEFERPVMLYSIGKDSAVMLHLAMKAFYPGKPPFPLMHVDTTWKFRDMIAFRDRRAQELGLDLIIHVNEEGVRQGINPFVHGSKKHTDIMKTEGLKQALDKYRFDAAFGGARRDEEKSRAKERVYSFRDRHHRWDPKNQRPELWNLYNGKINKGESIRVFPLSNWTELDVWQYIYLEDIPIVPLYFAAERPVVERDGMLIMVDDERM----PLLPGEVPMRKKVRFRTLGCYPLTGAIESDAATLPEIIQEMLLTRTSERQGRLIDHDQAGSMEEKKKEGYF
MIRVRLFAALRDEAGAPVVEAE--GATAGQVADALALRYQRFAKIA--SVGQVVVNGXXXTRETALTEGDEVALLPPVSGGMR-SPEILESLENESIEIIRETAASFRNPVFLYSIGKDSSVVLHLIRKAFFPAQVPFPMLHIDTTWKFREMIEFRDQMADKYQIKLMTHTNQDGVRDGVTPFSTTASEYTRVMKTVALRQALDSYGFDAAIGGSRRDEEKSRAKERLFSVREAGHRWDPRAQRPELWRTYNPRIRPDQSMRVFPISDWTELDIWSYIQLHNIPVNPLYFAKERPVVKRGEQLIMIDDDRY----PLINNEKPEMKKIRFRTLGCYPLTAGVESDAITLEQVVAEVMAVKLSERATRLIDGDKEDSMEKKKKEGYF
M-KALYFAAVRETIGLAEEEIVPDVATITDLMVWLSQRGEGYADAFTESSIRAALDRTHAGPHSVIAGAREIAFFPPMTGGMKALSPHLRRLEAEAIFIMREVAAEFERPVMLYSIGKDSGVMLHVAQKAFFPAKPPFPLLHVDTTWKFQEMIAFRDQMAARVGMDLLVHINEDGVRRGVSPVASGSSVHTQVMKTEGLRQALDKWKFDAAFGGARRDEEKSRAKERIFSHRSAAHAWDPRNQRPELWNIFNTRIKPGESMRVFPLSNWTEIDVWDYIAAEGVPIVPLYLAKERPVVERGGALIMVDDDRL----PLLPGETPRMEKVRFRTLGCYPLTGAMRSEASTLPEILAEMRASTMSEREGRLIDHDESGSMEKKKREGYF
MIKLFYFARLKETLKYSTEDLELDSLTILKLKAVLAKRGDVWGQMLMGLKVRAAINHELVDDMAVINDGDEVAFFPPVTGGMTQPLSHLDWLESEAIYILREVAGQCSNPVLLFSGGKDSLCILRLAEKAFRPGKFPFPLMHIDTGHNYQEVLDFRDQRAAELGERLIVRSVEDSMKRGTVVLKS-PDEPRNKHQSVTLLEAIEEFGFDCCIGGARRDEEKARAKERIMSFRDEFGQWDPKNQRPELWNLYNARSHKGENIRAFPISNWTEMDVWQYIERENLGLPSIYFSHQRDIIMRGGAMMPA-NIIN----QPKAGEEVINMQVRFRTVGDITCTAPVLSDADNVSKIVIETATTTITERGTRLDDQTSDASMEQRKKEGYF
MVHLLYFASLRDAAGQGGEAWTTEAVDLRALYAEVQARH---GFVLP-ERLRVAVDGAFARWTDPVRAGSEIAFIPPVSGGMQ-ADSDLAGLEAESIHILREVAAECRRPVMLYSIGKDSSVLLHLLLKAFAPARPSIPLLHVDTRWKFREMIAFRDRRAAETGLDLHVHVNPDGIRDGIGPLSHGAAVHTDVMKTLALKQALAAGAYDAAIGGARRDEEKSRAKERVFSFRDVAHRWEPRRQRPELWNLYNPKVREGESVRVFPLSNWTERDVWRYIRQENVPVVPLYFAAERPVVERDGLLIVVDDDRF----TLRTGERIEHRRVRFRTLGCYPLTGAVESAAADVDAILAEMADGRQSERAGRAIDHAQGAGMEAKKREGYF
MVQVRYFASVREALGPGETVELATGTRLSGLRDQLIARGGRHAEALGRRALRMALDQAMVDDEATVHEGAEVAFFPPVTGGMNIDHRHLDALEEEAIFILREVAGAFERPALLFSSGKDSCVVLRLAEKAFFEGRLPFPLLHVDTGHNFPEVIEFRDRRIAEMGERLVVGHLEDSIQRGTIRLSH-PLESRNGHQTVTLLEAIEEHRFDCLIGGARRDEEKARAKERIFSHRDSFGQWQPKEQRPELWSLFNTRIKPGEHFRAFPISNWTELDVWLYIARENIPLPNLYFAHQRQVIRRKGLLVPL-TDVT----PPEAGETVEEALVRFRTVGDMTCTCPVESPAANAAEIVAETLTVTISERGTRMDDRTSDASMERRKKEGYF
MVKLRFFASLREKLGEGEALELPQGSTVAAARMALQARGGVHAEALAPRAVRSALNQKMCTESALLSDGDELAFFPPVTGGMNVDHAHLDALEEEAIFILREVAASFERPALLFSGGKDSCVVLRLAEKAFYSGSLPFPLVHIDTGHNFPEVITFRDQRVADMGERLIVGHLEDSMARGTIRLAH-PLESRNGHQTVTLLETIEEHKFDCLIGGARRDEEKARAKERIFSHRDSFGQWQPKEQRPELWTLFNTRIRPGEHFRCFPISNWTELDVWLYIARENIPLPQMYFAHQRQVIRRKGLLVPL-TDVT----PPEPGETVETAQVRFRTVGDMTCTCPVESPAANASEVVAETLTVTVSERGTRMDDRTSEASMEKRKKEGYF
M-RVLAFAGVRDVLGEGELEFPL-PCTASELLARVCDRYPGLVPYR--GSLRVAVNGTYADPGDPVQGGDEVALIPPVAGGMTTRLTHLQQLEAESIHILREVVAEFENPVMLYSIGKDSAVMLRLAEKAFYPGKLPFPLLHVDTTWKFREMIAFRDEMRRKLGFELLVHTNREPEAEGVNPFDHGSQKYTTIMKTHALLQALTKWGFDAAFGGARRDEEKSRAKERVYSFRDKQSQWDPKNQRPELWNLYNGKINKGESIRVFPLSNWTELDVWQYIHLETIPIVPLYFAAKRPVVVRDGALIMVDDARM----RLLPGEVPEEKLVRFRTLGCYPLTGAIESTATTLPEIIQEMLLTKNSERQGRMIDHDEKGSMETKKREGYF
MAVLRLFASIRVAAGTGKTIIP--GNTVGEIVDAANTRFQAFTELL--PACRIWVNGEQAELDTAVIEDDEVAILPPISGGM-YEVDYLDILESEAIHVIREVAAEFERPVLLCSGGKDSLVMAHLASKAFSPCRLPFPIMHIDTGLNFSEVIDFRDQLEEAYDCQLLIASVQESIDQGRVAEESGSSASRNRLQIITLLDAIETHRFDAVFGGARRDEEKSRAKERFFSFRDEFGQWNPKAQRPELWNLYNGKYKKGEHFRIFPISNWTELDVWRYVERENIELPSIYFAHLRKVFERDGMLLSA--DHV----ESAKDEEVFSTMVRYRTLGDANITGAVLSDATDVRKIIEEIASTRITERGTRADDRVSEAAMEDRKVEGYF
MITILYFARIKEVVNYSSEDVVLGIETIIALKSWLSTRGETWQKLFNGGVVRAAINHELVDDMATMDEGDEVAFFPPVTGGMTQPLSHLDWLEAEAIHILREVAGQCSNPVLLFSGGKDSLCILRLAEKAFRPGRFPFPLLHIDTGHNYLEVVNFRDQRAAELGERLIVRSVEDSIKRGTVVLKS-ADEPRNKHQSVTLLEAIEEFGFDCCIGGARRDEEKARAKERIMSFRDEFGQWDPKNQRPELWNLYNARVHKGENIRAFPISNWTEMDVWQYIEREKLELPSIYFAHQRDVVMRNGSIFPV-NLIN----QPKAAEEVINMQVRFRTVGDITCTAPVISDADDVSKIVIETATTTITERGTRLDDQTSEASMEQRKKEGYF
MITVRYFASLRETLGRAEETLAP-LHSVIEVWQAVAAGR-----PLP-QGLLCAINLEYADPATPVRDGDEVAFFPPVTGGMNVYFSHLDALEAEAIFILREVAAECRNPALLYSGGKDSAVVLHLAYKAFHPERIGFTLLHVDTGHNYPEVLAYRDRMSGRYGCTLKVAEVEDSIRRGSVRLCH-DLEPRNPHQSVTLLEAIADLEFDACIGGARRDEEKARAKERIFSFRDEFGQWNPKRQRPELWELYNAHVRPGENIRVFPISNWTELDVWQYIEQEGIELPSIYFAHERDVVRRGDLLVPV-TPLT----PPRPGATVERVRCRFRTVGDITCTAPVESAAATVAEIIRETIETRVTERGTRLDDQVSEAAMEQRKKEGYF
MVAVLYFASLRDAAGCGREEVDTDAADLRGLYAQLRERH---GFALP-ERLRVSMGDAFVDWSTAPGEGAEVAFIPPVSGGMTPSQSHLDRLEAESIHILREVAAGFGNPVMLYSMGKDSSVLLHLLVKAFAPGRPPIPLLHVDTRWKFREMIAFRDQRAAETGCTLHVHINPEGIAQDMSPITHGATVHTDVMKTQGLKQALDKFGFDAAIGGARRDEEKSRAKERVFSFRNAQHRWDPKNQRPELWNLYNTRIHKGESVRVFPLSNWTELDIWLYIYRERIPVPSLYLAKIRPVVERDGALIMVDDDRL----PLRDGEQPMMKKVRFRTLGCYPLTGAIESDADTLEAVIQEMLVATTSERQGRVIDHDPTASMEKKKQEGYF
MISVKYFASIREELGAGEHVELMQGATVGALRDLLIMRSQAHAEALARRAVRMALQQTMCDESARLADGVEVAFFPPVTGGMNLDRRHLDWLEEEAIFILRETVAAFERPALLFSGGKDSCVVLRLAEKAFFKGRLPFPLLHVDTGHNFPEVIEFRDRRVAEMGERLVVGHLEDSIKRGTIRLSH-PLESRNGHQTVTLLEAIEEHRFDVLMGGARRDEEKARAKERIFSHRDSFGQWQPKEQRPELWTLFNTRIKPGEHMRAFPISNWTELDVWLYIARENIPLPNLYYAHDRQVVRRKGLMVPV-TDVT----PVQAGETVETAQVRFRTVGDMTCTCPVESPAATPAEIVAETLTVTISERGTRMDDRTSDASMERRKKEGYF
MITVRYFASLRDTLGRDTDQLELGVDTVRAVWTQLQGDT-----PPP-ASTLVARNLEYAKWDDPVSDGDEIAFFPPVSGGMT-SLTHLQKLEAESIQIMREVVAETEHPVMLYSVGKDSAVMLHLARKAFSPAPPPFPLLHVDTRWKFRAMYEFRDKMAREMGMDLLVHINPDGVEKDINPFTHGSAIHTDVMKTEGLKQALDQYGFDAAFGGARRDEEKSRAKERVFSFRTAQHRWDPKNQRPEVWRLYNARKHKGESIRVFPLSNWTELDIWQYIYLQNIPIVPLYYAAERPVVERAGTLIMVDDDRM----PLNPGEVPMMRKVRFRTLGCYPLTGAIESEADTLPAIIQEMLLTRTSERQGRVIDHDSAASMEKKKQEGYF
MVRVLFFAKARDLAGAPSRDLTL-APTVADLRRALGEAIPALQPLL--PRLHVAINNDYAADTDVVPGNAEIACFPPVSGGMIYNLTHLRVLEAESIHIIREVAAEFERPVMLYSIGKDSAVMLRLAQKAFYPGRLPFPLLHVDTTWKFRAMIEFRDRFCREQGLDLKIWVNQEGVEQGINPFDHGSKTHTDVMKTAALKQALNHYQFDAAFGGARRDEEKSRAKERVYSFRDRLHQWDPKNQRPELWDLYNSKVEKGESIRAFPLSNWTELDVWQYVHLENIPIVPLYFAEVRPVVERDGTLIMVDDDRM----RLRPGEEPMLKRVRFRTLGCYPLTGAIESDATTLPEIIEEMLLARNSERQGRMIDHDETGSMEQKKREGYF
MIKVNCFAHLKELAGGNHIEIDR-EMTVKELLEEVQKQYQ-----IQ-DSILVAINEEYALPEDQVTERDTVALIPPVSGGMKSGLTHLDRLEAEAIYIIREVAAECENPVMLYSIGKDSSVMLHLVMKAFYPEKPPFPFMHIDTTWKFKEMIEFRDRKARELGIDMIVHTNGQAAKEGINPFDHGAN-YTDIMKTQALKEGLDKYGFDAAFGGGRRDEEKSRAKERVFSFRNKNHAWDPKNQKPEMWKLYNTRIDKGESMRVFPLSNWTEKDIWQYIRKENIDIVPLYYAKERPVVYRENNIVMVDDDRM----RFEPGEKIVHRKVRFRTLGCYPLTGGVESEAETLDEIVEETLGAVSSERTSRVIDQEAAGSMERRKREGYF
M---RYFAALREALGDGEEVELPEGSDLAALRDRLIASSPRHAEALARRALRCALDQVLVRESAQPGDGAEVAFFPPVTGGMNIDHRHLDWLEEEAIFVLRETAAAFERPALLFSSGKDSCVVLRLAEKAFYAGRLPFPLLHVDTGHNFPEVIDFRDRRVAEMGDRLEVAHLEDSIRRGTVRLAH-PLESRNGHQTVALLEAIEAHRFDVLIGGARRDEEKARAKERIFSHRDAFGQWQPKAQRPELWTLFNTRLQPGEHMRAFPISNWTELDVWLYIAREAIPLPSLYYRHARPVVRRKGLLVPV-TEVT----PAQPGEAIEQVDVRFRTVGDMTCTCPVESTAADADDVVAETLQVTVSERGTRLDDRSSEAAMERRKKEGYF
MYRLLYFASLADAAGCAEESVASDTHDPRALYAELRARH---GFVFD-TRLRVAINGAFGGWNDTLADGDEIAFIPPVSGGMRPALSHLDALEAESIDILREAVAEAERPVMLYSVGKDSAVMLHLARKAFFPARPPFPLLHVDTTWKFRAMYALRDRMAQEAGMALIVHRNPDAQAQGIGPFTHGSALHTDLWKTQGLKQALDRHGFDVAFGGARRDEEKSRAKERVFSFRNAQHRWDPKAQRPELWRLYNTRKHPGESLRVFPLSNWTELDVWQYIAREQIPVVPLYFAAPRPVVVREGRLIVVDDDRM----PLAEGETPVLRTVRFRTLGCWPLTAAIESQADTVEAVIAEMLRARTSEREGRLIDHDSSGSMEKKKAEGYF
MIEVRYFAALREQLGAAQSLELAQACSVGDLRDQLIASSSQHAQALSRKALRCALNKNLCAETAVLSDGDELAFFPPVTGGMNVDQRHLDHLEEEAIFILREVAAAFERPGLLFSSGKDSCVVLRLAEKAFFKGKLPFPLVHVDTGHNFPEVIEFREKRVAEMGERLIVAHMDESIKKGTVRLAH-PLESRNGHQTVTLLEAIEEHRFDVLIGGARRDEEKARAKERIFSHRDSFGQWQPKEQRPELWNLFNTRIRPGEHFRAFPISNWTELDVWLYIARENIPLPSLYYQHERQVIRRKGLLVPL-TEVT----PPEAGETVETATVRFRTVGDMTCTCPVESTAANAADIVAETLTVTVSERGTRMDDRTSEASMERRKKEGYF
MITLRLFSVARDLAGFREQTMEI-GSRAANILEILQDRNPKFAEWQ--HAVRIAVNQEYVSNDHPLHDGDDVAVIPPVSGGMEYFLSYLDILEAEAIHILREVAGQFERPALLFSGGKDSITLVRLAEKAFRPGKFPFPLVHIDTGHNFPEVLQYRNKLVSKLGERLIVRNVEDTIKKRGLKESKGKNASRNALQTYTLLDTIEEFKFDVCIGGARRDEEKARAKERVFSIRDEFGQWNPKLQRPELWSIYNGRINYGENVRVFPISNWTEFDVWNYIKRENIQLPEIYFAHGRNCVVRDGQLLAL-SEYI----NLSDDDIITNKKVRFRTVGDMTCTAGVESNAGTIDDVINELKLSRTSERGTRLDDKTSEAAMEDRKKAGYF
MIKVLFFGAAGDIVGKRDDELDV-GAAAKDVLDALAARFPKLA-----HKLHIAVDQEYASPATAVHSDNEIAVFTAVSGG------------------MREVVAEFERPVMLYSIGKDSSVMLRLAQKAFHPGPIPFPLLHVDTTYKFREMIEFRDRYPASIGARLIVHANTEAIAEGTQPFLVGTKACCGALKTKSLLDALEAGAFDAAFGGARRDEERSRAKERIFSLRDANGTWDPKNQRPELWQLLNSRIHQGESIRVFPLSNWTEIDVWSYIHVEKIPVVPLYFAKEREVVVRGHSLISLEQSFV----PLMPGERPERVMCRMRSLGCSPCTGAVRSTADTVPRIIEELIATKHSERQLRVIDHDQDGSMELKKREGYF
MISVLLFGITRDITGQSAVSVPL-GNRVGDLLQRLQQQYPRLSDI---RSLLVAVNGEYADSDTVINSKDEVALIPPVSGGM--KLDYLDQLESEAIHIMREVAGQFERPALLFSGGKDSITLVHLARKAFRPGKFPFPLVHIDTGHNFQEALDFRDHLAESLGERLIVRYVEDTIREKKLKEPTGRNATRNGLQTFTLLDTIEEFEFDACIGGARRDEEKARAKERVFSVRDEFGSWDPKRQRPELWNLYNGKIHKGENVRVFPISNWTELDVWNYIRRENIALPNIYFAHERELIQRDGKLMAT-EGII----KPDEGDQIVTRRVRFRTVGDISCTAAVESEASTLDAVIAEIQATRISERGTRMDDQMSEAAMEDRKKGGYF
MLSILYFASLGETLRTNSETLAVSVISVSDLIALLAQRGENWQ-LLQDKTTKCAVNQTIASKDQPLSHNDEVAFFPPVTGGMLYKLTHLKQLEAESIHIIREVAAEFDNPVMLYSIGKDSAVMLHLAMKAFAPGKPPFPLMHVDTTWKFKEMIEFRDKYVKELGLELIVHSNQEGIDMGISPFVHGSAKHTDIMKTQALKQALDKHGFDAAFGGARRDEEKSRAKERVYSFRDKKHRWDPKNQRPELWNIYNSRVDKGESIRVFPLSNWTELDIWQYIHLESIPLVPLYFAAKRPVVERDGTLIMVDDDRM----PIEPGEKVEEKMVRFRTLGCYPLTGAVESEATTLPEIIQEMLLTTTSERQGRVIDHDSSGSMEKKKQEGYF
MLTILYFAQLAEERGAAQERLTGDYADLAALYNALHAQY---HFSLA-NQLRVARNQMFAEWTDAPQDGDEIAFIPPVSGGMSLYNEHLDWLEAESVYIIREVVAECRNPALLFSGGKDSVVLLALARKAFRDIPLPFPLLHIDTGHNYPEVIAFRDETVRQLRARLVVGHVEDSIARGTVVLRR-ETDSRNAAQAVTLLEAIEEHGFDALLGGARRDEEKARAKERIFSFRDEFGQWNPKDQRPELWSLYNTRLHAGENMRVFPISNWTELDIWQYIARENLALPPIYYAHPREVVERRDLLVPV-TPLT----PKLDGEESKTVSVRFRTVGDISCTCPVASSAVVPEDIIAETARATISERATRLDDRASAAAMEQRKKQGYF
MITVKFFASLRERLGCTERQIDF-PITVAEVWTLVGDGQ-----PIS-ENVLIAVNMEYAGAETVVRDGDEVAFFPPVTGGMKYSLTHLKQLEAESIFIMREVAATFERPALLFSGGKDSIVMVRLAQKAFWPAKLPFPLLHIDTGHNFPETLEFRDGLVGQIGARLIVRTVQDSIDKGRAVEEKGPNASRNMLQTITLLDAIEELKVDAAFGGGRRDEEKARAKERIFSHRDEFGQWDPKNQRPELWSLFNGRKHVGEHFRVFPLSNWTEMDVWQYIAQEKLDIPSIYFSHEREVVQRDGMLLAN-SSYI----SLMSGENTEQRRVRCRTVGDMTCTGVVESEAATIEDIIQEVAAARVTERGGRADDRRSEAAMEDRKKQGYF
MIKVLFFARLKEQLGESSINIEL-GSDTNTLKETLLARGEQWL-ALNDEAILTAVNQNHLSQVVTLNNGDEVAFFPPVTGGMEYNLTHLKALEAESIHIIREVAAEFDNPVMLYSVGKDSAVMLHLARKAFYPGKIPFPLLHVDTDWKFKEMIQFRDRMAEKYDFELLVHKNPEGLEMGIGPFTHGSAVHTDVMKTQGLKQALNKYQFDAAFGGARRDEEKSRAKERVYSFRDKNHRWDPKSQRPELWNTYNSKVNKGESIRVFPLSNWTELDIWQYIYLENIEIVPLYLSQERPVVERDGTLIMVDDERM----PVEEGE-IQHKMVRFRTLGCYPLTGAVESEATTLPEVIQEMLLTKTSERQGRVIDHDSAGSMEKKKMEGYF
M-KILFFAQLKEQLGIDSVDVHI-QTTAKQLLQHLVKENPQWQAFLERDDLMCAVDQVMLSQNQPIANTQEVAFFPPVTGGMNRHLSHLQALEAEAIHIIREVATSFDNPCMFYSIGKDSTVMLHLARKAFHPAKVPFTLLHIDTTWEFGEMAQFRDRLVDKLDLNLKVHINHEALEMGIHPIESGSVKYNDFMKTQALKQALDDHKFDAALGGARRDEEKSRAKERVFSIRNHKHQWEPKSQRPELWNIYNTSLGMGESVRVFPLSNWTELDIWLYILREQIEIVPLYYAAPRLIDQDSGQILALDDERMLPHLTPQEKDSLAERWIRFRTLGCYPQTGAVESKATQVTDIIAEMLMSNTSERQGRLLDKDQSGSMEKKKREGYF
MVTVKYFASLREKLNLSEEQLTLGVNQGDQLKAFLCLRGPQWQKVFQEGPLQIAINQERASWQDIFSDNDEIALFPPVTGGMS-ALNHLDRLESEAIHIMREVAAQSKNPALLFSGGKDSIVLLRIAEKAFRPLAFPFPLVHIDTGHNFTEVIAFRDRRVKELNEKLIVRSVEESIKQGRARIKT-ENDSRNALQAVTLVDTINEFQFDACIGGARRDEEKARAKERIFSFRDEFGTWDPKNQRPEIWSLYNARVHPGENMRVFPISNWTELDVWSYIARENLAVPDIYYAHRRSVVRRGIQLVPV-TDLT----PPRPEEVVEELWVRFRTVGDITCTCPVASEAKDVQAIIAETAVTSVTERGTRMDDQTSEASMELRKKQGYF
MIKVRYFASLREQLGCAEQQLDG-SVTIADVWRYANPEL-----PLP-DNLLSAVNQEYAPMQQLVYDGDEVAFFPPVTGGMTYKLTHLKQLEAESIHIIREVAAEFEKPVMLYSIGKDSAVMLHLTMKAFYPGRPPFPLLHVDTTWKFREMIEFRDRMANELGLELLVHINQEGVEQGIGPFTHGSKKHTDVMKTDSLKQALNKYQFDAAFGGARRDEEKSRAKERVYSFRDKNHRWDPKNQRPELWNIYNGKIDKGESIRVFPLSNWTELDIWQYIHLEKIPIVPLYFAKERPVVEKDGMLIMVDDDRM----PIGPDDKIEMKMVRFRTLGCYPLTGAVESTATTLPEIIQEMLLTTTSERQGRLIDHDQAGSMEQKKREGYF
MITVIYLARFAEELGMAQEELAC-FDDSNTLLAYLRQRGIPFSEVLAEKVYKIAVNNIIQHGNTAIRDGDSIALLPPVTGGMVIQDKHLDWLEAESIYIIREVVAEARNPALLFSGGKDSVVLLSLAVKAFHSLQLPLTLVHIDTGHNYPEVIAFRDEVVRRLGARLVVGSVEESIRRGSVTLRR-ATDSRNAAQAVTLLETIEANGFDALMGGARRDEEKARAKERIFSFRDEFGQWDPKNQRPELWDLYNTRLHPGENMRVFPISNWTELDIWQYIAREQLALPEIYYAHQREVVERNAMLVPV-TELT----PKKEGEVSIVRSVRFRTVGDISCTCPVASTASTAAEIIAETAQTTISERNTRMDDQVSEAAMEERKKAGYF
MVTVRLFARLREIAGTDELSRPV-PATVADVWQGMTGEWPALTPYA--GSLSCAVNAQYARMTTAVQDGDEVAFLPPVSGGMRPVNTFPVELADEAIYVLREAAAQFERPAILFSGGKDSIVITHLAVRAFAPSPVPFPLLHVDTGHNFAETIVYRDHLAASLGLELIVRSVQDSLDRGRVQEERGRYASRNVLQTVTLLDAIEELNLDACIGGARRDEEKARAKERIFSVRDEFGQWDARRQRPELFDMLNGRISPGQHVRVFPISNWTELDVWEYIRAEGIEIPSIYFAHERDVFDRDGLLWAD-SPFI----NKGPDEVPYRAQVRFRTVGDMTCTAAVASAAVSLDAVIAEIASSELSERGARIDDKRSEAAMERRKREGYF
MLTVLLFGITRDLVGQNRLSVPL-GGRVADLLAHLHEQYPALAGV---KSVLVAVNSEYAEPDMVLNPSDEIALIPPVSGGM----DYLDQLESEAIHIMREVAGQFERPALLFSGGKDSITLVHLARKAFRPGKFPFPLVHIDTGHNFQEALDFRDWLADSLGERLIVRYVEDTIRTRKLKEPTGRNATRNGLQTFTLLDTIEEFEFDACIGGARRDEEKARAKERVFSVRDEFGSWDPKRQRPELWNMYNGRIHKGENVRVFPISNWTELDVWNYIRREKIALPSLYFAHDRELLLRDGKLMAT-ANVI----QQDEGDQRVTRRVRFRTVGDISCTAASESDADTLDDVIAEIQATRVSERGTRMDDQLSEAAMEDRKKGGYF
MITVLYFASLREFAGRPREDMDA-IRCALDVWRRAQEGR-----PLP-PGTLIAVNQEYAAADHPVREGDEVAFFPPVTGGM--TLTHLQRLEAESIHIMREVAAEADNPVMLYSVGKDSAVMLHLAMKAFHPSVPPFPLLHVDTRWKFREMYAFRDRMARELGLDLLVHINPDGVEKDINPFTHGSAIHTDIMKTEALKQALTHYGFDVAFGGARRDEEKSRAKERVFSFRTAQHRWDPKNQRPELWKLYNARKHPGESIRVFPLSNWTELDIWQYIHLENIPIVPLYFSAMRPVVERNGTLIMVDDDRM----PLNPGETPMLRSVRFRTLGCYPLTGAVESTADTLPAIIQEMLLTRTSERQGRVIDHDSAASMEKKKQEGYF
MVKVKFFASMREYLNRSELDITV-ETTVAAIWVQAAGDK-----PMP-ADTVCAVNQTQAKPEFTVVDGDEVAFFPPVTGGMS-SLTHLQRLEAESIHIMREVVAEADKPVMLYSIGKDSAVMQHLAMKAFYPARPPFPLLHIDTGWKFKAMISFRDKIAADTGLELITHINTEGVEKGVNPFSHGSALHTDIMKTEGLRQALDKYGFDAAFGGARRDEEKSRAKERILSFRNEQHRWDPKNQRPELWNLYNACKQPGESIRAFPISNWTELDVWQYIHRENIPIVPLYLAASRPVVMRDGAMIMVDDERM----PMNPGEVPMMRSVRFRTLGCYPLTSAIDSEATTVPDIIQETLLANTSERQGRLIDHDATGSMEKKKQEGYF
MITVRYFAAVREILGCDTHKLAPTPQRASDVLEALAARLADLP-----TPLLVAINCEHASLTSLVHDGDEVAFFPPVSGG-------MEALESEAIHILREVAGEFANPVLLFSGGKDSIVLARLAEKAFRPGRFPFPLLHIDTGHNFPEVIAFRDRYVAGIGERLLVRSVEDSIRAGRVVAKD-PTASRNAFQSVTLLDAISELGIDACIGGARRDEEKARAKERVFSFRDVFGEWDPRNQRPELWNLYNTRVHKGQHMRVFPLSNWTEIDVWRYIAREDLIVPSLYFAHEREVVRRGSVLAPV-SDLI----RPAPGEVSETLSVRFRTVGDMSCTCPVVSKAATVGEIIHETALARVSERGTRLDDQVSEASMELRKREGYF
MIKVLYFASLGEEFGIAEEHLTIVPFHVSSLKKLLSARGEQWKNRLQASNILCAVNQEVQQEDIQLNPGDEIAFFPPVTGGMSYTMTHLKQLEAESIHIIREVAAEFDNPVMLYSVGKDSAVMMHLAMKAFAPGKPPFPLMHVDTTWKFKEMIQFREQRLKDLGWDLIVHINQEGVEAGVGPFTHGSAKHTDIMKTQALKQGLDKYGFDAAFGGARRDEEKSRAKERVYSFRDKNHRWDPKNQRPELWNLFNGKVDKGESIRVFPLSNWTELDIWQYIHLEDIPIVPLYFAAKRPVVEKDGVLIMVDDERM----PIGPEDKIEEKMVRFRTLGCYPLTGAVESTATTLPEIIQEMLLTKTSERQGRVIDHDSSGSMEKKKQEGYF
MINVLYFARIAELTGKRTEQLAL-PVTVTAWLAQLHEAYPALADV---SVLKVAINKKHAQADTLIQDRDEVAIFEPVTGGMDLHTGHLKRLEAESIYIIREVYAQSRSPALLFSGGKDSVVMLHLARKAFRPSTLPFSLVHIDTGHNYPEVIRFRDELVAEHGFKLVVGHVEDSIRKGTVKLRR-ETDSRNAAQAVTLLETIEEHGFDALMGGARRDEEKARAKERIFSFRDEFGQWDPKAQRPELWELYNARVHPGEQIRVFPISNWTELDIWQYIEQENLALPEIYYAHDREIVRRNDLLVPV-TSLT----PKQESEQSEIVSVRFRTVGDISCTCPVASTAATPADIIRETAIAEITERGTRMDDQLSEASMEKRKKEGYF
MIKICYFGFLKEILNLEEEQIEWSEGDSQELLTFLRSRSAFWAENLSDNIFRIAINKKIIYQTTSISPGDEVAILPPVTGGMT-LYTPLSDLEEESIFIMREVAGSFERPALLFSGGKDSCVMLRLAEKAFGQGQFPFPLLMIDTGHNFPEVIEFRDRRAKEVNAKLIVRSVEDSMKRGTVRLSH-PLESRNPHQSVTLLEAIEEFRFDALLGGARRDEEKARAKERIFSHRDSFGQWQPKAQRPELWNIFNTRILPDENFRVFPISNWTEFDVWKYIEQEEIPLPNLYYAHQRQVIPRKGLLVPV-TDVT----PPVEGETIETRTVRFRTVGDMTCTCPIESDAASASDIVKETAAVTISERGTRMDDQTSEASMEKRKLEGYF
MVTVKLFAVYQEAYKVPELMLEL-GTTVAGVCDRLIAEHPELAQFR--EITRFGVNLQFVEPDTILQDGDEVVLIPPVSGGMSYYLSHLKELESEAIFVIREVVAQFEKPALLFSGGKDSIVLAYLSRKAFYPARIPFPLVHIDTGHNFPETMEYRDWLVNELGVKLIVGSVQESIDKGRAKEETGYNASRNTLQTVTLLDTIEQYKFDAAMGGARRDEEKARAKERFFSHRDEFGQWDPKNQRPELWNLFNGRKHQGEHFRVFPISNWTEMDVWQYIQSERIPIPKLYYAHQREVIERDGAILST-SPWL----KLKPNEIPSVRTVRFRTCGDMPITGAVESTADTIEKIIEEVAASRKTERGTRADDKRSETAMEDRKKSGYF
MLRVLYFAQVAERTGQRQENWEW-EGTVQQWTEALLQRHPNLSDMA--GRLHVAVNQFHAKPTDPVRPGDEVAVFEPVTGGMGSTRTHLDWLEAEAIFILREIAAEAEKPVLLFSGGKDSAVLLQLAQKAFAPGPLPFPLMHVDTGHNYPEVIEFRDRRAAELNAELIVRSVEDSIARGTVVLRN-ETASRNGAQAVTLLEAIAEFGFDACFGGARRDEEKARAKERIVSFRDEFGQWDPKAQRPELWHLFNTRIHKGENLRVFPISNWTELDVWQYIQREAIDLPSIYYTHSREVVERQGLIVPI-TPLT----PLLDGETSEWRDVRFRTVGDISCTCPVLSTAASVQDIIAETALATITERGTRMDDQTSEASMEHRKKQGYF
MLTITYFALLRDQRGLDTETIDSPAATPAELYTQLAEQH---SFTLP-SALKVAVNDDFAHWTTPLKDGDTIVFIPPVAGGMQYEVTHLKQLESEAIYILRETAAQFERPVLLFSGGKDSIVMTHLAMKAFWPAKIPFPLLHVDTGHNFPETIVYRDDLVEKLGANLVVGSVEEAIADGRVVEETGANASRNMLQIQTLLDALEEGQYDAAMGGARRDEEKARAKERFFSHRDEFGQWDPKNQRPELWNIFNGRMNQGEHFRVFPLSNWTEMDVWQYMKYENIELPSLYYAHEREVVVRNGTILAV-SEFV----QPRDGETVEKRKIRFRTMGDATITGAVDSDADTMDKIIEEVAAARQTERGNRADDKRSESAMEDRKKAGYF
M-VVNFYATLREIVGSRQVEFPL-GSTVRQLIAEIVRQIPALRAEMLDGHIHIFVNGRDSSLDTILEPNDTISIFPPVGGGM----SQLRSLEAESIHIFREVAAEMHKPCLLFSGGKDSIVMLHVARKAFHPARIPFPVMHVDTGLNFPSILAYRDRWIEKLGLQLVVASVEDAMRRGLVREE--PNGSRNRIQTPVLLEAAETHGFDALFGGGRRDEEKARAKERVFSFRDEFGQWDPKNQRPEIWSLYNGRVFPGQSIRVFPLSNWTELDVWSYIREEAVEIPELYLAADREVVERGGMLYAV-NPFV----TPREGEPVTVKRVRYRTIGDANLTAAVASDADTVEKIVAEIAAVRITERGTRGDDKVSEAAMEDRKKEGYF
MIKVRYFASLKESIGRSEDNLEF-PATVGDVWHRANPDK-----TLP-DNSLAAVNMDYVELNSAVKDGDEVAFFPPVTGGMTYKLTHLKQLEAESIHIIREVAAEFERPVMLYSVGKDSAVMLHLTMKAFYPGKPPFPLLHVDTTWKFKEMIEFRDQMVKNLGLELLIHINPEGVEQGIGPFSHGSKTHTDVMKTEGLKQALNKYQFDAAFGGARRDEEKSRAKERVYSFRDKNHRWDPKNQRPELWNIYNGKIDKGESIRVFPLSNWTELDIWQYIHLENIPIVPLYFAKERPVVNRDGMLIMVDDERM----PIGPDEKVEMKMVRFRTLGCYPLTGAVESTATTLPEIIQEMLLTTTSERQGRLIDHDQSGSMEQKKREGYF
MIKVLFFASLREQVGHSQMQCPW-DLNPRQVWQQITQTH------LP-EHILVARNQEYCELDTPLDDGDELAFFPPVTGGMMKTLPHLDWLEAEAIHIMREVAGQCANPVLLFSGGKDSICLLRIAEKAFRPGRFPFPLMHIDTGHNYKEVTDFRDQRAAELGERLIVRSVEDSMQRGTVVLKH-ENESRNKHQSVTLLEAIEEFGFDACIGGARRDEEKARAKERIMSFRDEFGQWDPKNQRPELWDLYNARAHKGENIRAFPISNWTELDVWQYIQREGLELPSIYFAHQRPIVRRQGSIVPV-TELT----PAKAGEAIVNLQVRFRTVGDITCTAPVESAADSVEKIIAETATTTITERGTRLDDQASEAAMEQRKKEGYF
MITVRYFASLREQLGASEASVSA-IRCVADVWQRAQPGR-----DLP-PRVLAAVNHAHASLEDTVTDGDEVAFFPPVTGGMT-ALTHLQKLEAESIHIMREVVAETENPVMLYSVGKDSAVMLHLARKAFAPAPPPFPLLHVDTRWKFRAMYTFRDNMAREMGMDLLVHINPEGVEKDINPFTHGSAIHTDVMKTEGLKQALNQYGFDAAFGGARRDEEKSRAKERVFSFRTAQHRWDPKNQRPELWKLYNTRKHKGESIRVFPLSNWTELDIWQYIYLQDIPIVPLYYAAERPVVERDGALIMVDDDRM----PLKPGEVPMMRKVRFRTLGCYPLTGAIESQADTLPAIIQEMLLTRTSERQGRVIDHDSAASMEKKKQEGYF
M-KLLAFAGARDVIGSAEVTLPL-PCSAAELLAEVCRRWPALVPWR--GAIRVAVNGTYAAPDDRVDFGDEVALIPPVAGGMAYALTHLEQLEAESIHIIREVAAEFENPVMLYSIGKDSAVMVRLAQKAFHPGKLPFPLLHVDTTWKFRDMISFRDRFVRENGFELLVHTNREPEAEGMNPFDHGSQKYTTIMKTHALVQALAKWGFDAAFGGARRDEEKSRAKERVYSFRDRLSQWDPKNQRPELWNLYNGKINKGESIRVFPLSNWTELDVWQYIHRENIPIVPLYFAAKRPVVARDGGLLMVDDERM----RLLPGEVPMEKMVRFRTLGCYPLTGAIESTATTLPEIIREMLLTKSSERQGRLIDHDERGSMETKKREGYF
MLHLQYYAQLREQAGVGAERVTTEAASLGELYRELAQRH---AFSLP-DALKVAVNAQFSDWDRPLEDGDTVVFIPPVAGGMKAHDSHLKRLEAESIHIMREVAAEFANPVMLYSVGKDSSVLLHLLQKAFHPAPPPIPLMHVDTTWKFREMIAFRDRRAKETGCRLIVHINQEGVAQGVGPFTHGSAVHTDVMKTQSLKQALDKHKFDAAIGGARRDEEKSRAKERVFSFRNAQHRWDPKNQRPELWSLYNARIKKGESVRVFPLSNWTELDIWLYIYRENIEVPSLYLAAERPVVERDGTLIMVDDDRM----PLEPGETPRMRSVRFRTLGCYPLTGAIESEADTLPKVIQEMLVATTSERQGRVIDKDAGASMEQKKQEGYF
MVSIRYFALLREQRGLSEERLTTEAATPDALYAELRARH---GFTLP-DRVRAAIDGEFVSSGAPLRDGQAVVFIPPVAGGMPYHLDHLQHLETEAIHVMREVAGEFERPALLFSGGKDSICLLRLAEKAFRPAELPLPLLNVDTGHHFPELNEFRDRRAAQLGAKLIIRKVEDAIATGIATPAP-GEVSRNRLQIPTLLAAIEEFRFDCCIGGARRDEEKARAKERFFSFRDSFGQWDPKNQRPEIWNLFNGRLNPGENMRVFPLSNWTEMDVWEYIRREKLDVPSIYFSHRRTCVRRGGQWLPV-NGIV----PPKPNETVRELVVRVRTIGDIISTGMIESPADDVDDIIAEIAAARVTERGARADDRTSEAAMEDRKKAGYF
MFTVKLFAAMRDLAGSDTVEVEL-GTTVGDLRREIAKQIPLARTLL--LRSNIAVNHEAAENEQPLQTADEVAVIPPVSGGMKYNLSHLKVLEAESIHIIREVAAEFERPVMLYSIGKDSAVMLRLAQKAFHPGRLPFPLLHVDTTWKFRAMIEFRDRFCREQNLDLKVWINPEGQAQNINPFDHGSKKHTDVMKTAGLKQALNHYQFDAAFGGARRDEEKSRAKERVYSFRDRLHQWDPKNQRPELWNLYNCKVNKGESIRAFPLSNWTELDVWQYIHLENIPIVPLYFADVRPVVERDGTLIMVDDDRM----RLRPGEVPMMKRVRFRTLGCYPLTGAIESAATTLPEIIEEMLLARNSERQGRMIDHDESGSMEQKKREGYF
MVTVLYFAGARDLAGRAEERVDVDVRTVGALAAWIEQRVPALAGRG--GSLRWARNEAFAAMSDAIEEGDVIAIIPPVAGGMIYQLGHLKALEAEAVHILREMAAERERPVLLFSGGKDSIVLLRLAEKAFRPARFPFPIMHVDTGHNFPEAIEFRDRRVKELGERLIVASVEESIAKGRVVEEKGPRASRNRLQTTTLLDAIEEHQFDAAIGGARRDEERARAKERIFSHRDEFGQWDPKNQRPELWNLYNTRLRKGEHFRVFPISNWTELDVWAYIREEKLEIPSIYYSHEREVFERDGMLYSR-AHFT----ELLPGERFFREIVRFRTVGDMSCTGAVRSGARTIEEVIEEVAASRVTERGTRADDRFTEAAMEDRKKEGYF
MIKVLYFAQVAELTRIREEQWPL-ALTGADWLAQLESRYPQLAPV---KRLKLAVNQYHVGHDRLIEPGDEVAVFEPVTGGMGSARTHLDWLESEAIYIMREVAAECERPVLLFSGGKDSVVLLRLAEKAFRPAGFPFPLMHIDTGHNFNEVIEFRDRHVAKLGEELIVRRVEDSIARGTVVLRR-ETDSRNAAQATTLLEAIEEFGFDACIGGARRDEEKARAKERVFSFRNEFGQWDPKAQRPELWNLFNTKVHPGENMRVFPISNWTELDVWQYIAREKLDLPSIYYAHERQVIRRSGLLVPV-TPLT----PPKAGESPETATVRFRTVGDISCTCPVESGADSPEAIIAETAITTITERGTRMDDQTSEASMERRKKLGYF
M-EILLFGITREIVGQNSLTIHPNIQTVGQLKAWLADHFPGMKKL---SSLAVAVDSTYADDAQELLPNQEIALIPPVSGGMRYKLDYLDQLESEAIHIFREVAGQFERPALLFSGGKDSIVLVHLALKAFRPGKLPFPLVHIDTGHNFQEALDFRDYLAAHLGEKLIVRNVEDTIKAKGLTEQKGKLPSRNGLQTYTLLDTIEEFEFDACIGGARRDEEKARAKERIFSVRDEFGSWDPKLQRPELWNTYNGKIQKGENVRVFPISNWTELDIWNYIKRENIELPSIYFAHEREVLEFEGRLVAT-NEFV----QLHHTDVVTRKVVRYRTVGDMTCTAAVESNASTLDDIIKEIIATNTSERGTRIDDRVSEAAMEDRKKNGYF
MIDVLYFAQVAEHMGLRRETLPL-PIRAGDWLDALAARCPALGPS---ARLKLAINQEHAGRAATIRPGDEVAVFEPVTGGMSLARTHLDWLESEAIHILREVAAECARPVLLFSGGKDSCVLLRLAEKAFRPGRFPFPLMHIDTGHNFPEVIAFRDRRAAELGEELIVRGVEDSIARGTVVLRH-ANDSRNAAQATTLLEAIAEFGFDACIGGARRDEEKARAKERICSFRDEFGQWDPKAQRPELWNLYNTRVHPGENIRVFPISNWTELDVWQYIEREGLDLPSIYYAHEREVVRRSGLLVPV-TPLT----PPREDEPVERLSVRFRTVGDVSCTCPVASTAATPAAIIAETAVTTITERGTRMDDQTSEASMERRKKQGYF
MIQVRFFASLREALGRDGADIAL-GARIADVWCAVTGTQ-----ALP-AGILCAVNHDYAAPDAAVRDGDEVAFFPPVTGGMN-TLTHLQRLEAESIHILREVVAEADKPVMLYSIGKDSAVMLHLARKAFYPAPPPFPLLHVDTTWKFRDMYALRERMAADLGMELLVYQNPEAKALGINPFDHGSQIHTDMWKTQGLKQALDLYGFDAAFGGARRDEEKSRAKERIFSFRTAQHQWDPKNQRPELWHLYNGRKTKGESIRVFPISNWTELDVWQYIHLENIPIVPLYLAAERPVVDRDGTLIMVDDERM----PLRPGETPMLKKVRFRTLGCYPLSGAVESEADTLTAIIQEMLLTRTSERQGRMIDHDTAASMEKKKQEGYF
MLNVLLFGITRDIAGKSVVPCAL-NATVSDLLDYLKQEYPPMAGI---SSLLVAVNGEYAEPATRLAANDEIAIIPPVSGGM--KLDYLDQLESEAIHIMREVAGQFERPALLFSGGKDSITLVHLARKAFRPGKFPFPLVHIDTGHNFQEALDFRDWLAESLGEKLIVRYVEDTIREKKLKEPTGRNASRNALQTFTLLDTIEEFEFDACIGGARRDEEKARAKERVFSVRDEFGSWDPKRQRPELWDTYNGKIHKGENVRVFPISNWTELDVWNYIKRENIALPSIYFAHDRECLLRDGKLLAT-AGVI----QREEADELVTRRVRFRTVGDISCTAAVESTADTLESVIAEIQATRISERGTRIDDQVSEAAMEDRKKGGYF
MLQIHYMAKLREELDVSNERIDW-GGTVDELLNVLRGRGEPWQSTLSPNVYKVAVNQEIVHDQAQVAPDAEVAILPPVTGGM-IDNQHLNDLEAESIYIIREVIAEANHPALLFSGGKDSVVLLALAVKAFRPLRLPFKLLHVDTGHNYPEVIAFRDQTVAELRADLVVAHVEDSIKKGTVVLRH-ETDSRNAAQAITLLEAIEAHGFDALMGGARRDEEKARAKERIFSFRDAFGQWDPKAQRPELWDIYNMRLNPDESMRIFPISNWTELDVWQYIKREQLALPPIYYAHQREVVNRNGLLVPV-TPLT----PKRENETSELRSVRFRTVGDISCTCPVASHALSAAEIIAETASSTISERRTRLDDQVSEVAMEERKRAGYF
MIKVRYFASLGEHLGRSENDLEF-GMSVKDIWVLSTSGA-----PIP-DNVLTAVNMEYADLEAQVQDGDEVAFFPPVTGGMTYRLTHLKQLEAESIHIIREVAAEFEKPVMLYSIGKDSAVMLHLTMKAFYPGVPPFPLLHVDTTWKFREMIEFRDKMVKNLGLELLVYINQDGVDQGIGPFTHGSKKHTDVMKTDALKQALNLYQFDAAFGGARRDEEKSRAKERVYSFRDKNHRWDPKNQRPELWNIYNGTVDKGESIRVFPLSNWTELDIWQYIHLENIPIVPLYFAKERPVVNKEGMLIMVDDERM----PIGPDDKVEMKNVRFRTLGCYPLTGAVESTATTLPEIIQEMLLTTTSERQGRLIDHDQAGSMEQKKREGYF
MLKIALFGIAREIVGQPVLEVSA-GQSAQGLLTDLHARYPELARL---TSLAVAVNNEYAAADTLLQERDEIALIPPVSGGMPIYLDYLDRLEAEAIHILREIAGQFERPALLFSGGKDSIALTRLAEKAFRPGKFPFPLVHIDTGHNFQEIIDFRDSLAASLGEKLIVRKVEDTIRTRGLHEPGGKYPSRNPLQTYTLLDVIEEFEFDACIGGARRDEEKARAKERIFSVRDDFGQWDPKRQRPELWNIYNGRIQKGENVRVFPISNWTELDVWNYIQRENIKLPDIYFAHERQVVLPSGQLLGL-SEHL----NLDDTDEIVSRRVRFRTVGDSTCTAAVESDAASIDDIIQDLLLAKVSERGTRLDDNLSETGMEDRKRNGYF
MIHVLYFAQVAELTQTRQESWPL-PIAVSAWLEHIVSTYPVLAPLQ--SRLKIAVNQYHVDHDAIIHPGDEVAVFEPVTGGMSLHNHHLNWLEAESIYIIRETIAEARRPALLFSGGKDSVVLLALACKAFHPLQLPFSLLHVDTGHNYPEVIHFRDRIVAQTGAELIVAHVEDSIQRGSVVLRH-ANDSRNAAQAVTLLEAIEAHQFDALMGGARRDEEKSRAKERIFSFRDEFGQWDPKNQRPELWSLYNTRLHPNQSMRVFPISNWTELDVWQYIEREHLALPSIYFAHEREVVERNGLLVPV-TPLT----PLQEGEQSQVRSVRFRTVGDISCTCPVASTAHSTQAIILETAQSTLSERRTRMDDRLSESAMEERKRAGYF
MTKLLFFGRTRDAAGCGEMDCEIAIESVADLRAWIASRDPALGAVLA-RDIRVAADQCIVNEGASIRGASEIAFMPPLSGGMSARLTHLQRLEAESVHIMREVAAECAKPVMLYSIGKDSAVMLHLAAKAFYPSPLPFPLLHVDTTWKFRAMYEMRDHVAANAGIELLVHKNPDAEARGINPFDHGS-LHTDLWKTEGLKQALDHYGFDAAFGGARRDEEKSRAKERIFSFRTANHRWDPKSQRPELWRLYNARKHKSESIRVFPLSNWTELDIWQYIHLERIPIVPLYFAAERPVVRRDGALIMVDDERM----QLREGEKAELLKVRFRTLGCYPLTGAVESSAETLTAIIQEMLLTTTSERQGRVIDHDQAASMEKKKQEGYF
MIELLYFARVAELTGKRGESWPL-AQRGDTLLAELEARYPKLAPA---ARLKLAVNQLHAKPTILIQPGDEVAVFEPVTGGMSANRSHLDWLESEAIHILREVAAECARPVLLFSGGKDSCVLLRLAEKAFRPGRFPFPLMHIDTGHNFDEVIAFRDARAAELGEELIVRSVEDSMRRGTVVLRR-ETDSRNAAQAVTLLESIEEFGFDACIGGARRDEEKARAKERIFSFRDEFGQWDPKSQRPELWNLYNTRVHPGENMRVFPISNWTELDVWQYIQREQLALPSIYYTHQREVVRRKGLLVPV-TRLT----PPQEGESVEALAVRFRTVGDISCTCPVASDAADPAAIIAETAVTDITERGTRMDDQTSEASMERRKKEGYF
MFRVKAFGVTKDILGGKETVVEA--KTVADLRSALTEKYPKLVGL---RSLFIAVNNSYADDTALLQESDEIALIPPVSGGMSYYLSHLKELEAEAIFVIREVVAQFEKPALLFSGGKDSIVLAYLSRKAFAPARIPFPLVHIDTGHNFPETMEYRDWLVNELGVKLIVGSVQESIDKGRAKEESGYNASRNSLQTVTLLDTIEQYKFDAAMGGARRDEEKARAKERFFSHRDEFGQWDPKNQRPELWNVFNGRKHIGEHFRVFPISNWTEMDVWQYIHLENIPIPKLYYSHEREVIMRDGAILST-SPWL----KLKPDEIPAKKIVRFRTCGDMPITGAVESDADTIEKIIAEVAASRKTERGTRADDKRSETAMEDRKKSGYF
MVRVLCFGMLRDVLGA-EFKLDL-GSSVARVIERCEERAPQLSTMW--PRIAVAVNQAYVSRETGLVDGDEVALLPPVSGGMTQKLDHLRVLESESIYILREAVAEFAKPAMLYSIGKDSSVMLRLAQKAFFPGKIPFPLLHVDTSYKFPEMIAFRDAYTKEIGADLIVHRNEEAIASGASPWKLGTQNCCGALKTRSLLDALEAGGFDAAFGGARRDEEKSRAKERVYSFRDELGQWDPKNQRPELWSLYNSRLRKGESIRVFPLSNWTELDIWLYLYSEQIPIVPMYFAKERMAVLRGEQVTLV-DETT----RLLPGETPKPILSRMRSLGCAPCTGAILSGATTIPEIIQELVTFRRSERENRAIDHDEEGSMELKKREGYF
MIKILAFGITRDILGGSSLEMQI-NTRVADLRATLYAQYPALQKL---STLAIALNTEYASDEELIGEKDEVVLIPPVSGGMDYNLNHLKELEAESMFVLREVAAQFENPVLLFSGGKDSILVTYLAMKAFYPARIPFPLLHIDTGHNFQETLDYRDELVERTGARLIVGSVQEAIDQGRVVEEKGLNASRNFLQTAVLLESMEKGKYDAAIGGARRDEEKARAKERFFSHRDEFGQWDPKNQRPELWNLFNGKKNIGEHFRIFPISNWTELDVWQYLSMEGVNLPSLYFAHQREVFERDGMLLAA-SEVI----QRRPTEIPFETTVRFRTIGDITCTGAVKSTAGTIDDVIDEIAASRVTERGTRADDKRSETAMEDRKKQGYF
MIKVRYFASLKESLGRDSDNLEF-TISVAEVWARAVPAK-----EMP-VNILAAVNMQYVGLDQQVADEDEVAFFPPVTGGMTHKLTHLKELEAESIHIIREVAAEFDRPVMLYSVGKDSAVMLHLTRKAFYPGKPPFPLMHVDTTWKFKEMIEFRDKYIKELGWDLIVYSNQDGINQGIGPFTHGSKKHTDVMKTEGLKQALNKYKFDAAFGGARRDEEKSRAKERVYSFRDKNHGWDPKNQRPELWNIYNGKIDQGESIRVFPISNWTELDVWQYIHLENIPIVPLYFAKKRPVVDKDGMLIMVDDDRM----PIGPDDKIEMKMVRFRTLGCYPLTGAVESTATTLPEIIQEMLLTTTSERQGRLIDHDSAGSMEQKKREGYF
MLSIALFGITREIVGAPTLEVAL-GQSVQQLLEQLHQTYPALGEL---RSLAVAVNNEYAPADALLQERDEIALIPPVSGGMPPRLDYLDRLEAEAIHILREVAGQFQRPALLFSGGKDSIALVRLAEKAFRPGKFPFPLVHIDTGHNFPEVLAFRDSLAERLGEQLIVRRVEDTIQQRGLREPGGKFPSRNALQTYTLLDTIEEFGFDACIGGARRDEEKARAKERIFSVRDEFGQWDPRRQRPELWNIYNGQIQPGENVRVFPISNWTELDVWNYIQRENIQLPSIYFAHERRVVLPSGQLLAV-TEHL----SLDASDELTTRQVRFRTVGDATCTAAVESDAATLEAIIEDILQAKVSERGTRLDDRISETGMEDRKRNGYF
MIHVRFFAILREQAGVSTLTLDTVSPDAATLYAELQGRCPGLTFPV--ALLKVSRNEAYVDLTTPLAAGDRVVFIPPVAGGMSYHLDHLAHLETEAIHIMREVASEFERPVLLFSGGKDSICLLRLAEKAFRPSDLPMPFLNVETGHEFPELIEFRDRRARELGAKLIVRTVDQAIANGTATPAP-GEVSRNKLQIPVLLGAIEEFRFDCAIGGARRDEEKARAKERFFSFRDSFGQWDPKNQRPEIWNLYNARLNAGENMRVFPLSNWTEMDVWEYIKKEKLEVPNIYFSHTRECFRRGGQWLPV-PPHTDPYARPKPTEARKTMVCRVRTIADMISTGMVESPASTVDDIIGEVAAARVTERGSRADDKASEAAMEDRKKAGYF
MIQVRLFASLSEQWQIEQKTLSP-EQTVASVWQELTGE------SLP-DNILMAVNMEYAKPDTVVKAGDEVAFFPPVTGGMSYKLTHLKELEAESIHIIREVAAEFDNPVMLYSIGKDSSVMLHLAMKAFYPGKPPFPLMHVDTTWKFQEMYQFRERITQELGLDLIVYTNPEAQAQGINPFDHGSKKHTDIWKTEGLKQSLDKYGFDAAFGGARRDEEKSRAKERVYSFRDHHHRWDPKNQRPELWNIYNGKINKGESIRVFPLSNWTELDIWLYIYLEKIPIVPLYLAKERPVVERDGTLIMVDDQRM----HLHPGEKPQLKQVRFRTLGCYPLTGAIESTADTLPKIIQEMLLAKTSERQGRLIDHDQAGSMEDKKREGYF
M-KVLYFAELKDMINQQSESIDL-SVTVEVFKDLLLQRHPELT-----KQFQIAVNEEFVKDKDMIGSGDTVALIPPVSGGMTPGLSQLDLLESDAVQIIREAVGECGRPVLLFSGGKDSIVLLHLARKAFGPAPLPFPLLHVDTGHNFPEVLAHRDSLVAAHGLRLHVVSVQEFIDDGRLRER--PDGSRNVLQSVPLTAAIERHGFDAVFGGARRDEDRARAKERVFSVRDGSGGWDPGRQRPELWRLYNARCGPGEHLRVFPLSDWTEFDVWQYIEREGIGLPALYYAHRRTVFARAGMWLTP-GAWG----GPGEGERLETRLVRYRTVGDMSCTGAVESDATTPAQVIAELAACRSTERGTRADDRLSEAAMEDRKREGYF
MIKILCFGITRDIIGQFEYATSL-SATVADLKQHLSTNFPTFATL---KSLRVAINSEYAEDSAMLKENDEIVLIPPVSGGMSNDSSFPRELEDEAIYILREVASQFEKPAILFSGGKDSITVVRLAQKAFYPGKIPFALLHVDTGHNFPETIEYRDWLVEKLGLELHVRYVEDSIKQGKVKEETGKYASRNALQTVTLLDAIEEFKFDACIGGARRDEEKARAKERIFSVRDDFGQWNAKKQRPELFDMLNGKIELGENVRVFPISNWTELDVWNYIKEEKLKIPSIYFTHERAVFERDGMIWAD-SEFI----NKSEDEVPYQSKVRFRTVGDMTCTAAVESTADNIDDVISEILSAQISERGARIDDKRSEAAMEKRKQAGYF
M-QLLFFGSLSEIAGAAG-RADL-VADTDALKEKLQRQYPLLK-----LKYAVAVDKKIIHSNTVLHDGCTVALLPPYSGGMGYKLDYLEQLEAESIYIFREVAAQFEKPALLFSGGKDSITLVQLAKKAFAPGKLPFPLVHIDTGHNFPEALAFRDALAKEVGAELIVRKVEDTIKQKHLTEPKGKFASRNWLQIHTLLDTIEEFKFDACIGGARRDEEKARAKERIFSVRDEFGQWEPKLQRPELWNIYNGRIHKGENVRVFPISNWTELDVWSYIKKEGIGLPSIYFAHDREVIQHEGQLIAV-SDYI----TIDDTDVIATKKVRYRTVGDMTCTAAVESNASTLDEVVNEIMATRISERGTRIDDRVTEAAMEDRKKGGYF
MIQIIAFGIAKDILGNSQFTLEL-EATVSDLKVKLTEQFPEFAKL---ASLSVAVNTSYAKDDQPLQPEDEVAIIPPVSGGMMYHLNHLKELESESIFIMREVAAQFERPVLMFSGGKDSILMVHLARKAFYPANIPFPLLHVDTGHNFPETIEYRDKLVEETGARLIVGSVQEAIDSGAIVEEKGYNASRNYLQTHVLLEELEKGKFDAALGGARRDEEKARAKERFFSHRDEFGQWDPKNQRPELWNLFNGKKNYGEHFRIFPISNWTELDVWMYLAMEGVELPSLYFAHERPVFAREGTLLAD-CEYI----HKRPEEEVETRMVRCRTIGDMTCTGVWESEAKTIEDIIKEVSIARKTERGGRTDDKRSETAMEDRKKQGYF
MLDVVFFASLRESLGKEKVTIEL-VTSIEEIKQAVASLLDNPDPLFE-EGIQASIDYNFARDSSKVESVKEVAFFPPVTGGMTARLTHLKQLEAESIHIIREVAAEFDNPVMLYSIGKDSAVMLHLAMKAFYPGKPPFPLMHVDTGWKFKEMITFRDEMVSKLGLELIVHQNQEGVEQGIGPFTHGSSKHTDVMKTQGLKQALDKYGFDAAFGGARRDEEKSRAKERVYSFRDKQHRWDPKNQRPELWNIYNGKVNKGESIRVFPLSNWTELDIWQYIYLESIPIVPLYFSEKRPVVERDGTLIMVDDERM----PLN-GEVPEMKSVRFRTLGCYPLTGAVESEAATLPEIIQEMLLTKSSERQGRMIDHDSSGSMEEKKKQGYF
MIKVLFFGVLTEVTDTSIKHYSD-ADTMRDLKIRIIDDFPEIV-----YNYRIALNNEIIDGDPSLKSGDEVAFLPPFAGGM----NYLQELEAEAIYVFREIAAQFTKPVLLFSGGKDSTVLIHLAAKAFHPMPIPFPVMHVDTGHNFEEALRFRDQLVLQKGLQLIIRKVEDSILEHGIEEPVEKLPSRNVLQSITLMDAIREFGFDACIGGGRRDEEKARAKERFFSVRDREGKWQPYNQKPELWNIYNGRINEGENMRVFPISNWTEMDVWQYIRQENIDLPSLYFAHERSCIVYNGRLIAV-SGYI----KIDDEDIRLTENVRYRTVGDMTCTAAIKSDARTIDEVIREIEASNISERGTRIDDQLSDAAMEDRKLQGYF
MVRVLFFGRLGERFGAER-DVEV-AATVADLIETVCGAHPGAREALM-PSVSIVLADSVVNRDERLKDAVEVAFLPPVSGGMK-LSRHLIELESEAIHILRDGVAESENPVLLFSAGKDSTVLAHLALRAFYPSPPPLPLLHIDSTWEFGDLLQFRDNFAAEHGFNLIVYANEEGRRQGLNPFDH-DKLYTTRMRTDALKAALDQGGYDVIFGGARRDEEATRAKERIVSVRGPGHSWEPRRQRPELWTHFNWTRAPGETLRAFPISNWTERDLWTYIIARNINLAPLYYAAERQVVERDGTLIVVDEDRM----RWLPGETSRPQIVRFRTLGCWPVTGAVSSSAKNAGQVAYENLTVNLSERQGRVSD---AGSLEAQKREGYF
MVKVRYFAALREKVGAGEEVVETTASNAMELFQQLNLRH---RFPLD-SHLKVSINRHYEEWNCQIKADDEIVFLPPVAGGM-YRLSNLRQLESESIYIMREIVAQFANPVLLYSVGKDSSVLVRLAQKAFYPGKIPFPLLHVDTGFKFKEMYEFRDKFTKSIDAKLIVFKHPSTYDETVNPYDLGTQKCCAILKTMALLDAIREGKYDAAIGGARRDEEKSRAKERIFSFRDKNGQWDPKNQRPELWNLYNGKINKGESIRAFPLSNWTELDIWQYIHLEKIPIVPLYFAKKRLMIVRDGQLIPI-ENKS----KLLENETPQEVMSRFRTLGCSPCTGAIRSEASTLPLIIEEMMLARTSERSTRIIDHDAEGSMETKKREGYF
MIKVVAFGIARDIMGGKQLELVV-GATVSIAMSLLKEKFPAFEQL---TSLNLAINEEYVNGDYQIKSGDELVLIPPVSGGMSYNLTHIKELEAEAIYILREVFAQFENPAILFSGGKDSICVAHLARKAFFPSKIPFPFVHVDTGHNFPETMDFRNKYVEELGVKLIVGSVQKSIDDGAAAEEKGKNANRNAIQTVTLLDTIEEYGFDACIGGARRDEEKARAKERFFSHRDEFGQWDPKNQRPELWNIFNGRCHQGENFRVFPLSNWTEMDVWQYILSENIALPSLYFAHERQVIRRNNTWLPV-SDYI----QIAEDEEIVTKKIRFRTLGDITITGGDESDADTLEKIVDEVASARQTERGNREDDKRSETSMEDRKKQGYF
MLTILSFGIAKEIIGQLELSVQL-TATVADLKQFLSAEFTDFQKL---ASLRVAVNTEYADDSARLHPNDEIVLIPPVSGGMSQRQDYLDQLESEAIYIMREVAGQFERPALLFSGGKDSITLVRLAQKAFAPGKIPFPLVHIDTGHNFPEAIQYRDWLANEVGAKLIVRQVEDTIKAKGLKEQTGKNASRNWLQTYTLLDTIEEFEFDACIGGARRDEEKARAKERIFSFRDEFGQWDPKRQRPELWNLFNGKISKGENVRCFPISNWTELDVWSYIEREKIPLPTIYFSHQREMILRDGNLLAN-ADFI----FKDESDVIVTKTVRFRTVGDMTCTAAVESDADTIEKVVNEIKATRISERGTRIDDQQTEAAMEDRKKGGYF
MIKVLCFGITRDILGGFEKEIEL-GASVAFLKQRLTDEYPQFQKL---NSLRIAVNEEYGNEELVITEQDEIVLIPPVSGG------------------MREVAAQFEKPAILFSGGKDSITLVRLAQKAFYPGKIPFPLLHVDTGHNFPETIEFRDKLVAELGLELIVGSVEESIQQGKVKEETGKYASRNALQTVTLLDHIEANKFDACIGGARRDEEKARAKERIFSVRDDFGQWDAKKQRPEMFDMLNGRIEIGENVRVFPISNWTELDVWNYIKEEGIEIPSIYYAHTRKVFDRDGMIWSD-SDFI----NKSEDEVPYEAVVRFRTVGDMTCTAAVSSDADNIDQIIDEIVSAEISERGARIDDKRSEAAMEKRKQQGYF
MFRIKAFGITKDFLGGRDSEVTI--NTVGALRAELTAKYPQLLGL---RSLYIAVNNDYADETRVLTAADEIALIPPVSGGMSYYLSHLKELEAEAIFVIREVVAQFEKPALLFSGGKDSIVLAFLSRKAFAPARIPFPLVHIDTGHNFPETMEYRDWLVKELDVKLVVGSVQESIDKGRAKEETGFNASRNALQTVTLLDTIEQNKYDAAMGGARRDEEKARAKERFFSHRDEFGQWDPKNQRPELWNLFNGRKHIGEHFRVFPISNWTEMDVWQYIQSENIPIPSLYLSHEREVVERDGAILSI-SPWL----KLKDHEVPTRKVVRFRTCGDMPITGAVESYADTVEKIIEEIAASRKTERGTRHDDKRSETAMEDRKKSGYF
M-EIHFFGQLAELTGQETLTLTP-AADTAALLAHLYAIYPLLQ-----KTFKLAVNETLVQDTQPLQNGDRVALLPPFSGGMK-QTTLIDHKEAASIHILREVAAQFERPVLLFSGGKDSITLVRLAQKAFYPAKIPFPLLHIDTGHNFPETIAFRDQLVEELGLTLIVRQVQDAIDQGLVKEEKGRYASRNSLQTVTLLAAIEEFKFDACIGGARRDEEKARAKERVFSVRDDFGQWDEKNQRPELFDMLNGRIDQGQNVRAFPISDWTELDVWEYIRRENIQIPSIYFAHQREVFFRDGLVWTA-NEHV----YREPHEQVESHWVRFRTVGDMTCTAAVLSEAKTLDEVVAEIRSSTLSERGARIDDKRSEAAMETRKKAGYF
MLNILLFGIARDIVGGASLALEV-KTTVEALIVHLHKVYPDFDRL---TSLMIAVNSDYAKGEVVLKENDEIALIPPVSGGMKYTLDYLDQLEAEAIHILREVAGQFERPALLFSGGKDSITLVRLAQKAFRPGKFPFPLVHIDTGHNFEETIQFRDQLVESLGEELVVGYVQDAIDSKKVKEQSGKYASRNSLQTYTLLETIEKHEFDACIGGARRDEEKARAKERIFSVRDDFGQWQPKKQRPELWNIYNGKINKGENVRVFPISNWTELDVWNYIKREGIDIPSIYYAHERECIERDGQLMAN-SPHI----NLDANDAFTKQTVRFRTVGDITCTAAVSSKASTIDEVIEEIKASRITERGLRIDDQQSEAAMEDRKKVGYF
MARVRLFASAREAAGTGTDVID--GATVHDVLRSAEERYEHFTAVL--STCRIWVNGDDVTPETEIGPNDELAVLPPVSGGMSARLTHLQRLEAEAIQIMREAVSESNRPAMLYSIGKDSSVMLHLARKAFFPSIPPFPLVHVDTTWKFSDMYEFRDRTAAEVGMDLVVHQNPECVERGINPFDHGSSVHTDMWKTQGLKQAIDLNKFDLCFGGARRDEEKSRAKERVFSIRSPQHQWDPKRQRPELWRIYNGRRSPGESLRVFPISNWTELDVWQYIHLEQIPIVPLYLSAPRPVVERDGTLIMVDDDRF----QFREGETPEIKSVRFRTLGCYPLSGAIESEATTLLDVVQEMLLATTSERQGRLIDTDSDGSMEKKKQEGYF
M-TVLLFGVTRDIVGNGSLSIPMALQTVADLKTYLKKMYPDLGGL---SSLAVAVNKSYAGDGDKITNFDEIALIPPVSGGMSYYLNYLDELESEAIYVLREVWAQFQNPVILFSGGKDSIVVTHLAKKAFYPAKIPFALMHVDTGHNFPETIKFRDDLIESLGVRLIVGSVQESIDQGRVAEEKGKNATRNALQITTLLDAIESNKVDCAIGGGRRDEEKARAKERFFSHRDDFGQWDPKNQRPELWNLFNGKYFEGEHFRVFPISNWTEMDVWNYILREKIEIPSLYFAHEREVVRRNNSWIPN-SEFL----KLDEREEIVTKKIRFRTLGDITITGGIESDADSLEKIVQEVSAMRQTERGNRADDKRSETAMEDRKKQGYF
MIKVMYFAQVADLTCVREEAWPL-PISGSDWLAALGQRYPQLAPI---SRLKLAINQHHAPNSSMIQPGDEVAVFEPVTGGMGSSRTHLDWLESEAIYILREVAAECERPVLLFSGGKDSVVLLRLAEKAFRPAGFPFPLMHIDTGHNFDEVIAFRDQRINELGETLIVRHVEDSIARGTVALRR-ETDSRNAAQAVTLLEAIEEFGFDACIGGARRDEEKARAKERVFSFRNEFGQWDPKAQRPELWNLFNTKVHAGENMRVFPISNWTELDVWQYIAREKLSLPSIYYAHERLVVQRNGLLVPV-TPIT----PPRPTEIPETMTVRFRTVGDISCTCPVASTAADPQTIIAETAITTITERGTRMDDQTSEASMERRKKQGYF
MITILYFAQLAELAGKTEEQRHVDSSSVEQLYHSLKEDYTFPHSF---DAIQVAINHELTPEGRPLQDGDTLTFLPPMTGGMHYTITHLKQLESEAIYILRETAAQFEKPVLLFSGGKDSIVMAHLAKKAFWPSKLPFPLMHVDTGHNFPETMEYRDRFIKDLGAELVVASVQKAIDEGKVVEETGPFASRNGLQTVALLEGLEEGQYDAALGGGRRDEEKARAKERFFSHRDAFGQWDPKNQRPELWNIFNGRKHHGEHFRVFPLSNWTEMDIWQYIKLENIDLPNLYFSHERECFVRNGVIMGV-CDFI----ELLPEEKVKKMTVRFRTIGDATCTGAALSTADNLDDIIDEVAAARQTERGTRADDKRSETAMEDRKKQGYF
MLKILLFGITRDIIGDHSFTIRL-GGYVGDLKKYLYAEYPEMKKL---RSLLIAVNNEYAPDDLRLSEKDEIALIPPVSGGMRYNLTHLKELEAEAIYVIREVASQFENPAILFSGGKDSITVAHLAKKAFFPAKVPFPLVHIDTGHNFPETINFRDSFVEKLGAQLIVGSVQESIDEGKAVEEKGYNASRNGLQTVTLLDTIEKYKFDACIGGARRDEEKARAKERFFSHRDEFGQWDPKNQRPELWNIFNGRKHFGENFRVFPISNWTEMDVWQYILQENIELPSLYFAHEREVFLRDNTIMAC-CDFI----QRRDTEAPIKKTVRFRTIGDMTCTGAVESDAADLTSIINEVAASRVTERGTRSDDKRSEAAMEDRKKQGYF
MVQLRMFASAREAAGTAHDTMP--GDTVDQVLDAAVARFADFATVL--KSCRVWVNGESADGTSVVGDSDEVAILPPVSGGMK---SSLNGLIDESVTIIREVAAEFERPVLLFSGGKDSVVMLHLAVRAFAPARIPFPVMHIDTGHNFAEVIEFRDRCVADMDVQLIVGSVQASIDTGRITDVTGPRASRNPLQTVTLLDSIAEYKFDAVFGGARRDEERARAKERVYSHRDSFGQWDPKNQRPELWGIYNSRHRKGEHFRIFPISNWTELDIWSFIAEYNIDLPSIYYAHRRPVFRRDNMWMAV-TPFL----QPEANETVVEEMVRFRTVGDATCTAAIESVATTVEDIIAETSVARITERGTRADDRMSEAGMEDRKRTGYF
M-EVLLFGIAKDIVGKPSFRFEGAPSSVSELKKRMKAAFPELERL---SSLAVAVNSEYAEDGQSLKQGDEIALIPPVSGGMT-DTSHINALENEAIYILREVAAQFERPVLLFSGGKDSITLVRLAQKAFWPAKIPFPLMHIDTGHNFPETIEFRDKLVKDLGLELIVRKVQDSIDQGKVKEETGRYSSRNSLQTTTLLDAIEEFKFDACIGGARRDEEKARAKERIFSVRDDFGQWDERNQRPELFDMLNGQIELGQNVRVFPISNWTELDVWSYIKEEQIEIPSIYFAHKRKVFLRDGLIWSH-SEYV----YQEEDEEVLERMVRFRTVGDMSCTAAVFSNATDIESVVEEIKDSTISERGARIDDKRSEAAMEKRKQQGYF
MVRLLFFSVLRDITGTDEITWAI-GADVTKLLHALYERWPALREW---SSLLVAMDQTYVKRTQPLHENCEVAVMPPVQGGMS-SITHLQFLESEAIYVLRETAAQFQKPALLFSGGKDSIVMAWLARKAFYPAKLPFTLLHVDTGHNFPEAMTYRDWFVEEIGANLVVGSVQKSIDEGRVQEEKGHNASRNKLQTVTLLDTIEEHQFDACLGGGRRDEEKARAKERFFSHRDEFGQWDPKNQRPELWNIFNGRKHFGEHFRVFPLSNWTEMDIWQYIREENIPLPSLYFSHKRKIIERHGQLLDTETGFI----PLLDEEKVKEMIIRFRTVGDATCTGAVESTASTIDDIVAEVAAARQTERGTRADDKRSETAMEDRKKEGYF
M-DILLFGIAREIIGDQKLRLPGGIDTVMGLKTWLLNNYPQMGNL---NSLAIAVDQEYAQDDLKIHEGQEIALIPPVSGGMTYYLSHLEELEAEAIFVIREVVSQFEKPALLFSGGKDSIVLAHLSKKAFYPSRIPFPLIHIDTGHNFPETIAFRDALVEKLGVQLFVGSVQKSIDEGKVREETGVNASRNALQTVTLLDTLEELKIDAAMGGARRDEEKARAKERFFSHRDEFGQWDPKNQRPELWNLFNGKKHIGEHFRVFPISNWTEMDVWQYIQDQNIELPSLYFSHQRECVVRDGVILAK-SDFI----QLKPDEEVKTMTVRYRTCGDMPITGAVESDADSLDKIIAEVATTRTTERGTRADDKRGETAMEDRKKSGYF
MVRLQYYALFREKAARESEEVQTTARTAGDLYEELAERY---HFGMG-KHVRVAVNESFQGMDVELNPGDHLVFIPPVSGGM-LNEKHLNDLEDEAIYVIREVASQFERPIMLYSVGKDSSALLHLASKAFAPGRIPFSLLHIDTGYKFPEMIAFRDRIKDHYDVDLKVYRNEEAIKDEAHPSKLGTLRCCGLLKTKALLDALKLYEVDAALGGARRDEEKSRAKERFFSFRDQHGQWDPKNQRPELWDSFNTLIHPGESLRVFPLSNWTELDIWLYIKRENIPIVPLYFSASRPMISKQGQLIPAV-GRL----GNHPDAV--PVPSRYRTLGCAPCTGAVPSTARTLDDIIRETVEAQTSERVTRIIDYDGEASMEKKKREGYF
MVNVLYFGTLKDLFALPHEPLDV-GATVETTLSLLRARTSKQSEVW--RALAVAVNREYAGPATVLHEGDEVALLPPVSGGMSARLNHLQALEAESIAILREAVAEFARPVMLYSIGKDSSVMLRLAQKAFYPGKIPFPLLHVDTSYKFPEMIAFRDAYTKEIGADLIVHRNEKAIAAGANPWTLGTQACCGLLKTRSLLDALEEGQFDAAFGGARRDEEKSRAKERVYSFRDTAGQWDPKNQRPELWSLYNSRLKKGESIRVFPLSNWTELDIWLYLYAEKIPIVPLYFARERELVKRGSSLILY-QEGM----KMFPGEKVETRKVRMRSLGCSPCTGAMPSEADTLPKIIAELMAFRRSERENRAIDHDEEGSMETKKREGYF
M-KILLFGVAKDIVGNQVLEEPS-AKNVAELKQELIKKYPEFAKL---SSLAIAVDEEYASDEKLISAENEIAIIPPVSGGMKYYLNYLDELESEAIYVLREVWAQFENPVILFSGGKDSILVTHLAKKAFYPSKIPFSLLHVDTGHNFPETIAFRDDLVEKLGVKLLVGSVQESIDEGRVQEEKGKNATRNALQITTLLDAIEDNKIDCAIGGGRRDEEKARAKERFFSHRDDFGQWDPKNQRPELWNLLNGKYFEGEHFRAFPISNWTEMDVWNYIKRENIQIPSLYFAHQREVVWRNSSWIPV-SDFL----KLEENEEVFSKKIRFRTLGDITITGGIESDADTLEKIAEEVSTMRKTERGDRSDDKRSETAMEDRKKQGYF
MAQLLFFGRLGDLAGGTERVLGL-PQAIADLIGILGQSDDLLGSALA-PRIRYAINGAIVDADALVEDEDELAFLPPVSGGMTRTLTHLERLEAEAIHIMREVVAQAEKPVMLYSVGKDSAVMLHLARKAFYPSPPPFPLLHVDTTWKFKDMYALRDRMARESGMELLVYQNPEAAERGINPFDHG-PLHTDMWKTEGLKQALDLHGFDAAFGGARRDEEKSRAKERIFSFRTASHGWDPKNQRPELWNLYNARKNKGESIRVFPISNWTELDIWQYIQLNDVPIVPLYFAAVRPTFEWEGQLFMADDERL----TRVLGRTPEIRSIRFRTLGCFPLTGAVESTASTLPEVIQETLLTTTSERQGRVIDKDAGAGMEKKKQEGYF
MVSVLYFAALRERRGLDRETVLTAAETPAAFYAELADRH---ALNMD-SLVRFALDGEFVKPNTLLPESSELALIPPVAGGMR---SALEELESEAIHTLRECAGQFDRAHILFSGGKDSIVVAHLARLAFRPARPPFALLHIDTGHNFEETLAFRDRFAVENGFELVVRTVQDSIDRGRVHDETGPNRSRNAQQSVTLLDAISELRLDAAIGGARRDEEKARAKERFFSHRDAFGRWEPQNQRPEVWKLLIGRKRHGEQFRVFPLSNWTELDVWEYIRWRNLAVPDLYFADDRQVVRRGRVWMAV-TPYI----ELGPGEVAETKRVRFRTVGDATCTGAVESNASSVDEVIEEVRSARLSERSTRADDQRSDAAMEDRKREGYF
M-NILLFGITREIVGDASLYISAKIKTVQQLRLFLMEQYPALKKL---SSLAIAVNNKYAQEEDNITIDDEIALIPPVSGGMSYYLNYLDELESEAIYVLREVWAQFENPVILFSGGKDSIVVTHLAKKAFYPAKIPFALMHVDTGHNFPETIKFRDDLIESLGVQLIVGSVQESIDQGRVAEEKGKSATRNALQITTLLDAIETNKVDCAIGGGRRDEEKARAKERFFSHRDDFGQWDPKNQRPELWNLFNGKQFEGEHFRAFPISNWTEMDIWNYINRENIEIPSLYFAHEREVVRRSGSWIPY-SEFL----QLEENEEVLTKKIRFRTLGDITITGGIESDADTVEKIAQEVSAMRQTERGNRSDDKRSETAMEDRKRQGYF
MTRILYFGRVAEKLGTEG-ALELEGLTVREIRRRLADQDEVAADALI-SDVRASVDQVIAGEDALARPDQEIAFFSIFSGGMDGRDKVLDGLEAEAIHILREVTAGRERPVMLFSGGKDSAVMLHLARKAFFPAPPPFPLLHVDTTWKFAEMYAYRDAAAAAAGMRLIVHRNPEAEAAGVNPFDHGPAVHTDLWKTAGLKQALDLHRFGAAFGGARRDEEKSRAKERIVSVRSPTHGWDPRAQRPELWSLYNTRVSGGASLRVFPLSNWTELDVWRYVRRENIALPGLYLAAERRVVERDGVLLPVEDDRF----RLRPGERVETRRVRFRTLGCWPLTAAVESDAATLDEVIAEVAATRLSERHGRIIDHDSAASMERKKREGYF
MARLVFLGRLEDLAGTAEMAVE--PGPLDQVLAGLP---RELAVALL-DRVRFALNGRLLAESGGLASGDELAFLPPVSGGMSSTLTHIQRLEAEAIHIMREVVAEATNPVMLYSVGKDSAVMLHLARKAFYPSPPPFPLLHVDTTWKFQAMYELRERMAKESGMELLVHQNEEAKARGINPFDHG-PLHTDMWKTEGLKQALDKWGFDAAFGGARRDEEKSRAKERIFSFRTASHGWDPKNQRPELWNIYNARKNKGESIRVFPISNWTELDIWQYIRLNDVPIVPLYYAAVRPTFEWEGGLFMADDPRL----EKVLGYKPEIRSIRFRTLGCFPLTGAVESNATTLSEVIQETLLTTTSERQGRVIDKDAGAGMEVKKQQGYF
M-QVLLFGITREITSQDVLDIPANLKDVGQLKAYLKQKYPGLGRL---SSLAVAVNSAYANEDVQITCSDELALIPPVSGGMSYYLNYLDELESEAIYVLREVWAQFDNPVILFSGGKDSILVTHLAKKAFYPAKIPFSLMHVDTGHNFPETIKFRDDLIKELGVNLIVGSVQESINQGRVAEEKGKNATRNALQITTLLDAIEDNKVDCAIGGGRRDEEKARAKERFFSHRDDFGQWDPKNQRPELWNIFNGKCFEGEHFRAFPISNWTEMDVWNYISRENIQIPSLYFAHEREVVWRSNSWIPN-SEFL----ILEDQEEVVTKKIRFRTLGDITITGGIESDADTVQKIANEVSTMRQTERGNRSDDKRSETAMEDRKRQGYF
MINIKYFGQIAEVTNRDSEIIEVSAKTISELTDWIYLKFPDLK-----KDFQVAQNQELVSIETKI-TGNEIALLPPFSGGMIKDTSNINSLENEAIYIIREVAAQFEKPVLLFSGGKDSITLVRLAVKAFYPAKVPFPLMHIDTGHNFPETIEFRDRLVKELGLELIVRNVQDSIDEGKVKEESGRYASRNQLQTTTLLDAIEEFKFDACIGGARRDEEKARAKERIFSVRDDFGQWDEKNQRPELFDMLNGQIELGQNVRVFPISNWTELDVWSYIERENIEIPSIYFAHKRNVFLRDGMIWSADDEVV----YRDAHEEVFEELVRFRTVGDMSCTAAVLSDATTITKVVEEIRESTISERGARIDDKRSEAAMEKRKQQGYF
MITIKYFGQIAEVTQKDEEQIETSKGSILELLSTLNAKYSDLK-----KEFQIAQNQELVNLETKL-TGAEIALLPPFSGGMKKDTSHINSLENEAIYIMREVAAQFEKPVLLFSGGKDSITLVRLAVKAFYPAKVPFPLMHIDTGHNFPETIEFRDRLVKELGLELIVRNVQDSIDEGKVKEESGRYASRNMLQTTTLLDAIEEFKFDACIGGARRDEEKARAKERIFSVRDDFGQWDEKNQRPELFDMLNGEIEHGQNVRVFPISNWTELDVWSYIEKENIEIPSIYFAHKRKVFLRDGLIWSADDEVV----YRDDHEEVIEEMVRFRTVGDMSCTAAVLSKAETIDKVVEEIRDSTISERGARIDDKRSEAAMEKRKQQGYF
MVTVRYWAGAREAAGVDEERLA--ADTVVEVLQALAARGGRLAEVL--GRSSVLVDGRVVRDATDLADGQTVEVLPPFAGGMTSALSHLDLLESEAVHILREVAGELDRPVLLFSGGKDSIVMLHLAAKAFWPGRIPFPVMHVDTGHNFEEVIAFRDRRVGELGVRLVVASVEDSIARGRVHER--PGGSRNPLQTVTLLDAIAEHRFDAVFGGARRDEEKARAKERVFSLRDELGQWDPRAQRPELWDLYNGRHRPGEHVRVFPLSNWTELDVWEYIERERLEVPSLYFAHERAVFRREGMWLAD-SPHL----PRRAGEVLEQRRVRYRTIGDVTCTGAVESRARTVAEVVAEVAVTRVTERGTRADDRAGEAAMEDRKREGYF
MLTLRYFGMIAEATGRTEEVLNV-QITLYDLKDQQIKKYKIQD-----EAVQLAINQDL--LKSELKEGDEVAFLPPFAGGMS-SILNQNTLESEAIYIFREVVAQFENPVLLFSGGKDSITLVRLAQKAFYPARIPFPLMHIDTGHNFPETIEFRDKLVEELGLQLIVRHVQDDIDNGKAVEERGKYSSRNSLQTNTLLDAIDEYKFDACIGGARRDEEKARAKERIFSVRNDFGEWDEKNQRPEVFDMLNGRIDIGQNVRVFPISNWTELDVWSYIDSEEIEIPSIYFAHDREIFERDGLIWTA-SEYV----YKEDHEATENRRVRFRTVGDITCTAAVESEADSVEKIIQEIRESAISERGARIDDKRSEAAMETRKQQGYF
MITVRYFAGARDAAGTETETVD--TGTLGTLTEQIVAAHPTLADVL--PRCSVLADGIRVHPATPLSPGSTVDVLPPFAGGMNRVLSQLRSLEAESIHIFREVVAEMESPCLLFSGGKDSIVMLHLAAKAFAPARIPFPIMHVDTGLNFPEVLACRDRWVERLGIQMVVASVPDAIERGFVQQE--PNGSRNRIQTPVLLDAVEKNGFTALFGGGRRDEEKARAKERVFSFRDDFGQWDPKNQRPEIWNLYNGRVHQGESIRVFPLSNWTELDIWSYIAAENIELPELYLAAEREVVERGGMLFAV-NEFT----PVGEGETSEIRSVRYRTIGDANLTAAVPSTASTLQAIVEETAAVRMTERGTRGDDKVSEAAMEDRKREGYF
MITVTAFGIAKDIIKNKEVIISL-DRSVGALRSLLSNKYPEFEKL---ASLKFAVNADYVEDGHELKAGDEVVLIPPVSGGMSNNGQFPRELEDEAIYIFREVVSQFERPVLLFSGGKDSITLVRLAQKAFHPGKIPFPLLHVDTGHNFPETIAFRDALVQELGLELIVHYVQDAIDQKIVSEETGKYASRNALQTVTLLSAIEAHKFDACIGGARRDEEKARAKERIFSVRDDFGQWDAKRQRPELFDMLNGRINVGENVRVFPISNWTEIDVWNYIKEEELAIPSIYYAHDREIFERDGMIWPD-SQFI----NKTSDEQVLTKKVRFRTVGDMTCTAAVESEADHIDDVIKEILSATISERGARMDDRRSEAAMEKRKNDGYF
MVTVRYFAAAAEAAGVEEETLASAGMTVGELRDLLVDRYPAMARAV--ANGSFLVDGVVRRGAAPL--GASVDVLPPFAGGMRTGIDTLDALEAEAIHIIREVVAEFERPVLLFSGGKDSVLVLHLAAKAFWPAKVPFPVLHVDTGHNFPEVIEFRDRTVERLGLRLEVASVQDYLDDGRLAER--ADGTRNPLQTQPLLDGIAAGRHDAVFGGARRDEDKARAKERILSLRDEFGQWDPRNQRPELWDLYNGRHTVGQHVRAFPISNWTELDVWRYIEREGIELPPLYYAHEREVYLRDGMWRAI-SDVS----PARADETVERRIVRYRTVGDMSCTGAVESDAASVADVVREIALSTLTERGTRADDRISEAAMEDRKKDGYF
MLSLNYFGMIAEVTNVQQEKLDIDVKTINDLKLMLIEKYPAIT-----LNYQFAVNQHLVEDSFQLNNGDEIALLPPFAGGMSYVINHLKELESEAIFVIREIAAQFENPVLLFSGGKDSILLTHLAKKAFFPAKIPFPLIHIDTGHNFPETIAFRDELVEKLGVKLIVGSVQEAIDKGRAKEETGADASRNSLQIVSLLDTLEDSKVDAAMGGARRDEEKARAKERFFSHRDEFGQWDPKNQRPELWNLFNGRKNYGEHFRVFPISNWTEMDVWEYIKLENIDLPSLYFSHQRDCVVRDGVILAN-SDFI----KLKEGEEVVNMTIRYRTCGDMPITGAVKSEADTLEKIIEEIATTRTTERGGRADDKRAETAMEDRKKQGYF
MVTVKYFGVIAETVGKSEEVLEL-GLSVKELKDQQIKKYQISD-----ASLQIAVNQNL--KEVELKDGDEVAFLPPFAGGMKKDTSKINPLENEAIYIIREVAAQFEKPVLLFSGGKDSITLVRLAQKAFYPAKIPFPLMHIDTGHNFPETIEFRDRLVEELGLELIVRNVQDSINEGKVKEESGKYASRNSLQTTTLLDAIEEFKFDACIGGARRDEEKARAKERIFSVRDDFGQWDEKNQRPELFDMLNGQIHLGQNVRVFPISNWTELDVWSYIERENIEIPSIYFAHTRATFLRDGLIWSSDDEVV----YRDEDELVEERVVRFRTVGDMSCTAAVLSEAADIAAVVQEIRESTISERGARIDDKRSEAAMEKRKQQGYF
MPVVMLFAGLRDVAGIVETRIE--GDELRKVIVVLTDRFPALRQHLFDPHVIVTVNGQNVRDSAPLVPDDRVALFPPIAGGMTYNLTHLKQLEAESIHIIREVAAEFDNPVMLYSIGKDSSVMVQLALKAFHPGKPPFPLLHVDTTWKFKDMIRFRDTYVEELGLSLLVHINQEGIKAGIGPFTHGSQKHTDVMKTAALLQALNKHRFDAAFGGARRDEEKSRAKERVYSFRDKYHRWDPKNQRPELWNLYNGKINKGESIRVFPLSNWTELDVWQYIHLEKIPIVPLYFAAARPVVERDGVLIMVDDERM----PLEPGEQPRLMRVRFRTLGCYPLTGAVESSATTLPEIIQEMLETKTSERGGRVIDYDQAGSMEEKKKEGYF
MLNVKLYGITKEIVGQTELKYCL-SSDVSSLRKELKREYPELGRL---TSLLVAVNGEYAPRDLVLNEQDEVVLIPPVSGGMRYKLSHIRQLEAESIHIMREVAAQFENPVLMFSGGKDSITMARLAEKAFWPGKIPFPFLHVDTGHNFDETIEFRDQLMEQLGVNLIVVKVQDLIDSGRVKEENGPNASRNKLQIPALLDALEEHGFDAAFGGARRDEEKARAKERFFSHRDEFGQWDPKNQRPELWNLYNGRKNHGEHFRVFPLSNWTEMDVWQYIAAEDIDIPSLYLAHEREVVERADTYLAK-SQFI----SLDEDEEYEVKKIRFRTIGDMTCTGAFKSEASTVAQIIEEVASARITERGNRTDDKRAEAAMEERKKQGYF
MTTIRYFAGAAEAAGTDEEELS--GSTVGEVLAAAEAAHARLTEVL--QRCSVLHAGRYVDSSTPVTAGSTIDVLPPFAGGM----THLDVLESESIHIIREVAAEFERPVLMFSGGKDSIVMLRLAERAFAPAKIPFGLLQVDTGFDFPEVLATRDRWVERLGIDLHVASVDEAIAQGIVIDD--GKTSRNRLQIGTLLHAIEERGYTAAFGGGRRDEEKARAKERIYSHRDDFGQWDPKNQRPELWSLYNGRIHEGEHMRVFPLSNWTELDIWQYIGREQLDIPEIYYSHQRRVFERDGMLLTE-SEHN----PLRAGEVASERTVRFRTVGDLTLTGCVESPAATVTEIIDEISIARLTERGTRGDDRFSEAAMEDRKKEGYF
MITIKYFGQLTEITHLEEEYLDFEGTQVSELLDTLYRKYNTLK-----KDFQVAQNQELVDENTKL-TGQEIALLPPFAGGMMKDTSHINSLENEAIYIMREVAAQFEKPVLLFSGGKDSITLVRLAVKAFYPAKVPFPLMHIDTGHNFPETIEFRDRLVEELGLELIVRNVQDSIDEGKVKEESGRYASRNMLQTTTLLDAIEEFKFDACIGGARRDEEKARAKERIFSVRDDFGQWDEKNQRPELFDMLNGEIEHGQNVRVFPISNWTELDVWSYIEEENIEIPSIYFAHKRKVFLRDGMIWSADDEVV----YRDAHEEVLEEMVRFRTVGDMSCTAAVLSEASTISKVVEEIRDSTISERGARIDDKRSEAAMEKRKQQGYF
MVRVLFLGPLADLAGSAEREIPA-PLDWPGLLDAVG---PEVAGQLR-ERVHIACAGRVLADKTTLGDRDEVALLPPVSGGMR-TLTHLERLEAESIHIFREVVAEAEKPVMLYSVGKDSSVMLHLARKAFYPSPPPFPMLHVASGWDFQALLDHRDKTVKEYGLELIVAQNEEAEEQGINPFDTGSALYSQAQLTDPLKRALTAHGFDAAFGGGRRDEEKARAKERVFSFRTASHRWDPKNQRPELWNLYNAKKSKDESIRVFPISNWTELDIWQYIALEKIDIVPLYLSQKRPTVTRDGLILVVDDDRF----RFEDGEEVVERSVRFRTLGCYPLTGATESDATDMNLIIQEMLLATGSERQGRAIDKGQSASMEDKKQEGYF
MVKVRFAAALARLAAAPQLTLDL-GATVGQLLDRLAGEQPELAPAL--GAALPVRAGSHVAHDDALADGDEVALLIPVAGGMTYELSHLDALEAEAIHIMREVAAELERPVLLFSGGKDSIVLLRLAEKAFRPGRFPFPVMHVDTGHNFPEVIEYRDRRVAEIGERLIVASVQESIDKGRVVEDTGPRASRNRLQTVTLLDAIEEHGFDAAFGGARRDEERARAKERIFSFRDDFGQWDPKAQRPELWALYNGRVRKGEHVRVFPISNWTELDVWQYIEREELELPAIYFAHEREVFARDGMLYAA-FDFM----ERFEHETVFTETVRYRTVGDISCTGAVRSTAATLESVVAEIAATDITERGTRADDRATEAAMEDRKREGYF
MVRVRLFAAAREAAGTSETTVE--AATVGDVLDALTARFEDLGPVL--TRCSVLVDGTRTTRSAPVPAGGPVDVLPPYAGGMTYGMSQLDHLEAEAIYIIRELVAENERPALLFSGGKDSVVMLNLAVRAFAPGPIPFPVVHIDTGHNFDEVLEFRDRVVEQLGVRLIVGSVQDAIDEGFVREE--PNGSRNRIQTPVLIRTTEQHGLSALFGGARRDEEKARAKERVFSFRDDFGQWDPKNQRPELWSLYNGRIHPGESIRCFPLSNWTELDIWQYIAREDIELPDIYYAQKREVFLRGGMYFTI-NQHC----QPRDDEEVFVESVRYRTVGDATLTAAVPSTAATPEEVVAEVAATRITERGTRGDDKVSEAAMEDRKKEGYF
MITVRYFGGAAEAAGVESEQCAP-AGRLDELTAALADAHPDLERVL--PVCSFLVDEASAAADTPLGDDALVDVLPPFAGGMSPGDDHLDALENESVHIIREVTAEAERPVLLFSGGKDSVVMLHIARKAFWPAPLPFGLLHVDTGHNFPEVLAFRDDVVARHGLRLTVERVQDWIDDGRLVER--PDGTRNPLQTQPLLHAITAGGFDAVYGGGRRDEEKARAKERIVSLRDAFGQWNPRNQRPELWGLYNTRHLPGEHVRVFPLSNWTELDVWSYIVREGIELPSLYYAHERRVFRRNGMWMPL-GPVT----RPRDDERVVTRTVRYRTVGDMSCTGAVESTAGDAAAVLAEVAATTLTERGTRADDRLSEAAMEDRKKEGYF
MINVHTFAAAKELLGSPISVIVHKGATVAELRAAILEQYVELGEL---KDFAIARNEAYARPEDPITASDNLVIIPPVSGGMSYQLNHLRELESESIFVLREVAAQFENPVLLFSGGKDSILMVHLAVKAFYPARIPFTLLHVDTGHNFQEALDYRDALVEKTGAKLVVGSVQEAIDSGLVREETGFNATRNYLQTAVLLKSLEDGKYDAALGGGRRDEEKARAKERFFSHRDEFGQWDPKNQRPELWNLFNGRKQYGEHFRIFPISNWTELDVWQYLAMEKVELPSLYFAHEREVLHRDGMLLATEGGLI----PVRPEEKVEKLMVRCRTIGDITTTGVWRSEASNLEDIIAEVSMARQTERGGRADDKRSETAMEDRKKQGYF
M-QVEFYGILEEVMGQPRMTLTL-GATVADALTALTAEKPELAPHL--ERVAYAVGDELVSRETALKPDDTLVLLPPVSGGMSPAASHLDRLEAESIHILREVAAEFDNPVMLYSVGKDSSVMLHLARKAFHPGTPPFPLLHVDTTWKFREMIAFRDRMAAESGMALRVHINQEGVARGIGPFSHGSAVHTDVMKTQALKQALDRYGFDAAFGGARRDEEASRAKERVYSFRDRHHRWDPKAQRPELWNVYNGRIHKGESIRVFPLSNWTELDIWLYIHREGIPVVPLYFAAERPVVERDGLLIMVDDDRL----PLAPGEIPRLERVRFRTLGCYPLTGAIRSEARSVPEIIAEMLDSSSSERQGRAIDHDQSGSMERKKREGYF
MITLKYFGQLVDVMGTHEETRPVDCSTTLALLEQLKKNN-----AIS-IPFQLAINQKLIDQDEALHDGDVIALLPPYAGGMRYALSHLQELEAEAIYILRETAAQFENPAILFSGGKDSILVTALARKAFYPAKIPFTFLHVDTGHNFPETIAFRDQLMEQLGAKLVVGLVEDSIKSGSVKEETGIDANRNKLQTTTLLEAIEEHQFDACIGGGRRDEEKARAKERFFSHRDDFGQWNPKNQRPELWNLLNGKLNMGENFRVFPISNWTELDVWQYLTLNNIAIPSLYFAHERQVIRRQGTWIPN-SEFI----SLRPKEEVVTKKIRFRTLGDITITGGSESEADTLELILEEVAIARQTERGNRSDDKRSETAMEDRKKEGYF
M-RILLFGGAREAADATTVEVEL-PVTIAQIAESLGAQVPGLKSYL--ASSRFAVNHEIVDSQFLILPNLEVALIPPVSGGMNYHLTHLKQLEAESVHIIREVAAEFKNPVMLYSVGKDSAVMTHLALKAFYPDKPPFPFLHVDTTWKFKEMIAFRDSYVNELGIELLVHINQEGLKLGINPFEN-SEKHTEVMKTDSLKAALNKYGFDAAFGGARRDEEKSRAKERVFSFRDKFHRWDPKNQRPELWNLYNAKVNPGESIRVFPLSNWTELDIWQYIYMENIPLPDLYMAKPRKVVNRNGIWIHVNDERM----QLLPGEVVEERMVRFRTLGCYPLTGGVESDATTLPQVIQEMLLTKTSERQGRVIDKDGGAGMELKKIQGYF
M-KLLAFGKIAEIIGKQEIEIEN-FPNTDILVGYLQQQYPALK-----LKFSIAIDKKQVNGNVSITTGAEVALLPPFSGGMS-NLFIPNPKEAESIHILREVAAQFEKPVLLFSGGKDSITLVRLAQKAFYPARIPFPLLHIDTGHNFPETIEFRDQLVAELGLELIVRNVQDSIDQGKVTEERGRYASRNTLQTTTLLDAIEEFKFDACIGGARRDEEKARAKERVFSVRDDFGQWDEKNQRPELFDMLNGKIEQGQNVRVFPISNWTELDVWEYIKTENIQIPSIYFAHKREVFFRDGMIWTA-NEHV----FREEHEQVEEKMVRFRTVGDMTCTAAVLSEATSLEAVVEEIRASTISERGARIDDKRSEAAMEKRKKVGYF
MLSVQFFGQLIELTGCSNVGAPQ-VDDTDELLRWLYTRYPALQ-----ATYVIAVDRKIVRQNTRLATHAEIAFLPPFSGGM----DYLDQLEAEAIYILREVAGQFEKPALLFSGGKDSITLVHLAEKAFRPGKFPFPLVHIDTGHNFPETIAFRDQLVAGLGEKLIVGYVQDSIDAGKVVEQKGKHASRNALQTVTLLDTIAEHGFDACIGGARRDEEKARAKERIFSVRDEFGQWDPKRQRPELWNIYNGRIQKGENVRVFPISNWTELDVWNYIRREGIKLPSIYFSHERDVITRNGQLMAA-SEFL----NIDHEDVVEYRKVRFRTVGDMTCTAAVPSEAYHIDDIIDEIRLSNISERGARMDDKVSEAAMEDRKKSGYF
MITIKYFGQLVETTNTTEELITIEKGQISSLLNLLLNKHKGLK-----KDFQIAQNQEIVSVDTEL-SGAEIALLPPFSGGMSYYLNYLDELESEAIFVLREVWAQFQNPVILFSGGKDSIVVTHLAKKAFYPSKIPFSLMHVDTGHNFPETIQFRDDLIKELGANLIVGSVQESIDEGRVAEEKGKNATRNALQITTLLDAIEANKVDCAIGGGRRDEEKARAKERFFSHRDDFGQWDPKNQRPELWNIFNGKYFEGEHFRAFPISNWTEMDVWNYIKRENLAIPSLYFAHEREVVWRQNSWIPN-SEFL----VLEDHEEVVTKKIRFRTLGDITITGGIESDADTLEKIADEVSTMRQTERGNRSDDKRSESAMEDRKRQGYF
MVTVKYFGLVAEAADKFEEVLEF-ELTASELKAQCLNGLAIAD-----DSVQIAVNQNL--DKITLKDGDEVALLPPFAGGMSYYLNYLDELESEAIFIMREVWAQFQNPVILFSGGKDSIVVTHLARKAFYPSKIPFALMHVDTGHNFPETIKFRDDLIDGLGVRLIVGSVQESIDQGRVAEEKGKNATRNALQITTLLDAIETNKVDCAIGGGRRDEEKARAKERFFSHRDDFGQWDPKNQRPELWNLFNGKQFEGEHFRVFPISNWTEMDVWNYIKRENIKIPSLYFAHEREVVWRSNSWIPN-SEFL----KLDEGEEVVTKKIRFRTLGDITITGGIESNADTVEKIAQEVAAMRQTERGNRSDDKRSETAMEDRKKQGYF
MVTVRYFAGARAAAGLSEETVPA-GRTLDGLLTELAERHGRLVPVL--AVANFLVDGVTCHRDKPLPAGVTIDVLPPFAGGMTYQVTHLDALEAESIFVMREVVAEMERPVLLFSGGKDSIVMLRLAQKAFAPAQIPFPVMHVDTGHNFPEVLDYRDRRVAELSLQLVVASVPEALASGLVRES--ADGMRNRIQTPVLLDAVEKHRFDALFGGARRDEEKARAKERVFSFRDEFGQWDPKNQRPELWSLYNGRHHPGESIRVFPLSNWTELDVWHYIARERIELPSIYYAHEREVVERDGMLYAV-NEFL----PARAGEDRFKARVRYRTVGDASCTAAVRSDADTVEKVIEEVAATRITERGTRGDDRVSEAAMEDRKREGYF
MTTVLFFGALAEITGKGSVEVAD-CSDTDAVQHAVLQQFPQLS-----RKYALALNKQLLRSNAPVQEGSTLAFLPPFSGGMSLTNTFPRELEHEAIYIMREVAAQFERPVLLFSGGKDSITLVRLAIKAFYPAKVPFPMLHIDTGHNFPETIAFRDWLAKESGMQLIVRYVQDSIDQGKVKEETGKYASRNMLQTVTLLDAIEEGKYDVCIGGARRDEEKARAKERIFSVRDDFGQWDAKKQRPELFDMLNGKINVGENVRVFPISNWTELDVWNYIREEKMEIPSIYYSHKRQIIERDGMYWPA-SPFL----NTTEDEVPFEATVRFRTVGDMTCTAAVLSEAVTLDKIIEEIKEATISERGARIDDKRSEAAMEKRKQVGYF
MITVLFFGPVADRMQTRETQVEF-GMTLHDVIAHLGAQNPGAFSIVS----FIAVNQNQVHKQMALQDNDEIAFMAKFSGGMKHAFTHLDALESESIHIMREVAAECRNPALLFSGGKDSIVMLRLAEKAFRPAKFPFPLVHIDTEHNFPEVIACRDKLAKDLGERLIVRSLEDSIKRGSIVIKD-ESKPRNPYQSVTLLETIAEFGFDACMGGARRDEEKARAKERIFSFRDEFGQWDPKNQRPELWDTYNTRVHAGENIRVFPISNWTEMDIWEYIGREKLHLPDIYFAHEREVIRRGGSVIPV-SHLV----QPKAGEKVEVLSVRFRTVGDMTCTAPVESTACTVDEIIEETAATRITERGTRMDDQTSDASMELRKKEGYF
MITIKYFGMLVETTNLNQESISLDDCTLESIEKKILSKYPTLT-----ITYNIAVNQKIVSKNYPIKNGDELAFLPPFAGGM--NELRVNTLESEAIYILREVAAQFEKPVLLFSGGKDSITLVRLAQKAFWPAKIPFPFLHVDTGHNFPETIEFRDRLAKELGIDLIVRNVQDNIDSGKVVEETGKYASRNMLQTETLLDAIEEFGFDACIGGARRDEEKARAKERIFSVRSDFGEWDEKNQRPELFDLLNGKIELGQNVRCFPISNWTELDVWSYIEREEIEIPSIYFAHKRKVFLRDGMIWSAEDDVV----FRAEDEEVKEMMVRFRTVGDMSCTAAVLSDAVSISKVVQEIRDSSISERGARIDDKRSEAAMEKRKQQGYF
MITVRYFAGARAAAGVEEETAS--AQTLSELRAQLAEAHERLERVL--TACSFLVDGVAARLSAPLPAGGTVDVLPPFAGGMSSAPGALDLLEAEAIHVLREAAGQFDRPALLFSGGKDSAVLLHVATRAFGGAPLPFPLLHVDTGHNFAEVIDFRDRRTAETGTDLVVAHVEETIAAGRVSDVA-QGQSRNALQSRTLLDAIEAHKFDALIGGARRDEEKARAKERVFSLRDAFGGWDPHRQRPELWRLYNGAHQPGENVRIFPLSNWTELDVWRYIARENIELPPLYYAHERDVVERDGMLLAI-TEWS----SDADRAAAVRKKVRYRTVGDAISTGAVESDATDAEAVLTEVTLAEQSERGTRADDRTSDAAMEDRKREGYF
MVKVKLFANLREIAQTSSLSLT--GDSVKEVLLSLTEQYPALKELVFEGYINVFLNGNNIKLETVLSDDDELGIFPPVSGGMIYHLSNLKTLEAESIGIIREVAAEFDNPVMLYSVGKDSSVMTHLAIKAFYPKKVPFPLLHIDTGYKFPEMYEFRDEYTRKNGLELRVHRNEGALERGVNPLSVGTVKCCAELKTKALLDALKEGGYDAAFGGARRDEEKSRAKERIYSFRDKHGQWNPKNQKPELWNLFNSKIDQGESIRVFPLSNWTELDIWTYIYHEKIDIVPLYFAKERPVIEKNGQLIPVYTDEY----E----DEVRDVMCRFRTLGCHYCTGAVRSEADTLERIIEEMMVARHSERITRVIDHDQDSSMEQKKREGYF
M-KVRAFGMIAEKLPSNELELEN-IANTDQLLGYLYQQYPALK-----TKFSIAVNRKQVHGNELILPESEVALLPPFSGGMS-NIFIPNPKEAESIHIIREVAAQFEKPVLLFSGGKDSITLVRLAQKAFYPARIPFPLLHIDTGHNFPETIEFRDQLVAELGLELIVRNVQDAIDQGKVREEKGRYSSRNTLQTTTLLDAIEEFKFDACIGGARRDEEKARAKERIFSVRDDFGQWDEKNQRPELFDMLNGRIHQGQNVRVFPISNWTELDVWEYIKTEKIKIPSIYFAHKREVFMRDGMIWTA-NEHV----YREQHEQVLEEMVRFRTVGDMTCTAAVFSQAETLDAVVEEIRASTISERGARIDDKRSESAMENRKKVGYF
M-KVQVFASLKEHFEQ---EFELPIQTVEALKTYLAAKNGAAGGIL--SVCRFAVDDTFVKDDYRLQKEDTISILPPSSGGMAYNLSHLKQLEAEAIYVMREVAAQFERPVLLFSGGKDSIVLTRLAEKAFWPAKMPFPLMHIDTGHNFPETIAFRDKLVEKLGVELIVGSVEESIRQGKAQDEKGPNPSRNGLQTITLLDKIEEFGFDAAFGGARRDEEKARAKERFFSHRDEFGQWDPKNQRPELWNLFNGRKNMGEHFRVFPISNWTEMDVWQYIAQEGLELPQIYFSHQRKVVNRSGVLLAE-NPYI----SLLNGEEYETRTIRFRTVGDATCTGAVESDADTLEKIIQEVASARVTERGGRADDRRSEAAMEDRKRQGYF
MVTVRFFAGARAAAGVAEARVS--ATTVAELKAVLVKEYAELARVL--PACGLLVDGVSNHDLSTLTDGATVDVLPPFAGGMSYRVSHLDALEAESIYIFREVVATCERPVLLFSGGKDSVVMLHLAAKAFAPAPIPFPVMHVDTGHNFAEVLEYRDNRVRDLEIELLVASVPDAIAAGKVVEP--PDGMRNRIQTPVLLDAVEKYRFNALFGGARRDEEKARAKERVFSFRDEFGQWDPKNQRPELWSLYNGRTHPGESIRVFPLSNWTELDIWHYIDEQDIPLPSIYYAHDREVVERDGMLYAV-NEFI----QPKETETTVVKRVRYRTVGDASCTAAVESDAANAADVIAEVAATRITERGTRGDDRVSEAAMEDRKREGYF
M--VRLFAAAAEAVGANELTTS--TGSVASLREELAGRGAEAPRVI--AQCALLRAGERLSDEAALAPGDLVDVLPPFAGGMTPSFSQLDALEAEAIHIVREVVAQMERPALLFSGGKDSIVLLHIALKAFAPAKVPMPLVHVDTGHNFPEVIEYRDRVVEEHGLNLVVGSVQEAIERGFVREE--PNGSRNRIQTPVLLDTIEKNRFDACMGGARRDEEKARAKERVFSFRDEFGQWDPRNQRPELWSLYNGRVHQGESIRVFPLSNWTELDIWDYIRSREIAVPSIYMAHERDVFHRNGMWMAA-NEFC----TPREDEMIERRTVRYRTVGDATLTAAVLSEADTVEKIIDETASTRLTERGTRGDDRVSEAAMEDRKKEGYF
MVNILAFGRIAELTAAREWKMQG-VRSTEEVRQQLEATYPALQ-----MRYALALNKKIITADTPLSEGAELALLPPFSGGMAYNLSHLKQLEAEAIFIMREVAAQFERPVLLFSGGKDSIVLTRLAEKAFWPAKMPFPLMHIDTGHNFPETLEFRDKLVDRLGVELIVGSVEESIRQGKAQEEKGPNPSRNALQTITLLDMIEERGFDAAFGGARRDEEKARAKERFFSHRDEFGQWDPKNQRPELWNLFNGRKHTGEHFRVFPISNWTEMDVWQYIAQEGLELPSIYFSHQRRVVNRGGVLLAE-NPYI----TLVNGEQYELRTIRFRTVGDASCTGAVESEADTLDKIIQEVASARITERGGRADDRRSEAAMEDRKRQGYF
M-KVGFYGQIERPFGGPAE-ISVVGMSVAALRRLLAGRYEAEAILE--RTVRAAVNDEIVLETHIVYPVDTVEFMSPVSGGMP-QLTHLDRLEAESLHIIREVAAECENPVMLYSVGKDSAVMLHLAMKAFYPSRPPFPLMHVDTTWKFREMIEFRDRKAAEMGMDLIVHINEDGMKEGVGPFSHGSAVHTDVMKTQSLKQALDKYKFTAAFGGARRDEEKSRAKERIFSFRSAEHRWDPKKQRPEPWNLYNTRINQGESIRVFPLSNWTELDIWQYIRREGIEIVPLYFAAERPVVNWNGVDIMVDDDRM----PEELAKTAVMKSVRFRTLGCYPLTGAVESTAATLEEIIQEMLLTTTSERQGRVIDVDQSASMEKKKQEGYF
MVTVRFWAAARAATGLDAEQVDA-PATVGALQAALVAAHPVLESVL--PVCTLLVDGLAASPDVPLRPGAVVEVLPPFAGGMPYRLSQLDELESESIHIFREVVAELERPVLMFSGGKDSIVMLRLAEKAFHPARLPFPLLQVDTGLDFPEVLATRDAWVDRLGVNLVVASVDQAIADGILVDD--GRTSRNRMQIATLLEALESGGFTAAFGGGRRDEEKARAKERVYSHRDEFGQWDPKNQRPELWSLYNGRLHEGEHLRIFPLSNWTELDIWHYIARERIEIPSIYFSHRRRVFERDGMLLSE-HPAN----PCREGEVVTERTVRFRTVGDLSLTGCVESTAATLDEIVEEVAVARVTERGTRGDDRFSEAAMEDRKKEGYF
MFELEFFGPLQDRLGARTDTMRTAPVTVDDLIALVAESKPG-GDALR-PHIRLAINDKMIARNAPLADGDRIAFMSPFSGGMRPLSAHLKALEAESMHIMREVAAEFDNPVMLYSIGKDSAVMLHLALKAFYPSRPPFPLQHVDSTFKFKEMITFRDAIAEELGLEIRVEINEDGRARGINPFDHGSQLHTQVMKTEALRSAMTRHKYDAAFGGARRDEEKSRAKERIFSFRDTNHGWDPKNQRPELWSNYNTKIKQGESIRVFPLSNWTELDIWQYILEEDIPIVPLYYAAHRPVVERDGQLIMVDDERL----PMKDGEKPDLKLVRFRTLGCYPLTGAIESSAQTLEEIVLEMLTARTSERSGRLIDHDESGSMEKKKREGYF
MVTVRYFAAAAEASGVEEETIAF-GATLGELKALLEQRYERMLAVL--RTGSFLLDRVVRRPAHPL--AATVDVLPPFAGGMTYGLSQLDYIESEAIFIIREVAAESEHPAMLFSGGKDSLVMLHLAMKAFAPGPIPFPVVHIDTGHNFGEVLEFRDRRVAELGVRLVIGSVQDAIDSGRVRED--PSGSRNRIQTPVLLHTAEVHGFTALMGGARRDEEKARAKERVFSFRDEFGQWDPKNQRPELWSLYNGRIGIGESIRVFPLSNWTELDVWEYIARERVEVPALYYARKRQVFMRNSMIFAV-NEHC----QPAEGEEIFEATVRYRTVGDATLTAAVASEADTPEKVITEVAATRITERGTRGDDRVSEAAMEDRKKEGYF
MIKVKAFGMVAEKIRTNELELQY-MPDTDVLLGFLHQQFPDLK-----IKFSLAVNRKQAVGKTMIPLGAEVALLPPFSGGMS-NLLIPNPKEAESIHILREVAAQFEKPVLLFSGGKDSITLVRLAQKAFYPARIPFPLLHIDTGHNFPETIQFRDQLVAELGLELIVRNVQDSIDQGKVTEERGRYASRNTLQTTTLLDAIEEFKFDACIGGARRDEEKARAKERVFSVRDDFGQWDEKNQRPELFDMLNGKIHQGQNVRVFPISNWTELDVWEYIKTENIKIPSIYFAHKREVFFRDGLIWTA-NKHV----YRENHEEVYEKMVRFRTVGDMTCTAAVLSEAETLDAVVAEIRDSTISERGARIDDKRSEAAMEKRKKVGYF
MVTVLFLGPLRDLTGADRMDLPA-PLCWEGLLGAVP---RTVADRLS-ARVRIAVAGALLEDKKALGDGEEVALLPPVSGGMS-ALTHLQRLEAEAIHIMREVVAETQRPVMLYSAGKDSAVMLHLARKAFHPSAPPFPLLHVDTTWKFGEMYAVRDKSAADAGMELLVWQNAEAKERGINPFDHG-ALHTDMWKTQGLKQALDHYGFDAAFGGARRDEEKSRAKERVLSFRTATHAWDPKNQRPELWNLYNTRKAPGESIRAFPLSNWTELDIWQYIMAEGIEIASLYFAAPRPVVERDGMLLMVEDERF----PLREGEQPEMRSVRFRTLGCYPLTGAVESEAATVRDVVQEMLLTTSSERQGRAIDKDEGAGMEKKKAEGYF
MVTVRYWAGAKRAAGVDHEMLA--ADTVGRLRAVLAER-PALLQLS--VVASFLVDGQRAHDTTALGDGAEVDVLPPFAGGMSYELTHLDRLESEAVHIFREVAATIEKPGLLFSGGKDSVVMLHLAVKAFWPAPVPFPVMHVDTGQNFDEVIEFRDRTVERYGLRLVVAKVQDDIDAGRVVEEGGPLGPRNKLQTVTLLRGINENRFGAVFGGARRDEEKARAKERVFSFRDEFGQWDPRNQRPELWNLYNGRHRKGENIRVFPLSNWTELDIWSYIEAEGIDLPDLYYAHTREVVERDGMLLAV-NRFI----SPEGTEQPFTATVRFRTIGDATCTGCVESEAASAQDVVAEVAAARLTERGTRADDRISEAGMEDRKKEGYF
MISVYFFGRLTDITGSSRLQMPL-ANDTDALQQQLLQRFPLLQ-----ATYIITVNRIIISQCTPLHAQAEVALLPPFSGGM-YELDYLDQLESEAIHIFREVAGQFERPALLFSGGKDSITLVHLALKAFRPGKFPFPLVHIDTGHNFPEALAFRDQLAAQIDEKLIVRNVGDTIKAKGLTEPKGKFASRNALQTFTLLDTIEEFEFDACIGGARRDEEKARAKERIFSVRDEFGQWDPKRQRPELWNTYNGKISKGENVRVFPISNWTELDIWNYIRRENIELPSIYFAHEREVLQHEGQLVAI-SDFI----TLEPGDSVVTKTVRYRTVGDMTCTAAVESAASDIDGIIKEIIATKTSERGTRIDDRVSEAAMEDRKKNGYF
MVTIRYFAAARAAAGESTATAQ--AASVKELIGTVSQGRPELARVL--GICTFLLDGERVDPSTPLTDGAQVDALPPFAGGMT-DVLAPDSLESESMFVFREVAAEFERPVILFSGGKDSIVMLHLARKAFAPGAVPFSLLHVDTGHNFPEVLAYRDATVEALGLRLEVASVEDYLADGRLRER--SDGTRNPLQTVPLLDAINTHRFDAVFGGGRRDEERARAKERIFSLRDEFGQWDPRNQRPELWSLYNGKHKPGEHVRVFPLSNWTELDVWNYIARESIELPSIYYAHQRDVFERDGMLLAV-GPYS----QPRDGETVERRVVRYRTVGDMSCTGAVASTAASPAEVVVEVAASELTERGTRADDRVSEAAMEDRKREGYF
