# Supplementary material for: Inter-protein residue covariation information unravels physically interacting protein dimers
Source: BMC Bioinformatics. 2020 Dec 17;21:584. doi: 10.1186/s12859-020-03930-7 (PMC7745481; doi:10.1186/s12859-020-03930-7)
Supplement: Supplementary file 5 — Additional file 5. Final ER-MSAs at different ASA thresholds. Available on Mendeley data (http://dx.doi.org/10.17632/9bk2r55286.1). [file 12859_2020_3930_MOESM5_ESM.zip › Additional file 2/Final ER-MSAs/Negative ER-MSA dataset/ASA0.0/paired_MSA/1fm0-E-3pnl-B/MSA_IDs.txt]

sp|P30749|MOAE_	sp|P76014|DHAL_
tr|A0A0J8YVM8|A	tr|A0A0J8YPJ2|A
tr|A0A089PQI3|A	tr|A0A0J5LCL7|A
tr|I2BAZ3|I2BAZ	tr|I2BC43|I2BC4
tr|W0LCU7|W0LCU	tr|W0L994|W0L99
tr|K8WMI5|K8WMI	tr|K8X1V5|K8X1V
tr|A0A097R418|A	tr|A0A097R7S6|A
tr|A0A0B5IP96|A	tr|A0A0B5IR57|A
tr|C5B7G9|C5B7G	tr|C5B7D1|C5B7D
tr|A0A085HKJ9|A	tr|A0A085HG75|A
tr|A0A1F3WTZ8|A	tr|A0A1F4C896|A
tr|A0A0G3CJ01|A	tr|A0A0G3CGR5|A
tr|B6BU68|B6BU6	tr|B6BU12|B6BU1
tr|A0A071M5E8|A	tr|A0A071LUV3|A
tr|A0A0L6T5W6|A	tr|A0A0L6T3Z4|A
tr|Q1QVT0|Q1QVT	tr|Q1R0P1|Q1R0P
tr|A0A0N0Z7C9|A	tr|A0A0N1KIT1|A
tr|A0A1X4NGF2|A	tr|A0A1X4N6K2|A
tr|A0A1V3TJZ5|A	tr|A0A1V3TTB8|A
tr|B4ESV3|B4ESV	tr|B4EW91|B4EW9
tr|A0A1A9NNP5|A	tr|A0A1A9NP10|A
tr|A0A068YQN3|A	tr|Q12FM9|Q12FM
tr|A0A0B3SQJ5|A	tr|A0A0B3S0L6|A
tr|A0A0A3BBB9|A	tr|A0A0A3AS35|A
tr|A0P6L8|A0P6L	tr|A0A1G1AMA5|A
tr|A0A0N9ZEL2|A	tr|A0A0P0ABW1|A
tr|C1DPC5|C1DPC	tr|C1DG85|C1DG8
tr|A0A135HX19|A	tr|A0A135HRF9|A
tr|Q0FA06|Q0FA0	tr|A0A1Q4D023|A
tr|M4U6I0|M4U6I	tr|M4U7Q4|M4U7Q
tr|A0A1W9JWL1|A	tr|A0A1W9JCK9|A
tr|A0A1U7D1Q6|A	tr|A0A1U7DCR1|A
tr|A0A0Q6F2S8|A	tr|A0A1T4PII2|A
tr|A8LL87|A8LL8	tr|A8LNW4|A8LNW
tr|U7GK35|U7GK3	tr|U7FZA7|U7FZA
tr|A0A1M7ZH15|A	tr|A0A1M7ZNM2|A
tr|D7A3J0|D7A3J	tr|D7A0Q6|D7A0Q
tr|A0A0Q6BSC8|A	tr|A0A0Q6BDB9|A
tr|J2DPT3|J2DPT	tr|A0A1M3PCJ9|A
tr|G8PGG6|G8PGG	tr|G8PLH0|G8PLH
tr|A0A1Y6CKM4|A	tr|A0A1Y6CBX1|A
tr|A0A1S1NZQ7|A	tr|A0A1S1NYE6|A
tr|A0A1M3BR53|A	tr|A0A1M3BG03|A
tr|C3M9E1|C3M9E	tr|C3KP63|C3KP6
tr|A0A1E4C508|A	tr|A0A1E4BQB1|A
tr|A0A1Q7WTW8|A	tr|A0A1Q7I6R3|A
tr|A0A1W9T7J0|A	tr|A0A0P7XIJ2|A
tr|A0A127CPP9|A	tr|A0A127CM37|A
tr|C5D761|C5D76	tr|C5DA73|C5DA7
tr|A0A1E5QNQ8|A	tr|A0A1E5QDU5|A
tr|F4XU87|F4XU8	tr|F4XKM2|F4XKM
tr|A0A1Y5TLQ9|A	tr|A0A1Y5T7R7|A
tr|A9WDC1|A9WDC	tr|A9WJ22|A9WJ2
tr|A0A0A7RYB6|A	tr|A0A0A7S6B6|A
tr|L8LNT2|L8LNT	tr|K9XI13|K9XI1
tr|A0A1M6AW62|A	tr|A0A1M5R189|A
tr|A0A165Y3C4|A	tr|A0A161ZRP1|A
tr|A0A024P6Z3|A	tr|A0A024P1P2|A
tr|A0A0K0G855|A	tr|A0A0K0G9P1|A
tr|A0A1Q3PRY8|A	tr|A0A1F2WIB4|A
tr|A0A1Y6D3H0|A	tr|A0A1Y6CSY6|A
tr|A0A1U9K9E1|A	tr|A0A1U9K5X3|A
tr|A0A1G3QJV4|A	tr|A0A1G3RGG5|A
tr|A0A148N550|A	tr|A0A148NA77|A
tr|A0A0V8JCV5|A	tr|A0A0V8J7W5|A
tr|J2VFN0|J2VFN	tr|J2VAZ1|J2VAZ
tr|A0A0U4FLP8|A	tr|A0A0U4EHY5|A
tr|A0A0P9D551|A	tr|A0A0N8PSK2|A
tr|D1CDP7|D1CDP	tr|D1CI02|D1CI0
tr|Q602K8|Q602K	tr|Q60CU3|Q60CU
tr|A0A1G2ZBM1|A	tr|A0A1G3BJC1|A
tr|A0A0A1MD22|A	tr|A0A0A1M8Q0|A
tr|M7NDJ2|M7NDJ	tr|M7NIQ8|M7NIQ
tr|A0A0N0ASP7|A	tr|A0A0M8Y0B5|A
tr|G3IQW8|G3IQW	tr|G3ITN9|G3ITN
tr|F4F4B8|F4F4B	tr|F4F7H7|F4F7H
tr|A0A1V0AFG8|A	tr|A0A1V0AKE9|A
tr|A0A023WZN0|A	tr|A0A023X2L0|A
tr|N4W9J7|N4W9J	tr|N4WXQ7|N4WXQ
tr|A0A0Q9SEL2|A	tr|A0A0Q9S3X4|A
tr|G6F232|G6F23	tr|G6F1I8|G6F1I
tr|C4L0H7|C4L0H	tr|C4L4Q1|C4L4Q
tr|A0A1L9QLX4|A	tr|A0A1L9QWN9|A
tr|I0I898|I0I89	tr|I0I656|I0I65
tr|W2EHU3|W2EHU	tr|W2EY72|W2EY7
tr|D2B0I1|D2B0I	tr|D2B9Y6|D2B9Y
tr|I1YI69|I1YI6	tr|I1YIS9|I1YIS
tr|A6DT46|A6DT4	tr|A6DNZ7|A6DNZ
tr|V5BL99|V5BL9	tr|V5DRA3|V5DRA
tr|A0A161LLM8|A	tr|A0A171B5J4|A
tr|A0A1Q6ZIB5|A	tr|A0A1Q7GY64|A
tr|C6WHY4|C6WHY	tr|C6WHH1|C6WHH
tr|A0A0Q5C5T0|A	tr|A0A126Z5Y3|A
tr|D2PL71|D2PL7	tr|D2PZT9|D2PZT
tr|A0A1K0GKT7|A	tr|A0A1K0GV18|A
tr|A9WQ17|A9WQ1	tr|A9WUM9|A9WUM
tr|A0A0M2LVW3|A	tr|A0A061LZ13|A
tr|C8X8U1|C8X8U	tr|C8XKM4|C8XKM
tr|A0A1V8M6K8|A	tr|A0A1V8M0I1|A
tr|A0A0Q9CQV8|A	tr|A0A0Q9CMP7|A
tr|A0A0Q5L2V1|A	tr|A0A0Q5MV16|A
tr|A0A1T4SDF7|A	tr|A0A1T4RTM5|A
tr|C5C436|C5C43	tr|C5BWZ3|C5BWZ
tr|A0A1X9LRM6|A	tr|A0A1X9LTD0|A
tr|A0A0F0H0T0|A	tr|A0A0F0GZS3|A
tr|A0A0Q5RS32|A	tr|A0A1S2GYY3|A
tr|A0A0Q4GU67|A	tr|A0A0Q9J253|A
tr|A0A1W2FKX6|A	tr|A0A1W2FQW4|A
tr|A0A1M3EVV0|A	tr|A0A1M3ELK9|A
tr|H5TXB4|H5TXB	tr|H5TVV2|H5TVV
tr|B0RHK7|B0RHK	tr|B0REA6|B0REA
tr|A0A0C2FKL9|A	tr|A0A0C2JFB1|A
tr|K6VNI9|K6VNI	tr|K6UNQ1|K6UNQ
tr|X4QZP1|X4QZP	tr|X4QPN2|X4QPN
tr|A0A1T5KDF8|A	tr|A0A1T5JMU1|A
tr|A1R535|A1R53	tr|A1R184|A1R18
tr|A0A0Q5EB77|A	tr|A0A0Q5EAH8|A
tr|A0A1W9VM74|A	tr|A0A1B3WME8|A
tr|A0A151C1G8|A	tr|A0A151BVV2|A
tr|A0A0A0C6G9|A	tr|A0A0A0C868|A
tr|A0A1H1UUX2|A	tr|A0A1H1U4A9|A
tr|C7R440|C7R44	tr|C7R307|C7R30
tr|A0A1M6IJA0|A	tr|A0A1M6DX90|A
tr|A0A1G0YCC7|A	tr|A0A1G0ZZB5|A
tr|A0A1Q9UPZ7|A	tr|A0A1Q9UTE1|A
tr|A0A1J4ZAY7|A	tr|A0A0S8KMB9|A
tr|A0A099VY14|A	tr|A0A099W180|A
tr|F5XL96|F5XL9	tr|F5XQ38|F5XQ3
tr|A0A0P6WS24|A	tr|A0A0P6WVD5|A
tr|A0A1R4KH84|A	tr|A0A1R4J277|A
tr|I6X4I4|I6X4I	tr|I6X335|I6X33
