# Supplementary material for: Inter-protein residue covariation information unravels physically interacting protein dimers
Source: BMC Bioinformatics. 2020 Dec 17;21:584. doi: 10.1186/s12859-020-03930-7 (PMC7745481; doi:10.1186/s12859-020-03930-7)
Supplement: Supplementary file 5 — Additional file 5. Final ER-MSAs at different ASA thresholds. Available on Mendeley data (http://dx.doi.org/10.17632/9bk2r55286.1). [file 12859_2020_3930_MOESM5_ESM.zip › Additional file 2/Final ER-MSAs/Negative ER-MSA dataset/ASA0.0/paired_MSA/1fm0-E-3pnl-B/MSA_ready_for_MI.txt]

MAETKIVVGPQPFSVGEEYPWLAERDEDGAVVTFTGKVRNHNLGDSVNALTLEHYPGMTEKALAEIVDEARNRWPLGRVTVIHRIGELWPGDEIVFVGVTSAHRSSAFEAGQFIMDYLKTRAPFWKREATPEGDRWVEARESDQQAAKRWMSLSRTQIVNWLTRCGDIFSTESEYLTGLDREIGDADHGLNMNRGFSKVVEKLPAIADKDIGFILKNTGMTLLSSVGGASGPLFGTFFIRAAQATQARQSLTLEELYQMFRDGADGVISRGKAEPGDKTMCDVWVPVVESLRQSSEQNLSVPVALEAASSIAESAAQSTITMQARKGRASYLGERSIGHQDPGATSVMFMMQMLALAAKE
MPLTCIEVTAAPFNVENEYRLAASHHQDGAIVFFVGKVRDMNQGQAVSQLTLEHYPGMTERVLNGLADHARQRFAVNNITIIHRVGTFSLGEEIVLVIVSAIHRHAAFLATEFIMDLLKSQAPFWKREITAEGTRWLSPTLQDSTASEKWMTFSTQHGDILVNDLVSVIRQNRDYLSEIDGAIGDGDHGINMAKGFTQCGEKLSPQH--SLAQAFDKLSDALMEGIGGSMGPLYGSLFMGMADSIRDKSALSAPEFAAMLRAGLSELQDISEAGVGDKCLMDTLIPAVEAAEATAANG--YPAMLAALTQAAVKGRDSSKDLVAKIGRASRLGERSRGVLDAGAVSCCLLLTQMADCVEA
MSETLIRVAPDRFDVGREYGWLAARDEDGAVVTFTGKVRNHNLGDSVKALTLEHYPGMTEKALAEIVDEARGRWPLGRVSVIHRIGEMWPGEEIVFVGVTSAHRSSAFEAGEFIMDYLKTRAPFWKREATPEGERWVEARDSDQQAAGRWMSLTRTQIVNWLYRCGEIFTRESSFLTGLDKEIGDADHGLNMHRGFSKVVEKLPAIADKDIGFILKNTGMTLLSNVGGASGPLFGTFFIRAAAVTQARQSLTLDELYQMVREGADGVVSRGKAEPGDKTMCDVWLPVVASLRQSSEQGLTVQAALDAAAEEAARAAQATITLQARKGRASYLGERSIGHQDPGATSVMFMIQMLAAAAKE
MDNTRIRVGHDGFSVGDEYQWLAQCDADGAVVTFTGKVRNHNLGDSVSALTLEHYPGMTEKALAEIVASARERWPLQRVSVIHRTGELWPGDEIVFVGVTGAHRGSAFEAAEYIMDYLKTRAPFWKREKTADGDRWVDARESDQQAASRWMSLNRNQIVDWLYRCGEVFTAQCDFLTGLDKEIGDGDHGLNMRRGFSKVVEKLPSIADKDIGFILKNTGMVLLSNVGGASGPLFGTFFIRAAQVTQARQSLSLEELYLMIREGADGVVSRGKAEPGDKTMCDVWLPVADALRRASEQHLSITDALEMACQVAGQAAQATITMQARKGRASYLGERSIGHQDPGATSVLLMVQCLAAAANA
MENTRIRVGSAPFSVGEEYQWLAQCDDDGAVVTFTGKVRNHNLGDNVSALALEHYPGMTEKALAEIVVEARARWPLQRVTVIHRVGDLFPGEEIVFVGVTSGHRSQAFEAAQLIMDYLKTRAPFWKREATEQGERWVEARDSDRQAAKRWMEISTQHGNEIVMGLVNVIVSHREYLSEIDGAIGDGDHGINMSKGFTLCSEAIKGQH-LTLAQAFDAVSDALMEGIGGSMGPLYGSLFMGMADSVRDKSVLDKQGFLAMLRNGLHELQDISSAGVGDKCLMDTLIPAIARFELAVQQGDSFHEALGHMKQAAVAGRDSTRDLVAKIGRASRLGERSRGVLDAGAVSCCLLLTQLAEAIEA
MENTHIAVQTENFSVGEQYQWLAQCDSDGAVVTFTGKVRNHNLGDSVAALTLEHYPGMTEKALVNIVTDARSRWELQRVSVIHRVGTLRPGDEIVFVGVTSSHRNAAFQAAEFIMDYLKTKAPFWKKETLPDNERWVEAKESDNDSANRWMQISTDCGYEITMDLVKIIVANREYLSDIDGAIGDGDHGINMAKGFNLCAKAIEGRT-LSLSEGFEEISDALMEGIGGSMGPLYGSFFMGMSDSIANKSSLTQQDFLDMLNNGLTELQDISSANVGDKCLMDTLIPAINAFKNATTEGKSFKQALNEMQSAAIAGRDSTLDLVAKIGRASRLGERSRGVLDAGATSCCLLLCQLVKSIEA
MENTRIRVGLDNFSVGDEYQWLSQCEDDGAVVTFTGKVRNHNLGDNVSALTLEHYPGMTEKALNEIVAEARSRWPLQRISLIHRIGAMYPGDEIVFVGVTSAHRSMAFDAAEFIMDYLKTRAPFWKREATEQGDRWVDARDSDQQAAKRWM--TASQLKLLFAQWADIMSAQKEKLIEMDSIVGDGDLGLTMSDGFGAAYHAVSRSDETDIGKFFYLAGKTMSSAVPSTMGTLMASGLIEVGKKFKGKTLLKSEDFGRLFQAFYDGVQNRGKAQLGEKTFLDGLFPAISVLNKQDVKAQSWGAIAQFAYEEAKLGVQNTTTLVAKHGRAATHGERSRSLLDPGAYVAQLLVSGYCMFAND
MTQTRIIVSPARFRVGDEYPWLAERDEDGAVVTFTGKVRNHNLGESVKALTLEHYPGMTEKSLAEIVELARERWPLGRVTVIHRIGEMWPGEEIVFVGVTSAHRSSAFAAGEFIMDYLKTRAPFWKREATPEGERWVDARDSDRQAAERWMSLNRTQIVNWLYRCGEIFTKERDFLTGLDKEIGDADHGLNMHRGFSKVVEKLPSIADKDIGFILKNTGMTLLSNVGGASGPLFGTFFIRAAQVTQAHQSLSLDELYQMMREGADGVVNRGKAEPGDKTMCDVWLPVVESLRHSSEQHLPLQAALDAACKQAEIATRSTITMQARKGRASYLGERSIGHQDPGATSVMFMIQELAAAAKE
MQDTQIVVSAAPFSVAEQYQWLAQRDEDGAVVTFSGKVRNHNLGDDVSALTLEHYPGMTEKALAEIVALARRRWPLGRIAVYHRVGPMFPGEEIVFVGVTSAHRGMAFEAAEFIMDYLKTRAPFWKRETSEGADRWVDARDSDRQAAERWMAVTVSNGGEIVAALVAAVVSQRTYLSEIDGAIGDGDHGVNMAKGFMLCADAMAGQR-LSLPQALRCLSESLMEGIGGSMGPLYGSLFMGMAQGAPESATLRREDVLSMLQGGLRELQTVSSAQVGDKTMMDAYVPAVSAFEAALRQGDSLERSLCMMTQAAARGRDSTYDLIARVGRASRLGERSRGALDAGAVSCSLLLSALADALLE
MTNTRIVVGAAPFSVGEEYQWLSQCDDDGAVVTFTGKVRNHNLGDSVSALTLEHYPGMTEKSLAEIVVAARERWPLQRVSVNHRVGELFPGDEIVFVGVTSAHRGSAFDAAEFIMDYLKTKAPFWKREATQEGDRWVESRDSDREAAERWM-MDLTTTRNLMRATAEKMVASEPELTRLDQVIGDGDHGLGMKRGFAAVVTLLDGDSCDDVGALLLQIGTRLMSSMGGASGAIFGTMFRAGGKAVAGEPALTTPVLARFLTEGLNAVFQRGGAKKGDKTMVDALTAAVE--KANALGDMPLNEALPQIAEAARQGADSTKDQVAVFGRAKTLGERSLGHVDPGAVSMSLILTYMAEGV--
MK-AAVRIQPEDFSMDEEVSAIKTSSRMGGIATFLGCARDFSEGREVSEISFDAYGSMALSELKNLRSDAIERYGLLDARIVHRIGTVKGGDNIVLIVAGAEHRAPALEACRWIIDELKQRVPIWKKEITPQGESWVTSH----------MRITSADLLAAVRKMADDLEAQKDYLCELDAAVGDGDQGVTMAIGFRAVRNGLEALAGQDIGAIVTKCGLLFNGTAASTIGALIATACMRAGREAKGLREIGLPELARMAGAVEAGIRERGKAQVGDKTVLDMLVPLVESLKSSAEAGAPLDEALARSLAAAEAGVKATILLKSKIGRASWLADRTVGHQDPGATSFYLMWKSAVECICG
MSNTRITVSPAAFNVGDEYQWLSQCDDDGAVVTFTGKVRNHNLGDSVSALTLEHYPGMTEKSLAEIIIAARQRWPLQRVNVIHRIGELFPGDEIVFVGVTSAHRSSAFEAAEFIMDYLKTKAPFWKREATQEGDRWVDSRESDKQAAERWMKLSVQDGTPIVEDLVNTIVANREYLSEIDGAIGDGDHGINMAKGFNLCAESIKGKS-LTVAEALDVLSDSLMEGIGGSMGPLYGSIFMGMADSVRDSSQIDANAFGQMLRDGLSCLQDVSTAGVGDKCLMDTLIPAVEAYSQAQQQRKSFVESLNLMKAAAESGRDSTIDLVAKIGRASRLGERSRGVLDAGATSCCLILNQLADSVEA
M----VRIQQDSFDINSEVKNIKRSDGVGALVTFVGYVRDFKKSDTLTSMEIEFYPGMTEKALLEIEEKARRAWDIFDVNIIHRFGKLNLNDEIVLVAVTSAHRTDAFRACEFIIDFLKTDAPFWKKEIGLKSESWVDANIKDYEKINKWME-----ILKYIALIDQAINENESEIEGLDRAIGDGDHFINLKRGITAIHSMTDQLSTMTVNEQFKMIGMKVLSTVGGASGPLFATFFLEMGKHITDSK-PSLKIIAEAFSKAVDGIKQRGKSDVGQKTMLDVLIPVAAKFEELASSNMSTQEIASDVNQFAIDCAHNTKDMLPTKGRSSGLGERALGHMDPGAKSCQVMISAVCQHIQE
MAQTRIGVGHGNIDVGAEYQWLAACDDDGAVVTFTGKVRNHNLGDNVSALCLEHYPGMTEKALEEIVATARERWPLQRVTVLHRIGEMYPGEEIVFVGVTGAHRSSAFAAAEFIMDYLKTRAPFWKRESTEQGARWVEARESDKVAAERWMSLSREQIVNWLTLCTDVFTRESDFLTGLDREIGDADHGLNMHRGFNKVAEKLPAVADKDIGFILKNTGMTLLSSVGGASGPLFGTFFMRAAQPAQAHQALTLEELTQVIQEGAAGVASRGKAEPGDKTMCDVWGPVVESLRQSSLQQIPLNDALTAASQCAEEAAHSTITMQARKGRASYLGERSIGHQDPGATSVMFMMQALAQAAQA
MLLPRVSIQTRDFDLGAEVAALRASDSVGAVVSFIGTVRDRNGAQGVSAMELEHYPGMTERSIEAMIDAAFQRFDMRAARVVHRVGVLQPLEQIVLVAVTSAHRGQAFQACEFLMDYLKTQAPFWKKETTPDGAHWVDARVSDDEALQRWMT------LDHIRKATQTLIDHVDELTALDSAIGDGDHGLNMRRGALAIQAKLELLGTQSLNDALKTMGMTCMSTVGGSSGPVFGTLMVTLGKELPPQ--PGPADVGRAVEAGIAALTRLGKAQVGQKTLLDVLDPVRKVLSDGGDD------MVARVRQCAFDSADATAKMDAVKGRASFLGDRALGHVDPGSRSMALIIGSICDSLDP
MI--EVRVQSAVFDVGEEQQRLLSGRDVGAVVTFTGLVRDFNERPDVEALSLEHYPGMTEAALHDIARQATARWPLDGIRIVHRIGRLSPGDPIVLVMVASAHRRAAFEACDFLMDYLKTRAPFWKKEHTASGTYWVSARDSDAQDAARWMQLDATHGKEILEELVEVIVENRNYLSEVDGAIGDGDHGINMAKGFRLCGESIAGQS-LSLSKALGTLATTLMGSIGGSMGPLYGSLFMGMAKAVKDKDAIDAKDFGDMLAEGRQSLEQISDASVGDKCLLDTLVPAIDGYRHALDAGEDFPQALQALRHGAQRGCDSTLELEAKIGRAARLGERSRGHLDAGAVSCCLLLTRLADSTEA
MENTHISVQMDNFSLAEQYEWLSRCDSDGAVVTFTGKVRNHNLGDEVSLLTLEHYPGMTEKALNNIVEEARKRWPLQRVSVIHRVGTLAPGDEIVFVGVTSSHRSAAFEAAEFIMDFLKTKAPFWKKEKLPTNERWIEAKDSDKQSAERWMNLSSQQTVQWLTKCAEIFAREQDNLTELDRAIGDGDHGLNMHRGFQKVAEKLPSVADKNIAIILKTTGMTLLSSVGGASGPLFGTFFIKAAQAAADKPYLTLADLAEIITAGTEGVAMRGKAEPGDKTMCDVWWPVSESLSISATQNLPLDQALKEAIIAARLALEATVPMQARKGRASYLGERSIGHQDPGATSVLLMMDTLQQIVSN
MA--RITVQQNDFDLGSELAALTDGRDIGAAVSFVGLVRDIAGSENVSAMTLEHYPGMTERQLEKIANEATERWPLDGVRIIHRFGRLLAGDRIVLVITLSAHRRAAFEACDFIMDFLKSRAPFWKREETDDGEKWVAAKSSDEDDLGRWMQFTRHDLASLFRSFAARMFDERARLGMLDGEIGDADHGVAMVGGFEAAAKSLVETDDQTLGEGFSLAANALLNAVGATTGPLYASALLRVGALFGDVREVPFERLPEIIIAMCEGIEKRGHGKPGDKTMIDAWSPASHAVRLGLEQGMGTLDILKHAARKADEGATATRAMMAARGRAARLGPRSIGHLDPGAVSAAALIDALATWAES
MEQTLIKVQAENFDQNQVYQWLSENHSIGATTIFVGKVREMNLGDNVSGLYLEHYPTMTEKALREIVDEARRRWELERIAVIHRIGQLYTGDEIVLVGVSSAHRGNAYHANEFIMDYLKTKAPFWKRETTQDGDRWIEGRDSDQQAADKWMEMTKTQIIQWLNLCADKFTQHQQFLTELDTAIGDADHGLNMQRGFAKVVEKLPTVADKDIGTILKTTGMTLLSSVGGASGPLFGTLFMKMAQPVAGKEIASLAEFTQALQEGVNGVVARGKAEIGDKTMCDVWLPVIAELQQNQD--------VAQALTVAKQALEGTIPLQAKKGRASYLGERSIGHQDPGATSATLMIEALDEVVNG
MSLTRISVQNEHFNVGDEYQWLSECESDGAVVTFTGKVRNHNLGDEVNTLTLEHYPGMTEKALNDIVEQARARWPLQRVSVIHRVGQLNIGEEIVFVGVTSAHRHSAFESAEFIMDFLKTRAPFWKKEGSANQDRWVDARQSDYDSAKRWMVLTHHQIILWLQQCAQLFEQNSDYLTDLDREIGDADHGLNMNRGFKKVAEKLPEFADKDIGFILKNTGMTLLSNIGGASGPLFGTFFIRAAKPTASLQSLDVNQLYEMTKEGVDGIVSRGKAQPNDKTMCDVWWPVVDSLKHANDQSLSIEDAIDNALKVAEKAAEETIPMQAKKGRASYLGERSIGHKDPGSASVVLILQALSNAIHA
M----VRVQLEDFDAGAEITRLRLARDTGAVAAFIGQVRDLNEGAEISGMTLEHYPGMTEKALEAIVDQARQRWNIFDALVIHRIGALKPLDQIVLVVVSGAHRGEAFSACEFIMDYLKTEAPFWKKERTETGDRWVDARSSDDTAKQRWM--NTEFILRAAEAVYQALLTHESEIESLDRAIGDGDHFINMKRGCATIVGMREELAALAPDAALQKIGMKLLSTIGGASGPLIGSFFMSMAKAVKEEGAETLPEIAIAFAAGVEAIKARGKADVGEKTMLDVLIPVSQTFTRLADEGYGRAELLEVLKREAQQGMQSTRDMIATKGRAAFLGERAIGHIDPGAKSSQVIICTVCDLALP
MA-ARVTVQTGDFNLSDEVEALRSGDRVGAVCTFTGTVRDRNDGLSVSSMELEHYPGMTEKAIEAMIDEAMARFDIFAARVVHRVGLLQPLDQVVMVAVTSAHRGESFQACEFLMDYLKTQAPFWKKEETPEGARWVDARVSDDAALAKWM--NTQDIITAARAVHAAILTNEQQIESLDRAIGDGDHFINVRRGCEAIAAITPELVPLSPAQAFNRIGMKLLSTIGGASGPLIGSFFISMGRELEGSVEPDAKHFARALAAGVEAIKSRGKADLGEKTMLDVLIPASRLLLRLAEEGCDQGTLCARLKEEAELNMLATRDMIATKGRAHFLGERALGHIDPGAKTSQVALFAVCDMLTS
M---RVVVQEAPFDFGAEAAGFAAGRDMGAVVTFTGIVRDLQ-GGGLEAMEIEHYPGMTEKALEKIAKEAVERWALGDVLVIHRHGRMEPGEQIMMVATAAPHRKDAFEAAEFLMDYLKSRAPFWKKEFSAESRAWVAARDEDEDALRRWMTLSVNQISTFLRSYADRIDQGQQALSELDSATGDADHGANMRRGMRAVVALLDGAKGSTPGDLFKSVGFAIVGTVGGSSGALYGTIFLRLAAAGEGNETLDTETLGMGLQAAAQGVVDRGGARLGDKTMYDAIKPAADVFVARAAAGASIQDALSAAAKAAEDGARSTRDMRARRGKSSYVGEDSIGTVDPGAESVAWMLRSLAQATLT
MEEIRIAVQTEAFDQSAVYQWLSEPKSSGAVVLFIGKVREMNLGDSVQTLYLEHYPAMTEKALHEIVAEACRRWELQRVELIHRVGKLQTGDEIVLVGVSSAHRGNAYQANEFIMDYLKTRAPFWKKELTDRGERWIEERDSDKQAAGKWMNLTKRHIIQWLQNSAAVFERQRDYLTELDTAIGDADHGLNMQRGFSKVLEKLPTVADQDIAAILKSTGMTLLSSVGGASGPLFGTFFIKAAQRTAGQETLDLTLFQQMLQDGVDGIVARGRAEAGDKTLCDVWLPVLTSLTDSERQKATLPQALQSAVETAESALAATIPMKARKGRASYLNERSIGHQDPGATSVLYLLQALSAAVRV
M----VKIQKEDFSIEKMTTEIKALGHIGAIVSFIGYVRDFDENKILLDMHLEHYPGMTEKVLNDIEKKAFSRWDLSAVTIVHRVGVLKSNDPIVAVIVASPHRNNAFDACRFIIDFLKTEAPFWKKESTDSGDYWVDDKKSDLKQKQSWM--KTEFILSAAKAVNQAILVNESEIESLDRAIGDGDHFINMKRGGAVIVGMQDELAGLAPDMVLQRIGMKLLSTIGGASGPLIGSFFMAMAKTVKEHGAETLPQIAAAFAAGVEAIKSRGKADIGEKTMLDVLIPVSRTFTRLAAQGIEREALFNELKREAEQGVLATRDMVATKGRAAFLGERAIGHIDPGAKTSQVIICTICDL--D
M---RISVQAEDFDLARSLDGFGRAPNTGATVSFTGLVRDD--TGDLQHMEIEHYPGMCEAAIEAIVADAVARWSLSDCLVIHRYGKLVVAEQIMMVATAARHRVEAFEAAEYLMDYLKSRAPFWKKEVTKSGADWVAAKDVDEDALRRWMDLTAKDIPGMFARFATVFAEQKEALIALDGKVGDSDLGLTMAKGFAAASAAVADLNDAPIEKQLKTAGAAIARAAPSTMGTLMATGFMRGSVAAKDQDALGTLELAHFWTAFCEGVAQRGRAQVGDKTVLDVLHPIADTMTAQAEAGIPLSAALTAAHTRAVTALEEGKDLVAQRGKAAAFQEKTRGIQDAGSTVAVILIDTMAQFVNV
MG---IRVQVGTFEPGRELDALHAANGVGAVVGFVGYVRDFNEGREVGGMFLEHYPGMTEKALAKIADEAARRWPLLRVEVLHRIGRLEPGEPIVFVGTASAHRQAAFDACAFIMDYLKIRAPFWKKEDTGEGPRWVEGRDSDQEAARRWMQFSGTDGASIISDLVEVIVANREYLSEVDGAIGDGDHGINMAKGFARCGKNLEGRE-LSLAEALDELTLSLMEGIGGSMGPLYGSLFIGMADQVRGCQEIDAEIFARMLRGGLTSLQDISDAGVGDKCLMDALIPAVEAFEQAHSRDTEFTEALREMKLAAARGRDSTRDLVARIGRASRLGERSLGVLDAGAVSCCLILTRLADSAES
MSVPHVSVQRDDFDITREIKALTAGRDIGAVVTFSGLCRDE--GEKLVALELEHYPGMAEAEIGRIAAEALQRWPLTGLRVIHRHGKILPGENIVLVAAASAHRQAAFEAASFLMDFLKTNAPFWKKEHRRDGEGWVEAKASDDEAQSRWMSSAARRLSRMFQLISLAIDAKQDHLSDLDGAIGDADHGITMSLGFAAVNSELAKLDLMLPSEVFSAAATAFLNAVGASTGPLYATAFRKAAQALKPLESLSPADQAIIIEAMATGIKDRGKGQRGDKTMLDAWIPAAEAAAKAASREATAAEMWSSILAAAQDGANATRSMVAARGRAARLGERSLGHMDPGSASAVIILNAMRDAFTS
MS---ILVQKGDFNLSDELKLLKTGDDAGAIISFIGVVRGD---SSLKALELEHYPKMTITALEEIKHQALKKWELLDVRIIHRFGYLSLGEQIMMVAVASAHRREAFEAADYIMDFLKSRAPFWKKEHSVDGSNWVNVNPEDEKSLTRWMSLDANQIVALFRVIARRLAEARSELGVLDGAIGDADHGNSMADGFAAVVRASAEAAACAAGDLFAVAGRAFLNAVGATTGPLYASALLRAGQQFAGRAEIAAEDVPALVSAFAAGIRDRGKAQPGDKTMMDVWAPAARAAELP----GDPLTRLDRALRAAEDGRDATRAMVASVGRAARLGERSLGHIDPGAASAVIVIAALRDGLAP
M----IKVQTQDFNQQVEYEHLRAASQTGAIVTFTGLVRDVNQGEQISLLTLEHYPLMTEKVLNEIVAQASLRWSILNVRVIHRVGELQLLDQIVFVGIASLHRGDAFAACEYIMDHLKAAVPFWKKERNNAGKYWVDARESDQNALKKWMNISKEQLLAWLFYCAQSFNKECLFLTQLDTDIGDADHGINMKRGFDRVADKLSGLEKQQISDILKTTGMILSFSIGGASGPLYSSFFMRASQAVINKEKLNLEDLLCMLSAGLDGIIERGRAQPGDKTLCDVWWPAIDAGQQALDNNLPLNIALQNICQRAEEAVTRTIEMQAKKGIASYLGARSVGYQDPGATSTLLILKALKKAQLS
MT---IKLCAEIFDPWQELAAFQTLAKYGATGIFVGSMRDFNQGDEVRSMYLEHYPGMTEKQLQRIVEQAQSQWQLLDVLLIHRVGEVSPNDTLVLVAVWSAHRGDAFDASRFIMENLKSQAPFWKRETLESGQRWVEKNSNGYLA----M--NTAFILSASLAIHAAIVANESEIESLDRAIGDGDHYINMKRGTEIIAGMYNELLPLPADEALNKIGMKLLSTIGGASGPLFASFFMAMAKTIKQNGGNNPLEIAAAFAAGVQSIMQRGKADIGEKTMLDVLIPVSTTFTLSEAEGKNLTEICKAIKLAADSGLESTRDLIATKGRAAGLGERAIGHLDAGAKSCQVMVNTVCDLLIS
MSSIRVVVQEAPFDFGAEAERFAAARDMGAVVTFTGVVRDV--AGDLQGMEIEHYPGMTEKALDKIARDAQARWSLGEVLVIHRYGRMDAGERIMMVATAAPHRKDAFEAAEFLMDYLKSRAPFWKKESAGGSDSWVAAKDEDEDALNRWMTVDASALPELFGRYAERFAAEKQALIELDGKVGDSDLGLTMAKGFAAADAALAEAAPDSLSAGMKTAGAAIAKAAPSTMGTLMATGFLRGSKALEAASVLDAPALAAFWGAFRDGIAQRGKAQLGDKTVLDVLHPVAETLAAQAEAGATPAAAARAATETARAALEATRDMVAQHGKAAAFGDKSKGLQDAGSTVACILIEETSAFLTT
MTSPRVRVTAERIDIAAEIDSMGGGGAAGALVTFCGYCRDE--GGRLKALELEHYPGMAERQIATIAARAAARWPLLGALAIHRYGLVAPGEEIVFVACSSVHRGAAFEAASFLMDFMKTRAPFWKREHLVDGTGWVEAKDTDEAASDRWMSVRIETAGGLVKELVEAINANRTWLSEIDGAIGDGDHGINMSKGFTSAGAKLGDTP-PPLPEALNVLSSTLMEDMGGSMGPLYGYLFSRMADALEGKSKLEADDFGAMLRGALEGVQEIGSASVGDKTLLDALAPASEAFDAALAAGKPFPQALDEMAVAAERGRDSTRDMVAKVGRSARLGERSRGVMDAGASSCCLILQTLANGIKE
MT---VRVQQAPFALGAELDSFAAGRDMGAIVSFTGVVRDVA-TGDLDVMEIEHYPGMTERAIGKIVDEAKARWSLGDALVIHRYGRMGPGDRIMMVATAAPHRVDAFAAAEFLMDYLKSRAPFWKKEISGAGASWVAATDEDEAALTRWMTITRDTLLGAIDRIAAAMERDFDLLNSADAALGDGDLGVTMTRGMRAIVAMKDDLP-EDIGMALLGCAQAFTKSSGSSYGTLMATGLMSAAKELRGQQEIESESIPGLIAGARDKMQERGKAELGGKTVLDSLDYVARTTDKADDKA-------SAAAEAVDRALEDFRDKPATVGRARIFGEKSIGLDDPGMLAMQSVVRAAVD---K
MATPLVRVQAEDFDLQAESLRLTEGRDVGALVTFTGLCRDE--AGTLAALELEHYPGMAEAELTRIAGEAAERWPLTGLTVIHRFGKIAPGHNIVLVIAASSHRRAAFEAADFLMDYLKTRAPFWKKEHPAEGGAWVEAKTEDDTDAARWM-------TELLRIVSMRIDEASAELGALDGAIGDADHGNTMARGFAAVVTACVEAANVKAGALLPIAGRSFLNAVGATTGPLYASAFLRAGQAFDAQQDIPVDRLPEMVVCFCDGIAQRGKATPGDKTMLDAWGPAARAVTEAQQNGAGPVACLDAALEAASEGREATRAMVASVGRAARLGERSLGHVDPGAASAVIIIAALREGLAS
MI-VEVRIEPQPFDPAREADRLAGGRDVGAVVSFTGYCRDE--GGRLAALELDHYPGMAEDEIVRIAREAATRWPVTGIVVVHRHGLIRPGEAIVTVAAASAHRKGAFAAAEFMMDYLKTRAPFWKKEHLTDGTGWVEAKDDDATAAARWMQLDPGDLSELISLCRAEIDRHGDHLTVLDSAIGDGDHGANMRRGLEAVFAEREAIAALPLPAALERIGFVLVMSIGGAAGPLYGTLMMELGRGLAPD--ADADGFAATLERAIAAVARRGRAEPGDKTLLDVLYPVQAEVLKRS--------APERIAACARSAAQSTGPMQARRGRAAFLGPRSIGYEDPGASSCALLAAAICGYFAS
MF--TVRIQSEDFDAAAEAAALTRGRDVGAVVTFTGLCRAQDGGAPLIALTLEHYPGMAEEEIRRLIEEAGTRWPLLGATVIHRYGRMVPGDNIVLVVTTSSHRGAAFEAAEFLMDWLKTRAPFWKLEEREDASNWVAAKDADDEAAERWMQLDAADLTALIALCRAEIDLHCEHLSVLDSAIGDGDHGANMRRGLEAVYAEREAIAALPLPAALEKIGLVLVMSIGGAAGPLYGTLLMELGRGLPDA--PDAAAFAATLGRAVEAVARRGRSGPGDKTLLDVLYPVQAEVAGRA--------APARIAECAQSAARATEMMLARRGRASYLGERSVGHEDPGASSCALLTTTICLYLKP
MY-LKISVQPEDFDTGAELQQLKAATQAGALVNFIGMVRDLSADGKLDEMVIEHYPGMTEAALQRIAEQACQRWPLLGIRLIHRVGSLAAQAQIVLVATTSLHRQAAFEACAFMMDYLKTEAPFWKKEIGDFGERWVEARATDEHAKQQWM--NSDTINHKAAAIRAAILQHEADIEGLDREIGDGDHYINMKRGCEAIVGIAPELEALSAADALNKIGMKLLSTIGGASGPLFASFFMSMGKTLKAFDNITTKEIALAFDAGVQAIMQRGKAQAGEKTMLDVLIPVSTTFKQLVEQDKSAKEIASALKVVASEGLDSTRNMLATKGRASGLGERAIGHLDAGAKSCQVMIHSVCDLVLN
MK--RIAIQAADFDVGAELAALEAL-GGGAVASFTGIVRAEG---DLIALELEHYPAMTQIQVERIADMALARWPLLGLSILHRHGRLVPGERIVFVGTTSRHRVAALESCAFLIDWLKSCAPFWKKAHHADRAEWIAPRSEDDARIRDWMAITIGDVERAVKTTATTVLRNEHYFSDLDGLAGDGDFGTSLATGFRVIDAELPGIDKSAIGAMLLKISMLVSKHVGGSSGPIWGTGFMKAAMVSKGKETVTLVELADMVNTAVEGIMARGGAQLGDKTLLDALIPVTEKLKAHAAAGADLGLVLKECADEAENAIDATRGLVAHRGRASQVGDRSAGTPDPGIVAIATILQDWCTEFGV
MAEYTVRVQAADFDVLAETEILTKGRDVGAIVTFTGLCRDE--GGTLEALELEHYPGMAEAQISKFAQQAVDRWPITGLTIIHRFGKIPPGENIVLVIATSPHRRAAFEAADFLMDFLKTQAPFWKKEHLKDASTWVEAKAADDADAARWMTVKKEQLLEWLKDCAAVFAEQRDYLTQLDADIGDADHGINMNRGFEKVLEKLPTMDAMSIEMILKTTGMTLMSSIGGASGPLYGTFFIRAAASAKGKDELDLAGLTAVLEAGVAGIVARGKAEPGDKTMCDVWWPVLDAAKAA----ENLEAALLAMVAAADAGVASTVDMRAKKGRASYLGERSIGHQDAGATSTMFMVKALSRAVVS
MT---VRVQREAFDLGRELDALSAGNAIGGLASFVGLVRDVGEGAALAAMTLEHYPGMTEKMLERIEAEANRRWELEASLIVHRYGRMEPGEPIVLVACASAHRQAALEACQFLIDWLKTKAPFWKVEESDGGERWVEARDSDEAAAARWM--APDDLRDLIARSAATIAAHEEELTSLDRAIGDGDHGANMKRGFSAVAEQADALAGLPLGEALQKAGMTLIMKVGGASGPLYGSLLMAMGKALPDGGPADLAGVAAMLAAGVEAVKARGKSDAGAKTMLDVLVPLARALQSADAG-TAAAAAIATARRTADEALAATRDMKATKGRASFLGERSIGHLDPGARSSALLVHAACDFLES
MS-FNVIVQTEPFEIGSLQQQIVSGRDIGAIVTFTGRVRDFSERSDITAMTLEHYPGMTESSLQDVLEEARLRWSLSAGLIVHRVGRLSPGDDIVAVLIASAHRQAAFEACAYSMDHLKTRAPFWKKEHTRNGDHWVRERASDNEALQRWM------IRRWIEEMASVLAENRACLSELDSPIGDADHGNNMERGFRAVLATLPET--EDIGALLKGVAMTLISRVGGAAGPLYGTFFLEAGKPLAGKTELTPEDVVQLFENGVTGIRKRGRSDTGMKTMLDALVPAADALRSTLAEGGDLAAALKAATDAAEAGMKGTIPMLAQRGRASYLGERSVGHQDPGATSSYLIVRALGDAVER
MPPVVVRVQTDDFDSAAETARLTGGHAAGAIVTFTGLCRDE--GGRLSALELEHYPGMAEAEIERICRTAVKRFSLLGISAIHRVGKIAPGGNIVLVIAAAPHRHAAFDGASFVMDYLKTSAPFWKKEHFADGSGWVDAKESDDRARGKWMSITPAGLSSAVVTVNGAMGEMEQALYAADARLGDGDTGTMLARLFAGLAKTDLSQT-ADVGAAFSALARAAAVSTGSSLGTLVATALMTLGRETMGRVAVDADELAPLLAAALDAMMSRGKASLGDKTVLDSIDAIVRRVSEE--------PTLLAAADAAMSALETFRSRPNRVGRARMFGDATIGVDDPGMLAVAKIAEALAKDQTD
MDPVTVRVQREDFDLAAEVSAFGRGRDIGAVVTFSGLCRDE--AGALGALELEHYPGMAEAEISRICHEAVQRFGLQGATAIHRFGRIEPGQNIVLVVTASPHRQAAFDGANFIMDFLKTSAPFWKKEHRIDGSEWVSAKDADDAARDRWMLANAALIGGLIEVCREAIAANADHLSELDRAIGDGDHGINMRRGLEAVYAERNRLAELALPKALEEIGLTLVMSVGGAAGPLYGTLLIAIGRQLGGA--NGQQDFARALEHAIDAVARRGRASPGDKTLLDVLYPVHAEVVRRA--------GLAGISEQAERAASLTFGMRAMRGRAAFLGDRSIGHVDPGAKSCALLTAAICRFLEA
MPQIRVAIVSEPLDITAEIERVTSGRDIGAVVTFTGLCRDE--DGRLEALELEHYPGMAEAEVRRIAELAANRWEISDVTVLHRHGKVKPGETIVLVVTASKHRHAAFESAAFIMDFLKTHAPFWKKEHTAAGAAWVDAKASDDEAEERWMTISSQDLVAMFIAVADAVEADKDRLSELDGVIGDADHGVSLGIGFSAVKDAVAGLDAAEPVTVFNTAAKSFLNAVGASSGPLYATAFMRAGAAVKGKAELDRDAMVAVIAAMAKGIQDRGKAERGDKTMVDAWLPAAEAIAEAAQNGAGVGDCLDAAARAAQEGAEATKAMLASKGRAARLGERSLGHVDPGAASTALILRTIADHFSS
MN-PIIQITREPLDRNTLIASVAHT-SAGGIVTFEGVVRDTARGKQVRYLEYDVYPEMAEQQIRAIVAEAERRWGVERVAVAHRYGRLEIGEASVVIVVATPHRAEAFDACRYIIDTLKATVPIWKKEVATDGEEWVEG-----------M--------RWLQQLVHVLHKNRDYLTQLDSAIGDADHGINMDRGFKAVSDKLPGVASMDIGSMLKTVGTTLVSTVGGASGPLYGTAFLRAGIATAGKHELNEADVIGMFEAALAGIKARGKAQPGEKTMVDALTPALAAAKEAEAQQQDLSEILRRASSAAEAGMKATIPMVATKGRASYLGERSAGHQDPGATSSWLILKTLADIY-E
MI-NKKILIQGPIKSAKIINKTNQG-KAGAQSIFLGQVRDIIDGRKVLEIDYSAYDEMVQTEMDKIFELIKAKYDLQKIYVKHSVGKVKAGEHSLFVLVACGHRRQAFKAIEEIVDLIKAKLPVWKKEILDDGGIWTE------------M-ITKSHLIEWLRACDAIYTENKTYLTQLDTAIGDADHGNNMHRGFRKVGEQLDSLADKDIGALLKAVAMTLISTVGGASGPLYGTFFLQAAGKASGLNELNAAQMADVLEAGIGGIKMRGKASAGDKTMLDAFIPALEAFRTTP---DDLQTALNNAADAAEKGAEDTIPLIARKGRASYLGERSRGHKDPGATSAAMMLRELAKAAEA
MAAPDVRIQAEDFDIAAEQAALGRGRDIGALVSFTGLCRDE--NGRLDALELEHYPGMAESEITRIAKTAIARFGLLGLTAIHRYGRISPGENIVLVIAAAPHRQAAFDGAAFVMDFLKTDAPFWKKEHLKGGGGWVEARAADLSAREDWMDINTEHMLDVFASLAAFFADKRDFLIALDGKVGDSDLGLTMSKAFAAAHEAVAAETEPAIATYLKDAGMAMAKAAPSTMGTLMATGFLRASKALDGVDAIGTAEMAAFWRAYSDGVAQRGKAKVGDKTVLDVLEPIASSLETSAAQDLALPQAMTKAVEAASDALENTKTMVAQHGKAAAFQEKSKGLQDAGATVGLFIIQSMTATVHG
M------ITDKPISIENVVKKVMRP-EAGAVTTFMGTVREWTNGKRTLFLQYEAYVSMAEKMLEQIGEEIREKWPETKVAITHRIGRLDIGDIAVAIAVSSPHRNDAYEANRYAIERIKQIVPIWKKEHWEDGMEWVGNQLGTKAYPTGKMAFGVEQAKRWMNIANDHIQQQKQYLTELDQAIGDGDHGLNMARGFQEVVEKISSTNYEDLGSLFKDVSMTLIAKVGGASGPLYGTAFLKMSLALAGKKEADDKELIAALEAALDGIKARGKASVGEKTMVDVWEPVIELLREKGSMRA------KEAALLAKEKMEHTKELEAKKGRAAYLGSRSVGHIDPGSASSYFLFAALAEVLEG
MFQDSFAITFAPLSLDEIYALADDP-ANGAIVVMSGTVRHQTDGKPVVALAYQAYEPMAIEVFRQIAAQIRTTWPVNRVVIHHRVGKLKIGEISVLVAVGCPHRGEAFAACQYAIDTLKHNAPIWKKEHWADGSTWVSIGACETG-----M-ITKGQIIQGLQAVAEAIAENKDYLTELDAAIGDADHGINLDRGFQKVLEQLPTVADRDIGSLFKHVSMTLISSVGGASGPLYGTMFLRASIATAGKEELNAEAMGAILVAFVEAIVLRGKAQLGDKTLLDVLIPTQQAYQSAIAQGSDFPTAWQTALEAAKTGRDSTIPLVAKKGRASYLGDRACGHLDPGAVSAYLILKTLFDPN-L
MTVDSFSITIAPLSLSELYALAEDP-ANGAVVMMSGTVRNQTDGKPVVALEYQAYEPMALRVFSSIAAQIRASWSVNRVVIHHRIGRLKIGEISVLVAVGCPHRSEAFAACKYAIDTLKHNAPIWKKEHWDDGSSWVSIGACE-------M-VTKHQIIQWLQAVATVLEQNKDYLTELDAAIGDADHGINMNRGFQKVITQLPKVADKDIGSILKTVSMTLISTVGGASGPLYGTLFLRSSAAVAGKQELTEEDMVKLFQAAVEGVVQRGKANLGDKTMLDALSPAANAFAQAVDKGDSMLAALQQAVKAAEQGMKNTIPLVAKKGRASYLGERSVGHQDPGATSAYLILQTLLETI-G
M---RVSVQSQDFDLATALHGFGTAKNTGATVTFTGLVRDD--TGQLDYMEIEHYPGMCENAILKIAQDAEQRWGLTDCLVIHRYGKLNVGAQIMMVATAGRHRVDAFDAATFLMDYLKSRAPFWKKEVSLGGAEWVSAKDSDETALKRWMQISNTGAGVIIQDIAAVIVENKAHLSEIDGKIGDGDHGVNMAKGFGRAADRLDPLG--TLTDALGVLSDVLMGEIGGSMGPLYGMTFADMADDLGTTETIDAVAFASMIRAGLEGVQDIGAAKVGDKTMIDTFVPAVDAFDAAISQGKSFSEALAAMKIAAEIGRDSTVDLVAKLGRAARLGERSRGTLDAGAVSCCIILSTFADSITS
MV-EPFVITTEPLDPAPLVAAVQTP-NDGAVVTFSGVVRNHFGGRPTAFLVYEAYTEMAVPVLRQIADEARVRWPIGRVCVHHRVGRLEIGETAVLVVVAAPHRDAAFAAAAYIMDRIKEIAPIWKQEHWADGEEW--------------MQITADHVTSFLQLVAERVKEQREYLTRLDAAIGDADHGVNLDRGFSTVMSKLPTANDRSISGLLKLTGMTLISTVGGASGPLYGTAFLRASTAIGDRTTIGAEELIAALSAALEGIQTRGKATRGEKTMIDAIAPAIDTLKEQYAASGDLLAAMRAAVAACEQGMIATEPMLATKGRASYLGERSIGHRDPGAASAYLMAQALLEVVEG
MKHNRVIVNANQINVNEHYNWLLQSPEDGAVVTFTGKVR--SEGQEVISLFLEHYQGMTEKAINEIICEARQRWSIRRVAVVHRVGNILANEQIVFIGVSSSHRQAAFNTTEFIMDKLKNDVPLWKKERTKNQEEWVEAKKTDCDSLKKWM--NLSQVRGMMLFTAEQMVESEPTLTALDQIVGDGDHGIGMKRGFAAIITLLQDPKFTDIGDLFSQIGTKLMTSMGGASGAIFGTLFRAGGKSVAGETELNTAILSTLLNEGWQAVYQRGKAKPGDKTMVDALAAA--AITASELTTSTLKSALPQIAQSAMQGAEKTKQMVAVFGRAKNLGERTIGHMDPGSVSMAYILKYMNQYIQQ
MNKDNLRISFAPLSLTEAYALAEDG-ANGAIVLMSGTVRNQTEGKAVLFLEYQAYEPMALVVFSQIAAAIRERWTTNRVVIQHRTGRLSIGEISVLVAVGTPHRSEAFEACRYAIDTLKHNAPIWKKEHWADGSNWVSIGACEV------M-VTKEQILQWLEQFADAIAQNKEYLTQLDAAIGDADHGINMDRGFQKVASQLPNLAAQDISGILKTVSMTLISSVGGASGPLYGTFFLRASTAVTGKQELSNEDMVSLLQAGLDGVLQRGKAQLGDKTMIDALSPAVTIFTQAINQGKTTSEAIQHATTAAEQGMQATIPMLAKKGRASYLGDRSINHQDPGATSVYLMLQTLSEVLDD
M----VIVQEADFDAAALAARLRSGTKAGSIVSFTGYVRDYAENAPTRSLFLEHYPGMCEREIEALCAAAQSRWNVLDCVVVHRVGELRLKDQIVFVAVASAHRGDAFAACEYLIDALKTRAPFWKRETLASGEFWVQQHEADQHKTEQWMPLTVDILRSALERCAARLEETAPDLNERDGQLGDGDLGATLMKCAANLRAALPELG-TDMGQAFKICAMACSRASGSSFGTLLAIAFLTLAKRTEKQKDVPWADLPGLLQEALDAMSARGGAVLGDKTVLDALAAAIEAMRNLDDAQ----AQYAAARAAVAGALDDFRGKPNRIGRARMFAERSVGMDDPGMIAFQYMLESLQPERPF
M---MFQIVKEPIDVSRVIEAVVDR-NAGAIVTFIGTVRELTKGKKTLYLEYEAYESMAQKKLEQIGAEIKQQFPNAKVAIVHRIGRLEITDAAVVIAVSTPHRADAYEANRYAIERIKEMVPIWKKEHWEDGSLWIGNQQETISYEKGIMEFTAKDFMRYFKAVVDVIEEQKDYLCELDRKLGDGDHGVTMSIGWQAVNEKLENELAEDPAKVNTTVAKTFLNAVGSSVGPLYATGFIRGAKVIKGKTVINDQDLAEYWIAFGRGIQERGGARVGEKTMVDTLEPFLNELEAKVKKSGDFVGAFTSAVHQAKKGMESTKDLLSKKGRSSRLGDRSIGVQDPGATSCYLILETFLNYVNG
ME-KRCWITDQPLDIQIITEKVIRR-EAGAINTFIGTVREFTNGRKTLFLQYESYKEMAEKKLEQIATEIDQHWPEAVTVIAHRVGRLEISDIAVMIAVSTPHRSDSYEASRYAIERIKEIVPIWKKEHWEDGEEWIGDQKQTRP---GIMELTSSDLKEFFKVVVKMIEEQKGYLCELDRKLGDGDHGVTMSIGWQAINEVLEADLIDDCGKISVIVGKTFLNAVGSSVGPLYATGLMRGAKVAKKKTVMNEDDLAAYWIAFARGIKERGQAEIGDKTMVDTLEPFANELESKFEKSHNFIEAFGYAVKAGEEGMQSTKDIISKKGRSSRLGGRSIGAQDPGATSAYLILSAFQQFAES
MTDSLFEIVEEPIDVEAIIEKVKRR-EAGAITTFMGTVREWTKGKRTVYLKYQAYKPMAVKMLTKIGDEIEEKWPNTKVAITHRIGHLDISDLAVVIAVSSPHRKAAYEANEYAIERIKQIVPIWKKEHWEDGETWIGDQLETAAYPSGSMNLTAKQLKDYFKEIVEMIEKEKDYLCELDRKLGDGDHGVTMSIGWQAVNEKLNNELAQDCAKISLTVGKTFLSAVGSSVGPLYATGFMRGAKAVKGKTEMNDNDLAEYWIAFAKGIKERGQAEVGDKTMIDTLEPFFISLEKQFAESNEFLPAFTTAVEEAKKGMESTKDIVSKKGRSSRLGERSIGAQDPGATSAYLILSTFLNFVKH
M---LAGVTETALDLAAHEDAVGDA-AAGAVVSFAGVVRNHDGGRAVTELEYHGHPS-APDVVAQIAADIADRTGVIAVAVSHRVGMLHIGDIALAAAVSAAHRGTAFSACRDLVDEVKHRLPVWKRQVFDDGTEWVGSA----------MSVNAATLIAILKETAAGWSRHSDEIRQLDAIVGDGDMGVTVELGSKAMIDYLANPAEEDIGKLLMKCGMQVNKASPSTFGTLLASAFMEAGKAALGRKEIGVKDLSLLGQGAIDGVKKRGKAEVGEKTMIDSLVPAVGAFQHTLTKGADAKMAIEAAIKAAKAGMEATVKMKAKFSRASYRQDGGIGVQDAGATAMYYLIEAFGRSLAV
MA---IALRPDPFEPYAELLEYQAGQQYGATCAFVGTMRDFNEGDTVRAMTLEHYPGMTENQLGHILDEARRRWTFLDALVIHRVGDILPGQPIVLVAVWSAHRNAAFEACRYLMEELKHRAPFWKKETLAQGERWVERNTEG-------M--NTESILRAAEAIQAALLAHEADIEALDRAIGDGDHFINMKRGAAAVVALRDELATLAPDAALHKIGMKLLSSIGGASGPLIASFFLAMAKTMQERGADGWPQIAAAFAAGVAAIQSRGKADVGEKTLLDVLIPVSRCFTRLAEAGTEPATLCAELKREAEQGMESTRDMIASKGRAAFLGERAIGHIDPGAKTSQVMICTVCDL--T
MDVRNYSITEKEIDFQELVRQVIHP-RSGAVATFLGTVRELTNGKRTLFLEYEAYVEMAEKKMRQIGDEIQEQFPESNVAIVHRIGRLDISDIAVAIAVSTPHRQEAFAACRYAIERIKEMVPIWKKEHWEDGSYWVGDQLETTCYPQGKMEMDVKQMVAWFRHYADVLDDQKALLTELDAAIGDGDHGANMARGWRAVKEGLHEFS-GNVGDSFMLVSKTLISKVGGASGPLYGTAFLRMGMAVKGKDAIELSDWPKLLQAASDGIAQRGKVSGGEKTMYDVWKPLSDGLMLRDDF-EGEQSLVRWLAQTAAAKAEETKELRATKGRAAYLGERSVGHPDPGAVSTSLLFKSLQSTLAD
MK--TIILQQEAIDIVHVIREAGTD-SDGAVVSFIGRVRNNSNGKTVLHLEYEVYSQMARIEIQKVVDDAYARWSLSTCVVVHRYGRIGIGEASIVIAASAPHRKEAFQAVQYIIDTVKERVPIWKREFYSNGSSWIHGK----------MDLCRNDVIGVFDAMSRSVTTGKDLLTSLDADLGDGDLGLTMVNGFYAICQFMARDDAADTAQLLMQAGFTMAETVPSTMGTLVSTGIIRAGKAAPVRGDIDAAAGLEMFRAAVEGIAVRSKAKRGEKTLLDALYPALEAWEAALSTGGDIAACMDAASRAADLAVVATAGLLSVHGKAAVFGDQSIGKPDPGASAIAMIMRGAREWFLG
MT---VQLKPQPFDPFQLLLNHQASYSYGATASFVGTMRDFNQGDSVERLFLEHYPGMTERELEKIIAEAKERWQFLEALVAHRVGEIHPGEPIVLVVVWSAHRGPAFDACRYIMEALKSRAPFWKKEKLPSGERWVSNNNA--------M--EKEQLKKIILAVAEEIAAHEQELTQLDQATGDGDFGSNIKRGVLAIADAADEIASQPFPAAMQKMGMLLVTTVGGSSGPLYGSLLMAMGKAADKA-PESAAELAKIFAAGIDSVKARGKADVGQKTMLDVLVPVLETLQQGGEN------LIERVLQTADEALEKTKSMRATKGRAASLGDRSIGHWDPGARASQLAIKKICEVLEA
MK--PFEITKDPISVQEVIDKVIHP-DAGAVNSFIGTVREMTKGKRTTYLKYEAYIPMAEKQLRKIGEEIAAEWTDAKCAITHRIGELGISEIAVVIAVSTPHRAHSFEACRYAIERIKEIVPIWKKEHWEDGSMWVGDQLETTSYPKGRMKLTTEGLKTALLNTADQIEKQKDELTDLDREIGDGDHGINMSRGFTAVKKELEDKDSADLGELSKLVGMTLIKTVGGASGPLFGTVFVKFATKWNGKSSVEGDVLYDGFKEAADGVAARGKSKAGQKTMLDVFEPFTEALKSDEPLE-----------TVIENALAYTKELKAEKGRASYFGDASKGLQDPGALSSSILLRQIAEVLNG
MGAPRIVVQQSDFNIAAEMEHITANCNIGAVVTFSGLCRDE--AGTLAALEIEHYPGMAEAEIARVATDVLERWTLTGLTIIHRFGLIKPGENIVLVLAASIHREAAFNAASFLMDYLKNTAPFWKKEHLITGEGWVEAKSKDQEAFKRWMSITSANLIAMFAEIAKSMAEAKAHLCELDGVIGDADHGIAMDLGFSTVATNLGALDATDPAAVFNTAAKSFLNAIGASSGPLYATAFMRAGASVKGKNVLSDDDFADAFIAMAKGIQDRGKAEIGDKTMIDAWVPAAEAVEAAKARGASLTELLDAAGKAAETGAEATKAMIASKGRSARLGERAIGHIDPGAASAAILIRAMGRGL-G
MD-KKVWLTQEPIDPNNCIEKVTRN-EAGAVNTFIGTVREFTKGKRTLFLEYQSYVPMAEKKLAQIADEIEEKWGNTDTAIAHRIGRLEITDIAVVIAVSTPHRADAFEASRYAIERIKEIVPIWKKEHWEDGTQWIGDQKENTSYDKKIMEFTAADLTNYFKAVIEMIEEQKDYLCALDRKIGDGDHGVTMSIGWQAVNDILNEDLKEDCGKLSMKVGKTFLNAVGSSVGPLYATGLMRGAKTVKKKTVLNDQDLVDYWLVFTQGVKERGQASIGDKTMMDTFEPFAEALEAKFDETNEFIPAFDHALSIAKKGMESTTGLVSQKGRSSRLGERSVGFQDPGATSAYLILAAFLNYAQS
MTTPFFHISNAPLDATPLAALVAAP-DMGAVVTFAGIVRNNFGGRATAFLEYEAFAPMAVKVLAQLAEEARAQWGTGPIAIHHRIGRLEIGEAAVLIVVAAPHRHEAFEAAEQIMDRIKQVAPIWKKEIWADGAEWVGDEHERKA-----MRITAEHVIKFIEGVAARIKEHRDELVQLDQPIGDSDHGVNMDRGFTTVLDKLPTVADKDIGTILKTVGMTLVSTVGGASGPLYGTAFIRAGMALADRYELTPAEVVAALEAALEGIQARGKAQRGEKTMIDAIAPGIDVLKEAQASGEDFHAAMRRSVAAVEAGMKATIPMLATKGRASYLGQRSIGHQDPGATSAFYMAQVMLETIEE
M----IAVTQDPISIDELISSVSHP-GAGAIVIFLGVVRDNNEGRKVRYLEYESYEPAAKASMQKICGFAKDKWPGVRISAVHRVGKLNIGDISVAVVASAPHRQEAFAAARFVIDSIKEESPIWKKEIFEGGEVWIGDPSP--------MSEDGKWVRAALKRALTVLESKEDELGRLDAAAGDGDHGAGMVRGLTAAVEAAVA---DEPGEALMQAGTAFADAAGGASGAIYGVLLVALGKRLAASGRVDPPQFVQGLRDAIEAIQQLGKAQPGDKTLLDALVPFVEALEEGVRGGQDLRSAWRQALPVAEEAARATAGLVARKGRSSRLGARGLGHPDPGAVSLTYILRAVEPALPA
ML---IEIRSEAFDPLAELSRYQDASRIGALAVFIGTMRDFNEGSSVHKMTLEHYAGMTERQLQTIVDEARNRWPFDDALVIHRVGELFPADPIVLVAVWSSHRGTAFDACRHILEALKHRAPFWKKESLEQGERWVRTNTDGHAPPP--MPATPHLIPSVIQGAASAIQSHAEEVSALDQAIGDGDHVVNLQRGLEALSQQAESLAALDWPAALQKIGMTLMASVGGASGSLYGTLFIAMGKAMKDR-EMNLANLAEAFGRGVEAMKARGKADRGEKTMLDVLIPVADVLKSAAEHAIAPGQLAEEVSRAAEAGMESTRDMLATKGRASFLGERAIGHVDAGARSSQLMISAIAEVVAW
M----IELTHNAIEPAAVLQAARCP-AAGAVVLFLGTVREMTDGRKTDSLEYEAYREMAEQQLAKLEGEARQRWSLSQCVVVHRVGQLPVGEISVAIAASAAHRGGAFEAAQWLIDRIKEVVPIWKKEHYGNGTDWVHGGGDDATTAKQRMKITPAELVNLVEALARTFEEEESSLNELDSKVGDGECGANLRKAFRTASVKLQSQLPRDVSSVIERLGMHFITSAGGTIGILFGVGIHAAGKEAAGISCLGATDVVKMGNAAIEAVKVRGKAQTGDKTFLDALIPAVAAFSASVDKGTSIDNALNDAVSSARKGAEATKSMVARRGRASYLGGRSLGHIDPGAKAFVLALESAQKFLTR
MVDSLYEIVEEPIEVNEIIKKVERR-EAGAINTFIGTVREWTNGKRTMYLKYQAYQPMAVKMLQKIGAEIEKKWPNSKAAITHRIGELDISDIAVVICVSSPHRKAAYEANEYAIERIKQMVPIWKKEHWEDGETWVGDQLEKVAYPEGSMTLDAAQTKAMILYAGEKIRENKPLLTKVDSAIGDGDHGIGMSVGFEKVEENLKDQEFTTINDIFKKTGMSMVQSMGGASGVIFGTMFLGGVKDLDSKSELDVPVLSEIFSASLDAIKQRGKASLGDKTMIDALEPAVNGLKESVTDSATLLEALKKAEENAADGVEKSKNYIAKFGRAKSLGERALGNQDAGATSVWIIFKSMREWVEK
MS--IYEITDKPIDPQRYADHVLRP-EAGAVVTFTGHVREWTKGIRTLYLSYEAYVPMAEKKMAQIGGEIEEKWEGTRVAIAHRIGELDVGEVAVVIAVSSPHRKAAYEANEYAIERIKQDVPIWKKEIWETGEQWIGDQNK-------KMVLTAQDFRNYFKQIVEMIEEEKDYLCELDRKLGDGDHGVTMSIGWQAVNEKLDNELSEDCSKVSIVAGKTFLSAVGSSVGPLYATGFMRGAKEIKGQTEVNEEDLVNYWVAFGKGIKERGQAEVGDKTMVDTLEPFFRTLEEEYASSRDFSESFSRAVDAAKAGMESTKDLLSKRGRSSRLGDRSIGAQDPGATSAYLIVSKFQEYLQK
MTVLRATVSDQPLSVDEHAKLVEHA-AAGAVVTFAGVVRDHDHGRSVRELEYVGHPT-AGAVVAEVVADVVARFGVRAVAVSHRVGPLAIGDVALACAVSADHRGEAFAVCSELVDEVKRLLPVWKRQVFADGTEWVNMP----------MDCTAESVAGAMRTVAAVVVEHREELNRLDREIGDGDHGENLARGLRALESKLDEVP-SSPGGVLRLAATTLISTVGGAAGPLYGTAFLRAATSVGDVASVDGTAVAAALRAALGGGGARGKAALGDKTMVDALTPAVAAAESVAVTGGGVAEVLSAAADAAELGADSTVPMVARKGRASYLGERSAGHLDPGARSTALLLRTLAGRA-R
MD---IKICAEPFDPWQEIQGHQHSAKFGATSIFIGTMRDFNEGDDVKGMTLEHYPGMTEKQLEKIVAEAARQWPVIDVLVVHRVGDILPNDPIVLVAVWTSHRGDAFDASRYIMEALKSRAPFWKKELLKSQARWLEKNTDGY------MQFAPALLPSLIQVIDKTIETNAEEVTALDQAIGDGDHVTNLQRGIKALIAQSGELATLDWVAAWQKIGMTMMTAVGGASGSLYGTLFVAMSKAARER-PLDLQVFAEIFTSGVDAVKQRGKADAGEKTMLDVLIPVAASLRQAAADSVALPVALDNVARTAIAGMESTRDMLATKGRASFLEERSRGHIDAGAKTSQLMICALVDVLAA
MVILIGAVTEQPLDLAAHEAAVADH-RAGAVVSFAGVVRDHDHGRAVASLEYEGHPS-AERVLREVAAEIAADPEVYAVAVSHRIGPLAIGDAALVAAVSTAHRAAAFAACARLVDEVKARLPIWKRQVFTDGTEWVNCP----------MTLSQDVVTTWLERFCADVVAAESHLNQLDAAVGDGEHGSNLRQGAVAVRALLRDRKFGDIQEQLMAVAMAIVNTVGGASGALYGTFFLRLSDVGAGRNTLDLAGLTEGLGSALAGIRELGGSAPGDKTLVDAIHPAVAVLESPSTGSAGLVAALDRAATAAEQGRDATAAMVARMGRGSYLGDRSRGHIDAGATSMAMLLRCLHASAES
MDIRLLGIRDTSLSVDEVLAAVADH-AAGGTAFFVGTVREQDHGKPVTRLSYSAHPS-AEAELRRVAEKVAADFPVTAVAAVHRVGELELGDIAVVVAVAAPHRGEAFEAARRLIDDLKAQVPIWKHQVFADGEEWVGAGE---------M--ETALFVAWFEEAARLVRADRDRLTRLDAAIGDADHGTNLDRGLTEVLKALAESAPASEAEVLTTAGATLIRRVGGASGPLYGSLFRQMGKVLQTP--VTLAAFAGAFEEGVVAVERLGKAALGDKTMVDALAPASRALALAVRDGVGVREALDQAARAAGEGSKATIPMQARKGRASYLGERSIGHEDPGAASATLIMTALANVA-G
MASDEFRLVEEPIDLPAMISAAHRP-DCGAVDVFIGTTRDESNGANVERLEYEAYRPMADMKLEEIGAEIRARWDVRHVAITHRLGPVGPGEASVAIVVASPRRGAAFEASRYAIERIKEIVPIWKREIWSDGYVWVGSQVGTRP-----MS-SLEKTLGVIREMARTVEENRKTLTQLDSAIGDGDHGTNLSRGFKAALESLESSSPGTPAEALKAVSMAMIGKVGGASGPLYGTAFLRASSSLGGKEDLSGEDVAAAIVAALEGVKQRGKAELEDKTMVDALEPAAEAARSAAGEG--AAAVFRAAAEAARKGADETEPLVARRGRASYLGPRSAGHVDPGAASTALLFEAASRALEN
MGQELFQIVESPIETETVINKVKGR-EMGAITTFIGTVREYTNGKRTIYLAYQAYTSMAEKMLAQIGGEIQEKWPGTHVAITHRVGALEISDIAVVIAVSSPHRKAAYQANEYAIERIKQIVPIWKKEHWDDGEAWLGDQLEQKAYPNGKMTLTVNQTIDWMKETYRQLKDNYDQLTGLDQAVGDGDHGMNMVSGFQEVVNKMNETSYESASDVLKSAAMTLKGKVGGTSGSLYGTAFLKMSVALEGKP-VTKQAFKEAIDQAVEGLQSYGHATFGEKTLVDVWIQVAAYLEEETEID------WQEITEVCQATIEDTREMIATKGKAASLKEQTLGHVDPGSMSSFYLFQSLADVLTS
MTVVLSDVRDEPLSVDEVLKAVQHP-RCGGIALFVGVVREHDHGADVSALDYTAHPS-VVDTLSRVCAHVAGRHEVARVAAVHRVGHLEIGDIAVVAAVSAPHRGQAFDACRDLIDTLKGTVPIWKHQLFTDGTEWVGLP----------MSVTTAVFEQWVRGFADLIAANREHLTELDAAIGDADHGSNMDRGMKAAVAALDESRPPTAGALLTKVGMTLVSTVGGASGPLFGTFFMRMGGSLGATAEVSAGDVAAALRAGLGGIVDRGKAAPGDKTMYDALAPAVEALEAALTDQATLATGLKAARDAAAAGRDATTPMLARKGRASYLGERSVGHQDPGAASVALLLDAAADAA-S
MF--WAKIQETPFDSPNLDQQIQTN-NCGALVSFKGVVRGYDEQEPLSYLYLEHFPKVTEQEIERILQLAKEYWEIKSAFVIHRVGRLNVGESIVLVMVSASHRKAAFEASEFIMDYLKTEAPFWKKEFFQNGTRWVEAKTTDLEQKKRWMEVVIKNGVDVVDDLINVIVSNRDYLSEIDGAIGDGDHGINMAKGFNICKKRIDGKQ-LTLSEALAELSDSLMEGIGGSMGPLYGCIFTGWSDSVQGKTELTKEDVQAMLANGMSELQDISPAQKGDKCLVDTLFPATDSFAQAVKDGKTFKEALNIMKDAAAKGRDSTKDLVAKIGRASRLGERSRGVLDAGATSCCLLVTQLADSIEN
MK--WYQVNEHPLEPMALYETVRHR-NVGAVVLFIGTVREMTGSKQTELLEYESYVPMAEKMLEQIAKEVAERWPGALTAIHHRIGRLDIMEEAVVIATSSSHRADAYEANRYAIERIKEIVPIWKREHWTDGTKWMGDQKEQHP---GRM-LTIDRMKQALRDAQVGIEEQKDTLTDLDRAIGDGDHGINMSRGFDAVSTILDEDY-DSLGALSKKVGMTLMSKVGGAAGPLYGSAFVKMATKFGDATEADFSLLKEALQEGSNSIKARGKSEVGQKTMVDVWDPFLEQVQQGEDYK-----------QKLDELVQKTEDMVATKGRASYFGENSRGTVDPGALSSSILLAAIMKEV-D
ML-EQFKITRDRLSLEEVYHLAEDP-GNGAIALMSGMVRNQTEGKPVIALDYQAYKPMALEIFKQIAQRIHQAYPVNRVVIHHRLGYLEIGEVSVIIAVGSPHRAEAFAACQYAIDALKEDAPIWKNECWADGTSWVKPSVDFLQKS---MASSLENIELVVRTIAQTSIDNEKYFTELDGVVGDGDFGTSLESGFSAILSQWDEIDRSSGEGFLLGCAKIISRNIGGTSGSIWRAAFRCAGKSINGKEMLTAEDVVTMFRAAADGIMDRGGANLGDKTLLDALVPGADAFEQTIANGGNTQNAIDAAAKVAREQAEITKAWVAKRGRAAYTGDRSKDTYDAGAVAVAVMFENVATAWAS
MK--LFEITDQPLSLDEAARRVSRP-DCGAITTFAGIVRGETGVRGTDFLNYEAYTEMAEAMMARIGEEIMQQWPVKAVSILHRVGRLEIGEPSVVIAVATPHRGDGFEACQYAIERLKAIVPIWKEENWSDGQVWVEGPRQPELAIAYRMGVAATVVRRWLTLALAIIGEHEEELGRLDAAAGDGDHGATMVRGLRAANAAVAQMS-DGTGRLLIEAGAAFSDASGGASGALIGALLSTVGRTLDDGP-FDTPTVTKALQAGLTMVQRLGKAQPGDKTLVDALQPFVSALAAQPAD-QPLLAAWRAALPAAQAGAAATREMVARRGRSAKLGERSLGHPDPGAVSLTYLLQAMEAALTA
MDIRLLGIRDTPLSVDEVMAAVGDH-AAGGTAVFVGTVREQDGGRPVTLLTYSAHPS-AEEHLRRVAEKVAADHQATALAAVHRVGDLRLGEIAVIVAAACPHRGEAFDACRRLIDDLKREVPIWKHQIFADGDEWVGACD---------M-LNTQFFAAWIQEIASAVRAQRDHLTQLDAAIGDADHGANLDRGFAAAGEALAGASPQTPGALLVLVGSTLIRKVGGASGPLYGTAFREMGKLLGDTAEVSPAQLADALNAALSGVQRLGAAAEGDKTMVDALAPAVRALARAVQEGLKTEEALDAAAAAAEEGAKATIPLQARKGRASYLGPRSVGHEDPGAASTALILGALRAAGSR
MTIRLLGIRDSALSVDEVYSAVGDH-AAGGTTIFVGTVRDQDHGKPVTRLSYSAHPS-AEDELRRVAEKVATDFPVTALAAVHRVGDLELGDIAVIVAVACPHRAEAFAASRRLIDDLKSEVPIWKNQLFTDGSEWVGACE---------MGLDTAFFTAWIEEVARTVGAEKDRLTRLDAAIGDADHGANLDRGFSAITQALAGTEPETPGALLVLVGSTLIRKVGGAAGPLYGTAFREAGKALGDASEVSAADLAAALQAALAGVQRLGSAAEGDKTMVDALAPAVRALSRATQEGKDPEEAIGAAASAALAGSEATVPMQARKGRASYLGPRSVGHEDPGAASTALILAALRTVVTR
MS---VHLLEQGFQPYQWLSEFETQLQHGASASFIGTMRDFNDNESIQHMTLEHYPAMTQRYLEQLEQRAEQQWPLNACLIVHRFGDIHIGDSIVLIGCWSAHRRAALDACAWLIEELKFNAPFWKKEYRQHGTVWVSENTSG-------MN-MTIAISTCLNAITLTLQQHADEVAELDQAIGDGDHLVNLQRGLTALTQDSSSLDKMALPEALSKIGMTLMSTMGGASGSLLGSMFVTMGKTAKNTL-ADFAGLVDIYAAGVAAVKARGKADIGEKTMLDTLIPALVSLQASVRSNDSLMQAMQSLQQAAEQGMLSTKDMLPTKGRASFLGERARGHIDAGARTSQLILSAIADEVIQ
MS--NFIISPQPIEDIDIIAKVSTR-QSGGYVIFDGRVRDHNENRDVTHLQYQAYEALAVKEGDRIIAEAFDKFNIHKVFCAHRTGDLQIGDSAVRLIVGAKHRGTAFDACEYIIDELKIRVPIWKNEHYTDGSGWVECHECSKHAHHHKMEFKLEDIYAILGNVTEVICDNAMFLCELDSVVGDGDHGTTIRRGVKAAQIKIDTEKPQQVDKLFAAYAMGMVSTMGGASGPIFSSMFLGMGMTTQGSEEVTLSHLVESFESGLARVMKIGKSAEGDKTLIDALAPGIRALKASSQAGESLGVALNKMHQAALEGIEVTKTLVANKGRSRYAGERGLGHQDAGATSVTLIIKCFAEQATA
MK---VEICPEAFNPWQAIQDYQAALKFGATSIFIGTMRDYNDGVGVQSMTLDYYPGMTEKQLGKILGDAGRQWEIIDAYVVHRVGEIRPDEAIVLVAVWSAHRGDAFDACRFIMETLKSTAPFWKKEVSDTGQRWVEKNTDGYKNV---MTNSTALLPNLILAVAKTIETNADDLTALDQAIGDGDHVTNLQRGIQALAAQSEALSQLDWQAALQKIGMAVMSSVGGASGSLYGTLFMAMGKNLQNR-PLTIAVFAEVFMKAVEAVKQRGKAERGEKTMLDVLIPVAELLLQNADQ----PEVLEQVKQTAIAGADATQNMLATKGRASFLGERSRGYIDAGAKSSQLMICAIVDVLTT
MDIRLLGIRDSALSLDEVFAAVGDH-AAGGTALFVGTVRDQDHGKPVTRLSYSAHPS-AEEQLHRVAEKVAADFPVTALAAVHRVGDLKLGDIAVIVAVACPHRQEAFAASRRLIDDLKAEVPIWKNQLFADGTEWVGACE---------M-LDAGFFAAWVEEAARSVLAGKDRLTRLDTAIGDGDHGTNLDRGLTAAVQALADHRPATPGALLVLVGGTLIRRVGGASGPLYGTAFREAGRALGEEPGVSPGALAGALEAAVDGVRGLGSAAEGDKTMVDALAPAVRALAQAVREGRDVREALDAAAAAARGGAEATVPMQARKGRASYLGPRSIGHEDPGAASAALLVEALRTVAAW
MM---AYLTFHPISVESLRADVQGP-DRGGTCVFMGTVRQDD---DVTSIEYSAYDEMAIGEIERMLAETHERWPEARVMLQHRLGMIPVGEASIAIVAAAPHRDAAFAACRYVIEEVKQRLPIWKKEMHADGTTWVDPSGKPVAGGLR-M--DAATITSWMREIDIAVRAERDHLVQLDAAIGDGDHGTNMVRGFEAVVQALDSDGGSPPGKLLILAGRTLVSTVGGASGPLWGSALRSGGRVLGDQATFDGMELVEVLAAALASVKDLGTAAVGDKTMVDALEPAVDTLRSRLADGVSLDDAIDEAAGAAEAGMRSTIPLQARKGRASYLGERSVGHQDPGATSTALIIRALQKAVTS
MTVLRAAVTEDPISVDEHAKLVEHA-SAGAVVTFSGVVRDHDHGRSVRELEYHGHPS-AGDVVAEVVSDVAGRFGVRAVAVSHRVGPLAIGDVALAVAVSAAHRGAAFAVCSELVDEVKRRLPVWKRQVFADGSEWVNCP----------MGCGAREVAGAVRALADVVVAHRNELVRLDREIGDGDHGENLSRGFLAAAEKVALAEPTTPGAVLKLVATTLISTVGGAAGPLYGTALLRAATALGEVAELSGDDVALALRAALDGVVARGKAQVGDKTMVDALSPAAAAA--AGLGGAGVGEVLAAAAAAAEGGARATVPLVARKGRASYLGERSAGHMDPGARSTALLLGALARVAAG
MDVLLARVTADPLSVAACSTLVHEA-TAGAVVTFEGVVRDHDDGRGVAALEYEAHPS-ASDVLAGVAADIARAHPEVAIAVEHRTGPLGIGDVALAAAVSSAHRAEAFTVCALLIDEIKARVPIWKKQDFTDGTEWVASLG---------MTDPLDLTDYVVRTVSEGAVENEKYFGELDAVVGDGDFGFSLARGFEFVLAEWDTIDRADAGTFLSRVAVMITGHIGGTSGPIWGTGFLRAGARLKGLDAVTGQDVADALRAAVEGIKKRGQADLGDKTLLDALVPAIDALEKSAAAGDAAAESARVFATAAREAADATSSLEAKRGRASYSGERSIGSPDAGAVGLAVLAERVADHWPS
MTIRLLDIRDSTLSSDEVLAAVADP-AAGGTALFVGTVRNHDHARPVDELSYEAHPD-ALAHLRKVAERICEDPAVTALAAVHRTGPLAIGDAAVIVAVAAAHRETAFAACRRLIDDLKAEVPIWKHQHFSDGAEWVGAC----------M--AVEDFANWLRDLASTLHDNAAYLTELDSAIGDADHGSNLDRGFQAVVAVLDESSFGSVDELLKKAGMTLVSKVGGASGPLYGTFFLRFGTALAGAE-VSPQTVGEALKAGVGGILARGKAELGDKTMYDAWAPALDAYDEAVAGGSDLRGALVAAAEAAAQGRDATVPLVARKGRASYLGERSAGHQDPGATSTTLLLESAARTL-G
MTVRIAEVGDVALDLAAHERAVADP-RAGAVVSFQGVVRDHDHGRGVTLLEYEGHPS-AAAVLREVADEIAADPDVYAVAVSHRVGTLRIGDVALVAAVSTAHRAAAFAACARLVDEAKARLPIWKRQVFTDGTEWVNCP----------M--DTAALTAWLQEFAREISAGKDLLTRLDSAIGDADHGVNMDRGMTAVLAATRDETPATPAELLKRTGMTLVSRVGGASGPLYGTAFLRMATAAGDAGSLDARGFAKVLRAGLDGVVARGKAEAGDKTMYDALAPAVDALDAALDAGQGLDEALRAAVRAAEEGRDATTAMIARKGRASYLGERSAGHQDPGATSVTMLMTAAATALPA
MEIVFAGLAAEPIALATALAAVDAP-DCGAVVGFSGVVRDHDGGKSVTALSYSSHPS-AAQVFAEVVQQIATEFPGTRLWAQHRTGSLQIGDPALVCAVAAAHRGQAFAACSALVDRVKAQVPIWKEQFFRDGSKWVGAQESADSAGTAPM-LDAQWAVAWMKASAATIAENRAELVELDRLIGDGDHGENLDRGFSAVLQKLDAEF-ANPGAVFKLVAMTLMSVVGGAAGPLYGTAFLRAATAAGEAEVLDAQTVSAVLTAARDGIVARGKAEPGDKTMIDAWTPAVEAADAAVENGLAADEVLAAAAAAAEDGGRDTESLLARKGRASYLGERSVGHRDPGAQSSALILRDAANTARL
MP--IGSVTTAPLDKTCLETRIRSR-KNGAVVTFEGIVRDHDHGEDVGSLDYEAHPD-AERVLIDVCARVAHA-TNCDVVAAHRIGHLQVGDVALVAVVAAPHRAEAFAVCGKLVDAIKAEVPIWKHQHFIDGREWVGL-----------MTITVDTLTRWLTGFADRVTEQREYLTELDSAIGDADHGANMARGMAAVVDKIGQDPAATADALLKTTGMTLVSSVGGASGPLYGTFFLRMGASAGAVPELDAAALGAALRAGYEGILQRGKAGPGDKTMIDAMLPALDAYDAAAASG-SLADALAAASAAAAEGRDATEPLVARKGRASYLGERSAGHIDPGSASTALLFDALAAA--A
MSVGLTRVTSEVLDPAEHYAAVQDP-AAGATVSFAGVVRDHDDGRGVTELDYHEHPT-AAAIVAEVAAEIAARPGVIAVAVSHRVGLLRVGDIALAAAASGAHRREAFEACMDLVDEVKRRLPVWKRQVFSDGSEWVGSA----------M--SQDQVELVVQTIARTAVDNEKYFGDLDAVVGDGDFGYSLARGFEKVLEGWDEIDRTDAGTFLKKTGMIISSRIGGTSGPIWGTAFLRAGM-TAGSDDVDGEKAVAMLRNAIEGIKARGQSDVGDKTLLDALVPLTDRLEQEIKNGSDAATTLAAVSATTRDAAEATKDMVARRGRASYTGERSRGSVDAGAMAVAVIVEQINQAFAA
M----IKIVSAEFDPFAEAQSHQKKSKYGATSLFIGTMRDFNQGDKVQGMTLEHYPGMTEKQLAMVVADAEEKWSLLDSLVIHRVGDVFTDDVLVLVVIWSVHRGDAFDASRYIMEQLKSKVPFWKKEILTDDQRWVVKNTDGY------MQVTSDMLAELIKAASDTMAEHDAEVTELDKTLGDGDHVINIRRGLGFLVEQSEEISQLDWADAWKKMGMTCMSKIGGASGSLIGTFFVAMGKDAAGK-TVDPVVFAQAFNAAVEAMKARGKSDAGEKTMLDTLIPVANYLTENCGK-TELPALLAGLKETAIKGMESTKVMHATRGRSSFLGERSVGHIDAGARSTQLMICAIAETIEL
MS----RVTRDVLDDRSVEGAVSSR-ECGAVVTFRGVVRDVDGGRDVTGLDYEAHPD-ATEVLRRCCAAVSAE-TGLRVAAVHRYGVLTIGDVALVASVASGHRAEAFAACSLLVERIKAEVPIWKRQHFTDGDEWVGL-----------MTLDVAWAVRWMRGAATMIVSSRDELTELDRQIGDGDHGENLNRGFQAVVAKLDGLEEAQIGDVLKLVATTLMSSVGGASGPLYGTAFLRAAKVTG-LTELDSSAVVALLEGALEGITARGKAVPGEKTMVDAWQPAVDAAVEAANSGSDPAGVLEAALAAAEAGALATVPMLATKGRASYLGERSVGHQDPGATSTVVILRAAVAAVDE
MPVVLAEVVSTELSATECSVMVSSR-ASGAVVAFAGVVRDHDDGRGVTALHYEAHPS-AGDVMADVAEQIAARHPEVTIAVQHRVGDLDVGDLALACAVASAHRAAAFVACSDLVDLVKERVPIWKRQEFTDGTEWVASLG---------MTLDSTWVRAWIERTAEVVTAERHALSELDRQIGDGDHGENLARGFAAVRERMTELPDAPPAVVVRLVATTLISTVGGAAGPLLGTAYLKAAAALGEARELDSDSVVSLLTAARDGIVLRGKADSGDKTMVDAWTPAVEAATESAGAGADPAAVLRSAADAAALGAASTEPLVARKGRASYLGDRAVGHRDPGAQSSSLIITAAADTAAS
MTITLLGLRDTPLSIDEVVSAVQDD-HAGGTAFFVGTVRDHDHGRQVTDLSYSAHPT-AEAQMRRVMEKVVADTPVWRVAALHRVGDLRVGDIAVVVAAAAAHREEAFAACRRLIDDIKAEVPIWKHQTFTDGDEWVGAC----------MTFTPAQTSQWVDGFIATVERAEPELTDLDRRSGDGDFGTNMTTALRRTRDALVRNPPRDLGDPFETMSTTFLSYSGGTSGPLFGMWFREFAKAARGGEEFGVGELTEATANGLATIQRLGSAKVGDRTMVDAIAPAAEALERARSDGADLAGAVDAALEAAQRGAKGTSELLGRKGRSSYVGEAALGAADPGALTIALFFQAARVVVGG
MSVVLARIAPAPIDAGEVRDAVASP-DCGAVVEFAGVVRDHDGGRGVLRLDYSAHPD-AARLLAECCARVAAEFDGVRLAAVHATGELRIGDLALAAAVAAPHRAQAFAAAARLVDAIKAEVPIWKRQHYADGDGWVGL-----------MSLGVEWALLWIRLAGADIAENRSRLSELDRAIGDGDHGENMARGFAAVLAKLDAEPAETVGDVLKVVATTLMSTVGGAAGPLYGTAFLRAAKVAA--TPVDAVGVHTLVDAALEGIVARGRAQVGDKTMVDAWTPAARAAQEAADDGAAPAGVWAAAASAAQEGAVATEPLVALKGRASYLGERSAGHRDPGAESTALLLAAAARAAQA
MSVLLAEVTEERIDVGRCAALVETA-QDGAVVTFAGVVRDHDDGRGVDALSYSAHPS-APEVAAEVAAEIARRHPEVRLAFSHRIGDLVVGDVALAAAVASAHRAAAFAACADLVDLVKERLPIWKEQLFDDGAEWVASLG---------MSLGITWTTDWIRRTAEVIGEHRVELITLDREIGDGDHGENLDRGFTAVLAKLDGLSPAAPGDALKLVATTLISTVGGASGPLFGTAYLKAAGAVGQANELDGSAVVALLTAARDGIVLRGKAEVGDKTMVDAWTPAVDAAAAAQEAGRSEAEILDAAATAAAEGAAATEPLVARKGRASYLGERAVGHRDPGAQSTALILRAAADAARD
MSVLRAAVTEEPLSVAEHEALVTSD-RAGAIVTFSGVVRDHDGGRSVLELEYHSHPS-AGDVVAEVVESLAEKYGVHGIAVSHRVGPLKIGDVALACAVAAEHRKEAFSLCADLVDEVKARLPVWKRQVFSDGKEWVNCP----------MGCTAADVVAALRLAAGVIQEHRDELVRLDQAIGDADHGENMRRGFTALLSRLDSEEATSPGKVLKLVATTLISTVGGAAGPLYGTAFLRASAAVGDLQELDCDAVARALQAALDGVVARGKAVVGDKTMVDALTPAIAAAASVD---GSVAAVLSAAADAAAEGAESTVPMVARKGRASYLGERSAGHLDPGARSTALLLRAFADAAAA
MSVVLADVVDTVVSVEHVSAAVATD-QDGAVVTFAGVVRDHDGGKGVTALGYERHPS-AGDVIAEVARSIAADHPGVRIAVLHRVGDLVVGDVALAAAVSSPHRAEAFAACAALIDLVKERTPIWKHQEFTDGSEWVASL----------MTEATTHLESVVRLIAQTCVDNEKYFCDLDAVAGDGDFGYSLARGFENVLAEFDGYDRSDPGTFLQQVAMTMSSRIGGTSGPIWGTAFLRAAGVAKGKDDLTTEDVVAMLRAAVEGIKKRGGADLGDKTLLDAIVPMTDAIEADGAAGKDGAAIARHAAEVARSAADATSALEARRGRASYTGERSIGSPDPGAVAVAVLAERIADAW--
MLDVLARVTTDVLDRDSIEAFVRSP-ENGALVTFEGVIRDHDHGESVTALDYEAHPQ-AEQFLRETLAQVARD-TGLRVAAAHRIGSLAIGDVALVASVAAPHRAEAFAVCALLVDRIKEHTPIWKRQHLDGGTEWVNL-----------MRLTVDDLIAWLVRFDEQIVEHAERLTELDSAIGDADHGTNMARGTAAVRLRLTEARPDDAGAVLKSCGMTLVSTVGGASGSLYGTLFLEMAKRVGAASELDTTVFADAFRAGVAGVVARGRAEPGDKTMIDALQPTVDALSTAAAGGVPLTKSLQAAAAAAAAGRDATIPLVARRGRASYLGDRSADHLDPGATSAALLVQSLADSHAR
MSVLRAVVTEEPLSVEEHAALVGSD-RAGAVVTFSGVVRDHDGGRAVLELEYHSHPS-ASDVVAEVVSALAAKYGVHGIAVSHRVGPLKIGDVALACAVAAEHRGEAFSLCADLVDEVKARLPVWKRQVFPGGEEWVNCP----------MGCTAADVVAALRAAAAVVQEHRDELVRLDQAIGDADHGENMKRGFTAVLSRLDTEPPDTPGKVLKLVATTLISTVGGAAGPLYGTAFLRASAAVGDAAELDRDTVARALQAALDGVFARGKAVVGDKTMVDALTPAVTAAASAE---GTVAATLSAAADAAEEGASSTVPMVARKGRASYLGERSAGHMDPGARSTALLLRAFADAAAA
MA-RLARVTDAPLDLAEHLAAVDDA-TCGAVVTFVGRVRDHDPEAEVVAVEYSAHPD-AQRLLGEMADRAEAA--GALVAVSHRVGSLTVGEIALLACVATAHRREAYTVSLGLVEEIKASLPVWKRQLEADGARWIGA-----------M--RSVQLQESISRALGELVGYADELRDLDQALGDGDLGITVSLGAKAVIEALEALSDASPTEIARTCAKAFANANPSTMAALVAGGLLAGSRGWATLDDVSVADAGAFARLAGENIANRGKTQLGDKTILDAIMPAAEALEAAADA----SSGLDEAIGAARRAVEDTTPLQSRRGRASWLQERSIGLQDPGATAFLRFLESWRAANDS
MTVVRAALAAETIDLPSHEQLVADAASAGAIVGFAGAVRNHDHASAVTTLSYSSHPS-APEVLVEVVDEVSASVGVRAVAVSHRVGELDVGDVAFVVAVAADHRAPAFELCARLVDEVKARLPVWKHQLFADGSEWVGSA----------MTLTTDTIATWLRLFTSDVVADVDGLTQLDAAIGDADHGSNMERGMTAVVDGLADSP-DLPGPMLKKAGMTLVSKVGGASGPLNGTLLLRMAGAIGDSSEIDGTTLAAALRAGLAGVVDRGHAQPGDKTMFDALNPACDALDAALADGAALPKALQVAADAAAAGRDSTVDMVARKGRASYLGERSVGHQDPGATSAAMLVDALAEAVNP
M--LFARIAGGAIRVEDCADAVRAD-DAGAVVTFEGVVRDHDDGRGVLWLDYSAHPA-ARQAIRQVALDVSARYPEVRIAVEHRIGRLGIGDVALTCAVSSAHRADAFAACGLLVDEVKQRVPIWKQQAFDDGTEWVASLG---------MALGTDWVVAWITEAARVIADQRGALIALDREIGDGDHGENLDRGFGAVTAKLAGLASAAPADALKAVATTLISTVGGASGPLLGTAYLKAAAAVSGRADLDASAITDLLEAAVGGIVLRGKAERGDKTMVDAWAPAAEAARAAADAGSAPADALAAAADAAARGAEETEPLVARKGRASYLGDRAIGHRDPGAQSSALILRAAATTAAS
MDISLVGLRETPISVDEVLAAVGDP-RAGGTAFFVGTVRDHDHGRAVARLAYSAHPR-AEGDMRRVMEKVVADVPVWRVAALHRVGDLEIGDTAVVAAAAAGHRDEAFDACRRLIDDLKAEVPIWKHQEFTDGDEWVGAE----------M--DIELARAWVRGIDAAVERERERLGELDAAVGDGDHGENLRRGFSSAVEAVEAMDPDSVGAVLTKTGTTLVSRVGGASGPLYGSAFRAAGKRLA-AERVEPEDVGAALSAALEEVRRLGGAQTGDKTMVDALAPAVDAFLKAVDSGGGLSEAARAAADAAEEGARATEPLQARKGRASYLGERSIGHLDPGAVSTALVLRALAEAAAG
MG--------PEPSLAELVAEVADP-RAGCVATFVGWVRDHDHGRSVERLEYSAHPS-ASARLADLAAEVASGPGLVAISVQHATGDLRIGDVAVVAAVAAEHRGQAFEACHLLVDRLKAEVPIWKHQVFTDGDEWVGIP----------MTLTLQNAHAWMVAFAEAVHTDADLLTDLDRQIGDADHGSNMDRGMQAVTA-LDHDSFADTPAYLKKAGMTLVSTVGGASGPLYGTFFMRFAGALGDESRPDTDRFAAALQAGVDGVIARGKAEPGDKTMIDALAPAVEAFAKASTDG--LAAALTAAADAAAQGRDATTPLVARKGRASYLGERSAGHQDPGATSTAMLLAAAAKAFSA
MNIGLTGVQDTPLDTPTIADSIRND-AAGALVVFEGIVRNHDDGRGVTGIEYSCHPS-AAQVVDEVAAEVAQRHPECRVAVVHRVGELAIGELAMVAVVASPHRAQSFAAIADVVDTVKEKLPVWKRQIFTDGTEWVGSA----------M--DNAKIARAIHEISTLMRLNRDYLIELDQVNGDGDLGISMDDGFRALDEYYSGTVAKDLGQSLRGAAKVLNSAAPSSLGTILSFGLMGMAKALRGKEAATFEDTVAALEAGLENIEVKAGSSPGQKTIVDAFTPAVDTLKSGDF--AQPEAAFETAAKAAADGSESTKHMVAVHGRAAFTAARSLGVLDGGSVVGKLIFEGIALSAKR
MTVALADVVDRTISIAECETLVADD-RFGAVVTFAGVVRNHDEGRGVLTLSYTAHPS-AASVIADVARDVAARFPDVSLAVLHRVGDLGIGDIALAAAVASAHRAPAFEAAALLVDLVKERVPIWKEQSFDDGQEWVSALG---------MTVGTDWATAWVRGTIDTVSEHRAELISLDREIGDADHGENLDRGFQAVATKLDTLTPETPADVLKMVASTLISTVGGASGPLLGTAYLKAAGSIAGKTELGSADIVALLTAARDGVVLRGKAEPGDKTMIDAWTPAVEAAAAAEAAGADVPAVLSAAADAAEKGAADTEPLVARKGRASYLGERAIGHRDPGAQSSSLILREAAIAAGK
MGVVSAVLSAEPISVDQAIRAVESD-TAGAVVSFSGVVRNHDDGKAVDRLSYSAHPT-AHQVMSDVVAQLVAEHQPVRIWAAHRIGMLEIGDPALVCAVAAAHRGQAFAVCSELVDRVKEQVPIWKEQFFSDGTEWVGAGE---------MGLDVDWALDWLKLSAKAMAEHRVELIELDRPIGDSDHGENMDRGFQAVLQKLDETPPETPGAALKAAAMALMSKVGGAAGPLYGTAYLRAATSLGDAGDIDAEALAAALAAARDGVVARGKAELGDKTMIDAWTPAVEAAQKAAASGADPVAVLEAAAEAAETGAMATDPLVARKGRASYLGERSAGHRDPGAASTALLLRAAAAAAAV
MSEVLALISESPLDAHAIEDFVAAP-ANGALVAFRGIVRDHDHGEAVDALDYRAHPD-AQRFLEDCCRTVAAE-TGLRVAAAHRVGSLVVGDLALVAAVAAAHRAEAFAACERLVEEIKRTVPIWKRQHLADGEEWVGL-----------MALDGAWAIAWMRGSAAVISERRVELITLDRDIGDGDHGENLDRGFSAVLGKLDGQPAATPSDILKLAATTLISTVGGASGPLYGTALLKASIAVAGKAELDADAVVALLTAARDGIVLRGKATTGDKTMVDAWTPAVDAAADAAAAGETPGGVLAAAATAAQAGAVSTEPLVARKGRASYLGERAIGHRDPGAQSTAYLLGAASAAASA
MTPTIIAITESEFDLNDLLAQITTP-ATGAACFFVGTVRGITDPHETDYLEYEAYNSMAEAKMRQIADEIRERWPVKGVAIIQRIGRLYPETPSVAVACSAGHRDTGFEAARYGIDRLKEIVPVWKKEVNSDGEEWIEGDYTPKP-----MLIAAGEIQKALIRVSELIVEAEPVLTEIDSIIGDGDHGTGMKRGFSAVYDLLNIKSFTAVPDLFYMTGMELLKKMGGASGVLFGSFFISGAKQFQNEKEITLSEMSLVFRSGTDSIMKRGKAQSGDKTMIDALIPASRAFQEAVVQGCSRRECFERAYKASLQGAQATVEMIPKRGRAKNFRLDAIGYPDPGAISVTYIFGGLKDVL-S
MEVRLAAISAEPIDVGSVIEAVGDP-NAGGTGVFVGHVRAQDGGRDVSGLAYEAHPS-AADVLAQVIESVLTE-PVIAAAAVHRTGQLIVGDVAVVVAVSSAHRADALSVCTALIDTIKTQVPIWKRQAFDDGEEWVGL-----------MALTSRWVRDWVAKSAQYISDNRTELIRLDREIGDGDHGENMDRGFKAVSAKVAELPDAPPSDVLKTVATTLISTVGGASGPLYGTAFLKASQAVKDQAELDSAAVVDLLRAARDGIVSRGKAEVGDKTMVDAWSPAVRAAEDALAQEATEQQVLAAAAKAAKEGSEKTDPLIARKGRASYLGERAIGHRDPGSVSSALLLMAASEVS-A
MA--VVALSAEPLVPADLLAAVDDT-QAGAVAVFVGRVRDHDPAVRVVALEYSAHPD-AAAVLGRLADEASAHEGVLRLALAHRVGRLAVGEPALVAVVATAHRALAFDVCRDLVEAVKAELPVWKREVLADGSVWAGLT----------M--RGIELNQHIRASLALLIESADELRDLDQALGDGDLGITVTAGSRAVITELEQLGDATPTEIARTAAKAFANANPSTMAALVAGALLSGSRTWEGKDEIGLPEASAFVAAAAASIAHRGKTEVGDKTILDGIVAAADALASAGDP----AEGMTSACDAAARAVRETTELQSRRGRASWLQERSIGLPDPGATAFWRFLEAWAVVSAH
MASDVSRVTTDVLDAQEVEDAVSAP-ECGAVVTFRGVVRDVDDGRGVSGLDYEAHPD-ATAVLRECVAGVAAE-TGLRVAAVHRYGELAVGDVALVASASAGHRREAFDACTLLVERIKAQTPIWKRQHFAEGSEWVGL-----------M-LDVSWAVRWVRLTAEAVGLAKAELTELDRRIGDGDHGENLDRGYRAVVERLDALDPENVGDVLKLVATTLMSKVGGASGPLYGTAYLRAAKATA-VPSLDASAVVALVEGALDGVTARGKAVPGEKTMVDAWQAAADAAAAAAHEGASAEEVLRRASTAATAGAASTTSMVATKGRASYLGDRSAGSADPGATSTALILDAAVRAVGR
MGVTWTAVTVDPLVVAWHEDKVAHA-HMGAVVTFCGVVRDHDGGLGVRALHYEGHPH-AADMLAQIADDVARRYGGVRLAVSHRVGDLVVGDVALVASVSSAHRKLAFEVCDVLVDEVKKRLPVWKEQFFVDGSQWVGAL----------MTVPGDWARRWMIQCAQVMRDHREELNSLDRVIGDGDHGENLARGFSALEQRLEESASTDTSTVLTLAATTLMSTVGGASGPLYGTALLRAAKAVRSRQ-LDGDCVIDLLVAACEGIEMRGHAVTGEKTMVDAWESAVKAAQVAALSGADTQQVLVAAAQGACAGADATVAMRASKGRSSYLGERSVGHRDPGAQSTALILKAAAQTATS
MTIAVADVTTENLDCDRLLATVSDE-RAGAVVTFAGVVRNHDHGVAVTGIEYVGHPS-AAQVMQEVVAGFADREGLHAIAAQHRVGMLGIGGVALYVAVAASHRGQAFGCASDLVDKIKESLPIWKKQFLADGTEWSQCP----------MTDGVAAVTRWLRACADEFDARREELDALDRLLGDGDHGTNMCRGFIAAQT-LDLSELVTGAEALRQVGMALVSNVGGASGPLFGTYLLRIGAVWPLHPT--TRAVAMATRQGLDGVMARGKASVGDKTMVDAIAPAADSLDLSARDGEDLAVALEKAADAAEAGALATVGMAARRGRAHLLAGESVGVIDPGAVSVGIIARIAAQSL-S
M------FSPHPLELSGLHRALSVK-EAGALVCFEGRVRSTSPHGEVVSIDYEAYEELSVREFERIEQETRAQFGILDIRCVHRTGTVSSGEPAVWAGVLAIHRREAFQACEHIVNELKARLPIWKKEIYADGNRWIDYS----------MAIGYEGIVKLLKAAAEKIKANRDYLSKLDSATGDGDHGTAVFKVADAITGTIAKDNSKNLKILLKDIGWAAMSTDAGSTSPLYGSLFMGMSESIADDALLDCKAFVSMMEAGVTKLRKNTKAEVGCKTMIDTLVPAITALRGAADSGKSIAQALSDGADAAVKGAESTKEMKATFGRAKNIGERSIGHIDPGATSMSLLFVGMKEGYQG
MGTIVAGVSGEPLSLDEAFAAVRHP-RAGAVTLFVGTVREHDGGRGVTRLDYSAHPD-AEARLRDLASAVAAPAEVRGVYAVHRVGQLEVGDLAVVCAVSADHRGLAFEAGRRLIEELKQGIPVWKRQQFGDQAEWVGL-----------M-ADLNAFQAWIAACSAGIDERADDLTELDRAIGDADHGSNMRRGFGACAQLAEQEDFTSVDAYLKKVGMTLVSTVGGASGPLYGTFFLRLAGPLASSEDIGPREFGQALRAGVEGIVARGKAEAGDKTMYDALAPALEAFDETSATGAGLGESLQAAALAAAAGRDATEPMIARKGRASYLGERSAGHQDPGATSATVLIEAAAQTL-S
MFPTITSITEDELDLNALLDAITLT-STGAAAIFTGMVRGVTDAHETTYLEYEAYKPMAEAKMRQVADEIRARWPVEGIALVQRIGRLYPRTPTILIACTAAHRDTGFDAARYGIDRLKEIVPVWKKEFKPDGAEWVEGDYHPQP-----MPITTADVLEYLHRSAEVLKENKQYLTELDSPIGDADHGINMDRGFTTILKKVPPVQDKDAGTILKTAGMALVSSVGGAGGPLYGTAFMQAGMAIAGKHELTAGDILAALEAALQGVMMRGKSKPGQKTMIDAIDPAIQAMREALENGAGTEEALEKATAAAEQGMKATIPMLAMKGRASYLGERSIGHQDPGATSSYLLIRTMYEMARE
MI--DVRLQQEPIDVGTTYQKLANA-KFGAVNMFVGTIREWTGEIQTQTIRYTAYKEMAIKELSKLAHEVETKY-DADVIVIHRLGELALTDIAVFIGVATPHRAASYEGSRFIIEELKKRVPIWKEEVDTDRVRWGGERDD--------M-YNAANFRDFLNNVTETMEREKDYLCELDRKLGDGDHGVTMSIGWQAIKKELAQQEELDCSKLAVLAGKTFLEAVGSSVGPLYATGFLRGAKVIKGKETLSDADLTAFWLAFMGGVKERGQAEVGDKTMIDTLEPARIALEHAFLETGNFEEAFRVAVVAAEAGMISTIDLLSKRGRSSRLGDRSLGNQDPGATSAYLILMDFLVSLPD
MSVRLAEISERPLSVDRLLALVSDR-ATGGIAVFIGVVREQDSGDEVASLDYTQHPT-ATAALHASAERVAAAYDVRAVAVEHRIGHLEVGDLAVVVATGAVHRGPAIDACRALIDDLKSTVPIWKEQHLTSGASWVGLP----------MPVNPAAVRRWLDEFTRLIEAHAAELTELDAAIGDADHGTNLQRGTTAVREALAGLDSTGVGPLLKTTAMTLISKVGGASGPLYGTLFLRMSTAAGDSAALDGAGFATMFRAGVEGVAARGKAVLGDKTMYDALAPACDALDAALAAGSDLSAALDSAAAAAAQGRDFVTPLVARKGRASYLGQRSADHQDPGATSAVLLIQAAATALGN
MAPLIFQITEDVLDINDLLAQITLP-STGAAAIFAGIVRGETENRATSYLEYEAYKPMAEAKMKQVADEIRERWPVEGIVIVQRIGKLTPQTPTVIIACTAAHRDTGFDAAHYGIDRLKEIVPVWKKEVGPNGQEWIEGHYQPGP-----M-------IGAIQRASQALIDNSEFLTSLDQAMGDGDLGITMGKVGEALLVYTKNAQPTDLGKFLMSAGMEANKAAPSTMGTLLATALMRAGKEIAGKTEFSSADAAAMLHAAFTGIQERGKANLGDKTVLDAIHPADEALSAGIASGLSLREAGLKALQAAKNGRDSVTSLQNKVGRASWLGERTKGLPDPGCNAFVVVFEAIVG---K
MP--HADVSDVPLDPVRARNAVLGD-ADGACVLFEGVVRNHDHGRGVTALSYSAHPD-AVGILTSVVEEVEREFGVTAFA-EHRVGDLRVGDVALLAACASAHRAEAFRACGELVDRIKVRVPVWMNQVFDDGSEWVGLGDC--------M--ELTKAQAWMADFAATISQNAALLTDLDRQIGDADHGSNMNRGMQAVIALDRDF--PDAASYLKKAGMTLVSTVGGASGPLYGTFLLRFAGALTGQTTHDAHGMARAWRAGLEGVISRGKAGPGDKTMVDALQPAVEAMEAET---SDLAICLTSGLAAGEQGRDATTPMVARKGRASYLGERSAGHQDPGATSIVLLLEAAARTL-A
MPVIHAAITTDPIDQSRLEALVSSA-HAGARVSFTGLIRDHDEEAVVIGLDYTCHPD-ADRFLAGVAASVASDLGRAVLAVEHRIGSLGVGEVAIVAVAASAHRDQAFELCRTLVDRVKAEVPIWKHQHEESGRSWSNLGLP--------MFASPDALSAWLKSTAAEFEDRIDELDGLDAAIGDGDHGTNMARGMATAATIVPGPN-TTTREYLNQVGMALVSSVGGASGPLYGTFFLRVGQLWQSPHT--VSSLWQALKAGRDGIASRGRAKAGDKTMLDALCPAVDVLEHAAMEREEASTSLARAAAAARAGAEATRDMLARRGRAAHYGERSIGHLDPGAVSMAMILDSASRHL--
