# Supplementary material for: Inter-protein residue covariation information unravels physically interacting protein dimers
Source: BMC Bioinformatics. 2020 Dec 17;21:584. doi: 10.1186/s12859-020-03930-7 (PMC7745481; doi:10.1186/s12859-020-03930-7)
Supplement: Supplementary file 5 — Additional file 5. Final ER-MSAs at different ASA thresholds. Available on Mendeley data (http://dx.doi.org/10.17632/9bk2r55286.1). [file 12859_2020_3930_MOESM5_ESM.zip › Additional file 2/Final ER-MSAs/Negative ER-MSA dataset/ASA0.0/paired_MSA/1kf6-B-1aon-A/MSA_IDs.txt]

sp|P0AC47|FRDB_	sp|P0A6F5|CH60_
tr|A0A081B8C0|A	tr|A0A081BA59|A
tr|A0A1Y5RCI6|A	tr|A0A1Y5TSB5|A
tr|H1G702|H1G70	tr|H1G3B9|H1G3B
tr|Q0A903|Q0A90	sp|Q0ACQ9|CH60_
tr|A1WX04|A1WX0	sp|A1WZJ2|CH60_
tr|A3WBW1|A3WBW	tr|A0A167IYL4|A
tr|A0A0S6X6X8|A	tr|A0A102DCR0|A
tr|A0A0P7AC48|A	tr|A0A0N8H1A1|A
tr|A0A0K0XX03|A	tr|A0A0K0XSY9|A
tr|A0A1E4HRU9|A	tr|A0A1M3PPE9|A
tr|A0A1X1QPC2|A	tr|A0A1X1QNW3|A
tr|A0A0T0PSM1|A	tr|A0A1X9YKL2|A
tr|A0A124IHY4|A	tr|A0A1G3JXU7|A
tr|I3TQS6|I3TQS	tr|I3TL97|I3TL9
tr|A0A0A0ELZ5|A	tr|A0A0A0ENZ5|A
tr|K2J9N7|K2J9N	tr|K2JSZ2|K2JSZ
tr|A0A1M5N505|A	tr|A0A1M4W543|A
tr|A0A1V3NZJ8|A	tr|A0A1M7ILE1|A
tr|I8T9G0|I8T9G	tr|I8T5C0|I8T5C
tr|A0A0H1AT27|A	tr|A0A0H1AZD5|A
tr|J5PQR7|J5PQR	tr|J5PKZ7|J5PKZ
tr|A0A0N1BIJ1|A	tr|A0A0N1BI47|A
tr|A0A095BMG8|A	tr|A0A0M5IJ26|A
tr|G9ZWW6|G9ZWW	tr|G9ZUR5|G9ZUR
tr|A0A1W9HV85|A	tr|A0A1W9HUM4|A
tr|A0A177HA92|A	tr|B6AWC8|B6AWC
tr|A7HT23|A7HT2	sp|A7HQQ0|CH60_
tr|Q28K79|Q28K7	sp|Q28LY7|CH60_
tr|G7UN59|G7UN5	tr|G7UU32|G7UU3
tr|A8TNA9|A8TNA	tr|A8U3F4|A8U3F
tr|A0A099CWW5|A	tr|A0A099CXQ1|A
tr|A0A1Q7BWP6|A	tr|A0A1F2ZLD1|A
tr|A0A0D6P422|A	tr|A0A0D6P879|A
tr|A0A1W9L2P0|A	tr|A0A1W9X7Q7|A
tr|A0A077FMR9|A	tr|A0A077FKC5|A
tr|F2J088|F2J08	tr|F2J042|F2J04
tr|A0A0K2DCG9|A	tr|A0A0K2D8I8|A
tr|A0A143DFQ6|A	tr|A0A143DDQ1|A
tr|A0A0G3XH12|A	tr|A0A0G3XDV8|A
tr|A0A1W9NH46|A	tr|A0A0S8DMN2|A
tr|W8WZN6|W8WZN	tr|W8WVW6|W8WVW
tr|A0A1J5HRM6|A	tr|A0A1G3GMX1|A
tr|A0A127CG28|A	tr|A0A127CK05|A
tr|A0A1Q4DL50|A	tr|A0A1Q4BUJ5|A
tr|B9JCF9|B9JCF	tr|B9JQ68|B9JQ6
tr|A0A1Q4F969|A	tr|A0A1Q4FQ84|A
tr|A0A160DYK9|A	tr|A0A160DYQ3|A
tr|A6GNA4|A6GNA	tr|A6GTE5|A6GTE
tr|A0A1M7TA95|A	tr|A0A1M7T600|A
tr|I1AQW2|I1AQW	tr|I1B0A4|I1B0A
tr|A0A011V117|A	tr|A0A011UEZ8|A
tr|A0A037ZEZ0|A	tr|A0A037ZG61|A
tr|I2JJN5|I2JJN	tr|I2JEJ4|I2JEJ
tr|A0A0N0JWZ2|A	tr|A0A0Q9HXB1|A
tr|A0A1E4K7H3|A	tr|A0A1E4KHK1|A
tr|B8EKD1|B8EKD	sp|B8ER20|CH60_
tr|A0A1U7JI87|A	tr|A0A1U7JCN7|A
tr|Q608F0|Q608F	sp|Q607Q3|CH602
tr|A0A1G6ZQX0|A	tr|A0A1G7DBH5|A
tr|A0A1U7D1G6|A	tr|A0A1U7D556|A
tr|A0A0L1JSK3|A	tr|A0A0L1JUC0|A
tr|S9S5S0|S9S5S	tr|S9S9C2|S9S9C
tr|A0A0P7WRR5|A	tr|A0A0P7WPK4|A
tr|A0A127FCK6|A	tr|A0A127FDQ9|A
tr|A0A059IKA2|A	tr|A0A059IPR3|A
tr|A0A140GVA3|A	tr|A0A140GVI7|A
tr|B2IJU4|B2IJU	sp|B2ICU4|CH60_
tr|A0A1Y6CLV9|A	tr|A0A1Y6C410|A
tr|Q2YLQ2|Q2YLQ	sp|Q2YIJ3|CH60_
tr|H0HLA1|H0HLA	tr|H0HYZ4|H0HYZ
tr|W8S1P0|W8S1P	tr|W8RT50|W8RT5
tr|E2CEE5|E2CEE	tr|E2CBI6|E2CBI
tr|A0A1Y1SEL2|A	tr|A0A1Y1SEK0|A
tr|A0A161VTX3|A	tr|U7FTS6|U7FTS
tr|A0A090AHG4|A	tr|A0A090AJR6|A
tr|A0A076JY94|A	tr|A0A076K1W1|A
tr|A0A0W7WQ30|A	tr|A0A0W7WPZ7|A
tr|A0A1Y6D437|A	tr|A0A1Y6D343|A
tr|A0A1X7Q187|A	tr|A0A1X7Q9K1|A
tr|U7U7G3|U7U7G	tr|U7U9Z4|U7U9Z
tr|S9QNG0|S9QNG	tr|S9RRP2|S9RRP
tr|A0A081MLN8|A	tr|A0A081MSW7|A
tr|A0A0M9EHV3|A	tr|A0A0N0V3H0|A
tr|A8LJJ1|A8LJJ	sp|A8LJP9|CH60_
tr|A0A1Y5RSS5|A	tr|A0A1Y5TKF4|A
tr|A0A1R3WL48|A	tr|A0A1R3WLQ8|A
tr|A0A1V3YTD7|A	tr|A0A1V3YPW6|A
tr|A0A1Y5SRD1|A	tr|A0A1Y5TKI9|A
tr|A0A1Y5SZR4|A	tr|A0A1Y5T292|A
tr|A0A1E4ZUJ5|A	tr|A0A1S9CX54|A
tr|A3VBV4|A3VBV	tr|A3VHG4|A3VHG
tr|H8GQF5|H8GQF	tr|H8GGF2|H8GGF
tr|J2VZL8|J2VZL	tr|J2VB61|J2VB6
tr|A0A1L9NW55|A	tr|A0A1L9NYX0|A
tr|A0A1C7P3U3|A	tr|A0A1C7P1M1|A
tr|A0A0Q9D345|A	tr|A0A0Q9EVW9|A
tr|A0A1S1Y0U7|A	tr|A0A172U4R3|A
tr|A0A0P7XIU9|A	tr|A0A0P8B2Q5|A
tr|E3EX72|E3EX7	tr|E3F485|E3F48
tr|A0A0L0IWA4|A	tr|A0A0U3PF19|A
tr|A0A0B3S4P9|A	tr|A0A0B3RYU8|A
tr|A0A0N8IBX8|A	tr|A0A0P7IZP9|A
tr|C3M9U4|C3M9U	tr|C3M9G9|C3M9G
tr|A0A1B1PM89|A	tr|A0A1B1PN08|A
tr|A0A1M3BMP6|A	tr|A0A021WY60|A
tr|A0A1B7Z0F8|A	tr|A0A1M4MW98|A
tr|Q2RV39|Q2RV3	sp|Q2RY28|CH601
tr|A0A1M7ZJL4|A	tr|A0A1M7Z8C1|A
tr|A0A1U7DGJ0|A	tr|A0A1U7DGY9|A
tr|A0A1U9K248|A	tr|A0A1U9JZU3|A
tr|K2HDN7|K2HDN	tr|K2GNR3|K2GNR
tr|A0A0P1ID22|A	tr|A0A0N7M3M2|A
tr|A0A086Y5Z6|A	tr|A0A086Y640|A
tr|A0A1Y5SBH0|A	tr|A0A1Y5RDP8|A
tr|A0A148N7F4|A	tr|A0A148N4V5|A
tr|A0A0B4D4R7|A	tr|A0A0B4D6S9|A
tr|V9VSP7|V9VSP	tr|V9VTZ0|V9VTZ
tr|A0A1H8JGF1|A	tr|A0A1H8FYL0|A
tr|Q0AKR8|Q0AKR	sp|Q0AS40|CH60_
tr|A0A099TBG9|A	tr|A0A099T8Q0|A
tr|C7D7H0|C7D7H	tr|C7D8C8|C7D8C
tr|A0A1N7IKH0|A	tr|A0A1N7PWA1|A
tr|A0A098TCC9|A	tr|A0A098T6D6|A
tr|V4RKB3|V4RKB	tr|V4RWU9|V4RWU
tr|A0A1M5DQ32|A	tr|A0A1M5DF63|A
tr|W0PEE9|W0PEE	tr|W0PF43|W0PF4
tr|A0A1M6HQF6|A	tr|A0A1M6ILR2|A
tr|A9DS09|A9DS0	tr|A9DUQ9|A9DUQ
tr|A4BRY4|A4BRY	tr|A4BP16|A4BP1
tr|A0A1I7CPI4|A	tr|A0A1I7BQ84|A
tr|A3K3J8|A3K3J	tr|A3JXB2|A3JXB
tr|H6SMK1|H6SMK	tr|H6SP51|H6SP5
tr|A0A0M2R528|A	tr|A0A0M2R4V1|A
tr|F4GTR0|F4GTR	tr|F4GT67|F4GT6
tr|A0A0P6W3I3|A	tr|A0A0P6WCF7|A
tr|L8XZ14|L8XZ1	tr|L8XTL2|L8XTL
tr|G8PMW3|G8PMW	tr|G8PRK3|G8PRK
tr|A0A1F4HWI3|A	tr|A0A1F4MMW9|A
tr|A0A0H4KY38|A	tr|A0A0H4KNZ3|A
tr|G3IVA7|G3IVA	tr|G3IYQ1|G3IYQ
tr|A0A1C3K0C5|A	tr|A0A1C3JXZ8|A
tr|A0A0C2BT53|A	tr|A0A0C1YQL8|A
tr|A0A0F2QDT0|A	tr|A0A142L9C4|A
tr|A0A1F8IRM3|A	tr|A0A1Q3JND0|A
tr|A0A0J5QBT4|A	tr|A0A0J5QIG1|A
tr|D7A8Q7|D7A8Q	tr|D7A6J6|D7A6J
tr|A0A077DC35|A	tr|A0A077DCR9|A
tr|A0A171KS85|A	tr|A0A171KNI4|A
tr|M9RGL8|M9RGL	tr|M9R1S3|M9R1S
tr|A3UHX2|A3UHX	tr|A0A0P7XWT5|A
tr|A0A0Q6MAQ3|A	tr|A0A0Q6LN98|A
tr|A0A1Y5RWE7|A	tr|A0A1Y5THU9|A
tr|A0A193LF24|A	tr|A0A193LIK8|A
tr|A0A0H1RAE3|A	tr|A0A0H1RFI5|A
tr|A0A0Q7TLJ5|A	tr|A0A0Q7TX06|A
tr|A0A0U1NM64|A	tr|A0A0U1NMQ3|A
tr|A0A1B1AHD2|A	tr|A0A1B1AFE3|A
tr|V8G6S9|V8G6S	tr|V8G764|V8G76
tr|A0A1M6FLB2|A	tr|A0A1M6CTR1|A
tr|V5C3X4|V5C3X	tr|V5BE47|V5BE4
tr|A0A1V8RVW7|A	tr|A0A1V8RRP2|A
tr|A8INF8|A8INF	sp|A8ILV4|CH601
tr|A0A0Q5DHT0|A	tr|A0A0Q8QWD5|A
tr|A0A0N1A954|A	tr|A0A0N1LC41|A
tr|A0A1Y1SNY7|A	tr|A0A1Y1STT8|A
tr|A0A1N7NSJ1|A	tr|A0A1N7PDY2|A
tr|A0A059KL52|A	tr|A0A059KM00|A
tr|A0A0Q6EIU6|A	tr|A0A1X0T6H7|A
tr|A0A1V8M801|A	tr|A0A1V8M0T5|A
tr|K2MY46|K2MY4	tr|K2MYN0|K2MYN
tr|A7IGR5|A7IGR	tr|A7IN91|A7IN9
tr|A0A1Q4C840|A	tr|A0A1Q4BPH3|A
tr|A0A0J5JDF0|A	tr|A0A0J5GH19|A
tr|A0A1Y5RV27|A	tr|A0A1Y5U4J0|A
tr|A0A1Q3VXF0|A	tr|A0A0Q6ZIC6|A
tr|A0A0R0LR93|A	tr|A0A149W104|A
tr|G2IZP3|G2IZP	tr|G2IZH7|G2IZH
tr|A0A1M5ZPT4|A	tr|A0A1M5W0A5|A
tr|A0A1M5KIW8|A	tr|A0A0Q6W2Q4|A
tr|A0A1A6DYI8|A	tr|A0A1A6DTU5|A
tr|A0A0B2AZE3|A	tr|A0A0B2BU60|A
tr|A0A0A0DWA6|A	tr|A0A0A0DPV2|A
tr|A0A109RUZ8|A	tr|A0A0M2WI73|A
tr|D5BMM9|D5BMM	tr|D5BMU7|D5BMU
tr|A0A135I1I4|A	tr|A0A135HUW9|A
tr|K2J7D9|K2J7D	tr|K2IIC9|K2IIC
tr|A0A1R1I7F0|A	tr|A0A1R1I2G2|A
tr|A4GA96|A4GA9	sp|A4G837|CH60_
tr|A0A0U2PFZ0|A	tr|A0A0U2RIK7|A
tr|A0A086YAW3|A	tr|A0A086YCZ1|A
tr|A0A1Q8YB60|A	tr|A0A1Q8YL26|A
tr|A0A068YV77|A	tr|A0A068YQ08|A
tr|A0A0G3BG48|A	tr|A0A0G3BP23|A
tr|A0A096B9M1|A	tr|A0A096BEF3|A
tr|D5CSY1|D5CSY	tr|D5CU94|D5CU9
tr|F1VWI5|F1VWI	tr|F1W1E5|F1W1E
tr|G0ABL5|G0ABL	tr|G0ADK3|G0ADK
tr|G8QJV3|G8QJV	tr|G8QNA8|G8QNA
tr|A0A1E4QW75|A	tr|A0A1D9GSP4|A
tr|A0A1M5IVW4|A	tr|A0A1M5L3D0|A
tr|A0A191ZHV6|A	tr|A0A0W1RS96|A
tr|A0A0U3DIF2|A	tr|A0A0U3DIJ9|A
tr|A0A1F8VVI1|A	tr|A0A1F8VKM3|A
tr|A0A0H5BAN4|A	tr|A0A0H5BGR3|A
tr|A0A0K1NB69|A	tr|A0A0K1NCR7|A
tr|A9BVJ5|A9BVJ	sp|A9BXL3|CH60_
tr|B1Y898|B1Y89	sp|B1XXY9|CH60_
tr|A0A098GAY4|A	tr|A0A098GI48|A
tr|G6F2B9|G6F2B	tr|G6F0V5|G6F0V
tr|F4G9T0|F4G9T	tr|F4G724|F4G72
tr|A0A0G3ERJ3|A	tr|A0A0G3EZL1|A
tr|A0A1W6ZPE7|A	tr|A0A1W6ZWT1|A
tr|A0A0Q7SC82|A	tr|A0A0Q7SM95|A
tr|Q47F58|Q47F5	sp|Q47IZ8|CH60_
tr|Q11DB0|Q11DB	sp|Q11DQ8|CH602
tr|A0A126V0G6|A	tr|A0A126V468|A
tr|A0A0P9CFD7|A	tr|A0A0P9GLY5|A
tr|A0A0Q4H206|A	tr|A0A0Q4GB04|A
tr|F3KNM6|F3KNM	tr|F3KUL2|F3KUL
tr|S6AA65|S6AA6	tr|S6B0X2|S6B0X
tr|A0A0Q4Y2J5|A	tr|A0A0Q4YBQ6|A
tr|A0A161QLS9|A	tr|A0A163Y8U9|A
tr|E3HZV1|E3HZV	tr|E3I8T1|E3I8T
tr|A0A1J5BSJ7|A	tr|A0A1J4RYT8|A
tr|A0A0J1CXL5|A	tr|A0A0J1D354|A
tr|A0A0P0M9R3|A	tr|A0A0P0M725|A
tr|A0A1B7UKX0|A	tr|A0A0U4GPX6|A
tr|Q21D89|Q21D8	sp|Q20X88|CH602
tr|F7QHL8|F7QHL	tr|F7QPC4|F7QPC
tr|A0A1G0CQY1|A	tr|A0A1G0DUA8|A
tr|A0A0N0XK27|A	tr|A0A0N0XK07|A
tr|C6XLV1|C6XLV	tr|C6XQQ1|C6XQQ
tr|A0A1E2S133|A	tr|A0A1E2RYH0|A
tr|A0A1K1MNH5|A	tr|A0A1K1MW21|A
tr|A0A0L6T8W3|A	tr|A0A0L6T8U8|A
tr|A0A0F3KNG6|A	tr|A0A0F3KHD3|A
tr|A0A0U1PX26|A	tr|A0A0U1Q1L7|A
tr|C0DU26|C0DU2	tr|C0DXB6|C0DXB
tr|A0A161S9L8|A	tr|A0A161R8B4|A
tr|Q5P1U8|Q5P1U	sp|Q5P7G2|CH60_
tr|Q7MZY3|Q7MZY	sp|Q7MAZ7|CH60_
tr|I9P2C7|I9P2C	tr|I9DRQ6|I9DRQ
tr|A0A1E7UA89|A	tr|A0A1E7UAU7|A
tr|F5RA38|F5RA3	tr|F5RHB8|F5RHB
tr|E9CMF4|E9CMF	tr|R4I0Z0|R4I0Z
tr|A0A1B1YY46|A	tr|A0A1B1YSL2|A
tr|A0A0K8P4A5|A	tr|A0A0K8NWU1|A
tr|A0A1D8S0Q2|A	tr|A0A136H5J2|A
tr|K6YCF2|K6YCF	tr|K6XXL5|K6XXL
tr|A0A1W1XNU4|A	tr|A0A1W1XX42|A
tr|A0A1U9KRB0|A	tr|A0A1U9KMV4|A
tr|D9SFR3|D9SFR	tr|D9SCQ0|D9SCQ
tr|A0A147GLY3|A	tr|A0A147GSA4|A
tr|A0A1U9JJH0|A	tr|A0A1U9JN82|A
tr|H0PRN4|H0PRN	sp|A1K828|CH602
tr|A0A060QHL3|A	tr|A0A060QBJ4|A
tr|A0A1K2HGB3|A	tr|A0A1K2HLS0|A
tr|A0A1D9B9N7|A	tr|A0A1D9BDF7|A
tr|E0SI28|E0SI2	tr|E0SK33|E0SK3
tr|A0A1G0X1M2|A	tr|A0A1G0YWL8|A
tr|A0A023D7H2|A	tr|A0A023D4X8|A
tr|W5YD79|W5YD7	tr|W5YDG7|W5YDG
tr|A0A0K2E0P1|A	tr|A0A0K2E1B1|A
tr|A0A0A8E2X6|A	tr|L8BTZ2|L8BTZ
tr|A0A0U3MZ84|A	tr|A0A0U3LKR2|A
tr|M4U5F1|M4U5F	tr|M4U8J0|M4U8J
tr|C4K7D4|C4K7D	sp|C4K477|CH60_
tr|A0A177PNE3|A	tr|A0A177P899|A
tr|D7DNR4|D7DNR	tr|D7DM85|D7DM8
tr|A0A0L0AX82|A	tr|A0A0L0AX90|A
tr|A0A071M0I7|A	tr|A0A071M0B4|A
tr|C5BDL6|C5BDL	sp|C5BDK5|CH60_
tr|V9H6G1|V9H6G	tr|V9H8S5|V9H8S
tr|A1WKV3|A1WKV	sp|A1WL05|CH60_
tr|A0A1A9HLH3|A	tr|A0A1A9HQ25|A
tr|C4S962|C4S96	tr|C4S972|C4S97
tr|A0A0M2VDP6|A	tr|A0A0M2VGK7|A
tr|A0A1J5I1L0|A	tr|A0A1J5IGG3|A
tr|A0A1H4FVF0|A	tr|A0A1H4EYH8|A
tr|A0A0S3QTC8|A	tr|A0A0S3QUI9|A
tr|H2FV57|H2FV5	tr|H2G0H2|H2G0H
tr|Y0KII8|Y0KII	tr|Y0KEZ4|Y0KEZ
tr|H5UZ98|H5UZ9	tr|H5UZ77|H5UZ7
tr|E0TFB7|E0TFB	tr|E0TBK5|E0TBK
tr|A0A0S8L3I0|A	tr|A0A0S8L1N8|A
tr|A0A1G0QWY6|A	tr|A0A1G0NGY7|A
tr|C7RPL9|C7RPL	tr|C7RPX9|C7RPX
tr|G9YYF6|G9YYF	tr|G9YYE5|G9YYE
tr|A0A089PL23|A	tr|A0A089PL15|A
tr|K4KED8|K4KED	tr|K4KJE1|K4KJE
tr|A0A0B5IP22|A	tr|A0A0B5ISB1|A
tr|Q6D031|Q6D03	sp|Q6D9J0|CH60_
tr|G2KMD4|G2KMD	tr|G2KR63|G2KR6
tr|A0A0E9M2P1|A	tr|A0A0E9M731|A
tr|A0A0K6IVJ7|A	tr|A0A0K6IVG9|A
tr|A0A1Q6CLB4|A	tr|A0A1Q6CLJ3|A
tr|A4W5Q0|A4W5Q	sp|A4W5N8|CH60_
tr|A0A1J7CW34|A	tr|A0A1J7CJZ0|A
tr|A0A085GKZ5|A	tr|A0A085GL37|A
tr|A0A0D8CRE8|A	tr|A0A0D8CPZ1|A
tr|W0LAD3|W0LAD	tr|W0LEH5|W0LEH
tr|J7U170|J7U17	tr|J7U564|J7U56
tr|A0A0J8YSD2|A	tr|A0A0J9B647|A
tr|Q4FP26|Q4FP2	sp|Q4FPA5|CH60_
tr|A0A1D8USE3|A	tr|A0A1D8URX8|A
tr|B8KRS5|B8KRS	tr|B8KX01|B8KX0
tr|A0A0C5J2W1|A	tr|A0A0C5J6N5|A
tr|A0A1S8YJ04|A	tr|A0A1S8YRT2|A
tr|A8AMP3|A8AMP	sp|A8AMQ6|CH60_
tr|A0A080JYV1|A	tr|X2H979|X2H97
tr|A0A0N0ZBQ6|A	tr|A0A0N0IBQ7|A
tr|I2BDN9|I2BDN	tr|I2BDP7|I2BDP
tr|U3TT04|U3TT0	tr|U3TW65|U3TW6
tr|A0A097QYG1|A	tr|A0A097QY92|A
tr|H2IS45|H2IS4	tr|H2IS36|H2IS3
tr|A7MMB5|A7MMB	sp|A7MMC0|CH60_
tr|A0A0J8VVL5|A	tr|A0A0J8VVM6|A
tr|R8AM03|R8AM0	tr|R8AM44|R8AM4
tr|A9MFQ8|A9MFQ	sp|A9MFR9|CH60_
tr|L0GVD1|L0GVD	tr|L0GQN5|L0GQN
tr|A4BDM7|A4BDM	tr|A4BER5|A4BER
tr|A0A0C5VAE0|A	tr|A0A0C5VPF0|A
tr|Q1QY87|Q1QY8	sp|Q1QVJ7|CH60_
tr|F9UGP0|F9UGP	tr|F9U529|F9U52
tr|A0A1A6C8F9|A	tr|A0A1A6C507|A
tr|A0A1M5XBQ2|A	tr|A0A1M5XAW1|A
tr|D3PC42|D3PC4	tr|D3PAX8|D3PAX
tr|A0A0K1XC64|A	tr|A0A0K1XD59|A
tr|A0A095VP91|A	tr|A0A095XY97|A
tr|A0A0F5ASM2|A	tr|A0A0F5AQK7|A
tr|Q21IW2|Q21IW	sp|Q21MD3|CH60_
tr|A0A1E8CHG6|A	tr|A0A1E8CFC6|A
tr|G2DWT1|G2DWT	tr|G2E405|G2E40
tr|A0A0Q6AUZ7|A	tr|A0A0Q6BEC8|A
tr|W0DZ36|W0DZ3	tr|W0DVJ8|W0DVJ
tr|I3ICJ2|I3ICJ	tr|I3I7J1|I3I7J
tr|R4YTJ7|R4YTJ	tr|R4YPX4|R4YPX
tr|Q0F3J6|Q0F3J	tr|Q0EYM0|Q0EYM
tr|A0A0F7JWE2|A	tr|A0A0F7K110|A
tr|A4AD18|A4AD1	tr|A4AE54|A4AE5
tr|A0A0F6A2Z6|A	tr|A0A0F5ZR51|A
tr|A0A139CB18|A	tr|A0A139C7Y5|A
tr|A0A090IHA8|A	tr|A0A090IF96|A
tr|Q1N6I5|Q1N6I	tr|Q1N1N1|Q1N1N
tr|V2Q274|V2Q27	tr|V2QHF0|V2QHF
tr|A0A1S8CRX9|A	tr|A0A1S8CUE6|A
tr|A0A1G3ERZ2|A	tr|A0A1G3E6G4|A
tr|D3RTS6|D3RTS	tr|D3RQJ4|D3RQJ
tr|A0A0R2W3J6|A	tr|A0A0R2WAG2|A
tr|A0A176HQ86|A	tr|A0A176I4Q8|A
tr|A0A0K2SJ12|A	tr|A0A0K2SJU0|A
tr|I3YGN8|I3YGN	tr|I3Y6Z8|I3Y6Z
tr|F2NKA1|F2NKA	tr|F2NL64|F2NL6
tr|A0A1C2G462|A	tr|A0A1C2G3M7|A
tr|A0A0N0RFL7|A	tr|A0A0M8K742|A
tr|A0A1S1P088|A	tr|A0A1S1NXW0|A
tr|E6SL44|E6SL4	tr|E6SME4|E6SME
tr|Q2SD31|Q2SD3	sp|Q2SDG0|CH60_
tr|A0A172YGT3|A	tr|A0A172YED7|A
tr|J5KJI1|J5KJI	tr|J4UZF4|J4UZF
tr|A0A1Y1R869|A	tr|A0A1Y1R260|A
tr|A0A0M2PSI7|A	tr|A0A0M2PTG2|A
tr|A0A1R1LYY6|A	tr|A0A1R1LRZ0|A
tr|A0A0F7M311|A	tr|A0A0F7M3W1|A
tr|A8PMS4|A8PMS	tr|A8PNY3|A8PNY
tr|C5BS70|C5BS7	sp|C5BP08|CH60_
tr|E1QIN3|E1QIN	tr|E1QE82|E1QE8
tr|F2LX62|F2LX6	tr|F2LXB3|F2LXB
tr|A0A085H8Y2|A	tr|A0A085HAW2|A
tr|A0A0D2JPA7|A	tr|A0A0D2J4Y3|A
tr|Q4FVI3|Q4FVI	sp|Q4FU94|CH60_
tr|H8YWM2|H8YWM	tr|H8Z6V5|H8Z6V
tr|A0A1J4YU15|A	tr|A0A1J4YRD7|A
tr|A0A1E2V7U8|A	tr|A0A1E2VA35|A
tr|C8PUP2|C8PUP	tr|C8PU95|C8PU9
tr|S6HYQ9|S6HYQ	tr|S6HEY9|S6HEY
tr|E4TJA4|E4TJA	tr|E4THR5|E4THR
tr|A0A1X9NJW5|A	tr|A0A1X9NBC7|A
tr|A0A176H4P9|A	tr|A0A176H9F9|A
tr|C1DM57|C1DM5	tr|C1DQC2|C1DQC
tr|A0A0G3CTX2|A	tr|A0A0G3CRS6|A
tr|W0TJM4|W0TJM	tr|W0TLD4|W0TLD
tr|A0A136NQV4|A	tr|A0A136MPE4|A
tr|A0A139SVN2|A	tr|A0A139SS29|A
tr|A0A1S2D8D7|A	tr|A0A1S2D8W2|A
tr|A0A1K1U189|A	tr|A0A1K1YKJ0|A
tr|A0A1N7K5Y9|A	tr|A0A1N7LZT7|A
tr|A0A1Y6CAT7|A	tr|A0A1Y6BBP7|A
tr|A0A1X4XWS4|A	tr|A0A1X4XW14|A
tr|E8UEK7|E8UEK	tr|E8UGD9|E8UGD
tr|A0A0P7DVY9|A	tr|A0A0P7DUS9|A
tr|A0A0Q4HIE1|A	tr|A0A165S935|A
tr|M9WUU9|M9WUU	tr|M9X7M0|M9X7M
tr|D4H1K2|D4H1K	tr|D4H6A3|D4H6A
tr|A0A0D8HJX4|A	tr|A0A0D8HEE9|A
tr|A0A1F2Y764|A	tr|A0A1F2YEF1|A
tr|A0A0H4UWJ8|A	tr|A0A0H4UWB5|A
tr|F8AY00|F8AY0	tr|F8AZF4|F8AZF
tr|B0USM0|B0USM	sp|B0USK6|CH60_
tr|A0A1Q7F314|A	tr|A0A1Q7HBI1|A
tr|A0A1X9LLQ6|A	tr|A0A1X9LHQ6|A
tr|C7Q0S6|C7Q0S	tr|C7QIP5|C7QIP
tr|A0A1M4SXA6|A	tr|A0A1M4SVH5|A
tr|A0A0Q9LTE6|A	tr|A0A0Q9SMN9|A
tr|D2PKC7|D2PKC	tr|D2PSU1|D2PSU
tr|A0A165QU00|A	tr|A0A162HNJ0|A
tr|A0A1T0B610|A	tr|A0A1T0B299|A
tr|C9R322|C9R32	tr|C9R2H0|C9R2H
tr|E4U9D6|E4U9D	tr|E4U9N6|E4U9N
tr|A0A0E3Y9E2|A	tr|A0A0E3U4E1|A
tr|A0A1G3BLV6|A	tr|A0A1G2XJ60|A
tr|D7CRK7|D7CRK	tr|D7CVW2|D7CVW
tr|A0A0Q7KE20|A	tr|A0A0Q7JP29|A
tr|Q8D2D4|Q8D2D	sp|Q9ANR9|CH60_
tr|A0A0A3ARZ6|A	tr|A0A0A3BB15|A
tr|A0A1H2M4V4|A	tr|A0A1H2IIR3|A
tr|A0A1L2ZM88|A	tr|A0A1L2ZNC5|A
tr|A0A0Q5C9T7|A	tr|A0A126YY66|A
tr|A0A1E5MJB0|A	tr|A0A0Q5RXE8|A
tr|M4RGU6|M4RGU	tr|M4RI73|M4RI7
tr|C8XDP7|C8XDP	tr|C8X904|C8X90
tr|A0A1F9U8V7|A	tr|A0A1F9QRI4|A
tr|F8E418|F8E41	tr|F8E6Q0|F8E6Q
tr|C4LAB0|C4LAB	sp|C4LCA2|CH60_
tr|C7M2N7|C7M2N	tr|C7M318|C7M31
tr|A0A1V3TRT9|A	tr|A0A1V3TNW3|A
tr|C6WKL5|C6WKL	tr|C6WHV8|C6WHV
tr|A0A1V2QHL1|A	tr|A0A1V2Q0P3|A
tr|F4HE62|F4HE6	tr|F4HEK8|F4HEK
tr|A0A0L0BIC7|A	tr|A0A0U3P522|A
tr|A0A1W2B4F7|A	tr|A0A1W2FLR4|A
tr|A0A0J5S6S7|A	tr|A0A0J5P5A7|A
tr|W5WJL5|W5WJL	tr|W5VYC9|W5VYC
tr|C5BZ83|C5BZ8	sp|C5BZB0|CH60_
tr|A0A0F0GZK2|A	tr|A0A0F0H5R3|A
tr|A0A1W9SDD8|A	tr|A0A1F4PRQ1|A
tr|A0A024H5A5|A	tr|A0A024H6L8|A
tr|A0A1M5KCH9|A	tr|A0A1M4WAZ8|A
tr|B5YK48|B5YK4	sp|B5YJN3|CH60_
tr|A1R466|A1R46	sp|A1R3H9|CH601
tr|A0A0D8FTF3|A	tr|A0A0D8FX83|A
tr|A0A1Q9VD28|A	tr|A0A1V9A6I5|A
tr|V6L4U2|V6L4U	tr|V6L746|V6L74
tr|A0A067A1L5|A	tr|A0A066ZZG9|A
tr|Q67L21|Q67L2	sp|Q67KB8|CH60_
tr|A0A0H5D5F9|A	tr|A0A0H5CT13|A
tr|A0A1Q7T2Z6|A	tr|A0A1F2Q872|A
tr|A0A0C1NXE7|A	tr|A0A0C1NS83|A
tr|R5EHE5|R5EHE	tr|R5EHE6|R5EHE
tr|A0A099D7X5|A	tr|A0A099D499|A
tr|A0A1H0B7A5|A	tr|A0A1H0AV48|A
tr|A0A1H7MCZ6|A	tr|A0A1H7F767|A
tr|A0A1F4MM21|A	tr|A0A1F4N2N9|A
tr|F6EKS6|F6EKS	tr|F6EJI0|F6EJI
tr|A0A1K0FD50|A	tr|A0A1K0FAZ6|A
tr|D0MD07|D0MD0	tr|D0MJZ3|D0MJZ
tr|A0A0Q5QJH4|A	tr|A0A1X1B6I1|A
tr|A0A101I9R3|A	tr|A0A101IE39|A
tr|M7NCC5|M7NCC	tr|M7MS10|M7MS1
tr|A0A143PRJ1|A	tr|A0A143PS70|A
tr|B3QSZ2|B3QSZ	sp|B3QSM9|CH60_
tr|A0A1H6XXL8|A	tr|A0A1H6YCT6|A
tr|A0A1G1HMX5|A	tr|A0A125P2H5|A
tr|Q2S5A2|Q2S5A	sp|Q2S5Z8|CH601
tr|A0A1V0DJA9|A	tr|A0A1V0DA01|A
tr|A0A1B1Q3H5|A	tr|A0A1W6HTR4|A
tr|I4C6V0|I4C6V	tr|I4C6S1|I4C6S
tr|A0LJS9|A0LJS	sp|A0LKS4|CH602
tr|W6KAD8|W6KAD	tr|W6KD11|W6KD1
tr|A5EXX4|A5EXX	sp|A5EX17|CH60_
tr|D8FFQ8|D8FFQ	tr|A0A1V4M3B2|A
tr|A0A074Q3Z9|A	tr|A0A074Q4D7|A
tr|M1E492|M1E49	tr|M1E4P1|M1E4P
tr|W0DV41|W0DV4	tr|W0DUH3|W0DUH
tr|A0A0F2NQE9|A	tr|A0A0F2N340|A
tr|A0A0F2R575|A	tr|A0A0F2QZ78|A
tr|A0A1G3R0H2|A	tr|A0A1G3PNT1|A
tr|A0A1E7J6N4|A	tr|A0A1F9PBZ2|A
tr|A0A1U9ZRF8|A	tr|A0A1V0A0T1|A
tr|H8FXJ2|H8FXJ	tr|H8FU82|H8FU8
tr|A0A086YR23|A	tr|A0A0J1DME1|A
tr|A0A1Q9RZ08|A	tr|A0A1B1ZN03|A
tr|A0A1G3UMG4|A	tr|A0A1G3ULH3|A
tr|D4G835|D4G83	tr|D4G8A9|D4G8A
tr|A0A1J5I5U0|A	tr|A0A1J5HTK5|A
tr|A0A0J7HVX5|A	tr|A0A0J7HVA2|A
tr|A0A124F8Q9|A	tr|A0A124F941|A
tr|A0A1J4SI95|A	tr|A0A1J4SSL6|A
tr|M1WMX9|M1WMX	tr|M1WPD0|M1WPD
tr|C0GDE3|C0GDE	tr|C0GH96|C0GH9
tr|A0A1F9Q3M0|A	tr|A0A1F9PZ66|A
tr|A0A194AKQ7|A	tr|A0A194AF93|A
tr|C8X232|C8X23	tr|C8X4W3|C8X4W
tr|B9XC83|B9XC8	tr|B9XEG5|B9XEG
tr|A5D3J2|A5D3J	sp|A5CZ03|CH60_
tr|A0A1W9T081|A	tr|A0A1W9M9M5|A
tr|S0G2V4|S0G2V	tr|S0G0I9|S0G0I
tr|G5ZWL8|G5ZWL	tr|G6A0J8|G6A0J
tr|G4E6N4|G4E6N	tr|G4E270|G4E27
sp|P17596|FRDB_	sp|Q7MAE3|CH60_
tr|D6SLX0|D6SLX	tr|D6SRY1|D6SRY
tr|A0A1W1HFY1|A	tr|A0A1W1HKR0|A
tr|A0A1U7PN66|A	tr|A0A1U7PTM0|A
tr|A0A1W2AL71|A	tr|A0A1W1ZDF8|A
tr|A0A1M3N0B8|A	tr|A0A1M3MU87|A
tr|A0A0C2QYT7|A	tr|A0A0C2QCB3|A
tr|A0A1Q6XGK9|A	tr|A0A1Q6XAM7|A
tr|A0A1G1E9H4|A	tr|A0A1G1E1F4|A
tr|A0A0M1JAR9|A	tr|A0A0M1JIW7|A
tr|A0A1T4ME65|A	tr|A0A1T4PVQ5|A
tr|A0A075LM71|A	tr|A0A075LMI2|A
tr|A0A0A1MYT5|A	tr|A0A0A1MSC2|A
tr|B0TF09|B0TF0	sp|B0TCA0|CH60_
tr|A0A085WRN3|A	tr|A0A085WNQ3|A
tr|Q1INH7|Q1INH	sp|Q1ISQ0|CH60_
tr|D1AZG6|D1AZG	tr|D1B118|D1B11
tr|B1I610|B1I61	sp|B1I661|CH60_
tr|E6WYX7|E6WYX	tr|E6X267|E6X26
tr|A0A1M5WXZ1|A	tr|A0A1M5SK46|A
tr|A0A1M4TKL5|A	tr|A0A1M4UFX3|A
tr|A0A1L6MZ75|A	tr|A0A1L6MYE5|A
tr|A8UXH2|A8UXH	tr|A8URU7|A8URU
tr|A0A1W1V779|A	tr|A0A1W1VTP0|A
