# Supplementary material for: Inter-protein residue covariation information unravels physically interacting protein dimers
Source: BMC Bioinformatics. 2020 Dec 17;21:584. doi: 10.1186/s12859-020-03930-7 (PMC7745481; doi:10.1186/s12859-020-03930-7)
Supplement: Supplementary file 5 — Additional file 5. Final ER-MSAs at different ASA thresholds. Available on Mendeley data (http://dx.doi.org/10.17632/9bk2r55286.1). [file 12859_2020_3930_MOESM5_ESM.zip › Additional file 2/Final ER-MSAs/Negative ER-MSA dataset/ASA0.0/paired_MSA/1kf6-B-1aon-A/MSA_ready_for_MI.txt]

MAEMKNLKIEVVRYNPEVDTAPHSAFYEVPYDATTSLLDALGYIKDNLAPDLSYRWSCRMAICGSCGMMVNNVPKLACKTFLRDYTDGMKVEALANFPIERDLVVDMTHFIESLEAIKPYIIGNSRTADQGTNIQTPAQMAKYHQFSGCINCGLCYAACPQFGLNPEFIGPAAITLAHRYNEDSRDHGKKERMAQLNSQNGVWSCTFVGYCSEVCPKHVDPAAAIQQGKVESSKDFLIATLKPRMAAKDVKFGNDARVKMLRGVNVLADAVKVTLGPKGRNVVLDKSFGAPTITKDGVSVAREIELEDKFENMGAQMVKEVASKANDAAGDGTTTATVLAQAIITEGLKAVAAGMNPMDLKRGIDKAVTAAVEELKALSVPCSDSKAIAQVGTISANSDETVGKLIAEAMDKVGKEGVITVEDGTGLQDELDVVEGMQFDRGYLSPYFINKPETGAVELESPFILLADKKISNIREMLPVLEAVAKAGKPLLIIAEDVEGEALATLVVNTMRGIVKVAAVKAPGFGDRRKAMLQDIATLTGGTVISEEIGMELEKATLEDLGQAKRVVINKDTTTIIDGVGEEAAIQGRVAQIRQQIEEATSDYDREKLQERVAKLAGGVAVIKVGAATEVEMKEKKARVEDALHATRAAVEEGVVAGGGVALIRVASKLADLRGQNEDQNVGIKVALRAMEAPLRQIVLNCGEEPSVVANTVKGGDGNYGYNAATEEYGNMIDMGILDPTKVTRSALQYAASVAGLMITTECMVTDLPKNDAADLGAAGGMGGMGGMGGMM
MVEKKVRKFQVYRWDPEGGENPRMDTYEVDLDNGPMVLDALIKIKNEIDTTLTFRRSCREGICGSCAMNIDGTNTLACTKGIDEIKGEVKIYPLPHMPVVKDLVPDLTNFYAQHASIEPWLQTRT--EPEKEWKQSPEDREKLDGLYECILCACCSTSCPSYWWNGDYLGPAVLLQAYRWLIDSRDEATGERLDNLEDPFRLYRCHTIMNCAKACPKGLNPAKAIAEIKKMMVERR-------VM-AKEIKFGNDARQRMLKGVDILADAVKVTLGPKGRNVVIEKSFGAPRTTKDGVSVAKEIELEDKFENMGAQMVREVASKTNDTAGDGTTTATVLTQAIVREGAKAVTAGMNPMDLKRGVDKAVLAAVADLKKRSKKVKDNSEIAQVGTISANGEREIGQMIADAMSKVGNEGVITVEEAKSLESELEVVEGMQFDRGYLSPYFITNAEKMIAELDDPYILLHEKKLSSMQAMIPILESVVQSGRPLLIIAEDIEGEALATLVVNKLRGGLKIAAVKAPGFGDRRKAMLEDIAILTGGQVISEDLGIKLENVTIDMLGQAKRVNITKDDTTIVDGAGKKKDIEARTEQIRRQIEETTSDYDREKLQERLAKLAGGVAVIKVGGATEVEVKERKDRVDDALNATRAAVEEGIVPGGGTALLQATKAVAALSDDNPDIQAGINIVRKALEAPIRQIVENAGVEGSIVVAKVLESKITFGFNAQTEEYVDMVEEGIIDPTKVVRTALQDAASVAALLITTEAMIAEKPKKEGAGMPDMGGMGGMGGMGGMM
MAEKNSRTFRVYRWDPDSGANPRVDSYEIDLDEGPMVLDALIKIKNEVDPTLTFRRSCREGICGSCAMNIDGTNTLACTKGIDEVKGDVKIYPLPHQPVVKDLVPDLTNFYAQYASIQPWMQTET--APPQERLQSREDRAKIDGLYECILCACCSTSCPSYWWNSDFLGPAILLQAYRWLIDSRDEATGERLDALEDPFRLYRCHTIMNCTKTCPKGLNPAKAIAEIKKMMVERQ-------GMAAKEVKFNSDARERMLRGVDILANAVKVTLGPKGRNVVIDKSFGAPRITKDGVTVAKEIELEDKFENMGAQMVREVASKTNDLAGDGTTTATVLAQAIVKEGAKAVASGMNPMDLKRGIDKAVDAVVAELKANARKISNNDEIAQVGTISANGDVEIGRFLAEAMQKVGNEGVITVEEAKTAETELEVVEGMQFDRGYLSPYFITNQDKMRVEFDEPYVLIHEKKLGNLQAMLPVLEAVVQSGKPLLVIAEDVEGEALATLVVNRLRGGLKVAAVKAPGFGDRRKAMLEDIAVLTGGTAISEDLGIKLENVTLDMLGRAKKVVIEKENTTIVDGAGSKSDIEGRVKQIKAQIEETTSDYDREKLQERLAKLAGGVAVIRVGGATEVEVKEKKDRVDDALHATRAAVEEGILPGGGVALLRAARALDKVETDNPDQKHGVQIVRHAIEAPVRQIAENAGAEGAIIVGKLRENAFSYGWNAQTSEYGDLFKQGVIDPAKVVRTALEDAASVAGLLVTTEAMVAEKPKKETA-MP-----AG-----GMF
MSQTRTIMIECLRYDPEQDQAPHYRTYEVPFTDEMSVLEGLQYIKDHLDGSLTFRWSCRMAICGSCGCMVNHQPILSCQSFLRDYPARIRVEPLEHFPIVKDLVIDQSDFLGKLESVTPYLVPAQLTPEDGPNLQTPRQIEDYLGYAQCINCLLCYAACPQYGLNNAFTGPAALALLARYNADSRDAGQKTRMEVVNAEEGVWGCTLVGLCSEVCPKHVDPARAINRNKINSTQDYFLRFLAPSMSAKEVRFGDDARARMVKGVNVLANAVKVTLGPKGRNVVLEKSFGAPTVTKDGVSVAKEIELEDKFENMGAQMVKEVSSQTSDVAGDGTTTATVLAQAIVREGMKAVTAGMNPMDLKRGVDKAVIAAVAELANLSKPCTDSKAIAQVGTISANSDESVGEIIASAMEKVGKEGVITVEEGSSLENALEVVEGMQFDRGYLSPYFVNNQQNMSAELDDCFVLLYDKKISNIRDLLPVLEGVAKSGKPLLIIAEDVEGEALATLVVNSIRGIVKVAAVKAPGFGDRRKAMLQDIAILTGGQVISEEVGLSLEKASIDDLGMAKRIVVTKENTTIIDGAGKHDEIKARVEQIRAQIEDATSDYDKEKLQERVAKLAGGVAVIKVGAATEVEMKEKKARVEDALHATRAAVEEGVVPGGGVALIRALEAMGEVKGANHDQDMGIAIARRAMEEPLRQIVANCGEEPAVVMNRVRELKGSQGYNAATGEFGDMIEMGILDPTKVTRTALQNAASVAGLIITTEAMVAELPKKNEPAMPG-GDMGGMGGM-GMM
MAEGNVRQFKIYRWDPDAGQNPRLDTYEVDLDNGPMVLDALIKIKNEVDPTLTFRRSCREGICGSCAMNIDGTNTLACTKAIDEVRGDVKIYPLPHMSVVKDLVPDMTHFYAQYASIKPWMRTQT--APPQERLQSKEDRAKLDGLYECILCACCSTSCPSYWWNSDYLGPAILLQAYRWIVDSRDEATGERLDELEDPFKLYRCHTIMNCAKTCPKGLNPGKAIAEIKKMLVMRR--------MAAKEIRFSDDARQRMMKGVNTLANAVKATLGPRGRNAVLDKSFGAPTVTKDGVSVAKEIELEDKFENMGAQMLKEVSSQTSDIAGDGTTTATVLAQAILREGMKAVAAGMNPMDLKRGIDKGVSAATKYLAELSKPCETDTSIAQVGSISANSDESVGRIIADAMQKVGKEGVITVEEGSGLENELDVVEGMQFDRGYLSPYFINNQQSMKAELEDAFILLHDKKISNIRDLLPLLENVAKANKPLLIISEDIEGEALATLVVNSIRGIVKVAAVKAPGFGDRRKAMLQDIAVLTGGTVISEEVGLSLEKATLDDLGQAKKVDVSKEETTIVGGAGRHDDIMARVEQIRAQIEESTSEYDKEKLQERVAKLAGGVAVIKVGATSEIEMKEKKARVEDALHATRAAVEEGIVPGGGTALLRAQASLDGLEYANHDQEVGINIVRRAMEEPLRQIVYNAGGDGAVVVNEVRNGEGNYGYNAQSGEYGDLVEMGILDPTKVTRTALQNAASVAALMITTEVMVADLPKDDDAGMGDMGGMGGMGGMGGMM
MSEWQHITLEVQRYHPEQDAAPRWQRYTVPYTPDMSVLEGLQYIKDHLDGTLTFRWSCRMAICGSCGCMIDGEPELACHVFLRDYPGPVRVTALDHFPIQRDLVIDHTDFLEKLETARAYLIPADRTPADGTYRQTPEEMSDYYAYAQCINCLLCYAACPQYGWHPDFLGPGILALVQRYNLDHRDGGSRAREGVVDAEEGVWGCTLVGYCSEVCPKGVDPARAINQNKPASSARYLLDWLRPEMAAKEIRFSDDARQRMMSGVNQLANAVKVTLGPRGRNAVLEKSFGAPTVTKDGVSVAKEIELEDHFENMGAQMLKEVSSQTSDVAGDGTTTATVLAQAILREGMKSLAAGMSPMELKKGIEKATEAASNYLSELSKPCEDDNSIAQVGTISANSDEAVGRIIADAMGKVGKEGVITVEEGSGLDNELDVVEGMQFDRGYLSPYFVTDQQTMKAELEDAAILLHDKKISNIRDLLPLLEGVAKQNRPLLIIAEEVEGEALATLVVNNLRGIVKVAAVKAPGFGDRRKAMLQDIAILTGGTVISDEVGMTLENATVDDLGTAKKVQISKEETTIVGGAGRHDDIMARVEQIRAQMEESTSDYDKEKLQERVAKLVGGVAVIKVGAATEVEMKEKKARVEDALHATRAAVEEGIVPGGGTALIRALAALEGLSGANEEQTQGIALVRRAMEEPLRQLVLNAGEDASVVVNKVREGTGNHGYNVATGEYGDLVQAGVLDPTKVTRSALQNAASVAALMLTTEAMVADLPKKDDEGGGDMGGMGGMGGMGGMM
MATKRVKSFKVYRYDPDSGENPRYDKFEIDLDDGPMVLDALLKIKNEIDPTLTFRRSCREGICGSCSMNLNGANGLACTTAIEDLKGEIRITPLPHMDVIKDLVPDFTHFYAQYASIRPWLQTVS--TPSKERLQTPEQREKLDGLYECILCACCSTSCPSYWWNSDFLGPAILLQAYRWLADSRDEMTGERLNELEDPFRLYRCHTIMNCANVCPKGLSPAKAIAETKKMMAERA-------IMAAKEVKFASDARDRMLRGVDTLANAVKVTLGPKGRNVVIEKSFGAPRITKDGVTVAKEIELKDKFENMGAQMLREVANKQNDKAGDGTTTATVLAQSIVREGAKAVAAGMNPMDLKRGIDLAVGTVVKDLESHAKKVSANSEIAQVATISANGDETVGRILAEAMDKVGNEGVITVEEAKSLETELETVEGMQFDRGYLSPYFVTNTEKLKVELDDPLILIHEKKLSNLQALVPLLEQVVQSNRPLLIIAEDVEGEALATLVVNKLRGGLKVAAVKAPGFGDRRKAMLEDIAILTAGNVVSEELGTKLENVTLGMLGTAKKVIIDKDNTTIVDGAGNKADIDARVGQIRAQIETTTSDYDREKLQERVAKLAGGVAVIRVGGATEVEVKERKDRVDDALHATRAAVEEGILPGGGIALLRALKALDGLQAANDDQQSGIDIVRRALRSPARQIAENAGEDGAYIVGKLLEGDYNHGFNAAKGEYEDLVKSGVIDPAKVVRTALQDAASVASLLITTEALVAELPKEDSPSMP------------SMF
MAQTRVKKFTVYRYDPDSGENPRYDTFEIDLDNGPMVLDALIKMKSEQDPTLTFRRSCREGICGSCAMNMNGANGLACTTAIEDLKGNIRITPLPHMDVVKDLVPDFTHFYAQYASIRPWLQTVS--TPSKERLQTPDQREKLDGLYECILCACCSTSCPSYWWNSDFLGPAILLQAYRWLADSRDEMTGERLDELEDPFRLYRCHTIMNCSNVCPKGLSPARAIAEIKKMQAERQ-------IMAAKDVKFSRDARERILKGVNILADAVKVTLGPKGRNVVIDKSFGAPRITKDGVTVAKEIELKDKFENLGAQLLREVASKANDKAGDGTTTATVLAQAIVREGLRSVAAGINPMDLKRGIDLAVTKVVADLKSRSTPVSGSSEISQVGVISANGDTEVGQKIAEAMERVGKEGVITVEEAKGLEFELDVVEGMQFDRGYLSPYFITNAEKMTVELENPYILIHEKKLSSLQALLPILEAVVQSGHPLLIIAEDIEGEALATLVVNKLHGGLKIAAVKAPGFGDRRKAILGDIATLTAGELISEDLGIKLETVTLTMLGQAKKVTIDKDNTTIVDGAGAADDIKARVDQIKAQVETTTSDYDREKLQERLAKLAGGVAVIKVGGASEVEVKERKDRVDDALHATRAAVEEGIVPGGGTALLYATRALEGLQGINEAQTRGIDIIRRAISTPLKQIAENAGFDGAVVAGKLLDQKESLGFNASTDVYENLKAAGVIDPTKVVRIALQDAASVAGLLITTEVGISELDGDPTTQRP--GTMGGMGGMGGMF
MATGRVKKFKIYRYNPDSGNNPHYDRFEVDLDAGPMVLDALFKIKNEIDPTLTFRRSCREGICGSCAMNINGSNALACTTAIEDLKGDIRITPLPHMEVVKDLVPDFTHFYAQYASIRPWLQTVT--TPSEERLQSPEQREQLDGLYECILCACCSTACPSYWWNSDFLGPAILLQAYRWLADSRDEMTGERLDALEDPYRLYRCHTIMNCANVCPKGLSPAKAIAETKKMMAERA-------IMAAKDVKFGREAREGILRGVDTLANAVKVTLGPKGRNVVIDKSFGAPRITKDGVTVAKEIELKDKFENMGAQMIKEVASKANDAAGDGTTTATVLAQAIVTEGMKSVAAGMNPMDLKRGIDIAVTKVVEDLKGRSKDVSGSSEIAQVGVISANGDKEVGEKIAEAMEKVGKEGVITVDESKGLEFELETVEGMQFDRGYLSPYFITNPDKMTVELDDPYILIFEKKLSNLQAMLPILEAAVQSGRPLLIIAEDIEGEALATLVVNKLRGGLKVAAVKAPGFGDRRKAMLQDIAILTKGEMVSEDLGIKLENVTLNMLGQAKRVTIDKDNTTIVDGAGEQADIEARVNEIRTQIDNTSSDYDKEKLQERLAKLAGGVAVIKVGGATEVEVKERKDRVDDALHATRAAVEEGIVPGGGTALLYASKALEGLKGDNEDQTRGIAIVRKAILAPIRQIATNAGHDGAVVSGNLLREGETQGFNAGTDTYENLVKAGVIDPTKVVRTALQGAASVAGLLITTEAAISEVPEDKSAGMP--D-MGGMGGMGGMF
MAEKRVKTFRIYRWDPDSGENPRVDSYEIDLDHGPMVLDAVIKIKNEIDPTLTFRRSCREGICGSCAFNIDGMNTLACTKAIEDIKGDVKIYPLPHMPVIKDLVPDLTHFYAQYASIRPWIRTQS--APPKERLQSREDRAQIDGLYECILCACCSTSCPSYWWNGDYLGPAILLQAYRWLVDSRDEATGERLDDLEDPFRLYRCHTIMNCARTCPKGLNPAKAIAEIKKMMLARR-------VMSAKEVRFSEDARNKILKGVNTLARAVSVTLGPKGRNVVLEKSFGAPTVTKDGVSVAKEIELEDKFENMGAQMVKEVASQTSDAAGDGTTTATVLASAMLREGLKSVAAGMNPMDLKRGMDKAVKAAVAELKKLSTPCTDDKAIAQVGTISANSDEEIGKIIAEAMTKVGKEGVITVEEGQSLDNELDVVEGMQFDRGYLSPYFVTDQQTMQVELENPYILLHDKKISNVRDLLPVLEGAAKSGRGLLIVAEDIEGEALATLVVNNLRGTVKVAAVKAPGFGDRRKAMLEDMAILTGGQVISEEIGLSLEKADVNALGSAKKIQITKENTTIIDGAGDAAAIEGRVGQIRAQIEDASSDYDREKLQERVAKLAGGVAVIKVGAATEVEMKEKKARVEDALHATRAAVEEGVVPGGGTALVRALNAIKDLKGDNEEQNVGIKIAMRAMEEPLRKIVSNAGGEPSVVLAKVAEGSGNFGYNAATGEFVDMIEAGILDPTKVTRSALQNASSVAGLMITTECAIAELPQKDEGGAPDMGGMGGMGGMGGMM
MAEKNIKTFKVYRWTPDDGKNPSVDTYEVDMDTGPMVLDALIKIKNEMDSSLTFRRSCREGVCGSCAMNIDGTNTLACTKYISEVKGDIKIYPLPHMPVVRDLVPDLNVPYAQLASIEPWLKSTT--PPTRERLQSPEERAKLDGLWECILCFCCSTSCPSYWWNGEYLGPAILLQAYRWIADSRDEAKGERLDQLEDPFRLYRCHTIMNCTKTCPKHLNPAKAIAEIKKLMVERT-------VMAAKDVRFGEDARSRMLRGVETLAKAVMVTLGPKGRNVVIDKSYGAPRITKDGVTVAKEVDLGDKFENMGAQMVREVASKTNDIAGDGTTTAIVLANAIVREGLKAVAAGINPMDLKRGVDKAVTALVDELAKRSKKITTQAETAQVGTISANGEADIGKMIAEAMQKVGNEGVITVEEAKGIETELDVVEGMQFDRGYMSPYFITNAEKMVTDLDQPYILIHEKKLSVLQPLLPLLEAVVQSGRPLLIIAEDVEGEALATLVVNKLRGGLKVAAVKAPGFGDRRKAMLEDIAILTGGQVISEDLGIKLETVTLAMLGKARKVLIEKENTTVIDGAGKKADIVGRCAQIRAQVEETTSDYDREKLQERLAKLAGGVAIIRVGGATEVEVKERKDRVDDALHATRAAVEEGIVPGGGVALARASLVLAKLKADNDDQRLGIEIVRKAALTPMRQIAENAGEDGAVISGKVLENDYNWGFDAQKGTYTNMVKAGIIDPTKVVRAALQHAASVGSLLITTEAMVAERVEEPAA------------GAGGPY
MAETNPQEVHVYRWDPDSGENPRVDVYNIDLDSGPMVLDAIIKIKDEVDPTLTFRRSCREGICGSCSMNINGSNTLACTKDIGDIDGPIKIYPLPHMPVVKDLVPDLTHFYAQYASIKPWIQSTT--PPDKERLQSKQDRAQLDGLYECILCACCSTSCPSYWWNGDYLGPAILLQAYRWLVDSRDENAGERLDELEDPFKLYRCHTIMNCTETCPKGLNPAKAIAEIKKLLIERK-------AM-AKQVKFGDDARSLMVEGVNILAKAVKVTLGPKGRNVVLDKGFGGPTITKDGVSVAKEIELKDKFQNMGAQMVKEVAAKTSDVAGDGTTTATVLAQAILVEGMKSVAAGMNPMDLKRGIDKAVIAAVKGLEDLAIPCTDTKAIAQVGSISANSDESVGEIIAEAMDKVGKEGVITVEEGSGLENELDVVEGMEFDRGYLSPYFINNQENMGVDMDDPCILLHDKKISNIRDLLPILEGVAKAGRPLLIIAEDIEGEALATLVVNNMRGIVKVAAVKAPGFGDRRKAMLEDIAILTGGTVIAEEVGLTLEKATLEDLGSAKRVHINKDNTTVVDGAGTAADIEARVLQIRAQAEDATSDYDKEKLQERMAKLAGGVAVIKVGATTEVEMKEKKARVEDALHSTRAAVEEGVVPGGGTALIRVLEAASKAEAANDDQAIGIKIALRAMEEPLRQIVTNAGEEASVVLQAVKQSKGNEGYNAATGEYGDMIAMGILDPAKVTRTALQNAASIAGLMITTEAMITGEPEEAGAGMPDMGGMGGMGGMGGMM
MAEGTMRSFRVYRYDPDTGENPSFDTFEVNLDEGPMVLDALIKIKGEQDSSLTFRRSCREGICGSCSMNIDGKNGLACTTAIEDVKGEVTITPLPAMDVVKDLVPDFTHFYAQYASITPWLQTVT--PPAKERLQSPAERAKLDGLYECILCACCSTSCPSYWWNSDFLGPAILLQAYRWLADSRDEMTGERLDALEDPFRLYRCHTIMNCANACPKGLSPAKAIAEIKKMEVERV-------VMPAKDVKFAREAREGIVRGVDIIANAVRVTLGPKGRNVVIDKGYGAPRITKDGVTVAKEIELKDKFENMGAQMLRAVASRTHDHAGDGTTTATVLAQAIVREGMKSVSAGINPMDLKRGIDLAVIKVVDDLKARSKPVANNEEIAQVGIVSANGDEIVGRRIAEAMEKVGKEGVITVEEASGVEFEFDVVDGMQFDRGYLSPYFITNSEKMTVELQDPYILICEKKLSNLQALLPILEAVAQSGRPLFIIAEDIEGEALATLVVNKLRGGLKVAAVKAPGFGDRRKAMLEDIAILTAGQAISEELGTKLENVTLDMLGTAKRVTIDKDNTTIVDGAGSPDTIKGRVDVIHAQIENSTSDYDKEKLQERLAKLAGGVAIIKVGGSTEVEVRERKDRVDDALHATRAAVEEGIVAGGGTALLYASRTLDDLKGINDDQTRGIDIVRKALQAPLRQIVENAGHDGGVIAGRLIDGNQNLGFNAQTEQYEDLVRSGVIDPTKVVRSALQDAASVAGLLITTEAAVAECGDDKTLATY--G--------GGMF
MATGRIKRFKVYRFDPDNGENPRYDTFEIDLDQGPMVLHALIKIKDEIDPTLTFRRSCREGICGSCAMNMNGSNGLACTTAIEDLAGEIRITPLPHMDVIKDLVPDFTHFYAQYSSIRPWLQTVS--TPSKERLQSPDQRAKLDGLYECILCACCSTACPSYWWNSDFLGPAILLQAYRWLADSRDEMAGERLDELEDPFRLYRCHTIMNCANVCPKGLSPAKAIAETKKLMAERA-------IMAAKEVVFAEDARARMLRGVDILANAVKVTLGPKGRNVVIDKSFGAPRITKDGVTVAKEIELKDKFENMGAQMLREVASKQNDKAGDGTTTATVLAQAIVREGAKAVGAGMNPMDLKRGIDLAVRTVVADLESHAKKVESNSEIAQVATISANGDQEVGRILAEAMDKVGNEGVITVEEAKSLETELETVEGMQFDRGYLSPYFVTNAEKLRVELEEPYILIHEKKLSNLAPMIPLLEQVVQSGCPLLIVAEDVEGEALATLVVNRLRGGLKVAAVKAPGFGDRRKAMLEDIAILTGGNVVSEELGTKLENVTIPMLGRAKKVIIDKDNTTIVDGAGQRSDIDGRVAQIRAQIETTTSDYDREKLQERVAKLAGGVAVIRVGGATEVEVKEKKDRVDDALHATRAAVEEGILPGGGIALLRAIKSLEGLKAANDDQQSGIDIVRRALRAPARQIAENAGEDGAFIVGKLLEANYSRGFNAATGTYEDMVAAGVIDPAKVVRTALQDAASVAGLLITTEAIVTEAPKEDRAATP------------PMF
MAQKNVKVFKIYRWNPDSGETPSVDTYEVDLDHGPMVLDALIKIKNEVDPTLTFRRSCREGICGSCAMNIDGGNTLACLKPIEDVNGEVKIYPLPHMQVVKDLVPDMSNFYAQYASIKPWLRSQS--APARERLQSPEEREQLDGLYECILCACCSTSCPSYWWNSDYLGPAILLQAYRWLADSRDEDTGDRLDTLEDPFRLYRCHTIMNCAKTCPKGLNPAKAIAEIKKMMVARR--------MAAKEIKFGNDARVKIQRGVDALANAVKVTLGPKGRNVVIEKSFGAPRITKDGVSVAKEIELSDKFENMGAQLVREVASKTADNAGDGTTTATVLAQAIFNEGLKAVAAGMNPMDLKRGIDQAVAKVVETLKSRANPINTSDEIAQVGTISANGEREIGEMIAEAMQKVGKEGVITVEEAKSLLTELDVVEGMQFDRGYVSPYFVTNAEKMEAELESPLILLYEKKLSSLQPMLPVLEAVVQQNRPLLIIAEDVEGEALATLVVNKLRGGLRVAAVKAPGFGDRRKAMLQDIAILTGGQVISEDLGIKLETVTVDMLGTAKTVRITKDDTTIVDGAGEKEEIQGRVAQIKAQIEETTSDYDREKLQERLAKLAGGVAVIRVGGATETEVKERKDRVDDALHATRAAVEEGIVPGGGTALLYATKALEGLTGVNADQTTGIDIVRRALTRPVRQIADNAGVDGAVVAGKLAESDSNWGFDAQKGEYTDLVKAGIIDPVKVVRSALQDAASVVGLLITTEAMVAEKPEKKDAA----GGMGGMGGMGGMF
MAEKQPRTFRVYRWNPDDGLNPRVDTYEVDMASGPMVLDALIKIKNEIDPTLTFRRSCREGICGSCAMNIDGTNTLACTKAIEDCSGDVPIYPLPAMEVVKDLVPDLTHFYAQYASIKPWIRTAS--APSRERLQSPEDRKKLDGLYECILCGCCTAGCPSHWWNGDYLGPAVLLQAYRWIVDSRDEDTGARLDDLEDPFKLYRCHTILNCTRTCPKGLNPARAIAEIKKLMVARR-------TMAAKEIRFGEDARSKMLRGVNTLANAVKATLGPKGRNVVLDKSYGAPTITKDGVSVAKEIELADKFENMGAQMVKEVASRTSDDAGDGTTTATVLAQAFIREGMKAVAAGMNPMDLKRGIDKAVSGAVAELKNISKPSSTSKEIAQVGTISANSDANIGDLIAKAMDKVGKEGVITVEDGSGLDNELDVVEGMQFDRGYLSPYFINNQQSMQAELDDPFILLYDKKISNVRDLLPVLEGVAKAGKPLLIVAEDVEGEALATLVVNTIRGIVKVCAVKAPGFGDRRKAMLEDMAVLTGGTVISEEVGLQLEKATIADLGRAKKVQISKENTTIIDGAGDTAAIESRIKQIKAQIEETSSDYDREKLQERVAKLAGGVAVIKVGASTEMEMKEKKARVEDALHATRAAVEEGVVPGGGVALIRALAAVTGLKGDNEDQNHGITIALRAMEAPLREIVTNAGEEPSVILNKVKEGKGSYGYNAANGEYGDMLEFGILDPTKVTRTALQNAASIAGLMITTEAMVGELPKKDEPAMPA----GGMGDMGGMF
MAQKRVKKFKIYRYDPDSGKTPRVDTYEIDLDDAPMVLDALIKIKNEVDTTLTFRRSCREGICGSCSMNIDGTNTLACLKPIEDVEGEVKIYPLPHMPVIKDLVPDLSTPYAQLASIEPWLQTES--PPDTERRQSPEEREKLDGLWECVLCFCCSTSCPSYWWNGDYLGPAVLLQAYRWIADSRDEKTGERLDALEDPFRLYRCHTIMNCTKTCPKHLNPAKAIAEIKKMMVMRR--------MAAKEVKFSSEARTKMLRGVDILADAVKVTLGPKGRNVVIEKSFGAPRITKDGVSVAKEIELSDKFENMGAQMVREVASKTNDVAGDGTTTATVLAQAIVREGNKSVAAGMNPMDLKRGIDLAVAAVVEDLKKRSKKIATSAEVAQVGTISANGEREIGEMIAKAMEKVGNEGVITVEEAKSLETELEVVEGMQFDRGYLSPYFVTNADKMNAELESPFILLHEKKLSSLQPMLPVLEAVVQSGKPLLIIAEDVEGEALATLVVNKLRGGLKVAAVKAPGFGDRRKAMLEDIAILTGGQVISEDIGIKLETVSLEMLGKAKRVLITKEETTIVDGAGKKKDIEGRVTQIRAQIEETSSDYDREKLQERLAKLAGGVAVIRVGGASEVEVKERKDRVDDAMHATRAAVEEGVVPGGGVALLHALKVLDKVKPGNDDQRVGVDIVRRAIQAPAKQIAANAGMDGGVVVGKLLESTSSWGFDAQTGEYKDLVKAGIIDPTKVVRTALQDAASVASLLITTEAMVADKPEKKAPAAP--D-MGGMGGMGGMF
MVQNNVREFRIYRWNPDDGANPHVDSYFIDLDDGPMVLDALIKIKNEVDPSLTFRRSCREGICGSCAMNIDGSNTLACTKGIEDVKGAVKIYPLPHMEVIKDLVPDLTNFYAQHRSIEPWLKTAT--EPEKEWLQSHSDREKLDGLYECILCACCSTSCPSYWWNGDYLGPAVLLQAYRWLIDSRDEATGERLDNLEDPFRLYRCHTIMNCAQTCPKGLNPAKAIAEIKKMMVERR-------VMAAKEVKFSADAREKLLRGVDILANAVKVTLGPKGRNVVIEKSFGAPRITKDGVSVAKEIELEDKFENLGAQLLREVASKTNDKAGDGTTTATVLAQSIVKEGAKAVAAGMNPMDLKRGIDLAVTEAVKDLEKRSKKIKTSEEVAQVGTISANGEKEIGQMIASAMQKVGNEGVITVEEAKTAETELEVVEGMQFDRGYLSPYFITNAEKMVTELDDPYILLHEKKLSNLQSILPVLEAVVQSGKPLLIISEDVEGEALATLVVNKLRGGLKVAAVKAPGFGDRRKAMLEDIAILTAGQVISEDLGIKLENVTLAMLGRAKKVTISKENTTIVDGNGKKKEIEGRVAQIKAQIEETSSDYDREKLQERLAKLAGGVAVIRVGGSTEVEVKERKDRVDDALNATRAAVEEGIVPGGGSALLRAKKAVEKLKSDNSDIEAGIKIVLRALEAPIRQIAENSGVEGSIVVSKVLENKDTFGFDAQNEEFVDLVLAGIIDPTKVVRTALQDAASVASLIVTTEALIADLPKRDSGAMP------GGGGMGGMF
M--TRVKRLRIYRYDPGSDRGPHIDTYTIDRDKGPMLLDALIKIKNEVDPTLTFRRSCREGICGSCAMNIDGTNWLACIRSLDEISDPATVYPLNNMDVVKDLVGDQSHALAQYTSIKPWLRSNT--PPTSERLQSPEERKKLDGDYECILCFCCTSGCPSHWWNGDFLGPAVLLQAHRWLVDSRDDATEERLDDLEDPFKLYRCHTILNCTRTCPKGLNPGKKIAEIKLMMQQRC-------GMAAKEVRFGEDARARMLKGVNTLANAVKVTLGPKGRNVVLEKSFGAPTITKDGVSVAKEIELADRYENLGAQIVKEAASKTSDVAGDGTTTATVLAQAFIQEGLKAVAAGINPMDLKRGIDKAVAAAVGELKKMSNPTANDKEIAQVGTISANSDANIGDIIATAMKKVGKEGVITVEEGSGLENELDVVEGMQFDRGYLSPYFINNQQSQQVELDDPYILIHDKKVSNVRELLPVLEAVAKAGKPLLIVAEEVEGEALATLVVNTIRGIVKVAAVKAPGFGDRRKAILEDIAILTNGQVVSEEVGLSLEKTTIADLGRAKRIVITKENTTIIDGAGEAEKIQSRIAQVKAQIEETSSDYDKEKLQERVAKLAGGVAVIKVGAGTEIEMKEKKARVEDALHATRAAVEEGVVPGGGVALIRALKAVEGLKGDNTDQDLGIAITRRALEAPLRAIVANAGEEPSVILNKVKEGKGNFGYNAATGEFGDMVAMGILDPTKVTRTALQHASSVAGLAITTEAIIAELPKKDEGHSHGMG--GGMGGMGGMF
MAQKKVRSFKIYRYDPDTGANPRVDTYDIDMAAGPMVLDALIKIKNEIDPTLTFRRSCREGICGSCAMNIDGTNTLACTKGCDEISGDVKIYPLPHMPVVKDLVPDLTHFYAQLASVEPWLKTDS--APTRERLQSEEERAKLDGLYECILCACCSTSCPSYWWNGDYLGPAILLQAYRWLADSRDEATGDRLDALEDPFKLYRCHTIMNCTKTCPKGLNPAKAIAETKKMLVERQ-------GMAAKDVKFGDDARSRMVQGVNVLANAVKVTLGPKGRNVVLDKSFGAPTVTKDGVSVAKEIELADKFQNMGAQLVKEVASKTSDAAGDGTTTATVLAQAIVNEGLKSVTAGVDPMDIKRGIDKAVEAVTAELKKFSVPCKDRKAIAQVGTVSANADDAIGAIIADAMDKVGKEGVITVEEGKGLENELDVVEGMQFDRGYLSPYFINNAQSQTVELDSPLILITEKKISNIRDLLPILEGVAKQGRPLLIISEDVEGEALATLVVNNLRGILKVAAVKAPGFGDRRKEMLKDIATLTGGTVIAEEVGLSLEKATIQDLGHAKKVQIDKENTTIVDGAGEKSQIEARVLEIRKQVEVATSDYDREKLQERLAKLAGGVAVIKVGAATEVEMKEKKARVEDALHATRAAVEEGIVPGGGVALVRASKALDGLKGSNEDQTIGINILRRAIQEPLRQITKNSGDEPSVVLNKVLEGTGAYGYNAANGNYGDMIEFGIIDPTKVTRLALQNSASVAGLLLTTEAMVAEAPKKDAPAAPDMGGMGGMGGM-G-F
MAEKRTRTFKIYRWNPDSGETPSTDTYEIDLDKGPMVLDALIKIKNEIDPTLTFRRSCREGICGSCAMNIDGTNTLACTRAIDDCKSEVPIYPLPHMSVVKDLVPDLTHFYAQYASIQPWIRTQS--APPRERLQSPEDRDKLDGLYECILCACCSTSCPSYWWNGEYLGPAILLQAYRWIIDSRDEDTGARLDDLEDPFKLYRCHTIMNCARTCPKGLNPAKAIGEIKRLMLVRH-------GMAAKEIRFGEDARTKMVRGVNVLANAVKATLGPKGRNVVLEKSFGAPTITKDGVSVAKEIELADKFENMGAQMVKEVASKTSDNAGDGTTTATVLAQAFIREGSKAVAAGMNPMDLKRGIDKAVQAAVAELKNLSKPTADDKAIAQVGTISANSDESIGTIIADAMKKVGKEGVITVEEGSGLENELDVVEGMQFDRGYLSPYFVNNQQSQTADLDDPFILLHDKKISNVRDLLPVLEGVAKAGKPLLIVAEEVEGEALATLVVNTIRGIVKVVAVKAPGFGDRRKAMLEDMAVLTGGTVISEEVGLSLEKATINDLGRAKKVQVSKENTTIIDGAGDTGSIESRIKQIKAQIEETSSDYDREKLQERVAKLAGGVAVIKVGASTEIEMKEKKARVEDALHATRAAVEEGVVPGGGVALIRALAAISDIKGANEDQNHGIAIALRAMEAPLREIVTNAGEEPSVIVNNVKGGTGNYGYNAANGEYGDMVEFGILDPTKVTRTALQNAASIAGLMITTEAMVAELPKKEEPAMPP-G--GGMGGMGGMF
MVETRLKEFRVYRWNPDDEANPRMDTFSVDLDDGPMVLDALLWIKNKIDPTLAFRRSCREGICGSCAMNIDGVNTLACTKDIAEIKGPVRISPLPHQPVAKDLVPDLTNFFAQHALVQPWLQTET--APEKEWKQSREDRELLDGLYECILCACCSTSCPEYWWNPDYLGPAALLHAYRWVIDSRDEATGERLDLLEDPFRLFRCVTILNCSKACPKGLNPAKAIAELKKLMVERQ-------TMAAKDVRFSTEARDKMLRGVDILANAVKVTLGPKGRNVVIEKSFGAPRITKDGVTVAKEIELEDKFENMGAQMVREVAAKTNDLAGDGTTTATVLAQAIVKEGAKSVAAGMNPMDLKRGIDIAVAAVVKDIEKRAKKVGSSAEVAQVGTISANGDTAVGEMIAGAMQKVGNEGVITVEEAKALDTELEVVEGMQFDRGYLSPYFITNAEKMTAELEDAYVLLHEKKLSGLQAMLPVLEAVVQSSKPLVIIAEDVEGEALATLVVNKLRGGLKVAAVKAPGFGDRRKAMLEDIATLTGGQVISEDLGIKLENVSIQMLGRAKKIIIEKEKTTIVDGQGDKAAIEARVGQIKAQIEETSSDYDREKLQERLAKLAGGVAVIRVGGATEIEVKEKKDRVEDALNATRAAVEEGIVPGGGVALLLAKNSVGKITNDNADVQAGINIVLKALEAPIRQIADNAGVEGSIVVGKILENKETFGFDAQTEQYVDLVEKGIIDPAKVVRTALQDAGSVAGLLVTTEAMVAELPKKAAPMMP------PGGGMGGMF
MATGRTKKFKVYRYDPDSGENPRYDTFDIDLDDGPMVLDALIKMKSEQDSTLTFRRSCREGICGSCSMNINGRNGLACTTAIEDCKGEVRITPLPHMDVIKDLVPDFSHFYAQYASIRPWLQTVT--VPSKERLQSPADRAKLDGLYECILCACCSTSCPSYWWNSDFLGPAILLQAYRWLADSRDEMTGERLDELEDPFRLYRCHTIMNCANVCPKGLNPARAIAEIKKMQVERH-------VMAAKDVKFGRDARERILRGVDILADAVKVTLGPKGRNVVIDKSFGAPRITKDGVTVAKEIELKDKFENMGAQMVKEVASKTNDIAGDGTTTATVLAQAIVREGMKSVAAGMNPMDLKRGIDLAVTKVVESLKARSKPVAGTNEIAQVGTISANGEKEIGEMIAQAMEKVGKEGVITVEEAKGMESELDVVEGMQFDRGYLSPYFITNPDKMTVELDNPYILIHEKKLSNLQAMLPILEAVVQTGRPLLIIAEDIEGEALATLVVNKLRGGLKVAAVKAPGFGDRRKAMLEDIAILSKGEMVSEDLGIKLESVTLGMLGQAKRVSIDKDNTTIVDGAGEADAIKARVEAIRSQIENTTSDYDREKLQERLAKLAGGVAVIKIGGASEVEVKEKKDRVDDALHATRAAVEEGIVPGGGTALLYATRALEGMTGLNDDQTRGIDIIRKALYAPVRQIAQNAGHDGAVVSGKLLDGNETLGFNASTDVYENLVAAGVIDPTKVVRAALQDAASVAGLLITTEAAICDAPEDKSSGMP--GGMGGMGGMGGMF
MAQAAVKKFKVYRYDPDSGQNPRFDTFEIDTEKGPMVLDALIKMKSEQDSSLTFRRSCREGICGSCSMNMNGKNGLACTTAIEDLKGDITITPLPSMDVIKDLVPDFTHFYAQYASIEPWLKTKT--TPSKERLQSPAEREKLDGLYECILCACCSTSCPSYWWNSDFLGPAILLQAYRWLADSRDEMTGERLDELEDPFRLYRCHTIMNCANACPKGLSPARAIAEIKKLEAERQ-------VMAAKEVRFASDARDRMLRGVDMLANAVKVTLGPKGRNVVIDKSFGAPRITKDGVTVAKEIELKDKFENMGARMIREVASKANDTAGDGTTTATVLAQAIVREGAKAVAAGMNPMDLKRGIDLAVDAVVKNLESHAKTVSANSEIVQVATISANGDREVGKILAEAMDKVGNEGVITVEEAKSLATELEVVEGMQFDRGYLSPYFITNAEKLKVELDDPYILLHEKKLSNLQALVPLLEKVVQSGKPLLIVAEDVEGEALATLVVNKLRGGLKVAAVKAPGFGDRRKAMLEDIAVLTGGNVISEELGTKLENVTVSMLGRAKKVVIDKDNTTIVDGAGTKADIDGRVAQIRQQIETTTSDYDREKLQERLAKLAGGVAVIRVGGATEVEVKEKKDRVDDALHATRAALEEGILPGGGVPLLRAIKVLDGIKAANDDQQSGIDIVRRALRAPARQIADNAGDDGSLVVGKLLESDYNWGYNAATGLYQDLAQAGVIDPAKVVRTALQDAASVASLVITTEALVAELPKEEAAAVP------------AMS
MATKNVKAFKIYRFDPDTGENPRYDTYEVDLDKGPMVLDALIKIKNETDTTLTFRRSCREGICGSCAMNIDGMNTLACLKPIEEVKKDVRITPLPHMPVVKDLVPDLSQIYAQLRSVEPWLKSDT--PPDGERLQSKEERAKLDGLWECILCFCCSTSCPSYWWNGDYLGPAVLLQAYRWIADSRDEATGERLDNLEDPFRLYRCHTIMNCTATCPKGLNPAKAIGSIKQMLVERQ-------GMAAKDVKFGAGARDKLLRGVDILADAVKVTLGPKGRNVVIDKSFGAPRITKDGVTVAKEIELADKFENLGAQLVREVASKQNDLAGDGTTTATVLAQAIIREGAKSVAAGLNPMDLKRGVDKAVALVVEELSAQTRKITTSAEVAQVGTLSANGEAEIGQMIAEAMEKVGNEGVITVEEAKGIQTELDVVEGMQFDRGYVSPYFITNAEKMIAELENPYILINEKKLSTLQPLLPLLESVVQSGRPLVIVAEDVEGEALATLVVNKLRGGLKIAAVKAPGFGDRRKAMLEDIAILTGGQVISEDLGIKLETVTLDMLGQAKTIRIEKENTTIVDGAGEKADIQGRVEQIKAQIEETTSDYDREKLQERLAKLAGGVAVIRVGGSTEVEVKERKDRVDDALHATRAAVEEGIVPGGGVALLRASQKLVGVKADNNDQQVGIEIVRRAIQVPLKQIAENAGVDGAVVAGDVLRNDYTFGYDAQSGEFKDLVAAGIIDPTKVVRTALQDAASVASLLITTEALIVERPEKKAA--------GG-PGMGDMF
MA--EFLTVDIWRG----GAEGQLQRFDVPRSDNQTVLDVVTHVQKVLEPSLAYRFACRVGMCGSCAMMVNGKARWTCRTHVKKVDGRLTLEPLANLPRIRDLVADLAPFFDKWQAAGGQFKPQALGDD-AIVPPSGAARRQADEAIECIGCAVCYASCDVVAGQPDYLGPAALNRAWTLMNDGRDGAQDERLKAVSGAGGCQNCHTQQGCRDACPKGLNPTRSIAGLKRMSLMALIE-----LM-SKELRFSEEARGLILKGVNALANAVKVTLGPKGRNVVIEKSFGAPLITKDGVTVAKEIELENKFENMGAQMVKEVASKTNEDAGDGTTTATVLAQAIFREGSKIVTAGHNPMSVKRGIDKAVKTVVEELSKMQKAVKGKKEIAQVGTISANNDTEIGDMIAEAMDKVGREGVITVEESKTALTELAVVEGMQFDRGYTSPYFITNSERMEAVLENAKILICDKKISSMKDMLGILESVAKAGTPLLIIAEDVDGEALATLVVNKLRGTLHVCAVKAPGFGDRRKAMLEDIATLTGGTVVSEEMGRKLEQATLHDLGDAKRVVIDKDNTTIIDGGGKKSEIEARVGQIRNEIDNTTSDYDKEKLKERLAKLAGGVAVIHVGAPSEVEMKEKKARVEDALNATRAAVEEGIVTGGGTALLRASQKID-LKKYTDEEKWGASIIKRACEEPIRQIAGNAGLDGAIVIDRVLNSDSSYGFNAHTEEYTDLMKAGVIDPVKVVRCALENASSVSSLMLTTETMIAEAPKKEEAGHPG-AGMGGMGGM-GMM
MQQINTLQVTVQRGT---HDAPQDEIFQVPAYENQTILDVVSWIQHYADPSLTYRFACRVGMCGSCAMMVNGEPRWACRTHVNKVKNKMHIAPLRNLPVIKDLAVDMDPFFDKWIQAEGKHHPTQRNDP-APVQPETAARVEANAGIECINCSICYAACDTVAGNPDYLGPAALQRAWTVFNDAKNESKQVILDAVSGASGCHNCHSMGSCTHYCPNDLDPMSAISGLKRETAKAFFK-----AMSAKDVKFGTDSRDRMLRGVNTLANAVKVTLGPKGRNVVIDKSYGAPRITKDGVTVAKEIELADPFENMGAQLVKDVASRTNDEAGDGTTTATVLAQAIVKEGMKSVAAGMNPMDLKRGIDKAVAAVIAEVKTMSRPVGDTAEIAKVGTISANGEAAIGQQIADAMAKVGNEGVITVEENKGLETETEVVEGMQFDRGYLSPYFVTDPAKMTANLEDCVILLHEKKLTSLAPMVPLLEAVMQAGKQLLVIAEDIDGEALATLVVNNLRGSLKVVGVKAPGFGDRRKAMLQDLAVLTGGQVITDELGIKLESVTMDMLGDAKKITITKDTTTIIDGAGEKAAIAARVTQIRAQIEETTSDYDKEKLQERLAKLAGGVAVIKVGGATEIEVKERKDRVDDALNATRAAVEEGVVPGGGVALVHAGKVLEGLKGDNADQAAGIAIIRKALQAPLRQIAENAGVDGSVVAGKIVENTKTFGYDAQSEQYGDMLKAGVIDPTKVVRIALEYAASVAGLLITTEAMVADKPSKSGG-MP--D----MGGMGGMM
MVQKNVKRFRVYRWSPDDTANPRIDTYEVDLDKGPMVLDALIKIKNEIDQTLTFRRSCREGICGSCAMNIDGANTLACTKGIDECKGDVKIYPLPHMPVIKDLVPDLTNFYAQHAFIEPWLQTKS--EPEKEWRQSHEDREKLDGLYECILCACCSTSCPSYWWNGDYLGPAALLQAYRWLIDSRDEATGERLDELEDPFRLYRCHTIMNCAKTCPKGLNPAKAIAEIKKMMVERQ-------AM-AKEVKFGRTAREKMLRGVDILADAVKVTLGPKGRNVVIEKSFGSPRTTKDGVTVAKEIELEDKFENMGAQMVKEVASKTNDTAGDGTTTATVLTQAIVREGAKSVAAGMNPMDLKRGIEIAVRTAVEDITKRSKKVKSNDEVAQVGTISANGESEIGAMIAQAMSRVGNEGVITVEEAKSLDTELDVVEGMQFDRGYLSPYFITNADKMVVELDEPLILLHEKKLTSLQPMLPVLEAVVQSGRPLLIIAEDIEGEALATLVVNKLRGGLKVAAVKAPGFGDRRKAMLEDLAVLSGGQVISEDLGIKLESVTLDMLGKAKRVSITKDDTTIVDGAGKKKDIEARVAQIKRQIEDTTSDYDKEKLQERLAKLAGGVAVIKVGGATEAEVKERKDRVDDALNATRAAVEEGIVPGGGTALLMASKAVGKLVEDNRDIQAGINIIRRALEAPIRQIVENAGVEGSIVVQKVLESKANFGFDAQKEEYCDLVAAGIIDPTKVVRTALQDAASIAGLLITTEAMIADAPKKDNGAMP--GGMGGMGGMGGMF
MT-SDVLKVTIERG------QDGMDVFEVPAYDSQTVLDVVSWVQQNADPTLSYRFACRVGMCGSCAMMVNGVPRWTCRTHINKVGNAVTIGPLRNLPVIKDLAVDMDAFFDKWVAAEGVHHGSLRDDP-VPVDEDSAGRVEANAGIECINCSVCYAACDTVAGNTDYLGPAALQRAWTLLNDAKDEGRVAILDAVSGSGGCHNCHSMGSCTAYCPNDLDPMSAIAGLKRETAKTWFR-----RM-AKDVRFDTDARNRMLKGVNTLADAVKVTLGPKGRNVVIDKSFGAPRITKDGVSVAKEIELEDKFENMGAQMVKEVASRTNDEAGDGTTTATVLAQAIIKEGLKSVAAGMNPMDLKRGIDLAVTKVIAEIQGSAREVADSDEVAQVGTISANGEAEIGRQIADAMQKVGNDGVITVEENKGLETETDVVEGMQFDRGYLSPYFVTNPDKMIAELDDCLILLHEKKLSSLQPMVPLLETVIQSGKPLLIIAEDVEGEALATLVVNKLRGGLKIAAVKAPGFGDRRKAMLQDIAILTGGQVIAEDLGMKLESVTMDMLGTAKRLTISKDETTIVDGAGNKPEIEARVAQIRQQIEESTSDYDREKLQERVAKLAGGVAVIKVGGMSEIEVKERKDRVDDALNATRAAVQEGIVVGGGVALVQGGKSLAGLEGENADQNAGIAIVRRALEAPLRQIAENSGVDGSVVAGKIRESDNAFGFNAQTEEYGDLFKFGVIDPAKVVRTALQDAASVAGLLITTEAMVADKPAKEGAGMP--D----MGGMGGMM
MAERNTRTFKIYRWNPDQDSNPRTDTYEVDLDKGPMVLDALIKIKNEIDPTLTFRRSCREGICGSCAMNISGTNTLACTKAIEECKGEVPVYPLPHMDVIKDLVPDLTHFYAQYASIKPWLRTQT--APDRERLQSPQDRKQIDGLYECILCACCSTSCPSYWWNGEYLGPAILLQAYRWIVDSRDEDTGARLDDLEDPFKLYRCHTIMNCTRTCPKGLNPAKAIAEIKKLMLARV-------AMAAKDIRFGEDARARMVRGVNVLANAVKATLGPKGRNVVLEKSYGAPTITKDGVSVAKEIELADKFENMGAQMVKEVASRTSDNAGDGTTTATVLAQAFIREGMKAVAAGMNPMDLKRGIDKAVTAAVAELKNISKPTADDKAIAQVGTISANSDESIGNIIAEAMKKVGKEGVITVEEGSGLDNELDVVEGMQFDRGYLSPYFINNQQSQSADLEDPFILLHDKKISNVRDLLPVLEGVAKAGKPLLIVAEEVEGEALATLVVNTIRGIVKVVAVKAPGFGDRRKAMLEDMAVLTGGTVISEEVGLSLEKATIKDLGRAKKVQVSKENTTIIDGAGDTGSIESRIKQIKAQIEETSSDYDREKLQERVAKLAGGVAVIKVGASTEIEMKEKKARVEDALHATRAAVEEGVVPGGGVALIRAKANLGQIRGINEDQNHGIEIALRAMEAPLREIVTNAGEEPSVILNRVKEGTGNFGYNAATGEFGDMVQFGILDPTKVTRTALQNAASIAGLMITTEAMVAESPKKDEPAMPA-G--GGMGDMGGMF
MTTGGTLAVEIWRG----KDAGQFETYTVPQRANQTVLDVVTWIQRHAEPALAYRFACRVGVCGSCAMTVNGKPRWTCRTHVSKVEGALRIEPLRNLPRLKDLAVDMTPFFEKWQRAQGRFTPTRRNDP-TTVSPQSAGRKAADAGIECINCAVCYSACDVVGWDDGYLGPAALNRAWTLVNDERDGDRAGVLKAASSGGGCHSCHTHGSCVEHCPVGINPTAGIAGLKRWSIVELLG-----LMAAKDVKFSTDARDRMLHGIDILANAVKVTLGPKGRNVILAKSYGAPRITKDGVTVAKEIELSDKFENMGAQMVKEVASRSSDMAGDGTTTATVLAHAIVREGAKAVAAGLNPMDLKRGIDMAVEAVVADIQRVAKKVSTNAEIAQVGTISANDDREIGEMIAKAMAKVGNEGVITIEESKSLQTELDIVDGMQFERGYLSPYFVTNAEKMICELDEPYILLHDKKLPGVQALLPLLEAVVKSGRPLLIVAEDVEGEALATLVVNKLRGGLKVAAVKAPGFGDRRKAMLEDIAILTGGQVISEDLGTKFESVTLDMLGTAKKVRIEKDNTTVIDGGGKKKAIEARCTQIRAQIEETTSDYDKEKLQERVAKLAGGVAIIRVGGATEVELKERKDRVDDAVHATRAAVEEGIVAGGGVTLLYASKQLGSLKSENDDQKAGINIVRRALQAPARQIFVNAGADGSIIVGKLLEQSANHGFDAQSGSYVDMVKAGIIDPAKVVRLALQGAASIAGLLITTEAMVAEKVDKTDT----------MAG-AGMY
MAEKKPRTFKIYRWSPDDGQNPRMDTFEVDMASGPMVLDALLKIKNEIDSTLTLRRSCREGICGSCAMNIDGTNTLACTKAIDDCGGEVSIYPLPHMPVVKDLVPDLTHFYAQFASIKPWLRTQS--APSAERLQSPEDRKKLDGLYECILCACCSTSCPSYWWNGDYLGPAILLQAYRWIADSRDEDTGERLDDLEDPFKLYRCHTIMNCARTCPKGLNPAKAIAEIKKLIVERR-------AMAAKEVRFGEDARARLLKGVNTLANAVKVTLGPKGRNVVLEKSFGAPTITKDGVSVAKEIELTDKLENLGAQIVKEAASKTSDIAGDGTTTATVLAQAFIREGMKAVAAGMNPMDLKRGIDKAVIAAVGELKNLSKPTADDKAIAQVGTISANSDSNIGDIIAEAMKKVGKEGVITVEEGSGLDNELDVVEGMQFDRGYLSPYFINNQQSQQVELEDPYILLHDKKVSNVRDLLPVLEAVAKAGKPLLIVAEEVEGEALATLVVNTIRGIVKVAAVKAPGFGDRRKAMLEDMAVLTSGQVISEEVGLQLEKATVNDLGRAKRVVITKENTTIIDGAGEADKIQTRIGQIKAQIEETSSDYDREKLQERVAKLAGGVAVIKVGAATEVEMKEKKARVEDALHATRAAVEEGVVPGGGVALIRALVAVEGLTGDNVDQNHGIAITRRALEAPLREIVSNAGEEASVVLNKVKEGKGNFGYNAATGEFGDMIEFGILDPTKVTRSALQNASSVAGLAITTEAVVAEVPKDDSGESAGMGGMGGMGGMGGMM
MSYESELTVSLWRG----AQHGRYETYKVPLRENQTVLDVVTFVQRHLDPTLSYRFACRVGMCGSCAMTVNGRPRWTCRTHVSSVSGRLEIGPLQNLPVIKDLAADMRVFFEKWQQAKGAFVPSRRNDD-APIKPDSAARIAADAAIECINCGICYAACDTVRWNSDYLGPAALNRAWTLVNDERDSATTQRLQAVAASGGCHACHSHQSCQELCPQRLNPTASIAALKRRTTWAYLK-----IMSAKELIFGTDARAKILEGVDVVANAVKVTLGPKGRNVVIEKSFGAPRITKDGVTVAKEIELSDKFQNLGAQMVKEVASKTNDTAGDGTTTSTLLAQSIVREGVKSVAAGINPMDLKRGIDLAVEALVLELGKMSKKISAKEEIAQVATISANGDSEIGNKIAEAVQKVGPDSPITVEEAKGLEFEVNVVEGMNFDRGYLSPYFITNGEKMTVEMENALILLFEKKISNLQPMVPLLESVVQQGRPLLIIAEDVEGEALAALVVNKLRGGLKIAAVKAPGFGDRRKSIMEDIAVLTGGQLISEDLGMKLETVGVKQLGQAKKIIIDKENTTIVDGAGKSADVKARCASIKAQIEETTSDYDREKLQERLAKLSGGVAIIKVGGTTEVEVKEKKDRVDDALAATRAAMQEGIVAGGGSALLYAGRVLAKLKGENEDQTTGINIIKKVVQTPLRQIAENAGFDGAVVANEVLSKAATYGYDAQNNKYGDMFKAGIVDPAKVVRCALQDSASVAGLLITTEAAIIEKKEETPHGMP-----GGMGGMGG-F
MAEKRVRSFSIYRWSPDDDANPRMDTYEVDLDAGPMVLDALIKIKNEIDPTLTFRRSCREGICGSCAMNIDGTNTLACLKPIEEVKATVKINPLPHMPVVKDLVPDLTQAYAQYRSVEPWMQAET--APPAERLQSKEERAQLDGLWECILCFCCTTSCPSYWWNGDYLGPATLLQAYRWIADSRDEATGERLDALQDPFKLYRCHTIMNCTQTCPKGLNPAKAIASIKQKMVERQ-------GMAAKDVRFGGDARQRMLRGVDILADAVKVTLGPKGRNVVLDKSFGAPRITKDGVTVAKEIELSDKFENMGAQMVREVASKTNDTAGDGTTTATVLAQAIVREGAKAVAAGMNPMDLKRGIDKAVIAIVEELKKRTKKITTPSETAQVGTISANGEHEIGKMISEAMQKVGNEGVITVEEAKGIQTELDVVEGMQFDRGYVSPYFITNAEKMIAELDQPYILIHEKKLSGLQPLLPLLESVVQSGRPLLIIAEDVEGEALATLVVNKLRGGLKIAAVKAPGFGDRRKAMLEDIAILTGGQVISEDLGIKLETVTLNMLGRAKRVLIEKENTTIVEGSGKKDDIKGRCNQIRAQIEETTSDYDREKLQERLAKLAGGVAVIRVGGASEIEVKERKDRVDDALHATRAAVEEGIVPGGGVALARSSLVLAKLKGDNDDQRFGIEIVRKALQAPLRQIAENAGEDGAVIAGKVLDNDYSWGFDAQNAEFKDMVKAGIIDPTKVVRTALQDAASVSGLLVTTEAMIAEKPEKKGP-PP--G-----GGMGDMF
M--MRKLQFEIFRYNPQDNSIPHTQIYYLDETENMTLFIALNQIREEQDPSLQFDFCCRAGICGACGMVINGWPGLACHTKTKDLPHEITLLPLPVFKLIGDLSVDTGVWFRAMNKIESWVHTYRFDPEELEERMENTIAEEIYELDRCIECGCCVATCGTARIREDFMGAVALNRIARFVLDPRDQRTKEYFDIIGTDKGIFGCMGLLACEDVCPKGLPLQDQLGFLRRKMGLEAVKHL----MAAKEVRFSDDARQQMIKGVGILANAVKITLGPKGRNVVLEKSFGAPTVTKDGVSVAKEIELENKFENMGAQMIKEVASQTSDAAGDGTTTATVLAQSILTEGMKAVAAGMNPMDLKRGIDKAVSSAVKELKKLSKPCTDDKAIAQVGTISANADEAIGNIIAKAMGKVGKEGVITVEEGSALENELDVVEGMQFDRGYLSPYFVNNQQTMTTELDNPLILLHDKKISNIRDMLPILEGVAKANKPLLIIAEDVEGEALATLVVNTIRGVVKVAAVKAPGFGDRRKGMLQDIAILTGGQVISEEVGLSLEKANLEDLGSAKRVIITKENTTIIDGAGKQEEIQARVDQIRAQIEEATSDYDREKLQERVAKLAGGVAVIKVGAATEVEMKEKKARVEDALHSTRAAVEEGVVPGGGVALVRTLKVIKDTQGANPEQDMGIKIALRAMEEPLRQIVKNAGGEASVILNQVAGGEGNYGYNAATDEFGDLVEMGILDPTKVARSALQNAASIAGLMITTEAMVAELPKKEVSTQPRLSPLWGFLRWRANP
MVEKNVRKFKIYRYNPDDTDNPRLDTFEVDMDTGPMVLDALIKIKNEIDPTLTFRRSCREGICGSCSMNIDGTNTLACTKEISAIKGDVKIYPLPHMQVIKDLVPDLNMFYAQYESIEPWLKTDT--NPQRERLQSPEDRAKLDGPADCILCACCSASCPSYWWNGDYLGPAILLQAHRWIEDSRDEYTGERLDALEDPFKLYRCHTILNCTNTCPKGLNPAEAISSIKRKIAERK-------VMAAKQVEYSTKARELMLQGVDVVADTVKVTLGPRGRNVVIEKSFGAPEITKDGVKVAKSIDLSNKLQNLGAQFIKSVASKTADIAGDGTTTATVLAQAIAKEGNKYVAAGMNPMDLKRGIDIAVAAVIEEVQKKSKKISSQEEIAQVGTISANGDKEVGVKIAEAMKKVGNEGVITVEENKSLGFDVEFTDGMDFDRGYLSPYFVTNAEKMIVELDNPYILLFDKKLSGLQQMLPLLEAVVQSGRPLLIIAEDVEGEALATLVVNKLRGGLKVAAVKAPGFGDRRKAMLEDIAILTGGQVISDELGIKLESVTLNMLGKAKRISISKENTTIVDGAGNKVDIDARCSQIKAHIEETSSDYDKEKLQERLAKLAGGVAVLKVGGATEVEVKERKDRVDDALNATRAAVQEGIVPGGGITLFYAARVLETLKADNDDIKAGINIVKRALQAPLRQIVHNSGIDGAIVVGKLTESKDKFGFDAQKLEYVDMIKTGIIDPTKVVRTALQDAASVASLLITTEALIADKPDEGGNKA------GGMGGMGDMF
MVQKNLREYRIYRWNPDDGRNPRVDTYYVDVDDGPMVLDGLIYIKNKIDPTLTFRRSCREGICGSCAMNIDGTNTLACTKGMDEVAGVVKIYPLPHMPVVKDLVPDLTRFYAQHRSIEPWLQTVS--APEKEWRQSQEDRAKLDGLYECILCACCSTSCPSYWWNGDYLGPAILLQAYRWLIDSRDEATGERLDNLEDPFRLYRCHTIMNCSQACPKGLNPAKAIAEIKKMMVERR-------VMAAKDVKFGTDAREKMLRGVDILANAVKVTLGPKGRNVVLDKAFGAPRITKDGVSVAKEIELEDKFENMGAQMVREVASKTNDVAGDGTTTATVLAQSIVKEGAKAVAAGMNPMDLKRGIDLAAAEAVKYLVANSKTITTSEEVAQVGTISANGDTQVGKDIAEAMQKVGNEGVITVEEAKSLETELEVVEGMQFDRGYLSPYFVTNAEKMLAELEKPYILLHEKKLSNLQAMLPILESVVQSGRPLLIVAEDVEGEALATLVVNKLRGGLKIAAVKAPGFGDRRKAMLEDIAILTGGTVISEDLGIKLENVTLDMLGKAEKVSISKENTTIVDGAGAKEDIQGRVAQIKAQIEETTSDYDREKLQERLAKLAGGVAVIRVGGATEIEVKEKKDRVDDALNATRAAVEEGIVPGGGTALLRAKSAVEKLTSDNADIQAGIKIVLRALESPIRQIVENAGVEGSIVVGKIQENNPSFGFDAQSETYVNMIQAGIIDPTKVVRTALQDAASVAGLLITTGAMVAELPKKEA--MP--A--GGMGGMGGMF
MAKANTTAFRIYRWNPDDGQNPRVDTYHVDRDDGPMVLDALIYIKNNIDPTLTFRRSCREGICGSCAMNIDGANTLACTKGIDECKGDVRIYPLPHMPVVKDLVPDLTRFYAQHASIEPWLKTTT--EPEKEWRQSREDREKLDGLYECILCACCSTSCPSYWWNGDYLGPAVLLQAYRWLIDSRDEATGDRLDDLEDPFRLYRCHTIMNCANVCPKGLNPAKAIAEIKQMMVTRQ-------LMAAKDVKFSADAREKMLRGVDILANAVKVTLGPKGRNVVIEKSFGAPRITKDGVTVAKEIELEDKFENMGAQMVREVASKTSDIAGDGTTTATVLAQAIVKEGAKSVAAGMNPMDLKRGIDMAVEAIVADLRKNARKISSNDEIAQVGTISANGDTEIGRFLAEAMQKVGNEGVITVEEAKSLATELDVVEGMQFDRGYLSPYFVTNAEKMRAELEDPYILIHEKKLSSLNELLPVLEAVVQSTKPLLIVAEDVEGEALATLVVNKLRGGLKVAAVKAPGFGDRRKAMLQDIAILTGGTAISEDLGIKLENVTLNMLGRAKKVVIEKENTTIVDGAGSRADIEARVQQIKAQIEETTSDYDREKLQERLAKLAGGVAVIRVGGATEVEVKEKKDRVDDAMHATKAAVEEGVLPGGGVALLRSVKALDGLTPANDDQRTGIEIVRRAIQAPARQIAVNAGEDGSLIVGKVLEKDYAFGFDAQGGEYGDMFKKGIIDPAKVVRTALQDAASVAALLITTEAMVAEKPKKEAAAMP-----GG-GGMGGMF
MVEKNVKTFRIYRYDPDSGQNPRLDTFEIDLDAGPMVLDALLKIKNEIDSTLTLRRSCREGICGSCSMNIDGTNTLACLKPIADITGDVKIYPLPHMPVVKDLVPDLTHVYAQYASIEPWMQADT-FPPNGERLQSPEDREKLDGLWECILCFCCSTSCPSYWWNGDYLGPAVLLQAARWINDSRDEATGKRLDALEDPFKLYRCHTIMNCTNTCPKGLNPAKAIADIKKKIIERS-------LMAAKDVKFSTDARDRLLRGVDIMANAVKVTLGPKGRNVIIDKSFGAPRITKDGVSVAKEIELKDKFENMGAQMLREVASKTADLAGDGTTTATVLAQSIVREGVKAVAAGMNPMDLKRGIDLAVNAVVEDIKTRSKKITTSEEVAQVGTISANGEKEIGDMIAKAMEKVTKEGVITVEEAKGLTTELDVVEGMQFDRGYLSPYFVTNGEKMVAELESPLILLHEKKLSTLQPLLPVLEAVVQSGKPLMIVAEDIEGEALATLVVNKLRGGLKVAAVKAPGFGDRRKAMLEDIAILTGGTVISEDIGIKLENVTVQMLGTAKRVTISKEETTIVDGAGSKDEIEKRCKQIRAQIEETTSDYDREKLQERLAKLSGGVAVIRVGGGSEVEVKERKDRVDDALHATRAAVEEGTVAGGGVALLYSTRALASLKGVNEDQNVGIEIVRRALQAPVRQIAENAGTDGAVVAGKLLEQKVNFGFNAQTGEYVDMIKAGIIDPTKVVRAALQDAASVTGLLITTEAMVAEIPEKKEA-GG--G-MGGMGGMGDMF
MAQGKARNFKVYRYDPDSGENPRYDVFEIDLDAGPMVLDALIKMKNEMDPSLTFRRSCREGICGSCAMNINGRNGLACTTAIEDCSGEIRITPLPHMDVIKDLVPDFTHFYAQYASIRPWLQTVT--TPSKERLQSPEDRNKLDGLYECILCACCSTSCPSYWWNSDFLGPAILLQAYRWLADSRDEMTGERLDELEDPFRLYRCHTIMNCANVCPKGLSPAKAIAEIKKMEAERL-------VMAAKEVKFASDARDRMLRGVDTLANAVKVTLGPKGRNVVIEKSFGAPRITKDGVTVAKEIELKDKFENMGAQMLREVASKQNDKAGDGTTTATVLAQAIVREGAKAVAAGMNPMDLKRGIDLAVGTVVKDLENHAKKVSANSEIAQVATISANGDETVGRILAEAMEKVGNEGVITVEEAKSLETELETVEGMQFDRGYLSPYFVTNAEKLKVELEDPYILIHEKKLSNLQAMIPLLEQVVQSGKPLLIIAEDVEGEALATLVVNKLRGGLKVAAVKAPGFGDRRKAMLEDIAILTAGNVVSEELGTKLENVTIGMLGRAKKVIIDKDNTTIVDGAGARADIDARVSQIRAQIETTTSDYDREKLQERVAKLAGGVAVIRVGGATEVEVKERKDRVDDALHATRAAVEEGILPGGGIALLRALKSLDGLKAANDDQQSGIDIVRRALRAPARQIAENAGEDGAYIVGKLLEGDYNHGFNAATGEYEDLVKSGVIDPAKVVRTALQDAASVASLLITTEALVAELPKEDTAAMP------------AMF
M--SRRLTFDIFRYNPNDKSRPRTERFTLDETEGMTLFIALNQIRDEQAPSLAFDFVCRAGVCGSCGMLINGRPGLACRTLTAALPDTITLMPLPAFELIADLSVNTGKWMRGMSRLETWVHLEQPEIDALELAMEPEQAEAIYELDRCIECGCCISACATARMHPEFAGAVGLNKIARFRADPRDRRAPDYYQLVGDDQGVFGCMGLLGCHDLCPKKLPLQTQIAHLRRGMLKSALG-----SMPAKELRFGDDARLRMAHGASLLARAVKATLGPRGRNVVMDKAFGGPAVTKDGVSVAKEIELEDKFENMGAQMVKEVAAKTSEIAGDGTTTATVLAQAIFDEGLKSVAAGMNPMDLKRGIDKAVDAAVEELKQLSTPCQDSTAIAQVGTVSANGDEEIGGLIASAMEKVGKEGVITVEEGSGLANELEVVEGMQFDRGYLSPYFVNKAEDMSAELEEAYVLLCDKKLSNIRDMLPLLESVAKAGKPLLVVAEDVEGEALATLVVNTVRGIIKTVAVKAPGFGDRRKAMLQDIAVVTGGQVISEETGLTLEKATLDELGSARRIIVTKDTTTLVGGNGDPQAIDARIKQIRREIDDATSDYDKEKLQERLAKLAGGVAELKVGAATETAMKEKKDRVEDAMHATRAAVEEGVVPGGGVALVRVMQAVQGLKGDNADQDIGIRIVLRAMEQPLREIMANAGLEPSVVLNRIKERQGNFGFNAQTNDYGDMIEMGILDPTKVVRVALQNAASIAGLMITTEAMIAEVPRKEAHE-P------GMGEMGG-Y
MS-KRIVKFEIYRYDPDKDERPYMQKFEVELQPDKMLLDAILRIK-NLDDSLALRRSCREGVCGSDAMNINGRNGLACTTNLLTLKEPIVLKPLPGLPVVRDLIVDMTFFFDQYHSIKPYLINDT--PPEKERLQSPEEREELNGLYECILCGCCSTACPSFWWNPDFVGPAGLLQAYRFIADSRDEATGERLDNLEDPYRLFRCHTIMNCTDVCPKGLNPSAAIGKIKEMLVRRT-------VMSAKEVLFHDSARERVVKGVNILANAVRVTLGPKGRNVLLERSFGAPVITKDGVSVAKEIELEDKFENIGAQVVKQVASKTADVAGDGTTTATVLAQAIVQGGLKYVAAGINPMDLKRGIDQAVGTVVGELKSLSKPISTSKEISQVAALSANSDPSVGKIIADAMDKVGKEGVITVEDGKSLDNELEVVEGMQFDRGYLSPYFITDPEKQVAVLEDPLVLLHDKKISSIRDLLPVLEAAAKAGKPLLIVAEDVEGDALATLVVNTMRGVLKVAAVKAPGFGDRRKAMLEDIAILTGATLISEETGKQLDKAGLADLGGAKRIEVHKENTIIVGGAGKQDRIDGRIKAIQAQIEQATSDYDREKLQERVAKLSGGVAVIKVGAATEVEMKEKKDRVDDALHATRAAVEEGIVPGGGVALLRAGKALARLKGANSDQDAGIQLVARAIEEPLRAIAANAGDEPSVVIAKVAAAEGNFGYDAASGQYGDLVELGVVDPTKVTRTALQNAASIASLILTTEACVGELPRKDKVPA-----------AGGMF
MVETRLKTFHIYRWNPDDGENPRVDTYFVDLATGPMVLDALIKIKTEIDPTLTFRRSCREGICGSCSMNIGGQNRLACIHGIDEEKGDVKIYPLPHLDVVKDLVPDLTHFYAQHASIKPWLITES--TPEKEWKQSIEDRKKLDGLYECVMCASCSTSCPSYWWNPDYLGPATLLHAYRWIIDSRDEATGERLDDLEDPFKVYRCHTILNCTQTCPKGLNPAKAIAEIKKLHVERT-------LMGAKDVRFDTDARDRMLRGVNILADAVKVTLGPKGRNVVIEKSFGAPRITKDGVSVAKEIELHDKFENMGAQMVKEVASRTNDEAGDGTTTATVLAQAIVKEGMKAVAAGMNPMDLKRGIDMATAKVVAAIKAAARPVKDTAEVAQVGTISANGEAEIGRQIADAMQKVGNEGVITVEENKGLETETTVVEGMQFDRGYLSPYFVTNADKMIADLEDAYILLHEKKLSSLQPLVPLLEAVIQSQRPLVIVAEDVEGEALATLVVNKLRGGLKIAAVKAPGFGDRRKAMLQDIAILTGGQVISDDLGMKLENVTIDMLGRAKKISITKDNTTIVDGNGEKAEIAARVSQIRAQIEETTSDYDREKLQERVAKLAGGVAVIRVGGMTEVEVKERKDRVDDALNATRAAVQEGIVVGGGVALIQAGKVLEGLTGANPDQTNGINIVRKALEAPLRQIAQNAGVDGSVVAGKVRESNKSFGFNAQTEEYGDMFAFGVIDPAKVVRTALEDAASVASLLITTEAMIADRPADKSSGMG--G----MGGMDGMM
MVEANLREFKIYRWNPDTGENPSVDTYFIDLDDGPMVLDALLYIKNNIDPTLTLRRSCREGICGSCAMNIDGTNTLACTKGMDEIKGAVKIYPLPHMPVVKDLVPDLNNFYAQHRSIEPWLQTVS--PPAKEWKQSHEDRVKLDGLYECILCACCSTSCPSYWWNGDYLGPAVLLQAYRWLIDSRDEATGERLDNLEDPFRLYRCHTIMNCTQACPKGLNPAKAIAGIKKMLVERA-------VMAAKEIKFGRSAREKMMHGVDVLADAVKVTLGPKGRNVVIEKSFGAPRITKDGVSVAKEIELEDKFENMGAQMVREVASKTNDIAGDGTTTATVLASSIIREGNKAVAAGMNPMDLKRGIDMAVHEVVKDLQAKAKKINTSEEVAQVGTISANGEKQIGEDIAAAMQKVGNEGVITVEEAKTAETELEVVEGMQFDRGYLSPYFVTNSEKMITELEDCYILLHEKKLSNLQALLPVLEAVVQSNKPLLIIAEDVEGEALATLVVNKLRGGLKIAAVKAPGFGDRRKAMLEDLAILTGGTVISEDIGIKLENVTLDMLGTAKKVSITKENTTVVDGAGQKADIEARVAQIKAQIEETTSDYDREKLQERLAKLAGGVAVIRVGGSTEVEVKEKKDRIDDALNATRAAVQEGIVPGGGVALLRSSTKITS-KGENDDQESGINIVRRALQSLVRQIATNAGDEASIVVGKILDKNDNYGYNAQTGEYGDMIAMGIVDPVKVVRTALQNAASVASLLITTEAMIAEAPKKESAGMPDMGGMGGMGGMGGMM
MA--DTLQVSLWRG----GSDGRYVDYAVPARESQTVLDVVTYVQRHLDATLSYRFACRVGMCGSCAMQVNGRARWTCRTHVSKVGGKLTVAPLENMPVIKDLAADMREFFGKWQRAKGRFAPSKRNDP-EPIDPATPQRRAADAAIECINCGVCYASCDTVKWDKDYLGPAQLNRAWTLVNDVRDAGNRERLVAVSEGSGCHSCHSHQSCQEFCPVGLNPTRSIAGLKRKSLAAYLK-----LMASKEVKFGVEARDKMLRGVDILANAVKVTLGPKGRNVVLDKSFGAPRITKDGVTVAKEIELEDKFENMGAQMVREVASKSADAAGDGTTTATVLAQAIVKEGAKSVAAGMNPMDLKRGIDLAVEAVVADLQKNSKKVTSNEEIAQVGTISANGDKEIGDFLAKAMQKVGNEGVITVEEAKSLDTELDVVEGMQFDRGYISPYFVTNADKMRVEMDDAYILINEKKLSSLNELLPLLEAVVQTGKPLVIVAEDVEGEALATLVVNRLRGGLKVAAVKAPGFGDRRKAMLQDIAVLTGGQAISEDLGIKLENVTLQMLGRAKKVMIDKENTTIVNGAGKKADIEARVAQIKAQIEETTSDYDREKLQERLAKLAGGVAVIRVGGATEVEVKERKDRVDDAMHATRAAVEEGIVPGGGVALLRASEQLKRIRTQNDDQKTGVEIVRKALSAPARQIAINAGEDGSVIVGKILEKEYNYGFDSQSGEYGNLVSKGIIDPTKVVRAAIQNAASVAALLITTEAMIAELPKKNAGGMP-----PG-GGMGGMF
MVEKNTREFRVYRWSPDDGLNPSIDTYYIDVDDGPMVLDGLLYIKNNIDPTLTLRRSCREGICGSCAMNIDGTNTLACTKGLDEIKGTVKIYPLPHLPVVKDLVPDLTNFYAQHRSIEPWLKTVS--PPAKEWKQSHEDRLKLDGLYECILCACCSTSCPSYWWNGDYLGPAVLLQAYRWLIDSRDEAKGERLDNLEDPFRLYRCHTIMNCAQTCPKGLNPAKAIAEIKKMMVERR-------VMAAKEVKFSTDARQRLLRGVDILADAVKVTLGPKGRNVVIEKSFGAPRITKDGVSVAKEIELEDKFENLGAQLLREVASKTNDLAGDGTTTATVLAQAIVREGAKAVAAGLNPQDLKRGIDLAATEAIRSIKERSRKVASSEEVAQVGTISANGESEIGKLIAEAVQRVGNEGVITVEEAKSFETELDVVEGLQFDRGYLSPYFVTNAEKLIVEFEDAYILLHEKKLATLQPLLPLLEAVVQTGRPLLIIAEDVEGEALATLVVNKLRGGLKIAAVKAPGFGDRRKALLEDIAIVTGGQVVSEDIGIKLENVTLDQLGRAKKIRIDKETTTVVDGAGEKAEIAARVQQIKTQIEDTSSDYDREKLQERVAKLAGGVAVIRVGGSTEIEVKEKKDRVDDALNATRAAIEEGIVPGGGVALLRAKTAVNALKNDNPDIQAGIHILQKALEAPIRQIAENAGVEGSIVVGKVLESNPTFGFNAQTEKYVDLLQEGIVDPTKVVRTALQDAASVAGLLVTTEALIAEVPKEKTPTAP--G--------GGFY
MAEKKVREFRVYRWSPDDGANPRIDTYEVDLATGPMVLDALIKIKNEIDPTLTFRRSCREGICGSCAMNIDGTNTLACTKAIEDCKGDVPIYPLPHMAVVKDLVPDLTHFYAQYASIKPWLRTQS--APAKEHLQSKQDRAKLDGLYECILCACCSTACPSYWWNGDYLGPAILLQAYRWIVDSRDEDTGERLDALEDPFKLYRCHTIMNCTRTCPKGLNPAKAIAEIKKLMVERR-------SMAAKEIRFSEDARARMLRGVNTLANAVKATLGPKGRNVVLDKSFGAPTITKDGVSVAKEIELADKFENMGAQMVKEVASKTSDVAGDGTTTATVLAQALIRDGMKAVAAGMNPMDLKRGIDKAVIAAVEELKKLSKPSADSKSIAQVGTISANGDEPIGKLIAEAMDKVGKEGVITVEEGSGLDNELDIVEGMQFDRGYLSPYFINNQASQQVELDDPYIVLYDKKISNVRELLPILEGVAKSGKPLLIVAEEVEGEALATLVVNTIRGIVKVAAVKAPGFGDRRKAMLEDMAILTGGQVISEEVGLQLEKATLKDLGRAKKVVITKENTTLIDGAGEAATIQSRIKQIKAQIEETSSDYDREKLQERVAKLAGGVAVIKVGAATEVEMKEKKARVEDALHATRAAVEEGVVPGGGVALIRALANLGKLKGDNEDQNHGIQIAKRAMEAPLREIVTNAGDEPSVILNKVADGKGNYGYNAATGEYGDMVELGILDPTKVTRTALQNAASIAGLMITTEAMVAEAPKKEEPHNHG-GGMGGMGGMGGMF
MAEKDVRQFRIYRWSPDDGQNPRIDTYEVDLATGPMVLDALIKIKNEIDPTLTFRRSCREGICGSCAMNIDGTNTLACTKAIDECKGDVKIYPLPHMPVVKDLVPDLTHFYAQYASIKPWLRTQS--APPKERLQSKEDRARLDGLYECILCACCTTSCPSYWWNGEYLGPAILLQAYRWIVDSRDEDTGARLDDLEDPFKLYRCHTIMNCARTCPKGLNPAKAIAEIKKLMVERR-------TMAAKDIRFAEDARARILRGVNTLANAVKATLGPKGRNVVLEKSFGSPTITKDGVSVAKEIELADKFENMGAQMVKEVASKTSDVAGDGTTTATVLAQALIREGLKAVAAGMNPMDLKRGIDKAVIAAVEELKKLSKPSADSKSIAQVGTISANGDELIGKLIAEAMDKVGKEGVITVEEGSGLDNELDVVEGMQFDRGYLSPYFINNQQSQQVELEDPFVLLYDKKISNVRELLPVLEGVAKAGKPLLIVAEEVEGEALATLVVNTIRGIVKVAAVKAPGFGDRRKAMLEDMAILTGGQVISEEVGLQLEKATLKDLGKAKKVVITKENTTIIDGAGEAAAIQSRIKQIKAQIEETSSDYDREKLQERVAKLAGGVAVIKVGAATEVEMKEKKARVEDALHATRAAVEEGVVPGGGVALIRSLAALTKLKGDNEEQTHGIQIAKRAMEAPLREIVTNAGEEPSVILNKVADGKGNFGYNAATGEYGDMVEMGILDPTKVTRTALQNAASIAGLVITTEAMVAEAPKKEEAHSHG-G--GGMGGMGGMF
MS-KRIVRFEIYRYDPDTGEAPKMQKLEVELEPDKMLLDALMRIK-SVDESIAYRRSCREGVCGSDAMNINGKNGLACITNLRDLKQPIVLKPLPGLPVVRDLIVDMTQFFKQYHSIKPYLVNET--PPEKERLQSPEEREELDGLYECILCACCSTSCPSFWWNPDFVGPAGLLQAYRFIADSRDQSTGERLDNLEDPYRLFRCHTIMNCVDVCPKGLNPTKAIGKIKELMVRRA-------VMAAKEVFFGDDARSRMVRGVNILANAVKVTLGPRGRNVVLERSFGSPTITKDGVSVAKEIELKDKFENMGAQMVKEVASRTSDNAGDGTTTATVLAQAIVKEGMKFVTAGMNPMDLKRGIDKAVSAAIVELRALSKPCATTKAIAQVGSISANSDESIGNIIAEAMEKVGKEGVITVEDGKSLDNELDVVEGMQFDRGYLSPYFINNQEKQVVALDNPFVLLHDKKISNIRDLLPTLEQVAKAGRPLLIIAEDIEGEALATLVVNNIRGILKTCAVKAPGFGDRRKAMLEDIAILTGGVVIAEETGMSLETVTLEHLGQAKRIEVGKENTTIIDGAGDGANIEARVKQIRGQIEESSSDYDREKLQERVAKLAGGVAVIKVGAATEVEMKEKKARVEDALHATRAAVEEGIVPGGGVALLRARAKIEGLKGLNPDQDAGIKIVLRAMEEPLRMIVTNAGEESSVVANNVMGGEGNYGYNAATGEYGDMVDMGVLDPTKVTRTALQNAASIASLMLTTDCMVADAADDKPSA-PDMGGMGGMGGMGGMM
MVEKNLRAFKIYRYDPDSGQNPRLDTYWVDMDSGPMVLDALIKIKNEIDPTLTFRRSCREGICGSCAMNIDGINTLACIYGLDEIEGEVKIYPLPHMPVVKDLVPDLTHFYAQHAAIMPWLETYT--PPEKEWRQSIEDRKKLDGLYECVMCASCSTSCPSYWWNGDYMGPAALLHAYRWLVDSRDEAKQERLDFLEDPFRLYRCHTIMNCTRTCPKGLNPAKAIAEIKKMMVERV-------VMAAKEVKFNIDARNRMLKGVNVLADAVKVTLGPKGRNVVLDKSFGAPRITKDGVSVAKEIELEDKFENMGAQMVREVASRTNDTAGDGTTTATVLAQAIVKEGMKAVAAGMNPMDLKRGIDKAVAAVVEEIRKLARPVKDSDEIAKVGTISANGEAEIGRQIAEAMQKVGNEGVITVEENKGLETETEVVEGMQFDRGYLSPYFITNADKMVAELDDAYILLHEKKLSSLQPLVPLLEQVIQSGKPLLIIAEDVEGEALATLVVNKLRGGLKVAAVKAPGFGDRRKAMLQDIAILTGGQVVSEELGMKLENVTIDMLGRARKVRITKDDTTIVDGAGDKAEIEARVAQIRQQIEETTSDYDREKLQERLAKLAGGVAVIRVGGATEVEVKERKDRVDDALNATRAAVQEGVVPGGGVALLHAGKVLEGLKGDNADQDAGIKIVRRAIQAPLRQIAENAGVDGAVVAGKVLESSPNFGFNAQTEEYGDLVEMGIIDPAKVVRTALEDASSVAGLLITTEAMVAEKPEPKNAGMP--D-------MGGMM
MVQTNVRAFKIYRWNPEDGENPRVDTYHLDMDKGPMVLDALIKIKNEVDPTLTFRRSCREGICGSCAMNIDGINTLACIYGLDEIKGDVKIYPLPHMPVVKDLIPDLNLFYAQHASIMPWLETKT--RPEKEWKQSIEDRKKLDGLYECVMCASCSTACPSYWWNSDYLGPAALLHAYRWIIDSRDEATPERLDALEDPFKLYRCHTIMNCTKTCPKGLNPAKSIAEIKKMLLNRH-------VMSAKDVKFDTDARTRMLRGVNILADAVKVTLGPKGRNVVLDKSFGAPRITKDGVSVAKEIELEDKFENMGAQMVKEVASRTNDEAGDGTTTATVLAQAIVKEGLKSVAAGMNPMDLKRGIDLATAKVVESIKAAARPVNDSSEVAQVGTISANGESEIGRQIADAMQKVGNEGVITVEENKGLETETDVVEGMQFDRGYLSPYFVTNADKMIAELDDCIILLHEKKLSSLQPLVPLLEQVIQSQKPLLIIAEDVEGEALATLVVNKLRGGLKIAAVKAPGFGDRRKAMLQDIAILTGGQVISEDLGMKLENVTMDMLGTAKTVNITKDATTIVDGHGEKAEIEARVSQIRTQIEETTSDYDREKLQERVAKLAGGVAVIRVGGMTEVEVKERKDRVDDALNATRAAVQEGIVVGGGVALVQGAKALDGLTGANSDQNAGIVIVRKALEAPLRQIAQNAGVDGSVVAGKVRESTLKFGYNAQTDEYGDMFAFGVIDPAKVVRTALEDAASIAGLLITTEAMVADKPQKDA-AMP--D-MGGMGGMGGMM
MKSGAIRTLEIYRYDPDAENGPHLDTYSIDQDDGPMVLDALVKIKNEIDPTLTFRRSCREGVCGSCSMNIGGRNWLACTQTMDDIDGPIRIFPLSHMRVVKDLVIDQSHLFDQHKLIQPWLQTEG--EPERERLQSPEERAELDGFYECILCFSCTGGCPSYWWNGDYLGPAVLLNAYRWLIDSRDEATGKRLDDLEDPFRLYRCHTIMNCTKTCPKGLEPAKAIAKIKAMLVARQ-------QMAAKEVKFNTEAREKMLRGVDILANAVKVTLGPKGRNVVIDKSFGAPRITKDGVSVAKEIELEDKFENMGAQMVREVASKTNDLAGDGTTTATVLAQAIVREGAKAVASGMNPMDLKRGIDKAVDAVVAELKANARKVTKNDEIAQVGTISANGDTEIGRFLAEAMQKVGNEGVITVEEAKTAETELEVVEGMQFDRGYLSPYFITNQEKMRVELEEPYVLIHEKKLSNLQALLPVLEAVVQSGKPLLIIAEDVEGEALATLVVNKLRGGLKIAAVKAPGFGDRRKAMLEDIAILTGGQVISEDLGIKLENVTLEMLGRARKVVIEKENTTIVDGSGRKEEIEGRVRQIRAQIEETTSDYDREKLQERLAKLSGGVAVIRVGGSTEVEVKEKKDRVDDALHATRAAVEEGILPGGGVALLRAATVLDSVSADNEDQKYGVEVVRKAIEAPVRQIAENAGAEGSIIVGKLREKPFSYGWNAQTDEYGDLFAQGVIDPAKVVRTALQDAASVAGLLVTTEAMIAEKPKKEAA-MP-----AG----AGMF
MVQTNVRAFHIYRWNEEDGQNPRVDTYFLDMDTGPMILDALIKIKNEIDPTLTFRRSCREGICGSCAMNIDGINTLACIYGLDEVKGDVKIYPLPHMPVVKDLIPDLTHFYAQHASIMPWLETKT--RPAKEWKQSIEDRKKLDGLYECVMCASCSTSCPSYWWNGDYLGPAALLHAYRWIIDSRDEATGERLDELEDPFKLYRCHTIMNCTNTCPKGLNPAKAIAEIKKMMVERV-------VMAAKDVKFDSDARSRMLNGVNVLADAVKVTLGPKGRNVVIEKSFGAPRITKDGVSVAKEIELEDKFENMGAQMVKEVASRTNDEAGDGTTTATVLAQAIVKEGLKQVAAGLNPMDLKRGIDLATTKVVEAIVASAREVKDSDEVAQVGTISANGEAEIGSQIADAMQKVGNEGVITVEENKGLETETDVVEGMQFDRGYLSPYFVTNPDKMIADLEDCMILLHEKKLSSLQPMVPLLESVIQSQKPLLIIAEDVEGEALATLVVNKLRGGLKIAAVKAPGFGDRRKAMLQDIAILTGGQVISEDLGMKLENVTMDMLGTAKKVSITKDETTVVDGAGEKAEIEARVAQIRTQIEETSSDYDREKLQERVAKLAGGVAVIRVGGMTEVEVKERKDRVDDALNATRAAVQEGVIVGGGVALVQGGKALDGVEGANADQNAGIAIVRKALEAPLRQIAENAGVDGAVVAGKVRESDVAFGFNAQTEEYGDMFSFGVIDPAKVTRTALEDAASVAGLLITTEAMVADKPEKPGAAMP--D----MGGMGGMM
M-----LKVSLYRYNPEVDQEPYMQEVELDTGGDLMVLDVLELLK-GSDPSLAYRRSCREGVCGSDGMNINGKNGLACVTPISEANNKLVLRPLPGLPVIRDLVIDMSLFYKQYEKIKPFLLNDT--APAIERLQSPEERAKLDGLYECILCACCSTACPSFWWNPDFIGPSGLLQAYRFLADSRDTATEERLSDLDDPFSVFRCHGIQNCVNVCPKGLNPTKAIGHIRNMLLSRA-------TMSAKVVKFSDDARERMLNGVNILADAVKVTLGPKGRNVVLDKSFGAPRITKDGVSVAKEIELQDKFENMGAQMVKEVASKTADVAGDGTTTATVLAQAILREGHKAIAAGMNPMDLKRGIDAAVADATSELSKMSKPCNDNKAIGQVATVSANWNTDIGEILAQAMDKVGRDGVVTVEEGKSLQNELEVVEGMQFDRGYLSPYFITNQEKMQVELDNPYLLLVDKKISNIRELLPTLEAVAKAGRPLLLIAEDIEGEALATLVVNNLRGILKVAAVKAPGFGDRRKAMLQDIAILTGATVIAEEVGLDLEHVSLEQLGSAKRVVIDKDNTTVVDGYGKRGDIDARVAQIRAEIENSSSDYDREKLQERVAKLAGGVAVIKVGAATEVEMKEKKDLVDDAFHATRAAVEEGIVPGGGVSLVRVADVLRGVKAANEDQKVGVKIALRAMEEPFRQIVNNAGVEASVVLDKIRQDSAAFGYNAQNGDYGDMLEFGIIDPTKVTRTALQNAASIAGLMLTTDAMIADKPADKKDGHPQ---------MPDFG
MAETKLTEFKVYRWSPDDTENPRTDTYFVDREDGPMVLDALIWIKSKIDPTLTFRRSCREGICGSCAMNLDGKNGLACTTGIDETKGRVAIYPLPHMPVIKDLVPDLTTFYAQHASIEPWLKTTT--SPEKEWAQGKEDREKLDGLYECILCACCTTSCPSYWWNGDYLGPAALLQAYRWLIDSRDEATGDRLDNLEDPFRLYRCHTIMNCANACPKGLNPAKAIAEVKKMMVSRQ-------VMPAKELKFSSEARDKVLRGVEVLANAVKVTLGPKGRNVVIEKSFGAPRITKDGVAVAREIELADKFENMGAQLVREVASKQHDAAGDGTTTATVLAHAIVREGVKAVAAGMNPMDLKRGIDLAVEAAVADFRKNAKKVTANSEIAQIATISANGDAEIGRMIAAAMRKVGNEGVITVEEARTAETELDVVEGMQFDRGYLSPYFMTDPDKLRVEAQDCYVLIHEKKLSALQAMLPLLEAVVQSGKALLIIAEDVEGEALATLVVNKLRGGLKVVAVKAPGFGDRRKAMLEDIAILTGGTAISEDLGIKLETVTLPMLGRAKRVVVEKESTTIIDGAGRKKDIEARVAQIKAQVEDNTSDYDREKLQERLAKLSGGVAVIRVGGATEVEVKEKKDRVDDAMHATRAAVEEGILPGGGVPLLRALKALAAVKPANADQRTGVEIVRHALQAPARQIIENAGDDGAVIVGKLIEKNYSWGYNSATGQYQDLVANGVIDPAKVVRTALEDAASIAALLITTEALVADLPKQEAP-AP-----------GGMF
MAESKVRTFKIYRWNPDDGQNPRVDTYDVDMATGPMVLDALIKIKNEIDPTLTFRRSCREGICGSCAMNIDGTNTLACTKAIADCTKDVAVYPLPAMSVVKDLVPDLTHFYAQYASIKPWIRTQS--PPPAERLQSKEDRAKLDGLYECILCACCSTSCPSYWWNGDYLGPAILLQAYRWIIDSRDEDTGARLDDLEDPFRLYRCHTILNCARTCPKGLNPAKAIAEIKKLMVLRQ-------AMAAKDIRFGEDARVRMVRGVNVLANAVKATLGPKGRNVVLQKSFGAPTITKDGVSVAKEIELSDAFENMGAQMVKEVASKTSDNAGDGTTTATVLAQAFIREGMKAVAAGMNPMDLKRGIDKAVTAAVAELKTISKPSSTNKEIAQVGTISANSDANIGDLIAQAMDKVGKEGVITVEDGSGLDNELDVVEGMQFDRGYLSPYFVNNQQSMQAELDDPFILLHDKKISNVRDLLPVLEGVAKAGKPLLIVAEEVEGEALATLVVNTIRGIVKVCAVKAPGFGDRRKAMLEDMAILTGGTVISEEVGLSLEKATIKDLGRAKKVQVSKENTTIIDGAGEGAGIEARIKQIKAQIEETSSDYDREKLQERVAKLAGGVAVIKVGAATEVEMKEKKARVEDALHATRAAVEEGIVPGGGVALIRAKAAIKDLKGANEDQNHGIQIALRAMEAPLREIVTNAGDEPSVVLNRVAEGKGAFGYNAANGEFGDMIEFGILDPTKVTRTALQNAASIAGLMITTEAMVAELPKKDEPAMPG----GGMGGMGGMF
MYSPKIVELRVLRYRPASDTEPVFMTYHLPFTDDMSVLQALQAVKVSLDATLSFRWSCRMAVCGSCGMMINGEPKLACSTFLRDLSEPVTLEPLHNFPIERDLIVTVGDFVKKIESIYPYIMPKAKTIEDGAYLQTPGQMAAYGSFADCINCMLCYAACPQFGANPDFIGPGAMALLQRYNGDSRDGGQQLRLEQISGEDGVWSCTAVGVCSDVCPKQVDPANAVNQNKSNSAFDFFLRFLRKAMAAKDVRFSSDARDRMLRGIDILNNAVKVTLGPKGRNVVIEKSFGAPRITKDGVTVAKEIELSDKFENLGAQLIREVASKQNDAAGDGTTTATILAASIVREGTKAVAAGLNPMDLKRGIDIAVAAVVADLKANSKKVTSNEEIAQVGTISANGDKSVGEMISTAMQKVGNEGVITVEEAKSLETELDVVEGMQFDRGYLSPYFITNAEKMIAELEDPFILVHEKKLSSLQALLPVLEAVVQSGKPLVIIAEDVEGEALATLVVNKLRGGLKVAAVKAPGFGDRRKAMLEDIAILTSGTLISEEIGIKLENVTLQMLGRAKRIRIDKESTTIIDGAGAKGEIEARIAQIKSQIAETTSDYDREKMQERLAKLAGGVAVIRVGGASEVEVKEKKDRVDDALNATRAAVEEGVLPGGGVALLRAIKALEGLTVENADQKTGVDIVRKAIQTPARQIVDNSGGDGAVVVGKLIENPYAYGYNAQTDEYGDLVKLGIIDPTKVVRTALQDAASVGGLLITTEAIIAEQPKKDS--MP--GG-GGMGGMGGMF
MVQTNLREFRVYRWSPDDGRNPRIDTYFVDMDEGPMVLDALIYIKNNIDPTLTFRRSCREGICGSCAMNIDGTNTLACTKGTDECTSVVKIYPLPHMPVVKDLVPDLTRFYAQHRSIEPWLKTTT--QPEKEWLQSHEDRQKLDGLYECILCACCSTSCPSYWWNGDYLGPAILLQAYRWLIDSRDEATGERLDDLEDPFRLYRCHTIMNCAQACPKGLNPAKAIAEIKKMMVERR-------VMAAKEVKFGSDARDRMMQGVDILANAVKVTLGPKGRNVVLDKSFGAPRITKDGVSVAKEIELEDKFENMGAQMVREVASKTNDVAGDGTTTATVLAQSIVKEGAKAVAAGMNPMDLKRGVDMAAAAAVADLTARSKKISTSDEVAQVGTISANGDEQVGKDIAEAMQRVGNEGVITVEEAKSLETELEVVEGMQFDRGYLSPYFVTNAEKMVADLEKPLILLHEKKLSNLQPLLPILESAVQSSRPLLIIAEDVEGEALATLVVNKLRGGLKIAAVKAPGFGDRRKAMLEDIAILTGGTVISEDLGIKLENVTIDMLGTAEKVNITKDDTTIVDGAGNTADIEARVAQIKAQIEETSSDYDREKLQERLAKLAGGVAVIRVGGATEIEVKEKKDRIDDALNATRAAVEEGIVPGGGTALLRAKEAVAKLSSDNPDIMAGIKIVLRALESPIRQIAENAGVEGSIVVGKVLENSGDYGFNAQTEEYVNMVEAGIIDPTKVVRTALQDAASVSGLLITTEAMVGELPKKEAAAMG--GDMGGMGGMGGMF
MGLRRVKIVQVYRWDPDAGGNPRLDTYHVDVDRGPMVLDALIKIKNEIDSTLAFRRSCREGVCGSCAMNIDGRNTLACIKPLSDCGDPVRIHPLPHQPVIKDLVPDLTHFYAQYASVKPWIEAQT--PPARERLQSKAERAELDGLHECILCACCSTACPSYWWNGDFLGPAALLQAYRWIADSRDETTGERLDALEDPFKLFRCHTIMNCTDACPKGLNPARAIAEIKKLLVERQ-------KMAAKEVRFSDDARHRMLAGVNILADAVKQTLGPKGRNVVLEKSFGAPVVTKDGVSVAKEIELKDKFENMGAQMVKEVASKTSDVAGDGTTTATVLAQAIVREGLKSVAAGANPMDIKRGIDQAVGVVVEELKKLSKPCTDSKAIAQVGTISANSDESIGQIIAQAMDTVGKEGVITVEEGSGLQNELDVVEGMQFDRGYLSPYFINKQDTMGVELENPYVLLHDKKISSIRDLLPVLEKTAKAGRSLLIIAEDVDGEALATLVVNNMRGILKVCAVKAPGFGDRRKAMLEDIAILTGGQVISEELGLSLEKVELTDLGQAKKIQINKETTTIVDGAGSADAIKARVEQIRKQIEDTTSDYDREKLQERVAKLAGGVAVIKVGAATEVEMKEKKARVEDALHATRAAVEEGIVPGGGVALIRAQQALKTLEGKNHDQTVGIAILRRAIEEPLRQIVANAGEEPSVVLAKVQEGTGTFGYNAGTAEYGDMIEMGILDPTKVTRSALQNAASVAGLMLTTEAMVAEMPKKEKGGMP------AGGGMDDMM
MAESNTRAFHVYRWNPDDGENPRMDTFEVDMDNGPMVLDALIKIKNEMDSTVTFRRSCREGVCGSCAMNINGKNGLACTTAIDDAKGDVAITPLPHQEVVKDLVPDLSNFYAQYASIKPWMQTQS--TPEKERLQSHEDRAKLDGLYECILCACCSTSCPSYWWNGDYLGPAILLQAYRWLIDSRDEATGDRLDHLEDPFRLYRCHTIMNCANACPKGLNPAKAIAEIKKMMVERK-------GMAAKEVKLQEDARKKILAGVDILANAVKVTLGPKGRNVVLDKSFGAPRITKDGVSVAKEIELKDKFENMGAQMVKEVASRTNDVAGDGTTTATVLAQSIVREGMKSVAAGMNPMDLKRGIDLATTKVIEGLKARTKDVTTTEEIEQVGTISANGEVQVGKDIAAAMEKVGKEGVITVEEAKGLESELDVVEGMQFDRGYLSPYFITNAEKMTVDLENPLILLHEKKLTNLQPMLPLLEAVVQSGKPLLIVAEDIEGEALATLVVNKLRGGLKIAAVKAPGFGDRRKAMLEDIAILTGGQVISEDLGIKLENVGIDMLGTAKRVNITKEDTTIVDGVGSEEDIKARVEQIKAQIEVTTSDYDKEKLQERLAKLSGGVAVIKVGGATETEVKERKDRVDDALHATRAAVEEGVVAGGGTALLYATKSLEGLEGANDDQNKGIDIIRRALQSPVRQIAANAGVDGAVVAGKLLEQDVNFGFDAQNEVYCDLVAKGIIDPTKVVRTALQDAASIAGLMITTEAMVAELPEEKSAMG---GGMPDMGGMGGMF
MVQTNVRAFKIYRWNPEDGENPRVDTYHLDMDKGPMVLDALIKIKNEIDPTLTFRRSCREGICGSCAMNIDGINTLACIYGLDEIKGDVKIYPLPHMPVVKDLIPDLTHFYAQHASIMPWLETKT--RPEKEWKQSIEDRKKLDGLYECVMCASCSTACPSYWWNSDYLGPAALLHAYRWIIDSRDEATAERLDQLEDPFKLYRCHTIMNCTKTCPKGLNPAKSIAEIKKMMLERH-------VMSAKDVKFDTDARNRMVRGVNILADAVKVTLGPKGRNVVLDKSFGAPRITKDGVSVAKEIELEDKFENMGAQMVKEVASRTNDEAGDGTTTATVLAQAIVKEGVKAVSAGMNPMDLKRGIDLATTKVVEAIKAAARPVNDSNEVAQVGTVSANGEAEIGKMIADAMQKVGNEGVITVEENKGLETETDVVEGMQFDRGYLSPYFVTNADKMIAELDDCLILLHEKKLSSLQPLVPLLEQVIQSQKPLLIIAEDVEGEALATLVVNKLRGGLKIAAVKAPGFGDRRKAMLQDIAILTGGQVISEDLGMKLENVTMDMLGTAKTVTITKDETTIVDGAGEKSEIEARVSQIRTQIEETTSDYDREKLQERVAKLAGGVAVIRVGGMTEVEVKERKDRVDDALNATRAAVQEGIVVGGGVALVQGAKALDGLEGANSDQNAGIAIVRKALEAPLRQIAENAGVDGSVVAGKIRESNLKFGYNAQTDEYGDMFSFGVIDPAKVVRTALEDAASVSGLLITTEAMVADKPQKEGAAMG--G----MGGMGGMM
MVQNNIRKFQIYRWNPDDGENPRVDTYWVDMDNGPMVLDALIKIKNEIDPTLTFRRSCREGICGSCAMNIDGINTLACIYGMDEIKGDVKIYPLPHMPVVKDLIPDLTHFYAQHASIMPWLETKT--RPAKEWRQSIEDRKKLDGLYECVMCASCSTSCPSYWWNGDYLGPAALLHAYRWIIDSRDEATGERLDDLEDPFKLYRCHTIMNCTKTCPKGLNPAKSIAEIKKLMVERA-------VMAAKDVKFDTDARNRMLAGVNILADAVKVTLGPKGRNVVLDKSFGAPRITKDGVSVAKEIELEDKFENMGAQMVKEVAQRTNDEAGDGTTTATVLAQAIVKEGMKAVAAGMNPMDLKRGIDMATSKVVQAIKDAAREVKDSDEVAQVGTISANGETEIGRQIADAMQKVGNDGVITVEENKGLETETDVVEGMQFDRGYLSPYFVTNADKMTTELEDVMILLHEKKLSSLQPMVPLLESVIQSQKPLLIIAEDVEGEALATLVVNKLRGGLKIAAVKAPGFGDRRKAMLQDIAILTGGQVISEDLGMKLENVTMDMLGTAKRVSITKDETTIVDGAGEKAEIEARVSQIRQQIEETTSDYDREKLQERVAKLAGGVAVIRVGGMTEVEVKERKDRVDDALNATRAAVQEGVVVGGGVALVQGGKALEGMEGDNADQNAGIAIVRKAIEAPLRQIAENAGVDGAVVAGKIRESNTSFGFNAQTEEYGDLFKFGVIDPAKVVRTALEDAASVAGLLITTEAMVADKPEKPGAGMP--D----MGGMGGMM
MVQTNVRAFRIYRWNPEDGENPRVDTYHVDMDKGPMVLDALIKIKNEIDPTLTFRRSCREGICGSCAMNIDGINTLACIYGLDEIKGDVSIYPLPHMPVVKDLIPDLTHFYAQHASIMPWLETKT--RPEKEWRQSIEDRKKLDGLYECVMCASCSTACPSYWWNSDYLGPAALLHAYRWIIDSRDEATGERLDDLEDPFKLYRCHTIMNCAKTCPKGLNPAKAIAEIKKMMLNRV-------VMSAKDVKFDTDARNRMVRGVNILADAVKVTLGPKGRNVVLDKSFGAPRITKDGVSVAKEIELEDKFENMGAQMVKEVASRTNDEAGDGTTTATVLAQSIVKEGVKAVSAGMNPMDLKRGIDLATAKVVDAIKNAARPVNDSAEVAQVGTVSANGEKEIGDMIADAMQKVGNEGVITVEENKGLETETDVVEGMQFDRGYLSPYFVTNAEKMVAELDDCMILLHEKKLSSLQPLVPLLEQVIQSQKPLLIIAEDVEGEALATLVVNKLRGGLKIAAVKAPGFGDRRKAMLQDIAILTGGQVISEDLGMKLENVTMDMLGTAKTVTITKDETTIVDGAGEKEEIEARVNQIRGQIEETTSDYDREKLQERVAKLAGGVAVIRVGGMTEVEVKERKDRVDDALNATRAAVQEGIVVGGGVALVQGAKALEGVTGANSDQNAGIAIVRKALESPLRQIAENAGVDGSVVAGKIRESELKFGYNAQTDEYGDMFSFGVIDPAKVVRTALEDAASVAGLLITTEAMVADLPQKDGGGMP--D----MGGMGGMM
MVQGTLRKFSIYRWNPDDGDNPRVDTYFVDLDDGPMVLDALIYIKTKIDPTLTFRRSCREGICGSCAMNIDGQNRLACIFGMDEVKGDVKIYPLPHMPVIKDLIPDLTHFYAQHASIKPWLETKS--TPAKEWKQSIEDREKLDGLYECVMCACCSTSCPSYWWNGDYLGPAALLHAYRWLIDSRDEATGERLDDLHDPFKLYRCHTIMNCAKTCPKGLNPAKAIAEVKKMMVDRV-------LMAAKDVKFSTNARDRMLKGVNTLADAVKVTLGPKGRNVVIDKSFGAPRITKDGVSVAKEIELEDKFENMGAQMVKEVASRTNDEAGDGTTTATVLAQAIIREGLKSVAAGMNPMDLKRGIDLATKKVVESIMAAARPVNDSDEVAQVGTISANGEAEIGRQIADAMQKVGNEGVITVEENKGLETETDVVEGMQFDRGYLSPYFVTNSEKMIAELDDAIILIHEKKLSSLQPMVPLLEQVIQSQKPLLIIAEDVEGEALATLVVNKLRGGLKIAAVKAPGFGDRRKAMLQDIAILTGGQVISEDLGMKLESVTMDMLGSAKRVSITKDETTIVDGAGEKAEIEARVAQIRAQIEETSSDYDREKLQERLAKLAGGVAVIRVGGMSEVEVKERKDRVDDALNATRAAVQEGIVVGGGVALVQGAKALEGLEGGNADQTVGISIVRRAIEAPLRQIADNAGFDGSVVAGKIRESDKTFGFNAQTGEYGDMFKFGVIDPAKVVRTALQDAASVAGLLITTEAMIADKPEPKGGAMP--D-MGGMGGMGGMM
MTQKDIRNFKIYRFDPDSGANPRVDTYEIDMDAGPMVLDALIKIKNEIDSTLTFRRSCREGICGSCAMNIDGMNTLACTKATEDIKGTVNIYPLPHMPVIKDLVPDLTDFYAQYAAVKPWLQTRS--PPPRERLQSKEDQELIDRPSACILCACCSTACPSYWWNPDYLGPAVLLAAYRWIVDSRDEATGERLDYLEDPFRLYRCHTIMNCTQYCPKGLNPAKAIAEIKKKIAERQ-------HMAAKEVRFSDDARARMLKGVNVLANAVKTTLGPKGRNAVLEKSFGAPTITKDGVSVAKEIELKDKFENMGAQMVKEVASNTSDEAGDGTTTATVLAQAIVREGLKAVAAGANPMDLKRGIDTAVATAVEELKRLSKPCKDQKAIAQVGTISANSDESIGQTIADAMEKVGKEGVITVEEGSGLQNELDVVEGMQFDRGYLSPYFINNQQNQTAELDNPFILLYEKKVSNVREMLPLLEGIAKAGRPLLVIAEDVEGEALATLVVNTIRGIVKVAAVKAPGFGDRRKAMLQDIAVLTGGVVISDEVGLSLEKATLNDLGEAKKIVVEKENTTLIDGKGKNADIKARVEQIRKQAEEATSDYDKEKLQERVAKLSGGVAVIKVGAATEVEMKEKKARVEDALHATRAAVEEGVVPGGGVALIRAQKAIEKLEAKNEDQQFGIRILTRSVEEPLRQIVTNAGEDAAVVLAKVKEGKGTFGYNAATGGYGDMLDLGILDPTKVTRLALQNAASVAGLLLTTEVMIAEAPKEDDHAMP--GGMGGMGGMGDMM
MVQKNVRKFMIYRWTPDDGENPRVDTYFVDMDKGPMVLDALIKIKNEIDPTLTFRRSCREGICGSCAMNIDGGNHLACIYGLDEIKGDVKIYPLPHMPVVRDLVPDLTHFYAQHASIMPWLETKT--APQKEWRQSIEDRKKLDGLYECVMCASCSTACPSYWWNSDYLGPAALLHAYRWIVDSRDEATGERLDDLEDPFKLYRCHTIMNCTKTCPKGLNPAKAIAEVKRMMVERV-------VMAAKDVKFDTDARNRMLRGVNILADAVKTTLGPKGRNVVIEKSFGAPRITKDGVTVAKEIELEDKFENMGAQMVKEVASRTNDEAGDGTTTATVLAQAIVREGLKAVAAGMNPMDLKRGIDLATAKVVESIKAAARPVSDSDEVAQVGTISANGEKEIGRQIADAMQKVGNEGVITVEENKGLETETEVVEGMQFDRGYLSPYFVTNADKMIADLDDCLILLHEKKLSSLQPMVPLLESVIQSQKPLLIIAEDVEGEALATLVVNKLRGGLKIAAVKAPGFGDRRKAMLQDLAILTGGQVISDDLGMKLENVTLDMLGTAKKVLIKKDDTTIIDGAGDKAEIEARVSQIRAQIEETTSDYDKEKLQERVAKLAGGVAVIRVGGMTEVEVKERKDRVDDALNATRAAVQEGVVVGGGVALIQGAKALEGLAGVNSDQNAGIAIVRRALEAPLRQIAENAGVDGSVVAGKIRESNLKFGFNAQTEEYGDMFKFGVIDPAKVVRTALEDAASVAGLLITTEAMIADKPAKEGAGMP--D----MGGMGGMM
MVQRHVTAFRVYRWNPEDGANPRMDTYFVDRDDAPMILDALIWIKNKIDPTLTFRRSCREGVCGSCAMNIDGTNTLACTKGMDEVKGTIKVYPLPHMEVVKDLVPDLTNFYAQYASIEPWLQTKS--PPEKEWKQSHEDRQKLDNHYECILCACCSTSCPSYWWNQDYLGPAALLQANRWISDSRDEATGERLDNLEDPFRLYRCHTIMNCSKACPKGLNPAKSIAEIKKKMVERQ-------VMSAKEVRFSVDARDRMLRGIDTLAHAVRVTLGPKGRNVVLDKSYGAPRITKDGVTVAKEIELEDKFENMGAQMVREVASRTSDAAGDGTTTATVLAHAIVREGAKAVAAGMNPMDLKRGVDLAVEAVVADLQKNSKKVTSNEEIAQVGTISANGDAEIGRFLADAMKKVGNEGVITIEEAKSIETELEVVEGMQFDRGYASPYFITNTDKMRAELDDPYVLIYEKKLSGLQELLPLLEAVVQTSKPLVIIAEEIEGEALATLVVNKLRGGLKVAAVKAPGFGDRRKAMLEDIAVVTGGQAISDDLGIKLDNVTLAMLGRAKKVTIEKESTTIVSGAGKKNDIEARIYQIKTQIDETASDYDREKLQERLAKLSGGVAVLRVGGATEIEVKERKDRVDDAMHATRAAVEEGILPGGGVALLRASQALTRLRPANDDQRTGIEIVRKALSWPARQIVLNSGEDGSVVIGKILEKDYAFGFDAQTGEYGNMLTKGIIDPTKVVRAALQGAASVAGLLITTEAMIAELPNKNGIAMP-----SG----CGMF
MVQKNVKEYHIYRWNPEDGANPRIDTYFVDRDNAPMVLDALIYIKSNIDPTLTFRRSCREGICGSCAMNIDGTNTLACTKGMDEVKGAVKIYPLPHMMVVKDLVPDLTNFYAQHASIEPWLKTTT--APEKEWRQSPEDRSKLDGLYECILCACCSTSCPSYWWNGDYLGPAALLQAYRWLIDSRDETTGERLDNVEDPFRLYRCHTIMNCAKACPKGLNPAKAIAEIKTMMIERQ-------LMAAKDVRFSSDARDRMLRGVEILANAVKVTLGPKGRNVVIEKSFGAPRITKDGVSVAKEIELADKFENLGAQLVREVASKQNDAAGDGTTTATILAASIVKEGTKAVAAGLNPMDLKRGIDHAVEAIVADLKANSKKVTSNDEIAQVGTISANGDKSVGDMISTAMQKVGNEGVITVEEAKSLETELDVVEGMQFDRGYLSPYFITNAEKMIAELEDPYILVHEKKLSSLQAMLPVLEAVVQTGKPLVIIAEDVEGEALATLVVNKLRGGLKVAAVKAPGFGDRRKAMLEDIAILTGGTLISEELGIKLENVTLAMLGRAKRIRIDKEATTIIDGAGNKDDIEGRISQIKAQIAETTSDYDREKMQERLAKLAGGVAVLRVGGSTEVEVKEKKDRVDDALNATRAAVEEGVSPGGGVALLRAIKALENLPTDNSDQKAGIEIVRKAIQTPAKQIVDNSGGDGAVVVGKLLESNYAFGYNAQTGEYGDMVKLGIIDPTKVVRTALQDAASIAGLLITTEATITEAPKKEAPLM---GG-GGMGGMGGMF
MAEKKTKTFKVYRWNPDDGQNPRVDSYTIDLDAGPMVLDALIKIKNEIDPTLTFRRSCREGVCGSCAMNIDGTNTLACTKNLHDVDGDVKIYPLPHQPVVKDLVPDLNQAYAQLQSIEPWLKTTS--APGRERPQSPEERAKLDGLWECILCFCCSTSCPSYWWNGEYLGPAILLQAYRWIADSRDEFAGERLDQLEDPFRLYRCHTIMNCTRTCPKSLNPAKAIAEIKKLMVERK-------GMAAKDVKFSTDARTRMLRGVDILADAVKVTLGPKGRNVVLDKSFGAPRITKDGVTVAKEIELADKFENMGAQMVKEVASKTNDLAGDGTTTATVLAQSIVREGAKSVAAGMNPMDLKRGVDRAVEAVVADLQKRSRKVSNNSEIAQVGTISANGDAEVGVMIAKAMERVGNEGVITVEEAKSLETELDVVEGMQFDRGYLSPYFITDADKMRVELEDPFILIHESKLSGLQAMLPVLEAVVQSGRPLLIIAEDVEGEALATLVVNKLRGGLKVAAVKAPGFGDRRKAMLQDIAVLTNGTAVSQDLGIKLENVTLDMLGRAKKVVITKDDTTIVEGSGKKKDIEARCSQIRAQIEETTSDYDREKLQERLAKLAGGVAVIRVGGATETEVKEKKDRVDDAMHATRAAVEEGVVVGGGAALLYASKVLEKVKSDNDDQRVGVEIVRKALQAPVRQITANAGFDGSVIVGKLLEGKQDQGFDAAKGEYVNMFKAGIIDPTKVVRTALQDAASIAGLLITTEAMIAEKPEKKQPA-------GGMPDMGGMF
MVETRVTEFRIYRWSPDDDENPRIDTYYVDRDDGPMVLDGLLYIKNKIDPTLTLRRSCREGICGSCAMNIDGANTLACTKGMDDIKGTIKVYPLPHMPVVKDLVPDLNNFYAQHRSIEPWLKTVS--EPQKEWLQSHEDRQKLDGLYECILCACCSTSCPSYWWNGDYLGPAVLLQAYRWLIDSRDEAKGERLDNLEDPFRLYRCHTIMNCAQTCPKGLNPAKAIAEIKKMMVERR-------VMAAKDVKFGRTAREKMLRGVDILADAVKVTLGPKGRNVVIEKSFGAPRITKDGVSVAKEVELEDKFENMGAQMLREVASKTNDTAGDGTTTATVLGQAIVQEGAKAVAAGMNPMDLKRGIDLAVNEVVAELLKKAKKINTSEEVAQVGTISANGEAEIGKMIAEAMQKVGNEGVITVEEAKTAETELEVVEGMQFDRGYLSPYFVTNPEKMVADLEDAYILLHEKKLSNLQALLPVLEAVVQTSKPLLIIAEDVEGEALATLVVNKLRGGLKIAAVKAPGFGDRRKAMLEDIAILTGGQVISEDLGIKLESVTLDMLGRAKKVSISKENTTIVDGAGQKAEIDARVGQIKQQIEETTSDYDREKLQERLAKLAGGVAVIRVGGATEVEVKEKKDRVDDALNATRAAVEEGIVAGGGTALLRASTKI-TAKGVNADQEAGINIVRRAIQAPARQITTNAGEEASVIVGKILENTETFGYNTANGEYGDLISLGIVDPVKVVRTALQNAASVAGLLITTEAMIAELPKKDAAPMP-----GGMGGMGGMF
MVEINLREYRIYRWSPDDGENPRLDTYFVDLDDGPMVLDALLWIKNRIDPTLTLRRSCREGICGSCAMNIDGGNTLACTKGMDDISGAVKVYPLPHMPVVKDLVPDLTVPYAQLTSIDPFLKTVS--EPAKEWPQSYEDRQKLDGLYECILCFCCQTSCPSYWWNGEYLGPAVLLQAYRWLIDSRDEAAGERLDNLEDPFRLYRCHTIMNCTQACPKGLNPAKAIAEIKKMMVERR-------VMSAKEIKLATDARDRMLGGVELLNNAVKVTLGPKGRNVVIDKAYGAPRITKDGVTVAKEIELSDKFENMGAQMVREVASKTNDLAGDGTTTATVLAASILREGAKLVAAGMNPMDLKRGIDLAVAAVVKDIQTRAKKVKSSEEIAQVGTIAANGEASVGAMIAEAMKKVGNEGVITVEEAKTAETELEVVEGMQFDRGYLSPYFVTNPEKMRVELEDPYILLHEKKLGNLQAMLPILEAVVQSGKPLLIISEDVEGEALATLVVNKLRGGLKVAAVKAPGFGDRRKAMLEDIAVLTQGQLISEDLGIKLENVAVDMLGRAKRVVIEKDTTTIIDGSGEKDAIASRIQQIKAQIEETTSDYDKEKLQERLAKLAGGVAVIRVGGATETEVKEKKDRIDDALNATRAAVEEGIVAGGGVALLRATAALTGLTGSNADVTAGISIVLKALEAPIRQIAENAGVEGSIVVGKLAGGKPSEGFDAQTETYVDMIKAGIIDPAKVVRTALQDAGSIAALLITAEAMIADVPPKSTPA-------AGNGGTGGMY
MVETNLRKFQVYRWNPDDGENPRVDTYWVDMDTGPMVLDALIKIKNEIDPTLTFRRSCREGICGSCAMNIDGINTLACIYGMDEIKGDVKIYPLPHMPVVKDLIPDLTHFYAQHASIMPWLETKT--RPEHEWRQSIEDRKKLDGLYECVMCASCSTSCPSYWWNGDYLGPAALLHAYRWIIDSRDEATGERLDDLEDPFKLYRCHTIMNCAKTCPKDLNPAKAIAEIKKMMVERQ-------LMAAKDVKFDTDARNRMLKGVNILADAVKVTLGPKGRNVVIEKSFGAPRITKDGVSVAKEIELEDKFENMGAQMVKEVASRTNDEAGDGTTTATVLAQAIVKEGMKSVAAGMNPMDLKRGIDLATAKVVEQIRNAAREVADSDEVAQVGTISANGEKEIGRQIADAMQKVGNDGVITVEENKGLETETEVVEGMQFDRGYLSPYFVTNPDKMIAELEDCMILLHEKKLSSLQPMVPLLESVIQSQKPLLIIAEDVEGEALATLVVNKLRGGLKIAAVKAPGFGDRRKAMLQDIAILTGGQVISEDLGMKLENVTMDMLGTAKKIQITKDETTIVDGHGEKAEIEARVAQIRQQIEETTSDYDREKLQERVAKLAGGVAVIRVGGMTEVEVKERKDRVDDALNATRAAVQEGIVVGGGVALVQGAKSLEGVSGENSDQNAGIAIVRRALEAPLRQIAENAGVDGSVVAGKIRESDLAFGFNAQSEEYGDMFKFGVIDPAKVVRTALEDAASVAGLLITTEAMVADKPQKEGAGMP--D----MGGMGGMM
MVQSNLTEYRIYRWNPEDGRNPRVDTYFVDKDDGPMVLDGLIYIKNKIDPTLTFRRSCREGICGSCAMNIDGTNTLACTKGTDEVAGVVKIYPLPHMPVVKDLVPDMTRFYAQHRSIEPWLKTTT--TPEKEWRQSHEDRSKLDGLYECILCACCSTSCPSYWWNGDYLGPAILLQAYRWLIDSRDEATGERLDDLEDPFRLYRCHTIMNCSQACPKGLNPAKAIAEIKKMLVERR-------VMAAKDVKFSSDARERMLRGVDTLANAVKVTLGPKGRNVVLDKAFGAPRITKDGVSVAKEIELEDKFENMGAQMVREVASKTNDIAGDGTTTATVLAQSIVKEGAKAVAAGMNPMDLKRGVDLAAAEAVKALEAASKTITTSEEVAQVGTISANGDVQVGADIAEAMQKVGNEGVITVEEAKSLETELEVVEGMQFDRGYLSPYFVTNTEKMLADLEKPYILLHEKKLSNLQAMLPILESVVQSSRPLLIIAEDVEGEALATLVVNKLRGGLKIAAVKAPGFGDRRKAMLEDIAILTGGTVISEDLGIKLENVTLDMLGTAEKVNITKENTTIVDGAGEKPDIEGRVAQIKAQIEETTSDYDREKLQERLAKLAGGVAVIRVGGATEIEVKEKKDRVDDALNATRAAVEEGIVPGGGTALLRAKKAVEGLASDNADIAAGIKIVLRALEAPIRQIAENAGVEGSIVVGKIQENDTTFGFNAQTEEFVNMIEAGIIDPTKVVRTALQDAASVAGLLITTEAMVAELPKKEAAAAP------DMGGMGGMF
MAKTNVRRFKVYRYDPDSGENPRTDTYDVDLSTGPMVLDALIKIKNDIDPSLTFRRSCREGICGSCSMNIGGSNTLACTKAIADFDGEIRIYPLPHMPVVKDLVPDLTHFYAQYASIEPWIKTDT--NPSRERLQSKEDRAKLDGLYECILCACCSTSCPSYWWNGDYLGPAILLQAYRWLADSRDEATGERLDQLEDPFKLYRCHTIMNCTNTCPKGLNPGKAIAETKKMMVERQ-------IMAAKEVKFSDGARQKMLKGVNTLANAVKVTLGPKGRNVVLDKSFGAPTVTKDGVSVAKEIELEDKFENMGAQLVKEVASKTSDIAGDGTTTATVLAQAILREGVKAVSAGMNPMDLKRGIDKAVAASVAELHKLSKPCDDSKAIAQVGTISANSDEGIGKKIAEAMDKVGKEGVITVEEGSGLEDELDVVEGMQFDRGYLSPYFVTDQQAMQVELENPLILLHDKKISNIRDLLPLLEGAAKSSRPLLIVAEDVEGEALATLVVNNMRGIVKVCAVKAPGFGDRRKAMLEDIAILTGGTVISEEMGMQLEKATLDQLGQAKKIQVTKENTTIVDGAGSSEGIQGRIASIRAQIEESSSDYDREKLQERVAKLAGGVAVIKVGAATEVEMKEKKARVEDALHATRAAVEEGVVPGGGTALIRCLPALVDLKGDNADQDAGIAILRRAIEEPLRQIVTNSGAEASVVVSEVSKQSGNAGYNAATGEFGDMIELGILDPTKVTRSALQHAASISGLMITTEAMVAEVPKEEAPAMPG-GDMGGMGGMGGMM
MVQTNLREYRIYRWNPDDGRNPRVDTYFIDADDGPMVLDGLIFIKNKIDPTLTFRRSCREGICGSCAMNIDGTNTLACTKGMDEVAAVVKIYPLPHMPVVKDLVPDLTRFYAQHRSIEPWLQTVS--APEKEWLQSHDDRVKLDGLYECILCACCSTSCPSYWWNGDYLGPAVLLQAYRWLIDSRDEATGKRLDDLEDPFRLYRCHTIMNCSQACPKGLNPAKAIAEIKKMMVERR-------V---------------MLRGVDTLANAVKVTLGPKGRNVVLDKAFGAPRITKDGVSVAKEIELEDKFENMGAQMVREVASKTNDIAGDGTTTATVLAQAIVKEGAKAVAAGMNPMDLKRGVDLAAAEAVKALTAASKTITTSGEVAQVGTISANGDEQVGKDIAEAMQKVGNEGVITVEEAKSLETELEVVEGMQFDRGYLSPYFVTNADKMMADLEKPYILLHEKKLSNLQAMLPILEAVVQSSRPLLIIAEDVEGEALATLVVNKLRGGLKIAAVKAPGFGDRRKAMLEDIAILTGGTVISEDLGIKLENVTLDMLGTAEKVSITKENTTIVDGAGSKDDINGRVSQIKAQIEETTSDYDREKLQERLAKLAGGVAVIRVGGATEIEVKEKKDRVDDALNATRAAVEEGIVPGGGTALLRAKKAVEGLASDNADIAAGIKIVLRALEAPIRQIAENAGVEGSIVVGKIQENDPSFGFNAQTEQFVNMIEAGIIDPTKVVRTALQDAASVAGLLITTEAMVAELPKKDA--MP--G--GDMGGMGGMF
MVQNNVKKFIIYRWDPETPDNPRTDVYEIDLDHGPMVLDALIKIKNEIDSTLTFRRSCREGICGSCAMNIDGTNTLACTKPIEEIKGAVKIYPLPHMEVIKDLVPDLTHFYAQHAAIRPWLERQT-IPPDQEILQSKADRAKLDGLYECILCACCSTSCPSYWWNGDYLGPAILLQAYRWLVDSRDEMAGERLDNLEDPFRLYRCHTIMNCTNTCPKGLNPAKAIVEIKKLLIQRR--------MAAKEVRFSDEARQQMMRGVNILANAVKITLGPKGRNVVLEKSFGSPTVTKDGVSVAKEIELENKFENMGAQMVKEVASRTSDTAGDGTTTATVLAQSILTEGMKSVAAGMNPMDLKRGIDKAVIVAVEELKKLSKPCTDDKAIAQVGTISANADEVIGDIIAKAMNKVGKEGVITVEEGSGLDNELDVVEGMQFDRGYLSPYFVNNQQTMTAELENPLILLHDKKISNIREMLPILEGAAKAGRSLLIVAEDVEGEALATLVVNTIRGVVKVAAVKAPGFGDRRKAMLQDIAILSGGTVISEEVGLSLEKAGLDDLGHAKRITISKENTTIIDGAGKTSEIEARVKQIRAQIEEATSDYDKEKLQERVAKLAGGVAVIKVGAATEVEMKEKKARVEDALHATRAAVEEGVVPGGGVALVRALKAIQGLKGVNRDQDTGIKIALRAMEEPLRQIVANSGQEPSVILNKVAEGQGNFGYNAATEEFGDMVAMGILDPTKVTRSALQNAASIAGLMITTEAMVAELPKREEHSGPA-------GGM-DMM
MVQKNLRVFKIYRWNPDDGKTPQVDTYFVDMDTGPMVLDALIKIKSEIDPTLTFRRSCREGICGSCAMNVDGVNTLACIYGMDEIKGDVKIYPLPHMPVVKDLIPDLTHFYAQHASIMPWLETKT--RPAKEWLQSIEDRKKLDGLYECVMCACCSTSCPSYWWNGDYLGPAALLHAYRWIIDSRDEATGERLDNLEDPFKLYRCHTIMNCTKTCPKGLNPAKSIASIKEMMVERR-------VMAAKDVKFGTDARNRMLNGVNILADAVKVTLGPKGRNVVLDKSFGAPRITKDGVSVAKEIELEDKFENMGAQMVKEVASRTNDEAGDGTTTATVLAQAIVREGMKSVAAGMNPMDLKRGIDAATTAVVNAIKAAARPVTDSAEVAQVGTISANGEADIGQQIADAMQRVGNEGVITVEENKGLETETVVVEGMQFDRGYLSPYFVTNPDKMTTELEDAIILLHEKKLSSLQPMVPLLEQVIQSGKPLLIVAEDVEGEALATLVVNKLRGGLKIAAVKAPGFGDRRKAMLQDLAILTGGQVISEDLGMKLESVTMDMLGSAKRVSITKDETTIVDGLGEKAEIEARVAQIRGQIEETSSDYDREKLQERVAKLAGGVAVIRVGGMTEVEVKERKDRVDDALNATRAAVQEGVVVGGGVALVQAGKVLADLEGANPDQTAGIKIVARAIEAPLRQIAENAGVDGAVVAGKVRESSLAFGFNAQTEEYGDLFAFGVIDPAKVVRTALEDAASVAGLLITTEAMVADKPEKAGAGMP--D-MGGMGGMGGMM
MVQKKTRKFQIYRWNPDDGENPRVDTYFVDMETGPMVLDALIKIKNEIDPTLTFRRSCREGICGSCAMNIDGINTLACIYGLDEISAEVKIYPLPHMPVVKDLIPDLTHFYAQHASIMPWLETKT--RPAKEWKQSIEDRKKLDGLYECVMCASCSTACPSYWWNGDYLGPAALLHAYRWIIDSRDEATGQRLDQLEDPFKLYRCHTIMNCTKTCPKGLNPAKAIAEIKKMMVERA-------VMSAKDVKFDTDARSKMLKGVNVLADAVKVTLGPKGRNVVIDKSFGAPRITKDGVTVAKEIELEDKFENMGAQMVKEVASRTNDEAGDGTTTATVLAQAIVREGSKAVAAGMNPMDLKRGIDLATAKVVEQIKGAARTVENSDEVAQVGTISANGEAEIGRQIADAMQKVGNEGVITVEENKGLETETDVVEGMQFDRGYLSPYFVTNPDKMITELEDCMILLHEKKLSSLQPMVPLLESVIQSQKPLLIIAEDVEGEALATLVVNKLRGGLKIAAVKAPGFGDRRKAMLQDIAILTGGQVISEDLGMKLENVTMDMLGTAKKVSITKDETTIVDGAGEKAEIEARVSQIRTQIEETTSDYDREKLQERVAKLAGGVAVIRVGGMTEVEVKERKDRVDDALNATRAAVQEGVVVGGGVALVQGAKALDGLQGTNADQNRGIAIVRTALEAPLRQIAENAGVDGSVVAGKVRESDLKFGYNAQTDEYGDMFKFGVIDPAKVVRTALEDAASVAGLLITTEAMVADKPQKEGAGMP--D----MGGMGGMM
MVQTRIRRVEVYRYDPETGGNPRLDVFHIDLDRGPMVLDAVLKIKNEIDSTLAFRRSCREGVCGSCAMNIDGRNTLACTKALEDCADTVKIYPLPHLPVVKDLVPDMTHFFAQYASVKPWIQTQT--PPARERPQSREERAKLDGLYDCILCACCSTSCPSYWWNSEYLGPATLLQAQRWIQDSRDEFTGERLDALEDPFKLYRCHTIMNCTDTCPKSLNPAKAIAEIKKLLVERQ-------RMAAKDVRFSDDARQRMLVGVNVLADAVKQTLGPKGRNVVLEKSFGAPTVTKDGVSVAKEIELKDKFENMGAQMVKEVASRTSDIAGDGTTTATVLAQAIVREGLKSVTAGSNPMDIKRGIDLGVAVVVKQLQALSKPCTTSKEIAQVGSISANSDESIGQIIADAMDKVGKEGVITVEDGSGLDNTLDVVEGMQFDRGYLSPYFINSQETMSVELDSPFILLHDKKISNIRDLLPVLEKVAKSGKSLLIVAEDVEGEALATLVVNTMRGIIKVCAVKAPGFGDRRKAMLEDIAILSGGTVISEDVGLSLEKVELSDLGQAKKVQVNKENTTIVDGAGSAATIKARVEQIRKQMEDTSSDYDREKLQERVAKLAGGVAVIKVGAATEVEMKEKKARVEDALHATRAAVEEGIVPGGGVAFVRAQAALKDLQGKNHDQTVGVAILRRAIEEPLRQIVTNAGEEASVVLSKVQAGSGSFGYNAGNGEYGDMIEMGILDPTKVTRSALQNASSVAGLMLTTEAMVAEIPKKESAPMP--------GGMDGMM
MVEKRAKTFKIYRWSPDDGQNPRVDTYVVDLDKGPMILDAIIYIKNQVDSTLTFRRSCREGICGSCAMNIDGTNTLACLKAIEDVKGDVAIYPLPHMPVVKDLVPDLKHIYAQLASIKPWLQSQS--APSRERLQSPEDRAKLDGLYECILCFCCSTSCPSYWWNGDYLGPSILLQAYRWIADSRDEMTGERLDNLEDPFRLYRCHTIMNCTKACPKGLNPAKAIAEIKKLMVARR--------MAAKDVKFSADARDRILRGVDTLANAVKVTLGPKGRNVVIEKSFGAPRITKDGVSVAKEIELADRFENLGAQLVREVASKTADLAGDGTTTATVLAQAIVREGAKAVAAGLNPLDLKRGIDRAVAAVIADVKERAKTISTNDEVAQVGTISANGERAIGAIIAEAVSKVGNDGVITVEEAKSLETELNVVEGLQFDRGYLSPYFVTNAEKLVVDFDNPYILIHDRKLSSLQPLLPVLEAVVQSSRPLLIVAEDVEGEALATLVVNKLRGGLKIAAVKAPGFGDRRKAILEDIAILTNGQVISEDIGLKLETVSLADLGTAKRVVIAKEETTVIDGAGGREAIDARINQIRAQIEETTSDYDREKLQERLAKLSGGVAVIRVGGSTEVEVKERKDRVDDAVHATRAAIAEGIVPGGGVTLLYATRAIDAVVPVNDDERVGIDIVRRALQAPVRQIAENAGADGSVIVGKLLEGGTAFGYDAQTGEFTDLLKAGIIDPAKVVRIALQDAASVAGLLITTEALIVERPEPKS--AP-------AGAGGGYF
MS-KRKVKFEIYRYDPDKDERPYMQKIEVELEPDKMLLDAILRIK-NMDDSLALRRSCREGVCGSDAMNINGKNGLACTTNMRDLKEPVVLRPLPGLPVIRDLIVDMTHFFDQYHSVKPFLINDA--PPEKERLQTPEAREELDGLYECILCACCSTSCPSFWWNPDFVGPAGLLQAYRFIADSRDEATGERLDNLEDPYRLFRCHTIMNCTDVCPKGLNPSHAIGKIKEMLVRRS-------IMTAKQVYFGDDARTRIVRGVNILANAVKTTMGPKGRNVVLDRSFGAPTVTKDGVSVAKEIELKDKFENIGAQLVKEVASKTSDNAGDGTTTATVLAQAIVEEGLKFVAAGINPMDLKRGIDKAVGVVVDELRQLSRPCTTSKEIAQVGSISANSDHSIGEIIANAMDKVGKEGVITVEDGKSLENELDVVEGMQFDRGYLSPYFINNADKQVAVLDDPFVLIFDKKISNIRDLLPVLEQVAKTSRPLLIVAEDVEGEALATLVVNNIRGILKTTAVKAPGFGDRRKAMLEDIAILTGGTVISEETGMSLEKATLDDLGQAKRIEVAKENTTIIDGAGNGTDIEARVKQIRVQIDESTSDYDREKLQERVAKLAGGVAVIRVGAATEVEMKEKKARVEDALHATRAAVEEGIVPGGGVALIRARAAVAQLKGDNTDQDAGIKLILRAIEAPLRTIVSNAGEEASVVVNQVASGTGTYGYNAATGEYGDLVEQGVLDPTKVTRTALQNAASIASLLLTTEVAVTEIVEDKPAPMPD---MGGMGGMGGMF
M------SVSVWRGG---A-AGAYQPFDVKMEDNQTVLDVVAWIQQYADPTLSYRYACRVGMCGSCAMMVNGVPRWTCRTHVKKVDGHMEIGPLRNLPVIKDLATDMDPFFDKWVAAEGLHHPTQRHDP-EAIDPDSAGRVEANAGIECINCSVCYAACDTVAGNPDYLGPAALQRAWSVYNDSKDANKQTILDAVSGVGGCHNCHSQGSCAVHCPNELNPMNAIAGLKRGTARNFFK-----KMAAKDVKFDTDARNRMLKGVNILADAVKVTLGPKGRNVVIDKSFGAPRITKDGVTVAKEIELEDKFENMGAQMVKEVASRTNDEAGDGTTTATVLAQAIVREGMKSVAAGMNPMDLKRGIDLATTKVVEAIKAASRPVNDSDEVAQVGTISANGEVEIGRQIADAMQKVGNEGVITVEENKGLETETDVVEGMQFDRGYLSPYFVTNPEKMTTELEDCLILLHEKKLSSLQPMVPLLETVIQSGKPLLIIAEDVEGEALATLVVNKLRGGLKIAAVKAPGFGDRRKAMLQDIAILTGGQVISEDLGMKLESVTMDMLGTAKKIQITKDETTIVDGAGEKAEIEARVSQIRQQIEETTSDYDREKLQERVAKLAGGVAVIRVGGMTEVEVKERKDRVDDALNATRAAVQEGIVVGGGVALVQASKKLEGLKGDNNDQNVGINIVRKAIEAPLRQIAENAGVDGAVVAGKIRESDPTFGFNAQTEEYGDMFKFGVIDPAKVVRTALQDAASVASLLITTEAMVADKPSKEGAGMP--D----MGGMGGMM
MVEKNVREYRVYRWNPDDGQNPRIDTFYIDIDDGPMVLDGLLYIKDKIDPTLTLRRSCREGICGSCAMNIDGTNTLACTKGMEDIGGTVKVYPLPHMPVVKDLVPDLTNFYAQHRSIEPWLKTVS--PPAKEWKQSHEDRMKLDGLYECILCACCSASCPSYWWNGDYLGPAVLLQAYRWLIDSRDEAKGERLDDLEDPFRLYRCHTIMNCAQTCPKGLNPAKAIAEIKKMMVERR-------VMAAKEIKFGRTAREKMLRGVDILADAVKVTLGPKGRNVIIDKSFGAPRITKDGVSVAKEIELEDKFENMGAQMVREVASKTNDIAGDGTTTATVLAQAIVREGNKAVAAGMNPMDLKRGIDLAVSEVVKDLQAKAKKISTSEEVAQVGTISANGDSQVGRDIAEAMQKVGNEGVITVEEAKTAETELEVVEGMQFDRGYLSPYFVTNPEKMVADLEDPYILLHEKKLSNLQAMLPVLEAVVQSGKPLLIIAEDVEGEALATLVVNKLRGGLKIAAVKAPGFGDRRKAMLEDIAILTGGTVISEDLGIKLENVTLDMLGRSKKVSITKENTTIVDGSGQKSDIEGRVAQIKAQIEETSSDYDREKLQERLAKLAGGVAVIRVGGSTEIEVKERKDRIDDALNATRAAVQEGIVPGGGTALLRSSVKITS-KGANDDQEAGINIVRRALQSLVRQIAENAGDEASIIVGKILEKDDNFGYNAQTGEFGDMIAMGIVDPVKVVRTALQNAASVASLLITTEAMIAELPKKDSAGMP-----GGMGGMGGMM
MVETNVRKFQIYRWNPDDGKNPSLDTYFLDMDKGPMILDALIKIKNEIDPTLTFRRSCREGICGSCAMNVDGINTLACIYGLDEVKGDVKIYPLPHMSVVKDLIPDLTHFYAQHASIMPWLETKT--RPAKEWRQSIEDRKKLDGLYECVMCASCSTSCPSYWWNGDYLGPAALLHAYRWIIDSRDEATGERLDDLEDPFKLYRCHTIMNCAKTCPKGLNPAQAIADIKKMLIERH-------VM-AKDVKFDTDARNAMLRGVNVLADAVKVTLGPKGRNVVLDKSFGAPRITKDGVSVAKEIELEDKFENMGAQMVKEVASRTNDEAGDGTTTATVLAQAIVKEGLKQVAAGLNPMDLKRGIDLATAKVVEGIVASAPEVKDSDEVAQVGTISANGEEAIGQQIADAMQKVGNEGVITVEENKGLETETDVVEGMQFDRGYLSPYFVTNADKMIADLDDCMVLLHEKKLSSLQSMVPLLEQVIQSQKPLLIIAEDVEGEALATLVVNKLRGGLKIAAVKAPGFGDRRKAMLQDIAILTGGQVISEDLGMKLESVTMDMLGTAKKIEITKDETTIVDGAGEKAEIEARVAQIRTQIEDTSSDYDREKLQERVAKLAGGVAVIRVGGMTEVEVKERKDRVDDALNATRAAVQEGVIVGGGVALVQAGKALADLKGANADQDAGIVIVRKAIESPLRQIAENAGVDGAVVAGKVRESDLTFGFNAQTEEYGDMFAFGVIDPAKVARTALEDAASIAGLLITTEAMVADKPAKDGGAMP--D-MGGMGGMGGMM
MVQTNLRKFQVYRWNPDDGENPRVDTYWVDMDTGPMVLDALIKIKNEIDPTLTFRRSCREGICGSCAMNIDGANTLACIYGMDEIKGDVKIYPLPHMPVVKDLIPDLTHFYAQHASVMPWLETKT--RPATEWRQSIDDRKKLDGLYECVMCACCSTSCPSYWWNGDYLGPAALLHAYRWIIDSRDEATGERLDDLEDPFKLYRCHTIMNCAKTCPKGLNPAKAIGAIKKMMVERQ-------VMAAKDVKFDIDARNRMLKGVNILADAVKVTLGPKGRNVVLDKSFGAPRITKDGVSVAKEIELEDKFENMGAQMVKEVASRTNDEAGDGTTTATVLAQAIVKEGMKSVAAGMNPMDLKRGIDLATSKVVEAIKSAARPVNDSAEVAQVGTISANGESEIGQQIADAMQKVGNEGVITVEENKGLETETDVVEGMQFDRGYLSPYFVTNPDKMTTELEDAIILLHEKKLSSLQPMVPLLESVIQSGKPLLIIAEDVEGEALATLVVNKLRGGLKIAAVKAPGFGDRRKAMLQDIAILTGGQVISEDLGMKLESVTIDMLGSAKRVSITKDETTIVDGAGAKAEIEARVAQIRNQIEETTSDYDREKLQERVAKLAGGVAVIRVGGMTEVEVKERKDRVDDALNATRAAVQEGIVVGGGVALIQAAKHLDGLEGANNDQNIGINIVRKALEAPLRQIAENAGVDGSVVAGKIRESSLAFGFNAQTEEYGDMFKFGVIDPAKVVRTALQDAASIAGLLITTEAMVADKPAKEGAGMP--D----MGGMGGMM
MVETNVRKFQIYRWTPDDGKNPRVDTYFVDMDTGPMILDALIKIKNEIDPTLTFRRSCREGICGSCAMNIDGINTLACIYGMDEIKGDVKIYPLPHMPVVRDLIPDLTHFYAQHASIMPWLETKT--RPAKEWKQSIEDRSKLDGLYECVMCASCSTSCPSYWWNGDYLGPAALLHAYRWIIDSRDEATGERLDDLEDPFKLYRCHTIMNCTKTCPKGLNPAKAIAEIKKMMVERA-------VMAAKDVKFDTEARNKMLRGVNILADAVKVTLGPKGRNVVLDKSFGAPRITKDGVSVAKEIELEDKFENMGAQMVKEVASRTNDEAGDGTTTATVLAQAIVREGLKSVAAGMNPMDLKRGIDLATAKVVSAIKAAARDVSDSAEVAQVGTISANGEAEIGQQIADAMQKVGNEGVITVEENKGLETETDVVEGMQFDRGYLSPYFVTNSDKMIADLEDCIILLHEKKLSSLQPMVPLLEQVIQSQKPLLIIAEDVEGEALATLVVNKLRGGLKIAAVKAPGFGDRRKAMLQDIAILTGGQVISEDLGMKLESVTMDMLGSAKKVTITKDETTVIDGAGEKAEIEARVAQIRNQIEETTSDYDREKLQERVAKLAGGVAVIRVGGMTEVEVKERKDRVDDALNATRAAVQEGIVVGGGVALVQAGKTLEGMKGANNDQNVGIAIVRKALEAPLRQIAENSGVDGSVVAGKVRESNATFGFNAQTEEYGDMFKFGVIDPAKVVRTALQDAASIAGLLITTEAMVADKPAKDGGGMP--D-MGGMGGMGGMM
MVQTNLRKFSIYRWDPDTGENPRVDTYFVDMDDGPMVLDALIKIKTDIDPTLTFRRSCREGICGSCAMNIDGGNHLACIYGIDEVKGDVRVYPLPHMPVVKDLIPDLTHWYAQHASIKPWLETES--PPQKEWLQSIEDRHKLDGLYECVMCACCSTACPSYWWNPDYLGPATLLHAYRWIIDSRDEATGERLDYLEDPFKLYRCHTIMNCTKTCPKGLNPALAIAEIKRMLVDRQ-------VMAAKDVRFDTDARNRMLKGVNILADAVKVTLGPKGRNVVIDRSFGAPRITKDGVSVAKEIELEDKFENMGAQMVKEVASRTNDEAGDGTTTATVLAQAIVREGLKSVAAGMNPMDLKRGIDLATTAVVEQIKTAARDVSDSAEVAQVGTISANGEAEIGRQIADAMQKVGNEGVITVEENKGLETETEVVEGMQFDRGYLSPYFVTNADKMTVELEDCMILLHEKKLSSLQPMVPLLESVIQSQKPLLIIAEDVEGEALATLVVNKLRGGLKIAAVKAPGFGDRRKAMLQDLAILTGGQVISEELGMKLENVTMDMLGQAKKVSITKDETTVVDGAGAKSEIEARVAQIRQQIEDTTSDYDREKLQERVAKLAGGVAVIRVGGMTEVEVKERKDRVDDALNATRAAVQEGIVVGGGVALIQAGKALESLKGENNDQNVGIGIVRKALEAPLRQIAENAGVDGSVVVGKIHESNPKFGFNAQTEEYGDMFKFGVIDPAKVVRHALQDAASIAGLLITTEAMVADKPQKDGAAMG--D----MGGMGGMM
MVEKRVTEFRIYRWSPDDDANPSIDTYYVDRDDGPMVLDGLLYIKNKIDPTLTLRRSCREGICGSCAMNIDGANTLACTKGMDDIKGTIKVYPLPHMPVVKDLVPDLNNFYAQHRSIEPWLKTVS--EPQKEWLQSHDDRQKLDGLYECILCACCSTSCPSYWWNGDYLGPAVLLQAYRWLIDSRDEAKGERLDNLEDPFRLYRCHTIMNCAQTCPKGLNPAKAIAEIKKMMVERR-------VMAAKDVKFGRTAREKMLRGVDILADAVKVTLGPKGRNVVIDKSFGAPRITKDGVSVAKEVELEDKFENMGAQMLREVASKTNDTAGDGTTTATVLGQAIVQEGAKAVAAGMNPMDLKRGIDLAVSEVVANLLGKAKKINTSEEVAQVGTISANGEAEIGKMIAEAMQKVGNEGVITVEEAKTAETELEVVEGMQFDRGYLSPYFVTNPEKMVADLEDAYILLHEKKLSNLQALLPVLEAVVQTSKPLLIIAEDVEGEALATLVVNKLRGGLKIAAVKAPGFGDRRKAMLEDIAILTGGQVISEDLGIKLESVTLDMLGRAKKVSISKENTTIVDGAGQKAEIDARVGQIKQQIEETSSDYDREKLQERLAKLAGGVAVIRVGGATEVEVKEKKDRVDDALNATRAAVEEGIVAGGGTALLRASVQI-KAKGINADQEAGINIVRRAIQAPARQITTNAGEEASVIVGKILENGDTFGYNTANGEYGDLIALGIVDPVKVVRTALQNAASVAGLLITTEAMIAELPKKDAAPMP-----GGMGGMGGMF
MVQTNLRKFQIYRWNEEDGKNPRIDTYFVDMDTGPMVLDALIKIKNEIDPTLTFRRSCREGICGSCAMNIDGINTLACIYGMDEIKGDVKIYPLPHMPVVRDLIPDLTHFYAQHASIMPWLETKT--RPAKEWRQSIEDRKKLDGLYECVMCASCSTSCPSYWWNGDYLGPAALLHAYRWIIDSRDEATGERLDELEDPFKLYRCHTIMNCAKTCPKGLNPAEAIGQIKKMMVERA-------IM-AKDVKFDTDARNRMLKGVNILADAVKVTLGPKGRNVVLEKSFGAPRITKDGVSVAKEIELEDKFENMGAQMVKEVASRTNDEAGDGTTTATVLAQAIVKEGMKQVAAGLNPMDLKRGIDLATAKVVEAIKAAARPVNDSAEVAQVGTISANGEAEIGRQIADAMQKVGNEGVITVEENKGLETETDVVEGMQFDRGYLSPYFVTNPEKMVAELEDCMILLHEKKLSSLQPMVPLLESVIQSQKPLLIIAEDVEGEALATLVVNKLRGGLKIAAVKAPGFGDRRKAMLQDIAILTGGQVISEDLGMKLENVTIDMLGSAKKVSITKDETTIVDGAGEKAEIEARVAQIRTQIEETTSDYDREKLQERVAKLAGGVAVIRVGGMTEVEVKERKDRVDDALNATRAAVQEGVVVGGGVALVQAGKALEGLEGANSDQNAGIAIVRRAIEAPLRQIAENAGVDGAVVAGKVRESDLTFGFNAQTEEFGDMFKFGVIDPAKVVRTALEDAASVAGLLITTEAMVADKPAKESA-MP--D----MGGMGGMM
MS-MSTLAVTIERS------AGGQTTFKVPAHDNQTVLDVVSWVQQNADPTLSYRFACRVGMCGSCAMMVNGVPRWTCRTHISKVGNAVTIGPLRNLPIIKDLAVDMDPFFDKWVAAEGVHHGALRNDP-ADIDESSAARVTANAGIECINCSVCYAACDTVTGNDAYLGPAALQRAWTLLNDAKDEGRVAILDAVSGVGGCHNCHSMGSCTHLCPNDLDPMTAIAGLKRETAKTVWK-----RMAAKDVKFDTDARNRMLKGVNTLADAVKVTLGPKGRNVVLEKSFGAPRITKDGVSVAKEIELEDKFENMGAQMVKEVASRTNDEAGDGTTTATVLAQAIVKEGMKAVAAGMNPMDLKRGIDLATSKVVEAIVAAARPVKDSEEVAKVGTISANGEAEIGGQIADAMQRVGNDGVITVEENKGLETETDVVEGMQFDRGYLSPYFVTNPDKMTTELDDAIILLHEKKLSSLQPMVPLLESVIQSGKPLLIIAEDVDGEALATLVVNKLRGGLKIAAVKAPGFGDRRKAMLQDIAILTGGQVISDDLGMKLENVTMDMLGSAKRVSITKDETTIVDGSGDKAEIDARVAQIRGQIEETTSDYDREKLQERVAKLAGGVAVIRVGGMSEIEVKERKDRVDDALNATRAAVQEGIVVGGGVALVQAGKALDGLEGANGDQNIGINIVRKALEAPLRQIAENSGVDGSVVAGKIRESDAAFGFNAQTEEYGDMFSFGVIDPAKVTRTALQDAASVAGLLITTEAMVADKPSKDGGGMP--D----MGGMGGMM
MS-PNTIAVTVQRGSPD-STDLLTDTFDVPAYKSQTVLDVVSWIQQHADPTLSYRFACRVGMCGSCAMMVNGVPRWTCRTHMSKVDNAVEIAPLRNLPVIKDLVVDMDPFFDKWVAAEGVHHTALRDDP-RNINSGSESRRQADAGIECINCSVCYAACDTVAGNDNYLGPAALQRAWTLLNDTKDEGREKILTAVSDKGGCHNCHSMGSCAVYCPNELDPMSAIAGLKRETMKRFIG-----KMAHKELRFSEDARRRMLAGVNSLANAVKITLGPKGRNVVLEKSFGSPTVTKDGVSVAKEIELKDRFENMGAQMVKEVASHTSDEAGDGTTTATVLAQSMLVEGVKAVAAGLNPMDLKRGIDKCVAATVEELKKLSKPCNDEKAIAQVGTVSANADAAVGDIIAQAMAKVGKEGVITVEDGQSLENTLEVVEGMQFDRGYLSPYFINNQQNMNVELENPMILIHDKKISNIRDLLPILEAVAKSGRALLAISEDVEGEALATLVVNNIRGIVKVAAVKAPGFGDRRKAMLEDLAILTSATVIAEEVGLSLEKASLGDLGTCKRVTITKEETTIIGGAGDPKAIEGRVNQIRAQIEESTSDYDKEKLQERVAKLAGGVAVIKVGAATETEMKEKKARVEDALHATRAAVEEGVVPGGGVAFIRALEGLNALKGENHDQDIGIQIAKRAMEEPLRQIVANAGEEASVVLSKVKEGKGSFGYNATTGEYGDIVKMGIMDPTKVARTALQNAASIAGLMITTEAMVAETPKDEEK-MPGRHGHGGMGDM-DMM
MVEKNVRKFLIYRWTPDDGQNPRVDTYFVDMDTGPMVLDALIKIKNEIDPTLTFRRSCREGICGSCAMNIDGGNHLACIYGLDEIKGDVKIYPLPHMDVVRDLVPDLTHFYAQHASIMPWLETKT--APAKEWRQSIEDRKKLDGLYECVMCASCSASCPSYWWNSEYLGPAALLHAYRWIIDSRDEATGERLDDLEDPFKLYRCHTIMNCAQTCPKGLNPAKAIAEIKKKMVQRT-------IM-AKDVKFDTDARNAMLRGVNTLANAVKVTLGPKGRNVVLDKSFGAPRITKDGVSVAKEIELEDKFENMGAQMVKEVASRTNDEAGDGTTTATVLAQAIVTEGMKSVAAGMNPMDLKRGIDLATTKVVEAIQAAARPVNDSDEVAQVGTISANGETAIGRFIADAMQKVGNEGVITVEENKGMETEVDVVEGMQFDRGYLSPYFVTNADKMIAELDDCFILLHEKKLSSLQPMVPLLEQVIQSQKPLLIIAEDVEGEALATLVVNKLRGGLKIAAVKAPGFGDRRKAMLQDIAVLTGGQVISEDLGMKLENVTMDMLGTAKTINISKEETTIVDGAGDKAEIEARVAQIRTQIEETSSDYDREKLQERVAKLAGGVAVIKVGGMTEVEVKERKDRVDDALNATRAAVQEGVIVGGGVALVQGAKALDGLEGANSDQNAGIAIVRRALEAPLRQIAENAGVDGAVVAGKIRESDVKFGFNAQTEEYGDMFKFGVIDPAKVVRTALEDAASIAGLLITTEAMVADKPEEKGAGMP--D----MGGMGGMM
MAEKNIRRFEIYRWDPETGENPRIDVYELDAEHGAMVLDAIIKIKNEIDSTLTFRRSCREGVCGSCAMNIDGKNTLACTKSLDSLPDTVRIFPLPHAQVVKDLVPDLNHLFAQYASIKPWIETQT--PPARERLQSRDDRAKLDGLYDCILCFCCSASCPSYWWNSEYLGPAVLLQAYRWLNDSRDENTGERLDELEDPFKLYRCHTIMNCTDTCPKSLNPAKAIAEIKKLLLQRQ-------GMAAKDVYFGDDARSRMAKGVNILANAVKVTLGPKGRNAILDKSFGAPTITKDGVSVAKEIELKDKFENMGAQMVKEVASHTSDVAGDGTTTATVLAQAIVNEGLKAVAAGMNPMDLKRGIDLAVTKAVDAIVASATPCTDNKAIAQVGTISANSDESVGNIIAEAMEKVGKEGVITVEEGSGLDNQLDVVEGMQFDRGYLSPYFINKQDSMSVELDDPLILIYEKKISNIREMLPILEAVAKQGRPLLIIAEDVEGEALATLVVNTIRGIVKVAAVKAPGFGDRRKAMLEDIAVLTGGTVIAEEVGLSLEKAELSMLGTAKKVQVSKENTTIIDGAGSEEKIKGRVAQIRAQAEEATSDYDKEKLQERLAKLAGGVAVIKVGAATEIEMKEKKARVEDALHSTRAAVEEGVVAGGGTALVRTISALENLEGANHDQTVGINILRRAIEEPLRQIVANAGDEPSVIFNEVKKGSGSFGYNAATGQYGDMIEMGILDPAKVTRTALQNAASVAGLMLTTEVMIADAPADNKAGMPDMGGMGGMGGMGGMM
MVENNLREYRIYRWSPDDGENPRIDTYYVDLDDGPMVLDGLLWIKNKIDPTLTLRRSCREGICGSCAMNIDGTNTLACTKGMDEIKGAVKIYPLPHLPVVKDLVPDLSNFYAQHRSIEPWLKTVS--EPAKEWLQSHEDRAKLDGLYECILCACCSTSCPSYWWNGDYLGPAVLLQAYRWLIDSRDEAKGERLDNLEDPFRLYRCHTIMNCAQTCPKGLNPAKAIAEIKKMMVERR-------VMASKEVKFGRDARERMLRGVNILADAVKVTLGPKGRNVVIDKSFGAPRITKDGVTVAKEIELEDKFENMGAQMVREVASKTNDIAGDGTTTATVLAQAIVQEGGKAVAAGMNPMDLKRGIDLAVAEVVKQLGKSAKKIKTSEEVAQVGTISANGETEIGEMIAKAMQKVGNEGVITVEEAKTADTELEVVEGMQFDRGYLSPYFVTNPEKMVADLEDAYILLHEKKLSNLQALLPVLEAVVQTSKPLVIISEDVEGEALATLVVNKLRGGLKIAAVKAPGFGDRRKAMLEDIAILTGGQVISEDLGIKLESVTLDMLGRAKKVSITKENTTIVDGHGKKGEINARVGQIKQQIDETTSDYDREKLQERLAKLAGGVAVIRVGGATEVEVKEKKDRVDDALNATRAAVEEGIVPGGGVALLRASANL-TLKGANSDQDAGINIVRRALQAPARQIATNAGDEASIVIGKILDNKDTYGYNAANGEYGDLIALGIVDPVKVVRTALQDAASVAGLLVTTEAMIAEAPKKDNGGMP--G--GGMGGMGGMF
MVQNNIRKFQIYRWNPDDGKNPSVDTYWVDMDNGPMILDALIKIKNEIDPTLTFRRSCREGICGSCAMNIDGINTLACIYGMDEVKGDVKIYPLPHMPVIKDLIPDLTHFYAQHASIMPWLETKT--RPAKEWKQSIGDRKKLDGLYECVMCACCSTSCPSYWWNGDYLGPAALLHAYRWIIDSRDEATGERLDELEDPFKLYRCHTIMNCAKTCPKGLNPALAIAEIKKMMVERT-------VMSAKDVKFGTDSRDRLLKGINILANTVKVTLGPKGRNVVINRSFGAPRITKDGVTVAKEIELSDPFENMGAQLVKDVASRTNDEAGDGTTTATVLAQAIVKEGMKSVAAGMNPMDLKRGIDKAVTAVIDEIKTMSRPVGDTAEIAKVGTISANGEAEIGQQIADAMAKVGNEGVITVEENKGLETETEVVEGMQFDRGYLSPYFVTDPAKMTTDLEDCVILLHEKKLTSLAPMVPLLEAVVQADKQLLVIAEDIDGEALATLVVNKLRGGLQVAGVKAPGFGDRRKAMMQDLAVLTGGTVISEELGIKLENVTMDMLGDAKKITITKDSTTIIDGAGEKSEIAARVNQIRAQIEDTTSDYDKEKLQERLAKLAGGVAVIKVGGATEIEVKERKDRVDDALNATRAAVEEGVVPGGGVALVHAGKILQGLTGDNADQSAGIAIIRKALQAPLRQIAENAGVDGAVVAGKIIENTKTFGYDAQSETYGDMLKAGIIDPTKVVRIALQYAASVAALLITTEAMVADKPAKAGG-MS--D-MGGMSGMGGMM
MVETNTREFRIYRWSPDDGKNPSIDTFYIDVDDGPMVLDALLYIKNKIDPTLTLRRSCREGICGSCAMNIDGTNTLACTKGMDEVKGTVKVYPLPHMPVVKDLVPDLTNFYAQHRSIEPWLKTVS--TPAKEWKQSHEDRAKLDGLYECILCACCSASCPSYWWNGDYLGPAVLLQAYRWLIDSRDEAKGERLDNLEDPFRLYRCHTIMNCAQTCPKGLNPAKAIGEIKKMMVERR-------VMAAKQIKFGRDAREKLLRGVDILADAVKVTLGPKGRNVIIDKSYGAPRITKDGVTVAKEIELEDKFENMGAQMVREVASKTNDIAGDGTTTATVLAQAIVREGAKAVAAGMNPMDLKRGIDLAVAEVVKDIVGKAKKISTSDEVAQVGTISANGEKEIGQYIAEAMQKVGNEGVITVEEAKTADTELEVVEGMQFDRGYLSPYFVTNPEKMVAELEDAYVLLHEKKLSNLQALLPVLEAVVQTGKPMLIISEDVEGEALATLVVNKLRGGLKIAAVKAPGFGDRRKAMLEDIAILTAGQVISEDVGIKLENVTLDMLGRVKKVTITKENTILVDGAGKKAEIDGRVAQIKAQIEETTSDYDKEKLQERLAKLAGGVAVIRVGGATEIEVKEKKDRIDDALNATRAAVEEGIVPGGGTALLRASIVL-DLKGANDDQTAGINIVRKALQSLVRQIAENAGDEGSIVIGKILESNDNYGYNAQTGEYGDMIAMGIVDPVKVVRTALQNAASVAGLLVTTEAMIAELPKKDAAGMP--D-------MGGMM
MVETNVREYRIYRWNPDDGANPRIDTFYIDVDDGPMVLDGLLYIKNKIDPTLTLRRSCREGICGSCAMNIDGTNTLACTKGMDEVKGTVKVYPLPHMPVVKDLVPDLTNFYAQHRSIEPWLKTVS--TPAKEWKQSHEDRLKLDGLYECILCACCSTSCPSYWWNGDYLGPAVLLQAYRWLIDSRDEATGERLDNLEDPFRLYRCHTIMNCAQACPKGLNPAKAIGEIKKMLVERR-------VMSAKEIKFSTDARDRMLRGVELLNNAVKVTLGPKGRNVVIEKAYGAPRITKDGVAVAKEIELADKFENMGAQMVREVASKTNDLAGDGTTTATVLAASILREGVKLVAAGMNPMDLKRGIDLGVAAVVKEIQARARKVKSSGEIAQVGTIAANGDATVGEMIAKAMDKVGNEGAITVEEAKTAETELDVVEGMQFDRGYLSPYFVTNAEKMRVELEDPYILIHEKKLGNLQAVLPILEAIVQSGKPLLILSEDVEGEVLATLVVNKLRGGLKVAAVKAPGFGDRRRAILEDIAVLTAGQMISEDLGIKLENVTLDMLGRAKRVLIEKDTTTIIDGSGDKATIQARIQQIKAQIEETTSDYDKEKLQERLAKIAGGVAVIRVGGATEIEVKEKKDRIDDALNATRAAAEEGIVPGGGVALLRARSVLVGLTGANADVTAGISIVLRALETPIRQIAENAGVEGSIVVGKLTDSRHDQGFDAQTETYVDMIKAGIVDPAKVVRTALQDAGSIAALLITAEAMIADIPSRESAR-------AGNGGMGGMY
MVETHVRVFEIYRWDPDSGDNPRIDRYEIDMDHGPMVLDAILKIKNEIDSTLAFRRSCREGVCGSCAMNINGRNTLACTKAIAEYSGTIKIFPLPHMAVVKDLVADMTHFFEQYASINPWLTNSA--APVHERLQSRDERAKLDGLYECVLCACCSTSCPSYWWNSDYLGPAILLQAYRWLADSRDDSDAERLAQLDDAFKVYRCHTIMNCTDTCPKGLNPAQAIAEIKKLLVVRE-------RMAAKEVLFADEARHRMLAGVNVLADAVKQTLGPKGRNVVLERSFGAPTVTKDGVSVAKEIELKGKFENMGAQMVKEVSSKTSDVAGDGTTTATVLAQAIVREGLKSVSAGANPMDIKRGIDQAVSVAVEELKKLSKPCTDSKAIAQVGTISANSDEAFGQIIADAMDKVGKEGVITVEEGSSMHNELEVVEGMQFDRGYISPYFANQKEGMTAELENPYILLHDKKISNIRDLIPLLEKVSKAGRSLLIVAEDVEGEALATLVVNTLRGILKVCAVKAPGFGDRRKAMLEDMAILTGGTVITEELGFSLEKAELEQLGTAKKVQVSKENTIIVDGAGGADDIKARVEQLRKQIEETTSNYDKEKLQERVAKLSGGVAVIKVGAATEVEMKEKKARVEDALHATRAAVEEGIVPGGGVALIRAQDALKELKGDNADRNVGIGILRRAIEEPLRQIVTNAGDEASVVLAQVQAGSGSYGYNAATGEYGDMIAMGILDPTKVTRCALQNAASIAGLMLTTEVMVAELPKQDTPAMPA-------GGMDD-Y
M---KKYTFSIYRYNPDTDTKPRMQDYTLELDNDLMVLEALIKIKEEQDPTLSFRRSCREGVCGSDGFNINGKNGLACITNLSSLTMKIVVRPLPGLPVIRDLIVDMTQFYKQYEKVKPYLINDK--PPARERLQSPEDREKLDGLYECILCACCSTSCPSFWWNPDFIGPAGLLHAYRFLADSRDTATEQRLDDLDDAFSVFRCHGIMNCVNVCPKGLNPTKAIGHIKSMLLSRA-------VMAAKEVKFGNTARQKMLKGVNTLADAVKVTLGPKGRNVVLEKSFGAPVITKDGVSVAKEIELEDKFENMGAQMVKEVASKANDEAGDGTTTATVLAQSIVTEGLKAVAAGMNPMDLKRGIDKAVIAAVEELKKISQPCSDSKAIAQVGTISANSDSTIGEIIAKAMDKVGKEGVITVEEGQGLQDELEVVEGMQFDRGYLSPYFINNQETGTVELDSPYILLVDKKISNIRELLPVLEGVAKSGKPLLMIAEDVEGEALATLVVNNMRGIVKVAAVKAPGFGDRRKAMLQDIAVLTGGTVISEEIGMELEKAQLEDLGSAKRVVINKDNTTIVDGAGNQEAIQGRVTQIRQQIEETSSDYDKEKLQERLAKLAGGVAVIKVGAATEVEMKEKKARVEDALHATRAAVEEGVVPGGGVALVRAASQLADLRGDNEEQNVGIKVALRAMESPLRQIAYNAGAEASVVTNKVKEGEGNYGYNAGNDTYGDMLEMGILDPTKVTRSALQFASSIAGLMITTEAMIAELPKEEAPAMP-----GGDMGMGGMM
MVQKNVRKVQIYRWSPDDGANPRLDTYFVDLDQGPMVLDVLIKIKNEIDPTLTFRRSCREGICGSCAMNIDGQNTLACIYGLDEIRGDIRIYPLPHMPVIKDLVPDLTHFYAQHASIMPWLETKT--TPQKEWRQSIEDRKKLDGLYECVMCASCSTACPSYWWNSDYLGPAALLHAYRWIIDSRDEATGERLDELEDPFKLYRCHTIMNCAKTCPKGLNPAEAISHIKKMMVERV-------AMAAKDVKFNTEARERMLRGVNILADAVKVTLGPKGRNVVIDKSFGAPRITKDGVSVAKEIELADKFENMGAQLVKEVAARTNDEAGDGTTTATVLAQAIIKEGLKSVAAGLNPMDLKRGIDLATTKVVEALKAAARPVADSDEVAQVGTISANGEALIGKLIAEAMQKVGNEGVITVEEAKGTETSVEVVEGMQFDRGFLSPYFVTNPDKMVADLDDVLILLHEKKLSSLQPMVPLLEAVIQSQKPLLIIAEDVEGEALATLVVNKLRGGLKIAAVKAPGFGDRRKAMLQDLAILTGGQVISEDLGMKLEGVTIDMLGSAKRVSITKDATTIVDGAGERTEIEARVGQIRTQIEETTSDYDREKLQERVAKLAGGVAVIRVGGMTEVEVKERKDRVDDALNATRAAVQEGIIVGGGVALVQATKVLDGLVGANSDQNVGIAIIRRALEAPIRQISENSGVDGAVVAGKIRESTTSFGFNAQTEEYGDMFTFGVIDPAKVTRTALENAASVASLLITTEAMIADKPEPKGAGMP--D----MGGMGGMM
MVQTNLREYRIYRWNPDDGRNPRIDTYFVDLDDGPMILDGLIYIKNKIDPTLTFRRSCREGICGSCAMNIDGTNTLACTRGMDEVSKAISIYPLPHMPVVKDLVPDLTRFYAQHRSIEPWLKTVS--APEKEWRQSHEDRAKLDGLYECILCACCSTSCPSYWWNGDYLGPAVLLQAYRWLIDSRDEAKGERLDNLEDPFRLYRCHTIMNCAQACPKGLNPAKAIAEIKKMLVDRR-------VMSAKEIKFAGEARDRMLRGVELLNNAVKVTLGPKGRNVVIDKAYGAPRITKDGVTVAREIELEDKFENMGAQMVREVASKTNDLAGDGTTTATVLAASILREGAKLVAAGMNPMDLKRGIDIGVAAVVKEIQARARKVKSSAEIAQVGTIAANGDATVGEMIARAMDKVGNEGVITVEEARTAETELDVVEGMQFDRGYLSPYFVTNAEKMRVELDDPYILIHEKKLGNLQAMLPILEAVVQSGKPLLIISEDVEGEALATLVVNKLRGGLKVAAVKAPGFGDRRKAMLEDIAVLTAGQVISDDLGIKLENVTLDMLGSAKRVVVDKDTTTIIDGSGDKAGIAARIAQIKAQIEETTSDYDKEKLQERLAKLAGGVAVIRVGGATETEVKEKKDRIDDALNATRAAVEEGIVPGGGVALLRVRTVLASLTGANADITAGISIVRRALEAPVRQIAENAGVEGSIVVSKLTDSKHNQGFDAQTETYVDMIEAGIVDPAKVVRTALQNAGSIAALLITAEAMIADIRAKESTP-------AGNGGMGGMY
MVQKNVRKFQIYRWNPDDGKNPQVDTYFLDMDAGPMVLDALIKIKNEVDPTLTFRRSCREGICGSCAMNIDGINTLACIYGLDEISGDVKIYPLPHMPVVKDLIPDLTHFYAQHASIMPWLETKT--RPAKEWKQSIEDRKKLDGLYECVMCASCSTSCPSYWWNGDYLGPAALLHAYRWIIDSRDEATGERLDQLEDPFKLYRCHTIMNCAKTCPKGLNPALAIAEIKKMMVDRA-------VMSAKDVKFDTDARTKMLKGVNILADAVKVTLGPKGRNVVLDKSFGAPRITKDGVSVAKEIELEDKFENMGAQMVKEVASRTNDEAGDGTTTATVLAQAIVKEGMKAVAAGMNPMDLKRGIDLATAKVVDAIKNAARTVENSDEVAQVGTISANGEAEIGRQIADAMQKVGNEGVITVEENKGLETETDVVEGMQFDRGYLSPYFVTNPDKMIADLEDCMILLHEKKLSSLQPMVPLLESVIQSQKPLLIIAEDVEGEALATLVVNKLRGGLKIAAVKAPGFGDRRKAMLQDIAILTGGQVISEDLGMKLENVTMDMLGTAKKVTITKDETTIVDGAGEKAEIEARVSQIRTQIEETTSDYDREKLQERVAKLAGGVAVIRVGGMTEVEVKERKDRVDDALNATRAAVQEGIVVGGGVALVQGGKVLDGLTGANSDQNAGISIVRKALEAPLRQIAENAGVDGSVVAGKVRESDLKFGYNAQTDEYGDMFKFGVIDPAKVVRTALEDAASVAGLLITTEAMVADKPQKEGAGMP--D----MGGMGGMM
MVQTNVRKFQIYRWNPDDGENPRVDSYFVNMDEGPMVLDALIKIKNEIDPTLTFRRSCREGICGSCAMNIDGINTLACIYGMDEIKGDVKIYPLPHMPVVKDLIPDLTHFYAQHASIMPWLETKT--RPAKEWKQSIEDRKKLDGLYECVMCASCSTSCPSYWWNGDYLGPAALLHAYRWLIDSRDEATGERLDNLEDPFKLYRCHTIMNCAKTCPKGLNPAKAIASIKKMMVERH-------LMAAKDVKFATDARNSMLRGVNILADAVKVTLGPKGRNVVLDKSFGAPRITKDGVSVAKEIELEDKFENMGAQMVKEVASRTNDEAGDGTTTATVLAQAIVREGLKQVAAGLNPMDLKRGIDLATAKVVEAIKASARDVKDSDEVAQVGTISANGEAEIGRQIADAMQKVGNEGVITVEENKGLETETTVVEGMQFDRGYLSPYFVTNPDKMIADLDDCLILLHEKKLSSLQPMVPLLEQVIQSQKPLLIIAEDVEGEALATLVVNKLRGGLKIAAVKAPGFGDRRKAMLQDIAILTGGQVISEDLGMKLESVTMDMLGSAKKIEITKDETTIVDGAGEKAEIEARVAQIRTQAEETTSDYDREKLQERVAKLAGGVAVIRVGGMTEVEVKERKDRVDDALNATRAAVQEGVIVGGGVALVQAGKALEGLEGDNADQNAGINIVRKAIEAPLRQIAENAGVDGAVVAGKVRESETSFGFNAQTEEYGDMFSFGVIDPAKVTRTALEDAASVAGLLITTEAMVADKPAKDGGGMP--D-MGGMGGMGGMM
MVETNLREYRVYRWNPDDGKNPRVDTYYIDIDDGPMVLDGLLYIKNNIDPTLTLRRSCREGICGSCAMNIDGTNTLACTKGMDEIKGSVKVYPLPHMPVVKDLVPDLTNFYAQHRSIEPWLKTVS--TPAKEWRQSHEDRQKLDGLYECILCACCSTSCPSYWWNGDYLGPAVLLQAYRWLIDSRDEATGERLDNLEDPFRLYRCHTIMNCAQACPKGLNPAKAIGEIKKMLVERR-------FMAAKDVKFNTDARDRMLRGVDIMANAVRVTLGPKGRNVVIDRSFGAPRITKDGVSVAKEIELEDKFENMGAQMLREVASRTSEIAGDGTTTATVLAQAIVREGAKAVASGMNPMDLKRGIDLAVDALVTELKGKARQVSKNEEIAQVATISANGDAEIGRYLAEAMQKVGNEGVITVEEAKTAQIELEVVEGMQFDRGYLSPYFITNQDKMRAELEDVYILIHEKKLSNLQAMIPILEAVIQAGKPLLIIAEDVEGEALATLVVNKLRGGLKISAVKAPGFGDRRKAMLEDIAILTGGTVVSEDLGIKLENVTMEALGRAKRVMVEKDATTIVGGGGTKEDISGRVAQIKAQIDETTSDYDREKLQERLAKLAGGVAVIRVGGSTEVEVKEKKDRVDDALHATRAAVEEGIVPGGGVALLRIVKVLEGLSTDNDDQRVGVEIVRRAIEAPVRQIAENAGAEGSIIVGRLREKTFAYGWNAQTGEFGDLFAMGVIDPAKVVRAALQDAASVAGLLVTTEAMIAEKPKKEGQMMP-----PA----PGMF
MVQTNVRAFKIYRWSPDDGENPRVDTYFLDMDKGPMVLDALIKIKNEIDPTLTFRRSCREGICGSCAMNIDGINTLACIYGLDEVKGDVKIYPLPHMPVVKDLIPDLTHFYAQHASIMPWLETKT--RPQKEWKQSIEDRKKLDGLYECVMCASCSTSCPSYWWNSDYLGPAALLHAYRWIIDSRDEATGERLDELEDPFKLYRCHTIMNCAKTCPKGLNPAKAIGEIKKMMLERH-------VMSAKDVKFDTDARSRMLKGVNILADAVKVTLGPKGRNVVLDKSFGAPRITKDGVSVAKEIELEDKFENMGAQMVKEVASRTNDEAGDGTTTATVLAQAIVKEGVKAVSAGMNPMDLKRGIDLATAKVVEAIKAAARPVNDSNEVAQVGTISANGEAEIGRQIADAMQKVGNEGVITVEENKGLETETTVVEGMQFDRGYLSPYFVTNADKMIAELDDCMILLHEKKLSSLQPLVPLLEQVIQSQKPLLIIAEDVEGEALATLVVNKLRGGLKIAAVKAPGFGDRRKAMLQDIAILTGGQVISEDLGMKLESVTMDMLGTAKTVNITKDETTIVDGHGEKAEIEARVAQIRTQIEETTSDYDREKLQERVAKLAGGVAVIRVGGMTEVEVKERKDRVDDALNATRAAVQEGIVVGGGTALVQGAKTLEGLVGENSDQNAGIAIVRKALEAPLRQIAENAGVDGSVVAGKVRESELKFGYNAQTDEYGDMFSFGVIDPAKVVRTALEDAASVAGLLITTEAMVADKPQKDA-AMP--D-MGGMGGMGGMM
MVEANTREFRIYRWNPDDGKNPSIDTFYIDVDDGPMVLDALLYIKNKIDPTLTLRRSCREGICGSCAMNIDGTNTLACTKGMDEVKGTVKVYPLPHMPVVKDLVPDLTNFYAQHRSIEPWLKTVS--TPAKEWKQSHEDRLKLDGLYECILCACCSTSCPSYWWNGDYLGPAVLLQAYRWLIDSRDEATGERLDNLEDPFRLYRCHTIMNCAQSCPKGLNPAKAIGEIKKMLVERR-------LMAAKEVKFNTDARERMLRGVDVLANAVKVTLGPKGRNVVIDKSFGAPRITKDGVSVAKEIELEDKFENMGAQMLREVASKTNDLAGDGTTTATVLAQAIVKEGAKAVASGMNPMDLKRGIDLAVDAVVKELKTNARKITSNSEIAQVGTISANGDSEIGRYLAEAMEKVGNEGVITVEEAKTAETELEVVEGMQFDRGYLSPYFVTNQDKMRVELDEAFILIHEKKLSNLQAMLPVLEAVVQSSKPLLIIAEDVEGEALATLVVNKLRGGLKIAAVKAPGFGDRRKAMLEDIAILTGGTVISEDVGIKLENVTLNMLGRAKKVAIEKENTTIIDGVGSKAEIDRRVAQIRAQIEETTSDYDREKLQERLAKLAGGVAVIRVGGSTEVEVKEKKDRVDDALHATRAAVEEGILPGGGVALLRAVKGLDNLQTANQDQKVGIEIVRRAIEAPVRQIAENAGAEGSVIVGKLREKSFSYGWNAQTGEYADLYSQGVIDPAKVVRTALQDAASVAGLLVTTEAMIAEKPKKDAT-LP-----AG----AGMF
MVQTNLRSFQIYRWNPDDGKNPRIDTYFVDMDDGPMVLDGLIYIKNKIDPTLTFRRSCREGICGSCAMNIDGINTLACIYGLDEIKGDVKINPLPHMPVVKDLIPDLTHFYAQHASIMPWLETKT--RPAKEWRQSIEDRKKLDGLYECVMCASCSTSCPSYWWNSDYLGPAALLHAYRWIIDSRDEATGERLDELEDPFKLYRCHTIMNCAKTCPKGLNPAKAIASIKKMLVERQ-------GMAAKDVKFDTDARNRMLKGVNILADAVKVTLGPKGRNVVLEKSFGAPRITKDGVSVAKEIELEDKFENMGAQMVKEVASRTNDEAGDGTTTATVLAQAIVKEGMKAVAAGMNPMDLKRGIDLATAKVVEAIKAAARPVEGTDEVAQVGTISANGEAEIGRQIADAMQKVGNEGVITVEENKGLETETDVVEGMQFDRGYLSPYFVTNSDKMIAELEDCLILLHEKKLSSLQPMVPLLEQVIQSQKPLLIIAEDVEGEALATLVVNKLRGGLKIAAVKAPGFGDRRKAMLQDIAILTGGQVISEDLGMKLEGVTMDMLGTAKKVSISKDETTIVDGAGDKAEIEARVGQIRNQIEETSSDYDREKLQERVAKLAGGVAVIRVGGMTEVEVKERKDRVDDALNATRAAVQEGIVVGGGVALVQGGKSLAGLEGANADQNAGIAIVRKALEAPLRQIAENAGVDGSVVAGKIRESELKFGYNAQTDEYGDMFGFGVIDPAKVTRTALEDAASVAGLLVTTEAMVADKPAKEGA-MP--D----MGGMGGMM
MVEKRLKRFKIYRWDPEEGGNPRLDTFQIDLDDGPMVLDALNKIKNEIDPTLTYRRSCREGICGSCSMNIDSNNSLACLKPIAEVEGDVEIYPLPHLPVVKDLVPDLTHIYAQYNAIEPWLKTDS--PPAKERLQSPEERARLDGLWECILCFCCQTSCPSYWWNSEYLGPAILLQAARWVFDSRDEATGERLDMLDDPFRLFRCHTIMNCTATCPKGLNPGKAIADLKIKMFERT-------AMAAKDVKFSSDARDRLLRGVDTLANAVKVTLGPKGRNVVIDKSFGAPRITKDGVSVAKEIELKDKFENMGAQMLREVASKSADVAGDGTTTATVLAQAIVREGSKAVAAGMNPMDLKRGIDLAVAAVVKDVKTRSRKIATNDEIAQVGTISANGDEEVGKIIARAMDKVGHEGVITVEEAKGLDTELDVVEGMQFDRGYLSPYFVTNAEKMVADLENPYILIHEKKLSGLQPLLPVLEAVVQSGRPLLIIAEDVEGEALATLVVNRLRGGLKVASVKAPGFGDRRKAMLEDIAILTGGQVISEDLGIKLETVTLDMLGTAKTVTITKDNTTIVDGAGVKADIDARCAQIRATIEDTTSDYDREKLQERLAKLSGGVAVIRVGGASEVEVKEKKDRVDDAMHATRAAVEEGIIAGGGVALLHAAKALDALSPANADQKVGIEIVRRALQAPVRQIAENAGVDGAVVAGKLLESSADFGYNAQTGVYENLVKVGVIDPTKVVRTALQGAASVASLLITTEAMVAEIPEKKPALG---------GGMGDMF
MVQKNLKEYRIYRWSPDDGQNPRIDTFYVDTDDGPMVLDALLWIKNKVDATLTLRRSCREAICGSCAMNIDGTNTLACTKGMHDVEGTVKIYPLPHMPVVKDLVPDMTTFYAQHRSIEPWLQTVT--TPEKEWRQSHDDRTKLDGLYECILCACCSTSCPSYWWNGDYLGPAVLLQAYRWLIDSRDEATGERLDNLEDPFRLYRCHTIMNCSKTCPKGLNPAKAIAEIKKMMVERR-------VMAAKEVKFSVDARDKMLRGVDILANAVKVTLGPKGRNVVIEKSFGAPRITKDGVSVAKEIELEDKFENLGAQLVREVASKTNDLAGDGTTTATVLAQAIVREGAKAVAAGMNPMDLKRGVDLAVEALVADLKSKARKVTTNEEIEQVGTISANGDSEVGRFLAEAVKKVGNEGVITVEEAKSLETELEVVEGMQFDRGYLSPYFVTDAEKMRVELEDPYILIHEKKLSSLQALLPVLEAVVQSARPLVIIAEDVEGEALATLVVNKLRGGLKIAAVKAPGFGDRRKAMLEDIAILTGGTVISEDLGIKLENVTLDLLGRAKKVSISKEDTTIVDGVGARSDIEARVAQIKAQIEETTSDYDREKLQERLAKLAGGVAVIRVGGATEVEVKEKKDRVDDALHATRAAVEEGILPGGGLALLRALKALDSVKPANDDQKTGVEIVRRAVQAPARQIAQNAGADGSIIVGKLLESDLAYGWNAQTGEFGDLFKIGVIDPAKVVRTALQNAASVSSLLLTTEALIAEKPKKDA--LP----AGGMGGMGGMF
M------KVSVWRGD---AEAGAYREYSVPLRESQTILDVVAWIQQHEDPTLSYRYACRVGMCGSCAMMVNGQPRWTCRTHVKKVDGGLTVAPLRNLPVIKDLATDMDPFFEKWVAAGGVHHPTRRHDP-DAVTPDSEGRAEADAGIECINCSVCYAACDVVAADADYLGPAALNRAWTLYNDSKDGGGQTILDAVSAHGGCHSCHSQGSCTRFCPNELNPMQSIAGLKRATAWSFLK-----KMAAKDVKFNTDARNRMLKGVNILADAVKVTLGPKGRNVVIDKSFGAPRITKDGVSVAKEIELEDKFENMGAQMVKEVASRTNDEAGDGTTTATVLAQAIVKEGMKSVAAGMNPMDLKRGIDLATAKVVEHIRNAAREVNDSAEVAQVGTISANGEAEIGRQIADAMQKVGNEGVITVEENKGLETETDVVEGMQFDRGYLSPYFVTNPEKMTTELEDCLVLLHEKKLSSLQPMVPLLETVIQSGKPLLIIAEDVEGEALATLVVNKLRGGLKIAAVKAPGFGDRRKAMLQDIAILTGGQVISEDLGMKLESVTIDMLGTAKKVQITKDETTIVDGAGEKSEIEARVSQIRQQIEETTSDYDREKLQERVAKLAGGVAVIRVGGMTEVEVKERKDRVDDALNATRAAVQEGIVVGGGVALVQGAKSLADLTGENSDQNAGIAIVRRALEAPLRQIAENAGVDGSVVAGKIRESDPKFGFNAQTEEYGDMFKFGVIDPAKVVRTALEDAASIAGLLITTEAMVADKPSKDGAGMP--D----MGGMGGMM
MS-KRVLKFEIYRYDPDKDERPYMQKLEVELEPDKMLLDALVRIK-NVDDSLSIRRSCREGVCGSDAMNINGKNGLACTTNLNDLKQPIVLRPLPGLPVVRDLIVDMTHFFDQYHSVKPYLINDT--PPEKERLQTPEAREELDGLYECILCACCSTSCPSFWWNPDFVGPAGLLQAYRFIADSRDQATGERLDNLEDPYRLFRCHTIMNCTDVCPKGLNPSHAIGKIKEMLVRRT-------VMAAKQVYFGDDARTRIVRGVNTLANAVKTTMGPKGRNVVLDRAFGAPTVTKDGVSVAKEIELKDKFENIGAQLVKEVASKTSDNAGDGTTTATVLAQAIVEEGLKYVAAGINPMDLKRGIDRAVAVTVDELRALSRPCTTTKEIAQVGSISANSDASIGKIIADAMDKVGKEGVITVEDGKSLDNELDVVEGMQFDRGYLSPYFITNTEKQVAVLENPYILIFDKKISNIRDLLPILEQVAKDGRPLLIIAEDVEGEALATLVVNNIRGILKATAVKAPGFGDRRKAMLEDIAVLTNGTVISEETGMSLENADVTHLGQAVRVEVGKENTTIIDGAGDNVSIEARVKQIRAQIEEASSDYDREKLQERVAKLAGGVAVIRVGAATEVEMKEKKARVEDALHATRAAVEEGIVPGGGVALIRARQAVAALTAENIDQEAGIKLVLRAIEAPLRTIVSNAGEEASVVVNQVAQGEGNYGYNAATGEYGDLVEQGVLDPTKVTRTALQNAASVASLLLTTEVAVAEIAEDKPEAMPDMGGMGGMGGMGGMF
MVQTNLRKLDIYRWNPDDGENPRVDTYFIDMDSGPMVLDALIKIKNEIDPTLTFRRSCREGICGSCAMNIDGINTLACIYGLDEVKGDIRIYPLPHMPVVKDLIPDLTHFYAQHASVMPWLETTT--EPRKEWRQSIDDRKKLDGLYECVMCACCSTSCPSYWWNGDYLGPAALLHAYRWIVDSRDEATPERLDDLEDPFKLYRCHTIMNCARTCPKGLNPAKAIMEIKKLMIERA-------VMAAKDVKFNTNARDRMLRGVNILADAVKVTLGPKGRNVVIDKSFGAPRITKDGVTVAKEIELEDKFENMGAQMVKEVASRTNDEAGDGTTTATVLAQAIIREGLKSVAAGMNPMDLKRGIDLATSKVVEHIKNAARPVSDSDEVAQVGTISANGEAEIGRQIADAMQKVGNEGVITVEENKGLETETDVVEGMQFDRGYLSPYFVTNPEKMVAELEDCMVLLHEKKLSSLQPMVPLLEAVIQSQKPLLIIAEDVEGEALATLVVNKLRGGLKIAAVKAPGFGDRRKAMLQDIAILTGGQVISEDLGMKLENVTMDMLGSAKRISLTKDETTIVDGHGEKSEIEARVSQIRQQIEETTSDYDKEKLQERVAKLAGGVAVIRVGGMTEVEVKERKDRVDDALNATRAAVQEGIVVGGGVALIQGAKALDGLKGENNDQDIGISIVRKALEAPLRQIAENAGVDGSVVAGKIRESSLKFGFNAQTEEYGDMFKFGVIDPAKVVRHALQDAASIAGLLITTEAMIADKPQKEGAGMG--G----MGGMDGMM
MVETNIRKFQIYRWNPDDGKNPSVDTYFLDMDKGPMVLDALIKIKNEIDPTLTFRRSCREGICGSCAMNVDGINTLACIYGLDEIKGDVKIYPLPHMPVVKDLIPDLTHFYAQHASIMPWLETKT--RPAKEWRQSIEDRKKLDGLYECVMCASCSTSCPSYWWNGDYLGPAALLHAYRWIIDSRDEATGERLDSLEDPFKLYRCHTIMNCAKTCPKGLNPAKAIADIKKMLVERN-------IMAAKDVKFDTDARNRMLAGVNILADAVKVTLGPKGRNVILDKSFGAPRITKDGVSVAKEIELEDKFENMGAQMVKEVASRTNDEAGDGTTTATVLAQAIVKEGLKQVAAGLNPMDLKRGIDLATSTVVQGIKDMAREVKDSAEVAQVGTISANGEAAIGQQIADAMQKVGNEGVITVEENKGLETETDVVEGMQFDRGYLSPYFVTNADKMIADLEDCMILLHEKKLSSLQSMVPLLEQVIQSQKPLLIIAEDVEGEALATLVVNKLRGGLKIAAVKAPGFGDRRKAMMQDLAILTGGQVISEDLGMKLESVTMDMLGTAKKVEITKDETTIVDGAGEKAEIEARVTQIRAQIEETSSDYDREKLQERVAKLAGGVAVIRVGGMTEVEVKERKDRVDDALNATRAAVQEGVIVGGGVALVQAGKALANLEGANADQNAGIVIVRKAIEAPLRQIAENAGVDGAVVAGKVRESDNNFGFNAQTEEYGDMFAFGVIDPAKVARTALEDAASVAGLLITTEAMVADKPSKDGGGMP--D-MGGMGGMGGMM
MAQKNVRKFQIYRWSPDDGENPRIDTYYLDMDKGPMVLDALIKIKNEVDPTLTFRRSCREGICGSCAMNINGINRLACIYGLDEIKATVKINPLPHMPVVKDLVPDLTNFYAQHASIMPWLETKT--TPEKEWRQSIEDRKKLDGLYECVMCASCSTSCPSYWWNGDYLGPAALLHAYRWIIDSRDEATGERLDQLEDPFKLYRCHTIMNCTKTCPKGLNPAKAIAEVKKMMVERI-------VMAAKDVKFSTDARDRMLKGVNVLADAVKVTLGPKGRNVVIDKSFGAPRITKDGVSVAKEIELADKFENMGAQLVKEVAARTNDEAGDGTTTATVLAQAIIKEGLKSVAAGLNPMDLKRGIDLATAKVVASIKAASRPVADSDEVAQVGTISANGEAQIGRFIADAMQKVGNEGVITVEENKGMETEVEVVEGMQFDRGYLSPYFVTNPDKMVADLEDCYILLHEKKLSSLQPMVPLLEAVIQSTKPLLIIAEDVEGEALATLVVNKLRGGLKIAAVKAPGFGDRRKAMLQDIAILTGGQVISEDLGMKLENVTIDMLGKAKKISISKENTTIVDGAGDKAEIEARVGQIRTQIEETTSDYDREKLQERVAKLAGGVAVIRVGGLTEVEVKERKDRVDDALNATRAAVQEGIVVGGGVALVQGSKALDGVKGENADQDVGISIIRKALEAPLRQISENAGVDGAVVAGKIRESDTSFGFNAQSEEYGDMFKFGVIDPAKVTRTALENAASVAGLLITTEAMIADKPEPKAAAMP--D-MGGMGGMGGMM
MVQTNVRKFQIYRYNPDAGKNPSVDTYFVDMDKGPMVLDALIKIKNEIDATLTFRRSCREGICGSCAMNIDGINTLACIYGMDEIKGDVKIYPLPHMPVVKDLIPDLTHFYAQHASIMPWLETKT--KPAKEWRQSIDDRKKLDGLYECVMCACCSTSCPSYWWNGDYLGPAALLHAYRWIIDSRDEATGERLDELEDPFKLYRCHTIMNCSKTCPKGLNPAKAIASIKGMMLERA-------HM-AKEVKFDTDARNAMLRGVNILANAVKVTLGPKGRNVVLDKSFGAPRITKDGVSVAKEIDLEDKFENMGAQMVKEVASRTNDEAGDGTTTATVLAQAIIKEGLKQVAAGLNPMDLKRGIDLATLNVVEAIKAASRPVNDSAEVAQVGTISANGEAEIGRQIADAMQKVGNDGVITVEENKGMETETTVVEGMQFDRGFLSPYFVTNPDKMVADLEDCVILLHEKKLSSLQAMVPLLESVIQSQKPLLIIAEDVEGEALATLVVNKLRGGLKIAAVKAPGFGDRRKAMLQDIAILTGGQVISEDLGMKLENVTMDMLGSAKKVSITKDETTIVEGAGVKAEIEARVGQIRAQIEETTSDYDREKLQERVAKLAGGVAVIRVGGMTEVEVKERKDRVDDALNATRAAVQEGIVVGGGVALVQAAKGLEGLTGANADQNAGIAIVRRAIEAPLRQIAENAGVDGAVVAGKVRESNTSFGFNAQTEEYGDMFAFGVIDPAKVVRTALEDAASIAGLLITTEAMVADKPSKDGGGMP--D-MGGMGGMGGMM
MVQEKILTVKVYRWNPDSGENPRLDTFQLDRKQGAMVLDALIQIKNTLDTGLAFRRSCREGVCGSCAMNINGRNTLACTKAIDDYGDTLTIYPLPHQQVIKDLVTDMTHFYAQYASIEPWLQTVT--APARERLQSEEERSRLDGLYDCILCACCSTACPSYWWNSDYLGPATLLQAHRWIADSRDEMTGERLDALEDPFKLYRCHTIMNCTDTCPKGLNPAKSIAEIKKLLLERK-------GMAAKEILFSEDARHRMLEGVNVLAEAVKQTLGPKGRNVVLEKSFGAPTVTKDGVSVAKEIELKDKFMNLGAQMVKEVASKTSDVAGDGTTTATVLAQAIIREGMKSVAAGASPMDIKRGIDQAVHVCVEALQELSKPCMDNQSIAQVGTISANNDEEIGKIIAEAMDKVGKEGVITVEEGSALENELDVVEGMQFDRGYLSPYFITNQETMSAELEDPLILIHDKKISNIRDLLPILEKAAKAGKPLLIIAEEVEGEALATLVVNNMRGILKACAVKAPGFGDRRKAMLQDIAVLTGGKVISEEVGLSLEKAELEDLGRARKVRVDKENTTIVDGAGDKEAIEARIKQIRAEIEESTSDYDREKLQERLAKLAGGVAVIKVGAATEVEMKEKKARVEDALHATRAAVEEGIVPGGGVALIRVQGKLQGLEGKNHDQTVGINILRRAIEEPLRQIVRNAGEESSVVVHKVQEGSGNFGYNAATGEYGDMIEMGILDPTKVTRSALQNAASVAGLMLTTEAMVAELPKEEKAPSP---------GMDEMM
MT-SQTLSVTIDRG------AHGRDVFDVPAYESQTVLDVVSWVQQNADPTLSYRFACRVGMCGSCAMMVNGVPRWTCRTHVSKVDGAVQIGPLRNLPVVKDLVVDMDPFFDKWVGAEGVHHGALRDDP-AAVDETSPARVEANAGIECINCSVCYAACDTVAGNPDYLGPAALQRAWTLLNDAKDEGRLAILDAVSGSGGCHNCHSMGSCTTYCPNELDPMSAIAGLKRETAKSFFR-----RM-AKDVKFDTDARGRMLTGVNILADAVKVTLGPKGRNVVLDKSFGAPRITKDGVSVAKEIELEDKFENMGAQMVKEVASRTNDEAGDGTTTATVLAQAIVKEGMKSVAAGMNPMDLKRGIDMATAKVVEAIKAASREVSDSAEVAQVGTISANGEAEIGQQIADAMQKVGNEGVITVEENKGLETETDVVEGMQFDRGYLSPYFVTNADKMTAELEDCMILLHEKKLSSLQPMVPLLESVIQSQKPLLIIAEDVEGEALATLVVNKLRGGLKIAAVKAPGFGDRRKAMLQDIAILTGGQVISEDLGMKLENVTMDMLGTAKRVQITKDETTVIDGNGEKAEIEARVTQIRQQIEETTSDYDREKLQERVAKLAGGVAVIRVGGMTEVEVKERKDRVDDALNATRAAVQEGVVVGGGVALVQAAKSLDGVSGVNNDQNVGISIVRRAIEAPLRQIAENAGVDGAVVAGKIRESDVTFGFNAQTEEYGDMFSFGVIDPAKVVRTALQDAASVASLLITTEAMVADKPAKEGAAMP--D----MGGMGGMM
MVQANVRKFKIYRWNPDDGENPRVDTYFLDMDTGPMVLDALIKIKNEIDPTLTFRRSCREGICGSCAMNIDGINTLACIYGMDEIKGDVAIYPLPHMPVIKDLIPDLTHFYAQHASIMPWLETKT--RPAKEWKQSIEDRKKLDGLYECVMCASCSTSCPSYWWNGDYLGPAALLHAYRWIIDSRDEATPERLDQLEDPFKLYRCHTIMNCAKTCPKGLNPAKAISHIKQMMVERS-------VMSAKDVKFGTDSRHRMLKGINTLANAVKVTLGPKGRNVVLEKSWGAPRITKDGVTVAKEITLSDPFENMGAQMVKDVASRTNEEAGDGTTTATVLAQAIIKEGMKSVAAGMNPMDLKRGIDKAVVAVVAEVKEMSRPVGDTDEIAKVGTISANGESAIGRQIADAMAKVGNEGVITVEENKGLETETEVVEGMQFDRGYLSPYFVTEAEKMRVSLEDCVILLHEKKLTSLAPMVPLLEAVIQADKQLLVVAEDIDGEALAMLVVNKLRGGLKVAGVKAPGFGDRRTAMLEDLAILTGGQVISEELGIKLENVTLDMLGAAKKITITKDATTVIDGAGVKAAIAARVTQIRTQIEDTTSDYDKEKLQERLAKLAGGVAVIKVGGATEIEVKERKDRVDDALNATRAAVQEGVVPGGGVALVHAGKVLTGLTGDNADQTAGIAIIRKALQAPLRQIAENAGVDGSVVAGKIVENTKTFGYDAQADTYGDMLKAGVIDPTKVVRIALQYAASVAGLLVTTEAMVADRPARSGT-MA--D-------MDSLM
MVQSNVRKFSIYRWSPDDGENPRVDTYFVDMDTGPMVLDALVKIKNEIDPTLTFRRSCREGICGSCAMNIGGINTLACIYGLDEVKGDVKIYPLPHMAVVKDLIPDLTHFYAQHASIMPWLETKT--TPAKEWRQSIEDREKLDGLYECVMCACCSTACPSYWWNSDYLGPAALLHAYRWIIDSRDEATPERLDDLEDPFKLYRCHTIMNCAKTCPKGLNPAKAIAAIKKKMIERV-------VMAAKDVKFDTDARDRMLRGVNILANAVKVTLGPKGRNVVIEKSFGAPRITKDGVTVAKEIELSDKFENMGAQMVKEVASRTNDEAGDGTTTATVLAQAIIIEGLKAVAAGMNPMDLKRGIDLATAKVVEAIKAASRPVSDSAEVAQVGTISANGEAEIGRQIADAMQKVGNEGVITVEENKGLETETEVVEGMQFDRGYLSPYFVTNADKMVVDLEDVMILLHEKKLSSLQPMVPLLEQVIQSQKPLLIISEDVEGEALATLVVNKLRGGLKIAAVKAPGFGDRRKAMLQDIAILTGGQVISDDLGMKLENVGMDMLGRAKKVTITKDTTTIIDGAGEKAEIEARVAQIRTQIEETSSDYDKEKLQERVAKLAGGVAVIRVGGMSEIEVKERKDRVDDALNATRAAVQEGVVVGGGVALVQAGKVLVGLEGANSDQTNGIAIVRKALEAPLRQIAQNAGVDGSVVAGKIRESTLKFGFNAQTEEYGDMFKFGVIDPAKVVRTSLEYAASVASLLITTEAMIADKPSKEAAGMG--D-MGGMGGMGGMM
MVQTNTRTFKVYRYNPETDETPSWDTYKVDMDDGPMVLDALLWIKNNVDASLAFRRSCREGVCGSCSMNIGGRNTIACTSGIDEYKGDITISPLPHQPVVRDLIPDLTQFYAQHAAVKPYLKTDT--APEKEWKQSPEQREKLDGLYECIMCASCSTACPSYWWNGDYMGPAALLQAYRWLADSRDEATGERLDELNDPFKLYRCHTIMNCAQVCPKGLNPAEAIGEIKQMMVERE-------GMAAKDVLFGSDARERMLRGVDILANAVKVTLGPKGRNVVIEKSFGAPRTTKDGVSVAKEIELADKFENMGAQMLREVASKTNDVAGDGTTTATVLAQSIVREGMKSVAAGMNPMDLKRGIDKAVAIVMDDIKASSTPVKDSSEVAQVGTISANGASDIGEMIAKAMDKVGKEGVITVEEAKSLETELDVVEGMQFDRGYLSPYFITDADKMQVEMEEPYILLFEKKLTSLQPMLPILEAVVQSSRPLLIIAEDVEGEALATLVVNKLRGGLKIAAVKAPGFGDRRKAMLEDLAILTGGQVISEDLGIKLETVTLDMLGSAKRVNITKDDTTIVDGVGDKAQIEARVTQIRRQSEETTSDYDREKLQERLAKLAGGVAVIKVGGATEIEVKEKKDRVDDALNATRAAVEEGIVPGGGVALLKASAKLAGLEGDNADQTQGIAIVARALQSPIRQIATNSGVEGSIVVGKVMENPATFGFNAQTEEYGDMLAFGVIDPAKVVRTALQDAASVASLLITTEAAVADAPKEEGAGMPDMGGMGGMGGMGGMM
MTNTRFLEVTVERD------EGKSQAFRVPAYENQTVLDVVSWIQQNADPTLSYRFACRVGMCGSCAMMVNGVPRWTCRTHISKVGEAVTIGPLRNLPVVKDLVVDMDPFFDKWVAAEGVHHGGLRDDP-AAVDEESAARVEANAGIECINCSVCYAACDTVAGNPDYLGPAALQRAWTLLNDAKDEGRVAILDAVSGSGGCHNCHSMGSCTTYCPNELDPMSAIAGLKRETAKSFFR-----RMSAKDVKFNTDARNRMLQGVNILADAVKVTLGPKGRNVVLDKSFGAPRITKDGVSVAKEIELEDKFENMGAQMVKEVASRTNDEAGDGTTTATVLAQAIVREGMKSVAAGMNPMDLKRGIDMATIKVVEAIKAASRPVNDSAEVAQVGTISANGEREIGEQIAGAMQKVGNEGVITVEENKGLETETDVVEGMQFDRGYLSPYFVTNPDKMIADLEDCMILLHEKKLSSLQPMVPLLESVIQSQKPLLIIAEDVEGEALATLVVNKLRGGLKIAAVKAPGFGDRRKAMLQDIAILTGGQVISEDLGMKLENVTMDMLGTAKKVTITKDETTVVDGAGEKAEIEARVAQIRQQIEETTSDYDREKLQERVAKLAGGVAVIRVGGMTEVEVKERKDRVDDALNATRAAVQEGVVVGGGVALVQAAKALDGLTGANNDQNVGISIIRKAIEAPLRQIAENAGVDGAVVAGKIRESSLSFGFNAQTEEYGDMFSFGVIDPAKVVRTALQDASSVAGLLITTEAMVADKPSKDGGAMP--D----MGGMGGMM
MVQTNLRTFHIYRWNPDDGKNPQVDTYFVDIDTGPMMLDALIKIKSEIDPTLTFRRSCREGICGSCAMNIGGINTLACLYGLDDVTGDVKIYPLPHMPVVKDLIPDLTHFYAQHASIMPWLETKT--RPAKEWKQSVEDREKLDGLYECVMCACCSTSCPSYWWNGDYLGPAALLHAYRWIIDSRDEATGERLDELEDPFKLYRCHTIMNCAKTCPKGLNPAKAIAEVKKMMVERT-------VMSAKDVKFGTDARNRMLNGVNILADAVKVTLGPKGRNVVLDKSFGAPRITKDGVSVAKEIELEDKFENMGAQMVKEVASRTNDEAGDGTTTATVLGQAIVREGMKSVAAGMNPMDLKRGIDLATSTVVDAIKSAARPVSDSAEVAQVGTISANGEAEIGQQIADAMQRVGNEGVITVEENKGLETETDVVEGMQFDRGYLSPYFVTNPDKMTAELEDCLILLHEKKLSSLQPMVPLLETVIQSGKPLLIIAEDVEGEALATLVVNKLRGGLKIAAVKAPGFGDRRKSMLQDIAILTGGQVISDDLGMKLESVTIDMLGSAKRVNITKDETTVIDGAGEKAEIEARVAQIRGQIDETASDYDREKLQERVAKLAGGVAVIRVGGMSEIEVKERKDRVDDALNATRAAVQEGVVVGGGVALVQAGKALADMEGVNADQTNGINIVRKAIEAPLRQIAENAGVDGAVVAGKVRESDLSFGFNAQTEEYGDLFAFGVIDPAKVVRTALEDAASVAGLLITTEAMVADKPAKDGGGMP--D----MGGMGGMM
MSTPTTFTLEVLRFDPTTDTEPYYQTYQVPYDEDWVVLDALTWVKDNLDSSLTFRWSCHMAVCGSCGMQVNGTPVLTCKAFLRDYPATVKVEPLRNFPIERDLVVGLDGFIDRLEAIKPYIIRKDKPIDEGAYVQLPKQLKRFKHHTLCINCLLCYSACPQMGLNPDFLGPAALALAHRYNLDSRDEGRRERQKVTGSAEGVWECTFVSACSEVCPKGVEPAGAIQEQKVQNSLDWFLDRLVPPMAAKDVKFSTDARDRLLKGVDILANAVKVTLGPKGRNVVIEKSFGAPRITKDGVSVAKEIELKDKFENMGAQMIKEVASKTADLAGDGTTTSTVLAQSIVREGVKAVAAGMNPMDLKRGIDMAVAAVVDDVQKRSNKITTSGEVAQVGTISANGEVEIGEMIARAMEKVGNEGVITVEEAKGLTTELDVVEGMQFDRGYLSPYFVTNPEKMTVELDSPFILFHEKKLSSLQPLLPVLETVVQSGKPLLIIAEDVEGEALATLVVNKLRGGLKVAAVKAPGFGDRRKAMLEDMAILTGGTVVSEDLGIKLENVSIDMLGTAKKVTITKEDTTVVDGAGSKEDIQARCNQIRANIEASTSDYDREKMQERLAKLAGGVAVIKVGGASEVEVKEKKDRVDDALHATRAAVEEGIVAGGGVALLYSVRALDSIVPANNDQKIGVEIVRRALQSPVRQIAENAGFDGAVVAGKLLEQATGFGFNAQTGEYVDMIKTGIIDPTKVVRTALQDAASVAGLLITTEAMIAELPEKKEM-AP--D-MGGMGGMGGMF
MTASNGLHVDVWRGS---GTEGSFERFLVPMQESQTILDVVAWIQQYADPTLSYRYACRVGMCGSCAMMVNGVPRWTCRTHIKKVDNVLTIAPLRNLPVIKDLAADMDPFFDRWVAAGGVHHPTRRNDA-EQISPATPERIEADAGIECINCSVCYAACDTVANNVDFLGPAALQRAWTLYLDPKDADPGAILDAVSGRGGCHNCHSQGSCTLHCPNGLNPMKAIAGLKRETVSSFFR-----RMAAKDVKFHTDARERMLRGVDILADAVKVTLGPKGRNVVIDKSFGAPRITKDGVTVAKEIELEDKFENMGAQMVREVASKTNDLAGDGTTTATVLAQAIVKEGAKAVASGLNPMDLKRGIDLAVDAIVKELRKNARKISNNDEIAQVGTISANGDTEIGRYLAEAMQKVGNDGVITVEEAKTAETELEVVEGMQFDRGYLSPYFITNQDKMRVELEEPYVLIHEKKLSNLQAMLPVLEAVVQSGKPLLIVAEDVEGEALATLVVNKLRGGLKIAAVKAPGFGDRRKAMLEDIAILTGGSVISEDLGIKLENVTLNMLGRAKKVTIEKENTTIIDGAGSRKEIDGRIAQIKAQIEETSSDYDREKLQERLAKLAGGVGVIRVGGSTEVEVKEKKDRVDDALHATRAAVEEGILPGGGVALLRSTPALDDLKPANDDQRVGIEIVRRAIEAPVRQIAQNAGAEGSIIVGKLREKTLAWGWNAQTGEYGDLFKMGVIDPAKVVRTALQDAASVAGLLVTTEAMIAEKPKKESAAMP-----------SGMF
MVQKKTREFRVYRWNPDDGQNPRIDTFEVDVEDGPMVLDALLWIKNTVDPTLTLRRSCREGVCGSCAMNIDGMNTLACTKGMDEIEGPVKVYPLPHMAVVKDLVPDLTMFYAQQAFIEPWLQTKT--EPEREWRQSHEDREKLDGLYECILCACCSTACPSYWWNSEYLGPAALLQARRWLVDSRDEATDERLDKLEDPFRLYRCHTIMNCAQTCPKGLNPAKAIAEIKEMMVARR-------TMAAKEVKFSTDARNKMLRGVDVLANAVKVTLGPKGRNVVIEKSFGAPRITKDGVTVAKEIELEDKFENMGAQMVREVASKTNDIAGDGTTTATVLAQAIVKEGAKAVAAGMNPMDLKRGVDLAVSEAVKDLQARSKNINTSNEVAQVGTISANGDKEVGQMIADAMQKVGNEGVITVEEAKSLETELEVVEGMQFDRGYLSPYFVTNAEKMVAELEDPYILLHEKKLSNLQAMLPVLESVVQSSRPLLIIAEDVEGEALATLVVNKLRGGLKVAAVKAPGFGDRRKAMLEDIATLTGGQVISEDLGIKLENVTLDMLGRAKKVSITKEDTTIVDGAGEKDAIEARVAQIKRQIEDTTSDYDREKLQERLAKLAGGVAVIRVGGATEVEVKEKKDRVDDALNATRAAVEEGIVPGGGTALLRAREAVAKLSSDNPDIQAGIKIVLRALEAPIRQIAENSGVEGSIVVGKVLESNPTYGFDAQNEDYVDLVSAGIIDPTKVVRTALQDASSVAGLLITTEAMVGELPKKEAAGAG--GGMGGMGGMGGMF
M----ELTFRIYRFDPERDSEPHYRTYQVEAEPGERILDCLNRIKWEQDGSLSFRMSCGHGVCGSDAVRLNGRCALACQKLVQDYEPEIVVEPLPSFRVLKDLVVDLEPFFEKVNWVRPYLLAGE--DPEKERLQDPSERKKLDQVIRCILCACCMGSCPVVGVNEGFLGPAPLVWAFRYIFDTRDREKEDRLQKVDTEDGAWGCRNHFECTRVCPKEIPVTKSINFIKREIEKLR-------SM-AKQLIYDVKAREALLKGVNTLADAVKVTLGPKGRNVVIEKAFGGPTVTKDGVTVAKEIEVEDKFQNMGAQMVKEVASKTSDVAGDGTTTATILAQSIYYEGSKLVTAGANPMALKRGIEKAVKVVVDELKKISKPTKDQKEIAQVGTISANNDATIGNIIAEAMNKVGKEGVITVEEAKGMETTLEVVEGMQFDRGYISPYFVTDPEKMEVVLNEPLILVHEKKISGMKDLLPVLEQVARMNRPLLIIAEDVEGEALATLVVNKLRGTLQVCAVKAPGFGDRRKAMLEDIAILTGGQVISEEKGIKLESVSINDLGSAKTVRVDKDNTTIVDGAGDRKALEGRVRQIRTQIEETTSDYDREKLQERLAKLVGGVAVISVGAATETEMKEKKARVEDALNATRAAVEEGIVPGGGVAYLRCLKALEDLKLEG-EEQHGVNIIRRALEEPARQIANNAGEEGSVIVQKVKAGEGAFGYNAETGEFCDLFEAGVIDPTKVTRSALQNAASVASLMLTTECMVAELPKEEKA-MPG-AGMG--GGMGGMY
MS-KRIMKFEIYRYDPDKDERPYMQKLEVELQPDKMLLDAIIRIK-NVDDSFAIRRSCREGVCGSDAMNINGKNGLACTTNLNELKEPVVLRPLPGLPVIRDLIVDMTHFFNQYHSVRPYLVNDT--PPEKERLQSPEAREELDGLYECILCACCSTSCPSFWWNPDFVGPAGLLQAYRFIADSRDEATNSRLDNLNDPYRLFRCHTIMNCADVCPKGLNPTKAIGKIKELMVRRA-------VMAAKQVFFGDDARVRIVRGVNVLANAVKTTLGPKGRNVVLERSFGAPTVTKDGVSVAKEIELKDKFENIGAQLVKEVASKTSDNAGDGTTTATVLAQAVVEEGLKYVAAGINPMDLKRGIDKAVAAAVTELQSLSRPCTTSKEIAQVGSISANSDSSIGDIIANAMDKVGKEGVITVEDGKSLDNELDVVEGMQFDRGYLSPYFINNQDKQVAALEDPFVLIFDKKISNIRDLLPILEQVAKSSRPLLIIAEDVEGEALATLVVNNIRGILKTTAVKAPGFGDRRKAMLEDIAILTGGTVISEETGMSLEKATVEDLGQAKRIEVGKENTIIIDGAGVSANIESRVKQIRTQIEEATSDYDREKLQERVAKLAGGVAVIRVGAATEVEMKEKKARVEDALHATRAAVEEGIVPGGGVALIRAKKAIAQVKGDNSDQEAGIKLILRAVEAPLRTIVANAGDEPSVVVNQVASGEGNYGYNAATGEYGDLVEQGVLDPTKVTRTALQNAASVASLLLTTEAAVCEIVEDKPAPMPD---MGGMGGMGGMF
MVQTNIKKFEIYRWSPEDGENPRVDTYFVDLDTGPMMLDALIKIKNEIDPTLTFRRSCREGICGSCAMNIDGINTLACIYGMDEVKGDVKIYPLPHMPVVKDLIPDLTHFYAQHAAVMPWLETKT--RPQKEWRQSIEDRKKLDGLYECVMCASCSTACPSYWWNGDFLGPAALLHAYRWIIDSRDEATGERLDDLEDPFKLYRCHTIMNCARTCPKGLNPSAAIAEIKKLMVERA-------VMAAKDVKFDTSARDKMLKGVNTLANAVKVTLGPKGRNVVIEKSFGAPRITKDGVSVAKEIELEDKFENMGAQMVKEVASRTNDEAGDGTTTATVLAQAIIKEGMKSVAAGMNPMDLKRGIDLATAKVVESIKAAARKVENSDEVAQVGTISANGESEIGRQIADAMQKVGNEGVITVEENKGLETETDVVEGMQFDRGYLSPYFVTNPDKMITELDDCMILLHEKKLSSLQPMVPLLESVIQSQKPLLIIAEDVEGEALATLVVNKLRGGLKIAAVKAPGFGDRRKAMLQDIAILTGGQVISEDLGMKLENVTMDMLGTAKKVSITKDETTIVDGAGEKSEIEARVSQIRTQIEETTSDYDREKLQERVAKLAGGVAVIRVGGMTEVEVKERKDRVDDALNATRAAVQEGVVVGGGVALVQGAKALDGLKGENGDQDIGISIVRKALEAPLRQIAENSGVDGSVVAGKIRESDPKFGFNAQTEEYGDMFKFGVIDPAKVVRHALQDAASIAGLLITTEAMVADKPQKEGAGMP--D----MGGMGGMM
MVQTNLREFHVYRWNPDDGKNPALDTYFVDMDDGPMILDALIKIKNEIDPTLTFRRSCREGICGSCAMNIDGINTLACTYGMEEINGVVKIYPLPHMPVVKDLIPDLTHFYAQHASIQPWLETET--EPRKEWKQSIDDRAKLDGLYECIMCACCSTSCPSYWWNGDYLGPAALLHAYRWIIDSRDEATGERLDELEDPFKLYRCHTIMNCAKTCPKGLNPAAAIANIKKLMVERT-------VMAAKDVKFDTDARNRMLKGVNILADAVKVTLGPKGRNVVLDKSFGAPRITKDGVSVAKEIELEDKFENMGAQMVKEVASRTNDEAGDGTTTATVLAQAIVKEGMKSVAAGMNPMDLKRGIDLATAKVVEAIKAAARDVSDSDEVAQVGTISANGEKEIGRQIADAMQKVGNEGVITVEENKGLETETDVVEGMQFDRGYLSPYFVTNSDKMTVELEDAIILLHEKKLSSLQPMVPLLEQVIQSQKPLLIIAEDVEGEALATLVVNKLRGGLKIAAVKAPGFGDRRKAMLQDLAVLTGGQVISEDLGMKLESVTMDMLGSAKKVSITKDATIVVDGAGEKAEIEARVAQIRNQIEETTSDYDREKLQERVAKLAGGVAVIRVGGMTEVEVRERKDRVDDALNATRAAVQEGIVVGGGVALVQAGKKLEGLTGDNNDQNVGISIVRKALEAPLRQIAENAGVDGSVVAGKIRESDLKFGFNAQTEEYGDMFKFGVIDPAKVVRTALQDAASIAGLLITTEAMVADRPSKEG-GMP--D-MGGMGGMGGMM
MAKKNVKVFKVYRWSPDQGGNPRLDTYEIDRDSGSMVLDALIKIKNELDSTLTFRRSCREGVCGSCAMNIAGRNTLACTKPIDGIEGEIRVYPLPSLPVIKDLVPDMTHFYAQYASIKPWLQAKT--TPPRERLQSREDRAKLDGLYECILCACCTTGCPSWWWNSKYLGPAVLLQAQRWLADSRDEATGERLDDLEDSFKLYRCHTIMNCVEVCPKGLNPAQAIARIKGRLLVRG--------MAAKDVRFSDDARHRMIAGVNILANAVKVTLGPRGRNVVLEKSFGSPTMTKDGVSVAKEIELKDKFENMGAQMVKEVASQTSDKAGDGTTTATVLAQAILREGMKAVAAGMNPMDLKRGISKAVNAAVEELKKLSKPCDTDLSIAQVGTISANAESAIGEIIADAMKKVGKEGVITVEEGSGLENELEVVEGMQFDRGYLSPYFITNQQNMSAELDDPFILLCDKKISNIRELLPLLENVAKSSRPLLIVSEDVEGEALATLVVNTIRGIVKVAAVKAPGFGDRRKAMLQDIAVLTGGNVISEEIGLTLEKASLDDLGSAKKVNVTKENTTIVGGNGRNEDIKGRVEQIRKQIEEATSDYDREKLQERVAKLAGGVAVIKVGAATEVEMKEKKARVEDALHATRAAVEEGIVPGGGVALIRVQKGLDGLKGDNHDQEVGVGIVRRAIEEPLRILVTNAGEDAAVVVNKVREGEGNYGYNVQTGEYGDLVSMGILDPTKVARSALQNAASIAGLMITTEAMVAEHPKEEKEGGAGAGGMGGMGDM-GMM
MVQTNLRKVQIYRWNPDDGQNPRVDTYFLDMDKGPMVLDALIKIKNEIDPTLTFRRSCREGICGSCAMNIDGINTLACIYGLDEIKGDVKIYPLPHMEVVKDLIPDLTHFYAQHASIMPWLETKT--RPAKEWKQSIEDRKKLDGLYECVMCASCSTSCPSYWWNSDYLGPAALLHAYRWIIDSRDEATGERLDELEDPFKLYRCHTIMNCAKTCPKGLNPALAIAEIKKMMVERA-------VMSAKDVKFDTDARNRMLKGVNILADAVKVTLGPKGRNVVIDKSFGAPRITKDGVTVAKEIELEEKFENMGAQMVKEVASRTNDEAGDGTTTATVLAQAIVKEGLKSVAAGMNPMDLKRGIDLATAKVVAEIKAASREVNDSAEVAQVGTISANGEAEIGQQIADAMQKVGNEGVITVEENKGLETETDVVEGMQFDRGYLSPYFVTNADKMTVELEDCMILLHEKKLSSLQPMVPLLESVIQSQKPLLIIAEDVEGEALATLVVNKLRGGLKIAAVKAPGFGDRRKAMLQDLAILTGGQVISEDLGMKLENVTIDMLGSAKKVSITKDETTVVDGSGEKAEIEARVSQIRQQIEETTSDYDREKLQERVAKLAGGVAVIRVGGMTEVEVKERKDRVDDALNATRAAVQEGIVVGGGVALVQAGKKLEGLEGANNDQNIGIRIVRKALEAPLRQIAENAGVDGSVVAGKIRESDPKFGFNAQTEEYGDMFAFGVIDPAKVVRTALQDAASIAGLLITTEAMVADRPQKEGAAMP--D-MGGMGGMGGMM
MVQTNVRAFKIYRWNPDDGENPRVDTYFLNMDEGPMVLDALIKIKNEVDPTLTFRRSCREGICGSCAMNIDGINTLACIYGLDEIDGDVKIYPLPHMPVVKDLIPDLTHFYAQHASIMPWLETKT--RPAKEWRQSIEDRKKLDGLYECVMCASCSTSCPSYWWNGDYLGPAALLHAYRWIIDSRDEATGERLDQLEDPFKLYRCHTIMNCTKTCPKGLNPAKAIAEIKKMMLERA-------VMSAKDVKFNTDARTRMLNGVNILADAVKVTLGPKGRNVVLDKSFGAPRITKDGVSVAKEIELEDKFENMGAQMVKEVASRTNDEAGDGTTTATVLAQSIVREGMKAVAAGMNPMDLKRGIDMATAKVVEHIKNAARTVENSDEVAQVGTISANGEAEIGRQIADAMQKVGNEGVITVEENKGLETETDVVEGMQFDRGYLSPYFVTNADKMIAELDDCMILLHEKKLSSLQPLVPLLEQVIQSQKPLLIIAEDVEGEALATLVVNKLRGGLKIAAVKAPGFGDRRKAMLQDIAILTGGQVISEDLGMKLENVTMDMLGTAKTVNITKDETTIVDGHGEKAEIEARVSQIRTQIEETTSDYDREKLQERVAKLAGGVAVIRVGGMTEVEVKERKDRVDDALNATRAAVQEGVVVGGGVALVQGAKALDGLEGQNADQNRGISIVRIALESPLRQIAQNAGVDGSVVAGKVRESTLKFGYNAQTDEYGDMFKFGVIDPAKVVRTALEDAASIAGLLITTEAMVADKPQKEGAGMP--D----MGGMGGMM
MVETNVRVFKIYRWDPEEGGNPRMDTFHVDMDAGPMVLDALIKIKNEIDPTLTFRRSCREGICGSCSMNIDTNNTLACLKPIADIKGDVVITPLPHLPVVKDLVPDLSHIYAQYAAIEPWLKADT--APPGERLQSPDERAVLDGMWECILCFCCTTSCPSYWWNGDYLGPAVLMQAARWIFDSRDEAAGERLDQLDDPFRLFRCHTIMNCTATCPKGLNPGRAIGQLKIKMFQRA-------SMSAKDVKFSADARERMLRGVDILAHAVKVTLGPKGRNVVIEKSFGAPRITKDGVSVAKEIVLQDKFENMGAQMVKEVASKTADIAGDGTTTATVLAQAIVREGVKSVAAGMNPMDLKRGIDLAVAAVVADVQSRSKKIKTSDEVAQVGTISANGDTEVGKIIATAMEKVGNEGVITVEEAKGLETELDVVEGMQFDRGYLSPYFITNAEKMIAELDNPYILLHEKKLSGLQPLLPVLETVVQSGRPLLIIAEDIEGEALATLVVNKLRGGLKVAAVKAPGFGDRRKAMLEDIAILTGGQVISEDLGIKLESVTIDMLGTAKRVSLTKDDTTIVDGAGDKADIEARCTQIRAQIEETSSDYDREKLQERLAKLAGGVAVIKVGGATEVEVKEKKDRVDDAMHATRAAVEEGVVAGGGVALLYATRALASLKGANSDQDVGIEIIRRALQSPVRQIAENAGVDGAVVAGKLLENSSNFGFNAQTGVYEDLVKAGVIDPTKVVRAALQDAASVAGLLITTEAMIADIPEKKDAAG------GGMGGMGDMF
MVETKTKTFRVYRWDPDSGETPREDVYEVDMDNGPMVLDALIKIKNEIDPSLTFRRSCREGVCGSCAMNIDGTNTLACTKFCSDVDDEVKIYPLPHMPVVKDLVPDLNQVYAQYASIEPWLKTTT--APERERLQTPEDRKKLDGLWECILCFSCSTSCPSYWWNGDYLGPAVLLQAYRFIADSRDEETGSRLDNLEDPFRLFRCHTIMNCTKTCPKGLNPAKAIAEIKKLMVERK-------VMAAKDVKFGTDARDKMLRGVDVLANAVKVTLGPKGRNVVLDKSFGAPRITKDGVSVAKEIELSDKFENMGAQMVREVASKTNDVAGDGTTTATVLTQGLVREGAKAVAAGMNPMDVKRGMDLAVSTAVEALKASAKQISTTEEVAQVGTISANGEAEIGNMIAEAMERVGKEGVITVEEAKSLATELDVVEGMQFDRGYLSPYFVTNAEKMVADLEAPYILLHEAKLTNLQPMLPLLEAAVQSGRPLLIIAEDVEGEALATLVVNKLRGGLKIAAVKAPGFGDRRKAMLEDIAILTGGTVVSEDLGIKLENVTLDMLGTAKRVNISKEETVVVDGAGDRDQIEGRCAQIRAQAEETSSDYDREKLQERLAKLAGGVAVLRVGGATEVEVKERKDRVEDAMNATRAAVEEGIVSGGGTALLSAVAALKDLEGENNDQNVGINVVRRALEAPIRQIAENAGYEGSIVVGKITEKNAGFGFDAQTGEYKDLFAAGIIDPVKVVRTALQDAGSVSGLMITTEAMVADQPEDKSAAMPDMGGMGGMGGMGGMF
MAEEQVCSFRVYRWDPAVGGNPRVDTYEADVAGSTMVLDVLLKIKNEMDPTLTLRRSCREGVCGSCAMNIDGENTLACTKGLDELHGAVSVYPLPHMPVVKDLVSDLTHLYAQYGSIKPWMQTQS--PGTRERLQSPEDREKLDGLYECILCACCTTACPSSWWNPDFLGPMVLLQAYRWIADSRDEATGERLDDLEDPFKLYRCHTIMNCTNTCPKGLNPAKAISEIKQLMINRT-------VMAAKQVLFGDDARVRIVRGVNTLANAVKTTLGPKGRNVVLDRSFGAPTVTKDGVSVAKEIELKDKFENIGAQLVKEVASKTSDNAGDGTTTATVLAQSIVEEGLKYVAAGINPMDLKRGIDKAVAVAVEELKSLSKPCTTSKEIAQVGSISANSDASIGEIIANAMDKVGKEGVITVEDGKSLDNELDVVEGMQFDRGYLSPYFINNPDKQVSVLEDPYVLIFDKKISNIRDLLPVLEQVAKSSRPLLIVAEDVEGEALATLVVNNIRGILKTTAVKAPGFGDRRKAMLEDIAILTGGVVISEETGMSLEKATLEDLGQAKRIEVGKENTIIIDGAGDSKSIEARVKQIRVQIEEATSDYDREKLQERVAKLAGGVAVIRVGAATEVEMKEKKARVEDALHATRAAVEEGIVPGGGVALIRAKAAIAKLKGDNVDQEAGIKLVLRAVEAPLRTIVANAGDEPSVVVNNVANGKGNYGYNAATGEYGDLVEQGVLDPTKVTRTALQNAASVASLLLTTEVAVAEIVEDKPAPMPD---MGGMGGMGGMF
MVETRLKEYQVYRWNPDDGRNPQIDTFYVDLDDGPMILDGLLYIKNKIDPTLTFRRSCREGICGSCAMNIDGLNTLACTKGMDEVKGAIKIYPLPHMPVIKDLVPDLTNFYAQHRSIEPWLKTVS--TPQIEWKQSREDREKLDGLYECILCASCSTSCPSYWWNGDYLGPAVLLQAYRWLIDSRDEATGERLDNLEDPFRLYRCHTIMNCANTCPKGLNPAKAIAEIKKMMVERR-------VMAAKDVKFGGDARDRMLRGVDILANAVKVTLGPKGRNVVIEKSFGAPRITKDGVTVAKEIELEDKFENMGAQMVREVASKTNDLAGDGTTTATVLAQSIVKEGAKAVAAGMNPMDLKRGVDLAVAEAIKDLQKRAKKIKTSAEVAQVGTISANGEKAIGEMIAEAMQKVGNEGVITVEEAKSLETELDVVEGMQFDRGYLSPYFITNADKMIAELEDPFILIHEKKLSSLQAMLPILEAVVQSGKPLLIIAEDIEGEALATLVVNKLRGGLKVAAVKAPGFGDRRKAMLEDIAILTSGQVISEDLGIKLENVGVEFLGRAKKVTIAKENTTIVDGAGKKKEIEARVSQIKAQIEETTSDYDREKLQERLAKLAGGVAVIRVGGATEVEVKERKDRVDDALNATRAAVEEGIVPGGGVALLRAKAAVAKVKSDVADVQAGINIVMKALEAPIRQIAENAGVEGSIVVGKLLESKATAGFDAQSETYVDMVEAGIIDPAKVVRTALQDAASVAGLLITTEAMVAELPKDK---MP--A--GGGGGMGGMF
MAETNKRVFKIYRWNPDTGENPRFDKYEVNMDEGPMVLDALLKIKNEIDPTLTLRRSCREGVCGSCAMNIDGTNTLACTKAIESITDEVRIAPLPHMPVVKDLVPDLTHFYAQHASIQPWLQADT--NPPRERLQSIEERRKLDGSYECILCASCSTSCPSYWWNSDYLGPAVLLQAYRFIMDSRDEYKGERLAELEDPFKLYRCHTIMNCTKTCPKGLNPAKAIAEIKKLIVARH-------NMSAKEVRFGDDARSRMVKGVNTLANAVKVTLGPKGRNVVLEKSFGAPTITKDGVSVAKEIILEDKFENMGAQMVKEVSSKTSDIAGDGTTTATVLAQAIVREGMKAVSAGMNPMDIKRGIDKAVAAAVAELKNISKPCSDDKSIAQVGTISANSDEDIGRIIADAMAKVGKEGVITVEEGSGLENDLTTVDGMQFDRGYLSPYFINNQQSMAAELDNPLILLCDKKISNIREMLGVLEAVAKTSRPLLIVAEDVEGEALATLVINNMRGIVKVAAVKAPGFGDRRKAMLQDIAILTGGTVISEEIGMSLEKASLEDLGSAKRVVVSKEDTTIIDGAGAVDAIKARVDQIRIQMDEATSDYDREKLQERVAKLAGGVAVIKVGAATEVEMKEKKARVEDALHATRAAVEEGVVPGGGVALVRVLASIKDLKGDNAEQEAGIRVALRAMEEPLRQIVTNAGEPADVVLNAVREGQGAFGYNAATGEYGDMVEMGILDPTKVTRSALQHAASVSSLIITTECMVAEIPKAEPA-MPDMGGMGGMGGM-GMM
MAETNVREYRIYRWSSDDGRNPRIDTYYVDADEGPMVLDALIYIKDKVDPTLTFRRSCREGICGSCAMNIDGTNTLACTKGADECSHIVKIYPLPHMPVVKDLVPDLTRFYAQHRSIEPWLKTTT--EPEKEWLQSYEDRQKLDGLYECILCACCSTSCPSYWWNGDYLGPAILLQAYRWLIDSRDEATGERLDNLEDPFRLYRCHTIMNCSQACPKGLNPAKAIAEIKKMMVERR-------VMAAKEVKFGSDAREKMLKGVDILANAVKVTLGPKGRNVVLDKAFGAPRITKDGVSVAKEIELEDKFENMGAQMVREVASKTNDIAGDGTTTATVLAQAIVKEGAKFVAAGMNPMDLKRGVDMATAAAVADLTARSKTISSSDEVAQVGTISANGDTQIGADIAEAMQRVGNEGVITVEEAKSLETELEVVEGMQFDRGYLSPYFVTNAEKMIADLEKPLILLHEKKLSNLQPMLPILESAVQSSRPLLIIAEDVEGEALATLVVNKLRGGLKIAAVKAPGFGDRRKAMLEDIAILTGGTVISEDLGIKLENVTIDMLGTADKVNISKENTTIVDGAGDKADIEARVAQIKAQIEETSSDYDREKLQERLAKLAGGVAVIRVGGATEVEVKEKKDRIDDALNATRAAVEEGIVPGGGTALLRAKAAVEKVSSENVDIEAGIKIVLRALEAPLRQIAENSGVEGSIVVGKIQDNAETFGFNAQSEEYVNMIEAGIIDPTKVVRTALQDAASVSGLLITTEAMVAELPKKDAG-MP--PMDGGMGGMGGMF
MV-QRRLNIRVLRYNPAQEVAPHWQTYPLDDAPGMTLFIALSEIREQLDPSLQFDFVCRAGICGSCAMLVNGSPALACRTLTQNLGDTFTLAPLPVFELIGDLSVNTGKWMRGMSRLQTWVHQQQIDLTRLEARMAPELAEAIYELDRCIECGCCVAACGTARMREDFVGAVGLNKIARFRLDPRDQRDEDFYEVVGDDDGVFGCMSLLGCHDVCPKQLPLQTQLAFVRRKMVAMG-------RMAAKHVVFGDDARAKIVRGVDVLANAVKVTLGPKGRNVVLERSFGSPTVTKDGVSVAKEIELKDRYENIGAQLVKEVASRTSDNAGDGTTTATVLAQAIVREGFKYVAAGLNPTDLKRGIDKAVTALVAEIQQIAKPTTTSKEIAQVGAISANSDWDIGQIIADAIDKVGKEGVITVEDGKSLHNELDVVEGLQFDRGYLSPYFINNPDKQAVELDEPLVLLIDKKVSHIRELIPALEAVAKAGRPLLIIAEDIEGEALATLVVNAIRGILKVVAVKAPGFGDRRKAILEDIAVLTGAKVIAEEVGLSLDKVTLEDLGQAKRVEVGKENTILIDGAGEATLIEARVKQIRVQISEATSDYDREKLQERVAKLAGGVAVIKVGAATEVELKEKKARVEDALHATRAAVEEGVVPGGGVALLRAKKAVGTLKGDNADQDAGIKLVLRAIEEPLRQIVANAGGEPSVVVNRVLEGSGNFGFNAANDTYGDLVEQGVLDPAKVTRTALQNAASVASLILTTEAIVAEVPEPKVPAPH--HDEGGFGG--GSF
MVQTNVRKFQIYRWSPEEGGNPTVDTYFLDMDKGPMVLDALIKIKNEIDPTLTFRRSCREGICGSCAMNIDGINTLACIYGLDEISGDVKIYPLPHMPVVKDLIPDLTHFYAQHASIMPWLETKT--RPAKEWKQSIEDRKKLDGLYECVMCASCSTACPSYWWNGDYLGPAALLHAYRWIIDSRDEATGERLDDLEDPFKLYRCHTIMNCTKTCPKGLNPAEAIAHIKKMMVERA-------VMSAKDVKFDTDARNKMLKGVNILADAVKVTLGPKGRNVVLDKSFGAPRITKDGVSVAKEIELEDKFENMGAQMVKEVASRTNDEAGDGTTTATVLAQAIVREGMKSVAAGMNPMDLKRGIDLATAKVVEAIKAAARDVSDSHEVAQVGTISANGEKEIGQQIADAMQKVGNEGVITVEENKGLETETDVVEGMQFDRGYLSPYFVTNSDKMIAELEDCMVLLHEKKLSSLQPMVPLLEQVIQSQKPLLIIAEDVEGEALATLVVNKLRGGLKIAAVKAPGFGDRRKAMLQDIAILTGGQVISEDLGMKLESVTMDMLGTAKKISITKDETTIVDGAGEKAEIEARVAQIRNQIEETTSDYDREKLQERVAKLAGGVAVIRVGGMTEVEVKERKDRVDDALNATRAAVQEGIVVGGGVALVQGAKTLEGLTGENNDQNVGISIVRKALEAPLRQIAENAGVDGSVVAGKVRESDVKFGFNAQTEEYGDMFSYGVIDPAKVVRTALQDAASIAGLLITTEAMVADKPEKPGAGMP--D-MGGMGGMGGMM
MAETNIRRFEVYRWDPESGENPRIDAFELDMDSGPMVLDAILKIKNEIDSSLTFRRSCREGVCGSCAMMINGKNSLACTKAIDSYSGTIKIYPLPHLQVVKDLVADLTHFYAQYASIKPWIETQT--APASERLQSKEDREKLDGLYDCVLCACCSTSCPSYWWNSEYLGPAILLQAYRWLVDSRDESTGERLDELEDPFKLYRCHTIMNCTDTCPKGLNPAKAIAETKKLLVQRK-------GMAAKDVLFGDDARVRMARGVNILANAVKVTLGPKGRNAILDKSFGAPTITKDGVSVAKEIELKDKFENMGAQMVKEVASHTSDVAGDGTTTATVLAQSIVNEGLKAVAAGMNPMDLKRGIDLAVIKAVEAIVASATPCTDNKAIAQVGTISANSDESVGQIIAEAMEKVGKEGVITVEEGTGLDNSLDVVEGMQFDRGYLSPYFINKQENMSVELDDPLILIYDKKISNIRDMLPTLEGVAKAGRPLLIVAEDVEGEALATLVVNTIRGIVKVAAVKAPGFGDRRKAMLEDIAVLTGGVVISEEVGLSLEKAELSQLGTAKKVQITKENTTIIDGAGSEEQIKNRVAQIRAQADEATSDYDKEKLQERLAKLAGGVAVIKVGAATEIEMKEKKARVEDALHSTRAAVEEGVVAGGGSALVRAISALDKLEGINHDQTVGINILRRAMEEPLRQIVSNAGDEPSVVFNEVQKGKGNFGYNAATGQYGDMIEMGILDPAKVTRTALQNAASVAGLMLTTEVMIADAPSEDKGGGHDMGGMGGMGGMGGMM
M------KFEIYRYDPDKDERPYMQKLDVELQPDKMLLDALVRIK-NVDDSLAIRRSCREGVCGSDAMNINGKNGLACTTNLRELKEPIVLRPLPGLPVIRDLIVDMTHFFNQYHSIKPYLINDT--PPEKERLQTPEAREELDGLYECILCACCSTSCPSFWWNPDFVGPAGLLQAYRFIADSRDQATGARLDNLEDPYRLFRCHTIMNCVDVCPKGLNPTKAIGKIKELMVRRA-------VMAAKQVLFGDDARVRIVRGVNVLANAVKTTLGPKGRNVVLERSFGAPTVTKDGVSVAKEIELKDKFENIGAQLVKDVASKTSDNAGDGTTTATVLAQAIVQEGLKYVAAGFNPIDLKRGIDKAVAAAVAELQKQSKPVTTSKEIAQVGSISANSDSSIGQIIADAMDKVGKEGVITVEDGKSLENELDVVEGMQFDRGYLSPYFINNPDKQVAALDDPFILIFDKKISNIRDLLPVLEQVAKSSRPLLIIAEDVEGEALATLVVNNIRGILKTTAVKAPGFGDRRKAILEDIAILTGGTVISEETGLSLEKATLAELGQAKRIEVGKENTTIIDGAGDAKSIEARVKQVRIQIEEATSDYDREKLQERVAKLAGGVAVIRVGAATEVEMKEKKARVEDALHATRAAVEEGVVAGGGVALLRAKQAIADLKGDTPDQNAGIKLILRAVEEPLRTIVINAGEEASVVVDTVLKGKGNYGYNAATGEYTDLVEQGVLDPTKVTRTALQNAASVASLLLTAEAAVVELAEDKPAAMP-----GGMGGMGGMF
M------KFSIYRYDPDADARPYMQDYDIALAPDHMLLDAILRIK-MEDDSLSIRRSCREGVCGSDAININGRNGLACITPVRSLREPVELRPLPSFPVIRDLVVDMTQFFRQYHSVKPYLINHD--PPEKERLQSPQQRDELDGLYECILCACCSSQCPSFWWNPDFVGPAGLLQACRFIVDSRDQATQERLDDLNDAYRLFRCRTIMNCSEVCPKGLRPSRAIEKIRLRMVRES-------FMAAKEVVFGDAARAKMVEGVNILANAVKVTLGPKGRNVVLERSFGAPTVTKDGVSVAKEIELKDKLMNMGAQMVKEVASKTSDNAGDGTTTATVLAQAIVREGMKYVAAGMNPMDLKRGIDKAVHTTVDELKKIAKPCTTSKEIAQVGAISANSDASIGERIAEAMEKVGKEGVITVEDGKSLNDELEIVEGMQFDRGYLSPYFINNPDKQVAILENPFVLLFDKKISNIRDLLPVLEQVAKASRPLLIIAEDIEGEALATLVVNNIRGILKTCAVKAPGFGDRRKAMLEDIAILTGGQVIAEEVGLTLDKATLNDLGQAKRIEIGKENTTLIDGAGQAAAIEARVKQIRVQIEEATSDYDREKLQERVAKLAGGVAVIKVGAATEVEMKEKKARVEDALHATRAAVEEGIVPGGGVALLRARANVQSLKGDNPDQDAGIKIVLRAMEEPLRMIVTNAGEEASVVVNKVIEGKGNFGYNAANGTYGDMVEMGVLDPAKVTRSALQNAASIAGLMLTTDCTVAELVEDKPAAMGGMGGMGGMGGMEGMM
MVQTKLRQFRIYRYNPEEGGNPRWDTYWVDMSKGTMILDVLLYIKNNIDPTLAFRRSCREGVCGSCAMNIAGRNTIACTKGFDDLPGGITISPLPSQPVVRDLIPDLTNFYAQHAYVQPFLKTDT--APEKEWKQSEADREELNGLYECILCASCSTSCPSYWWNGDYLGPAALLQAYRWLIDSRDEATGERLDDLEDPFKLYRCHTIMNCAQVCPKGLNPAKAIAKIKHMMVERV-------SMAAKIVLFGSDARDRMLQGVDILANAVKVTLGPKGRNVVIEKSFGAPRTTKDGVSVAKEIELEDKFQNMGAQMLREVASKTNDTAGDGTTTATVLAQAIVREGMKAVSSGRNPMDLKRGIDKAVTEVVAGLKASAKKVSSNSEIEQVGTISANGEAEIGKMIAEAMSKVGNEGVITVEEAKSLESELDVVEGMQFDRGYLSPYFITNADKMEVSLDDPLILIHEKKLSSLQPMLPVLEAVVQSGRPLLIIAEDVEGEALATLVVNKLRGGLKVAAVKAPGFGDRRKAMLEDLAILTGGQVISEDLGIKLETVSIEMLGRAKKVTITKENTTIVDGIGEKADIEGRIAQIKRQVEETTSDYDREKLQERLAKLAGGVAVIKVGGATEVEVKERKDRVDDALNATRAAVEEGIVAGGGCALLRASKAI-TVKGSNDDEEAGVNIVRKALQAPIRQIVENAGVEGSIVVGKILENAVSFGFNAQTEEYVDMITAGIIDPVKVVRTALQDAASVASLLITTEATIAEAPKKNAGGMP-----GGMGGMGDMF
MVQKDVRTYKVYRYDPEVDADPRWDVYEVPTGDGPMLLDALIHIKNTIDPTLSFRRSCREGICGSCSMNIDGRNTLACTKGWDECSHNITIAPLPHQPVVKDLVTDLSLFYAQYDSIQPYLQSDE--DPEKERLQTPAEREKLDGLYECILCACCSTSCPSYWWNQEYLGPAALLQSYRWISDSRDDATQKRLDDLEDPFKLYRCHTIMNCAQVCPKGLNPAK---------------------MAAKDVYFSSDARDKMLRGVNILANAVKVTLGPKGRNVVIEKSFGAPRSTKDGVSVAKEIELADKFENLGAQLIREVASKTNDKAGDGTTTATVLAQAIAVEGLKSVSSGRNPMDLKRGIDKAVKAVVTEIQASAKKVTTNDEIRQVGAISANGDDEVGQMIAEAMAKVGNEGVITVEEAKTAETELDVVEGMQFDRGYLSPYFVTNADKMEAVLEDPQILLFEKKLSSLQPMLPVLEAVVQSGRPLLIIAEDIEGEALATLVVNKLRGGLRVAAVKAPGFGDRRKAMLEDIAILTGGQVISEDLGIKLENVSLDMLGRAKKVTITKDDTTIVDGSGEKDGIEGRIAQIKRQIEDTTSDYDKEKLQERLAKLAGGVAVIRVGGATEVEVKEKKDRVDDALNATRAAVEEGIVPGGGIALLKASKALEGLKGDNDDQTAGINIIRRALQAPIRQIVENAGVEGSIVVGKVLENAATFGFNAQTEEYVDMVAAGVIDPAKVVRTALQDAASVSGLLITTEAAIVEAPKKASAAMP--G-----GGMGDMF
MVQTNVRKFKIYRWNPDDGKNPQVDSYFVDLDTGPMILDALIKIKTEIDPTLTFRRSCREGICGSCAMNIGGINTLACIYGMDEVKGDIAIYPLPHMPVIKDLIPDLTHFYAQHASIMPWLETKT--RPAKEWKQSIESREKLDGLYECVMCACCSTSCPSYWWNGDYLGPAALLHAYRWIIDSRDEATGERLDELEDPFKLYRCHTIMNCAKTCPKGLNPALAIAEIKKLMVERT-------VMSAKDVKFSTDARSRMLKGVNILADAVKVTLGPKGRNVVLDKSFGSPRITKDGVSVAKEIELEDKFENMGAQMVKEVASRTNDEAGDGTTTATVLAQAIVKEGMKSVAAGMNPMDLKRGIDLATSKVVAAIKAAARPVNDSAEVAQVGTISANGEADIGQQIADAMQKVGNEGVITVEENKGLETETDVVEGMQFDRGYLSPYFVTNADKMIADLEDCMILLHEKKLSSLQPMVPLLESVIQSQKPLLIIAEDVEGEALATLVVNKLRGGLKIAAVKAPGFGDRRKAMLQDIAILTGGQVISEDLGMKLENVTMDMLGSAKKVTITKDETTVIDGAGEKAEIEARVAQIRNQIEETTSDYDREKLQERVAKLAGGVAVIRVGGMTETEVKERKDRVDDALNATRAAVQEGIVVGGGVALIQAAKVLAGLEGANSDQNAGITIVRKALEAPLRQIAENAGVDGSVVAGKIRESSLKFGYNAQTDEYGDMFKFGVIDPAKVVRTALEDAASIAGLLITTEAMVAEKPSKEGAGMP--D----MGGMGGMM
MVQNRLTEYKIYRWNPDDGKNPSVDTYYVDRDDGPMVLDGLIWIKNKVDPTLTFRRSCREGICGSCAMNIDGTNTLACLKSMDDVDSAVKIYPLPHMPVVKDLVPDMTQFYAQHASIEPWLHTET--APEKEWRQARGDREKLDGLYECILCACCSTSCPSYWWNGDYLGPAALLQAYRWLIDSRDEATGDRLDDLEDPFRLYRCHTIMNCAKACPKGLNPAKAIAEIKKLMVARQ-------FMSAKEIRFSTDARDRMLRGVELLNNAVKVTLGPKGRNVIIDKAYGAPRITKDGVAVAKEIELADKFENMGAQMVREVASKTNDLAGDGTTTATVLAASILREGAKLVAAGMNPMDLKRGIDLGVAAVVKEIQARARKVESSAEIAQVGTIAANGDAAVGEMIAKAMEKVGNEGVITVEEARTAETELDVVEGMQFDRGYLSPYFITNTEKMRAELEDPYVLIHEKKLGNLQGLLPILEAVVQTGRPLLIISEDVEGEALATLVVNKLRGGLKVAAVKAPGFGDRRKAMLEDIAVLTAGQMISDDLGIKLENVTIDMLGRAKRVLIEQETTTIIDGAGKKKTIGARIAQLKAQIEETTSDYDREKLQERLAKLAGGVAVIRVGGATEIEVKEKKDRIDDALNATRAAVEEGIVPGGGVALLRARSALRALPGGNADVTAGILIVLRALEAPIRQIAENAGVEGSLVVGRLTDSKHNQGFDAQTETYVDMIKAGIVDPAKVVRTALQDACSIAALLITAEAMIADIPFKETAS-------AGN---GGMY
MS-KRKMKFEIYRYDPDKDDKPYMQKLEVELEPDKMLLDALVRIK-SIDDSLSLRRSCREGVCGSDAMNINGKNGLACITNLNDLKEPVVLRPLPGLPVVRDLIVDMTFFFNQYHSIKPYLINNT--APEKERLQSPEAREELNGVYECILCACCSTSCPSFWWNPDFVGPAGLLQAYRFIADSRDEATAERLDNLNDPYRLFRCHTIMNCVDVCPKGLSPTTAIGKIKEMLVRRS-------IMAAKQVLFGDDARVRIVRGVNILANAVKTTLGPKGRNVVLDRSFGAPTVTKDGVSVAKEIELKDKFENIGAQLVKEVASKTNDNAGDGTTTATVLAQSVVEEGLKYVAAGINPMDLKRGIDKAVAAIIEELHKQSKPCATTKEIAQVGSISANSDTSVGEIIAAAMEKVGKEGVITVEDGKSLENELDVVEGMQFDRGYLSPYFINNQEKQIAALEDPFVLIYDKKISNIRDLLPVLEQVAKSSRPLMIIAEDVEGEALATLVINNMRGILKTTAVKAPGFGDRRKAMLEDIAILTGGTVISEETGMSLEKATLEHLGQAKRIEVAKENTTIIDGAGDSAAIEGRVAQIRAQIETSTSDYDREKLQERVAKLAGGVAVIRVGAATEVEMKEKKARVEDALHATRAAVEEGIVPGGGVALIRAKAAVGGLKGANADQDAGIQLILRAVEAPLRTIVANAGDEPSVVVNKVAEGKGNFGYNAATGEYGDLVEQGVLDPTKVTRTALQNAASVASLLLTTEAAVCELPEEKPAMAPD---MGGM-GMGG-F
MS-KRIVKFEIYRYDPDKDERPYMQKLEVELLPDKMLLDAIIRIK-NVDDSLALRRSCREGVCGSDAMNINGKNGLACTTNLRDLKEPIVLRPLPGLPVIRDLIVDMTHFFNQYHSIRPYLINDT--PPERERLQTPEAREELDGLYECILCACCSTSCPSFWWNPDFVGPAGLLAAYRFIADSRDEATGSRLDNLEDPYRLFRCHTIMNCVDVCPKGLNPTRAIGKIKELMVRRA-------VMAAKQVLFGDDARVRIVRGVNILANAVKTTLGPKGRNVVLERSFGAPLVTKDGVSVAKEIELKDKFENIGAQLVKDVASRTNDNAGDGTTTATVLAQAVVQEGLKYVAAGFNPIDLKRGIDKAVVAIVEQLKSQSKAITTSKEIAQVGSISANSDASVGQIIADAMDKVGKEGVITVEDGKSLENELDVVEGMQFDRGYLSPYFINNQEKQVAALDDPFILIYDKKISNIRDLLPVLEQVAKSSRPLLIIAEDVEGEALATLVVNNIRGILKTTAVKAPGFGDRRKAMLEDIAILTGGTVISEETGMSLEKATLEELGQAKRIEVGKENTTIIDGAGAAASIEARVKQIRLQVEEASSDYDREKLQERVAKLAGGVAVIRVGAATEVEMKEKKARVEDALHATRAAVEEGVVAGGGVALLRAKQAVADLKGDTPDQNAGIQLILRAIEAPLRTIVENAGEESSVVVNTVLNSKGNYGYNAATGEYADLVEQGVLDPTKVTRNALQNAASIASLLLTAEAAVVEIVEDKPAAMP------DMGGMGGMF
MVQKNLRKVQIYRWSPDDEKNPSLDTYFVDMDTGPMVLDALIKIKSDIDPTLTFRRSCREGICGSCAMNIDGINTLACIYGMDEVKGDIRIYPLPHMPVIKDLIPDLTHFYAQHASVKPWLETKT--KPAKEWKQSIEDRAKLDGLYECVMCACCSTACPSYWWNGDFLGPAALLTANRWITDSRDEATGERLDDLEDPFKLYRCHTIMNCAKTCPKGLNPAAAIANVKKMMIDRT-------VMAAKDVKFGTDARNRMLKGVNTLADAVKVTLGPKGRNVVLEKSFGAPRITKDGVSVAKEIELEDKFENMGAQMVKEVASRTNDEAGDGTTTATVLAAAIIREGMKSVAAGMNPMDLKRGIDLATAKVVEAIKAAARDVSDSDEVAQVGTISANGEAEIGRQIADAMQKVGNEGVITVEENKGLETETDVVEGMQFDRGYLSPYFVTNPDKMTVELEDAVILLHEKKLSSLQPMVPLLESVIQSGKPLLIISEDVEGEALATLVVNKLRGGLKIAAVKAPGFGDRRKAMLQDIAILTGGQVISEDLGMKLENVTIDMLGSAKRVAITKDETTIIDGSGAKAEIEARVVQIRNQIEETTSDYDKEKLQERVAKLAGGVAVIRVGGMSEIEVKERKDRVDDALNATRAAVQEGIVVGGGVALLQAGKSLDGLEGANPDQTIGINIVRKALEAPLRQIAENSGVDGSVVAGKIRESSKSFGFNAQTEEYGDMFKFGVIDPAKVVRTALQDAASVAGLLITTEAMVADKPAKEGAGMP--D----MGGMGGMM
MVQKNLRAFKVYRYDPETGENPSWDTYYVDTSKGPMILDALFFIKNEIDTTLAFRRSCREGICGSCAMNIGGRNTIACTNGIDEHNGTITIAPLPHQPVVRDLIPDLTNFYAQLESIKPYLKTDT--EPEKEWKQSQEDREELDGLYECILCASCSTSCPSYWWNSDYLGPAALLQAYRWIADSRDEATGERLDDLEDPFKLYRCHTIMNCANVCPKGLNPAKAIGKIKDLMVERQ-------VMSAKEVKFGASARERMLKGVDTLANAVKVTLGPKGRNVVIEKSFGAPRSTKDGVSVAKEIELEDKFENMGAQMVREVASRTNDEAGDGTTTATVLAQAIIREGMKSVAAGMNPMDLKRGIDKAVLKVVEDIKANSTPIKGSSEIAQVGTISANGEREIGEMIARAMEKVGNEGVITVEEAKSLETELEVVEGMQFDRGYLSPYFVTNADKMSVELDDPYILLFEKKLSSLQAMLPVLEAVVQSNRPLLIIAEDVEGEALATLVVNKLRGGLKVAAVKAPGFGDRRKAMLEDIAVLTGGQVVSEDLGIKLENVTLDMLGTAKRVAITKDDTTIVDGAGEKSAIEGRVNQIRKQIEDTTSDYDKEKLQERLAKLAGGVAVIKVGGGSEMEVKERKDRVDDALNATRAAVEEGIVAGGGVALLKAVKALEGLEGENDEQTQGIAIVARAVQAPIRQIAENAGVEGSIVVGKVLENTRGFGFNAQTEEYGDMFAFGIIDPAKVVRTALQDAASVASLMITTEAAIAELPKKDSA-MP--G-----GGMGDMF
MVETNLREYRIYRWSPDDGENPSIDTYFVDVDDGPMVLDHLLYIKNKIDPTLTLRRSCREGICGSCAMNIDGSNTLACTKGCDDISGAVKIYPLPHMPVVKDLVPDLTNFYAQHRSIEPWLKTVS--EPAKEWLQSHEDRAKLDGLYECILCACCSTSCPSYWWNGDYLGPAVLLQAYRWLIDSRDEAKGERLDDLEDPFRLYRCHTIMNCAQTCPKGLNPAKAIAEIKKMMVERR-------VMAAKEVKFSRDARERMLRGVNILADAVKVTLGPKGRNVVIDKSFGAPRITKDGVTVAKEIELEDKFENMGAQMVREVASKTNDIAGDGTTTATVLAQAIVQEGHKAVAAGMNPMDLKRGIDLAVAEVVTHLVKSSKKIKTSEEVAQVGTISANGEKEIGSMIAEAMQKVGNEGVITVEEAKTAETELEVVEGMQFDRGYLSPYFVTNPDKMVADLEEAYILLHEKKLSNLQAMLPVLEAVVQTSKPLLIISEDVEGEALATLVVNKLRGGLKIAAVKAPGFGDRRKAMLEDIAILTGGQVISEDLGIKLENVGLNMLGRAKKVSISKENTTIVDGAGKKAEIQGRVAQIKQQIEETTSDYDKEKLQERLAKLAGGVAVIRVGGATEIEVKERKDRVDDALNATRAAVEEGIVPGGGVALLRSSLAI-KAAGENSDQAAGINIVRRALQAPARQIASNAGAEASIVAGKILENKATFGYNAQTGEYGDMIAFGIVDPVKVVRTALQDAASVAGLLVTTEAMIAEAPKKESA-MP--GGMGGMGGMGGMF
MVQANLKQFDIYRWSPDDGENPRVDTYFVDLDGGPMMLDALIKIKSEIDPTLSFRRSCREGICGSCSMNIDGVNTLACIYGIDEVGGTVKIYPLPHLPVVKDLIPDLSHFYAQHESVMPWLETSS--TPQKEWRQSIDDRRKLDGLYECIMCACCSTSCPSYWWNGDYLGPAALLHAYRWIADSRDEATGERLDELEDPFKLYRCHTIMNCARTCPKGLNPAKAIMEIKKLMIERA-------VMSAKDVRFNTDARDRMLKGINTLANAVKVTLGPKGRNVILDKSWGAPRITKDGVTVAKEIELSDHFENMGAQMVKEVAQRTNDEAGDGTTTATVLAQAIVKEGMKSVAAGMNPMDLKRGIDKAVAAVVAEIKSMSRPVGDTDEIAKIGAISANGETAIGRQIADAMLKVGNEGVITVEENKGLDTETDVVEGMQFDRGYLSPYFITDAQKMVVELDECVILLHEKKLSSLQAMVPLLELVIQAGKPLLIVAEDIEGEALATLVVNKLRGGLKVAAVKAPGFGDRRKAMMEDLAVLTGGQVISVEMGTKLENVTLDMLGTAKRVAITKDDTTIIDGAGNKDAIAARVTQIRAQIEDTTSDYDKEKLQERLAKLAGGIAVIRVGGATETEVKERKDRVDDALNATRAAVQEGVVPGGGVALVHAGKVLATLRGENDDQDAGIKIVRRAIQAPLRQIAGNAGVDGSVVVGKVIESDRSFGFDAQAEEYVDMLKAGVIDPTKVVRIALENAASIGGLLITTEAMIAEKPEKAGADM------SGMGGMNGMM
MAESNVQRFVVYRYDPDSGENPRMDTYELDMSDGPMVLDALIKIKNEVDSTLTFRRSCREGICGSCAMNIDGSNTLACTKSADSVKGEIRIYPLPHMPVVKDLVPDLTNFYAQYASVKPWLQTRT--APPHERLQSKVDQEKIDEPAACILCACCSTSCPSYWWNSDYLGPAALLASYRWLVDSRDEATGERLDDLEDPFRLYRCHTIMNCSQACPKGLNPARAIAETKKMLVERR-------HMAAKEVRFSDDARQKMFAGVNILANAVKVTLGPKGRNVVLDKSFGAPTVTKDGVSVAKEIELENKFENMGAQMVKEVASQTSDVAGDGTTTATVLAQAILREGLKSVAAGMNPMDLKRGIDKATIGIIAELKKLSKPCDDDKAIAQVGSISANSDTEIGEIISNAMKKVGKEGVITVEEGSGLENELDVVEGMQFDRGYLSPYFINNQQSQSVELENPLILLYDKKISNIRDLLPVLEGVAKSGRPLLIVAEDVEGEALATLVVNNIRGIVKVAAVKAPGFGDRRKAMLQDIAVLTGGQVVSEEVGLSLEKTTLEDLGEAKKVQITKENTTVIDGAGKANEIKGRVDQIRAEIAESSSDYDKEKLQERVAKLSGGVAVIKVGAATEVEMKEKKARVEDALHATRAAVEEGVVAGGGVALIRAVNSMGKLKGDNDDQNVGIAILRRAVEEPLRQIVKNAGGDASVVLNAVAEGKGNYGYNAATGEYGDMIELGILDPTKVTRYALQNAASVSGLLLTTEAMIADAPKDDDAGGPAMPDMGGMGGMGGMM
MAQSNVQEFRIYRWNPDDGANPRIDTYYIDRDDGPMVLDALLWIKNNVDSTLTFRRSCREGICGSCAMNIMGGNTLACTLGIDDCSDSIKIYPLPHMPVLKDLVPDLTSFFAQHASIQPWLQTET--EPETEWRQTPEERSKLDGLYECILCACCTTSCPSYWWNGDFLGPAALLQAYRWLIDSRDEATGERLDNLHDPFRLYRCHTIMNCANTCPKGLNPAKAIAEVKKMMVARA-------VMAAKEVKFAANAREKMLRGVDILADAVKVTLGPKGRNVVLEKSFGAPRVTKDGVTVAKEIELADKFENMGAQMVREVASKTSTEAGDGTTTATVLAQAIVKEGAKAVAAGMNPMDLKRGIDLAVTEAVKDIQARAKKVASSEEIAQIGTISANGDAEVGRMLAEAMQKVGNEGVITVEEAKTAATELDVVEGMQFDRGYLSPYFITNAEKMVAELEDPYILIHEKKLSSLQAMLPILEAVVQTGKPLLIIAEDIEGEALATLVVNKLRGGLKIAAVKAPGFGDRRKAMLEDIAVLTKGQVISEDLGIKLENVTLDMLGRAKTVRVEKENTTIVSGAGDRRDIEARIQQIKAQIEETTSDYDREKLQERLAKLAGGVAVIHAGGSTEIEVKEKKDRVDDALHATKAAVEEGIVPGGGTALLRAKAAVTKLKSDNPDIQAGINIVLRALEAPIRQIAENAGVEGSIVVGRITDNQETFGFDAQAEEFVDLVQAGIVDPAKVVRTALQDAASVAGLLVTTEAMVAELPKKEAAAMP------GGGGMGGMF
MVETHLTEFKIYRWNPDDGENPHVDTYYVDRDNGPMVLDALIWIKNNIDPTLTFRRSCREGVCGSCAMNIDGTNTLACTKAMDDAKAPIKIYPLPHQPVVKDLVPDLKNFYAQYASIEPWLHTVT--APEKEWRQSHEERAKLDGMYECILCACCSTSCPSYWWNSDYLGPAALLQANRWVQDSRDEATGDRLDNLEDPFRIYRCHTILNCSKACPKGLNPAKEIATLKKALVDRQ-------VMAAKDVKFSVDARDRMLRGVDILANAVKVTLGPKGRNVVLDKSFGAPRITKDGVTVAKEIELEDKFENMGAQMVREVASKSADFAGDGTTTATVLAQAIVKEGSKAVAAGMNPMDLKRGVDLAVDAIVEHLKANSKKVTSNEEIAQVGTISANGDVEIGKFLAEAMKKVGNEGVITVEEAKSLDTELDVVEGMQFDRGYISPYFVTNADKMRVEMEDPYILIYEKKLSGLQELLPLLEAVVQTGKPLLIVAEDIEGEALATLVVNKLRGGLKVAAVKAPGFGDRRKAMLQDIAILTGGQAISEDLGIKLENVTINMLGRAKKVSIDKENTTIVNGSGKKADIEARVQQIKAQIEETTSDYDREKLQERLAKLAGGVAVIRVGGATEVEVKERKDRVDDAMHATRAAVEEGILPGGGIALLRATEALKKVKTQNDDQKVGVEIVRKAIQAPARQIALNAGEDGSVIVGKVLEKDYAYGFDAQNGEYGNMMTKGIIDPTKVVRAAIQNAASVAGLLITTEAMVAELPPKKGAGAP-----GGMGGMGGMF
MVQTNLRKVQVYRWSPDDDKNPALDTYWVDMDTGPMVLDVLIKIKNEIDPTLAFRRSCREGICGSCAMNIDGINTLACIYGADEVKGDIKIYPLPHMPVIRDLIPDLTHFYAQHASIMPWLETKT--RPAKEWRQSIEDRKKLDGLYECVMCASCSTSCPSYWWNGDYLGPAALLHAYRWIIDSRDEATGERLDDLEDPFKLYRCHTIMNCAKTCPKGLNPAKAIASIKQMMVERT-------VMAAKDVKFDTDARDRMLRGVNTLANAVKVTLGPKGRNVVLDKSFGAPRITKDGVSVAKEIELEDKFENMGAQMVKEVASRTNDEAGDGTTTATVLAQAIVKEGMKSVAAGMNPMDLKRGIDLATAKVVEAIKAAARPVSDSDEVAQVGTISANGEIEIGRQIADAMQKVGNEGVITVEENKGLETETDVVEGMQFDRGYLSPYFVTNPDKMTTELEDCLILLHEKKLSSLQPMVPLLETVIQSGKPLLIIAEDVEGEALATLVVNKLRGGLKIAAVKAPGFGDRRKAMLQDIAILTGGQVISEDLGMKLESVTMDMLGTAKRVAITKDETTIVDGAGSKPEIEARVTQIRQQIQETDSDYDREKLQERVAKLAGGVAVIRVGGMSEVEVKERKDRVDDALNATRAAVQEGIVVGGGVALVQAGKSLDGLEGANNDQNVGISIVRKAIEAPLRQIAENAGVDGAVVAGKIRESDKSFGFNAQTEEYGDMFKFGVIDPAKVCRTALQDAASVASLLITTEAMVADKPAKDGGAMP--D----MGGMGGMM
MVEKKVREFKVYRYDPETGENPAWDIYEVDLTTGPMVLDALIAIKNDIDSTLTFRRSCREGVCGSCAMNIGGRNTLACTKGIDELAGAITISPLPHQPVLKDLVPDLTNFTAQYAAIQPYLQTVT--EPDGEWRQSPEERAKLDGLYECILCACCSTSCPSYWWNSEFMGPAALLQAYRWINDSRDEMQGERLDALEDPFKLYRCHTIMNCAQVCPKGLNPAKAIAEIKKAMVERK-------LMAAKIVNFGADARERMLQGVDILANAVKVTLGPKGRNVVIEKSFGAPRTTKDGVTVAKEIELEDKFMNMGAQLIREVASKTNDEAGDGTTTATVLAQAIVREGMKAVASGRNPMDLRRGIDKAVVAVVEDLKSRARKVKGSEEIAQVGTISANGDTDIGKFLADAMAKVGNEGVITVEEAKSLETELEVVEGMQFDRGYLSPYFITNADKMEATLEDPMILLFEKKLSSLQPMLPVLEAVVQSQRPLLIIAEDVEGEALATLVVNKLRGGLKVAAVKAPGFGDRRKAMLEDLAILTGGQVISEDLGIKLENVTLDMLGKAKKVVVKKDDTTVVDGAGAKKDIEARVGQIRKQIEDTTSDYDKEKLQERLAKLAGGVAVIKVGGATEVEVKERKDRVDDALNATRAAVEEGIVPGGGTALLRSAFKL-SIKGDNEDQNVGITIVKKALEAPIRQIVENAGVEGSIVVGKLRDNKDNFGFNAQTEEYVDLVKAGIIDPVKVVRTALQDAASVAGLVITTEAAIAEAPKKESGGMP--G--GGMGGMGGMF
MT-KRIVKFEIYRYDPDKDERPYMQKLDVELGPDKMLLDAIVRIK-NVDDSLSIRRSCREGVCGSDAMNINGKNGLACITNLRDLQEPIVLRPLPGLPVIRDLIVDMTHFFNQYHSVKPYLINNT--APEKERLQSPEAREELDGLYECILCACCSTSCPSFWWNPDFVGPAGLLQAYRFLADSRDEATAERLDNLEDPYRLFRCHTIMNCVDVCPKGLNPSKAIGKIKEMLVRRT-------IMAAKQVFFGDDARTRIVRGVNILANAVKTTLGPKGRNVVLERSFGAPTVTKDGVSVAKEIELKDKFENIGAQLVKEVAAKTSDNAGDGTTTATVLAQAIVEEGLKYVAAGINPMDLKRGIDKAVAVAVEELHKLSRPSSTSKEIAQVASISANSDTSIGEIIANAMDKVGKEGVITVEDGKSLENELDVVEGMQFDRGYLSPYFINNQEKQIAALDDPFVLIFDKKISNIRDLLPLLEQVAKTSRPLLIIAEDVEGEALATLVVNNIRGILKTTAVKAPGFGDRRKAMLEDIAILTNGTVISEETGLSLETATLEQLGQAKRIEVGKENTIIIDGYGTVENIEARVKHIRRQIEEATSDYDREKLQERVAKLAGGVAVIRVGAATEVEMKEKKARVEDALHATRAAVEEGIVPGGGVALLRTKDAIAAVKGSNADQDAGIKLILRAIEAPLRTIVANAGEEPSVVVNEVVKGKGNFGYNAATGEYGDLVEQGVLDPTKVTRTALQNAASVASLLLTTEAAVTEIVEDKPAPMPD---MGGMGGMGGMF
MVETNVRKFQIYRWNPDDGKNPSVDTYFLDMDKGPMILDALIKIKTEVDPTLTFRRSCREGICGSCAMNIDGINTLACIYGLDEVKGDVKIYPLPHMPVVKDLIPDLTHFYAQHASIMPWLETKT--RPAKEWKQSIEDRKKLDGLYECVMCASCSTSCPSYWWNGDYLGPAALLHAYRWIIDSRDEATGERLDSVEDPFKLYRCHTIMNCAKTCPKGLNPAKAIGQIKKMLVERN-------IMAAKDVKFDTDARNAMLRGVNILADAVKVTLGPKGRNVVLDKSFGAPRITKDGVSVAKEIELEDKFENMGAQMVKEVASRTNDEAGDGTTTATVLAQAIVREGLKQVAAGLNPMDLKRGIDLATAKVVEGVKGAAREVKDSAEVAQVGTISANGEADIGEQIAGAMQKVGNEGVITVEENKGLETETDVVEGMQFDRGYLSPYFVTNADKMIADLDDCLVLLHEKKLSSLQSMVPLLEAVIQSQKPLLIIAEDVEGEALATLVVNKLRGGLKIAAVKAPGFGDRRKAMLQDIAILTGGQVISEDLGMKLESVTMDMLGTAKKIEITKDETTIVDGAGEKAEIEARVAQIRTQIEETTSDYDREKLQERVAKLAGGVAVIRVGGMTEVEVKERKDRVDDALNATRAAVQEGVVVGGGVALVQAGKALANLEGANSDQNAGIVIVQKAIEAPLRQIAENSGVDGAVVAGKVRESEAAFGFNAQTEEYGDMFAYGVIDPAKVVRTALEDAASIAGLLITTEAMVADKPAKDGGGMP--D-MGGMGGMGGMM
MAEKNIRRFEVYRWDPDTGENPRIDTYELDADLGTKILDAIIHIKNEVDSTLTFRRSCREGVCGSCAMNINGKNSLACTKAISEYSGTIKIYPLPHLDVVKDLVPDMSHFYDQYAEIKPWLTSNS--PPATERLQSKEDRDKLDGLYDCVLCACCSTSCPSYWWNSDYLGPAVLLQAYRWLVDSRDENTDERLAQLDDAFKLYRCHTIMNCTDTCPKGLNPAKAIAETKKLLATRK-------DMAAKDVLFGDDARTRMARGVNILANAVKVTLGPKGRNAILDKSFGAPTITKDGVSVAKEIELKDKFENMGAQMVKEVASHTSDVAGDGTTTATVLAQSIVNEGLKAVAAGMNPMDLKRGIDLAVTKAVEAIVASAAPCADNKAIAQVGTISANSDESVGKIIAEAMEKVGKEGVITVEEGSGLDNSLDVVEGMQFDRGYLSPYFINKQDSMSVELDDPLILIYEKKISNIREMLPILEAVAKSGRPLLIVAEDVEGEALATLVVNTIRGIVKVAAVKAPGFGDRRKAMLEDIAVLTGGTVIAEEVGLSLEKAELSQLGTAKKVQITKENTTIIDGAGSEDQIKGRVNQIRAQAEEATSDYDKEKLQERLAKLAGGVAVIKVGAATEIEMKEKKARVEDALHSTRAAVEEGVVAGGGTALVRALSALQDLQGANHDQSVGVNILRRAMEEPLRQIVSNAGDEPSVVFNEVQKGTGNFGYNAATGVYGDMIEMGILDPAKVTRTALQNAASVAGLMLTTEVMIADAPSDDKHGMPDMGGMGGMGGMGGMM
MVETNLREYRIYRWSPDDGENPSIDTYFVDMDDGPMVLDALLWIKNKIDPTLTLRRSCREGICGSCAMNIDGSNTLACTKGADEISGPVKIYPLPHMEVVKDLVPDLNNFYAQHASIQPWLQTVS--EPAKEWLQSHDDRAKLDGLYECILCACCSTACPSYWWNGDYLGPAVLLQAYRWLIDSRDEATGDRLDNLEDPFRLYRCHTIMNCTQTCPKGLNPAKAIAEIKKMMVERR-------VMAAKDVKFSRDARERMLRGVNILADAVKVTLGPKGRNVVIDKSFGAPRITKDGVTVAKEIELEDKFENMGAQMVREVASKTNDKAGDGTTTATVLAHAIIQEGHKYVAAGINPMDLKRGIDMAVSDVVAQLVKSAKKIKTSEEVAQVGTISANGETEIGEMIAKAMQKVGNEGVITVEEAKTAETELEVVEGMQFDRGYLSPYFVTNPDKMIADLEDAYILLHEKKLSNLQAMLPVLEAVVQTSKPLVIISEDVEGEALATLVVNKLRGGLKIAAVKAPGFGDRRKAMLEDIAILTGGQVISEDLGIKLENVSLNMLGRAKKVSISKENTTIVDGAGKKGEIQGRVAQIKQQIEETTSDYDKEKLQERLAKLAGGVAVIRVGGSTEVEVKEKKDRVDDALNATRAAVEEGIVAGGGVALLRASSAI-KATGANADQTAGIAIVRKALQAPARQIATNAGEEASIVVGKILDNKVSFGYNAAKDEYGDLIALGIVDPVKVVRTALQDAASVAGLLVTTEAMIADAPKKDSGGMP--GGMGGMGGMGGMF
MAEKKVTEFRVYRWNPDDGKNPSIDTYYVDREAGPMVLDGLIYIKNHIDPTLTFRRSCREGVCGSCAMNIGGTNTLACTKGMDEVKGSVNIYPLPHMEVVKDLVPDLTRFYAQHASIEPWLQTDS--APEKEWRQSKEDRERLDGLYECILCACCSTSCPSYWWNGDYLGPAALLQANRWLKDSRDERTGARLDNLEDPFRLYRCHTIMNCAQACPKGLNPAKAIAEIKKMMVERQ-------IMAAKEVKFAGEAREKMLRGVDILANAVKVTLGPKGRNVVIEKSFGAPRITKDGVSVAKEIELEDKFENLGAQLVREVASKTNDLAGDGTTTATVLAQAIVKEGAKAVAAGMNPMDLKRGIDLATAAAVKDIQARAKKVSSSAEVAQVGTISANGDSSIGEMIAGAMQKVGNEGVITVEEAKTAETELEVVEGMQFDRGYLSPYFITNAEKMIADLEDPFLLIFEKKLSGLQPILPVLEAVVQSGKPLVIVAEDVEGEALATLVVNKLRGGLKVAAVKAPGFGDRRKAMLEDIAILTGGQVISEDLGIKLENVTLAQLGRAKKVILEKEKTTIVDGVGEKAEIEARVAQIKAQIEETSSDYDREKLQERLAKLAGGVAVIRVGGSTEVEVKEKKDRVDDALNATRAAVEEGIVPGGGVALLRAKKAVEALSSENPDIAAGIKIVLRALEAPIRQIAENSGVEGSIVVGKVLESE-NFGFNAQTEQYVDLVAEGVVDPAKVVRTALQDASSVASLLVTTEALIAELPKKDAGMMP--G--GGMGGMGGMF
MT-PAAVRLSIYRYDPDTDSRPAMRDYVVE-GYGTMVLDLINHIKDHIDDSLSFRRSCREGVCGSDSMNINGKNRLACITTIGELAQPIVLRPLPGVPVVRDLIVDLSEFWLQYHSIKPYLINND--PPERERLQSQEQREQLNGLYECILCACCTTACPTFWWNPDFVGPAGLLQAYRFITDSRDEATQQRLDDLDDAYRLFRCRTIMNCTDVCPKGLNPAHAISEIRNLLVKRS-------IMTAKDVQFNEDARARIVKGVNVLANAVKVTLGPKGRNVLIDRSFGAPTITKDGVSVAKEIELKDRLENMGAQVVKQVASKTADVAGDGTTTATVLAQAIVQEGMKYVAAGMNPMDLKRGIDQAVAAAITELKAVSRPIATSKEIAQVGAISANSDSAIGDIIAQAMEKVGKEGVITVEDGKSLENELDVVEGMQFDRGYLSPYFINDPEKQVARLDDPLVLLYDKKISNIRELLPVLEQSAKAGKPLFIVAEDVEGEALATLVVNSVRGILKVAAVKAPGFGDRRKAMLEDIAVLTGATVVTEETGLTLEKVTLEQLGSAKRIEVQKEATTIIDGAGEQQRIAARVATIQAQIAQATSDYDKEKLLERVAKLAGGVAVIRVGAATEVEMKEKRDRVDDALHATRAAVEEGIVPGGGVALLRARAAIAQLKGGNPDQHAGMQIVLRALEAPLRAIVANAGEEPSVVVAKVAEGKGNFGYNAATGEYVDMVENGVIDPTKVTRTALQNAASIASLLLTTEATVSDAAPEEKETLP--------------A
M-----HTFHIFRYDPDADEKPRMQVMELEVSGDRMLLDVLTRLK-AIDPSLSFRRSCREGICGSDAMNINGKNGLACVTNMRSLPSTVVLKPLPGLPVIRDLFVDMTGFFKQYHSIKPWLVNDD--PPERERLQAPEAREELNGLYECILCACCSSACPSFWWNPDYVGPAGLLQAYRFLVDSRDQASGQRLDDLQDPYRLFRCRTILNCTDVSPKGLNPALAIGKIKEMMVRRA-------AMAAKQVLFGDAGRAKLVEGVNILANAVKVTLGPKGRNVVLERSFGAPTVTKDGVSVAKEIELKDKFQNMGAQMVKEVASKTSDNAGDGTTTATVLAQSIVIEGMKYVAAGMNPMDLKRGIDKAVIAAVGELKKLSKPTTTSKEIAQVGAISANSDASIGDRIAEAMDKVGKEGVITVEDGKSLADELEVVEGMQFDRGYLSPYFINNPDKQVAVLDDPFVLLFDKKISNIRDLLPVLEQVAKAGKPLLIVAEEVEGEALATLVVNNIRGILKTVAVKAPGFGDRRKAMLEDMAILTGGVVISEETGMTLEKTTLQDLGRVKRAEIAKENTTLIDGAGDAKNIEARVKQIRVQIEEATSDYDREKLQERVAKLAGGVAVIRVGAATEVEMKEKKARVEDALHATRAAVEEGIVPGGGVALLRAKQAIKDLKGDNDDQDAGIQIVLRAMESPLRTIVANTGDEASVVVAKVLDGKGNFGYNAATGQYGDLVEQGVLDPTKVTRTALQNAASVASLILTTDCMVGELPEDKPAMAG--GGMGGMGGM-GMM
MVQANVREFRVYRWQEEGDENPRLDTYFVDTDDGPMILDGLLYIKNKIDPTLVFRRSCREGICGSCSMNINGRNHLACTTGMDEVDGPVVLYPLPHMPVVRDLVPDLTNFYAQLREIQPWLQTDT--QPQKEWRQSHEDREKLNGLYECILCACCTTSCPSYWWNGDYLGPAALLQAHRWIVDSRDEKTGERLDNLEDPFRLYRCHTIMNCANACPKGLNPAEAIAEIKALMVERR-------VMAAKEVKFSSDARDKMLRGVDILANAVKVTLGPKGRNVVIEKSFGAPRITKDGVSVAKEIELEDKFENMGAQMVREVASKTNDLAGDGTTTATVLAQSIVREGAKAVAAGMNPMDLKRGIDLAVTAAIKDLDARARTINTSDEVAQVGTISANGDKEVGAMIAEAMQKVGNEGVITVEEAKSLETELEVVEGMQFDRGYISPYFVTNAEKMTTELEDPYILIFEKKLSNLQAMLPILEAVVQSGRPLLIIAEDVEGEALATLVVNKLRGGLKVAAVKAPGFGDRRKAMLQDIAILTAGQVVSEDLGIKLESVSIEMLGRAKKVTINKDETTIVDGAGEQDDIKGRVAQIKQQIEETTSDYDREKLQERLAKLAGGVAVIRVGGATEVEVKEKKDRVDDALNATRAAVEEGIVPGGGVALLRAKKAVSEVSSENPDVAAGIKIVLRALEAPVRQIVENAGVEGSIVVGKILENDSDYGFDAQTEEYGNMIEKGIIDPKKVVRHALQDAASIASLLVTTEAMVAEAPKKESGAMP--G--GGMGGMGGMF
MVQKTIRKFQIYRWSPDDGENPRVDTYFVDMDDGPMVLDALLYIKNKVDPTLTFRRSCREGICGSCSMNIDGINTLACIYGLDEIKGDVRIYPLPHLPVVKDLVPDLTHFYAQHASIMPWLETRS--TPAKEWRQSITDRKKLDGLYECVMCACCSTSCPSYWWNSDYLGPAALLHSYRWLIDSRDEATGERLDGLEDPFKLYRCHTIMNCAKTCPKGLNPAKAISEIKQMMVERV-------AMAAKEVRFDTDARDRMLKGVNILADAVKVTLGPKGRNVVIEKSFGAPRITKDGVSVAKEIELSDKFENMGAQLVKEVAARTNDEAGDGTTTATVLAQAIVREGLKSVAAGLNPMDLKRGIDLATTKVVEAIKAASRPVKDSDEVAQVGTISANGEAQIGRFIADAMQKVGNEGVITVEENKGMETEVEVVEGMQFDRGYLSPYFVTNADKMIADMEDAFILLHEKKLSSLQPMVPLLEAVIQSQRPLVIVAEDVEGEALATLVVNKLRGGLKIAAVKAPGFGDRRKAMLQDLAILTGGQVISDDLGMKLENVTLDMLGKAKKVSIRKDDTTIVDGAGDKAEIEARVAQIRAQIEETTSDYDREKLQERVAKLAGGVAVIRVGGMTEVEVKERKDRVDDALNATRAAVQEGVIVGGGVALVQAGKALEGLKGANSDQDVGIAIVRRALEAPVRQIAENSGVDGSVVAGKIRESDLSFGFNAQTEEYGDMFAFGVIDPAKVTRTALENAASVASLLITTEAMIADKPEPKSAAMP--G-----GGMGGMF
MA--QKRSFQIYRYDPDKDAKPYMQTIEVELDGERMLLDALVKLK-KVDPTLSFRRSCREGVCGSDAMNINGKNGLACLTNMRDLPGVVVLKPLPGLPVIRDLIVDMTQFFKQYHSIKPYLVNDT--PPEKERLQSPEERDELNGLYECILCASCSTSCPSFWWNPDFVGPAGLLQAYRFIADSRDQETAERLDNLEDPYRLFRCHTIMNCVDVCPKGLNPTKAIGKIKELMVRRA-------VMAAKDVIFGADARHRMVEGVNILANAVKVTLGPKGRNVVLERSFGAPTVTKDGVSVAKEIELKDKLQNMGAQMVKEVASKTSDNAGDGTTTATVLAQAIVREGMKYVAAGMNPMDLKRGIDKAVTALVVQLKAASKATTTSKEIAQVGTISANSDADVGGIIAEAMDKVGKEGVITVEDGKSLNNELDVVEGMQFDRGYLSPYFINNPEKQAALLDNPFVLLYDKKVSNIRDLLPTLEQVAKAGRPLLIIAEDVDGEALATLVVNTIRGILKVVAVKAPGFGDRRKAMLEDIAILTGGKVIAEEVGMSLEKVTLADLGQAKRVEVGKENTTIIDGAGTADIIEARVKQIRIQIEEATSDYDREKLQERVAKLAGGVAVIKVGAATEVEMKEKKARVEDALHATRAAVEEGIVAGGGVALLRARQAAGEIKGDNADQDAGIKLVLKAIEAPLREIVANAGGEPSVVVNAILAGSGNYGFNAANDTYGDMIDMGILDPTKVTRTALQNAASVASLMLTTECMVAEAPKDDAPAMP--GGMGGMGGM-GMM
MVESKLREFQIYRWSPDDGKNPSVDTFYVDTEDGPMVLDALLWIKNNVDSTLTLRRSCREGICGSCAMNIDGANTLACTKGMDEVKGAVKVYPLPHMPVIKDLIPDLTVPYAQLRSIEPWLKTET--APEKEWRQSHADREKLDGLYECILCFCCQTSCPSYWWNGEYLGPAVLLQAYRWLIDSRDEATGPRLDDLEDPFKLYRCHTIMNCTQTCPKGLNPAKAIAEIKKMMVERH-------VMSAKEIRFNAHARDSLLRGVELLNNAVKVTLGPKGRNVVIDRSFGSPRITKDGVTVAKEMELEDKFENMGAQMVREVASKTNDKAGDGTTTATVLASSILREGIKLVAAGMNPMDLKRGIDLAVAAVVKDIGERAAKVNSSAEIAQVGTIAANGDASIGEMIAKAMDKVGKEGVITVEEAKSAETELEVVEGMQFDRGYLSPYFVTNAEKMRAELEEPYILLHEKKLSNLQALLPILEAVVQSGRPLLIVSEDVEGEALATLVVNKLRGGLKVAAVKAPGFGDRRKAMLEDLAILTGGTVISEDVGIKLENVTIEMLGRTKRVIIDKDTTTVVDGAGDAEAIKGRIAQLKAQVEETTSDYDKEKLQERLAKLAGGVAVIRVGGMTETEVKERKDRIDDALNATRAAVEEGIVPGGGMALLRARASLKGLAGANADIVAGISVVARALEAPIRQIAENAGVEGSIVIGKL-EDAASFGFDAQSETYVDMIAAGIVDPAKVVRTALQDAGSIAAMLITAEAMIANVPEGRA--T---------SGAGGMY
MVETRIKRVEVYRWDPDTDENPRIDCYDIDLDQGEMVLDLILKIKDEIDSSLAFRRSCREGVCGSCSMNINGKNSLACIKAISDYKGTIKIFPLPHLDVVKDLVADMTHFYAQYASIKPWIETQT--PPASERLQSVEERKQLDGLYECVLCACCSTSCPSYWWNSEYLGPAVLLQASRWLNDSRDENTGERLDDLQDPFKLYRCHTIMNCTDTCPKGLNPAKAIADIKKMLLVRQ-------GMAAKEVKFGDDARSLMANGVNILANAVKATLGPKGRNAVLDKSFGAPTITKDGVSVAKEIELENKFENMGAQMVKEVASQTSDVAGDGTTTATVLAQAIVNEGLKSVAAGMNPMDLKRGIDLAVTKAVEAIIASATPCIDNKAIAQVGTISANSDESVGQIIAEAMEKVGKEGVITVEEGTGLNNELDVVEGMQFDRGYLSPYFINNQESMSIELDDPFILLYDKKISNIRDLLPTLEGVAKAGRPLVIVAEDVDGEALATLVVNNLRGIVKVAAVKAPGFGDRRKAMLEDIAILTNATVISEEIGLSLEKVEMDQLGTAKKIQITKDNTVIVDGAGSEENIKGRVAQIRAQADEATSDYDKEKLQERLAKLAGGVAVIKVGAATEVEMKEKKARVEDALHSTRAAVEEGVVAGGGTALVRAISALDGLEGINHDQKVGVDILRRAMSMPLRQIVTNAGDEASVVYNEVANGTGNFGYNAATGVYGDMLEMGILDPAKVTRTALQNAASVAGLMITTEVMVADEPSDDKGHMPDMGGMGGMGGMGGMM
MSEQEYLDVSVWRGD---ASSGDYQSFRVPEYASQTILDVVSWIQQNADPTLTYRFACRVGMCGSCAMMVNGSPRWTCRTHVKKVDRKLKIAPLRNLPVIKDLAADMAPFFDKWVKAGGRHAPSARNDP-PQIKPESAGRDAANAGIECINCSVCYAACDTVTGNPDYLGPAALQRAWTIVNDEKHGNRDAVIEIVSAAGGCHNCHSMGSCTLHCPNDLDPMSAIAGLKRLTARNFFK-----AMSAKEIRFSNDARDRMLRGVELLNNAVKVTLGPKGRNVVIDKAYGAPRITKDGVTVAKEIELSDKFENMGAQMVREVASKTNDLAGDGTTTATVLAASILREGAKLVAAGMNPMDLKRGIDLGVAAVVREIQTRARKVKSSAEVAQVGTIAANGDATVGEMIARAMDKVGNEGVITVEEAKTAETELDVVEGMQFDRGYLSPYFVTDPEKMRVELDDPYILIHEKRLGNLQAMLPVLEAVVQSGKPLLIISEDVEGEALATLVVNKLRGGLKVAAVKAPGFGDRRKAMLEDIAVLAAGQIISEDLGIKLENVTLDMLGRAKRIVIEKDTTTIIDGSGDKPSIAARISQIKAQIEETTSDYDKEKLQERLAKLAGGVAVIRVGGVTETEVKEKKDRIDDALNATRAAVEEGIVPGGGVALLRAIAVLAPLTGDNADITAGISIVRRALEAPVRQIAENAGVEGSIVVGKLTDSKPNQGFDAQTETYVDMIKAGIVDPAKVVRTALQDAGSIAALLITAEAMIADVPAKDSTL-------AGNGGMGGMY
MVEKKLTEFRIYRWNPDDGRNPRVDTYYVDREDGPMVLDGLIWIKNTVDPTLTFRRSCREGVCGSCAMNIGGTNTLACTKGMDEVKGVVNIYPLPHMPVVKDLVPDLTHFYAQHASIEPWLQTDS--PPEKEWRQAKDDREKLDGLYECILCACCSTSCPSYWWNGDYLGPAALLQATRWLKDSRDERTGARLDYLEDPFRLYRCHTIMNCAQACPKSLNPAKAIAEIKKMMVERQ-------IMAAKDVKFSVDARDKVLRGVDILANAVKVTLGPKGRNVVIEKSFGAPRITKDGVSVAKEIELEDKFENLGAQLVREVASKTNDLAGDGTTTATVLAQAIVREGAKAVAAGMNPMDLKRGIDLAVDAIVKDLASNSRKVTSNDEIAQVGTISANGDAEVGKFLAEAMKKVGNEGVITVEEAKTAETELDVVEGMQFDRGYLSPYFVTNADKMRVEFEEPYILINEKKLSGLQELLPVLEAVVQSARPLLIIAEDVEGEALATLVVNKLRGGLKVAAVKAPGFGDRRKAMLQDIAILTGGTVISDDLGIKLDSVNLSMLGRAKKVVIEKENTTIVDGSGEKAEIEARIAQIRAQIETTTSDYDREKAQERLAKLAGGVAVVRVGGSTEVEVKEKKDRVDDALHATRAAVEEGIVPGGGVALLRSIKALEGLKVDNADQKTGIEIVRRAIQAPARQIVLNAGDDGSVVVGKILESSYSFGYNAQTGEYVDMVKAGIIDPTKVVRTALQDAASVSGLLITTEALIAELPKKNAPAMP------G----GGMF
M------RFSIFRFDPDKDAKPYMQQYDIALEPDRMLLDALVRIK-AVDDSLSLRRSCREGVCGSDGMNINGRNGLACITPIAGLREPIELRPLPGLPVIRDLIVDMTQFFKQYHSIKPYLINND--PPETERLQSPQERAELDGLYECILCACCSTACPSFWWNPDFVGPAGLLQAYRFLADSRDQATEERLDYLEDPYRLFRCHSIMNCVDVCPKELNPNRAISKIKDMMVKRT-------VMAAKEVKFGDPARHKMVAGVNILADAVKVTLGPKGRNVVLERSYGAPTITKDGVSVAKEIELKDKFENMGAQMVKEVASKTSDVAGDGTTTATVLAQSIIKEGMKYVAAGMNPMDLKRGIDKAVSATVDELKKLSKPCTTGKEIAQVGSISANSDLEIGKIIADAMDKVGKEGVITVEDGSGLQNELEVVEGMQFDRGYLSPYFINNAERQIALLENPFVLLHDKKISNIRELLPVLELVAKAGKPLLIIAEDVDGEALATLVVNNMRGILKTCAVKAPGFGDRRKAMLEDIAILTGGTVIAEEVGLSLEKATLKELGQAKRIEVGKEETTVIDGAGDAQNIQGRVKQIRAQIEEATSDYDKEKLQERVAKLAGGVALIKVGAATEVEMKEKKARVEDALHATRAAVEEGIVPGGGVALLRTRATVNNVKGDNHDQDAGIKIVLRALEEPLRQIVANCGDEPSVVINKVLEGSGNFGYNAATSEYGDMVEMGVLDPTKVTRYALQHAASVASLMLTTDALVAELPKEEAGGMGGMGGMGGMGGMGGMM
M---KTARFSIYRYDPDKDAKPYMQDYEVELSPDVKLLDVIVKLK-AMDDTLSFRRSCREGICGSDAMNINGKNGLACVTNVADLKQPIELRPLPGLPVIRDLIVDMTQFFKQYHSIKPYVINDT--PPERERLQSPEDREELDGLYECILCACCSTSCPSFWWNPDFVGPAGLLAAYRFIADTRDLATNERLDNLEDPYRLFRCHTIMNCVDVCPKGLNPTKAIGKIKDLMVKRA-------VMAAKDVRFGDSARAKMVVGVNVLADAVKVTLGPKGRNVVLDRSFGAPTITKDGVSVAKEIELKDKFENMGAQMVKEVASKTSDVAGDGTTTATVLAQAIVHEGMKFVTAGMNPMDLKRGIDKAVIALVGEIAKIAKPCATTKEIAQVGSISANSDSDIGDIIATAMEKVGKEGVITVEDGKSLNNELDVVEGMQFDRGYLSPYFINNQEKQIAALDNPFILLFDKKISNIRDLLPVLEQVAKSGRPLLIIAEDVEGEALATLVVNTIRGILKVVAVKAPGFGDRRKAMLQDIATLTGGTVIAEEVGLTLEKVTLEMLGQAKRVEVGKENSTIIDGAGDVAAIQARVAEVRQQIEAATSDYDREKLQERVAKLAGGVAVIKVGAATEVEMKEKKARVEDALHATRAAVEEGVVPGGGVALLRARSTLTSLATSNADQAAGVKIVLKAIEAPLRQIVQNAGDEPSVVVNKVLEGKGNFGYNAASGEYGDMLEMGVLDPAKVTRTALQNAASIAGLMLTTDCMVAELPEDKPAM--DMSGMGGMGGMGGMM
MVETNLRTFKIYRWNEESGETPKIDTYFVDMDTGPMVLDALIKIKSEIDPTLTFRRSCREGICGSCAMNIDGINTLACIYGMDEIKGEVKIYPLPHMPVVKDLIPDLTHFYAQHASIMPWLETTT--RPAKEWKQSIEDRKKLDGLYECVMCAACSTACPSYWWNGDYLGPAALLHAYRWIIDSRDEATGERLDQLEDPFKLYRCHTIMNCAKTCPKGLNPAAAISHIKQMMVERT-------VMTAKDVRFSTDARDRMLKGINTLANAVKITLGPKGRNVIIDKSWGSPRITKDGVTVAKEIELSDHFENMGAQMVKEVAQRTNDEAGDGTTTATVLAHAIVREGMKSVAAGMNPMDLKRGIDKAVAAVVAEIKTMSRPVGDSDEIAKVGAISANGEVAIGRQIADAMAKVGNEGVITVEENKGLETETEVVEGMQFDRGYLSPYFITNAQKMVVELEDCVILLHEKKLTSLASMVPLLEAVIQADKQLLIVAEDIEGEALATLVVNKLRGGLKVAAVKAPGFGDRRKAMMEDIAVLTAGQVISAEMGTKLENVTIDMLGSVKKVAITKDDTTIIDGAGDKDAIAARVTQIRAQIEETTSDYDKEKLQERLAKLAGGIAVIRVGGATEIEVKERKDRVDDALNATRAAVQEGVVPGGGVALVHAGKVLAKLKGENSDQDAGIKIVRRAIQAPLRQIAGNAGVDGSVVVGKVIENDPSFGFDAQAEEYGDMLKAGVIDPTKVVRIALENAASIAGLLITTEAMVAQKPEKAGAGM------SDMGAMGGMM
MTMTDYLTVQIWRG----DRDGTFQTFKVPVRENQTVLDVVTEIQRTQDDTLSYRYACRVGMCGSCAMIVNEQPRWTCRTRVDKLSGPLKLEPLRNLPIVKDLAVDMEPFFDKWKAAHGYFEPGDPPAD-AIVEPSSSEREAVDEAIECINCAVCYSACDVVTWNPDYLGPAALNRAWTLVNDVRDRGQDSRLTAVSGDAGCHSCHSHMSCTRFCPKELSPTFSIAGLKRATSNRLWR-----RMSAKEVKFGVDARDKMLRGVDILANAVKVTLGPKGRNVVLDKSFGAPRITKDGVTVAKDIELEDKFENMGAQMVKEVASKSADLAGDGTTTATVLAQAIVKEGAKSVAAGMNPMDLKRGIDLAVEAVVADLVKNSKKVTSNDEIAQVGTISANGDKEIGDFLAKAMAKVGNEGVITVEEAKSLDTELDVVEGMQFDRGYISPYFVTNAEKMRVEFDDAYILINEKKLSSLNELLPLLEAVVQTGKPLVIVAEDVEGEALATLVVNRLRGGLKVAAVKAPGFGDRRKAMLQDIAILTGGQAISEDLGIKLENVTLNMLGRAKKVMIDKENTTIVNGAGKKADIEARVQQIKAQIEETTSDYDREKLQERLAKLAGGVAVIRVGGATEVEVKERKDRVDDAMHATRAAVEEGIVPGGGVALLRASEQLKRIKTQNDDQKTGVEIVRKALSAPARQIAINAGEDGSVIVGKILEKEYAYGFDSQSGEYGNLVSKGIIDPTKVVRAAIQNAASVASLLITTEAMIAELPKKGGAGMP-----PG-GGMGGMF
M------KFSIYRFNPEVDEKPYMQDFDVELATDRMLLDAILKIK-SIDDSIGLRKSCREGVCGSDGMNINGKNGLACITPLKDLKEPVVLRPLPGLPVIRDLIVDMGQFFKQYNSVKPYLINDT--PPQKERLQSPEDREELNGLYECVLCACCTTSCPSFWWNPDFVGPAGLLQAYRFIADTRDEATNERLDNLEDPYRLFRCHTIMNCVDVCPKGLNPTKAIGKIKDALLKRS-------VMAAKEVRFHDSARAKMVVGVNILADAVKVTLGPKGRNVVLERSFGAPTITKDGVSVAKEIELKDKFENMGAQMVKEVASKTSDVAGDGTTTATVLAQSIVKEGMKFVAAGMNPMDLKRGIDRAVVGIVEELKKLSKPCTTNTEIAQVGSISANADHSIGEIISQAMDKVGKEGVITVEDGSGLQNELEVVEGMQFDRGYLSPYFVNNQDRQIALLEDPYVLLHDKKISNIRDLLPVLEQVAKSGRPLLIIAEDVEGEALATLVVNNIRGILKTTAVKAPGFGDRRKAMLEDIAILTGGTVIAEEVGLSLEKVTLNELGRAKRIEVGKEETTVIDGAGNEESIKGRVTQIRKQIEEASSDYDREKLQERVAKLAGGVAVIKVGAATEVEMKEKKARVEDALHATRAAVEEGIVPGGGVALLRARSTLTALKGDNADQDAGIKIVERAIEEPLRQIVANCGDEPSVVVNKVLEGKGNFGYNAQTGEYGDLVAMGVVDPTKVTRFALQNAASIAGLMLTTDCMVAELAKEESPM--G-GGMGGMGGMGGMM
M---KKMRFSIYRYDPDKDAKPYMQDYEVEIGPDVKLLDVIVKLK-TMDDTLSFRRSCREGICGSDAMNINGKNGLACITDIADLAEPITLRPLPGLPVIRDLIVDMTQFFKQYHSIKPYVVNDS--RPERERLQSPEDRKELDGLYECILCACCSTSCPSFWWNPDFVGPAGLLAAYRFIADTRDEATSERLDNLEDPYRLFRCHSIMNCVDVCPKGLNPTKAIGKIKDLMVRRA-------VMAAKDVKFGDSARAKMVNGVNILADAVKVTLGPKGRNVVLDRSFGAPTITKDGVSVAKEIELKDKFENMGAQMVKEVASKTSDVAGDGTTTATVLAQAIVQEGMKFVAAGMNPMDLKRGIDKAVVALVGELAKIAKPCTTSKEIAQVGSISANSDLDIGQIIADAMEKVGKEGVITVEDGKSLSNELDVVEGMQFDRGYLSPYFINNQEKQIAALDNPFVLLFDKKISNIRDLLPVLEQVAKASRPLLIIAEDVEGEALATLVVNTIRGILKVVAVKAPGFGDRRKAMLQDIATLTGGTVIAEEVGLTLEKVTLDMLGQAKRIEVGKENTIIIDGVGEHAAIQARVGEIRRQIEEATSDYDREKLQERVAKLAGGVAVIKVGAATEVEMKEKKARVEDALHATRAAVEEGVVPGGGVAILRARATLESLVTDNVDQDAGVKIVLKAIEAPLRQIVQNAGDEPSVVVNKVLEGKGNFGYNAASGEYGDMIEMGVLDPAKVTRTALQHAASVSGLMLTTDCMIAELPEDKPAA------MGGMGGMGGMM
MS-KRIVKFEIYRYDPDKDERPYMQKLEVELQPDKMLLDAIIRIK-NVDDSLAIRRSCREGVCGSDAMNINGKNGLACTTNLLELKEPIVLKPLPGLPVVRDLIVDMTHFFNQYHSIKPFLINDQ--PPEKERLQTPEARDELNGLYECILCACCSTACPSFWWNPDFVGPAGLLQAYRFIVDSRDEATGERLDNLEDPYRLFRCHTIMNCADVCPKGLNPSHAIGKIKELLVRRT-------IMSAKDVKFHDSARHRIVTGVNILADAVKVTLGPKGRNVLLERSFGAPAITKDGVTVAKEIELKDKFENMGAQIVKQVASKTADVAGDGTTTATVLAQSIVQEGMKHVASGMNPMDLKRGIDQAVSAVLEELRKQSKPISTSREIAQVAALSANADEAIGKIIADAMDKVGKEGVITVEDGKSLDNELDVVEGMQFDRGYLSPYFINDPEKQVAYLDGPLVLLHDKKISNIRDLLPVLESAAKAGKPLLIVAEDVEGEALATLVVNSMRGVLKVAAVKAPGFGDRRKTMLEDIAILTGATVISDETGKQLENATLEDLGGAKRIEVQKENTIIIDGAGDQARIDARVKSIQVQIDQATSDYDREKLQERVAKLAGGVAVIKVGAATEVEMKEKKDRVDDALHATRAAVEEGIVAGGGVALLRARAALAALKGINADQDAGIRIALRALEAPLRAIVDNAGGEASVVLAKVLEGKGNFGYNAATGEYGDLVELGVVDPTKVTRTALQNAASIAGLILTTDATVAEAPKEEKAAAP----------APEMF
MT--RTVNLEIYRYDPDKDAKPYMQKVTVELQDDKMLLDALQRIK-SVDDSIALRRSCREGVCGSDAMNINGKNGLACTTNLNELTQPIVLRPLAGLPVIRDLIVDMTQFFKQYDSIKPYLINDS--PPEKERLQTPAEREELDGLYECILCACCSTSCPSFWWNPDFVGPAGLLQAYRFIADSRDEATGARLDNLEDPYRLFRCHSIMNCVDVCPKGLNPNKAIGKIKELMVRRA-------IMAAKDVVFGDAARAKMVEGVNILANAVKVTLGPKGRNVVLERSFGSPTVTKDGVSVAKEIELKDKLMNMGAQMVKEVASKTSDNAGDGTTTATVLAQAIVREGMKFVAAGMNPMDLKRGIDKAVAATVEQIAILARPCTTTKEIAQVGAISANSDYSIGERIAEAMEKVGKEGVITVEDGKSLNDELDIVEGMQFDRGYLSPYFINNQEKQVAILDNPFVLLCDKKISNIRDLLPVLEQVAKAGRPLLIIAEDIEGEALATLVVNNIRGILKTCAVKAPGFGDRRKAMLEDIAVLTGGQVVAEEIGLTLEKITLAELGQAKRIEVGKENTIVIDGAGDGSNIEARVKQIRVQIEEATSDYDREKLQERVAKLAGGVAVIKVGAATEVEMKEKKARVEDALHATRAAVEEGIVPGGGVALLRARAAL-TVKGDNPDQEAGIKIVLRAMEEPLRMIVQNAGEEASVVVAAVLAGSGNHGYNASNGTYGDMVEMGVLDPAKVTRSALQNAASIAGLMLTTDCMVAEINEDKPAGMGGMGGMGGMGGMDGMM
MA---KRIFKIYRYDPDKDAKPYMQTLEVELT-ERMLLDALIKLK-EIDPTLAFRRSCREGVCGSDAMNINGKNGLACLTNLRTLPDTIVLKPLPGLPVVRDLIVDMTLFFKQYHSIKPYLINET--PPEKERLQSPEEREELNGLYECILCASCSTSCPSFWWNPDFVGPAGLLQAYRFIADSRDQATSERLDNLEDPYRLFRCHTIMNCVDVCPKGLNPTKAIGKIKELMVRRA-------VMAAKDVVFGGEARARMVEGVNILANAVKVTLGPKGRNVVLERSFGAPTVTKDGVSVAKEIELKDKLQNMGAQMVKEVASKTSDNAGDGTTTATVLAQAIVREGMKYVAAGMNPMDLKRGIDKAVDALVAELKKISKPTTTSKEIAQVGAISANSDESIGNIIAEAMDKVGKEGVITVEDGKSLSNELDVVEGMQFDRGYLSPYFINNPDKQVAVLDNPYILLHDKKISNIRDLLPALEQVAKAGRPLLIIAEDVEGEALATLVVNTIRGILKVVAVKAPGFGDRRKAMLEDIAILTGGKVIAEEVGLTLEKVTLADLGQAKRVEVAKENTTIIDGAGKAEDIEARVKQIRVQIEEATSDYDREKLQERVAKLAGGVAVIKVGAATEVEMKEKKARVEDALHATRAAVEEGIVPGGGVALLRARQAVGELHGANADQDAGIKLVLKAIEAPLREIVANAGGEPSVVINKVLEGKGNFGFNAANDTYGDMIEMGILDPTKVTRTALQNAASVAGLMLTTECMVAETPKAETPA-P---AAGGMGGM-GMM
M----KRIFEVYRYDPDKDAAPRMQTYEVELDGERMLLDALVKLK-KLDESIAFRRSCREGVCGSDAMNINGKNGLACLTNMRELPEKIVLRPLPGLPVVRDLIVDMTQFFNQYHSIKPYLINDE--PPEKERLQSPEEREELDGLYECILCASCSTSCPSFWWNPDFVGPAGLLQAYRFIADSRDQATSERLDNLEDPYRLFRCHTIMNCVDVCPKGLNPTKAIGKIKELMVRRA-------VM-PKTIAFNEEARRGLERGMNTLADAVKVTLGPKGRNVVLEKKWGAPTITNDGVSIAKEIELEDPYEKIGAELVKEVAKKTDDVAGDGTTTATVLAQALVREGLRNVAAGANPIALKRGIEQAVEAISGQLLGMAKDIETKEQIASTAAISA-ADTGVGEIIAEAMDKVGKEGVITVEESNTFGLELELTEGMRFDKGYISQYFYTDPERMEAVLEDPYILIVNSKISSVKDMVPVLEKVMQSGKPLLIIAEDIEGEALATLVVNKVKGTFKSVAVKAPGFGDRRKAMLADIAILTGGEVISEEVGLKLENADLSLLGTARKVVVTKDETTIVDGAGSDDQIAGRVNQIRAEIENSDSDYDREKLQERLAKLAGGVAVIKVGAATEVELKERKHRIEDAVRNAKAAVEEGIVAGGGVALVQATAAFEKLE-LEGDEATGAQIVKAAASAPLKQIAVNAGLEGGVVAEKVSGLAAGHGLNAATGEYVDLIAEGILDPAKVTRSALQNAASIAALFLTTEAVVADKPEKAA--MPD-GGMGDMGGMG--F
MS-TQKRTFQIYRYDPDKDAKPYMQTIEIELDGERMLLDALVKLK-AVDPTLSFRRSCREGVCGSDAMNINGKNGLACLTNMRTLPGTIVLKPLPGLPVVRDLIVDMTQFFKQYNSIKPYLINDS--PPEKERLQSPEEREELDGLYECILCASCSTSCPSFWWNPDFVGPAGLLQAYRFIADSRDQATSERLDNLEDPYRLFRCHTIMNCVDVCPKGLNPTKAIGKIKELMVKRA-------VMAAKDVIFGADARHRMVEGVNILANAVKVTLGPKGRNVVLERSFGAPTVTKDGVSVAKEIELKDKLQNMGAQMVKEVASKTSDNAGDGTTTATVLAQAIVREGMKYVAAGMNPMDLKRGIDKAVAALITELKKQSKPTTTTKEIAQVGTISANSDADVGQIIANAMDKVGKEGVITVEDGKSLNNELDVVEGMQFDRGYLSPYFINNPEKQAALLDNPFVLLYDKKISNIRDLLPTLEQVAKAGRPLLIIAEEVEGEALATLVVNTIRGILKVVAVKAPGFGDRRKAMLEDIAILTGGKVIAEEVGMALDKVTLADLGQAKRVEVGKENTTIIDGAGAAADIEARVKQIRIQIEEATSDYDREKMQERVAKLAGGVAVIKVGAATEVEMKEKKARVEDALHATRAAVEEGVVAGGGVALLRAKQAAGAIKGDNADQDAGIKLVLKAIEAPLREIVSNAGGEPSVVVNAVLNGSGTYGFNAANDTYGDMIEMGILDPTKVTRTALQNAASVASLMLTTECMISEAPKDDAPAMP---DMGGMGGMGGMM
MN--TKVTVSILRYRPEQDEHPVWQDYAVPFSDDLSVLGALNYIKDELDGTLSFRWSCRQAICGSCGMMVDGKPALACKTFLRDYPKGVKIEALAHFPIERDLVVVMDSFIEKLESVKPYLIPKEKSLQEGEYLQTPAEMDVYSQFAGCINCMLCYAACPQVGLNPDFIGPGAIALLQRYNLDSRDGGADERKALINSQVGVFNCTAVGYCSEVCPKMVDPANAVNINKMASARDFFFRFLPSKMAAKEVVFGDAARAKMVEGVNILANAVKVTLGPKGRNVVLERSFGAPTVTKDGVSVAKEVELKDKLMNMGAQMVKEVASRTSDNAGDGTTTATVLAQAIVREGMKFVAAGMNPMDLKRGIDKAVAATVEELAKIARPCTTTKEIAQVGAISANSDYSIGERIAEAMEKVGKEGVITVEDGKSLNDELDIVEGMQFDRGYLSPYFINNPEKQVAVLDSPFVLLCDKKISNIRDLLPVLEQVAKAGRPLLIIAEDIEGEALATLVVNNIRGILKTCAVKAPGFGDRRKAMLEDIAVLTGGQVIAEEVGLTLEKVTLAELGQAKRIEVGKENTIVIDGAGEAASIEARVKQVRVQIEEATSDYDREKLQERVAKLAGGVAVIKVGAATEVEMKEKKARVEDALHATRAAVEEGIVPGGGVALLRARANI-TVKGDNPDQDAGIKIVLRAMEEPLRMIVQNAGEEASVVVAAVLAGTGNYGYNAANGTYGDMVEMGVLDPAKVTRSALQNAASIASLMLTTDCMVCEIADDKAGGMGGMGGMGGMGGMDGMM
MAESRVKTFQIYRWSPDDDRNPRIDSFDIDLDDGPMVLDALIKIKSEHDSSLTFRRSCREGICGSCSMNIDGTNTLACLKSIDDVKDDVKIYPLPHMPVVKDLVPDLSNAYRQLASIEPWLKTDK--SADGERKQSQDDREKLDGLWECVLCFSCSTACPSYWWNSDYLGPAVLLQAYRWISDSRDDYKKERLDALDDSFALYRCHTIMNCAKTCPKGLNPGKAIAGIKGEMARR---------MAAKEVKFGSEARTKMLEGVDILANAVKVTLGPKGRNVVLEKSFGAPRITKDGVTVAKDIELKDRFQNMGAQMVREVASKANDVAGDGTTTATVLAQSIAQEGAKAVASGMNPMDLKRGIDMAVEAVVEKIVAGSKTISTSDEVAQVGTISANGEEEIGKMIAEAMERVGNEGVITVEEAKSLDTELDVVEGMQFDRGYLSPYFVTDAEKMRAVLEEPYILLHEKKLSNLQDMLPILEKVVQSSRPLLIIAEDIEGEALATLVVNRLRGGLKVAAVKAPGFGDRRKAMMEDLAILTNGTVVSEEVGIALDSLTLEMLGSAKRVEITKDETTIVDGSGDKTEIDARCNQIRAQAEESTSDYDREKMQERLAKLAGGVAVIKVGGATEVEVKERKDRVDDAMHATRAAVQEGIVPGGGVALVRASVVLDGLKPANRDQEVGINIVRRALQAPARNIAENAGAEGSVIVGKLMESNPNMGYDAKNNEYTDMIKAGVIDPTKVVRSALQNAASVAGLLVTTEAMVAEKPEPKDPMAP--D-MGGMGGMGGMF
MVENNLKEFRIYRWSPDDGENPRLDTYYVDLDDGPMVLDALLWIKNNVDPTLTLRRSCREGICGSCAMNIDGANTLACTKGMDEISGAVKVYPLPHMPVVKDLVPDLTVPYAQLASIDPYLKTVS--EPAKEWLQSHEDRAKLDGLYECILCFCCQTSCPSYWWNGEYLGPAVLLQAYRWLIDSRDEATGERLDNLEDPFRLYRCHTIMNCAQTCPKGLNPAKAIAEIKKMLVERR-------VMAAKEVKFHSDARDRMLRGVDILANAVKVTLGPKGRNVVIDKSFGAPRITKDGVSVAKEIELEDKFENMGAQMLREVASKTSDVAGDGTTTATVLAQAIVREGAKAVASGMNPMDLKRGIDTAVEAVVGELKKNARKISNNSEIAQVGTISANGDTDIGQFLAEAMEKVGNEGVITVEEAKTAQTELEVVEGMQFDRGYLSPYFITNQEKMRVEFEDPYILIHEKKLSNLQALLPVLEAVVQSGKPLLIIAEDVEGEALATLVVNKLRGGLKVAAVKAPGFGDRRKAMLEDIAILTGGTAVSEDLGIKLENVTLQMLGRAKRVLVEKENTTIVDGAGSKDEIHGRVNQIKTQIEETTSDYDREKLQERLAKLAGGVAVIRVGGSTEIEVKEKKDRVDDALHATRAAVEEGILPGGGVALLRAAKALDNLPVANDDQRVGVEIVRRAIEAPARQIAENAGAEGSIVVGKLRDNPFSYGWNAQTGEFGDLYKAGVIDPAKVVRTALQDAASVAGLLVTTEAMVAEKPKAEAPAMP------G----GGMF
M----KVKFSVYRYNPDVDTKPRMQDYELEVEGDMMVLDALIKLK-EQDPTLSLRRSCREGVCGSDGMNMNGKNGLACITPLSALGNKVVVRPLPGLPVIRDLVVDMGQFYTQWEKVKPFLLNDK--PPAREFLQSPEERAKLDGMYECILCACCSTSCPSFWWNPDFIGPAGLLAAYRWLADSRDTATEERLADLEDPFSVFRCHGIMNCVNVCPKGLNPTKAIGHIKSMLLKRA-------VMAAKEVKFGNDARVKMLKGVNILADAVKVTLGPKGRNVVLDKSFGAPLITKDGVSVAKEIELEDKFENMGAQMVKEVASKANDEAGDGTTTATVLAQSIVNEGLKAVAAGMNPMDLKRGIDKAVIKAVEELKALSVPCADSKAIAQVGTISANSDETIGNILAEAMDKVGKEGVITVEEGQGLQDELDVVEGMQFDRGYLSPYFINNPDNGSVELDSPFILLVDKKVSNIREMLPVLEGVAKSGKPLLVIAEDVEGEALATLVVNTMRGIVKVAAVKAPGFGDRRKAMLQDIAILTGGTVISEEIGMELEKAGLEELGQAKRVVITKDETTIIDGIGEAAAIEARVKQIRAQIEESTSDYDKEKLQERVAKLAGGVAVIKVGAATEVEMKEKKARVEDALHATRAAVEEGVVPGGGVALVRVASKITELTGDNEDQNHGIKIALRAMEAPLRQIVANAGGEASVIAAKVKDGSANFGYNAGNDTYGDMLEMGILDPTKVTRSALQFASSVAGLMITTEAMVTELPKKDAPAAPD---MGGMGGMGGMM
MITPRRLTLHILRCNPADASKPYLQAFELEEAEGMTLFIALNEIRATQDPSLQFDFVCRAGICGSCAMLVDGRPALACRTLTRDYGSDITLAPLPFFELIGDLSVNTGKWMRGTARLQTWIAQSEVDLDALEARMEPALAEAIYELDRCIECGCCIAGCGTAQMNENFVGAVGLNKIARFRLDPRDTRSADFYELIGDDDGVFGCMSLLGCHDICPKELPLQTQIAFLRRKMAVEG-------RMAAKEVKFGDSARARMVEGINVLADAVKVTLGPKGRNVVLERSFGGPTVTKDGVSVAKEIELKDKFANMGAQMVKEVASKTSDIAGDGTTTATVLAQSIVREGMKYVAAGMNPMDLKRGIDKAVAATITELQAISKPCTTTKEIAQVGSISANSDSDIGEIIANAMEKVGKEGVITVEDGKSLANELDVVEGMQFDRGYLSPYFINNGDKQQALLENPFVLLFDKKISNIRDLLPILEQVAKAGRPLLIIAEDVDGEALATLVVNNIRGILKTVAVKAPGFGDRRKAMLEDIAILTGGTVIAEETGLTLEKATLKDLGQAKRIEVAKENTTIIDGAGEAAAIEARVKQIRIQIEEATSDYDKEKLQERVAKLAGGVAVIKVGAATEVEMKEKKARVEDALHATRAAVEEGIVAGGGVALIRARAAISKLKGDNHDQDAGIKIVLRAMEQPLREIVANAGDEPSVVVDKVQRGKGNYGYNASTGEYGDMVEMGVLDPTKVTRTALQNAASVAGLMLTTECMVAELAEDKPAGMPDMGGMGGMGGMGGMM
MT--TSLKVKVWRG----KQDGAFVSYEVPRRESQTVLDVVTYIQRHLDSTLSYRFSCRVGMCGSCAMTVNGVARWTCRTHVSKVNGELEIAPLSNLPVVKDLATDMSEFFDKWARGKGQFKGTRRHEE-ASVDPASKARVAASAGIECIGCGVCYASCDVVTWRPAFLGPAALNRAWTLVNDVRDANQEERLRAVAGDSGCHACHTQGSCTQRCPKQIAPTAGIAGLKLLAARAALR-----LMAAKEVIFGDAARAKMVEGVNVLANAVKVTLGPKGRNVVLERSFGAPTVTKDGVSVAKEIELKDKLQNMGAQLVKEVASRTSDNAGDGTTTATVLAQAIVREGMKYVAAGMNPMDLKRGIDKAVAATVEQLALIAKPCTTTKEIAQVGAISANSDYSIGERIAEAMEKVGKEGVITVEDGKSLNDELDIVEGMQFDRGYLSPYFINNPEKQTAILENPFILLCDKKISNIRDLLPVLEQVAKAGRPLLIIAEDIEGEALATLVVNNIRGILKTCAVKAPGFGDRRKAMLEDIAILSGGQVVAEEVGLTLEKITLEELGQAKRIEIGKENTTLIDGNGQAINIEARVKQIRAQIEEATSDYDREKLQERVAKLAGGVAVIKVGAATEVEMKEKKARVEDALHATRAAVEEGIVPGGGVALLRARANI-NVKGDNSDQEAGIRIVLRAMEEPLRMIVQNAGEEASVVVAKVLEGKGNFGYNAANGIYGDMVEMGVLDPAKVTRSALQNAASIAALLLTTDCMVAEVAEEKPAG-GDMGGMGGMGGMGGMM
M----KLKFSIYRYNPDVDNAPRMQDYELDVEGDMMVLDALILLK-EQDPTLAFRRSCREGVCGSDGVNMNGKNGLACITPLSAL-GKVVVRPLPGLPVVRDLVVDMSQFYTQYEKIKPYLINNT--PPAREYLQSPEEREKLDGLYECILCACCSTSCPSFWWNPDFIGPAGLLHAYRFLADSRDTATEERLSELDDAFSVFRCHGIMNCVSVCPKGLNPTKAIGQIKSMLLQRA-------VMSAKEVRFSDDARTRMLKGVNILANAVKVTLGPKGRNVVLEKSFGSPSITKDGVSVAKEIELEDKFENMGAQMVKEVASKANDEAGDGTTTATVLAQAIITEGLKSVAAGMNPMDLKRGIDKAVTVAVEELRALSVDCADSKSIAQVGTISANSDEEVGKLIADAMEKVGKEGVITVEEGQGLQNELDVVEGMQFDRGYLSPYFINKAENGTVELDSPYILMVDKKVSSIRELLPTLEAVAKSSKPLLVIAEDLEGEALATLVVNNMRGIVKVAAVKAPGFGDRRKAMLQDIAVLTGGTVISEEIGMELEKATLEDLGTAKRVVINKDNTTIVDGAGEDAAIQDRVGQIRAQIEESTSDYDKEKLQERLAKLAGGVAVIKVGAATEMEMKEKKARVEDALHATRAAVEEGVVPGGGVALVRAATKVGELQGDNEDQTHGIKLALRAMEAPLRQIAANAGAEASVVVNKIKDGSGNFGYNAGNDTYGDMLEMGILDPTKVTRSALQFAASVASLMITTEAMIAEIPKEDAPAMPD---MGGMGGMGGMM
MVQTNVRKFQIYRWNPDDGLNPSVDTYFLDMDKGPMVLDALIKIKNEVDPTLTFRRSCREGICGSCAMNIGGINTLACVYGLDEVHGEVKIYPLPHMPVVKDLIPDLTMFYAQHASIMPWLETKT--RPQKEWRQSIEDRKKLDGLYECVMCASCSTSCPSYWWNGDYLGPAALLHAYRWIIDSRDEATGERLDGLEDPFKLYRCHTIMNCTKTCPKGLNPAKAIAEIKKMMVERA-------IMAAKDVRFESDARNRMLRGVNILADAVKVTLGPKGRNVVIEKSFGAPRITKDGVSVAKEIELEDKFENMGAQMVKEVASRTNDEAGDGTTTATVLAQAIIKEGLKSVAAGMNPMDLKRGIDLATAKVVEAIKAAARPVNDSAEVAQVGTISANGEAEIGKQIADAMQKVGNEGVITVEENKGLETETEVVEGMQFDRGYLSPYFVTNPDKMIAELDDALILLHEKKLSSLQPMVPLLEAVIQSQKPLLIIAEDVEGEALATLVVNKLRGGLKIAAVKAPGFGDRRKAMLQDIAILTGGQVISDDLGMKLENVGIDMLGRAKKVQINKDNTTIVDGAGDKAEIEARVAQIRTQIEETTSDYDREKLQERVAKLAGGVAVIRVGGMTEVEVKERKDRVDDALNATRAAVQEGIVVGGGVALVQAAKVLEGLEGENSDQNAGIVIVRKALEAPLRQIAQNAGVDGSVVAGKVRESNKTFGFNAQTEEYGDMFKFGVIDPAKVVRTALEDAASVASLLITTEAMIAEKPKEAAAAMG--G----MGGMDGMM
MVPQRIIEIDVLRYRPEQDEKPFLQTFKVPFTDDMSVLQGLQYIKDYLDGSLSFRWSCRMAICGSCGMMVNRIPSLSCKTFLRNYPGKVTIEPLDHFPIERDLVVVMDDFMEKLKRIYPYIIPAERTLAEGEYLQTPTQRDVYEQFSSCINCMLCYAACPQYGLNPKFLGPGIIALLHRYNVDSRDGGSEVRNELMRAEEGAFNCTAVGYCSVVCPKKVDPANAVNMGKTEATKDYFLRFVSPKMAAKDVIFGGEARARMVEGVNILANAVKVTLGPKGRNVVLERSFGAPTVTKDGVSVAKEIELKDKLQNMGAQMVKEVASKTSDVAGDGTTTATVLAQSIIREGMKYVAAGMNPMDLKRGIDKAVTALVAELKKASKATTTSKEIAQVGSISANSDETIGKIIADAMDKVGKEGVITVEDGKSLESELEVVEGMQFDRGYLSPYFINNPEKQAALLDNPFVLLFDKKISNIRDLLPTLEQVAKSGRPLLIIAEDVEGEALATLVVNTIRGILKVVAVKAPGFGDRRKAMLEDIAILTGGKVIAEEVGLTLEKVTLADLGSAKRIEVGKENTIIIDGAGPAADIEARVKQVRVQIEEATSDYDREKLQERVAKLAGGVALIKVGAATEVEMKEKKARVEDALHATRAAVEEGIVAGGGVALLRAKQAAGTITGDNPDQDHGIALVLKAIEAPLREIVYNAGGEASVVVNAVMAGTGNYGFNAANDTYGDMIEMGILDPTKVTRTALQNAASVASLMLTTECMIAESPKDDSAGMGG-GDMGGMGGMGGMM
MFSHKTLKVKVWRG----KEVGGFTAYDVPRNESQTVLDVVTYIQRHLEPSLSYRFACRVGMCGSCAMTVNGKARWTCRTHISKVDGELEIAPLSNLPVIKDLVTDMSEFFDKWARAKGQFKGELRDAS-ARVEPASPERKAADAGIECIGCGICYASCDVVSWQPDYLGPAALNRAWTLANDVRDVQQVERLRAVAGDAGCHSCHTQGSCTERCPKQLAPTLSIAGLKRIVAKAAVR-----LMAAKDVIFGGEARARMVEGVNILANAVKVTLGPKGRNVVLERSFGAPTVTKDGVSVAKEIELKDKLQNMGAQMVKEVASKTSDIAGDGTTTATVLAQAIVHEGMKYVAAGMNPMDLKRGIDKAVAALVEELKKASKATTTSKEIAQVGSISANSDETIGKIIADAMDKVGKEGVITVEDGKSLDSELDVVEGMQFDRGYLSPYFINNPEKQSALLDNPFVLLYDKKISNIRDLLPTLEQVAKAGRPLLIIAEEVEGEALATLVVNTLRGILKVVAVKAPGFGDRRKAMLEDIAVLTGGKVIAEEVGMSLEKVTLADLGQAKRIEVGKENTIIIDGAGEAADIEARVKQVRVQIEEATSDYDREKLQERVAKLAGGVAVIKVGAATEVEMKEKKARVEDALHATRAAVEEGIVAGGGVALLRAKQTAGVIKGDNADQDAGIKLVLRAIEAPLREIVYNAGGEASVVVNAVLAGTGNYGFNAANDTYGDMIEMGILDPTKVTRTALQNAASVASLMLTTEAMICESAKDDAPAMG--GGMGGMGGMGDMM
MS--QKRKFQIYRYDPDKDAKPYMQTIEIELDGERMLLDALVKLK-AVDPTLSFRRSCREGVCGSDAMNINGKNGLACLTNMRTLKDPIVLKPLPGLPVIRDLIVDMTQFFTQYHSIKPYLVNDV--PPERERLQTPEEREELNGLYECILCASCSTSCPSFWWNPDFVGPAGLLQAYRFIADSRDQATNERLDNLEDPYRLFRCHTIMNCVDVCPKGLNPTKAIGKIKELMVRRA-------VMAAKDVIFGGDARARMVEGVNILANAVKVTLGPKGRNVVLERSFGAPTVTKDGVSVAKEIELKDKLQNMGAQMVKEVASKTSDNAGDGTTTATVLAQAIVREGMKYVAAGMNPMDLKRGIDRAVTILVEQLKKASKPTTTSKEIAQVGSISANSDESIGKIIADAMDKVGKEGVITVEDGKSLENELDVVEGMQFDRGYLSPYFINNPEKQAALLDNPFVLLYDKKISNIRDLLPTLEQVAKAGRPLLIIAEEVEGEALATLVVNTIRGILKVVAVKAPGFGDRRKAMLEDIAILTGGKVISEEVGLTLEKVSLADLGQAKRVEVGKENTTLIDGAGAAADIEARVKQIRVQIEEATSDYDREKLQERVAKLAGGVAVIKVGAATEVEMKEKKARVEDALHATRAAVEEGIVAGGGVALLRARQAAGEIKGDNPDQDAGIKLILKAIEAPLREIVANAGDEPSVVVNAVLSGKGNYGFNAANGQYGDMIEMGILDPTKVTRTALQNAASVASLMLTTECMVAEAPKEDAPAMP-----GGMGGM-GMM
MM-KRIVKFEIYRYDPDKDERPYMQKLDVELKPDKMLLDAIVRIK-NVDDSISIRRSCREGVCGSDAMNVNGKNTLACITNLNDLKEPIVLRPLPGLPVIRDLIVDMTYFFNQYHSVRPYLVNNT--PPEKERLQSPQAREELDGLYECILCACCSTSCPSFWWNPDFVGPAGLLQAYRWLADSRDEATTERLDNLEDPYRLFRCHTIMNCVDACPKGLNPTRAIGKIKEMLVRRT-------VMAAKQVFFGDDARSRIVRGVNILADAVKTTLGPKGRNVVLERSFGAPTVTKDGVSVAKEIELKDRFENIGAQLVKEVASKTSDSAGDGTTTATVLAQAIVQEGIKYVAAGINPMDLKRGIDKAVAVAVQELKQLSKPCTTSKEIAQVGSISANSDTSIGEIIANAMDKVGKEGVITVEDGKSLENELDVVEGMQFDRGYLSPYFITAPEKQVAALDEPFVLIYDKKISNIRDLLPILEQVAKSSRPLLIIAEDVEGEALATLVVNNIRGILKTTAVKAPGFGDRRKAMLEDIAILTGGTVISEETGMSLETATIEMLGQAKRIEVAKESTTIIDGAGDGANIQARVKQIRAQIEESTSDYDREKLQERVAKLAGGVAVIRVGAATEVEMKEKKARVEDALHATRAAVEEGIVPGGGVALIRTKAAVAALKGDTADQDAGIRLILRAIEAPLRTIVANAGEEESVVVNEVIKGEGNYGYNASTDQYGDLVEQGVLDPTKVTRSALQNAASVAGLLLTSEAAVAELPQENPAPMPD---MGGMGGMGGMF
M------KFRIYRYNPDTDNSPYMQDYDLGMDADAMLLDALMQLK-EQDDTLSFRKSCREGVCGSDAMNINGRNGLACITSLSSLKQPIEIRPLPGLPVIRDLIVDMSQFFKQYHSIKPYLVNND--PPETERLQSPKDRLELDGLYECILCGCCTTACPSFWWNPDFVGPAGLLQAYRFIADTRDQDTAARLDNLEDPYRLFRCHTIMNCVDVCPKELNPTEAIGKIKDMMVKRA-------VMAAKDVKFHDAARAKMVVGVNILADAVKVTLGPKGRNVVLDRSYGSPTITKDGVSVAKEIELKDKFENMGAQMVKEVASKTSDVAGDGTTTATVLAQSIVQEGMKFVAAGMNPMDLKRGIDQAVIAAVAELKKISKPCTTTKEIAQVGSISANSDTVIGEKIAAAMEKVGKEGVITIEDGQGLEDELDIVEGMQFDRGYLSPYFINNADKQIAAMENPFILLHDKKISNIRDLLPLLEQVAKAGRPLLIIAEDVDGEALATLVVNNIRGILKTVAVKAPGFGDRRKAMLEDIAVLTGGTVIAEEVGLSLEKATLAEMGQAKRIEVGKENTTIIDGAGKHEAILGRVGEIKKLAEESTSDYDKEKLQERLAKLSGGVAVIKVGAATEVEMKEKKARVEDALHATRAAVEEGIVPGGGVALLRAKAAVAGLKGANHDQDAGITIVLRAMESPIRAITMNAGDEPSVVVNKVLEGKGSFGYNASSSEYGDMLVMGVVDPTKVTRVALQNAASIAGLMLTTACMVAELPEDKPAGMGG-GDMGGMGGMGGMM
MP--RTLNFEIYRYDPDKDAKPYMQKLTVELQDDKMLLDALQRIK-AVDDSLALRRSCREGVCGSDAMNINGKNGLACTTNLKELKQPIVLRPLPGLPVIRDLIVDMTQFFKQYNSIKPFLINTT--PPEKERLQSPTEREELDGLYECILCACCSTSCPSFWWNPDFVGPAGLLQAYRFIADTRDEATAERLDNLEDPYRLFRCHSIMNCVDVCPKGLNPNKAIGKIKEMMVRRA-------VMAAKEVIFGDAARARMVEGVNILANAVKVTLGPKGRNVVLERSFGAPTVTKDGVSVAKEIELKDKLMNMGAQMVKEVASRTSDNAGDGTTTATVLAQAIVREGMKFVAAGMNPMDLKRGIDKAVAATVEELAKIAKPCTTTKEIAQVGAISANSDYSIGERIAEAMEKVGKEGVITVEDGKSLNDELDIVEGMQFDRGYLSPYFINNPEKQTATLDSPFILLCDKKISNIRDLLPVLEQVAKAGRPLLIIAEDIEGEALATLVVNNIRGILKTCAVKAPGFGDRRKAMLEDIAILTGGQVIAEEVGLTLEKITLEDLGQAKRIEIGKENTTIIDGAGQAVAIEARVKQVRVQIEEATSDYDREKLQERVAKLAGGVAVIKVGAATEVEMKEKKARVEDALHATRAAVEEGIVPGGGVALLRARANI-KVKGDNADQDAGIKIVLRAMEEPLRMIVQNAGEEASVVVARVLEGTGNYGYNAANGTYGDMVEMGVLDPAKVTRSALQNAASIASLMLTTDCMVCELAEDKPAGMGGMGGMGGMGGMDGMM
MS-SRTLKFKIYRYDPDKDAKPYMQDLTVELLPDKMLLDALQRIK-AVDDSLALRRSCREGVCGSDAMNINGKNGLACTTNLNELTEPIVLKPLPGLPVIRDLIVDMTQFFKQYESIKPFLINDN--PPEKERLQTPEQREELDGLYECILCACCSTSCPSFWWNPDFVGPAGLLQAYRFIADSRDEATGARLDNLEDPYRLFRCRSIMNCVDVCPKGLNPNAAIGKIKELMVRRA-------VMAAKQVIFGDEARAKIVNGVNILANAVKVTLGPKGRNVVLERSFGAPTVTKDGVSVAKEIELKDKLENMGAQLVKEVASKTSDNAGDGTTTATVLAQAIVREGFKYVAAGFNPTDLKRGIDKAVVAIVAEIKTLSKPTTTSKEIAQVGSISANSDADIGEIIAKAMDKVGKEGVITVEDGKSLENELDIVEGMQFDRGYLSPYFINNPEKQVVALENPFVLLFDKKVSNIRDLLPILEQVAKSGRPLLIIAEDVEGEALATLVVNNIRGILKTAAVKAPGFGDRRKAMLEDIAILTGGQVIAEEVGLTLEKATLAELGQAKRIEISKENTTIIDGAGEAVTIEARVKQIRAQIEEASSDYDREKLQERVAKLAGGVALIRVGAATEVEMKEKKARVEDALHATRAAVEEGVVPGGGVAFLRARANIKDLKGDNADQEAGIKIVLRAIEEPLRQIVFNAGDEPSVVVNAVLAGKGNYGYNAADGTYGDMIALGILDPTKVTRSALQNAASVAALILTTEAMIAEQPEDKSAGMPGMGGMGGMGGMDGMM
MS-KRTVQFKIYRYDPDKDNAPYMQDITVELEQDKKLLDALVRLK-VKDDSLAFRRSCREGVCGSDAMNVNGKNRLACLTDVDELPQPIVLRPLPGLPVVRDLIVDMTQFFKQYHSIKPYLINND--PPERERLQSPEEREELNGLYECILCACCSTSCPSFWWNPDFVGPAGLLAAYRFIADTRDQATNERLDNLEDPYRLFRCHTIMNCVDVCPKGLNPTKAIGKIKEMMVRRA-------VMAAKEVKFGDSARARMVEGINVLADAVKVTLGPKGRNVVLERSFGAPTVTKDGVSVAKEIELKDKFANMGAQMVKEVASKTSDLAGDGTTTATVLAQAIVREGMKYVAAGMNPMDLKRGIDKAVAATIEELKKISKPCATTKEIAQVGSISANSDADIGTIIANAMEKVGKEGVITVEDGKSLNNELDVVEGMQFDRGYLSPYFINNPDKQIAVMDNPFVLLFDKKISNIRDLLPVLEQVAKAGRPLLIIAEDVEGEALATLVVNNIRGILKTVAVKAPGFGDRRKAMLEDIAILTGGQVISEEVGLTLEKATLDDLGQAKRIEVGKENTTIIDGAGSEDAIKARVAQVRAQIEAATSDYDREKLQERVAKLAGGVAVIKVGAATEVEMKEKKARVEDALHATRAAVEEGIVPGGGVSLLRARANLGNLKGDNHDQDAGIKIVLRSLEQPLREIVANAGDEPSVVVNKVVEGKGNFGFNAATGEYGDMVEMGVLDPTKVERTALQNAASVAGLMLTTDCMVAELAEDKPAAMPDMGGMGGMGGM-GMM
MEAQRMLTVRIARG----TDEGSFTTYEVPWRENQTVLDVVTEVQRRLDPTLSYRFACRVGVCGSCAMTVNGRPRWTCRTHVSRVDGVIVIEPLRNMPRIKDLVVDMSEFFDKWKKAGNTFVGTARDDP-AAVSPASRKRKMADAAIECINCGVCYAACDVVSWDKEYLGPAALNRAWTLFNDERHADPKDVLRKATSGSGCNACHTQGNCMTHCPVSLSPTGSIAGLKKNALLQFLK-----GMAAKDVVFSDAARAKVVEGVNILANAVKVTLGPKGRNVVLERSFGGPTVTKDGVSVAKEIELQDKLQNIGAQLVKEVAAKTSDNAGDGTTTATVLAQAIVREGVKYVAAGLNPQDLKRGIDKAVAVAIEELRRISKPTTTSKEIAQVGTISANGESAIGERIAEAIDKVGKEGVITVEDGKSLGDELEVVEGMQFDRGYLSPYFINQPEKQIVALEQPYLLLVDKKISSIRDLLPVLEQVAKAGRPLLIVAEDVEGEALATLVVNNIRGILKVAAVKAPGFGDRRKALLEDIAILTAGTVISEEIGLTLEKAGLHDLGQASRVEIGKENTTIIGGGGEAARIQARVQQIRAQIEEASSDYDREKLQERVAKLAGGVAVLKVGGATEVEVKEKKARVEDALHATRAAVEEGIVPGGGVALIRARAAVRGVAGANADQEAGVKIVLRALEEPLRQIVANAGEEASVVVARVAEASGNFGYNAATGEYGDLVEGGVVDPTKVTRTALQNAASVAGLILTTDAAVFELPKGEEPSVA----QGPGAGA-GLF
M----QLTFSVYRYNPEVDNAPRMQDYTLEVEGDMMVLDALLLLK-EQDPTLSFRRSCREGVCGSDGMNMNGKNGLACITPLSAL-GKLVIRPLPGLPVVRDLVVDMTQFYTQYEKIKPFLINDK--PPAREHLQSPEERAKLDGLYECILCACCSTSCPSFWWNPDFIGPAGLLHAYRFLIDSRDTATDERLNDLDDAFSVFRCHGIMNCVSVCPKGLNPTKAIGQIKSMLLQRA-------VMSAKVVKFSDDARGRMLSGVNVLADAVKATLGPKGRNVVLQKSYGAPRVTKDGVSVAKDIELKDKFANMGAQMLKEVASKTADVAGDGTTTATVLAQAIVREGHKAIATGINPMDLKRGIDAAVTNAVEHLHNLSRPCSDNKSIRQVATVSANWNDDIGEIIAKAMERVGRDGVITVEEGKSLHNELEVVEGMQFDRGYLSPYFVTNTEKMQVELDNPYLLLVDKKVTQIRELLPLLEAVAKAGRPLVIVAEDMEGEALATLVVNNMRGILKVAAVKAPGFGDRRKAMLQDLAILTKGTVISEDVGLSLEKVELEQLGSAKRVVISKDNTTVVDGLGDKADIESRVAQLRQEIDKSTSDYDKEKLQERIAKLAGGVAVIKVGAATEVEMKEKKDLVDDALHATRAAVEEGIVPGGGIALIRAAQAVTDLSVANEEQKLGVNIAVRAMEEPFRQIVTNAGLESSVVLSQVRQNEGTYGFNAQSEQYGDMLDMGILDPTKVTRTALQNAASIAGLMLTTEAMVADAPSKQNAEA---------TG-AEWE
M------RFSIYRFNPDTDAKPYMQDYELDIEPGNMLLDAILMIK-AQDETLSVRCSCREGVCGSDGMNINGRNGLACVTPLVGLKQPITLRPLSGLPVIRDLVVDMSQFLEHYRSVKPYLINDE--GQDVERLQSPEDRAKLDGLYECILCACCTTSCPSFWWNPDFVGPAGLLQAYRFIADSRDQAQNERLDDLEDPYRLFRCHSIMNCVDVCPKELNPTQAIGKIKSLLVKRT-------VMSAKEVRFSTSARDRMLRGVNTLADAVKVTLGPKGRNVVIEKSFGAPAVTKDGVSVAREIELEDKFENMGAQMVKEVSSQTADVAGDGTTTATVLAAAIVREGVKAVAAGMNPMDLKRGIDRAVEAAVTELKELSKPCTDNKAIAQVATISANSDKKVGEIIAEAMERVGKDGVITVEEGSGFEDELDVVEGMQFDRGYLSPYFVNNQKQMLVELEDPYILMHDKKISNIRDLLPALEGAAKANKPLLIIAEDIEGEALATLVINAMRGIVKVAAVKAPGFGDRRKAMLQDLAIVTGGQVISDEVGLTLEKATMEDMGTAKRVVVSKENTTIINGSGTKEDIDDRVAQIRTQIENTSSDYDKEKLQERIAKLAGGVAVIKVGAATEVEMKEKKDRVDDALHATRAAVEEGIVPGGGVALIRALTSLGELKGENVDQQTGISIALRAMEDPLRFIVANSGGEPSVVVQGVRQGSGNYGYNASNGEYGDMVEMGILDPTKVTRSALQNAASVAGLMITTECMIAEIPSKDDGGAPP-ADMSGMGGMPGMM
MT---KRTFQIYRYDPDKDAKPYMQTLEVELDGERMLLDALGKLK-AADPTLSFRRSCREGVCGSDAMNINGKNGLACLTNMRTLPGVIVLKPLPGLPVVRDLIVDMTQFFKQYNSIKPYLINDT--LPDKERLQSPEERDELNGLYECILCASCSTSCPSFWWNPDFVGPAGLLQAYRFIADSRDEATADRLDNLEDPYRLFRCHTIMNCVDVCPKGLNPTKAIGKIKEMMVRRA-------IMAAKDVVFGGEARARMVEGVNILANAVKVTLGPKGRNVVLERSYGAPTVTKDGVSVAKEIELKDKLQNMGAQMVKEVASKTSDNAGDGTTTATVLAQAIVREGMKYVAAGMNPMDLKRGIDKAVTALVAELKKASKATTTSKEIAQVGSISANSDESIGKIIADAMDKVGKEGVITVEDGKSLDNELDVVEGMQFDRGYLSPYFINNPEKQASLLDNPFVLLYDKKISNIRDLLPTLEQVAKSGRPLLIIAEDVDGEALATLVVNTIRGILKVVAVKAPGFGDRRKAMLEDIAILTGGKVIAEEVGLTLEKVTLADLGQAKRVEVGKENTTIIDGVGAAADIEARVKQVRIQIEEATSDYDREKLQERVAKLAGGVALIKVGAATEVEMKEKKARVEDALHATRAAVEEGIVAGGGVALLRAKQAAGKIEGANADQDAGIKLVLRAIEAPLREIVFNAGGEASVVVNAVLNGSGNYGFNAANDTYGDMIEMGILDPTKVTRTALQNAASVASLMLTTECMVAETPKDEAAGMP--GGMGGMGGMGDMM
MA---KRTFQIYRYDPEKDAKPYMQTIEVELDGERMLLDALMKLK-AVDPSISFRRSCREGVCGSDAMNINGKNGLACLTNMNTLPGVITLKPLPGLPVVRDLIVDMTQFFKQYNSIKPYLINDS--PPERERLQSPEEREELNGLYECILCASCSTSCPSFWWNPDFVGPAGLLQAYRFIADSRDQATGERLDNLEDPYRLFRCHTIMNCVDVCPKGLNPTKAIGKIKEMMVARA-------V----------------------LANAVKVTLGPKGRNVVLERSFGAPTVTKDGVSVAKEIELKDKLQNMGAQMVKEVASKTSDNAGDGTTTATVLAQAIVREGMKYVAAGMNPMDLKRGIDKAVAALIEQLKKASKPTTTSKEIAQVGSISANSDSSIGEIIANAMDKVGKEGVITVEDGKSLQNELDVVEGMQFDRGYLSPYFINNPEKQAALLDNPFVLLFDKKISNIRDLLPTLEQVAKAGRPLLIIAEDVEGEALATLVVNTIRGILKVVAVKAPGFGDRRKAMLEDIAILTGGKVIAEEVGLTLEKVTLADLGQAKRIEVGKENTIIIDGNGAAADIEARVKQIRVQIEEATSDYDREKLQERVAKLAGGVAVIKVGAATEVEMKEKKARVEDALHATRAAVEEGIVAGGGVALLRARQSAGDIKGDNHDQDAGIKLVLKAIEAPLREIVFNAGGEPSVVVNAVLAGKGNYGFNAANDTYGDMIEMGILDPTKVTRTALQNAASVASLMLTTECMVAEAPKDEAPAMP---DMGGMGGMGGMM
MAMTRTIRIEAVRFNPETDQEPRRQSYDVPFTPDMSVLQGLQYIKDHLDGSLTFRWSCRMAVCGSCGMMINDTPKLSCETFLRDLPGPVKVAPLDNFPIQRDLAIDQTGFLDKLAMIKPYIVAKQKPLSEGTFRQTPAQLEAYYQYSQCINCLLCYAACPQFGLNDQFVGPAALSLLQRYNLDSRDVGWSVRADVANADIGVWECTVVGYCSEVCPKGVDPMHAINENKVNSALDYILKRL--RMAAKEVRFSGDAREKLLRGVDILANAVKVTLGPKGRNVVIDKSFGAPRITKDGVTVAKEIELEDKFENMGAQMVREVASKTNDTAGDGTTTATVLAQAIVKEGAKSVAAGMNPMDLKRGVDIAVAAAIDDIAKRAKKVKSSEEVAQVGTISANGDKQIGEMIANAMQKVGNEGVITVEEAKSLDTDVEIVEGMQFDRGYISPYFVTNAEKMVAELEDVFILVFEKKLSGLQAMLPVLEAVVQSSRPLLIVAEDVEGEALATLVVNKLRGGLKVAAVKAPGFGDRRKAMLEDIAILTGGQVVSEDLGIKLENVNLQMLGRAKKVIIEKEKTTIVDGAGQKADIEARVAQIKAQIEETSSDYDREKLQERLAKLAGGVAVIRVGGATEIEVKEKKDRVEDALNATRAAVEEGIVPGGGVALLRAKQAILGLKNANPDVQAGINIVIRALEAPIRQIVENSGVEGSIVVGKLLESTPTQGFDAQNEAYVDMLEAGIVDPAKVVRTALQDAASVSGLLITTEAMVAELPKKEAA-MP--G-----GGMGGMF
MQ---KRTFKIYRYDPDKDAKPRMETVELELQGERMLLDALVKLK-AHDPSLAFRRSCREGVCGSDAMNINGKNGLACLTNLRTLKDPIVLKPLPGLPVVRDLIVDMTQFFAQYESIKPYLINET--PPEKERLQSPEEREELNGLYECILCASCSTSCPSFWWNPDFVGPAGLLQAYRFIADSRDQATNARLDNLEDPYRLFRCHTIMNCVDVCPKGLNPSKAISKIKELMARRA-------LMAAKDVVFGSDARARMVEGVNILANAVKATLGPKGRNVVLERSFGAPTITKDGVSVAKEIELKDKLQNMGAQMVKEVASKTSDTAGDGTTTATVLAQAIVREGMKYVAAGMNPMDLKRGIDKAVAELVEQLKKASKATTTSKEIAQVGTISANSDESIGQIIADAMDKVGKEGVITVEDGKSLNNELDVVEGMQFDRGYLSPYFINNPDKQAAVLENPYVLLFDKKISNIRDLLPTLEAVAKAGRPLLIIAEDVEGEALATLVVNTIRGILKVVAVKAPGFGDRRKAMLEDIAILTGGKVIAEEVGLSLEKVTLADLGQAKTIEVGKENTTIIDGAGKAEDIEARVKQIRVQIEEATSDYDREKLQERVAKLAGGVAVIKVGAATEVEMKEKKARVEDALHATRAAVEEGIVAGGGVALLRARQAAGDIKGANPDQDAGIKLVLKAIEAPLREIVINAGDEASVVVNKVLEGKGNFGYNAANGQYGDLIELGILDPTKVTRTALQNAASVAGLMLTTECMVAEAPKEETPA-P--GGMGGMGGM-GMM
M----KRTFKIYRYDPDKDAKPYMQTVEVELDGERMLLDALVKLK-EMDPSISFRRSCREGVCGSDAMNINGKNGLACLTNMKTLQGDIVLKPLPGLPVIRDLIVDMTQFFKQYHSIKPYLQNDS--SPTKERLQSPEEREELNGLYECILCASCSTSCPSFWWNPDFVGPAGLLQAYRFIADSRDEATGDRLDNLEDPYRLFRCHTIMNCVDVCPKHLNPTQAIGKIKELMVRRA-------IMAAKDVVFGGEARARMVEGVNILANAVKVTLGPKGRNVVLERSFGAPTVTKDGVSVAKEIELKDKLQNMGAQLVKEVASKTNDIAGDGTTTATVLAQAIVREGAKYVAAGLNPMDLKRGIDKAVAALVEELKKQSKATTTSKEIAQVGSISANSDESVGSIIAEAMDKVGKEGVITVEEGKSLANELDVVEGMQFDRGYLSPYFINNPEKQVALLDNPFVLLFDKKISNIRDLLPTLEAVAKAGRPLLIIAEDVEGEALATLVVNTIRGILKVVAVKAPGFGDRRKAMLEDIAILTGGKVIAEEVGLALDKVTLEDLGQAVRIEIGKENTTIIDGAGQAAEIEARVKQIRIQIEEATSDYDREKLQERVAKLAGGVAVIKVGAATEVEMKEKKARVEDALHATRAAVEEGIVAGGGVALLRAKQAVGDLKTGDAEQDAGIKLIMKAIEAPLREIVANAGGEPSVVVNAVLNGSGNYGFNAANDTYGDMLEMGILDPTKVTRTALQNAASVASLLLTTEAMIAESPKAEGPAMP---DMGGMGGMGGMM
MA---KRTFQIYRYDPDKDSKPYMQSIDVELDGERMLLDALIKLK-AVDPTLSFRRSCREGVCGSDAMNINGKNGLACLTNMRDLPGVIVLKPLPGLPVIRDLIVDMTQFFKQYNSIKPYLLNDS--PPDKERLQSPEERDELNGLYECILCASCSTSCPSFWWNPDFVGPAGLLQAYRFIADSRDQGTSERLDNLEDPYRLFRCHTIMNCVDVCPKGLNPTKAIGKIKELMVRRA-------VMAAKDVIFGGEARARMVEGVNILANAVKVTLGPKGRNVVLERSFGAPTVTKDGVSVAKEIELKDKLQNMGAQMVKEVASKTSDNAGDGTTTATVLAQAIVREGMKYVAAGMNPMDLKRGIDKAVHALVAELKKASKATTTSKEIAQVGSISANSDESIGTIIANAMDKVGKEGVITVEDGKSLDNELDVVEGMQFDRGYLSPYFINNPEKQAALLDNPFVLLFDKKISNIRDLLPTLEQVAKAGRPLLIIAEEVDGEALATLVVNTIRGILKVVAVKAPGFGDRRKAMLEDIAILTGGKVIAEEVGLTLEKVTLADLGQAKRVEVGKENTTIIDGAGAAGDIEARVKQIRIQIEEATSDYDREKLQERVAKLAGGVALIKVGAATEVEMKEKKARVEDALHATRAAVEEGIVAGGGVALLRAKQAAGEIKGDNADQDAGIKLVLKAIEAPLREIVYNAGGEASVVVNAVLAGSGNYGFNAANDTYGDMIEMGILDPTKVTRTALQNAASVASLMLTTECMVAEAPKDEAAGMP--GGMGGMGGMGGMM
MA-TRTLSLSIYRYNPAVNDKPFMQDYEIEIAKDPMLLPVLERLKAEQDSTITYRRSCREGVCGSDGMNINGTNGLACITKISQLTDKIVLRPLPGFPVIRDLVVDMSQFYQQYERIEPYLQNDT--APARERLQSPEERAQLDGLYECILCACCTSSCPSYWWNPDYVGPAGLLQARRFLADSRDTATKHRLDKLQDPFSVFRCRTIMNCADVCPKGLNPSKAIAEIRRQMLTEE-------TM-AKELRFGDDARQQMLAGVNALADAVKATMGPSGRNVVLERSFGAPTVTKDGVSVAKEIEFENRFKNMGAQMVKEVAAKTSDTAGDGTTTATVLARAIVVEGHKAVAAGMNPMDLKRGIDKAVAAVTKKLQEMSKPCKDGKAIAQVGTISANSDQAIGSIIAEAMEKVGKEGVITVEDGNSLENELAVVEGMQFDRGYISPYFINNQQNMSAELEHPFILLVDKKISTIRDMLSVLEAVAKSGRPLLIIAEDVEGEALATLVVNNMRGIVKVCAVKAPGFGDRRKAMLQDIAILTAGEVISEEVGTSLESATLDSLGTAKRVVVTKENTTIIDGEGKAADINARITQIRAQMEETTSDYDREKLQERVAKLAGGVAVIKVGAATEIEMKEKKARVEDALHATRAAVEEGIVAGGGVALIRAQKALDGLKGENADQDMGINILRRAIESPLRQIVANAGYEPSVIVNKVAESKDNFGFNAATGEYGDMVEMGILDPTKVTRTALQNAASVASLMLTTECMVADLPKKEEPMAGEMGGMGGMGGMGGMM
MVEKNVKRFKIYRWSPDDDRNPVTDTYEVDLDKGPMVLDALIYIKNEIDPTLSFRRSCREGVCGSCAMNIDGHNTLACLKYIKDINSDVPIYPLPHMPVVKDLIPDLSGPYAQLREVEPWLKSDT--PPDKERLQSVEERKKMDGLYECILCFCCSTSCPSYWWNGDYLGPAVLLAAMRWVSDSRDEYAGERLNELEDSMRLYACRTIMNCTQTCPKGLNPAKAIAELKHLQVERK-------IMAAKDVRFGADARQRMLRGVDILADAVKVTLGPKGRNVVLDKSFGAPRITKDGVSVAKEIELADKFENMGAQMVREVASKTNDIAGDGTTTATVLAQAIVREGLKSVAAGMNPMDLKRGIDKAVAVVVEELQSKTKKISTQAEIAQVGTISANGEAEIGEMISKAMEKVGKEGVITVEEAKGLQTELDVVEGMQFDRGYISPYFVTNSEKMTADLDNPLILIHEKKLSSLQPMLPLLESVVQSGRPLLIIAEDIDGEALATLVVNKLRGGLKIAAVKAPGFGDRRKAMLEDIAILTGGQVVSEDLGIKLESVTLKMLGNAKKVHIDKENTTIVEGAGDVEQIKGRCNQIRAQVEDTTSDYDREKLQERLAKLAGGVAVIRVGGSTEVEVKERRDRVDDALHATRAAVEEGIVPGGGTALARASVKLAEIASTNDDQRVGVEIVRRALQAPLRQISENAGEDGAVIAGKVLENTYSFGFDAQEGAYKDLVQAGIIDPTKVVRTALQDAASVAGLLITTEAMVAERPEKKSD-GAGMDGMGGMGGMGGMF
M----QRTFKIYRYDPDKDAKPYMQTLQVELDGERMLLDALLKLK-KQDPSLSFRRSCREGVCGSDAMNINGKNGLACLTNMKTLQGDIVLKPLPGLPVIRDLIVDMTQFFNQYHSIKPYLQNDE-TSPSKERLQSPEEREELDGLYECILCASCSTSCPSFWWNPDFVGPAGLLQAYRFIADSRDKVTGERLDNLEDPYRLFRCHTIMNCVDVCPKGLKPAAAISKIKELMVRRA-------IMAAKDVVFGGEARARMVEGVNILANAVKVTLGPKGRNVVLERSFGAPTVTKDGVSVAKEIELKDKIQNMGAQLVKEVASKTSDNAGDGTTTATVLAQAIVREGSKYVAAGLNPMDLKRGIDKAVTALVEELKKASKATTTSKEIAQVGSISANSDSSIGEIIANAMDKVGKEGVITVEDGKSLNNELDVVEGMQFDRGYLSPYFINNPEKQVALLDNPFVLLFDKKISNIRDLLPTLEAVAKAGRPLLIIAEDVEGEALATLVVNTIRGILKVVAVKAPGFGDRRKAMLEDIAILTGGKVIAEEVGLSLEKVTLADLGQAKTIEVGKENTTIIDGAGNADDIQARVKQIRIQIEEATSDYDREKLQERVAKLAGGVAVIKVGAATEVEMKEKKARVEDALHATRAAVEEGIVAGGGVALLRARQAVGQLKGDNPDQDAGIKLILKAIEAPLREIVANAGGEPSVVVNEVLNGKGNYGFNAANDTYGDMLEMGILDPTKVTRTALQNAASVASLLLTTEAMVAEAPKDDAPAMP---DMGGMGGMGGMM
MS--AMLAVDVWRGD---VAGGHLQRFTVPRLTSQTVLDVVTEIQRTQDPTLSYRFACRVGMCGSCAMMVNGRARWTCRTHVAEVGDTLELRPLRNLPVIRDLVTDMSVFFDKLTQAHGRFQGARRHDE-VPVQPASKERRAADASIECIGCGVCYASCDVVAQRPDYLGPAALNRAWSLVNDERDVGNASRLEAVLDAAGAPACHTQMNCTANCPKHLPLTGAIAGLKRVGTRAWLR-----PMAAKEVVFGDAARAKMVEGVNILANAVKVTLGPKGRNVVLERSFGGPTVTKDGVSVAKEIELKDKLQNMGAQMVKEVASKTSDNAGDGTTTATVLAQSIVREGMKYVASGMNPMDLKRGIDKAVAAAVEELHKASKPCTTSKEIAQVGSISANSDSSIGERIAEAMDKVGKEGVITVEDGKSLADELDVVEGMQFDRGYLSPYFINNPDKQVAVLESPFVLLFDKKISNIRDLLPILEQVAKAGRPLLIIAEDVEGEALATLVVNNIRGILKTCAVKAPGFGDRRKAMLEDIAILTGGSVIAEEVGLTLEKATLQDLGQAKRIEIGKENTIIIDGAGDAKSIEARVKQVRVQIEEATSDYDREKLQERVAKLAGGVAVIKVGAATEVEMKEKKARVEDALHATRAAVEEGIVPGGGVALLRARTAIAAVKGDNADQDAGVKIVLRAMEEPLRQIVSNGGEEASVVVARVIEGKGNFGYNASTGEYGDLVEMGVVDPTKVTRTALQNAASVAGLLLTTDCAVAELPKEDAGMMP--GGMGGMGGM-GMM
MVEKNEREFRVYRWNPDDANNPRIDTYKVDLDDGPMVLDALIWIKSKIDPTLTFRRSCREGVCGSCAMNIDGVNTLACTRGMDEIKGAVKIYPLPHQPVVKDLVPDLTNFYTQYASTEPWLKTTT--MPQKEWKQSEDDRKKLDGLYECILCACCTTSCPSYWWNGDYLGPAALLQAGRWLKDSRDEATGERLDFLEDPFRLYRCHTILNCSKACPKGLNPAKEIADIKKMMVERQ-------VMAAKDVKFSVDARDKMLRGVDVLANAVKVTLGPKGRNVVLDKSFGAPRITKDGVTVAKEIELEDKFENMGAQMVREVASKSSDFAGDGTTTATVLAQAIVKEGAKSVAAGMNPMDLKRGIDLAVEAVVEHLKSNSKKVTSNDEISQVGTISANGDKEIGDFLAKAMAKVGNEGVITVEEAKSLETELDIVEGMQFDRGYISPYFITNADKMRTEFDDAYILVYEKKLSGLQELLPLLEAVVQTSKPLVIIAEEVEGEALATLVVNKLRGGLKVAAVKAPGFGDRRKAMLQDIAILTGGQAISEDLGIKLENVTLNMLGRAKKVLIEKENTTIVNGAGKKADIDARVQQIKAQIEETTSDYDREKLQERLAKLAGGVAVIRVGGATEVEVKERKDRVDDAMHATRAAVEEGILPGGGVALLRATEALKKIRTHNDDQKTGVEIVRKALQAPARQIATNAGEDGSVIVGKVLEKDYSYGFDAQNAEYGNMLTKGIIDPTKVVRAAIQNAASVAGLLITTEAMVAELPKKNA--MP--AG-GGMGGMGGMF
M----KRTFQIYRYDPDKDAKPYMQTLKVELDGERMLLDALVKLK-AVDPTLSFRRSCREGVCGSDAMNINGKNGLACLTNMLTLPGVITLKPLPGLPVVRDLIVDMTQFFKQYHSIKPYLVNDN--PPDKERLQSPVEREELDGLYECILCASCSTSCPSFWWNPDFVGPAGLLQAYRFIADSRDEATAERLDNLEDPYRLFRCHTIMNCVDVCPKGLNPTKAIGKIKELMVRRA-------VMAAKDVIFGGEARARMVEGVNILANAVKVTLGPKGRNVVLERSFGAPTVTKDGVSVAKEIELKDKLQNMGAQMVKEVASKTSDNAGDGTTTATVLAQAIVREGMKYVAAGMNPMDLKRGIDKAVTALVAELKKASKATTTSKEIAQVGTISANSDSEVGRIIAEAMDKVGKEGVITVEDGKSLESELDVVEGMQFDRGYLSPYFINSPEKQSAILDNPFVLLFDKKISNIRDLLPTLEQVAKAGRPLLIIAEEVEGEALATLVVNTIRGILKVVAVKAPGFGDRRKAMLEDIAILTGGKVIAEEVGLTLEKVTLADLGQAKRVEVGKENTTIIDGAGAAADIEARVKQVRIQIEEATSDYDREKLQERVAKLAGGVAVIKVGAATEVEMKEKKARVEDALHATRAAVEEGIVAGGGVALLRAKQAAGAIKGDNADQDAGIKLVLRAIEAPLREIVYNAGGEASVVVNAVLAGSGNYGFNAANDTYGDMIEMGILDPTKVTRTALQNAASVASLMLTTECMVAESPKDDAPAMP--GGMGGMGGMGGMM
MIPPRRLTLEILRHNPADASVPHLQAYEVEEAEGMTLFIALNEIRAQQDPSLMFDFVCRAGICGSCAMLVNGRPGLACRTLTRDLGERITLAPLPVFELIGDLSVNTGKWMRGTSRLQTWIHNDTTDLDALETRMEPATAEAIYELDRCIECGCCIAGCGTVQMRERFVGAVGLNKIARFRLDPRDTRSEDFYELIGDDDGVFGCMSLVGCHDVCPKQLPLQTQIAFLRRKMALQG-------RMAAKEVKFGDSARARMVEGINILADAVKVTLGPKGRNVVLERSFGGPTVTKDGVSVAKEIELKDKFANMGAQMVKEVASKTSDIAGDGTTTATVLAQSIVREGMKFVAAGMNPMDLKRGIDKAVVATIAELQAFSKPCTTTKEIAQVGSISANSDSDIGEIIANAMEKVGKEGVITVEDGKSLANELDVVEGMQFDRGYLSPYFINNGDKQQALLENPFVLLFDKKISNIRDLLPILEQVAKAGRPLLIIAEDVDGEALATLVVNNIRGILKTVAVKAPGFGDRRKAMLEDIAILTGGTVIAEETGLTLEKAVLKDLGQAKRIEVAKENTTIIDGAGEAAAIEARVKQIRIQIEEATSDYDKEKLQERVAKLAGGVAVIKVGAATEVEMKEKKARVEDALHATRAAVEEGIVAGGGVALIRARAAVGKLKGDNHDQDAGIKIVLRAMEQPLREIVANAGDEPSVVVDKVQRGKGNYGYNASTGEYGDMVEMGVLDPTKVTRTALQNAASVAGLMLTTECMVAELAEDKPAGMPDMGGMGGMGGMGGMM
MVQTNLREYRIYRWSPDDTENPRVDTYYVDLDDGPMVLDGLIWIKNKVDSTLTFRRSCREGICGSCAMNIDGANTLACTKGMDDIGGAVRVYPLPHMPVVKDLVPDLSIPYAQLSSIEPWLQTVT--EPAIEWKQSHEDRAKLDGLYECILCFCCQTSCPSYWWNGEYLGPAVLLQAYRWLIDSRDEATGERLDKLEDPFRLYRCHTIMNCTQTCPKGLNPAKAIAEIKKMMVERR-------VMAAKDVKFHSDARERMLRGVDVLANAVKVTLGPKGRNVVIDKSFGAPRITKDGVTVAKEIELEDKFENMGAQMVREVASKTNDAAGDGTTTATVLTQAIVKEGAKAVASGMNPMDLKRGIDKAVEAIVEELKKNARKVTKNDEIAQVGTISANGDQEIGRFLAQAMEKVGNEGVITVEEAKTAETELEVVEGMQFDRGYLSPYFITNQEKMRVELDEPYLLIHEKKLASLQPLLPVLEAVVQSGKPLLIIAEDVEGEALATLVVNKLRGGLKVAAVKAPGFGDRRKAMLQDIAILTGGTAISEDLGIKLENVTLEMLGRAKKVVIEKENTTIVDGAGSKDEIQGRVNQIKAQIEETTSDYDREKLQERLAKLAGGVAVIRVGGATEVEVKERKDRVDDAMHATRAAVEEGLLPGGGVALLRAAKALDNVTGENEDQKVGISIVRRAIEAPIRQIAENAGAEGSIIVGRVREKPFGYGWNAQTGEYGDLYQMGVIDPVKVVRAALQDAASVAGLLITTEAMVADRPKKETA-MP-----AG----AGMF
MVETNLRKFQIYRWNPDDGKNPQVDTYFVNLDTGPMILDGLIQIKNEIDPSLTFRRSCREGICGSCAMNVGGINTLACIYGMDEVKGDVKIYPLPHMEVVKDLIPDLTHFYAQHASIMPWLETKS--RPAKEWKQSIDDRKKLDGLYECVMCACCSTSCPSYWWNSDYLGPAALLHAYRWIVDSRDEATGERLDDLEDPFKLYRCHTIMNCAKTCPKGLNPAKSISHIKQMMVERA-------VMSAKDVKFGTDARDRMLKGINTLANTVKVTLGPKGRNVVLDKSYGAPRITKDGVTVAKEIVLSDPFENMGAQLVKDVASRTNDEAGDGTTTATVLAQAIVKEGMKSVAAGMNPMDLKRGIDKAVAAVVAEVKKMSRPVGDTAEIAKVGTISANGEAAIGQQIADAMAKVGNEGVITVEENKGLETETEVVKGMQFDRGYLSPYFITDTAKMTVDLEDCVVLLHEKKLSSLAPMVPLLEAVIQANKQLLVIAEDIDGEALATLVVNKLRGGLKVAAVKAPGFGDRRKAMLEDIAILTGGQVISAELGLKLETVTMDMLGDAKKVTITKDATTVIDGAGDKAAIAARVTQIRAQIEETTSDYDKEKLQERLAKLAGGVAVIKVGGVTEIEVKERKDRVDDALNATRAAVEEGVVPGGGVALVHAGKVLKGLKGDNPDQSAGIAIIRKALQAPLRQIAENAGVDGSVVAGKIIENTKSFGYDAQSEQYGDMLKAGIIDPTKVVRIALQHAASIAGLLITTEAMIADKPAKSGG-MS--D-MNNMGGMGGMM
M------RFQIYRYDPERDEQPRLQEYEI--EPGPMLLDALEALKERADPTLTFRRSCREGVCGSDAMNINGRNGLACITPLEGLREPVTLRPLPGQPVIRDLVVDLEQFYAQYRAVQPYLQNDE--RPEHERLQSPAERARLDGLYECILCACCTTACPSFWWNPDFLGPAALLQAQRFIADSRDTATEERLSQLDDVFKLYRCRTIMNCTEVCPKGLSPSTAIAEIKRALFRRE-------TMPAKDIKFGENARHRMLHGVDQLANAVKVTLGPKGRNVVLEKSFGSPNITKDGVSVAKEIELEDKFENMGAQMVKEVSSQTSDEAGDGTTTATVLAQEIVTEGIKSVAAGMNPMDLKRGIDAAVEKVVGELRGMSRDCSEEKEIAQIGTISANSDESIGQIIADAMSKVGKEGVITVEEGSSLENTLDVVEGMQFDRGYLSPYFCTDNERMVAELEDCYILLHDKKISSMKDLLPVLEAVAKQSKPLLIVAEDLEGEALATLVVNNMRGTIRVAAVKAPGFGDRRKAMLEDMAILTGGRVISEDVGAQLENATIDDLGQAKRVTIDKDNTTIVDGGGNDTDIQARVQQIRKQIEDANSDYDREKLQERVAKLAGGVAVINVGASTEVEMKEKKARVEDALHATRAAVEEGIVPGGGMALLRARKVLDDFKTGSHDQDAGVGIIRRAIEEPLRQIVHNAGGEPSVVVNKVMEDQATYGFNAGTDEYGDMMDMGVIDPTKVTRLALQNASSIASLMITTEAMIADKPEEGGEGGADMGGMGGMGGM-GMM
MQ---KRTFNIYRYDPDKDAKPYMQTIEIELDGERMLLDALIKLK-AIDPTIAFRRSCREGVCGSDAMNINGKNGLACLTNLRTLKDPIVIKPLPGLPVIRDVIVDMTNFFTQYHSIKPYLVNDT--PPTKERLQSPEEREELDGLYECILCASCSTSCPSFWWNPDFVGPAGLLQAYRFIADSRDEDTGARLDNLEDPYRLFRCHTIMNCVDVCPKGLNPTKAIGKIKELLVRRA-------VMAAKDVVFGGEARARMVEGVNILANAVKVTLGPKGRNVVLERSFGAPTVTKDGVSVAKEIELKDKLQNMGAQLVKEVASKTSDNAGDGTTTATVLAQAIVREGSKYVAAGLNPMDLKRGIDKAVTALVAQLKNASKATTTSKEIAQVGSISANSDESIGKIIADAMDKVGKEGVITVEDGKSLDNELDVVEGMQFDRGYLSPYFINNPEKQAALLENPFVLLFDKKISNIRDLLPVLEQVAKAGRPLLIIAEEVEGEALATLVVNTIRGILKVVAVKAPGFGDRRKAMLEDIAILTGGKVIAEEVGLTLEKVTLADLGSAQRIEVGKENTTIIDGAGAADDIEARVKQVRIQIEEATSDYDREKLQERVAKLAGGVAVIKVGAATEVEMKEKKARVEDALHATRAAVEEGIVAGGGVALLRAKQAAGEIKGDNADQDAGIKLILKAIEAPLREIVYNAGGEPSVVVNAVLNGQGNYGFNAANDTYGDMIEMGILDPTKVTRTALQNAASVASLLLTTEAMVAEAPKDEAGAMPG-GGMGGMGGMGDMM
MQ---KRTFSIYRYDPDKDAKPYMQTIEIELEGERMLLDALVKLK-AVDPTLSFRRSCREGVCGSDAMNINGKNGLACLTNLKTLKGTIVLKPLPGLPVVRDLIVDMTQFFTQYHSIKPYLVNEQ--PPEKERLQSPEEREELNGLYECILCASCSTSCPSFWWNPDFVGPAGLLQAYRFIADSRDQATAERLDNLEDPYRLFRCHTIMNCVDVCPKGLNPTKAIGKIKEMMVARS-------VMAAKDVVFGGDARARMVEGVNILANAVKVTLGPKGRNVVLERSFGAPTVTKDGVSVAKEIELKDKIQNMGAQLVKEVASKTSDNAGDGTTTATVLAQAIVREGSKYVAAGLNPMDLKRGIDKAVTALVEQLKKASKPTTTSKEIAQVGSISANSDESIGKIIADAMDKVGKEGVITVEDGKSLNNELDVVEGMQFDRGYLSPYFINQPEKQVALLDNPFVLLFDKKISNIRDLLPTLEQVAKSGRPLLIIAEEVEGEALATLVVNTIRGILKVVAVKAPGFGDRRKAMLEDIAILTGGKVIAEEVGLSLEKVTLADLGQAKRIEVGKENTTIIDGNGAAADIEARVKQIRVQIEEATSDYDREKLQERVAKLAGGVAVIKVGAATEVEMKEKKARVEDALHATRAAVEEGVVAGGGVALLRAKQAIGTIKGDNPDQDAGIKLVLKAIEAPLREIVFNAGGEASVVVNKVLEGKGNFGFNAANDTYGDMIEMGILDPTKVTRTALQNAASVASLLLTTEAMVAEAPKEDAPAMPG-GGMGGMGGMGDMM
M------RFSIYRYNPETDSKPRMQDYELDIEANMMLLDAILLLK-AQDETLSVRRSCREGVCGSDAMNINGRNGLACVTPLSGLKQPIELRPLPGQPVVRDLVVDLSQFYKQYRSIKPYLINNE--EPEIERLQSPEDREKLDGLYECILCACCSTACPSFWWNPDFVGPAGLLQAYRFIADTRDQATNERLDNLEDPYRLFRCHSIMTCVDVCPKGLNPTGAIGKIKEMLVKRT-------VMSAKDVRFGDDVRHRMVAGINVLANAVKVTLGPKGRNVVLERSFGAPTITKDGVSVAKEIELKDKFENMGAQMVKEVASKTSDVAGDGTTTATVLAQAIVREGMKFVSAGMNPMDLKRGIDKAVEACIIELKKNSKPCTTNKEIAQVGSISANSDSSIGDIIAEAMDKVGKEGVITVEDGTSLQNELEVVEGMQFDRGYLSPYFINNPDRQISLLENPFVLLHDKKISNIRDLLPVLEQVAKAGRPLLIIAEDIDGEALATLVVNNIRGILKTCAVKAPGFGDRRKAMLEDIAILTGGTVIAEEVGLSLEKCTLAELGQAKRIEVGKDETIVIDGNGDAANIEGRVKQVRKQIEETTSDYDREKLQERVAKLAGGVAVIKVGAATEVEMKEKKARVEDALHATRAAVEEGIVAGGGVALLRTRAAISKIKGDNADQDAGIKIVLRALEEPLRQIVANAGVEPSVVVNKVAEGKGNYGFNASNDTYGDMVEMGVLDPTKVTRYALQNAASVAGLMLTTECMVAEMPKEDSAGMG--GDMGGMGGMGGMM
M----KRTFQIYRYDPDKDAKPYMQTVEIELDGERMLLDALVKLK-QQDPSISFRRSCREGVCGSDAMNINGKNGLACLTNMNTLKDPVVLKPLPGLPVIRDLIVDMTQFFKQYNSIKPYLITEG--APEKERLQSPEEREELNGLYECILCASCSTSCPSFWWNPDFVGPAGLLQAYRFIADSRDDATAERLDNLEDPYRLFRCHTIMNCVDVCPKHLNPTKAIGKIKEMMVLRT-------IMAAKDVIFGGEARARMVEGVNILANAVKVTLGPKGRNVVLERSFGAPTVTKDGVSVAKEIELKDKLQNMGAQMVKEVASKTSDNAGDGTTTATVLAQAIVREGMKYVAAGMNPMDLKRGIDKAVTALVAQLKAASKATTTSKEIAQVGSISANSDESIGKIIADAMDKVGKEGVITVEDGKSLDNELEVVEGMQFDRGYLSPYFINNPEKQAALLDNPFVLLFDKKISNIRELLPTLEAVAKAGRPLLIIAEEVEGEALATLVVNTIRGILKVVAVKAPGFGDRRKAMLEDIAILTGGKVIAEEVGLTLEKVTLADLGQAKRIEVGKENTTIIDGAGAAADIEARVKQVRVQIEEATSDYDREKLQERVAKLAGGVALIKVGAATEVEMKEKKARVEDALHATRAAVEEGIVAGGGVALLRAKQAAGEIKGDNADQDAGIKLVLKAIEAPLREIVYNAGGEASVVVNAVLAGKGNHGFNAANDTYGDMIEMGILDPTKVTRTALQNAASVASLMLTTEAMIAEAPKDDAPAMP--GGMGGMGGMGDMM
MAETQTREFRVYRWNPDDGKNPSVDTYHIDTNDGPMVLDGLIWIKNNIDPTLTFRRSCREGVCGSCAMNIDGQNTLACTRAMDEVDGAIKVNPLPHQPVVKDLVPDLTNFYAQYASIEPWLKTTT--TPQKEWKQSHSDREKLDGLYECILCACCSTSCPSYWWNSDFLGPAALLQATRWVKDSRDEATGERLDNLEDPFRLYRCHTIMNCAKACPKGLNPSEAIAELKMKMVERQ-------VMSAKEVKFGVDARDKMLRGVDILANAVKVTLGPKGRNVVIDKSFGAPRITKDGVTVAKEIELEDKFENMGAQMVREVASKSADAAGDGTTTATVLAQAIVREGAKSVAAGMNPMDLKRGIDLAVEAVVADLVKNSKKVTSNDEIAQVGTISANGDAEIGKFLADAMKKVGNEGVITVEEAKSLETELDVVEGMQFDRGYISPYFVTNADKMRVEFDDAYILINEKKLSNLNEMLPLLEAVVQTGKPLVIVAEDVEGEALATLVVNRLRGGLKVAAVKAPGFGDRRKAMLQDIAILTGGQAISEDLGIKLENVTLAMLGRAKKVMIDKENTTIVNGSGKKADIEARVSQIKAQIEETTSDYDREKLQERLAKLAGGVAVIRVGGATEIEVKERKDRVDDAMHATRAAVEEGIVPGGGVALLRASEQLKKIKTANDDQKTGVEIVRKALSAPARQIAINAGEDGSVIVGKVLETAYSYGFDSQTGTYGDMLKKGIIDPTKVVRAAIQNAASVAGLLITTEAMVAELPKKGGAGMP-----PG-GGMGGMF
MTEDKTIELRVLRYNPETDERPHHQSFTVPYTSDMSVLQGLQWIKDTVDGSLTYRWSCRMAICGSCGMMINAEPKLACHTLLRDLPGPVTVEPLNHFPIERDLVVTVDDFVKKIESVTPWLIPKHKPVSEGPYNQTPAQLAAYENFSACINCMLCYAACPQYGENPKFIGPAAMAILQRYDGDSRDGGSALRIDAVHGEDGVWGCTAVGACSDVCPKAVDPMHAVNQNKMNTALDYFLRFLKKKMAAKDVRFGQDARERMIRGVDILADAVKVTLGPKGRNVVLDKSFGAPRITKDGVTVAKEIELEDKFENMGAQMVREVASKTNDIAGDGTTTATVLAQAIVKEGAKSVAAGANPMDLKRGVDIAVAAVVKDLQSKAKKVTSSSEVAQVGTISANGDVEVGAKIAEAMEKVGNEGVITVEESKSLDFELEVVEGMQFDRGYISPYFITDAEKMRVDLDDPYILIYEKKLSNLQPLLPVLEAVVQSARPLLIISEDVEGEALATLVVNKLRGGLKVAAVKAPGFGDRRKAMLQDIAVLTGGQLISEDLGIKLENVNITMLGRAKKITITKDDTTIVDGSGDQKEIEARINQIKAQIEDTTSDYDREKLQERLAKLAGGVAVIRVGGATEIEVKEKKDRVDDALNATRAAVEEGFLPGGGVALLRAISALEGLKGENEDQKAGINIVRRAIQTPIRTIAANAGEDGAVIAGKVLENGYNFGYNAATGEYSDLVAAGVIDPVKVVRIALQDAASVAGLLITTEAMIAEKPKKDSPMMP--G--------GGMY
MA---KRTFQIYRYNPDVDSKPYMQTLEIELDGERMLLDVLVKLK-ALDPTLSYRRSCREGICGSDAMNINGKNGFACLINMLTLPDKIVLKPLPGLPVIRDLIVDMTLFFKQYHSIKPYLINEV--PPEKERLQSPEERDELNGLYECILCACCSTSCPVFWWNPDFVGPAGLLQAYRFIADSRDEATSERLDNLEDPYRLFRCTTIMNCVDVCPKGLNPTKAIGKIKELMVRRA-------IMAAKDVVFGGEARARMVEGVNILANAVKVTLGPKGRNVVLERSFGAPTVTKDGVSVAKEIELKDKLQNMGAQMVKEVASKTSDNAGDGTTTATVLAQAIVHEGMKYVTAGMNPMDIKRGIDKAVEALIAELKKASKPTTTSKEIAQVGSISANSDASIGEIIANAMDKVGKEGVITVEDGKSLQNELDVVEGMQFDRGYLSPYFINNPEKQAALLDNPFVLLYDKKISNIRDLLPTLEAVAKAGRPLLIVAEDVEGEALATLVVNTIRGILKVVAVKAPGFGDRRKAMLEDIAILTGGKVIAEEVGLTLEKVQLTDLGSAKRIEVGKENTIIIDGAGPAADIEARVKQVRVQIEEATSDYDREKLQERVAKLAGGVAVIKVGAATEVEMKEKKARVEDALHATRAAVEEGIVAGGGVALLRAKQAVGDIKGANADQDAGIKLVMKAIEAPLREIVYNAGGEASVVVNAVMAGKGNYGFNAANDTYGDMIDMGILDPTKVTRTALQNAASVASLMLTTECMVSESPKAESAGM---GGMGGMGGMGGMM
MA---KRTFEIYRYDPDKDAAPRMQTYEIEIDSERMLLDALLKLK-SVDETLSFRRSCREGVCGSDAMNINGKNGLACLQNMNDLPQKIVLRPLPGLPVVRDLICDFTQFFNQYHSIKPYLINDT--PPEKERLQTPEERDELDGLYECILCASCSTACPSFWWNPDFVGPAGLLQAYRFIADSRDEATGERLDNLEDPYRLFRCHTIMNCVDVCPKGLNPTKAIGKIKELMVRRA-------VMAAKEIVFSDTARSKLVEGVNILANAVKVTLGPKGRNVVLERSFGSPIVTKDGVSVAKEIELADKLQNIGAQLVKEVASRTSDDAGDGTTTATVLAQAIVREGLKYVAAGLNPLDLKRGIDKAVIAAVEELKKISKPTTTSKEIAQVATISANGEESIGQRIAEAIDRVGKEGVITVEDGKSLDDELDVVEGLQFDRGYLSPYFINDQDKQVAVLEDPFVLLHDKKVSNIRDLLPVLELVAKAGRPLLIIAEDVEGEALATLVVNNIRGILKTVAVKAPGFGDRRKALLEDIAILTGGQVIAEETGLTLEKATLAELGQAKRIEVGKENTIVIDGAGDTKNIQARVKQIRVQIEEASSDYDREKLQERVAKLAGGVAVIKVGGATEIEVKEKKDRVDDALHATRAAVEEGIVPGGGVALIRVKQAISGLKGANADQDAGVKIVLRALEEPLRQIVTNAGEEASVVVARVAEGTGNFGYNAQTGEYGDLVESGVLDPTKVTRTALQNAASIAGLLLTTDATITEAPKNAAPAAP--GGGPGAGGP-GFF
MT---LRTFQIYRYDPDKDAKPYMQTIQVELDGERMLLDALMKLK-AVDPSISFRRSCREGVCGSDAMNINGKNGLACLTNMNTLPGTIVLKPLPGLPVIRDVIVDMTQFFKQYHSIKPYLINST--PPETERLQSPEERDELNGLYECILCASCSTSCPSFWWNPDFVGPAGLLQAYRFIADSRDEATAERLDNLEDPYRLFRCHTIMNCVDVCPKGLNPTKAIGKIKEMMIRRA-------VMAAKDVIFGGEARARMVEGVNILANAVKVTLGPKGRNVVLERSFGAPTVTKDGVSVAKEIELKDKLQNMGAQMVKEVASKTSDNAGDGTTTATVLAQAIVREGMKYVAAGMNPMDLKRGIDKAVTALIEELKKATKATTTSKEIAQVGSISANSDTSIGEIIANAMDKVGKEGVITVEDGKSLNNELDVVEGMQFDRGYLSPYFINNPEKQAALLDNPFVLLFDKKISNIRDLLPTLEAVAKAGRPLLIIAEEVEGEALATLVVNTIRGILKVVAVKAPGFGDRRKAMLEDIAILTGGKVIAEEVGLTLEKVTLADLGQAKRIEVGKENTIIIDGAGAAGDIEARVKQVRVQIEEATSDYDREKLQERVAKLAGGVAVIKVGAATEVEMKEKKARVEDALHATRAAVEEGIVAGGGVALLRARQAAGVIKGDNADQDAGIKLVLKAIEAPLREIVYNAGGEPSVVVNAVLAGKGNYGFNAANDTYGDMIEMGILDPTKVTRTALQNAASVASLMLTTECMVSEAPKDESGAMP---DMGGMGGMGGMM
M---KKLEFSVYRYNPDVDNAPRMQDYTLDNEGDMMVLDALLKLK-EQDPTLSFRRSCREGVCGSDGVNMNGKNGLACITPLSAVGGKIVVRPLPGLPVVRDLVVDMSQFYTQYEKVKPYLINND--PPAGEYLQSPEERAKLDGLYECILCACCSTSCPSFWWNPDFIGPAGLLHAYRFLADSRDTATEQRLNDLDDAFSVFRCHGIMNCVNVCPKGLNPTKAIGQIKSMLLNRA-------LMAAKDVRFGDEARNKMLKGVNILANAVRVTLGPKGRNVILDKSFGAPMITKDGVSVAKEIELEDKFENMGAQMVKEVASKANDEAGDGTTTATVLAQNIINEGVKAVAAGMNPMDLKRGIDKAVIVAVAELKALSQPCTDTKAIAQVGTISANSDDEIGQIIANAMDKVGKEGVITVEEGQGLANELAVVEGMQFDRGYLSPYFINNPEAGQVELDNPFILTVDKKISNIRELLPVLEGVAKSGKPLLIIAEDLEGEALATLVVNNMRGIVKVSAVKAPGFGDRRKAMLQDIAVLTGGVVISEEIGLELEKATLEDLGTAKRVVITKDNTTVIDGAGSQDAISARVKQIRQQVEDATSDYDKEKLQERLAKLAGGVAVIKVGASTEIEMKEKKARVEDALHATRAAVEEGVVPGGGVALVRVAGKLSELRGINEDQNHGIKIALRAMEAPLRQIVDNAGEEPSVVVNNVKNGSGNYGYNAATGIYGDMLEMGILDPTKVTRSALQFAASVGSLMITTEAMVTELPKKDAPAMPD---MGGMGGMGGMM
MVETETREFKVYRWNPEDTKNPSVDTYHVNTHDGPMVLDGLIWIKNNIDPTLTFRRSCREGVCGSCAMNIDGENTLACTKAMDDVKSAVKINPLPHQPVVKDLVPDLTNFYAQYASIEPWLQTIT--TPQKEWRQTHEDRAKLDGLYECILCACCSTSCPSYWWNSDFLGPAALLQATRWVKDSRDEATGERLDNLEDPFRIYRCHTIMNCAKACPKGLNPSEAIANLKLKLVERQ-------IMAAKDVKFAGDARDRMLRGVDILANAVKVTLGPKGRNVLIERSFGAARITKDGVTVAKEIELEDKFENMGAQMLREVASKTNDLAGDGTTTATVLAQAIVREGAKSVAAGMNPMDLKRGIEIAVAAVIKDLVKRAKPVASSAEIAQVGTISSNGDAAIGKMIAQAMQKVGNEGVITVEENKSLTTEVDIVEGMKFDRGYLSPYFVTNAEKMAVEFDDAYVLLHEKKVSGLQSMLPLLEAVVQSGKPLVIIAEDVEGEALATLVVNRLRGGLKVAAVKAPGFGDRRKAMLEDLAILTGGQLISDDLGMKLENVTLKMLGRAKKLVIDKENTTIVGGAGKKADIETRVGQIKAQIEETTSDYDREKLQERLAKLAGGVAVIRVGGATEVEVKEKKDRVEDALNATRAAVQEGIVPGGGVALLRAKKAVGRISNDNPDVQAGINIVLKALEAPIRQIAENAGVEGSIVVGKILENKETFGFDAQTEEYVDMLAKGIVDPAKVVRTALQDASSVAALLVTTECMVAEMPRDAA--MP--GGMGGMGGMGGMF
MVQDNLREYKIYRWNPDDGKNPSIDTYYVDTADGPMILDGLIWIKNHIDPTLTFRRSCREGVCGSCAMNIDGQNTLACTRAMDEVQGPIKVNPLPHQPVVKDLVPDLTNFYAQYASIEPWLHTTT--TPQKEWRQSPEDRAKLDGLYECILCACCSTSCPSYWWNSDFLGPAALLAADRWVKDSRDEATGERLDNLEDPFRLYRCHTIMNCAKACPKGLNPSEAIADLKLKLVERQ-------VMSAKEVKFGVDARDKMLRGVDILANAVKVTLGPKGRNVVLDKSFGAPRITKDGVTVAKDIELEDKFENMGAQMVREVASKSADLAGDGTTTATVLAQAIVKEGAKSVAAGMNPMDLKRGIDLAVEAVVADLVKNSKKVTSNDEIAQVGTISANGDKEIGDFLAKAMAKVGNEGVITVEEAKSLDTELDVVEGMQFDRGYISPYFVTNADKMRVEFDDAYILINEKKLSSLNELLPLLEAVVQTGKPLLIVAEDVEGEALATLVVNRLRGGLKVAAVKAPGFGDRRKAMLQDIAILTGGQAISEDLGIKLENVTLNMLGRAKKVMIDKENTTIVNGAGKKADIEARVQQIKAQIEETTSDYDREKLQERLAKLAGGVAVIRVGGATEVEVKERKDRVDDAMHATRAAVEEGIVPGGGVALLRASEQLKRIKTQNDDQKTGVEIVRKALSAPARQIAINAGEDGSVIVGKVLEKDYSYGFDSQTGEYGNLVSKGIIDPTKVVRAAIQNAASVASLLITTEAMIAEVPKKGGAAGM-----PG-GGMGGMF
M------KFRIYRYDPDCDAAPYMQGYELDIEVDKMLLDALLLLK-QQDDSLSIRKSCREGVCGSDAMNINGRNGLACITPLSELKEPVTLRPLPGLPVIRDLIVDMTQFFRQYHSIKPYLINND--PPETERLQSPAQRVHLNGLYECILCGSCSTACPSFWWNPDFVGPAGLLQAYRFLADTRDHATAERLDDLEDPYRLFRCHTIMNCVDVCPKELNPTEAIGRIKDMMVRRM-------VMSAKQVLFHDAARARIIVGVNVLADAVKVTLGPRGRNVILERAYGPPLVANSGVIVAKEIELNDKFENMGAQMVKEVASKTSDMAGDGTTTATVLAQAIVREGMKFVAAGMNPMDLKRGIDKAVAATVDELRKISRPCTTNREISQVGAISANADAAVGEIIAQAMEKVGKEGAITIEDGKSLQNELEMVEGMQFDRGYLSPYFINNPDKQIVALDEPYILLYDKKIGNIRDLLPLLEQITKAGRPLLIIAEDVEGEALATLVINHIRGILKTAAVKAPGFGDRRRAMLEDIAILTGGEVIADEIGLTLEKVTLKNLGQAKRVEVGKDDTTLIGGAGDPEIIQNRIRQIRKQIDEATSKYDKEKLQERAAKLSGGVAVIKVGAATETGMKEKKMRIEDALHATRAAVEEGILPGGGVALLRARAAVAALQGDNSEQDAGIQIVLRALEEPLRQIVANAGGEPSVVLNKVLEGEGSFGYNAATEEYGDLIEMGVLDPAKVTRSALQNAASIASLILTTDAMVAELPKDMKQ--PDV--------MGGMM
M----KMHFQLYRFNPDVDQKPYMQDYHVELEDDKKLLDALVRLK-AVDDTLSFRRSCREGVCGSDAMNINGKNGLACITDLRDLKQPVKIRPLPGLPVIRDLIVDMTQFFKQYHSIKPYVINDD--PPERERLQSPKDREELDGLYECILCACCSTSCPSFWWNPDFVGPAGLLAAYRFIADTRDTQVNERLDNLEDPYRLFRCHTIMNCVDVCPKHLNPTKAIGKIKDLMVKRV-------VMAAKEVKFGDSARARMVAGVNILADAVKVTLGPKGRNVVLERSFGAPTITKDGVSVAKEIELKDKFENMGAQLVKEVASKTSDIAGDGTTTATVLAQGIVNEGLKYVAAGFNPTDLKRGIDKAVIALVEELKKIAKPTTTSKEIAQVGSISANSDEIVGAKIAEAMDKVGKEGVITIEDGSGLEDELAVVEGMQFDRGYLSPYFINNPEKQIALLDNPFVLLFDKKISNIRDLLPVLEQVAKSGRPLLIIAEDVDGEALATLVVNNIRGILKTVAVKAPGFGDRRKAMLEDIAILTGGTVIAEEVGLTLEKATLAELGQAKRIEVGKENTTIIDGAGSEDAIKARVGQIRNQIEEASSDYDREKLQERVAKLAGGVAVIKVGAATEVEMKEKKARVEDALHATRAAVEEGIVPGGGVALLRARANLGELKGLNADQDAGIKIVLKAIEAPLRQIVANAGDEPSVVVNRVVEGTGNFGYNAATGEYGDLVAIGVLDPAKVTRSALQHAASIAGLLLTTDAMVAELPKDDAPAMP--GG-GGMGGMGGMF
MVQSSLKTFRIYRFDPDTGENPRWDTYEVDTKLGPMVLDALIYIKNEVDPTLAFRRSCREGVCGSCAMNIGGRNTIACTKGHDEFKGKITISPLPHQPVIKDLVPDLSQFYAQHAYVAPYLQTTT--EPQREWKQTPQEREKLDGLYECIMCASCSTSCPSYWWNGDYLGPAALLQAYRWLIDSRDEETGSRLDDLEDPFKLYRCHTIMNCAQVCPKGLNPAEAIASIKTMMVERR-------VMAAKLVHFGSEARNEMLEGVDILANAVKVTLGPKGRNVVIDKSFGAPRTTKDGVTVAKEIELENKFQNMGAQMVREVASKANDVAGDGTTTATVLAQAIVREGMKRVAAGMNPMDLKRGIDKAVAEVVATLESNSKKVKTNEEIAQVGAISANGEREIGDMIAKAMEKVGNEGVITVEEAKSLETELDVVEGMQFDRGYLSPYFITDAEKMTVALDDPYILLHESKLTSLQPMLPILEAVVQSGKPLLIIAEDIEGEALATLVVNKLRGGLKIAAVKAPGFGDRRKAMLEDISVLTGGTVISEDLGIKLENVSLEMLGTAKRVSITKDETVIVDGAGDKADIEGRVAQIRAQIENTTSEYDKEKLQERLAKLAGGVAVIKVGGATEVEVKERKDRVDDALNATRAAVEEGIVPGGGTALLRASSAL-KVKGSNVDEQAGIDIVTKALQAPLRQIVQNAGVEGSVVVNAILADKISYGFDAQKEEYCDLVAAGIIDPTKVVRSSLQNAASIASLIITTEAAICDAPVKDAPGMPDMGGMGGMGGMGGMF
MVENRWREYKVYRYDPDTEENPRVDTYWVDTADGPMVLDALLWIKNNVDSTLTFRRSCREGVCGSCSMNIDGTNTLACTMHADDAHNLIAIYPLPHMPVVKDLVPDLTHFYAQHRSVEPWLQTDS--TPGKEWKQSREEREELDGLYECILCACCTTSCPSYWWNGDYLGPATLLQAYRWINDSRDEHTGERLDDLEDPFKLYRCRTILNCTKSCPKGLNPAKSIASIRALMVERG-------EMAAKDVKFGADARERMLRGVDTLANAVKVTLGPKGRNVILEKSFGAPRSTKDGVTVAKDIELEDKFENMGAQMVREVASKTNETAGDGTTTATVLAQSIVREGLKAVAAGMNPMDLKRGIDKAVTEVIADIRKSSQKVSGSSEIAQVGTISANGEKSIGDMIAEAMGKVGNEGVITVEEAKSLESELEVVEGMQFDRGYISPYFITNAEKMVADLENPYILICEKKLTGLQPMLPLLEAVVQSGRPLMIIAEDIEGEALATLVVNKLRGGLKVAAVKAPGFGDRRKAMLQDIAVLTGGQVVSEDLGIKLEGVTLDMLGSAKRVNITKDDTTIVDGVGDKSEIEARVAQIKAQIEETSSDYDKEKLQERLAKLAGGVAVIRVGGATEVEVKERKDRVDDALNATRAAVEEGIVPGGGTALLRASKVL-TITGDNEDQEAGINIVRRALQAPARQIAENAGVEGSIVVGKVLENNATYGYDAQKDEYGNLVERGIIDPTKVVLTALTDAASVAGLLVTTEAGVAESPKDESA-MPG-GGMGGMGGMGGMM
M------RFSIYRFDPDKDDRPYMQDYDIVPEPDRMLLDALIRIK-SVDDSLSLRRSCREGVCGSDGMNINGRNGLACITPLVGLREPVELRPLPGLPVIRDLIVDMTQFFRQYHSIKPYLINND--PPETERLQSPADRAALDGLYECILCACCSTACPSFWWNPDFVGPAGLLQAYRFLADSRDQATAERLDNLEDPYRLFRCHSIMNCVDACPKGLNPTGAIGKIKDMMVRRT-------VMAAKEVKFGDSARHKLVTGVNVLADAVKVTLGPKGRNVVLERSYGAPTITKDGVSVAKEIELKDKFENMGAQMVKEVASKTSDVAGDGTTTATVLAQSIVREGMKYVAAGMNPMDLKRGIDKAVGATVEELKKLSKPCTTSKEIAQVGSISANSDVEIGKIIADAMEKVGKEGVITVEDGSGLQNELEVVEGMQFDRGYLSPYFINNADRQIALLENPYILLHDKKISNIRELLPVLELVAKAGKPLLIIAEDVDGEALATLVVNNIRGILKTCAVKAPGFGDRRKAMLEDIAILTGGTVIAEEVGLSLEKATLKELGQAKRVEIGKEETTVIDGAGDTANIEGRVKQVRKQIEEATSDYDKEKLQERVAKLAGGVALIKVGAATEVEMKEKKARVEDALHATRAAVEEGIVPGGGVALLRTRGAVAGLKGANPDQDAGIKIVQRALEEPLRQIVANSGDEPSVVINKVLEGNGNFGYNAASGEYGDMVEMGVLDPTKVTRYALQHAASVAGLMLTTDALVAELPKEESGGMGGMGGMGGMGGMGGMM
M-----HHFHIFRYDPGRDDAPRMQVLELEVDPDRMLLDVLARLK-AIDPSLSFRRSCREGICGSDAMNINGKNGLACLTNMRTLPARVVLKPLPGLPVIRDLIVDMTQFFKQYHSIKPYLVNDG--PPERERLQSPEQRESLNGLYECILCACCSSACPSYWWNPDFVGPAGLLQAYRFLADSRDTATTERLDNLEDPYRVFRCRSILNCVDVCPKNLLPAAAIGKIKEMMLRRA-------VMAAKDVVFGGDARARMVEGVNILANAVKVTLGPKGRNVVLERSFGAPTVTKDGVSVAKEIELKDKLQNMGAQMVKEVASKTSDIAGDGTTTATVLAQAIVREGMKYVAAGMNPMDLKRGIDKAVTALVEQLKKQSKPTTTSKEIAQVGTISANSDDEVGKIIAEAMDKVGKEGVITVEDGKSLASELDVVEGMQFDRGYLSPYFINNPEKQSAILDNPFVLLFDKKISNIRDLLPTLEQVAKAGRPLLIVAEEVEGEALATLVVNTIRGILKVVAVKAPGFGDRRKAMLEDIAILTGGKVIAEEVGLTLEKVTLADLGQAKRVEVGKENTTIIDGSGAAGDIEARVKQVRVQIEEATSDYDREKLQERVAKLAGGVAVIKVGAATEVEMKEKKARVEDALHATRAAVEEGIVAGGGVAFLRAKQAAGTIKGDNPDQEAGIKLILRAIEEPMRIIVSNAGEEPSVVVNAVLAGKGNYGYNAQNGQYGDMIEMGILDPTKVTRTALQNAASVASLMLTTECMVSEAPKDEAGAMG--GGMGGMGGMGGMM
MT-TETVKFRIYRYDPDKDAKPYMQDISVELDSDRKLLDALTKLK-VKDDTITFRRSCREGVCGSDAMNINGKNGLACLTDFRDLKQPIELRPLPGLPVVRDLIVDMTQFFKQYHSIKPYVINDT--PPERERLQSPEDREELNGLYECILCACCSTSCPSFWWNPDFVGPAGLLAAYRFIADTRDTAINERLDNLEDPYRLFRCHTIMNCVDVCPKGLNPTKAIGKIKDLMVKRA-------VMAAKDVKFGDSARAKMVVGVNILADAVKVTLGPKGRNVVLDRSFGAPTITKDGVSVAKEIELKDKFENMGAQMVKEVASKTSDVAGDGTTTATVLAQAIVQEGMKFVAAGMNPMDLKRGIDKAVVSLVGEIAKIAKPCATTKEIAQVGSISANSDSDIGEIIATAMEKVGKEGVITVEDGKSLSNELDVVEGMQFDRGYLSPYFINNQEKQIAALDNPFVLLFDKKVSNIRDLLPVLEQVAKSGRPLLIIAEDVEGEALATLVVNTIRGILKVVAVKAPGFGDRRKAMLQDIAILTGGTVIAEELGLTLEKATLDMLGQAKRIEVGKENTIIIDGAGQADAIQARVGEIRRQIEEASSDYDREKLQERVAKLAGGVAVIKVGAATEVEMKEKKARVEDALHATRAAVEEGVVAGGGVALLRARSTLDSLKTDNVDQDAGVKIVLKAIEAPLRQIVKNAGDEPSVVVNKVLEGKGNFGYNAATGEYGDMLEMGVLDPAKVTRSALQHAASVAGLMLTTDCMIAELPEDKPAA--GMPDMGGMGGMGGMM
MT---IRKFQIYRYDPDKDAKPYMQEVEVELDGERMLLDALVKLK-AKDPSIAFRRSCREGVCGSDAMNINGKNGLACLTNMNTLPGTIVLKPLPGLPVIRDLIVDMTQFFKQYHSIQPYLQNDH--PPERERLQSPEEREELNGLYECILCASCSTSCPSFWWNPDFVGPAGLLQAYRFIADSRDDATGARLDNLEDPYRLFRCHTIMNCVDVCPKGLNPTRAIGKIKELMVRRA-------IMAAKDVVFGIDARTRIVEGVNILANAVKVTLGPKGRNVVLERSFGAPTVTKDGVSVAKEIELKDKLQNIGAQLVKEVASKTNDIAGDGTTTATVLAQSIVREGLKYVAAGHSPIEVKRGIDKAVAALVEELKAQSKQITTSKEIAQVGSISANSDEDVGKIIAEAMDKVGKEGVITVEEGKSLQNELDVVEGMQFDRGYLSPYFINNPDKQVAVLENPFVLLYDKKISNIRDLLPTLEAVAKASRPLLIIAEDVEGEALATLVVNTIRGILKVVAVKAPGFGDRRKAILEDIAILTGGKVIAEEVGLSLEKVTLADLGQAKRIEVGKEYTTIIDGEGKAEDIEARVKQVRIQIEEATSDYDREKLQERVAKLAGGVAVIKVGAATEVEMKEKKARVEDALHATRAAVEEGIVAGGGVALLRAKANVAKVKGDNPEQEAGIKLILKAVEAPLREIVSNAGGEPSVVVNKVLEGTGNYGFNAANDTYGDMIEMGILDPTKVTRTALQNAASVASLLLTTEAVVAEAPKDEAPAAPS---MPDMGGMGG-F
M---ETIRLKVYRYNPDTDAKPYMQDYELEIEPDVKLLDAIMKLK-AKDDSLSFRRSCREGICGSDGMNINGKNGLACLTDIRSLKQPIVLRPLPGLPVIRDLIVDMTQFFKQYHSIKPYVVNDN-VDPQQERLQSQAERAELDGLYECILCACCSTACPSFWWNPDFVGPSGLLNAYRFIADTRDTITNERLDNLNDPYRLFRCHTIMNCVDVCPKHLNPTRAIGKIKEIMLKRV-------VMAAKDVQFGNEVRQKMVNGVNVLSNAVKVTLGPKGRNVVLDRSFGGPHITKDGVTVAKEIELKDKFENMGAQMVKEVASKTNDVAGDGTTTATVLAQAIVAEGMKYVTAGMNPTDLKRGIDKAVSALVKELQNIAKPVEKSKEIAQVASISANSDESIGNIIAQAMNEVGKEGVITVEDGKSLENEVEVVKGMQFDRGYLSPYFVNNPEKQLAELDSPFVLLFDKKISNIRDLLPVLEQVAKTSRPLLIIAEDVEGEALATLVVNNIRGILKTVAVKAPGFGDRRKAMLQDIAILTGGTVIAEEVGLSLEKATLEDLGQAKRIEVGKENTTIIDGLGDKSAVEARVAEIRTQIETATSEYDKEKLQERVAKLAGGVAVIKVGAATEVEMKEKKDRVDDALHATRAAVEEGVVAGGGVALLRARSALSKVETANADQEAGVQIVLRAVESPLRQIVANAGGEPSVVVNKVLEGNGNFGYNAGNDSYGDMLEMGVIDPAKVTRFALQNAASIAGLMLTTECMVADIPEDKPAV-PDMGGMGGMGGM-GMM
MT-TQTIQFRVYRYDPDKDAKPYMQDISVEVDSDRKLLDALVKLK-VKDETVSFRRSCREGVCGSDAMNINGKNGLACLTDLKDLKQPIELRPIPGLPVIRDLIVDMTQFFKQYHSIKPYVVNDT--PPEKERLQSPEDRKELDGLYECILCACCSTSCPSFWWNPDFVGPAGLLAAYRFIADTRDTATNERLDNLEDPYRLFRCHTIMNCVDVCPKHLNPTRAIGKIKDLMVKRA-------VMAAKEVKFGDSARAKMVNGVNILADAVKVTLGPKGRNVVLDRSFGAPTITKDGVSVAKEIELKDKFENMGAQMVKEVASKTSDIAGDGTTTATVLAQAIVQEGMKYVAAGMNPMDLKRGIDKAVVALVGELKNIAKPCATSKEIAQVGSISANSDSDIGQIIANAMEKVGKEGVITVEDGKSLENELDVVEGMQFDRGYLSPYFVNNPEKQIALLENPFVLLFEKKISNIRDLLPVLEQVAKAGRPLLIIAEDVEGEALATLVVNTIRGILKVVAVKAPGFGDRRKAMLQDIATLTGGTVIAEEVGLSLEKADLSLLGQAKRVEVGKENTTIIDGAGEASAIQARVEEIRAQIEVSTSDYDREKLQERVAKLAGGVAVIKVGAATEVEMKEKKARVEDALHATRAAVEEGVVPGGGVAILRARATLASVETANADQAAGVKIVLRAIEAPLRQIVANAGDEPSVVINKVLEGSGNFGYNAATGEYGDMLEMGVLDPAKVTRSALQHAASVAGLMLTTDAMIAELPEDKPAA------MGGMGGMGGMM
M------RISIYRFNPETDAKPRMQDYDITPEADKKLLDALMRLK-TIDDSLSFRRSCREGVCGSDAMNINGRNGLACVTSLAGLKEPVVLRPLPGFPVIRDLIVDMTQFFAHYHAIKPYLINDE--APERERLQTPEERDRLNGLYECILCACCSAFCPSYWWNPDFIGPAGLLQAYRFISDSRDTATAERLAYLDDVYRLYRCRTIMNCTEVCPKGLRPSHAIERIRLALVRES-------SMAAKEVKFGDSARDRMVAGVNILANAVKVTLGPKGRNVVLERSFGAPTVTKDGVSVAKEIELKDKFENMGAQMVKEVASKTSDIAGDGTTTATVLAQSIVREGMKFVAAGMNPMDLKRGIDKAVIAVTEELKKLSKPCSTNKEIAQVGSISANSDADIGEIIAKSMDKVGKEGVITVEDGKSLQNELDVVEGMQFDRGYLSPYFINNPDKQVAILENPFILLFDKKISNIRDLLPVLEQVAKAGRPLLIVAEDVEGEALATLVVNNIRGILKTCSVKAPGFGDRRKAMLEDIAVLTGGQVIAEEVGLTLEKATLAELGQAARIEIGKENTIIIDGAGEGSRIEGRVKQIRAQIEEATSDYDREKLQERVAKLAGGVAVIKVGAATEVEMKEKKARVEDALHATRAAVEEGIVPGGGVALLRARANLGTLKGDNHDQDAGIKIVLRALEQPLREIVANAGDEPSVVVNRVVEGTGNFGYNAATGEYGDLVDMGVLDPTKVERIALQNAASVAGLMLTTDCMVGELAEEKPSM--GMGGMGGMGGMGGMM
MVDMNTLRMEVMRYNPESDHKPHFITYEIPYDEQTSLLDALGYIKDNLAPDLSYRWSCRMAICGSCGMMVNRVPKLACKTFLRDYPQGMKVEALANFPIERDLVVDMTHFIESLEAIKPYIIGNDRRPSDGPNIQTPAQMAKYHQFSGCINCGLCYAACPQFGLNPEFIGPAAITLAHRYNLDNRDHGKKKRMPQLNSQNGVWSCTFVGYCSEVCPKHVDPAAAIQQGKIESAKDFMIAMLKPQMAAKDVKFGSDARVKMLRGVNILADAVKVTLGPKGRNVVLDKSFGAPAITKDGVSVAREIELEDKFENMGAQMVKEVASKANDAAGDGTTTATVLAQSIVTEGLKAVAAGMNPMDLKRGIDKAVVAAVAELKKLSVPCSDSISIAQVGTISANSDETVGKLIAEAMDKVGKEGVITVEEGTGLEDELDVVEGMQFDRGYLSPYFINKPENGSVELENPYILLVDKKISNIRELLPVLEGVAKASKPLLIVAEDVEGEALATLVVNTMRGIVKVAAVKAPGFGDRRKAMLHDIAVLTNGNVISEEIGLELEKATLEDLGQAKRIVINKDTTTIIDGVGEEDAIKGRVSQINQQIKESTSDYDREKLQERVAKLAGGVAVIKVGAATEVEMKEKRARVDDALHATRAAVEEGVVAGGGVALVRVAAAIVGLKGDNEDQNVGIRVAMRAMEAPLRQIVDNSGEEPSVIANSVKAGEGNYGYNATTEQYGDMIAMGILDPTKVTRSALQFAASIAGLMITTECMITDLPKDDKADLGAAGGMGGMGGMGGMM
MEK----TLIIQRYNPEQDQAPSAKRYQVPFDHSTSVLDALLYIQQQLDPTLAFRWSCRMAICGSCGVMVNKIPKLGCKTFLRDYPAELTISALDHFPIEKDLISDMAVFLDHLQAVKPYLINDS---SAEPHRQTPAQLKKYQKFSSCINCGLCYAACPQFGLNPEFLGPAAIVTAQRYNLDSRDQGKAQRMPQLNGKNGVWACTFVGFCADVCPKQLDPAAAVNQGKVASATDMLISIFKP-MAAKDVRFGDEARNKMLKGVNILANAVRVTLGPKGRNVILDKSFGAPLITKDGVSVAKEIELEDKFENMGAQMVKEVASKANDEAGDGTTTATVLAQNIINEGVKAVAAGMNPMDLKRGIDKAVIAAVAELKALSQPCADSKAIAQVGTISANSDDEIGQIIANAMDKVGKEGVITVEEGQGLNNELDVVEGMQFDRGYLSPYFINNQEAGQVELDNPFILTVDKKISNIRELLPVLEGVAKSGKPLLIIAEDVEGEALATLVVNNMRGIVKISAVKAPGFGDRRKAMLQDIATLTGGTVISEEIGMELEKATLEDLGTAKRIVITKDNTTIIDGAGEQAAIDARVKQIRQQIEEATSDYDKEKLQERLAKLAGGVAVIKVGAATEIEMKEKKHRVEDALHATRAAVEEGVVPGGGVALVRVAAKLTGLTGANEDQTHGIKIALRAMEAPLRQIVSNAGEEPSVVVNKVKEGTGNYGYNAATDVYGDMLEMGILDPTKVTRSALQFAASVGSLMITTEAMVTELPKEEKP-MPD---MSGMGGMGGMM
M----EVRFKIYRYNPEVDKKPYYDEYTVEVENDIKVLTALELIK-EQDPSLALRRSCREGVCGSDGMNINGKNRLACITSVGELKQPIKVNPLPGLPVIRDLIVDMKQFYKNYEKVKPYLINSD--PPVKERLQSPEDRAKLDGLYECILCACCTTSCPSFWWNPDFIGPSGLLQAYRFIADSRDTAIEQRLEDLKDPFSLFRCRTIMNCVSVCPKGLNPTEAIGKIRSALLKKS-------VMAAKQVLFSDEARTKMLDGVNTLANAVKVTLGPKGRNVVLDKSFGAPAITKDGVSVAKEIELEDKFENMGAQIVKEVASKTADVAGDGTTTATVLAQALLTEGLKAVAAGMNPMDLKRGIDKATAKLVEELKTLSKPCSDPKSIEQVGTISANSDATVGKLIADAMAKVGKEGVITVEEGKGFEDELDVVEGMQFDRGYLSPYFATNQENMTTDLENPYILIVDKKISNIRDLLPVLEGVSKSGRALLIIAEDVESEALATLVVNNMRGVVKVCAVKAPGFGDRRKAMLEDIAILTSATVVSEDLSMKLEETNMEHLGTASRVQVTKDNTTIIDGAGEKVAIVKRVNVIKANIAEASSDYDREKLQERLAKLSGGVAVIKVGAVTEAEMKEKKDRVDDALHATRAAVEEGIVAGGGIALIRAQKALDGLTGENDDQNHGIALLRKAIEAPLRQIVQNAGGESSVVVNQVKANQGNYGYNAANDTYGDMVEMGILDPTKVTRSALQHAASIAGLMITTEVMVSEIKEAAPA-MP-MG--GGMGGMPGMM
MT-ARTVEFSIYRFDPDRDEKPYMQSISIELDGERKLLDALVKLK-DKDDSLSFRRSCREGVCGSDAMNINGKNGLACLTDMKDLQSPVVLRPLPGLPVVRDLIVDMTQFFKQYHSIKPYLINNE--PPERERLQSPEDREELNGLYECILCACCSTSCPSFWWNPDFVGPAGLLAAYRFIADTRDQATSERLDNLEDPYRLFRCHTIMNCVDVCPKGLNPTRAIGKIKDMMVRRA-------VMPAKQVLFSDDARAKIVNGVNVLANAVKVTLGPKGRNVVLERSFGAPTVTKDGVSVAKEIELKDKFENMGAQLVKEVASKTSDNAGDGTTTATVLAQAIVREGFKYVAAGFNPTDLKRGIDKAVSAIVEEIKKISKPTTTSKEIAQVGSISANSDSDIGNIIAEAMDKVGKEGVITVEDGKSLNNELEVVEGMQFDRGYLSPYFINNPDRQIAVLEAPFVLLHDKKISNIRDLLPVLEQVAKAGRPLLIIAEDIEGEALATLVVNNIRGILKTVAVKAPGFGDRRKAMLEDIAILTGGTVIAEEVGLSLEKATLQDLGQAKRIEVGKEETTIIDGAGSEDAIQARVANINTQIDAATSDYDREKLQERKAKLAGGVALIKVGAATEVEMKEKKARVEDALHATRAAVEEGIVPGGGVALLRARATISELKGDNPDQDAGIKIVLRAIEEPLRQIVANAGDEPSVVVAKVLEGKGNFGYNAGNGTYGDLVELGVLDPAKVTRSALQNAASVAGLILTTDALVAELADDKPAM----GGMGGMGGM-GMM
MTEMTPLKIEVMRYNPECDTKPYFDTFSVPYDEQTSLLDALGYIKDNFAPDLSYRWSCRMAICGSCGMLVNQVPKLACKTFSREYSDGMKVEALGNFLIERDLVVDMTHFIESLEAMKPYIIGNNRKPEEGANVQTPAQMAKYHQFSGCINCGLCYAACPQFGLNPQFIGPAAITLAQRYNLDNRDHGKKQRMVPLNGQNGVWICTFVCYCSEVCPKHVDPAAAIQQGKVESTKDFMITMLKPQMAAKDVKFGNDARVKMLRGVNVLADAVKVTLGPKGRNVVLDKSFGAPTITKDGVSVAREIELEDKFENMGAQMVKEVASKANDAAGDGTTTASVLAQSIVTEGLKAVAAGMNPMDLKRGIDKAVVAAVEELKKLSVPCSDFKAIAQVGTISANSDETVGKLIAEAMEKVGKKGVITVEEGTGLQDELDVVEGMQFDRGYLSPYFINKPENGSVELESPFILLVDKKISNIREMLPILESVAKAGKPLLIIAEDVEGEALATLVVNTMRGIVKVAAVKAPGFGDRRKAMLQDIATLTGGAVISEEIGLELEKTTIEDLGQAKRVVINKDTSTIIDGVGNEVAIKGRVAQIRQQIEEASSDYDREKLQERVAKLAGGVAVIKVGAATEVEMKEKKSRVEDALHATRAAVEEGVVAGGGVALIRVAGKISNLRGDNEDQNVGIKVAMRAMESPLRQIVINAGEEASVVANNLKAGEGSYGYNACSEEYGDMIAMGILDPTKVTRSALQYAASVAGLMITTECMITDLPKTDAPDVSNTGGMGGMGGMGGMM
MAAGTTVQFEIYRYDPDSDQAPRTQTYEVDTAEGPMVLDALLHIKNRMDGGLTFRRSCREGVCGSCAMNIDGVNTLACTKATADCSTHVRIFPLPHQEVIKDLVPDLTHFYAQYAALEPWLKTET--PPSREHRQSKEDRNQLDGHYECIMCACCSTSCPSYWWNSDFFGPATLLAAHRWIIDSRDESVGERLDQLEDPFRLYRCHTIMNCTSACPKGLNPAKAIADIKKRLVQRH-------LMAAKQVHFGSDARTAMMRGVNTLANAVKVTLGPKGRNAVLEKSFGAPTITKDGVSVAKEIELADKLENMGAQMVKEVASHTSDEAGDGTTTATVLAQSIAVEGMKAVAAGMNPMDLKRGLDKAVTAAVEEIKKLAKPCTDRKSIAQVGTISANSDTSVGEIIAEAMDKVGKEGVITVEEGQSLENQLELVEGMQFDRGYLSPYFINNQQSMNVELDNPLILLYDKKISNIREMLPVLEAVAKSGRSLLVVAEDVEGEALATLVVNNIRGIVKVCAVKAPGFGDRRKAMLEDMAILTGGTVIAEETGMTLEKATLEDLGQAKKVQIDKDNTTLIDGAGKAEDIQARIKQINRQIEDTSSDYDKEKLQERAAKLSGGVAVIKVGASTEVEMKEKKARVEDALHATRAAVEEGVVPGGGVALVRAAAKIKDLKGINEDQNVGVRIALRAMDEPLRQIVANAGDEPSVILDKVRSGSANFGYNAGSGEYGDMVAMGILDPAKVTRVALQNAASIAGLLITTEVAVAEAPEKKEAGMPGMGGMGGMGGMGGMM
MQ--PTLSVKVWRG----GAEGSFSAYEVPRQTSQTVLDVVTHIQRHLEPSLSYRFACRVGMCGSCAMTVNGKACWTCRTHVAKVDGTLEIAPLSNLPVIKDLATDMTSFFDKWARAKGSFAGSTRHED-ARVAPDSPERRAANAGIECIGCGVCVASCDVVAWRPDYLGPAALNRAWTLVNDVRDTQRSERLRAVAGDAGCHACHTQGSCTERCPKQLAPTVAIAGLKRTVAKAAVR-----LMAAKDVVFGGDARARMVEGVNILANAVKVTLGPKGRNVVLERSFGAPTVTKDGVSVAKEIELKDKLQNMGAQMVKEVASKTSDNAGDGTTTATVLAQAIVREGMKYVAAGMNPMDLKRGIDRAVAALVEQLKKASKATTTSKEIAQVGAISANSDESIGKIIADAMDKVGKEGVITVEDGKSLDNELDVVEGMQFDRGYLSPYFINNPDKQAAILDNPFVLLFDKKISNIRDLLPTLEAVAKAGRPLLIIAEEVEGEALATLVVNTIRGILKVAAVKAPGFGDRRKAMLEDIAILTGGKVIAEEVGLSLEKVTLADLGQAKRVEVAKENTTIIDGAGAAADIEARVKQIRVQIEEATSDYDREKLQERVAKLAGGVAVIRVGAATEVEMKEKKARVEDALHATRAAVEEGIVAGGGVALLRAKQSAGEIKGDNADQDAGIKLVLKAIEAPLREIVYNAGGEASVVVNAVLAGKGNYGFNAANDTYGDMIEMGILDPTKVTRTALQNAASVASLMLTTECMVAEAPKDEAPA----GGMGGMGGMGGMM
MATPRILTFNIFRHNPVDNSEVRTQKYTVEEAPSMTLFIALNEIREIQDPTLQFDFVCRAGICGSCAMLINGQPSLACRTLTKDHPDVINLAPLPGFKLIGDLSVDTGQWMRGMSRLETWIHLQEVDLGKIEEKMEPKLAEDIYKLDRCIECGCCIAACGTAQMREDFIGGVGLNQIARYRLDPRDARTADYYEVIGTENGVFGCMTLLGCEDTCPKNLPLAGQIAYMRRKMAFVK-------SMAAKDVLFGNDARAKMLKGVNVLADAVKVTLGPKGRNVVLDKSFGGPTITKDGVSVAKEIELEDKFENMGAQMVKEVASKANDEAGDGTTTATVLAQAIVNEGLKSIAAGMNPMDLKRGIDKAVVAAVEALKGLSQECSDNKAIEQVGTISANSDQTVGKIIATAMDKVGTEGVITVEEGQALTDELDVVEGMQFDRGYLSPYFINNQESGSVELENPFILLVDKKVSNIRELLTTLEGVAKAGKPLLIIAEDVEGEALATLVVNNMRGIVKVAAVKAPGFGDRRKAMLQDIATLTKATVISEEIGMELEKATLEDLGQAKRVVISKDNTTIIDGIGEEAEIQARVAQIRGQIEDSSSDYDKEKLQERLAKLAGGVAVIKIGAATEMEMKEKKARVEDALHATRAAVEEGVVAGGGVALVRAADAIKDLEGINEDQTHGINVAIRAMSAPLRQIATNSGDEASVVLNEVRNGTGNYGYNAGNSTYGDMLEMGILDPTKVTRSALQFAASVAGLMLTTEAMITDAPVKDAAGMPDMGGMGGMGGMGGMM
M----KLNFSIYRYNPDVDNAPRMQDYALEVEGDMMVLDALIALK-EQDPTLSFRRSCREGVCGSDGVNMNGKNGLACITPLSAL-GKIVVRPLPGLPVVRDLVVDMSQFYTQYEKIKPFLINDK--PPAREHLQSPEERAKLDGLYECILCACCSTSCPSFWWNPDFVGPAGLLHAYRFLIDSRDTATDARLNDLDDAFSVFRCHGIMNCVSVCPKGLNPTKAIGQIKSMLLQRA-------VMAAKEVRFSDDARNKMLAGVNILANAVKVTLGPKGRNVVLDKSFGAPTITKDGVSVAKEIELEDKFENMGAQMVKEVASKANDEAGDGTTTATVLAQAIVTEGLKSVAAGMNPMDLKRGIDKAVLAAVEELKNLSTECADSKAIAQVGTISANSDSEVGDLIAEAMDKVGKEGVITVEEGQALQNELEVVEGMQFDRGYLSPYFMNNQENGTVELESPYILLVDKKVTNIRELLPTLESVAKASKPLLIIAEDVEGEALATLVVNNMRGIVKVAAVKAPGFGDRRKAMLQDIATLTGGTVISEEIGLELEKVQLEDLGTAKRVVINKDNTVVVDGAGDEEAIKGRCAQIRGQIEESSSDYDKEKLQERLAKLAGGVAVIKVGAATEVEMKEKKARVEDALHATRAAVEEGVVAGGGVALVRAAAKFADLKGDNEDQTHGIKLALRAMEAPLRQIASNAGAEASVVTNAVKNGTGNYGYNAGNDTYGDMLEMGILDPTKVTRSALQFAASIASLMITTEAMIADAPADDAAGMPDMGGMGGMGGMGGMM
MT-TRTIKFSIYRFDPEKDAKPYMKDYTVELDAEHKLLDALVKLK-VLDDSVSFRRSCREGVCGSDAMNINGKNGLACVTDVDSLKQPIQIRPLPGLPVIRDLIVDMTQFFKQYHSIKPYVQNDT--APDRERLQSQEDRKELDGLYECILCACCSTSCPSFWWNPDFVGPAGLLAAYRFIADTRDTATNERLDNLEDPYRLFRCHTIMNCVDVCPKDLNPTKAIGKIKDLMVKRI-------AMAAKEVKFGDSARARMVAGVNILADAVKVTLGPKGRNVVLERSFGAPTITKDGVSVAKEIELKDKFENMGAQLVKEVASKTSDIAGDGTTTATVLAQGIVNEGLKYVAAGFNPTDLKRGIDKAVVALVAELKKIAKPTTTSKEIAQVGSISANSDEIVGAKIAEAMDKVGKEGVITIEDGSGLEDELAVVEGMQFDRGYLSPYFINNPDKQIALLDNPFVLLFDKKISNIRDLLPVLEQVAKSGRPLLIIAEDVDGEALATLVVNNIRGILKTVAVKAPGFGDRRKAMLEDIAILTGGTVIAEEVGLTLEKTTLAELGQAKRIEVAKENTTIIDGAGQEETIKARVAQIRKQIEEASSDYDREKLQERVAKLAGGVAVIKVGAATEVEMKEKKARVEDALHATRAAVEEGIVAGGGVALLRARANLGELKGINADQDAGIKIVLKAIEAPLRQIVANAGDEPSVVVNKVVEGTGNFGYNAATGEYGDLVELGVLDPAKVTRSALQHAASVAGLLLTTDAMVAELPKDDAPAMP--GG-GGMGGMGGMF
MVETRTRSFRVYRWSPDDDENPSIDTYVLDLDDGPMVLDALLYIKDKVDPTLTFRRSCREGICGSCSMNIDGENTLACLKPIDSIKGAIRIYPLPHMPVVKDLVPNLNGAYAQLEAIEPWLKSDT--PPDTERRQSIEEREKLDGMWECILCFCCTTSCPSYWWNGDYLGPATLLAANRWIVDSRDDHTAERLAALDDPMKLYACRTIMNCTQTCPKGLNPAKAIANIKKMQVERE--------MAAKDVKFGADARQRMLRGVDILADAVKVTLGPKGRNVVLDKSFGAPRITKDGVSVAKEIELADKFENMGAQMVREVASKTNDIAGDGTTTATVLAQAIIREGAKAVAAGMNPMDLKRGIDKAVAVVVEELKKNTKKITTPGETAQVGTISANGEHEIGKMIADAMQKVGTEGVITVEEAKGLHTELDVVEGMQFDRGYISPYFVTNAEKMTADLDNPYILIHEKKLSSLQPMLPLLESVVQSGRPLMILAEDVDGEALATLVVNKLRGGLKIAAVKAPGFGDRRKAMLEDIAILTGGQVISEDIGIKLETVTLDMLGRAKKVHIEKENTTIVEGAGQTDDIKGRCSQIRAQIEETTSDYDREKLQERLAKLAGGVAVIRVGGSTEVEVKERKDRVDDALHATRAAVEEGIVPGGGTALARASTAFGHLEFHNDDQRVGADIIRKALQAPLRQIAFNAGEDGAVIAGKVLEINYNQGFDAQTGEYKDLVVAGIIDPTKVVRTALQDAASVAGLLITTEAMVAEKPEKKAA-----GGPGGMGGMGDMF
M------KFRIYRYNPETDAAPRMQTYDLNIESGKMLLDALVLLK-EQDDSLSLRKSCREGVCGSDAMNINGRNGLACITPLSSLKEPVELRPLPGLPVIRDLIVDMTQFFKQYHSIKPYLINND--PPETERLQSPAQREHLNGLYECILCGCCTTACPSFWWNPDFVGPAGLLQAYRFIADTRDQATSERLDDLEDPYRLFRCHTIMNCVDVCPKELNPTEAIGHIKDLMIKRM-------VMAAKDVKFHDAARSKMVVGVNILADAVKVTLGPKGRNVVLDRSYGSPTITKDGVSVAKEIELKDKFENMGAQMVKEVASKTSDVAGDGTTTATVLAQSIVMEGMKFVAAGMNPMDLKRGIDQAVIAAVAELKKLSKPCTTSKEIAQVGSISANSDTVIGEKIAAAMEKVGKEGVITIEDGTGLEDELDIVEGMQFDRGYLSPYFINNQDRQLALMENPYILLHDKKISNIRDLLPVLEQVAKAGRPLLIIAEDVDGEALATLVVNNIRGILKTVAVKAPGFGDRRKAMLEDIAILTGGTVIAEEVGLTLEKATLEDLGQAKRIEVGKDNSIIIDGAGKEEAIKSRIGQINKQAEESTSDYDKEKLQERKAKLAGGVAVIKVGAATEVEMKEKKARVEDALHATRAAVEEGIVPGGGVALLRAKVAVSGLKGDNHDQDAGITIVLRAMEAPLRAIVQNAGDEPSVVVNKVSEGSGSYGYNAATSEYGDMLAMGVVDPTKVTRVALQNAASIAGLMLTTACMVAELPEDKPAAMGG----GDMGGMGGMM
M----KRTFQIYRYDPDKDAKPYMQTVEIELDGERMLLDALVKLK-AQDPSIAFRRSCREGVCGSDAMNINGKNGLACLTNMNTLKGTIVLKPLPGLPVIRDLIVDMTQFFKQYHSIKPYLITEG--APERERLQSPEEREELNGLYECILCASCSTSCPSFWWNPDFVGPAGLLQAYRFIADSRDEATGERLDNLEDPYRLFRCHTIMNCVDVCPKHLNPTKAIGKIKELMVRRA-------IMAAKDVVFGGDARARMVEGVNILANAVKVTLGPKGRNVVLERSFGAPTVTKDGVSVAKEIELKDKLQNMGAQLVKEVASKTSDNAGDGTTTATVLAQAIVREGSKYVAAGLNPMDLKRGIDKAVAALVEELKKSSKATTTSKEIAQVGSISANSDSDVGQIIADAMDKVGKEGVITVEDGKSLNNELDVVEGMQFDRGYLSPYFINNPEKQAALLDNPFVLLFDKKISNIRDLLPTLEAVAKAGRPLLIIAEEVDGEALATLVVNTIRGILKVVAVKAPGFGDRRKAMLEDIAILTGGKVIAEEVGLSLEKVTLADLGQAKRIEVGKENTTIIDGAGAAADIEARVKQIRIQIEEATSDYDREKLQERVAKLAGGVAVIKVGAATEVEMKEKKARVEDALHATRAAVEEGVVAGGGVALLRAKQAVGTIKGDNADQDAGIKLILKAIEAPLREIVANAGGEPSVVVNAVLQGKGNYGFNAANDTYGDMIEMGILDPTKVTRTALQNAASVASLLLTTECMVAEAPKDESAAMP-----GGMGGMGGMM
M---EKMRFSLYRYNPDKDDKPYMQDIEVEVDPDVKLLDALVKLK-AVDDTLSFRRSCREGICGSDAMNINGKNGLACVTDLRSLKQPIALRPLPGLPVIRDLIVDMTQFFKQYHSIKPYVVNDT--APERERLQSPEDRLELDGLYECILCACCSTSCPSFWWNPDFVGPAGLLAAYRFIADTRDTITSERLDNLEDPYRLFRCHTIMNCVDVCPKGLNPTKAIGKIKDLMVRRA-------VMAAKEVKFGDSARAKMVIGVNILADAVKVTLGPKGRNVVLDRSYGSPTITKDGVSVAKEIELKDKFENMGAQMVKEVASKTNDIAGDGTTTATVLAQAVVQEGMKYVAAGMNPMDLKRGIDKAVIAMVEELKKISKPCATTKEIAQVGSISANSDTVIGDKIAAAMEKVGKEGVITVEDGSGLEDELDVVEGMQFDRGYLSPYFINQPEKQIAQLDNPFVLLFDKKISNIRDLLPVLEQVAKSGRPLLIIAEDVDGEALATLVVNTIRGILKVVAVKAPGFGDRRKAMLEDIAILTGGTVIAEEVGLTLEKATLDLLGQAKRVEVGKENTILIDGVGEAAAIQARVEQIRRQIEDASSDYDREKLQERVAKLAGGVAVIKVGAATEVEMKEKKARVEDALHATRAAVEEGIVPGGGVALLRARANLGELKGINAEQNAGIQIVMKAIESPLRQIVANAGDEPSVVVNKVFEGKGNFGYNAATGEYGDMVEMGVLDPTKVTRSALQHAASIAGLMLTTDCMVAELPEDKPSA-----DMGGMGGMGGMM
MRDEKRIEIEVLRYRPEQDVEPVPQVYTVPFTDDMSVLQGLQYIKDYLDGSLSFRWSCRMAICGSCGMMIDGVPRLSCKTFLRDFPRRVRVEALAHFPIERDLVVVIDDFIQKLEQIKPYIVPKTRTLAEGEYLQTPAERDVYEQFSSCINCLLCYAACPQYGLNPEFVGPGIMALLHRYNVDSRDGGAAERMKIAGSEAGAFNCTAVGYCSEVCPKHVDPANAVNQNKTLAAKDYFLRWGKPRMAAKQVLFGDDARAKVVQGVNILANAVKVTLGPKGRNVVLERSFGAPTVTKDGVSVAKEIELKDKFENIGAQLVKEVASKTADNAGDGTTTATVLAQAIVREGFKFVAAGFNPADLKRGIDKAVAAIVDELKALSKPTTTSKEIAQVGAISANSDADIGDIIAKAIDKVGKEGVITVEDGKSLNNELDVVEGLQFDRGYLSPYFINNPDKQVAELDNPFILLFDKKISNIRELLPVLEQVAKAGSPLLVVAEDVDGEALATLVVNTIRGILKVVAVKAPGFGDRRKAILEDIAILTGGQVIAEEVGLSLEKATLADLGQAKRVEVQKENTTLIDGAGSVEAIKARVSSIDALIAAATSDYDREKLQERKAKLAGGVAVIKVGAATEVELKEKKARVEDALHATRAAVEEGIVPGGGVALLRARAAIKDLKGDNHEQDAGIKIVLRAVEEPLRQIVANAGDEASVVVARVLEGSGNFGYNAANGQYGDLVEQGVLDPAKVTRSALQNAASVAALILTTDALVAEQADDKPATLP----HGGPGGFGGPF
MVEKRKATFQVYRWSPDDESNPSLDSYELDLDKGPMVLDALLYIKDHIDATLTFRRSCREGICGSCAMNIDGENTLACLKPISSIKGTVKINPLPHMPVVKDLVPNLNGAYAQLESIQPWLKSDT--PPDTERLQSVEEREKLDGMWECILCFCCSTSCPSYWWNGDYLGPATLLAANRWIMDSRDDHTGERLEALDDSMKLYGCRTIMNCTQTCPKGLNPAKAIANIKKLQVERE--------MAAKDVRFGADARQRMLRGVDILADAVKVTLGPKGRNVVLDKSFGAPRITKDGVSVAKEIELADKFENMGAQMVREVASKTNDIAGDGTTTATVLAQAIIREGAKAVAAGMNPMDLKRGIDKAVAAVVEELKANTRKITTPAETAQVGTISANGEHEIGEMISQAMQKVGSEGVITVEEAKGLHTELDVVEGMQFDRGYISPYFVTNAEKMMADLDNPYILIHEKKLSSLQPMLPLLESVVQSGRPLMIIAEDVDGEALATLVVNKLRGGLKIAAVKAPGFGDRRKAMLEDIAILTGGQVISEDIGIKLETVTLDMLGRAKKVHIEKENTTIVEGAGNTDDIKGRCAQIRAQIEETTSDYDREKLQERLAKLAGGVAVIRVGGSTEVEVKERKDRVDDALHATRAAVEEGIVPGGGTALARASVALKDLSFQNDDQRVGADIIRKALQAPLRQIAFNAGEDGAVIAGKVLEINYTHGFDAQNAEYKDLVAAGIIDPTKVVRTALQDAASVAGLLITTEAMVAEKPEKKAA-----GGPGGMGGMGDMF
M----KMQFKLYRYNPDVDAKPYMQDIEVELEPDKKLLDALVRLK-TVDDSLSFRRSCREGVCGSDAMNINGKNGLACVTDIAGLKQPVEIRPLPGLPVIRDLIVDMTQFFKQYNSIKPYVINDT--PPSHERLQSPEDREELDGLYECILCACCSTSCPSFWWNPDFVGPAGLLAAYRFIADTRDTATNERLDNLEDPYRLFRCHSIMNCVDVCPKHLNPTKAIGKIKELMVKRI-------AMAAKEVKFGDSARAKMVVGVNILADAVKVTLGPKGRNVVLERSFGAPTITKDGVSVAKEIELKDKFENMGAQMVKEVASKTSDIAGDGTTTATVLAQAIVHEGMKFVAAGMNPMDLKRGIDKAVTALVAELKNISKPCTTSKEIAQVGSISANSDTSIGDIIATAMDKVGKEGVITVEDGSSLENSLDTVEGMQFDRGYLSPYFINNPEKQIASLDNPFVLLFDKKISNIRDLLPVLEQVAKAGRPLLIIAEDVEGEALATLVVNNIRGILKTVAVKAPGFGDRRKAMLEDIAILTGGTVIAEEVGLTLEKATLADLGQAKRVEIGKENTTIIDGAGQADAIQARVGMINKQIEESTSDYDREKLQERKAKLAGGVAVIKVGAATEVEMKEKKARVEDALHATRAAVEEGIVAGGGVALLRARASITELKGANADQDAGIKIVLRAIEAPLRQIVQNAGDEPSVVVAKVLEGKGNFGYNAGTSEYGDMVEMGVLDPTKVTRSALQHAASVASLMLTTDCMVAELPKEDGPAMG--GGMGGMGGMGGMM
MT-TRTVKFSIYRFDPEKDAKPYMKDYTVELDSDRKLLDALVKLK-VVDDAISFRRSCREGVCGSDAMNINGKNGLACVTDIDTLKQPIQIRPLPGLPVVRDLIVDMTQFFKQYHSIKPYVINDT--APDRERLQSPEDREELNGLYECILCACCSTSCPSFWWNPDFVGPAGLLAAYRFIADTRDTATNERLDNLEDPYRLFRCHSIMNCVDVCPKELNPTKAIGKIKDLMVKRI-------AMAAKEVKFGDSARSKMVAGVNILADAVKVTLGPKGRNVVLERSFGAPTITKDGVSVAKEIELKDKFENMGAQLVKEVASKTSDIAGDGTTTATVLAQGIVNEGLKYVAAGFNPTDLKRGIDKAVIALIAELKKIAKPTTTSKEIAQVGSISANSDEVIGQKIAEAMDKVGKEGVITIEDGSGLEDELAVVEGMQFDRGYLSPYFINNPDKQIALLENPFVLLFDKKISNIRDLLPVLEQVAKAGRPLLIIAEDVDGEALATLVVNNIRGILKTVAVKAPGFGDRRKAMLEDIAILTGGTVIAEEVGLSLEKATLAELGQAKRIEVAKENTTIIDGAGQEDAIKARVATIRAQIEESSSDYDREKLQERVAKLAGGVAVIKVGAATEVEMKEKKARVEDALHATRAAVEEGIVAGGGVALLRARANMGEIKGANADQDAGIKIVLKAIEAPLRQIVANAGDEPSVVVNKVVEGTGNYGYNAATGEYGDLVEIGVLDPAKVTRSALQNAASVAGLLLTTDAMVAELPKDDAPAMP---G-GGMGGMGGMF
MADMQTLKMEVMRYNPEQDNAPHFETYDVPYTRETSLLDALGYIKDNLAPDLSYRWSCRMAICGSCGMMVNNVPKLACKTFLRDYTAGMKIEALGNFPIERDLVVDMTHFIESLEAIKPYIIGNSRTPDQGPNKQTPAQMAKYHQFSGCINCGLCYAACPQFGLNPEFIGPAAITLAHRYNLDNRDHGKKERMAQLNSDNGVWSCTFVGYCSEVCPKHVDPAAAIQQGKVESAKDFMIAMLRPQMAAKDVKFGNDARVKMLRGVNVLADAVKVTLGPKGRNVVLDKSFGSPTITKDGVSVAREIELEDKFENMGAQMVKEVASKANDAAGDGTTTATVLAQAIVNEGLKAVAAGMNPMDLKRGIDKAVIAAVEELKKLSVPCADTKAIAQVGTISANSDETVGKLIAEAMEKVGKEGVITVEEGSGLQDELDVVEGMQFDRGYLSPYFINKPETGSVELESPFILLADKKISNIREMLPVLEAVAKAGKPLLIIAEDVEGEALATLVVNTMRGIVKVAAVKAPGFGDRRKAMLQDIATLTSGTVISEEIGLELEKATLEDLGQAKRVVINKDTTTIIDGVGDEATIQGRVTQIRQQIEEATSDYDREKLQERVAKLAGGVAVIKVGAATEVEMKEKKARVEDALHATRAAVEEGVVAGGGVALIRVATAINGLKGDNEEQNVGIKVAQRAMEAPLRQIVSNAGEEPSVVANNVKAGEGNYGYNAATEQYGNMIDMGILDPTKVTRSALQYAASVAGLMITTECMVTELPKGDAPDLGAAGGMGGMGGMGGMM
MS-TRTIDISIYRYYPEIDESPYMQTYSLSIANDPMLLVLIERIKAEQDPTLAFRRSCREGVCGSDGMNINGKNGLACVTHFSQLSEKVVLRPLPGFPVIRDLVVDMEQFYRQYERIEPYLQNDT--PPAAERLQSKEERAKLDGLYECILCACCTSSCPSFWWNKDFVGPAGLLQARRFLADSRDTATTERLDKLQDPFSVFRCRSIMNCASVCPKNLNPTAAISAIREQMLDQE-------TM-AKQLSFGDNARQHIMKGVELLADAVQVTMGPSGRNVVLEKSFGSPTITKDGVSVAKEFHLVCPFQNMGAQMVKEVASKTSDAAGDGTTTATVLARAILKEGQKAVAAGMNPMDLKRGIDKAVTVITLELQRLSKPCKDSKAISQVGTISANADLAIGNTISEAMDKVGKQGVITVEDGTSLQSELKIVEGMQFDRGYSSPYFINNQQNMSAELDHPFIILVDKKISTIRDMLPVLEAVAKSGRPLLVISEDVEGEALATLVVNNMRGIVKVCAVKAPGFGDRRKAMLQDIAVLTNGQVIAEEIGKTLEAATLQDLGSAKRVVVTKENTTIIDGEGKSAEIQGRISQIRAQMEETTSDYDREKLQERIAKLAGGVAIIKVGAATEVEMKEKKARVEDALHATRAAVEEGIVAGGGVALIRTQKALDGLKGDNSDQDMGINIMRRAIEYPLRQIVANAGYESSVIINKVAEGKGNYGFNAATGQFGDMVEMGILDPTKVTRTALQNAASIAGLMLTTECMVADLPKKDEAVGGDMGGMGGMGGMGGMM
MVEKRTREFRVYRWSPDDEENPSVDTYVLDLDAGPMVLDALLHIKNEVDPTLTFRRSCREGICGSCAMNIDGENTLACLKPIESISGQVKIYPLPHMPVVKDLVPNLNGAYAQLASIEPWLKSDT--PPDEERLQSPEEREKLDGMWECILCFCCTTSCPSYWWNGDYLGPATLLAANRWIVDSRDDHTAERLAGLEDPMSLYACRTIMNCTQTCPKHLNPAKAIANIKKMQHDRE--------MAAKDVKFGGEARQKMLRGVDILADAVKVTLGPKGRNVVLDKSFGAPRITKDGVSVAKEIELADKFENMGAQMVREVASKTNDVAGDGTTTATVLAQAIIREGAKAVAAGMNPMDLKRGVDKAVVAVVEELKKNTKKITTPAETAQVGTISANGEHEIGEMISAAMQKVGSEGVITVEEAKGLHTELDVVEGMQFDRGYISPYFVTNAEKMTADLENPYILIHEKKLSSLQPMLPLLEAVVQSGRPLVIIAEDVDGEALATLVVNKLRGGLKIAAVKAPGFGDRRKAMLEDIAILTGGQVISEDLGIKLETVGLEMLGHAKKVHIEKENTTIVEGAGNSEDIKGRCNQIRGQIEETTSDYDREKLQERLAKLAGGVAVIRVGGSTEVEVKERKDRVDDALHATRAAVEEGIVPGGGTALARASKALEHLHFHNDDQRVGAEIIRKALQAPLRQIAFNAGEDGAVIAGKVLENGYAFGFDAQNGEYKDLVAAGIIDPTKVVRTALQDAASVAGLLITTEAMVAEKPEKKAA-----GGPGGMGGMGDMF
MVETNVKNFRIYRWSPDDDKNPVVDTYEIDLDKGPMVLDALIHIKNDVDSTLTFRRSCREGICGSCAMNIAGENTLACLKPIRDIEGDIAIYPLPHMPIIKDLVPDLDGAYAQLRSIDPWLKSDT--PPDSERRQSIEERAQLDGMWECILCFCCSTSCPSYWWNGDYLGPATLLAAYRWIADSRDEHAGDRLDALEDPLKLYACRTIMNCTQTCPKGLNPAKAIGQIKELQLERK-------AMAAKDVKFGGEARQRMLRGVDILADAVKVTLGPKGRNVVLDKSFGAPRITKDGVSVAKEIELADKFENMGAQMVREVASKTNDIAGDGTTTATVLAQAIVREGAKAVAAGMNPMDLKRGIDKAVGVVVEELKKNAKKITTPAETAQVGTISANGEKEIGEMISQAMQKVGSEGVITVEEAKGLHTELDVVEGMQFDRGYISPYFVTNAEKMTVDLDSPYILIHEKKLSSLQPILPLLEAVVQSGRPLLIIAEDVDGEALATLVVNKLRGGLKIAAVKAPGFGDRRKAMLEDIAILTGGQVISEDLGIKLESVTLDMLGTAKKVHIDKENTTIVEGAGSSEGIKGRCSQIRAQIEETTSDYDREKLQERLAKLAGGVAVIRVGGSTEIEVKERKDRVDDALHATRAAVEEGIVPGGGTALARASTKLGHLHFHNDDQRVGAEIIRKALQAPLRQIAHNAGEDGAVIAGKVLENDYTFGFDAQIGDYKDLVEAGIIDPMKVVRTALQDAASVAGLLITTEAMVAERPEKKA--MPE-GGMGGMGGMGGMF
M------KFKVYRYNPDVDKAPYMQEYNLDIKGDMMVLDALECLK-EEDQTIAIRRSCREGVCGSDGMNINGKNRLACVTHLSELKGPIVIRPLPGLPVIRDLVVDMTPFYKQYERVKPYLTPAG--APAKERLQSPKEREKLDGLYECILCACCSTSCPSFWWNPDFVGPAGLLQAYRFLIDSREGHVDERLAGLEDQFSLFRCRGIMNCVDVCPKGLNPTKAIGHIRSMMLKKA-------VMSAKEVRFGTGSRQKMLDGVNLLANAVKVTLGPRGRNVILEKSFGAPTITKDGVSVAKEIELSDKFENMGAQMVKEVASKSNDDAGDGTTTATVLAQAIIQEGVKSVAAGMNPMDLKRGIDKATIAAVAALKDLSTPCTDNKAIAQVGTISANSDEEIGSIIAKAMEKVSTDGVITVEEGSSLENELDVVEGMQFDRGYLSPYFVNKQEKMIAEIESPFILLVDKKISNIRELLPTLESVAKSGKPLFIIAEDVEGEALATLVVNNIRGIVKVCAVKAPGFGDRRKAMLEDIAILTGGTVISEEVGLDLEKATLEHLGTAKRIVVTKDNTTVIDGAGEQTAIEARVAQIRAQVEETSSDYDREKLQERVAKLSGGVAVIKVGAATEIEMKEKKDRVDDALHATRAAVEEGVVPGGGVALVRAIAAVKALEFANDEQAQGANILLRAMSAPLRQIVENAGSEPAVILDKIVSGEGNFGYNAATNEFGDMIEMGILDPTKVTRSALQNAASIAGLMITTEAMVAELPKEDSAGMPDMGGMGGMGGMGGMM
M----DVRFKIYRYNPETDKKPYYDEYTVTVENGVKVLTALELIK-EQDPTLAMRRSCREGVCGSDGMNINGKNRLACITSVGELKQPIKVNPLPGLPVVRDLIVDMKQFYKNYEKVKPYLINDE--APAKERLQSPEDRAKLDGLYECILCACCTTSCPSFWWNPDFIGPSGLLQAYRFIIDSRDSATEERLEALKDPFSLFRCRTIMNCVSVCPKGLNPTEAIGKIRSALLKKS-------VMAAKQVLFSDEARAKMLEGVNTLANAVKVTLGPKGRNVVLDKAYGAPAITKDGVSVAKEIELEDKFENMGAQIVKEVASKTADVAGDGTTTATVLAQALLTEGLKAVAAGMNPMDLKRGIDKAAAKLVEELKVLSKPCSDAKSIEQVGTISANSDSTVGKIIADAMAKVGKEGVITVEEGKGFEDELDVVEGMQFDRGYLSPYFATNQENMTTDLESPYILLVDKKISNIRELLPVLEGVSKSGKALLIIAEDVESEALATLVVNNMRGVVKVCAVKAPGFGDRRKAMLEDIAILTGATVISEDLGMKLEEANMEHLGTAARVQVTKDDTTIIDGAGDKDAIASRIKQIKANIEEVTSDYDREKLQERLAKLSGGVAVIKVGAITEAEMKEKKDRVDDALHATRAAVEEGIVPGGGVALIRAQKALEGLKGENEDQNHGILLLKRAIEAPLRQIVANAGGEPSVVVNEVKAKQGNHGYNAANDTYGDMVEMGILDPTKVTRSALQHAASIAGLMITTEAMVGEIKENTPA-MP-MG--GGMGGMPGMM
MI---KRTFEIYRYDPDKDAKPYIQTIELELAGERMLLDALLKLK-AVDPTLSFRRSCREGVCGSDAMNINGKNGLACLTNLRSLPDVIKLKPLPGLPVVRDLIVDMTQFFKQYHSIKPFLLNET--PPEKERLQSPEERDELNGLYECILCASCSTSCPSFWWNPDFVGPAGLLQAYRFIADSRDEGTAERLDNLEDPYRLFRCHTIMNCVDVCPKGLNPTKAIGKIKELMVRRA-------VMAAKDVVFGGEARARMVEGVNILANAVKVTLGPKGRNVVLERSFGAPTVTKDGVSVAKEIELKDKLQNMGAQMVKEVASKTSDNAGDGTTTATVLAQAIVREGMKYVAAGMNPMDLKRGIDKAVAALVTQLKAASKATTTSKEIAQVGTISANSDSEVGRIIAEAMDKVGKEGVITVEDGKSLESELDVVEGMQFDRGYLSPYFINNPEKQAALLDNPFVLLYDKKISNIRDLLPTLEAVAKAGRPLLIIAEEVDGEALATLVVNTIRGILKVVAVKAPGFGDRRKAMLEDIAILTGGKVIAEEVGLTLEKVTLADLGQAKRVEVGKENTTIIDGNGAAADIEARVKQIRVQIEEATSDYDREKLQERVAKLAGGVAVIKVGAATEVEMKEKKARVEDALHATRAAVEEGIVAGGGVALLRARQAAGTIKGDNPDQDAGIKLVLKAIEAPLREIVANAGGEPSVVINTVLAGNGNHGFNAANDTYGDMIEMGILDPTKVTRTALQNAASVASLMLTTECMVAESPKDEGAAMP-----GGMGGM-GMM
MSK-DMMLIDILRYHPETDDKPYTQSFELPYDENMSILDALQYIKDNIDATVSFRWSCKMAICGSCGLMVNNVPKLGCKVFLRDYPKTISLAPLTNFPIERDLVVVMDDFMEKLESVKPYLIPGDVCTAGGEYKQTPLQMEKYKQFSMCINCGLCYAACPQYGLDKHFIGPAALALLARYERDDRDAGSAQRMKIVNQEEGVWGCTFVGYCSVVCPKGVDPAAAIQLLKVESSKDYLIGLFNPDMSTKDVRFGNDARVKMLAGVDILANAVKVTLGPKGRNVVIDKAFGGPQITKDGVTVAKEIELEDKFENMGAQMVKEVASQTNDAAGDGTTTATVLAQAIIVEGLKAVAAGMNPMDLKRGIDKAVKAAVIELKAISTPCSDPKAITQVGTISANSDIEIGEIISEAMQKVGKEGVITVEEGQGLENELDVVEGMQFDRGYLSPYFTTNQEMGTVELEAPFILLVDKKIGNIRELLPTLEAVAKASRPLLILAEDVEGEALATLVINNMRGIVKVAAVKAPGFGDRRKAMLQDIAALTAGTVISEEIGLDLEKVQLSDLGQAKRIVISKDETTIIDGAGDQKTIQARVSQIKQLIEASSSDYDKEKLQERSAKLAGGVAVIKVGATTEVEMKEKKDRVDDALHATRAAVEEGVVAGGGVALVRVAERLKDLKGDNADQNVGISVALRAMESPLRQIVSNCGEEASVVTNKVQEGEGNYGYNAATGEYGDMLEMGILDPTKVTRSALQFAASVAGLMITTECMITDTPTPASAGMPE---MGGMGGMGGMM
M----TLEFSIYRYNPDVDDKPRMQDYSLPFEGDMMLLDALIALK-EKDPTLTFRRSCREGVCGSDGMNMNGKNGLACITPLSSLNQKMVIRPLPGLPVVRDLVVDMAQFYAQYEKIKPYLLNDK--PPAREHLQSPEERAKLDGLYECILCACCSTACPSFWWNPDFVGPAGLLAAYRFLIDSRDTQTQTRLEGLDDAFSVFRCHGIMNCVSVCPKGLNPTRAIGHIKSMLLERG-------AMAAKDLKFGNDARKKMLKGVNILANAVKVTLGPKGRNVVLDKSYGAPSITKDGVSVARDIELEDKFENMGAQMLKEVASKANDAAGDGTTTATVLAQSIVTEGLKAVAAGMNPMDLKRGIDKAVDAAVEELKKLSKPCKDSKEIAQVGTISANADEKVGTLISDAMKRVTNEGVITVEEASGLEDGLIVVEGMQFDRGYLSPYFINKQESSSIEFDNPYILLVDKKISNIRDMLSILEVVAKEGKPLLIIAEDVEGEALATLVVNTMRGIVKVAAVKAPGFGDRRKEMLQDIAVLTHGHVISEETGDSLEKATQENLGKAKRVVITKDATTIIDGAGEKSRIEARVQNIRKQIENATSDYDKEKLQERVAKLSGGVAVIKVGAPTEIAMKEKKARVEDALQATRAAVEEGVVPGGGVALIRVASKISSLKGDNEDQNVGIRVALRAMESPLRQIVVNAGEEASVIANKVKENKGNYGYNAQTEAYGDMIEMGILDPTKVTRSALQYAASIAGLMITTECMVTDLPKEEKASMGS-GGMGGMGGMNGMM
MVESRVREFRIYRFDPDEASNPRVDTYYVDLDDGPMVLDAIIWIKNKIDPTLTFRRSCREGICGSCAMNIDGLNTLACTKGMDEIEGTIKLYPLPHMPVVKDLVPDLSDFYAQHAAIEPWLQTVT--EPEKEWLQAPDDRRKLDGLYECILCACCSTSCPSYWWNSDFLGPAALLQAYRWVVDSRDESTAERVAYVDDAFRLYRCHTILNCSNACPKSLLPGTAIAELKNLAIAQT-------TMAAKDIRFSSDARDRILRGVEILANAVKVTLGPKGRNVVIEKSFGAPRITKDGVTVAKEIELADKFENLGAQLVREVASKQNDTAGDGTTTATVLAAAIAREGAKAVAAGLNPQDLKRGIDLAVEAVVADLKKNSKKVTSNDEIAQVGTISANGDSFIGQEIAKAVQKVGNEGVITVEEAKSLDSETVIVEGLQFDRGYLSPYFITNAERLVAELEDPYILIHEKKLSSLQPLLPVLEAVVQTGKPLLIIAEDVEGEALATLVVNKLRGGLKIAAVKAPGFGDRRKAQLEDIAILTGGQVVSEDLGIKLENVTLPLLGKAKRIRIDKENTTIIDGAGEKKDIEARVAQIKAQVEEVTSDYDREKLQERLAKLAGGVAVIRVGGATEVEVKEKKDRVDDALNATRAAVQEGISPGGGVALLRAIAALADVKVANSDQQTGIAIVRKAIQAPARQIVDNAGGDGAVVVGKLLESTYSFGYDAQTGEYGDLVKLGIIDPTKVVRTALQDAASIAGLIVTTEATITEQPKKDAG-LP-----PG-GGMGGMF
M------KFSIYRFNPDVDKKPYMQDYDVVLEDDQMLLDALLRIK-DLDDSLSLRKSCREGVCGSDSMNINGKNGLACITKLSELEEPVVLRPMPGLPVIRDLVVDMTQFFENYNSVKPYLVNND--PPETERLQSPEDRAKLDGLYECILCGACTTSCPSFWWNPDFVGPAGLMQAYRFMVDSRDQAIDERLENLEQPERLYRCHNIMNCVEVCPKKLNPNAAIAKIKDLKFEKA-------IMAAKDVRFGDEVRQKMTNGVNILANAVKVTLGPKGRNVVLERSYGAPTITKDGVSVAKEIELKDKFENMGAQMVKEVASKTSDIAGDGTTTATVLAQAIIREGMKSVAAGMNPMDLKRGIDKAVAAAIANLKEQSKPCTTSKEIAQVGSISANSDETIGKIIADAMDKVGKEGVITVEDGSGLESELDVVEGMQFDRGYLSPYFINNQERQIALLDNPFVLLHDKKISNIRDLLPTLEQVAKSGRPLLIIAEDVDGEALATLVVNNIRGILKTTAVKAPGFGDRRKAMLEDIAMLTGGTVIAEEVGLKLENVTLENLGQAKRIEVGKENTIIIDGAGNEGNIKARIAQIKTQIEEASSDYDREKLQERVAKLAGGVAVIKVGATTEIEMKEKKARVEDALHATRAAVEEGIVAGGGVALIRARAAIALVKGDNLDQDAGIKIVLRAVEEPLRQITQNAGVEPSVVVNNVAAGKGNYGYNAANETYGDMIEMGILDPTKVTRSALQNAASVAGLMLTTDCMVAELPKDDAPAMGG-GDMGGMGGMGGMM
MAEMQAMKVEVVRYNPETDTAPHSAFYDVPYDEQTSLLDALGYIKDNLAPDLSYRWSCRMAICGSCGMMVNKVPKLACKTFMRDYTRGMKVEALGNFPVERDLVVDMTHFIESLEAIKPYIIGNPRTPDQGPNTQTPAQMAKYHQFSGCINCGLCYAACPQFGLNPEFIGPAAITLAHRYNEDNRDRGKKERMAQLNGPNGVWTCTFVGYCSEVCPKHVDPAAAIQQGKVESSKDFLIATLKPRMAAKDVKFGNDARVKMLRGVNVLADAVKVTLGPKGRNVVLDKSFGAPAITKDGVSVAREIELEDKFENMGAQMVKEVASKANDAAGDGTTTATVLAQSIITEGLKAVAAGMNPMDLKRGIDKAVTAAVEELKALSVPCSDSKAIAQVGTISANSDETVGKLIAEAMDKVGKEGVITVEDGTGLQDELDVVEGMQFDRGYLSPYFINKPETGAVELESPFILLADKKISNIREMLPVLEAVAKAGKPLLIIAEDVEGEALATLVVNTMRGIVKVAAVKAPGFGDRRKAMLQDIATLTGGTVISEEIGMELEKATLEDMGQAKRVVINKDTTTIIDGVGEEAAIQGRVTQIRQQIEEATSDYDREKLQERVAKLAGGVAVIKVGAATEVEMKEKKARVEDALHATRAAVEEGVVAGGGVALIRVASKLGELRGQNEDQNVGIKVALRAMESPLRQIVLNCGEEPSVVANTVKAGDGNYGYNAATEEYGNMIDMGILDPTKVTRSALQYAASVAGLMITTECMVTDLPKGDAPDLGAAGGMGGMGGMGGMM
MAEMKTMKLEVVRYNPETDNEPHSVFYDVPWDEQTSLLDALGYIKDNLAPDLSYRWSCRMAICGSCGMMVNKIPKLACKTFLRDYTQGIKIEALANFPIERDLVVDMTHFIESLEAIKPYIIGNNRSPEQGPNTQTPAQMARYHQFSGCINCGLCYAACPQFGLNPEFIGPAALTLAHRYNLDSRDHGKKMRMPVINGENGVWPCTFVGFCSEVCPKHVDPAAAIQQTKVESAKDFLIATLKPRMAAKDVKFGNDARVKMLRGVNVLADAVKVTLGPKGRNVVLDKSFGAPTITKDGVSVAREIELEDKFENMGAQMVKEVASKANDAAGDGTTTATVLAQSIVNEGLKAVAAGMNPMDLKRGIDKAVAAAVEELKALSVPCSDSKAIAQVGTISANSDETVGKLIAEAMEKVGKEGVITVEEGTGLQDELDVVEGMQFDRGYLSPYFINKPETGAVELENPFILLADKKISNIRELLPVLEAVAKAGKPLLIIAEDVEGEALATLVVNTMRGIVKVAAVKAPGFGDRRKAMLQDIAVLTGGAVISEEIGMELEKATLEDMGQAKRVVINKDTTIIIDGVGDEAAIQGRVGQIRQQIEEATSDYDREKLQERVAKLAGGVAVIKVGAATEVEMKEKKARVEDALHATRAAVEEGVVAGGGVALVRVAAKIAGLTAANEDQNVGIKVALRAMESPLRQIVSNAGEEPSVVANNVKAGEGNYGYNAATEEYGNMIDMGILDPTKVTRSALQYASSVAGLMITTECMVTDLPKDDKADLGAAGGMGGMGGMGGMM
MAEMKNLKMEVMRYNPEQDAEPRFVTYEVPYDDATSLLDALLYVKDNLAPDLSFRWSCRMAICGSCGMMVDNVPKLACKTFLRDYPNGMRVEALANFPVERDLVVDMTHFIESLEAIKPYVIGNDRKPEEGTNKQTPAEMEKYHQFSGCINCGLCYAACPQFGLNPEFIGPAAITLAHRYNLDNRDHGKKERMPVLNTQNGVWSCTFVGYCSEVCPKHVDPAAAIQQGKVESAKDFMIAMLKPQMAAKDVKFGNDARVKMLRGVNVLADAVKVTLGPKGRNVVLDKSFGSPAITKDGVSVAREIELEDKFENMGAQMVKEVASKANDAAGDGTTTATVLAQAIVNEGLKAVAAGMNPMDLKRGIDKAVSAAVEELKALSVPCSDSKAIAQVGTISANADDTVGQLIAEAMEKVGKEGVITVEEGTGLQDELDVVEGMQFDRGYLSPYFINKPETGAVELESPFILLADKKISNIREMLPVLEAVAKAGKPLLIIAEDVEGEALATLVVNNMRGIVKVAAVKAPGFGDRRKAMLQDIATLTAGTVISEEIGMELEKATLEDLGQAKRVVINKDTTIIIDGVGEESAIQGRVAQIRQQIEEATSDYDREKLQERVAKLAGGVAVIKVGAATEVEMKEKKARVEDALHATRAAVEEGVVAGGGVALVRVAAKLVDLKGINEEQNVGIKVALRAMESPLRQIVANAGEEPSVVTNNVKAGEGNYGYNAATEQYGDMIEMGILDPTKVTRSALQYASSVAGLMITTECMVTDLPKEEKADLGAA-GMGGMGGMGGMM
M---EKIRFQVYRYNPDRDAAPYMQDYELEIQPDVKLLDAIVKLK-AQDDTLSFRRSCREGICGSDGMNINGKNGLACLTDIRSLQQPIVLRPLPGLPVIRDLIVDMTQFFKQYHSIKPYVVNDT--APQRERLQSQEERAELDGLYECILCACCSTSCPSFWWNPDFVGPSGLLNAYRFIADSRDTITNERLDDLNDPYRLFRCHTIMNCVDVCPKHLNPTRAIGKIKEIMLERA-------IMAAKDVQFGTEVRAKMVNGVNVLANAVRVTLGPKGRNVVLDRSFGGPHITKDGVSVAKEIELKDKFENMGAQMVKEVASKTNDVAGDGTTTATVLAQAIVAEGMKYVTAGMNPTDLKRGIDKAVTALVGELANIAKPCETYEQIAQVGSISANSDEQVGKIIADAMQEVGKEGVITVEDGKSLENELEVVKGMQFDRGYLSPYFVNDVEKQIAGLDNPFVLLFDKKISNIRDLLPVLEQVAKTSRPLLIIAEDVEGEALATLVVNSIRGILKTVAVKAPGFGDRRKAMLQDIAILTGATVIAEEVGLTLEQTTLEHLGQAKRIEISKENTTIIDGFGDKAAVEARVKEIRQQIEVATSDYDKEKLQERVAKLAGGVAVIKVGAATEVEMKEKKDRVDDALHATRAAVEEGVVAGGGVALLRARQAIKSVETLNADQEAGVKIVLKAIESPLRQIVVNAGGEASVVVNKVLEGEGNFGYNAGNDTYGDMIAMGVLDPAKVTRSALQHAASIAGLMLTTECMIADIPEDKPAAMPDMGGMGGMGGMGG-F
METQRMLSVRIDRGR--HAGAGDYASYLIPWRENQTILDVVTEIQRTLEPTLSYRFACRVGVCGSCAMTVNGRPRWTCRTHVRRVDGQIVIEPLRNMPRIKDLVVDMSGFFDKWKKAGNRFVGTARNDP-ANIAPQSRRRKLADAAIECINCGVCHAACDVVAWDRQYLGPAALNRAWSLFNDERHADPRAVLRQASAGSGCNACHSQGNCMTHCPVHLSPTGSIAGLKKNALMLFLQ-----GMAAKEVVFGGEARARMVEGVNILANAVKVTLGPKGRNVVIERSFGAPTVTKDGVSVAKEIELKDKLQNMGAQLVKEVASKTSDNAGDGTTTATVLAQAIVREGFKYVAAGINPMDLKRGIDKAVTALVAELKKASKPTTTSKEIAQVGSISANADETIGKLIADAMDKVGKEGVITVEDGKSLESELDVVEGMQFDRGYLSPYFINNPDKQAALLDNPFVLLFDKKISNIRDLLPTLEQVAKAGRPLLVIAEEVEGEALATLVVNTIRGILKVVAVKAPGFGDRRKAMLEDIAILTGGKVIAEEVGLTLEKVTLADLGQAKRIEVGKENTIIIDGAGAAGDIEARVKQVRVQIEEATSDYDREKLQERVAKLAGGVAVIKVGAATEVEMKEKKARVEDALHATRAAVEEGVVAGGGVAFLRARQAGGTIKGDNADQDAGIKLVLKAIEAPLREIVNNAGGEASVVVNAVLAGKGNYGFNAANDTYGDMLELGILDPTKVTRTALQNAASVASLLLTTEAMVAEAPKDDAPAMP--GMGGGMGGMGGMM
MI---KRTFKIYRYDPDKDAKPYMQTIELELAGERMLLDALLKLK-AVDPSLSFRRSCREGVCGSDAMNINGKNGLACLTNLRSLPDVIILKPLPGLPVVRDLIVDMTQFFKQYNSIRPFLVNEE--PPEKERLQSPEERDELNGLYECILCASCSTSCPSFWWNPDFVGPAGLLQAYRFIADSRDQATAERLDNLEDPYRLFRCHTIMNCVDVCPKGLNPTKAIGKIKELMVRRT-------VMAAKDVVFGGEARARMVEGVNILANAVKVTLGPKGRNVVLERSFGAPTVTKDGVSVAKEIELKDKLQNMGAQMVKEVASKTSDNAGDGTTTATVLAQAIVREGMKYVAAGMNPMDLKRGIDKAVTALVAQLKAASKATTTSKEIAQVGTISANSDADVGEIIAKAMDKVGKEGVITVEDGKSLDNELDIVEGMQFDRGYLSPYFINNPEKQSAILDNPFVLLYDKKISNIRDLLPTLEAVAKSGRPLLIIAEEVDGEALATLVVNTIRGILKVVAVKAPGFGDRRKAMLEDLAILTGGKVIAEEVGMSLEKVTLADLGQAKRVEVGKENTTVIDGNGSNDDIQARVKQIRVQIEEATSDYDREKLQERVAKLAGGVAVIKVGAATEVEMKEKKARVEDALHATRAAVEEGIVAGGGVALLRARQAAGAIKGDNADQDAGIKLILKAIEAPLREIVYNAGEESSVVVNTVLAGSGNHGYNAANGTYGDMIEMGILDPTKVTRTALQNAASVASLMLTTECMVAEAPKDESAGMP-----GGMGGM-GMM
---MKVLKMEVMRYNPERDSEPHFETFEVPYDEQTSLLDALGYIKDNLAPDLSYRWSCRMAICGSCGMMVNKVPKLACKTFLREYTAGMKVEALGNFPIERDLVVDMTHFIESLEAIKPYIIGNERKPQDGPNKQTPAQMAKYHQFSGCINCGLCYAACPQFGLNPEFIGPAAITLAHRYNLDNRDHGKKERMPQLNGKNGVWSCTFVGYCSEVCPKHVDPAAAIQQGKVESAKDFMIAMLKPQ---------------MLRGVNILADAVKVTLGPKGRNVVLDKSFGSPTITKDGVSVAREIELEDKFENMGAQMVKEVASKANDAAGDGTTTATVLAQSIITEGLKAVAAGMNPMDLKRGIDKAVIAAVEELKKLSVPCSDSKAIAQVGTISANSDSTVGELIAQAMEKVGKEGVITVEEGSGLQDELDVVEGMQFDRGYLSPYFINKPETGSIELESPFILLADKKISNIREMLPVLEAVAKAGKPLLIIAEDVEGEALATLVVNTMRGIVKVAAVKAPGFGDRRKAMLQDIATLTGGTVISEEIGLELEKTTLEDLGQAKRVVINKDTTIIIDGVGDEAAIQGRVTQIRQQIEDATSDYDKEKLQERVAKLAGGVAVIKVGAATEVEMKEKKARVEDALHATRAAVEEGVVAGGGVALIRAASAISGLKGDNEDQNVGIKVALRAMESPLRQIVVNAGEEASVIANNVKAGSGSYGYNAYSEEYGDMIAMGILDPTKVTRSALQYAASIAGLMITTECMITDLPRDDKGDMG-AGGMGGMGGMGGMM
MNK----TISISRYNPEQDSQPQLQTYQVVSEHSTSVLDALLQVQQQ-DPSLSLRWSCRMAICGSCGVMINGIPKLGCKTFVRDYPEQLVISPLAHFAVEKDLIVDMSPFLQHLSAVKPYLINAE---SLQPHKQTPAQLAKYQQFANCINCGLCYSACPQFGLNPEFIGPAAITLAQRYNLDSRDQGKAVRMPQLNSKNGVWACTFVGFCSEVCPKKVDPAAAVNQGKVASASDFIISMFTP-MAAKDVRFGDEARNKMLKGVNILANAVRVTLGPKGRNVILDKSFGSPIITKDGVSVAKEIELEDKFENMGAQMVKEVASKANDEAGDGTTTATVLAQTIINEGVKAVAAGMNPMDLKRGIDKAVIAAVEELKKLSQPCADTKAIAQVGTISANSDEEIGKIIADAMDKVGKEGVITVEEGQGLANELDVVEGMQFDRGYLSPYFINNQEAGQVELDSPFILTVDKKISNIRELLPVLEGVAKSGKPLLIIAEDLEGEALATLVVNNMRGIVKVSAVKAPGFGDRRKAMLQDIATLAGGTVISEEIGMELEKATLEDLGTAKRVVITKDNTTIIDGAGEQGAIDGRVKQIRQQIEEATSDYDKEKLQERLAKLAGGVAVIKVGATTEMEMKEKKARVEDALHATRAAVEEGVVPGGGVALVRVAAKLISLTGANEDQTHGIKIALRAMESPLRQIVANAGEEPSVVVNKVKEGTGNYGYNAATDVYGDMLEMGILDPTKVTRSALQFAASIGSLMITTEAMITEMPKDDSPGMPD---MGGMGGMGGMM
M----QVTLKIRRYNPETDDQPYYQDYLVEVDPNERLLDALMEVKRFQDGSLAFRKSCAHGVCGSDAMRINGRDGLACKTLIKDVKATVVLEPLRHFPVQRDLIVDQSEFFRKYREVKPFLIADA--PAAGEFRQSQEQRLRFDDATNCILCASCYSACPMFDEHPEFLGPAALVQAFRFLADSRDRGLDQRLPVLDQPGGVWRCQNHFQCTLACPRSILITKRINETKRMVQKRRDEQGEPTEMSAKMIKYDSEAREKILKGVDILANAVKVTLGPKGRNVVIERSFGSPLVTKDGVTVAKEIELEDKFVNMGAQMVKEVASKTSDVAGDGTTTATLLAQKIAHEGAKLVVAGHNPMGLKLGIEQAVAKAVEALRQMSQSTKDQKEIAQVGTISANNDPQIGNIIAEAMNKVGKEGVITVEEAKGMETTLEVVEGMQFDRGYLSPYFVTDPEKMTAEIADPYVLCHEKKISGMKDLLPVLEQVAKMGRPLLIIAEDVEGEALATLVVNKLRGTLNVAAVKAPGFGDRRKAILEDIATLTGGKVISEDLGQKLEKTSIYDLGTAKRVVLDKDHTTIVDGGGERTAIAARVKQVRGQIEETTSDYDREKLQERLAKLVGGVAVIKVGAATETEMKEKKARVEDALNATRAAVEEGIVPGGGVALLRCRNSLEQMVVEG-ELALGKWIILRALEEPLRQIAANAGHEGSVVVERVKEGEGAFGFNADTEVYEDLIAAGVIDPTKVVRFALQNAASVASLLLTTEAMVASIPEEKPM-MPGMGGMGGMGGMGGMY
MAEMQTLKMEVMRYNPEQDSAPHFETYEVPYNKQTSLLDALGYIKDNLAPDLSYRWSCRMAICGSCGMMVNNVPKLACKIFLRDYTDGLKVEALGNFPIERDLVVDMTHFIESLEAIKPYILGNDRKPEDGANNQTPAQMAKYHQFSGCINCGLCYAACPQFGLNPEFIGPAAITLAHRYNLDNRDHGKKARMPQLNSDNGVWSCTFVGYCSEVCPKHVDPAAAIQQGKVESAKDFMIAMLKPQMAAKDVIFGNDARVKMLRGVNVLADAVKVTLGPKGRNVVLDKSFGAPTITKDGVSVAREIELEDKFENMGAQMVKEVASKANDAAGDGTTTATVLAQSIVNEGLKAVAAGMNPMDLKRGIDKAVIAAVEELKKLSVPCSDSKAIAQVGTISANADDTVGKLIAEAMEKVGKEGVITVEEGTGLQDELDVVEGMQFDRGYLSPYFINKPETGSVELESPYILLADKKISNIRELLPVLEAVAKAGKPLLIIAEDVEGEALATLVVNTMRGIVKVAAVKAPGFGDRRKAMLQDIATLTAGTVISEEIGLELEKATLEDLGQAKRVVINKDTTTVIDGIGEEATIQGRVSQIRQQIEEATSDYDREKLQERVAKLAGGVAVIKVGAATEVEMKEKKARVEDALHATRAAVEEGVVAGGGVALVRVANAIRSLTGENEDQNVGIRVALRAMESPLRQIVANAGEEPSVVANNVKAGEGNYGYNAASEQYGNMIDMGILDPTKVTRSALQYASSVAGLMITTECMVTDLPKEDKADLGAA-GMGGMGGMGGMM
M---AEYTFRIFRYDPEKDETGRIQEYRFEPEPGWTVLDALNHIKWNIDGSLTYRRACRHGICGSCGMTINGKNGLACETQLKDLTTVITIEPLRGFPVIKDLVVDMEPFYDKLYAIKPYLITKT--PPDKERLQSPEDRKKLDGKYECILCGCCTSSCPTYWADKNFLGPNALLKAARFLFDSRDEGFEERVNAIDDKHGVWRCHTIFNCVEACPKELNPTQAIVDLRKLMLRGR-------LMAAKELIFSDEARAKIAKGLDKLADAVKVTLGPRGRNVVVEKKFGSPLITKDGVTVAKEIELEDKFENLGAQLVKEVASKTNDVAGDGTTTATVLAQAIFKEGLKSLAAGANAMSLKRGIDKAVNAVVDELKKMAREVQEKKEIAQVAAISANNDQEIGDLIADAMEKVGKDGVITVEEAKGLETTMEVVEGMQFDRGYLSPYFVTDPEKMECVLEEPYILIHEKKISNLRDMLPLLEEVARSGKPLLVIAEDVEGEALATLVVNKLRGTLMACAVKAPGFGERRKEMLKDIAILTGGQVVSEELGIKLENVRLQDLGRAKKVIVDKEHTTIVGGMGDPKQIEGRIKEIKVQIEKTTSEYDREKLQERLAKLVGGVAVIKVGAATETEMKEKKARVEDALNATKAAVEEGIVPGGGVALIRCQKALDGLKVENEDEQLGVNIVRKALESPLKQIADNAGVEGSIVVEEVRKSDPNYGFNAATLEYGDMYEFGIIDPVKVVRSALQNAASVAGLMLTTECAITEIPEKEKPAMP-------------EY
M----QVTISVYRYNPETDAKPYMKDYRLDVEGDMMVLDALLQLK-EQEPSLAFRRSCREGVCGSDGLNMNGKNGLACITPLSDLDNKVVIRPLPGLPVVRDLVVDMTQFYTQWEKVKPFLIAEK--PPARERLQSPEERSKLDGLYECILCACCSTSCPSFWWNPDFIGPAGLLAAYRWLIDSRDTATDERLSNLDDAFSVFRCHGIMNCVNVCPKGLNPTKAIGNIKSMLLKRA-------VMAAKDVKFGNDARVKMLKGVNILADAVKVTLGPKGRNVVLDKSFGAPNITKDGVSVAKEIELEDKFENMGAQMVKEVASKANDEAGDGTTTATVLAQSIVNEGLKAVAAGMNPMDLKRGIDKAVVKAVEELKALSVPCKDTKAIAQVGTISANSDEKVGTLIAEAMEKVGTDGVITVEEGQGLEDELDVVEGMQFDRGYLSPYFINKQETGTVELEDPFILLVDKKVSNIRELLPVLEGVAKQSKPLLIVAEDVEGEALATLVVNNMRGIVKVAGVKAPGFGDRRKAMLQDIAILTGGTVISEEVGLELEKATLEDLGRAKRVVISKDNTTIIDGVGEAETINARVAQIRQQIEESSSDYDREKLQERVAKLAGGVAVIKVGAATEVEMKEKKARVDDALHATRAAVEEGVVPGGGVALVRAAAKLSGLTGDNEDQNVGIKVALRAMEAPLRQIVTNAGEEASVVVSKVKASEGNHGYNAGNDTYGDMLEMGILDPTKVTRSALQFAASVAGLMITTEAMVTDLPKDDAASMPDMGGMGGMGGMGGMM
M------KFSIYRYNPDVDKKPYMQDYDIALEDDQMLLDALVRIK-QVDDTLSLRKSCREGVCGSDSMNINGKNGLACITKLADLEQPIVLRPMPGLPVIRDLVVDMTQFFDHYNSVKPYLENND--LPETERLQSPEDRAKLDGLYECILCGACTTSCPSFWWNPDFVGPAGLMQAYRFIADSRDQAEEERLENLEDPYRLYRCHNIMNCVDVCPKKLNPNAAIAKIKDLKIEKV-------LMAAKDVRFGDDVRQKMVNGVNVLANAVRVTLGPKGRNVVLERSFGAPTITKDGVSVAKEIELKDKFENMGAQMVKEVASKTNDIAGDGTTTATVLAQAIIREGMKSVAAGMNPMDLKRGIDKAVEAAVADLKAQSKPCTTSKEIAQVGSISANSDTSVGQIIADAMDKVGKEGVITVEDGSGLTNELDVVEGMQFDRGYLSPYFINNQERQIALMDNPFVLLHDKKISNIRDLLPALEQVAKAGRPLLIIAEDVDGEALATLVVNNIRGILKTVAVKAPGFGDRRKAMLEDIAILTGGTVIAEEVGLKLENVTLEMLGQAKRIEVGKENTIIIDGHGVEANIKARITQIKTQIEEASSDYDREKLQERVAKLAGGVAVIKVGATTEIEMKEKKARVEDALHATRAAVEEGIVAGGGVALIRARDAISKVKGDNLDQEAGIKIVLRAVEEPLRQITANAGVEPSVVVNNVAAGKGNYGYNAANETYGDMIEMGILDPTKVTRSALQNAGSVAGLMLTTDCMVAELPKDDAPAMP---DMGGMGGMGGMM
MAEMKNLKVEVVRYNPEVDNAPHSAFYEVPYDEQTSLLDALGYIKDNLAPDLSYRWSCRMAICGSCGMMVNKVPKLACKTFLRDYEKGMKIEALANFPIERDLVVDMTHFIESLEAIKPYIIGNPRTPDQGPNNQTPAQMAKYHQFSGCINCGLCYAACPQFGLNPEFIGPAAITLAHRYNLDNRDHGKKERMAQLNGKNGVWTCTFVGFCSEVCPKHVDPAAAIQQGKVESSKDFLIATLKPRMAAKDVKFGNDARVKMLRGVNVLADAVKVTLGPKGRNVVLDKSFGAPTITKDGVSVAREIELEDKFENMGAQMVKEVASKANDAAGDGTTTATVLAQSIITEGLKAVAAGMNPMDLKRGIDKAVLAAVEELKALSVPCSDSKAIAQVGTISANSDETVGTLIAQAMEKVGKEGVITVEEGTGLQDELDVVEGMQFDRGYLSPYFINKPETGSIELESPFILLADKKISNIREMLPVLEAVAKAGKPLLIIAEDVEGEALATLVVNTMRGIVKVAAVKAPGFGDRRKAMLQDIAILTGGTVISEEIGMELEKATLEDLGQAKRIVINKDTTTIIDGVGEEAAIQGRVTQIRQQIEEATSDYDREKLQERVAKLAGGVAVIKVGAATEVEMKEKKARVEDALHATRAAVEEGVVAGGGVALIRVASKLSELKGQNEDQNMGIKVALRAMEAPLRQIVLNCGEEPSVVANTVKAGDGNYGYNAATEEYGNMIEMGILDPTKVTRSALQYAASVAGLMITTECMVTDLPKSDAPDLGAAGGMGGMGGMGGMM
MVEAQMRTVKVYRFDPDKDENPRLDTYILDVAGS-MVLDLLIKIKDQLDPTLSFRRSCREGVCGSCAFNINGKNGLACITGLDELSGDITIHPLPHQPVVKDLVTDLSKFYEQHAEVQPYLQSNN--EPEKEHLQSQEDREQLDGLYECILCACCSTSCPSYWWNGNYLGPAALLQAHRWIKDSRDDKTAERLAALDDTFKLYRCHTIMNCVNVCPKNLNPAEAINEIKRMQIDRG--------MAAKEVRFEADARERMLRGVDILANAVKVTLGPKGRNVVIEKSFGAPRTTKDGVSVAKEIELEDKFENMGAQLIKEVASKTNDEAGDGTTTATVLAQAIVREGAKSVAAGMNPMDLKRGIDLAVTKVIEQIRSNATPVSGSAGIEQVGTISANGEKEIGEMIAKAMEKVGNEGVITVEESKTAETELDVVEGMQFDRGYLSPYFITNAEKMTTELEDPYILLHEKKLSNLQSMLPLLESAVQSGKPLLIIAEDVEGEALATLVVNKLRGGLKIAAVKAPGFGDRRKAMLEDIAVLTGGQVVSEDLGIKLENVTLDMLGTAKRVTITKDETTIVDGAGDKDDIEGRTAQLRKQIEDTSSDYDREKLQERLAKLAGGVAVIKVGGATEVEVKERKDRVDDALNATRAAVEEGIVPGGGTALLYAARALDGLEGVNDDQNAGIHIIRRAVQAPLRQIVENAGQEGSIVVGKLLEQDTKFGFNAQTEEYGNLLDMGIVDPAKVVRHALQDAASVAGLLITTEAMIAEAPKKDSGGMP------DMGGMGGMM
MT-HRKLSFRILRYNPQEGSTPRLQRYELEEADGMTLFIALNEIREQQDPSLQFDFVCRAGICGSCGMMINGRPGLACRTLTRNLPPEITLAPLPIFELIGDLSVNTGRWMRDLGRLETWVHMKALDLGHIEETMDPDLAEQIYLLDRCIECGCCVAACGTARMREDFVGAVGLSKIARFRLDPRDARTADYYELIGDDDGVFGCMSLLACHDVCPKNLPLKTQIAFLRRKIAAVG-------KMAAKDVLFGDSARARMLRGVNVLADAVKVTLGPKGRNVVLEKSFGAPTVTKDGVSVAKEIELKDKYENMGAQMVKEVASKTSDVAGDGTTTATVLAQAMLREGLKSVAAGMNPMDLKRGIDKAVIAAVEALKKISKPCSDHKEIAQVGTISANSDEQIGNIIAKAMEKVGKEGVITVEEGSGLENELDIVEGMQFDRGYLSPYFINKQDTMNVELENPSILITDKKISNIRDLLPLLEGVAKQGRPLLIVAEDVEGEALATLVVNNIRGILKVCAVKAPGFGDRRKAMLQDIAILTSATVVSEEVGMNLEGATVDVLGSAKRIVVDKENTTIIDGAGKKADIEARVKQVRAQIEEATSDYDKEKLQERVAKLAGGVALIKVGAATEMEMKEKKARVEDALHATRAAVEEGVVAGGGVALVRAIIAIKKLKGDNHDQDIGIQIALRAMEEPMRQIVENAGVEGSVVYHKVVESKNNFGYNAATGEYGDMMKMGILDPTKVERTALQNAASVAGLMITTEAMVAELPKDESPAG---GGMGGMGGMEGMM
M------KFRLYRYSPESGEKPHMQDVDLDIDPGKMLLDALLAIK-AQDETLSLRRSCREGVCGSDAMNVNGKNRLACITPLGELKEPIEVRPLPGLPVIRDLIVDMEPFYRQYRSIKPWLINDE--EPEVERLQSPEDRALLDGAYECILCACCTTACPSFWWNPDFVGPAGLLQAYRFIADSRDEATAARLDNLEDPYRLYRCRGIMSCVDACPKGLNPTEAIGRIKSLLVKRR-------VMAAKDVRFGDSARARMVAGVNILADAVKVTLGPKGRNVVLDRSYGAPTVTKDGVSVAKEIELKDKLENMGAQMVKEVASKTSDIAGDGTTTATVLAQSIVNEGMKFVAAGMNPMDLKRGIDKAVIAIVGELKKMSVPCTSSKEIAQVGAISANSDSSIGDIIAAAMDKVGKEGVITVEDSSGLENELDVVEGMQFDRGYLSPYFINNPDKQMALLEDPFILLYDKKISNIRDLLPVLEQVAKAGKPLMIVAEDVDGEALATLVVNNIRGILKTCAVKAPGFGDRRKAMLEDMAILTGGTVIAEEVGLSLEKATLQDLGRAKRIEIGKENTIVIDGAGNADMIKGRISQINKQIDEVSSDYDREKLQERKAKLAGGVAVIKVGAATEVEMKEKKARVEDALHATRAAVEEGIVPGGGVALLRAKAAAAAVKGDNHDQDAGVKIVLRAIEEPLRQIVKNCGEEPSVVVNKVLEGKGNYGYNAGTSEYGDMVAMGVLDPTKVTRTALQNAASIASLMLTTDCMVADLPDDKQNAMGG-GDMGGMGGMGGMM
MSEQKVIEIEVLRYHPEKDKEPHKQVFEVPFTDDMSVLQGVQYIKDYLDGSLSFRWSCRMAICGSCGMMINGEPSLSCQTFLRDYPARVRVEALSHFPIERDLVINMEGFIEKLESIQPYIIPKERTLAQGEYLQTPEQLNAYEQFSSCINCLLCYAACPQFGLNSSFIGPAATALLHRYNVDSRDGGKAERMELINSEEGVFNCTAVGYCSEVCPKHVDPANAVNQNKTNAAADYFLRFLAPKMAAKDVKFGDTARARMVEGVNILADAVKITLGPKGRNVVLERSYGAPTVTKDGVSVAKEIELKDKFANMGAQMLKEVASKTSDIAGDGTTTATVLAQSIVREGMKYVAAGMNPMDLKRGIDKAVIATVEELKKLSKPCSTSKEIAQVGSISANADADIGDIIAKAMDKVGKEGVITVEDGKSLNNELDVVEGMQFDRGYLSPYFINNNEKQNAILESPYILIFDKKISNIRDLLPILEQVAKSSRPLLIVAEDVDGEALATLVVNNIRGILKTCAVKAPGFGDRRKAMLEDIAILTGGQVIAEEVGLTLEKATLADLGQAKRIEIGKENTTIIDGAGVTASIEARVKQIRAQIETATSDYDKEKLQERVAKLAGGVALIKVGAATEVEMKEKKARVEDALHATRAAVEEGIVPGGGVALLRARVGLATLKGDNADQEAGIKIVLRAMEQPLREIVANAGDEPSVVVNAVLQGTGNFGYNAATSEYGDLVEMGVLDPTKVTRTALQNAASIAGLMLTTDCMVAELAEEKPAMGGGMGGMGGMGGMGGMM
MAEMKNLKVEIVRYNPEVDSAPHSAFYEVPYDEQTSLLDALGYIKDNLAPDLSYRWSCRMAICGSCGMMVNKVPKLACKTFLRDYTNGLKVEALGNFPIERDLVVDMTHFIESLEAIKPYIIGNPRTPDQGPNIQTPAQMAKYHQFSGCINCGLCYAACPQFGLNPEFIGPAAITLAHRYNEDNRDHGKKERMAQLNGQNGVWSCTFVGFCSEVCPKHVDPAAAIQQGKVESSKDFLIATLKPRMAAKDVKFGNDARVKMLRGVNVLADAVKVTLGPKGRNVVLDKSFGAPTITKDGVSVAREIELEDKFENMGAQMVKEVASKANDAAGDGTTTATVLAQSIIAEGLKAVAAGMNPMDLKRGIDKAVVAAVEELKALSVPCSDSKAIAQVGTISANSDETVGKLIAEAMDKVGKEGVITVEDGTGLEDELDVVEGMQFDRGYLSPYFINKPETGAVELESPFILLADKKISNIREMLPVLEAVAKAGKPLVIIAEDVEGEALATLVVNTMRGIVKVAAVKAPGFGDRRKAMLQDIATLTGGTVISEEIGMELEKATLEDLGQAKRVLINKDTTTIIDGVGEEAAIQGRVAQIRKQIEEATSDYDREKLQERVAKLAGGVAVIKVGAATEVEMKEKKARVDDALHATRAAVEEGVVAGGGVALVRVAAKIAGLTAQNEDQNVGIKVALRAMEAPLRQIVANAGEEPSVVANNVKAGEGNYGYNAATEEYGNMIDMGILDPTKVTRSALQYAASVAGLMITTECMVTDLPKGDAPDLGAAGGMGGMGGMGGMM
MAEMKNLKIEVVRYNPEADSAPHSAFYEVPWDEQTSLLDALGYIKDNLAADLSYRWSCRMAICGSCGMMVNGVPKLACKTFLRDYQKGMKVEALANFPIERDLVVDMTHFIESLEAIKPYIIGNPRTPDQGPNTQTPAQMAKYHQFSGCINCGLCYAACPQFGLNKEFIGPAAITLAHRYNEDSRDHGKKERMAQLNSQNGVWSCTFVGFCSEVCPKHVDPAAAIQQGKVESSKDFLIATLKPRMAAKDVKFGNDARVKMLRGVNVLADAVKVTLGPKGRNVVLDKSFGAPTITKDGVSVAREIELEDKFENMGAQMVKEVASKANDAAGDGTTTATVLAQSIITEGLKAVAAGMNPMDLKRGIDKAVAAAVEELKALSVPCSDSKAIAQVGTISANSDETVGKLIAEAMDKVGKEGVITVEDGTGLQDELDVVEGMQFDRGYLSPYFINKPETGAVELDSPFILLADKKISNIRELLPVLEAVAKAGKPLLIIAEDVEGEALATLVVNTMRGIVKVAAVKAPGFGDRRKAMLQDIATLTAGTVISEEIGMELEKATLEDLGQAKRVVINKDTTTIIDGVGEEVAIQGRVTQIRQQIEEATSDYDREKLQERVAKLAGGVAVIKVGAATEVEMKEKKARVEDALHATRAAVEEGVVAGGGVALIRVASKITELKGQNEDQNVGIKVALRAMEAPLRQIVLNCGEEPSVVANTVKSGDGNYGYNAATEEYGNMIDMGILDPTKVTRSALQYAASVAGLMITTECMVTDLPKADAPDLGGAGGMGGMGGMGGMM
M-----LKVEIYRYNPESDKAPHMQTYEVDTQGDLMVLDVLELIK-AQDPSLAYRRSCREGVCGSDGMNINGKNGLACIKPLSECNNKLVLRPLPGLPVIRDLVIDMTQFYDQYKKVQPYLQNST--APAIERLQTPEDREKLDGLYECILCACCSTSCPSFWWNPDFIGPAGLLQAYRFLADSRDNATEERLAKLDDPFSVFRCHGIQNCVAVCPKGLNPTRAIGHIRNMLLQRA-------VMSAKAILFSKDARERMLTGVNILADAVKATLGPKGRNVILDKSYGAPRVTKDGVSVAKEITLADKFENMGAQMVKEVASKTADIAGDGTTTATVLAQALVREGHKAIASGINPMDLKRGIDAAVAAAIEHLKPVSKPCNDTKSIRQVATVSANWNEDIGEILAQAMDKVGRDGVITVEEGKSLQNELDVVEGMQFDRGYLSPYFITNQDKMQVELDNPYLLLVDKKVSNIRELLPVLEAVAKAGRPLFLIAEDVEGEALATLVVNNLRGILKVAAVKAPGFGDRRKEMLQDIATLTGATVIAEEVGLSLEKTELAQLGSAKRVVISKDNTTVVDGAGDKQAIEARVNQIKSEIDVTSSDYDREKLQERLAKLAGGVAVIKVGAATEVEMKEKKDLVDDALHATRAAVEEGIVPGGGVALVRAAEAVRGLKGANEDQQLGINIALRAMEEPFRQIVSNAGVEPSVVLEKVRQDQATYGYNAQTEAYGDMLEMGIIDPAKVTRTALTNAGSIAGLMLTTEVMVTDKPSDTKAA-P----------MPDFG
MAEMKTLKIEVVRYNPEVDTAPHSAFYEVPYDEQTSLLDALGYIKDNLAADLSYRWSCRMAICGSCGMMVNKVPKLACKTFLREYTKGIKVEALANFPIERDLVVDMTHFIESLEAIKPYIIGNSRTPDQGPNKQTPAQMAKYHQFSGCINCGLCYAACPQFGLNPEFIGPAAITLAHRYNEDSRDHGKKERMAQLNGQNGVWTCTFVGYCSEVCPKHVDPAAAIQQGKVESSKDFLIATLKPRMAAKDVKFGNDARVKMLRGVNVLADAVKVTLGPKGRNVVLDKSFGAPTITKDGVSVAREIELEDKFENMGAQMVKEVASKANDAAGDGTTTATVLAQAIIAEGLKAVAAGMNPMDLKRGIDKAVVAAVEELKSLSVPCSDSKAIAQVGTISANSDETVGKLIAEAMDKVGKEGVITVEDGTGLEDELDVVEGMQFDRGYLSPYFINKPETGAVELESPFILLADKKVSNIREMLPVLEAVAKAGKPLVIIAEDVEGEALATLVVNTMRGIVKVAAVKAPGFGDRRKAMLQDIATLTGGTVISEEIGMELEKATLEDLGQAKRVVINKDTTTIIDGVGEEGAIQGRVTQIRKQIEEATSDYDREKLQERVAKLAGGVAVIKVGAATEVEMKEKKARVDDALHATRAAVEEGVVAGGGVALVRVAAKLAGLTAQNEDQNVGIKVALRAMEAPLRQIVANAGEEPSVVTNNVKAGEGNYGYNAATEEYGNMIDFGILDPTKVTRSALQYAASVAGLMITTECMITDLPKSDAADLGAAGGMGGMGGMGGMM
MAEMKTLKMEVMRYNPEQDSEPYFETFDVPYNTQTSLLDALGYIKDNLAPDLSYRWSCRMAICGSCGMMVNKVPKLACKTFLREYTNGLKVEALGNFPIERDLVVDMTHFIESLEAIKPYIIGNDRKPADGPNNQTPAQMAKYHQFSGCINCGLCYAACPQFGLNPEFIGPAAITLAHRYNLDNRDHGKKERMAQLNGNNGVWSCTFVGYCSEVCPKHVDPAAAIQQGKVESAKDFMIAMLKPQMAAKDVKFGNDARVKMLRGVNVLADAVKVTLGPKGRNVVLDKSFGAPTITKDGVSVAREIELEDKFENMGAQMVKEVASKANDAAGDGTTTATVLAQSIITEGLKAVAAGMNPMDLKRGIDKAVIAAVEELKKQSVPCSDFKAIAQVGTISANSDETVGKLIAEAMEKVGKEGVITVEEGTGLQDELDVVEGMQFDRGYLSPYFINKPETGSIELESPFILLADKKISNIREMLPVLEAVAKAGKPLLIIAEDVEGEALATLVVNTMRGIVKVAAVKAPGFGDRRKAMLQDIATLTAGTVISEEIGLELEKATLEDLGQAKRVVINKDTTIIIDGVGDEVAIQGRVTQIRQQIEDATSDYDKEKLQERVAKLAGGVAVIKVGAATEVEMKEKKARVEDALHATRAAVEEGVVAGGGVALIRAAASISGLKGDNEDQNVGIKVALRAMESPLRQIVINAGEEASVIANTVKAGEGSYGYNAYTEEYGDMIAMGILDPTKVTRSALQYAASIAGLMITTECMVTDLPKGDAPDLG-AGGMGGMGGMGGMM
MVQKKKKTFKIYRWDPEKDENPREDRYEIDLEKGPMVLDALIHIKNDVDSTLTFRRSCREGICGSCAMNIDGKNTLACLKPISEISGDAKISPLPHMPVVKDLVPDQTHIVAQYQSIEPWMKTES--APTRERLQSAEDADLLNGTAACILCFCCSTSCPSYWWNGDFMGPAILMQSYRWVIDSRDEATGERLDQLEDPFRLYRCHTIMNCTNACPKGLNPAKAIAELKKLMVARQ-------AMAAKDVKFRGEARDKMLRGVNILADAVKVTLGPKGRLVVLEKSFGAPQVTKDGVTVAKSIELKDRHENIGAQLVREVASKQNDVAGDGTTTATVLAQSIIREGVKAVAAGMNPMDLKRGIDKAVLAVVEDLKSRAKPVKDNSDIEKVGLISSNGDKEIAEYIAKAMDKVGNEGVITVEEAKSLETELDIVEGMQFDRGYLSPYFITNADKMVCELENPYILLHEKKLSNLQSMLPILEAVVQSGRPLLIVAEDVEGEALATLVVNKLRGGLKIAAVKAPGFGDRRKAMLEDMAVLTKGEVISEDLGIKLETVTLPMLGQAKKVRITKDDTTIIDGAGEKADIDARCAQLRAQIGETTSDYDREKLQERLAKLAGGIAVIRVGGASEVEVKERKDRVDDAMHATRAAVEEGIIAGGGAALLYATKALANLKGDNRDQDVGIDIVRRAIQSPVRQIVENAGVEGSVVVGHMLEKGANWGYNAQTNEYVDLISAGIIDPAKVVRAALQDAASVAGLLITTEAMVTDAPEDKKAHGA--D-MGGMGGMGGMF
M------KFRIYRYNPETDHRPAMREYELELESDKMLLDALMLLR-EQDDSLGFRKSCREGVCGSDAININGRNGLACITPLSSLKQPIELRPLPGLPVIRDLIVDMTQFFKQYHSIKPYLINND--PPETERLQSPAARAELDGLYECILCACCSTSCPSFWWNPDFVGPAGLLQAYRFIADTRDQETAERLDYLEDPYRLFRCHTIMSCVEVCPKGLNPTEAIGKIKDLMIKRM-------VMAAKDVKFHDAARAKMVVGVNILADAVKVTLGPKGRNVVIDRSYGSPTITKDGVSVAKEIELKDKFENMGAQMVKEVASKTSDVAGDGTTTATVLAQSIVQEGMKFVAAGMNPMDLKRGIDKAVIATVAELKKISKPCSTTKEIAQVGSISANSDADIGDIIAAAMEKVGKEGVITVEDGKSLQNELEVVEGMQFDRGYLSPYFINNQDKQIAAMDNPFILLHDKKISNIRDLLPVLEQIAKSGRPLLIIAEDVEGEALATLVVNNIRGILKTVAVKAPGFGDRRKAMLEDIAILTGGTVIAEEVGMTLEKATLAELGQAKRIEVGKDNTIIIDGAGAESKIKERITNINKQLEETTSDYDKEKLNERKAKLAGGVAVIKVGAATEVEMKEKRDRVDDALHATRAAVEEGIVPGGGVALLRAKAAVAGLKGDNHDQDAGITIVLRAMEAPLRAIVANAGDEPSVVVNQVLSGAGSYGYNAASGVYGDMLEMGVVDPTKVTRTALQNAASIAGLMLTTACMVAELPEDKPAGGMG-GDMGGMGGMGGMM
MT--RVVQFRIYRYDPDKDQKPYMQDISVELEPDKKLLQALVRLK-AKDDSLSFRRSCREGVCGSDAMNINGKNGLACLTDIDSLTQPIVLRPLPGLPVIRDLIVDMTQFFKQYHSITPYLINDD--PPERERLQTPEEREELNGVYECILCACCSTSCPSFWWNPDFVGPAGLLNAYRFIADTRDTATSQRLDDLNDPYRLFRCHTIMNCVDVCPKHLNPTKAIGKIKELMVSRA-------VMAAKEVKFGDIARERMVAGLNVLANAVKVTLGPKGRNVVLERSFGAPTVTKDGVSVAKEIELKDKFENMGAQMVKEVASKTSDVAGDGTTTATVLAQAIVREGMKYVAAGMNPMDLKRGIDKAVSAIVDELKKISKPCTTSKEIAQVGAISANSDQSIGDIIAQAMDKVGKEGVITVEDGKSLENELEVVEGMQFDRGYLSPYFINNAEKQIAVLDNPYILLHDKKISSIRELLPVLEQVAKAGRPLLIIAEDVEGEALATLVVNNLRGILKTCAVKAPGFGDRRKAMLQDIAILTGGTVISEELGLQLEKATLADLGQAKRVEVGKEYTTIIDGAGDPAKIQARIKEIRVQIEEATSDYDREKLQERVAKLAGGVAVIKVGAATEVEMKEKKARVEDALHATRAAVEEGIVPGGGVALLRAREAVKGLKGANHDQDAGIKIVMRAVEQPLREIVANAGEEASVVVAKVLEGKGNFGYNAATGEYGDMIEMGVLDPTKVTRTALQNAASVAGLMLTTEAMVAEVPEDKPAA-------NPMAGMGGMM
M----KQVFSIYRYNPDVDNAPYMKDYELEIEGDMMVLDALILLK-EQDSTLSFRRSCREGVCGSDGLNMNGKNGLACITPLSAVASKIVLRPLPGLPVVRDLVIDMTQFYNQYEKIKPYLINDK--QPAREHLQTIEEREKLDGLYECILCACCSTSCPSFWWNPDFVGPAGLLHAYRFLIDSRDTATDERLDDLQDAYSVFRCHGIMNCVDVCPKGLNPTKAIGHIKSMLLSRA-------VMAAKDVLFGNDARAKMLSGVNILADAVKVTLGPKGRNVVLDKSFGGPTITKDGVSVAKEIELEDKFENMGAQMVKEVASKANDEAGDGTTTATVLAQSIVTEGLKSIAAGMNPMDLKRGIDKAVIAAVEELKGLSTACTDNKAIEQVGTISANSDKTVGEIIATAMDRVGAEGVITVEEGQALTDELDVVEGMQFDRGYLSPYFINSQENGTVELENPFILLVDKKISNIRELLQTLEAVAKAGKPLLIIAEDVEGEALATLVVNNMRGIVKVAAVKAPGFGDRRKAMLQDIATLTAGTVISEEIGMELEKATLEDLGQAKRVVISKDNTTIIDGIGEEADIQARVSQIRGQIEETSSDYDKEKLQERLAKLAGGVAVIKVGAATEVEMKEKKARVEDALHATRAAVEEGVVAGGGVALVRVAEKIKALQGDNEDQNHGINVALRAMESPLRQIVTNCGDEASVVLNEVRNGEGNYGYNAGNGTYGDMLEMGILDPAKVTRSALQFAASVAGLMLTTEAMITDAPVKDSPAMPDMGGMGGMGGMPGMM
MAEMQTLKIEVVRYNPEVDAAPHSAFYEVPYDEQTSLLDALGYIKDNLAPDLSYRWSCRMAICGSCGMMVNKVPKLACKTFLREYTKGIKVEALGNFPIERDLVVDMTHFIESLEAIKPYIIGNPRTPDQGPNTQTPAQMAKYHQFSGCINCGLCYAACPQFGLNPEFIGPAAITLAHRYNEDSRDHGKKERMAQLNSQNGVWSCTFVGYCSEVCPKHVDPAAAIQQGKVESSKDFLIATLKPRMAAKDVKFGNDARVKMLRGVNVLADAVKVTLGPKGRNVVLDKSFGAPAITKDGVSVAREIELEDKFENMGAQMVKEVASKANDAAGDGTTTATVLAQAIITEGLKAVAAGMNPMDLKRGIDKAVIAAVEELKTLSVPCSDSKAIAQVGTISANSDETVGKLIAEAMDKVGKEGVITVEDGTGLEDELDVVEGMQFDRGYLSPYFINKPETGAVELESPFILLADKKISNIREMLPVLEAVAKAGKPLLIIAEDVEGEALATLVVNTMRGIVKVAAVKAPGFGDRRKAMLQDIATLTGGTVISEEIGMELEKATLEDMGQAKRVIINKDTTTIIDGVGEEAAIQGRVGQIRKQIEEATSDYDREKLQERVAKLAGGVAVIKVGAATEVEMKEKKARVDDALHATRAAVEEGVVAGGGVALIRVASKLSELRGQNEDQNVGIKVALRAMEAPLRQIVLNCGEEPSVVANTVKAGDGNYGYNAATEEYGNMIDMGILDPTKVTRSALQYAASVAGLMITTECMITDVPKGDGPDLG-AGGMGGMGGMGGMM
MADKHPLTVQIQRYDPEKDRAPHWESYQVPWDEQTSLLDALGYIKDHLAADLTFRWSCRMAICGSCGMMVNDVPRLACKTFLRDFQHGLRVRALANFPIERDLVVDMSAFMESLLAIQPWIIGNNRTPEQGANVQTPAQMAKYHQFAGCINCGLCYAACPQFGLNPEFIGPAAITLAHRYNVDSRDKGQHQRMAQLNGENGVWRCTFVGYCSEVCPKHVDPAAAIQQGKVASSKDYLIATLTPDMAAKDVKFGNDARVKMLRGVNVLADAVKVTLGPKGRNVVLDKSFGAPVITKDGVSVAREIELEDKFENMGAQMVKEVASKANDAAGDGTTTATVLAQSIVNEGLKAVAAGMNPMDLKRGIDKAVIAAVEELKKLSVPCSDSKAIAQVGTISANSDETVGTLIAEAMAKVGKEGVITVEEGSGLQDELDVVEGMQFDRGYLSPYFVNKPETGAVELESPFILLADKKISNIREMLPVLEAVAKAGKPLLIIAEDVEGEALATLVVNTMRGIVKVAAVKAPGFGDRRKAMLQDIAILTASTVISEEIGLELEKATLEDMGQAKRVVITKDTTTIIDGVGDKALIDSRVMQINRQLDEATSDYDREKLQERVAKLAGGVAVIKVGAATEVEMKEKKARVEDALHATRAAVEEGVVAGGGVALIRVANSIAELRGDNEDQNVGIKVARRAMEAPLRQIVANAGEEPSVIANKVKAGEGNTGYNAATEEYGNMIDMGILDPTKVTRSALQYAASIAGLMITTECMVTDLPKEDKPDL---GGMGGMGGMGGMM
MADMKTLKIEIVRYNPETDNEPHSAIYEVPYDEQTSLLDALGYIKDNLAPDLTYRWSCRMAICGSCGMMVNRVPKLACKTFLREYTQGMKVEALANFPIERDLVVDMTHFIESLEAIKPYIIGNSRTPDQGPNNQTPAQMAKYHQFSGCINCGLCYSACPQFGLNPEFIGPAAITLAHRYNLDNRDHGKKERMAQLNGKNGVWSCTFVGYCSEVCPKHVDPAAAIQQGKVESSKDFLIATLKPRMAAKDVKFGNDARVKMLRGVNVLADAVKVTLGPKGRNVVLDKSFGAPTITKDGVSVAREIELEDKFENMGAQMVKEVASKANDAAGDGTTTATVLAQSIITEGLKAVAAGMNPMDLKRGIDKAVIAAVEELKALSVPCSDSKAIAQVGTISANSDETVGQLIAEAMEKVGKEGVITVEEGTGLQDELDVVEGMQFDRGYLSPYFINKPETGSIELDSPFILLADKKISNIREMLPVLEAVAKAGKPLLIIAEDVEGEALATLVVNTMRGIVKVAAVKAPGFGDRRKAMLQDIAILTGGTVISEEIGMELEKTTLEDLGTAKRIVINKDTTTIIDGNGEEPAIAGRVSQIRQQIEEATSDYDREKLQERVAKLAGGVAVIKVGAATEVEMKEKKARVEDALHATRAAVEEGVVAGGGVALIRVASKLSELRGQNEDQNVGIKVALRAMEAPLRQIVLNCGEEPSVVANTVKAGDGNYGYNAATEEYGNMIDMGILDPTKVTRSALQYAASVAGLMITTECMITDMPKSDGPDLGGA-GMGGMGGMGGMM
M----KQKFSIYRYNPDVDNAPYMKEYELDLEGDMMVLDALILLK-EQDSTLSFRRSCREGVCGSDGLNMNGKNGLACITPLSAVANTIVLRPLPGLPVVRDLIIDMTQFYNQYEKIRPYLINDK--QPAREHLQSIEDREKLDGLYECILCACCSTSCPSFWWNPDFIGPAGLLHAYRFLIDSRDTATEERLDDLQDAYSVFRCHGIMNCVDVCPKGLNPTKAIGHIKSMLLARS-------VMAAKDVLFGNDARVKMLNGVNILADAVKVTLGPKGRNVVLDKSFGGPAITKDGVSVAKEIELEDKFENMGAQMVKEVASKANDEAGDGTTTATVLAQAIVNEGLKSIAAGMNPMDLKRGIDKAVLAAVEELKGLSQECADTKAIEQVGTISANSDTSVGEIIATAMDKVGTEGVITVEEGQALTDELDVVEGMQFDRGYLSPYFINNQESGSVELENPFILLVDKKVSNIRELLTTLEGVAKAGKPLLIIAEDVEGEALATLVVNNMRGIVKVAAVKAPGFGDRRKAMLQDIAILTAGTVISEEIGMELEKATLEDLGQAKRVVISKDNTTIIDGIGEEADIQNRVAQIRGQIEESSSDYDKEKLQERLAKLAGGVAVIKIGAATEIEMKEKKARVEDALHATRAAVEEGVVAGGGVALVRAADKIKSLEGSNEDQTHGINVAIRAMEAPLRQIVNNCGDEASVVLNEVRSGEGNFGYNAGNSTYGDMLEMGILDPTKVTRSALQFAASVAGLMLTTEAMVTDAPVKDAPAMPDMGGMGGMGGMGGMM
MAEMKNLKIEVMRYNPEQDAEPHFETYSVPYDEQTSLLDALGYIKDNLAPDLSYRWSCRMAICGSCGMMVNRVPKLACKTFLREYTEGMRVEALGNFPIERDLVVDMTHFIESLEAIKPYIIGNNRKPEDGPNVQTPAQMAKYHQFSGCINCGLCYAACPQFGLNPEFIGPAAITLAHRYNLDNRDHGKKQRMPQLNGQNGVWSCTFVGYCSEVCPKHVDPAAAIQQGKVDSAKDFMIAMLKPQMAAKDVKFGNDARVKMLRGVNVLADAVKVTLGPKGRNVVLDKSFGAPAITKDGVSVAREIELEDKFENMGAQMVKEVASKANDAAGDGTTTATVLAQSIITEGLKAVAAGMNPMDLKRGIDKAVIAAVEELKKLSVPCSDSKAIAQVGTISANSDETVGKLIAEAMEKVGKEGVITVEEGTGLQDELDVVEGMQFDRGYLSPYFINKPETGSVELESPFILLADKKISNIREMLPVLEAVAKAGKPLLIIAEDVEGEALATLVVNTMRGIVKVAAVKAPGFGDRRKAMLQDIATLTAGTVISEEIGLELEKATLEDLGQAKRVVINKDTTIIIDGVGDEKTIQGRVVQIRQQIEEATSDYDREKLQERVAKLAGGVAVIKVGAATEVEMKEKKARVEDALHATRAAVEEGVVAGGGVALIRVAGKIANLKGDNEDQSVGIKVALRAMESPLRQIVINAGEEASVIANNVKAGESNYGYNAYTEEYGDMIAMGILDPTKVTRSALQYAASVAGLMITTECMITDLPKEDKADMGAA-GMGGMGGMGGMM
MAEMKMLKMSVMRYNPETDNEPHAVTYQVPYDEQTSLLDALGYIKDNLAPDLSYRWSCRMAICGSCGMMVNKVPKLACKTFLREYPQGMDIEALGNFPIERDLVVDMTHFIESLEAIKPYIIGNDRKPSEGPNNQTPGQMAKYHQFSGCINCGLCYAACPQFGLNPEFLGPGVLTLAQRYNTDSRDHGKKERMKQINGDNGVWTCTFVGYCSEVCPKHVDPAAAIQQGKAASAEDYIIARLKPQMAAKDVKFGNDARVKMLRGVNVLADAVKVTLGPKGRNVVLDKSFGAPVITKDGVSVAREIELDDKFENMGAQMVKEVASKANDAAGDGTTTATVLAQSIITEGLKAVAAGMNPMDLKRGIDKAVVAAVEELKKLSAPCSDTTAIAQVGTISANSDETVGKLIAEAMDKVGKEGVITVEEGTGLEDELDVVEGMQFDRGYLSPYFINKPETGSVELENPYILLVDKKISNIRELLPVLEGVAKASKPLMIIAEDVEGEALATLVVNTMRGIVKVAAVKAPGFGDRRKAMLQDIATLTNGTVISEEIGMELEKATLEDLGQAKRIVINKDTTTIIDGVGDEETIAARVGQIRQQIEDSTSDYDREKLQERVAKLAGGVAVIKVGAATEVEMKEKRARVDDALHATRAAVEEGVVAGGGTALVRVAAALTALTGDNEDQNVGIRVALRAMEAPMRQIVENAGEEPSVVVNTVKGGKGNYGYNAATEEYGDMIAMGILDPTKVTRSALQFAGSIAGLMITTEAMITELPKDDKMDLGAAGGMGGMGGMGGMM
MSDIRQREIEILRYNPETDRLPRHEFFTVPWDEQTSLLDALGFIKDNLAFDLSYRWSCRMAICGSCGMMVNGVPKLACKTFLRDYPHGIKVEPLANFPIERDLVVDMTHFIESLEAIKPWIIGNTRSASEGPGLQTPGQMAKYHQFSGCINCGLCYAACPQFGLNPEFIGPAAITLAHRYNLDSRDRGKAERMPQLNGANGVWSCTFVGFCSQVCPKHVDPAAAIQQGKIESSKDFLIAMLKPHMAAKDVKFGNDARVKMLRGVNVLADAVKVTLGPKGRNVVLDKSFGAPTITKDGVSVAREIELEDKFENMGAQMVKEVASKANDAAGDGTTTATVLAQSIITEGLKAVAAGMNPMDLKRGIDQAVIAAVDELKKLSVPCSDSKAIAQVGTISANSDATVGELIAQAMEKVGKEGVITVEEGTGLQDELDVVEGMQFDRGYLSPYFINKPETGAVELESPFILLADKKISNIREMLPVLEAVAKAGKPLLIIAEDVEGEALATLVVNTMRGIVKVAAVKAPGFGDRRKAMLQDIAVLTGGTVISEEIGMELEKAGLEDMGQAKRVVINKDTTIIIDGTGEEATINGRVTQIRQQIEEATSDYDREKLQERVAKLAGGVAVLKVGAATEVEMKEKKARVEDALHATRAAVEEGVVAGGGVALVRVASKLAELRGQNEDQNVGIKVALRAMESPLRQIVSNAGEEPSVVTNNVKAGEGNYGYNAQTEEYGDMIDFGILDPTKVTRSALQYAASVAGLMITTECMVTDLPKGDAPDLGAGGGMGGMGGMGGMM
MVQKNIRKVNVYRWDPSNGENPRVDTYEVDMDNPSKVLDILNKIKNEIDPSLAYRRSCAHGVCGSCAMNMDGKNGLACTKPHSEIEGDINIYPLPHLKVKKDLIGDLSGLYKQYESIEPWLKTNT--VETTEILQTKEDRVKLDGAYECIMCACCSTSCPSYWWNGDYLGPAVLLQAYRWIVDSRDDEKKERLKKVADELKLYRCHTIMNCTNACPKGLNPAKAIAELKKMLAT---------SM-AKVVKFDSEARAAMIRGVDILANTVKVTLGPKGRNVVIDKSYGAPRITKDGVSVAKEIDLEDKFENMGAQMVKEVASKTNEEAGDGTTTATILAQAIVKEGVKYVTAGMNPMDVKRGIDAAVEHVKASLIASAKKVKDTDEIAQVGTISANGDKEIGNMIAKAMQKVGNEGVITVEEAKGVETELDVVEGMQFDRGYLSPYFITNADKMTTELENPFILLHEKKLTNLQPMVPLLEAVVQAGRPLMIISEDVEGEALATLVVNKLRGGLKVVAVKAPGFGDRRKSMLDDIAILTGGQVISEDIGVKLENVKLTDLGSCKRVKVDKDNSTIISGNGKKSEIEARCAQIKQQVGETTSDYDREKLQERLAKLAGGVAVIKVGGATEVEVKERKDRVEDALNATRAAAEEGIVVGGGCALLYASQSLDTLKVKGDDQKAGVALVAKALQAPIRQITLNAGVDGSVVVGKLLEQNKNMGYDAQNEEYVDMFAKGIIDPVKVVRTALQDAASIAGLLVTTEAMIADKPDDKDSGMP--GGMGGMGGMGGMM
MVEVNTREFKVYRWSPDDEENPTIDTYVLDLDKGPMVLDALLYIKDHVDETLTFRRSCREGICGSCAMNIDGENTLACLKPIDSIKDEVKISPLPHMPVVKDLVSNLNGAYAQLNAIQPWLKSDT--PPDEERRQSIEEREKLDGMWECILCFCCTTSCPSYWWNGDYLGPATLLAANRWIVDSRDDHTAERLDALQDPMSLYACRTIMNCTQTCPKGLNPAKAIANIKKMQIDRG--------MAAKDVKFGADARQRMLRGVDILADAVKVTLGPKGRNVVLDKSFGAPRITKDGVSVAKEIELADKFENMGAQMVREVASKTNDTAGDGTTTATVLAQAIIREGAKAVAAGMNPMDLKRGIDKAVLSVVEELKANTKKITTPAETAQVGTISANGEEEIGKMIADAMQKVGTEGVITVEEAKGLQTELDVVEGMQFDRGYISPYFVTNAEKMTADLDNPYILIHEKKLSSLQPMLPLLESVVQSGRPLLILAEDVDGEALATLVVNKLRGGLKIAAVKAPGFGDRRKAMLEDIAILTGGQVISEDIGIKLETVTLDMLGRAKKVHISKENTTIVEGSGNTDDIKGRCGQIRGQIEETTSDYDREKLQERLAKLAGGVAVIRVGGSTEVEVKERKDRVDDALHATRAAVEEGIVPGGGTALARASVALKDLQFANDDQRVGAEIIRKALQAPLRQIAFNAGEDGAVIAGKVLELNYVQGFDAQNAEYKDLVAAGIIDPTKVVRTALQDAASVAGLLITTEAMVAERPEKKAA-----GGPGGMGGMGDMF
M-----LQVSIYRYNPETDKAPHMQEFQVDTGDDLMVLDVLEMIKGEHDSSVTYRRSCREGVCGSDGLNINGKNGLACITPLSEADNKLIIRPLPGLPVIRDLIVDMSLFYAQYEKIQPYLQNNT--APAIERLQTPEDREKLDGLYECILCACCSTSCPSFWWNPDFVGPAGLLQAYRFLADSRDTATEERLSNLDDPFSVFRCHGIQNCVNVCPKGLNPTKAIGHIRNMLLNRA-------TMAAKDVHFGDKARQQMLVGVNVLADAVKATLGPKGRNVILEKSFGAPTVTKDGVSVAKEIELADRFENMGAQMVKEVASQASDAAGDGTTTATVLAQSIVNEGLKSVAAGMNPMDLKRGIDKAVTAAVAAVQAMATPCEDNKAIAQVGTISANSDVSVGEIIADAMEKVGKEGVITVEEGSGLENELDVVEGMQFDRGYLSPYFINNQESMQCELEDPFILLVDKKVSNIRELLPLLEQVAKASKPLVIVAEDIEGEALATLVVNNMRGIVKVSACKAPGFGDRRKAMLQDIAILTGGTVISEEVGMDLESTTLEHLGSAKRVTMDKDNTIIVDGAGDAAAISSRVNEIRVQIENTSSDYDREKMQERVAKLAGGVAVIKVGAATEIEMKEKKARVEDALHATRAAVEEGVVAGGGVALIRAISAIAELTGDNEDQNHGIAAALRAMEGPLRQIVENAGDEASVVLDKVRQGEGNFGYNAATGEYGDMLEMGILDPAKVTRTALQAAGSVAALMITTEVMIAEAPKDDAPAMPD---MGGMGGMGGMM
M---RTYHFKIYRYDPDKDAKPYMQDIFVECDPDKKLLDAMIKLK-AKDDSLSFRRSCREGVCGSDAMNINGKNGLACLTDLAIFPEPIVLRPLPGLPVVRDLIVDMTQFFKQYLSIKPYLVNDD--LPERERLQSPEDREELNGLYECILCACCTTACPSFWWNPDFVGPAGLLAAYRFIADTRDQATNERLDNLEDPYRLFRCHTIMNCVDVCPKGLNPTKAIGKIKEMMVQRA-------VMAAKEVLFGDSARQRMVRGVNILADAVKVTLGPKGRNVVLDRSYGSPTVTKDGVSVAKEIELKDKFENMGAQMVKEVASKTSDIAGDGTTTATVLAQSIVREGMKFVAAGMNPMDLKRGIDKAVIALIEELKKISKPCTTTNEIAQVGSISANSDADVGKIIADAMDKVGKEGVITVEDGKSLQNELEVVEGMQFDRGYLSPYFINNPDKQIAILDNPFVLLHDKKISNIRDLLPLLEQVAKAGRPLLIIAEDVDGEALATLVVNNIRGILKTVAVKAPGFGDRRKAMLEDIAVLTGGTVIAEEVGLTLEKATLAELGQAKKVEVAKENTTVIDGAGKEEAIKARVAQVRVQIEEATSDYDKEKLQERVAKLAGGVALIKVGAATEVEMKEKKARVEDALHATRAAVEEGIVAGGGVALLRARASV-SVKGDNHEQDAGIKIVLRAIEQPLREIAANAGDEPSVVINKVLEGKGNFGYNASTGEYGDMVKMGVLDPTKVTRTALQNAASIAGLMLTTDCMVSELVEDKPAGGGGMGGMGGMGGMGGMM
M----RLEFSIYRYNPDVDDAPRMQDYSLEADGDMMLLDVLMRLK-DKDPTLAFRRSCREGVCGSDGLNMNGKNGLACITPVSALKKKIVIRPLPGLPVIRDLVVDMSQFYAQYEKIKPFLLNNE--PPAREHLQSPTQREKLDGLYECILCACCSTSCPSFWWNPDFIGPAGLLAAYRFLIDSRDTETNQRLDNLNDAFSVFRCHSIMNCVNVCPKGLNPTRAIGHIKSMLLQRG-------AMAAKDVKFGNDARVKMLRGVNVLADAVKVTLGPKGRNVVLDKSFGAPAITKDGVSVAREIELEDKFENMGAQMVKEVASKANDAAGDGTTTATVLAQSIVNEGLKAVAAGMNPMDLKRGIDKAVAAAVEELKALSVPCSDSKAIAQVGTISANSDETVGTLIAQAMEKVGKEGVITVEEGTGLQDELDVVEGMQFDRGYLSPYFINKQETGAVELDSPFILLADKKISNIRELLPVLEAVAKASKPLLIVAEDVEGEALATLVVNTMRGIVKVAAVKAPGFGDRRKAMLQDIAVLTGGTVISEEIGMELEKAALEDLGQAKRVVINKDTTTIIDGVGDEGAISGRVTQIRQQIEEATSDYDKEKLQERVAKLAGGVAVLKVGAATEVEMKEKKARVEDALHATRAAVEEGVVAGGGVALVRVAAKLVGLTGQNEDQNVGIKVALRAMEAPLRQIVSNAGEEPSVIANNVKNGDGNYGYNAATEEYGNMIDFGILDPTKVTRSALQFAASVGGLMVTTECMVTDLPKDDKADLGAAGGMGGMGGMGGMM
MSEMKNLKIEVVRYNPETDTAPHSAFYEVPYDEATSLLDALGYIKDNLAPDLSYRWSCRMAICGSCGMMVNNVPKLACKTFLRDYTKGMKVEALGNFPIERDLVVDMTHFIESLEAIKPYIIGNPRTPDQGPNTQTPAQMAKYHQFSGCINCGLCYAACPQFGLNPEFIGPAAITLAHRYNEDSRDHGKKERMAQLNGQNGVWTCTFVGYCSEVCPKHVDPAAAIQQGKVESSKDFLIATLKPRMAAKDVKFGNDARVKMLRGVNVLADAVKVTLGPKGRNVVLDKSFGAPTITKDGVSVAREIELEDKFENMGAQMVKEVASKANDAAGDGTTTATVLAQSIITEGLKAVAAGMNPMDLKRGIDKAVAAAVEELKTLSVPCSDSKAIAQVGTISANSDETVGKLIAEAMDKVGKEGVITVEDGTGLQDELDVVEGMQFDRGYLSPYFINKPETGAVELESPFILLADKKISNIREMLPVLEAVAKAGKPLLIIAEDVEGEALATLVVNTMRGIVKVAAVKAPGFGDRRKAMLQDIATLTGGTVISEEIGMELEKSTLEDLGQAKRVVINKDTTTIIDGVGEESAIQGRVTQIRQQIEEATSDYDREKLQERVAKLAGGVAVIKVGAATEVEMKEKKARVEDALHATRAAVEEGVVAGGGVALIRVASKIAELKGQNEDQNVGIKVALRAMESPLRQIVLNCGEEPSVVANTVKSGDGNYGYNAATEEYGNMIDMGILDPTKVTRSALQYAASVAGLMITTECMVTDLPKGDAPDLGAAGGMGGMGGMGGMM
M---EKIRFQVYRYNPDVDDKPYMKDYELEIEPDVKLLDALIKLK-AQDDSLSFRRSCREGICGSDGMNINGKNGLACLTDIRSLKQPIVLKPLPALPVIRDLIVDFTQFFNQYHSIKPYVINDT--APTRERLQSQAERKELDGLYECILCACCSTSCPSFWWNPDFVGPSGLLNAYRFIADTRDTRTNERLDNLNDPYRLFRCHTIMNCVDVCPKHLNPTRAIGKIKDLMLRRA-------IMAAKDVKFSDEARQKMVAGVNVLAEAVKVTLGPKGRNVLLDRAFGGPHITKDGVSVAKEVELKDKFENMGAQLVKEVASKTNDVAGDGTTTATVLAQAIVTEGMKYVTAGMNPMDLKRGIDKAVEAVIAELKNISKPVEKSKEISQVASISANADESIGEIIAKAMNEVGKEGVITVEDGKSLENEVEVVKGMQFDRGYLSPYFVTDVEKQIAGLDSPYILLFDKKISNIRDLLPVLEQVAKTSRPLLIIAEDVEGEALATLVVNNIRGILKTVAVKAPGFGDRRKAMLQDIAILTGGTVIAEEVGLSLEKATLEDLGQAKRVEVGKENTTVIDGLGDKAAVEARVAEIRKQIEVATSDYDKEKLQERVAKLAGGVAVIKVGAATEVEMKEKKDRVDDALHATRAAVEEGVVAGGGVALLRARAAIKDLKGANADQEAGVKIVLKAVEAPLRQIVANAGDEPSVVVNNVLNGSDNYGYNAGTGEYGDMLEMGVLDPAKVTRTALQHAASIAGLMLTTDCMITELPEDKPAA-PDMGGMGGMGGMGGMM
MDEMKHLKMEIMRYNPETDSEPHFVTYDVPYDPQTSLLDALGYVKDNLAPDLSYRWSCRMAICGSCGMMVDRVPKLACKTFLRDYPNGMRVEALGNFPVERDLVVDMTHFIESLEAIKPYIIGNDRKVSEGPNKQTPAQMAKYHQFSGCINCGLCYAACPQFGLNKEFIGPAAITLAERYNLDNRDHGKKERMPLLNGDNGVWSCTFVGYCSEVCPKHVDPAAAIQQGKAASAEDFVIAMLKPRMAAKDVKFGNDARVKMLRGVNVLADAVKVTLGPKGRNVVLDKSFGSPVITKDGVSVAREIELEDKFENMGAQMVKEVASKANDAAGDGTTTATVLAQSIITEGLKAVAAGMNPMDLKRGIDKAVIAAVEELKTLSVPCSDTKAIAQVGTISANSDETVGKLIAEAMEKVGKEGVITVEEGTGLEDELDVVEGMQFDRGYLSPYFINKPETGVIELENPFILLVDKKVSNIRELLPVLEGVAKASKPLLIIAEDVEGEALATLVVNTMRGIVKVAAVKAPGFGDRRKAMLQDIAILTNGTVISEEIGMELEKATLEDLGQAKRVVINKDTTTIIDGVGEQDAIAARVSQIRQQIEESTSDYDREKLQERVAKLAGGVAVIKVGAATEVAMKEKRARVDDALHATRAAVEEGVVAGGGTALVRVAAKLTELKGDNEDQNVGIRVALRAMESPMRQIVDNAGEEPSVVVNSVKAGNGNYGYNAATGEYGDMIDMGILDPTKVTRSALQFAGSIAGLMITTEAMITDMPKEDKADLG-AGGMGGMGGMGGMM
MAEMKTMKIEIVRYNPETDSQPHSAFYDVPWDEQTSLLDALGYIKDNLAPDLSYRWSCRMAICGSCGMMVNRIPKLACKTFLREYQGGMKVEALANFPIERDLVVDMTHFIESLEAIKPYIIGNSRTPDQGPNKQTPAQMAKYHQFSGCINCGLCYAACPQFGLNPEFIGPAAITLAHRYNLDSRDHGQKERMPQLNGQNGVWTCTFVGFCSEVCPKHVDPAAAIQQGKVESSKDFLIATLKPRMAAKDVKFGNDARVKMLRGVNVLADAVKVTLGPKGRNVVLDKSFGAPTITKDGVSVAREIELEDKFENMGAQMVKEVASKANDAAGDGTTTATVLAQAIVNEGLKAVAAGMNPMDLKRGIDKAVAAAVEELKALSVPCSDSKAIAQVGTISANSDETVGKLIAEAMDKVGKEGVITVEDGTGLEDELDVVEGMQFDRGYLSPYFINKPETGAVELESPFILLADKKVSNIREMLPVLEAVAKAGKPLVIIAEDVEGEALATLVVNTMRGIVKVAAVKAPGFGDRRKAMLQDIATLTGGTVISEEIGMELEKTTLEDLGQAKRVVINKDTTTIIDGVGEEAAIQGRVGQIRKQIEEATSDYDREKLQERVAKLAGGVAVIKVGAATEVEMKEKKARVDDALHATRAAVEEGVVAGGGVALVRVATKLASLKGQNEEQNVGIKVALRAMEAPLRQIVANCGEEPSVVANNVRAGEGNYGYNAATEEYGNMIDMGILDPTKVTRSALQYAASVAGLMITTECMITDLPKADAPDLGAAGGMGGMGGMGGMM
M----RLEFSIYRYNPEVDDKPRMQDYTLEADGDMMLLDALIRLK-EKDPTLAFRRSCREGVCGSDGLNINGKNGLACITPVSALSKKIVIRPLPGLPVIRDLVVDMGQFHAQYKKIKPFLLNNE--PPAREHLQTPAQREHLDGLYECILCACCSTSCPSFWWNPDFIGPAGLLAAYRFLIDSRDTETDARLDNLNDAFSVFRCHSIMNCVSVCPKGLNPTRAIGHIKSMLLQRG-------AMAAKDVKFGNDARVKMLRGVNVLADAVKVTLGPKGRNVVLDKSFGAPTITKDGVSVAREIELEDKFENMGAQMVKEVASKANDAAGDGTTTATVLAQAIVNEGLKAVVAGINPMDLKRGIDKAVAAAVEELKTLSVPCQDSRAIAQVGTISANSDESVGTLIAQAMDKVGKEGVITVEEGTGLQDELDVVEGMQFDRGYLSPYFINKPETGAVELESPFILLADRKISNIREMLPVLEAVAKAGKPLLIIAEDVEGEALATLVVNTMRGIVKVAAVKAPGFGDRRKAMLQDIAILTGGTVISEEIGMELEKATLEDLGQAKRVVINKDTTTIIDGVGDQGAISGRVTQIRQQIEEATSDYDKEKLQERVAKLAGGVAVLKVGAATEVEMKEKKARVEDALHATRAAVEEGVVAGGGVALVRVAAKIAGLKGQNEDQNVGIKVALRAMEAPLRQIVSNAGEEPSVVANNVKAGDGNYGYNAQTEEYGNMIDFGILDPTKVTRSALQYASSVAGLMITTEAMVTDLPKGDAPDLGA--GAGGMGGMGGMM
MAEMKILKMEVMRYNPEQDAEPHFVTYDVPYDETTSLLDALGYIKDNLAADLSYRWSCRMAICGSCGMMVDRVPKLACKTFLRDYPTGMRVEALGNFPVERDLVVDMTHFIESLEAIKPYIIGNNRKPEDGTNLQTPAQMEKYHQFSGCINCGLCYAACPQFGLNPEFIGPAAITLAHRYNLDTRDHGKKERMPVLNSDNGVWTCTFVGYCSEVCPKHVDPAAAIQQGKVESAKDFMIAMLKPQMAAKDVKFGSDARVKMLRGVNVLADAVKVTLGPKGRNVVLDKSFGAPTITKDGVSVAREIELEDKFENMGAQMVKEVASKANDAAGDGTTTATVLAQAIVNEGLKAVAAGMNPMDLKRGIDKAVIAAVEELKKLSVPCSDSTAIAQVGTISANSDETVGKLIAEAMEKVGKEGVITVEEGTGLQDELDVVEGMQFDRGYLSPYFINKPETGSIELESPFILLADKKISNIREMLPVLEAVAKAGKPLLIIAEDVEGEALATLVVNTMRGIVKVAAVKAPGFGDRRKAMLQDIATLTGGTVISEEIGMELEKATLEDLGQAKRIVINKDTTIIIDGIGDEAAIQGRVGQIRKQIEDATSDYDREKLQERVAKLAGGVAVIKVGAATEVEMKEKKARVEDALHATRAAVEEGVVAGGGVALIRVAGKIAGLKGANEDQNVGIKVALRAMEAPLRQIVINAGEEASVIANNVKAGEGSYGYNAYSEEYGDMIEMGILDPTKVTRSALQYAASIAGLMITTECMVTDL-RDDKADMGAAGGMGGMGGMGGMM
MAKMRSLKVEIMRYNPETDSAPHPVVYDVPFDETTSLLDALGYIKDHLAADLSYRWSCRMAICGSCGMMINKVPKLACKTFLREYPEGMQVEALANFPVERDLVVDMTHFIESLEAIKPYIIGNTRTVGEGPGKQTPAQMEKYHQFSGCINCGLCYAACPQFGLNPEFIGPAAITLAHRYNLDNRDHGKAQRMPQLNGQNGVWSCTFVGYCSEVCPKHVDPAAAIQQGKVESAKDFMIARLRPQMAAKEVKFGNDARVKMLRGVNILADAVKVTLGPKGRNVVLDKSFGAPTITKDGVSVAREIELEDKFENMGAQMVKEVASKANDAAGDGTTTATVLAQAIITEGLKAVAAGMNPMDLKRGIDKAVIAAVEELKKLSVPCSDSKAIAQVGTISANSDETVGKLIAEAMEKVGKEGVITVEEGTGLQDELDVVEGMQFDRGYLSPYFINKPETGSIELESPFILLADKKISNIREMLPVLEAVAKAGKPLLIIAEDVEGEALATLVVNTMRGIVKVAAVKAPGFGDRRKAMLQDIATLTGGTVISEEIGLELEKATLEDMGQAKRVVINKDTTIIIDGVGEEATIQGRVSQIRQQIEEATSDYDREKLQERVAKLAGGVAVLKVGAATEVEMKEKKARVEDALHATRAAVEEGVVAGGGVALVRVAHTLANLTGDNDDQNVGIRVALRAMESPLRQIVVNAGEEASVIANKVKAGEGSFGYNAYTEEYGDMIAMGILDPTKVTRSALQYASSVAGLMITTECMITDLPKDDKVDMGGAGGMGGMGGMGGMM
MAEMKTLRIEVVRYNPETDNAPHSAFYDVPWDEQTSLLDALGYIKDNLAPDLSYRWSCRMAICGSCGMMVNRVPKLACKTFLRDYTSGMKVEALANFPIERDLVVDMTHFIESLEAIKPYIIGNPRKPEQGPNTQTPAQMAKYHQFSGCINCGLCYAACPQFGLNPEFIGPAAITLAHRYNLDSRDKGQKARMPQLNSQNGVWTCTFVGFCSEVCPKHVDPAAAIQQSKVESSKDFLIAMLKPEMAAKDVKFGNDARVKMLRGVNVLADAVKVTLGPKGRNVVLDKSFGAPTITKDGVSVAREIELEDKFENMGAQMVKEVASKANDAAGDGTTTATVLAQAIITEGLKAVAAGMNPMDLKRGIDKAVVAAVEELKALSVPCSDSKAIAQVGTISANSDETVGKLIAEAMEKVGKEGVITVEEGTGLQDELDVVEGMQFDRGYLSPYFINKPETGAVELESPFILLADKKISNIREMLPVLEAVAKAGKPLLIIAEDVEGEALATLVVNTMRGIVKVAAVKAPGFGDRRKAMLQDIAILTGGTVISEEIGMELEKATLEDLGQAKRVVINKDTTTIIDGVGDESAIQGRVGQIRQQIEEATSDYDREKLQERVAKLAGGVAVIKVGAATEVEMKEKKARVEDALHATRAAVEEGVVAGGGVALVRVAAKLTELTGQNEDQNVGIKVALRAMEAPLRQIVSNAGEEPSVVANNVKAGDGNYGYNAATEEYGNMIDMGILDPTKVTRSALQYASSVAGLMITTECMVTDLPKEDKADLGAA-GMGGMGGMGGMM
MAEMKNLKIEVVRYNPETDSAPHSAFYEVPWDEQTSLLDALGYIKDNLAADLSYRWSCRMAICGSCGMMVNNVPKLACKTFLRDYPGGMKVEALANFPVERDLVVDMTHFIESLEAIKPYIIGNPRTPEQGPNTQTPAQMAKYHQFSGCINCGLCYAACPQFGLNPEFIGPAAITLAHRYNLDSRDRGKKARMAQLNGQNGVWTCTFVGFCSEVCPKHVDPAAAIQQGKVESSKDFLIATLKPRMAAKDVKFGSDARVKMLRGVNVLADAVKVTLGPKGRNVVLDKSFGAPTITKDGVSVAREIELEDKFENMGAQMVKEVASKANDAAGDGTTTATVLAQAIVNEGLKAVAAGMNPMDLKRGIDKAVLAAVEELKALSVPCSDSKAIAQVGTISANSDETVGTLIAEAMEKVGKEGVITVEEGTGLQDELDVVEGMQFDRGYLSPYFINKPETGAVELESPFILLADKKISNIREMLPVLEAVAKAGKPLVIVAEDVEGEALATLVVNTMRGIVKVAAVKAPGFGDRRKAMLQDIAILTGGTVISEEIGMELEKATLEDLGQAKRVVINKDTTTIIDGVGDEAAIQGRVGQIRQQIEEATSDYDREKLQERVAKLAGGVAVIKVGAATEVEMKEKKARVEDALHATRAAVEEGVVAGGGVALVRVAAKLAALTGQNEDQNVGIKVALRAMEAPLRQIVSNAGEEPSVVANNVKAGDGNYGYNAATEEYGNMIDMGILDPTKVTRSALQYASSVAGLMITTECMVTDLPKEDKADLGAA-GMGGMGGMGGMM
MAS-RTLKMEVMRYNPEQDTAPYFQTFDVPYDNATSLLDALGYIKDNLDSDLSYRWSCRMAICGSCGMMVNNVPKLACKTFLRDYAEGMRIEALANFPIERDLVVDMTHFIESLESIKPYIIGNDRKVSEGPNVQTPAQLEKYRQFSMCINCGLCYAACPQFGLNPEFVGPGVLALAQRYNTDSRDHGQAERMPVLNGKNGVWSCTFVGYCSEVCPKHVDPAAAIQQGKVESAKDFMIAMLKPQMAAKDVKFGNDARVKMLRGVNVLADAVKVTLGPKGRNVVLDKSFGAPTITKDGVSVAREIELEDKFENMGAQMVKEVASKANDAAGDGTTTATVLAQAIVNEGLKAVAAGMNPMDLKRGIDKAVIAAVEELKALSVPCADTKAIAQVGTISANSDETVGTLIAEAMERVGKEGVITVEDGTGLQDELDVVEGMQFDRGYLSPYFINKPETGSAELDNPFILLVDKKISNIRELLPVLEAVAKSGKPLMIIAEDVEGEALATLVVNTMRGIVKVAAVKAPGFGDRRKAMLQDIATLTNGTVISEEIGMELEKATLEDLGQAKRVVITKDNTTIIDGVGDEAAIQGRVAQIRQQIEEATSDYDREKLQERVAKLAGGVAVIKVGAATEVEMKEKKARVEDALHATRAAVEEGVVAGGGVALVRVASKLVGLTGQNEEQNVGIRVALRAMEAPLRQIVINAGEEGSVVANNVKAGEGNYGYNAATEEYGDMLEMGILDPTKVTRSALQYAASVAGLMITTECMVTDMPKEEKADMGA--GMGGMGGMGGMM
MAEMKNLKVEVVRYNPETDTAPHSAFYEVPYDETTSLLDALGYIKDNLSPDLSYRWSCRMAICGSCGMMVNNVPKLACKTFLRDYTNGMKVEALANFPIERDLVVDMTHFIESLEAIKPYIIGNSRTPAQGPNVQTPAQMAKYHQFSGCINCGLCYAACPQFGLNPEFIGPAAITLAHRYNEDSRDHGKKERMAQLNSPNGVWTCTFVGYCSEVCPKHVDPAAAIQQGKVESSKDFLIATLKPRMAAKDVKFGNDARVKMLRGVNVLADAVKVTLGPKGRNVVLDKSFGAPNITKDGVSVAREIELEDKFENMGAQMVKEVASKANDAAGDGTTTATVLAQSIITEGLKAVAAGMNPMDLKRGIDKAVAAAVEELKALSVPCSDSKAIAQVGTISANSDETVGKLIAEAMDKVGKEGVITVEDGTGLQDELDVVEGMQFDRGYLSPYFINKPETGAVELESPFILLADKKISNIREMLPVLEAVAKAGKPLLIIAEDVEGEALATLVVNTMRGIVKVAAVKAPGFGDRRKAMLQDIATLTGGTVISEEIGMELEKATLEDLGQAKRVVINKDTTTIIDGVGEEAAIQGRVAQIRQQIEEATSDYDREKLQERVAKLAGGVAVIKVGAATEVEMKEKKARVEDALHATRAAVEEGVVAGGGVALIRVASKIADLKGQNEDQNVGIKVALRAMEAPLRQIVLNCGEEPSVVANTVKGGDGNYGYNAATEEYGNMIDMGILDPTKVTRSALQYAASVAGLMITTECMVTDLPKSDAPDLGAAGGMGGMGGMGGMM
M------KLRVYRFNPDTDQRPAMQDFEVATTPGMMLREALLEIK-KLDETFAFRHSCGEGVCGSDGMNVNGRNCLACITPVAELKEPIVVRPLPGRPVIRDLVVDMSQFYEQYRAVKPYLVRED--LPEAEVRQSPAERERLDGLYECILCACCSTACPSFWWNPDFHGPAALLQAWRFLADSRDQATDARLDALDGPYKLFRCHTIMNCVEVCPKGLNPTRAINKIKDLMLEKG-------VMTAKEVRFGDDARGRMIHGVNILANAVKVTLGPKGRNVVLEKSFGAPTVTKDGVSVAKEIELADKFENMGAQMVKEVASKTSDVAGDGTTTATVLAQAMVREGLKAVAAGMNPMDLKRGMDKAVTAAVEELKGMSKPCTESKAIAQVGAISANSDESIGDIIAQAMEKVGKEGVITVEEGTSLENELDVVEGMQFDRGYLSPYFINNQQSQSAELEDPYILLHDKKISNIRDLLPILEAVAKSSRPLLIVAEDIEGEALATLVVNTIRGIIKVCAVKAPGFGDRRKAMLQDIAILTGATVIAEEVGLSLEKATLNELGSAKKVQVSKDETTVIDGAGTEADIKSRCEQIRSQVEETTSDYDREKLQERLAKLAGGVAVIRVGAATEVEMKEKKARVEDALHATRAAVEEGIVPGGGVAMVRALAGLKDLTGANHDQDVGIAIARRAMEEPLRQIVANAGEEGSVVLQKVLEGEGNYGYNAATGDYGDMVAMGILDPTKVSRSALQNAASVAGLMVTTECMVAEEPKKDEAPMP--GGMGGMGGMDGMM
M------KVSVYRFNPEVDKRPYMQDYDVEISGDLMVLDVLNLLK-EQDPTLSYRRSCREGVCGSDGMNINGTNGLACITSLSDVDAKLVLRPLPGLPVIRDLVIDMSTFYKQYEKVQPYLINDT--APAIERLQSPEEREKLDGLYECILCACCSTSCPSFWWNPDFIGPAGLLQAYRFLADSRDTATEDRLAQLDDPFSVFRCRGIMNCVSVCPKGLNPTRAIGHIRSMLLSSA-------TMAAKEVLFGISARDKMQNGVNLLADAVKVTLGPKGRNVVLDKSFGAPNVTKDGVSVAKEIELEDKFENMGAQMVKEVASKANDEAGDGTTTATVLAQAFVNEGLKSVAAGMNPMDLKRGIDKAAAAVVEELAKLSKPCTDYKAIAQVGTISANSDATIGQLIADAMEKVGKEGVITVEEGSGFVDELDVVEGMQFDRGYLSPYFVTNQESMAAELENPYILLVDKKISNIRDLIPVLESVAKASRPLMIIAEDIEGEALATLVVNNMRGTVKVAAAKAPGFGDRRKAMLQDLAILTGGTVISEEVGLDLESATLEHLGSAKKVNLTKETTVVVDGAGSEADINARVEQIRAEIEQSSSDYDKEKLQERVAKLAGGVAVIKVGAATEVEMKEKKARVDDALHATRAAVEEGVVAGGGVALVRAMANVADLKGDNEEQNVGIALALRAMEAPLRQIVENAGDESAVVLNEVKNGSGNFGYNAATGEYLDMIEAGIIDPAKVTRTALQAASSVAGLMITTEAMIADKPEEGGSAMPD---MGGMGGMGGMM
MN--KMMKIRVTRYRPEQDNEPWFQTFEVPATQDTSVLEALGYIKDNLEPSLSYRWSCRMAICGSCGFMINGVPKLGCKTFLRDYDPEVHIAPLANFPIERDLVADIGNFVEKLETVKPYIIRKKKSTDEGEYLQTPAELARYKQFSQCINCGLCYAACPQFGRNPEFLGPAALALAFRYNQDSRDEGKSERMEFLNAEEGVWSCTFVGYCSEVCPKSVDPAAAINQGKLVSDIDYGLNLVGLKMAAKDVKFGNSARAKMLTGVNLLADAVKVTLGPKGRNVVLDKSFGAPAVTKDGVSVAKEIELKDKFENMGAQMVKEVASKANDEAGDGTTTATVLAQAFVTEGLKAVAAGMNPMDLKRGIDKASAAVVEELKKIAVPCTDSKAIAQVGTISANSDATIGDLIAKAMEKVGQEGVITVEEGSGFADELDVVEGMQFDRGYLSPYFITNQESMSAELENPYILLVDKKISNIRDLIPVLEGVAKASRPLMIIAEDVEGEALATLVVNNMRGIVKVAAAKAPGFGDRRKAMLQDLAILTGGTVISEEVGLSLESATLEHLGSAKRITLTKENTTVVDGAGAEADIKARVEQIRAEIEQSSSDYDKEKLQERVAKLAGGVAVIKVGAATEVEMKEKKARVDDALHATRAAVEEGVVPGGGVALVRATSMVSDLVGDNEDQNVGINLALRAMEAPLRQIVDNAGEEAAVVLSKVKDGSGNFGYNAGTGEYGDMVEMGIIDPAKVTRTALQAASSVAGLMITTEAMVTELPEEKPAAGADMGGMGGMGGMGGMM
MS---TLQVSIYRYNPETDSAPYMQEFQLDTQGDIMVLNALEMIK-QQDSSMAYRRSCREGVCGSDGMNMNGKNGLACITPLSEVDNKLVLRPLPGLPVIRDLVVDMGVFYKQYESIQPYLQNDT--PPATERLQSPEERDKLDGLYECILCACCSTACPSFWWNPDFVGPAGLLQAYRFLADSRDTATSERLARLEDPFSLFRCRGIMNCVAVCPKGLNPTRAIGKIREMLLSNA-------TMAAKQIKFSDDARKRMARGVNVLADAVKVTLGPKGRNVVLEKSFGSPTVTKDGVSVAKEIELKDKFENMGAQMVKEVASKTSDVAGDGTTTATVLAQSIVTEGMKGVTAGMNPMDLKRGIDQAVDAAVKEIQSLSVPCTDAKAIAQVGTISANGDKRIGEIIADAMQKVGKEGVITVDEGRGFEDELEVVEGMQFDRGYLSPYFVTNQDTMMVELEDPYLLMVDKKISNIRELLPVLEAVAKSGKPLGIIAEDIEGEALATLVVNTMRGIVKAAATKAPGFGDRRKAMLQDIAILTGGTVISEEVGLTLEQANLDHLGSAKRVTMSKENTTIIDGAGVEADIEARVSQIRAQIEDTSSDYDREKLQERVAKLAGGVAVIRVGAATEFEMKEKKARVEDALHSTRAAVEEGVVPGGGTALVRILNKLVDLKGDNEDQTHGIAIALRAMEAPLRQIVTNAGQEASVIVNQVKAGEGNYGYNAQTGEYGDLFDMGVLDPAKVTRSALQSAGSVAGLMITTEAMIADDPDEKEGGAPD---MGGMGGMGGMM
MTE-QSIHLRIRRQDRP-DSTPYWQEFVISGRADHNIVSLLMALRENRVDPVVWEHNCMEEVCGACAMLINGVPRPSCSALVAELDQPIRLEPLPKFPVVRDLLVDRTRIDQGLKQVKAWIKIDGWDTHEGAPRIGPSEWAANYLYSRCMSCGCCMAACPQFGAHSAFLGPAPLAQARLMNAHPTGRYDTERLHAIMAEGGLSDCGNAQNCVRVCPKEIPLTTAIGELGRQTTVQLLKDIFGPRMSAKQISFSEQARARMLHGVDILANAVKVTLGPKGRNVVIEKSWGAPTVTKDGVSVAKAIELKDKLENMGAQMVKEVASKTSDIAGDGTTTATVLAQAMVREGLKAVAAGMNPMDIKRGIDKAVEASVAELKTLSRPCSTNKAIAQVGTISANSDESIGQIIAEAMEKVGKEGVITVEEGKSLQNELDLVEGMQFDRGYLSPYFINNQTSQKAELDAPYILLYDKKISNIRDLLPVLEAVAKAGKPLLIVAEDIEGEALATLVVNNLRGILKVCAVKAPGFGDRRKAMLQDLAILTGGTVISEEVGLSLEKATLNDLGSAKTVQIGKEDTTVIDGAGSHDEIKGRCDQIRSQIEDTTSDYDREKLQERLAKLAGGVAVVKVGAATEMEMKEKKARVEDALHATRAAVEEGIVPGGGVALIRAIGAVVGLKGANTDQDLGIAIARRALEEPLRQIVTNAGEEASVVMSKVAEGTASFGYNAATGEYGDMMEMGIIDPTKVTRTALQNAASIAGLMITTEAMVADEPKKDKGAAP----AGGMDDM---Y
M-----LEVSIWRG----NEAGDFVGYRVPRHDNQTVLDVVTHVQRHIDPSLSYRFACRVGVCGSCAMSVNGVPRWTCRTHVRRVDLRLRIAPLRNLPVIKDLAVDMRPFFVKWRRARGYFISTAREDA-ARVRPDSPRRRQADQGIECINCAVCYAACDVVAWKPDYLGPAALNRAWTLVNDERDEHRDLHLHAVAAEGGCLSCHSQQGCLKHCPMGLNPAAGIAGLKRAVSGALLR-----LMSAKEVKFSDDARSRMVRGVNVLANAVKVTLGPKGRNVVLERSFGAPTVTKDGVSVAKEIELDDKFENMGAQMVKEVSSQTSDVAGDGTTTATVLAQAIVREGMKSVTAGMNPMDLKRGIDKAVAATVDELKKLSKPCTDNKAIAQVGTISANSDASIGNIIAEAMEKVGKEGVITVEEGSGLENDLDVVEGMQFDRGYLSPYFVNNQQSMSAELDDPFILLYDKKISNIRELLPVLEGVAKSGKPLLIIAEDVEGEALATLVVNSIRGIVKVAAVKAPGFGDRRKAMLQDIAVLTGGQVISEEVGLSLEKASLEDLGRAKKVQVTKENTTIIDGVGSGADIKARVEQIRAQIEEASSDYDREKLQERVAKLAGGVAVIKVGAATEMEMKEKKARVEDALHATRAAVEEGVVPGGGTALVRALAGLAALKGDNADQDAGISIARRAMEEPLRQIVANAGEEPSVILNKVREGDGNYGYNAATGEYGDMVEMGILDPTKVTRSALQNAASVAGLIITTEAMVAELPKKDEGGAPAMGGMGGMGGM-GMM
MS-ARTLTFEIFRYDPFDEDKPTTQQYQLEEAPGMTVFVALKLIRETQDPSLQFDFVCRAGICGSCAMVINGKPTLACRTLTSQYEGTIKLMPLPGFELIGDLSVNTGKFMRSLSRVGAWLHREKHNIDAMEQKMDPHLAESIYETDRCIECGCCVAGCATAQMRETFLGAVGFNKVARFALDDRDHRSDDFYHIIGDEDGVFGCMTLLGCADNCPKDLNHQAQIGYLRRKLALHPR------LMAAKDVKFGNDARVKMLAGVNILADAVKVTLGPKGRNVVLDKSFGAPAITKDGVSVAKEIELEDKFENMGAQMVKEVASKANDEAGDGTTTATVLAQSIVNEGLKAVAAGMNPMDLKRGIDKAVVAAVAELKELAVPCADSKAIAQVGSISANSDTSVGEIIATAMEKVGQEGVITVEEGQALENELDVVEGMQFDRGYLSPYFINNAENGTVELDAPFILLVDKKVSNIRELLPILEGLTKAGKPLLIVAEDVEGEALATLVVNNMRGIVKVAAVKAPGFGDRRKAMLQDIAILTGGTVISEEIGLELEKATLEDLGSAKRVVISKDNTTIIDGVGEETQIKGRVEQIKQQIEESTSDYDKEKLQERMAKLAGGVAVIKVGAATEVEMKEKKDRVEDALHATRAAVEEGVVAGGGTALVRVAAKIADLTGDNEDQNVGIKLALRAMESPLRQIAYNAGVESSVIANQVRDGAGNYGYNAGTGEFGDMLEMGILDPTKVTRSALQFAASVAGLMITTEAMVTDLPKDEAAAAPDMGGMGGMGGMGGMM
MS--RYVTFEIFRYDPEKDKEPYYQTYKVEIRRGMLMLEGLNQIKWEQDPTLAFRRSCREGVCGSDGINVNGVNMLSCITKIEDLTDHLVIQPLPGMPVMRDLVVDVTDFFEKFITVKPYLIRKS--TPDKEFYQSPEDRKKLDGLYECILCGCCSSSCPSYWADKNYLGPNAFLRAWRYLADSRDEGADERLPILNDKHGVWRCHTIYNCVEACPKELNPTKAIVEIRRMLMNRN-------YM-AKAITFSEEARQAILRGVDKLANAVKVTLGPKGRNVVIEKKFGSPLVTKDGVTVAKEIELKDPLENLGAQMVKEVASKTSDVAGDGTTTATVLAQAIYREGMKNVVAGANPMEIKRGIDKAVEAVVNKLQEISKPIQDKKEIAQVGTISANNDPEIGNIIADAMEKVGKDGVITIEENKSTETVLEVVEGMQFDRGYLSPYFVTDPDNMEAVLENAYILIHEKKISNMKELLPILEQLAKQNAPFLIIAEDVEGEALATLVVNKLRGTLNCCAVKAPGFGDRRKEMLKDIAILTGGQVISEDLGLKLENVKLSDLGRAKKVVIDKENTTIVEGAGKTEDIQARVNQIKKQIEETTSDYDREKLQERLAKLVGGVAVIKVGAATETEMKEKKARVEDALNATKAAVEEGIVPGGGVALIRALAALDDLKLEG-DQQIGVEIIRKALEYPLRQIAENAGYEGSVVVNAVKENKITYGFNAAKEEYTDMIKAGVIDPTKVTRSALQNAASVASLMLTTEALITEIPEEKKDNMP-----GGMGGGMDMM
MS-PKTLKVSVYRYNPEQDKAPAMQTFDVTIDGDMMVLDVLALIK-EQDEGFAYRRSCREGVCGSDGMNMAGKNGLACITPLSSVGDALVIRPLPGLPIIRDLVVDMSIFYQQYEKVQPFLQNNT--APSIERLQTPEQREKLDGLYECILCACCSTSCPSFWWNPDFLGPAALLQAYRFLADSRDTQTQERLARLDDPFSVFRCHNIMNCVNVCPKGLNPTRAIGHIRNMLLQSG-------TMAAKEVKFGDAGRIKMLAGVNVLADAVKATLGPKGRNVVLERSFGAPLITKDGVSVAKEIELKDRFENMGAQLVKDVASKANDEAGDGTTTATVLAQAIVNEGLKAVAAGMNPMDLKRGIDKATVAIVEQIKSLAKPCADSKAIAQVGTISANSDSSIGDIIAEAMEKVGKEGVITVEEGSGLENELSVVEGMQFDRGYLSPYFINKPDTMVAELEDPLLLLVDKKISNIRELLPVLEAVAKAGRPLLIIAEDVEGEALATLVVNNMRGIVKVAAVKAPGFGDRRKAMLQDIAILTGGTVVSEEVGLSLDTTTLEHLGQAKRVVINKDDTTVIDGSGAQADIEARVAQIRKQIDETSSDYDKEKLQERLAKLAGGVAVIKVGAATEVEMKEKKARVEDALHATRAAVEEGVVPGGGVALVRALLAIEGLTGDNEDQNVGIALLRRAVEAPLRQIVSNAGDEPSVVVDKVKNGEGNFGFNAASGEYGDMIAMGILDPAKVTRSALQAAASIGGLMITTEAMIADIKEEGAPAMPD---MGGMGGMGGMM
MS--DSIAIYVARYRPGQDEAPTEQRYDVPLSTDLSVLEALNYIKDELDPTLAYRWSCRMAICGSCGVMIDGEPRLGCKTFLREFDGELHLRALDNFPVERDLIADVERFMDHLETVKPWTVHNSRPVSEGEYRQTPAELERYQQFSQCINCGLCYAACPQFGRDDSFLGPAALTLALRYNLDSRDDGSAGRMAALNADEGVWRCTFVGYCSEVCPKDVDPAQAVNRGKVASTINYGLNLLRLTMAAKDVFFGDEARHRMLAGVNILADAVRATLGPKGRNVILDKSFGAPTVTKDGVSVAKEIELQDKFENMGAQMVKEVASQASDAAGDGTTTATVLAQAIVNEGLKAVAAGMNPMDLKRGIDKAVAAAVEAVQKASTPCEDGKAIAQVGTISANSDVAVGDIIAEAMDKVGRDGVITVEEGSGLENELDVVEGMQFDRGYLSPYFITNQDNMSVEQDAPFILLVDKKISNIRELLPLLEQVAKASKPLVIVAEDVEGEALATLVVNNMRGIVKVAACKAPGFGDRRKAMLQDIAILTGGTVISEEVGLDLESATLEHLGNAKRVTMDKDNTTIIDGEGESETIESRIKEIRVQIENTSSDYDREKLQERVAKLAGGVAVIKVGAATEIEMKEKKARVEDALHATRAAVEEGVVAGGGVALIRAIDAIRGLKGDNHDQDIGIAAALRAMENPLRHIVSNAGDEASVVLDKVRQGEGNYGYNAATGEYVDMIEAGIIDPAKVTRTALQAAGSVAGLMITTQVMIADAPEDKAPAMPD---MGGMGGMGGMM
MTQ-TTYQVSVLRYDPATDDAPYSQSFVVPGDETMSVLDALGYIKDNLDKSLSYRWSCRMAICGSCGMMVNGVPKLACKAFLRDYAKGVVIEPLANFAIEKDLVVDMTPFIERLEAIKPYILGNDRRPEDGPNTQTPEQMARYKQFAACINCGLCYAACPQFGLNPDFLGPAAIALAHRYNLDSRDKGKAQRMPLINSDNGAWGCTFVGYCSKVCPKGVDPAGAVNQGKVASTQDMVIAMFNPGMAAKDVKFSDDARAKMLEGVNVLADAVKVTLGPKGRNVVLDKSFGAPTITKDGVSVAREIELEDKFQNMGAQMVKEVASQSNDAAGDGTTTATVLAQSIVNEGLKAVAAGMNPMDLKRGIDKAVVAAVEELKNLSAPCTSNNAIEQVGTISANSDHTVGKIIAQAMEKVGRDGVITVEEGQSLQDELSVVEGMQFDRGYLSPYFINNQEAGNVELDNPFILLIDKKVSNIRELLPTLEAVSKASRPLLIIAEDLEGEALATLVVNNMRGIVKVAAVKAPGFGDRRKAMLQDIATLTAGTVVSEEIGMDLEKVTLEDLGQAKRVTVTKDNTTIVDGVGEEAAIEGRVAQIRQQIEEATSDYDKEKLQERVAKLAGGVAVIKVGAATEVEMKEKKDRVEDALHATRAAVEEGVVAGGGVALIRAASKVGELKGDNEEQNVGIRVALRAMESPLRQIATNAGDEDSVVANKVKSGDNHFGYNASTGEYGDMIEMGILDPTKVTRSALQFAASVAGLMITTEAMVTDLPQKDGADMGAAAGMGGMGGMGGMM
M-----LKVEVYRYNPETDKEPYMKSYDVDTQGDLMVLDVLELLK-SQDPSLAYRRSCREGVCGSDGMNIAGKNGLACITPLSECKGKLVLRPLPGLPVVRDLVVDMAQFYEQYRKIEPYLQNNT--APAIERLQSPEDREKLDGLYECILCACCSTSCPSFWWNPDFIGPAGLLQAYRFLADSRDTATDDRLSNLDDPFSVFRCHGIQNCVDVCPKGLNPTRAIGHIRNMLLQRG-------TM-AKIVKFGDEARQKMLAGVNVLADAVKTTLGPKGRNVVLDKSFGAPTVTKDGVSVAKEIELEDKFENMGAQMVKEVASKASDDAGDGTTTATVLAQAIVNEGLKSVAAGMNPMDLKRGIDKAVNAAVAHIKSIAQPCEDGKSIAQVGTISANSDSHVGDIIAEAMAKVGKEGVITVEEGSGLENELDVVEGMQFDRGYLSPYFINNQESMSVEIEQPYILLVDKKISNIRELLPVLEAVAKSGKPLVIVAEDVEGEALATLVVNNMRGIVKVTACKAPGFGDRRKAMLQDIAILTGGTVISEEVGLDLESATLEHLGSAKRVTMTKENSTIVDGAGVAADIESRVAQIRAQIEETSSDYDREKLQERVAKLAGGVAVIKVGAMTEVEMKEKKARVEDALHATRAAVEEGVVPGGGTALIRAAAAIADLKGDNEDQNAGIGIAIRALEAPLRQIVSNAGGEASVVADKVKNGEGNFGFNAASGEYGDMLEFGILDPAKVSRTAIQAAGSIAGLMITTEAMIADKPSEGGAAAPDMGGMGGMGGMGGMM
M------LVSVYRYNPETDSKPFMQDYEIELEGDLMVLDVLALIK-KQDQTVAYRRSCREGVCGSDGMNMNGTNGLACITPVSVAGNKLVLRPLPGLPVVRDLVVDMSIFYEQFEKVKPFLLNDT--APAIERLQSPEDRAKLDGLYECILCACCSTSCPSFWWNPDFIGPAGLLQAYRFLADSRDLATEERLEGLEDPFSVFRCRGVMNCVAVCPKGLNPTKAIGHIRHMLLQRG-------AM-AKDVKFGDSARQKLLKGVNVLADAVKVTLGPKGRNVVLDKSFGAPTVTKDGVSVAKEIELKDKFENMGAQMVKEVASQTSDVAGDGTTTATVLAQAILNEGLKSVAAGMNPMDLKRGIDKAVKAMVEEIGKLSTPCANSRAIAQVGSISANSDTEIGEIIAEAMEKVGKEGVITVEEGSGFDNELDVVEGMQFDRGYLSPYFINNQDNMSAELENPHILLVDKKISNIREMLPLLEGVAKSGRPLLVIAEDVEGEALATLIVNNMRGIVKVAAAKAPGFGDRRKAMLEDIAILTGGTVISEEVGLSLEQADVSHLGSAKTVTLSKENTIIVDGSGDSKAIEARVGQIRKQIEDTSSDYDKEKLQERVAKLAGGVAVIKVGAGTEMEMKEKKARVEDALHSTRAAVEEGVVPGGGVALVRALQAVEKVKGDNEDQNVGIALLLRAVTSPLRQIVKNAGDEPSVVLDRVKGLEGNMGYNAANGEYVDMVEQGIIDPAKVTRSALQAAGSVAGLMITTECMVTEIVEDTPAGAPDMGGMGGMGGMGGMM
MKE--WIHLRIRRQDGP-ETPPYWQTFRLPYAPDQNVVSVLMCLRENQVEPVAWDHNCMEEVCGSCAMSINGVPRPSCSALIDDLEQPIVLEPLPKFPVVRDLLVDRARMDAGLRRVKAWIEIDGWDIHEGAPRISPAEWSASYLYSRCMSCGCCMAACPQFGPQSDFIGPAPLAQVRLMNAHPTGRYDTERLHRIMASGGLSDCGNAQNCVRVCPKEIPLTTAIGELGRQTTLQSLKDLFGQGMAAKHIFFNEDSRVRMLRGVDLLANAVKVTLGPKGRNVVIEKSWGAPTITKDGVSVAKAIELKDKFENMGAQMVKEVASKTSDIAGDGTTTATVLAQAMVREGLKSVAAGMNPMDIKRGMDLAVEAAIAELKTLSRPCSTNKEIAQVGTISANSDDSIGNIIAEAMEKVGKEGVITVEEGKSLANELDLVEGMQFDRGYLSPYFINNQQSQKAELEDPYILLHDKKISNIRDLLPVLEGVAKAGKPLLIIAEDIDGEALATLVVNNLRGILKVCAVKSPGFGDRRKAMLEDIAILTGGTVISEEVGLSLDKATLNDLGQAKTVQVGKDDTTIIDGAGSHDQIKSRCELIRAQIEDTSSDYDREKLQERLAKLAGGVAVIKVGAATEIEMKEKKARVEDALHATRAAVEEGIVPGGGVALVRALTAIKGLKGANDDQSVGVGIALRAMQEPLRQIVTNAGEEPSVILNRVAEGTGNFGYNAGTSEFGDMMEMGVIDPTKVTRYALQNASSVAGLMISTEAMIADEPQKASAPMP-----GGMGDM---Y
M------RFSIYRFNPDVDKKPYMQDYDIALEDDQMLLDALMRVK-ALDDTLSMRKSCREGVCGSDAMNINGKNGLACITKLEDLQEPVVLRPMPGLPVIRDLVVDMTQFFEHYNSVMPYLQNHE--PPETERLQSPEDRAKLDGLYECILCGACTTSCPSFWWNPDFVGPAGLLQAYRFIADSRDQEQEARLENLEDPYRLYRCHNIMNCTDVCPKKLNPNAAIAAIKDLKIEKV-------LMAAKDVRFGDDVRQKMVNGVNVLANAVRVTLGPKGRNVVLERSFGAPTITKDGVSVAKEIELKDKFENMGAQMVKEVASKTNDIAGDGTTTATVLAQAIIREGMKSVAAGMNPMDLKRGIDKAVEAAVADLAAQSKPCTTSKEIAQVGAISANSDSSVGQIIADAMDKVGKEGVITVEDGSGLTNELDVVEGMQFDRGYLSPYFINNPERQISLLDNPFVLLHDKKISNIRDLLPTLEQVAKAGRPLLIISEDVDGEALATLVVNNIRGILKTTAVKAPGFGDRRKAMLEDIAVLTGGTVISEEVGLKLESVQLTDLGQAKRIEVGKENTIIIDGAGNEETIKARIGQIKTQIEEATSDYDREKLQERVAKLAGGVAVIKVGATTEIEMKEKKARVEDALHATRAAVEEGIVAGGGVALIRARDAIAKVKGENLDQEAGVKIVLRAVEEPLRQITQNAGVEPSVVVNNVAAGKGNYGYNAANETYGDMIEMGILDPTKVTRSALQNAASVAGLMLTTDCMVAELPKEDAPAMP---DMGGMGGMGGMM
MREPSTIELRIRRQDGP-DTAPYWEEFALPHAPDHNVVSVLMALREHRVDPVCWDHNCMEEVCGSCAMLINGVPRPACSALIDQLEQPIVLEPLPKFPVVRDLLVDRSTIDAGLVKVRAWIEIDGWDTHEPPPRIAPQQWAADYLYSRCMSCGCCMAACPQFGGGSEFVGPAPLAQVRLMNAHPTGRHDAERLHAIMAEGGLSDCGNAQNCVRVCPKAIPLTTAIGELGRQTSIQALKDLFGSSMSAKDVKFGGDARARMMEGVNVLADAVKVTLGPKGRNVVLEKSFGAPTVTKDGVSVAKEIELADKFQNMGAQMVKEVASQTSDIAGDGTTTATVLAQAMVREGLKAVAAGMNPMDLKRGMDKAVEAATAELRGLSKPCTENKAIAQVGTISANSDESIGKIIAEAMEKVGKEGVITVEDGTSLSNELDVVEGMQFDRGYLSPYFINNQQSQSAELDDPYILLFDKKISNIRDLLPVLEAVAKAGKPLLIIAEDVEGEALATLVVNTIRGIVKVCAVKAPGFGDRRKAMLQDIAILTGATVIAEEVGLSLEKATLNELGTAKKVQVGKDETTIIDGAGAEIDIKNRCEQIRAQVEETSSDYDREKLQERLAKLAGGVAVIKVGAATEMEMKEKKARVEDALHATRAAVEEGIVPGGGTALVRALTAIKDLSDDNHDRNVGIQIARRSMEEPLRQIVANAGDEPSVILNKVAEGEGNFGYNAANGEYGDMVEMGILDPTKVTRSALQNAASVAGLMITTEAMVADEPKEDAPAAPDMGGMGGMGGM-GMM
M-----LKVQVYRYNPETDNAPYMKTYEVDTQGDLMVLDVLELLK-AQDQSLAYRRSCREGVCGSDGMNINGKNGLACIKPISECNNTLILRPLPGLPVIRDLVVDMTQFYDQYKKIEPFLQNDT--APAIERLQSPEDRAKLDGLYECILCACCSTSCPSFWWNPDFIGPAGLLQAYRFLADSRDLATQKRLSNLDDPFSVFRCHGIQNCVAVCPKGLNPTRAIGHIRNMLLQSA-------TMSAKEVKFGDNARQRMLAGVNILADAVKATLGPKGRNVVLEKSFGAPTITKDGVSVAKEISLKDKFENMGAQMLKEVASRASDDAGDGTTTATVLAQAIVNEGLKSVAAGMNPMDLKRGIDKAITAAVAHVKSIAQPCVDTKSISQVGSISANSDTSVGELIAEAMEKVGKEGVITVEEGTSLDNELDVVEGMQFDRGYLSPYFINNQDNMSVEHDHPFILLVDKKISNIRELLPVLEGVAKSGKPLVIVAEDVEGEALATLVVNNIRGIVKVAAVKAPGFGDRRKAMLQDIAVLTGGTVISEEVGLDLESATIEHLGTAKRVTMNKDNTVIVDGAGNAEEIKSRVQQIRVQIEETSSDYDREKLQERVAKLAGGVAVIKVGAATEVEMKEKKARVEDALHATRAAVEEGVVPGGGTALIRAVAAIADLKGDNEDQNAGIGIARRAMEAPLRQIVANAGDEPSVVADQVKKGTGNYGYNAATGVYGDMLEMGILDPAKVTRSALQAAGSIAGLMITTEAMVADLPEDKP-AAPD---MGGMGGMGGMM
M------LVSIYRYNPEKDEAPYMQDYEISIVGDLMVLDVLNLVK-EQDSSVSYRRSCREGVCGSDGMNINGKNGLACITPISEAGDKLVLRPLPGMPVIRDLVIDMALFYKQYESIKPYLNNNT--APAIERLQSPEERAKLDGLYECILCACCSTACPSFWWNPEFVGPAGLLQAYRFLADTRDTSTEERLAELDDPFSVFRCRGIMNCVNVCPKGLNPTRAIGHIRGMLLQRE-------IMAAKDVLFGDSARAKMLVGVNILADAVRVTLGPKGRNVVIEKSFGAPIITKDGVSVAREIELKDKFENMGAQMVKEVASQANDQAGDGTTTATVLAQAIISEGLKSVAAGMNPMDLKRGIDKATAAVVAAIKEQAQPCLDTKAIAQVGTISANADETVGRLIAEAMEKVGKEGVITVEEGKGLEDELDVVEGMQFDRGYLSPYFINNQEKMTVEMENPLILLVDKKIDNLQELLPILENVAKSGRPLLIVAEDVEGQALATLVVNNLRGTFKVAAVKAPGFGDRRKAMLQDLAILTGGQVISEELGMSLETADPSSLGTASKVVIDKENTVIVDGAGTEASVNTRVDQIRAEIESSTSDYDIEKLQERVAKLAGGVAVIKVGAGSEMEMKEKKDRVDDALHATRAAVEEGVVAGGGVALIRALSSVT-VVGDNEDQNVGIALALRAMEAPIRQIAGNAGAEGSVVVDKVKSGTGSFGFNASTGEYGDMIAMGILDPAKVTRSSLQAAASIAGLMITTEAMVADAPVEEGGGMPDMGGMGGMGGMPGMM
M--SEMIKLSVFRYDPEKDDKPFMQAYEVPLSGGMKLLDALNYIKWKLDGTLTYRRSCGEGVCGSDGLNINGINGLACITPIAGLKQPIHVRPLPGMEVIRDLVVDMDHFFDQYRQIQPWLKTTT--VPEHERLQTPGQRAELDGQYECILCGCCTTSCPSWWWNGDFLGPATLLQANRWIVDSRDEAMGERLDQLEDAFRLYRCHQIMNCMEACPKDLNPTAAIDNIKRKILARK-------SM-AKDIQFGEDARAKMMVGVNKLADAVKVTLGPKGRNVVIEKSWGAPTITKDGVSVAKEIELEDKFENMGAQMVKEVSSKTADIAGDGTTTATVLAQSIAKEGVKAVAAGMNPMDLKRGIDKAVTAVVAELANLSKEVQNQDEIAQVGTISANGDAEIGKIIADAMDKVGKEGVITVEEAKGLETELDVVEGMQIDRGYLSPYFVTDTERMEANLDHPYILLFEKKISNMRELLPVLEAVARTGKPLLIIAEDIEGEALATLVVNKVRGVVNVAAVKAPGFGDRRKAMLEDMAILTGAKVISEDLGLKLENVTLEDLGTAAAVKIAKDTTTVVDGAGEKAAIEGRVALIRKQIEDTTSDYDKEKLQERLAKLAGGVAVIKVGAATETAMKEKKDRVDDALHATRAAVEEGIVAGGGVALLRARKALDSVKGINHDEDTGVNIIRRALEEPLRQIVANGGGEASVVVNEVSNNKGHYGYNAQTEEYGDLVKMGVIDPTKVTRSALQYAASIAGLLITTEAMIADIPKPEAAAAPD---MGGMGGMGGMM
M------KFIVYRYNPDVDTAPHMQEYDVEVTRGMMLRDALMEIK-RQDESFAFRHSCGEGVCGSDAVNANGSNLLGCTTPVSDLKEPVNVRPLPGRPVIRDLVVDMSQFYQQYRAVQPYLIHKD--LPEKEMLQSPEDRDKLDGLYECIMCGCCSTACPSFWWNPEFYGPQALLQAWRFLADSRDQATEERLDALEGPYKLFRCHSIMNCVEYCPKSLNPTKAIGKIKELMLKHS-------IMSAKEVKFSDDARQRMLRGVNILADAVKVTLGPKGRNVVLQKSFGAPTITKDGVSVAKEIELSDNFENMGAQMVKEVSSQTSDVAGDGTTTATVLAQSIVREGLKAVAAGMNPMDLKRGMEKGAAAAVQALADMSKPCADDKSIAQVGTISANSDANIGGIIAEAMQKVGKEGVITVEEGSALENSLDVVEGMQFDRGYLSPYFVNNQQSMSVDLEDPYILLHDKKISNIRDLLPVLEAVAKASRPLLIIAEDVEGEALATLVVNTIRGIVKVCAVKAPGFGDRRKAMLQDIAILTGGTVIAEEVGLTLEKATLNELGTAKKVQITKEETTIIDGAGTENDIKARVEQIRAQIEETTSDYDREKLQERVAKLAGGVAVIKVGAATEVEMKEKKARVEDALHATRAAVEEGVVPGGGVALIRALAALKDLTGDNHDQDVGIKIAARAMEEPLRQIVTNAGNEASVVVNKVAEGEGNYGFNASNAEYGDMVEMGILDPTKVTRTALQNAISVAGLMITTEAMVADEPADDSAAMPDMGGMGGMGGMGGMM
MIAKALFTLEVLRCNPGDADQPHWQSYFVELTEGMTLFIALSEIREQQDPSLQFDFVCRAGICGSCAMLINGRPGLACCTLLAELPSPTRLAPLPGFALIGDLSVDTGRWMRGMSRLETWITGASRDICEIEAPMEPSLAEEIYELERCIECGCCVAACGTAQMHEDFVTAVGLNKLARYRLDPRDDREAAFYELIGNDDGVFACMSLLGCEDVCPKNLPLSTQIAYLRRAMLRESL-------MAAKDVFFADDARQRMLAGVNVLADAVKATLGPKGRNVILEKSFGAPTVTKDGVSVAKEIELKDRFENMGAQMVKEVASQASDVAGDGTTTATVLAQSIVNEGLKSVAAGMNPMDLKRGIDKAVAAAVEQIQAASIPCEDNKAIAQVGTISANSDAAVGEIIADAMDKVGKEGVITVEEGSGLENELDVVEGMQFDRGYLSPYFITNQDSMSVDTDSPFILLVDKKISNIRELLPLLEQVAKASKPLVIVAEDVEGEALATLVVNNMRGIVKVAACKAPGFGDRRKAMLQDIAILTGATVISEEVGLDLESATLEHLGNAKRFTMDKDNSTIIDGAGEAAAIEARVKEIRVQIENTSSDYDREKLQERVAKLAGGVAVIKVGAATEIEMKEKKARVEDALHATRAAVEEGVVSGGGVALIRAIAAISELKGDNEDQNHGIAAALRAMEGPLRQIVGNAGDEASVVLDKVRQGEGNFGYNAASGEYGDMIEMGILDPAKVTRAALQAAGSVAGLMITTEVMIADAPQDDAGGMPD---MGGMGGMGGMM
MSANRIQKVSILRYDPSKDDEPRLQTFDVPFDETMSVLDALGYIKDHLDKDLSYRWSCRMAICGSCGIMVNKVPKLACKAFLRDYPDGVTIEPLANFPIEKDLIVDMTPFIERLEAIKPYIIGNDRTPEDGPNNQTPEQMARYKQFAGCINCGLCYAACPQFGLNPEFIGPAALTLAHRYNLDSRDNGAAERMKLINGENGAWGCTFVGYCSEVCPKNVDPAGAVNQGKIASSQDFVIAMLKPAMAAKDVKFGNDARTKMLEGVNVLANAVKVTLGPKGRNVVLDKSFGAPTITKDGVSVAREIELEDKFQNMGAQMVKEVASKANDAAGDGTTTATVLAQAIVAEGLKAVAAGMNPMDLKRGIDKAVAAAVEQLKELSVECNDTKAIAQVGTISANSDETVGNIIAEAMEKVGRDGVITVEEGQSLQDELDVVEGMQFDRGYLSPYFINNQESGSVDLESPFILLVDKKVSNIRELLPTLEAVAKSSRPLLIIAEDVEGEALATLVVNNMRGIVKVAAVKAPGFGDRRKAMLQDIATLTAGTVISEEIGMELEKVTLEDLGQAKRISITKENTTIIDGAGDEASIQGRVAQIRQQIEDATSDYDKEKLQERVAKLAGGVAVIKVGAATEVEMKEKKDRVEDALHATRAAVEEGVVAGGGVALIRAASKVVDLQGDNEEQNVGIRVALRAMEAPIRQIALNAGDEDSVVANQVKGGEGNYGYNAATGEYGDMIDMGILDPTKVTRSALQFAASIAGLMITTEAMVTELPKQDAPAMPD---MGSMGGMGGMM
MS---MLQVSIYRYNPETDSAPYMQEFQVDTQGNLMVLNVLEMIK-QQDSSMAYRRSCREGVCGSDGMNMNGTNGLACITALSDVNNKLVLRPLPGLPVIRDLVVDMGIFYKQYERIQPYLQNDA--PPAIERLQSPEDRDKLDGLYECILCACCSTSCPSFWWNPDFVGPAGLLQAYRFLADSRDTATRERLSELEDPFSVFRCRGIMNCVAVCPKGLNPTRAIGKIRELLLANA-------TMAAKQIKFSDDARKRMARGVNVLADAVKATLGPKGRNVVLEKSFGAPTVTKDGVSVAKEIELKDKFENMGAQMVKEVASKTSDVAGDGTTTATVLAQSIVNEGLKGVTAGMNPMDLKRGIDHAVNAAVKEIEQLAVPCTDSKAIAQVGTISANGDSRIGQIIAEAMEKVGKEGVITVDEGRGFEDELEVVEGMQFDRGYLSPYFVTNQETMAVELEDPLLLLVDKKISNIRELLPVLESVAKAGKPLVIIAEDIEGEALATLVVNNMRGIVKVAAAKAPGFGDRRKAMLQDIAILTGGTVISEEVGLTLEQANLDHLGSAKRVTMSKENTTIIDGSGSEGDIEARVSQIRAQIEETSSDYDREKLQERVAKLAGGVAVIRVGAATEVEMKEKKARVEDALHSTRAAVEEGVVPGGGTALVRILTKVAGLKGDNEDQTHGVAIAVRAMEAPLRQIVTNAGEEASVILNRVKDGEGNFGYNAQTGEYGDLFEMGVLDPAKVTRSALQSAASVAGLMITTEAMIADDPEDKEGGAPD---MGGMGGMGGMM
MSL-ESIKIDIMRYRPEMDDKPFTQTFELPYRADMSVLEALQYIKDNLDSTLSFRWSCRMAICGSCGLMVNGVPKLGCKVFLRDYPKTISLEPLANFPIERDLVVVMDDFIQKLEEIKPYIIPDKKCLSEGTYKQTPEQMEKYKKFSMCINCGLCYAACPQYALDTQFTGPAALALLARYNRDSRDAGTAERMKIVNQEEGVWGCTFVGYCSVVCPKGVDPAGAIQLLKVESSKDYLIGMFKPEM-AKDVKFGLDARDKMLNGVNILANAVRVTLGPKGRNVVIDKSFGAPLITKDGVTVAKEIELEDKFENMGAQMLKEVASQANDAAGDGTTTATVLAQAIVNEGLKAVAAGMNPMDLKRGIDQAVKAAVAELKELSVPCLDTKAVEQVGTISANSDASVGKIIAEAMDRVGKEGVITVEDGQALEDELDVVEGMQFDRGYLSPYFVTNQETGSVELESPFILLVDKKVSNIRELLPVLEGVAKASKPLLIIAEDLEGEALATLVVNNMRGIVKVAAVKAPGFGDRRKAMLQDIAMLTAGTVISEEIGMELEKATVAELGQAKRIIITKDETTIIDGIGDEETIKGRVAQIRKQIEDSSSDYDKEKLQERVAKLSGGVAVIKVGAATEIEMKEKKARVEDALHATRAAVEEGVVAGGGVALVRAAAAIQGLEGANQDQTVGIKVALRAMEAPLRQIVQNSGDEASVVANNVRAGEGSYGYNAGTGEYGDMIEMGILDPTKVTRSALQFAASVAGLMITTEAMITDVPVDASSSMPD---MGGMGGMGGMM
M------LVSVYRYNPEKDSAPYMQDYEVDIEGDLMVLDVLNLIK-EQDPSIAYRRSCREGVCGSDGMNISGKNGLACITPISEGGNKLVLRPLPGLPVIRDLVIDMSLFYQQFEKVKPFLQNNT--APAIERLQSPEDRAKLDGLYECILCACCSTSCPSFWWNPDFIGPAGLLQAYRFLADSRDTATQDRLADLDDPFSVFRCRGIMNCVNVCPKGLNPTRAIGHIRSMLLSRE-------IM-AKDVKFGDSARSKMLKGVNVLADAVKVTLGPKGRNVVLDKSFGAPTITKDGVSVAKEIELEDKFENMGAQMVKEVASQANDKAGDGTTTATVLAQAIINEGLKSVAAGMNPMDLKRGIDKATAAVVEELAKLSRPCTDSKNIAQVGTISANSDKTVGDLIAQAMEKVGKEGVITVEEGQGLADELEVVEGMQFDRGYLSPYFINNQEKMNVELENPLILLADKKIDNLQEIIPLLENVAKSGRPLLIVAEDVEGQALATLVVNTMRGTFKVAAVKAPGFGDRRKAMLQDIATLTGGKVISEEVGMSLETTSLEDLGTAKKVVIDKENTVMVGGAGSDADVTARCEQIRSEIETTTSDYDKEKLQERLAKLAGGVAVIKVGAGSEIEMKEKKDRVEDALQATRAAVEEGVVAGGGVALIRAISNVT-VTGDNEDQNVGIALALRAMEAPIRQIAYNAGDEASVVVDKVKSGEGSFGYNASTGEYGDMIELGIIDPTKVTRSSLQAAASVGGLMITTEAMVADIPEENG-GAPDMGGMGGMGGMPGMM
MS--KFINVKILRYDPDKDKAPHFQTYKVELRRGMLLLTVLNQIKWELDPTLSFRRSCREGVCGSDGMNVNGVNMLSCMTKVEDLSD-ITIKPLPGMPVIRDLVVDISSFINKFITVKPYIIRHS--MPDGELYQSAEDRKKLDGLYECILCGCCSSSCPSYWVDKDYLGPNAFLRAWRYLIDSRDEGADERLAILNDKHGVWRCHTIYNCVEACPKELNPTKAIVGIRKMLMDKQ-------IM-AKNITFSEDARQAIMRGVDQLANAVKVTLGPKGRNVVIEKKFGTPLITKDGVSVAKEVELADALENIGAQMVKEVASKTNDVAGDGTTTATVLAQYIYRDGMKNVVAGANPMEIKRGIDKAVEAVIAELQKISKVVSTNKEIEQVGSISANNDSEIGGIIAKAMDKVGKDGVITIEENKSMETVLDVVEGMQFDRGYLSPYFVNNPDTMEAVVENAYIIIHEKKISNMKDILPVLEKLAKVNAPFVIIAEDIEGEALATLVLNKLRGTLNCVAVKAPGFGDRRKEMLKDIAVLTGGQVITDDLGIKIDSVELEDLGRAKKVVIDKDNTTIVEGAGNTDDIKARVTQIKKQIEDTTSDYDREKLQERLAKLIGGVAVIKVGAATETEMKEKKHRVEDALAATKAAVEEGIVPGGGVALVRTVSALKNIKVSQ-EQQVGVNIIARALEYPLRQIVENAGLESSVIVNKIKASKVNYGFNAYTENYEDMMAAGVIDPTKVTRSALQNAASVAGLMITTEAVITEIKEKAA--VPDMGGMGGMGGM-GMM
MS-RGTRTFEIYRYDPDKDKAPYMQTYTLELNDHRMLLDALLELK-KQDETLTFRRSCREGICGSDGMNINGKNGLACLMNLNELPAKMVIRPLPGLPVIRDLVVDMNQFYVQYEKVRPYLLNDQ--APPKERLQSQEDREKLNGLYECILCACCSTSCPSFWWNPDFLGPSALIQAYRFIIDSRDTAQAERLARMDDPFSLFRCRGIMNCISVCPKGLNPTKAIGHIRNLLLEQA-------GMSAKEVKFGESARSKMIAGVNILADAVKVTLGPKGRNVVIDRSFGSPHITKDGVTVAKEITLKDKFENMGAQLVREVASKTADIAGDGTTTATVLAQSILNEGIKSVAAGMNPMDLKRGIDKATRAAVEEIRNIATPASDTKAIAQVGAISANSDQTIGDLIAQAMEKVGKEGVITVEEGSGFEDTLDVVEGMQFDRGYVSPYFANKADTLTAELDNPFILLVDKKISNIRELIPTLEAVAKSGKPLLLIAEDVEGEALATLVVNNMRGIIKVCAVKAPGFGDRRKAMLQDIAILTGATVISEEVGLNLEGATLQDLGTARKVTVGKENTVIVDGAGQKDEIDARVSTIRKQIEEATSDYDREKLQERVAKLAGGVAVIKVGAATEVEMKEKKDRVDDALHATRAAVEEGVVAGGGVALVRVIRALEGLTGANDDQTAGINILRRAMEAPLRQIVTNAGEEASVVVNAVKNGTGNYGYNAASGEYGDMIELGILDPAKVTRSALEHAASVAGLMLTTEAMITDIPEDKPA-APD---MGGMGGMGGMM
M-----LLVSVYRYNPDQDAAPFMQDFQVDTGGDLMVLDVLALVK-EQDEGFSYRRSCREGVCGSDGMNINGKNALACITPLSAVGNKLVVRPLPGLPVIRDLAVDMSIFYKQYEKVQPFLQNDT--APGIERLQSPAEREKIDGLYECILCACCSTSCPSFWWNPDFLGPAALLQAYRFLADSRDTKTAERLAALDDPFSVFRCRGIMNCVSVCPKGLNPTKAIGHIRNMLLQSA-------TMAAKEVKFGDSARKKMLAGVNVLADAVKATLGPKGRNVIIEKSYGAPTITKDGVSVAKEIELKDRFENMGAQLVKDVASRANDDAGDGTTTATVLAQSIVNEGLKAVAAGMNPMDLKRGIDKATIAIVAQLKLQSKPCADTKAIAQVGTISANSDTSIGDIIAEAMEKVGKEGVITVEEGSGLENELSVVEGMQFDRGYLSPYFIN------------------KKISNIREMLPVLEAVAKAGRPLLIVAEDVEGEALATLVVNNMRGIVKVAAVKAPGFGDRRKAMLQDIAVLTGGTVISEEIGLSLESATLEHLGNAKRVILSKENTTIIDGAGVQADIESRVAQIRKQVEDTSSDYDKEKLQERLAKLAGGVAVIKVGAGSEVEMKEKKARVEDALHATRAAVEEGVVPGGGVALVRALQAIEGLKGENADQNVGIALLRRAVEAPLRQIVANCGDEPSVVVDKVKQGTGNYGYNAATGEYGDMIEMGILDPAKVTRSALQAAASIASLMITTEAMIAEIVEDKPGGMPD---MGGMGGMGGMM
M------RISVYRYNPDTDPRPRMQDYEVKTFQGMMLRDALLEVK-KQDESFSFRHSCGEGVCGSDAVNANGRNVLACVTPITELKTPIAVRPLPGRPVIRDLVVDMTQFYEQYRAVKPYLVRKD--LPEQEIPQSPADRDKLDGLYECILCGCCSTACPSFWWNPDFHGPAALLQSWRFLADSRDQATEERLDALEGPYKLFRCHSIMNCVEVCPKGLNPTRAIGHIKELMLEKG-------LMAAKQIFFSENARVRMLRGVDVLANAVKVTLGPKGRNVVIEKSWGAPTVTKDGVSVAKAIELKDKFENMGAQMVKEVASKTSDIAGDGTTTATVLAQAMVREGLKSVAAGMNPMDIKRGMDQAVEAAIKELQALSRPCSTNKEIAQVGTISANSDDSIGNIIAEAMEKVGKEGVITVEEGKSLHNELDLVEGMQFDRGYLSPYFINNQQSQKTELDDPFILLYDKKISNIRDLLPVLEGVAKAGKPLLILAEDIEGEALATLVVNTLRGILKVCAVKAPGFGDRRKAMLQDIAILTGATVISEEVGLSLEKATLNDLGTAKRVQVGKDDTTIIDGAGSHDDIKARCEQIRAQVEETSSDYDREKLQERLAKLAGGVAVIKVGAATEIEMKEKKMRVEDALHATRAAVEEGIVPGGGVALVRALTAIKDLKGANDDQTVGITIARRAMEEPLRQIVANAGEEPSVILNTVADGSGSFGYNAANGEFGDMMEMGVIDPTKVTRSALQNACSVAGLMITTEAMVADEPKKEKASAP----AGGMDDM---Y
M-----LNVSIYRYNPEVDKEPYMQDFEIDTQGDIMVLDVLEKLK-VQDSTLVFRRSCREGVCGSDGMNISGKNGLACVTPLSEANNKLVIRPLPGLPVIRDLVIDMSQFYAQYEKIQPYMINNT--APAIERLQSPEDRAKLDGLYECILCACCSTACPSFWWNPDFIGPSGLLQAYRFLADSRDTATEERLVKLDDPFSVFRCHGIMNCVQVCPKGLNPTKAIGHIRNMLIRSA-------TMSAKEVKFGSTARQSMLDGVNILANAVKVTLGPKGRNVVLDKAYGAPTVTKDGVSVAKEIELKDKFENMGAQMLKEVASKASDEAGDGTTTATVLAQAIITEGLKSVAAGMNPMDLKRGIDKAVIAAVAEIAALAKPCSESKEVAQVGTISANSDAHIGDIIAEAMDKVGKEGVITVEEGSGLENELDIVEGMQFDRGYLSPYFINNQESMSAEQDQPYILLVDKKISNIRELLPLLEAVAKSGKPLMIIAEDVEGEALATLVVNNLRGIVKVAACKAPGFGDRRKAMLEDIATLTGGTVISEEVGLDLETATLEHLGTAKRITMTKEATTIVDGAGDHAAIAARVKQIRAQIEDTNSDYDREKLQERVAKLAGGVAVIKVGATTEMEMKEKKARVEDALHATRAAVEEGVVPGGGVALVRVLQKIKHLKGDNDDQTVGIGIALRAMEAPLRQIVENAGGEGSVVVDKVKSGEGNFGYNAATSEYGDMIEMGILDPAKVARTALQAAASIAGLMITTEAMVADAPSDAG-GAPDMGGMGGMGGMGGMM
M------LVSVYRYNPEKDEAPYMQDYEITIGGDVMVLDVLHLVK-EQDVSVAYRRSCREGVCGSDGMNINGKNGLACITPISEAGDKLVLRPLPGMPVIRDLVIDMSLFYQQYEKIKPYLHNDT--APAIERLQSPEERAKLDGLYECILCACCSTSCPSFWWNPDFVGPAGLLQAYRFLADSRDTSTEERLAGLSDPFSVFRCRGIMNCVNVCPKGLNPTRAIGHIRNMLLSQQ-------VMAAKEVKFGNDARSKMLDGVNILADAVKVTLGPKGRNVVLDKAFGGPTITKDGVSVAREIELEDKFENMGAQMVKEVASQANDQAGDGTTTATVLAQAIVNEGLKAVAAGMNPMDLKRGIDKATAAVVEALKAQAKPCEDSKAIAQVGTISANSDETVGRIIAEAMEKVGKEGVITVEEGKGLTDELDVVEGMQFDRGYLSPYFINNQEKMVAELDNPLLLLVDKKIDNLQELIPVLENVAKSGRPLLIIAEDVEGQALATLVVNNLRGTFKVAAVKAPGFGDRRKAMLQDIAVLTGGQVISEEVGMSLETTTLDMLGTAKRVVISKENTVVVDGAGSQQDVTARVEQIRAEMEASTSDYDKEKLQERVAKLAGGVAVIKVGAGSEVEMKEKKDRVDDALHATRAAVEEGVVAGGGVALVRALTGIT-VEGDNEDQNVGIALALRAMEAPIRQIAGNAGAEGSVVVDKVKAGEGSFGFNASTGEYGDMIEMGILDPAKVTRSSLQAAASVAGLMITTEAMVAEIPQDAP-AAPDMGGMGGMGGMGGMM
M----KVELSIRRFNPETDQRPHVERYQVEVEPSDRLLDALNQVKWYQDGTLTYRRSCAHGICGSDAMLINGVNRLACKVLIRDLGDRITVEPLRGFRVIKDLVVDMEPFFAAYRSVKPYLINDD--VPHVERLQSPEERERFDDTTKCILCAACTTSCPSFWANEEYIGPAAIVNAHRFIFDSRDQGAQERLEVLNSKDGVWRCRTIFNCTDACPRGIEVTRAIQDVKRHLLDVR-------VMAAKQLAFDVDARKALERGVNVVANAVKVTLGPKGRNVVLEKKYGSPTITKDGVTVAKEIELKDPYENMGAQLCKEVASKTNDVAGDGTTTATVLAQAIVLEGLKNVAAGANPMIVRKGIEKAVHTAAEEIKKLAIPVEGKQDIAHVAAIAG-NDDEIGDLIAEAMDKVGKDGVITVEEAKGTTTTVEVVEGMEFDKGYISPYFVTNSETMEAELEDPFLLIHEKKISNVHDLLPVLEKVVQAGKPLVIIAEDVEGEALATLVVNKIRGTLNVAAVKAPGFGDRRKAMLQDIAILTGGTFISEDLGHKLENVTLDMLGQARRVRITKDKTTIVEGKGDTSAVKGRIEQIKREIEETDSDYDREKLEERLAKLAGGVAVIQVGAATEVELKEKKHRIEDAVHATRAAVEEGVVAGGGTSYVNILPALEKLQL-EGDEQVGVNIVKRALTEPLRQIANNAGVEGSVIVEQVRREKPGMGFNAVTEKIEEMVKAGIVDPAKVTRTALENAASIAGMVLTTEAVISEIPEKEKT-MP-----AGGGDM--DF
M------IISIYRYNPDTDHKPRMRDYEVKTFQGMMLRDALLEVK-KQDESFSFRHSCGEGVCGSDAVNANGRNVLACITPIAELKQPIAVRPLPGRPVIRDLVVDMTQFYEQYRAVEPYLVRKD--LPEQEIPQTPADRDKLDGLYECILCGCCSTACPSFWWNPEFHGPAALLQSWRFLADSRDQATEERLDALEGPYKLFRCHSIMNCVEVCPKGLNPTRAIGQIKELMLEKG-------LMTAKQIFFSEQSRTKMLHGVDILANAVKVTLGPKGRNVVIEKSWGAPTVTKDGVSVAKAIELKDKFENMGAQMVKEVASKTSDVAGDGTTTATVLAQAMVREGLKAVAAGMNPMDIKRGIDQAVEASVAELQKLSRPCSTNKEIAQVGTISANTDESIGNIIAEAMEKVGKEGVITVEEGKSLNNELDLVEGMQFDRGYLSPYFINNQQSQKADLEDPYILLHDKKISNIRDLLPILEAIAKAGRPLLIVAEDIEGEALATLVVNNLRGILKVCAVKAPGFGDRRKAMLQDIATLTGATVIAEEVGLSLDKATLNELGSAKKVQVGKDDATIIDGAGSHDDIKARCEQIRSQVEDTTSDYDREKLQERLAKLAGGVAVIKVGAATEMEMKEKKMRVEDALHATRAAVEEGIVPGGGVALVRAIGAVKDLKGANADQDVGIAIARRAMEEPLRQIVANAGEESSVVMSKVAEGTGSFGYNAANGEYGDMMAMGIIDPTKVSRTALQNAASVAGLMITTEAMVADEPKKEKGAGPG---AGGMDDM---Y
M----QVTLKIQRYNPEVDSQPRWETYRIEADPKDRVLDLLHKVKWEIDGTLAFRRSCAHGICGSDAMLINGKNRLACKVLVRDLGEEITVAPIRGLPVKKDLIVDMEPFFDAYKAVKPYLINDD--PPERERLQSPEERARFDDTTKCILCACCTTSCPVFWVNGTYIGPAAIVQAHRFIFDSRDQGAAERFKVLGASTGAWRCRTAYNCTEACPKEIRVTQAIQEVKRAMVYHQ-------FM-AKILVFDEDARRALERGVNAVANAVKVTLGPRGRNVVLEKKFGSPTITKDGVTVAKEVELEDHLENIGAQLLKEVASKTNDVAGDGTTTATVLAQAIVREGLKNVAAGANPLSLKRGIEKAVEAAVEKIRELAIPVEDRKAIEEVATISA-NDPDVGKLIADAMEKVGKEGIITVEESKGLETELEFVEGYQFDKGYISPYFINNPDAMEASLEEPYILIHEKKISNIRDLLPILEQVAQTSKPLFIIAEDVEGEALATLVVNKLRGTLNVAAVKAPGFGDRRKEMLKDIAAVTGGTVISEELGFKLENVTLSMLGRAERVRVTKDETTIVGGKGKKEDIDARINAIKKELETTDSEYAKEKLQERLAKLAGGVAVIRVGAATETELKEKKHRFEDALSATRAAVEEGIVPGGGVTLLRAIPVVDEVIQLEGDEATGAKIVRRALEEPARQIAENAGYEGSVIVSQVLTKTTAYGFNAATGEFMDLMEAGIVDPAKVTRSALQNAASIGSMVLTTEAVVAEKPEKKEAA----------GSTPDMF
M------RFRIYRYRPEEDSAPVLQDYVLEVLDAVMLLDALMLLK-AQDETLGFRRSCREGVCGSDAMNINGRNGLACITPLKDLREPITLRPLPGMPVIRDLVVDLSGFYRQYRAVRPWLIDEG--EPEIERPQSPAERDRLDGLYECILCACCTTSCPSFWWNPEFLGPAALLQAYRFVTDSRDKALGVRLDDLEDPYRLYRCHSIMNCTDVCPKGLDPARAISGIRALLARRR-------LMAAKEVVFGDSARIRMLRGVNILADAVKVTLGPKGRNVVLDKSFGAPTITKDGVSVAKEVELKDKYENMGAQMVKEVASQTSDIAGDGTTTATVLAQAILREGLKSVAAGMNPMDLKRGIDKAVAAAVDALKKISRPCSDHKEIAQVGTISANSDESIGNIIAEAMDKVGKEGVISVEEGSGLENALEIVEGMQFDRGYLSPYFVNKQDTMTADIENPYILIYDKKISNIRELLPILEGVAKAGRPLLIISEDVEGEALATLVVNNIRGILKVCAVKAPGFGDRRKAMLQDIAILTGGQLISEEIGMTLEAATIDVLGSAKRVQVSKENTTIIDGAGNSKDIEARVKQIRAQIEEATSDYDKEKMQERVAKLAGGVALIKVGAATEVEMKEKKARVEDALHATRAAVEEGVVPGGGVALIRALQNM-KVKGDNHDQDVGIQIARRAMEEPLRMIVMNAGLEGSVVMNKVAEGKGSFGFNAATGEYGDMLTMGILDPTKVTRTALQNAASVSGLMITTEAMVAELPQEEKASAGGMGGMGGMGGMDGMM
MAE-IKVKLRIKRFNPEKDKEPWWGEYDVEMDPTDRVLDALHYVKWHIDGTLTLRRSCGHGICGSDAMRINGVNRLACKVLLRDVAPVVTVEPILGLPVIKDLVVDMEPFMAQYRSVMPYFVNDE--PPPRERLQSPEERAVFDDTTKCILCACCTTSCPSFWARGEYVGPAAIVQAHRFIFDSRDRAAAQRLEILNEPDGIWRCRTVYNCTNACPREIKITEAIAEVKKALLFSR-------LM-AKQIKFSEEARRELKRGVDTLANAVKTTLGPKGRNVALDKKWGGPTVTHDGVTVAKEIELEDPFANMGAQMLKEAATKTNDVAGDGTTTATVLAQAIVNEGLKNVAAGANPMLLKRGIEKAAARVAEYIREIAVDVESRDDIAHVATISA-GDPAIGQLLADVMEKVGKDGVITVEESKTLDMEVEYVEGMQFDRGYISPYFVTDADRMEAVLENPYILIHDKKISSAQDLVPVLEKVLQSGRNLLIIAEDVDGEALATLVLNKLRGTFNVVAVKAPGFGERRKAMLQDIAILTGGTVISEELGRKLESATLADLGRAEKVVVTKDDTTIVGGKGKPEDIKARINQIKAQIETTTSDYDREKLQERLAKLAGGVAIIRVGAATETELKEKKHRVEDALSATRAAVEEGIVPGGGVTLLTAQKVLDDNLGLEGDEATGVKIVRRALEEPLRQLAANAGLDGAVVVGEVRRLQAYIGFNVLTGEYVDMVKAGIIDPAKVTRSALLNAASIGAMILTTEALVTDLPEKEKADTPP---------M---F
MS---RLTVSIYRYNPETDDAPYMHDYEVDTQGDLMVLNVIQMIK-EQDSTLAYRRSCREGVCGSDGMNMNGKNSLACVTPLSDVNNRLVLRPLPGLPVIRDLVVDMAIFYKQYERIQPYLQNDE--PPAIERLQSPEERDKLDGLYECILCACCSTSCPSFWWNPDFVGPAGLLWAYRFMADSRDTHTQERLSELDDPFSVFRCRGIMNCVAVCPKGLNPTRAIGKIRDLLVSNA-------AMAAKNIRFSDDARKRMARGVNTLADAVKTTLGPKGRNVVLEKSFGAPTVTKDGVSVAKEIELKDKFENMGAQMVKEVASKTSDVAGDGTTTATVLAQSIVNEGLKGVTAGMNPMDLKRGIDYAITAAVEEIRKMSVPCTDSKAIAQVGTISANGDATIGQIIADAMAKVGKEGVITVDEGRGFEDELEVVEGMQFDRGYLSPYFVTNNETMSVELEDPYILLVDKKISNIRELLPVLENVAKAGKPLVIIAEDIEGEALATLVVNNMRGIVKVAAAKAPGFGDRRKAMLQDIAILTGGTVISEEVGLTLEQTTLDHLGSARRITMSKENTTVIDGNGVESDIESRVSQIRTQIEETSSDYDREKLQERVAKLAGGVAVIRVGAATEVEMKEKKARVEDALHSTRAAVEEGVVPGGGTSLVRAASKLVGLKGDNEDQTHGIQLTIRALETPLRQIVTNAGEDASVILNRVRDGEGNFGYNAQTGEFGDLFEMGVLDPAKVARSALQSAGSVGGLMITTEAMVAEDPDEKDSGGGD---MGGMGGMGGMM
M----QVTLRIRRYNPEHDREPHWEEYRLQADPTDRVLDLLNRVKWEVDGTLAYRRSCAHGVCGSDAMIINGKARLACKTLVKELSQPITVEPMRGFRVKKDLIVDFTGFFAAYRSIKPYLINND--EPERERLQSPHDRERFDDTTKCILCGCCTTSCPSFWANPDYVGPAAIVNAHRFIFDSRDQAADERLRILNSRDGVWRCRTIFNCTEACPRGIEVTRAIQEVKRAILLGQ-------RM-PKQLVFNEQARRSLEKGLNTVANAVKITLGPKGRNVVLEKKFGSPTITNDGVTIARDIELKDPFENMGAKLLTEVATKTNDVAGDGTTTAIVLGQAMVREGMKVVAAGANPILVKRGIEKAVNAVVEEIKRIAKPVETKEATQQVASISA-NDEEIGKMIADAMEKVGKDGVITVEEAKTLDTTVDVVEGMQFDRGYLSPYFVTDAEAMEAVLEDPFILITDRKISSVNDLLPVLQRVVERGKPLLIIAEDVEGEALATLVVNKIRGTLQSCAVKAPGFGDRRKAMLEDIAILTGGQVVSEDLGIKLENVTPDMFGRAKKVVVEKENTTIVEGAGDPEKIKARINVIKRQIEETTSDFDREKLQERLAKLAGGVAVIKVGAATEVEMKEKKYRIEDALSATRAAVEEGIVPGGGSTLVHAIKALDKVEAKNEDERMGIEIVRRALEEPLRQIATNAGLEGSVVVERVKQLPDNEGFDALTGEYGDMFQRGIVDPAKVTRSALQNAASIAAMVLTTESLVADLPEDKKET----------GGMGDMF
M------LVSIYRYNPEVDEAPYMQDVELEVAGDLMVLDVLGLMK-EKDPTLAYRRSCREGVCGSDGMNMNGKNGLACITPLSQVNNKLVLRPLPGLPVIRDLVVDMAIFYKQYEKIKPFLVNDN--PPAIERLQSPEEREKLDGLYECILCACCSTSCPSFWWNPDFVGPAGLLQAYRFLVDSRDTSTEERLANLDDPFSVFRCRGIMNCVSVCPKGLNPTRAIGHIRNMLLQRA-------TMAAKDVKFGDSARKRMVAGVNTLADAVKVTLGPKGRNVVLDKSFGAPTVTKDGVSVAKEIELKDKFENMGAQMVKEVASKTNDEAGDGTTTATVLAQAILNEGLKSVAAGMNPMDLKRGIDKAVIAAVKEIKNISRPCEDSKSIAQVGTISANSDERIGNIIAEAMEKVGKEGVITVEEGSGLEDELDVVEGMQFDRGYLSAYFVNNQDSMSAELEDPFILLVDKKISNIREMLPVLEAVAKSSKPLLVISEDLEGEALATLVVNNMRGIVKVAAVKAPGFGDRRKEMLQDIAILTGGTVISEEVGLNLEGATLDDLGTAKRVVVTKENTTIIDGAGAKSDIEARVAQIRRQIEETSSDYDREKLQERVAKLAGGVAVIKVGAATEVEMKEKKARVEDALHSTRAAVEEGVVPGGGVALVRALQAVSDLAGDNADQDVGINLLRRAMEAPLRQIVANAGGEPSVVVDKVRQGEGAFGYNAGTEAYGDMLEMGILDPAKVTRTALQSAASIAGLMITTECMVSDLPEDDKGGMPDMGGMGGMGGMGGMM
MS---MLNVSVYRYNPETDDKPYMQDFQVDTHGDLMVLNVIQLIQ-EQDPSLAFRRSCREGVCGSDGLNMNGKNGLTCVTAVSEVNGKLTLRPLPGLPVIRDLVVDMALFYHQYERIQPYLQTSG--APAIERLQSPEERDKLDGLYECILCACCSTSCPSFWWNPDFVGPAGLLQAYRFLADSRDDATSERLAGLDDPFSVFRCRGIMNCVNVCPKGLNPTRAIGKIREMLMSNA-------TMAAKQIKFGDDARKRMARGVNVLADAVKTTLGPKGRNVVLEKSFGAPTVTKDGVSVAKEIELKDKFENMGAQMVKEVASKTSDVAGDGTTTATVLAQAIVNEGLKGVIAGMNPMDLKRGIDKAIIAAVAEVKKLSVPCKDSKAIAQVGTISANGDATIGQIIADAMEKVGKEGVITVDEGRGFEDELEVVEGMQFDRGYLSPYFVTNQETMAVELEDPYILLVDKKISNIRELLPVLEAVAKAGKPLMIIAEDIEGEALATLVVNNMRGIVKVAAAKAPGFGDRRKAMLQDIAILTGGTVISEEVGLTLEQATVEHLGNARRVTMSKENTTIIDGAGAEADIEARVGQIRAQIEETSSDYDREKLQERVAKLAGGVAVIRVGAATEVEMKEKKARVEDALHSTRAAVEEGVVPGGGTALIRALTNLKDLKGDNEDQTHGIQLALRAFEAPLRQIVTNAGEEASVVVNRVKEGEGNFGYNAATGEYGDLAEMGVLDPAKVTRSALQSAGSVGGLMITTEAMIAEDPEEKASSAPD---MGGMGGMGGMM
MA-ANTLEVNMYRYNPEEDKFPYIKQYKIEKPTDIMVLDLLHLLK-EKDESISYRRSCREGVCGSDGMNINGKNGLACITPLSSVKNKIELRPLPGLPVIRDLVVDMTEFYAQYEKIKPFLQNST--APEQERLQSPEDRDKLDGLYECILCACCSTSCPSFWWNPDFLGPAALLQAYRFLADTRDLKTNERLDDLSDRFSVYRCHGIMNCVSVCPKGLNPNKAIGQIKKMLLTDNNKIITSDNMSAKDVKFGDSARTQMLDGVNTLANAVKVTLGPKGRNVVLDKSFGAPTVTKDGVSVAKEIELENKFENMGAQMLKQVASQTSDEAGDGTTTATVLAQSIVNEGNKSVAAGMNPMDLKRGIDKAVSAAVEHVKGLSVPCTDDKAIAQVGTISANGDIAVGEIIAEAMEKVGKEGVITVEEGSGIENELDVVEGMQFDRGYLSPYFITNQDNMTVELDSPYILLFDKKISNIRDLLPLLESVAKAGKPLLIIAEDIEGEALATLVVNNLRGIVKAAACKAPGFGDRRKAMLEDIAILTGGTVISEEVGLSLEGASVEDLGTSKRVVLNKDNATIIDGAGDENAIATRVNQIRAQVEETTSDYDKEKLQERVAKLAGGVAVIKVGAGSEVEMKEKKARVEDALHSTRAAVEEGVVPGGGSALIRCLEAVAKLKGDNDDQNVGINIARKAFEAPLRQIVSNAGEEPSVIVNKVIDGKGSFGFNAATSEFGDMIEMGILDPAKVTRTALQAAGSVAGMMITTEAMVTDVPKDDTP-MPPMPDMGGMGGMGGMM
MTG-QTITLEVLRYNPETDNEPSFGTFEIPYRDDWSLLDALGHIKDELDATLAYRWSCRMAVCGSCGMVINGTPKLGCETFLRDYPGTVRVEPLANFPIERDLIVDAADFIEKLEAVKPYIINAAKPVSEGTYKQTPAELARYKQFSMCINCMLCYSACPQFGLNPLFTGPAVIALGHRYNLDSRDDGQTMRTEVLQDKHGVWSCTFVGVCSEVCPKSVDPAGAIQQEKAMGAQDWALSFLMPSMAAKQVKFGDDARKLMLEGVNILADAVKATLGPKGRNVLLEKSFGAPTITKDGVSVAKEIELKDKYQNMGAQLVKEVASKANDQAGDGTTTATVLAQSIVNEGLKYVAAGMNPMDLKRGIDKAVAAVVEQLHTMSIPCEDSKAIAQVGTISANSDELVGKIIAEAMEKVGKEGVITVEEGSGLENELDVVEGMQFDRGYLSPYFINKQDNMSAELESPFILLFDKKISNIRELLPVLESVAKAGKPLLILAEDVEGEALATLVVNNMRGIVKVAAVKAPGFGDRRKAMLQDIATLTGGVVISEEVGLNLEGASLEDLGSAKRVVITKDNTTIVDGAGNQADIAARVEQIRAEIENSTSDYDREKLQERVAKLAGGVAVVKVGAATEVEMKEKKARVEDALHATRAAVEEGVVPGGGVALIRALSAI-SVKGDNEEQNAGIALALRALEGPIRQIATNSGDEASVVVDKVRAGEGNFGYNASTSEYGDMMEMGILDPAKVTRSALQAAASIAGLMITTAAMVAELPEEKPAAMPDMGGMGGMGGMGGMM
M-----LQVSVYRYNPEKDAAPFMQDFQVDTGGDIMVLDVLALIK-EQDEGFSYRRSCREGVCGSDGMNINGKNGLACITPISAAGGKLVIRPLPGLPVIRDLVVDMSIFYKQYEKVQPFLQNDT--APAIERLQTPEEREKLDGLYECILCACCSTSCPSFWWNPDFLGPAALLQAYRFLADSRDTKTAERLASLDDPFSVFRCRGIMNCVNVCPKGLNPTKAIGHVRNMLLQSG-------TM-AKLVLFNEKSRQALERGVNALADAVKITLGPRGRNVVLEKKFGAPDVVNDGVTIAKEIELEDPYENTGARLIREVASKTKDLAGDGTTTATVLAQALIREGLKNVAAGSNPVSLRRGIEKAVALLVTEIAALAKPVEG-DAIAQVATVSSGNDEEVGRMIAEAMDKVTKDGVITVEESKSLITELEVVEGMQFDRGYISPYFVTDQERMVAELDDVLLLITDKKISSIQDLVPVLEKLARAGKPLLIIAEDVDGEALATLVVNKMRGVLNAVAVKAPGFGDRRKAMLQDIAILTGGQLISEEIGLSLDTVTLDMLGKARKVTLQKDTTIIVAGEESRKDVATRIGQIRKQLEETDSDYDKEKLQERIAKLAGGVAVIKVGAPTETELKNRKLRIEDALNATKAAVEEGIVPGGGTTLLRLAQKLDGLKALSREESLGVDIVARALSAPLRQIADNAGVEGSVVVEKVLAQTFSMGYNALTNTYEDLVAAGIVDPAKVVRSALQDAASVAAMVLTTEVIVVEKPEPEGSG-PDMGGMGGMGGMGGMM
M------LVSVYRYNPEVDDAPYMQDIHIDIGGDIMVLDLLQLLK-DKDPSLAYRRSCREGVCGSDGMNISGSNALACITPLSSVDDKLVLRPLPGLPVIRDLVVDMGQFYAQYEKIKPYLINDT--APAIERLQSPEEREKLDGLYECILCACCSTACPSFWWNPDFIGPSGLLQAYRFLADSRDTATRERLADLDDPFSVFRCHGIMNCVSVCPKGLNPTKAIGHIRNMLLQQA-------TMAAKDVQFGDSARSKMQKGVNILADAVKTTLGPKGRNVVLDKAFGAPTVTKDGVSVAKEIELQDKFENMGAQMVKEVASQANDVAGDGTTTATVLAQAIVNEGLKSVAAGMNPMDLKRGIDKAAAAVVANVQDMAAPCTDSKAIAQVGTISANSDEQVGSIIAEAMEKVGKEGVITVEEGSALDNELDVVEGMQFDRGYLSPYFINNQDNMSVELENPFILLVDKKISSIRDLLPVLENVAKASRPLLIVAEDVEGEALATLVVNNMRGIVKVAAVKAPGFGDRRKAMLEDIAILTGGTVISEEVGLNLEGATLEQLGQAKKVSISKENTTVVDGVGEHSDIQARVSAIRAQIAETSSDYDKEKLQERVAKLAGGVAVIKVGAATEVEMKEKKARVEDALHSTRAAVEEGVVPGGGVALVRALQAISKLEGDNHDQTVGIQLACRAMEAPLRQIVQNSGDEPSVVLDQVKKGEGNYGYNAATGEYGDMIEMGILDPAKVVRSALQAASSVAGLMITTEAMVADQPEEGGAAMPDMGGMGGMGGMGGMM
M-----LKVSLYRYNPEVDQEPYMQDTEIDTGGDIMVLDVLELLK-AQDPSLTYRRSCREGVCGSDGMNINGKNGLACVTPISEANNTLVLRPLPGLPVIRDLVIDMTLFYKQYEKIKPFLLNDT--APAIERLQSPEEREKLDGLYECILCACCSTSCPSYWWNPDFIGPAGLLQAYRFLADSRDTATEQRLADLDDPFSVFRCHGIQNCVNVCPKGLNPTKAIGHIRNMLLSRA-------TMAAKEVVFGNEARQRMVAGVNILANAVKVTLGPKGRNVVLDKSFGAPTVTKDGVSVAKEIELEDKLENMGAQMVKEVASRASDDAGDGTTTATVLAQAIVNEGLKAVAAGMNPMDLKRGIDKAIAAAVEQVKSLSIPCSDNKAISQVGTISANSDSQVGSIIAEAMEKVGKEGVITVEEGQGLENALEVVEGMQFDRGYLSPYFINNSENMSVEHDSPFVLLVDKKISNIRELLPLLEQVAKASRPLVIVAEDVEGEALATLVVNTMRGIVKVAACKAPGFGDRRKAMLQDIAVLTGGTVISEEIGMDLEQTTLDHLGTAKRITMDKETTVIVDGAGEGAAIQARVAEIRTQIENTSSDYDREKLQERVAKLAGGVAVIKVGAATEIEMKEKKARVEDALHATRAAVEEGVVPGGGVALVRAIANIGLVEGDNEDQTAGINAALRAMESPLRQIVSNAGAEASVVLERVRNGEGNFGYNAGNGEYGDMMEMGIIDPAKVTRSALQAAGSVAGLIITTECMIADAPQDEAPAMPDMGGMGGMGGMGGMM
M------QFSIYRYDPEIDNQPYMQDYTLVIEGDMMLLEALEQLK-EEDQTLTFRRSCREGVCGSDGMNVNGKNTLACITPLSSLRSPIVLRPLPGFPVIRDLVVDMESFYHQYEKARPYLMNAK--PPVKERLQSPEQREKLDGLYECILCACCTSACPSYWWNPDFLGPAALLWLCRFLVDNRDDAKDQRLAELNDLFRLFRCRTIMNCTSVCPKGLNPAKAIGHVRSVLLQKE-------VMAAKVLQFGVDARTSILRGVDILAEAVKVTLGPKGRNVILDKSFGSPTITKDGVSVAKEIELKDKFENMGAQMVKEVASQTSDEAGDGTTTATVLAQSILREGMKAVAAGMNPMDLKRGIDNAVTAAIESLQAISEPCDDNHSITQVGTVSANADKAIGEIIAKAMEKVGKKGVITVEDGSGLQNELDTVEGMQFDRGYLSPYFINNQQSMACELDNPYILLVDKKISNIRELLPVLESVAKEGRSLFIIAEDVEGEALATLVVNTIRGIVKVCAVKAPGFGDRRKEMLKDIGILTKANVIAEEVGLNLEKTTLEDLGSAKRVVITKDNATIIDGQGEKSVIQSRIDEIDAQIKASTSDYDKEKLQERSAKLSGGVAVIKVGAATEMEMKEKKARVEDALHATRAAVEAGTVPGGGVALIRALNALKNLKGVNPDQAHGIRIVAEAMRSPLRQIVANAGGLPDVVIDKVLHSERNYGYNAATGEYGDMIKMGILDPTKVTQTALQNAASIAGLMITTECMVAEPPKKDEAAAPDMGGMGGMGGMGGMM
MNTYRKLTVNIFRHNPQDNSVPHMDTFEVEEADSMTLFILLNEIRENQDPTVQFDFVCRAGICGSCAMLVNGRPKLACRTLTQELPQVLNLAPLPGFELIGDLSVNTGKWMRNMSHLETWIHNRERDFCDLEEKMEPEVADKIYELERCVECGCCIAACGTAQMRSDFVGAVGINQLARFKIDPRDDRTADFYEVLGTEEGVFGCMTLLGCDDMCPKELPLAQQIAYMRRKMALAE-------VMAAKDVKFGDDARQKMLVGVNVLADAVKTTLGPKGRNVVLDKAFGAPTVTKDGVSVAKEIELKDKFENMGAQMVKEVASKASDDAGDGTTTATVLAQAIVNEGLKSVAAGMNPMDLKRGIDKAVAAAVEFVKSSAQPCEDSKSIAQVGTISANSDSHIGDIIAEAMEKVGKEGVITVEEGSGLENELDVVEGMQFDRGYLSPYFITNQDNMSVEHESPFILLVDKKISNIRELLPVLEAVAKAGKPLVIVAEDVEGEALATLVVNNMRGIVKVAACKAPGFGDRRKAMLQDIAILTGGTVISEEVGLDLESATLEHLGQAKRFTMSKENSVIVDGAGSADDIKARVNQIRKQIEETSSEYDAEKLQERVAKLAGGVAVIKVGAATEVEMKEKKARVEDALHATRAAVEEGVVPGGGVSLMRAVAAIADLQGENEDQTAGVAIARRAMEAPLRQIVTNAGEEASVVAEKVRGGEGNFGYNAGSGVYGDMLEMGILDPAKVTRTALQAAGSIAGLMITTEAMVADKPEDKAPAVPD---MGGMGGMGGMM
M---EKIVFSILRYDPEKDKKPHYQDFDVEIRRGMMILDGLNQIRWEQDGTLAYRRSCREGVCGSDGVNVNGVNMLTCVTHITEVKGRLVIQPLPSLPLVKDLVVDLDDFFNKYFTVKPYLISKT--PPHRERLQSPAQRKKLDGLYECILCACCSSSCPSYWANPEYLGPSAMLNVARFVEDSRDDGADERLDMLEDRIGVWRCHTILNCVEACPKSLNPTQAIATLKKLLVQRR-------FM-AKELKYDVKAREAIMRGVDTLANAVKVTLGPKGRNVIIDKSFGSPIITKDGVTVAKEIELENKFENMGAQMVKEVASKTSDVAGDGTTTATILAQAIYREGSKLVAAGHNPMAIKRGIDKAVEAVVAALRKLSKTTKDQKEIAQVGTISANNDATIGNIIAEAMNKVGKEGVITVEEAKSMETTLEVVEGMQFDRGYLSPYFVNDPEKMVANIDDPLILIHEKKISSMKDLLPILEQVAKMNRPLLIVSEDVEGEALATLVVNKLRGTLNACAVKAPGFGDRRKAMLEDIAILTGGTVISEDLGIKLENASLKDLGTAKRVTVDKDNTTIVDGGGERSKLEGRVKTIRAQIEETTSDYDREKLQERLAKLIGGVAVINVGAATETEMKEKKARVEDALNATRAAVEEGIVPGGGVALLRCQEAIAAAGLEG-AESFGANIIRRAIEEPLRQIAENAGLEGSVVVQKVKETSGTVGYNAQDDKYEDLLEAGVIDPTKVTRFALQNAASVAGLLLTTECMIAEKPEEKGAAMP--GGMGGMGGMGGMY
MALGDKVIFKIFRYDPEKDKAPYFKDYEVTITRGMMVLDGLNQIKWEQDPTLTYRRSCREGVCGSDGMNINGMNTVSCMSHIEDYSDVLVIKPLPGFPVIKDLVCDFEDFFNKYYAVKPYLVEKY--PPGRERLQSIEDRNKLNGLYECILCGCCTSSCPSYWADPDYLGPSALLNAARFVVDTRDEGSDERLDIVNNIHGVWRCHTILNCIHACPKELNPTKAIASLQKEILKRK-------YMTAKILEFGDSAREAIMKGVNKLADAVAVTMGPRGRNVVIDRRFGSPTITKDGVTVAREIELKDPYENMGAQLVKEVASKTSDVAGDGTTTATVLARAIYREGLRNVTAGANPIEIKRGIDKAVEKVVEELKKISKEVTEKKQIAEVGTISANNDKEIGEIIAEAMDKVGKNGVITVEEAKGTETTLELVEGMRFDRGYLSPYFVTNPDKMIAELENAFIVITDKKVSSMQEFLPLVEKIAKTGRPFLVIAEEVEGEALATLVVNKLRGTLQCCAVKAPGFGDRRKEMLRDIAILTGGQVISEETGMKFDNVDLDVLGRAKKIIVDKENTTIVDGFGSKEDIEARIKQIDAQIEQSTSEYDKEKLRERKAKLAGGVAIIKVGAATETEMKEKKARVEDALNATKAAVEEGIVPGGGTALLRCQAALNDIKGENDDQDIGIKIIKKVLEEPAKVIASNAGFEGSIIINKIRENNVSYGFDARNGEFVNMFEKGIIDPTKVERTAIQNASSVAGLMLTTETLITDDPKEREKEM------AGAAGGAGMY
MSEMNTLKVEVMRYNPEHDAEPRFEAYDVPYDASTSLLDALGYIKDHLAPDLSYRWSCRMAICGSCGMMVNKVPKLACKTFLRDYPQGMKVEALGNFPIERDLVVDMTHFIESLEAIKPYIINDALKPENGPTLQTPAQMEKYHQFSGCINCGLCYAACPQFGLNPEFIGPAVITLGHRYNLDTRDKGKKARMKQLNGKNGVWSCTFVGYCSEVCPKHVDPASAIQQGKAESAKDFMIAMLKPQMAAKDVKFGNDARTKMLRGVNVLADAVKVTLGPKGRNVVLDKSFGAPTITKDGVSVAREIELDDKFENMGAQMVKEVASKANDAAGDGTTTATVLAQSIITEGLKAVAAGMNPMDLKRGIDKAVVAAVEELKKLSVPCSDSKAIAQVGTISANSDATVGALIAEAMEKVGKEGVITVEEGTGLEDELDVVEGMQFDRGYLSPYFINKPETGAVELESPFILLVDKKISNIREMLPVLEAVAKAGKPLAIVAEDVEGEALATLVVNTMRGIVKVAAVKAPGFGDRRKAMLQDIATLTGGTVISEEIGLELEKATLEDLGQAKRVVINKDTTTIIDGVGEEDAIKGRVAQIRQQIEEATSDYDREKLQERVAKLAGGVAVLKVGAATEIEMKEKKARVEDALQATRAAVEEGVVAGGGVALIRVAAKITGVKGDNEDQNVGVRVALRAMEAPLRQIVANAGEEPSVVANNVKAGEGSYGYNAATEQYGDMIEMGILDPTKVTRSALQYAASIAGLMITTECMVTDLPKGDAPDLGAAGGMGGMGGMGGMM
M---DTVTFTILRYDPEKGSKPYYQDFEVKLNKGMMILDGLNQIRWEQDGTLAFRRSCREGVCGSDGINVNGANMLTCVTHIEEVNGKLVIQPLPGMALVKDLVVDLSDFLQKYFLVKPYLISKT--APARERLQSPEDRKKLDGLYECILCGCCSSSCPSYWADPEYLGPSALLNVWRFVEDSRDEGAEERLGLLDNRNGAWRCHTILNCIEACPKGLNPTQAIAGIKRALVERK-------FM-AKELKYDVKAREAIMRGVDTLANAVKVTLGPKGRNVVIEKAFGSPNITKDGVTVAKEIELEDKFENMGAQMVKEVASKTSDVAGDGTTTATILAQCIYREGSKLVAAGHNPMAIKRGIDKAVAAVVAELKNISKATKDQQEIAQVGTISANNDATIGNIIAEAMNKVGKEGVITVEEAKSMDTTLDVVEGMQFDRGYLSPYFVTDPEKMEANLEDPFILIHEKKIANMKDLLPVLEQVAKMNRPLIIVAEDVEGEALATLVVNKLRGTLNVAAVKAPGFGDRRKAMLEDIAILTGGQVLSEDLGVKLESATLNDLGTAKRVTIDKDNTTIVDGGGSREDLEGRVKTIRAQIEETTSDYDREKLQERLAKLIGGVAVINVGAATETEMKEKKARVEDALNATRAAVEEGIVPGGGVALLRCHTALESLETTG-VESFGAAIIRRALEEPLRQIANNAGAEGSVVVEHVKGQEGAEGYNADSEVYEDLLKAGVIDPTKVTRFALQNAASVSSLLLTTECMIADKPKDDKGAMP--GGMGGMGGMGGMY
MS-RGTRTIEIYRYDPDLDAAPRMQTYTVELLDDRMLLDVLLRLK-KEDETLTFRRSCREGICGSDGMNINGKNGLACLINMNTLPEKVTVRPLPGLPVVRDLVVDMNQFYEQYEKVHPFLINDQ--APATERLQSPEQREKLNGLYECILCACCSTSCPSFWWNPDFLGPSALLHADRFVSDSRDSDTRARLARLDDPFSLFRCRGIMNCVSVCPKGLNPTKAIGHLRNLLLDQA-------GM-AKDVKFGIDARKQMMDGVNILANAVRVTLGPKGRNVVIDKSFGAPTITKDGVSVAKEIELENKFENMGAQLVREVASRTNDVAGDGTTTATVLAQSILQEGMKSVAAGMNPMDLKRGIDKAVRAAVEQIHLLSTPADDSKAIAQVGSISANSDTKIGELIAQAMEKVGKQGVITVEEGSSFEDTLEVVEGMQFDRGYISPYFANKQDSLTAEFENPYILLVDKKISNIREIVPLLEQVMQQSKPLLIIAEDVENEALATLVVNNMRGGLKTCAVKAPGFGDRRKAMLEDIATLTGGTVISEEIGLSLETATLEQLGTAKKVTVGKENTVIVDGAGHSADIENRVESIRRQVEESTSDYDKEKLQERMAKLAGGVAVIKVGAATETEMKEKKDRVDDALHATRAAVEEGVVPGGGVALVRAMNALSELRGDNDDQNAGINILRRAMEAPLRQIVTNSGEEASVVVNEVKSGSGNYGYNAASGEYGDMLEMGILDPAKVARSALENAASVAGLMLTTEVMITDLPQGDDG-MAGMGAGGGMGGMGGMM
M------KIRVYRFNPERDTKPRMQSFEVAARPGMMLREALLEIH-ALDESFGFRHSCGEGVCGSDGMNVNGVNCLACVTALADLKEPVEVRPLPGRPVIRDLIVDMSQFYEQYRAVKPYLIRTE--LPEQEIPQPPAERDRLDGLYECILCGCCSTACPSFWWNPSFHGPAALLQAWRFLADSRDQATDERLDALEGPYKLFRCHSIMNCVEVCPKGLNPTKAIGKIKELMLEKA-------VMSAKEVKFGSDARARMMDGVNVLANAVKVTLGPKGRNVVLEKSFGSPTVTKDGVSVAKEIELKDKFENMGAQMVKEVASQTSDVAGDGTTTATVLAQAMVREGLKAVAAGMNPMDLKRGMDKAVESAVEQLRALSRPCSDNKEIAQVGTISANSDDSIGEIIAEAMEKVGKEGVITVEEGKSLHNELDVVEGMQFDRGYLSPYFINNQQSQTAELEDPYILLHDKKISNIRDLLPVLEGVAKSGKPLMIVAEDIEGEALATLVVNSIRGIIKVCAVKAPGFGDRRKAMLQDIAILTGATVISEEVGLSLEKATLNELGQAKKIQVSKEETTIIDGSGSDVDIKGRCEQIRAQVEETTSDYDREKLQERLAKLAGGVAVIKVGAATEVEMKEKKARVEDALHATRAAVEEGIVPGGGVALVRALNGVRGLKGNNHDQDVGVGIALRAMEEPLRQIVHNAGAEASVVLQKVAEGEGNYGYNAASGEYGDLVSMGILDPTKVSRTALQNACSIAGLMITTEAMVAEEPKDDAPAGGGMGGMGDMGGM-GMM
M------RFSIYRYDPESGAAPCMRDYELAFEPGKKVLDALIAIKEQVDESLAFRRSCREGVCGSDGLNINGVNRLACTADLANLKEPIEIRPLPRLAVIRDLIVDMSQFFRHYRAVKPFLVNLD--EPESERLQSPRERAELDGLYECILCGCCTTACPSFWWNPEFLGPTALLQAYRFIADSRDQTTNERLDFLEDPYRLFRCHGIMNCVEVCPKGLNPMAAIGKIKSLLVKRV-------LMAAKDVRFGDAARSRMVNGVNILANAVKVTLGPKGRNVVLDRAFGAPTVTKDGVSVAKEIELKDKFENMGAQMVKEVASKTSDIAGDGTTTATVLAQSILIEGMKFVAAGMNPMDLKRGIDKAVIALTAELKGISKPCTTNKEIAQVGSISANSDASIGEIIAGAMDKVGKEGVITVEDGTSLESELDVVEGMQFDRGYLSPYFINNADKQMAVLEEPFILLHDKKISNIRDLLPVLEQVAKAGKPLLIIAEDIEGEALATLVVNNIRGILKTVAVKAPGFGDRRKAMLEDMAILTGGTVIAEEVGLSLDKATLQDLGRAKRIEVGKENSTVIDGAGSTDAIKGRIVQINKQIEETTSDYDKEKLQERKAKLAGGVAVIKVGAATEVEMKEKKARVEDALHATRAAVEEGIVPGGGVALLRARAKIAKLKGDNHDQDAGIKIVLRAIEEPLRQIVVNCGEEASVVVNKVLGGKGNYGYNAGTGEYGDMMDMGVLDPTKVTRTALQNAASVAGLMLTTDCMVTELPDDKKGGAPDMSGMGGMGGMGGMF
MS--QTKSIRVQRYLPEQEPEPFWQNYEVPFDESTSILDALNYIKDELDNTLSYRWSCRMAICGSCGVMVNGIPKLGCKTFLREYGTRVDISALAHFPVERDLVVDMDIFMEHLEAVKPYIIDKSRPTESDTYRQTPAQMARYHQFSNCINCGLCYAACPQFGLNNQFLGPAAITLAQRYNLDNRDKGKRERMAALSEHDGVWSCTFVGFCSTVCPKHVDPAAAVNQGKIEAAKYTLINLL--GMAAKDVRFGDSARKRMVAGVNTLADAVKTTLGPKGRNVVLEKSFGAPTVTKDGVSVAKEIELQDKFENMGAQMVKEVASKTSDAAGDGTTTATVLAQAIVNEGVKGVTAGMNPMDLKRGIDQAVVAAVAKVKALSKPCTDSKSIAQVGTISANGDKRIGEIIAEAMEKVGKEGVITVDEGRGFEDELEVVEGMQFDRGYLSPYFVTNQDNMSAELEDPYILLVDKKISNIRELLPTLEAVAKSSKPLLIIAEDIEGEALATLVVNSMRGIVKVAAAKAPGFGDRRKAMMQDIAILTQGTVISEEVGLTLEQATLDHLGTAKRVVLTKESTTIIDGSGSEADIEARVKQIRAQMEDTSSDYDREKLQERLAKLAGGVAVIRVGAATEVEMKEKKARVEDALHSTRAAVEEGVVPGGGTALIRVLTMLGELRGENEDQNHGITIALRAMEAPLRQIVTNAGEEASVIVNKIKDGEGNFGYNAQTGEYGDLVEMGVLDPAKVTRTALQSAASVGALMITTECMVAEHPEEDKAGGAD---MGGMGGMGGMM
MS-RGTRTIEIFRYDPDKDAAPRMQTYQIELLDDRMLLDVLVRLK-KMDETISFRRSCREGICGSDGMNINGKNGLSCLINMNTLPQKITLRPLPGLPVVRDLVVDMNQFYEQYEKVHPYLINDQ--APPTERLQSPEDREKLNGLYECILCACCSTSCPSFWWNPDFLGPSALLNGYRFVADSRDTSTQERLARLDDPFSLFRCRGIMNCVSVCPKGLNPTKAIGHLRNMLLDQA-------GM-AKDVKFGIDARAKMIDGVNVLANAVKVTLGPKGRNVVIDKSFGAPTITKDGVSVAKEIELDDKFENMGAQLVREVASKTNDVAGDGTTTATVLAQAILQEGMKSVAAGMNPMDLKRGIDKGVRAVVAQIHAFSTPANDTKAIAQVGSISANSDQTIGDLIAQAMEKVGKEGVITVEEGSGFEDTLEVVEGMQFDRGYISPYFANKADTLTAELENPLILLVDKKISNIRELIPLLENVMKSGKALLIIAEDVENEALATLVVNNMRGGLKVCAVKAPGFGDRRKAMLQDIAILTGGTVVSEELGMSLETADLSVLGTAKKVTVGKENTVIVDGAGQKTEIDDRVASIRRQVEESTSDYDKEKLQERIAKLAGGVAVIKVGAATETEMKEKKDRVDDALHATRAAVEEGVVAGGGVALVRAISALDNVNGDNDDQAAGINILRRAMEAPLRQIVTNAGDEASVVVNQVKGGQGNYGYNAATGEYGDMLEMGILDPAKVTRSALENAASVAGLMLTTEAMITDLPKDDAG-AAAMGGMGGMGGMGGMM
M------LVSVYRYNPDVDDAPYMQDIHIDIGGDIMVLDLLQLLK-DKDPSLGYRRSCREGVCGSDGMNMNGKNGLACITPLSAVKDKLVLRPLPGLPVIRDLVIDMAQFYAQYEKIKPFLINDT--APAIERLQSPEQRAELDGLYECILCACCSTACPSFWWNPDFIGPSGLLQAYRFLADTRDTAQAERLADLDDPFSVFRCHGIMNCVSVCPKGLNPTKAIGKIRNMLLQRA-------T----------------MTGVNVLANAVKATLGPKGRNVILDKSFGAPTVTKDGVSVAKEIELEDKFENMGAQMVKEVASQANDVAGDGTTTATVLAQAIISEGLKAVAAGMNPMDLKRGIDKAAAAVVVEIAAQAVPCTDANAIAQVGTISANSDEQVGAIIAKAMAKVGKEGVITVEEGTGLENELTVVEGMQFDRGYLSPYFINNQESMSVDLDAPFVLLVDKKVSNIRDLLPTLEAVAKASRPLLIIAEDIEGEALATLVVNNMRGIVKVSAVKAPGFGDRRKAMLEDIATLTGGVVISEEIGLSLEEVTLEQLGSAKRITITKENTTIVDGVGEVSEIEARVNQIRAQVEETSSDYDREKLQERVAKLAGGVAVIKVGAATEVEMKEKKARVEDALHATRAAVEEGVVAGGGVALVRALQKVTGLEGANADQTVGVELALKAFEAPLRQIVENSGEEGSVVVSKVREGEGSFGYNAATGEYGDMIAMGILDPAKVTRAALQAAASVAGLMITTEVMIADKPSKDAPAMPDMGGMGGMGGMGGMM
MSTNKFVTFEIFRYDPEKDKEPYYQTYKVEIRRGMLLLEGLNQVKWELDPTLSFRRSCREGVCGSDGLNVNGVNMLSCMTKIEDLTDHIVIQPLPGMKVIRDLVTDVDDFFQKFITVKPYLIRKS--APDKEFYQSPEDRKLLDGLYECILCGCCSSSCPSYWADEKYLGPNAFLRAYRYLIDSRDEGAEDRLPILNDKHGVWRCHTIYNCVEACPKQLNPTKAIVGIRRMLLERG-------YM-AKAITFSEEARQAILRGVDKLANAVKVTLGPKGRNVVIEKKFGSPLVTKDGVTVAKEIELKDALENLGAQMVKEVASKTSDIAGDGTTTATVLAQAIYREGIKNVVAGSNPMDLKRGIDKAVEAVVAELKKMSKPIQGKKEIAQVGTISANNDPEIGNIIADAMERVGKDGVITIEENKSTDTVLDVVEGMQFDRGYLSPYFVTDPENMEAILENPYLLICDKKISNMKELLPILEQLAKQNAPFLIIAEDIEGEALATLVVNKLRGTLNCCAVKAPGFGDRRKEMLKDIAILTGGQVISEELGLKLENAKLSDLGRAKKVVVEKENTTIVEGAGKTEDIQARVNVIKKQIEETTSDYDREKLQERLAKLVGGVAVIKVGAATETEMKEKKARVEDALHATKAAVEEGIVPGGGVALLRASRAIANLKDLTPDQKVGADIVRRALEYPVRQIASNAGFEGSIVVNKILEAEDTFGFDAHAEIYTDMIEAGIIDPTKVTRSALQNAASVAGLMLTTEAMITEIPEKKE--MPN-------PGMG-MM
M-----LNVSIYRYNPETDAEPYMQDLEVDTGGDLMVLDVLELIK-AQDTTTAYRRSCREGVCGSDGMNINGKNGLACIMPLSEAGNKLVLRPLPGLPVIRDLVVDMSLFYKQYEKVKPFLINNT--APAIERLQSPEEREKLDGLYECILCACCSTACPSFWWNPDFIGPSGLLQAYRFLADSRDTSTEQRLAELDDPFSVFRCHGIQNCVNVCPKGLNPTKAIGHIRNMLLTSA-------TMMAKQVIFGDEARQRMLNGVNILANAVKTTLGPKGRNVVLDKAFGAPTVTKDGVSVAKEIELEDKLENMGAQMVKEVASKASDDAGDGTTTATVLAQAIVNEGLKSVAAGMNPMDLKRGVDQAVAAAVAEVEKMATPCADGKAIAQVGSISANSDEQVGDIIAEAMDKVGKEGVITVEEGNVLENELDVVEGMQFDRGYLSPYFITNSENMTVEQESPFILLVDKKISNIRELLPLLEQVAKAGRPLVIIAEDLEGEALATLVVNNMRGIVKVSACKAPGFGDRRKAMLEDIAVLTGGTVISEEIGLELEAVTLEQLGTAKRVTMDKDNSVIVDGAGDAAAIQDRVGAIRVQIENTSSDYDREKLQERVAKLAGGVAVIKVGAATEVEMKEKKARVEDALHATRAAVEEGVVPGGGVALVRALQAVEGLTGANDDQTVGINLARRAMEAPLRQIVDNAGDESSVVLDKIKSGEGNFGFNAGTGEYGDMIEMGILDPAKVTRTALQAAGSIAGLMITTEAMVADLPAEAAPAMPDMGGMGGMGGMGGMM
M------LVSLYRYNPEQDTAPYMQDVELQIEGDLMVLDVLGLLK-EKDPSLAYRRSCREGVCGSDGLNMNGKNGLACITPLSEVGNKLIIRPLPGLPVIRDLVVDMSMFYKQYEKIKPFLINDT--APAIERIQTPQDREKLDGLYECILCACCSTACPSFWWNPDFVGPSGLLQAYRFLADSRDTATAERLADLDDPFSVFRCRGIMNCVSVCPKGLNPTRAIGHIRNMLLQRS-------TMSAKDVKFGDSARQGMLAGVNILADAVKVTLGPKGRNVVLDKSFGAPTVTKDGVSVAKEIELKDKFENMGAQMVKEVASQTNDAAGDGTTTATVLAQSIVNEGLKAVAAGMNPMDLKRGIDKGVQVAVQAVKGFARPCEDTKAIAQVGTISANSDSSVGSIIAEAMEKVGKEGVITVEEGSGFEDELAVVEGMQFDRGYLSPYFINNQDNMSAELESPFILLVDKKVSNIRELLPVLESVAKASKPLLIIAEDIEGEALATLVVNNMRGIVKVAAVKAPGFGDRRKEMLQDIATLTGGTVISEEVGLSLETATIDNLGTAKSVNISKENTTIIDGAGQAAEIEGRVNQIRKQIEESSSDYDREKLQERVAKLAGGVAVIKVGAGSEVEMKEKKARVEDALHSTRAAVEEGVVAGGGVSLIRALQAIEDLQGDNEDQNVGINLLRRAMEAPMRQIVENAGGEGSVVTDKVKQGEGSFGYNAASGEYGDMLEMGILDPAKVTRTALQSAGSVAGLMITTECMVTDIVEEGAPAMPD---MGGMGGMGGMM
M------QVSVYRYNPEQDSAPYMQNLNIDIDGDLMVLDVLALIK-ERDGSFSYRRSCREGVCGSDGMNLNGKNGLACITPLSSVEGKLIIRPLPGLPIIRDLVVDMSTFYKQYEKVQPYLQNNT--APAIERLQSPEEREKLDGLYECILCACCSTSCPSFWWNPDFLGPAALLQAYRFLADSRDTKTQERLAAMDDPFSVFRCRGIMNCVYVCPKGLNPTKAIGHVRDMLLRSG-------TMAAKEVKFGDSARKKMLVGVNVLADAVKATLGPKGRNVVLDKSFGAPTITKDGVSVAKEIELKDKFENMGAQLVKDVASKANDEAGDGTTTATVLAQAIVNEGLKAVAAGMNPMDLKRGIDKATIAIVAELKSLAKPCSDSKAIAQVGTISANSDESIGNIIAEAMNKVGKEGVITVEEGSGLENELSVVEGMQFDRGYLSPYFINKPDTMVAELDNPLLLLVDKKISNIRELLPVLEAVAKSGRPLLIVAEDVEGEALATLVVNNMRGIVKVAAVKAPGFGDRRKAMLQDIAILTGATVISEEVGLSLESATLEHLGNAKRVVLNKENTTIIDGAGAQADIEARVAQIRKQIEETSSDYDREKLQERLAKLAGGVAVIKVGAATEVEMKEKKARVEDALHATRAAVEEGVVPGGGVALVRALQAIEGLKGDNEDQNVGIALLRRAVEAPLRQIVANAGDEPSVVVDKVKQGSGNFGFNAASGVYGDMIEMGILDPAKVTRSALQAASSIGGLMITTEAMVADIVEDKAPAMPD---MGGMGGMGGMM
MSEMKTLKVEVMRYNPEHDTAPHFEAYDVPYDASTSLLDALGYIKDNLAPDLSYRWSCRMAICGSCGMMVNKVPKLACKTFLREYTDGLKVEALGNFPIERDLVVDMTHFIESLESIKPYIINDSLKPENGPTTQTPAQMEKYHQFSGCINCGLCYAACPQFGLNPEFIGPAAITLGHRYNLDTRDKGKAARMPQLNGKNGVWSCTFVGYCSEVCPKHVDPASAVQQGKVESSKDFMIAMLKPQMAAKDVKFGNDARVKMLRGVNVLADAVKVTLGPKGRNVVLDKSFGAPSITKDGVSVAREIELEDKFENMGAQMVKEVASKANDAAGDGTTTATVLAQSIITEGLKAVAAGMNPMDLKRGIDKAVVKAVEELKKLSVPCSDSKAIAQVGTISANSDVSVGALIAEAMEKVGKEGVITVEEGTGLEDELDVVEGMQFDRGYLSPYFINKPETGAVELESPFILLVDKKISNIREMLPVLEAVAKAGKPLVIVAEDVEGEALATLVVNTMRGIVKVAAVKAPGFGDRRKAMLQDIATLTGGTVISEEIGLELEKATLEDLGQAKRVVINKDTTIIIDGVGDEGAIKGRVTQIRQQIEEATSDYDREKLQERVAKLAGGVAVLKVGAATEIEMKEKKARVEDALQATRAAVEEGVVAGGGVALIRVAAKIADTKGDNEDQTVGVRVALRAMEAPLRQIVANAGEEPSVVANNVKAGEGSYGYNASTEQYGDMIDMGILDPTKVTRSALQYAASIAGLMITTECMVTDLPKEEKLDMGGAGGMGGMGGMGGMM
M------RFEVYRYNPDTDAKPRMQAFDVEVERGMMLRDVLLQIK-AMDESFAFRHSCGEGVCGSDGVNVNGSNRLACITPVAEFQEPVVIRPFPGRPVIRDLVVDMSDFYQQYQAVDPWLKRKD--VPEQESLQTPEQRARLDGLWECVMCGCCSTSCPSFWWNPDFLGPQALLTAWRFLADSRDQGEEERLDALDGPYKLFRCHTIMNCVEACPKHLNPTGAIGHIRNLMLKKS-------VMSAKEVRFGDEARQRMLAGVNVLANAVKVTLGPKGRNVVLEKSFGAPTITKDGVSVAKEIELSDKFENMGAQMVKEVSSQTSDVAGDGTTTATVLAQAMVREGLKAVAAGMNPMDLKRGMDKAVDAAVEQLKTMSKPCADSKAIAQVGSISANSDTNIGGIIAEAMDKVGKEGVITVEEGTSLDNELDVVEGMQFDRGYLSPYFVNDQQSMSVEMEDPFILLHDKKISNIRDLLPVLEAVAKAGRPLVIVAEDVEGEALATLVVNTMRGIVKVAAVKAPGFGDRRKAMLQDIAILTGGTVISEEVGLSLEKTTLDDLGTAKKVSITKEETTIIDGAGSADDIKARCEQIRAQVEETSSDYDREKLQERLAKLSGGVAVIKVGAATEVEMKEKKARVEDALHATRAAVEEGIVPGGGVALVRAERAIVDLEGDNEDQNVGITLTRRAMEEPLRQIVSNAGGEPSVVQNEVANGEGNYGYNASNGEYGDMVEMGILDPTKVTRSALQNAASVAGLMITTECMVAEEPKDEAAPMPDMGGMGGMGGMGGMM
M----QVTFKILRFNPETDNEPHFEEYRFEGHENMTVLDCLHKIKWEHDGSLAFRRSCAHGVCGSDGMRINGRNHLACSTLLKDLKKTIVIEPLPALPIVKDLILDMTDFYEKYKAVKPYLINNT--VEDSERLQSNENAEKLFESAKCILCACCTTSCPSTWSNNNYIGPAALLKAYRFVFDTRDEAADERLDIIDTPDGIWRCHTIFNCIESCPKEINITWHISQLKKELSNRE-------LMASKKISFDVDARSALKRGVDQLADAVKVTLGPKGRNVVIDKKFGPPTVTKDGVSVAKEIELQDSMENLGAAMVREVASKTSDSAGDGTTTATVLAQAIVREGLKNVTAGANPMDLKRGIDAAVKEVYSGLAELSRTVTGKKEIAQVGTISANNDATIGTLIADAMDKVGKDGVITVEEAKGTDTSVEVVEGMQFDRGYLSPYFVTDPDTMECVLENPYILIHDKKVGAIKDLLPILEKTAQAGRALLIIAEDIEGEALATLVVNRLRGTLKVAAVKAPGFGDRRKAMLEDVAIVTGGMVISEEKGFKLDAATITQLGTAKRVTIDKDNTTIVEGAGSSEEIKKRVNEIKAQIEKTTSDYDREKLQERLAKLSGGVAVLKIGAATEVEMKEKKARVDDALAATRAAVEEGIVPGGGVAYLRTIDRLDNVKVENDDQRTGVNIIRKAIEEPIRQILVNAGIEPSVVVNKIKEGKGAFGFNAYSEQYEDLFEAGVIDPTKVSRVALENAASVASLLITTEATIVENPEKDAA-HP-----G--GGM-DMY
MA-GNTLTVSVYRYNPEKDNAPLMQDFTIEIGGDLMVLDVLALIK-EQDEGFSYRRSCREGVCGSDGMNISGKNGLACITPLSSVNNKLVIRPLPGLPVIRDLVVDMSIFYKQYEKVQPYLQNDT--PPAIERLQSPAEREKLDGLYECILCACCSTSCPSFWWNPDFLGPAALLQANRFLSDSRDTQTQERLAALDDPFSVFRCRGIMNCVNVCPKGLNPTKAIGHVRNMLLQSG-------TMAAKEVKFGDSARRKMLVGVNVLADAVKATLGPKGRNVVLDKSFGAPNITKDGVTVAKEIELKDKFENMGAQLVKDVASKANDAAGDGTTTATVLAQAIVGEGLKAVAAGMNPMDLKRGIDKATVAIVAQLKELSRPCADSKAITQVGTISANSDDSIGQIIAEAMEKVGKEGVITVEEGSGLDNELSVVEGMQFDRGYLSPYFINKPDTMVAELDNPAILLVDKKVSNIRELLPVLEAVAKAGRPLLLIAEDVEGEALATLVVNNMRGIVKIAAVKAPGFGDRRKAMLQDIATLTGGTVISEEVGLSLEGATLEHLGNAKRVVLSKENSTIIDGAGKQEDIEARVKQIRAQIEETTSDYDREKLQERLAKLAGGVAVIKVGAATEVEMKEKKARVEDALHATRAAVEEGVVPGGGVALIRALQAIADLKGDNAEQNVGITLLRRAVEAPLRQIVANAGDEPSVVVDKVKQGSGNFGFNAATGEYGDMIAMGILDPAKVTRSALQAAASIGGLMITTEAMIADAPEDKAPAMPD---MGGMGGMGGMM
MS---SLQVSVYRYNPETDSAPYMQEFQIDTQGDLMVLNILTMIK-DQDSSMAFRRSCREGVCGSDGMNMNGTNGLACITPLSSVDNKLVLRPLPGLPVMRDLVVDMGLFYKQYERMQPYLQNDT--APAIERLQSPEERDKLDGLYECILCACCSTSCPSFWWNPDFVGPAGLLQAYRFLADSRDNATQARLAELEDPFSLFRCRGIMNCVAVCPKGLNPTRAIGKIREMLLSNA-------TMAAKQVKFSDDARKRMARGVNVLADAVKATLGPKGRNVVLEKSFGSPTVTKDGVSVAKEIELKDKFENMGAQMVKEVASKTSDAAGDGTTTATVLAQAIVNEGLKGVAAGMNPMDLKRGIDKAVVEAVKHIQSLSVPCTDSKAIAQVGTISANGDARIGEIIAEAMEKVGKEGVITVDEGRGFEDELEVVEGMQFDRGYLSPYFVTNQDTMAVELEDPYLLLVDKKVSNIRELLPVLEAVAKAGKPLAIIAEDIEGEALATLVVNNMRGIVKVAAAKAPGFGDRRKAMLQDIAILTGGTVISEEVGLSLEQANLDHLGSAKRITMSKENTTIIDGAGVESDIEARVAQIRAQIEETSSDYDREKLQERVAKLAGGVAVIRVGAATEFEMKEKKARVEDALHSTRAAVEEGVVPGGGTAMVRVLTLIQGLTGDNEDQTHGIAIALRAMEAPLRQIVTNAGEEASVVVNRVKDGEGNFGYNAQTGEYGDLFEMGVLDPAKVTRTALQSAASVAGLMITTEAMVAEDPEDAPGGAPD---MGGMGGMGGMM
M-----LQVSVYRYNPETDKAPYMQDFEIDTKGDLMVLDVLALVK-EKDNGMAYRRSCREGVCGSDGMNMNGKNGLACVTPLSEVGGKLVLRPLPGLPVIRDLVVDMSLFYQQYERIKPFLINDT--APAIERLQTPEERDKLDGLYECILCACCSTSCPSFWWNPDFVGPSGLLQAYRFLIDSRDTATRERLADLDDPFSVFRCRGIMNCVSVCPKGLNPTRAIGHIRDMLLANA-------TMAAKDVRFGDDARKRMVAGVNILADAVKTTLGPKGRNVVLEKSFGAPTVTKDGVSVAKEIELKDKFENMGAQMVKEVASKTSDVAGDGTTTATVLAQAIVNDGFKGVTAGMNPMDLKRGIDKAVIAAVEEIKKLAKPCTDTKSIAQVGTISANGDTRIGEIIAEAMEKVGKEGVITVDEGRGFEDELEVVEGMQFDRGYISPYFVNNQDNMSAELEDPYILLVDKKISNIRELLPVLEASAKSGKPLLIIAEDIEGEALATLVVNNMRGIVKVAAAKAPGFGDRRKAMLQDIAILTSGTVISEEVGLNLEQATVEHLGTAKRAVLTKESTTIIDGAGSQADIEARVKQIRAQMEETSSDYDREKLQERLAKLAGGVAVIRVGAATEVEMKEKKARVEDALHSTRAAVEEGVVPGGGTALIRVLSTIKDIKGDNEDQNHGIAIALRAMEAPLRQIVTNAGEEASVIVAKIKEGSGNFGYNAQTGVYGDLVEMGVLDPAKVTRTALQSAASVGGLMITTECMVAEHPEDKPGGMGD---MGGMGGMGGMM
M------LVSVYRYNPETDDAPYMQDIHIDIGGDIMVLDLLHLLK-EKDTSLGYRRSCREGVCGSDGMNMNGKNGLACITPLSAVDDKLVIRPLPGLPVIRDVVVDMSQFYKQYEKIKPFLINDT--APTMERLQSPAERAELDGLYECILCACCTTACPSFWWNPDFIGPSGLLQAYRFLADSRDTATHERLSELDDPFSVFRCHGIMNCVSVCPKGLNPTKAIGKIRNMLLQQA-------TMAAKDVRFGNDARQRMLQGVNILADAVKTTLGPKGRNVILDKAFGAPTVTKDGVSVAKEIELEDKFENMGAQMVKEVASQANDVAGDGTTTATVLAQAIVCEGLKSVAAGMNPMDLKRGIDKASAAVVAEIKKMAVPCADSKAIAQVGTISANSDEVVGQLIAEAMEKVGKEGVITVEEGTGLENELTVVEGMQFDRGYLSPYFINNQENMTVELEQPYILLVDKKISSIRDLLPTLEQVAKSSRPLLIVSEDVEGEALATLVVNNMRGIVKVAAVKAPGFGDRRKAMLEDIAVLTGGTVISEEVGLSLETATLEHLGQAKRVTVTKEATVVIDGAGNADAIEARVGQIRVQIEDTTSDYDREKLQERVAKLAGGVAVIKVGAATEVEMKEKKARVEDALNATRAAVEEGVVPGGGVALIRALQAVEGMQGDNHDQTIGIQLACRAMEAPLRQIVDNAGGEGSVVVAKVREGKGSFGYNAGNDTYGDMLEMGILDPAKVTRSALQAASSVAGLMITTEAMIADKPSKDG-GAPDMGGMGGMGGMGGMM
MNTYRKLKVNIFRHNPVDNCVPHFDTFEVEEADAMTLFILLNEIRENQDPSVQFDFVCRAGICGSCAMLVNGRPKLACRTLTKDLPQELTLAPLPGFELIGDLSVNTGKWMRNMSHLETWIHSKERDFCEVEEKMEPEVADKIYELERCVECGCCIAACGTAQMRASFVGAVGINQLARFKIDPRDDRTADYYEVLGSEDGVFGCMTLLGCEDMCPKDLPLAQQIAFMRRKMALA---------MAAKDVKFGDDARQKMLAGVNVLADAVKVTLGPKGRNVVLDKAFGSPTVTKDGVSVAKEIELTDKFENMGAQMVKEVASKASDDAGDGTTTATVLAQSIVNEGLKSVAAGMNPMDLKRGIDKAVAAAVTFVSANAQPCEDSKSIAQVGTISANSDVQVGDIIAEAMQKVGKEGVITVEEGNSLENELDVVEGMQFDRGYLSPYFITNQDNMSVEHESPLILLVDKKISNIRELLPVLEAVAKAGKPLVIVAEDVEGEALATLVVNNMRGIVKVAACKAPGFGDRRKAMLQDIAILTGGTVISEEVGLDLESASLEHLGSAKRITMSKEISVIVDGAGSADDIKARVNQIRSQIEETSSEYDAEKLQERVAKLAGGVAVIKVGAATEVEMKEKKARVEDALHATRAAVEEGVVPGGGVALMRAIDSIIDLTGDNEDQTAGIGLARRAMEYPLRQIVENAGEEASVIADKVRQGEGNFGYNAGTGEYGDMLEMGILDPAKVTRTALQAAGSIAGLMITTEAMVADKPEDKAGGAPDMGGMGGMGGMGGMM
MSLGDKVIFKIFRYDPAKDKAPYFKDYEVTIEKGMMVLDALNQIKWHIDGSLSFRRSCREGVCGSDGMNINGMNTTSCMAHVDDYSNVLIIKPLPGLPVIKDLVCDFVDFFDKYYAVKPYLIEKT--PPGTERLQSIEDRAKLDGLYECILCGCCSSSCPSYWADRDYLGPSALLNATRFVLDTRDEGSDERLDTVNNIHGVWRCHTILNCIHACPKELNPTKAIASLQKEILKRT-------YMGAKQIEFGDTARSKILKGINQLADAVSATLGPQGRNVVIDRKFGSPLITKDGVTVAKEIELKDPYENMGAQLVREVASKTSDIAGDGTTTATVLTRAIYREGLKHVTAGVSAIELKRGIDKAVGKVVEELKKISKPIEEKREIAEVGSISANNEMEIGEIIADAMDKVGKDGVITVEEAKSTQTELEVVEGMKFDRGYISPYFATNTEKMVSELEDPFIVITDKKIASMQEFLPLVEKMAKAGKPFLVIAEEIEGEALATLVVNKIRGTISCVAVKAPGFGDRRKEMLKDIAILTGGTVISEETGMKLETADLSMLGRAKKIVVDKENTTIIDGAGKKDDIQGRIKQIDAQIEQSTSEYDKEKLRERKAKLAGGVAVIKVGAATETELKEKKARVEDALNATKAAVEEGIVPGGGSALLKCESALEGLKLENEDQNIGASIILKVLEEPIRAIAKNAGFEGSIIINKIKENSKSFGFDARKGEYVDMLKAGIIDPTKVERTALQNAASVAGLMLITEALITDMPEENKPAMP--------GGMPDMY
-----------------------MQKLDVELGPDKMLLDALVRIK-NVDDSFSIRRSCREGVCGSDAMNINGKNGLACITNLRDLKEPIVLRPLPGLPVIRDLIVDMTSFFNQYHSVKPYLINED--PPEKERLQSPEAREELDGLYECILCACCSTSCPSFWWNPDFVGPAGLLQAYRFLADSRDQATSERLDNLEDPYRLFRCHTIMNCVDVCPKGLNPSKAISKIKEMLVRRT-------VMTAKQVFFGDDARSRIVRGVNVLANAVKTTLGPKGRNVVLERSFGAPLVTKDGVSVAKEIELKDKFENIGAQLVREVASKTADNAGDGTTTATVLAQAIVEEGLKYVAAGINPMDLKRGIDKAVAASVDELQKLSRPSSTSKEIAQVASISANSDTSVGEIIANAMDKVGKEGVITVEDGKSLENELDVVEGMQFDRGYLSPYFINNGEKQIAALDDPYILIHDKKISNIRDLLPVLEQVAKTSRPLLIIAEDVEGEALATLVVNNIRGILKTVAVKAPGFGDRRKAMLEDIAVLTNGVVISEETGMSLETATLENLGQAKRVEVGKESTTVIDGAGAVDKIEERVNLIRRQIDESTSDYDREKLQERVAKLAGGVAVIRVGAATEVEMKEKKARVEDALHATRAAVEEGIVPGGGVALLRTKQAIAAVKGDNADQDAGIKLVLRAIEAPLRTIVSNAGEEPSVVLNNVLNGEGNYGYNAATGEYGDMMEQGVLDPTKVTRNALQNAASVASLLLTTEAAVTEVVEDKPAPMPD---MGGMGGMGGMF
M-----LQVSIYRYNPETDTAPYMQEFQVDTQGDLMVLNVMEMLK-EQDSSLAYRRSCREGVCGSDGMNMNGKNGLTCVTALSEVDNKLVLRPLPGLPVVRDLVVDMSIFYKQYERIQPYLLNDT--APAIERLQSPEDRDKLDGLYECILCACCSTACPSFWWNPDFVGPSGLLQAYRFLADSRDTATKERLSELDDPFAVFRCRGIMNCVAVCPKGLNPTRAIGKIRELLLANA-------TMAAKDVRFSDDARKRMARGVNVLADAVKTTLGPKGRNVVLEKSFGAPTVTKDGVSVAKEIELKDRFENMGAQMVKEVASKTSDVAGDGTTTATVLAQSIVNEGLKGVTAGMNPMDLKRGIDKAVIEAVKAVRELSVPCTDTKAIAQVGTISANGDSRIGEIIAEAMEKVGKEGVITVDEGRGFEDELEVVEGMQFDRGYLSPYFVTNQDTMAVELEDPYILLVDKKISNIRELLPVLEGVAKSGKPLAIIAEDIEGEALATLVVNTMRGIVKVAAVKAPGFGDRRKAMLQDIAVLTGGTVISEEVGLNLEQANLDHLGTAKRVTMSKENTTIIDGAGNEGDIEARVAQIRAQIEETSSDYDREKLQERVAKLAGGVAVIRVGAATEVEMKEKKARVEDALHSTRAAVEEGVVPGGGTALVRVLGQLVDLKGDNEDQTHGIAIALRAMEAPLRQIVTNAGEEASVVLNNVKAGEGNYGYNASTGVYGDMFEMGVLDPAKVTRSALQSAASIGGLMITTECMIAEDPEDKAAGGGDMGGMGGMGGMGGMM
MSTSFTVTFLIRRFDPDVDTEPRWQDFDVEMFATDRVLDALHKIKWEQDGSLTFRRSCAHGICGSDAMRINGRNRLACKTLIKDLSKPIYVEAIKGLPLEKDLIVDMEPFFASYREVQPFLIANS--EAGKERVQSIAKREIFDDTTKCILCAACTSSCPVFWTDGQYFGPAAIVNAHRFIFDDRDDAASVRLDILNDKEGVWRCRTTFNCTDACPRGIEVTKAIAEVKQAIMRGK-------PM-AKIIAFDEEARRGLERGLNQLADAVKVTLGPRGRNVVLEKKWGAPTITNDGVSIAKEIELDDPYEKIGAELVKEVAKKTDDVAGDGTTTSVVLAQALVREGLRNVAAGADPISLKRGIEKAVTAVSEQLLATAKEVETKDEIAATASISA-ADPQIGEIIAEAIDKVGKEGVVTVEESNTFGTELELTEGMRFDKGYLSAYFVTDPERQEAVFEDPYILIANQKISNIKDLLPIVDKVIQSGKQLLIIAEDVDGEALATLVVNKIRGIFKSVAVKAPGFGDRRKAQLQDIAILTGGQVISEEVGLKLENATLDLLGQARKVVITKDETTIVEGAGDPDQIAGRVAQIRSEIENTDSDYDREKLQERLAKLAGGVAVIKAGAATEVELKERKHRIEDAVRNAKAAVEEGIVAGGGVALIQAGAKFETLT-LEGDEATGANIVRVAIEAPLKQIALNAGLEPGVVANKVSELPAGHGLNAATGEYGDLIAQGIIDPAKVTRSALQNAASIAGLFLTTEAVVADKPEKAAAA-DP------TGGMD--F
MANLDKMTIEVLRYNPESDSEPHLDRYEVPYDSQTSLLDALGFIKDELEPELSYRWSCRMAICGSCGMMVNGKPKLACKTFLRDYSGFMRIEPLANFPIERDLVVDLSHFIDSIEAIKPYIIDNK----GQRTKQTPAQLEKYRQFSMCINCGLCYAACPQFGLNPEFIGPAAITLAHRYNLDNRDNGREERMKLLSSKNGVWSCTFVGYCSEVCPKHVGPASAVNQGKLESAKDYVISMIKPRMAAKDVKFGNDARVKMLKGVNILADAVKVTLGPKGRNVVLDRAYGAPTITKDGVSVAREIELEDKFENMGAQMVKEVASKANDAAGDGTTTATVLAQAIVNEGLKAVAAGMNPMDLKRGIDKAVAAVVEELKAISKPCETSKEIEQVGTISANSDSTVGQLIAQAMEKVGKEGVITVEDGTGLEDALDVVEGMQFDRGYLSPYFINKPEAGTVELENPYILLVDKKVSNIRELLPVLEGVAKAGKPLLIIAEDIEGEALATLVVNTMRGIVKVAAVKAPGFGDRRKAMLQDIAILTAGTVISEEIGMELEKATLEELGQAKRVVISKDNTTIIDGIGDETQIKGRVAQIRQQIEDSTSDYDKEKLQERVAKLAGGVAVIKVGAATEVAMKEKKDRVDDALHATRAAVEEGIVPGGGVALVRAANKVATLKGDNEEQNVGIKLALRAMEAPLRQIVANAGEEASVVARNVKEGSGNYGYNAGTEQYGDMLEMGILDPTKVTRSALQFAASIAGLMITTECMITDLPKEEKLD-PA--AMGGMGGMGGMM
M---KTVTFEIFRYDPDKDKEAYYQTYQVEIRRGYLMLDALNQIKWEQDPTLTYRRSCREGVCGSDGINVNGVNMLSCMTKVEDLADHIIIQPLPGMNVMRDLVTDVDDFFNKFITVKPYLIRKS--NPDKEIYQSPEDRKKLDGLYECILCGCCSSSCPSYWADKKYLGPNAFLRAWRYIVDSRDEGAEERLPMLNDKHGVWRCHTIYNCVEACPKELNPTEAIMNIRKLLLDNQ-------VM-AKQITFSEDARQAILRGVDQLANAVKVTLGPKGRNVVIEKKFGSPLITKDGVTVAKEIELEDALENIGAQMVKEVASKTNDVAGDGTTTATVLAQAIYREGIKNVVAGAKPMEIKRGIDKAVEAVVARLATMSQPIQDKKEISQVGAISANNDQEIGDIIADAMDKVGKDGVITIEENKSTETVLDVVEGMQFDRGYLSPYFVTNPDSMEAVLENPYILMLESKVSNMKDILPVLEQLAKENAPFIIIAEDIEGEALATLVVNKLRGTLNCCAVKAPGFGDRRKEMLKDLAVLTGGTVVSEETGMNINTVTLADLGRAKKIVVDKENTTIVEGAGNVEDIQARVNMIKKQAEDTASDYDREKLQERLAKLSGGVAVIKVGATTETEMKEKKARVEDALSATKAAVEEGIVPGGGVALVRALSALADVKLSE-DQQIGVELVKKALTYPLRQIVSNAGFEASIVVNEIEKADDTFGFNAYSEEYVDMLEAGIIDPTKVTRSALQNAASVASLMITTEAIITDVKDEKGA-MPDMGGMGGMGGMGGMM
MTVEVKVHLKIKRYNPEVDTRPHWQEYDIMLKPGDRVLDALHAVKWKFDGTLSFRRSCAHGVCGSDALVINGENKLACVNLIRNIGTDLTIEPIRGLPVIKDLIVDMEPFFAQYRSVLPYLIAND--PGYKERLQSQSDREKYDDTTKCILCACCTTSCPVYWANDEYVGPAAIVNAHRFIFDSRDQATTERLDILNQKSGVWRCRTSFNCTEACPRGISVTKAIEEVKRAILYDR-------VM-SKMLKFDENARRSLEAGVNKLADTVKVTLGPKGRNVVLSKKFGAPTITNDGVSIAREIELEDPYENMGAQLVKEVATKTNDVAGDGTTTATVLAQALIREGLRNVAAGANPMVLKKGIEKAVAVAVESIQKQAKPVDGKSDFAQIASISA-ADTSIGDVLAEAIDRVGKDGTVSVEESNTFGIELEFTEGMQFDKGYLSPYFVTNQDRQEAIVEDPYILFYGSKISSVSEILPLLEKVMKTGKQLVIVAEDVDGEALATLVVNKIRGTFSSVAVKAPGFGERRKAMLQDMAVLTGGQVIAEEVGLKLENATLDLLGTARRIEVTKDDTKIIGGHGSKDDVEGRVAQIRREIDATDSDWDREKLQERLAKLAGGVAVIKVGAATEVELKEKKHRIEDALSATRAAIEEGIVAGGGTALIRSRIDVENLAALSGDEATGAILVAKALDEPLRWIANNAGVEGAVVVQGVAREEGSIGYNARTGVYEDLVKAGVIDPAKVTRSALQNAASIAALLLTTEALIAERPSENDSAMPGAGGMGGMGGMGGMM
MQTTETRRFRVFRYKRG-DKTPHFDTFDVPIEPRTTLLDAMKWIQLHRDASLMLRHSCYHASCGTCGVRVNGREVLLCVTAVHDLGLEITVEPVANIPVLTDLVVDMEEFYARFPDQHPYVRESE-----NAAASTPDGIAAYVRYEDCIECGLCLSACPIPATTDRYVGPAALAAAQRMLEEPRGADVADLLDWADEPDGVWRCHAAFECSEACPSNVNPAARIMALRGALVGGALVIPDRVRMATKQLKFGENARRALEAGVNKLADTVALTLGPKGHNVVLDKKWGAPTITNDGVTIAKEVELEDPWENMGAQLAKEVATKTNDVAGDGTTTATVLARAMVHHGMRNVAAGANPMALKRGIEKAVAAVVDAIKDQAKDVESREEIAQVAAISA-ADPAIGEVLADALDQVGKDGVVTVEESNTFGMELEFVEGMQFDKGYISPYFVTDQERMESVLEDPHIALVNKKVGSVQEMLPLLEKVLQGGKPLLIIAEDVEGEALATLVVNKIRGTFNAVAVKAPGFGDRRKAMLQDIAVLTGATVISEEVGLKLENATVDLLGHARKVVVTKDDTTIVEGAGPQEDVKGRIAQIKTEIDKTDSDWDREKLQERLAKLSGGVAVVKVGAATEVELKEKKHRIEDALSATRAAIEEGIVAGGGVALIRTESVLDKID-LEGDEATGAKIVRSALSAPAKLIAENAGVEGAVIVEKIRAEGDHRGYNAATGEWVDMFKAGILDPAKVTRSALQNAASIAALVITTESAVVEKPEEEEPA----------GGHGHMH
M--SRVMTFSIMRFNPETDKKPYMQDYQLDVSTGKMLLNALEAIR-EKYPDIGLRRSCGEGVCGSDGMNINGKNGLACVTQLKTLPDRVVVRPLSGFPIIRDLIVDMEQFYAQYKKVKPYLLNNQ--TPQKERLQSPADRAKLDGLYECILCACCSSSCPSYWWNPDFIGPAGLLWSYRFIADNRDTEKKERLDAMKDPYSVFRCRTIMDCATVCPKNLNPAKAIRQIRMGMLCERE------EMTAKVLKFSHEALHAMSRGVDVLANAVKVTLGPKGRNVVLDKSFGAPTITKDGVSVAKEIELKDKFENMGAQMVKEVASRTSDDAGDGTTTATVLAQAILVEGIKAVIAGMNPMDLKRGIDKAVAASVAELKQISKPCEDKTAIAQVGTISANSDESIGQIIADAMEKVGKEGVITVEDGSGLENELEVVEGMQFDRGYLSPYFINNQQNMSVELENPFILLVDKKISNIRELISLLENVAKSGRPLLVVAEDVEGEALATLVVNNIRGVVKVAAVKAPGFGDRRKAMLQDIAVLTGAKVISEEVGLSLESATLDDLGSAKRVVVTKEDTTIIDGAGDTGDIKDRVKQIRAEIEASTSDYDKEKLQERLAKLAGGVAVIKVGAATEVEMKEKKARVEDALHATRAAVEEGVVPGGGVALIRVIRALDNINVDNEDQRTGVEIARRAMAYPLSQIVKNAGEQAAVIADKVLNYKVNYGYNAAKGEYGNMIEMGILDPTKVTRTALQNAASIAGLMITTECMVTEAPKEKEEPGGDMGGMGGMGGMGGVM
MTVGRTITLKIRRYNPEESDKAYWQSFAVPFVPSDRLLDALHYVKWNLDGSLSFRRSCAHGVCGSDAMRINGANRLACKVLVKDLGSEISIEPIKGLPVEKDLIVNMEPFFDAFRAVKPYLIPEG--EPTKERLQSAADRERFDDTTKCILCAACTTSCPVFWNDGDYFGPAAIVAAHRFIFDSRDAASDERLEILNEREGVWRCRTTFNCSNACPRGIQVTKAIAEVKRALIFRR-------IM-PKIIAFDEEARRGLERGMNQLADAVKVTLGPKGRNVVLEKKWGVPTITNDGVSIAKEIELEDPYEKIGAELVKEVAKKTNDVAGDGTTTATILAQALVREGLRNVAAGANPLGLKKGIEVAVERVSEELSKQAKEVETKEQIASTASISA-GDPAIGALIAEALDKVGKEGVVTVEESNTFGLELELTEGMRFDKGYISPYFVTDADRQEAVLDDPYILIVNSKISAVKDLLPLLEKVMQAGKSLAIIAEDVEGEALATLVVNKIRGTFKSVAVKAPGFGDRRKALLGDIAILTGGQVISEDVGLKLESTTLDLLGKARKFVVTKDETTIVEGAGDPDQIAGRVSQIRAEIEKSDSDYDREKLQERLAKLAGGVAVIKVGAATEVELKEKKHRIEDAVSNAKAAVEEGIVAGGGVALLQASVTFEKLD-LAGDEATGANIVRLALEAPIKQIAYNSGLEGGVVVDKVRHLPAGHGLNAATGEYVDLIGTGIIDPAKVTRSALQNAASIAGLFLTTEAVIADKPEKNPA-AP-----GGGGDLD--F
MANQAIMNIEVLRYNPEADKEPYLRTYQVPYDSQTSLLDALGYIKDKLEPELSYRWSCRMAICGSCGMMVNGKPKLACKTFLRDYSGHMRIEPLANFPIERDLVVDLSHFIESLESIKPYIIGNKAELAESRTKQTPAQLEKYRQFSMCINCGLCYAACPQFGLNPEFVGPAVLTLAHRYNLDNRDHGKAERMKIINGKNGVWSCTFVGYCSEVCPKHVDPASGVNQGKVESAKDFVIAMLKPKMTAKDVKFGNDARVKMLAGVNVLADAVKVTLGPKGRNVILDKAFGAPTITKDGVSVAREIELEDKFENMGAQMVKEVASKANDAAGDGTTTATVLAQAIVSEGLKAVAAGMNPMDLKRGIDKAVNAVVEELKILSKPCETSKEIEQVGTISANADETVGKLIAQAMEKVGKEGVITVEDGSGLSDELDVVEGMQFDRGYLSPYFINKPEAATVELDNPFILLVDKKISNIRELLPVLEGVAKAGKPLLIIAEDVEGEALATLVVNTMRGIVKVAAVKAPGFGDRRKAMLQDIAILTAGTVISEEIGMELEKATLEDLGQAKRVVINKDNTTIIDGIGDEAQIKGRVAQIRQQIEEATSDYDKEKLQERVAKLAGGVAVIKVGAATEVEMKEKKDRVDDALHATRAAVEEGIVAGGGVALIRAATKVATLKGDNEDQDVGIKLALRAMEAPLRQIVTNAGEEASVVASAVKNGEGNFGYNAGTEQYGDMIAMGILDPTKVTRSALQFAASIAGLMVTTECMVADLPKEEKADLTG--GMGGMGGMGGMM
MADKKKVHFKIKRQATP-EAKPHWEEFELPWKPGMNVISSLMEIAANPTTPITYDSNCLEEVCGSCAMLINGRARMACSALVDQLDQPIRLEPFSKFPIVRDLAVDRSVLFENLKAVKAWVPIDGYDLG-AGPRLSMEDQEAAYPLSRCISCCCCMEACPQFNDSTGFVGAAAISQVRLFNTHPTGEALRERLAALMGDGGIHECGYAQNCVEVCPKDIPLTRSIAEVGGDVMKQALGDLFRK-M-AKTVTFDVDARQALKKGIDTVAQSVRITLGPKGRNVVLEKKFGAPTVTNDGVTIVREIELKDPMENTGAQLLREVATKTNDVAGDGTTTATLLAQTMISEGFRNVTAGANPMQLKIGIQKAVDAVVEEIKRLSVPVKGHEDVAHVAAISS-QDEQIGSLIADAMDKVGKDGVITVEDNQVMATELEVVEGMQFDRGYVAAYMVTNPDRMEAVLEDPYILITDRKISAIQDLLPVLERVVQQGKPLLIVAEDVEGEALATLIVNKLRGTFTAVAVKAPGFGDRRKAMLEDMAILTGGQVISEDLGLKLDQTKVEQLGKARRVTVTKDDTTIVEGAGKPEAIQARIKSIKSQVEETTSDFDKEKLQERLAKLAGGVAVIKVGAATEVEQKEKKHRIEDALSATKAAVEEGIVAGGGTVLLNAQKKLDGGLGLKEDQATGVNIVRKALEEPLKQIAQNAGKEGSVIVEEVRKAKPGFGYDALNDKFVNMFESGIVDPAKVTRSALQNAASIAAMVLTTEAMVTEVPEEKRG-MP------GGGGMGDMM
MSTAFTVTLIIRRFDPDKDSEPRWEDFDVQMFATDRILDALHKIKWEQDGSLTFRRSCAHGICGSDAMRINGRNRLACKTLIKDLTKPIYVEAIKGLPLEKDLIVDMEPFFASYREVQPFLQANS--EKDKERIQSVADRARFDDTTKCILCAACTSSCPVFWTDGQYFGPAAIVNAHRFIFDSRDDAADVRLDILNDKEGVWRCRTTFNCTEACPRGIQITQAIAEVKQAVLRGR-------RM-AKIIAFDEEARRGLERGLNTLADAVKVTLGPRGRNVVLEKKWGAPTITNDGVSIAKEIELDDPYEKIGAELVKEVAKKTDDVAGDGTTTATVLAQALVKEGLRNVAAGADPISLKKGIEKAVAAVSAQLAANAKEIETKDEIAATASISA-ADPEIGAIIAEAIDKVGKEGVVTVEESNTFGTELELTEGMRFDKGYLSQYFVTDPERQEAVFEDPYILIVNSKVSNIKDLLPIVDKVIQAGKQLLIIAEDVDGEALATLVVNKIRGIFKSVAVKAPGFGDRRKAQLQDIAILTGGQVISEEVGLKLENVTLDLLGQARKVVITKDETTIVEGAGDPEAIAGRVAQIRAEIENTDSDYDREKLQERLAKLAGGVAVIKAGAATEVELKERKHRIEDAVRNAKAAVEEGIVAGGGVALIQAGTAFDTLE-LSGDEATGANIVKVAIEAPLKQIAFNAGLEPGVVAAKVRELPAGHGLNAATGEYVDLLAAGIIDPAKVTRSALQNAASIAGLFLTTEAVVADKPEKAAAA-DP------TGGMD--F
MSTMMTITVRIRRYNPEVDAAPHWVDYQVTADPTARILDSLHKIKWEQDGSLTFRRSCAHGVCGSDAMRINGKNRLACKALVKDLTSAITVEPIQGLPVLKDLVVDMEPFFQAYRDVKPFLIAHG--EPTRERIQSQKDRDRFDDTTKCILCAACTTSCPVFWTDGQYFGPAAIVNAHRFIFDSRDDGANERLEILNDREGVWRCRTTFNCTEACPRGIQITQAIAEVKRALITRRV------IM-SKIIAFDEEARRGLERGMNQLADAVKVTLGPRGRNVVLEKKWGAPTITNDGVSIAKEIELEDPYEKIGAELVKEVAKKTDDVAGDGTTTATVLAQALVREGLRNVAAGANPMALKRGIEAAVEAVSSELSGMAKDVETREQIAATASISA-ADTAIGDMIAEAMDKAGKEGVITVEESNTFGLELELTEGMRFDKGYISPYFATDLERMETSFDDPYLLIANSKIGNVKDVLPILEKVMQSGKPLVIIAEDVEGEALATLVVNKIRGTFKSVAVKAPGFGDRRKAMLGDIAILTGGQVVSEEVGLKLDSVGLEMLGKARKVVVTKDETTIVDGDGDSDSIEGRKNQIRAEIEKSDSDYDREKLQERLAKLAGGVAVIKAGAATEVELKERKHRIEDAVRNAKAAVEEGIVAGGGVALLQAGRKFEKLD-LAGDEATGANIVRLALEAPLKQISVNAGLEGGVVVEKVRGLESGFGLNAATGEYVDMIKAGILDPAKVTRSALQNAASIAALFLTTEAVIADKPEKAAAAGGP------GGDMD--F
MTTLLTVHLRIKRYNPEVDTKPHWEEFEVQQKASDTVLNALHNIKWTVDGTLSFRRSCAHGVCGSDAMVINGENKLSCVNLISDVGTDLVIEPIRGLPVIKDLIVDMEPFFAQYRSVIPYLIAED--PGYKERYQSQEDRARYDDTTKCILCACCTTSCPVYWANGEYVGPAAIVNAHRFIFDSRDQGTERRLDILNQKSGVWRCRTSFNCTEACPRGIKVTQAIEEVKRAILYDR-------VM-AKMLKFDEAARRGLEAGVNKLADTVKVTLGPKGRNVVLDKKFGAPTITNDGVSIAREIELEDPFENMGAQLVKEVATKTNDVAGDGTTTATVLAQALIREGLKNVAAGANPMSLKRGIEKAVKAASDSISSQAKPVEGKQDFAQVASISA-GDTAIGEVLAEAIDKVGKDGTVTVEESNTFGLELEFTEGMQFDKGYLSPYFVTNPDRQEAVLENPYILFYGSKISSVHEMLPVLEKVMQAGKPLLIIAEDVEGEALATLVVNKIRGTFSSVAVKAPGFGERRKAMLQDMAVLTGGQVISEEVGLKLENATLDLMGQARRVEVTKDDTKIIGGSGKVEEINGRVAQIRREIEETDSDWDREKLQERLAKLAGGVAVVKVGAATEVELKEKKHRIEDALSATRAAIEEGIVAGGGTALLRARAKVQELVGLEGDEAVGATIVAKALEEPLKWIAYNAGLEGPVVVQTVERESGAYGLNARTGEYEDLVKVGVIDPAKVTRSALQNAASIAALLLTTEALVADKPEPKDNA-A-----AAAGGMGGMM
MTATFTVTLRIARYDPEVDSEQHWESYQVTAHATDRVLDALHQIKWEQDGSLSFRRSCAHGVCGSDAMRINGKNRLACKTLIKDVDKPITVEPIKGLPVEKDLIVDMEPFFDAYREVMPFLITTG--EPTRERIQSQQDRDRFDDTTKCILCAACTTSCPVFWNDGQYFGPAAIVNAHRFIFDSRDEGGSQRLEVLNDKEGVWRCRTTFNCTDACPRGIQVTQAIQEVKRALLTSR-------FM-AKIIAFDEEARRGLERGMNILADAVRVTLGPKGRNVVLEKKWGAPTITNDGVSIAKEIELDDPYEKIGAELVKEVAKKTDDVAGDGTTTATVLAQALVKEGLRNVAAGANPMALKRGIEKAVEAVSAQLLEMAKDVETKEQIASTASISA-ADPQIGEMIAEAMDKVGKEGVITVEESNTFGLELELTEGMRFDKGYISHYFVTDTERMEAVLEDPYVLVVNSKISGIKDLLPLLEKVMQSGKPLLIISEDVDGEALSTLVVNKIRGTFKSVAVKAPGFGDRRKAMLADIAILTGGQVISEEVGLKLDTAELDLLGRARKVVVTKDETTIVEGAGDADQIQGRVNQIRAEIDKSDSDYDREKLQERLAKLAGGVAVIKAGAATEVELKERKHRIEDAVRNAKAAVEEGIVAGGGVALLQATKAFEKLE-LEGDEATGANIVRVAASAPLKQIAINAGLEGGVVTEKVSTLAAGWGLNAATGEYVDLIAAGIIDPAKVTRSALQNAASIAALFLTTEAVIADKPEKAAPMGDE------MGGMG--F
M----DVKVKILRYNPEVTEDSEWVTYAVTLQPTDRVLDALHKIKWEQDGTLTFRRSCAHGVCGSDAMRINGRNRLACKTLIKDLDREITVEPIKGLPVLKDLVVDMEPFFDAYRSVMPFLVTDG--EPSRERIQSQADRERFDDTTKCILCAACTTSCPVFWSDGQYFGPQAIVGAHRFIFDSRDEGTEQRLEILNDSEGVWRCRTTFNCTDACPRGIEVTKAIQEVKRALIFRR-------VM-PKLISFNEEARRGLERGMNTLADAVKVTLGPKGRNVVLEKKWGAPTITNDGVSIAKEIELEDPYEKIGAELVKEVAKKTDDVAGDGTTTATVLAQALVREGLRNVAAGANPMGLKKGIEKATEAVSEQLLALAKPVETREQIAATASISA-ADTQVGQIIAEAMDKVGKEGVITVEESNTFGLELELTEGMRFDKGYISPYFVTDTERMEAVLDDPYILVVNSKISSIKDLVPVLEKVMQTGKPLAIIAEDLEGEALATLVVNKIKGTFKTVAVKAPGFGDRRKAMLTDIAILTGGQVISEEVGLKLDTVDLELLGQARKVVVTKDETTIVEGTGDADSIQGRVNQIRAEIEKSDSDYDREKLQERLAKLAGGVAVIKVGAATEVELKERKHRIEDAVRNAKAAVEEGIVAGGGVALLQASVKFEKLE-LEGDEATGAQIVRHAVEAPLKQIAVNAGLEGGVVVEKVRNLEPGHGLNAATGEYVDLIATGIIDPAKVTRSALQNAASIAALFLTTEAVIADKPEKASAAGPD------MGGMD--F
M-----LNVSIYRYNPEADSEPKMEEFLVETGGDLMVLDVLELIK-SQDTSVAYRRSCREGVCGSDGLNMNGKNGLACITPLSETNNKLVIRPLPGLPVVRDLVVDMTLFYSQYEKVQPYLLNET--APGIERLQSPEEREKLDGLYECILCACCSTSCPSFWWNPDFVGPSGLLQAYRFLADSRDTATRDRLANLDDPFSVFRCHGIQNCVNVCPKGLNPTRAIGHIKHMLLSRA-------SMSAKDVFFGDDARSRMLNGVNTLANAVKATLGPKGRNVILDKAFGAPTVTKDGVSVAKEIELEDKFENMGAQMVKEVASQASDVAGDGTTTATVLAQSIVNEGLKSVAAGMNPMDLKRGIDKAVAAAVEKILEASIACEDSKAIAQVGTISANSDAQVGDIIAEAMDKVGKEGVITVEEGSGLENELDVVEGMQFDRGYLSPYFINNQDSMSVESEAPFILLVDKKISNIRELLPLLEQVAKASKPLVIIAEDVEGEALATLVVNNMRGIVKVAACKAPGFGDRRKAMLQDIAILTGGTVISEEVGLDLESATLEHLGTAKRVTMDKDNSTIIDGAGEAAAIQARVGEIRTQIENTSSDYDREKLQERVAKLAGGVAVIKVGAATEIEMKEKKARVEDALHATRAAVEEGVVAGGGVALVRAIAAIEGLEGDNEDQNHGIAAALRAMEGPLRQIVSNAGDEASVVLDKVSNGEGNFGYNAGTGEYGDMIEMGILDPAKVTRTALQAAGSVAGLMITTEVMVADAPQDAAPAMPD---MGGMGGMGGMM
MVNESVMNVEVLRYNPEVDKEPYLRTYQVPYDNQTSLLDALGYIKDKLEPELSYRWSCRMAICGSCGMMVNGKPKLACKTFLRDYSGHMRIEPLANFPIERDLVVDLSHFIESLEAIKPYIIGNKSELAKSRTKQTPAQLEKYRTFSMCINCGLCYAACPQFGLNPEFVGPAALTLAHRYNLDNRDHGKDQRMKILNGKNGVWSCTFVGYCSEVCPKHVDPASAVNQGKVESAKDYVIAMLKPKMAAKDVKFGNDARVKMLAGVNILADAVKVTLGPKGRNVVLDKSFGAPTITKDGVSVAREIELEDKFENMGAQMVKEVASKANDAAGDGTTTATVLAQAIVNEGLKAVAAGMNPMDLKRGIDKAVAAVVTELKALSKPCETSKEIEQVGTISANSDNVVGQIIAQAMDKVGKEGVITVEDGTGLEDELAVVEGMQFDRGYLSPYFINKPETATVELDNPFILLVDKKVSNIRELLPVLEGVAKAGKPLLIIAEDVEGEALATLVVNTMRGIVKVAAVKAPGFGDRRKAMLQDIAILTAGTVISEEIGMELEKATLEDLGQAKRVVINKDNTTIIDGIGDEAQIQGRVAQIRQQIEESTSDYDREKLQERVAKLAGGVAVIKVGAATEVEMKEKKARVEDALHATRAAVEEGVVAGGGVALIRAASKVAGLTGDNEEQNVGIKLALRAMEAPLRQIVTNAGEEASVVASAVKNGEGNFGYNAGTEQYGDMIEMGILDPTKVTRSALQFAASVAGLMITTECMVTDLPKDDKADLGAA-GMGGMGGMGGMM
MAEQPIMNVEILRYNSEVDKEPHLKTYQVPFDSQTSLLDALGYIKDKLEPELSYRWSCRMAICGSCGMMVNNIPKLACKTFLRDYSGHMRIEPLANFPIERDLVVDLSHFIESLEAIKPYIIGNKKELAKSRTKQTPAQLEKYRQFSMCINCGLCYAACPQFGLNPEFVGPAALTLAHRYNLDNRDHGQAERMKIMNGENGVWSCTFVGACSEVCPKHVGPATAINQGKLESAKDYLISMLKPAMAAKDVKFGNDARVKMLNGVNILADAVKVTLGPKGRNVVLDKSFGAPTITKDGVSVAREIELEDKFENMGAQMVKEVASKANDAAGDGTTTATVLAQAIVNEGLKAVAAGMNPMDLKRGIDKAVNSVVAELKNLSKPCETSKEIEQVGTISANSDSIVGQLIAQAMEKVGKEGVITVEDGTGLEDELDVVEGMQFDRGYLSPYFINKPETATVELDNPFILLVDKKISNIRELLPVLEGVAKAGKPLLIIAEDVEGEALATLVVNTMRGIVKVAAVKAPGFGDRRKAMLQDIAILTAGTVISEEIGMELEKATLEDLGQAKRIVINKDNTTIIDGIGDEAQIQGRVAQIRQQIEESTSDYDKEKLQERVAKLAGGVAVIKVGAATEVEMKEKKARVEDALHATRAAVEEGIVAGGGVALIRAAGRVVGLQGENEEQNVGIKLALRAMEAPLRQIVANAGEEASVIASAVKNGEGNFGYNAGTEQYGDMIAMGILDPTKVTRSALQFAASVAGLMITTECMVTELPKDDKADLGAA-GMGGMGGMGGMM
M----RVTLKLLRYNPEADQAPHWESYQLDAEPMDRVLDLLHKVKWETDGTLAFRRSCGHAICGSCAMMINGVNRLACKTLVQDLGDTITVEPIRGLPVEKDLVVDMEPFFKAYKAVKPYFINND--PPARERLQSPEEREIFDEGTKCILCAACTTSCPVFWINGTYIGPSAIVNAHRFIFDSRDQGNAERFRALSGGGGVWRCRTAYNCTEACPREIPVTHLIEEVKRAIMLNQ-------VM-AKILVFDEEARRALERGVNAVANAVRVTLGPRGRNVVLEKKFGSPTITKDGVSVAKEIEIEDHLENIGAQLLKEVASKTNDVAGDGTTTATVLAQAIVREGLKNVAAGANPLSLKRGIDKAVEAAVEQIHKMAQPVEDRKAIEEVATISA-NDPEVGQLIADAMDKVGKEGIITVEESKGLETELEVVEGYQFDKGYLSPYFVNNPEAMEVQLEDPYILIVEKKVSNIRELLPVLEQVAQTGKPLMIIAEDVEGEALATLVVNKLRGTLNVAAVKAPGFGDRRKEMLKDIAAVTGGQVISEELGLKLENVTLSMLGQAELVRITKDETTIIGGKGKKEDIEARINQIKAELETTDSEYAREKLQERLAKLSGGVAVIRVGAATETELKERKHRFEDALSATRAAVEEGIVPGGGVTLLRITEAVDKVLALEGDEATGAKIVRRSLEEPTRQIAENAGFEGSVIVNEILKKDPNYGFNAQSGEFGDMLKFGIVDPAKVTRSALQNAASIGSLVLTTEAVVAEKPEKKEAA--------GAGGMPDMF
M----NIKLFIYRYNSDVDNKPYMQECILPIEKDLMLLDVLIKLK-ELDPTLTFRRSCREGVCGSDGMNINGKNGLACITPISILSRTITIRPLPGLPVVRDLVVDMNQFYKQYEKIKPFLINDS--QSLKEYYQSPDDRDKLDGLYECILCACCSTACPSFWWHPTFIGPAGLLTSYRFLVDSRDTDQQTRLSNLNDSFSVFRCHNIMNCVSVCPKKLNPTKAINHIKRMLLIKHI------SMAAKDVKFGNDARAKMLRGVNVLADAVKVTLGPKGRNVVLDKSFGAPVITKDGVTVAREIELEDKFENMGAQMVKEVASKANDAAGDGTTTATVLAQSIVNEGLKAVAAGMNPMDLKRGIDKAVLAAVEELRRMSVPCSDPKAIAQVGTISANADETVGTLIAKAMDKVGKEGVITVEEGSGLQDELDVVEGMQFDRGYLSPYFVNKPESGTVELENPFILLADKKISNIREMLPMLESVAKAGKPLLIIAEDVEGEALATLVVNNMRGIVKVTAVKAPGFGDRRKAMLQDIAILTAGTVISEEIGLELEKTTLGDMGQAKRVVITKDTTTIIDGVGNKSAIDSRVAQINQQRDEATSDYDREKLQERVAKLAGGVAVIKVGAATEVEMKEKKARVEDALHATRAAVEEGVVAGGGVALIRVANGIRGLQGDNEDQNVGIKVAQRAMESPLRQIMENAGEDPSVIANNVRSGEGNTGYNAATEQYGNMIELGILDPTKVTRSALQYAASIAGLMITTECMVTELPKEEKPDLSG----AGAGNMGGMM
M---ADATFKILRFDPDSGKGPYFQAFRVPLENGLTVLDGLNHILENIDGSLAFRSSCRAAVCGSCAMHINGKHRLACNTQVSSLTQSITIRPLAHLEVEKDLCVNMDQFWEKYELVRPYLVPGS--PPEKERIQSQEDREELNVVIDCIQCGCCYSACPVTLSSKEYLGPAALLKIDRFVSDSRDGAHVQRIEQADGPYGVWRCHNVFAC-QCCPKELDPPRSIAHVKRRLMRRRL------KMAAKQLVYDEDARKLLQKGIKQLADTVRVTMGPTGRNVILEKGFGSPSVTKDGVTVAKEIELKNPFENMGAKMVCEVASKTSDVAGDGTTTATIFAEAIFNEGLKNVAAGANPMAIKRGIDKAVEIVVAEIKKLSKPVKGRSEIAQVGTISANNDASIGNLLADAMEKVGKDGVITVEEAKGIETTLAVVEGMQFDKGYLSPYFITDAQNMEVILEDVYILIHEKKISGMKDILPLLEKIASSGKPLLIISEDVDGEALATLVVNKLRGVLSCAAVKAPGFGDRRKAMLEDIATLTKGRAITEELGVKLENMGIEDLGRAKRITIDKDNTTIIQGAGKKADIQARINQIKNQIEQTTSDYDKEKLSERLAKLAGGVAVVHVGAATEAEMNEKKARVEDALHATRAAVEEGIVPGGGVVFVRAMPALDEAKKFKGDEKVGVDIITKALESPLRQIASNTGADGSVVLEEVKELSTNVGYDANTGNYVDMFDAGIVDPAKVSRVALQNAASVAGLLLTTETMITEMKEDEEEKIE-----------GSIH
MATERQIRVRIKRFNPEQDKRPYWAEYNVTARTTDRVLDVLHQIKWEMDGTLSFRRSCAHGICGSDAMLINGVNRLACKVLVKDLGDTISVEPIRGLRVIKDMIVDMEPFFDSYKAVLPYFINDT--APSGERYQSPEDREIFDATTKCILCAACTTSCPVFWANGSYIGPAAIVNAHRFIFDSRDEGTADRLEVLGKANGLWRCRTAYNCTEACPRGIPVTQAIEDVKRELLWRR-------TM-AKDLIFQEEARRSLERGVNAVANAVKVTLGPKGRNVVLEKKFGSPTITKDGVTVAKDIELGNGLENIGAKLLIEIASKTNDITGDGTTTATVLGQAIVKEGLRNVAAGANPLALKRGIDKGVEAAVEEIRKMARSVEDSKAVAEVAAISA-NDREIGQLIAEAMDKVGRDGVITVEESKGLDTELDVVEGMQFDKGYISPYFITDSDTMEAVLEDAYILIHEKKISALKDLLPVLEQVAQTGRPLLIIAEDIEGEALATLVVNKIRGTLNIAAVKAPGFGDRRKEMLKDIAAVTGGTVVSEELGYKLENTRLDMLGRANRIRISKDETTIIEGKGDQSAIEARVKAIRTEIENTDSDYAREKLQERLAKLAGGVAVIRVGAATETELKEKKHRFEDALSTARSAVEEGIVAGGGVTLIHAISAVAEVAKLEGDERTGALILMRALEEPARQIAANAGAEGSVIVNAIKGKNGRYGYNAETGEFVDMIEAGIVDPAKVTRTALQNAASIASLLLTTEAVIAERPEKEEPAGA--GAGGGMGGMGGMF
M--GFDVTLRIRRFDPETDSEPHWEDYRVSVHATDRLLDALHTIKWEQDGSLTFRRSCAHGVCGSDAMRINGKNRLACKTLLKDLDKPIMVEPIKGLAVEKDLVVDMDPFFAAYREVMPFLVAEG--APSRERIQSQEQRDRFDDTTKCILCAACTSSCPVFWADGQYFGPAAIVNAHRFIFDSRDDAGDQRLEILNDKEGVWRCRTIFNCTEACPRGIEVTKAIQEVKRALLTRK-------VM-AKIIAFDEEARRGLERGMNTLADAVRVTLGPKGRNVVLEKKWGAPTITNDGVSIAKEIELDDPYEKIGAELVKEVAKKTDDVAGDGTTTATVLAQAMVREGLRNVAAGANPMALKRGIEQAVEAVSEQLLASAREVETKEQIAQTAGISA-GDASIGELIAEAMDKVGKEGVITVEESNTFGLELELTEGMRFDKGYISAYFVTDTERMETELEDPYILIANSKISTVKDLLPLLEKVMQSGKPLVIIAEDVEGEALSTLIVNKIRGTFKSVAVKAPGFGDRRKAMLQDIAILTGGQVISEEVGLKLETTDLDLLGRARKVVITKDETTIVEGAGDAEQIAGRVNQIRAEIEKSDSDYDREKLQERLAKLAGGVAVIKAGAATEVELKERKHRIEDAVRNAKAAVEEGIVAGGGVALIQAGKTFDKLE-LEGDEATGANIVRVAVEAPLKQIAINAGLEGGVVAEKVRGLESGHGLNAATGEYVDMLKAGINDPVKVTRSALQNAASIAALFLTTEAVIADKPEKTPAAGD-----GGMGGMD--F
M--LKKINISIYRYNPHHNIPPKMQNFNFYFKEDMMLLDVLMSLK-EIDPTLSFRKSCREGVCGSDGMNINGKNGLACITPISILKKQITIRPLPGLPIIRDLVVDMTSFFKQYKKIKPYIINNKI-ILEKENLQSPKERSLLDGSYECILCGCCSTACPSFWWNPDFIGPAGLLSAYRFLVDNRDSAKKERLKQLSDSFSVLRCHGIMNCVSVCPKKLNPTKAIGSIKNMLIKKVI------NMAAKDVKFGNDARSKMLRGVNVLADAVKVTLGPKGRNVVLDKSFGSPMITKDGVSVAREVELEDKFENMGAQMLKEVASKANDAAGDGTTTATVLAQSIVNEGLKAVAAGMNPMDLKRGIDKAVIGAVAELKKLSVPCSDSKSIAQVGTISANADKTVGTLIAEAMEKVGKEGVITVEEGSGLQDELDVVEGMQFDRGYLSPYFVNKPEARSVELDNPFILLSDKKISNIREMLPILESVAKAGKPLLIIAEDVEGEALATLVVNNMRGIVKVAAVKAPGFGDRRKAMLQDIAILTSGTVISEEMGLDLEKSTLEDMGQAKRVVITKDTTTIIDGTGNKSMISSRVSQINQERDEATSDYDKEKLQERVAKLAGGVAVIKVGAATEVEMKEKKARVEDALHATRAAVEEGVVAGGGVALIRVANRIVNLRGENEDQNVGIRVARRAMEAPLRQIVANAGEEPSVIANKVKAGEGNTGYNAATEVYGNMIDMGILDPTKVTRSALQYAASIAGLMITTECMITDLPKEEKPDLSGAG--AGMGGMGGMM
MGDSKTMTVEVLRYNPEVDKEPYLKAYQVPYDDQTSLLDALGYIKDQLDPELSYRWSCRMAICGSCGMMVNNKPSLACKTFLRDYSGHMRVEALANFPIERDLVVDLSHFIESLESIKPYIIGNK---PGERTKQTPAQLEKYRTFSMCINCGLCYAACPQFGLNPEFVGPAVLTLGHRYNLDNRDNGKAERLKIMNGKNGVWSCTFVGYCSEVCPKHVDPAAGVNQGKVESAKDYVIAMLKPKMAAKDVKFGNDARVKMLQGVNVLADAVKVTLGPKGRNVVLDKAFGAPTITKDGVSVAREIELEDKFENMGAQMVKEVASKANDAAGDGTTTATVLAQAIVNEGLKAVAAGMNPMDLKRGIDKAVVAAVEELKKLSVPCADSKAIEQVGTISANSDTIVGKLIAEAMDKVGKEGVITVEDGSGLEDELNVVEGMQFDRGYLSPYFINKPETGSAELENPYILLVDKKISNIRELLPILEAVAKAGKPLFIVAEDVEGEALATLVVNTMRGIVKVAAVKAPGFGDRRKAMLQDIAVLTAGTVISEEIGMELEKATIEELGQAKRVVITKDNTTIIDGIGDQAQISGRVAQIRQQIEESSSDYDREKLQERVAKLAGGVAVIKVGAATEVEMKEKKARVEDALHATRAAVEEGVVAGGGVALVRVAAKLAELTGDNEEQNVGIKLALRAMEAPLRQIVNNAGEEASVVARNVKDGEGNYGYNASTEVYGDMVEMGILDPTKVTRSALQFAASIAGLMITTECMVTELPKAEAPDMGA--GMGGMGGMGGMM
MTASFQVTLRLRRFNPESDTEARWEEHTVTMHGTDRVLDALHKIKWEIDGSLTFRRSCAHGICGSDAMRINGRNRLACKTLLKDLDKPVTVEPIKGLAVLKDLVVDMDPFFEAYKSIMPFLVTTG--DPSRERRQSPEDRARYDDTTKCIMCAACTTSCPVYWSDGQYFGPQAIVGAHRFIFDSRDEGAEQRLEILNDRDGVWRCRTTFNCTDACPRGIEVTKAIQEVKRALLFRR-------VM-PKIIAFDEEARRGLERGMNALADAVRVTLGPKGRNVVLEKKWGAPTITNDGVSIAKEIELEDPWEKIGAELVKEVAKKTDDVAGDGTTTATVLAQAMVREGLRNVAAGANPIALKRGIERAVEAISEQLLSTAREVETKEQIAATASISA-GDSQIGELIAEAMDKVGKEGVITVEESNTFGLELELTEGMRFDKGYISGYFVTDPERQEATLEDAYVLLVESKISSVKDLLPLLEKVMQGGKPLLIIAEDLEGEALATLVVNKIRGTFKSTAVKAPGFGDRRKAMLQDIAILTGGQVISETVGLKLETATLDLLGQARKVVVTKDETTIVEGAGDAEQIAGRVSQIRAEIENSDSDYDREKLQERLAKLAGGVAVIKAGAATEVELKERKHRIEDAVRNAKAAVEEGIVAGGGVALIQAGLAFEKLE-LEGDEATGANIVKVAVEAPLKQIAINAGLEGGVVAEKVRSLPAGQGLNAATGEYVDMLAEGINDPVKVTRSALQNAASIAGLFLTTEAVVADKPEKTPAADPS----GGMGGMD--F
MSTSFDITLKVRRYDPEFSEEAKWDEYTLTMYGTDRVLDALHKVKWEIDGSLSFRRSCAHGVCGSDAMRINGRNRLACKTLLKDLSKPITVEPIKGLPVEKDLIVDMEPFFQSYREIMPFLITKG--EPSKERYQSPEDRERFDDTTKCILCAACTSSCPVFWTDGQYFGPAAIVNAHRFIFDSRDEAGDMRLEILNDKEGVWRCRTTFNCTEACPRGIQVTKAISEVKQAILARQ-------FM-AKIIAFDEEARRGLERGLNTLADAVKVTLGPRGRNVVLEKKWGAPTITNDGVSIAKEIELDDPYEKIGAELVKEVAKKTDDVAGDGTTTATVLAQALVKEGLRNVAAGADPLSLKRGIEKAVEAVTAELLASAKEIETKEEIAATASISA-GDSQIGELIAEALDKVGKEGVITVEESNTFGLDLELTEGMRFDKGYISAYFVTDAERQETVLEDPYILIVNSKISNVKDLVAVLEKVMQSGKPLLIIAEDIEGEALATLVVNKIRGLFKSVAVKAPGFGDRRKAMLADIAILTGGQVISEEVGLKLENATLDLLGTARKVVVTKDETTIVEGAGSAEEIAGRVNQIRAEIENSDSDYDREKLQERLAKLAGGVAVIKAGAATEVELKERKHRIEDAVRNAKAAVEEGIVAGGGVALIQAGEKFAKLV-LEGDEATGANIVKVAIEAPLKQIAFNAGLEPGVVADKVKGLPAGHGLNAATGEYVDLLAAGINDPVKVTRSALQNAASIAGLFLTTEAVVADKPEKSAPAGDE------MGGMG--F
MSTKFTATMMIRRFDPDTDTEPRWQEFSVEMLPTDRVLDALHQIKWEQDGSLTFRRSCAHGVCGSDAMRINGRNRLACKTLMKDLSKPVYVEAIKGLPLEKDLVVDMEPFFASYREVQPFLQSSS--KPDKERLQSAEQRARFDDTTKCILCAACTSSCPVFWTDGQYFGPAAIVNAHRFIFDSRDEASEVRLDILNDKEGVWRCRTTFNCTEACPRGIQVTQAIAEVKAAVLRGH-------AM-AKIIAFDEEARRGLERGLNILADAVKVTLGPRGRNVVLEKKWGAPTITNDGVSIAKEIELDDPYEKIGAELVKEVAKKTDDVAGDGTTTATVLAQALVREGLRNVAAGADPISLKRGIEKAVAAVSAQLLENAKEIETKDEIAATASISA-ADPTIGALIAEAIDKVGKEGVVTVEESNTFGTELELTEGMRFDKGYLSQYFVTDPERQEAVFEDAYILIVNSKISNIKDLLPIVDKVIQSGKQLLIIAEDVDGEALATLVVNKIRGIFKSVAVKAPGFGDRRKAQLQDIAILTGGQVISEEVGLKLENATLDLLGRARKVIITKDETTIVEGAGEEDVIAGRVKQIRAEIENTDSDYDREKLQERLAKLAGGVAVIKAGAATEVELKERKHRIEDAVRNAKAAVEEGIVAGGGVALIQAGKQLDTLN-LTGDEATGANIVKVAIDAPLKQIAFNAGMEPGVVADRVRNLPVGHGLNAATGEYVDMLAAGIIDPAKVTRSALQNAASIAGLFLTTEVVVADKPEKVSA-GDP------TGGMD--F
MTDSFPVTIIVRRFDPDIDDEPRWQDFDVMMLPTDRILDALHQIKWEQDGSLTFRRSCAHGVCGSDAMRINGRNRLACKTLIKDLSKPIYVEAIKGLPLEKDLVVDMEPFFQSYREVQPFLQASS--EKGKERVQSVADRARFDDTTKCILCAACTSSCPVFWTDGQYFGPAAIVNAHRFIFDSRDDSANVRLDILNDKEGVWRCRTTFNCTDACPRGIQVTKAISEVKQAIMRGG-------VM-AKIIAFDEEARRGLERGLNQLADAVKVTLGPRGRNVVLEKKWGAPTITNDGVSIAKEIELDDPYEKIGAELVKEVAKKTDDVAGDGTTTATVLAQALVREGLRNVAAGSDPVSLKRGIEKAVAAVSDQLLANAKEIETKDQIAATASISA-ADPTIGALIAEAIDKVGKEGVVTVEESNTFGTELELTEGMRFDKGYLSQYFVTDPERQEAVFEDAYILIVNSKISNIKDLLPVVDKVIQAGKQLLIIAEDVDGEALATLVVNKIRGIFKSVAVKAPGFGDRRKAMLQDIAILTGGQVISEEVGLKLENATLDLLGKARKVVITKDETTIVEGAGDSEQIAGRVRQIRSEIEATDSDYDREKLQERLAKLAGGVAVIKAGAATEVELKERKHRIEDAVRNAKAAVEEGIVAGGGVALIQAGKVLDGLT-LEGDEATGANIVRVAIDAPLKQIALNAGLEPGVVAAKVRELEAGWGLNAATGEYVDLIAAGIIDPAKVTRSALQNAASIAGLFLTTEVVVADKPERAGAAGDP------TGGMD--F
MAN-QMMTIEVLRYNPEQDNEPYFTKYEVPYDSQTCVLDALGYIKDELEPELSYRWSCRMAICGSCGMMVNGKPKLACKTFLRDYSGYMKIEPLANFPIERDLVVDLSHFIESLEAIKPYIIDNQAELAKSRTKQTPAQLEKYRTFSMCINCGLCYAACPQFGLNPEFVGPAALTLAHRYNLDNRDNGKAERMKILNGKNGVWSCTFVGYCSEVCPKHVGPASAVNQGKIESAKDYVFAMLKPKMAAKDVKFGNDARVKMLNGVNILADAVKVTLGPKGRNVVLDKAFGAPTITKDGVSVAKEIELEDKFENMGAQMVKEVASKANDAAGDGTTTATVLAQAIVNEGLKAVAAGMNPMDLKRGIDKAVSAVVEELKAISKPCESSKEIEQVGTISANSDETVGKLIAQAMEKVGKEGVITVEDGTGLEDALDVVEGMQFDRGYLSPYFINKPENGTVELENPYILLVDKKISNIREVLAVLEAVAKAGKPLLIIAEDIEGEALATLVVNTMRGIVKVAAVKAPGFGDRRKAMLQDIAILTAGTVISEEIGMELEKATLEELGQAKRVVISKDNTTIIDGIGDEAQIKGRIAQIRQQIEDSTSDYDKEKLQERVAKLAGGVAVIKVGAATEVEMKEKKDRVDDALHATRAAVEEGIVPGGGVALVRAATKVATLKGDNEEQNVGIKLALRAMEAPLRQIVTNAGEEASVVARNVKDGSGNYGYNAGTEQYGDMLEMGILDPTKVTRSALQFAASIAGLMITTECMITDLPKDEKADLAA--GMGGMGGMGGMM
MTIAVMLTVKIQRYNPELDDGPHMESYRVPAQPGDRLLNVLHYIKWYIDGTLTFRRSCAHGVCGSDAMRINGRNRLGCKVLVKDLRNEVTIEPIKGLPLLKDLIVDMEPFFDAYRAVKPFLITYD--PPTREYVQSSKDRDRFDDTTKCILCACCTTSCPVYWSEDAYVGPAAIVNAHRFIFDSRDQGAQERLEILSDAEGVWRCRTTFNCTEACPRGIQVTKAIQEVKRALMFRR-------VM-AKLIAFDEEARRGLERGMNTLADAVKVTLGPRGRNVVLEKKWGAPTITNDGVSIAKEIELEDPYEKIGAELVKEVAKKTDDVAGDGTTTATVLAQALVREGLRNVAAGANPMGLKRGIEKAVEAVSAQLLKDAKEVETKEQIAATASISA-ADSSIGELIAEAMDKVGKEGVITVEESNTFGLELELTEGMRFDKGYTSLYFATDQERQEAVLEDPYILLYGSKISSVKDLLPLLEKVIQSGKALLIIAEDVEGEALATLVVNKIRGTFKSVAVKAPGFGDRRKAMLQDIAILTGGQVISEDVGLKLENTDLSLLGQARKVVVTKDETTIVDGSGDAEQIAGRVAQIRSEIEKSDSDYDREKLQERLAKLAGGVAVIKAGAATEVELKERKHRIEDAVRNAKAAVEEGIVAGGGVALLQAAIVFQGLE-LTGDEATGANIVRVAVEAPLKQIAINAGLEGGVVAEKVKGLPAGEGLDAATGEYKDLIKAGIIDPAKVTRSALQNAASIAALFLTTEAVVADKPEKASA-GGP------GGDMD--F
M----KVALRIQRFNPDTDKSPHFEDYTVESELTDRILDAILQVKGLTDGTLTLRKSCAHGVCGSDGMRINGRNALACRELIMNHKQPIVIEPMKGFSIIKDLVVDMEPFFNKYKSVKPYLINDE--APAKERPQSEKDRMKFEDTTKCILCACCTTSCPTYWADSDFVGPAALVAAHRFIFDSRDRAGEERLDIVGEKEGAWKCRTIFNCTDACPRGIQVTQAIGEIKRKEIF---------GM-AKQIIYSEEGRMRLKAGVDKLANAVKVTLGPKGKTVILSKKFGSPTIIDDGVTIAKEIELDDNFEDMGAQLVREAASKTNDVAGDGTTTATVLTQAIFTEGLKNVTAGANSIYLKKGIDKAVQAIVEELKKMAKPVKTKEEKAQIATISAN-DRVIGDLIAQAMEKVGHEGVITVEEGKSSETELDVVEGMQFDRGYVSPYFVTDPERMECVLEDALIVITDKKISAMTELLPVLEKIVQTGKQFLIVAEDLEGEAMATLVVNKLRGTLKGCAVKAPGFGDRRKEMLEDIAILTGGEVISEERGMKLDKAGVEQLGKAKRIVIDKENTTIVDGGGDKNEIKKRTAQIRKQIDDTTSDYDKEKLEERLAKLSGGVAVIRVGAATETEMKAKKSKVEDAKNATKAGVQEGLLPGGGVAIIRAARALDKVKTDNEDEKTGLNIVRKAIYAPLRIIVENAGMDGSIVIEKIKNSPAEIGFDADKLEYVDMIKAGIVDPCKVTRTALENAASIASTLLTTEALVADLPEKKDKMMP--GGMGGMGGGGDMY
MS--KYVNIEVFRYDPEKDKEPYYETYSVEIRKGMLMLEALNQIKWEHDTTFSFRRSCREGVCGSDGLNINGVNMLSCITKIEELTDHITVQPLPGMRVIRDLVTDVEDFFNKFITVKPYLIRRS--IPDKEMYQSPEDRRKLDGLYECILCGCCSSSCPSYWADKDYLGPNAFLRAYRYLVDSRDEGSDVRLPILNDKHGVWRCHTIYNCVEACPKELNPTKSIVGVRKMLMERQ-------YM-AKAITFSEEARQAILKGVDKLANAVKVTLGPKGRNVLIEKKFGSPTVTKDGVTVAKEIELEDSLENLGAQMVKEVASKTSDIAGDGTTTATVMAQALYKEGIKNVVAGANPMELKRGAEKAVEKVVEKLSGISKTISDKKEIAQVGTISANNDSEIGGIIADAMDRVGKDGVITIEENKSTETVLEVVEGMQFDRGYLSPYFVTDTESMEASFENAYILIYDKKISNMKDVLPVLEQVAKQNAPFVIVAEDIEGEALATLVVNKLRGTLNCAAVKAPGFGDRRKEMLKDLAVLTGGQVISEDVGLKLESAQLSDLGKAKKITIDKENTTVVEGEGKTEDIQARVNQIKKQIEDSTSDYDKEKLQERLAKLVGGVAVIKVGAATETEMKEKKARVEDALNATKAAVEEGIVAGGGVALVRAMKVLDELKLEG-DEQIGADLIKKSLEFPLRQIVENAGYEGSIVVNKIKEAKDNYGFNAATETYMDLIEAGVIDPTKVTRSALQNAASVATLMLTTEATITEVPEKDDKSAPDMGGMGGMGGMGGMM
MA--EIMEIEVLRYRPEEDNEPWTQRYQVPFTHEMSILEALTHIKDHIDSTLSYRWSCRMAICGSCGMMVNGKPKLGCKTFLRDYSGKIRLEPLANFPIERDLVVDMSDFMQKLEKIKPYIIPKEKNLCDGEYLQTPKQLAQYKQFSQCINCGLCYAACPQYALKPEFLGPAAIALLYRYNEDSRDGAKEERMKLIHQESGVWSCTFVGFCSEVCPKGVDPAAAIQLYKAESAKDYVIAMFKPDMAAKDVKFGSDARIKMLEGVNVLANAVKVTLGPKGRNVVLDKSFGAPTITKDGVSVAKEIELEDKFQNMGAQMVKEVASQANDAAGDGTTTATVLAQSIITEGLKAVAAGMNPMDLKRGIDKAVLAAVEELKTLSVPCADTKAIAQVGTISANSDENVGKLIAEAMDKVGRDGVITVEDGQGLQDELAVVEGMQFDRGYLSPYFINKQDTASVELDDPFILLVDKKVSNIREMLSVLEGVAKAGKPLVIIAEDVEGEALATLVVNTMRGIVKVAAVKAPGFGDRRKAMLQDIAILTAGTVISEEIGMELEKATLEELGRAKRIVITKENTTIIDGVGEAATIEARIAQIRQQIEESSSDYDKEKLQERVAKLAGGVAVIKVGATTEVEMKEKKARVEDALHATRAAVEEGVVAGGGVALVRAAAKLADLKGDNEDQTVGIRVALRAMESPLRQIVDNAGEEPSVVANRVREGEGNFGYNAATEVYGDMLEMGILDPTKVTRLALQFAASVAGLMITTECMITDAPKKDAPAMPD---MGGMGGMGGMM
MTTEVDVHLVIRRFDPEADSRPRWESYTVRQKPTDTVLAALHTVKWTLDGSLSFRRSCAHGVCGSDAMLINGENRLSCVTLIKDVGTELRIEPVRGLPVVKDLVVDMEPFFAQYRQVMPWLVNDD--PGFRERRQSPEERARFDDTTKCILCGACSTSCPVYWAGGDYLGPAAIVAAHRFIFDSRDRAAAERLDILNQRGGVWRCRTSFNCTQACPRGIAVTEAIEEVKRAIVSDR-------AM-PKILEFDESARRALEAGVNKLADTVKVTLGPKGRNVVLAKSFGAPTITNDGVSIAREIELEDPFENMGAQLVKEVATKTNDVAGDGTTTATVLAQAMIREGLRNVAAGANPMALKRGIEQAVAAAVESIAEQAKPVEGRSDFAQVAAISA-ADQAVGEVLAEAIDKVGKDGTVTVEESNTFGLELEFTEGMQFDKGYLSPYFVTNQDRQEAVLENPYILFYATKISSIHELLPVLEKVMQAGRSLLIVAEDVEGEALATLVVNKIRGTFTSVAVKAPGFGERRKAMLQDMAILTGGQVISEEVGLKLENVTLDLLGQARRIEVTKDETKIIGGAGQKADVDGRIAQIRREIEETDSDWDREKLQERLAKLAGGVAVVKVGAATEVELKEKKHRIEDALSATRAAIEEGIVAGGGTALIRARARVNDVVALEGDEATGATIVARSLEEPLKWIAYNAGMEGPVVVQTVEHESGNVGLNARTGVYEDLVKAGVIDPAKVTRSALQNAASIAALLLTTEALVADKPEEPGQA----AGAGAAGGMGGMM
MAN--MMTVEVLRYNPEQDNEPFLSKYEVPYDSQTSLLDALGYIKDELEPELSYRWSCRMAICGSCGMMVNGKPKLACKTFLRDYSGHMRIEPLANFPIERDLVVDLSHFIESLESIKPYIIDNKAELAKSRTKQTPAQLEKYRTFSMCINCGLCYAACPQFGLNPEFVGPAAITLAHRYNLDNRDNGKAERMKILNGKNGVWSCTFVGYCSEVCPKHVGPASAVNQGKIESAKDYVFAMLKPKMAAKDVKFGNDARVKMLKGVNVLADAVKVTLGPKGRNVVLDKAFGAPTITKDGVSVAREIELEDKFENMGAQMVKEVASKANDAAGDGTTTATVLAQAIVNEGLKAVAAGMNPMDLKRGIDKAVSAVVAELKTLSKPCETSKEIEQVGTISANSDSTVGQLIAQAMEKVGKEGVITVEDGTGLEDALDVVEGMQFDRGYLSPYFINKPEAGTVELESPYILLVDKKISNIREILPVLEAVAKANKPLLIIAEDIEGEALATLVVNTMRGIVKVAAVKAPGFGDRRKAMLQDIAILTAGAVISEEIGMELEKATLAELGQAKRVIISKDNTTIIDGIGDEAQIKGRVAQICQQIEDSTSDYDKEKLQERVAKLAGGVAVIKVGAATEVEMKEKKDRVDDALHATRAAVEEGIVAGGGVALVRTASKVAELKGDNEEQNVGIKLALRAMEAPLRQIVTNAGEEASVVARNVKDGKGNYGYNAGTEQYGDMLEMGILDPTKVTRSALQFAASIAGLMITTECMITDLPKDEKADLGA--GMGGMGGMGGMM
MTAAITVTLKVRRFNPEFDDEPRWDSFEIPALPSDRVLNLLHYVKWYIDGTLTFRRSCAHGICGSDAMRINGVNRLACKVLLKDLPTTITIEPIKGLPVHKDLLVDMEPFFEAFKAVKPYLVTYG--EPTRERIQSIADRERFDDTTKCILCACCTTSCPVYWTEGTYFGPAAIVNAHRFIFDSRDEGAEERLDILNDIDGVWRCRTTFNCTDACPRGIQVTKAIQEVKRALLFKR-------VM-AKMIAFDEDARRGLERGMNILADAVKVTLGPKGRNVVLEKKWGAPTITNDGVSIAKEIELEDPWEKIGAELVKEVAKKTDDVAGDGTTTATVLAQALVREGLRNVAAGANPLGLKRGIEKAVEAVTEQLLKTAKEVETKEQIAATASISA-GDSTIGELIAEAMDKVGKEGVITVEESNALGLELELTEGMRFDKGYISGYFVSDPERQEAVLEDPYILLYGSKIASVKDLLPLLEKVMQSGKPLLIISEDVEGEALATLVVNKIRGTFKSVAVKAPGFGDRRKAILQDIAILTGGQVITEDVGLKLDTADLSLLGKARKVVVTKDETTVVEGSGDAEQIQGRVNQIRAEIEKSDSDYDREKLQERLAKLAGGVAVIKAGAATEVELKERKHRIEDAVRNAKAAVEEGIVAGGGVALLQAAEAFAGLK-LEGDEATGANIVKVAVEAPLKQIAVNAGLEGGVVVEKVKGLPVGHGLNAATGVYEDLLAAGVPDPTKVTRSALQNAASIAALFLTTEAVVADKPEKAGAAMPD------AGGMD--F
MA--DTITLQVARYRPGQEPEPVFQSYDVPLRKEWAVLDGLNHVKDHVDGTLSYRWSCRMGICGSCGMTVNGSPVLSCATFLTDYPGPVRVEPLRNFPVVRDLVVDITDFMAKLPSVKPWLIRDDEPEPEGEYLQTPGELDDYKKFSMCINCMLCYSACPVYALDPAFLGPAAIALAQRYNLDSRDEGAEDRRDVLSSAEGVWACTFVGECSTACPKGVDPAGAIQRYKLTAATHAVKDFLLPRM-AKMIAFDEDARRGLERGMNILADAVKVTLGPKGRNVVLEKKWGAPTITNDGVSIAKEIELEDPWEKIGAELVKEVAKKTDDVAGDGTTTATVLAQALVREGLRNVAAGANPLGLKRGIEQAVDAVIEQLHKSAKEVETKEQIAATASISA-GDTTIGELIAEAMDKVGKEGVITVEESNALGLELELTEGMRFDKGYISGYFVTDPERQEAVLEDPYILLYGSKIATVKDLLPLLEKVMQGGKPLLIISEDVEGEALATLVVNKIRGTFKSVAVKAPGFGDRRKAILQDIAILTGGQVITEDVGLKLENADLSLLGKARKVVVTKDETTVVEGAGDAEQIQGRVNQIRAEIDKSDSDYDREKLQERLAKLAGGVAVIKAGAATEVELKERKHRIEDAVRNAKAAVEEGIVAGGGVALLQAAEIFAGLK-LEGDEATGANIVKVAVEAPLKQIAINAGLEGGVVVEKVKGLPVGHGLNAATGVYEDLLAAGVPDPTKVTRSALQNAASIAALFLTTEAVVADKPEKAGAAMPE------GGGMD--F
MANLHTMTVEILRYNPEVDNEPHLKSYQVPYDSQTSLLDALGYIKDKLDPDLSYRWSCRMAICGSCGMMVNGRPSLACKTFLRDFSGHMRIEPLANFPIERDLVVDLSHFIESLESIKPYIIGNKSELAKSRTKQTPAELEKYRTFSMCINCGLCYAACPQFGLNPEFVGPGAITLAHRYNLDNRDHGKEERMKILNGKNGVWSCTFVGYCSEVCPKHVGPASAVNQGKIESAKDYVFAMLKMKMAAKDVKFGNDARVKMLNGVNVLADAVKVTLGPKGRNVVLDKSFGAPTITKDGVSVAREIELEDKFENMGAQMVKEVASKANDAAGDGTTTATVLAQAIVNEGLKAVAAGMNPMDLKRGIDKAVAEVVAELKNLSKPCETSKEIEQVGTISANSDSVVGQIIAQAMEKVGKEGVITVEDGTGLEDELAVVEGMQFDRGYLSPYFINKPETATVEFDNPYVLLVDKKISNIRELLPVLEAVAKAGKPLLIVAEDVEGEALATLVVNTMRGIVKVAAVKAPGFGDRRKAMLQDIAILTAGTVISEEIGMELEKATLEDLGQAKRVVISKDNTTIIDGVGDEAQIQARVAQIRQQIEESTSDYDKEKLQERVAKLAGGVAVIKVGAATEVEMKEKKARVEDALHATRAAVEEGVVAGGGVALIRAANKVAGLVGENEDQNVGIKLALRAMEAPLRQIVTNAGEEASVVASKVKSGEGNFGYNAGAEVYGDMLEMGILDPTKVTRSALQFASSIAGLMITTECMVTELPKDEKADLGAAGGMGGMGGMGGMM
MSTTFDITLKVRRYNPESSDDAYWDEWKLTMYGTDRVLDALHKVKWEHDGSVSFRRSCAHGVCGSDAMRINGRNRLACKTLLKDLSKPILVEPIKGLPVEKDLIVDMEPFFQSYREIMPFLVSKG--EPTKERLQSSEERERYDDTTKCILCAACTSSCPVFWTDGQYFGPAAIVNAHRFIFDSRDDAGDMRLEILNDKEGVWRCRTTFNCSEACPRGIQVTKAISEVKQAILTRK-------IM-AKLIAFDEEARRGLERGLNILADAVKVTLGPRGRNVVLEKKWGAPTITNDGVSIAKEIELDDPYEKIGAELVKEVAKKTDDIAGDGTTTATVLAQALVKEGLRNVAAGADPLSLKRGIEKAVAAVIEQLLASAKEIETKEEIAATASISA-GDPEIGALIAEALDKVGKEGVITVEESNTFGLELELTEGMRFDKGYISAYFVTDTERQETVLEDPYILIVNSKISSVKDLVAVLEKVMASNKPLLIIAEDVEGEALATLIVNKIRGLFKSVAVKAPGFGDRRKAQLADIAILTGGQVIAEEVGLKLENTTLDLLGKARKVVVTKDETTIVDGAGDAEAIAGRVAQIRAEIENSDSDYDREKLQERLAKLAGGVAVIKAGAATEVELKERKHRIEDAVRNAKAAVEEGIVPGGGVALIQAGVKFEGLN-LTGDEATGANIVKVAIDAPLKQIAFNAGMEPGVVVDKVRGLPVGHGLNAATGVYEDLLAAGVNDPVKVTRSALQNAASIAGLFLTTEAVVADKPEKAAPAGDD------MGGMG--F
MTAAVTVTVKIRRFNPEIDDEPRWDSFDIPALPSDRVLNLLHHIKWYVDGTLTFRRSCAHGICGSDAMRINGVNRLACKVLLKDLHTTITIEPIKGLPVHKDLLVDMEPFFEAFRAVKPYLVTYG--EPTRERIQSAADRERFDDTTKCILCACCTTSCPVYWTEGSYFGPAAIVNAHRFIFDSRDEGAEERLDILNDIDGVWRCRTTFNCTDACPRGIQVTKAIQEVKRALLFKR-------VM-AKMIAFDEEARRGLERGMNILADAVKVTLGPKGRNVVLEKKWGAPTITNDGVSIAKEIELEDPWEKIGAELVKEVAKKTDDVAGDGTTTATVLAQALVREGLRNVAAGANPLGLKRGIEQAVEAIAEQLLKNAQEIETKEQIAATASISA-ADPTIGALIAEAMDKVGKEGVITVEESNTLGLELELTEGMRFDKGYISGYFVTDPERQEATLEDPYILLFGSKISTVKDLLPLLEKVMQGGKPLLIISEDVEGEALATLVVNKIRGTFKSVAVKAPGFGDRRKAILQDIATLTGGQVITEDVGLKLENADISLLGKARKVVVTKDETTIVEGAGDADQIQGRVNQIRAEIEKSDSDYDREKLQERLAKLAGGVAVIKAGAATEVELKERKHRIEDAVRNAKAAVEEGIVAGGGVALLQAAEAFAGLK-LTGDEATGANIVKVAVEAPLKQIAINAGLEGGVVVERVKSLPAGEGLDAATGEYKDLIKAGIIDPAKVTRSALQNAASIAALFLTTEAVVADKPEKN-AAAPD------AGGMD--F
MTNQNKMTVEVLRYNPEQDNEPFLTKYEVPYDSQTSLLDALGYIKDELEPELSYRWSCRMAICGSCGMMVNGKPKLACKTFLRDYSGYMRIEPLANFPIERDLVVDLSHFIESLESIKPYIIDNKAELAKSRTKQTPAQLEKYRTFSMCINCGLCYAACPQFGLNPEFVGPAALTLAHRYNLDNRDNGKAERMKIINGKNGVWSCTFVGYCSEVCPKHVGPASAVNQGKIESAKDYVFAMLKLKMAAKDVKFGNDARIKMLNGVNVLADAVKVTLGPKGRNVVLDKAFGAPTITKDGVSVAREIELEDKFENMGAQMVKEVASKANDAAGDGTTTATVLAQAIVNEGLKAVAAGMNPMDLKRGIDKAVTAVVEELKALSKPCETSKEIEQVGTISANSDSVVGKLIAQAMDKVGKEGVITVEDGTGLEDALDVVEGMQFDRGYLSPYFINKPEAGTVELDNPYILLVDKKVSNIRELLPVLEAVAKAGKPLLIIAEDIEGEALATLVVNTMRGIVKVAAVKAPGFGDRRKAMLQDIAILTAGTVISEEIGMELEKATLEELGQAKRVVISKDNTTIIDGVGDEAQIKGRVAQIRQQIEDSTSDYDKEKLQERVAKLAGGVAVIKVGAATEVEMKEKKDRVDDALHATRAAVEEGVVAGGGVALVRAANKVATLKGDNEEQNVGIKLALRAMEAPLRQIVTNAGEEASVVARNVKDGNGNYGYNAATEQYGDMLEMGILDPTKVTRSALQFAASIAGLMITTECMITDLPKEEKADLGA--GMGGMGGMGGMM
MTAAITITLRIRRFNPEVDEEPTWQSFEVPALPSDRVLNLLHYVKWYLDGSLTFRRSCAHGICGSDAMRINGVNRLACKVLVKDLATTITMEPIKGLPVHKDLLVDMEPFFEAFRAVKPYLMTTG--EPTRERIQSAADRARFDDTTKCILCACCTTSCPVYWTEGSYFGPAAIVNAHRFIFDSRDEGAEERLDILNDVDGVWRCRTTFNCTDACPRGIQVTKAIQEVKRALLFKR-------VM-AKMIAFDEDARRGLERGMNTLADAVKVTLGPKGRNVVLEKKWGAPTITNDGVSIAKEIELEDPWEKIGAELVKEVAKKTDDVAGDGTTTATVLAQALVREGLRNVAAGANPLGLKRGIEQAVEAVAEQLLKTAKEIETKEQIAATASISA-ADSTIGELIAEAMDKVGKEGVITVEESNTLGLELELTEGMRFDKGYISGYFVTDAERQEAVLEDPYILLFGSKISSVKDLLPLLEKVIQAGKPLLIISEDVEGEALATLVVNKIRGTFKSVAVKAPGFGDRRKAILQDIATLTGGQVISEDVGLKLENADLTLLGKARKVVVTKDETTIVEGSGDAEAIQGRVKQIRAEIEKSDSDYDREKLQERLAKLAGGVAVIKAGAATEVELKERKHRIEDAVRNAKAAVEEGIVAGGGVALLQAAEAFAGLN-LVGDEATGANIVKVAVEAPLKQIAVNAGLEGGVVVERVKGLKPGEGLDAATGEYKDLVAAGIIDPAKVTRSALQNAASIAALFLTTEAVVADKPEKTPAAGPE------AGGMD--F
MTASFDVTLRIERYDPDADPKPYWQEFTVRAHGTDRLLDALHSIKWDQDGSLTFRRSCAHGVCGSDAMRINGRNRLACKTLLKDLEKVITVEPIKGLPVEKDLIVDMEPFFASYREVMPFLMTTG--APTRERLQSAAQRERYDDTTKCILCAACTTSCPVFWSDGQYFGPAAIVNAHRFIFDSRDEGGQQRLEILNDKEGVWRCRTTFNCTEACPRGIQVTQAIAEVKRAILTRT-------IM-AKIIAFEEEARRGMERGLNHLADAVKVTLGPKGRNVVLEKKWGAPTITNDGVSIAKEIELEEPFEKIGAELVKEVAKKTDDVAGDGTTTATVLAQALVREGLRNVAAGANPIALKKGIDKAVEAVTAALLEQAKEVETKEEIAATAGISA-GDPAIGELIAEALDKVGKEGVITVEESNALGLELELTEGMRFDKGYLSAYFVTDQERQEAVLEDAYILLVESKISSVKDLLPLLEKVIQGGKSLVIIAEDIEGEALATLVVNKLKGTFKSVAVKAPGFGDRRKAMLQDMAILTGGQVISETVGLSLENADLDALGQARKIVVTKDETTIVEGAGDPDQLAGRVAQIRAEIENSDSDYDREKLQERLAKLAGGVAVIKAGAATEVELKERKHRIEDAVRNAKAAVEEGIVAGGGVALIQAGKVFETLE-LVGDESTGGNIVKVAIDAPLKQIAINAGLEGGVVAEKVRSLPAGHGLNAATGDYEDLLAAGINDPVKVTRSALQNAASIAGLFLTTEAIVADKPEKASAPGGD----GDMGGMG--F
MTAAVTVTVKIRRYNPEFDDEPRWDSFDIPALPSDRVLNLLHYIKWYVDGTLTFRRSCAHGICGSDAMRINGVNRLACKVLLKDLQTTITIEPIKGLPVNKDLLVNMEPFFEAFRAVKPYLVTYG--EPTRERIQSVADRERFDDTTKCILCACCTTSCPVYWSEGSYFGPAAIVNAHRFIFDSRDEGAEERLDILNDIDGVWRCRTTFNCTDACPRGIQVTKAIQEVKRALLFKR-------VM-AKMIAFDEDARRGLERGMNTLADAVKVTLGPKGRNVVLEKKWGAPTITNDGVSIAKEIELEDPWEKIGAELVKEVAKKTDDVAGDGTTTATVLAQALVREGLRNVAAGANPLGLKRGIEQAVEAIAEQLLKNAKEIETKEQIAATASISA-ADATIGELIAEAMDKVGKEGVITVEESNTLGLELELTEGMRFDKGYISGYFVTDPERQEAVLEDPYILLFGSKISTVKDLLPLLEKVMQGGKPLLIISEDVEGEALATLVVNKIRGTFKSVAVKAPGFGDRRKAILQDIATLTGGQVITEDVGLKLENADISLLGKARKVVVTKDETTIVEGSGDADQIQGRVNQIRAEIEKSDSDYDREKLQERLAKLAGGVAVIKAGAATEVELKERKHRIEDAVRNAKAAVEEGIVAGGGVALLQAAEAFAGLR-LTGDEATGANIVKVAVEAPLKQIAVNAGLEGGVVVEKVKSLPSGEGLDAATGEYKDLIKAGIIDPAKVTRSALQNAASIAALFLTTEAVVADKPEKN-AAAPD------AGGMD--F
MSH----NVKIFRYNPENGKTGKLVDYSVKINPGMSVLDLLHRVHDEQDGSLAYRYSCRGAICGTCAIRINGTARLACKTQVNDLEKSITLEPLSNMGIIKDLVVDKRPFWESIKKTMPWLVRENLADENYETKLDKVHLDQLNRSADCIKCACCFADCPKVEETPEFIGPAVSVQVYRQMFDPRDTKLDERLTFSTAEGGVFDCDKHAACVKVCPKDCRPLRAITFIQNKSKQ---------QM-AKRILFGNQARLKILDGVNTLANTVKVTLGPKGRNVTIEKSFGAPTITKDGVTVAKEIELKDKLENMGAQMVKEVASRTADVAGDGTTTATVLAQAIFQEGNKFVTAGANPIELKRGIDKSVIKVVDALRDMAKSVTNKKEIEQVATISANHDTEIGQRIADAMEKVGQDGVITVEEAKGTESELVVVEGMQFDRGYLSPYFVTDAEKMEAILNDPLILIYDKKISNMKSLISILENVAKTGRNLLLIAEDIEGEALATLVVNKIRGTLKVAAVKAPGFGDRRKEMLEDIAIVTGGALISEDKGMALDAIMEQDLGRAKKVILTKDTCTIIDGAGSQAAIAGRVAQIKMQMENTTSEYDAEKLQERLAKLSGGIAVIKVGAATEVEMKEIKDRIEDALSATRAAVQEGIIIGGGCALIRAQAALSDLQL-AGDEKLGIQIVRRAIEEPLRIIASNAGYESSVIVNSVLNQTKNMGFDAKSGQFVDMIEQGIIDPVKVTRCALQNAASIAGMMLTTEAMISDIEEEKKDHMPP---MGGMGGMPGMM
------MHMRVRRYNPEVSGEATWDDYHLTMYGTDRVLDALHKVKWEIDGSLSFRRSCAHGVCGSDAMRINGRNRLACKTLLKDLSKPITVEPIKGLPVEKDLIVDMEPFFQSYREVMPFLINKG--EPTRERLQSAEDRERFDDTTKCILCAACTSSCPVFWTDGQYFGPAAIVNAHRFIFDSRDDAGDMRLEILNDKEGVWRCRTTFNCSEACPRGIQVTQAIQEVKQAILSRK-------IM-AKIIAFDEEARRGLERGLNILADAVKVTLGPRGRNVVLEKKWGAPTITNDGVSIAKEIELDDPYEKIGAELVKEVAKKTDDVAGDGTTTATVLAQALVKEGLRNVAAGADPLSLKRGIEKAVEAVTAELLNSAKEIETKEEIAATASISA-GDEEIGALIAEALDKVGKEGVITVEESNTFGLELELTEGMRFDKGYISAYFVTDAERQETVLEDPYILIVNSKISNVKELVAVLEKVMQSNKPLLIIAEDIEGEALATLIVNKIRGTFKSVAVKAPGFGDRRKAQLADIAVLTGGQVISEEVGLKLENAGLELLGKARKVVVTKDETTIVEGAGDADQIAGRVAQIRAEIENSDSDYDREKLQERLAKLAGGVAVIKAGAATEVELKERKHRIEDAVRNAKAAVEEGIVAGGGVALIQAGAKFANLQ-LSGDEATGANIVRVAIDAPLKQIAFNAGLEPGVVVDKVRGLPAGHGLNAATGEYVDLLAAGVNDPVKVTRSALQNAASIAGLFLTTEAVVADKPEKNPAPGDD------MGGMG--F
MTASTTVTVRIRRFNPELDSEPRWDSFEVPALPTDRVLNLLHYVKWYLDGTLTFRRSCAHGICGSDAMRINGVNRLACKVLVKDLATTITVEAIKGLPVHKDLLVDMEPFFEAFRAVKPYLMTTG--EPTRERVQSQADRARFDDTTKCILCACCTTSCPVYWSEGSYFGPAAIVNAHRFIFDSRDEGAEERLDILNDVDGVWRCRTTFNCTDACPRGIQVTKAIQEVKRALLFRR-------VM-AKMIAFDEDARRGLERGMNTLADAVKVTLGPKGRNVVLEKKWGAPTITNDGVSIAKEIELEDPWEKIGAELVKEVAKKTDDVAGDGTTTATVLAQALVREGLRNVAAGANPIALKRGIEKAVEAVAEQLLKTAKEVETKEQIAATASISA-ADTTIGELIAEAMDKVGKEGVITVEESNAFGLELELTEGMRFDKGYISGYFVTDAERMEAVLEDPYVLLLSSKISSVKDLLPLLEKVMQTGKPLAIIAEDVEGEALATLVVNKIRGTFKSVAVKAPGFGDRRKAMLQDMAILTGGQVISEEVGLKLENADLSLLGKARKVVVTKDETTIVEGAGDTEQIAGRVNEIRAEIERSDSDYDREKLQERLAKLAGGVAVIKVGAATEVELKERKHRIEDAVRNAKAAVEEGIVAGGGVALLQAAEKFADLK-LDGDEATGASIVKVAVEAPLKQIAVNAGLEGGVVAEKVKNLPAGQGLDAATGEYKDLVGAGIIDPAKVTRSALQNAASIAALFLTTEAVVADKPEKEKA-APG------AGEMD--F
MS--KYYTFKIKRYLPDENPSTRWDEFRVKLNSMERVLDGLVKIKETMDGTLTFRKSCAHGVCGSCAMKINGQNRLACQTLVKDLPETIEIEPLPALPVIKDLVVDMTMFFHKNDKVLPYLINDE--PPERERIQSPEDQHKILESITCIMCGSCTTSCPVFWADKEYLGPSALLKAYRFLFDTRDRATEQRLEAITGEHGVWRCHSIFNCVEVCPKEIDITKHILKLKRLAVKKGFTG----KMAAKQLIFGDAARQSILKGVTLLTDAVKATLGPRGRNVVIERKFGSPNVTKDGVTVAKEIDLKEPFENMGAQLVREVASKTSDVAGDGTTTATVLAYAIYKEGLKYVSAGANSMDLKRGIDKAVEAVVEELKKISKPVVDKKEIAQVGTISANNDVSIGELIAEAMDKVGKDGVITVEEAKGMATTLDIVEGMQFDRGYISPYFITDPERLECILEDAFVLIHDKKISTMKDLLPILEQIARMGRPLLIIAEDVEGEALATLVVNKLRGVLQVCAVKAPGFGERRKAMLEDIAILTGGTVISEDIGLKLENVKVEDLGKAKKIIIDKDNTTIVEGAGDPQKIQARIKQIKVQIDETTSDYDREKLQERLAKLAGGVARINVGAATEAEMKEKKARVEDALNATRAAVEEGIVPGGGVALLRCQKALEKIKFENHDQQLGAEIVKKALEEPIKQIIANAGVEATLIVEKVKENKINYGYDAYAEKFVDMMEAGIIDPTKVTRTALQNAASVAGLMLTTEVLVAEIPEEEKK-MPS----------PDMY
MTTTFHITLRVRRYDPEISDEARWDDYKLTMYGTDRVLDALHKVKWEIDGSVSFRRSCAHGVCGSDAMRINGRNRLACKTLLKDLTKPITVEPIKGLPVEKDLIVDMEPFFQSFREVMPFLINKG--EPTKERLQSVEDRERFDDTTKCILCAACTSSCPVFWTDGQYFGPAAIVNAHRFIFDSRDDAGDMRLEILNDKEGVWRCRTTFNCSEACPRGIQVTQAIAEVKQAILARK-------IM-AKIIAFDEEARRGLERGLNILADAVKVTLGPRGRNVVLEKKWGAPTITNDGVSIAKEIELDDPYEKIGAELVKEVAKKTDDVAGDGTTTATVLAQALVKEGLRNVAAGADPLSLKRGIEKAVEAVISELLASAKEIETKEEIAATASISA-GDPEIGSLIAEALDKVGKEGVITVEESNTFGLELELTEGMRFDKGYISAYFVTDAERQETVLEDPYILIVNSKISNVKELVTVLEKVMQSNKPLLIIAEDIEGEALATLIVNKIRGTFKSVAVKAPGFGDRRKAQLADIAILTGGQVISEEVGLKLENAGLELLGTARKVVVTKDETTIVEGAGDAEQIAGRVAQIRAEIENSDSDYDREKLQERLAKLAGGVAVIKAGAATEVELKERKHRIEDAVRNAKAAVEEGIVAGGGVALIQAGAKFANLT-LQGDEATGANIVKVAIDAPLKQIAFNAGLEPGVVVDKVRGLPSGHGLNAATGVYEDLLAAGVNDPVKVTRSALQNAASIAGLFLTTEAVVADKPEKNAPAGDD------MGGMG--F
MTTEVDVHLTIKRFNPEVDVRPHWREYDLKLKSSDTVLNALIAVKGTIDGTLSFRRSCAHGVCGSDAMMINGENRLGCVNLISSVGTDLVIEPVRGLPVIKDLVVDMEPFFAQYRSVLPYLIADD--PGYKERYQSPEDRARFDDTTKCILCGACSTSCPVYWANGSYIGPAAIVNAHRFIFDSRDQAANERLDILNQKSGVWRCRTSFNCTEACPRGIKVTEAIEEVKRAILYDR-------SM-PKILQFDETARRSLEAGVNKLADAVKVTLGPKGRNVVLAKSFGAPTITNDGVSIAREIELEDPYENMGAQLVKEVATKTNDVAGDGTTTATVLAQAMIREGLRNVAAGANPMALKRGIEQGVAAAVAAISAQAKPIEGQSDFTQVAAISA-ADQAIGEVLAEAIGRVGKDGTVTVEESNTFGLELEFTEGMQFDKGYLSPYFVTNPDRQEAILENPYIVYYSSKISSIQQLLPLLEKVMQSGRQLLIIAEDLEGEALATLVVNKIRGTFTSVAVKAPGFGERRKAMLQDMAVLTGGQVIAEEVGLKLENATLDLLGEARRVEVTKDATKIIGGSGDKAEVEGRIAQIRREIDDTDSDWDREKLQERLAKLAGGVAVVKVGAATEVELKEKKHRIEDALSATRAAIEEGIVAGGGTALLRARSSVIEAAALEGDEATGARLIAKALEEPLKWIAFNAGLEGPVAVQTVEREKGNVGLNARTGVYEDLVKAGVIDPAKVTRSALQNAASIAALLLTTEALVADKPEPKDSG-AAAAGMGGMGGMGGMM
MTASVTITVKILRFNPEIDDEPHWESYDVPALPTDRVLNLLMNIKSYVDGTLSFRRSCAHGICGSDAMQINGINRLACKVLVKDLATTVTIAPIKGLPTMKDLYVDMEPFFEAYKSIKPYLIAYG--EPTNERYQSVADRERFDDTTKCILCAACTSSCPVYWADGSYFGPAAIVNAHRFIFDSRDEAAEERLDILNDAEGVWRCRTTFNCTDACPRGIQVTKAIQEVKRALLFKR-------TM-AKLIAFDEDARRGLERGLNTLAEAVKVTLGPRGRNVVLEKKWGAPTITNDGVSIAKEIELEDPWEKIGAELVKEVAKKTDDVAGDGTTTATVLAQALVKEGLRNVAAGADPIALKRGIEQAVEAVTEQLHKMAKEVETKEQIAATASISA-ADKTIGELIAEALDKVGKEGVVTVEESNTFGLELELTEGMRFDKGYVSGYFATDPERQEAVLEDPYVLLYGSKISNVKDLLPLLEKVMQANKPLLIISEDVEGEALATLVVNKIRGTFKSVAVKAPGFGDRRKAMLQDMAILTGGQVISEDVGLKLENADISLLGKARKVVVTKDETTIVEGAGDADQIQGRVNQIRAEIENSDSDYDREKLQERLAKLAGGVAVIKAGAATEVELKERKHRIEDAVRNAKAAVEEGIVAGGGVALLQAAEAFGSLK-LVGDESTGANIVKVAVEGPLKQIAINSGLEGGVVVEKVKGLPQGHGLNAATGEYEDLLAAGVPDPTKVTRSALQNAASIAGLFLTTEAVVADKPEKNNGGDPT----GGMGGMEGMM
MSTLITATFRIRRFNPEISADAVWEDFQVEIDPKERVLDVLHKIKWELDGTLTFRRSCAHGICGSDAMRINGRNRLACKTLIKDLTKPITVEAIKGLTVLKDLVVDMEPFFQAYRDVMPFLVTEG--EPTRERFQTAEDRERFDDTTKCILCAACTSSCPVFWNDGQYFGPAAIVNAHRFIFDSRDDAGEQRLEILNDKDGVWRCRTTFNCTDACPRGIQVTKAIQEVKRALITRR-------FM-AKIIAFDEEARRGLERGMNQLADAVKVTLGPKGRNVVLEKKWGAPTITNDGVSIAKEIELEDSYEKIGAELVKEVAKKTDDVAGDGTTTATVLAQALVREGLRNVAAGANPMALKRGIERATEAVSAALLEQAKDVETKEQIASTASISA-ADNQIGELIAEAMDKVGKEGVITVEESQTFGLELELTEGMRFDKGYISAYFATDMERMEAELEDPYILIVNSKISNVKDLLPLLEKVMQSGKPLLIISEDVEGEALSTLVVNKIRGTFKSVAVKAPGFGDRRKAMLGDIAILTGGQVISEEVGLKLENAGLELLGRARKVVITKDETTIVDGAGDSEQVQGRVNQIRAEIENSDSDYDREKLQERLAKLAGGVAVIKAGAATEVELKERKHRIEDAVRNAKAAVEEGIVAGGGVALLQAT-SFEKLE-LEGDEATGAQAVKLALEAPLKQIAVNAGLEGGVIVEKVRNLKVGHGLNAANGEYVDMIAEGIIDPAKVTRSALQNAASIAALFLTTEAVIADKPEKGGAADPT----GGMGGMG--F
M------EFLIDRFNPEVDEKPHVQRFVLDCIGDMMLLGALEKLR-EQDPTLTFRSSCKEGVCGSDGMNVNGQNRLSCITRVSELTSPVVIKPLPGLPVIKDLVIDMELFYQHYRDVKPYLQPAP--DLDHEILQTPEEREKLDGSYECILCGCCSTSCPSFWWNPDFHGPAALLAAHRFVVDSRDITTRDRLEALDDPYKTFRCRNIQNCTASCPKGLNPSRAINELKSMMLAKQL------DM-AKEVKFGLDAREKMVEGINILADAVKVTLGPKGRNVVLEKSFGAPTVTKDGVSVAREIELEDKFMNMGAQMVKEVSSQTNDVAGDGTTTATVLAQSIVREGMKAVAAGMNPMDLNRGIHKAVEAVVAEIKAMSVPCTTSEAIAQVGTISANSDATIGKMIADAMERVSTEGVITVEEGSSLEDELVVVEGMEFDRGYLSPYFVTNQEKMVCELETPFVLLYDKKISNIRELLPTLEAVSKAGRPLLIIAEDVDGEALATLVINNMRGIVKVAAVKAPGFGERRKAMLQDMAVLTGGTVISEEVGLTLENVTLDLLGETKSVVVGKDSTKLIDGAGSKDDIESRCAQIKSQVENTTSEYDKEKLQERLAKLSGGVAVLKLGAATEVEMKEKKDRVDDALHATRAAVQEGIVAGGGVALVRAKSKI-NVAGDNNDQDVGVKIALRAMEEPMRQIATNCGLEGSVIVSKVMEGEGNFGFDAAKEEYVDMIAAGIIDPAKVTRSALQNAASIAGLVLTTGAAIADLPAKDGGS--DAGAAGGMGGMGGMM
MTR-KDFKLRVFRYDPEKDEKQHYDTFTVEYRDGMTVLEALLWVFEKKDPSLAFRYSCREAICGSCAMYISGRYALACRVQVKDLGDTVTVSPLPHMRVIKDLVVDQTKFWENYARVKPWLINDN--PPERERLQSPEDRAKYNMEIDCILCGACFSSCPSGANNEEYLGPHALVWASRFFHDTRDTAKRERLEIVASEYGVFRCHTIFNCVEACPKHINPTEAIQKLKKAAMAYKM------KMTAKQIIFDEAARRKLQAGVDALANTVKVTLGPRGRNVVLDKKFGAPAVANDGVTIAREIELEDPFENMGAQLVKEVATKTNDVAGDGTTTSTVLAQAIVKEGLKNVTGGANPMILKRGIEKAVQVAVEELRKQAIPVETNKAIAEVAAISANNDREIGELVAKAMDTVGKDGVITVEESKTLHTELETVEGMQFDRGYVSAYMVTDTEKMEAVLNEPYILITDKKISAVQDLLPILEKVVQRGKPLLIIAEDVEGEALATLVVNKLRGTLQVAAVKAPGFGDRRKAMLEDIAILTGGEVVSEELGRKLENATIEMLGQARQVRIEKEKTTIIDGAGSSEAIKNRVAAIKRQIEETTSDFDREKLQERLAKLAGGVAVIKVGAATEVELKEKKLRIEDALNATRAAVEEGIVAGGGVALLQTQKAIDELKTLEGDEKVGAQIVRRAVEEPLRCIVENGGLEGSVVVEKVRTLPVGHGFDAMKEEYVDMVAAGIIDPVKVTRSALQNAASIAALILTTEALVTEKPEKKENN-PN---------M-DMM
MSAAITITVKILRFNPETDSEPRWESFGVPALPTDRVLNLLHYVKWYFDGTLTFRRSCAHGICGSDAMQINGVNRLACKVLVKDLHTTVTIAPIKGLPVHKDLLVDMEPFMEAFKAVKPFLITYG--EPTRERIQSAADRERFDDTTKCILCACCTTSCPVFWNEGSYFGPAAIVNAHRFIFDSRDEGAQERLDILNDAEGVWRCRTTFNCTDACPRGIQVTKAIQEVKRALLFRR--------M-AKLIAFDEDARRGLERGLNILADTVKVTLGPRGRNVVLEKKWGAPTITNDGVSIAKEIELEDPWEKIGAELVKEVAKKTDDVAGDGTTTATVLAQALVREGLRNVAAGADPLSLKRGIEIAVEAVIEQLHKNAKEVETKEQIAATASISA-GDTTIGELIAEALDKVGKEGVITVEESNALGMELELTEGMRFDKGYISGYFVTDPERQEAVLEDPYILLFGSKISSVKDLLPLLEKVMQSGKPLLIISEDVEGEALATLVVNKIRGTFKSVAVKAPGFGDRRKAILQDIAILTGGQVISEDVGLKLENADIALLGKARKVVVTKDETTVVEGAGDAEQIQGRVNQIRAEIEKSDSDYDREKLQERLAKLAGGVAVIKAGAATEVELKERKHRIEDAVRNAKAAVEEGIVPGGGVALLQAAEAFAGLK-LEGDEATGANIVRVAVEAPLKQIAINAGLEGGVVVEKVKGLPQGHGLNAATGVYEDLLAAGVPDPTKVTRSALQNAASIAALFLTTEAVVADKPEKAGSAGDP------TGGMD--F
MSE-KQVIVKVKRQAGP-KEVARWEEFSLRWRPSMNVIICLRDIAENKTTPISYDSNCLEEICGSCAMLINGRARMACSALVDQLEQPIRIEAMSKFPLVRDLIVDRQFMFESLKRVKAWIPIDGYNLG-EGPRVSPEIQGKGYPLSNCITCGNCLEVCPQVNENNQFVGAAIISQVRLFNMHPTGAMNSERLSALMGPGGIQECANAQNCVHACPKGIPLTESIAEVNRDAWKQALLGWLVG-M-PKQLLYGEEARRALERGVNTLADAVKITLGPKGRYVVLDKKFGSPTITNDGVTIAREIELEDVFENQGAQLVREVATKTNDIAGDGTTTATLLAQAIVREGLKNVAAGANPMAIKRGIERAVDVAVEEIKKMSQEISGKEDIARVATISA-DDREIGDVIADAIEKVGKDGVVNVEESNTFGMDLEFTEGMQFDKGYVSPYFVTDAERMEAVLEEPYILMANQKITGVQDLLPVLEKVIQSGKALLIIAEDVDGEALATLVVNKLRGTFTGIAVKAPGFGDRRKRMLEDIAILTGGEVITEEMGLKLQNTQIAQLGRARKVVVTKDDTTIVDGAGELDQIKARINQIKAEIENTESDFDREKLQERLAKLAGGVAVIKVGAATETEIKEKKHCVEDALSATRAALEEGIVPGGGVAQVLLVPAVLALSA-QDDELTGVRIVARALEEPLRQLANNAGLEGSVVINEVKTRTKGIGLNIDSGEYEDMVKAGIIDPAMVTRSALQNAASIAKNILTTEVIVADKPEEKGAGMP-----GGMGGMGGMM
MTASITITVKILRFNPEIDNEPHWESYDVPALPTDRVLNLLMNIKNYVDGTLSFRRSCAHGICGSDAMQINGINRLACKVLVKDLPTTVSIAPIKGLPTMKDLYVDMEPFFEAYRSVKPYLIAYG--EPTRERYQSAADRERFDDTTKCILCAACTSSCPVYWADGSYFGPAAIVNAHRFIFDSRDEASEERLDILNDSEGVWRCRTTFNCTDACPRGIQVTKAIQEVKRALLFKR-------TM-AKLIAFDEDARRGLERGLNTLAEAVKVTLGPRGRNVVLEKKWGAPTITNDGVSIAKEIELEDPWEKIGAELVKEVAKKTDDVAGDGTTTATVLAQALVKEGLRNVAAGADPIALKRGIEQAVEAVTEQLHKAAQEVETKEQIAATASISA-ADRTIGELIAEALDKVGKEGVVTVEESNTFGLELELTEGMRFDKGYISGYMVTDADRQEAVLEDPYILLFGSKISNIKDMLQLLEKVMQTNKPLLIIAEDVEGEALATLVVNKIRGTFKSVAVKAPGFGDRRKAMLQDMAILTGGQVISEDVGLKLENADISLLGQARKVVVTKDETTIVEGAGDADQIQGRVNQIRAEIENSDSDYDREKLQERLAKLAGGVAVIKAGAATEVELKERKHRIEDAVRNAKAAVEEGIVAGGGVALLQASKAFDGLK-LSGDEATGANIVKVAVEGPLKQIAVNSGLEGGVVVEKVKGLPQGQGLNAATGEYEDLISAGVLDPAKVTRSALQNAASIAGLXLTTEAVVADKPEKNGGADPT----GGMGGMEGMM
MESQKTMKITVLRYRPEQDKAPWEQTFDVPYHKDTSVLEALFYIKDNFEPSLSFRWSCRMAVCGSCGMMVNGVPHLACKTFLRDYGKDMKIEPLANFPIERDLVVDLSDLIEKIERIKPYIIPDANMPLNKNFKQTPMQMEAYLQFAQCINCGCCYAACPQYKLNPKFIGPAALTLLYRYNVDNRDAGAKLRAPFLNSEEGVWGCTFVGYCSEVCPKHVDPSSAIQLGKKMSATDYVFNMIKPHMSAKQVIFGNEARAQMLEGVNVLANAVKVTLGPKGRNVVLDKSYGAPLITKDGVSVAKEIELEGKFQNMGAQMVKEVASKANDAAGDGTTTATVLAQAIVNEGLKSIAAGMNPMDVKRGIDKAVAAATEELKKLSIKCEDKKSIAQVGTISANSDATVGNLIADAMEKVGRDGVITIEDGQGLEDQLDLVEGMQFDRGYLSPYFVNKTETGTVELENPYILLCDKKISNIRDLITILEGVAKAGKSLLIIAEDVESEALATLVVNNMRGIVKVAAVKAPGFGDRRKAMLQDIAILTAGTVISSELGMELDKATLDDLGVAKRVVITKDNTTIIDGEGDSKAIEDRVAQIRKQIEESTSEYDREKLQERVAKLAGGVAVIKVGAATEVAMKEKKDRVEDAMHATRAAVEEGVVPGGGVALVRVAKKIAGLKGDNQDQDVGIKVALTAMEAPLRQIVTNAGQEASVIANEVRNGSDNYGYNAGTEQYGDMIEMGILDPTKVTRSALQYAASIAGLMLTTECMIADAPRKDDAAAP----MGGMGGMPGMM
MTASTMVTVKIERYNPEVDDDLHWESYRIPALPSDRVLNLLHYIKWYVDGTLTFRRSCAHGVCGSDAMRINGVNRLACKVLMKDMETTITVEPIKGLPVEKDLLVNMEPFFEAYKAIKPYLVATG--DPTRERIQSVAERERFDDTTKCILCAACTTSCPVYWSEGSYFGPAAIVNAHRFIFDSRDEAAEERLDILNDVDGVWRCRTTFNCTDACPRGIQVTKAIQEVKRALMFRR-------RM-AKMIAFDEDARRGLERGMNSLADAVKVTLGPKGRNVVLEKKWGAPTITNDGVSIAKEIELEDPWEKIGAELVKEVAKKTDDVAGDGTTTATVLAQALVREGLRNVAAGASPTALKRGIEKATEAVAEQLLKNATEIETKEQIAATAAISA-GDSQIGELIAEAMDKVGKEGVITVEESNTFGLELELTEGMRFDKGYVSPYFVTDQERMEASLDDPYILLLSSKISNIKDLLPLLEKVMQANKPLLIIAEDIEGEALPTLIVNNMRGTFKSVAVKAPGFGDRRKAMLQDMAILTGGQVISEEVGLKLDSADLSMLGRARKVVVTKDETTIIDGVGDDEQISGRVNEIRAEIERSDSDYDREKLQERLAKLAGGVAVIKAGAATEVELKERKHRIEDAVRNAKAAVEEGVLAGGGVALLQAAVSFDNLN-LEGDEATGANSVRTAVEGPLKQIAINSGLEGGVVVEKVKGLPAGHGLNAASGEYEDLIKAGVIDPAKVTRSAVQNASSIAGLFLTTEAVVADKPEKGGGEGDPTGGMGGMGGMGGMM
MTASTVVTVKLYRLNPEQNNEAYWETFDVPALPTDRVLNLLHYVKWYLDGTLTFRRSCAHGICGSDAMRINGVNRLACKVLVKDLHTTITIEPIKGLPVHKDLLVDMEPFFEAFRAVKPFLINYG--EPTKERVQSIADRERFDDTTKCILCACCTTSCPVFWSEGSYFGPAAIVNAHRFIFDSRDEAAEERLDILNDVDGVWRCRTTFNCTDACPRGIEVTKAIQEVKRALLFRR--------M-AKMIAFDEEARRGLERGMNTLADAVKVTLGPKGRNVVLEKKWGAPTITNDGVSIAKEIELEDPWEKIGAELVKEVAKKTDDVAGDGTTTATVLAQALVREGLRNVAAGANPIALKRGIEKATEAVAEQLLKNAKEVETKEQIAATASISA-ADSTIGELIAEAMDKVGKEGVITVEESNTLGLELELTEGMRFDKGYTSGYFVTDSERMEAVLEDPYILLYGSKISSVKDLLPLLEKVMQTGKPLVIISEDVEGEALATLVVNKIRGTFKSVAVKAPGFGDRRKAMLQDMAILTGGQVISEDVGLKLDSADISLLGSARKVVITKDETTIVEGAGDAEAIQGRVNQIRAEIEKSDSDYDREKLQERLAKLAGGVAVIKAGAATEVELKERKHRIEDAVRNAKAAVEEGIVAGGGVGLLQAATEFSSLS-LTGDEATGANIVKVAVEAPLKQIAVNAGLEGGVVVEKVKGLKSGEGLDASSNEYKDLVAAGIIDPAKVTRSALQNAASIAGLFLTTEAVVAEKPEKAGAAAPD------AGGMD--F
MSTLITVTLRIRRFNPEEHPDAVWVDYQLTVDPKERVLDAINRVKWEQDGTLTYRRSCAHGVCGSDAMRINGKNRLACKTLIKDVEKPITIEAIKGMTVLKDLVVDMDPFFQAYRDVMPFLITKG--APTRERIQSEEDVQRFEDTTKCILCAACTSSCPVFWNDGQYFGPAAIVNAHRFIFDSRDEGAEQRLEILNDREGVWRCRTTFNCTDACPRGIEVTKAIQEVKRALITRR-------YM-AKIIAFDEEARRGLERGMNQLADAVKVTLGPKGRNVVLEKKWGAPTITNDGVSIAKEIELEDPYEKIGAELVKEVAKKTDDVAGDGTTTATVLAQALVREGLRNVAAGANPMALKRGIEKAVEAVSAQLLEQAKDVETKEQIASTASISA-ADTQIGELIAEAMDKVGKEGVITVEESQTFGLELELTEGMRFDKGFISAYFATDLERMETVFEDPYILIANSKIGSIKDLLPLLEKVMQSGKPLLIIAEDVEGEALSTLVVNKIRGTFKSVAVKAPGFGDRRKAMLGDIAILTGGQVISEEVGLKLENAGLELLGRARKVVVTKDETTIVDGSGESDQVAGRVAQIRAEIENSDSDYDREKLQERLAKLAGGVAVIKAGAATEVELKERKHRIEDAVRNAKAAVEEGIVAGGGVALLQAG-VFEKLE-LEGDEATGANIVRVALEAPIKQIATNAGLEGGVVVEKVRNLPAGHGLNAATNEYVDLIAAGIIDPAKVTRSALQNAASIAALFLTTEAVIADKPEKAAAAGGP------GGDMD--F
M----QVKVKVFRSNPEQQNKPHFDEFMVEADPKDKVLDLLHRIKWEKDGTLAFRRSCAHGICGSCAMKINGANMLACEANLKNFPTRITIEPLQSLPIIKDLVVDQTDFFKKYDIVKPYLINRT--PPTRERLQSPQQRQVIDEATWCILCASCTTSCPSNWKNPNFLGPAALLKSYRYNFDSRDEGIAERINVLDTNNGVWRCHTIFNCVEACPKDINITWHISQLKKKLVSRE-------YM-AKLIEYSSEARSKLRKGVDRLAEAVKVTLGPKGRNVVIDKKFGAPTVTKDGVTVAKEIELEDPMENMGAQMVKEVASKTSDDAGDGTTTATILAQSIFTEGLKNVTAGANATDIRRGIDEAVKVVVGELKKLSKEVEGKKEIAQVGAISANNNMAIGDLLADAMEKVGNEGVITVEESKTLETVLDVVEGMQFDRGYLSPYFVTDPENMEAIMEDVAVLINEKKISNMKELLPILEKIAQTGKPLLIIAEDVEGEALATLVVNKIRGTLKVCAVKAPGFGDRRKAMLEDIAVLTNGRVISEETGFKLENAVLSDLGSAKRIVVDKENTTIVEGSGKKDEIKGRIAQIKKQIENTTSDYDREKLQERLAKLAGGVAVIKIGAATEIEMKEKKALVEDALHATRAAVEEGIVPGGGGAYLRCLPALDKMKLDG-DKQIGVHIVRRALEEPIRQIVNNCGLEGSVVVDKVKASGKNFGFNAATEEYEDMVKAGIIDPTKVSRTAIENASSVAGMLLMTEALVVEKKEDEKAMMPP-------GGGAGMY
MA--DTITVEVFRFRPEQEPAPVFDSYDVPLRKEWAVLDALNHIKDQIDGTLSYRWSCRMGICGSCGMTVNGEPKLSCSAFLVDYPGPVRVEPLQNFPVIRDLVVNIDDFMEKLPTVKPWLVRKAEEIEDTEFLQTPEQLEDYKKYSMCINCMLCYSACPVYALEPEFLGPAVIALGQRYNLDSRDEGAEDRRDVLASAQGAWACTLVGECSVACPKGVDPAGAIQRYKLTAASQAVKDLLMPKM-AKIIAFDEEARRGLERGLNALADAVKVTLGPKGRNVVLEKKWGAPTITNDGVSIAKEIELDDPYEKIGAELVKEVAKKTDDVAGDGTTTATVLAQALVREGLRNVAAGANPMALKRGIEKAVETIVARLLETAKEIETKEQIAATAGISA-GDPQIGQLIAEAMDKVGKEGVITVEEAQTFGLQLELTEGMRFDKGFVSGYFVTDPERQEAVLEDAYVLLVSSKISTVKDLLPLLEKVIQSGKPLAIIAEDVEGEALSTLVVNKIRGTFKSVAIKAPGFGDRRKAMLQDMAILTGGQVISEEVGLSLETAGLEMLGRARKVVITKDETTIVEGAGDAAQIEGRVNQIRAEIEKSDSDYDREKLQERLAKLAGGVAVIKAGAATEVELKERKHRIEDAVRNAKAAVEEGIVAGGGVALLQAS-PLDDLQ-LEGDQATGANIVRVALEAPLKQIAFNAGLEPGVVAEKVRNLPTGHGLNADSGEYEDLLAAGINDPVKVTRSALQNAASIAALFLTTEAVVADKPEKNAA-GDP---TGGMGGMD--F
MS--EQITLRVARYRPEEDAAPAFADYDVPLRADWAVLDGLNHIKDELDGTLSYRWSCRMGICGSCGMMINGDPRLSCATFLSDLPGPVRIEPLAHFPVIRDLVVDLTDFLHHLGQVRPWLIRDEQPVEQGEYLQTPAQLQNFKQFSMCINCMLCYAACPVYGLDDAFVGPAAIALAHRYDLDSRDEGDRERLTILAQPDGVWDCTFVGECSAACPKGVDPAGAIQQVKLAAALDAVKSLVLPRM-AKIIAFDEEARRGLERGMNQLADAVKVTLGPKGRNVVLEKKWGAPTITNDGVSIAKEIELEDSYEKIGAELVKEVAKKTDDVAGDGTTTATVLAQALVREGLRNVAAGANPMALKRGIEAAVASVSEGLSQLAKDVETKEQIASTASISA-GDSTVGEIIAEAMDKVGKEGVITVEESNTFGLELELTEGMRFDKGYISAYFMTDAERMEAVFDDPYILIANSKISAVKDLLPVLEKVMQGGKPLIIIAEDVEGEALATLVVNKVRGTFKSVAVKAPGFGDRRKAMLDDIAILTGGTVISEEVGLKLDAADLSLLGQARKVVITKDETTIVDGAGNAEQIQGRVNQIRAEIEKSDSDYDREKLQERLAKLAGGVAVIKVGAATEVELKERKHRIEDAVRNAKAAVEEGIVPGGGVALVQAGKTFDKLD-LSGDEATGANIVKVALDAPLRQIAVNAGLEGGVVVEKVRNLESGWGLNAANGEYVDLLAAGIIDPAKVTRSALQNAASIAALFLTTEAVVADKPEKAAA-GAP-----GGGDMD--F
M----KVKVKIKRFNPETDAEPHWETYEVDADPMDSALSLLLHIKWHIDGSLTFRKSCGHGVCGSDAMKINGENRLACSVLVRDLGDTITFEPLPTAPVVKDLVIDQSRFFEKYRAVKPWLITRT--PPERERLQSPEEFALIDDATKCIMCGACTHACPSTWADPDYLGPAALLKAYRYTFDSRDEGAEERLPVVDSREGLWKCYTIFNCNEACPKEIDISRWLSALKRRAVMEVA------RMAAKQITFNADARMALKRGVDKLADAVKVTLGPKGRNVIIEKKFGAPTVTKDGVTVAKEIELEDKLENVGAQMVKEVASKTSDVAGDGTTTATVLAQAILTAGLKSVTAGANPMDLKRGIDKAVEVVVAELRKMSQEVQDKNRIAQVATISANGDKAIGQLIADAFEKVGKDGVITVEEAKGTETTLEVVEGMQFDRGYLSPYFVTNPDTMEAVLEDAYILIHDKKISAMKDLLPILEKVVQTGRPLLIIAEDVEGEALATLVVNKLRGVLKVAAVKAPGFGDRRKAMLEDIAILTGGTVISEEKGYRLENATLDYLGQAERIIVDKDNTTIVGGKGDPAQIKARANQIRQQIEETTSDYDREKLQERLAKLAGGVAVLKIGAATEPEMKEKKARVEDALHATRAAVEEGIVPGGGVAYIRAIAALDKVEVENEDQKIGVQIVQRALEEPLRQIAANAGWEGSIVVQRVKEGQGDFGFNAQTEEFGNLLEQGVIDPTKVARTALENAASVAGLLLTTEAVVAEKPEKEKAASP-----------GDMF
MTIATMVTLKIARFDPENPDAHGWESFRVPALPTDRMLNLLLYVKGYLDGTLTFRRSCAHGVCGSDAMRINGVNRLACKLLMKDMEVTITVEPIRGLPVEKDLIVDMEPFFDAYRAVKPFLMTSG--EPTRERIQSQTDRARFDDTTKCILCACCTTSCPVFWNEGSYFGPAAIVNAHRFIFDSRDEGAAERLDILNDVDGVWRCRTTFNCTDACPRGIQVTQAIQEVKRALMFSR--------M-AKIIAFDEEARRGLERGLNALADTVKVTLGPKGRNVVLEKKWGAPTITNDGVSIAKEIELEDPYEKIGAELVKEVAKKTDDVAGDGTTTATVLAQALVREGLRNVAAGANPLGLKRGIEKAVEAVTESLLKSAKEIDTKEQIAATAGISA-GDPAIGELIAEAMDKVGKEGVITVEEAQTFGLSLELTEGMRFDKGYISGYFVTDADRQEAVLEDPYILLVSGKVSTVKDLLPLLEKVIQAGKPLLIIAEDVEGEALSTLVVNKIRGTFKSVAVKAPGFGDRRKAMLADIAILSGGEVISEEVGLSLEGAGIELLGTARKVVVTKDETTIVEGAGDSDAIAGRVAQIRAEIENSDSDYDREKLQERLAKLAGGVAVIKAGAATEVELKERKHRIEDAVRNAKAAVEEGIVAGGGVALLQSE-SIDSLT-LEGDEATGANIVRVALEAPAKQIAFNAGLEPGVVADKVRNSPLGTGLNAATGVYEDLLARGINDPVKVTRSALQNAASIAALFLTTEAVVADKPEKNAA-MPG---GDEMGGMG--F
MA--ETKTFKVFRFNPQTDKKHRFDTFKVPCRPGMTVLQALNYVQENLDGSLAYRSSCREGICGSCAMHINGKYRLACETQISHLSASITIRPMAHMDIIRDLVVDMTPFFEKLKAIKPYLIPGD--DEGAERIQTQDERAYLDYIVDCILCGACYASCAVNGYDDEYLGPAALAKTNRFLMDSRDKADEQRLALVCDEHGVFRCHTLFNCQTVCPKNVDPTANIANLKRQIIARQLNPGF--IM-SKIIEYDVEARARLKAGVDILADAVKVTLGPKGRNVVLQKSFGAPTVTKDGVSVAKEIELEDNIENMGAQMVKEVASKTSDVAGDGTTTATVLAQAIISEGLKNVTAGANPMELKRGIDLAAAKVVEELEKMSQKVDDSEKIAQVGTISANNEKPIGDIIAEAMSKVGTDGVITVEEAKSALTSVDLVEGMQFDRGYISPYFVTDSESMEAVLEDAYILIHDKKISAMKDFLPILEKTSQAGRPLLIIAEDVEGEALATLVVNKLRGTLKVAAVKAPGFGDRRKAMLEDIAVLTNGTVISEEQGYKLENATLEYLGSAKRITIDKDNTTIVEGAGKHENIQARINEIRTQIEKTTSDYDREKLQERLAKLSGGVAVLNIGAATEVEMKEKKALVEDALHATRAAAEEGIVPGGGVALLRAAKALDDIKTERPDEKVGVDIVRRALEYPIRQIVKNAGLEPAIVIKDVLEHKDDYGFDAREERYGSMYKFGIVDPAKVARTAVQNAASIAGLLLTTEAVVVDKKEDKEDTMP-----GGMGG--GMY
MSTQFNITLRVRRYLPETTADAYWEDFELTMYGTDRVLDALHKVKWDHDGSLSFRRSCAHGVCGSDAMRINGRNRLACKTLLKDLSKPITVEAIKGLPLEKDLIVDMEPFFQSYREIMPFLINKG--EPSAERYQSAEDHAKFEDTTKCILCAACTSSCPVFWTDGQYFGPAAIVNAHRFIFDSRDDAGDMRLEVLNDKEGVWRCRTTFNCTEACPRGIQVTQAIAEVKQAILARS-------IM-AKIIAFDEEARRGLERGLNILADAVKVTLGPRGRNVVLEKKWGAPTITNDGVSIAKEIELEDPYEKIGAELVKEVAKKTDDVAGDGTTTATVLAQALVKEGLRNVAAGADPLSLKRGIEKAVDAVTAELLASAKEIETKEQIAATASISA-GDNEIGALIAEALDKVGKEGVITVEESNTFGLELELTEGMRFDKGYISAYFVTDNERQETVLEDPYILIVNSKITNVKDMVSILEKVMQSNKPLLIIAEDIEGEALATLIVNKIRGLFKSVAVKAPGFGDRRKAMLADIAILSGGQVISEEIGLKLENATIDLLGSARKVVVTKDETTIVEGAGDAEEIAGRVNQIRAEIENSDSDYDREKLQERLAKLAGGVAVIKAGAATEVELKERKHRIEDAVRNAKAAVEEGIVAGGGVALIQAGAAFAKLE-LTGDEATGANIVRVAIEAPLKQIAFNAGMEPGVVADKVKSLPSGHGLNAMTGVYEDLLTAGVNDPVKVTRSALQNAASIAGLFLTTEAVVADKPAPAGAAGDD---MGGMGGMG--F
MA--DHITLQVARYRPEQQSDITFDEYEVPCPKEWVVLDGLNHIKDRLDGTLSYRWSCRMGICGSCGMNVNGEPKLTCATFLADYPGPIRVEPLPNFPVIRDLIVDIGDFMQKLVRVKPWIMRQTKPVSEGEYRQTPEELDEYKQFSMCINCMLCYAACPIYGLDPKFLGPAAIALAQRYNLDSRDEGASDRMAVLSEHEGIWGCTFVGECTKVCPKHVDPAGAIQRYKLTAALESMKAIFMPAM-AKQIVYGAESRQAILRGVNHLADAVKVTLGPKGRNVVLDKKFGSPTITKDGVTVAKEIELKDPLENMGAQMVREVASKTSDIAGDGTTTATVLAQAIYREGAKNVVAGANPMEVKRGIDKAVEVVIEQLKSFAKPVSG-NAIAQVGTISANSDSTIGTIIAEAMEKVGKDGVITVEEAKSMETSLEVVEGMQFDRGYLSPYFVTDPDRMEVVLENPVILIHEKKISSMKDLLPVLEQVARGGRPLLIIAEDIEGEALATLVVNKLRGTLQAAAVKAPGFGDRRKAMLEDIAILTGGRALTEDLGIKLENVKLEDLGRAKKVTIDKDNTTIVEGGGVSGAIEGRVKQIRTQVEDTSSDYDREKLQERLAKLVGGVAVIKVGAATETEMKEKKARVEDAMHATKAAVEEGIVPGGGVALIRAGKALESLKLDTHDQQVGVNIIKRAIEEPMRWIATNAGQEGTIIVQRVKENDVEYGYNAAAEKFEDLIAAGVIDPVKVVRTALVNAASIAGLLLTTEAMVCDIPEEKKNEMPP-------GGGGGMY
MKE-KAITFRVFRFNPQIDEHPYYDSFEIPTERGITVLRALDYIKQNLEPRLSFSSFCHAGICGSCSMKINGMAKLACTTQVWDLKNVITVEPINNLPALRDLIVDMQPLVRKLETYLGWVEPAMQEMGKKECTVSEEEFRVYDPATDCILCGTCLSDCPALKADPDYVSPPVLLRSFRMNADSRDKSEEERLELLGELHGVMDCRGCNRCAFTCVKNIPIMQAIQSLRERVMQKKL------SMAAKEIHFDAEGRNALKRGVDKLADAVKVTLGPAGRNVIIDKKFGAPTVTKDGVTVAKEVELEDPVENMGAQMVREVASKTSDVAGDGTTTATVLAQAIYREGLKNVTAGANPMDLKRGIDKAVTGVIIELKKISRPIADKKEIAQVGCISANNDSEIGDLIAEAMEKVGKDGVITVEEAKGTETELKVVEGMQFDRGYLSPYFVTNADSMEAVLDEPYILIYDKKISNMKELLPILEKTAQSGRPLLIIAEEIEGEALATLVVNKLRGTLKVCAVKAPGFGDRRKAMLEDIAILTGGTVISEEKGYKLENATIGYLGQAGSVTIDKDNSTIVEGKGTEDDIKARINEIKNQVEKATSDYDKEKLQERLAKLSGGVAVLNIGATTEVEMKEKKARVEDALHATRAAVQEGIVAGGGVALIRAVTGLENVQVENEDQKTGLEIIRRALEEPLRQIVANTGVDGSVVVMKVKEGKDDFGFNARTETFENMIAAGVIDPTMVTRTALENAASVAGLLLTTEAVISEKPEDEKM-MPPGGGMGGMGGMGGMY
MTAAMTVTLRILRSKPEGTGEQYWQEFQVEAHATDRVLDALHKIKWEQDGSLAFRRSCAHGVCGSDAMRINARNRLACKTLLKDLAKPIIVEPIKGLPVEKDLIVDMEPFFASYREIMPFLMTTG--APARERLQSSEQRDRFDDTTKCILCAACTTSCPVFWTDGQYFGPQAIVGAHRFIFDSRDEGQWDRLEILNDKAGVWKCRTAFNCTEACPRGIEVTKAISEVKHALTTGE-------FM-AKIIAFDEEARRGMERGMNALADAVKVTLGPKGRNVVLEKKWGAPTITNDGVSIAKEIELEEPFEKIGAELVKEVAKKTDDVAGDGTTTATVLAQALVQQGLRNVAAGANPIALKKGIEKAVEAVTAQLLEAAKEVETKDEIAATAGISA-GDPAIGELIAEAMDKVGKEGVITVEESSALGLELELTEGMRFDKGYLSAYFVTDPERQEAVLEDAYILLVESKINSVKDLVPVLEKVMQTGKPLMIIAEDVESEALATLVVNKIRGTFKAVAVKAPGFGDRRKAMLQDMAILTGGTVISESVGLSLDNAGLELLGQARKVVVTKDETTIVEGAGSEEQLQGRVRQIRAEIDNSDSDYDREKLQERLAKLAGGVAVIKAGAATEVELKERKHRIEDAVRNAKAAVEEGIVAGGGVALIQAGTSFSGLE-LEGDEATGARIVEAAITAPLRQIAVNAGLEGGVVVEKVKGLPVHYGLNAATGEYVDLLAAGVNDPVKVTRSALQNAASIAALFLTTEAVVADKPEPEPAMGGA----PDMGGMG--F
MG--EEITLNITRYNPDKDGKYTTQRYSIPYKNDWSILDALNYVKAELDGSLTYRWSCRMAVCGSCGMMVNGTPRLTCSTYLNEFPKEITIEPLANFPVIRDLVVDINDFMAKLKSAKPWIIRKNRDEDSKEYLQTTGQMDKYYQQTLCINCTLCYAACPVYGLHPDFLGPAVIALGHRYNKDSRDEGKADRREVLASEHGVWKCTVVGDCTEVCPKHVDPSAAIQRTKVDSAINWFFSFLTGKMAAKQLLFDEAARREILEGITVLATAVKATLGPKGRNAIIDKKYGSPTITKDGVTVAKEIELKEPFQNMGAQLLKEVASKTSDTAGDGTTTATVLAHAIYKEGVKNVVAGAHAMDLKRGMEKAVTAVIDKLKAMTKKVADKKEIAQVGTISANNDPSVGDLIAEAMDKVGKDGVITVEEAKSMATALEVVEGMQFDRGYISPYFVTDSERMEVVLENAHILLYDKKISSMKDLIPLLEQIAKMGRPLLILSEDVEGEALATLVVNKLRGTLQVCGVKAPGFGERRKAMLEDIAILTGGTVISDDLGMKLENVKMTDLGRAKKITVDKDNTTIVEGEGKQDAIKGRVKQIKAQIEETTSDYDREKLQERLAKIVGGVAVINVGAATETEMKEKKARVEDALHATRAAVEEGIVPGGGVALLRCIATIDDLKLTG-DEKIGASIIKKALEEPIRQIINNAGLESAIIIEKVKASKVNYGFDAQNEKFCDMMQEGIIDPTKVTRCALQNAASVSSLMLTTSVMITDLPDKDEKMMGG-GGHPGMGGMGDMY
MAE-MQLNLEIKRYNPEEDDEPHWESYEVPADPLDSALSLLLHVKWHIDGTLSLRKSCAHGICGSDAMQINGENKLACSVLVQDLGDTITYAPLPSAPVVKDLIIDQSRFFEKYREVKPWLITDG--APEREREQSPEEHAMIEDATKCIMCGACTHACPSTWADPDYLGPAAMLKAYRYTFDSRDDGAEERLDVVDSPDGLWKCYTIFNCNEACPKDIDITRWLSALKRRAATSQA------AVKAKQIRFDSDARSALQEGVDQMAEAVKVTLGPKGRNVVLEKSFGAPTITKDGVTVAKEIELEERLPNIGAQVLKEAASKTNDDAGDGTTTATVLAQSVINAGMKSVTSGANPMDVKRGITAAAEEVVTHLRNQSDPVEGKDRISQVATISANNDDAIGDLIADAFERVGQDGVITVEEARGIETYLDVVEGMQFDRGYLSPYFVTDSEEMEAVLEDAYILIYDDEVGNMQDLLPILEKVSQTSNPLLIIAEDVEGEALATLVVNKMRGTLKVSAVKAPGFGDRRQSMLEDIAVLTGGTVISEEKGYRLENATLDYLGQADRVTIDQDNTTIVGGEGSEEEIEARVNQIRQQIANSTSDYDQEKLQERLAKLAGGVAVLNVGAATEPEMKAQKALVEDALSATRAAVDEGVLPGGGVAYLRALESIEEVEVENEDQEIGVSIVREALEAPLRQIAENTGHEGSIVVQKVKDGEGDFGFNARTEEYGDLLDQGVLDPTKVTRSALENAASVGGMLLTTEAVIADLEDEDDDGMPAAGGMGGMGGMGGMM
M----KLNVKVRRYDPESGKPPYWATYEVPAEPMDSALSLLLHIKWHLDGTLTFRKSCAHGICGSDAMQINGENKLACSVLVQDLGDTISFAPLPGSPVIKDLVIDQTRFFEKYRAVMPWLINDT--PPERERLQSPEEHAIIEDATKCIMCGACTHSCPSTWADPDYLGPAAMLKAYRYTFDSRDAGSAQRLPIVDSKDGLWKCYTIFNCVQACPKEIDITRWLSALKRKAVTAQ-------YM-AKQITFNTEARNALKRGVDSLANAVKVTLGPKGRNVIIEKKFGAPTVTKDGVTVAKEIELENKLENVGAQMVKEVASKTSDVAGDGTTTATVLAQAIMTAGLKNVAAGANPMDLKRGIDAAVQAVVANLRAQSREIESKNEIAQVATISANNDATIGELIADAFDRVGKDGVITVEEAKGTETTLEVVEGMQFDRGYLSPYFVTNPDNMEAVLEDAFVLLHDKKISAMKDLLPILEKVAQMGAPLLVIAEDVEGEALATLVVNKLRGTLKVAAAKAPGFGDRRKAMLEDIAILTGGTVISEEKGYRLENATLDYLGRAKRVVLDKDTTTIVDGAGDAAQIKARVNQIRQQIETTTSDYDREKLQERLAKLSGGVAVLKIGAATEPEMKEKKARVEDALHATRAAVEEGIVPGGGVAYLRALPSLDDLAVDNEDQEIGVTIVRRALEEPLRQIAANAGLEGSIVVQRVKEGEGDFGFNARTEEYGSLIEQGVIDPTKVTRTALENAASVSGLLLTTESVVTDLPEPENNA-P-----AGAPGMGGMF
M----EYTVVIQRFNPETDTKPGHTEYRIEAEPHERVLDLLVRIQSEQDSTLGFRKSCAHGVCGSDAMVINGENRLACSTLVRNLGNTISIAPLPGAPVLKDLIIDTDGFWEKYQAVMPYLINHD--IPDRERLQSPSEHHLIEESTKCILCGACTHSCPTTWANNDYLGPAALLKAYRFIFDSRDQATEERLETVAGDNGIWRCYTAYNCVESCPKEIDITWHITKLKKKALR---------SMTAKDILFNAEARHKLKDGVDKLANAVKVTLGPAGRNVLIDKKFGAPTSTKDGVTVAKEIELEDPFENMGAQMVREVSSKTSDVAGDGTTTATVLAQAIYREGLKNVAAGARPIDLKRGIDLAVKDVVAELRNISRDITGKKEIAQVGTISANNDAEIGELIAEAMEKVGKDGVITVEEAKGMDTELTVVEGMQFDRGYLSPYFVTNSEKMEVELEDPYILIYDKKISNMKELLPVLEKTAQSGRPLMIIAEDIEGEALATLVVNKLRGTLKVCAVKAPGFGDRRKAMLEDIAILTGGTVISEEKGYKLENATISYLGQAASITVDKDNTTIVDGKGQADDIKARIAEIKGQMEKSTSDYDTEKLQERLAKLSGGVAVLNIGASTEVEMKEKKARVEDALHATRAAVQEGIVAGGGVALIRAAKALDNTDPENEDQKTGVDIIRRALEEPLRQIVANTGTDGAVVVEKVKHGEGEYGFNARTEEYMNLIEAGVVDPTKVTRTALENAASVAGILLTTEAAITDIKDDTPDMMP-----GGMGGMGGMM
M----QMKFKIFRFDPQKDAEPYFQDYTVEAEPWERLLDCLNRIKWEQDGTLSYRMSCAHGVCGSDAMKINGRCALACQKLVKDYESEVLIEPLPTFPVLKDLIVDLTVFFDRVAWVRPFIIAGD--VPEKERLQTPEDRKKVDEVIRCILCACCVGACPVSNENEQYLGPAALVQAFRRIFDSRDLEYEQRLKQLDYPDGVWGCVNYFECTRVCPKEIPVTKSINIIKGEIQKKS-------SMAAKIIMFEQQARDKILKGVNIMADAVKSTLGPKGRNAILEKSWGSPTVTKDGVTVAKEIELEDKFENLGAQMLKEVASKTSDVAGDGTTTATVLAQAIYREGVKMVAAGASPMDLKRGIDAAVEAVIAKLKSLSKPTKDKKEIAQVGTISANNDLTIGNIIAEAMEKVGKEGVITVEEAKAMETSLDVVEGMQFDRGYLSPYFVTDPERMVASLDEPYILIHEKKISNMRDMLPLLEQVAKMGRPLLILAEDVEGEALATLVVNKLRGTLNACAVKAPGFGDRRKAMLEDIAILTGGQVISEDLGLKLEHVSLNDLGRCKRVSIDKDNTTIVDGAGAKEKIEGRVRQIRTQIEETTSDYDREKLQERLAKLVGGVAVINVGAATETEMKEKKARVEDALNATRAAVEEGIVPGGGVAYLRCLNSITDLSLSG-DQLVGSKIVLRALEEPIRQIAANAGHDGSIVVDKIKQKEGSYGFNAQKEEYEDLIENGIIDPTKVARLALMNAASVASLMLTTEVMVAEKPKEEKA-MPG----GGMPG-GGMY
M--GRPLKFSVFRFNPLDTSVPHMETFHLEETDAMTLYIALNRIREEQDPTLQFDFMCRAGICGSCAMMINGRPDLACHTKTKKLPTDITLLPLPVFKLIGDLSVDTGSWFRAMNKVESYIHTDKFDPKAPEERMSNELAEEIYELERCIECGCCVAACGKANINNDFMGATAFNRIARFMLDPRDNRKDEYFDVLRGDEGIFGCLGLLGCEDVCPKKIPLQDQLGMLRRKMGFASIRHLFGRKMAVKEIKYYAEAREKIMAGVDTLADAVKVTLGPRGRNVVLEKSWGPPTVTKDGVTVAKEIDLEDKFENMGAQMVKEVASKTSDVAGDGTTTATILAQAIYRAGSKLVSAGHNPMALKRGIELAVAAAVRELRNMSKPTKDQKEIAQVGTISANNDVAIGDIIAEAMNKVGKEGVITVEEAKSMETTLEVVEGMQFDRGYVSPYFVTDPERMEVVLEDPYILINEKKISNMKDLLPVLEQIAKMGAPLLIVAEDVEGEALATLVVNKLRGTLKVSAVKAPGFGDRRKAMLEDLAVLTGGKVVSEDIGVKLENVSLQDLGRAKTVRIDKDNTTIVDGAGARSAIEARVKQIRAQIDETTSDYDREKLQERLAKIVGGVAVVRVGAATETEMKEKKARVEDALNATRAAVEEGIVPGGGVALLRCLPALEKLDLHG-EDAFGVKIVMRALEEPVRQIANNAGHEGSVVVQQVKQGTGSHGFNADTEVYEDLSAAGVIDPTKVVRFALQNAASVASLLLTTEAMIAEKPKKQKPAMPG-------AGMEDMY
MSE-RQITLEVLRYRPESDSEPVFQSYSVPCQEEWVVLDALNYVKDHLDRTLSYRWSCHMAVCGSCAMVINDEPMLSCKAFLRDLPDHIRVEPLHNFPIERDLMISLDDFMAKLKSVKPYLVPKQVTEPDGTYKQSSAQLNKFKSFAMCINCMACYSVCPQYALNEGFAGPAALALAHRYNADSRDEGRSVREDVVASNTGIWECTFVGACSEVCPKHVDPAAAIQQTKIASTVDYFKYLLLPKMAAKEVKFSTDARTKMLRGVDILADAVKVTLGPKGRNVVIDKSFGAPRITKDGVTVAKEIELADKFENMGAQMVREVASKTNDEAGDGTTTATVLAQAIVREGCKAVAAGMNPMDLKRGVDLAVSAVVEDVKARAKAVSTNEEIAQVGTISANGDTEVGAMIAQAMEKVGNEGVITVEEAKSLTSELDVVEGMQFDRGYTSPYFVTNAEKMTCDLETPYILIHEKKLSSLQPLLPVLETVVQSSRPLMIIAEDIEGEALATLVVNKLRGGLKVCAVKAPGFGDRRKAMLEDLAILTNGQVISEDLGIKLENVTIDMLGTAKKINVTKEDTTIVEGAGEAEAIQARCNQIRAQVEETTSDYDREKLQERLAKLAGGVAVLRVGGATEVEVKEKKDRVDDALHATRAAVEEGVVPGGGTALLYATKALEGMEGDNNDQKVGVNIVRRALQAPLRQIAENSGFDGAVVAGKLLEGTANLGFNAQAGEYTDLVKAGIIDPTKVVRTALQDAASVAGLLITTEAMVAEKPSDSKGAMGGMGDMGGMGGMGGMF
M---NKITLKVMRYRPGEDEKPWPQAFEIEWTQDMSILDALALIKDDFDPTLAYRWSCRMEVCGSCGMVINGEPKLACSTFVRDYAGEILIGALDAFPIEKDLVVDVEPFIDRLNRISPYIINKTRALEEKEYLQTPKQLAKFKQYTMCINCMLCYQACPQLGINADFLGPAATALAQRYNLDNRDTAAAKRFKALNKENGIWACTFVGACSEVCPKQVDPAAAIQQAKAAAIPHWAMGFVRGAMSAKEVRFGEDARNKMLKGVNILADAVKVTLGPKGRNVILDKSFGTPTVTKDGVSVAKEIELADKFENMGAQLVKEVASQTNDAAGDGTTTATVLAQAIVVEGLKAVAAGMNPMDLKRGIDKAVAEAVKTLHAISKPCSDSKAIAQVGTISANSDETVGAKIAEAMEKVGKEGVITVEEGQGLEDSLEVVEGMQFDRGYLSPYFINNQQSQQVELENPYILLHDKKIANIRDMLPLLEGVAKSGQPLLIVAEDVEGEALATLVINSMRGIVKVAAVKAPGFGDRRKAMLEDIAILTGGTVISEEVGLTLESVTLDQLGTAKRVTVGKDNTTIIDGSGEKSAIEARVALIRHQIEESSSDYDKEKLQERVAKLAGGVAVIKVGAATEVEMKEKKDRVEDALHATRAAVEEGIVPGGGVALIRAINSIVDLKGDNYDQQVGIDIARRAMEYPLRTIVSNAGSEAAVVLERVKSGKGNDGYDAATGQYVDMVAAGIIDPTKVTRSALQNAASVAGLMITTEAMVSEIPQKEEGHHHDMGGMGGMGGM-GMM
M----DIILKIRRFNPETDTESRYQDFRIEAEPDERILDVLMRIKRFQDGTLGFRKSCAHGVCGSDAMRINGKDRLACKTLVRDVEESVLIEPLRHLPVERDLIVDQTAFFERFRSVKPFLINKE--PPERERLQSPKERMAFDDATNCILCSACFSACPILEENQSFLGPAAVVQAFRFLADSRDKGFEERLPVLNASDGVWPCQNHFECTRACPRAIKITKRINETKRMIEAYQKSQSE--KM-AKEIKHGEVARRKLEDGVNALANTVKVTLGPKGRNVILEKKYGAPLITNDGVTIAREIELEDAYENMGAQLVKEVATKTNDVAGDGTTTATLLAQAIIREGLKNVAAGANPMQLKIGIEKAVEAAVKSIKENSTAIENKEEIADVASVSA-GDSTIGALISEAMEKVGRDGVITVEESKAMITDLEVVEGMQFDRGYISAYMVTDTDKMETSYENPYILITDKKITNFQEILPILEKILEKGRKLLIIAEDVEGDALATIVINKLRGTFDATAVKAPGFGDRRKEMLQDIAIVTGGTVITEELGYDLKEATLEMLGQAKSVRVDKENTTIIDGAGDHEAIKERVAQLKHQIEESTSEFDQEKLQERLAKLSGGVAVIQVGAATEVEMKEKKLRIEDALNATRAAVEEGIVSGGGTALMATLKSVETVEALEGDERTGAKIIMRSLEEPLRQIAENAGLEGSVVVDAVRKSAHNVGFNVMTGEYVDMIKAGIVDPTKVTRSALQNAASISALFLTTEAAVVEIKEDEPA-MPP---MG--GGMPGMM
MG---TIRIQVQRYRPDVDDAPHLMEYEVPWGQDTSVLDALTWIKDHRDPTLAFRWSCRMAICGSCGFMLNGVPKLGCEQFVRDYPGPLRVEPLENMAVERDLVVDLEPFMSALSSVRPWLVEDPHPVEGPANTQTPEQMLAYHDYAMCINCMLCYAACPQVSIAADFLGPAAVTAAVRYNRDSRDHGSAERLPLIDREDGLWSCTFVGACSTACPKGVDPAAAIQQAKAATAASWAAEFVLPRM-AKTIAFDEEARRGMERGLNTLADTVKVTLGPKGRNVVLEKKWGAPTITNDGVSIAKEIELEEPYEKIGAELVKEVAKKTDDVAGDGTTTATVLAQALVREGLRNVAAGANPIALKKGIDKAVEVVIEKLFEQAREIETKEQIAATAAISA-GDQAIGELIAEALDKVGKEGVVTVEESNTFGLELELTEGMRFDKGYLSPYFVTDAERQEVVLEDAYVLLVESKISNVKDLLPLLEKVIQSGKPLAIIAEDVEGEALATLVVNKIRGTFKSAAVKAPGFGDRRKAMLQDMAILTGGQVISETVGLKLENADLDLLGRARKVVMTKDETTIVEGAGAADQIEGRVAQIRAEIENSDSDYDREKLQERLAKLAGGVAVIKAGAATEVELKERKHRIEDAVRNAKAAVEEGIVAGGGVALIQAAKDFEGLE-LQGDEATGAAIVKVAVDAPLKQIAVNAGLEGGVVAEKVRSLPAGQGLNAATGVYEDLLAAGVNDPVKVTRSALQNAASIAGLFLTTEAVVADKPEKAPAAGGE----PDMGGMG--F
M--GNLYKLTIFRYDPESN-KTSTSKYEVEVTEHWTLLDVFRYIKNNVDDTLTFRYSCGQGICGSCAVTVNGKSVLACETQMKFLSFDLVVEPLRGFPVIRDLVVDHSVLDDKVRKVMPWLVKKD--ESDKERFQSVEDRAKLDGLYECIICGSCVAACPTFWKNKTFLGPQALLYACRFMLDSRDEGKNERFEILADKDGIYGCHTIFNCMEVCPKELNPGKAILELRKMFMNEE-------FMAAKMIAFDEEARRALEKGVNAVADAVKVTLGPKGRNVVLEKKWGSPTITNDGVTIAKEIELEDPYENMGAQLLKEVASKTNDIAGDGTTTATVLAQAMVQEGLKMVAAGASPLSIKRGIEKAVDVVIQEIKKMSLPVETKEAIAQVATISA-NDRFIGEKVAEAMDKVGKDGVITVEESKGIETSVDIVEGMEFDKGYVSPYLVTDPERMEAELDEPYILITDKKISALKDILPILEEIARNGKPMLIIAEDLEGEALATIVVNKLRKTLNVVAVKAPGFGDRRKAMLQDIAILTGGDVISEDVGLKLENTKIENLGRAEKVKVTKEKTTIINGKGSVEAIKGRIAQIKKEIEQTDSNYDREKLQERLAKLSGGVAVIKVGAATETELKEKKHRMEDALSATRAAVEEGIVPGGGATLIHALKALDNLQF-EGEEKVGLDIVKKALQVPCKQIASNAGFEGSVVVARLKEEKPGIGFDASNGTYVDMVKSGIVDPAKVTRSAVQNAASIAGMILTTNTLVADKPKKESA-AP-----GGMGGMGGMF
M------LFKIQRYQPEVQNATYWQEMTLALVKGMMLLDALKLLR-EQDPTLSFRSSCQEGVCGSDAMQVNGRNRLSCITPLAELSQPIELMPVPGLPILRDLIVDMTLFFDRYAQANPTLNAGE--NPEQEHLQSPADRAKLDGLYECILCACCSTSCPSFWWHPDFLGPAALLAAERVVIDSRDIQPKQRLEALSDPYQLHRCRGIQQCTASCPKGLDPSRAIRQLKHQQWTQS--------M-AKQVKFGIEARERMVEGINILANAVKVTLGPKGRNVVLEKSFGAPTVTKDGVSVAREIELEDKFQNMGAQMVKEVASKTNDVAGDGTTTATVLAQAIVREGMKSVAAGMNPMDLNRGIHKAVEAVVAEIQKMSKPCETSASIAQVGTISANSDSAVGKLIADAMERVGKEGVITVEEGSSLHDELEVVEGMEFDRGYLSPYFVTNQEKMVAELDNPFVLLYDKKISNIRELLPTLEAVSKAGRPLLIIAEDVEGEALATLVINNMRGIVKVAAVKAPGFGERRKAMLQDIAVLTGGTLVSEEVGMTLEGVTLEDLGQAKNINIGKDSTTVIDGVGAKEDIEARCAQIQSQLANTTSDYDKEKLQERLAKLSGGVAVIKLGAATEMEMKEKKDRVDDALHATRAAVQEGIVPGGGVALVRAKA-LVNVEGDNHDQNVGIEIALRAIEEPMRQIAINCGLEGSVIVNKVIEGSGNFGFNASTEEYGDMLEMGIIDPAKVTRTALQNAASVAGLIITTEAMIAELPKKDAPAAPD---MGGMGGMGGMM
M----KIILDIQRYNPETDEAIYFQKYEVEAEPNERLLDALMRIKRFQDGSLGFRKSCAHGVCGSDAMRINGKDRLACKILVKDVGDTITIEPLRYLPVQRDLIVDQVEFFAKYRSIKPYLINEE--VEGKERLQSQEERMAFDDTTNCILCAACYSACPVLEEKPGFVGPAAITQAYRFIADSRDRGLDERLELLDNKTGVWPCRNHFQCTLACPRSILITKRINETKNLIKNHR-------RMKAKSIKFDQQCRSSILQGINTLADAVNVTFGPKGRNVVIEKPFGSPLITKDGVTVAKEIELEDKFENMGAQMVKEVTSKTADVAGDGTTTATVLAQAIYREGVKLTAAGHNPMEIKRGMERAVETLVDELKRLSKPIKDSGEIAQVGTISANNDKAIGEIIAQAMEKVGKEGIITVEESKTMETGLETVEGMHFDRGYLSPYFVTDPESMEVNLENAGILIHDKKISTMNSLLPLLEQTARSGQPLLIIAEDIEGEALATLVTNKLRGVLNICAVKAPGFGDHRKTMLEDIAILTGGTVISDELGLKLDQVALNQLGTARRITIDKDTTTIIDGAGKETDIQARSKQIRARIEETTSDFDREKLQERLAKLVGGVAVIKVGAVTETEMKEKKARVEDALCATRAAVAEGIVPGGGVAYLRASKVLDKLML-SAEQQLGVDIIRHALEEPTRHIAQNAGAVGSVVVNRVKSGEGNFGYNASNDEYTDMIAAGIIDPTKVARCALQYAASIAGLMLTTDVMISEEPNEATS-VRS-------------A
M----NIILKIQRYNPGTDERPYFQEYTLEVDPNERLLDALMSVKRYQDGSLGFRKSCAHGVCGSDAMRINGKDRLACKTLIKEVGATITVEPLRYMPVQRDLIVDQADFFAKYRSVNPFLINDA--VAEKERIQSQEERMRFDDTTNCILCAACYSACPIFAKQPAFIGPAAIVQAFRFLADTRDRGLADRLPALDRPAGVWSCENHFECTRCCPRSILITKRINQTKKMIEKLHAGEGE--SMPAKMICYGHEAREKMLNGVNALANAVKVTLGPKGNNVVLEKSYGAPLVTKDGVTVAKEIELEGKFENMGARMVKEVASKTSDTAGDGTTTATVLAQAIYNEGQKLVAAGTNPMALKRGIERGAAAVIAELKKMSKPTKDKNEIKQVGSISANNDEVIGQLISDAMEKVGKEGVITVEEAKGMETTLEVVEGMQFDRGYISPYFVTNSEKMIAVLEDVYILLSEKKISNMQDMVPLLEQVARMGKPLMILSEDVDGEALATLIINKLRGTLKVAAVKAPGFGDRRKAMLQDIAILTGGQVVSEDLGIKLESITVENLGRAKTVRIDKDNTTIVDGAGKREAIEGRLKQIRAEIEDTTSDYDREKLQERLAKLVGGVAVINIGAATETEMKEKKARVEDALNATRAAVEEGIVPGGGVALVRCAAVLDNVDVKG-EEKLGLRLLKRALSEPLRQLAVNAGFEGAVVLNKVLEGTDDYGFNAATDTYENLIAAGVIDPTKVVRFALQNAASVAGLMLTTEAMITDKPAKKKKGMPE-------EDMDDMY
M--GRTLTFKIFRYNPYDGSKPHIQEYTLEETPRLNLFNALNKIRDEQDPTLMFDFVCRAGICGSCAMMINGRPTLACRTLTSDLPGTIELYPLPFFKMLGDLSVDTGVWFREMARVESWIHAGKFDPNAEETRMDNKTAVAIYNTERCIECGCCIAGCATANVRSDFMGAAGLNRIARFMIDPRDERGETWFELVSTDEGVFGCIGMMGCDDVCPKDIPLLDTLAFIRRRMTA---------SM-AKDLVFSTKAHQKILLGVEKMANAVGATLGPRGRNVLIDKKFGAPTSTKDGVTVAKEIELEDKFENMGAQMLKEAATKTNDDSGDGTTTATVLANAIIKEGFRNVTAGSNPILIKRGIDKAVDAIVAEIKKMARPVDSSDDIMHVASISANNDPSIGKHISHAMDKVGKDGVITVEDSKSMDTFVEVVEGMQFDRGYLSPYMVTNAESMVAELEDVYILLYDKKITTVKELLPLLDKISQSGKPLMIIAEDVEGEALATLILNKLRGVLMAVAVKAPAFGDRRKAMLDDIAVLTGGTVITEDMGMTLEDAVIGNLGRAKKVIIGKENTTIIDGNGSDDARKERIKQIKAQVKETTSDYDREKLQERLAKLSDGVAVIKVGAATEVELKEKKARVEDALSATKAAVEEGIVPGGGVAYLKAQKILEKMKGNNEEEQVGINIVLKALEAPLKLIAENAGIDGSVIVMKAKEAPAGQGYDALKNEWVDLMKTGIIDPAKVERTALQNAASIAGTLLTTEVMVADKPEDKSSSMPGGGGMGGMGGMGGMY
MPQEYDLTLWISRYDPDT-RRSWVQDYRLQAGRILRFVDIFRKINDEQDPTLAWSSSCEHGQCGTCGMKINGKPLLTCELLVENATQAFTVEPLTIAPVIRDLVINMEEAYARVHSVKPYIIQPAPHPEGDEYRISPKVLETYVDATRCINCFCCATACVT---QKNYLGPNAMLANIVRLMDPRETAKQERMDILYSEQGTPRCRTAQACTFVCPKEIDVAHFIALAKEGRC----------AM-AKEIKYDAKAREAMLNGVKALADAVVVTLGPKGRNVVIEKSWGSPNVTKDGVTVAKEIELEDKFENMGAQMVKEVASKTSDMAGDGTTTATVLARAIYENGQKLVVAGNNPMGIKRGIDRAVAKVVECLEKMAKPTKNQNEIAQVGTISANNDKTIGNIIAEAMDKVGKEGVITVEEAKSMDTTLEVVEGMQFDRGYLSPYFVTNSEKMVVAQDNPYILICEKKISSMKDLLPILEAIARTGKPLLIVAEDIEGEALATLVVNKLRGTLNVAAVKAPGFGDRRKAMLEDIAVLTGGQVVSEDIGIKLENVTLEDLGQAKSITIDKDNTTIVDGAGSREALEGRVKMIRAQVEETTSDYDREKLQERLAKLVGGVAVINVGAATETEMKEKKARVEDALNATRAAVEEGIVPGGGVALVRCIKALEELKLEG-EEKLGVAVIARAIEEPLRKIAENAGVEGSVVINKVKEGKDAYGYNALTDVYEDLIAAGVIDPKKVVRFALQNAASVASVMLTTEAMIADKPEEKSGMMPG-GGMGGMGGMGGMM
M--------EVARYRPGQDAEPVFQGYDVPLMSDWAVLDGLNHIKDQLDGSLSYRWSCRMGVCGSCGMTVNGEARLTCGTFLSEYDGPVRVEPLKGFPIIRDLVVDIDGFLAKLSSVRPWLIREGDLPLTAEYAQTPEQLEAYKQYSMCINCLLCYSACPVYVLDPDFLGPAAIALAQRYNLDSRDMG--DRFDVLNQEDAVWGCTFVGECTKVCPKHVDPAEAIQRYKLTAALRS----VLPRMASKMIAFDEDARRGLERGMNQLADAVKVTLGPKGRNVVLEKKWGAPTITNDGVSIAKEIELEDPWEKIGAELVKEVAKKTDDVAGDGTTTATVLAQALVREGLRNVAAGANPMALKKGIEAAVERVSEELSKLAKDVETKEQIASTASISA-ADAEIGSLIAEAMDKVGKEGVITVEESNTFGLELELTEGMRFDKGYIAPLFITDADRLEAVLDDPYVLIVSGKVSANRDVLPLLDKVVQSGKPLLVIAEDVEGEALATLVVNKMKGVFRSVAVKAPGFGDRRKAMLNDIAILTGGQVIAEEVGLKLETATLDLLGRARKVVVTKDETTIVDGAGDAEQISGRVNEIRAEIERTDSDYDREKLQERLAKLAGGVAVIKAGAATEVELKERKHRIEDAVRNAKAAVEEGIVPGGGVALLQAGAKFDKLE-LNGDEATGAAIVKKALEEPLKQIAVNAGLEGGVVVEKVRNLTRGEGLNAASGEYVNMFESGIIDPAKVTRSALQNAASIAALFLTTEAVIAEKPEKTPAAMP------GGGDMD--F
MS--ETITIRVLRYDPDKDAEPRFDDFIVPYRDEWVVLDVLAYIKEALDPSLAYRGSCHMAVCGSCGMMVNRQPKLACHCFIRDYGQLVTVEPLDHFPIERDLIVDQDGFIEKLSSLYPYLVTEHKPLSEGTNLQTPAQLAAFRPFTQCINCLLCYAACPQVALNEGFTGPAALAIAHRYNRDSRDSGEELRSEITDSHHGVWDCTFVGACSEVCPKNVDPAAAIQQTKISASFRWLKARLLPSMAAKEVKFSTDARTRLLRGVDILADAVKVTLGPKGRNVVIEKSFGAPRITKDGVTVAKEIELADKFENLGAQLVKEVASKTADLVGDGTTTATVLAQAIVREGAKSVAAGINPMDLKRGIDLAVAAVITDLKSRSRKVSTNAEIAQVGTISANGEADIGKKIAEAMERVGNEGVITVEEAKGLDTELEVVEGMQFDRGYTSPYFVTNAEKMTVELDSPFVLLHEKKLSGLQPLLPVLEQVVQSGRPLLIIAEDIEGEALATLVVNKLRGGLKVAAVKAPGFGDRRKAMLEDIAILTGGQVISEDLGIKLENVTINDLGTAKRITITKEDTTIVDGAGQKSEIEARIKQIRAQIEETSSDYDREKLQERLAKLAGGVAVIKVGGASEVEVKERKDRVDDALHATRAAVEEGIVAGGGVALLHSIKALANVNPDNADQKVGVEIVRRALQAPVRQIADNAGVDGVLVAGKLLEQSVNFGFNAQTSEYVDLIAAGIIDPTKVVRTALQDAASVAGLLVTTEALIVEKAKKEA--MP--G-AGG-GDFGGMF
M--ARELIFNIFRFNPNTDIRPYIQTYRLQEEPQMNLFIALTRIREEQDPTLIFDFCCRAGICGSCGMIVNGKPKLACRTPVSDLKRKITLYPLPVFKLIGDLSVDTGIWFRECNRTESWIHTNKFNENELEERMDNKTALNIYEADRCIECGCCIATCITMNIREDFLGAAGINKISRFMLDPRDNRTHQYYEIVGSDDGVFGCTALMACDSYCPQQIPLQKQLAYVRRKLLIAGLR-----GM-AKDLLFREDARKKLEKGVNALADAVKITLGPKGRNVVLDKKYGSPTITNDGVTIAREIELEDPFENMGAQLVKEVATKTNDVAGDGTTTATVLAQAMVREGLKNVAAGANPMFLKRGIELAVKTVVDRIHEVAKPIETKAAIAQVASISA-GDTEIGDLIADAMEKVGKDGVITVEESNTIGTTLEVVEGMQFDRGYVSHYMITDSERMEAVLDEPYILITDRKISAVADILPALEKTMQVGKPLLIIAEDVEGEALATLVVNKLRGTLNVVAVKAPGFGDRRKAMLSDIAVVTGGQVISEEMGLKLENVTLEMLGQARQIRVTKEDTTIVDGRGSADAIQARINQIRAEIEETSSDYDREKLQERLAKLAGGVAVIQVGAATETELKEKKHRIEDALSATRAAVEEGIVAGGGTMLVDAISALDSLDV-TGEIKTGVDIVRRALEEPVKMIANNAGLEGAIVVEKVKNLGVGIGFDVVTEEYVDMIERGITDPAKVTRSALQNAASIAAMILSTECLITDIPEPEPP-MP-----AGGAGMGGMM
MP--DTITLQVARYRPESESAPTLQEYEVPLREEWAVLDGLNYVKDHLDGTLSFRWSCRMGICGSCGMTVNGDPALTCGTFLTDYPGPVRVEPLANFPVIRDLVVEIDDFLHKLPEVKPWLVRDDGGVDDVEFLQTPEQLDAYKQYSMCINCMLCYSACPVYGIEPDFLGPAAIALAQRYNL-APATSAHQRLDVLATDAGVWACTYVGECTRACPKGVDPAGAIQRYKLTAAART----LLPRM-AKQIAFDEEARRGLERGMNTLADAVKVTLGPKGRNVVLEKKWGAPTITNDGVSIAKEIELEDSWEKIGAELVKEVAKKTDDIAGDGTTTATVLAQALVREGLRNVAAGANPMGLKRGIEKAVEAVSQALLKSAKEVETKEQIAATASISA-ADKQIGELIAEAMDKVGKEGVITVEESQTFGLELELTEGMRFDKGYISPYFVTDAERMEVELEDPYVLLVSSKISTVKDLLPLLEKIMQSGKPLAIISEDVEGEALATLVVNKIRGTFKSVAIKAPGFGDRREAMLADMAILTGGEVISEKVGLKLDTADLSLLGTARKVVVTKDETTIVDGAGDADQIAGRVNQIRAEIERTDSDYDREKLQERLAKLAGGVAVIKAGAATEVELKERKHRIEDAVRNAKAAVEEGIVAGGGVALLQAGAGFEGLG-LDGDEATGANIVKVALEAPLKQIAVNAGLEGGVVAEKVRNLPTGEGLDASNGEYKDLVKAGIIDPAKVTRSALQNAASIAALFLTTEAVIADKPEKGGGADPT----GGMGGMD--F
MKA-SAYTFKILRYDAKEDTKPRFATYRINVIPGLTVLAVLIRIRDEIDGTLSFRSSCRSAVCGSCAMVINGKIDLACRTQVAVFTDTIILEPLPNFEVIRDLVVDLTPFWQMYDKVQPYLIRRS--VPEKEIPQSEEDRRRIDQFVNCILCACCYGACPVLAREPDYVGPAAAAKLERFVLDSRDERPAGALSIVNDEKGVWACDTLLRCIDACPKDVRPTDAIVGLRKTMLKHRFQNLLGKAMGAKIIKYDEEARKSILKGVNTLADAVKITLGPKGRNVILDRSYGAPMVTKDGVTVAKEIELEDKFENMGAQMVKEVASKTSDVAGDGTTTATILAQAIFREGAKSVAAGSNPMDVKRGIDKAVEVVVKELRKQSKPTKDAKEIAQVGTISANSDEAIGAIIAEAMEKVGKEGVITVEEAKGLETELEIVEGMQFDRGYLSPYFVTNAEKMEVELEDCLILIYEKKISSMKDLLPILEQIAKMGKPLLIIAEDIEGEALATLVVNKIRGTLHVAAVKAPGFGDRRKAMLEDLAILTGGKMISEEMGYKLENTKLEDLGRAKRINIDKDNTTIIDGAGDRASLQGRVKQIRAQVEETTSDYDREKLQERLAKLVGGVAVIKVGAATETEMKEKKARVEDALNATRAAVEEGIVPGGGVAYLRALPALDKMKLEG-DEEVGVRIVKKALEEPLKMIANNAGMEGSIVVEKVKEKKGAYGFNARTDKYEDMIAAGVIDPTKVTRFALQNAASVASLMLTTQCMVADKPEEKSAMMPP-GG----GGYPGMM
MIHKDNLELSIYRYNSSISSYPYMKSYFFQMEKGKMLLDLLIQVKK-KDPSFSFRMSCGQGVCGSDGMNINGRNGLSCITSVDWLNKKIVIKPLTGFPILKDLIVDLSSFFNQYQKVLPYIIKDQDIFDKRKNIQKVDSRNQLEGLYECILCACCSSSCPSFWWNEKFLGPAAILVLYRFLLDDRDHGNDLRLRRLHDHFSVFKCHNIMNCVSFCPKKLNPNKAIRSVKIMLLKHIFKK----LMAAKDVKFGSEARAKMLRGVNILADAVKVTLGPKGRNVVLDKSFGAPSITKDGVSVAREIELEDKFENMGAQMVKEVASKANDAAGDGTTTATVLAQSIVSEGLKAVAAGMNPMDLKRGIDKAVSAAVEELKKLSKTCDDNKAIEQVGTISANSDQSVGKLIADAMEKVGKEGVITVEEGSGLEDQLAVVEGMQFDRGYLSPYFINKTDSGSAELENPYILLVDKKISNIRELLPVLESVAKSSKPLLIIAEDVEGEALATLVVNNLRGIVKVAAVKAPGFGDRRKAMLQDIAILTNSMVISEEIGMELEKASIEHLGQAKRVVINKDTTTIIDGIGERSSIRNRVKQIMQQRDEATSDYDREKLQERIAKLSGGVAVIKVGAATEVEMKEKRARVDDALHATRAAVEEGVVAGGGIALVRVATKLDLLNGENEDQTVGIRIALRAMESPMRQIVENSGGEAAVVVNNVKKGKNNYGYNASTEQYGDMMEMGILDPTKVTRSALQFAASIAGLMITTEAMITDLPKEDKSEMNP---SSGMGGMGGMM
MKA-NAYTFKILRYDAKEGSGPCFATYRIKVIPGLTILAVLIRIRDEIDGTLAFRCSCRSAVCGSCAMVINGKIDLACRTQVAIFTDTIILEPLPNFEVIRDLVVDMTPFWNMYEKVQPYLIRNS--TPEKEIPQSEEERKRIDQYVNCMLCACCYGACPVLAREPDYIGPAAAAKLERFVLDSRDERPAGTLDVFNDEKGVWACDTLFRCIDACPKDVRPTDGIVGLRKAMVKNRFQKKLGKAMGAKILQYDEEARKSILRGVNALADAVKVTLGPKGRNVILDKAFGSPLVTKDGVTVAKEIELEDKFENMGAQMVREVASRTSDVAGDGTTTATLLAQVIYREGAKSVAAGSNPMDIKRGINKAVDVVVKELVKLSKPTKDQKEIAQVGTISANNDATIGEIIAEAMGKVGKEGVITVEEGKGLETELEIVEGMQFDRGYVSPYFVTNAEKMEVSLDDCYILINEKKISGMKDLLPILEQIAKMGKPLLIIAEDIEGEALATLVVNKLRGTLHVAAVKAPGFGDRRKAMLEDIAILTGGKMISEDMGAKLENARVEDMGRARKITIDKDNTTIIDGAGDRADLEGRVKQIRAQIEESSSDYDKEKLQERLAKLVGGVAVIKVGAATETEMKEKKARVEDALNATRAAVEEGIVPGGGVACLRTLPALDKMKLEH-DEQVGVNIVKKALEEPLKMIAANAGLEGSIVVEKVKEKKGAFGFNAQTDEYENMIEAGVIDPTKVTRFALQNAASVASLMLTTQCMIADKPEEKGAMMPP--G----GGYPG-M
MS--ELYEFQIERCNSERKKRIEFSRFHLEVKASTTVLECLIKLKDESDSTLSFRKSCRSGICGSCAMNINGVNRLACETSLISLKKRVFLRPLPSFKVIKDLVVDMSSFFEAFELIKPYIYNSLDSL-ISQSKQSIPQRTALDGAYECIHCGACNSTCPVFRKDNLFCGPAALLKLYRYLIDSRDRGWKERLEVLTSMDGLWKCRSVYACTEVCPKGLNPGAVIDKLKRIILSDRL------VMAGKQIAFDVIAREKLLNGVDTLANAVRVTLGPRGRNVVLEKSFGSPTVTKDGVTVAKEIELEDKFENMGAQMVKEVASKTSDVAGDGTTTATVLAQVIARLGIKNVTAGANAMALKRGVDKAVRVIVESLQKESKPISGKKEIAQVGAISANNDKEIGDLIADAMEKVGKDGVITVEEAKSIETNLEVVEGMQFDRGYLSPYFVTNPETMECVLDEPMILIYDKKISTMKDLLPVLEKVAQMGKQLLIIAEDVEGEALATLVVNKLRGTLKIAAVKAPGFGDRRKAMLEDIAVLTGGVLISEDAGFKLENTTVDSLGSAKRVSIDKENTTIIEGAGKSEDIKGRVKLIRKQIEDSTSDYDSEKLQERLAKLAGGVAVINIGAATESEMKEKKARVEDALHATRAAVEEGIVAGGGVALVRAATTLDNYKLEDNDEALGVSIIRRACEEPLRMIVSNSGMESSVVCNEVKNGKGAYGFNAYSNKYEDLIEAGVIDPTKVTRTALENAASISSLILTTECIVSDKPKPEGEAAPDMGGMGGMGGMGGMM
M--PRMLQFNIFRYNPQDDSKPHMQTFYLEETPNLNLFIALNKIREEQDPSLQFDFCCRAAICGACAMVINGKPSLACKTKTKDLPDQINLLPLPGFKLVGDLSVDTGSWFRSMNRVKAWVHQDKFDPTAEEERMDNSLAEKIYELDRCIECGCCIAACATAQMRSDFLGAVALNRVARFILDPRDKRTKEYFEIIGTDQGIFGCMGLLACEDVCPKNIPLQDQLGYLRRKMGLGAVKNYLFWKMGAKVIKFDVNARSKLKKGVDILAEAVKVTLGPKGRNVVIEKSFGSPTITKDGVTVAKEIELEDKFENMGAQMVKEVASKTSDIAGDGTTTATVLAQAIFNEGLKLVAAGRNPMAIKRGIDKAVEAIVKELEKIAKPTRDQKEIAQVGTISANNDPTIGNIIAEAMSKVGKEGVITVEEAKGLETTLDVVEGMQFDRGYLSPYFVTDPEKMVCELEDAYILIHDKKISSMKDLLPVLEQVAKVGRPLLIIAEDIEGEALATLVVNKLRGTLQVAAVKAPGFGERRKAMLQDIAILTGGQVISEELGVKLENATLDDLGRAKRIIVDKENTTIVDGAGKPEDIKARIKQIRAEIEESTSDYDREKLQERLAKIVGGVAVIHVGAATETEMKEKKARVEDALNATRAAVEEGIVPGGGVALIRCLKALDNVKPADDDEAAGIEVVRKAAQAPLFQICKNAGYEGAVVIEKVKSMKDGEGFNAATGEYEDLYKAGVIDPKKVTRIALQNAASVASLLLTTEAAIAEKPEEKKDTMPG-------GGMGGMY
M--ARALKFNIFRYNPQDESTPHMESFMLDETDAMTLFIALNRIREEQDPSLQFDFCCRAGICGSCGMVINGRPGLACHTKIKDLPEEITLLPLPVFQLVGDLSVDTGSWFREMYTTESWIHTKKFDPAAQEERMENEVAEAIYELDRCVECGCCVAACGTARLRPDFLGAAGLNRVGRFLIDPRDERTQDYYELIGNDMGIFGCMGLLACEDVCPKHMPLQDQLGFLRRKMGITALKNFF--KM-AKTIRFEESARAGLKIGVDTLADAVKVTLGPKGRNVAIQKSWGAPTITKDGVTVAKEIDLEDKFENMGAQMVKEVASKTNDVAGDGTTTATVLAQVIFGEGLKLIAAGRNPMSVKRGIDKAVTAVVEELGKEAKFTKDRKEIAQIGTISANNDQTIGDILAEAMNKVGKEGVITVEEAKSMETVLDVVEGMQFDRGYLSPYFTTNTEKMTCEFDDALLLISEKKISNMKDLLPVLEQVVKMSRPLMIIAEDVDGEALATLVVNKLRGTLKVCAVKAPGFGDRRKAMLQDIAVLTGGQVVSEDMGLTLDKVRADSLGSAKHIVVDKEKTTIVDGAGTKESIKGRIKQLEGEINLTTSSYDKEKLQERLAKIVGGVAVIKVGAATEMEMKEKKARVEDALNATRAAVEEGIVPGGGTALVRASKVLADVKTIDDDEAAGVLIIARAAEEPLRMIAANAGFEGSVVVEKVREGKGSFGFNAATGKYEDLYAAGVIDPKKVTRVALQNAASVASLLLTTECAVADKVEEKDEK----------------K
M--SRLLKFNIFRYNPEESSRPRMEEFVLEETDSMTLFIALNRLREEQDPALQFDFCCRAGICGSCGMVINGRPGLACHTKTQDLPGEITLLPLPVFKLVGDLSVDTGSWFREMYRTESWIHTDKFDPCALEERMENRDAIAIYELERCVECGCCISACGTARLRDDFLGAAGLTRVGRFLIDPRDQRTDDHYEIIGNDMGIFGCMGLLACEDVCPKHLPLQNQLGFLRRKMGITSLKRLFF-GM-SKEILFDAKAREKLKAGVDKLANAVKVTLGPKGRNVVIEKSFGSPVITKDGVSVAKEIELEDKFENMGAQMVKEVASKTSDVAGDGTTTATVLAQAIFSEGVKLVAAGRSPMSIKRGIDKAVEAIVAELEEVAKPTRDQKEIAQVGTISANNDATIGNIIAEAMNKVGKEGVITVEEAKGLDTTLDVVEGMQFDRGYLSPYFVTNTERMTCEMEEPLILIKESKISNMKELLPVLEQCAKMSKPLMIIAEDIEGEALATLVVNKLRGTLNVVAVKAPGFGERRKAMLKDIATLTGGTVVSEDLGIKMESLTVNDLGSCKRIVIDKENTTVVDGAGKADEIKARIQTIRAEIAESSSDYDREKLQERLAKIVGGVAVINVGAATETEMKEKKARVEDALNATRAAVEEGIVPGGGVVLARSGVACSKVEVVDDDEQAGVNIIARAVEEPLRQIAANAGLEGSIVVEKIKEGKGGMGYNAATDKYEDLIEAGVIDPKKVTRTALQNAASVAGLLLTTECAIADKPEPASAAMPGGGGMPGMGGMGGMY
MEL-KEVAVVIRRQPAGEPDSAAYESYTVQVTPGLTVLEALISIQENQDPTLSFRYSCRGAVCGACAMLINNEISLACRTQIGYLSANIKIEPLPNLPVITDLVVDMTEFWNKYQHIKPWLEPKD--PPETERHMEEKLRVKLDPYANCILCASCYGVCPVPPRSATFLGPAALAKNYRFYADSREGGRFERLLRVDSQDGLWGCDTVFKCVDVCPKDVPPTHGIVESRKKLMAGKL------KM-AKDIKFREEARRALESGVNQLADTVKVTLGPKGRNVVLDKKFGAPLITNDGVTIAREIELEDAFENLGAQLVKEVATKTQDIAGDGTTTATLLAQAIIREGIKNVTAGANPMAIKRGIEKAVKVAVEEIKTQSKPVETKEAIAQVAAISA-DDKEIGGLIAEAMEKVGKDGVITVEESKGFTTDLNVVEGMQFDRGYISPYMVTDHEKMEAVLDEPYILMTDRKIGNIQEVLPVLEKVVQSGKPLLLIAEDVEGEALATLVVNKLRGTFNCVAVKAPGFGDRRKAMLQDVAILTGGTVVSEELGIEMKNVDMEMLGRARQVRVTKEETVLVDGSGEPAEIQKRVAQIRAQIEESTSEFDKEKLQERLAKLAGGVAVIEVGAATEVEMKEKKLRIEDALSATRAAVEEGIVSGGGTAYINALGALEKVDA-EGDEATGVSIITRALEEPVRQIAHNAGLEGSVIVEKLKTEAPGVGYNAATGVYVNMIDAGIVDPAKVTRSALQNAASISAMFLTTEAVVTDLPDENGG-APA---------MPQMM
M--ARSLKFNIFRYNPQDESTPHMESFVLEETDSMTLFIVLNRIREEQDPSLQFDFCCRAGICGSCGMVVNGRPSLACHTKTKDLPEEITLLPLPVYQLVGDLSVDTGAWFRELYTVESWIHTKKFDPTAKEERMENEVAEAIYELDRCVECGCCVAACGTARLRPDFLGAAGLNRVGRFLIDPRDERTQDYYQIIGNDMGIFGCMGLLACEDVCPKHMPLQDQLGFLRKKMGITALKNFF--KM-AKEIIFDAKAREKLKIGVDKLSNAVKVTLGPKGRNVVIDRSFGSPLITKDGVTVAKEIDLEDKFENMGAQMVKEVASKTSDVAGDGTTTATILAQGIFSEGVKLVAAGRNPMAIKRGIDKAVEAVVAELEKLTKPTRDQKEIAQVGTISANNDPTIGNIIAEAMNKVGKEGVITVEEAKGLETTLDVVEGMKFDRGYLSPYFVTNPDKMTCEVEDALILICEKKISSMKDMLPVLEQVAKMSKPLVIIAEDIEGEALATLVVNKLRGTLNVSAVKAPGFGDRRKAMLQDIAILTGGTCVSEDMGVRLESLTVNELGQAKRVVIDKESCTIVDGKGKKADIAARVKQIRNEISETSSSYDQEKLQERLAKIVGGVAVIHVGASTETEMKEKKARVEDALNATRAAVEEGIVPGGGVALVRTQKVLDKVKVVDDDELAGVNIIRRAIEVPLRSIAQNAGVEGSIVVEKVKAGKDGFGYNAGTGVYEDLIKAGVIDPKKVTRIALQNAASVAGLLLTTECAIADKPEPKGSAMPGMGGMGGMGGMGGMY
M--DRMLTINIFRYNPQDDSKPHMESFYIDETESMTLFIALNRIREEQDPSLQFDFCCRAGICGQCGMVINGRPNLACKTKTKDLPSQITLLPLPFFKLIGDLSVDTGTWFREMNHIESWIHTSKFDPEAEEERMDNELAEQIYELDRCVECGCCLAACGTARMREDFLGAVALNRIARFILDPRDEREKDYFEIIGNDQGIFGCMGLLGCEDVCPKNLPLQDQLGFLRRKMGFFALKDLKRGCMASKIIKFEEKARESLKLGLDQLADAVKVTLGPKGRNVVIEKSFGAPIITKDGVTVAKEIELEDKFENMGAQLVKEVASKTSDVAGDGTTTATILAQAIFKEGVKLVAAGRNPMSIKRGIDKAVEVIVAELDRVAKPTRDPKEIAQVGTISANNDATIGNIIAEAMDKVGKEGVITVEEAKGFDTTLDVVEGMQFDRGYLSPYFVTNPDKMVCEMEEPLILINEKKISSMKELLPVLEQVAKMSKPLVIIAEDIEGEALATLVVNKLRGTLNVVAVKAPGFGERRKAMLQDIAVLTGGQVVSEDLGIKLENITLNDLGSAKRVVIDKETSTIVDGAGKAEDIKARVKQIRSEIEETTSDYDREKLQERLAKIVGGVAVINVGAATETEMKEKKARVEDALNATRAAVEEGIVPGGGVALVRAQKVLGDVKAADDDETAGVEVVRRALEAPIRQICANAGFEGAVIVESVRNGKDDYGFNAATGEFEDLVKVGVIDPKKVTRTALQNAASVASLLLTTEAAIAEKPEEKNDMMPG----GGMGGMGGMM
M--ARILQIDVFRHNPADGSSPRMQTFYVDETESMTLFIALNRIREEHDPSLQFDFCCRAGVCGSCGMVINGRPGLACHTKTQDLPKQIVLLPLPVFQLIGDLSVDTGTWFRDMHRVESWIHTDSFDPEALEEPMDNAVAETVFELDRCIECGCCIAACATARMRPDFLGAAGLNRIARFVMDPRDERTDAFYELIGTDEGIFGCMGLLACDDVCPKGLSLQTQLAFVRRKMGWTGLKQLLPNGMAAKTIKFGVKAREQLQQGVDQLAQAVKVTLGPKGRNVVIEKSFGSPTITKDGVTVAREIELEDKFENMGAQMVKEVASKTSDVAGDGTTTATILAQKIFSEGLKLVAAGRNPMAIKRGIDKAVEAINKELADFAKPTRDQKEIAQIGTISANNDPTIGNIIAEAMNKVGKEGVITVEEAKGLDTTLDVVEGMQFDRGYLSPYFVTDSEKMVAELEDPLILINEKKISNMKDLLPVLEQVAKMNKPLMIIAEEIEGEALATLVVNKLRGTLQVAAVKAPGFGERRKAMLQDIAVLTGGSVISEDVGTKLENATVNDLGSAKRINIDKENTTIVDGAGSSDDIKARIKQIRAEIDETTSDYDREKLQERLAKIVGGVAVINVGAATETEMKEKKARVEDALNATRAAVEEGIVPGGGVAFIRTQHAANSVKPADEDEKAGVDVVRAAVVEPLRQICANAGFEGALIVEKVREHKDGYGFNAATGEFEDLLKAGVIDPKKVSRTALQNAASVASLLLTTEAAIADKPEDKDSGAPAGGGMPGMGGMGGMY
M---LKVTLKVHRFTPESDKAPHFEEHRVEVGERASILDALFAAQRGDAPDLAFRFSCRVGMCGSCAMVVNGRERLTCSTLVKSVGTELKIEPLRNLPVVRDLATDLQPFFNAYQRSLPHLVAKEKDF--AVIPEDSAEGKALDRQPQCIDCASCYSACSLVTLHPRYLGPMALHRALNLIVDPRDAAREERMDIIGGEAGAFRCHTLGNCRDVCPRGISPTASIERLKRLSLGHQFRSLLGRAMAAKQLIFDEVARQSLLKGVEKLSRAVKATLGPKGRNVVLDKKFGSPTVTKDGVTVAKEIELEDPYENMGAQMVREVASKTSDTAGDGTTTATVLAEAIYREGLKNVTAGASPISLQRGIQKAVDAAVEHLAKIAKKVKDKEEIKQVATVSANWDTTIGEIIADAMDKVGKDGTITVEEAKSIETTLDVVEGMQFDKGYLSPYFVTNAESMEAKLEDAYILNYEKKISSLKDLLPILEKVAKIGKPLLIIAEDVEGEALATLVVNKLRGTLNICAVKAPGFGDRRKAMMEDIAILTGGKCITEDLGIKLDSIGLEDLGRAKSIVVDKENTTIVEGYGKSSEIQGRVNQIRRQIEETTSDYDREKLQERLAKLAGGVAVINVGAATETEMKEKKARVEDALHATRAAVEEGIVPGGGVALLRCLPAIDSLKLEG-DEQIGVEIVKRAIEAPLRALASNAGVEGSIVVQEVKKRKGNDGYNVATNEYEDLVKAGVVDPKKVTRSALQNASSIAGLLLTTECLITEVPEKEKPAGHG-GGHG--GGMGGMY
M--GRQLTLSIFRYNPNIGDQPRMQDYKLEEHEGMTLFVALNKIREEQDPSLMFDFVCRAAICGSCAMMINGRPRLACKTMTRTLPSRFTVMPLPVFKLIGDLSVDTGTWFRNLQRTEAWIHTNKFDPNELEVRMDNKVAEAIYEPERCIECGCCVAACVTANIREDFLGATGINRVARFMLDPRDERSAEYFEVVGNEDGAFGCVGIMACADICPMEIPLQQNLAYVRRKMAKAGLKLDLKGSMAGKEIIFREDARRSLEKGVNALAEAVKITLGPKGRNVVLEKKFGSPMIVNDGVTIAREIELSDPFENMGAQLVKEVATKTNDVAGDGTTTACVLAQAIVREGLKNVAAGANPMIIKRGIEKAVDKAVEAIKNSAKTIESKSAIAQVATISA-NDEMIGNLIADAMEKVGKDGVITVEESKGTTTNLEIVEGMNFDRGYISPYMITDADKMEATLNDPYILITDKKISAVGDLLPLLEKVVQSGKPLLVIAEDVEGEALATLVLNKLRGTFQCVAVKAPGFGDRRKAMLQDIAILTGGTVITEEVGLKLDKATIDQLGRANKVRVKKEETIIVGGAGSTDEITKRVAQIKKQIEETTSEFDKEKLQERLAKLAGGVAVIQVGAATETEMKDKKLRIEDALNATRAAVEEGIVPGGGVAYISALKGLDGLDAGSLDEKTGIDIVRRALEEPLRQIASNAGLEGSVIVEKVKNADPGIGFNALTGEFVNMIDAGIVDPAKVTRTALQNAASIAAMILTTETLVAEKPEKEKD-MGG---MGGMGGMGGMM
M--ARTLKFHIMRYNPQITDIPKIKTYEVKEAPGMTIFIALNEIRETQDSSLQFDFICRAGICGSCAMIINGQPDLACRTLTSKFPDEIKLLPLPGFELIGDLSVDTGKFMRAMSRVESWIHDKSVDFNKMEERMDPDAADEIYELERCVECGCCVSACATKRMRDDFLGAVGFMRIARYALDPRDKRSQEFYEIVGDDDGVFGCMTLLGCEDYCPKDLPHQTQIAYLRKKMAM---------KMSAKVIEYGTKARERMAKGVNALANAVKVTLGPRGRNVVLEKSFGSPTVTKDGVTVAKEIKLEEKFENMGAQMVKVVASKTSDVAGDGTTTATVLAQAIFNEGMKLVAAGVNPMSIKRGIDKGVEAVVAELKKISKPTKDKTEIAQVGMISANNDEMIGRLISQAMEKVGKEGVITVEEAKSMETTLEIVEGMQFDRGYISPHFATNAEKMETSLADPYILIYEKKISSLKDLLPLLEAIARAGKPLLIIAEDIEGEALAALIINKLRGTLPAAAVKAPGFGDRRKAMLEDIAILTGGQVISEDLGIELKKITLKDLGRCKNVKITKDNTTIVDGAGDRSAIDGRMRQIRGQIEDTTSDYDREKLQERLAKLVGGVAVINIGAATETEMKEKKARVEDALNATKAAVEEGIVPGGGVALVRCMKALDNVNAPG-DQKAGVDIVKRAIQEPLRQIAENAGFEGSVVLNNVLEGSDGFGFNAATCKYENLMEAGVIDPTKVVRFAIQNAASVAGLMLTTEAMITDAPEKKKKTMSA-------DGMDDMY
M--ARVLKFQIFRYNPQKGDKPRMVTYEITEAPGMTIFIALNEIRETQDPSLQFDFVCRAGICGSCAMVINGQPDLACRTLTAKFPDEIKLLPLPGFELIGDLSVNTGKFMRAMSRVESWIHDKEVNYDELEERMDPDVADEIYELERCVECGACVSACATKRMRPDFLSAVGFMRLARFALDPRDKRTEEFYEIMGNDDGVFGCMTLLGCEDYCPKDLPHQTQIAYLRRKMAL---------RM-AKEIKYDSKAREAMLKGVKALADAVVVTLGPKGRNVVIEKSWGSPTVTKDGVTVAKEIDLEDKFENMGAQMVKEVSSKTSDMAGDGTTTATVLARAIYEEGQKLVVAGNNPMGIKRGIDKAVAQITENLEKLAKPTKNQNEIAQVGTISANSDETIGNIIAEAMDKVGKEGVITVEEAKSMETTLEVVEGMQFDRGYLSPYFATDTEKMVAAMENPYVLICDKKISSMKDLLPILESIAKTGKPLVIIAEDIEGEALATLVVNKLRGTLNVAAVKAPGFGDRRKAMLEDIAILTGGQVVSEDIGIKLENVTLQDLGQAKSISIDKDNTTIVDGAGSREALEGRVKMIRAQVEETSSDYDREKLQERLAKLVGGVAVINVGAATETEMKEKKARVEDALNATRAAVEEGIVPGGGVALVRCLDALKDLDVEG-EEKLGVAVVARAIEEPLRKIADNAGVEGSVVINKVKEGKGAFGYNARTDVYEDLIEAGVIDPKKVVRFALQNAASVASVMLTTEAMIAEKKEDNPA-MPG-GGMGGMGGMGGMM
MSHHKTLSVTVRRDT---GNGSQDQTFEVPEQDSQTVLDVVTYIQEYLDPTLSYRFACRVGMCGSCGMMVNGEPRWTCRTHVKKVSKSLTIAPLRNLPVIKDLVVDMDPFFDKWVRAGGVHHPTARHEP-QKIDEAGADRQEANEAIECINCGVCYAACDVVGANPDYFGPAALNRAWSLVNDVKTSHEGQIFDAVNSHAGCHNCHAQQGCARYCPNELNPSASIAGLKRKAAGHALKKLL--KMAAKDVKFGSDARARMMEGVDTLANAVKVTLGPKGRNVVLEKAFGAPRITKDGVTVAKDIELADKFQNMGAQMVREVASKANDAAGDGTTTATVLAQAIAQEGAKSVAAGMNPMDLKRGIDMAVEAVVASLETQSKKITTSDEVAQVGTISANGEGDIGSMIAEAMERVGNEGVITVEEAKSLETELDVVEGMQFDRGYLSPYFVTDTEKMRATLEDPYILLHEKKLSNLQDMLPVLEKVVQSGRPLLIIAEDIEGEALATLVVNRLRGGLKVAAVKAPGFGDRRKAMMEDIAILTNGSVISEEIGIKLDTVTLDMLGTAKRVEITKEETTIVDGAGAKDDIEARCNQIRAQAEETTSDYDREKLQERLAKLAGGVAVIRVGGATEVEVKERKDRVDDAMHATRAAVQEGIVPGGGSALVKAIPSLEGLKPANNDQEVGINIIRQAIQAPARQISMNAGDEGAVVVGKLMETTANLGYNAQTGTFEDLIKAGVIDPTKVVRSALQNAASVAGLLITTEAMVGEKDEPKPAAAP--D-MGGMGGMGG-F
MSTPRTLKISILRHNPQDASVPHMQTFTLEEAPAMTLFVALNDLREHQDPSLQFDFVCRAGICGSCAMVINGRPGLACRTLTHTLAPEITLAPLPFFELIGDLSVNTGKWMRSMSRLQTWIHSTDVDIKRLEARMEPELAEAIYELERCIECGCCVAACGTAQMREDFVGAVGMNRIARFRLDPRDQRSEAFYDLIGDDDGIFGCMSLLGCQDVCPKNLPLQSQIAFLRRKMVKVG-------SMSAKEVRFGDDARARMIKGVNILANAVKVTLGPKGRNVVLEKSFGAPTVTKDGVSVAKEIELEDKFENMGAQMVKEVSSQTSDVAGDGTTTATVLAQAIVREGMKAVTAGMNPMDLKRGIDKAVIAAVAELKNLSKPCTDNKAIAQVGTISANSDESIGQIIAQAMEKVGKEGVITVEEGSSLENELDVVEGMQFDRGYLSPYFVNNQQSMSAELDDCFVLLFDKKISNIRELLPVLEGVAKSGKPLLIIAEDVEGEALATLVVNTIRGIVKVVAVKAPGFGDRRKAMLQDIAILTGGQVISEEIGLSLEKASLEDLGRAKRIVVTKDNTTIIDGAGSHEEIKGRVEQIRAQIEETTSDYDREKLQERVAKLAGGVAVIKVGAATEVEMKEKKARVEDALHATRAAVEEGVVPGGGVALVRALQAIKDLKGANHEQNLGIDIARRAMEEPLRQIVANCGEEPSVILNKVVENSGNYGYNAATGEFGDMIAMGILDPTKVARTALQNAASVAGLLITTEAMVAELPKKSEPAMPG-GGMGDMGGM-GMM
M--GRMLTIRVFKYDPQSVSKPHFQEYKIEEAPSMTIFIVLNMIRETYDPDLNFDFVCRAGICGSCGMMINGRPSLACRTLTKDFEDVITLLPLPAFKLIKDLSVDTGNWFNGMSRVESWIHAQKHDISKLEERIEPEVAQEVFELDRCIECGCCIAACGTKIMREDFVGAAGLNRVVRFMIDPHDERTEDYYELIGDDDGVFGCMTLLACHDVCPKNLPLQSKIAYLRRKMVS---------NMASKEINFSDSARNKLYEGVRQLADAVKVTMGPRGRNVLIQKSFGAPSITKDGVSVAKEIELADAISNMGAQLVKEVASKTADAAGDGTTTATVLAHGIFKEGLRNITAGANPIEVKRGMDKATAAIIDELKKLSKKVNDKKEIAQVATISANSDENIGSLIAEAMEKVGKDGVITVEEAKGINDELNVVEGMQFDRGYLSPYFVTNSDKMEAVLENPYILLTDKKITSMKDILPLLEGTMKSGRPLLIVAEDIEGEALTTLVVNKLRGVLNVAAVKAPGFGDRRKEMLKDIATLTGGSVISEEIGKTLESATIADLGQAARVVIDKDNSTIVDGKGSKDEVNARVAQIRTQIEATTSDYDREKLQERLAKLSGGVAVIKVGAASEVEMKEKKDRVDDALSATKAAVEEGIVIGGGAALIRAAAKV-KLEL-SGDEKIGYEIIKRAISAPLKQIAQNAGFDAGVVANNVEQNGENFGFNAANGEYVDMFAEGIIDPLKVARIALQNAVSVSSLLLTTEATISEIKEDKPA-MPDMSGMGGMGGMGGMM
M--NRKLTFSIFRYNPQEGSSPGTQEFRLEETENLNLFVALNLIREKQDPSLQFDFCCRAGICGACAMVINGRPGLACRTKTAELPDKIVLMPLPGFRLVGDLSVDTGAWFRSMNRVRAWIHTDEFDPDAPEVVMDNHVAEQIYELDRCIECGCCIGACATAQLRSDFMGAAAMNRIARFMLDPRDKRNRDYFEIVGTDQGIFGCMGLLGCQDVCPKNLPLQDQLAHVRRKMGRQALKNILPWNMSAKQVLFDVKAREKLQKGMDQLARAVKVTLGPKGRNVVIEKSFGAPTITKDGVTVAKEIELEDKFENMGAQMVKEVASKTSDVAGDGTTTATVLAQAIFNEGIKLVAAGRNPMAIKRGVEKAVESVVKELENITKPTRDQKEIAQVGTISANSDPTIGNIIAEAMNKVGKEGVITVEEAKGLETTLDVVEGMQFDRGYLSPYFVTDAEKMVSEMDDPMILICEKKISAMKDLLPVLEQVAKMSKPLVIIAEDIEGEALATLVVNKLRGTLQVTAVKAPGFGERRKAMLQDIAILTGGQVISEDVGFKLENATVNELGSAKRVVIDKENTTIVDGAGKAEDIKARVKQLRAEIDETTSDYDREKLQERLAKIVGGVAVINVGAATETEMKEKKARVEDALNATRAAVEEGIVPGGGVAYIRALPSLDSVKADDDDETSGVDIVRKAMVEPLRQICINAGFEGALIIEKVKDSKDGNGFNAATGQYEDLIAAGVIDPKKVTRIALQNASSVASLLMTTEAAIADKPEDKKEGAPAMGGMGGMGGMGGMY
M--ERILKFHILRYNPQIGDIPTMKTYEVKEAPGMTIFIALNDIRENQDPSLQFDFICRAGICGSCAMIINGQPDLACRTLTSKFPEEIKLLPLPGFELIGDLSVNTGKFMRAMSRVESWIHDQYVDLDRLEERMDPDVADEIYELERCVECGCCVSACATKRMREGFLSAVGFMRLARYAIDPRDKRSEEFYEIIGDDDGVFGCMTLLGCQDYCPKDLPHQTQIAYLRRRMAL---------KM-AKEIKYDAKAREAMLKGVRTLADAVVVTLGPKGRNVVIEKSWGSPNVTKDGVTVAKEIDLEDKFENMGAQMVKEVSSKTSDMAGDGTTTATVLARAIYEEGQKLVVAGNNPMGIKRGIDMAVAKVVSELEAMSKPTKDQKEIAQIGTISANSDETIGNIIAEAMGKVGKEGVITVEEAKSMETTLDVVEGMQFDRGYLSPYFATNAEKMVAELDNPFVLICDKKISSMKDMLPVLEAVAKMGKPLVIIAEDIEGEALATLVVNKIRGTLNVAAVKAPGFGDRRKAMLEDIAILTGGQVVSEDVGLKLENVGINDLGQAKSIVVDKDNTTIIDGAGSREALEGRVKMIRAQIEETSSDYDREKLQERLAKLIGGVAVISVGAATETEMKEKKARVEDALNATRAAVEEGVVPGGGVALVRSIAALSSLEGDA-EELLGIKVVARAIEEPLRQIANNAGVEGSVVINKVKEGQGAFGYNARTDVYEDLIEAGVIDPKKVVRFALQNAASVASVMLTTEAMIAEKPEKDSGAMPG-GGMGGMGGMGGMM
MAEKKTVRFDIQRQDTP-DSKPYWESFEVEYRPNMNVISALMEIRRNKTTPINWEMNCLEEVCGACSMIINGRPRQACTALIDNLAQPIKLEPMRTFPVVRDLVVDREVMFDSLKRVKAWIPIDGYDLG-EGPRMPERKRQWAYELSKCMTCGVCLEACPNVNDKTDFIGPALISQVRLFNTHPTGAMNDERLDALLQDGGLQECGNSQNCVVACPKGIPLTTSIAAMNRSATIHSFKNFFGSDM-AKEIKFNEDARSLMLKGVDKLADAVKVTLGPKGRNVVLQKSFGSPLITNDGVTIAKEIELEDPFENMGAKLVSEVASKTNDVAGDGTTTATVLAQAMIREGLKNVTAGANPVGIRKGIEKAVDAAIDELKNISTEIEGKESIAQVAAISS-GDDEVGELIAEAMERVGNDGVITIEESKGFATELDVVEGMQFDRGYASPYMVTDSDKMEAVLENPYILITDKKISNIQEMLPVLEQVVQQGRPLLMIAEDVEGEALATLVLNKLRGTFNVVAVKAPGFGDRRKAMLEDIAILTGGQVITEDLGLELKSADVTQLGRAAKVVVSKDNTTIVEGSGDQDNIAARVNQIRAQVEETTSEFDKEKLQERLAKLAGGVAVIKVGAATETELKERKLRIEDALNATRAAVEEGIVSGGGTALVNVYNKVAEIQESEGDVATGVKIVLRALEEPVRQIAENAGLEGSIVVDRLKREEVGIGFNAAEGTWVNMTEAGIVDPTKVTRSALQNAASVAALFLTTEAVVADIPEPPAAGMPD------MGGM-GMM
[truncated: 15,861 more chars]
