# Supplementary material for: Inter-protein residue covariation information unravels physically interacting protein dimers
Source: BMC Bioinformatics. 2020 Dec 17;21:584. doi: 10.1186/s12859-020-03930-7 (PMC7745481; doi:10.1186/s12859-020-03930-7)
Supplement: Supplementary file 5 — Additional file 5. Final ER-MSAs at different ASA thresholds. Available on Mendeley data (http://dx.doi.org/10.17632/9bk2r55286.1). [file 12859_2020_3930_MOESM5_ESM.zip › Additional file 2/Final ER-MSAs/Negative ER-MSA dataset/ASA0.0/paired_MSA/1kf6-B-1aon-O/MSA_IDs.txt]

sp|P0AC47|FRDB_	sp|P0A6F9|CH10_
tr|A0A081B8C0|A	tr|A0A081BA60|A
tr|A0A1Y5RCI6|A	tr|A0A1Y5RY96|A
tr|H1G702|H1G70	tr|H1G3B8|H1G3B
tr|Q0A903|Q0A90	sp|Q0ACQ8|CH10_
tr|A1WX04|A1WX0	sp|A1WZJ1|CH10_
tr|A0A0P7AC48|A	tr|A0A0P7AGG5|A
tr|A0A0K0XX03|A	tr|A0A0K0XST4|A
tr|A0A1E4HRU9|A	tr|A0A1G3I9Q0|A
tr|A0A1X1QPC2|A	tr|K0C1U6|K0C1U
tr|A0A0T0PSM1|A	tr|A0A1X9YKT1|A
tr|A0A124IHY4|A	tr|A0A1B6ZD21|A
tr|I3TQS6|I3TQS	tr|I3TL98|I3TL9
tr|R4VG64|R4VG6	tr|R4VHZ4|R4VHZ
tr|A0A1V3NZJ8|A	tr|A0A1G3F2P2|A
tr|I8T9G0|I8T9G	tr|I7ZB62|I7ZB6
tr|A0A0H1AT27|A	tr|A0A0H1AUQ5|A
tr|J5PQR7|J5PQR	tr|A0A1N6JM95|A
tr|A0A0N1BIJ1|A	tr|A0A0N1LFC2|A
tr|A0A1W9HV85|A	tr|A0A1W9HVA6|A
tr|A0A177HA92|A	tr|A3JQV3|A3JQV
tr|A7HT23|A7HT2	sp|A7HQQ1|CH10_
tr|Q28K79|Q28K7	sp|Q28LY6|CH10_
tr|A0A084IPN7|A	tr|A0A084IKX6|A
tr|A0A0F3IWA7|A	tr|A0A0F3IMZ3|A
tr|A8TNA9|A8TNA	tr|J9E055|J9E05
tr|A0A099CWW5|A	tr|A0A099CYT2|A
tr|A0A1Q7BWP6|A	tr|A0A1Q3KCJ9|A
tr|A0A0D6P422|A	tr|A0A0D6P968|A
tr|A0A077FMR9|A	tr|A0A077FLI7|A
tr|A0A1C2HQ65|A	tr|A0A1C2HI79|A
tr|F2J088|F2J08	tr|F2J041|F2J04
tr|A0A0K2DCG9|A	tr|A0A0K2DE69|A
tr|A0A143DFQ6|A	tr|A0A143DDW3|A
tr|A0A0G3XH12|A	tr|A0A0G3XK00|A
tr|A0A067M073|A	tr|A0A067M314|A
tr|A0A1W9NH46|A	tr|A0A1G0H576|A
tr|H8K3X2|H8K3X	tr|H8K2Q5|H8K2Q
tr|W8WZN6|W8WZN	tr|W8X175|W8X17
tr|A0A1J5HRM6|A	tr|A0A1G3GLV8|A
tr|A0A1Q4DL50|A	tr|A0A1Q4BYC4|A
tr|B9JCF9|B9JCF	tr|B9JJ52|B9JJ5
tr|A0A1Q4F969|A	tr|A0A1G4A9U9|A
tr|Q1GLG4|Q1GLG	tr|A0A0P1I1C3|A
tr|A0A160DYK9|A	tr|A0A160DYW5|A
tr|A6GNA4|A6GNA	tr|A6GTE6|A6GTE
tr|A0A1M7TA95|A	tr|A0A1M7T5Z0|A
tr|I1AQW2|I1AQW	tr|I1B0A3|I1B0A
tr|A0A011V117|A	tr|A0A011UD02|A
tr|I2JJN5|I2JJN	tr|H3NXJ9|H3NXJ
tr|A0A0N0JWZ2|A	tr|A0A085EY89|A
tr|A0A1E4K7H3|A	tr|A0A1E4KHP1|A
tr|B8EKD1|B8EKD	sp|B8ER19|CH10_
tr|A0A1U7JI87|A	tr|A0A1U7JCM1|A
tr|Q608F0|Q608F	tr|Q607Q2|Q607Q
tr|A0A1G6ZQX0|A	tr|A0A1G7DBK2|A
tr|Q0FNG8|Q0FNG	tr|Q0FQ87|Q0FQ8
tr|A0A1U7D1G6|A	tr|A0A1U7D5C1|A
tr|A0A0L1JSK3|A	tr|A0A0L1JTH0|A
tr|S9S5S0|S9S5S	tr|S9QZF4|S9QZF
tr|A0A0P7WRR5|A	tr|A0A0P7VZ29|A
tr|A0A127FCK6|A	tr|A0A127FBM8|A
tr|A0A0L8ENP2|A	tr|A0A0L8EUI4|A
tr|A0A059IKA2|A	tr|A0A059IQG1|A
tr|A0A140GVA3|A	tr|A0A140GVI6|A
tr|B2IJU4|B2IJU	sp|B2ICU3|CH10_
tr|A0A1Y6CLV9|A	tr|A0A1Y6C312|A
tr|Q2YLQ2|Q2YLQ	sp|Q2YIJ2|CH10_
tr|A0A1J5BW51|A	tr|A0A1Q7IPE5|A
tr|W8S1P0|W8S1P	tr|W8S296|W8S29
tr|E2CEE5|E2CEE	tr|E2CBI5|E2CBI
tr|A0A1Y1SEL2|A	tr|A0A1Y1SEJ2|A
tr|A0A161VTX3|A	tr|U7FWA5|U7FWA
tr|A0A0P1GKP5|A	tr|A0A0N7LZP8|A
tr|A0A090AHG4|A	tr|A0A090BUV9|A
tr|A0A196R124|A	tr|A0A196Q2D9|A
tr|A0A076JY94|A	tr|A0A076K0B5|A
tr|A0A0W7WQ30|A	tr|A0A0W7WPS9|A
tr|A0A1Y6D437|A	tr|A0A1Y6D278|A
tr|A0A1N6PIQ9|A	tr|A0A1N6WWM2|A
tr|A0A0Q7CX38|A	tr|A0A1G2W4F9|A
tr|U7U7G3|U7U7G	tr|U7U9Y1|U7U9Y
tr|S9QNG0|S9QNG	tr|S9S3F2|S9S3F
tr|A0A081MLN8|A	tr|A0A081MSW6|A
tr|A8LJJ1|A8LJJ	sp|A8LJQ0|CH10_
tr|A0A1Y5RSS5|A	tr|A0A1Y5TJV8|A
tr|A0A1R3WL48|A	tr|A0A1R3WP41|A
tr|A0A161J746|A	tr|A0A160N481|A
tr|A0A1Y5SZR4|A	tr|A0A1Y5SX32|A
tr|J2VZL8|J2VZL	tr|J3HQY6|J3HQY
tr|A0A1L9NW55|A	tr|A0A1L9NZ04|A
tr|A0A1C7P3U3|A	tr|A0A1C7NUF7|A
tr|A0A0Q9D345|A	tr|A0A1S1T1A0|A
tr|A0A1S1Y0U7|A	tr|A0A172U4K5|A
tr|A0A0P7XIU9|A	tr|A0A0N8KB97|A
tr|E3EX72|E3EX7	tr|E3F484|E3F48
tr|B0T473|B0T47	sp|B0SXR3|CH10_
tr|A0A0L0IWA4|A	tr|A0A0L0J348|A
tr|A0A0B3S4P9|A	tr|A0A0B3S9C2|A
tr|A0A0N8IBX8|A	tr|A0A0N8IBX6|A
tr|C3M9U4|C3M9U	tr|C3MGU0|C3MGU
tr|A0A1B1PM89|A	tr|A0A1B1PMU0|A
tr|A0A1M3BMP6|A	tr|A0A021WYF7|A
tr|A0A1B7Z0F8|A	tr|A0A1B7YZQ4|A
tr|Q2RV39|Q2RV3	tr|Q2RY29|Q2RY2
tr|A0A1M7ZJL4|A	tr|A0A1M7ZDT0|A
tr|A0A1U7DGJ0|A	tr|A0A1U7DGW5|A
tr|A0A1U9K248|A	tr|A0A1U9JZM5|A
tr|K2HDN7|K2HDN	tr|K2I5R6|K2I5R
tr|A0A0P1ID22|A	tr|A0A0P1IMG5|A
tr|A0A086Y5Z6|A	tr|A0A086Y639|A
tr|A0A1Y5SBH0|A	tr|A0A1Y5RDM9|A
tr|A0A148N7F4|A	tr|A0A148N4Y6|A
tr|A0A0B4D4R7|A	tr|A0A0B4C1H3|A
tr|V9VSP7|V9VSP	tr|V9VTD7|V9VTD
tr|A0A1H8JGF1|A	tr|A0A1H8FX07|A
tr|Q0AKR8|Q0AKR	sp|Q0AS39|CH10_
tr|A0A099TBG9|A	tr|A0A099T5U6|A
tr|C7D7H0|C7D7H	tr|C7D8C7|C7D8C
tr|A0A1N7IKH0|A	tr|A0A1N7PVZ4|A
tr|A0A098TCC9|A	tr|A0A0F7PRE7|A
tr|V4RKB3|V4RKB	tr|V4RNC6|V4RNC
tr|A0A1M6HQF6|A	tr|A0A1M6ILR8|A
tr|A9DS09|A9DS0	tr|A9DUQ7|A9DUQ
tr|A4BRY4|A4BRY	tr|A4BP17|A4BP1
tr|A0A1I7CPI4|A	tr|A0A1I7BQ87|A
tr|A3K3J8|A3K3J	tr|A3JXB1|A3JXB
tr|H6SMK1|H6SMK	tr|H6SP50|H6SP5
tr|A0A0M2R528|A	tr|A0A0M2R643|A
tr|F4GTR0|F4GTR	tr|F4GT68|F4GT6
tr|A0A0P6W3I3|A	tr|A0A0P6WHT8|A
tr|L8XZ14|L8XZ1	tr|L8XX24|L8XX2
tr|G8PMW3|G8PMW	tr|G8PRK4|G8PRK
tr|A0A1F4HWI3|A	tr|A0A1F4MN62|A
tr|A0A0H4KY38|A	tr|A0A0H4KS37|A
tr|G3IVA7|G3IVA	tr|G3IYQ2|G3IYQ
tr|A0A1C3K0C5|A	tr|A0A1C3JXN2|A
tr|A0A0F2QDT0|A	tr|A0A0F2QQC3|A
tr|A0A1F8IRM3|A	tr|A0A1F8IAA8|A
tr|A0A0J5QBT4|A	tr|A0A0J5QN32|A
tr|D7A8Q7|D7A8Q	tr|D7A6J7|D7A6J
tr|A0A077DC35|A	tr|A0A077DGU9|A
tr|A0A171KS85|A	tr|A0A171KNI3|A
tr|M9RGL8|M9RGL	tr|M9R480|M9R48
tr|A3UHX2|A3UHX	tr|A0A0N8K3Y2|A
tr|A0A0F6TQQ5|A	tr|A0A0F6RD65|A
tr|A0A0Q6MAQ3|A	tr|A0A0Q6LDJ0|A
tr|A0A1Y5RWE7|A	tr|A0A1Y5TEF3|A
tr|A0A0Q6BQK3|A	tr|A0A0Q5GZU2|A
tr|A0A193LF24|A	tr|A0A193LIR1|A
tr|A0A0Q7TLJ5|A	tr|A0A0Q7TIQ2|A
tr|A0A0U1NM64|A	tr|A0A0U1NMS0|A
tr|A0A1B1AHD2|A	tr|A0A1B1AFD7|A
tr|B3RZ71|B3RZ7	tr|B3SEJ7|B3SEJ
tr|A0A1M6FLB2|A	tr|A0A1M6CTD6|A
tr|V5C3X4|V5C3X	tr|V5BUM0|V5BUM
tr|A0A1V8RVW7|A	tr|A0A1V8RRM7|A
tr|A8INF8|A8INF	tr|A8I5R1|A8I5R
tr|A0A1E3H1V4|A	tr|A0A1E3H8A1|A
tr|A0A0Q5DHT0|A	tr|A0A0Q8QP14|A
tr|A0A0N1A954|A	tr|B6BV27|B6BV2
tr|A0A1Y1SNY7|A	tr|A0A1Y1SSX7|A
tr|A0A1N7NSJ1|A	tr|A0A1N7PDY8|A
tr|K9GZZ0|K9GZZ	tr|K9GNK7|K9GNK
tr|A0A059KL52|A	tr|A0A059KKX9|A
tr|A0A0Q6EIU6|A	tr|A0A1X0T6L6|A
tr|A0A1V8M801|A	tr|A0A1V8M0Z2|A
tr|K2MY46|K2MY4	tr|K2PGU9|K2PGU
tr|A7IGR5|A7IGR	tr|A7IN92|A7IN9
tr|A0A1Q4C840|A	tr|A0A1M7EWK7|A
tr|A0A0J5JDF0|A	tr|A0A0J5GH14|A
tr|A0A1Y5RV27|A	tr|A0A1Y5U403|A
tr|A0A1Q3VXF0|A	tr|A0A0Q6YZH4|A
tr|A0A0R0LR93|A	tr|A0A149W103|A
tr|G2IZP3|G2IZP	tr|G2IZH8|G2IZH
tr|A0A1M5ZPT4|A	tr|A0A1M5ZJS8|A
tr|A0A1M5KIW8|A	tr|A0A0Q5HI34|A
tr|A0A1A6DYI8|A	tr|A0A1A6DU63|A
tr|A0A0Q5ZD68|A	tr|A0A0Q5Z7Z2|A
tr|L0EV61|L0EV6	tr|L0EUA5|L0EUA
tr|A0A0B2AZE3|A	tr|A0A0B2BC61|A
tr|A0A0A0DWA6|A	tr|A0A0A0DNU4|A
tr|A0A109RUZ8|A	sp|A6T1E4|CH10_
tr|D5BMM9|D5BMM	tr|D5BMU6|D5BMU
tr|A0A135I1I4|A	tr|A0A135HZJ1|A
tr|K2J7D9|K2J7D	tr|K2J4Q4|K2J4Q
tr|A0A1R1I7F0|A	tr|A0A1R1I2G5|A
tr|A4GA96|A4GA9	sp|A4G836|CH10_
tr|A0A0U2PFZ0|A	tr|A0A0U2QJ56|A
tr|A0A086YAW3|A	tr|A0A086YCZ2|A
tr|A0A1M3ISF7|A	tr|A0A1M3J5C8|A
tr|A0A068YV77|A	sp|Q12FH6|CH10_
tr|A1TP91|A1TP9	sp|A1TKQ6|CH10_
tr|A0A1M3C938|A	tr|A0A1M3C840|A
tr|A0A1E4PTI6|A	tr|A0A1E4PRN4|A
tr|A0A0G3BG48|A	tr|A0A0G3BT70|A
tr|A0A096B9M1|A	tr|A0A095Z9U2|A
tr|D5CSY1|D5CSY	tr|D5CU93|D5CU9
tr|F1VWI5|F1VWI	tr|F1W1E4|F1W1E
tr|G8QJV3|G8QJV	tr|G8QNA9|G8QNA
tr|A0A0H2MP44|A	tr|A0A0H2MLK7|A
tr|A0A0Q7AAP4|A	tr|A0A0Q6LI79|A
tr|A0A1E4QW75|A	tr|A0A1D9GSS9|A
tr|D0J3E5|D0J3E	tr|D0IZE0|D0IZE
tr|A0A1M5IVW4|A	tr|A0A1M5F5I8|A
tr|A0A191ZHV6|A	tr|A0A191ZGY5|A
tr|A0A0U3DIF2|A	tr|A0A0U2T789|A
tr|A0A1F8VVI1|A	tr|A0A1F8VH25|A
tr|A0A0H5BAN4|A	tr|A0A0H5BBK4|A
tr|A0A0K1NB69|A	tr|A0A0K1NCR9|A
tr|A9BVJ5|A9BVJ	sp|A9BXL2|CH10_
tr|B1Y898|B1Y89	sp|B1XXY8|CH10_
tr|A0A098GAY4|A	tr|A0A098GGP7|A
tr|F4G9T0|F4G9T	tr|F4G725|F4G72
tr|A0A0T2YBU3|A	tr|A0A1C9VAS6|A
tr|A0A0G3ERJ3|A	tr|A0A0G3ET98|A
tr|A0A1W6ZPE7|A	tr|A0A1W6ZT63|A
tr|A0A0Q7SC82|A	tr|A0A0Q7SM86|A
tr|Q47F58|Q47F5	sp|Q47IZ9|CH10_
tr|Q11DB0|Q11DB	tr|Q11DQ7|Q11DQ
tr|A0A126V0G6|A	tr|A0A126UXA1|A
tr|A0A0P9CFD7|A	tr|A0A0P9CWV6|A
tr|A0A0Q4H206|A	tr|A0A0Q4GFE9|A
tr|F3KNM6|F3KNM	tr|F3KUL3|F3KUL
tr|S6AA65|S6AA6	tr|S6AB57|S6AB5
tr|A0A0Q4Y2J5|A	tr|A0A0S9NTM2|A
tr|A0A161QLS9|A	tr|A0A161R337|A
tr|A0A068QXC6|A	tr|A0A068QNM7|A
tr|A0A1J5BSJ7|A	tr|A0A060NH50|A
tr|A0A0J1CXL5|A	tr|A0A0J1D391|A
tr|A0A0P0M9R3|A	tr|A0A0P0MDH3|A
tr|A0A0E3V127|A	tr|A0A0E3ZL41|A
tr|A0A1B7UKX0|A	tr|A0A1B7UNS9|A
tr|Q21D89|Q21D8	tr|A0A0D7DW93|A
tr|F7QHL8|F7QHL	tr|F7QFF4|F7QFF
tr|A0A1G0CQY1|A	tr|A0A1G0CT39|A
tr|A0A0N0XK27|A	tr|A0A0N0XM15|A
tr|C6XLV1|C6XLV	tr|C6XQQ2|C6XQQ
tr|A0A1E2S133|A	tr|A0A1E2RY87|A
tr|A0A1K1MNH5|A	tr|A0A1K1MW11|A
tr|A0A0L6T8W3|A	tr|A0A0L6TAS8|A
tr|A0A0F3KNG6|A	tr|A0A0F3KE60|A
tr|C0DU26|C0DU2	tr|C0DXB7|C0DXB
tr|A0A161S9L8|A	tr|A0A165FDX7|A
tr|Q5P1U8|Q5P1U	sp|Q5P7G1|CH10_
tr|F5RA38|F5RA3	tr|F5RHB7|F5RHB
tr|A0A1B1YY46|A	tr|A0A1B1YS71|A
tr|A0A0K8P4A5|A	tr|A0A0K8NX31|A
tr|A0A1D8S0Q2|A	tr|A0A136H610|A
tr|K6YCF2|K6YCF	tr|K6YYU7|K6YYU
tr|A0A1W1XNU4|A	tr|A0A1W1XXB2|A
tr|A0A1U9KRB0|A	tr|A0A1U9KMX4|A
tr|D9SFR3|D9SFR	tr|D9SCQ1|D9SCQ
tr|A0A147GLY3|A	tr|A0A147GS28|A
tr|A0A1U9JJH0|A	tr|A0A1U9JNC4|A
tr|H0PRN4|H0PRN	tr|A1K827|A1K82
tr|B4EWY6|B4EWY	sp|B4EXE3|CH10_
tr|A0A060QHL3|A	tr|A0A060QG87|A
tr|A0A1K2HGB3|A	tr|A0A1K2HKG0|A
tr|W7QTD4|W7QTD	tr|W7QP51|W7QP5
tr|A0A1D9B9N7|A	tr|A0A1D9BDD9|A
tr|E0SI28|E0SI2	tr|E0SK32|E0SK3
tr|A0A1G0X1M2|A	tr|A0A1G0WWI3|A
tr|A0A023D7H2|A	tr|A0A023D409|A
tr|A0A0A8E2X6|A	tr|A0A0A8EBC6|A
tr|A0A0U3MZ84|A	tr|A0A0U3LBF5|A
tr|C4K7D4|C4K7D	tr|C4K476|C4K47
tr|A0A177PNE3|A	tr|A0A177P8C5|A
tr|K8WJZ0|K8WJZ	tr|K8WI64|K8WI6
tr|F7XUV5|F7XUV	tr|F7XUA8|F7XUA
tr|A0A071M0I7|A	tr|A0A071LZR7|A
tr|C5BDL6|C5BDL	sp|C5BDK4|CH10_
tr|V9H6G1|V9H6G	tr|V9HLR5|V9HLR
tr|A1WKV3|A1WKV	sp|A1WL04|CH10_
tr|A0A1A9HLH3|A	tr|A0A1A9HML6|A
tr|A0A1J5I1L0|A	tr|A0A1J5IN42|A
tr|A0A1H4FVF0|A	tr|A0A1H4EYI1|A
tr|A0A0S3QTC8|A	tr|A0A0S3QUI8|A
tr|H2FV57|H2FV5	tr|H2G0H1|H2G0H
tr|H5UZ98|H5UZ9	tr|H5UZ76|H5UZ7
tr|E0TFB7|E0TFB	tr|E0TBK6|E0TBK
tr|A0A0S8L3I0|A	tr|A0A0S8BI20|A
tr|A0A1G0QWY6|A	tr|A0A1G0NGW3|A
tr|C7RPL9|C7RPL	tr|C7RPY0|C7RPY
tr|Q328H1|Q328H	sp|Q328C5|CH10_
tr|G9YYF6|G9YYF	tr|G9YYE4|G9YYE
tr|A0A089PL23|A	tr|A0A089QYM6|A
tr|K4KED8|K4KED	tr|K4KNZ3|K4KNZ
tr|A0A095ULP9|A	tr|A0A095U6S0|A
tr|A0A0B5IP22|A	tr|A0A0B5IP12|A
tr|Q6D031|Q6D03	sp|Q6D9J1|CH10_
tr|G2KMD4|G2KMD	tr|G2KR62|G2KR6
tr|A0A0E9M2P1|A	tr|A0A0E9M7T3|A
tr|A0A0K6IVJ7|A	tr|A0A0K6IW79|A
tr|A0A1Q6CLB4|A	tr|A0A1Q6CLP2|A
tr|A0A1J7CW34|A	tr|A0A1J7D2V2|A
tr|A0A085GKZ5|A	tr|A0A085GL36|A
tr|A0A0D8CRE8|A	tr|A0A0D8CP34|A
tr|W0LAD3|W0LAD	tr|W0LAC3|W0LAC
tr|J7U170|J7U17	tr|M1T057|M1T05
tr|A0A062U4L0|A	tr|A0A0F2RM27|A
tr|A0A0J8YSD2|A	tr|A0A0J8YWF9|A
tr|G7LVW1|G7LVW	tr|G7LSG0|G7LSG
tr|Q4FP26|Q4FP2	sp|Q4FPA6|CH10_
tr|A0A1D8USE3|A	tr|A0A1D8URY2|A
tr|B8KRS5|B8KRS	tr|B8KX00|B8KX0
tr|A0A0C5J2W1|A	tr|A0A0C5J6F2|A
tr|A0A1S8YJ04|A	tr|A0A1S8YRK2|A
tr|A0A080JYV1|A	tr|X2HHB7|X2HHB
tr|A0A0N0ZBQ6|A	tr|A0A0N0IBR8|A
tr|I2BDN9|I2BDN	tr|I2BDP8|I2BDP
tr|U3TT04|U3TT0	tr|U3TSG3|U3TSG
tr|A0A097QYG1|A	tr|A0A097QY93|A
tr|H2IS45|H2IS4	tr|H2IS35|H2IS3
tr|A7MMB5|A7MMB	sp|A7MMB9|CH10_
tr|A0A0J8VVL5|A	tr|A0A0J8VTN4|A
tr|R8AM03|R8AM0	tr|R8AM33|R8AM3
tr|L0GVD1|L0GVD	tr|L0GUS3|L0GUS
tr|A4BDM7|A4BDM	tr|A4BER4|A4BER
tr|A0A0C5VAE0|A	tr|A0A0C5VT79|A
tr|Q3J8C3|Q3J8C	sp|Q3J728|CH10_
tr|Q1QY87|Q1QY8	sp|Q1QVJ8|CH10_
tr|F9UGP0|F9UGP	tr|F9U528|F9U52
tr|A0A1A6C8F9|A	tr|A0A1A6C513|A
tr|A0A1M5XBQ2|A	tr|A0A1M5XB75|A
tr|D3PC42|D3PC4	tr|D3PAX7|D3PAX
tr|A0A0K1XC64|A	tr|A0A0K1XCY8|A
tr|A0P6Q0|A0P6Q	tr|A0P827|A0P82
tr|A0A095VP91|A	tr|A0A095VTE1|A
tr|A0A0F5ASM2|A	tr|A0A0F5AR62|A
tr|Q21IW2|Q21IW	tr|Q21MD4|Q21MD
tr|A0A1E8CHG6|A	tr|A0A1E8CF81|A
tr|G2DWT1|G2DWT	tr|G2E406|G2E40
tr|A0A0Q6AUZ7|A	tr|A0A0Q6BDV1|A
tr|W0DZ36|W0DZ3	tr|W0E051|W0E05
tr|I3ICJ2|I3ICJ	tr|I3I7J2|I3I7J
tr|Q6LM14|Q6LM1	sp|Q6LM05|CH10_
tr|R4YTJ7|R4YTJ	tr|R4YTM5|R4YTM
tr|A0A0F7JWE2|A	tr|A0A0F7JWJ9|A
tr|A4AD18|A4AD1	tr|A4AE56|A4AE5
tr|A0A0F6A2Z6|A	tr|A0A0F5ZR06|A
tr|A0A139CB18|A	tr|A0A139C7X0|A
tr|Q1N6I5|Q1N6I	tr|Q1N1N2|Q1N1N
tr|V2Q274|V2Q27	tr|V2RLU2|V2RLU
tr|A0A1S8CRX9|A	tr|A0A1S8CVT7|A
tr|A0A1G3ERZ2|A	tr|A0A1G3E9D2|A
tr|D3RTS6|D3RTS	tr|D3RQJ5|D3RQJ
tr|A0A0R2W3J6|A	tr|A0A0R2UBE5|A
tr|A0A176HQ86|A	tr|A0A176I4N8|A
tr|A0A0K2SJ12|A	tr|A0A0K2SK38|A
tr|I3YGN8|I3YGN	tr|I3Y6Z7|I3Y6Z
tr|F2NKA1|F2NKA	tr|F2NL65|F2NL6
tr|A0A1C2G462|A	tr|A0A1C2G3T4|A
tr|A0A0N0RFL7|A	tr|A0A0M9UC63|A
tr|A0A1S1P088|A	tr|A0A1S1P149|A
tr|D1CFJ5|D1CFJ	tr|D1CEX6|D1CEX
tr|A0A0A8E9K2|A	tr|A0A0A8EDF8|A
tr|Q2SD31|Q2SD3	sp|Q2SDF9|CH10_
tr|A0A172YGT3|A	tr|A0A172YE89|A
tr|J5KJI1|J5KJI	tr|J5KDY5|J5KDY
tr|A0A1A9EX74|A	tr|A0A1A9EX12|A
tr|A0A1R1LYY6|A	tr|A0A1R1LS31|A
tr|E8PLW8|E8PLW	tr|E8PJF5|E8PJF
tr|A0A0F7M311|A	tr|A0A0F7M3T8|A
tr|W9VAM8|W9VAM	tr|W9V758|W9V75
tr|C5BS70|C5BS7	sp|C5BP09|CH10_
tr|E1QIN3|E1QIN	tr|E1QE83|E1QE8
tr|A0A085H8Y2|A	tr|A0A085HAW3|A
tr|A0A0D2JPA7|A	tr|A0A0D2JMR0|A
tr|Q4FVI3|Q4FVI	sp|Q4FU95|CH10_
tr|H8YWM2|H8YWM	tr|H8Z6V4|H8Z6V
tr|A0A1J4YU15|A	tr|A0A1J4YZ08|A
tr|A0A1E2V7U8|A	tr|A0A1E2VA93|A
tr|C8PUP2|C8PUP	tr|C8PU94|C8PU9
tr|B9KXY8|B9KXY	tr|B9L1N9|B9L1N
tr|S6HYQ9|S6HYQ	tr|S6H6V6|S6H6V
tr|E4TJA4|E4TJA	tr|E4THR6|E4THR
tr|A0A176H4P9|A	tr|A0A162JKU8|A
tr|C1DM57|C1DM5	sp|C1DQC1|CH10_
tr|A0A0G3CTX2|A	tr|A0A0G3CN33|A
tr|W0TJM4|W0TJM	tr|W0TIV0|W0TIV
tr|A0A136NQV4|A	tr|A0A136P5Z2|A
tr|A0A139SVN2|A	tr|A0A139SRU2|A
tr|A0A1S2D8D7|A	tr|A0A1S2DBI9|A
tr|S7VYE3|S7VYE	tr|S7XBR2|S7XBR
tr|A0A0A0CA37|A	tr|A0A0A0C5V4|A
tr|A0A1K1U189|A	tr|A0A1K1YKT4|A
tr|A0A1N7K5Y9|A	tr|A0A1N7LZU2|A
tr|A0A1M3LEY0|A	tr|A0A1Q4B5V1|A
tr|A0A1Y6CAT7|A	tr|A0A1Y6BGK0|A
tr|S6EZG1|S6EZG	tr|A0A0F5EV26|A
tr|A0A0Q5AGN5|A	tr|A0A0Q5ALF1|A
tr|D1C2G5|D1C2G	tr|D1C214|D1C21
tr|A6VQB8|A6VQB	sp|A6VM39|CH10_
tr|A0A0P7DVY9|A	tr|A0A0P7DQL8|A
tr|A0A0N8GNN8|A	tr|A0A0P6XJM3|A
tr|A0A0Q4HIE1|A	tr|A0A164EHM8|A
tr|M9WUU9|M9WUU	tr|M9X4B4|M9X4B
tr|D4H1K2|D4H1K	tr|D4H6A4|D4H6A
tr|A0A161HXB6|A	tr|A0A168F9H0|A
tr|A0A0S8AVD9|A	tr|A0A1J4ZUD5|A
tr|A0A0H4UWJ8|A	tr|A0A0H4VD67|A
tr|B0USM0|B0USM	sp|B0USK5|CH10_
tr|A0A0R2SZD1|A	tr|A0A0R2STJ5|A
tr|A0A1X9LLQ6|A	tr|A0A1X9LHG4|A
tr|A0A1M4SXA6|A	tr|A0A1M4SVV6|A
tr|A0A0Q9LTE6|A	tr|A0A0Q9LSF7|A
tr|D2PKC7|D2PKC	tr|D2PSY1|D2PSY
tr|A0A165QU00|A	tr|A0A166GWC1|A
tr|A0A0Q5E1S0|A	tr|A0A0Q5EHH8|A
tr|A0A0Y0N5P6|A	tr|A0A0Y0N9K9|A
tr|A0A1T0B610|A	tr|A0A1T0B2K6|A
tr|C9R322|C9R32	tr|C9R2G9|C9R2G
tr|A0A1T5JMN6|A	tr|A0A1T5JCV1|A
tr|A0A1M7RGU1|A	tr|A0A1M7QVD9|A
tr|D7BEX8|D7BEX	tr|D7BAL0|D7BAL
tr|E4U9D6|E4U9D	tr|E4U9N5|E4U9N
tr|E4NCC2|E4NCC	tr|E4NCI9|E4NCI
tr|A0A1G3BLV6|A	tr|A0A1G3A763|A
tr|A0A0Q6R8H9|A	tr|A0A0Q6RHI3|A
tr|C7R2A9|C7R2A	tr|C7R184|C7R18
tr|A0A0W7WDF5|A	tr|A0A0W7WBQ6|A
tr|D7CRK7|D7CRK	tr|D7CVW3|D7CVW
tr|A0A1W9UZY5|A	tr|A0A101IN86|A
tr|A0A0Q7KE20|A	tr|A0A0Q7JKZ6|A
tr|Q8D2D4|Q8D2D	sp|Q9ANS0|CH10_
tr|I4EES6|I4EES	tr|I4EGE9|I4EGE
tr|A0A0A3ARZ6|A	tr|A0A0A3AMW6|A
tr|A0A1H2M4V4|A	tr|A0A1H2M6H5|A
tr|A0A0Q9C161|A	tr|A0A0Q9BXH3|A
tr|A0A1L2ZM88|A	tr|A0A1L2ZR46|A
tr|A0A0Q5C9T7|A	tr|A0A0Q5CGH2|A
tr|A0A0B9A159|A	tr|A0A0B9ANW4|A
tr|C8XDP7|C8XDP	tr|C8XCP8|C8XCP
tr|F8E418|F8E41	tr|F8E6Q1|F8E6Q
tr|C4LAB0|C4LAB	sp|C4LCA3|CH10_
tr|A0A1T5KF18|A	tr|A0A1T5K890|A
tr|A0A1H1UMK7|A	tr|A0A1H1V6G3|A
tr|C6WKL5|C6WKL	tr|C6WLV9|C6WLV
tr|A0A010PBZ6|A	tr|A0A1X3P605|A
tr|A4FNX7|A4FNX	tr|A4FPA6|A4FPA
tr|D1BKL0|D1BKL	tr|D1BBK1|D1BBK
tr|E8MY09|E8MY0	tr|A0A117LH17|A
tr|L0DN98|L0DN9	tr|L0D9A5|L0D9A
tr|A0A1V2QHL1|A	tr|A0A0F0HT64|A
tr|F4HE62|F4HE6	tr|F4HEK9|F4HEK
tr|E3H5I6|E3H5I	tr|E3H5L6|E3H5L
tr|A0A1W2B4F7|A	tr|A0A1W2B1M6|A
tr|A0A0Q5N5V2|A	tr|A0A0N1CPV7|A
tr|A0A0J5S6S7|A	tr|A0A0J5S3S2|A
tr|A0A096AJ32|A	tr|A0A095YGX9|A
tr|C5BZ83|C5BZ8	sp|C5BZX2|CH10_
tr|A0A1L7FFI5|A	tr|A0A1L7FFQ9|A
tr|A0A1W9SDD8|A	tr|A0A0T5ZZS5|A
tr|A0A1M5KCH9|A	tr|A0A1M4TAE3|A
tr|A1R466|A1R46	sp|A1R8M2|CH10_
tr|A9WMC7|A9WMC	sp|A9WN15|CH10_
tr|A0A0D8FTF3|A	tr|A0A0D8FX15|A
tr|A0A1Q9VD28|A	tr|A0A1Q9VCV7|A
tr|A0A0P6YHI1|A	tr|A0A0P6XXP5|A
tr|A0A067A1L5|A	tr|A0A066ZQI3|A
tr|Q67L21|Q67L2	sp|Q67KB7|CH10_
tr|A0A060JP26|A	tr|A0A060JDP1|A
tr|A0A1B7M041|A	tr|A0A1B7LWD5|A
tr|A0A0H5D5F9|A	tr|A0A0H5CQ56|A
tr|A0A0S7B921|A	tr|A0A0S7BJR4|A
tr|A0A0C1NXE7|A	tr|A0A0C1NX78|A
tr|A0A099D7X5|A	tr|A0A099D8C8|A
tr|A0A1F6CY19|A	tr|A0A1F6CAY8|A
tr|A0A1H0B7A5|A	tr|A0A1G9YVX0|A
tr|E1VTJ0|E1VTJ	tr|E1VXY3|E1VXY
tr|A0A1F4MM21|A	tr|A0A1F4N2V7|A
tr|F6EKS6|F6EKS	tr|F6EII0|F6EII
tr|A0A1K0FD50|A	tr|A0A1K0F951|A
tr|A0A173LHP2|A	tr|A0A173LJS0|A
tr|D0MD07|D0MD0	tr|D0MJZ4|D0MJZ
tr|E5XRP4|E5XRP	tr|E5XS86|E5XS8
tr|M7NCC5|M7NCC	tr|M7NCM4|M7NCM
tr|A0A143PRJ1|A	tr|A0A143PQK3|A
tr|A0A0P6XVN0|A	tr|A0A0P6Y5P0|A
tr|B3EKT1|B3EKT	sp|B3ENV6|CH10_
tr|B3QSZ2|B3QSZ	sp|B3QSM8|CH10_
tr|A0A1H6XXL8|A	tr|A0A1H6WJD7|A
tr|A0A1G1HMX5|A	tr|A0A1G1IXZ6|A
tr|Q2S5A2|Q2S5A	tr|Q2S0Q4|Q2S0Q
tr|A0A1V0DJA9|A	tr|A0A1V0DA03|A
tr|I4C6V0|I4C6V	tr|I4C6S0|I4C6S
tr|A0A0F2RNP8|A	tr|A0A0F2RNA9|A
tr|W6KAD8|W6KAD	tr|W6KMX4|W6KMX
tr|A5EXX4|A5EXX	sp|A5EX18|CH10_
tr|D8FFQ8|D8FFQ	tr|A0A1V4MH26|A
tr|A0A074Q3Z9|A	tr|A0A074QMK9|A
tr|M1E492|M1E49	tr|M1E5N2|M1E5N
tr|W0DV41|W0DV4	tr|W0DPJ2|W0DPJ
tr|A0A0F2NQE9|A	tr|A0A0F2NPP6|A
tr|A0A0F2R575|A	tr|A0A0F2QZE0|A
tr|A0A1E7J6N4|A	tr|A0A1V1WR68|A
tr|A0A1U9ZRF8|A	tr|A0A1V0A9H8|A
tr|H8FXJ2|H8FXJ	tr|H8FU81|H8FU8
tr|A0A086YR23|A	tr|A0A0F2P8G1|A
tr|A0A1Q9RZ08|A	tr|A0A1Q4E830|A
tr|A0A1G3UMG4|A	tr|A0A1G3VD17|A
tr|D4G835|D4G83	tr|D4G8A8|D4G8A
tr|A0A1J5I5U0|A	tr|A0A1J5HVN4|A
tr|A9B7D9|A9B7D	tr|A9B6A3|A9B6A
tr|A0A0J7HVX5|A	tr|A0A0J7HVZ6|A
tr|A0A124F8Q9|A	tr|A0A117KP14|A
tr|A0A1J4SI95|A	tr|A0A1J4T6I8|A
tr|C0GDE3|C0GDE	tr|C0GH95|C0GH9
tr|A0A1F9Q3M0|A	tr|A0A1F9PZ97|A
tr|K0NF70|K0NF7	tr|K0NEL5|K0NEL
tr|A0A194AKQ7|A	tr|A0A194AD22|A
tr|A5D3J2|A5D3J	tr|A0A117M3W6|A
tr|S0G2V4|S0G2V	tr|S0G4C2|S0G4C
tr|G5ZWL8|G5ZWL	tr|G6A0J9|G6A0J
tr|G4E6N4|G4E6N	tr|G4E269|G4E26
tr|D6SLX0|D6SLX	tr|D6SRY0|D6SRY
tr|A0A1W1HFY1|A	tr|A0A1W1HK91|A
tr|A0A0C2QYT7|A	tr|A0A0C2R2H9|A
tr|A0A1Q6XGK9|A	tr|A0A1Q3QNG2|A
tr|A0A1G1E9H4|A	tr|A0A1G1ED76|A
tr|A0A0M1JAR9|A	tr|A0A0M1JJY7|A
tr|A0A1T4ME65|A	tr|A0A1T4PWC6|A
tr|B0TF09|B0TF0	sp|B0TC99|CH10_
tr|Q1INH7|Q1INH	tr|Q1ISP9|Q1ISP
tr|B1I610|B1I61	tr|B1I662|B1I66
tr|A0A1I5WQJ1|A	tr|A0A1I5T354|A
tr|A0A1M5WXZ1|A	tr|A0A1M5SK19|A
tr|A0A0S8D0Q9|A	tr|A0A0S8BWD7|A
tr|A0A1M4TKL5|A	tr|A0A1M4UFJ5|A
tr|A8UXH2|A8UXH	tr|A8URU8|A8URU
tr|A0A1W1V779|A	tr|A0A1W1VTU2|A
