# Supplementary material for: Inter-protein residue covariation information unravels physically interacting protein dimers
Source: BMC Bioinformatics. 2020 Dec 17;21:584. doi: 10.1186/s12859-020-03930-7 (PMC7745481; doi:10.1186/s12859-020-03930-7)
Supplement: Supplementary file 5 — Additional file 5. Final ER-MSAs at different ASA thresholds. Available on Mendeley data (http://dx.doi.org/10.17632/9bk2r55286.1). [file 12859_2020_3930_MOESM5_ESM.zip › Additional file 2/Final ER-MSAs/Negative ER-MSA dataset/ASA0.0/paired_MSA/1kf6-B-1aon-O/MSA_ready_for_MI.txt]

MAEMKNLKIEVVRYNPEVDTAPHSAFYEVPYDATTSLLDALGYIKDNLAPDLSYRWSCRMAICGSCGMMVNNVPKLACKTFLRDYTDGMKVEALANFPIERDLVVDMTHFIESLEAIKPYIIGNSRTADQGTNIQTPAQMAKYHQFSGCINCGLCYAACPQFGLNPEFIGPAAITLAHRYNEDSRDHGKKERMAQLNSQNGVWSCTFVGYCSEVCPKHVDPAAAIQQGKVESSKDFLIATLKPRMNIRPLHDRVIVKRKEVETKSAGGIVLTGSAAAKSTRGEVLAVGNGRILENGEVKPLDVKVGDIVIFNDGYGVKSEKIDNEEVLIMSESDILAIVEA
MVEKKVRKFQVYRWDPEGGENPRMDTYEVDLNCGPMVLDALIKIKNEIDTTLTFRRSCREGICGSCAMNIDGTNTLACTKGIDEIKGEVKIYPLPHMPVVKDLVPDLTNFYAQHASIEPWLQTRTVEP-EKEWKQSPEDREKLDGLYECILCACCSTSCPSYWWNGDYLGPAVLLQAYRWLIDSRDEATGERLDNLEDPFRLYRCHTIMNCAKACPKGLNPAKAIAEIKKMMVER--------VMKFRPLHDRVLVRRVEEDTKTSGGIIIPETAQEKPSQGEVVAVGPGAKDETGKTVKLDVKKGDKVLFGKWSG-TEVKVGGEDLLIMKESDILGII-E
MAEKNSRTFRVYRWDPDSGANPRVDSYEIDLECGPMVLDALIKIKNEVDPTLTFRRSCREGICGSCAMNIDGTNTLACTKGIDEVKGDVKIYPLPHQPVVKDLVPDLTNFYAQYASIQPWMQTETPAP-DQERLQSREDRAKIDGLYECILCACCSTSCPSYWWNSDFLGPAILLQAYRWLIDSRDEATGERLDALEDPFRLYRCHTIMNCTKTCPKGLNPAKAIAEIKKMMVER--------GMKFRPLHDRVLVKRTDAEEKTSGGIIIPDSAQEKPMQGEVIAAGSGVRNETGKLTPLDVKKGDRVLFGKWSG-TEVKIDGTELLIMKESDIMGIV-E
MSQTRTIMIECLRYDPEQDQAPHYRTYEVPFTDEMSVLEGLQYIKDHLDGSLTFRWSCRMAICGSCGCMVNHQPILSCQSFLRDYPARIRVEPLEHFPIVKDLVIDQSDFLGKLESVTPYLVPAQPLTEDGPNLQTPRQIEDYLGYAQCINCLLCYAACPQYGLNNAFTGPAALALLARYNADSRDAGQKTRMEVVNAEEGVWGCTLVGLCSEVCPKHVDPARAINRNKINSTQDYFLRFLAPSMNIRPLHDRVIIKRMEEERTSPGGIVIPDSATEKPIRGEVVAVGKGKSLDNGDVRPLDLKVGDKVLFGKYSG-TEVKVDGQELLVMREEDVMAVIEG
MAEGNVRQFKIYRWDPDAGQNPRLDTYEVDLNCGPMVLDALIKIKNEVDPTLTFRRSCREGICGSCAMNIDGTNTLACTKAIDEVRGDVKIYPLPHMSVVKDLVPDMTHFYAQYASIKPWMRTQTPAP-DQERLQSKEDRAKLDGLYECILCACCSTSCPSYWWNSDYLGPAILLQAYRWIVDSRDEATGERLDELEDPFKLYRCHTIMNCAKTCPKGLNPGKAIAEIKKMLVMR---------MNIRPLHDRVVIKRMEEERTSPGGIVIPDSAAEKPIKGEVVAVGNGKLLDNGETRPLDLKVGDKVLFGKFAG-TEVKVDGEELLVMREDDVMAIVE-
MSEWQHITLEVQRYHPEQDAAPRWQRYTVPYTPDMSVLEGLQYIKDHLDGTLTFRWSCRMAICGSCGCMIDGEPELACHVFLRDYPGPVRVTALDHFPIQRDLVIDHTDFLEKLETARAYLIPADDRTADGTYRQTPEEMSDYYAYAQCINCLLCYAACPQYGWHPDFLGPGILALVQRYNLDHRDGGSRAREGVVDAEEGVWGCTLVGYCSEVCPKGVDPARAINQNKPASSARYLLDWLRPEMSIRPLHDRVVIQRLEEERTSPGGIVIPDTAAEKPMKGKVIAVGHGKTLDNGERRPVEVNVGDQVLFGKYAG-TEVKIDGQDYLVMREDDIMAVFEG
MATGRVKKFKIYRYNPDSGNNPHYDRFEVDLACGPMVLDALFKIKNEIDPTLTFRRSCREGICGSCAMNINGSNALACTTAIEDLKGDIRITPLPHMEVVKDLVPDFTHFYAQYASIRPWLQTVTPTP-GEERLQSPEQREQLDGLYECILCACCSTACPSYWWNSDFLGPAILLQAYRWLADSRDEMTGERLDALEDPYRLYRCHTIMNCANVCPKGLSPAKAIAETKKMMAER--------IMAFRPLHDRVLVRRIEAEEKTAGGIIIPDSAQEKPSEGMIVAVGSGAKADDGTVTPLDVKEGDRVLFGKWGG-TEVKIDGEDLLIMKESDIMGII-S
MAEKRVKTFRIYRWDPDSGENPRVDSYEIDLHCGPMVLDAVIKIKNEIDPTLTFRRSCREGICGSCAFNIDGMNTLACTKAIEDIKGDVKIYPLPHMPVIKDLVPDLTHFYAQYASIRPWIRTQSPAP-DKERLQSREDRAQIDGLYECILCACCSTSCPSYWWNGDYLGPAILLQAYRWLVDSRDEATGERLDDLEDPFRLYRCHTIMNCARTCPKGLNPAKAIAEIKKMMLAR--------VMNLRPLHDRVIVKRVEEERTTPGGIVIPDSAAEKPIRGEVLAVGNGKVLDNGEQRGLDVKVGDTVLFGKYSG-TEVKVDGEELLVMREDDIMAVIES
MAEKNIKTFKVYRWTPDDGKNPSVDTYEVDMTCGPMVLDALIKIKNEMDSSLTFRRSCREGVCGSCAMNIDGTNTLACTKYISEVKGDIKIYPLPHMPVVRDLVPDLNVPYAQLASIEPWLKSTTQPP-TRERLQSPEERAKLDGLWECILCFCCSTSCPSYWWNGEYLGPAILLQAYRWIADSRDEAKGERLDQLEDPFRLYRCHTIMNCTKTCPKHLNPAKAIAEIKKLMVER--------VMKFKPLHDRVLLRRVDQEEKTKGGIIIPDTAKEKPMEGEIIAVGRGVMRDDGTIVALDVKAGDRVLFGKWSG-TEVKINGEELLIMKESDILGII-K
MAETNPQEVHVYRWDPDSGENPRVDVYNIDLSCGPMVLDAIIKIKDEVDPTLTFRRSCREGICGSCSMNINGSNTLACTKDIGDIDGPIKIYPLPHMPVVKDLVPDLTHFYAQYASIKPWIQSTTPPP-DKERLQSKQDRAQLDGLYECILCACCSTSCPSYWWNGDYLGPAILLQAYRWLVDSRDENAGERLDELEDPFKLYRCHTIMNCTETCPKGLNPAKAIAEIKKLLIER--------AMNLRPLGDRVIIKRVEEEAVSAGGIVLPDSAKEKPSQGNIVAVGNGAINSKGDVQPMSVKVGDNVMFGKYSG-TEVEVGGEELLVMSEGDIIAVVE-
MAEGTMRSFRVYRYDPDTGENPSFDTFEVNLECGPMVLDALIKIKGEQDSSLTFRRSCREGICGSCSMNIDGKNGLACTTAIEDVKGEVTITPLPAMDVVKDLVPDFTHFYAQYASITPWLQTVTPPP-GKERLQSPAERAKLDGLYECILCACCSTSCPSYWWNSDFLGPAILLQAYRWLADSRDEMTGERLDALEDPFRLYRCHTIMNCANACPKGLSPAKAIAEIKKMEVER--------VMTFRPLHDRVLVRRIDAAEKSAGGIIIPDTAKEKPQEGEIVAAGTGIRAEDGSITPLDVKAGDRVLFGKWSG-SEVKVDGEDLIIMKECDVLGIV-G
MATGRIKRFKVYRFDPDNGENPRYDTFEIDLQCGPMVLHALIKIKDEIDPTLTFRRSCREGICGSCAMNMNGSNGLACTTAIEDLAGEIRITPLPHMDVIKDLVPDFTHFYAQYSSIRPWLQTVSPTP-GKERLQSPDQRAKLDGLYECILCACCSTACPSYWWNSDFLGPAILLQAYRWLADSRDEMAGERLDELEDPFRLYRCHTIMNCANVCPKGLSPAKAIAETKKLMAER--------IMKFRPLHDRVLVRRVEADAKTAGGIIIPDSAQEKPSEGKVVAVGKGLKDDDGKVTALDVKKGDSILFGKWSG-TEVTVEGEDLIIMKESDILGII-E
MAQKNVKVFKIYRWNPDSGETPSVDTYEVDLHCGPMVLDALIKIKNEVDPTLTFRRSCREGICGSCAMNIDGGNTLACLKPIEDVNGEVKIYPLPHMQVVKDLVPDMSNFYAQYASIKPWLRSQSPAP-ARERLQSPEEREQLDGLYECILCACCSTSCPSYWWNSDYLGPAILLQAYRWLADSRDEDTGDRLDTLEDPFRLYRCHTIMNCAKTCPKGLNPAKAIAEIKKMMVAR---------MAIRPLHDRVVVRPIEQEQKTAGGIIIPDTAKEKPQQGEVIAVGNGVRGEDGKVVALDVKVGDRVLYGKWSG-TEVKVDGQDVLILKEQDIFGVIEG
MAQANTRIFKVYRWEPDSGENPRLDTYEVDLTCGPMVLDALVKIKNEIDPTLTFRRSCREGICGSCAMNIDGRNTLACTKAIDEIDNEVRIYPLPSMRVVKDLVPDMTHFYAQYASIRPWIRTQTPPP-DRERLQSPEDREELDGLYECIMCACCQTSCPSYWWNPDYLGPAILLQAYRWVADSRDEDTGARLDDLDDAFKLYRCHTIMNCASACPKGLNPAKAIAELKRLMVAR---------MNLRPLHDRVVVKRMEEERTTPGGIVIPDTAAEKPIRGEVVAVGKGKRLDNGEVRALDVNVGDKVLFGKFSG-TEVKVGEEDVLVMREDDIMAVLEG
M--TRVKRLRIYRYDPGSDRGPHIDTYTIDRKCGPMLLDALIKIKNEVDPTLTFRRSCREGICGSCAMNIDGTNWLACIRSLDEISDPATVYPLNNMDVVKDLVGDQSHALAQYTSIKPWLRSNTPPP-TSERLQSPEERKKLDGDYECILCFCCTSGCPSHWWNGDFLGPAVLLQAHRWLVDSRDDATEERLDDLEDPFKLYRCHTILNCTRTCPKGLNPGKKIAEIKLMMQQR--------GMSLRPLHDRVIVKRLEEERVSAGGIVIPDSATEKPTRGKVVAAGTGLIMADGKVRPMSLKAGDTVLFGKYAG-QEIKIDGEDLVFLKEDDIVAVIEG
MAQKKVRSFKIYRYDPDTGANPRVDTYDIDMACGPMVLDALIKIKNEIDPTLTFRRSCREGICGSCAMNIDGTNTLACTKGCDEISGDVKIYPLPHMPVVKDLVPDLTHFYAQLASVEPWLKTDSPAP-TRERLQSEEERAKLDGLYECILCACCSTSCPSYWWNGDYLGPAILLQAYRWLADSRDEATGDRLDALEDPFKLYRCHTIMNCTKTCPKGLNPAKAIAETKKMLVER--------GMSLRPLHDRVIVKRLEEEKKSAGGILIPDSAAEKPLKAEVIAVGPGKRTDDGKLQEPAVKAGDTVLIGKYSG-TEVKIDGAELVVLREDDILAVIVK
MAEKRTRTFKIYRWNPDSGETPSTDTYEIDLKCGPMVLDALIKIKNEIDPTLTFRRSCREGICGSCAMNIDGTNTLACTRAIDDCKSEVPIYPLPHMSVVKDLVPDLTHFYAQYASIQPWIRTQSAAP-DRERLQSPEDRDKLDGLYECILCACCSTSCPSYWWNGEYLGPAILLQAYRWIIDSRDEDTGARLDDLEDPFKLYRCHTIMNCARTCPKGLNPAKAIGEIKRLMLVR--------GMNLKPLYDRVVVKPVEAEEKSAGGILIPDNAKEKPTKGEIVAVGEGKALDNGSVRAPKVKVGDIVIYGQYSG-SAYKADGIEYKIVKEDDILAIV-G
MVETRLKEFRVYRWNPDDEANPRMDTFSVDLDCGPMVLDALLWIKNKIDPTLAFRRSCREGICGSCAMNIDGVNTLACTKDIAEIKGPVRISPLPHQPVAKDLVPDLTNFFAQHALVQPWLQTETVAP-EKEWKQSREDRELLDGLYECILCACCSTSCPEYWWNPDYLGPAALLHAYRWVIDSRDEATGERLDLLEDPFRLFRCVTILNCSKACPKGLNPAKAIAELKKLMVER--------TMAFKPLHDRVLVRRVESDETTKGGLIIPDSAKEKPAEGEVIACGEGARKDSGELISMAVKEGDRVLFGKWSG-TEVTLDGEELLIMKESDILGVI-A
MATGRTKKFKVYRYDPDSGENPRYDTFDIDLDCGPMVLDALIKMKSEQDSTLTFRRSCREGICGSCSMNINGRNGLACTTAIEDCKGEVRITPLPHMDVIKDLVPDFSHFYAQYASIRPWLQTVTPVP-GKERLQSPADRAKLDGLYECILCACCSTSCPSYWWNSDFLGPAILLQAYRWLADSRDEMTGERLDELEDPFRLYRCHTIMNCANVCPKGLNPARAIAEIKKMQVER--------VMTFRPLHDRVLVRRIEAEEKTAGGIIIPDAAKEKPSEGEVIAIGEGTRDEDGDRIALDVKVGDKILFGKWSG-TEVKINGEDLIIMKESDILGIL-G
MA--EFLTVDIWRG----GAEGQLQRFDVPRSDNQTVLDVVTHVQKVLEPSLAYRFACRVGMCGSCAMMVNGKARWTCRTHVKKVDGRLTLEPLANLPRIRDLVADLAPFFDKWQAAGGQFKPQAEL-GDAIVPPSGAARRQADEAIECIGCAVCYASCDVVAGQPDYLGPAALNRAWTLMNDGRDGAQDERLKAVSGAGGCQNCHTQQGCRDACPKGLNPTRSIAGLKRMSLMALIE-----LMNVRPLHDRILVRRTTEEDKTAGGIIIPDTAKEKPQKGKVVATGKGRVTEDGKTLPLEVRSGDTVLFSKYSG-TELKLDGVEYLMISENDVLGIIN-
MQQINTLQVTVQRG---THDAPQDEIFQVPAYENQTILDVVSWIQHYADPSLTYRFACRVGMCGSCAMMVNGEPRWACRTHVNKVKNKMHIAPLRNLPVIKDLAVDMDPFFDKWIQAEGKHHPTQTR-NDAPVQPETAARVEANAGIECINCSICYAACDTVAGNPDYLGPAALQRAWTVFNDAKNESKQVILDAVSGASGCHNCHSMGSCTHYCPNDLDPMSAISGLKRETAKAFFK-----AMALTPLHDRVLVRRVESDEKTAGGLFIPDSAKEKPAEGEVVACGEGLRKDNGELIAMSVKPGDKVLFGKWNG-VEITFEGDELLMMKESDIFGII-S
MVQKNVKRFRVYRWSPDDTANPRIDTYEVDLKCGPMVLDALIKIKNEIDQTLTFRRSCREGICGSCAMNIDGANTLACTKGIDECKGDVKIYPLPHMPVIKDLVPDLTNFYAQHAFIEPWLQTKSAEP-EKEWRQSHEDREKLDGLYECILCACCSTSCPSYWWNGDYLGPAALLQAYRWLIDSRDEATGERLDELEDPFRLYRCHTIMNCAKTCPKGLNPAKAIAEIKKMMVER--------AMKFRPLHDRVVVRRVEEESKTAGGIIIPDSAQEKPSQGEVVAVGPGARGDDGKLVALDVKVGDRVIFGKWSG-TEVKIDGEELLIMKESDIMGVLEA
MT-SDVLKVTIERG------QDGMDVFEVPAYDSQTVLDVVSWVQQNADPTLSYRFACRVGMCGSCAMMVNGVPRWTCRTHINKVGNAVTIGPLRNLPVIKDLAVDMDAFFDKWVAAEGVHHGSLTR-DDVPVDEDSAGRVEANAGIECINCSVCYAACDTVAGNTDYLGPAALQRAWTLLNDAKDEGRVAILDAVSGSGGCHNCHSMGSCTAYCPNDLDPMSAIAGLKRETAKTWFR-----RMALKPLQDRVLVRRVESEEKTAGGLIIPESAKEKPSEGEVVSCGDGARKDSGELIEMTVKTGDRILFGKWSG-TEVTLDGEELLMMKESDILGII-T
MT--ATLTVAVWKG----DADGGFVEHDVPQRANQTVLDVVSHIQRELDPALSYRFACRVGMCGSCAMRVNGVSRWTCRTHVDKVDGRLTIQPLANLPIVKDLVTDMAPFFDKWERAEGPFVPSETRPDDAVVEPAGKQRSWADAAQECIGCGVCYSSCDVVSWNPEYLGPAALNRAWVQMNDERDGGRPARLRAVSGDAGCHACHSQQSCTLRCPMELDPASSIAGLKRLSFKAALR-----LMNIRPLHDRIVIKRIEEEQKTAGGIVIPDSAAEKPQRGEVVAVGNGKPLDNGEVRKPEVKVGDTVMFGKFSG-TEIKVDGEEVVVMREDDVLAVL-G
MAKKRVKRFRLYRWDPETGQNPRLDTYEIDLKCGPMVLDALIKIKNEIDSTVTFRRSCREGICGSCAMNIDGTNTLACLKPIDDVKDDVKIYPLPHMPVVKDLVPDLSVPYAQYASIEPWLKSETVPP-DKERTQSVEERAKIDGLWECILCFCCSTSCPSYWWNGDYLGPAILLQAYRWLADSRDEHQGERLDNLEDPFRLYRCHTIMNCTKTCPKGLNPAKAIGEIKKMIVAR---------MSFRPLHDRVLVRRIEQEAKTAGGIIIPDTAKEKPQQGEIVAIGSGTRNDKGELVALDVKVGDRVLFGKWSG-SEVKIGSEELLIMKESDILGVL-A
MTTGGTLAVEIWRG----KDAGQFETYTVPQRANQTVLDVVTWIQRHAEPALAYRFACRVGVCGSCAMTVNGKPRWTCRTHVSKVEGALRIEPLRNLPRLKDLAVDMTPFFEKWQRAQGRFTPTRTR-NDTTVSPQSAGRKAADAGIECINCAVCYSACDVVGWDDGYLGPAALNRAWTLVNDERDGDRAGVLKAASSGGGCHSCHTHGSCVEHCPVGINPTAGIAGLKRWSIVELLG-----LMAFRPMHDRVLVRRMDEDSKTAGGIIIPDSAQEKPSQGVIVAVGTGIRTEDGKITPLDVKPKDKVLFGKWSG-NEVTIDGEELLIMKESDILGIID-
MAEKKPRTFKIYRWSPDDGQNPRMDTFEVDMSCGPMVLDALLKIKNEIDSTLTLRRSCREGICGSCAMNIDGTNTLACTKAIDDCGGEVSIYPLPHMPVVKDLVPDLTHFYAQFASIKPWLRTQSPAP-DAERLQSPEDRKKLDGLYECILCACCSTSCPSYWWNGDYLGPAILLQAYRWIADSRDEDTGERLDDLEDPFKLYRCHTIMNCARTCPKGLNPAKAIAEIKKLIVER--------AMSLRPLHDRVIVKRLEEEKVSAGGIVIPDSATEKPIRGEVLAAGDGKILDDGKVRPMAVKVGDKVLFGKYSG-TEVKVEGEELLVLREDDIVAVIEG
MSYESELTVSLWRG----AQHGRYETYKVPLRENQTVLDVVTFVQRHLDPTLSYRFACRVGMCGSCAMTVNGRPRWTCRTHVSSVSGRLEIGPLQNLPVIKDLAADMRVFFEKWQQAKGAFVPSRTR-NDAPIKPDSAARIAADAAIECINCGICYAACDTVRWNSDYLGPAALNRAWTLVNDERDSATTQRLQAVAASGGCHACHSHQSCQELCPQRLNPTASIAALKRRTTWAYLK-----IMKFKPLHDRLLLKPVAAETRTKGGLIIPDTAQEKPMQGKVVAVGKGRRLEDGRLQTLDVKVGDTVLYGKWSG-TEVKLGGEDHVILKEEDLFGVV-G
MAEKRVRSFSIYRWSPDDDANPRMDTYEVDLACGPMVLDALIKIKNEIDPTLTFRRSCREGICGSCAMNIDGTNTLACLKPIEEVKATVKINPLPHMPVVKDLVPDLTQAYAQYRSVEPWMQAETAAP-DAERLQSKEERAQLDGLWECILCFCCTTSCPSYWWNGDYLGPATLLQAYRWIADSRDEATGERLDALQDPFKLYRCHTIMNCTQTCPKGLNPAKAIASIKQKMVER--------GMKFRPLHDRVVLRRLTAEEKTAGGIIIPDTAKEKPMEGEIVAVGPGARNEQGQIVPLEVKAGDRVLFGKWSG-TEVKLDGEELLIMKESDIMGIIEA
MVEKNVRKFKIYRYNPDDTDNPRLDTFEVDMTCGPMVLDALIKIKNEIDPTLTFRRSCREGICGSCSMNIDGTNTLACTKEISAIKGDVKIYPLPHMQVIKDLVPDLNMFYAQYESIEPWLKTDTPNP-DRERLQSPEDRAKLDGPADCILCACCSASCPSYWWNGDYLGPAILLQAHRWIEDSRDEYTGERLDALEDPFKLYRCHTILNCTNTCPKGLNPAEAISSIKRKIAER--------VMSFKPLGDRVAVKVTEQEEKTVGGIIIPDTAKEKPMQAEVVAVGPGTRDDSGKIHPLDVKVGDIIIFGKWAG-TEVKIDGTNLLIMKESDIMGIVDK
MVQKNTRKFQIYRWSPEDGENPRVDTYFLDMKCGPMVLDALIKIKNEVDATLTFRRSCREGICGSCAMNIDGINTLACIYGLDEIKGDVKINPLPHMPVVKDLIPDLTHFYAQHASIMPWLETKTNRP-EKEWRQSIEDRKKLDGLYECVMCASCSTSCPSYWWNSDYLGPAALLHAYRWIIDSRDEATGERLDQLEDPFKLYRCHTIMNCTKTCPKGLNPAKSIAAIKKMMVNR--------VMAFKPLHDRVLVKRVESEEKTKGGLIIPDSAKEKPAEGEIVSVGEGARKDSGELIAPSVSAGDRILFGKWSG-TEITLEGVEYLIMKESDIMGIL-S
MVQKNLREYRIYRWNPDDGRNPRVDTYYVDVDCGPMVLDGLIYIKNKIDPTLTFRRSCREGICGSCAMNIDGTNTLACTKGMDEVAGVVKIYPLPHMPVVKDLVPDLTRFYAQHRSIEPWLQTVSPAP-EKEWRQSQEDRAKLDGLYECILCACCSTSCPSYWWNGDYLGPAILLQAYRWLIDSRDEATGERLDNLEDPFRLYRCHTIMNCSQACPKGLNPAKAIAEIKKMMVER--------VMTFRPLHDRVVVRRVNSEEKTAGGIIIPDTAKEKPQEGEVVAVGPGARKENGDLIALDVKAGDRVLFGKWSG-TEVKINGEDLLIMKESDIMGVI-A
MAKANTTAFRIYRWNPDDGQNPRVDTYHVDRDCGPMVLDALIYIKNNIDPTLTFRRSCREGICGSCAMNIDGANTLACTKGIDECKGDVRIYPLPHMPVVKDLVPDLTRFYAQHASIEPWLKTTTPEP-EKEWRQSREDREKLDGLYECILCACCSTSCPSYWWNGDYLGPAVLLQAYRWLIDSRDEATGDRLDDLEDPFRLYRCHTIMNCANVCPKGLNPAKAIAEIKQMMVTR--------LMKFRPLHDRVVVRRLDSEEKTKGGIIIPDTAKEKPQEGEIVAVGSGARDENGKLVALDVKKGDRVLFGKWSG-TEVKIDGQDLLIMKESDIMGVI-G
MVEKNVKTFRIYRYDPDSGQNPRLDTFEIDLACGPMVLDALLKIKNEIDSTLTLRRSCREGICGSCSMNIDGTNTLACLKPIADITGDVKIYPLPHMPVVKDLVPDLTHVYAQYASIEPWMQADTPFP-NGERLQSPEDREKLDGLWECILCFCCSTSCPSYWWNGDYLGPAVLLQAARWINDSRDEATGKRLDALEDPFKLYRCHTIMNCTNTCPKGLNPAKAIADIKKKIIER--------LMKFRPLHDRVVVKRVDSEEKTAGGIIIPDTAKEKPMQGQIIAVGPGARGEDGKLVALDLKAGDKVLFGKWSG-TEVKIEGEDLLIMKEADVMGVIEA
MAQGKARNFKVYRYDPDSGENPRYDVFEIDLACGPMVLDALIKMKNEMDPSLTFRRSCREGICGSCAMNINGRNGLACTTAIEDCSGEIRITPLPHMDVIKDLVPDFTHFYAQYASIRPWLQTVTPTP-GKERLQSPEDRNKLDGLYECILCACCSTSCPSYWWNSDFLGPAILLQAYRWLADSRDEMTGERLDELEDPFRLYRCHTIMNCANVCPKGLSPAKAIAEIKKMEAER--------VMAFRPLHDRVLVRRIEADEKTAGGIIIPDSAKEKPSEGEIVAVGSGAKAEDGKVTPLDVNAGDRVLFGKWSG-TEVKVDGEDLLIMKESDLLGVI-A
MSAPLMKQFKIYRWNPDETEKPKLQTYEVDLSCGPMMLDALIKIKNEMDPTLTFRRSCREGICGSCAMNINGTNTLACLCRIEKTPKPAKIYPLPHMYIIKDLVPDMTQFYKQYKSIEPYLKNDNP-P-EKEHIQSIEDRKKLDGMYECILCACCSTSCPSYWWNQDYLGPATLMQAYRWMADSRDSYGAERKEKLQNTFSLYRCHTIFNCSRTCPKGLNPAAAIAKIKLELATE---------MSIKPLEDRIVVKANEAEQKTASGLVIPDTAKEKPQEGTVMAVGPGRF-ENGNRIPLDIKEGDVVLYSKYGG-TEVKYNNEEYLVLSSRDVLAIIKK
MS--RRLTFDIFRYNPNDKSRPRTERFTLDETEGMTLFIALNQIRDEQAPSLAFDFVCRAGVCGSCGMLINGRPGLACRTLTAALPDTITLMPLPAFELIADLSVNTGKWMRGMSRLETWVHLEQAPEDALELAMEPEQAEAIYELDRCIECGCCISACATARMHPEFAGAVGLNKIARFRADPRDRADPDYYQLVGDDQGVFGCMGLLGCHDLCPKKLPLQTQIAHLRRGMLKSAL------SMKIRPLSDRVVVEPRETESKTAGGIVIPDTAKDKPIQGTIVAAGSGKFVD-GKTHPLQVKVGDTVLFGKYAG-TNVKLDDREYLVMREEDIMGVVEE
MAELKPRKIKIYRYDPDLDENPTIDSFEIDLKTGPMVLDALIKIKNEIDSTLTFRRSCREGICGSCAMNIDCTNTLACIKPIEDISGDIKIYPLPHMKVVKDLVPDMSHFYAQYESIEPWLKTDSPTP-NSERLQSIKDREKLDGLYECILCACCSTFCPSYWWNGDYLGPAILLQAYRWIADSRDDNTGERLEALEDPFKLYRCHTIMNCTKTCPKGLNPAKAIGKIKSLIAER--------VMSFKPLHDRIAIKPIEQEEKTKGGIIIPDTVKEKPMQGEIVAVGNGIRNQKGEIHPLELKVGDKVLYGKWAG-TEIEIKGAKLIVMKESDVFGIIN-
MSEKRIVKFEIYRYDPDKDERPYMQKFEVELPTDKMLLDAILRIKNELDDSLALRRSCREGVCGSDAMNINGRNGLACTTNLLTLKEPIVLKPLPGLPVVRDLIVDMTFFFDQYHSIKPYLINDTPPP-EKERLQSPEEREELNGLYECILCGCCSTACPSFWWNPDFVGPAGLLQAYRFIADSRDEATGERLDNLEDPYRLFRCHTIMNCTDVCPKGLNPSAAIGKIKEMLVRR--------VMALRPLHDRVIVKRLDNERTTASGIVIPDSAAEKPDQGEVLAVGPGKKTDDGKVIPVDLKVGDKVLFGKYAG-QSVKVDGEEVLVIREEEVLAVIL-
MVETRLKTFHIYRWNPDDGENPRVDTYFVDLTCGPMVLDALIKIKTEIDPTLTFRRSCREGICGSCSMNIGGQNRLACIHGIDEEKGDVKIYPLPHLDVVKDLVPDLTHFYAQHASIKPWLITESPTP-EKEWKQSIEDRKKLDGLYECVMCASCSTSCPSYWWNPDYLGPATLLHAYRWIIDSRDEATGERLDDLEDPFKVYRCHTILNCTQTCPKGLNPAKAIAEIKKLHVER--------LMAFTPLQDRVLVRRIEGEDKTKGGLIIPDTAKEKPAEGQVVSVGPGARKDSGELIAPSVKAGDRILFGKWSG-TEVKLDGEDLLIMKESDILGII-S
MA--DTLQVSLWRG----GSDGRYVDYAVPARESQTVLDVVTYVQRHLDATLSYRFACRVGMCGSCAMQVNGRARWTCRTHVSKVGGKLTVAPLENMPVIKDLAADMREFFGKWQRAKGRFAPSKTR-NDEPIDPATPQRRAADAAIECINCGVCYASCDTVKWDKDYLGPAQLNRAWTLVNDVRDAGNRERLVAVSEGSGCHSCHSHQSCQEFCPVGLNPTRSIAGLKRKSLAAYLK-----LMKFRPLHDRVVVKRIDAEEKTKGGIIIPDSAKEKPSEGQVIAVGPGGRDESGKLIPIDIKTGDRVLFGKWSG-TEIKLDGEDLLIMKESDIMGVV-G
MVEKNTREFRVYRWSPDDGLNPSIDTYYIDVDCGPMVLDGLLYIKNNIDPTLTLRRSCREGICGSCAMNIDGTNTLACTKGLDEIKGTVKIYPLPHLPVVKDLVPDLTNFYAQHRSIEPWLKTVSPPP-AKEWKQSHEDRLKLDGLYECILCACCSTSCPSYWWNGDYLGPAVLLQAYRWLIDSRDEAKGERLDNLEDPFRLYRCHTIMNCAQTCPKGLNPAKAIAEIKKMMVER--------VMKFRPLHDRVVIRRAEGDLKSKGGIIIPDTAKEKPQEGEVIAVGPGIRNEGGALIPLDVKTGDTILFGKWSG-TEIKIDGEELLIMKEADIMGIVGA
MAEKKVREFRVYRWSPDDGANPRIDTYEVDLTCGPMVLDALIKIKNEIDPTLTFRRSCREGICGSCAMNIDGTNTLACTKAIEDCKGDVPIYPLPHMAVVKDLVPDLTHFYAQYASIKPWLRTQSAAP-AKEHLQSKQDRAKLDGLYECILCACCSTACPSYWWNGDYLGPAILLQAYRWIVDSRDEDTGERLDALEDPFKLYRCHTIMNCTRTCPKGLNPAKAIAEIKKLMVER--------SMNIKPLYDRVVIKRMEEEKMSAGGIVIPDSATEKPIKGEVVAVGEGKHLDNGSVRAPKVKVGDKVLFGKYSG-TEVKLDGTDLLVVKEDDIFAIL-G
MVETNVRKFQIYRWNPDDGKNPSVDTYFLDMKCGPMVLDALIKIKNEIDPTLTFRRSCREGICGSCAMNIDGINTLACIYGLDEIKGDVKIYPLPHMPVVKDLIPDLTHFYAQHASIMPWLETKTNRP-AKEWKQSIEDRKKLDGLYECVMCASCSTSCPSYWWNGDYLGPAALLHAYRWIIDSRDEATGERLDNLEDPFKLYRCHTIMNCAKTCPKGLNPAKAIAHIKKLMVER--------VMALKPLHDRVLVRRTESDEKTAGGLIIPDSAKEKPSEGEVVATGEGARKDSGELIAMAVAAGDKILFGKWSG-TEVQVNGEELLMMKESDIMGII-E
MAEKDVRQFRIYRWSPDDGQNPRIDTYEVDLTCGPMVLDALIKIKNEIDPTLTFRRSCREGICGSCAMNIDGTNTLACTKAIDECKGDVKIYPLPHMPVVKDLVPDLTHFYAQYASIKPWLRTQSAAP-PKERLQSKEDRARLDGLYECILCACCTTSCPSYWWNGEYLGPAILLQAYRWIVDSRDEDTGARLDDLEDPFKLYRCHTIMNCARTCPKGLNPAKAIAEIKKLMVER--------TMALRPLHDRVIIKRLEEEKVSAGGIVIPDSAAEKPSRGEVIAAGNGKILEDGKVRPIAVKTGDKVLFGKYSG-TEVKVDGEDLLVMREEDILAVIE-
MSEKRIVRFEIYRYDPDTGEAPKMQKLEVELPTDKMLLDALMRIKSDVDESIAYRRSCREGVCGSDAMNINGKNGLACITNLRDLKQPIVLKPLPGLPVVRDLIVDMTQFFKQYHSIKPYLVNETPPP-EKERLQSPEEREELDGLYECILCACCSTSCPSFWWNPDFVGPAGLLQAYRFIADSRDQSTGERLDNLEDPYRLFRCHTIMNCVDVCPKGLNPTKAIGKIKELMVRR--------V------HDRVIVKRLDSERTTASGIVIPEAAAEKPDQGEVIAVGPGKRDDSGKLIAMDVKVGQRVLFGKYAG-QAIKVDGKEVLVMREEDIMGVIEA
MVEKNLRAFKIYRYDPDSGQNPRLDTYWVDMSCGPMVLDALIKIKNEIDPTLTFRRSCREGICGSCAMNIDGINTLACIYGLDEIEGEVKIYPLPHMPVVKDLVPDLTHFYAQHAAIMPWLETYTTPP-EKEWRQSIEDRKKLDGLYECVMCASCSTSCPSYWWNGDYMGPAALLHAYRWLVDSRDEAKQERLDFLEDPFRLYRCHTIMNCTRTCPKGLNPAKAIAEIKKMMVER--------VMNFKPLHDRVLVRRIESEEKTKGGLIIPDTAKEKPSEGEVIAVGEGARKDSGELIPMSVKVGDRILFGKWSG-TEVKIDGQDLLIMKESDILGIIEA
MVQTNVRAFKIYRWNPEDGENPRVDTYHLDMKCGPMVLDALIKIKNEVDPTLTFRRSCREGICGSCAMNIDGINTLACIYGLDEIKGDVKIYPLPHMPVVKDLIPDLNLFYAQHASIMPWLETKTNRP-EKEWKQSIEDRKKLDGLYECVMCASCSTACPSYWWNSDYLGPAALLHAYRWIIDSRDEATPERLDALEDPFKLYRCHTIMNCTKTCPKGLNPAKSIAEIKKMLLNR--------VMTFKPLHDRVLVRRTESDEKTKGGLIIPDSAKEKPAEGVVVACGDGARKDSGELIEMAVSAGDRVLFGKWSG-TEVTIDGEELLIMKESDILGVTEA
MKSGAIRTLEIYRYDPDAENGPHLDTYSIDQDCGPMVLDALVKIKNEIDPTLTFRRSCREGVCGSCSMNIGGRNWLACTQTMDDIDGPIRIFPLSHMRVVKDLVIDQSHLFDQHKLIQPWLQTEGPEP-ERERLQSPEERAELDGFYECILCFSCTGGCPSYWWNGDYLGPAVLLNAYRWLIDSRDEATGKRLDDLEDPFRLYRCHTIMNCTKTCPKGLEPAKAIAKIKAMLVAR--------QMTFRPLHDRILVRRIEADEKTAGGIIIPDTAREKPSEGEVIAVGPGARDESGKLVELDVKVGDRILFGKWSG-TEIRLDGEDLLIMKESDVMGVIEA
M-----LKVSLYRYNPEVDQEPYMQEVELDTGKDLMVLDVLELLKG-SDPSLAYRRSCREGVCGSDGMNINGKNGLACVTPISEALNKLVLRPLPGLPVIRDLVIDMSLFYKQYEKIKPFLLNDTPAP-AIERLQSPEERAKLDGLYECILCACCSTACPSFWWNPDFIGPSGLLQAYRFLADSRDTATEERLSDLDDPFSVFRCHGIQNCVNVCPKGLNPTKAIGHIRNMLLSR--------TMNIRPLYDRVVVRRKEEEQTSAGGIVLPGSAKEKPNQGEIVAVGAGKVLDNGEQRPLTVQVGDQIVFGQYAGSNTIEVDGEELILMSEGEIYAVID-
MAETKLTEFKVYRWSPDDTENPRTDTYFVDRDCGPMVLDALIWIKSKIDPTLTFRRSCREGICGSCAMNLDGKNGLACTTGIDETKGRVAIYPLPHMPVIKDLVPDLTTFYAQHASIEPWLKTTTPSP-EKEWAQGKEDREKLDGLYECILCACCTTSCPSYWWNGDYLGPAALLQAYRWLIDSRDEATGDRLDNLEDPFRLYRCHTIMNCANACPKGLNPAKAIAEVKKMMVSR--------VMKFRPLHDRVVVRRLDGEEKTKGGIIIPETAKEKPQEGEVVAVGAGARDEAGKLVALDVKKGDRVLFGKWSG-TEVKIDGQDLLIMKESDIMGVV-G
MAESKVRTFKIYRWNPDDGQNPRVDTYDVDMTCGPMVLDALIKIKNEIDPTLTFRRSCREGICGSCAMNIDGTNTLACTKAIADCTKDVAVYPLPAMSVVKDLVPDLTHFYAQYASIKPWIRTQSAPP-DAERLQSKEDRAKLDGLYECILCACCSTSCPSYWWNGDYLGPAILLQAYRWIIDSRDEDTGARLDDLEDPFRLYRCHTILNCARTCPKGLNPAKAIAEIKKLMVLR--------AMSIKPLYDRVVIKRMEEEKLSAGGIVIPDSATEKPIKGEVVAVGTGKVLDNGQVRAPQVKVGDKVLFGKYSG-TEVKLDGTELLVVKEDDLFAIL-G
MSEPKIVELRVLRYRPASDTEPVFMTYHLPFTDDMSVLQALQAVKVSLDATLSFRWSCRMAVCGSCGMMINGEPKLACSTFLRDLSEPVTLEPLHNFPIERDLIVTVGDFVKKIESIYPYIMPKAPKTEDGAYLQTPGQMAAYGSFADCINCMLCYAACPQFGANPDFIGPGAMALLQRYNGDSRDGGQQLRLEQISGEDGVWSCTAVGVCSDVCPKQVDPANAVNQNKSNSAFDFFLRFLRKAMSFRPLHDRVVVKRLEGEEKTKGGIIIPDTAKEKPQEGEIIAVGPGGRDDSGKLTPLDVKAGDKVLFGKWSG-TEVKIDGQDLLIMKESDILGVV-A
MVQTNLREFRVYRWSPDDGRNPRIDTYFVDMECGPMVLDALIYIKNNIDPTLTFRRSCREGICGSCAMNIDGTNTLACTKGTDECTSVVKIYPLPHMPVVKDLVPDLTRFYAQHRSIEPWLKTTTPQP-EKEWLQSHEDRQKLDGLYECILCACCSTSCPSYWWNGDYLGPAILLQAYRWLIDSRDEATGERLDDLEDPFRLYRCHTIMNCAQACPKGLNPAKAIAEIKKMMVER--------VMKFRPLHDRVVVRRLESEEKTAGGIIIPDTAKEKPQEGEILAVGAGSRKDNGELIALDVKVGDRVLFGKWSG-TEVKIDGEDVLIMKESDIMGVV-G
MGLRRVKIVQVYRWDPDAGGNPRLDTYHVDVRCGPMVLDALIKIKNEIDSTLAFRRSCREGVCGSCAMNIDGRNTLACIKPLSDCGDPVRIHPLPHQPVIKDLVPDLTHFYAQYASVKPWIEAQTPPP-DRERLQSKAERAELDGLHECILCACCSTACPSYWWNGDFLGPAALLQAYRWIADSRDETTGERLDALEDPFKLFRCHTIMNCTDACPKGLNPARAIAEIKKLLVER--------KMKIRPLHDRVVVIRREEEKTSPGGIVIPDTAKEKPIKGEIVAVGTGKVLDNGQVRPLAVKAGDTVLFGKYSG-TEIKIDGTEYLMLREDDIMGVIES
MAESNTRAFHVYRWNPDDGENPRMDTFEVDMNCGPMVLDALIKIKNEMDSTVTFRRSCREGVCGSCAMNINGKNGLACTTAIDDAKGDVAITPLPHQEVVKDLVPDLSNFYAQYASIKPWMQTQSTTP-EKERLQSHEDRAKLDGLYECILCACCSTSCPSYWWNGDYLGPAILLQAYRWLIDSRDEATGDRLDHLEDPFRLYRCHTIMNCANACPKGLNPAKAIAEIKKMMVER--------GMALRPLHDRVLVKRLESEAKTAGGIILPDTAQEKPSEGEVIAVGAGARAEDGKVIALDVKVGDKILFGKWSG-TEVKVDGVDLLIMQEKDIMGII-E
MVQTNVRAFKIYRWDPDTGENPRVDTYYLDMKCGPMVLDALIKIKNEVDPTLTFRRSCREGICGSCAMNIDGINTLACIYGLDEISGDVKVYPLPHMPVVKDLIPDLTHFYAQHASIMPWLETKTNRP-EKEWKQSIEDRKKLDGLYECVMCASCSTSCPSYWWNSDYLGPAALLHAYRWIIDSRDEATGERLDQLEDPFKLYRCHTIMNCTKTCPKGLNPAKSIAEIKKMLLNR--------VMAFKPLHDRVLVRRVESDEKTKGGLIIPDSAKEKPAEGVVVACGEGARKDNGELISMAVSEGDRVLFGKWSG-TEVSIDGEELLIMKESDILGITAA
MVQTNVRAFKIYRWNPEDGENPRVDTYHLDMKCGPMVLDALIKIKNEIDPTLTFRRSCREGICGSCAMNIDGINTLACIYGLDEIKGDVKIYPLPHMPVVKDLIPDLTHFYAQHASIMPWLETKTNRP-EKEWKQSIEDRKKLDGLYECVMCASCSTACPSYWWNSDYLGPAALLHAYRWIIDSRDEATAERLDQLEDPFKLYRCHTIMNCTKTCPKGLNPAKSIAEIKKMMLER--------VMAFKPLHDRVLVRRVESDEKTKGGLIIPDSAKEKPAEGVVVACGEGARKDNGELIAMAVSEGDRVLFGKWSG-TEVTIDGEELLIMKESDILGVTEA
MVQNNIRKFQIYRWNPDDGENPRVDTYWVDMNCGPMVLDALIKIKNEIDPTLTFRRSCREGICGSCAMNIDGINTLACIYGMDEIKGDVKIYPLPHMPVVKDLIPDLTHFYAQHASIMPWLETKTNRP-AKEWRQSIEDRKKLDGLYECVMCASCSTSCPSYWWNGDYLGPAALLHAYRWIIDSRDEATGERLDDLEDPFKLYRCHTIMNCTKTCPKGLNPAKSIAEIKKLMVER--------VMAFTPLHDRVLVRRVESDEKTAGGLIIPDSAKEKPAEGVVVAVGAGAKDDDGDRIAMDVKEGDKILFGKWSG-TEVQLDGEDLLIMKESDIMGII-A
MVQTNVRAFRIYRWNPEDGENPRVDTYHVDMKCGPMVLDALIKIKNEIDPTLTFRRSCREGICGSCAMNIDGINTLACIYGLDEIKGDVSIYPLPHMPVVKDLIPDLTHFYAQHASIMPWLETKTNRP-EKEWRQSIEDRKKLDGLYECVMCASCSTACPSYWWNSDYLGPAALLHAYRWIIDSRDEATGERLDDLEDPFKLYRCHTIMNCAKTCPKGLNPAKAIAEIKKMMLNR--------VMAFKPLHDRVLVRRVESEDKTKGGLIIPDSAKEKPAEGVVVACGEGTRKESGELIDMAVKAGDRVLFGKWSG-TEVSIDGEELLIMKESDILGIIAA
MVQGTLRKFSIYRWNPDDGDNPRVDTYFVDLDCGPMVLDALIYIKTKIDPTLTFRRSCREGICGSCAMNIDGQNRLACIFGMDEVKGDVKIYPLPHMPVIKDLIPDLTHFYAQHASIKPWLETKSNTP-AKEWKQSIEDREKLDGLYECVMCACCSTSCPSYWWNGDYLGPAALLHAYRWLIDSRDEATGERLDDLHDPFKLYRCHTIMNCAKTCPKGLNPAKAIAEVKKMMVDR--------LMAFKPLHDRVLVRRVESEEKTKGGLIIPETAKEKPAEGEVIATGEGARKDSGELIAPAVKAGDRVLFGKWSG-TEVTVDGEELLIMKESDILGVI-A
MTQKDIRNFKIYRFDPDSGANPRVDTYEIDMACGPMVLDALIKIKNEIDSTLTFRRSCREGICGSCAMNIDGMNTLACTKATEDIKGTVNIYPLPHMPVIKDLVPDLTDFYAQYAAVKPWLQTRSPPP-DRERLQSKEDQELIDRPSACILCACCSTACPSYWWNPDYLGPAVLLAAYRWIVDSRDEATGERLDYLEDPFRLYRCHTIMNCTQYCPKGLNPAKAIAEIKKKIAER--------HMKIRPLHDRVIIKRLEEERTSPGGIVIPDSATEKPIKGKVIAVGKGKILESGEVRPLDVKVGDNILFGKYSG-TEVKVDGEELLVMREEDVMAVIEK
M------RFQVYRYDPDTDARPRMQEYDLPDPGDRMLLDALVRLKG-LDDSLSFRRSCREGVCGSDAMNINGRNGLACIQPLRALKEPVVLRPLPGFPVIRDLIVDMTQFFAHYEEIRPYLINREPPP-ERERLQSPEARERLDGLYECILCACCSGFCPSYWWNPDFIGPAGLLQAYRFIADSRDTATAERLAYLDDVYRLYRCRTIMNCTEVCPKQLSPSRAIEKIRLALVRA--------VMALRPLHDRVIVKRLDNERKTASGIVIPDSAAEKPDQGEVIAVGPGKKTEDGKVLPVDLKAGDKVLFGKYAG-QSVKVDGEELLVIREDEILAVIQ-
MVQKNVRKFMIYRWTPDDGENPRVDTYFVDMKCGPMVLDALIKIKNEIDPTLTFRRSCREGICGSCAMNIDGGNHLACIYGLDEIKGDVKIYPLPHMPVVRDLVPDLTHFYAQHASIMPWLETKTNAP-QKEWRQSIEDRKKLDGLYECVMCASCSTACPSYWWNSDYLGPAALLHAYRWIVDSRDEATGERLDDLEDPFKLYRCHTIMNCTKTCPKGLNPAKAIAEVKRMMVER--------VM-FTPLHDRVLVRRIEGEEKTSGGLIIPDTAKEKPQEGEVVAIGAGARNEDGNRIEMDVKAGDRILFGKWSG-SEIKLEGEDLLIMKESDILGVM-A
MVQRHVTAFRVYRWNPEDGANPRMDTYFVDRDCAPMILDALIWIKNKIDPTLTFRRSCREGVCGSCAMNIDGTNTLACTKGMDEVKGTIKVYPLPHMEVVKDLVPDLTNFYAQYASIEPWLQTKSPPP-EKEWKQSHEDRQKLDNHYECILCACCSTSCPSYWWNQDYLGPAALLQANRWISDSRDEATGERLDNLEDPFRLYRCHTIMNCSKACPKGLNPAKSIAEIKKKMVER--------VMKFRPLHDRIVIKRIEADAKSAGGIIIPDTVKEKPQQGVILAVGPGGRDESGKLIPIDIKIGDRVLFGKWSG-TEVRIDDDDYLIMKESDVMGVLVA
MVQKNVKEYHIYRWNPEDGANPRIDTYFVDRNCAPMVLDALIYIKSNIDPTLTFRRSCREGICGSCAMNIDGTNTLACTKGMDEVKGAVKIYPLPHMMVVKDLVPDLTNFYAQHASIEPWLKTTTPAP-EKEWRQSPEDRSKLDGLYECILCACCSTSCPSYWWNGDYLGPAALLQAYRWLIDSRDETTGERLDNVEDPFRLYRCHTIMNCAKACPKGLNPAKAIAEIKTMMIER--------LMTFRPLHDRVVVKRLESEEKTKGGIIIPDSAKEKPQEGEIIAVGPGGRDESGKLIPLDVKAGDKILFGKWSG-TEVKIDGQDLLIMKESDILGVV-G
MAEKKTKTFKVYRWNPDDGQNPRVDSYTIDLACGPMVLDALIKIKNEIDPTLTFRRSCREGVCGSCAMNIDGTNTLACTKNLHDVDGDVKIYPLPHQPVVKDLVPDLNQAYAQLQSIEPWLKTTSPAP-GRERPQSPEERAKLDGLWECILCFCCSTSCPSYWWNGEYLGPAILLQAYRWIADSRDEFAGERLDQLEDPFRLYRCHTIMNCTRTCPKSLNPAKAIAEIKKLMVER--------GMKFRPLHDRVVVRRIEEDAKTSGGIIIPDSAKEKPQQGEIVAVGPGARNEKGELVALDVKAGDRVVFGKWSG-TEVKIDGEDLLIMKESDIMGILEA
MVETRVTEFRIYRWSPDDDENPRIDTYYVDRDCGPMVLDGLLYIKNKIDPTLTLRRSCREGICGSCAMNIDGANTLACTKGMDDIKGTIKVYPLPHMPVVKDLVPDLNNFYAQHRSIEPWLKTVSPEP-QKEWLQSHEDRQKLDGLYECILCACCSTSCPSYWWNGDYLGPAVLLQAYRWLIDSRDEAKGERLDNLEDPFRLYRCHTIMNCAQTCPKGLNPAKAIAEIKKMMVER--------VMKFRPLHDRVVVRRVESEAKTAGGIIIPDTAKEKPQEGEVVAAGAGARDEAGKLVPLDVKAGDRVLFGKWSG-TEVKIGGEDLLIMKESDILGIV-G
MS--TNLEVKVWRG----REQGGFTSYKVPRRDSQTVLDVVTYIQRQLDPTLSYRFACRVGMCGSCAMTVNGVARWTCRTSVAKVDGKLEIAPLANLPVIKDLTTDMVEFFDKWAQAKGQFKGRHSR-HDARVEPTSRERIAANAGIECIGCGICYASCDIVTWRPNFLGPAALNRAWTLANDVRDTRWVERLRAVAGDAGCHSCHTQGSCSERCPKRIEPTAGIAGLKRLVAKSAIR-----LMKINPLHDRVIVKRLEEERKTAGGIVIPDTAAEKPSQGEIVFAGPGKTDDKGKLIPMGVKVGDKILFGKYSG-QEFKLDGQDLLHMREDDVIGIV-A
MVETNLRKFQVYRWNPDDGENPRVDTYWVDMTCGPMVLDALIKIKNEIDPTLTFRRSCREGICGSCAMNIDGINTLACIYGMDEIKGDVKIYPLPHMPVVKDLIPDLTHFYAQHASIMPWLETKTQRP-EHEWRQSIEDRKKLDGLYECVMCASCSTSCPSYWWNGDYLGPAALLHAYRWIIDSRDEATGERLDDLEDPFKLYRCHTIMNCAKTCPKDLNPAKAIAEIKKMMVER--------LMAFKPLHDRVLVRRVESDEKTKGGLIIPDSAKEKPAEGEIVAVGAGARDDDGDRIAMDVKEGDRILFGKWSG-TEVTVDGEELLIMKETDILGII-A
MVQSNLTEYRIYRWNPEDGRNPRVDTYFVDKDCGPMVLDGLIYIKNKIDPTLTFRRSCREGICGSCAMNIDGTNTLACTKGTDEVAGVVKIYPLPHMPVVKDLVPDMTRFYAQHRSIEPWLKTTTPTP-EKEWRQSHEDRSKLDGLYECILCACCSTSCPSYWWNGDYLGPAILLQAYRWLIDSRDEATGERLDDLEDPFRLYRCHTIMNCSQACPKGLNPAKAIAEIKKMLVER--------VMAFRPLHDRVVVRRVDSEEKTAGGIIIPDTAKEKPQEGEIVAVGNGARDDSGNVVALDVKAGDRVLFGKWSG-TEVKIDGEDLLIMKESDIMGVI-A
MAKTNVRRFKVYRYDPDSGENPRTDTYDVDLTCGPMVLDALIKIKNDIDPSLTFRRSCREGICGSCSMNIGGSNTLACTKAIADFDGEIRIYPLPHMPVVKDLVPDLTHFYAQYASIEPWIKTDTANP-SRERLQSKEDRAKLDGLYECILCACCSTSCPSYWWNGDYLGPAILLQAYRWLADSRDEATGERLDQLEDPFKLYRCHTIMNCTNTCPKGLNPGKAIAETKKMMVER--------IMSLRPLHDRVIVKRLEEETTSPGGIVIPDTATEKPSRGEIVAVGNGKVQDSGEVRALDVKVGDKVLFGKYSG-TEVKVDGEELLVMREDDIMAVVE-
MVQTNLREYRIYRWNPDDGRNPRVDTYFIDADCGPMVLDGLIFIKNKIDPTLTFRRSCREGICGSCAMNIDGTNTLACTKGMDEVAAVVKIYPLPHMPVVKDLVPDLTRFYAQHRSIEPWLQTVSPAP-EKEWLQSHDDRVKLDGLYECILCACCSTSCPSYWWNGDYLGPAVLLQAYRWLIDSRDEATGKRLDDLEDPFRLYRCHTIMNCSQACPKGLNPAKAIAEIKKMMVER--------VMAFRPLHDRVVVRRVDSEAKTAGGIIIPDTAKEKPQEGEIIAIGTGARKDNGEIVPLDVKAGDRVLFGKWSG-TEVKIDGEDLLIMKESDIMGVI-A
MVETNVRKFQIYRWNPDDGKNPQVDTYFLDMKCGPMVLDALIKIKNEIDPTLTFRRSCREGICGSCAMNIDGINTLACIYGLDEVSGDVKIYPLPHMPVVKDLIPDLTHFYAQHASIMPWLETKTNRP-AKEWKQSIEDRKKLDGLYECVMCASCSTSCPSYWWNGDYLGPAALLHAYRWIIDSRDEATGERLDNLEDPFKLYRCHTIMNCAKTCPKGLNPAKAIANIKQMMVER--------VMALKPLHDRVLVRRTESEEKTAGGLIIPDSAKEKPSEGVVVACGEGARKDSGELIAMAVKEGDTILFGKWSG-TEVSVDGEELLMMKESDIMGII-V
MVQNNVKKFIIYRWDPETPDNPRTDVYEIDLHCGPMVLDALIKIKNEIDSTLTFRRSCREGICGSCAMNIDGTNTLACTKPIEEIKGAVKIYPLPHMEVIKDLVPDLTHFYAQHAAIRPWLERQTPIP-DQEILQSKADRAKLDGLYECILCACCSTSCPSYWWNGDYLGPAILLQAYRWLVDSRDEMAGERLDNLEDPFRLYRCHTIMNCTNTCPKGLNPAKAIVEIKKLLIQR---------MQIRPLHDRVIVKRMEEERKTPGGIVIPDSATEKPIRGKVLAVGKGKILENGQVRPLDVKVNDVVLFGKYSG-TEVKMDGEELLVMREEDIMGIIEN
MVQSNIKEFHIYRWNPDDGKNPAVDTYFVDMTCGPMILDALIKIKNEIDPTLTFRRSCREGICGSCAMNIDGINTLACTYGVEEVNGAVKVYPLPHMPVVKDLIPDLTHFYAQHASIQPWLETETPAP-VKEWKQSVDDRAKLDGLYECIMCACCSTSCPSYWWNGDYLGPAALLHAYRWIIDSRDEATGERLDELEDPFKLYRCHTIMNCAKTCPKGLNPALAISKIKKLMVER--------VMALTPLHDRVLVKRTESEEKTAGGLIIPESAKEKPSEGEVVSVGEGARKDNGELITPAVKAGDKILFGKWSG-TEVTVDGEEMLMMKESDIMGII-S
MVQKNLRVFKIYRWNPDDGKTPQVDTYFVDMTCGPMVLDALIKIKSEIDPTLTFRRSCREGICGSCAMNVDGVNTLACIYGMDEIKGDVKIYPLPHMPVVKDLIPDLTHFYAQHASIMPWLETKTNRP-AKEWLQSIEDRKKLDGLYECVMCACCSTSCPSYWWNGDYLGPAALLHAYRWIIDSRDEATGERLDNLEDPFKLYRCHTIMNCTKTCPKGLNPAKSIASIKEMMVER--------VMAFTPLHDRVLVERVEGEEKTAGGLIIPDSAKEKPAEGVIVAAGAGLRDDDGDRIALDVKTGDKVLFGKWSG-TEVTVDGKDLLIMKESDILGVI-S
MVQKKTRKFQIYRWNPDDGENPRVDTYFVDMTCGPMVLDALIKIKNEIDPTLTFRRSCREGICGSCAMNIDGINTLACIYGLDEISAEVKIYPLPHMPVVKDLIPDLTHFYAQHASIMPWLETKTNRP-AKEWKQSIEDRKKLDGLYECVMCASCSTACPSYWWNGDYLGPAALLHAYRWIIDSRDEATGQRLDQLEDPFKLYRCHTIMNCTKTCPKGLNPAKAIAEIKKMMVER--------VMAFKPLHDRVLVRRVESDEKTKGGLIIPDSAKEKPAEGEIVAVGAGARDDDGDRIELDVKVGDRILFGKWSG-TEVQVDGEDLLIMKESDILGIIEA
MVQTRIRRVEVYRYDPETGGNPRLDVFHIDLRCGPMVLDAVLKIKNEIDSTLAFRRSCREGVCGSCAMNIDGRNTLACTKALEDCADTVKIYPLPHLPVVKDLVPDMTHFFAQYASVKPWIQTQTPPP-DRERPQSREERAKLDGLYDCILCACCSTSCPSYWWNSEYLGPATLLQAQRWIQDSRDEFTGERLDALEDPFKLYRCHTIMNCTDTCPKSLNPAKAIAEIKKLLVER--------RMKIRPLHDRVVVKRWEEERTSPGGIVIPDSAKEKPIKGEVVAVGLGKPLDNGDVRAPGVKVGDKVLFGKYAG-NEVKIDGTEYLMLREDDIMGVFVA
MAETRVKNFQVYRWNPDDAGNPHTDTYEIDLQCGPMVLDALIKIKNEIDPTLTFRRSCREGICGSCAMNIDGTNTLACLKPIDEVKADVKINPLPHMAVVKDLVPDLTQAYAQYRSIEPWLQSETPAP-DGERLQSIEERADIDGLWECILCFCCTTSCPSYWWNGDYLGPAVLMAAYRWIADSRDENTGKRLDALEDPFKLYRCHTIMNCTQTCPKGLNPAKAIGKIKQLMVER--------GMKFRPLHDRVVVRRLNAEEKTAGGIIIPDTAKEKPMEGEVIAVGAGARNEAGAIVALDVKAGDRILFGKWSG-TEVKLDGEELLIMKESDIMGVIEA
MVQKNVKTFRIYRYDPEGAENPRWDTYDVDVACGPMVLDVLIHIKNEVDPTLAFRRSCREGVCGSCAMNIGGRNTLACTHGHDETHGACQISPLPHMPVVKDLIPDLTMFYAQYASIEPWLHTETPEP-QKEWRQTPEDREKLDGLYECILCACCSTSCPSYWWNGDYLGPAALLHAYRWLIDSRDEATGERLDELEDPFKLYRCHTIMNCAQVCPKGLNPAKAIGEIKKMLVDR--------VMTFRPLGDRILVRRVEEDAKTPGGIIIPDTAKEKPQQGEVLAVGPGARDKDGRRLEPELKAGQKVLFGKWSG-SEVRIDGEDLLIMKESDVLGVLDA
MSQKRKVKFEIYRYDPDKDERPYMQKIEVELPTDKMLLDAILRIKNDMDDSLALRRSCREGVCGSDAMNINGKNGLACTTNMRDLKEPVVLRPLPGLPVIRDLIVDMTHFFDQYHSVKPFLINDAPPP-EKERLQTPEAREELDGLYECILCACCSTSCPSFWWNPDFVGPAGLLQAYRFIADSRDEATGERLDNLEDPYRLFRCHTIMNCTDVCPKGLNPSHAIGKIKEMLVRR--------IMALRPLNDRVIVKRLDNERTTASGIVIPESATEKPDQGEILAVGPGKKTEDGKVLALDLKVGDKVLFGKYSG-QAVKIDGEELLVIREEEIFAVIE-
M------SVSVWRG----GAAGAYQPFDVKMEDNQTVLDVVAWIQQYADPTLSYRYACRVGMCGSCAMMVNGVPRWTCRTHVKKVDGHMEIGPLRNLPVIKDLATDMDPFFDKWVAAEGLHHPTQTR-HDEAIDPDSAGRVEANAGIECINCSVCYAACDTVAGNPDYLGPAALQRAWSVYNDSKDANKQTILDAVSGVGGCHNCHSQGSCAVHCPNELNPMNAIAGLKRGTARNFFK-----KMALKPLHDRVLVERVEGDEKTKGGLIIPDSAKEKPAEGLVVAVGAGAKDDDGDRIEMDVKEGDKILFGKWSG-TEVTIDGKELLIMKESDILGIL-S
MVEKNVREYRVYRWNPDDGQNPRIDTFYIDIDCGPMVLDGLLYIKDKIDPTLTLRRSCREGICGSCAMNIDGTNTLACTKGMEDIGGTVKVYPLPHMPVVKDLVPDLTNFYAQHRSIEPWLKTVSPPP-AKEWKQSHEDRMKLDGLYECILCACCSASCPSYWWNGDYLGPAVLLQAYRWLIDSRDEAKGERLDDLEDPFRLYRCHTIMNCAQTCPKGLNPAKAIAEIKKMMVER--------VMNFRPLHDRVVVRRVESEAKTKGGIIIPDTAKEKPQEGEIVAVGTGVRDDKGNIVALDVKAGDRVLFGKWSG-TEVKLDGEDLLIMKEADIMGII-G
MVQTNLRKFQVYRWNPDDGENPRVDTYWVDMTCGPMVLDALIKIKNEIDPTLTFRRSCREGICGSCAMNIDGANTLACIYGMDEIKGDVKIYPLPHMPVVKDLIPDLTHFYAQHASVMPWLETKTNRP-ATEWRQSIDDRKKLDGLYECVMCACCSTSCPSYWWNGDYLGPAALLHAYRWIIDSRDEATGERLDDLEDPFKLYRCHTIMNCAKTCPKGLNPAKAIGAIKKMMVER--------VMAFTPLHDRVLVRRVESEEKTAGGLIIPDSAKEKPAEGLVIAVGAGAKDDDGDRIPMDVKEGDKILFGKWSG-TEVTVDGEELLIMKESDILGIITA
MVETNVRKFQIYRWTPDDGKNPRVDTYFVDMTCGPMILDALIKIKNEIDPTLTFRRSCREGICGSCAMNIDGINTLACIYGMDEIKGDVKIYPLPHMPVVRDLIPDLTHFYAQHASIMPWLETKTNRP-AKEWKQSIEDRSKLDGLYECVMCASCSTSCPSYWWNGDYLGPAALLHAYRWIIDSRDEATGERLDDLEDPFKLYRCHTIMNCTKTCPKGLNPAKAIAEIKKMMVER--------VMAFKPLHDRVVVRRVESEEKTAGGLIIPDSAKEKPSEGEVVACGEGARKDSGELIEMAVKAGDRVLFGKWSG-TEITIDGEELLIMKESDILGVM-A
MVQTNLRKFSIYRWDPDTGENPRVDTYFVDMDCGPMVLDALIKIKTDIDPTLTFRRSCREGICGSCAMNIDGGNHLACIYGIDEVKGDVRVYPLPHMPVVKDLIPDLTHWYAQHASIKPWLETESNPP-QKEWLQSIEDRHKLDGLYECVMCACCSTACPSYWWNPDYLGPATLLHAYRWIIDSRDEATGERLDYLEDPFKLYRCHTIMNCTKTCPKGLNPALAIAEIKRMLVDR--------VMAFTPLHDRVLVRRVESEEKTSGGLIIPDTAKEKPAEGVVVAVGEGARDESGKRITPDVKEGDRVLFGKWSG-TEINLDGEELLIMKESDIMGIIGA
MAEKKPRTFRIYRWSPDDGQNPRIDTYEVDLACGPMVLDALLKIKNEIDPTLTLRRSCREGICGSCAMNIDGTNTLACTRAIEECSGDVKIYPLPHMPVVKDLVPDLTHFYAQFASIKPWLRTQSPAP-DRERLQSPEDRKHLDGLYECILCACCSTSCPSYWWNGDYLGPAILLQAYRWIVDSRDEDTGARLDDLEDPFKLYRCHTIMNCARTCPKGLNPAKAIAEIKKLIVQR--------AMSLRPLHDRVIVKRLEEERVSAGGIVIPDSATEKPTRGKVIAAGTGRILEDGNVRPMSLKEGDVVLFGKYAG-QEIKIDGEELVFLKEDDIVAVIEG
MS-MSTLAVTIERS------AGGQTTFKVPAHDNQTVLDVVSWVQQNADPTLSYRFACRVGMCGSCAMMVNGVPRWTCRTHISKVGNAVTIGPLRNLPIIKDLAVDMDPFFDKWVAAEGVHHGALTR-NDADIDESSAARVTANAGIECINCSVCYAACDTVTGNDAYLGPAALQRAWTLLNDAKDEGRVAILDAVSGVGGCHNCHSMGSCTHLCPNDLDPMTAIAGLKRETAKTVWK-----RMAFTPLHDRVLVRRVESEEKTAGGLIIPDTAKEKPSEGEVVAVGEGARKDNGELIAMAVAAGDRILFGKWSG-TEVTVDGEELLIMKESDILGKL-S
MVENNLREYRIYRWSPDDGENPRIDTYYVDLDCGPMVLDGLLWIKNKIDPTLTLRRSCREGICGSCAMNIDGTNTLACTKGMDEIKGAVKIYPLPHLPVVKDLVPDLSNFYAQHRSIEPWLKTVSPEP-AKEWLQSHEDRAKLDGLYECILCACCSTSCPSYWWNGDYLGPAVLLQAYRWLIDSRDEAKGERLDNLEDPFRLYRCHTIMNCAQTCPKGLNPAKAIAEIKKMMVER--------VMKFRPLHDRVVVRRVESEAKTAGGIIIPDTAKEKPQEGEIVSVGTGARDEAGKLVPLDVKAGDRVLFGKWSG-TEVKIGGEDLLIMKESDILGIL-G
MVQNNIRKFQIYRWNPDDGKNPSVDTYWVDMNCGPMILDALIKIKNEIDPTLTFRRSCREGICGSCAMNIDGINTLACIYGMDEVKGDVKIYPLPHMPVIKDLIPDLTHFYAQHASIMPWLETKTNRP-AKEWKQSIGDRKKLDGLYECVMCACCSTSCPSYWWNGDYLGPAALLHAYRWIIDSRDEATGERLDELEDPFKLYRCHTIMNCAKTCPKGLNPALAIAEIKKMMVER--------VMLFTPLHDRVLVRRIEEDEKTSGGLIIPDTAKEKPQEGEVVSVGAGAKDEAGARIAMDVKAGNKILFDKWSG-TEIKIDGEELIIMKESDILGIM-A
MVETNTREFRIYRWSPDDGKNPSIDTFYIDVDCGPMVLDALLYIKNKIDPTLTLRRSCREGICGSCAMNIDGTNTLACTKGMDEVKGTVKVYPLPHMPVVKDLVPDLTNFYAQHRSIEPWLKTVSPTP-AKEWKQSHEDRAKLDGLYECILCACCSASCPSYWWNGDYLGPAVLLQAYRWLIDSRDEAKGERLDNLEDPFRLYRCHTIMNCAQTCPKGLNPAKAIGEIKKMMVER--------VMNFRPLHDRVVVRRVESEAKTKGGIIIPDTAKEKPQEGEIVAVGTGTRDDKGALVALDVKAGDRVLFGKWSG-TEVKLNGEDLLIMKEADIMGII-G
MVETNVREYRIYRWNPDDGANPRIDTFYIDVDCGPMVLDGLLYIKNKIDPTLTLRRSCREGICGSCAMNIDGTNTLACTKGMDEVKGTVKVYPLPHMPVVKDLVPDLTNFYAQHRSIEPWLKTVSPTP-AKEWKQSHEDRLKLDGLYECILCACCSTSCPSYWWNGDYLGPAVLLQAYRWLIDSRDEATGERLDNLEDPFRLYRCHTIMNCAQACPKGLNPAKAIGEIKKMLVER--------VMTFQPLHDRILVRRLSSEEKTKGGIIIPDTAKEKPQEGEVIAAGPGARNEQGQVVALDVKVGDRVLFGKWSG-TEIKIDGEDLLILKEADVLGVIEA
MVETHVRVFEIYRWDPDSGDNPRIDRYEIDMHCGPMVLDAILKIKNEIDSTLAFRRSCREGVCGSCAMNINGRNTLACTKAIAEYSGTIKIFPLPHMAVVKDLVADMTHFFEQYASINPWLTNSAEAP-DHERLQSRDERAKLDGLYECVLCACCSTSCPSYWWNSDYLGPAILLQAYRWLADSRDDSDAERLAQLDDAFKVYRCHTIMNCTDTCPKGLNPAQAIAEIKKLLVVR--------RMSIRPLYDRIVVKRLESETTTPGGIVIPDNAKEKPISAEVVAVGTGKPLDNGQLRPLAVKAGDRVLIGKYAG-NEVKIDGVEYVVVREDEILGLLDA
M---KKYTFSIYRYNPDTDTKPRMQDYTLELNQDLMVLEALIKIKE-QDPTLSFRRSCREGVCGSDGFNINGKNGLACITNLSSLKMKIVVRPLPGLPVIRDLIVDMTQFYKQYEKVKPYLINDKTPP-ARERLQSPEDREKLDGLYECILCACCSTSCPSFWWNPDFIGPAGLLHAYRFLADSRDTATEQRLDDLDDAFSVFRCHGIMNCVNVCPKGLNPTKAIGHIKSMLLSR--------VMKLRPLHDRVIVKRSEAESKSPGGIVLTGSAAEKSTRGEVIAVGNGRILENGDVKPLDVKVGDTVLFSDGYGVKTEKLDGEEVLIMSESDILAIVE-
MVQKNVRKVQIYRWSPDDGANPRLDTYFVDLQCGPMVLDVLIKIKNEIDPTLTFRRSCREGICGSCAMNIDGQNTLACIYGLDEIRGDIRIYPLPHMPVIKDLVPDLTHFYAQHASIMPWLETKTNTP-QKEWRQSIEDRKKLDGLYECVMCASCSTACPSYWWNSDYLGPAALLHAYRWIIDSRDEATGERLDELEDPFKLYRCHTIMNCAKTCPKGLNPAEAISHIKKMMVER--------AMAFKPLHDRVVVRRVQSEEKTKGGLIIPDSAKEKPAEGEVVAVGEGARKDSGELIAPSVKTGDRVLFGKWSG-TEITVEGEELLIMKESDILGII-A
MVQKNTRSFKVYRYDPEDGRNPRWDTYEVDLACGPMVLDALLYIKNTIDPTLAFRRSCREGVCGSCAMNIGGRNTLACTHGHADTPGAVQISPLPSQPVVKDLIPDLTLFYAQYASIEPWLHTVTPEP-QTEWKQSPEDRSKLDGLYECILCACCSTSCPSYWWNGDYLGPATLLHAYRWLIDSRDEATGDRLDNLEDPFKLYRCHTIMNCAQVCPKGLNPAKAIAEIKKMLVER--------VMKFRPLGDRVLVKRVEEETKTKGGIIIPDTVKEKPQEGEVVAVGPGARNDKGDIVALDVKAGDRILFGKWSG-TEVKVDGQDLLIMKESDVLGIVEA
MVQTNLREYRIYRWNPDDGRNPRIDTYFVDLDCGPMILDGLIYIKNKIDPTLTFRRSCREGICGSCAMNIDGTNTLACTRGMDEVSKAISIYPLPHMPVVKDLVPDLTRFYAQHRSIEPWLKTVSPAP-EKEWRQSHEDRAKLDGLYECILCACCSTSCPSYWWNGDYLGPAVLLQAYRWLIDSRDEAKGERLDNLEDPFRLYRCHTIMNCAQACPKGLNPAKAIAEIKKMLVDR--------VMTFRPLHDRVVVRRVTSEEKTAGGIIIPDTAKEKPQEGEVVSVGAGARKDNGELIPVDVKAGDRVLFGKWSG-TEVKINGEDLLIMKESDIMGVI-A
MVQKNVRKFQIYRWNPDDGKNPQVDTYFLDMACGPMVLDALIKIKNEVDPTLTFRRSCREGICGSCAMNIDGINTLACIYGLDEISGDVKIYPLPHMPVVKDLIPDLTHFYAQHASIMPWLETKTNRP-AKEWKQSIEDRKKLDGLYECVMCASCSTSCPSYWWNGDYLGPAALLHAYRWIIDSRDEATGERLDQLEDPFKLYRCHTIMNCAKTCPKGLNPALAIAEIKKMMVDR--------VMAFKPLHDRVLVRRVESDEKTAGGLIIPDSAKEKPAEGVVVACGEGARKDSGELIEMAVKEGDKVLFGKWSG-TEVSVGGEELLIMKESDILGIITA
MVQTNVRKFQIYRWNPDDGENPRVDSYFVNMECGPMVLDALIKIKNEIDPTLTFRRSCREGICGSCAMNIDGINTLACIYGMDEIKGDVKIYPLPHMPVVKDLIPDLTHFYAQHASIMPWLETKTNRP-AKEWKQSIEDRKKLDGLYECVMCASCSTSCPSYWWNGDYLGPAALLHAYRWLIDSRDEATGERLDNLEDPFKLYRCHTIMNCAKTCPKGLNPAKAIASIKKMMVER--------LMAFTPLHDRVLVRRVESDEKTAGGLIIPDSAKEKPAEGEVIAVGEGARKDSGELIAPAVKAGDKVLFGKWSG-TEITINGEELLIMKENDIMGIL-S
MVETNLREYRVYRWNPDDGKNPRVDTYYIDIDCGPMVLDGLLYIKNNIDPTLTLRRSCREGICGSCAMNIDGTNTLACTKGMDEIKGSVKVYPLPHMPVVKDLVPDLTNFYAQHRSIEPWLKTVSPTP-AKEWRQSHEDRQKLDGLYECILCACCSTSCPSYWWNGDYLGPAVLLQAYRWLIDSRDEATGERLDNLEDPFRLYRCHTIMNCAQACPKGLNPAKAIGEIKKMLVER--------FMNFRPLHDRVVVRRVESEEKTKGGIIIPDTAKEKPQEGEIVAVGSGARDESGKVVPLDVKAGDRVLFGKWSG-TEVKINGEDLLIMKEADIMGII-G
MVQTNVRAFKIYRWSPDDGENPRVDTYFLDMKCGPMVLDALIKIKNEIDPTLTFRRSCREGICGSCAMNIDGINTLACIYGLDEVKGDVKIYPLPHMPVVKDLIPDLTHFYAQHASIMPWLETKTNRP-QKEWKQSIEDRKKLDGLYECVMCASCSTSCPSYWWNSDYLGPAALLHAYRWIIDSRDEATGERLDELEDPFKLYRCHTIMNCAKTCPKGLNPAKAIGEIKKMMLER--------VMAFKPLHDRVLVRRVESDEKTKGGLIIPDSAKEKPAEGVIVACGEGARKDSGELIAMAVKSGDRVLFGKWSG-TEVSIDGEELLIMKESDILGITEA
MVEANTREFRIYRWNPDDGKNPSIDTFYIDVDCGPMVLDALLYIKNKIDPTLTLRRSCREGICGSCAMNIDGTNTLACTKGMDEVKGTVKVYPLPHMPVVKDLVPDLTNFYAQHRSIEPWLKTVSPTP-AKEWKQSHEDRLKLDGLYECILCACCSTSCPSYWWNGDYLGPAVLLQAYRWLIDSRDEATGERLDNLEDPFRLYRCHTIMNCAQSCPKGLNPAKAIGEIKKMLVER--------LMSFRPLHDRILVRRVESQEKTKGGIIIPDTAKEKPSEGEVVAVGTGARNEAGQIQALDVKAGDRILFGKWSG-TEIKTNGEELLIMKESDVLGIIEA
MVQTNLRSFQIYRWNPDDGKNPRIDTYFVDMDCGPMVLDGLIYIKNKIDPTLTFRRSCREGICGSCAMNIDGINTLACIYGLDEIKGDVKINPLPHMPVVKDLIPDLTHFYAQHASIMPWLETKTNRP-AKEWRQSIEDRKKLDGLYECVMCASCSTSCPSYWWNSDYLGPAALLHAYRWIIDSRDEATGERLDELEDPFKLYRCHTIMNCAKTCPKGLNPAKAIASIKKMLVER--------GMAFKPLHDRVLVRRVESDEKTKGGLIIPDSAKEKPAEGEVVACGEGARKDSGELIAMAVKAGDRVLFGKWSG-TEVTVDGEELLIMKEGDILGII-A
MVEKRLKRFKIYRWDPEEGGNPRLDTFQIDLDCGPMVLDALNKIKNEIDPTLTYRRSCREGICGSCSMNIDSNNSLACLKPIAEVEGDVEIYPLPHLPVVKDLVPDLTHIYAQYNAIEPWLKTDSPPP-AKERLQSPEERARLDGLWECILCFCCQTSCPSYWWNSEYLGPAILLQAARWVFDSRDEATGERLDMLDDPFRLFRCHTIMNCTATCPKGLNPGKAIADLKIKMFER--------AMAFRPLQDRVLVRRLEEDEKTKGGIIIPDTAKEKPMRGEIIATGPGARGEDGVLHPLDVTSGDIVLFGKWTG-TEVKIDGVEYLIMKESDILGVIEA
MVQKNLKEYRIYRWSPDDGQNPRIDTFYVDTDCGPMVLDALLWIKNKVDATLTLRRSCREAICGSCAMNIDGTNTLACTKGMHDVEGTVKIYPLPHMPVVKDLVPDMTTFYAQHRSIEPWLQTVTPTP-EKEWRQSHDDRTKLDGLYECILCACCSTSCPSYWWNGDYLGPAVLLQAYRWLIDSRDEATGERLDNLEDPFRLYRCHTIMNCSKTCPKGLNPAKAIAEIKKMMVER--------VMAFRPLHDRVVVRRVESEEKTKGGIIIPDTAKEKPQEGEVVAVGPGARNDKGELVALDVKAGDRVLFGKWSG-TEVKVDGQDLLIMKESDILGVV-A
M------KVSVWRG---DAEAGAYREYSVPLRESQTILDVVAWIQQHEDPTLSYRYACRVGMCGSCAMMVNGQPRWTCRTHVKKVDGGLTVAPLRNLPVIKDLATDMDPFFEKWVAAGGVHHPTRSR-HDDAVTPDSEGRAEADAGIECINCSVCYAACDVVAADADYLGPAALNRAWTLYNDSKDGGGQTILDAVSAHGGCHSCHSQGSCTRFCPNELNPMQSIAGLKRATAWSFLK-----KMAFKPLHDRVLVRRTESDEKTKGGLIIPDSAKEKPAEGVVVACGDGARKDSGELIEMGVKEGDKILFGKWSG-TEVTVDGEELLIMKESDILGII-A
MS-KRVLKFEIYRYDPDKDERPYMQKLEVELPTDKMLLDALVRIKNDVDDSLSIRRSCREGVCGSDAMNINGKNGLACTTNLNDLKQPIVLRPLPGLPVVRDLIVDMTHFFDQYHSVKPYLINDTPPP-EKERLQTPEAREELDGLYECILCACCSTSCPSFWWNPDFVGPAGLLQAYRFIADSRDQATGERLDNLEDPYRLFRCHTIMNCTDVCPKGLNPSHAIGKIKEMLVRR--------VMKLRPLGDRVIVKRLDNERQTASGIVIPESATEKPDQGTVVAVGPGKRSDDGTVHALELKVGDKVLFGKYAG-QSVKVDGEEVLVIREEEVLAVFE-
MVQTNLRKLDIYRWNPDDGENPRVDTYFIDMSCGPMVLDALIKIKNEIDPTLTFRRSCREGICGSCAMNIDGINTLACIYGLDEVKGDIRIYPLPHMPVVKDLIPDLTHFYAQHASVMPWLETTTNEP-RKEWRQSIDDRKKLDGLYECVMCACCSTSCPSYWWNGDYLGPAALLHAYRWIVDSRDEATPERLDDLEDPFKLYRCHTIMNCARTCPKGLNPAKAIMEIKKLMIER--------VMAFTPLHDRVLVRRIESDEKTKGGLIIPDNAKEKPAEGEIVAVGAGARDENGGRVAMDVKQGDKVLFGKWSG-TEITLDGEELLIMKESDILGVI-A
MVETNIRKFQIYRWNPDDGKNPSVDTYFLDMKCGPMVLDALIKIKNEIDPTLTFRRSCREGICGSCAMNVDGINTLACIYGLDEIKGDVKIYPLPHMPVVKDLIPDLTHFYAQHASIMPWLETKTNRP-AKEWRQSIEDRKKLDGLYECVMCASCSTSCPSYWWNGDYLGPAALLHAYRWIIDSRDEATGERLDSLEDPFKLYRCHTIMNCAKTCPKGLNPAKAIADIKKMLVER--------IMALTPLHDRVLVRRTESEEKTAGGLIIPDSAKEKPAEGEVVSVGAGLRDDKGARVELDVKAGDRVLFGKWSG-TEVSVDGEELLMMKESDIMGII-A
MAQKNVRKFQIYRWSPDDGENPRIDTYYLDMKCGPMVLDALIKIKNEVDPTLTFRRSCREGICGSCAMNINGINRLACIYGLDEIKATVKINPLPHMPVVKDLVPDLTNFYAQHASIMPWLETKTNTP-EKEWRQSIEDRKKLDGLYECVMCASCSTSCPSYWWNGDYLGPAALLHAYRWIIDSRDEATGERLDQLEDPFKLYRCHTIMNCTKTCPKGLNPAKAIAEVKKMMVER--------VMAFKPLHDRVLVKRVQSDEKTKGGLIIPDSAKEKPAEGEIVAVGEGARKDSGELIAPSVKVGDRVLFGKWSG-TEVTLNGEELLIMKESDIMGII-A
MVQTNVRKFQIYRYNPDAGKNPSVDTYFVDMKCGPMVLDALIKIKNEIDATLTFRRSCREGICGSCAMNIDGINTLACIYGMDEIKGDVKIYPLPHMPVVKDLIPDLTHFYAQHASIMPWLETKTNKP-AKEWRQSIDDRKKLDGLYECVMCACCSTSCPSYWWNGDYLGPAALLHAYRWIIDSRDEATGERLDELEDPFKLYRCHTIMNCSKTCPKGLNPAKAIASIKGMMLER--------HMAFKPLHDRVVVRRVESDEKTAGGLIIPDSAKEKPAEAIVVSVGEGARKDSGELIAPSIAAGDKVLFGKWSG-TEITVDGEELLIMKESDILGII-A
MVQEKILTVKVYRWNPDSGENPRLDTFQLDRQCGAMVLDALIQIKNTLDTGLAFRRSCREGVCGSCAMNINGRNTLACTKAIDDYGDTLTIYPLPHQQVIKDLVTDMTHFYAQYASIEPWLQTVTPAP-DRERLQSEEERSRLDGLYDCILCACCSTACPSYWWNSDYLGPATLLQAHRWIADSRDEMTGERLDALEDPFKLYRCHTIMNCTDTCPKGLNPAKSIAEIKKLLLER--------GMKIRPLHDRVVVKRWEEEKTTPSGIVIPDTAAEKPIKGEVVVVGNGKLLENGELRPLDVKEGDKVLFGKYAG-TEVKIDGQEYLIMNEDDIVGIFEA
MT-SQTLSVTIDRG------AHGRDVFDVPAYESQTVLDVVSWVQQNADPTLSYRFACRVGMCGSCAMMVNGVPRWTCRTHVSKVDGAVQIGPLRNLPVVKDLVVDMDPFFDKWVGAEGVHHGALTR-DDAAVDETSPARVEANAGIECINCSVCYAACDTVAGNPDYLGPAALQRAWTLLNDAKDEGRLAILDAVSGSGGCHNCHSMGSCTTYCPNELDPMSAIAGLKRETAKSFFR-----RMALKPLHDRVLVRRTESEEKTAGGLIIPDSAKEKPSEGEIVAAGPGARKDSGELIEMGVKAGDKVLFGKWSG-TEVTIDGEELLMMKESDIMGII-E
MVQANVRKFKIYRWNPDDGENPRVDTYFLDMTCGPMVLDALIKIKNEIDPTLTFRRSCREGICGSCAMNIDGINTLACIYGMDEIKGDVAIYPLPHMPVIKDLIPDLTHFYAQHASIMPWLETKTNRP-AKEWKQSIEDRKKLDGLYECVMCASCSTSCPSYWWNGDYLGPAALLHAYRWIIDSRDEATPERLDQLEDPFKLYRCHTIMNCAKTCPKGLNPAKAISHIKQMMVER--------VMALKPLHDRVLVRRTESEEKTAGGLIIPESAKEKPSEGVVVATGEGARKDSGELIAMAVSAGDKILFGKWSG-TEVTVDGEELLMMKESDIMGII-E
MVQSNVRKFSIYRWSPDDGENPRVDTYFVDMTCGPMVLDALVKIKNEIDPTLTFRRSCREGICGSCAMNIGGINTLACIYGLDEVKGDVKIYPLPHMAVVKDLIPDLTHFYAQHASIMPWLETKTNTP-AKEWRQSIEDREKLDGLYECVMCACCSTACPSYWWNSDYLGPAALLHAYRWIIDSRDEATPERLDDLEDPFKLYRCHTIMNCAKTCPKGLNPAKAIAAIKKKMIER--------VMAFKPLHDRVLVRRIEGEDKTKGGLIIPDTAKEKPAEGEVIALGEGARKDSGELIAPSVKVGDRVLFGKWSG-TEVTLEGKELLIMKEGDIMGII-G
MVQTNTRTFKVYRYNPETDETPSWDTYKVDMDCGPMVLDALLWIKNNVDASLAFRRSCREGVCGSCSMNIGGRNTIACTSGIDEYKGDITISPLPHQPVVRDLIPDLTQFYAQHAAVKPYLKTDTPAP-EKEWKQSPEQREKLDGLYECIMCASCSTACPSYWWNGDYMGPAALLQAYRWLADSRDEATGERLDELNDPFKLYRCHTIMNCAQVCPKGLNPAEAIGEIKQMMVER--------GMTFRPLHDRVLVKRVEEESTTKGGIIIPDTAKEKPQEGEVVAIGGGAIKEDGSVRPLDVKAGDRILFGKWSG-TEVTVDGVELLIMKESDILGVM-A
MTNTRFLEVTVERD------EGKSQAFRVPAYENQTVLDVVSWIQQNADPTLSYRFACRVGMCGSCAMMVNGVPRWTCRTHISKVGEAVTIGPLRNLPVVKDLVVDMDPFFDKWVAAEGVHHGGLTR-DDAAVDEESAARVEANAGIECINCSVCYAACDTVAGNPDYLGPAALQRAWTLLNDAKDEGRVAILDAVSGSGGCHNCHSMGSCTTYCPNELDPMSAIAGLKRETAKSFFR-----RMALKPLHDRVLVRRTESDEKTAGGLIIPETAKEKPAEGIIVACGEGARKDSGELIDMAVSAGDKVLFGKWSG-TEVTVDGEELLMMKESDILGIITA
MVQTNLRTFHIYRWNPDDGKNPQVDTYFVDITCGPMMLDALIKIKSEIDPTLTFRRSCREGICGSCAMNIGGINTLACLYGLDDVTGDVKIYPLPHMPVVKDLIPDLTHFYAQHASIMPWLETKTNRP-AKEWKQSVEDREKLDGLYECVMCACCSTSCPSYWWNGDYLGPAALLHAYRWIIDSRDEATGERLDELEDPFKLYRCHTIMNCAKTCPKGLNPAKAIAEVKKMMVER--------VMALKPLQDRVTVRRIESEEKTAGGLIIPDTAKEKPAEGIVVAVGEGARKDSGELIAMTLKADDKILFGKWSG-TEITVDGEELLIMKESDVLGIL-S
MSTPTTFTLEVLRFDPTTDTEPYYQTYQVPYDEDWVVLDALTWVKDNLDSSLTFRWSCHMAVCGSCGMQVNGTPVLTCKAFLRDYPATVKVEPLRNFPIERDLVVGLDGFIDRLEAIKPYIIRKDDKPDEGAYVQLPKQLKRFKHHTLCINCLLCYSACPQMGLNPDFLGPAALALAHRYNLDSRDEGRRERQKVTGSAEGVWECTFVSACSEVCPKGVEPAGAIQEQKVQNSLDWFLDRLVPPMNFRPLHDRVLVKRVESEAKTAGGIIIPDTAKEKPQEGEVISVGSGARGEDGKLIPLEVKAGDRVLFGKWSG-TEVKVNGEDLLIMKESDIMGILQG
MTASNGLHVDVWRG---SGTEGSFERFLVPMQESQTILDVVAWIQQYADPTLSYRYACRVGMCGSCAMMVNGVPRWTCRTHIKKVDNVLTIAPLRNLPVIKDLAADMDPFFDRWVAAGGVHHPTRDR-NDEQISPATPERIEADAGIECINCSVCYAACDTVANNVDFLGPAALQRAWTLYLDPKDADPGAILDAVSGRGGCHNCHSQGSCTLHCPNGLNPMKAIAGLKRETVSSFFR-----RMTFRPLHDRVVVRRVESEEKTKGGIIIPDTAKEKPQEGEIIAIGSGIRDEAGKLVPLDVKSGDRVLFGKWSG-TEIKLDGEDLLIMKESDIMGVL-G
MVQKKTREFRVYRWNPDDGQNPRIDTFEVDVDCGPMVLDALLWIKNTVDPTLTLRRSCREGVCGSCAMNIDGMNTLACTKGMDEIEGPVKVYPLPHMAVVKDLVPDLTMFYAQQAFIEPWLQTKTPEP-EREWRQSHEDREKLDGLYECILCACCSTACPSYWWNSEYLGPAALLQARRWLVDSRDEATDERLDKLEDPFRLYRCHTIMNCAQTCPKGLNPAKAIAEIKEMMVAR--------TMSFRPLHDRVLVKRVEEEQKTSGGIIIPDTAKEKPSQGEVIAVGPGARDEDGKRVEPDVKVGDRILFGKWSG-TEVKIDGQDYLIMKESDIMGIIEA
MVQTNIKKFEIYRWSPEDGENPRVDTYFVDLTCGPMMLDALIKIKNEIDPTLTFRRSCREGICGSCAMNIDGINTLACIYGMDEVKGDVKIYPLPHMPVVKDLIPDLTHFYAQHAAVMPWLETKTQRP-QKEWRQSIEDRKKLDGLYECVMCASCSTACPSYWWNGDFLGPAALLHAYRWIIDSRDEATGERLDDLEDPFKLYRCHTIMNCARTCPKGLNPSAAIAEIKKLMVER--------VMAFTPLHDRVLVRRVESDEKTKGGLIIPDSAKEKPAEGEVVSVGAGARDEDGKRVAMDVKQGDKILFGKWSG-TEITLDGEELLIMKESDILGVI-A
MVQTNLREFHVYRWNPDDGKNPALDTYFVDMDCGPMILDALIKIKNEIDPTLTFRRSCREGICGSCAMNIDGINTLACTYGMEEINGVVKIYPLPHMPVVKDLIPDLTHFYAQHASIQPWLETETPEP-RKEWKQSIDDRAKLDGLYECIMCACCSTSCPSYWWNGDYLGPAALLHAYRWIIDSRDEATGERLDELEDPFKLYRCHTIMNCAKTCPKGLNPAAAIANIKKLMVER--------VMALKPLHDRVLVKRTESEEKTAGGLIIPDSAKEKPSEGEVVAVGTGARKDNGELIEMAVAPGDKILFGKWSG-TEVTVEGEEMLMMKESDIMGII-A
MAKKNVKVFKVYRWSPDQGGNPRLDTYEIDRSCGSMVLDALIKIKNELDSTLTFRRSCREGVCGSCAMNIAGRNTLACTKPIDGIEGEIRVYPLPSLPVIKDLVPDMTHFYAQYASIKPWLQAKTPTP-NRERLQSREDRAKLDGLYECILCACCTTGCPSWWWNSKYLGPAVLLQAQRWLADSRDEATGERLDDLEDSFKLYRCHTIMNCVEVCPKGLNPAQAIARIKGRLLVR---------MKLRPLHDRVVIKRLEEERTSPGGIVIPDTAAEKPIRGEIIAVGNGKQLDNGEIRPLDVTVGDQVLFGKFAG-TEVKIGDEDLLVMREDDVMAVVED
MVQTNLRKVQIYRWNPDDGQNPRVDTYFLDMKCGPMVLDALIKIKNEIDPTLTFRRSCREGICGSCAMNIDGINTLACIYGLDEIKGDVKIYPLPHMEVVKDLIPDLTHFYAQHASIMPWLETKTNRP-AKEWKQSIEDRKKLDGLYECVMCASCSTSCPSYWWNSDYLGPAALLHAYRWIIDSRDEATGERLDELEDPFKLYRCHTIMNCAKTCPKGLNPALAIAEIKKMMVER--------VMAFKPLHDRVLVRRVESDEKTTGGLIIPDSAKEKPAEGIVVSVGAGARDEDGDRIKMDVKEGDKILFGKWSG-TEVTLDGEELLIMKESDIMGIIEA
MVQTNVRAFKIYRWNPDDGENPRVDTYFLNMECGPMVLDALIKIKNEVDPTLTFRRSCREGICGSCAMNIDGINTLACIYGLDEIDGDVKIYPLPHMPVVKDLIPDLTHFYAQHASIMPWLETKTNRP-AKEWRQSIEDRKKLDGLYECVMCASCSTSCPSYWWNGDYLGPAALLHAYRWIIDSRDEATGERLDQLEDPFKLYRCHTIMNCTKTCPKGLNPAKAIAEIKKMMLER--------VMAFKPLHDRVLVRRVESDEKTAGGLIIPDSAKEKPAEGVVVACGEGARKDSGELIDMAVKEGDKVLFGKWSG-TEVNVGGEELLIMKESDILGIITA
MVETNVRVFKIYRWDPEEGGNPRMDTFHVDMACGPMVLDALIKIKNEIDPTLTFRRSCREGICGSCSMNIDTNNTLACLKPIADIKGDVVITPLPHLPVVKDLVPDLSHIYAQYAAIEPWLKADTPAP-NGERLQSPDERAVLDGMWECILCFCCTTSCPSYWWNGDYLGPAVLMQAARWIFDSRDEAAGERLDQLDDPFRLFRCHTIMNCTATCPKGLNPGRAIGQLKIKMFQR--------SMNFRPLHDRVLIKRLESEEKTAGGIIIPDTAKEKPQEGEVIAVGSGVRGDDGKLVALDVKPGDRILFGKWSG-TEVKLNGVEYLIMKESDIMGIV-G
MVETKTKTFRVYRWDPDSGETPREDVYEVDMNCGPMVLDALIKIKNEIDPSLTFRRSCREGVCGSCAMNIDGTNTLACTKFCSDVDDEVKIYPLPHMPVVKDLVPDLNQVYAQYASIEPWLKTTTAAP-ERERLQTPEDRKKLDGLWECILCFSCSTSCPSYWWNGDYLGPAVLLQAYRFIADSRDEETGSRLDNLEDPFRLFRCHTIMNCTKTCPKGLNPAKAIAEIKKLMVER--------VMSFKPLHDRVVIEPLDQEEKTAGGIIIPDTAKEKPMQGKVTAVGSGARSDDGKVVPLDVKEGDTVLYGKWSG-TEVKLDGKTLLIMRESDIMGILQ-
MAEEQVCSFRVYRWDPAVGGNPRVDTYEADVG-STMVLDVLLKIKNEMDPTLTLRRSCREGVCGSCAMNIDGENTLACTKGLDELHGAVSVYPLPHMPVVKDLVSDLTHLYAQYGSIKPWMQTQSVPG-TRERLQSPEDREKLDGLYECILCACCTTACPSSWWNPDFLGPMVLLQAYRWIADSRDEATGERLDDLEDPFKLYRCHTIMNCTNTCPKGLNPAKAISEIKQLMINR--------VMALRPLHDRVIIKRLDNERTTASGIVIPESATEKPDQGEVIAVGPGKRSDDGKVQPVDLKVGDKVLFGKYAG-QTVKVDGEEVLVIREEEILAVVL-
MVETRLKEYQVYRWNPDDGRNPQIDTFYVDLDCGPMILDGLLYIKNKIDPTLTFRRSCREGICGSCAMNIDGLNTLACTKGMDEVKGAIKIYPLPHMPVIKDLVPDLTNFYAQHRSIEPWLKTVSATP-QIEWKQSREDREKLDGLYECILCASCSTSCPSYWWNGDYLGPAVLLQAYRWLIDSRDEATGERLDNLEDPFRLYRCHTIMNCANTCPKGLNPAKAIAEIKKMMVER--------VMKFRPLHDRIVVKRIEAEQKTAGGIIIPDTAKEKPQEGEVVAVGPGARDESGKIVALDVKVGDKVLFGKWSG-TEVRLDGQDLLIMKESDIMGVI-A
MAETNKRVFKIYRWNPDTGENPRFDKYEVNMECGPMVLDALLKIKNEIDPTLTLRRSCREGVCGSCAMNIDGTNTLACTKAIESITDEVRIAPLPHMPVVKDLVPDLTHFYAQHASIQPWLQADTPNP-PRERLQSIEERRKLDGSYECILCASCSTSCPSYWWNSDYLGPAVLLQAYRFIMDSRDEYKGERLAELEDPFKLYRCHTIMNCTKTCPKGLNPAKAIAEIKKLIVAR--------NMKLRPLHDRVIIKRVEEETTSAGGIVLPGSATEKPSRGKVIAVGTGKTLDNGQVKAVDVKVGDEVLFGKYSG-SEVKFGDEDFIVMREDEIMAVIEA
MAETNVREYRIYRWSSDDGRNPRIDTYYVDAECGPMVLDALIYIKDKVDPTLTFRRSCREGICGSCAMNIDGTNTLACTKGADECSHIVKIYPLPHMPVVKDLVPDLTRFYAQHRSIEPWLKTTTPEP-EKEWLQSYEDRQKLDGLYECILCACCSTSCPSYWWNGDYLGPAILLQAYRWLIDSRDEATGERLDNLEDPFRLYRCHTIMNCSQACPKGLNPAKAIAEIKKMMVER--------VMKFRPLHDRVVVRRIESEEKTAGGIIIPDTAKEKPQEGEVVAVGPGARKDNGELIAIDLKAGDRVLFGKWSG-TEVKIDGEDLLIMKESDIMGVL-A
MV-QRRLNIRVLRYNPAQEVAPHWQTYPLDDAPGMTLFIALSEIREQLDPSLQFDFVCRAGICGSCAMLVNGSPALACRTLTQNLGDTFTLAPLPVFELIGDLSVNTGKWMRGMSRLQTWVHQQQAIDTRLEARMAPELAEAIYELDRCIECGCCVAACGTARMREDFVGAVGLNKIARFRLDPRDQDDEDFYEVVGDDDGVFGCMSLLGCHDVCPKQLPLQTQLAFVRRKMVAMGF------RMPLRPLHDRLIVQRKEPELKTASGIVIPDSAGEKPEQGVVVAIGPGRRTDQGQLVPLIVQPGDTVLFGKYTG-QTVKLDGEELLVIREEDVLAILTA
MVQTNVRKFQIYRWSPEEGGNPTVDTYFLDMKCGPMVLDALIKIKNEIDPTLTFRRSCREGICGSCAMNIDGINTLACIYGLDEISGDVKIYPLPHMPVVKDLIPDLTHFYAQHASIMPWLETKTNRP-AKEWKQSIEDRKKLDGLYECVMCASCSTACPSYWWNGDYLGPAALLHAYRWIIDSRDEATGERLDDLEDPFKLYRCHTIMNCTKTCPKGLNPAEAIAHIKKMMVER--------VMAFTPLHDRVLVRRTESEEKTKGGLIIPDSAKEKPQEGEIVAVGAGARDDDGDRIALDVKAGDKILFGKWSG-TEITLDGEELLIMKESDIMGVI-A
MAETNIRRFEVYRWDPESGENPRIDAFELDMSCGPMVLDAILKIKNEIDSSLTFRRSCREGVCGSCAMMINGKNSLACTKAIDSYSGTIKIYPLPHLQVVKDLVADLTHFYAQYASIKPWIETQTPAP-DSERLQSKEDREKLDGLYDCVLCACCSTSCPSYWWNSEYLGPAILLQAYRWLVDSRDESTGERLDELEDPFKLYRCHTIMNCTDTCPKGLNPAKAIAETKKLLVQR--------GMKIRPLHDRVIVKRVEEETTTAGGILLPGSAAEKPSQGVILAVGSGKQLDNGTVRALEVKVGDKVLFGKYSG-NEVKVDGDDLIVMREEDIMGVL-G
M------KFEIYRYDPDKDERPYMQKLDVELPTDKMLLDALVRIKNDVDDSLAIRRSCREGVCGSDAMNINGKNGLACTTNLRELKEPIVLRPLPGLPVIRDLIVDMTHFFNQYHSIKPYLINDTPPP-EKERLQTPEAREELDGLYECILCACCSTSCPSFWWNPDFVGPAGLLQAYRFIADSRDQATGARLDNLEDPYRLFRCHTIMNCVDVCPKGLNPTKAIGKIKELMVRR--------VMALRPLHDRVIIKRLDNERKTASGIVIPESAAEKPDQGEVLAVGPGKKTEDGKVLPVDLKVGDKVLFGKYAG-QSVKVDGEELLVIREEEILAVIQ-
MVQTKLRQFRIYRYNPEEGGNPRWDTYWVDMKAGTMILDVLLYIKNNIDPTLAFRRSCREGVCGSCAMNIAGRNTIACTKGFDDLPGVITISPLPSQPVVRDLIPDLTNFYAQHAYVQPFLKTDTPAP-EKEWKQSEADREELNGLYECILCASCSTSCPSYWWNGDYLGPAALLQAYRWLIDSRDEATGERLDDLEDPFKLYRCHTIMNCAQVCPKGLNPAKAIAKIKHMMVER--------SMKLRPLHDRVVVRRVKEEEKTKGGIIIPDAAKEKPQEGEVVAVGKGAVGEDGKVIALDVKKGDRVLFGKWSG-TEVKIDGEDVLIMKESDIMGVLEK
MVQKDVRTYKVYRYDPEVDADPRWDVYEVPTDHGPMLLDALIHIKNTIDPTLSFRRSCREGICGSCSMNIDGRNTLACTKGWDECSHNITIAPLPHQPVVKDLVTDLSLFYAQYDSIQPYLQSDEPDP-EKERLQTPAEREKLDGLYECILCACCSTSCPSYWWNQEYLGPAALLQSYRWISDSRDDATQKRLDDLEDPFKLYRCHTIMNCAQVCPKGLNPAK---------------------MAFRPLGDRVLVKRVEEESKTKGGIIIPDTAKEKPQEGEVVSVGPGVRDESGKVNALELKAGDRILFGKWSG-TEVKIDGDDLIIMKESDVLGVL-S
MVQTNVRKFKIYRWNPDDGKNPQVDSYFVDLTCGPMILDALIKIKTEIDPTLTFRRSCREGICGSCAMNIGGINTLACIYGMDEVKGDIAIYPLPHMPVIKDLIPDLTHFYAQHASIMPWLETKTNRP-AKEWKQSIESREKLDGLYECVMCACCSTSCPSYWWNGDYLGPAALLHAYRWIIDSRDEATGERLDELEDPFKLYRCHTIMNCAKTCPKGLNPALAIAEIKKLMVER--------VMAFKPLHDRVLVRRVEGEEKTKGGLIIPDSAKEKPAEGIVVSCGDGARKDSGELIEMGVSAGDKILFGKWSG-TEVTVNGEELLIMKESDILGIITA
MVQNRLTEYKIYRWNPDDGKNPSVDTYYVDRDCGPMVLDGLIWIKNKVDPTLTFRRSCREGICGSCAMNIDGTNTLACLKSMDDVDAAVKIYPLPHMPVVKDLVPDMTQFYAQHASIEPWLHTETPAP-EKEWRQARGDREKLDGLYECILCACCSTSCPSYWWNGDYLGPAALLQAYRWLIDSRDEATGDRLDDLEDPFRLYRCHTIMNCAKACPKGLNPAKAIAEIKKLMVAR--------FMKFRPLHDRVVIRRSEGDPVSEDGIIIPDTAKEKPQQGEVVAHGPGQRDESGKLVPLDVQTGDLVLFGKWSG-TEVKIDGEDLLIIKEADLLGVVEA
MSTKRKMKFEIYRYDPDKDDKPYMQKLEVELPTDKMLLDALVRIKSSIDDSLSLRRSCREGVCGSDAMNINGKNGLACITNLNDLKEPVVLRPLPGLPVVRDLIVDMTFFFNQYHSIKPYLINNTPAP-EKERLQSPEAREELNGVYECILCACCSTSCPSFWWNPDFVGPAGLLQAYRFIADSRDEATAERLDNLNDPYRLFRCHTIMNCVDVCPKGLSPTTAIGKIKEMLVRR--------IMALRPLQDRVIIKRLDNETKTASGIVIPDSAAEKPDQGEVLAVGPGKTV-DGKVVPVALKVGDKVLFGKYAG-QSVKVDGQELLVIREEEILAVVE-
MSTKRIVKFEIYRYDPDKDERPYMQKLEVELPTDKMLLDAIIRIKNSVDDSLALRRSCREGVCGSDAMNINGKNGLACTTNLRDLKEPIVLRPLPGLPVIRDLIVDMTHFFNQYHSIRPYLINDTPPP-ERERLQTPEAREELDGLYECILCACCSTSCPSFWWNPDFVGPAGLLAAYRFIADSRDEATGSRLDNLEDPYRLFRCHTIMNCVDVCPKGLNPTRAIGKIKELMVRR--------VMALRPLHDRVIIKRLDNERKTASGIVIPESAAEKPDQGEVLAVGPGKKTEDGKVLPVDLKVGDKVLFGKYAG-QAVKVDGEELLVIREDEVLAVIQ-
MVQKNLRKVQIYRWSPDDEKNPSLDTYFVDMTCGPMVLDALIKIKSDIDPTLTFRRSCREGICGSCAMNIDGINTLACIYGMDEVKGDIRIYPLPHMPVIKDLIPDLTHFYAQHASVKPWLETKTNKP-AKEWKQSIEDRAKLDGLYECVMCACCSTACPSYWWNGDFLGPAALLTANRWITDSRDEATGERLDDLEDPFKLYRCHTIMNCAKTCPKGLNPAAAIANVKKMMIDR--------VMAFKPLHDRVLVRRTEGEEKTAGGLIIPDAAKEKPAEGEVIACGEGLRKDSGELVEMGVKSGDKVLFGKWSG-TEITLDGEELLIMKESDIMGIL-S
MVQKNLRAFKVYRYDPETGENPSWDTYYVDTKCGPMILDALFFIKNEIDTTLAFRRSCREGICGSCAMNIGGRNTIACTNGIDEHNGTITIAPLPHQPVVRDLIPDLTNFYAQLESIKPYLKTDTPEP-EKEWKQSQEDREELDGLYECILCASCSTSCPSYWWNSDYLGPAALLQAYRWIADSRDEATGERLDDLEDPFKLYRCHTIMNCANVCPKGLNPAKAIGKIKDLMVER--------VMTFRPLHDRVLVKRVEEESKTKGGIIIPDTAKEKPQEGEVIAVGSGTIKDDGNVRPLDVKAGDRILFGKWSG-TEVTVEGQELLIMKESDILGIV-G
M------KFKIYRYNPETDKKPYMQEFDIDIGSDKMLLDVLVDLKE-VDPTLSFRRSCREGVCGSDGMNINGKNGLACITSISSLKSPVVIRPLPGLPVIRDLVVDMAQFYKQYEKIKPYLIADTETP-AKERLQSPEDREKLDGLYECILCACCSTSCPSFWWNPDFVGPAGLLQAYRFLTDSRDTHTEERLKDLDDAYSVFRCRGIMNCVDVCPKGLNPTKAIGHIRSMLLKS--------VMSLRPLHDRVIVRRLEEETTTAGGIVIPDNAKEKPSRGEILAIGNGKPLDSGDVRALDVKVGDKVLFGKFAG-TEVKADGEELLVLREDDIMAVIEA
MVETNLREYRIYRWSPDDGENPSIDTYFVDVDCGPMVLDHLLYIKNKIDPTLTLRRSCREGICGSCAMNIDGSNTLACTKGCDDISGAVKIYPLPHMPVVKDLVPDLTNFYAQHRSIEPWLKTVSPEP-AKEWLQSHEDRAKLDGLYECILCACCSTSCPSYWWNGDYLGPAVLLQAYRWLIDSRDEAKGERLDDLEDPFRLYRCHTIMNCAQTCPKGLNPAKAIAEIKKMMVER--------VMKFRPLHDRVVVRRVESESKTAGGIIIPDTAKEKPQEGEIVAVGSGARDEAGKLVPLDVKAGDRVLFGKWSG-TEVKLNGEDLLIMKESDIMGII-G
MVQANLKQFDIYRWSPDDGENPRVDTYFVDLGCGPMMLDALIKIKSEIDPTLSFRRSCREGICGSCSMNIDGVNTLACIYGIDEVGGTVKIYPLPHLPVVKDLIPDLSHFYAQHESVMPWLETSSSTP-QKEWRQSIDDRRKLDGLYECIMCACCSTSCPSYWWNGDYLGPAALLHAYRWIADSRDEATGERLDELEDPFKLYRCHTIMNCARTCPKGLNPAKAIMEIKKLMIER--------VMPFTPLHDRVLVRRIEGDETTSGGLIIPDTAKEKPQEGEIVSVGPGAKDEDGDRIAMDVKAGDRILFGKWSG-TEIKLDGEDLMIMKEGDILGVM-A
MVEKSVREFGIYRWSPDDDRNPRIDTYYVDTDCGPMVLDALLWIKNKVDATLTLRRSCREGICGSCAMNIDGSNTLACTKGMDEVKGAIKVYPLPHMPVIKDLVPDLSIPYAQLRSIEPWLKTETPEP-EKEWRQSHDDRAKLDGLYECILCFCCQTSCPSYWWNGEYLGPAVLLQAYRWLIDSRDEATGARLDDLEDPFKLYRCHTIMNCTQACPKGLNPAKAIAEVKKMMVER--------VMNFRPLHDRVVVRRVESEAKTAGGIIIPDTAKEKPQEGEIVAVGAGARDETGKVNPLEVKAGDRILFGKWSG-TEIKLGGEDLLIMKESDILGIV-G
MAESNVQRFVVYRYDPDSGENPRMDTYELDMDCGPMVLDALIKIKNEVDSTLTFRRSCREGICGSCAMNIDGSNTLACTKSADSVKGEIRIYPLPHMPVVKDLVPDLTNFYAQYASVKPWLQTRTPAP-DHERLQSKVDQEKIDEPAACILCACCSTSCPSYWWNSDYLGPAALLASYRWLVDSRDEATGERLDDLEDPFRLYRCHTIMNCSQACPKGLNPARAIAETKKMLVER--------HMKIRPLHDRVIVKRMEEERTSPGGIVIPDAAAEKPIKGEVVAVGNGKILESGEIRALDIKAGDKVLFGKYSG-TEVKVDGEELLVMKEDDIMAVIEG
MVETHLTEFKIYRWNPDDGENPHVDTYYVDRNCGPMVLDALIWIKNNIDPTLTFRRSCREGVCGSCAMNIDGTNTLACTKAMDDAKAPIKIYPLPHQPVVKDLVPDLKNFYAQYASIEPWLHTVTPAP-EKEWRQSHEERAKLDGMYECILCACCSTSCPSYWWNSDYLGPAALLQANRWVQDSRDEATGDRLDNLEDPFRIYRCHTILNCSKACPKGLNPAKEIATLKKALVDR--------VMKFRPLHDRVVVRRITAQEKTKGGIIIPDTAQEKPSEGEVIAVGPGGRDEAGKLVPMDIKAGDRVLFGKWSG-TEVKIDGEDLLIMKESDIMGVV-G
MVQTNLRKVQVYRWSPDDDKNPALDTYWVDMTCGPMVLDVLIKIKNEIDPTLAFRRSCREGICGSCAMNIDGINTLACIYGADEVKGDIKIYPLPHMPVIRDLIPDLTHFYAQHASIMPWLETKTNRP-AKEWRQSIEDRKKLDGLYECVMCASCSTSCPSYWWNGDYLGPAALLHAYRWIIDSRDEATGERLDDLEDPFKLYRCHTIMNCAKTCPKGLNPAKAIASIKQMMVER--------VMALKPLHDRVLVERVESEEKTAGGLIIPESAKEKPAEGVIVAAGEGARKDSGELIPMAVKEGDKVLFGKWSG-TEVTVDGKELLIMKESDVLGIL-S
MVEKKVREFKVYRYDPETGENPAWDIYEVDLTCGPMVLDALIAIKNDIDSTLTFRRSCREGVCGSCAMNIGGRNTLACTKGIDELAGAITISPLPHQPVLKDLVPDLTNFTAQYAAIQPYLQTVTPEP-DGEWRQSPEERAKLDGLYECILCACCSTSCPSYWWNSEFMGPAALLQAYRWINDSRDEMQGERLDALEDPFKLYRCHTIMNCAQVCPKGLNPAKAIAEIKKAMVER--------LMSFRPLHDRVLVKRVKEEEKTRGGIIIPETAQEKPQEGEVVAVGPGARDEDGERIELDVKVGDRILFGKWSG-TEVKVDGEELLIMKESDIMGVIEA
MSSERMKKFSIYRWSPDDNTRPKMQEYNVDLTCGPMVLDGLIKIKNEIDPTLTFRRSCREGICGSCSMNIGGINTLACLSKIDPLSKPVKIYPLPHMYVVKDLVVDMNNFYDQYRGIEPYLKRKKDTTGQEQLHQSVEDRKKLDGLYECILCACCSTSCPSYWWHPDYLGPAVLMQAYRWMIDSRDEFTQERLEKLDNAFSVYKCHTIMNCTKTCPKGLNPGLAIGEIKKKLATY--------SMNFQPLHDRVLVERLEQENKTESGIIIPDTAKEKPMQGKVIAAGKGIKDEKGNVSPLDVKVGDKILFAKWGG-TEVKLEGKEYLIMKESDILGIV--
MVETNVRKFQIYRWNPDDGKNPSVDTYFLDMKCGPMILDALIKIKTEVDPTLTFRRSCREGICGSCAMNIDGINTLACIYGLDEVKGDVKIYPLPHMPVVKDLIPDLTHFYAQHASIMPWLETKTNRP-AKEWKQSIEDRKKLDGLYECVMCASCSTSCPSYWWNGDYLGPAALLHAYRWIIDSRDEATGERLDSVEDPFKLYRCHTIMNCAKTCPKGLNPAKAIGQIKKMLVER--------IMAFTPLHDRVLVRRVEGDEKTAGGLIIPESAKEKPAEGEIISVGAGLRNEAGARIELDVKAGDKVLFGKWAG-QEVTVDGEELMIMKETDIMGII-G
MAEKNIRRFEVYRWDPDTGENPRIDTYELDALCGTKILDAIIHIKNEVDSTLTFRRSCREGVCGSCAMNINGKNSLACTKAISEYSGTIKIYPLPHLDVVKDLVPDMSHFYDQYAEIKPWLTSNSTPP-ATERLQSKEDRDKLDGLYDCVLCACCSTSCPSYWWNSDYLGPAVLLQAYRWLVDSRDENTDERLAQLDDAFKLYRCHTIMNCTDTCPKGLNPAKAIAETKKLLATR--------DMNIRPLHDRVIVKRVEEETTTPGGIVLPGSAAEKPSQGKVLAVGSGKQLDNGQVRALEVKVGDKVLFGKYAG-NEVKVDGEDLIVMREEDIMGIL-G
MVETNLREYRIYRWSPDDGENPSIDTYFVDMDCGPMVLDALLWIKNKIDPTLTLRRSCREGICGSCAMNIDGSNTLACTKGADEISGPVKIYPLPHMEVVKDLVPDLNNFYAQHASIQPWLQTVSPEP-AKEWLQSHDDRAKLDGLYECILCACCSTACPSYWWNGDYLGPAVLLQAYRWLIDSRDEATGDRLDNLEDPFRLYRCHTIMNCTQTCPKGLNPAKAIAEIKKMMVER--------VMKFRPLHDRVVVRRVESEEKTAGGIIIPDTAKEKPQEGEIIAVGSGARDEAGKLVPLDVKAGDRVLFGKWSG-TEVKLNGEDLLIMKESDIMGII-G
MAEKKVTEFRVYRWNPDDGKNPSIDTYYVDRACGPMVLDGLIYIKNHIDPTLTFRRSCREGVCGSCAMNIGGTNTLACTKGMDEVKGSVNIYPLPHMEVVKDLVPDLTRFYAQHASIEPWLQTDSAAP-EKEWRQSKEDRERLDGLYECILCACCSTSCPSYWWNGDYLGPAALLQANRWLKDSRDERTGARLDNLEDPFRLYRCHTIMNCAQACPKGLNPAKAIAEIKKMMVER--------IMGFRPLHDRVVVKRIEAEQKTAGGIIIPDTAKEKPQEGEVVAVGAGVRNEKGELVALDVKAGDRVLFGKWSG-TEVKIDGQDLLIMKESDILGVVEA
MVETNLREFRIYRWNPDDGANPRIDTFYVDVDCGPMVLDGLIYIKNRIDPTLAFRRSCREGICGSCAMNIDGTNTLACTKGMADVAGAVKIYPLPHMSVVKDIIPDLTNFYAQHRSIEPWLKTTTPAP-QTEWLQSHADREKLDGLYECILCACCSTSCPSYWWNGDYLGPAALLQAYRWLIDSRDEATGDRLDNLEDPFRLYRCHTIMNCAKACPKGLNPAKAIAEIKMMMVER--------VMNFRPLHDRVVVRRLESEAKTAGGIIIPDTAKEKPQQGEVVAVGPGARDESGKVVTLDVKAGDKVLFGKWSG-TEIKIDGQDLLIMKESDIMGIV-A
MTRPAAVRLSIYRYDPDTDSRPAMRDYVVEGYRGTMVLDLINHIKDHIDDSLSFRRSCREGVCGSDSMNINGKNRLACITTIGELAQPIVLRPLPGVPVVRDLIVDLSEFWLQYHSIKPYLINNDPPP-ERERLQSQEQREQLNGLYECILCACCTTACPTFWWNPDFVGPAGLLQAYRFITDSRDEATQQRLDDLDDAYRLFRCRTIMNCTDVCPKGLNPAHAISEIRNLLVKR--------IMKIRPLYDRVIVKRIEKQRQTASGIVIPDSATEKPEQGEVLAVGHGRALPDGGTRPLAVSAGDAILFGKYAG-QTVKLDGEELLVMREEDILGVIEA
M-----HTFHIFRYDPDADEKPRMQVMELEVGADRMLLDVLTRLKA-IDPSLSFRRSCREGICGSDAMNINGKNGLACVTNMRSLPSTVVLKPLPGLPVIRDLFVDMTGFFKQYHSIKPWLVNDDPPP-ERERLQAPEAREELNGLYECILCACCSSACPSFWWNPDYVGPAGLLQAYRFLVDSRDQASGQRLDDLQDPYRLFRCRTILNCTDVSPKGLNPALAIGKIKEMMVRR--------AMKIRPLHDRVIVKRVEEERTTASGIVIPESAAEKPDQGVIEAVGNGKILEDGNTKALDVKVGDKVLFGKYAG-QSVKVDGEELLVMREDDIMAIIE-
MVQANVREFRVYRWQEEGDENPRLDTYFVDTDCGPMILDGLLYIKNKIDPTLVFRRSCREGICGSCSMNINGRNHLACTTGMDEVDGPVVLYPLPHMPVVRDLVPDLTNFYAQLREIQPWLQTDTPQP-QKEWRQSHEDREKLNGLYECILCACCTTSCPSYWWNGDYLGPAALLQAHRWIVDSRDEKTGERLDNLEDPFRLYRCHTIMNCANACPKGLNPAEAIAEIKALMVER--------VMNFRPLHDRVVVRRLESDTKTKGGIIIPDTAKEKPQEGEVVAVGPGARNEKGEIVALDVKAGDRVLFGKWSG-TEVKLDGEDLLIMKESDIMGVVEA
MVQKTIRKFQIYRWSPDDGENPRVDTYFVDMDCGPMVLDALLYIKNKVDPTLTFRRSCREGICGSCSMNIDGINTLACIYGLDEIKGDVRIYPLPHLPVVKDLVPDLTHFYAQHASIMPWLETRSNTP-AKEWRQSITDRKKLDGLYECVMCACCSTSCPSYWWNSDYLGPAALLHSYRWLIDSRDEATGERLDGLEDPFKLYRCHTIMNCAKTCPKGLNPAKAISEIKQMMVER--------AMAFKPLHDRVLVKRVQSDEKTKGGLIIPDTAKEKPAEGEIVAVGEGARKDSGELIAMAVKAGDRVLFGKWSG-TEVTVNGEELLIMKESDILGII-S
MTTERMIEFEVLRYRPDTDHEPVFETYRVPCNEDWVVLDALNHIKDEIDGTLSYRWSCHMAVCGSCGMQVNGEPKLACKAFVRDYGNRIRVEPLATFPIERDLVVDMDDFTDKLQSVKPWIIRDDEKPEDGEYRQSMGELRKYRQFSMCINCMLCYSACPQYALNPEFIGPAALALAHRYNLDSRDQGAEQRRDVVASHAGVWDCTFVGQCSAVCPKDVDPAAAIQQGKIESSKNFFLDLLKPKMTFRPLHDRVLVRRIEADTKTKGGIIIPDTAKEKPQEGEVIAVGQGVRADDGTLHPLDVKAGDRVLFGKWSG-TEVKIDGEDLLIMKESDILGVIEA
MA--QKRSFQIYRYDPDKDAKPYMQTIEVELGNERMLLDALVKLKK-VDPTLSFRRSCREGVCGSDAMNINGKNGLACLTNMRDLPGVVVLKPLPGLPVIRDLIVDMTQFFKQYHSIKPYLVNDTPPP-EKERLQSPEERDELNGLYECILCASCSTSCPSFWWNPDFVGPAGLLQAYRFIADSRDQETAERLDNLEDPYRLFRCHTIMNCVDVCPKGLNPTKAIGKIKELMVRR--------VMNLRPLHDRVIVKRLENETKTALGIIIPDNAAEKPDQGEVLAVGPGKRNDKGDFVALNVQVGDRVLFGKYSG-QTVKVDGNELLVMREEDLFAVVEK
MVESKLREFQIYRWSPDDGKNPSVDTFYVDTDCGPMVLDALLWIKNNVDSTLTLRRSCREGICGSCAMNIDGANTLACTKGMDEVKGAVKVYPLPHMPVIKDLIPDLTVPYAQLRSIEPWLKTETPAP-EKEWRQSHADREKLDGLYECILCFCCQTSCPSYWWNGEYLGPAVLLQAYRWLIDSRDEATGPRLDDLEDPFKLYRCHTIMNCTQTCPKGLNPAKAIAEIKKMMVER--------VMKFRPLHDRVVLRRIDAEAKSSGGIIIPDTAQKKPQQGEVLAVGPGARNEAGALVPVDAKAGDIVLFGQWSG-TEVKIEGEDLIIMKESDLMGIVDA
MVETRIKRVEVYRWDPDTDENPRIDCYDIDLQCGEMVLDLILKIKDEIDSSLAFRRSCREGVCGSCSMNINGKNSLACIKAISDYKGTIKIFPLPHLDVVKDLVADMTHFYAQYASIKPWIETQTPPP-DSERLQSVEERKQLDGLYECVLCACCSTSCPSYWWNSEYLGPAVLLQASRWLNDSRDENTGERLDDLQDPFKLYRCHTIMNCTDTCPKGLNPAKAIADIKKMLLVR--------GMNIRPLHDRVIVKRVAEETTTAGGIVLPGSAAEKPSEGEVLAVGTGKVLDNGQVHELHVKVGDRVLFGKYSG-SEVKIDGEELIVMREDDIMGVL-G
MSEQEYLDVSVWRG---DASSGDYQSFRVPEYASQTILDVVSWIQQNADPTLTYRFACRVGMCGSCAMMVNGSPRWTCRTHVKKVDRKLKIAPLRNLPVIKDLAADMAPFFDKWVKAGGRHAPSATR-NDPQIKPESAGRDAANAGIECINCSVCYAACDTVTGNPDYLGPAALQRAWTIVNDEKHGNRDAVIEIVSAAGGCHNCHSMGSCTLHCPNDLDPMSAIAGLKRLTARNFFK-----AMKFRPLHDRVVIRRAEGDLKSKGGIIIPDTAKEKPQEGEVIAVGPGSRDESGKLIPLDVKPGDLILFSKWSG-TEVKIDHEDLLIMKESDIMGIVEA
MVEKKLTEFRIYRWNPDDGRNPRVDTYYVDRDCGPMVLDGLIWIKNTVDPTLTFRRSCREGVCGSCAMNIGGTNTLACTKGMDEVKGVVNIYPLPHMPVVKDLVPDLTHFYAQHASIEPWLQTDSPPP-EKEWRQAKDDREKLDGLYECILCACCSTSCPSYWWNGDYLGPAALLQATRWLKDSRDERTGARLDYLEDPFRLYRCHTIMNCAQACPKSLNPAKAIAEIKKMMVER--------IMGFRPLHDRVVVKRIEAEQKTAGGIIIPDSAKEKPQQGEVVSVGPGARNEKGELVALDVKAGDLVLFGKWSG-TEVKIDGQDLLIMKESDILGVLEA
M------RFSIFRFDPDKDAKPYMQQYDIALPADRMLLDALVRIKA-VDDSLSLRRSCREGVCGSDGMNINGRNGLACITPIAGLREPIELRPLPGLPVIRDLIVDMTQFFKQYHSIKPYLINNDPPP-ETERLQSPQERAELDGLYECILCACCSTACPSFWWNPDFVGPAGLLQAYRFLADSRDQATEERLDYLEDPYRLFRCHSIMNCVDVCPKELNPNRAISKIKDMMVKR--------VMQIRPLHDRVIVKRLEEERKTASGIVIPDSAAEKPDQGEIVAVGKGKVGDDGTIRALEVKVGDKVLFGKYSG-QTVKVSGDELLVMREEDIMGVIEG
M---KTARFSIYRYDPDKDAKPYMQDYEVELPTDVKLLDVIVKLKA-MDDTLSFRRSCREGICGSDAMNINGKNGLACVTNVADLKQPIELRPLPGLPVIRDLIVDMTQFFKQYHSIKPYVINDTPPP-ERERLQSPEDREELDGLYECILCACCSTSCPSFWWNPDFVGPAGLLAAYRFIADTRDLATNERLDNLEDPYRLFRCHTIMNCVDVCPKGLNPTKAIGKIKDLMVKR--------VMAIRPLHDRVVIKRLEAEEKTASGIVLPGAAAEKPDMGQVVAVGNGKILENGERRALELKVGDKVIFGKYSG-QTVKVDGDELLVMREEDVMGIVE-
MVETNLRTFKIYRWNEESGETPKIDTYFVDMTCGPMVLDALIKIKSEIDPTLTFRRSCREGICGSCAMNIDGINTLACIYGMDEIKGEVKIYPLPHMPVVKDLIPDLTHFYAQHASIMPWLETTTNRP-AKEWKQSIEDRKKLDGLYECVMCAACSTACPSYWWNGDYLGPAALLHAYRWIIDSRDEATGERLDQLEDPFKLYRCHTIMNCAKTCPKGLNPAAAISHIKQMMVER--------VMPFTPLHDRVLVRRIEGDAKTSGGLIIPDTAKEKPQEGEIVAVGAGAKDEDGERTAMDVKAGDRILFGKWSG-TEIKLDGEDLMIMKESDILGVM-A
MTMTDYLTVQIWRG----DRDGTFQTFKVPVRENQTVLDVVTEIQRTQDDTLSYRYACRVGMCGSCAMIVNEQPRWTCRTRVDKLSGPLKLEPLRNLPIVKDLAVDMEPFFDKWKAAHGYFEPGDNP-PAAIVEPSSSEREAVDEAIECINCAVCYSACDVVTWNPDYLGPAALNRAWTLVNDVRDRGQDSRLTAVSGDAGCHSCHSHMSCTRFCPKELSPTFSIAGLKRATSNRLWR-----RMTFRPLHDRVVVKRIDAEEKTKGGIIIPDSAKEKPSQGQVVAVGPGGRDEAGKLIPIDLKVGNTVLFGKWSG-TEVKLDGEELLIMKESDIMGVL-V
M------KFSIYRFNPEVDEKPYMQDFDVELTTDRMLLDAILKIKS-IDDSIGLRKSCREGVCGSDGMNINGKNGLACITPLKDLKEPVVLRPLPGLPVIRDLIVDMGQFFKQYNSVKPYLINDTPPP-QKERLQSPEDREELNGLYECVLCACCTTSCPSFWWNPDFVGPAGLLQAYRFIADTRDEATNERLDNLEDPYRLFRCHTIMNCVDVCPKGLNPTKAIGKIKDALLKR--------VMKIRPLHDRVIVKRLEEERKTASGIVIPDSAAEKPDQGEVLAVGKGKILEDGTLRALELKVGDRVLFGKYSG-QAVKVDGEELLVMREEDVMGVVEA
M---KKMRFSIYRYDPDKDAKPYMQDYEVEIPNDVKLLDVIVKLKT-MDDTLSFRRSCREGICGSDAMNINGKNGLACITDIADLAEPITLRPLPGLPVIRDLIVDMTQFFKQYHSIKPYVVNDSPRP-ERERLQSPEDRKELDGLYECILCACCSTSCPSFWWNPDFVGPAGLLAAYRFIADTRDEATSERLDNLEDPYRLFRCHSIMNCVDVCPKGLNPTKAIGKIKDLMVRR--------VMAIRPLHDRVVIKRLEAEEKTASGIVLPGAAAEKPDMGEVIAVGNGKILENGERRPLELKVGDKVIFGKYSG-QTVKVDGDEVLVMREEDVMGIVE-
MSQKRIVKFEIYRYDPDKDERPYMQKLEVELPTDKMLLDAIIRIKNDVDDSLAIRRSCREGVCGSDAMNINGKNGLACTTNLLELKEPIVLKPLPGLPVVRDLIVDMTHFFNQYHSIKPFLINDQPPP-EKERLQTPEARDELNGLYECILCACCSTACPSFWWNPDFVGPAGLLQAYRFIVDSRDEATGERLDNLEDPYRLFRCHTIMNCADVCPKGLNPSHAIGKIKELLVRR--------IMALRPLHDRVIVKRLDNERTTASGIVIPESAAEKPDQGEVIAVGPGKKTEDGKVLPVDLKAGDKVLFGKYAG-QSVKIDGEELLVIREDEILAVVL-
MT--RTVNLEIYRYDPDKDAKPYMQKVTVELDTDKMLLDALQRIKSDVDDSIALRRSCREGVCGSDAMNINGKNGLACTTNLNELTQPIVLRPLAGLPVIRDLIVDMTQFFKQYDSIKPYLINDSIPP-EKERLQTPAEREELDGLYECILCACCSTSCPSFWWNPDFVGPAGLLQAYRFIADSRDEATGARLDNLEDPYRLFRCHSIMNCVDVCPKGLNPNKAIGKIKELMVRR--------IMNLRPLHDRVIVKRLDQETKTASGLIIPDAAAEKPDQGEILAVGNGKVQDNGQVRALEVQVGDRVLFGKYSG-QTVKVDGQELLVMREEDIMAVLVK
MA---KRIFKIYRYDPDKDAKPYMQTLEVEL-TERMLLDALIKLKE-IDPTLAFRRSCREGVCGSDAMNINGKNGLACLTNLRTLPDTIVLKPLPGLPVVRDLIVDMTLFFKQYHSIKPYLINETQPP-EKERLQSPEEREELNGLYECILCASCSTSCPSFWWNPDFVGPAGLLQAYRFIADSRDQATSERLDNLEDPYRLFRCHTIMNCVDVCPKGLNPTKAIGKIKELMVRR--------VMKLRPLADRVIVKRLENETKTASGIVIPDNAAEKPDQGEVLAVGPGKTNDKGETKPLSVKVGDRVLFGKYSG-QTVKVDGEELLVMKEDDLFAVVEK
MDTQRMLTVRISRG----TGRGEFATYSVPWRENQTILDVVTEVQRRLEPTLSYRFACRVGVCGSCAMTVNGKPRWTCRTHVSRVDGVIVIEPLRNMPRIKDLVVDMTEFFQKWRKAGSTFVGTATR-NDANVSPASPKRKKADAAIECINCGVCYAACDVVSWDKDYLGPAALNRAWTLFNDERHADPKGVLRQATSGSGCNSCHTQGSCMTHCPVSLSPTGSIAGLKKSALLQFLK------MKLRPLHDRVIVKRLENETRTASGIVIPDNVAEKPDQGEILAVGPGRKNDKGELIAPNVKVGERVLFGKYSG-QTVKVDGEELLVMKEDDLFAVIEA
MVEKSLREYRIYRWSPDDQENPRIDTYYVDVDCGPMVLDGLLYIKNKIDPTLTLRRSCREGICGSCGMNIDGTNTLACTKEMKDVKGSIKIYPLPHMSVVKDLVIDMTHFYAQHRSIEPWLKTVSPAP-ANEWFQSHEDRQKLDGLYECIMCACCSTSCPSYWWNGDYLGPAILLQAYRWLIDSRDEAKGERLDNIEDPFRLYRCHTIMNCAQACPKGLNPAKAIAEIKIMMLDR--------VMSLRPLKGRVLLRRIESEQTTKGGIIIPESAAEKPSEGEVIAVGPGVADSSNKIVPPDVKKGDRVLFGKWSG-TEVKLDGEDFLIMQESDIMGVIEK
M----KRIFEVYRYDPDKDAAPRMQTYEVELGHERMLLDALVKLKK-LDESIAFRRSCREGVCGSDAMNINGKNGLACLTNMRELPEKIVLRPLPGLPVVRDLIVDMTQFFNQYHSIKPYLINDEPPP-EKERLQSPEEREELDGLYECILCASCSTSCPSFWWNPDFVGPAGLLQAYRFIADSRDQATSERLDNLEDPYRLFRCHTIMNCVDVCPKGLNPTKAIGKIKELMVRR--------VMSLRPLHDRVIVKRLDQETTTASGIVIPDSAAEKPDQGEVIAVGPGRKDTDGQRIVPDLQVGERVLFGKYAG-QAVKVDGNEFLVLREEDIVAVVNQ
MST-QKRTFQIYRYDPDKDAKPYMQTIEIELGHERMLLDALVKLKA-VDPTLSFRRSCREGVCGSDAMNINGKNGLACLTNMRTLPGTIVLKPLPGLPVVRDLIVDMTQFFKQYNSIKPYLINDSLPP-EKERLQSPEEREELDGLYECILCASCSTSCPSFWWNPDFVGPAGLLQAYRFIADSRDQATSERLDNLEDPYRLFRCHTIMNCVDVCPKGLNPTKAIGKIKELMVKR--------VMKLRPLHDRVIVKRLEQETKTASGIVLPDAAAEKPDQGEVLAVGPGKRNDKGDFIALNVAVGDRVLFGKYSG-QSVKVDGEELLVMREEDLFAVVAK
MNT--KVTVSILRYRPEQDEHPVWQDYAVPFSDDLSVLGALNYIKDELDGTLSFRWSCRQAICGSCGMMVDGKPALACKTFLRDYPKGVKIEALAHFPIERDLVVVMDSFIEKLESVKPYLIPKEAKSQEGEYLQTPAEMDVYSQFAGCINCMLCYAACPQVGLNPDFIGPGAIALLQRYNLDSRDGGADERKALINSQVGVFNCTAVGYCSEVCPKMVDPANAVNINKMASARDFFFRFLPSKMNLRPLHDRVIVKRLDQETKTASGLIIPEAAAEKPDQGEILAIGNGKILEDGKVRPLDVKVGDRVLFGKYAG-QTVKVDGNEVLVMREEDIMAIVQK
MAESRVKTFQIYRWSPDDDRNPRIDSFDIDLDCGPMVLDALIKIKSEHDSSLTFRRSCREGICGSCSMNIDGTNTLACLKSIDDVKDDVKIYPLPHMPVVKDLVPDLSNAYRQLASIEPWLKTDKTAS-DGERKQSQDDREKLDGLWECVLCFSCSTACPSYWWNSDYLGPAVLLQAYRWISDSRDDYKKERLDALDDSFALYRCHTIMNCAKTCPKGLNPGKAIAGIKGEMARR---------MKFRPLHDRVVVQRIESEEKTAGGIIIPDTAKEKPMEGKVIAAGAGARDETGKVQPLDVKAGDSVLFGKWSG-TEVKIDGQDYLIMKESDIMGVI-E
MVENNLKEFRIYRWSPDDGENPRLDTYYVDLDCGPMVLDALLWIKNNVDPTLTLRRSCREGICGSCAMNIDGANTLACTKGMDEISGAVKVYPLPHMPVVKDLVPDLTVPYAQLASIDPYLKTVSPEP-AKEWLQSHEDRAKLDGLYECILCFCCQTSCPSYWWNGEYLGPAVLLQAYRWLIDSRDEATGERLDNLEDPFRLYRCHTIMNCAQTCPKGLNPAKAIAEIKKMLVER--------VMKFRPLHDRVVVRRVESEEKTAGGIIIPDTAKEKPQEGEIVAVGAGARDEAGKLVPLDVKEGDRVLFGKWSG-TEVKIGGEDLLIMKESDILGII-G
M----KVKFSVYRYNPDVDTKPRMQDYELEVGSDMMVLDALIKLKE-QDPTLSLRRSCREGVCGSDGMNMNGKNGLACITPLSALGNKVVVRPLPGLPVIRDLVVDMGQFYTQWEKVKPFLLNDKQPP-AREFLQSPEERAKLDGMYECILCACCSTSCPSFWWNPDFIGPAGLLAAYRWLADSRDTATEERLADLEDPFSVFRCHGIMNCVNVCPKGLNPTKAIGHIKSMLLKR--------VMKLRPLHDRVIVKRIEVEAKSAGGIVLTGSAAEKSTRGEVLAVGQGRVLDSGEVKPLDVKVGDKVIFNDGYGVKTEKLDGQEVLIMSETDILAIVEG
MI-PRRLTLHILRCNPADASKPYLQAFELEEAEGMTLFIALNEIRATQDPSLQFDFVCRAGICGSCAMLVDGRPALACRTLTRDYGSDITLAPLPFFELIGDLSVNTGKWMRGTARLQTWIAQSEAVDDALEARMEPALAEAIYELDRCIECGCCIAGCGTAQMNENFVGAVGLNKIARFRLDPRDTSDADFYELIGDDDGVFGCMSLLGCHDICPKELPLQTQIAFLRRKMAVEGL------RMNIRPLHDRVIVKRVEAERTTASGIVIPDSAGEKPDQGEVLAIGPGKRDDNGKQIALDVKVGDRVLFGKYAG-QAVKVDGQEVLVMREEDIMGVLQK
MT--TSLKVKVWRG----KQDGAFVSYEVPRRESQTVLDVVTYIQRHLDSTLSYRFSCRVGMCGSCAMTVNGVARWTCRTHVSKVNGELEIAPLSNLPVVKDLATDMSEFFDKWARGKGQFKGTRTR-HEASVDPASKARVAASAGIECIGCGVCYASCDVVTWRPAFLGPAALNRAWTLVNDVRDANQEERLRAVAGDSGCHACHTQGSCTQRCPKQIAPTAGIAGLKLLAARAALR-----LMNLRPLHDRVIVKRLDQETKTASGLIIPEAAAEKPDQGEVLAIGNGKILDDGKVRPLDVKVGDRVLFGKYAG-QSVKVDGNEVLVMREEDIMAIVQK
M----KLKFSIYRYNPDVDNAPRMQDYELDVGRDMMVLDALILLKE-QDPTLAFRRSCREGVCGSDGVNMNGKNGLACITPLSALGGKVVVRPLPGLPVVRDLVVDMSQFYTQYEKIKPYLINNTKPP-AREYLQSPEEREKLDGLYECILCACCSTSCPSFWWNPDFIGPAGLLHAYRFLADSRDTATEERLSELDDAFSVFRCHGIMNCVSVCPKGLNPTKAIGQIKSMLLQR--------VMKIRPLHDRVIVKRQEQESKSAGGIVLTGSAAEKSTRGEIIAVGNGRILENGDVKALDVKVGDTVIFNDGYGVKTEKMDGEEVLIMSESDILAVVEA
MVQTNVRKFQIYRWNPDDGLNPSVDTYFLDMKCGPMVLDALIKIKNEVDPTLTFRRSCREGICGSCAMNIGGINTLACVYGLDEVHGEVKIYPLPHMPVVKDLIPDLTMFYAQHASIMPWLETKTNRP-QKEWRQSIEDRKKLDGLYECVMCASCSTSCPSYWWNGDYLGPAALLHAYRWIIDSRDEATGERLDGLEDPFKLYRCHTIMNCTKTCPKGLNPAKAIAEIKKMMVER--------IMAFKPLHDRVLVRRVEGDEKTKGGLIIPDTAKEKPAEGEIVAVGEGARKDSGELIAPSVKAGDRVLFGKWSG-TEVTIDGKELLIMKESDILGII-A
MVEKNTKIFAIYRWDPENPENPRLDYYEIDLQSGTMILDALIHIKDKIDPTLTFRRSCREGVCGSCSMNIDGTNTLACIKPISEIKDTVKIYPLPHMPVIKDLVPDLSMAYEQLASVEPWLKASPSTE-ARERLQSPEERAKLDGLWECILCMCCSTSCPSYWWNGDYLGPATLLQSYRWVADSRDEHTEERLDQLEDPFKLYRCHTIMNCTNTCPKGLNPAKAIGEIKQKIALK--------S--FKPLHDRVLVRRIEQESKTAGGIIIPDTAKEKPIEGEVLAVGSGVCDDAGKTRPLDVKVGDRIVFGKWSG-TEVKVEGEELLILKESDIFGIL-A
MFSHKTLKVKVWRG----KEVGGFTAYDVPRNESQTVLDVVTYIQRHLEPSLSYRFACRVGMCGSCAMTVNGKARWTCRTHISKVDGELEIAPLSNLPVIKDLVTDMSEFFDKWARAKGQFKGELTR-DAARVEPASPERKAADAGIECIGCGICYASCDVVSWQPDYLGPAALNRAWTLANDVRDVQQVERLRAVAGDAGCHSCHTQGSCTERCPKQLAPTLSIAGLKRIVAKAAVR-----LMKLRPLHDRVIVKRVENETKTASGIVIPDSAAEKPDQGEVLAVGPGKKNDKGDLSPMAVKIGDRVLFGKYSG-QTVKVDGDELLVMKEEDLFAVVEK
M----KRTFQIYRYDPDKDAKPYMQTVEIELGHERMLLDALIKLKA-QDPSISFRRSCREGVCGSDAMNINGKNGLACLTNMNTLKGTIVLKPLPGLPVIRDLIVDMTQFFKQYHSIKPYLITEGIAP-ERERLQSPEERDELNGLYECILCASCSTSCPSFWWNPDFVGPAGLLQAYRFIADSRDEATGARLDNLEDPYRLFRCHTIMNCVDVCPKGLNPTKAIGKIKELMVRR--------VMSLRPLHDRVIVKRIESETTTASGIVIPDNAAEKPDQGVVLAVGPGKKNDKGELSVLSVKVGDRVLFGKYSG-QTVKVNGDELLVMKEDDLFAVVEK
MVKTETREFKVYRWNPDDDSNPSIDTFYVDVECGPRVLDGLIWIKDHIDPTLTFRRSCREGVCGSCAMNINGQNTLACTKSMHDVAAAVKVSPLPHQPVVKDLVPDLTNFYAQYASIEPWLKTTTPTP-QKEWRQSRDDREKLDGLYECILCACCSTACPSYWWNSDFLGPAALLQAARWVSDSRDEATGERLDYLEDPFRLYRCHTILNCTKACPKNLNPAEAIAMLKLKLVER--------MMTFRPLHDRVVVKRLDAEEKSKGGIIIPDTVREKPSQGEVVAVGPGGRDEAGKLVPIDVKVGDKVLFGKWSG-TEVKLDGQDLLIMKESDIMGIV-G
MAPPQSLAVSIWRG----KAAGGFVRYEVPRLQSQTVLDVVTHVQRHLAPDLSYRFACRVGMCGSCAMTVNGVARWTCRTHVAKVKGELEIAPLSNLPVIKDLVTDMSGFFDKWARAKGQFSGSASR-HEAAVDPGGPRRRAVDAAIECIGCAVCYASCDVVSWRPDYLGPAALNRAWTLVNDERDVARADRLAAVSGDAGCHACHTHASCTERCPKGLSPTAGIAGLKRTIAREPGP-----PMKLRPLHDRVIVKRLEQETKTASGIVIPDNAAEKPDQGEVLAVGPGKRNEKGDFVALNIKVGDRVLFGKYSG-QTVKVDGDELLVMREEDLFAVVEK
MS--QKRKFQIYRYDPDKDAKPYMQTIEIELGNERMLLDALVKLKA-VDPTLSFRRSCREGVCGSDAMNINGKNGLACLTNMRTLKDPIVLKPLPGLPVIRDLIVDMTQFFTQYHSIKPYLVNDVPPP-ERERLQTPEEREELNGLYECILCASCSTSCPSFWWNPDFVGPAGLLQAYRFIADSRDQATNERLDNLEDPYRLFRCHTIMNCVDVCPKGLNPTKAIGKIKELMVRR--------VMKLRPLHDRVIVKRLENETKTASGIVIPDNAAEKPDQGEVLAVGPGKRNDKGDFVALNVKVGDRVLFGKYSG-QTVKVDGDELLVMREEDLFAVIEK
MMSKRIVKFEIYRYDPDKDERPYMQKLDVELPTDKMLLDAIVRIKNDVDDSISIRRSCREGVCGSDAMNVNGKNTLACITNLNDLKEPIVLRPLPGLPVIRDLIVDMTYFFNQYHSVRPYLVNNTPPP-EKERLQSPQAREELDGLYECILCACCSTSCPSFWWNPDFVGPAGLLQAYRWLADSRDEATTERLDNLEDPYRLFRCHTIMNCVDACPKGLNPTRAIGKIKEMLVRR--------VMALRPLQDRVIIKRLDNERTTASGIVIPETAAEKPDQGEVIAVGAGKKADNGSIIPMEVKVGDKVLFSKYTG-QTVKVDGEDLLVVQESDILAIID-
M------KFRIYRYNPDTDNSPYMQDYDLGMAGDAMLLDALMQLKE-QDDTLSFRKSCREGVCGSDAMNINGRNGLACITSLSSLKQPIEIRPLPGLPVIRDLIVDMSQFFKQYHSIKPYLVNNDPPP-ETERLQSPKDRLELDGLYECILCGCCTTACPSFWWNPDFVGPAGLLQAYRFIADTRDQDTAARLDNLEDPYRLFRCHTIMNCVDVCPKELNPTEAIGKIKDMMVKR--------VMKIRPLGDRVIVKRMEAETKTASGIIIPDAATEKPDQGVVVAVGNGKMGDDGKLRPMNVKVGDKVMFAKTYG-QDFKMDGVELLQMREEDIIGVIEA
MP--RTLNFEIYRYDPDKDAKPYMQKLTVELDTDKMLLDALQRIKADVDDSLALRRSCREGVCGSDAMNINGKNGLACTTNLKELKQPIVLRPLPGLPVIRDLIVDMTQFFKQYNSIKPFLINTTIPP-EKERLQSPTEREELDGLYECILCACCSTSCPSFWWNPDFVGPAGLLQAYRFIADTRDEATAERLDNLEDPYRLFRCHSIMNCVDVCPKGLNPNKAIGKIKEMMVRR--------VMNLRPLHDRVIVKRLDQETKTASGLIIPEAAAEKPDQGEVLAVGNGKILEDGKVRPLDVKVGDRVLFGKYSG-QAVKIAGDELLVMREEDIMAIVQK
MSAKRTVQFKIYRYDPDKDNAPYMQDITVELQSDKKLLDALVRLKV-KDDSLAFRRSCREGVCGSDAMNVNGKNRLACLTDVDELPQPIVLRPLPGLPVVRDLIVDMTQFFKQYHSIKPYLINNDPPP-ERERLQSPEEREELNGLYECILCACCSTSCPSFWWNPDFVGPAGLLAAYRFIADTRDQATNERLDNLEDPYRLFRCHTIMNCVDVCPKGLNPTKAIGKIKEMMVRR--------VMKIRPLHDRVIVKRVEAERTTASGIVIPDSAGEKPDQGEVLAVGPGKRDDSGKQNAPDVKVGDRVLFGKYAG-QTVKVDGQELLVMREEDIMGVVEA
MDTQRQLTVRISRG----TEDASFSTYSVPWRENQTVLDVVTEVQRTQEPSLSYRFACRVGVCGSCAMNVNGKPRWTCRTHVSRVDGVIVIEPLRNMPRIKDLVVDMREFFQKWKRAGNTFVGTATR-NDAMVSPQSKKRKLADAAIECINCGVCYAACDVVSWDKEYLGPAALNRAWTLFNDERHADPKDVLHKATSGSGCNSCHTQGSCMQHCPVSLSPTGSIAGLKRSSILSLLK------MKLRPLADRVIVKRIDSETKTASGIVIPDAAAEKPDQGEVLAVGPGKRTDKGDLTALTVKVGDRVLFGKYSG-QTVKVDGDELLVMKEDDLFAVVEK
MS--TMLTVKVWRG----AQQGEFTRYEVPRQASQTVLDVVTHIQRFLEPTLSYRFACRVGMCGSCAMTVNGKACWTCRTHVAKVDGELEIAPLSNLPVIKDLATDMSAFFDKWARAKGQFKGTATR-ADAKVAPASPERAAANAGIECIGCGVCYASCDVVGWRPDYLGPAALNRAWTLVNDVRDVQQTERLRAVAGDAGCHACHTQGSCTERCPKQLAPTLSIAGLKRKVAKAAVR-----LMKFRPLHDRVVVERVEAETKTASGIVIPDAATEKPEQGIVLAIGPGKRNEKGDFIALNVKVGDRVLFGKYSG-QTVKVDGKELLVMREEDLFAVIEA
MEAQRMLTVRIARG----TDEGSFTTYEVPWRENQTVLDVVTEVQRRLDPTLSYRFACRVGVCGSCAMTVNGRPRWTCRTHVSRVDGVIVIEPLRNMPRIKDLVVDMSEFFDKWKKAGNTFVGTATR-DDAAVSPASRKRKMADAAIECINCGVCYAACDVVSWDKEYLGPAALNRAWTLFNDERHADPKDVLRKATSGSGCNACHTQGNCMTHCPVSLSPTGSIAGLKKNALLQFLK-----GMSLRPLHDRVIVKRSENETRTQSGIVIPDNAAEKPDQGEVVAVGPGRRNEAGERIAPDLRVGDRVLFGKYAG-QAVKIGGEELLVLREEDVVAVVER
M----KRTFKIYRYDPDKDAKPYMQTVQVELGHERMLLDALVKLKA-MDPSIAFRRSCREGVCGSDAMNINGKNGLACLTNMNTLKGDIVLKPLPGLPVIRDLIVDMTQFFKQYHSIKPYLQSDVASP-SKERLQSPEEREELNGLYECILCASCSTSCPSFWWNPDFVGPAGLLQAYRFIADSRDTATGERLDNLEDPYRLFRCHTIMNCVDVCPKHLNPTAAIGKIKELMVRR--------VMNLRPLHDRVIVKRLENETKTASGIVLPDAATEKPDQGEVLAVGPGKRNDKGELIALNVKVGDRVLFGKYSG-QTVKIHGDELLVMKEDDLFAVVEK
M----QLTFSVYRYNPEVDNAPRMQDYTLEVGQDMMVLDALLLLKE-QDPTLSFRRSCREGVCGSDGMNMNGKNGLACITPLSALGGKLVIRPLPGLPVVRDLVVDMTQFYTQYEKIKPFLINDKQPP-AREHLQSPEERAKLDGLYECILCACCSTSCPSFWWNPDFIGPAGLLHAYRFLIDSRDTATDERLNDLDDAFSVFRCHGIMNCVSVCPKGLNPTKAIGQIKSMLLQR--------VMAIRPLHDRVIVKRAEQESKSAGGIVLTGSAAEKSTRGEIVAVGNGRILENGEVKALDVKVGDTVIFNDGYGVKTEKLDGEEVLIMSESDILAIVE-
M------RFSIYRFNPDTDAKPYMQDYELDIPEGNMLLDAILMIKA-QDETLSVRCSCREGVCGSDGMNINGRNGLACVTPLVGLKQPITLRPLSGLPVIRDLVVDMSQFLEHYRSVKPYLINDEPGQ-DVERLQSPEDRAKLDGLYECILCACCTTSCPSFWWNPDFVGPAGLLQAYRFIADSRDQAQNERLDDLEDPYRLFRCHSIMNCVDVCPKELNPTQAIGKIKSLLVKR--------VMKIRPLHDRVLIKRVEEERKTAFGIVLPDSAAEKPNRGEVVAAGPGKSNEKGEIRPMSVKPGDQVLFNQYAG-NKVKVGDDELLMMGEDDLLAVIEE
MT---KRTFQIYRYDPDKDAKPYMQTLEVELGSERMLLDALGKLKA-ADPTLSFRRSCREGVCGSDAMNINGKNGLACLTNMRTLPGVIVLKPLPGLPVVRDLIVDMTQFFKQYNSIKPYLINDTPLP-DKERLQSPEERDELNGLYECILCASCSTSCPSFWWNPDFVGPAGLLQAYRFIADSRDEATADRLDNLEDPYRLFRCHTIMNCVDVCPKGLNPTKAIGKIKEMMVRR--------IMNLRPLHDRVIVKRLEQETKTASGIFIPDAAAEKPDQGEVLAVGNGKRNDRGDLIALNVKVGDRVLFGKYSV-QTVKVDGNELLVMREEDLFAVVEK
MA---KRTFQIYRYDPEKDAKPYMQTIEVELGHERMLLDALMKLKA-VDPSISFRRSCREGVCGSDAMNINGKNGLACLTNMNTLPGVITLKPLPGLPVVRDLIVDMTQFFKQYNSIKPYLINDSVPP-ERERLQSPEEREELNGLYECILCASCSTSCPSFWWNPDFVGPAGLLQAYRFIADSRDQATGERLDNLEDPYRLFRCHTIMNCVDVCPKGLNPTKAIGKIKEMMVAR--------VMKLRPLADRVIVKRVESETKTASGIYIPDNAAEKPDQGEVLAVGPGKTNDKGETKALTVKVGDRVLFGKYSG-QTVKVDGDELLVMKEDDLFAVVEK
MTDTRTIRIEAVRFNPETDQEPRRQSYDVPFTPDMSVLQGLQYIKDHLDGSLTFRWSCRMAVCGSCGMMINDTPKLSCETFLRDLPGPVKVAPLDNFPIQRDLAIDQTGFLDKLAMIKPYIVAKQDKPSEGTFRQTPAQLEAYYQYSQCINCLLCYAACPQFGLNDQFVGPAALSLLQRYNLDSRDVGWSVRADVANADIGVWECTVVGYCSEVCPKGVDPMHAINENKVNSALDYILKRLV-RMTFRPLHDRVVVKRIDAEQKTAGGIIIPDTAQEKPQQGEVVAVGPGARDEAGKLIPLDVKAGDKVLFGKWSG-TEVKIDGQDLLIMKESDILGIV-G
MQ---KRTFKIYRYDPDKDAKPRMETVELELGNERMLLDALVKLKA-HDPSLAFRRSCREGVCGSDAMNINGKNGLACLTNLRTLKDPIVLKPLPGLPVVRDLIVDMTQFFAQYESIKPYLINETPPP-EKERLQSPEEREELNGLYECILCASCSTSCPSFWWNPDFVGPAGLLQAYRFIADSRDQATNARLDNLEDPYRLFRCHTIMNCVDVCPKGLNPSKAISKIKELMARR--------LMKLRPLADRVIVKRLENETKTASGIVIPDNAAEKPDQGEVLAVGPGKTNDKGETKALSVKVGDRVLFGKYSG-QTVKVDGDELLVMKEDDLFAVVEK
M----KRTFKIYRYDPDKDAKPYMQTVEVELGHERMLLDALVKLKE-MDPSISFRRSCREGVCGSDAMNINGKNGLACLTNMKTLQGDIVLKPLPGLPVIRDLIVDMTQFFKQYHSIKPYLQNDSASP-TKERLQSPEEREELNGLYECILCASCSTSCPSFWWNPDFVGPAGLLQAYRFIADSRDEATGDRLDNLEDPYRLFRCHTIMNCVDVCPKHLNPTQAIGKIKELMVRR--------IMNLRPLHDRVIVKRLENETKTASGIVIPENAAEKPDQGEVLAVGPGKKNDKGEVIALNVKVGDRVLFGKYSG-QTVKVHGDELLVMKEDDLFAVVEK
MA---KRTFQIYRYDPDKDSKPYMQSIDVELGHERMLLDALIKLKA-VDPTLSFRRSCREGVCGSDAMNINGKNGLACLTNMRDLPGVIVLKPLPGLPVIRDLIVDMTQFFKQYNSIKPYLLNDSIPP-DKERLQSPEERDELNGLYECILCASCSTSCPSFWWNPDFVGPAGLLQAYRFIADSRDQGTSERLDNLEDPYRLFRCHTIMNCVDVCPKGLNPTKAIGKIKELMVRR--------VMKLRPLHDRVIVKRLEQETKTASGIVIPDNAAEKPDQGEVLAVGPGKRNDKGDFVALNVAVGDRVLFGKYSG-QTVKVDGDELLVMREEDLFAVVGK
MADTRTLSLSIYRYNPAVNDKPFMQDYEIEIKSDPMLLPVLERLKAEQDSTITYRRSCREGVCGSDGMNINGTNGLACITKISQLKDKIVLRPLPGFPVIRDLVVDMSQFYQQYERIEPYLQNDTPAP-ARERLQSPEERAQLDGLYECILCACCTSSCPSYWWNPDYVGPAGLLQARRFLADSRDTATKHRLDKLQDPFSVFRCRTIMNCADVCPKGLNPSKAIAEIRRQMLTE--------TMKIRPLHDRVVVRRMEEERTTAGGIVIPDSATEKPMRGEIIAVGPGKVLENGDVRALAVKVGDVVLFGKYSG-TEVKISGQELVVMREDDIMGVIEK
M----QRTFKIYRYDPDKDAKPYMQTLQVELGHERMLLDALLKLKK-QDPSLSFRRSCREGVCGSDAMNINGKNGLACLTNMKTLQGDIVLKPLPGLPVIRDLIVDMTQFFNQYHSIKPYLQNDEPSP-SKERLQSPEEREELDGLYECILCASCSTSCPSFWWNPDFVGPAGLLQAYRFIADSRDKVTGERLDNLEDPYRLFRCHTIMNCVDVCPKGLKPAAAISKIKELMVRR--------IMNLRPLADRVIVKRLENETKTASGIVIPDNAAEKPDQGEVVAVGPGRLDEDGDRIAMSVKVGDRVLFGKYSG-QTVKVHGDELLVMKEDDLFAVVEK
-----------------------MQTMKLEVPGDRMLLDVLMRLKA-VDPSLSFRRSCREGICGSDAMNINGKNGLACVTNMKSLNGVVTLKPLPGLPVIRDLIVDMTDFFKQYHSIKPYLINLAPPP-ERERLQSTEQREELNGLYECILCACCSSACPSFWWNPDYVGPAGLLQAYRFLVDSRDTATAERLDNLNDPFRLFRCRDILNCVDVCPKGLVPAGAISKIKEMMVRR--------VMKLQPLGDRVIVKRVDSETKTASGIVIPDAAAEKPDQGEVLAVGPGKTNDKGEIKALTVKVGDRVLFGKYSG-QTVKVDGDELLVMKEDDLFAVVVK
MS--AMLAVDVWRG---DVAGGHLQRFTVPRLTSQTVLDVVTEIQRTQDPTLSYRFACRVGMCGSCAMMVNGRARWTCRTHVAEVGDTLELRPLRNLPVIRDLVTDMSVFFDKLTQAHGRFQGARTR-HDVPVQPASKERRAADASIECIGCGVCYASCDVVAQRPDYLGPAALNRAWSLVNDERDVGNASRLEAVLDAAGAPACHTQMNCTANCPKHLPLTGAIAGLKRVGTRAWLR-----PMNLRPLHDRVIVKRLDNETKTASGIVIPDAAAEKPDQGEILAVGPGKKDDKGNLIALDVKVGDRVLFGKYAG-QSVKIDGQELLVMREEDLMAVVNK
MVEKNEREFRVYRWNPDDANNPRIDTYKVDLDCGPMVLDALIWIKSKIDPTLTFRRSCREGVCGSCAMNIDGVNTLACTRGMDEIKGAVKIYPLPHQPVVKDLVPDLTNFYTQYASTEPWLKTTTPMP-QKEWKQSEDDRKKLDGLYECILCACCTTSCPSYWWNGDYLGPAALLQAGRWLKDSRDEATGERLDFLEDPFRLYRCHTILNCSKACPKGLNPAKEIADIKKMMVER--------VMKFRPLHDRVVVRRIQADEKTKGGIIIPDTAKEKPQEGEVVAVGPGGRDEAGKLIPIDVKAGDRVLFGKWSG-TEVKLEGEELLIMKESDIMGVI-A
M----KRTFQIYRYDPDKDAKPYMQTLKVELGHERMLLDALVKLKA-VDPTLSFRRSCREGVCGSDAMNINGKNGLACLTNMLTLPGVITLKPLPGLPVVRDLIVDMTQFFKQYHSIKPYLVNDNPPP-DKERLQSPVEREELDGLYECILCASCSTSCPSFWWNPDFVGPAGLLQAYRFIADSRDEATAERLDNLEDPYRLFRCHTIMNCVDVCPKGLNPTKAIGKIKELMVRR--------VMKLRPLHDRVIVRRLEQETKTASGIVIPDNAAEKPDQGEVLAVGPGKRNDKGEFVALNVAVGDRVLFGKYSG-QTVKVDGEELLVMREEDLFAVVQK
MI-PRRLTLEILRHNPADASVPHLQAYEVEEAEGMTLFIALNEIRAQQDPSLMFDFVCRAGICGSCAMLVNGRPGLACRTLTRDLGERITLAPLPVFELIGDLSVNTGKWMRGTSRLQTWIHNDTETDDALETRMEPATAEAIYELDRCIECGCCIAGCGTVQMRERFVGAVGLNKIARFRLDPRDTSDEDFYELIGDDDGVFGCMSLVGCHDVCPKQLPLQTQIAFLRRKMALQGM------RMNIRPLHDRVIVKRVEAERTTASGIVIPDSAGEKPDQGEVLAVGPGKRDDNGKQIALDVKVGDRVLFGKYAG-QAVKVDGQEVLVMREEDIMGVLVA
MVQTNLREYRIYRWSPDDTENPRVDTYYVDLDCGPMVLDGLIWIKNKVDSTLTFRRSCREGICGSCAMNIDGANTLACTKGMDDIGGAVRVYPLPHMPVVKDLVPDLSIPYAQLSSIEPWLQTVTPEP-AIEWKQSHEDRAKLDGLYECILCFCCQTSCPSYWWNGEYLGPAVLLQAYRWLIDSRDEATGERLDKLEDPFRLYRCHTIMNCTQTCPKGLNPAKAIAEIKKMMVER--------VMKFRPLHDRLLVRRIEAEEKTAGGVIIPDTAKEKPQEGEVLAVGPGVRDEKGELIALEVKVGDRILFGKWSG-TEIRLQGEDLLIMKESDVLGILDA
MVETNLRKFQIYRWNPDDGKNPQVDTYFVNLTCGPMILDGLIQIKNEIDPSLTFRRSCREGICGSCAMNVGGINTLACIYGMDEVKGDVKIYPLPHMEVVKDLIPDLTHFYAQHASIMPWLETKSNRP-AKEWKQSIDDRKKLDGLYECVMCACCSTSCPSYWWNSDYLGPAALLHAYRWIVDSRDEATGERLDDLEDPFKLYRCHTIMNCAKTCPKGLNPAKSISHIKQMMVER--------VMAFTPLHDRVLVRRVESDEKTAGGLFIPESAKEKPAEAEVIAVGEGARKDSGELIPMSVKAGDKVLFGKWSG-TEVTVDGEELLIMKESDILGLL-G
M------RFQIYRYDPERDEQPRLQEYEIE-PPGPMLLDALEALKERADPTLTFRRSCREGVCGSDAMNINGRNGLACITPLEGLREPVTLRPLPGQPVIRDLVVDLEQFYAQYRAVQPYLQNDEPRP-EHERLQSPAERARLDGLYECILCACCTTACPSFWWNPDFLGPAALLQAQRFIADSRDTATEERLSQLDDVFKLYRCRTIMNCTEVCPKGLSPSTAIAEIKRALFRR--------TMKIRPLHDRVVVKRVEEEEKTEGGLYIPDTAKEKPIQGDVVAVGDGKILDNGEKRPMAVKEGDRVIFAKYAG-TEVSVGSEDVLVMREDDIMGVVE-
MQ---KRTFNIYRYDPDKDAKPYMQTIEIELGNERMLLDALIKLKA-IDPTIAFRRSCREGVCGSDAMNINGKNGLACLTNLRTLKDPIVIKPLPGLPVIRDVIVDMTNFFTQYHSIKPYLVNDTPPP-TKERLQSPEEREELDGLYECILCASCSTSCPSFWWNPDFVGPAGLLQAYRFIADSRDEDTGARLDNLEDPYRLFRCHTIMNCVDVCPKGLNPTKAIGKIKELLVRR--------VMNLRPLHDRVIVKRIDSETKTASGIVIPDAAAEKPDQGEILAVGPGKKNDKGEISAVGVKVGDRVLFGKYSG-QTVKVNGDELLVMKEEDLFAVVEK
MQ---KRTFSIYRYDPDKDAKPYMQTIEIELGNERMLLDALVKLKA-VDPTLSFRRSCREGVCGSDAMNINGKNGLACLTNLKTLKGTIVLKPLPGLPVVRDLIVDMTQFFTQYHSIKPYLVNEQVPP-EKERLQSPEEREELNGLYECILCASCSTSCPSFWWNPDFVGPAGLLQAYRFIADSRDQATAERLDNLEDPYRLFRCHTIMNCVDVCPKGLNPTKAIGKIKEMMVAR--------VMKLRPLADRVIVKRVENETKTASGIVIPDSAAEKPDQGEVLAVGPGKKNDKGELAAMNVKVGDRVLFGKYSG-QTVKVDGDELLVMKEDDLFAVVEK
M------RFSIYRYNPETDSKPRMQDYELDIAGNMMLLDAILLLKA-QDETLSVRRSCREGVCGSDAMNINGRNGLACVTPLSGLKQPIELRPLPGQPVVRDLVVDLSQFYKQYRSIKPYLINNEPEP-EIERLQSPEDREKLDGLYECILCACCSTACPSFWWNPDFVGPAGLLQAYRFIADTRDQATNERLDNLEDPYRLFRCHSIMTCVDVCPKGLNPTGAIGKIKEMLVKR--------VMKIRPLHDRVIVKRLEAEEKTASGIVIPGSAAEKPDQGEIVAVGKGKVGDDGKVRPLDVKVGDKVLFGKYSG-QTVKIDGDELLVMREEDIMGVVEK
M----KRTFQIYRYDPDKDAKPYMQTVEIELGSERMLLDALVKLKQ-QDPSISFRRSCREGVCGSDAMNINGKNGLACLTNMNTLKDPVVLKPLPGLPVIRDLIVDMTQFFKQYNSIKPYLITEGIAP-EKERLQSPEEREELNGLYECILCASCSTSCPSFWWNPDFVGPAGLLQAYRFIADSRDDATAERLDNLEDPYRLFRCHTIMNCVDVCPKHLNPTKAIGKIKEMMVLR--------IMKLRPLADRVIVKRIESETKTASGIVIPDNAAEKPDQGEVLAVGPGKLDDNGKRVELSIRVGDRVLFGKYSG-QTVKVDGDELLVMKEDDLFAVVEK
MAETQTREFRVYRWNPDDGKNPSVDTYHIDTDCGPMVLDGLIWIKNNIDPTLTFRRSCREGVCGSCAMNIDGQNTLACTRAMDEVDGAIKVNPLPHQPVVKDLVPDLTNFYAQYASIEPWLKTTTPTP-QKEWKQSHSDREKLDGLYECILCACCSTSCPSYWWNSDFLGPAALLQATRWVKDSRDEATGERLDNLEDPFRLYRCHTIMNCAKACPKGLNPSEAIAELKMKMVER--------VMKFRPLHDRVVVKRIVADEKTKGGIIIPDSAKEKPSEGEVVGVGPGGRDESGKLIPIDIKVGDKVLFGKWSG-TEIKLDGEELLIMKESDIMGVI-A
MAEMKSMNMEVMRYNPEIDSEPYFATYEVPYDEQTSLLDALGYIKDNLAPDLAYRWSCRMAICGSCGMMVNRVPKLACKVFLRDYAQGMKVEALGNFPIERDLVVDMTHFIESLEAIKPYIIGNDRKPADGANVQTPAQMAKYHQFSGCINCGLCYAACPQFGLNPEFIGPAAITLAHRYNLDSRDHGKQARMPQINSDNGVWSCTFVGYCSEVCPKHVDPAGAIQQSKAESAKDFLISMLKPQMNIRPLHDRVIVERTEVESKSAGGIVLTGSAAGKSTRGKILAVGNGRILESGEVKALDVKVGDTVIFNEGYGVKTEKIDNKEVLIMSESDILAIVEA
MA---KRTFQIYRYNPDVDSKPYMQTLEIELGSERMLLDVLVKLKA-LDPTLSYRRSCREGICGSDAMNINGKNGFACLINMLTLPDKIVLKPLPGLPVIRDLIVDMTLFFKQYHSIKPYLINEVRPP-EKERLQSPEERDELNGLYECILCACCSTSCPVFWWNPDFVGPAGLLQAYRFIADSRDEATSERLDNLEDPYRLFRCTTIMNCVDVCPKGLNPTKAIGKIKELMVRR--------IMKLRPLADRVIVKRLEQETKTASGIVIPDNAAEKPDQGEVLAVGPGKTNDKGETKALSVQVGDRVLFGKYSG-QTVKIDGDELLVMKEDDLFAVVAR
MA---KRTFEIYRYDPDKDAAPRMQTYEIEISHERMLLDALLKLKS-VDETLSFRRSCREGVCGSDAMNINGKNGLACLQNMNDLPQKIVLRPLPGLPVVRDLICDFTQFFNQYHSIKPYLINDTPPP-EKERLQTPEERDELDGLYECILCASCSTACPSFWWNPDFVGPAGLLQAYRFIADSRDEATGERLDNLEDPYRLFRCHTIMNCVDVCPKGLNPTKAIGKIKELMVRR--------VMSLRPLHDRVIIKRLDQETKTASGIVIPESAAEKPDQGEVIAVGPGKRDSDGKRIVPDLKVGERVLFGKYSG-QQVKVDGNELLVLREEDVVAVVQQ
MT---LRTFQIYRYDPDKDAKPYMQTIQVELGNERMLLDALMKLKA-VDPSISFRRSCREGVCGSDAMNINGKNGLACLTNMNTLPGTIVLKPLPGLPVIRDVIVDMTQFFKQYHSIKPYLINSTIPP-ETERLQSPEERDELNGLYECILCASCSTSCPSFWWNPDFVGPAGLLQAYRFIADSRDEATAERLDNLEDPYRLFRCHTIMNCVDVCPKGLNPTKAIGKIKEMMIRR--------VMKLRPLGDRVIVKRVESETKTASGIVIPDAAAEKPDQGEVLAVGPGKRNDKGEVLAMNVKVGDRVLFGKYSG-QTVKVMGDELLVMKEEDLFAVVE-
MSN-SDLKVKVWRG----AQEGEFVEYLVPRNPNQTVLDVVTFIQRKLDPTLSYRFACRVGMCGSCAMTVNGVARWTCRTHVSQIGDSLEIAPLNNLPVIKDLATDMREFFNKWKGAVGFFKGDKTR-HDARVEPQSPERQLANAGIECIGCGVCYSSCEVVQSRPNYLGPAALNRAWTLTNDVRDVQQLDRLRAVAGDEGCHACHTQGSCTERCPKKLEPTASIAGLKKLVARAAVRGSKW-LMNLRPLHDRVIIKRLDQESKTASGIIIPDAAAEKPDQGEVLAVGPGKRDDSGKLNAPDVKVGDRVLFGKYAG-QTVKVGSDELLVMREEDIMAVVQK
M---KKLEFSVYRYNPDVDNAPRMQDYTLDNGRDMMVLDALLKLKE-QDPTLSFRRSCREGVCGSDGVNMNGKNGLACITPLSAVGGKIVVRPLPGLPVVRDLVVDMSQFYTQYEKVKPYLINNDLPP-AGEYLQSPEERAKLDGLYECILCACCSTSCPSFWWNPDFIGPAGLLHAYRFLADSRDTATEQRLNDLDDAFSVFRCHGIMNCVNVCPKGLNPTKAIGQIKSMLLNR--------LMNIRPLHDRVIIKRLEAESKSAGGIVLTGASAEKSTRGEVVAVGNGRILENGTVRPLDVKVGDKVIFGAYVE-RTEKIEGQEYVITKEDNILGVITE
MVETETREFKVYRWNPEDTKNPSVDTYHVNTDCGPMVLDGLIWIKNNIDPTLTFRRSCREGVCGSCAMNIDGENTLACTKAMDDVKSAVKINPLPHQPVVKDLVPDLTNFYAQYASIEPWLQTITPTP-QKEWRQTHEDRAKLDGLYECILCACCSTSCPSYWWNSDFLGPAALLQATRWVKDSRDEATGERLDNLEDPFRIYRCHTIMNCAKACPKGLNPSEAIANLKLKLVER--------IMNFRPLHDRVVVKRVDAETKTKGGIIIPDSAKEKPQEGLVVAVGPGGRDEAGKLLPIDIKTGDKVLFGKWSG-TEIKLDGEELLIMKESDIMGVL-S
MVQDNLREYKIYRWNPDDGKNPSIDTYYVDTDCGPMILDGLIWIKNHIDPTLTFRRSCREGVCGSCAMNIDGQNTLACTRAMDEVQGPIKVNPLPHQPVVKDLVPDLTNFYAQYASIEPWLHTTTATP-QKEWRQSPEDRAKLDGLYECILCACCSTSCPSYWWNSDFLGPAALLAADRWVKDSRDEATGERLDNLEDPFRLYRCHTIMNCAKACPKGLNPSEAIADLKLKLVER--------VMTFRPLHDRVVVKRIDADEKTKGGIIIPDTAKEKPSQGKVVAVGPGGRDEAGKLIPIDLKVGDTVLFGKWSG-TEVTLDGEDLLIMKESDIMGVL-N
M------KFRIYRYDPDCDAAPYMQGYELDIVGDKMLLDALLLLKQ-QDDSLSIRKSCREGVCGSDAMNINGRNGLACITPLSELKEPVTLRPLPGLPVIRDLIVDMTQFFRQYHSIKPYLINNDPPP-ETERLQSPAQRVHLNGLYECILCGSCSTACPSFWWNPDFVGPAGLLQAYRFLADTRDHATAERLDDLEDPYRLFRCHTIMNCVDVCPKELNPTEAIGRIKDMMVRR--------V-------DRVIVKRMEEERKTASGIVIPDAATEKPDQGEIVAVGKGKIGDDGKLQAMTVKVGDRVLFGKYSG-QSFKMDGQELLTMREDDIIGVVEA
M----KMHFQLYRFNPDVDQKPYMQDYHVELDSDKKLLDALVRLKA-VDDTLSFRRSCREGVCGSDAMNINGKNGLACITDLRDLKQPVKIRPLPGLPVIRDLIVDMTQFFKQYHSIKPYVINDDPPP-ERERLQSPKDREELDGLYECILCACCSTSCPSFWWNPDFVGPAGLLAAYRFIADTRDTQVNERLDNLEDPYRLFRCHTIMNCVDVCPKHLNPTKAIGKIKDLMVKR--------VMKIRPLHDRVVIKRVEAEEKTASGIVLPGAAAEKPDLGEVVAVGTGKVLDNGSVRELSVKVGDKVILGKYSG-QTVKVDGEELLVVREEDIFGVLEG
MVQSSLKTFRIYRFDPDTGENPRWDTYEVDTLFGPMVLDALIYIKNEVDPTLAFRRSCREGVCGSCAMNIGGRNTIACTKGHDEFKGKITISPLPHQPVIKDLVPDLSQFYAQHAYVAPYLQTTTPEP-QREWKQTPQEREKLDGLYECIMCASCSTSCPSYWWNGDYLGPAALLQAYRWLIDSRDEETGSRLDDLEDPFKLYRCHTIMNCAQVCPKGLNPAEAIASIKTMMVER--------VMAFRPLHDRVLVRRVEEVAKTKGGIIIPDTAKEKPQEGEIVAVGNGAIGDDNERIALEVKPGDRVLFAKWGG-TEVTVDGEELIIMKESDIMGIVE-
MVENRWREYKVYRYDPDTEENPRVDTYWVDTDCGPMVLDALLWIKNNVDSTLTFRRSCREGVCGSCSMNIDGTNTLACTMHADDAHNLIAIYPLPHMPVVKDLVPDLTHFYAQHRSVEPWLQTDSPTP-GKEWKQSREEREELDGLYECILCACCTTSCPSYWWNGDYLGPATLLQAYRWINDSRDEHTGERLDDLEDPFKLYRCRTILNCTKSCPKGLNPAKSIASIRALMVER--------EMQFRPLHDRVVVKRLEEEQKTKGGIIIPDSAAEKPQTGEIVAAGPGARGEDGKVQALDVKVGDKVVFGKWSG-TEVKIDDQELLIMKESDIMGVL-G
M------RFSIYRFDPDKDDRPYMQDYDIVPPADRMLLDALIRIKS-VDDSLSLRRSCREGVCGSDGMNINGRNGLACITPLVGLREPVELRPLPGLPVIRDLIVDMTQFFRQYHSIKPYLINNDPPP-ETERLQSPADRAALDGLYECILCACCSTACPSFWWNPDFVGPAGLLQAYRFLADSRDQATAERLDNLEDPYRLFRCHSIMNCVDACPKGLNPTGAIGKIKDMMVRR--------VMQIRPLHDRVIVKRLEEERKTASGIVIPDSAAEKPDQGEIIAVGKGKVGDDGKLRALEVQVGDKVLFGKYSG-QTVKVSGEELLVMREEDIMGVVEG
M-----HHFHIFRYDPGRDDAPRMQVLELEVPGDRMLLDVLARLKA-IDPSLSFRRSCREGICGSDAMNINGKNGLACLTNMRTLPARVVLKPLPGLPVIRDLIVDMTQFFKQYHSIKPYLVNDGLPP-ERERLQSPEQRESLNGLYECILCACCSSACPSYWWNPDFVGPAGLLQAYRFLADSRDTATTERLDNLEDPYRVFRCRSILNCVDVCPKNLLPAAAIGKIKEMMLRR--------VMKLRPLHDRVIVKRLEQETKTASGIVIPDNAAEKPDQGEILAVGPGKRNEKGDFVVLNVKVGDRVLFGKYSG-QTVKVDGDELLVMREEDLFAVVEK
MT-TETVKFRIYRYDPDKDAKPYMQDISVELSTDRKLLDALTKLKV-KDDTITFRRSCREGVCGSDAMNINGKNGLACLTDFRDLKQPIELRPLPGLPVVRDLIVDMTQFFKQYHSIKPYVINDTPPP-ERERLQSPEDREELNGLYECILCACCSTSCPSFWWNPDFVGPAGLLAAYRFIADTRDTAINERLDNLEDPYRLFRCHTIMNCVDVCPKGLNPTKAIGKIKDLMVKR--------VMAIRPLHDRVVIKRLEAEEKTASGIVLPGAAAEKPDMGEVLAVGNGKVLDNGERRPLELKVGDKVIFGKYSG-QSVKVDGEEVLVMREEDVMGIVE-
M---ETIRLKVYRYNPDTDAKPYMQDYELEIPTDVKLLDAIMKLKA-KDDSLSFRRSCREGICGSDGMNINGKNGLACLTDIRSLKQPIVLRPLPGLPVIRDLIVDMTQFFKQYHSIKPYVVNDNPDP-QQERLQSQAERAELDGLYECILCACCSTACPSFWWNPDFVGPSGLLNAYRFIADTRDTITNERLDNLNDPYRLFRCHTIMNCVDVCPKHLNPTRAIGKIKEIMLKR--------VMKIRPLHDRVVIKRLEAEEKTASGIVLPGSAAEKPDMGEVVAVGAGKLTKGGERRKLDVKVGDRVIFGKYSG-QTVKADGEELLVMREEDIFGIVE-
MT-TQTIQFRVYRYDPDKDAKPYMQDISVEVSTDRKLLDALVKLKV-KDETVSFRRSCREGVCGSDAMNINGKNGLACLTDLKDLKQPIELRPIPGLPVIRDLIVDMTQFFKQYHSIKPYVVNDTPPP-EKERLQSPEDRKELDGLYECILCACCSTSCPSFWWNPDFVGPAGLLAAYRFIADTRDTATNERLDNLEDPYRLFRCHTIMNCVDVCPKHLNPTRAIGKIKDLMVKR--------VMAIRPLHDRVVIKRLEAEEKTASGIVLPGAAAEKPDMGEVLAVGNGKILENGERRPLELKVGDKVIFGKYSG-QTVKVDGEEVLVMREEDVMGIVE-
M------RISIYRFNPETDAKPRMQDYDITPAGDKKLLDALMRLKT-IDDSLSFRRSCREGVCGSDAMNINGRNGLACVTSLAGLKEPVVLRPLPGFPVIRDLIVDMTQFFAHYHAIKPYLINDEVAP-ERERLQTPEERDRLNGLYECILCACCSAFCPSYWWNPDFIGPAGLLQAYRFISDSRDTATAERLAYLDDVYRLYRCRTIMNCTEVCPKGLRPSHAIERIRLALVRE--------SMKIRPLHDRVIVKRLEAERKTASGIVIPDSAGEKPDQGEVLAVGNGKILDDGKVRPMAVKVGDKVLFGKYAG-QTVKVEGDELLVMREEDIMGVVEA
MT-ARTVEFSIYRFDPDRDEKPYMQSISIELGTERKLLDALVKLKD-KDDSLSFRRSCREGVCGSDAMNINGKNGLACLTDMKDLQSPVVLRPLPGLPVVRDLIVDMTQFFKQYHSIKPYLINNEHPP-ERERLQSPEDREELNGLYECILCACCSTSCPSFWWNPDFVGPAGLLAAYRFIADTRDQATSERLDNLEDPYRLFRCHTIMNCVDVCPKGLNPTRAIGKIKDMMVRR--------VMKIRPLHDRVLVKRLEEERKTASGIVIPDSAAEKPDQGEIIAVGSGKILEDGKVRQPAVKAGDRVLFGKYAG-QTVKIDGEELLVLREEDIVAVVEA
MAAGTTVQFEIYRYDPDSDQAPRTQTYEVDTECGPMVLDALLHIKNRMDGGLTFRRSCREGVCGSCAMNIDGVNTLACTKATADCSTHVRIFPLPHQEVIKDLVPDLTHFYAQYAALEPWLKTETPPP-GREHRQSKEDRNQLDGHYECIMCACCSTSCPSYWWNSDFFGPATLLAAHRWIIDSRDESVGERLDQLEDPFRLYRCHTIMNCTSACPKGLNPAKAIADIKKRLVQR--------LMNIRPLHDRVVIRRMEEERKSAGGIVLPDSATEKPILGEVLAVGPGKMLDNGEVRKLQVKVGDKVLFGKYAG-TEVKLGDKEVLVMREDDLMGIVED
MQ--PTLSVKVWRG----GAEGSFSAYEVPRQTSQTVLDVVTHIQRHLEPSLSYRFACRVGMCGSCAMTVNGKACWTCRTHVAKVDGTLEIAPLSNLPVIKDLATDMTSFFDKWARAKGSFAGSTTR-HEARVAPDSPERRAANAGIECIGCGVCVASCDVVAWRPDYLGPAALNRAWTLVNDVRDTQRSERLRAVAGDAGCHACHTQGSCTERCPKQLAPTVAIAGLKRTVAKAAVR-----LM-----HDRVIVKRLEQETKTASGIVIPDNAAEKPDQGEVLAVGPGKRNDKGDFVALNIKVGDRVLFGKYSG-QTVKVDGDELLVMREEDLFAVVEK
MATPRILTFNIFRHNPVDNSEVRTQKYTVEEAPSMTLFIALNEIREIQDPTLQFDFVCRAGICGSCAMLINGQPSLACRTLTKDHPDVINLAPLPGFKLIGDLSVDTGQWMRGMSRLETWIHLQESVDGKIEEKMEPKLAEDIYKLDRCIECGCCIAACGTAQMREDFIGGVGLNQIARYRLDPRDATDADYYEVIGTENGVFGCMTLLGCEDTCPKNLPLAGQIAYMRRKMAFV--------SMSIRPLHDRVIIKRKEVESKSAGGIVLTGSAAEKSTRGEVVAVGKGRMLENGDVRALDVKIGDQVIFSEGYGVKTEKIDGEEVLILSESDILAIVE-
M----KLNFSIYRYNPDVDNAPRMQDYALEVGQDMMVLDALIALKE-QDPTLSFRRSCREGVCGSDGVNMNGKNGLACITPLSALGGKIVVRPLPGLPVVRDLVVDMSQFYTQYEKIKPFLINDKHPP-AREHLQSPEERAKLDGLYECILCACCSTSCPSFWWNPDFVGPAGLLHAYRFLIDSRDTATDARLNDLDDAFSVFRCHGIMNCVSVCPKGLNPTKAIGQIKSMLLQR--------VMAIRPLHDRVIVKRQEQESKSAGGIVLTGSAAEKSTRGEIVAVGNGRVLDSGEVKALDVKVGDVVIFNDGYGVKTEKLDGEEVLIMSEADILAVVE-
MT-TRTIKFSIYRFDPEKDAKPYMKDYTVELATEHKLLDALVKLKV-LDDSVSFRRSCREGVCGSDAMNINGKNGLACVTDVDSLKQPIQIRPLPGLPVIRDLIVDMTQFFKQYHSIKPYVQNDTPAP-DRERLQSQEDRKELDGLYECILCACCSTSCPSFWWNPDFVGPAGLLAAYRFIADTRDTATNERLDNLEDPYRLFRCHTIMNCVDVCPKDLNPTKAIGKIKDLMVKR--------AMGIRPLHDRVVIKRVEAEEKTASGIVLPGAAAEKPDLGEVVAIGTGKQLDNGSVRPLAVKVGDKVILGKYSG-QTVKVGGEELLVVREEDIFGILEA
MVETRTRSFRVYRWSPDDDENPSIDTYVLDLDVGPMVLDALLYIKDKVDPTLTFRRSCREGICGSCSMNIDGENTLACLKPIDSIKGAIRIYPLPHMPVVKDLVPNLNGAYAQLEAIEPWLKSDTPPP-DTERRQSIEEREKLDGMWECILCFCCTTSCPSYWWNGDYLGPATLLAANRWIVDSRDDHTAERLAALDDPMKLYACRTIMNCTQTCPKGLNPAKAIANIKKMQVER---------MNFRPLHDRVVVRRLNGEEKTAGGIIIPDTAKEKPMEGEVISVGAGARNEQGQIVALDVKAGDRVLFGKWSG-TEVKINGEELLIMKESDIMGVI-G
M------KFRIYRYNPETDAAPRMQTYDLNISGGKMLLDALVLLKE-QDDSLSLRKSCREGVCGSDAMNINGRNGLACITPLSSLKEPVELRPLPGLPVIRDLIVDMTQFFKQYHSIKPYLINNDPPP-ETERLQSPAQREHLNGLYECILCGCCTTACPSFWWNPDFVGPAGLLQAYRFIADTRDQATSERLDDLEDPYRLFRCHTIMNCVDVCPKELNPTEAIGHIKDLMIKR--------VMKIRPLSDRVIVKRMEEDVKTASGIVLASTAVEKPDTGEVVAVGNGKVNNDGKLQSMSVKVGDKVLFGKYSG-QTFKMDGQEYLTMREDDIIGIVEA
M----KRTFQIYRYDPDKDAKPYMQTVEIELGHERMLLDALVKLKA-QDPSIAFRRSCREGVCGSDAMNINGKNGLACLTNMNTLKGTIVLKPLPGLPVIRDLIVDMTQFFKQYHSIKPYLITEGLAP-ERERLQSPEEREELNGLYECILCASCSTSCPSFWWNPDFVGPAGLLQAYRFIADSRDEATGERLDNLEDPYRLFRCHTIMNCVDVCPKHLNPTKAIGKIKELMVRR--------IMKLRPLHDRVIVKRVESETKTASGIVIPDNAAEKPDQGEVLAVGPGKRNDKGDFVVLNIKVGDRVLFGKYSG-QTVKVDGEELLVMKEDDLFAVVEK
M---EKMRFSLYRYNPDKDDKPYMQDIEVEVPTDVKLLDALVKLKA-VDDTLSFRRSCREGICGSDAMNINGKNGLACVTDLRSLKQPIALRPLPGLPVIRDLIVDMTQFFKQYHSIKPYVVNDTPAP-ERERLQSPEDRLELDGLYECILCACCSTSCPSFWWNPDFVGPAGLLAAYRFIADTRDTITSERLDNLEDPYRLFRCHTIMNCVDVCPKGLNPTKAIGKIKDLMVRR--------VMAIRPLHDRVVIKRLEAEEKTASGIVLPGAAAEKPDMGEVIAVGNGKILENGERRPLEVKKGDKVIFGKYSG-QTVKVDGNEVLVMREEDIMGIVE-
MRDEKRIEIEVLRYRPEQDVEPVPQVYTVPFTDDMSVLQGLQYIKDYLDGSLSFRWSCRMAICGSCGMMIDGVPRLSCKTFLRDFPRRVRVEALAHFPIERDLVVVIDDFIQKLEQIKPYIVPKTPRTAEGEYLQTPAERDVYEQFSSCINCLLCYAACPQYGLNPEFVGPGIMALLHRYNVDSRDGGAAERMKIAGSEAGAFNCTAVGYCSEVCPKHVDPANAVNQNKTLAAKDYFLRWGKPRMAIRPLHDRVIVKRLEAERTTATGIVIPDSAGEKPDQGEVIAVGRGKILDNGELRAPQLKAGDRVLFGKYAG-QAVKIDGEEVLVVREEDIFGVIE-
---MKHVKMEVMRYNPETDDAPHFVTYDVPYDEQTSLLDALGYIKDNLAPDLSYRWSCRMAICGSCGMMVNRVPKLACKTFMRDYPNGVRIEALGNFPVERDLVVDMTHFIESLEAIKPYILGNDRKPSEGPNKQTPAQMAKYHQFSGCINCGLCYAACPQFGLNPEFIGPAAITLAQRYNTDSRDHGAKERMPQLNGENGVWSCTFVGYCSEVCPKHVDPAAAIQQGKAASAQDFVIAMLKPRMKIRPLHDRVIVKRKEVEAKSAGGIVLTGSAAGKSTRGEILAVGNGRIMENGEVKPLDVKVGDIVIFNDGYGVKSEKIDNEDVLIMSESDILAIVEA
MVEKRKATFQVYRWSPDDESNPSLDSYELDLKVGPMVLDALLYIKDHIDATLTFRRSCREGICGSCAMNIDGENTLACLKPISSIKGTVKINPLPHMPVVKDLVPNLNGAYAQLESIQPWLKSDTPPP-DTERLQSVEEREKLDGMWECILCFCCSTSCPSYWWNGDYLGPATLLAANRWIMDSRDDHTGERLEALDDSMKLYGCRTIMNCTQTCPKGLNPAKAIANIKKLQVER---------MNFRPLHDRVVVRRLEGEQKTAGGIIIPDTAKEKPMEGEIVSVGPGARNEQGQLVALDVKAGDRVLFGKWSG-TEVKINGEELLIMKESDIMGVI-G
M----KMQFKLYRYNPDVDAKPYMQDIEVELPSDKKLLDALVRLKT-VDDSLSFRRSCREGVCGSDAMNINGKNGLACVTDIAGLKQPVEIRPLPGLPVIRDLIVDMTQFFKQYNSIKPYVINDTPPP-SHERLQSPEDREELDGLYECILCACCSTSCPSFWWNPDFVGPAGLLAAYRFIADTRDTATNERLDNLEDPYRLFRCHSIMNCVDVCPKHLNPTKAIGKIKELMVKR--------AMKIRPLHDRVVIKRVEAEEKTASGIVLPGNAAEKPDMGEVVSVGTGKILENGSVRALQVKAGDKVIFGKYSG-QTVKVDGNELLVMREEDIMGVVEG
M----KQVFSIYRYNPDKDKKPYMQDYELDTGQDIMVLDALLMLKE-QDPSLSFRRSCREGVCGSDGLNMNGKNGLACITPLSALKRKIVIRPLPGLPVVRDLIVDMSQFYTQYEKVKPYLIPDKNVP-AREFLQSPEEREKLDGLYECILCACCSTSCPSFWWNPDFIGPAGLLHAYRFLADSRDGATDERLANLDDAFSVFRCHGIMNCVNVCPKGLNPTKAIGKIKSMLLNK--------VMNIRPLNDRVIVKRLEEETKSAGGIVLTGSAAEKSSKGEVLAVGNGRTLDNGQVKPVDVKVGDTVLFGNYIE-KTHKIDGQEVLIMKEENILGVVEG
MT-TRTVKFSIYRFDPEKDAKPYMKDYTVELSTDRKLLDALVKLKV-VDDAISFRRSCREGVCGSDAMNINGKNGLACVTDIDTLKQPIQIRPLPGLPVVRDLIVDMTQFFKQYHSIKPYVINDTPAP-DRERLQSPEDREELNGLYECILCACCSTSCPSFWWNPDFVGPAGLLAAYRFIADTRDTATNERLDNLEDPYRLFRCHSIMNCVDVCPKELNPTKAIGKIKDLMVKR--------AMKIRPLHDRVVIKRVEAEEKTASGIVLPGNAAEKPDMGEVVAVGNGKVLENGSVRPLGLAVGDKVIFGKYSG-QTVKVDGEELLVMREEDVMGVVEH
MADMQTLKMEVMRYNPEQDNAPHFETYDVPYTRETSLLDALGYIKDNLAPDLSYRWSCRMAICGSCGMMVNNVPKLACKTFLRDYTAGMKIEALGNFPIERDLVVDMTHFIESLEAIKPYIIGNSRTPDQGPNKQTPAQMAKYHQFSGCINCGLCYAACPQFGLNPEFIGPAAITLAHRYNLDNRDHGKKERMAQLNSDNGVWSCTFVGYCSEVCPKHVDPAAAIQQGKVESAKDFMIAMLRPQMKIRPLHDRVIVKRKEVESKSAGGIVLTGSAAGKSTRGEVLAVGHGRILENGEVKPLDVKVGDIVIFNDGYGVKTEKIDNEEVLIMSESDILAIVEA
MSATRTIDISIYRYYPEIDESPYMQTYSLSINSDPMLLVLIERIKAEQDPTLAFRRSCREGVCGSDGMNINGKNGLACVTHFSQLKEKVVLRPLPGFPVIRDLVVDMEQFYRQYERIEPYLQNDTLPP-AAERLQSKEERAKLDGLYECILCACCTSSCPSFWWNKDFVGPAGLLQARRFLADSRDTATTERLDKLQDPFSVFRCRSIMNCASVCPKNLNPTAAISAIREQMLDQ--------TMKIIPMYDRVVVERLPEERKTAGGIVIPDNATEKPIQGKVVHVGKGKRLENGDFAALLVKVGDTVLFGKYSG-TEVKLNGAEYLVMREDDILAIIEN
MVEKRTREFRVYRWSPDDEENPSVDTYVLDLAVGPMVLDALLHIKNEVDPTLTFRRSCREGICGSCAMNIDGENTLACLKPIESISGQVKIYPLPHMPVVKDLVPNLNGAYAQLASIEPWLKSDTPAP-DEERLQSPEEREKLDGMWECILCFCCTTSCPSYWWNGDYLGPATLLAANRWIVDSRDDHTAERLAGLEDPMSLYACRTIMNCTQTCPKHLNPAKAIANIKKMQHDR---------MKFRPLHDRVVVRRLTGEEKTKGGIIIPDTAKEKPMEGEVISVGPGARNEQGQIVALDVKAGDRVLFGKWSG-TEVKIDGEELLIMKESDIMGVI-G
M----DVRFKIYRYNPETDKKPYYDEYTVTVNEGVKVLTALELIKE-QDPTLAMRRSCREGVCGSDGMNINGKNRLACITSVGELKQPIKVNPLPGLPVVRDLIVDMKQFYKNYEKVKPYLINDEEAP-AKERLQSPEDRAKLDGLYECILCACCTTSCPSFWWNPDFIGPSGLLQAYRFIIDSRDSATEERLEALKDPFSLFRCRTIMNCVSVCPKGLNPTEAIGKIRSALLKK--------VMKIRPLQDRVLVRRAEEETKSAGGIILTGSAQEKPSQGEVVAVGNGKKLDNGITQPMDVKVGDKVLFSKYSG-SEVKVGNETLLMMTENDIMGIIE-
MI---KRTFEIYRYDPDKDAKPYIQTIELELGNERMLLDALLKLKA-VDPTLSFRRSCREGVCGSDAMNINGKNGLACLTNLRSLPDVIKLKPLPGLPVVRDLIVDMTQFFKQYHSIKPFLLNETRPP-EKERLQSPEERDELNGLYECILCASCSTSCPSFWWNPDFVGPAGLLQAYRFIADSRDEGTAERLDNLEDPYRLFRCHTIMNCVDVCPKGLNPTKAIGKIKELMVRR--------VMKLRPLHDRVIVKRLENETKTASGIVIPDNAAEKPDQGEVLAVGPGKRNDKGEFVALNVAVGDRVLFGKYSG-QTVKVDGEELLVMREEDLFAVIAK
M----TLEFSIYRYNPDVDDKPRMQDYSLPFGRDMMLLDALIALKE-KDPTLTFRRSCREGVCGSDGMNMNGKNGLACITPLSSLIQKMVIRPLPGLPVVRDLVVDMAQFYAQYEKIKPYLLNDKNPP-AREHLQSPEERAKLDGLYECILCACCSTACPSFWWNPDFVGPAGLLAAYRFLIDSRDTQTQTRLEGLDDAFSVFRCHGIMNCVSVCPKGLNPTRAIGHIKSMLLER--------AMELRPLHDRVILKREEAESKSAGGIVLTGSAATKSSRGKVIAVGKGRILENGQVKPMDVKVGDLVIFNDGYGVKSEKIDNEEVLILSESDILAIVGA
MVESRVREFRIYRFDPDEASNPRVDTYYVDLDCGPMVLDAIIWIKNKIDPTLTFRRSCREGICGSCAMNIDGLNTLACTKGMDEIEGTIKLYPLPHMPVVKDLVPDLSDFYAQHAAIEPWLQTVTPEP-EKEWLQAPDDRRKLDGLYECILCACCSTSCPSYWWNSDFLGPAALLQAYRWVVDSRDESTAERVAYVDDAFRLYRCHTILNCSNACPKSLLPGTAIAELKNLAIAQ--------TMAFRPLHDRVVVKRLEGEDKTKGGIIIPDTAKEKPAEGKIIAVGPGARDESGKLVALDVKEGDRVLFGKWSG-TEVKIDGEDLLIMKESDILGVI-A
MDDMKHLKMEIMRYNPETDNEPHLVAYDVPYDEQTSLLDALGYIKDNLAPDLSYRWSCRMAICGSCGMMVDSVPKLACKTFLREYPQGMKVEPLGNFPIERDLVVDMTHFIERLEAIKPYIIGNDRKPSDGPNKQTPAQMAKYHQFSGCINCGLCYSACPQFGLNPEFLGPAAITLAERYNLDNRDHGAKERMPLLNGDNGVWSCTFVGYCSEVCPKHVDPAAAIQQGKAASAQDLVIAMLKPRMKIRPLHDRVIVKRKEVESKSAGGIVLTGTAAGKSTRGEILAVGKGRILENGEIKALDVKVGDIVIFNDGYGVKAEKIDNEEVLIMSESDILAIVEA
MIKSFTKTFNIYRYNPDKEEGQQIDTYHINTNCGPMVLDALINIKDKIDSTLTFRRSCREGICGSCAMNIDGTNTLACIKPIDEVRGDVNIYPLPHMEVVKDLVPDLTNFYSQLASIKPWIHSSKAPG-GSERLQSEEDRKKLDGLYECILCACCSTSCPSYWWNGDYLGPAILLQAYRWIIDSRDESKEERLNLLDDNFKLYRCHTIMNCAKTCPKHLNPAEAISAIKREIAAR--------IMKIRPLHDRLLVERGEQETKTAGGIIIPDTAQEKPMQGNVVAVGNGRRDDAGKLHQLDVKVGDKILFAKWGG-TEVKIDGKEYLIMKESDILAIVE-
MAEMKTMKLEVVRYNPETDNEPHSVFYDVPWDEQTSLLDALGYIKDNLAPDLSYRWSCRMAICGSCGMMVNKIPKLACKTFLRDYTQGIKIEALANFPIERDLVVDMTHFIESLEAIKPYIIGNNRSPEQGPNTQTPAQMARYHQFSGCINCGLCYAACPQFGLNPEFIGPAALTLAHRYNLDSRDHGKKMRMPVINGENGVWPCTFVGFCSEVCPKHVDPAAAIQQTKVESAKDFLIATLKPRMKIRPLHDRVIVKRKEVESKSAGGIVLTGSAAGKSTRGEVLAVGNGRILENGEMKPLDVKVGDIVIFNDGYGVKAEKIDNEEVLIMSESDILAIVEA
MAEMKNLKMEVMRYNPEQDAEPRFVTYEVPYDDATSLLDALLYVKDNLAPDLSFRWSCRMAICGSCGMMVDNVPKLACKTFLRDYPNGMRVEALANFPVERDLVVDMTHFIESLEAIKPYVIGNDRKPEEGTNKQTPAEMEKYHQFSGCINCGLCYAACPQFGLNPEFIGPAAITLAHRYNLDNRDHGKKERMPVLNTQNGVWSCTFVGYCSEVCPKHVDPAAAIQQGKVESAKDFMIAMLKPQMKIRPLHDRVIVKRKEVESKSAGGIVLTGSAAGKSTRGEVVAVGHGRILENGDVKPLDVKVGDTVIFNDGYGVKAEKIDNEEVLIMSESDILAIVEA
M---EKIRFQVYRYNPDRDAAPYMQDYELEIPTDVKLLDAIVKLKA-QDDTLSFRRSCREGICGSDGMNINGKNGLACLTDIRSLQQPIVLRPLPGLPVIRDLIVDMTQFFKQYHSIKPYVVNDTPAP-QRERLQSQEERAELDGLYECILCACCSTSCPSFWWNPDFVGPSGLLNAYRFIADSRDTITNERLDDLNDPYRLFRCHTIMNCVDVCPKHLNPTRAIGKIKEIMLER--------IMNIRPLHDRVVVKRLEAEEKTSSGIILAPSATEKPDMGEVIAVGAGKLGRDGNRRALDVKVGDKVIFGKYSG-QTVKADGVELLVMKEEDIFGIVE-
METQRMLSVRIDRGR--HAGAGDYASYLIPWRENQTILDVVTEIQRTLEPTLSYRFACRVGVCGSCAMTVNGRPRWTCRTHVRRVDGQIVIEPLRNMPRIKDLVVDMSGFFDKWKKAGNRFVGTATR-NDANIAPQSRRRKLADAAIECINCGVCHAACDVVAWDRQYLGPAALNRAWSLFNDERHADPRAVLRQASAGSGCNACHSQGNCMTHCPVHLSPTGSIAGLKKNALMLFLQ------MNLRPLHDRVIVKRIESETTTASGIVIPDNAAEKPDQGEVLAVGPGKKNDKGELIALNVKVGDRVLFGKYSG-QTVKVHRDELLVMKEDDLFAVVEK
MI---KRTFKIYRYDPDKDAKPYMQTIELELGNERMLLDALLKLKA-VDPSLSFRRSCREGVCGSDAMNINGKNGLACLTNLRSLPDVIILKPLPGLPVVRDLIVDMTQFFKQYNSIRPFLVNEEAPP-EKERLQSPEERDELNGLYECILCASCSTSCPSFWWNPDFVGPAGLLQAYRFIADSRDQATAERLDNLEDPYRLFRCHTIMNCVDVCPKGLNPTKAIGKIKELMVRR--------VMKLRPLHDRVIVKRLENETKTASGIVIPDNAAEKPDQGEVLAVGPGKRNDKGEFVALNVAVGDRVLFGKYSG-QTVKVDGDELLVMREEDLFAVIAK
M----QVTLKIRRYNPETDDQPYYQDYLVEVDPNERLLDALMEVKRFQDGSLAFRKSCAHGVCGSDAMRINGRDGLACKTLIKDVKATVVLEPLRHFPVQRDLIVDQSEFFRKYREVKPFLIADAPPA-AGEFRQSQEQRLRFDDATNCILCASCYSACPMFDEHPEFLGPAALVQAFRFLADSRDRGLDQRLPVLDQPGGVWRCQNHFQCTLACPRSILITKRINETKRMVQKRRDEQGEP-EMKLRPLHDRIIVRRLEGEERSAGGIIIPDTAKEKPQQGQVVAVGKGKLLDNGRIVPLLIKEGDRVLFAKWGG-TEIKVEGEELLIMREDDILGIFE-
MAEMQTLKMEVMRYNPEQDSAPHFETYEVPYNKQTSLLDALGYIKDNLAPDLSYRWSCRMAICGSCGMMVNNVPKLACKIFLRDYTDGLKVEALGNFPIERDLVVDMTHFIESLEAIKPYILGNDRKPEDGANNQTPAQMAKYHQFSGCINCGLCYAACPQFGLNPEFIGPAAITLAHRYNLDNRDHGKKARMPQLNSDNGVWSCTFVGYCSEVCPKHVDPAAAIQQGKVESAKDFMIAMLKPQMKIRPLHDRVIVKRKEVESKSAGGIVLTGSAAGKSTRGEVLAVGHGRILENGEVKPLDVKVGDTVIFNDGYGVKTEKIDNDEVLIMSESDILAIVEA
M---AEYTFRIFRYDPEKDETGRIQEYRFEPEPGWTVLDALNHIKWNIDGSLTYRRACRHGICGSCGMTINGKNGLACETQLKDLTTVITIEPLRGFPVIKDLVVDMEPFYDKLYAIKPYLITKTPPP-DKERLQSPEDRKKLDGKYECILCGCCTSSCPTYWADKNFLGPNALLKAARFLFDSRDEGFEERVNAIDDKHGVWRCHTIFNCVEACPKELNPTQAIVDLRKLMLRG--------LMKIQPLYDRVLVKPYEEEEKTKGGIIIPDTAKEKPQRGKVVAVGEGRILENGQRVPLTVKVGDEVIFGKYAG-TEIEVDDEKYLVMREEDIYAIIKE
M----QVTISVYRYNPETDAKPYMKDYRLDVGSDMMVLDALLQLKE-QEPSLAFRRSCREGVCGSDGLNMNGKNGLACITPLSDLLNKVVIRPLPGLPVVRDLVVDMTQFYTQWEKVKPFLIAEKQPP-ARERLQSPEERSKLDGLYECILCACCSTSCPSFWWNPDFIGPAGLLAAYRWLIDSRDTATDERLSNLDDAFSVFRCHGIMNCVNVCPKGLNPTKAIGNIKSMLLKR--------VMNIRPLHDRVIIKRIEAEAKSAGGIVLTGSAAEKSTRGEVLAVGNGRTLDNGEVKTMSVKVGDKVIFNEGFGVKTEKLDGQEVLILSENDILAIVEE
MAEMKNLKVEVVRYNPEVDNAPHSAFYEVPYDEQTSLLDALGYIKDNLAPDLSYRWSCRMAICGSCGMMVNKVPKLACKTFLRDYEKGMKIEALANFPIERDLVVDMTHFIESLEAIKPYIIGNPRTPDQGPNNQTPAQMAKYHQFSGCINCGLCYAACPQFGLNPEFIGPAAITLAHRYNLDNRDHGKKERMAQLNGKNGVWTCTFVGFCSEVCPKHVDPAAAIQQGKVESSKDFLIATLKPRMNIRPLHDRVIVKRKEVETKSAGGIVLTGSAAGKSTRGEVLAVGNGRILDNGEVKPLDVKVGDIVIFNDGYGVKAEKIDNEEVLIMSESDILAIVEA
MVEAQMRTVKVYRFDPDKDENPRLDTYILDVAGISMVLDLLIKIKDQLDPTLSFRRSCREGVCGSCAFNINGKNGLACITGLDELSGDITIHPLPHQPVVKDLVTDLSKFYEQHAEVQPYLQSNN-EP-EKEHLQSQEDREQLDGLYECILCACCSTSCPSYWWNGNYLGPAALLQAHRWIKDSRDDKTAERLAALDDTFKLYRCHTIMNCVNVCPKNLNPAEAINEIKRMQIDR--------GMAFRPLHDRVLVRRVEEDERTAGGIIIPDTAKEKPQQGEVVAVGSGARGDDNEIVPLELKAGDKILFGKWSG-TEVKVDGEDLIIMKESDVLGIL-D
MTDHRKLSFRILRYNPQEGSTPRLQRYELEEADGMTLFIALNEIREQQDPSLQFDFVCRAGICGSCGMMINGRPGLACRTLTRNLPPEITLAPLPIFELIGDLSVNTGRWMRDLGRLETWVHMKAELDGHIEETMDPDLAEQIYLLDRCIECGCCVAACGTARMREDFVGAVGLSKIARFRLDPRDATDADYYELIGDDDGVFGCMSLLACHDVCPKNLPLKTQIAFLRRKIAAVGI------KMKIRPLHDRVVVRRLESETTTAGGIVIPDSAKEKPIQGEVVACGNGKILENGEVRALDVKVGDKVLFGKYSG-TEVKMGDEEMLVMREEDIMGVVEG
M------KFRLYRYSPESGEKPHMQDVDLDIPAGKMLLDALLAIKA-QDETLSLRRSCREGVCGSDAMNVNGKNRLACITPLGELKEPIEVRPLPGLPVIRDLIVDMEPFYRQYRSIKPWLINDEPEP-EVERLQSPEDRALLDGAYECILCACCTTACPSFWWNPDFVGPAGLLQAYRFIADSRDEATAARLDNLEDPYRLYRCRGIMSCVDACPKGLNPTEAIGRIKSLLVKR--------VMKIRPLHDRVIVKRMEEERKTASGIVIPDAATEKPDQGEIIAVGTGKKDDQGKLIPLDVKVGDRVLFGKYAG-QTVKVDGDELLVMREEDIMGVVEK
MSEQKVIEIEVLRYHPEKDKEPHKQVFEVPFTDDMSVLQGVQYIKDYLDGSLSFRWSCRMAICGSCGMMINGEPSLSCQTFLRDYPARVRVEALSHFPIERDLVINMEGFIEKLESIQPYIIPKEPRTAQGEYLQTPEQLNAYEQFSSCINCLLCYAACPQFGLNSSFIGPAATALLHRYNVDSRDGGKAERMELINSEEGVFNCTAVGYCSEVCPKHVDPANAVNQNKTNAAADYFLRFLAPKMKIRPLHDRVIVKRLEEERKTASGIVIPDTAAEKPDQGEIRAVGNGKILEDGSVRALAVKVGDRVLFGKYAG-QTVKVDGDELLVMREEDIMGVIEA
MAEMKNLKIEVVRYNPEVDTAPHSAFYEVPYDATTSLLDALGYIKDNLAPDLSYRWSCRMAICGSCGMMVNNVPKLACKTFLRDYTDGMKVEALANFPIERDLVVDMTHFIESLEAIKPYIIGNSRTSDQGTNIQTPAQMAKYHQFSGCINCGLCYAACPQFGLTPEFIGPAAITLAHRYNEDSRDHGKKERMAQLNSQNGVWSCTFVGYCSEVCPKHVDPAAAIQQGKVESSKDFLIATLKPRMNIRPLHDRVIVKRKEVETKSAGGIVLTGSAAAKSTRGEVLAVGNGRILENGEVKPLDVKVGDIVIFNDGYGVKSEKIDNEEVLIMSESDILAIVEA
MAEMKNLKVEIVRYNPEVDSAPHSAFYEVPYDEQTSLLDALGYIKDNLAPDLSYRWSCRMAICGSCGMMVNKVPKLACKTFLRDYTNGLKVEALGNFPIERDLVVDMTHFIESLEAIKPYIIGNPRTPDQGPNIQTPAQMAKYHQFSGCINCGLCYAACPQFGLNPEFIGPAAITLAHRYNEDNRDHGKKERMAQLNGQNGVWSCTFVGFCSEVCPKHVDPAAAIQQGKVESSKDFLIATLKPRMSIRPLHDRVIVKRKEVETKSAGGIVLTGSAAAKSTRGEIIAVGKGRILENGTVQPLDVKVGDIVIFNDGYGVKSEKIDNEEVLIMSESDILAIVEA
MAEMKNLKIEVVRYNPEADSAPHSAFYEVPWDEQTSLLDALGYIKDNLAADLSYRWSCRMAICGSCGMMVNGVPKLACKTFLRDYQKGMKVEALANFPIERDLVVDMTHFIESLEAIKPYIIGNPRTPDQGPNTQTPAQMAKYHQFSGCINCGLCYAACPQFGLNKEFIGPAAITLAHRYNEDSRDHGKKERMAQLNSQNGVWSCTFVGFCSEVCPKHVDPAAAIQQGKVESSKDFLIATLKPRMSIRPLHDRVIVKRKEVESKSAGGIVLTGSAAGKSTRGEIIAVGKGRILENGNVQPLDVKVGDIVIFNDGYGVKSEKIDNEEVLIMSESDILAIVEA
M-----LKVEIYRYNPESDKAPHMQTYEVDTGKDLMVLDVLELIKA-QDPSLAYRRSCREGVCGSDGMNINGKNGLACIKPLSECVNKLVLRPLPGLPVIRDLVIDMTQFYDQYKKVQPYLQNSTPAP-AIERLQTPEDREKLDGLYECILCACCSTSCPSFWWNPDFIGPAGLLQAYRFLADSRDNATEERLAKLDDPFSVFRCHGIQNCVAVCPKGLNPTRAIGHIRNMLLQR--------VMKIRPLNDRVVVRRKEEEAKSAGGILLAGSAKEKPNQGEVVAVGTGKVLDNGDVRAPAVKVGDKVVFGRYADSNTLKVDGEELIIMSEGEIYGVLED
M----KLEFSLYRYNPEVDDAPRMQDYTLEAGRDMMLLDALIRLKE-QDPTLAFRRSCREGVCGSDGLNMNGKNGLACITPVSTLRGKIVIRPLPGLPVIRDLVVDMGQFYAQYEKIKPFLQNNRNPP-ARENLQSPDERAHLDGLYECILCACCSTSCPSFWWNPDFVGPAGLLAAYRFLIDSRDTETDARLDDLDDAFSVFRCHSIMNCVNVCPKGLNPTRAIGHIKSMLLQR--------AMTIRPLHDRVIVKRKEVEAKSAGGIVLTGSAAGKSTRGEVLAVGNGRILESGEVKPLDVKVGDVVIFNEGYGAKAEKIDNQEVLIISENDILAVVTE
MAEMKTLKIEVVRYNPEVDTAPHSAFYEVPYDEQTSLLDALGYIKDNLAADLSYRWSCRMAICGSCGMMVNKVPKLACKTFLREYTKGIKVEALANFPIERDLVVDMTHFIESLEAIKPYIIGNSRTPDQGPNKQTPAQMAKYHQFSGCINCGLCYAACPQFGLNPEFIGPAAITLAHRYNEDSRDHGKKERMAQLNGQNGVWTCTFVGYCSEVCPKHVDPAAAIQQGKVESSKDFLIATLKPRMSIRPLHDRVIVKRKEVETKSAGGIVLTGSAAAKSTRGEIIAVGKGRILENGTVQPLDVKIGDIVIFNDGYGVKSEKIDNEEVLIMSESDILAIVEA
MAEMKTLKMEVMRYNPEQDSEPYFETFDVPYNTQTSLLDALGYIKDNLAPDLSYRWSCRMAICGSCGMMVNKVPKLACKTFLREYTNGLKVEALGNFPIERDLVVDMTHFIESLEAIKPYIIGNDRKPADGPNNQTPAQMAKYHQFSGCINCGLCYAACPQFGLNPEFIGPAAITLAHRYNLDNRDHGKKERMAQLNGNNGVWSCTFVGYCSEVCPKHVDPAAAIQQGKVESAKDFMIAMLKPQMNIRPLHDRVIVKRKEVESKSAGGIVLTGSAAGKSTRGEVLAIGHGRILENGEVKPLDVKVGDIVIFNDGYGVKAEKIDNEEVLIMSESDILAIVEA
MVQKKKKTFKIYRWDPEKDENPREDRYEIDLKCGPMVLDALIHIKNDVDSTLTFRRSCREGICGSCAMNIDGKNTLACLKPISEISGDAKISPLPHMPVVKDLVPDQTHIVAQYQSIEPWMKTESPAP-TRERLQSAEDADLLNGTAACILCFCCSTSCPSYWWNGDFMGPAILMQSYRWVIDSRDEATGERLDQLEDPFRLYRCHTIMNCTNACPKGLNPAKAIAELKKLMVAR--------AMKFRPLHDRVLLRRVEQDEKTKGGIIIPDTAKEKPMEGEIVAVGSGLRDETGKVVPLDVKAGDRVLFSKWSG-TEVTIDGEDLLVMKEADIMGVL-A
M------KFRIYRYNPETDHRPAMREYELELSGDKMLLDALMLLRE-QDDSLGFRKSCREGVCGSDAININGRNGLACITPLSSLKQPIELRPLPGLPVIRDLIVDMTQFFKQYHSIKPYLINNDPPP-ETERLQSPAARAELDGLYECILCACCSTSCPSFWWNPDFVGPAGLLQAYRFIADTRDQETAERLDYLEDPYRLFRCHTIMSCVEVCPKGLNPTEAIGKIKDLMIKR--------VMKIRPLSDRVIVKRMEEDVKTASGIVLASTAVEKPDTGEIVAVGNGKIGDDGKLRAMSVKVGDKVLFGKYSG-QTFKLDGQELLTMREDDIIGIVEA
MT--RVVQFRIYRYDPDKDQKPYMQDISVELPTDKKLLQALVRLKA-KDDSLSFRRSCREGVCGSDAMNINGKNGLACLTDIDSLTQPIVLRPLPGLPVIRDLIVDMTQFFKQYHSITPYLINDDPPP-ERERLQTPEEREELNGVYECILCACCSTSCPSFWWNPDFVGPAGLLNAYRFIADTRDTATSQRLDDLNDPYRLFRCHTIMNCVDVCPKHLNPTKAIGKIKELMVSR--------VMKIRPLHDRVIVKRLESERKTASGIVIPDTAGEKPDQGEVIAVGNGKILEDGKVRPMSVKPGDKILFGKYAG-QTVKVDGEELLVLREEDILGVIEE
M----KQVFSIYRYNPDVDNAPYMKDYELEIGSDMMVLDALILLKE-QDSTLSFRRSCREGVCGSDGLNMNGKNGLACITPLSAVKSKIVLRPLPGLPVVRDLVIDMTQFYNQYEKIKPYLINDKEQP-AREHLQTIEEREKLDGLYECILCACCSTSCPSFWWNPDFVGPAGLLHAYRFLIDSRDTATDERLDDLQDAYSVFRCHGIMNCVDVCPKGLNPTKAIGHIKSMLLSR--------VMSIRPLHDRVIIKRKEVESKSAGGIVLTGSAAEKSTRGEVVAVGNGRILENGEVRALDVKVGDQVIFNEGYGVKTEKIDGEEVLILSETDILAIVE-
MADKHPLTVQIQRYDPEKDRAPHWESYQVPWDEQTSLLDALGYIKDHLAADLTFRWSCRMAICGSCGMMVNDVPRLACKTFLRDFQHGLRVRALANFPIERDLVVDMSAFMESLLAIQPWIIGNNRTPEQGANVQTPAQMAKYHQFAGCINCGLCYAACPQFGLNPEFIGPAAITLAHRYNVDSRDKGQHQRMAQLNGENGVWRCTFVGYCSEVCPKHVDPAAAIQQGKVASSKDYLIATLTPDMKIRPLHDRVIVKRKEVEAKSAGGIVLTGSAAGKSTRGEVLAVGHGRILENGEVKVLDVKVGDIVIFNDGYGVKVEKIDNDEVLIMSESDILAIVEQ
MADMKTLKIEIVRYNPETDNEPHSAIYEVPYDEQTSLLDALGYIKDNLAPDLTYRWSCRMAICGSCGMMVNRVPKLACKTFLREYTQGMKVEALANFPIERDLVVDMTHFIESLEAIKPYIIGNSRTPDQGPNNQTPAQMAKYHQFSGCINCGLCYSACPQFGLNPEFIGPAAITLAHRYNLDNRDHGKKERMAQLNGKNGVWSCTFVGYCSEVCPKHVDPAAAIQQGKVESSKDFLIATLKPRMSIRPLHDRVIVKRKEVESKSAGGIVLTGSAAGKSTRGEIIAVGKGRILENGNVQPLDVKVGDIVIFNDGYGVKSEKIDNEEVLIMAESDILAIVEA
M----KQKFSIYRYNPDVDNAPYMKEYELDLGSDMMVLDALILLKE-QDSTLSFRRSCREGVCGSDGLNMNGKNGLACITPLSAVKNTIVLRPLPGLPVVRDLIIDMTQFYNQYEKIRPYLINDKEQP-AREHLQSIEDREKLDGLYECILCACCSTSCPSFWWNPDFIGPAGLLHAYRFLIDSRDTATEERLDDLQDAYSVFRCHGIMNCVDVCPKGLNPTKAIGHIKSMLLAR--------VMSIRPLHDRVIVKRKEVESKSAGGIVLTGSAAEKSTRGEVVAVGNGRILENGEVRALDVKVGDQVIFNEGYGVKTEKIDGDEVLILSESDILAIVE-
MAEMKNLKIEVMRYNPEQDAEPHFETYSVPYDEQTSLLDALGYIKDNLAPDLSYRWSCRMAICGSCGMMVNRVPKLACKTFLREYTEGMRVEALGNFPIERDLVVDMTHFIESLEAIKPYIIGNNRKPEDGPNVQTPAQMAKYHQFSGCINCGLCYAACPQFGLNPEFIGPAAITLAHRYNLDNRDHGKKQRMPQLNGQNGVWSCTFVGYCSEVCPKHVDPAAAIQQGKVDSAKDFMIAMLKPQMSIRPLHDRVIVKRKEVESKSAGGIVLTGSAAGKSTRGEVVAVGKGRVLESGSIQPLDVKVGDIVIFNDGYGVKVEKIDNDEVLIMSESDILAIVEA
MAEMKMLKMSVMRYNPETDNEPHAVTYQVPYDEQTSLLDALGYIKDNLAPDLSYRWSCRMAICGSCGMMVNKVPKLACKTFLREYPQGMDIEALGNFPIERDLVVDMTHFIESLEAIKPYIIGNDRKPSEGPNNQTPGQMAKYHQFSGCINCGLCYAACPQFGLNPEFLGPGVLTLAQRYNTDSRDHGKKERMKQINGDNGVWTCTFVGYCSEVCPKHVDPAAAIQQGKAASAEDYIIARLKPQMKIRPLHDRVIVKRKEVEAKSAGGIVLTGTAAGKSTRGEVLAVGNGRILENGEMKPLDVKVGDIVIFNDGYGVKAEKIDNEEVLIMSESDILAIVEA
MVQTNLRQFKIYRYSPEEGGNPRWDVYWVDMRAGTMILDVLLYIKNNIDPTLAFRRSCREGVCGSCAMNIAGQNTIACTKGFDELPGVITIAPLPSQPVVKDLIPDLTNFYAQHAYVQPFLKTVTPEP-EKEWKQSEEDREELNGLYECILCASCTTSCPSYWWNGDYLGPAALLQAYRWLIDSRDEATGERLDDLEDPFKLYRCHTIMNCAQVCPKGLNPAKAIAKIKHMMVER--------SMKLRPLHDRVVVRRVKEEEKSKGGIIIPDTAKEKPQEGVVVAVGAGAIGDDNERIPLDVKPKDRVLFGKWSG-TEVTVDGEELLIMKESDIMGVLEK
MSDIRQREIEILRYNPETDRLPRHEFFTVPWDEQTSLLDALGFIKDNLAFDLSYRWSCRMAICGSCGMMVNGVPKLACKTFLRDYPHGIKVEPLANFPIERDLVVDMTHFIESLEAIKPWIIGNTRSASEGPGLQTPGQMAKYHQFSGCINCGLCYAACPQFGLNPEFIGPAAITLAHRYNLDSRDRGKAERMPQLNGANGVWSCTFVGFCSQVCPKHVDPAAAIQQGKIESSKDFLIAMLKPHMNIRPLHDRVIVKRKEVEAKSAGGIVLTGSAAGKSSRAEVLAVGNGRILENGEVKPLDVKVGDVVIFNEGYGAKTEKIDNEEVLIISENDILAVVTA
MANQNTLRVKIARG----EPGIRHAVYSVPRRDNQTVLDVVTEIQQRQDPTLSYRFSCRVGVCGSCAVMVNGTPRWACRTHVSRVKGELVLEPLRNLPPIKDLVVDMREFFTKWQKAGGEFSSGRDR-RQARIDPQGARRRLAGEAIECINCGICYAACDVVAWDKRYLGPAALNRAWTLINDERHQAHADVKARVADGGGVSACHMQGNCMACCPVGLSPTRSIAGLKRISLWQWF------AMKIRPLHDRVIVKRKEVESKSAGGIVLTGSAAGKSTRGEVLAIGHGRILENGEVKPLDVKVGDIVIFNDGYGVKAEKIDNDEVLIMSESDILAIVEA
MVQKNIRKVNVYRWDPSNGENPRVDTYEVDMNCPSKVLDILNKIKNEIDPSLAYRRSCAHGVCGSCAMNMDGKNGLACTKPHSEIEGDINIYPLPHLKVKKDLIGDLSGLYKQYESIEPWLKTNTKVE-TTEILQTKEDRVKLDGAYECIMCACCSTSCPSYWWNGDYLGPAVLLQAYRWIVDSRDDEKKERLKKVADELKLYRCHTIMNCTNACPKGLNPAKAIAELKKMLAT---------SMKFKPLHDRVLIEVLDSSEKTAGGIIIPDTAQEKPQEGKVIAVGGGAKTEDGKLIPMDVKVGDKVLFGKWSG-TEIKIDGKEYSIMKESDIMGISGK
MVEVNTREFKVYRWSPDDEENPTIDTYVLDLKVGPMVLDALLYIKDHVDETLTFRRSCREGICGSCAMNIDGENTLACLKPIDSIKDEVKISPLPHMPVVKDLVSNLNGAYAQLNAIQPWLKSDTPPP-DEERRQSIEEREKLDGMWECILCFCCTTSCPSYWWNGDYLGPATLLAANRWIVDSRDDHTAERLDALQDPMSLYACRTIMNCTQTCPKGLNPAKAIANIKKMQIDR---------MSFRPLHDRVVVRRLTGEEKTAGGIIIPDTAKEKPMEGEVVSVGPGARNEQGQIVALDVKAGDRVLFGKWSG-TEVKIDGEELLIMKESDILGVI-G
M-----LQVSIYRYNPETDKAPHMQEFQVDTDKDLMVLDVLEMIKE-HDSSVTYRRSCREGVCGSDGLNINGKNGLACITPLSEAANKLIIRPLPGLPVIRDLIVDMSLFYAQYEKIQPYLQNNTPAP-AIERLQTPEDREKLDGLYECILCACCSTSCPSFWWNPDFVGPAGLLQAYRFLADSRDTATEERLSNLDDPFSVFRCHGIQNCVNVCPKGLNPTKAIGHIRNMLLNR--------TMKIRPLYDRVVVRRQEEEETTAGGIVLPGSAKEKPNKGEVVAIGDGKVLDNGEQRALAVKVGDKIVFGQYAGSNTIEIDGEELILMAESEIYAVVE-
M---RTYHFKIYRYDPDKDAKPYMQDIFVECPMDKKLLDAMIKLKA-KDDSLSFRRSCREGVCGSDAMNINGKNGLACLTDLAIFPEPIVLRPLPGLPVVRDLIVDMTQFFKQYLSIKPYLVNDDPLP-ERERLQSPEDREELNGLYECILCACCTTACPSFWWNPDFVGPAGLLAAYRFIADTRDQATNERLDNLEDPYRLFRCHTIMNCVDVCPKGLNPTKAIGKIKEMMVQR--------VMKIRPLHDRVIVKRLEEERKTASGIVIPDAAAEKPDRGEVLAVGNGKIQEDGKVRPMSLKVGERVLFGKYSG-QAVKVDGEELLVMREEDIMGVIEA
M----RLEFSIYRYNPDVDDAPRMQDYSLEAGRDMMLLDVLMRLKD-KDPTLAFRRSCREGVCGSDGLNMNGKNGLACITPVSALGKKIVIRPLPGLPVIRDLVVDMSQFYAQYEKIKPFLLNNENPP-AREHLQSPTQREKLDGLYECILCACCSTSCPSFWWNPDFIGPAGLLAAYRFLIDSRDTETNQRLDNLNDAFSVFRCHSIMNCVNVCPKGLNPTRAIGHIKSMLLQR--------AMNIRPLHDRVIVKRQEVESKSAGGIVLTGSAAGKSTRGKIVAVGKGRILENGEVKPLDVKVGDIVIFNDGYGVKVEKIDNEEVLIMSESDILAIVEA
M---EKIRFQVYRYNPDVDDKPYMKDYELEIPTDVKLLDALIKLKA-QDDSLSFRRSCREGICGSDGMNINGKNGLACLTDIRSLKQPIVLKPLPALPVIRDLIVDFTQFFNQYHSIKPYVINDTAAP-TRERLQSQAERKELDGLYECILCACCSTSCPSFWWNPDFVGPSGLLNAYRFIADTRDTRTNERLDNLNDPYRLFRCHTIMNCVDVCPKHLNPTRAIGKIKDLMLRR--------IMTIRPLNDRVVVKRLEAEEKTASGIVLPGSAAEKPDMGEIIAVGNGKLLKNGDRQKLDVKVGDKVIFGKYSG-QTVKVDGEELLVMREEDIFGIVE-
MDEMKHLKMEIMRYNPETDSEPHFVTYDVPYDPQTSLLDALGYVKDNLAPDLSYRWSCRMAICGSCGMMVDRVPKLACKTFLRDYPNGMRVEALGNFPVERDLVVDMTHFIESLEAIKPYIIGNDRKVSEGPNKQTPAQMAKYHQFSGCINCGLCYAACPQFGLNKEFIGPAAITLAERYNLDNRDHGKKERMPLLNGDNGVWSCTFVGYCSEVCPKHVDPAAAIQQGKAASAEDFVIAMLKPRMKIRPLHDRVIVKRKEVESKSAGGIVLTGTAAGKSTRGEVLAVGHGRILENGEIKALDVKVGNIVIFNDGYGVKVEKIDNEEVLIMSESDILAIVEE
MAEMKTMKIEIVRYNPETDSQPHSAFYDVPWDEQTSLLDALGYIKDNLAPDLSYRWSCRMAICGSCGMMVNRIPKLACKTFLREYQGGMKVEALANFPIERDLVVDMTHFIESLEAIKPYIIGNSRTPDQGPNKQTPAQMAKYHQFSGCINCGLCYAACPQFGLNPEFIGPAAITLAHRYNLDSRDHGQKERMPQLNGQNGVWTCTFVGFCSEVCPKHVDPAAAIQQGKVESSKDFLIATLKPRMKIRPLHDRVIVKRKEVESKSAGGIVLTGSAAGKSTRGEVLAVGNGRILENGEMKPLDVKVGDIVIFNDGYGVKSEKIDNEEVLIMSESDILAIVEA
M----RLEFSIYRYNPEVDDKPRMQDYTLEAGRDMMLLDALIRLKE-KDPTLAFRRSCREGVCGSDGLNINGKNGLACITPVSALGKKIVIRPLPGLPVIRDLVVDMGQFHAQYKKIKPFLLNNENPP-AREHLQTPAQREHLDGLYECILCACCSTSCPSFWWNPDFIGPAGLLAAYRFLIDSRDTETDARLDNLNDAFSVFRCHSIMNCVSVCPKGLNPTRAIGHIKSMLLQR--------AMKIRPLHDRVIVKRKEVEAKSAGGIVLTGSAAGKSTRGEVLAVGNGRILENGDVKPLDVKVGDLVIFSEGYGAKTEKINNEEVLIISESDILAIVEA
MAEMKILKMEVMRYNPEQDAEPHFVTYDVPYDETTSLLDALGYIKDNLAADLSYRWSCRMAICGSCGMMVDRVPKLACKTFLRDYPTGMRVEALGNFPVERDLVVDMTHFIESLEAIKPYIIGNNRKPEDGTNLQTPAQMEKYHQFSGCINCGLCYAACPQFGLNPEFIGPAAITLAHRYNLDTRDHGKKERMPVLNSDNGVWTCTFVGYCSEVCPKHVDPAAAIQQGKVESAKDFMIAMLKPQMNIRPLHDRVIVKRKEVESKSAGGIVLTGSAAGKSTRGEIVAVGKGRILENGEVKPLDVKVGDIVIFNDGYGVKAEKIDNEEVLIMSESDILAVVEA
MAKMRSLKVEIMRYNPETDSAPHPVVYDVPFDETTSLLDALGYIKDHLAADLSYRWSCRMAICGSCGMMINKVPKLACKTFLREYPEGMQVEALANFPVERDLVVDMTHFIESLEAIKPYIIGNTRTVGEGPGKQTPAQMEKYHQFSGCINCGLCYAACPQFGLNPEFIGPAAITLAHRYNLDNRDHGKAQRMPQLNGQNGVWSCTFVGYCSEVCPKHVDPAAAIQQGKVESAKDFMIARLRPQMKIRPLHDRVIVKRKEVESKSAGGIVLTGSAAGKSTRGEILAVGHGRILENGEVKALDVKVGDIVIFNDGYGVKAEKIDNEEVLIMSESDILAIVEA
MAEMKTLRIEVVRYNPETDNAPHSAFYDVPWDEQTSLLDALGYIKDNLAPDLSYRWSCRMAICGSCGMMVNRVPKLACKTFLRDYTSGMKVEALANFPIERDLVVDMTHFIESLEAIKPYIIGNPRKPEQGPNTQTPAQMAKYHQFSGCINCGLCYAACPQFGLNPEFIGPAAITLAHRYNLDSRDKGQKARMPQLNSQNGVWTCTFVGFCSEVCPKHVDPAAAIQQSKVESSKDFLIAMLKPEMNIRPLHDRVIVKRKEIESKSAGGIVLTGSAAGKSTRGEVLAVGNGRILENGEVKPLDVKVGDIVIFNDGYGVKTEKLDDQEVLIMSESDILAIVEA
MAEMKNLKIEVVRYNPETDSAPHSAFYEVPWDEQTSLLDALGYIKDNLAADLSYRWSCRMAICGSCGMMVNNVPKLACKTFLRDYPGGMKVEALANFPVERDLVVDMTHFIESLEAIKPYIIGNPRTPEQGPNTQTPAQMAKYHQFSGCINCGLCYAACPQFGLNPEFIGPAAITLAHRYNLDSRDRGKKARMAQLNGQNGVWTCTFVGFCSEVCPKHVDPAAAIQQGKVESSKDFLIATLKPRMNIRPLHDRVIVKRKEVESKSAGGIVLTGSAAGKSTRGEVLAVGNGRILENGEVKPLDVKVGDIVIFNDGYGVKTEKLDDQEVLIMSESDILAIVEA
MAS-RTLKMEVMRYNPEQDTAPYFQTFDVPYDNATSLLDALGYIKDNLDSDLSYRWSCRMAICGSCGMMVNNVPKLACKTFLRDYAEGMRIEALANFPIERDLVVDMTHFIESLESIKPYIIGNDRKVSEGPNVQTPAQLEKYRQFSMCINCGLCYAACPQFGLNPEFVGPGVLALAQRYNTDSRDHGQAERMPVLNGKNGVWSCTFVGYCSEVCPKHVDPAAAIQQGKVESAKDFMIAMLKPQMNIRPLHDRVIIKRKEVESKSAGGIVLTGSAAGKSTRGEVLAVGNGRILDNGEVKPLDVKVGDIVIFNDGYGVKSEKIDGEEVLIMSESDILAIVQA
M------KLRVYRFNPDTDQRPAMQDFEVATTPGMMLREALLEIKK-LDETFAFRHSCGEGVCGSDGMNVNGRNCLACITPVAELKEPIVVRPLPGRPVIRDLVVDMSQFYEQYRAVKPYLVREDPLP-EAEVRQSPAERERLDGLYECILCACCSTACPSFWWNPDFHGPAALLQAWRFLADSRDQATDARLDALDGPYKLFRCHTIMNCVEVCPKGLNPTRAINKIKDLMLEK--------VMNIRPLHDRVVVRRMEEERTTAGGIVIPDSAAEKPIQGEVIAVGKGKSLDNGETRPLDVKVGDRVLFGKYSG-TEVKLSGEEFLVMREEDIMGVVEG
M------KVSVYRFNPEVDKRPYMQDYDVEIGKDLMVLDVLNLLKE-QDPTLSYRRSCREGVCGSDGMNINGTNGLACITSLSDVGAKLVLRPLPGLPVIRDLVIDMSTFYKQYEKVQPYLINDTPAP-AIERLQSPEEREKLDGLYECILCACCSTSCPSFWWNPDFIGPAGLLQAYRFLADSRDTATEDRLAQLDDPFSVFRCRGIMNCVSVCPKGLNPTRAIGHIRSMLLSS--------TMKIRPLHDRVVVRRKEEEETTAGGILLPGSAKEKPSQGEVLAVGNGRVLDNGEVRAVDVKVGDTVVFGQYSG-STVKVDGEELLIMSESDIFGVIE-
MNK--MMKIRVTRYRPEQDNEPWFQTFEVPATQDTSVLEALGYIKDNLEPSLSYRWSCRMAICGSCGFMINGVPKLGCKTFLRDYEPEVHIAPLANFPIERDLVADIGNFVEKLETVKPYIIRKKEKSDEGEYLQTPAELARYKQFSQCINCGLCYAACPQFGRNPEFLGPAALALAFRYNQDSRDEGKSERMEFLNAEEGVWSCTFVGYCSEVCPKSVDPAAAINQGKLVSDIDYGLNLVGLKMNIRPLHDRVVVRRMEEETTTAGGIVLPGSAKEKPQQGEVLAVGNGRILENGEVRPLDVKVGDTVVFGQYAG-QVVKIDGEELLMMSESDIFGVLEK
M------RFRIYRYNPETDTKPYMQDYELAEQPDMMLLDALEEIRA-QDESLAFRRSCGEGVCGSDGMNINGRNGLACITPLASLKEPVALRPLPGRPVIRDLVVDLSQFYQQYRAVKPWLIREDPLP-EVEFLQSPEERKQLDGLYECILCACCSTACPSWWWNPEFRGPAALLWVNRFVADNRDQATEERLSELDDAYKLFRCHTIMNCADVCPKNLNPAEAISRLKHRMMKD--------IMKIRPLHDRVIVRRMEEEKTSSGGIVIPDTAAEKPIRGEVVAVGNGKILESGEVRALDVKVGDKVLFGKYSG-TDVKVESEELLVMREDDIMAVLEG
MS---TLQVSIYRYNPETDSAPYMQEFQLDTGRDIMVLNALEMIKQ-QDSSMAYRRSCREGVCGSDGMNMNGKNGLACITPLSEVVNKLVLRPLPGLPVIRDLVVDMGVFYKQYESIQPYLQNDTNPP-ATERLQSPEERDKLDGLYECILCACCSTACPSFWWNPDFVGPAGLLQAYRFLADSRDTATSERLARLEDPFSLFRCRGIMNCVAVCPKGLNPTRAIGKIREMLLSN--------TMKIRPLHDRVVVRRVEEEQKTAGGIVLPGNAQEKPTRGEVLAVGNGRILESGEVRPLDVKVGDTVIFKDGFGVEKQKIDGEEVLIMSESDILAVAE-
MTE-QSIHLRIRRQDRP-DSTPYWQEFVISGRADHNIVSLLMALRGQRVDPVVWEHNCMEEVCGACAMLINGVPRPSCSALVAELDQPIRLEPLPKFPVVRDLLVDRTRIDQGLKQVKAWIKIDGVWDHEGAPRIGPSEWAANYLYSRCMSCGCCMAACPQFGAHSAFLGPAPLAQARLMNAHPTGRDKTERLHAIMAEGGLSDCGNAQNCVRVCPKEIPLTTAIGELGRQTTVQLLKDIFG-RMNLRPLHDRVVVRRKEEERTSAGGILIPDSAAEKPIEGEVIAVGNGKLLDNGDIRRLDVKCGDRVLFGKYSG-TEVKLSEEKLLVMREDDIMGVIE-
M-----LEVSIWRG----NEAGDFVGYRVPRHDNQTVLDVVTHVQRHIDPSLSYRFACRVGVCGSCAMSVNGVPRWTCRTHVRRVDLRLRIAPLRNLPVIKDLAVDMRPFFVKWRRARGYFISTATR-EDARVRPDSPRRRQADQGIECINCAVCYAACDVVAWKPDYLGPAALNRAWTLVNDERDEHRDLHLHAVAAEGGCLSCHSQQGCLKHCPMGLNPAAGIAGLKRAVSGALLR-----LMNIRPLHDRVVIKRMEEERTSPGGIVIPDSATEKPVRGEVLAAGKGKILENGDVRPLDVKVGDKVLFGKYAG-TEIKIDGEELLVMREEDIVAVVEG
MS-ARTLTFEIFRYDPFDEDKPTTQQYQLEEAPGMTVFVALKLIRETQDPSLQFDFVCRAGICGSCAMVINGKPTLACRTLTSQYEGTIKLMPLPGFELIGDLSVNTGKFMRSLSRVGAWLHREKEHNDAMEQKMDPHLAESIYETDRCIECGCCVAGCATAQMRETFLGAVGFNKVARFALDDRDHSVDDFYHIIGDEDGVFGCMTLLGCADNCPKDLNHQAQIGYLRRKLALHRI------LMKIRPLHDRVIVKRTEVESKSAGGIVLTGSAAEKSTRGEVVAVGKGRILDNGDVQPLDVKIGDTVIFNEGYGVKTEKVDGEEVLIMSESDILAIVE-
MS--RYVTFEIFRYDPEKDKEPYYQTYKVEIRPGMLMLEGLNQIKWEQDPTLAFRRSCREGVCGSDGINVNGVNMLSCITKIEDLTDHLVIQPLPGMPVMRDLVVDVTDFFEKFITVKPYLIRKSPTP-DKEFYQSPEDRKKLDGLYECILCGCCSSSCPSYWADKNYLGPNAFLRAWRYLADSRDEGADERLPILNDKHGVWRCHTIYNCVEACPKELNPTKAIVEIRRMLMNR--------YMNIKPLQDRVLVKRIEVEEKTESGIIIPDTAREKSQEGEVIAVGPGKVLENGTKIELTVKPGDRILFSKYAG-TEVKIDGEEYLIMREDDILGIIQK
MS-PKTLKVSVYRYNPEQDKAPAMQTFDVTIGKDMMVLDVLALIKE-QDEGFAYRRSCREGVCGSDGMNMAGKNGLACITPLSSVVDALVIRPLPGLPIIRDLVVDMSIFYQQYEKVQPFLQNNTPAP-SIERLQTPEQREKLDGLYECILCACCSTSCPSFWWNPDFLGPAALLQAYRFLADSRDTQTQERLARLDDPFSVFRCHNIMNCVNVCPKGLNPTRAIGHIRNMLLQS--------TMKLRPLHDRVVIRRSEEETKTAGGIVLPGSAAEKPNQGEIVAVGTGRVLENGDIRELAVKVGDKVVFGPYSGSNTVKVDGEDLLVMSESEILAVIEA
M------KISIYRFDPDKDKKPYMQSYDVEVHKDVMLLDLLIKIKS-TDDSLSMRMSCREGVCGSDSMNINGKNGLACVTKISDLKQPVVIRPMPGLPVIRDLVVNMDQFFKQYNSVKPFLINSEDPP-KKERLQSPEDRKKLDGLYECILCGACTTSCPSFWWSPDFVGPAGLLQAYRFLADSRDDGSEERLVDLDDPDRLYRCHNIMNCADVCPKGLNPSKAITGIKQMQIKA--------KMKIRPLHDRVIVKRLEEERTTASGIVIPESAAEKPDQGTIEAIGNGKVLEDGSIRALDVKVGDKVLFGKYAG-QAVKVDGDELLVMREEDIMGIVE-
MSD--SIAIYVARYRPGQDEAPTEQRYDVPLSTDLSVLEALNYIKDELDPTLAYRWSCRMAICGSCGVMIDGEPRLGCKTFLREFRGELHLRALDNFPVERDLIADVERFMDHLETVKPWTVHNSERPSEGEYRQTPAELERYQQFSQCINCGLCYAACPQFGRDDSFLGPAALTLALRYNLDSRDDGSAGRMAALNADEGVWRCTFVGYCSEVCPKDVDPAQAVNRGKVASTINYGLNLLRLTMKIRPLYDRVVVRRKEEEETTAGGIVLPGSAKEKPNQGEVVAVGDGKVLDNGEQRPVAVKVGDTVVFGQYAGSNTIEIDGEELILMGESEIYAVVE-
MTQ-TTYQVSVLRYDPATDDAPYSQSFVVPGDETMSVLDALGYIKDNLDKSLSYRWSCRMAICGSCGMMVNGVPKLACKAFLRDYAKGVVIEPLANFAIEKDLVVDMTPFIERLEAIKPYILGNDRRPEDGPNTQTPEQMARYKQFAACINCGLCYAACPQFGLNPDFLGPAAIALAHRYNLDSRDKGKAQRMPLINSDNGAWGCTFVGYCSKVCPKGVDPAGAVNQGKVASTQDMVIAMFNPGMNIRPLHDRVIVERQEAESKSAGGIVLTGSAAEKSTRGKVLAVGKGRILENGNVQPLDVQVGDTVIFSEGFGTKTEKIEGQEVLILSESDIMAIVE-
M-----LKVEVYRYNPETDKEPYMKSYDVDTGKDLMVLDVLELLKS-QDPSLAYRRSCREGVCGSDGMNIAGKNGLACITPLSECVGKLVLRPLPGLPVVRDLVVDMAQFYEQYRKIEPYLQNNTPAP-AIERLQSPEDREKLDGLYECILCACCSTSCPSFWWNPDFIGPAGLLQAYRFLADSRDTATDDRLSNLDDPFSVFRCHGIQNCVDVCPKGLNPTRAIGHIRNMLLQR--------TMKIRPLHDRVVVRRKEEEATTASGIVLPGSAKEKPNQGEVIAIGSGRVLDSGDVRPLDVKVGDVVVFGKYAGSDTIEVDGEELVILSESDIKAIVE-
M------LVSVYRYNPETDSKPFMQDYEIELGRDLMVLDVLALIKK-QDQTVAYRRSCREGVCGSDGMNMNGTNGLACITPVSVATNKLVLRPLPGLPVVRDLVVDMSIFYEQFEKVKPFLLNDTPAP-AIERLQSPEDRAKLDGLYECILCACCSTSCPSFWWNPDFIGPAGLLQAYRFLADSRDLATEERLEGLEDPFSVFRCRGVMNCVAVCPKGLNPTKAIGHIRHMLLQR--------AMKIRPLQDRVVVRRKEEETKTAGGIVLPGSAAEKPAQGEVLAVGPGRIMDNGDKRPIDLKVGDTVVFGKYAS-NTVKVDDEELLILSENEIFGVIEG
MKE--WIHLRIRRQDGP-ETPPYWQTFRLPYAPDQNVVSVLMCLRGRQVEPVAWDHNCMEEVCGSCAMSINGVPRPSCSALIDDLEQPIVLEPLPKFPVVRDLLVDRARMDAGLRRVKAWIEIDGIWDHEGAPRISPAEWSASYLYSRCMSCGCCMAACPQFGPQSDFIGPAPLAQVRLMNAHPTGRDKTERLHRIMASGGLSDCGNAQNCVRVCPKEIPLTTAIGELGRQTTLQSLKDLFG-GMNLRPLHDRVVIRRSEEERTSAGGILIPDSATEKPIQGEVVAVGNGKILTNGDVRPLDVKVGDKILFGKYSG-TEVKVADEKLLVMREDDIMGVIE-
M------RFSIYRFNPDVDKKPYMQDYDIALDSDQMLLDALMRVKA-LDDTLSMRKSCREGVCGSDAMNINGKNGLACITKLEDLQEPVVLRPMPGLPVIRDLVVDMTQFFEHYNSVMPYLQNHESPP-ETERLQSPEDRAKLDGLYECILCGACTTSCPSFWWNPDFVGPAGLLQAYRFIADSRDQEQEARLENLEDPYRLYRCHNIMNCTDVCPKKLNPNAAIAAIKDLKIEK--------LMSIRPLHDRVIVKRAAEERTTASGIVIPDSATEKPDQGIVQAVGNGKKDDNGKSIPLDVKVGDKVLFGKYSG-QAVKVDGEELLVMREEDIMAIVE-
MRETSTIELRIRRQDGP-DTAPYWEEFALPHAPDHNVVSVLMALRGRRVDPVCWDHNCMEEVCGSCAMLINGVPRPACSALIDQLEQPIVLEPLPKFPVVRDLLVDRSTIDAGLVKVRAWIEIDGAWDHEPPPRIAPQQWAADYLYSRCMSCGCCMAACPQFGGGSEFVGPAPLAQVRLMNAHPTGRDKAERLHAIMAEGGLSDCGNAQNCVRVCPKAIPLTTAIGELGRQTSIQALKDLFG-SMNIRPLHDRVVVRRMEEERTTAAGIVIPDSATEKPIQGEVVAVGNGKILDNGEARGLDVKVGDRVLFGKYSG-TEVKLDGQEFLVMREDDIMGVVEG
M-----LKVQVYRYNPETDNAPYMKTYEVDTGKDLMVLDVLELLKA-QDQSLAYRRSCREGVCGSDGMNINGKNGLACIKPISECVNTLILRPLPGLPVIRDLVVDMTQFYDQYKKIEPFLQNDTPAP-AIERLQSPEDRAKLDGLYECILCACCSTSCPSFWWNPDFIGPAGLLQAYRFLADSRDLATQKRLSNLDDPFSVFRCHGIQNCVAVCPKGLNPTRAIGHIRNMLLQS--------TMKIRPLHDRVVIRRKEEETKTAGGIILSGAAKEKPNQGEVVAVGNGRVLASGELRPLDVKVGDVVVFGKYAGSDTITIDGEELVILNESDIKAVLV-
MSGNRIQKVEILRYDPEKDAEPYFELFEVPFNDTMSVLDALGYIKDNLDKDLAYRWSCRMAICGSCGMMVNKVPKLACKTFLREYPNGLKIEALANFAIEKDLIVDMTPFIERLEAIKPYIIGNNRTPEDGPNNQTPEQMAKYKQFAGCINCGLCYSACPQFGLNPEFIGPAALTLAHRYNLDSRDNGAQERMKLINGENGAWGCTFVGYCSVVCPKSVDPAAAVNQGKIESSKDFVIAMIKPAMNIRPLHDRVIVERQEVESKSAGGIVLTGSAAEKSTRGVVLAVGKGRILENGTVQELDVKVGDTVIFAEGYGTKSEKIDGKEVLIMSENDIMAIVE-
M------LVSIYRYNPEKDEAPYMQDYEISIGKDLMVLDVLNLVKE-QDSSVSYRRSCREGVCGSDGMNINGKNGLACITPISEATDKLVLRPLPGMPVIRDLVIDMALFYKQYESIKPYLNNNTPAP-AIERLQSPEERAKLDGLYECILCACCSTACPSFWWNPEFVGPAGLLQAYRFLADTRDTSTEERLAELDDPFSVFRCRGIMNCVNVCPKGLNPTRAIGHIRGMLLQR--------IMKIRPLHDRIVVRRKEEETATAGGIILPGAAAEKPNQGVVISVGTGRILDNGSVQALAVNEGDVVVFGKYSGQNTIDIDGEELLILNESDIYGVLEA
M------KFIVYRYNPDVDTAPHMQEYDVEVTRGMMLRDALMEIKR-QDESFAFRHSCGEGVCGSDAVNANGSNLLGCTTPVSDLKEPVNVRPLPGRPVIRDLVVDMSQFYQQYRAVQPYLIHKDPLP-EKEMLQSPEDRDKLDGLYECIMCGCCSTACPSFWWNPEFYGPQALLQAWRFLADSRDQATEERLDALEGPYKLFRCHSIMNCVEYCPKSLNPTKAIGKIKELMLKH--------IMNIRPLQDRVVIRRMEEERTSAGGIVLPDSATEKPAQGEVIAVGNGKVLSNGETRPLDVKVGDKVLFGKYSG-NEVKLGDESLLVMREEDIMGVIEG
MAQKALFTLEVLRCNPGDADQPHWQSYFVELTEGMTLFIALSEIREQQDPSLQFDFVCRAGICGSCAMLINGRPGLACCTLLAELPSPTRLAPLPGFALIGDLSVDTGRWMRGMSRLETWITGASERDCEIEAPMEPSLAEEIYELERCIECGCCVAACGTAQMHEDFVTAVGLNKLARYRLDPRDDEDAAFYELIGNDDGVFACMSLLGCEDVCPKNLPLSTQIAYLRRAMLRESL-------MKIRPLYDRVVIRRNEEEETTAGGILLPGSAKEKPNQGEVVAVGDGKALDNGEVRALAVKVGDTVVFGQYAGSNTIEVDGEELIIMGESEIYAVVE-
MSANRIQKVSILRYDPSKDDEPRLQTFDVPFDETMSVLDALGYIKDHLDKDLSYRWSCRMAICGSCGIMVNKVPKLACKAFLRDYPDGVTIEPLANFPIEKDLIVDMTPFIERLEAIKPYIIGNDRTPEDGPNNQTPEQMARYKQFAGCINCGLCYAACPQFGLNPEFIGPAALTLAHRYNLDSRDNGAAERMKLINGENGAWGCTFVGYCSEVCPKNVDPAGAVNQGKIASSQDFVIAMLKPAMNIRPLHDRVIVERQEVESKSAGGIVLTGSAAEKSTRGVVLAVGKGRILENGNVQPLDVKVGDTVIFSEGYGTKTEKIDGKEVLILSENDIMAIVE-
MS---MLQVSIYRYNPETDSAPYMQEFQVDTGRNLMVLNVLEMIKQ-QDSSMAYRRSCREGVCGSDGMNMNGTNGLACITALSDVVNKLVLRPLPGLPVIRDLVVDMGIFYKQYERIQPYLQNDATPP-AIERLQSPEDRDKLDGLYECILCACCSTSCPSFWWNPDFVGPAGLLQAYRFLADSRDTATRERLSELEDPFSVFRCRGIMNCVAVCPKGLNPTRAIGKIRELLLAN--------TMNIRPLHDRVVVRRVEEEQKTAGGIVLPGNAQEKPTRGEILAVGNGRILDSGEVRPLDVKVGDTVIFKEGFGVEKQKIDGEEVLIMSESDILAVVEG
M------LVSVYRYNPEKDSAPYMQDYEVDIGKDLMVLDVLNLIKE-QDPSIAYRRSCREGVCGSDGMNISGKNGLACITPISEGANKLVLRPLPGLPVIRDLVIDMSLFYQQFEKVKPFLQNNTPAP-AIERLQSPEDRAKLDGLYECILCACCSTSCPSFWWNPDFIGPAGLLQAYRFLADSRDTATQDRLADLDDPFSVFRCRGIMNCVNVCPKGLNPTRAIGHIRSMLLSR--------IMKIRPLHDRIVVRRKEEETKTAGGIVLPGAAAEKPNQGEVVAVGSGRILQNGEVQPLAVKEGDTVLFGQYGA-NTVKIDGEELLIMNESDVLGIIE-
MS--KFINVKILRYDPDKDKAPHFQTYKVELRPGMLLLTVLNQIKWELDPTLSFRRSCREGVCGSDGMNVNGVNMLSCMTKVEDLSD-ITIKPLPGMPVIRDLVVDISSFINKFITVKPYIIRHSPMP-DGELYQSAEDRKKLDGLYECILCGCCSSSCPSYWVDKDYLGPNAFLRAWRYLIDSRDEGADERLAILNDKHGVWRCHTIYNCVEACPKELNPTKAIVGIRKMLMDK--------IMKIQPLQDRVIVKRFESEEKTASGIFIPDSAKEKPQEGEVVAVGAGKYLDNGNVIKPTVKTGDKVLFSKYAG-TEVKIEGVDLLIMREDDILGIIG-
MS-RGTRTFEIYRYDPDKDKAPYMQTYTLELDSHRMLLDALLELKK-QDETLTFRRSCREGICGSDGMNINGKNGLACLMNLNELPAKMVIRPLPGLPVIRDLVVDMNQFYVQYEKVRPYLLNDQPAP-PKERLQSQEDREKLNGLYECILCACCSTSCPSFWWNPDFLGPSALIQAYRFIIDSRDTAQAERLARMDDPFSLFRCRGIMNCISVCPKGLNPTKAIGHIRNLLLEQ--------GMNIRPLHDRVVIRRVEEETKTAGGILLPGSAAEKPSQGEVLAVGNGQITDNG-VRALDIKVGDKVLFGQYAG-STVKVDGEELLIMKESDIFAVIEG
M-----LLVSVYRYNPDQDAAPFMQDFQVDTGKDLMVLDVLALVKE-QDEGFSYRRSCREGVCGSDGMNINGKNALACITPLSAVVNKLVVRPLPGLPVIRDLAVDMSIFYKQYEKVQPFLQNDTPAP-GIERLQSPAEREKIDGLYECILCACCSTSCPSFWWNPDFLGPAALLQAYRFLADSRDTKTAERLAALDDPFSVFRCRGIMNCVSVCPKGLNPTKAIGHIRNMLLQS--------TMKLRPLHDRVVIRRSEEEKKTAGGIVLPGSAAEKANSGEILAVGTGRVLDNGEVRALAVKVGDKVVFGPYSGSNTIKVDGEDLLVMSESEILAVVEG
M------RISVYRYNPDTDPRPRMQDYEVKTFQGMMLRDALLEVKK-QDESFSFRHSCGEGVCGSDAVNANGRNVLACVTPITELKTPIAVRPLPGRPVIRDLVVDMTQFYEQYRAVKPYLVRKDPLP-EQEIPQSPADRDKLDGLYECILCGCCSTACPSFWWNPDFHGPAALLQSWRFLADSRDQATEERLDALEGPYKLFRCHSIMNCVEVCPKGLNPTRAIGHIKELMLEK--------LMNLRPLHDRVVIRRSEEERTSAGGILIPDSATEKPSQGEVVAVGKGKILDNGDVRALDVKVGDRVLFGKYSG-TEVKVGDEKLLVMREDDLMGVIE-
M-----LNVSIYRYNPEVDKEPYMQDFEIDTGKDIMVLDVLEKLKV-QDSTLVFRRSCREGVCGSDGMNISGKNGLACVTPLSEAVNKLVIRPLPGLPVIRDLVIDMSQFYAQYEKIQPYMINNTPAP-AIERLQSPEDRAKLDGLYECILCACCSTACPSFWWNPDFIGPSGLLQAYRFLADSRDTATEERLVKLDDPFSVFRCHGIMNCVQVCPKGLNPTKAIGHIRNMLIRS--------TMKIRPLHDRVIVRREEEEQKTAGGILLPGSAQEKPNRGEVIAVGSGRVLDSGELRPVDVKIGDVVVFGQYAGNDKIDVDGEELIILSESDIKAVVEA
M------LVSVYRYNPEKDEAPYMQDYEITIGKDVMVLDVLHLVKE-QDVSVAYRRSCREGVCGSDGMNINGKNGLACITPISEATDKLVLRPLPGMPVIRDLVIDMSLFYQQYEKIKPYLHNDTPAP-AIERLQSPEERAKLDGLYECILCACCSTSCPSFWWNPDFVGPAGLLQAYRFLADSRDTSTEERLAGLSDPFSVFRCRGIMNCVNVCPKGLNPTRAIGHIRNMLLSQ--------VMKIRPLHDRVVVRRKEEEQTTAGGILLPGAAAEKPNQGEVVAVGNGRVLDNGDVQALAVNVGDIVVFGKYSGSNTITVDGEELLILNESEIYGVIED
M----KVELSIRRFNPETDQRPHVERYQVEVEPSDRLLDALNQVKWYQDGTLTYRRSCAHGICGSDAMLINGVNRLACKVLIRDLGDRITVEPLRGFRVIKDLVVDMEPFFAAYRSVKPYLINDDPVP-HVERLQSPEERERFDDTTKCILCAACTTSCPSFWANEEYIGPAAIVNAHRFIFDSRDQGAQERLEVLNSKDGVWRCRTIFNCTDACPRGIEVTRAIQDVKRHLLDV--------VMTLRPLGDRIVAKAIEEEERTQGGIYLPDTAKEKPQQGEVIAVGSGRILENGERIPLEVKVGDRIIFAKYGG-TEVKLDGQEYLILRESDVLAVTEK
M------IISIYRYNPDTDHKPRMRDYEVKTFQGMMLRDALLEVKK-QDESFSFRHSCGEGVCGSDAVNANGRNVLACITPIAELKQPIAVRPLPGRPVIRDLVVDMTQFYEQYRAVEPYLVRKDPLP-EQEIPQTPADRDKLDGLYECILCGCCSTACPSFWWNPEFHGPAALLQSWRFLADSRDQATEERLDALEGPYKLFRCHSIMNCVEVCPKGLNPTRAIGQIKELMLEK--------LMKLRPLHDRVVVRRSEEERTSAGGILIPDSAAEKPIQGEVIAVGNGKLLDNGSVRPLDVKVGDRVLFGKYSG-TEVKLADEKLLVMREDDIMGVIA-
M----QVTLKIQRYNPEVDSQPRWETYRIEADPKDRVLDLLHKVKWEIDGTLAFRRSCAHGICGSDAMLINGKNRLACKVLVRDLGEEITVAPIRGLPVKKDLIVDMEPFFDAYKAVKPYLINDDPPP-ERERLQSPEERARFDDTTKCILCACCTTSCPVFWVNGTYIGPAAIVQAHRFIFDSRDQGAAERFKVLGASTGAWRCRTAYNCTEACPKEIRVTQAIQEVKRAMVYH--------FMVLKPLGDRVVVEPIEEEVTTKGGIVLPDTAKEKPQKGKVIAVGSGRLLDNGERVPLEVKEGDIVVFAKYGG-TEVEIEGNEYVILSERDLLAVVQK
M------RFRIYRYRPEEDSAPVLQDYVLTPDGAVMLLDALMLLKA-QDETLGFRRSCREGVCGSDAMNINGRNGLACITPLKDLREPITLRPLPGMPVIRDLVVDLSGFYRQYRAVRPWLIDEGPEP-EIERPQSPAERDRLDGLYECILCACCTTSCPSFWWNPEFLGPAALLQAYRFVTDSRDKALGVRLDDLEDPYRLYRCHSIMNCTDVCPKGLDPARAISGIRALLARR--------LMNIRPLHDRVIVRRLEEERKSAGGIVIPDTAKEKPIQGEIVAVGKGKILESGEVRPLDVKVGDKVLFGKYAG-TEVKVGTEELLVMREEDVVAIIDG
MAETIKVKLRIKRFNPEKDKEPWWGEYDVEMDPTDRVLDALHYVKWHIDGTLTLRRSCGHGICGSDAMRINGVNRLACKVLLRDVAPVVTVEPILGLPVIKDLVVDMEPFMAQYRSVMPYFVNDEPPP-PRERLQSPEERAVFDDTTKCILCACCTTSCPSFWARGEYVGPAAIVQAHRFIFDSRDRAAAQRLEILNEPDGIWRCRTVYNCTNACPREIKITEAIAEVKKALLFS--------LMIIQPLHDRVLVRPIEREETLPSGIVLPETAKEKPMEGEVVAVGPGELLENGERRPLDVQVGDRVIYAKYAG-TEIKEEGNKYLLLRENDILAKVVA
MS---RLTVSIYRYNPETDDAPYMHDYEVDTGRDLMVLNVIQMIKE-QDSTLAYRRSCREGVCGSDGMNMNGKNSLACVTPLSDVVNRLVLRPLPGLPVIRDLVVDMAIFYKQYERIQPYLQNDEAPP-AIERLQSPEERDKLDGLYECILCACCSTSCPSFWWNPDFVGPAGLLWAYRFMADSRDTHTQERLSELDDPFSVFRCRGIMNCVAVCPKGLNPTRAIGKIRDLLVSN--------AMKIRPLHDRVVVRRVEEEQKTAGGIVLPGNAQEKPTRGEVIAIGKGRILENGDVRPLDVQVGDKVIFKEGFGVEKQKIDGEEVLIMSETDILGVLEG
M----LVTCKIRRYNPQTDQKPYYATYEVEAEPTDRVLDVLNHIKWYQDGTLTFRRSCAHGVCGSDAMRINGVNRLACKVLVRDIGQRMTIEPLLGFRVIRDLVVDLEPFFEKYKAIMPYLINDEEPP-ERERLQSPEERELYDDTTKCILCAACTTACPPFWSNPDFLGPAALVNAHRFIFDSRDKGFEQRMAMLNDVDGVWRCRTVFNCTDACPRGIQVTNAIEEIKRKLLYD--------SMTIRPLGDRIVVKPIEREEVTKSGIVLPDTAKEKPQMGVVLAVGPGKILENGQRQPMDVQVGQTVLFAKYAG-TEFELDGEDVLILRESDVMGILGE
M------TFEIMRFNPEIDKAPFLKEYSLNVIPGKMLLNALEEIRK-KNPDIGLRRSCGEGVCGSDGMNINGKNGLACITQLKTLPDRVVIRPLPGFPIIRDLIVDMRSFYDQYEKIKPYLLNDQEIP-KKERLQSPANRAKLDGLYECILCACCSSSCPSFWWNPNFIGPAGLLWSYRFIADSRDTKKQERLDSIKDSDSIFRCRTIMNCAVVCPKNLNPTKAIRKIRMEMLYN--------KMNIRPLHDRVVVHRLEEERTSAGGIVIPDSAAEKPSEGDVVAVGPGK-FDHGEIRPLNVKVGDRILFGKYAG-TEVKVGGKEYVVMREDDIMGVIER
M------LVSIYRYNPEVDEAPYMQDVELEVGKDLMVLDVLGLMKE-KDPTLAYRRSCREGVCGSDGMNMNGKNGLACITPLSQVVNKLVLRPLPGLPVIRDLVVDMAIFYKQYEKIKPFLVNDNPPP-AIERLQSPEEREKLDGLYECILCACCSTSCPSFWWNPDFVGPAGLLQAYRFLVDSRDTSTEERLANLDDPFSVFRCRGIMNCVSVCPKGLNPTRAIGHIRNMLLQR--------TMKIRPLHERVVVRRKEEETKTAGGIVLPGNAAEKPSQGEVLAVGEGRILDNGDVRPLAVKVGDKVVFGQYAG-STVKIDGEELLIMSESDIFGVIEG
MS---MLNVSVYRYNPETDDKPYMQDFQVDTGRDLMVLNVIQLIQE-QDPSLAFRRSCREGVCGSDGLNMNGKNGLTCVTAVSEVTGKLTLRPLPGLPVIRDLVVDMALFYHQYERIQPYLQTSGPAP-AIERLQSPEERDKLDGLYECILCACCSTSCPSFWWNPDFVGPAGLLQAYRFLADSRDDATSERLAGLDDPFSVFRCRGIMNCVNVCPKGLNPTRAIGKIREMLMSN--------TMKIRPLHERVVVRRLEEEQKTAGGIVLPGNAQEKPTRGEILAIGKGRILENGEVRPLDVKVGDKVIFKEGFGVEKQKIDGEEVLIMSESDILGVLEA
MA-ANTLEVNMYRYNPEEDKFPYIKQYKIEKTKDIMVLDLLHLLKE-KDESISYRRSCREGVCGSDGMNINGKNGLACITPLSSVKNKIELRPLPGLPVIRDLVVDMTEFYAQYEKIKPFLQNSTTAP-EQERLQSPEDRDKLDGLYECILCACCSTSCPSFWWNPDFLGPAALLQAYRFLADTRDLKTNERLDDLSDRFSVYRCHGIMNCVSVCPKGLNPNKAIGQIKKMLLTD--------NMNLRPLHDNVLVKRTEEEETSSGGIILSGSAKEKPSQGEVVAVGPGKLSDSGEATKMNVSVGDTVIFGQYGG-NEIKLDGEEYLILSEKDIFGVVE-
M------LVSVYRYNPETDDAPYMQDIHIDIGKDIMVLDLLQLLKD-KDPSMAYRRSCREGVCGSDGMNMNGKNGLACITPLSAVVDKLVLRPLPGLPVVRDLVVDMGQFYKQYEKIKPFLINDTPAP-AIERLQSPEERAELDGLYECILCACCSTACPSFWWNPDFVGPSGLLQAYRFLADSRDTATRERLAELDDPFSVFRCHGIMNCVSVCPKGLNPTKAIGKIRNMLLQQ--------TMKIRPLHDRVVVRRSEEETTSAGGIVLPGSAAEKPNRGTVIAVGEGRTLNNGDVKALTVKEGDVVLFGQYSGSNVVKLDGEELLIMNESEIFGVVEG
M------LVSVYRYNPEVDDAPYMQDIHIDIGKDIMVLDLLQLLKD-KDPSLAYRRSCREGVCGSDGMNISGSNALACITPLSSVVDKLVLRPLPGLPVIRDLVVDMGQFYAQYEKIKPYLINDTPAP-AIERLQSPEEREKLDGLYECILCACCSTACPSFWWNPDFIGPSGLLQAYRFLADSRDTATRERLADLDDPFSVFRCHGIMNCVSVCPKGLNPTKAIGHIRNMLLQQ--------TMSIRPLHDRVVVRRKEEETTTASGIVLPGSATEKPNQGEVIAAGKGRILQTGEVQPMDVKAGDIVLFGQYSG-STVKVDGEELLIMNESDILGVLE-
M----RVELRILRRAP--GRGPYWQAFSLETEGRERVLDLLLRVKAEVDGTLAFRYSCGHGVCGSDAMTINGRNRLACKTLVKDLGRILTVEPLRALPARKDLIVDLEPFFAAYRAVRPYLINDEPPP-ERERLQSPEERARYEEGTQCILCAACTSSCPVYWVNGHYIGPAAIVQAHRFLFDSRDRGAEERLSWLGGRNGVWRCRNAHNCTEACPRGIDVNRLITEVKRRILEE--------FMVIKPLGDRVVVKRIEEEPKTKGGIVLPDTAKEKPQKGKVIAVGSGRILDNGQKVPLEVKEGDIVVFAKYGG-TEIEIDGEEYVILSERDLLAVLQ-
M-----LKVSLYRYNPEVDQEPYMQDTEIDTGKDIMVLDVLELLKA-QDPSLTYRRSCREGVCGSDGMNINGKNGLACVTPISEALNTLVLRPLPGLPVIRDLVIDMTLFYKQYEKIKPFLLNDTPAP-AIERLQSPEEREKLDGLYECILCACCSTSCPSYWWNPDFIGPAGLLQAYRFLADSRDTATEQRLADLDDPFSVFRCHGIQNCVNVCPKGLNPTKAIGHIRNMLLSR--------TMKIRPLYDRVVVRRKEEEQTSAGGIVLPGSAKEKPNQGEVIAVGEGKLLESGELRPVGVKAGDVVMFGQYSG-NTVKVDGEELIVLNEAEIFGVVEA
M------LVSVYRYNPEKDNAPYMQDIHIDIGKDIMVLDLLQLLKE-KDTTLTFRRSCREGVCGSDGMNMNGKNGLACITPLSQVVDKLVLRPLPGLPVIRDLVIDMSQFYRQYEKVKPFLINDTPAP-AIERLQSPEDRAELDGLYECILCACCSTACPSFWWNPDFIGPSGLLQAYRFLADTRDTARDQRLSELDDPFSVFRCHGIMNCVNVCPKGLNPTKAIGKIRNMLLQR--------TMNIRPLHDNVVVRRSEEEKTTAGGIVLPGSAAEKPNRGEVLAVGPGRTLNNGEIQASSVKVGDTVLFGQYARSNVVKVDGEELMILQESEIFAVVEK
MNTYRKLTVNIFRHNPQDNSVPHMDTFEVEEADSMTLFILLNEIRENQDPTVQFDFVCRAGICGSCAMLVNGRPKLACRTLTQELPQVLNLAPLPGFELIGDLSVNTGKWMRNMSHLETWIHNREERDCDLEEKMEPEVADKIYELERCVECGCCIAACGTAQMRSDFVGAVGINQLARFKIDPRDDTDADFYEVLGTEEGVFGCMTLLGCDDMCPKELPLAQQIAYMRRKMALAEV-------MNIRPLHDRVVVRRKEEEEKSAGGIVLPGSAKEKPNQGEVVAVGSGRVLDNGETRPVDVKVGDTVVFGKYAGSDTIEINGEELVILSESDIKAIIE-
M---EKIVFSILRYDPEKDKKPHYQDFDVEIRPGMMILDGLNQIRWEQDGTLAYRRSCREGVCGSDGVNVNGVNMLTCVTHITEVKGRLVIQPLPSLPLVKDLVVDLDDFFNKYFTVKPYLISKTPPP-HRERLQSPAQRKKLDGLYECILCACCSSSCPSYWANPEYLGPSAMLNVARFVEDSRDDGADERLDMLEDRIGVWRCHTILNCVEACPKSLNPTQAIATLKKLLVQR--------FMNIKPLQDRVIVKRLEEVEKTAGGLIIPDAAKEKPQQGRILAVGPGKVLDNGTKLELTVKAGDVVLFGKYAG-TEVKIDGDEVLIMREDDILGIVA-
MSEMNTLKVEVMRYNPEHDAEPRFEAYDVPYDASTSLLDALGYIKDHLAPDLSYRWSCRMAICGSCGMMVNKVPKLACKTFLRDYPQGMKVEALGNFPIERDLVVDMTHFIESLEAIKPYIINDALKPENGPTLQTPAQMEKYHQFSGCINCGLCYAACPQFGLNPEFIGPAVITLGHRYNLDTRDKGKKARMKQLNGKNGVWSCTFVGYCSEVCPKHVDPASAIQQGKAESAKDFMIAMLKPQMKIRPLHDRVIVKRKDVETKSAGGIVLTGSAAGKSTRGEVLAVGNGRILENGEVKALDVKVGDIVIFNDGYGVKSEKIDNDEVLIMSESDILAIVEA
M---DTVTFTILRYDPEKGSKPYYQDFEVKLKPGMMILDGLNQIRWEQDGTLAFRRSCREGVCGSDGINVNGANMLTCVTHIEEVNGKLVIQPLPGMALVKDLVVDLSDFLQKYFLVKPYLISKTPAP-ARERLQSPEDRKKLDGLYECILCGCCSSSCPSYWADPEYLGPSALLNVWRFVEDSRDEGAEERLGLLDNRNGAWRCHTILNCIEACPKGLNPTQAIAGIKRALVER--------FMQIKPLQDRVIVKRLEEEEKTAGGIIIPDTAKEKPQQGKVLAVGPGKVLEGGTRVDLTVKEGDVVLFGKYAG-SEVKIDGEELLIMREDDILGIVG-
MS-RGTRTIEIYRYDPDLDAAPRMQTYTVELDSDRMLLDVLLRLKK-EDETLTFRRSCREGICGSDGMNINGKNGLACLINMNTLPEKVTVRPLPGLPVVRDLVVDMNQFYEQYEKVHPFLINDQPAP-ATERLQSPEQREKLNGLYECILCACCSTSCPSFWWNPDFLGPSALLHADRFVSDSRDSDTRARLARLDDPFSLFRCRGIMNCVSVCPKGLNPTKAIGHLRNLLLDQ--------GMNIRPLHDRIVVRRIEEETKTAGGILLPGSAQEKPSQGEVLATGNGQIRDNGETRALDVKTGDKVLFGQYAG-QTVKVDGEELLIMKESDVLGVLEG
M------KIRVYRFNPERDTKPRMQSFEVAARPGMMLREALLEIHA-LDESFGFRHSCGEGVCGSDGMNVNGVNCLACVTALADLKEPVEVRPLPGRPVIRDLIVDMSQFYEQYRAVKPYLIRTEPLP-EQEIPQPPAERDRLDGLYECILCGCCSTACPSFWWNPSFHGPAALLQAWRFLADSRDQATDERLDALEGPYKLFRCHSIMNCVEVCPKGLNPTKAIGKIKELMLEK--------VMNIRPLHDRVVIRRMEEERTTAGGIVIPDSAAEKPIRGEVMAVGNGKIMDSGDSRPLDVKVGDKVLFGKYSG-TEVKVDGEDLLVMREEDIMGVIEG
M------RFSIYRYDPESGAAPCMRDYELAFPQGKKVLDALIAIKEQVDESLAFRRSCREGVCGSDGLNINGVNRLACTADLANLKEPIEIRPLPRLAVIRDLIVDMSQFFRHYRAVKPFLVNLDPEP-ESERLQSPRERAELDGLYECILCGCCTTACPSFWWNPEFLGPTALLQAYRFIADSRDQTTNERLDFLEDPYRLFRCHGIMNCVEVCPKGLNPMAAIGKIKSLLVKR--------LMKIRPLHDRVIVKRMEEERKTASGIVIPDTAAEKPDQGEVVAVGPGKRDDSGKLIAMELKVGDRVLFGKYAG-QTVKVKGDELLVMREEDIMGVVEK
MSQ--TKSIRVQRYLPEQEPEPFWQNYEVPFDESTSILDALNYIKDELDNTLSYRWSCRMAICGSCGVMVNGIPKLGCKTFLREYGTRVDISALAHFPVERDLVVDMDIFMEHLEAVKPYIIDKSKRPGEDTYRQTPAQMARYHQFSNCINCGLCYAACPQFGLNNQFLGPAAITLAQRYNLDNRDKGKRERMAALSEHDGVWSCTFVGFCSTVCPKHVDPAAAVNQGKIEAAKYTLINLLN-GMKIRPLHDRVVVRRMEEETTTPGGIVLPGNAQEKPQQGEVIAVGEGRYVD-GQLRPLSVKTGDKVVFGSFAG-NTVKVDGEELLIMTENEIFGVLEG
MS-RGTRTIEIFRYDPDKDAAPRMQTYQIELDSDRMLLDVLVRLKK-MDETISFRRSCREGICGSDGMNINGKNGLSCLINMNTLPQKITLRPLPGLPVVRDLVVDMNQFYEQYEKVHPYLINDQPAP-PTERLQSPEDREKLNGLYECILCACCSTSCPSFWWNPDFLGPSALLNGYRFVADSRDTSTQERLARLDDPFSLFRCRGIMNCVSVCPKGLNPTKAIGHLRNMLLDQ--------GMAIRPLHDRIVVRRSEEEQKTAGGLLLAGSAQEKPSQGEVIAVGNGQIRENGDVRALDVKVGDKVLFGQYAG-STVKVDGEELLIMKESDVLGVIEG
M----QVTLRIQRFNPETDTKPYYREYTVEVEPTDRVLDALNYVKWYQDGSLTFRRSCAHGVCGSDAMRINGRNRLACKVLIKDLGPKITIEPLLGFRIIRDLVVDMEPFFAQYRTVMPYLINEEPPP-VRERLQSPEERALYDDTTKCILCACCTSACPIFWTN-EWLGPAAIVNAHRFLFDSRDRATEERLAILNQRFGVWRCRTIFNCTEACPRGIQVTNAIEQVKRRILFE--------SMKIRPLGDRVVVKPIQKEEVTKSGIVLPDTAKEKPQRGQVVAVGPGRLTDDGKRLPMEVKVGDEVLFAKYAG-TELKIDDEEYLILSEKDILAVLSE
M------LVSVYRYNPDVDDAPYMQDIHIDIGKDIMVLDLLQLLKD-KDPSLGYRRSCREGVCGSDGMNMNGKNGLACITPLSAVVDKLVLRPLPGLPVIRDLVIDMAQFYAQYEKIKPFLINDTPAP-AIERLQSPEQRAELDGLYECILCACCSTACPSFWWNPDFIGPSGLLQAYRFLADTRDTAQAERLADLDDPFSVFRCHGIMNCVSVCPKGLNPTKAIGKIRNMLLQR--------TMNIRPLHDRVVIRRSEEEKTTASGILLPGSAAEKPNQGEVIAIGSGRVLDNGNVQAMSLKVGDKVLFGQYSGSNAVKVDGEELLIMNESEIFGVLES
MSTNKFVTFEIFRYDPEKDKEPYYQTYKVEIRSGMLLLEGLNQVKWELDPTLSFRRSCREGVCGSDGLNVNGVNMLSCMTKIEDLTDHIVIQPLPGMKVIRDLVTDVDDFFQKFITVKPYLIRKSPAP-DKEFYQSPEDRKLLDGLYECILCGCCSSSCPSYWADEKYLGPNAFLRAYRYLIDSRDEGAEDRLPILNDKHGVWRCHTIYNCVEACPKQLNPTKAIVGIRRMLLER--------YMSIKPLQDRVLVKRLEAEEKTASGIIIPDTAKEKPQEGEVIATGPGKVLENGTRIELTVKPGDKILFSKYAG-TEVKIDGTEYLIMREDDILGIINK
M------LVSLYRYNPEQDTAPYMQDVELQIGKDLMVLDVLGLLKE-KDPSLAYRRSCREGVCGSDGLNMNGKNGLACITPLSEVVNKLIIRPLPGLPVIRDLVVDMSMFYKQYEKIKPFLINDTPAP-AIERIQTPQDREKLDGLYECILCACCSTACPSFWWNPDFVGPSGLLQAYRFLADSRDTATAERLADLDDPFSVFRCRGIMNCVSVCPKGLNPTRAIGHIRNMLLQR--------TMKIRPLHDRVVVRRKEEETTSAGGIVLPGSATEKPSQGEVVAVGSGKLLDNGDVQAMAVKAGDTVVFGQYAG-NTVKIDGEELLIMAENEIYGIIEA
M------QVSVYRYNPEQDSAPYMQNLNIDIGKDLMVLDVLALIKE-RDGSFSYRRSCREGVCGSDGMNLNGKNGLACITPLSSVVGKLIIRPLPGLPIIRDLVVDMSTFYKQYEKVQPYLQNNTPAP-AIERLQSPEEREKLDGLYECILCACCSTSCPSFWWNPDFLGPAALLQAYRFLADSRDTKTQERLAAMDDPFSVFRCRGIMNCVYVCPKGLNPTKAIGHVRDMLLRS--------TMKLRPLHDRVVIRRSEEETKTAGGIVLPGSAAEKPNRGEVVAVGTGRVLDNGEVRPLAVKVGDKVVFGPYSGSNTIKVDGEDLLVMGENEIFAVVEA
MSEMKTLKVEVMRYNPEHDTAPHFEAYDVPYDASTSLLDALGYIKDNLAPDLSYRWSCRMAICGSCGMMVNKVPKLACKTFLREYTDGLKVEALGNFPIERDLVVDMTHFIESLESIKPYIINDSLKPENGPTTQTPAQMEKYHQFSGCINCGLCYAACPQFGLNPEFIGPAAITLGHRYNLDTRDKGKAARMPQLNGKNGVWSCTFVGYCSEVCPKHVDPASAVQQGKVESSKDFMIAMLKPQMKIRPLHDRVIVKRKEVETKSAGGIVLTGSAAAKSTRGEVLAVGNGRILENGDVKALDVKVGDVVIFNDGYGVKVEKIDNDEVLIMSESDILAIVEA
M------RFEVYRYNPDTDAKPRMQAFDVEVERGMMLRDVLLQIKA-MDESFAFRHSCGEGVCGSDGVNVNGSNRLACITPVAEFQEPVVIRPFPGRPVIRDLVVDMSDFYQQYQAVDPWLKRKDPVP-EQESLQTPEQRARLDGLWECVMCGCCSTSCPSFWWNPDFLGPQALLTAWRFLADSRDQGEEERLDALDGPYKLFRCHTIMNCVEACPKHLNPTGAIGHIRNLMLKK--------VMKIRPLHDRLVIRRTEEEHTSPGGIVLPDSATEKPIQGEVVAAGNGKILENGDVRPLDVKVGDKVLFGKYSG-TEVKIGGEELLVMREEDIMGVIED
M----QVTFKILRFNPETDNEPHFEEYRFEGHENMTVLDCLHKIKWEHDGSLAFRRSCAHGVCGSDGMRINGRNHLACSTLLKDLKKTIVIEPLPALPIVKDLILDMTDFYEKYKAVKPYLINNTPVT-DSERLQSNENAEKLFESAKCILCACCTTSCPSTWSNNNYIGPAALLKAYRFVFDTRDEAADERLDIIDTPDGIWRCHTIFNCIESCPKEINITWHISQLKKELSNR--------LMELTPLSDRVLVKPSAAEEVTKGGLIIPDTAKEKPQRGEIVAVGTGKTLENGSIVPLSVKVGDSVLYGKYAG-TEISVEGVDYLIMRESDIFAICK-
MASGNTLTVSVYRYNPEKDNAPLMQDFTIEIGKDLMVLDVLALIKE-QDEGFSYRRSCREGVCGSDGMNISGKNGLACITPLSSVVNKLVIRPLPGLPVIRDLVVDMSIFYKQYEKVQPYLQNDTPPP-AIERLQSPAEREKLDGLYECILCACCSTSCPSFWWNPDFLGPAALLQANRFLSDSRDTQTQERLAALDDPFSVFRCRGIMNCVNVCPKGLNPTKAIGHVRNMLLQS--------TMKLRPLHDRVVIRRSEEETKTAGGIVLPGSAAEKPNRGEVVAVGTGKVLDNGEVRPLAVKVGDKVVFGPYSGSNTIKVDDEELLVMGESELLAVIEG
MS---SLQVSVYRYNPETDSAPYMQEFQIDTGRDLMVLNILTMIKD-QDSSMAFRRSCREGVCGSDGMNMNGTNGLACITPLSSVVNKLVLRPLPGLPVMRDLVVDMGLFYKQYERMQPYLQNDTAAP-AIERLQSPEERDKLDGLYECILCACCSTSCPSFWWNPDFVGPAGLLQAYRFLADSRDNATQARLAELEDPFSLFRCRGIMNCVAVCPKGLNPTRAIGKIREMLLSN--------TMKIRPLHDRVIVRRKEEEQKTAGGIVLPGSAQEKPTRGEVLAVGNGRILESGEVRALDVKVGDTVIFKEGFGVEKQKVDGEEVLIMSESDILAVVEG
MSTTFTATLIIRRFDPDVDDEPRWEDFDVELYETDRILDALHKIKWETDGSLTFRRSCAHGVCGSDAMRINGRNRLACKTLVKDLSKPIYVEAIKGLPLEKDLIVDMEPFFDSYKEINPFLMAGAVKG-GKERKQSPVERARFDDTTKCILCAACTSACPVFWTDGQYFGPAAIVNAHRFIFDSRDEGAGVRLDILNDKEGVWRCRTTFNCTDACPRGIQVTQAIAEVKQAILKG--------PMSIKPLEDRIVIKQVDAEQTTASGLVIPDTAKEKPQEGEVVAVGPGRIDDNGNRVPLDIAVGDKVIYSKYGG-TEVKYGGDDLLVLSARDVLAVVVR
MSTSFDVTLRIRRYLPEKDATAYWEEFTVRANRTDRLLDALHTVKWEIDGSLTFRRSCAHGICGSDAMRINGRNRLACKALLKDLAKPITVEPIKGLPVVKDLVVDMEPFFASYREVMPFLITGGNTP-SAERRQSPEDRARYDDTTKCILCAACTSSCPVFWNDGQYFGPAAIVNAHRFIFDSRDEGGAQRLEILNDKEGVWRCRTIFNCTEACPRGIEVTKAIQEVKRAMITR--------FMSIKPLEDRVVVRTLEAEQTTASGLVIPDTAKEKPQEGEVLAVGPGRIDDKGQRVPLDVAVGDRVIYSKYGG-TEVKYKGEEFLILSARDILAVV-S
M-----LQVSVYRYNPETDKAPYMQDFEIDTGKDLMVLDVLALVKE-KDNGMAYRRSCREGVCGSDGMNMNGKNGLACVTPLSEVVGKLVLRPLPGLPVIRDLVVDMSLFYQQYERIKPFLINDTPAP-AIERLQTPEERDKLDGLYECILCACCSTSCPSFWWNPDFVGPSGLLQAYRFLIDSRDTATRERLADLDDPFSVFRCRGIMNCVSVCPKGLNPTRAIGHIRDMLLAN--------TMKIRPLHDRVVVRRMEEETTTPGGIVLPGSAKEKPQQGEVVAIGEGRFVD-GQLRPLSVKAGDKVIFGSYAG-STVKIDGEELLILNESEIFGVLEG
M------LVSVYRYNPETDDAPYMQDIHIDIGKDIMVLDLLHLLKE-KDTSLGYRRSCREGVCGSDGMNMNGKNGLACITPLSAVVDKLVIRPLPGLPVIRDVVVDMSQFYKQYEKIKPFLINDTPAP-TMERLQSPAERAELDGLYECILCACCTTACPSFWWNPDFIGPSGLLQAYRFLADSRDTATHERLSELDDPFSVFRCHGIMNCVSVCPKGLNPTKAIGKIRNMLLQQ--------TMKIRPLHDRVVVRRSEEEKTTAGGILLPGSAAEKPNEGEVVAVGQGRVLKSGEVQPLSVKVGDKILFGQYAGSNIVKLDGEELLIMNESEIYGVLEN
MHGQFTVTMIVRRFDPETMEEPVWQDFDVEAYSTDRVLDVLHKIKWEQDGSLAFRRSCAHGICGSDAMRINGRNRLACKTLLKDLTKPIYVEAIKGLPLEKDLIVDMDPFFASYREVNPFLMAHSPEK-GKERRQSIAAREIFDDTTKCILCAACTSSCPVFWTDGQYFGPAAIVNAHRFIFDDRDDEAQVRLKILNDKEGVWRCRTTFNCTDACPRGIQITQAIAEVKQAIMRG--------PMSIKPLEDRIVVQPVEAEQVTASGLVIPDSAKEKPQEGKVLSVGPGRIDDKGNRVPVDVAVGDIVIYSKYGG-TEVKYAGAEYLILSARDVLAIVEK
MNTYRKLKVNIFRHNPVDNCVPHFDTFEVEEADAMTLFILLNEIRENQDPSVQFDFVCRAGICGSCAMLVNGRPKLACRTLTKDLPQELTLAPLPGFELIGDLSVNTGKWMRNMSHLETWIHSKEERDCEVEEKMEPEVADKIYELERCVECGCCIAACGTAQMRASFVGAVGINQLARFKIDPRDDTDADYYEVLGSEDGVFGCMTLLGCEDMCPKDLPLAQQIAFMRRKMALA---------MKIRPLHDRVVVRRKEEEEKTAGGIVLPGSAKEKPNQGEVIAVGSGRVLDNGENRPVDVKVGDTVVFGKYAGSDTIEVDGEELVILSESDIKAVVE-
M-----MNIEVLRYNPEVDKEPYLRTYQVPYDSQTSLLDALGYIKDKLEPELSYRWSCRMAICGSCGMMVNNKPKLACKTFLRDYSGHMRIEPLANFPIERDLVVDLSHFIESLESIKPYIIGNEAPPAKSRTKQTPAQLEKYRQFSMCINCGLCYAACPQFGLNPEFVGPAAITLAHRYNLDNRDHGKAERMKILNGDNGVWSCTFVGYCSEVCPKHVNPASAVNQGKIESAKDYVLAMLKPSMNIRPLHDRVIIKREEVETLSAGGIVLTGSAATKSTRAKVLAVGKGRILENGTVLPLDVKVGDTIIFNDGYGVKAEKIDGEEVLIISESDILAIVE-
MSTAFTVTFIIRRFDPEVDAEPRWQDFDVEMFSTDRVLDALHRIKWDQDGSLTFRRSCAHGICGSDAMRINGRNRLACKTLIKDLSQPIYIEAIKGLPLEKDLVVDMEPFFASFREVQPFLIANTAPK-GKERVQSVADRARFDDTTKCILCAACTSSCPVFWTDGQYFGPAAIVNAHRFIFDSRDDAGGARLDILNDKEGVWRCRTTFNCTEACPRGIQITQAIAEVKQAVIRG--------AMSIKPLEDRIVIKQVEAEQVTASGLVIPDTAKEKPQEGEVVAVGPGRIDDKGNRVPLDIAVGDKVIYSKYGG-TEVKFSGEDLLVLSARDVLAVVVR
M----QVHLRIQRFNPEVDSKPYFEEYDVEVEPTDRVLDALNKVKWFRDGTLTYRRSCAHGVCGSDAMRINGRNRLACKVLIRDVGTDITIEPLVGFRVIRDLVVDMEPFFNAYKSVMPFLINDDPEP-TTERLQSPENRERFDDTTKCILCACCTSACPITWTNDEFVGPAAIVNAHRFIYDSRDQGAADRLAVLNQKSGVWRCRTVFNCTEACPRGIQVTRAIEEVKRSLLTG--------SMQVRPLGDRVLVRPVQREEVTKSGIVLPDTAKEKPQRGEVLAVGPGRFDEDGKRIPLDVKVGDHVLFAKYAG-TELKIDDEELLILSEKDILAVVE-
MTN-QVMNVEILRYNPETDKEPYLKTYQVPYDNQTSLLDALGYIKDRLEPELSYRWSCRMAICGSCGMMVNNIPKLACKTFLRDYSGHMRIEALANFPIERDLVVDLSHFIESLEAIKPYIIGNKMPEQKSRTKQTPKQLEKYRQFSMCINCGLCYAACPQFGLNPEFVGPAALTMAHRYNLDNRDNGKAERMPIINGDNGVWTCTFVGACSEVCPKHVNPAAAINQGKLESAKDFLISMLKPAMAIRPLHDRVIIKREEVETLSAGGIVLTGSAATKSTRAKVLAVGKGRVLENGTVQPLDVKVGDTVIFNDGYGVKAEKIDGEEVLIISENDILAIVE-
M-----LQVSIYRYNPETDTAPYMQEFQVDTGRDLMVLNVMEMLKE-QDSSLAYRRSCREGVCGSDGMNMNGKNGLTCVTALSEVVNKLVLRPLPGLPVVRDLVVDMSIFYKQYERIQPYLLNDTSAP-AIERLQSPEDRDKLDGLYECILCACCSTACPSFWWNPDFVGPSGLLQAYRFLADSRDTATKERLSELDDPFAVFRCRGIMNCVAVCPKGLNPTRAIGKIRELLLAN--------TMNIRPLHDRVVVRRVEEEQKTAGGIVLPGSAQEKPTRGEILAAGNGRILENGEVRPLDVKVGDTVIFKDGYGVEKQKIDGEEVLIMSESDILAVVEG
M----EVRMRIFRFNPEKDRKPHYDVFTVEAQPTDRVLDVLEWIRGDVDGTLAFRRSCAHGVCGSDAMRINGRNYLACKVLLRDLTTEITVEPLLGLPVIKDLIVDMGPFFEHYKTVMPYLVNDE-LPDGKERLQSPEQRERFDDTTKCILCAACTTSCPSFWSNGQYVGPAAIVNAHRFIFDSRDQAAVERLEILNDQFGVWRCRTAFNCTEACPREIKITQAIAEVKRAIQTG--------EMNLKPLGSRVVVEPIEQEEVTAGGIVLPETAKEKPQKGVILSVGPGDRDEDGKRIPMDVKEGDTVLFAKYAG-TEIKVEGKKLLILRESDLLAIVEK
MSTSFTVTFLIRRFDPDVDTEPRWQDFDVEMFATDRVLDALHKIKWEQDGSLTFRRSCAHGICGSDAMRINGRNRLACKTLIKDLSKPIYVEAIKGLPLEKDLIVDMEPFFASYREVQPFLIANSPEA-GKERVQSIAKREIFDDTTKCILCAACTSSCPVFWTDGQYFGPAAIVNAHRFIFDDRDDAASVRLDILNDKEGVWRCRTTFNCTDACPRGIEVTKAIAEVKQAIMRG--------PMSIKPLEDRIVIKQVEAEQTTASGLVIPDTAKEKPQEGEVVAVGPGRIDDNGNRIPLDVAVGDKVIYSKYGG-TEVKFGGDEFLVLSARDVLAVVVR
MANLDKMTIEVLRYNPESDSEPHLDRYEVPYDSQTSLLDALGFIKDELEPELSYRWSCRMAICGSCGMMVNGKPKLACKTFLRDYSGFMRIEPLANFPIERDLVVDLSHFIDSIEAIKPYIIDNKAPE-GQRTKQTPAQLEKYRQFSMCINCGLCYAACPQFGLNPEFIGPAAITLAHRYNLDNRDNGREERMKLLSSKNGVWSCTFVGYCSEVCPKHVGPASAVNQGKLESAKDYVISMIKPRMALRPLHDKVILKREEVETKSAGGIVLTGSAATKSTRGKVIAVGTGRILDNGSVQPLAVKVGDVVIFNEGYGVKTEKIDGEEVLILAEHDILAIVE-
M---KTVTFEIFRYDPDKDKEAYYQTYQVEIRPGYLMLDALNQIKWEQDPTLTYRRSCREGVCGSDGINVNGVNMLSCMTKVEDLADHIIIQPLPGMNVMRDLVTDVDDFFNKFITVKPYLIRKSPNP-DKEIYQSPEDRKKLDGLYECILCGCCSSSCPSYWADKKYLGPNAFLRAWRYIVDSRDEGAEERLPMLNDKHGVWRCHTIYNCVEACPKELNPTEAIMNIRKLLLDN--------VMSIKPLQDRIIVKRFESEEKTASGIIIPDSAKEKPFEGEIIAVGQGKVFDNGTRVEPTVKPGDKVLFAKYAG-TEVKFDGEEYLIMREDDILGIIEA
MTASFEVTLKIRRFNPEVSDEATWEEHTVTAYGTDRILDALHKIKWDIDGSLTFRRSCAHGVCGSDAMRINGRNRLACKTLLKDVDKPITVEPIKGLPVIKDLVVDMEPFFASYREIMPFLITSGNEP-SREHIQSQADRERFDDTTKCILCAACTSSCPVFWTDGQYFGPAAIVNAHRFIFDSRDEGATQRLEILNDKEGVWRCRTTFNCTEACPRGIEVTKAIQEVKRAMITR--------FMPIKPLEDRIVVKAVEAETTTASGLVIPDTAKEKPQEGEVLAVGEGRFDDQGNRVPVDVKVGDKVIYSKYGG-TEVKYGGVDYLVLSSRDILAVVVG
MAE-QQVQFKVLRYKQG-QASPTFQTFNLTVNEDTTVLVALQDIRRDQDPTLILRHSCHHASCGTCGMKINGQEQLSCVVKALDLTQTVMVEPLDNLPLISDLVVDMNGFYDRYTTPEMMYLRESEF---LTEADLPEGIEKWLRFENCVECGCCVSACPIAGSDAEYLGPAALAAAWRVVAEPRESNPQEALEWVDNEHGCWRCHAAFECSEVCPSDVDPAGAIMSLRGELTRRKFRRLF--RMSIKPLGNRVVVEPIEQEDVTPSGIVLPDTAKEKPQQGMVLAAGPGERDEDGDRIAMDVKTGDKVLFAKYAG-TELKMDGKKLLILRETDLLGILEK
MNKSRVMTFSIMRFNPETDKKPYMQDYQLDVIPGKMLLNALEAIRE-KYPDIGLRRSCGEGVCGSDGMNINGKNGLACVTQLKTLPDRVVVRPLSGFPIIRDLIVDMEQFYAQYKKVKPYLLNNQETP-QKERLQSPADRAKLDGLYECILCACCSSSCPSYWWNPDFIGPAGLLWSYRFIADNRDTEKKERLDAMKDPYSVFRCRTIMDCATVCPKNLNPAKAIRQIRMGMLCE--------EMNIRPLHDRVVVHRLEEERTSAGGIVIPDSAAEKPSEGKIVAVGPGK-FEKGEVRALNVKVGDRILFGKYAG-TEVKVGGKEYVVMREDDIMGVIEE
MANQAIMNIEVLRYNPEADKEPYLRTYQVPYDSQTSLLDALGYIKDKLEPELSYRWSCRMAICGSCGMMVNGKPKLACKTFLRDYSGHMRIEPLANFPIERDLVVDLSHFIESLESIKPYIIGNKAPEAESRTKQTPAQLEKYRQFSMCINCGLCYAACPQFGLNPEFVGPAVLTLAHRYNLDNRDHGKAERMKIINGKNGVWSCTFVGYCSEVCPKHVDPASGVNQGKVESAKDFVIAMLKPKMNIRPLHDRVIIKREEVETRSAGGIVLTGSAATKSTRAKVLAVGKGRILENGTVQPLDVKIGDTVIFNDGYGVKAEKIDGEEVLIISENDILAIVE-
M------LVSIYRYNPETDLKPVMVDIEVDVDRDLMVLDVLNLAKE-KDTTIAYRRSCREGVCGSDGMNINGTNGLACITPLSTVVKKLILRPLPGLPVIRDLVVDMSIFYKQFEKVKPYLMNDEPAP-NIERLQSQEDRAKLDGLYECILCACCTTSCPSFWWNPDFIGPAGLLQAYRFLADSRDTAASERLAGLEDPFSVFRCRGIMNCVAVCPKGLNPTRAIGHIRSMLIEQ--------AMNIRPLQDRVVVRRTEEEKTSAGGIVLPGSASEKPAQGEVIAVGPGKRQENGDTQPVDLKVGDTVVFGKYAS-NTVKIGDEELLILSEGEIYGVIES
MSTAFTVTLIIRRFDPDKDSEPRWEDFDVQMFATDRILDALHKIKWEQDGSLTFRRSCAHGICGSDAMRINGRNRLACKTLIKDLTKPIYVEAIKGLPLEKDLIVDMEPFFASYREVQPFLQANSPEK-DKERIQSVADRARFDDTTKCILCAACTSSCPVFWTDGQYFGPAAIVNAHRFIFDSRDDAADVRLDILNDKEGVWRCRTTFNCTEACPRGIQITQAIAEVKQAVLRG--------RMSIKPLEDRIVIKQVEAEQTTASGLVIPDTAKEKPQEGEVVAVGPGRIDDNGNRVPLDVAVGDKVIYSKYGG-TEVKYAGEEFLVLSARDVLAVVVR
MTTLLTVHLRIKRYNPEVDTKPHWEEFEVQQKASDTVLNALHNIKWTVDGTLSFRRSCAHGVCGSDAMVINGENKLSCVNLISDVGTDLVIEPIRGLPVIKDLIVDMEPFFAQYRSVIPYLIAEDDPG-YKERYQSQEDRARYDDTTKCILCACCTTSCPVYWANGEYVGPAAIVNAHRFIFDSRDQGTERRLDILNQKSGVWRCRTSFNCTEACPRGIKVTQAIEEVKRAILYD--------VMKLHPMEDRIVVRPAESEERTASGLVIPDTAKEKPQQGEVLAVGPGRRAESGEIIPLDVKVGDRVVYSKYGG-TEISVDGEDLLILSSRDVLAKVEK
MTATFTVTLRIARYDPEVDSEQHWESYQVTAHATDRVLDALHQIKWEQDGSLSFRRSCAHGVCGSDAMRINGKNRLACKTLIKDVDKPITVEPIKGLPVEKDLIVDMEPFFDAYREVMPFLITTGNEP-TRERIQSQQDRDRFDDTTKCILCAACTTSCPVFWNDGQYFGPAAIVNAHRFIFDSRDEGGSQRLEVLNDKEGVWRCRTTFNCTDACPRGIQVTQAIQEVKRALLTS--------FMSIKPLEDRIVVKSVEAEQTTASGLVIPDTAKEKPQEGEVLAIGPGRIDDNGNRVPLDVTVGDRVIYSKYGG-TEIKHGGEEYLILSARDVLAIV-G
M----DVKVKILRYNPEVTEDSEWVTYAVTLQPTDRVLDALHKIKWEQDGTLTFRRSCAHGVCGSDAMRINGRNRLACKTLIKDLDREITVEPIKGLPVLKDLVVDMEPFFDAYRSVMPFLVTDGHEP-SRERIQSQADRERFDDTTKCILCAACTTSCPVFWSDGQYFGPQAIVGAHRFIFDSRDEGTEQRLEILNDSEGVWRCRTTFNCTDACPRGIEVTKAIQEVKRALIFR--------VMTIKPLEDRILVAPLEAEQTTKSGLVIPDTAKEKPQEGEVLAVGPGRIDDNGNRVPLDVAVGDKVIYSKYGG-TEVKYDGQDYLILGARDILAIVSK
M-----LNVSIYRYNPEADSEPKMEEFLVETGKDLMVLDVLELIKS-QDTSVAYRRSCREGVCGSDGLNMNGKNGLACITPLSETVNKLVIRPLPGLPVVRDLVVDMTLFYSQYEKVQPYLLNETEAP-GIERLQSPEEREKLDGLYECILCACCSTSCPSFWWNPDFVGPSGLLQAYRFLADSRDTATRDRLANLDDPFSVFRCHGIQNCVNVCPKGLNPTRAIGHIKHMLLNR--------SMSIRPLYDRVVVRRNAEEETSAGGILLPGSAKEKPNQGEIVAVGEGKVLDNGEVRPLAVKIGDTVVFGQYAGSNTIEIDGEELIIMGESEIFAVVE-
MSTSFTVTLIIRRFDPDVDAEPRWEDFDVEMFPTDRILDALHKIKWEQDGTLTFRRSCAHGICGSDAMRINGRNRLACKTLIKDLSKPIYVEAIKGLPLEKDLVVDMDPFFASFREVQPFLIPGKAEK-NKERVQSVAERARFDDTTKCILCAACTSSCPVFWTDGQYFGPAAIVNAHRFIFDSRDDASQVRLDILNDQEGVWRCRTTFNCTEACPRGIQVTQAIAEVKQAMISG--------SMSIKPLEDRIVIKQVEAEQTTASGLVIPDTAKEKPQEGEVVAVGPGRIDDNGNRVPLDVAVGDKVIYSKYGG-TEVKYAGEDYLVLSARDVLAVVVR
MSTPFTVTFLIRRFDPEVDEEPRWQDFDVEMYATDRVLDALHKIKWEQDGSLTFRRSCAHGICGSDAMRINGRNRLACKTLIKDLSKPIYVEAIKGLPLEKDLIVDMEPFFASFREVQPFLIASKPEG-GKERIQTVAQRERFDDTTKCILCAACTSSCPVFWTDGQYFGPAAIVNAHRFIFDSRDEDAKVRLDILNDKEGVWRCRTTFNCSEACPRGIQVTQAIAEVKQAIMRG--------PMSIKPLEDRIVIKQVEAEQVTASGLVIPDTAKEKPQEGEVVAVGPGRIDDNGNRVPLDVAVGDKVLYSKYGG-TEVKFGGEDFLVLSARDVLAVVVR
MVNESVMNVEVLRYNPEVDKEPYLRTYQVPYDNQTSLLDALGYIKDKLEPELSYRWSCRMAICGSCGMMVNGKPKLACKTFLRDYSGHMRIEPLANFPIERDLVVDLSHFIESLEAIKPYIIGNKAPEAKSRTKQTPAQLEKYRTFSMCINCGLCYAACPQFGLNPEFVGPAALTLAHRYNLDNRDHGKDQRMKILNGKNGVWSCTFVGYCSEVCPKHVDPASAVNQGKVESAKDYVIAMLKPKMNIRPLHDRVIIKREEVETRSAGGIVLTGSAATKSTRAKVLAVGKGRILDNGSVQPLDVKVGDTVIFNDGYGVKAEKIDGEEVLIISENDILAIVE-
MAEQPIMNVEILRYNSEVDKEPHLKTYQVPFDSQTSLLDALGYIKDKLEPELSYRWSCRMAICGSCGMMVNNIPKLACKTFLRDYSGHMRIEPLANFPIERDLVVDLSHFIESLEAIKPYIIGNKMPEAKSRTKQTPAQLEKYRQFSMCINCGLCYAACPQFGLNPEFVGPAALTLAHRYNLDNRDHGQAERMKIMNGENGVWSCTFVGACSEVCPKHVGPATAINQGKLESAKDYLISMLKPAMNIRPLHDKVILKREDVETKSAGGIVLTGSAATKSTRAKVLAVGPGRLLENGSVHPMHVKVGDTVIFSDGYGVKAEKIDGEEVLIISESDILAIVE-
MTASFEVTLRIRRYNPESGEESTWDEFTVTAHGTDRVLDALHMIKWEQDGSLTFRRSCAHGVCGSDAMRINGRNRLACKTLLKDVDKPITVEPIKGLPVVKDLVVDMEPFFASYREIMPFLITSGNEP-TRERLQSAEDRERFDDTTKCILCAACTSSCPVFWTDGQYFGPAAIVNAHRFIFDSRDEGATQRLEILNDKEGVWRCRTTFNCTEACPRGIEVTKAIQEVKRAMITR--------FMPIKPLEDRIVVKAIEAETTTASGLVIPDTAKEKPQEGEVLAVGEGRFDDKGNRVPVDVKVGDKVIYSKYGG-TEVKYAGEDYLVLSARDILAVVVA
MASTRTVNLKIRRYNPETDAEPHWETYEVPVTPGDRLLNSLGHVKGYMDGTLTYRRSCAHGICGSDAMRINGVNRLACKVLLKDLGEEVTIEPIKGLPVLKDLIVDMEPFFAAYRAVKPFLIAYGNEP-TKERLQSAEDRARFDDTTKCILCAACTSSCPVFWNDGQYFGPAAIVNAHRFIFDSRDQGSEERLEILNDAEGVWRCRTTFNCSDACPRGIEVTKAIQEVKRALLFR--------VMTIKPLEDRILVQANEAETTTASGIVIPDTAKEKPQEGTVLAVGPGRVDDKGTRVPVDVKVGDTVIYSKYGG-TEVKYAGEEYLLLSARDVLAVVEK
M----QVTLRILRYDPNKDAKPHWETYQVESEPMDRVLDLLHKVKYFTDGSLAFRRSCGHGICGSDAMVINGKNRLACKALVKELGPSISVEPIRGLPVEKDLVVDMDPFFAAYRAVKPFLINDEPPP-ERERLQSPADRERFDASTKCILCAACTTSCPVFWVNGTYIGPAAIVQAHRFIFDSRDKGARERFQALGASTGVWRCRTAYNCTEACPREIPVTQAIEEVKRAILFD--------FMMLKPLGDRVVVKRIEEEAKTKGGIVLPDTAKEKPQKGKVVAVGSGRTLDNGTKVPLEVKEGDTVVFAKYGG-TEIEIDGEEYIILSERDLLAVI--
M----RVTLKLLRYNPEADQAPHWESYQLDAEPMDRVLDLLHKVKWETDGTLAFRRSCGHAICGSCAMMINGVNRLACKTLVQDLGDTITVEPIRGLPVEKDLVVDMEPFFKAYKAVKPYFINNDPPP-ARERLQSPEEREIFDEGTKCILCAACTTSCPVFWINGTYIGPSAIVNAHRFIFDSRDQGNAERFRALSGGGGVWRCRTAYNCTEACPREIPVTHLIEEVKRAIMLN--------VMMIKPLADRVVVEPIEEEVTTKGGIVLPDTAKEKPQRGKVIAVGSGKLLDNGERVPLEVKEGDIVVFAKYGG-TEIEIDGNEYIILSERDLLAVVEK
MSTLISVTFRIRRFNPEEHPDPVWVDYQLLMDPKERVLDALNKIKWEQDGTLTYRRSCAHGICGSDAMRINGRNRLACKTLIKDVEKPITVEAIKGLAVLKDLIVDMDPFFQAYKDVMPFLITNGNEP-TRERLQSQSDRERFDDTTKCILCAACTSSCPVFWNDGQYFGPAAIVNAHRFIFDSRDEGGEQRLEILNDREGVWRCRTTFNCSEACPRGIEVTKAIQEVKRALVTR--------FMAIKPLEDRIVVQPLDAETTTASGLVIPDTAKEKPQEGVVLAVGPGRFED-GQRLPLDVAVGDIVLYSKYGG-TEVKYQGEEYLVLSARDVLAIIEK
M---ADATFKILRFDPDSGKGPYFQAFRVPLNKGLTVLDGLNHILENIDGSLAFRSSCRAAVCGSCAMHINGKHRLACNTQVSSLTQSITIRPLAHLEVEKDLCVNMDQFWEKYELVRPYLVPGSPPP-EKERIQSQEDREELNVVIDCIQCGCCYSACPVTLSSKEYLGPAALLKIDRFVSDSRDGAHVQRIEQADGPYGVWRCHNVFAC-QCCPKELDPPRSIAHVKRRLMRRRL------KMNLKPLDDRVVVEPVEAEEMTAGGIVLPDTAKEKPQRGTVLAIGPGKLLDSGERGNLSVAVGDEVIYGKYAG-SDIEVDGREVKILRESDILAVI-K
MATAFTVTLIVRRFDPEKDAEPHWQDFDVEMYSTDRVLDALHKIKWDQDGTLAFRRSCAHGICGSDAMRINGRNRLACKTLIKDLSKPIYVEAIKGLPLEKDLIVDMEPFFESYRQVQPFLIASSPE---KERLQTIEQRARFDDTTKCILCAACTSSCPVFWTDGQYFGPAAIVNAHRFIFDSRDDAAQVRLDILNDKEGVWRCRTTFNCSEACPRGIEVTKAIAEVKQAILRG--------PMSIKPLEDRIVIKQVEAEQTTASGLVIPDTAKEKPQEGEVVAVGPGRIDDNGNRVPLDVAVGDKVIYSKYGG-TEVKYDGQEYLVLSARDILAVIVR
MTASFEVTLKVRRFNPEQSDEAFWEEHTLTMYGTDRVLDALHKIKWDHDGSLTFRRSCAHGICGSDAMRINGRNRLACKVLLKDLEKPITVEPIKGLPVIKDLVVDMEPFFASYREIMPFLVTAGNQP-SKERLQSPEQRERYDDTTKCILCAACTSSCPVFWTDGQYFGPAAIVNAHRFIFDSRDEGTTQRLEILNDKEGVWRCRTIFNCTEACPRGIEVTKAIQEVKQAMIRR--------FMSIKPLEDRIVVKALEAETTLPSGLVIPDTAKEKPQEGEVLAVGPGRIDDKGNRIPVDVNVGDKVIYSKYGG-TEIKYAGEEYLILSARDVLAIV-G
MSAPFNVTLLIRRFDPESGRGAYWEDFDVEMYPTDRILDALHQIKWDMDGTLSFRRSCAHGICGSDAMRINGRNRLACKTLIKDLTKPIYVEAIKGLPLEKDLIVDMEPFFASFREVQPFLVANSPEP-GKERIQDIAARERFDDTTKCILCAACTTSCPVFWTDGQYFGPAAIVNAHRFIFDSRDDNAQVRLDILNDKEGVWRCRTTFNCSEACPRGIQVTKAIAEVKAAIRTG--------VMAIKPLEDRIVIQQVEAEQTTASGLVIPDSAKEKPQEGKVVAVGPGRVSDSGTRIPVDVAVGDIVIYSKSRG-TEIKAAGEEYLVLSSRDILAVIER
MATERQIRVRIKRFNPEQDKRPYWAEYNVTARTTDRVLDVLHQIKWEMDGTLSFRRSCAHGICGSDAMLINGVNRLACKVLVKDLGDTISVEPIRGLRVIKDMIVDMEPFFDSYKAVLPYFINDTPAP-SGERYQSPEDREIFDATTKCILCAACTTSCPVFWANGSYIGPAAIVNAHRFIFDSRDEGTADRLEVLGKANGLWRCRTAYNCTEACPRGIPVTQAIEDVKRELLWR--------TMTLRPLGDKVIVEVIDEPQTTASGIVLPDTAKEKSQKGKVIAVGPGKLLDNGQRAALEVNEGDTVMFAKYGG-TEVTLDGKELMILSERDIHAII-A
M----EVKLKVFRYNPEDDKKKHFDTFTLEVEPTDRVLDLLEQAKAYQDGTLTFRRSCAHGICGSDAMRINGVNRLACKVLVKDLSKTITVEPLLGLAVEKDLVVDMEPFFDHYKSVMPYFVNNDPPP-SKERLQSPEERARFDDTTKCILCASCTTSCPSFWANDKYIGPSAIVNAHRFIFDSRDQAAKERLEFINEQFGTHRCHTIFNCTDACPREIQVTKALNEVKKAIATG--------DMSIKPLGNRLVVQPIEEEEITAGGIVLPETAKEKPQKGTVLAAGPGERNDDGDHMALEVKEGDTVLFAKYAG-TEIKYEGKKLLIMRESDILAKLNE
M--GFDVTLRIRRFDPETDSEPHWEDYRVSVHATDRLLDALHTIKWEQDGSLTFRRSCAHGVCGSDAMRINGKNRLACKTLLKDLDKPIMVEPIKGLAVEKDLVVDMDPFFAAYREVMPFLVAEGNAP-SRERIQSQEQRDRFDDTTKCILCAACTSSCPVFWADGQYFGPAAIVNAHRFIFDSRDDAGDQRLEILNDKEGVWRCRTIFNCTEACPRGIEVTKAIQEVKRALLTR--------VMSIKPLEDRIVVKALEAEQTTASGLVIPDTAKEKPQEGEVLAIGPGRIDDNGQRVPLDVKVGDKVIYSKYGG-TEVKYAGEEFLILSARDVLAVVEK
MKKKKKINISIYRYNPHHNIPPKMQNFNFYFEKDMMLLDVLMSLKE-IDPTLSFRKSCREGVCGSDGMNINGKNGLACITPISILKKQITIRPLPGLPIIRDLVVDMTSFFKQYKKIKPYIINNKKIL-EKENLQSPKERSLLDGSYECILCGCCSTACPSFWWNPDFIGPAGLLSAYRFLVDNRDSAKKERLKQLSDSFSVLRCHGIMNCVSVCPKKLNPTKAIGSIKNMLIKK--------NMKIRPLHDRVIIKRKEAESKSAGGIVLTGSAAGKSTRGKVLAVGNGRILDNGETKPLDVKIGDIVIFNDGYGVKVEKIDNDEVLIMSESDILAIVEK
M----DVQLKIKRFNPDVDRKPYFAHYTVSVEPTDRVLDALNQVKWYQDGTLTYRRSCAHGVCGSDAMRINGRNGLACKTLIKDAGDRITIEPLIGLKVIKDLVVDMEPFFAGYRAILPYLINDHPPE-TGEQLQTPEEREAFDDTTKCILCAACTTACPIYWANHEFIGPAAIVNAHRFIFDSRDEGAAERLRILNQKSGAWGCRTIFNCTEACPRGIQVTDAIEQVKRAILHN--------KMKITPLGDRVVVRPVAREEMTKSGLVLPDTAKEKSQRGEVIAAGPGRLTEDGDRLPMEVKAGDHVLYAKYAG-TEFKLDDEELLILSEKDILAVV-G
MGDLKTMTVEVLRYNPEVDKEPYLKAYQVPYDDQTSLLDALGYIKDQLDPELSYRWSCRMAICGSCGMMVNNKPSLACKTFLRDYSGHMRVEALANFPIERDLVVDLSHFIESLESIKPYIIGNKAPP-GERTKQTPAQLEKYRTFSMCINCGLCYAACPQFGLNPEFVGPAVLTLGHRYNLDNRDNGKAERLKIMNGKNGVWSCTFVGYCSEVCPKHVDPAAGVNQGKVESAKDYVIAMLKPKMNIRPLHDRVIIKREEVETRSAGGIVLTGSAATKSTRAKVLAVGKGRILENGSVQPLDVKVGDTVIFNEGYGVKNEKIDGEEVLIISENDILAIVE-
MTASFQVTLRLRRFNPESDTEARWEEHTVTMHGTDRVLDALHKIKWEIDGSLTFRRSCAHGICGSDAMRINGRNRLACKTLLKDLDKPVTVEPIKGLAVLKDLVVDMDPFFEAYKSIMPFLVTTGNDP-SRERRQSPEDRARYDDTTKCIMCAACTTSCPVYWSDGQYFGPQAIVGAHRFIFDSRDEGAEQRLEILNDRDGVWRCRTTFNCTDACPRGIEVTKAIQEVKRALLFR--------VMSIKPLEDRIVVKPLEAEQTTASGLVIPDTAKEKPQEGEVVAVGEGRWDDEGKRIPLDVKVGDVVLYSKYGG-TEVKYGGDELLILSGRDVLAIVQK
MTASFEVTIKLRRYNPESGEDAYWEEYTVLAHGTDRVLDALHKIKWEHDGSLTFRRSCAHGICGSDAMRINGRNRLACKTLLKDVDKPITVEPIKGLPVIKDLVVDMEPFFASYREIMPFLITSGNEP-SKERLQSAEQRERFDDTTKCILCAACTSSCPVFWTDGQYFGPAAIVNAHRFIFDSRDDGATQRLEILNDKEGVWRCRTTFNCTEACPRGIEITKAIQEVKRAMITR--------FMPIKPLEDRIVVKALEAETTTASGLVIPDTAKEKPQEGEVLAVGPGRIDDNGNRVPLDVVVGDKVIYSKYGG-TEVKYGGQEYLVLSARDILAVVVA
MSTSFDITLKVRRYDPEFSEEAKWDEYTLTMYGTDRVLDALHKVKWEIDGSLSFRRSCAHGVCGSDAMRINGRNRLACKTLLKDLSKPITVEPIKGLPVEKDLIVDMEPFFQSYREIMPFLITKGHEP-SKERYQSPEDRERFDDTTKCILCAACTSSCPVFWTDGQYFGPAAIVNAHRFIFDSRDEAGDMRLEILNDKEGVWRCRTTFNCTEACPRGIQVTKAISEVKQAILAR--------FMSIKPLEDRIVVQPLEAEQTTASGLVIPDTAKEKPQEGKVVAVGPGRVDDNGNRVPVDVAEGDVVIYSKYGG-TEVKVGGQEYLVLSARDVLAVVVK
MSTKFTATMMIRRFDPDTDTEPRWQEFSVEMLPTDRVLDALHQIKWEQDGSLTFRRSCAHGVCGSDAMRINGRNRLACKTLMKDLSKPVYVEAIKGLPLEKDLVVDMEPFFASYREVQPFLQSSSP---DKERLQSAEQRARFDDTTKCILCAACTSSCPVFWTDGQYFGPAAIVNAHRFIFDSRDEASEVRLDILNDKEGVWRCRTTFNCTEACPRGIQVTQAIAEVKAAVLRG--------AMNIKPLEDRIVIRQVDAEQTTASGLVIPDTAKEKPQEGEVVAVGPGRIDDNGNRVPLDVAVGDKVIYSKYGG-TEVKYSGEDLLVLSARDVLAVIVH
MSTSFDCTFRIARFDPEVDSEPHWEEYNVTMYGTDRVLDALHKIKWEIDGSLSFRRSCAHGVCGSDAMRINGRNRLACKTLLKDLSKTITVEAIKGLPLEKDMIVDMEPFFQSYREVMPFLVTSGHEP-TRERLQSAEQRAAFDDTTKCILCAACTSSCPVFWTDGQYFGPAAIVNAHRFIFDSRDEGGDMRLEVLNDKEGVWRCRTTFNCTEACPRGIEITKAIAEVKQAILQR--------FMSIKPLEDRIVIRQVEAEQTTASGLVIPETAKEKPQEGEVVAVGPGRVADNGNRVPVDVAVGDKVIYSKYGG-TEVKYAGEEFLVLSARDVLAVI-G
MTIAVMLTVKIQRYNPELDDGPHMESYRVPAQPGDRLLNVLHYIKWYIDGTLTFRRSCAHGVCGSDAMRINGRNRLGCKVLVKDLRNEVTIEPIKGLPLLKDLIVDMEPFFDAYRAVKPFLITYDNPP-TREYVQSSKDRDRFDDTTKCILCACCTTSCPVYWSEDAYVGPAAIVNAHRFIFDSRDQGAQERLEILSDAEGVWRCRTTFNCTEACPRGIQVTKAIQEVKRALMFR--------VMNIQPLEDKILVEANEAETTTASGIVIPDTAKEKPQEGTVLAVGPGRYDDSGKRIPIDVAEGDVVIYSKYGG-TEVKYSGKEYLLLSARDVLAKVNK
MS--KYVNIEVFRYDPEKDKEPYYETYSVEIKKGMLMLEALNQIKWEHDTTFSFRRSCREGVCGSDGLNINGVNMLSCITKIEELTDHITVQPLPGMRVIRDLVTDVEDFFNKFITVKPYLIRRSAIP-DKEMYQSPEDRRKLDGLYECILCGCCSSSCPSYWADKDYLGPNAFLRAYRYLVDSRDEGSDVRLPILNDKHGVWRCHTIYNCVEACPKELNPTKSIVGVRKMLMER--------YMKIKPLHDRVLVKRVEAEEKTASGIIIPDSAKEKPQEGEVIAVGEGKVLDNGSKAELSVKTGDKVLFSKYAG-TEISLDDEDYLIMREDDILGIIQ-
MAE--IMEIEVLRYRPEEDNEPWTQRYQVPFTHEMSILEALTHIKDHIDSTLSYRWSCRMAICGSCGMMVNGKPKLGCKTFLRDYEGKIRLEPLANFPIERDLVVDMSDFMQKLEKIKPYIIPKEEKNCDGEYLQTPKQLAQYKQFSQCINCGLCYAACPQYALKPEFLGPAAIALLYRYNEDSRDGAKEERMKLIHQESGVWSCTFVGFCSEVCPKGVDPAAAIQLYKAESAKDYVIAMFKPDMKIRPLHDRVIIKRTEVEAKSAGGIVLTGSAAQKSTRGEVLAVGTGRILDNGEVKALAVKVGDKVIFNEGYGVKTEKLDGQEVLILSETDILAIVEE
MATPFTVTLIIRRFNPEVDEEPKWVDYDVEMFATDRILDALHKIKWDQDGSLTFRRSCAHGICGSDAMRINGRNRLACKTLIKDLSKPIYVEAIKGLPLEKDLVVDMEPFFASYREVQPFLQATSPGA-GKERIQSVADRARFDDTTKCILCAACTSSCPVFWTDGQYFGPAAIVNAHRFIFDSRDDASNVRLDILNDKEGVWRCRTTFNCTDACPRGIQVTQAIAEVKQAVMRG--------AMSIKPLEDRIVIKQVEAEQTTASGLVIPDTAKEKPQEGEVVAVGPGRIDDNGNRVPLDVATGDRVIYSKYGG-TEVKFDGNDYLVLSARDVLAVIVR
MTASFDVTLKIQRFSPEVGPDPWWDEFTITVHGTDRVLDALHKIKWEDDGTLSFRRSCAHGVCGSDAMRINGRNRLACKTLLKDVDKPIIVEPIKGLPVLKDLIVDMEPFFASYREIMPFFINKGNEP-SKEHLQSSEERERFDDTTKCILCAACTSSCPVFWTDGQYFGPAAIVNAHRFIFDSRDDGATQRLEILNDKEGVWRCRTTFNCTEACPRGIEVTKAIQEVKRAMITR--------FMSIKPLEDRIVVKALEAETTTASGLVIPDTAKEKPQEGEVLAVGPGRIDDKGNRVPVDVAVGDKVIYSKYGG-TEVRYDGDDYLVLSARDVLAVVVR
MTAAITVTLKVRRFNPEFDDEPRWDSFEIPALPSDRVLNLLHYVKWYIDGTLTFRRSCAHGICGSDAMRINGVNRLACKVLLKDLPTTITIEPIKGLPVHKDLLVDMEPFFEAFKAVKPYLVTYGNEP-TRERIQSIADRERFDDTTKCILCACCTTSCPVYWTEGTYFGPAAIVNAHRFIFDSRDEGAEERLDILNDIDGVWRCRTTFNCTDACPRGIQVTKAIQEVKRALLFK--------VMNIKPLEDKIVVQASEAETTTASGLVIPDTAKEKPQEGKVLAVGPGRIDDKGNRIPVDVAVGDVVLYSKYGG-TEVKYNGEEYLILSSRDVLAVI-N
MSTSFDVTLQVRRYDPEFSDEARWDEWTVTMYGTDRVLDALHKVKWEIDGSLTFRRSCAHGVCGSDAMRINGRNRLACKVLLKDLSKPVLVEPIKGLPVEKDLIVDMEPFFQSYREIMPFMVNNSPAP-TGERIQSPEERERFDDTTKCILCAACTSSCPVFWTDGQYFGPAAIVNAHRFIFDSRDDAGDMRLEVLNDKEGVWRCRTTFNCTDACPRGIEVTKAIQEVKRAVLTR--------MMSIKPLEDRIVVRPLEAEQTTASGLVIPDTAKEKPQEGEVVAVGPGRVDDKGNRVPVDVAEGDVVIYSKFGG-TEVKVGGDEFLVLNARDVLAVVEK
MTAATMVTVRIQRFNPEVDEDLHWESYRVPALPTDRVLNLLHYIKWYIDGSLTFRRSCAHGVCGSDAMRINGVNRLACKVLMKDLETTLSVEPIKGLPVEKDLLVDMEPFFEAYRAVKPYLITSGNEP-TRERLQSVADRARFDDTTKCILCAACTTSCPVYWSEGSYFGPAAIVNAHRFIFDSRDEAAEERLDILNDVDGVWRCRTTFNCTDACPRGIQVTKAIQEVKRALMFR---------MSIKPLEDKIVVQASEAETTTASGIVIPDTAKEKPQEGKVLAVGPGRVDDKGTRIPVDVKEGDVVIYSKYGG-TEVKYNGEEYLILSARDVLAVV-N
MTASFEVTLKVRRYSPESGDEAYWDEFTVTAHGTDRVLDALHKIKWEHDGSVTFRRSCAHGICGSDAMRINGRNRLACKTLLKDVDKPIIVEPIKGLPVIKDLVVDMEPFFASYREIMPFLVTTGNQP-SGERLQSAEQRERFDDTTKCILCAACTSSCPVFWTDGQYFGPAAIVNAHRFIFDSRDEGAEQRLEILNDKEGVWRCRTTFNCSEACPRGIEVTKAIQEVKRAMITR--------FMSIKPLEDRIVVKTLEVELTTPSGLVIPDTAKEKPQEGEVLAVGPGRIDDNGNRVPLDVAVGDKVIYSKYGG-TEVKYDGEEYLILSARDVLAVI-G
M----QVKLRVFRFDPERDQKPRYDTFIMDVDPNDRVLDLLEYIKADFDPTLALRRSCAHGVCGSDAMRVNGRNYLACKVLVKNLADTITVEPLLGLRVIKDLIVDMGPFFENYRSVLPYLINDEPLPDGKERLQSPEQQLRFEDTTKCILCAACTTSCPSFWADDRYVGPAAIVNAHRFIFDSRDRAAEKRLNILNEQMGVWRCRTAFNCTEACPREIHITQAIAEVKKAIITG--------EMNIKPLGSRLVVEPIEREDVTASGIVLPETAKEKPQKGTVLSIGPGDRDEKGERIQMDVKEGDTVLFAKYSG-TEIKIDDKKLLILKESDVLAIVTK
MVASRSLTVKIKRYNPESDAPPRWEEFRVDADPMDRVLDVLQNVKWEQDETLGLRRSCAHGVCGSDAMRINGTNGLACKILVKNLSDTITVEPILGLPVIKDLIVDMKPFFDHYKSVLPFLMNDDPAP-TTERLQSPEQRARFDDSTKCILCACCTTACPPFWGDQNYVGPAAIVNAHRFIFDSRDHGAAERLDILNDTEGVWRCRTVFNCTSACPRDIKVTQTIQEVKRAMLTG--------EMNLKPLGDRVVVEREEAKGTTAGGIVLPDTAKDKPQKGKVLAVGEGRITKDGKRRELQVKVGDQVLFTSYAG-DEFKIEGDQVLLMREDDILAVID-
MAD--TITLQVARYRPGQEPEPVFQSYDVPLRKEWAVLDGLNHVKDHVDGTLSYRWSCRMGICGSCGMTVNGSPVLSCATFLTDYPGPVRVEPLRNFPVVRDLVVDITDFMAKLPSVKPWLIRDDE-PPEGEYLQTPGELDDYKKFSMCINCMLCYSACPVYALDPAFLGPAAIALAQRYNLDSRDEGAEDRRDVLSSAEGVWACTFVGECSTACPKGVDPAGAIQRYKLTAATHAVKDFLLPRMAIKPLEDRIVVQPLDAETTTASGLVIPDTAKEKPQEGVVLAVGPGRFED-GQRLPLDVTVGDVVLYSKYGG-TEVKYNGQEYLVLSARDVLAIVEK
MANAHTMTVEILRYNPEVDNEPHLKSYQVPYDSQTSLLDALGYIKDKLDPDLSYRWSCRMAICGSCGMMVNGRPSLACKTFLRDFSGHMRIEPLANFPIERDLVVDLSHFIESLESIKPYIIGNKAPEAKSRTKQTPAELEKYRTFSMCINCGLCYAACPQFGLNPEFVGPGAITLAHRYNLDNRDHGKEERMKILNGKNGVWSCTFVGYCSEVCPKHVGPASAVNQGKIESAKDYVFAMLKMKMNIRPLHDRVILKREEVETKSAGGIVLTGSAAQKSTRGKVLAVGKGRILENGQVQPLDVKVGDVVIFNDGYGVKSEKIDGEEVLIISESDILAIVE-
MAETYDVTIRVRRYNPEVSDKAYWDDFNLTMYRTDRVLDALHKIKWELDGSVSFRRSCAHGICGSDAMRINGRNRLACKTLLKDLTKPIIVEPIKGLPCEKDLIVDMEPFFQAYREIMPFFINDSNEP-ERERLQSAEERARFDDTTKCILCAACTSSCPVFWTDGQYFGPSAIVNAHRFIFDSRDDAGDLRLEILNDKEGVWRCRTTFNCTEACPRGIQITKAIAEVKQAILAR--------LMAIKPLEDRVVVKLEQAEQTTASGLVIPETAKEKPQEARVVAVGPGRVDDKGNRVPVDIAEGDVVVFSRYGG-TEVKYQGEEYLILSARDVLAIVD-
MTAAVTVTVKIRRFNPEIDDEPRWDSFDIPALPSDRVLNLLHHIKWYVDGTLTFRRSCAHGICGSDAMRINGVNRLACKVLLKDLHTTITIEPIKGLPVHKDLLVDMEPFFEAFRAVKPYLVTYGNEP-TRERIQSAADRERFDDTTKCILCACCTTSCPVYWTEGSYFGPAAIVNAHRFIFDSRDEGAEERLDILNDIDGVWRCRTTFNCTDACPRGIQVTKAIQEVKRALLFK--------VMNIKPLEDKIVVQASEAETTTASGLVIPDTAKEKPQEGKVLAVGPGRIDDKGNRVPLDVAVGDVVIYSKYGG-TEVKYNGEEYLILSARDVLAVV-N
MSTTFTATLIIRRFDPEVDSEPRWQDFDVQVLPTDRVLDALHQIKWEQDGSLTFRRSCAHGICGSDAMRINGRNRLACKTLIKDLTQPIYVEAIKGLPLEKDLVVDMEPFFQSYREIQPFLMASSPE---KERLQSATQRARFDDTTKCILCAACTSSCPVFWTDGQYFGPAAIVNAHRFIFDSRDEGAQVRLDILNDKEGVWRCRTTFNCTEACPRGIQVTQAIAEVKQAVLRG--------AMSIKPLEDRIVIRQVEAEQTTASGLVIPDTAKEKPQEGEVVAVGPGRIDDNGNRVPPDVATGDKVIYSKYGG-TEVKYGGEDLLVLSARDVLAGIVR
MTNQNKMTVEVLRYNPEQDNEPFLTKYEVPYDSQTSLLDALGYIKDELEPELSYRWSCRMAICGSCGMMVNGKPKLACKTFLRDYSGYMRIEPLANFPIERDLVVDLSHFIESLESIKPYIIDNKAPEAKSRTKQTPAQLEKYRTFSMCINCGLCYAACPQFGLNPEFVGPAALTLAHRYNLDNRDNGKAERMKIINGKNGVWSCTFVGYCSEVCPKHVGPASAVNQGKIESAKDYVFAMLKLKMKIRPLHDKVILKREEVETKSAGGIVLTGSAATKSTRGKVLAVGHGRILENGTVHPMHVKVGDVVIFNEGYGVKTEKIDGEEVLILSENDILAIVE-
MSTQFDITLKVRRYNPEVSDEARWDEFKLTMYGTDRVLDALHQAKWDHDGSLSFRRSCAHGICGSDAMRINGRNRLACKTLLKDLSKPITVEPIKGLPVEKDLIVDMEPFFQSYREVMPFLVTKGNAP-TRERLQSQEERARFDDTTKCILCAACTTSCPIFWTDGQYFGPAAVVNAHRFIFDSRDEAGDMRLEVLNDKEGVWRCRTTFNCTEACPRGIQVTKAIAEVKRAILNR--------IMSIKPLEDRIVIQQLEAEQTTASGLVIPDTAKEKPQEGKVVAVGAGRVDDKGNRIPVDVQEGDVVIYSKYGG-TEVKIGGEEYLVLSARDVLAVVEK
MTASFDVTLRIERYDPDADPKPYWQEFTVRAHGTDRLLDALHSIKWDQDGSLTFRRSCAHGVCGSDAMRINGRNRLACKTLLKDLEKVITVEPIKGLPVEKDLIVDMEPFFASYREVMPFLMTTGNAP-TRERLQSAAQRERYDDTTKCILCAACTTSCPVFWSDGQYFGPAAIVNAHRFIFDSRDEGGQQRLEILNDKEGVWRCRTTFNCTEACPRGIQVTQAIAEVKRAILTR--------IMSIKPLEDRIVVKTLEAEQTTASGLVIPDTAKEKPQEGEVLAIGPGRVDDNGNRVPVDVAVGDVVIYSKYGG-TEVKYAGQEYLILSARDVLAVVQK
MSASTIVTVKIMRFNPELDDEPHWESFDVPALPTDRVLNLLHHVKWYQDGTLAFRRSCAHGICGSDAMRINGVNRLACKVLVKDLKTTITVEAIKGLKVEKDLIVDMEPFFEAFRAIKPYLITSGNEP-TRERVQSVADRARFDDTTKCILCAACTSSCPVYWTDDAYFGPAAIVNAHRFIFDSRDEAAEERLDILNDAEGVWRCRTTFNCTDACPRGIQVTKAIQEVKRALLFR--------VMNIKPLEDKIVVQASEAETTTASGLVIPDTAKEKPQEGKVLAVGPGRVDDNGNRVPLDVAVGDVVIYSKYGG-TEVKYNGEEYLILSARDVLAVV-N
MSH----NVKIFRYNPENGKTGKLVDYSVKINPGMSVLDLLHRVHDEQDGSLAYRYSCRGAICGTCAIRINGTARLACKTQVNDLEKSITLEPLSNMGIIKDLVVDKRPFWESIKKTMPWLVRENELAERYETKLDKVHLDQLNRSADCIKCACCFADCPKVEETPEFIGPAVSVQVYRQMFDPRDTKLDERLTFSTAEGGVFDCDKHAACVKVCPKDCRPLRAITFIQNKSKQ---------QMRIQPLHDYILVRRFEEKEVKKGGIIIPDTAKERPQEGEVIAVGPGKVTDEGKRIPIDVKVGSKILFGKYSG-SEVRIDDEEYLFVRDSEILAILK-
MTASTTVTVRIRRFNPELDSEPRWDSFEVPALPTDRVLNLLHYVKWYLDGTLTFRRSCAHGICGSDAMRINGVNRLACKVLVKDLATTITVEAIKGLPVHKDLLVDMEPFFEAFRAVKPYLMTTGNEP-TRERVQSQADRARFDDTTKCILCACCTTSCPVYWSEGSYFGPAAIVNAHRFIFDSRDEGAEERLDILNDVDGVWRCRTTFNCTDACPRGIQVTKAIQEVKRALLFR--------VMNIKPLEDKILVQASEAENTTASGLVIPDTAKEKPQEGKVLAVGPGRVDDKGNRVPVDVNVGDTVIYSKYGG-TEVKYNGDEYLILSARDVLAVIEK
MTTTFHITLRVRRYDPEISDEARWDDYKLTMYGTDRVLDALHKVKWEIDGSVSFRRSCAHGVCGSDAMRINGRNRLACKTLLKDLTKPITVEPIKGLPVEKDLIVDMEPFFQSFREVMPFLINKGHEP-TKERLQSVEDRERFDDTTKCILCAACTSSCPVFWTDGQYFGPAAIVNAHRFIFDSRDDAGDMRLEILNDKEGVWRCRTTFNCSEACPRGIQVTQAIAEVKQAILAR--------IMSIKPLEDRIVVRPLEAEQTTASGLVIPDSAQEKPQEGEVVAIGPGRFDDNGNRVPVDVAVGDVVIYSKYGG-TEVKTGGNEYLVLSARDVLAIVVK
MTSTFDITLKVRRYNPEAGEEAHWDEWKLTMYGTDRVLDALHKIKWEHDGTLSFRRSCAHGVCGSDAMRINGRNRLACKTLLKDLKKPITVEPIKGLPVEKDLIVDMEPFFQSYREIMPFLINKGHEP-TKERLQSAEDRERFDDTTKCILCAACTSSCPVFWTDGQYFGPAAIVNAHRFIFDSRDDAGDMRLEILNDKEGVWRCRTTFNCSEACPRGIQVTKAISEVKQAILAR--------IMSIKPLEDRIVVRQLDAEQTTASGLVIPDSAKEKPQEGEVVAVGPGRVDDNGNRVPVDVAVGDVVLYSKYGG-TEVKTGGEELLVLSARDVLAIVVK
MTTEVDVHLTIKRFNPEVDVRPHWREYDLKLKSSDTVLNALIAVKGTIDGTLSFRRSCAHGVCGSDAMMINGENRLGCVNLISSVGTDLVIEPVRGLPVIKDLVVDMEPFFAQYRSVLPYLIADDDPG-YKERYQSPEDRARFDDTTKCILCGACSTSCPVYWANGSYIGPAAIVNAHRFIFDSRDQAANERLDILNQKSGVWRCRTSFNCTEACPRGIKVTEAIEEVKRAILYD--------SMNLHPLEDRIVVRPAESEERTASGLVIPDTAKEKPQQGQVLAVGPGKRAETGEIIALDINVGDTVVYSKYGG-TEITVDGEDLLILNGRDVLAKVVK
MTASVTITVKILRFNPEIDDEPHWESYDVPALPTDRVLNLLMNIKSYVDGTLSFRRSCAHGICGSDAMQINGINRLACKVLVKDLATTVTIAPIKGLPTMKDLYVDMEPFFEAYKSIKPYLIAYGNEP-TNERYQSVADRERFDDTTKCILCAACTSSCPVYWADGSYFGPAAIVNAHRFIFDSRDEAAEERLDILNDAEGVWRCRTTFNCTDACPRGIQVTKAIQEVKRALLFK--------TMNIKPLEDKIVVQRSEAEETTASGLVIPDTAKEKPQEGKVLAVGPGRVDEKGNRVPVDVNEGDVVIYSKYGG-TEVTYNGEEYLILSARDVLAVV-N
M----EVRVRVFRFNPEVDRRPRYDVFTVEAEPMDRVLDLLEYIRGDIDGTLSFRRSCGHGICGSDAMRINGRNMLACKALVKNFTNEITIEPLLGLRVLKDLIVDMEPFFEHYRSVLPYLINDEPLPDGRERLQSPAERERFDDTTKCILCAACTTSCPSFWADGRYVGPAAIVNAHRFIFDSRDRGAAQRLEILNQQMGVWRCRTAFNCTEACPREIKITQAIAEVKRAIQTG--------DMNLKPLGSRVVVEPIEEEEVTAGGIVLPETAKEKPQKGKVLSVGPGDRDESGKRIPLDVSVGDTVLFAKYAG-TEVKVEGKKLLILRESDILAIIEK
M------EFLIDRFNPEVDEKPHVQRFVLEDGGDMMLLGALEKLRE-QDPTLTFRSSCKEGVCGSDGMNVNGQNRLSCITRVSELTSPVVIKPLPGLPVIKDLVIDMELFYQHYRDVKPYLQPAPKDL-DHEILQTPEEREKLDGSYECILCGCCSTSCPSFWWNPDFHGPAALLAAHRFVVDSRDITTRDRLEALDDPYKTFRCRNIQNCTASCPKGLNPSRAINELKSMMLAK--------DMNIKPLHDRVVVRQVEEQKESAGGILLPGSAQEKENRGEVVAVGPGKAADNGSIIPMTVKVGDKVLFGQYSG-QEVKDDGQALKVMREDDIIAIID-
MTRMKDFKLRVFRYDPEKDEKQHYDTFTVEYRDGMTVLEALLWVFEKKDPSLAFRYSCREAICGSCAMYISGRYALACRVQVKDAGDTVTVSPLPHMRVIKDLVVDQTKFWENYARVKPWLINDNPPP-ERERLQSPEDRAKYNMEIDCILCGACFSSCPSGANNEEYLGPHALVWASRFFHDTRDTAKRERLEIVASEYGVFRCHTIFNCVEACPKHINPTEAIQKLKKAAMAYKM------KMNVKPLGARVVIKPLEKEERTKSGIVLPDTAKEKPQQGKVIAVGPGRTLESGTKVELEVKEGDTVIFSKYAG-TEVKIDGEEYIILDERDILAIVQG
MATTFQVTLFVRRFNPEDGQEARWEDFDVQVHGTDRVLDALHKIKWEMDGSLTFRRSCAHGVCGSDAMRINGRNRLACKTLIKDLTQPIYVEPIKGLAVEKDLVVDMNPFYQAYKDINPFLIASD-KP-EKERLQSAEQHSKFEDTTKCILCAACTTSCPVFWTDGQYFGPAAIVNAHRFIFDSRDEGSELRLDILNDKEGVWRCRTTFNCTDACPRGIEVTKAIAEVKQAILRG--------AMSIKPLEDRIVVRPVEAEQVTASGLVIPDTAKEKPQEAEVIAVGPGRVDDKGVRIPVDVAVGDKVIFSKYGG-TELKFNGEEYLVLSARDVLAVVVR
M--AFTVTLQVQRYVPEFHETPYWDSWTVEMHGTDRVLDALHKIKWELDGSLTFRRSCAHGICGSDAMRINGFNRLACKVLLKDLSKPIIVEPLKGLPVEKDLIVDMEPFFQSYREILPFLMSNDYEP-THERFQSIEERERYDDTTKCILCAACTASCPVFWTDGQYFGPAAIVNAHHFIFDSRDDAGDLRLEVLNDKEGVWRCRTIFNCTNACPRGIQVTKAIAEVKNAILQH--------LMSIKPLEDRIVVEPLAAEQTTASGLVIPDTAQEKPQEGKVVAVGPGRVADNGERISVDVAEGDVVLFSKYGG-TEVKYGGQEFLVLSARDVLAVIEK
MSAAITITVKILRFNPETDSEPRWESFGVPALPTDRVLNLLHYVKWYFDGTLTFRRSCAHGICGSDAMQINGVNRLACKVLVKDLHTTVTIAPIKGLPVHKDLLVDMEPFMEAFKAVKPFLITYGNEP-TRERIQSAADRERFDDTTKCILCACCTTSCPVFWNEGSYFGPAAIVNAHRFIFDSRDEGAQERLDILNDAEGVWRCRTTFNCTDACPRGIQVTKAIQEVKRALLFR---------MNIKPLEDKIIVQASEAEATTASGLVIPDTAKEKPQEGKVLAVGPGRIDDKGNRVPVDVAVGDVVIYSKYGG-TEIKHNGEEYLILSARDVLAVI-N
M----QYQVKILRFLPEQDDRPHFATFEVEADPADRVLDVLEQIRGEQDGTLSFRRSCAHGVCGSDAMRINGRNVLACKVLLQDLSTAIVVEPLLGLRVIKDLIVDMEPFFDHYKSVLPYLINDDPLPDGKERLQNPADRDRFDDTTKCILCAACTTACPSFWANDEYVGPAAIVNAHRFIFDSRDQGAEIRLSILNEQMGVWRCRTVFNCTEACPRDIKVTQAIGEVKRAIQTG--------EMSMKPLGARVVVEPLEQEEITAGGIVLPETAKEKPQKGKIIAVGAGDRDEKGNRIPMDVKVGDTVLFAKYGG-TEIKIDGKKLLILRESDLLAIID-
MTASITITVKILRFNPEIDNEPHWESYDVPALPTDRVLNLLMNIKNYVDGTLSFRRSCAHGICGSDAMQINGINRLACKVLVKDLPTTVSIAPIKGLPTMKDLYVDMEPFFEAYRSVKPYLIAYGXEP-TRERYQSAADRERFDDTTKCILCAACTSSCPVYWADGSYFGPAAIVNAHRFIFDSRDEASEERLDILNDSEGVWRCRTTFNCTDACPRGIQVTKAIQEVKRALLFK--------TMNIKPLEDKIVVQRSEAEETTASGLVIPDTAKEKPQEGKVLAVGPGRVDDKGNRVPVDVNEGDVVIYSKYGG-TEVTYNGEEYLILSARDVLAVV-N
MTASTMVTVKIERYNPEVDDDLHWESYRIPALPSDRVLNLLHYIKWYVDGTLTFRRSCAHGVCGSDAMRINGVNRLACKVLMKDMETTITVEPIKGLPVEKDLLVNMEPFFEAYKAIKPYLVATGNDP-TRERIQSVAERERFDDTTKCILCAACTTSCPVYWSEGSYFGPAAIVNAHRFIFDSRDEAAEERLDILNDVDGVWRCRTTFNCTDACPRGIQVTKAIQEVKRALMFR--------RMSIKPLEDKIVVQASEAETTTASGIVIPDTAKEKPQEGKVLAVGPGRVDDKGNRIPLDVNEGDVVIYSKYGG-TEVKYNGEEYLVLSARDVLAVV-N
MGEKKTITLTVTRYRPEQEEAPTEQSYEIEFRDDWVVLDALNHIKDRVDGTLSFRWSCRMGVCGSCGMMVNGVPKLTCAAFLRDYPGEVRVEPLVNFPILRDLVVDIDDFMRKLKAVKPWVVRREEKPEEGEYLQTPDQLAEYKQFSMCINCLLCYAACPVYGLEPEFIGPAAIALAHRYNLDSRDEGREERKQVIASSAGIWECTFVGECTEVCPKDVDPAAAIQRSKVATTTDWVKSILWPRMKIRPLADRILIKRIEQDEVKKGGIVIPDTAKEKPQEAEVVAVGPGKLDENGKRIPLEVKKGNRILIGKYAG-AEVTLDGEEHLILREDEVLAVIE-
MTASTVVTVKLYRLNPEQNNEAYWETFDVPALPTDRVLNLLHYVKWYLDGTLTFRRSCAHGICGSDAMRINGVNRLACKVLVKDLHTTITIEPIKGLPVHKDLLVDMEPFFEAFRAVKPFLINYGNEP-TKERVQSIADRERFDDTTKCILCACCTTSCPVFWSEGSYFGPAAIVNAHRFIFDSRDEAAEERLDILNDVDGVWRCRTTFNCTDACPRGIEVTKAIQEVKRALLFR---------MNIKPLEDKIVVQASEAETTTASGIVIPDTAKEKPQEGAVLAVGPGRIDDKGNRVPLDVKVGDTVIYSKYGG-TEVKYNGEEYLILSARDVLAVIEK
MSTSFDITLRVRRYLPEATADAYWEDFKLTMYGTDRVLDALHKVKWEQDGTLSFRRSCAHGVCGSDAMRINGRNRLACKTLLKDLTKPITVEAIKGLPLEKDLIVDMEPFFQSYREIMPFLISKGHEP-TKERYQSAEDREIFDDTTKCILCAACTSSCPVFWTDGQYFGPAAIVNAHRFIFDSRDDAGDMRLEILNDKEGVWRCRTTFNCTEACPRGIQVTKAIAEVKQAILAR--------VMSIKPLEDRIVIKQVEAVTTTASGLVIPDSAKEKPQEGTVVAVGPGRIDDNGNRIPLDVAEGDVVLYSKYGG-TEVKVGNEEYLVLSARDVLAVVVK
M----QVKVKVFRSNPEQQNKPHFDEFMVEADPKDKVLDLLHRIKWEKDGTLAFRRSCAHGICGSCAMKINGANMLACEANLKNFPTRITIEPLQSLPIIKDLVVDQTDFFKKYDIVKPYLINRTPPP-TRERLQSPQQRQVIDEATWCILCASCTTSCPSNWKNPNFLGPAALLKSYRYNFDSRDEGIAERINVLDTNNGVWRCHTIFNCVEACPKDINITWHISQLKKKLVSR--------YMKLRPLADRVVVKPVEDQDKTPGGIILPDTAKEKPMKGEIISVGPGSLNDKGERVKLDVKKGDVVIYGKYSG-TEFKLDNQEYLILRESDILAVIEK
MAD--TITVEVFRFRPEQEPAPVFDSYDVPLRKEWAVLDALNHIKDQIDGTLSYRWSCRMGICGSCGMTVNGEPKLSCSAFLVDYPGPVRVEPLQNFPVIRDLVVNIDDFMEKLPTVKPWLVRKAGEEEDTEFLQTPEQLEDYKKYSMCINCMLCYSACPVYALEPEFLGPAVIALGQRYNLDSRDEGAEDRRDVLASAQGAWACTLVGECSVACPKGVDPAGAIQRYKLTAASQAVKDLLMPKMNIKPLEDKILVQANEAETTTASGLVIPDTAKEKPQEGTVIAVGPGRWDESGKRIPLDVKEGDVVIYSKYGG-TEIKYSGEEYLILSARDVLAVVSK
MSE--QITLRVARYRPEEDAAPAFADYDVPLRADWAVLDGLNHIKDELDGTLSYRWSCRMGICGSCGMMINGDPRLSCATFLSDLPGPVRIEPLAHFPVIRDLVVDLTDFLHHLGQVRPWLIRDEEQPEQGEYLQTPAQLQNFKQFSMCINCMLCYAACPVYGLDDAFVGPAAIALAHRYDLDSRDEGDRERLTILAQPDGVWDCTFVGECSAACPKGVDPAGAIQQVKLAAALDAVKSLVLPRMAIKPLEDRIVVQANEAETTTASGLVIPDTAKEKPQEGTVLAVGPGRIDDKGNRVPIDVKVGETVLYSKYGG-TEVKYAGEEYLVLSARDVLAVIEK
MTASTMITLRIMRFNPEDETKNGWQEFSVPALPTDRLLNLLLYTKNYLDGSLAFRRSCAHGVCGSDAMRVNGVNRLACKVLMKDMSITITVEPIRGLPVEKDLYVDMEPFFKAYRDIKPYLITSGNQP-SNEHIQSATDRARFDDTTKCILCACCTTSCPVFWNDGSYFGPAAIVNAHRFIFDSRDEGAAERLEILNDAEGVWRCRTTFNCTDACPRGIQVTQAIQEVKRALLFA---------MAIKPLEDKILVEVSAAETTTASGLVIPDTAKEKPQEGSVVAVGPGRFDEQGKRIPVDVAEGNKVIFSKYGG-TEISYDGQDYLILSARDILAVID-
M----KVKVKIKRFNPETDAEPHWETYEVDADPMDSALSLLLHIKWHIDGSLTFRKSCGHGVCGSDAMKINGENRLACSVLVRDLGDTITFEPLPTAPVVKDLVIDQSRFFEKYRAVKPWLITRTPPP-ERERLQSPEEFALIDDATKCIMCGACTHACPSTWADPDYLGPAALLKAYRYTFDSRDEGAEERLPVVDSREGLWKCYTIFNCNEACPKEIDISRWLSALKRRAVMEVA------RMKIKPLSDRVVIKPEPPEEKTESGLYIPDTAKEKPQRGTVIAVGPGRV-ENGTKIEMSVKEGDKVLYGKYAG-TEITIDGEEYLIMRETDILGIIEK
MTSSTIVTVRIMRTNPEDPAANGWQDFLVPALPTDRVLNLLLYIKGYLDGTLTFRRSCAHGVCGSDAIRLNGVNRLACKVLMKDLPVVLTVEPIRGLPVEKDLIVDMEPFFDAYRSVKPFLINESPAP-EKERLQSAEERHRFDDTTKCILCACCTTSCPVFWTEGKYHGPAAIVNAHRFIFDSRDQAGAERMEILNDEYGVWRCRTTFNCTDACPRGIQVTKAIQEVKRAVLFN--------KMNIKPLEDKILVEANEAETTTASGLVIPDTAKEKPQEGTVIAVGEGRVTEKGNRIPLDVKAGDTVIYSKYGG-TEIKYNGKEYLILSARDILAVIEK
MSTQFNITLRVRRYLPETTADAYWEDFELTMYGTDRVLDALHKVKWDHDGSLSFRRSCAHGVCGSDAMRINGRNRLACKTLLKDLSKPITVEAIKGLPLEKDLIVDMEPFFQSYREIMPFLINKGHEP-SAERYQSAEDHAKFEDTTKCILCAACTSSCPVFWTDGQYFGPAAIVNAHRFIFDSRDDAGDMRLEVLNDKEGVWRCRTTFNCTEACPRGIQVTQAIAEVKQAILAR--------IMSIKPLEDRIVVQPLEAETTTASGLVIPDSAKEKPQEGKVVAIGPGRVDDNGNRVPVDVAEGDVVIYSKYGG-TEVKVGGEEYLVLSARDVLAIVVK
MAD--HITLQVARYRPEQQSDITFDEYEVPCPKEWVVLDGLNHIKDRLDGTLSYRWSCRMGICGSCGMNVNGEPKLTCATFLADYPGPIRVEPLPNFPVIRDLIVDIGDFMQKLVRVKPWIMRQTEKPSEGEYRQTPEELDEYKQFSMCINCMLCYAACPIYGLDPKFLGPAAIALAQRYNLDSRDEGASDRMAVLSEHEGIWGCTFVGECTKVCPKHVDPAGAIQRYKLTAALESMKAIFMP-MNLRPLHDRLIVERIEEGEQQVNGIIIPDSAKEKPQQGKVVAVGNGKVKDDGKVTPLDVKAGDTILFGKYSG-QEIKVEGREYLIMREDEVLAVMA-
M----QVHLKVFRFNPEIDRKPRYDRFDVQAEPTERVLDLLEMVKNYNDGTLAFRRSCAHGVCGSDAMRINGRNALACKVLLKDLTDQVTVEPLLGMRVIKDLIVDMEPFFAHYRSVMPYLVNDEPLPDGKERLQSPQEQERFEDTTKCILCAACTTSCPSFWASENYVGPAAIVNAHRFIYDSRDRAGAKRLAVLNQRMGVWACRTAFNCSEACPRDIQITRAIAEVKEALN----------RMNLKPLGSRVIVEPVEQEEVTASGIVLPETAKEKPQKGTVLAAGPGDRDEDGKRIAMDVKVGDTVLFAKYAG-TEVKIDGKKLLILRESDILAIVEA
M----EYPVVILRFDPEKDAHPHYQEFIVDTAPHERVLDVLLKIKSEQDSTLGLRKSCGHGVCGSDAMLINGENRLACSTLVRDLSNRIKVEPLPGASIVKDLIIDTDAFWTKYQEVMPYLVNDEAPP-DRERLQRPEEHEMIEESTRCILCGACSHACPTSWANDSYLGPAALLKAYRFIFDSRDHADQERLRKVTSDHGIWKCYTAYNCVEACPKDIDITWHITRLKKASL----------LMNLKPLADRVIVKPAPAEEKTKGGLYIPDTGKEKPQYGEVVAVGAGKVADSGQLLEMQVAVGNKVLYGKYSG-TEVAVEGEDYLIMRESDIFAILD-
MKEVKAITFRVFRFNPQIDEHPYYDSFEIPTERGITVLRALDYIKQNLEPRLSFSSFCHAGICGSCSMKINGMAKLACTTQVWDLKNVITVEPINNLPALRDLIVDMQPLVRKLETYLGWVEPAMPEEGKKECTVSEEEFRVYDPATDCILCGTCLSDCPALKADPDYVSPPVLLRSFRMNADSRDKSEEERLELLGELHGVMDCRGCNRCAFTCVKNIPIMQAIQSLRERVMQKKLS-----SMNLKPLADRVIVKPSPAEEKTKGGLYIPDSGKEKPQHGEVVAVGPGKAADNGTVVAMEVQVGQKVLYGKYSG-TEVTVDGEDYLIMRESDIFAIIG-
MTAAMTVTLRILRSKPEGPGEQYWQEFQVEAHATDRVLDALHKIKWEQDGSLAFRRSCAHGVCGSDAMRINARNRLACKTLLKDLAKPIIVEPIKGLPVEKDLIVDMEPFFASYREIMPFLMTTGNAP-ARERLQSSEQRDRFDDTTKCILCAACTTSCPVFWTDGQYFGPQAIVGAHRFIFDSRDEGQWDRLEILNDKAGVWKCRTAFNCTEACPRGIEVTKAISEVKHALTTG--------FMSIKPLEDKVVVKAAAAETTTASGLVIPDTAKEKPQEGEVVAVGPGRIDDNGNRVPVDVTVGDKVIYSKYGG-TEVKYAGEEYLILSARDLLAIV-G
MGE--EITLNITRYNPDKDGKYTTQRYSIPYKNDWSILDALNYVKAELDGSLTYRWSCRMAVCGSCGMMVNGTPRLTCSTYLNEFPKEITIEPLANFPVIRDLVVDINDFMAKLKSAKPWIIRKNKRDDDKEYLQTTGQMDKYYQQTLCINCTLCYAACPVYGLHPDFLGPAVIALGHRYNKDSRDEGKADRREVLASEHGVWKCTVVGDCTEVCPKHVDPSAAIQRTKVDSAINWFFSFLT-KMKFKPLKDRILVKYSEEAEKSAGGLYIPDSAKEKPQKGEVVAAGPGRITDDGKLQKMDVKAGDIVLFDKYSG-SKITMDNVEYLIIREDDVLGILDK
MAE-MQLNLEIKRYNPEEDDEPHWESYEVPADPLDSALSLLLHVKWHIDGTLSLRKSCAHGICGSDAMQINGENKLACSVLVQDLGDTITYAPLPSAPVVKDLIIDQSRFFEKYREVKPWLITDGPAP-EREREQSPEEHAMIEDATKCIMCGACTHACPSTWADPDYLGPAAMLKAYRYTFDSRDDGAEERLDVVDSPDGLWKCYTIFNCNEACPKDIDITRWLSALKRRAATSQA------AMSIKPLGDRVVVQPKPAEEKTESGLYIPDSAKEKPQEGTVVATGPGRV-EDGTRIEMTVEEGDDVLYGKYAG-TEVTLDGDEYLIMRESDIFGVVEG
M----KLNVKVRRYDPESGKPPYWATYEVPAEPMDSALSLLLHIKWHLDGTLTFRKSCAHGICGSDAMQINGENKLACSVLVQDLGDTISFAPLPGSPVIKDLVIDQTRFFEKYRAVMPWLINDTPPP-ERERLQSPEEHAIIEDATKCIMCGACTHSCPSTWADPDYLGPAAMLKAYRYTFDSRDAGSAQRLPIVDSKDGLWKCYTIFNCVQACPKEIDITRWLSALKRKAVTA--------YMSIKPLGDRVVVRPEPAEEKTSSGLYIPDTAKEKPQRGTIVAVGPGRV-ENGTKIDMTVKEGDTVLYGKYAG-TEITLGDEEVLIMRESDILGIVE-
M----QMKFKIFRFDPQKDAEPYFQDYTVEAEPWERLLDCLNRIKWEQDGTLSYRMSCAHGVCGSDAMKINGRCALACQKLVKDYESEVLIEPLPTFPVLKDLIVDLTVFFDRVAWVRPFIIAGD-VP-EKERLQTPEDRKKVDEVIRCILCACCVGACPVSNENEQYLGPAALVQAFRRIFDSRDLEYEQRLKQLDYPDGVWGCVNYFECTRVCPKEIPVTKSINIIKGEIQKK--------SMKFRPLHDRILVERVESEEKTAGGIILPDTAKEKPQQGKVIAVGPGKKTEDGKLVPMDVKTGDTILFGKYSG-SEIKIDGNEYLIMREDDVLGIVE-
MSDTTTFTLEVLRYNPESDDVPHAESFSVPYQEDWVVLDALNWVKDNVDGSLTFRWSCHMAVCGSCGMMVNNEPVLSCKAFLRDYKGTITVGALKNFPVEKDLVIVMDSFMEKLEAVKPWIIRTTEKPEEGTFIQLPKQLKRFKHHTSCINCLLCYAACPQVGLNPGFIGPAALALAHRYNLDSRDQGKDLRKDVTASEYGVWECTFVSACSEVCPKDVEPAGAIQEQKIESSIDWALDHLIPRMKFRPLHDRVLVKRLDAEEKTAGGIIIPDTAKEKPMEGQVIAVGAGARGEDGKLIALDVKAGDRVLFGKWSG-TEVKVEGEDLLIMKESDIMGVI-E
MSE-RQITLEVLRYRPESDSEPVFQSYSVPCQEEWVVLDALNYVKDHLDRTLSYRWSCHMAVCGSCAMVINDEPMLSCKAFLRDLPDHIRVEPLHNFPIERDLMISLDDFMAKLKSVKPYLVPKQPVTPDGTYKQSSAQLNKFKSFAMCINCMACYSVCPQYALNEGFAGPAALALAHRYNADSRDEGRSVREDVVASNTGIWECTFVGACSEVCPKHVDPAAAIQQTKIASTVDYFKYLLLPKMKFRPLHDRVLVRRVESEEKTAGGIIIPDTAKEKPMEGEVVAVGSGAKSESGTVTALDVKAGDRILFGKWSG-TEVKMDGEELLIMKESDIMGII-E
M---NKITLKVMRYRPGEDEKPWPQAFEIEWTQDMSILDALALIKDDFDPTLAYRWSCRMEVCGSCGMVINGEPKLACSTFVRDYAGEILIGALDAFPIEKDLVVDVEPFIDRLNRISPYIINKTPRAEEKEYLQTPKQLAKFKQYTMCINCMLCYQACPQLGINADFLGPAATALAQRYNLDNRDTAAAKRFKALNKENGIWACTFVGACSEVCPKQVDPAAAIQQAKAAAIPHWAMGFVRGAMNLRPLHDRVIVKRQEEEKVSAGGIVLPGSAAEKPSQGEVIAVGEGKLLENGERRKMAVKAGDKILFGKYTG-SEVKVDGVDYIIMREDEIFAVIE-
M----DIILKIRRFNPETDTESRYQDFRIEAEPDERILDVLMRIKRFQDGTLGFRKSCAHGVCGSDAMRINGKDRLACKTLVRDVEESVLIEPLRHLPVERDLIVDQTAFFERFRSVKPFLINKEPPP-ERERLQSPKERMAFDDATNCILCSACFSACPILEENQSFLGPAAVVQAFRFLADSRDKGFEERLPVLNASDGVWPCQNHFECTRACPRAIKITKRINETKRMIEAYQKSQSE--KMNIRPLHDRILVHRLEEDEKTKGGIIIPDSAKEKPMEGEVIAVGKGRKTEDGKIQKLDVKAGDRILFSKYAG-TEVKIDDVEHLIMREDDVLGIIEK
M---GTIRIQVQRYRPDVDDAPHLMEYEVPWGQDTSVLDALTWIKDHRDPTLAFRWSCRMAICGSCGFMLNGVPKLGCEQFVRDYPGPLRVEPLENMAVERDLVVDLEPFMSALSSVRPWLVEDPDHPEGPANTQTPEQMLAYHDYAMCINCMLCYAACPQVSIAADFLGPAAVTAAVRYNRDSRDHGSAERLPLIDREDGLWSCTFVGACSTACPKGVDPAAAIQQAKAATAASWAAEFVLPRMSIKPLEDRIVVQTLEAEQTTASGLVIPDTAKEKPQEGTVLAIGPGRVDDNGNRVPLDVAVGDVVIYSKYGG-TEVKYAGEEYLILSARDVLAVVEK
M--GNLYKLTIFRYDPESNK-TSTSKYEVEVESHWTLLDVFRYIKNNVDDTLTFRYSCGQGICGSCAVTVNGKSVLACETQMKFLSFDLVVEPLRGFPVIRDLVVDHSVLDDKVRKVMPWLVCKKSES-DKERFQSVEDRAKLDGLYECIICGSCVAACPTFWKNKTFLGPQALLYACRFMLDSRDEGKNERFEILADKDGIYGCHTIFNCMEVCPKELNPGKAILELRKMFMNE--------FMNLKPLGDRIIVEPVEAEEKTVSGIVLPDTAKEKPQEGIVVAVGPGRILDNGTRVPLEVKVGDRVVFAKYGG-TEIKINSKDYLILSERDIYAIK-G
M------LFKIQRYQPEVQNATYWQEMTLDDKPGMMLLDALKLLRE-QDPTLSFRSSCQEGVCGSDAMQVNGRNRLSCITPLAELSQPIELMPVPGLPILRDLIVDMTLFFDRYAQANPTLNAGEFNP-EQEHLQSPADRAKLDGLYECILCACCSTSCPSFWWHPDFLGPAALLAAERVVIDSRDIQPKQRLEALSDPYQLHRCRGIQQCTASCPKGLDPSRAIRQLKHQQWTQ--------SMSIKPLHDRVVIRRLEEEKVSAGGIVLPDSAKEKPAEGEVVAVGPGKAADNGNLVAMNVKVGDKVLFGKYAG-QEVKVDGEELLVMREDDIIAIR-A
M----KIILDIQRYNPETDEAIYFQKYEVEAEPNERLLDALMRIKRFQDGSLGFRKSCAHGVCGSDAMRINGKDRLACKILVKDVGDTITIEPLRYLPVQRDLIVDQVEFFAKYRSIKPYLINEEEVE-GKERLQSQEERMAFDDTTNCILCAACYSACPVLEEKPGFVGPAAITQAYRFIADSRDRGLDERLELLDNKTGVWPCRNHFQCTLACPRSILITKRINETKNLIKNH--------RMKIRPLNDRLLVKRLAEEAKTAGGIIIPDSAKEKPVEGEVVAVGPGKVNDKGERVALQVVAGDRVLFSKYGG-TEVKLDGEDYLIMREDDILGIVEK
M----NIILKIQRYNPGTDERPYFQEYTLEVDPNERLLDALMSVKRYQDGSLGFRKSCAHGVCGSDAMRINGKDRLACKTLIKEVGATITVEPLRYMPVQRDLIVDQADFFAKYRSVNPFLINDAPVA-EKERIQSQEERMRFDDTTNCILCAACYSACPIFAKQPAFIGPAAIVQAFRFLADTRDRGLADRLPALDRPAGVWSCENHFECTRCCPRSILITKRINQTKKMIEKLHAGEGE--SMKIKPMNDRVLVLRVAEEQKTAGGIIIPDTAKEKPQEGKVISVGSGKMGDDGKRTALEVKAGDRVLFSKYAG-SEIKIDGVEHIFMREDDILGILE-
MPQEYDLTLWISRYDPD-TRRSWVQDYRLQAGRILRFVDIFRKINDEQDPTLAWSSSCEHGQCGTCGMKINGKPLLTCELLVENATQAFTVEPLTIAPVIRDLVINMEEAYARVHSVKPYIIQPAPPHEGDEYRISPKVLETYVDATRCINCFCCATACVT---QKNYLGPNAMLANIVRLMDPRETAKQERMDILYSEQGTPRCRTAQACTFVCPKEIDVAHFIALAKEGRC----------AMKIRPLQDRILVKRLEGEEKTKGGIIIPDSAKEKPAEGLVEAVGKGKLSESGKTLPLDVKKGDHILFSKYGG-TDVRIDGEDYLIMREDDVLGVIGK
M--------EVARYRPGQDAEPVFQGYDVPLMSDWAVLDGLNHIKDQLDGSLSYRWSCRMGVCGSCGMTVNGEARLTCGTFLSEYDGPVRVEPLKGFPIIRDLVVDIDGFLAKLSSVRPWLIREGEDLLTAEYAQTPEQLEAYKQYSMCINCLLCYSACPVYVLDPDFLGPAAIALAQRYNLDSRDMG--DRFDVLNQEDAVWGCTFVGECTKVCPKHVDPAEAIQRYKLTAALRSV----LPRMPVKPLGDRIVVQPLEAEQTTASGLVIPDTAKEKPQEGKVLAVGPGNWDEDGKRIPLDVSEGDIVLYSKYGG-TEVKYGGEEYLVLSARDVLAIIEK
MSE--TITIRVLRYDPDKDAEPRFDDFIVPYRDEWVVLDVLAYIKEALDPSLAYRGSCHMAVCGSCGMMVNRQPKLACHCFIRDYGQLVTVEPLDHFPIERDLIVDQDGFIEKLSSLYPYLVTEHDKPSEGTNLQTPAQLAAFRPFTQCINCLLCYAACPQVALNEGFTGPAALAIAHRYNRDSRDSGEELRSEITDSHHGVWDCTFVGACSEVCPKNVDPAAAIQQTKISASFRWLKARLLPSMTFRPLHDRVVVKRLESEEKTAGGIIIPDTAKEKPQQGEVVSVGPGARGEDGKIAALDVKAGDKVLFGKWSG-TEVKIDGQDLLIMKESDILGIL-A
MA--RELIFNIFRFNPNTDIRPYIQTYRLQEEPQMNLFIALTRIREEQDPTLIFDFCCRAGICGSCGMIVNGKPKLACRTPVSDLKRKITLYPLPVFKLIGDLSVDTGIWFRECNRTESWIHTNKAFNNELEERMDNKTALNIYEADRCIECGCCIATCITMNIREDFLGAAGINKISRFMLDPRDNTDHQYYEIVGSDDGVFGCTALMACDSYCPQQIPLQKQLAYVRRKLLIAGLR-----GM-IRPLGDRVVVKPLANEEVTKSGIILPDTAKEKPQEGEVVAVGSGRILDSGDRVPIDLKTGDKVLFSKYAG-NEFKKDEVDYLILREMDILGVIE-
MPD--TITLQVARYRPESESAPTLQEYEVPLREEWAVLDGLNYVKDHLDGTLSFRWSCRMGICGSCGMTVNGDPALTCGTFLTDYPGPVRVEPLANFPVIRDLVVEIDDFLHKLPEVKPWLVRDDDGGDDVEFLQTPEQLDAYKQYSMCINCMLCYSACPVYGIEPDFLGPAAIALAQRYNL-APATSAHQRLDVLATDAGVWACTYVGECTRACPKGVDPAGAIQRYKLTAAARTL----LPRMNIKPLEDKIVVQASEAETTTASGIVIPDTAKEKPQEGKVLAVGPGRIDDKGNRVPVDVAVGDVVIYSKYGG-TEVKYNGEEYLILSARDVLAVV-N
MKA-SAYTFKILRYDAKEDTKPRFATYRINVIPGLTVLAVLIRIRDEIDGTLSFRSSCRSAVCGSCAMVINGKIDLACRTQVAVFTDTIILEPLPNFEVIRDLVVDLTPFWQMYDKVQPYLIRRSPVP-EKEIPQSEEDRRRIDQFVNCILCACCYGACPVLAREPDYVGPAAAAKLERFVLDSRDERPAGALSIVNDEKGVWACDTLLRCIDACPKDVRPTDAIVGLRKTMLKHRFQNLLGKAMKIKPLNDRVLVKRMEEVQVTKGGILIPDTAKEKPIEGKVIAVGPGKMSEQGQRMALQLKEGDRVLFGKYAG-TEIKTEGEEFLMMREEDILAVIND
MIHKDNLELSIYRYNSSISSYPYMKSYFFQMVKGKMLLDLLIQVKK-KDPSFSFRMSCGQGVCGSDGMNINGRNGLSCITSVDWLNKKIVIKPLTGFPILKDLIVDLSSFFNQYQKVLPYIIKDQKDIDKRKNIQKVDSRNQLEGLYECILCACCSSSCPSFWWNEKFLGPAAILVLYRFLLDDRDHGNDLRLRRLHDHFSVFKCHNIMNCVSFCPKKLNPNKAIRSVKIMLLKHIFKK----LMKIRPLHDRVIVKREEVESKSTGGIVLTGSAAGKSTRGRVLAVGKGRILENGENKPLDVKIGDIVIFNDGYGVKTEKIDNEEVLIMSESDILAVVEK
MKA-NAYTFKILRYDAKEGSGPCFATYRIKVIPGLTILAVLIRIRDEIDGTLAFRCSCRSAVCGSCAMVINGKIDLACRTQVAIFTDTIILEPLPNFEVIRDLVVDMTPFWNMYEKVQPYLIRNSPTP-EKEIPQSEEERKRIDQYVNCMLCACCYGACPVLAREPDYIGPAAAAKLERFVLDSRDERPAGTLDVFNDEKGVWACDTLFRCIDACPKDVRPTDGIVGLRKAMVKNRFQKKLGKAMKIRPLQDRVIVKRIEEEGKTKGGIIIPDTAKEKPMEGLVISVGKGKTADDGKLIKPDVKAGDRILFGKYSG-TEVKIDGDELLIMREDDILGILEK
M----KVTFRVPRFDAATDFTAKYQVYHVEVNQFTTILDALNIIKDEQDSSLTFRRGSQSGIDGSCGMMINGRNRLASTTRVLSLSTEIAVGPLPGFPVIRDLVVDFDSFFAKDAVMLPYLVTDIAKPDGKERLQSPKDANRIALAASCNQCGCCTSACPVHWSNGEYYGPSALTRAYRFVEDSRDTAIKARLDIVGSETGVWRCHTVFNCSE-CPKSIPNGENIQALKRKIMLNKIGLGRIEVMRIRPLADRVVIKPQAKEEKTKSGLFLPDTAKEKPQEGLVVAVGEGKLDDNGKRVPVAVQVGDRVLFAKYAG-TEIKLDDEDYLILAEKDILAVVQG
MSE--LYEFQIERCNSERKGRIEFSRFHLEVKASTTVLECLIKLKDESDSTLSFRKSCRSGICGSCAMNINGVNRLACETSLISLKKRVFLRPLPSFKVIKDLVVDMSSFFEAFELIKPYIYNSSDSL-ISQSKQSIPQRTALDGAYECIHCGACNSTCPVFRKDNLFCGPAALLKLYRYLIDSRDRGWKERLEVLTSMDGLWKCRSVYACTEVCPKGLNPGAVIDKLKRIILSDRLK-----VMNVKPLADRVIVRPMGAEEKTAGGIIIPDNAKEKPQKGEVVAVGPGKVSDSGQKIEMTLKEGQTVLYGKYSG-TEVTIEGEEYLIMRESDVLAVL--
MP--RMLQFNIFRYNPQDDSKPHMQTFYLEETPNLNLFIALNKIREEQDPSLQFDFCCRAAICGACAMVINGKPSLACKTKTKDLPDQINLLPLPGFKLVGDLSVDTGSWFRSMNRVKAWVHQDKEFDTAEEERMDNSLAEKIYELDRCIECGCCIAACATAQMRSDFLGAVALNRVARFILDPRDKTEKEYFEIIGTDQGIFGCMGLLACEDVCPKNIPLQDQLGYLRRKMGLGAVKNYLFWKMNLKPLQGRVLVKRLEEEEVTKGGIIIPDTAKEKPIKGEVVAVGPGKTTDDGKTIPMSVKVGDKVLFNKYAG-TEVKIEGVEHLVMREDDILAIIE-
MA--RALKFNIFRYNPQDESTPHMESFMLDETDAMTLFIALNRIREEQDPSLQFDFCCRAGICGSCGMVINGRPGLACHTKIKDLPEEITLLPLPVFQLVGDLSVDTGSWFREMYTTESWIHTKKAFDAAQEERMENEVAEAIYELDRCVECGCCVAACGTARLRPDFLGAAGLNRVGRFLIDPRDETEQDYYELIGNDMGIFGCMGLLACEDVCPKHMPLQDQLGFLRRKMGITALKNFF--KMKLKPLNDRVLVKRLESEEVTAGGIIIPDSAKEKPQRGKVVAAGPGKLDEAGKLVKMAVKAGDVVLFTKYAG-TEIKIDGDEHLVLREDDILAIVEK
MEL-KEVAVVIRRQPAGEPDSAAYESYTVQVTPGLTVLEALISIQENQDPTLSFRYSCRGAVCGACAMLINNEISLACRTQIGYLSANIKIEPLPNLPVITDLVVDMTEFWNKYQHIKPWLEPKDDPP-ETERHMEEKLRVKLDPYANCILCASCYGVCPVPPRSATFLGPAALAKNYRFYADSREGGRFERLLRVDSQDGLWGCDTVFKCVDVCPKDVPPTHGIVESRKKLMAGKL------KMNIKPLADRVVIKVMEAEEKTASGLVLPEKAKEKPQEGEVVAAGGGRILENGTRVEMDVKVGDRVLFSKYAG-TEIKVDGEEYLIMRQDDILGKLA-
MA--RSLKFNIFRYNPQDESTPHMESFVLEETDSMTLFIVLNRIREEQDPSLQFDFCCRAGICGSCGMVVNGRPSLACHTKTKDLPEEITLLPLPVYQLVGDLSVDTGAWFRELYTVESWIHTKKVFDTAKEERMENEVAEAIYELDRCVECGCCVAACGTARLRPDFLGAAGLNRVGRFLIDPRDETEQDYYQIIGNDMGIFGCMGLLACEDVCPKHMPLQDQLGFLRKKMGITALKNFF--KMKLKPLNDRVLVKRLESEEVTAGGIIIPDSAKEKPQRGKVIAAGPGKLDDKGSLVKMAVKAGDMVLFTKYAG-TEIKIDGDEHLVLREEDILAIVEK
MSEERILKFQVFRYNPQKGDKPRMVTYEVTEAPGMTVFIALNEIREQQDPSFQFDFVCRAGICGSCAMVINGKPTLACRTLTSTFENEIKLLPLPGFELIGDLSVNTGKFMRAMSRLESWIHDADAVNDKLEERMDPDVADQIYELERCVECGCCVSACATKRMRPDFLSAVGFMRLARYALDPRDKSDEEFYEIIGDDDGVFGCMTLLGCEDYCPKDLPHQTQIAYLRRKM-LA--------NMSLRPLSDRILVERVAEDEKTKGGIIIPDTAKEKPAEGKIVATGNGRMGEDGKLLPMDVKVGDRVLFSKYGG-TDVKIDGIDYLILRQDDVLGVIE-
MD--RMLTINIFRYNPQDDSKPHMESFYIDETESMTLFIALNRIREEQDPSLQFDFCCRAGICGQCGMVINGRPNLACKTKTKDLPSQITLLPLPFFKLIGDLSVDTGTWFREMNHIESWIHTSKEFDEAEEERMDNELAEQIYELDRCVECGCCLAACGTARMREDFLGAVALNRIARFILDPRDEEEKDYFEIIGNDQGIFGCMGLLGCEDVCPKNLPLQDQLGFLRRKMGFFALKDLKRGTMKLRPLHDRILVKRVEEEEVTKGGIIIPDSAKEKPIKGKVQAAGPGKTADDGKLIPMGVKEGDEVIFNKYAG-TEVKIDGEELLIMREDDILAVIEA
MG--RQLTLSIFRYNPNIGDQPRMQDYKLEEHEGMTLFVALNKIREEQDPSLMFDFVCRAAICGSCAMMINGRPRLACKTMTRTLPSRFTVMPLPVFKLIGDLSVDTGTWFRNLQRTEAWIHTNKKFDNELEVRMDNKVAEAIYEPERCIECGCCVAACVTANIREDFLGATGINRVARFMLDPRDESDAEYFEVVGNEDGAFGCVGIMACADICPMEIPLQQNLAYVRRKMAKAGLKLDLKGSM-IRPLGERVVVKPLPSEEKTKSGIVLPDTAKEKPQEGEVIAVGSGRLLETGQRVPIDLKAGDKVLFSKYAG-NEVKIDDIEYLIMREADILGVIE-
MDDARVLKFQIFRYNPQKGDKPRMVTYEITEAPGMTIFIALNEIRETQDPSLQFDFVCRAGICGSCAMVINGQPDLACRTLTAKFPDEIKLLPLPGFELIGDLSVNTGKFMRAMSRVESWIHDKEAVNDELEERMDPDVADEIYELERCVECGACVSACATKRMRPDFLSAVGFMRLARFALDPRDKTDEEFYEIMGNDDGVFGCMTLLGCEDYCPKDLPHQTQIAYLRRKMALI--------RMSLRPLSDRILVQRTAEDEKTKGGIIIPDTAKEKPAEGKVVATGNGRMGEDGKLLPMDVKVGDRVLFSKYGG-TDVKIDGEDYLILRQDDVLGVIE-
MSHHKTLSVTVRRD---TGNGSQDQTFEVPEQDSQTVLDVVTYIQEYLDPTLSYRFACRVGMCGSCGMMVNGEPRWTCRTHVKKVSKSLTIAPLRNLPVIKDLVVDMDPFFDKWVRAGGVHHPTATR-HEQKIDEAGADRQEANEAIECINCGVCYAACDVVGANPDYFGPAALNRAWSLVNDVKTSHEGQIFDAVNSHAGCHNCHAQQGCARYCPNELNPSASIAGLKRKAAGHALKKLLR-KMKFRPLHDRVLVEREESEEKTAGGIIIPDTAKEKPMQGKVVAVGSGSRDEQGKVTPLDVKEGDTVLFGKWSG-TEIKLDGTDYLIMKESDIMGII-G
MSTPRTLKISILRHNPQDASVPHMQTFTLEEAPAMTLFVALNDLREHQDPSLQFDFVCRAGICGSCAMVINGRPGLACRTLTHTLAPEITLAPLPFFELIGDLSVNTGKWMRSMSRLQTWIHSTDSVDKRLEARMEPELAEAIYELERCIECGCCVAACGTAQMREDFVGAVGMNRIARFRLDPRDQSDEAFYDLIGDDDGIFGCMSLLGCQDVCPKNLPLQSQIAFLRRKMVKVGL------SMNIRPLHDRVIIKRMEEERTTPGGIVIPDTAKEKPIKGQVLAVGKGKLQENGDVRPLDVKVGDKVLFGKYSG-TEIKVDGEELLVMREEDIMAVIEG
MN--RKLTFSIFRYNPQEGSSPGTQEFRLEETENLNLFVALNLIREKQDPSLQFDFCCRAGICGACAMVINGRPGLACRTKTAELPDKIVLMPLPGFRLVGDLSVDTGAWFRSMNRVRAWIHTDEDFDDAPEVVMDNHVAEQIYELDRCIECGCCIGACATAQLRSDFMGAAAMNRIARFMLDPRDKNNRDYFEIVGTDQGIFGCMGLLGCQDVCPKNLPLQDQLAHVRRKMGRQALKNILPWNMNLKPLHDRVLVKRLEEEEVTKGGIIIPDTAKEKPIKGEVVAAGPGKTGDDGKNIPMTVKTGDKVLFNKYAG-TEVKIDDVEHLVMREDDILAIIE-
MSDERILKFHILRYNPQIGDIPTMKTYEVKEAPGMTIFIALNDIRENQDPSLQFDFICRAGICGSCAMIINGQPDLACRTLTSKFPEEIKLLPLPGFELIGDLSVNTGKFMRAMSRVESWIHDQYAVDDRLEERMDPDVADEIYELERCVECGCCVSACATKRMREGFLSAVGFMRLARYAIDPRDKSDEEFYEIIGDDDGVFGCMTLLGCQDYCPKDLPHQTQIAYLRRRMALV--------KMSLRPLQDRILVERVEETSKTKGGIIIPDTAKEKPAEGKVVAVGNGRVGDDGSLVPMELKVGDRILFSKYGG-TDVKIDGNDYLIMRQDDVLGVVE-
MS-PRHLTFRIFRYNPDTKHPPSIQSYELQEETGMTLFIVLNKIREEQDPSLKFDFVCRAGICGSCGMLINGRPTLACKTLTRDLPAEISLMPLPVFKLLGDLSVDTGMWFRDVSRTEAWVHTGKTFNNEQEERMDNETALNIYEVERCIECGCCIGGCATANIKPDFIGAAGVNRVSRFMIDPRDEDEQEYFEVVGSEDGIFGCVGLMACDDNCPIGIPLQGQLAYVRRKMAVAGWK-----RM-IKPLGDRVLVEASAKEEKTASGIVLPDTAKEKPQEGTIIAVGAGALNKDGERIALEVKEGDRVLFSKYAG-TEIKYEGKEYLIMKESDIHAIVG-
MADNKKVRFKIKRQATP-QAKPHWEEFELPWKPGMNVISSLMEIAGKPTTPITYDSNCLEEVCGSCAMLINGRARMACSALVDQLDQPIRLEPFSKFPIIRDLAVDRSVLFENLKAVKAWVPIDGTYDGA-GPRLTMVDQEAAYPLSRCISCCCCMEACPQFNDSTGFVGAAAISQVRLFNTHPTGELKRERLAALMGDGGIHECGYAQNCVEVCPKDIPLTRSIAEVGGEVMKQALADLFR-KMSFTPLHDRILVRRVEEGESIRGGIIIPDSAKEKPQEGEVLSVGKGKSNDEGKVFPLDVKAGDKILFGKYSG-TEIKLDGEEFLIMREEEVLGILK-
MA-LRTLKLEIFRYNPNVGDKPQMQEYILEEEPDMTLFMALTRLREEQDPSLIFDFSCRAAVCGSCAMLINGRPKLACKTMTKDLRKKITLMPLPVFKLIGDLSVDTGSWFRAMNRLEAWVHTNKEFDDAQEGRMDNDLALRIYESERCIECGCCVAGCGTAILREEFISSAGLNRLARFFIDPRDESPDQYFEVIGNEYGTFGCVGLMACDDLCPMEIPLQQQLAFVRRKMLVAGLTG----RMKIRPLHDRILVQPILEKEIRKGGIIIPDSAKEKPIEGRVKAVGTGKVREDGSRTPPELKVGDKILYSKYGG-TEIKIDNEDYLLMREDDVLGVLE-
MN--RTLTFNIFRHRPGDNSKPHMARYKVEESYGMTLYMALNVIAEEQAPDLAFDFVCRAGICGSCSMIINGRPGLACRTLTKHLPDQITLMPLPTFELIADLSVNTGKWMRAMSRLETWVHTQSDPENRMESTMEPELAEQIYELDRCVECGCCVAACGTARMREDFVGAVGINKIARFRLDPRDQSDADFYTVIGDDDGIFGCMTLLGCQDVCPKELPLQTQLAFIRRKMATGGG------RMKIRPLQDRVIVRRMEEERMSAGGIVIPDSAAEKPIQGEVLAVGPGKVLDDGKVRAVDLKVGDKVLFGKYSG-TEVKIDGEQILVMREEDIMGVVED
MAEQKYIHLRVRRQESP-QAKPYWEEFKIPYKPNMNVISALMEIQGEKTTPVVWECNCLEEVCGACTMLINGVPRQACSALIDQLQQPVELRPLTKFPLIRDLMVDRSIMFENLKKVKAWIPIDGTYDGP-GPKLAAKTQEWAYELSRCMTCGCCMEACPQVNSKSKFIGPAAISQVRLFNTHPTGENKEERLEAIMGDGGITDCGNSQNCVRVCPKQIPLTTSIADMNKETVKYAIKRWLR-KM-LKPLGDRVVLKLIEQEQRTESGIVLPDTAKEKPQQGEVVAVGSGRILDNGQRVELEVKVGDKVIFSKYAG-TEVKVDGEEYLIVNERDILAIL--
MAE--TIRLRVKRQDGP-NGTPRWEEFAIPYRKNLNVIAMLQDIQGQKTTPVVFECNCLEEVCGACSMIVNGKPRQACSALVDQLSQPITLEPLSKFPLIRDLQVDRTRMFESLKKVKAWIDIDGTYDGA-GPRMAPRDQEWAYPLSRCMTCGCCAESCPNYNQKSAFIGPAAISQVRLFNAHPTGEQSHERLDAVMGPGGITDCGNAQNCVRVCPKEIPLTTSIADIGRQTVFRWIDRALR-SMNIKPLADRVVLKPIEAEEKTAFGIIVPDTAKEKPQQGEVVAVGIGRLLDNGERAALEVAVGDRVIYSKYSG-TEIKIEGKEYLILNERDILAKL--
MAN-KTVIFKIKRQANP-DTKPVWEEFELPWKPGMNVISSLMDIAGKATTPITYDSNCLEEICGSCAMLINGKARMACSALVDKLEQPIKLEPFSKFPVVRDLSVDRSVLFENLKAVKAWVPIDGTYDGS-GPRLSPEEQEVAYPLSNCISCCCCMEACPQFNENTGFVGAAAISQVRLFNQHPTGKLKTERLHALMGDGGIQECGYAQNCVEVCPKDIPLTKSISSVGGQVMKQAIKDIFT-RMKLVPLYDRIVVRRVEEAQTTRGGIIIPDSAKDKPQEGEVIAVGKGKQNEKGETTPLQVKAGNRILFGKYAG-TEIKIDGEEFLIMREEEVLGILE-
MG--RRLTFDIFRYHPFAGTEPRTQTFHLRETPGMNIYAALTRIREEQDPSLMFDFVCRMALCGSCGMVINGRPRLACKTFTSHLPDRITLFPLPVFQLVGDLSVDTGEWFRHVSKTGAWLHTSRAFEGVPEERMDNETALKIYEAERCIECGCCIAACAKVHIQRTFIGAAGINRLARFMLDPRDESQAQYFEVLGSGDGIFGCMGLMGCEDNCPKDLPLQLQLAYVRRKMAAAGFG--PRGQM-IRPLGERVVIKPLPLEEVTKGGIVLPDTAKEKPQKGEVVAVGPGRLLDNGQRVAIDLKVGDQVLYSKYAG-NEVKIDGEEYLILRENDVLGVLE-
M----TLLVRVARSDPGAPA-----EFRIETFHPMTVLDVLLAIQREHEPSLGFRFSCRVAMCGTCTLRVDGRSALACQTVLAE-ATRIRLDPAAGFPVVRDLITDTTPFWEQWARITPYVVPDEDA-GGAVIPPDSPERRAIDPALDCIQCGACFSSCGIAGRPRTFLGPAALNRALVLIQDSRDTATRQRRELVAGADGVDRCHYIYGCTGSCPKGLDPARSIRRLRKGGGRD--------GMVLKPLEDRIVVQPLEAETTTASGLVIPDTAKEKPQEGTVLAVGPGRVDDKGERVPVDVKVGEVVLYSKYGG-TEVKYNNEEYLVLSARDVLAVIEK
MKTSYDLTLNIRRYDPY-QNRTWVQTYQLEAGRIMRFVDLFRKINDEQDATLAWGSSCEHGQCGSCSVRINGKPMLACELLVENASTTFFIEPLPVASVVRDLVIDTDQAYARIDQVKPYIISPRQPADGEAHQISPEELDRYVDATRCINCFCCSAACIA--SHDTFLGPNAMLAAIVRVMDPREDEKQQRLETIYSENGVYRCHSSQACSFVCPKEIDVAHFMALAKQGAITS--------SMKIRPLNDRLLVQRLEEEEKTAGGIIIPDSAKEKPAQGKVVAVGPGKVNDSGERVALQVKAGDVVLFSKYGG-TDVKLDGEDYLIMREDDVLGIVE-
MKESYKIRLKIKRYDPD-TKRSWVQDYELEAGRILRFTDVFRKINNEMDPTLAWNSSCEHAQCGTCSVLVNGKPLLACELLVENATTEFTVGPITVAPVVRDLVVDLERAYERVHRVKPYIIQPAENAKGYEYQVSPRALERYVDATRCINCFCCASVCIS--SHKGFLGPNAVLSAIVRLMDPREEAKKERLNILYSEEGIYRCHTSKACSFVCPKEIDVAHYIALAKEGKFK---------DMKVKPLSDRVLVLRIDEDAETSGGIIIPDTAKEKPQEGKVVAAGPGRLDENGKRIPMAVKKNDRILFGKYAG-TEIQIEGVEHIIMREDDILGIVER
MAEQKFVTFVIERQDGP-DSKPYTQEFDVPYRPSLNVVAALMEIQGKKVAPVVWECNCLEKVCGACMMVINGKAQQACCALIDNLKWPIHLAPARTFPVIRDLLIDRTVMFESLKRIQGWINVDGTWKHE-APRQNPYTAATAYEISHCMTCGCCLEACPNVGPQSDFIGPAPLAQAYLFNINPTGQDEEQRLNVLMEKGGITSCGNSQNCVEACPKGIKLTTYIAQLNRDVNKQALRNIFN-HM-IKPLGERVVVKVSEQDMKTASGIVLPDTAKEKPQQGEVVAVGKGKILDSGALAPMDVKKGDTVLFAKYSG-NEVKVDGVDYLIIRQSDILAIL--
M----KVRLKVFRYNPD-DGRKGYDTFEVDYEEGMTFLTVFHRIKENHDPSLTFRHFCRAGICGTCTVFINGFPKLACKEQVLPYGEEIVVEPMEKFPLIKDLAVDQGDVVDRMKSFHTWIDNYK-----DDVRIPPEVSKRIEKAADCILCCACQSYCPQV-LEEDYAGPLFFAKLYRFLEDPRDGNREFRLKEALVDGHLYHCLSCDKCNSSCPKEVEPATLIRELMTYIKEHGK------CMKLKPLYDKIVVRRFEEEQKTPSGIIIPDTAKEKPQMGEVVAVGEGKLLNNGELKPLKVKEGDVVLFNKYAG-TEVELDGEQYLVMSEDEVLAIVEA
MRREKTVHLKIKRQDSP-ETKPYWEEFKVPQSSNMNVISCLMAIQGEKTTPVVWESNCLEEVCGACSMIVNGKARQSCTALVEQLTQPITLEPLNKFKIIRDLYVDRAPIFDALKRVRAWISIDGTYDGP-GPKQNSKQQEVTYNLSRCMSCGVCAQSCPNYSEKTDFIGPAAVAQAHLASLHPTGHEKEERIAALIQPGGIQECGNSQNCVRECPKQIPLTASLAELKKEVTKHAIKSIFR-NMNIKPLGDKVVIKAMAQEQKTKSGIVLPDTAKEKPQQGEVLAVGSGKI-ENGQKFPMEVKVGDNILFSKYAG-TEVKIDGEEVLILSERDILAVLG-
