# Supplementary material for: Inter-protein residue covariation information unravels physically interacting protein dimers
Source: BMC Bioinformatics. 2020 Dec 17;21:584. doi: 10.1186/s12859-020-03930-7 (PMC7745481; doi:10.1186/s12859-020-03930-7)
Supplement: Supplementary file 5 — Additional file 5. Final ER-MSAs at different ASA thresholds. Available on Mendeley data (http://dx.doi.org/10.17632/9bk2r55286.1). [file 12859_2020_3930_MOESM5_ESM.zip › Additional file 2/Final ER-MSAs/Negative ER-MSA dataset/ASA0.0/paired_MSA/1kf6-C-1aon-O/MSA_IDs.txt]

sp|P0A8Q0|FRDC_	sp|P0A6F9|CH10_
tr|A0A089QYN6|A	tr|A0A089QYM6|A
sp|Q328H2|FRDC_	sp|Q328C5|CH10_
tr|A0A0J8VTM3|A	tr|A0A0J8VTN4|A
tr|A0A0G3QFD7|A	tr|A0A0G3QDU9|A
tr|A0A085GKZ4|A	tr|A0A085GL36|A
tr|H5UZ97|H5UZ9	tr|H5UZ76|H5UZ7
tr|I2BDP0|I2BDP	tr|I2BDP8|I2BDP
tr|A0A071M0A0|A	tr|A0A071LZR7|A
tr|A7MMB4|A7MMB	sp|A7MMB9|CH10_
tr|W0LFG5|W0LFG	tr|W0LAC3|W0LAC
tr|A0A0Q4LUV4|A	tr|V3TSB7|V3TSB
tr|Q6D030|Q6D03	sp|Q6D9J1|CH10_
tr|H2IS44|H2IS4	tr|H2IS35|H2IS3
tr|E0SI29|E0SI2	tr|E0SK32|E0SK3
tr|J7U7M7|J7U7M	tr|M1T057|M1T05
tr|A0A0J8YS74|A	tr|A0A0J8YWF9|A
tr|A0A1H4FW37|A	tr|A0A1H4EYI1|A
tr|A0A0M2KBG6|A	tr|A0A0M2KA71|A
tr|A0A0N1KIV3|A	tr|A0A0N0IBR8|A
tr|C5BDL5|C5BDL	sp|C5BDK4|CH10_
tr|A0A0G3CJT0|A	tr|A0A0G3CN33|A
tr|A0A097QYA4|A	tr|A0A097QY93|A
tr|A0A1J7C473|A	tr|A0A1J7D2V2|A
tr|A0A085H8Y3|A	tr|A0A085HAW3|A
tr|R8ALZ4|R8ALZ	tr|R8AM33|R8AM3
tr|A0A0F5AR02|A	tr|A0A0F5AR62|A
tr|A0A1T4UTD9|A	tr|A0A1T4V963|A
tr|A0A0F6A1S6|A	tr|A0A0F5ZR06|A
tr|C4LAB1|C4LAB	sp|C4LCA3|CH10_
tr|A0A0F2RSN8|A	tr|A0A0F2RNA9|A
tr|R9PLQ6|R9PLQ	tr|R9PLN0|R9PLN
tr|A6VQB9|A6VQB	sp|A6VM39|CH10_
tr|A0A1T0B5Y4|A	tr|A0A1T0B2K6|A
tr|S6EAL0|S6EAL	tr|A0A0F5EV26|A
tr|F4HE61|F4HE6	tr|F4HEK9|F4HEK
tr|B0USL9|B0USL	sp|B0USK5|CH10_
tr|A0A0J5P844|A	tr|A0A0J5S3S2|A
tr|I3D7Q1|I3D7Q	tr|I3DJJ6|I3DJJ
tr|A0A0C5W0T4|A	tr|A0A0C5VT79|A
tr|A0A1F4BRU0|A	tr|A0A1Q7IPE5|A
tr|A0A1N7IKE8|A	tr|A0A1N7PVZ4|A
tr|A0A0K1J1D3|A	tr|A1K827|A1K82
tr|A0A1G0GB73|A	tr|A0A1G0H576|A
tr|A0A0A3AKL9|A	tr|A0A0A3AMW6|A
tr|A0A1P8YG75|A	tr|A0A161T1M9|A
tr|A0A1D2XBV2|A	tr|A0A1D2X8S0|A
tr|A0A1E2V7V2|A	tr|A0A1E2VA93|A
tr|A0A1F4HBB6|A	tr|A0A1F4MN62|A
tr|C7RPL8|C7RPL	tr|C7RPY0|C7RPY
tr|W0SE08|W0SE0	tr|W0S9W5|W0S9W
tr|H8FXJ1|H8FXJ	tr|H8FU81|H8FU8
tr|H1G703|H1G70	tr|H1G3B8|H1G3B
tr|C9R321|C9R32	tr|C9R2G9|C9R2G
tr|A0A1Q7R162|A	tr|A0A1Q3MI40|A
tr|A0A0H5BG10|A	tr|A0A0H5BBK4|A
tr|A0A1Q9RYZ8|A	tr|A0A1Q4E830|A
tr|A0A109RV22|A	sp|A6T1E4|CH10_
tr|F7RXW0|F7RXW	tr|F7RXF4|F7RXF
tr|F6EKS5|F6EKS	tr|F6EII0|F6EII
tr|A0A1K0FCW7|A	tr|A0A1K0F951|A
tr|A5EXV8|A5EXV	sp|A5EX18|CH10_
tr|A0A1V2QHS7|A	tr|A0A0F0HT64|A
tr|B8EKD0|B8EKD	sp|B8ER19|CH10_
tr|A0A095WX42|A	tr|A0A095VTE1|A
tr|A0A1U9ZRG5|A	tr|A0A1V0A9H8|A
