# Supplementary material for: Inter-protein residue covariation information unravels physically interacting protein dimers
Source: BMC Bioinformatics. 2020 Dec 17;21:584. doi: 10.1186/s12859-020-03930-7 (PMC7745481; doi:10.1186/s12859-020-03930-7)
Supplement: Supplementary file 5 — Additional file 5. Final ER-MSAs at different ASA thresholds. Available on Mendeley data (http://dx.doi.org/10.17632/9bk2r55286.1). [file 12859_2020_3930_MOESM5_ESM.zip › Additional file 2/Final ER-MSAs/Negative ER-MSA dataset/ASA0.0/paired_MSA/1kf6-C-1aon-O/MSA_ready_for_MI.txt]

MTTKRKPYVRPMTSTWWKKLPFYRFYMLREGTAVPAVWFSIELIFGLFALKNGPEAWAGFVDFLQNPVIVIINLITLAAALLHTKTWFELAPKAANIIVKDEKMGPEPIIKSLWAVTVVATIVILFVALYWMNIRPLHDRVIVKRKEVETKSAGGIVLTGSAAAKSTRGEVLAVGNGRILENGEVKPLDVKVGDIVIFNDGYGVKSEKIDNEEVLIMSESDILAIVEA
MTTKRKPYVRPMTSTWWKKLPFYRFYMVREGTAVPAVWFSILLICGLFSLKHGPESWAGFVSFLQNPIVVILNLISLAAALLHTKTWFELAPKAANIIVKGEKMGPEPVIKGLWGVTIVATVVILFVALFWMSIRPLHDRVIVKRKEVESKSAGGIVLTGSAAGKSTRGEIIAVGKGRILENGNVQPLDVKVGDIVIFNDGYGVKSEKIDNEEVLIMSESDILAIVEA
MTTKRKPYVRPMTSTWWKKLPFYRFYMLREGTAVPAVWFSIELIFGLFALKNGPEAWAGFVDFLQNPVIVIINLITLAAALLHTKTWFELAPKAANIIVKDEKIGPEPIIKSLWAVTVVATIVILFVALYWMNIRPLHDRVIVKRKEVETKSAGGIVLTGSAAAKSTRGEVLAVGNGRILENGEVKPLDVKVGDIVIFNDGYGVKSEKIDNEEVLIMSESDILAIVEA
MTTKRKPYVRTMTPTWWQKLGFYRFYMLREGTSIPTVWFSIVLIYGLFEVKNGPESWASFVGFLQNPIVVILNLITLAAALLHTKTWFELAPKAANIIVKDEKLGPEPVIKGLWAAAAVVTVVVLFVALFWMNIRPLHDRVIVKRKEVESKSAGGIVLTGSAAGKSTRGEVLAVGNGRILENGEVKPLDVKVGDIVIFNDGYGVKTEKLDDQEVLIMSESDILAIVEA
MTTKRKAYVRPMPSTWWKSLPFYRFYMLREGTALPAVWFSIILICGLFSLKHGPESWAGFVGFLQNPIVVILNLIALVAALLHTKTWFELAPKASNIIIKDEKLKPEPVIRGLWVVTGLVTVIILFVALFWMSIRPLHDRVIVKRKEVESKSAGGIVLTGSAAGKSTRGEIIAVGKGRILENGTVQPLDVKVGDIVIFNDGYGVKAEKIDNEEVLIMSESDILAIVEA
MTTKRKPYVRAMTPTWWQKLGFYRFYMIREGTSVPTVWFSILLICGLFSLKSGPESWAGFVTFLQNPIVIILNLITLAAALLHTKTWFELAPKAANIIIKDEKMGPEPVIKGLWAVTVVATAVILFIALFWMSIRPLHDRVIVKRKEVESKSAGGIVLTGSAAGKSTRGEIIAVGKGRILENGNVQPLDVKVGDIVIFNDGYGVKSEKIDNEEVLIMAESDILAIVEA
MTTKRKPYVRTMGPTWWRNLGFYRFYMIREGTAVPTVWFSIVLIYGLFALKGGPESWMGFVGFLQNPIVVILNLITLAAAVLHTKTWFELAPKAANIIVKDEKMGPEPIIKGLWGVTIVVTVVILFVALFWMNIRPLHDRVIVKRKEVETKSAGGIVLTGSAAGKSTRGEVLAVGNGRILDNGEVKPLDVKVGDIVIFNDGYGVKAEKIDNEEVLIMSESDILAIVEA
MTTKRKPYVRTMAPNWWQKLGFYRFYMLREGTAVPTVWFSIVLIYGLFALKGGAESWEGFVGFLQNPVVVILNLITLAGALLHTKTWFELAPKAANIIVKDEKMGPEPIIKGLWGVTILVTVVILFVALFWMKIRPLHDRVIVKRKEVESKSAGGIVLTGSAAGKSTRGEVLAVGNGRILENGEMKPLDVKVGDIVIFNDGYGVKSEKIDNEEVLIMSESDILAIVEA
MTTKRKPYVRAVAPDWWQKLPFYRFYMLREGTSVPTVWFSIILIYGLYALKGGAESWAGFVGFLQNPVVIILNLITLAAALLHTKTWFELAPKAAILIVKGEKLPPQPLIRALWAVTAIVTVVILGVALFWMKIRPLHDRVIVKRKEVESKSAGGIVLTGSAAGKSTRGEVLAVGNGRILENGEMKPLDVKVGDIVIFNDGYGVKAEKIDNEEVLIMSESDILAIVEA
MTSKRKPYVRTMETGWWKQLPFYRFYMLREGTSVPAVWFSLVLIYGLFALKHGPESWAGFVGFLQNPVVVLLNIITLLAALLHTKTWFELAPKAAIVVVKDEKMGPEPVIRGLWGVTVLVTIIVLFIALVWMNIRPLHDRVIVKRKEIESKSAGGIVLTGSAAGKSTRGEVLAVGNGRILENGEVKPLDVKVGDIVIFNDGYGVKTEKLDDQEVLIMSESDILAIVEA
MTTQRKPYVRTMTPTWWQKLGFYRFYMLREGTSVPAVWFSIVLIYGVFSLKGGPESWAGFVGFLQNPLVLLINLIALIAAALHTKTWFDLAPKAANIVVNSEKMGPGPIVKALWAVTVVVTLIILAIALL-MSIRPLHDRVIVKRKEVESKSAGGIVLTGSAAGKSTRGEVVAVGKGRVLESGSIQPLDVKVGDIVIFNDGYGVKVEKIDNDEVLIMSESDILAIVEA
MTRKRKAYRAEMSANWWLKSAFTRFYMLREATAIPTLWFSLLLLAGLVCLKHGPESWQDFVAFLQNPLVLVLNIVTLLATLLHAKTWFELAPKAAIVVVKAHKVGPQPIITLLWALALLTTLLVLAIAALYMKIRPLHDRVIVKRKEVESKSAGGIVLTGSAAGKSTRGEILAIGHGRILENGEVKPLDVKVGDIVIFNDGYGVKAEKIDNDEVLIMSESDILAIVEA
MTSKRKAYVRGMSPTWWKNLGFYRFYMLREGTAVPAVWFSIILMCGIFALKNGPEGWANFVSFLQNPLVLLINIVALLAAALHTKTWFELAPKASIIVIKDEKMGPEPIIKGLWAVTVVVTVAVLAIALLFMNIRPLHDRVIVKRKEVESKSAGGIVLTGSAAGKSTRGEVLAIGHGRILENGEVKPLDVKVGDIVIFNDGYGVKAEKIDNEEVLIMSESDILAIVEA
MTTKRKPYVHEMKASWWKSLPFYRFYMLREGTAVPAVWFSLLLLAGVCSLRNGPESWAGFVNFLQNPVVLLINLIALLAALLHTKTWFELAPKASIVVVKGKKMGPEPVIAGFWGVTIVVTLVVLVIALFLMKIRPLHDRVIVKRKEVESKSAGGIVLTGSAAGKSTRGEILAVGHGRILENGEVKALDVKVGDIVIFNDGYGVKAEKIDNEEVLIMSESDILAIVEA
MITKRKAYVRGMTPTWWQKLGFYRFYMLREGTAVPAVWFSIVLLHGVFSLKAGPEGWSQFVGFLQNPLVLLLNIIALLAAVLHTKTWFDLAPKAAIIIVKDEKMGPEPIVKGLWAAAVVITLAVLAIALLFMKIRPLHDRVIVKRKEVESKSAGGIVLTGSAAGKSTRGEVLAVGHGRILENGEVKPLDVKVGDIVIFNDGYGVKTEKIDNEEVLIMSESDILAIVEA
MTTKRKPYVREMTPTWWNKLGFYRFYMLREGTAVVQLWFSLLVMYGVYCLKGGPADWAGYVHFLQNPVVVLVNILTLAGTLLHTVTWFQLAPKAVNIVIKDEKMGPEPIVRLLWVVTLIVNAVILAVALL-MKIRPLHDRVIVKRKEVEAKSAGGIVLTGTAAGKSTRGEVLAVGNGRILENGEMKPLDVKVGDIVIFNDGYGVKAEKIDNEEVLIMSESDILAIVEA
MTTKRNAYVRPMRGSWWQSLAFYRFYMLREGTALPALWFSIELIAGLFALKNGPQSWAGFVDFLQHPIVLLLNLVTLAAALLHSKTWFDLAPKAQIIIVKGEKLSPEPVIKGLWAAFIVITAVVLSVALNAMNIRPLHDRVIVKRKEVEAKSAGGIVLTGSAAGKSSRAEVLAVGNGRILENGEVKPLDVKVGDVVIFNEGYGAKTEKIDNEEVLIISENDILAVVTA
MTTKRKAYVRGMTPTWWQKLGYYRFYMLREGTAIPAVWFSIVLLYGVFALKHGVEGWVGFVSFLQNPVVLFINIIALLAAALQTKTWFDLAPKATIIVIKDEKMGPEPIVKALWIVTVVVTLAILAIALLYMKIRPLHDRVIVKRKEVESKSAGGIVLTGSAAGKSTRGEVLAVGHGRILENGEVKPLDVKVGDTVIFNDGYGVKTEKIDNDEVLIMSESDILAIVEA
MATKRNAYHPPMTANWWQKSKFYRFYMLREGTAIPALWFSLELIGGLFALKHSAESWQEFVTFLQHPVILLLNIITLAAALLHSKTWFELAPKASVIIIGDKKLSPQPVIKALWLVTIVVSMTVLVATFLLMKIRPLHDRVIVKRKEVESKSAGGIVLTGSAAGKSTRAEVLAVGNGRILESGEVKPLDVKVGDVVIFNEGYGAKTEKIDNQEVLIISESDILAIVEA
MTTKRKPYVREMKSDWWQKLGFYRFYIMRESTSVLQVWFSILVLFGIFALKDGPQSWDSFVGFLHNPIVLIINIVALAATLLHTSTWFKLAPKAVCIVVKDKKMSEEPIVKGFWALTILVNIIILAIALL-MKIRPLHDRVIVKRKEVESKSAGGIVLTGTAAGKSTRGEVLAVGHGRILENGEIKALDVKVGNIVIFNDGYGVKVEKIDNEEVLIMSESDILAIVEE
MTTKRKPYVRGMSSNWWHKLGFYKFYMLRESSALENVWFSIVLIYGVFSLKDGAAGWESFVAFLQNPLVLVLNIISLLLAVLHTKTWFELAPKAANIVVNDEKMGPAPIIKALWVVTIVVTVVVLGLALL-MKIRPLHDRVIVKRKEVESKSAGGIVLTGSAAGKSTRGEVVAVGHGRILENGDVKPLDVKVGDTVIFNDGYGVKAEKIDNEEVLIMSESDILAIVEA
MMTKRKPYVREMKANWWKNLGFYKFYMFRESTAIPAVWFSIVMIIGVFALR-NPESWDGFVAFLQNPLVMVINIITLIMAVVHTKTWFDLAPKAANIVANGVKMGPKPLVTGLWVLTIVVSLIILAVALI-MKIRPLHDRVIVKRKEVETKSAGGIVLTGSAAAKSTRGEVLAVGNGRILENGDVKALDVKVGDVVIFNDGYGVKVEKIDNDEVLIMSESDILAIVEA
MTTKRKPYVRGMQANWWQKLGFYKFYMLRESSALGNVWFSIVLIYGIFSMKDGAAGWESFVAFLQNPLVLILNIISLLLAALHTKTWFELAPKAANIVVGDTKMGPGPVIKALWAVTIIATVVILAVTLL-MNIRPLHDRVIVKRKEVESKSAGGIVLTGSAAGKSTRGEIVAVGKGRILENGEVKPLDVKVGDIVIFNDGYGVKAEKIDNEEVLIMSESDILAVVEA
MINKRRPYTPPMTGGWWRHLGFYRFYMLREATAIPAIWFSLELLGGAVMLSGGEADWARFVAFLQHQLVLVLNVVSLLAAVLHTVTWFQLAPKASIIVVGDHKLPPQPIVTGLWVVTALFSLALLAFAYFYMKIRPLHDRVIVKRKEVEAKSAGGIVLTGSAAGKSTRGEVLAVGHGRILENGEVKVLDVKVGDIVIFNDGYGVKVEKIDNDEVLIMSESDILAIVEQ
MMTKRKPYVREMKASWWKNLGFYKFYMFRELTAVPAVWFSIVVLIGVFSLR-SLESWAGFVGFLQNPLVMLLNIITLVMGVVHTKTWFDLAPKAVNIVKGDEKMSPKPMIAGMWAVTAVVTVIILAVALV-MKIRPLHDRVIVKRKDVETKSAGGIVLTGSAAGKSTRGEVLAVGNGRILENGEVKALDVKVGDIVIFNDGYGVKSEKIDNDEVLIMSESDILAIVEA
MSTKRKPYVREMKANWWQKLGFYKFYMIREGSAVPTVWFGLVLLYGMFALRGGVDSWYSFVGFLQNPIVLLLNLIALGMTLLHTATWFNLAPKAQMIIINDEKLPESKIVKALWAVMVAFTIFALAIVLI-MNIRPLHDRVIIKRKEVESKSAGGIVLTGSAAGKSTRGEVLAVGNGRILDNGEVKPLDVKVGDIVIFNDGYGVKSEKIDGEEVLIMSESDILAIVQA
MS-NRKPYTRPMPRTWWLEHPFYRFYMVREATVLPLVFFTLSLTAGLICLVQGPQAWQSWLDYMAHPVVIILNLVALVASLFHATTFFSMMPQVMPIRIKGKLLDGKWVVGAQWAAVAVISLIALVL---IMNIRPLHDRVIVERQEAESKSAGGIVLTGSAAEKSTRGKVLAVGKGRILENGNVQPLDVQVGDTVIFSEGFGTKTEKIEGQEVLILSESDIMAIVE-
MS-NRKPYVREMKRTWWKEHPFYRMYMVREATVLPLIFFTLCLTFGLGSLVVGEAAWEGCLGFMANPVVVAINIVALAGSLYHAQTFFSMMPQVMPIRIGGKKVEKKVIVAAQWAAVAVISAVILFL---VMNIRPLHDRVIVERQEVESKSAGGIVLTGSAAEKSTRGVVLAVGKGRVLESGNIQPLDVKVGDTVIFSEGYGTKTEKIDGKEVLILSENDIMAIVE-
MS-NRKPYVREMKRTWWKDHPFYRMYMVREATVLPLIFFTLCLTFGLGSLVVGEAAWNGWLSFMANPVVIAINIVALAGSLFHAQTFFSMMPQVMPIRIGGKLLDKKVIVLTQWAAVAVISAVILFL---VMNIRPLHDRVIVERQEVESKSAGGIVLTGSAAEKSTRGVVLAVGKGRILENGNVQPLDVKVGDTVIFSEGYGTKTEKIDGKEVLILSENDIMAIVE-
MDMKRKPYVRQVKKSWWLRNSFYTGYMLREGTCIFVGAYAVVLLCGLLRLTQGPEAFAGWLTALQSPLAIVFHLLALVACLFHAKTWFSLAPKAVRIFKGEELLPEKPIIMAQYIGLAAVSVIVLLIAVLAMKIRPLHDRVIIKRTEVEAKSAGGIVLTGSAAQKSTRGEVLAVGTGRILDNGEVKALAVKVGDKVIFNEGYGVKTEKLDGQEVLILSETDILAIVEE
MS--RKPYEPTLPNTWWLEKPFYIRYMLREMTSFFVGAYVAILIVGLWQLSQGPDAWGSFLGVLSHPLSVIFHVLAFVFATFHTVTWFALTPRTTPIMRGDHFVPPGPIIGAQYVIWAAASIVVLAAVL-WMKFRPLHDRVLVKRLDAEEKTAGGIIIPDTAKEKPMEGQVIAVGAGARGEDGKLIALDVKAGDRVLFGKWSG-TEVKVEGEDLLIMKESDIMGVIE-
MS-KRKPYERKMGATWWLKNTFHTKYIIREGSSLVIAIYSFVLLFGLFRLSQGAEAFNGWLDAMSQPGWVVFHLLSLAWTLYHSITWFSLAPKAANIWLGQKRVPDSWIVSGMYGALAVISLAGLILVL-IMNIRPLHDRVIIKRKDQESKSAGGIVLTGSAAEKSTRGEVLAVGKGRMLDNGEIQALDVKVGDTVVFNEGYGVKTEKVDGEEVLIMSESDILAIVE-
MSEKRNKYVREITPTWWKSWDFYRFYMVREATAVPTVWFCLVLLYGVFSLA-DNTFATDFVGFMQNPIVMILNIISLAAMLLHAFTLFTMTGEVMS---NSTGLKAEVIKKALQIAFAVVSVIGLILAFI-MAIRPLHDRVIIKREEVETLSAGGIVLTGSAATKSTRAKVLAVGKGRVLENGTVQPLDVKVGDTVIFNDGYGVKAEKIDGEEVLIISENDILAIVE-
MTAKRKKYVREVKPTWWKKLDFYKLYIAREATALPTLWFCLILFYGVVCLG-NGSFKADFIPFLQNPIVVILNIITLAAMLLNTVTYYFMTPKVLNIIVKNERINPNIITLGLWAATAVASVLILVLMYI-MNIRPLHDRVIIKREEVETRSAGGIVLTGSAATKSTRAKVLAVGKGRILDNGSVQPLDVKVGDTVIFNDGYGVKAEKIDGEEVLIISENDILAIVE-
MTTKRKKYVREVKPTWWKKLDFYKFYVLRESTAVPTLWFCLELFYGLICLG-NGAFATNFVHFLQNPLVVILNIITLGAVLLNSYTFFNMAPQMVNIIVKNERLDAKLLSRVFWAITAVVSILALILVRK-MNIRPLHDRVIIKREEVETLSAGGIVLTGSAATKSTRAKVLAVGKGRILENGTVLPLDVKVGDTIIFNDGYGVKAEKIDGEEVLIISESDILAIVE-
MTTKRKKYVREVKATWWKKLDFYKFYVLRESTSVPTIWFCLELFYGLTCLG-NGTFDSNFVNFLQNPVVVILNIITLGAVLLNTFTFFNMAPQMMNIIVNNERINVKMVTKVFWAITLVVSIIALILV---MNIRPLHDRVILKREEVETKSAGGIVLTGSAAQKSTRGKVLAVGKGRILENGQVQPLDVKVGDVVIFNDGYGVKSEKIDGEEVLIISESDILAIVE-
MTTKRRRYVREVKATWWKKLDFYKLYIMREATAIPSLWFSLVLLYGVICLGQKDGLQSDFIPFLQNPIVIILNIIALAAAILNTVTYFFMTPKVLNIVYKNEKLNPNVITIGMWAVTAVVSILALVLIYLKMNIRPLHDRVIIKREEVETRSAGGIVLTGSAATKSTRAKVLAVGKGRILENGTVQPLDVKIGDTVIFNDGYGVKAEKIDGEEVLIISENDILAIVE-
MTTKRKKYVREVKPTWWKKLDFYKFYVLRESTAVPTIWFCLVLFYGLVCLG-NGNFGTTFVGFLQNPLVIILNIITLGAMLLNSFTFFGMAPKMMNVIVKNERIDVQLVSRIFWGITAFVSLLALILV---MKIRPLHDKVILKREEVETKSAGGIVLTGSAATKSTRGKVLAVGHGRILENGTVHPMHVKVGDVVIFNEGYGVKTEKIDGEEVLILSENDILAIVE-
MTTKRNKYVRPMTATWWKSWDFYKFYMVRESSAIPTVWFCLVLLYGVFCLTSENGFVENFIPFLQNPLVVILNLISLALLLVHAFTLFQMTGEVMS---GSTGIKSEVIQKLLKIAFAAVSVIALVLAFI-MNIRPLHDRVIIKREEVETLSAGGIVLTGTAATKSTRAKVLAVGKGRILENGSVQPLDVKVGDTVIFNDGYGVKVEKIDGEEVLIISENDILAIVE-
MN--RKPYIQKQPSNWWVKNPFYRFYMLREATAIPLFLYSILLMAGVFALTKGEETFISWVMAMKSPVMVLFHLIAFAAAMLHAYTFFDMVPKVMVIRLGDKQVPGSTLKALHWVAFAVCTVVLFIFAGMFMNIRPLHDRVVVRRMEEETTTAGGIVLPGSAKEKPQQGEVLAVGNGRILENGEVRPLDVKVGDTVVFGQYAG-QVVKIDGEELLMMSESDIFGVLEK
MST--RPYVRST-KGWWRENPYYVRYMMRELASVLVGVYGLVLLWGLVRLSQGQAAYEGWLESLKSPWAVGFHVVMVLVFLHHVWSWFDIMPKTLAIRLGGKRLSDGAITVIGILAALVCCIALWGVAVWRMKINPLHDRVIVKRLEEERKTAGGIVIPDTAAEKPSQGEIVFAGPGKTDDKGKLIPMGVKVGDKILFGKYSG-QEFKLDGQDLLHMREDDVIGIVA-
MS---QSYKPVFPKTWWLQSAFYTRYMIREASSFFVATYSALLIIGLWRLNDGPQAWDGFLHALQSPFAVLYHLLALLFTLYHTVTWFAVTPRTMPVLVGDDFLPAAPIVIAQYVAWVVLSLGMIAVTVWLMNFRPLHDRVLVKRVESEAKTAGGIIIPDTAKEKPQEGEVISVGSGARGEDGKLIPLEVKAGDRVLFGKWSG-TEVKVNGEDLLIMKESDIMGILQG
MSTPRRPYVRPM-AGWWRRNPFFVEYMVHEATALFVAAYALVLLVGLLRLAQGEAAWNGWLEALRSPVALVFHVALLAAFAYHCWTWFRIMPKTMPLVIRGKRVAPGVITACGVAATVVCSLVVLIAAWGRMAIRPLHDRVIVKRLEAERTTATGIVIPDSAGEKPDQGEVIAVGRGKILDNGELRAPQLKAGDRVLFGKYAG-QAVKIDGEEVLVVREEDIFGVIE-
MS-KRRPYVRPM-DGWWLKNPYYVRYMSREATSLFVGVYALILLAGMVSLACGETAYNNWLMAMTNPVSIGFHLAALAAAIYHTITWFAVAPKVMALFLAGKRVPDIAITTTQYAIAVVLYLGLFCMVWRVMKIRPLSDRVVVEPRETESKTAGGIVIPDTAKDKPIQGTIVAAGSGKFVD-GKTHPLQVKVGDTVLFGKYAG-TNVKLDDREYLVMREEDIMGVVEE
MTTKRNKYVREMKSNWWQKLDFYKMYILRESTALPTIWFCIVLLYGFLCLG-NGTFETGFVSFLKNPLVIILSVITMAGVVFNTLTWFGLTPKALNLIYKSQRVPQSAIKSLMWVITIAVSVLTLVLVYI-MNIRPLHDRVIIKREEVETRSAGGIVLTGSAATKSTRAKVLAVGKGRILENGSVQPLDVKVGDTVIFNEGYGVKNEKIDGEEVLIISENDILAIVE-
MTASGRPYRQPVSRLWWLRRRSYLLFALRELSCVFVAWFVAFTLMLVVAVGSGPESYRDFLDWSARPWVLALNVIAAAFVLLHAVTWFNLAPKAMVIRVGGRPVPPVAVVAAHYALWIACSIIAVWVIL-RMKIKPLEDKILVQANEAETTTASGLVIPDTAKEKPQEGTVVAVGEGRVTEKGNRIPVDVKEGDTVIYSKYGG-TESKYAGEEYLILSARDVLAVIAK
MS--RRPYVRPMKRNWFMDHPYYRQYMVRELTSVFDGLYCINLFIGLVQLTKGAEAWQGWVECQANPLMILFTVVTLGMTMLHVTTYFDMTPRVLPQQI-RKMVADNIVNKLMYAGLAFVSLVVIAAATILMKIRPLRDRVVVRREEEETTSAGGIVLPGSATEKPNQGVIVAVGDGVFLDNGEKRPVGVSVGDKIIFGKYADSNTVKIDGEELIVLSESDIYAVLEG
MQ-KPASYRPSMSRRWWLQHQHFVLYMLREATVVPLVFFAGCMIAGLWALNSGAEAWVSWQAFMANPLVILINLLTLAASLFHAATFFPLMPRVMPIRIGAKTLPVNAIVGGMWAVVAIIAIALVAFIWRAMKIRPLHDRVVVRRMEEETTTPGGIVLPGNAQEKPQQGEVIAVGEGRYVD-GQLRPLSVKTGDKVVFGSFAG-NTVKVDGEELLIMTENEIFGVLEG
MEQSRRPYVQELRTTWFFKHPRYMRYMAREVTCIFIGIYTIILLVGLARLSEGQAPYEAFLAALRQPLSIVFHVLALAFSLYNSFTWFNVAPKALPIQVGEDFMPDSVVAGGHYVVWVLLSLFILFWAGVIMPLRPLHDRLIVQRKEPELKTASGIVIPDSAGEKPEQGVVVAIGPGRRTDQGQLVPLIVQPGDTVLFGKYTG-QTVKLDGEELLVIREEDVLAILTA
MN-KRRPYVRSM-DGWWKKNPFFVEYMIHEATALFVAAYAGILLFGLLRLSQGEAAWNEWLMALKNPWYIGFHLLALVAISYHTYTWFKIMPRTMPVIVGGQRLSAWAITGSGLAVAAAASAALLGLVWGRMKIRPLHDRVIVKRLEEERKTASGIVIPDTAAEKPDQGEIRAVGNGKILEDGSVRALAVKVGDRVLFGKYAG-QTVKVDGDELLVMREEDIMGVIEA
MS--RRPLVRECPTTWYFRQPRYLRYMSREITSIFVGAYCVLLVVGLQRLSAGPAAWEGFLLALQSADSIVFHLLALAAALYHAATWFNATQKAMPLQIGEDFVPGNVISGAHYVAWAALSVVVLYLAGVFMKIRPLHDRVIVKRLEEEKKTASGIVIPDNAAEKPDQGQVIAVGNGKIQDDGKVRPMSLKVGDRVLFGKYSG-QTVKVDGDELLVMREEDIMGVVEL
MT--RRPYVRPLHPHWWLRDRRQFLYILRESTSVFVGLYSAILMNGLIRLSQGREAWQSYLDALSSPLGVTVQLICLAFAAFHAVTWFGVTPKAMPILIKGEPIPACTIIRGHFILWAILSLAVLIVLG-GMTFRPLHDRVVVKRLESEEKTAGGIIIPDTAKEKPQQGEVVSVGPGARGEDGKIAALDVKAGDKVLFGKWSG-TEVKIDGQDLLIMKESDILGILA-
MTPAPKTYVRPM-NRWWMRHPAYRRYLLREGTSVMVAAYALFLLAGMVCLVLGEAAFNLWRGFLQSPVSVIFHLAALAAFAFHAWTWFKVMPLTTPLRFRGRPVPDRMIFRAALWAWGIASLVLLVLAMRLMNIRPLHDRVIIKRMEEERTSPGGIVIPDSATEKPIRGEVVAVGKGKSLDNGDVRPLDLKVGDKVLFGKYSG-TEVKVDGQELLVMREEDVMAVIEG
MTTKRKKYVREITPTWWKSWDFYKFYMVREATALPTVWFSLVLLYGVICLGKADGFIASFIPFLQNPIVVILNIISLAALLLHAVTLFDMTGEVMS---GSTGLPPTLIKNALRGLFVAVTVLALVLVFI-MNIRPLHDKVILKREDVETKSAGGIVLTGSAATKSTRAKVLAVGPGRLLENGSVHPMHVKVGDTVIFSDGYGVKAEKIDGEEVLIISESDILAIVE-
MS-KQPEYRRKLGPGWWLSNSHFTQYMIREWTSFFVAVFSLIYIYELSLFASG--AKDSALALMRNPGIIAFNVLALLFTLYHAFTWFYLIGKVQPIRIGKTTSKPWQALLVNIVLLLIIFYAVIQLVL-RMNLKPLGDKVVVQLVEQEEKTASGIYLPDTAKKKPTEGKIIAVGEGRTLDSGERNTLTVKVGDRVLFSKYGG-NEVNVDGQDYTILDEDQIYAIIG-
MT-EVKTYRRAMPATWWLRNPFYLVYMVREASAVFFFLYALVLLWGLYTLSLGEAAYDGWRAMLATPAMIAFHVVAAAFALLHTVTWFMVLPKTATLRFGGRVVPDLAVVVIGVAAAAAISLFVYGIAGLSMTFRPLHDRVVVKRIDAEQKTAGGIIIPDTAQEKPQQGEVVAVGPGARDEAGKLIPLDVKAGDKVLFGKWSG-TEVKIDGQDLLIMKESDILGIVG-
MT-----YHQPVPLLWWTRRRSYVVFVLRELSSVAVAWFVVHFLLLVTAVHRGPGAYQEFLDWSARPLILVVNLVALAFVVLHAVTWFNLAPKALVVRVQGQQVPPRMIAAGHFGAWFVVSAIVAWVVM-LMNIKPLEDKIVVQASEAETTTASGIVIPDTAKEKPQEGKVLAVGPGRIDDKGNRVPVDVAVGDVVIYSKYGG-TEVKYNGEEYLILSARDVLAVVN-
MN-ARKPYIRPM-AGWWRHNPFFLEYMVHEGTAFFVLAYALELLAGLICLTQGEAAWNSYRAFVASGPILIINLAIFAAMLYHGYTWFKIMPRTLPMIIGGQKVAAATITTVGIAAAVGASALVFIALWFLMNLRPLHDRVIVKRLDQETKTASGLIIPEAAAEKPDQGEILAIGNGKILEDGKVRPLDVKVGDRVLFGKYAG-QTVKVDGNEVLVMREEDIMAIVQK
MS-----YKPTLTRTWWLKHRFFMLYMLREGTVLPLVFLLCSLSAGAFAL-QSVEQFASWQRFMANPWVVAIHTVALIAALYHAFTFFKLFPRVMPIRVGTKLVPPAIMVVGQWLAVVAVITVFLWLFVFVMKLRPLHDRVIVKRAEAESKSPGGIVLTGSAAEKSTRGKVVAVGNGRVLDSGEVKALDVQVGDLVLFSESYGVKAEKIDGEEYLIMSESDILAIVE-
MTAASSQYRPSLPLLWWTKRRTYFVFAMRELSCVFVAWFVAFMVMLIHAVGQGPARYEDFLDLAGRPWVVVINILALAFLIVHAVTWFQLAPKAMVVKAGRQQVPPAAIMGAHFAGWLIISLIVMWVVL-RMNIKPLEDKILVQANEAETTTASGLVIPDTAKEKPQEGTVIAVGPGRWDESGKRIPLDVKEGDVVIYSKYGG-TEIKYSGEEYLILSARDVLAVVSK
MISEARYYRRRMPRWWWARRRSYTTFVLRELSSVFVALFVVELLLLVRSVAHGAGAYENFLGTMANPAVIALNLVALAFVLLHAVTFANLTPRAMVVRVRDRTVPSRVVLAGVYLGWLGVTGFLAWLVV-GMAIKPLEDRIVVQANEAETTTASGLVIPDTAKEKPQEGTVLAVGPGRIDDKGNRVPIDVKVGETVLYSKYGG-TEVKYAGEEYLVLSARDVLAVIEK
MN--RQPYQRQQSKFWYLSSRFYRWYMLRELTSLTTAFAALNLFWGLAALASSLESWQCWLNAQKSTFMITLNLIAIAGSLLNSKTWFEAMPKAVRIPKGNGFVAAETLVKGSWIAFGSVFVILCLIIMLAMNLRPLHDRVIVKRQEEEKVSAGGIVLPGSAAEKPSQGEVIAVGEGKLLENGERRKMAVKAGDKILFGKYTG-SEVKVDGVDYIIMREDEIFAVIE-
MT-----YVKPISTFWWLRRGSYFRFVLRELSSVFVAWFVVYLLMLVSAIGSGPEAYHRFLDWS-TGWVLVLNVVALLFVLLHAVTWFNLAPRAMVV----PHVPPVVVLVLHYLLWLGLSLAVAWVVL-RMAIKPLEDRIVVQPLDAETTTASGLVIPDTAKEKPQEGVVLAVGPGRFED-GQRLPLDVTVGDVVLYSKYGG-TEVKYNGQEYLVLSARDVLAIVEK
MN-ESRPFHRPRPSRWWAHKP-YRAYTIRELCGVAVAVYGAILLAGVVCLWRGPDAYDAYRRALASPWSLLAHLLLLAAVLWHVVTWFQILPKTMKLVLRGRLVPQRLLSAVTLSIACACSVALLVGAIISMSFRPLHDRVVVKRLEGEEKTKGGIIIPDTAKEKPQEGEIIAVGPGGRDDSGKLTPLDVKAGDKVLFGKWSG-TEVKIDGQDLLIMKESDILGVVA-
MT--RKPYRAPQRWSWWLKNPAYRRYLLREATALPLFIYALVLVTGLYRYTQGQLAFTRWLEALQAPGWLVFHAVAVAACVLHAATWIELVPKLLVPGISGRSIKRGHQVAALIGSALVLGAALVSLAGGSMKIRPLYDRVVVRRKEEEETTAGGIVLPGSAKEKPNQGEVVAVGDGKVLDNGEQRPVAVKVGDTVVFGQYAGSNTIEIDGEELILMGESEIYAVVE-
MKTAGAAYRPRRDRLWFARTRSYTVFVLRELTSVFVAWSVAFLLMLVSAVLSG--GLPEFVALAGRPWMIAINVVALAATAFHSVTFLNLAPKATVVRLDGYRLPAWMIQGGNHSLWLVVSAVIAFFVLRRMPVKPLGDRIVVQPLEAEQTTASGLVIPDTAKEKPQEGKVLAVGPGNWDEDGKRIPLDVSEGDIVLYSKYGG-TEVKYGGEEYLVLSARDVLAIIEK
