# Supplementary material for: Inter-protein residue covariation information unravels physically interacting protein dimers
Source: BMC Bioinformatics. 2020 Dec 17;21:584. doi: 10.1186/s12859-020-03930-7 (PMC7745481; doi:10.1186/s12859-020-03930-7)
Supplement: Supplementary file 5 — Additional file 5. Final ER-MSAs at different ASA thresholds. Available on Mendeley data (http://dx.doi.org/10.17632/9bk2r55286.1). [file 12859_2020_3930_MOESM5_ESM.zip › Additional file 2/Final ER-MSAs/Negative ER-MSA dataset/ASA0.0/paired_MSA/1kf6-D-1aon-A/MSA_IDs.txt]

sp|P0A8Q3|FRDD_	sp|P0A6F5|CH60_
tr|A0A0J8VU36|A	tr|A0A0J8VVM6|A
sp|A7MMB3|FRDD_	sp|A7MMC0|CH60_
tr|A0A085GKZ3|A	tr|A0A085GL37|A
tr|A0A0B5IFU4|A	tr|A0A0B5ISB1|A
tr|A0A089PN19|A	tr|A0A089PL15|A
tr|H5UZ96|H5UZ9	tr|H5UZ77|H5UZ7
tr|I2BDP1|I2BDP	tr|I2BDP7|I2BDP
tr|W0LE73|W0LE7	tr|W0LEH5|W0LEH
sp|A4W5P8|FRDD_	sp|A4W5N8|CH60_
sp|Q6D029|FRDD_	sp|Q6D9J0|CH60_
tr|A0A1H4FVK0|A	tr|A0A1H4EYH8|A
tr|H2IS43|H2IS4	tr|H2IS36|H2IS3
tr|A0A071LZQ4|A	tr|A0A071M0B4|A
tr|A0A0H2M3G7|A	tr|A0A0H2LKM0|A
tr|E0SI30|E0SI3	tr|E0SK33|E0SK3
tr|A0A097QYC3|A	tr|A0A097QY92|A
tr|Q7MZY1|Q7MZY	sp|Q7MAZ7|CH60_
tr|J7SKK2|J7SKK	tr|J7U564|J7U56
tr|A0A0N0ZCJ2|A	tr|A0A0N0IBQ7|A
tr|R8AM35|R8AM3	tr|R8AM44|R8AM4
sp|C5BDL4|FRDD_	sp|C5BDK5|CH60_
tr|A0A0J8YSQ5|A	tr|A0A0J9B647|A
tr|A0A0F5ARU4|A	tr|A0A0F5AQK7|A
tr|A0A0G3CRQ6|A	tr|A0A0G3CRS6|A
tr|A0A1J7D1S1|A	tr|A0A1J7CJZ0|A
tr|A0A1T4UTI4|A	tr|A0A1T4V983|A
tr|A0A0F6A409|A	tr|A0A0F5ZR51|A
tr|A0A1V3TRN5|A	tr|A0A1V3TNW3|A
tr|A0A1V3I905|A	tr|A0A1V3IAF2|A
tr|A0A0J5PAI2|A	tr|A0A0J5P5A7|A
tr|C9R320|C9R32	tr|C9R2H0|C9R2H
tr|F4HE60|F4HE6	tr|F4HEK8|F4HEK
tr|C7RPL7|C7RPL	tr|C7RPX9|C7RPX
tr|M4R3M5|M4R3M	tr|M4RI73|M4RI7
tr|M9WYM6|M9WYM	tr|M9X7M0|M9X7M
tr|R9PTE0|R9PTE	tr|R9PTE2|R9PTE
tr|A0A1G0J961|A	tr|A0A0S8DMN2|A
tr|A0A0F5F1Y7|A	tr|S6EPW6|S6EPW
tr|A0A1Y1R835|A	tr|A0A1Y1R260|A
tr|A0A109RV79|A	tr|A0A0M2WI73|A
tr|I0HR29|I0HR2	tr|I0HXB8|I0HXB
tr|B0USL8|B0USL	sp|B0USK6|CH60_
tr|C4LAB2|C4LAB	sp|C4LCA2|CH60_
tr|A0A1S1XBU2|A	tr|A0A1S1XA90|A
tr|A0A1T0B6J4|A	tr|A0A1T0B299|A
tr|A0A0A3AQ29|A	tr|A0A0A3BB15|A
tr|E7RW29|E7RW2	tr|E7RUN6|E7RUN
tr|M4UIY7|M4UIY	tr|M4U8J0|M4U8J
tr|A0A1Q8YB29|A	tr|A0A1Q8YL26|A
tr|A0A090IBU2|A	tr|A0A090IF96|A
tr|W6KDD0|W6KDD	tr|W6KD11|W6KD1
tr|A0A0C5VSJ2|A	tr|A0A0C5VPF0|A
tr|A0A1Q7FN34|A	tr|A0A1F2Q872|A
tr|I9P2T4|I9P2T	tr|I9DRQ6|I9DRQ
tr|H8FXJ0|H8FXJ	tr|H8FU82|H8FU8
tr|A0A1G1HN76|A	tr|A0A125P2H5|A
tr|E3HZV3|E3HZV	tr|E3I8T1|E3I8T
tr|A0A1N7IKK5|A	tr|A0A1N7PWA1|A
tr|B8EKC9|B8EKC	sp|B8ER20|CH60_
tr|A1WX02|A1WX0	sp|A1WZJ2|CH60_
tr|A0A1D2XBQ9|A	tr|A0A1D2X8I5|A
tr|H1G704|H1G70	tr|H1G3B9|H1G3B
tr|A0A0M2VDG7|A	tr|A0A0M2VGK7|A
tr|A0A1X2LVS4|A	tr|A0A0T1WGD6|A
tr|A0A0H5BAU0|A	tr|A0A0H5BGR3|A
tr|A0A095VQ03|A	tr|A0A095XY97|A
tr|A0A1F4HBN6|A	tr|A0A1F4MMW9|A
tr|A0A1V2QI21|A	tr|A0A1V2Q0P3|A
tr|A0A1E2VEW9|A	tr|A0A1E2VA35|A
tr|F7RXV9|F7RXV	tr|F7RXF3|F7RXF
tr|A0A0T6AQ08|A	tr|A0A1Q7FRA3|A
tr|A0A1F4Q713|A	tr|A0A1F4PRQ1|A
tr|A0A074L3J8|A	tr|A0A074Q4D7|A
tr|A0A1K0FCX3|A	tr|A0A1K0FAZ6|A
tr|A0A143PQ42|A	tr|A0A143PS70|A
tr|R5ERR2|R5ERR	tr|R5EHE6|R5EHE
tr|F6EKS4|F6EKS	tr|F6EJI0|F6EJI
tr|W0SDL9|W0SDL	tr|W0SB75|W0SB7
tr|A0A1G3HWC9|A	tr|A0A1G3HCH3|A
tr|A5EXV9|A5EXV	sp|A5EX17|CH60_
tr|A0A1U9ZRF6|A	tr|A0A1V0A0T1|A
tr|X2H7B3|X2H7B	tr|A0A080KKY0|A
