# Supplementary material for: Inter-protein residue covariation information unravels physically interacting protein dimers
Source: BMC Bioinformatics. 2020 Dec 17;21:584. doi: 10.1186/s12859-020-03930-7 (PMC7745481; doi:10.1186/s12859-020-03930-7)
Supplement: Supplementary file 5 — Additional file 5. Final ER-MSAs at different ASA thresholds. Available on Mendeley data (http://dx.doi.org/10.17632/9bk2r55286.1). [file 12859_2020_3930_MOESM5_ESM.zip › Additional file 2/Final ER-MSAs/Negative ER-MSA dataset/ASA0.0/paired_MSA/1kf6-D-1aon-O/MSA_IDs.txt]

sp|P0A8Q3|FRDD_	sp|P0A6F9|CH10_
sp|Q328H3|FRDD_	sp|Q328C5|CH10_
tr|A0A0J8VU36|A	tr|A0A0J8VTN4|A
sp|A7MMB3|FRDD_	sp|A7MMB9|CH10_
tr|A0A0Q4M9R7|A	tr|V3TSB7|V3TSB
tr|A0A085GKZ3|A	tr|A0A085GL36|A
tr|A0A0B5IFU4|A	tr|A0A0B5IP12|A
tr|A0A089PN19|A	tr|A0A089QYM6|A
tr|H5UZ96|H5UZ9	tr|H5UZ76|H5UZ7
tr|I2BDP1|I2BDP	tr|I2BDP8|I2BDP
tr|W0LE73|W0LE7	tr|W0LAC3|W0LAC
tr|A0A085U9H4|A	tr|A0A085U9I8|A
sp|Q6D029|FRDD_	sp|Q6D9J1|CH10_
tr|A0A1H4FVK0|A	tr|A0A1H4EYI1|A
tr|G7LVN4|G7LVN	tr|G7LSG0|G7LSG
tr|H2IS43|H2IS4	tr|H2IS35|H2IS3
tr|A0A071LZQ4|A	tr|A0A071LZR7|A
tr|E0SI30|E0SI3	tr|E0SK32|E0SK3
tr|A0A097QYC3|A	tr|A0A097QY93|A
tr|J7SKK2|J7SKK	tr|M1T057|M1T05
tr|A0A0N0ZCJ2|A	tr|A0A0N0IBR8|A
tr|R8AM35|R8AM3	tr|R8AM33|R8AM3
sp|B4EWY4|FRDD_	sp|B4EXE3|CH10_
sp|C5BDL4|FRDD_	sp|C5BDK4|CH10_
tr|A0A0J8YSQ5|A	tr|A0A0J8YWF9|A
tr|A0A0F5ARU4|A	tr|A0A0F5AR62|A
tr|A0A0G3CRQ6|A	tr|A0A0G3CN33|A
tr|A0A0M2KA66|A	tr|A0A0M2KA71|A
tr|A0A1J7D1S1|A	tr|A0A1J7D2V2|A
tr|A0A1T4UTI4|A	tr|A0A1T4V963|A
tr|A0A0F6A409|A	tr|A0A0F5ZR06|A
tr|A0A1V3I905|A	tr|A0A1V3IAU8|A
tr|A0A0J5PAI2|A	tr|A0A0J5S3S2|A
tr|C9R320|C9R32	tr|C9R2G9|C9R2G
tr|F4HE60|F4HE6	tr|F4HEK9|F4HEK
tr|C7RPL7|C7RPL	tr|C7RPY0|C7RPY
tr|M9WYM6|M9WYM	tr|M9X4B4|M9X4B
tr|R9PTE0|R9PTE	tr|R9PLN0|R9PLN
tr|A0A1G0J961|A	tr|A0A1G0H576|A
tr|A0A0F5F1Y7|A	tr|A0A0F5EV26|A
tr|A0A109RV79|A	sp|A6T1E4|CH10_
tr|B0USL8|B0USL	sp|B0USK5|CH10_
tr|C4LAB2|C4LAB	sp|C4LCA3|CH10_
tr|A0A1T0B6J4|A	tr|A0A1T0B2K6|A
tr|A0A0A3AQ29|A	tr|A0A0A3AMW6|A
tr|E7RW29|E7RW2	tr|E7RUN7|E7RUN
tr|A0A1F4ETW3|A	tr|A0A1Q7IPE5|A
tr|W6KDD0|W6KDD	tr|W6KMX4|W6KMX
tr|K9H1C2|K9H1C	tr|K9GNK7|K9GNK
tr|A0A0C5VSJ2|A	tr|A0A0C5VT79|A
tr|H8FXJ0|H8FXJ	tr|H8FU81|H8FU8
tr|A0A0F2RNN6|A	tr|A0A0F2RNA9|A
tr|A0A1G1HN76|A	tr|A0A1G1IXZ6|A
tr|A0A1N7IKK5|A	tr|A0A1N7PVZ4|A
tr|B8EKC9|B8EKC	sp|B8ER19|CH10_
tr|A1WX02|A1WX0	sp|A1WZJ1|CH10_
tr|A0A1D2XBQ9|A	tr|A0A1D2X8S0|A
tr|H1G704|H1G70	tr|H1G3B8|H1G3B
tr|A0A1F6CYF3|A	tr|A0A1F6CAY8|A
tr|A0A0H5BAU0|A	tr|A0A0H5BBK4|A
tr|A0A095VQ03|A	tr|A0A095VTE1|A
tr|A0A1F4HBN6|A	tr|A0A1F4MN62|A
tr|A0A1V2QI21|A	tr|A0A0F0HT64|A
tr|A0A1E2VEW9|A	tr|A0A1E2VA93|A
tr|F7RXV9|F7RXV	tr|F7RXF4|F7RXF
tr|A0A0T6AQ08|A	tr|A0A1Q3MI40|A
tr|A0A1F4Q713|A	tr|A0A0T5ZZS5|A
tr|A0A074L3J8|A	tr|A0A074QMK9|A
tr|A0A1K0FCX3|A	tr|A0A1K0F951|A
tr|A0A143PQ42|A	tr|A0A143PQK3|A
tr|F6EKS4|F6EKS	tr|F6EII0|F6EII
tr|W0SDL9|W0SDL	tr|W0S9W5|W0S9W
tr|A5EXV9|A5EXV	sp|A5EX18|CH10_
tr|A0A1U9ZRF6|A	tr|A0A1V0A9H8|A
tr|X2H7B3|X2H7B	tr|X2HCH2|X2HCH
