# Supplementary material for: Inter-protein residue covariation information unravels physically interacting protein dimers
Source: BMC Bioinformatics. 2020 Dec 17;21:584. doi: 10.1186/s12859-020-03930-7 (PMC7745481; doi:10.1186/s12859-020-03930-7)
Supplement: Supplementary file 5 — Additional file 5. Final ER-MSAs at different ASA thresholds. Available on Mendeley data (http://dx.doi.org/10.17632/9bk2r55286.1). [file 12859_2020_3930_MOESM5_ESM.zip › Additional file 2/Final ER-MSAs/Negative ER-MSA dataset/ASA0.0/paired_MSA/1qop-A-1rm6-A/MSA_IDs.txt]

sp|P00929|TRPA_	sp|O33819|HCRA_
tr|A0A1A6C2Y7|A	tr|A0A1A6C058|A
tr|A0A1M7SHB1|A	tr|A0A1M7TKH6|A
tr|A0A0L1JL96|A	tr|A0A0L1JRM4|A
sp|Q6NDN5|TRPA_	tr|A0A0D7EJE8|A
tr|A0A1X6YQ04|A	tr|A0A1X6Y5B9|A
tr|J9DDZ2|J9DDZ	tr|A0A1V0PT48|A
sp|Q1QS34|TRPA_	tr|Q1QNR5|Q1QNR
tr|A0A0R2TKU1|A	tr|A0A0R2TM56|A
tr|A0A086D4B9|A	tr|A0A1G0K483|A
tr|A0A177H900|A	tr|A0A0N8KH28|A
tr|A0A1F9NTY0|A	tr|A0A1F9CN13|A
tr|A0A1Q3W172|A	tr|A0A0Q6Z961|A
tr|A0A1Y5TJW3|A	tr|A0A1Y5R5M2|A
tr|V9VYK8|V9VYK	tr|V9VSY0|V9VSY
tr|A0A059ILZ9|A	tr|A0A059IP42|A
tr|A0A0B3RGQ9|A	tr|A0A0B3SWE0|A
tr|A0A1N7QN99|A	tr|A0A1N7KH83|A
tr|A0A0P7VTB6|A	tr|A0A0P8AIL5|A
tr|A0A0K2DBG4|A	tr|A0A0K2DIW5|A
tr|A0A061QFF3|A	tr|A8U1A0|A8U1A
tr|B0TFQ0|B0TFQ	tr|B0TBG4|B0TBG
tr|A0A1W9HN34|A	tr|A0A1W9IIZ7|A
tr|A0A1B7Z2S5|A	tr|A0A1M4MWX0|A
tr|A0A1M5PKE7|A	tr|A0A1M5NPK5|A
tr|B3E780|B3E78	tr|B3E5Q6|B3E5Q
tr|A0A0W7WKX1|A	tr|A0A0W7WF35|A
tr|A0A1M3NNA9|A	tr|A0A0P7Y4G3|A
tr|A0A0A0D393|A	tr|A0A0A0D924|A
tr|A0A167W9P8|A	tr|R4WSF5|R4WSF
tr|A0A1Y5T0V1|A	tr|A0A1Y5TRX7|A
tr|W8RP19|W8RP1	tr|W8S1U1|W8S1U
tr|A8LRZ0|A8LRZ	tr|A8LSG8|A8LSG
tr|A0A076K4N5|A	tr|A0A076JZ48|A
tr|A7HPD2|A7HPD	tr|A7HWN3|A7HWN
tr|A0A1U7DKB7|A	tr|A0A1U7DGA3|A
tr|K2HDS0|K2HDS	tr|K2IA27|K2IA2
tr|A0A0M8K7L8|A	tr|A0A0M8K7Z9|A
tr|A9DQX4|A9DQX	tr|A9EAB9|A9EAB
tr|A0A1P8UXH7|A	tr|A0A1P8UW36|A
tr|A0A1T4QJP5|A	tr|A0A1X0SZE8|A
tr|A7IFZ7|A7IFZ	tr|A7ID08|A7ID0
tr|A0A1I6X6G5|A	tr|A0A1I6ZX92|A
tr|K2J1S0|K2J1S	tr|K2JR69|K2JR6
tr|A0A1E4CRH1|A	tr|A0A1E4CES1|A
tr|A0A0Q7TPU4|A	tr|A0A0Q7TN02|A
tr|D6ZZJ9|D6ZZJ	tr|D7A9U3|D7A9U
tr|A0A1X4ITD7|A	tr|A0A1X4IVC8|A
tr|A0A0B4C2V5|A	tr|A0A0B4C654|A
tr|A0A085BS02|A	tr|A0A196PKU0|A
tr|A0A1B1PQE9|A	tr|A0A1B1PKB5|A
tr|A0A0K8P1Y7|A	tr|A0A0K8P4V0|A
tr|A0A0B2BV86|A	tr|A0A0B2BJG1|A
tr|A0A1M6IMT0|A	tr|A0A1M6QYW8|A
tr|S9QAZ9|S9QAZ	tr|S9QM96|S9QM9
tr|I9BXE2|I9BXE	tr|I9BQQ2|I9BQQ
tr|A0A1M6G7B6|A	tr|A0A1M6BHH4|A
sp|A1AN65|TRPA_	tr|A1AP64|A1AP6
tr|K9U2Z1|K9U2Z	tr|K9U1N8|K9U1N
tr|A0A0G3ENH1|A	tr|A0A0G3ET17|A
tr|A0A0H4KUI4|A	tr|A0A0H4KW34|A
tr|A0A0M2RA05|A	tr|A0A0M2RDD5|A
tr|H0PW68|H0PW6	tr|A0A0K1J4P9|A
sp|C3MBA0|TRPA_	tr|C3KNL3|C3KNL
tr|A0A0Q9ECY9|A	tr|A0A0Q9E399|A
tr|A0A1Y5ST80|A	tr|A0A1Y5RRE9|A
tr|Q2RNS3|Q2RNS	tr|Q2RVS8|Q2RVS
tr|A0A1M6EQM7|A	tr|A0A1M6CRY4|A
tr|C7DAF3|C7DAF	tr|C7D7W9|C7D7W
tr|F5Y5P2|F5Y5P	tr|F5Y392|F5Y39
tr|A0A0L6T3S7|A	tr|A0A0L6TEF0|A
tr|A0A099TEE2|A	tr|A0A099T9M0|A
tr|A0A0Q6L490|A	tr|A0A0Q6M5T1|A
tr|A0A1Q4RLX7|A	tr|A0A1Q4RV21|A
tr|U2E4U8|U2E4U	tr|U2EQU7|U2EQU
tr|A0A081MA64|A	tr|A0A081M9F2|A
tr|A0A0S9MTZ6|A	tr|A0A0S9N675|A
tr|A0A0P6VMR7|A	tr|A0A0P6VU38|A
tr|V4TJ27|V4TJ2	tr|V4RSP7|V4RSP
tr|A0A1Q3YLL8|A	tr|A0A1Q3YQA6|A
tr|A0A1U7JIQ0|A	tr|A0A1U7JLK8|A
tr|A0A0H5B9V4|A	tr|A0A0H5BCZ6|A
tr|A0A1C7NX26|A	tr|A0A1C7P1G1|A
tr|A0A0Q6MKG8|A	tr|A0A0Q7AV56|A
tr|A0A1Y1SS64|A	tr|A0A1Y1STR7|A
tr|Q11KL1|Q11KL	tr|Q11L47|Q11L4
tr|I3TQN5|I3TQN	tr|I3TIA2|I3TIA
tr|A0A1J4RVX3|A	tr|A0A060NRH0|A
tr|A0A1W6ZQ67|A	tr|A0A1W6ZMA8|A
tr|A0A081BE51|A	tr|A0A081BD80|A
tr|A0A1F8VU31|A	tr|A0A1F8VMD4|A
sp|Q5P1I9|TRPA_	tr|Q5P3F3|Q5P3F
tr|E0MTF8|E0MTF	tr|E0MTP9|E0MTP
tr|A0A1B1YUF4|A	tr|A0A1B1YPY8|A
tr|A0A147JYL3|A	tr|A0A147K0R7|A
tr|A0A0Q5LKQ1|A	tr|K0HW49|K0HW4
sp|P0A877|TRPA_	sp|Q46799|XDHA_
tr|A0A1E4IHI8|A	tr|A0A1E4Q215|A
tr|F4GD20|F4GD2	tr|F4G7N5|F4G7N
tr|A0A0N1B486|A	tr|A0A0N0JDS2|A
tr|A0A1J5I443|A	tr|A0A1J5I9E2|A
tr|A0A133UAS8|A	tr|A0A133V0R8|A
tr|L9PER0|L9PER	tr|A6SW17|A6SW1
tr|W1RV86|W1RV8	tr|A0A126RPC2|A
tr|A0A163CMY9|A	tr|A0A0T2ZLU9|A
tr|A0A127ENW3|A	tr|A0A127F020|A
tr|A0A126V597|A	tr|A0A126V1Q3|A
tr|G8PJE7|G8PJE	tr|G8PSB1|G8PSB
tr|R5FZM3|R5FZM	tr|R6I8P3|R6I8P
tr|A0A0U2UK79|A	tr|A0A0U3DNT2|A
tr|G9Z6P7|G9Z6P	tr|G9YYY5|G9YYY
tr|A0A0V7ZJM8|A	tr|A0A0V7ZM22|A
tr|R7JS13|R7JS1	tr|A0A1C7I9X2|A
tr|A0A0U3P4N4|A	tr|A0A0U3NA17|A
tr|A0A1N6RMX8|A	tr|A0A1N6ZX58|A
tr|A0A136K8J1|A	tr|A0A1F2TR43|A
tr|A0A068YRR1|A	tr|Q127I9|Q127I
tr|A0A154BPE0|A	tr|A0A154BSJ4|A
tr|H5V563|H5V56	tr|H5V098|H5V09
tr|A0A0F3IU95|A	tr|A0A0F3IUI0|A
tr|D5BTA3|D5BTA	tr|D5BNS1|D5BNS
tr|A0A0R2Q5N7|A	tr|A0A0N0N363|A
tr|A0A0P0M7U8|A	tr|A0A0P0MGG5|A
sp|A5UXG2|TRPA_	tr|A5USE6|A5USE
tr|A0A1F9YYP2|A	tr|A0A1J4T1E0|A
tr|E2CHE3|E2CHE	tr|E2CMT5|E2CMT
tr|I4EH71|I4EH7	tr|I4ED91|I4ED9
tr|A0A1J5EFV8|A	tr|A0A1W9SXL2|A
sp|A9BNH8|TRPA_	tr|A9BYZ4|A9BYZ
tr|F2IYH6|F2IYH	tr|F2IYN1|F2IYN
tr|A0A1Q6MX13|A	tr|U2E602|U2E60
tr|A0A1F6CLI7|A	tr|A0A1F6C770|A
tr|A0A097R2V6|A	tr|A0A097R623|A
tr|A0A1M5ZB86|A	tr|A0A1M5YC03|A
tr|A0A1Q9JEA2|A	tr|R5UNA7|R5UNA
tr|F3KRZ0|F3KRZ	tr|F3KVP8|F3KVP
tr|A0A1W1ZIC1|A	tr|F4X8W7|F4X8W
tr|M2T8Q8|M2T8Q	tr|M2U2N5|M2U2N
tr|A0A1D2X5I1|A	tr|A0A1D2X8Z5|A
sp|A1WSF0|TRPA_	tr|A1WRI4|A1WRI
tr|R7NE55|R7NE5	tr|R6K2H0|R6K2H
tr|A0A1V4M424|A	tr|D8F6H9|D8F6H
tr|A0A1M6IHF0|A	tr|A0A1M6VIB0|A
tr|R9MPC3|R9MPC	tr|A0A0D0SAB2|A
tr|A9KL40|A9KL4	tr|A9KQD9|A9KQD
tr|A0A1M4WRW9|A	tr|A0A1M4YP70|A
tr|D4JA30|D4JA3	tr|D4J9U7|D4J9U
tr|A5D1S2|A5D1S	tr|A5D1Z2|A5D1Z
tr|R6QXX0|R6QXX	tr|A0A1Q9JXC6|A
tr|A0A0B6X161|A	tr|A0A0B6WYD2|A
sp|Q01NI9|TRPA_	tr|Q025V3|Q025V
tr|A0A0S2W474|A	tr|A0A0S2W8S7|A
sp|A9WFI5|TRPA_	tr|A9WGP0|A9WGP
tr|A0A1C3K897|A	tr|A0A1C3K6P2|A
tr|W0E890|W0E89	tr|W0EEF3|W0EEF
tr|F1VXH8|F1VXH	tr|F1VWF1|F1VWF
tr|A0A074LTA6|A	tr|A0A074LWK2|A
tr|A0A1M5ZWI9|A	tr|A0A1M6A5N9|A
tr|G9PXX9|G9PXX	tr|G9PZW1|G9PZW
tr|V7I269|V7I26	tr|V7I185|V7I18
tr|D9QS77|D9QS7	tr|D9QUU5|D9QUU
tr|G8QQS9|G8QQS	tr|G8QSK8|G8QSK
sp|A0LJ55|TRPA_	tr|A0LL86|A0LL8
sp|A0KMD1|TRPA_	tr|A0KKA0|A0KKA
tr|A0A101VCF4|A	tr|A0A101V662|A
tr|A0A1T4JPN9|A	tr|A0A1T4PLP9|A
tr|A0A1W1VY89|A	tr|A0A1W1W2M2|A
tr|A0A1M5ANR4|A	tr|A0A1M5Q1U7|A
tr|G5ZXC6|G5ZXC	tr|G5ZVM6|G5ZVM
tr|D7GS48|D7GS4	tr|D7GT34|D7GT3
tr|A0A124FB86|A	tr|A0A1Q7TNE8|A
tr|A0A0J1G0B0|A	tr|A0A0J1G5C1|A
tr|A0A1G3A2N5|A	tr|A0A1G2ZU63|A
tr|D1C4Y8|D1C4Y	tr|D1C9T8|D1C9T
tr|E8LES5|E8LES	tr|E8LDC5|E8LDC
tr|A0A0L6TYP1|A	tr|A0A0L6TXK7|A
tr|C4ZI66|C4ZI6	tr|C4Z8Q4|C4Z8Q
tr|A0A0Q7K2N0|A	tr|A0A0Q7K607|A
tr|A0A1U9K9K4|A	tr|A0A1U9K801|A
tr|B9KXC2|B9KXC	tr|B9L3N6|B9L3N
tr|A0A143Z8E7|A	tr|A0A143Z736|A
tr|A3TLL5|A3TLL	tr|A0A0Q9KCB8|A
tr|C0GDL2|C0GDL	tr|C0GH08|C0GH0
tr|A0A101EZL0|A	tr|A0A101EY24|A
sp|C5D3D3|TRPA_	tr|A0A0N0Z7R9|A
tr|A0A1G0YI18|A	tr|A0A1G0YL19|A
tr|A0A0D2J444|A	tr|A0A0D2JR68|A
tr|J4UCE0|J4UCE	tr|J4UEV3|J4UEV
tr|A0A0M0BMK6|A	tr|A0A0M0BNQ9|A
tr|E8N1L8|E8N1L	tr|A0A101FYW3|A
tr|A0A1Q9V2D3|A	tr|A0A1B1N9R1|A
tr|A0A0Q7BLD7|A	tr|A0A1V1WA56|A
tr|A0A1E8CZ08|A	tr|A0A1E8CQT9|A
tr|A0A1E8CGA3|A	tr|A0A1E8CN72|A
sp|C5BDB6|TRPA_	tr|C5B7N1|C5B7N
tr|A0A0K9I596|A	tr|A0A0K9I4D6|A
tr|A0A0P8Y9P1|A	tr|A0A0P8WBW9|A
tr|A0A1S1V9C8|A	tr|A0A1S1V753|A
tr|A0A0F0EKZ1|A	tr|A0A0F0EUG7|A
tr|S4XPS7|S4XPS	tr|S4Y470|S4Y47
tr|A0A1Q8BRZ4|A	tr|A0A1Q8C0Y3|A
tr|A0A0K1F5M6|A	tr|A0A1E8VXJ7|A
tr|U1XWA4|U1XWA	tr|U7UBL6|U7UBL
tr|A0A101IQL9|A	tr|A0A101J0S9|A
tr|A0A1V9A4T5|A	tr|A0A1Q9VCZ1|A
tr|A0A1Q9YEW9|A	tr|E2SQU0|E2SQU
tr|A0A1D8GEC9|A	tr|A0A1D8GQR0|A
tr|A0A076N5B8|A	tr|A0A076MME7|A
tr|J7TLN3|J7TLN	tr|J7U8N2|J7U8N
tr|K6VDX7|K6VDX	tr|K6WZJ9|K6WZJ
tr|A0A1Q7LVC1|A	tr|A0A1Q7LV11|A
tr|D1CBJ1|D1CBJ	tr|D1CB89|D1CB8
tr|Q08Z23|Q08Z2	tr|Q08XR5|Q08XR
tr|A0A0Q6F3Q7|A	tr|A0A0Q6FA63|A
tr|A0A124IKW4|A	tr|A0A101VYB6|A
tr|A0A1S9CMJ5|A	tr|A0A1V2YG01|A
tr|D5WQ10|D5WQ1	tr|D5WQU2|D5WQU
tr|D8J8J6|D8J8J	tr|D8JBC5|D8JBC
tr|A0A1G3KN58|A	tr|A0A1G3LGB3|A
tr|A0A1H7SMU3|A	tr|A0A1H7X2P2|A
tr|A0A0C1P475|A	tr|A0A0C1P5H0|A
tr|A0A099D9B5|A	tr|A0A099CZU3|A
tr|D0MHI4|D0MHI	tr|D0MGS3|D0MGS
tr|A0A1H2L512|A	tr|A0A1H2HZQ4|A
tr|A0A0Q9SEV6|A	tr|A0A0Q9SVQ8|A
tr|A0A0S8AP16|A	tr|A0A0S8A0X4|A
tr|A0A1L6M0X4|A	tr|A0A1L6LV72|A
tr|A0A1F5UPM2|A	tr|A0A1F5UNJ2|A
tr|L0K781|L0K78	tr|L0K9G7|L0K9G
tr|A0A0M0H7D0|A	tr|A0A0D1YG62|A
tr|A0A1V0A3I0|A	tr|A0A1V0AE29|A
tr|A4A2A3|A4A2A	tr|A3ZVD5|A3ZVD
tr|A0A023DG05|A	tr|A0A023DK20|A
tr|A0A101E7I4|A	tr|A0A101WJG3|A
tr|D4KHA9|D4KHA	tr|D4KFE6|D4KFE
tr|V6KPQ7|V6KPQ	tr|V6K9N5|V6K9N
sp|A0LTT7|TRPA_	tr|A0LVF4|A0LVF
tr|D1A714|D1A71	tr|D1A2A9|D1A2A
tr|A0A151BWW2|A	tr|A0A151BUI5|A
tr|F5SBJ6|F5SBJ	tr|F5SEE5|F5SEE
tr|A0A075KF15|A	tr|A0A075KBY4|A
tr|A0A1F3K405|A	tr|A0A1F3P2C9|A
tr|A0A0C2JK86|A	tr|A0A0C2JC61|A
tr|I4BYP0|I4BYP	tr|I4BXN1|I4BXN
tr|D3FAW6|D3FAW	tr|D3F4S1|D3F4S
tr|A0A1N7AXC8|A	tr|A0A1N7AHD7|A
tr|A0A1I4XDW2|A	tr|A0A1I5IV84|A
tr|A0A1M3BMW5|A	tr|A0A1M3BNF3|A
tr|H6RUL9|H6RUL	tr|H6RKH6|H6RKH
tr|A0A132MHN9|A	tr|A0A132MG12|A
tr|A6C191|A6C19	tr|A6CAL2|A6CAL
tr|M5A2X5|M5A2X	tr|M5A209|M5A20
tr|C5BV83|C5BV8	tr|C5C417|C5C41
tr|A0A0S8IEU7|A	tr|A0A0S8I5L7|A
tr|D3DJZ8|D3DJZ	tr|D3DGA0|D3DGA
tr|I4CB14|I4CB1	tr|I4CAH3|I4CAH
tr|A0A0V8JG40|A	tr|A0A0V8J8M8|A
tr|A0A1V1REC1|A	tr|A0A1T4M056|A
tr|A0A1X7KZ82|A	tr|A0A1X7L8C0|A
tr|A0A1V0DCN9|A	tr|A0A1V0DA86|A
tr|F7NDP7|F7NDP	tr|F7NDC3|F7NDC
tr|D2R0X9|D2R0X	tr|D2QZX8|D2QZX
tr|A0A0C2CYA9|A	tr|A0A0C2DDT8|A
tr|A0A1T5ET86|A	tr|A0A1T5BLG2|A
tr|A0A1M6JZ27|A	tr|A0A1M6FMU3|A
tr|A0A061NVV9|A	tr|A0A061P5G4|A
tr|E3CVI7|E3CVI	tr|E3CX58|E3CX5
tr|D3PS41|D3PS4	tr|D3PTT1|D3PTT
tr|A0A098S126|A	tr|A0A098S9Z5|A
tr|A0A1S2VCP6|A	tr|A0A1S2VFQ9|A
tr|E3HDJ1|E3HDJ	tr|E3H7H6|E3H7H
tr|A0A165XDZ3|A	tr|A0A161ZVW1|A
tr|A0A0D8FRM7|A	tr|A0A0D8FVF0|A
tr|A0A127FD91|A	tr|A0A127F6U7|A
tr|A0A1P9X1L3|A	tr|A0A1P9WU00|A
