# Supplementary material for: Inter-protein residue covariation information unravels physically interacting protein dimers
Source: BMC Bioinformatics. 2020 Dec 17;21:584. doi: 10.1186/s12859-020-03930-7 (PMC7745481; doi:10.1186/s12859-020-03930-7)
Supplement: Supplementary file 5 — Additional file 5. Final ER-MSAs at different ASA thresholds. Available on Mendeley data (http://dx.doi.org/10.17632/9bk2r55286.1). [file 12859_2020_3930_MOESM5_ESM.zip › Additional file 2/Final ER-MSAs/Negative ER-MSA dataset/ASA0.0/paired_MSA/1qop-A-1rm6-A/MSA_ready_for_MI.txt]

MERYENLFAQLNDRREGAFVPFVTLGDPGIEQSLKIIDTLIDAGADALELGVPFSDPLADGPTIQNANLRAFAAGVTPAQCFEMLALIREKHPTIPIGLLMYANLVFNNGIDAFYARCEQVGVDSVLVADVPVEESAPFRQAALRHNIAPIFICPPNADDDLLRQVASYGRGYTYLLSRSGVTGAENRGALPLHHLIEKLKEYHAAPALQGFGISSPEQVSAAVRAGAAGAISGSAIVKIIEKNLASPKQMLAELRSFVSAMKAASRAMSPKLPQHGTVGVRTPLVDGVEKVTGKAKYTADIAAPDALVGRILRSPHAHARILAIDTSAAEALEGVIAVCTGAETPVPFGVLPIAENEYPLARDKVRYRGDPVAAVAAIDEVTAEKALALIKVDYEVLPAYMTPKAAMKAGAIALHDDKPNNILREVHAEFGDVAAAFAEADLIREKTYTFAEVNHVHMELNATLAEYDPVRDMLTLNTTTQVPYYVHLKVAACLQMDSARIRVIKPFLGGGFGARTEGLHFEIIAGLLARKAKGTVRLLQTREETFIAHRGRPWTEVKMKIGLKKDGKIAALALEATQAGGAYAGYGIITILYTGALMHGLYHIPAIKHDAWRVYTNTPPCGAMRGHGTVDTRAAFEALLTEMGEELGIDSLKIRQINMLPQIPYVTMYAQRVMSYGVPECLEKVKAASGWEERKGKLPKGRGLGIALSHFVSGTSTPKHWTGEPHATVNLKLDFDGGITLLTGAADIGQGSNTMASQVAAEVLGVRLSRIRVISADSALTPKDNGSYSSRVTFMVGNASISAAEELKGVLVKAAAKKLDAREEDIEVIDEMFMVSGSQDPGLSFQEVVKAAMVDSGTITVKGTYTCPTEFQGDKKIRGSAIGATMGFCYAAQVVEASVDEITGKVTAHKVWVAVDVGKALNPLAVEGQTQGGVWMGMGQALSEETVYDNGRMVHGNILDYRVPTIVESPDIEVIIVESMDPNGPFGAKEASEGMLAGFLPAIHEAVYEAVGVRATDFPLSPDRITELLDAKEAAA
MSRIQARFEHLRQEGRKALITYITAGDPSPEVTLELMHALVRNGADLIELGVPFSDPMADGPVIQAACERALAHHVGLRRVIELVGEFRRHDQDTPVVLMGYLNPVEVMGYEAFAQAASAAGVDGLLTVDLPPEEADAVLAPIRASGIDPIFLLAPTSVDARIDSICAHARGFVYYVSLKGVTGARTLDVAAVAERVAAIRRHTDLPVGVGFGIRDAETAGRV-AAVADAVVVGSAVVSLAERLG-EPPRLLEAVGELVSGMRAAIDRMS------DTLGTSPIRVDADDKLAGRTRYVDDIVYPDMLHAATLRTCHPGGRLGGICLDPDRDWSEFV-IVTAADVPNCVKAI--AEDQPVLAAGEYRHAAEPVALIAHPDRARLAEALAHIEVIETPGPPLFDADEALASSRRI----VPDNVFTDYTLAKGDLAEGERQAAAVVEGTFRTGAQEHVYIEPQGMIGRLMP-DGELRIEGSMQCPYYVLDALVHATGLPAERIRVVQTATGGGFGGKEE-YPSMCHVALLALKAGRPVKMIYDRGEDMRATPKRHPSRSRVRVGADADGRLCLIDFDFALDGGAYTTLSPVVLSRGVIHAPGPYRCEHVRVRGRAVATNHPPFGAFRGFGAPQSIFALEAALDRLAERLGLDPAELRRRNLLAP-GDRSATGQLAGDAVADAVLAQALAESDYVQRRAAHETRRGIGLATFCHGSGFTGNG------RSRAGLRVTADGVVELLSSSTEIGQGMATTFTQIAADALHLPIARVRVAPTDTQVVPNSGPTVASRTCMVVGRLIQDAARTMIERLSAEAGLPGQYDEAAFAAACARLH-------------------AAGGNTVEIAQYRAPAG-VEWDDQHFRGA-AYASYAWAAYIADIEIDLDTLAVNVRDFVAVQEIGRAVHPVIAAGQIEGGVAQGIGLALFEDVVWNAGVMTNDRITHYILPTSADLPPIRVFFQETADAPGPGGAKGIGELPMDGPAPAVANAVRHALGVDIDAVPILPEHLLAKLTT-KDVA
MTRIADRFAELKAQGRSAFVSFVMAGDPDFETSLELVRGLPGAGVDVIELGMPFTDPMADGPAIQLAGQRALAAGMTLSRVLDLVAAFRKEDDRTPIVLMGYYNPIYAMGVPRFLERARAAGVDGLIVVDLPPEEDDELCLPARAAGLDFIRLATPTTDDARLPKVLSNASGFVYYVSITGITGAAAADAARVAPEVARIKARTDLPVCVGFGIKTPESARDI-AAAADGAVVGSAIVERLGRG-----EPPARILEFVRSLADAAHAM------KFGIGQPVRRKEDDRLLRGKGRFVDDLSLPGQVFAHVARSPVAHGRLSALDLSAARAAPGVLLVWSWADVA--LAPIANPVVMPHLADGVTRYVGQPVAFVVARTRAQARDAAELIEMAFDDLPVVVDPEAALAPDAPQLHDCAPGNLAYRWTIDEAAVEAAFARAARTVRTRVTNQRIIVNAMEPRATLARWDAEAERWEVWAATQGVHALRAKLSAQLMVPPEKIRVRTPDVGGGFGMKLQ-AHPEALVALAARELGRPVKWTADRSESFLADVQGRDLTTEAEGAFDENGRILAMRCRSISNLGAYLSSVGVHTVFSAPLTGGMYDLPCFHHEVRGVLTNTTPTDAYRGAGRPEAIHVTEAVIEAGARAFGMDPAEFRRINLIKA-EQVPHGGFEFDSLDPEAALKLALEASDQAGFPARRERLLGRGVIYYFERTGGAP--------IERATLELDPEGVVRAAVGTQSNGQGHETAWAQIIHEKLGVPLDAIQLLEGDSDLLPAGGGTGGSRSLIMAGRVFLKAADEVIEKALAAASELLEAAPADIEFEGGLFRIKGT-DRTVTLFDAAREL----GGILGAGAVDDSI----------------ATFPNGCHAAEVEIDPETGAVAVTRYVAADDFGTVINPLIVEGQVHGGVAQGLGQALGERAAYDTGQPLAGSFMDYWMPRAADLPPFEVLMSPTMARTNPLGAKGCGEAGSVGAVPAAALAVQDAAGAEPIEPPYTPCRVWEALQAA--RP
MSRIDAKFAELRKAGKKAFVSYVMAGDPDYDTALEVVKGLPGAGVDVIELGLPFTDPMADGPTIQLAGQRALEAGMTLQRTLQMVRDFREGDSDTPIVLMGYYNPIYSRGVDRFLEEAKEAGIDGLIVVDLPPEEDSELCIPAQAAGLNFIRLATPTTDDKRLPKVLQNTSGFVYYVSITGITGAAAAQSGDVGPEVARIKAATDLPVIVGFGIRTPETAREI-ASVADGAVVGSAIVSEIAEG-----KSPAEVLSFVKSLADGAHAME-----KFGRSQPITRIEDVRFLTGHGRYVDDIAPAHAFHAFVFRSPVAHATITELDLSDAREAEGVHMVFSADDMEAGLTLGMDSPLRAELARDRVRFVGEPVAVVVADTLAQARDAAELIVFEYDELPVSLSLD----FNGPTIHPEAPDNRAFDWGMDADATDAAFAKAARTVSMDVGDNRVIVNAMEGRGVWAEWDG--TRLHLCVNGQGVWGTKSKLAAKFDLAADNVRVTNPDVGGGFGMKAM-EHPEVCIAFAAMQLDHPVRWMSDRSEGMLSDNAGRDLVHTAEMAFDADNRITAYRVHTICNLGAYNSQFAIQTQLFSRVLTSVYDIPATWLHVEGVYTNTTQVDAYRGAGRPEAIYLMERLMDQAARELGVDPWELRRKNFIRA-DQFPLVGETYDVGDFHRVLAAAEAQADRPGFAARRARLRGLGLCYYIESILGDP--------SESARVEFAEDGMVDLFVGTQSNGQGHETVYTMFLHDQTGIPPEKIRVVQGDSDRIKQGGGTGGSRSVTVQNTATLAAVDTIVAAFTPFVAELAGVDAENVSFDHETFRAEGS-NVVLTMLDVAEKARGRDDLLQHEARTKLDA----------------RSFPNGAHVAEVEVDPATGVVTLCKYTVVDDFGNLINPMLVEGQVHGGVVQGVGQALTEHVIYDEGQLLTASFMDYAMPRADLMPMIGFTTEPVPSTANIMGMKGCGEAGTVGSMAATANAVHDARGVAKADMPFTPLRVWEMLQDAIAAE
MTRIDTRFGELKQQGRPALVTFVMAGDPDLDTSLQILKVLPAAGADVIEIGMPFTDPMADGPAIQAAGLRALKAGTTLKKTLGLVRDFRATDNATPLVLMGYYNPIYIYGVDAFLADAKAAGVDGLIIVDLPPEEDEELCLPAMKAGLNFIRLATPTTDEKRLPAVLANTSGFVYYVSITGITGSASADASAVGAAVQRIKRHTNLPVCVGFGIRTPDAAQAI-AAQANGAVVGSALIDALKASLRATKATVGAVADLVASLAAGVREMN-VDRPNSYIGKSLPRPNAKRLLAGRGRFVDDIQLPRMLHAVFVRSPHAHAEIVAVHVADAQSMPGARRVVLGDEIA--CEPWTGSPPQAPLAQDRVSWVGQPVVAILADSRAQAEDAAERVTVDYRELPAVVDYDAALAPDAVLVHDALGDNLAFTATIESGDADDAFNRADAVVDVDLSFGRHTPVTLEPRSIVADFEPGERSLTVHHSTQTPYQFQDIFARHFRLDESRVRVIAPDIGGSFGMKLH-VYPEMAVVALSMLAQRPVKYVADRGESFLNDIHLRDHRLRAELALAADGRFLGMRVRDDTAIGAYSAPRTVEGNQVVRLMGAPYRITDYRADLRVIFQNKTQTSQYRGVGHPIACAASERLVDLAAQKLGLDPFEIRRRNYVTD-DMYPASGYRFERLSFDECLTKLHALMDYPALRAEQAVYRGIGLATYVEITNPSPA-GAHISAQDGCVLKLTPSGEVQCAISVTEQGQGTETVIGQIVADEFGVDLARVKVLTGDTETTPHGGATWACRGAGIGGETALQAARLLKANVLKIGAAILQSAPEQLAISDGRLIDRTSGAARMPLGELAALVYNLHAGLTVAHHYAPQGY--------------PFAFTNGIHASLVEVDAETGFIRLLKHWVVEDCGRVINPLLVEEQVRGGTVQGIGAALFEECLYGDGQLLNGSMADYLVPMAFEMPDIVIAHVETPTKDTELGAKGCGEAGTSAASGAVLNAVNDALDASISQIPMTPQRMLRALRL----V
MTRIDAKFAELKAVGKKAFVSYIMAGDPDYDTSLEVVKGLPGAGVDIIELGLPFTDPMADGPTIQLAGQRALESGMTLERTLQLATEFREEDDTTPIVLMGYYNPIYNHGVDQFLTDAKAAGIDGLIVVDLPPEEDEELCIPAQAAGLNFIRLATPTTDDKRLPKVMQNTSGFVYYVSITGITGAAEAQAVDVAPEVARIQAASNLPVIVGFGINTPEKSKAI-AKVADGAVVGSAIVSKIASG-----TPVPEVLDFVRGLADGAHGMQ-----KFGSHGQWSRREDDRLLRGNGTFVDNIAPSDALYACFFRSPFAHAKIVALNLSDARNQQGVHLVLDADDLHAGISKGLSAPRRSLLAERKVRFVGEPIALVVATTLQLAKDACEAIEFEHEELPAHMCLS----EGGEPIHREAPNNCAFTWSADDTATHSAFSQAAHRVSKTVRNHRVTVNSLEPRGCFAEPAG--EGVHLAFNGQGVQDLKDSISDILGMKADHIRVTTPDVGGGFGMKAM-SYPELLLAHAVRVLDHPVRWMSERVEAMLTDTGARDLEHDAELAFDENYRLLGYRVDTRFNLGAYNSDLGIQTDYFAMVLSGAYRTPTCHLSATGIYTNTAQTDAYRGAGRAEAIYVLERMMDYAARELGVDPWELRRRNFIQP-DQFPPMGEEYDPANYDQVLNQAEDMADVSGFAKRRACLRGIGLSYYVMNAIGNE--------KISTHLQFLNDGRVIFSVPSQSAGQGHESAYAQFLSDQSGIPEDRIVVVQGDSDKTGSGVGTGGSSSITTVGNAALATIANVVETFHPFVVEHLQVAPDTVEFGGGSFRASGS-NLTLSMLEAAEIMRGEADLLRIEGIGIIEN----------------WAFPNGAHVAEIELDPETGLATLERYSVVSDFGNLINPVLVEGQVHGGCAQGIGQALLERTVFDNGQLLSASFMDYAMPRADNLPMFKFMNEPVPSTANAMGVKGCGEAGTVGSVAAVANAVMDAQGVHTLDMPCTPERIWNVLHK---HS
MTRIDNRFSALRQQGRAGLVTFVTAGDPDEKTSLAILQALPGAGADLIELGMPFSDPMADGPTIQASSQRALKHGQTLAKTLAMVRSFRANDDATPIVLMGYFNPIYVYGVARFLADAKAAGVDGLIVVDLPPEEDDEFCGPALAAGVSFVRLLTPTTDEKRLPVALENTSGFVYYVSITGVTGTATPDFEAVGKAVAAVKAKTPLPVAVGFGVRTAADAAAI-ARNADAVVVGSAVVGAVEASLRATERTVPAVAALVRELASGVRKME----SKFGKSQTVTRLEDVRLLTGHGRYVDDIVPEGALYAVFLRAPYAHAEIRALHVEEAKAAPGVHAVLTVADLEAGIDINMAAPLRPLLAKDRVRFVGEAMAVVVAETLNAARDAVEMIEFDLDEEAPHLAVS----PGGPDIHPEAPDNVAYDYLLDEDAVNAAFDAAAHVVSVEIPDNRIIVNSMEPRGAFAEWQD--GRVHLCVNGQGVWGQKTKLARMFHLPEDAVRVTNPDVGGGFGMKGF-TYPEYVIAQAARVTGRPVRWMSDRTEAMLTDNAGRDLTSTVELAFDADYRITGYRVTTLSNLGAYNSEFAIQSQLFAKVLTGTYDIPAALLQVKGIYTNTTPVDAYRGAGRPEAIYALERAMDYAARALGVDPWDLRRRNFIAA-DAFPPSGELYDVGDFVRVLDRVRTVADVSGFAARKARLRGLGLCYYIESILGDP--------TEGADVEFCADGTVNLYVGTQSGGQGHETVYAQFLSDRTGIPVEKIRVIQGDSDRIAKGGGTGGSRSVTTQSNATLATVEKMVAAFTPFLADEMGVEADKVDFDGETFRAPGS-NLTPTLLEAVEMARGRQDLLRHKAEYTLPG----------------RSYPNGAHVAEVEIDPETGKTAVVKYAVTDDFGNLMNPRLAEGQVHGGVAQGIGQAICEEVGHDYGQLLTASFMDYAMPRADDMPFLTFTTESVPSTANALGMKGCGEAGTVGALAAVANAVQDAKGVRRADMPFTPKRVWQMLQG---NA
MTRIDTRFAELKKQGRSAFVTFLMGGDPDPATSLAIIKALPKAGADIIEIGMPFTDPMADGPAVQAAGRRALNAGMTVTRTLQMIHDFRKGEGSTPVVLMGYYNPIYIYGVEKFLTDAKAAGVDGLIVVDLPPEEDSELCIPAMKAGLNFIRLATPTTDDKRLPAVLANTSGFVYYVSITGITGSAAADSTAVGAAVARIKRHTTLPVCVGFGIRTADAARGI-AERSDGAVVGSALVDALSGSLKATAKTVNAVADLAAALAAGVREMA---PVKFGIGQSVRRKEDDALIRGKGRYTDDHAPSDALHALMLRSPHAHATFK-IDVSRACGLPGVALILTSADVA--LGGLPCAPPYPILVRDEVRHVGDAVVFVVADTVEHARDALEAIAIEWTPLASVVGVANAVKTGAPQVWPDHAGNVLFDVSIDKTAAGTALATAHAVAEISIVNPRIVTNYMETRAAVCEYDARRDRLTLTVGSQGSHRLREILCRVLKMPMEKLRVICPDVGGGFGTRLF-PYREALMAVASKKLRRTIKWTAERSDHFIGDSQGRDNVTTAHMALAADGRFLGMDVDLMGDMGAYLSTFAIP-YGGAGMLPGLYDIQAFHCRVRAVFTNTVPVDAYRGAGRPEAAYVVERLVDAAARKLGMTPDAIRRRNFISP-KAMPATGKVYDSGNFAAHLKRAMAIANWKEFPKRAKLVRGIGLASYVEVCGTMG--------QERADVRLDPNGDVTVLIGTQSSGQGHATAYAQIIADQFGIPPERVHMIQGDTDVVVSGLGTGGSSSIPSGGVSVERATRKLGDQLREIASEALETSAADLEISHGSVRIAGT-DRSISFVDLAKRAA--PAKLTANESFSSAD----------------GTYPNGTHVVEVEIDPATGKIQLVNYVVVDDFGMTLNPLLLAGQIHGGTMQGIGQALMEQAVYDDGQLITGTLMDYALPRAADGTSITFETHNVPCVTNPLGVKGAGEAGAIGSCPAVVNAIIDAYGIDHIDMPATPERVWMAIRERQHRL
MTRIDVKFAALKAQNKKAFVAYIMGGDTDLETSMAVMLGLPAAGVDVIELGMPFTDPMADGATIQLAGQRALEGGMTLRKTLQMAADFRAKDNVTPIVLMGYYNPIYSHGVAQFLIDAKAAGIDGLIVVDLPPEEDAELCLPAQAAGLNFIRLATPTTDAQRLPKVLQNTSGFVYYVSINGITGAAAAKPSDVAPEVARIKASTDLPVIVGFGITTGQAAQEI-ASVADGCVVGSAIVAQIAEG-----RPVGQILDFVAELAAGAHAMN-KIRKFKQVGTRPARPDGDDKVTGRALYGADTVAPGMLMAAVLRSPHAHAQIVSIDISAALAHDGVKAVVTGADLVEG------DIQENCLATTRVLYDGHAVAAVAALTLKAAQEALKLIKVEYSALPHVIEVDDAMRADAPIVQSGQ--NVTYHCQFGHGDLDVGFALADEIVTRSFKTAATHQGYIEPHACLAQMTT-DGKAELWCCTQGQYNVRDICSALLGLEGSQLRVTASEIGGGFGGKTN-VFIEPLALALSRKSGRPVKLVMSRSEVFRATGPTVSSSIDVKIGMTRDGRITAGRAELRYSGGAFPN---ETVSMGAQSAFAAYDMAAVETLGWNVLTNRPKEAAYRAPGAPMAIYAVESVVDELAQILNLDPIDVRLKNAARK-GTKSSYGPTFDDVGLVATLEAAKAHPHYQAPLG---PNQGRGLSAGFWFNFGG---------NTCVSLNVNTDGTISVIEGNPDIG-GSRASISLMAAEELGVPYEKIRTIIADTASLGHNDITDGSRVTFSVGLATIKAAQDAIQKMCGRAAQIWGIDADAVTWEDGAAVPAGEAGKPLSLAEIAAVSFETGGPIAGHFEVNADGA----------------GVSFGVHLCDAEVDHETGATKILRYTVFQDAGRAVHPSYVEGQMQGGAAQGIGWALNEEYIYGDGRLQNSGFLDYRIPVASDLPRIDTVILEIPNPGHPYGVRGVGETPIVPPLGAVSNAVSRAIGKRLSQLPMSPPRILQAIL----KG
MSRLAARFATCQAEQRAALVTYVMAGDPDRASSQALLAELPAAGADIIELGMPFSDPMADGEAIQRAGQRALGDGQTLAGTLDMVREFRRQDTATPLVLMGYLNPIQCYGETRFLGDAAAAGVDGLIVVDLPPEHGAAFTARARDLGLARIPLVAPTTPAERLPALLAQGDGFVYRIAYNGITGAGSAPRGDLGTALAQLREHTPLPLAVGFGIRDGDAAAAV-AAVADAVVVGSALVERLETQG------QAAALALVRELAERT-RMG---AETTVVGRSLPLIDAREKVTGRLKYAGDLPLHRMHHAKVLRSPYAHARVVSIDTSKAEALPGVSAVLTHKDDIGRKKTCNTFNFRGPMISEEVCYVGDEVAVVSAVDEDTAKQALRLIEVEYEEMPAVFDLEQSMQTGAPQVHPW---NALEPSLFQWGDIEAGFRESDHIIENRITLGNQQHAPLDRNACIAEWDG-D-CLSIWTSTQALFWIRDAVTDFFELSPNKVRVHSTPTGGSFGLWWG-NNFMFLAIAVARKARRPVRLVLTRDEVQTTVKRRERPLIDARIGIKADGTMVSQSYRHIMDNGAYGNKFD-----PYQSVADIYTTPHGRAEFIGVATNLLPAGCMRGVGDLTLAYAIEQTVDMAAEKINMDPVEFRLKNHWRS-GDICHTSQALTSSGLEECIRKGAGKFGWKEKWKGWGKVRGVGVGISTHISGL------AFFGFNGITIKVNPDGTMVLTTGIGRMGQGGDTTQAMVAAEVLGVELGDVNVVDGDSEVCGHTMVTFGSNGMHMVARATKAAAEDARRQILEFAARRLEANPDDLDIRDKRIFVKGSPDIGVTLKELMSSPILSPPEVIGRASRGVEFD--------------KAGKMMICDYAEVEIDTRTAQMRVVKFVAYHDSGTIVNPAICENQVAGGYCQSLGMAMTEHLVFDEGAILNPNFMDYKILGPLDMPDPEIYFEQVYDEDGPFGAKGIGEGVTCAVPVAISNAVYNAIGVRLHP-PITPDKIMRALRQK--SR
MTRIDDKFAALKADGKKAFVSYVMAGDPDYHTALELVKGLPAAGVDIIELGLPFTDPMADGSTIQLAGQRALEAGMTLQKTLNLAAEFRQQDNVTPIVLMGYYNPIYNHGVDQFLLDAKTAGIDGLIIVDLPPEEDDELCVPAQAAGLNFIRLATPTTDAKRLPKVLQNTSGFVYYVSITGITGAGEAQAQNVGPEVAQIKANTDLPVIVGFGINTPEAAQSI-AEIADGAVVGSAIVSELANG-----KPVPEVLAFVKTLSDGAHGMT--DPGRRFVSTNRRVREDRRFVAGAGRYVADLDIPGTLHVALVASTAPAAKILGIDTTEALAMEGVVDVLTGEELS--VAPL--RVRRFPLTVGQIRYAGEWVAAVVATSRALAEDAAEKVRVRTEPLPFVIDAETALGPDAPPVHPEHGSNLLLDKTFDWGPVADDFAAAEDRLSLRVTWGRNATVPIETFGVIARWNPWDEMLDVWASIQMPKY-ADQIARALKLPGNAVRVYDVDVGGSYGVKRG-IKHTVLVSYLARKLGRPVRLIEDRLENMRADAQGPERIFDIDVAFDRDGTVRSMKMRALDNAGAYAGRAPFQLGKPIGAIVGPYRIGSVQYRAMSVTTNKAVQEAVRGFGQAPTNYAIETMMDRIAAHLGMDRLELRRRNLIRA-DEFPPSGSTYDSGDYHTVIDKVLAHADYAALTAERDLCAGIGIAACLEPSGGNSSFNRTSTWMEGSRVIIDALGGVTVTIHTTSSGQGHETLAATVVGEELGIDPDRIRVTRPDSLSSLPGNSPVGSRMAIMLGGAAARAARDLKRQLVAIGAHAMGIDPSEASYEAGTITAP--DGRAVGWDELVDIGHGTNPGLAASFIQQVPTG-VALP-EDGKVQ-MYPCYSFEFHLVLMAFDPVLAKPEIRRYVIGHDCGTVINPHIVRGMTLGGIAHGIGAALLEEFTYDGGQLMTQSFLDYLMPSSHEVPSVEIVHHCTPSPLTEFGQKGSGESGYLGAPAAISGAVQDAWGVTVDKLPLRMSTISDTIADA-TAA
-----AAFRRLRAAGERGLVVYLTAGDPTPAASLRYLRAAADAGADILEVGVPFSDPTADGPTIEAASRRALSAGMNVAGALELVRRFRS-THATPIVLFGYCNPFHRYGWPSLCDDAREAGVDGFLVVDLPFEEREEALPSIRKAGLDWIALAAPTSGMARVRAVDRAGSGFLYLISVTGVTGTRKTLPPSVAAWTRKVARATRLPVAVGFGIASPAMASAA-TRNADAAVVGSACVKIVERNG-RGPRGPAELSRFVRSLKKAL-RMG---DKYRFIGKATPRRDATEIVTGGTRYLNDIQMPDMLYGKVLRSPHPHALIKRIDKHQALALPGVKAVLTWEDVPWRGG----TPRHTRVLDRKVRFVGDAVALVAAATEGIAQEALGLIAVEYEVLPAVFDMEEALKPDAPQLYEEYPGNRVSLTEIVMGDVEQGFGQADVITEGQFGYENLNPLPPEPPGAIALWEE-PNRVTVWVSNQASYMDKITLYHVMNRHV-ETRSIGGPCGGSFGSKFM-SWQVSYAALLSRATGKPVKLILTKEEHLAVFTMRPASRMRAKVGMKKDGTVTAVEGTWLVDTGYYSMTTQAQVAVGCGEVQIMVRCPNWALQPVIVCTNRNASGIVRGFGGQELKCMLIPLLSLAMEKLAIDPFEFLKKNYVKP-GDGYVDGNTYRGVDYAAAMEKGARTFGWKEKWKGWLTRRGVGVGVHGNADIGED--------ASEAYVRLHPDGTAMLFSCVTEHGTGQRSNFIKMVAEVLQLPLESVSLAPADSLINPYEFGPAGSRGTYAIGAAAIRAAEDAKGKLFELLAPLLKTRPEELDTADGIVFVKGNPEQKIPWRAMS-----IDRTITGFGRFEPD----------------YTLSNCMMSFVEVEVDTETGKVTLLRVVNATDVGQVIDPPGLAGQLNGCLGSGIDSAIFEETVLDTGHILNANLIDYKWRTFPELPTIDNVVMETPFPSHRFHAVGVGEIATSPGPSAILMAISNAIGTWLHAYPATPERVLAALGTLRGGA
MTRIDTKFAELAKQGRAAFVTFLMCGDPDPATSLAIVKALPKAGADVIELGMPFTDPMADGPAIQAAGLRALKAGMTLKKTLELVRDFRKDDNATPIVLMGYYNPIYIYGVDRFLVDAKAAGVDGLIVVDLPPEEDAELCLPALKAGLNFIRLATPTTDDKRLPAVLANTSGFVYYVSITGITGSASANAGAVSDAVARIKRHTPLPVCVGFGIRTPEAARGI-AQAADGAVVGSALVDALRVTLRATDKTVPAVIDLATALARGVHEMS-DSSAFRFVSTSRRVREDRRFVAGRGNYVADIVPEGTLHVAVLPSQYPSARILSIDCAAALAMPGVHYVLTGEELA--VEPL--NAKRYPLAVGQTRYAGEWVAAVVADTRAQAEDATEKLRVAYEPLPYVISAEEALKPDSPPVHPAHGSNILLDKTFVWGEVEKDFADSPRHLSLRVTWGRNSTVPVETFGVVASWDSWRDMLDVWASIQMPKY-PDQIARALRIPANNVRVQDVDVGGSYGVKRG-IKHTVLVSHLSRRLGRPVRLIEDRLENMRSDAHGPERIFDIEVAFNDDGIVRSMKMKALDNAGGYAGRAPFQLGKPIGAIVGPYKINSVQYRAQSVTSNKAVQEAVRGFGQSPTNYAIETMMDKVAVAVGLDPLELRRRNLIQH-DEFPPSGTRYDSGNYQAVVEKVVAHADYEALKQERDMLAGIGIATCLEPSGGNSAFNKTTTWMDSCRINVDGVGFVTVAIHTTSAGQGHETLVATVVGEVLQINPDTIRVVRPDSLASLPSNTPVGSRMAIMLGGAAFHAAQKLKAKLVKIAAHQFGCDEDSVEYANGGVSATK-GEGRLNWDDLVGIAHGMEPGLETTHVIQVPTG-TKLP-ENGRVQ-MYPCHSFEFHMVLIAIDPDLGKPEIRRYVVGHDCGTVINPHIVRGMTLGGIAHGIGAALLEEYVYDEGQMLTQSLMDYLLPSSHEIPTIEIVHHCTPSPYTVLGQKGAGESGYMGAPAAVSNAVNDALGISVSKLPIRISAISDAVASA-KQK
MTRIDAKFAELRAAGKKAFVSYIMAGDPDFDTSLEIVKGLPAAGVDIIELGLPFTDPMADGPTIQLAGQRALQGGMTLQRTLDMAAEFRKGDDTTPIVLMGYYNPIYNRGVDKFLVDAKAAGIDGLIVVDLPPEEDDELCIPAQKAGLNFIRLATPTTDDKRLPKVLTNTSGFVYYVSITGITGAAEAEATDVGPEVARIKSKTDLPVIVGFGINTPEKSRAI-ASVADGAVVGSAIVSRIAAG-----NSAPEILAFVKSLADGAHVMP-SKRDFKVIGKRVLRPDGIDKVTGKAMYGADMTAPGMLVGRILRSPHAHARIVSIDTSAAEALKGVKAIVINADLADE------DIRDNCLAREKVLYDGHAVAAVAAVDKATAKSALRLIKVKYEVLPHVTDVDEAMKADAPVVQEGQ--NVTSHFEFGHGDLDAGFAKADKIIERSFKTAATHQGYIEPHACLASLGS-DGRGELWCCTQGQYNVRTICSEVCGIEASQLRVTASEIGGGFGGKTT-CFIEPVALALSRKSGKPVKLVMTREEVFRATGPTVSSSTDVKIGMTSNGRITAAQAKLRYQGGAFPC---GTVEFGAQAAFAAYDLEAVQTLGWNVMTNRPKEAAYRAPGAPMAIFAVESVVDELCQELGLDPLETRLKNAARK-GTLSSYGPTFNDIGLVATLEAAKAHPHYTAPLG---ENQGRGLSCGFWFNFGG---------NTCVSLNINPDGTVGVVEGNPDIG-GSRASISMMAAEELGIPYEKVRTVITDTNSLGFNDVTDGSRVTFAVGLATIKAARAAIDNMCERVANIWGIDRDAVEWVDGAAQPAGPAGSPMSLAEIAAVADQTGGPIAGHHEVNADGA----------------GVSFGVHLCDTEVDPETGATKILRYTVFQDAGRAVHPDYVEGQMQGGSVQGIGWALNEEYIYGDGRLQNAGFLDYRVPVASDLPPIETVILEIPNPGHPYGVRGVGETSIVPPLAAIANAVSRAAGVRMTELPISPPKLLKAMSE---RG
MTRIDAKFADLKAAGKKAFVTYVMAGDPDYETSLEVVKGLPAAGVDIIELGLPFTDPMADGPTIQLAGQRALDGGMTLERTLQLAADFRKDDDTTPIVLMGYYNPIYNRGVDKFLDDAKAAGIDGLIVVDLPPEEDEELCIPAQKAGLNFIRLATPTTDDARLPKVLQNTSGFVYYVSITGITGAAEAEAGDVGPEVARIKAATDLPIIVGFGINTPEKAEKI-ASVADGAVVGSAIVSQIASG-----KSPAEVLAFVKSLADGAHGMG-----KFGNSQPVKRVEDLRFLTGQGQYIEDAAPAGALRAWVLRSPVAHGVITALNVEDARACEGVHAVITLADLEAGIDISLDAPERPMLARDRVRYVGEPVAVVIAETLDQARDAGELIELDIDDLPAKLDVL----PGGEPLHAEAPDNRAFDWGMDEAATAEAFRTAAHSVALQVDDNRIIVNSMEPRGCFAEWAG--GRLHFTFGGQGVWVIKSQLAAKFRLDEADVKVTIPDVGGGFGMKAF-PYPEFAVAQAARALERPVFWIADRTESMLSDNGGRDLTSLAELAFDEDLKITAYRVSTRCNLGAYNAHFGIQTQLFSRVLAGAYDIQTAWLQVEGIYTNTTQVDAYRGAGRPEAIYVLERAMDRAARELGVDPLELRRRNFIKP-AAFPVTGETYDVGDFGKVLSRAADEADLGGFAARRAKYRGVGVCYYIESILGDP--------SEGAEVEFLEGGRVNIYVGTQSNGQGHETVYAQFLADQSGIPADHIQVIQGDSDRIATGGGTGGSRSVTTQANATLAAVEKMIAAFIPFLAEEMGVEENEIEFDGDTFRAPGS-NLTPTMLEAAEMARGRLDLQRHAARARLPG----------------RSFPNGAHIAEVVIDPETGQSDVERYTVVDDFGNLINPMLAEGQVHGGVAQGLGQAMLERVVYDDGQLLTASFMDYALPRASGVPMIGFTSEPVPSTQNPMGMKGCGEAGTVGALAAVANAVQDARGVRQVDMPFTPQRVWEVLRDV-AAE
MTRIDTKFAQLKAAGKKAFVSYIMAGDPDMETSLAVMKALPGQGVDVIELGMPFTDPMADGPTIQLAGQRALEGGQTLQKTLDMVAEFRRGDDTTPIVMMGYYNPIYSRGVARFLTDAKAAGIDGLIIVDLPPEEDDELCIPARDAGINFIRLATPTTDDARLPKVLQNTSGFVYYVSITGITGAAAAQAAQVGPEVARIKAATDLPVVVGFGINTPETAREI-AGVADGCVVGSAIVKEIAAG-----KTPTEVAAFAGALAAGAHAMA-KKRDFKVVGTRPVRPDGIDKVTGRAMYGADLSAPGMLVARVLRSPHAHARIVRIDTSKAEKIPGVKAVVTSADLGDE------DTQDNCLAHDKVLYDGHPVAAVAATSAQAAKAALAAIEVTYEKLPHVTDVDAAMKADAPVVLEGQ--NVTNHCEFGHGDLEDGFAKADLIVERSFKTEATHQGYIEPHACLASVGP-DGRGELWCCTQGQYMVRETCAGILEMDASQLKVTPSEIGGGFGGKTT-VFIEPVALALSRKAGRPVKLVMTRDEVFRASGPTIQSSTDVKIGMTRDGRITAAEATLRYSGGCYPN---STCMMGAQAAFAPYDLEAVKTVGWNALTNRPKEISYRAPGAPTAIYAVESVIDEMCQELGLDPIDVRLQNAADK-GTKSSYGVTFQDIGLKAALEAAKAHPHYSAPLG---PNQGRGLSCGFWFNFGG---------NSSVTLSVNTDGTVSVTEGNPDIG-GSRASISMIAAEELGIPYERVRTLVADTASIGHSDTTDGSRVTFMVGLATIRAAREATQKMCARAAKIWGIEPDAVEWVDGAAQPAGPAGKPMSLAEIAATSLKTGGPIAGHCESTADGA----------------GVSFGVHLCDIEVDPETGFTKVLRYTVFQDAGKAIHPDYVEGQMQGGAAQGIGWALNEEYIYGDGRLQNAGFLDYRIPVASDLPPIDTVIVEVPNPGHPYGVRGVGETSIVPPLAALSNAVSRAARVRLRELPMSPPKILKAMMA---KG
MTRIDSTFARLQAEGRKAFVAYIMAGDPDIETSLAVMKGLPSAGVDVIELGLPFTDPMADGPTIQLAGQRALEGGMTLDKTLQMVRDFRAGDNDTPIVLMGYYNPIYSRGVDTFLAQANEAGIDGLIIVDLPPEEDDELCIPAQKAGLNFIRLATPTTDDRRLPKVLQNTSGFVYYVSITGITGAAAAEATDVGPEVARIKAKTDLPVIVGFGIRTPEASQAI-ASVADGCVVGSAIVGELASG-----KPVEEVLSFVSGLAGGAHAMA-EFKEFKLVGTRPDRPDGLDKVTGRARYGADISAPGMLWAAVLRSPHAHARIVRIDTSKAEALTGVKAVITRADFPTG------NLQENTMAGERALYDGHAVAAVAATSKLRAEEAVRLIEVEYEVLPHVIDVDDAIKPDAPVIREGP--NVVRYMEFGRGDVEAGFAEADLVMEKTYKTEATHQGYIEPHACMGQLGA-DGKGEMWVCTQGQWFIRKMCTAVLGLETAQLRVTPSEIGGGFGGKTT-IFMEPLSLALSKKAGKPVKLVMSRSEVLRATGPTASASMDVKIGMKKDGTITGARAEFRMQGGAFPG---SPVDMALYCCFAPYKLKNVEHVGYDVLANRPKCAAYRAPGSPMGAFAVESLLDEMCRELGGDPLDMRLKNAVRE-GDTASYGPKYGSIGLVETLEATKAHPNLSIPLG---PNQGRGIAAGYWFNHNG---------ETSVSLAISEDGTAQVSVGTPDIG-GSRASIALMTAETLGIPYEDVRVNVVETGALGVNEPTHGSRATFASGKAAVVAAGHAITEMCRRAANEWGIDPEAVEWVDGAAQPAGDAGKPMTIAEIAGKMGSTGGPISGHHESVPDGV----------------GASFGCHVVDVEVDPETGRTTILRYLVVQDAGRAIHPAYVEGQYQGGAAQGIGWALNEAYIYGDGRLQNSVFLDYRVPVASDLPMIDTVIVEVPNPGHPYGVRGVGETGITPPLPAIANAIQEATGARLCELPMSPPKVLAAIKA--KGG
MTRIDQTFARLRNQNRKAFVAYIMGGDPDSDRSLAVMRGLPGAGVDIIELGMPFTDPMADGPTIQLAGQRSLEGGMTLDRLLDMVRAFRAEDETTPIVLMGYYNPIYSRGVERFLTEAREAGIDGLIVVDLPPEEDDELCVPAQQAGLNFIRLATPTTDNQRLPTVLQNTSGFVYYVSVTGITGSAAAQAGDVGPEVARIKAATDLPVIVGFGITTPEAAQTI-ASVADGCVVGSAIVKLIGEG-----RPTEEVLARVADLAAGAHAMD-----TFGKAQG-GRREDIRFLTGQGRYVDDIVPAGALYAAFLRAPVAHAEIRALDTAPAMDVPGVRLVLTAADLEAGIKLGMRAPERPVLARGRVRFVGEPVACIIADSPAAARDGLEAVALDFHDLDAKTDLA----PGGAAIHPEAPDNVGYRYELDAAAADAAFAAAAHRVGARIEDNRIIAASMEPRGAFAEWQD--GRLHLCFNGQGVWGQKAQLCAHFGLAPEDVRVTNPDVGGGFGMKAM-AYPEVVLCQAARVLGQPVHWMSDRSEAMLSDNAGRDLVSDVELAFDADLRITAYRVNTFSNLGAYNAQFGIQSEMFSKVLTGVYHIPVAHLAVKGIYTNTTQVDAYRGAGRPEAIYALESLMDHAARVLGVDRFDLRQRNFV---REFPVAGENYDVGDFSGLLVRLMAEGDVAGFAARRQKLRGLGLASYIEAILGAP--------LEHAQVDFDADGGVTMRVGTQSNGQGHETVYARFLAAETGIPEDRIRILQGDSDQIATGGGTGGSRSVTLQTAATRATVTQMLAAFADFLAPELGDTP---AFDDGAFRAAGA-NRTVNLLEAAELARGRNDLLRHRAEARITQ----------------RSFPNGAHLAEVEVDPDTGHVTVDRYTIMDDFGTLLAPELVLGQVHGGVVQGVGQVLMEHVVYDQGQPLTGSFMDYAMPRSTDVPFFSVGFAPVPATGNPLGMKGCGEAGTVGAMAATANAVRDAQGIAWADMPFTPARVWQALQA--APA
MTRIDTTFANLKSEGRKAFVAYIMAGDPDTATSLDIMRGLPGAGVDIIELGVPFTDPMADGPTIQLAGQRALEGGQTLEKTLQMVRDFRAENDTTPIVLMGYYNPIYSRGVDRFLSDAKTAGVDGLIVVDLPPEEDSELCLPAQAAGLNFIRLATPTTDAARLPKVLQNTSGFVYYVSITGITGAATAQAANVGPEVARIKAATDLPVIVGFGISTPETAQDI-ASVADGCVVGSAIVKQIADG-----KPLDEVMAYVAALAEGAHGMP-----DDGIGASVKRREDTRFLTGNGKYTDDINLRGQAFVHFLRSDVAHGRIKGIDTSAAEAMDGVLRVFTAADFD--AGGIPCEPKHPILAEGKVRHVGDPICAVVAETYAQARDAAEAIEVDIEELEPVVDMKAALAEGAPKVHDDLTSNLCYDWGFNKDAVNAAFESAAHVVSLELTNNRLVANPMEPRVAVGDYDPWGDNHTLYTTSQNPHVIRLLMGAVLNIPEHKLRVVAPDVGGGFGSKIY-HYAEAFVTYAAKVLKRPVKWTSSRSEAFISDAHGRDHKTKIELALDAEHNFTALRTETYANMGAYLSTFAIPTWLHGTLMAGNYKTPLIYVNVKAVFTNTVPVDAYRGAGRPEATFQLERLVDKAARELGVDPIELRRKNFIKP-EDFPPVAVVYDTGNYHATMDKMLELADYAGFEARRAKLRGFGIAHYIEACGIAPSNGARAGLYESASVRVNATGSISVYTGSHSHGQGHETTFAQVVADMIGVDANSIEIHHGDTSNTPMGMGTYGSRSLAVGGSAIVKATNKVIDKAKKIAAHLLEAAPEDIELKDGKFSVAGT-DKSVDWSGVTLAAYELEPGLEETAFYDPSN----------------FTYPSGAYGCEIELDPDTGKIDILRFIAADDFGNIVNPMIVEGQVHGGLAQGIGQALMENCVYDQGQLLSGSYMDYAMPRADDVRGFTVDHSITPCTHNPLGVKGCGEAGAIGSPPAVVNAAIDAAGVTHIDMPLTPSRVWAAMN-----G
MSRIDRRFAACRAEGRAALVTFVTAGDPDADTSLAILKALPRAGADLIEIGMPFTDPMADGPAIQLSSQRALKGGQTLTKTLDMVRAFRAGEADTPVILMGYYNPIYIYGVARFLKDAREAGVDGLIVVDLPPEEDDELCVPALNAGLSFIRLATPTTDDARLPAVLANTSGFVYYVSITGITGSATPDFGAVAQSVARIKAHTDLPVVVGFGVKTGGHAAAI-ARGADGVVVGSALVEAVRASLRATATTVTAVETLVGELAAGVRAMA-QTSVGRWIGASLPRFEDARLVTGAGRFVDDLAPDACLHVEFVRSSHARGTIAAIDTAEARAAPGVVAVFTGAELG--LGEASVVPRFSVLASGTVEAVGQPLAAVIAETAAAARDAAQLVAAEIEAMP---------------LRDGGPDDEAISHRWAAGDVEAAFAGADHIVHVSVAHARLAPAPLEPRAALAEWSEAEGLLTVWLSTQTPHRARQDLARILGLPAARLRVIAPDVGGAFGGKAS-IYPEVFVAWAARRLGRPVKWCATRGEDLQAATQGRGGRLEGSLALDRHGRALALRANLDFPLGHWLPYSAAPGRNAGRILPGPYRIGAVDIALTGRLTNTAAVGIYRGAGRPEAAMLMERLMDAAARALALDPAEIRRRNLLAS-EELPATGEALDSGDYPQLLARACERADYARLREEIAEICGIGLALYVEPCGQG---------WESATVSLAADGGILAATGATAQGQGRETAIAQIVASGLGVPPGRVRVRHGDTAGAPEGIGALASRSTAIGGSAMLKAVEAFRDEARRAAAKLLQCAEAHVAAVESGFVLDGT-GRAISWQGMGEGLAEGDTALSTSVVFHADG----------------EAWSSGCCICVVGIDGETGVPTIERLTWVDDAGTVLNPMLVEGQLVGGMAQGMGEALMESLVYDDGQLVTGSFMDYAMPRAADVPPVAIDKLETPSPTNPLGAKGVGEAGTIGVPAAIVNAVLDASGVTHLDMPLTSQKIWKAIRAGAGKP
MSRLDQRFQSFKEQKRGGLITFITAGDPDPDTSARLLARLPAAGADIIELGMPFSDPMADGPAIQESSLRALKAGMTLRKTLKMVEDFRRNDQDTPIILMGYFNPIMAFGVDAFIAEAARVGVDGLILVDLPPEEDREVREPAAAAGMALIRLATPTTDAGRLPRVLENAAGFIYYVSIAGITGTAQAKPEIIDEALAAIRAAMNLPLAVGFGIKTADDVRRF-TQSADAAVVGSAIVQEIKAHLRAKATLLDAVTDFVHSLAMGTRSMN--EISNKWIGTNTIRPDGADKVTGRAAYAADTSMPGMIWGRVLRSPHPHARIKSIDTSKAEALQGVKAVVTSKDIVDKLG----WMSRNVMAREKALFHGHPVAAVAAMSEAIAAEACKLIEVDYEVLPWAIEIEDALKPDAPILHDFKPSNIAGTLEHKLGDIEAGFAKADVVIERSFTTRPVHQGYIETHACLVSVLS-DGKTTIWSSSQGQFMVRAMTSLLTGIPQSSIRAIPAEIGGGFGGKTI-VYLEPLATMLSKKSGRPVKMVMSREEVMRATGPTSGSTSTVKIGATKDGTIVAAQGVFYLQAGCFPG---SPIRGAAGCAFAPYNIANVVSRGFDVVSNRSKVAAYRAPGAPIGAYAVECVLDEVAEALKIDPLDLRIKNAARE-GTKAAHGPVYPRIGLLETMESARKHPHYKAPLG---KFQGRGVASGYWFNAGG---------ESSAQVNITEDGNVVVTTGHPDIG-GSRAAIANIAAELLGIDYRRVSVLIGDTATVGYSNLTGGSRVLFASAIVVTDSAEQVIGQLKARAAKIWGISADAVVWENGEARPSGDTGNTMTLAEIAAKATETGGPIGAGVQLNTTGA----------------EGGFSTHICDVEVDVDLGIVRVLRYTSFQDVGRAIHPAYVEGQIQGGAVQGIGWALNEEYIYNKGHVDNPGFLDYRMPVCSDMPMLDAVMIEIPNPKHPQGVRGVGEVPLVPVMAAVANAVHSALGKRYYSLPMSPPKVLEGLDEGQAAE
MERLTATFANLKAEGKRAFIAYVTAGDPDLETTRELVLTLEKNGASIIELGVPFSDPVADGPVIQEAAVRALAGGTTLTKVLAMVRTLRR-ETSIPIVLLTYYNPVLRFGLLRFAREAAASGVDGVIVADLPAEEGGVLREPLDELGLALIPLVAPTSTPERIQRIAEKARGFIYCVSLLGVTGMRSDLPPDAAALLERVRAMTDVPLALGFGISRAEHVAIV-APNCDGVIVGSAIVKLIAQNLGDRARMLAEVGAFAREMAAAV-GMK-------SVGRSIPRVDAVAKVKGAAKYVDDHFVPGMLYAKVFRSAIANGWVKRIDVSKAKALPGVVAVVTYADVPHTFPTAGHDVADRNLLTRRLRLVGDEIAAVVAVDELTAQKALALIEVEYEEYEPLLTAEAALKAGAPEIHAGR-GNVLGRGGYELGDLAQAFVESDCVFSDAFTTQMVAHCAMENYSAYAYMEE-NGRIVVVSSTQIPHICRRIVGQALGIPWGRVRVIKPYIGGGFGGKQD-AVVEPLVAFLTTVVGRPVKLEFTREESFIASRVRHPIAFKIKTGVKKDGTLLARELEIVSINGAYASHGQSIANNAGTKYRQLYAQQAIKCQSTSVYTNLPSAGAMRGYGIPQVMFALESHMDDVARELGIDPVDFRLKNIIRT-GYQDPSGVKVLSNGLAECLQKGREIIGWDAKKADA-KRRGVGVACFTYASGTHP----VGLEVAGARIVMNEDGSVQLQVGATEIGQGSDTVFTQMVAETVGIPPSMVHISEQDTDISPVDLGSYASRQTYITGMAVRKAAEAIKAKVLDYAWGMTDIPAGAMDIVDGWLVYKHNGEGILPIGEVALDAHAYCQPFTADVSNNARVN----------------AFAYGCTFVEVEVDLLMGKVEVLEIHNVHDSGKIINPQLAAGQVHGGVSMGIGYALYEQMLFDTGKPLIHNLLDYKLMTALDTPEIGVHFVEPYEPTGPYGNKALGEPPTITPAPAIRNAILDATGVAFNDLPLTPQRLIARFQAE----
MDLLKSAFA----APHPALVTFVTAGD---GPTPAILDALVAGGADVIELGMPFTDPMADGPAIQAANLRSLAAGTTTADILQIAADFRVRHPGVPLVLMGYANPMLRRGADWFAAQAAQAGVDGVICVDLPPEE-DELAPALAARGLAFIRLATPTTDAARLPAVLNGASGFLYYVSVAGITGLQQAAQASIEEAVARLKSQTDLPVAVGFGVRTPEQAAAI-ARVADGVVVGSAIVELVARHG---AKAPEPVRAFTAALAQAVHAMS-LDRPNSYIGRSVPRPNAKRLVQGRGTYVDDLRMPRLAHVAFLRSPHAHARIVSLDVSAAKAAPGVIAVATGKDLL--CTPWVGSAPQYPIAVERACWAGEAICAVVANSRAEAEDAVALIEAELEPLSVTVDMEAALDAGTPVIHADLGDNLAFERTLDVGDVDGAFKAAAAVVENTFSVGRHTGVTLEPRAIIADWNEGEEKLTIHHSFQAPHMMQDIVCKHLGLPEASVRVVCKDVGGSFGIKVH-IYPDMATVALAKMLKRPVKFVADRLESFVSDIHARDHRVKAKMAVSAEGEILAIEMDDLTGIGPYSVPRTVEANQVVNLVGGPYKHQNYRARARVVFQNKVPMCQYRAVGHPIAVMVTEGLIDQAAAAIGMDPAELRRRNVIPD-NAHPASGIKFEKLSHQQSLEKLLQMMNYDALRKEQAIYRGIGLAAFIEITNPSAA-GARISSQDGCTLRLNPQGGVIASIGVTEQGQGTESVIAQVVATAVGIPMSDVRVVTGDTDATPYGGGTWACRAAGIGGEAAWQSGKALRANILDVAAVILQSTPDALDVREGKIVDKATGSERMPLAELGRVAYDLKPEFVVTRHYVPKDY--------------PFAFTNGIQASYLEVDTDTGFVKLLKHWCVEDCGTVLNPQLVDEQIRGGIVQGIGAALFEHCRYDQGQMLNGSMADYLVPMSGEMPDMEVGHVVTPTASSELGAKGAGEAGTAGAPAAVINAINDALNAHVSVQPARPEEILRALGK----V
MARIDACFAKARAENRPVLVTYTMAGDPDAETSLAILKNVAASGADIVEFGLPFTDPVADGPAIQASGLRALDAGQTTVKTLDLVREFRKDFPDTPVILMGYYNPIYSYGPEKFVLDAKEAGVDGMIVVDVPAEEDDELCIPAMKQGLAFIRLVPPTADDKRLPVILKNSSGFVYHVSINGITGAATPDYSVVSTALERIRKYTDLPIVVGFGVKTGEHAAAL-GEHADGVVVGTALVNQIASTFTATAATATAVNDMVADLAAGVRNME-----KFGKSQPVTRREDIRFLTGGGRYVDDIVPDGAGVGVFLRSPVAHGRITTLDVSAAREAEGVLCVLTCEDLIAGMNVAMRAPERPMLARDVLRFVGEPVALVVAETAQAAKDAVELIELDYEELPAKLDYD----AGGPVVHPEAPDNCAFDWDMDEAATEAVFAEAAHVVSLEIEDNRIIVNSMEPRGCFAEWDG--SRLHFAFNGQGVWAMKGDLAKAMGLEPEQIRVTNPDVGGGFGMKAM-GYPEFAVAQAARVLGQPVKWFAERTESMLSDNGGRDLVSCCEMAFDADLKMVGYRVDTRCNLGAYNSENGIQAGLFAKVLTGTYDVQTTYLRSRGYYTNTVQVDAYRGAGRPEAIYALERCMDHAARMLDVDPIELRRRNFIPV-DAFPATGELYDVGDFNRVLDRAEAEADLKGFAARKDRLRGMGLCYYIESILGDP--------SEGAKVEFHNDGTVSIYVGTQSNGQGHETVYAQFLSDQTGIPVEQISVIQGDSDLIARGGGTGGSRSVTTQNTATLATTAKMIEAFAAFLADAEGVPADDVSFDDERFRIEGS-NTAPTMLEAAQMARGRDDLLTHEARAKLPG----------------RSYPNGAHIAEVEIDPDTGVVTVDRYTVVDDFGNLINPLLAEGQVHGGVAQGIGQAISEHVVYDTGQLLTATFMDYAMPRAVDCPWVSFTSEPVPSTANVMGMKGCGEAGTVGALAAVGNAVQDARGITRVDMPFTPLKMWELLKSH-AAE
MSRIDAKFAELRAAGKKAFVAYVMAGDTDYDTGFEVMQGLPAAGVDIIELGMPFTDPMADGSTIQLAGQRALEGGMTLEMTLQYARDFRKSDDTTPIVMMGYYNPIYSRGVDAFLTDAKEAGIDGLIVVDLPPEEDDELCIPAQAAGINFIRLATPTTDDKRLPTVLQNTSGFVYYVSMTGITGTADVQSDEVAPEVARIKAATNLPVIVGFGIKTPADAKAV-ASVSDGAVVGSAIVAKIGAG-----EPVPDVLGFVGELADGAHDMS-QNKRFNSVGTRPLRPDGIDKVTGRARYGADFNMPGQLVARVLRSPHAHARIKGIDTSKAEAVKGVKAIVTAADMPDG------AILDNCMAREKAMYDGHAVAAVAAIDESSAKAALKLIKVDYEVLPHVVDVDAAMMADAPVLNDTKPSNVANRSEFGHGDVDAGFAKADIIVERSYKTEQAHQGYIEPHACVASCNA-DGTADLWVCTQGHFVYRQNCADLLGLEASKLRVTSSEIGGGFGGKTH-VWAEPVALALSRKAGRPVKLIMSREEVFRASGPTSATSIDVKIGATKDGKITAAEATLRYTSGPYPD---MWAELGAMTAFAPYDLENVKTVGFEVVVNRPKVAAYRAPSAPMAAFAAESAVDELAKEIGMDPVDFRIANVAKE-GTRSSYGPVYGPIGIGPTLDAAKAHPHMSAPLG---PNQGRGMACGFWFNFGG---------QTCTDLNISADGTVTIAVGTVDVG-GSRASLSLIVAEELGIEYSDVKAVIADTSTLGYNDMTDGSRGTFSTSMATISAARNAIEVMRQRAAIMWDIPLEHIYWEDGHAKAAGSHGNPLSVKDIAAEAGNTGGPIAGHSELVADGA----------------GVSFATHICDIEVDSETGSSRVVRYTVIQDAGKAVHPAYVEGQYQGGAAQGIGWALNEEYIYGDGRLQNPGFLDYRIPVCSDLPMIDTQILEIPNPNHPYGVRGVGETSIVPPLAAIANAVSNAVGLRMSHIPLSPPRILAALNAA--KT
MSRIHNRFTQLHKQGGKALVTFITAGDPDLATTAALLPRMAEAGADIIELGIPFSDPMADGPTIQRASERALAQGVTLEAVLAMVSQVRE-QVSAPIVLMGYSNPIYSYGWQRFAQDAVQAGIDGLLLVDLPPEEAGELLPAARAAGLEIIFLLTPTSDATRIKQVSRCGSGFLYYVTVTGVTGARQSVSTSLEHELQTVRNTIRLPVVAGFGISTPEQAAQV-AAAADGVVVGSAIVKLFEQYQ--GEPLQTEVTGLIRSLKRAI-PMA--GVTPLSIGTAHPRGDAAAKAAGTERYAADLYPQDCLWAGAVRSNLACGRIISIDTTAAAALPGVVKVLTAADVINRQGII--HKDMPVLCNEVVRYCGDPLALVLAETKEALQRGIAAVQLQLEPLPGLFDLDAALAADAPLIHEDKPNNLLAQASICKGTGLDGFADCSVVVEGSFSTPVQAHAFLETESGLARMEE-DGGLLMEVSTQSPFRDRFEISHALGIPWGKIRIVAPSLGGGFGGKDG-ATVQCLLGLAAQHAGRWVRMQWDREESFKAGYKRHACRMEYKLGAAADGTLQALHARLWYDTGAYAHLGAEVMELGMEHAGGPYRIPHTLIEGWCVYTNNPVAGAMRAFGVCQASFGFESMMDLLATKLGMDPLELRLKNALVR-GDENCAGVRLTSTGIKTCLEQLQQHPYWQEREQ---KKRGIGLASVFNAAGYGG----GVRDAATAKIELTPEGTFLIHNAVADMGQGNSSAFLQIAGHILSQDAPRVLLKQPDTRTAYPSGSSSAGRTTYTFGKALITATEELKSRLLNWAGMIFLQDNDGLELQPGRVVHLP-SQKEISLVALAGYM--QPEERVCLGQYVAPTC--KEVPATAKGF-PHVIFGYGAHLVRLEVDSLTGQITVCDYLAVTDGGRVLNPGMFDQQVQGGVGQGLGYALMEDFAVQGGMVKTPDFATYLIPGSLDIPEIISIAAQEPEETGPFGMKGIGEVAMNGPLPAVANAVADACGVRLCHGPLTPERVLAGQTG-----
MTRIESTFAQLAKEEKKAFVAYIMAGDPDVDTSLELMRGLPEAGVDVIELGLPFTDPMADGPTIQAAGQRALEGGMTLDRTLQMVRDFREGDDSTPIVLMGYYNPIYSRGVDRFLEQAKAAGIDGLIIVDLPPEEDDELCIPAQKAGLNFIRLATPTTDDKRLPRVLQNTSGFVYYVSITGITGSAAAEAGDVAPEVARIKAATDLPVIVGFGIRTRDSAQAI-AGVADGCVVGSAIVGDLASG-----KPVEEVLGFVRALAEGAHAMA-EFKEFRLVGTRPDRPDGLDKVTGRARYGADISAPGMLWGAVVRSPHAHARIVSIDTSRAEALEGVKAVVTRADFPTG------DLQENTMAGERALYDGHAVAAVAATSKLRAEEAARLIDVTYEVLPHVIDVDDAIKPDAPVIREGP--NVVRYMEFGHGNVEAGFAEADLVREGHYKTEATHQGYIEPHACLGQLGG-DGKGEMWVCTQGQWFIRKMCAGVLGLDAAQLRVTPSEIGGGFGGKTT-IFMEPLSLALSRKAGKPVKIVMTRSEVLRATGPTASASMDVRIGMKKDGTLTAARAEFRMQGGAFPG---SPVDMALYCAFAPYKLDHVAHVGYDVLANRPKCAAYRAPGSPMGAFAVESLIDEMCRELGLDPMEVRLKNAVRE-GDRASYGPKFASIGLVETLEATRAHPNLAEPLG---PNQGRGVASGYWFNHNG---------ETSVSLAISEDGTAQVSIGTPDIG-GSRASIALMTAETLGIPYEDVRVNVVETGALGVNEPTHGSRATFASGKAAVLAAGQAITEMCRRAAAEWGIEPEAVEWVDGAAQPAGPAGKPMSIAEIAGKMGETGGPISGHHESVPEGV----------------GASFGCHVVDVEVDPETGRVTILRYLVVQDAGRAIHPAYVEGQYQGGAAQGIGWALNEAYIYDKGRLQNPVFLDYRVPVASDLPMIDTVIVEVPNPGHPYGVRGVGETGITPPLPAIANAIQDATGARLRALPMNPPAVLAALKAA-RGA
MDRISAAFARARAERRAALVTYVMAGDPDQETGRAILAALPEAGADVVELGMAFTDPMADGPSIQAAGLRALAAGQSLKKTLADVAAFRRTNDRTAIVLMGYFNPIYVYGVDRFLADAKAAGVDGLIVVDLPPEEDEELCLPALRAGIAFIRLATPTTDDRRLPTVLKNTAGFVYYVSITGITGAATPNFDATAAAVARIKKHTALPVVVGFGVKNAVHAAAV-ARGADGVAVGTALVEALRASLKATEKTVPAVAGLVRELAEGVRAMD-AVPADPAIGKPLARVDGRERVTGRARYAADITRPDMAHAKILRAPHAHAVIKRIDTSAAAALPGVLAIVTADDFPLPQGASIPGVSRLNMARGKVHWIGQPVAALAARDPHIAAQALDLIEVEYEVLDAVTSIADAIRPDAPVLWDNKPSNIAARTIVSREDAKAAIAGADATGRVSVIVDTAHQGYIEPQAMVAEITP-DGFATVYTSTQGQFTAELMIARMLDWPMSKLKVVPMEVGGAFGGKIS-IHGEALALRLAQKSGRPVKLVLSREEVLQGSGPTMGAMMEIAVGAKSDGTITGIHGVYHVDSGGLPGLNPSLLMQA---SAAMYQTPALWLEGYDVVTNKPRTEAYRAPGGIQGAFAMEQAMDELCLALDMDPLEFRRRNAAVT-GSTMPIGTPFPAIGLTTILDAVGAHPCWTT------HPRGRGLALGYWRGTSM---------TSACHITIGGDGRPVVTMGAVDI-SGTRTTMTQVAADQFGIAPDDVYVQTGDSKTAGYSDGAAGSRVARTMAAAIVEASRDVIEQLRPRAARLLQSEAENLTFTDGAFRVSGGPGTSISLAELMQETL-TEGAVIGRGTSTKLPL----------------GVEIGAHVCDVEVDPDTGQVTILRYTAFQDVGKALNPIAVEGQIEGSVVQGIGWALTEGYDYGDGRLRNASLLDYRLPTALDVPDIDCVIIETPVPDVPYGLRGVGEVPIVPVAGCVANAIRRAVGVRTGRMPMTPERLLMAMRAR-QQG
MTRITVRFAELKAQNRAALVTFVTAGDPDIESSFRILEGLPKAGADLIEIGMPFTDPMADGPAIQAAGLRALAVGMTLAKTLDLVRRFRQGDSATPVVLMGYYNPIYSYGVERFLADAKAAGVDGLIVVDLPPEEDAELCLPALAAGIDFIRLATPTTDDARLPAVLKNTSGFIYYVSVTGITGAAAANAAAVQPAIDRLRRHTDLPVAVGFGIKTPEAAAAI-ARIADAAVVGSAIVEEIRHSLRPTAATVDAPLALVRRLAEGVR-MT--TIGRFGSGREVRRIEDAGLLAGAGRFSDDISLPGQTYLGFLRSPHAHARIVSIDASEALAMPGVVSVITGADLVDGVKPLPLSPLRPGLAYEVVRFVGEAVVALVAESRAVLKDALDTIVVEYEDLPAVTGLAQAVAPDAPQVWPVATGNVAAQMRHDAAATDAAFRAAAHIVSLDLVNQRLAPTPMEPRSSQAEYDAASDRLTLRLSSQMPSGARDTLCDVLGIPRGKVRVVVDDVGGGFGMKTG-LYPEILVAYAARKLQRPVKWTADRIEEFLAATHGRDVESHAELALDETGRVLGYRIRTHANVGAYATTAGIQLMIGPWVSTSIYDIRPIDFEFTAILTNTAPTGAYRGAGRPEAIYLIERLFDAAARQLGMDPVEIRRRNLVRP-EQMPAMGQTYDSGKFGSIIDQAVTLADWDGFAAREAKLRGRGLASFLEWTGGNV-------FEERVTVQVSGDGGIEVYAATMPMGQGIATSYAQLVVDVFGVPIEKIRIVMGDTDR-GQGFGSAGSRSLFTAGSAIRHASEQAVDTGRELAGDALEAAAADIEYADGVFRIAGT-DRAIGLFELADRQP-----IFIDATSTVKG----------------PSWPNGCHICEIELDPETGTVDIVSYVSANDVGRVVNPMIVRGQLDGGAVQGIGQALGERMVYDTGQVMTATLMDYGVPRADIIRDFVHVLESTPCLNNPLGVKGVGELGTIGATPAVVNAVADAAGADRLQMPLTPAVVWKALQ------
MSRIKNTFAALSAQGKKGLIPFMTAGDPDPARTVEFMHALAAGGADVIELGVPFSDPMADGPVIQQSSERALAHGVSLRHVLADVKRFRETDDKTPVVLMGYANPIERMGTEAFAKAAKEAGVDGVLVVDYPPEECVNFAEQMRSAGIDPIFLLAPTSTDERIAEVGKIASGYVYYVSLKGVTGAANLDVSSIASKIPAIKSRVPLPVGVGFGIRDAQTARLV-AEVSDAVVIGSRIVQLLEQAA---ETAAETLTRFIAEVREALDRMS-APVESGGVGARVRRREDERHLHGKGRFVADYTFPDLQEVAFLRSPVAHARIVRIGKPERFAA----QVILRDDMQ--ASDIVAASSHPPLASGKVRFVGEPVAMCFAKTRAQAEDIAEEIELDLDELPAFANAFTARERTDVRVHDHWTDNLFLDLKADV-NFDERAKDAPVVVRQKVDLARQCMVPMEGKAVLAYWDHTHGQLVVITSTQVPHMIRTVLSQCLGIDHAQVRVISPDVGGAFGYKCV-LQQELCIAWLALTYKRPFRFIEDRREHLIAGANSRQHHYELTAYADKNGRLLALDAELLIDGGAYSAPFTLETGQALGNLPGPYDFSGYRCRTQCAATNKPGFLPYRGVARTGVCFAIELTMDAIARAVGREAWEVRHDNLVRG-ADMPVVKKHYDSGDFQESLRRAVAQLDVPKWRARQKRLVGIGFATFTEQSAHGTAVLPVVPGYDLATVRITADGGLEVRAGIHSHGQGMETTLAQIANEVLDVPLQKIKVVHGDTALTPYSTGTYASRSIVMAGGAVAATCRELVPRLLLIGAHLLGEEQEAVRFEHGAVV--G-AKGSVSIEDIATAWYVSLAGLEATQGFKPKVD--------------TGAFSYATHAAAVAVDTKTGDVEILDYVIVEDCGRMINPMVVEGQTIGGTAQGIGTAFYEETLYDNAQPLTSTLADYMLPGPTELPSLTIIHMETPSPYTEFGAKGVGEGGAIAPPAALFNAVNDALGALVSETPLTPRRLLAAIGAAEVAE
MTRIDAKFAQLRAEGRKAFVAYVMAGDPDHATSLQVLKGLPAAGVDIIELGVPFTDPMADGPTIQLAGQRALEGGQTLAGTLDMVRTLRAEDDTTPVVLMGYYNPIYSMGVAAFLEAASEAGVDGLIVVDLPPEEDAELCLPAQAAGLNFIRLATPTTDDKRLPKVLQNTSGFVYYVSITGITGAANAQATNVGPEVSRIKSQTDLPVIVGFGIKTPEAAMAI-AGVADGAVVGSAIVEKIGAG-----QSPDEVLAFVKSLADGAHAMT-DLANANAIGRSLRRIEDRPLLTGQAAFAADLRVEGQVHMRVVRSPVAFGRITEIDVDEALELPGVIAVWTHADVA--LPQIDFPYRQWVLARDFVRYVGEPMAVVFAETGFAAEDAADLIFAEIDELDAHLSAT----ADPVEVYPGVETGLLSEIRKGAGDVDAAFAAADRVVELEVAVGRHTGVPLETRGALAQHDPDSDVVTMMGAAKVPHYNRGAIATMLGLPTDKVQLSEQHVGGGFGIRGE-LYPEVLVCHAARVLGRPIRWIEDRKEHLLAANHSRDQAYRLRAAVDPEGVILGLDAAFYTDQGAYVRTHGTVTDLAAAMLPGPYRIPAYRVAGHIRLTNKTPAGTYRAPGRFESTFARERLMDEIADQCGLSRSEVRRRNLIPE-AAMPGTHLVYDSGKYADLLERFRTMLDLDRTEDALAEMAGCGLGFFVEKSGLGP--------DDLVRLHLSGDGTIRIVTGVASVGQGVETTLAQVCAGTLGIGIDGIEVIHGQTSLIEKGMGAFATRVTVMAGSAVKIAAEALIAKATEAAAKALGADPADLTFDAGRVS--G-PSGALTLAEAAQAA---GGEIVAEGLFETTH----------------MTYPYGIHFAQVSVDPETCGVTIERYAVAYDIGRMVNPMLVEGQLVGAVAQGVGGALLEEFVYDAGQPLATSLADYLMPTAMEMPEVELLIREAPSPINPLGVKGAGEGGINGAGAALAGAVSQA-GRRVDRLPMTPERIYRWIRG-----
MTRIDDTFARLRAEGKKAFVAYVMAGDPDYDTSLEVVRGLPAAGVDIIELGMPFTDPMADGPTIQLAGQRALEGGQTLEKTLQIARELRKGDDTTPIVMMGYYNPIYSRGVDKFLTDAKEAGIDGLIVVDLPPEEDDELCIPAQKAGLNFIRLATPTTDDKRLPKVLQNTSGFVYYVSITGITGAAEAQAAEVAPEVARIKAQTDLPVIVGFGIKTPASAEGI-ASIADGCVVGSAIVGEIAAG-----KSPAEVLDFVKGLADGAHAMT-----KFGSSQPVTRVEDTRFLTGRGRYIDDTAPEGALRAVVVRSTQAHGEITMLNASEARAAPGVRAVYTAEDLAQGLKNAMRAPDRTILAEGRVRFVGDPIAFVVAETLDQARDAAELIEVDIDDLPVKLDLA----PGGPAIHSEAPENVAYDWAIDANATEAALATAAHRVTLTTHDNRIIVNSLEPRGCYAEMDG--DRIHLALNGQGVWGPKRDLAKWFGWEAGRVHVTTPDVGGGFGMKAM-GYPEFLVSLAARDLGQPVHWMAERTESMLSDNAGRDLDVTCELGFDDDYKLTAYRVDSISNLGAYNSQFGIQSSLFSKVLTGTYDIQTVFMRNRGVYTNTTQVDAYRGAGRPEAIYALERAMDYAARELGLDPLELRRRNFIKP-DQFPATGELYDVGDFPKLLDRAVIEADLAGFEDRRARLRGLGVCYYIESILGDP--------DETATIELTETG-ARVYVGTQSNGQGHETVYAQLLHDQTGLPLEAIEIVQGDSDRIATGGGTGGSRSVTVQGMAMRSAGTALIGGLTEFLAEEMDQREISFDAEEGVFRAPGS-NVVVTLIEAADRARGKAELCSATRHEELPG----------------RSYPNGCHVAEVEIDRETGDTRVVRYTVVDDFGNLMNPRLAEGQVHGGVAQGIGQAITERVVFDDGQLLTATFMDYGMPRADDTPFVAFYTQPVPSIMNPLGMKGCGEAGTVGALAAVANAVQDALGIRQVDMPFTPARVWAMLQDQIAAE
MTRIDETFARLRAEGKKAFVAYVMGGDPDYDTSLEIVRGLPAAGVDIIELGMPFTDPMADGPTIQLAGQRALEAGQTLDKTLDLARALRETDDATPIVMMGYYNPIYSRGVDRFLADAKDAGIDGLIVVDLPPEEDSELCIPAQAAGLNFIRLATPTTDDARLPKVLQNTSGFVYYVSITGITGAAQAQASDVAPEVARIKSATDLPVIVGFGVKTPELAESI-AGVADGTVVGSAIVKMVEDG-----KPVPEILGFVADLAAGAHAMA---RPETRFGTAQTRDEDGRLVRGAGCFVADVPAEGALWMEVVRSPYPAGRITALDLDAARAMPGVVCVLSGADQA--LRPFPLPTPFLPMATDRVTWVGEPVAVVVAETAGQASDAADAVVLEVAEAPVVTDARTGAAPEAPRVWPDRDSNIAFTYELDRDAFEAAAARAAHVTRARIEISRVAAMTLEPRGALATCSP-EGHMTLWTGTQAPHRVQGELAHVLDLPLDRIRVRKTDTGGSFGMRNG-AFPEALALLAARATGRPVHWQGTRSEGFLADTASREQSVDAALALDADGTFLALQVDGYAPIGAQMGQMSHPMTSNLPGLAGVYRTPVIHAVMRGVHVNAMHMAPYRGAGRPEAIYVIERMVELAAAETGRDPVALRLRNMIGP-DQMPPHGFTYDSGDFPTALRAALAGADAAGFAARRERLRGLGIACAIEPAGGGPKG---AQLPEYAQLIAGPEG-LEIRTGAGDAGQGHATAFAQIAERLLGWR-GPVTVRGGDTGEIARGTGTFGSRTMGSVGAAMQAGSAQILEAARPEAADLLEVAARDLVFAQGAFRVAGT-DRAIPLAEVTART---GRTFTAEAFVATEA----------------GTFPNGAHVAEVEVDPDTGAVQLAAYTVADDVGTVINPLLVEGQVHGGVAQGLGQALMERIVHDDAALLTGSLMDYAVPRATDLCRIEVLHTPTPTTANPLGVKGAGESGTVGALAAVMNAVCDAEAARRLQMPASPHRVWAALNPTKEET
MTRIDAKFADLKAAGKKAFVTYVMAGDPSYDSALEVVKGLPAAGVDIIELGLPFTDPMADGPTIQLAGQRALEAGMTLDKTLQMVRDFRETDDTTPIVLMGYYNPIYSRGVTRFLAEAKEAGIDGMIVVDLPPEEDSELCIPAQKAGLNFIRLATPTTDDKRLPKVLTNTSGFVYYVSINGITGAAAAQASNVGPEVARIKAATDLPIIVGFGIRTPQNARDI-ASVADGAVVGSAIVDEIGAG-----KSPAEVLAFVKSLADGAHAME-----KFGKSQSVLRREDDRFLTGRGQYVDDTTPEGALHGYVLRSSYAHGVITALDTQEAEEAEGVHLVLTAAALEAGLSGKMENTDRFLLAKDKVRFVGEPVAMVFAETYAQARAAADMIELEVDDLPVHLELQ----PGGPNLHEAAPNNVAFDWALDSAQMEAVKAKAAHVLSFEISDNRVICNSMEPRGCWADIED--GRVHLCVNGQGVWSQKGQLAKMLGLPESEIRVTNPDVGGGFGMKAM-AYPEFLAGQAARMLNRSVRWMSDRSEAMLSDNGGRDLTSTATLALDADHKIIGYQVHTLANMGAYSGQFAIQTQLFSKVLTGLYDIPVAHLQVTGIYTNTTQVDAYRGAGRPEAIYVLERAMDYAARALGIDAWDFRRRNFIAP-EKFPASQVRYDVGDFGLVLDRLAQEAARDDFEARRALLRGLGLCCYIESILGNP--------TETSRVVFQADGSVDLYVGTQSGGQGHETVYAQYLADQTGLPVDQINVIQGDSDLIPTGGGTGGSRSATVQNSATLALVTVMTEAYKLFLAEHHEADSADVSFDDEVFRIAGS-NVVFSWLDAAKLARGQSALLDVTQSATLDD----------------LSFPNGAHLAEVEVDPQTGQSQVVRYVIVDDFGYLLNPMLVEGQVHGGVVQGLGQAMMEHVVYDNGQLLTASFMDYGMPRAADVPMFDFNSVVVPSTANPIGMKGCGEAGTIGSMAAVSNAVMDAKGVTRADMPFTPQRVWSMLQN---AG
MTRLEKRFAQLKGEGRAAFIAFITAGDPDFETSLGILKGLPAAGADVIELGMPFTDPMADGPAVQASTQRALRGGARMTKTLELVQKFREENTETPIVLMGYYNPIYHMGVENFLAKAIDAGVDGLIVVDLPPEEDDELCEPALKAGLNFIRLATPTTDDKRLPAVLANTSGFVYYVSINGITGSASPQARNVAEAVARIKRHTSLPVAVGFGIRTPEQAAEI-ARSADGAVVGSAIVDAIAHELKIRPEAVERVLGFVRSLADGVHEMV-----KFGVGQPARRVEDMRLISGKGRFTDDISLPNEAHAYMVRSPRAHAVITGIDAEDAKAAPGVIAVITGADAEAGLGASPAKTTRNLISRERVRHVGDTVAVIVAETAAQARDAAELLIIDYDDLPSVADTAGAIADGAPVIWEENGSNLAYDWEIDAAKVEEGLKAAHHVTRIKLINNRIVVNAMEPRAALGHYEADRDHYTLYTGSQGVHSMRNYIAQSLKIPVEKLRVVTEDVGGGFGMKTF-VYPEPLVLYASKLTGRPIKWTADRSDSFVTDSQGRDHVTEAAVALDKDGKILAVQVSTIANLGAYQSQFGIPSLAPRGMHVGVYMVPAMHNRVRAVYTNTVPVDAYRGAGRPEASYVIERLMEKAAREMNLAPDEIRRRNFVPP-SAMPPPSLPFDSGDFERNLNDAMKRADVTGFEARRAKLLGLGYSYYVERTAAGM--------TDYARIAVDGDGIVHVWTGQQTNGQGHETAWTQLISSRLGVEAEKIKVHLGDSDVLPGGAGTGGSKAVYMVSGAISDAGDKLIEKGREIAANELEAAKADIEYGEPVFAVAGT-DKVIDLFAVARLAEADLGEFAGDGEYSQKG----------------NTFPNGAHICEVEIDTDTGVYHVTRFTAVDDFGQILNPMLVAGQVHGGIVQGLGQAMGEHAVYDNGQLVTGSFMDYWMPRAGDFPHFDVSYNEIPAQSNALGVKGAGEAGTVGAPAAFINAVIDAYGIEEIDMPVTPLKLWNIVRGE-AAE
MTRIDAKFAELRKAGRKAFVTYVMAGDPDYERSLEVVRGLPGAGVDIIELGLPFTDPMADGGTIQLAGQRALEAGQTLARTLELAHAFREQDDTTPIVLMGYYNPIYSRGVERFLAEAKEAGIDGLIVVDLPPEEDDELCIPAQKAGLNFIRLATPTTDDKRLPKVLTNTSGFVYYVSITGITGSAAAEAGDVGPEVARIKAATDLPVIVGFGIRTPEAAERI-ASVADGAVVGSAIVDRIGKG-----EPTEKVLEFVAGLAEGAHGMR-----KFGTSQSVRRIEDVRFLTGTGRYLEDTAPADTLHAVVFRSPVAHGRITALDVSAAEEAPGVHLVLTAEKLEAGVCLAMKAPERPILARDRVRFVGEAVAVIVADSAIAARDAAELVEFDYEDLPVHVTPR----PGGPAIHPEAPDNVALDWGWDAEATDAAFAAAAHTVSLEVEDNRIISNPMEPRGYWAEMRD--DRLHVTISHQNAWAPKERMAELLGMPAADIHVTIPDVGGGFGTKAM-DYPEYCVAQAARMLDRPVLFMADRTETMLSDNGGRDLASSVDLAFDADLRITAYRVETIFNLGAYNGQHAIQTELALKVLTGTYDVQTVWFGARAVYTNTNQVDAYRGAGRPEAIYVLERAIDNAARQLGVDPWELRRRNFIAA-DAFPATGEIYDVGDFHGLLDEAAIRADRAGFAERRALLRGQGLCYYIEAILGDP--------TENSAISFDADGGVTLYVGTISNGQGHETVYRQILEQYSGIPHDRVRVVQGDSDRIASGGGTGGSRSVTTQGTATRANVEAMVEGFAGFLRELWEVDEVLFDAQDHRFRAPGT-NRSVDMMGAAGLARGRDELLRHDHTATLPG----------------RSYPNGAHVCEVEIDPETGVVTVDRYTVVDDFGVLMNPMLTEGQIHGGVAQGIGQALSEHVVHDDGQLLTASFMDYAVPRARDLPMMGFAHRPVPSTANPLGMKGCGEAGTVGALAAVANAVLDARGVRRVDMPFTPLRTWSMLNAD--RI
MSRIAAKFAALRAEGRRAFVSYVMAGDPDYATSLDLVRGLPGAGVDIVELGVPFTDPMADGPTIQQAGQRALAQGMTLDRTLDMVRAFREGDDTTPIVMMGYYNPIYSRGVAAFLKDAKAAGVDGLIVVDLPPEEDDELCLPALASGIDFIRLATPTTDDARLPRVLQNTSGFVYYVSITGITGAAAPEAADVAPEVARIKAATDLPVIVGFGIRTPDSARAI-AAIADGCVVGSAIVAELASG-----KSVADVLAFTADLARGAHAMP-----DGGIGDSPKRREDVRFLTGTGRYSDDINIYNQVYAYFVRSDVAHGRIAGIDAEAAAAMPGVLRIFTARDFE--VGGIPCEPKHPVLADGKVRHVGDPIAVVVAETLAQARDAAEAVVIDIEDLPAIMDMRAALTPDAPLVHEDMGTNLCYDWGFNRQAVDDAIAHAHHVTTLELRNNRLVANPMEPRVALAEWNAAADEYTLYTTSQNPHVIRLLMGAVLGIPEHKLRVVAPDVGGGFGSKIF-HYAEAFCTFAAKALRRPVKWVSSRSEAFMSDAHGRDHVTKIELALDENGKFLALRTETLANMGAYLSTFAIPTWLHGTLMAGNYTTPLIYVNVKAVFTNTVPVDAYRGAGRPEATYQLERVVDKAAREMGIDPVDLRRRNFI---TEFPPVAVEYDTGDYHATMDKLLALSDHAGFEARAEMLRGFGIAHYIEACGIAPSNGARAGLYESATVRVNATGSISVMTGSHSHGQGHETTFAQVVGDMIGIDPAQVDIIHGDTARTPMGMGTYGSRSIAVGGSAMVRATEKIIAKAKKIAAHLMEASEHDIELKDGRFTIAGT-DRSVAWGDVTLAAYEIEPGLEETAFYDPAN----------------FTYPSGAYGCEVEVDPQTGKVTVLSFTAADDFGNVINPMIVEGQVHGGLAQGFGQAMMENCAYDDGQLISASYMDYAMPRAADLPMFTVDSTATPCTHNPLGVKGCGEAGAIGSPPAFVNAVIDAGGVTHIDMPLTPDRVWEAMQER-RDA
MNRITATFDRVRREGRAALMPFITMGYPELESALDLVPALVEAGADLIELGVPFSDPLADGATIQATSQQALENGMTLARCLEQVAALRARGVEVPLILMGYYNPILQMGVARFAEEAARAGADGVIVPDLPPEEADELRAALQAQGVALIFLLAPTSDDARVCLVAERAQGFIYLVSLTGVTGARDQLPPDLADFVARVRRATDLPLAVGFGISRPEQAAMV-AQIADGVIVGSALLRTIGAAD----DAIAAAQAFVRQLREAVGSM-------RAIGSSLSRVGAIDKVTGRARYPGDLNKPGQLYMKILFAGRPHARIVDLDLSAAKQVPGVVAILTAEDVPNEYGLI--IYDQPVLCGDVVRCVADQVACVIAETEEAALEAREKIRVVYEDLPVLTDPVAAMQPDAFIIHPERGSNLLCHYKIRNGDVEAAFAEADVIIEGEYRTPFQEHAYLQPEAGLAWLEG-D-QVVVNVAGQWMHEDRQQIAHALGWPEERVRVEYSAIGGAFGGRED-MSVQIVLALAAVKTGRPVKIVWTREESIIGHHKRHPMTIRTRWAATYSGRLLGVEAEVIADAGAYAYTSTKVLGNAHLCVTGPYEWPTAKVDSYAVYTNNIPTGAFRGFGAPQGHFAAEMQMNKLAARLGLDPVALRLKNCLRE-GSQLTTRAHMPPVSLPHVIEAAAERAGWKRPDGSFQIKRGVGFACAMKNVGFSF----GFVDECWAQVELHGGGDVVVRCAGADVGQGAHTVFCQMAAEAVGVPVERVRLVADHTDETPGSGSSSASRMTFYAGNAIRGAAMRA-----------LKLWHDEVRP-------------A-----------------VGTYRYRPRAT-TPFDPETGEAD-PNVSYGFVAEVAEVEVDTELGFVHITRVICADDVGKAINPRLIEGQIEGGVVQAVGYAVLEHFQVRNGEVLTRHLSTYLIPTVYDIPDVESLILEYPDPQGPWGARGMAEMPFIPLAPAVASAVYDATGVWFDDLPLTPDKIVAKLHP---RL
MTRIDAKFEDLRARGKKAFVSYVMAGDPDFDRSLEIVRGLPAAGVDIIELGLPFTDPMADGPTIQLAGQRALAAGMTLKRTLEMVRAFRKDDDTTPIVLMGYYNPIYSMGVEKFLTEAKDAGIDGLIVVDLPPEEDIELCLPAQDAGLNFIRLATPTTDDKRLPRVVQNTSGFVYYVSITGITGSAEANAADVSPEVKRIQKASGLPVIVGFGVNTPEKARAI-AEVADGVVIGSAIVNRIANG-----DSPEDVLAFVKSLADGAHAME-----KFGKSQPVKRVEDHRFLTGDGRYVDDIAPRDALQGVFFRAPVAHGVITELDVSDAREAEGVHLVLTCADLEAGMNIDLPAPLRPILAKDRVRYVGEPVALIVADTLQQARDAAELILFDADDLPAKMDLT----PGGETLHTEAPDNRAFDWGMDEAKVEAAFAKAARRVKLEVGDNRIIVNSMEPRGCYAEWAD--GRLHVALGGQGVWAHKNFFVKAFGLSEDDVRVTNPDVGGGFGMKAM-TYPEFCIAQAARALGRPVRWMSERTEAMLTDNGGRDLVSWAEFAFDENHKITAYRVDTRCNLGAYNSQFGIQSTLFSKVLMGVYDVQDTYLHVEGYYTNTVQVDAYRGAGRPEAIYVLERLMDRAARELGIDPWELRRINFIKP-DQFPATGELYDVGDFARLLTRAGEEADRKGFNARRTLLRGQGLCYYIESILGDP--------SEGAKVVFEEDGSVAIYVGTQSNGQGHETVYAQFLSDQTGIPAEQIRVVQGDSDLIKKGGGTGGSRSVTTQNTATLATVAKITEVFTAFLAEELGVNARDISFDDERFRAEGS-NVSPTMLEVAEMARGREDLLTHDERASLPG----------------RSYPNGAHVAEVVIDPETGVVTLDRYTVVDDFGNLINPMLAEGQVHGGVAQGIGQAVQERVVYDDGQLLTATFMDYAMPRAADLPMISFTSEPVPSTANAMGMKGCGEAGTVGALAAVSNAVQDARGVRQADMPFTPHRVWEMLQGA-AAE
MTRIDAKFATLKAEGKKAFVAYVMAGDPDYDNSLELVKGLPAAGVDVIELGQPFTDPMADGPTIQLAGQRALEAGQTLDRTLEMVRAFREGDDTTPIVLMGYYNPIYNRGVETFLADAKAAGIDGLIVVDLPPEEDDELCIPAQAAGMNFIRLATPTTDDKRLPKVLQNTSGFVYYVSITGITGAAAAEAADVGPEVARIKEKTDLPVIVGFGIRTPESAESI-ASVADGCVVGSAIVAAQAEG-----KPASEVLAFVKSLADGAHAMS-KQILRDPIGKSVPRERARRFVTGRGRYTDDTAALRGLHAAFVRSPVARGDILEIDCQAARDMDGVVAVLTHAEIA--YQPWRAAPEQHALPPARVNYVGEPVAMVVATSRALAEDAAEQVFADIDPLDAVADIETALAPDAPLIHEDCGSNLCVILTSGNGDYGTPFKDADLVIEDTVDFGRHTACPLETRSMLAEYDPSSEVLTLRISHQCPHQLQAELAKILGLGQHRLRVISEDVGGAYGLKQQ-LYQEVLVCLAAIQTGRPVRFVADRLESFASDNHAREHRVSARIAVTKDGRITGFELDDLFPIGAYPQPRTGEGNHVLRMSAAGYDIADFRSRLRLLFQNKALIGHYRSVGHPVACAITEHMVDRAAAALGLAPETIRLRNFLSD-DSYPPTGVHLHYLSQHACLDRLLADMDITALRSEQAIYRGIGIASFVELTGTGNG-GIDVSGQDGCTLKMEPSGHVRCMPSVTDQGQGTDTGIAQIVASVLGVEVADIRVLSGDSEITPHGGGAWASRGISTGGEAAWQAAQTLREQLLMVAGHLHQRDPETLDLSKGHVVDAA-GAQISTTAEVAHICYDMPTELMVTRHSVPRVQ--------------LFQATNGIQAAYVEVDTDTGFTRLLGHWVAHDGGTLINPKLVEEQIRGGVVQGLGAALLEEIRYDDGQLLTATMADYLVPMASDVPDIQVSHVTSGTAEGVLGAKGVGEAGVAGASGAVLNAVNDALGATVRRLPIAPRTVLAALGGAGSGR
MRRIEERFKTLKEEGRPALVTFLMAGDPDGETALDIIKALPAAGADLIELGMPFSDPMADGPAIQEAGRRALHGGETLKKTLATVARFRESDPATPLILMGYFNPIYVYGVQAFVDAALKAGVDGLIVVDLPPEMDDELCLPALEKGLSFIRLATPTTDDHRLPAVLKNTSGFVYYVSITGITGSAAPDAKKVEAAVGRIKGHTDLPVCVGFGVRTAEQAAEI-GKAADGVVVGSALVSAIASSLCATDKTRGAVAALVSNLAEGVRRMS---EIAERAVQNFRRRDARDKLMGRTRYTIDRATAGMLHAALLRSDVASGRILRLDTTAAARMPGVRAIVTAADAP--AGLG--IADHPLLAVDTVRYCGEPIAAIAADTERQARDALAAIEVEIAPLSAVLDMGAALADGAPLVHPERGGNVAWEASVDRGDVDAAFARDDVVVESAFRVGRQNHLSFEPRAVVAHFED--GRYHIETSTQVPWTVRNTVAALLAVPASSIRVTVPPVGGGFGLKFD-CALEPFAALLARKSGRAVRLVNSREEEMTTCLFRENAEIRIRSAIAPDGSIAGREAVVLMDCGAYGGEQVFLTTMTAHTLGGNYRLGAVRIVSRAVYTNTAPNGAFRACNGVYNTFALERHTDEIAAAIGMAPDAFRRRNVIGD-GDLGATGQVFEGDVLAPMLAKME-ALRARTPARP--RLHGRATTVGTWFVFTG---------PSAATVNMNADGTATLVTSGVEIGSGSMQALPQIVAATLGLSPDKVVVRAADTDAAGYDVGVGGGRTTVSLGAASRSAAIEVRTKLLKVASDMLEASAEDLVMEDGRIDIAGARGSGVTIAEVAARAQALLGPVAGTGSFTGAGTPAMAGCCAGHFIEALDIPVFAVHDCDVAVDPDTGHVEVLKYRVVQDVGRALNPSAIHGQIQGGVVQGLGYALHEEADVGDGAIRQTSFETYRVPLAGDVVPVEIELHEGAPSIGPLGTKGAGEVPILNVGATIACAVAHATGKQVRELPLTPPRVLELMLDRDTLD
MTRISTRFAALKEEGRPGLVTFVTAGDPDGETSLAILKALPGAGADVIELGIPFTDPMADGPAIQAAGLRALKGGQTLAKTIEMVRVFRTEDTTTPVVLMGYFNPIYIYGVDRFLTDAKVAGVDGLIVVDLPPEEDDELCLPALNAGLDFIRLATPTTDDKRLPTVLEHTAGFVYYVSITGITGSATPDADLVAAAVARIKSHTDLPVAVGFGVRTPEQAKAI-AAGADAVVVGSALVEVVRRTLNATANTLPGVEALVSELAEAVRRMS-ETQMHEGVGARLPRKEDDRLMRGRGQFIADIRMTGMQDVAFVRSPLAHARICAIHVPDDLKG----RVFTAADLD--VKPIRAVSEQPVLALGKVRQVGELIAICVADTRAEAEDMAARVELDLEELPALHDMLEARKPGARLVHEHWGDNVFLESLVNI-NIEAAF-DAPVKVSRTISTARQCMAPIEGRGAIIHFDHRSDQLVVHTASQMPHIVRSGLSECLSMEEGQIRIISPDVGGGFGYKAI-LLAEVCLGWLAQKLRRPVRWLEDRREHLTANANCREHHYEITLYAERDGTLRGIDCEASVDSGAYSAPFSLEAAQVASILPGPYDFPAYRCRTWSVATNKCPILPYRGVARTGVCFALEVALDALAAELGLAPEVVRLKNLVRP-EQMPITKKHFDSGDYPQALHRALDAIRADAVRARQTRRIGLGLSIYCEQAAHGTSVIPMVPGHEQAGARLTPDGGLELRIGAHSHGQGLETTLAQVAHEILGIPVARTRLVHGDTAMTPYSTGSWGSRVMVMAGGAVATACTELAERVRRIGAHMLQAPVDQVRLENRRVV--G-PAGDVTISQIAHTWYVDPHGLEVTAGYKPQRD--------------SGTFSYAAHAVVVAVDPELGEVEILDYVIVEDGGTLVNPMVVDGQILGGLAQGIGTALYEEMPFDSGQPLASTLADYLLPGAPEVPLPFIDHMATPSPYTTFGVKGIGEGGAIAPPAAIANAINDALGSEMLRAPVTPRRIVESVLAARSAA
MTRIDAKFADLKAQGKKAFVAYVMAGDPDYETSLQVVKGLPAAGVDVIELGLPFTDPMADGPTIQLAGQRALAAGMTLRKTLDLATEFRKTDDTTPIVLMGYYNPIYSCGVDAFLTQAKAAGIDGLIVVDLPPEEDSELCIPAQAAGLNFIRLATPTTDDKRLPRVLQNTSGFVYYVSITGITGAAEASATDVGPEVARIKAGTDLPIIVGFGINTPEKSRAI-ASVADGAVVGSAIVSQIGAG-----KPVGEILSFVKSLADGAHAMA-KSTGFTHVGTTPDRPDGVDKVTGRARFGADITAPGMLHAAIVRSPHAHARIKRIDTSKAEALAGVKGVVTRADFATG------NILENVMAGDTALYDGHAVAAVAATSSLIARDAAKLVVVEYEPLPHVTDVDKAMAADAPVIREGP--NVVRYHESGHGDVEAGFAEADLVVEDHFKTEATHQGYIEPHACLGTLGG-DGKGELWCCTQGHWNVQKICAALLGLETANLRVTASEIGGGFGGKTA-VFIEPVALALARKTNKPVKLVMPRADVFKATGPTASTSMDIKIGMKKDGTITAAQGTFRLQGGAFPG---APCEFTAMCAFAPYALKNVRQVGYDVMSNRPKQAAYRAPGSPMAAFAVESVIDELCNRLDLDPIETRLKNASKK-GTKASFGPTFDRIGLVETLEAAKAHPHYCAPLK---PGQGRGISCGFWFNHGG---------ETAVSLALSEDGTAQLAVGTPDIG-GSRASMALMAAEELGIPYENIRVTIADTATLGYNEVSHGSRVTYASGLATIQAARDAVKKLCGRAAAKWGIPEDAVKWENGCAVPSGPAGDPLPIAEITKRMGATGGPIVGHFEATPEGA----------------GVSFATHIVDAEVDPETGKTSVVRYTVVQDAGKAIHPTYVEGQFQGGAAQGIGWALNEEYIYGDGRLQNALFLDYRIPVASDLPMIDTVIVEVPNPGHPYGVRGVGETSICPPLAAIANAVSAAAGVRLRQLPMSPPRILEALEQQ-RNG
MSRITRRFAALKAEGRGGLVTFVTGGDPDPETALAILKGLPAAGADLIEIGMPFSDPMADGPSIQAASLRALKAGMTLAKTIEAVRAFRSGDNDTPIILMGYYNPIYIYGVERFLKDAKSAGVDGLIIVDLPPEEDSELCLPALEAGIAFIRLATPTTDDKRLPKVLSNTSGFVYYVSFTGVTGTKAVDSQHVAQAVARLKRHTELPVAVGFGIRTPEQAGAV-AAVADAAVVGTALVDVIAGHLKAKPGLAEAALGFVAKLAGGVRAM------------------------GRGRFVGDIQLPGMLEVAFLRSPVAHARLRSLAKPQGRED----QVFFWSDMA--VQPIVTLSSYYPLAHEKVRYVGEGIALCVAPSRAEAEDLAELVSVDFDELPAVTESELGKAKDAPLVHEEWGDNLCLVTDFDSG-IEEVAKTAPVKVVREYKTARQCMHPMEGKGLVAYWDFQADQLVVITSTQVPHLIRTGLSECLGLDQSRVRVSPPDVGGGFGYKCL-LQPEVAVAWLAMTRKGAYRWVEDRREHLVAGANARQHHYKVTAYADERGRLLGLDAEINVDIGAYSVPFSLEAAQAGGNLPGPYDFRAYRARTYSVATNKPPFAPYRGVARPGVCFAIELTIDAIARAVGREPVDVRAENLVQA-AQMPVTNKHYDSGDYPGSLAKAREMIALDAIRERQKRRIGVGFATYTEQSAHGTKVLPLVPGFEQATVKLLADGTLEVRAGIHTIGQGLETTLAQVANQALGIPLKDIAVKLGDTASTPYSTGAYASRGIVMAGGAVSKSATELAGRVKRLAAHLLQCKPEDVAFRDGRIH--A-GEASLSFADVGKAWYIDTNGLEVTQGYKPDVD--------------SGVFSYATHAALVALDAETGMVDILDYVIVEDCGQMVNPMIVEGQAYGGAAQGIGTALFEESPYDAGQPLASTLIDYLLPGPTELPGFRIGHMETLSPYSAHGIKGVGEGGAIAPAGAIVNAINDAYGAEIGQIPATPERILDAIFAAQAAE
MTRIDRCFAALKREGRPAFVTFVTAGDPDYETSKAILLGLPEAGADVIEIGMPFSDPMADGPAVQASSLRALKAGQTMKRTLQLVREFREKDNLTPIILMGYYNPIYVYPNDAFLDEARDSGVDGMIVVDVPPEADEELCLPAIERGLSFIRLATPTTDDARLPAVLANTSGFVYYVSITGITGAAAPVVSDVRAQVARIKRSTPLPVVVGFGVRTPEQARTL-ADCADGVVVGSALVETIRTTLRAGPDTISAVHRIVQNLAAGLRVMQ-----DRSNRAFESADGELAPLVGNARYLADISIAGMHHAVMLRSPHAHARIISISTTAAERMPGVSGIFLASHIA--LRPIPCDAPWSILAADRVRYEGEGVAWIVAQTAEQAVAAAARIDVTYEVLPCAVDLASATC--APLVWDRTPGNVVFDWEFDRAKSDAIFARAHRTVTLEIVNNRVAPTPMETRGAIGMYSREDDAFTLIAGTQGVHLVRRILADVLQIPRDRLRVQSPRTGGGFGTKIF-TYPEALALWSSRRLGVPVRWIATRSEGFRSDTQARDNISTGALALDEQGNILAIRVDALANVGAYLSQYAVPTECGSPVLSGVYRIGHIFNRVRGVFTHTVPVDAYRGAGRPEANYILERLIDKAAREMGMDRAELRRRNLIPR-VDKPASGLSLDSGDFPANMSRALQHIDYTHFDARRALLRGLGIANYLEANGGLAAAEPGKRPVESARAHFTSDGYVFLHTGTQSTGQRH-SAVAKPFAEKLGLDLQSILFAEGDTSAVAEGGGTGGSKSTLTSSLAILALGDKVIDIARRKIAELWGCSSGDIVYEDGMFRLSER-NLTMTIPEIAAQF---AGILDCEARIEVTA----------------GTFGSGCHICEVEIDPETGAVQILRYVAADDFGVLLDAAEVEAQVIGGVAQGIGQALLEHVMYDSGRQLAGSFMEYALPTSAHIPLLEWLHAGTVCATNPLGIKGCAEAGASAAPPAVMNAIADAVPCDMVQMPALPGRVWSWIHAV--RS
MTRIEKRFAELKDEGRAALVTFVMSGDPDYETSIAVIKALPKAGADVIELGMPFTDPMADGPSIQAAGVRALKGGQTLKKTLQMVREFRKGEANTPIVLMGYYNPIYIYGVDKFLVDAKEAGVDGLIVVDLPPEEDEELCLPALKAGLNFIRLATPTTDDKRLPAVLNNTSGFVYYVSITGITGSAAPDAAKVSAAVARIKRHTKLPVAVGFGVKNADSARAI-AAGADGVVVGSALIDALKKTLKGGPATVKAVADLVADIASGVKEMN-MTVTIPARSKSEPRVEDDALVRGAGRFMDDPRLPGQTYAAFVRSPHAHARVLTVNTDAALKAKGVLAVLTAADIKAGVGSLTRTPFRPALAGDKVMHGGDPVALVVAETHALALDAADLVDVAYEELTPVVDLNQAMK--ATVLYDDAPGNVAIDWPGNEAEVDRLIAAAAHVAKVTVTNQRMVVASMETRGATGVYDKSADHYTLYASSQGADTLRGMAASIMGVPNDKLRVITQDVGGAFGMKTP-VYPEIAVLVAAKKLGRPVHWMSTRSEAFVTDTQARDTVTHVELACDGNGRFTALRVRHLCNQGAYVSNAGINTVNFWRCLPAMYDIPKMDVSVACYFTNTLPIGPYRGAGRPEANYALERAVEEAARLLKMDPARLRRKNLIPA-KAMPPI-QTYDSGDFPAIVEKALKLADYDGFVRRKRKLRGIGISCMLEHAGSMPT--------ETASVSFPGGDKVIVGCNVQSTGQSHATVFSRLLATRLGIDAKAVEHRHGDTDLGLTGFASVGSRSAMCAGSAILVTADLMLEKASKIAAAALEAADSDIQYRDGRFEVVGT-DRRISLFETAQRAQ-MGESLDTKGKAEAP-----------------LTFPNGCHIAEVEIDPDTGHFDIVTYTAVDDCGNVLDQAVVEGQVQGSIANGLGQALTENAVYDSGQLVTGSFMDYGMPRAHDMPELREATHAVPATTNPLGVKGTGEAGTTAAIAAVMNAISNAGAADHMDMPATPAKVWAAVQKG--GK
MTRLDVRFASCASEGRAALVTFVTAGDPDYDTSLALLKALPEAGADVIELGVPFTDPMADGPAIQAAGLRALKAGQTLRKTLAMVSAFRETNDGTPIVLMGYYNPIYIYGVDRFLKDAKEAGVDGLIVVDLPPEEDNELCLPALLAGLDFIRLATPTTDDKRLPAVLANTAGFVYYVSITGITGAATPKPDVVAQAVARIKRHTALPVAVGFGVKTPEHAAAI-AAGADGVVVGSALIDALRATLKATPATIPAVTRLVGALAEAVHEMS--ITTPVDAVMEFRRRDAGDKLTGRTRYTIDRGAPGMLHAAVLRAEVASGRLVKLDTSKAAALPGVRAIATAADAP--VGIG--IADHALFAQDRVRYVGEPLAAVAADTLEQAQAALEAIEVEIAPLPAVLTMQDALAPNAPLIHPERAGNVAWEATAVRGDVDAAFARPDVIVESTFRVGRQNHMAFEPRAAVARYEE--GRFHIETSTQVPWTVRNATAGFLGVPASQVRVTVPPVGGAFGLKFD-IAIEPFAALLAKLSGRSVRLVNSREEEMLTCLFRENAEIRIRSAVTPEGEIAGREAVVLMDCGAYGGEQIFLTTMTAHTLGGNYRVGASRLVSRAIYTNTAPNGAFRACNGVYNTFALERHTDEIAAALGMDPLEFRRRNVLGD-GDLGATGQKFEAEVLRPMLERME-ALRAAAPPRR--RLYGRATTVGTWFVFTG---------PSAATVNMNADASATLVTSGVEIGSGSMQGLPQIVAATLGIRPEDVVVRQADTDAAGYDVGVGGGRQTVSLGAASLQAAQEVRGKLLAVAARMLDASPGDLVMQDGRIEIAGPNGAGFSIAEVAARAQALNGPVAGTGASARKGVPSLPGCAVGHFIDALDIPVFAVHDCEVAVDPETGHVEVLAYRVVQDVGRALNRSAIGGQIQGGVVQGLGYALHEEVSIDDGRIRQNGFETYRVPLASDVVPVEVELYEGAPSLGPFGIKGAGEVPILNVGASVACAVANATGARVQELPLTPPRVLALLLGRGAQP
MTRIDAKFAALKAEGKKAFVAYVMAGDPNYDTSLELIKGLPAAGVDIIELGMPFTDPMADGATIQLAGQRALASGQTLDKTLAMAAALRETDQTTPIVMMGYYNPIYSRGVAKFLEQAKASGIDGLIVVDLPPEEDSELCLPAQAAGLNFIRLATPTTDDKRLPKVLTNTSGFVYYVSITGITGAAAAEATDVGPEVARIKSQTDLPVIVGFGIRTPETAQSI-ASVADGAVVGSAIVKLVEEG-----RSVPEILAFVKGLADGAHAMA-PKRDFKVVGRRVARPDGIDKVTGRALYGADMSAPGMLMGAILRSPHAHAEIVSIDVTAAVALDGVKAVVTGADFADA------DVRDNCLARGKVLYDGHAVAAVAAASGAIARAALDLIKVEYRVLPSVTDVDLAMRADAPVVQAGE--NVTDHCEFGHGDPEAGFAAADLVIDRSFTTAATHQGYIEPHACLASMGP-DGKADLWCTTQGQWAVRTACSAILGMRASQLRVTASEIGGGFGGKTT-VFIEPVALALSRKAGRPVKIVMSRTEVFRATGPTVASSIDVKIGMTKEGRITAGTATLRYTGGAFPC---GTVAMGAQAAFAAYDLAAVRTFGWNALTNRPKEAAYRAPGAPQAIYAVESVVDELCQKLALDPLEVRLLNAARE-GTRSSYGPTFEAIGLEATLEAAKAHPHYAAPLA---AGQGRGLSCGFWFNFGG---------NTSVSLTINTDGTVGITEGNPDIG-GSRAAISQMAAEELGIPYEQVRTVIADTSSLGHNDVTDGSRVTFAVGLAVIKAARDAIAKMCARVARIWGIDPEAVEWVDGAARPTGPAGTPMTLAEIAALSFKTGGPIAGHHESNADGA----------------GVSFGVHLVDVEVDRETGATKVLRYTVFQDAGKAVQPDYVEGQMQGGAVQGIGWALNEEYIHDEGHLLNPGFLDYRVPVASDLPPIEAVILEIPNPGHPYGVRGVGETPIVPPLAAIANAVSRAAGVRLTALPMSPPRVLKALTA---QG
MTRIDAKFAALKAEGRKAFVSYIMAGDPDYDTSLEIVKGLPGAGVDVIELGLPFTDPMADGPTIQLAGQRALEAGMTLDRTLDLARAFRETDNTTPIVLMGYYNPIYSRGVDTFLAQAKEAGIDGLIVVDLPPEEDSELCIPAQAAGLNFIRLATPTTDDKRLPRVLQNTSGFVYYVSITGITGAAEAEAGDVGPEVARIKSATDLPIIVGFGVNTPEKSRAI-ASVADGAVVGSAIVSKIGAG-----DSVDSVLEFVKSLADGAHAME-----KFGKSQPVKRREDVRFLTGEGRYVDDIAPANALQSFVFRSPVAHAVITELDVSDAREAEGVHAVYTLADLEAGLNVAMQAPERPILARGRLRFVGEPVAVIVAETLAQARDAAELIMLDYDDLPAKMDMA----AGGETVHAEAPDNVAYDWHMDEAATQAAFDKAARVVSLDVGDNRIIVNSMEPRGCYAEPEG--DRLHVAINGQGVWGPKDQLAKGLNMPADDIRVTNPDTGGGFGMKGM-MYPEFVVAHAARALKRPVRWMSERTEAMLSDNAGRDLTSLTELAFDAGHRIIGYRVFTEANMGAYNSQYAIQTQLFSRVLTGVYDMPAAYLRSVGYFTNTTQVDAYRGAGRPEAIYILERAMDRAARELGVDPLELRRINFIKP-DQFPLVDETYDVGDFDKVLTRAEAEADIPGFAARRARMRGLGLCYYIESILGDP--------AESAKVEFTDEGRVNIYVGTQSNGQGHETVYAQFLSDQTGIPVEMIDVVQGDSDRIKQGGGTGGSRSVTVQNTATLATVSAMTEAFVAFLSEEEGVPASGISFDDEQFRIEGS-NMTPTMLEVADMARGREDLLVHEQRTTLEA----------------RSFPNGCHVSEVVIDPDTGVVTVDRYAVVDDFGNLINPMLAEGQVHGGVVQGIGQALTEHVQFDDGQLLTATFMDYALPRADDVPYIGFTSEPVPSTANVMGMKGCGEAGTVGALAAVSNAVQDAHGVRQVDMPFTPMKVWDLMRDA-AAE
MTRIDAKFADLKSQGKKAFVAYVMAGDPDFDTSLEVVRGLPGAGVDIIELGLPFTDPMADGSAIQLAGQRALEGGMTLDKTLALAAAFREQDNTTPIVLMGYYNPIYSKGVNNFLEAAKKAGVDGLIVVDLPPEEDAELCLPAQAAGMNFIRLATPTTDDKRLPRVVQNTSGFVYYVSITGITGSAEADAGDVAPEVERIQKASGLPVIVGFGVNTPAKAEAI-ASVADGVVVGSAIVSKIADG-----LPVEDVLSFVKTLSDGAHAMK-NAHDPSLAVMDLPRRDARDKLRGRTRYTVDQAGPEVLHAVLLRATVASARITRLDVTPALAMEGVHAVATHLDAP--HGIG--IADHPIFASDIVRYHGEPVAVIAAETLALARRAARAVIVDYETLPPVLTLQAALAPDAPLVHPGRGGNVAWEARVDRGDTDAAFARKDVIVEGSYDVGRQNHVPFEPRAVIASYED--GRFHIQTSTQAPWTVKHVVATVLQVPEFAVRVTVPAVGGGFGLKFD-CSLEPYAAILARKSGRSVSLVNSRREEMMTCLCRENAEIRIRSAIDAEGAIVAREATVLMDCGAYGGEQVFLTTMTAHTLAGNYRLGAAKILTRAVYTNTPPNGAFRACNGVYNTFALERHTDEICAAIGMDPFAFRRRNVIGD-GDIGATGQTFQGDVLRPMLDRMIDKYPVERRSGR--RLYGRATTVGTWFIFVG---------PSAATVNLNADGSATLVTAGVEIGSGTMQSLPQIVAANLGIHPDAVIVKTADTDAAGRDLGVGGGRTTVSIGAASEAACAEVREKLLTVAARLLQTSATALVLTNGRVEIAGKPGSGMALKAVIAEAELTTGPIAGSGAFTAAGTTAMPGCATGHFIDAIDIPVFAVHDCEVAVDETSGRCEILSYRVVQDVGRALNRRAIHGQIQGGVVQGIGYALTEEVTIGDGAIEQTGFDTYHVPLAGDVLPVDFDLYEGAPSLGPLGTKGAGEVPILNVAATLACAIANATGKPVASLPMTPERVAALIAGD--AR
MTRIDAKFAALKEEGKKGFVAYVMAGDPDFDRSLELVRGLPEAGVDVIELGLPFTDPMADGETIQLAGQRALEAGMTLNRTLELVREFRKGDDSTPIVMMGYYNPIYSHGVDKFLEEAREAGIDGLIIVDLPPEEDEELCIPAQKAGLNFIRLATPTTDDKRLPKVLQNTSGFVYYVSITGITGAAAAQATDVGPEVARIKAGTDLPVIVGFGIRTPETAESI-AGVADGCVVGSAIVAAMAEG-----KPVAEVLGFVKSLADGAHAMP-----DHGIGAAQKRREDVRFLTGAGQYTDDINTYGQAYCHFLRSDVAHGKITSIDTSAAEAMPGVVRIFTGKDFE--IGGLPCEPAHPVLAQGKVRHVGDPICAVIADTLDQARDAAEAIEVEIEDLPAVVDMKAALESGAALVHDDLSDNLCYDWQFDQEAVDKAFAEAAHVTTLELVNNRLVANPMEPRVALGEYNRANDESTLYTTSQNPHVIRLLMGAVLGIPEHKLRVVAPDVGGGFGTKIF-HYAEAFVTFASRQINRPVKWTSTRSEAFMSDAHGRDHVTKIELALDADNNFIGLRTDTLANMGAYLSTFSVPTWLHGTLMAGNYKTPAIQVNVKAVFTNTVPVDAYRGAGRPEATFQLERLVDKAARELGVDPIKLRRQNFI---ESFPPVAVEYDTGDYVATMDKLEAMIDIPGFAARRAKLRGLGVNCYIEACGIAPSNGARAGLYDAATVRVNATGSISVMVGAHSHGQGHETAFPQVVADMLGIDESMIDIVHGDTSKIPFGMGTYGSRSLAVCGSAMVRATEKIINKAKKIAAHLMEASEGDIELKDGQFTVAGT-DKSVAWGDVTLAAYEIEPGLEETAFYDPAN----------------FTYPAGAYACEVEVDPETGKVTIERFAAADDFGNVVNPMIVEGQVHGGLAQGIGQALLESCVYDDGQLLSASYMDYAMPRAGDVPFYMVDHSATPCTHNPLGVKGCGEAGAIGSPPAVVNAVLDAAGVAHIDMPVSPHRVWQAMQ-----G
MSRIAATFAALQAAGRKALIPYVTAGDPYADATPELMHALAGAGADVIELGVPFSDPMADGPVIQRAGERALTRGIGLPQVLEMVRVFRQDDARTPVVLMGYANPVERYGVDRFVADAKAAGVDGVLVVDYPPEECEDFALRLRADGLDPIFLLAPTSTEARMAHVGRIASGYVYYVSLKGVTGAGHLDTDAVARMLPRIRAHVPVPVGVGFGIRDGQSARAV-AEVADAVVIGSALVQHLETQP---ERLAAAAADFIADIRRALDRMN-VTEDPRYIGQPVPRQGSRRLTQGQGRYVDDLLLPRMAHVVYWRSPVAHLRVLGIERAAAAAMPGVLAVVDGHEIA--CRPWVASAPQHALAIDRACWQGEPVVAIVAETRAQAEDALQALDVQWEALPAALDMETALDPATPLIHEALGDNLCFTRSLDTGGVDAAFAAAAVTAEATFHFGRHTGVTLEPRCQVADWNAAEGRLTVYHSQQAPHMMQDLYARQFGLPENAVRVVCQDVGGSFGIKVH-AYPDFATVALSMLLKRPVKFVADRLESFTSDIHAREHRVHGRIAASAEGDILAFEIDDLTGIGPYSMPRTIEGNQVVNLTGGPYRHRQYRALLKVVFQNKTPTCQYRGVGHPIACAVTEGLVDLAARRLGMDPLALRRRNVIPD-DAYPVSGIRFEVLSHEACLRRLEQMIDYPRLRAEQAIHRGIGFATVIELTNPSAA-GARIASQDGATARLDPQGHLTVMVSVGEQGQGTEGIYAQIAADAVGVDIAKVRVVTGDTDVTPYGGGTWASRGAGIGGEAVLQAGLALRANILKVAEQMLRREAAGLAVRRDTVVDAASGEPLLPLHELGRVAYGFTPELMVTRHYVQRDH--------------PFIFTNGVQASLVEVDVDTGFVRLLKHWCVEDCGRVINPMLVDEQMRGAIVQGIGGALYEECLYDDGQLRNGTMADYLVPMAAEMPDIEVAHVQTPTASSQLGAKGAGEAGTAGAPAAVMNAINDAFGAQVLSQPITPEKILRALGK----V
MSRLDDVLAATRAEGRPALVGYLPAGFPDKQTAIDAIVAMVDGGVDVVEIGLPYSDPVMDGPTIQKAADAALRHGFRVDDLFETVEAVAA--TGAPTLVMTYWNPVERLGVDRFSARMAEAGGAGLITPDLIPDEAEEWVAASDAHGLDRVFLVAPSSTDERIAMTAKASSGFLYATSVMGVTGARGATSDAAPRLVERVRGLSDLPVGIGLGVSNGDQAAEI-GAFADLVIVGSALVGCLLDHP-DPVAGVAAVRLLAEDLRSGVERMT-SASRASLIGASIPRREDDALLRGEGRFLADLDIPGALEVAFVRSPHARATLTKVDLGAARELPGVVAAFAWDDLR--VAPLVLLQPFPLLADGAVLCVGQPVAVVVAVDRYVAEDALELVDIDYAPLPALVDPLDALGPDAHAVAPGTDDNLAISVEGHVGDVDAALNSAVHVVTERYRSHRYVASPMETRGVAVTVDPHDRSLTVFASTQTPHRLREVIASTLGIDAGTVRVTAPDVGGGFGQKGV-QYVEVLVPYLARRLGRPVRWVEDRLENLTSSSHAREQVHDITLAADADGRLLALRDDVVINLGCANLTGLVVPYNTLTHVIGPYVVPALDLRVRGALTNTMFATPYRGAGRPEAVFAMERAMDRLAHQIGIEPHELRARNLVQP-EAMPGTMQTYDSGNFPELLRRLVGHLDVDAVRTRQARRIGVGLAMYIEGTGLGP--------FESGSVSVLPNGRVRVATGASSQGQAHRTTFAQVAADALGVPWDRIDLVEGDTAAIGHGVGTIASRSMVTAGNAIHTAALAVREALLADASQILEIAVEDLELVDGSVRPVGIPDAGIDVAELARRRAGPGATVSETAFFKPPT----------------VTVASAAHGAVVEVDERTGTVEILRYAVVHDCGRVVNPMVADGQVTGGVMQGIGGALYEEMQYGDGQPRSVTYMDYLVPTSAEAPPYVLDHVETPSTLNPLGVKGLGEGGAIAPPAAVTNAVEDADRVHLTRGPLSPSRIRDHIRDGAAER
MTRIDAKFDELNAAGKKAFVSYVMAGDPDYDTALEVVKGLPGAGVDIIELGLPFTDPMADGPTIQLAGQRALEAGMTLQRTLDLAAEFRKTDDTTPIVLMGYYNPIYNRGVDQFLIDAKAAGIDGLIVVDLPPEEDEELCIPAQAAGLNFIRLATPTTDEKRLPKVLQNTSGFVYYVSVTGITGAAEAQAGDVGPEVARIKASTDLPVIVGFGINTPEKSQAI-ASVADGAVVGSAIVSQIAAG-----KSVEDVLAFVKTLADGAHAMA-KNNEFKVIGSTPNRPDGLDKVTGRARFGADISVPGMLHGAVVRSPHAHAKIVKIDASKALAMKGVKAVITRADFPEG------NLQENAMAGEKALYDGHAVAAVAATSPLAARDAAKLIEVEYEVLLHVTDVDEAMKDGAPAIREGP--NVVRFFDTGMGDLDKGFAEADLVVERSYTTEAAHQGYIEPHACLGQMGA-DGRGELWCCTQGHWFIRRMSTAVLGVETTNIRVTPSEIGGGFGGKTT-ITIEPLSLALSRKAGAPVKMVMNRGEVLRATGPTSSASMDIKMGMTKDGKITAAHGTFRMQGGAFPG---APVDVTTMLAFANYTIENVHHIGYDVITNRPKQAAYRAPGAPMAAFAVESTVDEMCRTLGLDPIETRLKNASRD-GTRSTFGPKFGPVGLVESLEAARDHANYKMPLG---PNQGRGVASGYWMNWGG---------ETSASVAMSEDGTVTVSVGTPDIG-GSRASMALMAAEAFGIAYENVRVNISDTGALGVNEPTHGSRATYASGLATIKAAEECITKMCKRAADKWGIDADAVIWEDGSAKPSGPAGEPLSIGEICAEMGETGGPISGHYEGSPTGF----------------SGSFGTHVVDVEIDPETGHTTVLRYLVVQDAGKAIHPAYVEGQFQGGAAQGIGWALNEEYIYGDGRLQNPVFLDYRIPVASDLPMIDTVIVEVPNPGHPYGVRGVGETGITPPLPALANAIADATGLRMRGLPMTPPKILAALKAQ-KNG
MTRIDDTFARLKDEGKKAFVTYVMAGDPDEARALEIVKGLPAAGVDIIELGLPFTDPMADGETIQLAGQRALEAGMTLEKFLQFVRDFRATDDTTPIVMMGYYNPIYSRGVERFLKDAQEVGIDGLIIVDLPPEEDEELCIPAQKAGLNFIRLATPTTDAKRLPKVLQNTSGFVYYVSITGITGAAEASATDVAPEVARIKESTDLPVIVGFGVKTPETAQAV-AGVADGTVVGSAIVQKIANG-----DSTEDVLAFVKSLADGAHAMT-IANSKFGTAQPVKRREDTRFLTGHGRYLDDTVPSGALCAYLFRSSVAHAEITELDVSDAETADGVHLVLTADRYEAGGKNKMNAPVRPVLAKDRVRFVGEPVAMIVADTLEQAKDAAELIGFDYDDLPVHMDPT----PGGPDIHPEAPDNVAYDWGIDKETTDAVFETAAFTTKVDIGDNRIIANSMEPRGCWAQMED--DRLHMEYSGQGVWGLKGSLASTLGIDKKDVHVTTPDVGGGFGMKAF-DYPEFLVAQAARTLGRPVRWQADRTESMLTDNAGRDLVSTAELAFDKDHKIIAYRVNAVSNLGAYNSAYAIQSELASKVVMGVYDVQAVYFSNQGIYTNTTQVDAYRGAGRPEAIYVLERAIDHAARELGVDPLELRRKSFIPA-DQFPATGELYDVGDFHKVLKRAEVEADLDGFASRKTKLRGLGVCYYIESILGSP--------DETAHVEFADTGRVNLYVGTQSNGQGHETVYAQMLHEYTGIDIDLIDIIQGDSDRIAQGGGTGGSRSVTTQGTANKAVAEKTIDTFRHFVAEQLG--AHEVAFEDGAFRAESS-NTVMTLIEAAEAARGRDDLLNITASTTLPG----------------RSYPNGCHVAEVEIDPDTGVTEVVKYTVVDDFGVLMNPMMAEGQVHGGVVQGIGQAISEHVVYDDGQLLTATFMDYGMPRAADMPMINFHSEPVPSTANVLGMKGCGEAGTVGALAAVANAALDARGVRHADMPFTPHRVWQMLE----GT
MSRIAQTFQALAAQQRKGLIPFITAGFPAPDMTVELMHALVAGGADVIELGVPFSDPMADGPVIQRASEVALAQGVSLKQVLEFVREFRTTDSATPVVLMGYANPIERMGAAAFVEAAQAAGVDGVLVVDYPPEECEEFAATMRAHGLDPIFLLAPTSTDARIQQVARIASGYIYYVSLKGVTGSGALDLQSVAERIPYIKQHAALPVGVGFGIRDAATAKAI-GGVADAVVIGSRLVQLLEETE---PDAVQSLRSLISDIRQALDQMS-----EQGVGARVLRKEDDRLMRGRGQFVADIRMANMQDVAFVRSPLAHGRILGVEIPEEVRD----SVFTIDDLT--VKPIRAISEQPVLAQGKVRHVGETVVMCVAPTRAEAEDIAAMVRLDLDELPAIHNMLEGRRDVSSRVHEEWPDNVFLETKVNV-NIEAVQ-DAPIKVQRVISTSRQSMAPMEGRGAVAFWDSRLELLTLYTASQIPHIVRTGLAECLGLDEGQVRVVVPDVGGGFGYKGI-LLTEVAISWLAIKLGRPVRWIEDRREHLTAGANCREHHYVITGYADSEGRLLGIDCEATVDSGAYSSPFSLEAAQVASILPGPYDFPGYRCETHSVSTNKCPILPYRGVARTGVCFALELVLDDLARAAGIEPYELRLKSLVKP-EQMPITNKHFDSGDYPEALRQAVAAIDYDAIRKRQKRLIGVGVSIYCEQAAHGTSVIPMVPGYEQATVRVTPDGGLEVRIGAHSHGQSLETTLAQVANEILGIDVAKVKVVHGDTAYTPYSTGTWGSRCMVMSGGAVSRSCQTIAKRLAAIGAFMLKAKPEEVEVRDGKVI--G-PNGSLTIGEIAYTWYVNPGGLEVTEGYKPQRD--------------SGTFGYGAHAVLVAVDPETGDVEILDYVIVEDGGKLVNPMVVDGQIYGGTAQGIGTALYEEMPFDSGQPLASTFADYLLPGPTEVPEPRLIHMETVSPYTEFGVKGVGESGAIPPPAAIANAVNDALGASLYVSPITPRRVLEAIDAAREKV
MGRIAECFARLRTENRKAFVSYIMGGDPDVETSLKVMRGLPGAGVDIIELGLPFTDPMADGETIQLAGQRALEGGMTLNRLLEMVRAFRQDDDTTPIVVMGYYNPIYSHGVERFLDDAKAAGIDGLIVVDLPPEEDDELCLPALAKGIDFIRLATPTTDDARLPKVLQNTSGFVYYVSITGITGAAAAQSTEVGPEVARIKARTDLPVIVGFGIRTPDAAAEI-ASVADGCVVGSAIVGELAKG-----RPVEEVLEFVSGLAGGAHAMQ-----SFGKSQSVTRREDQRLLTGHGRYVDDIAPEGALFAAFVRSPVGHAELRGIDTDEARGMSGVVDILTAEDCAMGLTLGMKAPERPFLARGRVRFVGEPVAMVLAETELQARDAAEAVMLDLEDLPAHMDLS----TGGEALHDVAPDNLAFDYGKDEAGVARAVREAAHVVRLRVEDNRIMVSSMEGRGCWAEWAD--DRLHVCFSGQGVWGLKGELAANFGLKSEQVRTSNPDVGGGFGMKGF-NYPEFAVAAAAMKTGRPVRWMSDRTEAMLSDNGGRDLVHDAMLAFDEDLKITAYSVENTCNIGAYNSNFAIQTELFSRVLMGTYDVQTTWLRTRGIYTNTAPVDAYRGAGRPEAIFTLERVMSRAARELGVDPHKLRRRNFIKP-DQFPATGETYDVGDFAATMAKGEDIGDMAGFDQRRAKLRGIGSCYYIESILGDP--------TEHVKIAFHDDGTASIFVGTQSNGQGHETVFPQFLSDHTGIPVDKIHFVQGDSDAIPKGGGTGGSRSVTVQNNATYGTAKRMISEFSAFLADEMGVGPDDVSFDDERFRVTGS-NDAPTMLDLAALARGREDLLTFTGSEKLPG----------------RSYPNGLHLAEVEIDPETGDTRVVKYSVCDDFGNLINPMLAEGQVHGGVVQGIGQAIQERVVYDDGQLLTASYMDYGVPRATDVPMMAFSTNPVPSTANPLGMKGCGEAGTVGALAAVANAVEDARGVRQVDLPFTPARVWTLLNHAVAAE
MNRLTHCFNELKQRNTKALVTFITAGDPDLATTQAMIPLLQQAGADIIELGMPFSDPMADGPTIQLSSERALAASTTLERILAMVRAVRR-SCQVPIVLMGYLNPIHAYGYERFANDAAEAGVDGVLVVDMPPEEAESFLNHANARDLQVAFLLTPTSTDSRIATVGRLGRGFVYYVTVTGVTGARQQVSTTLGGELAKVRAKISVPIVAGFGISTPQQAADV-AAMADGVVVGSALVKLFQLHS--GEELRQEVTRFVASLRQAIPAMT-MDERQLEIGRPEIRGDAPAKARGRELFSADIYPDNLVWAGAVRAGIPHGRLLSLDASAALALPGVLRVLTARDIDNRHGII--HKDTPVLVDDLVRYSGDAIALVLAESASALRRAITLVRAEIQPLPALFDPDEALAEGAPQLHPDQASNLLLAAEIRTGDAETALGECAAMVEGEFSTPVQAHVFLETENGTARLEA-DGGISMTVSTQSPFRDRFEVGHALGIPFQRIRITSPSLGGGFGGKDG-ATVQCLLALAALHSGRPVRMQWSREENLSAGYRRHGCRMRYRMGALEDGTLHALQCDLIYDTGAYAHLGGEVMELGMEHSGGPYRIPHTLIRGKCVFTNNPVAGAMRAFGVCQVSFAFESMMDLLAEKLAMDPLQLRRKNALVR-GDRNCAGMRLDTTNIAGCLELLEEHPFWHEREE---TRRGVGLAAIFNAAGYGG----KVRDAAIAKVELSPEGEIVVHNGVSDMGQGNSAAFLQMAGQILGQDASSLRLHQPDTLTAYPSGSSSAGRTTYTFGNALIKACQDLKARLINRAGLLFTDNDDELRLAPGKVIHPP-SQREVPLRQLAGFMP------VCINQFVAPVC--RDVPDTATGF-PHLIFAYAAHLARIQVDLATGLIRVMDYLATTDGGGVINPAMFDQQVHGGVAQGLGYALMEDLVTSQGMVLSDDLGSYLIPGAQDVPEIVSIPCQGDEESGPFGMKGIGEVAMNGPLPAIANALADACGIRVNHAPLTPSKVLAALSGL--NE
MTQISNRFQSLRSRQECALIPFITAGDPYLETTAEALYTLDRNGADFIELGVPYADPLADGPVIQAAATRALQRGTRLEQVLEMVATVSP-NLKAPLILFTYYNPILNRGVRAFCQQIASAGVRGLVVPDLPLEEATELIQAAADSGIETTLLVAPTSSPERIAAIARQSQGFIYLVSVTGVTGVRSHLQERVKTLLTDMRRITDKPIGVGFGISGAEQARQV-KDWADAAIVGSAFVKHLAAAN--STEGLQAIAQLCRELKSAISSMA-----NKILGTSVKRREDPELLRGEAKFTADITLPNMLHMAILHSDRGHALIQSIDTSAAERMPGVVRVITGADTS--ILPLPCPGAQTVLATDRVRYIGEFVAVVVALTRQQAYDALPAIAVKYEPLSAVVNAEEALQPDAPQLHDTVPNNLNQYISHNKQATEQAIANAEVVVKQRIRYQRAIHNPVELRASIGDYNPETEEYTLWTNTQIPHGNRFLLSQVMGIPYNKLRVIAPHIGGGFGSKGY-LYPDALVLFLSKELGQPVKWVDTRRGLARSTVQARDQIQYVTIAGTTDGQITALHCTNYANLGAYPATNGAPAILTGCSITGVYAIAHPFYEVYCTFTNLVPNGPARGAGRAEAIFLIERMVDLFAQRIGIDPAEVRRKNMVAA-DRFPGLGWTYDSGNYEVALDKALATIDYNNVAQRKAKRLGVGIGSYVAIAGVGPCPGLNGSTWGSAHIRVHPTGDITLITGAQPHGQGQVTSFSQIIAEELGVDLEQIEVLHSDTKGTIYAQGSYGSRSFSVEGATVYKATQKIDEKARQMAAHIFKVAESEVVADRGKFYVKGAPEQFKTLKEIALALWGMEPGLEAIAYFDPPD----------------FNYPFGTHIALVEIDEQTGQVEVVRYVAVDDFGNVGNPMIVDGQTHGNIHFGISQALFEEAVYDDGRILTDEFTTYAIAKASQLPKFELDRTVTPTPHNPLGAKGAGDVSITAVPPAIVNAVCNALGVTHIDMPVTPEKVWRVMRETNNDS
MSRIQATFQALQAQGKKGLIPFMMTGDPEPAWTVDLMHVLADNGADVIELGVPFSDPMADGPVIQRAAERALVKGVSLAQVLDNVAAFRRKNTHTPVVLMGYANPIERMGLAAFAQRAQMAGVDGVLVVDYPPEESDAFAAQMRAHNLDPIFLLAPTSTDERIAAVAKQASGYVYYVSLTGVTGAAHLDPDSVAGKIPQIKRHVSVPVGVGFGIRDAQTAAVI-GQVADAVVIGSRIIQLLEDATQSAAKAVKSLAEFIAGIRVALDKMT---DLAGGIGQAVRRKEDYRFLTGAGQYTDDVQMDGQTYAYFVRSPYAHARIRGYRLDAARQAPGVVGIFTGEDIKAGIGGLPCEPPHPVLAIDTVRYVGDQVALVIAQTLAQARDAAELVDVDYEPLDAVVAPDAAVRSGAPAVHDIAPDNVCYVWSLDQAAVDAAMAKAAHVTRLDFVNNRLIPNAIEPRAAVAHYSRADDSYTLYVANQNPHVERLLMAAVLNLPEHKLRVVAPDVGGGFGSKIF-LYAETALVWASKQINRPIKWTAERSESFLSDAHGRDHVTTAELGLDANGKFLALRVHTKANLGAYLSTFAVPTILYATLLAGQYTTPAIFCEVTGVFTHTAPVDAYRGAGRPEATYVVERIVETAAREMKIDPVELRRRNFI---TQFPPVALCYDTGNYGASLDKALQLADVAGFPARREKLRGLGYSCYIEACGLAPSNGARAGLFEAGEVRVHPTGKVTVFTGSHSHGQGHETTFTQIVADRLGIAYEDVDIVHGDTGRVPFGMGTYGSRSLAVGGSAIVKALDKVIAKGKKIAAHMLEAAEGDIEFKDGKFSVAGT-DKALPFAQIALSAYSLEPGLDESAFYDPTN----------------FTYPAGSHICEVEVDPDTGQTEIVAMTAVDDFGNIVNPMIVEGQVHGGLAQGIGQALLEGCVYDSGQLLTGSYMDYAMPRADDLPSFAVDTTCTPCTHNPLGVKGCGEAGAIGSPPAVINAITDA-GVLHLEMPATPERVWRALQTS-GRA
MTRIDAKFAALKDQNRKAFVAYVMAGDPDFDTSLALVRGMPGAGVDVIELGLPFTDPMADGPTIQLAGQRALEGGMTLDRTLELARRFREDDDTTPIVMMGYYNPIYSRGVDTFLEQARAAGIDGLIVVDLPPEEDEELCLPAQAAGLNFIRLATPTTDDKRLPKVLTNTSGFVYYVSITGITGAAEAQAADVGPEVARIKAASDLPVIVGFGVNSPDKAQSV-ASVADGCVVGSAIVKRIGDG-----ESVDDVLAYVATLAAGAHAME-----KFGKSQPVTRVEDVRFLTGEGRYVDDIAPADALHGVVFRSPVAHASITELNVDDAREAPGVQMVLTLADLEAGVRPGLDAPERPVLARDRVRFVGEPVAMVFAETLQQARDAAELIEFDYDDLPVCLGLE----ESETAIHEEAPGNLAYHFGMDAAATDAAFAAAAHVVSLQIDDNRVIANSLEPRGCYAEPEG--ERLHVAINGQGVWGFKQTIAKALGLDPEALRITNPDVGGGFGMKAQ-DYPEVICAHAARALDRPVRWMADRTESMLSDNAGRDLTSLAEMAFDDNHRILAYRVTTRNNLGAYNSGFGIQTELFSKVLMGTYDVQAAYMSVKGYFTNTVQVDAYRGAGRPEAIYVLERLMDRAARELGVDGWELRRRNFIPA-AKFPVTGELYDVGDFDRVLSHAEASCDRAGFAARKAKLRGIGLCYYIESILGDP--------SEGARVTFDEDGGVSLFVGTQSNGQGHETVYARFLADQTGIPMERIRVVQGDSDLIAKGGGTGGSRSVTVQANVTLTAVAGMVAAFTPFLADSMGVEESAVRFDNETFRAEGS-NLTPTMLEAAEMARGRDDLLRHEARDRLPG----------------RSYPNGAHVAEVEVDPETGTVTVERYTVVDDFGNLINPLLAEGQVHGGVAQGIGQAVTEHVVHDDGQLLTATFMDYGMPRADILPMFRFETEPVPSTANPMGMKGCGEAGTVGAMAAMGNAVQDARGVRQADMPFTPLRVWSMLRDA-TAA
MTRLEKRFADLKEEGRGGLVTFVTAGDPDFETSLEVVKGLPEAGADIIELGMPFSDPMADGPAIQASSLRALRNGMTLSKTLDLVRSFRKDNQDTPIILMGYYNPIYIYGVDKFLVDAKEAGVDGFIIVDLPPEHDEEFCIPALEQGLHFIRLTTPTTVGGRLPKVLNNTSGFVYYVSILGITGTAAASDSAIHDAVARLKAETDLPVAVGFGIRTPEQAANV-ASVADAAVVGSAIIDRLKENLQAKPGLSQAVLGYVRTLADGVRTME-KASSFKVVGTRPARPDGMDKVTGRARFGADMVMPGQLVGLILRSPHPHAVIKSIDSSAAEALSGVKAVVTRDDFADH------DVLYNIMAREKALYEGHAVAAVAATSRAIARKALKLIKVDYDILPHVTDVDEAMSPDAPVLHDSKPSNVVARSEFGHGDIDAGFAQADEIIERSFKTAATHQGYIEPHACVANVGA-DGMSELWCCTQGHFHVRQVCASLLGIDVSRLRVTASEIGGGFGGKTT-VFIEPVALALSRKAGRPVKIAMTRDEVFKASGPTASSSMNVKIGVTKDGRITAGYGEFRYQGGAFAG---APADFGAMSAFACYALDNVKTEAYDVVTNRPKGAAYRAPGAPMSVYAVESVIDELAARIGMDPIDLRLKNAAKE-GARSSYGPKFGSCGLVETLEAAKAHPHYSAPLG---PNQGRGVASGFWFNFGG---------ETCSNLNINADGTVTIAVGTPDIG-GSRASMCIMAAEELGIPYDRVRAIVADTSALGYNDTTEGSRVTFSSGMAVIKASQQAITEMCKRAALMWDIPAEAVTWEDGYAKPSGPAGDPLSLAEIAATAGKTGGPIAGHHEYNADGA----------------GVSFGTHIVDTEVDPETGKVDIIRYTVIQDAGKAIHPDYVEGQFQGGAAQGIGWALNEEYIYGDGKLQNAGFLDYRMPVASDLPMIDTVIVEVPNPGHPYGVRGVGETGIVPPLAAIANGVSAAAGVRMTELPMSPPRVLKAIDTAIAAE
----------MQANGRRALIPFITAGDPAPDLTLPLMQALVEGGADIIELGVPFSDPMADGPTIQRASERALANGMNLRKVLEVVSAFRGGNQVTPVVLMGYANPIEAMGVERFVEAARDAGVDGVLVVDYPPEECEAFSAAVRKAGLDPIFLLAPTSTEQRFDDVARAGSGYIYYVSLKGVTGSAALDFDEVAARLPHIRARVGMPVGVGFGIRDAESARRI-GEVADAVVIGSRIIEEIEKSP---DQAVENVRSFVSGIRSALDRMS----EQTIVGTNAPRVDVREKATGQAQYAGDIQLPGMLYGKVVRCEHAHARVKRLDLSAAAASPGVVRVIGPKDVTKRYNSSVMDIDDQPIFTEHVKYQGDAICGIIARSEEAAERAAAKIVVEYEPLPVYLTAEASRAPGAVQFTPEKPGNLAPNNALGGGDVEGAMGEADVIVEDSFYVPKQKQCQMEPHAYVAKVDS-GGRLTCWTSSQMPKLVQRKLSKLFDLPMNLVKIVPTVIGGGFGTRLG-MISEPQACAMALAVGHPVKLQTLREEDWVISPSRHPGKYWMRIGFKRDGTPVACDARFENYKGAYYLDASGTAFTAGAWLGGMYRFPALRYRGESYFTNQGLTGAFRGYGNPQTNFVLEQLIDRGCAELGADPVEWRKKWHKGV-GDDGWPGVTYPSCALDECLDRGAAAIGWTEKRRKY-IRRGVGVAVMNHTSGAMP----MLLEHTACTVKLNEDATAEVLFACSDMGQGSHTALKQIAAETLGFPYEHVQLSGGTSDVSGFDIGAHASRTIYVGGAAVKKACEEVKRQLFERASPQLGVSADELDIRDKRIFVRADPSHGIEAEAITRAGVGVPGQIQGYVSFFAPHN----------------SPPFGASFAEVEVDTETGEVRVIELVNAHDIGRAINPAAVEGQLEGGIQQGLGFVLSEEIDYDAGRVQNNSFTDYKMFGPEDMPKITTILVEDGDPVGPFGAKSVGESGLVSPIGAVANAIFHATGIQFTEAPITPEKVLKGILEKLRRS
MARMEQRFADVAAEGRPVLVTYFMGGDPDFETSLSIMQALPKAGADVIELGVPFSDPMADGPAIQLAGQRALKAGQTLAKTLELARRFRAEDQRTPIVLMGYYNPIYIYGVERFLNDAVEAGVDGLIVVDLPPEMDDELCIPALKKGISFIRLATPTTDDRRLPKVLENTSGFVYYVSMTGITGSALPDPSRIAGAVARIKSHTSLPVCVGFGVKTAEHARVI-GASADGVVVGTAIVNQIASSLRVTEATVPGVEALVRGLSAGVREMFTQEALFKHVGKPIPRKEDGRLITGKGRFSDDFSLPGQTYAAIVRSPYPHARILGIDKAEALASPGVLLVLTGEDVLDGLKDIPHTGPHHLLPADKARHVGEAVAIVVAETAAQAADGAEKVLVDWEELPYVTDTAKAAEPGAPTIWDEVPDNVFIDTTFDREGTDAAFARADHVVKAEFHIHRVTAVTMEPRASLGHYDPETKRYTLYAGSGGAVRQKNELSKVLGIEPKDLRVLSFDVGGNFGARNR-VYVEGLVLWASRKLGRPVKYTATRSEAFLTDYQGRDLVTKVELALRKDGRFLAMRADNLSNVGGRAVSLS--LSKGSGLITGSYDIPYATLRARAVFSNTMCTQAYRSSGRPEVTYAIERMVELAADQLGFDKLELRRMNLIPP-SAMPAVGSVYDSGEYEKNMDRALEISEWATFDARKAKLLGRGFANYVESSIGTP--------KERAEIEIKDDGNIEVVIGTQPSGQGHETSFAQVVADMIQVPVEKVWIVLGDTDIVSVGGGSHSGRSMRHAGTVMAMASADLLAEGRKRAAELLGSAADEIDFEGGVFKLRNT-NRTIDIFELGRRTR--HGALRVVKDNEMHT----------------PVYPNGAAVCEVEVDRETGHVEIVRYATIDDVGRCINPLIVHGQTHGGIAQGVGQAMWELCAIDSGQPLAGSLMDYGMPRSDTMPSFKCEIAEVISPTNPLGIKAGGEGGTTPALATVVNAVVDAFGVKDIQMPVTPANVWRAMNNGRKAS
MARMDKRFADVAAEGRPVLVTYFMAGDPDFETSLSIMKALPKAGADVIELGMPFSDPMADGPAIQLAGQRALKGCQTLAKTLEIARRFREDDQRTPIVLMGYYNPIYIYGVDRFLTDALAAGIDGLIVVDLPPEMDDELCIPALAKGISFIRLATPTTDDRRLPKVLENTSGFVYYVSMNGITGSALPDPSLIAGAVGRIKAHTNLPVCVGFGVKTAEHARAI-GASADGVVVGTAIVNQIASSLKATDATVPGVEALVRGLSAGVREMT-----VSTIGNPMTRVDGRAKVTGRARYAADFNQPGQLYAVIVSATVGLGRITGIQAAEVERMPGVVALITHRNAEAYAGPAT-GERLHVLQDDTVRFYGQPVALVVADTLDHAERAATALRVTYEARPPLVDPM----PKAESIVPDTRGRVS--PDRARGDADKAVAGAPVTLDATYEMARENHNPMEPHATIAAWSG-D-RLTLWSKSQYLVNEQAEIAAVFGMPVENIEVICPFIGGAFGTSLR-TWPHTLAALAARQVGKPVKLVLTRKQMFFTTGHRPRTLQRVALGATNDGKLTGVVHEGTGETSRYEQFMEALTA----VTDYLYSCPNVRTQYRLTELDTGTPNHMRGPGEASGIFALESAMDELSYKLGIDPIELRRRNEPEK-DE--AENKPFSSRSLMQCYALGAERFGWARRTPEPRLLIGMGAATATYPAFHA---------PANARVRLLADGTVEVEAAASDMGPGTYTSMTQVAAETLGLPPERIRFRLGRSSY-PQTPSHGGSWTMASVGSAIQAACIEAQAQVSRLASPLYNVAAGELEWSDGRLRRRG-ETTGISYREIVAKA---GAPIEADGSAQRDPE----------VAERYSMHSFGAVFAEVAVDPDVGTIRVRRIVGAYGIGRVVNPLLARSQCTGGMIGGMGMALMERTVLDDGRPVNAHMADYLMPVNLDIPELDAHFVDEVDPHNALGVKGLGEIALVGTAPAIANAVFHATGTRVRSLPIHIEDVLT--------A
MTRIDAKFADLAAKGQKAFVAYVMAGDPNYDTSLQIVKGLPDAGVDIIELGLPFTDPMADGSTIQLAGQRALEGGMTLDQTLQIARELRKEDDTTPIVMMGYYNPIYSRGVDTFLAQAKEAGIDGLIIVDLPPEEDDELCIPAQNAGLNFIRLATPTTDEKRLPKVLQNTSGFVYYVSVTGTTGAAAAQAADVAPEVARIKASTDLPVIVGFGVRDPQTAEDI-AGVADGTVVGSAIVEKIGKG-----EAVADVLAFVKTLADGAHAME-----KFGKSQSVKRVEDIRFLTGHGRYVDDIAPDGALRAYVLRSTIAHGVIEALDVADARAADGVHMVLTLGDLEAGVGVALQEPERPLLARDRVRFVGEPVAFIVADTLAQARDAAEMIELEIADLEAHVVVE----PGGEMLHAEAPDNLAFDFGLDEDAVTAALDTAAHVIKVPVDDNRVIVNSMEPRGCYAEPEG-ADRLHVSVNGQGVWGTRDKVAAMLGLDKAQVRATNPDVGGGFGMKAM-DYPELLTAYAARALGRAVAWMSDRSEAMQSDNAGRDLNSVATLGFDADHRLVAYRVDTIANMGAYNSEYAIQTELFSKVLPGVYDLQAVYMRTRGVYTNTTQVDAYRGAGRPEAIFVLERAMDAAAREMGVDPFELRRINFIRP-DQFPATGQPYDVGDFDRVLTRVMAEAKVAGFEERRDKLRGLGLCYYIESILGDP--------AETARVDFEEDGRVAIYVGTQSNGQGHETVFAQFLADHTGIPADRIRVVQGDSDLIAKGGGTGGSRSVTVQNTATLATVAAMVEGFTAFLADAEGVPASDVGFDDERFRIAGS-NLTPTMLEVADMARGRDDLLSVSKRTKLDN----------------RSFPNGAHVAEVEIDPETGVVTVERYTVIDDFGNLINPMLAEGQVHGGVVQGLGQALTERVVYDDGQLLTASFMDYGMPRADDVPMMYFDTEATPSLYNPMGMKGCGEAGTVGALAAVTNAVQDARGIREVQMPFTPHRVWQMLRQ--AAA
MDRLSRRFAALKAEGRGGLVTYVMAGDPDQETALALMRGLPGAGADIIELGMPFSDPMADGPAIQAAALRALAAGMTLTGTLETLKAFRATDDDTPVVLMGYYNPIHYYGAEAFARDAALAGADGLIIVDLPPEEADELLPFLRAQGLHLIMLATPTTDEARLPAILERASGFLYYVSIAGITGTAAADAGGVAQAVARIRRKTDLPIAIGFGVSTPAQAATM-ARVGDAAVVGSAIVRRLAEGG--------DVLGFVGELAGALRGMP-SAAQRSGIGVSVRRKEDRRFLTGQGTYTDDIVRPGMVHAFLLRSPHAHARIAALDVGPARAAKGVLAVFTGADMADKVGSIPCEPPHPALAVDRVRHVGDAVAVVIARTLAQAKDAAELIEIDYQDLPVVVDPAQALN--SPAIHDQAPGNLCYDWEIDAAAVEAAFARAHHITRLDLINNRLVPNAMEPRSYIGEYDRATGEYTLTTTSQNPHVIRLLMGAVLNIPEHKLRVVSPDVGGGFGSKIY-HYAEAIVTWAAPKVGKPIKWTSDRSEAFLSDAHGRDHVSHAELALAEDGTFLALKVDTIANLGAYLSTFSVPTYLYATLLAGVYRTPAIHCRVRSVFTNTVPVDAYRGAGRPEATYLIERIVDKAAREIGMDRVALRRKNFIPA-DAFPPVALQYDSGDYEATLGKALVLADVEGFAARRAKVRGLGYSTYLEACGIAPSAGARAGLFECAVVRVHPTGSVTVLTGSHSHGQGHETTFAQLVSDTLGLPIENVEISHGDTNKVPFGMGTYGSRSLAVGGEALMKAMGKVVDKARKIAAHALEAAVEDVEFKDGSFTIAGT-DKAMTFAQVALTAYQLEPGLEEQAFYDPMN----------------FTYPGGCHICEVEIDPQTGVVEVVAMTAVDDVGRVINPMIVHGQIHGGLAQGIGQALIEGCAYDNGQLVTGSFMDYAMPRADRLPSFRVDNAVTLCAHNSLGVKGCGEVGAIGSPPAVINAVLDALGVSDIAMPATPFRVWRAIEAA-AAQ
MTRIDRRFEKLRSEGRKAFVSYVMAGDPDYATSRDIVLGLPGAGVDVIELGLPFTDPMADGSTIQLAGQRALGSGQTLEKTLQIVRELRATDDETPVVMMGYYNPIYSRGVERFLAEAKEAGIDGLIVVDLPPEEDDELCIPAQKAGLNFIRLATPTTDDRRLPVVLQNTSGFVYYVSITGITGAAEAQADLVAPEVARIKAQTDLPVIVGFGIRTPETAEAI-ARIADGSVVGSAIVSEIAKG-----RPVAEVLDYVRALADGAHAMQ-----KFGKQQSIKRVEDLRLLTGHGRFIDDIAPEGALHLFVLRSPVAHGTLRPLDLSAAREAPGVAMVAAAADLAAGVTQAMPVTRRTLLAEDRVRYVGDPVAFVVAETMAQARDAAELIEIEIDELPVHLDLA----EGGEALHDTAPGNVAYDYAFDSGAVEAAIAGAARTVTAEIPDNRIIVNSMEPRGAYAEIEE--GRLHVAVNGQGVWGTRDNIAKMFGLEKDAVRVTNPDVGGGFGMKAS-PYPEFMVAHAARVLNRPVHWMSDRTEAMLSDNGGRDLTSTATLAFDEQNRILAYKVQNVCNLGAYNSGYGIQSELFTKVMPGTYDIPCASLECRGIYTNTTPTDAYRGAGRPEAIFVLERAMDHAARALGVDPWELRRINFIRP-DQFPATGMAYDVGEFERLLDRAIAEADVAGLAARKALLRGMGFAYYIESILGQK--------DEFAEVVF-GENEVEIRVGTQSNGQGHETVFATFLADQTGIPLEKIRVVQGDSALIPSGGGTGGSRSVTTQTNATLATVSVMTEAFAAFLAEREGVEAGEIAFDDERFRIPGS-NATPTMLEVARMARGRTDLLSHRQKGNLDN----------------MSFPNGCHVAEVELDPETGVVRVESYTVVDDFGNLINPMLAEGQVHGGVAQGLGQALMESVHYDQGQLLTATFMDYAMPRSDNMPNIAFHTEAVPSVYNPMGMKGCGEAGTVGALAAITNAVADARGLDRVTMPFTPVRMWSLLND---AA
MTRIDAKFAELNAAGKKAFVAYVMAGDPDYDRSLEIVKGLPDAGVDIIELGLPFTDPMADGSTIQLAGQRALEAGMTLEKTLNIARELRKTDEKTPIVLMGYYNPIYSRGVETFLKEAQEAGIDGLIVVDLPPEEDVELCIPAQAAGLNFIRLATPTTDNKRLPKVLQNTSGFVYYVSITGITGAAAPEASDVAPEVARIKSATDLPVIVGFGVRTPDMAQGI-AEIADGVVVGSAIVSEIAEG-----KPAANVLSFVKTLADGAHAMP-----DSGIGASPKRREDLRFLTGQGRYTDDINVHGQAYVHFVRSEMAHAVIKSVDTTAAEAMPGIVRVFTGADFE--VGSIPCEPRHAVLAQDKVRHVGDPYAAVVADTYAQALDAAEAIEADFDELPAVVDMKEAAKEGSTKVHDDLTSNLCYDWGFNRDAVDAALKASEHVTTLELVNNRLIANPMEPRVAVGEYTGHDEQYTLHTTSQNPHLIRLLMGAVLGIPEHKLRVVAPDVGGGFGTKIF-HYAEAFCTFAAKACGRPVKWTSSRSEAFMSDAHGRDHVTTIELGMDKDNNFTALRTNTFANMGAYLSTFSVPTWLHGTLMAGNYKTPLIYVNVKAMFTNTVPVDAYRGAGRPEATFQLERVIDKAASERDVDPIALRRQNFI---TEFPPVAVEYDTGDYPATMDKLEELGDLAGFDARRAKLRGLGVNCYIEACGIAPSNGARAGLYDAATVRVNATGSISVMVGAHSHGQGHETAFPQVVADMIGIDESQIDIVHGDTSKIPFGMGTYGSRSLAVCGSAMVRATEKIINKAKKIAAHLLEASADDIELKDGQFSVTGT-DKSVAWGDVTLAAYDIEPGLEETAFYDPAN----------------FTYPAGAYACEVEVDPDTGKVTIERFTAADDFGNIINPMIVSGQVHGGLAQGIGQALLENCAYDDGQLLSGSYMDYAMPRADDVPFYDVDHSQTPCTHNPLGVKGCGEAGAIGSPPSVVNAVCDAAGVTHIDMPLTPSKVWSAMNN----G
MSRIAPTLAALKAGGRKALIPYVTAGFPEAEITPELMHAMAGAGADIIELGIPFSDPMADGPVIQRAGEKALALGVGLAQVLEMVRTFRRSDDRTPVVLMGYANPVERYGEGAFIRDAAQAGVDGVLIVDYPPEECEGFAARLRSAGLDLIFLLAPTSTDERMRQVARLASGYVYYVSLKGVTGAGHLDTAAVERMLPRIRAQVSVPVGVGFGIRDPETARAI-ARVADAVVIGTRLIQVIEEQP---DQVLPAAAAFLGGIRRALDAMS-LATARFGSGRAVPRIEDEGLLKGLGRFTDDLLPAGTLRVVFVRSPYPHARIVSVDTAQARAMPGVALVASGADLAAGVKPLPVSPQRPVLAHERVRFVGEPVAIVVAQSLQQARDAAEAVGVEYEELPQVVDVRQAVDGGIVAICDQAPDNIAAESRYDAAAAQAAFAKAAHVVALDVENQRVVALSLEPRAVLAQV-AEDGRLALRMSTQMPSGVRNAICDSLGLRREQVRVTVGDVGGGFGMKTG-AYPELAIAWAAWQLKRPLKWAADRSEEFLSSHHGRDVRQHAELALAADGRILALRLRSLANVGAYATGTGIQLLIGPWVQTSVYDIPCIDFHFGAVLTNTAPTGAYRGAGRPEAIYLIERLMDEAARRTGIDRTLLRRRNFIRP-EQMPPMGQTYDVGRFEHVMDQALRQAGWAGFDVRAAKWRGLGLATFLEWTGGNA-------LEERVTVSVLPDGVIEVFSAVNQMGQGIATTLAQLVVDVFGVDIDQVRVVMGDTDR-GDGFGSAGSRSLFTGGSALRAGAEKTLDAARELAARELEASAADLEYVAGRFSVRGT-DLAVDLFALAGKQP-----IHLESTTAVAG----------------PSWPNGCHISEVELDPATGEVQVVAYSSVNDVGRVVNPTIVRGQLEGGAVQGIGQALSERMVYDTGQPITGSLMDYAAPRFDAVREFVTRMESTPCRNNPLGVKGVGELGTIGATPCVVNAVADAAGAPRLQMPLSPARVWGLLHE---AD
MSRIAATFAALRAQGRKALIPYVTAGDPFADATVDIMLAMAAAGADVIELGVPFSDPMADGPVIQKASERALARGIGMTQVLAFVRAFRARNATTPVVLMGYANPVERYGVARFVDDAVSAGVDGVLVVDYPPEECEPFALTLRANGLDPIFLLAPTSTDARMAHVGRIASGYVYYVSLKGVTGAGHLDTAAVAAMVPRIRKHVSVPVGVGFGIRDAATARAV-AAVSDAVVIGTALVQLLETAP---SEVAAVAGHFIGTIRKALDSMS--DPGRFGSGKHVLRVEDAALLVGQGRFTDDIVVPGQAFIAFLRSPFAHARIVSVDTQAARAMPGVLAVLTGAELAAGVKPIPPSAPRRALAHEVARYVGEAVAAVVATSLLQARDAAEAVTIDYDELPAVADPIQAMQAGAPVLCDGAPDNIAAEMRHDAAATEQAFASAAHTVSIEIVNQRLAPNPMEPRSARAEVDA-DDRLQVCLSSQMPTAVLNGLCDIPGLSKREVRVTVGDVGGGFGQKTG-IYPEIVVAYAAHTLKRPVRWQADRSEDFVSATAGRDVISRAEMALDANGKVLALRVRSFANLGAYGTMVGIQVLIGPWVSTSIYDIRTIDLHFSGVMTNTTPTGAYRGAGRPEAIYLVERLFDAAARKMKLDPAELRRRNMVRP-EQMPAMGMTYDSGRFEQILDRGLVLADWRGYPARRDTLRGRGIATFLEWTSGNA-------FDEKVSVNVRADGIIEIVSATQAMGQGIVTSYAQLAVDVFGVPIEQVRIVQGDTDR-AQGFGSAGSRSLFTGGSAVQVASERTVEHGKQLASNALEAAASDIEYRHGRFTVVGT-DVGIGLFDLAAKQP-----FIVEAGATAGG----------------PTWPNGCHVCEVEIDPATGHVEIVAYASVNDIGRVVSPLIAVGQIEGGAVQGIGQALCEQVVYDSAQMLSGSFMDYAMPRADVSCHFKTEFTSVPCLTNPLGAKGVGELGTIGATPAVVNAVIDAAGAEKVQMPLTAPRVWAALQGDPLVA
MTRIDATFDRLRAEGKKAFVSYVMAGDPDYETARDVVLGLPAAGVDIIELGVPFTDPMADGSTIQLAGQRALEAGMTLERTLDIVRELRAQDTTTPVVLMGYYNPIYNRGVDQFLIDAKEAGVDGLLVVDLPPEEDTELCIPAQKAGLNFIRLATPTTDNKRLPKVLQNTSGFVYYVSITGITGAASASAEVVAPEVARIKSQTELPIIVGFGIKTPDAAQDI-AAVADGAVVGSAIVERIARG-----DSVSDVLAYVADLAAGAHAMS-----GFGTSQAMRRVEDLRLLTGGGQYVDDIAPRDALFGFVFRSSVAHGEITTLDVSAARAAPGVVMVLTAEDLAAGRDTAMSAPKRPLLAEGRVRFVGEPVAFVVAETLDQAKAASELIVFDFESLPVKLDVA----PGGGVLHAEAPGNVAYTWETDADAVDRAFEAAAHVVELTVDDTRIIANSLEPRGCFAEIED--GGIHVCVNGQGVWGPRDDLAKFLGFTKDEVRVTNPDVGGGFGMKAM-SYPEFIVAHATHALGRPVRWMAERTESMLSDNAGRDLICTARLGFDADHKLTAYSMDSVANLGAYNSGYAIQSELFAKVLPGVYDVRDVFMRNVGVYTNTTQVDAYRGAGRPEAIYVLERAMDYAARELGVDPLALRRKSFIPT-EKFPAVGEIYDVGDFDRVLSRAEQEADLAGFAARRAKLRGVGLCYYIESILGNP--------EETAMVAFEEPGIATLYVGTQSNGQGHETVYSQFVYEWLGIPPENVKIVQGDSKRIAKGGGTGGSRSVTTQGTATKAASEAVVARFTPFVADLLEVEADTVSFGEGSFRSDGS-NRVMTVLEAADEARGREDLLRTSETTTLPG----------------RSFPNGCHVCELEIDKDTGVVTVEKYTVVDDFGNLMNPMLAEGQVHGGVAQGVGQCLSEAVVYDSGQLLTATFMDYGMPRADNLPMIAFYSEPVPSTANVLGMKGCGEAGTVGAIAAVGNAALDALGLRKVDMPFTPARMWAMLREAIAAE
MTRIDRRMAKLKADGRPALVTYFMGGDPDYETSLSIMKALPKAGSDIIELGMPFSDPMADGPAIQAAGLRALKAGQTLAKTLQMAREFRADDNDTPIVLMGYYNPIYIYGVDRFLADAVASGIDGLIVVDLPPEMDNELCIPALKAGVNFIRLATPTTDDKRLPKVLENTSGFVYYVSMTGITGSALADTGKVAEAVQRIKAHTDLPVCVGFGVKTAEQARTI-GASADGVVVGTAIVNAVANVIEKTADPAEAVATLVNGLSQGIRQMQ--LKNSRYVGQPLPRVEDFRLLTGNGTFVDDFHRPNMACAVIVRSPVAHGRLLAIDATAAQELHGVLAVLSANDLG--IPRIPFPFQQPVIAKDRVRYVGEPVAVIIAESQAVAEDAAELIQIEIDELAPIASSRDSVRAQAPM-HEDLGSNIAFQYTIDRGDAAGVFSCAPYKRKETFYVQRHTAVPMEMRGLVAEWNESKGHMSVWGAAKVPFFNRHVLAGMLGLPDKSVDLIELDVGGGFGVRGE-FYPEFLIPFAARRLQRPIKWSEDRREHLMATNHSREFECELEVACDAQGKVLGLRGQVVADLGAYVGTTGILASRAAQFMPGPYDISALSLDVLSVATNKTPSGSYRGPGRFESSFARERLFDIAARDLGIDPISFRLRNLLRP-DQLPEQDASYDLGDHPTVLRRCASEIGWEQ-KTALRRYHGIGFGSFIDSSGAGP--------KENCRIRLEPNGRISVFIGSSALGQGIETGFSQICADALEVPIESVSIHHGSTTLLDEGFGSFHSRSIIMGGNAIADAAEKLISLLKAEVASMFECNADNIQYRNGIFVTPA-KDP-LALADLARVL----PKIEADGTFGTKR----------------KPYGYGTHAAHVAVDIRTGHVEVVEYVAVEDVGKMINPLLVHGQKIGAIVQGLGGVFLEQLSYDNAQFLTGSLADYLLPTSTDYPNIRAISLDTRTDRNPMGVKGVGEDAIAPVAAVIGNAIADAFGVQPTRLPLTPCAVWRLMGQSSEAH
MTSISKHFEYLRAANECALIPFITAGDPDLENTAEALRILDTSGADFIELGVPYSDPLADGPIIQAAATRALDKGTRLADVLNMLQSVTR-SLKSQIILFTYYNPILNLGIEQFLTRVAAAGVKGLVIPDLPLEETADVINYADSVGVEVTLLVTPNSSKERIRAIALQSRGFIYLVSVIGVTGVRTEVQTRVKDVITEIRSVTDKPIGVGFGISTPEQARIM-RDWADAVIVGSAFVQRLGETT--PYRGLRAIREFCCDLKAAI--MN-QTNTNKAVGKAIDRVDGRLKVTGTARYSAEIPLENITHAVIISSTIARGRIKNIYTSTAEKLPGVINIITYKNAPKPNGPA--AENRLPLQNAEIHHSGQHIGVVIADTLEHAKHAATLVRVEYEVQRPLTEMARERNKAVPKVKVS---NKP--PDVVRGNPNQGLAQAQVRVEQTYRTPTENHNPMETHATTAVWQG-N-SLTVYDATQYNFGTRQALATTFGVPEDNVRVICQFIGGAFGCKGS-VWPHTIAAIAAQKVGRPVKLVLTRQQMFTSVGHRAETEQKVALGATRDGRLTAIQHTGISHTSTFDEFVE----F-TISTHMLYATPNLQASQRLVKLNKGTPTFMRAPGETPGTFALESAMDEMAYALKLDPIELRLRNYAET-D---PHKRPWSSKSLKECYRVAAEKIGWSRRNPQPRYLVGMGMATATYPVYLF---------GATAKVRILQDGSVVVQSGSQEMGTGTATAMAQVAADVLGVPFERVRFELGDTAL-PKAPVSGGSATMGSVGTAVHGAVKVAQAKLLELASPLYNVPETDIAFEDGRIFVKSKANKSETYADILKRQN------SFDAKFEMEKK-------------PYSSHAFGAQFAEVRVDPDTGEVRVTRFIGAYGVGKVINAKTARSQIIGGVTMGIGMALHEETITDTGRIINANLGEYHVPVNADIPAIEPYFVDEIDPHNGIGAKGIGEIGITGVAAAVANAVYHATGKRIRDLPITPDKLL----------
MSRLANRLGDLRAQGRTALIPYVTAGDPAPDATVGFMHALVEAGADVLEVGVPFSDPMADGPVIQGACERALAAGTSLSGVLDMVTEFRQRDNETPIVLMGYLNPIDRLGLDVFAQRASKAGVDGVLIVDMTAEEAPDVAPTLQSAGLDAVCLIAPTTGDERIGKICANAGGFIYYVSFKGVTGSASLDVSSLAASIDRIRAKTELPVAVGFGVSTPDNAADV-SRVADAVVVGSALVRQIAEHG-DRDATQSALRDTLSAMRRAIDAMT-PDTQAKGIGARLARKEDARFLSGRGEFVADIRRPGMLDVAFVRAPVAHARIVDIEKPEGWES----LVYTMADMA--VKPIVAKSEQYPLAKDKVRFVGEMVAMCVAPSRARAEDLAEQVFVDYEDLPVVSDMHAAANGTEGKLHEHWDSNVFLETQVD--N-KAGIADDVVSVRRQLSTSRQCQVPLEGRGVVCWWDHRLNRLEMTSAAQMPHINRTGLAECLGLDEGQVRVVSPDVGGGFGYKGI-LLPEICCAWLAMKLDRPIRWIEDRNEHLSANANCREHAYDISVHVERSGRLAGIDCDAIVDSGAYSSPFSLEAAQIGSILPGPYKMDSYSCHTRSAATNKPPILPYRGVARTGVCFALEVMLDIAARELGIEPFELRERSLVGP-DDMPITNKLFDSGDYIACMHRAVEALDWSGWRARQAKRIGLGLATFCEQGAHGTSVIPMVPGYEQCNARVTTDGILELQIGAHSHGQSMETTMAQVANTVLGIDPEQVRIMHGDTGGSPYSTGTWGSRNAVMSGGAVAAACEKLADRVRRLASHLMDVAADDLIFENGGVVSGD-RSRSMTLADIAHTWYVDPAGLGLVAGYKMRPD--------------MGTFSYATHACAVEVDTVTGAVKLLDYAICEDGGVLLNPMVVEGQLLGGLAQGIGTALYEEIPFDEAQPLASTLADYMVPGAAEMPHLTIEHMETPSPFSTFGQKGIGEGGAIAPPAAITNAVNDALGAEIHSVPISPERVIAALEAA--SD
MARMDNKFATLKAEGRPALVTYFMGGDPDYETSLQIMKALPEAGADVIELGAPFSDPMADGPAIQLAGQRSLKNGHSLKKTLDMARDFRQSDDTTPIVIMGYYNPIYIYGVERFLDDALEAGIDGLIIVDLPAEMDDELCIPARKRDINFIRLTTPTTDEKRLPKVLTNTSGFVYYVSMTGITGSALPDPSKIAGAVERIKKSTDLPICVGFGVKTAEHARLI-GASADGVVVGTAIVNQVATSLRATADTVQSVATFVRGLATGVREMT-APDTTAFIGQPHRRQNALRHLAGRGRFTTDLVLPRMVHAAFVRSPVARGQILAVDVEQASQAPGVICVLTAADLN--CMPWVGSPPQNILAETHVVWAGQPVVMVIASSRAQAEDACELVVVEIEDQEPVVDGAAALALGADTASPGLASNLCYETVLETADVDAAFAKAACVVDGEFSFGRHTAVTLEPRAVVADFDPSTGQLTVHQGTQTPYQFQDVYARHFGLNEGQVRVIAADVGGSFGMKLH-VYHEMATVAASKLLGRPVRFVADRLESFLSDIHARDHKVRARMAVDANGIITAMEVDDLTQIGAFSAPRTAEGNQVIRLMGGPYRMQDYRGRLSVVFQNKVQTSQYRAVGHPIACAVTEVLVDGVAEALGQDPLDLRVRNVVPD-DAYPATGYQFEKLSHQACLARLRQMMGYETLRAEQAIYRGIGIAPFIEITNPGAA-GARISAQDGAIVKLTPSGDVQCMISVTEQGQGTETIIAQIVGEQLGVSPERVKVITGDTDTTPVGGATWACRGAGIGGETALRAGRKLRDQILAIAAAVLQSEVVDLRLADASVIDAHTGAVRLSLAEIGRIATGTDNSLTAAQHYAPSGF--------------PFAFTNGVQASHVEVDVETGLVKLLKHWVVEDCGRIINPLLVDEQIRGGVVQGLGAALFEECLYDEGQLTNGSLAEYLVPMACEMPDIVIGHVETPTLDTILGAKGVGEAGTAAAGAAAMNAVNDAFKARLMQTPMTPARILAALGH----V
MSRIQSTFAKLKADGRKALIPYVTAGFPYADVTPELMHAMVAAGADVIELGVPFSDPMADGPVIQQAGEKALALGIGMAQVLDMVKAFRAQDALTPVVLMGYANPVERYGEDSFPRDAAAAGVDGVLVVDYPPEECVDFAARLRAKEIDLIFLLAPTSTDERMRQVADVASGYVYYVSLKGVTGAGTLDTAAVEAMLPRIRRHVQLPVGVGFGIRDAASAQAV-GRVADAVVIGSKIIQLLDDQP---DRVASTAAGFLRGIRSALDAML-PITPPPWLGRACPRREDDALLRGQGRYLADLAPPGCLHAAFARSSMAHARIALANLAAVRALPGVRLVLTGDDLQ--LGHLAIAFGTPVLARGRVLCVGMPVALVVADTAEEARGAAEALAVDYTPLPACTAAEAALG--AP-LLDGWPDNTAFTQRHHAGDLAQAGARAAAQVQLRIACPPVAPMALEPRGFLVHWHD--GRLTAWTPLQSPHRARLELARVLGLAPAQVRTIAPDVGGAFGGKAS-LGPEVALAAGALRLGAPVRWVATREEDFVSAPQGRAGSIAAQAFFAADGRLLGLRAELLYALGCRSTWSTVPALNAARMLPGPYRCGAIDIVARGVATNTAAVGIYRGAGRPEAALAMEGLMDLAARRLGLDPVAVRLRNAVPA-SAMPPTGQRLDSGDYAGLLQAACALADLAALRTAQAECVGIGINLYVEPCGTG---------WESARLTRWPDGRVTLASGSSAQGQGHATAFAQIAADALGIAPAAIDVIEGDSDLAPAGIGALASRSMAIGGSAVLRAAQALRA--------------------------------------------AADTPVSVETVHTAQA----------------EAWSAGCCIVLASVDPSTGTVRAERAFWVDDAGTVVNPLLFAGQMHGGFAQGLGQALMERMHYDQGQLLTGSLMDYAVPRADDMPTLVHESRPSATDANPLGAKGVGESGAIAAPAALRGAVLDALGIAHLDLPLTPASVWQAIRHADTPC
MSRITRRFAETAAAGRPALVTFVTAGDPDYDTSLAILKALPGAGADVIEMGMPFSDPMADGPAIQASGLRALKAGQTMVRTLAMVRAFRETDQTTPIVLMGYYNPIYSWGPEAFLDAAKAAGVDGLIIVDLPPEADDELCLPAMARGINFIRLATPTTDDRRLPAVLTNTSGFVYYVSINGITGTASPDAVRVGGAVERIKRHTSLPVAVGFGVKTAEQAQRI-GQDADGVVVGSAIVAAIKGSLRATGATVPAVEALVGELAAGVRAMT-KAPAKFGLGASAQRIEDPHFVTGRGRYTSDITPAGTLYGYVLRAQMAHARFTLSGVDDAREAPGVHLVLTGEDVE--LGHIPCVPPRPVLNLTTVRHVGDPIAFVVADTVEAARSAAEAIDVDYVPLDVAVETRTALDPATPVVWPEKGTNLAFDYFLDKDKTDAAFAAAARTVALEVVNNRLVVNYMETRAAIGEYDADTDRYTLIAGTQGGHGMRDALARVLKIAPSQLRVITPDVGGGFGIKTF-VFSEPLVLVAAKKLGRPVKWVGDRTEHFIGDAQGRDNITTGELALDADGRIIGYRVDLTANMGAYLNQYGIP-WVGVTMSTGLYDIPALAVSVKGVFTNTLPVDAYRGAGRPEAAYLIERLMDVAAHDLGLTPEEFRRRNFV---ATLPATGRSYDTGDFAGHMDAGLAAADYAGFPARLAKIRGLGFATYIEACAFPG--------SEEANVVLNPDGGVTLFIGTQTNGQGHATAYGQIIAGYLGIDIAQVKTVQGDTDLVANGGGTGGSRSIPLGAASVDIAAKVLVEKIKELAATELETSAGDLELVDGAVRIVGT-DRSISLADVARAAP--EDSRKGYGKFVQDE----------------CTYPNGTHVCEVEIDPETGKTDVVGYTIVDDFGVTVNPLLLAGQVHGGVVQGLGQALIENTVYDTGQLLTASFMDYGMPRADDVPSIAFQTRNIPSTTNMLGIKGAGEAGTIGATPAVANAVNDAYGIRHLDMPLTPLKVWEAIRAA---G
MARIARRFQAVKDEGRAALVTFVMAGDPDAETSLQIVKALPKAGADVIEIGMPFTDPMADGPAIQAAGLRALKAHQTMVRTLEIVERFREEDRETPIVLMGYYNPIYSYGNERFLSDAAAVGVDGLIVVDLPPEADDELCLPALDAGIAFIRLATPTTDDERLPHVLRNSAGFVYYVSVAGVTGSKALDTDRVAASVARIKAKTDLPVAVGFGVRTPEQAKTV-AEAADGVVVGTALVEAVRTSLRATDGTVSAVGDLVGALAAGVRAMKTTEKLFRHIGKPVERKEDARLVTGKGRFSDDFRLAGQAHAAIVRSPHPHARIRGIETAEALSSPGVLLVLTGRDCLDGLEPIPHIGPHHLLPDDKVRHVGEAVAIVVAETQAQALDGAERVLVDYEILPHVIHSEDAIAAGAPAVWDEVPENAFVDTRFDWKGTERAFEQATHVVSAKFHVNRVTAVPLEPRSALASFDVETGRYVLYAGSGGAVRQKRELSSVLGIDPSRLRVLSYDVGGNFGARNR-VYVEGLVLWASQKLGRPVKYTATRSEAFLTDYQGRDLVTTVELALDEDGRFLALRADNISNVGARCVSLS--LSKGSGLITGSYDIPVAALRARAVFTNTMCTQAYRSSGRPEVTYAIERLIEIAARRLGFDPLELRLRNLVPP-EAMPAVGSIYDSGEYEKNMDRALVIADWAGFEARRQKLLGRGFANYVESSIGTP--------KERAEITVKPDGTIEVVIGTQPSGQGHETSFAQVVAEMLDAPVENVTIVLGDTDVVSVGGGSHSGRSMRHAGTVMAMASADLVAEARRRAAELFDAPEEDVSFEGGRLVLPGT-NHAVDLFELARLTE--HGPLFAARTNEMHT----------------PVFPNGAAACEVEIDPKTGLVEITRYASVDDVGRCINPLIVHGQTHGGIAQGVGQAMWEECHVESGQPVSGSFMDYGMPRSDNMPSFICEIAEVISPTNPLGIKAGGEGGTTPALAVVTNAVIDATGVEDLPMPLTPLTVWKAIRHGRTTS
MSRLAATFARLAAGRRKALVPYVTSGFPAPTLTVPVMHALVAGGADVIELGVPFSDPMADGPTIQRANERALALGVGLRDVLGFVQAFRRDDADTPVVLMGYANPVERMGVERFLDEAAGAGVDGSIIVDYPPEECEALVAAARARAIDPIFLLAPTSTEVRIEQVLAMASGYVYYVSLRGITG-GTLDRDDVVRRVAAIKRRTALPVGVGFGIRDGDTARAV-AEAADAVIIGTRTIELLEDGP---EGAAERARSFMAGIRAALDPMT-VTGKQRYVGTDTRRVEDYRLLTGKACFTDDIHLENMLHAVIVRSPIAHGKLLGIDVEEARKMPGVRAIYTGEDVA--MGKMPLPFEQTVVAVGKVRYVGEPLAIVVAETTAMAEDAAGYVYPDIESLPVVTDWEASAR-DEILLFEENGTNSPITYIAKKGDARS--VTGPYVRRERFVTQRHSAVTMETRSLVAHWDG--RHMTVYGAAKVPFTTRRTLAKSLDLPVEAVDMIEMDVGGGFGVRGE-FYPEFLVPFASLQLGRPVKWVEDRLENLLGSNHSRQMDCELEIVCELDGRILALRGVVHTDSGAYMRSSGIPPRNVVQFLSGGMDIEHLYFESSVHLTNKAPIGTYRGPGRFEADYFRERILQIAADELGIDQVTFRRMNLVRS-EQMPPKSEELDSGDYELSLNECLKGFGWEEKLPLQGWYHGIAIGTFIEGGGGGI--------REAARLEIEEDGMVTVYVGSTSLGQGVVTVLTQIAADTLEIPMERIRVKHGSTIYLKEGFGSFHSRSTALGGSAVLTTAHSLLDKVREAAAAYFRCSQSEVEISPGLVASHG--DSILTAADLGRM------KIQAEGQFASHN----------------HTYAYGAAAAHVAVDPATGKVELVDYYGIEDIGKIINRLTSKGQAIGAIVQGLGGVFLENMAYDNGQFLAGTFADYLTPTATDFPVIRATETEAPTPHNPLGAKGCGEGGIVPVGGVVANAVAAALGVQTNVLPLTPCRLWQMINEKQQHQ
MTRIDRRFAELKAEGRPALVTFITAGDPDLDTSQEILEALPAAGSDVIELGMPFSDPMAEGVPIQLATQRALKAGQTMDRTLDMVRKFREKDQTTPIILMGYYNPIYVRGSHAFVAEAKEAGVDGLIVVDVPAEEDEELCIPALEGGLNFIRLATPTTDEKRLPAVLANTSGFVYYVSVTGVTGSASADTTAVASSVARIKQHTDLPVAVGFGVKTAEQARDI-GRNADGVVVGSVLVEAIRASLRATKETKEAVTGTVRALREGVEGMN-VMTPKFGIGAPVRRQEDHAFLTGHGCYTSDVRRAGALAAHVLRSPVAHARFTITDISRARALDGVHLVLTAADIS--LNTMPCVPPREVLCSEQVRHVGDAIAFIVADTPDLAKTAAEMIEIDFEELEAVVGSVRALEQEAPQVWPELGSNRAFEIALDEGEADEAFAKASHVTSIEVVNNRLVANYMEPRACIGEYDPDTDRYTLTTGTQGGHGMRAVIAEIMGIEQARLRVVTPDVGGGFGTKMF-CYREPLCLVAAHRLGRPVKWVGERTEHFMVDSHGRDNVTTAELALDETGRMLGLRVHVIADMGAYLHQFGIP-RVGTSMATGVYDIPALWARTTGVYTNTVPTDAYRGAGRPEAAYVLERLVDKAAEEIGMDPVAFRRFNFIKP-MQFPATKRRYDTGDFDQHLTQALAAADWDGFAARDARWRGIGVCTYIEACAFAG--------GEEATLSLNDDGTVTLLVGTQSNGQGHATAYGQVVADVLGLVLEDVKLVQGDTDRVRKGGGTGGSRSIPIALPSVLNASNALAELIKAEAADHLEVGSADLELAEGVVRVVGT-DQSVSIAQIAAQT---QTTLQACEEVTQDE----------------CTYPNGTHICELEVDPETGQVAILRYVITDDFGVTVNPLLLQGQVHGGVVQAISQALCEHTVYDEGQLLTASFMDYQLPRAADMPSFEFSTANVPSTTNALGIKGAGEAGTIGGCAAVMNALGSAGGVTHLDMPATPERIWQAIQAA--MA
MARLDAKFAALAQQGRAGLVTFLTAGDPDPGTTLELLTGLPAAGADVIELGMPFSDPMADGPAIQWSSLRALKAGQTLAKTLDLVRAFRAGDDTTPLVLMGYYNPIYVYGVARFLADAKAAGVDGLIVVDLPPEEDDELCLPALDAGIAFIRLATPTTDDQRLPKVLANTAGFVYYVSITGVTGTATPDFDKVGAAVARLKRHTRLPVAVGFGVKTAAHAGAV-ARGADAVVVGSALVETVRTSLLATDKTVPAVLGLVRELAAGVRAMT-----VTRIGEAVKRKEDHRFITGKGQYTDDINRPGQTYAHFLRSPHAHALVRGIDATAARALPGVIAVFTGADLADNIGALPCAPGHPCLAQGKVRYVGDPVAVIIAETLTDAKDAAAAIEVDYEVLPAVVTAAEAQAPGAALVFDEVPRNTAFEWEINKEATLRAFAAAAHVTTLDIVNNRLVPNAMEPRAALAEWDSGNDAFTLWTTSQNPHVARLVLSAVGIAPEHRLRVIAPDVGGGFGSKIF-VYPETVALWASKRVGRPVKWTCERMEAFQADAHGRDHVTHAELACDERGRILGLRVKTLANVGGYLSLFAVPTYLYATLLSGQYDIPAIYAEVDAVYTTTTPVDAYRGAGRPEATFVVERLVEVAARQMNIDPATFRKRNFI---TRFPPVILTYDVGGYRASLDKAMEMADVKGFGKRRRKLRGLGYSAYIEACGIAPSAGAGVGLWESAEVRVNPTGTVEVLTGSHSHGQGHETTFAQLVSARLGIPIEQVAVIHGDTDKVQFGMGTYGSRSGAVGMSALAKALDKVEAKAKKIAAHLMEAAEADIEFRDGRFTVVGT-DRGVAFGEVALAAYEIEPGLKEGAFYDPTN----------------FTFPAGCHICEIEIDEDTGHATVVNWTAVDDIGTVINPMIAEGQIHGGIAQGIGQALLENTRYDAGQLITGSFTDYTMPRADDLPAFTVGLTTTPCPSNPLGLKGCGEAGAIAAPAAVINAVTDA-GSEDVAMPATSEVIWRALQRADAAE
MARMDKRFADLAAEGRPALVTYFMGGDPDFDTSLAIMKALPSAGSDIIELGMPFSDPMADGPAIQLAGQRALKGGQTLAKTLEIARRFREGDQDTPIVMMGYYNPIYIYGVERFLDDALAAGIDGLIVVDLPPEMDDELCIPALKKDINFIRLATPTTDDKRLPKVLENTSGFVYYVSMNGITGSALPDPTVVGGAVQRIKGHTKLPVCVGFGVKTAEHARAI-GASADGVVVGTAIVNQVASSLKSTGATVPGVETLVRGLSAGVREML---SKAAHGDRWHVRPDGPAKVAGTFTYLTDHRTPDMLVGRILRAGIPHARIVSIDTSAAEALPGVAAVVTHLDVPNAFGIV--IQDQPAFCFDTVRYAGDAVAAVAAVDARTAERALALIRVDYAPLPVVTDPHAALLPDAQAVHNG--GNLQCALSFSKGDIETGFARAAHVVEATYETPRQMHGFMETEGGHAFVGE-DGILTVCAGGQHGSRDRLQLSRILAMPEEKIRVVTSPTGGAFGGKDE-LTVQPALALLALKTGRRVRLQLDRAESVMAGTKRNPMTIRMRTACDSEGMLLAQDVEVIGDAGAYVSLGAAVLETALEHACGPYVVPHVASSGRLAYTNNGVCGAFRGFGANQMTFAVECQMDRLAAACGLDPLDMRRRNLRQP-GMAGTLGQKVAPERLAEMLTAAQADPLWQKPAGLSLEVLGIGMALNYQGNGLGT----LPPDPGGGGLRLAPDGMIEALYGLDEMGQGLLTSVQAAVSSALGCARADIRAVTGDTAETPESGSTTASRGAYVVWKAAALAAPEFSAHILAAAAGVLGRPVRQLVLMAGGIGECG-SNSGLSFRQLADALG--PGALAVSTRFDFPKT----------GN-ARFLFAFGATLARVAVSRITGQVRVLDLVQHTAAGPVLDVAAYLGQIEGGGLQGLGFTLSEDAIMENGHFVTTNLDSYMLPGIADAPELRVHALETLDVDDPFGPRGVGELGIGAITPAIANAVANAIGIWPGRTPFDPQMLLDAMEN---QA
MSRIANRFAALKKEGRKALIPYITAGDPYPDATVELMLAMADAGADVIELGVPFSDPMADGPVIQKAAERALAKKIGMVQVLDYVRGFRARNTTTPLVLMGYANPVERYGESAFVRDAAEAGVDGVLVVDYPPEECEAFAARLKAKQLDPIFLLAPTSTEQRMKDVGRIASGYVYYVSLKGVTGAGHLDTDAVARMVPRIQAHVQVPVGVGFGIRDAETAIAV-ARVSDAVVIGSRIVQLLDTQT---DNVVPAAAAFIAEIRAALDAMS--NATRFGSGQAVKRVEDASLLVGRGQFTDNVVVEGTVHVAFLRSPYAHARIVSVDTTAAAGMPGVIAVYTGAQLVAGVKPMPKSAARHALAVDTVRFVGEAVAAVVAESRDAAKDALEAVLVDYEELPAVVDPVRATAPGAPVICPDAPDNIAAEMRHSVAATEAAFASAAHRVSLDLVNQRLAPSPMEPRSIVAAFDAAANHLTVRLSSQMPTGTRGSLVDIPGLTLENTRVVVGDVGGGFGMKTG-IHPEIVVAYAAKDLKRPVRWQAERVEEFLSAVHGRDVVSHAEMALDAQGKVLAMRVRSLANVGAYAMGVGIQLLIGPWVSTSIYAIETIDLHFLAVMTNTTPTGAYRGAGRPEAIYITERLFDAAAREMKLDPAELRRRNLIAP-EQMPAMAQTYDSGRFEQILDRGLALADWNGFAARRALLRGRGLASFLEWTGGNV-------FEERVTVDISADGFIEIVSATQAMGQGIATSYVQLAVDVFGVPVERIRIVQGDTDR-ANGFGSAGSRSLFTGGSAVRVASERTIDKSKQLAGEVLEVAPADIEYLEGRFKVVGT-DVGIDLFELAAKQP-----IFVDSTSAVGG----------------PTWPNGCHVCEVEIDPATGHVDVVAYSSVNDIGRVVSPAIVAGQIEGGAVQGIGQALTEQIVYDSGQILTASYQDYAMPRADIASRFTTEFTSIPCTTNLLGVKGVGELGTIGATPAVVNAVIDAAGAELIQMPLTPPRVWRALAGESPFA
MSRIATRFDALHREGRAGLVTFVTAADPDIETSAAILVGLAEAGADVIEIGMPFTDPMADGPAIQAASIRALAAGGSLTVTLDLVRRFRRSDNETPIVLMGYYNPIYHRGVATFLEEATEAGVDGLIVVDLPPEEDDELCLPAREAGLDFIRLATPTTDEKRLPAVLANTSGFLYYVSIAGITGTASAMASDVGAAVQRLKGSTDLPVAVGFGVKTPSQAASI-ARVADAVVVGSAIVDAIAKAP----EAVNAAKTIVAALAKGVRAME-TDAAAGPIGQPLTNVRWDRLIRGRGRFVANRRHPDLAHAAVVRAMEPSGTITAIDTAEAAAVPGVVAIFTQADFE--CIPWKAVPPEYPLARGEVRYVGEPVALVVAETAAAARDAADLVAVTLDARPAVVSATDALAPGAPALHPDLAGNLH--HRI--A--REAPATGGTRHTVHLTLSRVAPQPMETRGVLADYDPAEGTLTVVQSHQHPHQQQDIYARHLGIPEHKVRVIAEDVGGAFGMKQQ-LHKDMATVCAAVVLGRAVRFIATRGESLLSDGQARDHAMTAHADVDADGRITGLALSDVCGVGAFGLPRTGESGQMSRLFGAPYAVGSVAFESRLAFQNRPPLGHYRGVGHPAACLITEAVMDKAARAADEDRVAFRKRHLHTL-ANGPAAGLVLHRYRMAECLDLVAD-------RLAAVRIRGTGLACLLELTAPGSR-QINVTATETVTLRMEPSGTVRLASGHTDQGQGADQMLAQVAADVLGLTADDIAVTTGDSAHSPYGGGAFGSRGTAVGGRAAHAAAGMLRDKLIATAALLHQRDPGDLSLAAGHVVAAD-GTRLATLAEVARICHGHDASLSVVARHVPPHD---------------GMTAAAVFGAAVGIDPATGEVTVERLVTAHDCGTVVNPKSAEAQMMGGAMQGLGQALYEAIRMDSGQPLTGSFMDYAMPRADMAPPVEVLHL-APLPGDGFAPHGVGEAGASGVPAAVLLAVNDALGAEITALPATAPDIWRAIRDA--ER
MTRIDRLFTKLKAENRPALVTYFMGGDPDYETSLSIMKALPVAGSDIIELGMPFSDPMADGPAIQAAGLRALKGGQTLDKTLRMAKSFRQDNDHTPIVMMGYYNPIYIYGVDRFLTEARASGIDGLIIVDLPPEMDEELCVPALRAGINFIRLATPTTDDKRLPKVLENTSGFVYYVSMTGITGSALPDTSKVAGAVARIKGHTKLPVCVGFGVKTASQARAI-GAAADGVVVGTAIVNAVANVLKTTADPAEAVATLVRGLADGVREMP-TLAEQSAVSSSIPRIDAHRYVSGKPVYTSDLLPAGCLHMALLRSPHPRARIVSLDVMKAKAAPDIVEVVTAVDLD--LKPIPATIVGRCLADGEVCYIGQPIAAVVATSVHSAQAALDLIEVEYQPLQAVLDFDEALDAGAVAAHPGWATNVVARDEIHRGDFEAALRLADVVVAGELEFAPSTAAPMEPCCFTGDWDPALERVSLTGTLQNPHTTRWMIATALNIQETAVRVVAPPLGGSFGLKMA-GHPEVLVCALARFLKRPVNYTEERWETLMAPCRR--QKHRFQIAATRDGRILGFEDQFVADVGITGPGNGSMPLVTATVFPTVYDVEHCRISATLIATNSTPWQPIRGYGKEIGNTVMERAIDLLAAHLRMDPVALRHLNLIAA-GDFPASGLNLDSGDYPTALEKLTKLFGYDAWRHRQSKVIGIGIAFELTPEGGARPG-AFPSGFETATVKLLPGGSVQVLVGVTSPGSGNETGIAQLVAAELGVDARSVQVVQGDTDVTPVGTGHASSRAMLYGGTAAVLAARDLRAKVLLCAANILRAPTEGLSLEASMIRDSE-GNGVLTLQEVSHQAHGTELPLEATRSFQPINV-SVIPDEKGRIA-TYSSFPYSVHAAAIELDRETGSVKVLDYACVHDCGVMINPMLVTGQLKGAIVMGIGAALWEELAYDQRRPLARRLKEYLLPRAIDLPEIRVGHMSTPSPYHPLGLKGAGESGVGGGIAAMLSAVADARRAALTRCPATPPTLLDILHDT-QPF
MARIDRRFAALKAEGRAGLVTFVTAGDPDLDTGARVLAALAEAGADVIELGVPFTDPMADGPAIQRAGLRALAAGVTMIKVLDMVRAFRATDTDTPVILMGYYNPIYAYGAERFAADAMAAGVDGLIVVDLPAEEEEELVRFTDPAGLALVRLVAPTTSVERLPSVVGRASGFLYYVSITGITGTASADISRVAPSVARIRAASELPVAIGFGIKTPEQAAAF-AAIGDAVVVGSAIVQEVEQAV-APETAPDRVRDLVSRLAGGVQAML-----KFGIGQAVRRVEDRRFLTGHGRYTDDISFEGQLHVAFVRSPHAAARILAVDTADAAAAEGVVAVFTGADLDDGVGGVPAAPKRPALAADAVHFAGEAVAMVVATDPVAARDAAELVVVDYDERPAVVDPLKAVEEDAVVVHDGTPSNLCFDWRQKAAEVETAMAAAHQVVEIDIVNNRVSANPLEPRAVNATIDAETGQTVVYTNGQGVHGLRGILADVFKVPADEFRVVMPDVGGGFGMKIF-LYPEVAVIYAARKLRRPVKWTGDRSESLLTDAHGRDLRTHARLGLDADGRFTAFEVSTVANLGAYASQFGIPTSAAAGLATTVYAIPVAALHVKGVFTNTAPVDAYRGAGRPEANYLIERLIDTAARATGRSPAELRRINYIPA-TAMPAMGTTYDCGDFALMQSRALEAADMAGFAERRRRLRGIGMASYIEWTQGNP--------KEEVRIRFEADGSATVLVGTQSNGQGHETSFAQVAAELLGMPFEKVQVVMGDTARVKTGGGTGGSRSLQMAGSAIRLASEAVVERARSIAAEKLEAAAEDLVFEDGRFTVAGT-DLGMDMEAVAQIAL--GAPLDESRTFDRPA----------------PTFPNGCHVAEVEIDPETGRVEPVRYVVADDFGKVVNPMIVMGQVQGGVAQGLGQALMEHAVYDSGQLLTGSFMDYGMPRAEDMIFLDIRLEDLPTASSGLGSKGCGEAGTIGACPAIMNAINDAEGAGEIDMPATPARVWAALGAATAAA
MSRLNPTFANLEAQGRKALIPFVTAGFPYPDITPRLMHALVAGGADVIELGVPFSDPSADGPVIQKAGDRALAAGIGMTQVLAMVRQFRQQDNTTPVVLMGYANPVERYSASAFVQDAAAAGVDGVLVVDYPPEECEAFAADLAARDMSLIFLLAPTSTDERMAQVGRIASGYVYYVSLKGVTGSGALDTDAVARMLPRIRAHVTCPVGVGFGIRDGATAKAI-GAVADAVVIGSRLIQLIDAQP---EKVAGMAQNFMREIRSALDSMN-REIALAGIGVSRLRKEDARFIQGKGNYVDDIKMPGMLHMDIVRSPLAHARIKKINKEAALAIPGVHAVLTADDLKLKLHWMPTGDVAAVLADEKVHFQMQEVAIVIADDRYIAADAVEAVEVEYEELPVVINPYEALKPDAPVLREDLAGNHIFTWDADKAATDAAFDAAPVKLSQHMYYPRVHPCPLETCGCVASFDPVRGELTTYITSQAPHVVRTVVSLLSGIPESKVRIVSPDIGGGFGNKVP-IYPGVCAIVSSIVLGKPVKWVEDRIENISSTGFARDYHMDGEIAATPDGKITALRVNVVADHGAFDACADKFPAGMFHIVSGSYDIPAAHCSVKGVYTNKAPGGAYRCSFRTEAVYLVERMVDVLAQKLGMDKAEIREKNFIRR-EQFPAFGFEYDSGDYHTALKKVLAAVDYPALRAEQATLMGIGLVTFTEVVGAGPSKGV--GMFDSCEIRIHPTGSAIARMGTITQGQGHQTTYAQIIATELGIPSEVIQVEEGDTSTAPYGLGTYGSRSTPVAGAAIALAARKIHAKARKIAAHMLEVHENDLDWEVDRFKVKGDDSKFKTMADVAWQAYGLEPGLEAVHYYDPPN----------------FTFPFGIYLCVVDIDRATGETKIRRFYALDDCGTRINPMIIEGQIHGGLTEGYAVAMGQQMPFDQGNLLGNTLMDYFLPTAVETPRWETDHTVTPSPHHPLGAKGVAESPHVGSIPTFTSAIVDAKGMTHMDMPHNAFRVWKELKAR--NL
MTRIDRRFEDLKREGRAGLVTFMMAGDPDYATSLAVISALPKAGADVIEIGMPFTDPMADGPAIQAAGLRALKAGQTLKKTLQLVREFRTVDADTPIVLMGYYNPIYIYGVDKFLVDALEAGVDGLIVVDLPPEEDSELCLPALKAGLNFIRLATPTTDDKRLPAVLANTSGFVYYVSITGITGSATPNATRVSDAVARIKRHTTLPVAVGFGVKTAQNARDI-AGGADAVVVGSALIDRLCNSLNATADTVKAVTMLVSELADGVREMH------ETSRNDELPTEGNAKVTGAAVYTWDTALPRMLHGKLLRSPLPHARIRSIDTTEALAILGVVCIVTGDDVAQFYGVG--LRDQPVIALDRVRFVGDPVAAIVAVDEATAFRAAQAIKVDYEPLPPLMTVEDALADDAPALFDGPVRNVLCEYNFGYGDATAILDASDQVFTDTFAVTRINHFHLEPHVNIAHWND--GRLEMWSCNQDPFVIRGDIARIFGLPLHRVRIHTPLVGGGFGGKSY-CKMEPLVALMARKAGAPVRLALSMDESILT-LVKHPGRLTLTTGVDREGRLTARRADIVLDGGAYSDASALVAVKTGFRVGGGYHWQAIASRARIVRTTTVPSGSFRGFGGTQASFASERQIDLIARRLGEDPLTFRMRNLLDV-DQPFAPNERGMDSDLSAGLQDVAERIGYSSKRQQ---GRGIGFAVGLKDAGGTGN-------HAQALVRVTQDGEVMVSAAVVDVGQGAASALCRIATDVLGLPLANATYAPIDTDHSPPDNGTHVSCGTLVTGRAIEQAAAEVRKQIETFAAERLDCDVSEIVLEGWTVR---RGNVVHPLTPMVRKYYGIGWEFIGRGAFKEP-----YDPDTPMGA-RNISWMPCWSVAEVSVDDETGRVTLHRLIVSADPGRALSREACHGQIEGAAMQALGQAMFEELRYRGAEPENATPLTYRVPKVRDLPHFESVVAEHGMGFGPGGVKGIGEAGMLGIAAAIANAIQDATGASLTTMPFTPEKVLDALDQLVERS
MTRVDARFEKLKAEGRTAFVAFITAGDPDLESSYELLAGLPGAGVDIIELGMPFTDPMADGPSVQASTIRALKAGQTMIKTLDMVRRFRAGDNETPIVLMGYYNPIYRYGVDAFLKDAVEAGVDGLIIVDLPPEEDEELCLPAIKAGVNFIRLATPTTDDKRLPAVVAHTTGFIYYVSITGITGAASAVTGDVEAAVARIRKYTQLPVVVGFGIKTPAQAAEL-GAVADGAVVGSAIVDAVRGELKMKPGGTGRVLEKVRALADGAHEMV-----KFGVGQSVRRVEDDRLITGGGRYADDFRAPGQAYMVVVRSPYAHAKILSIDTESARAAPGVVDVLTGQELQAGLGSNAAKTTRHVLAVDRVRHAGDAIAAVIAESEAEARDAAELVMIDFEELPVVVDTEKAADPSSPAIWEEAGSNLAYDWGKDEEAARAAIANAHHVTKLKLINNRIVVNAMEPRAALGMYDKEQDRYTLHVPSQGVHGLRDRIANTLKIAPEKLRVITEDVGGGFGMKTF-AYPEPLVLYAAKKLGRPVKWTADRAESFLSDTQGRDHVTEAQLALDAEGHILGIYIDTIANLGAYQSQFGIPTLAPRDMQAGVYKVPAIYNHVRAVLTNTVPVDAYRGAGRPEASYLIERLMDKAGYETGLGPIEIRRRNFIPA-EEMPKPSLPFDSGDFNRNLNDALAKADYEAFEKRRAKLLGLGLCYYVERTAAGM--------SEFAQLAVDAEANVHVYTGSQTNGQGHETVWTQFISSRLGLDADQIVVHSGDSDVLPGGAGTGGSKAVYMSTGALGVASDTLIEKGKQIAANELEAAVADIEYGEAVFAVVGT-DKRIDLFEVARKAETDSAALEAAGEYKEAG----------------NSYPNGAHICEVEIDRDTGDFEITRYIAVDDFGHVINPMIVAGQVHGGIVQGLGQAMGERTVYDSGQLLTGSFQDYWMPRADDLPFFDTSYNEIPSKSNQLGVKGAGEAGTVGAPSAFINAVLDAAGVENIDMPVTPYSLWKALHGA-KAA
MGRIDTTFSALKAQGRKALIPFVTAGYPYADVTPELMHAMVAGGADVIELGVPFSDPSADGPVIQKAGDKALAFGIGLVQVLTMVREFRKTNNTTPVVLMGYANPVERYAKAPFVKEAAEAGVDGVLIVDYPPEECEAFATDLRAHGMDLIFLLAPTSTDERMAQVARVASGYVYYVSLKGVTGSGALDVGAVEAMLPRIRQHISTPVGVGFGIRDAATAQTI-AKVSDAVVIGSKIIQLLEDQP---NQVGPTALAFLREIRTAMDGMT-ALKDARHIGQAIPRPNIERLTEGRGQYVDDLELPRMGHVVFWRSPVAHMKILRIERDYARMMPGVLAVYDGQDLA--CKPWVASAPQYPMAIDRACWQGEPVVAVVAKTRAEAEDALQYVQVEWETLPAALDMNTALAPETPVIHPELGDNLCFARSLDTGGVDAAFAKADVVAEATFDFGRHTGVTLEPRCQIADYNPASGQLTVYHSQQAPHMMQDLYSRQFGLPESAVRVICKDVGGSFGIKVH-AYPDFATVAISILLKRPVKFVADRLESFTSDIHAREHRIQGRIAATKEGDILAFEIDDVTGIGPFSMPRTIEGNQVVNLTGGPYKHKEYRAKLSVVFLNKTPTCQYRGVGHPIACAVTEGLVDLAAAKLGMDPLEFRRRNVIPD-NAYPASGIKLEVLSHEACLRKIEALMDYPALRAEQAIYRGIGFAALIELTNPSAA-GARISSQDGATLRLEPSGGVAVMASVGEQGQGTEAIYAQIAADAVGVPMSAVRLVTGDTETVPYGGGTWASRGAGIGGEAVLQAGLALRSNILKVAEAILQRDAAGMTVHDGVVQDLATGETLLPLMELGRVAYGFTAELMVTRHYAQRDY--------------PFIFTNGVQASYVEVDTETGFVKLLKHWAVEDCGRVINPKLVDEQIRGAIVQGIGGALFEECLYDQGLMKNGSMADYLVPMAGEMPDIEVAHVETPTRSSVLGAKGAGEAGTAGAPGAVVNAINDALKAACWSQPVTPEKILRALGH----I
MSKIQSTFQRLQVTGRRALIPFITAGDPAPELTVPLMNALVEGGADIIELGVPFSDPMADGPTIQRASERALANGMTLRRVLDTVREFRTGNAETPVVLMGYANPIEAMGVERFVSAAREAQVDGVLIVDYPPEECESFARAAKDAGLDPIFLLAPTSTEQRFRDVARVGSGYIYYVSLKGVTGSATLDFDEVAARIPQIRAQVGMPVGVGFGIRDAESARRI-GEVADAVVIGSRIIEEIERSP---DRLAANVTAFLREVRTALDRMN-ANAAPRGVGARLPLIDGVEKVTGTARYTADLPAQGALVGKLLRSPYAHAELLEVDISEALKLPGVRGIVTGNDCDTPYGVIPIAQNEFPLARGRIRYVGEPVAAVAAVDEATTDAALALIRLKVRELPAYFDAADARKADVVLLHDNKKGNIEREVHNEFGDAAAGFAAADLICEETFECAEVHHAMMEPNASLAAWDNERGHLTLWSVTQVPYYVHESLARCMKLDAAYIRVIKPFVGGGFGHRVETLNFEIIAGLLARAARGTVRLLQTREEAFLTHRGRPQTYVRMKLGLTRDGRMTACEAEVVQRGGAYGGYGLVTILYAGALLNGLYDLPAVKYDGYRVYTNTPPCGAMRGHGTVNIRFAFESLLDMMAAELGLDAFAVRRRNLLKA-PTETINGLKVMSYGLPECLDWVEQASGWRERAARLEIRRGIGIACSHFVSGSAKPVHFTGQPHATIALRVDFDAGITILTGASDIGQGSSTIITQVVAEILGVEYRRLRLIATDSALTPKDNGSYSSRVTFMVGNAAADAARNLKAVLVAAAAKRLQVAEADVDWLGEAAAVVGDASRQIPFHDIVEEALVDVGMLTVKGTFTCPPE-FQGGKQRGGAVGSTMGFSYAAQAVEVSVDTELGKVTVEKVWSAIDCGFAINPMSVEGQVQGAIWMGMGQAISEETVYENGRHKAVSLLDYRVPTIIESPDIAVHIVESLDPNGPFGAKEASEGPLAGVMSAIAAAIEDATGTRIRATPFTPDRVFDALNRKKGAA
MQRMTYRFAKLAEENRPAFVTYFMGGDPDMETSIEIMKGLPAAGADVIELGMPFSDPMADGPSIQAAAKRSLAGKHNLPKCFEMVRAFRETDNETPIVVMGYYNPIYIYGAERFLDEAKAAGIDGMIIVDLPPEMDEELCIPALERDLNFIRLATPTTDAKRLPKVLSNTSGFVYYVSINGITGSAAPNPDAVAASVAHIKASTDLPICVGFGVTNAEQAAGI-GRAADGVVVGSAIVKAIADSLKATSHTVSNALDVVSQIAKGVRAMV-QDSTYSNFGKPLPRDGDDRLVQGQGCYAGDMAADGALWMHVVRSDHAAGRIAGLDVDAAREAPGVAAVLTGADQG--LQAFALPTPYLPMVQDHVKWVGEPVAVVIAETRRAAMDAAELVWLDVEETEPVTDARRAADADAPLVWSDRPDNTAFFQELDRMAYEAAQKAASNVITARIDISRVTAVTLEPRNALAVPES-DGRTVLHTGTQAPHRVQAEAAHVLGIEPADIIVRTEQTGGSFGMRNG-AYPEVLVLMASRLLNRPVRWGATRSEAFLCDAQSREMSVDVTLALDKDNRFLALGIDGFAPIGAHHGPMAHPMTSNLAGLAGVYRTPLIHTRLRGMHVNSMHMAPYRGAGRPEAIYLIERIIDIAARQLNIDPVELRRRNMITP-DQMPPLGYVYDSGDFPAALDKALEASDWGSFDARSEMLRGIGLACAIEPAGGGPAG---AQLPEFARITVDPQDGLTLDVGSGDAGQGHSTAFRQIAERLLGW-TDCVAVRTGDTGEIPNGLGTFGSRTMGAAGHALADSARQIIALALPDAAEHLEVSVADVAFENGRFEVVGT-DRAINLHDLSSAT---GNSYEAEAFVPTDA----------------GTFPNGAHVCEVEIDPETGTLTLESYLVVDDVGTIINPLLMEGQVHGGVAQGVGQALHERVVFDTGAMLSGSLMDYTMPRAADLPMMTVLHSPTATSANALGAKGVGESGTVGALPATINAVCDAAGAGPIDMPATPARIWAALRER-DTP
MSRLAERFAALRQAQRAGLVIFVTAGDPHPDLTVDLLHALVAAGADVLELGVPFSDPMADGPVIQRASERALAHGMDLRRVLDMVQTFRQTDRTTPLVLMGYLNPIEQMGVARFAAAAATAGVDGVLTVDLPFDEEPEHAAALKAAGLDSIFLLAPTSGPERAQAVAAQASGFLYYVSVRGVTGAGQVDLADVQAHVEALKAHTTLPIGVGFGVRTPQAAARI-AGFADAVVVGSAVIEQLEAAAITGPAALSGAVEQVRALRAGIDRMA-----HKFVGQRTSRMEGPDKVTGAARYAADYVLPGMAWGRILRSPYPHARIVRIDTAAARALPGVYAVVTGKDFPYYAGRA--IRDHAVLAVGTVRFVGDRVAAVAAQTRDIAEQALSLIEVEYEELPAVFDVDTALAPGAPRVHEQEPDNVCAYMRWQHGELDAGFAAADRVFEHTFRTPTEHHGYIEPHAVLARVDT-DGRAEVWASNKSPYMLRAQLAACFGVEPATIKLHNLHIGGDFGGKGS-QMEAPVAYLLAREAGRPVKLVMSYTEELMAANARHAARIDIKTGVRSDGTITAMQVDLKFNGGAYGAYKPSLNLHGADQAASCYRVPAIDIHSTVVYTNTIPGGHMRSPGCPQTMFAVEAQFDLIARALGMDPAAFRLKNVLRE-GDASPTGVQWPTVRAAETLQAALRESGYHERRGKEP-NVGFGIAMYERGVVGG---------DSSCRIELATDGKITVLLPIGDPGQGTFTAVQQFVAEALGMPPAQVGIRIADTDGLPFDFGVGGCRTTYAIGQTVMNAVAALREKLAPIAAAALGCDAQALTWQRGRAI--G-NGRDIDLVDLAARADPLAAQVYEKLGLFPDNA----------------DTNFTAQVAEVEVDAETGQVRVRRITSAHDVGTIVNPEAHQGQIEGGTLMGLGFALMSEHRMEDGQPLALHLGDYKIPCIADIPQLKTVLLERAEGPGPFNCGPIAEAANVPAPAAIANAVADAIGAPIMQLPVSAERVYGLLQATPQAA
MSRIVAKFEKLKQNGEGALIAFVTAGDPKPELTPKIAETLAKH-ADIVELGIPFSDPIADGPTIQAAANRALASGTTPETVREIIEKIRD-TNDVPLVVLTYYNIVFKRGVDNFIKSFAAVGMDGIIIPDLPVEEAGELLKATERHGVDLVLLVAPTATPERLRRICGASSGFLYLVSLLGVTGAREKLSDLVRPLIADVRKVSRVPIAVGFGISKPEHVSEV-IKCADGAIVGSAFVNLIAKNQGNERLMLKELDILGKSLKAAT-LMS---SQFYTVGKPAPRKDAIPKVTGQEKFTTDVVVPGMLYGRVLRSPYPHARVKRIDTSKAEAMGAV--CITFEETPIKYNERIVTFKDRTVLTGKPLHVGEPIAAVAAETEEKAEKALKLIEVEYEPLEAVFDPIVAMKPGKPNLHDHIKNNIAAKLEIAEGDVEKGFQEADIVIEREAKLGRPYHAQLETKSAVCVPEP-NGGVTIWTTTQTIHNCRILIGEIFGIPLNKVCVKKVALGGSFGSSIQ-MNTIPICVALALKAKKPVKLVSTREEDMY-DHCRYSMIIKYKLGAKKDGRLVAGQMDVVVDIGAHNIQAYPLIGCMAGWLVDLYKIPHIKYSAKAVYTNKAPACAMQGFGNPQVNFIAQTMMNEIAEKLGLDPIEVELKNYVGL-GDVFPVRSVIRSCGVEELIKKGSEMIGWRNRGRPEEIVRGIGMARGFHTSGAGGPLPGEAVDFSGAMIKINEDGTVDVIASLQDMGGGALEAGLRIVAETLGVPLDCVELAPTDTCTSVYDVCLHATRGVYVGGGTLKKVAEQVRQKLLEYASRILGTYPQYLKIKQGIIYAEGISGKEITIREVAATARKNWGTIAAVDSLRQAQC----------------PPAYTVYFLEVEVNKRTGEVRPVRAVVGADCGTVIDPIYAVAQIHGSFYRGLSYALYEDTRYNTGELTNKGFLGYNILKAPDMPNVQVFFASTYEETGPFGAKGIGEAAINPVPAVVANAIYNAIGVWIRQTPITPERVLKALKEK-GGE
MARIAATFAALREQGRTALIPYVTAGFPFADITPALMHGMVEAGADVIELGVPFSDPMADGPVIQKAGEKALALGIGMAQVLEHVRVFRQRNRATPVVLMGYANPVERYGEGAFVRDAAAAGVDGVLIVDYPPEECEAFAASLRAHGMDLIFLLAPTSTSQRMQQVARVASGYVYYVSLKGVTGSGALDTGAVEAMLPRIREQLGIPVGVGFGIRDAATAQAI-GRVADAVVIGSRIIQLIEDQP---EKVVAVTVDFLRGIRKALDAMH-GSPAARAFGKSMPRKEDERLLRGDGKFVDDVQYAHQFEMAVLRCPFPHARIRSVDTEAALALPGVRHILTAKSVR--SDPLTVSLPYYALAQDVALYEGQPVVSVVATSRAVAEDALELIDVDYEPLPHVSDALASLEEGAPVLHPGMKSNLMARQTDAAGDVTARMQEAVHIIEDTMRVNRVTPLPMETRGIVASWRPGAHELLVYLSTQTPHLVRKQLAESLRLSESCIQVVARDVGGGFGQKLG-AFPEVLACLHAMILRRPVKWIEDRMEHFRASTHGRESVHRFRLAADEEGNFTGIINDYVTDIGGWNSPFG--AQLASVVFTGPYKVPDASVTREVVLTNKTPVGAYRGYGQPEVNFALEVLVDRMARKMGRDPFDLRMQNLLQP-QDLPPSGAVYDSGDYPQSLRMAAEAVSYEAHRMTSRRIVGIGFSSFVERTGYASARGSQFGAHESVTLRANRSGGVDVYTGVSSIGQSGETAIAQLCSEALGIDYEHICVHSGDTAISPLNTGAFASRTLIAVAGAVREAAQAFQAKILRLAAWTLETSPDKLSVDGDVVRFKSGPTQSVPLSQVFTRAIDESPGLEATSHYEPPD----------------AAFAFGAAAAVVAVDPITGEFQIERFLIVHDCGVVVNPKVVDGQVRGALVQGLGAALGEELRYDTGQLVSGSMLDYFVPIAADVPPIDMLHTEVPSPVTPYGVRGVGEVGTIPAGAAIVNAICDAQGVEISSLPITPESVWRAMERAGVNA
MERYESLFAQLKERKEGAFVPFVTLGDPGIEQSLKIIDTLIEAGADALELGIPFSDPLADGPTIQNATLRAFAAGVTPAQCFEMLALIRQKHPTIPIGLLMYANLVFNKGIDEFYAQCEKVGVDSVLVADVPVEESAPFRQAALRHNVAPIFICPPNADDDLLRQIASYGRGYTYLLSRAGVTGAENRAALPLNHLVAKLKEYNAAPPLQGFGISAPDQVKAAIDAGAAGAISGSAIVKIIEQHINEPEKMLAALKVFVQPMKAATRSM---------------RVDAIAKVTGRARYTDDYVMAGMCYAKYVRSPIAHGYAVSINDEQARSLPGVLAIFTWEDVPIPFATAGHDTADRALLTRHVRHHGDAVAIVVARDELTAEKAAQLVSIEWQELPVITTPEAALAEDAAPIHNG--GNLLKQSTMSTGNVQQTIDAADYQVQGHYQTPVIQHCHMESVTSLAWMED-DSRITIVSSTQIPHIVRRVVGQALDIPWSCVRVIKPFVGGGFGNKQD-VLEEPMAAFLTSKLGIPVKVSLSREECFLATRTRHAFTIDGQMGVNRDGTLKGYSLDVLSNTGAYASHGHSIASAGGNKVAYLYPRCAYAYSSKTCYTNLPSAGAMRGYGAPQVVFAVESMLDDAATALGIDPVEIRLRNAARE-GDANPTGKRIYSAGLPECLEKGRKIFEWEKRRAEC-LRRGVGVACFSYTSNTWP----VGVEIAGARLLMNQDGTINVQSGATEIGQGADTVFSQMVAETVGVPVSDVRVSTQDTDVTPFDPGAFASRQSYVAAPALRSAALLLKEKIIAHAAVMLHQSAMNLTLIKGHIVLVEREEPLMSLKDLAMDAFERGGQLSAESSIKTTTN----------------PPAFGCTFVDLTVDIALCKVTINRILNVHDSGHILNPLLAEGQVHGGMGMGIGWALFEEMIIDSGVVRNPNLLDYKMPTMPDLPQLESAFVEINEPQSAYGHKSLGEPPIIPVAAAIRNAVKMATGVAINTLPLTPKRLYEEFHLA----
MSRIAATLAALKAQGRRALIPYITTGDPYADITPELMHALVAGGADIVELGVPFSDPMADGPVIQQAGERALARGIGLPQVLQAVRIFRERDVQTPVVLMGYANPIERFGERAFVQAAAAAGVDGLLVVDYPPEECREFAQGARAAGLDLIFLLAPTSTEARMRELGEVASGYVYYVSLKGVTGAGHLDTEAVARMLPRIRQHVKLPVGVGFGIRDAAGAKAV-GRVADAVIVGSRLVQMLRPLP---EQVAPAARAFMAEIRHALDAMG-VTEDQRHIGVAIPREGVRRLTQGRGQYIDDIELPRLAHVVYWRSPVAHMRITRILRDAARALPGVIAVVTGPEIA--CKPWVASAPQFPLAIERATWQGEPVVAVVAETRARAEEALALLEVEWEDLPAVLDTETALDPTTPLIHPGLGDNLCFTRSLDTGGVDEACARPDVVFEETYVLGRHTGVTLEPRSQIADWTPAEGRLTVHHSCQAPHMMQDLYCRQFDLQESQVRVICRDVGGSFGIKVH-AYPDFATVALSMLLNRPVKFVADRIESFVSDIHAREHRIKGRIAATRAGEILAFEIDDLTGIGPYSVPRTIEGNQVVNLTGGPYRHKAYRAHLKVVFQNKVPTCQYRGVGHPIACAVTEALVDGIAARLAMDPIELRQRNVIPD-DAYPASGIRLELLSHEACLREARRLCDYDALRAEQSVYRGIGVATLIELTNPSAA-GARIASQDGATVRLEPSGALTVLSSVGEQGQGAEAVFAQIAADAVGVDIERVRVVTGDTDATPYGGGTWASRGVGIGGEAVLQAGQALRENILATAAAILKRERQGLRVLRGGIVDAVSGERLLELAELGRIAYGFTPELMVTRHYAQRDY--------------PFIFTNGVQVSHVEVDVDTGFVRLLKHWAVEDCGRVVNPMLVDEQMRGAIVQGIGGALFEECLYDDGTLRNGNMADYLVPMAAEMPDIVVSHVQSPTKSSQLGAKGAGEAGTAGAPAAVMNAINDAFGARVSSQPITPEKILRALGK----I
MSRIADTFAALQEKGRKALIPYVTAGFPFADITPALMHGMVEAGADVIELGVPFSDPMADGPVIQKAGEKALSLGIGMPQVLEMVRSFRQRNQTTPVVLMGYANPVERYGKGAFARDAGAAGVDGVLVVDYPPEECEQFAADLRAHGIDLIFLLAPTSTPERMQQVARVASGYVYYVSLKGVTGSGALDTAAVESMLPRIREHVKIPVGVGFGIRDAATAQAI-GRVADAVVIGSRIIQLIEDQP---EKVVGITVDFLRGIRKALDAMN-VRSEPRWIGKSMKRVEDPRLLTGKGKYIDDIVLPNMAHAALLRSPYAHARIKSIDTSRAKALPGVIAVVTGREMA--TGP---PVVQHAMAVDKVRHVGETVAAVVAEDRYIAEDALELIDVEFEELPIVTDPLQAQARGDAVLHPERGSNVAMDRTFTFGPVDDDFARADVVVRRKLRWNRSEAQPIETSGAIADYDEGTGKLTVHCNTSMYNYVGWLCAASLGIPATHLNLVPVIAGGSFGSKLF-LHKIVLTASLSRIAGRPVKFIEDRLDHMTADVHGCDRVYDAELALKRDGTMLALRYTVVDDYGAYLQYGYGTHGNTFAQIVGPYRINSVQGRVIAVLSNKAQQGAYRGFGSEVSNFVIERLTDAAARELGLDVVEIRRRNFIRP-EEFPPTGNLYDSGNYEKVLAEALRMFDMEGWRAKQARHIGIGLVTCQERSTFSATEFTLTSSPEAVSMRIDPTGKVFVKLNSPFWGNSPETMATQIVAEALTVEPSDISIGYADTDSGFNGTGPGGSRYTVMLAGAVVTAVKTLRGKLFKLAGHMMECAEGDLELRNGKIGVKGVPAMEKSVAEVAIASHEFASGLETTAVYDHPLTTMPAADRSHLGI-YYPIMGHMAHATAVEVDSATGKVSILDYVAVHDCGTVVNPMTLDGHVRGGTAQGIGTALYEHYRYDSGQLLTASLADYHMPTAHEMPDIRIGHVETPSPFTEFGIKGGGEGGRMATPAVLAQAVEDAFDVRIDEVPLTPIRLRELVRSA-GKT
MERIDARFASLKAAGRKGLIPFFTAGDPAPESTVPLLHALARAGADVIELGVPFSDPMADGPVIQRSSERALARGVGLKQVLAWVAQFRAEGGTTPVVLMGYANPIERMGLSVFAAAAREAGVDGVLVVDYPPEEADDYAATLTAAGLAPIFLLAPTSTADRIAAVVAKARGYIYYVSLTGVTGASTLNAQQVAGKLPEIQAKASVPVGVGFGIRDAESARAV-ARTADAVVIGSRIIQLMEEAGARASDAIAAAEAFLATIRASLDVMG-ITEDQRHIGVAHPREGVRRLTQGRGQYIDDIDLPRLAHVVFWRSPVAHMRITRIDRTAAAALPGVIAVVTGPEIA--CKPWVASAPQYPLAIERATWQGEPVVAIVAETRARAEDALALLQVEWEDLPAVLDTETALDAATPLIHPELGDNLCFQRQLDTGGVDEAFARDDVVFEETYVFGRHTGVTLEPRCQIADWQPAEGRLTVYHSFQAPHMMQDLYCRQFELSEAQVRVICRDVGGSFGIKVH-AYPDFATVALSLMLGRPIKFVADRLESFVSDIHAREHRIHAKIAASKAGEILAFEIDDLTGIGPFSMPRTIEGNQVVNLTGGPYKHKHYRAKLKVVFQNKVPTCQYRGVGHPIACAVTEALVDGVAAKLGLDPIEFRQKNVIPD-DAYPASGIKLEVLSHEACLREARRVCDYDSLRVEQAVYRGIGVAALIELTNPSAA-GARIASQDGATIRLEPTGVITVSSSVGEQGQGAEAIFAQIAADAVGVSLDRVRISTGDTDTTPYGGGTWASRGAGIGGEAVLQAGRVLRENILAVAEAILKRERAGLRVYRNAVVDGASGETLIELAELGRIAYDFTPELMVTRHYAQRDY--------------PFIFTNGVQISHVEVDVDTGFVKLLKHWAVEDCGRVINPMLVDEQMRGAIVQGIGGALFEECLYDDGTMRNANMADYLVPMAGEMPDIVVSHVQSPTRSSMLGAKGAGEAGTAGAPAAVMNAINDAFGARMSSQPITPEKVLRALGK----I
MGRIEERFTALKKEGRTAFVAYLTAGDPDLEATKKLIPALEAAGVDIIEIGVPFSDPTADGPVIQAASQRALKRGATLKKILAVIAELRR-TSGIPIVLFGYYNPILSYGPERFAADAAASGVDGILIVDLPPEEADELRRFTDPAGLAFITLIAPTTDPQRARRILRRATGFVYYISITGVTGTAVPRPDDVRRDVKRLQGMTALPVTVGFGISTPAQAATI-APLADGVVVGSALVRLIGAKG-GSGDLIPAAASFAAEIRRAIDKMP-ADKDYAVIGKSKPKIDAREKVTGQARYTADLKFPNMLYGKILTSPHAHARILSIDTSEAEKIPGVKAVITHKDVPLKYGISPARWDENIFCIETVKFVGDKVAAVACIDEETCYKALKAIKVEYEVLPAVLDPLHAMDEDAPQIHPEYPLNKNTEIHQNFGDVDEAFRQADYVRTDMFVGNRTYQAPMEPHTATSIWQG--GKLTVYSSTQSPHYFQYYIAREFGLPMGDVRVIKTYVGGGFGGKLEPTGLEFAGAVLARLTGRPVKMFYDRAEMFAHNRGRHRQYMKLTTGVNADGRILGVHADFIMDGGAYTSLGIATAYYAGAMLTLTYDFENYRFDMNRVYTNLPACGAQRGHGAPQPRYAFEAHLDNIAKDLDIDPLEIRLRNARKP-NTITPNEFVVNSCEMVACLEQARDISGWADKKGKLPAGRGIGVATGSFVSGAGYPIYRTDLPHAAAMIKVAEDGAATLYTGATDIGQGSDTVLCQMAAEAMGYTYEQMKIVAADTETTPHDFGAYASRQTLMSGAAVKEAGDEVRKQLLEMAGEMVDLPPERLSVRLGRISAKDNPEITLTFEEAARTFFVQKGPLMGRGSYAPPKL---GGKHKGAPVGTSPAYSFAAQVSEVEIDEETGEVAVLDVWDVHDCGQVINPALLHAQVHGALYMGMGESIWEEVRFDKGKIQNPTLGEYRLPTALDMPRIHSSLVPSYEIAGPWGVKEVGEGATLPTMGCFRNAIFDAMGISVNSLPLTPEKVWAALREKCFLE
MT-IEEKFQELNGMEQGAYMPHIYYGDPSEEFSLKQVETLVENGADMIEFGIPFSDPTADGPAFQEACERALGNGITPEQCIRGLEKLREGGVEVPIIVTTYYNIPYVYGIGNFLEKLEETGVQGIIVPNLPIEEAGDFLELSRKIGINLIFQITPNTTEGRMERIVESASGFIYIVNFEGVTGVRGSVADSTRNLIGKVKSLTELPLMAGFGVSEREHAASLVSAGADGVITGSALGEIYMRKLDNPEDALSDIGNFASRIKRGCMDMV-DRENWSIVGQETRRTDAVRKVTGKAKYGFDTTFSDLLYVKILRSECAHGEIEKIDTSKAEEVEGVVKIFKHKNVPVEYTSYAVAPYDQKVLNEKVRFKGEPVAFVAAETKKAAEEAMEKIEIEYNELPIITDPEEALESD---IHEG--GNLIGEIEIDIGEVDKALEESDVVIEKEYNTQIQKHGHLEFTTALAYYDR-RGKLILETPSQVVFPLRRKLSEIIGVPENKLRVKPLEIGTGFGDFND-IGHELAVSLVTKETGRPAFICYNKEEQFNLTRRKLAGKFKVRLGSDKEGNINVIDLQAVTDSGAFSNHGQTVTTKVATNGLPMYNAENLRFTAKVAYTNKPPSGAFRTYGVDMGSFPRESAIDELAKELDMDPVELRIKNALRE-GQEDPVGKTVRSCGFKDTLEKGSEKFGWKEKKKEDKKKRGIGVASGMQETGVRG------GELEACHIKLNDDGTIFITVGGSELGQGLETVASKIAAETVGVKLEDTDIISADTDNTMYSDGIYASGATYTMGNAVVEAAEELRDKIIEKAAEMMEKDPEELETGDSKVYVKGNEEESLTIKEVATDAF-RRNQLEGYGDAEDIAA----------------PFSFATHFAEVEVDEDTYDVEVKRYVSVSDIGTPINPEEAEGQIEGQIAMGLGFALSEEMVFDEGELQNPGLEDYKMLTALDVPNLETHFVETFEPTGPYGAKGAGEIGLLPVSPAIANAISDALGIEFRELPITKEKIMEKLNKN--PD
MSKIAATFSALKAHKKTALVTFITAGDPSPELTVPLMHAMVAGGADILELGVPFSDPMAEGPVIQRACERALANGVGIHDVFGYVAEFRKTNQTTPVVLMGYANPIERIGAAAFIAKSKAVGADGAIVVDYPPEECEEFAAAMRAAELDLIFLLAPTSTEARIAQVAKVGGGFSYYVSLKGVTGAGNIDTVEVAERLTAIRRHVQLPIGVGFGIRDGATARAV-AEVADAVVIGSRIIQEIESAG---DQAVAAVQTFVTGIRTALDAMVVQAGTDQGIGREVLRKEDKRLLLGQGKYVGDMRMPDMLEVAFVRSPVAHARLGQIEKPQGMEH----LVYTMADMT--VHPIVARSAQYPLAQDKVRHVGELVAACIAPDRARAEDIAGSVVVDYQELPVMADMYGTLQ--DTRVHDDWSENVFAETNIDR-RVSPTD-EAVHSVSRKLRMARQCMMPMEGRAVLCWWDTRVDQLIMYSAAQVPHINRTGLAECLGLDEGQIRVISPDVGGGFGYKGI-LLPEICCAWLAMHLKRPIRWLEDRREQLTANANCREHGYDIAVDVTSEGRLAGIRCDAVVDSGAYSSPFSLEAAQIGSILPGPYVMDSFVCRTRSAATNKPPILPYRGVARTGVCFALEVMLDIAARELGIEPHVLRAKSLVPA-AAMPITNKLFDSGDYTTCMNKAVAAIDWEGCRAKQRKRLGLGMAVFCEQGAHGTSVIPMVPGYEQCTARFTPDGILELRIGVHSHGQGLETSMAQIAHTVLGIDIAKVRVIHGDTGMTPYSTGTWGSRCAVMAGGAVGTACEQLAERVKVMAAVLLDTDVGLMNLKDGTVGVQD-SVKRLALSEIAHTWYVDPGGLEVVAGYKMMPD--------------AGTFSYACHTCLVEVDTATGHVAILDYVICEDGGVLLNPLIVEGQIYGGLAQGIGTALYEEMPFDEGQPLASTMQDYLLPGAGEMPPTRMLHMETPSPNSKYGQKGIGEGGAIAPPAAIINGINDALGAELTQCPANPRRVLEALAAA-VHA
MDRLSSRFAACKAQGRAALITFMTAGDPDIAATPAILDALVAGGADIIELGMPFTDPMADGPAIELANLRSLGSGTKTKHIFALAADFRARHPDVPLILMGYANPMLVRGADWFADQCRIAGVDGVICVDVPPEEDAEIGPALRAAGVHLVRLATPTTDATRLPAVLDGASGFLYHVAVAGITGKQQAAQASIEIAVRKLKAATDLPIAVGFGVRSPEQAAAI-GRVADGVVVGSAIVDIVGSHG---DAAAPFVQDFVAALSGALTAMS-AQLRPQSIGTSIPRREDPGLLTGRARYIADIVLPDMLHVAILRSPVAHGRIRHIDTAPALAMPGVELVWTGQDSGPGIA----ATIQPLLAYDEICFVGESIAVVVAHSRAQAEDALERIEVDIEELPVVTDVVTAIGT-DDLANAAVPANLVYRSHRVADPVEDVFAQAALSVEGRFLTPRINASPMETRGFVARHEWTTNMLTCWSATQMPSFIKTMTAIFLQFPEQNIEVITPMVGGGFGQKAH-LHPELLTCLLSIELGRPISWIEDRQENLFRAPQAKQQINEIALALDDQGRFLALRDRVTTDSGAYNSPWTVEGHSGMLVVADPYKIELLSAESFSVTTNKCPIGAYRGVGFTAPTLAREVLIDRAARKLGLSPFEIRRRNVLRQ-EDFPRAGMTIREGTFLETVDRLEAMVGYEDFRERQKRLLGLGISIFSEISGIGTR-DYPLTSHDTATVRVEPTGKVTVTTGIVTSGQGNPTTLAQIAADAFGVSVDDVTILAGSTNH-AVGFGNVASRSAVFGAGTIGRAAEIVRGRMRAVAARLLQASPDEIEMSGGMIHVRDDPGRKMPFAAVAGAAYNFDPALEATAAFDPSD----------------IVLANGGHAVIVEINIETCLARVEKAYAVEDCGRMVNPMIVEGQIRGGLAQGVGMILLEELVHDRGQLITSTFQDYLLPTSLDIPDIEISHLETPSSLVPGGIKGMGESAMISAPAAVAGAVNDALDAKIEQFPASPQRIFEALSKAEPDR
MSRIETTFSALKAQNRKALIPFVTAGFPFANITPDLMHGMVEGGADVIELGVPFSDPSADGPVIQKAGDRALALGIGLVQIIAMVKKFREGNNTTPVVLMGYANPIERYGEGRFVSDASAAGVDGVLVVDYPPEECEAFATELRAHNMDLIFLLAPTSTDERMQQVAQVASGYVYYVSLKGVTGAGTLDVGQVEAMLPRIRTHVSVPVGVGFGIRDAETAKAI-SKTADAVVIGSKIIQLIENEP---EKVIAVATSFLRTIRKALDAM---------IGQPLPRHEDQRLITGRGQYTDDMDLPGQAWAAFLRSPHAHARILAVDSSAAHGMPGVIAVLTGHDYVDGLRGIDHERRQVPLPTDKVRHVGEAVVMVVAETALQARDAAEAVSVDYEVLPAVVRGDDALAQGAPQLYDDLPHNLCFQTELDRVATDAAFAQAACVVRREFRGSRIVNCQMEPRSAIGHHDAAKDRWLLISGSQGVTRQQLGLADALGVPAEHIRVVSPDVGGGFGPRSS-LNMEVAVLWAARRVGRAVKWTSDRSEAFVSDYQGRDLLIRAAMAFDADGRILALDNHLIGNVGAHAVSY-VPMANASRVTTSVYDVPVVALKISAAMSNTVPTGPYRGAGRPETIHAIERVLDIAAHELGIDRIEIRRRNLIQR-DTLPPMGLPYDAGDFVANMERVLQLSDWNGFAARRAKLRGIGLANYIESPVGAP--------RERIELEMRLDGQLDIVAGTQSTGQGHETTFLQVLTEHLGLPPERMRLRTGDTDFVKAGGGTHSDRSMRLGGTLLVQASAQLLERARAAAAQLLKVNPDRLERHASGFILHRKRDRVVGWSEIAAHVAHSQKKLAAQAEFFGRM----------------PAYPTGAAVCELEVDADTGDVELLRYAAVDDVGRAINPLIIEGQIHGGLAQGLGQALGEHYAIDSGQVLAGSYMDYRLPRAGLLPPLTVELTNDPTHGNPLGVKGGGECGITPATATTFNALADAHTREEIPMPATALALWKLIQRPAIHE
MTRIDQRFADLKNEGRAGLVTFTMAGDPDTKTSLAILKELPKAGADVIELGVPFTDPMADGPAIQAGGLRALNAGQNMVKTLGMVRAFRKGDDTTPIVLMGYYNPIYIYGVERFLKDAKDAGVDGLIVVDLPPEEDEELCLPALRAGVNFIRLATPTTDDNRLPAVLANTSGFVYYVSITGITGSAAPNVGKVTEAVTRIKRHTKLPVAVGFGVRTAKQAQAL-AASAEAVVVGSALVNAVKDSLKATAKTVKAVTRLVNELASGVRTMS-PEKRFRFISSDRRVREDRRFVVGKGNFAADIVPQGVKHVALVTCPHPAAKIVSIDKSAALAMPGVHYVLDGAELA--TNVL--NVPRRPLAVDVARYAGEWVAAVVADSRALAEDAAELIAVEYEPLPFVLDGEQAYK-GGVLVHPAHGTNVLLDRTFVWGEVEKDFTASPHKFRHVVKWGRSATVPVETFGVTASWDPWREMLDVWASIQMPKY-PDQIAMTMKLPMSSVRVYDVDVGGSYGVKRG-IKHTILVAYLTRRLGMPIRFIEDRLENMRGDMHGPERNFDVEVAFDNQGIIRSMKMRALDNVGAYAGRSPFQLGKPVGAIVGPYKIKSVQYQAIAVLSNKTVQEAVRAFGQSPTNYAIERTIEEVANKLGLDRLEVRQRNMIRP-DDFPPSGSTYDSGNYQAVIEKVLAKAGYEALVAERDTLAGIGIASCLEPSGGNSSFVGTTTWMDSCRISIDLVGSITATMHTTSAGQGHETLVGTVVGEVLEVDPDKVRVVRADSLNSLPSNSPVGSRMAIMLGGAAFHAAKKLKAKLVAIAAHDLGVPLERMTYQNGDVFDASLPDKKRTWTELVTIGHDMEPGLSVSHIMPVPTG-GGLPTADGRVQ-MYPCYSFEFHLMLVTIDPELGKPEIKRYVIGHDCGVVINPKIVRGMTMGGIAHGIGAALYEEFAYNDGLLVAQNFMDYLLPSAHEVPPVEIVHHETPSPLTVFGQKGSGESGYLGAPAAVASAVNDALGIVVNSLPIKVARLGDMIAAA-KAI
MTRIDDKFAELKAAGKKAFVTYVMAGDPNYAESLEIVKGLPGAGVDIIELGLPFTDPMADGVTIQLAGQRALAGGMTLQRTLDLATEFRKGDDTTPIVLMGYYNPIYSRGVAKFLVDAKAAGIDGMIVVDLPPEEDVELCIPAQAAGMNFIRLATPTTDDKRLPKVLQNTSGFVYYVSVNGTTGAAEAEVGDVGPEVARIKSQTDLPVIVGFGINTPEKAENI-ARTADGCVVGSAIVAQIGAS-----KSVADVLSFVASLAEGAHGMN-RATKLKGLGHSRKRVEDVRFTQGKGNYVDDIKMPGMLFGDFVRSPYAHARIKSINIDAAMALPGVVAVLTAKDLELGLHWMPTGDKQMVLADGKVLFQGQEVAFVVADDRYINADAIDLVEVEYEELPVVTDPFKALEPDAPVLREDLAGNHIFLWEVDEAATDEVMADADVVAEETVYYHRTHPCPLETCGCVASMDKVNGKLTLWGTFQAPHVVRTVASLLSGIEEHNIRVVSPDIGGGFGNKVG-VYPGVCSIVASIVTGRPVKWIEDRMDNLMATAFARDYWMKGKISATKDGKITGLHCQVTADHGAFDACADKFPAGFMSICTGSYDIPVAYLGVDGVYTNKAPGGSYRCSFRTEAAYFIERMIEVLAIKLGMDAAELRAKNFIKK-DQFPALGWEYDSGDYHTAWEKALKAVDYDALRVEQAKLLGIGLSHFTEIVGAGPVKGM--GMFDSCEIRIHPTGSAIARLGTISQGQGHATTFAQILASEIGISADSITIEEGDTDTAPYGLGTYGSRSTPVAGAAAAMAGRKIRAKAQMTAAYLLEVHDGDLEWDVDRFIVKGAPEQFKTMTEIAYASYGLEPGLEAVSYYDPPN----------------MTYPFGAYICVMEIDVDTGTHEVRRFYALDDCGTRINPMIIEGQVHGGATEAYAIAMGQELAYDIGNVKTGTLMDFFLPTSWETPTYETDFTETPSPHHPIGAKGVGESPNVGGVPAFSNAVHDAFGLKQSHMPHDQWRIWKIANDL--HS
MTRIDRRFAKLKAEGRPALVTFITAGDPDLATSQAILDALPEAGSDVIELGMPFSDPMAEGVPIQLATQRSLAHGHTMDKTLQMVREFRKKDNDTPIVLMGYYNPIYVRGSAAFVKEAREAGVDGLIVVDVPAEADDELCIPAIEGGVNFIRLTTPTTDDKRLPTVLANTSGFVYYVSVTGVTGSAAADTTAVAQAVTRIKSHTDLPVAVGFGIKTAEQAEEI-GKHADGVVVGSILVEAIRKSLKATNQTQAAVTDLVSSLRVGVEKME-----AEGIGARVLRKEDKRFLTGNGRYTDDMTMPRMGYAAFVRSTHAHARITSINTDEAMKMPGVDAVLNGHQLVDGIGNIICMGAYRALESEIVRYVGQAIAVVVADTQQQARDAADAVVVEYEELPVVVDSLDALKEGAPQLHPEAAGNLIYDWEIEEAATNEAFANAAHITKMDIDNNRLVPNPMEPRAALAHFDPSEEHYTLYTTSQNPHVARLVLSAYNVAPENKLRVIAPDVGGGFGSKIF-IYPEIACLWATKRVGRPVKWTSDRTEAFLTDAHGRDHHTTAELALDANNKITGFRVKTVANLGAYMSLFSVPTYLYATLLSGQYNIPNIYANVKAVYTNTTPVDAYRGAGRPEATYVVERMMETAAKEVGMAPAEFRRINFV---REFPPVIMAYDAGDYEASLDAAMKAIDYDGFAQRRAKLRGMGMSCYIEACGIAPSQGAGVGLWESAEVRVNAVGTIEVLTGSHSHGQGHETTFAQLVSDRLGLPTESISIVHGDTDKVQMGMGTYGSRSGAVGMSAIAKALDKVEAKAKKIAAHLMEASEGDIEIEGGELKVAGT-DKKLTFTEVALAAYGMEPGLKEGAFYDPTN----------------FTFPAGCYICEVEVDPDTGVVSIENFVAADDFGTIINPMIVEGQVHGGLVQGIGQAMLENTQYDHGQLLTASYMDYTMPRADDVPSFKLETTVTECPGNPLGMKGCGEAGAIGSPPAVINAVTDA-GIRDMNMPASPNRVWQLIQDNQAAE
MSNIARAFE-----NGKAFIPFITCGDPDLETTEQLIYAMERAGADLIELGIPFSDPTAEGPVIQEANIRSLSASTTTDKVFDLVRRVRK-TTQIPLVFMTYANVIFSYGIDQFAKTAAEAGVDGIILPDVPFEEADEFEVPFAKVGIDRIPMIAPTS-HKRIAAIAKKAHGFVYCVSSLGVTGVRSNITTDIGAMVALVKEQQGIPCAVGFGISTPEQAHTM-AAQSDGAIVGSAIVKLCAQYG---KDCVPYVEDYVHSMKEAVIAMN--RPEYQSVGKSVRKKDSLQLLLGKPVYTDDIAP-DALVVKLLRSPHANAIVETIDVSKAKKLPGVVDVYTWEDVPERFSNAGQSPYDRLIIDRHVRFVGDVVAIVAAETEEAAEKALGRIKVTYNVLEPVLDFRAAK-DNPVLVHPENTRNLVGGTADGDGNVEAVLADCDIVLERTYHTKAYNQAMMETFRTFTQLDR-YGRLHVISSTQIVFHVRRILSNALGIPKSRIRVEKPRIGGGFGAKQT-AVCEVYPAFVTMKTGRPAMCIFSRKEAQTCGSPRHEMEISVRLGANNDGRIRALAVNTLSNSGAYGEHGWATVGLTGHKSIPLYSLEAFKFTADVVYTNMQPSGAYRGFGATQGQFAVETTVNELAEKLGIDPIAIREQNMVRE-GMAMPYGEVTNSCALDRCMERCAELFDWKAKYPVREKVRAAGVGMSMQGSGISG------IDVGSVTVKLNDDGSFMMLIGAADMGTGCDTILAQMVAEHMECSVESVSVFGADTDASPYDSGSYASSTTYVTGMAVEKACTQLKEKLCTIAADILECEPEELRFEGGCVLQEG-TGKKVSLQEIAVKSQ--REAPEATAMHSSPVS----------------PPPFMVGMAEIELDRETGVVEVLNYAAVVDCGIPINPALARVQVEGGIVQGIGHTLMEDVTRTTGRIRESSLFTYRLPTRLDTGHINVEFENSYEPTGPFGAKSIGEIVINTPAPAITQAIYRATGVWHRELPILPEHILLAKPE----E
MSRIQSTFERLAAEGRKALIPFVTTGDPYPDVTVELMLAMAEAGADVIELGVPFSDPMADGPVIQRAAERAVRAGVGMKQVLADVQRFRASNNSTPVVLMGYANPIERYGQARFVSDAKAAGVDGVLVVDYPPEECEAFAGLLHAQDMDPIFLLAPTSTEERMARVGKVARGYVYYVSIKGVTGAGHLDTAAVAAMIPRIRRHVSVPVGVGFGIRDAVSARAV-ADHSDAVVIGSRLVELLEAQP---DNVAATGAQFIREIRAALDAMN---PQQGLIGQSIRRREDARFLTGRGQYTDDLVLPRQSYAYFLRSPYAHASIKGIDVAAAEAAEGVLAIFTGEHFR--VGGLPCEPKHPILADGKVRYVGDALALVVAETYAQAKAAAQLIMVDYEELAPVVDTASATQS-SGQVHDEAPGNVCYTWGCDKAATDQAFAGAAHVTKLQYCNNRLIPNAIEPRAANASYNPGDESYTLYTTSQNPHVARLLMCAVLGIPEHKVRVVAPDVGGGFGSKIF-LYAETALTWASKQVGRPIKWTADRSEAFLSDAHGRDHATVAELALDAQGKFLAMRVHTTANLGAYLSTFAVPTILYATLLAGQYTTPAIYAEVTGVFTNTAPVDAYRGAGRPEATYVVERLVETAAKELGIDPAELRRRNFI---RTFPPVGLTYDVGDYDATLDAVQELADVAGFAARRALKRGLGYSTYIEACGLAPSNGARAGLFEAGEVRVHPTGKVTIFTGSHSHGQGHETTFAQVVADKLGIPIEDVSIEHGDTGKVLFGMGTYGSRSLSVGGTAIVKAVDKVIAKGKKIAAHLLEAADTDIEFENGVFKVAGT-DKSVPFASVSLTAYKLEPGLNENAFYDPTN----------------FTYPAGSYVCEVEVDPATGQVRVDRFSAVDDFGNIVNPMIVEGQVQGGIAQGIGQALLEHGIYDSGQLLTGSYMDYAMPRADDLPSFLIKTAGTPCSHNPLGVKGCGEAGAIGSPPAVINAICDA-GVKDVPMPATPHAVWQAMQAN----
MERYDNLFAQLKARKEGAFVPFVTLGDPTPEQSLKIIDTLIEAGADALELGIPFSDPLADGPTIQNATLRAFASGVTPTQCFEMLAAIRQKHPTIPIGLLMYANLVFNRGIDAFYAECARVGVDSVLVADVPVEESAEFRQAAMRHNVAPIFICPPNADDDLLRQIASYGRGYTYLLSRAGVTGAENRAALPLHHLVEKLTEYHAAPPLQGFGISAPDQVAGALSAGAAGAISGSAIVKIIEKHVDNHALMLSELKTFVQNMKAATKAMDE--LEAAVTGESCMRVDAIAKVTGRARYTDDYVMAGMCYAKYVRSPIAHGYAQTIDSTAARALPGVLAVFTWEDVPTPFATAGHDLADRLLLHRHVRHHGDAVAIVVARDELTAEKAAHLVHVEWESLPVITSPEAALAEDAIALHED--GNLLKSSEIMANDPLGAISGADHQFSSHFQTAVVQHCHMEGVTSFAWMEE-DKRITIVSSTQIPHIVRRITAQALGMSWSSIRVIKPYIGGGFGNKQD-VLEEPMAAFLTSRLGIPVKVSLSREECFMASRTRHAFTIDAQLGMDKDGTLKGYHLDVLSNTGAYASHGHSIAAAGGNKISYLYPRSAFGYHARTCYTNFPSAGAMRGYGAPQVIFPLESLMDDAAAALNLDPVDVRLRNVAQE-GDVNPNHKTIYSAGLPECLRKGRELFEWDKRRAEY-LRRGVGVACFSYGSNTWP----VGVEISGARALLNQDGCIHVQCGATEIGQGADTVFTQMVAETIGMPVNMVHVSTQDTDVTPFDPGAFGSRQSYVAAPALREAAQHLREKIILHAAEMLHQSAMNLTIRHGMVEMTTRGLTMVSVADVAMDAFDRGNQLSAEASVKTRTN----------------PPTFGCSFVDLTVDIALCKITINRILNVQDSGRILNPQLAAGQMHGGMGMGIGSAIFEEMIIDSGLIRNPNLLDYKMPTMMDLPDLECAFVESCEPQSAYGHKSLGEPPLIPIAPAIRNAVRMATGVGINTLPLTPKRLFIEFRRA----
MTSISNSFQSLRASKSCALIPFITAGDPDLDTTEKALQVLDRNGADFIELGVPYSDPLADGPVIQAAATRALEKGTKLEQVLEMIARVSP-ELQAPIILFTYYNPILNRGVKEFLARVAKVGVRGLVIPDLPLEEAEDLIQNAANFGIEVTLLVAPTSSTERIEAITRQSQGFIYLVSVTGVTGMRSQMESRVEDLLVSMRDITDKPIGVGFGISGPEQARQV-KDWADAVIVGSAFVKKLANEN--SVEGLQAVGELCQQLKAAISSMT-----NKILGKSIKRREDPEFLRGEAKFTADIRLPDMLHMAILHSEYAHALIKGIDTSAAEQMSGVVRVITGADTS--IMPLPCPGAQTVLATDRVRYVGEFVAVVVAESRQQAYDALSGIRVNYEPLPVVLNAEEALKPDAPQLHDTVPGNLNQYVSHDKEETLAAIANAEVIVKQRIRNPRVIHNAIETRASIGDYNSETEEYTLWTNTQIPHGNRFLLSQVMGIPYNKLRVISPHIGGAFGSKGY-LYPDAIVLFLAKELGRPIKWVDTRRGLARSTVHARDQIQYVTIAGTKDGKITALHCTNYANLGAYPATNGAPAILTGCSITGAYAIEHPFYEVHCIFTNSVPTGPIRGAGRSEAIFLVERMVDLFALEVDMDPSEVRRKNMVAS-DQFPGLGFTYDSGNYELALDKALEIIDYSNIQQPKAKRLGIGVASYVTIGGVGPSPGLNGSTWGSAHLRVHPTGDITLITGAQPHGQGHVTTLSQIIAEEFGVDLEQIEVLHSDTKGAVYAQGSYGSRSFSVEGAAVYKATQKINEKARKLAAHIFKVEEEKIIVDKGKFYIEDAPNQFKTIKDIALALWGMDPGLEVVTFFDPPA----------------FNFPFGTHIALVEIDEKTGEIEVVRYVAVDDFGNVGNPMIVDGQTQGNICLGISTALFEEAVFDSGHILTDEFTTYAIAKASKFPNFELTRTVTPTPHNPLGAKGAGDVSNPVVAPAIVNAICNALGVSHIEMPVTPEKVWRLMRQ-NSSN
MSKVTEAFS-----NGKAFIPFLTAGDPNIEKTENYILELEKAGADLIEIGIPFSDPIAEGVVIQEADLRSLKAGTTTDKIFDMVASVRK-KTDIPLVFMTYLNPVFHYGYEPFFTKCEEVGINGIIIPDMPYEEKGELNDIARSHQVDVISLIAPTS-EQRVQKIAADAEGFIYLVSSLGVTGVRSEIKTDLDSMIAAIRKVTDIPVAVGFGINTTDQAANI-AKIADGVIVGSAIVKMIAKYG---THAEQHIYTYVRMMKEAVMKMN----PYKTAAHGIPRHESAAKVTGKALYTGDFSLPQMVYGMMIRSPHAHAEVTDIDLSQAEKTEGYIGALLPWEVPTFYNCSGNLMKDEKILTAHPLCVGDRILAIAARTPQALLKAAKAVKVSYRLLPSVHTIKDALKADAAPIQPHSQNNILASREASAGDTEKGFEEADYIFEDDFHTSAMQHVAMEPTSCICDFTD-GRKLHIWSNSQTPYQERRIMAELFGMNENDIRVVKPVMGGGFGARQQ-LHNQPAAALLSKKIRRPVKLINTREEEMYASVVRHEMQTHLKFGVTKEGILTAFRTEYYLNAGPYTTHTPTIVAAASRKF--QYKVPNYLFNGYSIATNGPTAGAFRGYGNAQLTFGRELMMSRIARKLHLDPVEFRLRNHVQA-GEKFPASAAVTSCGIEKCARRCQEEIDEKEGLAHNEIRQAWGVSFACHGSGPSS------KEMSSAVILANDDGSIHLMTGSADIGQGSETMLSQIAAECLGIPFSLVKITAADTGISPYDTGTFGSSQTYVSGNAVVLACQDIIQKLVHALSDC---GSMDITFEDKKFHIPS-KNQHLSFQEAAGQVF-KGAVIMGNSSYKAQES----------------PNPFAVCMVKAEYEKKTNSIILRHVIEVVDVGTPINPLTVIGQIEGGIGQGVGYALTETLEHNAGKVISSDLLTYRVPLISDMPDIHGEYIESFEPTGPLGAKSVGELTTVPVAPAIADAVSQASGREINRIPLSESFFIKP-----NKK
MTRIDRRFKACAEKGRPALVTFITAGDPDLATSQAILEALPAAGADVIELGMPFSDPMAEGIPIQLATQRALKAGQTMDRTLAMVRKFREKDQDTPIVLMGYYNPIYVRGPEAFVAEARAAGVDGLIVVDIPPEADDELCIPALEGGINFIRLATPTTDDRRLPAVLKNTSGFVYYVSVTGITGSAALNTTNVSAAVKRIKGHTDLPVAVGFGVKTAEDAQAI-GKDADGVVVGSVLVEAIRNSLQATDKTVAAVTNLVSSLAGGVA-MN-MTPKKFGIGAPVRRKEDPALITGTGRYTDDFAPEGTLHAYVLRSAMAHARISVSGLDEARAHPGVAMVLTAADLD--MKPMPVCPVRPVLCTDTVRHVGDAIAFVVADSVNAAKSAAELIEVDYEPLDVIVDIEEAAQDGATLVWPEHGTNKAFRLGHDEAKTEEAFRNASHVTSIRLVNNRLVANYMEPRACLAEYDADSGRYTLTAGTQGGHGQRDIIAKILGIDPARLRIITPEVGGGFGTKMF-VYREPLCLFAAEKLRRPVKWTGERMDHFVTDAHGRDNITTADLALDADGRILGLRIHVLAAMGAYLHQYGIP-FVGTSMSTGLYDIPALFVTATGVYTHTVPTDAYRGAGRPEAAYLIERLIEKAGLETGLGTAEIRRRNFVPS-SALPATGRMYDTGDFAGHMDKALEVSDWSGFAARQAKYRGIGLCSYIEACAFPG--------GEEATVELNGNGTVTLLIGTQTNGQGHATAYSQVIAEQLGLDIGQIEVIQGDTDRVRQGGGTGGSRSIPLGLPSVLEASKSLVRKIKEKAADQLETGIDDLELVDGEVRVVGT-DRSVSLAAVAAAA---GEKLAGQEEVKQAE----------------ATYPNGTHVCELEVDPETGDVELLNYTIVDDFGVTVNPVLLAGQVIGGTVQAISQALCEETVFDDGQLLTASLLDYRLIRASDLPDIHFETKNVPSTTNALGIKGAGEAGTIGGCAAVMNALQMAAGVEHIDMPATPHRVWQAIQAA--RV
MSRIAATFARLKSEDRAALITFVEAFDPDRATSAALLAGMAARGADIIEIGMPFTDPMADGPTIQQAGRRALAGGATVAGTLGLVRDFRAGNDTVPLVLMGYLNPILSYGVARFTADAAAAGVDGLIVVDLPTEETDLMLADVRANGLDLIRLVAPTTSDARLPVVLKDSSGFVYYVSITGITGTRTASAADLARDIPRLRAATSLPIAVGFGVRTPEQAAIV-ARHADGAVVASALIDRMAAGLKASAALIATVLDDVTALAAAMRAMD---RSMLNHRPTQSERDRTRWVTGAGRYTADIAVPDALSATFLRSPHAHAEIVSIDIGAALAMPGVIAVLTGADCAAGFGNFRGVPFRPVLAHQRVRHVGEAVACVIATSESAALDASEAIAVTYRDLPAVIGIDAAGKADAPAVHPQAPGNLAFAHQADAAAVRAAFDAAETIVATAFDLPRLAPTTMELRGIIARYDEAAGIYHLITPHQGINEIRADLAAVLNVPEARISIELPDVGGGFGARSP-AYPEAALLLAARRTGRAVRWVASRSESFLTDYYGRSTRLAGRLALDAAGRFTGLEITYETDLGAYITTVGVNVHNPLMSGSGTYGISAIAANFRQYFTNTGPIGPYRGAGRPDVALLIERLVDRAATALGADPLELRRLNAIPR-TAFPALGSTYDSADYAALIDAAHQASDWDGFAARRTRLRGRGVALFTEIAGGGAAT------RDEARVVLGVTGRARIETVTGGSGQSQAETYAFILAERLGMDPADIELAASPAHSTLNGGGSIGSRSTLSAGSAIADAGDQLRRHLLAAAGLRANAPPAELIMAGGAICRPD-GSVVLTLAEAIAAA---DAPLDVVGAVPVS-----------------SSFPSGCHVAEVEIDPQTGLAVLVSYVAIDDSGVVLNPIVAEGQIHGGIVQGLGEVFGEAMQYDTGQVLTGSFMDYTMPRAADVPNFVTEDRPTASPNNPLGVKGLGEAGTTGALAAAANAFADAVGAELPAFPCTAHSIWRSIRTA-GSA
MTRITENLK-----AGRGFIPFVTACDPDDEISLEILDLLAGRGANVIELGVPFSDPMADGVVIQRSSQRALENGVNLTRVLSLAKRFRA-SKDVPVVLFSYLNPLLRFGIEKLCESAKDCGIDGLLVVDAVDNEARDLREKLAEHDVSLISLVAPTTTDERLERICREAEGFIYAVSRAGVTGAAGSVSREAADLVARVRKFTTLPVAVGFGVSRREHVENI-WEFADAAVVGSAIVAEIEASV-GTRNAAARVKSLLDQLLPLQKLMA-PVADRALLGKPIRRIDGPDKSQGKAKYTYDIVRPGMLYGRLLSSPHPYAVVKSIDVTPALKVPGVKAAIALKD--------------PAGPTAKIWYQGEEVAAVAATTEEAAEDAVRAIKVEYEILPALATVEQSMSANAPVNFPK--GNVSAELRPDKADVEAALKASAHIVEGTYSTQVQTHTSLETHGGICEWNG-E-KLTAWVSTQAVHATRDGLSRALQMQQSDVHVITDYMGGGFGSKLG-PDVQVIAAKLAKEAGAPVKLMLTRKEEHLITGNRPSAYAKVKAGVDAQGKLTAFDAETWGTGGAGQGAGFNIPY-------PVYAFGVLRQRHKDVFINAGPQRAMRAPGHPQACFITEVVVDELADRLRMDPLELRMRNLPPA-G---PDGQDLPTQQWRKYFPMAADKIGWSRRHATADIKRGMGCAANRWAGGGSN--------RTRAACEILPDGGVVMRIGTQDIGTGTRTLVAMITAETMGLPLTAVKAAIGDSEY-PWAPGSGGSTTVGSISPTVRIAAENARDALFAKVAPSLRVEPAALVAKDGRVQVKDNPAKGMTWKEACRLLG--VQPISADGAWQQGLS---------------SSGTSGVQFADVEVDIETGITRVKRVVCVQDCGMIVDRITAESQVYGGIIMGIGFALFEHRILDTAKMVNPNMEFYLLPGMSDIPEIDITLIDQPE----RGPVGLGEPPTISTAAAIANAIANATGARVRSLPLTPAAVLAALHEEGGTR
MSRIKPTLDALLSQGRKALIPYVTAGFPYADTTPELMHAMVAGGANVIELGVPFSDPSADGPVIQKAGEKALAQGVGLLQVLDMVRAFRRQDNTTPVVLMGYANPVERYGAGAFIRDAAEAGVDGMLIVDYPPEECVEFAARLRAHGMDLIFLLAPTSTDARMAQVAKVASGYVYYVSLKGVTGSGGLDVDAVEAMLPRIRQHVRVPVGVGFGIRDAATAKAI-SKVADAVVIGSKIIQLIENQP---DKVAAVAQAFLQEIRSALD-MT-INPSRFGSGQSVRRLEDDALLAGAGQYTDDLTLPGQTQLFFVRSPYPHARIVSLDTAAALAMPGVLQVVTGADLVAGVKPIPGAPPRRALAHERVRFVGEAVAAVVAQTLQQARDAAEAIAVDYEELPMVVDMNDAMAPGAPVLCPEAPDNIAAETRYNAEATAAAFASAHHVVALDLVNQRLAPLSLEPRSVLAAFDTTSQRLTIRMSTQMPSGVRDSVCDALGMAKEQLRVVVGDVGGGFGMKTG-VYPEVAVAFCARALQRPVKWVADRSEEFVSSTHGRDLQSHAELALDEHGKILGLRLASLANVGAYATGAGIQLMIGPWVQTSVYDIQTIDFHFRAVLTNTAPTSAYRGAGRPEAIFTIERLMDEAARQTGIDRIELRRRNFIQP-TQMPPMGQTYDTGRFESVMDQALVLADWQGFDARAALLRGLGIATFLEWTGGNA-------LEESVTVEIKADGIIEVFSAVNAMGQGIATSLAQLVVDAFGVPMDKVRIVLGDTDR-GNGFGSAGSRSLFTGGSAVRIGAERTIDKARQLAAKEFEAAEQDITYADGSFKVAGT-DLSIDLFALAARQS-----IFMDSTTAVAG----------------PSWPNGCHICEVEVDPQTGHVAVVAYASVNDVGRVVNPMIVRGQLDGGAVQGIGQALCEHLVYDTGQPLTGSLMDYAAPRADNAPDFKTELPSTPCLNNPLGVKGVGELGTIGAGPTVVNAVADARGARQLQMPLSPSRLWHLMQG-----
MSAIGATFQKLQQSGNKALITYISAGDPDLNTTRKLVLSMAANGVDIIELGIPYSDPIADGPVIQQASLRALQNGVSIEAIFGLIASLRQ-DTQIPLVLMAYYNSLLQYGIEKFISTCAAVGVDGLIIPDLPLEESEELRQQGDAQGINVILLIAPTTPTERIARIAEASRGFLYCVSVAGVTGAQSTVDSGLQKFLARVRSQTELPLAVGFGISTPDQAAAI-AVLADGVIVGSAVITVLEQYL-GTEMLISKVGEFAKSLKNAI-RMR--MGEFSAIGKSIFRKDAVEKVTGSVKFVDDLHFPNTLIVKVLRSPHAHALIKSVDVSKAEALPGVRAVVTGKEYPNQTGLY--LADRTVYAVDRVRFVGEPVAAVAAVDVATAEEAIGLIKVEYELLPGVFDPVSGAKEAAVQVHEQPGTNISNHFKLRKGKIEDGFASADIIVENAYAIPHIQHVPIEPHAAVAYTDQ-TGKVTLWVSSQSPNAVRKMIATAFDLPMNKLRVIAPPVGGGFGGKAG-LTCEALVVPLAMKLGYYCKLTLTREEVFQCTFVRQGLVARIKTGATAEGKLVAQEAELFWDGGAYTEYGVNITRSGGYCASGPYEVPNIKVDSYCVYTNHPVGGPMRGFGMPEIHWGIEQQMDILAEKIGIDPLQFRQINAIRE-GRPAAFGGPMPDATLPDTLDAIAK-THWELPKP---KVVGRGLASMFKAPSMPPNA------QSSAIIKFNEDATVHVLTTAVDIGQGALTALAQIAAEELGIPVDWVTVLTPDTDYTPYEWQTVASRITYSCGNAVKRAASDAKQQLLALGSVIFGVAVDLVDIKEGFIFSKFNPANKLPLSDIVMGYLAVGGPVIGRGAFIPSGL-TGLDRETGQGERPAVFFTFGTQAADIEVDTLTGEIKVLKVSAAYEVGKVVNPALCKAQVQGGIVQGLSSALYENLVLKEGKPLNNDFVDYKIAAATDTPEMNIILLEGPQVDGPYGAKAIAEPAMVPTAPAIANALYDALGIRICELPLTADKVLAAIRK---QG
MERYEQLFKQLEARKEGAFVPFVTLGDPSPEQSLRIIDTLIEAGADALELGIPFSDPLADGPTIQNATLRAFASGVTPAQCFEMLAAIRQKHPHIPVGLLMYANLVFSNGIDAFYQKCAQVGVDSVLVADVPVEESAPFSEAALRHNVAPIFICPPNADDNLLRQIASRGRGYTYLLSRAGVTGAENRASVPLNHLIDKLKEYHAAPPLQGFGISEPSQVEAAINAGAAGAISGSAIVKIIENNLNDHGAMLRELKAFVESLKAATRAMEQ--REAAATGEPCMRVDAVAKATGRARYTDDYVMAGMCYAKYVRSPIAHGYATKIDCTEARALNGVLAVFTWEDVPIPFATAGHDVADRLLLTRHVRHHGDAVAIVVARDELTAEKAALLVNVEWEALPVITRPEDALAADAVAIHEA--GNCLKSSEIMAGDPLKAIAQADHQVGGHFQTPVIQHCHMEGVTSFAWMEE-DARITIVSSTQIPHIVRRVVAQALDIAWSRIRVIKPYVGGGFGNKQD-VLEEPMAAFLTLKLGIPVKVMLSREECFTATRTRHAFTIDGKLGISRDGILKAYMLDVLSNTGAYASHGHSIAAAGGNKIPYLYPRIAFGYRATTCYTNLPSAGAMRGYGAPQVVFALEAMLDDAAAELGIDPVEIRLLNAARE-GDASPNHKIIHSAGLPECLIKGREIFEWDTRRAAC-LRRGVGVACFSYTSNTWP----VGVEISGARLLLNQDGTINVQSGATEIGQGADTVFSQMVAETVGVMVSSIRVSTQDTDVTPFDPGAFASRQSYVAAPALRQAALQLREKILQHAALMLHQSAMNLTLVRGDVVLTERNAPLLSVADIAMDAFERGGQLSSEASVKTTTN----------------PPAFGCTFVDLTVDIELCKITINRILNMHDSGHILNPMLAEGQVHGGMGMGIGWSIFEEMIIDTGVVRNPNLLDYKMPTMLDLPNLECAFVDTHEPQSAYGHKSLGEPPIIPVAAAIRNAVRMATGVAINTLPLTPKRLFSEFREA----
MSRLDATFQRLKSEDRAALVTFVTSGDPDYETSLALLRGLPGAGADIIELGMAFTDPMADGPAIQAANLRALAGGQTLAKTLKLVEAFRETDQITPIVLMGYYNPIHSMGVPAFLERAKAAGVDGLIIVDLPAEEDGELCLPSQGAGLDFIRLVTPTTDAYRLQTVMRNTRGFVYYVSINGITGAASASDQAISDAVSRLRAATDLPIAVGFGIRTPAAAAAV-ARVADAAVVGSSIVQCLADSLKATAQTVPQTLALVGDLAEGVRAMG-----QFGMGQPVRRVEDARFLTGAGRYTDDISLPNQAYALVLRSPYAHATIRSIDASDALAIPGALAVLTSADVKAGLKPLMTMLPRLLLAEGKVRHVGDGVALIVAENLDAARDMLDAVVVEYEDHPAIVDTAGAVAPDAAQVYAEAPGNICFDWGSQPDAVEAAFAKADKIARLRLINNRLISHAMEPRNAIGDVDA-EGRLTLYTSSQGVHDLQEVFAEVFGIGRDRLRVVTPDVGGGFGTKIF-PYPEALVLLAAQTLKRPVKWTGERSDSSQADAHGRDNVTEAALALDAEGKFLALSVDTIANLGGYISPYGIPTLAGTMMLTGVYAIPAASVRVRGVFTHTAPVDAYRGAGRPEAAYVIERMVEEAARITGLSSAEIRRRNFIPA-ASMPALGQTYDSGDFNQTLTEALTLADVAGFEARLAKLRGLGLSSYIEACAGGS--------PEDARLEMDAAGKVTLFIGTQSNGQGHATAYGQLAADGLGIDIADIHMIQGDTDRVRTGGGTGGSRSVPVGGVAVTKAVDALIEKGKRIAAHLLEAAPADVEFADGSFTIVGT-DRRVGLTEVAAQAKGETPELDGDGRWKPPA----------------ATYPNGTHVVELEIDPDTGGVTLDRYVVVDDFGAVVNPLMLAGQVHGGIAQGAGQALIEEAAYDSGQLITGSFMDYGMPRADLLPQIEFHLKNVPCTTNPLGIKGAGEAGAIGAPPAVINGLLNALGITHIDMPATPHKLWQAIQAAAAAE
MRRIETAFAKAKSADRGVLGVFITAGDPDLETSEKILHALADTGVDFIELGMPFSDPMADGPAIQAASLRALKAGMSLQKTLAMAKRFRAKNADIPIILMGYYNPIYIYGNDVFLKDAVDAGVDGLILVDLPPEEDEELCIPAKQAGLSFIRLVTPTTNDKRLPTVLAEANGFVYYVSVTGITGTKSAAADSIDTAYKRISNHTDLPIVTGFGIKTAKQAAEV-AKLSDGAVVGSAVVDIIASNLSGNDDIVRKVAAFVRELANAVSKMK------FEIGQGLTRIEDHRLVTGAGVYTDDVKAGEGLRVGFLRAPFAHAKLLSLDVSAAADAPGVVLVATQADLDDNIGEIACMVTKPPMVRDINRYAGDIVAMVVADSQMHADNALDLIEVDFDPLDAVTDVYAAVAEGAPQLYSEYPSNIAFDWQKDPAATKDSFATAHKIVEVDVINGRVIVNSVETRPIIAAPGDDPDTLLIWCGTQGARSISTQIADALNMPHDAVRVLTHDVGGSFGFKIF-LHPEVLVSWAARTLGSLVRWQQPRSDGFLSDIQGRDTRTKARAVIDDSGRILAYEADVHANMGAWLSNFSIPTISANSALTGTYDIPVASLRVRGVVTNTPAIDAYRGAGRPELIYALERLLDQIAFETGISRVDVRRRNLIKA-DQMPAVGITIDSGDMPALFETALQRADWDGFAARRELYRGIGLGMYLEKSGDGS--------DGGVHISFAANGYMTVLASQQCNGQGHRMTLTQILSDKLGYDADKITVQQGDSATMPEG-TTGGARMTALIGSAAAKASASIIEMARPQAAQKLDCALDDLAFDDGIFADKAS-NRSITLADLVIALAKTPHMFDIRQPYASDG----------------PSYPYGCHIAEVEIDPATCKVKLDRFTCVNDFGVVINPVMLEGQIQGGIVQGIGQALYEHVVYDQGQLLAGSLMDYTLPRADHIPMLDITMRNTPCQNNALGVKGAGQAGAIGAPHAVISAVCNA--IPHIDMPATPSSIWQVMQTR-TAA
MSTLEKLFTEAKTENRALLIGYLPAGFPTQKKAKKIIKAMVSGGVDAIEIGYPYSDPVMDGPVIQAASDEAIKNGAGVAEVFELLQTSVE--LGVPSVIMSYWSPIEKYGATEFAREVAKRGGSGVITPDLTFEESDRWRLESTQNSLNRIYVVAPSSTKDRLSKVANECTGFVYAASLMGVTGTRSLVSANAKQLVERIRSVSNTPIAVGLGVSNKEQAKEV-AVFADGVIVGSAFIKVVQEFG-AGRTGLKKVKQLAESLSEGVRIMS-PEPLPHGLGVSLPAAEARAKTEGTFPYAADLWAEGLLWAAVLRSPHPHARIVSIDTSHAREMPGVRAVITHEDVPALHGRG--RADRPVFASEVVRHHGEPIAAVAADHPDTARMAAAAVIVEYEVLDPVTDPEQAFE--AEPLHPD--GNLIRHIPLRHGDPD---AVAEVVVEGLYRIGRQDPAPIGAEAGLAVPRP-DGGVELYVASTDPHTDRDTAAACYGLEPERVKVVVTGVPGATADRED-QGFQLPLGLLALRTGCPVKITATREESFLGHAHRHPTLLRYRHHADADGRLVKVEAQILLDAGAYADTSGESLAAAVSFACGPYVVPNAFIEGWAVRTNNPPSGHVRGEGAMQVCAAYEAQMDKLAKKLALDPAELRLQNAMAT-GDVLPTGQTVTCAPVAELLQAVRDEDEWL-LPGGPEVRRGVGYGLGMVHMLGAE----GADEVSTATVKVH-DGVATVLCAAVETGQGFTTLARQIVQETLGI--DEVHVAPVDTDQPP-AGPSCRGRHTWVSGGAVERAAKMVRTQLLQPLAHKFGMSTELLQITDGKITSYD-GVLSTTVTEAMD-----GKELWATAQCRPHPT-EPLD-EAGQGD-AFVGLAFCAIRAVVDVDIELGSVRVVELALAQDVGRILNPAQLTARIEAGVTQGVGAALTENLRTARGLVRHPDLTGYALPTSLDAPDIRIVKVEERDVVAPFGAKAASAVPVVTSPAAVASAVRAATGRPVNRLPIRPQAAV------VTTS
MSRIDPTLSALKSQDRKALIPYVTAGFPQKTTTVPLMHAMAEAGADIIELGVPFSDPSADGPVIQKAGDKALALGIGTVQVLDMVREFRQTNTTTPVVLMGYANPVERYGADSFIRDASAAGVDGVLIVDYPPEECVEFAAKLRAHSMDLIFLLAPTSTNERMQQVAQVASGYVYYVSLKGVTGSGTLDTDAVEAMLPRIRQHVSVPVGVGFGIRDAQTAKAI-SRVADAVVIGSRLIQLIDAAP---DRINDVAAEFLSGIRQALDAMT-NKAPFRFIGKHRRAVEHKRFVVGKGRYAADIQLPGMLHIALVASPYASAKIKNIDASETLAMPGVHAVLTGEELC--IDAM--QVTRYPLAFDVTRYAGEWVAAVVADSRALAEDAAELVNVDYEQLPCVVDPQEALKPNATLVHPAHGTNVIFHRKFVWGPVEEDFAKCDHQLSYQVSWARNATVPIETFAVACQWNDSTGILDVWASIQMPKF-PDQVAKALRLPGNAVRVFDVDVGGSYGVKRG-LKHSVLVGYLAKKLGRPVRLVEDRLENMRGDMQGPDRVFDVTLGFQKNGEIKSMKMRAVDDIGAYSGRSPLQLGKPVGAIVGPYRILSVEYDAMAVMTHKTPQEAVRGFGQAPTNYALETGIDKVARFLNMDRIALRRVNLIGK-DEFPPSGTHYDSGDYDTVMTKALNTAAFEDLLKERDQLAGIGISTCLEPSGGNSSFNQTTTWMDSCLVRVDLSGAITALMGTSTSGQAHETMVSTVVGEVLQKEPDGIRVLHADSLNALPSNSPVGSRMAIMLGGAAAGAAKKIKQKLLTIAAHNLGVTAEDLVYEDGHVQATNNPSQKMSWDALVEIAHGMEPGLQEKFVWEVPTG-GMLPTEDGRVQ-MYPCHSFESHVVLASIDPETFKVSIRKYVCGHDCGVMISPDVVHGMTYGGIAHGLGAALMEKFAFSEGQLLSGTFMDYLLPSSAEVPAITIVDHCTPSPLTEFGQKGSGEAGYLGSPAAIASAVNDAQGAKIDHLPMTPQAIWTALNVA-AQA
MSRIAETFAYLRAAGRTALMPYLMTGYPERDSALELAPALEAAGADLFELGVPFSDPLADGATIQRASERALANGIRLEHCIETVAGLRKRGVRAPIVPMGYYNPFLQYGLERLARDMADAGADGLIIPDLPPEEAHECHAACRAHGLDLIFFVAPTTPDERIDRIAALASGFIYCVALTGVTGARRELWSGLPAFLERVRRRTSLPLVVGFGISSAAHVREA-GRYAAGAIVASALINVIEQAP--PGEYVARAVDFVRSLR----GMSHNGSTFRYLGKGHRLIEGLEKITGNAKYAGDLSLPGMLHACLVLSPYAHARIVAIDRSAAQAVPGVVAVLTADDLPRDRAVN--SRHSAVLAKDRVLWRGQPVVVVVGETEAAARDAADRVVVEYEPLPPIVDVRKAAAPDAPVIWPEAPSNIHDEVHFARGDVERGFAEADVVIERVYRTPMVHQGYLEPHASVAEPDPYRGGVTVYTSTQGQFSVRDEVARLLSLPKHKVRVVPMTIGGGFGAKYG--IIDPLVAAVAVTLKRPVRMVLTRTEDFLSTTPSPAAIVELKVGARADGTLTAIQARVLMDNGVFPF---TLGGIVSILLGGYYKCPNLRIDCYEVLTHKPQAGAYRAPGAPTATFAIESTIEDLARALGRDPLTFRLQNAAET-GDPMGNNDPWPHIGLKLVLERLRDHPAWKDRQVG--PNEGVGIAIGGWPCGMS---------PAASVCRVDTDGTVRVHVGSVDI-SGVNSSLVLVAAEILDIPPEQIELIQGDTRSGPFAGPSGGSQTTYSVAGAVAKAARAVREKLFEVAADHFEASVADLELRNGMVSVKGFPDKAVSIGTLAAIAEGGPGPIIAEGSAAVSEN----------------APGFVAHLAKVHVDPETGQVTLKQYVAVQDVGFALNPTMVAGQIHGGSVQGIGWGLYEAMIYDYGQLLTASFMDYNLPAFDQVPDIEAVLVENPSPHGPFGARGVGEPPITAGAAAIANAIRDATGVRMTELPIRAEALWRAMQEA--QA
MNNLEKTLYKLKKEKKKAISIFLTAGYPNVNTTEKLIIEI-EKYSDIIELGIPFSDPIADGPTIQYSSQKALENNVNLEKCFSIVKNIRK-KTKIPVILMGYLNPIYNYGLNAFFSKSHKTGVDGIIIPDLPFEESSLIRKLAKKYNIAYIPLVALTSGLKRAEKISKISTGFIYVTAVTGITGARAELSDELIPFLKKLKNKTSKPLFVGFGISKPEHIEKL-KKYCEGFIIGSAIISLIKKK--------KSIINFLKYITRNI--MP-------AVGQDKLRKEGPKKLTGAALYVDDIPVKGAWHGVTVRSTVPHARIKDIRFLKGFPWKQAV-VVTAADIPNCVRLI--EDDQPLLADAITRHVHEPVALIAHPDRSAAYESLKFVEIEYEALPAALTIEESLRKK-AILRGS--DNVFKQFRIKKGDAAKAMKKAWKTVDTVFRVPHQEQAYIEPQGMVSWFEK-DGTLVLLGSLQCPYYIVKAMQPIFGLPEEKIRVVQAVTGGGFGGKEE-YPNMGHAALLARKAKRPIKMIYDRHEDMAVTTKRHPAVVRHRAGIDRKGKLVALDIDVVMDAGAYLTLSPVVLSRGVLHASGPYTCADVDIRARCVATNTPPNGAYRGFGAPQTLFAAELQWENLSEASKIDSLTLRERNLVKI-GSELSTGQILKEVGLKKCLEVVVKRSAYAKRRKEHATWRGIGLAAVHHGSGFTGNG------KSRASLSLTKRGRFRIEAAASEIGQGSMSTLSQIVADALGVPYEWIDLEVNDTRRVPDSGPTVASRTCMVVGGLLHAAARDLKAAILAKTKKF--------------------PKTETELQAAAKAL-AAKGPLRFTRRFEKNTD-IEFDDKTYRGD-AYGSYGYAALAVDLEVDRTTYEVSVKKVWTAQDIGKAINPKIVEGQIMGGTLQALGWALLEKPVYKNGAMINNQLTNYIIPTAMDAPAMDVVLVEEPYSRGPFGAKGVGEMPMDIPAPAVCAAIRQATGLLFPEIPVTPESIAEALRR---KK
MTRIDRRFKACAEAGRPALVTFITAGDPDLKTSQDVLDALPAAGADVIELGMPFSDPMAEGVPIQLATQRALKAGQTMAKTLQMVRDFRKKDNDTPIVLMGYYNPIYVRDPKVFVKEAKDAGVDGLIIVDIPPEADDELCIPALEAGINFIRLATPTTDDKRLPAVLANTSGFVYYVSVTGITGSAIADTSRVATAVNRIKGHTDLPVAVGFGVKTADQAAEI-GKGADGVVVGSVLVNAIKDSLIATDKTVSAVTTLVSDLAGGVASMN-MLTPKFGIGAPVRRKEDDALIAGKGIYTGDYRPEGCLTGVMVRSSMAHAKFTLSGLDEIRQMPGVRLVMTHADVA--YGDVPTLPPQELLCSDTVRYVGDAIAFIVADDVQTAKSAAEMVEIDYDPLDVVVDTEKALDADAPLVWPEFGSNVAFVQGQDVDKCAAAFEGADKVVSIKLINNRLVANYMELRGCVAEHEETSDRFTLTLGTQGGHGMRDIICGILKIDPSQLRVVTPEVGGGFGTKAF-CYREPLTMIAAKALGVPVRWDGDRTEHFIVDAHGRDNVTSADLALDKDGKTLGLRVNLIAAMGAYLHQFGIP-FVGASMSTGLYDIQALDVTVTGVYSHTVPTDAYRGAGRPEAAYLIERLMDKAGEETGLGPLEIRRRNFIQP-YALPQTGRMYDTGDFDGHLTEALKVADWEGFATRQAKMRGIGLCSYVEACAFPG--------GEEATVELNENGSLTLLIGTQTNGQGHATAYGQIIADQFGVDMDAIEVIQGDTDRVRRGGGTGGSRSIPLGLPSVRNATNILADKVKEKAADQLEVGAEDLELVGGNVRVVGT-DRQIALSEIAAAS---GETLTGQDMVKQKE----------------ATYPNGTHICELEVDPETGDVEITNYVIVDDFGVTVNPLLLEGQVQGGTVQAISQALCERTVYDDGQLLTASLLDYQLIRAADLPNIHFQTRNVPSTTNAMGIKGAGEAGTIGGCAAVMNALQRAAGVEIIDMPATPLLVWEAIQAA--KA
MSRIAAAFERLRANGTTGIIPYLTVGYPEIDTIQRVVPALVEGGAAMIELGIPFSDPLADGATIQQSSHVALENGVTVNACFQAARDLRHNGVDVPLIFMGYFNPVLSYGLDRFAAGCAEAGVDGMIVPDLPPEECGELLDACRRHGRDLIFMVAPTSTDEHMAAVARQASGFIYCVSLAGVTGERASLSGGLTGFIERVRRHTDLPLAIGFGISQPEHVAQV-GALADGAIVGSALVKRLGSAS--REDQPEEMRRFVRFLRGA---MV-----SRYTGARVRRKEDPRLITGSATYVDDVRLPGMTHLVVVRSPYAHARVNGIDSSRALAMSGVLAVITGEALR--CGPLSPKPPIYAIATDMVRYVGEPVAAVIAVAPDIARDAADAVDVDYSLLPPVVDPEQARQPGAPRLYDQIENNVGMRWSRTEGKVEDAFARAEVVVRQRIRSQRLAGVPMEGRAVVAAPDPATGGLTVWTSTQAPHWSRNDIAKALGFSQNQIRAIAPEVGGAFGVKIG-AYPEFIVATAAVMLKRPVKWIETRTEGFQATHHGRDQIADIELAAGRDGKIAALRLNVLQDLGSHPK--GLP-ELTGKMATGCYVIPAVEIHAEGVYTTTMAVGAYRGAGRPEAAYYIERAIDLLAGELGIDPAEVRRINFIPS-ERFPGPGVEYDSGSYARALTVALDTAGYRELRREQERYLGIGLASYVEICAFGP--------WESSTVRVEPGGAVTVFTGISPHGQGQETSFAQLVADHLGADFDRVVVHHGDTGNTPQGNGTMGSRGLVLGGGALMLSLDKLREKACRIAAHLLEASPEDVELAEGNYRIKGAPDRGVSLARIAKAAYDIEPGLETTGFFRPEG----------------ETFPFGTHLAVVELFRETGEIKLPRYVSIDDCGAIVSPLLVEGQVHGGLTQGISQALFEEIRYDNGQLLTGSLLDYTLPKAANLPMFETGHTETRTPHNPLGVKGIGEAATIGSTPAIANAVIDAFGIRHLDIPFTPEKIWRAMNSA---P
MNRIAGIFSRTAPKKGKALVGFVTAGDPSIECSREIVCAMCASGLDMLEIGVPFSDPTADGQVIRRSYRRALSNGTTLQTVFEMTASLRR-SFQGPVIVCSYYKPIYLYGVAAFCRDSKKAGADGVLVVDLPPEGSDELSSCCKDENFSLIRLIVPDMSEERIAAISASVSGFLYIVSMTGVTGGSGLNLSEVHRLCRRVRRYTALPLCVGFGISSVDDVAGV-SRSADGVIIGSAFARLIEENI-GRSNLAEILAERTRQYKGAT-TMT--------VGKSVNRVDAFAKVTGRAEYTEDFYRPDMLVAKYFRSTISHGYVKKIDIEKAENLEGVEAVFTYKDVPIKFATAGHDIEDKLLLTQNIRFMGDEIAVVVAENEIIANNALK-------------------------------------HSYEGGKIDEALKNSDYVTKGKYMTPMVHHCHIENHISYAYMDD-LNRIIIVSSTQIPHIARRIIGQALDIPLSQIRVIKPFIGGGFGNKQD-VILEPMVAFLTQKLGRGVQINLSREECMIGTRNRHPFHIKVKTGFMKDGTITAIKTDAVSVTGAYASHGHSVASAGGSKQSCLYPRATLKYNAKTIYANIPVAGAMRAYGSPQILYALESNIDDAALIAGIDPIEFRLKNIIKK-GDIDKADKEVLSCGLSECLIKGRDLISWDKKKKEY-IRKGLGVACFSYASGVYP----ICVEIAGIRLVMNQDGTVHVQVGATEIGQGSDTVVAQMVSETLGLSFKNIFVQTQDTDISPFDPGAYASRQAYVISNAVLKAAKLLKQRILNHAFLMTDNNSKEMDIIKNNIVLKENNKFVLSIKELALDSFERGHQLSAEVSKKTTAN----------------PSVFGCTFVDITVDIPLCKIKINKIINLHDSGVILNPVQAEAQVHGGVSMGIGAALSEEVIINTGYIHNNNLLDYKMPTFTDVPKIDCHFVETFEPTSGYGNKALGEPPTITPSPAIRNAFLDATGLKINSLPMSPNKLFDLFREN----
MSRITTTFAKLQEEGRKALIPYITAGFPFAAITPSLMHGMVEAGADVIELGVPFSDPMADGPTIQKAGDRAIANGVGLVQVLAYVREFRQKNQTTPVVLMGYANPVERYGKDRFVDDAAEAGVDGLLIVDYPPEECEAFAAQLRARDMDLIFLLAPTSTTERMQQVARVASGYVYYVSLKGVTGSGALDTAAVEAMLPRIREHVSIPVGVGFGIRDAATAQAI-SRVADAVVIGSRIIEMLDGQP---EKIVPLTIDFLRGVRKALDAMG-DFSKLPHIGEPVKRKEDYRFLTGAGQYTDDIALAAQAHAVFVRSPHAHARVRSVSTDAAKAAPGVIGVLTGADVADKINGLPCEPPHPILALDTVRYVGDQVAMVVAETLEQARDAAELVEVDYDPLPAVVLVADAAAGSGAVVHDIAPDNHCYKWAIDKAAVDAVFAGAAHIAQLDLVNNRLIPNAMEPRAAIGSYSRANDEYTLYVANQNPHVERLLMTAVMGLPEHKVRVIAPDVGGGFGSKIF-LYAEVCLTWGARKLNRNIKWTADRSESFLTDAHGRDHVSHAEMAMDASGKFLAMRVHTDANLGAYLSTFAVPTILYATLLAGQYATPQVYVEVDAWFTHTAPVDAYRGAGRPEATYLLERLVSRCAWQLNLSQAEIRRRNFV---TSFPPVALQYDVGDYGACMDKAEALADVAGFAARRALRRGLGYSSYIEACGLAPSNGARAGLFECGEVRVHPTGSVTVFTGSHSHGQGHETTFAQVVAARLGIPVENVDIVHGDTGRVPFGMGTYGSRSISVGGAAIMKALDKIEAKAKKIAAHLMEASDADIDFADGEFTVRGT-DKKIPFAQIALTAYKLEPGLNETAFYDPTN----------------FTFPAGTYICEVEVDPATGVVRVDRFSAVDDFGTIINPMIVEGQVHGGVAQGIGQALLENCVYDTGQLLTGSFMDYAMPRADDFPEFKLGTVCTPCTHNPLGTKGCGEAGAIGSPPAVINAVLDALGVRDLDMPASPHRVWSAIDAA-ATS
MTRIDRRFKACADKGRPALVTFITAGDPDLETSQAVLDALPAAGADVIELGMPFSDPMAEGIPIQRANQRALAAGQTMNKTLQMVRAFRRKDQDTPIVLMGYYNPIYVRDPVRFVAEARDAGVDGLIVVDIPPEADDELCLPALEAGLNFIRLATPTTDDKRLPTVLANTSGFVYYVSITGITGAAAPDAGKVAAAVGRIKGHTDLPVAVGFGVRTADQAAEI-GRNADGVVVGSVLVEAIRASLKATDKTVSAVVDLVSALAGGVASMS-----VLRIGEAVPRLENRDLVTGMATYTDDLAFDDEAVMVIVRSPHAHAAIRAIDCSAARAMPGVLAVLTAAEMQDGIGGFRPVPDFYPLVIDRVRAIGDPVAVVVAETREQAEDAAERVVVDYEDAEAAIHPRAAVEASAPLVWEAAGSNRLFSTSFDRAAREAAFAAADHVVTLSYRINRVTANPLEPRAMIARHDPATDETTFWTGTPAANRTRELLAEQNFPGTAPIHVVSTNCGGSFGMKNS-PSREALTVWAARRTGRTVRWLSTRTEGHLGDAHARDWDVTVSLALDADGTFRAVHSESYVNLGAYLGSTAVMAVSYHGGMAGMYRTPVVTADVHGVLTHTQPLAPYRGAGRPESLFAIERIIDYAAATLGFDRIELRRRNLIRP-DEMPGLHYVYDSGDFPAVMERALELADHAGFEVRRRCLLGFGLANGIEIANNGPGG-KLPPVPEFAQIVFEADGRPIVRIGGGEGGQGQKTVFSQIAGSLLGLDVDRFSFEIGNTRRVEKGVGTFGSHTSGAAAHSLADVAEQVKTKGRALLAAAWSVSADEIAYEDGVFRHAGG-NRFKDLEELARDN---PGALDSKAFVPADG----------------CTYPNGTHVCEVEIDRLTGQARITRYVVTDDVGTVINPLLLKGQIHGGVAQGVGQALMEDIVYESGQMLSCSFMDYAMPRADHFPPLKVEPMPTPTAANAIGAKGAGEAGVVGAIPAVINAVCHALGIHHVDMPATAQSIWRAMRAA-SRD
M-KIRETFENRKKNGQKALVTYIVSGDYGYETTKENIRAMVKAGADVIEIGIPFSDPIAEGVVIQEASQHSLAGGTTLKGIFQMVKELREEIKETPFVMMMYLNTIYRFGTERFFDLCNECGIQGVIVPDMPYEEKDEIQGVATAHGVDNISLVTPTS-HDRIAMIAKEAEGFLYCVSSIGVTGTRSEFTTDFDEFFGVIKKNATIPCAVGFGISGPEQAKKM-STYCDGVIVGSAIVKLISQYG---KESPEKVYEFTKSLRDALDEMN-------YIGKDYKRVDGEGKVKGTAKYVDDYCFDNMLYIAVVRSTISYGRIISIDTSEAVKNEDIY-IFTAKDFPNSYGFP--ICDNQILSKGEVRYIGDAVAVVCAESKALAEESARLVKVEYEKYEPVFDVDKGGKSFNKLVIKK---NI---------D-KMKISEDDVTLEMELSTKHQEHMYIEPEGAVAFYNG-D-ILNVYAPMQSPLSARDYVAKVLALDTQKIRIIQTAVGGAFGGKDD-VVYECFAALGTYKTGRPCKYTASREESIISSYKRHPMKTQISLTANKDGIFKGIKVRTKMDGGAYASVSTFVQYRNTTHSAGPYVYDFVDVENQVYYTNNVYCGAFRGFGGLQACYFYDTVIDELAYRLDMDPIDLRLKNIWRR-GETTSTNQMVNWPSIEAVLNRVREVSKWDRTIREFEFKKGIGVSLGYHGISLGA----EGEDAQSEVIYMQDKRKLLVTCGISELGQGSRTVFSQIASEVLGIDSNYIEVNNYDTEKILNSGPTVASRGTTVGGKAVQTACENFIDFLRKELCIYEGICECNTDFKDGYLYLNG-ERRAIDFCRLL----SQKRDVKAYGRFDMPSI--DWSEHTGLGI-PYVAYHYGAHVSCITVDVITGQVSVDKYFAVHDIGKVINPKALEGQINGGIATGIGYALMEDLEIHEGIIENSNFDGYIIPTSEDMPEIYSEAYESNEPLGPFGAKGTGEPVLTPVPAAIGNAIRFATGKRITSLPFSLEKIVLGKELSLCKA
MSRISDRFSDLKRRGRTGFIAYLTAGDPDLETTRQLILELDRRGVDVVELGIPFSDPLADGPVIQEASQRALKAGASAGKVVDLVANLRR-DTEIPLVLFTYFNPVHNYGLERFAHDAKAVGADGVLVLDLPPEEGGDYKRLMDDRGIDTIFLLTPTSRDDRIRLISDCTTGFIYYVSRTGVTGERESLERNIGAMVQRIRSHSSKPVAVGFGISNPAQSREV-GRYADAVVVGSAIVRQVGARA-KDPDIVGRVGQFVETLIEPLRAMA-KPEERYLTGHDAPRVDGPAKVTGKAKYAYDINLPGMLYGKILRSPHPHATVKGVNLAKAKAHPGVKAALD-------------------FEKKTVRYAGEEVAAVAAVSPDVAEEALRLIEVEYERLPHVVDEDEAQKPEAPKIHQD--GNVRPRPQIRGGDPDPVFADPGTVTEGTYRTQVQTHSSLETHGLVAKWDG-D-QLTVWTSTQGVFGVRDDLAKFFNVPAANVHAICEVMGGGFGSKFG-AGVETAAARLAKEANAPVKLMLSRHEEHLCVGNRPSSVQKIKIGATKEGKLVAFHSKVYGTGGIAGGAGV--------PLPYVYTIPNLKTEHTDVRINAGSSRAMRAPGHPQAAFGMCSALDELAEKLGMDLLELCRKNDSVQ------------NAIRLRQYDIGAERIGWGRRNKTPGKKRGIGLGFGKWGGGGGK--------NTFAEVVINPDGTVESKCGVQDIGTGIRTVVGMIAAEELGLQLKDVKALVGDTALPP-GTGSGGSRTSPSAAPAVKLAAVSAKAKLFEKLAPALGVTPDQLVAKDGKIGVAGDASKALDWKAACAQIG--SVPISGQSEWAEGLS---------------GSGVAGAQFAEVEVDVETGSVRVVKVVAVQDCGLVLNRLTAVSQMNGGIIQGISWALLEDRIMDTGLMVNPNMEDYKISGAFEMPEFDVVVMDMPE----RGVIGIGEPAVIPTAGAVANAIYNAVGVRFRELPITPDKVLTALMRK--IS
MERYQQLFAELKTRNEGAFVPFVTLGDPTPALSLEIVNTLIDAGADALELGIPFSDPLADGPTIQDATLRAFAAGVTPTFCFELLAEIRKKHPQIPIGLLMYANLVFHNGIDEFYQRCAEVGVDSVLVADVPIEESMPFRQAALRHGIAPIFICPPNADDDLLQGISAQGQGYTYLLSRAGVTGAETRAQLPLHHLVARLDELKAPPALQGFGISEPSQVKEALDAGAAGAISGSAIVKIIEKNQHQPDVMLKKLHDFVSGMKAATRRMS--------LGSPLKRVDAEAKVTGHARYTDDHQMHGMRYAKYVRSPLAHAYVTAIDTYAALALPGVEAVFTYQDVPLRFPTAGHDVADRQLLTQHVRHYGDGVAIVVARDALTAERAAALVEVAYQELPVITTAQGALAPDAPLIHPE--GNTLKKSDISANQPKEAISSADFQLSAHFQTPVIQHCHMEGVTCFAYMEQ-PDHIVIVSSTQIPQIVRRTVAQTLGMPWSNIRVIKPYIGGGFGNKQD-VLEEPMAAFLTQKMGIPVKVELSREECFFASRTRHAFSIDAELGLNHDGILTGYQLDVLSNTGAYASHGHSIASAGANKISYLYPRSAFGYSALTHYSNYPAAGAMRGYGAPQVAFALECLLDDAAEKLSLDAVDVRLLNAARS-GDINPNHKKIYSAGLVECLEKGRDLFEWNARKAAC-LRRGVGVACFSYGSNTYP----VGVEIAGARMLLNQDGTVNLQIGATEIGQGSDTVFAQMAAETLGIPFEHIRVSTQDTDITAYDPGAFASRQSYVAAPAVMQAASELRSKILAHAELISHQPQWGLTLLNGNVVMAAQEMVLMSVAEVSMHAYEIGAQLLAEISHKTTTN----------------PPAFGCTFVDLSVDIPLCKVTINKIINLHDSGRILNPQLAEGQVHGGMGMGIGWALFEEMIIDTGVVRNPNLLDYKFPTIMDLPDLDCAFVETYEPQSAYGHKALGEPPIISPAPAIRNAIRMATGIPINTLPITPKTLFAEFVQA----
MSRLGDVFK-----NKKAFIPFVTAGDPKLETTEKLVLAMAEAGADLVELGIPFSDPVAEGVVIQRADERALAAGTTTDKIFESVRRIRQ-KTDVPLALMTYINPIFAYGPGKFMKNCRDAGVDAVIVPDLPFEEKGEIKAFCGAYGVTLVSLIAPTS-NERVAMIAREAEGFVYVVSSLGVTGVRSEIVTDLAAMIALVKAAKDIPCAVGFGISTPEQARKI-AAVADGAIVGSAIVKIVEQYG---EASVDPVRDYVREMKRAVAAMP-----ETGIGVAVPRKEAADKVTGGARYTDDHISPGVLTARTVTSTCAHGTIVSLDVSAARELPGVRAVLTGGDTDVLTGSV--IEDRPPLARDKVRYYGEPVALVVADSDAVAARAVTLVQAAYAPLPVVNSPLEAVAPGAALVHEAPGTNICDREKIRKGDIQKGFAESNVILRAAFDLPQTDHVAMETRAAQARIAA-DGSVYIHAATQGPFEVKKALSKLFALDEGKVIVQVPLVGGAFGGKAG-TELEILAYLASKAVGRPVRIRNDREADMTSSPCGIGLHAEMRLGAMYDGTIKAAEMTFLVETGAYTDTGPRMTKAIAADCTGPYNIENLSVDSLCVYTNHPYVTSLRGFGHTAMTFCMERMLDKLAAKLRFDPAKLREKNALKP-GQTSPGQVKLTEGNLPACIEKVKYLIGWSNGIRT--KIIAKGLCCFWKTSTSPPDA------VSGALVSFNEDGTVNLNVGCVEIGPAMKTTAAQILSAALKMDVGRIHVMDVDTRYSPRHWKTVASMTAFMVGRAVLSAAEDVKRQLVGLGAAVMKCAPEDLEVGDGRVYRKSDPAVHHVFKDLVHGYQAVGGQLFGRGSYVMGDL-NYLDRETGKGK-SGPYWTVGAQAVEVAYDEREYTYRLLRAATVIDAGKILNPAMAAAVVRGGMCMGLGKASREHFQYGDGRVLDTSLRTYKVMHFAETPRYLVDFVETPNLDGPYGARGLGEHGVIGMPAALANALSLASGAELDELPLLPEKIWLKKTGG--II
MNRIEQRMQKLQEKGEKAFITYMTAGLPDMAGCKELIKAQEKAGTDVLELGIPFSDPVADGPVIQDASYKSIQLGTNLKKVLELMKEVRAEGVQLPIIFMMYYNTALYFGLEKFVEECIASGVDGLIIPDLPLEEQGELQQYLNKENAPLIELVSPVS-AERVPKILENARGFVYCVSGMGVTGQSGNFHREILNYLASVKKVSKIPVMMGFGIEEAKDVAPM-KDVIDGAIVGSHFIKLLEAND-YKP---EAAVEYCSKFKREINLMS-ARRDYHAVGKCIPKKDSSQLLLGKPVFTDDITPRDALVIKLLRSPYANAIVEDVKTDIALKVPGMVAVYTWEDVPKRFSIAGQSPYDRLILDRHVRSVGDAVAIVVGESEKAVDKALNMIKVKYTILEPVLDFRKSL-DNKVLVHPEVKRNLIHHEEDEHGNVEKILSECDEIIEHTYRIKAAQQAYMETCRAYCEIDR-YGRLHCISSTQIVFHLRRILSNALDIPKSMVRAEKPRIGGGFGAKQT-AVCEVYPAFVTWKTKRPSKIIYSRKECQTIASPRHEMEVTVRLGAMRDGHIRAIDLYTLSNGGAYGEHSTTTVGLSGHKSLPLYGCEATRFSCDVVYTNVQAAGAYRGYGATQGIFALESTVNELAEKLHIDPVELRLKNIVRE-GMFMPFGETANACALDRCIMHCADNFHWADKYPVRDKVRAAGMALAMQGSCISN------VDVGSCTLKLSDCGTYNMMIGAADMGTGCDTILAQMAAEVLDCEPDDITVFGADTDASPYDSGSYASSTTYITGMATQNAALELRENIKKIGAQMLGHAASEVDFDGKEVYIIN-PDGCVSLSDIATKSQ--TIPVDITATYSSPVS----------------PPPYMVGMVEIELDKETGAVKILDYQAVVDCGIPVNPNLARVQTEGGIGQGIGMALYENVTYNGGKIAENDLMQYKIPTRQDVGNINVEFETSYEPSGPFGVKSIGEIVINTPAPALAHAIYRATGVWHRTVPFTPEKILMGMVDPLRVK
MSRITTTFEKLKSEQRKALIPFVTAGYPYPDITPALMAGLVEAGADVIELGVPFSDPSADGPVIQAAGDKALAAGIGLKQVLAMVREFRLKNQTTPVVLMGYANPIERYGSHAFVRDAAAAGVDGVLVVDYPPEECADFAARLKANDMDLIFLLAPTSTDERMAQVARLASGYVYYVSLKGVTGSGALDTSAVQAMLPRIRQHVKIPVGVGFGIRDAETAKAI-GASADAVVIGSRILQLIGDKP---AQVVTVAMDFLRGIRRALDGMG-DFAKLPHIGEAVRRKEDYRFLTGAGQYTDDVNLAHQAQAVFVRSPHAHARVKSVDVRKAEAMPGVLKVYTGKDIE-KMNGLPCEPPHPVLAQGKVRYVGDHVAMVVAETLQQARDAAEAVEVDYDVLDAVVAVGDAKQ--GPALHDIAPDNHCYKWAIDKAAVDAAFAKAAHVTRLDLVNNRLIPNAMEPRAAIGSYNRATDEYTLYVANQNPHVERLLMTAVLGLPEHKVRVIAPDVGGGFGSKIF-LYAEVALTWAARQLNRSIKWTADRAEAFLSDAHGRDHVSHAEMAMDKDGKFLALRVHTDANLGAYLSTFSVPTILYATLLAGQYTTPQIYVEVDAWFTNTAPVDAYRGAGRPEATYLLERLVSRCGWELGLGQDEIRRRNFI---TQFPPVALQYDVGDYPAAMDKAQKLADVAGYAARVKLKRGIGYSSYIEACGIAPSNGARAGLFECGEIRVHPTGSVTVFTGSHSHGQGHETTFAQVVAARLGIPVENVDVVHGDTGRVPFGMGTYGSRSISVGGAAIMKALDKIETKAKKIAAHLMEASDADIEFSGGEFKVKGT-DKKIPFGQVALTAYKLEPGLNETAFYDPTN----------------FTFPAGTYICEVEVDPATGAVRVDRFTAVDDFGTIINPMIVEGQVHGGLVQGIGQALLENCVYDTGQLLTGSFMDYAMPRADDFPNFQLDTICTPCTHNPLGTKGCGEAGAIGSPPAVINAVLDALGVKEFDMPASPARVWNAIQSA---K
MSNIKNAFA-----GGKAFIPFITCGDPDIDTTYKVVIEAVNNGADLIELGIPFSDPTAEGPVIQEANIRALSGGITTDKVFDLVRKLRE-TVTIPLVFMTYANVVFSYGADRFIRTCSEVGIDGLIIPDIPYEEKEEFTPYCDKYDVDLISMIAPTS-EDRIAKIAKEAKGFIYVVSSMGVTGTRSSFSNDLSHITEKIREVTDVPCAIGFGISNPEQAEKM-ASISDGAIVGSAIIKILAQYG---KDAPSKVGEFVKSMKDAVRAME----NLKTVGQPVRKKDAMSLLLGKPAYVDDVTPQNCLVVKVLRSPHAHALIEEINTDVAQKVPGVVAVYTYKDVPKRFTMAGQSPYDRLILDQRVRFVGDAVAIVAAEDEAAADKALKLIKVKYQVLEAVLDPHEAL-DGPILVHPENKRNLCASEVCSDGDVDDVLSHCDYVIDHVYHTPACNQAMMETFRTYTEMDP-YGRLHVISSTQIVFHVRRILANALDIPKSKIHVEKPRIGGGFGAKQT-VVAEIYPAFVTWKTGRAAKMIYTREESLIASSPRHDMEVHVRLGAGKDGTIRAIDVYTLSNTGAYGEHGPTTVGLSGHKSIPLYNLEAFRFAYDVVYTNRQSAGAYRGYGATQGIFAVESAVNELADILGMDPVAIREKNMVRE-GQVMPYNEKTNACALDRCMSRCAQLFGWEEKFPVRDKVRAAGVAMAMQGSGISG------VDVGSATIKLSDEGFYNLSIGAADMGTGCDTILAQMAAECLDCPVDNIAVFGADSDASPYDSGSYASSTTYVTGKAVERACEQLKENLCAIAAQMLDCNPEEVEFTGKGVRRLD-GKGEVSLMDIATKSM--AIPVQVTYTHTSPVS----------------PPPFMVGMAEIEVDKETGGVEVLDYVAVVDCGTPINPNLARVQTEGGIVQGIGMALFEGITYDKGNLLENSFMQYKIPTRLDMGHLRVEFESSYEPTGPFGAKSIGEIVINTPSPAIAHAIYRATGVWHRELPITPEKVLMAMKA---KG
MARLEAAFG----KNRAALVTFVTAGDPSAEATLEVLDALVAGGADVIELGMPFTDPMADGPSIQAGSLRALKAGMTLKGTLEIARRFRAKHDGVPLILMGYLNPVLSYGLS-FAEDAVAAGVDGCIIVDLPPEEDQELGPSFRDAGLHFIRLATPTTDAARLPAVLSGASGFLYYVSVAGVTGTRAAEAPDIGEAVAAIKRESNLPVAVGFGIRTPQQAADV-ARVADGVVVGSAIVDLVGQHG---HGAPETVRAYVQSLASAIEAMM-----KFGVGQSPKRLEDERLLTGRGRYTDDYTPAGCAYGVTVRSPYAHARITSIDAEAAREMPGVLAVYTHADIA--YGPVPCKTPRPLLADGRVRFVGDGAAFVVAETREQARRAAEAVMIDYEELPAVSSLNAAIAENAPKIWDEADGNIVFDWQVDADAAEDAFARAAHVTELHIVQNRVAPNSMEVRSAVGEYDEAAG-FTFTTGSQGVAGMRTNLATIMKIDPERLRVRTGDVGGGFGMKVF-LYPEGLVLHAARDLGRPVKWTGERSDAFLSDAHGRAMQSDAALALDADGMILALRVRTWSDLGAYQAQFGIQTFAGGRIMGGVYRIPAIHNRVHGTVTNTTPTDAYRGAGRPEATYLIERLIETAARETGRDVGDLRRRNLLRP-DELPGLGLTFDVGDYPGLLDAALANADWSSFAARKAKLYGRGAAFYVEIAGGGSTE-------EIADIRIE-GGKVRAAIGTQSNGQGHETAYAQVIAERLGVNLDDVIIEQGDTARLEVGHGTGGSRSMVWGGGAGLVAADAVLEKARPLASEAL-GGEATFDAESGVFRADGS-NETRSLLEIAAA-----GALDTRGVYKPENP--------------VPAYPNGCHVAEVELDPETGLVRIAKYTITDDFGTIVNPMLVEGQVQGGVAQGLGQALLENIVYDSGQLLTGSFMDYGLPRADDVPDMRFQSRPVPTPNNLLGAKGCGEAGTIGAMPSIMNALSDA-GGRHLDMPATPEKLWRMAREA--AA
M-RLNACFQRLNVEDRKALVPYILAGDP-LGKTVDVMHQLVKSGADILELGFAFSDPVADGPVIAQAHERAVSQGVTLTDVFTMVSTFREVDNTTPIVLMGYLNPVEIMGYEVFVDRASKAGVDGVLMVDLPPESAGGLLQLLHAREMDMINLITPTTADERIKKICSVASGYLYYVSLKGVTGSAALDLDEVQERVTHIKQFTEVPVAVGFGIRDGASAAAI-SQVADGVIAGSVLVAELAKYS-EGQPCIDRIADRVAEMRSAIDQMS--------VGLSQERLDARAKVTGRCRFTGDLVLPGTRIAKYLRSTIAHGRVISIDSSEAAAMTGVEAIFTYADIPIPFATAGHDKEDRLLLTDHIRYHGDEIAIVVAVDGLTASKALKKIKVTYEELPVILNHGQALADGALELHHN--GNKVGEHNYECGDVKLESADADHLLKGLFHTQMVQHCQMENQVAWAYMDD-ADHIIVVSSTQIPHICRRIVGQALDIPMSTVQVIKPAVGGGFGNKQD-VVLEPMVAFLTKKLGIPVMIDLAREECLSSTRARHPFRVNMACAVNNDGQLKALSMDVSSNTGSYASHGHSIAKAAGSKVVPLYPKAALSYHAITHYSNLPSAGAMRGYGSPQIVYAVESIMEEAARKIGMDSIEFRLKNVAET-GDTNPTGKVIESAGIQECLTKGREQFEWDCKKEKHKIRRGLGVACFSYGSGTYP----ASVEIAGSRMTLNQDGRVTVQIGATEIGQGSDTVIAQMASEKLGIPVSAIHVSTQDTDITPFDLGAFASRQTYVVCQAVAEAAELLRSRILEHASVMLELEVSTLTIDDGAVVCSE-KRIHLSLNELALDAYNHGVQLTAEVSRKVTSN----------------AYSYGCTLVEVEVDITLCQVSILNIRNIHDSGRIINPALAAGQVYGGVGMGISGALSEELLTDTGWIYNNNLLDYKIATMMDAPDINCDFVETHEPTAAFGNKSLGEPPLLSVAPALRNAILDATGVAMNLLPMSPKTLFTAFTEAHVSH
MSRIEATFRALEDQGRKALIPYVTAGFPFADITPALMHGMVEAGADIIELGVPFSDPMADGPVIQRAGEKALGLGIGMSQVFHQVREFRKRNGTTPVVLMGYANPVERYGQGAFVRDAAAAGVDGVLVVDYPPEECTAFAASLRARGMDLIFLLAPTSTAERMAQVAQVASGYVYYVSLKGVTGSGALDRSAVEQMLPRIRQHVRIPVGVGFGIRDAATAQAI-GKVADAVIIGSRIIELIEDQE---AKVVPVTIDFLRGIRKALDAMG-DFSRLPHIGESLLRKEDYRFLTGAGQYTDDVVLAAQSHAVFVRSPHAHARIERIRTDAARAAPGVLGVFTGADVADKINGLPCEPPHPILAQGKVRYVGDHVALVVAQTQQQARDAAELVEVDYEALPAVVHVADAAAGAGAALHDIAPDNHCFKWAIDRTAVDAAFADAAHVTRLDLLNNRLIPNAIEPRAVIASYQRANDEYTLYVSNQNPHVERLLMTAVLGLPEHKVRVIAPDVGGGFGSKIF-LYAEVCLTWAAKKLQRNIKWVADRSESFLCDAHGRDHSSHAEMALDEEGRFLALRVHTDANLGAYLSTFAVPTILYATLLAGPYRTPLVHVEVDAWFTNTAPVDAYRGAGRPEATYLLERLVSRCAWEMGLEQDELRKRNFI---TSFPPVALQYDIGDYPACMAQAQQLADVAGFAARRALLRGIGYSSYIEACGIAPSNGARAGLFECGEVRVHPTGSVTVFTGSHSHGQGHETTFAQVVAARLGIAVESVDIVHGDTGRVPFGMGTYGSRSISVGGAAIMKALDKIETKAKKIAAHLMEASDADIDFANGEFSVRGT-DKKIPFAQVALTAYKLEPGLNETAFYDPTN----------------FTFPAGTYICEVEIDPATGATRVDRFTAVDDFGTIINPMIVEGQVHGGVAQGIGQALMENCVYETGQLLTGSFMDYAMPRADDFPDFKLGHVCTPCTHNSLGTKGCGEAGAIGSPPAVINAVLDALGVRDFDMPATPHRVWQAIQQASAKT
MNRIEEKMTVLKNEGRKAFITYTTAGLPDMETTKKIMFAQQEAGIDVMELGIPFSDPVADGPVIQAASYEAIQKGATLTKIFTLMKEVRKEGLTTPVVFMMYYNTVYHYGLEEFVEMCAECGVDGLIIPDLPYEEQKEINAVLAENEAALIQLVSPVS-KQRIPMIVNNARGFVYCVSQMGVTGNGANFHKQIREYLLEVKKNSPVPVMMGFGIRTAGDVEPL-EDIIDGAIVGSHFITLMKENN-YDE---NVIKEYISSFKKEMNEM-------KSVNKCIRKKDSMELLLGKPVYTDDLTPKDCLVVKLLRSPYANAIIKDINTAIAMKVPGIEAIYTYKDIDKRFTCAGQSPYDRLILDQHVRFIGDPVAIVAGETENCVDKAIKLIKAEYEVLEPVLDFTTAL-DNPILVHPENKRNLCAHDESSNGDVDKVLDDCDIIIDRTYHTKACQQSMMETFRTYCTIDT-YGRLNVISSTQIVFHCRRIISHALGISPSLIRVTKPRIGGGFGAKQT-SVSEIYPAFVTWMTKKPSKIIFSRYESLTASSPRHEMQMHVRLGATKDGIVKAIDLHTLSNTGAYGEHGPTTVGLSGHKSIPLYKAEAFRFTSDVVYTNIMSAGAYRGYGATQGLFAVESAVNELADMLHMDPFDIRFKNIVKE-GDVMPYNQVNTSCALDRCLTRVKEMIKWDEKYPVRMKARYVGMGMAMQGSGISG------VDVGSATLKLNDEGFFTMNIGAADMGTGCDTILSQIAAEILECDTDDITVFGADTDISPYDSGSYASSTTYVTGKAVEKCALELKSRIEKLGAKLLKCDVDDVTYENKLVRCDS-TGDTVSLADISTASM--DISLSVTYTHSSPIS----------------PPPYMVGAAEVEVDLLTGESKVIEYDACVDCGTPVNPNLARVQAEGGILQGIGMTMSENITYSKGKLYENSFLQYKIPSRMDIGHINVDFESSYEAAGPFGAKSVGEVVINTPLPAITDALSHAAEKRFYTLPITPEQIAMARIE----K
MSMIEKRINELLTKGEKLLIPYVMCGDGGYEKTRRLVRFLEEAGASLIEIGIAFSDPIADGPSIQAAGQRALDGGVTLKKTLAFLKGFPP-GGGVPRIMMTYLNPLVRYGTEAFFKDLKEAKISGVIIPDLPLEEYETLLPCAESHGIAVIPLVAPGTGRKRLEHILDKTRGFVYTVTVNGTTGARSGFDEAVLQRLEEIKKHTGMPVVAGFGVSTADHIRTL-GAHCDGVVVGSKIVNLAHENR------FEAIKELM--------SMK-PWKETNVVGKSRPRVDGYERVSGSAMYPSDYSLPHMLFGAVLRCPYPNAKIKRVDTRKAEQMPGVRAIISAATPERVYT----PHMKVELFDSHCRFEGEAVAAVAAETPYQASDAVRAIDVTYEVLPFVTDERKAMLSDAPKVHPA--GNRVPTEHYSRGDVAKGFEEADVVLEESYRTECEIHTPMELHGCLAYWDG-D-LLNIHESTQGVYAVQSKVAEVLDLPLSKVRVMGRYMGGGFGSKLQ-PGKYVIAAILAKITGCPVKLFLTREETYLCTGNRPASNMKLKAGVTKDGRLTALDFSVVGSGGAYPAGGTLLVD---WLVKDLYLCPNVRTAATDVYTNAGPARPFRAPGHPQGAWALEQMMDALAKAIDMDPVALRLKNIPSY-SQAR-KGNPYTTTGLAACLKEGAKAFGWEKRRKEIALRRGVGMAACLWVAGGGRP-------PSTIILKLFSDGSVNLNMGASDIGTGTKTVMAMVVAEELNVHTDVIQIEHADTGTTQFATPSGGSKTVPTEAPAVRRAAIHVKQQLLEMAAEQLKADVSDLRFKGNAIVHGNDDAKKVTIKDLKGLKK--RGVVVGVGYRGPNPE-------------GKVVNPFGVQFCEVEMDIRTGEIRIVDFLGANESGRVMDRLTFDNQVFGGITMGIGLGMTEVRVLDSGKMLNKNWHDYKLPTALDVSRMTSFPIELPDPENITGAKGLGEPVTIPTAAAIANAVYHACGVRMTETPINPTRLGVMLSDRPKEA
MNKIRKAFE-----KGKAFIPFITCGDPSLEVTEKLVYAMEESGADLIELGIPFSDPTAEGPVIQSANVRALSGGVTTDKIFDMVARIRE-KTQIPMVFMTYANVIFSYGADRFIRKAAELGMDGIILPDLPYEEKAEFDPICKQYDVALVSLIAPTS-EDRIAMIGKDASGFVYCVSSLGVTGVRTGITTDIRAMTAKVKEVQDIPCAVGFGISTPEQAKKM-AEQADGVIVGSAIVKLCAQYG---EECVPHVRAYVKSMKDAI-RMD---SRDRVVGKSVKRVDAFAKVTGRAMYTDDLCTRDAYIAKIVHATIANGKVLLVDTSEAEKIPGVVKIITCFDVPNYFPTAGHDVADRLLLTDRVRFYGDDVAAVIAEDEIAAAQAVRAVKVEYEEYPFVLDAQEAMKDGAPQIHEKYPNNILGHTTVRRGDYAEAIKEPGLIVEGWYETPTVQHCHIENFICYAKEET-DGRITVVASTQIPHIVRRIVGQALGIPWGKVRLVKPYIGGGFGNKQD-ALYEPLCAYLCTQAGRLVKLDVSREETFVSNRVRHGIRTHLISYLRKDGTLVARKIECFSNQGAYASHGHGIVAKGLNAYPQLYPCENIEGDAYTVFTNKSVAGAMRGYGIPQAMFACESHTDDIARTLGVSPIQFRRDHLMPV-GYVDGSKNCNYFDTFNQCMDKGIAAIDYDRKRKEY-IRRGIGMACFWYNTAVWP----ISLETSSCRMVLNQDGSIQLQVGETEIGQGADTVYAQMAADTLGIPFESVHTSTQDTDLTPFGTGAYASRQTYTAGFSIHQTAELLRARILDHAHELTRMPAEILDIVDGEIVRTTDGQDLMTLGELATEALDHSEHLTAESTYQIKSN----------------AYSFGCTFAEVEVDIPACRAQVLNVVNVHDCGKLINPALAEAQVHGGMSMGIGFGLSEILLFDTGKPLNNNLLDYKLSTTMDHPHLEAQFVENFEPTSVYGTKSLGEPPTCSVAPAIRNAILQATGVGIDTLPLRPHTLFDTFCEA--KK
MSNIRKAFE-----NGKAFIPFITCGDPDLETTAAAVRSAVENGADLIELGIPFSDSTAEGPVIQGANLRALKGGVTTDGIFGLVRELRL-DVKVPMVFMTYANVVFSYGAEKFISACRDIQIDGLILPDLPYEEKEEFLPLCRKYGVDLISLIAPTS-ENRIKMISGEAEGFLYIVSSLGVTGTRSEIKTDLDSIVKMVRESTDVPCAVGFGISTPGQAEKM-AGICDGVIVGSAIIKFLERYG---REAPKYIGEYVKFMKDAI-RM-------REVGKGIQKKDAMALVTGKPVYMDDLAPKDCLIVKLLRSPHANAIVEEVNKDKALKVPGIEAIYTWEDVPKRFAQAGQSPYDRLILDRHVRFVGDPVAIVAGEDEACVDKALRFLKVNYQVLPAVLDYHKAL-DNENLVHPEPKRNLCAHMEEGNTEMDEIFNDCDVYLEETYHVPAVNQAMMETFRTTCYIDT-YGRLNVFSSTQIVFHVRRIISHALGIPKSKIRAMKPRIGGGFGAKQT-VVSEVYPAFVTWVTKKPSKMIYSRYESQIAGSPRHEMEVKIRLGAMNDGKIRALEVYNLSNTGAYGDHGPTTAGLTGHKTMPLYNMERFRHSFDVVYTNQLAAGAYRGYGATQGVFGVESIVNELAVKLNMDPVELRLKNVVKQ-GMTMMSDEVANSCRLDECLIRASEMIGWKDKYPCTDKVRSVGIAMAMQGSCISY------VDVGSATVTLNEDGSYRLAIAAADMGTGCDTILAQMAAECLGVTTDEIFVSGADTDTSPYDSGSYASSTTYVTGQAVVKACTELEKRIKEVATRMLECSLDELDFDGRMAKNLV-TGQTVTLEEIGYKSQ--DLALQVTESHTSPVS----------------PPPYMAGAVEIELDKETGEVEILDYVAVVDCGTVINSNLAKVQTEGGIGQGIGMALYENIQYTDGRLMNNSLMQYKIPTRKDLKSIRVEFKPSFEPTGPFGAKSIGEIVINTPAPALAHAIYNATGNWYRSLPITSEKIAMG------KE
MTRIEQAFT-----KGKALITFITGGDPGIEVTEELIVSMAMEGADLIEIGIPFSDPIAEGPIIQEANERALKAGATTDLLFDMIGRVRS-KVLVPLVFMTYINPIYTYGADRFLRRCKEVGIDGVIVPDLPYEEKEELLPLCKLHDITLISMIAPTS-KERIQTILKEAEGFLYCVSSLGVTGVRTEIGSQVDYMIKEAKKVTDIPCAVGFGISTPEQAREM-AEISDGVIVGSAIVDIIAKHQ---EQCVQPVTDFIKVLKKSICKMR------TTIDENIHRKEAWDKVTGKAQYTDDKPVTGYLHARILTSPYAHAKIKFIDYSKAIQLQGVKAIITGSDFPVLSGVL--IEDRPPLAKDVVRYAGEAIAVVAATTEAIALKAVRMIEVEYEVLEAVFSPMEALKKDAPLLHPNDQSNIASKFQVRKGDTKEGFAESDIIIERSYKLPPSDHLAMEVRAVRAEISA-DGKVKIETSSQAPYTVIKQISTCFQIPAGNIEVQVPFVGGAFGGKAP-VTLEFLAYMICVKVGAPVRLTVPREEDMTTAPCRLGLEADLKIGAKSDGTITAARFVFYLDTGAYADIGPYMAKSIVADCTGPYRIENLSCDSYCIYTNHTYSTSYRGFGHLCYTFCVERAMDDLAKRCGIDPLEFRKINAIKP-GDLTPTQVVSTYGNTELCLKKLKKLIHWNGESV---TVSATGISCLWKAADTRTNA------ISGSIITFNYDGSLNLNTGVVEMGSGGQTYLAQILADKLKMDVKDIHVLSVNTRLNPEHYKTVASMTNYMAGNAVMKAADDVIEQLKAMGSQIYSCNPGEIEVAESKVFKKAQPDDYTLFKDIVLGYKSIGEPVIAKGGFMLKGL-SLLDPNTGKGK-TGPAWTVGAQAVEIEFNLTDFTYKIIKATTVMDVGKVINPNGMKEMIYGGMAMGLSMSSREVYHYNEGRVKTPNLRTYKLLHIGQDPKFKVEFVETPQDDSPFGSRSISEHGIIGIPAALGNALAAASGVSIDELPMTPEYLWRRRKLSHDSK
MSNIYKAFE-----NKKAFIPFVTGGDPNLDVTEKLLAAMEEAGADLIEIGVPFSDPIAEGIVIQEANERALAAGCTTDRLFDMVKRARE-KVTVPIVFLTYINPIYTYGKERFLKRCVECGIDGLIVPDLPFEEKKEIAGECEAFGVDLISLVAPTS-NERIRMIAKEAKGFIYCVSSLGVTGVRSEIKTDVGEMTAMIREETQVPCAVGFGISTPEQAAKM-ARISDGAIVGSAIVKIVASYG---ENAVAPVAEYVKKMKAAVSRMT--------IGTSIPRVDAYEKVTGRAQFTDDMILDKCLVAKVYHASIANGRVVSIDTSKAEALEGVVKVVTFRDVPTKFPTPGHDVADRSLLTDRVRYYGDDIAAVIAEDEVAASRALKLIEVEYEEYPPVTDPLTAMKGTTPPVHEEKPDNILAQSNYELGKVDEALEASDVIVRGTYDTPIIQHCHIENPVSYAYMDK--GRIVVVTSTQIPHIVKRVIGQALGIPWGKVRVIKPYIGGGFGNKQD-VLYEPLNAFLTTQVGRTVKLELTREETFCNTRTRHSIHYDLVMGVRKDGRILAKDMTAVSNQGAYASHGHAIVANGATAWRHMYEVENVRASAYTVYTNCPVGGAMRAYGIPQFAFAGECFMDDAAYKLQMDPLEFRKMNVYKG-FFADPTPIAANTNHVVDCMEKGANYIHWKEKRAAY-IRRGVGMAIFSYKTGVWP----ISLEISGARLVLNQDGSVQLMVGATEIGQGADTVFTQMAAETLGLDPADVHITNQDTDVTPFDTGAYASRQSYVTGNAVKQCALQLKEKILAYARTLLNDTDRELTLDRKMIYMD--GEEAISLEEVAMESYTNSSAITAEVSLQTKDN----------------ALSFGACFVEVEVDMKLGKVKVLDIIQVHDSGTLLNPQLATMQVHGGISMGLGYGLSEQMLIDTGRVLNGTLLDYKLQTALDAPDLAVEFVEEPDPTGPYGNKALGEPPAIPTAPAIRNAVLHATGVAVNANPLTPQKLIDAFDQA----
MSKIKEAFA-----KEKAFIPFITCGDPDLETTEKIIEAMAAAGADLIELGIPFSDPTAEGSVIQEGNLRALSGGVTTDKVFDMVRRVRQ-KVKIPMVFMTYANVVFSYGTERFLTKAAEVGIDGLILPDVPYEEKSEFAPQCEAAGLDLISMIAPTS-HDRIKMIAAEAKGFVYCVSSLGVTGVRSEITTDIGAMVRLVKEANEVSCAVGFGISTPEQAAKM-AAVSDGAIVGSAIVRLCEKYG---REAAGPIGEYVRSMKVAVLDME------SYTGKGRGRVEGMDKATGRAVYAADYYEENMLHLAIVRSAYAHARVLDIDTSK---VPETAWVFTAKDIVNNVQDI--LPDQPLLVEDKARFLGEAIAVVAAESEEAAKAAAAMVQVTYEPLQVVTDALMAAKPGCIRVHDDTE-NDVIRFDNEKGNVAQGFAESDLIVEDDFYTPIQDHGYMEPDACMAKIEE-DGRLLVCSSTQNVFHDLRMVCDITGLTEDQVHIVAATVGGGFGGKDG-STAQLFTALAAFKTRRPCKLIFSRQESLATTYKRHAVYMHVKMGFKKDGTMVAFDGSGYLDTGAYGGLGPAVLSLFSEHFAGPYNIPNVKISSHLCYTNKPVAHAMRGFGAPQGAFATESLISRASKLLGIDPLEIRYKNGIET-GMYGGVGQKMRHVDFKGALKLIEQSELWQERKHNTDPYVGYGIAGGHLSCGLGKNI------PDQAEVKIEADGHYTIFLGLVDIGQGSRTALQAMAADALETDFDNVSLVMADTDRTLDCGSTAGSRSTFIGGNAMLNAIENFKKGEMETGKADFPESEESFSI-------------A--------------------------------------GF-PHAMYTFIAQAVKLRVDPVTGQVVLLDIAAATEAGRIINPLAMAGQIQGGVAMSVGYAFGENCQFKEGRLLNDSMSTYLMPTAMDLPRIQSLHVDGYEPSGPMGVKGAAEVSTVSIAPAIAAAINEVSEGRLTSLPFDIETILNGL-----KK
MSRIAKCLENLRAAGKKGLIAFITAGDPGLAGTVEIVRHVAEAGADLIELGIPFSDPIADGPVIQMASARALAAGATLPGILEAVREIKK-VCTKPLLLMGYYNPIYRFGIRQFAAAASVAGVDGLIVPDLPYEETRPLREAATEKGMDLIYLVAPVTPDRRLMKIAAEASGFIYCISVTGVTGARREIDTDLAAFTGRVRRYTALPLALGFGISGPEQALKA-SAYCDAVVVGSALVKAVAECS-DAAAAGLAAGQLVARIRAALDFMG-DERRHTQVGRSVPRIDAPAKAKGEALYTDDMTLPGMVYGKIKRCEYAHAKIKKIDYSKALELPGVLAVLTGDEAPNKWGIVPQSANETALAVDKVRFWGEGVAAVAAVDEETAEAALDLIEVEYEPLPVLLDPFESMAADEVLIHEDRPGNILHEGVQVYGDVDKAFEECAYVIEREFKTNYPQQAFLEPHTSLASYDPQSGKLTVWSSTQVPHYLHRQLSIVLEMPMSKIRVILPAVGGGFGGKGE-ASSAFCAALLSRKIGRPVKITFERQEVFMTNKGRHPCYMKLKVGVDKDGYIKAVDFENILDKGAYAGWGIVVLFYTASMIHLPYKVPNARFRGKSVFTNKPSTGAMRGLGGVQPRFAMECILDELAEMMGMSPYELKMKNAVES-GYTAINNMYVPHSEYKKCLQVAVEKSGYLEKHGKLPFGKGIGLAGGYYISGTAYTLYQSYRPHTTVLIRVDTEGGVTVHCAAADIGQGCNTVIAQMAAEALGVHYEDVHVISGDTETGTFDLGSFASRVTYATGAAIKEAAEQINQKIKEVAAGILGCRADQLAIKDRKIYSIYEPKFNMDWEKAVRAVVNTVGSLVGIGHFTPARRLITGNRVQGANIGHSPTFGFSCQVHEVEVDVETGRVYVKKVTEAGDMGTPVNPMSAEGQVEGSIIFNMGAALYENMLVDTGRILNPNLHDYKVPTVMEMPEMNTNIVESYDPTAPFGVKETGEGAVQPTFPAIANAIYDAIGVRFYEVPITPEKVLKALKEKCSPK
M-RIKEAFEKRKKNGQKALITYIVSGDFGYETTKKNIMSMVNAGADIVEIGIPFSDPIAEGIVIQEASQHSLEGGTTLAGIFKMVKELRN-ETDTPFVMMMYLNTIYRFGTERFFDLCNECGIDGVIVPDMPFEEKDEIQGTATAHGVDNISLVTPAS-HDRIESIAKDAEGFLYCVSSIGVTGTRNEFSTDFDAFFDVIKKNTKIPCAVGFGISGPEQAKKM-SQYCDGVIVGSAIVKIISEYG---EDSPKKVYEFTKSLRDALDEM-------KVVNQPIRKKDAMALVTGKPVYTDDLAPKDCLIVKLLRSPHAHAWIEEIQTDRAWKVPGIEAIYTYQDVPKRFTMAGQSPYDRLILDQRVRYVGDPVVIVAGETEKAVDRALKMIKVKYKVLEPILDFHDAK-DSDILVHPENKRNLCASEKDSYGDIDRVFEECDVVVEGTYHTKANNQAMMETFRTYTYMDT-YGRLNVVSSTQIVFHLRRILGHALDIPKSKIRVMKPRIGGGFGAKQT-SVAEVYPAFVTWKTGKPAKIIYTREESQVQGSPRHEMEVTCKIGAMKDGKIRGISVYTLSNTGAFGEHGPTTVGLSGHKAISLYDLEAYRFDYDVVYTNVEAAGAYRGYGATQGIFAVESTVNELADKLQIDPIRLRQMNMVKE-GEKMPYGETANSCALDRCVARVKDMIGWEEKFPCRVKVRSVGISLAMQGSSISN------VDVGSANLKLNDDGFYVLGIGAADMGTGCDTILAQMAAEVLECDIDRIVTVGADTDISPYDSGSYASSTTYLTGKATEEAATELRRRIVEAGAKTLGVEADQVEFDGDFVRCLE-DGREISLVDLATASM--NTAFQVTATKSSPVS----------------PPPYMVGAVEIELDKETGHVEILDYAAVVDCGTVVNPNLARVQTEGGIVQGIGMTLSEDITYSKGKLWENSFMQYKIPTRLDMGKIRVEFESSYEPTGPFGAKSIGEVVINTPLGALTHAIYNATGIRFHELPITPEKIAMGILEH--ES
MTRIAESFARLRRERRRGFIPFITAGDPDIGTTGELIVELARAGATCIELGVPFSDPVADGPVIQRASERALAQGVGVDEVLQAVARARK-ETDLPIVLFSYYNPLLQYGLERLAQDARAAGIDGVLVTDLVPEEAAEWIEVLHAHELDSIFLAAPTSTDERLRLIAAKTSGFIYAVSRTGVTGERAEVSAQAARLVARLRRLTDLPIAVGFGISRAEHVAEV-WQYADAAVVGSSVVAEIARLT-GAPDLVRRVGAFARSLLPTSERMS--ERTFSVIGKRIPATDGPPKVTGTALYADDLRLPGMLYGKILRSPHPHARILRIDTSKAERLPGVMGVVTGKDAPARYGILPIGHDETAFCLDKVRYVGDEIAAVCAISEQIAEEALDLIEVEYEVLPAFLTPEEAMACEDPNIHADRKRNIEKEYHHHFGDVERGFREAGAVRFDRFFQPRVTHAPMEPHACVAHWEH-DGRVTLWTSTQTPHYVHRTLAEVLGIPMSSIRVIKPFVGGGFGGKSE-TFTHIAACLLSKRTGRPVKFTFTREEVFYAHRGRPEQYMELKTGVTKDGRITAVEAKVIQDGGAYCSYGVVTILYAGALLAAIYDIPNIKYDGYRVLTNKPACGPMRGHGTVGIRFAFESQLDMLAEEIGMDPAELRLKNCLRP-NTFTVNSLRVTSYGYDECLRRVIEASDWKNKRGKLPFGRGVGIGGSHYVSGAANSIIRSKMPHSNVSIKIDYDGGVTVYTGAAEIGQGTETIHAQIVAEELGVALDRVRVIAADTAITPVDLGSYSSRVTFMAGNAAREAARDIKRQLFRVAAELLGESPDRLVARDEKIFPQDEPQRAISYQEALMAAIEQGGTLIGKGAYTPPPE-AQGGNFRGAGVGPGVAYSYSAQVAEVTVDPETGQFTVDKIWVAHDCGRAINVLNVEGQVEGSVWMGLGQAVAEEQIFEKGLTMNPGLLEYKTASAVDSPPIETIIVETIDPEGPFGAKEAGEGSLAATIPAVANAIYDAVGVRIRDLPITPEKILKALAEKKPTA
MTRIGRLFDCLKRENRKALIAYLTAGDPTPDHTPGLVEALVRGGADLIELGVPFTDPIADGPVIQRAGERALKAGTTLASVLEIARKIRE-TSEVPLLLFTYLNPVLRYGLDRLGADAAAAGIDGCLLTDASVEEAESYVAAMHKHGLDTVFLAAPTSTARRIELVARYSTGFVYLVSRTGVTGERESLSASVAPLIQAVRAATDLPLAVGFGISKPEHVAEL-GSQVEAVVVGSAFVRLIEQNA-ESAALEIQLESFTRELKRGFGAMA-TTKPETLFGKRVRRQEDPRLITGTALYLDDLKVPGMHHACIVRSPHAAARIRAIETRAALAAPGVVAVFTGDDIK--LGPIPCRPHHHLLAQDRVYFVGHAVAVVVATDRYLARDAADLVEVDYERLPAVADPEKALAPSAPAVHPQWPDNIAFNFHQEGGDTEKAFRDADLVIRQRITSQRLLPTSIETRGVLAEWRAGEKSLTLHSSTQIPHLLRSLLAGILGMPENRLRVITPEVGGGFGAKAD-VYCEALMAFIAMRINKPVKWVESRRENYQATIHGRGHVDYFELAARRDGTILGLKLKLIQDLGAYHQLLTIP-TLSVLMMPGLYRFQNVSADVVGVFTNCMPTDAYRGAGRPEATHGIERMVDMLAQELKMDPAEIRLKNFVHA-DEFPATGLLYDSGDYAKPLHKAMNEAGYQQLRQEQARLVGIGISTYGEICALGPSIALPAGGWESATVKIEPSGKVTVLTGSSPHGQGEETTFAQIVSDELGVPMDDVLVVHGDTAVVQYGIGTFGSRGTAVAGTALFYALQDIKAKMKKFGAMML--GTEDVNFSGGRCVDETC-GKSVTFAEMATAAHNTAPGLVATHFWEPPN----------------FTFPFGAHIVVTEVDRETGAIEIQRYVCVDDIGRIINPLIVDGQVHGGVAQGLGQALWEQAVYDTGQLVSGELTDYALPKASGMPWIESSHTETPSPVNPLGVKGVGEAGTIGCSPAVVNSVVDALGVKHIDMPLTPEKIWKLIQEA--RA
MSKIKAAFA-----DGKAFIPFLTCGDPDLETTEALVRVMAEAGADLIELGIPFSDPTAEGPVIQQANIRALSGGVTTDKILEMARKLRS-EISVPLVFMTYANVVFSYGTERFLSAAAQAGIAGLILPDVPFEEKDEFGPACRRHGLELISLIAPTS-EGRVAEIAKAAEGFVYCVSSLGVTGVRSQITTDIGAMVRLVKAANDIPCAVGFGISTPEQAQKM-ALLSDGAIVGSAIVKLVAQYG---RAAVPYIRDYTSAMKAAVTLME--------VGRSLTRVDAFDKVTGRAKYTDDLHGEAILVARILHSTIANGVVRSMDISEAQAVPGVVKVLTCFDVPIQYPTPGHDVADRKLLAIRVRIYGDDIAVVVAENELAAQRGLEAIRVEYEEYPVCTTPEQAMAEGALPIHEEHPDNVLKHTLFNVGDVDEVFADPAYVFEDHFDTQAVQHCHIENPVSYAYMEA--GRIVVVSSTQIPHIVRRVIGQALGIGWGNIRVIKPYIGGGFGNKQE-VLYEPLNAWITTQVGRPVKLECTREETFQNTRSRHPIHFDLKAAVGPDMRLMARECRAVSNQGGYASHGHAIVANAVTGFRQTYDVLAHRSEAWTVYTNLGSTGAMRGYGIPQCNFAGECMMDDIAREMGWDPLEFRLKNSMPL-GYVDPNGITCHSTGLRDCIRKGADFIRWRELREKY-IRRGVGMAVFSYKTGVWP----ISLETSSARIILNQDGTVQLQLGATEIGQGGDTVFSQMCAQAVGIPTEDVHISFQDTDTAPFDTGAYASRQTYVTGKAIKRAGEIFRDKVLDYAAELTDLDPGNLDIRGRDVVSTVSGAPVLRMADLAMEAFQHCVHITAEATVQCKNN----------------TFSFGCCFAEVEVDIPVGKVRVLRIVNVHDSGRLINPKLAEAQVHGGMSMGMGYALSEEMKYD-GRLLNGNLLDYKLPTAMDHPEFHALFVETDDPSGPFGNKSLGEPPAIPVAGAIRNAVLQATGVGLRRLPMNPQRLVEAFTEAKVGD
MSRIAETFARLRAAGRIALMPYLTVGFPERTSTLELVPALEAAGASLFELGIPFSDPLADGTTIQRATQRALENGITIADCIATVAELRARRVAAPLLLMGYYNPLLRYGLERACAALAAAGGDGWIIPDLPLEEADDLRQLAAAHQLDLIMFIAPTTPPARISQITAQASGFLYIVSLTGVTGARQTLAGNLTDLIANVRQQTNLPLVVGFGISQPAHIAEV-ARIADGAIVGSALIDRLERLP--PEDRVSGAAAYIRELLSAVAPMT-QQAPHRYLGKARKLVDGVEKVTGRARYAGDVSLPGMLHGKLALSLFAHARITRIDTAAALKIPGVVAVLTADDLPRNRQPS--SRQTTTLAREVVRYRGEPVALVLATSLAAAEDGVAALQIDYEPLPAPVTAEAALDPAAPVIWPQVASNIHEQKRFSRGDALAALATAEVVVAGTYRTAIVHQGYLEPHAVVADIEPIRKHITLYTSTQGQFGVRDEVARLLGLRTSQVTVVPMTVGGGFGAKYG--ILDPLAAAAALAVGRPVRIVLDRSEDFLTTTPSPASTITIKLGATREGVLTAIVAEMVIDNGVYPF---TLGGIMSTLLGGYYRCPNVQIDVVEVLTHKPQAGAYRAPGAPQVTFALESSIDELARRLELDPLELRLRNAATT-GDPMGNNDPWPSMGLRQVLEAAANHPLWRERT----PGSGVGLAIGGWPCGMS---------PAAAVCRVDTDGIVRVHVGSVDI-SGVNSSFVLVAAEILGVPPEQVEIVAGDTRSGPFAGPSGGSQITYSVAGAVAAAAQEARRQLLEVAADMLEARIDDLDLRDGAIHVRGLPGRTLPIGEVARRAQGGPGPIVGEGRTAPAEN----------------APGFVAHIVQVTVDNETGRVQPLRYVAIQDVGFPLNPLMVEGQIHGGAVQGIGWGLHEALRYDNGELLTASLMDYTLPRAADVPSIETVLVTNPAPNGPFGARGVGEPPITAGAAALANAIRDATGARIYELPMRDEVVWRAMQKGVNKQ
MNRLQTVTDALRGAGRSGLAAYFTAGDPCHDSCLSLLQRLPAAGADVIELGIPFSDPLADGPVLQRANARALRGGQTLRRTLALVRAFRQGDDATPLVLMGYLNPVLRHGVPEFLAEAARAGVDGLILVDLPTEHAETIDAHARKHGIAMIRMSAPTTPDTRLDAIARQASGFIYHIMLAGTTGAALPPEAAIVESLQRIRARTLLPVVAGFGVRTPAQAQAV-GRHADLVAVGSRLVEELEHNG--VEAALHQVRLLSQALRAGTRAMA-QPAHPQGIGARVPRKEDDRFMRGRGDYVPNLRLPGMQDVAFVRSPVAHGRITGIEKPAGREA----CVFVAADLD--VRPIVASSEQPVLAHDKVRQVGEMIAMCLAPTRAEAEDIAAQVYVDFDELPAVVDMLAAREPGSAQVHEHWGDNVFLETHVGA-DVEALRRNAPIRVHRKLRTARQSMAPMEGRGCVAYWDRRADQLVLVTSAQMPHINRTGLAGCLGLDEGRVRVISPDVGGGFGYKGI-LLPEVCVAWLALRLGHPVRWIEDRREQLTANANCREHDYDITAYADEHGKLLGLECEAHVDSGAYSSPFSLEAAQVGSILPGPYKMPHYRCHTWSVATNKPPILPYRGVARTGVCYAMESVMDDIAVQAGIEPFEARLRNLVLP-QEMPVTNKHFDSGDYPEAVRRAVAALDLPAWRARQRRRIGLGVSIFCEQGAHGTSVIPMVPGREPAGVRLTPDGVVEIRAGVHSHGQSMETTLAQIACDVLGTDLSRVRLVLGDTGTTPYSTGTWGSRAAVMAGGAVGQACKQLRERVLKIGAHLLKTSVDAVRWESGAVV--G-EGGSVSLEEVARTWYVDPQGLEVNTTYQARRD--------------TGTFSYACHAVALAVDVMLGQVEILDYVVVEDGGVLINPMVVDGQVFGGVAQGVGTALYEEMRYSEGQPLASTLADYMLPGATEVPDVRIDHMETPAPYTEFGQKGIGESGAIGPPAAIANAVNDALGARVDELPVSPRVVLAALARARQAA
MNKLQQAFS-----NGKAFIPFITAGDPSLEITEKLVLKMAEEGADLIELGIPFSDPIAEGIVIQSADERALASGTTTDKIFDMVHHIRK-VCKVPMAFMTYVNPIFTYGTEQFMENCQEAGIDALIVPDVPFEEKDELLPACSQYGIELISMIAPTS-KERIRQIAREAEGFVYCVSSMGVTGVRREISTDVGEMVKLVKEIKDIPCAIGFGISTPEQAAKM-VQYADGAIVGSAIVKIVEQYG---MKCVAPVAEYVRKMKKAVMSMF------YIIGKSVFRKEALDKVTGAAKYTGDFNITGLLYACIVASPYAHAEIKQIQTSEAWKVPGVHAIVSGKQCPILTGSP--ILDRPPIALDKVRYHGEPVALIVADSEQSTRKAAALIKVEYIPLDVVNSPNAAIKSNAPLIHENPGTNIANRTKIRKGDLKKGWAKSQIIIESNISFPQSDHVAMETRCSIAQIKP-DGEIIIYTSTQTPFSVKKLISLYFNIEPQKVTVKTPLVGGAFGGKTS-VQLEILAYIASKSVGKAVKMLNSREEDMITSPVHIGLDAKVKLGCTTEGKIAAAEITHLFDGGAYSDRGAIISKAAAVDCTGPYNIDNLWCDSLCLYTNHPNAVAFRGFGHLELTFAIERAMDILADQLNMDPIELRLKNAIIP-GNTTPTQTLLNSGNLPACLKRLRELIHWDEGRR---KVRAKGVSCIWKNSNTPINA------GAGAILTFNHDGSINIHTGAIEIGQGTKTVLAQILAERMKMDISKIHVMEVDTKIDPDHWKTAASRTIYLVGGAVLEAAEDAMHQLKTTASRVLNISTQDLDVSESRVFWRQNPRVGLGFE-------SIGSQVIGRGRFVMKGL-TGLDPETGRGN-PGPDWAVGAQGVEVELDLKEYTYKILKAVSVIDAGKVLNPEAAKGQITGGMNLGLSFSSREYFIFNNGIIQNPQLRTYKILHFGENPEYIVDFIETPQMDAPYGARGIGEHGVIGMPAALANSLSAAVQVPLNFMPLLPEFIWKTTRGV--KK
M-------AALAASHKTGLIPFITAGDPSPQLTVPLMHAMVAGGANILELGVPFSDPMAEGPVIQRACERALKYGVGLRDVLEFVREFRETDATTPVVLMGYANPIERMGQQVFIAAAAAAGVDGTIVVDYPPEECEEFAAGMQAEGLDPIFLLAPTSTEARIRQVAAAGRGFCYYVSLKGVTGAGNIDIADVSERIAAIRQHVKLPIAVGFGIRDGATARAI-ASVADAVVIGSRIIQELETTP---DKAVETAHNFVAGIRAALDAMS-SPAPGGYIGAAVARPNALRHLEGRGTYVDDVVLARMAHVVYLRSPIAHARIGKIDAEIARGMPGVIDIIDGQRIA--CSPWVGSAPQFPLAMDKVCWQGEPVLAIVAESRQQAEDALQTIVVDWQELPVVANMETSLDPTTTVIHPELGDNLCFSKTIDTGSVDEVFANADLVVEETYRFGRHTGVTMETRSVLADYQTAEKKLTVYQSHQAPHMMQDLYARHFALPEHTVRVICKDVGGSFGIKVH-SYPDFATVALSILLKRPVKFVADRLESFVSDIHAREHLVHARLAVSTSGEILAFDIDDLTGVGPYSVPRTIEGNQVLNIIGGPYKHKNYRAQLKVVLQNKAPTSQYRGVGHPVACAVTEGIVELAARKLGIDALQMRKLNVMPD-DAYPASGIKLEKLSHQQCLDKLELLMDYPALRLEQAIYRGIGLAVLVELTNPGAA-GARISAQDGATVRLDASGGITCLVSVGEQGQGSETIFAQITADAVGVPMAHVYVISGDTAVTPYGGGTWASRGAGIGGEAVLQAGRALRENLRQFAAVVLHKEATNLDIRDGQVCDTNTGDVLVSLAELGRIAYGALPELVVTRHYAQRDF--------------PFVFTNGVQASYVEVDVETGFVKLLKHWAVEDCGRIINPMLVDEQMRGAIVQGIGGAMFEECLYDHCLLRNGSMGDYLVPMAAEMPDIVIGHIETPTKTSALGAKGAGEAGTAGAPAAVMNAINDALNARVTSQPITPEKILHAIGV----I
MSSIAETFRRLQANGEKAFIPFLTAGDPSIEITEQLILELDRIGADIIEIGIPYSDPLADGPTIQEAALRALNAGVRMPHVLEMVRRLRP-QVKASLVLFTYANPVFQWGVERFFETAREIGADGVIIPDLPLEESQEALAAAARNGVDLVPLVAPTS-QQRISKLCAQGQGFIYCVAALGVTGVRETVNEDLPQIVANVKQHTDLPVAVGFGVGSPEQAEII-GRYADGVIVGSALVKRVAPIAELLEAKKRELVEFAASLKAPLRVME-------SVGKSVPRKESFDKVEGRAKYTRDLRLAGMLHGKLVTSPHAHAKIRSIDAAAAAAVPGVRGIVTGADCQELTGEL--LADRPVLAYRKVRYYGEPVAVVIADDEQTAWRAAGLVHVEYEVLPVVSSPSRALLPGAPLLHEEPGMNIGNHLKIRKGDFQSGWEAGVVKVECYTAFRPSDHIAMEPRAARAEILP-DGEVHIRASTQAPYVIKRFMERYFGLDPGQVVVHVPFVGGGFGAKGA-VQLEFIAYCASRAVGRLVEVSNSREEDMISSPCHIGLEAQIKMAATPDGRLTAAQITLLWDGGAYADMAAVMAKAGIDDCTGPYRIPNVWADSLAVYTNHTYATSFRGFAHPEVTFAIERTMDLLAKKLGMDPIALRLLNAIGP-GETTPTQVLLDEGNVPACILRLRELMDWESGQR---RIRTKGIAALWKTSSTPTDA------GAGAVLIFNKSGSVNLMTGVVEIGQGTKTALAQIAAERLTIDPSLVHVFEVNTKTNPEHWKTVASSSTMMAGRAILEAADDAIRQLKYNAALVLQVSPDELELAEGRVFVRGNPQRGFLFREIAMGYETVGKQVIGRGSYIVK--LTRLDPETGDGR-PGPQWSVAAQGVEVEFDPVECRYQVLRAYTVIDGGVIVNHRGAVTQMMGGMSMGLSWATRESFLYDQERVLNPQLRFYKITHFGENPDMVVDFVQTPYHEGPYGARGIGEYGTIGMAGALANALSVAAGVELFQLPLLPETIWRARGGGHDPV
MPRLKAAFA--RTAGRAALIPYITAGDPSVPATPLLMHALVEAGADVLELGVPFSDPMADGPVIQRAAERAIKRGAGLRKVLEMVAQFRQQDSATPVVLMGYANPIERMGQRAFVDAAARAGVDGVLVVDYPPEEIVDFAAQLGGAQIDPIFLLAPTSTEERIRKVAQVARGYVYYVSLKGVTGAGNIDTADVARRLAQIRKHVSLPVGVGFGIRDADSARRL-AEHADAVVIGSKLIETMEQAVDVDASAIKAASDWLGTIRQAL-RMT-AAMPWTRVGKSQPRLEARSKVTGRAEYIHNLALPGMLHAKILRSTVAHGRILSIDTSAAQALPGVHSVVTSEDVLPYFGPA--FHDQPVLAIHKVHYVGEPVAVVLARDPYIAEEALHLIAVEYEELAAVFNEVEAAR--AAVVHDVRDTNVALDFHVRRGDVAQAFANADHVFEHTFRTQQVMHTPLEPMITLAELTD--TGMTIHTSSQSPSFVRLEIARLLGWPESKVRVRTALLGGGFGAKLY-IKLEALAAALTLIARLPVKVALTMEEQFYT-ITKHATTFRIKTSVTKEGRITGRECEVWWNGGAFADIGPRVTQKSGFTAAGPYDIDNVSIDSYQIYTNLPPAGAFRGFGITQMVWAYESQADIIARELKMDPVEFRRINLLRD-GRPHATGTIMKDAALIQVLDRTAERMNWHLPFDH--LRRGRGIGIGYKALVAPT--------TSMAIVSLSADGSCFVYSGTVDMGQGSDTAFAIVAAEVLGLDPTAVRVIHPDTDVTPYDMATLGSRSTFHMGHAVRLAAEDALDKMRSLAQELGMETEGKLDA--AKILVR-----R-----------MQAGNIIGVGSFIPEYI--SPDKATGQSANITPNWMVGATGIEVEVDTETGQFRIVRMENVGDCGTPLNPKIVETQLSGAAIMQLGAALYEEMDFDMGQLRNASFAEYKIPGIHDVPAVGTEMVDSYQHNGPFGAKGVGETGTYGVASAIAAAIEDAVGLRLTSMPMKYEAVCRALHASETSQ
MSRLRDAFK-----AGKAFIPFITCGDPSLAATERLVRATAEAGADIIELGIPFSDPTAEGPVIQAANVRALAGGVTANKIFAMVRRLRE-RIDTPMVFMTYANVVYSYGTESFVKIASDLEIDGLILPDVPFEEKEEFAAPCRAAGLELVSLIAPTS-NDRISLIARAAEGFVYCVSSLGVTGVRSEITTDVGAMVRLVKKEREIPCAVGFGISTPEQARRM-ASAADGVIVGSAVVKLCAQYG---EEAAPYVAEYVREMKAAVRRMS---EEFRIIGKSLPRFDGPVKVAGEVKFLEDIDIPGCWIGGVIRSEVPRGVLKGIKTLPAFEGTGAV-LVTAEDIPNYVAIV--RKDYPALAAPEVNYATQAVALVAAPDRESLKRAMDAVKAEIEPLPPVFTIDESEARKE-LIWGE--DNCVDRYYTERGDLRKGFEEADAVVEGEWETGLQEQMYLETQGMAAWRSA-E-GVELLGSLQCPFYVVNAVAAALGLPHERVTVRQSATGGAFGGKED-YPSIVYAALLAWKSGKKVKIVYDRSEDLLVSPKRHPSKSRYRMGFTKDGKITALDAEIKLDAGAYTTLSRVVLQRTHLHAAGCYYVPNVRVRSAAWATNTPPNGAFRGFGAPQAIFAIERTMDLAAERLGMDPLDIRLVNTIKT-GDRFPYGQVLRENNAEAVLLKAAELSDYRRRREILSFRRGIGISLGLHGGGFTGSG------GTTAKMTF--DGKFRIYTSSTEMGQGASTVLPMVAAEALGVEIDDVIYVEPDTRCTPNTGPTVASRTTMYVGKAVQDACGNLKMAIEDGGAPL-----------------------STALIAAAREYLAKNGRAEALGYNIFNDG-QSWDEEKFSGD-AYHGYAWIANAVEIELDMDTYEATPLSAAVAAEVGRAINPMQAKAQLTGGVLQAFGWAHIEDLGVDKGRYTAAHMNAYLVPTTLDTPEWKVALLEDPCPAGCYGAKGLGELPCDAGAAAFAAAIDHAAQIFSHRVPMTGERIFEAIEKRNGGE
MTRIDKAFE-----NGKAFIGFLTAGDPGIEKSLEFILEMEKAGADLVEIGIPFSDPMAEGPVIQEANIRALKAGTDLSKVFQLVEEVRK-VSEIPLVFLTYLNPVFKTGYSEFFGRCRKSGIDGIIIPDLPFEEKGEVAGIAKENGIDIISLIAPTS-EKRIRMIAEKSSGFLYIVSSMGVTGVRSEIRTDLRSIVEAAREATDTKIAVGFGISSPEQAKGI-SEYADGVIVGSAIVKIIAEHG---DAAGRYIYEYVKSMKEAL-RM-------RHISKPIRKKDAMSLVTGKPVYTQDLAPRDALVVKLLRSPHAHALITEIDTEKASAVNGIECVLTYRDVAERFTLAGQSPYDRLILDQRLRFVGDPVAIVAGATAAAVDEALKLISVKYEVLEHILDLRKAK-DNPILIHPENRRNLCASASDQHGDIDAVLAGCDYVVEQTYHTKANNQTMMETFRTFTYKDA-FGRLTCVSSTQIPFHVRRILSNALGIPKSQIRVIKPRIGGGFGAKQT-AVSEIYPAIVTMKTGKPALIVYSRQESHIAGSPRHEMEMTVKVGATKDGIIRGIDLHTLSNTGAYGEHGPTTVGLSGHKSIPLYKTDAFRFSFDVVYTNVMSAGAYRGYGAPQGIFAVESAVNELAVKMNMDPVKLRELNMVKE-GQKMYYGEQLNSCALDRCMARAKEMIGWDEKYPAKDKVRSVGVAMAMQGSGISK------VDTAAVSLKVNDDGFYTMGIGASDMGTGCDTILAQIAADCLDCSVDDIVVHGVDTDSSPYDKGSYASSTAYVTGMATVKTCEVLVGKIKKAGASKLKCDADKVDFDGTKVYNVE-TNESVSLRDIGNSEM--RNSLYATESFSSQTS----------------PPPFMVGMAEVEIDKETGKVDLIDYVGVVDCGTVINSNITRIQTEGGIAQGIGMALYEDIIYSKGQLYNNSFMQYKIPTRLDVGTIRVDFESSYEPTGPFGAKSIGEVVINTPSPAIAGAILNGVGVSIRELPITAEKVYNAMQE---LK
MNRIEEKFKQLKKQEETALMPYITAGDPTLGFTKKLIKEFEASGVDMIELGVPYSDPLADGPTIQQAAQRALSAGADLEQIFGLIEEVRT-EVEIPIILMGYYNSFYKYSLQEVVSKAEEVGVDGLIIPDLPPEEAEEVEKFKNGDQLSSIFLLAPTSSEERMELVNQQSDGFIYCVSTLGVTGARNKLSSQLQGFLARVRQHSDQPLAVGFGISAPKQAAQV-AKYAEGVIVGSAIIDRIAENLQREEVMLKEVSSLVKRLKKAL--MR-YREDYEKVGKDRPLVDAKDKVTGKARYVSDVELPGMLTAKALRSPYPHAKVLNIDKSKAEKVPGVKSILTPEDVEQKWGPI--TQDR-NLLSRKARFTGDEIGLVVAVDEAACDEALSKIKVDYEQLPPVLDMLEAMDEDAPTIHEEFPNNVNHHERVSEEEMERIFDEAYLVCEDEFVTNRVHQSYMEPNGVVAEQDE-NGYLTMYAGAQSPTWCRRDYAESLKMPVDKTKVVQTLYGGGFGAKIE-PQFPPLGALGAKYVGQPVKLLLNRKEDFESALPRVPMTIRLKTAWSKEGELLAKDVYVIADQGAYADYGLAIAKTAMKRIDTLYQLENVRAVSDVVYTNKVPTGCFRGFGNSQSHIALENQVDEAAEKLGIAPDELRLKNCARP-GYDNPHGWEVNSCEVDQCIEEATQQSNFKEKRDEYKIKRGIGLSASMHVSGNRSFL--KAFDGASALLRMNEDGRLYIYSNEPDMGQGIRTVTTVCAAEVLDMPIEDIRVPEVDTDVVPFGTGCWASRGTYLASSAVKEAALKLKRKLLAKAGEMMNISAEQLKVKDGTVVWKRDENRKRTFKEIAWQYV-SGEMLMAQGSFMPDVE---YPDEDGYGN-VSGGYAYACNVAEVEINTETGEINVTDIWAAYDVGQPINPMAVKGQICGGVGMGFGWAILEDMKYDDGVLMNPNFLDYQIPTTKDIPNIHPIIADSYEWTSGYGAKSIGENALNPVAPAISNAIYNAIGVRFKEVPITSEKVLEKLQEEEGNQ
MSRIANAFL-----KGKAFIPFITCGDPDLETTKALVLAMEKSGADLIELGIPFSDPIAEGPVIQKADKRALQSGTTADRIFSLVAEIRL-ETDIPLVFMTYINPIFTYGKARFLTRCKEVGIDGIIVPDLPYEEQDELKGFCSESGVTLISMIAPTS-RERIQMVAKEAEGFLYCVSSLGVTGERSAIGDAAMMMVEEAKKATTIPCCIGFGISNAEQAKAM-ASFADGVIVGSAIVRLIAENG---KDSIQPVSKFVSAMKTAIAAMN-------IIGTPLNRVDAHEKVSGKAKYTSDLVTGHALIAKVLHSTIANGVVKSFDLTEAWAVSGVIDIVTCFDVPIQFPTAGHDIADRKLLNKRVRFYGDDIAAVIAEDEISAIEAVRKIKVTYEQYAPILTIEDAMKSGAMAIHEEKPDNVVVKSSYEVGSFDEASKEPDLIIEGDYDTPIVQHCHIENANSFAYMEN--GKIVVVSSTQIPHIVRRVCSQALGIGHGDIRIIKPYIGGGFGNKQD-ALTEPLNAFLTTRVGRLVHLEYTREETFNCTRVRHAMKFHIVSYVRKDGSFAARSIVAYSNQGAYASHAHALVANAVNGFRMMYPVGAIKGEAYTVYTNLPTAGAMRAYGIPQIGFALESHIEDIVSKAGFDSIAFRKQNMMKL-GYVDPTTITCHSTGLDECIDKGEHYLHYKEKRALY-VRKGVGMAIFNYKTGVYP----IALETSACRMLLNQDGSLQLQMGATEIGQGADTVFSMMAAETIGLSVDKVHISKQDTDVTPYDTGAYASRQTYVAGMAVKKTAESFKAKLLEFAAFMLKKEAFDLDIKDNFIVHKNKDEHLLSVAEVAMESCTNSRHIAAEETHHCTDN----------------TYSFGVCFVEIEVDIPMCQVRVLDIINVHDSGRIINHQTAQGQVHGGMSMGLGYGLYEHLEFDTGRMLNDNLLDYKLMTALDTPELQVAFVETEDPTGPYGNKSLGEPPVIPVAPAIRNALLNATGVAVDSIPLNPEKLFFAFENA---K
MNRIDEKFEQLRKRNEKALVGFVTAGDPDPGRSLEIIRTMCRSGVDILELGIPFSDPTADGPVIQRSSTRALKAGMNLSKAFEMIRELRG-TCDVPIVAFSYYNPILAYGGAKFYRDALDSGADGVLIVDLPPEESDELTRQWPDRDLALIRLVAPTTPPDRMSAIAQSASGFIYLVSMTGVTGGGEPDLTELSFLTSELRSRCGIPVCVGFGISLPEHARAV-SPLADGVVVGTAFERIIEAHQ-NDSAVASKVGEAVGALKAAL--MA-LWEKTRFVGKPFPRVDAYERLSGSAVYPADVRLPNMLYGAILGSPHANARIKRLDMTRAEKMPGVRAVIGGTVPENPYRPA--MEVAGKLFDPHCRFEGDAVAAVAAENPYQAQDALRAIVVEYEVLPFVADERKALQPGAPLVHGE--GNLVQTDRYQRGDVEKGFAEADVVLQETYRSACELHTPMEPHGCVANWER-D-RLTLWESTQGVFAVQSGVAEILGLPLAKVRVIGGYMGGGFGSKLQ-AGKYVIAALLARRTGRPVKLILPREQTYLAVGNRPPCNMRLKAGVRKDGTLTALDFSVLGTGGAYPAGGTSLVD---WQVRDLYSCPNVRIETTDVYVNAGPARPFRAPGHPQGSWALEQMMDALAKAIRMDPVEFRLKNVPSG-SQAR-EGMPYATTGLRQCLEEGARAFGWKEARQKTGLRRGVGMASGLWVAGGAMP-------PSTVIVKMFSDGSVNLNMGASDIGTGTKTIMAAVAAEELGMAPESIQIEHADTGTTQYTRPSGGSKTVPTESPAVRAAAIHVKEQLLSIAAEALKADKADLAVMDGRVLSRSDDSKSAKIADLAGLKQ--RGVIVGIGSRAPDPP-------------GKVVNPFAAQFCEVEVNVLTGEVRILRFLGAHDSGRVMNRLTYDNQVFGGITMGIGFALTECRILDTGKLLNRNWHDYKLPTVLDVPEMVSLPIEILSPENTTGAKGLGEPVTIPTAAAVANAVYDATGVRITESPISPMQLCKLLSEQLKEG
MNRYAQLFSRLDEANQGAFVPFVMLGDPTPELSLAIVDALVAGGADALELGIPFSDPVADGPTIQGAALRAFESHTTPDDCFELLGRIRAKYPQLPIGLLVYANLVYVRKIDGFYEKCQQAGVDSVLVADVPVQMCAPYKAAADKFGIDSIFIAPPNGDAETLKQVAELGNGYTYLVSRAGVTGAETKAGMPVEGLINTLREFNAPPALLGFGISEPTQVREAIAAGAAGAISGSAVVKIIETHHQNPEHMLNRLKEFVEGMKAATNRMS--------IGLPLKRVDAEAKVTGSARYTDDNIMLGMRHAKYVRSSIAHGKVLTIDANEALALHGVEAVFTHEDVPTCFRTAGHDVKDRRLLTDHVRHFGDGVAIVVARDPLVAEKAAALVKVTYEPLPVMTDAASALAEGAYPIHPT--GNLLRQSQIRAGEPEQAIAAADLQFKGHYQTPVVQHCHLETVTCYAYMDQ-PDHIIVVTSTQIPQIVRSRVAKSLGLPWSSVRVIKPYMGGGFGNKQD-VLEEPMAAFLSYKLGVPVKVTLSREECFFASRTRHGFAIDGTLGISRDGVLKGYQLDVLSNTGGYASHGHSIASAGANKISYLYPRSAFGYDAKTFYSNLPTAGAMRGYGAPQVVFALECMLDDACAELRLDPLAVRIANVARE-GDVNQNQKTIYSAGLPECLRRGGEQFEWERLKAEC-VRRGIGVACFSYGSNTYP----VGVEIAGARMLLNQDGTVNLQIGATEIGQGSDTVFAQMAAQTLGIPFEQIRVSTQDTDITAYDPGSFASRQSYVAAPAIHQAALQLRARILSLAAQLCHQDVGSLTLIDGYVVLAGADKVLISVAEVSVNAYTIGGQITSEVSHKTTTN----------------PPSFGCTFVDLSVDIDLCKVTINRIINLHDAGKILNPQLAEGQVHGGMGMGIGWSLFEEMIIDTGVVRNPNLLDYKFPTMLDLPELECDFVQTYEPQSVYGHKSLGEPPIISPGPAIRNAIRMATGVAINELPITPKTLFREFVAAQRHV
M---------LHKKNEKALIPYVSCGDPSLEFTEQLATILAESGADIIELGVPYSDPVADGPIIQRASGRALAGGVTLEKIFSLVKRLRE-KTQVPLIIMTYYNPVYVTGVENFIARAASVGIDGLIIPDLPLEEAGYLKKAADSNNINLILLVAPTSSPERIKRIAQLSKGFIYCVSVTGVTGTRQSTSGGLEDFLDQVRLQTKLPLAVGFGVSGPDTARKM-ANKADGVIVGSAIIQKIEENVGDTLKALEEAVSFINTLKKAI-GMA---KDLKYVGKPFPLKEASQKVTGQLLYNSDKKAYNLLHAKMLLSPIPHGIIKKINTAQAEKLPGVKGIFSYLNSPTLYNSSVISPKNELIFSKIVRHVGDRVAVVVAMDLETAQAAVDLIEVEYEELPVILDLEDALHNTNVQIQPP------PEYNYVIGNPASGFEDADYIFSHAFASPKGHHCTMETSCVIASCDS-LGKVTIQTNTQNCWMVRYTVASALDIPLNDIRVIKVDGGGSFGLHLE-ATLEPLVAFLAKQTKGTVKLHLNRNETMLSTRCRTSVKTKIKTGVKKDGTITAMDIQVIADAGAYTSISAWMPKSIGNKVKRLYKIPNLSYKGNLVHTNTAVSGSFRGFGTAEIFAALDTHMGNLARELNLDQVEFRLKHVMNP-YDNDPTGHTFGNSGIKECLTEGAKAFGWDGKKNIT-YKYGIGVGCCAHTNGCFG----YHQDFAAMTLRINEEGAALLNTGLHDLGVGTKTMLAQIVSEVLDIEMSKVTPLECDTERSSYDVGTQATRTAYVGGNAAKAVSEKVMLMLLEEAAKMLSVPRTELIVEKGHIKAINNPEKAASYGEIVMYSLKNNKEIFAYDSYAAQAN----------------PTSYAVNFAEVRVDTKTGHVDVLKIVSAHDIGKAINPMLVEGQIQGGIAMGLGFALSEELEYTEGKCKNPNFSNYFPFRASEMPEITKVLIEKGEVHGPWGAKGIAEITAGAVAPAIVNAVNNALNTNMTILPLNTERLLKEISTK--VN
MGRIAATFNRLKQKEQSAFIPFLMAGDPNLELTKELVLEAERKGADIIELGIPYSTPLADGPTIQKAGKRSLTHGTNLNDIFELVEEIRL-ESDIPLILMGYYNSVFSYGVEEFVNKSEEVGVDGVIIPDLPLGEDEELREY--STELNIILLVTPISTEKRLKEVAEASSGFIYAVSTSGTTGARTEVAKEVKGIVEKVKSLTSIPVAVGFGISKPEHVSEV-GQFADGAIVGSAIIQKIEDNLDNKDEFIQRVGSFIRALA----NMK------KVVGQKVKKVDAIEKVIGKAKFAKDYSFDDMLYLKILRAPHPHAKIIDIDISKAQELDGVVRIVTADDLPNNFGLI--LKDEEVFVKEKTHYMGDALAAIAAESEEIAHEARNLIEVEYEELEVIDNPFRAMEDDAPKIHEE--GNVVCSHNLEKGDVEQGFEEADLIISNEFQTQHIEQLPLEPEAGVAKYDSETDTYTLWAPTQWLHDTQGDMAQSLGVPPEKIKINQPTIGGAFGKRED-ISVHLHLAIMAKLTGKPVKLAYTREESMITQSKRHPITFKFKTGVTKDGEIIAWESEVIGDTGACASSGPAVVHQALYHCTGPYNVPNVKGKSYTVYTNNTYAGAMRGFGATQSAFAYESQIDIIAEELGMDPYEFRLKNAYDI-GSSTPNGQILTSVGAKESLKKAIEAADYQKKSASTEKKCGKGMATIMFGNGYGE----GFPDHSFCTVKVKEDGDILIETAAADVGQGVLTVVTQIVSEVLNISQDRIEVAPGTTEDMKNAGSTSASRQTIFSGNAAKVAAEELLGQINHQAFMELGANYPEFEVKDGKVVPF--EGEELTFKELAQIAKNKGEPLKAEGCYFPETY--APDEETGYSELAYVTYTFNTHVAEVEVDTDTGIVTVLRMVTAPDVGKAIHPQNIEGQSEGGTVMGMGMALMEDQIIDEGITMNPNMSNYLVPTTMDVPEIETVIVESGDGPGPYGAKGIGEPVTLPAAPAIINAIEDAIGVRIKELPATPEKILKALREK-NDN
MDRLYGSFR----QGKKALIVYVCAGDPSLEATLEAVCAIARAGADIVELGVPFSDPLADGPVIQAASQRALARGTTLARVLELTYNLRR-KVQVPLILMSYYNPLLRYGLARFAQDLAGAGGDGVIVPDLPYEESGPLKTSLKEKGLALIPLVAPTTPDERLREIARHASGFIYCVSLTGVTGPREELPPDLPEYLARVRKATSLPLAIGFGISTPKQAQLL-APLGDGIVVGSVIVETLAKGG------IKEATSLVQAMRKALDDMT----CQSLIGAGIPRIDGVEKVTGEALYVHDLKIQGMLYAKLKTSPYAHARIKRIDTSRARALPGVKAVLTGQDVPYKLGLY--MIDRPVLAVGKVRYFGEPVAAVAAVDLDTAQEAVDLIEVEYEPLPAVLDVEEAIKEDAPLVHEDPGTNIANHFKVRKGDVEAGFAKSDLIVENKFYQPQVFHVPLETHVTIAKWSA-GDRIKVWTSAQSPFAVRDLMSVALGIPRSQIEVIVPYVGGGFGGKAG-IHLEALVACLSKAAGRPVKLTATREEECSTLPCRQGLVARIKTGVTKDGRIIAEEIEYLWDAGAYADYGVNIGRAAGYSGVGPYEVENVKIDSYTIYTNHVFGTAYRGFGHAEFLWAIERQRDLIAKELGMDPVEFRMKNLLKP-GSVTITGEKIYEGRVDKCLAIVAEKIGWPLVKSEEEKYRGIGVAVLHKAPAMPPWT------ASSAIVKMNEDGSVHVLVGGIDYGQGTYTTLAQIVAERLHLPLEKVRMWETNTETAPYDWQTVASRLTFMAGNALIRACDDLLAQMRSLAASILRCSEDELEFGQEEIFLRHHPDKRLSYRQLAIGYTAVGGPLIGRGKYIAQGL-TFLDPETGQGL-PALDWTYGAHAVEIEVDTNTGDIEVLKVVSAFDVGKVLNETLVRGQVIGGIVQGLGTAFSEHLIYDQGRLLTRNLVDYKIPTVKDLPKMEVYFVETPQLDGPYGARGVAEHPMISVAPAVANALANAIGLEMLEGPLTAEKVYLAWQEK-CKQ
MSRLDQLFEATRAEGRAALVGYLPAGFPTVEGSRRVLSAMLDAGCDLVEVGVPYSDPVMDGPTIQAAAEGALRNGFRLRDLFSVVETVAS--AGGHAVVMTYWNPVFRYGVDAFARDLASAGGLGLITPDLIPDEAEDWLAASTEHGLDRIFLVAPSSTEERIAMTAAASSGFLYAASTMGVTGARDAVSNAAPELVARVRAHTDLPVGVGLGVRSGAQAAEV-AGFADAVIVGSAFVSQVARDP--GDGGEAAVRALAAELAEGVRGMT-ATAVTGGIGDSARRPDGTLKVRGEFAYSSDLWHEDMLWGATLRSPHPYARILSVDLTEALRTPGVHAVLTHEDVPNIYGLE--HADQPVLAVDVVRYQGEPVAVVAADHPETAQRAAKRIRVEYEPLEPVTDMVAAARGEGPPLHPD--GNVVRHLRIRKGDAEA---TADVMVVGEYEVGMQDQAFLGPESGLAVPAE-DGGVDLYVATQWLHVDQRQVARALGLPLAKVRLTLAGVGGAFGGRED-LSMQVHACMLALRTGRPVKMVYNRQESFFGHVHRHPAKIYYEHGATRDGDLVYVRAKIYLDGGAYASSTTAVVANAATLGVGPYTVDNVAIDCWGVYTNNPPCGAMRGFGAVQAAFGYESQMDELARRLGVDPVELRIRNAIAE-GDTMPTGQLVDSAPVAELLRRVKNPVDVRELPGGVSVVRGVGYGVGIKNVCFSE----GFDDYSTARLRLQVEATALIHTAAAEIGQGLVTIKQQIVRSELGV--ERVTVQPMDTSVGN-GGSTSASRQTYMTGGAVRQVCHTVRERVLRMAGRRVGRAPDGLALAGGKVVDAR-GEVVADLAEVLG-----DEAVEATEVYRHRPT-HRVDPERGQGN-AHVQYAFAAHRAVVDVDVELGLVRVVQLDCAQDVGRAVNPQAVLGQIHGGSAQGLGLAVMEEIQVVDGRVRNPSFTDYLIPTILDMPPMTVDVLELADPHAPYGLRGVGEPPTISSTPAIVAAIRAATGRALNRVPVRPEHIT--------GT
MNRISHCFERAEQADRAVLGIFVSAGDPSEQASAAILDSLVENGADFIELGMPFSDPMADGPAIQAASLRAIKQGMTLQGTLDMAAAFRTRHPDTPLILMGYYNPIYMYGTDAFISAALDAGVDGLIIVDLPPEEDVELCDDARAAGLDFIRLVTPTTLGDRLPVVLEKAGGFVYYVAIAGITGTKSAATDTIEAAFTRIREETKLPAVTGFGIRTPEQAAEV-AKISDGVVVGSAVVSIIEQACPDADELAAAVGDYCRDLSEAMKTMK------FGVGQTVKRLEDANLLVGKGRYTDDQMPGTGLAVAFLRSPFAHARLTHLDLAAARTADGVHLVAAQADMDDKVGDIHCRTTKPAMARDIIRHAGDLVAMVVAETRQQALDALEMIDVDYEPLDAVCDVYDATAPVAPQLYDCYPNNTVFSWEATIAEIDKAVAAGATLVEVDVINSRVMPNAMETRPMVAQPSEEGGGLRMWCGTQGPVGLSAQIAKALNMEKEHIQLLTGDVGGGFGYKIF-LHPELCIAWAARTLGKTVRWQQDRSDSYLSDLHGRDNRTKARAAVDKTGKILALDVLVHANMGAWLSNFSIPTLSACRTLTGPYDISVAGMEVRGVVTNTPAVDAFRGAGRPEANYLLERLIDHIAAEMGMDRVAVRQVNLIKP-EQIPVEGGTVDSGDMPGLLADALQKADWSGFDARRKRLRGIGLAMYLEQCGGGG--------DSGVDIEFNKDGSVTIYAAQQDNGQAHRTTLTLIFSSRLGYDAELINVVQGDSLRTPAG-TTGGARMSAVLGSTLMQAAGLIADAALPFAADHLQADQSDIQFAEGIFTAAGT-NQSVTIEDLVRLIAAANHPLNRLHKYTTDG----------------ATYPYGCHVVEIEVDQQTLRPEIVTYTVVDDFGEVINPLTLEGQIHGGIAQGIGQALYEHVAYDDGQLLAGSLMDYALPRADHMPSFSISRRGTRCQNNLLGVKGAGEAGAIGAPPAVISALCDA-GIVHIDMPATLQNIWQLMKAKQDAA
MSKIANAFK---GGNGKAFIPFITCGDPSLEVTEQLVYAMEEAGANLIELGIPFSDPTAEGPVIQAANIRALSGGVTTDKIFAMVEKIRK-NTQIPMVFMTYANVVFSYGTERFIKKASELGMDGLILPDVPYEEKEEFDSVCKKYDMDLISLIAPTS-HERISMIAKEASGFVYCVSSLGVTGTRSEITTDIGAMVKLVKKAKDIPCAVGFGISTPEQAKKM-AGLSDGAIVGSAIVKLCGTYG---KDAVPYVKEYVKSMCDAVHIM-------KYVNQPVRKKDAMQLVTGQPVYVDDIAPKDCLIVKLLRSPYANAMVTSVNKAAAMKVDGIEAIYTWEDIPRRYTQAGQSPYDRLLIDRHVRFVGDVVAIVAGRDEKCVDKALKLIKVQYEVLEPLLDFRKAK-DNPILVHPENRRNLCAHDETGSGDVEEVLKNSEIVIDRVYHTKACQQTMMETFRTFCTIDT-YGRLNVVSSTQIVFHCRRIISNALHIPKTMIRVSKPRIGGGFGAKQT-SVSEVYPAYVTWMTKKPSKIIFSREESMIASTPRHEMEIHVRVGADKNGIVNGIDMYTLSNTGAYGEHGPTTVGLSGHKSIPLYKAKAFRFVSDVVYTNHMSAGAYRGYGATQGLFAVESAVNELAAKLHMDPFEIREKNIVRE-GDVMPYGQVNTSCALDRCLTRVKEMIGWEEKYPVRDKVRAVGMGMAMQGSGITS------VDVGSATIKVNDDGFYTLSIGAADMGTGCDTILAQIAAEVLECSVEEIIVLGADTDSSPYDSGSYASSTTYVTGKAVEQCALKIREQICKLGAGLLKCPENEVVFDGKSVRREG-AGQQVSLTDIATASM--EIALEATVTNSSPLS----------------PPPFMVGAAEVEVDLETGEAKVINYAAAVDCGTPVNPNLARVQAEGGILQGIGMALTENITYNQGKLAENSLMQYKIPTRIDIGHICVEFESSYEDAGPFGAKSIGEVVINTPLPAVSDAIFNATGTRFYELPITPEKIAMAVAERKEQA
MG-LEKGFS-----DGAALVAYVCAGDPSLEATPHVVKRLERGGADIIELGLPFSDPIADGKVIQEASQRALARGMNPDVFFEMVSSL---DVDVPLVVMTYYNLLLRGGVHAFVERCALSGISAIVVPDLPIEEADELRRACAQNGVGYVGFAAPTTPHERLRRILDACTAFLYIVSRLGTTGVGGGVSERVERMLKGVSGT-SVPKVVGFGISTPEEAERLVALGADGVVVGSHFVRLAAQGR------LDDIEREARAIKQGCLDMT-----HGGVGQSIKRKEDARFVRGKGNYVDDVKLPGMLYLDIVRSPYAHARIRYINIEKALKVPGVLAVIRGKDLEANLAWMPTSDKQMVLPVERVMYQSQEVAAVVADSRYAAADGVAAVEVDYEPLPVVVDPMKALEPGAPILRPDRKENRIWHWEVDREGTDKALKESDVVVKENLYIPRIHVSSIETCGCVASFDA-MGKLTVWMTTQAPHAIRTVFALVAGLPEQKIRIISPDIGGGFGGKVP-VYPGVLAVVAALKTGHPVKWIEDRSENIQADSFARDYHISAEIGATRDGKLTALRVKTIADHGYTDAAANKFPAGLFHIVTGSYPFEKAHVEVDGVYTNKPPGGAYRCSFRTEAAFTIERIVDSLARKLGMDPAEFRMKNFIPP-EAFPALGWEYDSGNYQGALRKAMDIVDYDALRKEQAELMGIGISSFTEIVGAGPSHGL--KMFDSCEIRIHPTGKAIARFGTKSQGQGHETTYAQILAEELGISSEDIAIEEGDTDTAPYGLGTYASRSTPTAGAAASIAARKIRDKAQKIAAHLLEVSPDDLEWKDHKFQVKGVPDKAKTMAEIAFAAYGMEAGLEAVDYYDPPN----------------LTYPFGSYICVVDIDKETGEVKIRRFVAVDDCGTIINPMIVEGQIHGGLTMGLAPALLEEIHYDNGNILGGSFMDYLLPTAVETPKWETAKTTTPSPHHPIGAKGVGESATVGAPAAIVNAVVDALGVTHIDIPITPWKVWKILHEK---A
MSNIRKAFE-----NGKAFIPFVTGGDPTLDVTEQLLYAMQDAGADLIEIGIPFSDPIAEGIVIQEANERALEAGCTTDKLFDMIFRARQ-KVTVPMVFLTYVNPIYTYGKEKFMKRCVECGMDGIIVPDLPYEEKEELSGVCEQYDVDLISLIAPTS-HERIRMIAKEAKGFVYCVSSLGVTGVRSEIKTNIAEMTKMVKEETDVPCAVGFGISTPEQAAAM-ARVSDGAIVGSAIVKLVAKHG---ENAVSAVAQYVREMKEAVTRME---MKQRLVNTPVMKKDAMALVTGQPVYTEDLAPKDCLIVKVLRSPHAHALIEEINTAAALKVPDITGIYTYEDVPKRFTMAGQSPYDRLILDQRVRFVGDAVAIVAGETEKAVDRAMRLIKVKYQVCEPVLDFHKAK-GNDILVHPENKQNLCARASDEHGDVEGVLEKCRYRVEQTYHTKANQQAMMETFRTFTYMDV-YGRLNIVSSTQVTFHVRRILSHALDIPKSKIRVIKPRIGGGFGAKQT-VVAEVYPAFVTMQTGRAAKIIYSRYESQIASSPRHEMEIKVRLGADEEGIIRAIDVYTLSNTGAYGEHGPTTVGLSGHKSIPLYKVDAFKFAYDVVYTNVMSAGAYRGYGATQGIFAVESAVNELAAQMKMDPIVLRQKNMVQE-GQVMPYGETANSCALDRCMARGKEMIGWDEKFPCRDKVRGVGVAMAMQGSAISN------VDTASVAIKVNDDGFYSLMIGASDMGTGCDTILAQMAADCLNCRMEDIVVHGVDTDISPYDSGSYASSTTYLTGMAVVKTCESLIRKICEKGACYLGLKTEQVDFDGEKVYETD-GDKSISLKDIGNHVM--EEALMASEAHSSPVS----------------PPPFMVGLAEVEIDKETGHIELIDYVAVVDCGTVVNTNLARIQVEGGIAQGIGMALFEDITYSKGQMYQNSFMQYKLPGRQDVGNVRVEFESSYEPTGPFGAKSIGEIVINTPSPAIAHAVYNAVGGQIRTLPITSEKIYFHMQEK--DS
MSALDDLFGTLRARGRKALMPFVTAGDPDLDFTAAVLRELVRRGSSLCEVGIPYSDPIADGPVVQASYCRALDRGFRLAQGLQMIADVAP-GLGAPLVTMVSYATVHRWGVHRYVTEAKAAGVAGAIVPDLPVDEAGALAAICRQADLSLIQLVTPTTPRARALRIAELATGFLYYVTVTGTTGERDALPPALVDDVAWLRARSHLPVCVGFGISQPAHARAL-APVADGLIVGSAIVRRIARAVGPRDAVLREVGDFAVSLLEAM-SMN---RSFSVLGSRALRIDAPEKLTGKALYTDDLVRPGMLFGALLQSPHAHARILRIDTSRAEKLPGVAAVLTAANSPTKFGVSPARYDETVFCIDKVRYIGDEIAAVAAVDLDTASEAVGLIRVEYEELKPVLSVEEALDPASPLIHEMYAGNVCSRVEQDFGDVEAARKGAFIVRTDRLSSKMQNGAFIEPQCALAEVDG-HGRLTLWSSTQAPHYVARTVAMVLGLPEHKVRVASPRVGGGFGPKAA-CSSMLATCLLARATGRPVKTTFTREQVFFHSRARHQFFHTMTTGVDRQGKLLFLDHECSLDGGAYASFGIATVYYAGSLLGAPYRLPNMRYRGMRVVTNKPASGAQRGHGGVIARALFEVQLNRIARELGIDPIELRRRNVMEA-GETTCNDLNMSSLGMRECLEAVHDRSGWNDRIRQKTPGRGIGIGCGFFVSGAGYPIYRSRTPHCTVEIKADEGGGIEVRTGASEIGQGCETMAAMIAAETLGIPLDLVRVRSGDTDLSV-DLGAYSSRTTLMTGHAVREAAENVRQKILAVVARAMKVTTEDLSIENGLVKARGEAGNSLTFAEAARLAFLEQGTIIGTGLYRPPPL---GGKFKGATVGTSPAYGCSAQVAEVRVDLETGQVKVERIVAAHDCGQAINRTQVEGQMHGCISMALGEALMEEVVFGKGEVLNPNLADYRIPTALDMPSIETIIVESNEPNGPYGAKEVGEGGIMPTIPAILNAIEEAAGVTIDELPVSPERILQALRRQ--KK
MSRIAATFARLREAGETGVCPYVTVGYPELDTVGRVGPALVAGGAAMIELGIPFSDPLADGATVQHSSHVALTNGVTVATCLEAARDLRHKGVDVPLIFMGYFNPLLSYGLERFAAACAEAGADGVIVPDLPPDESGDLREALQRHGLDLIFMLAPTSTDAQIAAVARQASGFVYCVSLTGVTGARDRLSQQLPGFISRVRQHTDLPLVVGFGISTPEHVAEA-GKLAEAVAVGSAVIKRLGETP--RERQPDEMEAFIRYLRGA---MT----ATTLIGKSIPRIDSPQKVRGQTRYTADLTPPGTLIARLTTATQAHARITGIDTSAARAVPGVVDVVTGADLLDGPEPS--ERARAMLARDKVIYYGQPVAVVIAESEAAAEEAAALVQVDYEPLGVVIDPRAAMQPDAPVIRPKLPDNVISAVRFSRGDVEQGFAEADVVVERSFTTPSVHQGYIEPHATLAVPDP-LGNLTIYTATQGQFYARTVTADTLGLAQNQVTIVPMEVGGGFGGKT--VLLEPLVGALALRTGRPVKLVLSRMEEFLLATPAPGAVIDVKLGAKKDGTITAIQGHVIFDSGVYPG---APAVVALLILGGYYRCANLDLIGYEVLTNKPGVGAYRAPGAPQGTFAIEQAVDEAARALGWDPLEFRLRNVSAP-GDPQPNDVPWPEMGLREVLEAVRD--HWQQRTAG--PNEGFGIAIGGWPGGIE---------PCAANVRVNTDGSLTVSLGSVDI-TGTNTTMAMIAAETFGVPVDRVKVVTDNTDGAPYAGMSGGSKITYTVGLAVRAAAEEARRQVFAIAAAELEAAPEDLEIVDGKVQVKGVPDRSIAIGEIARLSMGKYEPVYGVGKSAVTAR----------------APGFSAQIAHVRVDPATGEVTLLGIVAAQDVGRALNPALVEGQIHGGVAQGIGWALHEGLIYDNGQPLNPTLMDYSLPAAPQVPPIEVKLVEVPSSAGPFGAKGVGEPPVIPTAAAIANAIADATGARVTDLPMTAPRIRAAIAK---AE
MNRIQKAFD----EKKKVFIGFVTAGDPNLATTKELVRAMIKGGAGLIEFGIPFSDPVAEGEVIQKADMRALAAGTTTDKIFDLVAELRE-ETQVPLVFLTYANPIYAYGAEKFFTRCEETGVDGVIIPDIPYEEREEMRPFSEPHHVALVPLIAPTS-KDRIQKIAAVAQGYVYVVSSLGVTGVRSNITTDIDGIVAEVRKATDIPVAVGFGIAAPEQAYKM-AKASDGAIVGSAIEKIVAQYG---EASPEHVYEYVKSMSEAVAAM-------KIVNQSYRKKDAMQLVTGQPVYTDDLVPNDCLLVKVLRSPHANAIIESINTAIAAKVPDIEAIYTWEDVDERCTYAGQSPYDRLLLDRHVRFVGDIVAIVAGKTEKAVDKALSLIKVKYQLLDAVLDFRTAL-DNPVLVHPENKRNLCAHEVIEDGEVDKILAECDVVIDQTTHTKAVQQDMMEPFVTYCSIDT-YGRLNVLSSTQIVFHCRRIIANALHIPKTMVRVVKPRVGGGFGAKQS-CVSEMYPAFVTWKTKKPSKMIFSRYECHIASSPRHEMEVRVRLGATKEGKIRAIDLYTLSNTGAYGEHGPTTVGLSGHKSIPLYRTEAFRFGFDVVYTNLQAAGAYRGYGAPQGIFAVESAVNELAARLKMDPIKLREMNITRE-GDIMPYGAPNTSCALDRCLEQVREMSGWEQKFPLQQKVRTMGVAIAMQGSSIPY------CDVGGATLKINDEGHYTLLIGAADMGTGCDTVLAQMAAEVLECDYDNITVFGADTDASPYDSGSYASSTTYITGKAVEICAQRLRGKICQLGARLLECGTDQVVFDGREVRDTV-SDKAVSLFDIATASM--DIALEETVEQNSVLS----------------PPPFMAGVAEVETDLLTGEAQVVNFYASVDCGTPVNPHLAKVQTEGGILQGIGMALMENVTYSKGRIYENSFMQYKVPCREDIGHIYVDFVSSYEESGPFGAKSVGELVINTPAPAIADAIYQATGKRFMTLPITPEKIAMGVDE----E
MSKISEIFK-----NNKAFIAFLTAGDPTLEKTAEFILTMEKAGADLVEIGIPFSDPIAEGPVIEKANLRALSVGTTTDKIFDMVKRVRT-KTQMPLVFLTYMNPVFVYGVEKFFKNCRETGINGIIIPDLPYEEKNEVLGVATAYDVDVITLIAPTS-KDRIQTLAKDATGFIYLVSSMGVTGVRSEIKTDINAIIADIKQVSKTPVAVGFGISTPVQAKEI-SKTADGVIVGSAIVRIIAEHG---ENAGDVLFKYVKSLKDAI-SMA--------KRKIYDRQDAYGKITGKAKYVNDLSFPGMLYVQTVRIPFAHARIINIDCTEALKEKGVVGVYTAKDVPNQ---K--PKDRPVLADQETKYTGDGVAIVVADSKEAAIKSVKLLEIEYEELPFVMDPEEALKNGAPILHGD--TNFAASHKTLKGDVAVGFAEAEVIIERAYSTQRAMHAAIEPDGAIAIPDK-D-GVLIYCPGKGPFNIKRAVASYCGLQDNQVRIIQPTQGGVFGGKDSDINVMARVAMAAMITGRPCKMVWSREEVMEEGTKRHPFKLKYKVGARRDGHITAMEIRGLADVGAYITKSAATIWRATVEAAGPYNIENISTIIEGAFTNNTVSDAVRGFGSPQVDFASESLMNELAKELGIDPLEIRRINGFTE-GSITATGQKLECVNLMACLDKLEAAFPVHEKPAP--KVRGRGISCIFRGEAMGAGF--KEKDAAAVNFNVEKDGTITVYSGITEQGQGGTNVVLQIISETLGVSIEHLKMSPLDTAYVIDSGATVGSRGTITSGNAALVAANDAKIRIAKVIAEQWEVDSEEIIFCDNSIYTPY-KTRSLSFRDAVNLCYTVIPGVYGHGWWSLPPV--WWDFENNRGE-TYASFNYGACGAEVEIDLVSGKVDVINVVAIHDMGRIINEAEAKAQIAGGVSMALGLALSEEITTRNGKLMTTNFDKYSLQTVMDSPNIRAIPLEAQPANNPLGVKGVSESSTATVSPAVFNAIEAALGVRLRKLPADLESVLAAIEESGSNE
MNKIRSAFE-----NGKAFIPFITCGDPNLETTEKIVREAVANGADLIELGIPFSDPTAEGPVIQGANIKALAAGVTTDKVFDLVRDLRK-DVTIPMVFMTYANVVYSYGAEKFISTCKEIGIDGLILPDIPYEEKEEFLPLCEKYDVDLISFIAPTS-KDRIAMIAKEATGFIYVISSLGVTGTRSEIKTDLASIVKVIRENTDVPCAIGFGISTPKQAKKM-ADISDGAIVGSAIIKIIDEYG---EASPKYVGEYVKAMKDAL--MS-ARRDYHAVGKCIPKKDSSQLLLGKPVFTDDITPRDALVIKLLRSPYANAIVEDVKTDIALKVPGMVAVYTWEDVPKRFSIAGQSPYDRLILDRHVRSVGDAVAIVVGESEKAVDKALNMIKVKYTVLEPVLDFRKSL-DNKVLVHPEVKRNLIHHEEDEHGNVEKILSECDEIIEHTYRIKAAQQAYMETCRAYCEIDR-YGRLHCISSTQIVFHLRRILANALDIPKSMVRAEKPRIGGGFGAKQT-AVCEVYPAFVTWKTKRPSKIIYSRKECQTIASPRHEMEVTVRLGAMKDGHIRAIDLYTLSNGGAYGEHSTTTVGLSGHKSLPLYGCEATRFSCDVVYTNVQAAGAYRGYGATQGIFALESTVNELAEKLHIDPVELRLKNIVRE-GMFMPFGETANACALDRCIMHCADNFHWAEKYPVRDKVRAAGMALAMQGSCISN------VDVGSCTLKLSDCGTYNMMIGAADMGTGCDTILAQMAAEVLDCEPDDITVFGADTDASPYDSGSYASSTTYITGMATQNAALELRENIKKIGAQLLGCAASEVDFDGKEVYIIN-PDGSVSLSDIATKAQ--TIPVDVTATYSSPVS----------------PPPYMVGMVEIELDKETGAVKILDYQAVVDCGIPVNPNLARVQTEGGIGQGIGMALYENVTYNGGKIAENDFMQYKIPTRQDVGHINVEFETSYEPSGPFGVKSIGEIVINTPAPALAHAIYRATGVWHRTVPFTPEKILMGMADPLRVK
MSAVSAALEKARAEGRAALVAYLPVGYPDVETSVEAVRVMVRAGADVVEVGVPYSDPLMDGPVIQRAVDAALRGGARTRDVFAAVSAVAD--EGAAALVMTYWNLVDHYGVDRFAADLAAAGGSGLITPDLIPDEAADWLAAADEHDLDRVFLVAPSSTDERLRSTTAACRGFVYAASTMGVTGARAAVGGGARGLVERIRAVSDVPVCVGLGVSNAEQAAEV-AGFADGVIVGSALVRCLADAP-DRESGLAALERLTRELAAGVRAMT-----TKLFGEKVARVEDPRLLTGGGRYLDDLG-RGALAAAFVRSPHAHARVVDVDVTGALDIEGVIAIYTYEDLAEGVSPLPLPRTPYPLAKDEVNHVGEAVVMVVAVDRYVAEDACQAVEVTYEFLEPVVGVEAARR--DRAVHADVPDNVAAHLVQDPLAVERALQTAPHTLELDLEIERSASMPLEGKGVLARWDETEQSLRVHTSTQASTSVRAAVAAKLNLPLTRVHAIAPDVGGGFGVKIVHPWPEVLVPWAAKRLGDQVKWVEDRREHFISSAHERGQLQHVTVGFDDDGHLLALDVRFWHDNGAYTPYGIIVPIITSTQLLGPYKPGVYRCEFWSVYTNTVIVTPYRGAGRPQAVFAMERTMDAVADALGLDRTVVRERNFIQP-DEMPGRPLIYDSGDYPASLAKLKELVGWDEFAAYRDRTVGIGLACYVEGTGVGP--------YEGAHVVVETSGQVKVATGLTTQGQGHYTSFAQIAADELGVPLSDVEVVTGDTRRFPYAVGTFASRAAVMSGSAIAVASRIVRAKALRIAAEALEVAEDDLEIVDGVVQVKGAPGTRMPLGTVAVLSNGESPGLEGTGYYSPER----------------STFANGMHAVVVETDPDTAEIRILRYCVVHDCGNLINPMIVEGQIHGGVAQGVGGALYERMEYDHGQLLNASFMDFLMPYATEVPTIEIDHLETPSPLNPLGIKGAGEAGVIPGAAAIAAAIEDAEGLRITRMPISPSDLHALRARQEVRR
MNRIQQAFD---RQAHPLFIPYVTAGDPHPDVTVDLLLTLEEAGADIIELGVPYSDPLADGPVIQNASNRALQHGVTLSKVLEMGKEARLRGVSVPLVLFTYVNPVFRMGIEVLCRRAKAAGFDGMIVPDLPMEENGELLEAAKRHHLAFIPLVAPTS-NERMERIVAGARGFVYCVSSLGTTGTRDTFSDDVIPFLRRVRALSAVPTAVGFGVSKREHVEAF-APHVDAVVVGSALVREIQAVGERRQAGHAHIRGFVRMLKNG---MA------NIFGTPLKRREDPRLVTGNGSFTDDIRFSNALYAVMLRSPHAHAHIKSIDASKAKQADGVVAVYTGRDVQ--MEPIPTTPAHPALAVDKVRYVGDAVAMVIAEDRYAARDALDLIEVEYEPLPVVVDQEKAMADTAPLLHEDVPNNLAYHWRAE--VADDVFEKAEVVVRQRFRQQRLIPNPMEMRAAAARYNPASGEMTIWCTSQNPHIHRFILSGVLGIPESKLQIVATDVGGGFGSKIA-VYPDALVGFAARELRRPVKWTEDRSEHFTVTSHGRDVILDVELAGKRDGTLEALKIKNIANMGAYLSTAAVETILFGLITPGPYKIRQAQVDTYGVFTNTTPTDAYRGAGRPEATYLIERMVDLFAEEIGMDPVEIRRRNLIEK-DEFPALGLQYDSGDYKGALDKVLNMLDYDKFREEQEKYLGVGFSTYVEICGLGPSKGFQGGLWESATVRVHPTGKVSVFTGTSPHGQGEETTFAQIVADKFGIQAEDIEVIHGDTNRISMGWGTYGSRTTPVGGTAIAIAADRVLEKAKKIAAHALEVAEEDLDFRDGAFQVKGVPDKAMSFADVSLQASGMEPSLEAQAFYDPDN----------------FVYPFGAHACVVEIDSETGEIEIKRYLAVDDPGPVINPMVAEGQVHGGIVQGIGQALWEGAVYDQGQLLSGTFMDYAMPKARFFPKFETAFTETPSPVNPLGVKGIGETGTIAATPAVVNAVIDAFGVKELEMPLTPEKIWNVLKRG-VAQ
MSRIADAFAALRARGQLGIIPYLTIGYPQRESTLELVPALVRGGACAVELGIPFSDPLADGVTIQRASHVALANGVTVRFCLETAARLREQGVDVPLVFMGYFNPLLQYGLERFVHACVEVGVDGVIVPDLPPNESDELHALCRAAGRDLIFMVAPTSTDRHLREVAARASGFVYCVSLTGVTGARERLPDDLPAFLQRVRAVTALPLALGFGISRPEHVSQA-RGLVDAVVVGSALLDRLAGEP--PEGQAAAAESFIAWLRQGADSMT------TVLGKPLKRRDAEPKLRGDARYTDDLHLPGLLHARLVTSPYAHARIVRIDCDAARRTPGVVAVFTGHDLLEGPEPA--ERARHLLARDKVIYAGQPVAIVVAESPYVAADAAALVEVEYDELPAVVDPLAAMTPEAPVIRPKLPANVTNAVRFQRGDVMQGFASADVVIERTYRTPFVHQAYLEPHASVAVPRP-DGGVTIYTTTQGQFYCRNVTATTLGLPHEMVTIVPMEVGGGFGGKT--VLLEPLVAAVALRLGRPVKLVLTRTEEFLLATPAPAAIFELRAGARRDGTLTALRARVIFDSGAYPG---APVTIALLLLGGTYRWEHLDLLGYEVLTNKPGTGAYRAPGVPQATFALEQLIDELARAIGQDPLELRLRNAART-GDLQPNGVPWPPIGLVDVLERARQHPLWRSRQRR--PNEGWGIAVGGWPGGIE---------PCAANIRLNHDGTFTVTLGAIDI-TGTHTVLAMIAAEVLEQPVERIRVKLLPTDGAPYAGMSGGSKITYTVGLAVQAAAEDAKRQLLEIAANELEAAPEDLELVDGAIRVRGMPDRQITLSEIAHRSMGKYAPVYGTGRSVVRQQ----------------SPGFNAQIAHVAVDPDTGEVEVLDLVAIQDVGRALNPALVEEQVHGGVGQGIGWALHEAMRWSNGQPLNPSFLDYDLPKASQLPPIAVELVEVPSPIGPFGAKGVGEPPVVPTAAAIANAIADAIGVHLSELPITPERVLAALRDK-AVS
MNKITAAFK------HKAFIPFVTAGDPDLETTKELIREIVANGADIVEIGIPFSDPVAEGPAIQKADERALANGINTDDIFRMVAELRT-EIDKPFVFMTYINPVFVYGIDKFMARCKETGVDGVIIPDVPFEEKGFIQAACREHGITYISMVAPSS-AERIAMIAKEAEGFLYVVSSLGVTGVRSDITTDIGSMLAEIRKISDIPCAIGFGISNARQAKAM-SEVGDGVIIGSAIINIMEKYG---KDSPKPVGAFVAEMVGAIRSME-------NISKSIKRFDFDDKVEGKAKYCADLHPEGMLYARTLRSEVPRAKIRAIRLP---ELPEGYTIIDHRDIPNVVPIV--YEDQPFLATDEVNYIGQPILLVVGADKEIILEIINQIEVEYQPLTPILSIEAAVEAKAPYLFGD--KPYFVEYSYAKGDPDKAITQAVRVVEDELRTGYQEHVYLEPQALLGVYDG-E-RVSVYGSMQCPYYIHSGLKQALGWGDERVRVVQLPTGGGFGGKEE-YPTIVHVALAAIKTGKPVQLVFDRQEDIRATTKRHPSIIKIKSHLDAENRIIAREIDVKLDAGAYAGLSSVVLQRTIFSVCGVYDIPNLKVTGKAYATNNIVTGAFRGFGGPQAFFAIEMHMEHIAKELGADPLVLRRSCFLEK-GDTSSTGGVFHSIKLAEIADKVARRSGYQEKRGRFASWRGIGCSFFFHGCGFTGAG------KSKVKLRKYADSTVGLFVSSTEMGQGALTTLRKIVAETLGIPIGQVKQAYPDTAVCPDSGPTVASRTVMIVGRLLQECAEQVKQRWDEEAFEV----------------VR---------------------------DYVYPQN-LSWDSEKLSGN-AYPEYSWGANVVEVAVDPMTYEVGIKGVWAVYDIGTPIDEKIVQGQIEGGIMQGLGYAAMERLQTAGGRLLQESLAEYLIPAATDFPRIALELIENPYAGGPFGAKGLGELPMVGVAPAVAAAVEQAIGKKIDRIPLTPEYIRELM------R
MSAVSDVLAKCKAEGRAALIGYLPVGFPDVEGSIRAMVAMVECGVDIVEVGLPYSDPLMDGPVIQHAVETALAVGSHVADGFRATQAVRA--AGAPALVMSYWNLILRRGVDRYAAELAAAGGAGLITPDLIPDEADEWIAASEREGLDRVFLVAPSSTPERLSRVTHACRGFVYAASTMGVTGERTSVGSSARELVDRTKDVTDLPVCVGLGVSNGDQAAEL-AQYADGVIVGTAFVRTLSGDG-ELGARLDALRELTTDLARGVRRMR-PRLRRNGVGARRPRHEDERHLHGRGKFVADLDLPGVQEVAFLRSQVAHGRLLAVTKPEGIDES---RIWTAEDLA--FAPLTAAAPLPNLAEGKVRYVGEPVALAMAGSRAEAEDLAALIDVDIEALPAAVHIENLTDPDSPRVHDEWPDNIFATTQGTVGDVDVAAAEAAVSITREYKLNRQAVVPLETRAVAAHYDRNIDQLVVWSSTQTPHMLRDMLAELLNIEGRRLRVIAPDMGGGFGAKCS-IYPEVALAAIALQVTHPVRWIEDRWEAMVATTQARDHAYRITAHASADGRLLGVEADIRVNAGAYSVPWTMDASMSAAMIPGPYLLENYRFTTHSLASNKAPLGPYRGVARPGACFAIERTIDDLAHELGLEPWEMRVRNMVTP-DLMPIARKVYDSGNYPEAVRRATQLMDHDEWRRRQARRLGIGYASFTEQTAHGCIELAITIGKEGARLVLDSTGAFTLYVGIKSHGQGLETTLGQVISEVFDIDPASVTVIHGDTALTPRGDGTFASRSMVMAGGASFGAASQLAEKVLAIGADLLKVDASTLSFTDGKVV--G-ETGGISLSQLAREFLNVDGGLEATYFYQPEVQ--------------TGAFTYATHAAVVEVDLDTGEVDLLDYGVVEDCGTVVNPLIVDGQIIGGVAQGLGSALLEELVYDDGQPKSTSFLDYLLPGPVEVPELKIEHMETPSPYTVFGMKGAGEGGAIAPPAAVANAVTDAFGALINETPVTPERVWQALQVARNDA
MNKLENKLEKIKASGQKALIPFLTAGDPDLSVTEKLMVTLAENGADVIELGIPYSDPLADGPVLQLAAGRALKAGTTTDGVLDLVKRFHN-YNDTPVVLLVYFNQIYSRGIERFCREAAQAGVSALVVPDLPFEEAAELDSAAQAAGLINIRFLAPTTTDERLEKICKSARGFIYCVTVTGVTGKRTAMDPAVERLLQRAAKFTAVPLALGFGISDPGQAKIA-AQSGDCVIVGSALVQKIAEAN--GEAKYDVAGSFIRSLKSAIEGM-------KIVGKSVPKTDGLAIATGKPVYTEDLAPANALIVKILRSPHAFAKIKAIDKTKAEKLAGVECVLTYEDVPVRFGTAGQSPYDRLILEDIVRYVGDEVAIVAAVDEETALKAMKLIKVEYDVLEPVLDFEKAA-GHPSVIHPEQDKNIACTHKVQVGDVKKELQNCHVVIEETSYIHAVSQAMMETFRAFSHYDH-LGRLVVVSSTQIPFHVRRILARALQIPASKIRVIKPRIGGGFGGKQT-AVVECFAALVTMKTGQPAKIVYDRKETFGCTNSRHAMRIKVRLGADKDGYIRVVDMEGLSDTGAYGEHAPTTFSVVGQKTLPLYKTRAVRFEGNVVYTNKLPAGAFRGYGAPQGAFALENAVNKLADELAMDPCEIRAKNVIKE-GEKSLITEGLVSSTLHKCMEKGKEMIGWDEKYPRRQKVRAVGMAVAMQGSGIAD------IDTASATVRLNDNGDYSLFVGSADMGTGSDTILTQMAAEILQTPLENITVHAADTDISPFDPGSYASNTTYVTGMAVVKAAEDLKRRIIESAAGFLLVSPEEMEFTGDMVQMVD-GKRKISLKEIAERLT-NPRQLVGNASHGIPIS----------------PPPFVAGFAEVEVDKETGKTDLIQYVAVVDCGKVINPNLARIQAEGGLAQGIGMALFEDVRYDRGKMKTNSFMQYKIPGRKDVGKIRVSFEESYEPTGPFGAKSIGEVVTNTPAPAIVHAVYNAMGVRVTDLPITPEKLVI------RSL
MERIAEAFARLRGRGEGALLVYLVAGDPSPERSLDFLRAAARGGADLLELGLPFSDPVADGPTIQAAGLRALKAGTTPETTLELAALLRQ-DTDIPILIMSYYNPILRMGEEIFCRRAAACGVDGLIVPDLPPEEAAPLAHAAEEEGLALTFLATPETGEERLRAIAQRTQGFLYLVGRYGTTGARGSLAPETIPLIRRVRALLGMPLAVGFGLSRPQHVRGVIAAGADGAVVGSSLVEKVAQGA-----SPEGLSALVGELKGAT-SME-GLKRRSAVGKNVRKVDGLSLATGRPKFALDIDIPGALVGKILRSPHAHARILSIDASKAEALPGVACVLHCGNVKIPFTTAGQSPYDTVLFDSKVRYVGDQVAAVAAETEEIAEEALKLIKVEYEVLPAVLSVEEALAEGAPVIHDEAAHNIAAAVDIPVGDIERGFAESDVTVEEICEIPYSQHTPIEPHCVIAYFDE-DGRLVLRTSTQVPFHVRRIVARALELPMERIRVIKPRVGGGFGSKQE-VILEPVAAALALRTGRPVRMALDRSEVFISSRTRHPMRVRVKLGAKKDGTLHAIEMEATSNTGAYGTHALTVLSNVGSKTLPLYKAPHLWFHGKAVYTNLPVAGAYRGYGATQGYFALEVAMDELAGRLGMDPVELRLKNHIRA-GETSPIGEVVRSCALSQCLRVGAERIGWDEKRKSPRWAYGVGMAVSMQGSGITG------VDMGAATIMMNEDGSFRLLVGATDIGTGSDTILAQIAAEVLGVPVERISVYSSDTDFTPFDVGAYASSTTYVSGNAVLRAAQEVRRKALEVAAGMLGEPAEHLELADGKVISPR-TGKSVTLSEVGHRAT-DQKHIIASASFVPAES----------------PPPFAAFFCEVAVDTETGIVRVERFVATADCGVPIHPKLAEGQLEGAIVQGIGHALTEELLFSRGRCLNANLFDYKIPSSLDVPDVEVVLVDSEEPTGPLGAKSIAEVGINGPLPAISNAIYHAVGVRLTRAPFTPERVLSALRQGRRLG
MQ--------LLTVTKPMFIPFIVAGDPRPDITIELALTLQEAGADILELGVPYSDPLADGPIIQRAAKRALRQQMTLKKAIELVPEMRKKGVKIPIILFTYYNPVLQLGEESFFALARKNEVNGILIPDLPFEESELIRKLGEATGIPLISLVAPTS-KKRIEMIASNAQGFLYCVSSLGVTGVRDTLPETLNDFLTEVKRHSRVPVVVGFGISTSEQVSML-KNYCDGVVIGSALVQKIEQLNEKKEEALAEFRRYARSLTAPL-RMG--------------QSDRPGEIYERFQRTGD---ASCLFGDKPIRPRAHPLAGG--TPRARR-PGVHAVVVGEGLP-LTGED--MRDRPPIAVDKVRYYGEVVAVVVADTLAQAEQAARLVRVVYEPLPAVGSPREALKKGAPLLHEHPGTNVAHRTKIRKGNIEQGFAESDVIVETSVSFAPSDHIAMETRCATAEIWP-DGTIHISASSQSPFMIKKLLHAYFGEETGKVIVHTPLVGGAYGGKAP-VQLELLAYLASKAVGRKVSVWNSREHDMVTSPVHIGLEATVKIGATKDGLFKAMEILFLFDGGAYSDKAIDVSRAAAVDCTGPYHVENVFCDSLCVYTNRPYATPFRSFGHCEQAFAIERAIDELAQELQLDPWEVRRKNAIHP-GHTTPTQVRLTKGNMPACLDRLRELMHWDEWQR---TVRAKGIGAGWKTSTIDTDA------SSGVILTFNSDGSVNVISGVVEIGTGTKTVLAQIVAERLKMDVDQVHVMDIDTQTTPEHWKTVASRGTFMAGRAALAAADDAIRQLKDIAACVLRASPDDLEVGFGRVFLRDDPAIFLPIKDIAYGYKAIGGQVIGHGHYILRRL-TPLDPKTGAGK-PGPEWGVCAEGVEIEFNRRDYTYRIVKAYAVIDAGKVLNPKAALGQAMGAMSMGLSFASREGFLFDEQRVLNPQLRTYRPIRFGEHPEYIVEFVETPQIDAPYGARGIGEHGLIAMPAALANALSLAAGVPLNKLPLVPELIWRTQKGDYGSV
M--IGKTFNRIRSEKRAAFVAYITAGDPDAKRCIQIADALVEAGIDILELGVPFSDPLADGEANQLAAGRAIAAGVTPVGVLDIAKAIRKKHPTLPIVLFTYINPVASVCFGGYCREAALCGVNAILPLDLPPEEADGYRGHIDNAGLGFVNLVAPTTSERRMKQLVASATAFVYYVAQEGVTGERKTFASGVSERIAMIKKHTSLPVVVGFGISSPEHVKEA-AATVDGVVVGSAIVRKVEAFA-KGQGSIDDIRGFVKKLRKAL--MTVKDRQFNWIGKGVSRVDVDDKVRGRALYVDDLDIPGCWHGCVVRSPVAHGRLKGLKKDPSFDWSQVV-VAGPEDIPNIMVMH--DRSMPLLGHDEILYLGEPLAVVAAPTLQLAREAARRIRPEIEELPATLHLRDVVKAG---------DARLSAQTLVKGDVARGFADADFVVEGEYTAGHQEQLYIEPQGLVAIPQP-DGGIFIQGSMQCPYYIVHELHEALNLPPEKLRVKQSAVGGAFGGKED-FPSMGYCALPALKSGHPVKIVYDRNQDILYTTKRHPVWTRYKTGVKKDGTITAIQVDYLLDGGAYLTVSDVVMYRGVLHSANGYRCENVYVNGMVCRTHTFPSGAFRGFGAPQAIWGLESHIDRMAEACGMPPHIFRLRNCLRQ-GDSTPTGQILASVGSPAVLEKALEAARFENKLGLCTSYYGIGLSFFPHGSGFTGDG------IGAVELALLEDGRVNIRVSSTEMGQGALTALSQIAADAVGIDMARIRYPFADTALVPNSGPTVASRTTMVVGSTVFSAAMKLKQALSQFAKQE--------------------PGLSADFERVARAYLSKGLPPRFEHQFQLPAD-VHWDQKTFQGD-AYPGYSWGCNIAEVEIDAATLEIKTPRVFACYDIGRVINPLLAKGQLEGGLTQALGYALMEKLGIKNGRFDADRMQTYVIPTALDAPAYDIRFVEFPYDHAEPGAKGVGEIPMDGLAPAIANAIEAATGLRMTDLPITPEKLFEEMK----KS
MTTLQNAFDRAKEQNRAAFIPFISGGHPDMTTSMRILKAVEKGGADVIEVGIPFSDPVADGPVIQSASTQALANGATPAGVLEMVRQAE---ISCPVVIMTYFNPMLRMGLTEFAKRAAQAGVKGVIIPDLTADEAGEWSQVAEEYCIDTIFLAAPTTPDSRLEIITKASKGFVYYVSTTGVTGSAINVSDGLLEEIKRIKRAGTLPVAVGFGVSTPEQAAAL-GKAADGVIVGSALVKAIQQAS-TADEQIESAEKLTSAMAAAL-NMV--------IGEIPAKRGALEKVKGRTLFGVDQGQPSDLVLACVRVFEAPARIEEIDPTPALALPGVVKVFTYKDIPNRLGPV--TKDQQFLAEDRVLHPGQAVALVVGIDQKSAEKGVRAVSVKTTPLPGVFDYKKALLPDAPLVHPEHPGNLLSSRVIKKGDVEKALSESYVVVKNTYTTSPLEHCALETEGGRARI--VDGRLEVKACSQNPHYDQADLTRFLGLEAEQVRVIQAETGGGFGGKLD-ISVQAYLGLACWLLKKPCRMVYSREESFHATGKRHPFEMVYTTGADKKGRLTAIKAEMLADTGAFASYGLAVAMRAAVHAAGPYFVPNSLVDLKMVYTNNPWYGAMRGFGVPQAAIAHEGQMDALAEKLGMDPWEIRRLNALRP-GQETITGQKLLSVGIIACLDALKP--HYEAFKRELNYLEGVGLGAMYYGIGNTG-----VSNPSTAQIEWTVDNKVILHTGVADIGQGSDTVLCQMAAEKLGLEYSRMELVRGDTDHTTNAGATSASRQTYISGNAVLNAAEDLKALILDEASEMLEAAKQDLLLSGEKISVVGYPDKTLSVIEVVHSLEQKGKETRGEGDYDPTTQ--ALDQETGQGE-PYETYAYAVQAALCQVEQASGMIRIKKVAAAHDVGKAINPEAVKGQIAGGVLMGVGLALMEEYKPG----KSENLQDYHIPTAKDAPEINSLIVEEPCDTGPYGAKGVGEPALIPTAPALAAGVGQALGRPMRHMPMSLERVMEALEQRDHDR
MNKIYEALK-----NKKAFIPFITCGDPDVATTKAAILEMVKNGADLIEIGIPFSDPTAEGVVIQGANIRALAAGITTDKVFDMVVELRK-EVTIPLVFMTYANVVFSYDPEKFFAKCSEVGIDGIILPDIPFEERNEFLEISKKYNIDLISLIAPTS-DDRIAMIAKEAKGFLYIVSSLGVTGTRSEITTDLNSIVKIVRENTDIPCAIGFGISTPEQARDM-SQIADGVIVGSAIIKLLKQYK---TKAPSYIGAYVKEMKDAI-LME--------VGKSITRVDAFDKVTGRTKYTDDLCDAGAYVAKIVHSTIAHGKVLSVDTSEAEKIEGVVKIVTCFDLGYRFPTAGHDVADRLLLTDEVKFYGDDVAAVIAENEVAANQALRAIKVEYEEYPVVTDVLEAMKDGAPQIHKDYPNNILKHTSLSRGNYAEAIKEEGLTVDRWYNTEPVQHCHIENFICYAYAEG--KRITIVASTQIPHIARRVVGQALGIPWGDVRVIKPYIGGGFGNKQD-ILYEPLCAFLSLQVGHLVKLDCSREETFFANRTRHGIKFHIISHVRKDGTYAARKIEAFSNQGAYASHGHSIAAKGLGAFPQLYPCDNVEGDAYTVFTNRPVAGAMRGYGIPQAMFAVESHTEDVAKIMGIPPIDFRLKNLMPQ-GYKDASKNENYYDTFRQCIEKGKAYMDYDNRVKEL-VRTGIGMAAFWYNTAVWP----ISLESSSSRMVLNQDGSVTLQLGETEIGQGADTAFSQMAAEVLGISTDEVHVSNQDTDITPFGTGSYASRQTYVGGFSIAKTAGLLKQKILDYAYILTNMPPAITDIKNSMIIRTTDNRELISLRDLATEALSDSRHITAESTAQIKSN----------------AYSFGCCFAEVEVDIDMCKAKLTKIINVHDCGKLINPALAKAQVEGGMSMGIGYALSEVQLVDTGKVLNDNLLDYKLSTCMDHPHLETAFIENPEPTSPFGTKSLGEPPVCPVAPAIRNAIMNATGVGVNELPLRPEKLYEYFDKA---K
MN-LEDKFRELQTKGEGAHMPHVYYGDPHEEFSLQLLETLAENGADILEFGIPFSDPTADGPTFQAVCERALDNGMTPSKCIEGIRKLRVKGIENPIVVTTYYNIPYVKGVGDFLKEIKEAGAQAIIVPNVPVEEADVLLAEGKKNGIHPIFQIAPTTTEKRLKKITDVASGFLYIIGVEGVTGVRERIGDSTLKLVERVRRHTDMPLLAGFGISNRKQAAAVISVGADGAIAGSVYARVYEKNLEKPEETLNEIAKLVEQIKQGCIRMT-QQKTFRLLGKKTIRKDGIAKVTGQEKFASDIAFPYMLHARVLKSPHPHAKVSFIDVSEAEKMGAT--VITFREIPVRYCPRLVTYKDWQVLTNKPLFFGEPIAAVAAESEEEAQRAIEAIKVNFEVLEPSFDAIESMTPGKPLLHETVENNIACQLEIAEGDVEKGFAESDLILEREYRTNRRYHNQLETKSAVVNPES-GGGITVWSTTQSIHNSRLLLHQIFGIPMGKINVKKVALGGAFGSSIH-VNPAPIAVALALKARRPVKLSYTREEDMH-DHVSYQMIFKLKLGAKKDGKLTAGELHATLDIGAHQIQAYPLLGCVVGWWVSLYKLPHKKYVGKAVYTNKVPSCAFRGYGNPQISWAVESLMDELSEALGINPLEIRLKNYLGK-GDVFPVKSVIQSCGVEEILKKGSKIIGWENRPRFGEHRRGMGLGRGFHTSSAGAPVPSTVVDHGGAMLKINEDGTLDYITALMDHGGGTLTAHAKIIAEELCVPLENVNIVVADTQTTIYDVCTHASRGVYSGGGAAHKVAKQVKQKLLEYASKILDAYPHALKIGQGVIYAEGIEGKEITIGEVTSIARKNWGTIAAVDSLRQGSC----------------PPHFTGYFVEVEVDTETGKVKPIRVVAGADIGTVVNPDLAAGQVHGGFVKGWSMATLEDTQYDSGDLMNRGFINYKTPPPPDLPRFIVFFADTYEPTGPFGAKGIGEGALNPVAGAVANAISNAVGIRFYDLPITPIRILKAIKEE--GG
MSRIAQIFEKARNQQRAALILYYPAGYPDYATSLEVLKGLAQSGADLLEVGMPFSDPLADGPTIQHATQMALSQRMNTRHCLALVRELRQQGVETPVVLMGYLNPVMAYGMERFVRDARQTGADGIILPDFPPEESADFRALCDAYELALISLVSPATPPERARQIAETTRGFLYLISLTGVTGARESLPPELEAFVARTRAVARVPLAVGFGISTPQQARRV-SQIADGVIIGSALIARTGEAA----NPVQAAVEFIQQMFTALGLMS------DYLGKNVLRFDTIDKVTGKAQYPSDFSFDNQVYLQIVFAGRPHAIITAINTDEAEAVEGVLAVLTAKDVPNEYGLI--MPDQPVLCGDHVRFYGDQVALVIAENEQIAKKAAQLVKIEFQELPVITDPREAMQSAAFLIHPEKEDNVVLHYKIRKGDVDKGFEDAAVIIESDYTTPVQEHAFLQPEAGVSYIDE-KGRVTVVVSGQWIHEDQEQIAHALQLPLEQVRVIYPAIGGAFGGRED-MSVQIPLALAAKCLHRPVKTVWSREESFFGHHKRHPYYIHAKWGATKEGKISAVEMSLIADSGAYAYTSTKVQGNATLLSTGPYFVPNVKVDSYSVYTNNIPNGAFRGFGGPQACYAAEMQMNKLANALNLDPVEIRMRNAIQE-DQPTAVRTALPKITIEKVMKECALASGWEKTPNGWMTFIGIGFSAGYKNVGFSF----GAPENCWATIELYGDTSAILRHAGADVGQGAHSAFRQFAASALDIDLEKVELIASDTAETNNAGSASASRLTFMAGNSILGAAREALKKWETEE--------------------------A-----------------IATYTYIPPTT-SPYDHDTGECY-PNFAYGYVAESVEVSIKKTTGELTVKRVVCANDVGKAINPLQVRGQIEGAIVQALGYTSMEKFIQKEGLVLTTGFSTYLVPTIKDIPETVSLIIEEADPIGPEGARGMGEMPYLPFAPALCSAVFDATHVWFDEFPLTQEVIMRGL----GEL
MSTLDDVFARSRAEGRAALVGYLPAGYPDLPTSLEAVRTLAEHGCDVVEVGVPYTDPLMDGPVVERAASTALTAGFRLSHVFEVVAAARA--AGAVPVVMTYWNPVLRYGVERFAADLAAAGGAGLITPDLIPDEAQDWLTAADAHGLAPVFLVAPSSTPQRLRPTTQACRGFVYVASTMGVTGVRASVGDAAQSLVARTREVTDLPLCVGLGVSTGEQAAEV-AGFADGVIVGSALVRALGE-----DTSLGRLAGLTDELAAGVRAMP-PTRGTSILGTEVRRVEDPDLLRGRGTFVGDADDPEVLHADFVRSPTPHALVHGIDTAAAAQAPGVVGVFTAAELG----PVPPDVARTALATDRVRYVGDPVALVVATGRAAAVDAGDLVDVDEEELPAVVDMEQALADDAPRQFPGLGTNVVLAVKDPEGE-PDVLAGAHRVARLRMENNRMATSPIEGHGILVRPDGTVTGLDVTLATQHPHLAQRLLVRWSGLPADAVRVRAPHVGGAFGGKAG-IIPEAAVVRAACLLRRPVRWVETRSETMLS-MSSRGQVQYVEVGLDEEGLITGMRARMVGDCGAYAGFGGFASGSTRTMSEGAYRIPRLRYDAVSVLTNTAPTGAFRGAGRPEAAAMLERVMDHAARTAGLEPEEFRRRNFLAG-QDFPKFGASYDTGDYAATLQAALDAAGVEDLRAEQRAQLGIGIASYVEITGFGG--------SEYAGIRVAEDGSVLVMAGTSAHGQGHATAFSMLVADALGLPLERVEYVQSDTVRVRTGGGTGGARSLQLGGSAVLEAAQELREQALRLAADLLETAEADVELADGRFEVKGVPGASVTWEEVARRAH--GEGLRVDHDFSQDG----------------STFPFGTHVSVVEVDVETGAVRLLRHVAVDDCGTVVNPLLVRGQQHGGCAQGISQALWEEFCYDQGNPVTASLADYTLPTAGDLVQLETSLTTTPTDRNPLGAKGIGEAATVGSTPAVQNAVVDALGVRHVDLPCTPERVLTAIQEADVEV
MS-TSTAFDEARAEDRAALVGYLPAGFPDVAGSIEALRTMVDAGCDVIEVGLPYSDPVMDGPIIQRAVQQALDTGFRVDDVFRVVEAVAA--TGTPTLVMTSWNPIERRGVDRFAQQVQDAGGAGLITPDITPDFAEEWIAAADARDLDKVFLVSPSSTDERIAMTTSHCRGFVYATGIMGVTGTKQATAEGVAPLIARTKATTDLPVGVGVGVSTRAQAADL-SAHADAVIVGSAFVRTLLDHS-DTGAGLRALARLTEDLAAGVRAMT-----------ELARIEDAALLTGQGRFLDDLDLPGTLVATVVRSPHAHARILSVNLDRARAQPGVAAVIGPEEIL--LKPFPLPTPYYPTATDKTRFVGEPVAVVIASDRYLAEDAAEFVEIDYEPLAAVVRTDAALEPDAPRLHDQAESNVATDRTFEFGDVDGAFAAAQHVVSRSYSFPRYSSTPMECYSVVADWRDGRGEVTAHANFHGPFSMAPVVAGALGIPTSSLRLVPADIGGSFGIKSA-VYPYALMAVASKYAGRPVRWTEDRLEHLLASSSGSDRLMTFEAAVDHQGVVSALRVDLIDNVGAYLRPPESTLYRCFGNITGAYDIDAVTIRARAVVTNKAPTGLNRGFGGQQLYFGLERLMDDIGVVCDIDPADIRRRNMVPA-DAFPPSGGIYDSGDYHSALDLALENADYEGLRKQQREWMGIGIATIVDPSATNIGYRGKSGSTEHVRVSVDPQGIVSVLLGTVPQGQGHATVARDIVAEHLGLPVAQVRPVEMDTATTPWSSGSYSSRFAPLLTSALLEACDRIAETIKLAGSVLLGADPAALELIDGTVRVADEPSRSVAFRHAAGLVHGVSARLYEEAAFTPPQS--KAASRTDQIN-SSLCYGFVADVVAVRIDKETLKVTIEKLSSVHDAGTILNPTLLEGQVHGAMVQALGGALFEEMTYSAGQPTAGTFMDYLCPTSAESCPLVSGHQETPSPLTRLGAKGSGEGTSMSLPVAIANAVADAEGIEITSMPLHGNVLHQLLNTT-KGS
MS-IAPVLAKCREEGRAALIGYLPVGFPSVEGSIAAMRVLIDAGVDIVEIGVPYSDPVMDGPVIQDAAVRALAGGVHLSDIFTAAEAVSG--AGAGALVMTYWNPVLRYGVERFAADLAAAGGAGLITPDLIPDEAGDWISAADSHDLDKVFLVAPSSTAERLAAVTAQCRGFVYATAVMGVTGARASVGEAAAALVSRTREHTDLPVCVGVGVSTGDQAAEV-GRYADGVIVGSALVRCLTEAS-TPDEGLVALGALARDLAAGVRSMS-----TRLFGTPIKRKEDPRLVTGGGRYLDDLG-HDALAAAFVRSPHAHARVVDIDADDAFELDGVLGIYAHDDLP--VGPLPLGRTGYALAREEVNHVGEPLVMVVATDRYVAEDACQRIRVRYEPLPVVVGIESARD--AAVVHPDVPGNVAAHLTQVVGDVDAALATAPHTLTLELDIERSASTPLEGRGVYAQWDDERDELRMYSSTQTSTGVRAAVAAKLDLPLAKVECIAPDVGGGFGVKIMHPWPEVLVPWAARLLRQPVKWVEDRREHFVSAAHERGQLHTVTVGFDDDGHLLALDVKFWHDNGAYTPYGIIVPIITATQLLGPYKPGAYRVEFWSLYTNTVLVTPYRGAGRPQGCFAMERTMDAIADRLGLDRAQVRARNFILP-SEMPGRPLKYDSGDFPATLNKLKALVGWDDFATERARKVGLGIGCYVEGTGVGP--------YEGSHVQVETSGRVNVSIGLTSQGQGHETVFAQIVADELGVRMEDVFVTTGDTRKMGYAVGTFASRAAVMSGSAVALAARRVRAKALRIAADALEVSPDDLEIVEGTVQVKGAPATSMTLGTVSVLSNGEEPGLEGKDFYSPTQ----------------ATFANGMHAAIVETDPVTAEIRILRYCVVHDCGPMINPMIVEGQVHGGVAQGVGGALYERMVYDSGQLLNASFMDFLMPYASEVPTIETDHLETPSPLNPLGIKGAGEAGCIPVSAVIASAIEDAEGFPITRMPISPADLWALRRRYEPTP
MSRIKSCIAAAQAAGRKALIPYIVAGDPDTGTTVSLMHQLVQDGADIIELGMPFSDPSSDGAVIQLGAERALRNGAGLDTVFSIMKQFRQQDDRTPVVLMGYLNPIETLGYDSFVAQSADAGVDGLLLVDLPVSEAESLLALTRPREIDVIFLVAPTTTDKRIAAICDQSSGYLYYVSLKGVTGAAISDTGEIEQRVSALRSRTDLPIMVGFGIKDNASAIAM-ASISDGVIVGSALVQKIGELSGGDAGMLADKTALIASIRKALDVMS-TDKVLRSVGTRPLRPDGVDKVTGRAVFSADFNLPGALHGDVLRSSFAHARILRIDTRKALALPGVKAVVTAKDLPDEIN----DLSANILARNKVLYAGHAVAAVAALDAETAKQALQLIEVEYEVLPHVIDVQQAMEPDAPLLHESQPSNIASRHEQVHGDVEAGFAQADIILTEEFSTQPVHQGYIEPHACMASVAS-DGQTDIWCSSQGQFMVRAYCARLLDMPLSQIRVTPLEIGGGFGGKTT-VYLEPLAILLARKSGRPVKMEMSRTDVFRATGPASGSYISMKIGALKDGTLVAAQGVLCYQAGAFAG---SPVKLGCMTAFAPYDIANVKLIGYDVVVNRPKSAAYRAPGAPMASFAAETLIDMLAQRLGMDPVDLRIKNAARQ-GTRTAYGASFKEIGYLETLQAARAHPHYSAPLA---KNQGRGVASGFWFNIGG---------QSSAAMTVNEDGTVMVTTGNPDIG-GSRASMALMAAEVLEIDVSLVRPQIADTSSITYSDLTGGSRVTFAVGMAVTQAATELVEKLCARAALLWDIPVDRVRWQDGGAIAS--DGTRQSLAALAAQAVKTGGPVSAHVSINAQGA----------------GPGFGTHICDVEVDPETGRVTVLRYTAIQDVGKAVHPSYVEGQLQGGAVQGIGWALNEAYLYDNGAQLNPGFLDYRMPVASDLPMIDTVLIEVPNPRHPFGVRGVGEVPIIPPLGAVANAVSRATATRQLDLPMSPPVVLKSILKAQRQG
MTRYQTLFTHLQRRQEGALVPFVTLGDPTPSLSLQIIDALVESGADALELGIPFSDPLADGPVIQSATLRALQAGVTPERCFTLLATLREKYPQLPIGLLMYANLVVNPGIDTFYRRCAQAGIDSVLIADVPLEESAPFHAAAQRYGVAPIYLCPPNADDVLLQQLAARSQGYVYLLSRAGVTGSDRPCLPPLRHLTTRLAALGAAPTLQGFGIQTPDQVRSALDGGAAGAISGSAVVDLIARHLDTPPQMLQQLRAFIQTMKAATRAMS--------LGSPLRRVDAEAKVTGQARYTDDMMMPGMLHACYVRSRIAHGNVTAIDTREAESMPGVEAVFTFHDVPAPFPTAGHDIADRHLLTGHVRHFGDGVAIVVARDLLSAERAAARVQVSYDALPVITRPQAALADGAPAIHPG--GNLLRHSEIDAGEPEVRISTADLQLEGHYETPVVQHCHMEGVTCYAYMEQ-PDHIVIVSSTQIPQIVRRTVAQALGLPWSHVRVIKPYVGGGFGNKQD-VLEEPMAAFLTQRLGKPVKVSLSREECFVATRTRHAFSIDARLGMRRDGQLEGYRLTVLSNTGAYASHGHSIAAAGANKISYLYPRSAFGYCADTVYTNLPAAGAMRGYGAPQVDFALECLMDDAAARLDLDPLEVRLRNVARQ-GDRNPNGKTIYSAGLTECLEKGRRLFEWDQRRAEC-VRRGIGIACFSYGSNTYP----VGVEIAGARLLLNQDGTVNLQIGATEIGQGSDTVFAQMASETLGIPFKQIRVSTQDTDITAFDPGAFASRQSYVAAPAIRRAAEIMRQKILAHAALISHQPEWGLTLCDGNVVMAMQDQVLMSVADVAMQAYEIGAQILAEVSHKTTTN----------------PPAFGCTFVDLSIDIALCQVTINRILNLHDSGRILNPQLAEGQVHGGMGMGIGWALFEEMIIDSGVVRNPNLLDYKFPTCVDLPDLECAFVETVEPQSAYGHKALGEPPIISPGPAIRNAIRMATGVAINALPITPKTLYREFVQA----
MRTIQEAFARAKSQGRAAFIPYVTGGHPDMATCARLIAALDKSGADIIEIGVPFSDPVADGPVIQTAGKIALDGGATPAGIIELAAGLRD-QVSAPLVLMTYYNPMLAMGLDSFAARSAQAGVAGVIVPDLPPEEAGPWLQAAREHGLDTIFLVTPGTSRERLQTVLRACSGFLYYVSMYGVTGGALRMDAKSLAAVQRVRQAAGLPVAVGFGVAAPEQAAAL-AGVADGVIVGSALVKRMLEAE-SAEQGLAAASDLALSLSGSL-AMQ---MDMRVVGKRLPLKESYEKVTGKAEYCTTVALPGMLVGKILRSPHAHARILNLDISKAESMPGVKAVLSARDVQRIYTLNVMEPQDMIMFDDVVRYVGDPVAAVAAINEEIARKALEAIEVQYEVLPAIYNIEDAVREGAPAVHEPVPGNVLATPVFCYGEVEKGFAESDVVVEGTYQTSKQIQAGLENACSVADFRS--GRLTVWSQTQLPHMARRMIAHLFDLPETRVRIIQPYAGCGFGAGTD-LCNEHYAAGLAIKAGAPVKVKYYRNEDFSNRITRHIVRVDMKVGLQKDGTPKALQAKYVGDAGAYACKIGSGCGVALASNITEYEFENMHQEIEAIYTNHLSCGAMRGFGGMQSSFVRETLIDEACEKIGMDPIEFRKKHHRGV-GGLGP---EITSCGLDECLEIGAKKIGWKDKWRKGQLRRGVGVAAMGWLSGAQP----MLLEHTNATLKFNNDGGCSLIVSPGNLGQGIIGSLSQIAAEALGIDYDDVHVVLGDTDVTGFDIGTHASRGCYCIGRAVMKACGMAREKFMQRAATKLEAPAYALEMRDKKIYLKDDPSRSVDYREIAHDLIRNCEQLVIHATLEPTEF----------------APPWQAGFAEVEVDSETGVVTLLNWITVHDIGRAINPTVVEGQLEGGTAQGVGFALFEDPIISNGAMLSDGFDKYKIATALDIPRHEAILVELGDPSGPYGAKSVGEAGLFLQAPAISNAIYDAVGMRLREVPMTPERVLAAIKNQ--KR
MNRIDLAFKKLEAQGKKALIPYITAGDRGIETTVKLVYEMEEAGADIVELGIPYSDPLADGPVIQASSARALSKGIKIPHINDAVKTIRQ-KSGIPIVYLVYYNSVFKYGTQKFIQDAADAGIDGLIIPDLPLEERGETAEVLDSFGIHLIPLVAPTS-KERIKKITENARGFVYCVSVAGVTGVRQDIETDIKEYMEEISKHTSLPKALGFGISGPSMAQKF-KSYCDGIIVGSAYVSRVGQAL-SPGDAVASVKEFTEELRKVL--M-------KAVGKGYTKIDGMALATGKPVYTEDMAPKDALVIKILRSPHAYAKIISIDTKAAEAIEGVECILTYKDVPVRFTLAGQSPYDRLILDSVVRYVGDEVAIVAAADERTALKALRLIKVKYEVLKPVLNFEESM-DNEAIVHTEKERNIVCSTNATFGNVEEELKKCDIVIENTYYTQAQAHAMMETYRAYSCYDY-AGRMVIVSSTQIPFHVKRHVSRALGIPASKIRVIKPRIGGGFGGKQT-ASVEIFPSLVTMKTGKPAIIIYDRKETFSATTSRHAMRLKVRLGAMKDGTIKVIDIEGLSDQGAYGEHAPTTFSVSGEKTLPLYKTAAARFSGYVVYTNKMPAGALRGYGATQGAFALESAINELSAKLNMDPTEIRLKNIMKA-GEKNIYDEILLSSSLDKCIEEGKKMIGWNEKFPSREVVRAVGMAVTMQGSGIAN------VDTATVEIRLNDDGNYTLFTGATDMGTGSDTILSQMAAEILDTSMENITVHSADTDISPFDPGSYASSTTYVTGMAAVRASEDLVSKIKEAGAKLLGVTVGEVDFENDAVRVIG-KEEFITIKSIAERVI-DSKQLMGSGTYGSPIS----------------PPPFVAGFAEVEVDKETGKVDLIDYAAVIDCGTVINPKLARIQAEGGLVQGIGMAMYEDVKYNKGKMDTDSFMQYKIPNRKDINSVRVAFEESYEPTGPFGAKSIGEVVINTPPPAIAAAVYNAVGVNIRSLPITPEKVFTGMADSTKIK
MNRIDKKFQELKEKNEKALIVFITPGCPNLEITEELVLSMEKSGADIVELGVPYSDPIADGKVIESSSQLARENGVKTRTVMEMASGIRS-KSEVPLVLLVYFNSIFAFGSEKFLKLASESGVDGIIIPDLPLEEREDIIEECNEYGVNFIPLVTPTS-KDRIKEIASGGGGFIYCVSVAGVTGERKEFSADITDYMKSVAEVTEVPRAIGFGISSPEMASKY-KELSEGIIVGSAIVRRTLEDK-SNDEIIEDVSSFVKSLKDAI-RM-------KAVNKPISKIDGMGLVTGKPVYTDDLAPKDALIVKILRSPHAFAKMKDIDVSRALKVPGVECVLTWKDIPIPFTRSGAASYDSYILDEYVRYVGDSVAIVAAVDEETAEKAMKMIKVDYEVFEPVIDFEKAI-DHPSVIHPDFDRNVACEYEYSKGDIDEIFAECDVVIENTTYNQAQEHAMMETHRSYTYKDM-HGRLVIVSSTQVPFHVRRTVARSLGMTPDQVRVIKPRIGGGFGAKQN-LQAEFYPAAVTMRTGKPAKMIFSRVENTICGTTRHRMRIDTKIGAMKDGTIRAIDMEVLSDQGAYGEHSKTTLAPAGYKTIPLYKADAYRFHGYTAYTNLPTAGAFRGFGVTQGIFATESIVNKLAHELDMDPAVIREKNMLKE-GETSVELQTAESCGLEQAVKRGKELIGWDEKFPKKEKVRGVGMALSMQGSGIPN------IDSASATIRFQENGFFTLLLGATDIGTGSDTILKQIAADAIGISEDRIRVFSSDTDLTPFDVGAYASSTTYVTGNAVINAGKLAREELFKQAARLLETDVDSLEFDGDKFTDKK-SGEVLDLEHMGTKLT-FQHQIEVTGSYVPYKA----------------ASPYMACFVEVEVDTETGIVEVPNMVGVVDCGTPINPKLAKVQTEGGLIQGLGLALIEKISYDRGRMTTDSLMEYKIPSRDDIKNLVVEFTDTYEPTGPYGAKSIGEIVLNPTPPAIQDAIYNATGIWLTDLPMTPEKVLKALKEK-KNK
MS-VATIIEKCRADDRPALVGYLPVGFPSVEGSIAAMRVLVESGVDIVEIGVPYSDPVMDGPVIQDAAVRALAAGVHLTDIFTAAREVSA--AGAGALVMTYWNPVLRYGVERFAADLAAAGGAGLITPDLIPDEAGAWIAAADAHDLDKVFLVAPSSTPERLAAVTAQCRGFVYATAVMGVTGARASVGEAADALVSRTREHTDLPVCVGLGVSTGDQAAEV-GRFADGVIVGSALVRCLTEAD-SDEQGLEALGALARELADGVRTMT-----TQMFGAPIRRKEDPRLVTGGGRYLDDLG-HDALAAAFVRSPHAHARIVDIDASDAIDVEGVVGIYVHEDLP--VGPLPLGRTGYALARDEVNHVGEPVAMVVATDRYVAEDACQRIRVTYEQLPVVVGIESARD--ERLVHDDVPGNVAAHMLQEVGDVDAALATAPHTLALELDIERSACMPMEGKGVYARWDRERGELRMYSSTQTSTGVRAAVAAKLDLPLAKVECIAPDVGGGFGVKIMHPWPEVLVPWAARLLDQPVKWAEDRREHFIGSAHERGQLQQVTVGFDDEGRVLGLDVKFWHDNGAYTPYGIIVPIITSTQLLGPYKPGAYRCEFWSLYTNTVLVTPYRGAGRPQGCFAMERTMDAIADALGLDRAEVRSRNFILP-SEMPGRPLRYDSGDFPASLAKLKQLVGWDDFADYRRRKVGLGIGCYVEGTGVGP--------YEGGHIQVETSGRVNVSTGLTSQGQGHETVFAQIVAEELGVRLEDVHVTTGDTRKMPYAVGTFASRAAVMSGSAIAIATRKVREKALRIAADALEVSPDDLEIVEGTVRVKGAPATSMSLGTVSVLSNGEEPGLEGKGFYSPTQ----------------ATFANGMHAAIVETDPVTAEIKILRYCVIHDCGTMINPMIVEGQVHGGVAQGVGGALYERMAYDSGQLLNASFMDFLMPYASEVPTVEADHLETPSPLNPLGIKGAGEAGCIPVSAVIASAIEDAEGFPIARMPISPNDLWELRRRHEPTS
MTRYDGAFERLRQRGEGAFIPFLMLGDPDLATSARLLRAAVEGGADAIEVGIPFSDPIADGPTVQAAAVRALAAGVRPPDCIELLSRFRAEAPEVPVGILTYANLVKHRDLKGFYASVAAAGVDSVLVADVPVRESEPYVAAARAAGVAPVLIAPLNASESTLELLAERSAAYTYCVTRKGVTGADEQLRLSHGSLFETLRRFGAPPAILGFGISKPEHVRDALAAGAFGVVSGSAVVQRIAANLGAPEAAARSVASFVREMKAATARM----------GISVPRADGPPKVTGASRYVDDIPMPGEIFGRTVRSPVPRGILRGVRFDPAFDWSDVTVVL-AEDVPNVVALI--LDDQPILGTGKVNHAYEPIVLLGCEDRLKLARAVQAVALDIDPLPPVLDMRASLEGKE-ILWGA--DNVIKRYLITKGDIDAALARCEVVVTGTYASHHQEQLYIEPQGVIAWWDE--AGAHATGSIQCPFYVHKAFLKAFGLSPDRIHITQSVTGGGFGGKEE-YPSILHAALLAKKSGRPVRMIYDRTEDIEATTKRHPASCEITSGCDRDGTLRALKIRILMDGGAYATLSQVVLSRGALHASGAYRWDDVWIEATAVATNTPPNGAFRGFGAPQTIWAIERHLDRVARELGRDPLDLKAKNVLRP-GDSTATGQVLHAVAGEECIAKAIEASGYRQKRAAGPVARGVGLSVFMHGAGFTGSG------KGKVALDLAPGGRLRIRTASTDIGQGTETVFRQIAADAAGLPLDRVEFAVPCTTTVPDSGPTVASRTVMVVGSILEAAARELSGRVRAEQEAARQRAAEEGRA----------GAAAPSFEEAADLLLAREGQVTSLKQYEPPGY-VRWDDEAYKGD-AYPCFGWACDVAEVEVDLDTFEVTVVDFWSAADVGKAIHPVMCKGQIEGGSLQAIGWALSEEIVWQGGKIRNPRMTNYIIPTSLDAPPFHVDLVEAPFPFGPGGAKGIGEMPMDGGAPAIAAAVEHATGIAAWALPLTPERLFEAARGAGERA
MSRLDPVFARSRAEGRAALIGYLPAGYPTVDGSAERLTAMIDSGCDIVEVGVPYSDPVMDGPTVQAAADLALRGGFRLRDLFRVVEQVSS--AGGHAVVMTYWNPVHRYGVDRFARDLAAAGGLGVITPDLIPDEGADWIAAAAEHDLDRIFLVAPSSSTERIATTTAATTGFLYAAAVMGVTGARDRVGVAASGLVARARECTDLPIAVGLGVRSGDQAAEI-AGFADAVVVGSAFVSRAGE--------VAKLRELAEELADGVRRML----EQGWVGGRRARFDTAGRVRGLVSHVGDQPVGAAAHVAVHRSTQPHALIGAVHTEDALAMPGVYAVLTGADLYDRTGPA--FADQPALAHEKVRYVGEPVAAVLAADLATARAATDAVWVDYDELPPVYDLADALEGSA--VHDERDTNVNYTYTLRHGDAQAAREAGAHTVTGEFWAPPTHHVPIELPCTIAWVDA--GRLEMLTTTQTPSYVRQTIADLLDLPLSRVRVTTRPLGGSFGAKMY-DRLEPLAAALAWTTGRKVRLVASREEAFLL-TTRHGAAVTSSLTADAEGNLVSSIADVRYDTGAYADVGPRITAKSGMVTPGPYRIDTAHVRSRCVYTNKPSAGPFRGFGVPQVTWSHESLIDELAHRLGEDPYAFRRRHLLRE-GDEAPMGTRMHSADFVTCLDSVANAIGWFEPLER--IRRGRGVAVGVKAVLTPT--------IANAVLQFNQDASATLLISTVDMGQGSDTIMAQIAADVLAMNSERIHVVRADTDATPYDTITAGSRSTYHTGNAVRRVAQAMRDKLIALGAQHFEVAEADVELTPEGLR--S-GERTVPVAELVHGHFARGATLTAEANFTTSWA--PYDKETGRSEKVTEHWFAGAIGVQLTVDTATGRVHLEHLAVAGDVGRAINPALVEQQLTGAAIMGIGHALFDQLVLDQGQLVNGTLLDYQLPSIRDLPDLTPIVVESPHDDGPFGAKGVGETGILGIAPAIANAVRDAVGVRLTTLPLTPESIVTALENKEEES
MGGVASAFTAADGSRKKAFIPFVTCGDPSIGLTEQVVRAMERAGADLIELGIPFSDPTAEGPTIREANVRALKNHVTTDEVIDMVARLRSGGLGVPLVFMTYANMLFSYGLERFAKRAAEAGVNGVVLPDVPHEEKQEFMGPLGAEGLELVSLVAPTS-HDRIKEIASDAQGFVYVVSSLGVTGVRSKIVTDIPAMVRLVREANTIPTAVGFGISTPEQAATL-ADESDGAIVGSAIVRLLAQHG---EDAVPYVEDYVREMAKATHAMK----KLREVGRSVVRVDARDKVTGRAMYADDLCPKPCLEARILHATIGNGLVKSIDVSKAREVPGVVAVYTCFDVPITYPVAGHDVADRKLLDARVRLYGDNIAVVVAEDTVACDRGLAKIEVEYEEWPVVYDPKESLKGTEHPVQDRRPDNLVAHTLAEKGSVDEALADPRHHVSIHVESAEQSQVHIETCVSFCYGES--GRIVCVSSTQIPHICRRVIGQALGIPWGNVRVIKPYIGGGFGTKQD-IHYEPLNAWICQQLGVCVRLELSREELFFATSGRQPKTFEIEATVDDDMNLCARSILAYSNTGGYIHHGHALVLNSVNSFRWLYQEDVIRCEAYTVYTNGPHTGAMRAYGVPEGNWAAECLMGDIAYDRGWDGVEFRMKNAIRQ-GFVDPNYISSRSNGLAECVEKGKRYIGWDEHKATY-IRHGVGVSLFVYKTAVAP----FALETATASMTLNQDGSIQLQMGATEIGQGADTVFSQMAAEAVGVDTEDVHISQQDTDVTPYDSGAYASRQTYVSGTAVKQTGQVLRQKILDFARFLHPDAQGELDLRDHMIVDVV-GNKVCDLCELALEAYDHNDQLHAHETVNVHTN----------------ALAVGCTFAEVTVDMPLGQVTVDRIINVQDNGRLINPKTVEQQVHGGMSQSIGYGLYEELLVDTGRCRNNNLLDYKIPTTMDLPDLEAQFVETDEPTAPYGNKAVGETPTISPAAAIRDAILDATGVKFYHEPMTPQRLFEGFRKE----
MSRLKKTFEGL--NGRCALVPYITAGDPSVPATVALMHALRQAGADVIELGVPFSDPTADGPVIQQAAERAISRGVGLRKVLEIVQQFRLIDEETPVVLMGYANPIERIGQAEFAVMAGKAGVDGVLTVDYPPEESEDFTRLLTEQGVDTIFLLSPTSTDERIAKVAALAQGYVYYVSLKGVTGSAQIDVADVEHHLQRIRQHVKIPVGVGFGIRDAQSAKAI-SRSADAVVIGSKLIQTMEQAVDMDAAAVAAASQWLAQIRQALDNMS-SSLGGQGVGARILRKEDARHLNGRGNFIGNMTMPGLQEVAFLRSPMAHARIRQISIEDSARA----QVITRADMP--CLDIYAASSMPPLASGSVRYVGEPVAMAFGESRAVAEDVLEEIEALYDELPVYGSVPASLAAQGDLLHEGWQDNVFVTLRSDVA-FEEHAARADRVIEHSVSLSRQCMLPMEGKAVLAYWDFQADQLVVYCGSQIPHMHRTGIAQFLGMDQAQVRVISPDVGGAFGYKCV-LHQELCVAWLAKTFRKPFRFMEDRREHLIAGANTREHQYRLKAHISNEGRLLALDAEIDIDGGAYSVPFTLEVGQALGNLPGPYDFRGYRCRTRGVGTNKPGFMPYRGVARTGVCLAIEQMMDQIALAVGKPSWEIRLMNLVQG-EQMPVANKHYDSGNYPESLRRALAAVDVEAVLARQARLIGLGVASYTEQSAHGTSVTAVIPGFDQAFVRMTPDGGLEVRVGVHSHGQGMETSFAQIASEILGIPVARIKVVHGDTGRTPFSTGTYASRSLVMSGGAVSKACKELLPRVRKIAAHMLKADVDSIQHQGDMFS--A-EGRQVSIAQVADAWYVDPQGLELSVGYKPKVD--------------TGSFTYASNAVVVAVDPKTGGVEVLKYVVVEDCGVMINPMIVEGQTIGGIAQGIGTALYEEMPYDFAQPLASTLADYVMPGACEVPNIHIEHMESPSPNTEFGAKGMGEGGAIAPPAAIMSAINNATGAQVSHTPVTPHRLLSAIRAAEVQA
MSPIQEVFK-----KGKALIPYITAGDPSLEATASVVKVLEESGADIIEIGVPFSDPQADGPVIQASSARALERGTTLPKVLERVHALRE-SVKVPLVLMGYFNPILSYGAKRFAEDAARAGISGVIIPDLPFDEDPPFYQTLADEGIEGIFMVAPNTSEKRLEALGKHAAGFVYCVSLYGITGDNRGPVQNLAEYISTVRKHVHVPLAVGFGIDSPQKAAAA-AAAADGVIVGSALVSMVERLGQDEAGRDSAIRAFMEGLREAIDAMK-QRMKRLHVGKPAPRVDAIDKVTGKACYVADISLPQMLHAKVKRAGIPHGRIRSIETSKAEAMPGVKKIVTGKDCEMLFGTC--LWDQPPLAVDKVRHAGEAVAVVLAETENQAAAAVEMINVEYEELPFIIDPIKAADPDAPLIHEKPGTNIFHHYKLRKGDLEAGLSESEVTVEEEFEFPISSHAALEPHGAVCRFSY-DGEIEIWASNQAPFVLRDVLSDMFNIPASKVRVHIPYLGGGFGGKSD-VSIEPMVAYAASFVGYAVKLVLTRKEVFTSSLVGRGMKGRMQLGAKKDGTLTVLKAQMYFADGAYGDTSWPVDTVAGHNCTGPYEFPNVAVDVYGVYTNTPPVGAYRGYGHPEGQFMSSRLIDMLARKLDMPVEDIMKKNFFSE-GRKNALGQVIKKGDLAGCLDEVQKAIEETPLPE---YLYGRGLAAMMKSPKMATNA------ASSCSIQINVDGCAHVNLAGIEMGQGVLTVFAQMAAEVLQIPLEKVKITEVDTQFSPWEWQTVASMQTYRGGRAIQDAGWKIIELARENASRVWNCEPDLVEYREGECIHPN-TGDRISLGALARGYMTVGSPLIATGWYRVPGL-VEPDPETGMGN-AAGSWTFGCQACTLRVDRKTGEIKILHFASAFDVGKAVNPSMARGQVVGGVVQGLGATLMEKILFNAGSIKNSNFPAYQIPRLEHVPSQTVVFLETPNEEGPWSAKPMAEHPIVAVAPVVLNALYDATGVEFTALPVTKDKIQEVLRKK-EAL
MSTLGLLFETTRQQRRAALVAYLPAGYPTVAASKTLLGATIDAGADLVEVGVPYSDPVMDGPTIQGAADAALRNGFRLKHLFEVVESVAA--RGGRAVVMTYYNPVYHYGVDAFARDLASAGGLGLITPDLTPDEGGEWLTAASEHGLDRIFLVAPSSSDERIALTTKATTGFVYATAVMGVTGARESVGTNAAELVRRTRQHTDLPVGVGLGVRSADQAAEV-AGFADAVIVGSALVAKAGDGP-------DALGSLTAELAEGVRHMS-THTAAGGVGSSPTRPDGVRKVRGEFAYSSDLWHEEMLWGATLRSPHPHARITGIDISRALAVPGVYAVLTHEDVPNRFGLE--HPDQPVLAEDVVRYRGEAVAVVAADHPEIAQRAMKLIDVTYAELDPVTDAEAAVHGDTAPLHQG--GNVVRHVPIRRGQVPDGAAVAEVVVSGRYEVGMQDQAFLGPESGMAVPDG-SGGVDLYVATQWLHVDQQQIVAALGLSPEQVRLTLGGVGGAFGGRED-LSMQVHACLLALHTGKPVKMVYNREESFYGHVHRHPATMYYEHGATRDGRLVYVTARIYLDGGAYASSTGAVVGNAATLGVGPYDVPGVSIDCWGTYTNNPPCGAMRGFGAVQAAFGYESQMDKLAVACGLSPAEIRRRNAMSE-GTVMPTGQVVDSAPVVELLDRLEAEADVRILPGGVSVVRGVGYAVGIKNICFSE----GFDDYSTARVRLSVEPAATVQTAAAEVGQGLVTILQQIVRTELGV--EQVAILPMDTSIGS-AGSTSASRQTYVTGGAVRAAALKVRSALLSRAASALGRSESDLHLDGLKVGSTE-DGVLADVADVLG-----GDELDETVEWRHRPT-ESLDPETGQGN-AHVQYGFAAHRAVVDVDTELGLVKVVALDCAQDVGKALNPQAVVGQIQGGSAQGLGLAVMEEIQTEGGVIRNPSFTDYLIPTVLDMPPMNIDVLELADPHAPYGLRGVGEPPTISSTPAIIAAVRAATGKDLTRAPVRPDHLI----------
MSALSKAFA-----SDKAFIPFLTLGFPDLETTKQNILAAQKAGANVIELGIPFSDPTAEGPIIQQASLISLNNGYTTKDFLNFVSSIKD-EIHVPLVFMTYSNVVFSYGIEQFMKEASQSKISGIILADLSFEEREEFESVAKSYQIDMISMIAPTS-QNRIAKIAKQASGFIYLVSSLGVTGMRSSLNQSLEGIIEQIRKVSDVPIAVGFGISNPEQASQM-AQIADGVICGSAIIKNIFESQKDNLPVPDQVYSFVYDMKQAV-CM-------KYINRSVVKKDAYALLSGQPVYTDDLAPADCLVIKLLRSPHAHARIRAIDTSKAKRVPGIEAVYTWKDVPSRFTLAGQSPYDRKILDEVVRYVGDEVAIIVGRDEACTEKARKLIQVDYEVYDAVLDFTKAL-DHPVIVHKERLRNLHSHDESIVGDVEEAFSECDVILERDYHTLANAQAMMETFRSYAFMDT-YGRLNVVSSTQVPFHIRRMVANALELPKSQIKVIKPRIGGGFGAKQT-GCTEIFTAFVTWKLRKPCKLVYTREETFIASNSRHEMNMHVKIGAAKEGTILAIDLHTLSNTGAYGEHGSTTVGLSGHKSLPIYHVKASRFVSDVVYTNTMTAGAYRGYGATQGQFAIESAVNELADALHMDPCELRLKNMVQE-DEIMMYGEHLNSCALDRCLKKAMNMIGWKEKGLRRDKVRGLGVALSMQGSGIAN------VDIASTVIKLQDDGFYTLSIGATDMGTGCDTILAQMAAECLDCDVDKIITQAVDTDASPYDTGSYASATTYVTGMAVVKTCEELRKQIIREAAVLLEVDAEHITFDGESIYALE-DGKEMTLADFANRCF-RGECLIASASHCSPTS----------------PPPFMAGIAEVDVDKLTGEITMVDYVAVVDCGTIINPNLARIQTEGGIAQGIGMALYEDITYSKGRMRNSSFLQYKIPTRQDVGEIRVDFESSYEDNGPFGAKSIGEVVINTPAPAIASAVAHASGVQVRTLPITAEKVLLNKDE----D
MSKIASKFETLKNKNKKALIPYITCGDPELQTTEKLVFALEKAGADIIELGIPYSDPLADGPVIQRASQRALKNPITIDTIFEMITGLRR-QTMIPLVFLVYYNAVFRYGTEKFLKNCNESGIDGLIIPDLPLEERKELYEQMKAYPVDLIPMAAPTS-EARIQEIVQVGSGFVYCISSKGVTGKRDTFENNLDQFMAQVKKHTSIPTAIGFGISGEEAVRKL-KGLSDGLIVGSSIIEKIEEGI-GTGDVEERVFDFVQRLHHSI-EMS------WSIGKSIYRKDGLEKVTGAAKYTDDYSSKDMLHIKLVVSSYAHARIKAIDTTKALEMPGVRGIILGQPLP-LTGEE--IKDRPPIAYDKVRYHGEPVAAVVADTALQAKRAAELIEITYEPLPVVNSPKDALLAGAALVHENANTNIADRTKIRKGNMEEGWKQSEVTIEADFSFSQSDHIAMETRCVIAEIRP-DGCVVFTSATQSPYIIKKLMNNYFNLEEGKIIVNTPLVGGGYGGKVA-VQLELIAYMATLAVGRPVKLLNTREEDMITSPVHIGLDACIKLGSTKDGKLTAAEVLYMFDSGAYSDKGTTISRAAAVTCTGPYHIENISCDSLCVYTNHPYVTAYRGFGHSELLFVFERAMDMLAKKLEMDPLALRMKNAVLP-GHTTPTQILLNKGNLPDCIENLKQLMNWNEGQV---KVRAKGISCIWKTSTIDSQA------GSGIILFFNRDGSVNIESGVVEIGMGTKTILTQLLAEKLKMDINKIHVMEVNTQTTPEHWKTVASRGTLMAGRALLKAVDDAMMQLKDIASRILMCSPDDLEVGNEMVYVRDEPDIFIKVKDICFGYKSIGGQVIGRGQYSLRHL-THIDHETGVGR-PGPEYTVGVQGVEIEFDTRDYTYKVLKAYSVIDVGKVLNMKLAQGQVMGAMDMGLNFGSSETFIFSEGKVLNPRLRSYISFRYGDHPEYIVHFVETPHIDGPYGARGVGEHGLLGMPAALANSLSTAAGIELKKLPLTPELIWREKKGA-GQS
MTGLQDLFAQTKSEGRAALVGYLPAGYPTVPGSKDLLAALIDGGADLVEVGVPYSDPVMDGPTIQLAADAALKNGFRLRNLFEVVESVSA--RGGRAVVMTYWNPVRQYGVAKFARDLAAAGGLGLITPDLIPDEAGEWMAASEQHGLDRIFLVAPSSSEERIDLTVKASSGFVYAAAVMGVTGARDQVSSGAAELVSRTRAHTDLPIGVGLGVRSREQAAEI-AGFADAVIVGSALVSAAA-------GGTEPVHALAGELAEGVRAMT-VQRPLYGVGERRARFDALGRVRGTISYAGDEPVPGTAFVGVHRSTMPHARIVAVDASAALEIEGVLAVVTGRDLYDRTGPA--FSDQPCLAVDKVRYVGEAVAAVLATDLATARAAAEEVAVEYEELPPVYDIADGLRGDS--VHEERDTNVCYEYRQISGDAAAEHAAATTTVSATTWAPPTHHVPIELPSTTAWVDS-D-RLEMLSTTQTPSYVRQTISNLLDLPLSRVRVMTRPLGGSFGCKMY-DRFEPLAAALAWTTRRRIRIDATREEAFLL-TSRHGAEVAGSISADAEGDLVAFSSDVRYDTGAFADVGPRITAKSGLVAPGPYRIKSVDVRSRCVYTNKVSAGPFRGFGVPQVTWSHETLIDELAHELGEDPYLFRRRHLLRE-GDVATVGTPMHSADFVTCIDEVTKAVGWDERTPE--WVHGKGVAVGMKAVLTPT--------IANATLNLNQDGSATLLISTVDMGQGSDTIMAQIAGQVLRLDSRLIHVVRADTDATPYDTITAGSRSTYHTGNAVRLVAEAMRDKLLGFAAEQWDVPAEELRLDTEGVVHVG-GDRRISVQDLVCAKFARGATVTTAENFTSWWV--PYDHDTGLTEKATEHWFAGAAAVRLAVDTYTGRIRTQHLAVAGDVGKAINPTLVEQQLAGAALMGLGHTLFDELVYDQGQLTNATLLDYQLPSFKDVPELTPIIVESAHRDGPFGAKGVGETAILAIAPAYSAAVRDACGARITTLPLTPERVLNHLTSLEDRR
MSRYEQLFQRLQSRNQGAFIPFVTLGDPSAEVSLQIIDALVDGGADALEIGIPFSDPLADGPVIQDANLRAFAAGMTPARCFELIAQIRAKYPELPVGLLMYANLVFHNGISQFYETAAKAGVDSVLIADVPLHESQPFRDAALANNIAPVFICPPDADDKLLETLAAAGKGYTYLLSRAGVTGTEKRAEKSLADLTAKLTALNAAPPVQGFGISEPEQVQESLRNGAAGAISGSAVVKIIAANLDNIPVMCQKLREFTQKMKNATQLMS-EAVGKRALGTPYLRVDALSKTSGRARYTDDLPMPGMHYAKYVRSTIAHGMVTSVDASQALAMPGVVAVFTCNDVPIPFATAGHDVADRLLLNRHVRHHGDGVAIVVARDELTAEKAAALVSVTYDELPVITSPEAALAADAPQIHSC--GNLLKRTAINAESARATVSQSPFQFRGHFDTPVVQHCHMEGVTCYAWQEA-DNKISVVSSTQIPHIVRRVIGQALDMPWSHIRVIKPYIGGGFGNKQD-VLEEPMAAWLTLKLGIPVKVELSREECFFASRTRHAFHIDAEMGLTADGTLNGYHLDVLSNTGGYASHGHSIAAAGGNKIPYLYPRCDYGYSAATVYTNYPSAGAMRGYGAPQVTFALECLMDDAAAQLNIDPVDIRLRNAARS-GDCNPNKKTIYSAGLIECLKRGKELFGWDERKAEA-IRRGVGVACFSYSSNTYP----VGVEIASARLLMNQDGNINVQVGATEIGQGSDTVFSQMVAETLGVPVSTIQMSTQDTDITPFDPGAFASRQSYVTAPALKEAALSLRQKILDHASLMTHQAAFNMTILDGNVVLEAQDVVVTTVAEVAMHSFEIGGQLSAESSHKTQTN----------------PPAFGCTFVDVTVDIPMCQVTINRIINMHDSGRILNPQLAEGQVHGGMGMGIGWALFEEMLINSGVVHNPNLLDYKMPTMVDLPDLECGFVETYEPQSAYGHKSLGEPPIIAPAAAIRNAVRMATGISVNTIPLTPKRLYREFVNA----
MSRLEDVLAATRGADRAALIAYLPVGFPTVEQSLEAMAAVVEAGADVVEIGFPYSDPVMDGPVIQAAAQRALTEGVRITDIFAAVRTVTQ--AGGAAVVMSYWNPILRYGVDRFAADLAAAGGSGVITPDLIPDEAGEWLAAADKHDLCPIFLVAPSSTTDRIAMTTGACRGFVYTTALMGVTGERTSVGDEAATLVARVRAATDLPVCVGLGVSTRAQAAQV-AAFADGVIVGSALVRELDPSR-PFPEALASLRTAAQELRAGVGSMT-TAKPAGEVGAARRRKEDRRLITGRTRWTDNIQLPGMLHLAMVRSPFAHATITNIDASAAQQSPGVVRVITGEDVK-TQGGLPCAPVHPAIAVDRVAFSGEIVAVVIARTPAQARDAAELVDVDYDRQPAVLELKDAATDEV-LAHPDLGTNKSAFWQFTGGDVEEAIRADGIVIEREYRNQRLIPSFMEPRSTVV--DPTGEQIVMWSATQVPHILRVMLAMVLGVDEAKVRVIAPDVGGGFGGKLQ-VTPEVITFLAARMTGKPCKYTETRSESLLSAHHGRDQWQQLTLAATKEGKVTGLKVDIMTDMGAYLGLVTTP-ILGAFLYNAIYKFDSYQFNATNLFTNKTWTDAYRGAGRPEATFAIERLMDELAAEVGCDPMEIREKNWITH-EEFPVCGLEYDSGNYEAATARAKELFDYDGLRAEQKDQLGLGISTFTEMCGLAPSRNYGAGGWEHAEVRMLPTGKVEVVTGSSAHGQGHETSWSQIVADKLGVPFEDVEVLHGDTQVSPKGLDTYGSRSLVVGGQAVLKAADKVIEKARPIAAHLLEASADDLEFASGSFSVKGA-GESISLAEVSLAVFGVEPSLDSAATFDPVN----------------FSFPHGTHLCAVEVDTETGHVSMLRYACVDDVGNVINPLIVEGQVHGGLVQGIAQALWEEAVFDQGTLVTGSFVDYTLPSSADTISFRTDNTVSPATSNDMGAKGVGEAGCIASTPAVVNAVVDAFGIDDIQMPCTPMRVWKAIQAAGADQ
M---ESKLGSLRSRGQGALIAYLTGGDPDGKSFLDNATALVDGGADILEVGIPFSDPIADGPVIQGSSQRALLSGATPRGVLGLIKEISL-ARSVPIVVLTYYNLVLATGLERFLKTAQRSGVGGLVIPDLPVEESDSFRKASSKHHIDTIFLAGPNTSPTRMRQIIEKSHGFVYMVSLFGVTGPRRELDPVALHSVKRVKALARIPIAAGFGISRPEHVAEIIAAGADGAIVGSALVEIVAHNLEDRERTRVKLKDAVSDLKKATNVMR-NDEEMTERAGGFRRKEDLRHLTGTGRFLDDIQVPGMLHTSFVRSVYASARIVGIDVERGRSAPGVIAVLTAEDLS--VKPVEIPLKLLPLASARVSHVGEPICLVVASNKYLAEDAADMVDVEYESLEPITRVEEARKPDSQLVYESWGTNEYFEALVGKGDIDSALEKSDRVFTETLKVHRQAAVPLETRGCISDYDS--RSLTFHSSTQSVFSVREILAIASGLPVDRVNVVAPDVGGGFGLKSN-VYAELATMGASILLKKPVKWVESRRENLLAGSHARELTNVMEVGVTKDGTILGVKCNLVADMGVATAPYSHSVILTSKLIPGPYRVKNYSCRLTGVATNKAPFGAYRGFGQPEATFFMERMIEIIAKELQIDPVDLRRRNMIEK-DELPASGEVYDAGDFKQTLARALEVADYAAFKGMDRRCRGIGVSVNIESTSPPIPT------EDLVIVSLDKDAAVKVSCGVTSIGTSLETLVAKIVADQLGAKPQSIVVDVGDTRKVPYYLGVFGSRSTIVLSVALEEACRRLKERILKLASDEVGLEPEGLLFLGDRVTTKG-GGALITLRELAKR----NGRLEEAGKFSPPKL-----AKSGRELPYTGSFTNAAHIATVEVDLEIGKVEVLKYIVVHDAGKILIPEVVEGQLVGGVAQGVGGALYEEILYDDGQLLTSTLMDYIIPGATEMPPMRIEHLETLPELLPVPYKGVGESGTIGGYAAISNAVHDAFNVKINDVPITQEKVLRAIGKLNSGQ
MISVADSFQKARDEGRLAFIPYIMSGFPDEPASVEIAKMYAETGADIIELGVPFSDPLADGPTIQRASNRALANGTTLRSSLEVAENIAR-EVSIPIVMMSYYNPILRYGVQRFFQDASNSGISAVIIPDLLPEESEEVSTYSSEYEVGLVFLVAPTSTVDRIKLAAQAANAFLYCVSLTGVTGARDSLPDYLEPFLRTVRGQTDLPLVVGFGISKPDHIRQL-HQFADGVVVASAIISMIENSP-SWQEALDSLRAYLGQMRAATFAMA-----SSLIGARVRRKEDPRLITGRSTYVGDLRLPGMCYISFVRSPYAHAKIRHIDTTEAINVPGVVAVFTGEDLI--YEPMPMSHTHYAISIGKVRYVGEIIAAVVAETPEAATDAASKVQVDWEELPTVADIEAALSPEAPRLYDNTNSNVEHVWRYN-GDVNGAFKSAHKIIKQRMINQRLAGIPMEGRAVVASPDPMVGGVTVWSSTQAPHLSRGDIAKVLRLPENAVRVIAPEVGGGFGVKIG-IYPEVALAAIARRLNIPVKWVETRSENLMATTHGRAQITTLEAAVDKDGKVQALKMHILADVGAYPV--AIA-ELTGRMSTGVYDIPAVEIEATCVYTNTTPVAAYRGAGRPEAAYYIERMMDIIADELGLDPVEIRRRNFIPP-HAFPATGELYDSGEYNKALTKALELADYNSLRKEQRSLIGIGISCYVEMCGFGP--------YDSAIVRVDPSGNVTVFTGISPHGQGQETTFAQIVADTLGVDYEKIIVRHGDTRETPQGMGTMGSRGLVVGGSALVRAVDKIREKATKIAAHILEAAPEDIEVLKGKYQVRGVPSRRVTFAEIASKAYGMEPGLESVDFFTPLE----------------LVYPFGAHVAVVEIEKDTGVIRLRDYVSVDDCGRRISPMLVEGQVHGGLAQGISQALYEAVVYDQGQLLTGTLMDYNVPRATQLPSFITDKTETPTPHNPLQAKGIGEAATIGSTPAVANAVVDAFSIRHIDMPFWPEKIWRIINSS--SH
MSEIAAAFAKAKARGEGALVAYAMAGDPDLPRSVDVFAAMVEGGADILEIGVAFSDPIADGPVIQEASERALKAGASLKRVLEVVPEVRKRCPETPLVVMTYINVVMAMGEEKYAKLAREKGISGTILPDLPPEESSGIRATFDAAGLDLIPLCAPTTPPARAEAIARDARGFVYCVSVAGVTGMRSELPVDLSSRLELVRKASPVPITAGFGISTAEQARTI-GAHADGVVVGSALVRAAHADG------PAAARQLCAEIKRGLKRMS-PAPVGDLLGKPVSRLEAQEKVTGRAVYTDDMTLPGMLHGAMLGSPHPHARLLSYDTTRARAMPGVKAVLTAEELPHNVGSV--IKDQPLLARGKVRYAGEPVAAVAAVDLQTARRALEAIDIRYELLPPVLDPEEALRPGAPIVHEQRAANAASYLRLTEGTPEEVWKRCDVVVEDVYETPAQQHVYLEPCSTLAVVDR-DGKITLYTSTQSVFRAQAITAEALGLPMSKVRVIAPRIGGGFGGKTE-MTNQPITAALARAAGAPVKMTLSRTDDMLMMKSRHACRIHMRTGATRDGQLLARQVRLVFDTGAYADDGPFVASMGSYFARGPYRIPHIDVECWAVYTNRLRAGAFRGFGNPQIHFASEVQIDLLAEKLGLDPFEFRLRNALET-GEQWLGGAPVESGTLRACLERARDASNWVQRRAQSPKRRGIGVAAVAHTSGLL---------GSSATVRLNEDGTLTVNTGAVDIGQGSDTALTQCAAAVLGLPLEHINYSGPDTDVSPYDWCTGGTRTTFTVGRVVVQACEQLRQQLFEHASDMLECPVQELELRPGGIVVRGQPGTGISFGAIAGRALFKGGPLVATARWFFPTVPIGTGGTSAQPSMGNGFFVFAAQVAEVEVDELTGQVELLQAWSVHDVGRAINPAAVEGQIQGGFVQGMGLALTEELLWKEGHLLNPSMSSYKVPGSRDVPAIHPILLEYPAGEGPFGAKGVAEVSLVGVAPAICNAIRHATGAHVTRLPATGERVLRALLARASKA
MS-TDRAFAAARAEGRAALVGYLPAGFPDVEGAVEAIGVMVEHGCDVIEIGLPYSDPVMDGPTIQAAAQQALEAGTRTTDVMRTVEKIAG--LGVPTVVMTYWNPVERYGVERFAADLASAGGAGLITPDLTPDSGEAWIAAADAHDLDKVFLVAPSSTDARLAYTTEACRGFVYATAVMGVTGARATSSDLAEPLVTRTRSVTDLPVGVGLGVSDGDQAAEV-ASYADGVIVGSAFVRALLDAP-DRRTGLERLAALTADLAAGVRGMT-TTEPRLEIGRDRRRKEDQRLITGRTKWTDNIQINGMLHLAMVRSPFAHAKITNIDVSEAKASRNVVDVLTGADLA-TQGVLINTPTHLPVPADRVSFAGEIVAVVVARSQAEARDAAELVDVDYEELPAALDLKEAAADTV-LAHPDLGTNKSALWKFTGGDVEEAIREGGVVIEREFRQQRLIPAFMEPRSTVV--DPTGEQLTMWSATQIPHILRFALAATTGMPESKIRVIAPDVGGGFGGKLQ-TTPEWITVAVARRTGKPVKFTETRSESLMSAHHGRDQWQKLTLAAEKDGTVTGLKVELLADLGSYVSLVGVP-VLGAFMFNAIYKFPAYHFACQTVLTNKTWTDAYRGAGRPEATFGIERIMDELALELGVDPLEVREKNWIKA-EEFPVAGLEYDSGNYEAATAKAKEMFGYDELRAEQKDQLGIGVSTFTEMCGLAPSRDYGAGGWEHASVRMLATGKVEIVTGASAHGQGHETAFSQIVADRLGVPFEDVEVLHGDTQVAAKGLDTYGSRSLVVGGEALVKATDKVVEKAKPVAAHLLEANVEDIEFKAGSFGVRGT-DAAVSIQDVAGAVFGMEPSLDSDATYDPIN----------------FNYPHGTHLCAMEVDTETGQVKMRKYTCVDDIGNVINPLIVEGQVHGGLVQGIAQALWEEAVYDSGTLVSASFVDYLVPTAADTINYDVGHNTTPSLTNTLGTKGVGEAGTIASTPAVVNSVLDAFGVKDIQMPCTPERVWKAIQDGGAGQ
MNRIDEMFAKRLASGEKALITFVTAGDPDLETTRQLVLKMEESGADLVELGVPYSDPIAEGPVIQEANIRALKNDVRLDKLFKLVSDLRK-DTHIPLVFLLYVNCILQYGKAEFFDSCLQHGLDGVIVPDLPFEESDEIYEEAHRKGIKLIRLVAPSS-AARIEMIAAQAEGFLYCVSSLGVTGMRSNFNTNFSDFFGQINKVKRAPCALGFGISTPEQVKEL-KKYCDGIIVGSAIVKKIATAP-TNREAIASVSEFICDLRTALDRMT-------------NRLEGNEKVTGKAIFAGDIHVEGIVVGKILRSKVAHARIKNIITDRASKLPGVLAVITGKDFPVYGGRT--VRDEQAMVKNKIRYIGEGVAAVAAVDEETAERALELIEIELEELPGVFSAEGGLEDNAPLIHENRRDNIDALVTAKKGDIEAGFAASDLIIEDEFILPLIHHAPMEPKATVAYYDS-NRKLTVWTGTQSAFSVRRGIARYLQLPLSRVRVVGVRVGGGFGAKTT-ATIETVAAMLAIKSGRHVKIEMSRQDDFYAANPRNSMKIWVKTGVKKDGRLIARQARILVDSGAYDIFGANTTSQVVTLITGPYKFEHLDIEGTCVYTTKIPCGACRGPGGPEAHFAAETQMDRIARELGIDPFELRRINALEA-GDDTVPGQVLTDYGYTNVLNQL--EIAMKDHLDNIPKARGIGIAGCFWGMSGI---------GSGATIHLNEDGSVTLFIGAVEIGNGVITAMALLVAEELGIPVENVSVISGDTDAGPYEGGAVGSRTTHDLGVPVLNAAREVKKQVLSFASGQLDVDVKELELGDSRIFVKNDRSRMLKLEQVANSRI-GGGPIVVTASSTPFKPDYDKQRVSSHSRASKPFFVFGAQAAAVDVDLVTGKVSVCKVIAAHDVGKAVFPKGVEGQIQGGVAMGLGYALSEEAVFDQGRMINANFLDYRIPTMLDVPEIIPIIIEKPNARVPEDIRGIGEPPAIPTAPAVANAVFDAVGVRINTLPITPERVFMA------TK
MKNFQF--------KSKAFIPFITAGDPNIDTSKELILKMQDAGADLIEIGIPFSDPVADGPTIQRAIMRALKNGITTDDIFNMLDSIKD-EVKILLAIMTYVDPILSYGSAEFIKRCSEVNIRAIIVPNMSIEQRNKIYSDCQTYNVRLISFLLPTS-SEDLENIATSAEGFLYCVSSLGVTGVRSNLNTNIGSLISQVKKFSDIPCMIGFGISTPEQAKQM-SEISDGVIVGSAIVKIIEEQG---INSPHYVEEYVREIKNAI-GM---------VGKSIPRVDAFDKVTGRAKYVEDILPQDTLVARIYHSKIANGLVKSIDTTEAEKVPGVVKIVTCFDVTKHYPTAGHDIADRLVLTDRVRFVGDDVAAVIAENDVAADQAVRLLKVEYEEYPFVLKPLEAIKPEAPQIHDDFKRNILRVTTREKGNYEEAIKEQGLIVEGWYSTPIVQHCHIENHICTARTEN--GKIVISSSTQIPHIVRRIVGQALGMDWGKIRVIKPFIGGGFGNKQD-ALYEPLCAFLTLQVGRPVTINVSREETFVSNRVRHPFNVHLISHLRADGTLVARKVAIYSNQGAYASHGHSIAAKGMGALAQLYPCEHFSAEAYTVFTNTPVAGAMRGYGIPQTMFAEESHIEDIIKKLGENSLNWRRNHIMPV-GFEDTSKNVHHYDSFNQCFDKANAYLDYEKKVELY-KRRGVGMAAFWYNTAVWP----IALETSSCRMILNQDGSLQVQLGETEIGQGADTAFTQMVAHAVGVTIDKVYVSNQDTDVTPYSSGSYASRQTYVAGFSITKTAQELRKKILDVGYRYTRVSVDLLDIVDNNLVRITDNKVVMTLADLANASLDFSQHISAEQTAQAKSN----------------AYSFGCCFVEVEVDIPLCKVELIDIINVHDCGTLINPALAEAQVHGGMSMGIGFALSENLLIDTGKVLNDNLLDYKLATFMDHPDLEAQFVQNAEPTSPYGTKGLGEPPTCPVAPAIRNAVLHATGIAINDLPLNPHKLFEAFKEG----
MSSLQVALERRRRGGETGFIPFITAGDPTMEVTVEAVRRLVRAGADAVEIGMPYSDPLADGPTIQAASERALRGGFQMPDLFRLGPILREAAGEVPLVAFTYANPVYRWGWQTFAEDLAKAGYAGVIVPDLPMEEATPLREAADRAGVALVPLVAPTS-HGRIERICRTARGFVYAVSSTGVTGVRKRMPEHLSRFIDDIRRCTDLPIGVGFGIGTPEAAAAV-AETADAVIVGSALVRILAAITKDAGDVLDDLETFARTLVAPLRKMR-RLNRESASGRWRVRPDGPEKVTGAMKFLTDLSCPGMLVGKILRSPHPHARMIVIRTERAASVPGVVAVITHRDVPNRFGIM--YPDQPVLCEDRVRFVGDAVAAVAAETEEAAEEALGLIQVEYEILPVIDSPEAALAPGAPRLHPG--GNILHHTSYERGNVESAFRECVAVVEETYETPRQMHVYMETEGGLFVPEP-DGGLTVYAPTQHGYMDRMQLARILAMPESDIRVVSSPIGGSFGGKDE-LNIQPYGALLALRTRRPVKIHQSRWESVRSGLKRHPMKITMKTGADAAGRLVAHQVRIVADTGAYATLGAPVLQFATEHVIGSYRIPHVDVKGWAVYTNNGVSGEFRGFGGNQAAFALEGQMDRLAERLGMDPWEFRGINLRDA-DDLGPLGQRVAPDGARHVWEALRRSPLWGKRHSPVAVRRGVGAAMVMHGCGLGF----GISDPAAGRLRLNEEGKIEVAFGHEEFGQGLVSALSLMMQDFFSCAPGDVEVVLGDTARVPHGGSSTASRTTAMVWQALRRLQPQFCRAICERAAAKTGIPASRLRLGPGGVWVG--EDRVASYREIAESGV---AGLCFEVQFHFPTT----------IMGGHYLYTFAGVIAEVEVDVLTGAVRVLREEHAVAAGPVINPMGYLGQIEGGSSMALGFALMEEAAMEAGHYVTTNLDTYLIPTIGDVPHVQVYAIEDLPPGDPYGPRGVGEVGSVGLAPAVAAAVRQAVGRWVTRLPISREMLIRPVSEFRISR
MSRIDEAL-----RGEPAFIPYLAAGDPDVESTKEYVRALVRGGADIVELGLPFSEPIAEGSTIQNAIVRSLDGGMTPDAYFDLVEDL---DVEVPIVCMTYYNLIYRYGSESFVRRAAEAGIDGFVVPDLPAEESDPLREACDSYGLDLVFIVAPTTRGDRLKRIMDQVSGYVYVQARLGTTGARTDVSEQTDMSLGRLEEW-DVPKAVGFGISEREHAERIVAGGADGIIVGSALVDIVAEGDTDDGTVAERLERKARELKEGALPMS-TAGERQAVSKREEKTDARKIVTGESKYTADYAFPTLAEAAVLRSDIAHGYATEIDTSAAEGMDGVYAVITSEEVPTTYTSAGQSPWDLTVLRRKVRFVGDPIAAVAATDASTADKAIRAIDVTYEKLDAVFDTEAAMEPDAPQIHDAYERNIEAHTDGEIGDVDGAFEEADIVTETEWETPYQSHCVPEPHTTIAHRDE-DNRFHLITSTQVPYHTRRQLAHLFDVPIRDIRVSKPRIGAGFGSKQS-MLIEPITMALMLAADRPVKLEATRREEFYAMRSRRPARVRLRSVVTKEGDIEALDMSAITNSGAYGPHGLTVTGSIATKPLPLYHTPNIRFEMKAVHTNLPIGGAIRGYGAPQGHFALEGHMDEVADELGIDSLELRSRNLIGH-GDLDTSGVRIRSCGIDDCIAAGKAAIGWDDIEQP--LHRACGVALTAQKSGVAG------DELGAAHIKMNEDGSFILQTGAVDIGPGADTAMAQIAAEVLGVEPADVLVQPSDTDVSPFDYGAYASSTTYVTGSAVKEAAEDARTQLFEFASRMLAEPAEVLEARDGAVYSEQ-TGESVLIEEIGYESIELRAQVMGQASFSTDES----------------PPPFGAQFADVTVNEETGEFEVHKLVFAVDCGVAINPDLAEGQVDGAMHMSYELATSAGLSFDDGRPETLGFREYGMPTTADQPPLESILVETHEPTGPFGAKSVAEIPVNGVPPALSNAIRRAVGVRVNELPITAEKIRAQLDE----S
MNKITKVFEELLKKNQKAFIPYLTAGDPDIETTEKILELYASNGADIIEIGVPFSDPMADGPVIQAAMERALKNSISLKKILNLVSNFKK-KYSTPIILMGYLNPFFSYGFEKFAKDAKASGVDGILSVDLPPEEATPFYKALKNQEIISIFLATPVTNQKRLHAIQKFAEGFIYMVSVAGVTGERKNLDEGLIEKIQEVKKTIRLPVALGFGISSPEMIQKY-YSHLDGFIVGSALINRMENDL-KNQSPFEELKTFFLSLAKVC-HMR---------TDNAFRNDARAKVTGRATYADDVSFAGMLHAVPVYSDYVSAKDLKIDADEARAYPGCVRVITAADVPTTFGQI--EKDYPIIVTDRIRSWGDVCAIVVADTREAAKAAAALVRITATAIKPVLTIDEALEPGAPVVPSWSDSNIVTHHRLRHGDPEPLFAGCELIMEEDFTTQAIEHAYMEPEAAVCVPRA-DGVVEVYGSMQHPFSTRRFTAALLGEPLSNVEVYTISVGGGFGGKDD-NAAAARAALAARLTGRPVKMRYDREWSMRETYKRHPYRLHYKVGVSSEGKVLAVKTTMYADSGAYLSVTPWVTWRSTAQCFGPYSIDNIHADVYGVATNNIFTGAMRGFGAPQVNFAVEQLMDMAAHKLKIHPLGLRRINMVKQ-DSVTVTGQKLSGVSLEDVMNRVVHEIGYRKKYELCSELYGIGLAISYRGASLGA----EGMDFCGCIINGQYDGSILLEAGIHENGQGSESTMSIILADELGTDRKRIRYRRSSTSSIPDGGTTVATRGTIMGGSAVVVAAKQYKELLQKHLAERLRCKPEEVTFHDDKIWGLN-FEYSLTWEEAMRELF------YAFGTFQAPPV--SWDDTNGQGD-AYFTYVYSCQAVELSVDKKTGKVKLLNIVAGHDIGKAINKAMLLGQMFGGVTQGMGMALMEEFVREGGKSPTLNFDKYMIPRTTDLPEMTGIIVENHDPNSLTGAKGIGEPAIELIAPAIANAVYNATGVRYKDMPIRIR---------EDLA
MTNLDQTLAAARAENRAALIGYLPAGFPSVAGAVPTVQALIDGGADVVEIGLPHSDPVLDGPTIQTADDIALRGGVRTKDVLETIRTITAANPTVPVLCMTYWNPVDHYGQARFAADLAAAGGAGCILPDLPVEEADEWLAAAAEHGLATVFVVAPSSRDERLATITAKGTGFVYAAAVMGVTGTRTQVGELAEDLVARTRATTELPVCVGLGVSDAVQAAEV-AAFADGVIVGSAFVQRMLDAA-SEEAGHAAVRELAAELAQGVRRMS-TTAHPDGIGGSPLRPDGILKVKGEFAYSSDMWHEDMLWGMALRSPHAHAKILSVDITEAVKHPGVQAVMTYDDIPKFYGLE--IKDQPALATGKIRYHGEAIAIVAADHPETARRALAKIKVEYELLPTITTEEQCLDPETHGVHEPASGNIVHSQKVISGGVDEVRALADVVIKGDYVVGMQDQAFLGPESGMAVPAE-DGGIDLYIATQWLHVDREQIAPVLGLPENKVRLTLAGVGGAFGGRED-LSMQIHACLLAQRTGKPVKIVYSREESFFGHVHRHPAKLTYETGATRDGKLVYCDARIVLDGGAYASASPAVVGNAASLGMGPYEIPNVNMLAVALYSNNPSCGAMRGFGAVQACFAYEAQMDKLAAALDIDPVELRQLNAVEQ-GSIMPTGQEIDSAPVAELLRRVKAHLDVRDIPGALSIVRGVGYAVGIKNVGFSE----GFDDYSTARVRLEVEPVAMVHTAMAEVGQGGVTVHGQIARTELGV--ERVTIHPANTEVGS-AGSTSASRQTYMTGGAVKLAAEAVRNELLALGRKRYGWDYNDLSLVGGKVVSAS-AGALVPIADLLG-----DSAIDLTREHHHRPT-VPFDKETGQGF-GHVQYTFCAHRAVVDVDVELGLVKVVELAAAQDVGKALNPLSVVGQIQGGSTQGLGLAVMEEIVVKDGKVRNPSFTDYLIPTILDTPPQPVDVLELADEHAPYGLRGVGEAPTLSSTPAVVAAIRQATGLALNRVPVRPEHLT------GTGE
MSRIDDLFAQTRAEGRGALIGYLPAGYPTVEESKDLLAATVDAGADLVEVGFPYSDPVMDGPTIQAAADTALRAGFRLKHLFEVVESVAE--RGGKAVVMTYWNPVFHYGVDAFARDLAAAGGLGLITPDLTPDAGTDWGEASERHGLDRIYLVAPSSSXERLALTAKAATGFVYATAVMGVTGARETVGEAAHGLVQRTRQYTDLPVGVGLGVRSGDQAAEV-AGFADAVIVGSALVTKAGESR-------AALTALTEELADGVRTMT-GTATEGGVGASPARPDGTRKVRGEFAYSSDLWHEDMLWGGTLRSPHPHARITRIDTSRALALPGVYAVLTHDDVPNRYGLE--HPDQPVLAEDVVRYCGEPVAVVAADHPEIAQRAVALIDVDYEPLDPVTDAEQAAHGQTAPLHPD--GNVVRHAPVRRGQPAV---NADVVVTGRYEVGMQDQAFLGPESGMAVPDG-DGGXDLYVATQWLHVDQQQIVAALGLSPEQVRLTLGGVGGAFGGRED-LSMQIHACLLALRTGKPVKMVYNREESFHGHVHRHPATMYYEHGATRDGRLVYVTARIYLDGGAYASSTGAVVGNAATLGVGPYDVPNVRVDCWGVYTNNPPCGAMRGFGAVQAAFAYESQMDKLADACGLSPTEIRRRNAMQE-GTVMPTGQVVDSAPVAELLDRLERGTDLRRLPGGVSVVRGVGYAVGIKNICFSE----GFDDYSTARVRLAVEPAATVQTAAAEVGQGLVTVLQQIVRTELGV--ERVTILPMDTSIGS-AGSTSASRQTYVTGGAVRAAALTVRSALLARAAATLGRTEAELHLDGLKVTSAD-DEVLADVADVLG-----DGELDETVEWRHRPT-ETLDPETGQGD-AHVQYGFAAHRAVVDVDTELGLVKVVALDCVQDVGKALNPQAVVGQIQGGSAQGLGLAVMXEIRTDGXVIRNPSFTDYLIPTVLDMPPMTIDVLERADPHAPYGLRGVGEPPTISSTPAIVAAIRAATGKELPRVPVRPEHIACAGDAVGDAG
MTTTETSTRLRRSDGGLALVPYLMAGHPDRKTTVETGRRLAGSGAAVVELGMPYSDPLADGPVIQHAGQRALDAGTTTEGCLEVAAEIAA-EHAAPVVLMTYLNPVLAYGVREFARDAAQAGVSSVILPDLAVEESATVTGELTAAGLDPVFLVAPTSSEERAAAICGASRGFVYAVTLTGITGNRDTMPTGVGDVLALANRHTSLPVAAGFGISTPRHLEQL-RGHADAAVVGSAIVAEIEAGR-----------GLVKELLTAC-GMS-DDAIAGGVGESPLRPDGTLKVRGDFAYSSDLWAENMLWGATLRSPHPSARIRSVDIGPALRSPGVHAVLTAEDVPNLYGLK--DIDQPVLAEDVVRYRGEAVALVAADHPETARRALDLIEVDYEVLEPVVDAELAAHDDLPKVHPG--GNTVRYQPIVKGDPEA---TADVVVSGTYTVGMQDQAFLGPESGLAIPAE-DGGVDLYLATQDLHTDRKQTAAALDLDPELVRMTMSGVGGAFGGRED-LSMQVHVCMLALRTGRPVKIVYDREESFFGHVHRHPAKMYYEHGATKDGDLVFVRAQLYFDGGAYASKTPVVVGNGTTLGVGPYDVANVSIQGWGMYTNNPPCGAMRGLGAVQPAFAYESQMDRLAEELGMDPVELRIRNAISR-GDTTPTGQVLDYAPVDELLRRVREEPDIRDLPGGASVVRGVGYGVCIKNVCYAE----GADDFSTARVRLQNEPLAMVHTAAAEVGQGLVTVQQQIARSELEV--ERVNIHPNDTSVGP-AGSSSASRQTYVTGGAVQAACRAVRERLLAITAERFDEPAAELSLSGGKIVSRG-SGVLADIAEVLG-----SEVIEETREYHHRET-FPLDEQGHSER-AQVQHAFSAHRAVVDVDTELGLIKVVQLDCSQDVGKAVNPESVVGQIQGGSAQGLGLAVMEEIQVGEGKIRNPSFTDYLIPTILDMPPMNVDVIERGDPNAPYGVRGVGEPPTISSTPAIVAAIRAATGRELTHVPVGPEHII---------G
MDRLQSMFATLRARGEKAMGLFLTNGFPDPESTRPLLEVIDEAGADFIELGMPFSDPLAEGVPIQRASERALRHGVRLTDAFRTAEWFRA-RSQTPLLLMGYVNPIYRYGYRAFCRDAARAGVDGLILADLPPEESRALDEAAREAGLAMVYLIAPNTPDERIRAIDERATGFVYAVSVTGLTGSQLPDHAAVEAYLQRARRQVRNPLLVGFGIKSHEDARRL-SRHTDGFIVGSALIRLVERLWLTPEERLASVRRFVHALKHGTPTME-TPPTICGMGHRMKRKEDARFLFGKGRYVDDIKLPGMLYMDIVRSPFAHARIKSINAERALAMDGVVAVITGKDLEYNLHWMPTGDTQMVLPTDRVMYQAQEVAAVIATDRYIAADAVEAIEVEYEPLEPVVDPFRALEPDAPVLRTDK-GNHIWHWEVDREATERAFQEADVVVKQQIYIPRIHVASIETCGCIADYNPAEGKLTVYMTTQAPHVVRTALALVAGLSEEKIRVISPDIGGGFGGKVP-TYPGVIAIAASVLLGKPVKWIEDRSENLQADSFARDYHITAELAATKDGKITALRIKTLADHGYTDAAANKFPAGLFSICTGSYDIKHAFVEVDAVYTNKPPGGAYRCSFRTEAVHAIERMVDVLAQKLGMDPAELRFRNFVQP-DQFPALGWEYDSGNYPAALRKAMDLIGYEELRREQAELIGIGISSFTEIVGAGPSRGI--KMFDSCELRIHPTGKAIARFGTKSQGQGHETTYAQIIAEELGIPAAHVQVEEGDTDTAPYGLGTYASRSTPTAGAAAAMAARKVREKARKIAAYLLEVSEEDLEWEPGVFRVKGAPDKSVTIQEIAFAAYGMEAGLEAVHYYDPPN----------------LTFPFGSYICVVDIDKGTGQVKIRRFVAVDDCGHVINPMIVEGQIHGGLTMGFAPAMMEELVYDEGNILTGSFMDYLLPTAVETPRWETARTVTPSPHHPLGAKGVGESATVGAPAAIVNAVVDAYGVTHIDIPITPYKVWKILHEK---V
MS-TTVAFEKARAEGRAALIGYLPAGYPTVDGSIAALKAMVEAGVDAVEIGLPYSDPVIDGPTVQAAVEAALKAGTTTADVLRVVEAVAA--TGAPAVVMSYWNPLQRYGAAAFARDLAAAGGSGVITPDLTPDADDSWIPAAREHGLDTVFLVAPSSTDERIAMTTAACRGFVYATSVMGVTGTREQVGDAASGLVARTKATTELPVAVGLGVSNAAQAAEI-AAFADGVVVGSAFVRRMLDAP-DPASGAASIAELAADLARGVRRMG-----ETVVGRSVRRPDLVEKVTGAAEYCVDVTMPGMAHAKVVRSDRAHARITAIDVDAALAAPGVVAVVTSDDLAARFGHI--IADHWILATGKVRYYGEPVAIVVAETVAAAADAVELVRVSYEDLPAAMDVDAALAADAPLVHERELSNVAHEVTIGWGDVDAAFAAAAVVVENTVHFPMLYAYAMEPYNGVASYHD-D-ALTVVSTAQHPYMVRDDLARVFGLPLSRVRVTTPYIGGGYGSKSY-TKVEPLASVASWCTGRPVKLTLTVEEAIYTTRV-DSAKVWVKSGFAADGTIVAREFDILMDSGAYADNSPLVMAKSVNRCFGPYRVPNLRVHGRSVYTTTAPASSYRGFGAPQGNLAGETNLDRAAEELGISGADIRRRNLVLK-GEEILRGKRGIDADIPADLEMVVKSLERDR------PYYGIGFGCSASDAGAYP--------ISTAQVRVQIDGSVLVLSGSTEMGQGSRSLLAQVAAEELGVDMSVVTVVQSDTSVTPYERTTGASRTTTLVGLALQRACADARSRLRDMAAELFECEPGEVGDLPGGVA--GPDGRELDFGAVVRQWFGSAGEVTGVGLVRRDGA----------TQKMPPFWEVGMVGVAVEIDPETGVVAVDQLVTVADVGFAINPRAVEGQDLGAATQGLGGALHEELVYDGAQLANANVVDYRVPRLKDLPKIDLMIAERRDGVGPYGAKGAGEGTLNPIGGAVAAAVARAVGRWPDRLPLTPERVWRLINER--TE
MG-VGAVLEQCRAENRAALVGYLPVGFPSVAGSIEAMVAMVEAGVDIVEVGIPYSDPLMDGPVIAYAADQALKRGVHVADAFAATRAVRD--AGAPPLVMSYWNLILRHGPTAFARDLAAAGGAGIITPDLIPDEAAEWIAASDETGLDRVFLVAPSSTEQRIAAVTAQCRGFVYAVSHMGVTGARTSMGDAAAVIVNRTKAVTDKPVCVGLGVSGGSQAAEV-AAYADGVIVGSALVRCLTEAD-DPAAGLASLRALVGELAEGVRRMT-----SQMFGAPVKRREDPRLVTGGGRYLDDLG-HSALAAAFVRSPHAHARIVDIEVSDALDVDGLVGIWTHEDLP--VGPLPLGRTQFALARDEVNYVGEAVVMVVARDRYVAEDVCQRIRVDYELLTPVVGIANARD--SALVHDDVPGNVACRMLQEVGDVDAAIAAAPHTLELDLDIERSACMPMEGKGVLARWDSDKGELRIFSSTQTSTGVRAAVAAKLDLPLAKVECIAPDVGGGFGVKINHPWPEVLIPWAARLLDQEVKWTEDRREHFISSAHERGQLQQIRVGFDDDGRVLGLDVKFWHDNGAYTPYGIIVPIITSTQLLGPYKPGAYRCEFWSLYTNTVLVTPYRGAGRPQGCFAMERTMDAIADRLGLDRAEVRSRNFILP-SEMPGRPLKYDSGDFPASLAKLKALVGWDDFAAYRERRVGLGIGCYVEGTGVGP--------YEGGHIQIETSGRVNVSTGLTSQGQGHETSFAQIVAQELGVSIEDVFVTTGDTRRMPYAVGTFASRAAVMSGNAIALAARNVRAKALRIAADALEVSAEDLEIVDGDIRVKGAPGTHMTLGTVSVMSNDDEPGLEGKDFYSPTQ----------------ATFANGMHAAIVETDPVTAEVKILRYCVIHDCGTMINPMIVEGQVHGGVAQGVGGALYERMVYDSGQLLNASFMDFLMPYASEVPHIETDHLETPSPLNPLGIKGAGEAGCIPVTAVIASAISDAEGFAITSMPISPVELWELRQRHREAP
MTTLEHACRARRARGERALVPFVTAGFPDERTSLELLVECGRRGCEVVEVGVPFSDPVADGPVIQHASQVALANGMTLARALTLVHDVAA-EGILP-VMMTYVNPVLRFGISRFAREARAAGCAGVIVPDLSVEDAAPLRDVLLGEGLALVDLVAPTTPDDRLRRIAGAAAGFLYLVSVAGVTGGRSASAEDLAHFTDRVRAHTDLPLYVGFGIDGPERAREA-AAHADGVIVGSALIRRLDNTP-NRAAGIAHALVLVDEIRAALGRMR-PWGETKVVGKPLARVDGYERVSGTAVYPADITLPRMLYGAILRSPHPHATVTGVDTSAAEQMPGVHAVISAFTPDDAHS----EFIKSQLFNPTCRYEGEAVAAVAADDPYLAQDALRAIDVQYEVHPFVADERNALEPGAPLVYER--GNLAEPRTYERGDVARGFAEADVVLEENYRCECEIHTPMEAHGCVAKWDG-D-SLTVWESTQGVYNVQTGVAAALGMPLSKVRIIGHYMGGGFGAKLQ-AGKYTAAALLAKQTARPVKITLTREETYLAVGNRPPANMRLKAGVKRDGTITAFEFAGSGTAGAYGTGGASSLD---WVVRDLYLCPNVKTELTDIYINAGPSRPFRAPGHPQGAWALEQMMDALAAAIQMDPVELRLKNIPSF-SQGR-DGAPYTTTGLRQCLEDGANGFRWRETKQDIELRRGVGMAAGLWSGGAGGP-------PCTVIIKVFSDGSINLNMGASDIGTGTKTIMAMVAAEELGVAPEAIQIEHADTGTTQYASASGGSKTVPTESPTVRAAALDVKRQLLELAADELEVAVSDLTLSDGRVVNTADPSQGVEISQLRNLRR--LRSITGIGYRAPNPA-------------DKATCPFGAHFCEVEVNTRTGEVKIVRFLGAHDSGRVMNRLTYQNQVFGGITMGIGYGMTERRILDTGKMVNKNWHDYKLATALDVPDMICVPIDVSDDENIAGCKGIGEPATIPTAPALANAVFHATGVRVTSTPIDPSMLVQAIAAARGGD
MSRIEETFAGLRAAKKKALVAYLCMGDPSLDESIELAVAAAEAGADLLELGVPFSDPTADGPVIARAATRAIAAGSTIRGVIDAAAKIRA-RTKVPIVLFTYYNPVLITGEEKVVEHAKAAGIDALLLVDLPPEEGGSLRASAAREGIALVPLVAPTSDDARFDAILRAAAGFLYYVSMTGVTGAGSADFAAARDHAGKLRARSGWPVVIGFGIDGPEAARAA-AGAPDGVVVGTAIVKRIEAGK-TAAERLTSVKSFVASLRAGLDGMA--------LGDPIPMLDATARVTGAMAYLINLRLPGMLAGAVARSAVPHARLTRVDPAKARAVEGVRAVVTGAEIAAWIGNR--AGDHPVLAVDRVRYVGEPLAVVAAETIEAARAAAHLVEVTYDEMPAVFDAVSAARAGAPIVHEERPDNLYMHGKIRHGDLVAGFAAADVVFEDTFTSPTAQTTSLEPHGAIAQWNG-D-QLTVWSGTQAPYGLRRVLAQTFALPESAVRVIVPPVGGAYGGKTA-LFLEPIVAAIARRTGRPVKLVLSRREEFVT-VVKHAATITLKTGVRRDGTFTARQATLYWNGGAYASASKMLVDQGAVRSIGPYRFDAVHVDSLGLHTNMPPSGSYRGAMSSQTTWAYESQMDVIARRLGIDPVELRRRNLLRN-GDRFATGEVMHDVHFVECLDAAVKALEVFPRRP---KRHGRGAAVMMKNPIGTS--------KSEARVRYDSEGQLLVFTSTVEMGQGAHTALAQLAADALGVSSGVVRVIGPDTQTTPFDTSTLASRSTEMMGRAVQIAAQSSRAKLCALAAPLLATTVEKTVVKDSHVSAGGK---RLHFREVLRRQQ------ESDGVYETRCA---LDPQTGQGI-TAPQWHQGAGAAEVEVDCETGEVTVLRYHAAAWAGQVVNRRAADLQNQGNVIFGLGPTLMEEVELDGGRIANASLYDYRIPSFRDIPELGTVSI-EAAGAAP---SGIGEMTLPPVAPAIAAAVEDAVGVRIKDLPIRADKVRRALEEA-KKR
MSRIQELCKELNARGEGVLIGHLMAGDPDLVKGSEYARALIAGGLDVLELGIPFSDPMADGPTLQAAGTRALKAGTTPTAIFELVKGLRR-EAPIPIVLMTYYNPVLSIGEETFLKRSLEAGVDGVIVSDLPVEEAASFITHARRHRIDTIFLATPETPDERLKTIASETIGFLYIISRK--TADQMSVNASLETLIRRIRALVELPIAVGFGISHPAQVGAAIRAGAQGVIVESVLAERIATGS-----SPEQLREFVQALKADTRSM---------VGQSQTRIDGVERVTGAAKFTHDIQLPGMLYGKILRSPHPHARIKSIDTKRAERLPGVRAVLHYQNAPIPMGL-------TLLFDQTLRYAGDEVACVIADDEEICEDALDLIEVNYEVLPFVLDPVKALEPGAPKVHDS--GNLFAPEIYERGEIEKGFAEADVIVEGTFRTQVALHNCMETHGSVATWEG-E-SLTIWDSTQHIFGVRDTVAQALKLPKHKVRVRKQYMGGGFGSKNS-AGKYVMAALAAKMTGRPVRVVLDRHEENLAAGNRPSSIQTLKVGAKRDGALTAIYHKSIVNLGAYTAWGGGTTG----PTRRLYVCPHIKTEDVCVFTNLGPFSAFRAPGYVEGTFALESMIDELAQKLNLDSLELRLRNYAEI-----PTGWPYTTKGLRQAYHRGATLIDWQKRTALKEKKIGFGMASQIWGGSGGP--------PAYALVKINPDGTAVVITGTQDIGTGTKTALAQVAAETLHFPISLVKVELGDTQLGVYSPLSAGSMTLASVGPAVRVAAEDARKQLMDVASQTLEMPLDELEIDRGEFLNTR-TRERIAIKTIFEKLQ--NFMIIGRGARGPNPE-------------KKSVNTFGAQFAQVEVDTETGRVSVQKIVAVHESGRVINPLAISSQLEGGIIQGLGFALTEQRIVDFGLVLNGNLEMYKVPTAQDVPEIITEMIDMPDPENNLGVKGVGEPPIIPTAGAIANAVADALGRRICELPLTPDRILKALESQ----
MGNIKETFMALRNEGEKPFIPFLMAGDPTLDLTKKIVLEAEKQGADIVELGIPYATPLADGPTVQQAGQRSLKHDTNLEDIFQLVAQIRE-DSQIPIVLMGYYNSIFNYGLKEFVAKCETVGVDGVIIPDLPLGEGQELRKY--STDLDIILLVAPTSNRKRIKQAANASQGFIYAVSTLGTTGTRTEISNQVEEVVSQVKELTTTPVAVGFGIAKQEHVREI-AKFADGIIVGSAIIKQIEANLEKENNLINKVGHFIAQLKEPLIEMG-----YDKVNKSAKRVDAYEKVTGRAKFGADHYFHNMLYAKVLMSDYPHAEILDIDVKQARELPGVKAVLTADNIPNEFGVI--IENQQVLAKEKTMYIGDGVALVAAESKKIAKRALELIEVEYKELEGVYDPLVARKADAKSIHADLDNNQVVHHPLRKGDVKEGFAKADVILEREYTTQFIEHSYIEPESIVVVPYERNCLVSIYGSIQNPYATRDAVASVLQTDLSNVRVNQNNMGGAFGGKDE-NMSSARAAVLALETERPIKMVNSREESMLESYKRHPYSLQYKVGASEDGELLAMEIEAVADSGAYACQTPFVTWRSVVQATGPYEIPNVKTDTYGFYTNNVYTGAMRGYGSPPTIFAQESLMDELAQELDIKPDELRKKNMYRN-GSVTASGQKLNKVSLKQVMSEAMEAIDYQEKYNKYSKKRGIGMSISFRGVSLGA----EGVDAAGAIVSIQKDGSLIIHGALAENGQGLKTVFSQMVAEELGVSLDSINYMEVDTSVAPESGSTVASRSTLVGGNAVKDAAVKLKGIIKEFTAKEYDLAEENIILQDDYLYTTA-GEKIASFKEIISQAYGSGVFLSAYGWYQSPDI--SWDEETGQGS-PYFTYVYGCQIAEVEVDTGTGQVDVLNMTAAHDVGKAINPANVRGQIYGGVVMAMGHCIMEDLETENGYIKTTNFDEYLIPTAKDIPDITPIIVENPDPDGPYGAKSIGEPTLELGSAAISNAVAQATGKRIRDLPLNLERVLIGRSLSGGNK
MERITAAF----AKGKQAFIPFITAGYPTPELTVDIALALQEEGATVIELGVPYSDPLADGPTIQHASAQALSYGITIGRTVELAAEMRRAGLTVPLVLFTYINPVLQYGPERLFKDMEAFGIDGILIPDLPVEEAGDIEALAQTYVRPLIQLVAPTS-EQRVEMIASRARGFLYCVSSLGVTGARATLDEGVTRFLEQVRAFSSVPIAVGFGISSAEQAQMV-APYSDGFIVGSALLEKIREAEETKEEGFRIVKRFVQQLQSRV--MS--------IGASVKRIEDLPLLTGRGRYAGDIRLPDQCEAVLIRSPHAHANIRSIRIEGAVRMPGVLLIITAQDLP--LPPIPMHALQFPLAKERVRYVGEPVVLIVATNRYVAEDAADAVEIEYDPLPPLADTDRALASHDNLLHPSIGSNDIFQIHSQKGSFDDRLVECPHVLQEELYVQRHTGVPLETRGMVANCGS-DGRLTVYGPTKVVHFNHQILCRLLGKDSRDIRYIETDVGGGFGPRGE-FYPEYLIPYAAIRLGRPVRWIEDRAEHLLATNHSREQKHRITIGFDEVGRILALRDEIFVDTGAYIRTHGTVPALTQAMFPGPYDIEALEFITHVVVTNKTPTGTYRGPGRFEGTFVRERIIDMVARKLKLDPADVREKNVVRP-EKMPALGQELDSGDYPQLLRQVRQSVDWDGFKRRKKKLLGLGMAMFVEKSGLGP--------WEYAEIDILENGDVCCKTGLADVGQGVKTMIAQVCSDQLGIPYTRVRVIHGDTDTVKKGNGSFATRGTVMGGSAAWLAAASLKDQLLHAASEWLGVPREELEMREESVVREETGQVLLAYQDFIKRCV-KGLKLHAEYTFFASH----------------MTYPYGVHIAEVEIDKDTGHIRIVKYYIGYDIGRAINPLLVEGQLIGGMAQGLGGALYEELRYNTGQLLSGTFMDYIIPSSMEVPHIDVEIFEAPSPLNPLGVKGAGEGGTVAVAPALANAIRDAYDFEITSLPIRPETIRFAIRQTEVVL
MTTLQTVFAKAKADNRAALVGYLPAGFPSKGGDVAAAAALVEAGCDVIEIGLPYSDPLMDGPTIQDAVHRSLTNGTRIADVLRTVEGVAA--TGAATLVMTYWNPIDKYGADRFARDLANAGGVGTITPDLTPEESEPWRAASAAAGIDTVFLVAPSSTEPRIKAVVDCCTGFVYAASLMGVTGARETVNVAAEGLVQRTKAHTDLPVCVGLGVGTGAQAAEV-AAYADGVIVGSAFIRRILDAP-DEAAGRESIGVLARDMARGVRRMS-TGTTEKYVGQAIDRVDGPAKTTGEARYAAEYPYPGLAYAALVHATIPHGRITGIDTAEALAVRGVIDVLTHQNTRKPLSVA--GTSVNYLATDEVLWNGQPVAVVVAETPETARYAASLVRPSYEELPAAVDLAAEQGNAVPQ------GNLISEAEATKGDAPAALAAAPYKVDLTFTTPPHNHNAIEPHATTAVWDG-D-RLTVHEATQNITWTRKHLAQRFEVPERNVRVLSPYVGGGFGGKGS-VWAGLLAVLAARATGRPVRLALTREGVYHTVGGRTGSIQRVALGAGADGKLTAVLHTTVSRTGRSGGNGEPITA----GTRHLYAAPNIHLRQSTVRLDLLANTFMRAPGESIGTFALESAVDELAWELGLDPVELRLLNEPDR-D---PGGQRLAHRRLREAYALGAERFGWRERDPRAGWLVGMGVATAYHPSLRM---------PANVTIRLNADGTAVVRCGLQEMGMGTATVLGQMAADELGVPLASVRVEYGDSDL-PVAPGAGGSTQTASAAAGVQDAAAKLKRTLLGLVSPLRGRKPDEVEARDGGLYAGAA---GQTYAEILAAAGSKAGMLGFMARTLRERR-------------RWVRAATGAQFCEVRVDPDTMEVRVSRWLGVFDVGTVINARTAASQLRGGIVMGIGMALSEQTLIDNGRIMNASLAEYHVPVHADIPRIDVHCLNEPDSGMPLGLRGVGEVSITGAAAAVANAVRHATGKRVLDLPITLDKLL----------
MSSIDQVFAELRDAGRKAFIPFVTAGDPSLDVTAAVLKELSSRGGNVCELGIPYSDPIADGPVIQASYTRALDRKIKLSQILEMASKTTP-QMTAPLVTMVSYAIILRHGPEEYLRTAKAAGVAGAIVPDLLVEESGDFAKLCQQHDFSLIQLVTPTTSRERAMRIAETSTGFIYYVSVAGITGERTEMPKDLLENVSWLRSQTKVPICIGFGVSQPEHVRTL-KKVADGVIVGSAIVRRLSEIGKPEAQVIAEVGDYAETLIAAL-EMS-SDKTFKVIGTRPVRHDGADKVTGRALYGADVQLPGALHGKVLRSPHAHARIKLIDTSIAEKIEGVYAVATGKDWPDKLG----DLSENCLAVDKVLYKGHAIAAVAARDVHIAEAAIAAIRVDYELLPAVTSVLDAMKPGAPILHPGGPTNIDRHVHFETGDIAAGFAAADLILEREFETATVHQGYIEPQVSTALWNE-DGQLKIWTSTQGSFTARHQTAELLQLPISKVTVTPCEIGGGFGGKIA-VYLEPVAAILSRKSGRAVKMTMQRDEVFEGTGPTPASFIRVKLGATKDGKLTAGQAYLAYESGAFPG---GVIGPGTMCIFSCVELPNAVVDGYDVCVNKPKTQAYRAPGATQAAFAFESTFNELAEQLQIDPIAIRRINGVKE-GSRRVDGPVYPRIGYLECLEAAQNSSHWNSPLEG--PNQGRGIAAGYWFNIGL---------KSSVSASVNPDGTVNLLEGSTDIG-GTRTSIAMQLAETLGIPAADVLPKVVDTDSIGYTDVTGGSRTTFATGMAAHKVGLKLLEQLTARAAFLWDCDPAEVKVDGDLYR---WRDQQLTFKQLAEKLPSAGDPVVGHASVSPEGP----------------TNGFGVHIVDVEVDPDTAKVKILRYTAIQDAGKAIHPSYVEGQMQGGAVQGIGWALNEEYFYGDHKMRNASLLDYRIPTCLDVPMIDTIIVEVPNPNHPFGVRGVGETPIVPPPGAIADAIFQATGVRATRLPISPPRLWKAMSQL--AK
MP--------LCTVTKPMFIPFIVAGDPTPDITVELAFALQEAGADMLELGVPYSDPLADGPIIQRAAARALSGQMTLQKAVELVPEMRKKGIKIPIIIFTYYNPVLQLGEESFFALAQQNGVDGVLIPDLPFEESGPIRRLGEKTGIPLISLVAPTS-KKRIETIASHAQGFLYCVSSLGVTGVRDTLPETLNDFLTEVKRHSRVPVVVGFGISTSEQVKML-KDYCDGVVIGSALVQKIEQLNANKEEALAEFQCYAHSLVAPLKQMA--------IGKSVIRKDAWDKVTGRAKYTNDFKEKGMLHAKLVTSPYAHARIRAIDIEKARSLPGVRAIITGEGLP-LTGED--LRDRPPIAFDKVRYHGEVVALVVADTLVHAEKAANLVHVVYEPLPAVGKPSEALKEGAPLIHEQPNTNIAHRTKIRKGNIEQGWAESDVVVETSVAFSPSDHVAIETRCATAEILP-DGHIIISASSQSPFMIKRLISTYFGEDVGNIIVHTPLVGGAYGGKAP-VQLELLAYLASKAVGRKVSVWNAREEDMITSPVHIGLEATVKLGATKDGYIKAAEILFLFDGGAYSDKAIDVSRAAAVDCTGPYHIENVWCDSLCVYTNHPYATPFRGFGHSEQAFAIERAMDLLAEKLGMDKWELRRKNAIRP-GHTTPTQVVLNRGDLPACLDRLRELMEWDEWQR---TVRAKGISCAWKTSTIDPDA------SSGVLLTFNPDGSVNVISGVVEIGTGTKTILAQIVAEKLKMDVNDVYVMDIDTQTTPEHWKTVGSRGTFMAGRAALEAADDAIRQLKAIASCVLRASVEDLEVGYGKVFLRDDPSIYVPVKDIAYGYKAIGGQIIGRGNYILRHL-TPLNKETGAGK-PGPEWTVGAEGVEIEFNRRDYTYKILKAFAVIDIGKVLNPKAALGQAMGAMSMGLSFASRETFLFDYERVLNPQLRTYRPIRFGEHPEYIVEFIETPQIDAPYGARGAGEHGLIGMPAALANALSLAAEVPLNELPLIPELIWRKKKGDHDSI
MERLEQLFYEKREINEKVLIIYLCAGYPDLDFSRELILTAVKAGADIIEVGIPFSDPLADGPAIQHASQQALLKGMNAAKALEMAADIKK-CTKIPLLLMSYYNPIYRYGLEKFCGDAFKAEVDGIIVPDLPVEESEKLVSITRNFGLGFVPLVSPTSTLERLKRISKTALGFIYCVSTTGTTGSTIRSFGDAKEMAEKLRSITQKPTALGFGIEGPEHVRMA-APMFDGIIVGSAVIRIIEHFKKSRESCFKEVGEFISSLKKAC-RME----DFKVVGKSHHRFESIKKAIGHAKYTDDYVLPNMVYGMILRSPYAHARVKSIDKSQAEKVAGVLKILLPEDVPKLFNCSGNLIEDERILTDHPLYMGDRIAAVAAVTKEACREALDKLIVEYEELTAVFDVDDALREDAPLLHPESSSNIVKKIEAKQGDIDNGFKESDYVFEDVYYAPMIQNVSMEPNSYICDYAF-EGKLNIISTSQTPFQERRILARLLDMAENDVRIIKPVMGGGFGERQQ-LHNQHVGAILSKVVGRPVKIINTREEQMYASVVRHSAKIFLKIGVTKDGYIKAFKVESYYNTGAYTTHGPTVVAAGSRKI--NYRIPNYLFEGYCVYSNSPVSGAVRGYGNPQMTFAREVMLNTIAKKLNMDPIEFKMKNHVEI-GDKLPATASLLSCATEECLKGGEEKIDEEESKNRTEIKEAWGTAFCCHTSGPSS------KEMSSSVILINDDGTANLLIGSADIGQGSETILSQIAAEGLGIDLKDIAVTAADTKFTPYDTGTFASSQTYVGGNAVFLAVKDAIEKITKALARLYEVGAEKIIFDKGRFVISIEGNKELTLKEAMSKIT-KGTIITGSSSYKAVEA----------------PPPFAVCWAKVSVDMITGSVHLKHIIEAVDVGKAINPKLVEGQVQGGISMGIGYAMMEQIEIDTKKVLSSDLLHYKVPLTLDMPDIHVYVADGYEPTGPFGAKSVGELSTVPVAAAIAIAISNATGEEIKRIPITHSYIVKGY-----NV
MIKIEEVFK-----NKKAFIPFVLAGYPNLEATEKFIIKMAEAGADLIEIGIPFSDPVAEGTVIQAASKVALSGNMTTNDIFYMAEKLKG-KVNIPLVFMTYINPIFVYGKDKFFARCKQCNISGVIVADLPFEEKDEILTQANENDVEVISLIAPTS-ENRIGMIANEAQGFIYCVSSLGVTGIRKEIKTDIQSIVDTVRKYTDKPVAVGFGISTPQQAYDM-AKIADGAIVGSAVIRIIDKYG---KEATPYLVDYVKSMKEAISAMT-NLDNLKYVNQPIMKSDAMSLITGKPVYLDDVAPKDCLIVKVLRSPHANAIIENINTTIASKVPGIEAIFTYQDVSKRFTMAGQSPYDRLILDKHVRYVGDPVAIVAGENEQAVDKALKLIKVQYQVLEPLLDFRKSK-DNKILVHPENKRNLCACGSEGEGDIDEVLKNCDVVVEGTYHTKACQQAMMEPFCTYCYMDT-YNRLNIISSTQIVFHVRRIVAHALDISQSKIRVTKPRIGGGFGAKQT-VVAEVFPAFVTYKTGKPSKMIFTRTECQIASTPRHEMKVSVRIGATKEGKIQAIDVYTLSNTGAYGEHGPTTVGLSGHKSIPLYGLKAFKFAYDVVYTNVMSAGAYRGYGATQGIFAVESAVNELASKLNIDPVKLREMNLVKE-GDVMPYGETATSCTLDRCVARCKEMIGWDEKYPARDKIRSVGMAMAMQGSGITC------VDVGSATLKLNDEGIYTLSISSADMGTGCDTILAQIAAEVLMCPLENISVIAADTDATPYDSGSYASSTTYVTGKAVEKTALGLIAKIKAFGANMLKCSIDDVDFDGKSVINMH-TNESVSLNDIAVSSM--TQSLQHTESNSMPSS----------------PPPFMAGMVEIELDKETGHVEILDYCAVVDCGTPINPNLARVQTEGGIVQGIGMALYEDVTYNKGVLAENSFMQYKVPSRLDMGKLRVEFANSYEQSGPFGAKSIGEIVINTPSPALAHAIYNATGVWFKELPITSEKIAMALLN----K
MSGLNTTLARIRSEDRAALVGYLPAGFPTVDGGIRACTALLESGCDIVEVGLPHSDPVLDGPVIQTADDIALRGGVRIADVLRTVRETHA-ATGAPVLVMTYWNPVDRYGVERFAAALADAGGAGCILPDLPVEEADAWTKAAEQHSLATVFVVAPSSRDERLTRITAAGSGFVYAASLMGVTGTRESVGREAEDLVRRTRATTDLPVCVGLGVSSAAHAAQV-ADFADGVIVGSAFVKRLLAAG-DLEAGLADVRTLAGEFASGVRGMS-GVEAVHGIGVSLPSVDAAAKAQGSFPYAADLWAEGLLWAAILRAPHPRARITGIDTSRAAALPGVRAVVTHEDVPPAYGRR--VADRPAFARDVVRYHGEPIAAVAADHPDTARLAAAAIAVDYEVLDPVTDPEQSFE--AEPIHPD--GNLIRHIPLRYGDPD---VTGEVVVEGLYRIGRQDPAPIGAEAGLAVPRP-DGGVEIYTASTDPHADRDQAAACFGLPPEQVKVVVTGVPGALGDRED-TGLQVPLGLLAMHTGCPVKIAATREESFLGHAHRHPTMLRYRHHADARGRLLKVEAQILLDAGAYADTSSDALAAAVSFAAGPYVVPHAVVDGWAVRTNNPPSGHLRGEGAMQVCAAYEGQMDKLAARLGVDPAELRLRNVLST-GDLLPTGQTVTCAPVAELLAAVRDESEWL-LPGGPEVRRGVGYALGMVHMLGAE----GTDEVSTATVKV--EGVATVLCAAVETGQGFATLARQVVQETLGI--EEVHVASVDTDQPP-AGAGARSRHTWVSGGAVERAAKMVRTQLLQPLAAKFGMSTELLTVADGKITSYD-GVLSTTVAEELE-----GKELWATAQCRPHPT-EPLD-ESGQGD-AFVGLAFAAMRAVVDVDVELGSIRVVETAIAQDVGRVLNPQQLRTRIEAGVTQGIGAALTEHLRVAKGVVRHPDLTAYALPTSLDAPDVRIVKVEERDVVAPFGAKPASAVPVVTAPAAVAAAVRAATGRPVNRLPIRPQAAV-------TER
MTAVGEALRRCRAEGRAALVGYLPACFPDVERGIANLQALLDGGVDILEIGLPYSDPVLDGPVIARAADVALRAGSTTAAVLRTLEAVAA--SGAAAVIMTYWNPVEQYGVDRFAAAVAAAGGSGLVTPDLLPDEAEAWLAASDAHGLDRIFLVAPSSTDERIALTVRFCRGFVYAASVMGVTGVRERASVQAPELVARVRRYTSLPVGVGLGVGTAEQAAEV-AQYADAVIVGSAFVRCVFDAG---DDAPAALRKLAADLAAGVRGMS-VATDRRVVGKSIMSHDFIEKVKGSLLYAEDWSLPGMLLGKVVRSPMASARIRAIDVSKALEVPGVAAVLTARDVPNRLGEL--DVAMPVLAADRVRYAGEPVALVAAETRAALDQAAELVDIDLEPLPGVYDPLSALLPDAPLVHEE--GNVLITWNISCGDVEAGFREADVVVEEEYRTQFVEHAYLEPEAAVAWMDQ--GILTIRAATQVVEHA-AEIAEILNLPQNRVRVISTYMGGGFGGKED-MTVEPYVALLAWYTRRPVRMIFERQESILATTKRAPFVMKYKTGARRDGVITAQEVDIVGDAGAYPYLSARVMFAAAVTACGPYRIPHARVRSRAVFTNQVPTSAFRGFGAMEVVFGYEGQMDRLARVLNLPPDEIRKRNFLRK-GDLRPTGERVDTVAIEETLDQAMYALGAPS------KRIGRGLACNMQPYGRTA----WFHDQASVWLSLSADGSLTIRSGITDLGGGQAASLCQIASEVLGVSLDEISVHIGDTALNPPAGGTFATRQLYMSGNAVLHGALELRRVLADVAAGILNTTPEQLEFRDGAVFVAGEAGQGINLATLARECE------AVLYTWRAPVG--SFDPTTGKGA-TFPDYTYGAHAAEVEVDLETGCVTVLKYVASHDVGRSINPLRVEGQIQGGVAQGLGYALMEEVELDEGIPKSTLFADYLVPTALEVPDITVRIVESGEGKGPMQARGIGEPPIGPVAAAIASAIADAIGIEPRRLPMTPERLLDLLRDNRGAA
MS-ATVAFEKAKAEGRAALVGYLPAGFPSHQGAIAAATAMVEAGCDIIEVGLPYSDPLMDGPTIQDAVHRALTGGTRVADVLRTVEAIAA--TGAPTLVMTYWNPIDRYGVDAFARDLKSAGGAGLITPDLTPEEAEPWLAASDAHDLDRVFLVALTSTEERLTKITNVCRGFVYAASLMGVTGTRSAVNTGAPGLVERTRKVLALPIGLGLGVSNGEQAAEV-ASFADGVIVGSAFVRRLLDAP-DEASAVRAVGEFAAELAEGVRAMT--TVVRREIGSPRRRTEDARLITGRTQWTDNLQLPGMCHVAFLRSPHAHARITHVDVSEALERPGVIAAFSGADFA-EQGGLPCHPEHPPMAVERVRYVGEPVACVVARDRYAAADALEAIDVDYEPLPVVTDMERALADGADLVHEELGTNASYTWTFENGDIDAALRDAPVLIERRYVQQRLIPTAMEPRAVVCAPDG--DGFTLWSATQIPHILRLMLATVTGIPEHRLRVIAPDVGGGFGSKLQ-VYGEVLALLLARRLGRPVKWTESRSEGNLAVHHGRDQIQRLTLAAEQDGTIRGLKVELLADMGAYLMLVTVP-LLGAFMFNGIYKMDAYSFTCTGVFTNKTPTDAYRGAGRPEATFAIERLMDELAAELGLDPIEVRRRNWIRH-EEFPIAGLTYDSGNYEAATERALQLLEYDKLRAEQADQLGIGVSTYTEMCGLAPSRSYGAGGWEHASVRVLPSGKVEVVTGSSAHGQGHETAWAQITADRLGVPFEDVRVLHGDTSVSPKGMDTYGSRSLAVGGIALVNACDKVIDKARKVAAHLLEASEEDVEFTDGGFRVRGVPGEAKTLQEVAAAAFGMEPSLDADATFDPEN----------------FSFPHGTHLCAVEVDTETGFVRIRSYVAVDDVGRVVNPLIVEGQVHGGLAQGIAQALYEEAVYDAGNLTTTTMADYLIPSAADLPDFTTDRTETPATTNPLGVKGVGEAGTIAATPAVVNAIVDAYGVRDVPMPCTPERVWRALNPQGGAE
MSEVTSALQRARDEGRAAFIGYLPLGFPSVADSLEAMRALVAAGADIVEIGLPYSDPLLDGPVIQTAVSKALARGSHVRDVFAATRAVRE--AGAAAVVMTSWNLVLQYGVAKFAEDFAAAGGSGVITPDITPDEAGEWLAAADKYDLDPIFLIAPSTTPERLVLTTRACRGFVYAASVMGVTGARESLGERAAGLVERAKAVTDVPVCVGIGVSNAQQAHEA-AAFSDGVIVGTALVRPLVDADRSAADGIRAMVEVAQGLSAGVRRMT-AEAVDREIGKERRRKEDQRLITGRTRWTDNLVLPGMLHLAMVRSPFAHATITSIDTSAAAEAPNVVAVLSGKDFG-ELGVCINTPNHSPMPADRVAFAGEIVAVVVARSAAEARDAAELVDVEYDELPAALDLKDAAADTT-LAHPDLGTNKSALWVFTGGDVEEAIRTDGVVIEREFRQQRLIPAFMEPRSVVV--DPTGEQLTMWSATQIPHILRFALAATTGVPESKIRVIAPDVGGGFGGKLQ-ATPEWITWAIARRLGKPIKYTETRSESLISAHHGRDQWQKLTLSATKDGTVTGLKVELLADLGAYVALVGVP-VLGAFMFNAIYKFPAYHFACQTVLTNKTWTDAYRGAGRPEATFGIERMMDELAAELGVDPLEVRDKNWIKH-EEFPVAGLEYDSGNYEAATAKATEMFGYDDLRAEQKDQLGIGVSTFTEMCGLAPSRDYGAGGWEYASVRMLATGKVEVTTGASAHGQGHETAFSQIVADRLGVAFEDVEILHGDTAVAHKGLDTYGSRSLAVGGEALVRAADKVIEKAKPVAAHLLEASVDDIEFDQGRFSVRGT-DQGLAIGEVAGAVFGMEPSLDSDATFDPTN----------------FSFPHGTHLCAMEIDTETGALKMRKYVCVDDIGNIINPLIVAGQIHGGLVQGIAQALWEEAVYDSGTLVSGSFVDYLLPTAADTISFDIDHTVSPATSVTLGVKGVGEAGTIASTPAVVNAVVDAYGVSDIQMPCTPERVWKAIQNGGAGA
M-RIEAAFN---SGDRLPLIPFITAGDPSLEVTLDMIRLLDEEKVTAIELGVPYSDPLADGPVIQSASERAVSQGVTLTRVLELARTAREMGVTTPLVLFSYYNPILRFGEEALVERARSSGLDGMIIPDLPWEEGRRFSRLAGEQGMDLIPLVAPTS-RERIRRIVSDARGFVYCVSSLGTTGMRQHFSEGVEPFLDVVREYSPVPTAVGFGISRSEHVRHF-LNHADGVVVGSALVRLIEAKGNRKEQAVAEIREFIRDLTGNTPPMS-RMEKLTTVGRSVHRVDVWDKVTGRVKYTNDIRISGMLHAKLHTSPHAHARIRSIDTSMAWDAPGVRAVLTGKVFPHPVGPL--LADRPPLAVEKVRYYGEPVALVVADTEHEAKQAAGLIQVEYEPLPVINSPGEALADEAVLIHERPGTNIANHTKIRKGDMNTGWAESEVTVESSVSFSPSDHAAMEPRCARAEIFP-DGKVNIYSSTQAPFYIKKLFHQFLNVDIGKITVHTPVLGGAFGGKGT-VNLEFLAYLASQAVGQLVNLVNEREEDLITSPVHIGLEARVKLGATRQGELKAAEYRFLFDGGAYSDQGAGISKAAASDCTGPYRIEHVWCDSYCVYTNHPYSTSFRGFGHPELTFAMEGALDRLAAKLNMDPWELRMKNAILP-GDTTPTQVALNSGDLPTCLQKLKKLMGWDGRR----KVRTQGISCIWKTSSTPPNA------GAGAILTFTEDGSINLNCAAVELGQGAKTVLAQIVAEKMKMEMNKIFVMDVNTQYNPNQWKTVASSTTYLAGRAALAAAEDAIRQLAKRAAIVLRCAEEDLEVADGRVFLKDSPEFGIEIKKIALGYKSIEGEVIGRGSYIVRHL-TTLDPETGFGK-PGPQWTVGAQGVEVEFDPRDCSYKILKAATVLDAGKVINPQMAIGQMSGGMYLGLSFAGSESFAFSDGTVQNPQLRSYKMLRFGEHPEYLVDFVETPLVDGPYGARGIGEYGVIGMPAALANSLSTAAETELNRLPLTPERIWQSRREG--RT
MVNLEEKLQGLKASGKKGLIVYITAGYPDYASTLDAVLAMEKEGADVVEIGIPFSDPIADGPVIQKAATLALKAGATTIKSIQLIKEIRK-QSAIPLVVMTYVNSIIGYGMEKFIAAFAEAGINGLIVPDLPIEESPLLENICHKEGVSLIQLIAPTSTTNRIHNISQKAQGFLYCVSNTGVTGVRNIDYSQIGSVIATARQATDIPMAIGFGIGSPEGAAAA-AQYADAVIVGSAILEKLTTEG------VTGVRTLVRSIRKRLDKM-------KTVGKGISKIDGMSIATGKPVYTEDLAMANCLVVKLLRSPHAFARINSIDTTIAEKLEGVECILTYKDVPQRFSLAGQSPYDRLILEEVVRYIGDEVAIIAAVDEKTALKAMSLIKVKYELFDPVLDFEKAI-GHASIVHAEKDLNIVSSHKVEVGNIDEEIKKCDIVVEETYYTQANAHAMMETYRASSYLDH-TGRLVIVSSTQIPFHVRRQLAKALQIPASKIRVIKPRIGGGFGGKQT-SAVEIFTAIVTLKTGKPAIIIYDRKETFSCTTSRHAMRLSVRLGADSNGYIRVVDIQGLSDTGAYGEHASTVFSVVGDKTLPLYKTTAVRFTGNVVYTNKMPAGAFRGYGATQGAYALESTVNLLAEKLAMDPTEIRLMNLIKE-GETCLNGKLLGSSTLHKCIEKGKELIGWKERYPAQQRVRAIGMAVTMQGSGIAG------IDTASAEIRLNDDGNFTLLIGSTDMGTGSDTILAQMAAEILEIPIENIIVNAADTDISPYDPGSYASSTTYVTGMAVVQAAQDLKRQIIESGAKFLEVSSEEVEFDGETISMIK-GEGSVRLEKLAEFLV-GKHQLVGNATYGSPVS----------------PPPFIAGFAEVEVDKETGKIDLIDFVAVVDCGTVINPKLARIQVEGGIVQGIGMALYEDVKFGKGKLLTNTFMQYKIPCRKDIGNVQVAFEESFEKTGPFGAKSIGEVVINTPAPAIAHAVYNAVGVRVTSLPITPEKVFMGMQNR-INF
MNRLQTLFQ---NKKNNILSVYFTAGFPKPETSVTIIRELEKQGVDMIEIGIPFSDPLADGPVIQHSSQIALKNGMSLSKLFKELENIRP-EVKIPLLLMGYFNTVMQFGVETFCQKAAALGIDGVILPDLPLEVEERYASMFDSYGIVPVFLVTPGTNEERIRKVDNLSKGFIYMVSSASTTGTKSGFHPKNIAYFQRVQSMRKNPVLTGFGISNHETFTQA-CQFSQGAIVGSAFIKALQSNG----TIQEAIAKFVASV-----RMS---EKLKIIGTPVPKIDAGVRVTGKAIYGHDLKLSGMLYGAILRTEHPHAGF-KIDVSSAKKLSGVHSVITASDFDNPIS----RRDHPILKHHEVNCIRDEIAAVAAETPEIAEKALKLIKVVYKPKKGIFDPLTALKPDAPVINKFYGKNVSHAFHYEHGNIEEQKEKSSVTVHKTFTLPRVAHCCMATSNITADYSPVTKKLTLYSSTQVPFLYQRDMAHALKMNPSDIRVIQVVIGGGFGSKLD-MYPYPIAAILSIKTGRPVQIIFSREEEFIASPTRQAMTIEITAGADKKGKFTFREVNIIMDNGAYTSWGATTPFVMMQTFSSLYQVPACRFDSKAVYTNNVYAGSFRGYGNPQATFALESTIDLIAGELKMNKKEIRLLNANFQ-GEITGAGLKYQTCGHESSLKTVFELNSYAQPVKTDSWKTGTGYASMLHVGGGAK----YRSDGCGTIIKLDDYGHLTIITGSNEIGQGSETVLAMMASEELSIPLIKIKVINSDTDIKPWDVGVHASRTSYTAGNSLLGAINLLKEKLNKKAVEMLACKPDELHYENEEIANHRS---SVKIEKVVREIHNHPNDLCTASYFYEPSS--EFQTQQYKGN-VSGTYAFAAQAVKVAVDVYTGNVRVLDVWVAQDVGKILNPLGAQGQIEGGVLMGMGYGLSEELISEEGRMLNPNFHNYKMLTATDTPAIHFYPIETNDPSGPYGAKGIGEAPLIPTAAAIANAVADAIGVRIYSLPLTPEKVLRAMEEY--RN
MSQLQAALARTKADGRAALIGYLPAGFPDPDSSIKVIEAMVEGGCDVVEVGLPYSDPTMDGPTIQRAADTALAAGTTPPDVLRVVEATAA--TGAAALVMTYWNPVERYGPDRFCADLAAAGGAGAITPDLIPEEADEWLAATDAAGLDRVFLVAPSSSDERLRLTARASRGFVYAASLMGVTGTRAQVSGTAEKLVARTRDAIGLPVCVGLGISNRSQAAEV-AAYADGVIAGAGFCQRVLDAP-DLETGISAVRSFAEELALGVRSMG-SSRARDGVGASPRRPDGTLKAAGEFAFSSDMWMEDMLWGMTLRSPHPHARIRSVDVSAALAVPGVHAVLTHEDVPKHYGLE--TRDQPVLAFGKVRYKGEPVAIAAADHPETARRALERVQVDYEVLEPVADARAAFDPDCPPVHEQTAANIVRHQPVRTGAFAGGAEQAAAVVTGEYEVGMQDQAFLGPESGLAVPAP-DGGVDLYIATQWLHVDQNQIAPCLGLDQDRVRMTLAGVGGAFGARED-LSMQIHACMLALRTGRPVKFVYNREESFFGHVHRHPATMRFEHGADAEGRLLYAVLEIVLDGGAYASTTGAVVGVASSLGAGPYEIPHVSIDAYGVYTTNPPCGAMRGFGAVQACFGYESQMDRLAAELDLHPVELRMRNAVGQ-GSRIATGQRIDMLPMAEMLERARAPADPRTLPGGVAVVRGIGYGVGLKNLCFSE----TFDDYSTARVRLEVEPAVLVHTAAAEVGQGLVTLQAQIARTELGV--DRATIHPADTSVGS-AGSSSASRQSYVTGGAVKSACEAVRARLFALARERPDHPEDGLALEGGTVVSAR-HGVLAPLADVLG-----EAAVEETRVFRHRPT-RMLDPTTGQGD-SHVQFGMCVHRAVVDVDVELGLVKVVALDAVQDVGRAMHPQQLLGQIQGGSAQGLGLALMEEVQVADSVIRNPSFTDYLIPTVLDTPPMRIEVLEHADPHAPYGLRGAGEPPTLSSTPAIVAAVRDATGRGLTHAPVRPEDIV------GIGL
MRTIAEAFD-----SGKLLIPYICAGDPNLHTTAQIIKELDKLGAGIIEVGMPFSDPLADGPVIQAASQRALASGTTMPKIFEMLSEIKG--LSAPIVLMGYINPIMKYGESSFVRDALACNVSGVLIPDLPFDEGKEFYDMCASEGLCPIYMVTPNTDDERLGQIGRVAKGFLYCVSLLGITGDARGPIDEIKSYMESVRTHTSVPLALGFGIDSPEKVKAV-KPYVDGIVVGSAIVKIIAEKS-GEGAIKDEVSTFVSSFLRALRQMS-RKEAYRYVGQNVTRLDAKEKITAAIKYIDDIDMRGMLHIKLLLSPYANAIVKSIDSTEAESMPGVIKVYSWVNTPIRYNSAIFDLEDETLFSEHMRYVGDRVAAVVAESKEAAEEGMNRLKVEYDELVPLLDPVKALDQQ----HEE--R---REVNLSCGDIEKIKGDTDVVVEDEVRTQKIHHAALEPHACIAYMEP-GDIVTVLSPCQLIFGVRYIVSKVLDHPLSKVRVIKWAMGGTFGGKQE-VILEPLCAYIAKDLGRPVKLSLNRSETIVATRTRAATVGKVKTIVSKAGRFIGREVDIVTDAGAYMTGAHRVTTAMGKKLFRLYRIPHQSYKGTTVRTNTTPSGACRGYGSPQIHTITEINVDHIARELKLDPVELRLRNLVVP-FDEDPSGGNLGNARIIECVNRGAEAFCWKERFSFVPFRRGVGMACSTHSNGYAGS---IYPDFTAMNMRLTEDGAVLVNAGLHELGNGTLTVIAQIVAEVLDVNIKKVVVSEGDTMHSPYDVGCVASRVTYVCGNCAKKLAEEIREKFRALASIVLRVPLNEMTFYDGNIIVKSNKDRAFSYGEVISEIGTLQEEVGGYLSYKSVAN----------------PGSYAAHFAEVEVDTLTGSVTVIDYLAVHDVGKAINPKLVEGQIYGGVQMGIGMALFEELTYDQGNPRNASFSRYTMVNAPEMPNVKVMLVEDEEPSGPFGAKSVGEIATVPVASAVVNAVNWALGTHLAQLPLTPASIISSI------K
MSRIAQAFAG--SGKRAALMPYLMGGFPDLERSLAIGEAYADGGADLVELGVPFSDPLADGPVIHAAGTQALEAGATVAGVLEVGAKLSE---RVPVVLMAYANLVYGPGFEAFADALVAHRISGLIVPDLPLEEAPLLLEVCDVRGIALVPLVAPTTPDERLARIGARARGFLYTVSVTGTTGERVALDDRLGGVLSRAATATDVPVAVGFGIGTPEQAAAA-ADAAAGVIVGSRLVRAAAEAD----DPAAEVRSLVSAMSEAL-RMS------RAIGVNARRSDGEDKVRGTAVYGIDYGEPGMLHAALLRSPLAAGRIRSLDVTRAAALPGVHAIVSAADVPTTSGWV--LKDQPIFAREEVRFIGEPLAAVAADTAEQARAAVAAIELELDELEPILDPERSLEPGQRVIHPGREGNMAWLATLDRGDVDAAFAAGHLIVEGEYRTQRQHQSSIEPHVAVARYEQ--GRFVVHTPTQYPYLVRDRLAELLAVPASRIRVVVTTIGGGFGGKID-ALLEPYACVLARRTGRPVRLVNSRTEELQTAGPRDNAVVRLRTAVAQDGTLLAQEGEAILDNGAYSGEVVACAAIPALVFGGTYRIPAVRYRTRVAYTNTTPTAAFRGVSAPYSMFAVEQHLDQIARELAIDRRELRRRNVVQP-GDAIVNGQVLDDAVFDEALARVDEIASWDAAVAARRPLRGIGIGALTWLTNPS---------PGGATVKVNEDGTVTVISAGAEIGSGAATGVRQIVAEELGVPVDDVLLAASDTDVGTYDGGAQGSRTMFSLGNAALDACDGVRRQLLETAAGMLEAAVEDLELADGCVGVLGTPDSRVPLAAVAQTALWTGGPISASGKHISPPVQFDAGCVTGALFTGFNAATYHVHQAEVEVDPDTGKVTVLRYVVAQDVGRAINPQQIEGQIEGGVLQGIGYALFEDLRVRDGAVVDDSLESYRLPTVFDAPPIDIALLENPCPYGPFGAKGAAEPSIIPVAAVIASAVSDAIGRPVTQLPVTPFEVLRLLGRDGTRS
MNKISAQF-----KGKKPLVTYISGGDPSLEMTEKLIYRLQAEGADIIELGIPFSDPLADGPVIQEASQRALRGGTTLKKLIAKIDQIQN-QVEVPLILMGYYNSVLNYGEEEFAYDIAEAGISGVIIPDLPADEKAELSRYLARSGVSQIMLVTPNTSEQRLKKITAKSSGFLYCVAHLGTTGDQQGVYPELENYLERVRNSAELPLGLGFGIDGPEKVKKI-IDYPDGIIIGSALIKQIQAGD-KEKEMLDNAGEFVRSIKKAI-NMA-----FKHVNKGVKRVDAYEKVTGKAKFGADLEFANMLQAKVLRTEYPHAKILNIDTSEAEKMPGVKGVFTARDIPNLFGVI--VQDQQVLAEEKVVLAGDGVAMVAAESEKEAAAAIEKIRVDYEELEGVFDPLDARQEGALKLHPEKDDNQVIHHPLRKGDVAQGFAEADLILEREYTTQFIEHSYLEPEAVVVVPNEENHLVSVYGSIQNPYATRNAVSSVLEVELAEVRVIQNHIGGSFGGKDE-VVSAARAAVMALATGRPVKMVNSREESFTESYKRHPYHLKYKLGATKEGKLTAMEIEAVADSGGYACQTPFVTWRSVVQATGPYEVANVKTDTYGYYTNNPYTGAMRGYGSPQVIFAQESLMDELAEELEISPVELRKKNMYQQ-GSVTASGQKLDRVSLNEVMNKAMEAIDYKKKYEQYSKKRGIGLSISFRGCSLGA----EAIDAAASVIQINKDGSVAVYSGLAENGQGLKTIFSQIAAEILGVPMNEVEFKELDTSFTPDSGSTVASRATLIGGNAVKDAAEKLKQRIIDFSADKYDLSAEELALKDGFLYDGQ-GNRLATFADLTGEMGNSGILMSAYGWYKSPPI--SWDEEKGCGN-PYFTYVYGCQIAEVEVDTGTGELSVINMAAAHDVGRAINPENVKGQIYGGVMMGLGYGIMEELELKDGVIQGTNFHDYMIPTIKDMPDIKPVIVENPDPDGPFGAKSIGEPTLELGSAAIANAVAHASGKRIRSLPLNLERVLIGRALHKGGK
MT-AQTAYDKAKADGRAALVGYLPAGFPTREGAVDALKAMVDAGCDVIEIGLPYTDPMMDGPVIQDAVHRALVGGVRVADVFRTVEAVAA--TGVPTLVMTYWNPVDHYGVDAFARDLASAGGAGLITPDLTPEEGGDWLAASEAHGLDRVFLVALSSTDERIATITRQCRGFVYAASLMGVTGARSAVDTGAPRLVERTRAIIPLPVGLGLGVGTGAQAAEV-AGFADGVIVGSAFVRRLLDAP-DLASGVAGIRALTEELAAGVRRMA-AAPGIGGVGESPLRPDGTLKVAGEFAYASDLWMDGMLWGATLRSPHPRARIRSLDIGPALAVPGVRAVLTHEDVPRMFGID--TEDQPVLAIDQVRHQGEPVALVAADHPETARRALDGIAVDYEVLTPITDPRAVIAPERLKVQDR--GGITRYQPVRVGDVDAARARADVVVSGEYEVGIQDQAFLGPESGLAIPAE-DGGIDLYVSTQWIHNDLRQIAPCLGLREDQVHMTLAGVGGAFGGRED-LSMQIHAGMLALRTGRPVKMSYNRYESFFGHVHRHPAQMRYEYGATATGRLLYADVEIVLDGGAYTSSTMNVVGNAASLGVGPYEIPNIRIDGYGVYTNNPPCGAMRGFGAVQACFAYESMMDKLGAACGLDPVEIRRRNAVTQ-GSKLATGQVIESAPLAEMLTRLEAAADLRNLPGGVSVVRGVGYGVGIKNICFSE----GFDDLSTARVRLEVEATALVHTAAAEVGQGLVTIQAQIARTELGV--QKVAIAPADNRVGD-AGSSSASRQSYMSGGAVKAACEAVRAELLARAARRFGR--GDLAVSGGKIMSRA-AGVLGTIEDALG-----DAVIEETREYHHRPT-SRMDPVTGQGR-SHTQLALCVHRAVVDVDADLGLVKVVELAAVQDVGKIINRTGVEGQIHGGSAQGLGLALMEEIVVSDGLVRNPSFTDYLIPTILDMPPMRLEILENPDPEAPYGLRGAGEPPTLSSTPAIVAAVRDATGAALTRVPVRPEHIV------QGGP
MQRIRDAFAAAKDEGRAALMPYMMAGFPDRESGLAVARAYVDSGADLIELGVPFSDPLADGPTIHAADTQALAEGATLRTALEVCEAVSD---RIPVVMMVYVNMVLAHGATEFARLAGAAGAAGVIIPDLPLGEAEDVRDAFIEAGLAVVPLVAPTTSPARRAAIAKVARGFIYLVSTTGTTGERGELPPALAQFVADTKADAETPVAVGFGIATPAQAAEV-GKVADGVIIGSRLVRAAGEGA-TPAESADGVAEFLAETRVSL-GMS-TREAPGVIGTVVPRKEDDRLIQGDGRFTDDVEPARSLHMAVGRCPFPHARIESIETAEAVAMPGVHQVLTGAEVV--TEPISVNLPFYALTPEFCAFEGQPVVSVVAESRRIAEDAVEAIWIDYEPLTHVSDTIAALEPGAPVIHPQMDDNLLASNPQRRGEPEQALEAAAVVVADRFRINRVAPLPMEPRAIVAEWRPGARELTAHVSTQVPHLVRMQLAESLRLVESEVRVVTGDVGGGFGLKLG-VYPEVLACLHSIELRRPVKWTEDRLEHFRASTQAREAVHDFRIGADADGRFVAMTDTYVTDLGGQNSAFG--AQLSSIVFTGPYKIEDGAVERRVAVTNKTPIGAYRGYGQPEVNFARELLVDRLARKLGRDPLELRLQNMLVE-EELPAAGAIYDSGDYPRCLQMVAERIDYEGLRAAGRRYVGVGFTSFVERTGYASARGSHFGAHESVTLRANRSGGIDLYTGVSTFGQSNETAFAQICAEVHGIDYGAIRVHAGDTGATPLNTGAFASRTLIAGAGAVRDAAAALRDKTLRIAGGKLGEDPAALEIVGDSVRSKEDPGRAVSLAEVHKAAIDEEPGLETTAHFEPTD----------------AAYAFGSAAAVVAVDAETGDFEIERFVMAHDSGRVVNPKAVEGQIRGALAQGFGAALTEELRYESGQLVNGTMLDYFVPTASDLPAVELLHTEIPSPVTPFGVRGVGETGTIPPGASIANAICDAFGIEISNLPITPELVWRAIREAGSEG
MSALEDRIGAAKAEGRAALVAYLPVGYPDVDGSIAAMVAAVEAGADVIEVGVPYSDPGMDGPVIQQAVDVAVRAGVGMRDVLRAVRAVAD--AGAVAVVMSYWNPIERYGVDRFATDLAAAGGAGAITPDLIPDEAGEWIAASDRAGLDRVFLVAPSSTDARLATTAAACRGFVYAASTMGVTGTRATVGDAAETLVARTRQAADRHVCVGLGVSDGDQAAEV-AAFADGVIVGSAYVRELLEG-----RGAAGVRALTEDLAAGVRAMS-GQIKRKYIGRSMKRVEDPRLLTGRGGFIADQKIPGLLHAAIFRSPVAHGRIVSIDASAALAIPGVVAVVTGEDCK--MNP---TISQYPLAVDKVRYVGEAVVAVIAESRYIAEDGVDALDVEFEELPPVVDPIKALQEDAALLHEEHGSNLAYERTFTFGEVDEAFQTADLVVSDTLHWGRSAGMPLETTGAIAR-PGLNGVLEIFCNSMNFSYFVWLIATALKLPSNRVTINPVPAGGSFGSKFT-AHKVTLAGFLALQVNRPVSYVEDRLDHLMNDHHASDRYYDAKLALTSDGIILGMDVDVVDDYGAYLQFGVGTHGNALSQCVGPYNFANLRYHLRAVLTNKCQQGAYRGFGSEVHNWVLERLVDQAAERLGMAPEVIRRKNFIQP-EQFPPGGNLYDSGNYDAVLDKALSLIDLEHWRKEQQRYIGIGLVTTQERSVFSSTEFPITSSPESATITVDPAGEFQVLLHSQAMGNSPETVAAMVVAEEFGVEPDRVNIRYADSAHALPGTGPGGSRFTVMVTGAIRGAAKKLQKKIIEIAAHTLEVPPEDMEITDARVQVKGAPEVGLSLGEVAATAYGMTSGLEEQFTYDHPLTTLPSPDRSDLGI-FYPIMGHNCHIAVMEVDPDTGKTSWLDYVAVHDAGTIVNPITLGGHVTGGTAQGVGTALLEELAYDDGQFKSSTFMDYLIPTANEIPAMKLGHVETPSPYTEYGIKGGGEGGRMATPGVISAAIDDAFGMHVRNLPVKPSDIVATVLAAEQSA
MARILEAFRT--ARTRPAFIPFVMAGDPDLEQTAAVVRALARAGAAIVELGVPYSDPIADGPVLIEAAGRALRAGTTPAAVLDLVRRLRR-EGAPPIVLLLYANVLFRAGVEDFVRAAAEAGVDGLIVPDLPAEESAAVLRTAEAFDVPVIPLVAPTS-RRRLDRILAGRRGFVYVVSSLGVTGPREVLSPELHALIRDVRARTALPVAVGFGISRREQVASL-AGVADGAIVGSALVRHLAQGG--------AVEPWVAALFGPPALMA-PQTELRPMGKPILRKEDPRLIRGKGRFVDDILLPNMLHLCILRSPYAHARIRRIDTSKAEAAPGVKLVLTGEDLAMNLAWMPTGDVQMVLATDKVLFQYQEVAAVVAETRAQAEDAIQLIEVDYEPLPVVVDPFKALEPDAPILREDKEKNHIWHWEADREETDAIFREAPVVVKQNVRFQRVHPSPLEPCGCVADYNPATGKLVVYVTSQAPHVHRTAIALTTGFPEHMIQVISPDVGGGFGNKVP-LYPGVVAIVASLKLGVPVKWIETRTENIASTHFARDYHMTAEIAATEDGKMLALRVKTIADHGAFDATANKYPAGLYSIVTGSYDFKAAFVEVDGVHTNKPPGGAYRCSFRTEASYLIERVVDVLARRLKMDPAELRLRNFIRK-EQFPPTGWVYDSGDYEKTFKLALERIGYEELRKEQKEFMGIGISTFTEIVGAGPAHGI--KMFDSAEIRVHPTGKVIARLGVRHQGQGHETTFAQIIAEELGLSVDDVVVEEGDTDTAPYGLGTYASRSTPTAGAAAALCARRIRDKARKIAAHLLEVNEDDVVWDGAAFSVKGLPGRSVTMKDVAFAAYGIEPGLEASYYYNPPN----------------LTFPYGAYIAVVDIDKGTGAVKVRRFFAVDDCGNVINPMIVEGQVHGGLTEGFAIAFMQDIPYDDGNCLAPNWMDYLVPTAWDTPRWETDRTVTPSPHHPLGAKGVGESPNVGSPAAFVNAVLDALGVEHIDMPIYPWKVWKILREH--TE
MTSISEKFAQVKSENRMAFMPFITAGDPDLETTVDVLKELAAQGVDLVEVGFPYSDPIADGPVIQESYTRALNNKFHVHDLFESLKTLSA-DKTVPLVAMVSYAIIFRYGAEKFLKEAAEAGFSGLIVPDLPGDEASDFAQQVKASELDLVQLVSPLTPEGRTRRIVQSASGFIYCISVAGTTGVRDELPPELTAHLEALRELTDLPLAVGFGISNPEHVNTL-RGKADGFIIGSAIVKQFAAFSQKREDIIAGIGEYAGQMAAAT-GMA-ETPQYKVIGTRPIRHDGADKVTGRALYGADIKVKGMIYGAVLRSPHAHANIKSIDTSKAEAFPGVRAVVTSADLPDKLG----HLSSNNLARTKVLYKGHAVAAVAADNLHIAQEAANLIEVEYEVLPPVLDVLKAMEDSAPVLNPDKPSNVAKHIVFEKGDLEKGFADAKYVVEREFRTSTVHQGYIEPHVATVLWNN-DGQITVWTPTQGTFSVRSQMAELLHVPLARVKVVPAEIGGGFGGKIS-VYLAPAAAVLSRKAGVPVQIVMDRADVLQATGPTPGSFIRIKMGVDADGRLTAAEAWMAYEAGGYPG---SPIGAGAMCVFSCYDIPNGRVEGYDVCVNKPRTNAYRAPGATNAAFATETVVDELCEQLGMEPVEFRLLNASKE-GTRRIDGVTYPRIGLVETLEAIKNSEHYNTPLTG--PNQGRGIGSGFWFNAGL---------KSAVTATVNSDGSVGLLEGSTDIG-GSRTAIAMQFAEAIGLAAEDIKPAVVDTDSVGYTDVTGGSRVTYATGWAAYEAAQDLKRQIVSRAAELWEVDPDLVSYEDGSVI--G-PDKSMTFKEIAIELSLGGEPLVGRGVSNHNEP----------------GGAFGTHLVDVEVDPNTGKVDILRYTAAQDCGTAIHPAYVEGQIQGGAVQGIGWGLNEEYWYDAGSMRNANFLDYRIPTCYDLPMIDAIIVEVPNPGHPYGVRGVGEVPIVPPPAALEAAIHNAVGVRMYELPMSPPRVLHELLKK--ES
MGRIDEEFRAKRAAGRKLLVPYITGGYPGWQ---DAIRACAANGADAVEIGIPFSDPVMDGPVIQAASQAALEAGVTPTSVLDEVPNL---DVDIPLAVMTYYNLVHHPGPERFAANLARAGISGAILPDLPLEESGPWCEAADANGIETIMLAAPTAPDERLPLVAARARGFLYSVGLLGVTGERASLADTATALAARLKAITDVPVLVGVGVSNAEQAHQA-TRVADGVIQGASMVRRLMESG------PDAVGDYVAEVRAAIDDMS-TSVRPGTIGDSPVRSDGIPKVQGTYEFSSDLSADGCLFGATLRSPHPSARIVSIDLSAAWKINGVEAIITADDVPLTYGLI--SQDQPVFASDVVRYVGEPVAAVAAIDPETARRALSAIEVTYEVLDPLLDPEVAISGDHEPIHPD--GNLIRHQRIVHGDPAT---TGPIVVEGTYEIGMQDQAFLGLEAAIAYPDP-GAGVELHVATQWLHEDQGQIAACLGFPDDKVRLVLGGVGGAFGARED-ISLQVHTCLLALRLGRPVRMAYSRGESFLGHVHRHPATIWMRHHADADGRLLNVEARFVFDGGAYASTSSAVLVNGITMTQGPYACPNGKVDGYAVRTNHLPCGAMRGFGAVQACFAYESQMDKIADAAGIDPVEVRLRNAMHT-GDTLLTGQPVLNAPVEECIRETAASPDAMRLPGGAGVVRGIGWGVSIKNLMYSE----TFDDFSTARCRLV-DGVATLKFATAEVGQGFITIAAQIARTVLGV--DDVVLDQIDTQIGS-AGSTSASRQTWMSGGAVDAACRAVRERLFEAVGAAHDIEPIRLMIDGTDVIDTA-GDLRIPVAEATA-----GLELDEEVEYHHPPT-EDLD-ENGQGN-CHTAFAFVAHRAVVDVDPELGLVKVIQVATAQDVGNALNPLSVIGQIEGGIAQGLGLAVMEEIIQIDGVIRNGNFTDYLLPTFLDMPPVQATLVEQPDPHAPLGAKGVGEPPCISSTPAIVAAIRDAAGRPLDRVPVRPSDIC------LDAS
MSTVGARIDEVRAEGRAALVGYLPLGYPTLDASVDAVRAMVGAGVDIVELGLPYTDPVIDGPVVADAVDAALRAGVRVRDLFGAVEAIAD--TGAQVLVMTYWNPVLHYGVEAFAADLAAAGGAGLITPDLIPDEADEWIAASDAHDLDRVFLVAPSSSTERLAITAAASRGFVYAASTMGITGTRARVGERAEQLVADTRAAGAERVCVGLGVSNGAQAAEI-AAYADGVIVGSALVRALDGVD-PADPDLTRLTDLTRELAAGVRAMT---TASTWVGRSRPALEGREIVTGELVYVTDRRMPGMLHGHVLRSTVPHARIDAVDVAAAKALPGVACVLTAADVPNALGPR--DVDGPVLADGVVRQVGEAIALVAARDARTAEQAAGLIRLELTPLPVVDGPAAAAAPDAPRLHAG--GNVSGRIAFASGAVDPLLADAHLVLRREVRTPGQEHVAIETPGGVAVHEA--GSFTIWCGSQNPGLHQRKVARALDVDPNAVRMIANPVGGAFGSRND-DPMPVYLALLARATGRPVHVHMTREDVMAAGAKRHPFVTSIEIGFDSRGTILGSSVNAVADTGPVITSGPNVMKTSAEMSTGPYGFDVASFDGTVYYTNNANAGAFRGYGVPQVAFAVENAMTEAAHRLGLDPVEIRLRNVLDG-GDRHSRHRTTTSLAVRETLQTAAAHPLWADRAAWQAWRRGTGVATAMKGVGMGS----GTGDTARARLRIDERGHVTIWAGPNHTGQSIQTTYGQVAADALGLPIEHVDVRVGDTGEVPESGPTAASRSTYAGGNAVRLACEELVERCRQLATDAASAGTKLVELGEADVV--AEPDTGVPPDQLATFA-------------------------------PHRVYGTCTQVVRVEVNVHTGELRVPELLCVLDCGTPINPAATIGQAEGGILQGLGLAVMEEHLLVAGVPRTTSLENYLAPTITDTPLMTTLFVPGREDSGPFGAKGMSEVVVVPTPPAIAAAILDAVGVLPRELPVTPERLLTLLEEA-PCA
MNRITATINSLHSKGAKAFIPFITAGYPDIKTTPLLVETLEKAGASIVELGMPFSDPLADGPTIQSSSFEAIRNGTTPDAVFDCIRTIRE-TSEIPIILFTYTNLILRYEINRFMKRLSSSGGDGLLVPDLPIEEAQLFIKRAHEHNLRMIFLISPLTLPQRMKKIEKMSDDFVYCVSITGVTGKRKQLFERIKPYLQTVSATVSKPFVVGFGVSNRDDARKI-AALSDGVVVGSAIINIIKENK-NDANLLKNVRKFVLNIYRGLSYM-------EIIGKPHTRVEALDILTGKAKYTGDVMLPGMLYSRLLRSSKARAKITNVDVGKAEEMPGVKAVY-------------------VLPKEQVNYQGDIIAAVAAETEDIAEDAMRAIEVDYEELNHVVNVDMAMRSNATQIREG--GNLSRPRTSERGSVEEGFSQADKIVEAEYSTQFELHQPLETHGQMVHWKD-D-EILYYKTTQGVQSARDAIVRELNISSNNVRVVTNFFGGGFGSKLG-ANNFAVTARLSKITNAPVKMILNRYEESLDTGNRPNSVQKYKIGVKNDGTLTAIELEAHGSGGISSGNDN-----LTTPTNEMYTCPNTRTTVGSVYINAGNKKPTRAPGYPQAFFGFECLMDEAADAIGMDPLELRKKNYADK-SAGG-TGRPYTSNGLMQCYEIGAEKIGWSRRNKTPGKKRGMGMADLQWGGGGYA--------GAVIEVDIFKDGTVNVRNGSQDIGTGTKTIMAQVAAEELGLEIKDINVQIGDSNFPP-GIQSGGSNTAASVCPAVRNGALEALRKLYPIVASRFNVDPEELESVKGRIQVKDKENIGMYFKEAAALMP--ENKVMGEGRRAPNPR-------------EYAGATFGVHFCEVEVDTETGLVKVLKAAAVHDSGRIINPLTAHNQVVGGVNQAVDYALTAERIMDTGCVTNPNLLDYKVITAMDVPEIDVFFVDIVDPYNNLGMKGLGEPPRIALAAAVANAIYNATGVRFRDIPITPDKILEGLAAREGGS
MERLQRKLETLKDSGEKALVCYLMAGYPDYETSLQAFRVVLKSGADILEIGYPFSDPVADGPTIQMAHEEALRIGIKLKDVLRISSTLREEFPEVPFILMTYYNPVFKVGLERFCSLAQESDIDGLIVPDLPAEESADLKKYTQKYGLSLILLASPTSSEKRLRLICEHTDDLTYLVSITGTTGEREELPLGLKRNINTYRGICQKPVVIGFGISKGEQARAI-GDLSDGVVVGSALVKLAGERK------LEELSKKVRELKSSLKVMV--------IGQPLRRFEDDRLIRGLGQYVEDIKLPRMAYAVFVRSQVAHGRIKSINTEEAKKAEGVIAVITGQDIK--VGKNFTVSSRPLLAVDKVRYVGEPVALVIADSRERAFDAAELVEVEYEELPAVASVEKAIQEGAPLVHEEAPGNIALRWHVKSGDVERVFSEADRIVKQRIYINRAAPVPMEPRACIADYNPATGRLTLWVTSQNPHIHRFYLAVVLGIPEHKIRVIAPDVGGGFGAKID-IYNELVVSYASILLKRPVKWVETRSEHFVASLHGRDFLAELEFAVKNDGRVLGIRGKSYANMGAYLGTVAVATVLHGLILPGPYRIEAFDYVMHGVFTNTMLLDADRGAGRPEAIFLLERMMDLVADELGMDPLELRKKNYLPA-GE-NVTGLSYDSIDFGKVLKKFEEVVDYKALRDMQKRYIGIGIVSSIDICGFAPSPGLQAGQWESAVVRVHPTGKVTVLSGAHSHGQGGDTTYAQIVADVLGVPVDAIEVLHGDTDMIPMGWGTYGSRGTSTGGSAVYKAAEKVREKGRLIAAHMLGTRPEDVEFSEGIYYLKTDPSKKVSIQDVALQANGVEPGLEAEAFFDPPN----------------FTFPFGIHCCVVEVMPDTGEVKFLKYVAVDDAGRIINPLLAEAQIQGGIVHGIGHAMYENIVYTDGQLLTGSFNEYALPKAHLIPKMETYFTETPSPANPLGAKGIGEEGAIAGQIAVANAIIDAFGVKHLDGPYTPSRIWRAINKL--EV
MKRIAETFENLRNQDKTAFIPFSVAGFPDVNASLEIFLKLAEAG-NVVEFGFPFSDPTADGPVIQQAAHTAIQNGMNMDAAFEMIRKIRT-RTDTPIIFFSYFNPIHKYGPARFAATAAECGVDGVLVVDLPMEESHFLKPQTDAAGIAWINLATPTTPEARIQDMNHNGSGFLYYVSRTGVTGANGGLPTDLAQQCSKLRVLSELPVAVGFGIATPEDAANL-RGHADGVVVGSAIVSHVATKG-----IGTELDSWLKTMTDSL-AMK-PWKQTSVVGKPLPRTDGYERVSGAAVYPSDVLLPDMLYGAILRCPYPNARVKSIDISVAERLPGVRAVITGSTPGDLYG----DGVSAKLFDPHCRFEGEAVAAVAAETPYQASDALQAIEVKYDVLPFVVDERKAAESGAPAVHQK--GNRVAPTKYERGDVEKGFAEADVVLEEEYRTECELHTPLELHGCVAKWDH-N-QLTIWESTQGVYAVQSKVAEVLGLPLAKVRVIGHYVGGGFGSKLR-AGKYVIAALLAAKAARPVKLFLSREETFVTCGNRPPTNMKLKAGVKKDGTLTALQLTVTGTGGAFPAGGVSLVD---WQVRDLYTCPNVRTEATDFYTHTGPARPFRAPGHPQGSWALEQMLDALAEKIDMDPVELRLKNIPLF-SQAR-DGKKYSSTGLKECLETGAKAFGWADARKNRSLRRGVGMAACLWFVGGGGP-------PSTIVLKLFADGSANLNMGASDIGTGTKTIMAMVVSEELGVDPSKIFIENADTGTTQFATPSGGSKTIPTESPAVRAAAIEVKRQLLAMAAQDLKVDASRLAMKEGSIYISNEPSRTVKISDVAGLKK--RGVIVGVGYRGPNPA-------------NLVVNPFGAQFCEVQVDVRTGEIEILRFVAAHESGRVMNRLTFDSQVIGGITMGIGLASTEFRVLDTGKLCNRNWHDYKLPTSLDITNITSVPVEILDNENSTGAKGLGEPVTIPTAAAIANAVYNATGIRITHTPINPVQLSLLFSEKPVKG
M-------KEFQTQKTPLFVPFITAGDPSPEATVDLALALQQEGASALELGIPYSDPLADGPVIQRASLRALKNGMSLEKAIQLVSIMREKGLTIPVIIFTYYNLLLQLGEQKFFELAAQHDIDGLLVPDMPFEESKELHEACQQHDLSFISLAAPTTSKERLGEISRTAQGFLYCISSLGVTGTRTSFAKDLNRFLENAKASSQVPVLVGFGLSSREQMQQF-EGKCDGFIMGSAIVKKIEELGETKEKAIAAFSDFLSKVVPVKKSMG-------LIGKSVFRKEAWEKVTGTARYTADYPATDSLHAKIVVSPYAHAVIKSIHIAKAKEVFGVRAVITGEHFP-LTGEE--IRDRPVLAKNKVRHHGEAVALVVADTPQQAKRAAELIEVEYEQLPVVHSPTEALKPNAPLVHEQPGTNVANRTKIRKGSMERGWNLSEVVVEERFSFSPSDHAAMETRCSTAEIHP-DGNVYIMTSSQAPFMVKRLIHDYFGVDIGKIVVETPLVGGAYGGKAS-IQLELLAFIASIAVGRKVRILNIREQDMLTSPCHIGLDATVKLGSTRDGKIQAAELLFLFDGGAYSDKGADLNRAAAVDCTGPYDIDHVWCDSLCVYTNHPYAAPFRGFSHSELLFTVERTMDVLADKLGMDRLQLRYINAIRP-GDTTPTQVKLNKGNLPECIVRLKKMIDWDMGMI---KLRVKGVSCIWKTSTIESDA------GSGVTLSFNPDGSINLISGVIEIGTGTKTILAQILAERLKMDIRMVHVMKVNTQSTPEHWKTVASRGTFMAGRAVLAAAEDLIEQLKSIASCVLRVQAADLEVGYGKVFLRDEPETHLDIKDVAYGYVGIGGQIIGRGHYNLRRL-TYLDKETGAGK-PGPEWSVGAQAVEIEYDKKHLTYRIVRAFSAVDIGTVLNEKAARGQVMGAMSMGLAFGGRETFVFDWGRVLNPQLRTYRPLRYGEHPEYHVEFVVTPQLDAAYGARGAGEHGLMGMPAALGNALSLAAGVKLNELPLIPEQIWKMKQKEHASL
MTRPGSRLEAAFRKGQPALVVYLMAGYPDREASLRALHTVADAGADVIELGVPYGDPLADGPVIAEAARRSVPGGFGLAETIEMASEFVERETGPPLVLMTYLNPLMRLGLSESASRMRGAGVAGVIVPDMPVEAARPWLG--EAHGLDTVFLAAPTSTDDRIRAVCEASAGFVYCVSSLGVTGERDRLSDAARALVERVKAQTSLPAAVGFGISSAEQAAEA-AAFADGVIVGSAVVRRQQDP--------DALAALVAELAEAVHSME----SYKEVGRSVKRVDAYDKVTGRAMFTDDLCPKPCLVAKILHSTIGNGRVVSIDTDEAKKVPGVVGVFTCFDVPFAYPVAGHDIADRRLLDDRVRIYGDNIAAVVAEDNVAAERALRLIHVEYEEYPVVYDARESMKGTEVPVQEGKPDNVVAHTLAEKGSVEDALLDPKYHFAIKTFTGEQSQAHIEVCVSYCYEEG--GKIVCVSSTQIPHICRRIIGQALGIPWGSVRVIKPYIGGGFGTKQD-IHFEPLNAWLCHQVGRCVKLELSREECFWDTSGRQPKNFEVEASVGDDMRLHARSIKGWSNTGGYIHHGHALVLNSVNSFRWLYCEDAVRCEAWTIHTNGPHTGAMRAYGVPEGVWTAECLMGDIAHDMGWDGVEFRLKNAIAP-GYVDPNTISYRTDGLRACVERGKEIIDWDNKRREY-IRHGVGVAFMVYKTAVAP----FALETSNAQITLNQDGTFQLQMGATEIGQGADTVFCQMAAEAIGVDTEDIHISFQDTDVAPYDPGAYASRQTFVSGTACKDAGTKMRKRILELAERLYPDAQGELDLRNHAIYDGG-DNRLCGLADLALEAYHKTDQLSTRGQATVHQN----------------AIATGCTFCDLTVDIPLGQVTIDKIVSIQDDGRLINPKLVEQQIHGGMAQGIGFGLSEELLVDSGRVRNATLLDYKIPTMMDVPDLIAENVETQDPMGPYGNKAVGETPIISPAPAIRDAILNATGVKFYEMPMTPQRLFEGFKRE----
MKDLGI------FCGKKAVIPFVMTGDPDRDTTVKLVESMVEAGAVAVELGMPFSDPLADGPVIQEAGQRALASGTTLSSVLETAGRITE-RTSVPVILMGYVNPIMSYGFERFAKDASRSGVAAVIVPDLPFDEGDELHDALRAQGVTPILMVSPNIGDERLAEIGRRAEGFVYCVSLLGVTG-QGGLHQGMKEYIERVRRHVSVPLALGFGIDGPERAASV-APMVDGVVVGSAVIKAFNEAG-GGPEGVARGAKLVGDIVSAV-GMG---NRLKIVGKSEPRKDGWEKVTGRALFIDDIPLDGCWYGGVLRSDVARGRLVSIEKDPSFDWSRVT-VVTSSDLPNMVASV--RDDCPILAEDKVCYVTEPIALVAAPDQDTLKEAMACLRPVIEPDGPVIDVQDAIKAD---VWGE--DNIIKSFDIRMGDLDRGFEEADLILEESYTTQHQEQVYLEPQGTFAVPGQ-DRSVDITISCQCPFYVHNSVVKGLGFDPDKVVIKQSITGGAFGGKEF-YPSLLHVAVLALASGKTVKMIFDRHEDLAATSKRHPSVTCIRSGHKKDGTITAMDVDFILNGGATTTLSVVVLQRGVLHATGCYKVPNARVLGRAVATNLPPSGAYRGFGVPQSMFALERHMDLAAERLGLDPVSIREVNLLDV-GDLLPCGQAMTQVAAREVMERALEISDYRKKVEDFKTLKGIGLSLFLHGGAFTGSG------NGVTKVVFAEQGRVEIRISSTEMGQGAATVLPQIVAEGLGLSLAKVDFMTPDTSKISNSGPTVASRTTVVVGAILTRSVGDMIEKLVDFLTSTLGVTVT----FDGKAFCG--GSHCMSFLEAAHRYSQEVGELIGWGKYRSTGS--HWDDDTNTGD-AYPSYSWACDVVEVEVDRDTLEVVPKKLHSVVEIGTVINPILAEGQYEGGSLQALGYGWLEDMAVKGDRIDAGSLSKYLIPTTMDTPDYNLEFIEVPYQHGPYGAKGLGELPHDGGAPALAQAIGHALGVFPTEIPVTPERITAMLASKGESK
MSRIRDAIAAVTARGDKAMGLFLTNGFPDPQSTLPLLQAMDEAGADFIELGMPFSDPLAEGLPIQRSSERALRHGVTLDDAFRTVEAFRR-TSETPVLLMGYANPVFRYGVSNFCEAARSSGVDGLILPDLPLEERHLLADDAERTGLGLVHLVAPNTPDERVTRTDALTTAFVYAVSITGLTGTGLGAVDAVAAYLARVRRLVRNPLLVGFGIRTHDDARRL-SAHTDGFIVGSALVSKIEALWLTPARRLAAVQQLVRHLKYGEPPMI-TSREIGGMGHPIKRKEDIRFIQGKGRYVDDIKLPGMLHMDIVRSPYAYARIKHIDASEALKIPGVVAVVTGKDLEYNLHWMPTSDTQMVLPTDTVMYQAQEVAAVIATDRYTARDAKEAVRVEYEPMKPVVDPYKALEPDAPVLRTDKEGNHIWHWEVDREKTEAVFRSADVVVKEHMHIPRIHVVSIETCGCVADYDKVNNHLTMYMTTQAPHAIRTVIALVAGLTEEKIRVISPDIGGGFGGKVP-VYPGVIAIAVSFLTGKPVKWIEDRSENLQADSFARDYHITAEMAATREGKILATRFKVLADHGYTDAAANKFPTGLFSIGTGSYDYDTAFMEADAVYTNKPPGGAYRCSFRTEAVHAIERLTDSMARALGMDPAEFRMKNFIKK-EDFPPTGWTYDSGDYHAGLKKAMEVIGYDELRREQAELMGIGISTFTEIVGAGPSRGI--KMFDSCEIRVHPTGKAIARFGTKSQGQGHETTYAQIIAEELGIPAEHIQVEEGDTDTAPYGLGTYASRSTPTAGAAAAVAARKLRDKARKIAAYLLEVSEEDLEWEPGKFYVKGAPEKAKTIQDIVFAAYGMEAGFETTHYYDPPN----------------LTFPSGAYICVVDIDKETFEIKIRRFVAIDDCGNIINPMVVQGQVHGGLTQGLAPAMYEELIYDDGNILNGTLMDYLVPTAVESPRWETGHTITPSPHHPIGAKGVGESPTVGAPPAIANAIVDAYGITHLDIPITPYKIYEALKAK-IED
MTMIAAGLKQRKESGQKGLIVYLTAGYPDLDATYQAVMAAEAAGADAIEIGIPFSDPIADGPVIQKAATEALKRGVTAPKILELIRRIRR-SSSIPLAVMTYVNTVLHYSPQKFIADFSAAGVAGLIIPDLPMEESGFIQAICREYPMELISFIAPTSGQDRIAAISKEASGFLYCISSTGVTGVKRTDYQLVEKIICQASRHTTIPIAVGFGIGSPEVAREA-AKYADAVIVGSAVVQRMEKGD------VASVRDFLSGIRRELDLMQ-------IIGSSVARIDGVSKVCGKAEYVDDIFVRHMLHAKLLRSTIANGRVRRIDTAKAGTLPGVEAVVTFEDVPHTFPTAGHDVADRHLLTGRVRLWGDEIAAVVAADELTAEKALRLIDVEYEEYSPILNGEDALQENALEIHAGT-KNIIKKTGYQLGNLEQAFAEADYILEGDYKTSVVQHCAMENHSAFAYVDA-TGRIVICSSTQIPHICRRIVGQALGIPWGKVRVIKPAVGGGFGSKQD-VVVEPLAAFLSTKVGRPVKLELSREETFIATRTRHAMNYWLKSGVKKDGTLLARQARIISVNGAYASHGHSIGAKCSGTVRVQYKQKAVECEVTTVYTNMPAAGAMRGYGIPQVIFALECHMEDLARAIGMDPLEFRLKNFHEP-GFVDPNGVKAHTSGLWECVEKGRKLIRWDEQKAAN-KRRGIGAACFYYGTATWP----VGLELAGARIVLNQDGSVQLQVGATEIGQGSDTVFAQMTAEILGIPLDWVHVSVQDTDITPFDTGSYASRQTYVSGGAVKKAAEEIKAKILERCRLMTDIPIHSLDIADGWVIYKQSRERLKSLESIALDSYAAAAPITADVSYQARTN----------------AFAYGCTFVEVEVDIPTGKVDVLQIYNIHDSGKIINPDLATGQVHGGVSMALGYALYEQMLFDSGKPLNNNLLDYKLMTAADTPKIGVAFVETDDPTAPFGNKALGEPPAISAAPAIRNAVLDATGVAINELPLNPQRLFERFKAACCHV
MSAIDQLFTEYRAAKKKALMPFITAGDPDLAFTADVVRELDRRGCAMCEVGIPYSDPIADGPVIQASYTRALAKGVKVKGILDSLASVKS-EVKFPRVTMVSYAILHRYGLARYIHDAKQAGISGAIVPDLLVEESAAAAKLCQEADFSLIQLITPTTPRDRALRIAATSTGFIYYVSVTGITGERTQLPPDLIENVSWLRSQTPLPICIGFGISTPEHVNLL-APVADGLIVGSAIVRRMATAGGSRSEVLRGVGDYVSTLLDALHAMS-GKTSYKVLGTRPIRHDGADKVTGKAIYTADVQLPGMLYGRFLRSPHAHAKIVSIDLAEALAVPGVHAIVTGHDFPDKLG----HLSANCLARDKALYRGHAIAAVAANSSHIAEEAVRKIKVQYELLPVVQDVREAMQDDAPLLHSDKPTNIAVHLHFEKGDLSAGFAAADVVVEREFTTASVHQGYIEPHVSVAMWNE-DSRLKIWTGTQGSFTCRQQTAELLQIPVSQVLVVPCEIGGGFGGKIA-VYCEPVAALLSRKSGRPVKLAMQRDEVFQGTGPTPGSYVRVKIGAKNDGSLVAAQAYLAYDAGAFPG---GMIGPGCMCIFSCYDIPHAAVDGYDVCNNKPKTQAYRAPGATQAAFACEQVIDEIAKKLGIDPIEIRLKNAAKE-GTRRVDGPAYPRIGFVEVLEAAKNSDHYKTPLTG--KHRGRGVAAGFWFNIGL---------KSSASACVNDDGTVTLIEGSTDIG-GSRTSIAMQLAETIGVAAEDVRPQVGDTDTVGYTDVTGGSRVTFATGLAAYKLGLDLQKEMARRAAILWECDPESVTVEEGIYK---SNGHSLTFKELAKELPHTGDPVTGRASVSPEGS----------------TNGFGVHIVDVEIDPDTGKTKILRYTAVQDAGKAIHPSYVEGQMQGGSVQGIGWALNEEYFFDEGRMRNASYLDYRMPTCFDVPMIDTIIVEVPNPNHPYGVRGVGETPIVPPCAAIANAVCEASGVRMTSLPISPPRLWKAMSEA-SGQ
MGRIAAAFERCRGQGRAALVGYLTGFDPDHERGLASLIAACEAGVDVLELGVPFSDPTADGPEIQSAMVRALAAGATLEGVLALASAVRSRFAELPIVLFSYANPLLRAGARGFCQRLRDLGVDALLVVDLPPEQASILRAPARAANLDWIGLCAPTSPPARLDKIVEAASGFVYAVSLTGVTGSALDANSSLRSQLEDLRGRTQLPIAVGFGVREPSQVRAL-APQVDGVVVGSALVKAGRSGP-------DPLASLVADLRAATSGMP-PELVRWQLGKSHRKVDAMERMRGITRYTDDIKLPGLLHCKILRSPHPHANILSVDVSRALAMPGVHAVLTGADLPVPYGVIPWTPDETALACGKVCYVGDGVAAVAAIDEDTAIAACEAIEVEYEPLPAYYDPEEALA--AHKINPYKRGNLSKDVVLEFGDVEASLDGADIVVEGEYYFEGTTHGAIEPHCAVAHVEP-NGLLTVWSATQVSHYLHRELAKVLGRPAHTIRVIQPPLGGAFGGKSEPFDLEFCVALLAIRTGRPVKCLYTREEVFYSHRGRHPMRMRYKTGFRQDGTITGVSARTFIDGGAYSSFGLVTTYYSGQLLCAPYAFPAYRFHSTRAYTNKPACGPKRGHGSVQPRFAIEVQLDKAAVELGLDPIELRRRNDIGP-EGVTVNEFKIGSNGFLECLSRVEAASDWGRRATLPY-GRGLGIAGSTYISGTNYPIYPNEMPQAAVQVCLDRSGRARVFSGANDIGQGSNTMLAVIVAQELGLELDDVRVLSADSDLCPVDLGAYSSRITLMVGGACLDAAQKLRRKVRAAVAKRWELPARRVTLIDRKAMDLEDPSRSVSIVEAFQWAEADHGLLGEVGNYNTPKD--RHGSYRGGTIGASPAYSFTAHVAEVEVDPDTGVVEVKHIWVAHDCGTALSQRIVEGQMEGSAYMGFGEALMERHDVDNGVHIGPSLLDYRMPTFLDTPELHALIVEAPDAQGPYGAKEAGEGPLHPSIPAIANAIYDAVGIRLDSLPFAPPRVLTAIEDRGEVA
MNRIKSKL----QEDKKLLSIYFTAGYPSLYDTVQIIQDLEKNGVDMIEIGLPFSDPLADGPTIQESSTHALKNGMTTELLFDQLKAIRK-SVSIPLIIMGYFNPMLQYGVEAFCKKCHEIGIDGLIMPDLPLDVQSDYEAIFKKYGLLNIFLITPQTSDQRIHQIDKASDGFIYMVSSASVTGSKSGFGQEQENYFERIAAMNKNTQIVGFGIKDAETFKQA-TKTAKGAIIGSAFIKHLTANG------ITKIADFINKI-----RMF-TSPEVGGMGHSVKRKEDARFLHGKGKFTDDVKLPGMLHMVIVRSPYAYAKILSINKEKALAIDGVLAVITGEDLAYNLHWMPTSDSQMVLPTDTVMHQSQEVCAVIATDRYIAVDGAEAVDVQYEPMKALVDPYKALDKDAPLLRPDKEGNHIYHWERERAKTDAAIAAADVVVKERIYLPRIHVASIETCGVVASYDKDTEKMLIYLTSQAPHAIRTILALVAGLSEEKIRIIAPDIGGGFGGKVP-VYPGVIAIAASFLIGKPVKWIEDRSENLV-NGFARDYHMDCELAATKDGKIQAFKVSTLADHGYTDSSANKYPTGMFSICTGSYDYEHAFAELDAVYTNKAPGGAYRCSFRTEAVHAIERMVDKLAAEIGKDPAQLRFENFIKK-EQFPPLGWSYDSGDYKQTLEKAMDMIGYADYKKEQAKLMGIGICTFTEVVGAGPSKGI--KMFDSAEIRVHPTGKALARFGTKSQGQGHETTYAQILAEELGIPYTDIEIDEGDTDTAPYGLGTYASRSTPTAGAAAAIAARKLRDKGKKIAAHLLEVSEEDIEWEVGKYFVKGAPEKSKTIQDVAFAAYGMEPGFEATHYYDPPN----------------LTFPNGAYICVVEVEEETGAIDVKRFVAIDDCGNIINPMIVEGQIHGGLTQGIAPAMYEGIVYDEGNVLNGTLMDYLVPTAVESPHWETGHTITPSPHHPLGAKGVAESPTVGAPPAIANAIIDALGIKHLDIPITPDKVWDAIQVA--KA
MNRINKKL----KEEGKLLSIYFTAGYPKLGDTVEIIQQLEKNGVDMIEIGLPFSDPLADGPTIQQSSTAALKNGMTTEILFDQLKDIRQ-SVSIPLIIMGYFNPMLQYGVEAFCKKCQEIGIDGLIIPDLPVDVHEEYQETFEKYGLINVFLITPQTSEKRIRFIDSVSNGFIYMVSSASVTGAQSGFGDGQQAYFQRIADMKNNPQIVGFGISNSETFEQA-TKSAKGAIIGSAFIKHLNGHG------VEGISTFIKTI-----RMG------NFIGKAVKRREDARFLKGAGTYTDDIKLPKMTQSAFVRSPYAHAKILSIDITEAEKADGVVAIFTGKDPC--DYGVPCEPKHPLLAKDKVKHLGEAVAIVIAETLEQARDAAELVEVDYEELPAVTNPLKAMEKDAPLVHDEWEDNAAFDWCINRAEVEAALEKAHHVTVMEYRNQRLAPNAMEPRSYIADYDVNGDRYTLYTSTQNPHLIRLLLCAALGIPEHKVRIVSRDVGGGFGSKIY-HYTEALLTWASKEIGRPVKWTSDRSEAFLTDAHGRDHVVKSKMGFDKDGKIVAHLTDEYCGMGAYLSTFAVPTYLHGTLFQGVYTTPLIHLNVTAPFTHTVPVDAYRGAGRPEATYLLERIISKGAQEMGMDPVEIRLKNFIPPVEQEGQVALQYDSGNYERALKKALDKLGYEDFRKEQKRLLGVGISTYIEGCGIAPSAGARAGLYEVGQVRVQPTGKVSVFTGSHSHGQGHETVFAQFVADKLGIDMADVEIEHGDTDQVAFGMGTYGSRSLSVGGSAIIKSIDKILEKGAKIAAHKLEAAEDDLEYANGKWTVKGT-EKSVSFGDVALTAYGLEPGLDFSSFYDPGN----------------FTYPFGTHIAVVEVDKDTGKVELQRFVAVDDVGNIMNPMIVDGQIHGGVAQGVGQALLEEVVYDGGQMITGSYMDYAMPRADDLPMIETDNTVTPCPHNPLGVKGAGEAGAIGSTPAVVNAVVDALGVTDIQMPLKPQTVWKAMQ-----N
MNRVEA----AAKNNDQLFIPYIVAGDPTIEVTIDLARVLEESGAHILELGVPYSDPLADGPVIQAAANRSLQEGTSLQTVIDTVRQIRAAGIQIPIVLFCYVNPILKYGLHDAVKAASEAGVDGWLVPDLPYEENDEMKKTCNEYGNVLISLVAPTS-NERVKRIAKEAQGFLYCVSSLGVTGVREEFDSRLDTFITAASESSSVPLAVGFGVSKREHVARL-HTQGYGAVVGSRIVKEIEKYEHQRSKALLQIKTFVQSLVS---SM----------SKSRKRPDGNDKVTGQLAYLTDRTFPEMLYAKVLRSAYPHARIRSICTERAKELPGVKAIITHQDVPNGYGII--TPDQPVFCDETVRFIGDAVAAVAATSVEVAEEAIKRIDVTYDVLPVLDDPAKSLAKDAPKLRDD--GNVLYKKSFTKGDVAEGFKHCMAVVEETYHVPRQMHAYMETEGGVVIPEA-DGGITVYMGTQHGFKDQFQLSRILDVPKESIRIVSSPMGGSFGGKDE-LNVQPYAALLALKTNKPVKLHQTRAESVISSIKRHPMAITVKTGADETGKVIAHDVKIVADTGPYATLGPAILDFAVEHSAGPYRFEHVAVDGTSVLTNNAVSGEFRGFGGNQITFALENQMDRLAEQVGMCLLALRKLNLRGE-HDLGPLEQRIVPTGASDVLENVERQLEFKK------VRTGVGIAMAMHGGGLGF----GRLDGAGGRLSLSDEGKIDVSFGFEEVGQGIVAVIEELTIAALQCDEDDITITIGDTNRVPHSGSTTASRGTSMVWHALERMKQEFKEKLCEKAAIITGEPKDELRLGTGGIYKD--EVQVLTYRSLRKQLH-HEDQVVVETSFDFPTT----------VDGGHYLYTFAGVLAAVEVDLLTGQLTVTHLHQAISAGEVVNELGYKGQIEGGGVMSLGYSIMEDMGMEQGHYLKRNFDTYMLPTISDVPRLTVDAIEKLPDGDVHGPRGVGEIGTVAVAPAITKAIHNALGIWINKIPVDPLTILQALEKEVSHK
MSPLKGIFE-----RRKALIFYLMAGDPDAETTVALARTLEEAGADALELGMPFSEPQADGPVIQAAAGRALKGGATLGKTLETAARVRE-ATALPLLLMGYLNPLLAYGTERFAREAAESGVSGVLLPDLPFDEGEEVHGALKAQGVPTLPMAAPNTPEARLAALGRTEPAFVYCVSLLGTTGSPLS-GGNLETYLDRVGRLVPAPRALGFGIRDAQGAAQG-ARLAEGVVVGSALVERIARHSGNDRALHREVRAFAASLREALDNMN---G--KVVGTSVPRKDGIDKVTGRAPFVADIPVPGCWEGAVVGSPVPHGILKGFERDPAFDWSRVV-FLTARDLRNFVHLV--RDDLPILAEERVAYATQGIALLAAPDEALLRGALKALRPVLEPLPAVLSLEDSLGRK-GIVWGE--DNILDEYRIQRGDLKKGFAEADRIVEGIYRTGLHEQLYLETQGMLALPQD-DGTLEVVGSMQCPYYVHGALVQSLGWDPERIRVRQAVTGGGFGGKED-FPSLLWVANLALAAGRPVRLVYDRSDDLLGTPKRHPSRTRIVAGVKEDGTLTALEVELVLDGGAFTTLSRVVQQRATLHAQGCYRVPNVSIHSLSVATHMVPCGAYRGFGAPQALFAMERHMDKIALVLNLDPLDVRLRNVLEE-GDVLPCGQVLRDVHPKEVLLRAAELGDYRNKR---VVRRGVGISLALHGGGFTGDG------GTTVRVEY-ASGVFTVHASSADMGQGIGTVHPMIAAQALGVPYDQVACPRPDTAVTPNSGPTVASRSTMYVGRVVQEACGALIRDLAAFLGDREGTGPARF--EEGRFFL---KDRSWTTREAADLAREARGSLEACGTLPPGCT-GRWDQDAFRGE-AYKAYSWIAQTVEVEADLDTYEVTPLEVAVAAEIGKAIHPILVEGQILGGFLQSLGWSHIEDLTLTEGKLSAEHLNAYLIPTTLDTPRWKVEVLEGTCPVGPCGAKGLGELPLNGGAPAFVSALQDATGVFGTEVPLTGEKLFRLLEERPDRQ
MT-TREAFARARAEGRAALIPYVMAGYPSRGRDLEIVEQVLPY-ADLLEVGLPYSDPLGDGPVIQRASEQALRQGLRVAEVAGFVQEIRA-LTDKPLFLMTYINPVLAVGPAAFFQMFKEAGATGLILPDLPPDEDPELVSLAQRAGLETTFLLAPTSTDARIQAVTPHCTGFVYTVSVAGVTGARDRLPEGLPELVQRIRRFTDAPVAIGFGISNRATAQQA-AQAADGAVIASALIRALEEGR--------GLAEVLSEVQAGLQGMS-----NRYIGQPMKRQEDGKLVRGQGRYLADLPSENLLHLALVRSPYAHARLLSVDTSEALKCPGVVGVYTSSDLP--YAPA--GIPHPLLARERVRYAGEPVVAVLATSEALAHDAAQQVFVDYEPLPAYPEPLQA--ETAPAIHPQLPSNVALTRKT-AGEVAEAFARAHTVVGGRLVQQRVAPSAMEPRGVLASWDGIREALTVWSSTQMPHDLRSAVAEKLGLAENQVRVITPDVGGAFGAKIN-VYPEILVAYLARRLGRSVRWVEGRGESFGATIHGRAQVAELEMAFDAEGKILGLRGRVVADLGAYALETTGNAPGTMLMLQGPYEIPALELEMLGVYTNATPTGAYRGAGRPEATYYLERLMDMGARALGLDPAEIRRKNFIT--GPFPRTGARYDSGAYGEVLQKLLEVSNYPQLRAEQARLLGIGLCSYVEITGYG---------WETGGVRINPDGSAVIFTGTSPHGQGTQNAFVQIVAERLGLPPERIRVVQGDTLAVPYGMGTAGSRTLSVGGSAVLKAADLVRDKVARIAAHLLEAAPEDIELLEQGWGVRGT-DKAVPMEQIIATAFGLEPGLEGQASFALKD----------------ANYPFGAHLAVVEVDPETGQVRILRYVAVDDCGVVVNPLLFEGQQHGGIAQGIGQALYEGIIYDEGQNRTANYLEYALPKADQMPPMEPHRHQTPSPTNPLGVKGVGEAGAIAATPAVVNAVLDA-GIAHLDMPLTPEKVWRALRR-----
MSRLQQLFA---RKPKDILNVYFTAGYPALHDTGKVIRALDDAGVDLIEVGMPYSDPLADGPTIQESGQQAIQNGMTLPLLFEQIAEVRQ-HTDIPLVLMGYFNPVMQYGEQRFFDRCAEVGIDGLILPDLPIYEENFYQEGIEKAGLDISFLITPQTGDERIRQIDALSTGFVYMVSNSAITGAKSGISEEQIAYFERIRSMEESPRLIGFGISSHETFQTA-CQYANGAIIGSAYIRALGKGQ----PVDEATHQFVQQILKTPIDMT------NYIGKAVKRVEDKRFLTGKGRYTDDIVLPGMLYAYIVRSPYAHAKINNIDTSRAEKMDGVVKIYTGKDIASGINGIPTEPPHPLLVADKARYMGDGVAVVIAESREEARDAADEIDIDWEELPAVASAKKATEDGAPLVHDEAPNNKCFDWELNKEEVDKAMKQAHHITTLEFTNQRVVPNAMETRAAIGQYEEATGKYTLYTTSQNPHLTRLLLCAVLGIPEHRVRVVAPDVGGGFGSKIF-HYAEALMIWCSERLKRPVKWTSDRSEAFMTDAHGRDHISKAEMGFDKEGNVLALRVKTHANLGAYLSTFAVPTWLHGTLLQGLYVTPKINVDVTGVFTNTVMVDAYRGAGRPEATYLLERLMDTAALEMDMDPAELRLKNFIPPVEQPGQVALQYDSGNYHAVLKRALEMVGYEKFRKEQAKLLGIGFSTYIEACGIAPSAGARAGLYEVGQVRVQPTGKVSVFTGAHSHGQGHETTFAQVVADRLGIPLDDVEIIHGDSDSVAFGMGTYGSRSLAVGGSAIVKSLDKIIEKGAKIAAHKLEASEEDLEFAEGKWTVKGT-DKSIAFGDVALTAYGVEPGMDFSSFYDPAN----------------FTYPYGAHVAIVEVDKDTGHTKLKRFIAVDDVGNVINPMIVDGQIHGGLAQGIGQALFEGAMYDDGQLINGSYMDYTMPRADDLPSFEIDRTVTPCPHNPLGVKGAGEAGCIGSTPAVVNAVMDAFGIKDLEMPLTPERVWRHMQ-----S
MNRINDLFA---RKSQGLLNVYFTAGFPEIGATASILRSLEKAGVDLVEIGMPYSDPVADGETIQQSNMKALEDGMSLRLLFEQLAGCRD-EVTVPILLMGYINPVLQFGVEAFCRKCKEVGVDGVILPDLPLDLLDEYEPIFREYGLLNIFLITPQTTEARIRLIDEQTEGFIYMVSSASITGSQSGVSDEMLAYFNRIQAMNRNPRLIGFGIKDSETYQMA-CQYANGAIIGSAFIRHLQNGP----ATEERIQEFVSAI-----RMS-----NKFIGKSIKRIEDKRFTTGKGRYTDDIVLPGMTHAYMLRSPYAHARINRIDTSEAETMEGVVAIITGEEVS--YS-VPCEPPHPLLVKDKVRHVGDAVAMVIAETREQAQDAAEAIIVDYEVLPAVVNAAEAVKDGAPLVHDDVPNNICFDWEINKAEVDEAMDGAHHITSLEFVNQRLSPNAMEPRSYIGHYDSVYDKYTLYTSTQNPHLIRLLMCAVLGLPEHKVRVVGPDVGGGFGSKIY-HYTEALVTVAAKKINRPVKWTETRSEAFQTDAHGRDHVTHAEMGFDAAGKIVGLRIKTFANLGAYLSTFSVPTYLHGTLLQGLYTTPKIHLDMTCAFTHTTAVDAYRGAGRPEATYLLERLMDLAAHEMDMDPAELRLKNFIPPVEQPGNVALQYDSGNYHGVLERGLQMLGYEDFRKAQQKLLGVGFSTYIEACGIAPSAGARAGLYEVGQVRVQPTGKVSVFTGAHSHGQGHETTFAQVVADRLGIPMEDVDIIHGDSDTVAFGMGTYGSRSLAVGGSAIMKSLDKIIEKGAKIAAHKLECSEEDIVFADGKFTVTGT-DRSLGFGDIALTAYNLEPGLDFSSFYDPKN----------------FTYPYGCHICVVEVDKETGETKVKRFIAVDDVGTVINPMIVDGQIHGGLAQGIGQALMEGVEYDTGQLINGSYMDYTMPRADDFPMFELDRQETPCPHNPLGVKGAGEAGCIGSTPAAVNAVIDAGGVKDIKMPLTSERVWRAM------N
MGRIENALK----KGEKNLIAYLTAGDPCIEKTPELVLGMESGGAALVEIGIPYSDPLADGPVIQAASTRALSKDISIEKIFDAVEKIRK-ESQIPLVFLVYYNTIHNYGGEEFLKKCEETGVDGLIIPDLPMEEQKELPK---NAAVSIIPLVALNS-GDRIENIVKDATGFVYCISSFGVTGTRDTISNKASEIVSEIKKYTDIPVALGFGISHNKMVEDV-NRYADAAIVGSAIVKVIEKTK----GSAKEVEDFVASLL----RM-------KIVSQGIKKVDGIGVITGRPVYTDDLSINNPLIIKILRSPHASAKIINIDKSIAEKVPGVECILTHEDVPTKFTLAGQSPYDRRILDEYVRYVGDEVAIIAAVDEKTAVKAMNLIKVQYDVLDAVLDYEKAV-DNPVLVHKERERNIASSYVIENGDLEKAFTESDVIIEETYYTQPQIHAMMETYRSSTYLDA-NGRLCVISSTQIPFHVRRHLARALEIPRSKIRVIKPRIGGGFGGKQT-AATEIFPAIVTLKTGKPAKLIYNRSETHTCTTSRHGMRLKVKMGSDLEGNIKGFSIDILSNTGAYGEHAPTVTKLVAFKTSPLYDKAAVKYDAKIVYTNTMPGGAFRGYGATQGTFAVESAINELAKKLGIDPTVIREKNLVEP-APEK----YIVSGDIKKCVEKGKEIFGWDERYPSRVKIRSAGMAVTMQGSGIAG------IDTASATIKLGDDGTYTLFLGVTDMGQGSDTVLTQMAAEVLECGIDKIILNSADTDVSPYDPGAYASSGTYVTGNAVIIAANKMRTEIINGASEILKVSDDQIIFDGENVETE--NGEKISLEDLANRLI-GKNQITVTGTWGGESS----------------PPPFIAGFTEVEVDPETGEVEVLDFLSVVDCGLPINPNLARVQVEGGTAQGIGLALYEDIQYDKGRVKNDTLMQYKIPCRRDIKNMAVEFVYSHEPTGPFGAKSIGEVVVNTPAPAIADAVYNATGVRIRKLPITAEKVLLGMME---NM
M----------FQQFDKLFIPFITAGDPNEELTIDLALILEKCGASAIELGVPYSDPLADGPVIQQASIRARRNGMNIEKAMELAYKMKERGLKIPIILFTYFNPVLQLGEKYFFTLMEKNRLEGLLIPDLPFEESGWMRKKCDEHGIYFISMVAPTS-YNRIKKIAENAAGFLYCVSSLGVTGERQSFDERVSDFISHVKKYSEVPVAVGFGISSNEHVKKF-FKISDGVVVGSAIVKQIEKLINTKQSGLQEFERFINGLL----HMR--------LKQVCIRPDGVEKVTGHLKFLTDLSFPNMLFAKILRSEYPHANIVSISTEKAEELPGVRAVITSKDVVNGFGLI--FPDQPVLCKDKVRFVGDAVAAVAAETEEIAEAALQLIEVEYEPLPVVDDPEQAMLPSSPQLHPN--GNILHQASYQSGNVEEAFQSCDCIVEETYQLPRQMHAYMETEGGVFVPEK-DGTLTVYAGTQHGYKDRYQLARILNMPEEDIRVVSSPLGGSFGGKDE-LNIQPYGALLALKTGFPVKIHQTRRESVRSGIKRHPMKIKMKTGAKKNGKIIAHQVRIIADTGAYATLGPAVLDFAVEHAIGPYMIPNIQVEGYSVFTNNGVAGEFRGFGGNQVTFALEGQIDRLAVTLGMSPLELRQKNLRQA-HDPGPVGQKIAPDGAQQVLKQISQSKLLNSCRKQDHIKTGVGVAITMHGGGLGY----GRLDPAGGRISLNEEGKIEIAFGFEEFGQGLLAVIEQIAIQAIGCSREDLHIVIGDTDKVPRSGSSTASRGTSMVWQAIQRMKAPFQNSLLERASQCTDVPVSQLKIGEKGVWHR--DELLISYKELAEQTI--DKPLIIETRFDFPTT----------IPGGHFLYSFAACAVKVEVDLATGFVRVKQLEQAVAAGPVIFPQGYLGQIEGGTVMALGYTLTEEALIEKGTYVTENFDTYLIPTIKDVPSIDITAIEELCEEDDYGPRGVGEIGTVAVAPAIAMAIYDATGIWVNRLPVSREEIVNKMMETLTSK
M--LETVLQNLRAQGRRLLVPYVMAGDPDW---LSLVDLVVECGADAVEIGIPFSDPSMDGPVIQRAGELSLARGVTPLSVL---SELRSRSFSVPVVVMTYYNLFHHMGIERAVTELRRSGVDGVIIPDLPIEEVGEWRTAAGKAQLETVQLVSPATSLERLDAIVAVAEGFVYGVGLMGVTGERAELAETATAIAARIRPRTSLPVLIGIGISSGAQAAAV-VEAADGVVVGSALLRRVLEGQ-----SPTELASFVSEIRSSLDRMV-VRNSGEGIGASRWRDEDQDLLRGARRYIDDMVLPNMVHMRVVRSPVASGQLEAMDWSEVRSAAGVILAADAASDP--LRVVPAPKGTPTLADNRVRFVGEPIAVIVASTRRAAEDAADLAYPTITADTGVYTLDDALS--RALVHDDLRDNVLASWRSEVGDVEAGLQSAHRVVETELALPRLVAAPMEPRGCIASVDSSNGRVTLYASAQDPHRPKQQLITSLGLDPDDVRVVVPAVGGAFGSKGA-IPPEVLAVLLARRLGRPVKWIEDRSENFVGAYQGRGMRARVKMGFDSDAHLTVLTARIEADLGAYLYQSTVPGVTAATLMGGVYDLSTARVEMVGLATNRVPTGPYRGAGRPEAAYFVERTLDVAAHALEIDPVLLRRRNLIAE-DKFPVTGLTYDSGQYGRALEQLEARME----TPVAEVILGRGFAMYIERAAPGG--------WESAAATLDEDGTVILRSGSSDHGQGHATSLAQIVVSTLGVHFDRVRVDQGDSDYGD-GVGTFGSRSMALGGEAARLASEGLGERIREICSSLLEADAHDLSIEGDRVFVRGSADVDISLTELTRLARAGSECLSVATRSKVAG----------------PVFPYGAYGAVVSIDVATGVVHVVKIVAVDDAGTLINPLLTEGQVMGSTLQGVASALLEAVVLDDGQPQTTSLMTYLVPSAAEADELDSSFLTTPTPLTPLGAKGVGESGTIGALAAIANAVADAVNVEPLDPPYSPDRIWITIERSGEDD
MSRISEAIRSAAAGGQPALVAYVTAGFPRREGFLEQLHAIAEA-VDVIEIGVPFSDPMADGPTIQRSNRAALAQGVSLQWILAELAAAER-RPAVPILLMSYLNPLLAYGLERLPDAALRAGVSGFIVPDLPYEECGPLRQTLDTRGLALVQLITPVTPPARLQMLCDYSRGFVYAVTMTGTTGKSVAIPQNTLDYLQRARRVSPLPVCAGFGIRGREQVSRL-APYVDGVIVGSALVEVIERG--------EDPAAFLQALRRG---MV-PASSLRFLGKDVQRIDDVALVSGSVEFIDNISVPGMLHCAIKYSSIAHARIRQIDISKAEQLPGVFAIVTGEDVR--TN----GTGSFCMATDKAHYVGEPIAAVAAVSRQVAEDAVELIEVELEPLAPAVDTLEAMKPGSPLVIEELGSNIALQRQFIWGEVSEAFAQADQVFEDRFRWHRMGANPMETFGCISQWDPVTGMLNIRGSTQSPLMYAAGAAATLGIPTNKVNLTSTQRGGSFGGKGN-ARGIITSLLSRKAGGRPVKWIEDRMEYLTSSSQAWDRYYEARLAVKKDGTVTGFHVKLIEDIGASGEGYGMGAGKPLSAFTGCYAIPTASYDLTLVLSNKVPTTAYRGMGPPPHFFVLEQMMDLAARGLGLDPAEIRRRNYIRP-EQFPPSGNEYDSGEYEAALDKAMEISSYRELRKEQERIVGIGVANTVEPGVFDWNAMQAIGIPEGITVSIDAFGRITARVGFTSEGQGQYTLIAQLLADYFGTEMTDITVTPLNTLGAPPSFGPGGSRLGVATAGATMKAAGKLKKKIIEIAAVLLQTPAEKLEFIDGRVQIIGMPEAKVNLTDIAGVAHGMEMGLEATGIWTAHGR--NPIDDQGRAK-SYLTAANACHIVMVEIDRGTGRVKILKYVVVDDCGTRLNPATVEGMTQGGVAQGVAAALLEEYPYTDGQPQATTFVDYLLPTMNEVPMTEKFALVTPSPIAPLGAKGCGEGSLHTTPAAVMCAVNDAIGVMAREVPASPHRIWKLLQAA-PQE
MNRITDLFA---QKSERLLNVYFTAGFPALDDTVPILRGLQQAGVDLVEIGMPYSDPVADGETIQQSNNQALENGMSLKTLFAQLDECRD-EISLPILLMGYINPVLQYGIEAFCRKCAEVGVDGVILPDLPLDLLAEYAETFREYGIVNVNLITPQTTDARIRHIDAESDGFIYMVSSASITGSTKGISDGMRAYFERVAAMNRNPRLIGFGINDHETFDTA-CQYASGAIVGSAFIRHLAHHG----PDADGIRAFVQTIR----AMS-----NKFIGQSIKRVEDKRFITGKGRYTDDIVLPGMLHAHFVRSPYAHARVLNIDLTEAKAMEGVVAIFTGDDVK--LNGVPCEPKHPMLIADTAKHVGDPVAVIIAESKSIATDAAESVVVEWEELPAVANPAEALKSDAPKVHEQFPDNKVFDWSLNIEEVDAAIAASAHVTTLEFVNQRVVPNAMEPRAYIGHYDEVSDKYTLYTSTQNPHLIRLLMCAVLGIPEHKVRVVGPDVGGGFGSKIY-HYTEALVTWASKQIGQPVKWTSDRSEAFLLDAHGRDHVTKAEMGFDADGNITGLRIKTVANLGAYLSTFAVPTYLHGTLLQGLYTTPKINVDMTCVFTHTVAVDAYRGAGRPEATYLLERIIDLAALEMGRDPAQLRLQNFIPPVEQPGQVALQYDSGNYAPVLQRGLEILGYDAFRQAQKKLLGVGISTYIEACGIAPSAGARAGLYESAQVRVQPTGKVSVFTGSHSHGQGHETTFVQVVADKLGIPMEDVDLVHGDSDALAFGMGTYGSRSLAVGGSAIMKSIDKILEKGAKIAAHKLECAEGDLEYGEGKWTVKGT-DKSIGFGDVALTAYGLEPGLDFSSFYDPTN----------------FTYPFGCHIAVVEVDKETGKVDLKRMIAVDDVGNVINPMIVDGQIHGGLAQGIGQALFEGTVYDNAQLTNGSYMDYCMPRADDLPMFETDRQTTPCPHNPLGVKGAGEAGAIGSTPAVVNAVIDAGGVKDILMPLTSERVWRAM------N
