# Supplementary material for: Inter-protein residue covariation information unravels physically interacting protein dimers
Source: BMC Bioinformatics. 2020 Dec 17;21:584. doi: 10.1186/s12859-020-03930-7 (PMC7745481; doi:10.1186/s12859-020-03930-7)
Supplement: Supplementary file 5 — Additional file 5. Final ER-MSAs at different ASA thresholds. Available on Mendeley data (http://dx.doi.org/10.17632/9bk2r55286.1). [file 12859_2020_3930_MOESM5_ESM.zip › Additional file 2/Final ER-MSAs/Negative ER-MSA dataset/ASA0.0/paired_MSA/1qop-A-3rrl-A/MSA_IDs.txt]

sp|P00929|TRPA_	sp|P56006|SCOA_
tr|A0A1M7SHB1|A	tr|A0A1M7TKH9|A
tr|A0A0L1JL96|A	tr|A0A0L1JNT1|A
sp|Q6NDN5|TRPA_	tr|Q21BM6|Q21BM
tr|J9DDZ2|J9DDZ	tr|A0A1N6G946|A
tr|Q1GK61|Q1GK6	tr|A0A0P1ICC9|A
sp|Q1QS34|TRPA_	tr|Q1QPW3|Q1QPW
tr|A0A1R3WIB3|A	tr|A0A1R3WQM2|A
tr|A0A0P0UT29|A	tr|A0A075MK99|A
tr|A0A0R2TKU1|A	tr|A0A1D9MA24|A
tr|A0A086D4B9|A	tr|A0A1G0JFN8|A
tr|Q0FFC3|Q0FFC	tr|A0A1G3GFQ8|A
tr|A0A177H900|A	tr|A0A0P7V6L6|A
tr|A0A1Q3W172|A	tr|W3RCJ4|W3RCJ
tr|A0A1Y5TJW3|A	tr|A0A1Y5R7B5|A
tr|V9VYK8|V9VYK	tr|V9VU96|V9VU9
tr|A3K8A3|A3K8A	tr|A3K048|A3K04
tr|A0A1N7PLM6|A	tr|A0A1N7NHS1|A
tr|A0A0B3RGQ9|A	tr|A0A0B3S6D1|A
tr|A0A1N7QN99|A	tr|A0A1N7NB93|A
tr|A0A0P7VTB6|A	tr|A0A0P7W693|A
tr|A0A0K2DBG4|A	tr|A0A0K2DFJ1|A
tr|A0A1X7NFI3|A	tr|A0A1X7PY85|A
tr|A0A017HHQ0|A	tr|A0A017HTK2|A
tr|A0A061QFF3|A	tr|A8TVM1|A8TVM
tr|A0A139SPJ4|A	tr|A0A139SXB8|A
tr|A0A1W9HN34|A	tr|A0A1W9I7Q4|A
tr|A0A1M7ZMU6|A	tr|A0A1M7ZNN1|A
tr|A0A1B7Z2S5|A	tr|A0A1B7Z0J9|A
tr|A0A1I3SD85|A	tr|A0A1I3Q8F3|A
tr|A0A1S2DJE7|A	tr|A0A1S2DE88|A
tr|A0A0W7WKX1|A	tr|A0A0W7WDS2|A
tr|A0A086XRC4|A	tr|A0A086XXV7|A
tr|A0A1X6ZVF0|A	tr|A0A1X6YSI5|A
tr|A0A1M3NNA9|A	tr|A0A1Q4BXU0|A
tr|A0A0A0D393|A	tr|A0A0A0D0G3|A
tr|A0A1U7DAE1|A	tr|A0A1U7D1V5|A
tr|A0A167W9P8|A	tr|F0GHQ7|F0GHQ
tr|A0A086YAK9|A	tr|A0A086XXH8|A
tr|A0A1Y5T0V1|A	tr|A0A1Y5RJ11|A
tr|W8RP19|W8RP1	tr|W8SP00|W8SP0
tr|A0A0P1I322|A	tr|A0A0P1IJ07|A
tr|A0A0U3LK44|A	tr|A0A0U3ND60|A
tr|A8LRZ0|A8LRZ	tr|A8LHT1|A8LHT
tr|A0A076K4N5|A	tr|A0A076JZM8|A
tr|A0A1A9HIP6|A	tr|A0A1A9HIB0|A
tr|A0A1S1NTU9|A	tr|A0A1S1NSX4|A
tr|A0A1U7DKB7|A	tr|A0A1U7DLS8|A
tr|K2HDS0|K2HDS	tr|K2GKD8|K2GKD
tr|A9DQX4|A9DQX	tr|A9E163|A9E16
tr|I1ARG3|I1ARG	tr|I1ATK2|I1ATK
tr|A0A1T4QJP5|A	tr|A0A1T4TC88|A
tr|A7IFZ7|A7IFZ	tr|A7IEC6|A7IEC
tr|A0A1I6X6G5|A	tr|A0A1I7AY99|A
tr|F7QHR8|F7QHR	tr|F7QH08|F7QH0
tr|K2J1S0|K2J1S	tr|K2JS80|K2JS8
tr|A0A1R1MG57|A	tr|A0A1R1M275|A
tr|A0A1E4CRH1|A	tr|A0A1E4CWW4|A
tr|A0A135I1A6|A	tr|A0A135HQE4|A
tr|A0A0Q7TPU4|A	tr|A0A0Q7U2H5|A
tr|A0A1J4RCN2|A	tr|A0A1Q3LNP6|A
tr|A0A0J1FZF5|A	tr|A0A0J1FKT4|A
tr|A0A0B4C2V5|A	tr|A0A0B4BRY5|A
tr|A0A1N7PHY2|A	tr|A0A1N7M9T5|A
tr|A0A1B1PQE9|A	tr|A0A1B1PNY7|A
tr|A0A133XH40|A	tr|A0A133XN63|A
tr|A0A164B6Q7|A	tr|A0A163X697|A
tr|A0A1E4CV45|A	tr|A0A1E4BX24|A
tr|A0A0B2BV86|A	tr|A0A0B2BCS6|A
tr|A0A1M6IMT0|A	tr|A0A1M6P4B9|A
tr|A0A1Y5TMT0|A	tr|A0A1Y5S804|A
tr|S9QAZ9|S9QAZ	tr|S9QC02|S9QC0
sp|A8HQ60|TRPA_	tr|A8HUZ4|A8HUZ
tr|A0A1L9P2L9|A	tr|A0A1L9NTY8|A
tr|A0A1Y5SFM6|A	tr|A0A1Y5RHZ5|A
tr|A0A1G7E481|A	tr|A0A1G7B7Y1|A
tr|A0A1R3U2M5|A	tr|A0A1R3TGC5|A
sp|B6JCP3|TRPA_	tr|B6JC35|B6JC3
tr|A0A0F7PNK5|A	tr|A0A098T8W0|A
tr|A0A1M6G7B6|A	tr|A0A1M6EYR5|A
sp|C1DH67|TRPA_	tr|C1DMG1|C1DMG
tr|A0A0K1XES9|A	tr|A0A0K1XCI0|A
tr|A0A0Q5Z4B5|A	tr|B0UMD5|B0UMD
tr|A0A0G3ENH1|A	tr|A0A0G3EN63|A
tr|A0A0H4KUI4|A	tr|A0A0H4KQD4|A
tr|A0A1Q3V805|A	tr|A0A1M3PAH5|A
tr|A0A1H8A657|A	tr|A0A1H8CRJ5|A
tr|A0A1G3H2M3|A	tr|A0A1G3HRX9|A
tr|H0PW68|H0PW6	tr|H0Q658|H0Q65
tr|E3F2T5|E3F2T	tr|E3F5J0|E3F5J
tr|A0A0Q9ECY9|A	tr|A0A0Q9DY29|A
tr|A0A1Y5ST80|A	tr|A0A1Y5SYJ4|A
tr|N6Y5E0|N6Y5E	tr|N6YBG9|N6YBG
tr|Q2RNS3|Q2RNS	tr|Q2RUC2|Q2RUC
tr|A0A1M6EQM7|A	tr|A0A1M6GVC3|A
tr|A0A0Q4G1P7|A	tr|A0A0Q4H235|A
tr|E0TF74|E0TF7	tr|E0TB59|E0TB5
tr|C7DAF3|C7DAF	tr|C7DBD1|C7DBD
tr|F5Y5P2|F5Y5P	tr|A0A127JR09|A
tr|A0A0L6T3S7|A	tr|A0A0L6T5Q7|A
tr|A0A099TEE2|A	tr|A0A099T5Y4|A
tr|A0A0G3BK01|A	tr|A0A0G3BHV5|A
tr|A0A0F3KQR7|A	tr|A0A0F3KNR4|A
tr|A0A1E2V7E4|A	tr|A0A1E2V5C0|A
tr|J2VIV9|J2VIV	tr|J2W155|J2W15
tr|A0A0J5JCT8|A	tr|A0A0J5GJZ0|A
tr|A0A0P7JQJ4|A	tr|A0A0P7I2H3|A
tr|B8ESN2|B8ESN	tr|B8ENL4|B8ENL
tr|A0A0J6NSZ2|A	tr|A0A0J6NGX7|A
tr|U2E4U8|U2E4U	tr|U2FQ03|U2FQ0
sp|B2IF46|TRPA_	tr|B2ID68|B2ID6
tr|A0A081MA64|A	tr|A0A081MQD5|A
tr|J3CYM4|J3CYM	tr|J3D066|J3D06
tr|A0A0S9MTZ6|A	tr|A0A0S9N8E6|A
tr|A0A021X0X0|A	tr|A0A021XGE5|A
tr|A0A011UT77|A	tr|A0A011U8H6|A
tr|V4TJ27|V4TJ2	tr|V4RJA4|V4RJA
tr|A0A1Q3YLL8|A	tr|A0A1Q3R3S5|A
tr|A0A1U7JIQ0|A	tr|A0A1U7JCA4|A
sp|Q2YQW7|TRPA_	tr|Q2YKQ0|Q2YKQ
tr|I8T2D7|I8T2D	tr|I7ZB61|I7ZB6
tr|F3LHR0|F3LHR	tr|Q1YUD2|Q1YUD
tr|A0A1E4FUS9|A	tr|A0A1E4G632|A
tr|A0A1Y1SS64|A	tr|A0A1Y1SVD9|A
tr|A0A0Q8QF74|A	tr|A0A0Q8P3D2|A
tr|A0A1K2HEA5|A	tr|A0A1K2HM31|A
tr|I3TQN5|I3TQN	tr|I3TU87|I3TU8
tr|A0A161SF80|A	tr|A0A165EP46|A
tr|A0A1Y5RYE9|A	tr|A0A1Y5T6D1|A
tr|A0A1D9B9V1|A	tr|A0A1D9BGK3|A
tr|A0A1J4RVX3|A	tr|A0A1J5C5Y0|A
tr|A0A0Q7S8A2|A	tr|A0A0Q7S0S1|A
sp|B1XY49|TRPA_	tr|B1Y5P3|B1Y5P
tr|A0A1F8VU31|A	tr|A0A0R0MBK9|A
tr|W0L3C7|W0L3C	tr|W0LGK2|W0LGK
sp|Q5P1I9|TRPA_	tr|Q5P1M7|Q5P1M
tr|A0A0Q9IZJ6|A	tr|A0A0Q9IH80|A
tr|A0A0U1NHN8|A	tr|A0A0U1NND2|A
tr|A0A0A0DUT7|A	tr|A0A0A0DME4|A
tr|A0A0J5QGM2|A	tr|A0A0J5QDF4|A
tr|G2J2E8|G2J2E	tr|G2J5G9|G2J5G
tr|A0A0Q6VP85|A	tr|A0A0J1DAY9|A
tr|A0A0Q5LKQ1|A	tr|A0A0A1VMQ0|A
sp|P0A877|TRPA_	tr|W1FSK5|W1FSK
tr|A0A1G1EHJ3|A	tr|A0A1G1ED06|A
tr|F4GD20|F4GD2	tr|F4GDF9|F4GDF
tr|A0A0N1B486|A	tr|A0A0N1ABY4|A
tr|A0A0P7DWG7|A	tr|A0A0P7E035|A
tr|S6GJE1|S6GJE	tr|S6GK95|S6GK9
tr|A0A085IE45|A	tr|A0A085HVV9|A
tr|A0A1A6DYU9|A	tr|A0A1A6DT56|A
tr|G0AK21|G0AK2	tr|G0AGA5|G0AGA
tr|W1RV86|W1RV8	tr|A0A126RF91|A
tr|A0A163CMY9|A	tr|A0A1Y2R2T3|A
tr|A0A0C1XHV4|A	tr|A0A0C1XHJ4|A
tr|A0A127ENW3|A	tr|A0A127ETP9|A
tr|A0A126V597|A	tr|A0A126UW41|A
tr|A0A0A0M6X0|A	tr|A0A0A0M882|A
tr|G8PJE7|G8PJE	tr|G8PFM2|G8PFM
tr|A0A0U2UK79|A	tr|A0A0U3D9A3|A
tr|A0A1Q3MKN1|A	tr|A0A136L920|A
tr|F5REE5|F5REE	tr|F5R9S5|F5R9S
tr|A0A059KFS7|A	tr|A0A059KQU0|A
sp|Q6D4T9|TRPA_	tr|Q6D7P1|Q6D7P
tr|R6A061|R6A06	tr|R6E4K1|R6E4K
tr|A0A0J8VRR2|A	tr|A0A0J8VR67|A
tr|A0A0B5IQJ1|A	tr|A0A0B5ILW6|A
tr|A0A0U3P4N4|A	tr|A0A0U3PML7|A
tr|A0A1N6RMX8|A	tr|A0A1N6UV39|A
tr|A0A136K8J1|A	tr|A0A1F2RYE9|A
tr|A0A068YRR1|A	tr|Q12E62|Q12E6
tr|A0A1Q4F6I2|A	tr|A0A1G4A773|A
tr|A0A154BPE0|A	tr|A0A154BQ27|A
tr|A0A0C5J8T8|A	tr|A0A0C5JBZ6|A
tr|H0A8T1|H0A8T	tr|A0A1E4LEW9|A
tr|A0A085HJB2|A	tr|A0A085HAU3|A
tr|H5V563|H5V56	tr|H5UXN5|H5UXN
tr|A0A162FTB5|A	tr|A0A162GZK2|A
tr|A0A0F3IU95|A	tr|A0A0F3IS82|A
tr|K0C5Y0|K0C5Y	tr|A0A1X1QI43|A
tr|A0A0P0M7U8|A	tr|A0A0P0MC15|A
tr|A3UKD1|A3UKD	tr|A3UCI0|A3UCI
tr|A0A1F9YYP2|A	tr|A0A1F9WD01|A
tr|A0A1X9ND09|A	tr|A0A1X9NDW7|A
tr|E2CHE3|E2CHE	tr|E2CSP1|E2CSP
sp|A9BNH8|TRPA_	tr|A9BXB4|A9BXB
tr|F2IYH6|F2IYH	tr|F2J0Z4|F2J0Z
tr|A0A1B3W9T9|A	tr|A0A0H1AKJ2|A
tr|A0A085GDT8|A	tr|A0A085GEW6|A
tr|A0A1Q6MX13|A	tr|A0A095YQA8|A
tr|A0A0J8YUL0|A	tr|A0A0J8YDX8|A
sp|A4G4G3|TRPA_	tr|A4G625|A4G62
tr|A0A0G3CJR1|A	tr|A0A0G3CN43|A
tr|A0A0J5Q137|A	tr|A0A089PM18|A
tr|A0A085L8H8|A	tr|A0A0F2PBB2|A
tr|A0A1M5ZB86|A	tr|A0A1M5ZG13|A
tr|A0A1Q9JEA2|A	tr|R5TF12|R5TF1
tr|A0A080K0U5|A	tr|X2H9F9|X2H9F
tr|I4VK32|I4VK3	tr|I4VTB5|I4VTB
tr|A0A1T5E5U5|A	tr|A0A1T5E1C8|A
tr|F3KRZ0|F3KRZ	tr|F3KTH5|F3KTH
tr|F7T9X4|F7T9X	tr|F7SY42|F7SY4
tr|M2T8Q8|M2T8Q	tr|M2U5Z3|M2U5Z
tr|R7NE55|R7NE5	tr|A0A1Q9JJM4|A
tr|A0A1V4M424|A	tr|A0A1V4M355|A
tr|A0A1F8ICA2|A	tr|A0A1Q3JIQ7|A
tr|I2B847|I2B84	tr|I2B8P6|I2B8P
tr|A0A1F3BK66|A	tr|A0A1F3C6Y9|A
sp|Q8R9N0|TRPA_	tr|Q8RBT9|Q8RBT
tr|A0A1M4WRW9|A	tr|A0A1M4Z2X0|A
tr|A0A1B1AJB5|A	tr|A0A1B1AD32|A
tr|D4JA30|D4JA3	tr|D4J7G7|D4J7G
tr|A5D1S2|A5D1S	tr|A5D5M7|A5D5M
tr|R6QXX0|R6QXX	tr|A0A1Q9K602|A
tr|L0EE63|L0EE6	tr|L0EAB5|L0EAB
tr|A0A0D1CCJ5|A	tr|A0A1E4N6N9|A
tr|X2HAA1|X2HAA	tr|A0A080KJG2|A
tr|A0A171KVV3|A	tr|A0A171KVN9|A
tr|A0A0S2W474|A	tr|A0A0S2W629|A
tr|Q0BWJ7|Q0BWJ	tr|Q0BY71|Q0BY7
tr|W8X2F5|W8X2F	tr|W8X8S9|W8X8S
tr|A0A1C3K897|A	tr|A0A1C3K8C0|A
tr|A0A074LTA6|A	tr|A0A074LNZ3|A
tr|A0A1M5ZWI9|A	tr|A0A1M5YNU9|A
tr|F4GXK3|F4GXK	tr|F4GV99|F4GV9
tr|A0A1M6IGG8|A	tr|A0A1M6BXP4|A
tr|G9PXX9|G9PXX	tr|G9PZF5|G9PZF
tr|V7I269|V7I26	tr|V7IB08|V7IB0
tr|A0A0M2VAW8|A	tr|A0A0M2VAI5|A
tr|D9QS77|D9QS7	tr|D9QS54|D9QS5
tr|I9P3M4|I9P3M	tr|I8UEK4|I8UEK
tr|A0A1B7ULA7|A	tr|F7NW77|F7NW7
tr|A0A0F2QSA1|A	tr|A0A142LFC3|A
tr|A0A1G3JFY1|A	tr|A0A1G3KK72|A
tr|A0A1N6G7C5|A	tr|A0A1N6D9X5|A
tr|G2FR21|G2FR2	tr|A0A101WJU9|A
tr|G4KWQ6|G4KWQ	tr|G4KUU9|G4KUU
sp|A0LJ55|TRPA_	tr|A0LKM0|A0LKM
tr|A0A101VCF4|A	tr|A0A124IGG1|A
tr|V8G5N3|V8G5N	tr|V8GBB3|V8GBB
tr|C6XMW0|C6XMW	tr|C6XJI8|C6XJI
tr|A0A1M5ANR4|A	tr|A0A1M5DSF0|A
tr|A0A0F5ZTC0|A	tr|A0A0F5ZR76|A
tr|A0A0J6WYE9|A	tr|A0A0J6WTM2|A
tr|W1JCZ0|W1JCZ	tr|W1JA49|W1JA4
tr|A0A1U9JZE2|A	tr|A0A1U9JZ90|A
tr|Q1ISI7|Q1ISI	tr|Q1ISI4|Q1ISI
tr|Q0ATK1|Q0ATK	tr|Q0APL8|Q0APL
tr|M4R7R5|M4R7R	tr|M4R4W6|M4R4W
tr|A0A1U9K9K4|A	tr|A0A1U9KAP0|A
tr|A0A0N0JY11|A	tr|A0A0N1LI18|A
tr|A0A1J5CX44|A	tr|A0A0S8EDB2|A
tr|B9KXC2|B9KXC	tr|B9KXW1|B9KXW
tr|J4UCE0|J4UCE	tr|J4K850|J4K85
tr|A0A1W2BBT6|A	tr|A0A1W1ZKI8|A
tr|A0A0Q7BLD7|A	tr|A0A0Q8PT65|A
tr|A0A1S1RWZ2|A	tr|A0A1S1RIQ6|A
tr|A0A1E8CZ08|A	tr|A0A1E8CQ90|A
tr|A0A0P7ADI2|A	tr|A0A0P6ZND3|A
tr|A0A0K1FE57|A	tr|A0A0K1F985|A
tr|V8CW76|V8CW7	tr|A0A1X1AU21|A
sp|C5BDB6|TRPA_	tr|C5BFV3|C5BFV
tr|A0A136Q6N1|A	tr|A0A136Q8U8|A
tr|K8WT08|K8WT0	tr|K8WDZ6|K8WDZ
tr|A0A096B965|A	tr|A0A095YZ46|A
tr|A0A0F0EKZ1|A	tr|A0A0F0EMB1|A
tr|G9YJZ5|G9YJZ	tr|G9YGL5|G9YGL
tr|S4XPS7|S4XPS	tr|S4Y3S9|S4Y3S
tr|A0A0U3B5A7|A	tr|A0A0U3B079|A
tr|W5WHQ1|W5WHQ	tr|W5WL95|W5WL9
tr|A0A0J5P6U6|A	tr|A0A0J5P9A0|A
tr|A0A0D8D0T7|A	tr|A0A0D8CW74|A
sp|A5WDG7|TRPA_	tr|A5WG55|A5WG5
tr|A0A0G3XGD1|A	tr|A0A0G3XDU4|A
tr|A0A085W9G8|A	tr|A0A085WQW5|A
tr|K6XSP0|K6XSP	tr|K6XRF0|K6XRF
tr|C8PYI3|C8PYI	tr|C8PU76|C8PU7
tr|A0A1B1ZL90|A	tr|A0A1Q9SQP8|A
tr|A0A0H5CMR0|A	tr|A0A0H5CSM4|A
tr|A0A099LFX9|A	tr|A0A099L8U0|A
tr|U1XWA4|U1XWA	tr|U1YGL9|U1YGL
tr|A0A101IQL9|A	tr|A0A117MFN9|A
tr|A0A1D8GEC9|A	tr|A0A1D8GGU4|A
tr|A0A1M5K283|A	tr|A0A1M5IS33|A
tr|J7TLN3|J7TLN	tr|J7TXL8|J7TXL
tr|K6VDX7|K6VDX	tr|K6VGF4|K6VGF
tr|A0A068NWP2|A	tr|A0A068NMA4|A
tr|A0A0G3A4B6|A	tr|A0A0G2ZWE4|A
tr|Q08Z23|Q08Z2	tr|E3FSK3|E3FSK
tr|A0A1W2BR15|A	tr|A0A1W2E2D8|A
tr|A0A0Q6F3Q7|A	tr|A0A0Q6FLD2|A
tr|A0A124IKW4|A	tr|A0A101W1P5|A
tr|A0A1S9CMJ5|A	tr|A0A1V2YEX0|A
tr|A1HS65|A1HS6	tr|A1HND1|A1HND
tr|K6W5Z1|K6W5Z	tr|K6V7K3|K6V7K
tr|S9R832|S9R83	tr|S9P387|S9P38
tr|C1F7N7|C1F7N	tr|C1F3D8|C1F3D
tr|A0A1G3KN58|A	tr|A0A1G3RSG2|A
tr|A0A1H7SMU3|A	tr|A0A1H7RI54|A
tr|A0A1D8BVE9|A	tr|A0A1D8C0S8|A
tr|E3PTA4|E3PTA	tr|E3PXS8|E3PXS
tr|A0A0F0H1I2|A	tr|A0A0F0GBC2|A
tr|F6EH72|F6EH7	tr|F6EIA8|F6EIA
tr|H8MW50|H8MW5	tr|H8MYW7|H8MYW
tr|C9R4N3|C9R4N	tr|C9R6Z5|C9R6Z
tr|A0A1V3K2G4|A	tr|A0A1V3K7B7|A
tr|S2XM90|S2XM9	tr|S2XP09|S2XP0
tr|A0A1W2EU89|A	tr|A0A1W1ZYX5|A
tr|A0A161HVZ1|A	tr|A0A161I731|A
tr|A0A143PQ51|A	tr|A0A143PPF2|A
tr|A0A1L6M0X4|A	tr|A0A1L6LH53|A
tr|A0A0S8BTV9|A	tr|A0A0S8EW94|A
tr|A0A0Q6Y624|A	tr|A0A0Q6PLF0|A
tr|A0A0M0H7D0|A	tr|A0A0M0GM16|A
tr|A0A101E7I4|A	tr|A0A101WM68|A
tr|D5UNU9|D5UNU	tr|D5USX1|D5USX
tr|R5LMJ9|R5LMJ	tr|R5LLF3|R5LLF
tr|M7NDQ4|M7NDQ	tr|M7NEM3|M7NEM
tr|K2HAA9|K2HAA	tr|K2FI21|K2FI2
tr|A0A1M5LFZ1|A	tr|A0A1M5EJJ9|A
tr|A0A0D3LDE4|A	tr|A0A0D3LBC5|A
tr|A0A0F6W6A8|A	tr|A0A0F6W7P4|A
tr|D1A714|D1A71	tr|D1A2W1|D1A2W
tr|A0A075KF15|A	tr|A0A075K673|A
tr|A0A1F3K405|A	tr|A0A1M3CZA5|A
tr|I3C7W2|I3C7W	tr|I3C469|I3C46
tr|A0A0Q9KIA3|A	tr|A0A0Q9KMR9|A
tr|A0A0K8Q7J9|A	tr|A0A1T5FPM7|A
tr|A0A1V6LN80|A	tr|A0A1J5F2N3|A
tr|A0A1M6ADX8|A	tr|A0A1M6EDR0|A
tr|M7N0L3|M7N0L	tr|M7NL57|M7NL5
tr|A0A0K1QAS0|A	tr|A0A0K1QBY3|A
tr|A0A1G0BWL8|A	tr|C0BI50|C0BI5
tr|D3FAW6|D3FAW	tr|D3F585|D3F58
tr|A0A1I4XDW2|A	tr|A0A1I5XTK8|A
tr|A0A101JDN3|A	tr|A0A101JQ80|A
tr|H6RUL9|H6RUL	tr|H6RNU5|H6RNU
tr|W2UTP9|W2UTP	tr|W2UJF1|W2UJF
tr|A0A0A7LK84|A	tr|A0A142HIQ3|A
tr|A0A1F1I565|A	tr|A0A1F1I9W8|A
tr|A0A1E4HBP1|A	tr|A0A1M3HPI1|A
tr|A0A0B5AT28|A	tr|A0A0B5ATN5|A
tr|C5BV83|C5BV8	tr|C5C4G5|C5C4G
tr|I3YT40|I3YT4	tr|I3YV02|I3YV0
tr|A6ERP6|A6ERP	tr|A6ELG8|A6ELG
tr|A0A150WZX3|A	tr|A0A150X069|A
tr|A0A1E5T184|A	tr|A0A1E5T0U2|A
tr|A0A1Q4AZW3|A	tr|A0A1Q3ZZS7|A
tr|A0A1M6HW79|A	tr|A0A1M6A7Y5|A
tr|A0A1K1RLE4|A	tr|A0A1K1N2X9|A
tr|A0A1M5L1Q5|A	tr|A0A1M5IPM6|A
tr|A0A010Q2U3|A	tr|A0A010NDI2|A
tr|A0A0K0G9Y1|A	tr|A0A0K0G8V0|A
tr|A0A1M5E5W9|A	tr|A0A1M4SH17|A
sp|B0UU33|TRPA_	tr|B0USP4|B0USP
tr|A0A1X7KZ82|A	tr|A0A1X7IRY4|A
tr|A0A163AEI4|A	tr|A0A162CUM0|A
tr|D5BH05|D5BH0	tr|D5BBM2|D5BBM
tr|A0A088ETQ2|A	tr|F4CAJ5|F4CAJ
tr|A0A074L080|A	tr|A0A074L158|A
tr|A0A1W2H610|A	tr|A0A1W2H739|A
tr|F9DUG3|F9DUG	tr|F9DXH4|F9DXH
tr|A0A1M6H7N7|A	tr|A0A1M6D680|A
tr|A0A1X9LVH1|A	tr|A0A1X9LRF1|A
tr|A0A1A7R6V8|A	tr|A0A1A7QZ44|A
tr|A0A1Y2RD21|A	tr|A0A1Y2RGB4|A
tr|L0FZM6|L0FZM	tr|L0G3D8|L0G3D
tr|A0A0C2CYA9|A	tr|A0A0C2D0Z2|A
tr|U5C2B2|U5C2B	tr|U5C125|U5C12
tr|A0A0Q1DL75|A	tr|A0A0Q0WYK5|A
tr|K1L1W7|K1L1W	tr|K1M355|K1M35
tr|I3Z9J0|I3Z9J	tr|I3Z9Z7|I3Z9Z
tr|A0A0Q5CM62|A	tr|A0A126Z0I6|A
tr|A0A1M6JZ27|A	tr|A0A1M6BTI4|A
tr|A0A1K2IK04|A	tr|A0A1K2IC82|A
tr|A0A078M340|A	tr|A0A078MGR3|A
tr|G0L1I9|G0L1I	tr|G0L4Z7|G0L4Z
tr|K2P1T0|K2P1T	tr|K2PVL7|K2PVL
tr|A0A1M5PET8|A	tr|A0A1M5Q282|A
tr|A0A0J1BKC4|A	tr|A0A0J0Y054|A
tr|A0A0Q5EGD3|A	tr|A0A0Q5E828|A
tr|A3UBG3|A3UBG	tr|A3U643|A3U64
tr|G2EE89|G2EE8	tr|G2EEY9|G2EEY
tr|A0A101W1A8|A	tr|A0A101W729|A
tr|A0A061NVV9|A	tr|A0A061NV59|A
tr|A0A167KBZ3|A	tr|A0A167IZV7|A
tr|A0A0P7AVB9|A	tr|A0A0P7AQS3|A
tr|U1MYE4|U1MYE	tr|U1LNR0|U1LNR
tr|A0A1L8PH76|A	tr|A0A1L8PL43|A
tr|I0WH02|I0WH0	tr|I0WJ75|I0WJ7
tr|R7P9G6|R7P9G	tr|R7F6U6|R7F6U
tr|A0A0S1S808|A	tr|A0A0S1SCV7|A
tr|A0A172TSG8|A	tr|A0A172TUB7|A
tr|G8TQM7|G8TQM	tr|G8TAZ9|G8TAZ
tr|F6GDH7|F6GDH	tr|F6GGI1|F6GGI
tr|H2BZP0|H2BZP	tr|H2BUU5|H2BUU
tr|A0A1Q3QAW8|A	tr|A0A1Q3QEF7|A
tr|A0A1Q6EJI0|A	tr|U5Q5I0|U5Q5I
tr|A0A0C5W827|A	tr|A0A0C5WBU8|A
tr|B1YLS5|B1YLS	tr|B1YEE9|B1YEE
tr|A9E1N5|A9E1N	tr|A9DT66|A9DT6
tr|A0A1C0Y895|A	tr|A0A1C0YD15|A
tr|A0A1B7LXD7|A	tr|A0A1B7M0A1|A
tr|A0A0Q3W2K5|A	tr|A0A0Q3S5G5|A
tr|E3HDJ1|E3HDJ	tr|E3HC36|E3HC3
tr|A0A165XDZ3|A	tr|A0A165WMG3|A
tr|A0A173MKI4|A	tr|A0A1N7K8F2|A
tr|A0A150YGR3|A	tr|A0A150YE30|A
tr|A0A1U7PQS3|A	tr|A0A1U7PQZ9|A
tr|A1ZHG3|A1ZHG	tr|A1ZCH8|A1ZCH
tr|W0F148|W0F14	tr|W0F0R7|W0F0R
tr|L8JPW3|L8JPW	tr|L8JKV1|L8JKV
tr|A0A0W8EH69|A	tr|A0A0W8EE14|A
tr|W4F0L2|W4F0L	tr|W4EQQ3|W4EQQ
tr|A8UGK1|A8UGK	tr|A8UIB1|A8UIB
tr|A0A1M4Y9M1|A	tr|A0A1M5C455|A
tr|M7MJ59|M7MJ5	tr|M7MIC6|M7MIC
tr|H8KQ68|H8KQ6	tr|H8KW55|H8KW5
tr|A0A1T4L2Y9|A	tr|A0A1T4RW57|A
tr|F2F7B8|F2F7B	tr|F2F1L9|F2F1L
tr|A0A180EV08|A	tr|A0A180EP73|A
