# Supplementary material for: Inter-protein residue covariation information unravels physically interacting protein dimers
Source: BMC Bioinformatics. 2020 Dec 17;21:584. doi: 10.1186/s12859-020-03930-7 (PMC7745481; doi:10.1186/s12859-020-03930-7)
Supplement: Supplementary file 5 — Additional file 5. Final ER-MSAs at different ASA thresholds. Available on Mendeley data (http://dx.doi.org/10.17632/9bk2r55286.1). [file 12859_2020_3930_MOESM5_ESM.zip › Additional file 2/Final ER-MSAs/Negative ER-MSA dataset/ASA0.0/paired_MSA/1qop-A-3rrl-A/MSA_ready_for_MI.txt]

MERYENLFAQLNDRREGAFVPFVTLGDPGIEQSLKIIDTLIDAGADALELGVPFSDPLADGPTIQNANLRAFAAGVTPAQCFEMLALIREKHPTIPIGLLMYANLVFNNGIDAFYARCEQVGVDSVLVADVPVEESAPFRQAALRHNIAPIFICPPNADDDLLRQVASYGRGYTYLLSRSGVTGAENRGALPLHHLIEKLKEYHAAPALQGFGISSPEQVSAAVRAGAAGAISGSAIVKIIEKNLASPKQMLAELRSFVSAMKAASRAMNKVITDLDKALSALKDGDTILVGGFGLCGIPEYAIDYIYKKGIKDLIVVSNNCGVDDFGLGILLEKKQIKKIIASYVGENKIFESQMLNGEIEVVLTPQGTLAENLHAGGAGIPAYYTPTGVGTLIAQGKESREFNGKEYILERAITGDYGLIKAYKSDTLGNLVFRKTARNFNPLCAMAAKICVAEVEEIVPAGELDPDEIHLPGIYVQHIYKGEKFEKRIEKITTRSTK
MTRIADRFAELKAQGRSAFVSFVMAGDPDFETSLELVRGLPGAGVDVIELGMPFTDPMADGPAIQLAGQRALAAGMTLSRVLDLVAAFRKEDDRTPIVLMGYYNPIYAMGVPRFLERARAAGVDGLIVVDLPPEEDDELCLPARAAGLDFIRLATPTTDDARLPKVLSNASGFVYYVSITGITGAAAADAARVAPEVARIKARTDLPVCVGFGIKTPESARDIA-AAADGAVVGSAIVERLGRG-----EPPARILEFVRSLADAAH-MKKVYGSAQEALDGLFDGMTIAAGGFGLCGIPENLIAAIRDSGVKDLTIASNNAGVDDFGLGLLLQTRQVRKMISSYVGENAEFMRQYLSGELELEFTPQGTLAERMRAGGAGIPGFYTATGVGTVIAEGKEHKEFDGKTYILERAIVADLAIVKGWKADETGNMIFRKTARNFNVPAAKCGRICVAEVEEIVPVGSLDPDHIHLPGIYVHRLIKG-DHEKRIEQRTVRKEA
MSRIDAKFAELRKAGKKAFVSYVMAGDPDYDTALEVVKGLPGAGVDVIELGLPFTDPMADGPTIQLAGQRALEAGMTLQRTLQMVRDFREGDSDTPIVLMGYYNPIYSRGVDRFLEEAKEAGIDGLIVVDLPPEEDSELCIPAQAAGLNFIRLATPTTDDKRLPKVLQNTSGFVYYVSITGITGAAAAQSGDVGPEVARIKAATDLPVIVGFGIRTPETAREIA-SVADGAVVGSAIVSEIAEG-----KSPAEVLSFVKSLADGAH-MKKVYGSAQEALDGLFDGMFIAAGGFGLCGIPELSLEAIKQAGTKDLTFASNNAGVDDFGIGILLQTRQVKKMISSYVGENAEFMRQYLSGELELEFNPQGTLAERMRAGGCGIPGFYTKTGVGTVIAEGKDHKEFDGETYIMERGIVADLAIVKAWKADTTGNAIFRKTARNFNPPAAMCGKVCVMEVEEIVEPGELDGDHIHLPGIYVHRIVQG-KHEKRIEQRTTR-AA
MTRIDTRFGELKQQGRPALVTFVMAGDPDLDTSLQILKVLPAAGADVIEIGMPFTDPMADGPAIQAAGLRALKAGTTLKKTLGLVRDFRATDNATPLVLMGYYNPIYIYGVDAFLADAKAAGVDGLIIVDLPPEEDEELCLPAMKAGLNFIRLATPTTDEKRLPAVLANTSGFVYYVSITGITGSASADASAVGAAVQRIKRHTNLPVCVGFGIRTPDAAQAIA-AQANGAVVGSALIDALKASLNATKATVGAVADLVASLAAGVREMSGKIRNQDEIIALFKDGQTIVVGGFANHGVPDALVSCVLESGARHLTLISNDTGDANLTVGRLIHNGRVGRMIGSHIGMNSEMVEMVAQGKIEVTLSPQGSFAERLRCGGAGLGGVLTKTGLGTIAENGKQVLEMNSERWILETPLRGDVALVRAHGADPLGNLTYRGTSRNFNPLAARAADLTVVEADCFLELGELEPDRIITPGVYVDMILA----------------H
MTRIDNRFSALRQQGRAGLVTFVTAGDPDEKTSLAILQALPGAGADLIELGMPFSDPMADGPTIQASSQRALKHGQTLAKTLAMVRSFRANDDATPIVLMGYFNPIYVYGVARFLADAKAAGVDGLIVVDLPPEEDDEFCGPALAAGVSFVRLLTPTTDEKRLPVALENTSGFVYYVSITGVTGTATPDFEAVGKAVAAVKAKTPLPVAVGFGVRTAADAAAIA-RNADAVVVGSAVVGAVEASLDETERTVPAVAALVRELASGVRKMK-RAIKPEEAAEMIPEGSVLLVGGFMGVGSPHRLIDAIAARGVGGLTVVCNDTCRPGEGVGKLIDAGLVAKCVVSHIGLNPVAQKRMMDGEMEIELVPQGTLVERIRAAGVGLGGVLTHTGIGTTVEESKQVLEIEGRKYLLELPIRGDFALLAARQADYVGNLEYTLTAHNFNPIMAMGAETVIAEPHHIMPVGVISPDAVKTPGVLVDHILER--------------AA
TTRIDAKFAELAAAGKKAFVTYVMAGDPDYDTSLEVVKGLPAAGVDVIELGLPFTDPMADGETIQLAGQRALEAGMTLERTLQLARDFRKEDDTTPIVLMGYYNPIYSRGVETFLSDAKEAGIDGLIVVDLPPEEDSELCLPAQAAGLNFIRLATPTTDDARLPRVLQNTSGFVYYVSITGITGAAEAEAADVGPEVARIKAATDLPIIVGFGIKTPERAQTIA-SISDGAVVGSAIVAEIGAG-----KSPAEVLAFVKTLADGAH-MKKIYANATEALDGLTDGMLIAAGGFGLCGIPELLLEAIKDSGAQDLTFASNNAGVDDFGIGILLQTKQVKKMISSYVGENAEFMRQYLAGELELEFNPQGTLAERMRAGGAGIPGFYTKTGVGTVIADGKEHKDFNGETYIMEEGIFADLAIVKAWKADDTGNLIFRKTARNFNVPAATCGKICVAEVEEIVPRGSLDPDQIHLPGIYVHRIIQG-DHEKRIEQRTTRKEA
MTRIDTRFAELKKQGRSAFVTFLMGGDPDPATSLAIIKALPKAGADIIEIGMPFTDPMADGPAVQAAGRRALNAGMTVTRTLQMIHDFRKGEGSTPVVLMGYYNPIYIYGVEKFLTDAKAAGVDGLIVVDLPPEEDSELCIPAMKAGLNFIRLATPTTDDKRLPAVLANTSGFVYYVSITGITGSAAADSTAVGAAVARIKRHTTLPVCVGFGIRTADAARGIA-ERSDGAVVGSALVDALSGSLDATAKTVNAVADLAAALAAGVREM--RTLSTEEAVAMIPRGASVMVGGFMGVGAPERLLDEVVRQQKSELSIISNDAATPGKGVGKLFDAALVLRLTATHIGLNPLVQQQMLANKLAVDLVPQGTFAERIRAGGCGLGGVLTPTGVGTLVAEGKRQIQVNETTFLLETALRAQFALVHAFLADYLGNLAYALTARNFNPIMAMAADTVIVTAENIVPVGVIAPDHVVTPAPLVDYLIAN---------------G
MSRIDAQFAKLKASGRKAFVSYTMAGDPDYDTSLEILRGLPGAGVDIIELGLPFTDPMADGPTIQLAGQRALEAGMTLRRTLDLARTFREQDDATPIVLMGYYNPIYSYGVERFLTDAKDAGIDGLIVVDLPPEEDDELCIPAQAAGISFIRLATPTTDDARLPRVMQNTSGFVYYVSITGITGAAEAEAGDVAPEVARIKAAGDLPVVVGFGIRTPERARAIA-SVADGAVVGSAIVSRIAEG-----ASVAEVLSFVRDLAGGAH-MKKVYDTAAEALDGLHDGMLIAAGGFGLCGIPELLIAAIRDAGTKDLTVASNNAGVDDFGLGVLLQSRQIRKMISSYVGENAEFMRQYLSGELELEFNPQGTLAERMRAGGSGIPGFYTRTGVGTVIAEGKEHKEFDGETYVMERGIVADLSIVKAWKADDTGNLVFRKTARNFNPPAAMCGRVCVAEVEEIVPRGSLDPDHIHLPGIYVHRLIQG-EHEKRIEQRTTRKEA
MSRIKKTFTALKTNQQKAFIPFITAGDSGLDNSFALMQTLVVNGADVIELGVPFSDPMADGPVIAKSHERAVADGVSLQDVLDLVAKFRQTNTTTAIVLMGYLNPIEVFGYQAFARKASESGVDGVLVVDMPPEEAHDLKQELDQNDIDFIFLVAPTTTDKRLKSLAKIASGFVYFVSLKGVTGAGHLDVDSVNINLSRIRQFIDLPVGVGFGIKDAATAKAVG-KSADAVIVGSSLVAFVDKYSENTDKMLESVGKLASEISGAI-KMNKVYKNISTALEDVFDGMTIMVGGFGLCGIPENAIRVIKEMEIKGLTIISNNCGVDDFGLGILLEKNQVKKLIASYVAGNKRIQQKYIAGELELELTPQGTLAERIRAGGAGIPAFYTRTGVGTVVAEGKETREFDGKKYIMERGITADLALVKAYIGDTEGNLVYRKTTRNFHPMMATAAKYTVAEVEQLVEVGKIDPDHVHTPGIYVKRIVEG-KFEKRIESLTLSEAS
MTRIDVKFAALKAQNKKAFVAYIMGGDTDLETSMAVMLGLPAAGVDVIELGMPFTDPMADGATIQLAGQRALEGGMTLRKTLQMAADFRAKDNVTPIVLMGYYNPIYSHGVAQFLIDAKAAGIDGLIVVDLPPEEDAELCLPAQAAGLNFIRLATPTTDAQRLPKVLQNTSGFVYYVSINGITGAAAAKPSDVAPEVARIKASTDLPVIVGFGITTGQAAQEIA-SVADGCVVGSAIVAQIAEG-----RPVGQILDFVAELAAGAH-MK-TALTAAAAAELIPDGASLLIGGFMGVGTPNRILDALVARGARDLTVITNDTARPGQGIGKLIRAGAVARLVTSHIGLNPETQAGMIDGTIAVELVPQGTLIEQIRSGGMGLGGVLTPTGLGTEIEAGRQVIEVEGKRYLLFPPITADFALIGALQADGFGNLTYELTAHNFNPIIALAGRRVIAEAELIVPVGTIPPDAVKTPGVLVDHLLSR--------------AV
MSRLAARFATCQAEQRAALVTYVMAGDPDRASSQALLAELPAAGADIIELGMPFSDPMADGEAIQRAGQRALGDGQTLAGTLDMVREFRRQDTATPLVLMGYLNPIQCYGETRFLGDAAAAGVDGLIVVDLPPEHGAAFTARARDLGLARIPLVAPTTPAERLPALLAQGDGFVYRIAYNGITGRGSAPRGDLGTALAQLREHTPLPLAVGFGIRDGDAAAAVA-AVADAVVVGSALVERLETQGQA------AALALVRELAERT-RMNKIVSSLAEAVRDIGDGSVILLGGFIDQGTPDRLLEVLAERRPRDLVIATNNPSVNGRGLAVLMQAGCVRKLICSFPRNSDLIEDRMRAGELELEVVPQGTLAERVRSAGAGIPGFYTRTSVGTPLAEGKEHRDFEGETYVFEAAIKGDFALINAHQADRWGNLVYSGSWRNFNPVMAMGARITIAQVREIVPAGELDPETIVTPGIFVNRVVRLED--------------
MSRIAKKFADLKSKGQSAFVSYIMAGDPNYDTTLEIMKGLPDAGVDIIEIGAPFTDPMADGTTIQLAGQRALAGGMTLKKTLKMVSSFRGTDNVTPVVLMGYYNPIYSHGVEVFISDAKNAGVDGLIVVDLPPEEDDELCIPAKNLGLDFIRLATPTTDTQRLPKLLPNTSGFIYYVAVTGVTGAGSANAAKVGAEIKRIKESTDLPIVVGFGINTPQAAHDMA-LHADGAVVGSAIVSKIAAG-----ETVTNVLKFVKSLSDGAHKMDKTVSNLPAAVAAIPDGATVMIGGFGGSGAPIELIHALIDRHPKDLTVVNNNAGNGHIGLAALIEQGMVRKLICSFPRDPVVFTEMYLAGKIELELVPQGTLAERIRAGGAGIPAFYTPTAYGTDLAKGKKIEEFDGRPYVQERWLKADFALVKAHAGDTHGNLTYNKAARNFNPLMCSAAAVTIVQVSELVAPGAIDPEHVITPGIFVQSVVHVPNPEETL-NRANAVYS
MTRIDDKFAALKADGKKAFVSYVMAGDPDYHTALELVKGLPAAGVDIIELGLPFTDPMADGSTIQLAGQRALEAGMTLQKTLNLAAEFRQQDNVTPIVLMGYYNPIYNHGVDQFLLDAKTAGIDGLIIVDLPPEEDDELCVPAQAAGLNFIRLATPTTDAKRLPKVLQNTSGFVYYVSITGITGAGEAQAQNVGPEVAQIKANTDLPVIVGFGINTPEAAQSIA-EIADGAVVGSAIVSELANG-----KPVPEVLAFVKTLSDGAH-MD-KSCALEEAVSRIGVGATVMLSGFGVPGTPFALIRELVRQGPKNLTIIKNDANEKGMGVDHLLAAGMVKKLIVTHIGLNARAMAMMNAGDIEVEFCAQGMLAERVRAGGAGLMGFVTDIGLGTELAEGKTRVELGGREGVLESALRADVALIHAARADTFGNLCYAAAARNFSPLMAMAADRVVAEAEVVVAPGGIVPEEVHTPGPFVDHVVPLGALEYGV------VRR
MTRIDTKFAELAKQGRAAFVTFLMCGDPDPATSLAIVKALPKAGADVIELGMPFTDPMADGPAIQAAGLRALKAGMTLKKTLELVRDFRKDDNATPIVLMGYYNPIYIYGVDRFLVDAKAAGVDGLIVVDLPPEEDAELCLPALKAGLNFIRLATPTTDDKRLPAVLANTSGFVYYVSITGITGSASANAGAVSDAVARIKRHTPLPVCVGFGIRTPEAARGIA-QAADGAVVGSALVDALRVTLDATDKTVPAVIDLATALARGVHEMNKHVGSAQEALADVRDGSTVMISGFGGAGFPNVLIRELVKRAPKNLTLVVNSATHRLSFTHELIEAGLVRKVICSAARELSPFEKLWKEGKIELQCLPQGTFAEAIRAGGAGIPAFFTPVGVGTDLTKGKEVRVFGDREYVLEQAITADLAIIRADTADTYGNLTFRFAQMNFGAAMATAAKLTVAEVREFRS-EPTPHERVQLPGVYVDRVFVAPE------------AK
MTRIDAKFAELRAAGKKAFVSYIMAGDPDFDTSLEIVKGLPAAGVDIIELGLPFTDPMADGPTIQLAGQRALQGGMTLQRTLDMAAEFRKGDDTTPIVLMGYYNPIYNRGVDKFLVDAKAAGIDGLIVVDLPPEEDDELCIPAQKAGLNFIRLATPTTDDKRLPKVLTNTSGFVYYVSITGITGAAEAEATDVGPEVARIKSKTDLPVIVGFGINTPEKSRAIA-SVADGAVVGSAIVSRIAAG-----NSAPEILAFVKSLADGAH-MK-KVLSPGAAAELVPDGARIMVGGFMGVGTPRRIIDALVASGKRGLTLIANDTAMPGRGLGKLISAKAVRRLIVSHIGLNPETQKQMNEGTLEVELMPQGTLVECIRAGGMGLGAVVTPTGLGTGLEEGKRVIDVDGKNFLLELPIRADFAFIAARQSDYLGNLDYSLTAQNFNPIMAMAAGTVIAEPEHIVPVGVIPPDAVRTPAALVDHLVER--------------PQ
MTRIDAKFADLKAAGKKAFVTYVMAGDPDYETSLEVVKGLPAAGVDIIELGLPFTDPMADGPTIQLAGQRALDGGMTLERTLQLAADFRKDDDTTPIVLMGYYNPIYNRGVDKFLDDAKAAGIDGLIVVDLPPEEDEELCIPAQKAGLNFIRLATPTTDDARLPKVLQNTSGFVYYVSITGITGAAEAEAGDVGPEVARIKAATDLPIIVGFGINTPEKAEKIA-SVADGAVVGSAIVSQIASG-----KSPAEVLAFVKSLADGAH-MKKVYSNAAEALDGLHDGMFIAAGGFGLCGIPELLLQAIKDAGTKDLTFASNNAGIDDFGIGILLQTRQVKKMISSYVGENAEFMRQYLSGELELEFNPQGTLAERMRAGGAGIPGFFTKTGVGTVIADGKFEKQFDGEDYIMEEGIFADLAIVKAWKADETGNLVFRKTARNFNAPAATCGKVCVAEVEEIVPTGSLDPDSIHLPGIYVHRIIQG-QHEKRIEQRTVRQQA
MTRIESKFAQLREEGKKAFVAYIMAGDPDVDSSLAVMKGLPEAGVDVIELGLPFTDPMADGPTIQLAGQRALEGGMTLARTLDMVRAFREGDDTTPIVLMGYYNPIYSRGVDRFLAEAKEAGIDGLIIVDLPPEEDEELCLPAQAAGLNFIRLATPTTDDKRLPKVMQNTSGFVYYVSITGITGAAAAEAADVGPEVARIKAVSDLPVIVGFGIRTPESAKAIA-GVADGCVVGTAIVGQIAEG-----KPVADVLSFVKSLSDGAH-MKKVYGSASEALDGLSDGMLVAAGGFGLCGIPELLIDALVESGVKDLTVASNNAGVDDFGLGKLLATRQIKKMMSSYVGENKEFMRQYLGGELELEFNPQGTLAERMRAGGAGIPGFYTKTGVGTQIAEGKEVKTFDGEDYILERGIFADLSIVKAWKADDTGNLVFRKTARNFNPPAAMCGKVCVVEVEEIVPRGSLDPDHIHLPGIYVHRIIQG-EHEKRIEQRTTRKEA
MTRIDAKFAKLRAEGKKAFVSYVMAGDPDVPTSLDLVKGLPAAGVDIIELGLPFTDPMADGPTIQEAGQRALAGHMTLDKTLQMVRDFRADDDETPIVMMGYYNPIYSRGVDRFLSQAKEAGIDGLIIVDLPPEEDDELCIPAQKAGLNFIRLATPTTDDKRLPKVLENTSGFVYYVSITGITGAAEAQAEDVAPEVARIKSQTDLPVIVGFGIKTPAASESIA-AIADGCVVGSAIVSEMAKG-----KAVSEVLDFVKTLADGAH-MQKVYNSAAEALEGLHDDMLIAAGGFGLCGIPELLLEAIKQSGVKNLTFASNNAGVDDFGIGILLQTRQVKKMISSYVGENAEFMRQYLSGELELEFTPQGTLAERMRAGGAGIPGFYTKTGYGTQIAEGKEVKEFDGENYILERGIFADLSIVKAWKADTTGNLVFRKTARNFNPPAAMCGKTCVVEVEEIVQPGELDPDNIHLPGVYVHRLIQG-AHEKRIEKVTTRKAA
MTRIDSTFARLQAEGRKAFVAYIMAGDPDIETSLAVMKGLPSAGVDVIELGLPFTDPMADGPTIQLAGQRALEGGMTLDKTLQMVRDFRAGDNDTPIVLMGYYNPIYSRGVDTFLAQANEAGIDGLIIVDLPPEEDDELCIPAQKAGLNFIRLATPTTDDRRLPKVLQNTSGFVYYVSITGITGAAAAEATDVGPEVARIKAKTDLPVIVGFGIRTPEASQAIA-SVADGCVVGSAIVGELASG-----KPVEEVLSFVSGLAGGAH-MKKVYGSAAEALDGLEDGMLIAAGGFGLCGIPELLIDAIVESGVKDLTVASNNAGVDGFGLGKLLDTRQIKKMMSSYVGENAEFMRQYLSGELELEFNPQGTLAERMRAGGCGIPGFYTKTGYGTQIGEGKEVKVFNGEHYILEEGIFADLSIVKAWKADDTGNLVFRKTARNFNPPAAMCGKVCVAEVEEIVPRGSLDPDHIHLPGIYVHRIIQG-EHEKRIEQRTVRKEA
MTRIDQTFARLRNQNRKAFVAYIMGGDPDSDRSLAVMRGLPGAGVDIIELGMPFTDPMADGPTIQLAGQRSLEGGMTLDRLLDMVRAFRAEDETTPIVLMGYYNPIYSRGVERFLTEAREAGIDGLIVVDLPPEEDDELCVPAQQAGLNFIRLATPTTDNQRLPTVLQNTSGFVYYVSVTGITGSAAAQAGDVGPEVARIKAATDLPVIVGFGITTPEAAQTIA-SVADGCVVGSAIVKLIGEG-----RPTEEVLARVADLAAGAH-MDKRVPDLARAVAGIQDGMTVMIGGFGGAGSPIELIHALIDRHPRDLVVVNNNAGNGHVGLAALIEAGMVRKLVCSFPRDPVVFTQLYLAGQIELELVPQGTLAERIRAGGAGIPAFYTPTSYGTDLADGKPVAEFEGRPYVQERWLKADYALVKAETADTHGNLTYRAAARNFGPLMCMAASVAVVQATRIVAPGDIDPETVITPGIFVQHIVEIPHPEEDL-NRANAAYP
MTRIDTTFANLKSEGRKAFVAYIMAGDPDTATSLDIMRGLPGAGVDIIELGVPFTDPMADGPTIQLAGQRALEGGQTLEKTLQMVRDFRAENDTTPIVLMGYYNPIYSRGVDRFLSDAKTAGVDGLIVVDLPPEEDSELCLPAQAAGLNFIRLATPTTDAARLPKVLQNTSGFVYYVSITGITGAATAQAANVGPEVARIKAATDLPVIVGFGISTPETAQDIA-SVADGCVVGSAIVKQIADG-----KPLDEVMAYVAALAEGAH-MQKIFGSAAEALDGLFDGMTIAAGGFGLCGIPELLIAAIREVGTKDLTIASNNAGVDGFGLGILLESRQVKKMMSSYVGENAEFMRQYLSGELELEFNPQGTLAERMRAGGAGIAGFYTRTGVGTQIAEGKEHKEFNGETFILEEGIFADLSIVKAWKADTTGNAIFRKTARNFNPPAAKCGRVCVLEVEEIVEPGTLDPDAIHLPGIYVHRLIQG-EHEKRIEQRTTR-AA
MSRIDRRFAACRAEGRAALVTFVTAGDPDADTSLAILKALPRAGADLIEIGMPFTDPMADGPAIQLSSQRALKGGQTLTKTLDMVRAFRAGEADTPVILMGYYNPIYIYGVARFLKDAREAGVDGLIVVDLPPEEDDELCVPALNAGLSFIRLATPTTDDARLPAVLANTSGFVYYVSITGITGSATPDFGAVAQSVARIKAHTDLPVVVGFGVKTGGHAAAIA-RGADGVVVGSALVEAVRASLDGTATTVTAVETLVGELAAGVRAM--KTISLQDAVAMIPAGATLMVGGFMGVGTPEPLIDEIVRQQKKDLTVIANDTAAPGVGIGKLVDAALLRRVVVSHIGLNPETQRQMLAGSLTVDLVPQGTLAERIRAGGFGLGGVLTATGIGTIAEEGKQKIAVDGRDYLLEPALRADFALVHAFIADYLGNLAYVLTARNFNPLMAMAADTVVVQAENIVPVGVVAPDHVMTPAPVVDYLVAN---------------G
MTRIDDTFAQLRAEGKKAFVAYIMAGDPDYATSMEVLRGLPAAGVDVIELGIPFTDPMADGPTIQLAGQRALEAGQTLQKTLDMATEFRKSDDTTPIVLMGYYNPIYNRGVARFLEDAKAAGIDGLIVVDLPPEEDDELCIPAQKAGLNFIRLATPTTDDKRLPKVLTNTSGFLYYVSITGITGAAEAQAGDVSPEVARIKAQTDLPVIVGFGIKTPDAAEQIA-SVADGAVVGSAIVDLIGKG-----KSPAEVLGFVKGLADGAH-MD-KTCTIEDAIARIPEGATVMVGGFGVPGTPFTLIRELVRQGQRNLTLIKNDANERGMGIDHLIANGQVARLITTHIGLNPRAIEMLNAGHLAVEFNAQGILAERVRAGGAGLKAIVTDIGLATELADGKPRIEIAGKPALVETALRADVALIHAHRADVFGNLDYVATARNFNPLMAMAADMVIAEAEAVMPLGDLAADEVHTPGPFVDHVVGLTEIEYAV------VRR
MTRIDDTFARLKAEGRKAFVAYVMAGDPEFDTSREIVLGLPAAGVDIIELGLPFTDPMADGPTIQLAGQRALSKGQTLDKTLQIARDLRDTGDQTPIVLMGYYNPIFSRGVETFLRQAKEAGIDGLIVVDLPPEEDAELCLPAQAAGLNFIRLATPTTDDRRLPKVLQNTSGFVYYVSITGITGAAAAQAGDVGPEVARIKAATDLPVIVGFGIRTPETARAIA-QVADGAVVGSAIVSEIAQG-----RSPSEVLAFVRSLAEGAH-MNKVYPDARSALDGLFDGMLIASGGFGLCGIPELLIAAIREAGTKDLTVASNNAGVDGFGLGVLLETRQVRKMMSSYVGENAEFMRQYLSGELELEFNPQGTLAERMRAGGAGIPGFYTKTGVGTVVAEGKEHKDFDGQTYILERGIVADLSIVKAWKADPTGNLVFRKTARNFNVPAATCGKVCVVEVEEIVPAGSLDPDTIHLPGIYVHRLIQG-PHEKRIEQRTVRKEV
MSRLDQRFQSFKEQKRGGLITFITAGDPDPDTSARLLARLPAAGADIIELGMPFSDPMADGPAIQESSLRALKAGMTLRKTLKMVEDFRRNDQDTPIILMGYFNPIMAFGVDAFIAEAARVGVDGLILVDLPPEEDREVREPAAAAGMALIRLATPTTDAGRLPRVLENAAGFIYYVSIAGITGTAQAKPEIIDEALAAIRAAMNLPLAVGFGIKTADDVRRFT-QSADAAVVGSAIVQEIKAHLDEKATLLDAVTDFVHSLAMGTRSMDKIVPTLEAAVAGIGDGMTIMISGFGFAGVPNDLIEAVLKLGAKDLTVISNNAGTGTEGLAALMGSGRVRRIICSYPRGSDKFDARYAAGEIELELVPQGTLSERMRAAAAGIGAFYCPTGVGTELAAGKEVRTIEGRDYVLEMPLRADVALVQAQKADRWGNLTYSKSARNFGPVMAMAADLTIVQAKEIVPLDAMDPETIMTQSIFVDRVVHVDND----------WDI
MSRLTTAFAQLKQQNRAALITFVTAGDPNYEQSLALLKALPEAGADIIELGMPFSDPMADGPAIQRANLRALAGGQTLPRTLQMVREFRAENQKTPLVLMGYFNPIHRYGVPTFIEQAKAAGVDGLIVVDLPVEHDAQLCTPAQAAGLDFIRLCTPTTDENRLPKVLTGSSGFIYYISVAGVTGAASASEQQLKQALSRLRRHSRLPLAVGFGIRSPEQAAMVA-HLADGVVVGSALVEKIAEAASP-EQATADVLALCRELSAAVHTMD-KTCPMEQAIAQIEDGMTVMVGGFGIPGTPFLLIEALRSRGCKNLTLIKNDANEKGMGIDHLLAAGQVRKLIATHIGLNANAIALMNAGRLEVEFCAQGILAERIRAGGAGIAGIVTDIGIGTRLAEGKQRLGINGQSFLFEAALRADVALIHAESADCFGNLRFAASARNFNPLMAMAADKVIVEAEQRLPLGAIGADDVHCPGVFVDAVVPIE-LAYDV------KRT
MPLLKSAF----AAPHPALVTFVTAGDGP---TPAILDALVAGGADVIELGMPFTDPMADGPAIQAANLRSLAAGTTTADILQIAADFRVRHPGVPLVLMGYANPMLRRGADWFAAQAAQAGVDGVICVDLPPEED-ELAPALAARGLAFIRLATPTTDAARLPAVLNGASGFLYYVSVAGITGLQQAAQASIEEAVARLKSQTDLPVAVGFGVRTPEQAAAIA-RVADGVVVGSAIVELVARHGAK---APEPVRAFTAALAQAVHAMNKQVKTTAEAVAGVKDGATVLVAGFGAVGVADDLLEALHDQGAKELTIVANNSGNGDHGLARLINSGRVRKVICSYPRDYSAFLNAYRAKTLELELVPQGTISERMRAAAAGLGGFFSPVSANTRLQDGKETREIDGKLHVFEKPLKGDIALIRAKTADRWGNLIYTKSARNFNPVMAMAADLTAVQVDNMVELGTLDPEAVVTPSIFVDRVVVVGD------------HA
MSRIDRRFAALKAEGRPALVTFLTAGDPDPATSAAVLAALPAAGADIIEIGMPFSDPMADGPAIQAASQRALKAGQTLEGTLAMVAALREVDDAVPVVLMGYYNPIYTYGIERFLETARKAGVDGLIVVDLPPEADDELCLPAHEHGISFIRLATPTTDEKRLPSVLANTSGFVYYVSILGITGTAAPDAAVVGEAVRRIKAHTDLPVAVGFGVKTPEQAASIG-RIADGVVVGSAIVQALAATLDETAASVDAVRDLVAALAAGVKAMNKIYPTAAEALADLSDGMTILSGGFGLCGIPETLIEAVRLSGVKGLTVVSNNAGVDGIGLGVLLESRQIDRMVSSYVGENKLFAEQYLSGVLALEFTPQGTLAERIRAGGAGIPAFFTRTGVGTLVAEGKETREFDGETFVMERGIFGDLALVHAWKGDSEGNLVFRKTARNFNPMMATAARVTVAEVEHLVPAGGIDPDHVHTPGIFVQRLVHVPASRKHIEQRTVRPAV
MARIDACFAKARAENRPVLVTYTMAGDPDAETSLAILKNVAASGADIVEFGLPFTDPVADGPAIQASGLRALDAGQTTVKTLDLVREFRKDFPDTPVILMGYYNPIYSYGPEKFVLDAKEAGVDGMIVVDVPAEEDDELCIPAMKQGLAFIRLVPPTADDKRLPVILKNSSGFVYHVSINGITGAATPDYSVVSTALERIRKYTDLPIVVGFGVKTGEHAAALG-EHADGVVVGTALVNQIASTFGETAATATAVNDMVADLAAGVRNMKKIYGSAAEALDGLFDGMFIAAGGFGLCGIPELLLDAIKDAGTKDLTFASNNAGVDEFGIGILLQTKQVKKMISSYVGENAEFMRQYLSGELELEFNPQGTLAERMRAGGAGIPGFYTKTGVGTVIAEGKEHKDFNGQTYIMEEGIFADLAIVKAWKADTTGNLIFRKTARNFNVPAATCGKICIAEVEEIVPAGTLDPDAIHLPGIYVHRIIEG-AHEKRIEQRTTRKSA
MTRIDAKFAELTAAGKKAFVAYVMAGDPDEAKSLEIVKALPDAGVDIIELGLPFTDPMADGQTIQLAGQRALDQGMTLDKTLALAAAFRETDTTTPIVLMGYYNPIYSHGVDKFLTDAIKAGIDGLIVVDLPPEEDDELCIPAQKAGLNFIRLATPTTDDKRLPTVLQNTSGFVYYVSVTGTTGAAAASGADVAPEVARIKAKTDLPVIVGFGVRTPEKAQEIA-AVADGTVVGSAIVSEIASG-----KSVEEIAAYVKSLADGAH-MD-KTTTIEAAIARIKDGDSVMVGGFGVPGTPMTLIRALVDHGARDLTLIKNDANEPDMGIDHLLQSGQVTRLITTHLGLNAHAIALMNAGKLDVEFNAQGILAERIRAGGAGLGAVLSDIGIGTELAQGKQVVDLAGKPHLVETALRADVALIHAERADTFGNLAYTGTAQNFNPLMAMAADCVIAEVETLLPLGALTAGEVQTVGVFVDHVAELETLEYAV------VQR
MSRLARRFAALRVENRAALVTYIMAGDPDPETSRDLLERLPAAGADIIELGMPFSDPMADGVAIQRAGQRALAGGQTLARTLERVRDFRRHDDDTPIVLMGYLNPIQRFGEDRFLQAAAEAGADGLILVDLPPEHGAALTARARDLGLARIPLVAPTTPPERLPKLLTQGDGFVYRIAFNGVTGTRRPDAASLGESLSELKRQSPLPVAVGFGVRDGDTAAAVA-RVADAVVVGSALVERLAETGME------GALALTRELAESIHSMDKVFGSAAEALEGIEDGMTLAVGGFGLCGIPESLIVALRDTGKKDLTVASNNAGVDGFGLGLLLESRQIRKMLSSYVGENKEFERQYLSGELELEFCPQGTLAERLRAGGAGIAAFFTKTGYGTRIAEGKEVREFDGEHYVMERGLPVDVALIKAKVADKAGNLRFNKTARNFNPLAAMAGKVCVAEVEEIVETGAIDPDDIHLPGIFVHRIVHNPTPEKRIEKRTLRE-N
MTRIESTFAQLAKEEKKAFVAYIMAGDPDVDTSLELMRGLPEAGVDVIELGLPFTDPMADGPTIQAAGQRALEGGMTLDRTLQMVRDFREGDDSTPIVLMGYYNPIYSRGVDRFLEQAKAAGIDGLIIVDLPPEEDDELCIPAQKAGLNFIRLATPTTDDKRLPRVLQNTSGFVYYVSITGITGSAAAEAGDVAPEVARIKAATDLPVIVGFGIRTRDSAQAIA-GVADGCVVGSAIVGDLASG-----KPVEEVLGFVRALAEGAH-MKKVYGTAAEALDGLHDGMLIAAGGFGLCGIPELLIDALVESGVKDLTVASNNAGVDGFGLGKLLETKQIRKMMSSYVGENAEFMRQYLSGELELEFNPQGTLAERMRAGGAGIAGFYTKTGYGTQIGEGKEVKVFNGEHYILEEGIFADLSIVKAWKADDTGNLVFRKTARNFNPPAAMCGKVCVVEVEEIVPRGSLDPDHIHLPGIYVHRIIQG-EHEKRIEQRTTRKEA
MTRIDAKFAALKAEGKKAFVAYLMAGDPDIATSLAVMKGMPAAGVDVIELGMPFTDPMADGPTIQHAGQRALAHHQKLQQTLDMVRAFREEDDTTPVVLMGYYNPIYNRGVDTFLKDAKEAGIDGLIVVDLPPEEDSELCLPAQAAGINFIRLATPTTDAHRLPTVLRNTSGFVYYVSVTGITGSQAAQAETVAPEVARIKAKTDLPVIVGFGISTPEAAKTIA-GVADGCVIGSAIVKLIGEG-----KPADEVLARVAELAAGAH-MDKRIASVEGAVADIPDGATVMIGGFGGSGAPIELIHALIGRSPKNLTVINNNAGNGHVGIAALIEQGMVRKMVCSFPRDPRVFTEKYLSGEIELELVPQGTLAERIRAGGAGIPAFFTPTSFGTDLAKGKPVEVFEGRSYVMERWLKADFALLKAELGDFYGNLTYRMAARNFAPIMAMAAARTVVQVSRAVEPGTIDPEAVITPGIFVDTIVEVADPEEAL-NRAGAHYP
MSRIDAKFADLKAQGKKGFVAYIMAGDPDEARSLAVMKGMPAAGVDVIELGLPFTDPMADGPTIQLAGQRALEAGMTLDKTLAMAKAFREEDDTTPIVLMGYYNPIYSRGVDTFLDQAKAAGIDGLIIVDLPPEEDDELCLPAQAKGLNFIRLATPTTDDKRLPKVLTNTSGFVYYVSITGITGSAEASAEMVAPEVQRIKAGTDLPIIVGFGVKSPETAKNIA-GVADGCVVGSAIVNEIASG-----KPVEEILAFIKSLADGAH-MD-KTCAMAEAVAAIPDGATVMVGGFGVPGTPFALLAELARQDKRELTLIKNDANETGTGVDLLIASGRVRRLITTHIGLNANAIAAMNEGRIEVEFCAQGILAERVRAGGAGLPALLTDIGMQTELSAGKQIVQVDGRCLMVETALRADVALIHADRADPFGNLAYRATARNFNPPMAMAATTVIAEAEVLLPLGGLAPDEVETPGVFVDHLCPMAEIEYGV------VRR
MDRISAAFARARAERRAALVTYVMAGDPDQETGRAILAALPEAGADVVELGMAFTDPMADGPSIQAAGLRALAAGQSLKKTLADVAAFRRTNDRTAIVLMGYFNPIYVYGVDRFLADAKAAGVDGLIVVDLPPEEDEELCLPALRAGIAFIRLATPTTDDRRLPTVLKNTAGFVYYVSITGITGAATPNFDATAAAVARIKKHTALPVVVGFGVKNAVHAAAVA-RGADGVAVGTALVEALRASLDATEKTVPAVAGLVRELAEGVRAMNKRVDALSRALSVVKSGDTILVGGFGDIGVPLQLVHALAELDVRDLTLVSNNAGTGEIGLSRLFKNRQVSRVIASFPTGADHFKAAYERGEVQVELVPQGTLAERLRAGGSGVAAFFTPTAYGTELANGKEVRMIDGRGYVYERAIVGDVALVKARLADRYGNLRYRLASRNFNPLMAMAARHTIAEVTQIVDAGVIDPDDVHTPGVFVDQVVEC--------------GA
MTRITVRFAELKAQNRAALVTFVTAGDPDIESSFRILEGLPKAGADLIEIGMPFTDPMADGPAIQAAGLRALAVGMTLAKTLDLVRRFRQGDSATPVVLMGYYNPIYSYGVERFLADAKAAGVDGLIVVDLPPEEDAELCLPALAAGIDFIRLATPTTDDARLPAVLKNTSGFIYYVSVTGITGAAAANAAAVQPAIDRLRRHTDLPVAVGFGIKTPEAAAAIA-RIADAAVVGSAIVEEIRHSLHATAATVDAPLALVRRLAEGVR-MDKFVAGMAQAMAGIRDGDTVLVGGFGAVGHPYALIDALVEQGARDLTVVANNAGAPDKGLPKLMALGRVRKLVCSFPRGSGVFDELYRAGRIELEIVPQGTLAERIRAAGAGIPAFFTATAAGTLLAEGKEVREIGGRSYVLEQALHGDVALVEAWRADRWGNLTYRGTGRNFNPIMAAAGRLTIVQTQHVADLGSLDPEVIVTPGLFVDRVIHVSYG----------PRQ
MTRIDDKFAALRAEGKKAFVAYVMAGDPDYERSLEVVKGLPAAGVDVIELGLPFTDPMADGPTIQLAGQRALEAGMTLERTLQMVRAFRETDNTTPIVLMGYYNPIYSRGVDTFLADATEAGIDGLIVVDLPPEEDDELCIPAQKAGMNFIRLATPTTDDKRLPKVLQNTSGFVYYVSITGITGSAAAEATDVGPEVARIKAKTDLPVIVGFGIRTPDAAQSIA-GVADGCVVGSAIVAAQAEG-----KSAEDVLAFVKTLADGAH-MH-MAISMEDAVDMIPDGARVMLSGFMGVGTPDGLVHALAAAGKKDLTMIVNDAARPHTGVGPLVKAGCVKKFIGSHIGVNPDVQEKMRAGELEVELVPQGTFVERIRAAGMGLGGILTPTGIGTLVAEGKEIVEVDGKPFLLEKPLHADFALIAARSCDYVGNLAYMLSATNFNPIMALAATTVIAEPEEIVPVGVIPPDAVKTPGVLVDHVIKR--------------AA
MSRIKNTFAALSAQGKKGLIPFMTAGDPDPARTVEFMHALAAGGADVIELGVPFSDPMADGPVIQQSSERALAHGVSLRHVLADVKRFRETDDKTPVVLMGYANPIERMGTEAFAKAAKEAGVDGVLVVDYPPEECVNFAEQMRSAGIDPIFLLAPTSTDERIAEVGKIASGYVYYVSLKGVTGAANLDVSSIASKIPAIKSRVPLPVGVGFGIRDAQTARLVA-EVSDAVVIGSRIVQLLEQAAPE--TAAETLTRFIAEVREALDRMS-KFMQLADAIAPIPDGATIMVGGFGSPGTPFSLLAELQRQRKRDLTIIKNDANQDGYGVSRLIEAGVVRRLLTTHLGLSGPARRAHLAGTLQVEFFSQGLFAERIRSAGVGLPGVVTDIELPPELGASRETILVAGRTMYFEPALRADFALLRADRADAYGNLRYRGAARNFSPLMAMAADRVLVEAR-VIDDAPLAPDHIHTPGIHVHGLIQIDGDEYQP------IGR
MSRIDAKFAALKAEGRKAFVSYIMAGDPDVDTSLAVMKGLPAAGVDVIELGHPFTDPMADGPTIQRAGQRALEGGQTLDRTLDMVREFRKGDDTTPIVMMGYYNPIYSRGVARFLVEAKEAGIDGLIVVDLPPEEDAELCLPAQAAGINFIRLATPTTDEARLSTVLQNTSGFVYYVSVTGITGAQAAQAASVAPEVARIKAATDLPVIVGFGITTPEAARDIA-SVADGAVVGSAIVSLIGQG-----KPVEEVLDQVSRLSAGAH-MDKTLPSTADAVAEIGDGATLMIGGFGGSGAPLELMAALIARSPKNLTIVNNNAGNGRVGIAAMIDLGMVAKMICSFPKDPRAFTERYLAGEIELELVPQGTLAERIRAGGAGIPAFYTPTGYGTELAEGKKIEEFDGRPYVQERWLKADFALIKARDADRLGNLTYNMAARNFSPIMCTAAATTIVQASHIVEPGSIDPENVITPGIFVDRIVHVAEPEEVL-IRAGVSQE
MTRIDAKFAQLRAEGRKAFVAYVMAGDPDHATSLQVLKGLPAAGVDIIELGVPFTDPMADGPTIQLAGQRALEGGQTLAGTLDMVRTLRAEDDTTPVVLMGYYNPIYSMGVAAFLEAASEAGVDGLIVVDLPPEEDAELCLPAQAAGLNFIRLATPTTDDKRLPKVLQNTSGFVYYVSITGITGAANAQATNVGPEVSRIKSQTDLPVIVGFGIKTPEAAMAIA-GVADGAVVGSAIVEKIGAG-----QSPDEVLAFVKSLADGAH-MK-SALKTEAAAAMIPDGATLMIGGFMAVGTPHRLIDAIVAAGPRDLTIIANDSAMPGKGIGKLVSAGLVARMVVSHIGLNPETQAEMNTGRIAVDLVPQGTLVERIRAGGVGLGGILTPTGLGTLVAEGKRIIEVAGKPYLLEEPLRADFALIAARRSDYVGNLEYFLTAQNFNPLMAMAADTVIAEPEAIVPVGVIPPDAVRTPGAIVTHILER--------------PA
MTRIDDTFARLRAEGKKAFVAYVMAGDPDYDTSLEVVRGLPAAGVDIIELGMPFTDPMADGPTIQLAGQRALEGGQTLEKTLQIARELRKGDDTTPIVMMGYYNPIYSRGVDKFLTDAKEAGIDGLIVVDLPPEEDDELCIPAQKAGLNFIRLATPTTDDKRLPKVLQNTSGFVYYVSITGITGAAEAQAAEVAPEVARIKAQTDLPVIVGFGIKTPASAEGIA-SIADGCVVGSAIVGEIAAG-----KSPAEVLDFVKGLADGAH-MKKVYGSADEALDGLHDGMLIAAGGFGLCGIPELLIDALVKSGVKDLTVASNNAGVDDFGLGKLLATRQIKKMMSSYVGENAEFMRQYLSGELELEFNPQGTLAERMRAGGCGIPGFYTKTGVGTVIAEGKDHKEFDGETYIMEKGIFADLAIVKAWKADETGNCIFRKTARNFNPPAAMCGKVCVMEVEEIVPVGSLDPDHIHLPGIYVHRLVQG-EHEKRIEQRTVRKEA
MTRIDAKFAELNAAGKKAFVAYVMAGDPNYDESLEIVKGLPGAGVDVIELGLPFTDPMADGPTIQLAGQRALDAGMTLQRTLDLATEFRKEDNTTPIVMMGYYNPIYNRGVDTFLKDAMAAGIDGLIVVDLPPEEDEELCIPAQAAGMNFIRLATPTTDDKRLPKVLQNTSGFVYYVSITGITGAAEAEATNVGPEVARIKASTDLPVIVGFGINTPEKSEAIA-SVADGAVVGSAIVSQIGAG-----KPVAEVLAFVKSLSDGAH-MD-KTAQLEEVVARIGDGATIMVGGFGVPGTPMTLIQELVRQGARDLTLIKNDANEPGMGVDHLLRNGQVARLITTHLGLNTHAIGLMNNDQIKVEFNAQGILAERIRAGGAGIGAVLSDIGIGTELAEGKQVVEVDGKPHLVETALRADFALIHADRADPFGNLTYVATARNFNPLMAMAADCVIAEAETVTPLGELEADAVHTSGVFVDHVAELGEIEYAV------VQR
MSRIQSTFERLKAQGRKALIPYITAGDPYADVTVELMLAMARAGADVIELGIPFSDPMADGPVIQRASERALAKGISLRHVLSMVREFRDQDADTPVVLMGYANPIERMGTQAFVDAAKQAGVDGVLVVDYPPEESDVFAASLKAQGLDPIFLLAPTSTDERVRRIGELASGYVYYVSLKGVTGAGHLDTSAVADAMPRLRAHVKIPLGVGFGIRDGQTAAAVA-RVSDAVVIGSALVQLIEVQTRD--NVANQAAAFIQEIRQALDRMNKLYPSAAAALDGVRDGQLMAVGGFGLCGIPEALIQALRDSGVKDLTVISNNAGVDGFGLGQLLETRQIRKMISSYVGENKEFERQYLAGELELEFTPQGTLAEKLRAGGAGIPAFFTRTGVGTLVAEGKEIREFDGHAYVMERALNPDVALVKAHIADKSGNLIFRRTARNFNPACAMAGKLTVVEVEQVVEVGDLDPDAIHLPGIYVHRIVHNPNPEKRIEKRTIRP-A
MTRIDETFARLRAEGKKAFVAYVMGGDPDYDTSLEIVRGLPAAGVDIIELGMPFTDPMADGPTIQLAGQRALEAGQTLDKTLDLARALRETDDATPIVMMGYYNPIYSRGVDRFLADAKDAGIDGLIVVDLPPEEDSELCIPAQAAGLNFIRLATPTTDDARLPKVLQNTSGFVYYVSITGITGAAQAQASDVAPEVARIKSATDLPVIVGFGVKTPELAESIA-GVADGTVVGSAIVKMVEDG-----KPVPEILGFVADLAAGAH-MQKIYGSAAEALEGLFDDMLIAAGGFGLCGIPELLIEAVQKSGVKRLTIASNNAGVDDFGLGLLLQTKQVKKMMSSYVGENDLFMQQYLSGELEIEFNPQGTLAERMRAGGCGIPGFYTKTGVGTVIAEGKEHKDFNGETYILEEGIFADLSIVKAWKADETGNLVFRKTARNFNPPAAMCGKVCVAEVEEIVPTGTLDPDTIHLPGIYVHRLVQG-EHEKRIEQRTTR-AA
MTRIDAKFADLKAAGKKAFVTYVMAGDPSYDSALEVVKGLPAAGVDIIELGLPFTDPMADGPTIQLAGQRALEAGMTLDKTLQMVRDFRETDDTTPIVLMGYYNPIYSRGVTRFLAEAKEAGIDGMIVVDLPPEEDSELCIPAQKAGLNFIRLATPTTDDKRLPKVLTNTSGFVYYVSINGITGAAAAQASNVGPEVARIKAATDLPIIVGFGIRTPQNARDIA-SVADGAVVGSAIVDEIGAG-----KSPAEVLAFVKSLADGAH-MKKLYGSASEALEGLFDGMFIAAGGFGLCGLPENLLAAIRDAGTKDLTFASNNAGVDDFGIGILLQTRQVKKMISSYVGENDTFMKQYLSGELELEFNPQGTLAERMRAAGCGIPGFYTKTGVGTVIAEGKEHKEFNGETYILETGLFADVSIVKAWKADETGNLIFRKTARNFNPPAAMCGKVCIAEVEEIVPTGSLDPDHIHLPGIYVHRLIQG-SHEKRIEQRTVR-AS
MSRIQATFARLGAEGRKALIPYVTAGDPYADVTVELMLAMAKAGADVIELGVPFSDPMADGPVIQKASERALAKGITLTHVLEIVRDFRKQDDATPVVLMGYANPVERFGLERFVTEAKAAGVDGVLVVDYPPEECEHFAAALKAQGLDPIFLLAPTSTDDRVARLGRLASGYVYYVSLKGVTGAGHLDTDAVAQAMPRLRQHVSIPLGVGFGIRDGATAAAVA-RHADAVVIGSALVQLIESQTRD--NVAIQAAAFIRDIRAALDAMNKLFPNAKAALDGVADGQLLAVGGFGLCGIPEALIAALRDSGTKGLTVISNNAGVDGFGLGQLLETRQIRKMISSYVGENKEFERQYLANELELEFTPQGTLAEKLRAGGAGIPAFFTRTGVGTLVAEGKEIREFDGQQYVMERALNPDVALVKAHIADKSGNLIFRRTARNFNPACAMAGKVTVVEVEQVVEVGELDPDSIHLPGIYVHRIVHNPNPEKRIEKRTIRP-A
MTRISRRFAALKEENRAALVTFTIAGDPDFEASLETLKGLPAAGADIIELGMPFTDPMADGPAIQKAAQRALRAGQTQRKTLEMVREFRRNDQDTPIVLMGYYNPIYRYGVGAFLKDAVDAGIDGLIVVDLPPEHDGELCLPAMNAGLDFIRLTTPTTDDKRLPRVLENTSGFIYYVSVAGVTGAQAPTPESVEQSITRIRAHTDLPIAVGFGIRSAEQAAAIG-RFADAVVVGSALVQCIETADSP-QAGTQAVHTLVRTLASALPRMDKCFASAHEALDGIEDGMTLAVGGFGLCGIPEALIEALRDTGKRELTVASNNAGVDGFGLGLLLESRQIKKMMSSYVGENREFERQYLSGELELEFCPQGTLAERLRAGGAGIAAFYTRTGYGTKIAEGKEVREFDGEHYVMEHGLPVDVALVKAQVADRAGNLRFAKTARNFNPLAAMAGRVCVAEVEEIVETGAIDPDDVHLPGIFVHRIVHNPHPEKRIEKRTLRE-N
MTRIDAKFAELRKAGRKAFVTYVMAGDPDYERSLEVVRGLPGAGVDIIELGLPFTDPMADGGTIQLAGQRALEAGQTLARTLELAHAFREQDDTTPIVLMGYYNPIYSRGVERFLAEAKEAGIDGLIVVDLPPEEDDELCIPAQKAGLNFIRLATPTTDDKRLPKVLTNTSGFVYYVSITGITGSAAAEAGDVGPEVARIKAATDLPVIVGFGIRTPEAAERIA-SVADGAVVGSAIVDRIGKG-----EPTEKVLEFVAGLAEGAH-MTKVSPSVADAIADIPDGAQIMIGGFGGSGAPIELIHALIDRSPSNLTLINNNAGNGSIGIAAMIKAGMVGKMICSFPRNAEAFNEKYLAGEIALELVPQGTLAERIRAAGAGIPAFYTPTSFGTELAEGKPSEEFDGKMYVRERWLKADFALVKGHDGDEAGNLTYRLAGRNFNPLMAMAADRTIAQVSNLGAPGSIAPEAVITPGIFVDVVVEVSEPEEML-VRTGVIY-
MSRIAAKFAALRAEGRRAFVSYVMAGDPDYATSLDLVRGLPGAGVDIVELGVPFTDPMADGPTIQQAGQRALAQGMTLDRTLDMVRAFREGDDTTPIVMMGYYNPIYSRGVAAFLKDAKAAGVDGLIVVDLPPEEDDELCLPALASGIDFIRLATPTTDDARLPRVLQNTSGFVYYVSITGITGAAAPEAADVAPEVARIKAATDLPVIVGFGIRTPDSARAIA-AIADGCVVGSAIVAELASG-----KSVADVLAFTADLARGAH-MDKRVKTLRDAVAPITEGASVMIGGFGSSGIPFGLIDALLDQGTGGLTVISNNAGAGETGIAKLLKAGQVARVICSYPRGSIWFERRYEAGEIALEVVPQGTLAERIRAAGAGLGGFLTPTGYGTLLAEGKETRVIDGKGYVFEHPLRADFALLRAARGDRWGNLSFHGTARNFNPVMAMGAAHSIAEVR-VLSDAPLDPETVVTPGIFVQSVTEYGV------------RP
MTRIDAKFEDLRARGKKAFVSYVMAGDPDFDRSLEIVRGLPAAGVDIIELGLPFTDPMADGPTIQLAGQRALAAGMTLKRTLEMVRAFRKDDDTTPIVLMGYYNPIYSMGVEKFLTEAKDAGIDGLIVVDLPPEEDIELCLPAQDAGLNFIRLATPTTDDKRLPRVVQNTSGFVYYVSITGITGSAEANAADVSPEVKRIQKASGLPVIVGFGVNTPEKARAIA-EVADGVVIGSAIVNRIANG-----DSPEDVLAFVKSLADGAH-MNKIYGSAAEALEGLSDGMLIAAGGFGLCGIPELLLQAIKDNGAKDLTFASNNAGVDDFGIGILLQSRQVKKMISSYVGENAEFMRQYLSGELELEFNPQGTLAERMRAGGSGIPGFYTKTGVGTQIAEGKEVKQFHGEDYILEEGIFADLSIVKAWKADDTGNLVFRKTARNFNPPAAMCGKVCIVEVEEIVPRGSLDPDKIHLPGIYVHRIIQG-DHEKRIEKVTTRKEA
MTRIDATFAALRAEGKKAFVAYVMAGDPDYERSLDLVRGLPGAGVDVIELGLPFTDPMADGETIQLAGQRALESGMTLNRTLQLVRDFRAGDDTTPIVMMGYYNPIYNHGVDRFLVDAREAGIDGLIVVDLPPEEDEELCLPAQAAGLNFIRLATPTTDDTRLPKVLQNTSGFVYYVSITGITGAAAAQAGDVAPEVARIKAATDLPVIVGFGIRTPDAAQGIA-GVADGCVVGSAIVAAQADG-----KTAADVLSFVKTLADGAH-MH-LAISMEEAVDMIPDGARVMLSGFMGVGTPDGLVRALAASGKKDLTVLVNDAARPHTGVGPLVTAGCVRKFIGSHIGVNPVVQEKMRSGELEVELVPQGTFVERIRAGGMGLGGILTPTGIGTLIAEGKDVIEIDGKQFLLEKPLRADFALIAARSCDYVGNLTYMLSATNFNPIMALSADVVIAEPEEIVPVGVIPPDAVKTPGILVDHVIKR--------------TV
MRRIEERFKTLKEEGRPALVTFLMAGDPDGETALDIIKALPAAGADLIELGMPFSDPMADGPAIQEAGRRALHGGETLKKTLATVARFRESDPATPLILMGYFNPIYVYGVQAFVDAALKAGVDGLIVVDLPPEMDDELCLPALEKGLSFIRLATPTTDDHRLPAVLKNTSGFVYYVSITGITGSAAPDAKKVEAAVGRIKGHTDLPVCVGFGVRTAEQAAEIG-KAADGVVVGSALVSAIASSLDETDKTRGAVAALVSNLAEGVRRMS-KLTTLAAAVEKIPDGASVMIGGFMGGGSPHRLIAELVRQGKKNLAIIANDTARPGIGIGRLIDANAVVKLVTSHIGLNPETQKRMIAEEIEVELVPQGTLAERIRAGGTGLGGVITPTGVGTVVAEGKPTIEIDGETFLVEKPLKADFALIHAVRADLFGNLQYQLTARNFNPVMAMAGETVIAEADIVVPVGMIPPDHAETVGVVVDFLVAR--------------KG
MTRISTRFAALKEEGRPGLVTFVTAGDPDGETSLAILKALPGAGADVIELGIPFTDPMADGPAIQAAGLRALKGGQTLAKTIEMVRVFRTEDTTTPVVLMGYFNPIYIYGVDRFLTDAKVAGVDGLIVVDLPPEEDDELCLPALNAGLDFIRLATPTTDDKRLPTVLEHTAGFVYYVSITGITGSATPDADLVAAAVARIKSHTDLPVAVGFGVRTPEQAKAIA-AGADAVVVGSALVEVVRRTLDATANTLPGVEALVSELAEAVRRMDKTRPDTQSCVADIPDGATLLVGGFGGAGMPHELIEAVIARAPKDLTIISNNAGNGTTGLAALLAAGLVKKVVCSFPRDSFVFDKLYREGKLELELVPQGNLVERIRAGGAGIGAFFTPTGYGTPIAAGKETRQIDGRNYVLEYPLKADFALIKARRGDRWGNLTYRKTARNFGPVMATAATITVAQVEDIVPLGTLDPEDIVTPGVFVDRVVAIGT----------GAAQ
MTRIDAKFADLKAQGKKAFVAYVMAGDPDYETSLQVVKGLPAAGVDVIELGLPFTDPMADGPTIQLAGQRALAAGMTLRKTLDLATEFRKTDDTTPIVLMGYYNPIYSCGVDAFLTQAKAAGIDGLIVVDLPPEEDSELCIPAQAAGLNFIRLATPTTDDKRLPRVLQNTSGFVYYVSITGITGAAEASATDVGPEVARIKAGTDLPIIVGFGINTPEKSRAIA-SVADGAVVGSAIVSQIGAG-----KPVGEILSFVKSLADGAH-MKKVYSTATEALEGLSDGMTIAAGGFGLCGIPELLIDALVDSGVKDLTIASNNCGVDGFGLGKLLDTKQIRKMMSSYVGENAEFMRQYLSGELELEFNPQGTLAERMRAGGCGIPGFYTKTGVGTVIADGKESKEFDGQDYILERGIVADLSIVKAWKADDTGNLVFRKTARNFNPPAAMCGKVCVAEVEEIVPRGSLDPDTIHLPGIYVHRLIQG-DHEKRIEQRTIR-EA
MTRIDTRFAELKQEGRAAFVTFVMCGDPDLATSLEIIKALPQAGADIIELGMPFTDPMADGPAVQAAGLRALKAGTTLKKTLQVVRDFRAGDNATPIVLMGYYNPIYIYGVDKFLADAKAAGVDGLIIVDLPPEEDTELCIPAMRAGLNFIRLATPTTDDKRLPAVLANTSGFVYYVSITGITGSASADTAQVAEAVARIKRHTGLPVCVGFGIRTPEAARGIA-QAANGAVVGSALIDVLRASLDSTAKTVPAVADLASALAQGVREMDKRVESLEAAVAGVKDGATVLVPGFGAVGIADNLLEALHDQGAKELTIVANNSGNGDHGLARLINSGRVRKVICSYPRDYSAFLKAYRAKSLELELVPQGTISERMRCAAAGLGGFFSPVSAGTKLADGKEQREIDGRLHVFEKPLKGDIALVKAAKADRWGNLVYRKSARNFNPVCAMAAELTVVEVETMVELGTLDPEAVVTPGIFVDRIVVAEPL-----------GS
MSRITRRFAALKAEGRGGLVTFVTGGDPDPETALAILKGLPAAGADLIEIGMPFSDPMADGPSIQAASLRALKAGMTLAKTIEAVRAFRSGDNDTPIILMGYYNPIYIYGVERFLKDAKSAGVDGLIIVDLPPEEDSELCLPALEAGIAFIRLATPTTDDKRLPKVLSNTSGFVYYVSFTGVTGTKAVDSQHVAQAVARLKRHTELPVAVGFGIRTPEQAGAVA-AVADAAVVGTALVDVIAGHLDEKPGLAEAALGFVAKLAGGVRAMDKRVATLAEAVAGIKDGSTLLVGGFGSAGAPTELIHAVIDQGARDLVVVSNNAGVGTEGLAALMAARRVRRIVCSYPRGSVVFDELYAKGEIELELLPQGTISERLRCAAAGLGGYYSPVGVGTKLAEGKELREIDGRTYVLEMPLRGDVALINAHRADRWGNLIYRLSSRNFAPDMAMAADLTIVQAEGFVELGDFDPDNIHTPGIFVDRVVKVEK------------KA
MSRIKSCLQELKVKGRKALIPYITAGDPQPGVTVKLMHALVEAGADIIELGVPFSDPMADGPVIQLACERALVHGVRLVDVLDMVSEFRTTDSVTPVVLMGYLNPVEAIGYETFLERASKAGVDGVLTVDLPPEEAEDFCAGLKRNNLDAVFLLAPTTSEERIKQICDVSSGYVYYVSLKGVTGSASLDVDEVATRLEAIREITDLPVGVGFGIRDDKSAASVA-KVADGVIVGSVLVNKIAELASTPDSIPQQVADIIRGMRQAMDAMDKQVGSAAAAVADIFDGATVMVGGFGEAGSPIELIHALIDRGVKNLTVVNNNTGSGHVGLAALIENKQVGKMICSFPRNSTVFPDLYRAGEIELELVPQGTLAERIRAGGAGVPAFYTATSVGTPLAEGKELRNFEGRDYVLEHGLKADFALIKCERADRYGNLVYNKTARNFGPIMAMAAETTIAQTGLQLEVGAIDPEVIVTPGIFVDRIVTVTEPESRL-VAAGRSYP
MTRIDRCFAALKREGRPAFVTFVTAGDPDYETSKAILLGLPEAGADVIEIGMPFSDPMADGPAVQASSLRALKAGQTMKRTLQLVREFREKDNLTPIILMGYYNPIYVYPNDAFLDEARDSGVDGMIVVDVPPEADEELCLPAIERGLSFIRLATPTTDDARLPAVLANTSGFVYYVSITGITGAAAPVVSDVRAQVARIKRSTPLPVVVGFGVRTPEQARTLA-DCADGVVVGSALVETIRTTLGPGPDTISAVHRIVQNLAAGLRVMNVVVKDAREAVAGLKDGHTVMVGGFGGAGLPRDTIKAVLDTGVRELTVISNNAGSDESDLSLWFAARIVRKIVCSYPRAAQVFAEQYRAGTVELELVPQGTLVERIRAGGAGLGGFLSPVGVGTVFEHGKQKINVGGRDFLLELPLKADFAFVKGKCADAFGNVTYNMTARNHCQVMATAASTVAIEVDRIVEVGELDPESIVTPCIFVDRVFERG-------------LQ
MTRIDRKFASLKEEGRPALVTYFMAGDPDYETSLKIMKALPEAGADIIELGVPFSDPMADGPAIQAAGLRALKGGQTLVKTLAMAAEFREADDTTPIVLMGYYNPIYIHGVERFLAEAKEAGVDGLIIVDLPPEMDEELCIPALKAGINFIRLATPTTDDKRLPKVLENTSGFVYYVSMTGITGSALPDTSKVAGAVSRIKAHTALPVCVGFGVKTSEQAKIIG-ASADGVVVGTAIVNAVANTIRPVADPAEAVATMVRGLSTGIREMDKTIGSLAEAVAEIGDGATVMIGGFGGSGAPIELIHALIDKGSKNLTVINNNAGNGRIGIAAMIDAGMVRKMICSFPRDPRAFTDKYLAGEIQLELVPQGTLAERIRAGGAGIPAFYTPTAYGTELAEGKVIAEFDGRPYVQERWLKADFALIKAHTGDIHGNLTYRMAARNFNPLMCMAAAKTIAQVSKIVPLGGIEPEHVVTPGIFVDRVVEAANPEEEL-IRAGVAYV
MTRIEKRFAELKDEGRAALVTFVMSGDPDYETSIAVIKALPKAGADVIELGMPFTDPMADGPSIQAAGVRALKGGQTLKKTLQMVREFRKGEANTPIVLMGYYNPIYIYGVDKFLVDAKEAGVDGLIVVDLPPEEDEELCLPALKAGLNFIRLATPTTDDKRLPAVLNNTSGFVYYVSITGITGSAAPDAAKVSAAVARIKRHTKLPVAVGFGVKNADSARAIA-AGADGVVVGSALIDALKKTLDGGPATVKAVADLVADIASGVKEMKKVFPDAKSALAGVKDGMMVMAGGFGLCGMPSTLIEALRDSGAKNLTCVSNNAGIDGAGLGLLLETRQIKKMIASYVGENKLFAQQYLAGELEIEFNPQGTLAERMRAGGAGIAGFYTKTGVGTEIAKGKEEKVFNGERYILETGLVADIALVHAWKGDTEGNLVYRKTARNFNPMMATAGRITIAEVEHLVEPGELDGDEIHTPGVFVQRIIKT-NAEKRIEVRTTRKEV
MTRYSFITQKIKTGG-HVYMPYVLLGYPDIDTSFSVARTLIDNGAHGLELGFPFRDPVADGPVIEKASNTALDNGFTVDNGFEVISKIRSLSLEIPLTLMLYYNMVLARGVDKFFADCKSSGLDGVLIPDMPPERADTVVEAAKENGIELIFIAAPTSTTDRLDLIAQYAGGFIYVVTRMGITGSVESYSDKLTELFAAIKSHIDLPVIAGFGISTPEQARKMIKAGADGIITGSKIVEMTPQGLD-------VIAHHTREMV----LMDKQVADCRAAIDGLSSGHTIMVSGFGGAGMPRGLVAAVLELAPKDLTVISNNAGFTTGDISDWLSAGLVRKMICSYPRSSKTFVKLYREGRLELELNPQGTLVERMRAAGVGLGGILNPVSAGTLLGKGKPVHTIDGKDYVLETPLKADFAILRAKRADRMGNLTYNKAARNFGPVMAMAATTVVAEVDEVVENGGIDPEVVVTPGVVVDRVVVGG-------------HA
MSRIKSTFAALAEQGKKGLIPFITAGDPNPEQTVELMHALAKGGADVIELGVPFSDPMADGPVIQRSSERALARGVSLKHVLADVKRFRETNTTTPVVLMGYANPIERMGTETFAKAAKDAGVDGVLVVDYPPEESVEFSGSMRAAGIDPIFLLAPTSTDARIAAVGKVASGYVYYVSLKGVTGSANLDVASIASKIPAIKAHVALPVGVGFGIRDAASARRVA-DVSDAVVIGSRLVQLLEEAPPE--KAAEMLTSFIADIRSALDKMNKIFDSLSSAVKDVQDGATVMIGGFGTAGMPSELIDALIEQGARELTIVNNNAGNGETGLAALLKAKRVRKIICSFPRDSQVFDALYRAGEIELELVPQGNLAERIRAAGAGIGGFFTPTAYGTKLAEGKETRLIDGRHYVLEAPLHADFALIKAFKGDRWGNLVYRKTARNFGPIMATAAKTAVVQVSQVVPLGALDPEDIVTPGIFVQRVIEVPQAAAEL---AAAKAA
MTRIDAKFAALKAEGRKAFVSYIMAGDPDYDTSLEIVKGLPGAGVDVIELGLPFTDPMADGPTIQLAGQRALEAGMTLDRTLDLARAFRETDNTTPIVLMGYYNPIYSRGVDTFLAQAKEAGIDGLIVVDLPPEEDSELCIPAQAAGLNFIRLATPTTDDKRLPRVLQNTSGFVYYVSITGITGAAEAEAGDVGPEVARIKSATDLPIIVGFGVNTPEKSRAIA-SVADGAVVGSAIVSKIGAG-----DSVDSVLEFVKSLADGAH-MKKIYGSATEALDGLFDGMFIAAGGFGLCGIPELLLDAIKDAGTKDLTFASNNAGVDDFGIGILLQTRQVKKMISSYVGENAEFMRQYLSGELELEFNPQGTLAERMRAGGCGIPGFYTKTGVGTVIAEGKEHKDFDGETYIMERGIFADLSIVKAWKADETGNLVFRKTARNFNPPAAMCGKVCVAEVEEIVPTGSLDPDHIHLPGIYVHRLIQG-EHEKRIEQRTTR-AA
MGRISQCFESLKVGGRKALIPFITAGDPQPSVTVPLMHALVDAGADIIELGVPFSDPMADGPVIQLACERALSHGTRLLDILEMVKEFRATDNQTPIVLMGYLNPVEALGYENFAEKASAAGVDGVLTVDLPPEESAEFAAIMKQYALDVIYLLAPTTEESRIQQVCEFGSGYVYYVSVKGVTGSAALDVNEVAGKLEIIRRHTDMPVCVGFGIRDGESAAAVS-KIADGVIVGSVLVNAIAEKVTHPEQINADVAVIIAQMRSAMDAMN-KQQTIEQAIAQIPAGAVVMVGGFGCPGTPFCLINELLRQGQRNLTLIKNDANESGIGISKLIENGQVDKLITTHLGLNKPVIEMMNDGRLEVQFHPQGILAEKIRTAGAGTFGFLSDIGIDSEIIQPEQIMEWQGQRYVVEMAQKAEFALIHAAQADSYGNLVYQGSAMNFSPLMAMAADNVIVETSCFGTPGSIHPSRVHTPSIFVNAVVVLPQLEYGV------VRY
MTRIDAKFAALKEEGKKGFVAYVMAGDPDFDRSLELVRGLPEAGVDVIELGLPFTDPMADGETIQLAGQRALEAGMTLNRTLELVREFRKGDDSTPIVMMGYYNPIYSHGVDKFLEEAREAGIDGLIIVDLPPEEDEELCIPAQKAGLNFIRLATPTTDDKRLPKVLQNTSGFVYYVSITGITGAAAAQATDVGPEVARIKAGTDLPVIVGFGIRTPETAESIA-GVADGCVVGSAIVAAMAEG-----KPVAEVLGFVKSLADGAH-MH-QAVTMDEAVDLIPDGARVMLSGFMGVGTPDGLVRALAQAGKKDLTVIVNDAARPHLGVGPLVAARCLRKFIGSHIGLNPDVQEQMRSGELEVELVPQGTLVERIRAAGVGLGGVLTPTGLGTKVAEGKQVIEVEGKPYLLEPPLHADFALIAARSCDYVGNLTYMLTATNFNPIMALAGDVVIAEPEEIVPVGVIPPDAVKTPGALVDHVIGK---------------H
MSRIKSAFDRLNGEGRKALIPFITAGDPDAALTLPLMHTLVEAGADVIELGVPFSDPMADGPTIQRASERALAKGMTLRKVLQLVAAFRTVDDKTPVVLMGYANPIEAMGLERFAEKAAQSGVDGVLVVDYPPEEAESFGAAMKAHGMDPIFLLAPTSTVERIEQVAGIASGYVYYVSLAGVTGSGALNVEAVAERLPLIREKTGLPVGVGFGIRDASTAARIA-AIADAVVVGSRIIEEIEKSTTE--TACANVKALVADIRRGVDQMN-KIVQWPEIGPMFRDGMTVMFGGFMGVGTPLGIVAALRESRVGQLTLIGNDTAMPDAGVGPLVASGQVSRVIVSHIGTNPTTGKKMIAGELDVDLVPQGTLIERIRCGGSGLGGVLTPTGVGTVVEEGKTKMAVGGKEYLLELPLRADIAIIKAKRADRAGNLVYERAARNFNPVIAFAADLVIVEVDELVEVGEIDPDMVMTPAALVDKIVLSQ-------------GA
MTRIDTRFAELKVEGRAAFVTFVMAGDPDPATALEIVKALPKAGADIIEIGMPFTDPMADGPSIQAAGLRALQAGMTLRKTLQLVRDFRAADDKTPIVLMGYYNPIYIYGVDKFLPDAKAAGVDGLIIVDLPPEEDAELCLPAMKAGLNFIRLATPTTDDKRLPAVLANTSGFVYYVSITGITGSASADSSAVSAAVARIKRHTKLPVCVGFGIRTPEAAHDIA-RHANGAVVGTALIDALKGSLDATARTVSAVADLAAALAQGVHEMNVVVKDAGAAVEGIQDGNAVMMGGFGGAGLPLGVVRAVLDTGVRNLTLISNNAGSTEDDLSLWFEAKIVRKIVCSYPRAAKQFAEQYRAGTVELELVPQGTLVERIRAGGAGLGGFLSPVGVGTVFADGKQKIVVGDREFILELPLRADYSFVKGHLADTLGNVTYNKTARNHCAVMATAGRTVAVEVDRVVEPGELDPEAIVTPCIFVDRVFARS-------------PR
MTRIDRRMAKLKAEGRPALVTYFMGGDPDYDTSLSIMKALGRSGADIIELGMPFSDPMADGPAI-------LKAGQTLVKTLRMAADFRKDDDETPIVLMGYYNPIYIYGVERFLGDARAAGIDGLIVVDLPPEMDEELCIPALAAGINFIRLATPTTDDKRLPKVLQNTSGFVYYVSMTGITGSALADTGRVADAVKRIKGHTDLPVCVGFGVKTAEQARVIG-ASADGVVVGTAIVNAVADTLGPGGDAAAAVATLVAGLAEGVREMDKTVAGVADAVAGIKDSMTVMIGGFGGAGAPIELIHALIDRSPKSLTVVNNNAGNGRIGIAAMIDHGMVAKMVCSFPRDPRAFTQKYLAGEIELELVPQGTLAERIRAGGAGIPAFYTPTTYGTDLAKGKPVAEFEGRNYVQERWLKADVALIKAELADRHGNLTYRKAARNFSPLMVAAARLTVVQVAQIVAPGAIDPEHVATPGIFVDRIVEIADAEEAL-IRAGIEYA
MSRLDDVLAATRAEGRPALVGYLPAGFPDKQTAIDAIVAMVDGGVDVVEIGLPYSDPVMDGPTIQKAADAALRHGFRVDDLFETVEAVAA--TGAPTLVMTYWNPVERLGVDRFSARMAEAGGAGLITPDLIPDEAEEWVAASDAHGLDRVFLVAPSSTDERIAMTAKASSGFLYATSVMGVTGARGATSDAAPRLVERVRGLSDLPVGIGLGVSNGDQAAEIG-AFADLVIVGSALVGCLLDHPDDPVAGVAAVRLLAEDLRSGVERM--QVLDADAAVADIADGATVLIGGFGKSGMPFTLIDALVRQGARDLTVVSNNAGNGTTGLAALLAAGQVRRMVCSFPRDSFVFDDLYRAGEIELEVVPQGNLAERMRAAGAGIGAFFTPTGFGTILADGKETRRIDGRDHVLEYPLRGDVALVAARRADGAGNVVYHKTARNFGPVMATAAATTIVEVDDVVEVGGIDPEAVVTPGIFVSRVVAVGAE----IAAREGAAG
MTRIDAKFDELNAAGKKAFVSYVMAGDPDYDTALEVVKGLPGAGVDIIELGLPFTDPMADGPTIQLAGQRALEAGMTLQRTLDLAAEFRKTDDTTPIVLMGYYNPIYNRGVDQFLIDAKAAGIDGLIVVDLPPEEDEELCIPAQAAGLNFIRLATPTTDEKRLPKVLQNTSGFVYYVSVTGITGAAEAQAGDVGPEVARIKASTDLPVIVGFGINTPEKSQAIA-SVADGAVVGSAIVSQIAAG-----KSVEDVLAFVKTLADGAH-MKKVYANATEALDGLTDDMFIASGGFGLCGIPELLLEAIKQSGVKNLTFASNNAGVDDFGIGILLQTKQVSKMISSYVGENAEFMRQYLSGELELEFNPQGTLAERMRAGGAGIPGFFTKTGVGTVIADGKFEKQFDGEDYIMEEGIFADLAIVKAWKADETGNLVFRKTARNFNAPAATCGKICVVEVEEIVPTGSLDPDSIHLPGIYVNRIIKG-DHEKRIEQRTVRQTS
MSRIDAKFAALKAEGKKAFVAYVMAGDPDEIRSLGIVKALPAAGVDIIELGLPFTDPMADGQTIQLAGQRALEAGMTLQGTLDLAAKFREEDDTTPIVLMGYYNPIYSRGVDRFLADAKAAGIDGLIVVDLPPEEDDELCIPAQAAGLNFIRLATPTTDDARLPKVLTNTSGFVYYVSITGITGAAEASGADVAPEVARIKAHTDLPVIVGFGVKTPQKAEEIA-GIADGTVVGSAIVSEIAKG-----KSVAEVAAFVKALADGAH-MKKVYSSASEALEGLFDGMLIAAGGFGLCGIPELLIDAIKEAGTKDLTFASNNAGVDDFGIGRLLHTRQVKKMISSYVGENAEFMRQYLSGELELEFNPQGTLAERMRAGGCGIPGFYTKTGVGTVIADGKDVKSWNGQDYILEEGIFADLAIVKAWKADETGNAIFRKTARNFNPPAAMCGKTCVMEVEEIVPVGSLDPDHIHLPGIYVHRLIQG-AHEKRIEQRTVR-AK
MTRIDDTFARLKDEGKKAFVTYVMAGDPDEARALEIVKGLPAAGVDIIELGLPFTDPMADGETIQLAGQRALEAGMTLEKFLQFVRDFRATDDTTPIVMMGYYNPIYSRGVERFLKDAQEVGIDGLIIVDLPPEEDEELCIPAQKAGLNFIRLATPTTDAKRLPKVLQNTSGFVYYVSITGITGAAEASATDVAPEVARIKESTDLPVIVGFGVKTPETAQAVA-GVADGTVVGSAIVQKIANG-----DSTEDVLAFVKSLADGAH-MDKRVNTLAEAVAPIQDGASIMIGGFGSSGIPFGLIDALLEHGAGELTVISNNAGAGETGIAKLLKGGRVAKVICSYPRGSIWFEKRYEADEIELEVVPQGTLAERIRAAGAGIGGFLTPTGYGTLLAEGKETRVIDGRGYVMEAPLHADFALLRAERGDPWGNLSYHGTARNFNPVMATGARHSIAEVRH-VSSDPLAPESVVTPGIFVQSVVEYGV------------RP
MTRITARFTELAAEGRPGLVTFITAGDPDYDTALSILRGLPEAGADVIEVGIPFTDPMADGPAIQAAGLRALKGGQTLAKTLDMVRAFRDENDTTPVVLMGYYNPIYIYGVPRFIADAKAAGVDGLIVVDLPPEEDNELCLPALDAGLDFIRLATPTTDEKRLPAVLAHTAGFVYYVSITGITGSATPDANAVAGAVARIKQHTTLPVAVGFGVKTPAQAAAIA-AGADGVVVGSALVEAVRKTLDETVNTVPAVTALVQELAEAVREMDKTVGDLATAVSEIGDGATVMIGGFGGAGAPVELIHALIDKGPKGLTVVNNNAGNGRIGIAAMIAAGMVRKLICSFPRDASAFNERYLAGELELELVPQGTLAERIRAGGAGIPAFYTPTSYGTELAEGKPVAEFDGRPYVQERWLKADFALVKAHLGDPYGNLTYNKAARNFSPLMCMAAAKTIVQVSRIVPPGDIDPEHVITPGIFVDRVVEVADAEEDL-IRAGAAYN
MTRIDAKFESLRARGKKAFVSYIMAGDPDAAVSLEIMKGLPEAGVDIIELGLPFTDPMADGATIQLAGQRALESGMTLQKTLDMARAFRQSDDTTPIVLMGYYNPIYSRGVDAFLTDAKDAGIDGLIVVDLPPEEDAELCIPAQAAGLNFIRLATPTTDDARLPRVLQNTSGFVYYVSITGITGAANAEGADVGPEVARIKSQTDLPVIVGFGIKTPEKSREIA-AISDGAVVGSAIVERIAAG-----DSPSDVLAFVKTLSDGAH-MKKVYGSAAEALDGLFDGMFIASGGFGLCGIPELLLEAIKDAGTKDLTFASNNAGVDDFGIGILLQTKQVKKMISSYVGENAEFMRQYLSGELELEFNPQGTLAERMRAGGCGIPGFYTKTGVGTVIAEGKEHKDFNGETYIMEEGIVADLAIVKAWKADATGNLVFRKTARNFNPPAAMCGKMCIVEVEEIVETGSLDPDSIHLPGIYVHRIIQG-DHEKRIEQRTVR-EA
MTRIDTKFAELKAAGRKAFVAYVMAGDPDEHKALEIVKALPAAGVDIIELGIPFTDPMADGITIQLAGQRALNAGMTLQKTLDMAAEFRKVDDTTPIVMMGYYNPIYSRGVDKFLADAKAAGVDGLIIVDLPPEEDDELCIPAQAAGLNFIRLATPTTDEKRLPKVLTNTSGFVYYVSVNGVTGAAEASGDSVGPEVARIKSHTDLPVIVGFGVNTPEKAREIA-SIADGTVVGSAIVNQIAQG-----KSVEDIAAFVKSLADGAH-MDKSISTLTESVADIHDGAVLMIGGFGGSGSPIELIHTLIDRSPKDVTVINNNAGNGFVGIAAMIKAGMVKKMICSFPRNAEAFNEKFLADEIELELVPQGTLAERIRAAGAGIPAFYTPTSFGTELAIGKPTEEFDGKHYVQERWLKADFAIVKGQLGDKHGNLTYRLAGRNFNPLMCMAADVTIAQVSDLVEAGGIDPEQVITPGIFVDHVVEVKSPEEIL-VRTGAVH-
MSRLTSCFERLAGEKRAAFVTFVTACDPTFDASMEIVRGLPRAGADIIELGMPFTDPSADGPAIDKAAQRALKAGGNMQRTLEIVREFRKTDDSTPMVLMGYFNPIYAYGTEKFCADAAAAGVDGLIIVDLPPEEDEELRLPANAAGIDVIRLATPTSDDARLPTVLDGASGFVYYVAVAGVTGGKSATADDIESAVMRIKSHTDLPVAVGFGIRTPEQAEAIA-RVADGAVVGSAIVSLIESGLDDKSGMVKDVLDFTGKLAEGVRGMKKVYASSEAALDGLFDGMTMMAGGFGLCGIPENLIAAVHKAGVRDLTVISNNCGVDGFGLGILLDAKQIRKMISSYVGENKEFERQYLDGELELEFNPQGTLAERIRAGGAGIPGFYTKTGVGTLIAEGKEHKDFDGQTYIMETGLVADVSIVKAWKADTEGNLVFRKTARNFNPMMATAGKVTVVEVEELVEPGELDPDHIHTPGIFVQRIVKG-TFEKRIEQRTVRQAG
MARMDKRFADLRAENRPALITYFMGGDPDFETSLNIMKSLPEAGADVIELGMPFSDPMADGPAIQLAAQRALKGGQTLKTTLDLAREFRKQDSATPIVLMGYYNPIYIYGVEKFLDDALAAGIDGLIVVDLPPEMDDELCVPALSRDINFIRLATPTTDEKRLPVVLKNTSGFVYYVSTNGITGSALPEPALISGAVGRIKSHTGLPVCVGFGVKTADHARAIG-AVADGVVVGSVIVNQIAASLTKTNDTVPFVTTLVKGLSTGVREMDKTIKSAAEAVSAIGDDATVMIGGFGGSGAPIELIHALIDKGSKNLTVINNNAGNGRIGIAAMIDAGMVRKMICSFPRDPRAFTDRYLAGEIELELVPQGTLAERIRAGGAGIPAFYTPTAYGTELADGKPIAEFDGRHYVQERWLKADFAIVKAHLGDTQGNLTYSKAGRNFNPLMCMAAATTIAQVSKLVPAGEIDPEQVVTPGIFVNGVVEINDPEEAL-IRAGVAYV
MTRLDTRFADLKKEGRAALVTFLMCGDPDLETSLAIMKALPKAGADVIEIGMPFTDPMADGPAIQAAGLRALKAGTTLKKTLDVVRNFRKGEAATPVVLMGYYNPIFIYGVDRFLVDAKEAGVDGLIVVDLPPEEDEELCLPALKAGVNFIRLATPTTDDKRLPAVLANTSGFVYYVSITGITGAAAADDKQVGEAVARIKRHTQLPVCVGFGIRTPEAAARIA-RHCEGAVVGSALVDALRGTLDAGPNTVSAVTDLVAALAQGVHAMNKVYPDAKSALEGLSDGMMIMSGGFGLCGIPETLANAICETGVKNLTVVSNNAAVDGIGLGKMLEKKQIKKMISSYVGENKTFAQMFLAGELELEFNPQGTLAERIRAGGAGIPAFYTKTGVGTLAAEGKELKEFDGETYVMERALFADLSIVHAWKGDTAGNLIYRKTARNFNPMMASASRMTIAEVEHLVPAGELDPDQIHTPGIFVKRIVAVDPALKHIEQRTVRQ-A
MTRIDTRFEKLKAEGRPALVTYFMGGDPDYDTSLKIMQALPGAGSDVIELGMPFSDPMADGPAIQMAGQRALKGGQTLKKTLALAADFRKGDNETPIVLMGYYNPIYIYGVDRFLVDAIEAGIDGLIVVDLPPEMDEELCLPALKAGLNFIRLATPTTDDKRLPRVLSNTSGFVYYVSMNGITGSAIADTSKVNEAVDRIKSHTNLPVCVGFGVKTAEQARAIG-QSADGVVVGTAIVNQIANTLDATTDTVESVVTMVRGLATGVRQMD-KSTDLAEAIGRIGDGARIMIGGFGVPGTPFTLIAELVRHGPKNLTIIKNDANEPGMGVDWLLGAGMVSRLITSHVGLNGNAVRMMNAGEIEVEFVAQGILAERIRTAGAGLKGFVSDIGIGTLLAEGKQRVEMDGATYLIEPALEADFALVHAARADTFGNLAYAATARNFNPLMAMAANCTIAEAEVIVGTGGIDPDMVHTPAPFVDHLVALPELVYGV------VHR
MGRIAECFARLRTENRKAFVSYIMGGDPDVETSLKVMRGLPGAGVDIIELGLPFTDPMADGETIQLAGQRALEGGMTLNRLLEMVRAFRQDDDTTPIVVMGYYNPIYSHGVERFLDDAKAAGIDGLIVVDLPPEEDDELCLPALAKGIDFIRLATPTTDDARLPKVLQNTSGFVYYVSITGITGAAAAQSTEVGPEVARIKARTDLPVIVGFGIRTPDAAAEIA-SVADGCVVGSAIVGELAKG-----RPVEEVLEFVSGLAGGAH-MKKVYGSAAEALDGLHDGMFIAAGGFGLCGIPELLLAAIRDAGTKDLTFASNNAGVDDFGIGILLQTKQVKKMISSYVGENKEFMRQYLSGELELEFNPQGTLAERMRAGGSGIPGFYTKTGVGTQIAEGKEHKDFDGETYIMERGIVADLSIVKAWKADDTGNLVFRKTARNFNPPAAMCGKVCVAEVEEIVPRGSLDPDTIHLPGIYVHRVIQG-EHEKRIEQRTVR-KA
MSRLQTRFAELKQADRAALVTFVTAGDPDYETSLAILKGLPEAGADVIELGMPFTDPMADGPAIQLANIRALGAGQNLVKTLRMVRAFREGDRTTPLVLMGYFNPIHYYGVERFIAEAREAGVDGLIVVDLPPEHNEDLCDPAQAAGLDFIRLTTPTTDDKRLPRVLAGSSGFVYYVSVAGVTGAHAASLEHVEQAVARLRRHTDLPLCIGFGIRSPEHAGSVA-RLAEGVVVGSALVDRIAKAGSK-EQAVGDVLGLCRELAEGVRRMDKRVNTYEEALAGLTDGMTVLAGGFGLCGIPENLIAEIRRRRVKGLTVVSNNCGIDGFGLGVLLEERQIRKMIASYVGENALFERQLLDGELEVELTPQGTLAEKLRAGGAGIPAFYTATGYGTPVAEGKEVREFRGRRYILEEAISGDFAIVKGWKADHFGNVVYRHTAQNFNPVVATAGRITVVEVEEIVEPGELEPSQIHTPGIYVDRVILG-HFEKRIEQRTVR--A
MSRFTECFAKLKQENRAALVTFVTAGDPNYLAAMQIFKGLPAAGADIIELGMPFTDPMADGPAIQKANLRSLANGQNLRKTLQMVSEFRQTNQETPVVLMGYFNPIYHYGVEQFIADATAAGVDGMIVVDLPPEHNADFCTPAQASGLDFIRLTTPTTDDQRLPTVLAGSAGFVYYVSVAGVTGAGSATMDQVEEAVARIRRHSDLPVCIGFGIRTPEHAAEVA-KRADGVVVGSALVNKIEQAEND-QQAVDEVLALCRELSQGIRRMNKVYASAAEAMAGIEDGMTLAVGGFGLCGIPEALIDALRDTGKKELTAISNNAGVDGFGLGKLLETRQIKKMISSYVGENKEFERQFLAGELELEFTPQGTLAEKLRAGGAGIPAFFTKTGYGTLVAEGKETREFDGEWYVMERSLVADVGLVKAWKADKSGNLMFNKTARNFNPLAAMASKLCIVEVEEIVEIGELDADQIHLPGVYVQRIVLNATPEKRIEQRTVR--S
MTRIDATFARCRAEGRAALVTYVMAGDPDAETSLRILEALPGAGADIVEFGLPFTDPMADGPAIQAAALRALKGGQGVVATLDLVRRFRAGNAGTPVILMGYYNPIHAYGVDRFLDDAVAAGIDGLIVVDLPPEEDDELCLPALAKGLAFIRLATPTTDARRLPAVLANTAGFVYYVSITGITGTATPDFGRVAEAVSRIRLHTDLPIVVGFGVRTGADAAAIA-RGADGVVVGSALVDALHRSLDAGSGTVEAVSGLVRDLAAGIRAM--RISSLAEAVSLIPDGASVMIGGFMGVGTPEPLVDELVRQGRQDLTVIANDTAAPGRGIGKLVAAGALRRAVVSHIGLNPETQARMIARTLEVELVPQGTLAERIRAGSCGLGGILTPTGIGTLVEEGKRRITVDGRDYLLEPALRAEFGLIQAFLCDYLGNLTYALTGRNFNPLMAMAAETVIVCAEHIVPTGVIAPDHVVTPAPLVDHVIAC---------------G
MSRIQATFQALQAQGKKGLIPFMMTGDPEPAWTVDLMHVLADNGADVIELGVPFSDPMADGPVIQRAAERALVKGVSLAQVLDNVAAFRRKNTHTPVVLMGYANPIERMGLAAFAQRAQMAGVDGVLVVDYPPEESDAFAAQMRAHNLDPIFLLAPTSTDERIAAVAKQASGYVYYVSLTGVTGAAHLDPDSVAGKIPQIKRHVSVPVGVGFGIRDAQTAAVIG-QVADAVVIGSRIIQLLEDATRDAAKAVKSLAEFIAGIRVALDKMSKIVEDLAEALAGVHDGATVMIGGFGTAGQPVELIDALLAQGARDLTIVNNNAGNGTTGLAALLQARRVRKIICSFPRDSQVFDALFRAGDIELELVPQGNLAERIRAAGAGIGAFFTPTGFGTELAEGKETRHIDGRDYILEYPIHADFALIKAERADRWGNLVYRKTARNFGPIMATAARTTIASVREVVALGELDPEAIVTPGIFVQRVVRVAA--------PVALAA
MTRIDAKFAALKDQNRKAFVAYVMAGDPDFDTSLALVRGMPGAGVDVIELGLPFTDPMADGPTIQLAGQRALEGGMTLDRTLELARRFREDDDTTPIVMMGYYNPIYSRGVDTFLEQARAAGIDGLIVVDLPPEEDEELCLPAQAAGLNFIRLATPTTDDKRLPKVLTNTSGFVYYVSITGITGAAEAQAADVGPEVARIKAASDLPVIVGFGVNSPDKAQSVA-SVADGCVVGSAIVKRIGDG-----ESVDDVLAYVATLAAGAH-MKKVYGSASEALDGLHDGMLIAAGGFGLCGIPELLIDALVESGVKDLTVASNNAGVDGFGLGKLLETRQIRKMMSSYVGENAEFMRQYLSGELELEFNPQGTLAERMRAGGAGIPGFYTKTGVGTQIAEGKEVKQFRGEDYILEEGIFADISIVKAWKADDTGNLVFRKTARNFNPPAAMCGKVCIVEVEEIVERGTLDPDHIHLPGIYVHRIIQG-QHEKRIEQRTVRKEA
MSRIAARFAHLKRERRGALIPFLEAWDPDGPTSTALLRGMPGAGADLIEIGMPFTDPMADGPIVQAAGKRALDAGVKMTDVLGMVRDFRAGDDATPIVLMGYLNPILSYGPERFCQDAAKAGVDGLIVVDLPTEEADMLLPFVTANGLDFIRLVAPTTDDARLSHVLSGSSGFVYYVAITGITGTRSASSDDLAEAIPRVRRATDLPVAIGFGVRTPAQAADAV-RIADAAVVGSALLDTLAANLDERPGAVDKVLDQVRALAEGIRAMDKRVASTAEALEGVSDGATVLCSGFGGAGFANVLIRALRERGTRNLTLVSNSATHRLSLTHELIEAGLVRKVICSAARGLSAFEELWKDGKIELVVLPQGTFAECLRAGGAGIPAFYTPSGFGTELAAGKEVRRFGDRDYVLETAIIGDLALVRADVADRWGNLSFRHAQANFGPAMATAAKLTVAEVR-VAQAEPIPPAQVQVSGVFVNRVLAV--------------GG
MTRIDQKFASLRASGTKAFVSYIMAGDPDVETSLAIMKGLPGAGVDIIEIGLPFTDPMADGPTIQLAGQRALEGGMTLDKTLAMVADFRTDDDTTPIVLMGYYNPIYSRGVDLFLTQAKAAGIDALIVVDLPPEEDAELCIPAQKAGLNFIRLATPTTDDQRLPVVLQNTSGFVYYVSITGITGAAAPQAADVAPEVRRIKAQTDLPVIVGFGITTPEAAQAIA-GIADGCVVGSAIIKDIAEG-----KPVAEVLARVAALAAGAH-MKKIYKDASTALDGLFDGMLIAAGGFGLCGIPELLIDGLVAAGTKNLTIASNNAGVDDFGLGKLLATRQIKKMISSYVGENAEFMRQYLSGELELEFNPQGTLAERMRAGGAGIPGFYTKTGVGTVIADGKDVKTFDGQDYILERGIVADLAIVKAWKADPSGNLVFRKTARNFNPPAATCGKICIVEVEEIVPLGALDPDTIHLPGIYVHRIIQG-THEKRIEQRTTRKAS
MSRIPATFEKLRAQGRKALIPFITAGDPEPGLTVALMRALVDGGADIIELGVPFSDPMADGPTIQRASERALAYGVSLHVVLGMVKEFRKHDAATPVVLMGYANPIEAYGSEAFARDAQAAGVDGVLVVDYPPEECVEFTALLKGVGIDPIFLLAPTSSDARFAEVAQMGSGYIYYVSLKGVTGAATLDLDAVTQRIPAIRDKVGMPVGVGFGIRDGASAARIA-TVADAVVIGSRIIEEIENSPRG--EAAARVTKFLSGVRAAMDSMT-EIIDAEQAVRNIREGMTVMIGGFLGVGEPLLLIDELVAGGVGKLSLIAVVGSYPGFGVGKLSRNRQIARLVTSHIGTDPELVRQYLAGDLEVEFNPMGTFIERIRCGGGGLGGVLTRTGFGTEVAAGRARIEVEGEEFLLYTPLKADVALIKAHRGDRLGNLEYRGIALNSNPAMAMAAAYVVAEVDEIVDVGVIAPRHVGTPHIFVDALVRGRDHRKLEWVDSGR-LQ
----------MQANGRRALIPFITAGDPAPDLTLPLMQALVEGGADIIELGVPFSDPMADGPTIQRASERALANGMNLRKVLEVVSAFRGGNQVTPVVLMGYANPIEAMGVERFVEAARDAGVDGVLVVDYPPEECEAFSAAVRKAGLDPIFLLAPTSTEQRFDDVARAGSGYIYYVSLKGVTGSAALDFDEVAARLPHIRARVGMPVGVGFGIRDAESARRIG-EVADAVVIGSRIIEEIEKSPRD--QAVENVRSFVSGIRSALDRMD-KQVDWSEIGPLFRDGMSIMFGGFMAVGTPDGLVSVLREQGTKDITLIGNDTAAPETGVGPLISGGQVKRVVVSHIGTNPVTGKKMIAGELDVELVPQGTLAERIRCGGAGLGGVLTPTGVGTVVEEGKTKMVVDGKSFLVELPLRADVAILKAKRADRAGNLVYERAGRNFNPIMALAADLVIAEVDEIVEIGEIDPDLVMTPAALVDKIVLR--------------GQ
MSRIDAKFAQLRAEGRKAFVSYVMAGDPDYETSLEIVKGLPAAGVDIIELGMPFTDPMADGLTIQAAGQRALDGGQTLEKTLDIVRALRKVDNTTPVVMMGYYNPIYSRGVTRFLSDAREAGIDGLIVVDLPPEEDSELCIPARDYDINFIRLATPTTDNARLPTVLQNTSGFVYYVSVNGITGTAAASAAAVGPEVARIKAATDLPVIVGFGIRSPEAAESIA-SVADGCVIGSAIVAQIADG-----KPVSEVLSFVADLAAGAH-MDKQVSDLAAAVAGIESGAVVMIGGFGGAGAPIELIHALIDRAPVDLTVVNNNAGNGHVGLAALIEAGMVKKLICSFPRDPVVFTTKYLAGEIELELVPQGTLAERIRAGGAGIPAFYTPTSFGTDLAAGKPTAEFEGRAYVQERWLRADYALIKAEVADVQGNLTYRATSRNFGPIMCTAARVAIVQARAVVPAGQIDPEAVVTPGIFVQRVVQVANPEEDL-NRANAAYP
MARMDKRFADVAAEGRPVLVTYFMAGDPDFETSLSIMKALPKAGADVIELGMPFSDPMADGPAIQLAGQRALKGCQTLAKTLEIARRFREDDQRTPIVLMGYYNPIYIYGVDRFLTDALAAGIDGLIVVDLPPEMDDELCIPALAKGISFIRLATPTTDDRRLPKVLENTSGFVYYVSMNGITGSALPDPSLIAGAVGRIKAHTNLPVCVGFGVKTAEHARAIG-ASADGVVVGTAIVNQIASSLTETDATVPGVEALVRGLSAGVREMKKVMSSATEALAGLKNGMTILSGGFGLSGIPEALILAIRESGVTGLTVISNNAGVDGIGLGVLLDSRQIRKMVSSYVGENKTFAQQYLSGELELEFTPQGTLAERIRAGGAGIPAFYTRTGVGTIVADGKETREFGGETYVMEKGLRGDLAIVHAWQGDSEGNLIYRYTARNFNPMMATAADFTVAEVEQFVAAGDLNPDGIHTSGIYVDRVVHVANPEKRIEQRTTRPAA
MTRIDAKFADLAAKGQKAFVAYVMAGDPNYDTSLQIVKGLPDAGVDIIELGLPFTDPMADGSTIQLAGQRALEGGMTLDQTLQIARELRKEDDTTPIVMMGYYNPIYSRGVDTFLAQAKEAGIDGLIIVDLPPEEDDELCIPAQNAGLNFIRLATPTTDEKRLPKVLQNTSGFVYYVSVTGTTGAAAAQAADVAPEVARIKASTDLPVIVGFGVRDPQTAEDIA-GVADGTVVGSAIVEKIGKG-----EAVADVLAFVKTLADGAH-MQKIYPDAAAALDGLHDGMFIAAGGFGLCGIPELLLAAIKDAGTKDLTFASNNAGVDDFGIGILLQTRQVKKMISSYVGENAEFMRQYLSGELELEFNPQGTLAERMRSGGCGIPGFYTKTGVGTVIADGKDHKDFNGETYIMEEGIFADLSIVKAWKADETGNLVFRKTARNFNPPAAMCGKTCVVEVEEIVPTGSLDPDAIHLPGIYVHRIIQG-THEKRIEQRTVR-KA
MSRIQTVFKRLQGEGRKALIPFVTGGFPEPALTLPLMRALVEGGADIIELGVPFSDPMADGPTIQRASECALAQGMSLRKLLDIVRAFRVENTDTPVVLMGYANPIEAMGVETFASAARDAGVDGVLVVDYPPEESVAFATAAKGAGLDPIFLLAPTSSAQRFADVAAVGSGYIYYVSLKGVTGSGKLDIDEVARRIPLIRAAVGMPVGVGFGIRDADSAQRIG-AVADAVVIGSRIIEVIEQSPRD--EAAQRVATFMRGIREALDPMN-KVVEWSDVGGLFHDGVSIMFGGFMGVGTPEGIVSVLIEKGVRRLTLIGNDTAFPETGIGPLISSSGVDKVIVSHIGTNPTTGQRMIAGELDVDLIPQGTLAERIRCGGAGLGGVLTPTGVGTIVEEGKSKLIVEGREYLLELPLKADWAILKAKKADSAGNLVYERAARNFNPIMALAAKKVIVEVEEIVPVGDIDPDMVMTPAALVDYLVVAR-------------KH
MSRLSRRFAALKAEGRGGLVTYVMAGDPDQETALALMRGLPGAGADIIELGMPFSDPMADGPAIQAAALRALAAGMTLTGTLETLKAFRATDDDTPVVLMGYYNPIHYYGAEAFARDAALAGADGLIIVDLPPEEADELLPFLRAQGLHLIMLATPTTDEARLPAILERASGFLYYVSIAGITGTAAADAGGVAQAVARIRRKTDLPIAIGFGVSTPAQAATMA-RVGDAAVVGSAIVRRLAEGGD--------VLGFVGELAGALRGMS-KITPLEKAVARIPDGAVLMIGGFMGAGTPHRLMDELVRQGKRDLTVIANDTARPTVGIGKLIDAGLVSKVIASHIGTNPQTQKLMIAGTIEVALIPQGTLAEQIRAGGFGLGGVITPTGVGTLAAEGMQTIELAGKSYLIALPLRADFALINAKAADYRGNLRYAMTSRNFNPLMAMAAETVIAEAEDFVPIGAIEPDAVATPHVLVDVLIAKER-----------SHG
MTRIDRRFEKLRSEGRKAFVSYVMAGDPDYATSRDIVLGLPGAGVDVIELGLPFTDPMADGSTIQLAGQRALGSGQTLEKTLQIVRELRATDDETPVVMMGYYNPIYSRGVERFLAEAKEAGIDGLIVVDLPPEEDDELCIPAQKAGLNFIRLATPTTDDRRLPVVLQNTSGFVYYVSITGITGAAEAQADLVAPEVARIKAQTDLPVIVGFGIRTPETAEAIA-RIADGSVVGSAIVSEIAKG-----RPVAEVLDYVRALADGAH-MQKVYGSAAEALDGLSDGMLIAAGGFGLCGIPELLIDAIVESGVRDLTVASNNAGVDGFGLGKLLDTRQIRKMMSSYVGENKEFMRQYLGGELELEFNPQGTLAERMRAGGAGIPGFYTRTGAGTVIAEGKEVKRFAGEDYILERGIFADLSIVKAWKADETGNAVFRKTARNFNPPAAMCGRVCVMEVEEIVPVGSLDPDHVHLPGIYVHRLIQG-RHEKRIEQRTTRAEV
MSRIAATFARLQADGRKALIPYVTAGFPYADITPELMHGMVAAGADVIELGVPFSDPMADGPVIQQAGERALALGIGMRQVLEMVRIFRTQDADTPVVLMGYANPVERYGAGAFVRDAAAAGVDGVLVVDYPPEECADFAAQLKAHGMDLIFLLAPTSTDERMAQVAKIAGGYVYYVSLKGVTGAGHLDTAAVEAMLPRIRAHVQIPVGVGFGIRDAATAQAVG-RVADAVVIGSRIIQLIEQQPRE--GVVPAARDFLAGIRQALDAMDKIAASVAEALADVQDGATVLIGGFGTSGNPNELIDGLIAHGAKDLTVVNNNAGNGDTGLAALLKAGQVRKIICSFPRDSHVFDALYRSGKLELELVPQGNLAERIRAAGAGIGAFFCPTAYGTDLAKGKETREIDGKHYVLEYPIYADVALIKAEAGDRWGNLTYRMAARNFGPVMATAAKQTIATVHEIRELGQLDPEAIVTPGIYVSKIVKIDRVQAG----GFKKSA
MSRLSDTFDALSREGRAAFIPFIMGGDPDFDTCRQLLDALPAAGADIIEIGVPFTDPMADGPAIQRAGQRALAGGQTLSKTLELVRSFRLKDDRTPLVLMGYYNPFYRFGIDRFLTAATEAGVDGLIIVDLPPEEDEEFCKPAKEAGLDFIRLATPTTDDARLPAVLSHASGFVYYVSVAGVTGGKTGEEASVERAVSRLKARSGLPVAVGFGVRTPERAATIA-QTADAVVVGSALVEIIEAHRHD---VMDETIAFTRRLADSIKRMNKVYENAEAALEGPFDGMVVMSGGFGLCGIPETLTLALRDSGAKELTVIANNCGVDDWGLGLLLQTRQIKKMISSYVGENKIFEEQYLSGEIELEFNPQGTLAERIAAGGKGIPAFYTKTGVGTIIADGKEEREFNGERYIMETALIADLSIVRAWKGDTLGNLVYRKTARNFNPMMATAGKVCIAEVEHLVEPGELDPDMIHTPGIFVDRILQA-DQEKRIERVTTREAA
MTRIDAKFAELNAAGKKAFVAYVMAGDPDYDRSLEIVKGLPDAGVDIIELGLPFTDPMADGSTIQLAGQRALEAGMTLEKTLNIARELRKTDEKTPIVLMGYYNPIYSRGVETFLKEAQEAGIDGLIVVDLPPEEDVELCIPAQAAGLNFIRLATPTTDNKRLPKVLQNTSGFVYYVSITGITGAAAPEASDVAPEVARIKSATDLPVIVGFGVRTPDMAQGIA-EIADGVVVGSAIVSEIAEG-----KPAANVLSFVKTLADGAH-MKKIYGSATEALDGLHDGMFIAAGGFGLCGIPELLLAAIKEDGAKDLTFASNNAGVDEFGIGILLQTRQVKKMISSYVGENAEFMRQYLAGELELEFNPQGTLAERMRSGGCGIPGFYTKTGVGTVIADGKEHKDFNGETYILENGIFADLSIIKAWKADETGNLVFRKTARNFNPPAAMCGKVCVVEVEEIVPTGSLAPDAIHLPGIYVHRIIQG-DHEKRIEQRTVR-EA
MSRIAPTLAALKAGGRKALIPYVTAGFPEAEITPELMHAMAGAGADIIELGIPFSDPMADGPVIQRAGEKALALGVGLAQVLEMVRTFRRSDDRTPVVLMGYANPVERYGEGAFIRDAAQAGVDGVLIVDYPPEECEGFAARLRSAGLDLIFLLAPTSTDERMRQVARLASGYVYYVSLKGVTGAGHLDTAAVERMLPRIRAQVSVPVGVGFGIRDPETARAIA-RVADAVVIGTRLIQVIEEQPRD--QVLPAAAAFLGGIRRALDAMDKIASSVAEALHGLADGSTVLIGGFGTAGIPNELIDGLIAQGARELTVVNNNAGNGDTGLAALLKAGRVRKIICSFPRDSHVFDALYRSGRIELELVAQGNLAERLRAAGAGIGAFFTPTGYGTELAKGKETREIGGRLHVLEYPIHGDLALIRAERGDRWGNLNYRKAARNFGPVMATAARKTVASVHEIVPLGVLDPETVVTPGIFVTHLVQVPRTQGG----GFRKAA
MSRIAATFAALRAQGRKALIPYVTAGDPFADATVDIMLAMAAAGADVIELGVPFSDPMADGPVIQKASERALARGIGMTQVLAFVRAFRARNATTPVVLMGYANPVERYGVARFVDDAVSAGVDGVLVVDYPPEECEPFALTLRANGLDPIFLLAPTSTDARMAHVGRIASGYVYYVSLKGVTGAGHLDTAAVAAMVPRIRKHVSVPVGVGFGIRDAATARAVA-AVSDAVVIGTALVQLLETAPRS--EVAAVAGHFIGTIRKALDSMKKVFPNAAKALEGVRDGQLMAVGGFGLCGIPEALIAALRDSKVKNLTVISNNAGVDGFGLGLLLETRQIKRMISSYVGENKEFERQYLAGELELEFTPQGTLAEKLRAGGAGIPAFFTRTGVGTLVAEGKELREFDGQTYVMERSLVPEVSLVKAWKADHSGNLIFRRTARNFNPAAAMAGKITVVEVEEIVETGSFDPDAVHLPGIYVHRIVLNANPEKRIEKRTITEGV
MTRIDATFDRLRAEGKKAFVSYVMAGDPDYETARDVVLGLPAAGVDIIELGVPFTDPMADGSTIQLAGQRALEAGMTLERTLDIVRELRAQDTTTPVVLMGYYNPIYNRGVDQFLIDAKEAGVDGLLVVDLPPEEDTELCIPAQKAGLNFIRLATPTTDNKRLPKVLQNTSGFVYYVSITGITGAASASAEVVAPEVARIKSQTELPIIVGFGIKTPDAAQDIA-AVADGAVVGSAIVERIARG-----DSVSDVLAYVADLAAGAH-MNKVYGSAAEALDGLHDGMFIAAGGFGLCGIPELLLDAIKDAGTQNLTFASNNAGVDDFGIGILLQTRQVKKMISSYVGENAEFMRQYLSGELELEFNPQGTLAERMRAGGCGIPGFYTKTGVGTVIADGKEHKDFDGETYIMENGIFADLSIVKAWKADATGNLVFRKTARNFNPPAAMCGKVCIAEVEEIVPTGSLDPDMIHLPGIYVHRIVQG-DHEKRIEQRTVS-EG
MTRIAATFAALQAQRRKALIPYITAGDPYPATTVELMLALADAGADVIELGVPFSDPMADGPVIQKASERALAKGIGMAQVLDYVRGFRAKNNTTPVVLMGYANPVERYGADAFVTAAKAAGVDGVLVVDYPPEECEGFAGKLKSHGLDPIFLLAPTSTEQRMKDVGRVASGYVYYVSLKGVTGAGHLDTGAVAEVVPRIRAHVSVPVGVGFGIRDAETAKAVG-AVADAVVIGSRLVQLLEEQPPE--KVAATGGRFIAEIRAALDEMG-KTVKAADFIDHVADGATLMIGGFMGVGSPRRLIDELVRQGKKELTVIANDSARPGVAIGKLISARLVRRLVVSHIGTNPETQRQMMDGVLEVELVPQGTLAERIRAGGYGLGGVLTPTGVGTIVEQGKRTLEIEGRVFLLEMPLRAQYALVCARRADHIGNLVYALTARNLNPLMAMAADTVVAEPQEIVPVGVIAPDDVMTPAVLVDRLVAREP-----------VHG
MSRIAACFAAL--QGKKALIPFITAGDPHPSRTVELMHGLVDGGADIIELGVPFSDPMADGPVIQRASERALVHKVGLRDVLAMVAEFRKTNTTTPVVLMGYLNPVFVMGYAAFAAAAREAGVDGVLTVDCPPEEAADLSAALIAADLDPVFLIAPTTPEARVREIARHARGYVYYVSLKGVTGAGNLDIDDVARKIAALRAHIQVPIGVGFGIRDAATAKAIS-VTADAVVVGSRLVQEIEAATEQ--TAKERLTGLVAELKAAI-LMNKLYPDAASALADVADGQTIAVGGFGLCGIPEALITALRDSGVRNLTAISNNAGVDGFGLGLLLQTRQIRKMVSSYVGENKEFERQYLSGELELEFTPQGTLAEKLRAGGSGIPAFFTRTGYGTLVAEGKEVREFNGHPHILEQALFADIALVKAWKADRAGNLVYRRTARNFNPNVAMAGRITVAEVEEIVENGMLDPDAIHTPGIFVQRLVLNAHPEKRIEQRTVRAEA
MSRIERRFQALKAEQRAALVTFVTAGDPNPEASLATLKGLPAAGADIIELGMPFTDPMADGTSIQKASQRALAAGQDMHKTLAMVKAFRQDDQDTPLVLMGYYNPIYCYGIDRFLEVAAEAGVDGLIVVDLPPEHDDELCLPAAKAGIHFIRLATPTTDAKRLPKVLENTSGFLYYVSSTGVTGAAAPTPAKVQAEVEAIRRSTDIPIAVGFGIRKPEQAAEIG-RFADAVVVGSGLVDCIAQGETP-EAGTQAVHQLTQALSSALKAMDKRITDYAQALEGLTDGMTILVGGFGLCGIPENLINQLYQQKTRDLTVVSNNCGIDGFGLGRLLEDHQIRKMVASYVGENALFEQQLLNQDIEVELTPQGNLAEKIRAGGAGIPAFFTATGYGTPVAEGKEVREFDGQHYVLEQAIRGDFALIKGWKADRYGNVIYRHTARNFNPLMATAGKVTVVEVEEIVD-GALDPDQVHTPGIYVDRLICG-QFEKRIEKRTTRD-H
MTRIDAKFAALKAEGRPALVTYFMGGDPDFETSLKIMKALPRSGSDIIELGVPFSDPMADGPAIQAAGLRALKKGMSLTKTLDMAARFRETDNTTPIVMMGYYNPIYIYGVDRFLKDAVASGIDGLIIVDLPPEMDEELCIPAIKAGINFIRLATPTTDEKRLPKVLQNTSGFVYYVSMNGITGSALPDTTKIAAAVHRIKQHTDLPVVVGFGVKTAEQAKVMG-ASADGVVVGTAIVNAVANTINPVTDPAEAVATMVQGLSSGVREMKKVQSNVSDALAGLFDGMTIMAGGFGLCGIPEALIYAIRDSGVKDLTVISNNAGVDGIGLGVLLETKQIRKMISSYVGENKLFAQQYLSGELELEFNPQGTLAERIRAGGAGIPAFFTKTGVGTIIAEGKDVREFDGESYVMERGLFADLSIVHAYKGDTEGNLVYRKTARNFNPIMATASKFTVAEVEHLVDAGTIDGDHIHTPGIFVKRIVHVPNPTKHIEQRTTRPVN
MSRIAETFTRLQAAGEKALIPFITAGDPDPGLTVSLMHGLVEGGADVIELGIPFSDPMADGPVIQRASERALLHKVGLRNVLDMVREFRRSNQQTPVVLMGYLNPVHVLGYEVFAQEAAVAGVDGVLTVDCPPEEAAELSAALIAAKLDPVFLIAPTTPMARVKQIAALARGYVYYVSLKGVTGAGNLDIDDVARKIAALREFIDVPIGVGFGIRDAETARAIS-TAADAVVVGSRLVQEIEAATPE--TAKEQLTRLVASLKDAI-RMDKTVSSLEEAVAGIFDGATVMIGGFGIAGQPAELIDALIAHGARDLTIVNNNAGNGEIGLAALLKARRVKKIICSFPRDSQVFDALYHAGEIELELVPQGNLAARIQAAGAGLGAIYTPTGYGTLLAEGKEAREIDGKHYVLEYPIRADFALIKAFRGDRWGNLVYRKAARNFGPIMAAAATVTIAQVGEVVPLGALDPESIVTPGIFVQRVVAVPGL-------AQARVA
MTRIDAKFAELKAQGKKAFVSYTMAGDPDVATSLEVMKGLPGAGVDVIELGLPFTDPMADGPTIQLAGGRALDGGMTLQKTLDMAAEFRKSDDTTPIVLMGYYNPIYNRGVDTFLKDAKAAGIDGLIVVDLPPEEDDELCIPAQAAGLNFIRLATPTTDDKRLPTVLQNTSGFVYYVSVTGVTGSAEAQAVDVAPEVARIKAKTDLPVIVGFGVNTPEKAEAIA-GAADGTVVGSAIVSQIAAG-----KPVRDVLEFVKSLADGAH-MKKVYGSASEALDGLSDDMLIAAGGFGLCGIPELLLEAIKESGVKDLTFASNNAGVDDFGIGILLQTRQVRKMISSYVGENAEFMRQYLSGELELEFNPQGTLAERMRAAGHGIPGFYTKTGVGTVIAEGKEHKDFNGETYIMEEGIFADLSIVKAWKADETGNLVFRKTARNFNPPAAMCGKTCVVEVEEIVPTGSLDPDAIHLPGIYVHRIIQG-EHEKRIEQRTIR-EA
MTRIDRRFKDLAVEGRAALVAFVMAGDPDLATSLDILKALPKAGADVIEVGMPFTDPMADGPAIQAAGLRALAAGATLAKTLKLVADFRGEDQTTPIVLMGYYNPIYVYGVDAFLEAAKESGVDGLIVVDLPPEEDSELCLPALAAGLNFIRLATPTTDDARLPAVLANTSGFVYYVSITGTTGAATPNFSATASAVARIKRHTGLPVAVGFGVKTAADAAAIA-AHADGVVVGSAIVDALRGSLDATPGTVPAVAKLVEDLAGGVRAMK-RAISPTAAAALIPDGATIMIGGFMAVGSPHRLIDALVAADKRNLTIIANDTGLPGVGIGKLIAAGCVAKVIASHIGLNPHTQKAMIAGEIEVELVPQGTLAERIRAAGYGLGGVLTKTGLGTIAAEGQRVIDIDGDPWLYAPPLFADFALVAAERADYNGNLSYQLTATNFNPVMAMAGRIVICESREILPVGAVPPDSVDTPGVLVDHLIER--------------AV
MSRIAQCFEAL--AGGKALIPFITAGDPSPQLTVSLMHGLVEGGADIIELGVPFSDPMADGPVIQRASERALVHKVGLRQVLQLVAEFRRDNDRTPVVLMGYLNPVFAMGYQDFAVAAKAAGVDGVLTVDSPPEESADLSAALIANGLDPVFLIAPTTPPQRVAEIAKLARGYVYYVSLKGVTGAGHLDIDDVARKIAALREYLTVPIGVGFGIRDGATAKAIS-AAADAVVVGSRLVQEIEAATPE--TAKERLTRLVAELKAAI-RMDKTVSSAAAAIADIHDDATVMIGGFGVAGQPAELIDALIDHGARNLTIVNNNAGNGETGLAALLRARRVRKIVCSFPRDSQVFDALYRAGDIELELVPQGNLAARIQAAGAGLGAIFTPTGYGTLLAEGKETRRIHGRDYVLEYPIHADFALIKACRGDRWGNLQYRKAARNFGPIMAAAARQTIAQVGQVLPLGEMDPETVVTPGIFVHKLVCVADR-------PGGRHA
MSRLANRLGDLRAQGRTALIPYVTAGDPAPDATVGFMHALVEAGADVLEVGVPFSDPMADGPVIQGACERALAAGTSLSGVLDMVTEFRQRDNETPIVLMGYLNPIDRLGLDVFAQRASKAGVDGVLIVDMTAEEAPDVAPTLQSAGLDAVCLIAPTTGDERIGKICANAGGFIYYVSFKGVTGSASLDVSSLAASIDRIRAKTELPVAVGFGVSTPDNAADVS-RVADAVVVGSALVRQIAEHGADRDATQSALRDTLSAMRRAIDAMDKRVASLGEAIAGIKSGDAVMIGGFGSSGIPFELIEALRLHGADDLTIISNNAGSHEIGIATLLRDRLVRKVVCTYPRGSVWFEKLYEEGAIELELMPQGTFAERMRAAGAGLGGFFTPTGYGTKLADGKETREIDGVGYVLEPPLKADVALIKAHKADKWGNLAYNTAGRNFNPVMAMAADLTVAEVEHIVELGELDPESVATPGIFVDRVVAQEG------------IV
MTRIDRRFEELAKAGRAGLVTFVMAGDPDLSTSLEILHALVRAGADVLEVGMPFTDPMADGPAIQAAGLRALKAGMTLRKTLDMVAAFRAKDATTPIILMGYYNPIYIFGVEAFLNRAKEVGVDGLIVVDLPPEEDEELCLPARAAGLNFIRLATPTTDAVRLPAVLANTSGFLYYVSITGITGAGVPDYSKVASAVAGIKAHTNLPVAVGFGVKTAESARTIA-CHADAVVVGSAIVDALRASLDGTPACIGTVEKLVAELAEGVRAMK-HPVTPAEAVAQIPDGASLMIGGFMGCGVPYTLIEAIIAAGKKNLTIISNDNDRVNQGIGRLIHEGCVSHVITSHIGLNPETQKGMIDGTIQVDLVPQGTLAEQIRSAGHGLGGVLTKTALGTIAAKAGETVHLNGEDWLYMPPLKADFAVIHADQADHIGNLSYRLTAQNFSPLMALAADHVICEVREFVPVGIIPPDLVKTPGIVVDTLVPAIT-NKPI-----KPAQ
MARMDNKFATLKAEGRPALVTYFMGGDPDYETSLQIMKALPEAGADVIELGAPFSDPMADGPAIQLAGQRSLKNGHSLKKTLDMARDFRQSDDTTPIVIMGYYNPIYIYGVERFLDDALEAGIDGLIIVDLPAEMDDELCIPARKRDINFIRLTTPTTDEKRLPKVLTNTSGFVYYVSMTGITGSALPDPSKIAGAVERIKKSTDLPICVGFGVKTAEHARLIG-ASADGVVVGTAIVNQVATSLDKTADTVQSVATFVRGLATGVREMDKTVGSTADAVSAIPDGATVMIGGFGGSGAPIELIHALIDQGPKNLTVINNNAGNGRIGIAAMIDAGMVRKMICSFPRDPRAFTDRYLAGEIELELVPQGTLAERIRAGGAGIPAFYTPTAYGTELAEGKVIAEFDGRHYVQERWLKADFAIVKAQLGDTYGNLTYNKAGRNFNPLMCMAAAVTIAQVSRIVPAGDIDPEHVITPGIFVNGVVEVAHPEEEL-IRAGVAYA
MSRIQSTFTALAAANKKALITFITAGDPAPELTVPLLHALVAGGVDILELGVPFSDPMAEGPVIQRACERALKFNISTRDVLACVREFRKTNATTPVVLMGYANPLERFGVDAFIAAAKEAGVDGTIIVDYPPEECEEFAQKMQAQGLDPIFLLAPTSTDERIRQVAKVSSGFCYYVSLKGVTGAGNIDTAEVAKRIAEIRKHVKLPIGVGFGIRDGATAKAVS-QVSDAVVIGSRIIQELENTPRE--RAVEAVQAFVTDIRKAMDAMDKITESLEQAVADIHDGATVMIGGFGNAGMPAALIDALIAQGARDLTIVNNNAGNGDTGLAALLKARRVKKIICSFPRDSYVFDALYRAGEIELELTPQGNLAERIRAAGAGIGGFFSPTGYGTMLADGKETRLIDGRHYVLESPIHADFALIKALRGDRWGNLVYRKTARNFGPIMAMAAKCAIAQVSEVVELGQLDPEAIVTPGIFVQRVVLQNA----------QETK
MSRIQSTFAKLKADGRKALIPYVTAGFPYADVTPELMHAMVAAGADVIELGVPFSDPMADGPVIQQAGEKALALGIGMAQVLDMVKAFRAQDALTPVVLMGYANPVERYGEDSFPRDAAAAGVDGVLVVDYPPEECVDFAARLRAKEIDLIFLLAPTSTDERMRQVADVASGYVYYVSLKGVTGAGTLDTAAVEAMLPRIRRHVQLPVGVGFGIRDAASAQAVG-RVADAVVIGSKIIQLLDDQPRD--RVASTAAGFLRGIRSALDAMDKIAESVAAALADVRDGSTVLIGGFGTAGIPAELIDGLIAQGARDLTVVNNNAGNGDTGLAALLATGRVRKIICSFPRDSHVFDGLYRSGKIELEIVPQGNLAERMRAAGAGIGAFFCPTAYGTELARNKETREINGKHYVLEYPIQGDVALVKAERGDRWGNLTYRMSARNFGPVMAMAARQTIASVHEIVDLGALDPEAIVTPGIFVSKIVKIDRVQAA----GFKKAA
MARMDKRFADLAAEGRPALVTYFMGGDPDYASSLEIMRALPKAGSDVIELGMPFSDPMADGPAIQLAGQRALKGGQTLAKTLQMARDFRKGDDATPIVLMGYYNPIYIYGVDHFLDEALEAGIDGLIVVDLPPEMDDELCLPALAKGINFIRLATPTTDEKRLPAVLKNTSGFVYYVSMNGITGSALPDPSLIGGAVGRIKAHTKLPVCVGFGVKTADHARAIG-ASADGVVVGTAIVNQIASSLTASAATVAGVETLVMSLASGVREMDKTIPSLAEAVSGIGDGAVVMIGGFGGSGAPIELIHALIDKGPKGLTVINNNAGNGRIGIAAMIDAGMVKKMICSFPRDPRAFTDRYLAGEIELELVPQGTLAERIRAGGAGIPAFYTPTSYGTELAKGKPVAEFDGRMYVQERWLKADFALIKAHVGDTNGNLTYNKAARNFSPLMCMAATKTVVQVSKLVKPGGIDPEQVITPGIFVDQLVEVSDPEEDL-IRAGVAYA
MTRIDRRMGKLKAEGRPALVTYFMGGDPDYDTSLSIMKALGRSGADIIELGMPFSDPMADGPAIQAAGLRSLKGGQTLVRTLQMAADFRKDDDETPIVLMGYYNPIYIYGVERFLTDAKASGIDGLIVVDLPPEMDEELCVPALRAGINFIRLATPTTDDKRLPKVLQNTSGFVYYVSMTGITGSALADTGKVAEAVRRIKQHTDLPVCVGFGVKTAEQARTIG-ASADGVVVGTAIVNAVANVLGPTADPAEAVATLVSGLAQGVREMD-KRGTIEEAISAIGDGASVMLGGFGVPGTPFCLIRELVRQGPRNLTVIKNDANEAGMGVDWLLENGQVARLVTSHIGLNPTAIRMMNEGAIEVEFVPQGILAERIRIAGAGMMGFVTDIGLGTPIEEGKPRIAVDGRTGLLETALRADFALIHADSADSFGNLSFSASARNFNPLMAMAARKTIVEAERMVPLGALLPEHVHLSGTFIDIVVELPELVYGV------IQR
MARIARRFQAVKDEGRAALVTFVMAGDPDAETSLQIVKALPKAGADVIEIGMPFTDPMADGPAIQAAGLRALKAHQTMVRTLEIVERFREEDRETPIVLMGYYNPIYSYGNERFLSDAAAVGVDGLIVVDLPPEADDELCLPALDAGIAFIRLATPTTDDERLPHVLRNSAGFVYYVSVAGVTGSKALDTDRVAASVARIKAKTDLPVAVGFGVRTPEQAKTVA-EAADGVVVGTALVEAVRTSLDGTDGTVSAVGDLVGALAAGVRAMDKFVRSMADAMEGIADGSTVLVGGFGSVGQPDALIDGLIESGAKDLTIVANNAGAGRVGLAKLLELRRVRRIICSFPRGSVVFEELYANGEIELEIVPQGTLAERLRAAGAGIPAFFTPTAAGTQLAEGKETRVIDGREYVLEKWLPGDVALIEAWQADRWGNLTYRSSGRNFNAVMAMAATTTVAQTQHVVDLGAIDPEAVATPGIFTSRVIHVPYG----------PEI
MSRLAATFARLAAGRRKALVPYVTSGFPAPTLTVPVMHALVAGGADVIELGVPFSDPMADGPTIQRANERALALGVGLRDVLGFVQAFRRDDADTPVVLMGYANPVERMGVERFLDEAAGAGVDGSIIVDYPPEECEALVAAARARAIDPIFLLAPTSTEVRIEQVLAMASGYVYYVSLRGITG-GTLDRDDVVRRVAAIKRRTALPVGVGFGIRDGDTARAVA-EAADAVIIGTRTIELLEDGPPE--GAAERARSFMAGIRAALDPMNKIAASVAEALADVRDGATVLIGGFGTAGIPGELIDGLIAQGARDLTVVNNNAGNGDTGLAALLATGRVRKIICSFPRDSHVFDGLYRAGRIELELVPQGNLAERLRAAGAGIGAFFTPTGFGTELARRKETRRIDGRDHVLEYPIHGDVALIRAERGDRWGNLTYRQAARNFGPVMAMAARCTVASVHEVLELGQLDPEAVVTPGIFVRRVVRVPRVAAG----GFRSVG
MTRIDRRFAELKAEGRPALVTFITAGDPDLDTSQEILEALPAAGSDVIELGMPFSDPMAEGVPIQLATQRALKAGQTMDRTLDMVRKFREKDQTTPIILMGYYNPIYVRGSHAFVAEAKEAGVDGLIVVDVPAEEDEELCIPALEGGLNFIRLATPTTDEKRLPAVLANTSGFVYYVSVTGVTGSASADTTAVASSVARIKQHTDLPVAVGFGVKTAEQARDIG-RNADGVVVGSVLVEAIRASLDETKETKEAVTGTVRALREGVEGMKKVFPTAAAALEGTFDGMTVMAGGFGLCGIPENLIVALRDTGVQNVTAISNNAGVDDFGLGLMLQTRQIKKMVSSYVGENATFAEQYLNGELELEFNPQGTLAERCRAGGAGIPGFYTKTGVGTLVAEGKEHKEFNGETYIMETGLVADLSIVKAWKGDKEGNLIYRKTARNFNPMMATAGKVTVAEVEELVEVGELDPDQIHTPGIYVDRIVEG-TFEKRIEKRTIRE-A
MTRIDTKFAELKAEGRPALVTYFMGGDPDLETALKVMKALPKAGADVIELGMPFSDPMADGPAIQAAGLRALNAGQTLAKTLYMAAEFRKEDDTTPIVMMGYYNPIYVYGVERFLTDAKASGVDGLIVVDLPSEMDAELCIPAMKAGINFIRLTTPTTDDKRLPKVLHNSSGFVYYVSMNGITGAAIADTAKVGEAVRHIKKSTDLPICVGFGVKTPEQAAAIA-THADSVVVGTAIVNAIAGELDEKGDPVAAATRLVHALAESVRQMDKRIGSAAEAVAEIGDGATVMIGGFGGSGAPIELIHALTDKESKGLTVINNNAGNGRIGIAAMIDAGMVRKMICSFPRDPRAFTDRYLAGEIELELVPQGTLAERIRAGGAGIPAFYTPTAYGTELADGKVIAEFDGRPYVQERWLKADFALVKAHLGDSHGNLTYRMAARNFNPLMCMAAAKTIVQVSRIVPLGGIEPENVITPGIFVDRVVEIANPEEEL-IRAGVAYI
MSRISAVLTQLKQQQRKALIPFITAGDPHPDQTVGLMNALVEGGADIVELGVPFSDPMADGPVIQLACERALVHGTSLKQILGMVKEFRRNNANTPIVLMGYLNPVEHLGLEPFADAAAEAGVDGVLIVDLAVEESAEYSRVLKARGIDLIFLLAPTSPAERIRAVASQAGGYLYYVSVKGVTGSANLDVGKVAAKLDEIRQFTDLPLAVGFGIRDAESAARVG-EVSDGVIVGSALVGEIEKHQATPAVLPGLLRDKLKAMRVALDHMSKIYPDAASALDGVRDGMTIMSGGFGLCGIPENLILALKQTGAKDLTVIGNNVGCDGHGMWHVLANNQIKKVLASYVGENKILESRYMSGEIEIEFNPQGTLAERIRAGGAGIPAFYTRTGYGTKVAEGKETRQFDGEWYVMETGLTADVSLVKAWKADTEGNLVYRKTARNFNPMIATAGKLVVAEVEMLVEPGELDPDQIHTPGIFVDRIVVGAHYDKHIERLTTRQEV
MNRINQRMLALKQANKKALVTYIVSGDPSPDITLDAMHALVSNGADIIELGIPFSDPMAEGPVIQLGHERALVHNVSLTSTMAIVKQFRETDTDTPVVLMGYANPIERMGYSKFATIASDSGVDGVLTVDLPPEEAVALNVELKKVEIENIFLLAPTTTVQRIREVVSLASGFVYYVSLKGVTGAGNLDLKSVKDKLTLIRQHTDLPICVGFGIKDGASAKSVA-EYADGAVVGSVFVDKMGALQNERDVVLSAVGQLTAEIRSGLDNMDKVVTSYAEALEGLEDNMTIIAGGFGLCGIPENLIKEIKRRGTKGLTIASNNAGVDGKGLGILLEDRQIKKMIASYVGENALFEAQMMSGELEVELTPQGTLAEKMRAGGAGIPAFFTATGYGTPVGEGKEVRVFNGREYILEEALFGDFSIAKAWKADRYGNLMFRKTARNFNPMAITAGKIAVVEVEEIVEVGQLDPDEIHLPGIYVNRLIQG-TFEKTIEQLTVRS-A
MTRIDVRFAQCRAENRPALVTYIMGGDPDLATGQAILNALPQAGSDIIELGMPFSDPMADGVAIQLGGQRALAAGQTMLGVLGMVEEFRRKDDKTPIVLMGYYNPIYSFGVDRFIAAAKGAGVDGLIVVDLPAEEDGELCIPALEAGLNFIRLTTPTTDEKRLPVVLENTSGFVYYVSMNGVTGAEIKSRSAVGEAVDRIKAHTGLPVAVGFGIKTAADAAEIG-RHADGIVVGTVLVDAVGKSLADTERTLAVVRDIVADLAGGVRAMDKTFPDLASAVAGIEDGMVVMIGGFGGSGAPIELIHALIDRSPKKLVVVNNNAGNGRVGLAAMIDAGMVAKMICSFPRDPRAFTEKYLAGEIGLEIVPQGTLAERIRAGGAGIPAFYTPASYGTDVAKGKPVAEFDGKHYVQERWLKADAALIKAELADRLGNCTYRKAARNFSPLMAAAAKLTIVQASRIVEPGEIDPENVITPGIFVNRVVEVADAEEAL-MREGVAYA
MSRIATRFDALHREGRAGLVTFVTAADPDIETSAAILVGLAEAGADVIEIGMPFTDPMADGPAIQAASIRALAAGGSLTVTLDLVRRFRRSDNETPIVLMGYYNPIYHRGVATFLEEATEAGVDGLIVVDLPPEEDDELCLPAREAGLDFIRLATPTTDEKRLPAVLANTSGFLYYVSIAGITGTASAMASDVGAAVQRLKGSTDLPVAVGFGVKTPSQAASIA-RVADAVVVGSAIVDAIAKAPEG--EAVNAAKTIVAALAKGVRAMQKVYGSAKEALDGLFDGMLISAGGFGLCGIPELLIAAIRDAGTKDLTVASNNAGVDGFGLGVLLETRQVKKMISSYVGENAEFMRQYLSGELELEFNPQGTLAERMRAGGSGIPGFYTKTGVGTLVAEGKEHKDFDGVTYILERGIVADLAIVKAWKADKTGNLVFRKTARNFNPPAAMSGKVCVVEVEEIVETGALSGDEIHLPGIYVHRIIQG-EHEKRIEQRTTRKAA
MSRIKVVLNTLAEQKKKGLIPFITAGDPAPDLTVPLMHALVAGGADIIELGVPFSDPMADGPVIQRASERALAQGVGMRDVLQFVTEFRRTNQSTPVVLMGYANPIERMGAGVFVEAAKQAGVDGVLVVDYPPEECEDFAMLMKENGLDPIFLLAPTSTDERIEQVGKVASGYVYYVSLKGVTGSGHLDLDAVAEKIPAIKKHVKVPVGVGFGIRDGATAKAIG-SVSDAVVIGSRIIQELENTPRE--NAVQAVQTFITGIRSALDRMDKTIATVQEAVRDVFDGAVLMIGGFGISGVPTELVRALLDQGATDLVIVNNNAGNGKYGLSELIEAGRVRKMICSFARNAIAFADAWRAGKIELECVPQGTMAERMRAAGAGLGPFFTPTSFGTSLAAGKETRVIDGVGYVLEQPLKGDFAFVKAQQGDRWGNLTFRYAERNFGPVMCMAARTAVAQVDEIMELGAIAPEHVMTPGIFVQRVVRVVQE----------ELQ
MSRIQTTFARLQTHKKQALIPFITAGDPHPAATVGLMHALVSGGADILELGVPFSDPMADGPVIQKASERALAHGTSLSDVLGMVREFRRKDADTPVVLMGYANPIEAMGYQAFAEQAKAVGVDGVLTVDMPPEEAGPLAEVLKAHELDPIFLLAPTTPAWRVAEVAKLASGYVYYVSLKGVTGAANLDLDDVASKLSTLREQLSVPIGVGFGIRDAATAQAVA-RIADSVIIGSRLVQEVEEHGAD---ATPRLIAFMREVRSAMDQMNKVVATHAEALAGLVDGMTVMVGGFGLCGIPEGLIRTVYQNGQKGLTVISNNAGVDGFGLGQWLEKRQIKTMIASYVGENALFEQLLLSGEMEVILTPQGTLAEKIRAGGAGIPAFYTATGYGTQVAEGKPTAEFDGRMYVQERSLTADFALVRAWKADEYGNLVFRKTAMNFNPMMATAGRITVAEVEEIVPAGSLDPQQIHTPGIYVQRVVKG-QFEKRIEQRTVRK-A
MARIDRRFAALKAEGRAGLVTFVTAGDPDLDTGARVLAALAEAGADVIELGVPFTDPMADGPAIQRAGLRALAAGVTMIKVLDMVRAFRATDTDTPVILMGYYNPIYAYGAERFAADAMAAGVDGLIVVDLPAEEEEELVRFTDPAGLALVRLVAPTTSVERLPSVVGRASGFLYYVSITGITGTASADISRVAPSVARIRAASELPVAIGFGIKTPEQAAAFA-AIGDAVVVGSAIVQEVEQAVADPETAPDRVRDLVSRLAGGVQAMDKQVPDPATAVADIPDGATVLIGGFGEAGSPIELIHALIDQGARDLVVVNNNTGNGRVGLAALIGAGRVRKMICSYPRNSETFPDLYRAGKIELELVPQGTLAERIRAGGAGIPAFFTATGVGTVLAEGKEVREIRGRRYVLEEAITADYALVRAERADRLGNLVYNKAARNFGPIMCQAARVAIVQVREIVAVGAIDPEHVITPGIFVDRVVAIADPESVL-VARGEQYP
MSRIANRFAAL--AGKKALIPFITAGDPNPGLTVSLMHGLVEGGADIIELGVPFSDPMADGPVIQRASERALAHKVGLKDVLAMVVEFRKTDDVTPVVLMGYLNPVFAMGYTEFSKAARAAGVDGVLTVDCPPEEAGELAAALSAESVDPIFLLAPTTPEARVAEVARLARGYVYYVSLKGVTGAANLDIDEVGRKIAALRQHLSLPIGVGFGIRDGETARRVA-EVADAVVVGSRLVQEIEAATPE--TAKERLTALVAGLKSAIGAMDKTVSSLEEAVAGIHDGATVMIGGFGTAGQPAELIDALIAQGARDLTIVNNNAGNGEIGLAALLKARRVKKIICSFPRDSQIFDALYRAGEIELELVPQGNLAARIQAAGAGLGAIFTPTGYGTLLAEGKETREIDGKHYVLEYPIHADFALIKALKGDRWGNLIYRKAARNFGPIMATAAATTIAQVSEIVPLGELDPEVIVTPGIFVQRVVAVGG--------AAAKAA
MGRISDRFDTLGAEGRRAFVAYIMGGDPDYDQSLALMKGLPSAGVDVVELGMPFTDPMADGPTIQLAGQRALEGGQTLEKTLQMVRAFREDDDTTPIVMMGYYNPIYSRGVDRFLKDAVEAGIDGLIIVDLPPEEDDELCLPAKAAGIDFIRLATPTTDAARLPAVLTNTSGFVYYVSVTGITGGAAAQASEVGPEVARIREQGGLPVVVGFGIRTPEAAEEIA-GVADGCVVGSAIVAENATG-----KPVEEVLAFVKSLADGAH-MKKVYDTAEAALDGLRDDMLIAAGGFGLCGIPELLLEAIRKSGVKNLTFASNNAGVDDFGIGILLATRQVKKMMSSYVGENAEFMRQYLEGELEVEFNPQGTLAERMRAGGAGIPGFYTKTGVGTQIAEGKEHKEFDGETYILERGIIADVSIVKAWKADETGNLVFRKTARNFNVPAATCGKICVAEVEEIVPRGSLDGDEIHLPGIYVHRLIQG-AHEKRIEQRTTRKNA
MSRIQKTLAALKADGRQALIPFITAGDPRPGITVELMHALVKGGADVIELGVPFSDPMADGPVIQRASERALAHGVSLRDVLGMVAQFRRDDAVTPVVLMGYANPVEALGYEAFAQAAVSAGVDGVLTVDLPPEEAEECASTFKRHGIDQIFLLAPTTPVSRIQAVERLVSGYVYYVSLKGVTGAATLDVAGVATKLDELRAHLSVPVGVGFGIRDPETARAIA-AVADAVVIGSRLVQEVEAGEAG---LADRLTEFLASVRAAMDRMNKLYPDAASALADVRDGQTVAVGGFGLCGIPEALIAALRDSGVRNLTAISNNAGVDGFGLGQLLESRQISKMISSYVGENKEFERQYLAGELELEFTPQGTLAEKLRAGGAGIPAFFTRTGYGTLVAEGKEVREFDGVPHILEHALVADVSLVKAWKADTAGNLVYRRTARNFNPNVATAGRITVAEAEIIVAAGELDPDEIHTPGIFVHRLVHNARPEKRIEQRTTRQ-D
MSRLNPTFANLEAQGRKALIPFVTAGFPYPDITPRLMHALVAGGADVIELGVPFSDPSADGPVIQKAGDRALAAGIGMTQVLAMVRQFRQQDNTTPVVLMGYANPVERYSASAFVQDAAAAGVDGVLVVDYPPEECEAFAADLAARDMSLIFLLAPTSTDERMAQVGRIASGYVYYVSLKGVTGSGALDTDAVARMLPRIRAHVTCPVGVGFGIRDGATAKAIG-AVADAVVIGSRLIQLIDAQPHE--KVAGMAQNFMREIRSALDSMNKIYPSAAAALQGVSDGQLLAVGGFGLCGIPEALIDALRDSGVSDLTVISNNAGVDGFGLGKLLETHQISKMISSYVGENKEFERQFLAGELQLEFTPQGTLAEKLRAGGAGIPAFYVRTGVGTLVAEGKENRVFDGHVYILEHALVPDVSLVKAWKADKSGNLLFRRTARNFNPAVAMAGKITVVEVEEIVETGTFDPDSVHLPGIYVNRIVLNAAPEKRIEKRTITPGV
MSRIKTTFDQLKAEGRKALIPFVTAGDPYPTETVDLLLAMAEAGADVIELGVPFSDPMADGPVIQRAGERALKHGIGLRHVLGFVREFRARNDKTPMVLMGYANPVERYGLDAFVADAKDAGVDGILIVDYPPEECEDFAAKLRAADMDAIFLLAPTSTEARMAQVGKLASGYVYYVSLKGVTGAGHLNTAAVAEAVPRIKQHVSTPVGVGFGIRDGATARAVA-DVSDAVVIGSKLVELLERQPAD--NVASTGAAFIRDIRAALDDMNKVYPSAEAALRGVKDGQMLAVGGFGLCGIPEALIAALRDSGVKDLTVISNNAGVDGFGLGQLLVTRQIRKMISSYVGENKEFERQYLAGELELEFTPQGTLAEKLRAGGAGIPAFFVRTGVGTLIAEGKESREFDGQTYILEKALVPDVALVKAYKADKSGNLVFRRTARNFNPAAAMAGQLTVVEVEHLVETGEIDPDDVHLPGIYVHRIVVNANPEKRIEKMTLSPES
MSRIAATFARLAGQGRKALIPYVTAGDPFADITVDLMHAMAKAGADVIELGVPFSDPMADGPVIQRASERALSRNISTADVLAMVARFRETDDTTPVVLMGYANPVERYGPDRFVDDARAAGVDGVLVVDYPPQECEAFADRLRAADLDPIFLLAPTSTDARMADVGRIATGYVYYVSLKGVTGSGNLDTDAVARMIPRIRSHVSVPVGVGFGIRDAATAVAVA-RVSDAVVIGSRIIQLIENEPRE--RVVPVAAGFIAEIRTALDAMS-KTIKAADAVARIPDGAVLMIGGFMGVGTPHRLVDELVRQGKRDLTVIANDTARPGVGIGKLISAGLVKRAIVSHIGTNPETQAQMIAGKLEVDLVPQGTLAERVRAGGYGLGGVLTPTGVGTVVADGKRTLEIEGRLFLLELPLRADFALVNARQADHIGNLAYALTARNFNPLIAMAADVVLAEPQEIVPVGVIPPDAVMTPSVVVTHIIAKES-----------AHG
MGRIDTTFSALKAQGRKALIPFVTAGYPYADVTPELMHAMVAGGADVIELGVPFSDPSADGPVIQKAGDKALAFGIGLVQVLTMVREFRKTNNTTPVVLMGYANPVERYAKAPFVKEAAEAGVDGVLIVDYPPEECEAFATDLRAHGMDLIFLLAPTSTDERMAQVARVASGYVYYVSLKGVTGSGALDVGAVEAMLPRIRQHISTPVGVGFGIRDAATAQTIA-KVSDAVVIGSKIIQLLEDQPRN--QVGPTALAFLREIRTAMDGMNKIAASVAEALAGVKDGSTVMIGGFGTAGIPLELIDGLIAQGAKDLTVVNNNAGNGDTGLAALLATGRVRKIICSFPRDSFVFDGLYRSGKLELELVPQGNLSERIRAAGAGIGGFFTPTGYGTDLAKGKETRVIDGKGYVLESPIHGDVALIKAECGDRWGNLTYRKTARNFGPSMAMACKQTIASVHEIVELGGLDPEAVVTPAIYVSKIVKIARQQAG----GFKKAV
MERYQQLFKRLEGNREGAFVPFVTLGDPNPTLSLQIIDTLVENGADALELGIPFSDPLADGPTIQNAALRAFASGVTPTHCFEMLAAIRQKHPTIPIGLLMYANLVFHKGIDAFYQRCAEVGVDSVLIADVPFEESAPFRAAAARHGIAPIFICPPNADDDLLREISSHGRGYTYLLSRAGVTGTESRAQLPLHHLVNKLREYHAAPPLQGFGISEPSQVKSALQAGAAGAISGSAIVKIIEQHQAKPAEMLAKLGAFVREMKAATRAMN-KKLDAAQFRALLHDGMSIMFGGFMGIGTPEYLVAEIIKSGVKDLVLIGNDTGFIDTGVGPLIANGQVKKVIASHIGTNPETGKKMISGELAVVLVPQGTLVEQIRAGGAGLGGFLTPTGVGTVVEEGKQILTLDGITYLLERPLRADLAILEAGLADQQGNLIYHLTARNFNPLMALAADTVVAQIDTLVAVGDLNPENIVTPGALVDHLFMGA-------------GA
MSKIQSTFQRLQVTGRRALIPFITAGDPAPELTVPLMNALVEGGADIIELGVPFSDPMADGPTIQRASERALANGMTLRRVLDTVREFRTGNAETPVVLMGYANPIEAMGVERFVSAAREAQVDGVLIVDYPPEECESFARAAKDAGLDPIFLLAPTSTEQRFRDVARVGSGYIYYVSLKGVTGSATLDFDEVAARIPQIRAQVGMPVGVGFGIRDAESARRIG-EVADAVVIGSRIIEEIERSPRD--RLAANVTAFLREVRTALDRMSKVYPDAGSALADVRDGQTVAVGGFGLCGIPEQLIHGLRDAKVKDLTVISNNAGVDGIGLGLLLETRQIRKMVASYVGENAEFERQLLAGELEVELTPQGTLAEKLRAGGAGIPAFYTRTGVGTLVAEGKEERDIDGKRYLLERSLTADVALVKAWKADRAGNLVYRKTARNFNPVVATAGRITVAEVEELVDTGTLDPDHIHTPGIFVQRIVVNSRPTKHIEQRTVRE-G
MARIEARFAACATAGRAALVTYVTAGDPDFDTGSAILNALPAAGADIIELGVPFTDPMADGVPVQLAGQRALKAGQTLRKTLAMVTAFRKAGHDTPIVLMGYYNPIWAYGVDTFLKDARSAGIDGLIVVDLPPEEDAELCLPALAAGVSFIRLATPTTDDKRLPRVLQNTSGFVYYVSMTGVTGGAIANYDAVGAAVGRIKQHTRLPVAVGFGVKTPADAIAIA-RDADGVVVGSALVERVRLSLDATEKTVSAVTSLVAELAAGVRAMRKVYDGPAAALEGLFDGMTIMSGGFGLSGNPESLIPEVRRSGVKNLTVISNNAGADGFGLWMLLETRQIKKMIASYVGENKLFEQQYLSGELELELNPQGTLAERIRAGGAGIAAFYTKTGVGTVVAEGKPVEEFEGGLYVRETWLRADVAIVKAWKADTAGNLVYRRTARNFNPNMATAGKVTVAEVEEIVPAGSLDPEAIHTPGIYVDRVIKSTINEKKIEKLTERKTA
MTRIDDTFARLKTQNQKAFVAYIMAGDTDYDTSLEVLQGLPDAGVDIIELGVPFTDPMADGSTIQLAGQRALAGGQTLTKTLQIATKFRETNQTTPIVLMGYYNPIYSMGVDTFLTAASEAGIDGLIIVDLPPEEDVELCLPAQEAGLNFIRLATPTSDAARLPKVLQNTSGFVYYVSMTGVTGSAAVQAVDVKPEVDRIKASTDLPVIVGFGVKTPEAARDIA-AIADGTVVGSAIVERIGRG-----DAPADVLSFVKTLADAAH-MKKIYPDAASALEGLRDGMFIAAGGFGLCGIPESLLQAIKEAGTKDLTFASNNAGVDDFGIGILLQTRQVKKMISSYVGENAEFMRQYLSGELELEFNPQGTLAERMRAGGCGIPGFYTKTGVGTVIAGGKDHRDFGGETYIMEEGIFADLSIVKAWKADETGNAIFRKTARNFNPPAAMCGKICVLEVEEIVPVGSLDPDHIHLPGIYVHRLIQG-EHEKRIEQRTVR-SA
MTRLDKTFATLKEQGRKALIPYITCGDPYPEKTVELMLAMAEAGADVIELGVPFSDPMADGPVIQKAAERALAKGISLTHVLEDVKAFRTKNADTPVVLMGYANPIECYGAGSFVREAKACGVDGVLVVDYPPEECEEFAARLKAADLAPIFLLAPTSTEQRMADVGRVAAGYVYYVSLKGVTGAGHLDTAAVADMVPRIKAHVNVPVGVGFGIRDAETAKAVA-AVSDAVVIGSRIVQLLETQTPD--TVVAAGRGFIAEIRTALDGMNKVYPDAASALAGVKDGQLLAVGGFGLCGIPEALIDALQATGVKNLTVISNNAGVDGFGLGKLLNTRQIKKMISSYVGENKEFERQYLAGELELEFTPQGTLAEKLRAGGAGIPAFFTKTGVGTIVAEGKETREFDGEVYVMERALLPEVALVKAYKADKSGNLIFRRTARNFNPAAAMAGKITVVEVEEIVETGTFDPDSVHLPGIYVHRIVLNATPEKRIEKRTITEGA
MTRIDAKFADLRAEGKKAFVAYMMAGDPDQASAQTLMNGLPAAGVDIIELGLPFTDPMADGATIQLAGQRALAAGMTLDRTLAMVRDFRATDDTTPIVLMGYYNPIYSRGVDRFLEQANAAGIDGLIIVDLPPEEDDELCIPSQKAGLNFIRLATPTTDDKRLPKVLTNTSGFVYYVSITGITGAAEAQAADVGPEVARIKAQTDLPVIVGFGIKTPETAQSIS-SVADGCVVGSAIVAEMASG-----KPVTQVLAFVKSLADGAH-MDKTISSTAEAVAKIPDGAVVMIGGFGGAGAPIELIHALIDQGAKDLTVINNNAGNGRIGIAAMIDAGMVAKMICSFPRNPRAFNEKYLAGEIELDLVPQGTLAERIRAAGAGIPAFYTPTAFGTELAKGKIVAEFDGKSYVQERWLKADFALIKAELADRHGNLTYNKTARNFSPLMCAAAQTTIVQASKIVEPGAIDPEHVVTPGLFVDHIVHIPDPEEML-IRAETVYP
MSRIAACFAAL--AGKKALIPFITAGDPHPDLTVSLMHGLVEGGADIIELGVPFSDPMADGPVIQRASERALAHKVGLRHVLDMVAEFRKTNSTTPVVLMGYLNPLCAMGYAEFAKRAAAAGVDGMLTVDCPPEEAEELATALQQESIDPIFLLAPTTPLQRVAEIARHARGYVYYVSLKGVTGAGNLDIDDVARKIAALRQYIHVPIGVGFGIRDGATARAIA-VTADAVVVGSRLVQEIEAATPA--TARERLTPLVAELKAAI-SMDKTVASLEEAVAGIFDGATVMIGGFGTAGQPAELIDALIAQGAKDLTIVNNNAGNGDIGLAALLNARRVKKIICSFPRDSHVFDALYRAGEIELELVPQGNLAARIQAAGAGLGAIFTPTGYGTLLAEGKETREIDGKHYVLEYPIKADFALIKALKGDRWGNLIYRKAARNFGPIMATAAGVTIAQVSEIVPLGALDPEVIVTPGIFVQRVVAIGN--------AVAQAA
MSRIASTFAALKEQKKTALVTFITAGDPGPDETVPLMHALVAGGADILELGVPFSDPMAEGPVIQRACERALVFGVGIRDCFDYVREFRLTNQTTPVVLMGYANPIERIGQQSFIAQSLEAGADGAIVVDYPPEECEDFAARMRAAGLDLIFLLAPTSTEERIAQVAKVGGGFSYYVSLKGVTGAGNIDTVEVAERLQGIRKHVQLPIGVGFGIRDGATARAVA-EVADAVVIGSRVIQEIENAPQG--GAAAAVQAFVAGIRTALDAM--KTVSLDKAVELIPDGASVMVGGFMGVGTPERVMDELVRQGRRGLTVIANDTARPGRGIGKLISGGVASRAIVSHIGLNPETQKKMIAGELEVELVPQGTLIERIRAGGFGLGGVLTPTGVGTLVEEGKRKLDIDGAQYLVEPALRADFALVESFLADYYGNLTYALTARNFNPVIAMAARTLIVDACHIVPVGMIPPDQVVTPAVLVDYVVAH----------------
MARIAATFAALREQGRTALIPYVTAGFPFADITPALMHGMVEAGADVIELGVPFSDPMADGPVIQKAGEKALALGIGMAQVLEHVRVFRQRNRATPVVLMGYANPVERYGEGAFVRDAAAAGVDGVLIVDYPPEECEAFAASLRAHGMDLIFLLAPTSTSQRMQQVARVASGYVYYVSLKGVTGSGALDTGAVEAMLPRIREQLGIPVGVGFGIRDAATAQAIG-RVADAVVIGSRIIQLIEDQPHE--KVVAVTVDFLRGIRKALDAMNKVTALVHEAVRDVRDGATILIGGFGISGVPTELVCALLDQGARELTIVNNNAGNGKIGLSQLVEAGRVRRMVCSFARNAVAFAEWYRAGRIELECVPQGTMAERMRAAGSGLGPFFTPTSYGTRLADGKETRVIDGVGYVLEQPLHGDFAFVKAQTADPWGNLMYRNAERNFGPVMCMAARVAVAQVDAVVPLGTLAPEHVMTPGIFVQRVVQVGG------------QA
MERYESLFAQLKERKEGAFVPFVTLGDPGIEQSLKIIDTLIEAGADALELGIPFSDPLADGPTIQNATLRAFAAGVTPAQCFEMLALIRQKHPTIPIGLLMYANLVFNKGIDEFYAQCEKVGVDSVLVADVPVEESAPFRQAALRHNVAPIFICPPNADDDLLRQIASYGRGYTYLLSRAGVTGAENRAALPLNHLVAKLKEYNAAPPLQGFGISAPDQVKAAIDAGAAGAISGSAIVKIIEQHINEPEKMLAALKVFVQPMKAATRS---------------------MVGGFMGVGTPPRLVEALLESGVRDLTLIANDTAFVDTGIGPLIVNGRVSKVIASHIGTNPETGRRMIAGEMDVQLVPQGTLIEQIRCGGAGLGGFLTPTGVGTIVEDGKQTMTHEGKTWLLERPLRADLALIRAHRADMLGNLTYQLSARNFNPLIALAADITLVEPDKMVETGELQPDQIVTPGAVIDHIVIPQ-------------ES
MSRIQERFKLLRSKNEKALSAFITAGDPDLAATKELFSILEKNGADIIELGVPFSDPIADGPVIQKSALRALKSGATLKKIIHLVAEIRKS-SQLPIVLMTSFNPVYVYGQEKFVDDAVRAGVDGLIVTDLPPEEAVSLENHAHQNGLDMIHLLAPTSTEDRIRTVGQRTRGFIYYISLTGITGTRDSLSDGLQQKVEAIKQTTSLPVLIGFGISGPEQAGKAA-SISDGVIVGSAIVRMI---------------------------MSKVFSSFAEAIYDIGDGATIAIGGFGGSGMAQNLILALRDKGSKDLTLISNTGGLCELSLGILFQNKQVKKMIGSYLGTLSSLEKQWQAGEVEVETLPQGTLSARMLAGGAGYGGIYIPTGVGTIVEKGKEKRIIHGKEYILEFPLKPEFAFVRAYKADTTGNLIYRLAARNMNPIAAKAASVTIVEVDEIVDPGGLDPDIIVTPGIYVHRMVKIPK------------KK
MSRIADTFAALQEKGRKALIPYVTAGFPFADITPALMHGMVEAGADVIELGVPFSDPMADGPVIQKAGEKALSLGIGMPQVLEMVRSFRQRNQTTPVVLMGYANPVERYGKGAFARDAGAAGVDGVLVVDYPPEECEQFAADLRAHGIDLIFLLAPTSTPERMQQVARVASGYVYYVSLKGVTGSGALDTAAVESMLPRIREHVKIPVGVGFGIRDAATAQAIG-RVADAVVIGSRIIQLIEDQPHE--KVVGITVDFLRGIRKALDAMNKQFSSAAEALADIPDGAVVGIGGFGNSGVPLDLIDALIDHAPHELTIVSNNAGGGEVGLARLLQAGLARKLVCSFPRDSYVFDGLYRSGKLALELVPQGTLAERLRAAGAGIGAFFTPTAYGTVLAEQRETRVLNGKPQVLELPLHLDYALVKAECGDRWGNLTYRKLARNFGPVMAMAARCTVASVQSIVPLGELDPESVVTPGIYVRRVVERSAA--------IREAA
MERIDARFASLKAAGRKGLIPFFTAGDPAPESTVPLLHALARAGADVIELGVPFSDPMADGPVIQRSSERALARGVGLKQVLAWVAQFRAEGGTTPVVLMGYANPIERMGLSVFAAAAREAGVDGVLVVDYPPEEADDYAATLTAAGLAPIFLLAPTSTADRIAAVVAKARGYIYYVSLTGVTGASTLNAQQVAGKLPEIQAKASVPVGVGFGIRDAESARAVA-RTADAVVIGSRIIQLMEEAGDAASDAIAAAEAFLATIRASLDVMNKIYPSAAAALDGVHDGMLIAVGGFGLCGIPETLTDALCATGVKDITAISNNAGTDGHGLGKLLTTRQIKKMISSYVGENKEFERQYLAGELELEFTPQGTLAEKLRAGGAGIPAFYTRTGVGTLVAEGKEAREFDGQTYILERSLVPDVSFVHAWKADHAGNLVFRLTARNFNPAAAMAGKITVVEVEELVPTGTLKPDEIHLPGIYVHRIVHVPDGPKYIEKRTITEGV
MSRLDRRFAAVRAENRAALVTYITAGDPGYDASLATFLGMADAGADVIELGMPFTDPMADGLAIQHATQRALKAGQTMDRTLAMVSEFRKRDQDTPIVLMGYYNPIYRRGVSRFLEQASEAGVDGLIVVDLPPEHDDELCIPASEAGISFIRLATPTTDSERLPGVLANTSGFLYYVSSNGVTGGAAPTAEKVEAEVGRIREYTDIPVAVGFGIRTAEQAARIG-RFSDGVVVGSALIDLQANAETP-EQGTQAVHALTRELADALKQMNKVVTSYAEAMAGLEDGMTVIAGGFGLCGIPENLIAEIKRLGAKDLTVVSNNCGVDGFGLGILLEDRQIKTMIASYVGENALFEKQLLDGDLEVILTPQGTLAEKMRAAGAGIPAFFTATGYGTPIGEGKEVREFDGRPYILEESIKGDFAIVKAWKADRYGNVVYRHTARNFNPLAATAGKITVVEVEELVEPGELDPADIHTPGIYVDRVIKG-NFEKRIEKRTVRS-R
MSRIKGCFEALKKRNRTALIPFVTAGDPSAELTLALMHTMVDAGADVIELGVPFSDPSADGPVIQLACERSLENGTSLTDVLAIVSQFRQTNQSTPVVLMGYLNPIERMGYQRFAQAAQAAGVDGVLTVDLPPEESAEFGKEMQAAELDIIYLLAPTSTEQRIKLICQYASGYLYYVSVKGVTGSAALDVDEVAEKLAIVRRHTDIAIGVGFGINNGASAAAVG-EIADGVIVGSILIKQIVANLDDSNKINQAISAILCDMRQAMDNMNKIVDSYEAAMAGLEDGMTVLSGGFGLCGIPENLIAQIKKSGVTNLTVVSNNCGIDGFGLGILLEDRQIKKMIASYVGENALFESQLLANELEVELTPQGTLAEKMRAGGAGIPAFYTATGYGTPVGDGKEVRVFSGRSYILEEAITGDFAIVKGWKADKFGNVIYRNTAQNFNPLAATAGKITVVEVEEIVEPGELDPAHIHTPGIYVDRVIKG-NFEKRIEQRTVRA-Q
MERYDNLFAQLKSRKEGAFVPFVTLGDPNPEQSLKIIDTLIAAGADALELGIPFSDPLADGPTIQNATLRAFASGVTPTQCFEMLAAIRQKHPTIPIGLLMYANLVFNRGIDEFYAECARVGVDSVLVADVPVEESAPFRQAAMRHNVAPIFICPPNADDELLRQIAEHGRGYTYLLSRAGVTGTETRAALPLHHLVEKLAEYNAAPPLQGFGISAPDQVTASIEAGAAGAISGSAIVKIIERNVEKPQVMLDELSNFVKSMKAATKAMDKSVPTLTDAVAGINDGATIMIGGFGPAGQPTQLIDALIEQGARDLTIINNNAGNGEIGLAALLKAGRVRKMICSFPRDSQIFDDLYRRGKVELELVPQGNLAARIQAAGAGLGAIFTPTGYGTPLAEGKETREIDGRHYVLEYPIKADFALIKAHQGDRWGNLVYRKAARNFGPIMATAAKTTIAEVTNLVALGELDPENVVTPGIFVQRIFSLENL-------HQALRA
MSPLAATFDRLRAQGRRALIPFVTAGFPQPDATPGLMHALVAAGADVIELGVPFSDPMADGPVIQRAGERALAAGVGLAQVLQMVRDFRTRDITTPVVLMGYANPIEAWGAGSFAREAAAAGVDGVLVVDYPPEECEAFAATLRAHGLDLIFLLAPTSTDARMAQVGRLASGYVYYVSLKGVTGAGHLDTAAVEAMLPRIRAHVSIPVGVGFGIRDAASAQAVG-RSADAVVIGTRLIQLIENEPPE--RAPEVAAAFLREIRTALDAMNKVYPSAAAALEGVADGQLIAVGGFGLCGIPEALIDALRDSGVKNLTVISNNAGVDGFGLGKLLETRQIKKMISSYVGENKEFERQYLAGELELEFTPQGTLAEKLRAGGAGIPAFFTKTGVGTIVAEGKEHREFNGETYIMEHALFPDVALVKADVADLSGNLRFRRTARNFNPAAATAGKLCIVEVERIVPTGAIDPDDVHLPGIYVHRIVHNPTPEKRIEKRTTRDKV
MSRIQTTLAALAANNKKGLIPFITAGDPAPELTVPLMHALVRGGADILELGVPFSDPMAEGPVIQRACERALKFGVSLHDVLAYVREFRQSNNSTPVVLMGYANPLERMGVDAFIAAAKEAGVDGSIVVDYPPEECEEFAEKMQANGMDPIFLLAPTSTEERIMQVAKVSSGFTYYVSLKGVTGAANIDTGEVAARVAAIRKHVKLPIGVGFGIRDAATAKAVA-QVSDAVVIGSRIIQELENTPRE--QAVAAVESFLSGIRKALDEMNKIIPSVEQALATIHDGATVMIGGFGGAGQPAELIDALIAQGARDLVIVNNNAGNGETGLAALLKARRVRKIICSFPRDSQVFDGLYRAGELELELVPQGNLAERIRAAGAGIGAFFTPTGYGTELAKGKETREINGKMYVLEHPIHADFALIKAECGDRWGNLTYRKTARNFGPVMASAAKVTIASVHEIVELGSLDPESVVTPGLYVQRVVQVPRSGPA----GFK-AA
MNRLSSRFAACKAQGRAALITFMTAGDPDIAATPAILDALVAGGADIIELGMPFTDPMADGPAIELANLRSLGSGTKTKHIFALAADFRARHPDVPLILMGYANPMLVRGADWFADQCRIAGVDGVICVDVPPEEDAEIGPALRAAGVHLVRLATPTTDATRLPAVLDGASGFLYHVAVAGITGKQQAAQASIEIAVRKLKAATDLPIAVGFGVRSPEQAAAIG-RVADGVVVGSAIVDIVGSHGDA---AAPFVQDFVAALSGALTAMGKIASTVAEAIGPVADASVVMVGGFGTAGIPNELIGGLIATGARELVVVNNNAGNGDSGLAALLKAGRVRKIICSFPRDSQIFDALYRQRRIELELVPQGNLVERIRAAGAGIGGFFTPVGYGTKLAQGKETREIAGRMYVLELPIHADLALIKAERGDAWGNLTYRKAARNFGPIMATAARRTVASVHEVLAAGDMDPETVVTPGIFVKSLVQVPRAGAG----GFK-GA
MSRIETTFSALKAQNRKALIPFVTAGFPFANITPDLMHGMVEGGADVIELGVPFSDPSADGPVIQKAGDRALALGIGLVQIIAMVKKFREGNNTTPVVLMGYANPIERYGEGRFVSDASAAGVDGVLVVDYPPEECEAFATELRAHNMDLIFLLAPTSTDERMQQVAQVASGYVYYVSLKGVTGAGTLDVGQVEAMLPRIRTHVSVPVGVGFGIRDAETAKAIS-KTADAVVIGSKIIQLIENEPHE--KVIAVATSFLRTIRKALDAMNKIAQSIADALTGIADGATVLIGGFGTAGIPGELIEGLIDQGARDLTVVNNNAGNGDTGLAALLKTGRVRKVICSFPRDSHVFDALYRSGQLELELVPQGNLAERLRAAGAGIGAFFTPTGFGTELAKNKETRVINGKAFVLEYPIFGDVALIKAERGDRWGNLTYRKAARNFGPVMATAAKRTIASVYEIAELGSFDPEAVVTPGIHVSAIVQIPRVQAG----GFKDAA
MSRLKNLFQDKKQ---NVLSVFYTAGFPNLNDTVAIARHLQAAGADIIEIGIPFSDPVADGPTIQASNKVALDNGMNVKLLLEQVKEIRKE-VTMPIVLMGYLNPVLQYGFEKFCKDAAANGVDGLILPDMPLDE-NDHRDLTTSLRLDVIFLISPTTSPERVELIDGLSSGFVYAVSSSSTTGAKKGFTAEQEEYFRKLRNAGKNPFLIGFGISDHETFTKAS-EFSSGAIVGSAFINLLKESNN----FESDILHFVQNLK----SMNKVVKNADEAVSDIPDNATLMLGGFGLCGIPENCIQALLKKGVKGLTCISNNAGVDDFGIGLLLKSRQVKKMISSYVGENAEFERQLLSGELEVELIPQGTLAERCRAGGAGIPAFFTPAGYGTEVAEGKEVREFDGKKYLMERWLRADFSIVKAWKGDTSGNLVYRGTARNFNPMMAAAGKITIAEVEELVPPGSLDPNQIHTPGIYVQRIFQGSHYEKRIEQRTITK-S
MTRIDQRFADLKNEGRAGLVTFTMAGDPDTKTSLAILKELPKAGADVIELGVPFTDPMADGPAIQAGGLRALNAGQNMVKTLGMVRAFRKGDDTTPIVLMGYYNPIYIYGVERFLKDAKDAGVDGLIVVDLPPEEDEELCLPALRAGVNFIRLATPTTDDNRLPAVLANTSGFVYYVSITGITGSAAPNVGKVTEAVTRIKRHTKLPVAVGFGVRTAKQAQALA-ASAEAVVVGSALVNAVKDSLDKTAKTVKAVTRLVNELASGVRTMDKRAATAAEALADVSDGATVLISGFGGAGFPNVLIRALRDRGPKDLTLVVNSATHRYSLTHELIEAGLVRKVICTAARDPSPFERQWTEGKIELECVPQGTFTERIRAGGAGIPAFYTPVGFGTELAKGKEVRNFKDRDYVLEHALTGDVALIRADAADCYGNLSFRYAQMNFGPVMATAARLAIAEVRAVLD-EPMPHDQVRLPGVYIDRVVAV--------------AS
MTRIDDKFAELKAAGKKAFVTYVMAGDPNYAESLEIVKGLPGAGVDIIELGLPFTDPMADGVTIQLAGQRALAGGMTLQRTLDLATEFRKGDDTTPIVLMGYYNPIYSRGVAKFLVDAKAAGIDGMIVVDLPPEEDVELCIPAQAAGMNFIRLATPTTDDKRLPKVLQNTSGFVYYVSVNGTTGAAEAEVGDVGPEVARIKSQTDLPVIVGFGINTPEKAENIA-RTADGCVVGSAIVAQIGAS-----KSVADVLSFVASLAEGAH-MKKIYGSAAEALDGLFDDMFIAAGGFGLCGIPELLLAAIRDAGTKNLTFASNNAGVDDFGIGILLQTKQVKKMLSSYVGENAEFMRQYLSGELELEFNPQGTLAERMRAGGCGIPGFYTKTGVGTVIADGKEHKDFRGETFILEEGIFADLSLVKAWKADETGNLVFRKTARNFNPPAAMCGKVCVVEVEEIVPTGSLDPDSIHLPGIYVHRIIQG-DHEKRIEQRTVR-GA
MGRIEKRFAKLRAAGRKALVPFITAGDPSLEATVPVMHALVAAGADVIELGVPFSDPMADGPVIQASSERALARGAGLERVLGMVREFRRDDPDTPVVFMGYLNPVEVRGAGRYAAALVDAGVDGTLLVDLPPEEAADYRDAFAAAGLDLILLAAPTSTPARMARLRAQASGYLYYVSYAGVTGADRLDSGQAGTRLRELRQGSPVPVVVGFGIRDAESAVRMS-AEADGVVVGSALVSVMAAAEGA--------------------EMDKSQWTCASAVADIPDGATVMIGGFGTAGMPDELIDALIEHGAGGLTIINNNAGNGDTGLAALIANKRVRKVVCSFPRDSWHFDAAYKAGEIELELVPQGNLAARIHAAGSGLGAIFTPTGYGTELAEGKETREIDGRHYVLEYPLHADFALIKAHRGDRWGNLVYRKTARNFGPLMAMAAKCTIAQVNEVVPLGELDPEAVVTPGIFVQRVVDTGG------------AA
MTRIDRRFAKLKAEGRPALVTFITAGDPDLATSQAILDALPEAGSDVIELGMPFSDPMAEGVPIQLATQRSLAHGHTMDKTLQMVREFRKKDNDTPIVLMGYYNPIYVRGSAAFVKEAREAGVDGLIVVDVPAEADDELCIPAIEGGVNFIRLTTPTTDDKRLPTVLANTSGFVYYVSVTGVTGSAAADTTAVAQAVTRIKSHTDLPVAVGFGIKTAEQAEEIG-KHADGVVVGSILVEAIRKSLDETNQTQAAVTDLVSSLRVGVEKMNKVYPSAAAALEGTFDGMIVMAGGFGLCGIPENLIIALRDSGAKDLTAISNNAGVDDFGLGLLLQTRQIKKMVSSYVGENATFERQYLDGDLELEFNPQGTLAERIRAGGAGIPGFYTKTGVGTLIAEGKEHKDFNGETYIMETGLISDLSLVKAWKADKEGNLIFRKTARNFNPMMATAGKTTVVEVEELVEIGELDPDQIHTPGIFVDRIVVG-SFEKRIEQRTTRE-A
MSRIQSTFERLAAEGRKALIPFVTTGDPYPDVTVELMLAMAEAGADVIELGVPFSDPMADGPVIQRAAERAVRAGVGMKQVLADVQRFRASNNSTPVVLMGYANPIERYGQARFVSDAKAAGVDGVLVVDYPPEECEAFAGLLHAQDMDPIFLLAPTSTEERMARVGKVARGYVYYVSIKGVTGAGHLDTAAVAAMIPRIRRHVSVPVGVGFGIRDAVSARAVA-DHSDAVVIGSRLVELLEAQPRD--NVAATGAQFIREIRAALDAMNKIYPSAAAALQGVSDGQLLAVGGFGLCGIPEALIAALRDSGVKDLSVISNNAGVDGFGLGQLLETRQIKKMISSYVGENKEFERQYLAKELELEFTPQGTLAEKLRAGGAGIPAFYTRTGVGTLVAEGKELRVFDGHTYVMERALNPDVSLVKAWKADKSGNLLFRRTARNFNPAVAMAGKLTVVEVEELVETGSIDPDSVHLPGIYVHRIVVNASPEKRIEKRTLTVEK
MSRIIAKFEELGARNEKALVLFLTAGDQSLSDLPEILATLEEGGADLIEVGIPFSDPFGEGPTIQASSQRSLDNGTTPMGILEALSNVK---VSVPLVTMGYYNTYLRLGLEQVAKESAKVGVSGAIISDLIPDEGEAWDRAAASAGLDTIYLAAPTSTDQRLDEVCGQTTGFVYAVSRTGVTGAESEVPPEVKDLVTRIKVRTNLPVCVGFGISKPEHVRMVC-QHADGAVVGSFIVNLLKENWPH---NRGAIIGAIRELKAAT-DMEKVFGDATSALEGLFDGMTLMAGGFGLCGIPENLILAIRDSGVKDLTVISNNCGVDDFGLGILLATRQIRKMVSSYVGENAEFERQFLSGELEVELTPQGTLAERIRAGGAGIPAFYTRTGFGTVVAEGKETREFDGHGYVMERALTADLALVKAWKADSTGNLVFRRTARNFNPMMASAAKVTVAEVEEIVPVGELDADCIHTPSVYVNRLLKGAAYEKRIERLTTRS-S
MSRIASTLSALESAGRKALIPFITAGDPDLSTTVPLMHALVECGVDIIELGVPFSDPMADGPTIQRSSERALAKKVSLRNVIQVVAEFRKTDARTPVVLMGYANPIEAMGVEAFADAASKAGADGVLVVDYPPEESHDFAAKVRAVGLDVIFLIAPTSTEKRIRAVGEIGSGYIYYVSLKGVTGAGHLDVSEVSRRIPAIREAVGMPVGVGFGIRDGASAKALS-AVADGVVIGSRIIEEIENSPAD--QVIPRVKALVGSIRQAMDAMNKRYPDAKSALKGLKDGQTLAVGGFGLCGIPEQLIDAVAESGTHDLTVISNNAGVDGIGLGKLLANRQVRRMIASYVGENEEFERQLLSGELDVELTPQGTLAEKLRAGGAGIPAFYTRTGVGTPVADGKETREFGGQCYLLEHALVADVSLVKAWKADEAGNLVFRKTARNFNPMIATAGRTTVVEVEELVPTGALDPDQIHTPGIFVQRVIVNPTPSRHIEKRTTRS-A
MSRIQATFARLAAEGRKALIPYVTAGDPYADVTVELMHAMVAAGADVIELGVPFSDPMADGPVIQRASERALLKAISTADVLAMVRAFRQDDAATPVVLMGYANPVECFGPDRFVDEAKAAGVDGVLIVDYPPQECEAFAARLRAADMDAIFLLAPTSTDARMQEVGRIATGYVYYVSLKGVTGAGHLDTAAVAAMVPRIRAAVNVPVGVGFGIRDAATAVAVA-QVSDAVVIGSRIIQLIENEPRE--RVPGVAAGFLREIRAALDAMNKVYPSAAAALEGVRDGQLIAVGGFGLCGIPEALIDALRDSGVKDLSVISNNAGVDGFGLGKLLETRQIRKMISSYVGENKEFERQYLAGELELEFTPQGTLAEKLRAGGAGIPAFFTKTGVGTLVAEGKELRQFDGETYVMERALNPEVALVKADVADMSGNLRFNKTARNFNPAAAMAGRICVVEVERIVPTGAIEPDDVHLPGIYVHRIVHNPTPEKRIEKRTIRD-K
MERYQQLFTRLSEKKEGAFVPFVTLGDPSPEQSLKIIDTLIAAGADALELGVPFSDPLADGPTIQDANLRAFAAGVTSGQCFEMLAAIRQKYPEIPIGLLMYANLVFSNGIDEFYQRCAEVGVDSVLVADVPVVESAAFRAAALRHGIAPIFICPPNADDELLREIASYGRGYTYLVSRAGVTGAEKRAQLPLNHLVAKLNEYHAAPPLQGFGISDPAQVRETVASGAAGAISGSAIVRIIEKNLNQPDVMLSELHAFVSEMKAATRSMN-KVIDASHFRSYLFDGMTIMFGGFMGVGTPKLLVDEIIKSGVSDLTLIGNDTGFVDTGVGPLIVSGQVKKLITSHIGTNPETGRRMISGELDVELVPQGTLAERIRSGGAGLGGFLTPTGVGTIVEENKQKITINDITYLLELPIKADLAILQASIADTSGNLIYHLTARNFNPLIALAAKKVVAQCEQVIPVGQLAPECIVTPAALVDHLYLG--------------EK
MNKIEKAF-----SKGKAFIAFVTSGDPDLETTEEIVYAMDRAGCSLVELGIPFSDPTAEGPVIQAANVRALSNGVTTDKIFAMVKKIRQK-SDIPMVFMTYANVVYSYGIEKFCQKMVETQMSGMILPDVPYEEKAEFDVVCKKYGVDLISMIAPTSH-QRIQMIAKEASGFIYCVSSLGVTGVRSTITTDIGAMVDLVRQVSDAPVAVGFGISTPEQAKKMA-NQSDGAIVGSAIVKIVEKYGKD---APKYVEEYVSQMVQAL-QMN-KIKTAQEAVAGVQDGMTIMVGGFLATGSPEILMDALVEKGVKHLTVIGNDGGLDARGIGKLLEHHMVDHIIASHLGVNPKLNEQFADGTLKYTLVPQGTLAEKIRAAAYGLGGVLTPTGVGTPMETEKKVVEINGKKYLFELPLYADYSFIRPSVADKFGNYYCSKATKNFNYVMAGASKHTIIAPEKLVEVGEIDPDYFAVAGVLVDTIVEGEK-----------KQI
MERYDQLFARLKARKEGAFVPFVTLGDPSPEQSLKIIDALIEAGADALELGIPFSDPLADGPTIQDATLRAFAAGVTPGQCFEMLAAIRQKHPTIPIGLLMYANLVFSRGIDAFYAQCEKVGVDSVLVADVPVEESAPFRQAAMRHNVAPIFICPPNADDDLLRQIASYGRGYTYLLSRAGVTGAENRAALPLHHLIEKLTEYHAAPPLQGFGISEPAQVKAAVEAGAAGAISGSATVKIIERNINNHNAMLDELKAFVQQMKAASRAMDKSVPSLEEAVAGIQDGATIMIGGFGPAGQPTELIDALIAQGASDLTIINNNAGNGEVGLAALLKAGRVRKMICSFPRDSQVFDDLYRRGKVALELVPQGNLAARIQAAGAGLGAIFTPTGYGTPLAEGKETREIDGRHYVLEYPLKADFALIKAFQGDRWGNLVYRKAARNFGPIMATAAATTIAQVSQLVPLGELDPEHIITPGIFVQRVVALDPA-------TLAQSA
MERYETLFAQLKSRQEGAFVPFVTLGDPNPALSLQIIDTLIEAGADALELGIPFSDPLADGPTIQGAALRAFASGVTPAQCFEMLAAIRHKHPTIPIGLLMYANLVFSPGIDAFYAECARVGVDSVLVADVPIEESAPFRQAAMRHNIAPIFICPPNADDELLRQIASFGRGYTYLLSRAGVTGAENRAALPLHHLIEKLSEYNAAPPLQGFGISAADQVTAAIDAGAAGAISGSAIVKIIERNLSDPQTMLAELKAFVQSLKAATKAMDKSVSTLSDAIAGIHDGATIMIGGFGPAGQPTYLIDALIEQGARDLTIINNNAGNGEVGLAALLKAGRVSKMICSFPRDSQIFDDLYRRGKVELELVPQGNLAARIQAAGAGLGAVFTPTGYGTPLAEGKETREIDGRHYVLEYPIKADFALIKAHHADRWGNLVYRKAARNFGPIMATAAKTTIVEVSRLVTLGELDPENIITPGIFVQRVFSLENT-------VTAQSA
MTRIDRRFKACAEKGRPALVTFITAGDPDLATSQAILEALPAAGADVIELGMPFSDPMAEGIPIQLATQRALKAGQTMDRTLAMVRKFREKDQDTPIVLMGYYNPIYVRGPEAFVAEARAAGVDGLIVVDIPPEADDELCIPALEGGINFIRLATPTTDDRRLPAVLKNTSGFVYYVSVTGITGSAALNTTNVSAAVKRIKGHTDLPVAVGFGVKTAEDAQAIG-KDADGVVVGSVLVEAIRNSLDATDKTVAAVTNLVSSLAGGVA-MK-GALSPDAAAALIPEGASVMIGGFMAVGSPERLIDAMVARGTGGLTVIANDTAMPGKGIGKLITAGLVSRLIVSHIGLNPETQARMIAGEIDCELVPQGTLVERIRAGGMGLGGVLTPTGLATEVEDGKQVIEVEGKRYLVETPLKADFSLIGAWQADYVGNLSYLLTAQNFNPVMALAGKTVIAEAESIVPVGVIPPDGVKTPGVLVDHLLVR--------------AA
MSRIAATFARLKSEDRAALITFVEAFDPDRATSAALLAGMAARGADIIEIGMPFTDPMADGPTIQQAGRRALAGGATVAGTLGLVRDFRAGNDTVPLVLMGYLNPILSYGVARFTADAAAAGVDGLIVVDLPTEETDLMLADVRANGLDLIRLVAPTTSDARLPVVLKDSSGFVYYVSITGITGTRTASAADLARDIPRLRAATSLPIAVGFGVRTPEQAAIVA-RHADGAVVASALIDRMAAGLDDSAALIATVLDDVTALAAAMRAMDKFVPSIEAALDGIGDGATIMVGGFGAVGQPHLLVDALGERGLRHLTIIANNAGGDFGGLPKLIAQGAITKVICSYPRSKTAFDTLYAEGRIDLELVPQGTLAERIRAAGAGVPAFFTPTAAGTELAAGKEVRTIDGRACVLEYALSADFALIEAWEADRWGNLTYNAAGRNFNPIMATAAGVTIALAHHRRDLGTLAPETIVTPGLFVQRVFIAGG------------SA
MTRITENLKAG-----RGFIPFVTACDPDDEISLEILDLLAGRGANVIELGVPFSDPMADGVVIQRSSQRALENGVNLTRVLSLAKRFRAS-KDVPVVLFSYLNPLLRFGIEKLCESAKDCGIDGLLVVDAVDNEARDLREKLAEHDVSLISLVAPTTTDERLERICREAEGFIYAVSRAGVTGAAGSVSREAADLVARVRKFTTLPVAVGFGVSRREHVENIW-EFADAAVVGSAIVAEIEASVGT-RNAAARVKSLLDQLLPLQKLMGRVYHDPLDAIADIPDGAVIMTGGFAGRGVPVQLILALRERGVKGITLITNDTSGGWVDASYLIEAKQVKKVIVSWPVVITPLEQQLLAGELELEVVPQGTLAERIRAAGAGIGAFYTPTGVGTPFAQGKEVRTINGIEQILEYSLAADYALVHAHKADAYGNLVYRRTARNFNPPMATAATVTIAEVDEVVPAGSLDPESIVTPGIYVHRLVVK--------------KG
MSRIKPTLDALLSQGRKALIPYVTAGFPYADTTPELMHAMVAGGANVIELGVPFSDPSADGPVIQKAGEKALAQGVGLLQVLDMVRAFRRQDNTTPVVLMGYANPVERYGAGAFIRDAAEAGVDGMLIVDYPPEECVEFAARLRAHGMDLIFLLAPTSTDARMAQVAKVASGYVYYVSLKGVTGSGGLDVDAVEAMLPRIRQHVRVPVGVGFGIRDAATAKAIS-KVADAVVIGSKIIQLIENQPRD--KVAAVAQAFLQEIRSALD-MNKIARSIADALADVKDGSTILIGGFGTAGIPNELIDGLIAQGAKDLTVVNNNAGNGETGLAALLKAGRVRKIICSFPRDSHVFDGLYRSGKLELELVPQGNLAERIRAAGAGIGAFFSPTGYGTELAKNKETRELNGKQYVLEMPIYGDVALIKAEQGDRWGNLTYRMAARNFGPVMATAAAKTVATVHEIVELGALNPEHIVTPGIFVQQIVKIDRVQAG----GFKNVA
MSRIEQRFADLAQAGRKGLIPFISAGDPLPEATVAIMHALVAAGADLIELGVPYSDPVADGPTIQHSSERAIARGVGIAQILAWVSEFRLTDSTTPVVLMGYLNPIEIYGHARFADDASAAGVDGVLIVDVPVEEAETV-TLLREKGVREIFLVAPTTTDRRLAAIRARAEGFIYYVSFAGITGASQLDPVAVRARVEHIKQGGSIPVAVGFGVRDAASAVQVA-ESADAVVIGSALVAKLAEANDR-GAALAAAHAFLAPIRAALDRMDKVYADAASALAGVADNLTLAVGGFGLCGIPEALIAALRDSGAKGLTAISNNAGVDGFGLGLLLETRQIRKMISSYVGENKEFERQFLAGELELEFNPQGTLAERLRAGGAGIPAFFTATGYGTVVAEGKETREFDGKHYVLETALTADVSLVKAWKADKAGNLVFRKTARNFNPACAMAGRVCVAEVEEVVEVGEIDPDHVHLPGIYVDRIVHNPTPEKRIEQRTVRG-K
MSAIGATFQKLQQSGNKALITYISAGDPDLNTTRKLVLSMAANGVDIIELGIPYSDPIADGPVIQQASLRALQNGVSIEAIFGLIASLRQD-TQIPLVLMAYYNSLLQYGIEKFISTCAAVGVDGLIIPDLPLEESEELRQQGDAQGINVILLIAPTTPTERIARIAEASRGFLYCVSVAGVTGAQSTVDSGLQKFLARVRSQTELPLAVGFGISTPDQAAAIA-VLADGVIVGSAVITVLEQYLGT-EMLISKVGEFAKSLKNAI-RMSKKVKSIDEALSAIESGATIMMGGFVGAAEPTCCIEWLISHAIREITLITNEPGLSGFGRAMLYKNGLVREIISSHVGTTQESTDEYLKGNLKVEFYPMGTWIEKVRAGAMGLGGALIPVGVGILLKEPKQVIEVNGVKCFVEPPLRAPIGLVKAWRADEMGNLEYRHTSVNCNPMVAMACDYTVAEVEEIVPVGTIAPERVGTSGVFVHAVVKGLSLHNEIWLKIGKP--
MSRIAATFSRLSQAHRKALIPFITAGDPHPDLTPPLMCALVEGGADIIELGVPFSDPMADGPTVQRASERALAQGMTLRRVLALVSEFRQSDQVTPIVLMGYANPIESYGIDVFARDAHSAGVDGVLVVDYPPEECAEFAAAMKQVQLDPIFLLAPTSTSRRYAEVAALGSGYLYYVSLKGVTGAGHLDMEEVARRIPEIRAQVGMPVGVGFGIRDAATAARIA-AMADAVVIGSRIIEEIEGGPAA--DAPARVKALLAGFRLAIDSMNKIFPSATEALKGVKDNQLLAVGGFGLCGIPEALIDALLASGVKGLTVISNNAGIDGFGLGKLLESRQIKKMIASYVGENKEFERQYLSGELEVELTPQGTLAEKLRAGGAGIPAFFTKTGVGTLVAEGKELRDFEGGTYVLERSLVPEVSLVKAHVADKSGNLQFRLTARNFNPAVAMAGKVCIVEVEHIVETGALDPDQIHLPGIYVHRIVHNPNPEKRIEKITLREEH
MSRIAARFAQLKQEGRGALMPFLEAYDPDPATSLALLRGMPGAGADLIEVGVPFTDPMADGPTVQMAGQRALKAGGTLAGALAMVRDFRKDDDETPVILMGYFNPIMSYGVERFAVDAAASGVDGLIVVDIPPEEADVL-APATEQGLDIIRLVAPTTDDARLPKVLNGTSGFIYYVAIAGITGTRSAESASLAAAIPRLRKHTDLPIAIGFGVRTPQQAAEAA-KVADGAVVASALIDTLAKSLDEKPDTVRKVLDQVRELSAAVRRMDKTVRSMAEAMADIKDGATVLVAGFAGVGEPRDLLEGLVEQGARDLTIVANTVGRAGSGIGRLVELGRVRRLIVSWARPPGPFEALYKEGKVELELVPQGTLAERMHAAGAGVPAFFTATAVGTPLAAGKEHRRIKGRTYVLEESIFGDVGLVEAWQADRWGNLTYRRAGRNFNPVVAMASRLTIAQTQHIVPLGELDPDHVVTSGVFVDRVLQVPY------------GD
MERYQRLFNQLEANGEGAFVPFVTLGDPNPELSLKIIDTLIDAGADALELGIPFSDPLADGPTIQNATLRAFASGVTPSLCFDLLAKIRARHPNIPIGLLMYANLIFTRGIDEFYARCAAVGVDSVLVADVPFEESEPFRTAALRHGVAPIFICPPNANDDLLRQIATHGRGYTYLLSRAGVTGAENKAHQPLEHLINRLKEYNAAPAIQGFGISEPSQVKASIDSGAAGAISGSAIVKIIEELSAKPDEMLNRLAEFVRNMKAATKRMS-KVTAREDLSRHFRDGMSVMFGGFMGQGTPPTLVQMLLDSGVKDLTLIGNDTGKPDVGVAPLVEAGRVRKVIASHIGLHPETGRKMIAGEMEVELVPQGTLAERIRAGGAGLGGFLTPTGVGTVVEEGKQRMTIDGRHYLLEMPLRADLAIVYAKRGDAAGNLYYRRSARNFNPLVALAAERVFAEVEELVEVGAMDPDSIMTPGLLVSGVFKG--------------GA
MERYEQLFKQLEARKEGAFVPFVTLGDPSPEQSLRIIDTLIEAGADALELGIPFSDPLADGPTIQNATLRAFASGVTPAQCFEMLAAIRQKHPHIPVGLLMYANLVFSNGIDAFYQKCAQVGVDSVLVADVPVEESAPFSEAALRHNVAPIFICPPNADDNLLRQIASRGRGYTYLLSRAGVTGAENRASVPLNHLIDKLKEYHAAPPLQGFGISEPSQVEAAINAGAAGAISGSAIVKIIENNLNDHGAMLRELKAFVESLKAATRAME-KQITLQQASRFFRDGMTIMVGGFMGVGTPPRLVDALLASGVRDLTIIANDTAFVDVGIGPLIVNGRVKKVIASHIGTNPETGRRMIAGEMDVQLVPQGTLIEQIRCGGAGLGGVLTPTGVGTVVEEGKQTLTFDGKKYLVERPLRADLALIRAHQADPLGNLTYQLSARNFNPLIALAADITLAEADEIVPVGAITPDQVMTPGAVIDHIISQ--------------EG
MSRIAGCFAQLAEQGRKAVVPYIVVGDPGLEVTVDIMHQLVDSGADIIELGVPFSDPMSEGPVIQLAHERALANGANLRDALDTVRAFRETNQHTPVLLMGYANPVEHMGYAKFADAAQAAGLDALLTVDIPPEEVEQVNAELQRVGMNNIFLVAPTTPDDRLQRIVDQASGFVYYVSLKGVTGAGHLDIDNVADHVSRIRALTSLPVAVGFGIKDAESAASVA-SVSDGVVVGSALIRAMAQAIDDHAAAGKRAAELLAEIRRGVDSMDKVVGSYEEAMAGLEDNMTVIAGGFGLCGIPENLIKEIKRKGTKGLTVVSNNAGVDGKGLGILLEDRQIRKMVSSYVGENALFEQQMMSGELEVELTPQGTLAEKMRAGGAGIPAFFTATGYGTPVGEGKEVREFDGRHYILEESIVGDFSIGKAWKADRYGNLVFRKTARNFNPGAITAGKIAVVEVEEIVEPGELDPDEIHLPGIYVNRLIKG-NFEKTIEQRTVRS-A
MSRLDATFQRLKSEDRAALVTFVTSGDPDYETSLALLRGLPGAGADIIELGMAFTDPMADGPAIQAANLRALAGGQTLAKTLKLVEAFRETDQITPIVLMGYYNPIHSMGVPAFLERAKAAGVDGLIIVDLPAEEDGELCLPSQGAGLDFIRLVTPTTDAYRLQTVMRNTRGFVYYVSINGITGAASASDQAISDAVSRLRAATDLPIAVGFGIRTPAAAAAVA-RVADAAVVGSSIVQCLADSLVDTAQTVPQTLALVGDLAEGVRAMNKVHATAVEALAGLFDGMTIMAGGFGLCGIPDALIAAIKLAGVKNLTVISNNCGIDGVGLGTLLEARQIKKMISSYVGENKLFAQLYLSGELELEFNPQGTLAERCRAGGAGIAGFYTKTGVGTIVADGKDVRAFNGENYVLETGLVADLAIIHAWKSDREGNLVYRKTARNFNAPMATAGKFTVVQCEHLVEIGAIDPDAVHTPGIFVNAIVHVPDAEKRIEQRTTRK-A
MSRLDKCFKGLEGAKQKALIPFITAGDPDADFTLSCMHNMVKAGASIIELGVPFSDPMADGPVIQQASERALAKGMSLKGVIEIVRAFRETDQVTPVILMGYLNPIEFMGYETFASTAAKAGVDGVLTVDIPPEESSDLIAAFKQHGLAPIFLLSPTSNESRIKKVSAVAQGYIYYVSLKGVTGAGHLQLDDIKTKIQNIKQYTSLPIAIGFGVKNADIAANIA-KIGDAVVVGSALINCITDHSENQSKGQQAISGLLSEMRTAMDKMNKVVTTYQEAMAGLTDDMTIIAGGFGLCGIPEGLTQEIKNMRVKGLTIVSNNCGIDDFGLGILLKDKQIKKMVSSYVGENAEFERQYLSGELEVDLTPQGTLAEKMRAGGAGIPAFYTATGVGTPVAEGKEAKQFNGRNYILEESITGDFAIVKAWKADKIGNLIFRDTAMNFNPMAATAGKITVVEVEEIVEVGELNRNEIHTPGIYVNRIIQG-TFEKRIERLTLAK-N
MSRIDPTLSALKSQDRKALIPYVTAGFPQKTTTVPLMHAMAEAGADIIELGVPFSDPSADGPVIQKAGDKALALGIGTVQVLDMVREFRQTNTTTPVVLMGYANPVERYGADSFIRDASAAGVDGVLIVDYPPEECVEFAAKLRAHSMDLIFLLAPTSTNERMQQVAQVASGYVYYVSLKGVTGSGTLDTDAVEAMLPRIRQHVSVPVGVGFGIRDAQTAKAIS-RVADAVVIGSRLIQLIDAAPAD--RINDVAAEFLSGIRQALDAMNKFVSSVAEALAGTADGATVMIGGFGTAGIPDELIEGLLAQGARDLTLVNNNAGNAEHGLAALLKVGRVRKVICSFPRDSYVFDGLYRSGQVELELVPQGNLAERIRAAGAGIGGFFTPTGFGTELAKHKETREIDGRMYVYETPIHADLALIKAERGDRWGNLTYRKAARNFGPIMAMAARKTVATVHEQVALGELDPETVVTPGIFVQAVVKIDRVQAG----GIK--A
MTRLAPTFAALKSDNRAGFVAYVMAGDPDADTTLKMMQGLADKGADVLELGVPFTDPMADGPTIQRAAIRALESGMTLKGVLALVKRFRETHKDTPVVLMGYANPFFAYGFEKFASDAAAAGADGVICVDIPPEEDTEFRSALDANGLSFVRLAAPTTDDKRLPQVVAHTSGFVYYVSTTGVTGAGSGATGDIEAAVARVRAASGLPVAVGFGVKTPERAQEIG-KVADTVVVGSAIVEELATKGVD------QALHLAGTLADAAHR---------------------MAGGFGLCGIPENLITALRDSGAKDLTVISNNAGVDDFGLGLLLQTRQIRKMVSSYVGENKTFEKQYLNGELELEFNPQGTLAERIRAGGAGIPGFYTKTGVGTLVAEGKEHKEFNGETYIMETGLVADISIVKAWKADKAGNLVFRKTARNFNPMMATAGKVTIAEVEEIVENGELDADHIHTPGIFVQRLVQG-TFEKRIEQRTVR--A
MNNLEKTLYKLKKEKKKAISIFLTAGYPNVNTTEKLIIEI-EKYSDIIELGIPFSDPIADGPTIQYSSQKALENNVNLEKCFSIVKNIRKK-TKIPVILMGYLNPIYNYGLNAFFSKSHKTGVDGIIIPDLPFEESSLIRKLAKKYNIAYIPLVALTSGLKRAEKISKISTGFIYVTAVTGITGARAELSDELIPFLKKLKNKTSKPLFVGFGISKPEHIEKLK-KYCEGFIIGSAIISLIKKKK--------SIINFLKYITRNI--MK-PILTADKAVENINDGCTLMVSGFMGCGNAFTLIDALIRKGTKAINLITSDTAYPDVGVGRIICQNRAATLTASHIGTNPVSGQKMNSGELKVTLVPQGTLAERMRSKGAGLGGVLTPTGVGTAVEEGKQKLNIGGKDYLLELPLGANFAFIKAEVADKYGNAFLPGATKNMAVSMAMAADHVIVEAGQIVEPGELDPEKITIPGVFVSALVKAVLPASNV-----QVKP
MSRITACMQALEKQGRKALIPYIVAGDPAPDFTVAMMHQLVKSGSDIIELGVPFSDPMAEGPVIQLAHERALEHHVSLTNILAMVKEFRQQDQTTPVVLMGYANPVMKMGFDHFANAALESGVDGLLTVDLPPEEADELNAALKRVDIDSIFLIAPTTTEERIKSIASLATGYLYYVSLKGVTGAGHLDINSVQEKLTQIKAITDLPVAVGFGIKDNDSAVSIS-RLAEGVVVGSALVNKVIELNAAGDNIAEQSAALIDGMRKAMDAMDKVVDSYEQAMEGLADGMTILAGGFGLCGIPENLISEIKRRGARDLTVVSNNCGIDGFGLGVLLEDQQIKKMVSSYVGENKLFEQQLLNSTLEVELTPQGTLAEKMRAGGAGIPAFYTATGYGTEVGQGKEVKIFNDRHYILEESITGDFAIVKAWKADRYGNLIYRHTAQNFNPMAATAGKITVVEVEEIVEPGELDPTHIHTPGIYVDRLILG-SFEKRIEQRTVRKQE
MTRIDRRFKACAEAGRPALVTFITAGDPDLKTSQDVLDALPAAGADVIELGMPFSDPMAEGVPIQLATQRALKAGQTMAKTLQMVRDFRKKDNDTPIVLMGYYNPIYVRDPKVFVKEAKDAGVDGLIIVDIPPEADDELCIPALEAGINFIRLATPTTDDKRLPAVLANTSGFVYYVSVTGITGSAIADTSRVATAVNRIKGHTDLPVAVGFGVKTADQAAEIG-KGADGVVVGSVLVNAIKDSLDDTDKTVSAVTTLVSDLAGGVASMNKIYPDAASALEGAIDGMTVMAGGFGLCGIPENLIVALRDTGAKDITAISNNAGVDDFGLGLLLQTRQIKKMISSYVGENATFEKQYLNGELELEFNPQGTLAERVRAGGAGIPGFYTKTGVGTLIAEGKEHKDFNGETYIMETGLVADLSLVKAWKADKEGNLIFRKTARNFNPMMATAGKTTVVEVEELVETGELDPNHIHTPGIFVDRIVVG-TFEKRIEKRTIRE-A
MSRITTTFAKLQEEGRKALIPYITAGFPFAAITPSLMHGMVEAGADVIELGVPFSDPMADGPTIQKAGDRAIANGVGLVQVLAYVREFRQKNQTTPVVLMGYANPVERYGKDRFVDDAAEAGVDGLLIVDYPPEECEAFAAQLRARDMDLIFLLAPTSTTERMQQVARVASGYVYYVSLKGVTGSGALDTAAVEAMLPRIREHVSIPVGVGFGIRDAATAQAIS-RVADAVVIGSRIIEMLDGQPHE--KIVPLTIDFLRGVRKALDAMNKITDTIAEALSGVQDGSTVLIGGFGTSGNPTELIDGLIAQGARELTVVNNNAGNGDQGLAALLKSGQVRKIICSFPRDSWVFDDLYRSGKIELELVPQGNLAERLRAAGAGIGGFFCPTAYGTELANGKETREINGKHYVLEHPIHGDVALVKAEKGDRWGNLTYRMSARNFGPVMATAAKHTIATVHEIVELGALDPEAVVTPGIYVSQIVKIDRVQAG----GFKKTA
MTRIDRRFKACADKGRPALVTFITAGDPDLETSQAVLDALPAAGADVIELGMPFSDPMAEGIPIQRANQRALAAGQTMNKTLQMVRAFRRKDQDTPIVLMGYYNPIYVRDPVRFVAEARDAGVDGLIVVDIPPEADDELCLPALEAGLNFIRLATPTTDDKRLPTVLANTSGFVYYVSITGITGAAAPDAGKVAAAVGRIKGHTDLPVAVGFGVRTADQAAEIG-RNADGVVVGSVLVEAIRASLDDTDKTVSAVVDLVSALAGGVASMNKVYPDAAAALDGVFDGMTIMAGGFGLCGIPENLIVALRDSGAKNITAISNNAGVDDFGLGLLLQTRQIKKMISSYVGENATFERQYLNGELELEFNPQGTLAERIRAGGAGIPGFYTKTGVGTLIAEGKEHKVFNGETYILETGLVADVSLVKAWKADKEGNLIYRKTARNFNPMMATAGKVTVVEVEQIVEIGELDPDQIHTPGIFVDRIISG-SHEKRIEKRTTRA-A
MSRLDRRFATLRERGRKALIPFITAGDPSLEALVPVMHALVQAGADVIELGVPFSDPMADGPTIQRSSERALERGASLRWILESVRAFREGDALTPVVLMGYLNPVEIRGPANYARDLAAAGVDGALLVDLPPEEAGEVAGAFEAAGLDLILLVSPTTGEARLQRLCEHAAGYLYYVNFAGVTGASERDPAAAGERLRAVRAAAGVPVVAGFGIGDAASARAMS-TDADGVVVGSALVTAMERDGDP-EAAAAAAASFLRPLREALDRMDKSLASCRDAVADIHDGATVMIGGFGTAGMPDELIDALIDQGARELTIVNNNAGNGDTGLAALIAKKRVRKVVCSFPRDSHHFDAAFHAGEIELELVPQGNLAARIQAAGAGLGAIFTPTGFGTELAAGKETREIDGRHYVLEYPIRADFALVKAWQGDRWGNLVYRKAARNFGPIMAMAAATTIVQVAEVVALGGLDPEHVVTPGIFVQRVVAVGG------------VH
MERYQHAFEQLQARKEGAFVPFVTLGDPSPEQSLKIIDTLIEAGADALELGIPFSDPLADGPTIQNAALRAFAAGVTPTQCFEMLAVIRQKHPTIPIGLLMYANLVYNRGIDEFYALCAKVGVDSVLIADVPIEESAPFRQAAMRHNVAPIFICPPNADDALLREIATHGRGYTYLLSRAGVTGAETRAQLPLHHLVEKLAEFGAAPSLQGFGISEPSQVKDAIDAGAAGAISGSAIVKIIEKNLDKPDVMLSELKAFVQSLKAATLAMNKSVATLEAAVAGIFDGATIMIGGFGTAGQPTHLIDALIAQGATDLTIINNNAGNGEVGLAALLKAGRVRKMICSFPRDSQIFDDLYRRGKVELELVPQGNLAARIQAAGSGLGAVFTPTGFGTPLAQGKETREIDGRQYVLEYPLKADFALIKAYEGDRWGNLVYRKAARNFGPIMATAATETIAEVSRIVPLGALDPENIVTPGIFVKRLVAVES--------ALAQSA
M-KIRETFENRKKNGQKALVTYIVSGDYGYETTKENIRAMVKAGADVIEIGIPFSDPIAEGVVIQEASQHSLAGGTTLKGIFQMVKELREEIKETPFVMMMYLNTIYRFGTERFFDLCNECGIQGVIVPDMPYEEKDEIQGVATAHGVDNISLVTPTSH-DRIAMIAKEAEGFLYCVSSIGVTGTRSEFTTDFDEFFGVIKKNATIPCAVGFGISGPEQAKKMS-TYCDGVIVGSAIVKLISQYGKE---SPEKVYEFTKSLRDALDEMN-KMMTADEAVAGVKDGMTIMVGGFLATGSPEILMDALVRKGVKHLTVIANDGGLDVRGVGKLLENHMVDHIIASHLGVNPKLNEQFADGSLKYTLVPQGTLAEKIRAANYGLGGVITPTGIGTPMEFEKITMEIDGVKYLVERPLKADYAFIRASVCDKFGNFVCSKATKNFNYVMAGAADKVIVATEELVEIGSGDPDRFTVAGVLVDGIVEGEK-----------KQI
MDRYATLFSHLAEQHQGAFVPFVTLGDPTPELSLQIIDALVAGGADALELGIPFSDPLADGPTIQTATLRAFAGGTSTQKCFDILHTVRSKYPDLPIGLLMYANLVFSQGIDEFYQRCAQAGVDSVLIADVPIEESLPFRQAATRHGIAPIFICPPNADDALMESIGQWGQGYTYLLSRAGVTGAENRATTSLGHLVAKLNEFGAPPAIQGFGISQPEQVRAAIDSGAAGAIAGSATVKIIEQYAEDPARLLEALKQFVTELKAATKQMTKLYASALDAIGDIKDGAVIMIGGFGPAGQPVELIDALIAHAPKHLTLISNNAGNGDFGLAALLKAGCVDKMICSFPRDSWVFDQLYREKRVELELVPQGNLVARIQAAGAGIGAFYTPTGFGTALTEGKETREIAGKHYVLEYPLAADYALIKAHRADRWGNLVFNKAGRNFGPIMAAAAACTIAQTTQFVELGDIDPEVIVTPGIFVNRVVHTPDA---------RLSA
MSRIQSTFAALAAKNKKGLIPFITAGDPAPDLTVPLMHALVAGGADILELGVPFSDPMAEGPVIQRACERALKFNVSLHDVLGFVSEFRKTDTTTPVVLMGYANPIERMGQTAFVLAAKAAGVDGTIVVDYPPEECEEFAATLKANDMDPIFLLSPTSTEERIQQVAKFGSGFSYYVSLKGVTGSANIDTQDVAQRIEAIRKHVKLPIGVGFGIRDAATAKAVA-TVSDAVVIGSRIIQELENTPRE--RAVEAAQTFISGIRKALDEMNKVYPDAALALADVSDGQTIAVGGFGLCGIPEALIAALRDSGVKNLTAISNNAGVDDAGLGPLLATRQIRKMISSYVGENKEFERQYLAGELEVEFTPQGTLAEKLRAGGAGIPAFFTKTGIGTVVADGKEVREFDGEQYVMERALIADVSLVKAYKADKAGNLVYRHTARNFNPNVAMAGKITVVEVEELVEIGEIDPDDVHTPGIFIHRIVLNAHPQKRIEQHTLRA-S
MNRYQQLFNRLATKNEGAFIPFVTLGDPNPELSLQIIDTLVASGADALELGIPFSDPLADGPTIQSATLRAFDAGVTPSLCFDLLAKIRAKYPEIPIGLLMYANLVFTRGIDDFYQRCADVGVDSVLVADAPMEESTPFRLSAQRHGILPIFICPPNADDDLLRQIASHGRGYTYLLSRAGVTGAENKAHQPLEHLVSKLKEYNAAPSIQGFGISEPAQVKAALDSGAAGAISGSAIVKIIEQHQQQPKVLLETLAEFVRNMKAATRNMS-KVMTRTDMTRHFRDGMSIMFGGFMGSGTPPAIMKMLFDSGVKDLTLIGNDTAIPGLGVAPLIEAGRVRKVIASHIGLNPETGRQMMAGEMEVELVPQGTLVERIRAGGAGLGGFLTPTGVGTVVEQGKQRMTIDGRDYLLELPLKADLAVIHAKRGDTAGNLYYRRSARNFNPIIALAAERVFAEVEELVNVGDLDPDMVMTPGMLVSGLITG--------------DE
MERYDNLFAELKNRREGAFVPFVTLGDPNPGQSLKIIDTLIEAGADALELGIPFSDPLADGPTIQNATLRAFAAGVTPTQCFEMLAAIRQKHPTIPIGLLMYANLVFNRGIDAFYAECARVGVDSVLVADVPVEESAEFRQAAMRHSVAPIFICPPNADDALLRQIASYGRGYTYLLSRAGVTGAENRAALPLHHLVEKLTEYRAAPPLQGFGISAPDQVTAALDASAAGAISGSAIVKIIENNVDDYPAMLAQLKNFAQSMKAATRAMDKSVQTLEQAVAGIPDGATIMIGGFGPAGQPTYLIDALIAQGARDLTIINNNAGNGEVGLAALLKAGRVRKMICSFPRDSQIFDDLYRRGEVELELVPQGNLACRIQAAGSGLGAVFTPTGYGTVLAEGKEVREIDGRHYVLEYPIRADYALIKAHRGDRWGNLVYRKAARNFGPIMAMAATVTVAEVSELVPLGDLDPEAVVTPGIFVQRLFSLQNL-------TAAQSA
MTK---RFKDLTARQEKGLITYLTAGYPDLNTTIKLVEVMAGHGADFIELGIPFSDPIADGPVIQQAANFALQKGIKTAEIIAAVRKIRQLSTSVPLIFMTYYNPILQYGLRRFVAHSVEAGIDGLIVPDLSFEESEELRTVADAYNLALIPLVAPTTPLERLTAFKANARGFVYCVSVTGVTGVRNEITTDLASFTDRVRQCINLPVAIGFGIAGPYQAAQVA-PFCEAVIVGSAVVNLIAKNNDF-KGMSLAIGSLAQDIKSALLCM-------EEALKYINDGTVLMFGGFGGIGNPPTLVEGILQKGVKNLFLIGNDTGFPRVGIGRLVTAGRVKKIITSHIGSNPVAGEQMHRGELDVEFSPQGTLAERIRAGGMGLGGFLTDVGIGTMVEEGKQKIVSLGKEYLLETALTAEVAIIHADRADTFGNLTYIRSARNFNPLVAMAADITIVEADEIVPLGTLDPEVIVTPGVYVDLVIPSGGVKWAWEEK---KGT
MSRLGDVF-----KNKKAFIPFVTAGDPKLETTEKLVLAMAEAGADLVELGIPFSDPVAEGVVIQRADERALAAGTTTDKIFESVRRIRQK-TDVPLALMTYINPIFAYGPGKFMKNCRDAGVDAVIVPDLPFEEKGEIKAFCGAYGVTLVSLIAPTSN-ERVAMIAREAEGFVYVVSSLGVTGVRSEIVTDLAAMIALVKAAKDIPCAVGFGISTPEQARKIA-AVADGAIVGSAIVKIVEQYGEA---SVDPVRDYVREMKRAVAAMN-KLTTAEEAVKKVKDGDTLLVGGFLMAGSPETLIKALLETSAKDLTIVSNDTGTVDSNMIKVMQQGRVKKVHGSYIGSNPMTGQMLIDDKDSVTLYPQGTLAEKIRCGGAGIAGFYTPVGVGTIIEDGKEKRTFDGKDYLLETALRGNVAFVKATVADKFGNCFMRGSTKNFGAIMARAADYVVAEAKKIVEVGELDPELVTIPGIFIDALVQSE-------------DA
MNRIEQRMQKLQEKGEKAFITYMTAGLPDMAGCKELIKAQEKAGTDVLELGIPFSDPVADGPVIQDASYKSIQLGTNLKKVLELMKEVRAEGVQLPIIFMMYYNTALYFGLEKFVEECIASGVDGLIIPDLPLEEQGELQQYLNKENAPLIELVSPVSA-ERVPKILENARGFVYCVSGMGVTGQSGNFHREILNYLASVKKVSKIPVMMGFGIEEAKDVAPMK-DVIDGAIVGSHFIKLLEANDYK----PEAAVEYCSKFKREINLMSKKVVSKETVVSLFKSNLSYMTGGFGPAGYPSMLYDWLYETNVKDITLITNGVNPPDVGFAKLVHEYRVKKLILTHCAPNPNIGRIMNEGRMEVEVVPQGTFGERIRAGGYGLGGVLTPTGIGTPMQDGKQVVNVLGKDYILELPMTADICMIRAEKCDKMGNCMFRHVSRSVNQVMPFACKTVIVEVPEVVEVGEMKDNEVMLPGVVVDYIVTVPE-GRAM-------LP
MSRIQHTFEQL--HGRTALVSYITCGNPDLATTVQLMKTLVANGTDIIELGVPFSDPMADGPVIQSAAERALRQNVSLNDIFQVVRQFRQENQTTPVVLMGYLNPVYHMGYERFASAAAQAGVDGVLTVDCPAETIDDLHEQLRKYGLDCIFLIAPTTTDERIKLIGSKASGFVYYVSLKGVTGSSQLDTAEVSRKIDHLRQFIQVPIGVGFGIRDADSARRIG-AVADAVIVGSRFVQTIAEH-----------------------IMT-KQLSLADVKNHLWDGMTIMFGGFMGIGTPARLVQAILDSGVKDLTIIGNDTAFVETGVGPLITNNRVKKVITSHIGTNPETGKKMIAGEIEVELVPQGTLAERIRAAGAGLGGVLTPTGLGTIVEEGKQKIAVNGQEYLLELPLQADLAIVEAKTADKLGNLVYELSAQNFNPLVALAAKKVIVEAGNVVEVGEISPDAATTPAALVDYIVYP---------------E
MRRIDRRFAALKAASRTGLIPFVTAGDPSPEHMVTLMHALVEGGADLIELGVPFSDPMADGLVIQHASERAIAKGVGIGEVLGWVAAFRQRDAQTPIVLMGYLNPVEIHGYARFAQEAVQAGVDGVLLVDCPLEEAAVL-QPLRDAGLQQILLAAPTTAPQRMVRLCEAAEGFLYYVSFAGITGAGQLSTHDIAGRVADVRAQAKVPVAVGFGIRDAQSAKEIA-AFADAVVIGSALVARLAEATGP-DDIAGRAKDFLQPIRAALDHMDKSRWNYASVVADIPDGATVMVGGFGTAGMPDELIDALIAHGARGLTIINNNAGNGDTGLAALIASKRVRKVVCSFPRDSWHFDAAYKAGEIELELVPQGNLAARIHAAGSGLGAIFTPTGYGTELAAGKETREIDGRHYVLEYPLHADFALIKADRGDRWGNLVYRKTARNFGPLMAMAAKCTIAQVSEVVALGELDPEAVVTPGIFVHRVVAAGG------------KS
MSRLESRFAALKAAGRTGLITFVTAGDPQPDAMVPMLHALVAAGADVIELGVPFSDPMADGPVIQHASERAIAKSIGLHNVLAWVAAFRETDNETPIVLMGYLNPVEMYGYPEFADDAVEKGVDGVLMVDCPLEEAHVL-APLRDAGLDQILLASPTTTDTRLQALCEAASGFLYYVSFAGITGAAQLSTADIAERVAGIRATSKAPVAVGFGVRDAASATAIG-AFADAVVIGSALVERLAGATSA-DEVAKRANDFLAPIRAALDRMNKLYPSAKAALADLADGQTLAVGGFGLCGIPEALIDAVREHGATNLTVVSNNAGVDDFGLGVLLESRQVRKMVSSYVGENKEFERQYLAGELELEFTPQGTLAEKLRAGGCGIPAFFTRTGVGTEVAKGKETRDFAGETYLMEKSIRADVALVKAAVADRSGNLRFASTARNFNPLCAMAGKQCVAEVERIVENGELHPDDIHLPGIFVQRLVLNATPEKRIEKLTLTEAN
MSRITTTFEKLKSEQRKALIPFVTAGYPYPDITPALMAGLVEAGADVIELGVPFSDPSADGPVIQAAGDKALAAGIGLKQVLAMVREFRLKNQTTPVVLMGYANPIERYGSHAFVRDAAAAGVDGVLVVDYPPEECADFAARLKANDMDLIFLLAPTSTDERMAQVARLASGYVYYVSLKGVTGSGALDTSAVQAMLPRIRQHVKIPVGVGFGIRDAETAKAIG-ASADAVVIGSRILQLIGDKPHA--QVVTVAMDFLRGIRRALDGMDKIVDSVARALADVKDGSTVLIGGFGTSGIPAELIEGLIAQGAKELTLVNNNAGNGDTGLAALLKTGRVRKIICSFPRDSWVFDELYRSGKLELELVPQGNLAERMRAAGAGIGAFFCPTSYGTDIAKGKETREIDGKHYVLEYPIHGDVALIKAEAGDRWGNLTYRMAARNFGPVMAMAAKQTIATVHEVKALGELDPEAIVTPGIFVSKIVKIPRVQAG----GFKKAA
MNRIEQTLAALRAAGRPGLAAYFTAGDPSYDACLALLRGLPAAGADVIELGMPFSDPIADGPVLQLANARALKAGQTLRRTLDLVAAFREEDEKTPVVLMGYLNPLLRYEAASFMADAAWAGVDGLIVVDLSPEHAASIGRLARRHGIALIKMTAPTTTQERLDRVLEDASGFVYHVMLAGTTGAALPSDAMIAAALERIRARTRLPIAAGFGVRTAAQLKAVG-RHADLVAVGTRLVEVLAAGGVG------AALDEVRVLGEAARA---------------------MIGGFGTAGQPMELIDALLEQGAKDLVIINNNAGNGTTGLAALLGANRVRKIICSFPRDSQIFDGLYRSGKIELELVPQGNLAERIRAAGAGIGAFFSPTGYGTPLADGKETREINGRQYVLEYPLHADYALIKAERGDRWGNLVYRKTARNFGPIMASAARVAVAQVREVVELGTLDPETVVTPGIFVQRVVQIDAA-------AAKEQQ
MSRLEAAF----GKNRAALVTFVTAGDPSAEATLEVLDALVAGGADVIELGMPFTDPMADGPSIQAGSLRALKAGMTLKGTLEIARRFRAKHDGVPLILMGYLNPVLSYGLS-FAEDAVAAGVDGCIIVDLPPEEDQELGPSFRDAGLHFIRLATPTTDAARLPAVLSGASGFLYYVSVAGVTGTRAAEAPDIGEAVAAIKRESNLPVAVGFGIRTPQQAADVA-RVADGVVVGSAIVDLVGQHGHG---APETVRAYVQSLASAIEAMNKLYDDAAAALEGLFDGMTVMAGGFGLCGIPEKLIAALRDSGTKDLTCISNNAGVDDFGLGLLLQTRQIRKMISSYVGENKEFERQYLGGELELEFNPQGTLAERCRAGGAGIPGFFTKTGVGTLVAEGKEHKDFGGETYIMETGLTADVSLVKAWKADPAGNLVYRKTARNFNPVMATAGTVTVVEVEELVGPGELDPDHIHTPGIFVQRLIVGRDYEKRIEQRTVRAEG
MNRIEEKMTVLKNEGRKAFITYTTAGLPDMETTKKIMFAQQEAGIDVMELGIPFSDPVADGPVIQAASYEAIQKGATLTKIFTLMKEVRKEGLTTPVVFMMYYNTVYHYGLEEFVEMCAECGVDGLIIPDLPYEEQKEINAVLAENEAALIQLVSPVSK-QRIPMIVNNARGFVYCVSQMGVTGNGANFHKQIREYLLEVKKNSPVPVMMGFGIRTAGDVEPLE-DIIDGAIVGSHFITLMKENNYD----ENVIKEYISSFKKEM-EMD-KVITADEAVAGVKDGMTIMIGGFLGTGSPEILMDALVRKGVKHLTVIANDGGLDVRGVGKLLVGHQVDHIIASHLGVNPKLNEQFAEGTLTYTLVPQGTLAEKIRAASYGLGGVLTPTGLGTPMETEKMTIEIDGKRFLLERPLHADYAFCRASVCDRFGNFMSAKATKNYNYVMAGAADHVVVATEKLVDIGEVDPDTFDVAGVLVNDVVEGEP-----------KQI
MSMIEKRINELLTKGEKLLIPYVMCGDGGYEKTRRLVRFLEEAGASLIEIGIAFSDPIADGPSIQAAGQRALDGGVTLKKTLAFLKGFPPG-GGVPRIMMTYLNPLVRYGTEAFFKDLKEAKISGVIIPDLPLEEYETLLPCAESHGIAVIPLVAPGTGRKRLEHILDKTRGFVYTVTVNGTTGARSGFDEAVLQRLEEIKKHTGMPVVAGFGVSTADHIRTLG-AHCDGVVVGSKIVNLAHENRFE------AIKELM--------SMN-KLKTIQEALDMIKPGMTIMVGGFLGVGSPELLIDGIVQRGIGELTLIANDTSFPDVNYGKLIQNKLVKKVYTSHIGTNPESGYQMHSGEMEVILTPQGTLVEQIRSAGAGLGGVLTPTGIGTVVEENKQKIEVDGKFYIVEKPLKADIALLRGAKVDKKGNVYYNLAAQNFNPIMAMAADLVIVEADEIVEVGQINANDVMTPHIFVDVVVKG--------------DR
MARIDACFAALKAEGRAAFIPYVMGGDPSRDEALEILRGLPAVGADIIELGFPFSDPMAEGPPIQRAAIRGMKAGFGLRSTMDLAREFRKGDDATPIILMGYLNPIESLGYDAFAAYAADCGIDGLIVVDCPPEEAGPLIEALDKVSISLIRLATPTSDDERLKIVVQGTSGFVYYVAVAGVTGVKEANAEVVAPAVERVRKASGLPVAVGFGVKTPERAAEIA-RVADAVVVGSALVDEVAAALEA-EPAAPRVLARVKALGDAVRVMSKIYPDAKTALDGVFDGMTIMSGGFGLSGNPENMIAALRENGVKGLTVISNNCGADGFGLWQLLNNGQIKKMISSYVGENKLFEQLYLSGELELELNPQGTLAERIRAGGAGIPAFYTATGVGTVVSEGKPIEEFEGRKYVRETWLRADLAIVKAWKADPAGNLVFRKTARNFNPVMATAGKVTIVEVEEIVEAGQLDADSIHTPGVYVDRIILGKNYEKRIENLTVRKEA
MERYENLFARLKSRGEGAFVPFVTLGDPCAEQSLAIIDALVAGGADALELGIPFSDPLADGPTIQNATLRAFASGITPTRCFEMLATIRAKYPTLPIGLLMYANLVFNRGIDEFYAQCARAGVDSVLIADVPVEESAPFRQAAMHHNVAPIFICPPNADDELLRQIADYGRGYTYLLSRAGVTGSENRASLPLHHLVEKLAACHAAPPLQGFGISEPDQVRDAIAAGAAGAISGSAVVKIIEKHLEQPDVMLCELTAFAHKMKAATVQMNKQRESLEAAVADIPDGAVIMVGGFGPAGQPSELLDALIARQLRGLTLISNNAGNGDYGLAALLKAGCVRKVICSFPRDSWVFDELYRKGEIELELVPQGNLAARIQAGGAGLGAIFTPTGYGTLLAEGKETREINGKQYVLEMPLHADYALIKALRGDRWGNLVYDKTGRNFGPIMATAARCTIAQVSQMVAPGELDPETVITPGIFVQRLVEVSAA-------RLPLSA
M------FAAARDRKEAALIAYLMAGDPDLATSKLAAVACAQAGADLIEIGMPFSDPIADGPTIQRAAERALAVGTTIADALAVAAHVRAR-SSVRLALMGYVNPVLSYGLERFFQDAARAGVNAVIIPDLPPEEADELRSFADAVGVKTVFLLAPTSTAARRQAAMQVATGFLYFVSVTGVTGARKALPEDLPEQLTAVRAASPVPVVVGFGVSTAAQAHELA-QVADGVVVGSAIVSRLAEEGSR-AARVERVKRFVKGLKRAM-RMNKVYPSADEAIREVQDGATLMVGGFGLCGNPETLIAALNRKGVKNLTVISNNCGTTDLGLGVLLKARQIRKMVASYVGENREFERQFLSGELEVELNPQGTLAERIRAGAAGIGGFYTASGVGTQVAQGKETRVIGGREYLLELPLKADFALVKAWKADTWGNLLFNKTARNFNPVMCGAAKVTVVEAEEIVPVGQIPPDAVHVPSIYVERIVRGKDYVKPIERRTIRP--
MNRIDRRFDDLKKEGKKALITFITAGDPDIDTTYDIVLALEEAGADIIELGIPYSDPLADGPTIQASSQRALAKGIKIKDIMDLVMRIREK-SDIPIVYLVYYNSVFKYGIEKFLEDSKNAGVDGLIIPDLPLEERKEVLDVADKYEIYLIPLVAPTSK-ERIKGITENGKGFVYCVTLTGVTGAREEITTDLEEYMRLVSSYTSMPKALGFGISGPEMARKLK-SLSDGIVVGSAIVERIAKGYNR-CEMLKEVKEFVLSLREVL--MR-KVVTFEELKPLFKDGMTLMIGGFLANGTPEKLIDLLIELNVKDLTIIANDTSFPDRGIGRLVVAGLVKKVITSHIGTNPVTGKLMNEGKIEVELVPQGTLAERIRAYGAGLGGILTPTGVGTMVEEGKQKITVNGKEYLLELPLGADIALIRGSIVDEFGNIYYKGTTRNFNPIMALAAKTVIVEAEKIVKVGEIKPEDVMTPGVLVDYIVKGGE----------GDDN
MSNIYKAF-----ENKKAFIPFVTGGDPNLDVTEKLLAAMEEAGADLIEIGVPFSDPIAEGIVIQEANERALAAGCTTDRLFDMVKRAREK-VTVPIVFLTYINPIYTYGKERFLKRCVECGIDGLIVPDLPFEEKKEIAGECEAFGVDLISLVAPTSN-ERIRMIAKEAKGFIYCVSSLGVTGVRSEIKTDVGEMTAMIREETQVPCAVGFGISTPEQAAKMA-RISDGAIVGSAIVKIVASYGEN---AVAPVAEYVKKMKAAVSRMD-KVTRLETAVDSIRSGSTIMVGGFTISGCPLGLLRELSKRPVNNLTTISEDIGFANEAIRELFTGGRIRRVCASFIGANPFVNELIQKGELEYELIPQGTLAERIRAGGSGIGGFYTPTGIGTIAEKGKEKKVIHGKEYLLELPLRADVALVKAYKADSMGNAVFKYSSANFNPLMAMAADTVILEVEKLVELGEINPELVQLPGIFVDQVVLPERRAADV------QQT
MTRIASRFASLKREGRAGLVAYVMASDPDHETCFEILRGLPDAGADVIELGFPFTDPMADGPSIQKAALRALKAGGSLRKTLELAKRFRATNTDTPLILMGYANPIESMGYDAFAKAMKESGADGAIIVDLPPEEDTPLRAAFDANGLSIIRLATPTTDSNRLTKVLAGASGFLYYVSVAGVTGANAATSVDVRAAVARLKRSTDLPLAVGFGVREPEAARAIA-LTADAVVVGSAFVDEIAAGPTP--QAVERVLRKVAQLSEAVRAMNKVYPDAKSALEGTFDGMSVMSGGFGLCGIPENLIIALRDTGVKGITVISNNAGVDGWGLGLLLETKQIKKMVSSYVGENKEFARQYLSGELELEFNPQGTLAERCRAGGAGIAGFYTKTGVGTLVADGKETKVFNGETFVLETGLVADLSIVKAWKGDKEGNLIFRKTARNFNPMMATAGKKCVAEVEILVETGELDPDAIHTPGIYVDRIVQG-SFEKRIEQRTVTKNA
MSKIKEAF-----AKEKAFIPFITCGDPDLETTEKIIEAMAAAGADLIELGIPFSDPTAEGSVIQEGNLRALSGGVTTDKVFDMVRRVRQK-VKIPMVFMTYANVVFSYGTERFLTKAAEVGIDGLILPDVPYEEKSEFAPQCEAAGLDLISMIAPTSH-DRIKMIAAEAKGFVYCVSSLGVTGVRSEITTDIGAMVRLVKEANEVSCAVGFGISTPEQAAKMA-AVSDGAIVGSAIVRLCEKYGRE---AAGPIGEYVRSMKVAVLDMEGKVRTREEIMACFKDGQTIAVGGQAGAYMPWDLLDMLEESGVKHLTICSIDACNPGFAISRLIENGQVDKMITTHIGTNPVAQKLLAEGKLEVEFFPMGSFIEKMRDGGAGIGGFLTKTGLGTDMEKGKQIVTTDGERYILEEAIHADVALTRCRRADPLGNLAYHGTGTASHPVMATCADISIVQCDLYCDLNEISPDDVKVPAMYVDMLYTDSHEQNHIIGRIKREGM
MSRIAKCLENLRAAGKKGLIAFITAGDPGLAGTVEIVRHVAEAGADLIELGIPFSDPIADGPVIQMASARALAAGATLPGILEAVREIKKV-CTKPLLLMGYYNPIYRFGIRQFAAAASVAGVDGLIVPDLPYEETRPLREAATEKGMDLIYLVAPVTPDRRLMKIAAEASGFIYCISVTGVTGARREIDTDLAAFTGRVRRYTALPLALGFGISGPEQALKAS-AYCDAVVVGSALVKAVAECSDA-AAAGLAAGQLVARIRAALDFMV-KIMNADEAIKFVKSGQRVMIGGFGMVGTPDQLIEALSRAEVKDLVIIGNDLGAANKGIGKVLLQGKIKKAVGSYFTPNPDAARLYSEGKLEVELIPQGNYAEAIRAGGVGLGPFYTPTGAGTIYARNKETRIFDGKEYILEHPIRGDVALIRAHRADRLGNLVYRKAGRNFNPLMAMAADICIAEVDEIVEAGELSPEEIVTPFIFVDILVP---------------RS
M-RIKEAFEKRKKNGQKALITYIVSGDFGYETTKKNIMSMVNAGADIVEIGIPFSDPIAEGIVIQEASQHSLEGGTTLAGIFKMVKELRNE-TDTPFVMMMYLNTIYRFGTERFFDLCNECGIDGVIVPDMPFEEKDEIQGTATAHGVDNISLVTPASH-DRIESIAKDAEGFLYCVSSIGVTGTRNEFSTDFDAFFDVIKKNTKIPCAVGFGISGPEQAKKMS-QYCDGVIVGSAIVKIISEYGED---SPKKVYEFTKSLRDALDEMS-KVVTRDEALTKIKDGQTIMFGDWHGELSAEEIITGMLEKGVKDIDAIAVSAGMPDQGLGRLIVEHRVKTLATTHIGLNPVARDQMLAGELEIEFVPQGTFAERIRCGGAGLGACITPTGVGTDVEIGKQKITIDGKEYLVELPMHADVAVIKAWKADTIGNVAFRLTGRATNSYMAFAADTVIVEVEELVEVGELGPDDIDVPAPVIDMVYVRTGEKKPFWQRARAEGK
MNRIDATFERLRREGKSALIPFLTIGDPDLAASAELIAACAAAGADMIELGVPYSDPLADGPVIQRASERALQNRVTLEDVVRTAAEARRLGADIPYILFSYYNPVLQYGLDRFFKLLEEHDISGLIVPDLPLEEDGELRDRAEAAGIHLIPLVAPTSH-ERIARITARARGFVYCVSSLGVTGMRSEFHASIDDFLASVRSASPVPICVGFGISNREQVLRFE-GKTDGVIVGSAIVRKIEEALPLRAEGVRQVEQFIRSLR----VMKPVYESFLDVTSDIPDGAVLMIGGFGLVGIPENLILALAERDVRNLTVISNNCGVDDWGLGLLLQRRQIRKIIASYVGENKEFERQVLAGEIEVELIPQGTLAEKIRAGGAGIPAFYTPAGVGTPAAEGKETRVFGGKEYVLEHALRADFSLIRAARADRMGNLVYNKTARNFNPMMAAAGAVTIAEVEELCETGTFDPDEIHTPGIYVQRLIVG-RQQKRIERRTVR--A
MTRFETAF----AK-GPALVCFITGGDGD---TASNLDALVAGGADVIELGMPFTDPMADGMAIQEANLRSFAAGTKTADIFAIATGFRARHPNVPLVLMGYANPMTIRGSEWFADECAKAGVDGVICVDIPPEEDAELGPALRAKGVSLIRLATPTTDTARLPAVLEGSSGFLYYVSVAGITGQQQAAQSSIEEAVARLKAAATIPVAVGFGVRTPEQAAAIA-KVADGVVVGSALVDLVKQHGKD---APGPLQALTSALAQAVH-MK-HPISPEEAVAGIPDGASIMIGGFLRCGRPQRLIEALLASGKKNLTIISNDTGFAGEGIGALISSGQVARVVASHIGTNPDTQKGLIEKTMQVDLVPQGTLVEQIRAKGHGLGGVLTKTGLGTIVADEAEVLTLNGEQWLYAPPLAADFGFVYADRADMVGNLAYTLTELNFNPAIAMAADTVFAEARVIVPVGAITPDDVRTPGIVIDHLIAR---------------A
MSRYQKLFATLATEKRGAFVPFVPVGDPTPDLSLKIIQTLVDAGADALELGIPFSDPMADGPTIQNANIRAFKGGISVEKSFEILSKVRKQNADIPMGLLIYANLVFKNGIDNFYAKCAKAGVDSVLIADLPVEYAPEFTDSAEKHGIDPIFICPPNADDEVIKNIAKQGKGYTYLVSRAGVTGTENRANKPLTHLLDKLHQYGAPPAIQGFGISEPFQVSEAIKSGAAGAIAGSATVKIIEHNLDNTDKMLRELASFVKTMKQATSKMD-KVVSIEQALSSIKDETTMMVGGFMASGSPETLIDYLCQTEVKNLTLICNDTGLIDQGVGKMVMLKKFRKIIASHIGLNKETGRQMNAGETQVELIPQGTLAERIRCAGYGLGGVLTPTGIGTLVEEGKKKIEVDGKQYLLETPLFADVALLYAAKVDRAGNIVYKGAMNNFNNVMASAAKLTIVEAGQIVDIGELNPQEIATPGIFVDYIVKGR-------------GC
MQRIDRAFARTREAGRAALIPYIPAGDPDAASIPALMHALVDAGADVIELGVPFSDPTADGPVIQLAAERAIAQGVGLRRTLEMVAEFRQRDQETPVVLMGYANPIERMGEAEFVRQAKAAGVDGVLTVDYPAEEIGELAQSLETAGIAPIFLLAPTSTEERIRSVARVARGYVYYVSLRGVTGAGGLDVAEVESRLSQIRRDVQIPIGVGFGIRDAATASRIG-SFADAVVIGTKIIEVMQQALRDTQAAIQAVADWLRGIRRALDHMDKVYRSAEQALDGVKDGQTIGVGGFGLCGIPEALIRALRDSGVRGLTCVSNNAGVDGAGLGQLLETRQVRKMVSSYVGENKEFERQYLAGELEVEFTPQGTLAEKLRAGGAGIPAFYTRTGVGTIVAEGKEIRHFDGHDYVLERAIVPDVSLVHAWKADRSGNLIFRKTARNFNPNVAMAGRVTVVEVEHLVEVGDLEPDEIHLPGIFVHRIVVNANPEKRIEQRTTRS-A
MSKIKAAF-----ADGKAFIPFLTCGDPDLETTEALVRVMAEAGADLIELGIPFSDPTAEGPVIQQANIRALSGGVTTDKILEMARKLRSE-ISVPLVFMTYANVVFSYGTERFLSAAAQAGIAGLILPDVPFEEKDEFGPACRRHGLELISLIAPTSE-GRVAEIAKAAEGFVYCVSSLGVTGVRSQITTDIGAMVRLVKAANDIPCAVGFGISTPEQAQKMA-LLSDGAIVGSAIVKLVAQYGRA---AVPYIRDYTSAMKAAVTLMESKVRAREEIIAKFHDGQIIAIGGQTGQYMPERLIQCVLDSGARHLTIYSIDTSDPGTGVGRLIRAGVVDRIITTHVGTNPETNAQIQAGTLRAEFSPMGSFIERIRCGGLGLGGVLTKTGLGTVVEDTKQTVEVNGERYLLEPALRADVALTRCRQADPLGNLVYRGTGHASHPVVATCGDLSIVECDHFCDLGEIGPDEVGVPGMFVDMILV-----------------
MERIEAAFAKAKGENRAALVTYLMAGDPSLEESYTAMCALRDNGADIIELGAPFTDPMADGPAIQRAGLRALANGTKLTDVLALAARFRKDDQTTPLILMGYANPIHSMGYEVFAEAAADAGIDGSIIVDLPPEEDAGLREIYSKRGLSVIRLATPTTDEARAAKVADGASGFIYFVAVTGVTGSGSADPAAIAGKVAMVRKVSGLPVCVGFGVKNGAQAVEMA-KIADGVVVGSAFVEKAQDAHESFETAAPAMGELAGELRRALAGMSKIYTTAKEALDGLHDGMLIAAGGFGLCGIPELSIAAIRESGVKNLTVASNNAGVDGFGLGLLLETRQVKKMMSSYVGENAEFMRQYLSGELELEFNPQGTLAERMRAGGAGIPGFYTKTGVGTVIAEGKEHKDFGGQTYILEEGIFADLAIVKAWKADTTGNAIFRKTARNFNQPAATCGKVCVLEVEEIVEPGELDPDGIHLPGIYVHRIVQG-THEKRIEQRTVRKAS
MTRLATRFASL--AGRAALIPYVTAGDPLVASTPALMHALAAAGADVIELGVPFSDPMADGPVIQQAGERAIAAGVSLGAVLDIVAEFRRQDAETPVVLMGYANPIECMGQEAFVRRAAEAGVDGVLTVDYTPEESAGFAALLGRAGLDPIYLLAPTSAESRIREVARLARGYVYYVSLKGVTGAGHLDTNDVARHLAEIRRHVSIPVGVGFGIRDADSAARVA-RHADAVVIGSKLIQIIEEASLRPQAAIGAAAQWLAQVRQAIEGMDKVYESADAALRGVADNQMIAVGGFGLCGIPEALIAALRDSGVRNLTCISNNAGVDGFGLGQLLSTRQITKMIASYVGENKEFERQYLAGELELEFTPQGTLAEKLRAGGAGIPAFFTATGVGTVVAEGKETREFDGRTYIMERSLVPDVSLVKAWKADRSGNLKFRRTARNFNPNVAMAGRITIVEVEEIVPTGTFDPDEVHLPGIYVHRIVLNAHPEKRIEQRTIRQ--
MNRLQTVTDALRGAGRSGLAAYFTAGDPCHDSCLSLLQRLPAAGADVIELGIPFSDPLADGPVLQRANARALRGGQTLRRTLALVRAFRQGDDATPLVLMGYLNPVLRHGVPEFLAEAARAGVDGLILVDLPTEHAETIDAHARKHGIAMIRMSAPTTPDTRLDAIARQASGFIYHIMLAGTTGAALPPEAAIVESLQRIRARTLLPVVAGFGVRTPAQAQAVG-RHADLVAVGSRLVEELEHNGVE--AALHQVRLLSQALRAGTRAMDKVYASAQEALAGVKDGQMIGVGGFGLCGIPEALIAALRDSGVKDLTCVSNNAGVDGFGLGLLLATRQVRKMIASYVGENKEFERQFLSGELELEFTPQGTLAEKLRAGGAGIPAFFTRTGVGTLVAEGKEVREFDGHQYVMERSLTPDVSLVKAHIADRSGNLVFNKTARNFNPNVAMAGKVTIVEVEQVVDVGQLDPDQIHLPGIFVQRIVVNATPEKRIEQRTVRA-A
MSSIAETFRRLQANGEKAFIPFLTAGDPSIEITEQLILELDRIGADIIEIGIPYSDPLADGPTIQEAALRALNAGVRMPHVLEMVRRLRPQ-VKASLVLFTYANPVFQWGVERFFETAREIGADGVIIPDLPLEESQEALAAAARNGVDLVPLVAPTSQ-QRISKLCAQGQGFIYCVAALGVTGVRETVNEDLPQIVANVKQHTDLPVAVGFGVGSPEQAEIIG-RYADGVIVGSALVKRVAPIADALEAKKRELVEFAASLKAPLRVMNKVYQSAVDAVADIQDGATLMVGGFGLCGIPENLILALRDKGVKDLTVISNNCGVDDWGLGLLLQNRQIKKMISSYVGENKEFERQFLSGELEVELVPQGTLAERCRAGGAGIPAFFTPAGVGTPVAEGKETRVIDGKEYILEKALKADFSLVKAFRADEMGNLIYRKTTQNFNPMMATAGAITIAEVEEIVPVGTLDPDFIHTPSVYVQRVVQG-SFEKRIERRTVRQ-G
MIRLKAAFAR--TAGRAALIPYITAGDPSVPATPLLMHALVEAGADVLELGVPFSDPMADGPVIQRAAERAIKRGAGLRKVLEMVAQFRQQDSATPVVLMGYANPIERMGQRAFVDAAARAGVDGVLVVDYPPEEIVDFAAQLGGAQIDPIFLLAPTSTEERIRKVAQVARGYVYYVSLKGVTGAGNIDTADVARRLAQIRKHVSLPVGVGFGIRDADSARRLA-EHADAVVIGSKLIETMEQAVAADASAIKAASDWLGTIRQAL-RMNKISATLLEAVSCIVDGSSVMVTGFGDSGLPRELLHALIEHGAADLTIISNNAGTGTGGLAALLAAGRVRKMICTYPKGADVFRALYEAKKIELELVPQGTLIERMRAAGAGLGPFYTPTGFGTPIADGKQQCFFKGKGYVLEEPLHADFALIKAYHGDRWGNLTYRLAARGFGPVMCTAAKTAIVQVDDILPLGLIPPEAVVTPGIFVSKVVRKDS------------HQ
MTRLKAAFAK--KPGRTALIPYITAGDPSLAATPRLMHALVKAGADVIELGVPFSDPMADGPVIQRAAERAIKRGVGLRQVFDMVAQFRQTDMTTPVVLMGYANPIERMGQGAFAQFAAKAGVDGVLVVDYPPEEIADFAVQLGAAGIDPIFLLAPTSTEARIQKVAQVARGYVYYVSLKGVTGAGHIDTEDVAARVEAIRRHVSVPVGVGFGIRDADSAKRLA-ECADAVVIGSKLIQTMEDAVAADEAAISAAANWLSGIRDALPRMSKIFDSMRAGLADVPDGATIMVGGFGLAGQPKELIDALLEQGAKDLVIINNNAGNGDTGLAALLAAGRVRKIICSFPRDSHVFDGLYRAGKIELELVPQGNLAERIRAAGAGIGGFYTPTGAGTPLAEGKEQRRINGRDYLLEYPLQADYALIKALRADRWGNLVYRKTARNFGPIMATAARIAVAQVDNIVELGELDPEAIVTPGLFVQRVIATGA------------AT
MSNIRKAF-----ENGKAFIAFITCGDPSLEITEKSVIEMEKAGADLIELGIPFSDPTAEGPVIQEANIRALSGGVTTDKIFEMVRRLRKT-VRVPMVFMTYANVVFSYGAERFIRTCREIGMDGLILPDIPFEEKAEFDGLCKKYDIDLVSLIAPTSE-SRIGMIAKEANGFVYCVSSLGVTGSRSEITTDIGAMVKKVKEQKDIPCAVGFGISTPEQARKMA-ECADGVIVGSAIVKLCAQHGEE---CVPYIARYVREMKDAVRSMN-KMITAEEAAKLVKDGSVVMIGGFMSIGTPEILMDALIADDTKDLTVIANDAGTQTTGIGKLVAEKRVKKLIASHIGLNPEMGRQMSAGEAEVELVPQGSLAEMIRAGGAGLGGVLTPTGLGTDVANGKQTVVVDGKEFLLERALRADVALIRGSIVDKAGNVFYNATTRNFNPMMATAADVVIVAAEKIVEVGEIDPNYVMTPYIFVDYIVGG--------------ER
MSRLRDAF-----KAGKAFIPFITCGDPSLAATERLVRATAEAGADIIELGIPFSDPTAEGPVIQAANVRALAGGVTANKIFAMVRRLRER-IDTPMVFMTYANVVYSYGTESFVKIASDLEIDGLILPDVPFEEKEEFAAPCRAAGLELVSLIAPTSN-DRISLIARAAEGFVYCVSSLGVTGVRSEITTDVGAMVRLVKKEREIPCAVGFGISTPEQARRMA-SAADGVIVGSAVVKLCAQYGEE---AAPYVAEYVREMKAAVRRMKKPVITAGEAAAYISPGSSLMIGGFNYGGAPYTIIEALCESGVRDIDLICVDTSYFQVGVARLVTNGQLRSLVASHIGLNKKTQELYTSGELKIELIPMGTFVERIRAGGAGLGGILTPTGVDTVYEEGRDSVELDGRRYIIERPLKADVAFIRAYRADAAGNLIYYGTNRNFNPTMATAAAKVVAEVDEVVPIGGIAPDDVITPGIFIDALVLKGEG----------SRT
MTRIDKAF-----ENGKAFIGFLTAGDPGIEKSLEFILEMEKAGADLVEIGIPFSDPMAEGPVIQEANIRALKAGTDLSKVFQLVEEVRKV-SEIPLVFLTYLNPVFKTGYSEFFGRCRKSGIDGIIIPDLPFEEKGEVAGIAKENGIDIISLIAPTSE-KRIRMIAEKSSGFLYIVSSMGVTGVRSEIRTDLRSIVEAAREATDTKIAVGFGISSPEQAKGIS-EYADGVIVGSAIVKIIAEHGDA---AGRYIYEYVKSMKEAL-RMN-KVVSVDEAIEKIQDGATIMIGGFGGNGAPHTVIDALVRKNVRDLTLICNDSGTKDFGAGRLFTNKQVKKVICSIIGPNPESVKQHAEGTLEVELYPQGSLAEMIRAGGYGLGGVITKAGLGTLVEAGKQKVTIKGEEYLVEEPLKAEFALIYASVGDSAGNCRYFGSAHAHSPSMAAAAEHTILEVGQLVELGELDPQDIDTQQVLIDTVVVKG-------------GK
MKRYQQMFARLAEEKRGAFVPFVTVGDPDPELSFEIIKTLIDGGADALELGIPFSDPIADGPTIQNANIRALAAGVTPAISFEIIRKIRHYNADIPIGLLVYSNIVMARGLESFYSKAAAAGIDSVLIADVPLHESKMFREVAMAHDIAPIYIVPPNVDDDDLRAIASYGRGYTYLLSRAGVTGAETKAAMPTAELISRIRAYNPAPPLLGFGISTPAQVADAIASGAAGAICGSAIVKILESNLQQPATLLTELKTFIGQMKAAS--MNKVVHSYEDAMAGLQDGMTVIAGGFGLCGIPEGLIAQIKKMGTTDLTVVSNNCGVDGFGLGILLEDRQIKKMVASYVGENALFEKQLLSGELEVELTPQGTLAEKMRAGGAGIPAFFTATGYGTPVAEGKETREINGRHYVLEPAITGDFAIIRAWKADRYGNLVFRHTSMNFNPMAATAGKITVVEVEEIVEPGELEPSQIHTPGIYVQRVIKG-NFEKRIERRMVRQ-D
MNRIEEKFKQLKKQEETALMPYITAGDPTLGFTKKLIKEFEASGVDMIELGVPYSDPLADGPTIQQAAQRALSAGADLEQIFGLIEEVRTE-VEIPIILMGYYNSFYKYSLQEVVSKAEEVGVDGLIIPDLPPEEAEEVEKFKNGDQLSSIFLLAPTSSEERMELVNQQSDGFIYCVSTLGVTGARNKLSSQLQGFLARVRQHSDQPLAVGFGISAPKQAAQVA-KYAEGVIVGSAIIDRIAENLDQEEVMLKEVSSLVKRLKKAL--MA-EVTSLDEALDQVKDGMEVMIGGFMSCGTPRKIVKGMVEREVKDLTIIANDTGKTNDGIGRLIRNKQAEKVIASHIGLNPETGDQMNDGELEVDLVPQGTLVEQIRAAGAGLGGFLTPTGVGTVVEEGKDKIEIDGQEYLLELPITADVALVKAWKADKKGNLVYRKSARNFNPLIAMAADLVIVEAEEIVETGEIDPNEVMTPAAFVDIIVGG--------------EE
MQRYQQMFQRLNNEGRGAFVPFVTLGDPNPELSFEILKALVDGGADALELGIPFSDPIADGPTIQNANIRALAAGVTPAVSFELIEKIRAYAPAVPIGLLLYSNLVMAKGITKFYEQAAAAGVDSVLIADVPLHESKLFRQAAMAQNIAPIYIVPPNVDDDDLRAIASYGRGYTYLLSRAGVTGAETKAAMPTSELIARIRAYNPAPPLLGFGISAPEQVKDAIKNGAAGAISGSAIVKLIEQHQHEPELLLTKLRNFVSTMKAAT--MDKTVATAADAVAKIYDGATVMIGGFGSAGQPAELIDALIAQGARELTIVNNNAGNGDTGLAALLKARRVKKIICSFPRDSYEFDALYRAGEIELELVPQGNLACRIQAAGSGLGAVFTPTGYGTLLAEGKETREINGKHYVLEYPISADFALIKAQQGDRWGNLVYRKTARNFGPIMAAAAKVTIAQVSEIVPLGALDPEQVVTPGIFVQQLVAV----------------
MQRYDVMFKRLAEQQQGAFVPFVTIGDPNLELSFDIIKTLIDQGADALELGIPFSDPIADGPTIQNANIRALAAGVTPAHCFDLISKIRAYHADIPIGLLLYSNLVLARGIDTFYSTAKAAGVDSILIADVPLHESKMFRTVAQNHDIAQIFIAPPNITKDGLNELASYGRGYTYLLSRAGVTGTETAAAMPASQLVQQLRDVNAAPTLLGFGISKPEHVKAALEAGAAGAISGSAIVQIIEKYQQDKPKLLLELGAFVAAMKAATQRMNKVVTSYEEALAGLSNGMTVIAGGFGLCGIPEGLIAQIKKMGTTDLTVVSNNCGVDGFGLGVLLEDRQIKKMVASYVGENALFEKQLLSGELEVVLTPQGTLAEKIRAGGAGIPAFYTATGYGTPVADGKETREINGRNYVLEESITGDFAIVRAWKADRYGNLVFRHTSMNFNPMAATAGKITVAEVEEIVEPGELEPSQIHTPGIYVQRVIKA-SFEKRIERRMVRQ-A
MERITAAFDRAKADKRAVLVAYLMAGDPDLETSFQSLCALRDNGADIIELGAPFTDPMADGPAIQRAGLRALANHTKLTDVLALVARFRETDQTTPLIIMGYANPVHSMGYAKFAEAAHVAGVDGTIIVDLPPEEDAELRGEYAKYGLSVIRLATPTTHEARMKKVAEGASGFLYFVSVTGVTGAGSADPAAIAGNIEMAKRVSGLPVCVGFGVKTGAQAAEMA-KVADGVVVGSAFVEHAEAAHESLARAPQGMGALAGELSKAIAP------------------MTVMSGGFGLCGIPENLILALRDSGVKGISVISNNAGVDGFGLGLLLETKQIAKMISSYVGENKEFERQYLSGELQLEFNPQGTLAERIRAGGAGIPGFYTKTGVGTKIAEGKEHKDFDGETYILETGLKADVSLVKAWKADTAGNLIYRKTARNFNPMMATAGKICVAEVEEIVPVGSLDPDHIHTPGIYVKRLVQG-SFEKRIEQRTVTKAV
MSRLANAF----PSDRAALVCFVTAGDPTPAATPAILDALVEGGADVIELGMPFTDPMADGPAIQAANLRSLAAGTKTADILAIATDFRSRHPNVPLVLMGYANPMTRRGPEWFAEACASAGVDGVICVDIPAEEDAALGPALRAKGIAPIRLATPTTDAARLPAVLKGAGGFLYYVSVAGITGKQQAAQASIEEAVTRLKASTDLPVAVGFGVRTPEQAAAIA-RVADGVVVGSAIVDIVAQHGSN---AAAPVRDYIRSLSTAIAAMDKSVGTAALAVDGIGDGASVMIGGFGTAGMPDQLIDALIARQVGDLTIINNNAGNGETGVAALIKAGRVRKIICSFPRDSHHFDAAYRAGQIELELVPQGNLAARIQAAGAGLGAIFTPTGFGTLLGEGKENREIDGVHHVLEYPICADFALIKAARGDRWGNLVYRKTARNFGPIMAMAAKTTIAQVTDIVPLGAIDAEVVVTPGIFVQRLVQITSA---------AAAA
MTRLSSAF----PSDRAALVAFVTGGDPSPADTATILDALVEGGADIIELGMPFTDPMADGPSIQEANIRSLGAGTKTADIFAIAQAFRERHPDTPLVLMGYANPMTIRGADWFAEQCKAAGVDGVICVDIPTEEDDSLGPALRAQDIATIRLATPTTDDARLPAVLDNATGFLYYVSVAGITGQQQAAQDSIAAAVAKLKAQTDLPVAVGFGVRTPEQAADIA-RVADGVVVGSAIVEIVGEHGKA---AGPHVRDYVKSLSDAIR-MSKIFASPHEALKGIENGMLVACGGFGLCGMPESLIDALCETEVNKLTVVSNNAGIDGIGLAKLIEKGQIAKMISSYVGNNKTFEKAYLNGDIDLEFSPQGTMSERLRAGGAGIPAFYTRTGVGTLVAEGKPHEKFDGETFVQERGIRADLALIRAEIADEEGNLVFRKTARNFNPMMAASGKITIVEVEEIVPAGEIDPDHVHIPGIFVQRIVKSTI-PKRIEFVTNREEG
MSKIAQAF-----KNGKAFIGFVTGGDPSMEKSEEFIMEMIRGGADLVEIGIPFSDPTAEGLVIQDANIRALSAGATVDKIFDMVASVRKK-TEIPLVFLTYLNPVFNYGYTRFFDRCANLGVDGIIIPDLPYEEKGELVEVAADFGVDVVSLIAPTSE-QRIKQIAQEATGFIYVVSSMGVTGMRSEIKTDLQAILEVVRGSSSIPTAVGFGINTPKQAGEIA-KVADGVIVGSAIVKIIEKHGEN---AGSYIYEYVRSMKDAVSKMNKVRESIEQAVADIEDGAVIAIGGFFAVGVPRLLLRAIIEKGVGDLTLCCGAGPLLGEELNGLVEKGQIRKIIDSYPLVQHPFEQQVRNGTIVLEVYSMGTLAEKYRAAGAGIPAFFTPVGSGSMVEESRETRFFNGEKCILEYALKPDFALIHAHTGDEEGNLRYRKTARNFNHVMAMAAKTTIAEVENLVGPGAIESDSMHTPGIFVQRVVKVPRIAFDI------TNL
MSNIAKAF-----EKGKAFVPFLTCGDPDLETTEKLVKAMADSGADLIELGIPFSDPTAEGPVIQEANVRALAGGVTTDKIFDMVRRLRVT-VTVPMVFMTYANVVFSYGPEKFISICADLGIDGLILPDVPYEEKDEFAPICRQYGLDLISMIAPTSE-SRIAMIAKEADGFIYMVSSLGVTGVRSEIKTDIGAMAALVRANSRRPCAVGFGISTPEQAKKMA-ALSDGAIVGSAIVKLVARYGRE---AVPFVADYVKSMADATHAMNKPLITAKQAAERIPDGAILMIGGVLGCGQAHSIISELKNSDKKNFTLIGNDMGRETYGVSALIHNRQVRRVIATHVGMSPEVGQQSNEGFLEVDLVPQGSLAEMIRAGGAGLGGVLTPVGVGTIVESSNRKLTIDGKDYLLMKAIHADVALLGGYEADLMGNIWYKGTMRNFNVPMATAADLVIAETEHLVEVGTIKPENVMTPGILVDYIVKGE-------------NG
MNRIDEKFEQLRKRNEKALVGFVTAGDPDPGRSLEIIRTMCRSGVDILELGIPFSDPTADGPVIQRSSTRALKAGMNLSKAFEMIRELRGT-CDVPIVAFSYYNPILAYGGAKFYRDALDSGADGVLIVDLPPEESDELTRQWPDRDLALIRLVAPTTPPDRMSAIAQSASGFIYLVSMTGVTGGGEPDLTELSFLTSELRSRCGIPVCVGFGISLPEHARAVS-PLADGVVVGTAFERIIEAHQND-SAVASKVGEAVGALKAAL--MDRKFRTVAEAIALIQPGSRIMVGGFGLAGYPEGLVEALAASGIGDLTIISNDLGSPGVGLGKLLTNGQIRALVGNYYNWNPEVGLAYSRGEIGVTLVPQGTFAEAIRAAGVGIPAFYTAASAGTELGKGKETKVFDGRTYVLERAIHADVALIKASRADDLGNLVYYKTARNFNPLMAMAAALTIAEVDESVPVGSLDPESVVTPHIFVDIMVR---------------RV
M---------LHKKNEKALIPYVSCGDPSLEFTEQLATILAESGADIIELGVPYSDPVADGPIIQRASGRALAGGVTLEKIFSLVKRLREK-TQVPLIIMTYYNPVYVTGVENFIARAASVGIDGLIIPDLPLEEAGYLKKAADSNNINLILLVAPTSSPERIKRIAQLSKGFIYCVSVTGVTGTRQSTSGGLEDFLDQVRLQTKLPLAVGFGVSGPDTARKMA-NKADGVIVGSAIIQKIEENVQKTLKALEEAVSFINTLKKAI-GMV-EILLVEEAISKMQDGMSVAIGGFLGCGCPDLLVDEVINQGYKSLTLICNDTGFPGKGVGKLQDHNRLSRVYASYIGAHPSTGKQMQSGEMDVILTPQGSLAEKLRAAGAGLGGILTPTGVGTVVEEGKEIITVEEKKYLLELPLRADVALLKAHKADKNGNLVFRKAARNFNPVMATAADLVIVEAEEIVEVGDIDPDMVHTPGVFVDILVKGGS-----------QNG
MSRIDGVFKSL--SGRAALIPYICAGDPNAKTSLAVMHALVANGADIIELGMPFSDPMADGPVIQYASERAIAAGMTLKKVLAIVADFRKVNTTTPVVLMGYANPVEAMGRAEFAQACEKVGVDGVLIVDYPPEEYDDFGDLLKSKGIDPIFLLAPTSTDERIQQVAKIASGYLYYVSLRGVTGSSALNVAEVEQRVQTIKKFVDIPVGVGFGISDAETAKRIA-SVADAVVIGSKLVDTMHKSLNGSSVVEQAAGDWIATIAEALQKMNKVYASASEALKDIANGQTIGVGGFGLCGIPEALIAALRDSGVKDLTCVSNNAGVDGFGLGQLLETRQIKKMISSYVGENKEFERQYLSGELELEFTPQGTLAERLRAGGAGIPAFFTKTGVGTIVAEGKETKEFDGETYVMERAIVPDVSLVKAYIADKSGNLIFRKTARNFNPNVAAAGKITVVEVEKIVELGELDPDSIHLPGIFVHRIVLNANPEKRIEQRTTRT-A
MSRISAAFEKAKTQNRAAFVTYMMCGDPDLETSFEAAQALAENGADIIELGAPFTDPMADGPAIQKAAQRSLKAGTKLADVLSVAKRFRETNQDTPLIIMGYANPIHKMGYKAFAEAAADSGVDGVITVDLPPEEDAELRGYLADLELAVIRLATPTTTQARMETVANGSSGFVYYVSVAGITGAGTGAQTDIKAGVDRAKNASGLPVAVGFGVKTAEQAAEFS-RLADGVVVGSAIVEEVRMAVEAPSDAPRRMGTLVKVLSDAIASMNKIYSDANSALDGLKDNMTIVSGGFGLCGIPELLINAIQKNGSKNLTVISNNAGVDGFGLGLLLENRQIKKMISSYVGENKEFERQYLNGELELEFNPQGTLAERCRAGGAGIAGFYTKTGVGTVIAEGKEHRDFNGQTYILETGLTGDIAIVKAWKGDAQGNLVYRKTAMNFNPDMAMASKMTIAEVEEIVPVGSLDPAHIHTPGVFVQRVIQG-HHEKRIEKVTTRTES
MSRLDQLFEATRAEGRAALVGYLPAGFPTVEGSRRVLSAMLDAGCDLVEVGVPYSDPVMDGPTIQAAAEGALRNGFRLRDLFSVVETVAS--AGGHAVVMTYWNPVFRYGVDAFARDLASAGGLGLITPDLIPDEAEDWLAASTEHGLDRIFLVAPSSTEERIAMTAAASSGFLYAASTMGVTGARDAVSNAAPELVARVRAHTDLPVGVGLGVRSGAQAAEVA-GFADAVIVGSAFVSQVARDPGD--GGEAAVRALAAELAEGVRGMDKVVATAAEAVADVWDGASFAVGGFGLSGVPTVLVRALYETGVRRISVVSNNCGVDGAGLGVLLAAGRIARVTASYIGENKEFARQYLGGELEVELVPQGTLAERLRAGGCGIPAFFTPAGVGTAVAEGKEVRAFDGTDYVMERGITTDFALVRAARGDRHGNLVFNRSARNFNPLAAMAGRIAVAEVEELVEPGELGPDEIHLPGVFVQRVLPLTPEDKQVEKRTVR--G
MHRYEAMFEKLDAKGEGAFVPFVTIGDPNPEQSLRIIETLIENGADALELGIPFSDPLADGPTIQGATIRALESGTTPDNCFSILKEVRERHPDIPVGLLMYANLVFANGIDNFYAKCAEAGVDSVLIADVPAGESAEFRESAAKHGVHAIFIAPPNANEETLKTISELGGGYTYLLSRAGVTGAETKAGKPIEHLLAQLSAFDAPRPLLGFGISEPAQVKEAITAGAAGAISGSAVVKIIERNVADEANMLKELGEFVANMKAATTKMK-KAATAQQIESLLNDGMTIMIGGFMATGAPERLIDLLIKKDIKDITLITTDTGSPGRGSSRLIAEKRVKKLYASHIGTNPETGKQMNDGTLEVELVPQGTLAERIRSGGAGLGGVLTPTGLGTIVAENKRVIEVDGKAYLLETPLKADLALIRGSKVDRRGNVFYSKTTQNFNPLMATAAETVIVEPEQLVELGDIEPEAVHTPSIFVDHIFVDQS--------SVEDNQ
MSKIGNAF-----NNGKAFIGFLTAGDPSIEKSYEFIMSMVQAGADLVEIGIPFSDPIAEGVVIQEANIRALSVHTRLEDVFRLVTMVRKE-SQVPLVFLTYVNPIYNYGKDTFFAKCKETGVDGVIIPDMPFEERDECAAEAKMQGIDIISMIAPTSK-DRIREIARMGEGFLYIVSSMGVTGTRSEIKTNLKDIIDVARTETQVPCAVGFGINTPEQAEKIA-AVSDGVIVGSAIVKIIAKYGND---AAAPIYEYVSAMKGAAIAMS-KVVTKEEALAKFHDGQTIMFGDWHGEFAADEIIDGMLEKGVKNIAAIAVSAGMPDQGVGKLIAAKRVASIITTHIGLNPVAGEQMLTGELEVEFSPQGTWAERVRCGGAGLGGCLTPSGIGTEVEKGKQKLTINGKEYLLELPLHADISLVKATKADTAGNISFRMNSRATNSTIAYAADFVIAEVEELVEVGELGPEEIDVPAPIIDMIYVRTGEKKPLWQRAKAKKQ
MERYELLFKKLEKQNQGAFVPFVTLGDPNPELSLDIIDALISGGSDALEIGIPFSDPLADGPTIQNANLRALSAKVTPTLCFELLAQIRTKHPDIPIGLLMYANLIFHNGIDEFYNCCKKAGVDSVLIADVPLSESRPFYSAAIKYDIAPIFICPPNADDNLLREIASFGRGYTYLLSRAGITGTQNRMKQPLTHLVNKLKQYHAAPALQGFGISEPEQVISVINSGAAGAISGSAVVNIIENNLHQPQIMLEKITIFVRSMKSATQRMN-KQITIEKAKEFFCDGITIMVGGFIGVGTPLRLITALLETGVKDLTLITNDTACVDIGLGPLIVNGRVKKVIASHIGTNPETGRRMFSGEMEVQLVPQGTLAERIRCAGAGLGGFLTPTGVGTMVEEGKEKKVINGRAYLLELPLYADLALIQAHKADTFGNLTYHLSARNFNPLIALAADITLAEPDEIVPVGSLDPDCIVTPGAIIDHIIV----------------Q
MSRLKATFERL--NGRAALIPYITTGDPSVTATVPLMHALVKAGADVIELGVPFSDPMADGPVIQRAAERAVARGVSLSKVLEFVATFRETDQQTPVVLMGYANPIEAMGQHAFAAAAGAVGVDGVLTVDYPPEESEDYVRYLTEHHIDPIFLLAPTSTEARMQCIADIARGYVYYVSLKGVTGSAALDVENVAQQIKRIREYVTIPVGVGFGIRDAHSAQKVA-EVADAVVIGSKLIETLEQSYAEDQRAIDAAAQWLQTVSQALSAMDKVYASAAKALEGVADGQTIGVGGFGLCGIPEALIAALRDTGVKNLTCVSNNAGVDGFGLGLLLETRQIKKMISSYVGENKEFERQYLAGELELEFTPQGTLAERLRAGGAGIPAFFTATGVGTIVAEGKEVREFEGKQYVMERAITPDVSLVKAHIADRSGNLIFHKTARNFNPNVAQAGQVTVVEVEKIVEVGELDPDHIHLPGIFVHRIVLNENPEKRIEQRTTR---
M--------AIQFHKRPGLVAYITCGDPDVDTAIRIILAAVEAGADVIELGVPFSDPVADGPVIQAASERALHGGTSVKDVLHVAREVRRH-TDAGLIVFSYMNPLLRYGLEKFCADAANAGVDGVLVTDLPVEEAGPYLAAMSKHNLDPIFLVAPTSPDARLKLIAEHSRGFVYAVSRTGVTGTRQEVASDARDLVKRLRQFTKLPIAVGFGVSNAEQFAEVG-RFADAAVIGSAIMQRVFDNPGS---EPEAVKAFLRGLTSSMKGMNKVVANAEEAVRDIPDGATLMVGGFGLCGIPENLIAALAKKGVKNLHTISNNVGVDEFGLGILLYNNQITSHKGSYVGENKLLEDMVISGRIDLELIPQGTFSERIRAGGAGIPAFYTPTGYGTIVAEGKETRDFNGRMYVMERALTADFALIKAWKGDKWGNLVYRKTARNFNPMMATAAKITVAEVEYLVEPGELEPDLVHTPGVYVKRIFQSAGQEKRIERRTLRKGN
MNRLTTRFAELSAYNRAGFVAYMMAGDGD---SQGLLDALPAAGADVIELGMPFTDPAADGPAIQASALRALEAGMTLKGTLAQATEFRKQDKDTPLVLMGYANPIFSMGWEKFAKAAAKAGVDGLICVDVPPEEDDELRTALTKQGIALIRLATPTTDDARLATVVANTAGFVYYVSTTGVTGAGTGVVTEVGAAVDRVKAASGLPVAVGFGVREPEQAEAIA-KRADAVVVGSAIVDAMHSGGVA------AATGLVKTLSSAVHKMKKVFADAQAALDGVFDGMTIMAGGFGLCGIPENSIAALHKSGVRDLTVISNNCGVDGFGLGVLLDAKQIKKMVSSYVGENKEFERQFLSGELELEFNPQGTLAERIRAGGAGIPGFFTKTGVGTLIAEGKEHREFDGETFIMETGLKADVSIVKAWKADPQGNLVFRKTARNFNPMMATAGKVTVAEVEEIVELGSLDPDEIHTPGIFVQRLFVG-SFEKRIEQRTIREVA
MNRFEHCFANLKAQNQGAFVPFVTLCDPDFDRSLQIIDTLVENGADALELGFPFSDPLLDGPVIQAANKRALDGGYSTDSCFEMLGKIRAKYPAIPISLLLCANLVFVAGVERFYQRCAENGVDAVLIADLPVELADEFAPIAKKYGIAPVFICPPNADQATIEKVAHLTEGYTYLVSRAGVTSAENQSSANLDHLVEALKRSNSAPILQGFGIAKPEQVKQALALGADGAISGSAIVKIIERNLDNQANLLNELGVFVKTMKAASLGMS-KLISIGEVRAHFSDGMTLMSGGFMGCGAPELIIKEILDAGIKDITLISTDTAMVDTGVGPLIVNGRVKKLYASHIGTNPETGKRMISGELEVELCPQGTLAERIRAGGAGLGGILTPTGVGTVVEEGKQKLTLDGVEYLLERPLTADVAIIKADIADESGNLVFAGSARNFNPLMALAGKTVIVQATKVVKVGEIDPNMVMIPAAVVDYIVKA----------------
MNRIQQAFD---RQAHPLFIPYVTAGDPHPDVTVDLLLTLEEAGADIIELGVPYSDPLADGPVIQNASNRALQHGVTLSKVLEMGKEARLRGVSVPLVLFTYVNPVFRMGIEVLCRRAKAAGFDGMIVPDLPMEENGELLEAAKRHHLAFIPLVAPTSN-ERMERIVAGARGFVYCVSSLGTTGTRDTFSDDVIPFLRRVRALSAVPTAVGFGVSKREHVEAFA-PHVDAVVVGSALVREIQAVGDKRQAGHAHIRGFVRMLKNG---MKRKVGEIGEALDRIRDGCTLMYGGFGGVGTPPTLVDGILAKGVQDLVLIGNDAGFPDIGIGRLVSAGRVQHLITSHIGSNPVAGKLMNEGKMKVEFSPQGTLAERIRAGGMGLGGILTDVGIGTMADKGKEKVVVSGKTFLVEPALTAEIAIVYAKKADTFGNLVYDKSARNFNPLVAMAGAYTIAEAEEIVPAGTLNPEDIVTPGIFVDMVVQSSGIKWAWE-----KMG
MSRLANAF----PGDRAALVCFVTAGDPDAAATPAILDALVEGGADVIELGMPFTDPMADGPAIQAANLRSLAAGTKTADILAIATGFRRRHPNVPLVLMGYANPMTRRGPEWFADACASAGVDGVICVDIPVEEDASLGPALRSKGIAPIRLATPTTDAARLPAVLEGAGGFLYYVSVAGITGKQQAVQASIEEAVARLKASTDLPIAVGFGVRTPEQAAAIG-RVADGVVVGSAIVEIVSQHGAD---AAGPVRDYVRTLADAIAAMQKIYPDAASALEGLFDGMHICAGGFGLSGIPERLIDAIRDAGTRDLTIASNNAGIDGEGLGKLLRTRQVKKMISSYVGENKEFERQYLAGELEVEFCPQGTLAERCRAGGAGIPGFYTKTGVGTQVAEGKEHKDFDGQTYILERGIYADLCIIKGWKADKAGNLIFRKTARNFNQPMATAGKVCVAEVEEIVETGSLDPDCIHVPGIYIKRLICGAPYDKKIEFRTVREAA
MNRIASVFT---KPNHTAFISYVTVGYPSIEATLKVVSILANSGCDIIELGIPFSDPIADGVTIQKASFHALQNGVTPKVCLEAAKKLSRK-VKTPLVFMTYFNLVFNYGLEEFCDACVNSGIDGLIIPDLPPEEGSELELIAQNHAIDLIYLLAPTSTEQRIQLVAQRSRGFIYLVSVTGVTGARDNLPPNLEDFVTRVRRVASQPLCVGFGISTPRQARQIA-RIADGVIVGSRIIQLMESDSEV----LTQVQDFTIKLREALDTMNKIVGSFDEAVADMVDGATVMIGSFGGPACPSYLIAAVARKGVKDLTIVGNTGGWGPYDPGLLVGRGQVKKGVLCFPAVLTPFEQGVLQGQVELELMGQGTLCERMRAARGGIAAFYTPVGVGTVVEEGKEVREFNGRKYLLEHALKGDYSLIRAHKADRYGNLVYRGTARTFNPVMAGASTVTIAEVDEVVELGELDPECVVTPGVYVQRVVVRPK-----ELRPWDEAM
MSRIADAFAALRARGQLGIIPYLTIGYPQRESTLELVPALVRGGACAVELGIPFSDPLADGVTIQRASHVALANGVTVRFCLETAARLREQGVDVPLVFMGYFNPLLQYGLERFVHACVEVGVDGVIVPDLPPNESDELHALCRAAGRDLIFMVAPTSTDRHLREVAARASGFVYCVSLTGVTGARERLPDDLPAFLQRVRAVTALPLALGFGISRPEHVSQAR-GLVDAVVVGSALLDRLAGEPPE--GQAAAAESFIAWLRQGADSMDRVVASCDEAVADIPNGASIMIGGFGPPGVPVNLVRALRQRGLHDLVLIYCGGGTEEDGIGGLIADGAVRKLITSFPVGAHAVRERYLQGEIELEVVPQGTFVERIRAAGAGLGGFYSPTGVGTELAAGKEVRLIDGRAFVLELPLPADYALIKAFRADQWGNLVYRRTMRNFNPIMATAARMVIAEVDEVVPVGSLSPEEIETPCLFVDRVVEVPRD----RHATSAERR
MNKIYEAL-----KNKKAFIPFITCGDPDVATTKAAILEMVKNGADLIEIGIPFSDPTAEGVVIQGANIRALAAGITTDKVFDMVVELRKE-VTIPLVFMTYANVVFSYDPEKFFAKCSEVGIDGIILPDIPFEERNEFLEISKKYNIDLISLIAPTSD-DRIAMIAKEAKGFLYIVSSLGVTGTRSEITTDLNSIVKIVRENTDIPCAIGFGISTPEQARDMS-QIADGVIVGSAIIKLLKQYKTK---APSYIGAYVKEMKDAI-LM--KIVSIKDAIAGINDGATIMVGGFLACGTPEPIIDALVEKGVKDLTLICNDTATPTTGIGKLVANNQVKKVIATHIGTNPITGQKMNDGTMEVELSPQGTLAERIRSGGAGLGGVLTPTGVGTEVAEGKQVLNIDGKDYLLEKPLRADFALIGATIADEKGNLYFTATSKNFNTVMATAADVVIAGAELIVPVGDIQPENVAIPAIFVDYLVGG--------------ES
MSRILKAF-----ENGPAFIGFVTGGDPTLESSAGFIEAMADGGADLIEIGVPFSDPVAEGPVIQEANLRALKNGCTVDGIFGLVEAVRQK-HQVPLVLLTYLNPVFHYGYERFFARCRETGADGVIIPDLPYEERGELSGIAAKNGVDVITMIAPTSA-SRIRMLAGEAKGFVYVVSSMGVTGVRSEIETDLESILAVVRDSTGTPAAVGFGISTPEQALRIS-RLADGVIVGSAIVKIAAQYGAG---AAPHIREYVRTMKDAIRRMN-KTAEIGEVIDRVQDGMTIMIGGFLGVGSPLNCLEKLAQKDVKDLTVIAIVNSYPGFDLAALFERRRVRKFITAHAGTCPEAVRAFKSGELEIEYYPMGTLIEKIRAGGAGLGAVVTPIGVGTLVEQGKEKLTIGGKEYLVELPLRADMAFIKGYRADTTGNVQYRGISINSNPVIASAAEYTVAEVNEIVAPGEIDPERVGTPGIFVNSVVQGYSLQQEIWTKSGYEIA
MS-TSTAFDEARAEDRAALVGYLPAGFPDVAGSIEALRTMVDAGCDVIEVGLPYSDPVMDGPIIQRAVQQALDTGFRVDDVFRVVEAVAA--TGTPTLVMTSWNPIERRGVDRFAQQVQDAGGAGLITPDITPDFAEEWIAAADARDLDKVFLVSPSSTDERIAMTTSHCRGFVYATGIMGVTGTKQATAEGVAPLIARTKATTDLPVGVGVGVSTRAQAADLS-AHADAVIVGSAFVRTLLDHSDDTGAGLRALARLTEDLAAGVRA------------------MVVAAGGFGLCGVPVDLIMALRDSNAKDLTVIGNNVGCDDHGMWHVLANGQIKKVILSFAGDNKILAQAFMSNEIDIEFNPQGTLAERLRAGGAGIPAFFTRTGYGTIIAEGKETRQFDGDWFVMESGLTADISLVKAWKADTEGNLVYRKTARNFNPMIASAGRLTIAEVEEIVPVGSLDPDSVHTPGIFVDRIVASTMREKHIERPTTRPTV
MQRLADTFAAARKEGRSVLVGYLPAGYPTVDGGIAAMRAMVEAGVDVVEVGLPYSDPTIDGPVIQEAVDAALRGGVTTADVLRTVEAVAE--TGAPALVMTYWNPVERYGVERFAADLAAAGGAGTITPDLPPEEAGPWLAAAGARDLDSVFLVAPSSTDERIRMVTEITGGFVYAASLMGVTGARQSVGAAAEGLVKRVRAVTDLPVSVGLGVRDGGQAATVA-AFADGVIVGSALVGALLDAERSLSAGLDGIRTLTAELAAGVRAMRAVLDTADEAVAGIEDGSTVLVGGFGLAGMPFDLIDALIRQGADDLTIVSNNAGNGTVGLAALLEAGRVRKVICSFPRDSYVFDGLYRAGKVALEVVPQGTLAERLRAAGAGIGAFFCPTGVGTPLAEGKETRVLGGRTFVLEYPISGDVALISAFKGDTLGNLVYRKTARNFGPVMATAARTVVAQVNEVVPAGSLDPEAVITPSIYVDRLVAVPAR-------IVEGAR
MS-IAPVLAKCREEGRAALIGYLPVGFPSVEGSIAAMRVLIDAGVDIVEIGVPYSDPVMDGPVIQDAAVRALAGGVHLSDIFTAAEAVSG--AGAGALVMTYWNPVLRYGVERFAADLAAAGGAGLITPDLIPDEAGDWISAADSHDLDKVFLVAPSSTAERLAAVTAQCRGFVYATAVMGVTGARASVGEAAAALVSRTREHTDLPVCVGVGVSTGDQAAEVG-RYADGVIVGSALVRCLTEASTP-DEGLVALGALARDLAAGVRSMDKVVSSPVEAIAGITDGMSLSVGGFGLCGIPSVLIATIHETGLKDLEAVSNNCGVDGWGLGILLKDKRIRRMISSYVGENKEFERQYLSGELEVELTPQGTLAERLRAGGSGIAAFFTRTGVGTQIADGKQTQQFENQTFVLERAITTDFGLVRAAKGDRHGNLVFNQSARNFNPLCAMAGRVTVAEVEQLVEPGELHPDEIHLPGIFVQRVLPLTPEDKHIERRTVRQEA
MNRIAAAF----AKPHPALVCFVTAGDGD---TAANLDALVEGGADVIELGMPFTDPMADGPAIQAANIRALQAGTTTQDVLMIANEFRERHPDVPLVLMGYANPMVRRGPEWFAQEAAGAGVDGVICVDIPPEEDSALGPALRERGIAPIRLATPTTDDFRLPTVIEGSEGFLYYVSVAGITGKQSAAQDSIDAAVKRLKAATDLPVAVGFGVRTPEQAGSIA-KVADGVVVGSALVDLVAEHGAD---APAHLGDLTARLAKAVHAMQKLYPDAAAALDGLKDDMLIASGGFGLCGIPERLLDAIRDSGVKNLTFASNNAGIDNEGIGKLLRTKQVKKMISSYVGENKEFERQFLSGELEVEFCPQGTLAERMRAGGAGIPGFYTKTGVGTQVAEGKEVKQFDREDYILEHGIFADLAIVKAWKADETGNVVFRKTARNFNVPAATCGKVCVVEVEEIVPTGSLDPDCIHLPGVFVQRIIVGAPYDKKIEFRTVREAA
MSRVSDVLKRCRDEHRAALVGYLPVGYPDADRSIAAMVAMVEAGVDVVEVGIPYSDPVMDGPVIQDAAVQALSGGVRLADAFRAVRAITD--AGGAAVCMTYYNPVLRYGVDRFAGELAAAGGSGLITPDLIPDEAGDWLAAADRHDLDPIFLVAPSSTTERLARTAAACRGFVYVTALMGVTGARAAVGPEAAALIARARAVTDTPLCVGLGVSTREQAAQVA-AYADGVIVGSALVRALGD-------GIPALQGVVRELAAGVRRMGHVAADVDEAVGVVQDGDTVLIGGFGIAGQPVELIEALIRSGASGLTVVNNNAGNGDEGLAALIRNGQVAKMICSFPRDSWHFDEAYRAGRVELEVVPQGTLAERIRAGGAGIGGFFTPTGYGTLLAEGKETRVIDGRGYVLEAPIRGDVALVKALRSDGVGNLVYRKTARNFGPVMCTAVTRSVVQVEELVSVGALDPEVIVTPGIFVDTVVPVRTADKD-------GRR
MSRLGPLFARCREEKRSALIGYLPVGYPDLPGSLDAMRTMVDAGCDIIEVGVPYSDPVMDGPTIQDAADQALRSGVRVRDVFAAVEAISD--AGGNAVVMTYWNPVLQYGVDAFARDLAGAGGLGLITPNLIPEEADSWIAASHEHHLDRIFLVAPSSTEERLAMTLEASSGFVYAASTMGVTGARDSVSTMAPELCARIRLHSDIPIGVGLGVRSKAQATEIA-GYADGVIVGSALVSAVAK-------GGDALRALTAELAEGVRSMSKVVDSAAEAVADIRDAATLAVGGFGLCGIPDALIGAIADAGAGDLEVYSNNCGVDDHGLGILLSLGRIRRVTASYVGENKEFARQYLAGELEVELTPQGTLAERLRAGGTGIPAFFTPAGVGSPISEGKETRTFGEKRYVLEESINADFALVHAAVGDTEGNLVFEKTAMNFNPLAAMAGRITIAQVEKLVQPGEIDPAAVHLPGVFVQRIVHTGPQDKRIEKRTVTATR
MTRYQTLFTHLQRRQEGALVPFVTLGDPTPSLSLQIIDALVESGADALELGIPFSDPLADGPVIQSATLRALQAGVTPERCFTLLATLREKYPQLPIGLLMYANLVVNPGIDTFYRRCAQAGIDSVLIADVPLEESAPFHAAAQRYGVAPIYLCPPNADDVLLQQLAARSQGYVYLLSRAGVTGSDRPCLPPLRHLTTRLAALGAAPTLQGFGIQTPDQVRSALDGGAAGAISGSAVVDLIARHLDTPPQMLQQLRAFIQTMKAATRAMT-KLITLQSATGLFRDGMTIMVGGFMGVGTPPRLISALLESGVRDLTLIANDTAFVDTGIGPLIVNGRVSRVIASHIGTNPETGRRMMAGEMAVQLVPQGTLIEQIRCGGAGLGGFLTPTGVGTVVAEGKQSLTLDGKTWLLERPLRADLALIRAHRADPLGNLTYQLSARNFNPLIALAADITLAEPDELVETGALLPDHIVTPGAVIDHIVLPQE------------NK
MTKTKAAF-----SGGKAFIPFLTAGDPSLAVTEELIVELAAAGADLIEIGIPFSDPVAEGPVIQTADERALAAGTTTDGIFAMVCRAREK-TGVPLAFMTYINPIYSYGSERFVERCAELGVDALIVPDLPFEEKGELQPYCTEYGVDLVSLIAPTSK-ERIRTIAREAEGFLYCVSSLGVTGVRTAIAADVGEMISLVREVSDIPCAIGFGIATPQQAEEMA-RKADGAIVGSAIMKIVARYGAD---CVPHVTAYAQEMARAVHGME-KITTAEKAVKKIKSGDILLVGGFLQAGSPETLIRAVLDTDAGALTVVSNDTGTAETNMIRLMETGRVTSVVASYIGANPLTGKMMIDDPGSVTLFPQGTLAEKIRAAGAGLAGFYTPVGVGTVVEEGKEKKEIGGREYLLETALRGDVALIRATKADRSGNCFMRGATKNFGAVMAPAADYVVVEAEEIVAVGEIDPELVTVPGIFVDAVVQAGE--------------
MERYTQLFDRLNRVNQGAFVPFVTLGDPDAELSLKIIDALIAGGADALEIGIPFSDPLADGPTIQNANLRAFKSDITPTVCFELLGRIRQTHPDMPIGLLVYANLVFSNGIDHFYSRCQQAGVDSVLVADVPMCESKPFRESALAHGIAPIFICPPNGDDALLKEIGEQSHGYTYLLSRAGVTGTEKRAATPLTDLINKLNKYRAAPALQGFGISEPAQVAESIANGAAGAISGSAVVKIIETNLQRPDIMLKELTQFVSRMKAATQKMH-KLIEKDKIMSHFRDGMSLMYGGFMGQGTPPTLVKMILDSGVKNLTLIGNDTGKPGVGVAPLVEAGRVSRLISSHIGLLPETGRQMIAGEMAVELVPQGTLVERIRSGGAGLGGFLTPTGVGTIVEEGKQRINIDGRDYLLELPLRADLAIIHAHTGDKAGNLYYRLASRNFNPLIALAADTVFAEVEQLVDVGELKPDAIMTPGMLVTGLFQG--------------DR
MSRIDEAFARC--GERTALIPFITCGDPSAEATLAMMHAMVKSGVDVIELGVPFSDPMADGKVIQLATERAIANGMTLKGVIEVVRRFREDNQHTPIVFMGYANPIEAMGWEQFTQAAAEAGVDGVLIVDYPPEEFAEVAPYFEAAELAPIFLIAPTSTDERIKKVGEIAKGYVYYVSLKGVTGSGALDTDDVKIKVQNIKRFVNIPVGVGFGIQDVDSARAIA-AVADAVVIGSKLITTVQAALAGAELAAAAAGAWLADIRQGLDEMNKIVDSIALALKDIADGATILISGFGSAGFPDELVEGLIVQGATDLTVVCNNAGNSDRGLAALLTTGRVRKIICSYPRNSHIFNDLYRRGQIELELVPQGTLAERLRAAGAGIGGFFCPTGYGTELAKGKETRLIDGRWYVYETPLYGDVALIKAESGDRWGNLNYRMAARNFAPVMATAAKQTIATVFEVKALGEMDPESIITPGIYVDKVVPITRVAAD-------PVR
MS-VATIIEKCRADDRPALVGYLPVGFPSVEGSIAAMRVLVESGVDIVEIGVPYSDPVMDGPVIQDAAVRALAAGVHLTDIFTAAREVSA--AGAGALVMTYWNPVLRYGVERFAADLAAAGGAGLITPDLIPDEAGAWIAAADAHDLDKVFLVAPSSTPERLAAVTAQCRGFVYATAVMGVTGARASVGEAADALVSRTREHTDLPVCVGLGVSTGDQAAEVG-RFADGVIVGSALVRCLTEADSD-EQGLEALGALARELADGVRTMT-ITQSALDAVADIPDGATVLIGGFGPAGQPVELIEALVETGTRDLTVVNNNAGNGDVGLAALIGAGRVRKVICSFPRDSHQFDAKYRAGEIELELVPQGNLAERIRAAGAGIGAFFTPTGYGTPLAEGKEVREIDGRHYVLELPIRADYALVKAHRADGVGNLTYRKTARNFGPIMAAAATTTIVQVHEVVPTGAMDPEVVVTPGIYVDRVVVVPTA------PRPEEDQ
MNRIAQAF-----AGGKAFIAFLTAGDPSLEKSCEYILEMERAGADLVEIGIPFSDPIAEGPVIQAANIRALAAHTDLRAVFKLVEMVREK-SRIPLVFMTYINPVFKYGTDAFFAKCAEIGVDGVIIPDMPFEERRECAAAAVENGVSLISMIAPTSK-GRIKAIAGAGDGFIYIVSSLGVTGTRGEIKTDLHEILEEVRSVTTVPAAVGFGINTPEQAVTIA-GMADGVIVGSAVVKIIAEYGSE---AGSHIYEYVKVMKEAIADMN-KTVSKDRALEHIRSGQTIMFGDWHGEFAADELIDAMLARGITDIAAIAVSAGMPDQGLGKLIAAKRVKSLVTTHIGLNPVAKDQMLSGELAVEFVPQGTWAERVRCGGSGIGGFLTPTGLGTEVEKGKEKITVGGKAYLLELPLHGDVALIKATKADKAGNISFRMNSRATNSTLALAADYVIAEVEELVEIGELGPEEIDVPAPIIDMVYVRTGEKRPLWKRLKAEPS
MTRYDGAFERLRQRGEGAFIPFLMLGDPDLATSARLLRAAVEGGADAIEVGIPFSDPIADGPTVQAAAVRALAAGVRPPDCIELLSRFRAEAPEVPVGILTYANLVKHRDLKGFYASVAAAGVDSVLVADVPVRESEPYVAAARAAGVAPVLIAPLNASESTLELLAERSAAYTYCVTRKGVTGADEQLRLSHGSLFETLRRFGAPPAILGFGISKPEHVRDALAAGAFGVVSGSAVVQRIAANLGAPEAAARSVASFVREMKAATARMDKVYKSALDAVRDIPGGATILSGGFGLCGIPEHCIAALRELGTKDLVVVSNNCGVDSFGLGILLQNRQIRKMISSYVGENKEFERQYLSGELEVELTPQGTLAERIRAGGAGIPAFYTPTGAGTAISEGKEVRQFDGRDYVLEPAIRGDYALVKAWKGDRFGNLVYRHTAMNFNPMMAMAAKVTIAEVEELVEVGSLDPDHIHTPGIFVHRIFQGERFEKRIERRTVRKAA
MDRYAQMFERLDACGEGAFVPFVMLGDPNIDTSLEIVDALVKGGADALELGIPFSDPIADGPTIQKAAIRALKSDVRPPDCFAIIAKIRRQHPQIPIGLLLYSNLVLAPGIDEFYRQASEAGVDSILIADVPIRESGPFSEAAKAHSMHQILIAPPNASDETMARIGELSSGYTYLLGRAGVTGAETAATMPASELINKLKQVGAARPILGFGISKPEQVKDAIAAGAAGAIAGSATVKLIEEHLSDVPAMLQRLTDYVAGMKAGTTSMDKVVSSYEHAMAGLENDMTIIAGGFGLCGIPEGLIGQIKKMGVSGLTVVSNNCGVDGFGLGILLEDKQIKKMVASYVGENALFEKQLLNGELEVELTPQGTLAEKMRAGGAGIPAFFTATGYGTPVGEGKEVREFDGRPYIMEESITGDFAIVKAWKADRYGNCIYRHTAQNFNPMAATAGKITVVEVEEIVEPGEIPPSQIHTPGIYVDRVIKG-TFEKRIERKITRS-A
MS-LAELFTATREQGRAALVGYLPAGYPTAAGSKSMLRAMVDGGCDLVEVGVPYSDPVMDGPTIQAAATQALEAGFRLRDVFEVVESISS--AGGRAVVMTYWNPVNRYGVDAYARDLAAAGGLGIITPDLIPDEADEWLAASTEHGLDRIFLVAPSSTEERIARTAKASSGFLYATSVMGVTGARDVVSSAAPELVRRVRAHTDLPVGVGLGVRNGAQAAELA-AFADAVIVGSAFVSKVAE-------GEQAVADLAAELAQGVRAMVRMFGSAAEALGDLADGMIVAVGGFGLSGNPSDLIEAVRDSGVRDLTIVSNNMGVDGKGLGLLLGNGQVRRVVASYVGENKLFAQQYLDGVLEVEFVPQGTLAERMRAGGAGIPAFYTRTGVGTPVAVGKPHAEFDGTTYVQERGIVADLALVHAHTADQAGNLTYRYAARNFNPLVATCGRISVVEAEIVVD-GYLPPDHVATPGVYVDRVVAARPRVKEIEQHTVRPEV
MNRFDNLFSTLKRQNQGAFVPFVTLCDPDFDRSFEIIQTLVENGADALELGFPFSDPLLDGPVIQAANKRALDAGFSTAACFELLAKIRQKYPTIPISLLLCANLVFVAGIETFYRHCQSVGVDAVLIADVPLEFAQEFTQYAQKYGIAPVFICPPNADQHTINAIAAQTQGYTYLVSRAGVTSAENQAATNLDHLIAALRQANAAPILQGFGIASPEQVKQALKTGADGAISGSAIVKIIEKHRHNQLQLLTELAEFTRIMKQATYHMS-KLISLTELPRHFFNGMTIMSGGFMGIGTPEKIVQAILESEIHDIHLICSDTAQVHNGVGPLIVQNRVKKISASHIGTNPETGKKMISGEIEVELIPQGTFAERIRAGGAGLGGILTPTGVGTVVEQGKQKIEIDGTTYLLERPLTADIAILKADIADENGNLIYNGAARNFNPLMALAAKTVIVQADKIVKAGTLDPNQVMTPAMLVDYLIPS---------------Y
MTRYQQAFARLKADNQGAFIPFVTIGDPNAEQSLAIIKTLIDAGADALELGIPFSDPSADGETIQKAGIRALDSGMNTDLCIDILRQVRQYAPDMPIGLLLYGNLVFARGLNNFYRDMAEAGVDSVLIADLPIRESEPFRKAALTHGVAPIFIAPPNASEETLQQVACFSEGYTYVLSRAGVTGTETQAEIPGDHLITALAQYNAPPAVIGFGISQPEQVKAALDSGATGAISGSAVVKIIEQHLEQPEVMLEALTDFVKAMKAAT-LMDKVVSSYEEAMAGLTDNMTVIAGGFGLCGIPENLIAEIKRKGTKGLTVVSNNCGVDDFGLGILLPDRQIKKIIASYVGENAEFERQMMNGELEVELTPQGTLAEKMRAGGAGIPAFYTATGYGTPVAEGKESREFDGRHYILEPSIKGDFAIVKAWKADRYGNLVFRKTSRNFNPMAATAGKITVVEVEEIVEPGELNPDEIHTPGIYVNRLIQG-TFEKRIEQRTLRT-A
MTRIESTFETLKAQNKKALIPYVMAGDPSPNSFVDLLHDLVKHGADMIEVGLPFSDPMADGPTVALAGERALAGGTSTHQALAIVKKFREQDSSTPIILMGYLNPIEIIGYEAFIALCHESGVDGVLVVDLPPAESGNFVERLAAHDINKIFLLSPTTLPERRKQVMTHCGGYIYYVSLKGVTGSASLDTQAVGEQVQAIKQETNLPICVGFGIRDGQSAAAIG-QYADGVIVGSELVKNFSGLSHTIATAQASIMTKMDELRQALDAMSKVYASAEAALEDIQDGQTLAIGGFGLCGIPENLILALRDSGATALTCISNNAGVDDFGLGLLLKTRQIKKMIASYVGENKEFERQFLGGELEVELTPQGTLAEKLRAGGAGIPAFYTATGVGTQVAEGKESRDFDGRTYILEHSLTADVALIKAQKADKAGNLIFNKTARNFNPDCAMAGKITVAEVEEIVEIGELDADQIHLPGIFVQRLVLNSTPEKRIEKITVKK--
MTRLANAF----GKPHPALICFVTAGDGD---TASVLDALVEGGADVIELGMPFTDPMADGPAIQLANLRALGKGTKTADVFKLATDFRARHPEVPLVLMGYANPMIRRGADWFADQCQKAGVDGVICVDTPPEEDAELGPALRGAGVATIRLATPTTDAARLPQVLETATGFLYYVSVAGITGLQQAATDSIEQAVARLKAGTDLPVAVGFGVRTPEQAGAIA-RVADGVVVGSALVELVGKHGAD---APAHVRELTAALAHAVHAMKKLYPDAKTALEDIKDDMLIASGGFGLCGIPERLIDAVVESGAKGLTVASNNAGIDNEGLGKLLRTKQIKKMISSYVGENKEFERQFLAGELEVEFCPQGTLAERMRAGGAGIPGFYTKTGVGTQVAEGKEVKNFDGQDYILEQGIFADLALVKAWKADESGNLVFRKTARNFNLPAATCGKVCVVEVEEIVPTGSLDADCIHLPGVYVQRMILGAPYDKKIEFRTVREAA
MSELAAAFEKAKARGEGALVAYAMAGDPDLARSVEVFAALVEGGADILEIGVAFSDPIADGPVIQAASERALKAGATLQRVLEVVPAVRKRCPQTPLVVMTYVNIIMAMGEERYAKLARERGISGTILPDLPPEESESLRRTFDAAGIELIPLCAPTTPPARAEAIARDGRGFVYCVSVSGVTGMRAELPKDLSSRLDLVRRASKVPIVAGFGISTAEQARVIG-AHADGVVVGSALVRTAHAEGPA------AAKQLCAEIKRGL-RMNKIYASADEAVADIPDGATLMSGGFGLCGNPENLIEALHRKGVKHLTIISNNCGTDDKGLGILLANKQVKKMVSSYVGENKEFERQFISKELEVELNPQGTLAERIRAGGCGIGGFFTPTGAGTLLTEGKETRMIDGRLHVLETPLKADFAIVRAWKADRWGNLVFRKTARNFSPMMCMAAKVTIVEAEHIVEPGELDGDLIHVPSIFVKRIIQSKNLKKWIERRTVRK-A
MSRYQHMFARLNDANQGAFVPFVMLGDPDKQTSFEIIKTLVESGADALELGIPYSDPIADGPTIQKASIRALNNKITPADCFEVIKQIRAQFPDVPIGLLLYSNLVIKRGLTEFYQAASDAGVDSILIADVPLREAQRFIDVAKNTSIDQILLAPPNASDETLAEIGAKSAGYTYLLGRAGVTGAETAANIPADELIAKLTQYKVAPPLLGFGISKPEQVKEAIKAGAAGAISGSATVNIIAENLDDQKAMLEKLASFVTEMKAATQKMNKVVTSYEEALAGLQDDMTVIAGGFGLCGIPEGLIAQIKKMGTKGLTVVSNNCGVDGFGLGLLLEDKQIKKMVSSYVGENALFEKQLLDGELEVELTPQGTLAEKMRAGGAGIPAFYTATGYGTPVGEGKEVKEFNGRPYILEESITGDFAIVKAWKADVFGNCVYRHTAQNFNPMAATAGKITVVEVEEIVPPGAIPPSQIHTPGIYVNRVIQG-KFEKRIERRVVAKEI
MTRIETTFNTLREQNKKALIPYVMAGDPNPNVTVSLLHELVDHGADVIEVGLPFSDPMADGETIALAGERALAGGTSTRQAIEMVRAFRKTNTTTPVLVMGYLNPIEIIGYDKFISLCQDAGIDGVLMVDLPPQEAGDFTQKLANSAMNEIFLLAPTTLPERREQVLKHGGGFIYYVSVKGVTGSKALDAQDVGEHVQAIKAQTALPVCVGFGIRDGESAKAVG-QYADGVIVGSELVKNFADVGNDIAHAKKAILDKMDELREAIDEMSKVYDSAAAALEGIKDGQTIAVGGFGLCGIPEALIEALRDSGVKDLTCISNNAGVDGFGLGLLLETRQVKKMIASYVGENKEFERQFLSGELEVELTPQGTLAEKLRAGGAGIPAFFTATGVGTQIAEGKEEREFDGRQYILERSLVADVALVKAQKADKAGNLMFNKTARNFNPDVATAGKVTIVEVEQLVETGELDPDQIHLPGIYVHRIVVNANPEKRIEKVTTKETN
MGSVAQRIAEIRAEGRAALIGYLPVGYPTVEGSVEAMRAMVAGGVDVVEVGLPYSDPLMDGPVIQRATQQALDNGARSRDAFTAVRAVAD--AGAPALVMTYWNLIDRYGVARFAADLAAAGGSGLITPDLLPDDSDDWLAASEAHDLDRVFLVAQTTTPERMRMTAGASRGFLYAASLMGVTGVR-SIGVEARELVSRVREVATLPVCVGLGVRTAEQAADVA-SYADGVIVGTAFVQALES------GGPSAVEATARELAEGIRA---------------------MVGGFGLVGAPLTLIEGLLAHTARDLTIISNNLGEPGRGLGRLLLEGRVRKAVGSFFTSNPDVVTAHQQGRLDVDLLPQGTLAEAIRAGGAGVGGFYTRTGWGTLLTAGREERVIRGEPHVYQESLHADVALVRARAADKLGNLVYAKTARNFNPDMATAADLVIAEVDQVLPVGALDPEEIVTPHLHVDLLVLAGG------------QA
MG-LAPLFERTRAEGRAALVGYLPAGFPTVDGSIDMIKTMIDGGCDLVEIGVPYSDPVMDGPTIQAAADEALRAGFRLRDVFRVVEAVTA--HGGQAVVMTYWNPVHRYGVDAFARDLAAAGGHGIITPDLIPDEAAPWLAASEEHGLDRIFLVAPSSTEERIARTVAASSGFVYATAVMGVTGARDAVGGAAEGLVQRTREHTKLPIGVGLGVRSGSQAAEVA-GFADAVIVGSAFVSAVRE-------GADAVRALATELAAGVRGMDKVVRSAADAVADIPDNASLAVGGFGLCGIPSVLIQALHETGVTGLDVASNNCGVDEWGLGLLLRDRRIARMTSSYVGENKEFARQYLTGELEVELTPQGTLAERLRAGGSGIPAFYTRTGVGTQVADGKEVREFDGLDYVLERAIVCDFGLVRAWKGDRHGNLVFRDSAQNFNPLCAMAGKISIAEVEELVEPGDIAPGEVHLPGIFIQRVVPMTPEDKRIERRTVRPEA
MSRYNECFASLADKQQGAFIPFVTIGDPNKEQSIKVIKTLIDNGADALELGIPFSDPSADGVTIQMAAKRALDADINTDVCIDILKEIRAYNSSIPIGLLLYANLVFARGLDKFYGDMKAAGVDSVLIADVPMRESEKFEQAALKHDVAPIFIAPPNASTDTLKKVAAHGQGYTYVLSRAGVTGTEVKANMPGAELINTLRQYDAPAPVLGFGISSPKQVSEAMENGAEGAISGSAVVKIIEINLDDEDAMLNDLAKFVREMKAAS--MDKVVTSYEEAMAGLEDNMTVIAGGFGLCGIPEGLIAQIQKMGTKGLTVASNNCGVDDFGLGLLLPNRQIKKIIASYVGENAEFERQMMAGELEVELTPQGTLAEKMRAGGAGIPAFFTATGVGTPVAEGKEERNINGRDYILEESLTGDFAIVKAWKADRYGNLVFRHTARNFNPMAATAGKITVVEVEEIVEPGELDPNEIHTPGIYVNRLIKG-NFEKRIEQRTVRS-A
MSRLKKTFEGL--NGRCALVPYITAGDPSVPATVALMHALRQAGADVIELGVPFSDPTADGPVIQQAAERAISRGVGLRKVLEIVQQFRLIDEETPVVLMGYANPIERIGQAEFAVMAGKAGVDGVLTVDYPPEESEDFTRLLTEQGVDTIFLLSPTSTDERIAKVAALAQGYVYYVSLKGVTGSAQIDVADVEHHLQRIRQHVKIPVGVGFGIRDAQSAKAIS-RSADAVVIGSKLIQTMEQAVQEDAAAVAAASQWLAQIRQALDNMDKQVSSVAQALHDVQDGATILVGGFGTAGIPTELIDGLIEQGARDLTIVNNNAGNGDVGLAALLKTGRVRKIICSFPRDSWVFDDLYRSGKIELELVPQGNLAERLRAAGAGIGGFFCPTGYGTELAKGKETRLINGRWHVYEEPIHGDVALIKAERGDRWGNLTYRMAARNFGPVMATAARTTIASVFELAELGQLDPETIVTPGIHVRRVVVVPRSEAG----GFK--A
MSPIQEVFKKG-----KALIPYITAGDPSLEATASVVKVLEESGADIIEIGVPFSDPQADGPVIQASSARALERGTTLPKVLERVHALRES-VKVPLVLMGYFNPILSYGAKRFAEDAARAGISGVIIPDLPFDEDPPFYQTLADEGIEGIFMVAPNTSEKRLEALGKHAAGFVYCVSLYGITGDNRGPVQNLAEYISTVRKHVHVPLAVGFGIDSPQKAAAAA-AAADGVIVGSALVSMVERLGQDEAGRDSAIRAFMEGLREAIDAMTKPVMSAEEAVTHVKPGSSVMIGGFNYGGIPYTLVDALVAAGTKELTIIANDTAYDDVGHGKLVAGGQVKKVIASHVGLNKSTQRLFNEGKLELELVPQGSFVERIRAGGFGLGGFLTPTGVGTVCEEGKRIIEIEGRRYILELPLKADVALIRGYRADRYGNLVYFGTNRNFNPAMATAADLVIAEVDAILEVGELDPNDVVTPGILVDILVLKGDS----------SRT
MSKIASKFETLKNKNKKALIPYITCGDPELQTTEKLVFALEKAGADIIELGIPYSDPLADGPVIQRASQRALKNPITIDTIFEMITGLRRQ-TMIPLVFLVYYNAVFRYGTEKFLKNCNESGIDGLIIPDLPLEERKELYEQMKAYPVDLIPMAAPTSE-ARIQEIVQVGSGFVYCISSKGVTGKRDTFENNLDQFMAQVKKHTSIPTAIGFGISGEEAVRKLK-GLSDGLIVGSSIIEKIEEGIGT-GDVEERVFDFVQRLHHSI-EMA-KVVSIEEAIAKVHDGMTVMVGGFLGCGNPHKIIDALIEKGVKDLTLICNDTSFPDNGIGKMVVAKQFKKIIVSHIGTNPETGRQMNTGETEVVLVPQGTLAEQVRAGGSGLGGFLTPTGVGTEVEAGKQKIEIDGKTYLLELPLRADVALIAGSKVDKKGNIYYNGATRNFNALMAPAADLVIVEAEELVEVGEIHPNDVMTPGIFVDCIVGG--------------EK
MDRYADMFARLNEQNEGAFVPFVMIGDPDLETSEKIITQLIESGADALELGIPFSDPVADGPTIQKAAIRALDNSVTPTKCFELLARIRAKYPDIPVGLLLYSNLVLAKGVEHFYAEAAKAGVDSILIADVPIREAKRFIDTANSNGIKQILIAPPNATDATFQAIGDLSAGYTYLLGRAGVTGAETAATMPAASLIEKLTNVNAAPPLLGFGISNPEQVKHAIESGAAGAISGSATVNLIEQNLHDVPAMLSALDGFVSSMKAATRKMDKVVSSYEEAMQGLSDDMTVIAGGFGLCGIPEGLIAQIKKMGTKGLTVVSNNCGVDGFGLGILLEDKQIKKMVSSYVGENALFEQQLLNGELEVELTPQGTLAEKMRAGGAGIPAFYTATGYGTPVGEGKEVKEFNGRPYILEESITGDFAIVKAWKADRYGNCVYRHTAQNFNPMAATAGKITVVEVEEIVEPGTLDPAHIHTPGIYVDRVIQG-TFEKRIERRVTA--K
MSRYEQLFQRLQSRNQGAFIPFVTLGDPSAEVSLQIIDALVDGGADALEIGIPFSDPLADGPVIQDANLRAFAAGMTPARCFELIAQIRAKYPELPVGLLMYANLVFHNGISQFYETAAKAGVDSVLIADVPLHESQPFRDAALANNIAPVFICPPDADDKLLETLAAAGKGYTYLLSRAGVTGTEKRAEKSLADLTAKLTALNAAPPVQGFGISEPEQVQESLRNGAAGAISGSAVVKIIAANLDNIPVMCQKLREFTQKMKNATQLMN-KQITVKKAGEFFRDGMTIMVGGFMGVGTPPRLMTELLESGVKELTIIANDTAFVDTGLGPLIVNGRVKKVIASHIGTNPETGRRMIAGEMEVQLIPQGTLAEQIRCGGAGLGGFLTPTGVGTVVEEGKQKITLDGRDYLLELPLRADLALIQAQKADPLGNLTYDLSARNFNPLMALAADITIAEPDEMVAVGDIDPDCVATPGAIIDWLIA----------------E
MSRLEDVLAATRGADRAALIAYLPVGFPTVEQSLEAMAAVVEAGADVVEIGFPYSDPVMDGPVIQAAAQRALTEGVRITDIFAAVRTVTQ--AGGAAVVMSYWNPILRYGVDRFAADLAAAGGSGVITPDLIPDEAGEWLAAADKHDLCPIFLVAPSSTTDRIAMTTGACRGFVYTTALMGVTGERTSVGDEAATLVARVRAATDLPVCVGLGVSTRAQAAQVA-AFADGVIVGSALVRELDPSRPF-PEALASLRTAAQELRAGVGSMTTFVESTAQAVECVRDGDTVLIGGFGAAGQPVELIEALMARDVSGLTVVNNNAGNGTTGLAALIGAGKVAKMICSFPRDSQIFDAAYRSGQVELELVPQGTLAERIRAGGAGIGGFFTPTGYGTALAEGKETRVIDGRGYVLEAPLVADVALVKALRADELGNLIYRKTARNFGPIMCTAAAHAIVQVSEVVPVGSIDPEIVVTPYIYVDTVVTVPHP----------ASA
MSKLHDRFDALRGRGEKGLVLFLTAGDQPLEELPAIVDALTEGGADVIEIGIPFSDPFGEGPTIQASSQRALDNGATTRSILDAVGRIT---AAVPIVTMGYYNPVLRFGLAEFALASAKAGASGTIISDLVPDEADAWCEASAAAGIDTIFLVAPTSTEERIHEVAERTTGFVYAVSRTGVTGAENQVPADVRGLVERIKRETDKPVCVGFGISKPEHVRMVC-QVADGAVVGSFLVNLLHQKWNG-GSGRAEVVQAVRELKAAT-AMNKVFPDATSALEGLFDGMTIMSGGFGLCGIPEHLILALRDSGVKEITVISNNCGVDDFGMGLLLQTRQIKKMVSSYVGENAEFERQFLAGELELEFNPQGTLAERIRAGGAGIPAFFTKTGYGTLVAEGKETRDFGGEIYVMERGLKADLSVVKAWKGDASGNLIYKETARNFNPMMATAGKVCVAEVEELVEVGELDADNIHTPGIYVDRILMGTHYEKRIERRTTRP-G
MSEIAEAFARAKARGEGALVAYAMAGDPDLARSVDVFAACVEGGADILEIGVAFSDPIADGPVIQAASERALKAGSTLKRVLEVVPAVRARCPQTPLVVMTYVNVVMALGEERYAKLARERGVSGTILPDLPPEESAGLREAFDKEGLELIPLCAPTTSPARAERIVKDARGFVYCVSVAGVTGMRSELPANLSERLEMVRRSSPVPVVAGFGISNAEQARVVG-AHADGVVVGSAIVRAAQADGPA------AARQVCAEIKRGL-RMNKIIASADEAVRDIPDGATLMSGGFGLCGNPENLIAALHRKGTQGLTIISNNCGTTELGLGILLKANQVKKIVASYVGENKVFEQQMLSGKLEVELNPQGTLAERIRAGGCGIGGFFTPSGAGTELAKGKETRMIDGRLHVLETPLKADFTIVRAWKADTWGNLVFRKTARNFSPMMCMAGKVTIVEAEHIVAAGELDPDQVHLPGIFVHRIIQSKNLEKWIERRTVQK-A
MSEIAAAFAKAKARGEGALVAYAMAGDPDLPRSVDVFAAMVEGGADILEIGVAFSDPIADGPVIQEASERALKAGASLKRVLEVVPEVRKRCPETPLVVMTYINVVMAMGEEKYAKLAREKGISGTILPDLPPEESSGIRATFDAAGLDLIPLCAPTTPPARAEAIARDARGFVYCVSVAGVTGMRSELPVDLSSRLELVRKASPVPITAGFGISTAEQARTIG-AHADGVVVGSALVRAAHADGPA------AARQLCAEIKRGL-RMNKVIASADEAVADIPDGCTLMSGGFGLCGNPENLIEAIHRKNVKRLTIISNNCGTTDLGLGILLKNQQVKRMVSSYVGENKEFERQFLSGELEVELNPQGTLAERIRAGGCGIGGFFTPTGAGTQVSEGKETRMIDGRLHVLETPLKADFAIVRAWKADRWGNLVFRKTARNFSPMMCMAAKVTIVEAEHIVEPGELDGDLIHIPNIFVHRIIQAKNLKKWIERRTVRK-A
MISIEKKLLSLKAEGRKGLIMYLTAGYPDYNTTLQAVKAVEAAGADLVELGLPFSDPMADGPIIQQAATQALAAGATVGKALELVTMLKQE-TTIPLAIMTYYNIVLQYGLKKFADSFAKAGISGLIIPDLPMEEAAIIEPACRQAGIDLIRFIAPTTTPDRLTTICSQASGFLYCISSTGVTGVRQIDYDQLAPLMTTVRQETQLPLAIGFGIGSPAAACQAA-QHADAVIVGSAVMERLMNDGVE------AVREFTSTIRLALDRMA-KICTAAEAVKDIGSGMSVMIGGFLGVGTPDSLVGALMNQDTQNLTVIANDTAFVGIGVGRLQDSKQMAKLYASYIGGHPETGRSMENGELEVVLTPQGTLAEQIRAGGAGLGGFLTPAGVGTVVAQGKQEIVIGKKTYLLEMPLKADFALIKAYKADTSGNLIYRLSARNFNPLMAMAAKVVIVEAEEIVPVGSFEPDQVITPGIFIDFLVEG--------------GK
MS-TDRAFAAARAEGRAALVGYLPAGFPDVEGAVEAIGVMVEHGCDVIEIGLPYSDPVMDGPTIQAAAQQALEAGTRTTDVMRTVEKIAG--LGVPTVVMTYWNPVERYGVERFAADLASAGGAGLITPDLTPDSGEAWIAAADAHDLDKVFLVAPSSTDARLAYTTEACRGFVYATAVMGVTGARATSSDLAEPLVTRTRSVTDLPVGVGLGVSDGDQAAEVA-SYADGVIVGSAFVRALLDAPDR-RTGLERLAALTADLAAGVRGMD-------AAVADVPDGATVLIGGFGAAGQPVELIDALRRRGARDLTVVNNNAGNGDTGLAALLASGAVRKMVCSFPRDSWVFDDLYRAGKIELEVVPQGNLAERMRAAGAGIGAFFSPTGVGTPLAEGKEERTIDGRRYVLELPIRGDYALVKAHVADRTGNLVYRKTARNFGPVMATAATTTVVQVSRVVATGELDPEVVVTPGIYVDRVVVT---------------P
MNRIDEMFAKRLASGEKALITFVTAGDPDLETTRQLVLKMEESGADLVELGVPYSDPIAEGPVIQEANIRALKNDVRLDKLFKLVSDLRKD-THIPLVFLLYVNCILQYGKAEFFDSCLQHGLDGVIVPDLPFEESDEIYEEAHRKGIKLIRLVAPSSA-ARIEMIAAQAEGFLYCVSSLGVTGMRSNFNTNFSDFFGQINKVKRAPCALGFGISTPEQVKELK-KYCDGIIVGSAIVKKIATAPTN-REAIASVSEFICDLRTALDRMNDKLKSAPEAIKCISSGSVVMIGGFMGCGSPKYVLDKLAETNVRNLTVISNDTDFEGVGVGKLVKRGMISRLIASHIGTNPETGRKLNSGEIAVELNPQGTLAERIRAGGAGLGGFLTPTGFGTIIENGKKKMEINGQTYLLETPLKADVALIKAYKADEFGNLVFRGATRNFNLIMATAAEYVIAEVEEHVRIGGIDPEDVMLPGIFVDCIVRGCAQ----------VQC
MKNFQ--------FKSKAFIPFITAGDPNIDTSKELILKMQDAGADLIEIGIPFSDPVADGPTIQRAIMRALKNGITTDDIFNMLDSIKDE-VKILLAIMTYVDPILSYGSAEFIKRCSEVNIRAIIVPNMSIEQRNKIYSDCQTYNVRLISFLLPTSS-EDLENIATSAEGFLYCVSSLGVTGVRSNLNTNIGSLISQVKKFSDIPCMIGFGISTPEQAKQMS-EISDGVIVGSAIVKIIEEQGIN---SPHYVEEYVREIKNAI-GMD-KVIAIDELSNIVKDSMTIMVSGFMGCGSPHKIIEKLVELDVKHLTLICNDTGLPQYGVGHMVANKQFDCIIASHIGLNREAVRQLNSNETKFELIPQGTIAERIRCCGAGLGGVLTPTGIGTVVAEGKDIIEVDGQQYLLEKPLKADVAIIGAGVVDKRGNVCYNGSTRNFGPVMATAADIVIVEAAQIVEIGEIKPENVVTPHIFVDYIIDG--------------GR
MSRLNEVFCQLKAQGRKGLIVYLTAGCPDFAATLEAVQAVEAAGANIIEIGIPFSDPMADGPVIQKAASLALQGGATTGKVLELVRQIRQK-SAIPLVVMTYINTVLQFGVEKFVRSFAQAGLDGLIVPDLPVEESALLENYCREAGLALIQFIAPTTAPERAVTICHKAAGFLYCISATGVTGVRQVDYSQIGSLINNVRQYTSLPVAIGFGIGSPQAAREAA-DYADAVIIGSAIMQQLIDKGVD------AARAFTESVRLALDRMN-KVMDLDKVMEKVHDGATIMIGGFLGVGAPLKCIEKLVERQVKDLTLIAVVNSYPGFDLAPLFKNKQVKKFITAHTGTCPEALEIYKSGELEVEFYPMGTWIEKIRAGGAGLGGVLTPIGVGTLVEEGKQKLTINGKEYLLELPLRADFAFIKGYRADRLGNVQYRGVSINSNPILAMAADYTVAEVNEIVEVGDIEPERVGTPGIFVKAVVQGYTFHQEIWVRTGR-LS
MTRLERVLSSAREERRAALVGYLPVGFPDVELSLEAMTALVESGCDVVEIGFPYSDPVLDGPVIQDAAACALRAGVRTSDIFRAVRAVVA--AGGTAVVMSYWNPILRYGVERFAADLAAAGGSGVITPDLIPDEAEDWSASAERHGLCPIFLIAPSSTDERIAATTARCRGFVYVASVMGVTGTRTAVGSAACDLVDRARRSTGLPLCVGLGVSNGAQAAEMA-SYADGVIVGSALVKKLASDAPW-SERLMSLQELTGELRAGVRRMD-KVIGLDRFVELVEDGMTVMVGGFLACGGPNMLMDALVAKGTKDLTLIANDMARPTVGLGQLVANRQVRKVIASHIGMNPEVAAQMNAGTLDVELVPQGTLAERIRAAGSGLGGVLTRTGLGTLVADGKPVVTVDDIDYLLETPLKADLALISGHTVDRSGNIWYKGTARNFNDVMALAATTVVVEADHVVEIGAIEPENVVTPNVLVDYVVEG--------------KN
MSAIADAFARAKARGEGALVAYAMAGDPDLPRSVDVFAACVEGGADILEIGVAFSDPIADGPVIQGASERALKAGSTLRRVLEVVPAVRERCPQTPLVVMTYVNVIMALGEERYAKLARERGVSGTILPDLPPEESVDLRQAFDREGVELIPLCAPTTSPKRAESIAKDARGFVYCVSVAGVTGMRSQLPADLSERLELVRRVSPVPVVAGFGISSAEQARVVG-AHADGVVVGSAIVRAAQADGPS------AARQVCADIKRGL-RMNKIIPSADEAVRDMPDGCTLMSGGFGLCGNPETLIAAINRKGTKGLTIISNNCGTTELGLGILLNSKQVKKIVASYVGENKEFERQLISKELEVELNPQGTLAERIRAGGSGIGGFFTPSGAGTELAKGKETRMIDGRLHVLELPLKADFTIVRAWKADTWGNLVFNKTARNFSPMMCMAGRTTIVEAEHIVPAGEIGPDEVHVPGIFVHRIVQAKDLQKWIERRTVQK-A
M--------PIRFQHKPGLVVYLTVGDPDLETTRRVALAAIDAGAEVLELGVPFSDPLADGPVIQAASERALKHGTRMSDVLALAADLRRERPETGLIVFSYLNPILRFGLERFCAEAEAAGVDGVLATDMIVEESAEYLEHLRRHHLAPIFLVAPTSPDERLKKIAAVTDGFIYAISRVGITGTQSSLASEAEPLVQRLRQYTSLPIAVGFGVSNADHVAEVG-RFADAAVIGSAIVANIEKAGRT--EAPSSIARFIEGLRPSV-AMNKTFSDADAAVADIPDGATIMLGGFGLCGIPENLIDALVRRGVKGLHTISNNMGVDGFGMGRMLEAGMIASHTGSYVGENKLLEEKVIRGELDLRLVPQGTLAERIRAGGAGIPAFYTPAGVGTLVAEGKETREFDGKPYLLERWLKADFALVKAWKGDTHGNLIYRKTARNFNPMMAMAARVTIAEVEELVEPGTLDADAIVTPGVYVQRMLQGAGYEKRIERRTVREAG
MNKITKVFEELLKKNQKAFIPYLTAGDPDIETTEKILELYASNGADIIEIGVPFSDPMADGPVIQAAMERALKNSISLKKILNLVSNFKKK-YSTPIILMGYLNPFFSYGFEKFAKDAKASGVDGILSVDLPPEEATPFYKALKNQEIISIFLATPVTNQKRLHAIQKFAEGFIYMVSVAGVTGERKNLDEGLIEKIQEVKKTIRLPVALGFGISSPEMIQKYY-SHLDGFIVGSALINRMENDLKN-QSPFEELKTFFLSLAKVC-HM-------------VKTGQVVQVGGFLGCGSPDSVLGALVTAGINNLVLVCNDTSVLDNGVADLIKAAAFSKVIVSHIGTNPETQRQMNAGELEVVLVPQGTLAERIRAAGCGLGGILTPTGVGTEVEQGKQKLLVADRVWLLEEALPGDVGLIKARKADKAGNLVYSKTARNFNPLMAMACKLVIAEVEELVEIGEIDPDHVHTPSIFVDYLVMSRE-----------SKS
MTLLDQTLAAARAENRAALIGYLPAGFPSVAGAVPTVQALIDGGADVVEIGLPHSDPVLDGPTIQTADDIALRGGVRTKDVLETIRTITAANPTVPVLCMTYWNPVDHYGQARFAADLAAAGGAGCILPDLPVEEADEWLAAAAEHGLATVFVVAPSSRDERLATITAKGTGFVYAAAVMGVTGTRTQVGELAEDLVARTRATTELPVCVGLGVSDAVQAAEVA-AFADGVIVGSAFVQRMLDAASE-EAGHAAVRELAAELAQGVRRMDKVLSSAAEAVADIPEGASLAVGGFGLCGIPSTLIGALVGAGVGGLRVTSNNCGVDDWGLGLLLREGRIARMTSSYVGENKEFARQYLSGELEVELVPQGTLAERLRAGGAGIPAFYTPAGVGTQVEEGKEVRTFDGRDHLLEEAITADFALVRAAVADRHGNLVFHAAARNFNPLAAAAGRITLVEAERIVDAGELDPDSIHLPGIHVDRVVLADPDDKRIERRTTRTAR
MSRLAPMFAACRAEERAALIGYLPAGYPSVPGSSTMFRAMLDSGVDLVEIGVPYSDPVMDGPTIQQAAESALHSGFRIRDVFEVVESVAS--AGGRAVVMTYWNPVHRYGVDAFARDLAAAGGLGMITPDLVPDEADDWMAAADEHRLDRIFLIAPSSSEERISITAEATSGFLYATAVMGVTGTRDTVGSEALSTVRRARAHTTLPIGVGLGVRSGAQAAELA-AFSDAVIVGSAFVSKIGGVDRELSGAEAEVRKLAEELSAGVRVMDKVLASASEAVADIGDGASLAVGGFGLCGIPAELIAALYEQGATDLETVSNNCGVDGHGLGILLADGRIRRTISSYVGENKEFARQFLGGELEVELTPQGTLAERLRAGGAGIPAFYTPSGVGTQVADGKEVRAFDGREYVLEHAIVTDFALVHAWKGDRHGNLVYRASARNFNPECAAAGRITIAQVENLVEPGELDPAEVHTPGIFVHRVVHVGDIAKPIEKRTTR---
MNNIERVF-----KNKKAFIPFITCADPNLETTREIIFELVKNGADIIELGIPFSDPTAEGEVIQSANTRALLNGVTTDEILDFVQEVKKN-LSTVLVFMTYANVIFSYGAEKFIKRCSEIGIEGIIVPDLPYEEKNEFYPFCKKYEVNLISMIAPTSE-DRISMIAKEAEGFLYIVSSMGVTGERTNITTDLEKIINIAKLNKDIPCAVGFGISTPSQVSKIL-EIADGVIVGSAIVKIIEKHSIN---SAKYVGEFVKQMKSEI-KMN-KIVSLDFAMDHVKDGMTLMIGGFLGVGTPEIFIDELIKREIKDLTIIANDTSFVDKGLGRLIESKQVKKVIASHIGTNPETGRQMNEKEMEVELVPQGTLAERVRSGGTGLGGVLTPTGLGTMVEEGKQKIEVDGVTYLLETALRADVALLLGHKVDKKGNTLYDKSARNFNPLMAMAADTVIMLAENLVEVGDIDAEHIITPGILVDYIVKG---------------E
MSLVSDVFASAKAESRAALVGYLPAGFPTVEGSKDYLKSMIDAGCDLLEIGLPFSDPVIDGPTIQAAAEQALGAGFRVRDLFDVVSSVAD--AGGRAVVMTYWNPVLRYGVDAFARDLAAAGGLGLITPDLVPDEADDWMAASEAHGLDRIFLVAPSSTEDRIDMTARASSGFLYATAVMGVTGVRDVVSSAAPELVARVREHSSIPVGVGLGVKSGAQAAEIA-GYADGVIVGSAFVSAVND------GGDAAVRALAADLAKGVRVMNKVVSSAAEAVSDVDDGATLAVGGFGLCGVPKVLINALYDKGVGSLGIVSNNCGAMDQGLAVLLSAGRIARVTGSYIGQNKEFARQYLAGEIEVELIPQGTLAERLRAGGTGIPAFYTPAGVGTLVADGKEVREFNGREYVLEQSIRTDFALVRAAKADRYGNLVFAKSARNFNPLAAMAGRVAIAEAEELVDV--IDPDEVHLPGIFVQRVVALSPEDKSVEFRTVRHES
MTRLAPVFGRCHAESRSALVGYLPSGYPDKDGSRALFGAMVEGGCDIIEVGIPYSDPVMDGPTIQAAANTALKSGFRVRDVFTTVENIAS--AGGNAVVMTYWNPVLRYGVDAFARDLAAAGGLGLITPDLIPEEAERWIAASRDHDLDRIFLVAPSSTEERIALTADVSRGFLYAASTMGVTGARDAVSTSAPELVARIRAHSQIPIGIGLGVRSGAQAAEIA-RYADGVIVGSALVSAAKE-------GPDAVAELTRELAAGVRVMSKLYPDAVSAVADIESGSTLAVGGFGLCGIPDALIEAIAAGDSTEFEVYSNNCGVDDFGLGILLSAKRIKRVTASYVGENKEFARQYLAGELEVELTPQGTLAERMRAGGTGIPAFYTPAGVGTPVGNGKEVREFNGRRYLLEEAISADYSLVHAEIGDTYGNLVFNKSAMNFNPLAAMAGKVCIAQVENLVDVGEIDPATVHLPGIFVDRLVHAGPQTKRIEKRTITQPV
MSELGKAFAKAKARGEGALVAYAMAGDPDLPKSVDVFAAMVEGGADVLEIGVAFSDPIADGPVIQAASERALKAGATLRRVLEVVPEVRRRCPETPLVIMTYVNVVMAMGEERYAKLARERGISGTILPDLPPEESAGIRAAFDKEGVDLVPLCAPTTPPARAEAIAKDARGFVYCVSVAGVTGMRAELPPDLSQRLDLVKRAASVPVVAGFGISNADTARPLV-AHADGVVVGSALVKAAHSDGPA------AAKQLCADIKRGL-RMNKVYASADEAVADIPDNITLMSGGFGLCGNPENLITALHKKNVKGLTIISNNCGTTELGLGILLQNKQVKKMVASYVGENKEFERQFLSGELEVELNPQGTLAERIRAGGCGIGGFFTPTGAGTQVAEGKESRMIDGRLHVLETPLKADFAIVHAWKADTWGNLVFHKTARNFTPMMCMAAKVTIVEAEHIVQPGELDPDQVHIPSIFVHRIVQAQNLQKWIERRTVRKAS
MSRFETTFAQLHAQNEGAFVPFVTLCDPTFDRSFDIICTLVDNEADALELGFPFSDPLLDGPVIQAANNRALNAGHSTEDSFKLLEKVRSKYPEIPMSLLLCANLIFAKGLDNFYQRCADVGVDAVLVADIPLLAKDDYVAAAKRHGIQPVFICPPNADEKTIQDVAQNSEGYTYLVSRAGVTGAENQSTANLDSLVERLKAHHAAPILQGFGIAQPAQVKEALQLGAAEAISGSATVKIIARNLDNHAQCLTELGEFVRNMKAAT-KMK-KRIDLSDVKNHLHDGMSIMFGGFMGIGTPEKLVKEILDSGVKDLTLIGNDTAFVDTGVGPLITNNRVKRVIASHIGTNPETGKKMIAGEIDVELVPQGTLAERVRAGGAGLGGILTPTGVGTVVEEGKQKIQINGVEHLIELPLKADLAIVRAKKADEAGNLVYELSAQNFNPLIALASKTVIVQADQVVKTGDISPDAVVTPAALVDYIVYP---------------E
MNRFDTLFNRLNTNQEGAFVPFVTLCDPNLARSFEIICTLVENGADALELGFPFSDPLLDGPAIQAANNRALNAGCSTKQSFQLLAKVRSKFPTIPISLLLCANLIYAQTLAGFYQRCAEVGIDAVLVADIPLFAAQPYIESAQKHGIQPVFICPPNADEETIRAVAQNSQGYTYLVSRAGVTGAENQTSDNLSYLITRLKSYNSPPILQGFGIARPEQVTMALKLGASGAISGSATVNIIEQNLSDHSACLTQLAVFAKAMKKATKTMS-KIIPITELKKHFFDGMTLMSGGFMGVGTPEKIVHAILAAEVKNIQLICSDTAQVHNGVGPLIVHDRVKKVFASHIGTNPETGKKMISGEIEVELIPQGTFAERVRAGGAGLGGFLTPTGVGTVVEEGKQKIDLDGTTYLLERPLKADIAILKADIADEDGNLIYNGAARNFNPLMALAAKTVIVEADQIVKAGTLDPNQIMTPAMLVDYLVSS---------------H
MTKLQTAIEQQVETGGKAFIPYVMAGDGGLSKLREQLLFLQDAGATAVELGIPFSDPVADGPTIQEAGKRALAEGVTLRGVLEEIERVHSE-VTIPIVLMTYLNPVFRYGIEAFAKDCANVGVSGLIVPDLPLEESGMVKDEFSKHDLALIQLVSLTSPPERIERIAKASEGFLYAVTVTGITGARAEFAMNVGDHLAKLKEVSPVPVMAGFGISTPEQVREMG-KLADGVIVGSRIVDALHEGNLD------SIRELIAASKSVE-VMKPIYSSAEEAVQQIQNGATLMVGGFGLVGIPEKLILALVDKGVTDLTVISNNCGVDDWGLGLLLKNKQIKKMIGSYVGENKEFERQVLSGEIEVELTPQGTLAEKIRAGGAGIPAFFTPAGVGTTIAEGKEIRDFDGKEYVLEEALRADFALVRAAKADKFGNLVYNKTAQNFNPMMAAAGKFTIAEVEEIVETGDLDPNTVQTPSIYVQGLLQA-SQEKRIERLTTR--S
MS-LSDVFATARAESRAALIGYLPAGFPTVEGSKDHLRSMIESGCDLVEVGLPFSDPVMDGPTIQAAAEQALSAGFRVRDLFDVVAAVSD--AGGRAVVMTYWNPVLRYGVDAFARDLAAAGGLGIITPDLVPDEAEDWMAASAAHGLDRTFLVAPSSTEERIAMTARASSGFLYATAVMGVTGARDVVSSAAPALVARVREHTTLPIGVGLGVRSGAQAAEIA-GFADGVIVGSAFVTAAGE-------SDAAVRALAADLAKGVRVMDKVVSGPAEAVAGIRSGASVAVGGFGLAGIPWFLIEALLEQGADDLTIVSNNCGVDGAGLGLLLEHRRISRVVASYVGENKEFARQYLAGELTVELTPQGTLAERLRAGGSGVGAFYTPTGVGTLVSEGKEVRTFHGKEMVLEESIVTDVALVRAAVVDRAGNCVFHAAARNFNPAAAMAGRFTVVEAERVVEAGEIDPDHVHLPGVFVQSVVALTPDRKDIEKRTTRAKN
MSRTGARLDALRAQGRPALVGYLPVGYPDVARSVEAVTTMVDAGVDVVEIGVPYTDPVMDGPVIQAAAEAALAAGARVRDVLRVVEAVADSGGSVPTLVMSYYNPVLRYGVGAFARDLAAAGGAGMITPDLIPDEAGEWVAAADEHDLDKVFLVAPSSTPERLQLTARASRGFVYASSTMGVTGARAAVGRRAEQLVADTRAAGAEHVCVGIGVSTGDHAAEVG-RYADGVIVGSALVRTLLGDDPW-AARLDALGRVTAELADGVASMTVIATDAHEALDGLHDSMTIAVGGFGLCGNPFDLVEAVRDAGVRDLTIVSNNLGVDGQGLGLLLENDQVSRVLASYVGENRLFAQRYLDGDLEVEFVPQGTLAERLRAGGAGIPAFWTPTGVGTPVAEGKPVAEFDGRPCVQERAIIADLGLVHAHRADRYGNLVYRYTARNFNPLVAAAGRVCVVETEHLSD-APLDPDAVVTPGIYTHRLVVARARDKPIEQRTVRPAS
MSTLEGAFASMKAERRTGLVAFVSGGDPTLERSADVIRAIDEGGADVIEIGVPFSDPLADGPEIQRSSERALRAGATLRGVLDLVGDLRKD-VAAPLVLFSYANPVVRFGVEAFAARAAEVGVDGVLLLDLPLEEAGPTRDVLVGRGLAPIFLVSPTTTGARVRKANDLGKGFLYAISRLGVTGARDQVAGDARALVDRLRQDATLPIALGFGLSRPEHIRDVG-KYADAAVVGSALVAQVARYGQS-PALADEVRGFVRWLREGA-AMDKQIASADAAVALIPDGATVMMGGFGLCGIPESLIAALHRRGTRDLTVISNNAGVDDFGIGVLLRTRQVRKMIATYVGENKEFERQYLTKELEVELIPQGTFAERIRAGGAGIGGFFTPTGYGTIVADGKETREIGGVHYVLEAPLRADFALVKAHTGDTHGNLVYRRTARNFNPVMATAARVTIAEVEHLVRPGDIDADSVVTPGIFVAHVLIGGPYEKRIEKRIVM--T
MSRIEETFAGLRAAKKKALVAYLCMGDPSLDESIELAVAAAEAGADLLELGVPFSDPTADGPVIARAATRAIAAGSTIRGVIDAAAKIRAR-TKVPIVLFTYYNPVLITGEEKVVEHAKAAGIDALLLVDLPPEEGGSLRASAAREGIALVPLVAPTSDDARFDAILRAAAGFLYYVSMTGVTGAGSADFAAARDHAGKLRARSGWPVVIGFGIDGPEAARAAAGAGPDGVVVGTAIVKRIEAGKTA-AERLTSVKSFVASLRAGLDGMNKVYKSAIDAVRDIPDGATILAGGFGLCGIPENAIAALRELGQKDLVVVSNNCGVDDFGLGILLRNKQIKKMISSYVGENKEFERQYLTGELEVELTPQGTLAERLRAGGAGIPAFYTPTGVHTAISDGKEIRSFDGKDYVLEPAIRGDFAIVKAWKGDRYGNLVYRHTAMNFNPMMATAAAVTIAEVEELVEVGSLDPDHVHTPGIFVHRIFQGERYEKRIERRTVQKKD
MGRIADAFARARTENRAALVIYLCAGDPDLKTTEELIVAAAEAGADVIELGVPFSDPTADGPAIQRAAERSLRGGTTLAKVLDTVRVVRRR-TNVPILLFGYYNPILGYGEQRLVDDAAQSGADGFLVVDLPPEESAGLRGPAIEKGLDFIPLLAPTSSPERIAQAGRVATSFIYYVSMTGVTGSQATDLRSAAERAGALQRELGRPVALGFGVKTTGDVATVA-PYVDGVVVGSAVVRAIEDAPTP-EAAVTAARALVSELVKGLPRMKKVYPDATAALDGLRDGMMLMSGGFGLCGIPESLIEAVAKSGVKDLTVVSNNAGVDGIGLGVMLETRQITKMISSYVGENKLFAKQFLDGDLTVEFNPQGTLAERIRAGGAGIPAFYTKTGVGTSVAEGKEVREFGGEPYVMERGLFADVAIVHAWKGDTEGNLIYRKTARNFNPMMATAAKVTVAEVEELVQPGELDPDQIMTPGIYVNRIVHFPNPSKHIEQRTTRP-P
MSSVEATIRTRVDAGSGALIGYLPVGFPSLGASVDAAVALVENGVDILEMGLPYSDPVMDGSVIQAATQSALADGFRLRDGFTAISAITAQ-VKAPVLIMTYWNPVVQYGVERFADDLAAAGGAGLITPDLIPDEGADWIAASERTGLDRVFLAAPTSTPERLRRVVDASRGFVYAVSTMGITGARADVDAAARGLIERLRAAGSTSACVGVGISTPEQVREVL-GYADGAIVGSALVKALAD------GGVDAVGALALQLAAGKSAMDKFRAELTEALEVVWSGASIAVGGFGSSGRPDALINTLCELDLHDLHVIVNNVGHDFTGVSRLVMEGRVRRVTASFP-ILPEFYEAYFAGKVELELIPQGTLAERLRAGGAGIAAFFTPSGAGTMLSDGKECREINGRLHVLEYGIAADFGLVKAQKADRKGNLRFHLTARNFNPVAGMSGRTTFAEVEQLVEAGQIAPDDVHLAGVFVDHIVMTGPPPATFDYRERESIA
MERITAAF----AKGKQAFIPFITAGYPTPELTVDIALALQEEGATVIELGVPYSDPLADGPTIQHASAQALSYGITIGRTVELAAEMRRAGLTVPLVLFTYINPVLQYGPERLFKDMEAFGIDGILIPDLPVEEAGDIEALAQTYVRPLIQLVAPTSE-QRVEMIASRARGFLYCVSSLGVTGARATLDEGVTRFLEQVRAFSSVPIAVGFGISSAEQAQMVA-PYSDGFIVGSALLEKIREAEPLKEEGFRIVKRFVQQLQSRV--MS-KVVSLDEALVHITDGTTLMFGGFGGVGNPPTIIDGILRKGVTDLDLIGNDSGFPDIGIGCLVTAERARSLITSHIGSNPNAGRLMTERKMKVTFYPQGTLAEKIRAGGMGLGGILVDVGLGTIVEEGKNRIEIEGKTYMVEPALTAQVGIVHALKADEYGNLIYDKSARNFNPLVAMAADITIAEVEEIVPRGELDPECIVTPGVYVDYIVKSEGVKWAW--------E
MERLEQLFYEKREINEKVLIIYLCAGYPDLDFSRELILTAVKAGADIIEVGIPFSDPLADGPAIQHASQQALLKGMNAAKALEMAADIKKC-TKIPLLLMSYYNPIYRYGLEKFCGDAFKAEVDGIIVPDLPVEESEKLVSITRNFGLGFVPLVSPTSTLERLKRISKTALGFIYCVSTTGTTGSTIRSFGDAKEMAEKLRSITQKPTALGFGIEGPEHVRMAA-PMFDGIIVGSAVIRIIEHFKKSRESCFKEVGEFISSLKKAC-R------------------MTIMFGGFMAVGTSDVLIDEILKSGIKGITAICNDAGLEDKGLGKLVKNGQIKKLYTSHIGLNPLVGKMMSEGTIEVELNPQGTLAERIRSSGAGLGGVLTPTGLGTDVEKGKQIIEVLNKKYILEEPLKADLAIIRGRSADKLGNVVYARTGRNFNPVMATAAETVVVGADEIVETGLLDPEEIITPHIFVDYIVKE--------------DI
MSALASVFETCHAENRAALVTYLPCGYPSKDGGRAIVAGMVGSGADIVEIGVAYSDPVMDGPVIQRAADDALRGGVRVHDVFGYAEAVAA--AGGAPVVMSYWNPILKYGVEAFARDLAAAGGQGIITPNLIPEEAQDWIAAADRYGLDKIFLVAPSSTTERLSMTAEASSGFLYVASTMGVTGARDTVDNVAPELVARVREVSDIPVGVGLGVRSREQAAEIA-AYADAVIAGSALVSAAAE-------SIDAVKRLTAELAAGVRSMVEFARNPLDAVQGVRDGATVMVGGFGDAGQPFELIDALLEGGAGDLTIVNNNAGQGDRGLALLIQKGRVRKVICSFPRDSWHFDEAYRAGRIDLELVPQGNLAERIRAAGAGIGGFFTPTGFGTVLAEGKETRIIDGRGYVFEAPLHADIALIKALKADRVGNLVYRKTARNFGPIMAAAARRTVAQVSEIVPTGAIDPEVVVTPGIYVNTIVEV---------------Q
MSNINKSF-----SKGKAFIPFITCGQISLDITEKTIYEMEKNGANLIELGIPFSDPVAEGSIIQSANNRALKNGTTTDKIFSMLESVRKN-TDIPMVFMTYANIVFSYGIDRFAEKSKKLKIDGIILPDVPYEEKKEFDSIFKNHNIDFISLIAPTSE-ERISAIAKDSNGFIYCISSLGVTGIRKNINTNIEKMVNLVKSVNNIPVAVGFGISTPKQAKEMS-KYADGVIVGSAIVKLCEEYGED---SPSYVGKYVKEMKNAI-LM--KIISKQEACDLIKDGSAVMFGGFLAWGSAWETIDCLADQNVKNLALIGNDTAFADKSYGRLITNRQVSKVIVSHIGTNTETQKQNNAKEIDVELVPQGTLAERIRAAGAGLGGILTPTGIGTLVEEGKQIIEVKGNKYILEEPLYGDVAVVYADKADKYGNLYHHGVTRNFNMIMPMACKTVIAEVKEIVD-GALDPDNITVPRVFVDYLVKSDYDAKGL------KKA
MSEITKAILKARESGGCAFVPYIMAGDGGLGRLKEDLLFLQEAGATAVELGIPFSDPAADGPVIQEAGLRALAAGTTLKAVIEEVKAIRED-VHIPIIFMTYLNPVLSYGMAGFANDCQEAGIAGVIVPDVPFEESGPLEDCLRMNGIDLIRLIPLSAPEDRIRKIAEAAEGFIYAVTVDGITGVRDSFGGTTDGRLEQLKEIADIPVLAGFGISTPDHVRDFG-RAADGVIVGSAIVDALHRGDKE------PIKELISSAKNIA-EMTKRKQSSAEALELVKSGDTILVGGFGLIGAPLTLIDELTKKDVAGLTIVSNNLGESGKGLGILLNQGKIKKGIGSYFTSNRDVGDKYQAGEIELELLPQGTLAESIRAGGAGLGGYYTTTGVGTDLAKGKEEREIDGVPYIFEKAIRGDVALIRAHKADTLGNLVYYKTARNFNPLMATAAKTVIVEVDEIVEPGELNPEEVVTPHLFVDVIIEAKQVKEGV------VSV
MMTQRTMFQGKLTREKDLFIPFIVAGDPHPDKTVQYALRLQEEGADVLELGVPYSDPLADGPVIQKAAKRALDAGMSLKKAVEMVPTLRKAGVSIPVVIFTYYNPVLQYGHDKFIEALEQNGVEGLLIPDLPLEESEDLNERTKQKNIELISLVAPTSE-ARIKRIAEQARGFLYCVSSLGVTGERKEIAPETLAFIEKVKEYSSVPVAVGFGISSYDQVELMK-KHADGYIIGSKIVKMIEASVETNTDEKRGLEQFSEELRKLV-GMKKIYTTFQEAVKEIRDHSTVMVGGFGLVGIPENLILGIVESGAKHLTVISNNCGVDDWGLGLLLENKQIDKMIGSYVGENKEFERQVLAGELEVELTPQGSLAEKIRAGGAGIPAFYTPAGVGTPIAEGKEIREFDGREYVLEEALTADVSLVRAARADRFGNLVYNKTARNFNPEIAAAGKVTIAEVEELVDPGELDGDHIHTPGIYVQGLVEG-QQEKRIERLTVRQEA
MSPLTTALATAKAAGRAALVGYLPVGYPDVDTSIAAMRALVEGGCDVVEVGIPYSDPVMDGPTIQRATEPAVRAGVGLRDALRAVSAVVD--AGGAAVTMGYWNQVERYGVARFAADLAAAGGSGAITPDLIPEEAGEWLSASDEHGLDRIFLVAPSSTDARIVSTAAASRGFVYATAVMGVTGARTSVGDAAGTLVGRVRALADVAVCVGLGVSTGAQAAEIA-AFADGVIVGSALVKCLLDSPDE--SGVAAVGELAAELAAGVRHMARIVPDADAAVAGIEDGATVLVGGFGTAGQPMALVDALRRTGVRDLTVVNNNAGNGDVGLAALLAAGCVRRIICSFPRDSWVFDGLYRDGRIELELVPQGNLAERMRAAGAGIGAFFCPTGVGTPLAEGKETRTIDGRDYVLEYPIRGDVALVKAHRADTAGNLVYRKTARNFGPVMAAAATNTIVEVDDIVEAGALDPEHVVTPGIYVDRIVRVAE-----------EAS
MNRLDTLFQEKKE---NILNVYFTAGYPKLNDTLPILKALEKGGADIIEIGLPYSDPVADGPTIQASNQKALDAGMTMKLLFEQLKELRKE-VSVPVVLMGYFNPVLQFGVERFCQKCAEAGIDGLILPDLPMYEREFYQPVFQQYGLHNIFLISPQTSEARVREIDENSSGFIYMVSSASITGAKKGITEEQIRYFERINGMNQNPRLIGFGISDRDTFQLAS-RYAKGAIIGSAFINLLSGSQN----LEHDIIRFVKSIKEN--NMNKVVQNADEAIRDIQDGAVLMLGGFGLCGIPENSIAALLKKGVKDLTCISNNAGVDDFGIGFLLKTRQVKKMISSYVGENAEFERQLLSGELEVELTPQGTLAERIRAGGAGIPAFFTPAGVGTEIAEGKETREFNGKTYLMERWLRADFSLVKAWKGDTAGNLIYKGTARNFNPMMAAAGKITIAEVEELVPAGELDPNMIHTPGIYVQRIFQGTNYEKRIEQRTVR--N
MSRIAQAFERAAAEKRPALITYLCAGDPDLASTPDLIVAIAEAGADVIELGVPFSDPTADGPVIQRASERALRAGTTLSGVLDAVRAARAR-TSVPILLFGYYNPLAARGEAKVAREAKDAGADGFLVVDLPPEEAPALRDHVVALGLDWVPLVAPTSTPARVARAAEVATSFVYVISVAGVTGAGHADLEVAAKRAAEVRTATGHKVALGFGIKTADDARRAA-PHVDGIVVGSALVTAIAERGVA------GASELVRSLRSTL-GMAKVRSSVDEALAPLFDGARIMVGGFGLCGNAEALIAGVVKRGVRDLTLISNNAGNLGKGLNAWLEAGIVRRFIGSYIGTNEALHRAMAAGTVEVEIVPQGTFVERMRAAGAGIPAFYTPTGVGTVVAEGKDTRDFDGRTYVMERALPADFALIRARRADAFGNARFWRTARNFSPIMASAAKQTIVECDEIVPLGAIDPDDVHLPGIFVHHVLEVREHEDPFEYRTVRKSA
MS-ATVAFEKAKAEGRAALVGYLPAGFPSHQGAIAAATAMVEAGCDIIEVGLPYSDPLMDGPTIQDAVHRALTGGTRVADVLRTVEAIAA--TGAPTLVMTYWNPIDRYGVDAFARDLKSAGGAGLITPDLTPEEAEPWLAASDAHDLDRVFLVALTSTEERLTKITNVCRGFVYAASLMGVTGTRSAVNTGAPGLVERTRKVPALPIGLGLGVSNGEQAAEVA-SFADGVIVGSAFVRRLLDAPDE-ASAVRAVGEFAAELAEGVRAMDKVVATAREAVADIGDGASVAVGGFGLSGVPNVLIEALHERGVRGLHVVSNNCGAMDSGLAVLLAAGQIARVTGSYIGTNKEFARRYLAGEVEFELIPQGTLAERLRAGGCGIPAFYTPAGVGTQVADGKETREFDGVECVLERAITTDFALVRAAKGDRHGNLVFAKAARNFNPLAAMAGRIAIAEVEQLVEPGRIDPDQVHLPGIFVQRVVALTPEDKKIERRTVR-GA
MVNLEEKLQGLKASGKKGLIVYITAGYPDYASTLDAVLAMEKEGADVVEIGIPFSDPIADGPVIQKAATLALKAGATTIKSIQLIKEIRKQ-SAIPLVVMTYVNSIIGYGMEKFIAAFAEAGINGLIVPDLPIEESPLLENICHKEGVSLIQLIAPTSTTNRIHNISQKAQGFLYCVSNTGVTGVRNIDYSQIGSVIATARQATDIPMAIGFGIGSPEGAAAAA-QYADAVIVGSAILEKLTTEGVT------GVRTLVRSIRKRLDKMSKKVKSIEEALSGITSGATIMMGGFVGAAEPTCCIEWLIKNQIREITLITNEPGLSGFGRAMLYKNGLVREIISSHVGTTQESTDEYLKGNLKVEFYPMGTWIEKVRAGAMGLGGVLVPVGVGILMKEPKQIIEVNGIKCFVEPALRAPIGLVKAWRADEMGNLEYRHTSMNCNPMVAMACDYTVAEVEEIVPVGTISPERVGTPAPFVQAVVKGLSLHDDIWLKIGKPEK
MNRLQTLFQNKKN---NILSVYFTAGFPKPETSVTIIRELEKQGVDMIEIGIPFSDPLADGPVIQHSSQIALKNGMSLSKLFKELENIRPE-VKIPLLLMGYFNTVMQFGVETFCQKAAALGIDGVILPDLPLEVEERYASMFDSYGIVPVFLVTPGTNEERIRKVDNLSKGFIYMVSSASTTGTKSGFHPKNIAYFQRVQSMRKNPVLTGFGISNHETFTQAC-QFSQGAIVGSAFIKALQSNGT----IQEAIAKFVASV-----RMD-KLISVEEAASKVKSGMTLIIGGFLTNGGPNKIMDILAESDLKDLTIIANDAAYPDKGLGKLIAKKMVKKIITSYIGSNSAAIDQMNAGELIVEFSPQGTLIERIRAYGAGLGGVLTPTGLGTVVQDGKQLVEVEGKKYILERPLKGDISFIGASMADMSGNLYYKGTTRNFNPIVAMASEMVIAETEEVVPTGTFEPENVHTPAILVDKICNI--------------KK
MNRISKKLEENK----KLLSIYFTAGYPAIEDTVPVIEALQDSGVDMLEIGLPFSDPLADGPTIQASSTQALKNGMTTEKLFQQLKDIRKT-VHIPLIIMGYFNPILQYGVEAFCQKCSDIGIDGLIIPDLPVDVHEQYQAIFEKHGLINVFLITPQTSEARIRFIDSVSNGFIYMVSSASVTGAKSNFGDAQSEYFERIANMNKAPQIVGFGISNAETFKAAT-THAKGAIIGSAFIKMIQEKG------IKGIDAFVKGI-----QMNKKETSVDEALQGVKDNMTFLLGGFGLCGIPENSINKLVALNVKNLTCVSNNAGVDDFGLGLLLQKRQIKKMISSYVGENDEFERQMLSGELEVELIPQGTLAERCRAAQAGIPAFYTPAGYGTEVGEGKESRVFNGKPHILEHAFEADFSFVKAWKGDEAGNLIFKGTARNFNPVMCGAAKITVAEVEELLPAGSLNPNEIHIPGIFVQRIFKGEKYEKRIEQLTVRK-E
MSGVADVLARCGAEGRAALIGYLPVGFPDVEGSIRAMVAMVECGVDIVEVGLPYSDPLMDGPVIQNAVEVALQGGAHVVDGFRATRAVRD--AGAPALVMSYWNLILRRGVDRYAAELAAAGGAGLITPDLIPDEADEWIAASEREGLDRVFLVAPSSTPERLSRVTDSCRGFVYAASTMGVTGERTSVGSAARDLVDRTKALTDLPVCVGLGVSNGDQAAELA-QYADGVIVGTAFVRTLSGEGEL-GARLDALRELTTELARGVRRMD-IVATAAEAVAGIGDGATVMVGGFGAAGQPVELIDALIEGGARELTIVNNNAGNGDLGLAALIREGRVRKVICSFPRDSWHFDEKYRAGEIELELVPQGNLAERIRAAGAGIGAFFTPTGFGTMLAEGKEVREIDGRQQVLEYALRADVALVKAHVADEAGNITYRKTARNFGPIMAAAAATTVIQVNEVVPIGGIDPENVVTPGIYVDRVVRVTPR----------AER
MSKSAAAIDKARAEGRAALIGYLPAGYPSVEQTIAAGIALAENGADLIEIGIPYSDPVMDGQVIQAATTEALAKGFHVSQVFDVVAGITGK-TDAAVLVMTYWNPVVRMGVDEFSRRLAEAGGAGLITPDLIPDEASEWMAASDKYGLDRVFLVAPSSTPERMRRTVDASRGFVYAVSIMGVTGARTSVSSAAEGVVAAAHAAGAERVCVGLGVSNAEQVREIA-AYADGVIVGTALVAAIRD------GGVDAVAALTKDLSTGLTAMN-FIDTVDEAVAGIKDGSTVMIGGFGNAGQPFELIDALLECGATGLTVVNNNAGQGDQGLALLIKEGRVKKMICSFPRDSWHFDAKYRAGEVELELVPQGNLAERIRAAGAGIGGFFTPTGYGTMLADGKETRFLDGKWQVFETPIHADVALIKALTADGRGNLVYRKTARNFGPIMAAAAKHTIAQVSGIVPTGGLDPEIIVTPGIYVNSIVKV---------------A
MNRINQKLQEEQ----KLLSIYFTAGYPKLEDTVTVIEELEKAGVDMIEIGLPFSDPLADGPTIQESSTAALKNGMTTSKLFEQLKDIRKR-VSIPLIIMGYFNPVLQYGVEAFCKKCEELGIDGLILPDLPLDVLEEYEAIFKAHGLINVFLITPQTSEARIRQIDAASEGFIYMVSSASTTGAKSGFGNEQTEYFERIDGLKKNPQVVGFGISNNETFTAAT-SRAKGAIIGSAFIKHLTTHG------TTEIDSFVKGI-----RMRKVVPNVTQACQGIKNGMTLMFGGFGLSGIPENAIAQIVKLNKNHLTCISNNAGVDDFGLGLLLQKKQIKKMISSYVGENAEFERQMLSGELDVELIPQGTLAQRCQAAQGGFPAFYTPAGYGTEVAEGKETREFNGKWYVLEKAFEADFAFIKAWKGDEAGNLIFKGTARNFNPNMCGAAKITVVEVEELLPAGALDPNQVHIPGIFVQRIFQGENYEKRIEQLTVRK-N
MNRISHKLQEDK----KLLSIYFTAGYPQLNDTKTILENLEKSGVDMVEIGLPFSDPLADGPTIQASSTQALNNGMTTEKLFEQLKDIRKT-VTIPLIIMGYFNPILQYGIENFCKKCAEIGIDGLIIPDLPLEVTEEYQAIFQQYGLQNIFLITPQTSEKRIQQIDEASEGFIYMVSSASITGAKNSFGDAQQAYFERIDQMKQHPQIVGFGISNAETFDKAT-QFAKGAIIGSAFIKHLTENG------TLQIESFIKQIR----MMKKTVNNVQEALKGVQNGMTFMLGGFGLCGIPENAITELVQKNIKDITCISNNAGVDDFGLGLLLQKKQIKKMISSYVGENAEFERQMLSGELEVELTPQGTLAAKCQAAQQGFPAIYTPAGYGTEVAMGKETREFDGKMYVLEEAFKADFAFVKAWKGDEAGNLIFKGTARNFNPCMCGAAKVTVVEVEELVPAGELDPNQIHIPGIFVQRIFQGKDYEKRIEQRTVRP-S
MNRLDQLFQQKQE---RILNVYFTAGYPQQGSTVPVLKALQKAGADIVEIGIPYSDPVADGPTIQASNQHALEGGMTMKRLFEQLKEIRNE-VSLPLVLMGYFNPVLQYGVERFCQACAEVGIDGLILPDLPMYEREVYQPIFQQYGLHNIFLISPQTSPERVREIDEHSSGFIYMVSSASITGARRDITDEQIRYFERINSMQQRPRLIGFGISNRQTFEQAC-QHAQGAIIGSAFINLLGQSQD----LEQDIIEFVSAIKGSD-RMNKVVSNADEALQDIQDGAVLMLGGFGLCGIPENSIAALLRKGVKGLTCISNNAGVDDFGIGLMLQTRQVKKMISSYVGENAEFERQLLSGELEVELIPQGTLAERIRAGGAGIPAFFTPAGVGTEVARGKETREFGGKTYLMESWLRADFALVKAWKGDTAGNLIYKGTARNFNPMMAAAGKITIAEVEELVPAGELDPNMIHTPGIYVQRIYQGQQYEKRIEQRTVR--S
MGRLSDVFAARAAEGKKALVTYLCVGDPNEQESVDLALACVEAGADILELGNPFSDPSADGPAIARASQRALTKGGGLETTLRVARAIRDR-SDVPIVLFGYYNPLFVRGDAEAAKIAAKAGVDAFLVVDLPLDAAAPLREAASAHGLGVVPLVAPTTRPERVKQIAETAIPFVYYVSMTGVTGGAGAALTEAGEHAGRVRESTGLPTVVGFGIDSAERAKAAA-ARADGVVVGSAIVRRIEEGRTP-EERLASVRALVSELRSAV--M----KSAREAVADVPSGATILAGGFGLCGIPENCIRALSELGVKDLTFVSNNCGVDDFGLGILLRNKQIKKMISSYVGENKEFERQYLSGELEVELCPQGTLAERVRAGGAGIPAFFTPTGAGTAVSDGKEQREFDGRQYVMERAITGDFAIVKAWKADRFGNLMYRHTAMNFNPMMATAGKITIAEVEEIVDVGTLDPDHIHTPGIYVHRVIKGEGYEKRIERRTVSK--
MNRINQILQENK----KLLSIYFTAGYPNLNDTVSIIKELERNGVDMIEIGLPFSDPLADGPTIQESSTQAIANGMTTKLLFEQLKDIRET-VKIPLLIMGYFNPMMQFGVENFCQKCNEIGIDGLIIPDLPLEELLEYQEIFEKYNLKNVFLVTPQTSNERILQIDSVSDSFIYMVSTSSVTGNQTGFGKEQMEYFERISNLNNNPQIIGFGINNEETFSQAT-LHQKGAIIGSAFVKFLKNNS------IDKIRLFLQKI-----KMDKTVQSVVDALEGVTSGMTLMLGGFGLCGIPENAISELVRLGVSNLKCISNNAGVDDFGLGLLLQQKQIKTMIASYVGENAEFERQMLSGELEVILTPQGTLAEKCRAAQTGIPAFYTPAGFGTEVANGKEIRTFHGKNYVMEEAYQADFAFVKAWKGDEAGNLIFNGTARNFNPLMCGAAKVTVAEVEELLPAGSLDPNQIHIPGILVNRIFQGQNYEKRIEQRTVRN-I
MSRIAQAFAG--SGKRAALMPYLMGGFPDLERSLAIGEAYADGGADLVELGVPFSDPLADGPVIHAAGTQALEAGATVAGVLEVGAKLSE---RVPVVLMAYANLVYGPGFEAFADALVAHRISGLIVPDLPLEEAPLLLEVCDVRGIALVPLVAPTTPDERLARIGARARGFLYTVSVTGTTGERVALDDRLGGVLSRAATATDVPVAVGFGIGTPEQAAAAADAGAAGVIVGSRLVRAAAEADDP----AAEVRSLVSAMSEAL-RM--RVCTPAEALARVSPGDTVMVGGFGLVGAPLTLIAALLEAGARDLTVISNNLGEPGRGLGRLLPARRVRKAIGSYFTSNPEVVEAHLAGEIEVELLPQGTLAESIRAGGAGIGGFYVRTGAGTVLAEGRDERVIDGERYLLQLPLNADVALIRAAKADRLGNLAYTRTARNFNPDMATAARTVIAEVDEIVEVGELAPEEIVTPHLFVDHVVRSEG-----------ASA
MT-AQTAYDKAKADGRAALVGYLPAGFPTREGAVDALKAMVDAGCDVIEIGLPYTDPMMDGPVIQDAVHRALVGGVRVADVFRTVEAVAA--TGVPTLVMTYWNPVDHYGVDAFARDLASAGGAGLITPDLTPEEGGDWLAASEAHGLDRVFLVALSSTDERIATITRQCRGFVYAASLMGVTGARSAVDTGAPRLVERTRAITPLPVGLGLGVGTGAQAAEVA-GFADGVIVGSAFVRRLLDAPDL-ASGVAGIRALTEELAAGVRRMDRIAADPDAAVRGVADGSTVLIGGFGRAGLPVALIDALRRGGARDLTVVSNNAGNGTTGLAGLLATGQVRRIICSFPRDSFVFDELYRAGRIELEVVPQGNLAERMRAAGAGIGAFYTPTGAGTLLAEGKETRMIDGREHVLEHPIRGDVALIRAHRADRMGNLVYRKTARNFGPVMATAAALTVAEVEEVVPVGALDPEAVVTPSIHVDRVVVARRA----------VPA
MSSIAETFAAAKKDDRAVLVGCMPAGFPTVDHSIEQMIAMHEAGCDVIEVELPYSDPVMDGPVIQKASDIALANGVRTRDTLKIIEAVAS--AGATVVLMTYWNPIEKYGIDAFARDLAAAGATGLITPDLIPDEAQEWIAASEKHRIDRTFLVAPSSTDERLAMTLGNCRGFVYATALMGVTGARTSVSSQAPDLVARIRAIDELPIGVGLGVGNGAQAAEVA-AFADGVIVGSALIRCMLDAPDR-STGLQRLRALSTELAEGVRRMTTICDSTAEAVAGIRDGSTVLIGGFGMAGMPVHLIDALIEQGAGDLTVVSNNAGNGDTGLAALLAKGRVRKMICSFPRDSWVFDGLYRAGRIELEVVPQGNLAERMRAAGAGIGAFYARTGAGTPLAEGKETREIDGRTYVLEFPIKGDVALIGAHRADRMGNLVYRKTARNFGPVMATAAGLVIAQVNEIVATGALDPEVIVTPSIYVDRVVA----------------A
MSALEDRIGAAKAEGRAALVAYLPVGYPDVDGSIAAMVAAVEAGADVIEVGVPYSDPGMDGPVIQQAVDVAVRAGVGMRDVLRAVRAVAD--AGAVAVVMSYWNPIERYGVDRFATDLAAAGGAGAITPDLIPDEAGEWIAASDRAGLDRVFLVAPSSTDARLATTAAACRGFVYAASTMGVTGTRATVGDAAETLVARTRQAADRHVCVGLGVSDGDQAAEVA-AFADGVIVGSAYVRELLE-----GRGAAGVRALTEDLAAGVRAMDKRVASLAEAVQGLADGSTVLVGGFGAAGVPVELVHAVLDQGARDLTIVTNNAGAGETDVAALIREHRVRKIICSYPRGSIWFEEFYRAGDIELELVPQGTLSERMRAAGAGLGGFFTPAGADSLLARGKEVRMIAGRRHVFEEPLRGDLALVKALRADRWGNLVYNKAARNFGPTMATAAEVTAVQVREFVELGDLDAEAVVTPGIFVDRVVEVAE--------------
MNRIHKKLEEDK----KLLSIYFTAGYPDLEDTVPIIERLQNNGVDMIEIGLPFSDPLADGPTIQESSTKALKNGMTTKKLFEQLKDIRET-VHIPLIIMGYFNPMMQYGVEAFCAKCAEIGIDGLIIPDLPVDVEEEYKTLFEKYGLSNVFLITPQTSDERIRFIDSVSDGFIYMVSSASVTGAKNTFGNVQTQYFERVDQLQKNPQIVGFGISNKDTFNAAT-KLAKGAIIGSAFIKTLNSKG------IDGIEEFVKSI-----RMKKKVSTVSEALLGVDNGMTFMLGGFGLCGIPENTISELVKLGVKDLTCISNNAGVDDFGLGLLLQNHQINKMISSYVGENDEFERQMLSGELDVELIPQGTLAERCRAAQVGLPAIYTPAGFGTEVAEGKETREFDGKMYVLEHAFKADFAFVKAWKGDEAGNLIFKGTARNFNPVMCGAAKITVAEVEELLPVGSLDPNQIHIPGIFVQRIFKGEKFEKRIEQRTVRK-D
MNRIKNVFDKKQK---GLLNIYFTAGYPTLDSTVPLLTALTTAGADLIEIGMPFSDPLADGPVIQQSSSVALKNGMNLRVLFRQLADIRSHVPDTPILLMGYLNPVMQFGVENFCREAAAVGVDGIILPDLPLDDVAEYQEIFQRYNMRPVFLITPQTAPERIRRIDDLTDSFLYLVSGPGTTGGANTQEGVQDAYFQRIEDMKRNPRLIGFGIGDKASFQNAC-RYAEGAIIGSALIRALDDTDD----APAAASRFVQSVL----QMDKTVPDVRAALAGLANGMTLMLGGFGLCGIPENAIQGILRLGVKDLTCISNNAGVDDFGIGLLLQKRQVRKMISSYVGENAEFERQLLAGELEVELIPQGTLAERCRAGGAGIPAFFTPAGYGTEVGVGKESREFNGKMYLLETGLTADFAFVKAWKGDTAGNLIYKGTARNFNPMMATAGKITVAEVEELVPAGALDPNQIHTPGIFVQRIFQGEQYEKRIEQRTVL--V
MSKTAAAIERARAAGRTAFIGYLPAGYPSVDECVEAAVALVENGADVVEIGLPYTDPVMDGPVIQAATQASLAAGFRVSQVFDIVRRITER-TDAAVLVMTYWNLVDRMGADEFARRLAAAGGAGLITPDLVPEEAAEWLAASDRHGLDRVFLTAPSSPQARVERTVADSRGFVYAVSVMGVTGARKDISDAAAEVVTHAKAAGAENVCVGLGISRPEHIAQIG-EYADGAIVGTALVKALGE------GGPEAVGRLAAELAAGCVEMTRFVDTAARAVSEITDGATVLIGGFGNAGQPMELIDALMDSGATDLTVVNNNAGQADAGLALLIKERRVAKIICSFPRDSWHFDEAYRAGEIELELVPQGNLAERLRAAGAGIGGFFTPTGYGTALAEGKEVREIDGKHYVLESPIHGDVALIKAYAADPWGNLVYRKTARNFGPVMAAAARHTIVQVDEVLET-PLDPEVVVTPGIYTDVVVTVPTVEMQRRASAVVGKN
MSRISELFQRKPA---NILSIYSTAGYPNPEATVDILEALEQSGADMIELGMPYSDPLADGPVIQEAGSVAIANGMTIARLFSTLENFRSR-VSVPIVLMGYMNPVLQYGFEKFCAEAARVGVDGLILPDLPVYEEKEYSAILNRHGLDFVFMVTPETSPERIHKLDELSSGFLYAVSSSSTTGQKATL-DERAGYFRQLKEMRKNPVLIGFGIRDKAGFEKAC-TYANGAIIGTAFIQSFEKEKD----SLETTRAFVRSVTGEG-KMKKIVSGAQEAIQDIKDGAVIMLGGFGLCGIPENCIGALTRKGIKDLTCISNNAGVDDFGLGLLLKTRQIKKMISSYVGENEEFERQLLNGELEVDLVPQGTLATRIQMAGMGIPAFFTPAGYGTEVAVGKEVREFGGKTYLMEMALHADFAIVKAWKGDHFGNLVFRKTTRNFSTSMVKAGNITIVEVEELVEPGAIPPDEVHVPGIYVHRIFQGKDYQKRIEKRTVRL-S
MGAIKEAIEKVNQEGAKAFVPYIMAGDPSVEELKDQLLFLQESGATVIELGIPFSDPAADGPVIQEAGKRALQNGASLSKILNVLDSIKHS-LTVPVVLMTYINPLYKYGLSSVFEDIENAGVSGLIIPDLPYEQNALIQPFISKTDLALIQLVTLTSPEERIKTLAQASEGFLYAVSVTGITGERANISDKLESFISRLKNYSSVPVLAGFGISTPEQVKEVS-SYGDGVIVGSKIVDLQYKKQHA------EIENLIHAA-----KMKKIYQSATEAITVLKDGDTLMAGGFGLCGIPEQLILAIRDSGVKNLTVISNNCGIDDWGLGLLLHNRQINKMIGSYVGENKEFERQVLSGELEVELVPQGTLAERIRAGGAGIPAFFTPAGVGTQIAEGKEIRSFEGKEYVMERALKADVSIVRAWRGDEMGNLIYRKTARNFNPMIAAAGKVTIAEVEELYPTGKLDPDHIHTPSIYVQGLLQA-DQEKRIERKTVSANG
MSRVGARIDEVRAEGRAALVGYLPLGYPTLDASVDAVRAMVGAGVDIVELGLPYTDPVIDGPVVADAVDAALRAGVRVRDLFGAVEAIAD--TGAQVLVMTYWNPVLHYGVEAFAADLAAAGGAGLITPDLIPDEADEWIAASDAHDLDRVFLVAPSSSTERLAITAAASRGFVYAASTMGITGTRARVGERAEQLVADTRAAGAERVCVGLGVSNGAQAAEIA-AYADGVIVGSALVRALDGVDPA-DPDLTRLTDLTRELAAGVRAMTTRYDSAAEALDGLRDGMTIAVGGFGLCGIPSDLIEAVRDSGVTGLTVVSNNMGVDGKGLGLLLENNQVAKVLSSYVGENKLFAQQYLDGVLDVEFVPQGTLAERLRAGGAGIPGFYTATGVGTPVAEGKQTQIFDGVEYVLERGIVADLALVHAYRADAWGNLVYRMAARNFNPLVATAGRVTVVEAE-IVQEEPLDPDTIVSPGVFVDRLVLARERVKDIEQRTVRPAP
MNRIQEKLSENK----KLLSIYFTAGYPKLDDTVEILQQLEKNGVDMVEIGLPFSDPLADGPTIQASSQVALKNGMTTELLFQQLKDVRKT-VSIPLIIMGYFNPVLQFGVENFCKKCAEVGIDGLILPDLPLAEEEHYSEIFKKYGLMNIFLITPQTYEERIRQIDNASEGFIYMVSSASVTGSSSGFGNAQEDYFKRIATLSKNPQIVGFGINNSETFQQAT-KHAKGAIIGSAFIKMLSDKG------LGEISNFLNAIRK---VMKKTVANVREACEGIEDGMTFMLGGFGLCGIPENIISELVRKNIQGVTCISNNAGVDDFGLGLLLKKHQIKKMISSYVGENAEFERQMLSGEMEVELVPQGTLAQRCEAARSGIPAFFTPAGFGTEVAEGKETREFHGKMYVLEKAFEVDFSFVKAWKGDEAGNLIFKGTARNFNPAMCGAGKITVAEVEELVPAGELDPNQIHIPGIFIQRIFQGEKYEKRIEQLTVRK--
MNRINERLNNKS----KLLSIYFTAGYPKLEDTVPVLESLQANGVDMVEIGLPFSDPLADGPTIQTSGTQALKNGMTTTLLFEQLKDIRKT-VSIPLIIMGYFNPVLQYGVENFCKKCQEIGIDGLILPDLPLAEQEHYQEMFEKYGLINVFLITPQTSDERIKQIDNASNGFIYMVSSASVTGSQSGFGNVQTDYFARIKNMNNNPQIVGFGISNSETFNAAT-TYANGAIIGSAFIKMLTESG------VEGIGDFVKTI-----RMNKKVANVSEACKGVKDNMTFMLGGFGLSGIPENAIAKLVDLNVKGVTCISNNAGVDDFGLGLLLQKKQIKKMISSYVGENAEFERQMLSGELEVDLIPQGTLAQRCQAAKTGIPAFYTPAGYGTEVGEGKESKEFNGKMHLLEHAFDADFAFVKAWKGDTAGNLIFKGTARNFNPNMAGAAKITVAEVEELVEAGELDPNHIHVPGIFVQRIFQGEKYEKRIEQLTVRK--
MNRIDKLFQNKKE---RILNVYFTAGYPQLNDTTTILEALETSGADLIEIGIPYSDPIADGPTIQESNGVALDNGMTLKVLFNQLKGIRDK-VSVPIVLMGYVNPIVQYGMENFCAKCEEVGVDAVILPDLPMFELEIYKPMFEKHGLYNIFLITPQTSEARIKQIDDNSNGFIYMVSSASTTGAKTSISVDQSDYFARVKNMNKNPTLIGFGISNAETFDKAC-ENANGAIIGSAFIKAISEEGN----LKEKISGFVRSVI----GMNKVVANADEAVKDIPNNAVLMLGGFGLCGIPENCISALLKTGVNGLTCISNNAGVDDFGIGLMLKTRQVKKMISSYVGENAEFERQLLSGELEVDLIPQGTLAERIRAGGAGIPAFYTPAGYGTEVAEGKETREYDGKMYLLENWLKADFALVKAWKGDTSGNLIFKGTARNFNPMMAAACKITIAEVEELVEPGELDPNHIHTPGIYVQRIFQGKDYEKRIEQRTTKL-K
MNRIEELFSRKSD---RILNVYFTAGYPKLNDTTKIMASLEQSGADLIEIGIPFSDPIADGPTIQESNGVALDNGMTLKLLFDQLADVRSK-VNIPIILMGYINPIVQYGVEAFCQKCQEVGVDGLILPDLPMFEQEVHKPVFEKYGLLNVFLITPQTSENRIREIDNNSRGFIYMVSSASTTGAKTGISNEQETYFARIKDMNKNPTLIGFGISNKETFDKAC-RNANGAIIGSAFIKAISREGE----LSENINEFIQSVK----GMNKQVSNADEAIHDIADNSTLMLGGFGLCGIPENCIAALVRKGTTGLTCISNNAGVDDFGIGLMLKTRQVKKMISSYVGENAEFERQLLSGELEVDLIPQGTLAERVRAGGAGIPAFFTPAGYGTEVAEGKEVREFNGKMHLLESWLKADFALVKAWKGDKSGNLVFKGTARNFNPMMAMAGKITIAEVEELVEVGELDPNQIHTPGIYVQRIFQGQDYEKRIEQRTTRI-N
MSRTAPAIDAARADGRAALVAYLPLGFPDVDTSVAAARAVVEAGVDIVELGLPYTDPVLDGPVIQHAAQTALAGGLRVADLFGAVERIAA--TGAPTLVMTYFNPVMHYGVARFARDLDAAGGAGLITADLIPDEGGEWIEAADAHDLDKVFLVAPSSTSERLALTAAAARGFVYAASTMGVTGTRASVGAGAASLVARTRAAGAERVCVGIGVSTPAHAAEVA-SYADGVIVGSALVKALGD------GGVDGVARLAAELADGVRAMDKVVPNATAAVEDIPDGAVIGVSGFGASNFPIDLIAACAARDISDLTLVCNSLGVTEAHPAQLVRAGRVSRLQAAFSAVPNSSAQDQSPVPIDVELIPQGILVERLRSAGAGLGPFFSPVGVDTDIASGKERRVFGDREYVLEHPLHVDFAFVYASAADRSGNVAFRGTSENLGPSMAKAARTVIVQVDEILEVGELANDEIDLPGVFVDRIVLASET-----------PN
MNRINQKLQEDK----KLLSIYFTAGYPALNDTVKIIQDLEKNGVDMIEIGLPFSDPLADGPTIQASSTQALTNGMTTAILFEQLKDIRKS-VRIPLIIMGYFNPVFQYGVEAFCKKCQEIGIDGLILPDLPLDVQDQYQDIFKKYGLANIFLITPQTSDERILKIDAASDGFIYMVSSASVTGSQDGFGNTQERYFQRIADMQKNPQIIGFGISDAETFQQAT-KTSQGAIIGSAFVKHLTNQG------VEKIPDFIEGILTVK-QMRKTVANVEEALKGIKDGMTFMVGGFGLCGIPENIIAELVKIGVKDITCISNNAGVDDFGLGLLLHKHQIRKMVSSYVGENDEFERQMLSGELEVELTPQGTLAEKCRAAQAGFPAFYTPAGYGTEVAQGKETREFNGKMYVLEEAFKADFSFVKAWKGDEAGNLIFKGTARNFNPAMCGAATITVAEVEELLPAGSLDPNEIHVPGIFVQRIFQGKDYEKRIEQLTVRT-K
MNRIHKKLQEDK----KILSIYFTAGYPGPEDTVSIIQSLQDSGVDMIEIGLPFSDPLADGPTIQESSTKALKNGMTTARVFEQLRDIRKT-VDIPLIIMGYFNPIMQYGVEDFCKKCADTGIDGLIIPDLPVDVEEEYKDMFEKYGLANIFLITPQTPDERIRFIDSVSDGFIYMVSSASVTGAKSTFGEEQQQYFERIHNLRKNPQIVGFGISNEETFRAAT-HLAKGAIIGSAFIKSLNDKG------KDGIPDFIRTI-----RMNKRVASVTEALQGVRDGMTFMLGGFGLCGIPENSIAELVRLGVKDLTCISNNAGVDDFGLGLLLHKRQIRKMISSYVGENEEFERQMLNGELEVELTPQGTLAEKCRAAQAGIPAFFTPAGYGTEVAEGKETREFNGKMYVMEEAFRADYAIVKAWKGDEAGNLVFKGTARNFNPCMCGAAAITVAEVEELVPVGELEPDQVHIPGIFVQRIFRGEHYEKRIEQRTVRK--
MNRINKKLQEDH----KLLSIYCTAGYPELEDTLPIIQELEKNGVDFLEIGLPFSDPLADGPTIQQSSTKALQSGMTSNKLFEQLKDIRNS-VEIPLIIMGYFNPMLQYGVEKFCKKCADTGIDGLIIPDLPVDVSKKYKAIFEKYGLRNIFLITPQTSEERIRFIDSVSNGFIYMVSTASVTGSTSGFNEETRNYFKRVKEMQKNKLIVGFGISDKESFIQAT-QYTKGAIIGSAFIKTLNKHG------KAGIGDFIKSI-----RMRKTVANVKDALQGVEDGMTFMLGGFGLSGIPENAISELVHLNVKKLTCISNNAGVDDFGLGRLLKKKQIDKMISSYVGENDEFESQMLSEELEVELIPQGTLAARCQAAQQGYPAMYTPAGYGTEVSQFKETREFDGKMYVLEKAFKADFAFVKAWKGDKAGNLIFKGTARNFNPLMCGAAKVTVAEVEELVEPGELDPNQIHIPGIFVQRIFEGKDYEKRIEKRTVRK--
MSRTAEAIEAARAQGRAAFIGYLPAGYPDKETSIAAAIELARNGADVIEIGVPYSDPVMDGPVIQQATTEVLARGFRLPEVFEIVAAVVEA-TDAAVLVMTYYNLIDRMGAEEFARRLAEAGGAGAITPDLIPDEAGEWIAATEKHGLDRVFLTAPTSSPERVAQIVSASRGFVYGVSVMGVTGARDQVSDAAERVVNAARSAGAERVCVGLGVSTRAHVEEIG-RYADGVIVGTALVAALRD------GGPSAVAALTAELTGAETRMTEFVDTAAEAVAGVRDGATVLLGGFGNAGQPMELIDALLDSGTTDLTVVSNNAGQGDRGLALLIKERRVRKVICSFPRDSWHFDAAYRAGELELELVPQGNLAERLRAAGAGIGAFFTPTGYGTSLAEGKETREIEGRNYVLEHPIRGDVALIKALKADDVGNLVFRKTARNFGPVMAAAASHTVVQVAELVPSGSLDPENVVTPGIYVDTVTALTPRQTQE------KEA
MGKLEQALQQKQAANQNLFVPYIMAGDGGLDLLEERINFLQESGASAIELGIPFSDPIADGPTIQEAGIRALANGTSLASILEFLKSTKVD-RSIPIILMTYVNPIYRYGMEQFAKDCADSGVDGIIIPDVPMEEEGPIATHLKNEKIAFIRLAAMTSPEERLKEIASKSEGFLYAVAVMGTTGARSSHGDNVKSYLENLKKYSTVPVLAGFGVSTVEQAHELS-SHCDGVIVGSKIVDLLHQGKNN------EVKNLIQGSIQTS-AMN-KLIDRSDALNYIKDGDTLLVGGFGLSGTPLTLLDELANSNIRYLTVVSNNLGEVGKGLGKLLVSGNLKKAVGSYFTTNRDAVEAWKEGKLEIELVPQGTLAEAIRCGGAGIGGFYTKTGIGTTLADGKEQKVFDGETYILEQAIKGDVSIIKALKADTLGNLIYDHTARNFNAVMATAGEIVIAEVDEIVEVGDLHPLEIVTPHVYVDHVVLNKYVGVYV------ESI
MNRINKKLQEDK----KLLSIYFTAGYPKLEDTVPVLEELVKAGVDMIEIGLPFSDPLADGPTIQESSTAALKNGMTTAKLFDQIKDIRKT-VTIPLIVMGYFNPMLQYGVEKFCKECSEIGIDGLIMPDLPLAEEAHYKATFEKYDLKMVFLITPQTSDERIKQIDAASDGFIYMVSSASTTGKTSGFSTVQTDYFERIAALNKNPQIVGFGIKDRETFKAAT-KTAKGAIIGSAFIKTLTENG------IEGISSFVKSINYLGARMTKTVDSVSNALQGVKDDMTLMLGGFGLSGIPENAIAHLVKLNVEGLTCISNNAGVDDFGLGLLLQKKQIKKMISSYVGENAEFERQMLSGELDVELIPQGTLAERCRAAQAGFPAFYTPAGYGTEVAEGKETREFDGKMYVLEHAFKADFAFIKAWKGDTAGNLIFKGTARNFNPVMCGAATVTVAEVEELLPAGELDPNQIHIPGIFVQRIFEGANYEKRIEQRTVRKEN
MGYFEQKFLQLQKQKQGAFVPFVTLCDPNFDRSFEIICTLVDNGADALELGFPFSDPLLDGSVIQAANHRALNAGCSTKESFQLIAKVRSKYPDIPISLLLCANLIYAQTLDGFYQRCAEVGVDAVLVADIPLLASEPYIQSAQKYDIQPVFICPPNADETTLKAVAEKSKGYIYLVSRAGVTSAENQQAKNLANLIKGLKKYGSAPILQGFGIAQPQQVKDVLKSGVAGAISGSAIVQIIEQNLTDREKCLSELAEFVQKMKQATLLMS-KFISIDELKSHFFDGMTMMSGGFMGCGAPELIIKEILEANIKDITLISTDTAMVDTGVGPLIVNGRIKKLYASHIGTNSETGKKMISGELNVELCPQGTLAERIRAGGAGLGGFLTPTGVGTVVEKGKQKITIDGVEYLLELPLKADIAIIKADIADEIGNLVFLGAARNFNPIMALAANTVIVQATKIVKVGEMDPNLVMTPAAVVDYIVKA----------------
MKDLGI------FCGKKAVIPFVMTGDPDRDTTVKLVESMVEAGAVAVELGMPFSDPLADGPVIQEAGQRALASGTTLSSVLETAGRITER-TSVPVILMGYVNPIMSYGFERFAKDASRSGVAAVIVPDLPFDEGDELHDALRAQGVTPILMVSPNIGDERLAEIGRRAEGFVYCVSLLGVTG-QGGLHQGMKEYIERVRRHVSVPLALGFGIDGPERAASVA-PMVDGVVVGSAVIKAFNEAGGG-PEGVARGAKLVGDIVSAV-GMIKPVVSATEAISYVKDGASVMVGGFNYGGVPYTLIEALCKAGTKDLHLIANDTVYADVGHGSLVVNGQVKKVTASHVGLNKETQRQYNQGTLELELVPQGTFVERIRAGGFGLGGFLTPTGVGTVVEEGKQIIEVEGKRYILELPLRADVALIKGHRADRYGNLTYYGTNRNFNPAMATAADLVIAEVDSVVEQGDLDPNEIVTSGIVVDILVLKGDS----------TRT
MNRINQKLNQDN----KLLSIYFTAGYPSLNDTVKVIQDLEQNGVDMIEIGLPFSDPLADGPTIQESSTVALKNGMTTKLLFEQLKDIRQS-VNIPLIIMGYFNPMMQYGIEAFCAKCQEIGIDGLIIPDLPVAEHEHYQEIFEKYGLINVFLITPQTSDERIRFIDSVSNGFIYMVSSASTTGAKSTFGDVQQDYFNRIQNLKKNPQIVGFGISNNETFLQAT-KTTKGAIIGSAFIKHITNNG------VNSISDFVKKI-----RMRKTVTNATEALLGIKDNMTLMLGGFGLCGIPENAIAELVKLNNTGLTCISNNAGVDDFGLGLLLQKRQIKKMISSYVGENDEFERQMLSGELDVELIPQGTLAERCKAAQGGFPAFYTPAGYGTEVAEGKETREFNGKMYVLEKAFKADFAFVKAWKGDEAGNLIFKGTARNFNPCMCGAAKITVAEVEELVPAGTLDPDHIHVPGIFVQRIFQGDHYEKRIEQRTVRTQQ
-------MKEDK----KLLSIYFTSGYPEIEDTVHIIKNLEKSGVDFIEIGLPFSDPLADGPTIQESSTIALKNGMTTNKLFEQLKDIRSE-VSIPLIIMGYFNPILQFGVEKFCAKCEEVGIDGLIIPDLPVDVKDEYKVIFEKHRLKNIFLITPQTSEERIRFIDKVSDGFIYMVSTASVTGSTKGFGDETKAYFKRISEMKRNPQVVGFGISDEATFNDAT-KYAKGAIIGSAFIKHLNKNG------IGNIQDFVKSVRP---VMSKTVNNVAEALEGVHDEMTFMLGGFGLSGIPENAISELVRLNIKNLTCISNNAGVDDFGLGLLLQKKQIDKMVSSYVGENAEFERQMLSEELEVELIPQGTLAARCQAAQQGFPAIYTPAGYGTEVALGKETREFDGKMYVLEEAFKADFAFIKAWKGDRVGNLIFKGTARNFNPVMCGAAKVTVVEVEELVEPGELDPNFIHIPGIFVQRIFEGKNYEKRIEKRTVRE--
MRKIEK---KGDQ---GLLSIYYTAGYPTLDSTVAIAKKLEESGADFLEIGFPYSDPVADGPTIQHSSEISLKNGMTVEILFEQLKDLRKH-VSIPVYLMGYVNPLLQYGVERFCKACKSVGVDGIIVPDLPMYEEELYKDIFEQNDVANIFIVTPQTSEDRIRKIDNLSNSFIYLLSSNATTGTELNVGDKTAAYFQRIKDLNKSPIAIGFGISNKESFEQAV-SYATGAIIGTAFVKLLTKDNY-----LDEIPHFIESIK----AMNKVVNNADEAIRDIQDGMTLMLGGFGLCGIPENCIAALVKKEVKDLTCISNNAGVDDFGIGLMLQKRQLKKMIASYVGENAEFERQLLSGELEVELIPQGTLATRCLAAGYGMPAIFTPAGVGTEVAEGKEIRRFNDKDYLLEMAFNADFAIVKAWKGDTTGNLIFRSTARNFNPIMAMAGKITIAEVEELLPVGSLDPDHIHTPGIYVHRIFQGEKYEKRIEKRTVR--D
MNRIDRLFQEKQE---KILSIYFTAGYPKIDDTLPIMEAIAAAGGDVIEIGIPFSDPIADGPTIQESNKLALENGMTLKLLFRQLEGMREK-ISTPVVLMGYLNPIIQYGMEAFCSKCQEVGVDGLILPDLPMQQLDEFKEVFDQYGLKNTFLISPQTSENRIREIDRHSDGFIYMVSSHSITGAKSGISDQQLEYFQRVKDMDNNPRLIGFGISDHESFEKVS-GYAHGAIIGSAFIKVLSSAKE----LKSDIQTYIQEVKKYNYSMNKTVENAEAALHDIYSNAVVMLGGFGLSGIPENCITAILKKDIDGLTCISNNAGVDDFGIGLMLQKKMVKKMISSYVGENAEFERQLLSGELEVELIPQGTLAERIRAGGAGIPAFFTPAGVGTEIAEGKEIREFEGKLYLMERALKADFSFVKAWKGDTAGNLIYKGTARNFNPMMAAAGKITIAEVEELVPAGELDPNYIHTPGIYVQRIFQGRDYEKRIEQKTIR--S
MNRIHTLFQNKKE---RVLSIYFTAGFPNLEDTLPIMKAIQDAGADIIEIGVPYSDPIADGPTIQDSNMIALDNGMSLKKLFEQLKSMRES-ISIPVVIMGYLNPIIQYGMEAFCKKCQELGIDGLILPDLPVQQLEEYQQLFEKYGLANTFLISPQTSEKRILEIDQNSDGFIYMVSSHSITGAKSGISEEQIAYFKRVKEMNKNPRLIGFGISDSETFSIAS-TYSNGAIIGSAFIKVIKDSKN----LAEDIKNYIQSVI----KMNKTIANATEAVRDVVSDSVLMFGGFGLSGIPENAIKALLNKDLKGLTCISNNAGVDDFGIGLMLKKHMVKKMISSYVGENAEFERQLLSGELEVELLPQGTLAERIRAGGAGIPAFYTPAGVGTEVADGKELREFDGKLYLLERWLKADFSFVKAWKGDTAGNLIFKGTARNFNPMMAAAGKITVAEVEELVPAGELDPNHIHTPGIYVQRIFQGEGYEKRIEQRTVRE-G
MTKVMQAILQCNERGDKAFVPYIMAGDGGLQTLKKNILFLQEAGAAAIEVGIPFSDPVADGEVIQQAGERALTEGVTLRKVMAELASFKEE-VTVPLVIMTYLNPILSYGLQAMAADCENSGVYGLIVPDLPLEESGLLKSALEGTDIALIQLVSLTSPAERINAIAEAAEGFIYAVTVNGITGVRDSFTEGLEDHLERLKAASSVPVLAGFGISTPEHVRSLG-ALADGVIVGSAIVSAFHEGDLP------TIRTLIDASKNQV-IMGRKLKTVDELEPLFKDGMRLLVGGFGISGTPLTVLHALPGFRAGDYEVVSNNLGDCGKGLHKVFEAGKIAKAIGSFFTINKEAVRAWSKGELEIDLLPQGTLAESIRCGGAGIGGFYTPTAVGTKLAEGKEVREIDGVRYLFEKAIKGDIALIKAAKADKAGNLIYHTTARNFNPVMATAAVTVIAEVDEIVEIGELRPEEIITPHIYVDYVVKSKYVDDYV------EVN
MNRIKAKLKEDK----KLLSIYFTAGYPNINDTVSIIKDLEKNGVDMIEIGLPFSDPLADGPTIQDSSTQALKNGMTTEVLFNQLKDIRKT-VDIPLIIMGYFNPMFQYGVEAFCKTCKEIGIDGLIIPDLPVDVHEEYQAIFEKFGLINVFLITPQTSDERIRFIDSISNGFIYMVSSASTTGAQSGFGDEQTAYFERIAKMNKNPQIIGFGISNNDTFTQAT-KYAKGAIIGSAFVKHVTNEG------ITSISKFVKNIL----KMNKKVANVQEALNGVSNNMTFMFGGFGLSGIPENAIAELVKLGVSGLTCISNNAGVDDFGLGLLLQKKQIKKMISSYVGENEEFERQMLSGELDVELIPQGTLAERCRAAQSGFPAIYTPAGYGTEVAEGKETREFDGKMYVLEHAFKADFAFVKAWKGDAAGNLIFKGTARNFNPNMCGAAKITVAEVEELVPLGTLDPNQIHIPGIFVQRIFQGEVYEKRIEQRTVRPIS
MSPVHEAIAAAKRDRDGALISYLPVGFPDLDASVDAAVALVENGVDVLELGLPYSDPVMDGPVIQAATQVALEGGFRIRDAFTAVERIRSR-VDAPVLLMTYWNPVVQYGVDRFADDLASAGGAGLITPDLTVDSGADWLAASDRTGLDRVFLAAPTSTDERLRLAVENSRGFVYTVSTMGITGAREDLDAAARTLIARLREQGADSACVGIGVSTAEQIAEIL-TYADGAIVGSVFVKALAD------GGVPAVAELGARLAAGT-RMDRTVADVTEAVAGIEDGSTVLVGGFGRAGQPVELIDALIAQGARDLTIVSNNAGNGDVGLAALLALRRVRRVICSFPRDSWVFDELYRAGEIELELVPQGNLAERIRAAGAGIGGFFTPTGVGTDLTAGKEERVIDGRRYVLEHPIKADYGLISALRADRWGNLVYRETARNFGPIMATAATTTIVQVDEIVDLGQLDPEAVVTPGIFVDRVVAVGSREDGRTPLPTQEAS
MNRINKKLQENK----KLLSIYFTAGYPNLKDTVGIIEDLEKNGVDMIEIGLPFSDPLADGPTIQASSTQALKNGMTTDVLFDQLQAVRKT-VSIPLVIMGYFNPMLQYGVEAFCKKCAEVGIDGLIIPDLPVDVNEQYKAVFEAYGIINVFLITPQTSDERIRFIDSLSKGFIYMVSSASVTGSSSGFGDAQTDYFERIANLEESPQIVGFGISDHKTFTQAT-THAKGAIIGSAFIKHLTSNG------PENINSFISPLLR---PMNKKVANVTEAMQGVKDDMTLMLGGFGLCGIPENAINNLVQMNVKGLTCISNNAGVDDFGLGLLLHKRQIKKMISSYVGENDEFERQMLSGELDVELVPQGTLVERCRAAQSGFPAFFTPAGYGTEVAEGKEVREFNGKMYVLEKAFEADFAFVKAWKGDAAGNLIFKGTARNFNPAMCGAAKITVAEVEELVPVGSLDPNQIHIPGIFIQRIFQGKDYEKRIEQLTVRK-L
MSRIDDLFKNSKK---SIINVYCTAGYPQLNSTLEVMNALQANGASIIELGMPYSDPLADGPVIQHSGSVALANGMTIAILFEQLKAFRKE-ISIPVILMGYMNPVLQYGFENFCADAAAVGIDGLILPDLPEYEETEYGAIIKKYNLDFIFLVTPETSEERIKKLDSLSSGFLYAVSSSSTTGSEKKS-ASPEEYLKRLRSYSKNPVLVGFGISNKESFDAVC-KLADGAIIGSAYIKALENSTN----VNAATKSFLSSIL----GMNKVVTDAENAIADIQDGAVLMLGGFGLCGIPENCIAALVRKGVKNLTCISNNAGVDDFGIGLMLQQKQVRKMISSYVGENAEFERQLLSGELEVELIPQGTLATRCMAAGYGMPAIFTPAGVGTEVATGKETRHFNGKEYLLEHAFDADFAIVKAWKGDTDGNLIYKATARNFNPLMAMAGKITIAEVEELVPVGQLDPNAIHTPGIYVHRIFQGAAYEKRIEQRTTKKTS
MNRIDQLFQEKKG---NILSIYFTAGFPKLDDTLAIMEAIEGAGADIIEVGMPYSDPVADGPTIQESNKAALENGMNMKKMFQQLEKMRET-VTIPVVLMGYLNPILQYGIEAFCKKCNEVGVDGLIVPDLPIQQQDDYKALFDEYDLRNTFLISPQTSEERIREIDQQSDGFIYMVSSHSITGAKSGISDEQEAYFERVKSMEENPRLIGFGISDHATFSKAS-SYSHGAIIGSAFIKVLSNAKD----LKADINTYIQGVLQ---GMNKTVSGAEEAVEDIPSNSVLMLGGFGLCGIPENCIDALLKKPISGLTCISNNAGVDDFGIGLMLKKRMVKKMISSYVGENAEFERQLLSGELEVELIPQGSLAERTRAGGAGIPAFFTPAGVGTEVAEGKEMREFDGKLYILERWLKADFSLVKAWKGDTAGNLIYKGTARNFNPMMATAGTITIAEVEELVPAGTLDPNQIHTPGIFVQRIFQGDHYEKRIEKRTVK---
MQRIAAAFERCRGQGRAALVGYLTGFDPDHERGLASLIAACEAGVDVLELGVPFSDPTADGPEIQSAMVRALAAGATLEGVLALASAVRSRFAELPIVLFSYANPLLRAGARGFCQRLRDLGVDALLVVDLPPEQASILRAPARAANLDWIGLCAPTSPPARLDKIVEAASGFVYAVSLTGVTGSALDASHSLRSQLEDLRGRTQLPIAVGFGVREPSQVRALA-PQVDGVVVGSALVKAGRSGPD-------PLASLVADLRAAT-GMSKIFESAEAALFDLQDGASVAVGGFGLVGNPEALIQAIARKGSKRLTIMSNNCGNQGLGLAILLQQRQVARVVCSFVGGNPDLEAQMLAGEVEVELNPQGTLAERLRAGGAGIAAFFTPTGAGTVVAEGKEQREFEGRPHVLETALHPDVAIVRAAVGDAFGNLRFYRTSQNFNPLAAMAGRLTIAEVDELVPTGTLDPDDIHLPGIFVQRIVHVPEHVNYIEYRT---TS
MNRIDQLFQQKKE---RVLSIYFTAGFPKLEDTLPIMEAIEAAGADIIEIGIPYSDPIADGPTIQDSNMIALENGMSLKVLFEQLKEMRKT-VSIPVVFMGYLNPIIQYGMENFCAKCKEVGVDGLILPDLPMQQLDEFKGLFDKYELRNTFLISPQTSEKRIREIDQHSNGFIYMVSSHSITGAKTGISDEQVTYFERVAAMDKNPRLIGFGISDAESFSKVS-QYSNGAIIGSSFIKKIKDSKN----LKEDIKTYIQEVI----RMNKTVKDATEAVKDVFSNSVLMFGGFGLCGIPENCLRALLLKDLTGLTCISNNAGVDDFGIGLMLQKHMVKKMISSYVGENAEFERQLLSGELEVELIPQGTLAERVRAGGAGIPAFFTPAGVGTEVADGKEIREFDGKLYLLERWLKADFSFVKAWKGDTAGNLIFKGTARNFNPMMATAGRITIAEVEELVPAGELDPNQIHTPGIYVHRIFQGEKYEKRIEQRTVS--K
MNRINQKLKEDK----KLLSIYFTAGYPNLNDTAGIIQDLEKQGVDMIEIGLPFSDPLADGPTIQESSTAALKNGMHTELLFEQLGDIRKT-VSIPLIMMGYFNPVLQYGVEAFCKRCQEIGIDGIILPDLPLDVQKDYEAIFRKYGLINVFLITPQTSEARIREIDAASDGFIYMVSSASTTGAKAGFGEETEAYFDRIKSMNQNPQIVGFGISNSDTFKQAT-QKTKGAIIGSAFIKHLTQNG------VEKIEGFVRGI-----RMKKTVPDVKKALAGVSDGMTFMLGGFGLCGIPENAIGELFRLGVKDITCISNNAGVDDFGLGLLLQQHQIKKMISSYVGENDEFERQMLSGELEVELTPQGTLAEKCRAAQAGFPAFYTPAGYGTEVAEGKETREFDGKMYVLEPAYKADFAFVKAWKGDEAGNLIFKGTARNFNPSMCGAAKITVAEVEELLPAGSLEPNEIHVPGIFVQRIFQGDNYEKRIEQRTVRQ-G
MNRIDQLFQKKKE---RVLSIYFTAGFPKLEDTLPIMESIEAAGADIIEIGVPYSDPIADGPTIQDSNMIALNNGMSLKKLFEQLQDMRKT-VSIPVVLMGYLNPIIQYGMENFCKKCQELGIDGLILPDLPMQQLDEYKELFNQYGLRNTFLISPQTSEKRIREIDEHSNGFIYMVSAHSITGARTGISEEQIAYFQRVQSMGKNPRLIGFGISDAGTFYKAS-LYGNGAIIGSAFIKKIKESKD----LKADILAYIRSVI----SMNKTVANAEEAVKDIPSGAVLMLGGFGLSGIPENSIDALLQRDIKGLTCISNNAGVDDFGIGLMLKKRMVKKMISSYVGENAEFERQLLSGELEVELIPQGTLAERVRAGGAGIPAFFTPAGVGTEVAEGKELREFDGKLYLMERWLKADFAIVKAWKGDTAGNLIFKGTARNFNPMMAAAGRITIAEVEELVPAGDLDPNQIHTPGIYVQRIFQGIDYEKRIEQRTVTR-S
MNRIHTLFQNKKE---RVLSIYFTAGFPTLEDTLPTMRAIEEAGADIIEIGVPYSDPIADGPTIQDSNQIALENGMSLKKLFDQIKDMRQS-VNIPVVLMGYLNPIIQYGMEPFLKKCKEVGVDGLILPDLPMQQLDEFKSIFDQYGLSNTFLISPQTSEARIREIDENSNGFIYMVSSHSITGAKSGISGEQVEYFKRVQAMNKNPRLIGFGISDSETFTKAS-LYGNGAIIGSAFIKVVKDSKN----LSADIKSYIQSVI----QMNKTIANAAEAVEDVFSNAVLMFGGFGLSGIPENSIKALLERDVNGLTCISNNAGVDDFGIGLMLQKRMVKKMISSYVGENAEFERQLLSGELEVELIPQGTLAERVRAGGAGIPAFFTPAGVGTEVANGKELREFDGKLYLLERWLKADFAFIKAWKGDTAGNLIFKGTARNFNPMMAAAGKITIAEVEELVPAGELNPNEIHTPGIYVQRIFQGKDYEKRIEQRTVAK-G
MSKVGAAIHARKDAGSGAVIGYLPLGFPDIQTSIDAAVTLANNGVDVLELGLPYSDPVMDGPVIQAATQRALAEGYRVRDTFPAVREIVSQ-VKTPVLVMTYWNPVAQFGAQRFADELSAAGGAGLITPDLIPDEGSEWMAAATAADLDRVFLAAPSSSETRLKQAVEASRGFVYTVSTMGITGARSDVDSAAATLVARLRAVGVDNACVGLGISTAQQVREVL-AYADGAIIGSAFVRALAE------GGLERLAAVSSDLASGSRSMSKISPSTAEAVADVHDGATVMLSGFGLAGHPVALIEALLEQGATDLTIVSNNAGNGDTGLAALLAARRVRKVVCSFPRDSWVFDGLYRSGDIELELVPQGNLAERIRAAGAGIPAFFTPTGFGTALAEGKETRTIDGRDVVLEHALHADFAFVGARFADRWGNLVYRKTARNFGPMMASAADVTIAQVDTVVPIGGLDPEQVITPGIFVQRVVEIGERHDGVEGAGQEALA
MNRINKKLKEEG----KLLSIYFTAGYPKLGDTVEIIQQLEKNGVDMIEIGLPFSDPLADGPTIQQSSTAALKNGMTTEILFDQLKDIRQS-VSIPLIIMGYFNPMLQYGVEAFCKKCQEIGIDGLIIPDLPVDVHEEYQETFEKYGLINVFLITPQTSEKRIRFIDSVSNGFIYMVSSASVTGAQSGFGDGQQAYFQRIADMKNNPQIVGFGISNSETFEQAT-KSAKGAIIGSAFIKHLNGHG------VEGISTFIKTI-----RMSKKVTGVEAALKGVKDKMTLMLGGFGLCGIPENAIAELVRIGVKELTCISNNAGVDDFGLGLLLQKHQIKKMISSYVGENEEFERQMLSGELEVELTPQGTLAEKCRAAQAGFPAFYTPAGYGTEVAEGKETREFNGKMYVLEEAFKADFAFVKAWKGDEAGNLIFKGTARNFNPCMCGAADITVAEVEELVPAGELDPNQIHVPGIFVQRIFQGKNYEKRIEQRTVRT-K
MNRIQTKLKEDK----KLLSIYFTAGYPSINDTVSIIQNLEKNGVNMIEIGLPFSDPLADGPTIQASSTQALKNGMTTEVLFNQLKDIRKT-VSIPLIIMGYFNPMLQYGVEAFCKKCQEIGIDGLIIPDLPVDVHEEYQAIFEKYGLINVFLITPQTSVERINFIDSISNGFIYMVSSASTTGAQSGFGDEQTNYFERIDKMNNNPQIIGFGISNNETFRQAT-QYAKGAIIGSAFVKHVSNKG------VNNISDFVKSIL----NMNKKVSNVQDALKGVTSNMTFMLGGFGLSGIPENAIAELVKLGVNGLTCISNNAGVDDFGLGLLLQHKQIKKMISSYVGENDEFERQMLSGELDVELIPQGTLAERCRAAQAGFPAIYTPAGYGTEVAEGKETREFDGKMYVLEHAFKADFAFVKAWKGDAAGNLIFKGTARNFNPNMCGAAKITVAEVEELVPLGILDPNKIHIPGIFVQRIFQGERYEKRIEQRTVRQ-S
MTHINDMFNKLNETDDKAFIAYMMAGDGGLDKLPEQIKTLEKAGVDLIEIGIPFSDPAADGPVIQEAGIRALKENVSLRDILDKLTEIKDD-INVPYVLMTYYNPVFSYGLEAFAQDAQAANVSGLIVPDVPLDEEPELKNALTDTELAIIRLATLTTTDERLEQLVDEAEGFIYAVTVNGVTGKQAGYSEEVYDNLARIKEKSAVPVCAGFGITSSEAAEALG-EHCDGVIVGSAIVEMLNRNEEE------NIKNLIPKKHAAR-KMESKITDIKSALEPVKSGDTLMVGGFGLIGAPLSLIDELTTLDVNELTVISNNVGEAGKGLGILLDQGKLKKAVGSYFTSNREVAKWYNAGKLELQLLPQGTLGEAIRAGGAGIGGFYTKTSVGTDLAKGKETKEIDGEEYVLEKALKADVSIIRAHKADKLGNLVYYKTARNFNPMMATAGKYVVAEVDEIVEAGELNPEEIATQHIYVDKIVLAEQIKEGV------VQK
MNRINKKLKEEG----KLLSIYFTAGYPKLGDTVEIIQQLEKNGVDMIEIGLPFSDPLADGPTIQQSSTAALKNGMTTEILFDQLKDIRQS-VSIPLIIMGYFNPMLQYGVEAFCKKCQEIGIDGLIIPDLPVDVHEEYQETFEKYGLINVFLITPQTSEKRIRFIDSVSNGFIYMVSSASVTGAQSGFGDAQQAYFQRIADMNKNPQIVGFGISNSETFEQAT-KSAKGAIIGSAFIKHLNGHG------VDGIDKFIETI-----RMSKKVASVKEALDGVQDGMTFMLGGFGLCGIPENAIAELVASNIKDITCISNNAGVDDFGLGLLLHKHQIKKMISSYVGENEEFERQMLSGELEVELTPQGTLAEKCRAAQAGFPAFYTPAGYGTEVAEGKETREFNGKMYVLEEAFKADFSFVKAWKGDEAGNLIFKGTARNFNPCMCGAAKITVAEVEELVPAGELDPNQIHIPGIFVQRIFQGSNYEKRIEQRTVRK--
MNRINRKLEASN----KLLSIYFTAGYPDLENTVPIIEQLEKSGVDMLEIGLPFSDPLADGPTIQASSTKALKNGMSSEKLFEQLKNIRKT-VEIPLIIMGYFNPILQYGVEKFCQKCQEIGIDGLIIPDLPVDVHQEYQEVFEKYNLINIFLITPQTSKERIELIDSVSKGFIYMVSSASVTGAKNTFGDAQTDYFKKVEAMNKAPQIVGFGISNKETFESAT-EYTKGAIIGSAFIKVVTEKG------ISGIDPFVKSIL----SMNKRVNSIQEALEGVQDGMTMMFGGFGLCGIPENCINELVTMGVKDLCCISNNAGVDDFGLGLLLQKRQIRKMIASYVGENAEFERQMLTGEMEVELVPQGTLAERCRSAQVGIPAFFTPAGYGTEIAQGKEVRNFNGKNYILEEAFKADFAFIKAWKGDHAGNLIFKGTARNFNPAMCGAATITVVEVEELVPAGSLDPNQIHIPGIFVQRIFQGKTYEKRIEQRTVRK-P
MNRINQKLKEDK----KLLSIYFTAGYPKLTDTVKIIEDLEKNGVDMIEIGLPFSDPLADGPTIQDSSTHALNNGMNTDLLFEQLQNIRET-VSIPLVMMGYFNPVFQYGVEAFCKKCQEIGIDGIILPDLPLDVQDEYEQTFKKYGLINVFLITPQTSDERIRMIDKVSEGFIYMVSSASTTGAKTGFGNEQQTYFERIAELDKNPQIVGFGISNKATFDQAT-KNAKGAIIGSAFIKHLTQHG------TEKIDGFVRGI-----RMKKTVANVREALEGVSDGMTFMLGGFGLCGIPENAIAQLVTLGIKDITCISNNAGVDDFGLGLLLQEHQIKKMISSYVGENDEFERQMLSGELEVELTPQGTLAEKCRAAQAGFPAFYTPAGYGTEVAEGKETREFDGKMYVLEPAYKADFSFVKAWKGDEAGNLIFKGTARNFNPCMCGAAKITVAEVEELLPAGSLDPNEIHIPGIFVQRIFQGVEYEKRIEQRTVRS-N
MNRIKQLFEEKK----NILSIYYTAGYPNTGDTIRIAEALEKSGADMLEIGFPYSDPVADGPVIQASSKQSLDQGMTLKLLFEQLKDLRKS-VTIPVLLMGYVNPVLQFGVENFCKACAEVGVDGCIVPDLPMVEEEFYKGCFEEHNLSNVFLITPQTAEERIHKIDGLTNGFIYLLSSSATTGKNLEVGDTTETYFSRIQNMKKNPAMIGFGISDKQTFDKAC-SYANGAIIGTAFVKAIADGN-----IEENVDDFMKQFK----PMNKVVSGADEAVRDIFDGATIMLGGFGLCGIPENCITALVAKEIKSLTCISNNAGVDDFGIGLMLKKRMVKKMISSYVGENAEFERQLLSGELEVDLIPQGTLATRCMAAGYGMPAIFTPAGVGTEVAEGKEIRNFHGKDYLLEYAFDADFAIVKAWKGDTAGNLIFRSTSRNFNPVMAMAGKITIAEVEELVEAGELNPDHIHTPGIYVHRIFQGKDYEKRIEQRTTRQNK
MSAVSTAIDAAATERAGALIGYLPVGFPDLQTSIDAAIALAQNGVDVLELGVPYSDPVMDGAVIQAATMTALAGGFRLRDVFTAVSAIRAA-VDVPVLVMTYWNPVTQYGVERFASDLAAAGGAGLITPDITPDAAAEWLDVSDRLGLDRVFLAAPTSSDERLSLVTEHSKGFVYTVSTMGITGARQDLDAAAKTLVGRLRAAGAEHACVGIGISTAEQVRSVL-EYADGAIVGSVFVKALAD------GGVPAVTEVVRSLAAGT-RMTKRWSSAAEALHEVQDGATIAVGGFGLSGNPSDLIEALRDTGATDLTIVSNNMGVDGKGLGILLENRQVRKVVASYVGENKLFAKQFLDGELEVEFTPQGTLAERLRAGGAGIAGFYTKTGVGTPVAEGKPTEVFDGETYVLERGIVADVALVHAFRADREGNLVFRHTARNFNPIVATAGRLTIAEAEEVLEDGYLDPNTVVTPGIYIQRLVTATPRVKDIEQRTVRPRS
MNRIHKTLAEDK----TLLSIYFTAGYPELNDTVTIIKSLEDSGVDMIEIGLPFSDPLADGPTIQESSTKALQNGMTTKLLFEQLRDIRSQ-VSIPLIIMGYFNPMLQFGFEAFCKECEAIGIDGLIVPDLPLAEEDHYKGIFEKHNLSNVFLITPQTSDERIKQIDEASNAFIYMVSSASVTGSTSGFGEAQQSYFKRIKDLNTNPQIVGFGIKDEQTFKDAT-ANAKGAIIGSAFIKHLTKEG------VANIPQFVKTI-----RMKKTVKDVEAALQGVQDGMTFMLGGFGLSGIPENAIAHLVKLNVKDITCISNNAGVDDFGLGLLLQKKQIRKMVSSYVGENDEFERQMLSGELEVELIPQGTLAERCRAAQGGFPAFFTPAGYGTEVAEGKEVREFNGKMYVLEEAFKADFAFIKAWKGDEAGNLIFKGTARNFNPNMCGAAKVTVVEVEELVKPGELDPNQIHIPGIFVQRIFQGERYEKRIEQRTVRQ-D
MNRINKKLQEDK----NLLSIYFTAGFPNLEDTAIIIQDLEKNGVDMIEIGLPFSDPLADGPTIQASSAQALKNGMTSDILFEQLKNIRET-VSIPLIIMGYFNPILQYGVEAFCAKCQDIGIDGLIIPDLPVDVNDEYKAVFEKHGLINVFLITPQTSEERIHFIDSISKGFIYMVSSASVTGGQSVFGTAQMDYFKRIEAMNKNPQIIGFGISTNETFNQAT-KHAKGAIIGSAFIKHLKREG------IQGIPNFTKNIL----VMNKQVADINEAFKGVTDNMTFMFGGFGLSGIPENCIAKLVELEVKGLTCISNNAGVDDFGLGLLLHKRQINKMISSYVGENDEFERQMLSGELDVELIPQGTLAERCRAAQAGFPAIYTPAGYGTEVAEGKETRDFDGKMYVLEHAFKADFAFIKAWKGDAAGNLIFKGTARNFNPNMCGAAKITVVEVEELVPVGELDPNQIHIPGIFVQRIFQGKNYEKRIEQRTVRT-N
MNRINQKLQENK----KLLSIYFTAGFPKINDTVSIIENLEKSGVDFIEIGLPFSDPLADGPTIQASSTKALNNGMTSEVLFNQLKDIRKT-VSIPLIIMGYFNPMMQYGVENFCKKCAEIGIDGLIIPDLPVDVNDHYKSIFEKYGLINVFLITPQTSLERIQFIDKISDGFIYMVSSASVTGSQNAFGKTQDDYFKRIADLNKSPQIIGFGISNAETFKQAT-KYAKGAIIGSAFVKYLEENG------IASINKFVSGII----DMNKVVNNAQDALLGVENGMTFMLGGFGLCGIPENCISELVRLGVNNLTCISNNAGVDDFGLGLLLKKHQIKKMISSYVGENEEFERQMLSGEMDVELIPQGTLAERCRATGAGIPAFYTPAGYGTEVAEGKETREFNGKMFVLEHSFNPEFAFVKAWKGDTAGNLIFKGTARNFNPMMAMAGKITVAEVEELVEAGELDPNQIHTPGIFVQRIFQGKDYEKRIEQRTVTP-S
MMN---RVEAAAKNNDQLFIPYIVAGDPTIEVTIDLARVLEESGAHILELGVPYSDPLADGPVIQAAANRSLQEGTSLQTVIDTVRQIRAAGIQIPIVLFCYVNPILKYGLHDAVKAASEAGVDGWLVPDLPYEENDEMKKTCNEYGNVLISLVAPTSN-ERVKRIAKEAQGFLYCVSSLGVTGVREEFDSRLDTFITAASESSSVPLAVGFGVSKREHVARLH-TQGYGAVVGSRIVKEIEKYETMRSKALLQIKTFVQSLVSS---MSKKEISLTDISKYIKDGDQVLVGGFGLSGCPLTIVDEIAKTDVKELTIVSNNLGEPQKGLGKLLDNGQIKKAIGSYFTTHRGAVNAWNEGWLEIELLPQGTMAEGIRAAGAGIPAFYTPTGAGTKLSDNKEVREFDGKEYVLEKSIPGDVALYRAHKADEYGNLVYRKTQENFNTAMAMAGKIVIAEVDEIVPIGELKPEEIKTQHLFVDYLVKTNYEGTFV------ETK
MNRIHKKLSEDK----KLLSIYFTAGYPEVNDTVPILESLEKNGVDLVEIGLPFSDPLADGPTIQASSTQALLNGMTTQKLFEQLKDIRKT-VSIPLILMGYFNPVLQYGVEAFCKECNEIGIDGCILPDLPLAENAHYRAIFEKYNLINIFLITPQTSQERIHAIDEASNGFIYMVSSASTTGAQEGFGNEQTTYFNRIATMDKNPQVVGFGISNEATFNAAT-KQAKGAIIGSAFIKMITENG------ISGIPKFIRSIRP---LMNKTVANVTEACQGIKDGMTFMLGGFGLSGIPENAIAELVRQNVKNVTCISNNAGVDDFGLGLLLQKHQIKKMISSYVGENAEFERQMLSGELEVELIPQGTLAQRCQAAQAGIPAFYTPAGYGTEVAEGKESREFNGKMHILESAFNADFAFVKAWKGDEAGNLIFKGTARNFNPNMCGAAKITVAEVEELVPAGTLDPNQVHIPGIFVQRIFKGEAYEKRIEQRTVRK--
MNRINQKMQQKNQATGKLLSIYFTSGYPNLDDTVTIIQQLEKNGVDMVEIGLPFSDPLADGPTIQESSTVALKNGMTTEKLFEQLRGVRDL-VSIPLIAMGYFNPMLQYGVEAFCKKCHEIGIDGIIMPDLPLDVQEEYEAIFKKYGLINIFLITPQTSEERIREIDEASEGFIYMVSSASVTGSKSGFGTEQEAYFKRVASMNKNPQIVGFGIKDAQTFQQAT-KTAKGGIIGSAFIKHLTEHG------VASISDFIQRI-----RMNKKVSNVANALEGVKNGMTFMLGGFGLCGIPENAIAELVRLGIKDITCISNNAGVDDFGLGLLLQGRQIKKMISSYVGENDEFERQMLSGELEVELTPQGTLAEKCRAAQGGFPAFYTPAGYGTEVAHGKETREFNGKMYVLEHAYKADFSFVKAWKGDEAGNLIFKGTARNFNPCMCGAATITVAEVEELHPAGSLDPNEIHIPGIFVQRIFKGEHYEKRIEQRTVRT-N
MSRISTA-DAIRATGERALIGYLPVGFPDLATSVEAAVAIAEAGCTAIELGVPYSDPAMDGPVIQTATQAVLDRGFRLDELFEAIEAITAR-TSAPVLVMTYWNPVLRYGVDRFAERLAAAGGAGLITPDLTPENAAAWLAAADRHGLDRIFLAAPSSSDARLDAAIQASRGFVYTVSTMGTTGARDDVDRAARALSERIAERAEALRCVGLGISTPEQVRDVL-EYADGAIVGSALVRALDE------GGVPAVRALAASLAEGTLAMDKTYGSAAEAVADIQDGATLAVGGFGLSGNPMALIRAIEERGVKHLKVVSNNCGVDDWGLGLLLRNGQIDKMTSSYVGENKEFERRYLTGELELELTPQGTLAEKLRAGGSGIAAFYTRTGVGTQVQEGKPTATFDGTEFVLEEAITTDFSLVHALRGDRHGNLVFNKAARQFSPPAAMAGRICIAQVEELVEPGEIDPDAVHLPGVFVHRIVEVGTDEKRIERRTVR-ED
MSTLEQAFQKTLDQGDKIFVPYIMAGDGGLDVLPERIQFLEEAGATALELGIPFSDPVADGPTIQEAGLRALEEKVTLRKVLRKLKETKHD-RTIPIILMTYMNPIYAYKIEDFINESVDSGVDGLIIPDLPMEEEDRITRYLSDKEIALIRLAALTSPIERLKKIAEKTEGFLYAVTVKGTTGAQVEFAETVGEYIKELKAMSSKPVLAGFGVSTPEQVRQLS-QYGDGVVVGSKIVSSFYEEKRG------EIVDLINAS-----KMD-KVIGINEAIKDIRDGDTLMIGGFMANGAPEKLVDALIAKGIKDIILISTDTGLVTTGSGKLISRKLVKKLYASHIGTNKETGRQMNEGETEVELVPQGTLVERIRAGGYGLGGILTKTGLGTLVEEGKQRITVDGEEYLLETPLKADFALIHAAKADRNGNLVYKGSTNNFNNVMTAAANVTIVEADEVVENGEIDPNFVHTPGVFVNHVVDGGA-----------ING
MNRIQQKLQENK----KLLSIYFTAGYPSLSDTKTILEQLEIGGVDMVEIGLPFSDPLADGPTIQQSSTKALENGMNSELLFEQLQEIRKT-VDIPLLIMGYFNPIMQYGVENFCRRCAEVGIDGLIIPDLPVDVHHNYHHIFEQYGLINIFLITPQTSEDRIRYIDHISSGFIYMVSSASVTGAQNTFGETQQKYFDRISSMDKTPQIVGFGISNSETFTQAT-RTTKGAIVGSAFIKHLTEHG------INNITSFIKTLR----TMAKNVKDVNEALLGVKDGMTIMLGGFGLCGIPENAIAALVKSGVKDLTCISNNAGVDDFGLGLLLQKRQIKKMISSYVGENDEFERQMLSGELEVELTPQGTLAEKCRAAQAGIPAFYTPAGYGTEVAIGKETREFNGKMYVMEEAFKADFSIVKAWKGDTAGNLIFKGTARNFNPCMCGAAKITIAEVEELVPAGTLDPNQVHIPGIFVQRIFQGVNYEKRIEQRTVRK-N
MNRINQLFLQKPR---PLLSLYFCAGSTGIDDTPRIIRQLAEKGVDMIEIGIPFSDPMADGPVIQEASTRALRHGMTLRILMDQLRHIRRDVPDMPLLLMGYLNPIMQYGFENFCRDCAACGVDGMIIPDLPFDDIRHYRPVADRYGLRMVMLITPETSEERIRLIDEATDGFIYMVSTAATTGAQNAFSPEAEAYFSRIAGMGRNPRLIGFGISNHATYASAA-RHAAGCIIGSQFVKLLDEEQGN---AARAYYRLMQRL-----RMS-QIITVEEAVAKVKDGMTVMVGGFLANGSPNKVLDALAKSGVKDLTVICNDSAYPDKGIGQLIVNKQLKKLIVSYIGACPQTAEQMNSGELEVEFSPQGTLAERVRAGGFGLGGVLTPTGLGTVVAEGKQVINIDGKDYLLEKPLRADVALIGASKADKKGNLRFNGTSSNFNPMMATAADMVICEPKEIVEIGEMAPEDVHTPGILIDYLV-----------------K
MNRINQKLQDSK----KLLSIYFTAGYPNLNDTVKIIQDLEKNGVDMIEIGLPFSDPLADGPTIQASSTQALKNGMNTALLFEQLKDIRET-VSIPLIVMGYFNPMLQFGVEAFCKKCQEIGIDGIIMPDLPLDVQDKYEHIFKANGLANIFLITPQTSDARIRQIDAASDAFIYMVSSASVTGSQDGFGNSQEDYFNRIANMNINPQIVGFGISNSETFDQAT-KKTKGAIIGSAFIKHLTYKG------VKDLGEFVKSI-----RMSKTVGSVEEALKGVKDGMTFMLGGFGLCGIPENAINELVRIGIKDLTCISNNAGVDDFGLGLLLHKHQVKKMISSYVGENDEFERQMLSGELDVELTPQGTLAEKCRAAQAGFPAFYTPAGYGTEVAEGKETREFNGKMYVLEEAFKADFAFVKAWKGDEAGNLIFKGTARNFNPCMCGAAKITVAEVEELLPAGALDPNEIHVPGIFVNKIFQGKAYEKRIEQRTVRQ-S
MSRISELFKRKKE---RVLNVYCTAGYPQLDSTLTVMQALQNNGADLIELGMPYSDPLADGPVIQASSTKALQNGMTISTLFEQLDGFRKT-IHVPVVLMGYLNPLLQFGFENFCAQAAAIGVDGLIIPDIPMYEETAYKQVLQKYNLDFIFLVTPETSEERIIKLDSLSSGFLYAVSSSSITGTDKDF-SPVESYLKRLKSLPKNPVLVGFGIKDKDSFEAAS-KFTNGAIIGSAYIKALETDID----VEQATKAFLHKVL----AMNKVYTEALDALHDINDGATIMLGGFGLCGIPENSINALVEKGTKNLTCISNNAGVDDFGLGLLLKTRQIKKMMSSYVGENAEFERQLLSGELEVDLIPQGTLATRIQMAGMGIPAFFTPAGYGTEIAEGKEVREFNGKKYLMEMALHADFSIVKAWKGDRYGNLVFRKTTRNFSTSMAKAGHITIVEVEHLVEPGQLDPDEIHVPGIYVHRIFQGRQYEKRIERRTVQLAK
MSRIQELFKQKQN---NVLNVYCTAGYPKLDSTVPVMKALQDSGVDMIELGMPYSDPLADGPVIQASSTQALANGMTIATLFEQLRGFRKE-IYVPVILMGYMNPVLQYGFERFCQDAADMPIDGLILPDLPEYEETEYGPIMQRYGLNFIFLVTPETSGERIRRLDSLSTGFLYAVSSSSTTGKDKDM-NAVNNYLQKLQDMKKNPVLVGFGIKDKATFQQAC-EHANGAIIGTAFIKALESTSD----VAGVTKKFITDIK----SMQKVVVNADAAIADIQDNATIMLGGFGLCGIPENCIAALVRKGVTNLTCISNNAGVDDFGLGLLLKTRQIKKMMSSYVGENAEFERQLLSGELEVDLIPQGTLATRIQMAGMGIPAFYTPAGYGTEIATGKEVREFNNKMYLMEYALHADFSLVKAWKGDRYGNLVFRKTTRNFSTSIAKAGNITIAEVEHLVEPGELDPDHIHVAGIYVHRIFEGTNYEKRIERKTVKM-K
MNRINKKLNEDK----KLLSIYFTAGYPNLNNTVTIIENLEKNGVDMIEIGLPFSDPLADGPTIQASSTQALKNGMTTNVLFKQLKDIRKT-VSIPLIIMGYFNPMLQYGVEAFCKKCQDVGIDGLIIPDLPVDVNEKYKTVFEKYGLINVFLITPQTSEKRINFIDSISNGFIYMVSSASVTGSNSGFGDEQTKYFKRIAKMNKNPQIIGFGISDNETFSQAT-QHAKGAIIGSAFIKNLTKSG------LSKIDDFIKSII----NMNKKVNAVSDAVKGISDNMTFMLGGFGLSGIPENAIAALVKSGIKGLTCISNNAGVDDFGLGLLLQQKQIKKMVSSYVGENDEFERQMLSGELDVELIPQGTLAERCRAAQAGFPAIYTPAGYGTEVAEGKETREFDGKMYVLEHAFKADFAFVKAWKGDAAGNLIFKGTARNFNPVMCGAAQITVAEVEELVPVGELDPNQIHIPGIFVQRIFQGEKYEKRIEQRTVRT-E
MNRINKTLNGDK----KLLSIYFTAGYPKLEDTVKIIKDLETSGVDFIEIGLPFSDPLADGPTIQESSTQALKNGMTTNMLFNQLKDIRET-VKIPLIIMGYFNPMLQYGVEKFCQKCQEAGIDGLIIPDLPVNVNEEYKAIFEHYGIINIFLITPQTSEERIRFIDSVSDGFIYMVSSASVTGSTKGFGEDTKAYFKRISAMNKNPQIIGFGINDKETFNQAT-EFATGAIIGSAFVKHLTASG------TNKTSSFIKALRD---LMKKTVNNVQEAMKGVHDGMTFMLGGFGLSGIPENAISELVRLNLKDLTCISNNAGVDDFGLGLLLHKKQINKMISSYVGENAEFERQMLSGELDVELTPQGTLAAKCQAAQQGFPAVYTPAGYGTEVAEGKETREFDGKMYVLEEAYKADFAFVKAWKGDEAGNLIFKGTARNFNPLMCGAATVTVVEVEELVKPGELDPNQVHIPGIFVQRIFQGKDYEKRIEQRTVRK-E
MNRIDKLFQQGKN---NILSVYFTAGYPNLNDTVPIIQSLEKNGVELIEIGIPFSDPMADGPVIQTSGTEALKNGMSLRVLFRQLSQIRSS-VQIPLVLMGYLNPILQFGFNEFCSEAQRCGIDGVIIPDLPFAEMKEYKAVAEKHGLHIIMLITPETSDERIRLIDSNTGGFIYMVSSASVTGAKNTFSDADLAYFSRVNAMQQHPRLIGFGISNRDTFEAAC-KNASGAIIGSKFVSLLGSEKS----VDDAVEKLKKSIVKFQ-QMN-KLISYCDAAAKIKDGMTVMVGGFLGHGAPDTIIDELVRTGVKNLTLIVNDSGYPDKGCGKLVSNHLVKKLIVSHIGTNPDSGRKMNSGEMEIEFSPQGTLAERIRCGGSGLGGVLTPVGLGTVIEEGKEVIRVDGKDYLLEKPIKADVAIIRASVSDEWGNLIYKGTMKNFNPLMAMAADTVIVEADEIVPIGSLSPETVHTPHIFVDYIVK----------------H
MNRLQSLFERKPE---NILSIYFTAGYPTLDSVGEIITGLAANGVDMIEVGIPFSDPMADGPVIQESSTIALRNGMTLRRLLDDVKAVRPLVPDTPLVLMGYLNPMMRMGIKNLFEACAEAGIDAMIVPDLPFDVLSDFRELCREYDIPMIMLITPETSEERIRLIDEHCDGFIYMVSAASTTGTRDSFGEAQLDYFRRINSMKKHNRLIGFGISNARTLADAQ-ANASGAIIGSKFIKCLGEHPDN---IPAAISALMDALR----RMN-KIINLEEAVSKVKSGMTIMVGGFLTKGGPNKFMEALAEKDVKELTLICNDAAYADKGLGKIIANKQVKKLIVSYIGSNPAAIDLMNSGEMEIEFSPQGTLIERIRAYGAGLGGVLTSTGLGTVVAENKQIINVDGKDYLLEKPLKADVAIIGASIADTAGNLYYKGTKKNFNPIVAMAADLVIAEPEQIVECGGIEPEHAHTPAILIDFII----------------SK
MNRINQKLQENK----KLLSIYFTAGYPSLNDTLTIIQNLEKSGVDMIEIGLPFSDPLADGPTIQESSTAALKNGMTTETLFNQLKDVRKT-VTIPLIIMGYFNPMLQYGVEAFCKKCQEIGIDGLIIPDLPVDVNDQYKAIFEKYGLINVFLITPQTSVERINFIDSISNGFIYMVSSASVTGSQSGFGDDQTAYFERISHMNKNPQIIGFGINDNETFVQAT-KYAKGAIIGSAFIKFLTNNS------VDKIDSFVTSI-----IMNKKVNNVNIALQGVKDGMTFMLGGFGLSGIPENAIAELVKLGVKDLTCISNNAGVDDFGLGLLLQKHQIKKMISSYVGENDEFERQILSGELDVELIPQGTLAERCRAAQAGFPAFYTPAGYGTEVAEGKETREFDGKMYVLEQAFKADFAFVKAWKGDPAGNLIFKGTARNFNPVMCGAAKITVAEVEELVPLGSLDPNQIHIPGIFVQRIFQGEHYEKRIEQRTVRA-N
M-RLEQAIRTVNARGEKAFIPYVMGGDGGIDRLPDILAFLERSGATAIEVGVPFSDPVADGPVIQEAGLRALADNISLKDVLEAIRIARQS-TGVPIVVMTYLNPIFRFGIDTFLSTCREVGVDGLIIPDLPLEQSDQFFAGRNKQDIALVQLVSLTSPMERIEKLAAHSEGFLYAVTVNGTTGGQTNFGDSLEQHLAKVAQLSPVPVMAGFGISTPEHVRQLS-TSVAGVIVGSKIVELLQQGDEA------TIEQLMAARLPDV-VMQKIYDSFTEATADIFDGATLVVGGFGLCGIPEKSIAALQEQGVKELTVVSNNCGVDDFGLGILLQSRQIKKMVSSYVGENKTFEQQYLSGEIEVDLVPQGTLAERIRAGGAGIPGFYTPTGVGTPIAEGKEQKQFDGKTYLLEEGIVGDFALVKAWKADKLGNLVFRKTSRNFNPLVATAGKVTIAEVEELVEVGELDPNEIHTPAVYVQRIIVGTDYEKRIERRTVRE-A
MNRINQKLQEDK----KLLSIYFTAGYPSLNDTVGVIEDLEKSGVDMIEIGLPFSDPLADGPTIQASSTQALENGMTSEILFEQLKDIRKT-VSIPLIIMGYLNPMMQYGIEAFCLKCKEVGVDGLIIPDMPVDVHNDYQAIFEKYGLINVFLITPQTSEDRIRFIDSISNGFIYMVSSAGTTGAKNSFGNTQETYFDRIGNMNKNPQIVGFGISNHETFTQAT-HKAKGAIIGSAFIKHLTTHG------TKTIDTFVNSVLGK--QMNKKIDTVQQAVEGVKDNMTLMLGGFGLCGIPENAIAELVKLGVKNLTCISNNAGVDDFGLGFLLQGRQIKKMISSYVGENDEFERQMLSGELEVELTPQGTLAEKCRAAQAGFPAFYTPAGYGTEVAEGKESREFNGKMYILEKAYEADFAFVKAWKGDEAGNLIFKGTARNFNPCMCGAATITVAEVEELVPAGELDPNQIHIPGIFVQRIFQGEQYEKRIEQRTVRT--
MSRLTQAIENVTAQGDKAFIPYIMAGDGGLETLKPTILTLQKLGVTAIEIGIPFTDPVADGPTIEEAGYRALQAGASLRTVLEELQTFRDD-ITVPLVAMTYLNPILAFGVELFAIEAKEAGIEGLIVPDMPLEESAIIHDALRVAEIDLVQLVSLTSPAERIAKITAASEGFVYAVTVNGITGARQAFHEELSAHFNNLATYTTKPILAGFGISTPAQVEQLG-QLGSGVIVGSKIVDALTKNDWA------TIEALIAASKQSA-AMEKVWESAQAAVADIQDGVTLLVGGFGLSGIPTSLIQALYTKGTKHLRVVSNNCGTDTAGLGILLERRQIDHVSASYVGENKRFEQQLLNGDIEVELIPQGTLAERIRAGGAGIPAFYTATGVGTPVAEGKPTAEFDGKTYIQERAITGDVAFVKAWKADKMGNIVFRKTARNFNPIVATAATLTIVEVEELVEVGELDADHIHVPSIYVNRIIVTEHPDKQIERLTTRETI
MSLTAQKIEQARAEGRTAFIGYLPAGYPSIDESIEAAVQLGNNGADIIEIGLPYSDPVMDGEVIQQATGQALENGFRVADVFHIVKEVTSR-TDAAVVIMTYWNLVDRMGVDEFSRRFAEAGGAGLVTPDLVPEEAAEWFEASDKYELDRIFLTAPSSPDDRVKLTVESSRGFVYAVSIMGITGARTSVSDAAERVVKRAHQAGAPRVCVGLGISEPEHVTEIG-TYADGAIVGTALVAALRD------GGPAAVGELTRHLVSGATNMHKYQDDALEALASIEDGMTIAVGGFGLSGNPTRLIHALRDTGAKDLTIVSNNMGVDGKGLGILLENQQVSKVIASYVGENSLFAQQYLSGELEVEFSPQGTLAERLRAGGVGIPAFFTATGVGTEIAQGKEEQVFNGQRAIMEKGIRADIALVKAHTADTEGNLRYRKTSMNFNPLAAMSGQFTLAEAEHMLD-DFMDPELVHTPGIFVQALVDADP-VKDIENVTVRSAS
MTKLTAEIEAVLSKGEKAFIPYIMAGDGGLELLKEQILFLQENGATAIEVGIPFSDPVADGPTIQRAGERSLANGTNLRLIIQALDSFHEK-VHIPLILMTYFNPILSYGLETFSKDCQRIGIAGLIVPDVPVEESNQLRASLQDTDIALVPLVSLTSPPERIAKIIALGEGFIYAVTVNGITGVRNGFDEQLEQHLILLKELCPIPVLAGFGISSPEQVVSMG-AITDGVIVGSAIVEAFHLNNKE------KIVELIQASKKQV-SMN-KIIDSKEIRKLFKSGDQILTGGFGLSGTPLTIIDELLETDIKDLTVVSNNLGDLGQGLHKLFMQGKIKKAIGSFFSINREAVIAWSKGELDIELLPQGTLAEAIRCGGAGIGGFYTKTAVGTELSEGKEERVIDGERYIFEKAIKGDVAIIKAAKADRLGNLVYYTTARNFNPMMATAGKIVIAEVDEIVEVGELDPEYIVTPHAYVDYVIQSKYSSEYV------ESR
MGRIENAL----KKGEKNLIAYLTAGDPCIEKTPELVLGMESGGAALVEIGIPYSDPLADGPVIQAASTRALSKDISIEKIFDAVEKIRKE-SQIPLVFLVYYNTIHNYGGEEFLKKCEETGVDGLIIPDLPMEEQKELPKNA---AVSIIPLVALNSG-DRIENIVKDATGFVYCISSFGVTGTRDTISNKASEIVSEIKKYTDIPVALGFGISHNKMVEDVN-RYADAAIVGSAIVKVIEKTKGS----AKEVEDFVASL-----RMS-KVVLAKEAISHIKDGMSIMVGGFMVQGTPENLIDAIVECGVKDLTIICNDAGYPDKGVGKLISNGQVKKLIASHIGLNPMAGELMNEGKMEVVLVPQGTLVEQIRSGGAGLGGVLTPTGLGTIVEEGKKILEIQGEKYLLEEALKADVALIGGSIVDKKGNIVYRYTTQNFNKVMATAAELVMVGAKEIVEPGTIHVDNVMTPHLFVDYIVKE--------------GE
MF----------QQFDKLFIPFITAGDPNEELTIDLALILEKCGASAIELGVPYSDPLADGPVIQQASIRARRNGMNIEKAMELAYKMKERGLKIPIILFTYFNPVLQLGEKYFFTLMEKNRLEGLLIPDLPFEESGWMRKKCDEHGIYFISMVAPTSY-NRIKKIAENAAGFLYCVSSLGVTGERQSFDERVSDFISHVKKYSEVPVAVGFGISSNEHVKKFF-KISDGVVVGSAIVKQIEKLIPLKQSGLQEFERFINGL-----HMNKIMNSFSEAVSDIQDGASIVVGGFGLCGIPEKTIQALRDKGTKNLTIYSNNCGVDDWGLGLLLKNKQIKKMVASYVGENKIFEQQFLSGDLEVELIPQGTLAERMRAGGAGIPAFYTATGVGTPIAKGKEEREFNGKTYLLEEAIVADFAFVKAWKADTYGNLVYRKTARNFNPLAAMAGKITIAEVEQIVEPGELDPDEIHTPCIYVQRLLVGTNYEKRIERRTVVT-K
MSRIAELFARKNN---RVLNVYCTAGYPALDSTLPVMKALQQHGADLIELGMPYSDPLADGPVIQASSMKALENGMTIAVLLGQLKEMRKE-VNVPVILMGYMNPVLQYGFEKFCKDAAAAGVDGLILPDLPAYEETEYGAVIKRYGLDFIFLVTPETSEERVRALDGLTTGFLYAVSSSSTTGKDKNM-ADQEAYFNKLKQMNNNPVLIGFGIKDKATFNAAS-SYANGAIIGTAYIKALDNANGD---VAQPTQQFLESIL----QMNKVMNNAAEALQDVSSGATLMLGGFGLNGIPENSIAALVQKGITQLTCISNNAGVDDFGLGLLLKTRQIKKMISSYVGENAEFERQLLSGELEVDLVPQGTLATRIQMAGMGIPAFFTPAGVGTEIAAGKEERVFNGKRYLMEMALHADFAIVKAWKGDTMGNLVFRKATRNFSTSMAKAGNITIAEVEHLVQPGELDPDNIHVAGVYVHRIFQGSGYEKRIERKTVRL-S
M--IQQAIEQVLARGDRAFIPYIMAGDGGLATLKSTILRLQRIGVTAIEVGIPFTDPVADGPTIELAGQRALQNGTTLKSVLATLASFANE-ITVPLVAMTYLNPVLAYGAEKFAYDAKQAGIHGVIIPDMPLEERAIIYSALQKEQIALVQLVSLTSPTKRIAQLATASEGFIYAVTVNGITGARSDFANELEEHFAKLKAVSSLPVLAGFGISTPEQIKKFA-RFSDGVIVGSKIVDALANGDWQ------TVEALVNASKEKK-HMEVEILSPQEAMQYVQTGMSVMVGGFGLVGSPLTLIQALIERDVTELTILSNNIGESGKGLGKLLQQGKIRKAIGSYFTSNRDVVRLYNEKKLEVELLPQGTFVEAIRAGGAGLGGFYTKTGVGTKIAENKKIEIIDGEEYLFQKSLQADIAIIRAWKADRAGNLLYYKTARNFNPNMATAAKFVIAEVDEIVEIGDIQPDEIITPHLYIDALVKSEITIYDL------EEK
MTKLAGAIREANGRGGCAFVPYIMAGDGGLGRLEEQILFLQEAGATAVELGIPFSDPAADGPVIQQAGIRSLESGTTLAKVMQAVGGFSEE-IRIPVILMTYLNPVLSHGIAAFANDCREAGIAGVIVPDVPFEEDAVLEDALRMADVDFIRLIPLTAPDDRIRAIAGEAEGFIYAVTVDGITGARDSFAGSSADRLAWLREIADVPVLAGFGISTPAQVREFG-RSADGVIVGSVIVDAFHRGDLV------SISELIRAARNTP-EMKPIYDAAAEAVADIRDGATIMVGGFGLVGIPEQLILALVDSGVKDLTVISNNCGVDDWGLGLLLNNKQIKKMIGSYVGENKEFERQVLSGEIEVELTPQGTLAEKIRAGGAGIPAFFTPAGVGTPIAEGKEIRTFDGKEYVLEEALKADFALVRAAKADKLGNLIYNKTAQNFNPMMAAAGKVTIAESEEIVEVGELDPACIHTPSIYVQRLIQA-EQEKRIERLTTR---
MNRLTNLFAHKKE---NLLAIYFTAGFPALDQTIEIAKATAEAGADIIEIGMPFSDPVADGETIQQSNQQALDNGMHLELLFSQLANLRKE-VEVPVLLMGYLNPVMQFGLEKFCQKAAEVGVDGLILPDLPMQEEEVYRPVFEQYNLSNVFLMTPQTSEERIRKIDALTNGFIYVMSSASTTGKTGAISTEQEAYFERVAKMNKNPRLIGFGISDNASFSKAC-QHANGAIIGSAFIKTLAQSQQ----LNKDIGTFIKTVKGET-SMNKVIDNAEVAVADIPNNATLMLGGFGLCGIPENCISALVAKKTEGLTCISNNAGVDDFGIGLMLQQRQVKKMISSYVGENKEFERQLLSGELEVELTPQGTLAERIRAGGAGIPAFFTPAGYGTEVAEGKETREFDGKMYLMENWLIADFALVKAWKGDTAGNLVFKGTARNFNPMMAAAGKITIAEVEELVPAGELDPNAIHTPGVFVQRIFQGTGYEKRIEQRTVS--A
MSRLKTLFEKKPA---NVLNIYCTAGYPELDSTLLIMQALQENGADIIELGMPYSDPLADGETIQNSSVVALKNGMTIAKLFEQLKTMRST-VTIPVILMGNINPVLLYGFERFCADAAAVGVDGLIIPDLPPYEEALYKPTVEQQGLDFIFLVTPETSAERVRMLDGLSSGFLYAVSSSSTTGKDKDF-AEVEAYLERLKGYHNNPVLVGFGIKDKTTFSRAA-KHSNGAIIGSAFIKALEGKTD----VVAVTKDFVTAIL----DMNKVVANATEAIEGIKDGMTLMLGGFGLCGIPENCIRALTQTAVKDLTCISNNAGVDDFGLGLLLRNKQIRKMISSYVGENAEFERQLLHGELEVELNPQGTLAERCRAGGAGIPAFYVPAGYGTEVANGKEVREFNGKPHLLEYALIADFAIVKAWKGDTHGNLIYKETAANFNHPMATAGNITIAEVEELVPAGQLNPMQIHTPGIFVNRIFQGVDYEKRIEQLTER---
MNRINELFEHKKS---GILSVYYTAGFPKLNDTLDIARHLQAAGADLIEIGIPFSDPVADGPTIQQSNKQALDNGMTLKLLFSQLEELRQH-VQIPVIMMGYINPVIQFGVDNFCKACEKCGIDGLILPDLPIKEVADYKDKFEAHGLRNIFLITPQTAESRIREIDEQSDGFIYMVSSASTTGAKAHVVQDQIAYFQRVRAMQKNQTLVGFGISNKETFETAV-QNSNGAIIGSAFINLLEKSVD----LEKDIKSFVEAIKGLS-SMNKVVSNAEEAVKDIKDNAVLMLGGFGLCGIPENCISALLKTGVKGLTCISNNAGVDDFGIGLMLKTRQVKKMISSYVGENAEFERQLLAGELEVDLIPQGTLAERIRAGGAGIPAFFTPAGYGTEVAEGKEIREFHGKKYLMEAWLQADFALVKAWKGDTAGNLIYKGTARNFNPMMAAAGKITIAEVEELVPVGELDPNYIHTPGIYVQRIFEGKNYEKRIEQRTVTP-R
MNRFADLFARKPQ---GLLNLYITAGYPGLHDTVPLLRTLAEAGADILEIGVPFSDPLADGPVIQQTSTVALRNGMTLRRLLDELQGVRQYLPNTPMLLMGYLNPVMQLGMEEFCRRASEAGIDGVILPDLPAEEADFYQETFRRYNLRKVFLITPQTSEARIRRLDELTDAFLYLVSGPGLTGGNQTATSAQETYLRRIAQMNRNPRLVGFGIADRASFNQAC-QHANGAIIGSALLRAIEGADD----PHAAARQFVQSI-----RMNKVVADAQAALQGITDGMTLMLGGFGLCGIPENSIQELLRLGVKNLTCISNNAGVDDFGIGLLLQQRQVKKMISSYVGENAEFERQLLSGELEVELIPQGTLAERCRAGGAGIPAFYTPAGYGTEVGEGKESREFNGKMYLLETALHADFAFVKAWKGDTAGNLIYKGTARNFNPMMAAAGKITVAEVEELVPAGELDPNQIHTPGIYVQRIYQGKSYEKRIEQRTVRQ-G
MATLQKVMEAKIAQGEKAFVAYIMAGDGGLDSLREQILFLQDSGVTAIELGIPFTDPVADGPVIQEAGLRALEAGANLRNILKTITKFKDE-IHTPLVVMSYLNPIIAYGIQDFTKACEQSGVSGLIIPDLPLEESTIITSELQDTDIALIQLVSLTSPQKRIIKIAKAAEGFIYAVTVNGTTGVRQEFTEQLEQYLANLKKVSQVPVLAGFGISNSQQVKEIG-AMADGVIVGSAIVQAFHDGNNK------QITELLNKQ-----MMG-TIVSLEEIRHILKSDMRILVGGFGISGTPLSVLDQVLHTDIENLEIVSNNLGDSGMGLHKVFMEGKIKKAIGSFFTINKEAVMAWSKGELEIELLPQGTLAEAIRCGGAGIGGFYTKTAVGTALTKDKEIREIDGQRYVFEKGIRGDVALIKAAKADRLGNLVYHTTARNFNPVMATAADFVIAEVDEIVEVGELDPEHIVTPHIYVDYVVQSTYISEYV------EVK
MNRINKKLQEDK----KLLSIYFTAGYPNVDDTVSIIQNLEKSGVDMIEIGLPFSDPLADGPTIQTSSTQALKNGMTTELLFEQLKGIRQS-VSIPLIIMGYFNPMLQYGVEDFCKKCQKVGIDGLIIPDLPVDVNDYYKTTFEKHDLINVFLITPQTSDERVRYIDSVSDGFIYMVSSASTTGAKVGFGNEQTKYFERIANMNNNAQIVGFGISNNDTFTQAT-KYAKGAIIGSAFVKYVTNNN------LKSIPDFVDDILKS--KMNKKVAGVVEALKGVSDNMTFMFGGFGLSGIPENAIAELVKLNVKGLTCISNNAGVDDFGLGLLLQQKQIKKMISSYVGENDEFERQMLSGELDVELIPQGTLAERARAAQAGFPAFYTPAGYGTEVAEGKETREFNGKMYVLENAFKADFGFIKAWKGDAAGNLIFKGTARNFNPNMCGAAKTTVAEVEELVPVGELDPNQVHVPGIFVQRIFKGAHFEKRIEQRTVRQ-N
MSRLQELFARKQK---NVLNVYCTAGYPQLNSTLSVMTALQESGADLIELGIPYSDPLADGPVIQASGSQAIANGMTVAILFQQLKNFRQD-IHLPVVLMGYFNQVLQYGFEKFCADAAAVGVDGLILPDLPMYEETMYGEIIRKHGLDFIFLVTPETSVERIQKLDGLSTGFLYAVSSSSTTGSDKKM-EDQSAYFQRLQSLGRNPVLVGFGVKDKATFAAAS-AHGAGAIIGSAYIKALEGKED----VAAATHDFIGAVL----GMNKVFAHAMEALHDVSDGATLMLGGFGLCGIPENSIAALVEKGVSGLTCISNNAGVDDFGLGLLLQRRQIKKMLSSYVGENAEFERQLLSGELEVDLIPQGTLATRIQMAGMGIPAFFTPAGVGTEIAEGKETRTFDGKTYLMELALHADFALVKAWKGDRYGNLVFRKATRNFSTSMARAGNITIAEVEELVEPGMLDPDEIHVPGIYVHRIFQGTGYEKRIERRTLAKQV
MNRINQKLQEDK----KLLSIYFTAGYPELDNTVTIIQNLEKSGVDMIEIGLPFSDPLADGPTIQASSTQALKNGMTTDVLFKQLKDIRKS-VNIPLIIMGYFNPILQYGVEAFSKKCAEIGIDGLIIPDLPIEVNEAYKTVFEKYKLLNIFLITPQTSGERIRFIDSVSNGFIYMVSSASVTGNSSGFGEEQTQYFKRIANMKKNPQIVGFGISDNKTFLQAT-QDAKGAIIGSAFIKHLSKFG------TNKIPEYIKQITK---LMNKKVANVSEALIGVQDNMTFMLGGFGLCGIPENSINELVKLNLKGLTCISNNAGVDDFGLGLLLHKKQIKKMISSYVGENDEFERQMLSGELDVELIPQGTLAERCRAAQSGFPAIYTPAGYGTEVAEGKETREFDGKMYVLEHAFKADFAFVKAWKGDAAGNLIFKGTARNFNPAMCGAAKITVAEVEELVPVGTLDPNQIHIPGIFVQRIFQGETYEKRIEQRTVRQ-D
MNRLIELFKHKNK---DLLSVYFTAGYPQLNDTLTIAKALEKAGADFLEIGFPYSDPVADGPTIQNSSQKALENGMTLKVLFQQLENLRKE-ISIPIILMGYVNPVIQYGVGRFCEDAAKVGVDGVIVPDLPMYEEELYRNTFEQNNLSNIFLITPQSSDERIRKIDELSTGFIYALSSSSTTGNKLQVGSQIDAYFDRLKGLQKNPLMIGFGINDRKSFEKAC-TSANGAIIGSAFVKILDNGFN-----EQQISDFVKAI-----KMNKVVANADEAVKDITDGLTLMVGGFGLCGIPENCISALVKKNVKDLTCISNNAGVDDFGLGLLLQHKQIKKMISSYVGENAEFERQLLSGELEVELIPQGTLATRCMAAGYGMPAIFTPAGVGTEVAEGKEIRNFNGKDYLLEYAFDAQFAIVKAWKGDTHGNLIFRSTARNFNPLMAMGGKITIAEVEELVPAGELNPDQIHTPGIYVHRIFQGSNYEKRIEQRTVRKEG
MSRIKELFSKKQQ---DVLNVYCTAGFPETDSTITVIKALQDAGADMVELGMPYSDPLADGPVIQASGLQALENGMTIALLFSQLKTLRQH-IHLPVVLMGYMNPVLQYGFERFCADASACGVDGLILPDLPEYEENEYSAIIKKYGLDFIFLVTPETSEARVRRLDDLSSGFLYAVSSSATTGKDKDF-AAVEQYLARLKGMQKNPVLVGFGIKDNQTFRSAS-RFANGGIIGTAYIKAIDGAAD----LSKATQTFIRGILE---NMNKVFASADAAIHDIMDNATIMLGGFGLNGIPENSIAALVKKGVKGLTCISNNAGVDDFGLGLLLKTRQIRKMMSSYVGENAEFERQLLSGELEVDLIPQGTLATRIQMTGMGIPAFYTPAGYGTEIAEGKEVRKFNGKMYLMEHALHASFAIVKAWKGDTLGNLVFRKATRNFSTSMAKAGNITIAEVEELVQPGEIDPDDVHVAGVYVHRIFQGSAYEKRIERKTVKL--
MT-LQKQLEDVLATGDKAFVPYIMAGDGGLETLKPTILKLQQIGVSAIEVGIPFTDPVADGPTIEQAGERALAHGVSLKKVLAELQSFAQE-IHIPLVVMTYLNPILAYGIEAFAEDAKRGGVQGLIVPDMPYEESALLHDALKVNGIALVQLVSLMSPPDRIKKLAAASEGFVYAVTVNGITGERASFAAELAGHFANLKAASNIPVLAGFGISTTEHVKSFG-DIADGVIVGSKIVTALVEQDWA------TIEALVQATKKTA-IMKRIFSSAEEAVSQIQDGTILMVGGFGLVGIPEQLILALEEKGVKDLTVISNNCGIDDWGLGLLLRKKQIKKIIASYVGENKEFERQVLSGEIEVELTPQGTLAERIRAGGAGIPAFYTPAGVGTITSEGKEIRNFNGKEYVLETALNADFSIIRAAQADHLGNLIYNKTAQNFNPIMAAAGKVTIAEVEEIVETGVLDPNMIQTPSIYVQGILQA-KQEKKIERLTVR---
MNRLTKLFQEKSS---NLLNVYFTAGYPKLNDTVEIITSLADAGADLIEVGVPYSDPMADGETIQKSSMQALNNGLTLDILFQQLKEARAK-TQVPMVLMGYFNQVMQYGMERFAKAAKEAGADGLILPDLPVFEEQEFRPIAEKYDLQVTFLITPQTTEERIQQIGALSTGFIYVVSSSSITGKAGEITEEQKAYFARIAALDPQPKLIGFGISDAKSFRTAC-EYANGAIIGSAFIRALAGQED----VATATERFVHGILEPV-AMNKTVANADAAIAGLKNGMTLMLGGFGLCGIPENCIAALVRAGTTGLTCISNNAGVDDFGIGLMLQKRQVKKMISSYVGENKEFERQMLDGTLEVDLIPQGSLAERCRAGGAGIPAFFTPAGYGTEVAEGKEVREFNGKPHILEMALTADFALVKAWKGDRDGNLIFKGTARNFNPMMAMAGKITVAEVEELVEPGELDPNQIHLPGIFVQRIFQGVDYEKRIEQRTVREKA
