# Supplementary material for: Inter-protein residue covariation information unravels physically interacting protein dimers
Source: BMC Bioinformatics. 2020 Dec 17;21:584. doi: 10.1186/s12859-020-03930-7 (PMC7745481; doi:10.1186/s12859-020-03930-7)
Supplement: Supplementary file 5 — Additional file 5. Final ER-MSAs at different ASA thresholds. Available on Mendeley data (http://dx.doi.org/10.17632/9bk2r55286.1). [file 12859_2020_3930_MOESM5_ESM.zip › Additional file 2/Final ER-MSAs/Negative ER-MSA dataset/ASA0.0/paired_MSA/1qop-B-1rm6-A/MSA_IDs.txt]

sp|P0A2K1|TRPB_	sp|O33819|HCRA_
tr|A1ANJ1|A1ANJ	tr|A1AP64|A1AP6
tr|E1TGN4|E1TGN	tr|R4WSF5|R4WSF
tr|A0A0B2BVC1|A	tr|A0A0B2BJG1|A
tr|A0A1M7SHA0|A	tr|A0A1M7TKH6|A
tr|A0A1W9IAU6|A	tr|A0A1W9IIZ7|A
tr|I9W7A2|I9W7A	tr|I9BQQ2|I9BQQ
tr|Q2RNS4|Q2RNS	tr|Q2RVS8|Q2RVS
tr|V7EGL5|V7EGL	tr|A0A0R2TM56|A
tr|A0A1J5MIQ4|A	tr|A0A1G0K483|A
tr|W9H4M3|W9H4M	tr|W9GTK0|W9GTK
tr|A0A081BE52|A	tr|A0A081BD80|A
tr|A0A1N6RMT6|A	tr|A0A1N6ZX58|A
tr|A7IFZ5|A7IFZ	tr|A7ID08|A7ID0
sp|Q1GK77|TRPB_	tr|A0A0P1IKM9|A
tr|A0A0A0D390|A	tr|A0A0A0D924|A
tr|A0A1Y6BBA4|A	tr|A0A1Y6CN96|A
tr|A3V9I0|A3V9I	tr|A3VDL7|A3VDL
tr|K2J8S2|K2J8S	tr|K2J7W5|K2J7W
tr|A0A0K2DHV8|A	tr|A0A0K2DIW5|A
tr|Q5P1J0|Q5P1J	tr|Q5P3F3|Q5P3F
tr|D9QS78|D9QS7	tr|D9QUU5|D9QUU
tr|D6ZZK0|D6ZZK	tr|D7A9U3|D7A9U
sp|A7HPD3|TRPB_	tr|A7HWN3|A7HWN
tr|A0A0F3IUH9|A	tr|A0A0F3IUI0|A
tr|A0A1F4LJ57|A	tr|A0A1Q3YQA6|A
tr|A0A0U3NZS1|A	tr|A0A0U3NA17|A
tr|A0A0G3ET65|A	tr|A0A0G3ET17|A
tr|A0A1B7Z6C4|A	tr|A0A1M4MWX0|A
tr|A0A1U7JIU9|A	tr|A0A1U7JLK8|A
tr|F5LPZ9|F5LPZ	tr|A0A089IGQ8|A
tr|A0A0L6T3R0|A	tr|A0A0L6TEF0|A
tr|A0A1Q7JRS0|A	tr|A0A1F9CN13|A
tr|A0A0X8GLF9|A	tr|A6SW17|A6SW1
tr|A0A1J5J9U2|A	tr|A0A0N8KH28|A
tr|A0A1M2Z3F5|A	tr|A0A0P7Y4G3|A
tr|A0A1W9MQ36|A	tr|A0A1W9SXL2|A
tr|A0A1W1ZDT2|A	tr|A0A1W1YXN3|A
tr|A0A101HWV0|A	tr|A0A101J0S9|A
tr|J9YYY7|J9YYY	tr|A8U1A0|A8U1A
tr|V4RKW0|V4RKW	tr|V4RSP7|V4RSP
tr|E2CHE6|E2CHE	tr|E2CMT5|E2CMT
tr|A0A1C7NX51|A	tr|A0A1C7P1G1|A
tr|A0A1Q7MCZ6|A	tr|A0A1Q7E9U1|A
tr|W8RYK4|W8RYK	tr|W8S1U1|W8S1U
tr|A0A1V0PRD1|A	tr|A0A1V0PT48|A
tr|A0A1U7DKG5|A	tr|A0A1U7DGA3|A
tr|G8PJD3|G8PJD	tr|G8PSB1|G8PSB
tr|A0A0K1J8C1|A	tr|A0A0K1J4P9|A
tr|F2IYH8|F2IYH	tr|F2IYN1|F2IYN
tr|A0A0B4CG33|A	tr|A0A0B4C654|A
tr|A0A1B1YU77|A	tr|A0A1B1YPY8|A
tr|A0A1Q4RLZ3|A	tr|A0A1Q4RV21|A
tr|A0A1Y5SNR8|A	tr|A0A1Y5RRE9|A
tr|A0A037ZMB7|A	tr|A0A037ZJ63|A
tr|A0A1E4IH21|A	tr|A0A1E4Q215|A
tr|A9DR03|A9DR0	tr|A9EAB9|A9EAB
tr|A0A1B1PT03|A	tr|A0A1B1PKB5|A
tr|A4EWR5|A4EWR	tr|A6FN06|A6FN0
tr|A0A0P7YMQ7|A	tr|A0A0P8AIL5|A
tr|A0A1N7KX48|A	tr|A0A1N7KH83|A
tr|W3RN57|W3RN5	tr|A0A0Q6Z961|A
tr|A0A0H4L4U9|A	tr|A0A0H4KW34|A
tr|A0A1Y5R958|A	tr|A0A1Y5R5M2|A
sp|A8LSF9|TRPB_	tr|A8LSG8|A8LSG
tr|A0A1A6C2X8|A	tr|A0A1A6C058|A
tr|A0A0W7WL95|A	tr|A0A0W7WF35|A
sp|Q6NDN6|TRPB_	tr|A0A0D7EJE8|A
tr|A0A1S2RD93|A	tr|A0A1S2QEK0|A
tr|A0A0D6KLS0|A	tr|A0A0D6KBU7|A
tr|A0A099TAF7|A	tr|A0A099T9M0|A
tr|C7DAG5|C7DAG	tr|C7D7W9|C7D7W
tr|D1CBJ2|D1CBJ	tr|D1CB89|D1CB8
tr|A0A1M6G8N5|A	tr|A0A1M6BHH4|A
tr|S9QB09|S9QB0	tr|S9QM96|S9QM9
tr|A0A127JPX2|A	tr|F5Y392|F5Y39
tr|I3TQN4|I3TQN	tr|I3TIA2|I3TIA
tr|K2HGQ8|K2HGQ	tr|K2IA27|K2IA2
tr|A0A0S4Q7H1|A	tr|A0A0H5BCZ6|A
tr|A0A1S1T119|A	tr|A0A0Q9E399|A
tr|B6BU96|B6BU9	tr|A0A0N0JDS2|A
tr|A0A0L1JTV8|A	tr|A0A0L1JRM4|A
tr|A0A0P1GPG4|A	tr|A0A0P1GP96|A
tr|L0K7R2|L0K7R	tr|L0K9G7|L0K9G
tr|A0A1B2EFN3|A	tr|A0A1B2ETY9|A
tr|A0A1Y5RTT1|A	tr|A0A1Y5TRX7|A
tr|A0A126UW89|A	tr|A0A126V1Q3|A
tr|A0A0P6VSM0|A	tr|A0A0P6VU38|A
tr|A0A1I6XA24|A	tr|A0A1I6ZX92|A
sp|Q11KK9|TRPB_	tr|Q11L47|Q11L4
tr|A0A1P8UPR6|A	tr|A0A1P8UW36|A
tr|A0A076K042|A	tr|A0A076JZ48|A
tr|V9VTD8|V9VTD	tr|V9VSY0|V9VSY
tr|A0A0Q5GT79|A	tr|A0A0Q5H155|A
tr|A0A0P0LPA3|A	tr|A0A0P0MGG5|A
tr|A0A0M2RB96|A	tr|A0A0M2RDD5|A
tr|A0A081MA63|A	tr|A0A081M9F2|A
tr|A0A1T4QIH9|A	tr|A0A1X0SZE8|A
tr|A0A0N0D7W7|A	tr|A0A0N0D8V7|A
tr|A0A1M5ZW69|A	tr|A0A1M6A5N9|A
tr|D1C4Y9|D1C4Y	tr|D1C9T8|D1C9T
tr|A0A0P9AE82|A	tr|A0A0P8WBW9|A
tr|A0A1F8V8C5|A	tr|U2E602|U2E60
tr|A0A0K8P314|A	tr|A0A0K8P4V0|A
tr|J2LK97|J2LK9	tr|Q127I9|Q127I
tr|A0A101E921|A	tr|A0A101WJG3|A
tr|A0A1W6ZQD5|A	tr|A0A1W6ZMA8|A
sp|C3MB99|TRPB_	tr|C3KNL3|C3KNL
tr|A0A0V7ZDX5|A	tr|A0A0V7ZM22|A
tr|A0A074LRM0|A	tr|A0A074LWK2|A
tr|A0A1T4JPW0|A	tr|A0A1T4PLP9|A
tr|A0A1E8CG69|A	tr|A0A1E8CN72|A
tr|A0A1W2ESQ1|A	tr|A0A1W2FMA6|A
tr|K9TW48|K9TW4	tr|K9U1N8|K9U1N
tr|M2SBZ6|M2SBZ	tr|M2U2N5|M2U2N
tr|A0A154BQ32|A	tr|A0A154BSJ4|A
tr|A0A1G2YYP2|A	tr|A0A1G2ZU63|A
tr|A0A1F8TV30|A	tr|A0A1E4ZTT5|A
tr|G5ZXC7|G5ZXC	tr|G5ZVM6|G5ZVM
tr|A0A1F8VT53|A	tr|A0A1F8VMD4|A
tr|A5D1S3|A5D1S	tr|A5D1Z2|A5D1Z
tr|X6GPU5|X6GPU	tr|A0A1Q4AKR2|A
tr|A0A0B3RGP2|A	tr|A0A0B3SWE0|A
tr|A0A0D6P8H7|A	tr|A0A0D6P659|A
tr|B9KXC1|B9KXC	tr|B9L3N6|B9L3N
tr|A0A1Y1SSQ4|A	tr|A0A1Y1STR7|A
tr|A0A126ZIN3|A	tr|A0A109D4Q5|A
tr|A0A1J5BSJ0|A	tr|A0A060NRH0|A
tr|A0A0H5CMM5|A	tr|A0A0H5CW08|A
tr|A0A1V4CHH4|A	tr|A0A0T2ZLU9|A
tr|A0A0D1UYM5|A	tr|A0A0D1YG62|A
tr|A0A0Q6LI55|A	tr|A0A0Q6M5T1|A
tr|A0A147GLY7|A	tr|A0A147HC26|A
tr|A0A1C3K883|A	tr|A0A1C3K6P2|A
tr|A0A0F0H344|A	tr|A0A0F0GWT6|A
tr|R5BR29|R5BR2	tr|R5BRX2|R5BRX
tr|D4X928|D4X92	tr|D4XBG4|D4XBG
tr|A0A0Q7TN89|A	tr|A0A0Q7TN02|A
tr|Q0G7P2|Q0G7P	tr|Q0G3A0|Q0G3A
tr|A0A1W1VZ04|A	tr|A0A1W1W2M2|A
tr|A4FLK9|A4FLK	tr|A4FGW3|A4FGW
tr|D3DI42|D3DI4	tr|D3DGA0|D3DGA
tr|A0A1F3MY78|A	tr|A0A1F3P2C9|A
tr|A0A1Q6TL41|A	tr|R7CLM5|R7CLM
tr|D0MHI3|D0MHI	tr|D0MGS3|D0MGS
tr|A0A1G9WXP5|A	tr|A0A1H0D4F7|A
tr|A0A0M8K9G1|A	tr|A0A0M8K7Z9|A
tr|A0A1M6ILQ3|A	tr|A0A1M6QYW8|A
tr|A0A1Q8BRZ3|A	tr|A0A1Q8C0Y3|A
tr|R5XEJ8|R5XEJ	tr|A0A1C7I9X2|A
tr|A0A1G1EGV9|A	tr|A0A1G1ECV4|A
tr|E0MTF6|E0MTF	tr|E0MTP9|E0MTP
tr|A0A1D2X5I2|A	tr|A0A1D2X8Z5|A
tr|A0A1Q6UWU8|A	tr|R5UNA7|R5UNA
tr|D4JA29|D4JA2	tr|D4J9U7|D4J9U
tr|A0A0Q4Y470|A	tr|A0A0S9N675|A
tr|D4KHB0|D4KHB	tr|D4KFE6|D4KFE
tr|A0A1V0DCK4|A	tr|A0A1V0DA86|A
tr|A0A0B6X1Q9|A	tr|A0A0B6WYD2|A
tr|F4GD21|F4GD2	tr|F4G7N5|F4G7N
tr|U1YDF8|U1YDF	tr|U7UBL6|U7UBL
tr|A9BNH7|A9BNH	tr|A9BYZ4|A9BYZ
tr|C4ZI67|C4ZI6	tr|C4Z8Q4|C4Z8Q
tr|A0A0Q7JM90|A	tr|A0A0Q7K607|A
tr|A0A1M5AP53|A	tr|A0A1M5Q1U7|A
tr|A0A1H7SJU4|A	tr|A0A1H7X2P2|A
tr|D1A715|D1A71	tr|D1A2A9|D1A2A
tr|A0A1M6IHP6|A	tr|A0A1M6VIB0|A
tr|A0A1F2Q9V4|A	tr|A0A1F2TR43|A
tr|A0A1V2QK85|A	tr|A0A0F0HRM6|A
tr|I4EH70|I4EH7	tr|I4ED91|I4ED9
tr|D7GS47|D7GS4	tr|D7GT34|D7GT3
tr|A0A1S1VBK8|A	tr|A0A1S1V753|A
tr|A0A1Q7WZ42|A	tr|A0A0N0N363|A
tr|A0A101VQ37|A	tr|A0A101VYB6|A
tr|A0A1G0ZQJ9|A	tr|A0A1G0YL19|A
tr|R9JNB8|R9JNB	tr|A0A0D0SAB2|A
tr|A0A0K1F3W2|A	tr|A0A1E8VXJ7|A
tr|A0A1J5IL55|A	tr|A0A1J5I9E2|A
tr|A0A1Q9K270|A	tr|A0A1Q9JXC6|A
tr|E8N1L9|E8N1L	tr|A0A101FYW3|A
tr|A0A127ENF7|A	tr|A0A127F020|A
tr|A0A1W1ZHD4|A	tr|F4X8W7|F4X8W
tr|A0A094PNL6|A	tr|A0A094PLL5|A
tr|A0A0C1NP37|A	tr|A0A0C1P5H0|A
tr|H1XT73|H1XT7	tr|H1XV06|H1XV0
sp|A1WSF1|TRPB_	tr|A1WRI4|A1WRI
tr|W7SAZ5|W7SAZ	tr|W7TEY2|W7TEY
tr|A0A1M7FMN8|A	tr|A0A1M7H3B6|A
tr|I4BYN9|I4BYN	tr|I4BXN1|I4BXN
tr|A0A0J1G0B1|A	tr|A0A0J1G5C1|A
tr|A0A0S2W4B3|A	tr|A0A0S2W8S7|A
tr|G9Z6P8|G9Z6P	tr|G9YYY5|G9YYY
tr|A0A1M4WRE6|A	tr|A0A1M4YP70|A
tr|A9KL41|A9KL4	tr|A9KQD9|A9KQD
tr|A0A1S2LX54|A	tr|A0A1S2LQN0|A
tr|D5BTA2|D5BTA	tr|D5BNS1|D5BNS
tr|V6KPG0|V6KPG	tr|V6K9N5|V6K9N
tr|I3ZCL1|I3ZCL	tr|I3ZD59|I3ZD5
tr|A0A1M5ZB79|A	tr|A0A1M5YC03|A
tr|A0A1U9K7T3|A	tr|A0A1U9K801|A
tr|A0A099D6X1|A	tr|A0A099CZU3|A
tr|C0GDL1|C0GDL	tr|C0GH08|C0GH0
tr|G9PXY0|G9PXY	tr|G9PZW1|G9PZW
tr|A0A101XSQ9|A	tr|A0A117SXI7|A
tr|A0A0K9I952|A	tr|A0A0K9I4D6|A
tr|A0A1V4MJC3|A	tr|D8F6H9|D8F6H
tr|J4TDU2|J4TDU	tr|J4UEV3|J4UEV
tr|B0TFP9|B0TFP	tr|B0TBG4|B0TBG
tr|E3HDJ0|E3HDJ	tr|E3H7H6|E3H7H
tr|U7USQ7|U7USQ	tr|A0A100YS89|A
tr|A0A1T4KRS7|A	tr|A0A1T4NR40|A
tr|A0A1G0XNR0|A	tr|A0A1J4U7V6|A
tr|A9WJK6|A9WJK	tr|A9WGP0|A9WGP
tr|A0A101V8T5|A	tr|A0A101V662|A
tr|F5SBJ5|F5SBJ	tr|F5SEE5|F5SEE
tr|A0A147JYL1|A	tr|A0A147K0R7|A
tr|H5V564|H5V56	tr|H5V098|H5V09
tr|A0A023DJU4|A	tr|A0A023DK20|A
tr|D6YA26|D6YA2	tr|D6Y8R2|D6Y8R
tr|A0A143Z7K4|A	tr|A0A143Z736|A
tr|J7TBE7|J7TBE	tr|J7U8N2|J7U8N
tr|A0A1M6MVQ3|A	tr|A0A1M6AB15|A
tr|E7GBB3|E7GBB	tr|E7GA39|E7GA3
tr|R6H974|R6H97	tr|R6I8P3|R6I8P
tr|A0A0D2HR06|A	tr|A0A0D2JR68|A
tr|V7HZ75|V7HZ7	tr|V7I185|V7I18
sp|C5BDB7|TRPB_	tr|C5B7N1|C5B7N
tr|C5BV84|C5BV8	tr|C5C417|C5C41
tr|A0A1Q3QVL6|A	tr|A0A1Q6XA25|A
tr|A0A097R2W9|A	tr|A0A097R623|A
tr|A0A1G1B8M8|A	tr|A0A1G1BBH8|A
tr|A5UW95|A5UW9	tr|A5USE6|A5USE
tr|A0A0F0ER12|A	tr|A0A0F0EUG7|A
tr|D5WQ11|D5WQ1	tr|D5WQU2|D5WQU
tr|A0A0A0IVG2|A	tr|A0A0A0J9G1|A
tr|A0A1B1N8A2|A	tr|A0A1B1N9R1|A
tr|A0A161M778|A	tr|A0A171BG45|A
tr|A0A1F6CL22|A	tr|A0A1F6C770|A
tr|G8QQS8|G8QQS	tr|G8QSK8|G8QSK
tr|A0A1V0AKH2|A	tr|A0A1V0AE29|A
tr|A0A1H2L450|A	tr|A0A1H2HZQ4|A
tr|A0A1C0BY75|A	tr|E2SQU0|E2SQU
tr|D2B8A5|D2B8A	tr|D2B362|D2B36
tr|D4CKB1|D4CKB	tr|D4CN32|D4CN3
tr|A0A0Q9LKR1|A	tr|A0A0Q9SVQ8|A
tr|A0LTT6|A0LTT	tr|A0LVF4|A0LVF
tr|A0LJ56|A0LJ5	tr|A0LL86|A0LL8
tr|W0RKQ2|W0RKQ	tr|W0RH73|W0RH7
tr|A0A075KJ03|A	tr|A0A075KBY4|A
tr|K6WQL5|K6WQL	tr|K6WZJ9|K6WZJ
tr|F7NDP8|F7NDP	tr|F7NDC3|F7NDC
tr|E3CZU2|E3CZU	tr|E3CX58|E3CX5
tr|A0A0M8XJ74|A	tr|A0A0M8XNM4|A
tr|A0A1G3KN19|A	tr|A0A1G3LGB3|A
tr|A0A0C2JK99|A	tr|A0A0C2JC61|A
tr|A6C190|A6C19	tr|A6CAL2|A6CAL
tr|C8XBQ5|C8XBQ	tr|C8XDC9|C8XDC
tr|D3Q617|D3Q61	tr|D3Q648|D3Q64
tr|A0A1S9C2M7|A	tr|A0A1V2YG01|A
tr|A0A1F9RRW3|A	tr|A0A1J4T1E0|A
tr|A9F0D1|A9F0D	tr|S4Y470|S4Y47
tr|A0A1F9YPS4|A	tr|A0A1Q7TNE8|A
tr|I4CB13|I4CB1	tr|I4CAH3|I4CAH
tr|A0A1U7MME8|A	tr|A0A1U7MJ43|A
tr|Q0B003|Q0B00	tr|Q0AVY9|Q0AVY
tr|A0A0M0BQQ2|A	tr|A0A0M0BNQ9|A
tr|A4A2A4|A4A2A	tr|A3ZVD5|A3ZVD
tr|A0A0C2D2I1|A	tr|A0A0C2DDT8|A
tr|A0A0Q8Q1W7|A	tr|A0A1V1WA56|A
tr|A0A1T5JB80|A	tr|A0A1T5L0X7|A
tr|Q01NI8|Q01NI	tr|Q025V3|Q025V
tr|A0A1G3X1H3|A	tr|A0A1G3WQG0|A
tr|A0A151BWV3|A	tr|A0A151BUI5|A
tr|A6G757|A6G75	tr|A6GFV5|A6GFV
tr|A0A0Q6FJA6|A	tr|A0A0Q6FA63|A
tr|A0A0K2SL70|A	tr|A0A0K2SIN3|A
tr|A0A1V1REK6|A	tr|A0A1T4M056|A
tr|A0A1M4M9T3|A	tr|A0A1M4M2Y6|A
tr|D3FAW5|D3FAW	tr|D3F4S1|D3F4S
tr|A0A132MHM3|A	tr|A0A132MG12|A
tr|Q08Z24|Q08Z2	tr|Q08XR5|Q08XR
tr|A0A1P9X1I1|A	tr|A0A1P9WU00|A
tr|A0A1T4YGD5|A	tr|A0A1T4Y7M8|A
tr|F4L186|F4L18	tr|F4L785|F4L78
tr|A0A1M6JZ68|A	tr|A0A1M6FMU3|A
tr|A0A1M3BN49|A	tr|A0A1M3BNF3|A
tr|A0A1B6BC86|A	tr|A0A1B6BJV8|A
tr|A0A1M4TVT2|A	tr|A0A1M4SW34|A
tr|A0A098S2P0|A	tr|A0A098S9Z5|A
tr|A0A165YE88|A	tr|A0A161ZVW1|A
tr|Q6AJ02|Q6AJ0	tr|Q6AIN5|Q6AIN
tr|A0A061P944|A	tr|A0A061P5G4|A
tr|D1AQ85|D1AQ8	tr|D1AMF2|D1AMF
tr|A0A1Q7LVA9|A	tr|A0A1Q7LV11|A
tr|A0A1S2VE21|A	tr|A0A1S2VFQ9|A
tr|M5ANG7|M5ANG	tr|M5A209|M5A20
tr|E5YAD5|E5YAD	tr|E5Y966|E5Y96
tr|A0A0R2PZ70|A	tr|A0A0R2Q1R2|A
