# Supplementary material for: Inter-protein residue covariation information unravels physically interacting protein dimers
Source: BMC Bioinformatics. 2020 Dec 17;21:584. doi: 10.1186/s12859-020-03930-7 (PMC7745481; doi:10.1186/s12859-020-03930-7)
Supplement: Supplementary file 5 — Additional file 5. Final ER-MSAs at different ASA thresholds. Available on Mendeley data (http://dx.doi.org/10.17632/9bk2r55286.1). [file 12859_2020_3930_MOESM5_ESM.zip › Additional file 2/Final ER-MSAs/Negative ER-MSA dataset/ASA0.0/paired_MSA/1qop-B-1rm6-A/MSA_ready_for_MI.txt]

MTTLLNPYFGEFGGMYVPQILMPALNQLEEAFVSAQKDPEFQAQFADLLKNYAGRPTALTKCQNITAGTRTTLYLKREDLLHGGAHKTNQVLGQALLAKRMGKSEIIAETGAGQHGVASALASALLGLKCRIYMGAKDVERQSPNVFRMRLMGAEVIPVHSGSATLKDACNEALRDWSGSYETAHYMLGTAAGPHPYPTIVREFQRMIGEETKAQILDKEGRLPDAVIACVGGGSNAIGMFADFINDTSVGLIGVEPGGHGIETGEHGAPLKHGRVGIYFGMKAPMMQTADGQIEESYSISAGLDFPSVGPQHAYLNSIGRADYVSITDDEALEAFKTLCRHEGIIPALESSHALAHALKMMREQPEKEQLLVVNLSGRGDKDIFTVHDILKARGEIMSPKLPQHGTVGVRTPLVDGVEKVTGKAKYTADIAAPDALVGRILRSPHAHARILAIDTSAAEALEGVIAVCTGAETPVPFGVLPIAENEYPLARDKVRYRGDPVAAVAAIDEVTAEKALALIKVDYEVLPAYMTPKAAMKAGAIALHDDKPNNILREVHAEFGDVAAAFAEADLIREKTYTFAEVNHVHMELNATLAEYDPVRDMLTLNTTTQVPYYVHLKVAACLQMDSARIRVIKPFLGGGFGARTEGLHFEIIAGLLARKAKGTVRLLQTREETFIAHRGRPWTEVKMKIGLKKDGKIAALALEATQAGGAYAGYGIITILYTGALMHGLYHIPAIKHDAWRVYTNTPPCGAMRGHGTVDTRAAFEALLTEMGEELGIDSLKIRQINMLPQIPYVTMYAQRVMSYGVPECLEKVKAASGWEERKGKLPKGRGLGIALSHFVSGTSTPKHWTGEPHATVNLKLDFDGGITLLTGAADIGQGSNTMASQVAAEVLGVRLSRIRVISADSALTPKDNGSYSSRVTFMVGNASISAAEELKGVLVKAAAKKLDAREEDIEVIDEMFMVSGSQDPGLSFQEVVKAAMVDSGTITVKGTYTCPTEFQGDKKIRGSAIGATMGFCYAAQVVEASVDEITGKVTAHKVWVAVDVGKALNPLAVEGQTQGGVWMGMGQALSEETVYDNGRMVHGNILDYRVPTIVESPDIEVIIVESMDPNGPFGAKEASEGMLAGFLPAIHEAVYEAVGVRATDFPLSPDRITELLDAKEAAA
MN-DKKGHFGEFGGRYVPETLMPALLELEQAYKHYRRDREFREEFEYYLRQYVGRPNPLYFAEKLTEKLGARIYLKREDLNHTGAHKVNNTIGQALLAKRMGKQRVIAETGAGQHGVATATVAALFGMQCEVFMGEEDTRRQALNVFRMKLLGATVTPVTAGTATLKDAMNEAMRNWVTTIKDTFYVIGTVAGPHPYPMIVRDFQSVIGKEVKQQHRRVEGKLPDCLVACVGGGSNAMGLFYPFLKDKDVRLVGVEAAGYGIDSGQHAATLCAGSPGILHGNKTYLLQDEHGQISPAHSISAGLDYPGVGPEHSWLKDCGRAEYASVTDEEALEGFRLLTREEGIMPALESSHAIAHLVKLAPTM-PKDASIVVCLSGRGDKDIHTVAEAMGI-SFAMTMDE--QLEIGRPEIRGDAPAKARGRELFSADIYPDNLVWAGAVRAGIPHGRLLSLDASAALALPGVLRVLTARDIDGN-RHGIIHKDTPVLVDDLVRYSGDAIALVLAESASALRRAITLVRAEIQPLPALFDPDEALAEGAPQLHPD-ASNLLLAAEIRTGDAETALGECAAMVEGEFSTPVQAHVFLETENGTARLEA-DGGISMTVSTQSPFRDRFEVGHALGIPFQRIRITSPSLGGGFGGKDGAT-VQCLLALAALHSGRPVRMQWSREENLSAGYRRHGCRMRYRMGALEDGTLHALQCDLIYDTGAYAHLGGEVMELGMEHSGGPYRIPHTLIRGKCVFTNNPVAGAMRAFGVCQVSFAFESMMDLLAEKLAMDPLQLRRKNALVR-GDRNCAGMRLTSTNIAGCLELLEEHPFWHEREEWKHTRRGVGLAAIFNAAGYG----GKVRDAAIAKVELSPEGEIVVHNGVSDMGQGNSAAFLQMAGQILGQDASSLRLHQPDTLTAYPSGSSSAGRTTYTFGNALIKACQDLKARLINRAGLLLFTNDDELRLAPGKVIHPP-SQREVPLRQLAGFMP------VCINQFVAPVCRVPDTAT-FIGF-PHLIFAYAAHLARIQVDLATGLIRVMDYLATTDGGGVINPAMFDQQVHGGVAQGLGYALMEDLVTSQGMVLSDDLGSYLIPGAQDVPEIVSIPCQGDEESGPFGMKGIGEVAMNGPLPAIANALADACGIRVNHAPLTPSKVLAALSG--LNE
M--DERGHFGQFGGVFVAETLVHALHELRTSYEKFQKDPSFIAEYERELKYFVGRPSPIYHAQRWSELLGAQIFLKREDLNHTGAHKINNVIGQALLAKRMGKPRVIAETGAGQHGVATATIAARFGMECVVYMGAEDVRRQAANVYRMKLLGATVVPVESGSRTLKDALNEAMRDWVTNVENTFYIIGTVAGPHPYPMMVRDFQRVIGDECKVQMPELIGRQPDAVIACVGGGSNAIGIFYPYIDDTSVQLIGVEAAGDGIESGRHAASLIGGSPGVLHGNRTYLLQDENGQIIETHSVSAGLDYPGVGPEHAWLKESNRAQYVGITDEEALKAFHDCCRIEGIIPALESSHALAYATKLAPTL-AKDKHLLVNLSGRGDKDMHTVAERSGI--QFMSHTEVESGGVGARVRRREDERHLHGKGRFVADYTFPDLQEVAFLRSPVAHARIVRIGKPERFAA----QVILRDDMQG-----YKASSHPPLASGKVRFVGEPVAMCFAKTRAQAEDIAEEIELDLDELPAFANAFTARERTDVRVHDHWTDNLFLDLKA-DVNFDERAKDAPVVVRQKVDLARQCMVPMEGKAVLAYWDHTHGQLVVITSTQVPHMIRTVLSQCLGIDHAQVRVISPDVGGAFGYKCVLQQEELCIAWLALTYKRPFRFIEDRREHLIAGANSRQHHYELTAYADKNGRLLALDAELLIDGGAYSAFTIGLETQALGNLPGPYDFSGYRCRTQCAATNKPGFLPYRGVARTGVCFAIELTMDAIARAVGREAWEVRHDNLVRG-ADMPVVKKHYDSGDFQESLRRAVAQLDVPKWRARQGRLVGIGFATFTEQSAHG----TAVPGYDLATVRITADGGLEVRAGIHSHGQGMETTLAQIANEVLDVPLQKIKVVHGDTALTPYSTGTYASRSIVMAGGAVAATCRELVPRLLLIGAHLLGEEQEAVRFEHGA--VVGA-KGSVSIEDIATAWYGVSLGLEATQGFKP--------------KVDTGAFSYATHAAAVAVDTKTGDVEILDYVIVEDCGRMINPMVVEGQTIGGTAQGIGTAFYEETLYDNAQPLTSTLADYMLPGPTELPSLTIIHMETPSPYTEFGAKGVGEGGAIAPPAALFNAVNDALGALVSETPLTPRRLLAAIGAAKVAE
M--DARGHFGRFGGRFMPEALIAPLDELERSWREAQADPTFTGELERMMHEYAGVPSLLYDATRLSQRAGARILLKREDLNHTGAHKVRNVLGQALLTKRMGKHRVIAETGAGQHGVATATACAYLDLECIVYMGEVDTERQALNVARMQMLGATVVPVTTGSRTLKDAINEALRDWVANVESTHYLLGTAAGAHPFPTLVRDLTRGIGDEARAQCLELTGALPDAAVACVGGGSNAIGLFAGFVDDPSVRLYGFEAGGDGFETGRHAATITAGDVGVLHGTRSYLLQDADGQTIESHSISAGLDYPGVGPEHAWLAETGRATYAPITDDEAMAAFDLLCKTEGIIPAIESAHAIAGALKVAADL-GPDATIVVNLSGRGDKDVHTAAEYFGLLGEAMTAPTSRASLIGASIPRREDDALLRGEGRFLADLDIPGALEVAFVRSPHARATLTKVDLGAARELPGVVAAFAWDDLRDDVVVEAVLQPFPLLADGAVLCVGQPVAVVVAVDRYVAEDALELVDIDYAPLPALVDPLDALGPDAHAVAPGTDDNLAISVEGHVGDVDAALNSAVHVVTERYRSHRYVASPMETRGVAVTVDPHDRSLTVFASTQTPHRLREVIASTLGIDAGTVRVTAPDVGGGFGQKGVQYVEDVLVPYLARRLGRPVRWVEDRLENLTSSSHAREQVHDITLAADADGRLLALRDDVVINLGCANLTGLVVPYNTLTHVIGPYVVPALDLRVRGALTNTMFATPYRGAGRPEAVFAMERAMDRLAHQIGIEPHELRARNLVQP-EAMPGTMQTYDSGNFPELLRRLVGHLDVDAVRTRQGRRIGVGLAMYIEGTGLG----P----FESGSVSVLPNGRVRVATGASSQGQAHRTTFAQVAADALGVPWDRIDLVEGDTAAIGHGVGTIASRSMVTAGNAIHTAALAVREALLADASQILEIAVEDLELVDGSVRPVGIPDAGIDVAELARR--GPGATVSETAFFKP----------------PTVTVASAAHGAVVEVDERTGTVEILRYAVVHDCGRVVNPMVADGQVTGGVMQGIGGALYEEMQYPDGQPRSVTYMDYLVPTSAEAPPYVLDHVETPSTLNPLGVKGLGEGGAIAPPAAVTNAVEDALRVHLTRGPLSPSRIRDHIRDGRAER
MSADERGRFGIYGGRFVSETLMPLILDLEARYEHAKTDPSFWAEMDDLWKHYVGRPSPLYFAERLTEQLGAKIYMKRDELNHTGAHKINNVLGQIILARRMGKTRIIAETGAGQHGVATATVCAKFGLKCVVYMGATDVERQKPNVFRMKLLGAEVVPVTSGRGTLKDAMNEALRDWVTYVDDTFYCIGTVAGPHPYPAMVRDFQSIIGRETRAQMLEREGRLPDTLVACIGGGSNAMGLFHPFLDDESVRIIGVEAGGHGVDAREHAASLTGGRPGVLHGNRTYLLQDEDGQILEGHSISAGLDYPGIGPEHAWLHDAGRVEYVAVTDDEALEAFQACCRAEGIIPALEPSHALAHVMKIAPEL-PKDHLLVMNMCGRGDKDIFTVAEALGA--KIM------KFGIGQPVRRKEDDRLLRGKGRFVDDLSLPGQVFAHVARSPVAHGRLSALDLSAARAAPGVLLVWSWADVAGRLGSDVPPVVMPHLADGVTRYVGQPVAFVVARTRAQARDAAELIEMAFDDLPVVVDPEAALAPDAPQLHDCAPGNLAYRWTI--GDVEAAFARAARTVRTRVTNQRIIVNAMEPRATLARWDAEAERWEVWAATQGVHALRAKLSAQLMVPPEKIRVRTPDVGGGFGMKLQAHPEDALVALAARELGRPVKWTADRSESFLADVQGRDLTTEAEGAFDENGRILAMRCRSISNLGAYLSVGVGVHTFSAPLTGGMYDLPCFHHEVRGVLTNTTPTDAYRGAGRPEAIHVTEAVIEAGARAFGMDPAEFRRINLIKA-EQVPHGGFEFDSLDPEAALKLALEASDQAGFPARRGRLLGRGVIYYFERTGGA----PI----ERATLELDPEGVVRAAVGTQSNGQGHETAWAQIIHEKLGVPLDAIQLLEGDSDLLPAGGGTGGSRSLIMAGRVFLKAADEVIEKALAAASELLEAAPADIEFEGGLFRIKGT-DRTVTLFDAARELG----GILGAGAVDD----------------SIATFPNGCHAAEVEIDPETGAVAVTRYVAADDFGTVINPLIVEGQVHGGVAQGLGQALGERAAYETGQPLAGSFMDYWMPRAADLPPFEVLMSPTMARTNPLGAKGCGEAGSVGAVPAAALAVQDALGAEPIEPPYTPCRVWEALQAAR--P
MDADAEGRFGPYGGRFVAETLMPLVLDLERAYRAAQADPGFAATMADFWTHYVGRPSPLYFAERLTAHFAAKIYFKRDELNHTGAHKINNCLGQVLLALRMGKTRIIAETGAGQHGVATATVCARFGLPCVVFMGATDIERQKPNVFRMKLLGAEVRPVTSGAATLKDAMNEALRDWVTNVADTFYCIGTAAGPHPYPEMVRDFQSIIGREARAQILEREARLPDAVMACIGGGSNAIGLFHPFIADESVRLIGVEAAGRGIDEREHSAAINGGRPGVLHGNRTYLLQNADGQILEGHSISAGLDYPGVGPEHSYLADIGRAQYLSATDDEALEAFKLCARLEGILPALEPSHALARLGDVAREI-GKGGVVIMNLCGRGDKDVFTVADALGV--SLMSASDRPNSYIGRSVPRPNAKRLVQGRGTYVDDLRMPRLAHVAFLRSPHAHARIVSLDVSAAKAAPGVIAVATGKDLLKCT---LKSAPQYPIAVERACWAGEAICAVVANSRAEAEDAVALIEAELEPLSVTVDMEAALDAGTPVIHADLGDNLAFERTLDVGDVDGAFKAAAAVVENTFSVGRHTGVTLEPRAIIADWNEGEEKLTIHHSFQAPHMMQDIVCKHLGLPEASVRVVCKDVGGSFGIKVHIYPDEMATVALAKMLKRPVKFVADRLESFVSDIHARDHRVKAKMAVSAEGEILAIEMDDLTGIGPYSVRTSAVEAQVVNLVGGPYKHQNYRARARVVFQNKVPMCQYRAVGHPIAVMVTEGLIDQAAAAIGMDPAELRRRNVIPD-NAHPASGIKFEKLSHQQSLEKLLQMMNYDALRKEQGIYRGIGLAAFIEITNPS----AAISSQDGCTLRLNPQGGVIASIGVTEQGQGTESVIAQVVATAVGIPMSDVRVVTGDTDATPYGGGTWACRAAGIGGEAAWQSGKALRANILDVAAVILQSTPDALDVREGKIVDKATGSERMPLAELGRVAYDLKPEFVVTRHYVP----------------KDFAFTNGIQASYLEVDTDTGFVKLLKHWCVEDCGTVLNPQLVDEQIRGGIVQGIGAALFEHCRYAQGQMLNGSMADYLVPMSGEMPDMEVGHVVTPTASSELGAKGAGEAGTAGAPAAVINAINDALNAHVSVQPARPEEILRALGK----V
M--DTRGHFGPYGGSFVSETLVSALDELRDAYARYQHDPEFLAEFHRELKHFVGRPSPVYHAERWSRELGAQIYLKREDLNHTGAHKINNVIGQAMLARRMGKPRVIAETGAGQHGVATATIAARYGMECVVYMGAEDVRRQAQNVYRMNLLGAKVVPVESGSKTLKDALNEAMRDWVTNVENTFYIIGTVAGPHPYPMMVRDFQCVIGEECKVQMPELAGRQPDAVIACVGGGSNAMGIFHPYIDLPDVRLIGVEAAGDGLGTGRHSASLTMGSPGVLHGNRTYLLQDENGQVIETHSVSAGLDYPGVGPEHAWLKDSKRAEYVCIDDEEALQAFHDCCRIEGIIPALESSHALAYARKYAPTL-PKDQILLVNLSGRGDKDMHTVAQRAGV--AWMSE-----QGVGARVLRKEDDRLMRGRGQFVADIRMANMQDVAFVRSPLAHGRILGVEIPEEVRD----SVFTIDDLTG-----FKISEQPVLAQGKVRHVGETVVMCVAPTRAEAEDIAAMVRLDLDELPAIHNMLEGRRDVSSRVHEEWPDNVFLETKV-NVNIEA-VQDAPIKVQRVISTSRQSMAPMEGRGAVAFWDSRLELLTLYTASQIPHIVRTGLAECLGLDEGQVRVVVPDVGGGFGYKGILLTEEVAISWLAIKLGRPVRWIEDRREHLTAGANCREHHYVITGYADSEGRLLGIDCEATVDSGAYSSFSACLEAQVASILPGPYDFPGYRCETHSVSTNKCPILPYRGVARTGVCFALELVLDDLARAAGIEPYELRLKSLVKP-EQMPITNKHFDSGDYPEALRQAVAAIDYDAIRKRQGRLIGVGVSIYCEQAAHG----TSVPGYEQATVRVTPDGGLEVRIGAHSHGQSLETTLAQVANEILGIDVAKVKVVHGDTAYTPYSTGTWGSRCMVMSGGAVSRSCQTIAKRLAAIGAFMLKAKPEEVEVRDGK--VIGP-NGSLTIGEIAYTWYEVNPGLEVTEGYKP--------------QRDSGTFGYGAHAVLVAVDPETGDVEILDYVIVEDGGKLVNPMVVDGQIYGGTAQGIGTALYEEMPFASGQPLASTFADYLLPGPTEVPEPRLIHMETVSPYTEFGVKGVGESGAIPPPAAIANAVNDALGASLYVSPITPRRVLEAIDAAQEKV
MTTDDRGHFGLHGGRYVAETLMPLILDLEKAWEATRDDPAFKAELGGYLATYVGRPSPLYFARRLTEALGAKIYFKREDLNHTGAHKINNCMGQILLARRMGKTRIIAETGAGQHGVATATVCALFGMPCVIYMGATDIERQAPNVFRMKLLGAEVRPVTSGAGTLKDAMNDAMRDWVANVADTYYLIGTAAGPHPYPAMVRDLQKVIGEEARAQVLEAEGRLPDTLIACIGGGSNAIGLFHPFLDDPDVRIIGVEAAGEGLDK-RHAASMAGGRLGVLHGNRTYLLQDGAGQITEAHSISAGLDYPGVGPEHAWLKDSGRVEYVPITDDEAVHAFQETTKLEGIIPALESSHAIAHAMKIAPTL-PADHLMVVSLSGRGDKDVGTIAKVLGS--DFMPSDSAQRSGIGVSVRRKEDRRFLTGQGTYTDDIVRPGMVHAFLLRSPHAHARIAALDVGPARAAKGVLAVFTGADMAAKVGTPMAEPPHPALAVDRVRHVGDAVAVVIARTLAQAKDAAELIEIDYQDLPVVVDPAQALN--SPAIHDQAPGNLCYDWEI--GDVEAAFARAHHITRLDLINNRLVPNAMEPRSYIGEYDRATGEYTLTTTSQNPHVIRLLMGAVLNIPEHKLRVVSPDVGGGFGSKIYHYAEEAIVTWAAPKVGKPIKWTSDRSEAFLSDAHGRDHVSHAELALAEDGTFLALKVDTIANLGAYLSFSTAVPTLYATLLAGVYRTPAIHCRVRSVFTNTVPVDAYRGAGRPEATYLIERIVDKAAREIGMDRVALRRKNFIPA-DAFPPVALQYDSGDYEATLGKALVLADVEGFAARRGKVRGLGYSTYLEACGIA----PSAGLFECAVVRVHPTGSVTVLTGSHSHGQGHETTFAQLVSDTLGLPIENVEISHGDTNKVPFGMGTYGSRSLAVGGEALMKAMGKVVDKARKIAAHALEAAVEDVEFKDGSFTIAGT-DKAMTFAQVALTAYQLEPGLEEQAFYDP----------------MNFTYPGGCHICEVEIDPQTGVVEVVAMTAVDDVGRVINPMIVHGQIHGGLAQGIGQALIEGCAYANGQLVTGSFMDYAMPRADRLPSFRVDNAVTLCAHNSLGVKGCGEVGAIGSPPAVINAVLDALGVSDIAMPATPFRVWRAIEAARAAQ
MAEDEAGRFGIFGGRFVSETLMPLILELEERYDFAKTDPTFWAEMDDLWKHYVGRPSPLYLAQRLTDHLGAKIYMKRDELNHTGAHKINNVLGQIILARRMGKTRIIAETGAGQHGVATATVCAKFGLKCVVYMGAHDVERQAPNVFRMKLLGAEVIPVTSGRGTLKDAMNDALRDWVTNVRDTFYCIGTVAGPHPYPAMVRDFQSIIGKEVRWQLQEGEGRLPDTIIAAIGGGSNAMGLFYPFLDDPSVNIIGVEAGGKGVDDRQHCASLTGGRPGVLHGNRTYLLQDNDGQILEGFSISAGLDYPGIGPEHAWLHDVGRAKYVSITDAEALEAFQLCCKLEGIIPALEPSHALAHVMKIAPDL-PKDHIIVMNMCGRGDKDIFTVAKHLGF--DMMNDVSRKFKQVGTRPARPDGDDKVTGRALYGADTVAPGMLMAAVLRSPHAHAQIVSIDISAALAHDGVKAVVTGADLVA--EGSLRDIQENCLATTRVLYDGHAVAAVAALTLKAAQEALKLIKVEYSALPHVIEVDDAMRADAPIVQSGRFSNVTYHCQFGHGDLDVGFALADEIVTRSFKTAATHQGYIEPHACLAQMTT-DGKAELWCCTQGQYNVRDICSALLGLEGSQLRVTASEIGGGFGGKTNVF-IEPLALALSRKSGRPVKLVMSRSEVFRATGPTVSSSIDVKIGMTRDGRITAGRAELRYSGGAFPNETVS---MGAQSAFAAYDMAAVETLGWNVLTNRPKEAAYRAPGAPMAIYAVESVVDELAQILNLDPIDVRLKNAARK-GTKSSYGPTFDDVGLVATLEAAKAHPHYQAPL---GPNQGRGLSAGFWFNFGG---------NTCVSLNVNTDGTISVIEGNPDIG-GSRASISLMAAEELGVPYEKIRTIIADTASLGHNDITDGSRVTFSVGLATIKAAQDAIQKMCGRAAQIWGIDADAVTWEDGAAVPAGEKFPPLSLAEIAAVS-ETGGPIAGHFEVNA----------------DGAGVSFGVHLCDAEVDHETGATKILRYTVFQDAGRAVHPSYVEGQMQGGAAQGIGWALNEEYIYKDGRLQNSGFLDYRIPVASDLPRIDTVILEIPNPGHPYGVRGVGETPIVPPLGAVSNAVSRAIGKRLSQLPMSPPRILQAILK----G
MS-NTSPYFGDFGGMFVPEILVPALEQLEQAFIDSQTDADFQKEFTDLLKNYAGRPTALTLTSRFSPNPLVKIYLKREDLLHGGAHKTNQVLGQALLAKRMGKNHIIAETGAGQHGVATALACALLGLKARIYMGAKDCERQQPNVFRMKLMGAEVIPVTAGSGTLKDAVNEALRDWSASYEESHYLLGTAAGPHPFPTLVREFQKMIGEEAKQQIIAAEGTLPDAVIACVGGGSNAIGMFADFIDEKDVALIGVEPAGKGLDSGHHGATIGKGRKGIIHGTYTYLMQDGDGQIEESYSVSAGLDYPGVGPQHAHLAATGRASYESVTDDEALEAFQRLARTEGIIPALESSHALAYAYKLAESA-TQETTLLVNLSGRGDKDLAHVTSILEERANDMGAET---TVVGRSLPLIDAREKVTGRLKYAGDLPLHRMHHAKVLRSPYAHARVVSIDTSKAEALPGVSAVLTHKDDITRKWVDPSFNFRGPMISEEVCYVGDEVAVVSAVDEDTAKQALRLIEVEYEEMPAVFDLEQSMQTGAPQVHPWG--NALEPSLFQWGDIEAGFRESDHIIENRITLGNQQHAPLDRNACIAEWDG--DCLSIWTSTQALFWIRDAVTDFFELSPNKVRVHSTPTGGSFGLWWGNN-FMFLAIAVARKARRPVRLVLTRDEVQTTVKRRERPLIDARIGIKADGTMVSQSYRHIMDNGAYGNKFDPYQS-----VADIYTTPHGRAEFIGVATNLLPAGCMRGVGDLTLAYAIEQTVDMAAEKINMDPVEFRLKNHWRS-GDICHTSQALTSSGLEECIRKGAGKFGWKEKWKGW-KVRGVGVGISTHISGLA------FFGFNGITIKVNPDGTMVLTTGIGRMGQGGDTTQAMVAAEVLGVELGDVNVVDGDSEVCGHTMVTFGSNGMHMVARATKAAAEDARRQILEFAARRLEANPDDLDIRDKRIFVKGSPDIGVTLKELMSSPI----EVIGRASRGV----------------DKAGKMMICDYAEVEIDTRTAQMRVVKFVAYHDSGTIVNPAICENQVAGGYCQSLGMAMTEHLVFESGAILNPNFMDYKILGPLDMPDPEIYFEQVYDEDGPFGAKGIGEGVTCAVPVAISNAVYNAIGVRLHP-PITPDKIMRALRQKS--R
M--DEDGRFGIFGGRFVSETLMPNILELEAAYALARNDPAYHAEMGGYLKHYVGRPSPLYFADRLTEHLGARIYLKREDLNHTGSHKVNNVLGQILLARRMGKRRIIAETGAGQHGVATATLCARFGLECVIYMGAVDIERQKPNVDRMRLLGATVVPAMSGSMTLKDAMNEALRDWVTNVRETFYCIGTVAGPHPYPMMVRDFQTVIGDEVREQVREAEGRLPDSVIACLGGGSNAMGLFHPFLDDREVLIYGVEAAGLGLESGKHAASLTGGRPGVLHGNRTYLLMDEDGQIQEGHSISAGLDYPGIGPEHSWLHQIGRVKYISATDQEALSAFHLLTRLEGIIPALEPAHALAKVVEMAPSL-PADHVMVMSLSGRGDKDVPQVAEMMAG--QPMAAKK---FGVGASIERLEDDRYLRGRGRFVADIQMPGMLDIAFVRSPVAHARIRSITKPETGGD----GVFVAADLAG-----FRSSIQPILAHDKVRHVGEPIAACVATSRARAEDLAELVTVEFDELPAVSEMTRARDADAPLLHEDWDENVFLETAV-DTNFAASIASATVVIKRTYRTARQCMAPMEGRGVVAVWDNQAEQLVLHTSTQMPHIVRTGLSASLGLDHSRIRIVAPDVGGGFGYKGILLTEEVCAAWLAMKLRRPVRWIEDRREHLTGGANCREHHYEITGYAAADGRLLAVDCEAIVDSGAYSIFSACLEAQVASILPGPYRMDGYRCRTWSVASNKPPILPYRGVARTGVCFAMEMLMDGLAHELGIEPWEIRQRNLAEP-HQMPITNKYFDSGDYPEALRRAVEAIDIAAIRRRQGRRIGVGLSIFCEQGAHG----TSVPGFEQATARLTPDGGLEIRVGIQSHGQGLETTLAQIAYEELGIKPEAVRVVHGDTALTPYSTGTWGSRCIVMAGGAVAAAAAKLGDRIRHIAGHLLQAAPDSVILADGV--ARAG-AGEIPLREIGRLWYDVDPGLEVTQGYRT--------------VRDTGTFSYACHAVTVSVDLALGDVKLLDYVIVEDGGVLINPMVVDGQVLGGAAQGIGTALYEEMRFGTGQPMAATLADYHLPGAPEVPAIRILHMETPSPLSRFGQKGIGESGAIGPPAAIGNAVNDALDARIWELPITPERVLAAVAEAEEAA
MSADERGHFGIFGGRFVAETLMPLILDLEQAYKDAKNDPAFHAELDDLARHYAGRPSPLYYAERLTEHLGAKIYFKRDELNHTGSHKINNCLGQIQLARRMGKTRIIAETGAGQHGVATATVAARFGLPCVVYMGATDIERQKPNVFRMKLLGAEVVPVTSGTGTLKDAMNEALRDWVTNVADTFYIIGTAAGPHPYPQMVRDFQSVIGKEAKEQMQEREGRLPDTLVACIGGGSNAIGLFHPFLDDKSVEILGVEAAGKGIETGEHCASLAGGEPGVLHGNRTYLLQTDDGQIKDGHSISAGLDYPGIGPEHSWLKEIGRAKYVSIRDDEALDAFQLCTRLEGIIPALEPAHALAHVVKIAPKL-PKDHIILMNMCGRGDKDVFSVAEHLGV--SLMVK-----FGVGQSVRRVEDDRLITGGGRYADDFRAPGQAYMVVVRSPYAHAKILSIDTESARAAPGVVDVLTGQELQEGLGSPAFKTTRHVLAVDRVRHAGDAIAAVIAESEAEARDAAELVMIDFEELPVVVDTEKAADPSSPAIWEEAGSNLAYDWGK--GDARAAIANAHHVTKLKLINNRIVVNAMEPRAALGMYDKEQDRYTLHVPSQGVHGLRDRIANTLKIAPEKLRVITEDVGGGFGMKTFAYPEYPLVLYAAKKLGRPVKWTADRAESFLSDTQGRDHVTEAQLALDAEGHILGIYIDTIANLGAYQSFGAFIPTAPRDMQAGVYKVPAIYNHVRAVLTNTVPVDAYRGAGRPEASYLIERLMDKAGYETGLGPIEIRRRNFIPA-EEMPKPSLPFDSGDFNRNLNDALAKADYEAFEKRRGKLLGLGLCYYVERTAAG----MS----EFAQLAVDAEANVHVYTGSQTNGQGHETVWTQFISSRLGLDADQIVVHSGDSDVLPGGAGTGGSKAVYMSTGALGVASDTLIEKGKQIAANELEAAVADIEYRDGEFAVVGT-DKRIDLFEVARKAETDSAALEAAGEYKE----------------AGNSYPNGAHICEVEIDRDTGDFEITRYIAVDDFGHVINPMIVAGQVHGGIVQGLGQAMGERTVYESGQLLTGSFQDYWMPRADDLPFFDTSYNEIPSKSNQLGVKGAGEAGTVGAPSAFINAVLDALGVENIDMPVTPYSLWKALHGAEKAA
MNKDERGRFGAFGGRFVAETLMPLILELEAAYEAAKADPAFQTEFDYYMKHYVGRPSPLWFAERLTRKLGAKIYFKRDELNHTGAHKINNCIGQILLAKRMGKTRIIAETGAGQHGVATATVAALFGLPCVIYMGAVDVERQQPNVFRMRLLGAEVVPVTSGAATLKDAMNDAMRDWVANVRDTFYIIGTAAGPHPYPAMVRDFQSVIGTEARAQMIEAEGRLPDVAIAAIGGGSNAIGLFHPMLDD-EVKLIGVEAAGRGLDSGEHAASLSRGRPGVLHGNRTYLLQDADGQILEAHSISAGLDYPGIGPEHSHLHDIGRVEYVAVTDDEALEAFQLCCATEGIIPALEPAHALAHVAKIAPAM-EPSQIILMNLCGRGDKDIFTVAKHLGA--KLMDRSM---LNHRPTQSERDRTRWVTGAGRYTADIAVPDALSATFLRSPHAHAEIVSIDIGAALAMPGVIAVLTGADCADGFGPPLIVPFRPVLAHQRVRHVGEAVACVIATSESAALDASEAIAVTYRDLPAVIGIDAAGKADAPAVHPQAPGNLAFAHQA--GDVRAAFDAAETIVATAFDLPRLAPTTMELRGIIARYDEAAGIYHLITPHQGINEIRADLAAVLNVPEARISIELPDVGGGFGARSPAYPEHAALLLAARRTGRAVRWVASRSESFLTDYYGRSTRLAGRLALDAAGRFTGLEITYETDLGAYITVGAFVNVNPLMSGSGTYGISAIAANFRQYFTNTGPIGPYRGAGRPDVALLIERLVDRAATALGADPLELRRLNAIPR-TAFPALGSTYDSADYAALIDAAHQASDWDGFAARRGRLRGRGVALFTEIAGGG----AA---RDEARVVLGVTGRARIETVTGGSGQSQAETYAFILAERLGMDPADIELAASPAHSTLNGGGSIGSRSTLSAGSAIADAGDQLRRHLLAAAGLRANAPPAELIMAGGAICRPDG-SVVLTLAEAIAAAD----PLDVVGAVP-----------------VSSSFPSGCHVAEVEIDPQTGLAVLVSYVAIDDSGVVLNPIVAEGQIHGGIVQGLGEVFGEAMQYETGQVLTGSFMDYTMPRAADVPNFVTEDRPTASPNNPLGVKGLGEAGTTGALAAAANAFADALGAELPAFPCTAHSIWRSIRTA-GSA
MTADFRGHFGIHGGRFVAETLMPLILELEQAYEAAKADPAYHAEMAGYLTHYVGRPSPLYFAERLTEHLGAKVYLKREELNHTGSHKVNNVLGQILLARRMGKERIIAETGAGQHGVATATMCARFGLKCVVYMGAVDVERQAPNVFRMKMLGAEVVAVQSGSRTLKDAMNEALRDWVTNVHDTFYCIGTVAGPHPYPAMVRDFQSIIGRETREQMQEMEGRLPDSLIACVGGGSNAMGLFHPFLDDPTVAIYGVEAAGRGLDTHEHAASIAGGRPGVLHGNRTYLLMDGDGQITEAHSISAGLDYPGIGPEHSWLNDVGRVTYLSCTDQEALDAFQLLTRLEGIIPALESAHAIAKVVELAPKL-PKDHLMVVNLSGRGDKDVPQVAEILGT--SLMSETQ--HEGVGARLPRKEDDRLMRGRGQFIADIRMTGMQDVAFVRSPLAHARICAIHVPDDLKG----RVFTAADLDG-----FKVSEQPVLALGKVRQVGELIAICVADTRAEAEDMAARVELDLEELPALHDMLEARKPGARLVHEHWGDNVFLESLV-NINIEAAF-DAPVKVSRTISTARQCMAPIEGRGAIIHFDHRSDQLVVHTASQMPHIVRSGLSECLSMEEGQIRIISPDVGGGFGYKAILLAEEVCLGWLAQKLRRPVRWLEDRREHLTANANCREHHYEITLYAERDGTLRGIDCEASVDSGAYSAFSACLEAQVASILPGPYDFPAYRCRTWSVATNKCPILPYRGVARTGVCFALEVALDALAAELGLAPEVVRLKNLVRP-EQMPITKKHFDSGDYPQALHRALDAIRADAVRARQGRRIGLGLSIYCEQAAHG----TSVPGHEQAGARLTPDGGLELRIGAHSHGQGLETTLAQVAHEILGIPVARTRLVHGDTAMTPYSTGSWGSRVMVMAGGAVATACTELAERVRRIGAHMLQAPVDQVRLENRR--VVGP-AGDVTISQIAHTWYDVDPGLEVTAGYKP--------------QRDSGTFSYAAHAVVVAVDPELGEVEILDYVIVEDGGTLVNPMVVDGQILGGLAQGIGTALYEEMPFSSGQPLASTLADYLLPGAPEVPLPFIDHMATPSPYTTFGVKGIGEGGAIAPPAAIANAINDALGSEMLRAPVTPRRIVESVLAARSAA
MAEDENGRFGIFGGRFVSETLMPLILSLEEEYEKAKVDPDFWAEMDDLWKNYVGRPSPLYFAERLTNHLGAKVYMKRDELNHTGAHKVNNVLGQILLARRMGKTRIIAETGAGQHGVATATVCAKFGLKCVVYMGAHDVRRQAPNVFRMRLLGAEVIPVTSGRGTLKDAMNDALRDWVTNVRDTFYCIGTVAGPHPYPAMVRDFQSVIGKEVRWQLQEGEGRLPDTVIAAIGGGSNAMGLFHPFLDDPSVNIIGVEAGGKGVDEKEHCASLTGGRPGVLHGNRTYLLQDDDGQILEGFSISAGLDYPGIGPEHAWLHETGRAQYVSITDKEALEAFQLSCAMEGIIPALEPSHALAHVTKIAPEL-PKDHIIVMNMCGRGDKDIFTVARHLGF--DMMQ-----KFGARNPWSRREDVRLLRGEGTFVDNIAPENALFAHFFRSPVAHAKITKLNVMDARQMEGVHLVLCAEDLHACVGSFGAAPRRPLLAEGKVRFVGEPIAMVVTATLQLALDACERIEFEYEELPSHML----VSPGGEPLHSEAPENCAFNWSI--GDCQSAFSQAAHTVSRTIHNNRVIVNSIEARGCFAEQV--DGRTQLALNGQGVQSTKDEINRILGVAAEDIRVTTPDVGGGFGMKAMSYPEPILVTHAARVLNQPVRWMSDRTEAMLTDAAARDLDHDAEMAFDSDYRLIGYRVETKCNLGAYNSLGQLIQTYFAMVLSGVYQVQNCYLNVKGIFTNTAQTDAYRGAGRAEASYVLERMMDYAARELGVDPWELRRRNFIQP-EQFPATGEQYDPANYDRVLDRAEQVANRSGFAERRGRLRGIGLSYYVMNAIGN----SK----VSARLEFPGDGSAILTVPSQSSGQGHESVFAAFLSEQTGIPEEKIAVIQGDSDKTGIGVGTGGSSSLTTTGNATLITVAKTVEVFRPFVAKSMQVDPDLVEFDGETFRAPGS-NLSPSMLQAADMVRGRADLLDIEGVGKI----------------DTWAFPNGAHVAEVELDPETGVVTLEKYTVVSDFGNLINPMLVEGQVHGGCAQGIGQALLERTVYDNGQLLSASFMDYVLPRASDFPHFDYFNEPVPSTANAMGVKGCGEAGTVGSISAVANAAADALGVANLDIPITPERIWRLLQ------
MTEDENGRFGLYGGRFVAETLMPLILEVEKAYASARKDAEFASELRYYLTHYVGRPSPLYFAERITEHLGARVYFKREELNHTGAHKINNCMGQVLLARRMGKTRIIAETGAGQHGVATATVCALFGLPCTIYMGEVDIERQKPNVFRMKLLGAEVVPVVSGSRTLKDAMNEALRDWVTNVEDTFYIIGTVAGPHPYPAMVRDFQSVIGNETREQIMQAEGRMPDTLVAAVGGGSNAIGLFHPFLDMPEIAIHGVEAAGHGVETGKHAASLTGGRPGVLHGNRTYLLQTEDGQIEEAHSISAGLDYPGIGPEHAWLNDIGRVKYAAVTDQEALEAFQLCARLEGIIPALESAHALAHVIKIAPGL-PQDNLLVMCLSGRGDKDIFTVADALGV--QIMTDGSIGRFGSGREVRRIEDAGLLAGAGRFSDDISLPGQTYLGFLRSPHAHARIVSIDASEALAMPGVVSVITGADLVAGVGSPGASPLRPGLAYEVVRFVGEAVVALVAESRAVLKDALDTIVVEYEDLPAVTGLAQAVAPDAPQVWPVATGNVAAQMRH--GDTDAAFRAAAHIVSLDLVNQRLAPTPMEPRSSQAEYDAASDRLTLRLSSQMPSGARDTLCDVLGIPRGKVRVVVDDVGGGFGMKTGLYPEDILVAYAARKLQRPVKWTADRIEEFLAATHGRDVESHAELALDETGRVLGYRIRTHANVGAYATAGIIIQLIGPWVSTSIYDIRPIDFEFTAILTNTAPTGAYRGAGRPEAIYLIERLFDAAARQLGMDPVEIRRRNLVRP-EQMPAMGQTYDSGKFGSIIDQAVTLADWDGFAAREGKLRGRGLASFLEWTGGN----VF---EERVTVQVSGDGGIEVYAATMPMGQGIATSYAQLVVDVFGVPIEKIRIVMGDTDR-GQGFGSAGSRSLFTAGSAIRHASEQAVDTGRELAGDALEAAAADIEYADGVFRIAGT-DRAIGLFELADRQP----RIFIDATSTV----------------KGPSWPNGCHICEIELDPETGTVDIVSYVSANDVGRVVNPMIVRGQLDGGAVQGIGQALGERMVYETGQVMTATLMDYGVPRADIIRDFVHVLESTPCLNNPLGVKGVGELGTIGATPAVVNAVADALGADRLQMPLTPAVVWKALQ------
MTQDETGHFGIYGGRFVAETLMPLILEVEKAYAAARQDPSFQEEFDWYAKHYIGRPSPLYFAERLTEHLGAKVYFKRDELNHTGAHKINNTLGQILLARRMGKTRIIAETGAGQHGVATATVCARFNLPCVVYMGATDIERQAPNVFRMKLLGAEVVPVTSGTGTLKDAMNDALRDWVANVESTFYIIGTVAGPHPYPAMVRDFQSVIGREVREQLAEFEGRLPDTLVASIGGGSNAMGLFHPFLDEPSVRMVGVEAAGHGIETGEHAASLNGGRPGVLHGNRTYLLQTDDGQIIDAYSISAGLDYPGIGPEHAWLHDTGRVDYVAITDREALDAFQLCTRLEGIIPALEPSHALAQVAKLAPEL-PKDHVLVVNLCGRGDKDVFSVAKILGV--ELMDQSQRRFKVVGQRKRRPDGIDKVTGRARFGADMTMPGMLWGLVLRSPHAHARIRSIDSSKAEALPGVKAVVTGADF----NGERNDVSINCMAGDKALYDGHAVAAVAATSRQAARQALKLIEVDYEVLPHVTDVDAAMKPGAPVIREDLPSNVAARHEIGKGDVEKGFAEADLIVEQSFRTEATHQGYIEPHACVASVSP-DGSAELWVCTQGHFMVRNVCAALLGLDSAQLRVTASEIGGGFGGKTTVF-VEPVALALSRKANRPVKIQMTRSEVFRATGPTASSSIDCKIGLTKDGRITAAQAELRYQGGAFKGAGAD---FGAMAIFTPYDIENVKAVAWDVVTNRPKLAAYRAPGAPMAAFAAESTLDEAARRLGMDPLELRLKNAARE-GTKAAYGPTFPRIGLASCLEAIGNSAHYRTPL---GPNQGRGLACGFWFNFGG---------ETCTTINVNKDGTVGLSVGTPDIG-GSRASMCAMAAEELGIPYEKVRTVIADTASLGYNDVTDGSRVTFSSGLCTIQAARQAIQRLCQRAALMWGIDAEAVVWEDGHAKPAGPKFEPLSLAEIAAAS-NTGGPIAGHHEVNA----------------EGAGVSFGVHLCDLEVDRETGSVRVVRYTAAQDAGKAVNPDYVEGQMQGGSAQGIGWALNEGYVYDDGRLQNAGFLDYRIPVASDLPMIDALIVEEPNPGHPYGVRGVGETSIVPPLAAVGNALRDALGVRLTETPMAPPRVLAALAAAA--E
MADDEKGRFGDFGGRFVSETLMPLILELEAQYEHAKTDQSFWDEMEFLWKHYVGRPSPLYFAERLTEELGAKIYLKRDELNHTGAHKINNVLGQIILARRMGKTRIIAETGAGQHGVATATVCAKFGLKCIVYMGAHDVERQAPNVFRMKLLGAEVVPVTSGRGTLKDAMNDALRDWVTNVRDTFYCIGTVAGPHPYPAMVRDFQAIIGKEAKEQMMEAEGRLPDTIIAAIGGGSNAMGLFYPFLDDKSVRIIGVEAGGKGVNEKEHCASLTGGRPGVLHGNRTYLLQDEDGQILEGHSISAGLDYPGIGPEHSWLHDIGRAEYVSITDTEALEAFQLLCQTEGIIPALEPSHAMGHVMKIAGDL-PKDHIICMNLCGRGDKDIFTVAKALGT--DMMKD-----TPEKPFKGRLEDRRFLTGKGRYVADITLARQCYMGQVLSTHAHARILSVDTSEAETMPGVIAVLTGADCAAGLGPEGYATQRKILVDDRVRCVGERIAIVIAETADDARVAAETIMVDYAPLPVVTDARAATEADAPKLWDDNNGNISVSIPM--GDTEAAFADAEVTIKRRLLSPRIAPFSLEPRVSVGNYDEADDRYTLYTSSQDPHGVRSNIARVLKIAESRLRVVSPDVGGGFGLKAHMHPEDALVLWASKHVGRPVKWLGTRSECMLTDTQGRGQEIEVEIAATKAGKLTAIRAEAWTNLGAYFWGTATPPLFAMQLIPNIYDVGAVDLTNHAVFTNLPPMSVYRGAGRPEATYLAERMMDELAAELGMDQAEIRKINAIAP-DAMPATGMTYDSGAFADMIDAAARVSDWSGYDARAGRVRGRSLISYVEVAGVM---------NERMEIKFEPDGTVTIVAGTHSHGQGHATVFSEMVADWLSVPVENIRYVQGDTDKVLIGRGTFAARSSMLGGTALLRAKDALIERAKLMAAILLEADKDSLDFADGMFKVRDS-NKAIALTEVAKMYYALGLGLEGTSAGKP----------------AAPNYPNGTMVCEVEVDPRTGALTVDRLAALDDVGRILNSTICEGQIHGGIAQGMGQALMEEMVFEDGQLTSGSLMDYCLPRAEHMPDIASELSEVTCTTNPLGVKGIGESGAIGAPVAIVNAVLDAVGVAHIDMPVTQAKLWSALRDAEAAQ
M-NDEKGRFGNYGGRFVSETLMPLILSLEEEYEKAKVDPEFWAEMEDLWKHYVGRPSPLYYAQKMTEELGAKIYLKRDELNHTGAHKINNVLGQIILARRMGKTRIIAETGAGQHGVATATVCAKFGLKCVVYMGAHDVERQMPNVFRMQLLGAEVVPVKSGRGTLKDAMNDALRDWVTNVRDTFYCIGTVAGPHPYPAMVRDFQSIIGKEVRWQLQEGEGRLPDTVIAAIGGGSNAMGLFFPFLDDESVNIIGVEAGGKGVNEKEHCASLTGGRPGVLHGNRTYLLQDDDGQILEGFSISAGLDYPGIGPEHAWLNDIGRAKYVSITDTEALEAFQFSCRTEGIIPALEPSHALAHVMKLAPTL-PKDHIIVMNMCGRGDKDIFTVARHLGV--NIMTLPY---NTAVMNLPRRDAKDKLLGRTRYTVDESSHGMLHAAARRSETASGRIVKIDVTPALSMPGVKAIATREDAPG--LHGIGIADHPLFAKDVVRYHGEPLAVVAATTLAQARAAAAAILVEIDPIAPILTMAEALAKDAPLIHPDWGGNIAWEATVVRGDTDAAFARDDVLVEGTYRVGRQSHVPFEPRAVVAAYED--GRFHIHTSTQVPWTVRHVTAKILGVPEAAVHVTVPAVGGGFGLKFDCS-LEPFAAILARKTGRKVSLVNSRREEQMTCLSRENADILIRSAVTPEGDIVGREATVLMDCGAYGGEQVFLTTMTAHTLGGNYRLGSVKIASQAVYTNTPPNGAFRACNGVYNTFALECHTDEICKAIGMDPVAFRRRNVVGD-GDIGATGQVFEGDVLGPMLDLAIDTYGPHERAK--GRLYGRATTVGTWFIFVG---------PSSATVNLNVDGSATLVTSGVEIGSGTMQSLPQIVAANLGIHPDAVIVKTADTDASGRDLGVGGGRTTVSIGAASQEACAEVRSKLLAVASQMLQTPQDDLVLAQGRVEIRDRPGSGTTIQTVIAQA-LEHGPISGSGAFTAPGIPMPGCAA-GHFIDAIDIPVFAVHDCDVAVDPDTGKVEVLAYRVIQDVGRALNPRAIHGQIQGGVTQGIGYALHEEITIAEGAFDQTGFSSYRIPTALDTP-IDYHLYEGAPSCGPLGTKGAGEVPILNVGATIACAVANAIGTPVNALPLTAPRVLGLIDGLSENE
MTVDERGHFGMFGGRFVAETLMPVILEVEKAYAAVKDDPAFQAEMDGYLAHYVGRPSPLYYAERLTEHLGAKIYLKREELNHTGSHKVNNVLGQILLARRMGKKRIIAETGAGQHGVATATLCARFGLECVIYMGAVDVERQKPNVFRMQMLGATVVPVQSGSRTLKDAMNEALRDWVTNVATTYYCIGTVAGPHPYPAMVRDFQAIIGKETREQVLAAEGRLPDSLVACIGGGSNAMGLFYPFLDDKDVEIYGVEAAGHGLASGQHAASLTGGRPGVLHGNRTYLLMDDDGQIAEAHSISAGLDYPGIGPEHAFLHETGRVTYISATDKEALEAFMLLSKLEGIIPALEPSHAIAKVVELAPQK-PQDHIMVVNLSGRGDKDVPQVADILGG--QFMANSESVGRWIGASLPRFEDARLVTGAGRFVDDLAPDACLHVEFVRSSHARGTIAAIDTAEARAAPGVVAVFTGAELGAGE--DIRVPRFSVLASGTVEAVGQPLAAVIAETAAAARDAAQLVAAEIEAMP---------------LRDGGPDDEAISHRWAAGDVEAAFAGADHIVHVSVAHARLAPAPLEPRAALAEWSEAEGLLTVWLSTQTPHRARQDLARILGLPAARLRVIAPDVGGAFGGKASIYPEDVFVAWAARRLGRPVKWCATRGEDLQAATQGRGGRLEGSLALDRHGRALALRANLDFPLGHWLPYSASAPGNAGRILPGPYRIGAVDIALTGRLTNTAAVGIYRGAGRPEAAMLMERLMDAAARALALDPAEIRRRNLLAS-EELPATGEALDSGDYPQLLARACERADYARLREEIGEICGIGLALYVEPCGQG---------WESATVSLAADGGILAATGATAQGQGRETAIAQIVASGLGVPPGRVRVRHGDTAGAPEGIGALASRSTAIGGSAMLKAVEAFRDEARRAAAKLLQCAEAHVAAVESGFVLDGT-GRAISWQGMGEG--EGDTALSTSVVFHA----------------DGEAWSSGCCICVVGIDGETGVPTIERLTWVDDAGTVLNPMLVEGQLVGGMAQGMGEALMESLVYKDGQLVTGSFMDYAMPRAADVPPVAIDKLETPSPTNPLGAKGVGEAGTIGVPAAIVNAVLDALGVTHLDMPLTSQKIWKAIRAGTGKP
MADDPSGHFGPYGGVFVAETLIPALDELRAAYEACRDDPAFITEFEYELKHYVGRPSPIYHARRWSDLLGAQIYLKREDLNHTGAHKVNNCIGQAMVARRMGKPRVIAETGAGQHGVATATVAARYGMECVVYMGSEDVRRQAANVYRMKLLGATVVPVESGSKTLKDALNEAMRDWVTNVHNTFYIIGTVAGPHPYPLMVRDFQTVIGKECLLQMPEMTGRQPDCVIACVGGGSNAMGIFHPYIDVPDVRLIGVEAAGEGMESGRHAASLTAGKPGVLHGNRTYLLQDDDGQIIETHSISAGLDYPGVGPEHAWLKDSGRAEYVTVTDQEALKAFHDLCRLEGIIPALESSHALAYAARLAPTL-PKDKILLVNLSGRGDKDMHTVAEKSGI--QFMNAPDAAPRGVGARLPLIDGVEKVTGTARYTADLPAQGALVGKLLRSPYAHAELLEVDISEALKLPGVRGIVTGNDCDTPYGVIPIAQNEFPLARGRIRYVGEPVAAVAAVDEATTDAALALIRLKVRELPAYFDAADARKADVVLLHDNKKGNIEREVHNEFGDAAAGFAAADLICEETFECAEVHHAMMEPNASLAAWDNERGHLTLWSVTQVPYYVHESLARCMKLDAAYIRVIKPFVGGGFGHRVETLNFEIIAGLLARAARGTVRLLQTREEAFLTHRGRPQTYVRMKLGLTRDGRMTACEAEVVQRGGAYGGYGLVTILYAGALLNGLYDLPAVKYDGYRVYTNTPPCGAMRGHGTVNIRFAFESLLDMMAAELGLDAFAVRRRNLLKA-PTETINGLKVMSYGLPECLDWVEQASGWRERAARLPIRRGIGIACSHFVSGSAKPVHFTGQPHATIALRVDFDAGITILTGASDIGQGSSTIITQVVAEILGVEYRRLRLIATDSALTPKDNGSYSSRVTFMVGNAAADAARNLKAVLVAAAAKRLQVAEADVDWLGEAAAVVGDASRQIPFHDIVEEALVDVGMLTVKGTFTCPPEFQGGKQR-GGAVGSTMGFSYAAQAVEVSVDTELGKVTVEKVWSAIDCGFAINPMSVEGQVQGAIWMGMGQAISEETVYENGRHKAVSLLDYRVPTIIESPDIAVHIVESLDPNGPFGAKEASEGPLAGVMSAIAAAIEDATGTRIRATPFTPDRVFDALNRKPGAA
MQ-NKRGYFGEFGGRYVPETLMAALDELEAAYDKYKEDDEFQAELESYLKDYVGRPSPLYYAERLTKKLGAKIYLKREDLNHTGAHKINNTIGQVLLADRMGKERIIAETGAGQHGVATATAAALFNLDCEIYMGVKDIERQRMNVFRMELLGAEVVPVESGSKTLKDATNEAIRDWVTNVEDTHYIIGSVVGPHPYPEIVRDFQAVIGEETKEQMLELEGRLPDYLVACVGGGSNAMGIFYPFVEDEEVEMIGVEAAGLGLDTAKHAASLNAGSQGVLHGSMSYILQDSDGQIIPAHSISAGLDYPGVGPEHSHYFETGRADYESITDEESLQGFQLLSEIEGIIPALESAHAVAYLSELAPKL-DSNEIVVLNLSGRGDKDVEAVANRLEEEADEMREISEDYEKVGKDRPLVDAKDKVTGKARYVSDVELPGMLTAKALRSPYPHAKVLNIDKSKAEKVPGVKSILTPEDVEQKW--GPITQDRN-LLSRKARFTGDEIGLVVAVDEAACDEALSKIKVDYEQLPPVLDMLEAMDEDAPTIHEEFPNNVNHHVEVEEEEMERIFDEAYLVCEDEFVTNRVHQSYMEPNGVVAEQDE-NGYLTMYAGAQSPTWCRRDYAESLKMPVDKTKVVQTLYGGGFGAKIEPQ-FPPLGALGAKYVGQPVKLLLNRKEDFESALPRVPMTIRLKTAWSKEGELLAKDVYVIADQGAYADYGLAIAKTAMKRIDTLYQLENVRAVSDVVYTNKVPTGCFRGFGNSQSHIALENQVDEAAEKLGIAPDELRLKNCARP-GYDNPHGWEVNSCEVDQCIEEATQQSNFKEKRDEYKIKRGIGLSASMHVSGNR----SFAFDGASALLRMNEDGRLYIYSNEPDMGQGIRTVTTVCAAEVLDMPIEDIRVPEVDTDVVPFGTGCWASRGTYLASSAVKEAALKLKRKLLAKAGEMMNISAEQLKVKDGTVVWKRDENRKRTFKEIAWQYVNSGEMLMAQGSFMP----EYPDED-GYGN-VSGGYAYACNVAEVEINTETGEINVTDIWAAYDVGQPINPMAVKGQICGGVGMGFGWAILEDMKYEDGVLMNPNFLDYQIPTTKDIPNIHPIIADSYEWTSGYGAKSIGENALNPVAPAISNAIYNAIGVRFKEVPITSEKVLEKLQEEDGNQ
MNVDESGHFGIFGGRFVAETLMPLILDLEKAYNEAKADPAYKAEMDAGLKHYVGRPSPLYYAERLTEHLGAKIYFKREELNHTGSHKVNNVLGQILLARRMGKKRIIAETGAGQHGVATATLCARYGLECVVYMGAVDVSRQAPNVFRMKMLGATVVPVQSGSKTLKDAMNEALRDWVTNVDSTFYCIGTVAGPHPYPGMVRDFQSVIGNETREQMLEAEGRLPDSLIACIGGGSNAMGLFHPFLDDPSVKIFGVEAAGHGIPTGEHAASLTGGRPGVLHGNRTYLLMDDDGQIAEAHSISAGLDYPGIGPEHSWLHDIGRATYISATDEEALAAFQLVAKLEGIIPALEPAHALAKVADLAPTF-PQDHLMVVNLSGRGDKDIPQVADILGT--RLMSITT---VDAVMEFRRRDAGDKLTGRTRYTIDRGAPGMLHAAVLRAEVASGRLVKLDTSKAAALPGVRAIATAADAPG--RVGIGIADHALFAQDRVRYVGEPLAAVAADTLEQAQAALEAIEVEIAPLPAVLTMQDALAPNAPLIHPEWAGNVAWEATAVRGDVDAAFARPDVIVESTFRVGRQNHMAFEPRAAVARYEE--GRFHIETSTQVPWTVRNATAGFLGVPASQVRVTVPPVGGAFGLKFDIA-IEPFAALLAKLSGRSVRLVNSREEEMLTCLFRENAEIRIRSAVTPEGEIAGREAVVLMDCGAYGGEQIFLTTMTAHTLGGNYRVGASRLVSRAIYTNTAPNGAFRACNGVYNTFALERHTDEIAAALGMDPLEFRRRNVLGD-GDLGATGQKFEAEVLRPMLERMEALRAAAPPRR--GRLYGRATTVGTWFVFTG---------PSAATVNMNADASATLVTSGVEIGSGSMQGLPQIVAATLGIRPEDVVVRQADTDAAGYDVGVGGGRQTVSLGAASLQAAQEVRGKLLAVAARMLDASPGDLVMQDGRIEIAGPNGAGFSIAEVAARA-ALNGPVAGTGASARKGVPLPGCAV-GHFIDALDIPVFAVHDCEVAVDPETGHVEVLAYRVVQDVGRALNRSAIGGQIQGGVVQGLGYALHEEVSIADGRIRQNGFETYRVPLASDVP-VEVELYEGAPSLGPFGIKGAGEVPILNVGASVACAVANATGARVQELPLTPPRVLALLLGRQDNQ
MSVDERGRFGIFGGRFVAETLMPLVLELDKAYAAAKADPAFQAEIDFMQRDYVGRPSPLYLAARLTEHFGAKIYFKRDELNHTGSHKINNCLGQILLARRMGKTRIIAETGAGQHGVATATVCARFGLPCVIYMGTTDIERQKPNVFRMKLLGAEVVPVTSGTGTLKDAMNEALRDWVTNVENTYYLIGTVAGPHPYPAMVRDFQSVIGEETKKQMLEREGRLPDSLVACIGGGSNAMGLFHPFLDDPSVKIYGVEAAGHGLETGEHCASLKGGAPGVLHGNRTYLLQDDDGQIKDGHSISAGLDYPGIGPEHAWLHETGRAEYVSATDREALAAFQLCSKLEGIIPALEPAHALAFVTKIASAL-PKDHLMVMNMCGRGDKDVFAVADHLGV--TLMVK-----FGVGQPARRVEDMRLISGKGRFTDDISLPNEAHAYMVRSPRAHAVITGIDAEDAKAAPGVIAVITGADAEAGLGTAIFKTTRNLISRERVRHVGDTVAVIVAETAAQARDAAELLIIDYDDLPSVADTAGAIADGAPVIWEENGSNLAYDWEI--GDVEEGLKAAHHVTRIKLINNRIVVNAMEPRAALGHYEADRDHYTLYTGSQGVHSMRNYIAQSLKIPVEKLRVVTEDVGGGFGMKTFVYPEYPLVLYASKLTGRPIKWTADRSDSFVTDSQGRDHVTEAAVALDKDGKILAVQVSTIANLGAYQSFGPFIPSAPRGMHVGVYMVPAMHNRVRAVYTNTVPVDAYRGAGRPEASYVIERLMEKAAREMNLAPDEIRRRNFVPP-SAMPPPSLPFDSGDFERNLNDAMKRADVTGFEARRGKLLGLGYSYYVERTAAG----MT----DYARIAVDKDGIVHVWTGQQTNGQGHETAWTQLISSRLGVEAEKIKVHLGDSDVLPGGAGTGGSKAVYMVSGAISDAGDKLIEKGREIAANELEAAKADIEYRDGEFAVAGT-DKVIDLFAVARLAEADLGEFAGDGEYSQ----------------KGNTFPNGAHICEVEIDTDTGVYHVTRFTAVDDFGQILNPMLVAGQVHGGIVQGLGQAMGEHAVYANGQLVTGSFMDYWMPRAGDFPHFDVSYNEIPAQSNALGVKGAGEAGTVGAPAAFINAVIDALGIEEIDMPVTPLKLWNIVRGERAAE
MTRDADGHFGIFGGRYVAETLMPLILEVEKAYATAKADPEFKRQMDYYLADYVGRPSPLYFAERLTEKLGAKVYFKRDELNHTGAHKINNCLGQVLLAKRMGRTRIIAETGAGQHGVATAAVSALFGLPCTVYMGAVDIERQQPNVFRMRLLGAEVRAVESGSRTLKDAMNEALRDWVTNVDDTFYVIGTAAGPHPYPMMVRDFQSVIGIETREQLMAKEGRLPDLLVAAIGGGSNALGLFHPFLDDTDVAMIGVEAAGEGVDTGRHAASLTGGRPGVLHGNRTYLLQDDDGQIIDAHSISAGLDYPGIGPEHSYLHDIGRVQYHSVTDAEALDAFQMLSKLEGIIPALEPAHALAEVVKIAPTM-ARDKIIVMNLCGRGDKDIFTVARALGV--SLMGQ-----FGMGQPVRRVEDARFLTGAGRYTDDISLPNQAYALVLRSPYAHATIRSIDASDALAIPGALAVLTSADVKAGLGSDMVMLPRLLLAEGKVRHVGDGVALIVAENLDAARDMLDAVVVEYEDHPAIVDTAGAVAPDAAQVYAEAPGNICFDWGS--GQVEAAFAKADKIARLRLINNRLISHAMEPRNAIGDVDA-EGRLTLYTSSQGVHDLQEVFAEVFGIGRDRLRVVTPDVGGGFGTKIFPYPEQALVLLAAQTLKRPVKWTGERSDSSQADAHGRDNVTEAALALDAEGKFLALSVDTIANLGGYISYGPFIPTAGTMMLTGVYAIPAASVRVRGVFTHTAPVDAYRGAGRPEAAYVIERMVEEAARITGLSSAEIRRRNFIPA-ASMPALGQTYDSGDFNQTLTEALTLADVAGFEARLGKLRGLGLSSYIEACAGG----SP----EDARLEMDAAGKVTLFIGTQSNGQGHATAYGQLAADGLGIDIADIHMIQGDTDRVRTGGGTGGSRSVPVGGVAVTKAVDALIEKGKRIAAHLLEAAPADVEFADGSFTIVGT-DRRVGLTEVAAQAKGETPELDGDGRWKP----------------PAATYPNGTHVVELEIDPDTGGVTLDRYVVVDDFGAVVNPLMLAGQVHGGIAQGAGQALIEEAAYESGQLITGSFMDYGMPRADLLPQIEFHLKNVPCTTNPLGIKGAGEAGAIGAPPAVINGLLNALGITHIDMPATPHKLWQAIQAAQAAE
MFQDSSGHFGPYGGSFASETLTFALRELCDAYARYQNDPEFIAEFNYELAHFVGRPSPVYHAARTSREMGAQIFLKREDLNHTGAHKINNVIGQAMLARRMGKKRIIAETGAGQHGVATATICARYGLECVVYMGSEDVKRQSPNVFRMKLLGATVVPVESGSKTLKDALNEAMRDWVANVDDTFYIIGTVAGPHPYPMMVRDFQSVIGTECLTQMPPMAAEQPDVVVACVGGGSNAMGIFYPYIPFEKTRLIGVEAAGEGLDSGKHSASLQRGSSGVLHGNRTFILQDENGQITETHSISAGLDYPGVGPEHAWLQEIQRAQYVGITDSEALDAFHYLCRTEGIIPALESSHAFAYAMKLAKEM-RPDQSILVNLSGRGDKDIGTVADLSGED-AAMTGRDGKQRYVGTDTRRVEDYRLLTGKACFTDDIHLENMLHAVIVRSPIAHGKLLGIDVEEARKMPGVRAIYTGEDVARKV--EHEPFEQTVVAVGKVRYVGEPLAIVVAETTAMAEDAAGYVYPDIESLPVVTDWEASARDE-ILLFEENGTNSPITYIAKKGDARS--VTGPYVRRERFVTQRHSAVTMETRSLVAHWDG--RHMTVYGAAKVPFTTRRTLAKSLDLPVEAVDMIEMDVGGGFGVRGEFYPEDFLVPFASLQLGRPVKWVEDRLENLLGSNHSRQMDCELEIVCELDGRILALRGVVHTDSGAYMRSSGAIPPNVVQFLSGGMDIEHLYFESSVHLTNKAPIGTYRGPGRFEADYFRERILQIAADELGIDQVTFRRMNLVRS-EQMPAKSEELDSGDYELSLNECLKGFGWEEKLPLQGWYHGIAIGTFIEGGGGG---------REAARLEIEEDGMVTVYVGSTSLGQGVVTVLTQIAADTLEIPMERIRVKHGSTIYLKEGFGSFHSRSTALGGSAVLTTAHSLLDKVREAAAAYFRCSQSEVEISPGLVASHG--DSILTAADLGRM------KIQAEGQFAS----------------HNHTYAYGAAAAHVAVDPATGKVELVDYYGIEDIGKIINRLTSKGQAIGAIVQGLGGVFLENMAYENGQFLAGTFADYLTPTATDFPVIRATETEAPTPHNPLGAKGCGEGGIVPVGGVVANAVAAALGVQTNVLPLTPCRLWQMINEKAQHQ
M--DERGHFGIFGGRYVAETLMPLILDLEKAYSDAKADPAFKAELDNLNTHYTGRPSPLYFAERLTEHLGAKVYFKRDELNHTGSHKINNCLGQILLAKRMGKTRIIAETGAGQHGVATATVCARFGLPCVVYMGATDVERQKPNVFRMKLLGAEIVPVTAGAGTLKDAMNEALRDWVTNVDDTYYLIGTAAGPHPYPELVRDFQSVIGKETREQILAAEGRLPDAIVAAVGGGSNAIGLFHPFLDDKSVEIWGVEAGGRGLNGHEHCASLNAGKPGVLHGNRTYLLQDDDGQILEGHSISAGLDYPGIGPEHSWLKEIGRANYVPITDDEAMAAFQLLTRVEGIIPALEPAHALAQVVKMAPKM-GKDQIIVMNLCGRGDKDVFTVGKMLGF--DLMNQMT--KFGIGAPVRRKEDPALITGTGRYTDDFAPEGTLHAYVLRSAMAHARISVSGLDEARAHPGVAMVLTAADLDG-MGTMHWCPVRPVLCTDTVRHVGDAIAFVVADSVNAAKSAAELIEVDYEPLDVIVDIEEAAQDGATLVWPEHGTNKAFRLGH--GDTEEAFRNASHVTSIRLVNNRLVANYMEPRACLAEYDADSGRYTLTAGTQGGHGQRDIIAKILGIDPARLRIITPEVGGGFGTKMFVYREYPLCLFAAEKLRRPVKWTGERMDHFVTDAHGRDNITTADLALDADGRILGLRIHVLAAMGAYLHYGPFIPFVGTSMSTGLYDIPALFVTATGVYTHTVPTDAYRGAGRPEAAYLIERLIEKAGLETGLGTAEIRRRNFVPS-SALPATGRMYDTGDFAGHMDKALEVSDWSGFAARQGKYRGIGLCSYIEACAFP----GG----EEATVELNGNGTVTLLIGTQTNGQGHATAYSQVIAEQLGLDIGQIEVIQGDTDRVRQGGGTGGSRSIPLGLPSVLEASKSLVRKIKEKAADQLETGIDDLELVDGEVRVVGT-DRSVSLAAVAAAAG----KLAGQEEVKQ----------------AEATYPNGTHVCELEVDPETGDVELLNYTIVDDFGVTVNPVLLAGQVIGGTVQAISQALCEETVFADGQLLTASLLDYRLIRASDLPDIHFETKNVPSTTNALGIKGAGEAGTIGGCAAVMNALQMALGVEHIDMPATPHRVWQAIQAAR--V
M--DARGHFGPYGGVFVSETLIYALDELRAAYEKCQQDPAFQEEFHYELKHYVGRPSPVYHAKRWSQELGAQIYLKREDLNHTGAHKINNVIGQAILARRMGKPRVIAETGAGQHGVATATIAARFGMECVVYMGSEDVKRQAANVYRMQLLGARVVPVESGSKTLKDALNEAMRDWVTNVDNTFYIIGTVAGPHPYPMLVRDFQSVIGQECKLQMPELTGRQPDYVLACVGGGSNAMGIFHPYLDHAGVKLIGVEAAGEGIATGHHAAALVGGTPGVLHGNRTYLLQDANGQILETHSISAGLDYPGVGPEHAWLKDSHRAEYVAVTDAEALQAFHDCCRIEGIIPALESSHALAYACKLAPTL-PKDKLVLVNLSGRGDKDMHTVMAVAGKD-APMTTDL--AGGIGQAVRRKEDYRFLTGAGQYTDDVQMDGQTYAYFVRSPYAHARIRGYRLDAARQAPGVVGIFTGEDIKRGIGQPMKEPPHPVLAIDTVRYVGDQVALVIAQTLAQARDAAELVDVDYEPLDAVVAPDAAVRSGAPAVHDIAPDNVCYVWSL--GDVDAAMAKAAHVTRLDFVNNRLIPNAIEPRAAVAHYSRADDSYTLYVANQNPHVERLLMAAVLNLPEHKLRVVAPDVGGGFGSKIFLYAEETALVWASKQINRPIKWTAERSESFLSDAHGRDHVTTAELGLDANGKFLALRVHTKANLGAYLSFASSVPTLYATLLAGQYTTPAIFCEVTGVFTHTAPVDAYRGAGRPEATYVVERIVETAAREMKIDPVELRRRNFI---TQFPPVALCYDTGNYGASLDKALQLADVAGFPARRGKLRGLGYSCYIEACGLA----PSAGLFEAGEVRVHPTGKVTVFTGSHSHGQGHETTFTQIVADRLGIAYEDVDIVHGDTGRVPFGMGTYGSRSLAVGGSAIVKALDKVIAKGKKIAAHMLEAAEGDIEFKDGKFSVAGT-DKALPFAQIALSAYSLEPGLDESAFYDP----------------TNFTYPAGSHICEVEVDPDTGQTEIVAMTAVDDFGNIVNPMIVEGQVHGGLAQGIGQALLEGCVYESGQLLTGSYMDYAMPRADDLPSFAVDTTCTPCTHNPLGVKGCGEAGAIGSPPAVINAITDALGVLHLEMPATPERVWRALQTSSGRA
MADDEQGRFGNFGGRFVAETLMPLILDLQAEYEKAKTDATFWAEMDDLWKHYVGRPSPLYFASRMTEELGAKIYLKRDELNHTGAHKINNVLGQIILARRMGKSRIIAETGAGQHGVATATVCAKFGLKCVVYMGAHDVERQQPNVFRMKLLGAEVIPVTSGRGTLKDAMNDALRDWVTNVEDTFYCIGTVAGPHPYPAMVRDFQSIIGKEVRWQLQEGEGRLPDTVIAAIGGGSNAMGLFYPFLDDPSVNIIGVEAGGKGVNEKEHCASLTGGRPGVLHGNRTYLLQDEDGQILEGFSISAGLDYPGIGPEHAWLHDIGRAKYVSITDKEALEAFQFSCRTEGIIPALEPSHALAHVMKIAPTL-PKDHIIVMNMCGRGDKDIFTVARHLGV--DMME-----KFGKSQPVTRREDIRFLTGGGRYVDDIVPDGAGVGVFLRSPVAHGRITTLDVSAAREAEGVLCVLTCEDLIAGMGSKAAAPERPMLARDVLRFVGEPVALVVAETAQAAKDAVELIELDYEELPAKLD----YDAGGPVVHPEAPDNCAFDWDM--GDTEAVFAEAAHVVSLEIEDNRIIVNSMEPRGCFAEWD--GSRLHFAFNGQGVWAMKGDLAKAMGLEPEQIRVTNPDVGGGFGMKAMGYPEYFAVAQAARVLGQPVKWFAERTESMLSDNGGRDLVSCCEMAFDADLKMVGYRVDTRCNLGAYNSNGQAIQALFAKVLTGTYDVQTTYLRSRGYYTNTVQVDAYRGAGRPEAIYALERCMDHAARMLDVDPIELRRRNFIPV-DAFPATGELYDVGDFNRVLDRAEAEADLKGFAARKGRLRGMGLCYYIESILGD----PS----EGAKVEFHNDGTVSIYVGTQSNGQGHETVYAQFLSDQTGIPVEQISVIQGDSDLIARGGGTGGSRSVTTQNTATLATTAKMIEAFAAFLADAEGVPADDVSFDDERFRIEGS-NTAPTMLEAAQMARGRDDLLTHEARAKL----------------PGRSYPNGAHIAEVEIDPDTGVVTVDRYTVVDDFGNLINPLLAEGQVHGGVAQGIGQAISEHVVYDTGQLLTATFMDYAMPRAVDCPWVSFTSEPVPSTANVMGMKGCGEAGTVGALAAVGNAVQDAVGITRVDMPFTPLKMWELLKSHAAAE
MN-DENGHFGIFGGRFVAETLMPLILDLEKAYEDAKKDPAFEAELTQLNTHYTGRPSPLYFAERLTEELGAKIYFKRDELNHTGSHKINNCLGQILLAKRMGKTRIIAETGAGQHGVATATVCARFGLPCVVYMGATDVERQKPNVFRMKLLGAEIIPVTAGAGTLKDAMNEALRDWVTNVDSTYYLIGTAAGPHPYPEMVRDFQSIIGEETRSQIQDAEGRLPDAIVAAVGGGSNAIGLFHPFLDDTSVKIYGVEAGGNGLDGDEHCASLNAGKPGVLHGNRTYLLQDDDGQILEGHSISAGLDYPGIGPEHSWLRDTGRVTYVPITDNEALDAFQMLTRVEGIIPALEPSHALAQVIKMAPQM-DKDQIIVMNLCGRGDKDIFTVGNLLGF--DLMNKVM--KFGIGAPVRRQEDHAFLTGHGCYTSDVRRAGALAAHVLRSPVAHARFTITDISRARALDGVHLVLTAADISE-LGSRHPVPPREVLCSEQVRHVGDAIAFIVADTPDLAKTAAEMIEIDFEELEAVVGSVRALEQEAPQVWPELGSNRAFEIAL--GDADEAFAKASHVTSIEVVNNRLVANYMEPRACIGEYDPDTDRYTLTTGTQGGHGMRAVIAEIMGIEQARLRVVTPDVGGGFGTKMFCYREYPLCLVAAHRLGRPVKWVGERTEHFMVDSHGRDNVTTAELALDETGRMLGLRVHVIADMGAYLHFGPSIPRVGTSMATGVYDIPALWARTTGVYTNTVPTDAYRGAGRPEAAYVLERLVDKAAEEIGMDPVAFRRFNFIKP-MQFPATKRRYDTGDFDQHLTQALAAADWDGFAARDGRWRGIGVCTYIEACAFA----GG----EEATLSLNDDGTVTLLVGTQSNGQGHATAYGQVVADVLGLVLEDVKLVQGDTDRVRKGGGTGGSRSIPIALPSVLNASNALAELIKAEAADHLEVGSADLELAEGVVRVVGT-DQSVSIAQIAAQTQ----TLQACEEVTQ----------------DECTYPNGTHICELEVDPETGQVAILRYVITDDFGVTVNPLLLQGQVHGGVVQAISQALCEHTVYEEGQLLTASFMDYQLPRAADMPSFEFSTANVPSTTNALGIKGAGEAGTIGGCAAVMNALGSALGVTHLDMPATPERIWQAIQAARSMA
MIQLNEGYFGEFGGSFVPPELQEVLDYLSTQFNKYKDDPEFNEEFRYYLREYVGRENPLTYVKQLTDAWGAKIYLKREDLNHTGAHKINNVIGQILLAKRMGAKRVIAETGAGQHGVATATACAMFNMDCVIYMGAEDTRRQALNVFRMELLGATVVPVNKGQGRLKDAVDEALSDLVQNYQNTFYLLGSAVGPHPFPTMVKHFQSIVSEESKRQILEKEGRLPDAVLACVGGGSNAIGAFAHYLDEPSVRLIGVEP--------DQAATLTQGVPSLIHGFKCLVLLDEQGNPKPTYSIAAGLDYPGIGPEHSHLKVTGRAEYVTISNEEVLAAFQELSRTEGIIPALESAHAVAYAKNLAPTM-SKDQIIIINLSGRGDKDVEQVFHMLK----KMLLN--KESSGSRWRTRPDGEGKVSGELQYLTDMRAEGMLIGRVLRSEQAHARILSIRIEKAIEVPGVHAVITHEDVPGN-GFGIALPHQPVFCSDRVRYTGDAIAAVAAETDEIAEYALSLIEVDYELLPLLENPEEAMKKDAILLHAE--GNVLHHTEYRKGEPEPVFTDCCHVVEESYYTPRQMHTYMETEGGLFIPED-NGRLTVYSATQHGLMDRLQLSRILDIPQEDIRVISSPIGGSFGGKDELN-VQPYGALLALRTLRPVRLHNSRVESVRAGLKRHPMKITMKTGCDPEGIIRAHQVRIISDTGAYATLGAEVLNFATEHVMGPYIIDHVDVKGFAVYTNNGVSGEFRGFGGNQAIFALEGQIDRLAERLQIDPWEMRRRNLRKY-GDLGPLGQEIQTDGAFQVWEALAGSPLMTEAASTDWIVTGTGAAIAMHGAGLG----YGIPDPAGGRLSLTLEGKIEAVFGYEEFGQGLIATMEQMLIEQFGLAAEDLSIVIGDTDVVPDSGSSTASRSTSMMWMALKRLRPDFTARVLQAAAMIPELDNYEMKLGPGGIWLKD-GGLLLTYKDLAQRIS----PIVCNTKFTYPTTP------FKRVG-AHFLYTYSAIAVRVEVNLLTGRVRVLDQYHAVAAGPMANPQGYLGQIEGGSSMAVGFTLSEDAVMSGGSYVTKNLDTYLVPTIADMNSIQVQPIEDLPDHDTYGPRGIGEVGSVNLAPAVASAIFQAVGKRVTKLPIDPEWLQSPFIPQKVEP
MLNDASGHFGPYGGSFVAETLIHALDELKRSYAEVQADAAFMAEFRSELKHFVGRPSPIYHAARLSRELGAQIYLKREDLNHTGAHKVNNTIGQAMLARRMGKPRVIAETGAGQHGVATATICARYGLECVVYMGSEDIKRQSPNVYRMHLLGATVVPVESGSKTLKDALNEALRDWVTNVENTFYIIGTVAGPHPYPTMVRDFQRVIGDESRAQMHEMVGRQPDAVIACVGGGSNAMGLFYPYIELEGTRLIGVEAAGQGLASGKHAASLSAGSPGVLHGNRTYLLQDANGQITETHSISAGLDYPGVGPEHAYLKDIGRAEYVGVTDTEALDAFHRLCRTEGIIPALESSHAVAHAMKIAPSM-RTDQHLLVNLSGRGDKDIGTVADLSGAE-AAMSAVPPGRFGSGKHVLRVEDAALLVGQGRFTDDIVVPGQAFIAFLRSPFAHARIVSVDTQAARAMPGVLAVLTGAELAQGVGRPPASAPRRALAHEVARYVGEAVAAVVATSLLQARDAAEAVTIDYDELPAVADPIQAMQAGAPVLCDGAPDNIAAEMRH--GDTEQAFASAAHTVSIEIVNQRLAPNPMEPRSARAEVDA-DDRLQVCLSSQMPTAVLNGLCDIPGLSKREVRVTVGDVGGGFGQKTGIYPEDIVVAYAAHTLKRPVRWQADRSEDFVSATAGRDVISRAEMALDANGKVLALRVRSFANLGAYGTVGVVIQVIGPWVSTSIYDIRTIDLHFSGVMTNTTPTGAYRGAGRPEAIYLVERLFDAAARKMKLDPAELRRRNMVRP-EQMPAMGMTYDSGRFEQILDRGLVLADWRGYPARRGTLRGRGIATFLEWTSGN----AF---DEKVSVNVRADGIIEIVSATQAMGQGIVTSYAQLAVDVFGVPIEQVRIVQGDTDR-AQGFGSAGSRSLFTGGSAVQVASERTVEHGKQLASNALEAAASDIEYRHGRFTVVGT-DVGIGLFDLAAKQP----QFIVEAGATA----------------GGPTWPNGCHVCEVEIDPATGHVEIVAYASVNDIGRVVSPLIAVGQIEGGAVQGIGQALCEQVVYDSAQMLSGSFMDYAMPRADVSCHFKTEFTSVPCLTNPLGAKGVGELGTIGATPAVVNAVIDALGAEKVQMPLTAPRVWAALQGDFLVA
MPPDARGRFGAYGGRFVPETLIPALDELERSWKEARADPRYREELTELLRTYAGRPTPLFRADRLAKALSGRVYLKREDLLHTGAHKLNNTLGQALLAKRMGKRRVIAETGAGQHGVATATVCALLGLECIVYMGTEDVRRQSPNVVRMKLLGAEVRSVDAGSRTLKDAMNEAIRDWVTNVRTTYYCIGSAAGPHPYPVMVRELQKIIGEEVAEQIAGAEGRLPDAVVACVGGGSNAIGALHRFVREPSVTLYGVEAAGHGLESGKHGASLAKGRPGVLHGSRSYVLQTEDGQIAEAHSISAGLDYPGVGPELSHLRDQGRLTVLSATDTEALQAFQTLARSEGILCALESAHAIAALPRV------RGGLIVVNLSGRGDKDLGTVIEAL-----KMGDKY---RFIGKATPRRDATEIVTGGTRYLNDIQMPDMLYGKVLRSPHPHALIKRIDKHQALALPGVKAVLTWEDVPDRG-----TPRHTRVLDRKVRFVGDAVALVAAATEGIAQEALGLIAVEYEVLPAVFDMEEALKPDAPQLYEEYPGNVTSLTEIVMGDVEQGFGQADVITEGQFGYENLNPLPPEPPGAIALWEE-PNRVTVWVSNQASYMDKITLYHVMNRHV-ETRSIGGPCGGSFGSKFMSWQVQSYAALLSRATGKPVKLILTKEEHLAVFTMRPASRMRAKVGMKKDGTVTAVEGTWLVDTGYYSMTTQAQVAVGCGEVQIMVRCPNWALQPVIVCTNRNASGIVRGFGGQELKCMLIPLLSLAMEKLAIDPFEFLKKNYVKP-GDGYVDGNTYRGVDYAAAMEKGARTFGWKEKWKGWATRRGVGVGVHGNAD---------GEDASEAYVRLHPDGTAMLFSCVTEHGTGQRSNFIKMVAEVLQLPLESVSLAPADSLINPYEFGPAGSRGTYAIGAAAIRAAEDAKGKLFELLAPLLKTRPEELDTADGIVFVKGNPEQKIPWRAMSID------TITGFGRFEP----------------DYTLSNCMMSFVEVEVDTETGKVTLLRVVNATDVGQVIDPPGLAGQLNGCLSGGIDSAIFEETVLSTGHILNANLIDYKWRTFPELPTIDNVVMETPFPSHRFHAVGVGEIATSPGPSAILMAISNAIGTWLHAYPATPERVLAALGTLSGGA
MTEDSLGHFGQFGGIFVAETLIPALDELRIEYEKALQDPDFIAEYHSELKHYVGRPSPIYHAKRWSEVLGAQIYLKREDLNHTGAHKVNNTIGQALLARRMGKKRVIAETGAGQHGVASATVAARYGLECIVYMGAEDVKRQAPNVYRMKLLGAKVVAVESGTKTLKDAMNEAMRDWVTNVDSTYYIIGTCAGPHPYPQLVRDFQRVIGDECKVQMPEMIGRQPDAVVACVGGGSNAIGIFYPYVDDLGVRLIGVEAGGDGVETGRHAAPLTSNAKGVLHGNRTFLMQDENGQIADTHSISAGLDYPGVGPEHSYLKDIGRAEYVAINDDEAIAAFHDLCHFEGIIPALESSHALAHAAKMAKTM-SKDQVILVNLSGRGDKDIPTLARLSGIELGNMNDLVGTDQGIGREVLRKEDKRLLLGQGKYVGDMRMPDMLEVAFVRSPVAHARLGQIEKPQGMEH----LVYTMADMTS-----FKRSAQYPLAQDKVRHVGELVAACIAPDRARAEDIAGSVVVDYQELPVMADMYGTLQSDT-RVHDDWSENVFAETNI-DRRVSPT-DEAVHSVSRKLRMARQCMMPMEGRAVLCWWDTRVDQLIMYSAAQVPHINRTGLAECLGLDEGQIRVISPDVGGGFGYKGILLPEEICCAWLAMHLKRPIRWLEDRREQLTANANCREHGYDIAVDVTSEGRLAGIRCDAVVDSGAYSSFSACLEAQIGSILPGPYVMDSFVCRTRSAATNKPPILPYRGVARTGVCFALEVMLDIAARELGIEPHVLRAKSLVPA-AAMPITNKLFDSGDYTTCMNKAVAAIDWEGCRAKQGKRLGLGMAVFCEQGAHG----TSVPGYEQCTARFTPDGILELRIGVHSHGQGLETSMAQIAHTVLGIDIAKVRVIHGDTGMTPYSTGTWGSRCAVMAGGAVGTACEQLAERVKVMAAVLLDTDVGLMNLKDGTVGVQDS-VKRLALSEIAHTWYSVDPGLEVVAGYKM--------------MPDAGTFSYACHTCLVEVDTATGHVAILDYVICEDGGVLLNPLIVEGQIYGGLAQGIGTALYEEMPFSEGQPLASTMQDYLLPGAGEMPPTRMLHMETPSPNSKYGQKGIGEGGAIAPPAAIINGINDALGAELTQCPANPRRVLEALAAAKVHA
MADDEQGRFGIYGGRFVSETLMPLILDLEARYEFAKTDPSFWAEMDDLWKHYVGRPSPLYFAPRLTAHLGAKVYMKRDELNHTGAHKINNVLGQIILARRMGKTRIIAETGAGQHGVATATVCAKFGLQCVVYMGAHDVQRQAPNVFRMRLLGAEVIPVTSGRGTLKDAMNDALRDWVTNVRDTFYCIGTVAGPHPYPAMVRDFQSIIGKEVRWQLQEGAGRLPDTLVAAIGGGSNAMGLFYPFLDDKSVALIGVEAGGKGVDSRQHCASLTGGRPGVLHGNRTYLLQDGDGQIQEGFSISAGLDYPGVGPEHSWLHDTGRASYVSITDVEALAAFQLSCQLEGIIPALEPSHALAHVIKIAPKL-PHDHIIVMNMCGRGDKDIFTVAKHLGF--DMMTDP--GRRFVSTNRRVREDRRFVAGAGRYVADLDIPGTLHVALVASTAPAAKILGIDTTEALAMEGVVDVLTGEELSAGVGLDTPRVRRFPLTVGQIRYAGEWVAAVVATSRALAEDAAEKVRVRTEPLPFVIDAETALGPDAPPVHPEHGSNLLLDKTFDWGPVADDFAAAEDRLSLRVTWGRNATVPIETFGVIARWNPWDEMLDVWASIQMPKYA-DQIARALKLPGNAVRVYDVDVGGSYGVKRGI--HTVLVSYLARKLGRPVRLIEDRLENMRADAQGPERIFDIDVAFDRDGTVRSMKMRALDNAGAYAGRAPFQLGKPIGAIVGPYRIGSVQYRAMSVTTNKAVQEAVRGFGQAPTNYAIETMMDRIAAHLGMDRLELRRRNLIRA-DEFPPSGSTYDSGDYHTVIDKVLAHADYAALTAERGLCAGIGIAACLEPSGGN----SSSTWMEGSRVIIDALGGVTVTIHTTSSGQGHETLAATVVGEELGIDPDRIRVTRPDSLSSLPGNSPVGSRMAIMLGGAAARAARDLKRQLVAIGAHAMGIDPSEASYEAGTITAPD--GRAVGWDELVDIGHGTNPGLAASFIQQVPTGVALP-ED-GKVQ-MYPCYSFEFHLVLMAFDPVLAKPEIRRYVIGHDCGTVINPHIVRGMTLGGIAHGIGAALLEEFTYDGGQLMTQSFLDYLMPSSHEVPSVEIVHHCTPSPLTEFGQKGSGESGYLGAPAAISGAVQDALGVTVDKLPLRMSTISDTIADAETAA
MNKDEQGMFGIFGGRFVAETLMPLILDLEHEWNAARYDPAFRAELEGLSTFYAGRPSKLYFAEGLTRHLGAKIYLKREDLNHTGSHKINNCLGQILLAKRMGKKRIIAETGAGQHGVASATVSARFGFPCVVYMGSTDVERQKPNVFRMKLLGAEVRPVSAGHGTLKDAMNEALRDWVTNVEDTYYLIGTAAGPHPYPEMVREFQSVIGKEARAQILEQEGRLPDAIIAAVGGGSNAIGLFHPFLDDREVKIIGIEAGGHGLDGDEHCASMNAGRPGVLHGNRTYLLQNEDGQIKDGHSISAGLDYPGVGPEHSWLRDSGRVEYLPILDDEALEAFQVTTRVEGIIPALESAHAIAHAMKIAPRM-KKDQTIIVNLSGRGDKDVHTVAGMMGM--EIMDATIPADPAIGKPLARVDGRERVTGRARYAADITRPDMAHAKILRAPHAHAVIKRIDTSAAAALPGVLAIVTADDFPDPQGYDMWGVSRLNMARGKVHWIGQPVAALAARDPHIAAQALDLIEVEYEVLDAVTSIADAIRPDAPVLWDNLPSNIAARTIVSREDAKAAIAGADATGRVSVIVDTAHQGYIEPQAMVAEITP-DGFATVYTSTQGQFTAELMIARMLDWPMSKLKVVPMEVGGAFGGKISIH-GEALALRLAQKSGRPVKLVLSREEVLQGSGPTMGAMMEIAVGAKSDGTITGIHGVYHVDSGGLPGLNPSLLM---QASAAMYQTPALWLEGYDVVTNKPRTEAYRAPGGIQGAFAMEQAMDELCLALDMDPLEFRRRNAAVT-GSTMPIGTPFPAIGLTTILDAVGAHPCWTTPLE--AHPRGRGLALGYWRGTSM---------TSACHITIGGDGRPVVTMGAVDI-SGTRTTMTQVAADQFGIAPDDVYVQTGDSKTAGYSDGAAGSRVARTMAAAIVEASRDVIEQLRPRAARLLQSEAENLTFTDGAFRVSGGPGTSISLAELMQETL----AVIGRGTSTK----------------LPLGVEIGAHVCDVEVDPDTGQVTILRYTAFQDVGKALNPIAVEGQIEGSVVQGIGWALTEGYDYADGRLRNASLLDYRLPTALDVPDIDCVIIETPVPDVPYGLRGVGEVPIVPVAGCVANAIRRAVGVRTGRMPMTPERLLMAMRAR-QQG
MNFDAKGHFGAFGGRYVAETLMPALLELEQAYRTIVPTPEFQKELNYLMCHYVGRPTPLFYAKRLSEHLGADIYLKREDLAHTGAHKINNTLGQTLLAQRMGKRKVIAETGAGQHGVATATTAALFGMECKVFMGTEDIERQAPNVQRMKLLGAEVVPVSSGTGTLKDAMNEAMRYWVGAVQDTFYVIGSVAGPHPYPVMVREFQKIIGEEARAQIFAMCQRLPTTIIACVGGGSNSMGLFYPFLND-PVEILGVEAAGKGVKTGKHAATLTAGSVGVLHGSKSYLLQDVNGQIIEAHSISAGLDYPGVGPEHSMLKEAKRVRYESIEDGQALEAFQTLCALEGIIPALESSHALAQAMIEARKR-PKSDILLVCLSGRGDKDLGIVASALKKGESAMT--------VGKSVNRVDAFAKVTGRAEYTEDFYRPDMLVAKYFRSTISHGYVKKIDIEKAENLEGVEAVFTYKDVPNKFDPAYKDIEDKLLLTQNIRFMGDEIAVVVAENEIIANNAL------------------------------------KHSYECGGKIDEALKNSDYVTKGKYMTPMVHHCHIENHISYAYMDD-LNRIIIVSSTQIPHIARRIIGQALDIPLSQIRVIKPFIGGGFGNKQDVI-LEPMVAFLTQKLGRGVQINLSREECMIGTRNRHPFHIKVKTGFMKDGTITAIKTDAVSVTGAYASHGHSVASAGGSKQSCLYPRATLKYNAKTIYANIPVAGAMRAYGSPQILYALESNIDDAALIAGIDPIEFRLKNIIKK-GDIDKADKEVLSCGLSECLIKGRDLISWDKKKKEYNIRKGLGVACFSYASGVY----PICVEIAGIRLVMNQDGTVHVQVGATEIGQGSDTVVAQMVSETLGLSFKNIFVQTQDTDISPFDPGAYASRQAYVISNAVLKAAKLLKQRILNHAFLMTDNNSKEMDIIKNNIVLKENNKFVLSIKELALDSFERGHQLSAEVSKKT----------------TANPSVFGCTFVDITVDIPLCKIKINKIINLHDSGVILNPVQAEAQVHGGVSMGIGAALSEEVIIKTGYIHNNNLLDYKMPTFTDVPKIDCHFVETFEPTSGYGNKALGEPPTITPSPAIRNAFLDATGLKINSLPMSPNKLFDLFRENG---
M--DQRGHFGPYGGVFVSETLMYALEELKETYAKFQHDPEFIAEFNSELKHFVGRPSPIYHAKRWSDEIGAQIYFKREDLNHTGAHKINNVIGQALLAKRMGKPRIIAETGAGQHGVATATICARFGLECIIYMGSVDVERQAQNIYRMRLLGATVVPVESGSKTLKDALNEAMRDWVTNVENTFYIIGTVAGPHPYPAMVRDFQSVIGTECITQMPEMTGRQPDYVLACVGGGSNAMGIFYPYINYPDVKLIGVEAAGDGIATGRHAAALCAGTPGVLHGNRTYLIQDANGQIMETHSVSAGLDYPGVGPEHAWLKDINRAQYTAVTDDDALEAFHNCCRIEGIIPALETSHAIAYACQLAKTL-PKDQTILVNLSGRGDKDMHTVAQHTKV--KLMHN---------DHLLRKEDERLITGHGKYSADWYYDGMLFAFIIRSPYAHANINAMDFSDVESANGVVKVLTHQDVSLNYGQTQIVAPMPILAQDKVLFVGQPVAMVIADTLENAINAAELAAIDYDILEAVTDYSSATAEGAATLHASADNNRSIIYRN--GDVDEAFRKAAFVSHVTIHSQRLIGNPMEPRAVVANYDATTDIVKLHAPTQGVNGMHGFLSHITGLGPEKIEIETHDVGGSFGIRSGAYSEHALAILATKVLGKPIKWVGSRSEVILSDWHGRALELNGSIALDESGNFLAIRFADKVDIGAYNCFGSFIGTNISITMGGVYKIPALAMSSELYYTNTVPVSAYRGAGRPDIAYAVERLVDHAANEHGFDKVALRKKNFVPV-QDFPAIGTTIDSGDFIQVIDRAIELSQYKTFEERRGKLRGIGLAYFIESSAAG----NF---KDQIEGKFNPQGELQIFGVTGASGQGHETSFTQIAADTLGYPVEKISYTAGQADHKVIGNSTGGSRTLYGAGSAVKNMCVQFVEKFQPLAAARLGTTTDAIVFADGRWSAATQ-HQTISFAELLSSLM------WSEDQFSV----------MGEAQ-SGSTYPNGCHIAEVEIDPNTGVTDIISYTAVDDTGVIISPKLVEGQIHGGVVQGIGQAFYERTVYASGQLLTGSLMDYALPKAGCITNFICDHVEVPTTSNLLGAKGVGESGCSGSLPSLSNAMVDALGITNLEMPFTPSKVWGLLN-----A
MESARKGYFGTFGGSYVPEQLQPRLDELEAAFVSAMEDDLFAKEFTRLLKEYVGRPSALTYCANISREYGGRLFLKREDLNHTGAHKINNAIGQALLAKRMGKKELIAETGAGMHGTATATVAALMGMGCTIYMGEIDVHRQAPNVARMKALGAEVVSVTHGQKTLKEAVDAALEAYVLN-PETFYLMGSAVGPHPFPTIVRQFQSVIGKEAREQFLEREGKLPDHVLACVGGGSNAIGIFSGFLDDRGVGIVGVEPAGRGLETNEHAATLVAGKPGIIHGFRTYVLTDNDGEPAPVYSISAGLDYPGVGPEHAFLMESGRVSYVSVTDDEAVDAFRVLCRLEGIIPALESSHALAQALKMIPEL-SRDETVLVNLSGRGDKDLDSVLPLLGL----MKGEQMKRLHVGKPAPRVDAIDKVTGKACYVADISLPQMLHAKVKRAGIPHGRIRSIETSKAEAMPGVKKIVTGKDCEM--LFGTCLWDQPPLAVDKVRHAGEAVAVVLAETENQAAAAVEMINVEYEELPFIIDPIKAADPDAPLIHEKNGTNIFHHYKLRKGDLEAGLSESEVTVEEEFEFPISSHAALEPHGAVCRFSY-DGEIEIWASNQAPFVLRDVLSDMFNIPASKVRVHIPYLGGGFGGKSDVS-IEPMVAYAASFVGYAVKLVLTRKEVFTSSLVGRGMKGRMQLGAKKDGTLTVLKAQMYFADGAYGDTSWPVDTVAGHNCTGPYEFPNVAVDVYGVYTNTPPVGAYRGYGHPEGQFMSSRLIDMLARKLDMPVEDIMKKNFFSE-GRKNALGQVISHGDLAGCLDEVQKAIEETP-----RYLYGRGLAAMMKSPKMA------TNAASSCSIQINVDGCAHVNLAGIEMGQGVLTVFAQMAAEVLQIPLEKVKITEVDTQFSPWEWQTVASMQTYRGGRAIQDAGWKIIELARENASRVWNCEPDLVEYREGECIHPN-TGDRISLGALARGYMTVGSPLIATGWYRVPGLVEPDPET-GMGN-AAGSWTFGCQACTLRVDRKTGEIKILHFASAFDVGKAVNPSMARGQVVGGVVQGLGATLMEKILFEAGSIKNSNFPAYQIPRLEHVPSQTVVFLETPNEEGPWSAKPMAEHPIVAVAPVVLNALYDATGVEFTALPVTKDKIQEVLRKK-EAL
MKNNTLGRFGEYGGMYVSETLMPLLIDLDQSYQKIQKDKKFQKELKDLFKNYVGRPSALHHAKNLSAYLGPKVYFKRDELNHTGAHKINNCLGQILLAKKMGKTRIIAETGAGQHGVATATVCALFGLPCYIYMGSKDIERQKPNVFRMKLLGANIIPVESGSKSLKDAMNEALRDWIKNVRDTFYIIGSTAGPHPYPKMVRDFQSVIGKEAREQILKIEKKLPDYLIACVGGGSNAMGLFYPFLNDKKVQIIGVEAAGKGPKTNQTAATMTSGTPGILHGSYSYVLQDHDGQIKEAHSISAGLDYPGVGPEHSYLKDIKRAKYFGVTDKEALNAFQLCSKLEGIIPALEPSHALAYLIKAFKNK-AKGKTIILNLCGRGDKDLFTAAKAIGFDADEMNEIS---KWIGTNTIRPDGADKVTGRAAYAADTSMPGMIWGRVLRSPHPHARIKSIDTSKAEALQGVKAVVTSKDIVEPVIQDMRWMSRNVMAREKALFHGHPVAAVAAMSEAIAAEACKLIEVDYEVLPWAIEIEDALKPDAPILHDFVPSNIAGTLEHKLGDIEAGFAKADVVIERSFTTRPVHQGYIETHACLVSVLS-DGKTTIWSSSQGQFMVRAMTSLLTGIPQSSIRAIPAEIGGGFGGKTIVY-LEPLATMLSKKSGRPVKMVMSREEVMRATGPTSGSTSTVKIGATKDGTIVAAQGVFYLQAGCFPGSPIR---GAAGCAFAPYNIANVVSRGFDVVSNRSKVAAYRAPGAPIGAYAVECVLDEVAEALKIDPLDLRIKNAARE-GTKAAHGPVYPRIGLLETMESARKHPHYKAPL---GKFQGRGVASGYWFNAGG---------ESSAQVNITEDGNVVVTTGHPDIG-GSRAAIANIAAELLGIDYRRVSVLIGDTATVGYSNLTGGSRVLFASAIVVTDSAEQVIGQLKARAAKIWGISADAVVWENGEARPSGDNFPTMTLAEIAAKA-ETGGPIGAGVQLNT----------------TGAEGGFSTHICDVEVDVDLGIVRVLRYTSFQDVGRAIHPAYVEGQIQGGAVQGIGWALNEEYIYKKGHVDNPGFLDYRMPVCSDMPMLDAVMIEIPNPKHPQGVRGVGEVPLVPVMAAVANAVHSALGKRYYSLPMSPPKVLEGLDEGTAAE
MTIDERGHFGIFGGRFVAETLMPLILSLEEAYRAAQKDPEFERELDSLSKHYAGRPSPLYLAERLTEHLGAKVYFKRDELNHTGSHKINNTLGQILLARRMGKTRIIAETGAGQHGVATATVCARFGLPCVVYMGATDVERQKPNVFRMKLLGAEVVPVTAGAGTLKDAMNEALRDWVTNVESTYYLIGTAAGPHPYPEMVRDFQSVIGNEVREQVQAAEGRLPDALVAAVGGGSNAIGLFHPFLDDKDVRIWGVEAGGHGIEGDEHCASLTAGRPGVLHGNRTYLLQDDDGQILEGHSISAGLDYPGVGPEHSYLRETGRVTYVPITDDEAMEAFQLCTRLEGIIPALEPAHALAQVMKLAPEM-PEDEIIVMNMCGRGDKDVFTVGKMMGW--DLMKTSPKLFRHIGKPVERKEDARLVTGKGRFSDDFRLAGQAHAAIVRSPHPHARIRGIETAEALSSPGVLLVLTGRDCLDGLGGVPFIGPHHLLPDDKVRHVGEAVAIVVAETQAQALDGAERVLVDYEILPHVIHSEDAIAAGAPAVWDEVPENAFVDTRF--GDTERAFEQATHVVSAKFHVNRVTAVPLEPRSALASFDVETGRYVLYAGSGGAVRQKRELSSVLGIDPSRLRVLSYDVGGNFGARNRVYVEFGLVLWASQKLGRPVKYTATRSEAFLTDYQGRDLVTTVELALDEDGRFLALRADNISNVGARCVLSPL---KGSGLITGSYDIPVAALRARAVFTNTMCTQAYRSSGRPEVTYAIERLIEIAARRLGFDPLELRLRNLVPP-EAMPAVGSIYDSGEYEKNMDRALVIADWAGFEARRGKLLGRGFANYVESSIGT----PK----ERAEITVKPDGTIEVVIGTQPSGQGHETSFAQVVAEMLDAPVENVTIVLGDTDVVSVGGGSHSGRSMRHAGTVMAMASADLVAEARRRAAELFDAPEEDVSFEGGRLVLPGT-NHAVDLFELARLTE----PLFAARTNEM----------------HTPVFPNGAAACEVEIDPKTGLVEITRYASVDDVGRCINPLIVHGQTHGGIAQGVGQAMWEECHVSSGQPVSGSFMDYGMPRSDNMPSFICEIAEVISPTNPLGIKAGGEGGTTPALAVVTNAVIDALGVEDLPMPLTPLTVWKAIRHGATTS
MT-DERGHFGIFGGRYVAETLMPLILDLEKAYDDSKKDPAFHAEVENLNTHYTGRPSPLYFAERLTEHLGAKIYFKRDELNHTGSHKINNCLGQILLAKRMGKTRIIAETGAGQHGVATATVCARFGLPCVVYMGATDVERQKPNVFRMKLLGAEIVPVTAGAGTLKDAMNEALRDWVTNVDSTYYLIGTAAGPHPYPEMVRDFQSVIGQELREQIMEAEGRLPDALVAAVGGGSNAIGMFHPFLDDKGVEIYGVEAGGHGLDGDEHCASLAAGKPGVLHGNRTFLLQDDDGQILEGHSISAGLDYPGIGPEHSWLKDIGRVNYVPIMDDEALEAFQMLTKVEGIIPALEPSHALAHVAKLAPKM-DKDQIIVMNLCGRGDKDVFAVGNMLGF--DLMNQML--KFGIGAPVRRKEDDALIAGKGIYTGDYRPEGCLTGVMVRSSMAHAKFTLSGLDEIRQMPGVRLVMTHADVAS-YGSDYKLPPQELLCSDTVRYVGDAIAFIVADDVQTAKSAAEMVEIDYDPLDVVVDTEKALDADAPLVWPEFGSNVAFVQGQ--GDCAAAFEGADKVVSIKLINNRLVANYMELRGCVAEHEETSDRFTLTLGTQGGHGMRDIICGILKIDPSQLRVVTPEVGGGFGTKAFCYREYPLTMIAAKALGVPVRWDGDRTEHFIVDAHGRDNVTSADLALDKDGKTLGLRVNLIAAMGAYLHFGPFIPFVGASMSTGLYDIQALDVTVTGVYSHTVPTDAYRGAGRPEAAYLIERLMDKAGEETGLGPLEIRRRNFIQP-YALPQTGRMYDTGDFDGHLTEALKVADWEGFATRQGKMRGIGLCSYVEACAFP----GG----EEATVELNENGSLTLLIGTQTNGQGHATAYGQIIADQFGVDMDAIEVIQGDTDRVRRGGGTGGSRSIPLGLPSVRNATNILADKVKEKAADQLEVGAEDLELVGGNVRVVGT-DRQIALSEIAAASG----TLTGQDMVKQ----------------KEATYPNGTHICELEVDPETGDVEITNYVIVDDFGVTVNPLLLEGQVQGGTVQAISQALCERTVYEDGQLLTASLLDYQLIRAADLPNIHFQTRNVPSTTNAMGIKGAGEAGTIGGCAAVMNALQRALGVRIIDMPATPLLVWEAIQAAK--A
MNEDEDGRFGIFGGRFVAETLMPLILDLQAEWDKAKTDPEFQAELKNLGAHYIGRPSPLYFAERLTEHLGAKIYFKREELNHTGSHKINNCIGQILLAKRMGKTRIIAETGAGQHGVASATVAARFGLPCVVYMGATDVERQAPNVFRMKLLGAEVKPVTAGSGTLKDAMNEALRDWVTNVDDTYYLIGTAAGPHPYPEMVRDFQAVIGIEAKQQMLEAEGRLPDLVIAAVGGGSNAIGIFHPFLDDESVKIVGVEAGGKGLEGDEHCASITAGSPGVLHGNRTYLLQDGDGQIKEGHSISAGLDYPGIGPEHSWLADIGRAEYVPIMDHEALEAFQLLTRLEGIIPALEPSHAIAEVIKRAPKM-GKDEIILMNLSGRGDKDIFTVGKLLGM--GLMLSKA---AHGDRWHVRPDGPAKVAGTFTYLTDHRTPDMLVGRILRAGIPHARIVSIDTSAAEALPGVAAVVTHLDVPGN-AFGIVIQDQPAFCFDTVRYAGDAVAAVAAVDARTAERALALIRVDYAPLPVVTDPHAALLPDAQAVHNG--GNLQCALSFSKGDIETGFARAAHVVEATYETPRQMHGFMETEGGHAFVGE-DGILTVCAGGQHGSRDRLQLSRILAMPEEKIRVVTSPTGGAFGGKDELT-VQPALALLALKTGRRVRLQLDRAESVMAGTKRNPMTIRMRTACDSEGMLLAQDVEVIGDAGAYVSLGAAVLETALEHACGPYVVPHVASSGRLAYTNNGVCGAFRGFGANQMTFAVECQMDRLAAACGLDPLDMRRRNLRQP-GMAGTLGQKVPSERLAEMLTAAQADPLWQKPAG--SEVLGIGMALNYQGNGLG----TLPPDPGGGGLRLAPDGMIEALYGLDEMGQGLLTSVQAAVSSALGCARADIRAVTGDTAETPESGSTTASRGAYVVWKAAALAAPEFSAHILAAAAGVLGRPVRQLVLMAGGIGECGSGMPLLSFRQLADALG----ALAVSTRFDFPKTD------YTSGN-ARFLFAFGATLARVAVSRITGQVRVLDLVQHTAAGPVLDVAAYLGQIEGGGLQGLGFTLSEDAIMENGHFVTTNLDSYMLPGIADAPELRVHALETLDVDDPFGPRGVGELGIGAITPAIANAVANAIGIWPGRTPFDPQMLLDAMENQ---A
MITARPGRYGEFGGQYLPETLMPAVAELEAAWLGARADRAFQDELAVLLRDWVGRPTPVTDAPGLARAVLTRVLLKREDLAHTGAHKINSAVGQALLAKRMGKRRVVAETGAGQHGVATAASCALLGLDCVVYMGTVDARRQQANVFRMRLLGADVREVEAGSRTLKDAVNEAIRDWVTNVRTTYYLLGSAIGPHPYPAMVRDFQSVIGREAKEQSRERLGRSPDVVVACVGGGSNAIGIFSAFLDDAAVRLVGVEAGGEGVSTGRHAASIVGGTVGVLHGSRTLVLQDGDGQIRETHSVSAGLDYPGVGPEHAALARSGRVRYAARTDREALDAFALLSRTEGIIPALEPAHAIAELPAIARD--GADQTVLVCLSGRGDKDLEIVAGAAPAPVRRMPAAHTAPTSLDQPERRLDGDEKTTGAAKYTADLAVTGALEATFVRSPYPHARIVSVDTARARSLVGVRAVLTGADVRGRL--GRRLQDWPVLCWDRVLFIGDRVAAVAADTREIADEAVRLISVEYEELPALLDTDDALRPGAPVLHPDAPANHQGHVLETHGDIDAAFARAARIFEHEFVTPRIHQAALEPRAAVVWVEG--DRVRVVSTNKAPFNLRDQMAATLGIAKDRIVVDNGTIGGDFGGKGLST-DEFVLYHLAKATERPVRAVTRYADELTTTNPRHASRIRLRTGVDADGRIVAHESHALFDGGAYAAGKPTVRLEGGVETLEGYRVPAARHEAATVYTNQVPGGHMRAPGQPQNVFASESHLDLIARELGITPLELRRRNVVRP-GDPTTTGEPWHGPDLATLLDRAAAEIDVDRPRP---AGRGIGFALGVRHVGRG---------STTISLRLERDGSIEARTGVGDQGGGQHTLIQRIVAATLGVDPLIVRVRRLSTE-GPQDPGIGGSRVTPVHGGAALAAAQALKEKL------------------GGR-----------SVADAAKA--GMGEEIVVSAKFDA----------------TASDHAACAHAIEVAVDVDTGAVRVLSAVLAVDVGQVINPVALRGQLEGGFVYGLGMALFEDLALEDGRVRATNLGDYKLPTIADVPPLRIVHLSDGHGVGPYGARSAGELVNPGVPAAVANAVQDACGSRVHTLPVTAERVWNALPAPTYGT
MANDEKGRFGDFGGRFVSETLMPLILELEAQYEHAKTDQSFWDEMDFLWTHYVGRPSPLYFAERLTERLGAKVYFKRDELNHTGAHKINNVLGQIILARRMGKTRIIAETGAGQHGVATATVCAKFGLKCVVYMGATDVERQAPNVFRMKLLGAEVVPVTSGRGTLKDAMNDALRDWVTNVRDTFYCIGTVAGPHPYPAMVRDFQAIIGKETREQMMAAEGRLPDTIIAAIGGGSNAMGLFYPFLDDKDVRIIGVEAGGHGVNEKEHCASLTGGRPGVLHGNRTYLLQDDDGQILEGHSISAGLDYPGIGPEHSWLHDIGRAEYVSITDAEALEAFQLSCETEGIIPALEPSHALAHVAKIAPEL-PSDHLIVMNMCGRGDKDIFTVARALGW--EMMT-----KFGSSQPVTRVEDTRFLTGRGRYIDDTAPEGALRAVVVRSTQAHGEITMLNASEARAAPGVRAVYTAEDLAAGLGSKGAAPDRTILAEGRVRFVGDPIAFVVAETLDQARDAAELIEVDIDDLPVKLD----LAPGGPAIHSEAPENVAYDWAI--GDTEAALATAAHRVTLTTHDNRIIVNSLEPRGCYAEMD--GDRIHLALNGQGVWGPKRDLAKWFGWEAGRVHVTTPDVGGGFGMKAMGYPEQFLVSLAARDLGQPVHWMAERTESMLSDNAGRDLDVTCELGFDDDYKLTAYRVDSISNLGAYNSFGQGIQSLFSKVLTGTYDIQTVFMRNRGVYTNTTQVDAYRGAGRPEAIYALERAMDYAARELGLDPLELRRRNFIKP-DQFPATGELYDVGDFPKLLDRAVIEADLAGFEDRRGRLRGLGVCYYIESILGD----PD----ETATIELTETG-ARVYVGTQSNGQGHETVYAQLLHDQTGLPLEAIEIVQGDSDRIATGGGTGGSRSVTVQGMAMRSAGTALIGGLTEFLAEEMDQREISFDAEEGVFRAPGS-NVVVTLIEAADRARGKAELCSATRHEEL----------------PGRSYPNGCHVAEVEIDRETGDTRVVRYTVVDDFGNLMNPRLAEGQVHGGVAQGIGQAITERVVFEDGQLLTATFMDYGMPRADDTPFVAFYTQPVPSIMNPLGMKGCGEAGTVGALAAVANAVQDALGIRQVDMPFTPARVWAMLQDQTAAE
MAEDESGRFGIFGGRFVSETLMPLILELEAQYEHAKTDQSFWDEMNHLWTHYVGRPSPLYFAERLTDRLGAKIYFKRDELNHTGAHKINNVLGQLLLARRMGKTRIIAETGAGQHGVATATVCAKFGMKCVVYMGAHDVERQKPNVFRMRLLGAEVIPVTSGRGTLKDAMNDALRDWVTNVRDTFYCIGTVAGPHPYPAMVRDFQSIIGKEAKEQMMAAEDRLPDTIIAAIGGGSNAMGLFYPFLDDPSVRIIGVEAGGKGVDEKEHCASLTGGRPGVLHGNRTYLLQDEDGQILEGHSISAGLDYPGIGPEHSWLHETGRAEYVSITDKEALAAFQLSCETEGIIPALEPSHALAHVAKIAPDL-PADHLICMNMCGRGDKDIFTVAQHLGF--DIMES----KFGKSQTVTRLEDVRLLTGHGRYVDDIVPEGALYAVFLRAPYAHAEIRALHVEEAKAAPGVHAVLTVADLEAGIGSRGAAPLRPLLAKDRVRFVGEAMAVVVAETLNAARDAVEMIEFDLDEEAPHLA----VSPGGPDIHPEAPDNVAYDYLL--GDVNAAFDAAAHVVSVEIPDNRIIVNSMEPRGAFAEWQ--DGRVHLCVNGQGVWGQKTKLARMFHLPEDAVRVTNPDVGGGFGMKGFTYPEYYVIAQAARVTGRPVRWMSDRTEAMLTDNAGRDLTSTVELAFDADYRITGYRVTTLSNLGAYNSFAQPIQSLFAKVLTGTYDIPAALLQVKGIYTNTTPVDAYRGAGRPEAIYALERAMDYAARALGVDPWDLRRRNFIAA-DAFPPSGELYDVGDFVRVLDRVRTVADVSGFAARKGRLRGLGLCYYIESILGD----PT----EGADVEFCADGTVNLYVGTQSGGQGHETVYAQFLSDRTGIPVEKIRVIQGDSDRIAKGGGTGGSRSVTTQSNATLATVEKMVAAFTPFLADEMGVEADKVDFDGETFRAPGS-NLTPTLLEAVEMARGRQDLLRHKAEYTL----------------PGRSYPNGAHVAEVEIDPETGKTAVVKYAVTDDFGNLMNPRLAEGQVHGGVAQGIGQAICEEVGHAYGQLLTASFMDYAMPRADDMPFLTFTTESVPSTANALGMKGCGEAGTVGALAAVANAVQDALGVRRADMPFTPKRVWQMLQGN---A
MPEDEKGRFGDFGGRFVSETLMPLILELEEQYEHAKTDQSFWDEMNDLWTNYVGRPSPLYYAERLTKHLGAKIYLKRDELNHTGAHKINNVLGQIILARRMGKTRIIAETGAGQHGVATATVCAKFGLKCVVYMGAHDVERQAPNVFRMKLLGAEVVPVTSGRGTLKDAMNDALRDWVTNVRDTFYCIGTVAGPHPYPAMVRDFQAIIGKEAREQMMAAEGRLPDTLIAAIGGGSNAMGLFYPFLDDKDVRIIGVEAGGKGVNAKEHCASLTGGRPGVLHGNRTYLLQDDDGQILEGYSISAGLDYPGIGPEHSWLHDTKRAEYVAITDVEALKAFQLCCELEGIIPALEPSHALAHVMKIAPEL-PADHLICMNLCGRGDKDIFTVAKALDV--NMMR-----KFGTSQSVRRIEDVRFLTGTGRYLEDTAPADTLHAVVFRSPVAHGRITALDVSAAEEAPGVHLVLTAEKLEAGVGTPGAAPERPILARDRVRFVGEAVAVIVADSAIAARDAAELVEFDYEDLPVHVT----PRPGGPAIHPEAPDNVALDWGW--GDTDAAFAAAAHTVSLEVEDNRIISNPMEPRGYWAEMR--DDRLHVTISHQNAWAPKERMAELLGMPAADIHVTIPDVGGGFGTKAMDYPEMYCVAQAARMLDRPVLFMADRTETMLSDNGGRDLASSVDLAFDADLRITAYRVETIFNLGAYNGHAQAIQTLALKVLTGTYDVQTVWFGARAVYTNTNQVDAYRGAGRPEAIYVLERAIDNAARQLGVDPWELRRRNFIAA-DAFPATGEIYDVGDFHGLLDEAAIRADRAGFAERRGLLRGQGLCYYIEAILGD----PT----ENSAISFDADGGVTLYVGTISNGQGHETVYRQILEQYSGIPHDRVRVVQGDSDRIASGGGTGGSRSVTTQGTATRANVEAMVEGFAGFLRELWEVDEVLFDAQDHRFRAPGT-NRSVDMMGAAGLARGRDELLRHDHTATL----------------PGRSYPNGAHVCEVEIDPETGVVTVDRYTVVDDFGVLMNPMLTEGQIHGGVAQGIGQALSEHVVHADGQLLTASFMDYAVPRARDLPMMGFAHRPVPSTANPLGMKGCGEAGTVGALAAVANAVLDAVGVRRVDMPFTPLRTWSMLNADA-RI
MN-DDRGHFGDFGGRFVAETLMPLILDLEKAYNEAKADPAYAAELKNLNTHYTGRPSALYFAERLTEELGAKIYFKRDELNHTGSHKINNCIGQILLAKRMGKTRIIAETGAGQHGVATATVCARFGLPCVVYMGATDVERQKPNVFRMKLLGAEIVPVTAGAGTLKDAMNEALRDWVTNVEDTYYLIGTAAGPHPYPEMVRDFQSVIGEETKKQLMEVEGRLPDALVAAVGGGSNAIGLFHPFLDDPSVEIYGVEAGGKGLEGEEHCASLNAGKPGVLHGNRTYLLQDDDGQILEGHSVSAGLDYPGIGPEHSWLKDTGRVNYVPATDTEALDAFQMLTRVEGIIPALEPSHALAQVIKMAPQM-DKDQIIVMNLCGRGDKDVFTVGKLLGF--DLMEMTA---EGIGARVLRKEDKRFLTGNGRYTDDMTMPRMGYAAFVRSTHAHARITSINTDEAMKMPGVDAVLNGHQLVAGIGSPMNMGAYRALESEIVRYVGQAIAVVVADTQQQARDAADAVVVEYEELPVVVDSLDALKEGAPQLHPEAAGNLIYDWEI--GETNEAFANAAHITKMDIDNNRLVPNPMEPRAALAHFDPSEEHYTLYTTSQNPHVARLVLSAYNVAPENKLRVIAPDVGGGFGSKIFIYPEEIACLWATKRVGRPVKWTSDRTEAFLTDAHGRDHHTTAELALDANNKITGFRVKTVANLGAYMSFSSSVPTLYATLLSGQYNIPNIYANVKAVYTNTTPVDAYRGAGRPEATYVVERMMETAAKEVGMAPAEFRRINFV---REFPPVIMAYDAGDYEASLDAAMKAIDYDGFAQRRGKLRGMGMSCYIEACGIA----PSVGLWESAEVRVNAVGTIEVLTGSHSHGQGHETTFAQLVSDRLGLPTESISIVHGDTDKVQMGMGTYGSRSGAVGMSAIAKALDKVEAKAKKIAAHLMEASEGDIEIEGGELKVAGT-DKKLTFTEVALAAYGMEPGLKEGAFYDP----------------TNFTFPAGCYICEVEVDPDTGVVSIENFVAADDFGTIINPMIVEGQVHGGLVQGIGQAMLENTQYDHGQLLTASYMDYTMPRADDVPSFKLETTVTECPGNPLGMKGCGEAGAIGSPPAVINAVTDALGIRDMNMPASPNRVWQLIQDNGAAE
MQTDSRGHFGPYGGVFVAETLIPALDELKAAYEACRNNPAFMAEFEYELKHYVGRPSPIYHAKRMSDSLGAQIYLKREDLNHTGAHKVNNCIGQALVARYMGKPRVIAETGAGQHGVATATVAARYGMECVVYMGAEDMKRQAANVYRMKLLGAKVVPVESGSKTLKDALNEAMRDWVTNIHNTFYIIGTVAGPHPYPMMVRDFQSVIGKECLVQMPEMAGRQPDYVIACVGGGSNAMGIFHPYIDVAGVRLIGVEAYGEGLESGRHAASLTGGTPGVLHGNRTYLLQSDDGQIIETHSISAGLDYPGVGPEHAWLKDSDRAEYVGVTDEEALAAFHNLCHLEGIIPALESSHALAYAAKLAPTL-PRDKILLVNLSGRGDKDMHTVAEKSGI--QFMSEQ----TIVGTNAPRVDVREKATGQAQYAGDIQLPGMLYGKVVRCEHAHARVKRLDLSAAAASPGVVRVIGPKDVTPRYSMHDMDIDDQPIFTEHVKYQGDAICGIIARSEEAAERAAAKIVVEYEPLPVYLTAEASRAPGAVQFTPEKPGNLAPNNALGGGDVEGAMGEADVIVEDSFYVPKQKQCQMEPHAYVAKVDS-GGRLTCWTSSQMPKLVQRKLSKLFDLPMNLVKIVPTVIGGGFGTRLGMI-SEPQACAMALAVGHPVKLQTLREEDWVISPSRHPGKYWMRIGFKRDGTPVACDARFENYKGAYYLDASGTAFTAGAWLGGMYRFPALRYRGESYFTNQGLTGAFRGYGNPQTNFVLEQLIDRGCAELGADPVEWRKKWHKGV-GDDG-PGVTYPSCALDECLDRGAAAIGWTEKRRKYTIRRGVGVAVMNHTSGAM----PMLLEHTACTVKLNEDATAEVLFACSDMGQGSHTALKQIAAETLGFPYEHVQLSGGTSDVSGFDIGAHASRTIYVGGAAVKKACEEVKRQLFERASPQLGVSADELDIRDKRIFVRADPSHGIEAEAITRAGVGVPGQIQGYVSFFA----------------PHNSPPFGASFAEVEVDTETGEVRVIELVNAHDIGRAINPAAVEGQLEGGIQQGLGFVLSEEIDYAAGRVQNNSFTDYKMFGPEDMPKITTILVEDGDPVGPFGAKSVGESGLVSPIGAVANAIFHATGIQFTEAPITPEKVLKGILEKGRRS
MT-DARGHFGIYGGRYVAETLMPLILDLEQAYADAKADPAFRAELDDLNTHYTGRPSPLYFAERLTEHLGAKIYFKRDELNHTGSHKINNCLGQILLAKRMGKTRIIAETGAGQHGVATATVCARFGLPCVVYMGATDVERQKPNVFRMKLLGAEIVPVTAGAGTLKDAMNEALRDWVTNVDSTYYLIGTAAGPHPYPELVRDFQSVIGQEVREQMLAAEGRLPDALVAAVGGGSNAIGLFHPFLDDASVAIYGVEAGGKGLDGHEHCASLNAGRPGVLHGNRTYLLQDGDGQILEGHSISAGLDYPGIGPEHAWLKDTGRVTYVPATDDEALAAFQMLTRVEGIIPALEPAHALAQVIKLAPTM-DRDKIIVMNLCGRGDKDVFTVGKILGF--DLMSV-----LRIGEAVPRLENRDLVTGMATYTDDLAFDDEAVMVIVRSPHAHAAIRAIDCSAARAMPGVLAVLTAAEMQEGIGAPMFVPDFYPLVIDRVRAIGDPVAVVVAETREQAEDAAERVVVDYEDAEAAIHPRAAVEASAPLVWEAAGSNRLFSTSF--GDREAAFAAADHVVTLSYRINRVTANPLEPRAMIARHDPATDETTFWTGTPAANRTRELLAEQNFPGTAPIHVVSTNCGGSFGMKNSPSRESALTVWAARRTGRTVRWLSTRTEGHLGDAHARDWDVTVSLALDADGTFRAVHSESYVNLGAYLGSTALVMASYHGGMAGMYRTPVVTADVHGVLTHTQPLAPYRGAGRPESLFAIERIIDYAAATLGFDRIELRRRNLIRP-DEMPGLHYVYDSGDFPAVMERALELADHAGFEVRRGCLLGFGLANGIEIANNG----PGPPVPEFAQIVFEADGRPIVRIGGGEGGQGQKTVFSQIAGSLLGLDVDRFSFEIGNTRRVEKGVGTFGSHTSGAAAHSLADVAEQVKTKGRALLAAAWSVSADEIAYEDGVFRHAGG-NRFKDLEELARDNP----ALDSKAFVPA----------------DGCTYPNGTHVCEVEIDRLTGQARITRYVVTDDVGTVINPLLLKGQIHGGVAQGVGQALMEDIVYGSGQMLSCSFMDYAMPRADHFPPLKVEPMPTPTAANAIGAKGAGEAGVVGAIPAVINAVCHALGIHHVDMPATAQSIWRAMRAAS--D
MANDENGRFGDFGGRFVSETLMPLILSLEEEYEKAKTDDSFWAEMDHLWKHYVGRPSPLYFAERLTEHLGAKIYMKRDELNHTGAHKINNVLGQIILARRMGKTRIIAETGAGQHGVATATVCAKFGLKCVVYMGAHDVERQAPNVFRMKLLGAEVIPVTSGRGTLKDAMNDALRDWVTNVRDTFYCIGTVAGPHPYPAMVRDFQSIIGKEVREQMTEAEGRFPDTVIAAIGGGSNAMGLFYPFLDDKEVAIIGVEAGGKGVNAKEHCASLTGGRPGVLHGNRTYLLQDDDGQILEGFSISAGLDYPGIGPEHAWLHDIGRAEYVSITDVEALEAFQLCCTTEGIIPALEPSHALAHVMKIAPTL-PSDHIICMNMCGRGDKDIFTVARHLGF--DMME-----KFGKSQPVKRREDVRFLTGEGRYVDDIAPANALQSFVFRSPVAHAVITELDVSDAREAEGVHAVYTLADLEAGLGSDGAAPERPILARGRLRFVGEPVAVIVAETLAQARDAAELIMLDYDDLPAKMD----MAAGGETVHAEAPDNVAYDWHM--GDTQAAFDKAARVVSLDVGDNRIIVNSMEPRGCYAEPE--GDRLHVAINGQGVWGPKDQLAKGLNMPADDIRVTNPDTGGGFGMKGMMYPEYFVVAHAARALKRPVRWMSERTEAMLSDNAGRDLTSLTELAFDAGHRIIGYRVFTEANMGAYNSYAQAIQTLFSRVLTGVYDMPAAYLRSVGYFTNTTQVDAYRGAGRPEAIYILERAMDRAARELGVDPLELRRINFIKP-DQFPLVDETYDVGDFDKVLTRAEAEADIPGFAARRGRMRGLGLCYYIESILGD----PA----ESAKVEFTDEGRVNIYVGTQSNGQGHETVYAQFLSDQTGIPVEMIDVVQGDSDRIKQGGGTGGSRSVTVQNTATLATVSAMTEAFVAFLSEEEGVPASGISFDDEQFRIEGS-NMTPTMLEVADMARGREDLLVHEQRTTL----------------EARSFPNGCHVSEVVIDPDTGVVTVDRYAVVDDFGNLINPMLAEGQVHGGVVQGIGQALTEHVQFEDGQLLTATFMDYALPRADDVPYIGFTSEPVPSTANVMGMKGCGEAGTVGALAAVSNAVQDALGVRQVDMPFTPMKVWDLMRDARAAE
MAEDAHGYFGRYGGRFVAETLMRPLQELEDAYRTAQADPAFRAELEQDLRDYVGRPSALYLAQRWTREVGARIYLKREDLNHTGAHKINNTVGQILLARRMGKTRVIAETGAGQHGVATATVAARLGVECVVYMGAEDIRRQSANVYRMRLLGAQVRAVESGSRTLKDALNEALRDWVANVENTFYIIGTVAGPHPYPQMVRDFQAIIGRETRTQMLEREGRLPDAVVACVGGGSNAIGIFHPFIDDPDVALYGVEAAGYGLASGHHAASISAGSPGVLHGNRTYLIQDEDGQIGSTHSISAGLDYPGVGPEHAWLHDCGRARYVTVGDDEALAAFHHLTRTEGIIPALESSHALAYAGKLAAGM-RADQSIVVNLSGRGDKDIHTVATIEGI--QVMAH-----KFVGQRTSRMEGPDKVTGAARYAADYVLPGMAWGRILRSPYPHARIVRIDTAAARALPGVYAVVTGKDFPY--YAGRAIRDHAVLAVGTVRFVGDRVAAVAAQTRDIAEQALSLIEVEYEELPAVFDVDTALAPGAPRVHEQPPDNVCAYMRWQHGELDAGFAAADRVFEHTFRTPTEHHGYIEPHAVLARVDT-DGRAEVWASNKSPYMLRAQLAACFGVEPATIKLHNLHIGGDFGGKGSQM-EAPVAYLLAREAGRPVKLVMSYTEELMAANARHAARIDIKTGVRSDGTITAMQVDLKFNGGAYGAYKPLPSLHGADQAASCYRVPAIDIHSTVVYTNTIPGGHMRSPGCPQTMFAVEAQFDLIARALGMDPAAFRLKNVLRE-GDASPTGVQWPTVRAAETLQAALRESGYHERRGKE--NVGFGIAMYERGVVGG---------DSSCRIELATDGKITVLLPIGDPGQGTFTAVQQFVAEALGMPPAQVGIRIADTDGLPFDFGVGGCRTTYAIGQTVMNAVAALREKLAPIAAAALGCDAQALTWQRGRAI----NGRDIDLVDLAAR--PLAAQVYEKLGLFP----------------DNADTNFTAQVAEVEVDAETGQVRVRRITSAHDVGTIVNPEAHQGQIEGGTLMGLGFALMSEHRMEDGQPLALHLGDYKIPCIADIPQLKTVLLERAEGPGPFNCGPIAEAANVPAPAAIANAVADAIGAPIMQLPVSAERVYGLLQATRQAA
MLLDAFGRFGEFGGKFVPETLMPALSELEAAFHKYRDDTDFQTELQGLLRDYVGRATPLYFAERLTQHYGLQIYLKREDLNHTGAHKINNALGQVLLAKRMGKQRIIAETGAGQHGVATATVCARFGLECIIYMGVHDMERQALNVFRMRLMGAEVRPVAAGTGTLKDATSEAIRDWVTNVETTHYILGSVAGPHPYPMIVREFQAIIGKEARVQCQEKWGGLPDILLACVGGGSNAIGLWHEFVNEPSVSLIGIEAAGEGIDTDKHAATLTLGRVGVLHGALSYLLQDDDGQIIEAHSISAGLDYPGVGPEHSYLKKLGRARYYSITDAEALAAFKKLSQLEGIIPALETSHAIAFLSKLATKI-VGSPRVVICCSGRGDKDVQTVATNKLVTDPAMNQTN---KAVGKAIDRVDGRLKVTGTARYSAEIPLENITHAVIISSTIARGRIKNIYTSTAEKLPGVINIITYKNAPKKPANGPAAENRLPLQNAEIHHSGQHIGVVIADTLEHAKHAATLVRVEYEVQRPLTEMARERN---KAVVPKVVSN--KPPDVVRGNPNQGLAQAQVRVEQTYRTPTENHNPMETHATTAVWQG--NSLTVYDATQYNFGTRQALATTFGVPEDNVRVICQFIGGAFGCKGSVWPHVTIAAIAAQKVGRPVKLVLTRQQMFTSVGHRAETEQKVALGATRDGRLTAIQHTGISHTSTFDEFVEPFTI----STHMLYATPNLQASQRLVKLNKGTPTFMRAPGETPGTFALESAMDEMAYALKLDPIELRLRNYAET-----PHKRPWSSKSLKECYRVAAEKIGWSRRNPQPRYLVGMGMATATYPVYLF---------GATAKVRILQDGSVVVQSGSQEMGTGTATAMAQVAADVLGVPFERVRFELGDTAL-PKAPVSGGSATMGSVGTAVHGAVKVAQAKLLELARADYNVPETDIAFEDGRIFVKSKANKSETYADILKRQN------HLEESFDA----------EMEKK-PYSSHAFGAQFAEVRVDPDTGEVRVTRFIGAYGVGKVINAKTARSQIIGGVTMGIGMALHEETITRTGRIINANLGEYHVPVNADIPAIEPYFVDEIDPHINIGAKGIGEIGITGVAAAVANAVYHATGKRIRDLPITPDKLL----------
MPEDEKGRFGDFGGRFVSETLMPLILELEEQYEHAKTDDAFWAEMHDLWTHYVGRPSPLYFAERLTEHLGAKIYLKRDELNHTGAHKINNVLGQIILARRMGKTRIIAETGAGQHGVATATVCAKFGLKCVVYMGAHDVERQAPNVFRMKLLGAEVIPVTSGRGTLKDAMNDALRDWVTNVRDTFYCIGTVAGPHPYPAMVRDFQAIIGKEAKEQMQAAEGRLPDTIIAAIGGGSNAMGLFFPFLDDKEVNIIGVEAGGKGVNAKEHCASLTGGRPGVLHGNRTYLLQDDDGQILEGYSISAGLDYPGIGPEHSWLNDIGRAQYVSITDKEALEAFQLCCTTEGIIPALEPSHALAHVMKIAPEL-PADHIICMNMCGRGDKDIFTVARHLGF--DMME-----KFGKSQSVKRVEDIRFLTGHGRYVDDIAPDGALRAYVLRSTIAHGVIEALDVADARAADGVHMVLTLGDLEAGVGTKGAEPERPLLARDRVRFVGEPVAFIVADTLAQARDAAEMIELEIADLEAHVV----VEPGGEMLHAEAPDNLAFDFGL--GDVTAALDTAAHVIKVPVDDNRVIVNSMEPRGCYAEPE--GDRLHVSVNGQGVWGTRDKVAAMLGLDKAQVRATNPDVGGGFGMKAMDYPETLLTAYAARALGRAVAWMSDRSEAMQSDNAGRDLNSVATLGFDADHRLVAYRVDTIANMGAYNSYAQPIQTLFSKVLPGVYDLQAVYMRTRGVYTNTTQVDAYRGAGRPEAIFVLERAMDAAAREMGVDPFELRRINFIRP-DQFPATGQPYDVGDFDRVLTRVMAEAKVAGFEERRGKLRGLGLCYYIESILGD----PA----ETARVDFEEDGRVAIYVGTQSNGQGHETVFAQFLADHTGIPADRIRVVQGDSDLIAKGGGTGGSRSVTVQNTATLATVAAMVEGFTAFLADAEGVPASDVGFDDERFRIAGS-NLTPTMLEVADMARGRDDLLSVSKRTKL----------------DNRSFPNGAHVAEVEIDPETGVVTVERYTVIDDFGNLINPMLAEGQVHGGVVQGLGQALTERVVYEDGQLLTASFMDYGMPRADDVPMMYFDTEATPSLYNPMGMKGCGEAGTVGALAAVTNAVQDAVGIREVQMPFTPHRVWQMLRQ--AAA
MPNDENGRFGDFGGRFVSETLMPLILSLEEEYDRAKDDPSFWAQMDDLWEHYVGRPSPLYFAEGLTKHLGAKIYLKRDELNHTGAHKINNVLGQILLARRMGKTRIIAETGAGQHGVATATVCAKFGLKCVVYMGAHDVERQAPNVFRMRLLGAEVIPVTSGRGTLKDAMNDALRDWVTNVRDTFYCIGTVAGPHPYPAMVRDFQAIIGKEAKAQIMKAEGRLPDTIIAAIGGGSNAMGLFFPFLDDKDVQIIGVEAGGKGVNQKEHCASLTGGRPGVLHGNRTYLLQDDDGQILEGFSISAGLDYPGIGPEHAWLHEIGRAQYVSITDVEALEAFQLSCQTEGIIPALEPSHALAHVMKIAPEL-PADHIIIMNMCGRGDKDIFTVARHLGF--DMMPKD----SGIGASSKRREDVRFLTGNGNYTDDININGQTYAHFIRSDVAHGTINSINTAAAEAMDGVIKVFTAADFAA-AGNAMQEPKHPILAEGKVRHVGDPIAVVVAETLEAARDAAEAVEIDIDELPAVIDMKAALDDGATKVHDDLTSNLCFDWGFVEENVDAAFAEAAHVTSLDLVNNRLVANPMEPRVAIGDYNRSDDEYTLYTTSQNPHVIRLLMGAVLSIPEHKLRVVAPDVGGGFGSKIYHYAEEAFCTFAAKVLNRPVKWTSTRAEAFVSDAHGRDHVTKIELALDADNKFTAIRTETYANMGAYLSFAPAIPTLHGTLMAGNYTTPLIYVNVKAVFTNTVPVDAYRGAGRPEATFQLERVIDKAARELGVDPAELRRQNFIKP-DQFPPVAVEYDTGDYDATLDKVLELGDYNGFAARAGKLRGIGLANYIEACGIA----PSAGLYESAKVRVNATGSISVFTGSHSHGQGHETTFAQVVADMIGLPEDQIDIVHGDTSKVPMGMGTYGSRSLAVGGSAMVRATEKIINKAKKIAAHLMEAAEDDIELKDGQFSVAGT-DKSVAWGDVTLAAYDIEPGLEETAFYDP----------------ANFTYPSGSYLCEVEVDPDTGTVDVVAFTAADDFGNVINPMIVEGQVQGGLAQGIGQALRESAVYDNGQLLSGSFMDYAMPRADDLPNLVVDHSCTPCTHNPLGVKGCGEAGAIGSPPAVVNAVLDALGVDHIDMPVSPARVWAAMN-----S
MTTDARGRFGPYGGSFVAETLTHALQELQAAYAQCQADPDFDAEFRHELAHFVGRPSPIYHAARLSREIGAQIYLKREDLNHTGAHKINNTIGQALLARRMGKSRVIAETGAGQHGVATATICARYGLQCVVYMGSEDVKRQSPNVYRMQLLGATVVPVQSGSKTLKDALNEALRDWVTNVEDTFYIIGTVAGPHPYPMMVRDFQRVIGDECLLQMPERAGRQPDAVIACVGGGSNAMGIFYPYLPQQRVRLIGVEAAGLGLSSGRHAASLCAGSPGVLHGNRTYLLQDDNGQIIETHSISAGLDYPGVGPEHAYLHDIGRAEYVAITDDEALAAFHRLCRTEGIIPALESSHAVAHAMKLAATM-PSEAILLVNLSGRGDKDISTVAAMQGI--ARMGAE-EDQRHIGVAIPREGVRRLTQGRGQYIDDIELPRLAHVVYWRSPVAHMRITRILRDAARALPGVIAVVTGPEIAACK---IKSAPQFPLAIERATWQGEPVVAVVAETRARAEEALALLEVEWEDLPAVLDTETALDPTTPLIHPGLGDNLCFTRSLDTGGVDEACARPDVVFEETYVLGRHTGVTLEPRSQIADWTPAEGRLTVHHSCQAPHMMQDLYCRQFDLQESQVRVICRDVGGSFGIKVHAYPDDFATVALSMLLNRPVKFVADRIESFVSDIHAREHRIKGRIAATRAGEILAFEIDDLTGIGPYSVRTSGIEGQVVNLTGGPYRHKAYRAHLKVVFQNKVPTCQYRGVGHPIACAVTEALVDGIAARLAMDPIELRQRNVIPD-DAYPASGIRLELLSHEACLREARRLCDYDALRAEQKVYRGIGVATLIELTNPS----AAIASQDGATVRLEPSGALTVLSSVGEQGQGAEAVFAQIAADAVGVDIERVRVVTGDTDATPYGGGTWASRGVGIGGEAVLQAGQALRENILATAAAILKRERQGLRVLRGGIVDAVSGERLLELAELGRIAYGFTPELMVTRHYAQ----------------RDFIFTNGVQVSHVEVDVDTGFVRLLKHWAVEDCGRVVNPMLVDEQMRGAIVQGIGGALFEECLYTDGTLRNGNMADYLVPMAAEMPDIVVSHVQSPTKSSQLGAKGAGEAGTAGAPAAVMNAINDALGARVSSQPITPEKILRALGK----I
MANDEQGRFGDFGGRFVSETLMPLILELEEQYEKAKIDDSFWAEMHDLWTHYVGRPSPLYHAERLTEHLGAKVYMKRDELNHTGAHKINNVLGQIILARRMGKKRIIAETGAGQHGVATATVCAKFGLKCVVYMGAHDVERQAPNVFRMRLLGAEVVPVTSGRGTLKDAMNDALRDWVTNVRDTFYCIGTVAGPHPYPAMVRDFQSIIGKEVREQMQEAEGRLPDTLIAAIGGGSNAMGLFYPFLDDKSVNIIGVEAGGKGVNEKEHCASLTGGRPGVLHGNRTYLLQDDDGQILEGFSISAGLDYPGIGPEHSWLHDIGRAKYVSITDREALEAFQLSCALEGIIPALEPSHALAHVMKIAPEL-PKDHLLVMNMCGRGDKDIFTVARALDF--DMME-----KFGKSQPVKRVEDHRFLTGDGRYVDDIAPRDALQGVFFRAPVAHGVITELDVSDAREAEGVHLVLTCADLEAGMGSKGAAPLRPILAKDRVRYVGEPVALIVADTLQQARDAAELILFDADDLPAKMD----LTPGGETLHTEAPDNRAFDWGM--GDVEAAFAKAARRVKLEVGDNRIIVNSMEPRGCYAEWA--DGRLHVALGGQGVWAHKNFFVKAFGLSEDDVRVTNPDVGGGFGMKAMTYPEYFCIAQAARALGRPVRWMSERTEAMLTDNGGRDLVSWAEFAFDENHKITAYRVDTRCNLGAYNSFGQPIQSLFSKVLMGVYDVQDTYLHVEGYYTNTVQVDAYRGAGRPEAIYVLERLMDRAARELGIDPWELRRINFIKP-DQFPATGELYDVGDFARLLTRAGEEADRKGFNARRGLLRGQGLCYYIESILGD----PS----EGAKVVFEEDGSVAIYVGTQSNGQGHETVYAQFLSDQTGIPAEQIRVVQGDSDLIKKGGGTGGSRSVTTQNTATLATVAKITEVFTAFLAEELGVNARDISFDDERFRAEGS-NVSPTMLEVAEMARGREDLLTHDERASL----------------PGRSYPNGAHVAEVVIDPETGVVTLDRYTVVDDFGNLINPMLAEGQVHGGVAQGIGQAVQERVVYEDGQLLTATFMDYAMPRAADLPMISFTSEPVPSTANAMGMKGCGEAGTVGALAAVSNAVQDALGVRQADMPFTPHRVWEMLQGAAAAE
M-DDEKGRFGIYGGRFVSETLMPLILELEEQYERAKTDQSFWDEMDFLWKHYVGRPSPLYHAERLSEQLGAKVYFKRDELNHTGAHKINNVLGQIILAKRMGKTRIIAETGAGQHGVATATVCAKFGLKCVVYMGAHDVERQQPNVFRMRLLGAEVVPVTSGRGTLKDAMNDALRDWVTNVRDTFYCIGTVAGPHPYPAMVRDFQSIIGKETKEQIMEAEGRLPDTIIAAIGGGSNAMGLFYPFLDDKDVKIIGVEAGGKGVNEKEHCASLTGGRPGVLHGNRTYLLQDDDGQILEGFSISAGLDYPGIGPEHAWLHDTGRAEYVAITDKEALEAFQLSCSAEGIIPALEPSHALAHVMKIAPDL-PKDHIIVMNMCGRGDKDIFAVAKHLGV--DIMPKD----HGIGAAQKRREDVRFLTGAGQYTDDINTYGQAYCHFLRSDVAHGKITSIDTSAAEAMPGVVRIFTGKDFEG-IGEPMKEPAHPVLAQGKVRHVGDPICAVIADTLDQARDAAEAIEVEIEDLPAVVDMKAALESGAALVHDDLSDNLCYDWQF-GSDVDKAFAEAAHVTTLELVNNRLVANPMEPRVALGEYNRANDESTLYTTSQNPHVIRLLMGAVLGIPEHKLRVVAPDVGGGFGTKIFHYAEEAFVTFASRQINRPVKWTSTRSEAFMSDAHGRDHVTKIELALDADNNFIGLRTDTLANMGAYLSFSSSVPTLHGTLMAGNYKTPAIQVNVKAVFTNTVPVDAYRGAGRPEATFQLERLVDKAARELGVDPIKLRRQNFI---ESFPPVAVEYDTGDYVATMDKLEAMIDIPGFAARRGKLRGLGVNCYIEACGIA----PSAGLYDAATVRVNATGSISVMVGAHSHGQGHETAFPQVVADMLGIDESMIDIVHGDTSKIPFGMGTYGSRSLAVCGSAMVRATEKIINKAKKIAAHLMEASEGDIELKDGQFTVAGT-DKSVAWGDVTLAAYEIEPGLEETAFYDP----------------ANFTYPAGAYACEVEVDPETGKVTIERFAAADDFGNVVNPMIVEGQVHGGLAQGIGQALLESCVYADGQLLSASYMDYAMPRAGDVPFYMVDHSATPCTHNPLGVKGCGEAGAIGSPPAVVNAVLDALGVAHIDMPVSPHRVWQAMQ-----G
MADDEQGRFGIFGGRFVSETLMPLILSLEEEYNKAKDDPSFWAEMDSLWKHYVGRPSPLYHAERLSAHLGAKVYMKRDELNHTGAHKVNNVLGQILLARRMGKTRIIAETGAGQHGVATATVCAKFGLKCVVYMGAHDVKRQAPNVFRMRLLGAEVIPVTSGRGTLKDAMNDALRDWVTNVRDTFYCIGTAAGPHPYPALVRDFQSIIGKEVRWQLQEGEGRLPDTVIAAIGGGSNAIGLFHPFLDDSSVKIIGVEAGGKGVDDRQHCASLTGGRPGVLHGNRTYLLQDEDGQIQEGFSISAGLDYPGIGPEHSWLHETGRAEYVSITDKEALEAFQLCCAMEGIIPALEPSHALAHVMKIAPEL-PNDHIIVMNMCGRGDKDVFTVARHLGF--DMMALDSQQFKVVGTRPLRPDGIDKVTGRARFGADMSAPGMLVGLVLRSPHPHARIRSIDTSAAEALTGVHAVVTRADFGP--APGVADVLDNCMAGEKALYDGHAVAAVAAISGKVARQALKLIKVDYQPLPHVTDVDAAMVAGAPALHEGRMSNVMARHEFGHGDIDAGLSQADRVLERTYRTEATHQGYIEPHACLATMNA-DGQADLWCCTQGHYMVRNTCAAILGIEQGQLRVTASEIGGGFGGKTTVF-LEPVALKLSQKSGRPVKMVMSRSEVLRATGPTASSSIDVRIGMTRDGRITAGFAELRYQGGAYPGSPVD---MGSMSAFAPYDLENVRTVGFDVVTNRPKQAAYRAPGAPMAAFAVESAIDELARSFSLDPLEVRLKNAARE-GTRASYGPTYPAIGLEATLRTAKDHPHWSAPL---GPNQGRGVACGFWFNFGG---------DTCVSLNITPDGTVTLSEGNPDIG-GSRASMSMMAAEELGIPYDRVRTVIADTGSLGQNEVTDGSRVTFAVGLATIEAARAAKREMCKRAAQVWGIDEDAVIWEDGAARPAGPQHPPMSLAEIAAIA-NTGGPIAGHFEVNA----------------EGAGVSFATHMVDTEVDPDTGAVKILRYTVFQDAGKAVHPSYVEGQFQGGAVQGIGWALNEAYIYEDGILQNPGFLDYRIPVASDLPMIDTVILEIPNPGHPYGVRGVGETSIVPPLAAVANSVSDAAGVRMTSLPMSPPKLLAAIRSGQ--S
MPDDEQGRFGIYGGRFVSETLMPLILSLDAEYERAKTDPSFWAEMDDLWTHYVGRPSPLYFAERLTEYCGAKIYLKRDELNHTGAHKINNVLGQILLARRMGKTRIIAETGAGQHGVATATVCARFGLQCIVYMGAHDVERQAPNVFRMRLLGAEVVPVRSGRGTLKDAMNDALRDWVTNVHDTFYCIGTVAGPHPYPAMVRDFQSIIGKETKQQIMEREGRLPDTLVAAIGGGSNAMGLFYPFLDDKDVAIIGVEAGGRGVNDKEHCASLTGGRPGVLHGNRTYLLQDDDGQILEGHSISAGLDYPGIGPEHAWLKDVGRAEYVSITDDEALAAFQTCCAQEGIIPALEPSHALAHVLKIAPSL-PADHLLVMNMCGRGDKDIFTVAKHLGF--EMMPKD----DGIGASVKRREDTRFLTGNGKYTDDINLRGQAFVHFLRSDVAHGRIKGIDTSAAEAMDGVLRVFTAADFDS-AGQPMQEPKHPILAEGKVRHVGDPICAVVAETYAQARDAAEAIEVDIEELEPVVDMKAALAEGAPKVHDDLTSNLCYDWGFVEENVNAAFESAAHVVSLELTNNRLVANPMEPRVAVGDYDPWGDNHTLYTTSQNPHVIRLLMGAVLNIPEHKLRVVAPDVGGGFGSKIYHYAEEAFVTYAAKVLKRPVKWTSSRSEAFISDAHGRDHKTKIELALDAEHNFTALRTETYANMGAYLSFAPSIPTLHGTLMAGNYKTPLIYVNVKAVFTNTVPVDAYRGAGRPEATFQLERLVDKAARELGVDPIELRRKNFIKP-EDFPPVAVVYDTGNYHATMDKMLELADYAGFEARRGKLRGFGIAHYIEACGIA----PSAGLYESASVRVNATGSISVYTGSHSHGQGHETTFAQVVADMIGVDANSIEIHHGDTSNTPMGMGTYGSRSLAVGGSAIVKATNKVIDKAKKIAAHLLEAAPEDIELKDGKFSVAGT-DKSVDWSGVTLAAYELEPGLEETAFYDP----------------SNFTYPSGAYGCEIELDPDTGKIDILRFIAADDFGNIVNPMIVEGQVHGGLAQGIGQALMENCVYDQGQLLSGSYMDYAMPRADDVRGFTVDHSITPCTHNPLGVKGCGEAGAIGSPPAVVNAAIDALGVTHIDMPLTPSRVWAAMN-----G
MADDESGRFGIFGGRFVSETLMPLILELERQYDIAKTDPTFWAEMEDLWKNFVGRPSPLYFAERLTNHLGAKVYFKREELNHTGAHKINNVLGQIILARRMGKQRIIAETGAGQHGVATATVCAKFGLKCIVYMGAHDVERQAPNVFRMRLLGAEVVPVTSGRGTLKDAMNDALRDWVTNVRDTFYCIGTVAGPHPYPAMVRDFQSVIGKETRWQLEEHEGRLPDVLVAAVGGGSNAMGLFHPFLDDSSVRIVGVEAGGKGVDDREHCASLTGGRPGVLHGNRTYLLQDADGQILEGYSISAGLDYPGIGPEHSWLHDIGRVEYVSITDAEALEAFQLCCEQEGIIPALESSHALAQVTKLAPTL-PKDQIIVINLSGRGDKDIFTVAKHLGF--DMMD-----TFGKAQG-GRREDIRFLTGQGRYVDDIVPAGALYAAFLRAPVAHAEIRALDTAPAMDVPGVRLVLTAADLEAGIGQPGAAPERPVLARGRVRFVGEPVACIIADSPAAARDGLEAVALDFHDLDAKTD----LAPGGAAIHPEAPDNVGYRYEL--GDADAAFAAAAHRVGARIEDNRIIAASMEPRGAFAEWQ--DGRLHLCFNGQGVWGQKAQLCAHFGLAPEDVRVTNPDVGGGFGMKAMAYPEYVVLCQAARVLGQPVHWMSDRSEAMLSDNAGRDLVSDVELAFDADLRITAYRVNTFSNLGAYNAFGQGIQSMFSKVLTGVYHIPVAHLAVKGIYTNTTQVDAYRGAGRPEAIYALESLMDHAARVLGVDRFDLRQRNFVR---EFPVAGENYDVGDFSGLLVRLMAEGDVAGFAARRGKLRGLGLASYIEAILGA----PL----EHAQVDFDADGGVTMRVGTQSNGQGHETVYARFLAAETGIPEDRIRILQGDSDQIATGGGTGGSRSVTLQTAATRATVTQMLAAFADFLAPELG---DTPAFDDGAFRAAGA-NRTVNLLEAAELARGRNDLLRHRAEARI----------------TQRSFPNGAHLAEVEVDPDTGHVTVDRYTIMDDFGTLLAPELVLGQVHGGVVQGVGQVLMEHVVYDQGQPLTGSFMDYAMPRSTDVPFFSVGFAPVPATGNPLGMKGCGEAGTVGAMAATANAVRDALGIAWADMPFTPARVWQALQA--APA
MAVDEHGHFGIFGGRFVAETLMPLILDLEKAYADAKADPTFREEMNAHLKDYVGRPSPLYYAERLSKELGAKIYLKREELNHTGSHKVNNVLGQIMLAQRMGKKRILAETGAGQHGVATATLCARFGLECIVYMGAVDVARQAPNVFRMEMLGAKVVAVQSGSRTLKDAMNEALRDWVTNVHDTYYCIGTVAGPHPYPAMVRDFQAIIGRETREQMMAVEGRLPDSLVACIGGGSNAMGLFHPFLDDPGVEIFGVEAAGHGLDK-LHAASLSGGRPGVLHGNRTYLLMDDDGQIQDAHSISAGLDYPGIGPEHSWLHESGRVTYLSATDKEALDAFQLLTRLEGIIPALESAHAIAKVVELAPKR-RKEHLMVVNLSGRGDKDIPQVAEILRG--KPMSADS--FRFVSTSRRVREDRRFVAGRGNYVADIVPEGTLHVAVLPSQYPSARILSIDCAAALAMPGVHYVLTGEELATAVGLDTPNAKRYPLAVGQTRYAGEWVAAVVADTRAQAEDATEKLRVAYEPLPYVISAEEALKPDSPPVHPAHGSNILLDKTFVWGEVEKDFADSPRHLSLRVTWGRNSTVPVETFGVVASWDSWRDMLDVWASIQMPKYP-DQIARALRIPANNVRVQDVDVGGSYGVKRGI--HTVLVSHLSRRLGRPVRLIEDRLENMRSDAHGPERIFDIEVAFNDDGIVRSMKMKALDNAGGYAGRAPFQLGKPIGAIVGPYKINSVQYRAQSVTSNKAVQEAVRGFGQSPTNYAIETMMDKVAVAVGLDPLELRRRNLIQH-DEFPPSGTRYDSGNYQAVVEKVVAHADYEALKQERGMLAGIGIATCLEPSGGN----SATTWMDSCRINVDGVGFVTVAIHTTSAGQGHETLVATVVGEVLQINPDTIRVVRPDSLASLPSNTPVGSRMAIMLGGAAFHAAQKLKAKLVKIAAHQFGCDEDSVEYANGGVSATKG-EGRLNWDDLVGIAHGMEPGLETTHVIQVPTGTKLP-EN-GRVQ-MYPCHSFEFHMVLIAIDPDLGKPEIRRYVVGHDCGTVINPHIVRGMTLGGIAHGIGAALLEEYVYGEGQMLTQSLMDYLLPSSHEIPTIEIVHHCTPSPYTVLGQKGAGESGYMGAPAAVSNAVNDAVGISVSKLPIRISAISDAVASAK--K
MSNDEKGRFGNYGGRFVSETLMPLILSLEEEYEKAKTDQSFWDEMDHLWKHYVGRPSPLYFAEGLTERLGAKVYLKRDELNHTGAHKINNVLGQILLARRMGKTRIIAETGAGQHGVATATVCAKFGLKCVVYMGAHDVERQKPNVFRMRLLGAEVVPVTSGRGTLKDAMNDALRDWVTNVRDTFYCIGTVAGPHPYPAMVRDFQAIIGKEAKEQILEAEGRLPDTIIAAIGGGSNAMGLFYPFLDDKDVRIIGVEAGGKGVTEKEHCASLTGGRPGVLHGNRTYLLQDDDGQILEGYSISAGLDYPGIGPEHSWLHDTKRAEYVAITDKEALAAFQLCCAAEGIIPALEPSHALAHVMKIAPEL-PRDHLIVMNMCGRGDKDIFAVAKHLGF--DMME-----KFGKSQPVTRVEDVRFLTGEGRYVDDIAPADALHGVVFRSPVAHASITELNVDDAREAPGVQMVLTLADLEAGVGSKGAAPERPVLARDRVRFVGEPVAMVFAETLQQARDAAELIEFDYDDLPVCLG----LEESETAIHEEAPGNLAYHFGM--GDTDAAFAAAAHVVSLQIDDNRVIANSLEPRGCYAEPE--GERLHVAINGQGVWGFKQTIAKALGLDPEALRITNPDVGGGFGMKAQDYPEYVICAHAARALDRPVRWMADRTESMLSDNAGRDLTSLAEMAFDDNHRILAYRVTTRNNLGAYNSFGQPIQTLFSKVLMGTYDVQAAYMSVKGYFTNTVQVDAYRGAGRPEAIYVLERLMDRAARELGVDGWELRRRNFIPA-AKFPVTGELYDVGDFDRVLSHAEASCDRAGFAARKGKLRGIGLCYYIESILGD----PS----EGARVTFDEDGGVSLFVGTQSNGQGHETVYARFLADQTGIPMERIRVVQGDSDLIAKGGGTGGSRSVTVQANVTLTAVAGMVAAFTPFLADSMGVEESAVRFDNETFRAEGS-NLTPTMLEAAEMARGRDDLLRHEARDRL----------------PGRSYPNGAHVAEVEVDPETGTVTVERYTVVDDFGNLINPLLAEGQVHGGVAQGIGQAVTEHVVHEDGQLLTATFMDYGMPRADILPMFRFETEPVPSTANPMGMKGCGEAGTVGAMAAMGNAVQDALGVRQADMPFTPLRVWSMLRDASTAA
M-NDEKGRFGDFGGRFVSETLMPLILELEAQYEHAKTDQTFWDEMDYLWKHYVGRPSPLYFAERLTDHLGAKIYLKRDELNHTGAHKINNVLGQIILARRMGKTRIIAETGAGQHGVATATVCAKFGLKCVVYMGAHDVERQKPNVFRMRLLGAEVVPVTSGRGTLKDAMNDALRDWVTNVRDTFYCIGTVAGPHPYPAMVRDFQAIIGKEAKEQMMEAEGRLPDTIIAAIGGGSNAMGLFFPFLDDKEVNIIGVEAGGKGVNAKEHCASLTGGRPGVLHGNRTYLLQDDDGQILEGYSISAGLDYPGIGPEHSWLHEIGRAKYVAITDKEALEAFQLCCMQEGIIPALEPSHALAHVMKIAPEL-PADHLICMNMCGRGDKDIFTVAKHLGF--GMMPLDQRDFKVIGKRVLRPDGIDKVTGKAMYGADMTAPGMLVGRILRSPHAHARIVSIDTSAAEALKGVKAIVINADLAN--DEFFADIRDNCLAREKVLYDGHAVAAVAAVDKATAKSALRLIKVKYEVLPHVTDVDEAMKADAPVVQEGRSSNVTSHFEFGHGDLDAGFAKADKIIERSFKTAATHQGYIEPHACLASLGS-DGRGELWCCTQGQYNVRTICSEVCGIEASQLRVTASEIGGGFGGKTTCF-IEPVALALSRKSGKPVKLVMTREEVFRATGPTVSSSTDVKIGMTSNGRITAAQAKLRYQGGAFPCGTVE---FGAQAAFAAYDLEAVQTLGWNVMTNRPKEAAYRAPGAPMAIFAVESVVDELCQELGLDPLETRLKNAARK-GTLSSYGPTFNDIGLVATLEAAKAHPHYTAPL---GENQGRGLSCGFWFNFGG---------NTCVSLNINPDGTVGVVEGNPDIG-GSRASISMMAAEELGIPYEKVRTVITDTNSLGFNDVTDGSRVTFAVGLATIKAARAAIDNMCERVANIWGIDRDAVEWVDGAAQPAGPSHPPMSLAEIAAVA-QTGGPIAGHHEVNA----------------DGAGVSFGVHLCDTEVDPETGATKILRYTVFQDAGRAVHPDYVEGQMQGGSVQGIGWALNEEYIYDDGRLQNAGFLDYRVPVASDLPPIETVILEIPNPGHPYGVRGVGETSIVPPLAAIANAVSRAAGVRMTELPISPPKLLKAMSER---G
MPDDENGRFGDFGGRFVSETLMPLILELERQYEFAKTDQAFWDEMHHLWTHYVGRPSPLYFAERLTERLGAKVYLKRDELNHTGAHKINNVLGQIILARRMGKTRIIAETGAGQHGVATATVCAKFGLKCVVYMGAHDVERQAPNVFRMKLLGAEVVPVTSGRGTLKDAMNDALRDWVTNVRETFYCIGTVAGPHPYPAMVRDFQAIIGQEAREQMMEAEGRLPDTLIAAIGGGSNAMGLFYPFLDDKEVAIIGVEAGGKGVNEKEHCASLTGGRPGVLHGNRTYLLQDDDGQILEGFSISAGLDYPGIGPEHAWLHDIGRAKYVSITDAEALDAFQLCCETEGIIPALEPSHALAHVAKIAPDL-PRDHIICMNMCGRGDKDIFTVAKALGQ--DMMARPE---TRFGTAQTRDEDGRLVRGAGCFVADVPAEGALWMEVVRSPYPAGRITALDLDAARAMPGVVCVLSGADQAG-LGCDVVPTPFLPMATDRVTWVGEPVAVVVAETAGQASDAADAVVLEVAEAPVVTDARTGAAPEAPRVWPDRDSNIAFTYEL--GDFEAAAARAAHVTRARIEISRVAAMTLEPRGALATCSP-EGHMTLWTGTQAPHRVQGELAHVLDLPLDRIRVRKTDTGGSFGMRNGAFPEDALALLAARATGRPVHWQGTRSEGFLADTASREQSVDAALALDADGTFLALQVDGYAPIGAQMGMSGHPMTSNLPGLAGVYRTPVIHAVMRGVHVNAMHMAPYRGAGRPEAIYVIERMVELAAAETGRDPVALRLRNMIGP-DQMPPHGFTYDSGDFPTALRAALAGADAAGFAARRGRLRGLGIACAIEPAGGG----PKAQLPEYAQLIAGPEG-LEIRTGAGDAGQGHATAFAQIAERLLGWR-GPVTVRGGDTGEIARGTGTFGSRTMGSVGAAMQAGSAQILEAARPEAADLLEVAARDLVFAQGAFRVAGT-DRAIPLAEVTARTG----TFTAEAFVAT----------------EAGTFPNGAHVAEVEVDPDTGAVQLAAYTVADDVGTVINPLLVEGQVHGGVAQGLGQALMERIVHADAALLTGSLMDYAVPRATDLCRIEVLHTPTPTTANPLGVKGAGESGTVGALAAVMNAVCDAIAARRLQMPASPHRVWAALNPTKEET
MQSDANGHFGPYGGRFVAETLMESLLELQQAYERLRRDPDFIAEFDADLAHYVGRPSPLYHAARWSREQGAQIHLKREDLNHTGAHKINNTVGQALLAKRMGKSRIIAETGAGQHGVASATVAARLGLECVVYMGAEDIQRQAPNVFRMKLLGAEVVPVTSGSRTLKDAMNEAMRDWVTNIDSTFYIIGTAAGPHPYPQLVRDFQTVIGREARAQCLEQFGALPDALVACVGGGSNAIGLFHPFLGDDEVEMYGVEAGGRGLATGEHAAPLSAGRPGVLHGNRTYLMEDDDGQIMATHSVSAGLDYPGVGPEHAWLRDMGRARYVSIDDDEAMTAFHALTRIEGIIPALESSHALAYAGRLAAGM-RPDQHVVVNLSGRGDKDINTVARLEGI--ELMS------DTLGTSPIRVDADDKLAGRTRYVDDIVYPDMLHAATLRTCHPGGRLGGICLDPDRDWSEF-VIVTAADVPGN-CVKAIAEDQPVLAAGEYRHAAEPVALIAHPDRARLAEALAHIEVIETPGPPLFDADEALASSR-RIVPD---NVFTDYTLAKGDLAEGERQAAAVVEGTFRTGAQEHVYIEPQGMIGRLMP-DGELRIEGSMQCPYYVLDALVHATGLPAERIRVVQTATGGGFGGKEEYSMIACHVALLALKAGRPVKMIYDRGEDMRATPKRHPSRSRVRVGADADGRLCLIDFDFALDGGAYTTLSPVVLSRGVIHAPGPYRCEHVRVRGRAVATNHPPFGAFRGFGAPQSIFALEAALDRLAERLGLDPAELRRRNLLAP-GDRSATGQLADDAVADAVLAQALAESDYVQRRAAHRTRRGIGLATFCHGSGFT----GNGEVRSRAGLRVTADGVVELLSSSTEIGQGMATTFTQIAADALHLPIARVRVAPTDTQVVPNSGPTVASRTCMVVGRLIQDAARTMIERLSAEAGLPGQYDEAAFAAACAR---------------------AAGGNTVEIAQYRAPAGVEWDDQH-FRGA-AYASYAWAAYIADIEIDLDTLAVNVRDFVAVQEIGRAVHPVIAAGQIEGGVAQGIGLALFEDVVWDAGVMTNDRITHYILPTSADLPPIRVFFQETADAPGPGGAKGIGELPMDGPAPAVANAVRHALGVDIDAVPILPEHLLAKLTTDHDVA
M-DDEQGRFGIYGGRFVSETLMPLILELQEQYERAKTDQSFWDEMDYLWKHYVGRPSPLYHAERLSERLGAKIYMKRDELNHTGAHKINNVLGQIILARRMGKTRIIAETGAGQHGVATATVCAKFGLKCVVYMGAHDVERQQPNVFRMKLLGAEVVPVTSGRGTLKDAMNDALRDWVTNVRDTFYCIGTVAGPHPYPAMVRDFQSIIGKETREQMEEAEGRLPDTIIAAIGGGSNAMGLFYPFLDDKEVSIIGVEAGGKGVNDKEHCASLTGGRPGVLHGNRTYLLQDDDGQILEGFSISAGLDYPGIGPEHSWLHDTGRAQYVSITDAEALEAFQLCCETEGIIPALEPSHALAHVMKIAPQL-PADHIICMNMCGRGDKDIYTVAKHLGA--DMMAKDEKEFRLVGTRPDRPDGLDKVTGRARYGADISAPGMLWGAVVRSPHAHARIVSIDTSRAEALEGVKAVVTRADFPT--TGEDWDLQENTMAGERALYDGHAVAAVAATSKLRAEEAARLIDVTYEVLPHVIDVDDAIKPDAPVIREGAMPNVVRYMEFGHGNVEAGFAEADLVREGHYKTEATHQGYIEPHACLGQLGG-DGKGEMWVCTQGQWFIRKMCAGVLGLDAAQLRVTPSEIGGGFGGKTTIF-MEPLSLALSRKAGKPVKIVMTRSEVLRATGPTASASMDVRIGMKKDGTLTAARAEFRMQGGAFPGSPVD---MALYCAFAPYKLDHVAHVGYDVLANRPKCAAYRAPGSPMGAFAVESLIDEMCRELGLDPMEVRLKNAVRE-GDRASYGPKFASIGLVETLEATRAHPNLAEPL---GPNQGRGVASGYWFNHNG---------ETSVSLAISEDGTAQVSIGTPDIG-GSRASIALMTAETLGIPYEDVRVNVVETGALGVNEPTHGSRATFASGKAAVLAAGQAITEMCRRAAAEWGIEPEAVEWVDGAAQPAGPKFPPMSIAEIAGKM-ETGGPISGHHESVP----------------EGVGASFGCHVVDVEVDPETGRVTILRYLVVQDAGRAIHPAYVEGQYQGGAAQGIGWALNEAYIYDKGRLQNPVFLDYRVPVASDLPMIDTVIVEVPNPGHPYGVRGVGETGITPPLPAIANAIQDATGARLRALPMNPPAVLAALKAA-RGA
MNQDERGHFGIYGGRFVAETLMPLILDLEKAYAEAKADPAFRAEMDNHLKHYVGRPSALYFAERLTEHFGAKIYFKREDLNHTGAHKVNNVLGQIMLAKRMGKPRVIAETGAGMHGVATATMCAKFGLECVVFMGAVDVERQQPNVLRMKALGAEVRPVTSGANTLKDAMNEALRDWVTNVHDTFYCIGTVAGPHPYPMMVRDFQAVIGQEVREQIMQAEGRLPDSLVACIGGGSNAMGLFHPFLDDPGVAIYGVEAAGHGLDK-LHAASIAGGKPGVLHGNRTYLLMDADGQIEEAHSISAGLDYPGVGPEHSWLHDVGRVNFLSATDTEALDAFKLCCRLEGIIPALEPSHALAKVADLAPKL-PKDHLMVVNMSGRGDKDLASVAEHLGG--KFMNAP-RPNSYIGKSLPRPNAKRLLAGRGRFVDDIQLPRMLHAVFVRSPHAHAEIVAVHVADAQSMPGARRVVLGDEIATCE---MKSPPQAPLAQDRVSWVGQPVVAILADSRAQAEDAAERVTVDYRELPAVVDYDAALAPDAVLVHDALGDNLAFTATIESGDADDAFNRADAVVDVDLSFGRHTPVTLEPRSIVADFEPGERSLTVHHSTQTPYQFQDIFARHFRLDESRVRVIAPDIGGSFGMKLHVYPEDMAVVALSMLAQRPVKYVADRGESFLNDIHLRDHRLRAELALAADGRFLGMRVRDDTAIGAYSARTSAVEGQVVRLMGAPYRITDYRADLRVIFQNKTQTSQYRGVGHPIACAASERLVDLAAQKLGLDPFEIRRRNYVTD-DMYPASGYRFERLSFDECLTKLHALMDYPALRAEQGVYRGIGLATYVEITNPS----PAISAQDGCVLKLTPSGEVQCAISVTEQGQGTETVIGQIVADEFGVDLARVKVLTGDTETTPHGGATWACRGAGIGGETALQAARLLKANVLKIGAAILQSAPEQLAISDGRLIDRTSGAARMPLGELAALVYNLHAGLTVAHHYAP----------------QGFAFTNGIHASLVEVDAETGFIRLLKHWVVEDCGRVINPLLVEEQVRGGTVQGIGAALFEECLYDDGQLLNGSMADYLVPMAFEMPDIVIAHVETPTKDTELGAKGCGEAGTSAASGAVLNAVNDALDASISQIPMTPQRMLRALRL----V
MTSENKGYFGEFGGSFIPENLQEVMDHLEEQFLRYKDNPEFQEEFKFYLKQYIGRENPLTFAENLTRKVGAKIYLKREDLNHTGAHKINNAIGQILLAKRMGAKRIIAETGAGQHGVATATACAMFDMECIIYMGKLDTERQALNVFRMELLGAKVVPVEKGQGRLKDAVDEALADLVQNYKNTFYLLGSAVGPHPYPTMVKHFQSIISEESKRQILEQEGKLPTAVIACTGGGSNAIGAFAHYIDEKDVRLIGVEPA--------EAPTLTEGVPAIIHGFKCLTLLDENGEPQPTYSIAAGLDYPGVGPEHSHLKVSGRGEYVTVTGQEALEAFQVLSKTEGIIPALESSHAVAHAIKLATEL-SKDDILVVNLSGRGDKDVEQVFHMLKN---N----------------------------MYTGDEWRPGMLHVHMVVSPYAHAIIKKIDFSRALHMKGIWKVITGENLP---LTGEEIRDRYPIAYERVRYYGETVALVIGDSPRLAKAAAASIAVIYEPLPDVKTPREALNKEAPILHEELGTNIANVSKIRKGDMKEGWESCDVSAEEHFSFSPSDHAAMETRCSLCEIKD-DGNIIITSSTQAPFMIKRLISEYFEVESGKITVKTPLVGGAYGGKASIQ-LEFLAYLASKAVGRLVRVMNSREEDMITSPCHIGLDATVKIGCTKDGKLKAAELFYLWDGGAYADKAADLSRAGAVDCTGPYHIENISCDSLCMYTNHPYASPFRGFAHSEVLFAFERTMDILAKKLNMDPFDLRERNSIMP-GHTTPTQVRLNVGNLPACIQRLKIAMEWEKGQL--HKVIAKGISCVWKNSTID------VNAGSGVFLTFNDDASVNLISGVVEIGTGTKTVLAQIVAEILKIDIGKVHVMGVNTKSTPQHWKTVASRGILMAGRAAEQAAKDVAAQIKQIASCVLKAPAEDFEIGGGRVYLRSEPDAGLDFEDIVNGYTTIGGPLLGKGHYVLRGITYLDQET-GEGN-PGPEWEVGAQGVEVEFDTRQYTYKIRRAFSVMDAGRVLNRKMAEGQVMGAMSMGLAFSGRETFYFDYSRVLNFQLRTYRPLRFGEEPEYICDFIEAPHGEAPFGARGLGEHGILGMPAALGNSLSLAAAVSLTRLPLIPEYIWRKKTGGRDFI
---------------------MPALAELEAAYQQYRNDPEFLNELQQLLKDYVGRATPLYFAERLTAHYGPQIYLKREDLNHTGAHKINNALGQVLLAKRMGKRRIIAETGAGQHGVATATVCARFGLECIIYMGVHDMERQALNVFRMKLMGAEVRPVAAGTGTLKDATSEAIRDWVTNVETTHYILGSVAGPHPYPMMVRDFHAVIGQETRAQAQEKWGGLPDILMACVGGGSNAMGLFYEFVNDSSVRLIGVEAAGEGVNTNKHAATLTKGQVGVLHGAMSYLLQDEDGQVIEAHSISAGLDYPGVGPEHSYLKDTSRAEYYSVTDAQALEAFQRLSRLEGIIPALETSHAIAYLETLCPQL-TGSPRIIINCSGRGDKDVQTVAKFLN---PAMAQ-----PILGTSIKRREDPELLRGEAKFTADITLPNMLHMAILHSTEAHALIKSIDTSVAEKMPGVVRVITGADTSA-IGAEAKFPPHPILAINKVRYVGDFVAVVVAQTRQQAYDALKGIQVEYEPLPVVTDAEEALQPDAPQLYDNIPGNLNQYASY--GDTEKAIAAAEVVIKQKIRIPRVIANSSETRATIADYNPETGDYTLWTNTQIPHGNRFLLSQVLGIPYNKLRVIVPHMGGSYGSKGYLYSDTAITLFLAKELGRPVKWVDTRQGLARTTVHSHDHIEYATLAGNRDGKITALYCTNYANLGAFSGNGPGAPTLTGRSISGAYAIEHPFYEVYCVFTNTTQTGPIRGAGRTEAHCVIERLVDLFADEIGLDPAEVRRQNMVPP-DQFPGLGWTYDSGNYQVALDKALEMVDYKNIPQLKGKYLGVGIGSFVAISGVG----PSGSTWGSVHLRVHPTGDVSLITGSQPHGQGHVTTFSQVAAQELGIDIERIEVIHSDTRGAVYAQGSYGSRSFSVEGATVYKAAQKINEKARKMAAHIFKVPEDEIIVEDGKFYPKNQPDQVKTIQDIALALWGMEPGLEVITFFDP----------------PDFSYPFGTHIAVVEVDQETGEVEVVRYVAVNDFGNVGNPMIVDGQTHGNIYLGISQALFEEAVYESGKILTDDLTSYAIAKPSDLPHFELARTVTPTPHNPLGAKGAGDVSNPPVAPAIVNAVCDALGVKHLNMPLTPEKVWRAMNG----V
MAEDENGRFGDFGGRFVSETLMPLILELEAQYEHAKTDDSFWAEMHHLWTHYVGRPSPLYHAERLTEMLGAKIYLKRDELNHTGAHKINNVLGQIILARRMGKTRIIAETGAGQHGVATATVCAKFGLKCVVYMGAHDVERQAPNVFRMRLLGAEVIPVTSGRGTLKDAMNDALRDWVTNVADTFYCIGTVAGPHPYPAMVRDFQAIIGQETREQIMQAEGRLPDTIIAAIGGGSNAMGLFYPFLDDKDVAIIGVEAGGKGVNEKEHCASLTGGRPGVLHGNRTYLLQDDDGQILEGFSISAGLDYPGIGPEHAWLHDIGRAQYVSITDVEALDAFQVCCAQEGIIPALEPSHALAHVLKIAPTL-PKDHLLVMNMCGRGDKDIFTVAAALGM--EMMS-----GFGTSQAMRRVEDLRLLTGGGQYVDDIAPRDALFGFVFRSSVAHGEITTLDVSAARAAPGVVMVLTAEDLAAGRGVKGAAPKRPLLAEGRVRFVGEPVAFVVAETLDQAKAASELIVFDFESLPVKLD----VAPGGGVLHAEAPGNVAYTWET--GDVDRAFEAAAHVVELTVDDTRIIANSLEPRGCFAEIE--DGGIHVCVNGQGVWGPRDDLAKFLGFTKDEVRVTNPDVGGGFGMKAMSYPETFIVAHATHALGRPVRWMAERTESMLSDNAGRDLICTARLGFDADHKLTAYSMDSVANLGAYNSYAQFIQSLFAKVLPGVYDVRDVFMRNVGVYTNTTQVDAYRGAGRPEAIYVLERAMDYAARELGVDPLALRRKSFIPT-EKFPAVGEIYDVGDFDRVLSRAEQEADLAGFAARRGKLRGVGLCYYIESILGN----PE----ETAMVAFEEPGIATLYVGTQSNGQGHETVYSQFVYEWLGIPPENVKIVQGDSKRIAKGGGTGGSRSVTTQGTATKAASEAVVARFTPFVADLLEVEADTVSFGEGSFRSDGS-NRVMTVLEAADEARGREDLLRTSETTTL----------------PGRSFPNGCHVCELEIDKDTGVVTVEKYTVVDDFGNLMNPMLAEGQVHGGVAQGVGQCLSEAVVYESGQLLTATFMDYGMPRADNLPMIAFYSEPVPSTANVLGMKGCGEAGTVGAIAAVGNAALDALGLRKVDMPFTPARMWAMLREAEAAE
M-NDENGRFGDFGGRFVSETLMPLILELEEQYEHAKTDDTFWDEMNDLWTNYVGRPSPLYHASRLTEHLGAKIYLKRDELNHTGAHKINNVLGQIILARRMGKTRIIAETGAGQHGVATATVCAKFGLKCVVYMGAHDVERQAPNVFRMRLLGAEVVPVTSGRGTLKDAMNDALRDWVTNVRDTFYCIGTVAGPHPYPAMVRDFQAIIGKETKEQMMAAEGRFPDTIIAAIGGGSNAMGLFFPFLDDKDVGIIGVEAGGKGVNAKEHCASLTGGRPGVLHGNRTYLLQDDDGQILEGFSISAGLDYPGIGPEHAWLHEIGRAQYVSITDVEALEAFQLSCELEGIIPALEPSHALAHVMKIAPTL-PKDHIIVMNMCGRGDKDIFTVAKALGI--EMMPKD----SGIGASPKRREDLRFLTGQGRYTDDINVHGQAYVHFVRSEMAHAVIKSVDTTAAEAMPGIVRVFTGADFEA-VGEPMQEPRHAVLAQDKVRHVGDPYAAVVADTYAQALDAAEAIEADFDELPAVVDMKEAAKEGSTKVHDDLTSNLCYDWGFVEENVDAALKASEHVTTLELVNNRLIANPMEPRVAVGEYTGHDEQYTLHTTSQNPHLIRLLMGAVLGIPEHKLRVVAPDVGGGFGTKIFHYAEEAFCTFAAKACGRPVKWTSSRSEAFMSDAHGRDHVTTIELGMDKDNNFTALRTNTFANMGAYLSFSSSVPTLHGTLMAGNYKTPLIYVNVKAMFTNTVPVDAYRGAGRPEATFQLERVIDKAASERDVDPIALRRQNFI---TEFPPVAVEYDTGDYPATMDKLEELGDLAGFDARRGKLRGLGVNCYIEACGIA----PSAGLYDAATVRVNATGSISVMVGAHSHGQGHETAFPQVVADMIGIDESQIDIVHGDTSKIPFGMGTYGSRSLAVCGSAMVRATEKIINKAKKIAAHLLEASADDIELKDGQFSVTGT-DKSVAWGDVTLAAYDIEPGLEETAFYDP----------------ANFTYPAGAYACEVEVDPDTGKVTIERFTAADDFGNIINPMIVSGQVHGGLAQGIGQALLENCAYADGQLLSGSYMDYAMPRADDVPFYDVDHSQTPCTHNPLGVKGCGEAGAIGSPPSVVNAVCDALGVTHIDMPLTPSKVWSAMNN----G
MTEDNKGKFGRYGGRYVPETLVPALDELEEAYASIKDDPEFQQELNQLLKDYVGRPTPLYHAKRLSEILGAQIYLKREDLAHTGAHKINNALGQALLARKMGKRRIIAETGAGQHGVATATVCAMLGLDCVVYMGSEDVERQKLNVYRMELLGATVVPVESGTRTLKDAINEAIRDWVTNVRETFYLIGSVVGPHPYPMIVRDFQSVIGKESREQFLSKVGRLPDIIVACVGGGSNSMGIFYPFIEDKDVKLVGVEAGGLGISSGKHAATLVAGSYGVLHGAAMYLLQDENGQIMGTHSISAGLDYPGVGPEHSYLKDIGRAEYTSVNDDEALEAFKLLSRTEGIIPALESAHAVAYAARLAPQM-STDSLILINLSGRGDKDLGTIVGPAQE-VGAMAYS----SLIGARVRRKEDPRLITGRSTYVGDLRLPGMCYISFVRSPYAHAKIRHIDTTEAINVPGVVAVFTGEDLINDYSSQETSHTHYAISIGKVRYVGEIIAAVVAETPEAATDAASKVQVDWEELPTVADIEAALSPEAPRLYDNTNSNVEHVWRYSNGDVNGAFKSAHKIIKQRMINQRLAGIPMEGRAVVASPDPMVGGVTVWSSTQAPHLSRGDIAKVLRLPENAVRVIAPEVGGGFGVKIGIYPEDVALAAIARRLNIPVKWVETRSENLMATTHGRAQITTLEAAVDKDGKVQALKMHILADVGAYPV-APGIAELTGRMSTGVYDIPAVEIEATCVYTNTTPVAAYRGAGRPEAAYYIERMMDIIADELGLDPVEIRRRNFIPP-HAFPATGELYDSGEYNKALTKALELADYNSLRKEQNSLIGIGISCYVEMCGFG----P----YDSAIVRVDPSGNVTVFTGISPHGQGQETTFAQIVADTLGVDYEKIIVRHGDTRETPQGMGTMGSRGLVVGGSALVRAVDKIREKATKIAAHILEAAPEDIEVLKGKYQVRGVPSRRVTFAEIASKAYGMEPGLESVDFFTP----------------LELVYPFGAHVAVVEIEKDTGVIRLRDYVSVDDCGRRISPMLVEGQVHGGLAQGISQALYEAVVYSQGQLLTGTLMDYNVPRATQLPSFITDKTETPTPHNPLQAKGIGEAATIGSTPAVANAVVDALSIRHIDMPFWPEKIWRIINSSS--H
MANDEKGRFGKFGGRFVSETLMPLILQLEQEYERAKTDDSFWAEMHDLWTHYVGRPSPLYYCERLTERLGAKIYMKRDELNHTGAHKINNVLGQIILARRMGKTRIIAETGAGQHGVATATVCAKFGLKCVVYMGAHDVERQAPNVFRMKLLGAEVIPVTSGRGTLKDAMNDALRDWVTNVRDTFYCIGTVAGPHPYPAMVRDFQSIIGKEAKEQMQAAEGRLPDTIIAAIGGGSNAMGLFYPFLDDKEVSIIGVEAGGKGVNEKEHCASLTGGRPGVLHGNRTYLLQDDDGQILEGFSISAGLDYPGIGPEHSWLHDIGRAQYVAITDAEALEAFQLCCEAEGIIPALEPSHALAHVMKIAPDL-PKDHIVCMNMCGRGDKDIFTVAKALGF--EMMQ-----SFGKSQSVTRREDQRLLTGHGRYVDDIAPEGALFAAFVRSPVGHAELRGIDTDEARGMSGVVDILTAEDCAAGLGGKGTAPERPFLARGRVRFVGEPVAMVLAETELQARDAAEAVMLDLEDLPAHMD----LSTGGEALHDVAPDNLAFDYGK--GDVARAVREAAHVVRLRVEDNRIMVSSMEGRGCWAEWA--DDRLHVCFSGQGVWGLKGELAANFGLKSEQVRTSNPDVGGGFGMKGFNYPEYFAVAAAAMKTGRPVRWMSDRTEAMLSDNGGRDLVHDAMLAFDEDLKITAYSVENTCNIGAYNSFAQMIQTLFSRVLMGTYDVQTTWLRTRGIYTNTAPVDAYRGAGRPEAIFTLERVMSRAARELGVDPHKLRRRNFIKP-DQFPATGETYDVGDFAATMAKGEDIGDMAGFDQRRGKLRGIGSCYYIESILGD----PT----EHVKIAFHDDGTASIFVGTQSNGQGHETVFPQFLSDHTGIPVDKIHFVQGDSDAIPKGGGTGGSRSVTVQNNATYGTAKRMISEFSAFLADEMGVGPDDVSFDDERFRVTGS-NDAPTMLDLAALARGREDLLTFTGSEKL----------------PGRSYPNGLHLAEVEIDPETGDTRVVKYSVCDDFGNLINPMLAEGQVHGGVVQGIGQAIQERVVYEDGQLLTASYMDYGVPRATDVPMMAFSTNPVPSTANPLGMKGCGEAGTVGALAAVANAVEDALGVRQVDLPFTPARVWTLLNHAQAAE
MADDEKGRFGDFGGRFVSETLMPLILELEEQYEHAKTDQSFWDEMDFLWKHYVGRPSPMYHAERLSEHLGAKIYMKRDELNHTGAHKINNVLGQIILARRMGKTRIIAETGAGQHGVATATVCAKFGLKCVVYMGAHDVERQAPNVFRMRLLGAEVIPVTSGRGTLKDAMNDALRDWVTNVRDTFYCIGTVAGPHPYPAMVRDFQAIIGKEAKEQLQEAEGRLPDTIIAAIGGGSNAMGLFFPFLDDKDVNIIGVEAGGKGVNSKEHCASLTGGRPGVLHGNRTYLLQDDDGQILEGFSISAGLDYPGIGPEHSWLHEIGRAKYVAITDKEALEAFQLCCSLEGIIPALEPSHALAHVMKIAPDL-PKDHIICMNMCGRGDKDIFTVARALGF--EMMTIAN--KFGTAQPVKRREDTRFLTGHGRYLDDTVPSGALCAYLFRSSVAHAEITELDVSDAETADGVHLVLTADRYEAGGGSPAAAPVRPVLAKDRVRFVGEPVAMIVADTLEQAKDAAELIGFDYDDLPVHMD----PTPGGPDIHPEAPDNVAYDWGI--GDTDAVFETAAFTTKVDIGDNRIIANSMEPRGCWAQME--DDRLHMEYSGQGVWGLKGSLASTLGIDKKDVHVTTPDVGGGFGMKAFDYPEYFLVAQAARTLGRPVRWQADRTESMLTDNAGRDLVSTAELAFDKDHKIIAYRVNAVSNLGAYNSYAQFIQSLASKVVMGVYDVQAVYFSNQGIYTNTTQVDAYRGAGRPEAIYVLERAIDHAARELGVDPLELRRKSFIPA-DQFPATGELYDVGDFHKVLKRAEVEADLDGFASRKGKLRGLGVCYYIESILGS----PD----ETAHVEFADTGRVNLYVGTQSNGQGHETVYAQMLHEYTGIDIDLIDIIQGDSDRIAQGGGTGGSRSVTTQGTANKAVAEKTIDTFRHFVAEQLGA--HEVAFEDGAFRAESS-NTVMTLIEAAEAARGRDDLLNITASTTL----------------PGRSYPNGCHVAEVEIDPDTGVTEVVKYTVVDDFGVLMNPMMAEGQVHGGVVQGIGQAISEHVVYEDGQLLTATFMDYGMPRAADMPMINFHSEPVPSTANVLGMKGCGEAGTVGALAAVANAALDAMGVRHADMPFTPHRVWQMLEG----T
MSSDRAGHFGAYGGSFVSETLTHAIAQLRDAYERFRQDPEFLAEFNDELAHFVGRPSPVYHAARMSREQGAQIYLKREDLNHTGAHKINNVIGQALLARRMGKPRVIAETGAGQHGVATATICARYGLECVVYMGSEDVKRQSPNVYRMNLLGASVVPVESGSKTLKDALNEAMRDWVTNVENTFYIIGTVAGPHPYPMMVRDFQCVIGNECLTQMPEMTGRQPDVVVACVGGGSNAMGIFHPYIPFENTRLVGVEAAGEGLDSGKHAASLQRGSAGVLHGNRTYILQDENGQITETHSVSAGLDYPGVGPEHAWLKDTGRAEYVGITDREALEAFHYLCRTEGIIPALESSHAVAYAMKLARTM-KPEQSILVNLSGRGDKDIGTVADLAGVD-QAMSDDTTARFGSGRAVPRIEDEGLLKGLGRFTDDLLPAGTLRVVFVRSPYPHARIVSVDTAQARAMPGVALVASGADLARGVGAPGASPQRPVLAHERVRFVGEPVAIVVAQSLQQARDAAEAVGVEYEELPQVVDVRQAVDGGIVAICDQAPDNIAAESRY--GDAQAAFAKAAHVVALDVENQRVVALSLEPRAVLAQVA-EDGRLALRMSTQMPSGVRNAICDSLGLRREQVRVTVGDVGGGFGMKTGAYPEDLAIAWAAWQLKRPLKWAADRSEEFLSSHHGRDVRQHAELALAADGRILALRLRSLANVGAYATTGTAIQLIGPWVQTSVYDIPCIDFHFGAVLTNTAPTGAYRGAGRPEAIYLIERLMDEAARRTGIDRTLLRRRNFIRP-EQMPPMGQTYDVGRFEHVMDQALRQAGWAGFDVRAGKWRGLGLATFLEWTGGN----AL---EERVTVSVLPDGVIEVFSAVNQMGQGIATTLAQLVVDVFGVDIDQVRVVMGDTDR-GDGFGSAGSRSLFTGGSALRAGAEKTLDAARELAARELEASAADLEYVAGRFSVRGT-DLAVDLFALAGKQP----RIHLESTTAV----------------AGPSWPNGCHISEVELDPATGEVQVVAYSSVNDVGRVVNPTIVRGQLEGGAVQGIGQALSERMVYATGQPITGSLMDYAAPRFDAVREFVTRMESTPCRNNPLGVKGVGELGTIGATPCVVNAVADALGAPRLQMPLSPARVWGLLHEA---D
MSHDEHGRFGLFGGRFVAETLMPLILELERAYEAARQDPGFAAEMALFQRDYVGRPSPLYLAERLTEHLGAKIYFKRDELNHTGAHKINNVLGQLLVAKRMGKKRIIAETGAGQHGVATATMCARLGMDCVVYMGETDIVRQKPNVFRMRLLGAEVRGVSSGTATLKDAMNEALRDWVSNVDDTFYCIGTAAGPHPYPMMVRDFQSIIGEETKAQVLEREGRLPDMLVACIGGGSNAIGLFHPFLDDDGVRMIGVEAAGHGIETGEHAASLAGGRPGVLHGNRTYLLQDADGQILNAHSISAGLDYPGIGPEHSWLRDIGRVEYAAVTDREALDAFQLCARLEGILPALEPAHAVAQVVKTAPTL-ARDAILVMNMCGRGDKDVFTVAEALGV--DLMLK-----FGIGQAVRRVEDRRFLTGHGRYTDDISFEGQLHVAFVRSPHAAARILAVDTADAAAAEGVVAVFTGADLDAGVGSGMQAPKRPALAADAVHFAGEAVAMVVATDPVAARDAAELVVVDYDERPAVVDPLKAVEEDAVVVHDGTPSNLCFDWRQ--GKVETAMAAAHQVVEIDIVNNRVSANPLEPRAVNATIDAETGQTVVYTNGQGVHGLRGILADVFKVPADEFRVVMPDVGGGFGMKIFLYPEHVAVIYAARKLRRPVKWTGDRSESLLTDAHGRDLRTHARLGLDADGRFTAFEVSTVANLGAYASFGAMIPTAAAGLATTVYAIPVAALHVKGVFTNTAPVDAYRGAGRPEANYLIERLIDTAARATGRSPAELRRINYIPA-TAMPAMGTTYDCGDFALMQSRALEAADMAGFAERRGRLRGIGMASYIEWTQGN----PK----EEVRIRFEADGSATVLVGTQSNGQGHETSFAQVAAELLGMPFEKVQVVMGDTARVKTGGGTGGSRSLQMAGSAIRLASEAVVERARSIAAEKLEAAAEDLVFEDGRFTVAGT-DLGMDMEAVAQIAL--GAPLDESRTFDR----------------PAPTFPNGCHVAEVEIDPETGRVEPVRYVVADDFGKVVNPMIVMGQVQGGVAQGLGQALMEHAVYDSGQLLTGSFMDYGMPRAEDMIFLDIRLEDLPTASSGLGSKGCGEAGTIGACPAIMNAINDALGAGEIDMPATPARVWAALGAARAAA
MPDDEQGRFGQFGGRFVSETLMPLILELERRYEHAKTDPDFWAEMQDLWTHYVGRPSPLYFAERLTDRLGAKVYLKRDELNHTGAHKINNVLGQIILARRMGKSRIIAETGAGQHGVATATVCAKFGLQCVVYMGAHDVERQAPNVFRMRLLGAEVIPVTSGRGTLKDAMNDALRDWVTNVRDTFYCIGTVAGPHPYPAMVRDFQSIIGKEVRDQMQAAEGRLPDTLVAAIGGGSNAMGLFYPFLDDKDVAIVGVEAGGKGVDDTQHCASLTGGRPGVLHGNRTYLLQDSHGQILEGHSISAGLDYPGIGPEHSWLHDTGRAKYVSITDAEALEAFQLCCAMEGIIPALEPSHALAHVMKIAPDL-PRDHLLVMNLCGRGDKDIFTVAKHLGF--DMMPKD----GGIGDSPKRREDVRFLTGTGRYSDDINIYNQVYAYFVRSDVAHGRIAGIDAEAAAAMPGVLRIFTARDFEG-VGSVMNEPKHPVLADGKVRHVGDPIAVVVAETLAQARDAAEAVVIDIEDLPAIMDMRAALTPDAPLVHEDMGTNLCYDWGFVEDNVDDAIAHAHHVTTLELRNNRLVANPMEPRVALAEWNAAADEYTLYTTSQNPHVIRLLMGAVLGIPEHKLRVVAPDVGGGFGSKIFHYAEEAFCTFAAKALRRPVKWVSSRSEAFMSDAHGRDHVTKIELALDENGKFLALRTETLANMGAYLSFAPSIPTLHGTLMAGNYTTPLIYVNVKAVFTNTVPVDAYRGAGRPEATYQLERVVDKAAREMGIDPVDLRRRNFI---TEFPPVAVEYDTGDYHATMDKLLALSDHAGFEARAGMLRGFGIAHYIEACGIA----PSAGLYESATVRVNATGSISVMTGSHSHGQGHETTFAQVVGDMIGIDPAQVDIIHGDTARTPMGMGTYGSRSIAVGGSAMVRATEKIIAKAKKIAAHLMEASEHDIELKDGRFTIAGT-DRSVAWGDVTLAAYEIEPGLEETAFYDP----------------ANFTYPSGAYGCEVEVDPQTGKVTVLSFTAADDFGNVINPMIVEGQVHGGLAQGFGQAMMENCAYADGQLISASYMDYAMPRAADLPMFTVDSTATPCTHNPLGVKGCGEAGAIGSPPAFVNAVIDALGVTHIDMPLTPDRVWEAMQERGRDA
MHQDERGRFGDFGGRFVAETLMPLILDLEAAYAAAKADPAYRQEMDGYLSHYVGRPSPLYFAERLTDHFGAKIYLKREELNHTGSHKVNNVLGQILLARRMGKKRIIAETGAGQHGVATATLCARFGLECVVYMGAVDVERQKPNVFRMKLLGATVVPVQSGSKTLKDAMNEALRDWVTNVATTFYCIGTVAGPHPYPMMVRDFQSIIGRETREQMLATEGRLPDSLVACIGGGSNAMGLFHPFLDDPAVEIFGVEAAGHGISSGLHAASLSGGKPGVLHGNRTFLLMSEDGQIDEAHSISAGLDYPGIGPEHAFLHETGRVSYLSATDEEALAAFQLLSKLEGIIPALEPAHALAKVAELAPAR-PKDHLMVVSLSGRGDKDVPQVSEMLES--RLMTV-----TRIGEAVKRKEDHRFITGKGQYTDDINRPGQTYAHFLRSPHAHALVRGIDATAARALPGVIAVFTGADLAANIGSPMKAPGHPCLAQGKVRYVGDPVAVIIAETLTDAKDAAAAIEVDYEVLPAVVTAAEAQAPGAALVFDEVPRNTAFEWEI--GNTLRAFAAAAHVTTLDIVNNRLVPNAMEPRAALAEWDSGNDAFTLWTTSQNPHVARLVLSAVGIAPEHRLRVIAPDVGGGFGSKIFVYPEETVALWASKRVGRPVKWTCERMEAFQADAHGRDHVTHAELACDERGRILGLRVKTLANVGGYLSFASSVPTLYATLLSGQYDIPAIYAEVDAVYTTTTPVDAYRGAGRPEATFVVERLVEVAARQMNIDPATFRKRNFI---TRFPPVILTYDVGGYRASLDKAMEMADVKGFGKRRGKLRGLGYSAYIEACGIA----PSVGLWESAEVRVNPTGTVEVLTGSHSHGQGHETTFAQLVSARLGIPIEQVAVIHGDTDKVQFGMGTYGSRSGAVGMSALAKALDKVEAKAKKIAAHLMEAAEADIEFRDGRFTVVGT-DRGVAFGEVALAAYEIEPGLKEGAFYDP----------------TNFTFPAGCHICEIEIDEDTGHATVVNWTAVDDIGTVINPMIAEGQIHGGIAQGIGQALLENTRYSAGQLITGSFTDYTMPRADDLPAFTVGLTTTPCPSNPLGLKGCGEAGAIAAPAAVINAVTDALGSEDVAMPATSEVIWRALQRARAAE
MNQDEDGRFGIFGGRFVAETLMPLILDLQDEWNKAKSDPAFKAELEELGAHYIGRPSPLYFAERLTAELGAKIYFKREELNHTGSHKINNCIGQILLAKRMGKTRIIAETGAGQHGVASATVAARFGLPCVVYMGATDVERQAPNVFRMKLLGAEVKPVTAGHGTLKDAMNEALRDWVTNVDSTYYLIGTAAGPHPYPEMVRDFQAVIGQEAKEQMIKAEGRLPDLVVAAVGGGSNAIGIFHPFLDDDGVRIVGVEAGGKGLGGDEHCASITAGSPGVLHGNRTYLLQDGDGQIKEGHSISAGLDYPGIGPEHAWLNDIGRVEYVPIMDHEALEAFQTLTRLEGIIPALEPSHALAEVIKRAPKM-GKDEIILMNLSGRGDKDIFTVGKLLGM--GQMTV-----STIGNPMTRVDGRAKVTGRARYAADFNQPGQLYAVIVSATVGLGRITGIQAAEVERMPGVVALITHRNAEKAYGIDPATGERLVLQDDTVRFYGQPVALVVADTLDHAERAATALRVTYEARPPLVDPMD---PKAESIVPDTRGR--VSPDRARGDADKAVAGAPVTLDATYEMARENHNPMEPHATIAAWSG--DRLTLWSKSQYLVNEQAEIAAVFGMPVENIEVICPFIGGAFGTSLRTWPHVTLAALAARQVGKPVKLVLTRKQMFFTTGHRPRTLQRVALGATNDGKLTGVVHEGTGETSRYEQFMEALTA----VTDYLYSCPNVRTQYRLTELDTGTPNHMRGPGEASGIFALESAMDELSYKLGIDPIELRRRNEPEK-DE--AENKPFSSRSLMQCYALGAERFGWARRTPEPRLLIGMGAATATYPAFHA---------PANARVRLLADGTVEVEAAASDMGPGTYTSMTQVAAETLGLPPERIRFRLGRSSY-PQTPSHGGSWTMASVGSAIQAACIEAQAQVSRLATADYNVAAGELEWSDGRLRRRGE-TTGISYREIVAKAG----PIEADGSAQR----------PEVAE-RYSMHSFGAVFAEVAVDPDVGTIRVRRIVGAYGIGRVVNPLLARSQCTGGMIGGMGMALMERTVLRDGRPVNAHMADYLMPVNLDIPELDAHFVDEVDPHVNLGVKGLGEIALVGTAPAIANAVFHATGTRVRSLPIHIEDVLT--------A
MDNDQNGHFGPYGGTFVAETLIEALDELKEMYNQFKDDKEFLNEFHHDLKHFVGRPSPIYFAERLTYKIGAKIYFKREDLNHTGAHKVNNTVGQALLAKKMGKPRVIAETGAGQHGVATATIAARLGLECVVYMGAEDVKRQSPNVYRMKLLGAKVVPVESGSKTLKDALNEALRDWVTNVSNTFYIIGTVAGPHPYPMMVRDFNSVVGKEAIGQMDDLEGKQPDAVIACVGGGSNAMGIFYPYIPYKETRLIGVEAAGHGIDTGKHAAPLTANSPGVLHGNRTYMMQNEEGQIIETHSVSAGLDYPGVGPEHSWLKDTGRAEYVAVNDDEALAAFHNLCKTEGIIPALETSHAIAYAEKLAKEL-PKDKTILVNLSGRGDKDINTVANIAGI--KIMGGE-EDQRHIGVAHPREGVRRLTQGRGQYIDDIDLPRLAHVVFWRSPVAHMRITRIDRTAAAALPGVIAVVTGPEIAQCK---IKSAPQYPLAIERATWQGEPVVAIVAETRARAEDALALLQVEWEDLPAVLDTETALDAATPLIHPELGDNLCFQRQLDTGGVDEAFARDDVVFEETYVFGRHTGVTLEPRCQIADWQPAEGRLTVYHSFQAPHMMQDLYCRQFELSEAQVRVICRDVGGSFGIKVHAYPDDFATVALSLMLGRPIKFVADRLESFVSDIHAREHRIHAKIAASKAGEILAFEIDDLTGIGPFSMRTSGIEGQVVNLTGGPYKHKHYRAKLKVVFQNKVPTCQYRGVGHPIACAVTEALVDGVAAKLGLDPIEFRQKNVIPD-DAYPASGIKLEVLSHEACLREARRVCDYDSLRVEQGVYRGIGVAALIELTNPS----AAIASQDGATIRLEPTGVITVSSSVGEQGQGAEAIFAQIAADAVGVSLDRVRISTGDTDTTPYGGGTWASRGAGIGGEAVLQAGRVLRENILAVAEAILKRERAGLRVYRNAVVDGASGETLIELAELGRIAYDFTPELMVTRHYAQ----------------RDFIFTNGVQISHVEVDVDTGFVKLLKHWAVEDCGRVINPMLVDEQMRGAIVQGIGGALFEECLYTDGTMRNANMADYLVPMAGEMPDIVVSHVQSPTRSSMLGAKGAGEAGTAGAPAAVMNAINDALGARMSSQPITPEKVLRALGK----I
MPDDENGRFGKFGGRFVSETLMPLILDLEKEYEHAKTDDSFWAEMNDLWTHYVGRPSPMYFAERLTDYLGAKIYLKRDELNHTGAHKINNVLGQILLARRMGKTRIIAETGAGQHGVATATVCARFGLKCVVYMGAHDVERQKPNVFRMKLLGAEVIPVTSGRGTLKDAMNDALRDWVTNVRDTFYCIGTVAGPHPYPAMVRDFQSIIGKEAKAQLMEQEGRLPDTIIAAIGGGSNAMGLFYPFLDDKSVNIIGVEAGGKGVNEKEHCASLTGGRPGVLHGNRTYLLQDEDGQILEGFSISAGLDYPGIGPEHSWLHEIGRAKYVSITDREALDAFQVCCQQEGIIPALEPSHALAHVMKIAPSL-PADHLICMNMCGRGDKDIFTVAAALGV--EMME-----KFGRSQPITRIEDVRFLTGHGRYVDDIAPAHAFHAFVFRSPVAHATITELDLSDAREAEGVHMVFSADDMEAGLGSTGASPLRAELARDRVRFVGEPVAVVVADTLAQARDAAELIVFEYDELPVSLS----LDFNGPTIHPEAPDNRAFDWGM--GDTDAAFAKAARTVSMDVGDNRVIVNAMEGRGVWAEWD--GTRLHLCVNGQGVWGTKSKLAAKFDLAADNVRVTNPDVGGGFGMKAMEHPENVCIAFAAMQLDHPVRWMSDRSEGMLSDNAGRDLVHTAEMAFDADNRITAYRVHTICNLGAYNSFAQPIQTLFSRVLTSVYDIPATWLHVEGVYTNTTQVDAYRGAGRPEAIYLMERLMDQAARELGVDPWELRRKNFIRA-DQFPLVGETYDVGDFHRVLAAAEAQADRPGFAARRGRLRGLGLCYYIESILGD----PS----ESARVEFAEDGMVDLFVGTQSNGQGHETVYTMFLHDQTGIPPEKIRVVQGDSDRIKQGGGTGGSRSVTVQNTATLAAVDTIVAAFTPFVAELAGVDAENVSFDHETFRAEGS-NVVLTMLDVAEKARGRDDLLQHEARTKL----------------DARSFPNGAHVAEVEVDPATGVVTLCKYTVVDDFGNLINPMLVEGQVHGGVVQGVGQALTEHVIYEEGQLLTASFMDYAMPRADLMPMIGFTTEPVPSTANIMGMKGCGEAGTVGSMAATANAVHDALGVAKADMPFTPLRVWEMLQDAQAAE
MANDDKGRFGIFGGRFVSETLMPLILSLEEEYERAKEDPSFWAEMDDLWKHYVGRPSPLYFAEGMTERLGAKIYLKRDELNHTGAHKINNVLGQILLARRMGKTRIIAETGAGQHGVATATVCAKFGLKCVVYMGAHDVARQKPNVFRMKLLGAEVVAVDSGRGTLKDAMNDALRDWVTNVEDTFYCIGTAAGPHPYPAMVRDFQSIIGKEVRTQLQEGEGRLPDTVIAAIGGGSNAIGLFHPFLDDESVNIIGVEAGGKGVNDDEHCASLTGGRPGVLHGNRTFLLQDEDGQILDGYSISAGLDYPGIGPEHSWLHDIGRAQYVSITDKEALEAFQFSCESEGIIPALEPCHALAHVMKIAGDL-PKDHIIVMNMCGRGDKDIFTVARHLGV--DLME-----KFGKSQSVKRVEDIRFLKGAGGYLDDVLPAGALRAVVLRSPVAHARVTDLDVSDARDGEGVHLVLTGADMVSGLGSTAAAPHRPALAGEHLRFVGEPVALVVAETLDQARDAAEMIMLDYEDLEVKMD----LCVGGSTVHDVAPDNRAFDWGL--GDTDAAFARAAKVVRMQVGDNRVIVNSMETRGCYAEME--DDRLHVCFSGQGVWGPRDEFARYLDMPKEQVRVTIPDVGGGFGMKTMMYPEYLAVAQAARVLKRPVAWVAERGESMLSDHQARDLTSDAALAFDADNRIIGYKVHTLCNLGAYNSFGQIMQTLFTRVLAGTYDVQDTYIHVEGIYTNTTYTDAYRGAGRPEAIYLLERMMDMAARELGVDPWELRRINFIKP-DQFPATGETYDVGDFTRVLNAAAERSDLAGFAARRGKLRGIGTCYYIESILGD----PA----EGAKVEFNEDGSVTIYVGTQSNGQGHETAYITFLSDQTGIPSDLITVVQGDSDRIEKGGGTGGSRSVTVQANAMLATVDVMVAAFAPYLADKMGVAEDAVTFDHETFRAPGS-NMTPTLVEAAEMARGRADLLVHEARATL----------------PARSFPNGAHVAEVEVDPDTGEITLDRYTVVDDFGNLINPMLAEGQVHGGVAQGVGQALMEHVVHEEGQLLTASFMDYAMPRAADLPMIDFSTEAVPSTANPMGMKGCGEAGTVGAMACSTNAVLDALGVRQVDMPLTPLRTWELLQD--AAQ
MVTKENGKFGEFGGKYVPELLIPALEELEKTYFELKDDPEFQKEFKYYLKEYVGRPNPLYYAERLTEKLGAKIYLKREDLNHMGAHKINNTIGQILLAERMGKERIIAETGAGQHGVATATAAAMFGMDCEIFMGAEDIERQQLNVFRMRLLGAKVTPVTQGTATLSDAVDAAIRNWVETVEDTHYIIGSVVGPHPYPTMVRDFHSVIGEEAREQILDVEGDLPDYLVACVGGGSNAIGLFHPFLDDEDVEMIGVEAAGTGLNTDKHAATMSKGTKGILHGFKSYVLQDENGQIQPAHSISAGLDYPGVGPEHSYLKAIGRADYQAVTDDEAVEAFQLLSEVEGIIPALESSHAVAYAKKLAPQL-DQDQVIIVNLSGRGDKDVYTVADKLGVSIDGMGY-----DKVNKSAKRVDAYEKVTGRAKFGADHYFHNMLYAKVLMSDYPHAEILDIDVKQARELPGVKAVLTADNIPN--EFGVIIENQQVLAKEKTMYIGDGVALVAAESKKIAKRALELIEVEYKELEGVYDPLVARKADAKSIHADLDNNQVVHHPLRKGDVKEGFAKADVILEREYTTQFIEHSYIEPESIVVVPYERNCLVSIYGSIQNPYATRDAVASVLQTDLSNVRVNQNNMGGAFGGKDENS-MAARAAVLALETERPIKMVNSREESMLESYKRHPYSLQYKVGASEDGELLAMEIEAVADSGAYACQTPFVTWRSVVQATGPYEIPNVKTDTYGFYTNNVYTGAMRGYGSPPTIFAQESLMDELAQELDIKPDELRKKNMYRN-GSVTASGQKLHEVSLKQVMSEAMEAIDYQEKYNKYDKKRGIGMSISFRGVSLG----AEGVDAAGAIVSIQKDGSLIIHGALAENGQGLKTVFSQMVAEELGVSLDSINYMEVDTSVAPESGSTVASRSTLVGGNAVKDAAVKLKGIIKEFTAKEYDLAEENIILQDDYLYTTA-GEKIASFKEIISQAYGSGVFLSAYGWYQSPDIS-WDEET-GQGS-PYFTYVYGCQIAEVEVDTGTGQVDVLNMTAAHDVGKAINPANVRGQIYGGVVMAMGHCIMEDLETENGYIKTTNFDEYLIPTAKDIPDITPIIVENPDPDGPYGAKSIGEPTLELGSAAISNAVAQATGKRIRDLPLNLERVLISLSKG-GNK
MSADERGHFGTFGGRFVAETLMPNILELEKAYEAARNDPSFHADMASYSTHYIGRPSPLYYAERMTEHLGAKIYFKREELNHTGAHKVNNVLGQILLARRMGKKRIIAETGAGQHGVATATLCARFGLDCVVYMGAVDVERQKPNVFRMHMLGAKVVPVQSGTKTLKDAMNEALRDWVTNVSDTFYCIGTVAGPHPYPAMVRDFQCVIGNETREQMMEAEGRLPDSLVACIGGGSNAIGLFHPFLDDKDIEIYGVEAAGHGLDK-LHAASLSGGRPGVLHGNRTYLLMDHDGQIQDAHSISAGLDYPGIGPEHAWLHEMGRVTYLSATDTEALEAFQLCSRLEGILPALEPSHALAKVMELAPKK-PKDHLMVVNISGRGDKDLFQIAEHLGD--QIMTA-----TGIGAPVRRKEDQRFVTGQGRYVDDFNRPGQAYAYFLRSPHAHAAIRSIDTGPAMIMPGVIAVFTGDDLAAKIGSPMKAGPHPALAQGKVRYVGDHVAVVIAETLAQAKDAAEAIVVDYDVLPAVVDTAQATK--APQVHDVSPDNTVFNWHL--GNTEAAFARAKHVTKIDLINNRLVPNPIEPRAAVGEFDLGTDNYTLYTTSQNPHVARLVLSAIGVAPEHKLRVIAPDVGGGFGSKIFIYAEETVCVWAAKKVKRPVKWTSDRSEAFLSDAHGRDHVTHAEMATDESGKIIGLRVHTTANLGAYLSFSSSVPTLYAPLLSGQYDIPAIYCEVDGIYTNTAPVDAYRGAGRPEATFVVERLVEKTARELGRDPAEFRRRNYI---TQFPPVIMTYDTGDYAASLDKALEIADYKGFSARKGKLRGIGFSSYIEACGIA----PSVGLWESAEVRVNPTGSVEVLTGSHSHGQGHETTFAQLVSDRLGISIDQVSIVHGDTDKVQFGMGTYGSRSGAVGMSAIAKALDKVIAKGKKVAAHVLEASEGDIEFKDGRFGVAGT-DRSLAFGEVALQAYDLEPGLKEGAFYDP----------------TNFTFPAGVHICEVEIDPDTGVTKIERWTAVDDFGVIINPMIVEGQVHGGIAQGIGQALLEGAYYESGQLITASFNDYCMPRAIDLPSFQVGMTMTPCPSNPLGIKGCGEAGAIAAPPAVINAITDALGHEDIAMPATPQAVWRAAQKARAAE
MAEDENGRFGDFGGRFVSETLMPLILSLEEEYERAKTDDSFWAEMQDLWTHYVGRPSPLYYAERLTERLGAKIYLKRDELNHTGAHKINNVLGQIILARRMGKTRIIAETGAGQHGVATATVCAKFGLKCVVYMGAHDVERQAPNVFRMKLLGAEVIPVTSGRGTLKDAMNDALRDWVTNVHETFYCIGTVAGPHPYPAMVRDFQAIIGKEAKEQMMLAEGRLPDTIIAAIGGGSNAMGLFYPFLDDKSVGIIGVEAGGKGVNDKEHCASLTGGRPGVLHGNRTYLLQDDDGQILEGFSISAGLDYPGIGPEHSWLHDIGRAEYVSITDAEALEAFQLCCETEGIIPALEPSHALAHVAKIAPNL-PADHLICMNMCGRGDKDIFTVARALGW--EMMTDAPANANAIGRSLRRIEDRPLLTGQAAFAADLRVEGQVHMRVVRSPVAFGRITEIDVDEALELPGVIAVWTHADVAA-L--GLGPYRQWVLARDFVRYVGEPMAVVFAETGFAAEDAADLIFAEIDELDAHLSAT----ADPVEVYPGVETGLLAVIRKGAGDVDAAFAAADRVVELEVAVGRHTGVPLETRGALAQHDPDSDVVTMMGAAKVPHYNRGAIATMLGLPTDKVQLSEQHVGGGFGIRGELYPEDVLVCHAARVLGRPIRWIEDRKEHLLAANHSRDQAYRLRAAVDPEGVILGLDAAFYTDQGAYVRHGGTVTDLAAAMLPGPYRIPAYRVAGHIRLTNKTPAGTYRAPGRFESTFARERLMDEIADQCGLSRSEVRRRNLIPE-AAMPQTHLVYDSGKYADLLERFRTMLDLDRTEDALGEMAGCGLGFFVEKSGLG----PD----DLVRLHLSGDGTIRIVTGVASVGQGVETTLAQVCAGTLGIGIDGIEVIHGQTSLIEKGMGAFATRVTVMAGSAVKIAAEALIAKATEAAAKALGADPADLTFDAGRVS----PSGALTLAEAAQAAG----EIVAEGLFET----------------THMTYPYGIHFAQVSVDPETCGVTIERYAVAYDIGRMVNPMLVEGQLVGAVAQGVGGALLEEFVYEAGQPLATSLADYLMPTAMEMPEVELLIREAPSPINPLGVKGAGEGGINGAGAALAGAVSQALGRRVDRLPMTPERIYRWIR-----G
M-NDENGRFGDFGGRFVSETLMPLILSLEEEYERAKTDESFWAQMDDLWKHYVGRPSPLYFAERMTEDLGAKIYLKRDELNHTGAHKINNVLGQILLARRMGKTRIIAETGAGQHGVATATVCARFGLKCIVYMGAHDVKRQAPNVFRMRLLGAEVIAVTSGRGTLKDAMNDALRDWVTNVNDTFYCIGTAAGPHPYPAMVRDFQSIIGKETREQLHEGEGRLPDTLIAAIGGGSNAIGLFYPFLDDESVNIIGVEAGGKGVNDKEHCASLTGGRPGVLHGNRTYLLQDDDGQILEGFSISAGLDYPGIGPEHSWLHEIGRAKYVAITDKEALEAFQYCCTQEGIIPALEPSHALAHVMKIAPNL-PKDHIIVMNMCGRGDKDIFTVAKALGF--DMMNDQTTKLKGLGHSRKRVEDVRFTQGKGNYVDDIKMPGMLFGDFVRSPYAHARIKSINIDAAMALPGVVAVLTAKDLEPGL--TLAGDKQMVLADGKVLFQGQEVAFVVADDRYINADAIDLVEVEYEELPVVTDPFKALEPDAPVLREDLHHNHIFLWEV--GDTDEVMADADVVAEETVYYHRTHPCPLETCGCVASMDKVNGKLTLWGTFQAPHVVRTVASLLSGIEEHNIRVVSPDIGGGFGNKVGVYPGYVCSIVASIVTGRPVKWIEDRMDNLMATAFARDYWMKGKISATKDGKITGLHCQVTADHGAFDAADPTKFPGFMSICTGSYDIPVAYLGVDGVYTNKAPGGSYRCSFRTEAAYFIERMIEVLAIKLGMDAAELRAKNFIKK-DQFPALGWEYDSGDYHTAWEKALKAVDYDALRVEQRKLLGIGLSHFTEIVGAG----PVMGMFDSCEIRIHPTGSAIARLGTISQGQGHATTFAQILASEIGISADSITIEEGDTDTAPYGLGTYGSRSTPVAGAAAAMAGRKIRAKAQMTAAYLLEVHDGDLEWDVDRFIVKGAPEQFKTMTEIAYASYGLEPGLEAVSYYDP----------------PNMTYPFGAYICVMEIDVDTGTHEVRRFYALDDCGTRINPMIIEGQVHGGATEAYAIAMGQELAYEIGNVKTGTLMDFFLPTSWETPTYETDFTETPSPHHPIGAKGVGESPNVGGVPAFSNAVHDAFGLKQSHMPHDQWRIWKIANDLGLHS
MTIDDRGFFGLYGGRFVAETLMPLILELEKAYDEARNDPAFHAELAHLGKHYTGRPSPLYFAERLTEHLGAKIYFKRDELNHTGSHKINNCLGQILLARRMGKTRIIAETGAGQHGVASATVSARFGYPCTVYMGATDVERQKPNVFRMKLLGATVNPVTSGAGTLKDAMNEALRDWVTNVEDTYYIIGTAAGPHPYPAMVRDFQSVIGTEAKEQMLAAEGRLPDALVAAIGGGSNAIGLFHPFLDDRDVQIFGVEAGGHGLDVPGHAASMAGGRPGVLHGNRTYLLQDGDGQILEGHSISAGLDYPGVGPEHSWLKDTGRVSYVPATDREALDAFQVCTRLEGIIPALEPSHALAHVIKLAPTM-AKDQIILMNMCGRGDKDVFTVAKHLGQ--DMMTEMK-AKFGLGASAQRIEDPHFVTGRGRYTSDITPAGTLYGYVLRAQMAHARFTLSGVDDAREAPGVHLVLTGEDVED-LGKFPWVPPRPVLNLTTVRHVGDPIAFVVADTVEAARSAAEAIDVDYVPLDVAVETRTALDPATPVVWPEKGTNLAFDYFL--GDTDAAFAAAARTVALEVVNNRLVVNYMETRAAIGEYDADTDRYTLIAGTQGGHGMRDALARVLKIAPSQLRVITPDVGGGFGIKTFVFSEYPLVLVAAKKLGRPVKWVGDRTEHFIGDAQGRDNITTGELALDADGRIIGYRVDLTANMGAYLNYGPFIPWVGVTMSTGLYDIPALAVSVKGVFTNTLPVDAYRGAGRPEAAYLIERLMDVAAHDLGLTPEEFRRRNFV---ATLPATGRSYDTGDFAGHMDAGLAAADYAGFPARLGKIRGLGFATYIEACAFP----GS----EEANVVLNPDGGVTLFIGTQTNGQGHATAYGQIIAGYLGIDIAQVKTVQGDTDLVANGGGTGGSRSIPLGAASVDIAAKVLVEKIKELAATELETSAGDLELVDGAVRIVGT-DRSISLADVARAAP--EDSRKGYGKFVQ----------------DECTYPNGTHVCEVEIDPETGKTDVVGYTIVDDFGVTVNPLLLAGQVHGGVVQGLGQALIENTVYATGQLLTASFMDYGMPRADDVPSIAFQTRNIPSTTNMLGIKGAGEAGTIGATPAVANAVNDALGIRHLDMPLTPLKVWEAIRAA---G
MANDENGRFGDFGGRFVSETLMPLILSLEEQYEKAKTDDAFWAEMHDLWTHYVGRPSPLYFAERLTDHLGAKIYLKRDELNHTGAHKINNVLGQIILARRMGKTRIIAETGAGQHGVATATVCAKFGLKCVVYMGAHDVERQKPNVFRMRLLGAEVIPVTSGRGTLKDAMNDALRDWVTNVRDTFYCIGTVAGPHPYPAMVRDFQAIIGKEAKEQMLTAEGRLPDTLVAAIGGGSNAMGLFFPFLDDASVNIIGVEAGGKGVNEKEHCASLTGGRPGVLHGNRTYLLQDDDGQILEGFSISAGLDYPGIGPEHSWLHDIGRAQYVSITDVEALEAFQLCCLQEGIIPALEPSHALAHVMKIAPTL-PEDHLICMNMCGRGDKDIFTVAKALGF--TMMALDNTGFTHVGTTPDRPDGVDKVTGRARFGADITAPGMLHAAIVRSPHAHARIKRIDTSKAEALAGVKGVVTRADFAT--TGENWNILENVMAGDTALYDGHAVAAVAATSSLIARDAAKLVVVEYEPLPHVTDVDKAMAADAPVIREGALHNVVRYHESGHGDVEAGFAEADLVVEDHFKTEATHQGYIEPHACLGTLGG-DGKGELWCCTQGHWNVQKICAALLGLETANLRVTASEIGGGFGGKTAVF-IEPVALALARKTNKPVKLVMPRADVFKATGPTASTSMDIKIGMKKDGTITAAQGTFRLQGGAFPGAPCE---FTAMCAFAPYALKNVRQVGYDVMSNRPKQAAYRAPGSPMAAFAVESVIDELCNRLDLDPIETRLKNASKK-GTKASFGPTFDRIGLVETLEAAKAHPHYCAPL---KPGQGRGISCGFWFNHGG---------ETAVSLALSEDGTAQLAVGTPDIG-GSRASMALMAAEELGIPYENIRVTIADTATLGYNEVSHGSRVTYASGLATIQAARDAVKKLCGRAAAKWGIPEDAVKWENGCAVPSGPDFDPLPIAEITKRM-ATGGPIVGHFEATP----------------EGAGVSFATHIVDAEVDPETGKTSVVRYTVVQDAGKAIHPTYVEGQFQGGAAQGIGWALNEEYIYEDGRLQNALFLDYRIPVASDLPMIDTVIVEVPNPGHPYGVRGVGETSICPPLAAIANAVSAAAGVRLRQLPMSPPRILEALEQQ-RNG
MNKDEQGMFGIFGGRFVAETLMPLILELEEHWNAAKNDPAFKAELQQLGAHYTGRPSPLYFAERLTEHLGAKVYFKREELNHTGSHKVNNCLGQILLAKRMGKTRIIAETGAGQHGVASATVAARFGLPCVVYMGATDVERQAPNVFRMRLLGAEVKPVTSGHGTLKDAMNEALRDWVTNVEDTYYLIGTAAGPHPYPELVRDFQSVIGQETKEQILAAEGRLPDMLVAAVGGGSNAIGLFHPFLDDKGVAMVGVEAGGKGLEGDEHCASLTAGSPGVLHGNRTYLLQDSDGQIKEGHSISAGLDYPGIGPEHSWLKEAGRVEYVPIMDHEALEAFQLLTRLEGIIPALEPSHALAEVIKRAPKM-GKDQIIVMNLSGRGDKDIFAVAKHLKM--DVMPTLA---SAVSSSIPRIDAHRYVSGKPVYTSDLLPAGCLHMALLRSPHPRARIVSLDVMKAKAAPDIVEVVTAVDLDDK-VEGRGTIVGRCLADGEVCYIGQPIAAVVATSVHSAQAALDLIEVEYQPLQAVLDFDEALDAGAVAAHPGWATNVVARDEIHRGDFEAALRLADVVVAGELEFAPSTAAPMEPCCFTGDWDPALERVSLTGTLQNPHTTRWMIATALNIQETAVRVVAPPLGGSFGLKMAGHPEEVLVCALARFLKRPVNYTEERWETLMAPC--RRQKHRFQIAATRDGRILGFEDQFVADVGITGPNGWSMPLVTATVFPTVYDVEHCRISATLIATNSTPWQPIRGYGKEIGNTVMERAIDLLAAHLRMDPVALRHLNLIAA-GDFPASGLNLDSGDYPTALEKLTKLFGYDAWRHRQEKVIGIGIAFELTPEGGA---RPGPSGFETATVKLLPGGSVQVLVGVTSPGSGNETGIAQLVAAELGVDARSVQVVQGDTDVTPVGTGHASSRAMLYGGTAAVLAARDLRAKVLLCAANILRAPTEGLSLEASMIRDSEG-NGVLTLQEVSHQAHGTELPLEATRSFQPINVSVIPDEK-GRIA-TYSSFPYSVHAAAIELDRETGSVKVLDYACVHDCGVMINPMLVTGQLKGAIVMGIGAALWEELAYDQRRPLARRLKEYLLPRAIDLPEIRVGHMSTPSPYHPLGLKGAGESGVGGGIAAMLSAVADALRAALTRCPATPPTLLDILHDTQ--F
M-DDEKGRFGIYGGRFVSETLMPLILSLEEEYEKAKTDQSFWDEMNDLWTHYVGRPSPLYYAARMTEELGAKIYLKRDELNHTGAHKINNVLGQIILAKRMGKTRIIAETGAGQHGVATATVCAKFGLKCVVYMGAHDVERQQPNVFRMRLLGAEVVPVTSGRGTLKDAMNDALRDWVTNVRDTFYCIGTVAGPAPYPAMVRDFQSIIGKEVRWQLQEGEGRLPDTIIAAIGGGSNAMGLFYPFLDDPSVKIIGVEAGGKGVNEKEHCASLTGGRPGVLHGNRTYLLQDDDGQILEGFSISAGLDYPGIGPEHAWLHDTGRAEYVSITDKEALEAFQFSCRTEGIIPALEPCHALGHVMKLAPTL-PKDHILVMNMCGRGDKDIFTVAKHLGF--DMMSKQI---DPIGKSVPRERARRFVTGRGRYTDDTAALRGLHAAFVRSPVARGDILEIDCQAARDMDGVVAVLTHAEIAGYQ---MKAPEQHALPPARVNYVGEPVAMVVATSRALAEDAAEQVFADIDPLDAVADIETALAPDAPLIHEDCGSNLCVILTSGNGDYGTPFKDADLVIEDTVDFGRHTACPLETRSMLAEYDPSSEVLTLRISHQCPHQLQAELAKILGLGQHRLRVISEDVGGAYGLKQQLYQEDVLVCLAAIQTGRPVRFVADRLESFASDNHAREHRVSARIAVTKDGRITGFELDDLFPIGAYPQRTSLGEGHVLRMSAAGYDIADFRSRLRLLFQNKALIGHYRSVGHPVACAITEHMVDRAAAALGLAPETIRLRNFLSD-DSYPPTGVHLHYLSQHACLDRLLADMDITALRSEQGIYRGIGIASFVELTGTG----NGVSGQDGCTLKMEPSGHVRCMPSVTDQGQGTDTGIAQIVASVLGVEVADIRVLSGDSEITPHGGGAWASRGISTGGEAAWQAAQTLREQLLMVAGHLHQRDPETLDLSKGHVVDAAG-AQISTTAEVAHICYDMPTELMVTRHSVP----------------RVFQATNGIQAAYVEVDTDTGFTRLLGHWVAHDGGTLINPKLVEEQIRGGVVQGLGAALLEEIRYEDGQLLTATMADYLVPMASDVPDIQVSHVTSGTAEGVLGAKGVGEAGVAGASGAVLNAVNDALGATVRRLPIAPRTVLAALGGAASGR
MADDEQGRFGDFGGRFVSETLMPLILDLEAQYEYAKTDDSFWAEMNDLWTNYVGRPSPLYYAERLTEHLGAKVYLKRDELNHTGAHKINNVLGQIILARRMGKNRIIAETGAGQHGVATATVCAKFGLKCVVYMGAHDVERQAPNVFRMKLLGAEVVPVTSGRGTLKDAMNDALRDWVTNVEDTFYCIGTVAGPHPYPAMVRDFQAIIGKEARAQMLEKEGRLPDTLIAAIGGGSNAMGLFFPFLDDKDVGIIGVEAGGKGVNAKEHCASLTGGRPGVLHGNRTYLLQDDDGQILEGFSISAGLDYPGIGPEHAWLHDIGRAQYVSITDVEALEAFQLCCELEGIIPALEPSHALAHVMKIAPEL-PADHLICMNMCGRGDKDIFTVAAALGI--EMME-----KFGKSQSVLRREDDRFLTGRGQYVDDTTPEGALHGYVLRSSYAHGVITALDTQEAEEAEGVHLVLTAAALETGLGQLAPNTDRFLLAKDKVRFVGEPVAMVFAETYAQARAAADMIELEVDDLPVHLE----LQPGGPNLHEAAPNNVAFDWAL--GDMEAVKAKAAHVLSFEISDNRVICNSMEPRGCWADIE--DGRVHLCVNGQGVWSQKGQLAKMLGLPESEIRVTNPDVGGGFGMKAMAYPEYFLAGQAARMLNRSVRWMSDRSEAMLSDNGGRDLTSTATLALDADHKIIGYQVHTLANMGAYSGFAQPIQTLFSKVLTGLYDIPVAHLQVTGIYTNTTQVDAYRGAGRPEAIYVLERAMDYAARALGIDAWDFRRRNFIAP-EKFPASQVRYDVGDFGLVLDRLAQEAARDDFEARRGLLRGLGLCCYIESILGN----PT----ETSRVVFQADGSVDLYVGTQSGGQGHETVYAQYLADQTGLPVDQINVIQGDSDLIPTGGGTGGSRSATVQNSATLALVTVMTEAYKLFLAEHHEADSADVSFDDEVFRIAGS-NVVFSWLDAAKLARGQSALLDVTQSATL----------------DDLSFPNGAHLAEVEVDPQTGQSQVVRYVIVDDFGYLLNPMLVEGQVHGGVVQGLGQAMMEHVVYDNGQLLTASFMDYGMPRAADVPMFDFNSVVVPSTANPIGMKGCGEAGTIGSMAAVSNAVMDALGVTRADMPFTPQRVWSMLQN---AG
MADDEQGRFGIFGGRFVSETLMPLILSLEEEYNRAKDDPAFWAEMKDLWTHYVGRPSPLYHAERLSTELGAKIYMKRDELNHTGAHKVNNVLGQILLARRMGKTRIIAETGAGQHGVATATVCAKFGLKCIVYMGAHDVKRQAPNVFRMRLLGAEVIPVTSGRGTLKDAMNDALRDWVTNVRDTFYCIGTAAGPHPYPAMVRDFQSIIGKEVRWQLQEGEGRLPDTVIAAIGGGSNAIGLFHPFLDDPSVKIIGVEAGGKGVDDRQHCASLTGGRPGVLHGNRTYLLQDDDGQIQEGYSISAGLDYPGIGPEHSWLHESGRAEYVSITDKEALEAFQVSCRTEGIIPALEPSHALAHVMKIAPKL-PSDHIIVMNMCGRGDKDVFTVAKHLGF--DMMG-----KFGNSQPVKRVEDLRFLTGQGQYIEDAAPAGALRAWVLRSPVAHGVITALNVEDARACEGVHAVITLADLEAGIGSGGAAPERPMLARDRVRYVGEPVAVVIAETLDQARDAGELIELDIDDLPAKLD----VLPGGEPLHAEAPDNRAFDWGM--GDTAEAFRTAAHSVALQVDDNRIIVNSMEPRGCFAEWA--GGRLHFTFGGQGVWVIKSQLAAKFRLDEADVKVTIPDVGGGFGMKAFPYPEYFAVAQAARALERPVFWIADRTESMLSDNGGRDLTSLAELAFDEDLKITAYRVSTRCNLGAYNAFGQPIQTLFSRVLAGAYDIQTAWLQVEGIYTNTTQVDAYRGAGRPEAIYVLERAMDRAARELGVDPLELRRRNFIKP-AAFPVTGETYDVGDFGKVLSRAADEADLGGFAARRGKYRGVGVCYYIESILGD----PS----EGAEVEFLEGGRVNIYVGTQSNGQGHETVYAQFLADQSGIPADHIQVIQGDSDRIATGGGTGGSRSVTTQANATLAAVEKMIAAFIPFLAEEMGVEENEIEFDGDTFRAPGS-NLTPTMLEAAEMARGRLDLQRHAARARL----------------PGRSFPNGAHIAEVVIDPETGQSDVERYTVVDDFGNLINPMLAEGQVHGGVAQGLGQAMLERVVYADGQLLTASFMDYALPRASGVPMIGFTSEPVPSTQNPMGMKGCGEAGTVGALAAVANAVQDAVGVRQVDMPFTPQRVWEVLRDVSAAE
MTEDEDGLFGQFGGRFVAETLMPIILDLEDAYRTAKTDPAFRAELDDLQTHYTGRPSPLYFAERLTEHFGARVYFKREELNHTGSHKINNCLGQILLARRMGKTRIIAETGAGQHGVATATVCARFGMPCVVFMGATDVERQKPNVFRMKLLGAEVRAVTAGAGTLKDAMNEALRDWVTNVSDTYYLIGTAAGPHPYPAMVRDFQQVIGDETRQQMLDDTGALPDAVVACVGGGSNAIGMFRAFLDDPSVAIYGAEAGGHGIHIEGHASSMSGGRPGVLHGNRTYLLQDAAGQIMEGHSISAGLDYPGVGPEHSWLRDTGRVTYVPVTDEEAVDAFHLCTRLEGIIPALESAHGLAHVGKLAKTM-GREQSIVLCLSGRGDKDVNTIAARMGL--EMMSDP-----AAVMDLPRRDAGDKLRGRTKYTIDRVRPDTLHAALLRAEVPAGRILRLDVSAALAMPGVRAIATGRDAPG--LYGIGIADHPLLAVDAIRYHGEPIAAVAAETAAQARAAVAAIVLEIEPLPPVLTMAEALEPGARLVHEGWGGNVAWEARTIRGDVEAAFARDDVVIESRFTVGRQSHVPFEPRVAIGTWED--GRAHIQTSTQVPWTVRGVTGRALGLGPGQVRVTVPPVGGGFGLKFDAT-IEPITALLARMSGRSVVLENSRQEEMATCLCRENAEIVIRSAVTREGEIAGREAVVLMDCGAYGGEQVFLTTMTAHTLGGNYRVGAMRLASRAVYTNTPPNGAFRACNGVYNTFALERHTDEICEALGFDPLAFRRRNVVGD-GDLGATGQRFEGDVLAPMIDRMEALRARTGTAE--GRLYGMASVVGTWFVFTG---------PSAATVHLNTDGGAVLVTSGVEIGSGTMQALPQIVAGELGLDPASVVVREADTDAAGLDVGVGGGRTTVSIGAASVSACAEVREKLLKTAAEMLQSRPEDLVLEQGRVAIRGRPGSGTTIAAVVAHA-WTTGPISGSGAFTATGTPMSGCAM-GHFIDALDIPVFVVHEAEVAVDPDTGHVEVLAYRVVQDVGRALNPRAILGQVQGGVVQGLGYALHEEVTIADGRIAQDGFETYRVPLAGDAP-VAVDLFEGAPSIGPLGTKGAGEVPILGVGAAIACAVARATGKPVQRLPLTPPRVLRLLHDREDNA
MFDDLKGHFGIYGGSFVSETLTHAINELKAAYAQYQHDPAFIAEFKSELAHFVGRPSPVYHAARMSREMGAQIFLKREDLNHTGAHKINNTIGQAMLAKRMGKPRIIAETGAGQHGVATATICARYGLECVVYMGAEDVKRQSPNVYRMKLLGATVVPVESGSKTLKDALNEAMRDWVANVDNTFYIIGTVAGPHPYPMMVRDFQSVIGEECLTQMPEMAEQQPDAVIACVGGGSNAMGIFYPYIPHDKTRLIGVEAAGEGLDTGKHSASLQLGTPGVLHGNRTYILQDENGQITETHSVSAGLDYPGVGPEHAYLKDIGRAEYVGITDKEALEAFHYLCRTEGIIPALESSHAVAYAMNLAKTM-RPDQSILVNLSGRGDKDIGTVADLSNADFVKMTMNK--FRFIGKHRRAVEHKRFVVGKGRYAADIQLPGMLHIALVASPYASAKIKNIDASETLAMPGVHAVLTGEELCRHIGVDAPQVTRYPLAFDVTRYAGEWVAAVVADSRALAEDAAELVNVDYEQLPCVVDPQEALKPNATLVHPAHGTNVIFHRKFVWGPVEEDFAKCDHQLSYQVSWARNATVPIETFAVACQWNDSTGILDVWASIQMPKFP-DQVAKALRLPGNAVRVFDVDVGGSYGVKRGL--HSVLVGYLAKKLGRPVRLVEDRLENMRGDMQGPDRVFDVTLGFQKNGEIKSMKMRAVDDIGAYSGRSPLQLGKPVGAIVGPYRILSVEYDAMAVMTHKTPQEAVRGFGQAPTNYALETGIDKVARFLNMDRIALRRVNLIGK-DEFPPSGTHYDSGDYDTVMTKALNTAAFEDLLKERGQLAGIGISTCLEPSGGN----SSTTWMDSCLVRVDLSGAITALMGTSTSGQAHETMVSTVVGEVLQKEPDGIRVLHADSLNALPSNSPVGSRMAIMLGGAAAGAAKKIKQKLLTIAAHNLGVTAEDLVYEDGHVQATNNPSQKMSWDALVEIAHGMEPGLQEKFVWEVPTGGMLPTED-GRVQ-MYPCHSFESHVVLASIDPETFKVSIRKYVCGHDCGVMISPDVVHGMTYGGIAHGLGAALMEKFAFPEGQLLSGTFMDYLLPSSAEVPAITIVDHCTPSPLTEFGQKGSGEAGYLGSPAAIASAVNDALGAKIDHLPMTPQAIWTALNVARAQA
MTTDERGHFGIFGGRYVAETLMPLILEVEKAYDAAKADPSFQKDYDYYAKHYVGRPSPLYFAERLTNELGAKIYFKRDELNHTGSHKANNVLGQILLAKRMGKKRIIAETGAGQHGVATATFCALFNLPCVVYMGATDIARQAPNVFRMKLLGAEVIGVESGTGTLKDAMNDALRDWVTNVEETFYIIGTAAGPHPYPMMVRDFQSIIGREAKEQMREAEGRLPDQLVACIGGGSNAIGLFHPFLDDKEVAITGVEAAGFGVKTDKHAASLTGGKPGVLHGNRTFLLQDEDGQIQDAHSISAGLDYPGIGPEHSWLHDIGRVNYASASDSEALEAFQMLSKIEGIIPALEPAHALAHVTKIAPDM-DKDKIILMNLCGRGDKDIFTVAEALGV--KIMESPSSSFKVVGTRPARPDGMDKVTGRARFGADMVMPGQLVGLILRSPHPHAVIKSIDSSAAEALSGVKAVVTRDDFAP--NDDHADVLYNIMAREKALYEGHAVAAVAATSRAIARKALKLIKVDYDILPHVTDVDEAMSPDAPVLHDSIPSNVVARSEFGHGDIDAGFAQADEIIERSFKTAATHQGYIEPHACVANVGA-DGMSELWCCTQGHFHVRQVCASLLGIDVSRLRVTASEIGGGFGGKTTVF-IEPVALALSRKAGRPVKIAMTRDEVFKASGPTASSSMNVKIGVTKDGRITAGYGEFRYQGGAFAGAPAD---FGAMSAFACYALDNVKTEAYDVVTNRPKGAAYRAPGAPMSVYAVESVIDELAARIGMDPIDLRLKNAAKE-GARSSYGPKFGSCGLVETLEAAKAHPHYSAPL---GPNQGRGVASGFWFNFGG---------ETCSNLNINADGTVTIAVGTPDIG-GSRASMCIMAAEELGIPYDRVRAIVADTSALGYNDTTEGSRVTFSSGMAVIKASQQAITEMCKRAALMWDIPAEAVTWEDGYAKPSGPDFEPLSLAEIAATA-KTGGPIAGHHEYNA----------------DGAGVSFGTHIVDTEVDPETGKVDIIRYTVIQDAGKAIHPDYVEGQFQGGAAQGIGWALNEEYIYDDGKLQNAGFLDYRMPVASDLPMIDTVIVEVPNPGHPYGVRGVGETGIVPPLAAIANGVSAAAGVRMTELPMSPPRVLKAIDTAKAAE
MNEDEDGRFGIFGGRFVAETLMPLILDLQAEWEKAKTDPEFQAELQYLNTHYTGRPSPLYFAERLTAELGAKIYFKRDELNHTGSHKINNCLGQILLAKRMGKTRIIAETGAGQHGVASATVAARFGLPCVVYMGATDVERQAPNVFRMKLLGAEVRPVTSGHGTLKDAMNEALRDWVTNVDDTYYLIGTAAGPHPYPELVREFQSVIGKETKEQMMAAEGRLPDMLVAAVGGGSNAIGLFHPFLDDDSVQIVGVEAGGKGLDGEEHCASLTAGSPGVLHGNRTYLLQDGDGQIKEGHSISAGLDYPGIGPEHSWLKDVGRVEYVPIMDDEALAAFQMLTRTEGIIPALEPSHALAEVIKRAPKM-GKDQIIVMNLCGRGDKDIFTVGKILGM--GLMTMAP--TAFIGQPHRRQNALRHLAGRGRFTTDLVLPRMVHAAFVRSPVARGQILAVDVEQASQAPGVICVLTAADLNPCM---MASPPQNILAETHVVWAGQPVVMVIASSRAQAEDACELVVVEIEDQEPVVDGAAALALGADTASPGLASNLCYETVLETADVDAAFAKAACVVDGEFSFGRHTAVTLEPRAVVADFDPSTGQLTVHQGTQTPYQFQDVYARHFGLNEGQVRVIAADVGGSFGMKLHVYHEEMATVAASKLLGRPVRFVADRLESFLSDIHARDHKVRARMAVDANGIITAMEVDDLTQIGAFSARTSAAEGQVIRLMGGPYRMQDYRGRLSVVFQNKVQTSQYRAVGHPIACAVTEVLVDGVAEALGQDPLDLRVRNVVPD-DAYPATGYQFEKLSHQACLARLRQMMGYETLRAEQGIYRGIGIAPFIEITNPG----AAISAQDGAIVKLTPSGDVQCMISVTEQGQGTETIIAQIVGEQLGVSPERVKVITGDTDTTPVGGATWACRGAGIGGETALRAGRKLRDQILAIAAAVLQSEVVDLRLADASVIDAHTGAVRLSLAEIGRIATGTDNSLTAAQHYAP----------------SGFAFTNGVQASHVEVDVETGLVKLLKHWVVEDCGRIINPLLVDEQIRGGVVQGLGAALFEECLYEEGQLTNGSLAEYLVPMACEMPDIVIGHVETPTLDTILGAKGVGEAGTAAAGAAAMNAVNDALKARLMQTPMTPARILAALGH----V
MNQDEDGRFGIYGGRFVAETLMPLILELEEAWKTARQDPAFEAELGALNTHYTGRPSPLYFAERLSEELGARIYFKREELNHTGSHKINNCLGQILLARRMGKTRIIAETGAGQHGVATATVCARFGLPCVVFMGATDVERQKPNVFRMRLLGAEVRPVTAGAGTLKDAMNEALRDWVTNVDTTYYLIGTAAGPHPYPALVRDFQGIIGREAREQMLAQTGSLPSAVVACVGGGSNAIGMFDAFLDDPEVKIFGAEAGGHGMDVEGHAASMNGGRPGVLHGNRTYLLQDENGQILEGHSISAGLDYPGVGPQHAWLRDTGRVTYDPITDKEALDAFHLCTRTEGIIPALESAHGLAEVAKLAPKM-GKDETIVLCLSGRGDKDVHTVAQSMGL--ELMSEIA---ERAVQNFRRRDARDKLMGRTRYTIDRATAGMLHAALLRSDVASGRILRLDTTAAARMPGVRAIVTAADAPG--RAGLGIADHPLLAVDTVRYCGEPIAAIAADTERQARDALAAIEVEIAPLSAVLDMGAALADGAPLVHPEWGGNVAWEASVDRGDVDAAFARDDVVVESAFRVGRQNHLSFEPRAVVAHFED--GRYHIETSTQVPWTVRNTVAALLAVPASSIRVTVPPVGGGFGLKFDCA-LEPFAALLARKSGRAVRLVNSREEEMTTCLFRENAEIRIRSAIAPDGSIAGREAVVLMDCGAYGGEQVFLTTMTAHTLGGNYRLGAVRIVSRAVYTNTAPNGAFRACNGVYNTFALERHTDEIAAAIGMAPDAFRRRNVIGD-GDLGATGQVFEGDVLAPMLAKMEALRARTPARP--GRLHGRATTVGTWFVFTG---------PSAATVNMNADGTATLVTSGVEIGSGSMQALPQIVAATLGLSPDKVVVRAADTDAAGYDVGVGGGRTTVSLGAASRSAAIEVRTKLLKVASDMLEASAEDLVMEDGRIDIAGARGSGVTIAEVAARA-ALLGPVAGTGSFTGAGTPMAGCCA-GHFIEALDIPVFAVHDCDVAVDPDTGHVEVLKYRVVQDVGRALNPSAIHGQIQGGVVQGLGYALHEEADVRDGAIRQTSFETYRVPLAGDVP-VEIELHEGAPSIGPLGTKGAGEVPILNVGATIACAVAHATGKQVRELPLTPPRVLELMLDRADND
MSDDEKGRFGQFGGRFVSETLMPLILDLEAEYEKAKDDDTFWAEMNDLWKHYVGRPSPLYFASRMTETLGAKIYLKRDELNHTGAHKVNNVLGQIILARRMGKTRIIAETGAGQHGVATATVCAKFGLKCVVYMGAHDVKRQAPNVFRMRLLGAEVVPVTSGRGTLKDAMNDALRDWVTNVGDTFYCIGTVAGPHPYPAMVRDFQSIIGKEVRWQLQEGKGRLPDTLIAAIGGGSNAMGLFHPFLDDTSVNIIGVEAGGKGVNEKEHCASLTGGRPGVLHGNRTYLLQDDDGQILEGYSISAGLDYPGIGPEHSWLNDTGRAQYVSITDKEALEAFQFSCGQEGIIPALEPCHALAHVMKIAPDL-PKDHILVMNMCGRGDKDVQTVARYLGF--DMMNKELDALGGMGCKRKRVEDARFTQGKGNYVDDIQLPGMLQGDFVRSPYAHARVKSIDSSAAMALDGVIAVLTAEDLAPGL--TLAGDKQMVLADGKVLFQGQEVAFVVAKDRYIAADAVELVEVDYEELPVLTDPFAAMESDV-VLREDLHPNHIFTWEV--GETEQVLDEADVVAEETVYYHRTHPCPLETCGCVASMDKVNGKLTLHGTFQAPHAIRTVVSLISGIEEHNIRVISPDIGGGFGNKVGAYPGYVCSVVASIVTGVPVKWVEDRMENLMTTAFARDYHMTGKISATKEGKITGLHCHVTADHGGFDAADPTKFPGFMNICTGSYDIPTAYLAVDGVYTNKAPGGSYRCSFRTEAAYFIERMVEVLAIELSMDAAELRRINFIKK-EQFPALGWEYDSGDYHTAWDKALKAVDYDGLRAEQRKLMGVGLTHFTEIVGAG----PVLGMFDSCEIRIHPTGSAIARLGTISQGQGHATTFAQILATEIGLPADSITIEEGDTDTAPYGLGTYGSRSTPVAGAATAMAGRKIRAKAQMIAAYLLEVHDDDVEFDVDRFVIKGAPEKFKTMKEIAFAAYGIEPGLEAVSYYDP----------------PNMTYPFGAYVCVMDIDVDTGVTDIRRFYALDDCGTRINPMIIEGQVHGGLTEALAVALGQEIAYDMGNVKTGTLMDFFLPTAWEVPNYETDHTVTPSPHHPIGAKGVGESPHVGGVPCFSNAVNDAFGLRHTNMPHDHWRIWKTANDLGLHG
MKSDLEGHFGQYGGSFVAETLVHALDELRAAYDKYHADPDFLREFAYELKHFVGRPSPVYHARRWSEQLGAQIWFKREDLNHTGAHKINNCIGQILLARRMGKPRIIAETGAGQHGVATATVAARYGLECVVYMGSEDVRRQASNVYRMKLLGATVVPVDSGSRTLKDALNEAMRDWVTNVENTFYIIGTVAGPHPYPMMVRDFQSVIGTECIEQMPLDAGRQPDYVVASVGGGSNAMGIFYPYLDHADVQLVGVEAAGEGLETGRHAASLNAGVVGVLHGNRTYVMQDEDGQVMETHSISAGLDYPGVGPEHAWLKDSGRAQYACVDDQEALAAFHGCCRTEGIMPALESSHAIAYALRLAPTL-PKDKIILVNLSGRGDKDMHTVADFSGI--SLMTHTEMPWTRVGKSQPRLEARSKVTGRAEYIHNLALPGMLHAKILRSTVAHGRILSIDTSAAQALPGVHSVVTSEDVLKIPYFGPAFHDQPVLAIHKVHYVGEPVAVVLARDPYIAEEALHLIAVEYEELAAVFNEVEAARSAA-VVHDVLDTNVALDFHVRRGDVAQAFANADHVFEHTFRTQQVMHTPLEPMITLAELTD--TGMTIHTSSQSPSFVRLEIARLLGWPESKVRVRTALLGGGFGAKLYIK-LEALAAALTLIARLPVKVALTMEEQFYT-ITKHATTFRIKTSVTKEGRITGRECEVWWNGGAFADIGPRVTQKSGFTAAGPYDIDNVSIDSYQIYTNLPPAGAFRGFGITQMVWAYESQADIIARELKMDPVEFRRINLLRD-GRPHATGTIMKDAALIQVLDRTAERMNWHLPFD--TLRRGRGIGIGYKALVAP---------TSMAIVSLSADGSCFVYSGTVDMGQGSDTAFAIVAAEVLGLDPTAVRVIHPDTDVTPYDMATLGSRSTFHMGHAVRLAAEDALDKMRSLAQELGMETEGKLDAA---ILVRRY---------------MQAGNIIGVGSFIP----SPDKAT-GQSANITPNWMVGATGIEVEVDTETGQFRIVRMENVGDCGTPLNPKIVETQLSGAAIMQLGAALYEEMDFEMGQLRNASFAEYKIPGIHDVPAVGTEMVDSYQHNGPFGAKGVGETGTYGVASAIAAAIEDAVGLRLTSMPMKYEAVCRALHASATSQ
MTSDERGRFGQFGGTYAPVTLLPAIEELREAYDAARRDPEFQAELERLLATYVGRPTALYYAESLSREIGAQIYLKREDLAHTGAHKINNALGQGLLAKRMGKPRVIAETGAGQHGVATATVCAMLGLECVVYMGEVDIARQSLNVFRMKLLGAEVRPVGTGSRTLKDAMNEAIRDWVTNVETTYYLIGSVAGMHPYPLMVRDFQSVIGRETRRQILEQAGRLPNAVVACVGGGSNAMGIFHPFVDDPGVELHGAEAAGLGIESGKHAATLSAGRVGVLHGSRSYVLQDDDGQIIEAHSIAAGLDYPGVGPEHSYLKDTGRATYHPITDAEALEGFKLLCRTEGIIPALESAHAVALGARLAADR-SPDDIIVINLSGRGDKDMHTLAEALGV--ALMTAT----TLIGKSIPRIDSPQKVRGQTRYTADLTPPGTLIARLTTATQAHARITGIDTSAARAVPGVVDVVTGADLPD--GPEPSERARAMLARDKVIYYGQPVAVVIAESEAAAEEAAALVQVDYEPLGVVIDPRAAMQPDAPVIRPKAPDNVISAVRFSRGDVEQGFAEADVVVERSFTTPSVHQGYIEPHATLAVPDP-LGNLTIYTATQGQFYARTVTADTLGLAQNQVTIVPMEVGGGFGGKTVL--LEPLVGALALRTGRPVKLVLSRMEEFLLATPAPGAVIDVKLGAKKDGTITAIQGHVIFDSGVYPGAPAVVAL---LILGGYYRCANLDLIGYEVLTNKPGVGAYRAPGAPQGTFAIEQAVDEAARALGWDPLEFRLRNVSAP-GDPQPNDVPWPEMGLREVLEAVRDH--WQQRTA--GPNEGFGIAIGGWPGGIE---------PCAANVRVNTDGSLTVSLGSVDI-TGTNTTMAMIAAETFGVPVDRVKVVTDNTDGAPYAGMSGGSKITYTVGLAVRAAAEEARRQVFAIAAAELEAAPEDLEIVDGKVQVKGVPDRSIAIGEIARLSMGKYEPVYGVGKSAV----------------TARAPGFSAQIAHVRVDPATGEVTLLGIVAAQDVGRALNPALVEGQIHGGVAQGIGWALHEGLIYDNGQPLNPTLMDYSLPAAPQVPPIEVKLVEVPSSAGPFGAKGVGEPPVIPTAAAIANAIADATGARVTDLPMTAPRIRAAIAKA---E
M----SGRFGKFGGQYVPETVMNALIELEEEFNKAVNDPNFMEEYRYYLREYCGRPTSLYYAENLTKKLGAKIYLKREDLNHTGAHKINNVMGQILLAKRMGKKRVVAETGAGQHGVATATGAAMFGMECEVFMGEEDIRRQSLNVFKMKILGAKVTAVTSGTATLKDAVNEALRHWVANIGDTFYVMGSVVGPHPYPIMVRDFQRVIGDEAKEQVLKKEGRLPDCVIACVGGGSNSMGIFYPFINDETVELIGVEAAGLGVDTDMHAASMAKGSVGVIHGMMTYVLQDDEGQVMPVYSISAGLDYPGVGPEHSYLKDTGRAKYVPATDAEALDAFKELCGTEGIIPALESSHAIAYAIKLAPGL-DKDKIIIVNLSGRGDKDINTIADIMGV--GIM-------KAVGKGYTKIDGMALATGKPVYTEDMAPKDALVIKILRSPHAYAKIISIDTKAAEAIEGVECILTYKDVPNRFTYPELSPYDRLILDSVVRYVGDEVAIVAAADERTALKALRLIKVKYEVLKPVLNFEESMDNEA-IVHTEDERNIVCSTNATFGNVEEELKKCDIVIENTYYTQAQAHAMMETYRAYSCYDY-AGRMVIVSSTQIPFHVKRHVSRALGIPASKIRVIKPRIGGGFGGKQTAS-VEIFPSLVTMKTGKPAIIIYDRKETFSATTSRHAMRLKVRLGAMKDGTIKVIDIEGLSDQGAYGEHAPTTFSVSGEKTLPLYKTAAARFSGYVVYTNKMPAGALRGYGATQGAFALESAINELSAKLNMDPTEIRLKNIMKA-GEKNI-DEILLSSSLDKCIEEGKKMIGWNEKFPSRNVVRAVGMAVTMQGSGIA------NVDTATVEIRLNDDGNYTLFTGATDMGTGSDTILSQMAAEILDTSMENITVHSADTDISPFDPGSYASSTTYVTGMAAVRASEDLVSKIKEAGAKLLGVTVGEVDFENDAVRVIG-KEEFITIKSIAERVIPDSKQLMGSGTYGS----------------PISPPPFVAGFAEVEVDKETGKVDLIDYAAVIDCGTVINPKLARIQAEGGLVQGIGMAMYEDVKYFKGKMDTDSFMQYKIPNRKDINSVRVAFEESYEPTGPFGAKSIGEVVINTPPPAIAAAVYNAVGVNIRSLPITPEKVFTGMADSLKIK
MS---KGRYGIHGGQYIPEILMNAVIELEKAYDFYKNDKAFNDELTELLNEYAGRPSRLYHAKNMTKDLGAKIYLKREDLNHTGSHKINNVLGQVLLAKKMGKVRVIAETGAGQHGVATATAATLMGLECEIFMGKEDTDRQALNVYRMRLLGANVNVVTSGTMTLKDAVNETMREWTRRVSDTHYVIGSVMGPHPFPEIVRDFQSVISREIREQILQAEGKLPNAVVACVGGGSNAMGAFYHFLKDENVRLIGCEAAGKGIETKLHAATIAKGEVGIFHGMKSYFCQNEYGQITPVYSISAGLDYPGIGPEHAYLYDSKRAEYMPVTDEEAIHAFEYLSKTEGIIPAIESAHAVAYTMKLAKEM-SRDEIIIVNLSGRGDKDVTAIARYKGENIVEM-------NYIGKDYKRVDGEGKVKGTAKYVDDYCFDNMLYIAVVRSTISYGRIISIDTSEAVKNEDIY-IFTAKDFPGN-SYGFPICDNQILSKGEVRYIGDAVAVVCAESKALAEESARLVKVEYEKYEPVFDVDKGGK---SF-------NLV----IKKND-KMKISEDDVTLEMELSTKHQEHMYIEPEGAVAFYNG--DILNVYAPMQSPLSARDYVAKVLALDTQKIRIIQTAVGGAFGGKDDVV-YEAFAALGTYKTGRPCKYTASREESIISSYKRHPMKTQISLTANKDGIFKGIKVRTKMDGGAYASVSTFVQYRNTTHSAGPYVYDFVDVENQVYYTNNVYCGAFRGFGGLQACYFYDTVIDELAYRLDMDPIDLRLKNIWRR-GETTSTNQMVWEPSIEAVLNRVREVSKWDRTIREFYFKKGIGVSLGYHGISLG----AEGEDAQSEVIYMQDKRKLLVTCGISELGQGSRTVFSQIASEVLGIDSNYIEVNNYDTEKILNSGPTVASRGTTVGGKAVQTACENFIDFLRKELCIYEGICECNTDFKDGYLYLNGERRAIIDFCRLLSQ------DVKAYGRFDMPSID-WSEHT-GLGI-PYVAYHYGAHVSCITVDVITGQVSVDKYFAVHDIGKVINPKALEGQINGGIATGIGYALMEDLEIHEGIIENSNFDGYIIPTSEDMPEIYSEAYESNEPLGPFGAKGTGEPVLTPVPAAIGNAIRFATGKRITSLPFSLEKIVLELSKYDCKA
MLNDARGHFGPYGGSFVAETLVHALDELKAAWAAAQADPAFLAEFRSELAHFVGRPSPIYHAARLSRELGAQIYLKREDLNHTGAHKVNNTIGQAMLARRMGKPRVIAETGAGQHGVATATIAARYGMDCVVYMGSEDVKRQSPNVYRMKLLGATVVPVESGSRTLKDALNEALRDWVTNVENTFYIIGTVAGPHPYPAMVRDFQRVIGDECLVQMPQMIGRQPDAVIACVGGGSNAMGIFYPYIPHEGTRLIGVEAAGQGLDSGRHSASLQRGSPGVLHGNRTYLLQDEHGQIIETHSVSAGLDYPGVGPEHAYLKDIGRAEYVGITDAEALEAFHRLCRTEGIIPALESAHAVAYAMQLAPTL-RADQSLLVNLSGRGDKDIGTVADLSGAE--KMNAPDEDPRYIGQPVPRQGSRRLTQGQGRYVDDLLLPRMAHVVYWRSPVAHLRVLGIERAAAAAMPGVLAVVDGHEIAACR---MKSAPQHALAIDRACWQGEPVVAIVAETRAQAEDALQALDVQWEALPAALDMETALDPATPLIHEALGDNLCFTRSLDTGGVDAAFAAAAVTAEATFHFGRHTGVTLEPRCQVADWNAAEGRLTVYHSQQAPHMMQDLYARQFGLPENAVRVVCQDVGGSFGIKVHAYPDDFATVALSMLLKRPVKFVADRLESFTSDIHAREHRVHGRIAASAEGDILAFEIDDLTGIGPYSMRTSAIEGQVVNLTGGPYRHRQYRALLKVVFQNKTPTCQYRGVGHPIACAVTEGLVDLAARRLGMDPLALRRRNVIPD-DAYPVSGIRFEVLSHEACLRRLEQMIDYPRLRAEQGIHRGIGFATVIELTNPS----AAIASQDGATARLDPQGHLTVMVSVGEQGQGTEGIYAQIAADAVGVDIAKVRVVTGDTDVTPYGGGTWASRGAGIGGEAVLQAGLALRANILKVAEQMLRREAAGLAVRRDTVVDAASGEPLLPLHELGRVAYGFTPELMVTRHYVQ----------------RDFIFTNGVQASLVEVDVDTGFVRLLKHWCVEDCGRVINPMLVDEQMRGAIVQGIGGALYEECLYADGQLRNGTMADYLVPMAAEMPDIEVAHVQTPTASSQLGAKGAGEAGTAGAPAAVMNAINDALGAQVLSQPITPEKILRALGK----V
MYEDVSGHFGIYGGSFVSETLTHAINELKAAYAKYQHDPEFIAEFHSELAHFVGRPSPIYHAARMSREQGAQIYLKREDLNHTGAHKINNTIGQAMLARRMGKPRVIAETGAGQHGVATATICARYGLECVVYMGSEDVKRQSPNVYRMNLLGATVVPVESGSKTLKDALNEAMRDWVANVDNTFYIIGTVAGPHPYPMMVRDFQSVIGAECLQQMPEF-NKQPDAVIACVGGGSNAMGIFHPYIQHAKTRLIGVEAAGEGLESGKHSASLQRGLPGVLHGNRTYVLQNEDGQVTETHSISAGLDYPGVGPEHAFLKDIGRAEYVGITDKEALEAFHYLCRTEGIIPALESSHAVACAMKMARSM-RSDQSLLVCLSGRGDKDIGTVADLSGADVQSMTETQPSRFGSGQSVRRLEDDALLAGAGQYTDDLTLPGQTQLFFVRSPYPHARIVSLDTAAALAMPGVLQVVTGADLVAGVGSPCAAPPRRALAHERVRFVGEAVAAVVAQTLQQARDAAEAIAVDYEELPMVVDMNDAMAPGAPVLCPEAPDNIAAETRY--GNTAAAFASAHHVVALDLVNQRLAPLSLEPRSVLAAFDTTSQRLTIRMSTQMPSGVRDSVCDALGMAKEQLRVVVGDVGGGFGMKTGVYPEDVAVAFCARALQRPVKWVADRSEEFVSSTHGRDLQSHAELALDEHGKILGLRLASLANVGAYATAGVVIQLIGPWVQTSVYDIQTIDFHFRAVLTNTAPTSAYRGAGRPEAIFTIERLMDEAARQTGIDRIELRRRNFIQP-TQMPPMGQTYDTGRFESVMDQALVLADWQGFDARAGLLRGLGIATFLEWTGGN----AL---EESVTVEIKADGIIEVFSAVNAMGQGIATSLAQLVVDAFGVPMDKVRIVLGDTDR-GNGFGSAGSRSLFTGGSAVRIGAERTIDKARQLAAKEFEAAEQDITYADGSFKVAGT-DLSIDLFALAARQS----RIFMDSTTAV----------------AGPSWPNGCHICEVEVDPQTGHVAVVAYASVNDVGRVVNPMIVRGQLDGGAVQGIGQALCEHLVYETGQPLTGSLMDYAAPRADNAPDFKTELPSTPCLNNPLGVKGVGELGTIGAGPTVVNAVADALGARQLQMPLSPSRLWHLMQ-----G
MQLHRSAYFGEYGGQFVPETVMPALKELEEEYYKAVNDENFKRELNYYLREYVGRPTPLYYAERLSEKLGARIYLKREDLNHTGAHKINNTIGQALLALRMGKTRVIAETGAGQHGVATATAAALFGLQCQIFMGEEDMKRQELNVFRMELLGAEVVPVKSGTRTLKDATNEAIRDWVTNVRNTHYIIGSVVGPHPYPTIVRDFQKIIGEEIRKQFQEIVGGCPDYIIACVGGGSNAMGTFYPFIEQKKVRLIGVEAAGCGISTGKHAASLSAGSRGILHGTLTYILQDEFGQIEPAHSISAGLDYPGVGPEHAFLKDKGRVVYTSVTDYEALEAFHLLAKTEGILPALESAHALAYAAKIAPKL-KEDNTIVVTLSGRGDKDVQCVLEQKRR-KGNMEDF----KVVGKSHHRFESIKKAIGHAKYTDDYVLPNMVYGMILRSPYAHARVKSIDKSQAEKVAGVLKILLPEDVPDLFPPSPLLIEDERILTDHPLYMGDRIAAVAAVTKEACREALDKLIVEYEELTAVFDVDDALREDAPLLHPEISSNIVKKIEAKQGDIDNGFKESDYVFEDVYYAPMIQNVSMEPNSYICDYAF-EGKLNIISTSQTPFQERRILARLLDMAENDVRIIKPVMGGGFGERQQLH-NQHVGAILSKVVGRPVKIINTREEQMYASVVRHSAKIFLKIGVTKDGYIKAFKVESYYNTGAYTTHGPTVVAAGSRKI--NYRIPNYLFEGYCVYSNSPVSGAVRGYGNPQMTFAREVMLNTIAKKLNMDPIEFKMKNHVEI-GDKLPATASLLSCATEECLKGGEEIRRKIDEEESKNIKEAWGTAFCCHTSGPS------SKEMSSSVILINDDGTANLLIGSADIGQGSETILSQIAAEGLGIDLKDIAVTAADTKFTPYDTGTFASSQTYVGGNAVFLAVKDAIEKITKALARLYEVGAEKIIFDKGRFVISYIGNKELTLKEAMSKITQKGTIITGSSSYKA----------------VEAPPPFAVCWAKVSVDMITGSVHLKHIIEAVDVGKAINPKLVEGQVQGGISMGIGYAMMEQIEIKTKKVLSSDLLHYKVPLTLDMPDIHVYVADGYEPTGPFGAKSVGELSTVPVAAAIAIAISNATGEEIKRIPITHSYIVKGYN-----V
MTVDENGHFGIFGGRFVAETLMPLILELEKAYAEAKRDPAFQKEMDYYLAHYVGRPSPLYYAERLTQHLGAKIYFKREELNHTGAHKVNNVLGQIMVARRMGKTRIIAETGAGMHGVATATLCARFGLPCVVYMGAVDVERQKQNVFRMKMMGAEVVPVQSGSKTLKDAMNEALRDWVTNVTDTFYCIGTVAGPHPYPMMVRDFQCVIGNETRTQMMQAEGRLPDSLVACIGGGSNAMGLFHPFLDDKDIEIYGVEASGHGIPSGLHAASVSGGRPGVLHGNRTYLLMNDDGQINEAHSISAGLDYPGIGPEHAWLADMGRVKFLSATDGEAVAAFQLCSKLEGIIPALETAHALAKVTEIAPKK-PKDHLMVVNLSGRGDKDLASVAEHLGT--AIMHGVQ---ETSRNDELPTEGNAKVTGAAVYTWDTALPRMLHGKLLRSPLPHARIRSIDTTEALAILGVVCIVTGDDVAPAEFYGVGLRDQPVIALDRVRFVGDPVAAIVAVDEATAFRAAQAIKVDYEPLPPLMTVEDALADDAPALFDGPVRNVLCEYNFGYGDATAILDASDQVFTDTFAVTRINHFHLEPHVNIAHWND--GRLEMWSCNQDPFVIRGDIARIFGLPLHRVRIHTPLVGGGFGGKSYCK-MEPLVALMARKAGAPVRLALSMDESILT-LVKHPGRLTLTTGVDREGRLTARRADIVLDGGAYSDASALVAVKTGFRVGGGYHWQAIASRARIVRTTTVPSGSFRGFGGTQASFASERQIDLIARRLGEDPLTFRMRNLLDV-DQPFAPNERGMDSDLSAGLQDVAERIGYSSKRQ---QGRGIGFAVGLKDAGGT----GN---HAQALVRVTQDGEVMVSAAVVDVGQGAASALCRIATDVLGLPLANATYAPIDTDHSPPDNGTHVSCGTLVTGRAIEQAAAEVRKQIETFAAERLDCDVSEIVLEGWTVR----RGNVVPLTPMVRK--GIGWEFIGRGAFKE----PYDPDT-PMGA-RNISWMPCWSVAEVSVDDETGRVTLHRLIVSADPGRALSREACHGQIEGAAMQALGQAMFEELRYRGAEPENATPLTYRVPKVRDLPAFESVVAEHGMGFGPGGVKGIGEAGMLGIAAAIANAIQDATGASLTTMPFTPEKVLDALDQLRERS
MNQDEDGRFGIFGGRFVAETLMPLILDLQDEWNKAKNDPVFKAELEKLGAHYIGRPSPLYFAERLTAELGAKIYFKREELNHTGSHKINNCIGQILLAKRMGKTRIIAETGAGQHGVASATVAARFGLPCVVYMGATDVERQAPNVFRMKLLGAEVKPVTAGHGTLKDAMNEALRDWVTNVDSTYYLIGTAAGPHPYPEMVRDFQAVIGQEAKEQLLAAEGRLPDLVVAAVGGGSNAIGIFHPFLDDDGVRIVGVEAGGKGLDGDEHCASITAGSPGVLHGNRTYLLQDGDGQIKEGHSISAGLDYPGIGPEHAWLNDIGRVEYVPIMDHEALEAFQTLTRLEGIIPALEPSHALAEVIKRAPKM-GKDEIILMNLSGRGDKDIFTVGKILGM--GQMTSPLALFKHVGKPIPRKEDGRLITGKGRFSDDFSLPGQTYAAIVRSPYPHARILGIDKAEALASPGVLLVLTGEDVLAGLGSHAFTGPHHLLPADKARHVGEAVAIVVAETAAQAADGAEKVLVDWEELPYVTDTAKAAEPGAPTIWDEVPDNVFIDTTF--GDTDAAFARADHVVKAEFHIHRVTAVTMEPRASLGHYDPETKRYTLYAGSGGAVRQKNELSKVLGIEPKDLRVLSFDVGGNFGARNRVYVEFGLVLWASRKLGRPVKYTATRSEAFLTDYQGRDLVTKVELALRKDGRFLAMRADNLSNVGGRAVLSPL---KGSGLITGSYDIPYATLRARAVFSNTMCTQAYRSSGRPEVTYAIERMVELAADQLGFDKLELRRMNLIPP-SAMPAVGSVYDSGEYEKNMDRALEISEWATFDARKGKLLGRGFANYVESSIGT----PK----ERAEIEIKDDGNIEVVIGTQPSGQGHETSFAQVVADMIQVPVEKVWIVLGDTDIVSVGGGSHSGRSMRHAGTVMAMASADLLAEGRKRAAELLGSAADEIDFEGGVFKLRNT-NRTIDIFELGRRTR----ALRVVKDNEM----------------HTPVYPNGAAVCEVEVDRETGHVEIVRYATIDDVGRCINPLIVHGQTHGGIAQGVGQAMWELCAIGSGQPLAGSLMDYGMPRSDTMPSFKCEIAEVISPTNPLGIKAGGEGGTTPALATVVNAVVDALGVKDIQMPVTPANVWRAMNNGRKAS
MLADANGRFGQFGGKYVPETLMSALKELEAAFERYRNDPEFKNELQGLLFEYVGRSTPLYFAKRLTARYGPQIYLKREDLNHTGAHKINNALGQVLLAQRMGKKRVVAETGAGQHGVATATVCALFGLKCIIYMGVHDMKRQALNVFRMRLMGAEVQAVEAGTGTLKDATSEAIRDWVTNVETTHYILGSVAGPHPYPMMVREFQAVIGRETRAQAIEKWGGLPDILLACVGGGSNAIGLFHEFVDEASVRLIGVEAAGFGIDTDKHAATLTKGRVGVLHGAMSYLLQDENGQIIEPHSISAGLDYPGVGPEHSFLKEIGRAEYYSVTDEQALAGFQRLSQLEGIIPALETAHAIAYLETLCPQL-SGSPRIIINCSGRGDKDVQTVAKFLK-----MTN-----KILGKSIKRREDPEFLRGEAKFTADIRLPDMLHMAILHSEYAHALIKGIDTSAAEQMSGVVRVITGADTSS-IGAEAHFPPHPVLATDRVRYVGEFVAVVVAESRQQAYDALSGIRVNYEPLPVVLNAEEALKPDAPQLHDTVPGNLNQYVSH--GDTLAAIANAEVIVKQRIRNPRVIHNAIETRASIGDYNSETEEYTLWTNTQIPHGNRFLLSQVMGIPYNKLRVISPHIGGAFGSKGYLYPDTAIVLFLAKELGRPIKWVDTRRGLARSTVHARDQIQYVTIAGTKDGKITALHCTNYANLGAYPANGPGAPALTGCSITGAYAIEHPFYEVHCIFTNSVPTGPIRGAGRSEAIFLVERMVDLFALEVDMDPSEVRRKNMVAS-DQFPGLGFTYDSGNYELALDKALEIIDYSNIQQPKGKRLGIGVASYVTIGGVG----PSGSTWGSAHLRVHPTGDITLITGAQPHGQGHVTTLSQIIAEEFGVDLEQIEVLHSDTKGAVYAQGSYGSRSFSVEGAAVYKATQKINEKARKLAAHIFKVEEEKIIVDKGKFYIEDAPNQFKTIKDIALALWGMDPGLEVVTFFDP----------------PAFNFPFGTHIALVEIDEKTGEIEVVRYVAVDDFGNVGNPMIVDGQTQGNICLGISTALFEEAVFDSGHILTDEFTTYAIAKASKFPNFELTRTVTPTPHNPLGAKGAGDVSNPVVAPAIVNAICNALGVSHIEMPVTPEKVWRLMRQN-SSN
MSTDQRGRFGNFGGKFVPETLMNALEQLERDYETYTKDPEFIAQLRYYLNVYSGRPTSLYYAKNLTEQLGAKIYLKREDLNHTGAHKINNCLGQGLLAKMTGKKRVIAETGAGQHGVATATVSALLGLECTVFMGEEDIERQKLNVFRMKLMGAEVVPAKSGTRTLKDATNEAIRHWVEHVEDTFYIIGSVVGPHPYPMIVRDFQRIIGDETREQILELEGRLPDTIVACVGGGSNAMGIFYPFVNDESVKLIGVEAAGKGIDTEEHAATITLGRPGIIHGSLTYLLQDEYGQVQPAHSISAGLDYPGIGPEHAHLAETKRATYLPITDDEALDAFQMLSRVEGIIPALESSHAIAQVVKLAPTL-PKDHIIVVSLSGRGDKDVHSVAQALGG-IDVME-------SVGKSVPRKESFDKVEGRAKYTRDLRLAGMLHGKLVTSPHAHAKIRSIDAAAAAAVPGVRGIVTGADCQE--LTGELLADRPVLAYRKVRYYGEPVAVVIADDEQTAWRAAGLVHVEYEVLPVVSSPSRALLPGAPLLHEEVGMNIGNHLKIRKGDFQSGWEAGVVKVECYTAFRPSDHIAMEPRAARAEILP-DGEVHIRASTQAPYVIKRFMERYFGLDPGQVVVHVPFVGGGFGAKGAVQ-LEFIAYCASRAVGRLVEVSNSREEDMISSPCHIGLEAQIKMAATPDGRLTAAQITLLWDGGAYADMAAVMAKAGIDDCTGPYRIPNVWADSLAVYTNHTYATSFRGFAHPEVTFAIERTMDLLAKKLGMDPIALRLLNAIGP-GETTPTQVLLNIGNVPACILRLRELMDWESGQR--GRIRTKGIAALWKTSSTP------TDAGAGAVLIFNKSGSVNLMTGVVEIGQGTKTALAQIAAERLTIDPSLVHVFEVNTKTNPEHWKTVASSSTMMAGRAILEAADDAIRQLKYNAALVLQVSPDELELAEGRVFVRGNPQRGFLFREIAMGYETVGKQVIGRGSYIV-KLTRLDPET-GDGR-PGPQWSVAAQGVEVEFDPVECRYQVLRAYTVIDGGVIVNHRGAVTQMMGGMSMGLSWATRESFLYNQERVLNPQLRFYKITHFGENPDMVVDFVQTPYHEGPYGARGIGEYGTIGMAGALANALSVAAGVELFQLPLLPETIWRARGGGSDPV
MA-SKKGVFGEFGGQYVPELLIPALEELEEAYEKYKDDPEFIEEFEYYLKQYVGRANPLYYAERLTEKLGAKIYLKREDLNHMGAHKINNTLGQILLADRMGKEKVIAETGAGQHGVATATVAAMFGMDCEIFMGAEDVERQSLNVFRMRLLGAKVTPVTEGTATLSDAVDVAIRKWVERIDDTFYLLGSAVGPHPYPTMVRDFQSVIGKEARDQILEAEGRLPDYLMACVGGGSNAIGLFHPFVDDEDVKMIGVEAAGLGVDTDKHAATLTKGDKGIIHGFKSYVLQDEGGQIMPVHSISAGLDYPGIGPEHSYLNDSGRAEYVAVTDEEAVEAFQLLSEVEGIIPALESSHAIAQVKKLAPKL-DKDQIIIVNLSGRGDKDVYTVADRIGV--EIMK------KVVGQKVKKVDAIEKVIGKAKFAKDYSFDDMLYLKILRAPHPHAKIIDIDISKAQELDGVVRIVTADDLPEN-NFGLILKDEEVFVKEKTHYMGDALAAIAAESEEIAHEARNLIEVEYEELEVIDNPFRAMEDDAPKIHEE--GNVVCSHNLEKGDVEQGFEEADLIISNEFQTQHIEQLPLEPEAGVAKYDSETDTYTLWAPTQWLHDTQGDMAQSLGVPPEKIKINQPTIGGAFGKREDIS-VHLHLAIMAKLTGKPVKLAYTREESMITQSKRHPITFKFKTGVTKDGEIIAWESEVIGDTGACASSGPAVVHQALYHCTGPYNVPNVKGKSYTVYTNNTYAGAMRGFGATQSAFAYESQIDIIAEELGMDPYEFRLKNAYDI-GSSTPNGQILSSVGAKESLKKAIEAADYQKKSASTTKKCGKGMATIMFGNGYG----EGFPDHSFCTVKVKEDGDILIETAAADVGQGVLTVVTQIVSEVLNISQDRIEVAPGTTEDMKNAGSTSASRQTIFSGNAAKVAAEELLGQINHQAFMELGANYPEFEVKDGKVVPFEG---ELTFKELAQIA-NKGEPLKAEGCYFPETYA-PDEET-GYSELAYVTYTFNTHVAEVEVDTDTGIVTVLRMVTAPDVGKAIHPQNIEGQSEGGTVMGMGMALMEDQIIDEGITMNPNMSNYLVPTTMDVPEIETVIVESGDGPGPYGAKGIGEPVTLPAAPAIINAIEDAIGVRIKELPATPEKILKALREK-NDN
MSDDLAGHFGRYGGIFVGETLMAAVEELDQVYRKLSKDPAFWQEYDRDMKHYVGRPSPLYLAERLTAKYGARIILKREDLNHTGAHKINNTIGQALLAKFMGKPRLIAETGAGQHGVASATVAARLGLECHVYMGAEDVKRQAANVYRMKLLGAHVIPVTSGSRTLKDALNEALRDWATNVDSTYYIIGTVAGPHPYPMLVRDFQAIIGREARAQSLEEYGKLPDALVACVGGGSNAIGLFHPFLRDTDVAMYGVEAGGDGVDTGRHAAPLSAGKPGVLHGNRTYVMSDERGQIVETHSVSAGLDYPGVGPEHSWLKDIKRVNYVSVTDTEALEAFRALTRLEGIIPALESAHAIAYACKLAATM-SPEQTIVVNLSGRGDKDIHTVADIDGI--TIMSRSTKVLRSVGTRPLRPDGVDKVTGRAVFSADFNLPGALHGDVLRSSFAHARILRIDTRKALALPGVKAVVTAKDLPESDPPDFRDLSANILARNKVLYAGHAVAAVAALDAETAKQALQLIEVEYEVLPHVIDVQQAMEPDAPLLHESMPSNIASRHEQVHGDVEAGFAQADIILTEEFSTQPVHQGYIEPHACMASVAS-DGQTDIWCSSQGQFMVRAYCARLLDMPLSQIRVTPLEIGGGFGGKTTVY-LEPLAILLARKSGRPVKMEMSRTDVFRATGPASGSYISMKIGALKDGTLVAAQGVLCYQAGAFAGSPVK---LGCMTAFAPYDIANVKLIGYDVVVNRPKSAAYRAPGAPMASFAAETLIDMLAQRLGMDPVDLRIKNAARQ-GTRTAYGASFKEIGYLETLQAARAHPHYSAPL---AKNQGRGVASGFWFNIGG---------QSSAAMTVNEDGTVMVTTGNPDIG-GSRASMALMAAEVLEIDVSLVRPQIADTSSITYSDLTGGSRVTFAVGMAVTQAATELVEKLCARAALLWDIPVDRVRWQDGGAIASIDTEARQSLAALAAQA-KTGGPVSAHVSINA----------------QGAGPGFGTHICDVEVDPETGRVTVLRYTAIQDVGKAVHPSYVEGQLQGGAVQGIGWALNEAYLYDNGAQLNPGFLDYRMPVASDLPMIDTVLIEVPNPRHPFGVRGVGEVPIIPPLGAVANAVSRATATRQLDLPMSPPVVLKSILKAARQG
MG-DARGHFGPWGGRFVPEALIAAVDELAAEYDKARLDPEFVNEFKRLLRDFAGRPSLLTEAPKFAEHAGTRVWLKREDLNHTGSHKINNVLGQALLTKRMGKQRVIAETGAGQHGVATATACALLGLDCVVYMGEVDTERQSLNVARMRLLGAEVIPVKSGSRTLKDAINEALRDWVANVDDTHYLLGTAAGPHPFPLLVRDFHRIIGIEAREQILEKAGRLPDAVVACVGGGSNAIGIFHGFIDDADVRLVGVEPGGSGLDSGSHGATLTAGTPGSLHGAMSYVMQDEDGQITEAHSISAGLDYPGVGPEHSHLKDIGRAEYFPVTDAEAMEAFALLSRTEGIIPAIESSHALAGALKLGPSL-GPDGLLVVNLSGRGDKDMDTAVKYFGLAGQAMTLT-AVSGGIGTSPQRPDGNLKVRGEFAYSSDLWHEDMIWGATLRSPHPYARITSVDLTEALKVPGVYAVLTHSDVPGN-LYGLEHKDQPVLAVDVVRYQGEPVALVGADHPETALRAMKKIVVTYDVLEPVVDMETAAGDT-P-LHPG--GNLVRHVPIRRGSQD---VEADVVVTGRYEVGMQDQAFLGPESGLAVPAT-DGSVDLYVATQWLHVDRDQIAAALGLPQEQVRLTLSGVGGAFGGREDLS-MQVHACLLALYTGKPVKMVYNREESFYGHVHRHPAVLYYEHGADHTGKLVYVRTHMYLDGGAYASSTPAVVANAATLGVGPYEVDNVTIDAYGLYTNNPPCGAMRGFGAVQAGFAYESQMDKLAEALGMSPVDVRVRNAMTE-GSVMPTGQVVSAAPVAQLLKLVQDKPLPAGTSS--GVVRGVGYAVGIKNICFS----EGYDDYSTARVRVSMSLAAAVHTAACEVGQGLVTIMQQIVRTELGI--ERVTVLPMDTTIGN-GGSTSASRQTYVTGGAVKAACALVRDRL----AGR-----TD-----------------------IGDE-----VIDETTEWRHRATEALDPVT-GQGN-AHVQYGFAAHRAVVDVDVDLGLVRVVSLDCAQDVGKALNPQAVMGQIQGGSAQGLGLAVMEEIQTSGGKVRNPSFTDYLIPTVLDMPPMSIDVLELADPHAPYGIRGVGEPPTISSTPAIVAAIRAATGLALTRVPVRPEHLTG--------T
MMGDSFGRFGRFGGKYVPETLMPALSELEAAYQKYRHDTDFQQELQNLLCDYVGRATPLYFAERLTAHYGAQIYLKREDLNHTGAHKINNALAQVLLAKRMGKQRIIAETGAGQHGVATATVCARFGLKCVIYMGVQDMERQSLNVFRMRLMGAEVQPVAAGTGTLKDATSEAIRDWVTNVETTHYILGSVAGPHPYPTIVRDFQAAIGQETRVQAMEKWGGLPDILLACVGGGSNAMGLFHEFVNEPTVRLIGVEAAGEGVTTEKHAATLTKGRVGVLHGAMSYLLQDEDGQVIEAHSISAGLDYPGVGPEHSFLKEIGRAEYYSITDEEAIAGLQRLSQLEGIIPALETAHAIAYLDILCPQL-DGSPRIVINCSGRGDKDVQTVAKYLKM-IGDMAN-----KILGTSVKRREDPELLRGEAKFTADITLPNMLHMAILHSDRGHALIQSIDTSAAERMPGVVRVITGADTSS-IGAESRFPSYPVLATDRVRYIGEFVAVVVALTRQQAYDALPAIAVKYEPLSAVVNAEEALQPDAPQLHDTVPNNLNQYISH--GNTEQAIANAEVVVKQRIRYQRAIHNPVELRASIGDYNPETEEYTLWTNTQIPHGNRFLLSQVMGIPYNKLRVIAPHIGGGFGSKGYLYPDTALVLFLSKELGQPVKWVDTRRGLARSTVQARDQIQYVTIAGTTDGQITALHCTNYANLGAYPANGPGAPALTGCSITGVYAIAHPFYEVYCTFTNLVPNGPARGAGRAEAIFLIERMVDLFAQRIGIDPAEVRRKNMVAA-DRFPGLGWTYDSGNYEVALDKALATIDYNNVAQRKGKRLGVGIGSYVAIAGVG----PCGSTWGSAHIRVHPTGDITLITGAQPHGQGQVTSFSQIIAEELGVDLEQIEVLHSDTKGTIYAQGSYGSRSFSVEGATVYKATQKIDEKARQMAAHIFKVAESEVVADRGKFYVKGAPEQFKTLKEIALALWGMEPGLEAIAYFDP----------------PDFNYPFGTHIALVEIDEQTGQVEVVRYVAVDDFGNVGNPMIVDGQTHGNIHFGISQALFEEAVYRDGRILTDEFTTYAIAKASQLPKFELDRTVTPTPHNPLGAKGAGDVSITAVPPAIVNAVCNALGVTHIDMPVTPEKVWRVMRETPNDS
MTGDTRGHFGAFGGRYVAETLMPLILELEREYRRAQADPAFKAEFEDLLRHYVGRPSPLYYAERMTEAVGAKIYLKRDELNHTGAHKINNCIGQILLARRMGKTRIIAETGAGQHGVATATVCARFGLPCTIYMGARDMERQQPNVFRMRLLGAEVRGVTAGRATLKDAMNEALRDWVASVSDTYYLIGTSAGPHPYPELVRDFQSVIGTEAKAQLQEAEGRLPDLLVAAIGGGSNAIGLFHPFLDDESVRIIGVEAAGKGLDGADHAASLSGGRPGVLHGNKTYLLQDEDGQITEGHSISAGLDYPGIGPEHSWLHEIGRVEYRSATDQDALDAFQFLCRTEGIIPALEPSHALAVVRKEAAAM-SRDDIIIANLCGRGDKDIFTVAEALGV--ELMMM----KFGVGQSPKRLEDERLLTGRGRYTDDYTPAGCAYGVTVRSPYAHARITSIDAEAAREMPGVLAVYTHADIAE-Y-----KTPRPLLADGRVRFVGDGAAFVVAETREQARRAAEAVMIDYEELPAVSSLNAAIAENAPKIWDEADGNIVFDWQV--GDAEDAFARAAHVTELHIVQNRVAPNSMEVRSAVGEYDE-AAGFTFTTGSQGVAGMRTNLATIMKIDPERLRVRTGDVGGGFGMKVFLYPEYGLVLHAARDLGRPVKWTGERSDAFLSDAHGRAMQSDAALALDADGMILALRVRTWSDLGAYQAFGPAIQTAGGRIMGGVYRIPAIHNRVHGTVTNTTPTDAYRGAGRPEATYLIERLIETAARETGRDVGDLRRRNLLRP-DELPGLGLTFDVGDYPGLLDAALANADWSSFAARKGKLYGRGAAFYVEIAGGG----ST---EEIADIRIE-GGKVRAAIGTQSNGQGHETAYAQVIAERLGVNLDDVIIEQGDTARLEVGHGTGGSRSMVWGGGAGLVAADAVLEKARPLASEALG-GEATFDAESGVFRADGS-NETRSLLEIAAAFP----ALDTRGVYKP----------------ENPAYPNGCHVAEVELDPETGLVRIAKYTITDDFGTIVNPMLVEGQVQGGVAQGLGQALLENIVYESGQLLTGSFMDYGLPRADDVPDMRFQSRPVPTPNNLLGAKGCGEAGTIGAMPSIMNALSDALGGRHLDMPATPEKLWRMAREAQVAA
MY-EKKGFFGDFGGQYVPDELTPILNELAAAFEECKSDPDFQNELEHYLKTYVGRPSLLYHAERFSEKLGAKIYLKREDLNHTGSHKINNAIGQALLAKKMGKKRVIAETGAGQHGVATATVAALFGMECKIFMGAEDVERQALNVFRMQMLGAEVIAVTSGTQTLKEAVDEAINYWVENCHDTFYVLGSAVGPHPYPSIVRYLQRYIGLEARQQILELERRLPDSVIACVGGGSNAIGLFQGFLDDASVNIYGVEAAGKGVDTDQHAATMTLGKVGVLHGFKSYVLQDDNNEVSPVYSISAGLDYPGVGPEHAYLRDKGRVNYVAVTDKQAVDAFYLLSQTEGIIPALESSHALAYAVELAPKL-PKDHIMIVNLSGRGDKDVQQIAALKKF---DMRMGE--FSAIGKSIFRKDAVEKVTGSVKFVDDLHFPNTLIVKVLRSPHAHALIKSVDVSKAEALPGVRAVVTGKEYPN--QTGLYLADRTVYAVDRVRFVGEPVAAVAAVDVATAEEAIGLIKVEYELLPGVFDPVSGAKEAAVQVHEQPGTNISNHFKLRKGKIEDGFASADIIVENAYAIPHIQHVPIEPHAAVAYTDQ-TGKVTLWVSSQSPNAVRKMIATAFDLPMNKLRVIAPPVGGGFGGKAGLT-CEALVVPLAMKLGYYCKLTLTREEVFQCTFVRQGLVARIKTGATAEGKLVAQEAELFWDGGAYTEYGVNITRSGGYCASGPYEVPNIKVDSYCVYTNHPVGGPMRGFGMPEIHWGIEQQMDILAEKIGIDPLQFRQINAIRE-GRPAAFGGPMPDATLPDTLDAIAK-THWELPKP--HKVVGRGLASMFKAPSMP------PNAQSSAIIKFNEDATVHVLTTAVDIGQGALTALAQIAAEELGIPVDWVTVLTPDTDYTPYEWQTVASRITYSCGNAVKRAASDAKQQLLALGSVIFGVAVDLVDIKEGFIFSKFNPANKLPLSDIVMGYLAVGGPVIGRGAFIPSGLTGLDRET-GQGERPAVFFTFGTQAADIEVDTLTGEIKVLKVSAAYEVGKVVNPALCKAQVQGGIVQGLSSALYENLVLKEGKPLNNDFVDYKIAAATDTPEMNIILLEGPQVDGPYGAKAIAEPAMVPTAPAIANALYDALGIRICELPLTADKVLAAIRKQ---G
MSDKHNGRFGDYGGYYVPEVLIPALEELEEAFYRFRDDQAFVAELAQLLEHYAGRPSPLYHAKRFSEYVGFQVYLKREDLLHGGAHKINNSLGQGLLAKYMGKTRLIAETGAGQHGLATAMVGALLGMETKIFMGVTDIERQSVNVHKMKLCGAEVVPVEGGTGTLKDAINDALRYWTAHVTDTFYLFGSAAGPHPYPTIVRHFQSCIGKEARQQCLDQIGRLPHMVVACVGGGSNAIGMFAGFLDDRNVKLIGVEAGGKGLKTGKHAASLSAGKVGILHGAKAYLLQDENGQVLDTESISAGLDYAAVGPEHCYLKDTGRAEYVAAEDEQVLDTFELLTKLEGILPALESTHALAYIADQKGKL-APATIAVVNLSGRGDKDVGIVEKARGG---KMNRSF---SVLGSRALRIDAPEKLTGKALYTDDLVRPGMLFGALLQSPHAHARILRIDTSRAEKLPGVAAVLTAANSPQKFGVSPARYDETVFCIDKVRYIGDEIAAVAAVDLDTASEAVGLIRVEYEELKPVLSVEEALDPASPLIHEMYAGNVCSRVEQDFGDVEAARKGAFIVRTDRLSSKMQNGAFIEPQCALAEVDG-HGRLTLWSSTQAPHYVARTVAMVLGLPEHKVRVASPRVGGGFGPKAACSSMELATCLLARATGRPVKTTFTREQVFFHSRARHQFFHTMTTGVDRQGKLLFLDHECSLDGGAYASFGIATVYYAGSLLGAPYRLPNMRYRGMRVVTNKPASGAQRGHGGVIARALFEVQLNRIARELGIDPIELRRRNVMEA-GETTCNDLNMSSLGMRECLEAVHDRSGWNDRIRQKTPGRGIGIGCGFFVSGAGYPIYRSRTPHCTVEIKADEGGGIEVRTGASEIGQGCETMAAMIAAETLGIPLDLVRVRSGDTDLSV-DLGAYSSRTTLMTGHAVREAAENVRQKILAVVARAMKVTTEDLSIENGLVKARGEAGNFLTFAEAARLAFLEQGTIIGTGLYRPPP--LGGKFK-GATVGTSPAYGCSAQVAEVRVDLETGQVKVERIVAAHDCGQAINRTQVEGQMHGCISMALGEALMEEVVFRKGEVLNPNLADYRIPTALDMPSIETIIVESNEPNGPYGAKEVGEGGIMPTIPAILNAIEEAAGVTIDELPVSPERILQALRRQK--K
MTKNLNPYFGDFGGMFVPELLVPALVQLEQAFVDAQQDPAFIAEFQALLKDYAGRPTPLTLCRNLTSNPLAKIYLKREDLLHGGAHKTNQVLGQALLAKRMGKKDIIAETGAGQHGVATALACALLGLNCKIYMGAKDIDRQQPNVFRMKLMGATVIPVTAGSGTLKDAVNEAMRDWSGSYATSHYLLGTAAGPHPFPTIVREFQKMIGEEAKQQILAAEGKLPDAVLACVGGGSNAIGMFADFIKEEGVRLIGIEPGGMGIETHQHGAALSTGSFGILHGAYTAIMQTKDGQIEESYSVSAGLDYPAVGPQHTYLQSIGRAEYVAINDDEALAAFQHLAKSEGIIPALESSHALAHALKMAAAA-TEPLVLLV-----------------------MGKETRQFKSVGTRPIRPDGIDKVTGRARYGADFDMPGQLVGLILRSPHAHASIKSIDTSKAEALPGVKSVVTSKDFKDSKDAELAEVLDNCMARKKVFYDGHAVAAVAATDAKTARAALKLIEVEYKILKHVTDVDEAVGKKAPIIQRSCPSNISRRSEFGHGDVSTGFDKADVVIERNFRTEQSHQGYIEPHACVASVSP-DGTGELWVCTQGHFVFRQQLAQMLGMDVAKLRVTSSEIGGGFGGKTHIW-LEPVAMALSRKANRPVKLVMTREEVFRASGPTSATSIDIKIGVTKDGIITAGEAEMRYTSGPWGGSWAM---LGAMTAFACYDLENVKTVGLEVLVNRPKTTAYRAPSAPMAAFAVESMIDELAQRIGMDAVEMRIKNAAKE-GTQSSYGPVYGPIGIGPTLEAAQNHPHMKAPL---GENQGRGMACGFWFNFGG---------QSCTNLNIGIDGTATLTVGTIDVG-GARASLSLVVAEELGIPYEKVKAVIGDTGSLGYNEMTDGSRGTFASSMSAIKSCRIAIEDMCARAAKIWDIPVSDVSWQDGHAHASGNNNAPLSIAEIAASA-KTGGPIAGHAQIVA----------------DGAGVSFATHICDVEVDPETGSTRVVRYTVIQDAGKAVHPTYVEGQFQGGAAQGIGWALNEEYIYEDGRLQNPGFLDYRIPVCSDLPMIDTQILEIPNPNHPYGIRGVGETSIVPPLAAIGNAVSNATGVRMTHVPMSPPRILDALERQAETA
MGEDEAGRFGIHGGRFVAETLMPLILEVEKAYYTAKSDPSFESELLYYQKHYIGRPSPLYFASRLTEHFGAKLYLKRDELNHTGAHKINNVLGQALLAKRMGKTKIIAETGAGQHGVATATACALFNLECEVFMGAEDVRRQKPNVDRMRLLGAKVHPVTSGTSTLKDAMNEALRYWVANPETHFYIIGTVAGPHPYPEMVRDFQSVIGIETKEQIREAEGRLPDALIACIGGGSNAMGLFHPFLDDEAVDIYGVEAAGHGIDTGEHAASLTGGRPGVLHGNRTYLLQTDEGQIKDAHSISAGLDYPGIGPEHAWLHDIGRVNYVSATDEEALEMFHLCSRLEGIIPALEPSHALAFASTFLPSL-GKDKIVVLNMCGRGDKDLEAVLPMLDARGKLMK------FGVGQTVKRLEDANLLVGKGRYTDDQMPGTGLAVAFLRSPFAHARLTHLDLAAARTADGVHLVAAQADMDAKVGSQVPRTTKPAMARDIIRHAGDLVAMVVAETRQQALDALEMIDVDYEPLDAVCDVYDATAPVAPQLYDCYPNNTVFSWEA--GTIDKAVAAGATLVEVDVINSRVMPNAMETRPMVAQPSEEGGGLRMWCGTQGPVGLSAQIAKALNMEKEHIQLLTGDVGGGFGYKIFLHPEQLCIAWAARTLGKTVRWQQDRSDSYLSDLHGRDNRTKARAAVDKTGKILALDVLVHANMGAWLSFSIYIPTSACRTLTGPYDISVAGMEVRGVVTNTPAVDAFRGAGRPEANYLLERLIDHIAAEMGMDRVAVRQVNLIKP-EQIPVEGGTVDSGDMPGLLADALQKADWSGFDARRGRLRGIGLAMYLEQCGGG----GD----SGVDIEFNKDGSVTIYAAQQDNGQAHRTTLTLIFSSRLGYDAELINVVQGDSLRTPAG-TTGGARMSAVLGSTLMQAAGLIADAALPFAADHLQADQSDIQFAEGIFTAAGT-NQSVTIEDLVRLIAAANHPLNRLHKYTT----------------DGATYPYGCHVVEIEVDQQTLRPEIVTYTVVDDFGEVINPLTLEGQIHGGIAQGIGQALYEHVAYEDGQLLAGSLMDYALPRADHMPSFSISRRGTRCQNNLLGVKGAGEAGAIGAPPAVISALCDALGIVHIDMPATLQNIWQLMKAKQDAA
MYDDAKGHFGKYGGSFVSETLTHAINELKDAYAKYQHDPEFLAEFQSELAHFVGRPSPVYHAARMSREMGAQIFLKREDLNHTGAHKINNTIGQAMLAKRMGKPRVIAETGAGQHGVATATICARYGLECVVYMGSEDVKRQSPNVYRMKLLGATVVPVTSGSKTLKDALNEAMRDWVANVDNTFYIIGTVAGPHPYPMMVRDFQSVIGNECLVQMPEMKTKQPDAVIACVGGGSNAMGIFHPYIQHDQTRLIGVEAAGEGLESGKHSASIQKGSPGVLHGNRTYVLQDDNGQVTETHSISAGLDYPGVGPEHAFLADIGRAEYVGITDKEALDAFHYLCRTEGIIPALESSHAVAYGMKLAKTM-RPDQSVLVNLSGRGDKDIGTVADLSGDD---MTEP-KDARHIGQAIPRPNIERLTEGRGQYVDDLELPRMGHVVFWRSPVAHMKILRIERDYARMMPGVLAVYDGQDLAACK---IKSAPQYPMAIDRACWQGEPVVAVVAKTRAEAEDALQYVQVEWETLPAALDMNTALAPETPVIHPELGDNLCFARSLDTGGVDAAFAKADVVAEATFDFGRHTGVTLEPRCQIADYNPASGQLTVYHSQQAPHMMQDLYSRQFGLPESAVRVICKDVGGSFGIKVHAYPDDFATVAISILLKRPVKFVADRLESFTSDIHAREHRIQGRIAATKEGDILAFEIDDVTGIGPFSMRTSGIEGQVVNLTGGPYKHKEYRAKLSVVFLNKTPTCQYRGVGHPIACAVTEGLVDLAAAKLGMDPLEFRRRNVIPD-NAYPASGIKLEVLSHEACLRKIEALMDYPALRAEQGIYRGIGFAALIELTNPS----AAISSQDGATLRLEPSGGVAVMASVGEQGQGTEAIYAQIAADAVGVPMSAVRLVTGDTETVPYGGGTWASRGAGIGGEAVLQAGLALRSNILKVAEAILQRDAAGMTVHDGVVQDLATGETLLPLMELGRVAYGFTAELMVTRHYAQ----------------RDFIFTNGVQASYVEVDTETGFVKLLKHWAVEDCGRVINPKLVDEQIRGAIVQGIGGALFEECLYDQGLMKNGSMADYLVPMAGEMPDIEVAHVETPTRSSVLGAKGAGEAGTAGAPGAVVNAINDALKAACWSQPVTPEKILRALGH----I
MADDERGYFGAYGGRFVPETLMPALEELEGAYHFYKNDPEFQGELNYYLRHYVGRPSPLYFARGLTEYCGARIYLKREDLNHTGAHKINNTIGQILLARRMGKRRIIAETGAGQHGVAAATAAALFGFECAVYMGEEDIRRQELNVYRMKLLGARVIPVSAGSRTLKEAMNEALRDWVTNVRNTYYLIGSAAGPHPYPAMVRDFQSIIGIEAKSQVLEQAGRLPDYVVACVGGGSNAIGIFHPFLADRQVRLIGVEAAGRGLDGEEHAATLNRGSPGILHGSLSYILQDKDGQVKCAHSIAAGLDYPGVGPEHACMKDTGRVEYTSATDAEALEAFRLLCRTDGIIPALESAHALAEAVRLAPDL-AKEEVILVNLSGRGDKDIPVVAGARGV--SVMGMWDRRHTQVGRSVPRIDAPAKAKGEALYTDDMTLPGMVYGKIKRCEYAHAKIKKIDYSKALELPGVLAVLTGDEAPNKWGIVPQSANETALAVDKVRFWGEGVAAVAAVDEETAEAALDLIEVEYEPLPVLLDPFESMAADEVLIHEDRPGNILHEGVQVYGDVDKAFEECAYVIEREFKTNYPQQAFLEPHTSLASYDPQSGKLTVWSSTQVPHYLHRQLSIVLEMPMSKIRVILPAVGGGFGGKGEASSADFCAALLSRKIGRPVKITFERQEVFMTNKGRHPCYMKLKVGVDKDGYIKAVDFENILDKGAYAGWGIVVLFYTASMIHLPYKVPNARFRGKSVFTNKPSTGAMRGLGGVQPRFAMECILDELAEMMGMSPYELKMKNAVES-GYTAINNMYVPHSEYKKCLQVAVEKSGYLEKHGKLPFGKGIGLAGGYYISGTAYTLYQSYRPHTTVLIRVDTEGGVTVHCAAADIGQGCNTVIAQMAAEALGVHYEDVHVISGDTETGTFDLGSFASRVTYATGAAIKEAAEQINQKIKEVAAGILGCRADQLAIKDRKIYSIYEPKFNMDWEKAVRAVVNTVGSLVGIGHFTPARRKTGNRVQ-GANIGHSPTFGFSCQVHEVEVDVETGRVYVKKVTEAGDMGTPVNPMSAEGQVEGSIIFNMGAALYENMLVETGRILNPNLHDYKVPTVMEMPEMNTNIVESYDPTAPFGVKETGEGAVQPTFPAIANAIYDAIGVRFYEVPITPEKVLKALKEKRSPK
MNKDEQGMFGIFGGRFVAETLMPLILDLERHWNEVKDGADFKAELTDLSTHYAGRPSKLYFAEGLTRHLGAKVYFKREDLNHTGSHKINNCLGQILLAKRMGKKRIIAETGAGQHGVASATVAARFGFPCVVYMGATDVARQSPNVFRMKLLGAEVRPVTAGHGTLKDAMNEALRDWVTNVEDTYYLIGTAAGPHPYPELVRDFQSVIGIEARAQILEQEGRLPDTIIAAVGGGSNAIGLFHPFLDDRSVKIIGIEAGGRGLDGIEHCASMNAGAPGVLHGNRTYLLQNADGQIMDGHSISAGLDYPGVGPEHSWLRDSGRVDYVPVLDDEALEAFQLTTRVEGIIPALESAHAIAHAVKIVPAM-DKDQIVIVNLSGRGDKDVHTVANMLGM--EIMRLGR---ASGERWHVRPDGPAKIAGRLTYLTDVRDEDMLVGRILRAGIPHARIVHIDTSRAEALAGVVAVVTHRDIKGN-GFGIVVQDQPAMCFDKVRYVGDAVAAVAAVDAATAARAIDLIRVRYEPLPVVSGAEAALAPGAEAVHAA--GNLQRELRFARGDIMAGFAGAAHVVEATYETPRQMHGFMETEGGHAFVDA-DGTLNVCAGGQHGRRDQMQLARILGMPEERIRVVSSPTGGAFGGKDELT-VQPALALLALKTGRRVRLQLERFESVAAGTKSNPMRIRMRTGCDANGHIVAQQVDLLADAGAYASLSPGVMETALEHACGPYDVPNVLSHGRLAYTNNGTCGALRGFGCNQMSYALECQVERLAVACGLDPIEFRARNLRKA-GTRGYLGQTVSTERLDEMLAAAAADPIWNRPRG--TEIIGVGMGMNYQGNGLG----TLPPDPGGGTLRLAPDGMIEAALGLDEIGQGLHAAIRNTVAAELGCGHGDIRPVTGDTAAAPESGSTTASRGTYVVWRVAKEAAPCLADELTSAAARILDRSAQTLVVVPGGLAERGSGALLISFAELARALA----GLHAGVAFEFPKSD------YFEGN-ARLIFAFGATLARVAVDRVTGQVRVLDISQHTAAGPVLDHAAYLGQIEGASVQGQGFTITENAVLQHGLYLTENLDTYIMPSIQDAPRMAVFALEGLEADDRFGPRGIGELGIGAVTPAIANAVADAIGYWPEQAPIDPERILGALGGS---P
M-DDEKGRFGIYGGRFVSETLMPLILDLEAEYEKAKTDQSFWDEMDFLWKHYVGRPSPLYFAERLTERLGAKVYMKRDELNHTGAHKINNVLGQIILARRMGKTRIIAETGAGQHGVATATVCAKFGLKCVVYMGAHDVERQQPNVFRMKLLGAEVVPVTSGRGTLKDAMNDALRDWVTNVRDTFYCIGTVAGPHPYPAMVRDFQSIIGKEAKEQMHEAEGRNPDTIIAAIGGGSNAMGLFFPFLDDKEVNIIGVEAGGKGVDEKEHCASLTGGRPGVLHGNRTYLLQDDDGQILEGFSISAGLDYPGIGPEHSWLHDVGRAKYVSITDKEALEAFKLCCETEGIIPALEPCHALAHVAKIAPEL-PRDHIICMNMCGRGDKDIFTVAKHLGV--DMMAKDEKEFKLVGTRPDRPDGLDKVTGRARYGADISAPGMLWAAVLRSPHAHARIVRIDTSKAEALTGVKAVITRADFPT--TGEDWNLQENTMAGERALYDGHAVAAVAATSKLRAEEAVRLIEVEYEVLPHVIDVDDAIKPDAPVIREGAMPNVVRYMEFGRGDVEAGFAEADLVMEKTYKTEATHQGYIEPHACMGQLGA-DGKGEMWVCTQGQWFIRKMCTAVLGLETAQLRVTPSEIGGGFGGKTTIF-MEPLSLALSKKAGKPVKLVMSRSEVLRATGPTASASMDVKIGMKKDGTITGARAEFRMQGGAFPGSPVD---MALYCCFAPYKLKNVEHVGYDVLANRPKCAAYRAPGSPMGAFAVESLLDEMCRELGGDPLDMRLKNAVRE-GDTASYGPKYGSIGLVETLEATKAHPNLSIPL---GPNQGRGIAAGYWFNHNG---------ETSVSLAISEDGTAQVSVGTPDIG-GSRASIALMTAETLGIPYEDVRVNVVETGALGVNEPTHGSRATFASGKAAVVAAGHAITEMCRRAANEWGIDPEAVEWVDGAAQPAGDKFPPMTIAEIAGKM-STGGPISGHHESVP----------------DGVGASFGCHVVDVEVDPETGRTTILRYLVVQDAGRAIHPAYVEGQYQGGAAQGIGWALNEAYIYEDGRLQNSVFLDYRVPVASDLPMIDTVIVEVPNPGHPYGVRGVGETGITPPLPAIANAIQEATGARLCELPMSPPKVLAAIKA--KGG
MNKDGRGRFGDYGGRFVAETLMPCVLELEAAWEAARADPAWRTELDGYLKSYIGRPSPLWHAQRLSAQLGAKIYFKRDELNHTGSHKANNCMGQILLARRMGKTRIIAETGAGSHGVATATVCALFGLPCTIYMGTTDIERQQPNVFRMKLLGAEVKPVKSGAGTLKDAMNEALRDWVANVRDTYYLIGTVAGPHPYPAMVRDLQSIIGEEARAQMLEAEGRLPDAAVASVGGGSNAIGLFHAFLDDPDVRLIGVEAAGRGLDTHEHAAALSGGRPGVLHGNRTYLLQTDDGQIEEAHSISAGLDYPGVGPEHAWLHDIGRVEYVAATDDEVVAAFQLCTRAEGIIPALEPAHALAHVVKLAPTM-PKDGIILMNLCGRGDKDMATVARHLGV--ALMTEP-----PLGAALPRREDARLLRGLGRYVEDIAVPGCLYAAFVRSPHASAVIDRIDATATRAVPGVVAVLTGADLAT-----LYPVEMPPLPIHAARFAGDPVAIVLAEDRAAARDGAEAVEVAWSPLAAVTSVATAAAAGAPRVDSALPSNLVSRQGYATPGLADAFPAAPRVVTARFGQQRQTHAPLEPRGCIALWDEGRAHLTMRIGTQAPHPYRTALAARLGLRESQVTIDCPDIGGAFGQKIVVLREDLAVAAAARLLRRPVRWHEGRGENLIAALHAREDTVATRAAVDDDGTILALSCEIDADFGAWCFFPANYMAVIALILPGPYRIAQYGYDVRVWLTNKAPSGPMRAPM-AITSWVMDGTLDAVARALDRDPLEVRARNLLRP-ADLPATGERYDAITPAATQDAAATAIGYAAARARQGPLLGIGLCNVVESTTYG----SAGSGHEAASVRVEPSGAVIGSCGLMGSGQGYETTLAQALAAGLGAAPDDVVVQLGHTDIAPYGMGSRGARGATAGGGALFLAGQRMRAKVLAIAAAMLGLNAADLTLRDGVVLRRIDQPAGLTLADIARLAYGVEPGLHVVLAYDP----------------PAMTYSNSTHACLVEIDRATGTPRILRYVVAEDAGTRINPLVVAGQTQGATSMGLSGALMEHAAYADGQALAGSFMDYAVARAADLPDFDLHHLDTASPATPAGIKGMAEGGTMGAIGALMNAVNDALGAHLDSGPATPARIWQALRAA-GAV
MTTDERGRFGEFGGMYAPVTLLPAIEELIAAYEDARRDPAFQAEFERLLRDFVGRPTPLYYAASLTETVGARIFLKREDLAHTGAHKINNAVGQGLLAKRMGKPRVIAETGAGQHGVATATVCAMLGLECVVYMGELDVQRQSLNVFRMKLLGAEVRPVSSGSRTLKDAMNEAIRDWVTNVRTTYYLVGSVAGMHPYPMIVRDFQSVIGKETREQVLAAVGRLPDAVVACVGGGSNAIGIFSAFLEDESVELHGAEAAGEGIETGRHAASLTAGRVGVLHGSRSFVLQDEDGQIVEAHSIAAGLDYPGVGPEHAYLKVTGRAQYHAITDAEALAAFQLLCRTEGIIPALESAHAIALAVRLAKER-PRDQVIVVNLSGRGDKDMQTVASALGV--TLMT------TVLGKPLKRRDAEPKLRGDARYTDDLHLPGLLHARLVTSPYAHARIVRIDCDAARRTPGVVAVFTGHDLPE--GPEPAERARHLLARDKVIYAGQPVAIVVAESPYVAADAAALVEVEYDELPAVVDPLAAMTPEAPVIRPKEPANVTNAVRFQRGDVMQGFASADVVIERTYRTPFVHQAYLEPHASVAVPRP-DGGVTIYTTTQGQFYCRNVTATTLGLPHEMVTIVPMEVGGGFGGKTVL--LEPLVAAVALRLGRPVKLVLTRTEEFLLATPAPAAIFELRAGARRDGTLTALRARVIFDSGAYPGAPVTIAL---LLLGGTYRWEHLDLLGYEVLTNKPGTGAYRAPGVPQATFALEQLIDELARAIGQDPLELRLRNAART-GDLQPNGVPWPPIGLVDVLERARQHPLWRSRQR--RPNEGWGIAVGGWPGGIE---------PCAANIRLNHDGTFTVTLGAIDI-TGTHTVLAMIAAEVLEQPVERIRVKLLPTDGAPYAGMSGGSKITYTVGLAVQAAAEDAKRQLLEIAANELEAAPEDLELVDGAIRVRGMPDRQITLSEIAHRSMGKYAPVYGTGRSVV----------------RQQSPGFNAQIAHVAVDPDTGEVEVLDLVAIQDVGRALNPALVEEQVHGGVGQGIGWALHEAMRWENGQPLNPSFLDYDLPKASQLPPIAVELVEVPSPIGPFGAKGVGEPPVVPTAAAIANAIADAIGVHLSELPITPERVLAALRDK-AVS
MSEDERGRFGIFGGRFVAETLMPLILDLEKAWDDARKDPAFAAQIADLGTHYIGRPSPLYYAERLSDELGARIYLKRDELNHTGSHKINNCIGQILLAMRMGKTRIIAETGAGQHGVATATVCARFGLPCVVYMGAKDIERQAPNVFRMRLLGAEVVPVTAGAGTLKDAMNEALRDWVANVENTYYLIGTAAGPHPYPAMVRDFQSVIGTETRTQILEMAGRLPDLVVAAVGGGSNAIGLFHPFLDDPSVAITGVEAGGEGLEGNLHCASLTAGSPGVLHGNRTYLLQDGDGQILEGHSISAGLDYPGIGPEHSWLKETGRVSYVPIGDEDALAAFQLLARTEGILPALEPAHALAHVADVAPTM-GRDQIIVMNLCGRGDKDVHTVAAALDA--RVMEHDT---GPIGQPLTNVRWDRLIRGRGRFVANRRHPDLAHAAVVRAMEPSGTITAIDTAEAAAVPGVVAIFTQADFETCI---ANVPPEYPLARGEVRYVGEPVALVVAETAAAARDAADLVAVTLDARPAVVSATDALAPGAPALHPDLAGN--LHHRI----AREAPATGRHT--VHLTLSRVAPQPMETRGVLADYDPAEGTLTVVQSHQHPHQQQDIYARHLGIPEHKVRVIAEDVGGAFGMKQQLHKDEMATVCAAVVLGRAVRFIATRGESLLSDGQARDHAMTAHADVDADGRITGLALSDVCGVGAFGLRTSFGESQMSRLFGAPYAVGSVAFESRLAFQNRPPLGHYRGVGHPAACLITEAVMDKAARAADEDRVAFRKRHLHTL-ANGPAAGLVLHRYRMAECLDLVADRL-------AAGRIRGTGLACLLELTAPG----SRVTATETVTLRMEPSGTVRLASGHTDQGQGADQMLAQVAADVLGLTADDIAVTTGDSAHSPYGGGAFGSRGTAVGGRAAHAAAGMLRDKLIATAALLHQRDPGDLSLAAGHVVAADG-TRLATLAEVARICHGHDASLSVVARHVP----------------PHGMTAAAVFGAAVGIDPATGEVTVERLVTAHDCGTVVNPKSAEAQMMGGAMQGLGQALYEAIRMESGQPLTGSFMDYAMPRADMAPPVEVLHL-APLPGDGFAPHGVGEAGASGVPAAVLLAVNDALGAEITALPATAPDIWRAIRDAE--R
MTTDATGHFGNYGGTFASETLTHAIAELRDAYAKFKDDPAFLAEFHYELKHFVGRPSPVYHAARTSQEMGAQIYLKREDLNHTGAHKINNVIGQAMLARRMGKPRVIAETGAGQHGVATATICARYGLECVVYMGSQDVKRQSPNVYRMNLLGATVVPVESGSKTLKDALNEAMRDWVTNVENTFYIIGTVAGPHPYPMMVRDFQSVIGNECIDQMPAMEGKQPDVVVACVGGGSNAMGIFHPYIPFANTRLIGVEAAGEGLDSGKHSASILRGTPGVLHGNRTYLLQNEDGQVTETHSISAGLDYPGVGPEHAFLADIGRAEYVGCTDTEALEAFHYLCRTEGIIPALESAHAVAYAMKLAKTM-RPDQSILVNLSGRGDKDIGTVADLSGVD-KAMNQADLKREGIGARVPRKEDARHMVGKGNFVGDFVLPGLQEVAFLRSPLAHAAITGVEIPEELAG----KVFLREMMTD-----YQYSALPPLASGKVRHVGEAVAMAVAPTRAVAEDLLEEVQVSYDELPVYHGAESSLAATGDFLHPGWKDNVFLTLRA-NRDFDELAAKAEVKVSRTVELSRQCIVPLEGKSVLAYWDFQADQLVVVSATQVPHLLRVGIAQHLSMNEEAVRVVSPDVGGAFDYKGQLYPEDLCIAWLAKTYRTPFRYLEDRREHLIVGANTRQHHYQLTAYADRTGKLLALDAVITIDGGAYSYFFVGLEPQAIGNLPGPYTFRGYRCETLCVATNKPGFMAYRGVARTGVCFAIELLMDAVAREVGREPWEVRMDNLVPA-AAMPVANKHFDSGDFPASLRRAVEMIGLATVRERQGRRIGFGTATYTEQSAHG----TTVPGFDQAVVRMTADGGLEVRVGVHSHGQGMETSFAQIANDVLGIPVARIRVVHGDTALTPFSSGTYASRATVMSGGAISTACKELLPRIQSIAGYLMGVDPQTVALAEGF--AVAG-EKSIPLSVVGGAWYNVHLGLEVSRAYKP--------------KVDTGTFTYATHAVVVAVDTQTGEVEILDYVVVEDCGTMVNPMIVEGQTIGGIAQGIGTAMYEESPYDQGQPLASTLADYILPGATEVPRIRIEHFETPSPHTEFGAKGVGEGGAIAPPAVIFNAVNDALGAEVLMTPLTPRRLLKALESAKLVK
MFEDPRGHFGIYGGSFASETLTHAINELKAAYAKYQFDPEFVAEFEYELAHFVGRPSPVYHAARMSREQGAQIFLKREDLNHTGAHKINNTIGQAMLATRMGKKRIIAETGAGQHGVATATICARYGLECVVYMGSEDVKRQSPNVYRMKLLGATVVPVTSGSCTLKDALNEAMRDWVANVDNTFYIIGTVAGPHPYPMMVRDFQSVIGKECLVQMPEMKTEQPDVVMACVGGGSNAMGIFHPYIAHEATQLIGVEAAGEGMDSGKHSASIQRGSPGVLHGNRTYVLQDDNGQVTETHSISAGLDYPGVGPEHAFLNDIGRAQYVGITDVDALAAFHYLCRTEGIIPALESSHAVAYAMKLAKTM-RVDQSILVNLSGRGDKDIGTVADLSHADVVKMNAPVIALAGIGVSRLRKEDARFIQGKGNYVDDIKMPGMLHMDIVRSPLAHARIKKINKEAALAIPGVHAVLTADDLKPKL--TLAGDVAAVLADEKVHFQMQEVAIVIADDRYIAADAVEAVEVEYEELPVVINPYEALKPDAPVLREDLHHNHIFTWDA--GDTDAAFDAAPVKLSQHMYYPRVHPCPLETCGCVASFDPVRGELTTYITSQAPHVVRTVVSLLSGIPESKVRIVSPDIGGGFGNKVPIYPGYVCAIVSSIVLGKPVKWVEDRIENISSTGFARDYHMDGEIAATPDGKITALRVNVVADHGAFDAADPTKFPGMFHIVSGSYDIPAAHCSVKGVYTNKAPGGAYRCSFRTEAVYLVERMVDVLAQKLGMDKAEIREKNFIRR-EQFPAFGFEYDSGDYHTALKKVLAAVDYPALRAEQPTLMGIGLVTFTEVVGAG----PSVGMFDSCEIRIHPTGSAIARMGTITQGQGHQTTYAQIIATELGIPSEVIQVEEGDTSTAPYGLGTYGSRSTPVAGAAIALAARKIHAKARKIAAHMLEVHENDLDWEVDRFKVKGDDSKFKTMADVAWQAYGLEPGLEAVHYYDP----------------PNFTFPFGIYLCVVDIDRATGETKIRRFYALDDCGTRINPMIIEGQIHGGLTEGYAVAMGQQMPFAQGNLLGNTLMDYFLPTAVETPRWETDHTVTPSPHHPLGAKGVAESPHVGSIPTFTSAIVDAFGMTHMDMPHNAFRVWKELKARGLNL
MTDDATGHFGPYGGRFMPEALIAALDELSAVYDKARVDPEFTGEFARLLRDYAGRPSLLTEAPRFAEHAGARIFLKREDLNHTGSHKINNVLGQALLTKRMGKKRVIAETGAGQHGVATATACALMGLECVVYMGEVDTERQALNVARMKLLGAEVIPVKSGSRTLKDAINEALRDWVTNVDTTHYLLGTAAGGHPFPVMVRNFHKIIGIEARAQILELAGRLPDAVTACVGGGSNAIGIFHGFIDDPDVRLIGIEPGGHGIESGEHGATLSEGTPGMLHGAMSYLLQDEDGQTIEAYSISAGLDYPGVGPEHSWLKDTARAEYRSVTDDEAMAAFQLLSRTEGIIPAIESAHALAGTLKLGQEL-GPEALILVNLSGRGDKDMDTAAKYFGFY-ESMTRS-ETRGGVGQSPTRPDGGLKVKGEFAYSSDLFADEMLWGATLRSPHPYARIKLIGVGGALRIPGVHAVLTHADVPGN-RFGLEFPDQPVLAEDVVRYQGEPVAIVAADHPETARRAAAAIEVEYEVLDPVTDPAAALRPDSAVLHPAHTGNVVRHVRIRRGEQG---LRAPVVVTGEYTVGMQDQAFLGPESGLAVPAD-DGGIDLFVATQWLHVDQSQVAESLGLPPEKVRITLAGVGGAFGAREDLS-MQVHASMLALHTGKPVKMVYGREESFFGHVHRHPAVLTYEHGATEDGRLLYVSARVLFDGGAYASSTTAVVANAATLGVGPYEVPSVHIDCYGVYTNNPPCGAMRGFGAVQACFAYESQMDKLAEAVGMDPVALRVLNAVSE-GSTMPTGQVISAAPVAELLELVRSKPMPAPAAD--GVVRGVGYGIGIKNVGFS----EGFDDYSTARVRLEVEPVVSVHTAAAEVGQGLVTLQAQIARTELGV--EKVTVLPADTSVGS-AGSSSASRQSYVTGGAVQAACQAVRASLDELGHG--------------------------DIVSVLGDR-----VIEHTVEWRHRPTQPLDS-H-GQGT-AHVQYAFAAHRAVVDVDVELGLVRVVELACAQDVGKAMNPQAVLGQIQGGSAQGLGLAVMEEIQVVDGKVRNPSFTDYLIPTILDMPPMPIDVLELADPHAPYGLRGVGEPPTISATPAIVAAIRAATGLALTRIPVRPEHITG--------T
MGTDARGHFGIYGGSFVSETLTHAINELKDAYAKYQHDPAFLAEFRKELAHFVGRPSPVYHAERMSREVGAQIFLKREDLNHTGAHKINNVIGQAMLAKRMGKPRVIAETGAGQHGVATATICARYGLECVVYMGSEDVKRQSPNVYRMKLLGATVVPVESGSKTLKDALNEAMRDWVANVDNTFYIIGTVAGPHPYPMMVRDFQSVIGNECLVQMPQMVGEQPDAVVACVGGGSNAMGIFYPYINHTATRLIGVEAAGEGLDSGKHSASLQKGSPGVLHGNRTYVLQDDNGQVTETHSVSAGLDYPGVGPEHAFLKDIGRAEYVGITDQEALEAFHYLCRTEGIIPALESSHAVAYGMKLAKTM-KPTQSVLVNLSGRGDKDIGTVADLSNADVSKM---------IGQPLPRHEDQRLITGRGQYTDDMDLPGQAWAAFLRSPHAHARILAVDSSAAHGMPGVIAVLTGHDYVAGLTGRIYERRQVPLPTDKVRHVGEAVVMVVAETALQARDAAEAVSVDYEVLPAVVRGDDALAQGAPQLYDDLPHNLCFQTEL--GDTDAAFAQAACVVRREFRGSRIVNCQMEPRSAIGHHDAAKDRWLLISGSQGVTRQQLGLADALGVPAEHIRVVSPDVGGGFGPRSSLNMEPVAVLWAARRVGRAVKWTSDRSEAFVSDYQGRDLLIRAAMAFDADGRILALDNHLIGNVGAHAV--SYVPMNASRVTTSVYDVPVVALKISAAMSNTVPTGPYRGAGRPETIHAIERVLDIAAHELGIDRIEIRRRNLIQR-DTLPPMGLPYDAGDFVANMERVLQLSDWNGFAARRGKLRGIGLANYIESPVGA----PR----ERIELEMRLDGQLDIVAGTQSTGQGHETTFLQVLTEHLGLPPERMRLRTGDTDFVKAGGGTHSDRSMRLGGTLLVQASAQLLERARAAAAQLLKVNPDRLERHASGFILHRKRDRVVGWSEIAAHVAHSQKKLAAQAEFFG----------------RMPAYPTGAAVCELEVDADTGDVELLRYAAVDDVGRAINPLIIEGQIHGGLAQGLGQALGEHYAIGSGQVLAGSYMDYRLPRAGLLPPLTVELTNDPTHGNPLGVKGGGECGITPATATTFNALADALTREEIPMPATALALWKLIQRPEIHE
MSKMQKGYFGEFGGSFVPEPLQAALDYLEQAFEQYKEEPEFNEELEYYLKEYVGRPNPLYFAQRLTEKLGAKVYLKREDLNHTGAHKINNVMGQVLLAKRMGVKRVIAETGAGQHGVATATACAMFGMECVIYMGEEDTRRQALNVFRMELLGAKVVAVKDGARTLKEAVDAALMDYAQNYENTFYLLGSAVGPHPYPTIVRHFQSIIGREARAQHIEKENRLPDYIVACVGGGSNAIGLFAPFFDDKEVRIVGVEPGGKGLLTGQHAAPLTAGEPGIIHGFKCYMMKGEDGEPASTHSVAAGLDYPGVGPEHSYYKAIGRAEYVTISDEEALEAFHTLSQTEGIIPAIESSHAVAYAIKIAPSL-PAEQSIIVNLSGRGDKDVQQVFDIMHN--TKM--------SIGASVKRIEDLPLLTGRGRYAGDIRLPDQCEAVLIRSPHAHANIRSIRIEGAVRMPGVLLIITAQDLPSDL--ALEHALQFPLAKERVRYVGEPVVLIVATNRYVAEDAADAVEIEYDPLPPLADTDRALASHDNLLHPSIGSNDIFQIHSQKGSFDDRLVECPHVLQEELYVQRHTGVPLETRGMVANCGS-DGRLTVYGPTKVVHFNHQILCRLLGKDSRDIRYIETDVGGGFGPRGEFYPEDYLIPYAAIRLGRPVRWIEDRAEHLLATNHSREQKHRITIGFDEVGRILALRDEIFVDTGAYIRHGVTVPALTQAMFPGPYDIEALEFITHVVVTNKTPTGTYRGPGRFEGTFVRERIIDMVARKLKLDPADVREKNVVRP-EKMPGLGQELDSGDYPQLLRQVRQSVDWDGFKRRKGKLLGLGMAMFVEKSGLG----PW----EYAEIDILENGDVCCKTGLADVGQGVKTMIAQVCSDQLGIPYTRVRVIHGDTDTVKKGNGSFATRGTVMGGSAAWLAAASLKDQLLHAASEWLGVPREELEMREESVVREETGQVLLAYQDFIKRCV----KLHAEYTFFA----------------SHMTYPYGVHIAEVEIDKDTGHIRIVKYYIGYDIGRAINPLLVEGQLIGGMAQGLGGALYEELRYETGQLLSGTFMDYIIPSSMEVPHIDVEIFEAPSPLNPLGVKGAGEGGTVAVAPALANAIRDALDFEITSLPIRPETIRFAIRQTEVVL
MSKDEQGMFGIFGGRFVAETLMPLILELQRHWDEAKNDPAFKEELRDLSTHYAGRPSKLYYAEGLTRHLGAKIYFKREDLNHTGSHKINNCLGQILLAKRMGKTRIIAETGAGQHGVASATVAARFGFPCFVYMGATDVERQKPNVFRMKLLGAEVRPVNAGHGTLKDAMNEALRDWVTNVHDTYYLIGTAAGPHPYPELVRDFQSVIGTEARQQILEQEGRLPDVIVAAVGGGSNAIGLFHPFLDDRSVKIVGIEAGGRGLDGIEHCASMNAGSPGVLHGNRTYLLQNDDGQILDGHSISAGLDYPGVGPEHSWLRDSGRVEYVPILDDEALEAFQLTTKVEGIIPALESAHAIAHAVKVAPTM-GKDKVMIVNLSGRGDKDVHTVAQMLGM--EIMQLKN---RYVGQPLPRVEDFRLLTGNGTFVDDFHRPNMACAVIVRSPVAHGRLLAIDATAAQELHGVLAVLSANDLGLEI--EATPFQQPVIAKDRVRYVGEPVAVIIAESQAVAEDAAELIQIEIDELAPIASSRDSVRAQAP-MHEDLGSNIAFQYTIDRGDAAGVFSCAPYKRKETFYVQRHTAVPMEMRGLVAEWNESKGHMSVWGAAKVPFFNRHVLAGMLGLPDKSVDLIELDVGGGFGVRGEFYPEDFLIPFAARRLQRPIKWSEDRREHLMATNHSREFECELEVACDAQGKVLGLRGQVVADLGAYVGTGGILASRAAQFMPGPYDISALSLDVLSVATNKTPSGSYRGPGRFESSFARERLFDIAARDLGIDPISFRLRNLLRP-DQLPGQDASYDLGDHPTVLRRCASEIGWEQKTALRGRYHGIGFGSFIDSSGAG----PK----ENCRIRLEPNGRISVFIGSSALGQGIETGFSQICADALEVPIESVSIHHGSTTLLDEGFGSFHSRSIIMGGNAIADAAEKLISLLKAEVASMFECNADNIQYRNGIFVTPAKD--PLALADLARV------KIEADGTFGT----------------KRKPYGYGTHAAHVAVDIRTGHVEVVEYVAVEDVGKMINPLLVHGQKIGAIVQGLGGVFLEQLSYDNAQFLTGSLADYLLPTSTDYPNIRAISLDTRTDRNPMGVKGVGEDAIAPVAAVIGNAIADALGVQPTRLPLTPCAVWRLMGQSEEAH
MPTDAAGHFGPYGGSFVSETLTHAIAELREAYDRYREDPDFLAEFAYELKHFVGRPSPIYHAARTSRELGAQIYLKREDLNHTGAHKINNVIGQAMLARRMGKPRIIAETGAGQHGVATATICARYGLECVVYMGSEDVKRQSPNVYRMNLLGATVVPVESGSRTLKDALNEAMRDWVTNVENTFYIIGTVAGPHPYPAMVRDFQSVIGKECLEQMPSMEGSQPDVVVACVGGGSNAMGIFHPYIPYEQVKLVGVEAAGEGLDSGKHSASIQRGSPGVLHGNRTYILQNEDGQITETHSISAGLDYPGVGPEHAYLADIRRAEYVGVTDGEALAAFHHLCRAEGIIPALESSHAVAYAMKLARTM-RPDQSILVNLSGRGDKDIGTVADLSGVD-KQMLDNAAGRFGSGQAVRRLEDEALLAGRGRYTDDIRPPDCAALAFQRSPHPHARIRSIDAEAARALPGVLAVYTGADLIAGVGSPAVTPARLPLAHEVVRFVGEPVVAVVASSLQAAKDAAEAVWVDYEDLPAIPTLDAALAPDAAALCEAAPDNISAEMRH--GDAARAFAQAAHVVELVIDNQRVAAVTLEPRAVLAEVDAQDGRLSLQMSTQMPTGVRGTLATVLGLPAEQIRVRVSDVGGGFGMKTGLYPEDAVVAFAAKSLGRGVKWTGERSEEFLTTTHGRDVRARAAMALDADGRVLALRVHSDANVGAYPTTGVAIQLIGPWVQTSVYDIPVIDFHFRAVMTNQAPTGAYRGAGRPEAIFAIERLMDEAARQTGIDRVALRRRNFIRP-EQMPPMRQTYDTGAFEHMMDRGLAFADWAGFDARAGLWRGLGLATFLEWTGGN----VF---EERVTVEVQADGVIEVYSAVNAMGQGIATTLAQLVVDAFGVPIEQVRVVLGDTDR-GNGFGSAGSRSLFTGGSAMRTGADRTLARGRELAAEALEAAAADIDYGQGRFTVRGT-DLGIGLFELAGRQA----RIFVDSTSKV----------------DGPTWPNGCHVCEVEVDPQTGDVAVVAYASVNDVGRVVNPMIVRGQLDGGAVQGIGQALLEQVVYATGQLVTGSLMDYALPVAGTAPDFRTEMESVPCKNNPLGVKGVGELGTIGATPAVVNAVADALGAPRLQMPLTPVRVWSLLQQA---D
----------------MPETLTPALDALERTYREIRHDEAFWQAYRGLLADYVGRPTPLFHAQAISEETGARIFLKREDLNHTGAHKINNCLGQILLARRMGRSRIIAETGAGQHGVATATVCALYGLRCEIYMGAVDAARQASNVARMKMLGATVHPVHDGNATLKDAMNAAIRDWIAHPDDTYYLLGTGAGPHPYPWIVREFQKVIGEETRAQILAHTGRLPDAMIACIGGGSNALGFFHPFLADSAVHLIGVEAGGHGLGTARHAASLNAGRPGVLHGCRSYFLQDDDGQILNAHSISAGLDYPGVGPEHALLHDAGRVRYVSVTDEEAIDAFHWLTRRQGIVPALESAHALAFARKLAPGL-GPDKVVVVCLSGRGDKDIGTVLHAEGA--RAMAQTRAHPQGIGARVPRKEDDRFMRGRGDYVPNLRLPGMQDVAFVRSPVAHGRITGIEKPAGREA----CVFVAADLDG-----FKSSEQPVLAHDKVRQVGEMIAMCLAPTRAEAEDIAAQVYVDFDELPAVVDMLAAREPGSAQVHEHWGDNVFLETHV-GADFEALRRNAPIRVHRKLRTARQSMAPMEGRGCVAYWDRRADQLVLVTSAQMPHINRTGLAGCLGLDEGRVRVISPDVGGGFGYKGILLPEEVCVAWLALRLGHPVRWIEDRREQLTANANCREHDYDITAYADEHGKLLGLECEAHVDSGAYSSFSACLEAQVGSILPGPYKMPHYRCHTWSVATNKPPILPYRGVARTGVCYAMESVMDDIAVQAGIEPFEARLRNLVLP-QEMPVTNKHFDSGDYPEAVRRAVAALDLPAWRARQGRRIGLGVSIFCEQGAHG----TSVPGREPAGVRLTPDGVVEIRAGVHSHGQSMETTLAQIACDVLGTDLSRVRLVLGDTGTTPYSTGTWGSRAAVMAGGAVGQACKQLRERVLKIGAHLLKTSVDAVRWESGA--VVGE-GGSVSLEEVARTWYDVDPGLEVNTTYQA--------------RRDTGTFSYACHAVALAVDVMLGQVEILDYVVVEDGGVLINPMVVDGQVFGGVAQGVGTALYEEMRYEEGQPLASTLADYMLPGATEVPDVRIDHMETPAPYTEFGQKGIGESGAIGPPAAIANAVNDALGARVDELPVSPRVVLAALARAEQAA
MG-DERGHFGPWGGRFVPEALIAAVDELAAEYDKARIDPDFVNEFQRLLKDFAGRPSLLTEAPKFGEHAGTRVFLKREDLNHTGSHKINNVLGQALLTKRMGKKRVIAETGAGQHGVATATACALLGLDCVVYMGEVDTERQALNVARMRLLGAEVIPVKSGSRTLKDAINEALRDWVANVDETHYLLGTAAGPHPFPLLVRDFHRIIGIEAREQILEKAGRLPDAVVACVGGGSNAIGIFHGFIDDLDVRLVGVEPGGSGVESGSHGATLTAGTPGSLHGAMSYVMQDEDGQITEAHSISAGLDYPGVGPEHSHLKDIGRAEYFPVTDAEAMDAFALLSRTEGIIPAIESSHALAGALKLGPSL-GPDGLLVVNLSGRGDKDMDTAVAYFGLGGQAMTLT-AVSGGIGTSPQRPDGNLKVRGEFAYASDLWHEDMIWGATLRSPHPYAKIVSIDLTEALKVPGVYAVLTHSDVPGN-LYGLEHKDQPVLAVDVVRYQGEPIALVGADHPETALRAMKKIAVVYDVLEPVVDMETAVDDT-P-LHPG--GNLVRHVPIRRGSQD---VEAEVVVTGRYEVGMQDQAFLGPESGLAVPAT-DGSVDLYIATQWLHVDRDQIAAALGLPQDQVRLTLSGVGGAFGGREDLS-MQVHACLLALYTGKPVKMVYNREESFYGHVHRHPAVLYYEHGADHTGKLVYVRTRMYLDGGAYASSTPAVVANAATLGVGPYEVDNVTIDAYGVYTNNPPCGAMRGFGAVQAGFAYETQMDKLAEALGMSPVDVRVRNAMTE-GSVMPTGQVVSAAPVAQLLKLVQDKPLPAGTSS--GVVRGVGYAVGIKNICFS----EGYDDYSTARVRVSMELAAAVHTAACEVGQGLVTIMQQIVRTELGI--ERVTVLPMDTTIGN-GGSTSASRQTYVTGGAVKAACALVRDKL----AGR-----TD-----------------------IGSE-----VIDETTEWRHRATESLDPVT-GQGN-AHVQYGFAAHRAVVDVDVDLGLVRVVSLDCAQDVGKALNPQAVVGQIQGGSAQGLGLAVMEEIQTSGGKVRNPSFTDYLIPTVLDMPPMSIDVLELADPHAPYGIRGVGEPPTISSTPAIVAAIRAATGLALTRVPVRPEHLTG--------T
MS-QRKGRYGEHGGQYIPEILMNAVLEVEAAYEKYKNDPDFVAELEELQVNYTGRPSILYYAKHMSEDLGAKIYLKREDLNHTGSHKINNVLGQVLLAKRMGKKRIIAETGAGQHGVAAATAAALLGMECEIFMGKEDTERQALNVYRMELLGAKVHPVTSGTMTLKDAVSETLREWTRRVDDTYYAMGSAVGPHPFPMIVRDFQSIISKEAREQILDAEGKLPSMVLACVGGGSNAIGMFYHFIPDEGVQLVGCEAAGLGIETKEHAATLAKGTPGIFHGMRSYFVQNEYGQIAPVYSISAGLDYPGIGPEHSYLHDTGRATYVPITDEEAVTAFEYLSRTEGIIPAIESAHAVAHAMKVAPTM-GRDESIIICISGRGDKDVAAMARYRGYDINEMSEALKARQHVGKSYKKVDAATILSGRAAYTEDFVPPHALVIKVLRSPHPMAKILDINATAALKLPGVEAVFTYKDVPKRFSYPEPSAYDSLILDQYVRYVGDAVALIVAKDEATALQAMKVVRVTYDVMEPVLDMRTALDHPT-VIHPEDKRNLACSYSRVVGDIEGELAKCEYVVEDTYFDQATLQTAMETFRTFCTLDQ-FGRLVCTSSTQIPFHVRRHIARALEIPATKVRVIKPRIGGGFGSKQTAC-TELYAAFVTWTLKKPAVLIYDRHEANNCSTSRHAREWKIRLGATKDGIIQVIDMVAISDAGAYGTHAFTTFTAGEHKSVPLYKGKAVRYESNIVYTNHMAGGAFRGYGATEALWPLECAVTKLAKKMGVDEIELRLKNLINV-GERSQPDEVLESGLLKEAIAKAKTMARWDERPHSWTHRGGLGVALAFQGSGVA------NVDTASVEIKLQDDGYYTLYTGSTDMGTGANTILMQMACEVLGCPIDHMTCYEADTDVVPFDPGSYASSTTYVTGTAAKLAAEDLRAKLLKTFAMYLEVAEEDIDFDGVTARTKD-GQKSMTTQELAPKLMHEAQQLVGFATWGS----------------HTSPPPFMVGIAEVSVDTETGQVTPLDYYAVVDCGTVVNPKLAKVQAEGGIVQGIGMALTEEINYSTGRLETNNLMRYKIPTRLDMGTLHVDFVESHEPTGAFGVKSIGEVVINTSCPAIQGAILNACGAELTTLPMISEKVFQALMAK---E
MKPDAQGHFGPYGGVFVAETLMHALDELRASYDHYRVDPAFLEEFNYELKHFVGRPSPVYHARRWSEMLGAQIWFKREDLNHTGAHKVNNCIGQALLARRMGKPRVIAETGAGQHGVATATVAARYGMECVVYMGSEDIRRQASNVYRMKLLGATVVPVTSGSRTLKDALNEAMRDWVTNIENTFYIIGTVAGPDPYPRMVRDFQTVIGNECLTQMPEAIGRQPDYVVAAVGGGSNAMGIFHPYIPYENVRLIGVEAAGEGMETGRHAASLAAGQVGVLHGNRTYVMQNADGQVQETHSVSAGLDYPGVGPEHAWLKDSARAEYVGITDEEALKAFHDCCRTEGIMPALESSHAIAQAVKMAPTL-PRDAVILVNLSGRGDKDMHTVAERAGI--EL----------MGARVPRKEDARHLHGKGNFVADMAMPGLSEVAFLRSPLAHARITAVRVADQIAG----NVFLRQAMPD-----YQASAQPPLASGKVRFVGEPVAMVFAPTRAEAEDYAELIEVDYDDLPVYADVDSAQAAQGDLLHEQWRDNVFVTLNA-DKQFDEHAAQAEVVVRRKIDLARQCMVPMEGKAVLAYWDHQADQLVVVSATQVPHMIRSVLAQCLDLEQGRVRVVSPDVGGAFGYKCVLQQEELCVAWLAKTFKRPFRFIEDRREHLTAGANSREHHYEMVAYADRRGRLLALDAKITIDGGAYSVFTIGLEPQAIGNLPGPYAFKGYRCVTRAVATNKPGFVPYRGVARTGVCFAMELTMDAIAREVGREPWEVRLENLVQG-EQMPVTGKHLDSGDYPASLQQAMDMIDVAAVRERQGRLIGVGLATYTEQAAHG----TSIPGFDQATARVTPDGGLELRVGVHSHGQGMETTFAQIANEILGVDVGSIKLLHGDTGQTPFSTGTYASRSLVMSGGAVSQACKRLLPRLTHIGAHLLQADPASVSWNQDR--LEAG-GKSVSVKDVADAWYDVDPGLEVTVGYKP--------------KVDTGCFTYATHAAVVAVDPGTGGVEILDYVVVEDCGTMINPMVVEGQTIGGVAQGIGTAFYEETPYENGQPLASTLADYMLPGATEVPNMRLHHFETPSPHTEFGAKGMGEGGAIAPPAVLFNAVNDALGAELLRTPLSPTRVLAAIAQGVVMA
MSVDERGHFGIYGGRFVAETLMPLILDLEKAYNEAKADPNFKKEMDHTLAHYVGRPSPLYFAERLTEKLGAKIYFKREDLNHTGAHKVNNVTGQIMLAQRMGKKRIIAETGAGMHGVATATLCAKFGLPCIVYMGAVDVERQQPNVLRMKMLGAEVRAVESGSKTLKDAMNEALRDWVTNVTDTFYCIGTVAGPHPYPAMVRDFQCIIGNETREQMQKAEGRLPDSLVACIGGGSNAMGLFHPFLDDRSVDIYGVEAAGHGIPSGQHAASVTGGRPGVLHGNRTYLLMDDDGQIIEAHSISAGLDYPGIGPEHSWLGDMGRIKFLSATDQEAVAAFQLCSQLEGIIPALEPAHALARVFDLAPKM-PKDHLMVVNLSGRGDKDLASVQTWLEA--HKMNAPPVTIPARSKSEPRVEDDALVRGAGRFMDDPRLPGQTYAAFVRSPHAHARVLTVNTDAALKAKGVLAVLTAADIKTGVGVKLVTPFRPALAGDKVMHGGDPVALVVAETHALALDAADLVDVAYEELTPVVDLNQAMK-AATVLYDDAPGNVAIDWPGMKANVDRLIAAAAHVAKVTVTNQRMVVASMETRGATGVYDKSADHYTLYASSQGADTLRGMAASIMGVPNDKLRVITQDVGGAFGMKTPVYPEYIAVLVAAKKLGRPVHWMSTRSEAFVTDTQARDTVTHVELACDGNGRFTALRVRHLCNQGAYVSAGVQINTNFWRCLPAMYDIPKMDVSVACYFTNTLPIGPYRGAGRPEANYALERAVEEAARLLKMDPARLRRKNLIPA-KAMPPI-QTYDSGDFPAIVEKALKLADYDGFVRRKKKLRGIGISCMLEHAGSM----PT----ETASVSFPGGDKVIVGCNVQSTGQSHATVFSRLLATRLGIDAKAVEHRHGDTDLGLTGFASVGSRSAMCAGSAILVTADLMLEKASKIAAAALEAADSDIQYRDGRFEVVGT-DRRISLFETAQRAQ-MGESLDTKGKAEA----------------P-LTFPNGCHIAEVEIDPDTGHFDIVTYTAVDDCGNVLDQAVVEGQVQGSIANGLGQALTENAVYASGQLVTGSFMDYGMPRAHDMPELREATHAVPATTNPLGVKGTGEAGTTAAIAAVMNAISNAVAADHMDMPATPAKVWAAVQKGM-GK
MNQDEEGRFGIFGGRFVAETLMPLILDLQDHWNAAKADPEFKRELDGLNATYTGRPSPLYFAERLTEKLGAKVYFKRDELNHTGSHKINNCLGQILLARKMSKTRIIAETGAGQHGVATATVCARFGLPCVVYMGATDVERQAPNVFRMKLLGAEVIPVTAGHGTLKDAMNEALRDWVTNVDSTYYLIGTAAGPHPYPELVRELQSVIGKEAKEQMQAAEGRLPDMLVAAVGGGSNAIGLFHPFLDDREVSIVGVEAGGKGLDGEEHCASLTAGSPGVLHGNRTYLLQNSDGQIKEGHSISAGLDYPGIGPEHSWLKESGRVEYVPIMDTEALEAFQLLTRTEGIIPALEPAHALAEVVKRAPKM-GKDQIILMNLCGRGDKDVHTAAKHLGV--EMMGV-----EGIGAKVLRKEDRRFITGQGRYTDDMSVPGMKYAAFVRSPHAHAKITSIDASAAREMPGFIEFLDGQQLKAGIGSPMKMGAYPALADGIVRYVGQPIGIVIAETQAQARDAAEGVMIEYEELPVVVNGPDAMKAGAPQLHPEAENNICFDWEL--GDTAKAFENPAKVIKLDIVNNRLSPNPIEPRAALGHYNSAEDHYTCYTTSQNPHVARLVMSAYNVAPEHKLRVIAPDVGGGFGAKIYIYPEEIVCLWASKRTHVPVKWTSDRTEAFLTDAHGRDHVSDVEMALDANNKILGLRVNTVANLGAYMSFSSATPTLYATLLSGQYNIPAIYANVKGVYTNTAPVDAYRGAGRPEATYVIERTMETAARELGMSPAEFRRINFI---REFPPVIMNYDTGDFEATMEAAMKTADVAGFEGRRGKLRGLGMSCYIEACGIA----PSVGLWESAEVRVNPVGTIEILTGSHSHGQGHETTFAQVVSQRFGVPVDNVQIVHGDTDKVQFGMGTYGSRSGAVGCSAISKALDKVEAKAKKIGAHLLEADEGDIVIENGEVKVAGT-DKKLAWHEVCLGAYGMEPGLKEGAFYDP----------------QNFTFPAGCYICEVEVDPDTGVTEIVQFVAADDFGNIINPMIVEGQVHGGLAQGIGQALLEGVNYETGQLVTASYMDYAMPRAWDLPMFKVETLVTPCTTNPLGLKGCGEAGAIGSPPAVMNAITDAIGNNDLTMPATPEKVWNAIN---AVN
MN-DARGRFGPFGGRFVPETLVPALKELEEAYLKAREDKAFQEQLSHYLKQYAGRPTPLYFARNLTRYWGAQIYLKREDLNHTGSHKLNNALGQALLALRMGKKRIIAETGAGQHGVATATVAALLGLECEIYMGAEDCQRQALNVFRMELLGAKVHPVHSGTATLKDAINEALRDWVTNVRNTYYLLGSVVGPHPYPMMVRDFQAVIGREVREQIILECGRLPDHLVACVGGGSNAMGLFYPFLEEEKVKLWGAEAGGKGLETGQHAATLTAGVPGVLQGSYSYLLQDEAGQVLPAYSIAAGLDHPGVGPEHSYLKETGRATYQAITDQEALEAFKLLCRTEGILPALESAHAIALAGKLAPRL-NPNEIMVINLSGRGDKDVQQVANLLGG-LVAMTCQ----SLIGAGIPRIDGVEKVTGEALYVHDLKIQGMLYAKLKTSPYAHARIKRIDTSRARALPGVKAVLTGQDVPY--KLGLYMIDRPVLAVGKVRYFGEPVAAVAAVDLDTAQEAVDLIEVEYEPLPAVLDVEEAIKEDAPLVHEDLGTNIANHFKVRKGDVEAGFAKSDLIVENKFYQPQVFHVPLETHVTIAKWSA-GDRIKVWTSAQSPFAVRDLMSVALGIPRSQIEVIVPYVGGGFGGKAGIH-LEALVACLSKAAGRPVKLTATREEECSTLPCRQGLVARIKTGVTKDGRIIAEEIEYLWDAGAYADYGVNIGRAAGYSGVGPYEVENVKIDSYTIYTNHVFGTAYRGFGHAEFLWAIERQRDLIAKELGMDPVEFRMKNLLKP-GSVTITGEKINTGRVDKCLAIVAEKIGWPLVKSEEGKYRGIGVAVLHKAPAMP------PWTASSAIVKMNEDGSVHVLVGGIDYGQGTYTTLAQIVAERLHLPLEKVRMWETNTETAPYDWQTVASRLTFMAGNALIRACDDLLAQMRSLAASILRCSEDELEFGQEEIFLRHHPDKRLSYRQLAIGYTAVGGPLIGRGKYIAQGLTFLDPET-GQGL-PALDWTYGAHAVEIEVDTNTGDIEVLKVVSAFDVGKVLNETLVRGQVIGGIVQGLGTAFSEHLIYEQGRLLTRNLVDYKIPTVKDLPKMEVYFVETPQLDGPYGARGVAEHPMISVAPAVANALANAIGLEMLEGPLTAEKVYLAWQEK-CKQ
MTPDERGHFGPYGGRFMPEALIAAQDELAAEYEKAQHDPEYVDELARLLRDYAGRPSLLTEAERFSEHAGARILLKREDLNHTGSHKINNVLGQALLVKRMGKHRVIAETGAGQHGVATATACALLGLECVIYMGEVDTKRQALNVARMRLLGAEVIPVAAGSATLKDAINEALRDWVTNVEDTHYLLGTAAGAHPFPVMVRNFHRVIGEEAREQALALTGRLPDVVAACVGGGSNAIGIFHGFIDDPDVRLVGFEPAGHGLDSGEHGATLTQGTPGTLHGARSYLLQDDDGQITEAYSISAGLDYPGVGPEHSYLKDSGRAEYRAVTDDEAMQAFQLLSRTEGIIPAIESAHALAGAIELGKEL-GPEAVILVSLSGRGDKDMDTAAKYFGLVKARMSTTSVGHRVIGTSVRRHEDDRLLRGLGRFADDVDRIGQAHARVVRSGSAHAEILGVDTAQARSVPGVLTVITGAELAG-I--EPAESLQPVLAVDRVRYVGEPVAVVVAEDPYTAEDAAELVVVDLRELPAAVEAA--------------GTKPVATLEAGYGDVAGAFAAAEHVVELELEVGRHAAVPLETRGLVAEYDVAARTLQVWGATKVPVFNRGVLARMLGMPQERIRLHAMDTGGGFGARGEFYPEDLLIPWLARHLRRPVKWTEDRAESLVALNHSRQQRHRVAAAFDADARLLALRDEIVHDNGAYLRHGLLVPELTIGMLPGPYRVPAYHAAVDVVLTNKTPCGTYRAPGRYEGTFAREHLLDVAADRIGIDRAELRRRNLLRA-DEMPPTDVVLDAGDYPGLLRTALERT--LPWRAEAGRTAGFGFAMFLEKSGLG----PH----ETADVLVEPSGLVRVHSGGTSLGQGIETALAQIAADRLGVDYTSVRVVNGDTELQPFGLGSWASRSTVLAGNAVDLAAQAVVERARQVAALMLDVPRAWVEQDGAGFAADGR---RVELAEVAAACAGVAPGLQARRVFEV----------------DHMTYPYGVHVALVEIDRGTGHVSVLRYLVAYEVGRAINPALVEGQLLGGVAQGLGGAVYENFHYEQGQPQATTFMDYLLPTAAEVPGVVEALVEAPSPDNPLGVKGAGEGGITAVGAAVANAVRDAIG-DVGHLPLAPRRVAE------LAN
MVMDERGYFGSFGGKFVPETLMYALEELDIEYKKAKSDKRFWEELNYYLRTYAGRPTPLYFARNLTEYAGAKIYIKREDLLHTGAHKINNTLGQALLTKRMGKRRVIAETGAGQHGVATATVCALLGLDCVVYMGEEDAHRQELNVFRMKLLGADVKVVKSGSKTLKDAINEALRDWVTNVETTHYIIGSVVGPHPFPLMVRDFQKVIGEETREQILELEGRLPDAVVACVGGGSNAMGIFYPFLEDERVRLVGVEAGGLGLKTGKHAASINGGSVGVLHGMKSYFLQDEEGQILPTHSVSAGLDYPGVGPEHAYLFESKRAQYTYATDEEALEGFKLLSKLEGIIPALEPAHAILKVISLAREI-GKGGIVILNLSGRGDKDTYHVMKLLKEVAQVMV--------IGQPLRRFEDDRLIRGLGQYVEDIKLPRMAYAVFVRSQVAHGRIKSINTEEAKKAEGVIAVITGQDIKDKVQVSAEVSSRPLLAVDKVRYVGEPVALVIADSRERAFDAAELVEVEYEELPAVASVEKAIQEGAPLVHEEAPGNIALRWHVKSGDVERVFSEADRIVKQRIYINRAAPVPMEPRACIADYNPATGRLTLWVTSQNPHIHRFYLAVVLGIPEHKIRVIAPDVGGGFGAKIDIYNEELVVSYASILLKRPVKWVETRSEHFVASLHGRDFLAELEFAVKNDGRVLGIRGKSYANMGAYLGVAPGVATLHGLILPGPYRIEAFDYVMHGVFTNTMLLDADRGAGRPEAIFLLERMMDLVADELGMDPLELRKKNYLPA-GE-NVTGLSYDSIDFGKVLKKFEEVVDYKALRDMQGRYIGIGIVSSIDICGFA----PSAGQWESAVVRVHPTGKVTVLSGAHSHGQGGDTTYAQIVADVLGVPVDAIEVLHGDTDMIPMGWGTYGSRGTSTGGSAVYKAAEKVREKGRLIAAHMLGTRPEDVEFSEGIYYLKTDPSKKVSIQDVALQANGVEPGLEAEAFFDP----------------PNFTFPFGIHCCVVEVMPDTGEVKFLKYVAVDDAGRIINPLLAEAQIQGGIVHGIGHAMYENIVYEDGQLLTGSFNEYALPKAHLIPKMETYFTETPSPANPLGAKGIGEEGAIAGQIAVANAIIDAIGVKHLDGPYTPSRIWRAINKLE--V
MNEDKNGYYGEFGGAFIPEMLRQNVESLRAVYHKIIESAEFQKEFTGLLRNYAGRPSPLFFAKRLSNKYGAKIYLKREDLNHTGSHKINNTIGQILLARNMGKTRIIAETGAGQHGVAAATVCALMGLECVVYMGETDMVRQEPNVKRMEMLGARVVPVRSGNKTLKDATNEALRDWICNPVNTFYIIGSVVGPHPYPDLVARFQSVISEELLSQLREAEGTNPGYILACVGGGSNAAGIFYHYINRKNVRLVGVEAGGEGINTGLTAATIAVGETGIIHGSKTLLMQNKDGQITEPYSISAGLDYPGVGPIHAWLARTGRADYLNVTDKEALTAAYELTRLEGIIPALESAHALAALGKL--KV-KKTDIIVVNVSGRGDKDMQAYLE-----AKTMSEKL---KIIGTPVPKIDAGVRVTGKAIYGHDLKLSGMLYGAILRTEHPHAGF-KIDVSSAKKLSGVHSVITASDFDC--NPISYRRDHPILKHHEVNCIRDEIAAVAAETPEIAEKALKLIKVVYKPKKGIFDPLTALKPDAPVINKFLGKNVSHAFHYEHGNIEEQKEKSSVTVHKTFTLPRVAHCCMATSNITADYSPVTKKLTLYSSTQVPFLYQRDMAHALKMNPSDIRVIQVVIGGGFGSKLDMYPYEPIAAILSIKTGRPVQIIFSREEEFIASPTRQAMTIEITAGADKKGKFTFREVNIIMDNGAYTSWGATTPFVMMQTFSSLYQVPACRFDSKAVYTNNVYAGSFRGYGNPQATFALESTIDLIAGELKMNKKEIRLLNANFQ-GEITGAGLKYQTCGHESSLKTVFEKSLECNNDKSYRWKTGTGYASMLHVGGGA----KIRSDGCGTIIKLDDYGHLTIITGSNEIGQGSETVLAMMASEELSIPLIKIKVINSDTDIKPWDVGVHASRTSYTAGNSLLGAINLLKEKLNKKAVEMLACKPDELHYENEEIANHRS---SVKIEKVVREIH----DLTASYFYEP----EFQTQQ-YKGN-VSGTYAFAAQAVKVAVDVYTGNVRVLDVWVAQDVGKILNPLGAQGQIEGGVLMGMGYGLSEELISEEGRMLNPNFHNYKMLTATDTPAIHFYPIETNDPSGPYGAKGIGEAPLIPTAAAIANAVADAIGVRIYSLPLTPEKVLRAMEEYR--N
M--NKKGRFGIYGGQYVPETVMHAVCELEAAYEHYKNDKEFCEELKALYRDYAGRPSMLYYAEKMTKDLGPKIYIKREDLNHTGSHKINNVLGQILLAKKMGKKRIIAETGAGQHGVATATAAALFGMECEVYMGEVDMERQSLNVYRMELLGAKVTPAKSGTGTLKDAINEAMKDWATNIETTYYLIGSVMGPHPYPEMVRDFQKIISKEIKEQLYEKENKLPDCVVACVGGGSNAMGAFYNFIEDDSVRLIGAEAAGKGIDTKYHAATSAKGSNGIFHGMKSIFLQNDEGQIDEVYSISAGLDYPGIGPEHADLFKRKRAKYMPITDEEAVCAFEYLSRTEGIIPAIESAHAVAAAMKIAPSM-NKDQVMVINLSGRGDKDVYQVARYRGVKLND----------------------------------------MAKIYHAKIGNGIVKSIDTSKAEALDGVVKVVTFKDVPNCYELAHQDVADRNILTGRVRYYGDDIAAVVAEDEITAQRALRLIEVEYEEYPVEIHPRKSMYGSKPPIHLDKKDNVLVRSNYFIGNVEEGLKESETVIKRSYKTPIVQHCHIENPISCAYMEN--GRIIVVTSTQIPHIVRRVIGQALGIPWGKIRVIKPYIGGGFGNKQDVL-YEPLNAFLTTQVGRPVKLDITREETFCNTRTRHSIEYDLTAGVDSEGHLLAKDMLAISNQGAYASHGHAIAANGLTAWRLQYACPNIKGEAYTVYTNTPVGGAMRGYGIPQVCFAIECFMDDIAKEIGMDPLEFRKKNLIKG-YYEDAKPIAANTNGIFECLEKGADYIHWEEKRKEYNIRRGVGMSLFSYKTGVW----PISLEIAGARMTLNQDGSVGLMLGATEIGQGADTVFSQMAAEVLNMDISDIHITVQDTDVTPFDTGAYASRQSFVTGTVVKDCANLLKKKILDYAKELLPEETRKLRLDHGWIMAGKD---AISLGNLALESYGNSSVITAEVSEQV----------------KKNTIATGCCFAEVEVDIKLGKIKILHIINVHDSGKLINPKLAEMQVQGGMSMGIGYGLSEQLILKTGRPLNGTLLDYKLMTMMDTPDIKADFVELDDPIGPFGNKALGEPPAIPGAPAIRNAVLHATGVAFNENPLTPQRLIYGFIKAG---
MSTDATGHFGPYGGAFVPETLVPALEALKAAYAEARQDPGFWEEYHALLREYVGRPTPLTFAPRLSEALGLQIYLKREDLCHTGAHKINNTIGQILLARRMGKTRIIAETGAGQHGVATATVCARFGMQCVVYMGAEDVERQHLNVLRMQLLGAEVRPVESGSRTLKDATNEAIRDWVTNVHDTFYLIGSVVGPHPYPMLVRDFQRVIGDEVRRQLAERIGRTPDALVACVGGGSNAMGLFYPFLNDRHVRMYGVEAAGEGLDR-RHAATLTCGRPGILHGAMSYLLQDDDGQVQLAHSISAGLDYPGVGPEHAYLKDLGRVTYVTATDEEALEGVRLLARTEGIIPALETAHAIAFLPLLAREL-GPDAVVVVNLSGRGDKDMGTIARYM------METEVPTICGMGHRMKRKEDARFLFGKGRYVDDIKLPGMLYMDIVRSPFAHARIKSINAERALAMDGVVAVITGKDLEKNL--TLMGDTQMVLPTDRVMYQAQEVAAVIATDRYIAADAVEAIEVEYEPLEPVVDPFRALEPDAPVLRTDKTDNHIWHWEV--GDTERAFQEADVVVKQQIYIPRIHVASIETCGCIADYNPAEGKLTVYMTTQAPHVVRTALALVVGLSEEKIRVISPDIGGGFGGKVPTYPGYVIAIAASVLLGKPVKWIEDRSENLQADSFARDYHITAELAATKDGKITALRIKTLADHGYTDAANPSKFPGLFSICTGSYDIKHAFVEVDAVYTNKPPGGAYRCSFRTEAVHAIERMVDVLAQKLGMDPAELRFRNFVQP-DQFPALGWEYDSGNYPAALRKAMDLIGYEELRREQGELIGIGISSFTEIVGAG----PSIKMFDSCELRIHPTGKAIARFGTKSQGQGHETTYAQIIAEELGIPAAHVQVEEGDTDTAPYGLGTYASRSTPTAGAAAAMAARKVREKARKIAAYLLEVSEEDLEWEPGVFRVKGAPDKSVTIQEIAFAAYGMEAGLEAVHYYDP----------------PNLTFPFGSYICVVDIDKGTGQVKIRRFVAVDDCGHVINPMIVEGQIHGGLTMGFAPAMMEELVYEEGNILTGSFMDYLLPTAVETPRWETARTVTPSPHHPLGAKGVGESATVGAPAAIVNAVVDALGVTHIDIPITPYKVWKILHEKG--V
MTHDDRGHFGPYGGRYMPEALMAAIDELATFYDKARVDPDFVTEFERLLREYANRPSLLTEAPKFAEHAGARIFLKREDLNHTGSHKINNVLGQALLTKRMGKKRVIAETGAGQHGVATATACALLDLDCVVYMGEVDTERQALNVARMKLLGAEVIPVKTGSRTLKDAINEALRDWVANVDDTHYLLGTAAGPHPFPMMVRNFHKVIGAEARAQMLDQVGRLPDVVAACVGGGSNAIGIFHGFLDDPDVRLVGLEPAGKGVDTGEHGATLTEGEPGVLHGAFSYLLQDADGQVTEAYSISAGLDYPGVGPEHSYLKDIGRAEYRAVTDAEAMEALRLLSRTEGIIPAIESSHALAGALKLGHEL-GQEGVILVCLSGRGDKDMDTAAQYFDLVENAMTTKTPITGGVGESPLRPDGALKVRGEFAYSSDLWADHMLWGVTLRTPHPYARIRSIDVGPALALPGVYAALTHEDVPGN-AYGLEHIDQPVLAVDVVRYQGEAVAIVAADHPETARRAAAAILVDYEVLDPVDDAETAIFGEGPKLHEG--GNLVRYVPILFGDQD---ATAEVVVSGTYEVGMQDQAFLGPESGMAVPAE-DGGVDLYVATQWLHVDQQQIAPALNLPQDKVRITLAGVGGAFGAREDLS-MQVHACMLALHTNKPVKMVYTREESFFGHVHRHPAVMHYEHGADRDGKLVYVKAKMFLDGGAYASSTGAVVANAATLGVGPYNVPNVKIEAWGAYTNNPPCGAMRGFGAVQACFAYESQMDKLAEAIGVDPVEIRLRNAMSE-GSIMPTGQLVSAAPVRELMERVRDKPMPPARTS--GVVRGVGYGIGIKNICFS----EGFDDYSTARVRLEVEPVAMVHTAAVEVGQGLVTLQAQIARTELGV--QRVTIQPADTSVGS-AGSTSASRQSYVTGGAVQSACAAVRAEVFDLARERFGV--SDLALEGGKVVSAS-RGVLADLSEVLGDR-----AVEHTREYRHRPSFPIDPLT-GQGN-AHVQYGFAAHRAVVDVDVELGLVRVVELACAQDVGKAMNPDAVIGQIQGGSAQGLGLAVMEEIQLSGAKIRNPSFTDYLIPTILDMPPMTIDVLELADPNAPYGLRGVGEPPTISSTPAIVAAIRDATKLALNRIPVRPEHITG--------T
MTEPQGPRFGPYGGAYIPETLVPAVRELEAAYEEAQADPAFREEFQTLLRTYAGRPTPLTPARRLSEALGAKIYLKREDLAHTGAHKINNALGQALLAKRMGKTRIVAETGAGQHGVATATVCALLGLECVVYMGAVDIERQKLNVFRMKLLGAEVRSVDAGSRTLKDAINEAIRDWVTNVRTTHYLLGSALGPHPYPRIVRDFQRVIGDEAREQILAAEGRLPDMLIACVGGGSNAIGLFYPFIQDEGVQMVGVEAGGEGIESGKHAARFADGRVGVLHGTQTYVLQDPHGQIALTHSISAGLDYAAVGPEHAWLRETGRAEYTYATDDEALDALQRLSALEGIIPALESAHAVAEAIKRAPTM-RPDQIMIVNISGRGDKDMHTVAAALGV--DVM-------RAIGSSLSRVGAIDKVTGRARYPGDLNKPGQLYMKILFAGRPHARIVDLDLSAAKQVPGVVAILTAEDVPV--EYGLIIYDQPVLCGDVVRCVADQVACVIAETEEAALEAREKIRVVYEDLPVLTDPVAAMQPDAFIIHPERDSNLLCHYKIRNGDVEAAFAEADVIIEGEYRTPFQEHAYLQPEAGLAWLEG--DQVVVNVAGQWMHEDRQQIAHALGWPEERVRVEYSAIGGAFGGREDMS-VQIVLALAAVKTGRPVKIVWTREESIIGHHKRHPMTIRTRWAATYSGRLLGVEAEVIADAGAYAYTSTKVLGNAHLCVTGPYEWPTAKVDSYAVYTNNIPTGAFRGFGAPQGHFAAEMQMNKLAARLGLDPVALRLKNCLRE-GSQLTTRAHMPGVSLPHVIEAAAERAGWKRPDGSFHIKRGVGFACAMKNVGFS----FGFVDECWAQVELHGGGDIVVRCAGADVGQGAHTVFCQMAAEAVGVPVERVRLVADHTDETPGSGSSSASRMTFYAGNAIRGAAMRALKLWHDEVRPA-----------------------------------------VGTYRYRPRATTPFDPET-GEAD-PNVSYGFVAEVAEVEVDTELGFVHITRVICADDVGKAINPRLIEGQIEGGVVQAVGYAVLEHFQVRNGEVLTRHLSTYLIPTVYDIPDVESLILEYPDPQGPWGARGMAEMPFIPLAPAVASAVYDATGVWFDDLPLTPDKIVAKLHPR---L
MSNDEKGRFGDFGGRFVSETLMPLILDLEAEYEKAKTDDSFWAEMDNLWKYYVGRPSPLYFAERMTEALGAKIYLKRDELNHTGAHKINNVLGQILLARRMGKTRIIAETGAGQHGVATATVCARFGLKCIVYMGAHDVERQAPNVFRMRLLGAEVVPVTSGRGTLKDAMNDALRDWVTNVRDTFYCIGTVAGPHPYPAMVRDFQSIIGKEVIDQLHEGEGALPDTLIAAIGGGSNAMGLFFPFLDHESVNIIGVEAGGKGVNEKEHCASLTGGRPGVLHGNRTYLLQDDDGQILEGFSISAGLDYPGIGPEHSWLHDTGRAQYVSITDKEALEAFQFCCAQEGIIPALEPSHALAHVIKIAPDL-PKDHVLVMNMCGRGDKDIFTVARHLGF--DMMALDNNEFKVIGSTPNRPDGLDKVTGRARFGADISVPGMLHGAVVRSPHAHAKIVKIDASKALAMKGVKAVITRADFPE--EGEDWNLQENAMAGEKALYDGHAVAAVAATSPLAARDAAKLIEVEYEVLLHVTDVDEAMKDGAPAIREGALHNVVRFFDTGMGDLDKGFAEADLVVERSYTTEAAHQGYIEPHACLGQMGA-DGRGELWCCTQGHWFIRRMSTAVLGVETTNIRVTPSEIGGGFGGKTTIT-IEPLSLALSRKAGAPVKMVMNRGEVLRATGPTSSASMDIKMGMTKDGKITAAHGTFRMQGGAFPGAPVD---VTTMLAFANYTIENVHHIGYDVITNRPKQAAYRAPGAPMAAFAVESTVDEMCRTLGLDPIETRLKNASRD-GTRSTFGPKFGPVGLVESLEAARDHANYKMPL---GPNQGRGVASGYWMNWGG---------ETSASVAMSEDGTVTVSVGTPDIG-GSRASMALMAAEAFGIAYENVRVNISDTGALGVNEPTHGSRATYASGLATIKAAEECITKMCKRAADKWGIDADAVIWEDGSAKPSGPEFDPLSIGEICAEM-ETGGPISGHYEGSP----------------TGFSGSFGTHVVDVEIDPETGHTTVLRYLVVQDAGKAIHPAYVEGQFQGGAAQGIGWALNEEYIYEDGRLQNPVFLDYRIPVASDLPMIDTVIVEVPNPGHPYGVRGVGETGITPPLPALANAIADATGLRMRGLPMTPPKILAALKAQ-KNG
MSE-EHGHFGPYGGRYLPEALIGAMDELAAVYEKARLDPEFIAEFTGLLRDYAGRPSLLTEAPRFAEHAGARIFLKREDLNHTGSHKINNVLGQALLTKRMGKTRVIAETGAGQHGVATATACALMGLECVVYMGEVDTQRQALNVARMRLLGAEVIPVTTGSRTLKDAINEALRDWVANVDTTHYLLGTAAGAHPFPMMVRNFHKVIGQEARAQIVDQAGRLPDAVTACVGGGSNAIGMFHGFIDDPSVRLVGFEPGGRGSEPGEHGATLSEGSPGMLHGALSYLLQDEDGQTIEAYSISAGLDYPGVGPEHAWLKDTGRAEYRPVTDAEAMDAFQLLSRTEGIIPAIESAHALAGTLRLGREL-GPDGLIVVCLSGRGDKDMDTAAKYFGFM--SMLEQ----GWVGGRRARFDTAGRVRGLVSHVGDQPVGAAAHVAVHRSTQPHALIGAVHTEDALAMPGVYAVLTGADLYKQFLTGPAFADQPALAHEKVRYVGEPVAAVLAADLATARAATDAVWVDYDELPPVYDLADALEGSA-FVHDELDTNVNYTYTLRHGDAQAAREAGAHTVTGEFWAPPTHHVPIELPCTIAWVDA--GRLEMLTTTQTPSYVRQTIADLLDLPLSRVRVTTRPLGGSFGAKMYDR-LEPLAAALAWTTGRKVRLVASREEAFLL-TTRHGAAVTSSLTADAEGNLVSSIADVRYDTGAYADVGPRITAKSGMVTPGPYRIDTAHVRSRCVYTNKPSAGPFRGFGVPQVTWSHESLIDELAHRLGEDPYAFRRRHLLRE-GDEAPMGTRMHSADFVTCLDSVANAIGWFEPLE--RIRRGRGVAVGVKAVLTP---------IANAVLQFNQDASATLLISTVDMGQGSDTIMAQIAADVLAMNSERIHVVRADTDATPYDTITAGSRSTYHTGNAVRRVAQAMRDKLIALGAQHFEVAEADVELTPEGLR---SGERTVPVAELVHGHFARGATLTAEANFTT----PYDKET-GRSEKVTEHWFAGAIGVQLTVDTATGRVHLEHLAVAGDVGRAINPALVEQQLTGAAIMGIGHALFDQLVLDQGQLVNGTLLDYQLPSIRDLPDLTPIVVESPHDDGPFGAKGVGETGILGIAPAIANAVRDAVGVRLTTLPLTPESIVTALENKQEES
MT-NKKGRFGIHGGQYIPETLMNAVTELEEAYDYYKNDPKFNQELTELLNEYAGRPSRLYYAEKMTRDLGAKIYLKREDLNHTGAHKINNVLGQALLAKKMGKTRLIAETGAGQHGVATATAAALMGMECEVFMGEEDTIRQALNVYRMRLLGAEVIPVKTGTATLKDAVSEAMREWTSRMSDTHYCLGSVMGPHPFPVIVRDFQSVISREIKEQMIQKEGRLPDAVVACVGGGSNAIGSFYHFIEDKQVRLIGCEAAGRGIDTAETAATIATGKPGIFHGMKSYFCQDQYGQIAPVYSISAGLDYPGVGPEHSYLHDIGRAEYVPVTDEEAVGAFEYLARTEGIIPAIESAHAVAHGMKIAPAM-ETDKIVVITISGRGDKDCASIARYRGENIYEMNPY----KTAAHGIPRHESAAKVTGKALYTGDFSLPQMVYGMMIRSPHAHAEVTDIDLSQAEKTEGYIGALLPWEVPDFYPPSPLLMKDEKILTAHPLCVGDRILAIAARTPQALLKAAKAVKVSYRLLPSVHTIKDALKADAAPIQPHLQNNILASREASAGDTEKGFEEADYIFEDDFHTSAMQHVAMEPTSCICDFTD-GRKLHIWSNSQTPYQERRIMAELFGMNENDIRVVKPVMGGGFGARQQLH-NQPAAALLSKKIRRPVKLINTREEEMYASVVRHEMQTHLKFGVTKEGILTAFRTEYYLNAGPYTTHTPTIVAAASRKF--QYKVPNYLFNGYSIATNGPTAGAFRGYGNAQLTFGRELMMSRIARKLHLDPVEFRLRNHVQA-GEKFPASAAVTSCGIEKCARRCQEIRREIDEKE--EIRQAWGVSFACHGSGPS------SKEMSSAVILANDDGSIHLMTGSADIGQGSETMLSQIAAECLGIPFSLVKITAADTGISPYDTGTFGSSQTYVSGNAVVLACQDIIQKLVHALSDC---GSMDITFEDKKFHIPS-KNQHLSFQEAAGQVFMKGAVIMGNSSYKA----------------QESPNPFAVCMVKAEYEKKTNSIILRHVIEVVDVGTPINPLTVIGQIEGGIGQGVGYALTETLEHRAGKVISSDLLTYRVPLISDMPDIHGEYIESFEPTGPLGAKSVGELTTVPVAPAIADAVSQASGREINRIPLSESFFIK------NKK
MKADASGHFGMYGGKYVIETLMPALQELENEYMKAKADPAFQEQLKYYLRQYVGRPSPLYYAENLTLRLGAKIYLKREDLNHTGAHKINNTIGSALLTLRMNKKRVIAETGAGQHGVATATAAALFGLECDVFMGEEDIKRQALNVFRMRLLGAKVIPVSTGTRTLKDATSEALRNWITTVETSHYIIGSVVGPHPYPMIVRDFQKIIGEEAIEQIMAVEKRMPDACIACVGGGSNSMGLFYPFLDHKDVRLIGVEAAGFGIETGQHGATLSHGKPGVLHGMMSYLLYDEDGQIQEAHSISAGLDYPGVGCEHSYYRSIGRTEYASITDDEALEGFQLLSRTEGIIPALESAHAIAYAAKHAPTM-KKDAIIIVCLSGRGDKDVTQVADRIGG--KLMKGY----SVVGKPTPRIDGVAKVTGEARFTGDLVLPRVLYAKILRSPYPHANILNIDTTRAERLKGVKAIITGKDVIGQLRLYSPIKDEPILAGDKVRYIGDEVAVVAAEDEDVAREALELISVEYELLPAILNVEEAMVAGAPIIHGHANNNIAYQISANFGDLEQGFKESEYIREDTYTTAYYTNCSIETDVCLAQFDS-SGKLTLWTPTQSTYIIQKDIANTLGLAEGKVRVIAPHIGGSFGSRLSGEPHHCLAALLAQKTGRPVMLKLDLEEILNR---GNSMIIQLKTGVKKDGTLLSRKLKVIADAGGYLGLTGLDVQIAGLRNMLPYKLAAFQFEGLAVYTNNPVRGFLSGEGIRVANFASSIQLDQIAEDLGIDPLDICLKNAIQP-GYIMANKIKIGSCGLTECIQKVVEKAGWDGKRGRLREHRGFGIGCGSASSGGK----GVTHSISAATVKLQEDGSVVLLTGLPDMGQGAHTILAQIAAEVLGLPLEKILIYSADTELSPVDLGALGQRGTYITGNAVKSAAEEARRQLLEVAAESMDANIEDLEIQGGRIFIKNNPEKEMPVSGVVQTSQERGQPIMGKGFYNP-----------SEPP-DHITFSFDAQVAEIELDPETGKIKLKKVNVAHDVGFAINPLAVEGQIHSQVWSGGDMTLFQERILKEGQNLNPSFLDYKFSTAMDAPEIETTIVETIEPYGPFGAKEVGRGPIMSIGQAIVNAVYDATGVRIKSFPITPEKIHSTF------T
MNVDEEGQFGIYGGRFVAETLMPNILELDEAYKEAKNDKAFADELAYLNKHYTGRPSPLYFAERLTEHLGAKVYFKRDELNHTGSHKINNCLGQILLAKRMGKTRLIAETGAGQHGVASATVAARFGYPCLVYMGAKDVHRQSPNVFRMKLLGAEIESVTAGAGTLKDAMNEALRDWVTNVEDTYYLIGTAAGPHPYPELVRDFQSVIGKETKEQMMEAEGRLPDMLVASVGGGSNAIGLFHPFLDDDAVQIVGVEAGGKGLDGDEHCASLTAGSPGVLHGNRTYLLQTSEGQIEEGASISAGLDYPGIGPEHSWLKDSGRVNYVPIMDVEALEAFQLLCRLEGIIPALEPSHALAEVIKRAPGM-DKDQIIVMNLCGRGDKDVFTVGEALGV--EMMVQDS---SNFGKPLPRDGDDRLVQGQGCYAGDMAADGALWMHVVRSDHAAGRIAGLDVDAAREAPGVAAVLTGADQGD-LGSEVVPTPYLPMVQDHVKWVGEPVAVVIAETRRAAMDAAELVWLDVEETEPVTDARRAADADAPLVWSDRPDNTAFFQEL--GDYEAAQKAASNVITARIDISRVTAVTLEPRNALAVPES-DGRTVLHTGTQAPHRVQAEAAHVLGIEPADIIVRTEQTGGSFGMRNGAYPEDVLVLMASRLLNRPVRWGATRSEAFLCDAQSREMSVDVTLALDKDNRFLALGIDGFAPIGAHHGMAMHPMTSNLAGLAGVYRTPLIHTRLRGMHVNSMHMAPYRGAGRPEAIYLIERIIDIAARQLNIDPVELRRRNMITP-DQMPPLGYVYDSGDFPAALDKALEASDWGSFDARSGMLRGIGLACAIEPAGGG----PAAQLPEFARITVDPQDGLTLDVGSGDAGQGHSTAFRQIAERLLGW-TDCVAVRTGDTGEIPNGLGTFGSRTMGAAGHALADSARQIIALALPDAAEHLEVSVADVAFENGRFEVVGT-DRAINLHDLSSATG----SYEAEAFVPT----------------DAGTFPNGAHVCEVEIDPETGTLTLESYLVVDDVGTIINPLLMEGQVHGGVAQGVGQALHERVVFDTGAMLSGSLMDYTMPRAADLPMMTVLHSPTATSANALGAKGVGESGTVGALPATINAVCDALGAGPIDMPATPARIWAALRER-DTP
MNDDSSGHFGRFGGRYVAETLMFALEELDKTYKELWRDETFQADFDRDLADFVGRPSPLYYAERWSKELGAKIYLKREDLNHTGAHKINHAVGQALLAKHMGKKRIIAETGAGQHGVASATVAARLGLECVVYMGAKDVKRQALNVYRMKLLGATVIPVESGSQTLKDAINEALRDWVARPEDTFYLLGTVCGPAPYPEMVRNMQSIIGREARRQIMAQEGRLPDALVACVGGGSNAIGLFHDFIQDEQIKIYGVEAGGLGVDSGKHAARMSSGRAGVLQGARTYLMTDDHGQIIESHSVSAGLDYPGVGPEHSYLKEIGRAEYPYATDDEALAAFRKLTRMEGIMPALESAHALAYVEKLAPTM-GKDQIIICNLSGRGDKDIHTVAAIDGL--TVMS--------VGLSQERLDARAKVTGRCRFTGDLVLPGTRIAKYLRSTIAHGRVISIDSSEAAAMTGVEAIFTYADIPNPFDPAARDKEDRLLLTDHIRYHGDEIAIVVAVDGLTASKALKKIKVTYEELPVILNHGQALADGALELHHN-SGNKVGEHNYECGDVKLESADADHLLKGLFHTQMVQHCQMENQVAWAYMDD-ADHIIVVSSTQIPHICRRIVGQALDIPMSTVQVIKPAVGGGFGNKQDVV-LEPMVAFLTKKLGIPVMIDLAREECLSSTRARHPFRVNMACAVNNDGQLKALSMDVSSNTGSYASHGHSIAKAAGSKVVPLYPKAALSYHAITHYSNLPSAGAMRGYGSPQIVYAVESIMEEAARKIGMDSIEFRLKNVAET-GDTNPTGKVIESAGIQECLTKGREQFEWDCKKEKHNIRRGLGVACFSYGSGTY----PASVEIAGSRMTLNQDGRVTVQIGATEIGQGSDTVIAQMASEKLGIPVSAIHVSTQDTDITPFDLGAFASRQTYVVCQAVAEAAELLRSRILEHASVMLELEVSTLTIDDGAVVCSE-KRIHLSLNELALDAYNHGVQLTAEVSRKV----------------TSNAYSYGCTLVEVEVDITLCQVSILNIRNIHDSGRIINPALAAGQVYGGVGMGISGALSEELLTETGWIYNNNLLDYKIATMMDAPDINCDFVETHEPTAAFGNKSLGEPPLLSVAPALRNAILDATGVAMNLLPMSPKTLFTAFTEAGVSH
MERKQERYYGEFGGQYVSESLMNTLDELDKAYEEAIHDEEFLKQYHYYLKQYVGRENPLYYAEKLSKAYGTKIYLKREDLNHTGAHKINNVIGQILLAKRMGKTKVIAETGAGQHGVATATGAALFGMECTVYMGAEDIKRQELNVFRMEMLGAKVVSVTSGSNTLKDATNEAIRTWAKTAEDTFYIIGSAVGPYPYP-----------RESKKQILEAEGRLPDVVMACVGGGSNSIGMFADFIEEPSVKLIGVEAAGLGVETGKHASAMALGKPGTLHGMRSYLLQDEDGNIELAHSISAGLDYPGVGPEHAYLRDTGRAEYVAITDKEAMDALQELCRLEGIIPALESSHAIAYAVKIAKNY-SKDDSIIVNLSGRGDKDLFTILNI-------MSTNQRDYHAVGKCIPKKDSSQLLLGKPVFTDDITPRDALVIKLLRSPYANAIVEDVKTDIALKVPGMVAVYTWEDVPKRFTFPEPSPYDRLILDRHVRSVGDAVAIVVGESEKAVDKALNMIKVKYTILEPVLDFRKSLDNKV-LVHPEDKRNLIHHEEDEHGNVEKILSECDEIIEHTYRIKAAQQAYMETCRAYCEIDR-YGRLHCISSTQIVFHLRRILSNALDIPKSMVRAEKPRIGGGFGAKQTAV-CEVYPAFVTWKTKRPSKIIYSRKECQTIASPRHEMEVTVRLGAMRDGHIRAIDLYTLSNGGAYGEHSTTTVGLSGHKSLPLYGCEATRFSCDVVYTNVQAAGAYRGYGATQGIFALESTVNELAEKLHIDPVELRLKNIVRE-GMFMPFGETANACALDRCIMHCADNFHWADKYPVRGKVRAAGMALAMQGSCIS------NVDVGSCTLKLSDCGTYNMMIGAADMGTGCDTILAQMAAEVLDCEPDDITVFGADTDASPYDSGSYASSTTYITGMATQNAALELRENIKKIGAQMLGHAASEVDFDGKEVYIIN-PDGCVSLSDIATKSQNNTIPVDITATYSS----------------PVSPPPYMVGMVEIELDKETGAVKILDYQAVVDCGIPVNPNLARVQTEGGIGQGIGMALYENVTYAGGKIAENDLMQYKIPTRQDVGNINVEFETSYEPSGPFGVKSIGEIVINTPAPALAHAIYRATGVWHRTVPFTPEKILMGMVDPNRVK
MT---KGRFGIHGGQYIPETLMNAVLELEKAYDFYKNDPKFNQELTALLNDYAGRPSRLYYAKRMTEDLGAKIYLKREDLNHTGAHKVNNALGQCLLAKKMGKTRVIAETGAGQHGVATATAAALMGLECEIYMGKEDTIRQALNVYKMRLLGAKVHAVESGTATLKDAVSETFREWVSRIDDTHYVLGSVMGPHPFPTIVRDFQAVISKEIKEQILEAEGKLPDAVLACVGGGSNAIGAFYHFIEDKDVRLIGCEAAGRGVNTAETAATIATGRLGIFHGMKSYFCQDEFGQIAPVYSISAGLDYPGIGPEHAMLYDSGRAEYVAVTDDEAVEAFEYMSRTEGIIPAIESAHAVSYAMKLAPTM-TKDQIIVINISGRGDKDCAAIARYRGEDIHEME------SYTGKGRGRVEGMDKATGRAVYAADYYEENMLHLAIVRSAYAHARVLDIDTSK---VPETAWVFTAKDIVK--NVQDILPDQPLLVEDKARFLGEAIAVVAAESEEAAKAAAAMVQVTYEPLQVVTDALMAAKPGCIRVHDDT--NDVIRFDNEKGNVAQGFAESDLIVEDDFYTPIQDHGYMEPDACMAKIEE-DGRLLVCSSTQNVFHDLRMVCDITGLTEDQVHIVAATVGGGFGGKDGST-AQLFTALAAFKTRRPCKLIFSRQESLATTYKRHAVYMHVKMGFKKDGTMVAFDGSGYLDTGAYGGLGPAVLSLFSEHFAGPYNIPNVKISSHLCYTNKPVAHAMRGFGAPQGAFATESLISRASKLLGIDPLEIRYKNGIET-GMYGGVGQKMHFVDFKGALKLIEQSELWQERKHNTDPYVGYGIAGGHLSCGLG----KNIPD--QAEVKIEADGHYTIFLGLVDIGQGSRTALQAMAADALETDFDNVSLVMADTDRTLDCGSTAGSRSTFIGGNAMLNAIENFKKGEMETGKADFPESEESFSI-AGF---------------------------------------------------PHAMYTFIAQAVKLRVDPVTGQVVLLDIAAATEAGRIINPLAMAGQIQGGVAMSVGYAFGENCQFKEGRLLNDSMSTYLMPTAMDLPRIQSLHVDGYEPSGPMGVKGAAEVSTVSIAPAIAAAINEVSG-RLTSLPFDIETILNGLKK-----
MSTDASGHFGIYGGSFVSETLTHAIEELKHAYARYQHDPAFIAEFESELAHFVGRPSPIYHAARSSQEHGAQIFLKREDLNHTGAHKINNVIGQAMLAKRMGKPRIIAETGAGQHGVATATICARYGLECVVYMGSEDVKRQSPNVFRMKLLGATVVPVESGSKTLKDALNEAMRDWVANVDNTFYIIGTVAGPHPYPMMVRDFQSVIGNECLVQMPEMKSEQPDAVLACVGGGSNAIGIFYPYIKHAGTRLFGVEATGEGLESGKHAASLQRGSAGVLHGNRTYLLQDENGQVTETHSISAGLDYPGVGPEHAFLKDIGRAEYVGATDAEALDAFHYLCRTEGIIPALESAHAFAYARKLAPTM-RPDQSILVNLSGRGDKDIGTVADLSGED-RAMLRPPTPPPWLGRACPRREDDALLRGQGRYLADLAPPGCLHAAFARSSMAHARIALANLAAVRALPGVRLVLTGDDLQAGH--GVRAFGTPVLARGRVLCVGMPVALVVADTAEEARGAAEALAVDYTPLPACTAAEAALG-SAP-LLDGWPDNTAFTQRHHAGDLAQAGARAAAQVQLRIACPPVAPMALEPRGFLVHWHD--GRLTAWTPLQSPHRARLELARVLGLAPAQVRTIAPDVGGAFGGKASLGPEEVALAAGALRLGAPVRWVATREEDFVSAPQGRAGSIAAQAFFAADGRLLGLRAELLYALGCRSTWSTPVPANAARMLPGPYRCGAIDIVARGVATNTAAVGIYRGAGRPEAALAMEGLMDLAARRLGLDPVAVRLRNAVPA-SAMPPTGQRLDSGDYAGLLQAACALADLAALRTAQGECVGIGINLYVEPCGTG---------WESARLTRWPDGRVTLASGSSAQGQGHATAFAQIAADALGIAPAAIDVIEGDSDLAPAGIGALASRSMAIGGSAVLRAAQALRA---------LPA-----------------ADT----------------PVSVETVHTA----------------QAEAWSAGCCIVLASVDPSTGTVRAERAFWVDDAGTVVNPLLFAGQMHGGFAQGLGQALMERMHYGQGQLLTGSLMDYAVPRADDMPTLVHESRPSATDANPLGAKGVGESGAIAAPAALRGAVLDALGIAHLDLPLTPASVWQAIRHATTPC
MSVNKKGRFGKYGGQYMPETLMNAVNQLEEAYLKYKDDPDFVRELEDLQRKYTGRPSLLYFAEKMTNDLGAKIYLKREDLNHTGSHKINNVLGQILLAKRMGKTRVIAETGAGQHGVATATVAALMNMECEIFMGEEDTKRQALNVYRMELLGAKVHSVTKGTRTLKDAVNEALREWTSRIDDTHYVLGSVMGPHPFPTIVRDFQSIISREAREQILDMENRLPDVVMACVGGGSNAMGMFYNFIPDKQVRLIGCEAAGKGLDTEEHAATISKGTEGIFHGMKSYFCQDKYGQIAPVYSISAGLDYPGIGPEHAYLHDSGRAEYVAITDDEAVDAFEYLSRTEGIIPAIESAHAIAQVMKIAPKM-KKDEIIIVCLSGRGDKDVAAMARYRGVKINDMTNL-DNLKYVNQPIMKSDAMSLITGKPVYLDDVAPKDCLIVKVLRSPHANAIIENINTTIASKVPGIEAIFTYQDVSQRFTYPEPSPYDRLILDKHVRYVGDPVAIVAGENEQAVDKALKLIKVQYQVLEPLLDFRKSKDNKI-LVHPEDKRNLCACGSEGEGDIDEVLKNCDVVVEGTYHTKACQQAMMEPFCTYCYMDT-YNRLNIISSTQIVFHVRRIVAHALDISQSKIRVTKPRIGGGFGAKQTVV-AEVFPAFVTYKTGKPSKMIFTRTECQIASTPRHEMKVSVRIGATKEGKIQAIDVYTLSNTGAYGEHGPTTVGLSGHKSIPLYGLKAFKFAYDVVYTNVMSAGAYRGYGATQGIFAVESAVNELASKLNIDPVKLREMNLVKE-GDVMPYGETATSCTLDRCVARCKEMIGWDEKYPARGKIRSVGMAMAMQGSGIT------CVDVGSATLKLNDEGIYTLSISSADMGTGCDTILAQIAAEVLMCPLENISVIAADTDATPYDSGSYASSTTYVTGKAVEKTALGLIAKIKAFGANMLKCSIDDVDFDGKSVINMH-TNESVSLNDIAVSSMGATQSLQHTESNSM----------------PSSPPPFMAGMVEIELDKETGHVEILDYCAVVDCGTPINPNLARVQTEGGIVQGIGMALYEDVTYKKGVLAENSFMQYKVPSRLDMGKLRVEFANSYEQSGPFGAKSIGEIVINTPSPALAHAIYNATGVWFKELPITSEKIAMALLN----K
MTADERGHFGPYGGTFVPEILIPALEELKAAYREARTDPSFGDTFRALLRDYVGRPTPLTFADRLTAHLGPRIYLKREDLCHTGAHKINNTIGQILLARRMGKRRIIAETGAGQHGVATATVCAKFGLTCVVYMGAEDTERQRLNVRRMELLGAEVRPVTSGSRTLKDATNEAIRDWVTNVRDTFYIIGSVVGPHPYPMMVRDFHRVIGEETRRQLAEAEGRTPDAVVACVGGGSNAMGIFYPFLNDADVALYGVEAAGEGLHA-RHAATLTQGRPGILHGAMSYLLQDDAGQVQLAHSISAGLDYPGVGPEHAFLKDAGRVQYRAATDAETMEAVKLLSRTEGIIPALETAHALAALPALAAEM-RPDQVVVVNCSGRGDKDMDTIAAHL------MITC-REIGGMGHPIKRKEDIRFIQGKGRYVDDIKLPGMLHMDIVRSPYAYARIKHIDASEALKIPGVVAVVTGKDLEKNL--TLMSDTQMVLPTDTVMYQAQEVAAVIATDRYTARDAKEAVRVEYEPMKPVVDPYKALEPDAPVLRTDKTDNHIWHWEV--GDTEAVFRSADVVVKEHMHIPRIHVVSIETCGCVADYDKVNNHLTMYMTTQAPHAIRTVIALVLGLTEEKIRVISPDIGGGFGGKVPVYPGYVIAIAVSFLTGKPVKWIEDRSENLQADSFARDYHITAEMAATREGKILATRFKVLADHGYTDAANPSKFPGLFSIGTGSYDYDTAFMEADAVYTNKPPGGAYRCSFRTEAVHAIERLTDSMARALGMDPAEFRMKNFIKK-EDFPPTGWTYDSGDYHAGLKKAMEVIGYDELRREQGELMGIGISTFTEIVGAG----PSIKMFDSCEIRVHPTGKAIARFGTKSQGQGHETTYAQIIAEELGIPAEHIQVEEGDTDTAPYGLGTYASRSTPTAGAAAAVAARKLRDKARKIAAYLLEVSEEDLEWEPGKFYVKGAPEKAKTIQDIVFAAYGMEAGFETTHYYDP----------------PNLTFPSGAYICVVDIDKETFEIKIRRFVAIDDCGNIINPMVVQGQVHGGLTQGLAPAMYEELIYEDGNILNGTLMDYLVPTAVESPRWETGHTITPSPHHPIGAKGVGESPTVGAPPAIANAIVDALGITHLDIPITPYKIYEALKAKG--D
MIKDVRGHWGRYGGRFVPETLMAPLEELTQAYDRARRDPSFQREFESLLRDYSGRPTPLFYAARLTEYVGARIYLKREDLSHTGSHKINNAIGQALLARRMGKRRIIAETGAGQHGVATATVCALFGFACVIYMGAEDMRRQALNVFRMRLLGAEVREVDLGSRTLKEAINEALRDWVTNVEDTYYLLGSALGPHPYPLIVREFQSIIGREARAQILEREGRLPDCLIACVGGGSNSIGLFHPFLNDERVRMVGVEAGGRGDELGQHAARFNAGRPGVLQGTMSYVLQDERGQIASTHSISAGLDYPAIGPEHAYLHDAGRVEYVSASDAEALEAFQLLSKLEGILPALESAHAIAHALKLAREM-GRDRIIIVNLSGRGDKDVHTVAHELGQ-KIAMSERT--FSVIGKRIPATDGPPKVTGTALYADDLRLPGMLYGKILRSPHPHARILRIDTSKAERLPGVMGVVTGKDAPARYGILPIGHDETAFCLDKVRYVGDEIAAVCAISEQIAEEALDLIEVEYEVLPAFLTPEEAMACEDPLIHADRKRNIEKEYHHHFGDVERGFREAGAVRFDRFFQPRVTHAPMEPHACVAHWEH-DGRVTLWTSTQTPHYVHRTLAEVLGIPMSSIRVIKPFVGGGFGGKSETFTHEIAACLLSKRTGRPVKFTFTREEVFYAHRGRPEQYMELKTGVTKDGRITAVEAKVIQDGGAYCSYGVVTILYAGALLAAIYDIPNIKYDGYRVLTNKPACGPMRGHGTVGIRFAFESQLDMLAEEIGMDPAELRLKNCLRP-NTFTVNSLRVTSYGYDECLRRVIEASDWKNKRGKLPFGRGVGIGGSHYVSGAANSIIRSKMPHSNVSIKIDYDGGVTVYTGAAEIGQGTETIHAQIVAEELGVALDRVRVIAADTAITPVDLGSYSSRVTFMAGNAAREAARDIKRQLFRVAAELLGESPDRLVARDEKIFPQDEPQRAISYQEALMAAIEQGGTLIGKGAYTPPPEAQGGNFR-GAGVGPGVAYSYSAQVAEVTVDPETGQFTVDKIWVAHDCGRAINVLNVEGQVEGSVWMGLGQAVAEEQIFEKGLTMNPGLLEYKTASAVDSPPIETIIVETIDPEGPFGAKEAGEGSLAATIPAVANAIYDAVGVRIRDLPITPEKILKALAEKRPTA
MFEDASGHFGPYGGSFASETLTHALTELREAYARYQHDPAFLAEFQYELAHFVGRPSPVYHAARMSREMGAQIYLKREDLNHTGAHKINNVIGQAMLARRMGKPRIIAETGAGQHGVATATICARYGLQCVVYMGAEDVKRQSPNVYRMKLLGATVVPVESGSRTLKDALNEAMRDWVANVDDTFYIIGTVAGPHPYPVMVRDFQSVIGKECLEQMPAMAAEQPDAVVACVGGGSNAMGIFHPYIPFENTRLIGVEAAGEGLDSGKHSASLQRGSSGVLHGNRTYILQDENGQITETHSISAGLDYPGVGPEHAWLQEIGRAEYVGITDKEALDAFHYLCRTEGIIPALESSHAVAHAMKLAKTM-TPQQSILVNLSGRGDKDIGTVADLSGAD-AAMNAKYSEPRWIGKSMKRVEDPRLLTGKGKYIDDIVLPNMAHAALLRSPYAHARIKSIDTSRAKALPGVIAVVTGREMAETG--SSPPVVQHAMAVDKVRHVGETVAAVVAEDRYIAEDALELIDVEFEELPIVTDPLLQAQGDA-VLHPERESNVAMDRTFTFGPVDDDFARADVVVRRKLRWNRSEAQPIETSGAIADYDEGTGKLTVHCNTSMYNYVGWLCAASLGIPATHLNLVPVIAGGSFGSKLFLHKIIVLTASLSRIAGRPVKFIEDRLDHMTADVHGCDRVYDAELALKRDGTMLALRYTVVDDYGAYLQYGYGTHGNTFAQIVGPYRINSVQGRVIAVLSNKAQQGAYRGFGSEVSNFVIERLTDAAARELGLDVVEIRRRNFIRP-EEFPPTGNLYDSGNYEKVLAEALRMFDMEGWRAKQGRHIGIGLVTCQERSTFS----ATTSSPEAVSMRIDPTGKVFVKLNSPFWGNSPETMATQIVAEALTVEPSDISIGYADTDSGFNGTGPGGSRYTVMLAGAVVTAVKTLRGKLFKLAGHMMECAEGDLELRNGKIGVKGVPAMEKSVAEVAIASHEFASGLETTAVYDHPLTTPAADRS-HLGI-YYPIMGHMAHATAVEVDSATGKVSILDYVAVHDCGTVVNPMTLDGHVRGGTAQGIGTALYEHYRYESGQLLTASLADYHMPTAHEMPDIRIGHVETPSPFTEFGIKGGGEGGRMATPAVLAQAVEDALDVRIDEVPLTPIRLRELVRSA-GKT
MKTDPDGHFGQFGGSFVAETLVHALDELKAAYEQYRNDPEFLREFHYELKHFVGRPSPVYHARRWSEQLGAQIWFKREDLNHTGAHKINNCIGQILLARRMGKPRIIAETGAGQHGVATATVAARYGLECVVYMGSEDVRRQASNVYRMKLLGATVVPVESGSRTLKDALNEAMRDWVTNISNTFYIIGTVAGPHPYPMMVRDFQCVIGDECVEQMPQDAGRQPDYVLASVGGGSNAMGIFYPYIEHKDVELIGVEAAGRGLDTLEHSASLNKGMVGVLHGNRTYVLQDDDGNVMPTHSVSAGLDYPGVGPEHAWLKDCGRAQYATCTDEDALKAFHDCCRIEGIMPALESSHALAHAARIAPTL-PKDKIILVSLSGRGDKDMHTVAEYGGL--TLMSQHSLGGQGVGARILRKEDARHLNGRGNFIGNMTMPGLQEVAFLRSPMAHARIRQISIEDSARA----QVITRADMPD-----YQASSMPPLASGSVRYVGEPVAMAFGESRAVAEDVLEEIEALYDELPVYGSVPASLAAQGDLLHEGWQDNVFVTLRS-DVAFEEHAARADRVIEHSVSLSRQCMLPMEGKAVLAYWDFQADQLVVYCGSQIPHMHRTGIAQFLGMDQAQVRVISPDVGGAFGYKCVLHQEELCVAWLAKTFRKPFRFMEDRREHLIAGANTREHQYRLKAHISNEGRLLALDAEIDIDGGAYSVFTVGLEVQALGNLPGPYDFRGYRCRTRGVGTNKPGFMPYRGVARTGVCLAIEQMMDQIALAVGKPSWEIRLMNLVQG-EQMPVANKHYDSGNYPESLRRALAAVDVEAVLARQGRLIGLGVASYTEQSAHG----TSIPGFDQAFVRMTPDGGLEVRVGVHSHGQGMETSFAQIASEILGIPVARIKVVHGDTGRTPFSTGTYASRSLVMSGGAVSKACKELLPRVRKIAAHMLKADVDSIQHQGDM--FSAE-GRQVSIAQVADAWYDVDPGLELSVGYKP--------------KVDTGSFTYASNAVVVAVDPKTGGVEVLKYVVVEDCGVMINPMIVEGQTIGGIAQGIGTALYEEMPYEFAQPLASTLADYVMPGACEVPNIHIEHMESPSPNTEFGAKGMGEGGAIAPPAAIMSAINNALGAQVSHTPVTPHRLLSAIRAAAVQA
MFEDASGHFGRFGGSFASETLTHALTELRDAYAKYQNDPEFVAEFQSELAHFVGRPSPVYHAARMSREMGAQIYLKREDLNHTGAHKINNVIGQAMLARRMGKPRIIAETGAGQHGVATATICARYGLECIVYMGAEDVKRQSPNVYRMRLLGATVVPVESGSRTLKDALNEAMRDWVANVDNTFYIIGTVAGPHPYPAMVRDFQKVIGEECLTQMPEFADRQPDAVVACVGGGSNAMGIFHPYIPFENTRLIGVEAAGEGLDSGKHSASLQRGSSGVLHGNRTFILQDENGQITETHSISAGLDYPGVGPEHAWLQELGRAQYVGITDQEALDAFHYLCRTEGIIPALESSHAVAYAMQLAKTM-RADQSILVNLSGRGDKDIGTVADLSGAD-AQMGASDSKLPHIGEPVKRKEDYRFLTGAGQYTDDIALAAQAHAVFVRSPHAHARVRSVSTDAAKAAPGVIGVLTGADVAAKIGEPMKEPPHPILALDTVRYVGDQVAMVVAETLEQARDAAELVEVDYDPLPAVVLVADAAAGSVPVVHDIAPDNHCYKWAI--GDVDAVFAGAAHIAQLDLVNNRLIPNAMEPRAAIGSYSRANDEYTLYVANQNPHVERLLMTAVMGLPEHKVRVIAPDVGGGFGSKIFLYAEDVCLTWGARKLNRNIKWTADRSESFLTDAHGRDHVSHAEMAMDASGKFLAMRVHTDANLGAYLSFASAVPTLYATLLAGQYATPQVYVEVDAWFTHTAPVDAYRGAGRPEATYLLERLVSRCAWQLNLSQAEIRRRNFV---TSFPPVALQYDVGDYGACMDKAEALADVAGFAARRGLRRGLGYSSYIEACGLA----PSAGLFECGEVRVHPTGSVTVFTGSHSHGQGHETTFAQVVAARLGIPVENVDIVHGDTGRVPFGMGTYGSRSISVGGAAIMKALDKIEAKAKKIAAHLMEASDADIDFADGEFTVRGT-DKKIPFAQIALTAYKLEPGLNETAFYDP----------------TNFTFPAGTYICEVEVDPATGVVRVDRFSAVDDFGTIINPMIVEGQVHGGVAQGIGQALLENCVYETGQLLTGSFMDYAMPRADDFPEFKLGTVCTPCTHNPLGTKGCGEAGAIGSPPAVINAVLDALGVRDLDMPASPHRVWSAIDAA-ATS
MT-NPNGRFGIHGGQYIPETLMNAVKELEEAYNYYKNDPEFNRELTELLNDYAGRPSRLYYAEKMTKDLGAKIYLKREDLNHTGAHKINNVLGQALLAKKMGKTRLIAETGAGQHGVATATAAALMGMECVVFMGEEDTKRQALNVYRMRLLGAEVIPVTSGTATLKDAVSEAMREWTKRISDTHYCLGSVMGPHPFPTIVRDFQAVISKEIKEQMLEKEHRLPDAVIACVGGGSNAIGSFYNFIEDEGVELIGCEAAGRGIDTFETAATVNTGRLGIFHGMKSYFCQDKYGQIAPVYSISAGLDYPGVGPEHAYLHDIGRAKYVPVTDDEAVNAFEYLAKTEGIIPAIESSHAVAYAMKLAPTM-DKDKIIVVTVSGRGDKDCAAIARYRGENIYEMSTNQRDYHAVGKCIPKKDSSQLLLGKPVFTDDITPRDALVIKLLRSPYANAIVEDVKTDIALKVPGMVAVYTWEDVPKRFTFPEPSPYDRLILDRHVRSVGDAVAIVVGESEKAVDKALNMIKVKYTVLEPVLDFRKSLDNKV-LVHPEDKRNLIHHEEDEHGNVEKILSECDEIIEHTYRIKAAQQAYMETCRAYCEIDR-YGRLHCISSTQIVFHLRRILANALDIPKSMVRAEKPRIGGGFGAKQTAV-CEVYPAFVTWKTKRPSKIIYSRKECQTIASPRHEMEVTVRLGAMKDGHIRAIDLYTLSNGGAYGEHSTTTVGLSGHKSLPLYGCEATRFSCDVVYTNVQAAGAYRGYGATQGIFALESTVNELAEKLHIDPVELRLKNIVRE-GMFMPFGETANACALDRCIMHCADNFHWAEKYPVRGKVRAAGMALAMQGSCIS------NVDVGSCTLKLSDCGTYNMMIGAADMGTGCDTILAQMAAEVLDCEPDDITVFGADTDASPYDSGSYASSTTYITGMATQNAALELRENIKKIGAQLLGCAASEVDFDGKEVYIIN-PDGSVSLSDIATKAQNNTIPVDVTATYSS----------------PVSPPPYMVGMVEIELDKETGAVKILDYQAVVDCGIPVNPNLARVQTEGGIGQGIGMALYENVTYAGGKIAENDFMQYKIPTRQDVGHINVEFETSYEPSGPFGVKSIGEIVINTPAPALAHAIYRATGVWHRTVPFTPEKILMGMADPNRVK
MTSPGPGRFGPYGGRYVPEALVAALDELDAAFRTASTDPEFQRELDFLHRTYSGRPSLLTEAERFAAHAGARVLLKREDLNHTGSHKINNVLGQALLTKRMGKSRIIAETGAGQHGVASATAAALMGLECTVYMGEEDTRRQALNVARMRLLGATVVPVTTGSRTLKDAMNEAMRDWVTNVDDTHYLIGTVAGPHPFPTMVREFHRVIGDEARAQVLELVGRLPDAVLACVGGGSNAIGIFSAFIDDVGVRLVGLEAGGEGLSSGRHAASITGGSSGVLHGARSYILQDDDGQTVESHSISAGLDYPGVGPEHAWLHDTGRATYEPVTDAEAMDAFRLLCRTEGIIPAIESSHALAGALRLGREL-GPEAVLLVNLSGRGDKDVDTAARWFGLVSGWMTT-----KLFGEKVARVEDPRLLTGGGRYLDDLG-RGALAAAFVRSPHAHARVVDVDVTGALDIEGVIAIYTYEDLAQDA--LHAPRTPYPLAKDEVNHVGEAVVMVVAVDRYVAEDACQAVEVTYEFLEPVVGVEAARRADR-AVHADVPDNVAAHLVQCDADVERALQTAPHTLELDLEIERSASMPLEGKGVLARWDETEQSLRVHTSTQASTSVRAAVAAKLNLPLTRVHAIAPDVGGGFGVKVHPWPEEVLVPWAAKRLGDQVKWVEDRREHFISSAHERGQLQHVTVGFDDDGHLLALDVRFWHDNGAYTPYGIIVPIITSTQLLGPYKPGVYRCEFWSVYTNTVIVTPYRGAGRPQAVFAMERTMDAVADALGLDRTVVRERNFIQP-DEMPGRPLIYDSGDYPASLAKLKELVGWDEFAAYRGRTVGIGLACYVEGTGVG----PY----EGAHVVVETSGQVKVATGLTTQGQGHYTSFAQIAADELGVPLSDVEVVTGDTRRFPYAVGTFASRAAVMSGSAIAVASRIVRAKALRIAAEALEVAEDDLEIVDGVVQVKGAPGTRMPLGTVAVLSNGESPGLEGTGYYSP----------------ERSTFANGMHAVVVETDPDTAEIRILRYCVVHDCGNLINPMIVEGQIHGGVAQGVGGALYERMEYEHGQLLNASFMDFLMPYATEVPRIEIDHLETPSPLNPLGIKGAGEAGVIPGAAAIAAAIEDAEGLRITRMPISPSDLHALRARQRVRR
MSSDERGHWGPWGGRFMPEALIAALDELAAEYDKARLDPEFVGEFQRLLRDYAGRPSLLTEAPRFAEHAGARVLLKREDLNHTGSHKINNVLGQALLTKRMGKKRVIAETGAGQHGVATATACALMGLECVVYMGEVDTRRQALNVARMRLLGAEVIPVSTGSRTLKDAINEALRDWVTNVDTTHYLLGTAAGAHPFPLIVRDFHRVIGVEARAQVLERVGRLPDAVVACVGGGSNAIGIFHGFLDDPSVRLVGCEPGGEGVGSGRHGATLTAGTPGVLHGARSYLLQDEDGQTTEAHSISAGLDYPGVGPEHSWLKDQGRAEYRPVTDAEAMAAFRLLSRTEGIIPAIESSHALAGALELGREL-GEGAVVLVNLSGRGDKDVDTAAAWFGLSGEAMTQRTAVTGGIGDSARRPDGTLKVRGEFAYSSDLWHEDMLWGATLRSPHPYARILSVDLTEALRTPGVHAVLTHEDVPGN-IYGLEHADQPVLAVDVVRYQGEPVAVVAADHPETAQRAAKRIRVEYEPLEPVTDMVAAARGEGPPLHPD--GNVVRHLRIRKGDAE---ATADVMVVGEYEVGMQDQAFLGPESGLAVPAE-DGGVDLYVATQWLHVDQRQVARALGLPLAKVRLTLAGVGGAFGGREDLS-MQVHACMLALRTGRPVKMVYNRQESFFGHVHRHPAKIYYEHGATRDGDLVYVRAKIYLDGGAYASSTTAVVANAATLGVGPYTVDNVAIDCWGVYTNNPPCGAMRGFGAVQAAFGYESQMDELARRLGVDPVELRIRNAIAE-GDTMPTGQLVSAAPVAELLRRVKNLPLPPAVRT--GVVRGVGYGVGIKNVCFS----EGFDDYSTARLRLQVEATALIHTAAAEIGQGLVTIKQQIVRSELGV--ERVTVQPMDTSVGN-GGSTSASRQTYMTGGAVRQVCHTVRERVLRMAGRRVGRAPDGLALAGGKVVDAR-GEVVADLAEVLGDE-----AVEATEVYRHRPTHRVDPER-GQGN-AHVQYAFAAHRAVVDVDVELGLVRVVQLDCAQDVGRAVNPQAVLGQIHGGSAQGLGLAVMEEIQVVDGRVRNPSFTDYLIPTILDMPPMTVDVLELADPHAPYGLRGVGEPPTISSTPAIVAAIRAATGRALNRVPVRPEHITG--------T
MSDDARGYFGAYGGRFIPEALVAAVEQVADEYEKAKADPAFAAELNALLKDYTGRPSPLTDVRRFSAEAGARILLKREDLNHTGSHKINNVLGQALLTRRMGKNRLIAETGAGQHGVATATAAALFGMECTIYMGEVDTRRQALNVARMRMLGAEVVPVTSGSRTLKDAINEAFRDWVANVDSTHYLFGTVAGPHPFPMMVRDFHRVIGQEARAQVLDRTGKLPDAVVACVGGGSNAMGVFYDFIPDAGVRLIGIEAAGEGVETPRHAATLTKGDPGVLHGSRTYVLQDEDGQTIESHSISAGLDYPGVGPEHSFLKDTGRAEYRPCTDADAMNALRLLSRTEGIIPAIESSHALAGALELGREL-GPDAVILVNLSGRGDKDMHTAAEYFGLLGAKMSQIRAHPDGIGGSPLRPDGILKVKGEFAYSSDMWHEDMLWGMALRSPHAHAKILSVDITEAVKHPGVQAVMTYDDIPGK-FYGLEIKDQPALATGKIRYHGEAIAIVAADHPETARRALAKIKVEYELLPTITTEEQCLDPETGYVHEPSSGNIVHSQKVISGEVR---ALADVVIKGDYVVGMQDQAFLGPESGMAVPAE-DGGIDLYIATQWLHVDREQIAPVLGLPENKVRLTLAGVGGAFGGREDLS-MQIHACLLAQRTGKPVKIVYSREESFFGHVHRHPAKLTYETGATRDGKLVYCDARIVLDGGAYASASPAVVGNAASLGMGPYEIPNVNMLAVALYSNNPSCGAMRGFGAVQACFAYEAQMDKLAAALDIDPVELRQLNAVEQ-GSIMPTGQEISPAPVAELLRRVKALPLPPALDT--GIVRGVGYAVGIKNVGFS----EGFDDYSTARVRLEVEPVAMVHTAMAEVGQGGVTVHGQIARTELGV--ERVTIHPANTEVGS-AGSTSASRQTYMTGGAVKLAAEAVRNELLALGRKRYGWDYNDLSLVGGKVVSAS-AGALVPIADLLGDS-----AIDLTREHHHRPTVPFDKET-GQGF-GHVQYTFCAHRAVVDVDVELGLVKVVELAAAQDVGKALNPLSVVGQIQGGSTQGLGLAVMEEIVVKDGKVRNPSFTDYLIPTILDTPPQPVDVLELADEHAPYGLRGVGEAPTLSSTPAVVAAIRQATGLALNRVPVRPEHLTG------TGE
MTIDSAGRYGRFGGRFAPEALMAALDELTEQFQAAMADPAFTGELDRLLADYAGRPSLLTEARRFSEHAGARILLKREDLNHTGSHKINNVLGQALLTRRMGKKRIIAETGAGQHGVATATAAALLGLECTVYMGEVDTRRQALNVARMRMLGAEVVPVTTGSRTLKDAVNEAFRDWVATVDDTHYCIGSVMGPHPFPMMVRDFHRVIGTEARNQVLELTGRLPDAVAACVGGGSNAIGIFHAFIPDAQVRLYGFEAGGDGVQTGRHAATLTGGSLGVIHGMRTFLLQDEEGQTLETHSVSAGLDYPGVGPEHAWLHDTGRAVYQAVSDAEAMDAFALLCRTEGIIPAIESAHALAGALRIGAEL-DEEPVIVVCLSGRGDKDMHTAARWFGFVNAQMTETV---REIGSPRRRTEDARLITGRTQWTDNLQLPGMCHVAFLRSPHAHARITHVDVSEALERPGVIAAFSGADFAAEQ--DMKHPEHPPMAVERVRYVGEPVACVVARDRYAAADALEAIDVDYEPLPVVTDMERALADGADLVHEELGTNASYTWTFENGDIDAALRDAPVLIERRYVQQRLIPTAMEPRAVVCAPDG--DGFTLWSATQIPHILRLMLATVTGIPEHRLRVIAPDVGGGFGSKLQVYGEEVLALLLARRLGRPVKWTESRSEGNLAVHHGRDQIQRLTLAAEQDGTIRGLKVELLADMGAYLMVTPGVPLLGAFMFNGIYKMDAYSFTCTGVFTNKTPTDAYRGAGRPEATFAIERLMDELAAELGLDPIEVRRRNWIRH-EEFPIAGLTYDSGNYEAATERALQLLEYDKLRAEQGDQLGIGVSTYTEMCGLA----PSAGGWEHASVRVLPSGKVEVVTGSSAHGQGHETAWAQITADRLGVPFEDVRVLHGDTSVSPKGMDTYGSRSLAVGGIALVNACDKVIDKARKVAAHLLEASEEDVEFTDGGFRVRGVPGEAKTLQEVAAAAFGMEPSLDADATFDP----------------ENFSFPHGTHLCAVEVDTETGFVRIRSYVAVDDVGRVVNPLIVEGQVHGGLAQGIAQALYEEAVYEAGNLTTTTMADYLIPSAADLPDFTTDRTETPATTNPLGVKGVGEAGTIAATPAVVNAIVDALGVRDVPMPCTPERVWRALNPQGGAE
MS---KGRFGVHGGQYMPETLMNAVIELEEAYEHYKNDPDFQKELEDLLNNYAGRPSRLYYAERMTKDLGAKIYLKREDLNHTGAHKINNVLGQVLLAKKMGKTRVIAETGAGQHGVATATAAALMDMECEVYMGKEDIERQALNVYRMRLLGSQVHSVSSGTGTLKDAVSEAMREWTSRVDDTHYVLGSVMGPHPFPTIVRDFQAVISKEIKEQCLEAEGKLPDAVLACVGGGSNAIGAFYNFIEDESVRLIGCEAAGRGVNTAETAATIATGRLGIFHGMKSYFCQDEYGQIAPVYSISAGLDYPGIGPEHAMLYDNGRAEYVPVTDDEAVDAFEYLSRMEGIIPAIESAHAVSYAMKLAPTM-EKDQVIVINISGRGDKDCAAIARYRGEDIHEMDSRD---RVVGKSVKRVDAFAKVTGRAMYTDDLCTRDAYIAKIVHATIANGKVLLVDTSEAEKIPGVVKIITCFDVPKYFDPAHQDVADRLLLTDRVRFYGDDVAAVIAEDEIAAAQAVRAVKVEYEEYPFVLDAQEAMKDGAPQIHEKYPNNILGHTTVRRGDYAEAIKEPGLIVEGWYETPTVQHCHIENFICYAKEET-DGRITVVASTQIPHIVRRIVGQALGIPWGKVRLVKPYIGGGFGNKQDAL-YEPLCAYLCTQAGRLVKLDVSREETFVSNRVRHGIRTHLISYLRKDGTLVARKIECFSNQGAYASHGHGIVAKGLNAYPQLYPCENIEGDAYTVFTNKSVAGAMRGYGIPQAMFACESHTDDIARTLGVSPIQFRRDHLMPV-GYVDGSKNCNYFDTFNQCMDKGIAAIDYDRKRKEYDIRRGIGMACFWYNTAVW----PISLETSSCRMVLNQDGSIQLQVGETEIGQGADTVYAQMAADTLGIPFESVHTSTQDTDLTPFGTGAYASRQTYTAGFSIHQTAELLRARILDHAHELTRMPAEILDIVDGEIVRTTDGQDLMTLGELATEALDHSEHLTAESTYQI----------------KSNAYSFGCTFAEVEVDIPACRAQVLNVVNVHDCGKLINPALAEAQVHGGMSMGIGFGLSEILLFKTGKPLNNNLLDYKLSTTMDHPHLEAQFVENFEPTSVYGTKSLGEPPTCSVAPAIRNAILQATGVGIDTLPLRPHTLFDTFCEAG-KK
MKPDSRGYFGPYGGRFVPETLMAPLEELTQAWQEARRDRAFRRELAELLSTYCGRPTPLSFAGRLTKHLGAAVYLKREDLCHTGAHKINNAVGQCLLARRMGKARVIAETGAGQHGVAVATAAALLGLHCRVYMGTEDERRQALNVYRMKLLGAEVVGVDAGSKTLKDAINESLRDWVSSVSSTHYVMGSVMGPHPYPVMVREFQSVIGSEALLQIRKQHRSLPKMIVACVGGGSNAAGIFSAFVPYRQVDLVGVEAGGRGTRLGEHAARFSGGTPGVLHGTRSYVLQDQHGLVAETHSVSAGLDYPAVGPEHAWWHDSRRVTYVRVSDEEALDAFHLLSELEGIVPALETAHALAYVSHVAPRL-GPGQAILVNLSGRGDKDVSEVARLEGV--TLMADEQADRALLGKPIRRIDGPDKSQGKAKYTYDIVRPGMLYGRLLSSPHPYAVVKSIDVTPALKVPGVKAAIALKDP--------------AGPTAKIWYQGEEVAAVAATTEEAAEDAVRAIKVEYEILPALATVEQSMSANAPVNFPK--GNVSLTLRPDKADVEAALKASAHIVEGTYSTQVQTHTSLETHGGICEWNG--EKLTAWVSTQAVHATRDGLSRALQMQQSDVHVITDYMGGGFGSKLGPDVQVVIAAKLAKEAGAPVKLMLTRKEEHLITGNRPSAYAKVKAGVDAQGKLTAFDAETWGTGGAGQGAGFNIPY-------PVYAFGVLRQRHKDVFINAGPQRAMRAPGHPQACFITEVVVDELADRLRMDPLELRMRNLPPA-G---PDGQDLPTQQWRKYFPMAADKIGWSRRHATAPIKRGMGCAANRWAGGGS--------NRTRAACEILPDGGVVMRIGTQDIGTGTRTLVAMITAETMGLPLTAVKAAIGDSEY-PWAPGSGGSTTVGSISPTVRIAAENARDALFAKVAPSLRVEPAALVAKDGRVQVKDNPAKGMTWKEACRLLG----PISADGAWQQ----------------LSSSGTSGVQFADVEVDIETGITRVKRVVCVQDCGMIVDRITAESQVYGGIIMGIGFALFEHRILNTAKMVNPNMEFYLLPGMSDIPEIDITLIDQPE----RGPVGLGEPPTISTAAAIANAIANATGARVRSLPLTPAAVLAALHEERGTR
MSRDERGHFGPWGGRFMPEALIAAVDELAAFYEKARVDPEFLDEFARLLRDFAGRPSLLTEAPKFAAHAGARVFLKREDLNHTGSHKINNVLGQALLTKRMGKKRVIAETGAGQHGVATATACALMGLECVVYMGEVDTERQALNVARMRLLGARVIPVTNGSRTLKDAINEALRDWVANVDDTHYLLGTAAGPHPFPVLVRDFHRIIGIEAREQILEKAGRLPDVVAACVGGGSNAIGIFHGFIDDPSVRLVGLEPGGDGIDTARHGATLTAGTPGSLHGAMSYVLQDSDGQIAEAHSISAGLDYPGVGPEHAHLKDTGRAEYRPVPDAQAMEAFALLSREEGIIPAVESAHALAGALVLGREL-GPEGLILVNLSGRGDKDMDTAIKWFGLGVESMSSPTAEPFGLGSTALRTDALPKALGIYPYAADLWAEGLLWGAVLRSPHPHARIVAIDTTPALALPGVHAVVTAADLPPPEPSGPIVADRPILACGVVRHHGEPVAAVAADHPDTARLAAASILVEYELLEAVTDPEQSFN--VPPLHPE--GNLFRHLPLRTGDPE---AVGEIVVEGLYQVGRQDPAPLGSEAGLAVPRP-DGGVELHLSSTDPHGDRDRTAACLGLEPDRVRLVVTGVPGATSDREDLS-FQVTLALLALRTGRPVKMTLTREESFHAHTSRHPALLRYRHHADAEGKLVKVEAQILLDGGAYADVSSEALAAAAAFSVGPYVCANVFVDAWAVRTNNPPAGRMRGEGALQTCFAYESQLDQLAVQLGIDPLEIRRRNAMAT-GDPMPTGQAVCPAPVAALLDALTDSPLPALPLDDPAVRRGIGYAVGMVHMLGA----EGEDEVSTATVRVS-GNHATVICAAVDVGQGFATLARQIVQSVLGV--SEVYIAPVDSDQSV-AGPSARGRHTWVSGGAVERAALMVRHQLLQPIAANFGMSVELLSIADGKITSYD-GVLGMPVAEAL-----EGKELWATAQCRPHPTEPLDE-S-GQGD-AFVSIAFCAMRAVVDVDIELGAVRVVDVTVAQDVGRALNPRQIEDRIEAAVAQGVGLALLEDLRTDGGRILNASLTGYRLPTALDTPDVRIAALEERDVVATFGAKAVSAVPAVVAPAAVAAAVRAATGLPVGRLPILPEDAIV--------G
MTSDGHGRFGQFGGAYAPVTLLPAIEELRDAYAEIQQDPSFQAELDRLLADYVGRPTPIYHAAALSREIGAQIYLKREDLAHTGAHKINNALGQGLLAKRMGKPRIIAETGAGQHGVATATVCAMLGMECVIFMGELDIARQSLNVFRMKLLGAEVRSVSSGSRTLKDAMNEAIRDWVTNVETTYYLIGSTAGMHPYPMIVRDFQAVIGREARGQILKQAGRLPDAIVACVGGGSNAMGIFHAFRDDASVELHGAEAAGLGIESGKHAATLTAGRVGVLHGSRSYVLQDADGQILEAHSISAGLDYPGVGPEHSYLKDCGRATYHAITDQQALEGFKLLCRTEGIIPALESAHAVYLASRLAAER-GPEDIVLVNVSGRGDKDMHTVAEALGV--SLMVLS----RYTGARVRRKEDPRLITGSATYVDDVRLPGMTHLVVVRSPYAHARVNGIDSSRALAMSGVLAVITGEALRAVCGTKIPKPPIYAIATDMVRYVGEPVAAVIAVAPDIARDAADAVDVDYSLLPPVVDPEQARQPGAPRLYDQIENNVGMRWSRTEGKVEDAFARAEVVVRQRIRSQRLAGVPMEGRAVVAAPDPATGGLTVWTSTQAPHWSRNDIAKALGFSQNQIRAIAPEVGGAFGVKIGAYPEDFIVATAAVMLKRPVKWIETRTEGFQATHHGRDQIADIELAAGRDGKIAALRLNVLQDLGSHPK-GTDLPELTGKMATGCYVIPAVEIHAEGVYTTTMAVGAYRGAGRPEAAYYIERAIDLLAGELGIDPAEVRRINFIPS-ERFPGPGVEYDSGSYARALTVALDTAGYRELRREQGRYLGIGLASYVEICAFG----P----WESSTVRVEPGGAVTVFTGISPHGQGQETSFAQLVADHLGADFDRVVVHHGDTGNTPQGNGTMGSRGLVLGGGALMLSLDKLREKACRIAAHLLEASPEDVELAEGNYRIKGAPDRGVSLARIAKAAYDIEPGLETTGFFRP----------------EGETFPFGTHLAVVELFRETGEIKLPRYVSIDDCGAIVSPLLVEGQVHGGLTQGISQALFEEIRYDNGQLLTGSLLDYTLPKAANLPMFETGHTETRTPHNPLGVKGIGEAATIGSTPAIANAVIDALGIRHLDIPFTPEKIWRAMNSA---P
MS---KGRFGAHGGQYIPETLMNAVLELEEAYNHYKNDPEFQKELTILLNEYAGRPSRLYYAEHMTKDLGAKIYLKREDLNHTGAHKINNVLGQVLLAKKMGKTRVIAETGAGQHGVATATAAALFGMECEIYMGEEDTKRQALNVYKMRLLGAKVHAVTTGTGTLKDAVSEAMREWTNRIEDTHYVLGSCMGPHPFPTIVRDFQAVISKEIKEQMLEKEGRLPDAVLACVGGGSNAIGAFYNFIEDKDVQLIGCEAAGRGVNTAETAATIATGRLGIFHGMKSYFCQDEYGQIAPVYSISAGLDYPGIGPEHANLYDTGRAQYVAITDDEAVDAFEYLSRIEGIIPAIESAHAIAYAMKLAPTM-GKDKIIVVNVSGRGDKDCAAIARYRGEDIHEM-------KYVNQPVRKKDAMQLVTGQPVYVDDIAPKDCLIVKLLRSPYANAMVTSVNKAAAMKVDGIEAIYTWEDIPQRYTYPEPSPYDRLLIDRHVRFVGDVVAIVAGRDEKCVDKALKLIKVQYEVLEPLLDFRKAKDNPI-LVHPEERRNLCAHDETGSGDVEEVLKNSEIVIDRVYHTKACQQTMMETFRTFCTIDT-YGRLNVVSSTQIVFHCRRIISNALHIPKTMIRVSKPRIGGGFGAKQTSV-SEVYPAYVTWMTKKPSKIIFSREESMIASTPRHEMEIHVRVGADKNGIVNGIDMYTLSNTGAYGEHGPTTVGLSGHKSIPLYKAKAFRFVSDVVYTNHMSAGAYRGYGATQGLFAVESAVNELAAKLHMDPFEIREKNIVRE-GDVMPYGQVNTSCALDRCLTRVKEMIGWEEKYPVRGKVRAVGMGMAMQGSGIT------SVDVGSATIKVNDDGFYTLSIGAADMGTGCDTILAQIAAEVLECSVEEIIVLGADTDSSPYDSGSYASSTTYVTGKAVEQCALKIREQICKLGAGLLKCPENEVVFDGKSVRREG-AGQQVSLTDIATASMGNEIALEATVTNSS----------------PLSPPPFMVGAAEVEVDLETGEAKVINYAAAVDCGTPVNPNLARVQAEGGILQGIGMALTENITYAQGKLAENSLMQYKIPTRIDIGHICVEFESSYEDAGPFGAKSIGEVVINTPLPAVSDAIFNATGTRFYELPITPEKIAMAVAEREEQA
M----NGNFGEFGGQYVPEAVSKVLNDLEVAFKEAMADPSFKEELDYYLKDYVGRESPLYYAENLTKHYGGKIYLKREDLNHTGAHKINNVLGQVLLAKRMGKNRVIAETGAGQHGVATATAAALFGMECDIYMGEEDTKRQALNVFKMEALGARVVAVSSGTKTLTDAVDEALKNWIERIDDTFYVLGSAVGPHPYPTIVKEFQSVIGKEAKKQILEKEGRLPDYVMACVGGGSNAIGLFADFIEESGVKLVGIEPAGLGVDTDKHAATLTKGSIGVIHGMKTYVIQDEKGEVLPVHSISAGLDYPGVGPEHSYLRDSKRAEYHSVTDQEAVDAFMLLTEKEGIIPAIESAHALAYLETLAINT-GKDEIIIVNLSGRGDKDIARIARLKGVDEEDM-------KAVNKPISKIDGMGLVTGKPVYTDDLAPKDALIVKILRSPHAFAKMKDIDVSRALKVPGVECVLTWKDIPRPFSFPEPASYDSYILDEYVRYVGDSVAIVAAVDEETAEKAMKMIKVDYEVFEPVIDFEKAIDHPS-VIHPDHDRNVACEYEYDKGDIDEIFAECDVVIENTTYNQAQEHAMMETHRSYTYKDM-HGRLVIVSSTQVPFHVRRTVARSLGMTPDQVRVIKPRIGGGFGAKQNLQ-AEFYPAAVTMRTGKPAKMIFSRVENTICGTTRHRMRIDTKIGAMKDGTIRAIDMEVLSDQGAYGEHSKTTLAPAGYKTIPLYKADAYRFHGYTAYTNLPTAGAFRGFGVTQGIFATESIVNKLAHELDMDPAVIREKNMLKE-GETSVELQTAESCGLEQAVKRGKELIGWDEKFPKKSKVRGVGMALSMQGSGIP------NIDSASATIRFQENGFFTLLLGATDIGTGSDTILKQIAADAIGISEDRIRVFSSDTDLTPFDVGAYASSTTYVTGNAVINAGKLAREELFKQAARLLETDVDSLEFDGDKFTDKK-SGEVLDLEHMGTKLTKFQHQIEVTGSYVP----------------YKAASPYMACFVEVEVDTETGIVEVPNMVGVVDCGTPINPKLAKVQTEGGLIQGLGLALIEKISYSRGRMTTDSLMEYKIPSRDDIKNLVVEFTDTYEPTGPYGAKSIGEIVLNPTPPAIQDAIYNATGIWLTDLPMTPEKVLKALKEK-KNK
MSIAIEERFGVYGGRYVPEVLIPALDELSAAWAAARDDAKFRAELDVLLRDYVGRPTPLYRADGLSERIGRRVYLKREDLAHTGAHKINNAIGQGLLARRMGKPRVIAETGAGQHGVAAATACALLGLECVVYMGTEDIRRQAPNVERMRLLDAEVIPVDAGARTLKEAVSAAIRDWVTNVRTTHYIIGSVVGPAPFPVLVRDLQRVIGDEAREQAVAAEAVLPARVIACVGGGSNAIGTFYAFLDDDSVELIGVEAGGEGLD-GRHGASLAAGRAGILHGTLSSVLADDDGQILEAHSISAGLDYPGVGPEHAHLRDSGRARYEAVTDADALRAFRELARLEGIVPALEPAHAIAWLLA--NPA-KGAGYDLVCLSGRGDKDLAEALERLEE-LDGMSNETPLPHGLGVSLPAAEARAKTEGTFPYAADLWAEGLLWAAVLRSPHPHARIVSIDTSHAREMPGVRAVITHEDVPGA-LHGRGRADRPVFASEVVRHHGEPIAAVAADHPDTARMAAAAVIVEYEVLDPVTDPEQAFE--AEPLHPD--GNLIRHIPLRHGDPD---AVAEVVVEGLYRIGRQDPAPIGAEAGLAVPRP-DGGVELYVASTDPHTDRDTAAACYGLEPERVKVVVTGVPGATADREDQG-FQLPLGLLALRTGCPVKITATREESFLGHAHRHPTLLRYRHHADADGRLVKVEAQILLDAGAYADTSGESLAAAVSFACGPYVVPNAFIEGWAVRTNNPPSGHVRGEGAMQVCAAYEAQMDKLAKKLALDPAELRLQNAMAT-GDVLPTGQTVCPAPVAELLQAVRDYPLPALPKDTPAVRRGVGYGLGMVHMLGA----EGADEVSTATVKVH-DGVATVLCAAVETGQGFTTLARQIVQETLGI--DEVHVAPVDTDQPP-AGPSCRGRHTWVSGGAVERAAKMVRTQLLQPLAHKFGMSTELLQITDGKITSYD-GVLSTTVTEAM-----DGKELWATAQCRPHPTEPLDE-A-GQGD-AFVGLAFCAIRAVVDVDIELGSVRVVELALAQDVGRILNPAQLTARIEAGVTQGVGAALTENLRTARGLVRHPDLTGYALPTSLDAPDIRIVKVEERDVVAPFGAKAASAVPVVTSPAAVASAVRAATGRPVNRLPIRPQAAVV------TTS
MS-TEKGYFGEYGGSFVPPQLQNVLDILADTFEKYKDDPDFLKELDYYFKQYIGRPNPLYFAEKLSKQLGAKIYLKREDLNHTGAHKINNTIGQVLLAKRMGVKRVIAETGAGQHGVATATACALFDMECVIYMGEEDTKRQALNVFRMELLGAEVVAVTRGSRTLKDAVDAALDDLIANYENTYYMLGSAVGPHPYPTMVKHFQSVISREAKAQCLEAEGRLPDAVLACVGGGSNAIGIFADFIPDKDVRLIGVEPAGYGMETGKHAAPICAGKPGVIHGFKCYMMADEKGEPLETHSISAGLDYPGVGPEHSYLHDIGRAEYVSITDAEALEAFHLLSRTEGIIPALESCHAVAHALKMAPQM-AKDKILVINLSGRGDKDVRQIFEMMQ----KMTN-------------RLEGNEKVTGKAIFAGDIHVEGIVVGKILRSKVAHARIKNIITDRASKLPGVLAVITGKDFPD--YGGRTVRDEQAMVKNKIRYIGEGVAAVAAVDEETAERALELIEIELEELPGVFSAEGGLEDNAPLIHENWRDNIDALVTAKKGDIEAGFAASDLIIEDEFILPLIHHAPMEPKATVAYYDS-NRKLTVWTGTQSAFSVRRGIARYLQLPLSRVRVVGVRVGGGFGAKTTAT-IETVAAMLAIKSGRHVKIEMSRQDDFYAANPRNSMKIWVKTGVKKDGRLIARQARILVDSGAYDIFGANTTSQVVTLITGPYKFEHLDIEGTCVYTTKIPCGACRGPGGPEAHFAAETQMDRIARELGIDPFELRRINALEA-GDDTVPGQVLTDYGYTNVLNQLEIAM--KDHLD--GKARGIGIAGCFWGMSGI---------GSGATIHLNEDGSVTLFIGAVEIGNGVITAMALLVAEELGIPVENVSVISGDTDAGPYEGGAVGSRTTHDLGVPVLNAAREVKKQVLSFASGQLDVDVKELELGDSRIFVKNDRSRMLKLEQVANSRITGGGPIVVTASSTPPD--DKQRVS-SHSRASKPFFVFGAQAAAVDVDLVTGKVSVCKVIAAHDVGKAVFPKGVEGQIQGGVAMGLGYALSEEAVFDQGRMINANFLDYRIPTMLDVPEIIPIIIEKPNARVPEDIRGIGEPPAIPTAPAVANAVFDAVGVRINTLPITPERVFMAT------K
MTRDNTGHFGQYGGMFVPETLIPALKELEEVYEESRRDPQFMETFKGLMKDYVGRPTPLYFAERLTKYLGAKIYLKREDLCHTGAHKINNSLGQALLAVRMGKKRVIAETGAGQHGVATATAAARFGLECVVYMGDMDMKRQALNVIRMRLLGTEVRPVHAGQKTLKEAVSAAIRDWVSTSSYSHYILGSALGPHPFPRIVRDFQSCIGREVREQIIRKEKRFPDLLIACVGGGSNSIGLFHPFLADAKVKMLGVEAGGRGSRIGEHAARFAGGRLGILQGTRSYVLQDKDGQIALTHSVSAGLDYAAVGPEHSYLKDSGRVQYTKVSDKEALASFKLLSELEGIIPALESAHAVAGAVKAVPKM-KKNQIVVVNISGRGDKDVEQAAKFL----LKMTVKDRQFNWIGKGVSRVDVDDKVRGRALYVDDLDIPGCWHGCVVRSPVAHGRLKGLKKDPSFDWSQV-VVAGPEDIPGN-IMVMHDRSMPLLGHDEILYLGEPLAVVAAPTLQLAREAARRIRPEIEELPATLHLRDVVK---QFKAGDSW-ARLSAQTLVKGDVARGFADADFVVEGEYTAGHQEQLYIEPQGLVAIPQP-DGGIFIQGSMQCPYYIVHELHEALNLPPEKLRVKQSAVGGAFGGKEDFSMLAGYCALPALKSGHPVKIVYDRNQDILYTTKRHPVWTRYKTGVKKDGTITAIQVDYLLDGGAYLTVSDVVMYRGVLHSANGYRCENVYVNGMVCRTHTFPSGAFRGFGAPQAIWGLESHIDRMAEACGMPPHIFRLRNCLRQ-GDSTPTGQILSSVGSPAVLEKALEAARFENKLGLCKSYYGIGLSFFPHGSGFT----GDGESIGAVELALLEDGPVNIRVSSTEMGQGALTALSQIAADAVGIDMARIRYPFADTALVPNSGPTVASRTTMVVGSTVFSAAMKLKQALSQFAKQEPGL--------SGP-----------DFERVARA--SKGLPPRFEHQFQLPADVHWDQKT-FQGD-AYPGYSWGCNIAEVEIDAATLEIKTPRVFACYDIGRVINPLLAKGQLEGGLTQALGYALMEKLGIKNGRFDADRMQTYVIPTALDAPAYDIRFVEFPYDHAEPGAKGVGEIPMDGLAPAIANAIEAATGLRMTDLPITPEKLFEEMKK----S
ME-AKKGKYGLYGGQYIPETLVPAVQEVEQAYDAYKKDPAFQSELRQLMENYAGRPSLLYYAEKMTKDLGAKIYLKREDLNHTGSHKINNVLGQVLLAKKMGKKRVIAETGAGQHGVATATAAALMGLECEIFMGKEDTDRQVLNCYRMELLGAKVHPVTSGTMTLKDAVNETMREWASRMEDTLYVLGSVMGPHPFPMIVRDFQKIIGQEIKEQLMQMEGRLPDAVIACVGGGSNAMGSFYEFIPDTSVRLIGCEAAGLGVDNPKNAATIANGSIGIFHGMKSLFCQDEYGQIAPVYSISAGLDYPGIGPEHARLNELGRAQYVPVTDAEAVEAFEYLSRTEGIIPAIESAHAVAYAKKAAPEF-DKNQILVVTISGRGDKDVAAIARYRGVEIFDM-------REVGKGIQKKDAMALVTGKPVYMDDLAPKDCLIVKLLRSPHANAIVEEVNKDKALKVPGIEAIYTWEDVPKRFTYPEWSPYDRLILDRHVRFVGDPVAIVAGEDEACVDKALRFLKVNYQVLPAVLDYHKALDNEN-LVHPEDKRNLCAHMEEGNTEMDEIFNDCDVYLEETYHVPAVNQAMMETFRTTCYIDT-YGRLNVFSSTQIVFHVRRIISHALGIPKSKIRAMKPRIGGGFGAKQTVV-SEVYPAFVTWVTKKPSKMIYSRYESQIAGSPRHEMEVKIRLGAMNDGKIRALEVYNLSNTGAYGDHGPTTAGLTGHKTMPLYNMERFRHSFDVVYTNQLAAGAYRGYGATQGVFGVESIVNELAVKLNMDPVELRLKNVVKQ-GMTMMSDEVANSCRLDECLIRASEMIGWKDKYPCTGKVRSVGIAMAMQGSCIS------YVDVGSATVTLNEDGSYRLAIAAADMGTGCDTILAQMAAECLGVTTDEIFVSGADTDTSPYDSGSYASSTTYVTGQAVVKACTELEKRIKEVATRMLECSLDELDFDGRMAKNLV-TGQTVTLEEIGYKSQFNDLALQVTESHTS----------------PVSPPPYMAGAVEIELDKETGEVEILDYVAVVDCGTVINSNLAKVQTEGGIGQGIGMALYENIQYEDGRLMNNSLMQYKIPTRKDLKSIRVEFKPSFEPTGPFGAKSIGEIVINTPAPALAHAIYNATGNWYRSLPITSEKIAMGK------E
MS-HSRGRFGIHGGQYIPETLMGAVIELEEAYGRYHADPTFTAELTGLLDNYAGRPSLLYLAHNMTEDLGAKIYLKREDLNHTGAHKINNVLGQALLAKRMGKGRLIAETGAGQHGVATATAAALMGMECVIYMGVRDMERQALNVYRMRLLGAEVRGVSSGTGTLKDAVSETFREWASRMDDTHYCLGSVMGPHPFPTIVRDFQAVISREARQQCLDAEGRLPDAVLACVGGGSNAIGSFYHFIGDEGVELIGCEAAGRGVDTTKTAATMATGSLGIFHGMKSYFCQDEYGQIAPVYSISAGLDYPGVGPEHAMLRDSGRARYVAVTDDEAVGAFEYLSRTEGIIPAIESAHALAYAMSLAPTM-RADQIIIVTLSGRGDKDVAAIARYRGEDLHEMKKL----REVGRSVVRVDARDKVTGRAMYADDLCPKPCLEARILHATIGNGLVKSIDVSKAREVPGVVAVYTCFDVPDTYKAEKRDVADRKLLDARVRLYGDNIAVVVAEDTVACDRGLAKIEVEYEEWPVVYDPKESLKGTEHPVQDRRPDNLVAHTLAELGSVDEALADPRHHVSIHVESAEQSQVHIETCVSFCYGES--GRIVCVSSTQIPHICRRVIGQALGIPWGNVRVIKPYIGGGFGTKQDIH-YEPLNAWICQQLGVCVRLELSREELFFATSGRQPKTFEIEATVDDDMNLCARSILAYSNTGGYIHHGHALVLNSVNSFRWLYQEDVIRCEAYTVYTNGPHTGAMRAYGVPEGNWAAECLMGDIAYDRGWDGVEFRMKNAIRQ-GFVDPNYISSRSNGLAECVEKGKRYIGWDEHKATYPIRHGVGVSLFVYKTAVA----PFALETATASMTLNQDGSIQLQMGATEIGQGADTVFSQMAAEAVGVDTEDVHISQQDTDVTPYDSGAYASRQTYVSGTAVKQTGQVLRQKILDFARFLHPDAQGELDLRDHMIVDVV-GNKVCDLCELALEAYDHNDQLHAHETVNV----------------HTNALAVGCTFAEVTVDMPLGQVTVDRIINVQDNGRLINPKTVEQQVHGGMSQSIGYGLYEELLVRTGRCRNNNLLDYKIPTTMDLPDLEAQFVETDEPTAPYGNKAVGETPTISPAAAIRDAILDATGVKFYHEPMTPQRLFEGFRKEG---
MKRDRHGHFGIFGGRYAAETLMPALLELEAAYRAARKDAAFKKEFAFYLHEYAGRETPLYEARRLTEALGAKIYLKREDMNHTGSHKINNTLGQILLARRMGKKKVIAETGAGQHGVATATAAALFGMGCRIFMGEEDIRRQAHNVFRMKILGAEVVPVAAGTATLKDAMNEAMRAWVTSVRDTFYVIGTTAGPHPYPVMVRNFQSVIGREAKRQILKKEGRLPDLLIACIGGGSNALGLFYPFLDAAGVAMTGVEAAGKGLTTGLHAASITAGRIGVLHGNKTYLLQDGHGQVRDAYAIAAGLDYPGVGPEHAWLHDTGRARYVSVTDEEAVEAFVALSRQEGIIPALESAHAVAYAIKTAPTM-GKDKIVIINLSGRGDKDAETIAESREG--KEMPEPAKDYAVIGKSKPKIDAREKVTGQARYTADLKFPNMLYGKILTSPHAHARILSIDTSEAEKIPGVKAVITHKDVPTKYGISPARWDENIFCIETVKFVGDKVAAVACIDEETCYKALKAIKVEYEVLPAVLDPLHAMDEDAPQIHPEYPLNKNTEIHQNFGDVDEAFRQADYVRTDMFVGNRTYQAPMEPHTATSIWQG--GKLTVYSSTQSPHYFQYYIAREFGLPMGDVRVIKTYVGGGFGGKLEPTGLEFAGAVLARLTGRPVKMFYDRAEMFAHNRGRHRQYMKLTTGVNADGRILGVHADFIMDGGAYTSLGIATAYYAGAMLTLTYDFENYRFDMNRVYTNLPACGAQRGHGAPQPRYAFEAHLDNIAKDLDIDPLEIRLRNARKP-NTITPNEFVVNSCEMVACLEQARDISGWADKKGKLPAGRGIGVATGSFVSGAGYPIYRTDLPHAAAMIKVAEDGAATLYTGATDIGQGSDTVLCQMAAEAMGYTYEQMKIVAADTETTPHDFGAYASRQTLMSGAAVKEAGDEVRKQLLEMAGEMVDLPPERLSVRLGRISAKDNPEITLTFEEAARTFFVQKGPLMGRGSYAPPK--LGGKHK-GAPVGTSPAYSFAAQVSEVEIDEETGEVAVLDVWDVHDCGQVINPALLHAQVHGALYMGMGESIWEEVRFAKGKIQNPTLGEYRLPTALDMPRIHSSLVPSYEIAGPWGVKEVGEGATLPTMGCFRNAIFDAMGISVNSLPLTPEKVWAALREKR--E
MS---KGRFGVHGGQYIPETLMNEIIRLEEAYEFYKNDKDFNDELNTLLKEYAGRPSLLYYAEQMTKDLGAKIYLKREDLNHTGSHKINNVLGQCLLAKRMGKTRVIAETGAGQHGVATATAAALLNMECEIFMGKEDTDRQALNVYRMELLGAKVHAVTSGTMTLKDAVNETMREWTSRVSDTHYVLGSVMGPHPFPTIVRDFQSVISREAREQILKLEGKLPAAVMACVGGGSNAMGMFYHFIPDKEVRLIGCEAAGRGIHTDQHAATIAKGTLGIFHGMKSYFCQDEYGQIAPVYSISAGLDYPGIGPEHANLHDTKRAEYVPVTDEEAVAAFEYLAKTEGIICAIESAHAVAQALKVAKEY-TPEDSIIICLSGRGDKDVAAIARYRGVEIYEM-------KVVNQPIRKKDAMALVTGKPVYTDDLAPKDCLIVKLLRSPHAHAWIEEIQTDRAWKVPGIEAIYTYQDVPQRFTYPEPSPYDRLILDQRVRYVGDPVVIVAGETEKAVDRALKMIKVKYKVLEPILDFHDAKDSDI-LVHPEDKRNLCASEKDSYGDIDRVFEECDVVVEGTYHTKANNQAMMETFRTYTYMDT-YGRLNVVSSTQIVFHLRRILGHALDIPKSKIRVMKPRIGGGFGAKQTSV-AEVYPAFVTWKTGKPAKIIYTREESQVQGSPRHEMEVTCKIGAMKDGKIRGISVYTLSNTGAFGEHGPTTVGLSGHKAISLYDLEAYRFDYDVVYTNVEAAGAYRGYGATQGIFAVESTVNELADKLQIDPIRLRQMNMVKE-GEKMPYGETANSCALDRCVARVKDMIGWEEKFPCRHKVRSVGISLAMQGSSIS------NVDVGSANLKLNDDGFYVLGIGAADMGTGCDTILAQMAAEVLECDIDRIVTVGADTDISPYDSGSYASSTTYLTGKATEEAATELRRRIVEAGAKTLGVEADQVEFDGDFVRCLE-DGREISLVDLATASMNNNTAFQVTATKSS----------------PVSPPPYMVGAVEIELDKETGHVEILDYAAVVDCGTVVNPNLARVQTEGGIVQGIGMTLSEDITYKKGKLWENSFMQYKIPTRLDMGKIRVEFESSYEPTGPFGAKSIGEVVINTPLGALTHAIYNATGIRFHELPITPEKIAMGILEHE--S
METQKDGRFGIFGGQYIPEVLMPAVQELEETYRQTRNDAEFHEIYTHLLKTYVGRPTPLTFAKRLTEELGARIYLKREDLTHTGAHKINNALGQALLAKRMGKTRLVAETGAGQHGVATATVAALLDMECVVYMGSVDIARQQPNVQRMKLLGAEVRAVESGTRTLKDAVNEAIRDWVTNVRTTHYLLGSALGPHPYPTIVRDFQAVIGREAHAQILEAEGRLPDACIACVGGGSNAIGLFSAFVDDEEVALIGVEAGGEGIASGKHAARFARGKPGVLHGTFTYLLQDEDGQVLPTHSISAGLDYPAVGPEHAYLREIGRAEYTSVTDAEALQAFQTLARTEGILPALESSHALAEAIRRAPSL-PRESILLVNLSGRGDKDLETVLKALKG-RGAMS------DYLGKNVLRFDTIDKVTGKAQYPSDFSFDNQVYLQIVFAGRPHAIITAINTDEAEAVEGVLAVLTAKDVPC--EYGLIMPDQPVLCGDHVRFYGDQVALVIAENEQIAKKAAQLVKIEFQELPVITDPREAMQSAAFLIHPEKEDNVVLHYKIRKGDVDKGFEDAAVIIESDYTTPVQEHAFLQPEAGVSYIDE-KGRVTVVVSGQWIHEDQEQIAHALQLPLEQVRVIYPAIGGAFGGREDMS-VQIPLALAAKCIHRPVKTVWSREESFFGHHKRHPYYIHAKWGATKEGKISAVEMSLIADSGAYAYTSTKVQGNATLLSTGPYFVPNVKVDSYSVYTNNIPNGAFRGFGGPQACYAAEMQMNKLANALNLDPVEIRMRNAIQE-DQPTAVRTALKGITIEKVMKECALASGWEKTPNHFDTFIGIGFSAGYKNVGFS----FGAPENCWATIELYGDTSIILRHAGADVGQGAHSAFRQFAASALDIDLEKVELIASDTAETNNAGSASASRLTFMAGNSILGAAREALKKWETEERPA-----------------------------------------IATYTYIPPTTSPYDHDT-GECY-PNFAYGYVAESVEVSIKKTTGELTVKRVVCANDVGKAINPLQVRGQIEGAIVQALGYTSMEKFIQKEGLVLTTGFSTYLVPTIKDIPETVSLIIEEADPIGPEGARGMGEMPYLPFAPALCSAVFDATHVWFDEFPLTQEVIMRGLGE----L
MTADERGHFGIYGGRFVAETLMPLILQLEKAYAEAKSDPAFKREMDSHLKHYVGRPSPLYFAERLTSHFGAKIYFKREDLNHTGAHKVNNVLGQIMLAKRMGKPRVIAETGAGMHGVATATMCAKFGLECVVFMGAVDVARQQPNVLRMRALGAEVRPVEAGAKTLKDAMNEALRDWVTNVSNTFYCIGTVAGPHPYPMMVRDFQCVIGDEVRVQMQEAEGQLPDSLIACIGGGSNAMGLFHPFLDDRQVDIYGVEAAGHGLDK-KHAASVAGGRPGVLHGNRTYLLMDNDGQIEEAHSISAGLDYPGIGPEHAWLADLGRVKFLSATDKEALTAFQLCSRLEGIIPALEPCHALAKLPEIAPNK-PKDHLIVVNLSGRGDKDLESVAHHLKG--KLMSAPE--FRFISSDRRVREDRRFVVGKGNFAADIVPQGVKHVALVTCPHPAAKIVSIDKSAALAMPGVHYVLDGAELAGATGLETPNVPRRPLAVDVARYAGEWVAAVVADSRALAEDAAELIAVEYEPLPFVLDGEQAYKGGV-LVHPAHGTNVLLDRTFVWGEVEKDFTASPHKFRHVVKWGRSATVPVETFGVTASWDPWREMLDVWASIQMPKYP-DQIAMTMKLPMSSVRVYDVDVGGSYGVKRGI--HTILVAYLTRRLGMPIRFIEDRLENMRGDMHGPERNFDVEVAFDNQGIIRSMKMRALDNVGAYAGRSPFQLGKPVGAIVGPYKIKSVQYQAIAVLSNKTVQEAVRAFGQSPTNYAIERTIEEVANKLGLDRLEVRQRNMIRP-DDFPPSGSTYDSGNYQAVIEKVLAKAGYEALVAERGTLAGIGIASCLEPSGGN----SSTTWMDSCRISIDLVGSITATMHTTSAGQGHETLVGTVVGEVLEVDPDKVRVVRADSLNSLPSNSPVGSRMAIMLGGAAFHAAKKLKAKLVAIAAHDLGVPLERMTYQNGDVFDASLPDKKRTWTELVTIGHDMEPGLSVSHIMPVPTGGGLPTAD-GRVQ-MYPCYSFEFHLMLVTIDPELGKPEIKRYVIGHDCGVVINPKIVRGMTMGGIAHGIGAALYEEFAYDDGLLVAQNFMDYLLPSAHEVPPVEIVHHETPSPLTVFGQKGSGESGYLGAPAAVASAVNDAIGIVVNSLPIKVARLGDMIAAARKAI
MN-KKEGRFGIHGGQYIPETLMNAVNELTAAYEHYKNDPEFNRELQELFNEYANRPSRLYFAKKMTEDLGAKIYLKREDLNHTGAHKVNNVLGQALLAKKMGKTRLIAETGAGQHGVATATAAALMGMECVVFMGEEDTKRQALNVYRMRLLGAEVIPVKTGTATLKDAVSEAMREWTNRVSDTHYCLGSVMGPHPFPTIVRDFQAVISKEIKQQILEKEGRLPDVVMACVGGGSNAIGTFYHFIEDKDVQLIGCEAAGRGVDTFETAATIATGKLGIFHGMKSYFCQDEYGQIAPVYSISAGLDYPGIGPEHAHLHDIGRASYVSVTDDEAVNAFEYLSRTEGIIPAIESSHAVAHALKIAPTM-DKDKIIVITISGRGDKDCAAIARYRGENIYEM----ENLKTVGQPVRKKDAMSLLLGKPAYVDDVTPQNCLVVKVLRSPHAHALIEEINTDVAQKVPGVVAVYTYKDVPQRFTYPEPSPYDRLILDQRVRFVGDAVAIVAAEDEAAADKALKLIKVKYQVLEAVLDPHEALDGPI-LVHPEDKRNLCASEVCSDGDVDDVLSHCDYVIDHVYHTPACNQAMMETFRTYTEMDP-YGRLHVISSTQIVFHVRRILANALDIPKSKIHVEKPRIGGGFGAKQTVV-AEIYPAFVTWKTGRAAKMIYTREESLIASSPRHDMEVHVRLGAGKDGTIRAIDVYTLSNTGAYGEHGPTTVGLSGHKSIPLYNLEAFRFAYDVVYTNRQSAGAYRGYGATQGIFAVESAVNELADILGMDPVAIREKNMVRE-GQVMPYNEKTNACALDRCMSRCAQLFGWEEKFPVRGKVRAAGVAMAMQGSGIS------GVDVGSATIKLSDEGFYNLSIGAADMGTGCDTILAQMAAECLDCPVDNIAVFGADSDASPYDSGSYASSTTYVTGKAVERACEQLKENLCAIAAQMLDCNPEEVEFTGKGVRRLD-GKGEVSLMDIATKSMGNAIPVQVTYTHTS----------------PVSPPPFMVGMAEIEVDKETGGVEVLDYVAVVDCGTPINPNLARVQTEGGIVQGIGMALFEGITYEKGNLLENSFMQYKIPTRLDMGHLRVEFESSYEPTGPFGAKSIGEIVINTPSPAIAHAIYRATGVWHRELPITPEKVLMAMKAK---G
MSISEAGRFGEFGGRFVPETLVPACQELEASFREAWADAVFRAELDQVLREYAGRPSMITECYQLGAKLGIRLVLKREDLNHTGSHKINNVLGQVLLAKRMGKKRIVAETGAGQHGVASATAAALMGMSCKVYMGAVDVERQALNVFRMKLLGAEVEAVNSGSRTLKDAVNEAMRDWVASVESTHYCLGSVMGPHPYPWMVREFHRVIGSEAREQCLERYGKDPDFVVACVGGGSNAIGIFSGFV-DTDARLIGVEPAG--------GAAVGRGHPGVVHGMRSYLMQDEYGQVQEAHSISAGLDYPGVGPEHSYLASIGRAEYPTVTDAEVIEAFQLMAKTEGIIPALECAHALAWITREAPKM--QGKTVLMNLSGRGDKDVGQMMEILG-----MTAKTRSRDVLGTSALRPDGVAKVTGEFSFSSDMRAENMLWGATLRSPHPYARITSINTTKALLIAGVHAIITAEDVPGL-TYGLISSDQPVFAKDVVRYMGEPIAAVAADHPETCRRALAAIVVEYEVMTPLVDAELAILPTTPPIHPD--GNLIRHQRIIHGDSN---ATAEIIVEGNYTIGMQDQAFLGLEAAMAFPDP-GQGVELHIATQWLHEDRGQIAACLNLPENNVRLVLGGVGGAFGAREDIS-LQVHCCLLALRTGRPIKMQYSREESFFGHVHRHPATVWMRHHANRSGKIVKIEARMVFDGGAYTSTSPAVLINGITHTQGPYQCDNAVVDGYAVRTNNPPCGAMRGFGVVQACFAHEGQMDKIAEACGISPVEVRLVNAMHT-GDKIITGQTMSVAPVERCIRETDAIPLPPPMPD--NIVRGIGWGVSMKNLMYS----EGFDDYATARCTLS-NGVASLKFATSEVGQGFVTLAPQIARSVLGV--DQVVQEVSDTQIGS-AGSTSASRQTWMSGGAVDGACRLVRERMFEHVGKLHNIDPIRLLIDGTDVVDSI-GDFRISVVDATEG------TFSETFEHHHRKTEDLDE-N-GQGN-CHVAFAFVAHRAVVDVDCDLGLVKVVQIATAQDVGKVLNPLSALGQLEGGIAQGLGLAVMEEIVLENGKVRNPSFTDYLLPTALDAPTVVAVMIEEPEPQAPLGAKGIGEPPCISVTPAIVAAIRAATGKALLRVPVRPQDICL---------
MSEDARGHFGPYGGRFLPEALMGALDELAAEYEKAQQDPEFVAEFDRLLTGYAGRPSLLTEAPRFAEHAGARIFLKREDLNHTGSHKINNVLGXALLTKRMGKKRVIAETGAGQHGVATATACALLDLDCVVYMGEVDTERQALNVARMRLLGAEVIPVGTGSRTLKDAINEALRDWVTNVDTTHYLLGTAAGAHPFPVMVRNFHKVIGEEARRQILEQAGRLPDAVAACVGGGSNAIGIFHGFLDDPGVRLVGLEPGGKGLESGEHGATLSQGTPGTLHGALSYLLQDEDGQTIEAYSISAGXXYPGVGPEHSYLKDIGRAEYRAVTDAEAMDAFQLLSKTEGIIPAVESSHALAGALRLGREL-GPDGLIVVSLSGRGDKDVDTAARYFNLV-DVMTTSSATEGGVGASPARPDGTRKVRGEFAYSSDLWHEDMLWGGTLRSPHPHARITRIDTSRALALPGVYAVLTHDDVPGN-RYGLEHPDQPVLAEDVVRYCGEPVAVVAADHPEIAQRAVALIDVDYEPLDPVTDAEQAAHGQTP-LHPD--GNVVRHAPVRRGQPA---VNADVVVTGRYEVGMQDQAFLGPESGMAVPDG-DGGXDLYVATQWLHVDQQQIVAALGLSPEQVRLTLGGVGGAFGGREDLS-MQIHACLLALRTGKPVKMVYNREESFHGHVHRHPATMYYEHGATRDGRLVYVTARIYLDGGAYASSTGAVVGNAATLGVGPYDVPNVRVDCWGVYTNNPPCGAMRGFGAVQAAFAYESQMDKLADACGLSPTEIRRRNAMQE-GTVMPTGQVVSEAPVAELLDRLERMPLPERSAAEAGVVRGVGYAVGIKNICFS----EGFDDYSTARVRLAVEPAATVQTAAAEVGQGLVTVLQQIVRTELGV--ERVTILPMDTSIGS-AGSTSASRQTYVTGGAVRAAALTVRSALLARAAATLGRTEAELHLDGLKVTSAD-DEVLADVADVLGDG-----ELDETVEWRHRPTETLDPET-GQGD-AHVQYGFAAHRAVVDVDTELGLVKVVALDCVQDVGKALNPQAVVGQIQGGSAQGLGLAVMXEIRTDGXVIRNPSFTDYLIPTVLDMPPMTIDVLERADPHAPYGLRGVGEPPTISSTPAIVAAIRAATGKELPRVPVRPEHIACAGDAVPDAG
MSNDERGYFGRFGGQYVPEILKPALDELLAAYQALKNEPQFFREFEEELKNYAGRPTPLYFAQNLTQYYKARIYLKREDLAHTGAHKINNTIGQILLAKRMGKKRIIAETGAGQHGVATATVAAKAGLECCIYMGEQDVERQKPNVQRMKMLGAEVRPVFSGTQTLKDATNEAMRDWLSNVQNTHYIIGSVVGPHPFPMMVRDFQSVIGRETKEQIQEKEKRLPDYLVACVGGGSNAIGLFYPFLDFKSVKLIGVEAAGLGLQSGKHAASLTSGKPGIFHGMLTYLLQNEDGQVQLPHSISAGLDYPGVGVEHSFLKEDGRAVYTSVTDEEALKAAFLLSKLEGIIPALESAHALAYLEKLMPET-SPQQVVVVNVSGRGDKDMETYLKYL-----EMKRDF---SIVGKPVVRLDGLEKVTGQAKFADDYNVPGQLFGVMVRVPVAHARIRSIDFSSVENDPSIVTICAAKDVPGR-KVGAIKQDQPIFCDEKIVTPGDVVAMLVGPSEEALLTLRDKVKVDYEPLPVLTDPLKALEPDAPLIHPDQKSNLIVHHRVRKGNIEKGFEESDHVLEQTYTTPFIEHAYIEPEAVIAIPREGNKGIHIIGSIQNLYTTRKVVAAVLGWPLAKVRVQQAELGGSFGGKDDII-LASRAAVAALKTGKPVKIRYTREDSILESYKRHAYYMRYKVGFTKQGKIKAMKIDIVADGGAYSSMTPFVTWRSVVQATGPYEVENVWTDVRGVYTNNPYAGAMRGFGSPQPIFAQESIMDEIAIQLGKRPDEIREINGFKA-GSVTATGHQLHDVNLLTVLKTAVEKSDFSRKWQKYQLRKGIGLAVSFRGCSLG----AEGIDAVAAYLLLQQDGSALLLSGLAENGQGMRTTYAIVAAEVLGIDPQDIYYLDQDTHHVGDSGPTVASRATLMGGGATKAAAEILRRRLEDALRKKWNLTKDTFIFKDRIVRVKDDPDRAMPFSEVCNLAYSQGVNLSAIGWYAGPEVH-WDEEF-GQGP-AYFTYVYGCHVAEVTVNMITGEVYVDRVVAVHDPGTVINLLGAQGQVYGGVTQGAGYGLWEEISVDEGFIRELNFDQYLIPTSKDIGPIEPIFVQGNDPHGAWGAKSLGEPTLELTAAAIANAVRNATGKRFFHLPLNLEEILLKLYPWSGSV
MTSDAAGHFGPYGGSFVSETLTLAIAQLRTAYARYQNDPEFLAEFGDELKHFVGRPAPIYHAARSSREIGAQIYLKREDLNHTGAHKINNVIGQAMLARRMGKPRVIAETGAGQHGVAAATICARYGLECVVYMGAHDVRRQSPNVYRMKLLGATVVPVESGSRTLKDALNEAMRDWVTHVDDTFYIIGSVAGPHPYPMMVRDFQSIIGKECIEQMPAMAGQQPDAVIACVGGGSNAMGIFHPYIPFAGTRLIGVEAAGLGLESGQHSASLQKGSPGVLHGSRTFVLQDANGQITETHSISAGLDYPGVGPEHAWLQQIGRAEYVGITDQEALDAFHFLCRTEGIIPALESSHAVAHALKLAKTM-RPDQSILVNLSGRGDKDIGTVADLSGAD-SQMGASDSRLPHIGESLLRKEDYRFLTGAGQYTDDVVLAAQSHAVFVRSPHAHARIERIRTDAARAAPGVLGVFTGADVAAKIGAPMKEPPHPILAQGKVRYVGDHVALVVAQTQQQARDAAELVEVDYEALPAVVHVADAAAGAVAALHDIAPDNHCFKWAI--GDVDAAFADAAHVTRLDLLNNRLIPNAIEPRAVIASYQRANDEYTLYVSNQNPHVERLLMTAVLGLPEHKVRVIAPDVGGGFGSKIFLYAEDVCLTWAAKKLQRNIKWVADRSESFLCDAHGRDHSSHAEMALDEEGRFLALRVHTDANLGAYLSFASAVPTLYATLLAGPYRTPLVHVEVDAWFTNTAPVDAYRGAGRPEATYLLERLVSRCAWEMGLEQDELRKRNFI---TSFPPVALQYDIGDYPACMAQAQQLADVAGFAARRGLLRGIGYSSYIEACGIA----PSAGLFECGEVRVHPTGSVTVFTGSHSHGQGHETTFAQVVAARLGIAVESVDIVHGDTGRVPFGMGTYGSRSISVGGAAIMKALDKIETKAKKIAAHLMEASDADIDFANGEFSVRGT-DKKIPFAQVALTAYKLEPGLNETAFYDP----------------TNFTFPAGTYICEVEIDPATGATRVDRFTAVDDFGTIINPMIVEGQVHGGVAQGIGQALMENCVYETGQLLTGSFMDYAMPRADDFPDFKLGHVCTPCTHNSLGTKGCGEAGAIGSPPAVINAVLDALGVRDFDMPATPHRVWQAIQQANAKT
MNADGTGVFGRFGGQYVPEALVAAIDELTVAYDKARADEDFAAELTALLADYAGRPTPLTEVPRFAEAIGARVFLKREDLNHTGSHKLNNALGQALLARRMGKPRIIAETGAGQHGVATATACALLGLDCTVYMGTVDIERQALNVARMRILGTEVVPVSTGAGTLKDAINEAFRDWVSTVDSTHYLFGTAAGPHPFPTIVRDFQRVVGVEAREQILRRTGQLPDAVLACVGGGSNAIGVFHPFLDDAATRLIGCEAAGDGVETGRHSATLAGGRVGVLHGSRSYVLQDNDGQTLETHSISAGLDYAGVGPEHAHLRDSGRAEYVPVTDDEAMAALRLLARTEGIIPAIESSHALAGAVKLGAEL-G--EVVLINLSGRGDKDMDTAASYFDLV--EMTSPTRSGGGVGESPLRPDGALKVRGEFAYSSDLWHEDMLWGATLRSPHPHARIRSIDIAEALKVPGVYAVLTHDDVPGN-LYGLEHPDQPVLAVDVVRYHGESVALVAADHPETARRAIKKINVEYDVLAPIVDAEEAVKPEAPLLHHG--GNTVRKVHIERGDQQ---ATADVVVTGVYEVGMQDQAFLGPESGLAIPAE-DGGVDLFVATQWLHVDQKQICFALDLPTDKVRLTLAGVGGAFGGREDLS-IQVHACLLALHTGKPVKMVYNREESFYGHVHRHPAKLYYEHGADRDGKLSYVRCRIYLDGGAYASSTPAVVANAATLGIGPYNVDNVTIDCWGAYTNNPPCGAMRGFGAVQAGFAYESQMDKLAEALGMDPVDVRVRNAMSE-GSVMPTGQVVSAAPVEELLRLIKQRPLPAVHDG--GVVRGVGYAVGIKNICFS----EGYDDYSTARLRVQVEPAAVIHTAAAEVGQGLVTIQQQIVRTELGI--DQVTVHPADTTVGN-GGSTSASRQTYVTGGAVKAVCEAVREKLLKLAVSRFGEPRSELTAQ--------------DIVAVLGDD-----VIEETVEWRHRPTTALDPDT-GQGF-AHVQYGFAAHRAVVDVDVDLGLVKVVELACAQDVGKAMNPQAVVGQIHGGSTQGLGLAVMEEIQVSNGKVRNPSFTDYLIPTVLDTPPMPVDVLELADPHAPYGLRGVGEPPTISSTPAVVAAIRAATGLALNRVPVRPEHLTT------IPR
MVLDSKGKYGGFGGRYVPETLIGALNELEAEYNKALQDEGFLQELDEYLTEFVGRETPLYHAKNLSDHIGAKIYLKREDLNHTGAHKINNTVGQGLLAKRMGKKKIIAETGAGQHGVATATICANLGLECIIFMGKEDVRRQELNVFRMELLGAEVVSVDAGRGTLKDAVNATLRHWVANVDDTHYILGSVLGPHPFPQIVRDFQSVIGSETREQVMEKEGRLPDSVVACIGGGSNAMGMFYPFIEDEGVDLIGVESAGKGLDTDEYAASISKGRVGVLHGAKMHLLQDDAGQIQEAYSVSAGLDYPGIGPEHSHLHTTGRVNYVSRNDMEALAAFELLSRKEGIIPALESAHAVAEAIEAAKGR-RSDEVVVICLSGRGDKDVSEVKRLLRGGENEMEK------MVGQRIKRKEDPKLITGNGVYLDDIKIPGLLHASILRSPHPHAKIVSIDKEKALAHPGVVAVYTGKDLEGKI--NLIETKQYPLAIDTARYVGDGVAMVIAESKYTARDAVEMIEVEYEVLPSVANQKEARKEGAHQIYEEVPDNVAFKYVA--GETDEDLENAEVLIKGTYNTQRVAPSPMETRNSLAQYNPGSGDLKLYVGSQNPHIHRMVLSEVLNFPEHKFHVKVADMGGGFGGKIGVYPDEALVSYAAMDLKRPVKWVETRNEHFQSANAGRDMMVDLELAGTKDGKITALRAVNHANIGAYLAFGPGNPTDFGLMLSGPYKIEKAQCTTYGMYTNTMSVDSYRGAGKPEVTFMLERAVEDFARKINMDPVEVRRINFASK-EEFPAQGLIYDSGDYVKALDKAVENAGYQELREKQGRYIGIGLSSYVELSGFG----PSGGIWENSTVRVHPGGTVTVYTGTSPHGQGHDTTFSQIVKDKLGIPYEDINFVFNDTRAVSMGWGTYGSRSLAVGGNAVALATDKVVEKGRLLAAHLLEADVESIDFSEGIYSVRGEAGRRKTFKEIAKAANGMEPGLEEKTFFDP----------------SNFTYPFGTHIAVVEVDVETGGIKILRYIAVDDSGKIVNPTVAEGQILGGIAQGVGQALWEGVQYEKGQLQSGSFMDYTMPKANFFPKIEMEFTETLSPVNQLGTKGVAESGTTGSIAAAANAVMDALGVISIELPLKPEKVWKAIQKGGAKS
MK--VKGYFGKFGGRFVPETLMPALEELEKAYLEAKDDPSFISQYNYLLKEYSGRPTPLYYADRLSTCLGIKLYLKREDLNHTGAHKINNVIGQILLAMRMGKKRIIAETGAGQHGLATATAAAKFGLECHIYMGVEDIHRQALNVYKMRTLGAEVIPVASGSMTLKDATNEAIRDWVTNVSTTHYVIGSVVGPHPYPMMVRDFQRIIGDETKEQILEKEGRLPDMLVACVGGGSNSMGMFYPFVDDKEVKMVGVEAAVYGIETGKHAAALTGGSIGVLHGSKSYILQDEYGQIVPAVSISAGLDYPGVGPEHSFYHETGRVYYTYASDDEAIEAFKLLCETEGIIPALESAHALAYLMREYRNI-KPGSLVVLCLSGRGDKDMEALKGKLFK-EEEMSAQREAYRYVGQNVTRLDAKEKITAAIKYIDDIDMRGMLHIKLLLSPYANAIVKSIDSTEAESMPGVIKVYSWVNTPKRYYPGQTDLEDETLFSEHMRYVGDRVAAVVAESKEAAEEGMNRLKVEYDELVPLLDPVKALD----QQHEER-----REVNLSCGDIEKIKGDTDVVVEDEVRTQKIHHAALEPHACIAYMEP-GDIVTVLSPCQLIFGVRYIVSKVLDHPLSKVRVIKWAMGGTFGGKQEVI-LEPLCAYIAKDLGRPVKLSLNRSETIVATRTRAATVGKVKTIVSKAGRFIGREVDIVTDAGAYMTGAHRVTTAMGKKLFRLYRIPHQSYKGTTVRTNTTPSGACRGYGSPQIHTITEINVDHIARELKLDPVELRLRNLVVP-FDEDPGGPNLGNARIIECVNRGAEAFCWKERFS--RFRRGVGMACSTHSNGYA----GSYPDFTAMNMRLTEDGAVLVNAGLHELGNGTLTVIAQIVAEVLDVNIKKVVVSEGDTMHSPYDVGCVASRVTYVCGNCAKKLAEEIREKFRALASIVLRVPLNEMTFYDGNIIVKSNKDRAFSYGEVISE--TLQEEVGGYLSYKS----------------VANPGSYAAHFAEVEVDTLTGSVTVIDYLAVHDVGKAINPKLVEGQIYGGVQMGIGMALFEELTYSQGNPRNASFSRYTMVNAPEMPNVKVMLVEDEEPSGPFGAKSVGEIATVPVASAVVNAVNWALGTHLAQLPLTPASIISSI------K
MS---KGRFGEYGGQYIPETLMNAVYELEAAYDKYSKDPEFIAELDDLYRNYAGRPSLLYYAEKMTEDLGAKIYLKREDLNHTGSHKINNVLGQVLLAKKMGKTRVIAETGAGQHGVATATAAALMGMECEIFMGKEDTDRQALNVFRMELLGAKVHSVTSGTQTLKDAVNETMREWTSRCDDTLYVLGSVMGPHPFPTIVRDFQRIISKEIKEQIQLAEGRLPDAVIACVGGGSNAMGAFYEFIEDTQVQLIGCEAAGLGVDTEKHAATIARGSEGVFHGMKSLFCQDEYGQIAPVYSISAGLDYPGIGPEHAHLAEIKRAQYVPVTDTEAVEAFEYLSRKEGIIPAIESAHAVAYARKLAPAM-DKDKIIVINISGRGDKDVAAIARYRGVNIYEMEMKQ---RLVNTPVMKKDAMALVTGQPVYTEDLAPKDCLIVKVLRSPHAHALIEEINTAAALKVPDITGIYTYEDVPERFTYPEPSPYDRLILDQRVRFVGDAVAIVAGETEKAVDRAMRLIKVKYQVCEPVLDFHKAKGNDI-LVHPEEKQNLCARASDEHGDVEGVLEKCRYRVEQTYHTKANQQAMMETFRTFTYMDV-YGRLNIVSSTQVTFHVRRILSHALDIPKSKIRVIKPRIGGGFGAKQTVV-AEVYPAFVTMQTGRAAKIIYSRYESQIASSPRHEMEIKVRLGADEEGIIRAIDVYTLSNTGAYGEHGPTTVGLSGHKSIPLYKVDAFKFAYDVVYTNVMSAGAYRGYGATQGIFAVESAVNELAAQMKMDPIVLRQKNMVQE-GQVMPYGETANSCALDRCMARGKEMIGWDEKFPCRGKVRGVGVAMAMQGSAIS------NVDTASVAIKVNDDGFYSLMIGASDMGTGCDTILAQMAADCLNCRMEDIVVHGVDTDISPYDSGSYASSTTYLTGMAVVKTCESLIRKICEKGACYLGLKTEQVDFDGEKVYETD-GDKSISLKDIGNHVMNNEEALMASEAHSS----------------PVSPPPFMVGLAEVEIDKETGHIELIDYVAVVDCGTVVNTNLARIQVEGGIAQGIGMALFEDITYEKGQMYQNSFMQYKLPGRQDVGNVRVEFESSYEPTGPFGAKSIGEIVINTPSPAIAHAVYNAVGGQIRTLPITSEKIYFHMQEKD--S
MS---KGRFGIHGGQYLPETLMNAVIELEEAYRRYREDPDFNRDLSELFCEYAGRPSRLYFAKRMTADLGAKIYLKREDLNHTGAHKINNVLGQALLAQRMGKTRLIAETGAGQHGVATATAAALLGMECVVFMGEEDTKRQTLNVYKMRLLGAEVVPVSTGTATLKDAVSEAMREWTGRISDTHYCLGSVMGPHPFPTIVRDFQSVISREIKQQLLEKEGKLPDAVIACVGGGSNAIGAFYHFIGDASVRLIGCEAAGRGVDTPDTAATIATGRLGIFHGMKSYFCQDAYGQIAPVYSISAGLDYPGVGPEHAWLHDTGRAEYVPITDNEAVDAFEYLSRLEGIIPAIESAHAVAYARKLAPSM-GGDQIIVINISGRGDKDCASIARYRGEEISEME--------VGRSLTRVDAFDKVTGRAKYTDDLHGEAILVARILHSTIANGVVRSMDISEAQAVPGVVKVLTCFDVPDQYEEAHQDVADRKLLAIRVRIYGDDIAVVVAENELAAQRGLEAIRVEYEEYPVCTTPEQAMAEGALPIHEEHPDNVLKHTLFNPGDVDEVFADPAYVFEDHFDTQAVQHCHIENPVSYAYMEA--GRIVVVSSTQIPHIVRRVIGQALGIGWGNIRVIKPYIGGGFGNKQEVL-YEPLNAWITTQVGRPVKLECTREETFQNTRSRHPIHFDLKAAVGPDMRLMARECRAVSNQGGYASHGHAIVANAVTGFRQTYDVLAHRSEAWTVYTNLGSTGAMRGYGIPQCNFAGECMMDDIAREMGWDPLEFRLKNSMPL-GYVDPNGITCHSTGLRDCIRKGADFIRWRELREKYAIRRGVGMAVFSYKTGVW----PISLETSSARIILNQDGTVQLQLGATEIGQGGDTVFSQMCAQAVGIPTEDVHISFQDTDTAPFDTGAYASRQTYVTGKAIKRAGEIFRDKVLDYAAELTDLDPGNLDIRGRDVVSTVSGAPVLRMADLAMEAFQHCVHITAEATVQC----------------KNNTFSFGCCFAEVEVDIPVGKVRVLRIVNVHDSGRLINPKLAEAQVHGGMSMGMGYALSEEMKYDKGRLLNGNLLDYKLPTAMDHPEFHALFVETDDPSGPFGNKSLGEPPAIPVAGAIRNAVLQATGVGLRRLPMNPQRLVEAFTEAGVGD
MSTLLNPYFGEFGGMYVPQILMPALRQLEEAFVSAQKDPAFQAEFTSLLKNYAGRPTALTKCRNLTEGTRTTLYLKREDLLHGGAHKTNQVLGQALLAKRMGKTEIIAETGAGQHGVASALASALLGLKCRIYMGAKDVERQSPNVFRMRLMGAEVIPVHSGSATLKDACNEALRDWSGSYETAHYMLGTAAGPHPFPTIVREFQRMIGEETKVQIREKEGRLPDAVIACVGGGSNAIGMFADFIDDTSVGLIGVEPAGHGIETGEHGAPLKHGRTGIYFGMKSPMMQTDEGQIEESYSISAGLDFPSVGPQHAYLNSIGRADYVSITDDEALEAFKALSRHEGIIPALESSHALAHALKMMRENPEKEQLLVVNLSGRGDKDIFTVHDILKARGEIMDEL--EAAVTGESCMRVDAIAKVTGRARYTDDYVMAGMCYAKYVRSPIAHGYAQTIDSTAARALPGVLAVFTWEDVPDPFDPNKRDLADRLLLHRHVRHHGDAVAIVVARDELTAEKAAHLVHVEWESLPVITSPEAALAEDAIALHED--GNLLKSSEIMANDPLGAISGADHQFSSHFQTAVVQHCHMEGVTSFAWMEE-DKRITIVSSTQIPHIVRRITAQALGMSWSSIRVIKPYIGGGFGNKQDVL-EEPMAAFLTSRLGIPVKVSLSREECFMASRTRHAFTIDAQLGMDKDGTLKGYHLDVLSNTGAYASHGHSIAAAGGNKISYLYPRSAFGYHARTCYTNFPSAGAMRGYGAPQVIFPLESLMDDAAAALNLDPVDVRLRNVAQE-GDVNPNHKTIYSAGLPECLRKGRELFEWDKRRAEYNLRRGVGVACFSYGSNTW----PVGVEISGARALLNQDGCIHVQCGATEIGQGADTVFTQMVAETIGMPVNMVHVSTQDTDVTPFDPGAFGSRQSYVAAPALREAAQHLREKIILHAAEMLHQSAMNLTIRHGMVEMTTRGLTMVSVADVAMDAFDRGNQLSAEASVKT----------------RTNPPTFGCSFVDLTVDIALCKITINRILNVQDSGRILNPQLAAGQMHGGMGMGIGSAIFEEMIITSGLIRNPNLLDYKMPTMMDLPDLECAFVESCEPQSAYGHKSLGEPPLIPIAPAIRNAVRMATGVGINTLPLTPKRLFIEFRRAG-KG
MS---EGRYGEYGGQYIPETLMNAVHELEEAYNTYKEDPDFVAELDDLYRNYAGRPSRLYYAEKMTKDLGAKIYLKREDLNHTGSHKINNVLGQVLLAKKMGKTRVIAETGAGQHGVATATAAALMGMECEVFMGKEDTDRQALNVYRMELLGAKVHAVTSGTMTLKDAVNETMREWTRRMDDTLYVLGSVMGPHPFPMIVRDFQKIIGKEIKEQIAEREGRLPDAVIACVGGGSNAMGAFYEFIPHKEVQLIGCEAAGLGVDTSKHAATIAKGSEGIFHGMKSLFCQDEYGQIAPVYSISAGLDYPGIGPEHAHLAGTGRARYVPITDEEAVAAFEYLSRTEGIIPAVESAHAVAYARKLAPTM-EKDKIIVINISGRGDKDVAAIARYRGVEIYEMT--------IGTSIPRVDAYEKVTGRAQFTDDMILDKCLVAKVYHASIANGRVVSIDTSKAEALEGVVKVVTFRDVPDKFEPAHQDVADRSLLTDRVRYYGDDIAAVIAEDEVAASRALKLIEVEYEEYPPVTDPLTAMKGTTPPVHEEKPDNILAQSNYELGKVDEALEASDVIVRGTYDTPIIQHCHIENPVSYAYMDK--GRIVVVTSTQIPHIVKRVIGQALGIPWGKVRVIKPYIGGGFGNKQDVL-YEPLNAFLTTQVGRTVKLELTREETFCNTRTRHSIHYDLVMGVRKDGRILAKDMTAVSNQGAYASHGHAIVANGATAWRHMYEVENVRASAYTVYTNCPVGGAMRAYGIPQFAFAGECFMDDAAYKLQMDPLEFRKMNVYKG-FFADPTPIAANTNHVVDCMEKGANYIHWKEKRAAYPIRRGVGMAIFSYKTGVW----PISLEISGARLVLNQDGSVQLMVGATEIGQGADTVFTQMAAETLGLDPADVHITNQDTDVTPFDTGAYASRQSYVTGNAVKQCALQLKEKILAYARTLLNDTDRELTLDRKMIYMDGE---AISLEEVAMESYTNSSAITAEVSLQT----------------KDNALSFGACFVEVEVDMKLGKVKVLDIIQVHDSGTLLNPQLATMQVHGGISMGLGYGLSEQMLIKTGRVLNGTLLDYKLQTALDAPDLAVEFVEEPDPTGPYGNKALGEPPAIPTAPAIRNAVLHATGVAVNANPLTPQKLIDAFDQAG---
MK---EGRFHQYGGQYVPETLMNAVLEVEKAYEYFKKDPDFCKELETLYHEYAGRPSLLYYAKKMTEDLGAKIYLKREDLNHTGSHKINNVLGQVLLAKKMGKTRVIAETGAGQHGVATATAAALMGLECEIFMGKEDTDRQVLNVYRMELLGAKVHPVTSGTMTLKDAVNETMREWTKRVEDTHYVLGSVMGPHPFPTIVRDFQKVIGKEIKAQLQEVEGKLPDAIVACVGGGSNAMGAFYEFLNDPSVALYGCEAAGLGVNHPKNAATIANGTEGIFHGMKSYFCQDEYGQIAPVYSISAGLDYPGIGPEHAMLHDTNRATYVPVTDDEAVEAFEYLSRTEGIIPAIESAHAVAYAKKLAPTM-GKDSILVINISGRGDKDVAAIARYRGVKLYDMR------TTIDENIHRKEAWDKVTGKAQYTDDKPVTGYLHARILTSPYAHAKIKFIDYSKAIQLQGVKAIITGSDFPV--LSGVLIEDRPPLAKDVVRYAGEAIAVVAATTEAIALKAVRMIEVEYEVLEAVFSPMEALKKDAPLLHPNLQSNIASKFQVRKGDTKEGFAESDIIIERSYKLPPSDHLAMEVRAVRAEISA-DGKVKIETSSQAPYTVIKQISTCFQIPAGNIEVQVPFVGGAFGGKAPVT-LEFLAYMICVKVGAPVRLTVPREEDMTTAPCRLGLEADLKIGAKSDGTITAARFVFYLDTGAYADIGPYMAKSIVADCTGPYRIENLSCDSYCIYTNHTYSTSYRGFGHLCYTFCVERAMDDLAKRCGIDPLEFRKINAIKP-GDLTPTQVVSNTGNTELCLKKLKKLIHWNGESV--NTVSATGISCLWKAADTR------TNAISGSIITFNYDGSLNLNTGVVEMGSGGQTYLAQILADKLKMDVKDIHVLSVNTRLNPEHYKTVASMTNYMAGNAVMKAADDVIEQLKAMGSQIYSCNPGEIEVAESKVFKKAQPDDYTLFKDIVLGYKSIGEPVIAKGGFMLKGLSLLDPNT-GKGK-TGPAWTVGAQAVEIEFNLTDFTYKIIKATTVMDVGKVINPNGMKEMIYGGMAMGLSMSSREVYHYKEGRVKTPNLRTYKLLHIGQDPKFKVEFVETPQDDSPFGSRSISEHGIIGIPAALGNALAAASGVSIDELPMTPEYLWRRRKLSHDSK
MSKSEKGYFGEFGGSFVPPQLQPVLERLEEAFEKYKDDHDFNEEYLYYLKEYVGRENPLTFAMRLSSELGAKIYLKREDLNHTGAHKINNVLGQILLAKRMGAHRIIAETGAGQHGVATATACAMLGMECIIYMGAEDTRRQSLNVFRMELLGAKVVSVHKGQGRLKDAVDEALNDLVINYENTFYLLGSAVGPHPFPSIVRHFQAIISKESKRQILEKEGTLPDMVVACVGGGSNAIGAFAEFISDEDVRLVGIEP--------EEAASLTEGTPGVLHGFKCLVLQDEHGNPLPTNSISAGLDYPGIGPEHSFLKVSGRAQYYTISKKEVLSAFQHLARTEGIIPALESAHAVAYVIKEAPKM-SKDQIIIINISGRGDKDVNEVARLLKE---QMDF-----SVIGKNYHRQDGLPKAKGTAKYVADLKFDNMLYGKILRSPHAHAKVLSIDITRAKELPGVIGIVTPEDCPEKFPPGEDLPQDQLILTDHPLYVGDPICAVAAVSERVAEEALQLIDIEYEVLPHVIDRHEAIKDDAVQIKED--GNVISRFPLAWGDVDQAFAEADVIVENRYTTQKAYQCSIEPSSGVVAMWN-DKRLVVYSPTQMPHLVRRILAQALDVRPGDIEVIKPHVGGGFGSRLGVVACEPIAALLSKQTGKPVKIIYTREESLENTEQRHPITYEIKTAAKADGTLIGHDMKAIVDTGAYATHGPSIGILAGLWGLTMFKTPHVRYEGITTSTNTMYNGAYRGYGNPQSVWAVEQQMDLIAEKLNIDPIDLRRKNMLQE-GDVWPSGYPIESCGLPECLDKGEEIIGWKEKRA--VKKRGLGVATMMHVSGAK----PILHELSSAFVKFNEDGTANLLIGSAEIGQGCNTALMQICAEELGINYEDVIVENVNTDYTMFDIGSHASRQVYSTGHAVKKASAEAKEKLLQVASAMLGVHPNELDAKEGKIFVKKDPEKFVTHADANLEAHHDGKQIWGACSENP----------------PGNPPVYAAHFAEVEVDVETGEIKVVNFVAAHDTGVMINPNLVYGQIQGAIQHGLGYSLTEEVQIETGRVLNPDLVNYKVFTMEDMPDFDIVVVEAAAKSSSHGQKSVGESGLVPTAAAISNAVYDAIGVRITDLPITPEKVLKALGKLTPTV
MPEDDGGRFGIHGGRFVAETLMPLILEVEKSYNESRQDDSFARELLYYQQHYVGRPSPLYFAERLTAHFGAKLYLKRDELNHTGAHKINNVLGQALLAKRMGKKKIIAETGAGQHGVATATACALFDMECEVFMGEEDVRRQKPNVDRMRLLGAKIHPVTSGTGTLKDAMNEALRFWVTNAETHFYIIGTVAGPHPYPQMVRDFQSVIGIEARTQIQEAEGRLPDALIACIGGGSNALGLFHPFLDDEDVDIYGVEAAGKGISSGLHAASLTGGTPGILHGNRTYLLQNDDGQIIDAHSISAGLDYPGIGPEHSWLHDIKRVNYVSATDDEALIAFQLCSRLEGIIPALEPSHALAFTGTMIGDM-DKDSIVILNMCGRGDKDLGAVLPILEELGRLMK------FEIGQGLTRIEDHRLVTGAGVYTDDVKAGEGLRVGFLRAPFAHAKLLSLDVSAAADAPGVVLVATQADLDANINNPMPMVTKPPMVRDINRYAGDIVAMVVADSQMHADNALDLIEVDFDPLDAVTDVYAAVAEGAPQLYSEYPSNIAFDWQK--GDTKDSFATAHKIVEVDVINGRVIVNSVETRPIIAAPGDDPDTLLIWCGTQGARSISTQIADALNMPHDAVRVLTHDVGGSFGFKIFLHPEQVLVSWAARTLGSLVRWQQPRSDGFLSDIQGRDTRTKARAVIDDSGRILAYEADVHANMGAWLSFSTAIPTSANSALTGTYDIPVASLRVRGVVTNTPAIDAYRGAGRPELIYALERLLDQIAFETGISRVDVRRRNLIKA-DQMPAVGITIDSGDMPALFETALQRADWDGFAARRGLYRGIGLGMYLEKSGDG----SD----GGVHISFAANGYMTVLASQQCNGQGHRMTLTQILSDKLGYDADKITVQQGDSATMPEG-TTGGARMTALIGSAAAKASASIIEMARPQAAQKLDCALDDLAFDDGIFADKAS-NRSITLADLVIALAKTPHMFDIRQPYAS----------------DGPSYPYGCHIAEVEIDPATCKVKLDRFTCVNDFGVVINPVMLEGQIQGGIVQGIGQALYEHVVYDQGQLLAGSLMDYTLPRADHIPMLDITMRNTPCQNNALGVKGAGQAGAIGAPHAVISAVCNAL-IPHIDMPATPSSIWQVMQTRNTAA
MSRTPEGYFGAFGGKFIPEALVAAVDEVAAEYDKAKTDPAFIAELEDLMAHYTGRPSALTEVPRFAEHAGARVFLKREDLNHTGSHKINNVLGQALLTRRMGKTRVIAETGAGQHGVATATACALFGLECTVYMGEVDTRRQALNVARMRMLGAEVVPVTSGSRTLKDAINEAFRDWVANVDRTHYLFGTAAGPHPFPALVRDFHRVIGIEARRQLLERTDRLPDAAVACVGGGSNAIGLFHAFLDDATVRLVGCEAAGHGVESGEHAATLTAGEPGVLHGSRSYLLQDDEGQITEPYSISAGLDYPGIGPEHAYLKDSGRGEYRPVTDDEAMRALRLLSETEGIIPAIESAHAIAGALDLGREL-GTDGLVLVNLSGRGDKDMDTAARYFGLYADQMSSTAGTPHGIGVSLPSVDAAAKAQGSFPYAADLWAEGLLWAAILRAPHPRARITGIDTSRAAALPGVRAVVTHEDVPGP-AYGRRVADRPAFARDVVRYHGEPIAAVAADHPDTARLAAAAIAVDYEVLDPVTDPEQSFE--AEPIHPD--GNLIRHIPLRYGDPD---VTGEVVVEGLYRIGRQDPAPIGAEAGLAVPRP-DGGVEIYTASTDPHADRDQAAACFGLPPEQVKVVVTGVPGALGDREDTG-LQVPLGLLAMHTGCPVKIAATREESFLGHAHRHPTMLRYRHHADARGRLLKVEAQILLDAGAYADTSSDALAAAVSFAAGPYVVPHAVVDGWAVRTNNPPSGHLRGEGAMQVCAAYEGQMDKLAARLGVDPAELRLRNVLST-GDLLPTGQTVCPAPVAELLAAVRDAPLPALPKDSPAVRRGVGYALGMVHMLGA----EGTDEVSTATVKVE-GTVATVLCAAVETGQGFATLARQVVQETLGI--EEVHVASVDTDQPP-AGAGARSRHTWVSGGAVERAAKMVRTQLLQPLAAKFGMSTELLTVADGKITSYD-GVLSTTVAEEL-----EGKELWATAQCRPHPTEPLDE-S-GQGD-AFVGLAFAAMRAVVDVDVELGSIRVVETAIAQDVGRVLNPQQLRTRIEAGVTQGIGAALTEHLRVAKGVVRHPDLTAYALPTSLDAPDVRIVKVEERDVVAPFGAKPASAVPVVTAPAAVAAAVRAATGRPVNRLPIRPQAAVT-------ER
MPVMGSGRFGAYGGRYVPETLMAALLELEQAYMAAREDAAFQTELDDLLKHYVGRPTPLYFAKRLSESLGAQIWLKREDLLHTGAHKINNALGQGLLAKRMGKQRIIAETGAGQHGVATATVCALLGLDCVIYMGEEDMRRQELNVLRMRLLGAEVRGVNSGSATLKDAINEAMRDWVTNVRTTFYILGSALGAHPYPTMVRDFHRVISKEAKQQFAAQLGRNPDVVIACVGGGSNAIGAFYEFIPDNNVRLIGVEAGGRGSALGDHAARFSSGLPGVLQGTYSYVLQNDAGQVASTHSVSAGLDYASVGPEHAMLHDSKRAEYVSATDDEALNGVKVLAQTEGILPALETAHAVAHALKIAPTM-GKDKVIMINVSGRGDKDMGILSREMDLGGTTMFPAPNSTTPVGRNVVRKEGMGKVLGRAQYIDDLVLPDMLHGATVRSTIARGRITNIIFSPTIDWSEF-VIVTARDIPGN-TIVHLAEDHPCLADGFVNHPEEPILLIAHANKAVLHHAIASIQIDYEAMPAVFTIEESEAQKT-IIWGD--DNTFKSYLMEKGDVDAAFAAADYIVEAEYRTGAQEQLYIENNGCIAEWSD-TDGITVHGSMQCPYYLHHALMLAFDLPADKCRVIQTETGGAFGGKEDFSVIGTHAALLAKKAGRPVKIVYDRGEDMAATTKRHPSRTRHRTAVSKDGRLLGCEIDFAIDGGAYMTLSPVVLSRGTIHAAGCYHWPAVRVRAKAMATNVPPHGAFRGFGAPQSLFALERHMDKIAKVVGITPEELRRRNFLHT-GDQTATCQVVDPIDLDAMLTKTLTAADFHAKQARFPIKRGMGFASFFHGAGFT----GSGERNSLVKLEVDHEGRVVLLVSSTEFGQGTNTILCQVAAQSLNIPYEQVLIAQPDTHRVPNSGPTVASRTAMIVGKLVENACANLLATLRTAPNNLREHTPQEFCAA------------AL----------NEHGTLEAEARYQSPGDIFWDDDK-YKGE-AYPAFGWAIYVAEVAVDTRTYQATCTNFWAMQEVGKVLHPVLAAGQIEGGVAQGIGYAIYEKCEWRDGALKNNQMTNYIMPTSADLPNIHVLFEEIPSIHGAFGAKGIGELPMDGPAPAILNAIEDALGIAFNQCPLLPEDVFERMTRTHATA
M----KGRFGAHGGQYVPETLMNALIEIEKAYDFYKNDAAFNAELNDLLANYAGRPSLLYDAARMTKDLGAKIYLKREDLNHTGSHKLNNVLGQALLAKKMGKTRVTAETGAGQHGVATATAAALMDMECEIFMGREDTERQALNVYRMELLGARVHPVTSGTMTLKDAVNEALREWTARIGDTHYIFGSVMGPHPFPTLVRDFQSVIGREVKAQLLAREGKLPDACVACVGGGSNAIGLFYDFIGDPSVRLIGCEAAGLGADTARTAATIATGTPGIFHGMKSYFCQDEFGQIAPVYSISAGLDYPGIGPEHAHLHDIGRAEYVPVTDDEAVDAFEYLSRLEGIIPAIESAHAVAYARKLAPAM-GKEQIIVINLSGRGDKDVAAIARYKGVDLHEMPE-----TGIGVAVPRKEAADKVTGGARYTDDHISPGVLTARTVTSTCAHGTIVSLDVSAARELPGVRAVLTGGDTDV--LTGSVIEDRPPLARDKVRYYGEPVALVVADSDAVAARAVTLVQAAYAPLPVVNSPLEAVAPGAALVHEALGTNICDREKIRKGDIQKGFAESNVILRAAFDLPQTDHVAMETRAAQARIAA-DGSVYIHAATQGPFEVKKALSKLFALDEGKVIVQVPLVGGAFGGKAGTE-LEILAYLASKAVGRPVRIRNDREADMTSSPCGIGLHAEMRLGAMYDGTIKAAEMTFLVETGAYTDTGPRMTKAIAADCTGPYNIENLSVDSLCVYTNHPYVTSLRGFGHTAMTFCMERMLDKLAAKLRFDPAKLREKNALKP-GQTSPGQVKLSLGNLPACIEKVKYLIGWSNGIR--GKIIAKGLCCFWKTSTSP------PDAVSGALVSFNEDGTVNLNVGCVEIGPAMKTTAAQILSAALKMDVGRIHVMDVDTRYSPRHWKTVASMTAFMVGRAVLSAAEDVKRQLVGLGAAVMKCAPEDLEVGDGRVYRKSDPAVHHVFKDLVHGYQAVGGQLFGRGSYVMGDLNYLDRET-GKGK-SGPYWTVGAQAVEVAYDEREYTYRLLRAATVIDAGKILNPAMAAAVVRGGMCMGLGKASREHFQYPDGRVLDTSLRTYKVMHFAETPRYLVDFVETPNLDGPYGARGLGEHGVIGMPAALANALSLASGAELDELPLLPEKIWLKKTGGI--I
MSLVDTGFFGEFGGSYVPEPLQPVLKRLDEAFQAYKDDPEFKRELEAYVKDFVGRPSPLYFAERLTQKLGAKIYLKREELNHTGSHKINNVLGQILLAKRMGAKRIIAETGAGQHGVATATGCAMFGMECVIYMGEEDTKRQALNVFRMELLGAKVVPVTRGTRTLKDAVDAALEDLVENYENTFYLLGSAVGPHPFPTIVRHFQSIIGREAREQILEQEGRLPDLVTACVGGGSNAIGLFYPFVSDETVKMVGVEPGGRGSGLGEHAAPINYGTPGVIHGFKCYVMQDDDGNIQPTHSVAAGLDYPGVGPEHSYYHSIGRAEYTTVTDEEALEAFQVLSKAEGIIPALESAHAVAYAMKVAPEM-ERDQIIVVNLSGRGDKDVEQVFRLLN----TMAN------IFGTPLKRREDPRLVTGNGSFTDDIRFSNALYAVMLRSPHAHAHIKSIDASKAKQADGVVAVYTGRDVQGKM-SNIQTPAHPALAVDKVRYVGDAVAMVIAEDRYAARDALDLIEVEYEPLPVVVDQEKAMADTAPLLHEDVPNNLAYHWRA--GEADDVFEKAEVVVRQRFRQQRLIPNPMEMRAAAARYNPASGEMTIWCTSQNPHIHRFILSGVLGIPESKLQIVATDVGGGFGSKIAVYPDEALVGFAARELRRPVKWTEDRSEHFTVTSHGRDVILDVELAGKRDGTLEALKIKNIANMGAYLSAAPGVETLFGLITPGPYKIRQAQVDTYGVFTNTTPTDAYRGAGRPEATYLIERMVDLFAEEIGMDPVEIRRRNLIEK-DEFPALGLQYDSGDYKGALDKVLNMLDYDKFREEQGKYLGVGFSTYVEICGLG----PSGGLWESATVRVHPTGKVSVFTGTSPHGQGEETTFAQIVADKFGIQAEDIEVIHGDTNRISMGWGTYGSRTTPVGGTAIAIAADRVLEKAKKIAAHALEVAEEDLDFRDGAFQVKGVPDKAMSFADVSLQASGMEPSLEAQAFYDP----------------DNFVYPFGAHACVVEIDSETGEIEIKRYLAVDDPGPVINPMVAEGQVHGGIVQGIGQALWEGAVYGQGQLLSGTFMDYAMPKARFFPKFETAFTETPSPVNPLGVKGIGETGTIAATPAVVNAVIDALGVKELEMPLTPEKIWNVLKRGRVAQ
MTADSGGHFGSYGGRFMPEALIAAQDELAAEYDKARDDPEFVAELERLLRDYAGRPSPLTEVERFGAHAGARVLLKREDLNHTGSHKINNVLGQALLVKRMGKRRVIAETGAGQHGVATATACALLDLDCVIYMGATDTRRQALNVARMRLLGAEVRPVEAGSATLKDAINEALRDWVTNVADTHYLLGTAAGAHPFPLMVRNLHKVIGEESREQVLRRTGRLPDAVVACVGGGSNAIGIFHGFIDDPDVRLVGMEAGGHGLDSGEHGAALTSGSPGTLHGARSYLLQDEDGQIAEAYSISAGLDYPGVGPEHAWLADTGRAEYRAVTDEEAMHAFRLLSRTEGIIPAIESAHALAGALRLGAEL-GPEAVLVVSLSGRGDKDMDTAAHYFGLVDQGMSDTHAIAGGVGESPLRPDGTLKVRGDFAYSSDLWAENMLWGATLRSPHPSARIRSVDIGPALRSPGVHAVLTAEDVPGN-LYGLKDIDQPVLAEDVVRYRGEAVALVAADHPETARRALDLIEVDYEVLEPVVDAELAAHDDSPKVHPG--GNTVRYQPIVKGDPE---ATADVVVSGTYTVGMQDQAFLGPESGLAIPAE-DGGVDLYLATQDLHTDRKQTAAALDLDPELVRMTMSGVGGAFGGREDLS-MQVHVCMLALRTGRPVKIVYDREESFFGHVHRHPAKMYYEHGATKDGDLVFVRAQLYFDGGAYASKTPVVVGNGTTLGVGPYDVANVSIQGWGMYTNNPPCGAMRGLGAVQPAFAYESQMDRLAEELGMDPVELRIRNAISR-GDTTPTGQVLYPAPVDELLRRVRELPLPEVPAAGAGVVRGVGYGVCIKNVCYA----EGADDFSTARVRLQNEPLAMVHTAAAEVGQGLVTVQQQIARSELEV--ERVNIHPNDTSVGP-AGSSSASRQTYVTGGAVQAACRAVRERLLAITAERFDEPAAELSLSGGKIVSRG-SGVLADIAEVLGSE-----VIEETREYHHRETFPLDEQG-HSER-AQVQHAFSAHRAVVDVDTELGLIKVVQLDCSQDVGKAVNPESVVGQIQGGSAQGLGLAVMEEIQVGEGKIRNPSFTDYLIPTILDMPPMNVDVIERGDPNAPYGVRGVGEPPTISSTPAIVAAIRAATGRELTHVPVGPEHIIG---------
MM-QVAGKFGIYGGQYVPETLMGALHELEESYNILKEDVSFKKEYTDILQNYVGRPTLLYKAEKLSKHLGATILLKREDLNHTGAHKINNALGQALIARRMGKKRVVAETGAGQHGVAAATAAALLGLECVVYMGEEDIKRQALNVFRMKMLGASVTPVTSGSRTLKDATNEAIRDWVTNVRDTFYVLGSATGPHPYPTMVRDLQSIIGLEARKQALEMTGRLPDILIACVGGGSNAIGLFHPFLED-DVHMIGVEAAGKGVETSEHAATMTKGTPGVLHGTLSYLLQDENGQVAPVHSVSAGLDYPGVGPEHSFLKDSKRVEYVSVTDDEALEAFGLLTREEGIIPALESSHALAHLAKIAPQY-NSDTIILLNLSGRGDKDVETVANLAGV--KLM-------KIVGKSVPKTDGLAIATGKPVYTEDLAPANALIVKILRSPHAFAKIKAIDKTKAEKLAGVECVLTYEDVPARFTYPEPSPYDRLILEDIVRYVGDEVAIVAAVDEETALKAMKLIKVEYDVLEPVLDFEKAAGHPS-VIHPEKDKNIACTHKVQVGDVKKELQNCHVVIEETSYIHAVSQAMMETFRAFSHYDH-LGRLVVVSSTQIPFHVRRILARALQIPASKIRVIKPRIGGGFGGKQTAV-VECFAALVTMKTGQPAKIVYDRKETFGCTNSRHAMRIKVRLGADKDGYIRVVDMEGLSDTGAYGEHAPTTFSVVGQKTLPLYKTRAVRFEGNVVYTNKLPAGAFRGYGAPQGAFALENAVNKLADELAMDPCEIRAKNVIKE-GEKSLITEGLVSSTLHKCMEKGKEMIGWDEKYPRRNKVRAVGMAVAMQGSGIA------DIDTASATVRLNDNGDYSLFVGSADMGTGSDTILTQMAAEILQTPLENITVHAADTDISPFDPGSYASNTTYVTGMAVVKAAEDLKRRIIESAAGFLLVSPEEMEFTGDMVQMVD-GKRKISLKEIAERLTVNPRQLVGNASHGI----------------PISPPPFVAGFAEVEVDKETGKTDLIQYVAVVDCGKVINPNLARIQAEGGLAQGIGMALFEDVRYARGKMKTNSFMQYKIPGRKDVGKIRVSFEESYEPTGPFGAKSIGEVVTNTPAPAIVHAVYNAMGVRVTDLPITPEKLVI------RSL
MS---KGRFGVHGGQYIPETLMNAVIELEEAYSHYKDDADFNRELTALLNDYAGRPSRLYFARRMTADLGAKIYLKREDLNHTGAHKINNVLGQVLLAVRMGKRRVIAETGAGQHGVATATAAALMGLECEVFMGREDTERQALNVYRMRLLGAKVHAVESGTGTLKDAVSETMREWTSRISDTHYVLGSCMGPHPFPTIVRDFQAVISKEIREQLLAAEGKLPDAVLACVGGGSNAIGAFYHFIPDAGVRLIGCEAAGRGADTPETAATIATGRPGIFHGMKSYFCQDEYGQIAPVYSISAGLDYPGIGPEHAHLHDTGRAEYVAVTDAEAVEAFEYLSRTEGIIPAIESAHAVAHARKIAPLM-GKEQIIVINLSGRGDKDCAAIARYRGEDIHEMSEEF---RIIGKSLPRFDGPVKVAGEVKFLEDIDIPGCWIGGVIRSEVPRGVLKGIKTLPAFEGTGA-VLVTAEDIPGN-YVAIVRKDYPALAAPEVNYATQAVALVAAPDRESLKRAMDAVKAEIEPLPPVFTIDESEARKE-LIWGE--DNCVDRYYTERGDLRKGFEEADAVVEGEWETGLQEQMYLETQGMAAWRSA--EGVELLGSLQCPFYVVNAVAAALGLPHERVTVRQSATGGAFGGKEDYSILGVYAALLAWKSGKKVKIVYDRSEDLLVSPKRHPSKSRYRMGFTKDGKITALDAEIKLDAGAYTTLSRVVLQRTHLHAAGCYYVPNVRVRSAAWATNTPPNGAFRGFGAPQAIFAIERTMDLAAERLGMDPLDIRLVNTIKT-GDRFPYGQVLEGNNAEAVLLKAAELSDYRRRREILRFRRGIGISLGLHGGGFT----GSGEANMGTTAKMT-DGKFRIYTSSTEMGQGASTVLPMVAAEALGVEIDDVIYVEPDTRCTPNTGPTVASRTTMYVGKAVQDACGNLKMAIEDGGAPL-----------SGT-----------ALIAAARE--AKNGRAEALGYNIFNDGQSWDEEK-FSGD-AYHGYAWIANAVEIELDMDTYEATPLSAAVAAEVGRAINPMQAKAQLTGGVLQAFGWAHIEDLGVAKGRYTAAHMNAYLVPTTLDTPEWKVALLEDPCPAGCYGAKGLGELPCDAGAAAFAAAIDHAAQIFSHRVPMTGERIFEAIEKRD--E
M--DERGRFGEFGGKYVPETLMSALEQLERDYAQFSSDPEFQAELSDLLANYAGRPTPLYEAKGLTNIAGATIYLKREDLNHTGAHKINNTLGQGLLAKKMGKKRIIAETGAGQHGVASATIAALLGLECTVFMGEEDMQRQALNVFRMRLLGAKVIPAVSGTKTLKDATNEAIRYWVSHVEDTYYIIGSVVGPHPYPMMVRDFQRIIGDETKVQMLALRGRLPDAIVACVGGGSNAMGIFYPFLLD-DVELIGTEAAGEGVDTDRHAASIHGGRKGVLHGSMTLLLQDASGQVLPAHSISAGLDYPGIGPEHAHLFTSGRASYVPVTDQEALEAFVLLSRVEGIIPALESAHAVAYAMKKAAAM-RRDEVLVVNLSGRGDKDVQTLQPILEEGAWTMAGS-SNTSLIGQPVPRVDVWDKASAEYKYTNDVAPKGMLHAKLVTSTYAHAVLKSVDTTEAWKVPGVRAIVTGDVFPY--HIGPILADRPPLAVGKVRYFGEPIAIVVADKEHQAKQASERVRVSYDSLPVVNSPYDAFQKLKGTIHEQSGTHIANHIKIRKGDVENAWNTCTCVVEQTYSFNVSDHAALEPRCARVQILQ-NGQVIVHSTTQSPFSIKKVFNQFFNIDVGKVIVHAAMLGGAFGGKGTIQ-LEPLAYLASQAVGRLVSLAYEREEDICTAPGRVGLQATVKLGTDGNGRLRAAKITFYFDGGAYSDQAAGITRAAAIDCTGPYDIANVWCDSYCLYTNHPYGTSFRGYGHPELTFAMDRTMDVLARKLGMDPLELRAKNLLKP-GDSTPTQVVLNIGDVKACLARAQELLQWDQGQR--GTIRAKGVACFWKTSTTP------PNGQAGAILTFDADGSVNLNVATVEFGQGTKTALTQILAEKLRMDLHKIRVIEVDTAYNPHEWRTVASTGTFLAGRAVIQAADDAIRQLKRTAAIVLQCAEEDLDYGDGKVFVKDNPSFYVEYGEIALGYKAVMGQVIGRGKYIQKHLTGMDEKT-GFGK-PGPWWSVGVQGVEVAWNPRDGQYRILKAVTVLDGGTIINVGTATQQMRGGMFMGLSYASCETLQFAMGRVQNPQLRTYKVLRFGEQPEYMVDFVQTPCIDGPFGARGIGEYGVIGMPAALANSLSVAVGVDLNHLPLTPEAIWRARRGR---E
MAKSEQGRFGAFGGRFVPETLMPALEELEAAFRQARSDQAFQEELNGLLVDYAGRATPLYEAKRLSRELGARVFLKREDLTHTGAHKINNALGQVLLAKRMGKRRIIAETGAGQHGVATATAAALMGLECEVYMGTLDIQRQAPNVTRMRMLGAQVVPVESGSRSLKDAVNEGIRDWVTNVETTHYIMGSVIGPHPYPIMVREFQAVIGREAREQILAKEGRLPRVAMACVGAGSNAMGLFHAFRDD-PVELIGVEAAGHGLETGKHAASLSAGRPGVLHGAYMHLLQDAHGQIIEAHSIAAGLDYPGVGPEHSFLKELGRVSYAAVTDRQAVEAFRLLCRTEGIIPALESSHAIAYLRELAPKL-SPEDMILVCLSGRGDKDVAHVESYLED--NAMQMDM---RVVGKRLPLKESYEKVTGKAEYCTTVALPGMLVGKILRSPHAHARILNLDISKAESMPGVKAVLSARDVQKIYQLPDGEPQDMIMFDDVVRYVGDPVAAVAAINEEIARKALEAIEVQYEVLPAIYNIEDAVREGAPAVHEPVPGNVLATPVFCYGEVEKGFAESDVVVEGTYQTSKQIQAGLENACSVADFRS--GRLTVWSQTQLPHMARRMIAHLFDLPETRVRIIQPYAGCGFGAGTDLC-NEHYAAGLAIKAGAPVKVKYYRNEDFSNRITRHIVRVDMKVGLQKDGTPKALQAKYVGDAGAYACKIGSGCGVALASNITEYEFENMHQEIEAIYTNHLSCGAMRGFGGMQSSFVRETLIDEACEKIGMDPIEFRKKHHRGV-GGLGP---EITSCGLDECLEIGAKKIGWKDKWR--PLRRGVGVAAMGWLSGAQ----PMLLEHTNATLKFNNDGGCSLIVSPGNLGQGIIGSLSQIAAEALGIDYDDVHVVLGDTDVTGFDIGTHASRGCYCIGRAVMKACGMAREKFMQRAATKLEAPAYALEMRDKKIYLKDDPSRSVDYREIAHDLIRNCEQLVIHATLEP----------------TEFAPPWQAGFAEVEVDSETGVVTLLNWITVHDIGRAINPTVVEGQLEGGTAQGVGFALFEDPIIENGAMLSDGFDKYKIATALDIPRHEAILVELGDPSGPYGAKSVGEAGLFLQAPAISNAIYDAVGMRLREVPMTPERVLAAIKNQK--R
MK-DNSGHFGPYGGRFVPETLMPAITELDSAYRKARRDKVFKRDLAHILKHYVGRPTPLYEAKGLQKALQIRVFLKREDLAHTGAHKINNTIGQVLLAKRMGKTRIIAETGAGQHGVATATAAALMGLKCEVYMGRKDMIRQVMNVFRMQLTGAKVIPVLSGTQTLKDAINETIRDWVTNVGDTHYVIGSVVGPHPYPMMVRNFQSIIGRETRRQIRQLAGRLPDVVMACVGGGSNAMGIFYPFIKDEEIRLIGVEAAGKGIGTDLHSATLSVGSPGVLHGAMSYLLQDHWGQIKGAHSLAPGLDYPGVGPEHSIFKDSGKVEYVAVDDEQAFQAFKLLSETDGIIPALESAHAVAYLMELAPSL-PPESIVVINLSGRGDKDVATVAELIRERTGKMKNEEKETNVVGKSRPRVDGYERVSGSAMYPSDYSLPHMLFGAVLRCPYPNAKIKRVDTRKAEQMPGVRAIISAAT-PERV-----PHMKVELFDSHCRFEGEAVAAVAAETPYQASDAVRAIDVTYEVLPFVTDERKAMLSDAPKVHPA--GNVGPTEHYSRGDVAKGFEEADVVLEESYRTECEIHTPMELHGCLAYWDG--DLLNIHESTQGVYAVQSKVAEVLDLPLSKVRVMGRYMGGGFGSKLQPGKYTVIAAILAKITGCPVKLFLTREETYLCTGNRPASNMKLKAGVTKDGRLTALDFSVVGSGGAYPAGGTLLVD---WLVKDLYLCPNVRTAATDVYTNAGPARPFRAPGHPQGAWALEQMMDALAKAIDMDPVALRLKNIPSY-SQAR-KGNPYTTTGLAACLKEGAKAFGWEKRRKEISLRRGVGMAACLWVAGGG-------RPPSTIILKLFSDGSVNLNMGASDIGTGTKTVMAMVVAEELNVHTDVIQIEHADTGTTQFATPSGGSKTVPTEAPAVRRAAIHVKQQLLEMAAEQLKADVSDLRFKGNAIVHGNDDAKKVTIKDLKGL--KKRGVVVGVGYRGPPEGK--------------VVNPFGVQFCEVEMDIRTGEIRIVDFLGANESGRVMDRLTFDNQVFGGITMGIGLGMTEVRVLGSGKMLNKNWHDYKLPTALDVPRMTSFPIELPDPEANTGAKGLGEPVTIPTAAAIANAVYHACGVRMTETPINPTRLGVMLSDRPKEA
MT-DNKGRFGVHGGQYIPETLMNAVIELEKAYNHYKNDPEFNKELNYLLNDYAGRPSKLYFAKKMTEDLGAKIYLKREDLTHTGAHKINNVLGQALLAKKMGKRRLIAETGAGQHGVATATAAALIGMECVVFMGEEDTIRQALNVYKMRLLGATVIPVTSGTKTLKDAVSEAMREWTSRIDDTHYCLGSVMGPHPFPTIVRDFQAVISKEIKEQILEKEGKLPDAVLACVGGGSNAIGSFYNFIEDKDVALIGCEAAGKGIHTFETAATINTGKLGIFHGMKSYFCQDEYGQIAPVYSISAGLDYPGVGPEHSYLHDIKRASYVPVTDDESVEAFEYLSKMEGIIPAIESAHAVAHALKIAPTM-NKDQIIVITISGRGDKDCAAIARYKGEDLHEME--------VGKSITRVDAFDKVTGRTKYTDDLCDAGAYVAKIVHSTIAHGKVLSVDTSEAEKIEGVVKIVTCFDLGQYFDVSHQDVADRLLLTDEVKFYGDDVAAVIAENEVAANQALRAIKVEYEEYPVVTDVLEAMKDGAPQIHKDYPNNILKHTSLSRGNYAEAIKEEGLVVDRWYNTEPVQHCHIENFICYAYAEG--KRITIVASTQIPHIARRVVGQALGIPWGDVRVIKPYIGGGFGNKQDIL-YEPLCAFLSLQVGHLVKLDCSREETFFANRTRHGIKFHIISHVRKDGTYAARKIEAFSNQGAYASHGHSIAAKGLGAFPQLYPCDNVEGDAYTVFTNRPVAGAMRGYGIPQAMFAVESHTEDVAKIMGIPPIDFRLKNLMPQ-GYKDASKNENYYDTFRQCIEKGKAYMDYDNRVKELRVRTGIGMAAFWYNTAVW----PISLESSSSRMVLNQDGSVTLQLGETEIGQGADTAFSQMAAEVLGISTDEVHVSNQDTDITPFGTGSYASRQTYVGGFSIAKTAGLLKQKILDYAYILTNMPPAITDIKNSMIIRTTDNRELISLRDLATEALSDSRHITAESTAQI----------------KSNAYSFGCCFAEVEVDIDMCKAKLTKIINVHDCGKLINPALAKAQVEGGMSMGIGYALSEVQLVKTGKVLNDNLLDYKLSTCMDHPHLETAFIENPEPTSPFGTKSLGEPPVCPVAPAIRNAIMNATGVGVNELPLRPEKLYEYFDKAG--K
MILPPDGRFGAFGGAFVPETLKPALEELEAAFRQMTDDAVFREELQTLLAEYAGRPSRLYFARRLTEHLGARLYLKREDLNHTGSHKINNTLGQVLMAKRMGKKRVIAETGAGQHGVATATACALFGIPCEVYMGAEDVERQALNVLRMQLLGAKVIAVTSGTRTLKDAINEAMRDWVANVQDTFYCFGTAAGPHPYPSIVRYFQSVIGIEARAQILDKEGRLPDAVLACVGGGSNAMGMFSGFLDDASVRLIGVEAGGDGVKTGRHSASLTAGLPGVLHGAVSYLLQDDDGQIMGTHSIAAGLDYPGVGPQLSYLKDSGRAEFVAITDKEALEGVRILALTEGILPALESAHAIAQAAKMAPQM-SPDSLLIVNLSGRGDKDVHTLAGEVG-----MK-------SVGRSIPRVDAVAKVKGAAKYVDDHFVPGMLYAKVFRSAIANGWVKRIDVSKAKALPGVVAVVTYADVPATFDPAHQDVADRNLLTRRLRLVGDEIAAVVAVDELTAQKALALIEVEYEEYEPLLTAEAALKAGAPEIHAG-RGNVLGRGGYELGDLAQAFVESDCVFSDAFTTQMVAHCAMENYSAYAYMEE-NGRIVVVSSTQIPHICRRIVGQALGIPWGRVRVIKPYIGGGFGGKQDAV-VEPLVAFLTTVVGRPVKLEFTREESFIASRVRHPIAFKIKTGVKKDGTLLARELEIVSINGAYASHGQSIANNAGTKYRQLYAQQAIKCQSTSVYTNLPSAGAMRGYGIPQVMFALESHMDDVARELGIDPVDFRLKNIIRT-GYQDPSGVKVLSNGLAECLQKGREIIGWDAKKADATKRRGVGVACFTYASGTH----PVGLEVAGARIVMNEDGSVQLQVGATEIGQGSDTVFTQMVAETVGIPPSMVHISEQDTDISPVDLGSYASRQTYITGMAVRKAAEAIKAKVLDYAWGMTDIPAGAMDIVDGWLVYKHNGEGILPIGEVALDAHAYCQPFTADVSNNA----------------RVNAFAYGCTFVEVEVDLLMGKVEVLEIHNVHDSGKIINPQLAAGQVHGGVSMGIGYALYEQMLFKTGKPLIHNLLDYKLMTALDTPEIGVHFVEPYEPTGPYGNKALGEPPTITPAPAIRNAILDATGVAFNDLPLTPQRLIARFQAEGKEG
M----DRKFGDFGGQYVPETLMKPLENLEKAYLKYKNDDEFNKELNYYLKDYVGRETPLYYAASLTEKVGAKIYLKREDLNHTGAHKINNVMGQLLLAKRMGKTKVIAETGAGQHGVATATGAALLGMECEVFMGEEDIVRQEMNVFRMRLLGATVNSVTSGTGTLKDATNEAIRQWVARIDDTFYVIGSVVGPHPYPTMVRDFQRIIGDETKKQIMEKEGRLPDAIVAAIGGGSNAMGIFYPFVNDKEVRLIGVEAAGEGEATDKHALAMLKGSKGVIHGMKTYLLQDDMGNITPAHSISAGLDYPGVGPEHAYLYDTKRAEYAPIDDKEALGGFKLLCEVEGIIPALESAHAVAHAVKVAKEM-SKDEILVINLSGRGDKDINTVLEVYQK-GELM-------KIVSQGIKKVDGIGVITGRPVYTDDLSNNNPLIIKILRSPHASAKIINIDKSIAEKVPGVECILTHEDVPMKFSYPEPSPYDRRILDEYVRYVGDEVAIIAAVDEKTAVKAMNLIKVQYDVLDAVLDYEKAVDNPV-LVHKEDERNIASSYVIENGDLEKAFTESDVIIEETYYTQPQIHAMMETYRSSTYLDA-NGRLCVISSTQIPFHVRRHLARALEIPRSKIRVIKPRIGGGFGGKQTAA-TEIFPAIVTLKTGKPAKLIYNRSETHTCTTSRHGMRLKVKMGSDLEGNIKGFSIDILSNTGAYGEHAPTVTKLVAFKTSPLYDKAAVKYDAKIVYTNTMPGGAFRGYGATQGTFAVESAINELAKKLGIDPTVIREKNLVEP-APEK----YIVSGDIKKCVEKGKEIFGWDERYPSRGKIRSAGMAVTMQGSGIA------GIDTASATIKLGDDGTYTLFLGVTDMGQGSDTVLTQMAAEVLECGIDKIILNSADTDVSPYDPGAYASSGTYVTGNAVIIAANKMRTEIINGASEILKVSDDQIIFDGENVETEN--GEKISLEDLANRLIEGKNQITVTGTWGG----------------ESSPPPFIAGFTEVEVDPETGEVEVLDFLSVVDCGLPINPNLARVQVEGGTAQGIGLALYEDIQYSKGRVKNDTLMQYKIPCRRDIKNMAVEFVYSHEPTGPFGAKSIGEVVVNTPAPAIADAVYNATGVRIRKLPITAEKVLLGMMEN---M
ME---TGRYGSFGGQYIPETLMNEIHRLEREYAYYKNDPTFQSELKDLFTSYANRPSLLYYAEKMTKDLGAKIYLKREDLNHTGAHKINNALGQCLLAKKMGKTRVIAETGAGQHGVATATAAAFLGLECEIFMGEEDTVRQALNVYRMELLGATVHAVTTGTKVLKDAVNEAMREWVSRVDDTHYVIGSTMGPHPFPMMVRDFQSVISEEARQQILEREGKLPAVVMDCVGGGSNAMGMFYHFIADQDVRLIGCEAAGKGIDTKLHAATMAKGTVGIFHGMKSLFCQNEEGQIDEVYSLSAGLDYPGIGPEHAYLKETGRASYIPVKDDEAVAAFEYLAKTEGIICAIESAHAVYGAMQEAPKL-KKDDVLIVCVSGRGDKDVAAIARYKGRDLHEM-------REINRVVMKKDALQLMTGKPAYTEDLAPEGCLIVKALRSPHARAIVRHVDTKAALTVPGIECILTAEDVPKRFTYPELSPYDRLILDRQIRYVGDPVALVAGRDAACVDKAMRMIKVEYDIQEPLLDFRQAVDNPI-VVHPEDRRNIIAQAEEDWGDVDTAFQKSDVVIDRIYHTKQVQQSMMETFRAYTYLDE-FGRLVIVSSTQVPFHVRRIVATALEIPKSKIRVVKPRIGGGFGAKQTVV-MECYPALITMRTGKRAYMAYTREEAMTVSSPRHEADVHVRLGASRDGIIQVISVESLWNGGAYGDHSPTTVTLSGHKSIPLYRFSAFRFRYTAVYTNTIAAGAYRGYGATQGIFALESAVNELADRLHMDPGALRLQNIVQQ-GERMPFNETALSCNLGECLKRVQAMIGWEHVYPRHGKIRAAGLALAMQGSSIS------NVDVASATIKVNDDGFYTLSIGATDMGTGCDTILAQIAAECLNCSVDEIVTRGVDTDTSPYDSGSYASSTTYLTGMAVVKTCRSLIQKIKEKAALMLDCDPSNLEFTGDAVTDPV-SGRRVTRQDLGNAAMTNDIALEATETHYS----------------PTSPPPYMAAAAVVDVDLETGHIDLVDYAAVVDCGTVINPALARVQTEGGLVQGIGMTLMENVQFSLGRIQNNSFMQYRIPSRMDIGKIRVEFAPSYEPNGPFGAKSIGEIVINTPAPAIAEAVYQATGIRFTELPITAEKVYLDLKDK---K
MSTDAGGHYGVYGGRFSPEALVAALDEVAAAWEKAKQDPQFQAELKELLASYTGRPSPLTEARNFSRHCGARILLKREDLNHTGSHKINNVLGQALLTKRMGKTRVIAETGAGQHGVATATACALLGLDCVIYMGEEDTRRQALNVARMHMLGAEVVPVTVGSRTLKDAVNEAFRDWVANVDHTHYLLGTVAGPHPFPAMVRDLHYVIGAEAREQVLDLTGRLPDAVAACVGGGSNAIGIFAAFIPDEQVRLYGFEAGGDGVDSGRHAASITGGSPGVFQGARTYVLQDEYGQTVPSHSISAGLDYPAVGPEHAWLADSGRATYAPVTDAEAMEAFRLLCRTEGIIPAIESAHALAGARRIGAEL-GPEATILVNLSGRGDKDVNTAAAYFGLVEQAMASTSVTRDGIGASPRRPDGTLKVTGEFAYSSDMWMEDMLWGATLRSPHPHAEILGIDVSGALRLPGVYAVLTHEDVPGK-RYGLEYRDQPVLAFGKVRYKGEPVAIVAADHPETARRALERIKVDYRVLEPVSDARRAALDPDPLVHEEGRGNRVRYQPIRTGEVR---ALADVVVTGEYEVGMQDQAFLGPESGLAVPAE-DGGVDLYIATQWLHVDQRQIAPCLGLPADKVRLTLAGVGGAFGAREDLS-MQIHACMLALHTGKPVKFVYNREESFFGHVHRHPATMRYEHGAKRDGTLVYATMEIVLDGGAYASATPAVVGVASSLGIGPYEVPHVSVDAYGVYTTNPPCGAMRGFGAVQACFGYESQMDRLAAELGMDPVDLRIKNAVSQ-GSRIITGQEIMPMPMAEMLRRAREMPLPPDRSSLPGIVRGIGYGVGLKNLCFS----EGFDDYSTARVRLEVEPAVTVHTAAAEVGQGLVTVKGQIARTELGV--ERVTILPSDTRVGS-AGSSSASRQSYMTGGAVKTACEAVRERVFALVRERDGHPDALLSLSGGKVVSAA-EGVLISLADLLGGE-----AIEETREYHHRPTQMLDPSR-GQGS-SHTQFGMCVHRAVVDVDVELGLVKVVALDAVQDVGKVMHPQQLAGQIQGASAQGLGLALMEEIQVHDGVIRNPSFTDYLIPTILDTPPMRIDVLEHPDPHAPYGLRGAGEPPTLSSTPAIVAAVRNATGRPLTHAPVRPEDIVG------IDP
MTTDERGKFGKYGGKFVPETLITPLQELEEVYLALKDDKDFNNELNLLHKNYSGRPTPLTFAENLTKFYKGKIYLKREDLCHTGAHKINNTLGQILLAKKLGKKRIIAETGAGQHGVAAATVCAKFGLQCVVYMGEVDMERQSLNVFRMNLLGAKIIPVTSGSKTLKDATNEAIRDWVTNVKDTHYIIGSVVGPHPYPMMVRDFQSIIGIETKEQIFAQENRLPNYILACVGGGSNAIGIFYPFI-NHGVKLIGIEAAGLGLHTNHHSATLSLGKEGIFHGMKTYLLQDENGQVSPVHSISAGLDYPGVGPEHSHLKDESIVNYASVTDDEAIRATKLLSTYEGIIPALETAHAVAYLEYLMPKT-KVEDLIVVNISGRGDKDLTTIREKLNE--NMM------FKYVNQPIEKIDGLALVTGEEKYTDDFSFTNMLYVSVLHSGYAYAKIVDIDDSGARKMHGVVEILSYKNVKQLYGYPEPSPYDTLLFGKTMRFVGDNVCAVAAESKEIADEALKKIKVTYKELKPILNLAKSEGSPI-IIHKDDKKNIASKVEANVGDFDLAFNKSSRKFEYDFYCSYASHCAIEPHASVSYLDG-RGRLVIISTTQVPFHVRRIVSHVAEIPVSKIRVIKPRLGGGFGGKQEVL-LEPIVAMMTWRTKRPAKLVYSRREVFKSTRCRHEYKTKFSVGYEADGKINALHLDALENSGGYGSHSLTVLANAGSKTLPLLKIDNLRFTGMGVYTNLPCGGAYRGYGATESYLGYGQVIDMVCNDCNLDIVEYYKKWAIKS-GETSPLGETIGSTSLVECLDEGAKLSNWYEKKKLYRLKRGIGMAALMQGSAIP------EIDMASAYIKMNDDGSFNLNVGATDLGTGSDTVLAQIASEVLDTPVESFIVYSSDTDFTPFDTGAYASSTTYLSGQAVKKCAEEIKKQILKVGAEMLSLSPDEVELNDSRVTANEQTKEEVSFAEICQYSLKNQFQIQAAASHFS----------------QKSPPPFAAHFIEIEVDTFTGIIKVLNYVAAVDCGTPINPVTAEGQAEGAIVNGLAYALFENYYFPHGKMLNDTFGKYGVYTAFDIPPIKVKLIKSYEETGPFGAKSISEININGALPGIANAFYNATGKRLFNGPFTPEYVLKVLSE-----
MHESRPGRFGPYGGRYVPETLMPAVSALEEAYTAAIADPAFWAELNRLHRTYTGRPTPLSFAARLTAHCGAQIYLKREDLAHTGAHKINNALGQGLLAKRMGKRRVIAETGAGQHGVATATVCALLGLECVVYMGVDDMARQQPNVFRMRLLGAEVRGVSSGSRTLKDAINEAMRDWVTN-PDSYYLLGSALGPHPYPTMVRDFQRVIGLEAREQILAETGRLPDVVVACVGGGSNAIGIFHPFLDDHGVALRGVEAGGKGERLGEHAARFRAATPGVLQGTYSYVLQDEAGQIALTHSVSAGLDYASIGPEHAWLHDSGRATYTAASDDEALAAFQLLARLEGIIPALESAHAVAEAIRLAPTM-RPDQIILVNLSGRGDKDIFTVAGLLGV--SIMTQQA-PHRYLGKARKLVDGVEKVTGRARYAGDVSLPGMLHGKLALSLFAHARITRIDTAAALKIPGVVAVLTADDLPT--NRQPSSRQTTTLAREVVRYRGEPVALVLATSLAAAEDGVAALQIDYEPLPAPVTAEAALDPAAPVIWPQGASNIHEQKRFSRGDALAALATAEVVVAGTYRTAIVHQGYLEPHAVVADIEPIRKHITLYTSTQGQFGVRDEVARLLGLRTSQVTVVPMTVGGGFGAKYGI--LDPLAAAAALAVGRPVRIVLDRSEDFLTTTPSPASTITIKLGATREGVLTAIVAEMVIDNGVYPFTLGGIMS---TLLGGYYRCPNVQIDVVEVLTHKPQAGAYRAPGAPQVTFALESSIDELARRLELDPLELRLRNAATT-GDPMGNNDPWPSMGLRQVLEAAANHPLWRERTP----GSGVGLAIGGWPCGMS---------PAAAVCRVDTDGIVRVHVGSVDI-SGVNSSFVLVAAEILGVPPEQVEIVAGDTRSGPFAGPSGGSQITYSVAGAVAAAAQEARRQLLEVAADMLEARIDDLDLRDGAIHVRGLPGRTLPIGEVARRAQGGPGPIVGEGRTAP----------------AENAPGFVAHIVQVTVDNETGRVQPLRYVAIQDVGFPLNPLMVEGQIHGGAVQGIGWGLHEALRYENGELLTASLMDYTLPRAADVPSIETVLVTNPAPNGPFGARGVGEPPITAGAAALANAIRDATGARIYELPMRDEVVWRAMQKGVNKQ
MKSNEKGYFGDFGGSFVPPQLQKVLDTLEKQFYECIQEPEFMKELDYQYQQYIGRPNPLFYAKKLSEKLGGKIFLKREDLNHTGSHKINNTIGQVLLAKQMGLKRVIAETGAGQHGVATATAAALFDMECIIYMGEEDTKRQALNVYRMQLLGAKVNAVKSGTRTLKDAVDEALNDLIENYDHTYYMLGSVVGPHPYPMIVRYFQSIIGREAREQVIQQAGRLPDYVMACVGGGSNAIGLFSGFIADENVKIIGVEPGGHGISTGRHAAPLSVGKPGMIHGFKCHVLCDEEGKPLPTHSVAAGLDYPGVGPEHSHLKESGRANYVSVTDDEALNAFQELSKVEGIIPALESAHAIAYAIKLAPTL-DSDQIIIINLSGRGDKDVAQVYDILQSKENNMAKDL---KYVGKPFPLKEASQKVTGQLLYNSDKKAYNLLHAKMLLSPIPHGIIKKINTAQAEKLPGVKGIFSYLNSPKLYEYDDYSPKNELIFSKIVRHVGDRVAVVVAMDLETAQAAVDLIEVEYEELPVILDLEDALHNTNVQIQPPI-----PEYNYVIGNPASGFEDADYIFSHAFASPKGHHCTMETSCVIASCDS-LGKVTIQTNTQNCWMVRYTVASALDIPLNDIRVIKVDGGGSFGLHLEAT-LEPLVAFLAKQTKGTVKLHLNRNETMLSTRCRTSVKTKIKTGVKKDGTITAMDIQVIADAGAYTSISAWMPKSIGNKVKRLYKIPNLSYKGNLVHTNTAVSGSFRGFGTAEIFAALDTHMGNLARELNLDQVEFRLKHVMNP-YDNDPTGHTFGNSGIKECLTEGAKAFGWDGKKNITRYKYGIGVGCCAHTNGCF----GYHQDFAAMTLRINEEGAALLNTGLHDLGVGTKTMLAQIVSEVLDIEMSKVTPLECDTERSSYDVGTQATRTAYVGGNAAKAVSEKVMLMLLEEAAKMLSVPRTELIVEKGHIKAINNPEKAASYGEIVMY--KNNKEIFAYDSYAA----------------QANPTSYAVNFAEVRVDTKTGHVDVLKIVSAHDIGKAINPMLVEGQIQGGIAMGLGFALSEELEYPEGKCKNPNFSNYFPFRASEMPEITKVLIEKGEVHGPWGAKGIAEITAGAVAPAIVNAVNNALNTNMTILPLNTERLLKEISTKV--N
MTVDSLGRFGKFGGRFVPETLMTALAELETGYRSALADAKFREELKTLLMEYSGRPTPLTLAQRLTELTGARIYLKREDLNHTGAHKINNTLGQGLLARRMGKRKLIAETGAGQHGVASATVAALLGMECKVFMGEEDVRRQQLNVFRMELLGAEVIPVTSGSRTLKDATNEAIRHWVSHVEDTFYLIGSVVGPHPYPEMVRNFQRVIGDETRSQVLEKEGRLPDEVVACVGGGSNAIGMFTAFLEDHSVRLHGVEAAGEGISTDRHAATLTKGSPGVIHGSLTYLLQDEHGQILPAHSISAGLDYPGVGPEHADLKEKGRVRYTTAEDGEALEAVRLLSRTEGILPALESAHAVAEAIKLAKKG-DPDSIVVICLSGRGDKDVDSIRQGLEG---LMSLSWEKLTTVGRSVHRVDVWDKVTGRVKYTNDIRISGMLHAKLHTSPHAHARIRSIDTSMAWDAPGVRAVLTGKVFPH--PVGPLLADRPPLAVEKVRYYGEPVALVVADTEHEAKQAAGLIQVEYEPLPVINSPGEALADEAVLIHERLGTNIANHTKIRKGDMNTGWAESEVTVESSVSFSPSDHAAMEPRCARAEIFP-DGKVNIYSSTQAPFYIKKLFHQFLNVDIGKITVHTPVLGGAFGGKGTVN-LEFLAYLASQAVGQLVNLVNEREEDLITSPVHIGLEARVKLGATRQGELKAAEYRFLFDGGAYSDQGAGISKAAASDCTGPYRIEHVWCDSYCVYTNHPYSTSFRGFGHPELTFAMEGALDRLAAKLNMDPWELRMKNAILP-GDTTPTQVALNVGDLPTCLQKLKKLMGWDGRR---GKVRTQGISCIWKTSSTP------PNAGAGAILTFTEDGSINLNCAAVELGQGAKTVLAQIVAEKMKMEMNKIFVMDVNTQYNPNQWKTVASSTTYLAGRAALAAAEDAIRQLAKRAAIVLRCAEEDLEVADGRVFLKDSPEFGIEIKKIALGYKSIEGEVIGRGSYIVRHLTTLDPET-GFGK-PGPQWTVGAQGVEVEFDPRDCSYKILKAATVLDAGKVINPQMAIGQMSGGMYLGLSFAGSESFAFDDGTVQNPQLRSYKMLRFGEHPEYLVDFVETPLVDGPYGARGIGEYGVIGMPAALANSLSTAAETELNRLPLTPERIWQSRREGR--T
MYIPVKGKFNGYGGQFAPETLMPALEELEATYAKLKDDPKFKRELDYYLREYAGRPTPLYLAEQLSKRVEMKIYLKREDLAHTGAHKINNTVGQALLARKMGKTRVIAETGAGQHGVATATAAAMLGLKCDVYMGTKDMERQRLNVFRMRLLGANVIPVKSGSCTLKDAINEALRDWTTNVRTTHYLLGSVVGPHPYPTIVRDFQRVIGKETKKQILEAEGRLPDAIVACVGGGSNAIGIFYDFLDD-PVELYGVEAGGEGLESGKHAAPLCAGSEGVLHGFKSYVMQDEFGQILPTHSISAGLDYPGVGPEHAFMKLRARIIYGSATDDEAIEAFKLLSETEGILPALEPSHAIAYLKKMLPKF--KDKLVIINLSGRGDKDVEVAVKAMGV--KIMSSQF---YTVGKPAPRKDAIPKVTGQEKFTTDVVVPGMLYGRVLRSPYPHARVKRIDTSKAEAMGAV--CITFEETPKKYSIPSATFKDRTVLTGKPLHVGEPIAAVAAETEEKAEKALKLIEVEYEPLEAVFDPIVAMKPGKPNLHDHIKNNIAAKLEIAEGDVEKGFQEADIVIEREAKLGRPYHAQLETKSAVCVPEP-NGGVTIWTTTQTIHNCRILIGEIFGIPLNKVCVKKVALGGSFGSSIQMNTILPICVALALKAKKPVKLVSTREEDMY-DHCRYSMIIKYKLGAKKDGRLVAGQMDVVVDIGAHNIQAYPLIGCMAGWLVDLYKIPHIKYSAKAVYTNKAPACAMQGFGNPQVNFIAQTMMNEIAEKLGLDPIEVELKNYVGL-GDVFPVRSVIRSCGVEELIKKGSEMIGWRNRGR--DIVRGIGMARGFHTSGAGGPLPGEAVDFSGAMIKINEDGTVDVIASLQDMGGGALEAGLRIVAETLGVPLDCVELAPTDTCTSVYDVCLHATRGVYVGGGTLKKVAEQVRQKLLEYASRILGTYPQYLKIRQGIIYAEGISGKEITIREVAATAR----TIAAVDSLRQ----------------AQCPPAYTVYFLEVEVNKRTGEVRPVRAVVGADCGTVIDPIYAVAQIHGSFYRGLSYALYEDTRYKTGELTNKGFSGYNILKAPDMPNVQVFFASTYEETGPFGAKGIGEAAINPVPAVVANAIYNAIGVWIRQTPITPERVLKALKEK-GGE
MTTLLNPYFGEFGGMYVPQILMPALRQLEEAFVSAQKDPEFQAQFTDLLKNYAGRPTALTKCQNITDGTRTTLYLKREDLLHGGAHKTNQVLGQALLAKRMGKTEIIAETGAGQHGVASALASALLGLKCRIYMGAKDVERQSPNVFRMRLMGAEVIPVHSGSATLKDACNEALRDWSGSYDRAHYMLGTAAGPHPFPTIVREFQRMIGEETKAQILEKEGRLPDAVLACVGGGSNAIGMFADFIEEESVGLIGIEPAGHGIETGEHGAPLKHGRVGIYFGMKSPMMQTEDGQIEESYSLSAGLDFPSVGPQHAYLNSIGRAEYVSITDDEALEAFKTLCVNEGIIPALESSHALAHAIKMMRENPEKEQLLVVNLSGRGDKDIFTVHDILKARGEIMEQR--EAAATGEPCMRVDAVAKATGRARYTDDYVMAGMCYAKYVRSPIAHGYATKIDCTEARALNGVLAVFTWEDVPAPFEPEKRDVADRLLLTRHVRHHGDAVAIVVARDELTAEKAALLVNVEWEALPVITRPEDALAADAVAIHEA--GNCLKSSEIMAGDPLKAIAQADHQVGGHFQTPVIQHCHMEGVTSFAWMEE-DARITIVSSTQIPHIVRRVVAQALDIAWSRIRVIKPYVGGGFGNKQDVL-EEPMAAFLTLKLGIPVKVMLSREECFTATRTRHAFTIDGKLGISRDGILKAYMLDVLSNTGAYASHGHSIAAAGGNKIPYLYPRIAFGYRATTCYTNLPSAGAMRGYGAPQVVFALEAMLDDAAAELGIDPVEIRLLNAARE-GDASPNHKIIHSAGLPECLIKGREIFEWDTRRAACNLRRGVGVACFSYTSNTW----PVGVEISGARLLLNQDGTINVQSGATEIGQGADTVFSQMVAETVGVMVSSIRVSTQDTDVTPFDPGAFASRQSYVAAPALRQAALQLREKILQHAALMLHQSAMNLTLVRGDVVLTERNAPLLSVADIAMDAFERGGQLSSEASVKT----------------TTNPPAFGCTFVDLTVDIELCKITINRILNMHDSGHILNPMLAEGQVHGGMGMGIGWSIFEEMIITTGVVRNPNLLDYKMPTMLDLPNLECAFVDTHEPQSAYGHKSLGEPPIIPVAAAIRNAVRMATGVAINTLPLTPKRLFSEFREAG---
MSLSRKGYFGEFGGSFVPPELQEALDYLEEQFLKYKDDQEFNDEFKFYLKEYVGRENPLTFAARLTERLGAKIYLKREDLNHTGSHKINNVIGQILLAKRMGAKRVIAETGAGQHGVATATACAMFGMDCTIYMGMEDTRRQALNVFRMELLGAKVVPVSKGQGRLKDAVDEALNDFVQNYKDMFYLLGSAVGPHPYPSIVKHFQSVISEESKQQILEKEGRLPDVVIACVGGGSNAIGAFAHYIDEPSVRLIGVEP--------EKAATLTKGVPSVLHGFKCLVLLDEEGNPQPTYSIAAGLDYPGIGPEHSHLKVSGRAEYYTVTNEEVLEAFQLLSKTEGIIPALESAHAVAYALKLAPAL-SKEQIIIVNLSGRGDKDVEQVFHMLKQ---AM--------AIGKSVIRKDAWDKVTGRAKYTNDFKEKGMLHAKLVTSPYAHARIRAIDIEKARSLPGVRAIITGEGLP---LTGEDLRDRPPIAFDKVRYHGEVVALVVADTLVHAEKAANLVHVVYEPLPAVGKPSEALKEGAPLIHEQLNTNIAHRTKIRKGNIEQGWAESDVVVETSVAFSPSDHVAIETRCATAEILP-DGHIIISASSQSPFMIKRLISTYFGEDVGNIIVHTPLVGGAYGGKAPVQ-LELLAYLASKAVGRKVSVWNAREEDMITSPVHIGLEATVKLGATKDGYIKAAEILFLFDGGAYSDKAIDVSRAAAVDCTGPYHIENVWCDSLCVYTNHPYATPFRGFGHSEQAFAIERAMDLLAEKLGMDKWELRRKNAIRP-GHTTPTQVVLNVGDLPACLDRLRELMEWDEWQR--YTVRAKGISCAWKTSTID------PDASSGVLLTFNPDGSVNVISGVVEIGTGTKTILAQIVAEKLKMDVNDVYVMDIDTQTTPEHWKTVGSRGTFMAGRAALEAADDAIRQLKAIASCVLRASVEDLEVGYGKVFLRDDPSIYVPVKDIAYGYKAIGGQIIGRGNYILRHLTPLNKET-GAGK-PGPEWTVGAEGVEIEFNRRDYTYKILKAFAVIDIGKVLNPKAALGQAMGAMSMGLSFASRETFLFRYERVLNPQLRTYRPIRFGEHPEYIVEFIETPQIDAPYGARGAGEHGLIGMPAALANALSLAAEVPLNELPLIPELIWRKKKGDSDSI
MTADARGKFGVFGGRYVPEALIPALDQVAAEYEKARNDPAFVAELDHLLRTYAGRPTPITEVPRFARHAGARILLKREDLTHTGAHKINNVLGQALLTKRLGKTRVIAETGAGQHGVATATAAALMGLECTIYMGAVDCERQALNVARMKLLGATVVPVTTGSQTLKDAINEAFRDWVTNVDHTHYVFGTVAGPHPFPEIVRDFARIIGVEARRQVLELTGRLPDAVAAAVGGGSNAIGIFHAFLDDEGVRLHGFEAAGRGADTDEHALTLTKGSVGVLHGARTYVLQDDEGQTLPSHSISAGLDYPGVGPEHAWLKETGRATYHGVTDDEAMEAFALLARTEGIIPALESAHALAGALRLGREL-GPEATILVNLSGRGDKDMGTAMKYFNL----MTT--GRRAGIGASVLRPDGALKVTGEFAYASDLWLDDMLWGVTLRSPHPSAWIRSIDIGPALAIPGVVAVLTHEDVPGK-FYGLERKDQPVLAIDQVRYQGEPVALVAADHPETARRAAAAIRVEYEPREPVTDPWRAAFDPSPAVHPG--GNLVRYQPVRVGEADG--ARAEVVVTGEYEVGMQDQAPLGPESGLAVPAD-DGGVDLFVATQWLHVDRDQIAPCLGLPPEKVRISLAGVGGAFGAREDLS-MQIHACLLALRTGRPVKMVYGREESFLGHVHRHPARMRYEHGATADGRLVYVKAEILLDGGAYCSSTPAVVGNAASLGVGPYRVDNIWIDAYGVYTNNPPCGAMRGFGAVQACFAYESQMDRLAEACGLSPIEIRLRNAVGQ-GSRIATGQVISPAPLAEMLREIAAMPLPPERPA--GVRRGVGYAVGIKNICFS----EGFDDYSTARVRVELEPHVLVHTAAAEVGQGVVTVQAQIARTELGI--ERVTVAPADTSIGS-AGSTSASRQSYMTGGAVKAACEAVRRRLDELRAAHPDL----------------------SLEELLERG-----PVEETREFRHRPTRPMDPVT-GQGD-SHVQLALCVHRAVVDVDVELGLVKVVELAAVQDVGRILNPLALEGQIHGGSAQGLGLALMEEIQVRDGRVLNPSFTDYLIPTILDVPPMRLSIKEYPDPHAPYGLRGAGEPPTLSSTPAIVAAVRAATGLELSRVPIRPEDIAL------AAV
MT----SYFGAHGGQFIPETLMNACLELSEAFFRFKEDPAFKKELNDLLDNYAGRPSRLYFAEKMTKDLGAKVYLKREDLNHTGSHKINNALGQVLLAKKMGKKRIIAETGAGQHGVATATAAALLDMECVVYMGEEDTQRQALNVFRMELLGTKVIPVTSGTATLKDAVNEAMKDWASTFEESHYCIGSVMGPHPFPTMVRDFQKIIGEETKAQMAQAEGKLPDVVMACVGGGSNAIGTFYDFIGDESVRLIGCEAAGRGIHTQDTAATIATGTPGIFHGMKSYFCQDEYGQIAPVYSISAGLDYPGIGPEHADLYDRGRAEYVSVTDDEAVAAFEYLARMEGIIPAIESSHALAHAMVLAPTL-DPEKIIVICLSGRGDKDVAAIARYKGVDIHEME-------NISKSIKRFDFDDKVEGKAKYCADLHPEGMLYARTLRSEVPRAKIRAIRLP---ELPEGYTIIDHRDIPGN-VVPIVYEDQPFLATDEVNYIGQPILLVVGADKEIILEIINQIEVEYQPLTPILSIEAAVEAKAPYLFGD--KPYFVEYSYAKGDPDKAITQAVRVVEDELRTGYQEHVYLEPQALLGVYDG--ERVSVYGSMQCPYYIHSGLKQALGWGDERVRVVQLPTGGGFGGKEEYTIPGVHVALAAIKTGKPVQLVFDRQEDIRATTKRHPSIIKIKSHLDAENRIIAREIDVKLDAGAYAGLSSVVLQRTIFSVCGVYDIPNLKVTGKAYATNNIVTGAFRGFGGPQAFFAIEMHMEHIAKELGADPLVLRRSCFLEK-GDTSSTGGVFSDIKLAEIADKVARRSGYQEKRGRFDSWRGIGCSFFFHGCGFT----GAGEAKSKVKLRKYADSTVGLFVSSTEMGQGALTTLRKIVAETLGIPIGQVKQAYPDTAVCPDSGPTVASRTVMIVGRLLQECAEQVKQRWDEEA------------F-------------------------------EVVRDYVYPQNLSWDSEK-LSGN-AYPEYSWGANVVEVAVDPMTYEVGIKGVWAVYDIGTPIDEKIVQGQIEGGIMQGLGYAAMERLQTAGGRLLQESLAEYLIPAATDFPRIALELIENPYAGGPFGAKGLGELPMVGVAPAVAAAVEQAIGKKIDRIPLTPEYIRELM------R
MS-KLNPYFGEFGGQFVPQILIPALDQLEDAFIAAQEDPEFQREFTDLLQNYAGRPTALTLCKNLTAGSKTKLYLKREDLLHGGAHKTNQVLGQALLAKRMGKTEIIAETGAGQHGVAAALASALLGLKCRVYMGAKDVERQSPNVFRMRLMGAEVIPVHSGSATLKDACNEALRDWSGNYDRAHYLLGTAAGPHPYPTIVREFQRMIGDEARAQILAREGRLPDAVIACIGGGSNAIGAFAGFIPDESVALIGVEPAGHGIETGEHGAPLKHGRIGIYFGMKSPMMQTEDGQIEESYSISAGLDFPSVGPQHAYLNAIGRADYVSATDDEALDAFKTLSRQEGIIPALESSHALAHALKMIRENPEKEQIIIVNISGRGDKDIFTVYDIFKARGDFMSEAV-GKRALGTPYLRVDALSKTSGRARYTDDLPMPGMHYAKYVRSTIAHGMVTSVDASQALAMPGVVAVFTCNDVPQPFEPAKRDVADRLLLNRHVRHHGDGVAIVVARDELTAEKAAALVSVTYDELPVITSPEAALAADAPQIHSC--GNLLKRTAINAESARATVSQSPFQFRGHFDTPVVQHCHMEGVTCYAWQEA-DNKISVVSSTQIPHIVRRVIGQALDMPWSHIRVIKPYIGGGFGNKQDVL-EEPMAAWLTLKLGIPVKVELSREECFFASRTRHAFHIDAEMGLTADGTLNGYHLDVLSNTGGYASHGHSIAAAGGNKIPYLYPRCDYGYSAATVYTNYPSAGAMRGYGAPQVTFALECLMDDAAAQLNIDPVDIRLRNAARS-GDCNPNKKTIYSAGLIECLKRGKELFGWDERKAEADIRRGVGVACFSYSSNTY----PVGVEIASARLLMNQDGNINVQVGATEIGQGSDTVFSQMVAETLGVPVSTIQMSTQDTDITPFDPGAFASRQSYVTAPALKEAALSLRQKILDHASLMTHQAAFNMTILDGNVVLEAQDVVVTTVAEVAMHSFEIGGQLSAESSHKT----------------QTNPPAFGCTFVDVTVDIPMCQVTINRIINMHDSGRILNPQLAEGQVHGGMGMGIGWALFEEMLIKSGVVHNPNLLDYKMPTMVDLPDLECGFVETYEPQSAYGHKSLGEPPIIAPAAAIRNAVRMATGISVNTIPLTPKRLYREFVNAG-RG
ME--RKEYFGQFGGMFVPEQLNAVLEEVAENFYKYIDDPEFKEELMYYHRQYTGRPNPLYFAEKLTNKIGAKIYLKREDLNHTGAHKINNTIGQVLLAKRMGKKRIIAETGAGQHGVATATVCAMFGMECIIYMGEIDTERQALNVFRMKLLGAEVVPVTFGTRTLKDAVDAALMDFVENAENTYYLLGSAVGPHPYPIMVREFQSIIGIEAREQILEQEGRLPDYVVACVGGGSNAIGLFHPFVEDKDVKIVGVEPAGRGLDTLDHAASISLGSPGVIHGFKCMTLQDEQGEPLPVYSIAAGLDYPGVGPEHSYYYETGRGEYTSVTDKEALDAFVELSRVEGIIPALESSHAVAHVMKIAKEL-DGDKIIVVNLSGRGDKDVEQVKKILGD--SLMSKM----KTVGSSFPRHESISKVTGSAEYTDDLNFPNAVYGAILRSPHANAVVRSMDVKDALKIPGILAVLTPDDVTHLFPPSDLLFKDERILTDRALYAGDRIAAVAGETEEACKKALNAITVDYEILKPVFRIEDALKEGAAPIHPHLDSNIVKKLEVNTGDMERAFEESDHIFEEEFYTPQIQVTAMEPTGCICDYTN-EKKLNIWSTSQTVFQERRILADLLDMKEKDIRMVKPAMGGGFGARQQLH-NQHVCALLSKAVKRPVKIINTREEEMLATIARHEVKLKIRMGVMNSGRINACHIESYFNTGPYTSHGPTVVAAATKKM--QYNVPNYRFEGYCVLTNSPVSGAVRGYGNPQINFGREILLDRIAKKLQMDPVELRLMNHVKT-GEKFPWTDPIESCAIEDCINGVMELKDDIDKADCSNIDEAWGVAFGCHTSGPS------NKTMSSAIVMANGDGSVNLMVGSADIGQGSETTLSQVAAERLGVELSDVRIKAADTLNTPYDTGTFASSQMFVCGNAVRKAADSLIENTRRAISDRFSVPFDEISFNDG-FSLEVDIEKTITFKEAVKEVTATGMVLIGNSSYKA----------------EAAPPPFSVCMAKVAVNRITDEIRVKHFIQGVDVGTAVNPSIVEGQIEGGIHMGLGYALMENIEIMVKKPVSSDLLHYKALLSEDMPETYTYIAKGYEPKGPLGAKSVGELSTVAVASAVAIAVTNATGNEIVELPLSKKYTLTGSRSDQVQQ
ME---TGRYGIHGGQYIPETLMNEIHKVEEAYEFYKNNKAFQEELTFLLNEYAGRPSLLYYAQKMTVDLGAKVYLKREDLNHTGSHKINNVLGQVLMAKKMGKTRVIAETGAGQHGVATATAAALLGLECDIFMGKEDTDRQSLNVYRMELLGARVHSVTTGTMTLKDAVNEAMREWTKRVDDTLYVLGSVMGPHPFPMIVRDFQSVISQEAKAQILEKEGKLPTVVMACVGGGSNAMGMFAHFIDEPDVQLIGCEAAGKGVDTALTAATINTGTLGVFHGMKSYFCQDEYGQIAPVYSISAGLDYPGIGPEHAHLHDIHRAQYVPVTDDEAVEAFEYLAKTEGIICAIESAHAVAYARKIVPTL-AKDDIVMICLSGRGDKDVAAIAKYRGIEINEMMK--KTFQQVNKPVRKKDAMNLLLGKPAYVDDVTPTDCLVVKVLRSPHAHALIEDIDVETAKQVDGIEAIYTYHDVPQRFTYPEPSPYDRLILDQRVRFVGDAVAIIAGVNEKSVDQAMKLIKVKYQVLEAVLDIHTAKDNKV-LVHPEDQRNLCASDSSVEGDLEGVFSTCDEVMERTYHTRANQQAMMETFRTYCEIDP-FGRLHVISSTQIVFHVRRILAHALDIPKSQIHVEKPRIGGGFGAKQTVV-AEVYPAFVTWMTKKSSKMIYSRTETQIAATPRHEMEVTVRIGAMNDGTIRAIDVYTLSNTGAFGEHGPTTVGLSGHKSIPLYHLEAYRFAYDVVYTNCQAAGAYRGYGATQGIFAVESAVNELASRLGIDAVAIREKNMVKE-GQEMSYHEVTKSCALNRCMDRAQELFDWKNKSKPRGKIRSSGVAMAMQGSGIS------GVDVGSATIKLNDDGFYALTIGAADMGTGCDTILAQMAAECLECDVENVIVFGADSDASPYDSGSYASSTTYVTGKAVEKACLELKDHLCHIGAEMLGCPKSEVKFTSQGIETLD-GQKRISFSDIATKSMGNNIPTQVTVSHSS----------------PVSPPPFMVGMVEIELDKETGQVEILDYVAVVDCGTVINTNLARVQTEGGLVQGIGMALYENVQYDKGAIAENSLMQYKIPSRLDMGKLRVEFESSYEETGPFGAKSIGEIVINTPSPAIAHAIYNATGVWQRDLPMTPEKILMSLPEE---L
MT---KGRFGIHGGQYMPETLMNAVIELEEAYDRYKDDPEFKAELNKLLNEYANRPSLLYYAERLTKALGAKIYLKREDLNHTGAHKINNVLGQVLLAKKMGKTRVIAETGAGQHGVATATAAALMDMECEVFMGKEDTERQALNVYKMRLLGAKVHAVETGTATLKDAVSETMREWTNRIADTHYVLGSTMGPHPFPTIVRDFQAVISQEIIDQCMQKEGRLPDCVLACVGGGSNAMGTFYHFIEHPEVQLIGCEAAGRGIDTFETAATINTGSLGVFHGMKSYFCQDEYGQIAPVYSISAGLDYPGIGPEHAWLHDTGRAQYVPVTDDEAVDAFECLSRLEGIIPAIESAHAVAYACKIAPKM-NKDQIMVVTLSGRGDKDCAAIARYRGEDINEMNR--PEYQSVGKSVRKKDSLQLLLGKPVYTDDIAP-DALVVKLLRSPHANAIVETIDVSKAKKLPGVVDVYTWEDVPNRFTYPETSPYDRLIIDRHVRFVGDVVAIVAAETEEAAEKALGRIKVTYNVLEPVLDFRAAKDNPV-LVHPEDTRNLVGGTADGDGNVEAVLADCDIVLERTYHTKAYNQAMMETFRTFTQLDR-YGRLHVISSTQIVFHVRRILSNALGIPKSRIRVEKPRIGGGFGAKQTAV-CEVYPAFVTMKTGRPAMCIFSRKEAQTCGSPRHEMEISVRLGANNDGRIRALAVNTLSNSGAYGEHGWATVGLTGHKSIPLYSLEAFKFTADVVYTNMQPSGAYRGFGATQGQFAVETTVNELAEKLGIDPIAIREQNMVRE-GMAMPYGEVTNSCALDRCMERCAELFDWKAKYPVRGKVRAAGVGMSMQGSGIS------GIDVGSVTVKLNDDGSFMMLIGAADMGTGCDTILAQMVAEHMECSVESVSVFGADTDASPYDSGSYASSTTYVTGMAVEKACTQLKEKLCTIAADILECEPEELRFEGGCVLQEG-TGKKVSLQEIAVKSQSNREAPEATAMHSS----------------PVSPPPFMVGMAEIELDRETGVVEVLNYAAVVDCGIPINPALARVQVEGGIVQGIGHTLMEDVTRATGRIRESSLFTYRLPTRLDTGHINVEFENSYEPTGPFGAKSIGEIVINTPAPAITQAIYRATGVWHRELPILPEHILLAKPE----E
M--DPQGRFGKLGGRFVPETLMPALEELTRAHEEARHDPEFQAELKELLADYVGRPTPLYEAKRLTQHLGARIYLKREDLAHTGAHKINNALGQVLLAKRMGKTKIIAETGAGQHGVATATAAALLGMECKVFMGTLDIERQALNVKRMHYLGSSVEPVKSGACSLKDAVNEALRYWVANVEDTHYIIGSVVGPHPYPMLVRDFQSIIGREAREQILAKTGRLPQSLVACVGAGSNAMGLFHAFLNDQEVGMVGVEAGGLGLDSGKHAASISAGLTGVLHGANSYLLQDEHGQVIEAHSVAAGLDYPGVGPEHGHLHDIGRVEYTYSTDEEALEGFHLLSATEGILPALESSHAIAHLKKLAPKL-NKDDMIIVCLSGRGDKDVVQISGME----EKM--------VIGEIPAKRGALEKVKGRTLFGVDQGQPSDLVLACVRVFEAPARIEEIDPTPALALPGVVKVFTYKDIPGN-RLGIITKDQQFLAEDRVLHPGQAVALVVGIDQKSAEKGVRAVSVKTTPLPGVFDYKKALLPDAPLVHPEHTGNLLSSRVIKKGDVEKALSESYVVVKNTYTTSPLEHCALETEGGRARIVD--GRLEVKACSQNPHYDQADLTRFLGLEAEQVRVIQAETGGGFGGKLDIS-VQAYLGLACWLLKKPCRMVYSREESFHATGKRHPFEMVYTTGADKKGRLTAIKAEMLADTGAFASYGLAVAMRAAVHAAGPYFVPNSLVDLKMVYTNNPWYGAMRGFGVPQAAIAHEGQMDALAEKLGMDPWEIRRLNALRP-GQETITGQKLSGVGIIACLDALKPHYEAFKREL--EYLEGVGLGAMYYGIGNT------VSNPSTAQIEWTVDNKVILHTGVADIGQGSDTVLCQMAAEKLGLEYSRMELVRGDTDHTTNAGATSASRQTYISGNAVLNAAEDLKALILDEASEMLEAAKQDLLLSGEKISVVGYPDKTLSVIEVVHS--QKGKETRGEGDYDP-TTQALDQET-GQGE-PYETYAYAVQAALCQVEQASGMIRIKKVAAAHDVGKAINPEAVKGQIAGGVLMGVGLALMEEYKP-----KSENLQDYHIPTAKDAPEINSLIVEEPCDTGPYGAKGVGEPALIPTAPALAAGVGQALGRPMRHMPMSLERVMEALEQRDHDR
MG---DGRFGIHGGQYVPETLMNEIINLEKAYRDAMADPEFTGELDALLKEYAGRPSLLYFAKRMTEDLGAKIYLKREDLNHTGSHKINNVLGQVLLAKRMGKTRVIAETGAGQHGVATATAAALLGLECEIFMGREDTERQALNVYRMKLLGAAVHEVTSGTMTLKDAVNETMREWTRRVHDTHYVIGSVMGPHPFPEMVGDFQSVISKEAREQLLAVEGRLPDTVVACVGGGSNAMGMFRNFIGDEGVELVGCEAAGRGISSGMHAATLSTGTVGVFHGMKSYFCQDDEGQIAPVYSISAGLDYPGIGPEHADLFDRGRAKYVPVTDDEAVNAFEYLARTEGIICAIESAHAVAYAMKAAPDM-PKDSIMIVCLSGRGDKDVAAIARYKGVDLHDM-------RHISKPIRKKDAMSLVTGKPVYTQDLAPRDALVVKLLRSPHAHALITEIDTEKASAVNGIECVLTYRDVAGRFTYPEPSPYDRLILDQRLRFVGDPVAIVAGATAAAVDEALKLISVKYEVLEHILDLRKAKDNPI-LIHPEERRNLCASASDQHGDIDAVLAGCDYVVEQTYHTKANNQTMMETFRTFTYKDA-FGRLTCVSSTQIPFHVRRILSNALGIPKSQIRVIKPRIGGGFGAKQTAV-SEIYPAIVTMKTGKPALIVYSRQESHIAGSPRHEMEMTVKVGATKDGIIRGIDLHTLSNTGAYGEHGPTTVGLSGHKSIPLYKTDAFRFSFDVVYTNVMSAGAYRGYGAPQGIFAVESAVNELAVKMNMDPVKLRELNMVKE-GQKMYYGEQLNSCALDRCMARAKEMIGWDEKYPAKGKVRSVGVAMAMQGSGIS------KVDTAAVSLKVNDDGFYTMGIGASDMGTGCDTILAQIAADCLDCSVDDIVVHGVDTDSSPYDKGSYASSTAYVTGMATVKTCEVLVGKIKKAGASKLKCDADKVDFDGTKVYNVE-TNESVSLRDIGNSEMGNRNSLYATESFSS----------------QTSPPPFMVGMAEVEIDKETGKVDLIDYVGVVDCGTVINSNITRIQTEGGIAQGIGMALYEDIIYEKGQLYNNSFMQYKIPTRLDVGTIRVDFESSYEPTGPFGAKSIGEVVINTPSPAIAGAILNGVGVSIRELPITAEKVYNAMQEL---K
MS-LLNPYFGEFGGRFVPQILIPALNQLEAAFVDARDDPTFQTQFNDLLHNYAGRPTALTLCRNLTAGTRTRLYLKREDLLHGGAHKTNQVLGQALLARRMGKTEIIAETGAGQHGVATALACALLGLKCRVYMGAKDVARQSPNVFRMRLMGAEVIPVHSGSATLKDACNEALRDWSANYDQAHYLLGTAAGPHPYPTIVREFQRMIGAETRRQILQAEGRLPDAVLACVGGGSNAIGMFADFIDDASVQLIGVEPAGLGIETGQHGAPLSHGRVGIYFGMRSPMMQTAEGQIEESYSLSAGLDFPSVGPQHAHLNSIGRADYVSATDDEALAAFMQLSRQEGIIPALESAHALAHALKLIHQQPEKEQLLVVNLSGRGDKDIFTVHDILQSRGEIMS--------LGSPLRRVDAEAKVTGQARYTDDMMMPGMLHACYVRSRIAHGNVTAIDTREAESMPGVEAVFTFHDVPSPFEPGKRDIADRHLLTGHVRHFGDGVAIVVARDLLSAERAAARVQVSYDALPVITRPQAALADGAPAIHPG--GNLLRHSEIDAGEPEVRISTADLQLEGHYETPVVQHCHMEGVTCYAYMEQ-PDHIVIVSSTQIPQIVRRTVAQALGLPWSHVRVIKPYVGGGFGNKQDVL-EEPMAAFLTQRLGKPVKVSLSREECFVATRTRHAFSIDARLGMRRDGQLEGYRLTVLSNTGAYASHGHSIAAAGANKISYLYPRSAFGYCADTVYTNLPAAGAMRGYGAPQVDFALECLMDDAAARLDLDPLEVRLRNVARQ-GDRNPNGKTIYSAGLTECLEKGRRLFEWDQRRAECDVRRGIGIACFSYGSNTY----PVGVEIAGARLLLNQDGTVNLQIGATEIGQGSDTVFAQMASETLGIPFKQIRVSTQDTDITAFDPGAFASRQSYVAAPAIRRAAEIMRQKILAHAALISHQPEWGLTLCDGNVVMAMQDQVLMSVADVAMQAYEIGAQILAEVSHKT----------------TTNPPAFGCTFVDLSIDIALCQVTINRILNLHDSGRILNPQLAEGQVHGGMGMGIGWALFEEMIIQSGVVRNPNLLDYKFPTCVDLPDLECAFVETVEPQSAYGHKALGEPPIISPGPAIRNAIRMATGVAINALPITPKTLYREFVQAG-RE
MPEVTGPYFGAFGGRFVPEALIAALDELSTAYDKARTDPTFEAELTRLHREYTGRPSPLTEVPRFAEHVGARIFLKREDLNHTGSHKINNVLGQALLVKRMGKTRVIAETGAGQHGVATATAAALMGLECVVYMGEEDTRRQALNVARMRILGAEVVPVTHGTRTLKDAINEALRDWVTNVDSTHYLLGTVTGPHPFPEMVRDFHRIIGAEAREQILERVGRLPDAIAACVGGGSNAMGIFNAFLDDDGVALFGFEAGGAGVSSGRHAARFSGGSPGVLHGARSYLLQDDDGQTLPSHSVSAGLDYPSVGPEHAWLHDIGRATYEPVTDDEAMEAFLLLSRTEGIIPALESAHALAGALRVGRRLAAEAPVLLVNLSGRGDKDMDTAARWFGLLGERMTTAS---TWVGRSRPALEGREIVTGELVYVTDRRMPGMLHGHVLRSTVPHARIDAVDVAAAKALPGVACVLTAADVP-N-ALGPRDVDGPVLADGVVRQVGEAIALVAARDARTAEQAAGLIRLELTPLPVVDGPAAAAAPDAPRLHAG--GNVSGRIAFASGAVDPLLADAHLVLRREVRTPGQEHVAIETPGGVAVHEA--GSFTIWCGSQNPGLHQRKVARALDVDPNAVRMIANPVGGAFGSRNDDP-MPVYLALLARATGRPVHVHMTREDVMAAGAKRHPFVTSIEIGFDSRGTILGSSVNAVADTGPVITSGPNVMKTSAEMSTGPYGFDVASFDGTVYYTNNANAGAFRGYGVPQVAFAVENAMTEAAHRLGLDPVEIRLRNVLDG-GDRHSRHRTTTSLAVRETLQTAAAHPLWADRAAWQPWRRGTGVATAMKGVGMG----SGTGDTARARLRIDERGHVTIWAGPNHTGQSIQTTYGQVAADALGLPIEHVDVRVGDTGEVPESGPTAASRSTYAGGNAVRLACEELVERCRQLALPF---ATDAAS--GTKLV-------ELGEADVVAEFR--------------PDTDPPDQL---ATFAPHRVYGTCTQVVRVEVNVHTGELRVPELLCVLDCGTPINPAATIGQAEGGILQGLGLAVMEEHLLVAGVPRTTSLENYLAPTITDTPLMTTLFVPGREDSGPFGAKGMSEVVVVPTPPAIAAAILDAVGVLPRELPVTPERLLTLLEEAP--A
MSAVIAGRFGAYGGRYVPETLMAALEELEAAYAEAKDDPAFQAELSDLLHNYCGRPTPLYFAKRLTEQLGAKIYLKREDLLHTGAHKINNALGQGLLARRMGKQRIIAETGAGQHGVATATVCALLGMECVIYMGDVDMRRQELNVYRMRLLGAEVRGVSAGSATLKDAISEAMRDWVTNVRTTYYILGSALGAHPYPTMVRDFHRVISREAKAQMLEQEGKLPTAIVACVGGGSNAIGAFYEFIPDANVQLIGVEAGGRGPKLGDHAARFGGGVPGVLQGTYSYVLQDDAGQISLTHSVSAGLDYASVGPEHAMLHDSGRASYVSCSDDAALKATVTLSRTEGILPALESAHAVAEAIRLAPTM-AKTDLLMVNLSGRGDKDMGILAKELDL-KGAMANKFEEKKWVGKALPRKEEDRLLRGRGRFADDIKLRDMAYLRFVRSPYAHARIISIDTSAAEALAGVVCTLTGKEIVPTQ--PDSKVRDYPFAVSKVRYQGEPVAAVVAESASIADDAAELVRVEYEALEPVMDAEQALQDNS-ILHEEAGTNKIWHGVFEYGDVEKDFQDAAFVVRDRLHFHRFSSTPLENNVVIGEWNLKDDRIYYSCNNSFPSFAIQFLSAHLNVHIDRIRVQTSDIGGSFGIKITNYPQMAVVALASKKAGRPVKWVETRSEHMTSSAHGNERTFDTRVALDKNGLITAITSRHIDDCGAYPRYEPLGCVIWSQVFPGVYRFKNARIDFTQTVTNKCPVGPNRGYSRMQHLWFLERVIDICAHELGIPADEMRMRNYIRP-EEFPPNGCVYDSGNYPGMLELAKQLIGWDAWKKKQGRLIGIGIGTTLDSGTNNFG--QSSGNSQGANCKLDIYGEVVVAVGSCPQGQGHETTAAQVVADVLNISPDLITVRTGDTERNVHFSGTYASQFAVSGLSAVHGAAQKLKTEMKRLAAFVLESEEDDVEFGVGALRAKRT-GKSINYWGLANIVNMYDITLNCRYIWRAPFKV-PDKQR-KYGN-LTLTYASQLHIAVIEVDRETFIPTILDYVAVDDCGTVINPPIVEGQVYGATAHGIGAALLENCAYAVGNMLTSTFSDYTPITALNMPKIKYGHIQTPSPHSYSGAKGMGEGGAAPI-HTISAALQDALGIIIEDSFNNADSLFRALVGKERAS
MT-LLNPYFGEFGGMYVPQILMPALKQLEEAFVSAQKDPEFQAQFIDLLKNYAGRPTALTLCRNLTKGTKTKLYLKREDLLHGGAHKTNQVLGQALLAKRMGKTEIIAETGAGQHGVASALACALLGLKCRVYMGAKDIERQSPNVFRMRLMGAEVISVTSGSATLKDACNEALRDWSGSYDKAHYMLGTAAGPHPYPTIVREFQRMIGEETKAQILGFEGRLPDAVLACVGGGSNAIGMFADFIIEESVRLIGVEPGGLGIETGQHGAPLKHGKVGIYFGMKSPMMQTEEGQIEESYSISAGLDFPSVGPQHAYLNSIGRADYVSITDDEALDAFKRLSREEGIIPALESSHALAHALKMIEQDPDKEQLLVVNLSGRGDKDIFTVNDILTARGEIMS--------LGSPLKRVDAEAKVTGHARYTDDHQMHGMRYAKYVRSPLAHAYVTAIDTYAALALPGVEAVFTYQDVPERFEPAKRDVADRQLLTQHVRHYGDGVAIVVARDALTAERAAALVEVAYQELPVITTAQGALAPDAPLIHPE--GNTLKKSDISANQPKEAISSADFQLSAHFQTPVIQHCHMEGVTCFAYMEQ-PDHIVIVSSTQIPQIVRRTVAQTLGMPWSNIRVIKPYIGGGFGNKQDVL-EEPMAAFLTQKMGIPVKVELSREECFFASRTRHAFSIDAELGLNHDGILTGYQLDVLSNTGAYASHGHSIASAGANKISYLYPRSAFGYSALTHYSNYPAAGAMRGYGAPQVAFALECLLDDAAEKLSLDAVDVRLLNAARS-GDINPNHKKIYSAGLVECLEKGRDLFEWNARKAACDLRRGVGVACFSYGSNTY----PVGVEIAGARMLLNQDGTVNLQIGATEIGQGSDTVFAQMAAETLGIPFEHIRVSTQDTDITAYDPGAFASRQSYVAAPAVMQAASELRSKILAHAELISHQPQWGLTLLNGNVVMAAQEMVLMSVAEVSMHAYEIGAQLLAEISHKT----------------TTNPPAFGCTFVDLSVDIPLCKVTINKIINLHDSGRILNPQLAEGQVHGGMGMGIGWALFEEMIIKTGVVRNPNLLDYKFPTIMDLPDLDCAFVETYEPQSAYGHKALGEPPIISPAPAIRNAIRMATGIPINTLPITPKTLFAEFVQAG-RE
MNNDSKGKFGIYGGKYVPETLIPALEQLEASYNQLKNDSEFLREYNQLQSEYNGRPTPLTFAKRLTDHFKAKIYLKREDLCHTGAHKLNNALGQILIAKSLGKKRIIAETGAGQHGVATATVCAKFGLQCVVYMGEVDIERQKPNVFRMKLLGAEVRPVSSGSKTLKDATNEAIRDWVTNVNDTHYIIGSVVGPHPYPMIVRDFQSIIGIEAKEQILKAENRLPNHIVACVGGGSNAMGIFFPFINDESVNLIGVEAAGYGINTDKHCATLTLGEPGIFQGMNTYLLQDSNGQVSEVHSISAGLDYPGVGPEHSLLKDIKRVKYFSATDDEALKGINLLTKLEGILPALESAHAIAHLEKLLPET-GNDEIVIVNVSGRGDKDLATIINSEILVVEDMSKDF---SIVGKSVIREDGFEKITGRAKFADDYKFDGMLFSVMLRVPATHAKINSVDFSAIQNNPSVASIITSQDIPGK-KIGMIKNDQPVFCDEKIVTPGDVLAMIVGEDETELRKLLTKIKVDYTSLPTLTDPKKSLDPDALLIHPEFGSNLIVHHPLRKGNVEKGFAESDEILERVYTTQTIEHAYIEPEAVIAIPLE-DGALKVIGSIQNPFTVRRIVASVLNLPNEKVQVVQAQLGGSFGGKDDTM-LSARAAVAALKLNRSVKIRYTRDESILESYKRHPYILKYKVGFSKIGKINAMKIDLLADGGAYCSMSPFVTWRSVVQATGPYEIENVQTDVRAVYTNNPYTGAMRGFGSPQPIFAQETLMDEIALHIGVTPDEIRRRNGLKL-GSVTATGQTLHDVNLIPVLNKAVSFTNFAEKWKENLIKKGIGLAVSFRGCSLG----AEGLDQSSCYISVQPDGKVVMLSGLAENGQGLRMTLLMAAAEELGVTADKIIFLENDTSKIEDSGPTVASRGTIMGAAAAKNAAELLRKQLEKVAREVSKLDETDISFRENLVFSRK-KGMIAKFDDVIKAAFENKVELSAIGRYKSPDVS-WDEHT-GQGD-AYFTYVYGCQVAEVSVNTGTGEVYLNKITAVHDPGTVINRLGAIGQVYGGVTQGAGYGILEEVTNEDGMIRELNFDQYLIPTAKDIDEIKPLFLEGNEKYGAWGAKSLGEPTLELGAAAIANAVCNALGKRFYNLPLNLEEVLLKLRPQDGSL
MTSVRSGRFGPYGGAYIPETLATSVTALEQAYAAARQDPAFWAELDRLHRSYTGRPTPLTFARRLTEYLGAQIYLKREDLAHTGAHKINNALGQGLLAKRMGKRRIIAETGAGQHGVATATVCALLGMECVVYMGVDDMARQQPNVFRMRLLGAEVRGVASGSRTLKDAINEAMRDWVTN-PDSYYLLGSALGPHPYPTMVRDFQSIIGREAREQILAATGRLPDVVLACVGGGSNAIGIFSAFIADEGVELRGVEAGGRGTTLGDHAARFSGGRPGVLQGTYTYVLQNDDGQIGLTHSISAGLDYAAVGPEHALLHDQGRATYTTADDEEALDAFQTLARLEGIIPALESAHAVAEAIKIAPAM-RPDQIILINLSGRGDKDIFTVARALGVEVGGMSHNGSTFRYLGKGHRLIEGLEKITGNAKYAGDLSLPGMLHACLVLSPYAHARIVAIDRSAAQAVPGVVAVLTADDLPT--DRAVNSRHSAVLAKDRVLWRGQPVVVVVGETEAAARDAADRVVVEYEPLPPIVDVRKAAAPDAPVIWPEGPSNIHDEVHFARGDVERGFAEADVVIERVYRTPMVHQGYLEPHASVAEPDPYRGGVTVYTSTQGQFSVRDEVARLLSLPKHKVRVVPMTIGGGFGAKYGI--IDPLVAAVAVTLKRPVRMVLTRTEDFLSTTPSPAAIVELKVGARADGTLTAIQARVLMDNGVFPFTLGGIVS---ILLGGYYKCPNLRIDCYEVLTHKPQAGAYRAPGAPTATFAIESTIEDLARALGRDPLTFRLQNAAET-GDPMGNNDPWPHIGLKLVLERLRDHPAWKDRQV--GPNEGVGIAIGGWPCGMS---------PAASVCRVDTDGTVRVHVGSVDI-SGVNSSLVLVAAEILDIPPEQIELIQGDTRSGPFAGPSGGSQTTYSVAGAVAKAARAVREKLFEVAADHFEASVADLELRNGMVSVKGFPDKAVSIGTLAAIAEGGPGPIIAEGSAAV----------------SENAPGFVAHLAKVHVDPETGQVTLKQYVAVQDVGFALNPTMVAGQIHGGSVQGIGWGLYEAMIYEYGQLLTASFMDYNLPAFDQVPDIEAVLVENPSPHGPFGARGVGEPPITAGAAAIANAIRDATGVRMTELPIRAEALWRAMQEAQ--A
MTTPAHGRFGDFGGRYVPEALIPALEQLEEVWRKAVVDPEFVGELERLQRTYTGRPSIITEVPRFAEHCGARVILKREDLNHTGSHKINNVLGQALLTKRMGKRRVIAETGAGQHGVATATAAALLGLECVVYMGRKDTERQALNVARMRLLGATVVPVDNGSKTLKDAVNEAFRDWVANVSTTHYVLGTVTGPHPFPEMVRDFHRVIGVEARQQVLDLVGRLPDAVLACVGGGSNAIGIFHRFIDDPSVRLIGFEAGGEGVATGKHAARFSAGIPGVLHGAFTYVMQDEDGQTVESHSVSAGLDYPSVGPEHAHLLDSGRAEYRPVSDDEAMEAFSLLSRTEGILPAIESAHALAGAMKVGREL-GPDAVLLVNLSGRGDKDVHTAAEWFGLIEQQMTT-----QMFGAPIRRKEDPRLVTGGGRYLDDLG-HDALAAAFVRSPHAHARIVDIDASDAIDVEGVVGIYVHEDLPGVG--LTHGRTGYALARDEVNHVGEPVAMVVATDRYVAEDACQRIRVTYEQLPVVVGIESARDGER-LVHDDVPGNVAAHMLQEVGDVDAALATAPHTLALELDIERSACMPMEGKGVYARWDRERGELRMYSSTQTSTGVRAAVAAKLDLPLAKVECIAPDVGGGFGVKMHPWPEEVLVPWAARLLDQPVKWAEDRREHFIGSAHERGQLQQVTVGFDDEGRVLGLDVKFWHDNGAYTPYGIIVPIITSTQLLGPYKPGAYRCEFWSLYTNTVLVTPYRGAGRPQGCFAMERTMDAIADALGLDRAEVRSRNFILP-SEMPGRPLRYDSGDFPASLAKLKQLVGWDDFADYRGRKVGLGIGCYVEGTGVG----PY----EGGHIQVETSGRVNVSTGLTSQGQGHETVFAQIVAEELGVRLEDVHVTTGDTRKMPYAVGTFASRAAVMSGSAIAIATRKVREKALRIAADALEVSPDDLEIVEGTVRVKGAPATSMSLGTVSVLSNGEEPGLEGKGFYSP----------------TQATFANGMHAAIVETDPVTAEIKILRYCVIHDCGTMINPMIVEGQVHGGVAQGVGGALYERMAYESGQLLNASFMDFLMPYASEVPTVEADHLETPSPLNPLGIKGAGEAGCIPVSAVIASAIEDAEGFPIARMPISPNDLWELRRRHAPTS
MT-DERGRFGRFGGQYVPETLMSALEALEKDYLKWKDDERFCNDLHRFLTDYAGRPTPLYFAERLTNHVGAQIWLKREDLTHTGAHKINNTIGQGLLAHYTGKRRVIAETGAGQHGVATATVAARLGLSCTVFMGEEDIRRQALNVFRMRLLGAEVVSVSSGTGTLKDAMNEAIRHWVEHVEDSFYVLGTVGGPHPYPVMVRNFQRVIGDETRAQILEKVGRLPDAIVACVGGGSNAMGIFYPFLEDEGVRLFGVEAAGKGLSTGLHAAALEGGEPGILHGCFTYLLQDRYGQVKPAHSISAGLDYPGVGPEHAYLYETGRVKYVGVTDDQALDAFHRLAELEGILPALESAHAVAYTLELARKM-DPDQVVVISLSGRGDKDVETLMRQQSGLDSEMRRLN-RESASGRWRVRPDGPEKVTGAMKFLTDLSCPGMLVGKILRSPHPHARMIVIRTERAASVPGVVAVITHRDVPGN-RFGIMYPDQPVLCEDRVRFVGDAVAAVAAETEEAAEEALGLIQVEYEILPVIDSPEAALAPGAPRLHPG--GNILHHTSYERGNVESAFRECVAVVEETYETPRQMHVYMETEGGLFVPEP-DGGLTVYAPTQHGYMDRMQLARILAMPESDIRVVSSPIGGSFGGKDELN-IQPYGALLALRTRRPVKIHQSRWESVRSGLKRHPMKITMKTGADAAGRLVAHQVRIVADTGAYATLGAPVLQFATEHVIGSYRIPHVDVKGWAVYTNNGVSGEFRGFGGNQAAFALEGQMDRLAERLGMDPWEFRGINLRDA-DDLGPLGQRVPTDGARHVWEALRRSPLWGKRHSPVWVRRGVGAAMVMHGCGLG----FGISDPAAGRLRLNEEGKIEVAFGHEEFGQGLVSALSLMMQDFFSCAPGDVEVVLGDTARVPHGGSSTASRTTAMVWQALRRLQPQFCRAICERAAAKTGIPASRLRLGPGGVWVGE--DRVASYREIAESGV----GLCFEVQFHFPTTP------DAIMG-GHYLYTFAGVIAEVEVDVLTGAVRVLREEHAVAAGPVINPMGYLGQIEGGSSMALGFALMEEAAMEAGHYVTTNLDTYLIPTIGDVPHVQVYAIEDLPPGDPYGPRGVGEVGSVGLAPAVAAAVRQAVGRWVTRLPISREMLIRPVSEFLISR
MS---AGRFGAFGGRYVPEALVPALEQLDEERRAAMADPTFLAELEELHRTYTGRPSIITEVPRFAAHAGARIILKREDLNHTGSHKINNVIAQALLTKRMGKTRVIAETGAGQHGVATATAAALMGLECRVYMGKVDTERQALNVARMRMLGAEVVAVEHGSATLKDAINEALRDWVTNVEHTHYLIGTVTGPHPFPEMVRDFHRIIGVEAREQVLELTGRLPDAVVACVGGGSNAMGIFHRFIEDEGVRLVGVEAGGEGLE-GRHAARFASAVPGVLHGAMSYLMQDEDGQTMESHSVSAGLDYPSVGPEHAFLRDSGRADYVYATDEQAMEAFALLCRTEGIIPAIESAHALAGALVLGREL-GPDGIILVNLSGRGDKDMHTAAEWFGLVTQLMTT-----RQFGSPVLRKEDPRLVTGNGRYLDDLG-HTAYEVAFVRSPHAHARIVDIDVDGALEVDGVVAVFTHEDLDGAA--IVAGRTGHALAKEDVNHVGEAVVMVVARDRYLAEDAAQRIVVTYEPLRPVVGIATSRDGDD-LVHDDAPGNVAAHLLQEVGNVEVAMATAPHTLTLDLEIERSACMPMEGKGVLAHWDSDEQRMRIHSSTQTSTGVRAAVAAKLQLPLAQVECIAPDVGGGFGVKMHPWPEEVLIPWAARRLDHDVKWTEDRREHFTSSAHERGQLQQVTVGFDDDGRLLALDVRFWHDNGAYLPYGVIVPIITATQLLGPYKPQNYRVEFWSLYTNTVLVTPYRGAGRPQGCFAMERTMDAIAAELGLDRTEVRSRNFIQP-EEMPGRPLKYDSGDFPASLAKLKALVGWDDFTAYRGRKVGLGIGCYVEGTGVG----PY----EGGHVHVETSGRVNVATGLTTQGQGHQTILAQIVADELGVSIEDVYVTTGDTRRMPYAVGTFASRGAVMSGNAVALAARAVRAKALRIAADALEVSEADLQIEEGTISVKGAPHASIALSTVAVMSNEDEPGLEGKDFYSP----------------TQATFANGMHAAIVETDPVTAEIRILRYCVIHDCGTVVNPMIVEGQVHGGVAQGVGGALYERMAYETGQLLNASFMDFLIPYASEVPHIETDHLETPSPLNPLGIKGAGEAGTIPVSAVIASAIEDAEGFPIRSMPISPTELWDLRRQHAETA
MTAAAPERFGDFGGRYVPEALVAALEELDEARLAAMADPDFRTELDRLQRDYTGRPSALTEVPRFAEHAGPRVFLKREDLNHTGSHKINNVLGQALLAVRMGKRRVIAETGAGQHGVATATAAALMGLECTVYMGRVDTERQALNVARMRLLGAEVVAVPTGSATLKDAINEAMRDWVTNVDHTHYLLGTVTGPHPFPTMVRDFHAVIGDEARKQLDETVGGLPDAVCACVGGGSNAMGIFHAFRDEPSVALWGFEAGGEGVDSGRHAARFSGGEPGVLHGASTYVLQDEDGQTRETHSVSAGLDYPSVGPEHAFLHDTGRARYAPVTDQEAMDAFALLCRTEGIIPAIESAHALAGVLKIGPEL-GPGTTVLVNLSGRGDKDVDTAARWFGLVDGSMPVAARGTSILGTEVRRVEDPDLLRGRGTFVGDADLPEVLHADFVRSPTPHALVHGIDTAAAAQAPGVVGVFTAAELGD-------DVARTALATDRVRYVGDPVALVVATGRAAAVDAGDLVDVDEEELPAVVDMEQALADDAPRQFPGLGTNVVLAVKDPEG-EPDVLAGAHRVARLRMENNRMATSPIEGHGILVRPVVTVTGLDVTLATQHPHLAQRLLVRWSGLPADAVRVRAPHVGGAFGGKAGIIPEHAAVVRAACLLRRPVRWVETRSETMLS-MSSRGQVQYVEVGLDEEGLITGMRARMVGDCGAYAGFGGSFASSTRTMSEGAYRIPRLRYDAVSVLTNTAPTGAFRGAGRPEAAAMLERVMDHAARTAGLEPEEFRRRNFLAG-QDFPKFGASYDTGDYAATLQAALDAAGVEDLRAEQGAQLGIGIASYVEITGFG----GS----EYAGIRVAEDGSVLVMAGTSAHGQGHATAFSMLVADALGLPLERVEYVQSDTVRVRTGGGTGGARSLQLGGSAVLEAAQELREQALRLAADLLETAEADVELADGRFEVKGVPGASVTWEEVARRAH----GLRVDHDFSQ----------------DGSTFPFGTHVSVVEVDVETGAVRLLRHVAVDDCGTVVNPLLVRGQQHGGCAQGISQALWEEFCYEQGNPVTASLADYTLPTAGDLVQLETSLTTTPTDRNPLGAKGIGEAATVGSTPAVQNAVVDAVGVRHVDLPCTPERVLTAIQEAAVEV
MTADAQGKFGIFGGRYVPEALIPALDEVAAEYDRARNDPAFLREFDHLLRTYAGRPTTLTEVPRFAEQAGARIILKREDLTHTGAHKINNVLGQALLTKRLGKTRVIAETGAGQHGVATATAAALMGLECVIYMGAVDCERQALNVARMKLLGATVVPVTNGSQTLKDAINEAFRDWVTNVDRTHYLFGTIAGPHPFPEIVRDFARIIGVEARRQMLELTGALPDAVCAAVGGGSNAIGVFHAFIEDSGVALHGYEAGGRGLETGEHALTLTAGSVGVLHGSRTYVLQDEEGQTIESHSISAGLDYPGVGPEHAWLKDSGRAVYHGVTDAEAMEAFALLARTEGIIPAIESSHALAGALKLGREL-GPEATILVNLSGRGDKDMGTAMKYFDL----MSE--RQSPGIGESLLRPDGTLKVTGEFAYSSDLYLADMVWGVTLRSPHPSAWIRSVDVGPALAVPGVLAVLTHEDVPGK-FYGLEHRDQPVLAIDRVRYQGEPVALVAADHPERARRAAAAIVVEYEVREAVTDPRRAAFDPDPKVHEQ--GNVLRHQPVRVGDAD---LTAPVVVAGEYEVGMQDQAFLGPESGLAVPAE-DGGVDLFVATQWLHADRDQIAPCLGLPPERVRLSLAGVGGAFGAREDLS-MQVHACMLALRTGRPVKMVYHREESFFGHVHRHPARMRYEHGATRDGRLLYVKAEILLDGGAYCSSSRAVVGNAASLGVGPYEVPNVRLDAYGVYTNNPPCGAMRGFGAVQACYAYESQMDRLAEACGLDPVEIRVRNAVSQ-GSRLATGQVVSPAPLAGMLRELAAMPLPPEPAG--GVRRGVGYGVGIKNICFS----EGFDDHSTARVRVELEPHALVHTAAAEVGQGLVMVQEQVARTELGV--GRVTVAGADTSVGS-AGSSSASRQSYVTGGAVRAACRAVRERLEGLCAGE------------------------VPLAEALERG-----PVEETREYRHRPTFPMDPVT-GQGD-SHTQLALCVHRAVVDVDTELGLVKVVELAAVQDVGRVLNRLALEGQIHGGSAQGLGLALMEEIQVAGGRVLNPSFTDYLIPTVLDMPPMRVSILENPDPHAPYGLRGAGEPPTLSSTPAVAAAVRAATGLDLPRVPIRPHDIAL------SG-
---------------------MALLEDLEAAYRQAKEDPAFHEELRRYLREFVGRPTPLYLARRLTETLGAKVYLKREDLCHTGAHKINNTMGQILLARRMGKTRIIAETGAGQHGVATATVAAMFGLECEIFMGTEDMERQALNVFRMRLLGAKVTGVTSGSRTLKDAINEAIRDWVTNVDTTFYIFGSVLGPHPYPMIVRDFQRVIGEEVRKQILEMEGRLPDCLVACVGGGSNAMGLFHDFLGDEGVRLVGVEAGGLGIASGQHAARFQTGRLGVLHGAKIYLLQDDDGQIGLTHSVSAGLDYSGVGPEHCYFKDRGRIEYTYATDEEALEGFRLLSQTEGIIPALESAHAVAHLRKLAPQM-RRDQVIVVNLSGRGDKDVQQAIKFIKG--IEMAVA-EERYLTGHDAPRVDGPAKVTGKAKYAYDINLPGMLYGKILRSPHPHATVKGVNLAKAKAHPGVKAALDFEK-------------------KTVRYAGEEVAAVAAVSPDVAEEALRLIEVEYERLPHVVDEDEAQKPEAPKIHQD--GNVRDDPQIRGGDPDPVFADPGTVTEGTYRTQVQTHSSLETHGLVAKWDG--DQLTVWTSTQGVFGVRDDLAKFFNVPAANVHAICEVMGGGFGSKFGAGVEGTAAARLAKEANAPVKLMLSRHEEHLCVGNRPSSVQKIKIGATKEGKLVAFHSKVYGTGGIAGGAGVPLPY--------VYTIPNLKTEHTDVRINAGSSRAMRAPGHPQAAFGMCSALDELAEKLGMDLLELCRKNDSVQ------NAIRL------RQYDIGAERIGWGRRNKTPPKKRGIGLGFGKWGGGGG--------KNTFAEVVINPDGTVESKCGVQDIGTGIRTVVGMIAAEELGLQLKDVKALVGDTALPP-GTGSGGSRTSPSAAPAVKLAAVSAKAKLFEKLAPALGVTPDQLVAKDGKIGVAGDASKALDWKAACAQIG----PISGQSEWAE----------------LSGSGVAGAQFAEVEVDVETGSVRVVKVVAVQDCGLVLNRLTAVSQMNGGIIQGISWALLEDRIMPTGLMVNPNMEDYKISGAFEMPEFDVVVMDMPE----RGVIGIGEPAVIPTAGAVANAIYNAVGVRFRELPITPDKVLTALMRKI--S
MK---NGRFGQFGGQYIPETLMHAVIELDTAYNHFKDDPEFQAELSLLYSEYAGRPSLLTYAEHMTKDLGAKIYLKREDLNHTGSHKINNVLGQCLLAKKMGKRRVIAETGAGQHGVATATVAALMGLACEVFMGKVDCDRQALNVYRMELLGATVHPVTSGTMTLKDAVNETMKEWTRRIEDTHYVLGSVMGPHPFPTMVRDFQKIIGKEVRSQLLKKEGKLPDYLLACVGGGSNAMGLFYDFIEEPTVQLIGCEAAGKGIDTRLHAATIAKGTLGIFHGMKSYFCQDSYGQIDEVYSISAGLDYPGIGPEHADLYEKGRASYVPVTDDQAVEAFEYLSRMEGIIPAIESAHAVAYAKILAPTL-GKDKVLVINLSGRGDKDVAAIARYKGEALYEMN-------IIGTPLNRVDAHEKVSGKAKYTSDLVTGHALIAKVLHSTIANGVVKSFDLTEAWAVSGVIDIVTCFDVPDQFEKKHQDIADRKLLNKRVRFYGDDIAAVIAEDEISAIEAVRKIKVTYEQYAPILTIEDAMKSGAMAIHEEKPDNVVVKSSYEVGSFDEASKEPDLIIEGDYDTPIVQHCHIENANSFAYMEN--GKIVVVSSTQIPHIVRRVCSQALGIGHGDIRIIKPYIGGGFGNKQDAL-TEPLNAFLTTRVGRLVHLEYTREETFNCTRVRHAMKFHIVSYVRKDGSFAARSIVAYSNQGAYASHAHALVANAVNGFRMMYPVGAIKGEAYTVYTNLPTAGAMRAYGIPQIGFALESHIEDIVSKAGFDSIAFRKQNMMKL-GYVDPTTITCHSTGLDECIDKGEHYLHYKEKRALYPVRKGVGMAIFNYKTGVY----PIALETSACRMLLNQDGSLQLQMGATEIGQGADTVFSMMAAETIGLSVDKVHISKQDTDVTPYDTGAYASRQTYVAGMAVKKTAESFKAKLLEFAAFMLKKEAFDLDIKDNFIVHKNKDEHLLSVAEVAMESCTNSRHIAAEETHHC----------------TDNTYSFGVCFVEIEVDIPMCQVRVLDIINVHDSGRIINHQTAQGQVHGGMSMGLGYGLYEHLEFKTGRMLNDNLLDYKLMTALDTPELQVAFVETEDPTGPYGNKSLGEPPVIPVAPAIRNALLNATGVAVDSIPLNPEKLFFAFENAG--K
MTADVHGKFGIFGGRYVPEALIPALDEVAATYEKAKNDAEFLREFDHLLRTYAGRPTTLTDVPRFSEQAGARVILKREDLTHTGAHKINNVLGQVLLTKRLGKKRVIAETGAGQHGVATATAAALLGLECVIYMGAVDCERQALNVARMKLLGATVVPVSNGSRTLKDAINEAFRDWVTNVDTTHYLFGTVAGPHPFPEIVRDFARIIGVEARRQMLELTGKLPDAVCAAVGGGSNAIGIFHAFIGDHDVQLHGYEAAGHGLESGEHALTLTAGSVGVLHGSRTYVLQDDEGQTIESHSISAGLDYPGVGPEHAWLKDSGRATYHGVTDDQAMAAFSLLARTEGIIPAIESSHALAGALELGREL-GPEATILVNLSGRGDKDMGTAMKYFNL----MSIKYTTEKYVGQAIDRVDGPAKTTGEARYAAEYPYPGLAYAALVHATIPHGRITGIDTAEALAVRGVIDVLTHQNTRPKPSTLVAGTSVNYLATDEVLWNGQPVAVVVAETPETARYAASLVRPSYEELPAAVDLAAEQGNAVPQ-----KGNLISEAEATKGDAPAALAAAPYKVDLTFTTPPHNHNAIEPHATTAVWDG--DRLTVHEATQNITWTRKHLAQRFEVPERNVRVLSPYVGGGFGGKGSVWAGTLLAVLAARATGRPVRLALTREGVYHTVGGRTGSIQRVALGAGADGKLTAVLHTTVSRTGRSGGNGEPITA----GTRHLYAAPNIHLRQSTVRLDLLANTFMRAPGESIGTFALESAVDELAWELGLDPVELRLLNEPDR-----PGGQRLAHRRLREAYALGAERFGWRERDPRARWLVGMGVATAYHPSLRM---------PANVTIRLNADGTAVVRCGLQEMGMGTATVLGQMAADELGVPLASVRVEYGDSDL-PVAPGAGGSTQTASAAAGVQDAAAKLKRTLLGLVRRSRGRKPDEVEARDGGLYAGAA---GQTYAEILAAAG----EVAGMLGFMA----------LRERR-RWVRAATGAQFCEVRVDPDTMEVRVSRWLGVFDVGTVINARTAASQLRGGIVMGIGMALSEQTLIRNGRIMNASLAEYHVPVHADIPRIDVHCLNEPDSGMPLGLRGVGEVSITGAAAAVANAVRHATGKRVLDLPITLDKLL----------
MDTDRPGRFGPYGGRYVPEALIAALDELDREYTAAKQDPAFTAELANLLTTYTGRPTPITEAARFAEAAGARVLLKREDLNHTGSHKINNVLGQALLTKRIGKPRVIAETGAGQHGVATATAAALMGLECVIYMGEEDTRRQALNVARMRLLGATVVPVTTGSRTLKDAINEALRDWVTNVATTNYVFGTVAGPHPFPTLVRDLQRIIGDEARQQVLDLTGKLPDAVAACVGGGSNAIGIFHAFIDDADVALYGFEAGGDGVSTGRHAATITAGSPGVLHGARSYLLQDEMGQTIESHSISAGLDYPGVGPEHAWLKDSGRAAYEPVDDADAMEAFGLLCRTEGIIPAIESAHALAGARRLGERL-GADATILVNLSGRGDKDVDTAAKWFGLMVRRMGE-----TVVGRSVRRPDLVEKVTGAAEYCVDVTMPGMAHAKVVRSDRAHARITAIDVDAALAAPGVVAVVTSDDLASH-RFGHIIADHWILATGKVRYYGEPVAIVVAETVAAAADAVELVRVSYEDLPAAMDVDAALAADAPLVHERSLSNVAHEVTIGWGDVDAAFAAAAVVVENTVHFPMLYAYAMEPYNGVASYHD--DALTVVSTAQHPYMVRDDLARVFGLPLSRVRVTTPYIGGGYGSKSYTK-VEPLASVASWCTGRPVKLTLTVEEAIYTTRV-DSAKVWVKSGFAADGTIVAREFDILMDSGAYADNSPLVMAKSVNRCFGPYRVPNLRVHGRSVYTTTAPASSYRGFGAPQGNLAGETNLDRAAEELGISGADIRRRNLVLK-GEEILRGKRGIDADIPADLEMVVKSLERDRKDV---PYYGIGFGCSASDAGAY--------PISTAQVRVQIDGSVLVLSGSTEMGQGSRSLLAQVAAEELGVDMSVVTVVQSDTSVTPYERTTGASRTTTLVGLALQRACADARSRLRDMAAELFECEPGEVGDLPGGVA----DGRELDFGAVVRQ--GSAGEVTGVGLVRR-----------GATQKMPPFWEVGMVGVAVEIDPETGVVAVDQLVTVADVGFAINPRAVEGQDLGAATQGLGGALHEELVYDGAQLANANVVDYRVPRLKDLPKIDLMIAERRDGVGPYGAKGAGEGTLNPIGGAVAAAVARAVGRWPDRLPLTPERVWRLINERT--E
MN---NGRYGDHGGQYIPETLMNEIHQLTDFYETMKDDETFKKELMTLLNEYAGRPSLLYEAKRMSKDLGAKVYLKREDLNHTGSHKINNVLGQVLLAKKMGKTRVIAETGAGQHGVATATAAALMDMECEIFMGEEDTIRQALNVYRMELLGAKVHPVTTGTKTLKDAVNETMREWASRMDDTHYVLGSVMGPHPFPMMVRDFQAIISQEMKEQVLEKEGRLPKAIIACVGGGSNAMGSFYNFIDDEDVALIGCEAAGKGIDSTLHAATITSNSPGIFHGMKSYFCQDEVGQIAPVYSISAGLDYPGIGPEHAHLHDVGRATYVAISDDEAVDAFHYLSRIEGIIPAIESSHAIAYAMKLAPTL-SKEDSIIVTLSGRGDKDVAAIARYKGVDLHEM-------KYINRSVVKKDAYALLSGQPVYTDDLAPADCLVIKLLRSPHAHARIRAIDTSKAKRVPGIEAVYTWKDVPARFTYPEPSPYDRKILDEVVRYVGDEVAIIVGRDEACTEKARKLIQVDYEVYDAVLDFTKALDHPV-IVHKEDLRNLHSHDESIVGDVEEAFSECDVILERDYHTLANAQAMMETFRSYAFMDT-YGRLNVVSSTQVPFHIRRMVANALELPKSQIKVIKPRIGGGFGAKQTGC-TEIFTAFVTWKLRKPCKLVYTREETFIASNSRHEMNMHVKIGAAKEGTILAIDLHTLSNTGAYGEHGSTTVGLSGHKSLPIYHVKASRFVSDVVYTNTMTAGAYRGYGATQGQFAIESAVNELADALHMDPCELRLKNMVQE-DEIMMYGEHLNSCALDRCLKKAMNMIGWKEKGLRR-KVRGLGVALSMQGSGIA------NVDIASTVIKLQDDGFYTLSIGATDMGTGCDTILAQMAAECLDCDVDKIITQAVDTDASPYDTGSYASATTYVTGMAVVKTCEELRKQIIREAAVLLEVDAEHITFDGESIYALE-DGKEMTLADFANRCFGRGECLIASASHCS----------------PTSPPPFMAGIAEVDVDKLTGEITMVDYVAVVDCGTIINPNLARIQTEGGIAQGIGMALYEDITYPKGRMRNSSFLQYKIPTRQDVGEIRVDFESSYEDNGPFGAKSIGEVVINTPAPAIASAVAHASGVQVRTLPITAEKVLLNKDE----D
MTADVHGKFGVFGGRYVPEALIPALDEVAAEYEKARNDAGFLREFDHLLRTYAGRPTTLTEVPRFAEQAGARIILKREDLTHTGAHKINNVLGQALLTKRLGKTRVIAETGAGQHGVATATAAALMGLECVIYMGAVDCERQALNVARMKLLGATVVPVTNGSQTLKDAINEAFRDWVANVDRTHYLFGTIAGPHPFPEIVRDFARIIGVEARRQMLELTGRLPDAVAAAVGGGSNAIGIFHAFIGDEGVQLHGYEAGGRGLETGEHALTLTEGSIGVLHGSRTYVLQDEEGQTIDSHSISAGLDYPGVGPEHAWLKDTGRASYHGITDAEAMDAFALLARTEGIIPAIESSHALAGALKLGREM-GPEATILVNLSGRGDKDMGTAMKYFNL----MVSGISRGQGVGTSVPRPDGTLKVTGEFAYSSDLYLADMIWGVTLRSPHPSAWIRSVDIGPALAMPGVLAVLTHEDVPGK-FYGLEHRHQPVLAVDQVRYQGEPVALVAADHPERARRAAEAIVVEYEVREAVVDPRRAAFDPSPTVHDH--GNVLRHQPVRVG-SD---FEAPVVVTGEYEVGMQDQAFLGPESGLAVPAE-DGGVDLFVATQWLHVDRDQIAPCLGLPPERVRLSLAGVGGAFGAREDLS-MQVHACMLALRTGRPVKIVYNREESFFGHVHRHPAWMRYEHGATPDGRLLYVKAEILLDGGAYCSSSPAVVGNAASLGVGPYEVGNVRIDAYGVYTNNPPCGAMRGFGAVQACYAYESQMDRLAEACGISPVEVRVRNAVSQ-GSTLATGQVISPAPLADMLRELASMPLPEAAGA--GVRRGVGYGVGIKNICFS----EGFDDYSTARVRVELEPHVLVHTAAAEVGQGLVTIQEQIARTELGV--DRVTVAQADTSVGS-AGSSSASRQSYVTGGAVKTACEAVRERLDALRADG------------------------SSLVEALERG-----AVEETREYRHRPTFPMDPVT-GQGD-SHTQLALCVHRAVVDVDVELGLVKVVELAAVQDVGKIMNLSALEGQIHGGSAQGLGLALMEEIQVTDGRVLNPSFTDYLIPTVLDMPPMRVSILENPDPHAPYGLRGAGEPPTLSSTPAVAAAVRAATGLPLSRVPIRPHDIVP------NG-
---------------------MNAVNELEEAYRKYGEDPDFQAELKELLNEYAGRPSRLYFAEKMTRELGAKIYLKREDLNHTGAHKINNVLGQALLAKRMGKTRLIAETGAGQHGVATATAAALFGMECVIFMGKEDVERQTLNAYRMKLLGAELVSVSSGTGTLKDAVSRAMGEWTRRIGDTHYCMGSVVGPHPFPMIVRDFQSVISREIKEQILKKEGKLPDAVIACVGGGSNAIGSFCSFIGDPGVRLIGCEAAGRGIDSPETAASIRAGSPGIFHGMKSYFCQDRYGQIAPVYSISAGLDYPGVGPEHAELYERGRAEYVPVTDEEALEAFEYLSRTEGIIPAIESSHALAHAMKIAGEM-RKDQCIVVTVSGRGDKDCASVARLRGEEISEM-------RYVGKSYPIHDAEQKASGRAVYAGDMEQKEMLYGAVLFSEIPHGIVKALDCRRALDYPGVVDIAHCFNTTKEYQFGQKLVKTERVFNEHVRFVGDRIACVIAETEEAAREALRLIDVEYERLPYSLNVWESLKGTIDGIHPEG---VFEAGEILYGEEEPGL----LKLKTVTELSRINHVCMETHACIADYDIYKKELTIYSPNQTVYGIRTLIGDLFELDYSRVRVIKTTMGGSFGAKQEWV-LEPVAAAAAIRVGRPVKLVYNRAETMISSYGRSPMHFETECLFAADGALKGVDCELILDAGAYLGNSINYARTVGYKLSRGYRYPYYHFHARAVLSNTIVGGAFRGWTSPEAAIMLEHSFNMAARKLRMDPIDIRLKNVMHP-GDSD-TEVPIGNFRAAEALMQGREHFRWEERKEEIRFRRGLGVSLGAHVNGFY----PSKTDYARVDMRLTETGSVEMNLTIHDHGCGTVTALQMIAAEALGIAMEKVSLGEGDTRYTPLDVGCFSSRTTYVQGKAAVLCAEAFREKLKEHVALLTGWPEEELLVEGERVFPRSAPEQGYSWSRVAEE--ILKKELFVSKEYIP----------------DTNPGVAGAHFAMVEVDRYTGMTKLLHYLAVHDIGQAINREICIAQTQGAVLMGAGAALLEEVKTPDGSPM-GSLKDYHLINSFEAPDVRVEFIEDGGTEGPYGAKSIGEVAHTPVTAAVVAAVNDALGSEMNRIPLTPDVICAYLSEREKGE
MTDARPGRFGHFGGRFVPEALIPALEELDEARRKAMVDPAFLGELEMLHRTYTGRPSIITEVPRFAEHAGARIVLKREDLNHTGSHKINNVLAQALLTKRMGKTRVIAETGAGQHGVATATAAALMGLDCVIYMGKVDTERQALNVARMRMLGAEVKAVPTGSATLKDAINDALRDWVTNVGDTHYILGTVTGPHPFPEMVRDFHRIIGVEARGQVLDLAGRLPDAVIACVGGGSNAMGIFHRFIDDAGVRLIGVEAGGEGVEGGRHAARFAASSPGVLHGTFSYLMQDDDGQTLESHSISAGLDYPSVGPEHAFLRDSGRAEYRYATDEQAMKAFELLCRTEGIIPAIESAHALAGAMEVGREL-GPEALLLVNLSGRGDKDMHTAAEYFGLITQLMTS-----QMFGAPVKRREDPRLVTGGGRYLDDLG-HSALAAAFVRSPHAHARIVDIEVSDALDVDGLVGIWTHEDLPGVG--LTHGRTQFALARDEVNYVGEAVVMVVARDRYVAEDVCQRIRVDYELLTPVVGIANARDGSA-LVHDDVPGNVACRMLQEVGDVDAAIAAAPHTLELDLDIERSACMPMEGKGVLARWDSDKGELRIFSSTQTSTGVRAAVAAKLDLPLAKVECIAPDVGGGFGVKNHPWPEEVLIPWAARLLDQEVKWTEDRREHFISSAHERGQLQQIRVGFDDDGRVLGLDVKFWHDNGAYTPYGIIVPIITSTQLLGPYKPGAYRCEFWSLYTNTVLVTPYRGAGRPQGCFAMERTMDAIADRLGLDRAEVRSRNFILP-SEMPGRPLKYDSGDFPASLAKLKALVGWDDFAAYRGRRVGLGIGCYVEGTGVG----PY----EGGHIQIETSGRVNVSTGLTSQGQGHETSFAQIVAQELGVSIEDVFVTTGDTRRMPYAVGTFASRAAVMSGNAIALAARNVRAKALRIAADALEVSAEDLEIVDGDIRVKGAPGTHMTLGTVSVMSNDDEPGLEGKDFYSP----------------TQATFANGMHAAIVETDPVTAEVKILRYCVIHDCGTMINPMIVEGQVHGGVAQGVGGALYERMVYDSGQLLNASFMDFLMPYASEVPHIETDHLETPSPLNPLGIKGAGEAGCIPVTAVIASAISDAEGFAITSMPISPVELWELRQRHAEAP
MSGDAAGHFGPFGGRFVPEALVAALDELAAAHAVAMADPDFQRELRQLLTSYAGRPTPITEARRFSEHAGARILLKREDLTHTGSHKINNVLGQALLTVRMGKKRVIAETGAGQHGVATATAAALFGLDCTIYMGEEDTRRQALNVARMRLLGADVVPVDAGTRTLKDAINEAFRDWVTTVEYTHYVFGTVAGPHPFPAVVRDFQRIIGDETRTQVLDALGRLPDAVVACVGGGSNAIGIFTAFLADPQVRLYGFEAGGEGIETGRHAATLSAGSRGVLHGARTYVLQDADGQTRPSHSISAGLDYPGVGPEHAWLRETGRVCYQPVTDAEAMDAFRLLARTEGILAALESAHALAGALRVGREL-GPGSVVVVSLSGRGDKDVQTAARWFGLDRPMMSDTSTDRRVVGKSIMSHDFIEKVKGSLLYAEDWSLPGMLLGKVVRSPMASARIRAIDVSKALEVPGVAAVLTARDVPVRIGLGELDVAMPVLAADRVRYAGEPVALVAAETRAALDQAAELVDIDLEPLPGVYDPLSALLPDAPLVHEE--GNVLITWNISCGDVEAGFREADVVVEEEYRTQFVEHAYLEPEAAVAWMDQ--GILTIRAATQVVEHA-AEIAEILNLPQNRVRVISTYMGGGFGGKEDMT-VEPYVALLAWYTRRPVRMIFERQESILATTKRAPFVMKYKTGARRDGVITAQEVDIVGDAGAYPYLSARVMFAAAVTACGPYRIPHARVRSRAVFTNQVPTSAFRGFGAMEVVFGYEGQMDRLARVLNLPPDEIRKRNFLRK-GDLRPTGERVTTVAIEETLDQAMYALGAPS-----RKRIGRGLACNMQPYGRT----AWFHDQASVWLSLSADGSLTIRSGITDLGGGQAASLCQIASEVLGVSLDEISVHIGDTALNPPAGGTFATRQLYMSGNAVLHGALELRRVLADVAAGILNTTPEQLEFRDGAVFVARGAGQGINLATLARE--SRGVSPAVLYTWRAPVGS-FDPTT-GKGA-TFPDYTYGAHAAEVEVDLETGCVTVLKYVASHDVGRSINPLRVEGQIQGGVAQGLGYALMEEVELDEGIPKSTLFADYLVPTALEVPDITVRIVESGEGKGPMQARGIGEPPIGPVAAAIASAIADAIGIEPRRLPMTPERLLDLLRDNPGAA
MKTDSHGHFGPFGGRYVGETLMPAIIELEKAYARISALPGFQEELRRLLKHYAGRPTPLFPAARLTEKIGAAIYLKREDLAHTGAHKINNTLGQALLARWMGKRKVIAETGAGQHGVATATVAALFGMECRIFMGTEDVRRQSANVQRMELLGAEVVPVESGTGTLKDAMSEAMRYWVSAVRDTFYVIGSVAGPHPYPMMVRDFQRVIGDETKEQMLEAEGRLPDMLVACVGGGSNAMGLFYPFIDDPGVEMVGVEAAGYGIATGKHAATLGAGSVGVLHGSKSFVLQDEAGQIMEAHSISAGLDYPGVGPEHSLLKEMGRARYEAVDDAGALHAFHELCALEGIIPALESSHALARAMVEASGQ-PRTRLIVVNLSGRGDKDLGIVQQA-----RAMAANPEKTRFVGKPFPRVDAYERLSGSAVYPADVRLPNMLYGAILGSPHANARIKRLDMTRAEKMPGVRAVIGGTV-PENPQGRPAMEVAGKLFDPHCRFEGDAVAAVAAENPYQAQDALRAIVVEYEVLPFVADERKALQPGAPLVHGE--GNLVQTDRYQRGDVEKGFAEADVVLQETYRSACELHTPMEPHGCVANWER--DRLTLWESTQGVFAVQSGVAEILGLPLAKVRVIGGYMGGGFGSKLQAGKYSVIAALLARRTGRPVKLILPREQTYLAVGNRPPCNMRLKAGVRKDGTLTALDFSVLGTGGAYPAGGTSLVD---WQVRDLYSCPNVRIETTDVYVNAGPARPFRAPGHPQGSWALEQMMDALAKAIRMDPVEFRLKNVPSG-SQAR-EGMPYATTGLRQCLEEGARAFGWKEARQKTHLRRGVGMASGLWVAGGA-------MPPSTVIVKMFSDGSVNLNMGASDIGTGTKTIMAAVAAEELGMAPESIQIEHADTGTTQYTRPSGGSKTVPTESPAVRAAAIHVKEQLLSIAAEALKADKADLAVMDGRVLSRSDDSKSAKIADLAGL--KQRGVIVGIGSRAPPPGK--------------VVNPFAAQFCEVEVNVLTGEVRILRFLGAHDSGRVMNRLTYDNQVFGGITMGIGFALTECRILQTGKLLNRNWHDYKLPTVLDVPAMVSLPIEILSPEINTGAKGLGEPVTIPTAAAVANAVYDATGVRITESPISPMQLCKLLSEQLKEG
MTTAPNDRFGAFGGRYVPETLVPALDELEAALDAALRDPAFRADLDDMLRNYVGRPSPLTAAPRLGARVGAPVWLKREDLNHTGAHKINNTVGQVLLAQRMGKKRIIAETGAGQHGVATATVCARYGLECVVYMGEEDMRRQALNVWRMRLMGATVEPVTSGTRTLKDATSEAIRDWVTNVDTSHYIIGSVVGPAPYPRMVREFQATIGREARAQMLERAGRLPQTVVACVGGGSNAMGIFAGFVDDRDVELVGVEAAGEGLDSERHSASLTRGTPGVLHGSLSYLLQDAGGQVHPAHSISAGLDYPGVGPEHSFLKDSKRAEYVAVTDADALRGFTLLSRLEGIIPALETSHAIAWVEQQCGRW-KSDEPVLICLSGRGDKDVAQVSEMGDLPNGRM-------PAVGNSVARKDGIGKATGRAQYADDLVFPGMLHGRTIRSTVPRGRIASVRLD--FDAASF-TVVDHRDVPGN-VCDLIEQDQPFLAEREVRHMAEPIVLLAHEDREILNAA--RVSIDYDVETPLFDPEASAG-------------VFKRIDIVKGDVDAAMPGADVVVEGIYRTGHQEHVYIEPNGVVAVPE--DGGVAVYGSMQCPFYVIKALKALLG-ANTPVRVVQTETGGGFGGKEEYSMIAGHAALLALKSGRPVKIVYDRVEDMVATTKRHPSIVRHRTGVTKDGRLVAMDVDVLLDGGAYVTLSPVVLSRGCIHAAGPYRCDHVRIQGRAVFTNTPPNGAFRGFGAPQTEFAVEVHMDRVAEALGMDPVTLREINALRP-GDTTATGQTLEDCSALACLEEAVRRTDFRRKRDAYGTNRTIGLSLFYHGAGFT----GSGERNSRARLETTPTG-VRIAVGSTDIGQGTRTMHAQIVADALGVPYETVEVAQPDTSRVADSGPTVASRTCMVVGKILEECAHELRGTLGELTPAE-----------------------------------ARHGALSVERKYEPPDWIQWDDYT-YKGD-AYATYAYGCDVAELEVDPDTYEVRPTRITVIHEFGRPIHPALALGQIEGGTAQGLGYALLERVVMRDGAMANAQLTNYVIPTTLDTPAMDVVMLENRYAGGPFGAKGLGELPMDGPAPAVVNALRH-LGLDVREVPATPEVLAACAS-----R
M--DKNGRFGDFGGRFVPETVMPALLQLEESYGKLKDEDSFKAELSFYLREYAGRPTKLYFAKNLTEHYRGKIYLKREDLLHTGAHKINNAIGQAILARRMGKKKIVAETGAGQHGVACATVAALFGLECRVYMGKEDIERQALNVFRMRLLGTEVVPVTSGTGTLKDATSEAIRYWVTNVEDTHYIIGSVVGPHPYPMIVRDFQKVIGEEVKEEMKTQAIGTLKYMVACVGGGSNAMGIFYAFRNDKEVIKIGVEAAGKGVTTTEHAASLTKGRPGVLHGAFSYLLQDEDGQIIEPYSISAGLDYPGVGPEHSFFKDSGIVEYKAVTDEEALGAFQRLARVEGIIPALESSHALAYLEEIMPKT-ESDEAVIVCLSGRGDKDVDMAVKVMGG---LM-------KTVGKGISKIDGMSIATGKPVYTEDLAMANCLVVKLLRSPHAFARINSIDTTIAEKLEGVECILTYKDVPKRFSYPEPSPYDRLILEEVVRYIGDEVAIIAAVDEKTALKAMSLIKVKYELFDPVLDFEKAIGHAS-IVHAENDLNIVSSHKVEVGNIDEEIKKCDIVVEETYYTQANAHAMMETYRASSYLDH-TGRLVIVSSTQIPFHVRRQLAKALQIPASKIRVIKPRIGGGFGGKQTSA-VEIFTAIVTLKTGKPAIIIYDRKETFSCTTSRHAMRLSVRLGADSNGYIRVVDIQGLSDTGAYGEHASTVFSVVGDKTLPLYKTTAVRFTGNVVYTNKMPAGAFRGYGATQGAYALESTVNLLAEKLAMDPTEIRLMNLIKE-GETCLNGKLLGSSTLHKCIEKGKELIGWKERYPAQNRVRAIGMAVTMQGSGIA------GIDTASAEIRLNDDGNFTLLIGSTDMGTGSDTILAQMAAEILEIPIENIIVNAADTDISPYDPGSYASSTTYVTGMAVVQAAQDLKRQIIESGAKFLEVSSEEVEFDGETISMIK-GEGSVRLEKLAEFLVTGKHQLVGNATYGS----------------PVSPPPFIAGFAEVEVDKETGKIDLIDFVAVVDCGTVINPKLARIQVEGGIVQGIGMALYEDVKFDKGKLLTNTFMQYKIPCRKDIGNVQVAFEESFEKTGPFGAKSIGEVVINTPAPAIAHAVYNAVGVRVTSLPITPEKVFMGMQNR-INF
MTSPGIGRFGAYGGRYVPEALVAALEELDEARLKAEVDPDFIAELTRLQLTYTGRPSLLTEVPRFAEHAGARIFLKREDLNHTGSHKINNVLGQALLTKRMGKTRVIAETGAGQHGVATATAAALMGLECVVYMGERDTQRQALNVARMRLLGAQVVPVTHGSRTLKDAVNEAMRDWVTNVSTTHYVLGTVTGPHPFPEMVRNFHKIIGEEARAQLLAEVGRLPDAVCACVGGGSNAMGIFHAFVPDESVRLFGFEAGGEGIDSGKHAARFSTGTPGVLHGAATYLLQDDDGQTIESHSISAGLDYPSVGPEHAYLHDTGRAQYRPIVDDEAMEAFGLLCRSEGIIPAIESSHALAGALQVGREL-GEGAVVLVSLSGRGDKDVDTAARWFGLLDGSMTATAKPAGEVGAARRRKEDRRLITGRTRWTDNIQLPGMLHLAMVRSPFAHATITNIDASAAQQSPGVVRVITGEDVKDTQ--DQKAPVHPAIAVDRVAFSGEIVAVVIARTPAQARDAAELVDVDYDRQPAVLELKDAATDEV-LAHPDLGTNKSAFWQFDGGDVEEAISKAGIVIEREYRNQRLIPSFMEPRSTVV--DPTGEQIVMWSATQVPHILRVMLAMVLGVDEAKVRVIAPDVGGGFGGKLQVTPEEVITFLAARMTGKPCKYTETRSESLLSAHHGRDQWQQLTLAATKEGKVTGLKVDIMTDMGAYLGVTAGTPILGAFLYNAIYKFDSYQFNATNLFTNKTWTDAYRGAGRPEATFAIERLMDELAAEVGCDPMEIREKNWITH-EEFPVCGLEYDSGNYEAATARAKELFDYDGLRAEQGDQLGLGISTFTEMCGLA----PSAGGWEHAEVRMLPTGKVEVVTGSSAHGQGHETSWSQIVADKLGVPFEDVEVLHGDTQVSPKGLDTYGSRSLVVGGQAVLKAADKVIEKARPIAAHLLEASADDLEFASGSFSVKGA-GESISLAEVSLAVFGVEPSLDSAATFDP----------------VNFSFPHGTHLCAVEVDTETGHVSMLRYACVDDVGNVINPLIVEGQVHGGLVQGIAQALWEEAVFDQGTLVTGSFVDYTLPSSADTISFRTDNTVSPATSNDMGAKGVGEAGCIASTPAVVNAVVDAVGIDDIQMPCTPMRVWKAIQAAAADQ
MS--DNGRYGQYGGQFVPETVMPALLELEDFYRTVKQDASFIAELNRYLAEYAGRPTRLYYAANLTRHYGAGIYLKREDLLHTGAHKINNALGQALLARRMGKKRIVAETGAGQHGVACATMAALFGMECKVFMGEEDIERQALNVFRMRLLGTEVVPVTSGSGTLKDATSEAIRYWVTNVRDTHYIIGSVVGPHPYPMLVRDFQTVIGQEIREQQAALNIKNIDFLLACVGGGSNAMGTFHPFHQEKFVRKIGVEAAGKGIFTGQHAASLTQGEPGALHGALSYLLQDEDGQVIPAFSISAGLDYPGVGPEHSYFKDAGLVEYVSVTDQQALQAFELLAKTEGIIPALESAHALAYLEILMPDT-KPDQTVVICLSGRGDKDVQQVAKVMEE---KMQ-------IIGSSVARIDGVSKVCGKAEYVDDIFVRHMLHAKLLRSTIANGRVRRIDTAKAGTLPGVEAVVTFEDVPFTFDPKHQDVADRHLLTGRVRLWGDEIAAVVAADELTAEKALRLIDVEYEEYSPILNGEDALQENALEIHAG-TKNIIKKTGYQLGNLEQAFAEADYILEGDYKTSVVQHCAMENHSAFAYVDA-TGRIVICSSTQIPHICRRIVGQALGIPWGKVRVIKPAVGGGFGSKQDVV-VEPLAAFLSTKVGRPVKLELSREETFIATRTRHAMNYWLKSGVKKDGTLLARQARIISVNGAYASHGHSIGAKCSGTVRVQYKQKAVECEVTTVYTNMPAAGAMRGYGIPQVIFALECHMEDLARAIGMDPLEFRLKNFHEP-GFVDPNGVKAHTSGLWECVEKGRKLIRWDEQKAANPKRRGIGAACFYYGTATW----PVGLELAGARIVLNQDGSVQLQVGATEIGQGSDTVFAQMTAEILGIPLDWVHVSVQDTDITPFDTGSYASRQTYVSGGAVKKAAEEIKAKILERCRLMTDIPIHSLDIADGWVIYKQSRERLKSLESIALDSYAAAAPITADVSYQA----------------RTNAFAYGCTFVEVEVDIPTGKVDVLQIYNIHDSGKIINPDLATGQVHGGVSMALGYALYEQMLFKSGKPLNNNLLDYKLMTAADTPKIGVAFVETDDPTAPFGNKALGEPPAISAAPAIRNAVLDATGVAINELPLNPQRLFERFKAAGQEE
MTTEKKGYFGEYGGSFVPEGLQPRLDELEQAYEDARSDPAFGAEYARLLKEYVGRPSALTECANLFRHLGGRLFLKREDLNHTGAHKINNALGQALLAKRMGKTELIAETGAGMHGTASATVAALMGMHCTVYMGEVDVARQAPNVARMKALGAEVVSVREGQRTLKEAVDAALVAFATR-PETFYLLGSAVGPHPYPGMVRDFQSVIGREARQQFLQREGRLPDYGVACVGGGSNAIGLFSGFLEDPSVRLVGVEPSGRGLQTGDHAATLTAGAPGVIHGFRSYVLADDRGEPAQVYSISAGLDYPGVGPEHAHLKDTGRVRYEIASDREALDAFRLLCRHEGIIPALESSHALAYALRLLPTL-KGDQTVLVNLSGRGDKDLDTALPLL------MNG-----KVVGTSVPRKDGIDKVTGRAPFVADIPVPGCWEGAVVGSPVPHGILKGFERDPAFDWSRV-VFLTARDLRGN-FVHLVRDDLPILAEERVAYATQGIALLAAPDEALLRGALKALRPVLEPLPAVLSLEDSLGRKG-IVWGE--DNILDEYRIQRGDLKKGFAEADRIVEGIYRTGLHEQLYLETQGMLALPQD-DGTLEVVGSMQCPYYVHGALVQSLGWDPERIRVRQAVTGGGFGGKEDFSLLALWVANLALAAGRPVRLVYDRSDDLLGTPKRHPSRTRIVAGVKEDGTLTALEVELVLDGGAFTTLSRVVQQRATLHAQGCYRVPNVSIHSLSVATHMVPCGAYRGFGAPQALFAMERHMDKIALVLNLDPLDVRLRNVLEE-GDVLPCGQVLDAVHPKEVLLRAAELGDYRNKRVAHRVRRGVGISLALHGGGFT----GDGEANMGTTVRVEASGVFTVHASSADMGQGIGTVHPMIAAQALGVPYDQVACPRPDTAVTPNSGPTVASRSTMYVGRVVQEACGALIRDLAAFLGDREGTGPAR---EEGRFFLKDR---SWTTREAADL--EARGSLEACGTLPPGCTGRWDQDA-FRGE-AYKAYSWIAQTVEVEADLDTYEVTPLEVAVAAEIGKAIHPILVEGQILGGFLQSLGWSHIEDLTLGEGKLSAEHLNAYLIPTTLDTPRWKVEVLEGTCPVGPCGAKGLGELPLNGGAPAFVSALQDATGVFGTEVPLTGEKLFRLLEERDDRQ
MSNDAHGHYGRFGGRFAPEALIAALDEVEAEWEKARQDPAYQAELDDLLRTYTGRPSALTDARNFSEHCGARVLLKREDLNHTGSHKINNVLGQALLTKRMGKTRVIAETGAGQHGVATATACALMGLDCVIYMGEEDTRRQALNVARMRMLGAEVVPVTIGSRTLKDAINEAFRDWVANVDHTHYLFGTVAGPHPFPKLVRDLHYVVGAEARDQVRALTGRLPDAVAACVGGGSNAIAIFAAFIPDEGVALYGFEAGGEG--PSRTAASITAGSPGVFHGARTYLLQDEYGQTLPSHSISAGLDYPAVGPEHAYLADTGRAHYEPITDAEAMEAFRLLCRTEGIIPAIESAHALAGARKLGERL-GPDAVILVNLSGRGDKDVDTAAAYFGLMQARMATTTTTRDGLGSSPRRPDGTLKVTGEFAYSSDMWMEDMLWGMTLRSPHPHARILGIDITEALKVPGVETVLTHEDVPGK-RYGLEYKDQPVLAFGKVRYKGEPVALVAADHPETARRALERIKVDYEVLPPVSDSRRAALDPEPLVHEEGSGNRVRYQPIRTGELR---ARADAVVETEYEVGMQDQAFLGPESGLAVPEE-DGGVHLYVATQWLHSDLWQIVPCLGLPEDKVRMTMAGVGGAFGGREDLS-MQIHGAMLALRTGKPVKIVYNREESFYGHVHRHPAKMRFEHGAKADGTLLYATLEIIVDGGAYASATPAVVGVASSLGIGPYEVPHVLVDAYGVYTTNPPCGAMRGFGAVQACFGYESQMDKLAEKLGMHPVDLRIKNAMSQ-GSRIITGQELSPLPMADMLQRARDLPMPVDRSELPGVVRGVGYGVGLKNLCFS----EGFDDYSTARVRLEIEPNVLVHTAAAEVGQGLVTVKGQIARTELGV--ENVAINPSDTRVGS-AGSSSASRQSYMTGGAVKMACEAVRASVFAIARERADRDDADLSLAGGKLVSAA-DGVLTSLADLLGES-SGGTVVEETREHHHRPTEMIDPVL-GQGS-SHTQFGMCVHRAVVDVDVELGLVKVVALDAVQDVGKVLHPQQLAGQIQGASTQGLGLALMEEIQVKDSEIRNPSFTDYLIPTILDTPPMRIEVLEHPDPHAPYGLRGAGEPPTLSSTPAIVAAVRDATGRALTHAPVRPEDIVG------IDL
MKYDQNGYFGDFGGCFVSETLMPAIEELKETFVKMRKDKKFQNELKSYLKNYVGRPTPLYFAEKLSKKFQFKLYLKREDLCHTGAHKINNALAQVLLAKKMGKTRVIAETGAGQHGVATATAASLLGLKCRVYMGTEDMRRQSLNVFRMQLLGTEVIGIDSGSKTLKDAINEAFRDWVTHVKDTHYVLGTAFGAHPYPYMVREFMSVIGTEAYKQIKKAEKRLPDAVIACVGGGSNAIGIFSSFIKDKKVRLIGVEAGGKGIESGLHAARFAGGRVGVFQGTKSYLLQDENGQALTTHSVSAGLDYASVGPEHSFLREIKRASYSYATDEEALNGFSTLAKEEGIIPALESSHAVGYLISHAEEF--KNQLIILNLSGRGDKDVIQVKEIMEN--MQMRTD---------NAFRNDARAKVTGRATYADDVSFAGMLHAVPVYSDYVSAKDLKIDADEARAYPGCVRVITAADVPGT-TFGQIEKDYPIIVTDRIRSWGDVCAIVVADTREAAKAAAALVRITATAIKPVLTIDEALEPGAPVVPSWSDSNIVTHHRLRHGDPEPLFAGCELIMEEDFTTQAIEHAYMEPEAAVCVPRA-DGVVEVYGSMQHPFSTRRFTAALLGEPLSNVEVYTISVGGGFGGKDDNA-VCARAALAARLTGRPVKMRYDREWSMRETYKRHPYRLHYKVGVSSEGKVLAVKTTMYADSGAYLSVTPWVTWRSTAQCFGPYSIDNIHADVYGVATNNIFTGAMRGFGAPQVNFAVEQLMDMAAHKLKIHPLGLRRINMVKQ-DSVTVTGQKLHTVSLEDVMNRVVHEIGYRKKYELCDELYGIGLAISYRGASLG----AEGMDFCGCIINGQYDGSILLEAGIHENGQGSESTMSIILADELGTDRKRIRYRRSSTSSIPDGGTTVATRGTIMGGSAVVVAAKQYKELLQKHLAERLRCKPEEVTFHDDKIWGLN-FEYSLTWEEAMRELF----RIYAFGTFQAPPVS-WDDTN-GQGD-AYFTYVYSCQAVELSVDKKTGKVKLLNIVAGHDIGKAINKAMLLGQMFGGVTQGMGMALMEEFVREGGKSPTLNFDKYMIPRTTDLPEMTGIIVENHDPNSLTGAKGIGEPAIELIAPAIANAVYNATGVRYKDMPIRPEDL----------A
MPSDARGHFGRYGGRFSPEALVAALDQVAEEWEKAKNDPGFRAELDALLRDYTGRPSLLTEAPRFAEHCGARVLLKREDLNHTGSHKINNVLGQALLTKRMGKTRVIAETGAGQHGVATATACALMGLSCVIYMGEEDTRRQALNVARMRLLGAEVVPVSVGSRTLKDAINEAFRDWVANVENTHYLFGTVAGPHPFPALVRDLHYVIGEEARSQVLDLTGRLPDAVAACVGGGSNAMGAFAAFIPDTGVGLYGFEAGGDGVTTTRHAAAISGGAPGVFHGARTYVLQDTYGQTLPSHSISAGLDYPAVGPEHAWLADSGRVTYRAVTDAQAMEAFRLLSRTEGIIPAIESAHALAGVRELGAEL-GPEGVIVVNLSGRGDKDVDTAATYFGLVESAMG---RARDGVGASPRRPDGTLKAAGEFAFSSDMWMEDMLWGMTLRSPHPHARIRSVDVSAALAVPGVHAVLTHEDVPGK-HYGLETRDQPVLAFGKVRYKGEPVAIAAADHPETARRALERVQVDYEVLEPVADARRAAFDPDPPVHEQ-AANIVRHQPVRTGELR---GQAAAVVTGEYEVGMQDQAFLGPESGLAVPAP-DGGVDLYIATQWLHVDQNQIAPCLGLDQDRVRMTLAGVGGAFGAREDLS-MQIHACMLALRTGRPVKFVYNREESFFGHVHRHPATMRFEHGADAEGRLLYAVLEIVLDGGAYASTTGAVVGVASSLGAGPYEIPHVSIDAYGVYTTNPPCGAMRGFGAVQACFGYESQMDRLAAELDLHPVELRMRNAVGQ-GSRIATGQRIMPLPMAEMLERARAMPLPAGRGELEGVVRGIGYGVGLKNLCFS----ETFDDYSTARVRLEVEPAVLVHTAAAEVGQGLVTLQAQIARTELGV--DRATIHPADTSVGS-AGSSSASRQSYVTGGAVKSACEAVRARLFALARERPDHPEDGLALEGGTVVSAR-HGVLAPLADVLGEA-----AVEETRVFRHRPTRMLDPTT-GQGD-SHVQFGMCVHRAVVDVDVELGLVKVVALDAVQDVGRAMHPQQLLGQIQGGSAQGLGLALMEEVQVADSVIRNPSFTDYLIPTVLDTPPMRIEVLEHADPHAPYGLRGAGEPPTLSSTPAIVAAVRDATGRGLTHAPVRPEDIVG------IGL
---------------------MHALEELTQEYEKARQDPSFQAELDDLLKNYVGRPNPLYFAERLTEYCGGKIFFKREDLNHTGAHKINNTIGQALLTMRMGKKRVIAETGAGQHGVASAVACARFGLECIVYMGEEDIRRQKLNVFNMKMMGAEVRAVTSGSRTLRDAVNEAMRDWMSSVETTHYIIGSVIGPHPFPMMVRDFQSVIGKESRAQCLEQTGRLPDQVIACVGGGSNSAGMFYPFIDDESVKLTGVEAGGRGPEPGEHASTLSYGAKGVLHGSFGYVLQDDDGQTMDVHSISAGLDYPGVGPEHSYWKDSGRVNYTAITDDEALEGFQTMAKLEGIIPAIESSHAIAYAIKAARES-GPDKTIVVCLSGRGDKDVNEVARLLGR--EIMATIDPQYKVIGTRPIRHDGADKVTGRALYGADIKVKGMIYGAVLRSPHAHANIKSIDTSKAEAFPGVRAVVTSADLPEGDAVVLNHLSSNNLARTKVLYKGHAVAAVAADNLHIAQEAANLIEVEYEVLPPVLDVLKAMEDSAPVLNPDVPSNVAKHIVFEKGDLEKGFADAKYVVEREFRTSTVHQGYIEPHVATVLWNN-DGQITVWTPTQGTFSVRSQMAELLHVPLARVKVVPAEIGGGFGGKISVY-LAPAAAVLSRKAGVPVQIVMDRADVLQATGPTPGSFIRIKMGVDADGRLTAAEAWMAYEAGGYPGSPIG---AGAMCVFSCYDIPNGRVEGYDVCVNKPRTNAYRAPGATNAAFATETVVDELCEQLGMEPVEFRLLNASKE-GTRRIDGVTYPRIGLVETLEAIKNSEHYNTPLT--GPNQGRGIGSGFWFNAGL---------KSAVTATVNSDGSVGLLEGSTDIG-GSRTAIAMQFAEAIGLAAEDIKPAVVDTDSVGYTDVTGGSRVTYATGWAAYEAAQDLKRQIVSRAAELWEVDPDLVSYEDGSVI----PDKSMTFKEIAIEL-LGGEPLVGRGVSNH----------------NEPGGAFGTHLVDVEVDPNTGKVDILRYTAAQDCGTAIHPAYVEGQIQGGAVQGIGWGLNEEYWYEAGSMRNANFLDYRIPTCYDLPMIDAIIVEVPNPGHPYGVRGVGEVPIVPPPAALEAAIHNAVGVRMYELPMSPPRVLHELLKKE--S
MSVDDRGYFGTMGGRWLPEALVGALDEVADYYRKARRDPDFLARLDDLAANYAGRPSPLSDAPRLTAEVGARILLKREDLNHTGSHKINNVLGQALLAQRMGKTRLIAETGAGQHGVATATAAALLGLECCIYMGRVDTERQALNVARMRLLGAEVVAVEAGSATLKDAINEAFRDWVATVDHTFYLFGTVAGPHPFPVIVRDFQRIIGLEARAQVLDRTGRLPDAVAACVGGGSNAMGIFHAFLDDPDVRLVGLEAGGDGIETGRHASTISGGSVGVLHGARSFLLQDADGQIIESHSISAGLDYPGVGPEHSHLAEIGRAEYRSITDTQAMDAFALLARTEGIIPAIESAHAVAGALDLAREI-GPEGIVLINVSGRGDKDMETAMQWFKLAAVQMVG-----RYVGAPVRRVEDRRLVTGNGRYTDDIGVTGTLEAAFVRSPHAHARIRDIDVSGALDVDGVVAIYTYEDLSGAA--LHAGRTAYVLANGVVHHVGAAVAMVVAQNRYLAEDAVARIAVDYEILPAVVGLDAARAAEH-AVHEDVPDNVAAHLTQQVGDVDTAMAAAPHRLDFDLDISRSCSMPLEGKAVHARWDPDDGSLRVYSATQTATSVRAAIAAKLGLPLPKVEVIAPDVGGGFGVKMHPWPEEILVPMAAIRLQCPVKWTEDRREHFISSAHERGQQQHISVGFDDQGRILALDVTFWHDNGAYTPYGIICPIVTSTQLLGPYKPGAYRVDFHSMYTTTVIVTPYRGAGRPQGAFAMERTMDRIAQSLGLDRTAVRAANFIQP-DEFPGRPLIYDSGDYPAQLEMIKRLVDWDGFADRQGHLLGIGIGCYVEGTGPG----PY----EGAHVQVLTDGSVEVAIGLTSQGQGHQTVFAQIVADELGVPFEQVRVTTGDTRRFGYAVGTFASRAAVMSGSAVALAARSVRAKALRVAADALEASEDDLEIVDGVVAVRGNPTACIGLGQVAVLSNGEAPGLESRDYFSP----------------PRCTFASGMHAAIVEIDPETSEISIEKYCVVHDCGTLINPMIVRGQVHGGVAQGIAGALYETLDYEHGQLRNASFMDFLMPYVTELPALELDHQQTPSPLNPLGIKGAGEAGVIPVSAVLAAAVEDATGIRIESMPLSPSRLFHLRQDRSPAQ
MTEDARGHWGQFGGRFVPEALVAALDELDAAYRKAMADETFTAEFDRMLREYANIPSPLYHAERLSREVGVRVLLKREDLNHTGAHKIRNVLGQALLTKRLGKNRIIAETGAGQHGVASATAAAYLGLDCTVYMGAEDCRRQALNVARMKMLGAEVIPVTAGSQTLKDSINEALRDWVSSVDNTHYLLGTAAGPHPFPVLVRDLVSGIGREARAQCLDMIGRLPNAVTACVGGGSNAMGIFHAFVPEESVALYGFEAGGKGLDTGKHAARLVVGNQGVLHGARSYLMQDDDGQIIESYSISAGLDYPSVGPEHAWLKESGRATYEAVTDAEAMDAFQRLCRTEGIIPALESAHALAGALRLAPVLRGDDAVVMVNLSGRGDKDMETAATYFGLTDAAMTSQEGLRGGVGDSPVRPDARLKVRGEFAYSSDLWMENMLWGTTLRSPHPYARIRSIDISPALKLPGVRCVLTAEDVPGK-FYGNDHPDQPVLAMDVVRYQGEPVAIIAADHPETGRRAAKLIEVDYEVLEPLTDPRRAILDESPHLHEG--GNIVRHQPVRVGDPDN--ATADVVVTAEYEVGMQDQAFLGPESGLAVPAE-DGGVDLYIATQWIHNDLWLVAPCLGLPEDKVRMTQSGVGGAFGGREDLS-VQIHACMLALHTGRPVKMMYNREESFFGHVHRHPALMRYEHGANRDGKLVYAKAEIILDGGAYASTTPAVVGNAASLGIGPYEVPHIKIDAWGTYTNNPPCGAMRGFGAVQACFAYESQMDAMAAKLGLSPVEFRRRNAVSQ-GSALATGQVISPAPLAEMLTRLEAMELPRPVDD--GVKRGVGYGVGIKNICFS----EGFDDYSTARVRLEVEPVALVHTAGVEVGQGLVTLEAQIARTELGV--EQVTIVPADTQVGS-AGSSSASRQSYMTGGAVRQACLAVRAVV----AERVGSSADEITLTGGKIVSAT-RGVIGALAEILGDS-----PIEQTREFRHRPTQEMDPVT-GQGD-SHTQLALCVHRAVVDVDVDLGLVKVVDLAAVQDVGKILNRLSLEGQIHGGTAQGLGLAVMEEILVTDGKVRNPSFTDYLIPTILDMPPMRMEILEYPDPNAPYGLRGAGEPPTLSSTPAIAAAIRDATGLRLPRVPIRPEHITN--------T
M----KGRYNGFGGQFIPETLMNALIQLEEAYNYYKEDEAFCTELDYLYRQYANRPSNLYYAKKMSDDLGPKIYLKREDLNHTGSHKINNVIGQVLLAKKMGKTRVIAETGAGQHGVATATIAALLGMECEIFMGEEDTKRQALNVYRMELLGAKVNAVTSGTMTLKDAVNETLREWVNRIEDTHYVMGSVVGPHPFPMIVRDFQRVISKEIKEQIMAIEGKLPDCIVACVGGGSNAMGSFYEFIDDTECILYGAEAAGIGVDTKYHAASITKGSVGIFHGMKTYFCQDEYGQIAPVHSISAGLDYPGIGPEHASLHSNGRAIYKPITDKQAVEAFMYLSKMEGIIPAIESAHAIALAIEVASQM-TKEQVMVITMSGRGDKDVAMIARYMGQEISEM---------VGKSIPRVDAFDKVTGRAKYVEDILPQDTLVARIYHSKIANGLVKSIDTTEAEKVPGVVKIVTCFDVTEYYDVSHQDIADRLVLTDRVRFVGDDVAAVIAENDVAADQAVRLLKVEYEEYPFVLKPLEAIKPEAPQIHDDFKRNILRVTTREKGNYEEAIKEQGLIVEGWYSTPIVQHCHIENHICTARTEN--GKIVISSSTQIPHIVRRIVGQALGMDWGKIRVIKPFIGGGFGNKQDAL-YEPLCAFLTLQVGRPVTINVSREETFVSNRVRHPFNVHLISHLRADGTLVARKVAIYSNQGAYASHGHSIAAKGMGALAQLYPCEHFSAEAYTVFTNTPVAGAMRGYGIPQTMFAEESHIEDIIKKLGENSLNWRRNHIMPV-GFEDTSKNVHHYDSFNQCFDKANAYLDYEKKVELYEKRRGVGMAAFWYNTAVW----PIALETSSCRMILNQDGSLQVQLGETEIGQGADTAFTQMVAHAVGVTIDKVYVSNQDTDVTPYSSGSYASRQTYVAGFSITKTAQELRKKILDVGYRYTRVSVDLLDIVDNNLVRITDNKVVMTLADLANASLDFSQHISAEQTAQA----------------KSNAYSFGCCFVEVEVDIPLCKVELIDIINVHDCGTLINPALAEAQVHGGMSMGIGFALSENLLIKTGKVLNDNLLDYKLATFMDHPDLEAQFVQNAEPTSPYGTKGLGEPPTCPVAPAIRNAVLHATGIAINDLPLNPHKLFEAFKEGG---
MS--APGRFGRFGGRYAPETLMGPLLELEAAYLRLKGEPAFQAELAALLKDFVGRPTPLTKAERLGGALGLELYLKREDLAHTGAHKINNTVGQVLLARRMGKTRVIAETGAGQHGVAAATAAARLGLSCTVYMGSVDMERQALNVFRMRLLGAEVRAVDCGSRTLKDAVNEAMRDWAASVKDTHYVLGSALGPHPFPTIVRDFQACIGREARAQILAQAGRLPDLAVACVGGGSNAIGLFSGFLGDTGVALVGVEAGGVGLGPGQHAARFAAGKPGILHGTFTMLLQDADGQVRPTHSVSAGLDYPAVGPEHAALAESGRARYESVSDAEALAAFDRLAREEGILPALESAHAVAWLCRQARRL--QSQLVVLNLSGRGDKDVETARRARGSRVGGM-------PAVGQDKLRKEGPKKLTGAALYVDDIPVKGAWHGVTVRSTVPHARIKDIRFLKGFPWKQA-VVVTAADIPGN-CVRLIEDDQPLLADAITRHVHEPVALIAHPDRSAAYESLKFVEIEYEALPAALTIEESLRKKA-ILRGS--DNVFKQFRIKKGDAAKAMKKAWKTVDTVFRVPHQEQAYIEPQGMVSWFEK-DGTLVLLGSLQCPYYIVKAMQPIFGLPEEKIRVVQAVTGGGFGGKEEYNMIAGHAALLARKAKRPIKMIYDRHEDMAVTTKRHPAVVRHRAGIDRKGKLVALDIDVVMDAGAYLTLSPVVLSRGVLHASGPYTCADVDIRARCVATNTPPNGAYRGFGAPQTLFAAELQWENLSEASKIDSLTLRERNLVKI-GSELSTGQILESVGLKKCLEVVVKRSAYAKRRKEHPTWRGIGLAAVHHGSGFT----GNGEVKSRASLSLTKRGRFRIEAAASEIGQGSMSTLSQIVADALGVPYEWIDLEVNDTRRVPDSGPTVASRTCMVVGGLLHAAARDLKAAILAKTKKFPKT--------------------ETELQAAAKA--AAKGPLRFTRRFEKNTDIEFDDKT-YRGD-AYGSYGYAALAVDLEVDRTTYEVSVKKVWTAQDIGKAINPKIVEGQIMGGTLQALGWALLEKPVYKNGAMINNQLTNYIIPTAMDAPAMDVVLVEEPYSRGPFGAKGVGEMPMDIPAPAVCAAIRQATGLLFPEIPVTPESIAEALRRK---K
---------------------MPALEQLERAYLEARGDPSFAAEFDALLTTYAGRPTPLTLCRNLTGDPRVKLYLKREDLLHGGAHKTNQALGQGLLARRMGKRRLIAETGAGQHGVATAMIGALLGMPTRIYMGAKDVERQRLNVFRMRLMGAEVVPVTSGSQTLKDALNEALRYWTESYEDTHYLIGTVAGPHPFPTIVRDFQWVIGREARAQILEAEGRLPDAVVACVGGGSNAMGIFSEFIPDKDVALVGVEPAGHGLSTAMHGATLLKGRPGVLHGSETYILQDEHGQVAETHSVSAGLDYPGVGPEHAHLMTSGRATYVAATDDEALDAFQRLARSEGIIPAFESAHAIAHALKMVAQA-GRETVLVVNLSGRGDKDMEQAQRLLDPGRSTM----------GISVPRADGPPKVTGASRYVDDIAMPGEIFGRTVRSPVPRGILRGVRFDPAFDWSDV-TVVLAEDVP-N-VVALILDDQPILGTGKVNHAYEPIVLLGCEDRLKLARAVQAVALDIDPLPPVLDMRASLEGKE-ILWGA--DNVIKRYLITKGDIDAALARCEVVVTGTYASHHQEQLYIEPQGVIAWWDE--AGAHATGSIQCPFYVHKAFLKAFGLSPDRIHITQSVTGGGFGGKEEYSIIALHAALLAKKSGRPVRMIYDRTEDIEATTKRHPASCEITSGCDRDGTLRALKIRILMDGGAYATLSQVVLSRGALHASGAYRWDDVWIEATAVATNTPPNGAFRGFGAPQTIWAIERHLDRVARELGRDPLDLKAKNVLRP-GDSTATGQVLASVAGEECIAKAIEASGYRQKRAAGRVARGVGLSVFMHGAGFT----GSGERKGKVALDLAPGGRLRIRTASTDIGQGTETVFRQIAADAAGLPLDRVEFAVPCTTTVPDSGPTVASRTVMVVGSILEAAARELSGRVRAEQEAARQRAAEE---RAGA---------AASFEEAADL--AREGQVTSLKQYEPPGYVRWDDEA-YKGD-AYPCFGWACDVAEVEVDLDTFEVTVVDFWSAADVGKAIHPVMCKGQIEGGSLQAIGWALSEEIVWQGGKIRNPRMTNYIIPTSLDAPPFHVDLVEAPFPFGPGGAKGIGEMPMDGGAPAIAAAVEHATGIAAWALPLTPERLFEAARGAAERA
MRVKGDGYYGRFGGFFVPEVLVSALKDLEMAYDRLANDRKFKADLSALLRDYAGRPTPLYLARRLSGRVGANIYLKREDLAHTGSHKINNALGQALLAKRMGKKRVIAETGAGQHGVAAATASALLGLECEVYMGEIDVQRQRLNCYRMSLLGAKVNEVRSGSRTLKDAINEAMRDYAASSDRSHYLIGSVVGPHPYPRIVRDLQSVIGTEARAQMLEQAGRLPEALVACVGGGSNAIGLFHPFMHDTGVEMYGVEAGGEGIQTGRHSASVVAGEEGVLHGALTLVLQDQDGQIAETHSVAAGLDYSAVGPEHAHLSRSGRAKYSAVTDKEALAAFHMLSEQEGIIPALESAHAVAFAITLAKGM-PKEASIVVNLSGRGDKDVAQVADMEGP---KMTVH----GGVGQSIKRKEDARFVRGKGNYVDDVKLPGMLYLDIVRSPYAHARIRYINIEKALKVPGVLAVIRGKDLEANL--TLMSDKQMVLPVERVMYQSQEVAAVVADSRYAAADGVAAVEVDYEPLPVVVDPMKALEPGAPILRPDRQTNRIWHWEV--GDTDKALKESDVVVKENLYIPRIHVSSIETCGCVASFDAM-GKLTVWMTTQAPHAIRTVFALVAGLPEQKIRIISPDIGGGFGGKVPVYPGYVLAVVAALKTGHPVKWIEDRSENIQADSFARDYHISAEIGATRDGKLTALRVKTIADHGYTDAANPSKFPGLFHIVTGSYPFEKAHVEVDGVYTNKPPGGAYRCSFRTEAAFTIERIVDSLARKLGMDPAEFRMKNFIPP-EAFPALGWEYDSGNYQGALRKAMDIVDYDALRKEQGELMGIGISSFTEIVGAG----PSLKMFDSCEIRIHPTGKAIARFGTKSQGQGHETTYAQILAEELGISSEDIAIEEGDTDTAPYGLGTYASRSTPTAGAAASIAARKIRDKAQKIAAHLLEVSPDDLEWKDHKFQVKGVPDKAKTMAEIAFAAYGMEAGLEAVDYYDP----------------PNLTYPFGSYICVVDIDKETGEVKIRRFVAVDDCGTIINPMIVEGQIHGGLTMGLAPALLEEIHYENGNILGGSFMDYLLPTAVETPKWETAKTTTPSPHHPIGAKGVGESATVGAPAAIVNAVVDALGVTHIDIPITPWKVWKILHEKR---
MRCDIKGYYGQFGGRFVPEILITPLLELEEVFLDIVHSPDFSQRLIRLLETYAGRETPLFQASRLAAKWKAKLYLKREDLLHTGAHKINNTLGQALLARHMGKRNVIAETGAGQHGVATAAAAALLGLECKVFMGEEDIRRQAPNVFRMKLMGAEVIPVASGTATLKDAMNEAMRHWATYIRDTFYVIGSVAGPHPYPLMVRHFQSVIGQETRRQILRAEGRLPDKIVACVGGGSNAAGMFHAFLEDESVKLIGVEAGGLGIESGKHGATICAGEPGVFHGSRSYVLQDENGQIKEAHSISAGLDYPGVGPEHSFLASKGRVKYVPINDDEALEAFSELCKTEGIIPALESSHALAQAKKEMALM-QSGEICVVNLSGRGDKDMPIIEKVLAG---DMKPTDKQTSVVGKPLPRTDGYERVSGAAVYPSDVLLPDMLYGAILRCPYPNARVKSIDISVAERLPGVRAVITGST-PGDL-----DGVSAKLFDPHCRFEGEAVAAVAAETPYQASDALQAIEVKYDVLPFVVDERKAAESGAPAVHQK--GNVAAPTKYERGDVEKGFAEADVVLEEEYRTECELHTPLELHGCVAKWDH--NQLTIWESTQGVYAVQSKVAEVLGLPLAKVRVIGHYVGGGFGSKLRAGKYTVIAALLAAKAARPVKLFLSREETFVTCGNRPPTNMKLKAGVKKDGTLTALQLTVTGTGGAFPAGGVSLVD---WQVRDLYTCPNVRTEATDFYTHTGPARPFRAPGHPQGSWALEQMLDALAEKIDMDPVELRLKNIPLF-SQAR-DGKKYSSTGLKECLETGAKAFGWADARKNRHLRRGVGMAACLWFVGGG-------GPPSTIVLKLFADGSANLNMGASDIGTGTKTIMAMVVSEELGVDPSKIFIENADTGTTQFATPSGGSKTIPTESPAVRAAAIEVKRQLLAMAAQDLKVDASRLAMKEGSIYISNEPSRTVKISDVAGL--KKRGVIVGVGYRGPPANL--------------VVNPFGAQFCEVQVDVRTGEIEILRFVAAHESGRVMNRLTFDSQVIGGITMGIGLASTEFRVLETGKLCNRNWHDYKLPTSLDITEITSVPVEILDNEANTGAKGLGEPVTIPTAAAIANAVYNATGIRITHTPINPVQLSLLFSEKPVKG
M--DKNGRFGSYGGRFVPETVMPALIELEESYRALQADAGFQAEVEFYFNEYAGRPTRLYHAAKLTQHYRGQIYLKREDLLHTGAHKINNAIGQALLARRMGKKRIVAETGAGQHGVACATVAALFGMECCVFMGQEDMERQALNVFRMRLLGTQVIPVTSGSGTLKDATSEAIRYWVTHIQDTHYIIGSVVGPHPYPMIVRDFQAVIGREVARQVEEIGAEL-KYMVACVGGGSNAMGIFYPFRDNAAVRKIGVEAAGKGLNTGEHAASLTHGRPGVLHGALSYLRQDGEGQVIPAYSISAGLDYPGVGPEHACFKDSGQVTYTSVTDKQALAAFQQLARLEGIIPALESSHALAYLEELMPQT-KETDAIVVCLSGRGDKDVQMVADVLEG--RIMEDK-RNFKYVGRSIPIEDGAAKASGRIRYTGDMAIDGMLHAHLVFSQVPHGRIKNIDISEAMAVPGVVKIYMRDNAPQRFFAGQNAVEDQELFPEVVRFIGDTVAAVVAETKAAALTAASLIKTDYELLPMVIDPEDALSGQV-AVHDS--GNPFFTMETSYGDTAAAMAAPEIVVEDRVETPKIHHAAMENHVCIAAPDH-RGRITVHSPCQIVYSVRLIVAKVLGLPYHKIRVIKTPIGGSFGGKQEIT-LEPYCAFFAKDLNRPVKIEFDRLASIIATRTRTKTIGYVKTVVSPEGKIMARDMKHIIDTGAYTSNGRVICYAMGKKLSRLYRIPSQHYQAIAVHTNTAIAGAARGYGSPQVQTIAEINLDNVARRLQMDPVEFRLKNLVHP-FDADPGGPNLGNARIIDCVHKGAEAFGWREKWNRTRWQTGVGMACATHGNGYY----GAYQEFGTMTIRMLEDGSIMLNAGLHDLGNGTVTAMKQIVAEVLEVALDMIEAPEADTDISPYDIGCQASRVIHVCGANAMQAAEELRSLLIRESAKIFQCSEEEVLLENGMVYTSREPEKKIGYGQMAAAIQKNQVELICTITYRS----------------PANPGSYAVNFVEVAVDTYTGFVKVVDVVAVHDIGQAINTGFVEGQIHGGVQMGLGLAISEDIAYRTGVAGGASFSKYHLVNAPDMPPVRVLLIEEGEEHGPYGAKSVGELATIPVTAATVNAINHALAANFTILPVTPDKIMAMLTARQRTR
MM-DERGYFGRYGGRFVPETLIPALMETEEAYRELAGDEKFQQELQLYLKDYVGRESPLYFASRLSENAKARIFLKREDLNHTGSHKINNTLGQALLARKMGKKRLIAETGAGQHGVATATAAAAFGLECTVYMGSKDMERQRLNVFRMQMLGAEVRGVKKGSETLKDATNEAFRDYIRSFEYSHMVIGSVVGPHPYPMMVRDFQAVIGRELRRQFQEQEGGLPDCIIACVGGGSNAMGIFYPFLED-PVKLLGVEAGGCGTAPGQHCATLSRGNDGVLHGAFSRLLQDEYGQVMDTHSISAGLDYPGVGPEHASLRERGRVDYVQMSDREALDAFVQLCRMEGIIPALESAHAVAYALKIAAAL-EEEKSLVVNLSGRGDKDVEEVARLLGGVNGNMTTYA---SPIGSSLKRVDGPGKISGLEKYAADYYPDNCLWAGAKRSDHPHALIKKIDISPVRNLPGIFAVLTHEDIKGN-RVGVPEMDQPVLADCKVRYKGDPVVLVLAENKTLLQEAIDKIIIKYEPLPAVFDPEAALAENAPLLHENRNKNLLLGGKVIRGNSIAAMSECDAVVEADFQLPWQEHAYLETEAGVARVDE-EGILEIIASTQTPWRDRNELAYALGWPVDKIRVIAPYLGGGFGGKDGIT-VQGLLGLAALHSGRPVKMWNSREESFLSSTKRHPGQVHYELGCKNDGTLHALNCRIVLDTGAYASLGGPVLALAMEHAAGVYRIPHALIEGFSVYTNNPVGGAFRGFGAPQVLAGLEQVMDILADKIAWDPLAFRLKNAVMR-GDETGAGVWMNSTAIIPCLEKVQEHPLWTSRQAWVFKQRGVGLAAGLQGTGYG----PMVADIANAKIELLSDGRFRIYSGVADMGQGNNPTNVQIAAEVLGQAAECFELIQPDTLQTLPSGSSAASRTTYSYGNALKAAALQLKERILTRACNMMGLYAEDFLLSSGRLN----SGREIPLGLVAASMR------VSIYSYTAPVNRYPDKINRAAGF-PHRVFAFACHLARVQIDELTGEVEVCDYLAVTDAGKVLNPQLYEQQVQGGAVQGMGYALWEDFKLDRGELMTRNLATYILPTSMDVPDILSIAVETVEESGPFGMKGIGEIVINLALPAIANGIARAVGQHIFKSPLTAEQLLLILEKR-PAE
MFDDSRGRFGEFGGRFVPEILMPALEELEEAFKKIYQTSKFQEELAYHLRDFAGRPTPLYLAKRLSKETGCKVYLKREDLLHGGAHKLNNTIGQALLAKSMGKTRLIAETGAGQHGFATAIVGAKFGFKTRIYMGVEDVKRQKHNVYRMRLLGAEVCPVYSGSKTLKDAINEALRDWITNLETTYYLIGSVVGPHPYPLIVREFQRVIGREIKEQILKKEGRLPSALFACIGGGSNAIGTFYEFIKDEEVELIGVEAGGKGLQTDLHSASLKAGSQGVLHGAYTFLLQDKYGQIAPSHSVSAGLDYSGVGPEHSFLKEIHRLRVDTATDDEVLEAFKLVCKLEGIIPALEPSHAIAYVRKIAEKF-DQDDIIVITLSGSGSKDLDIVREHFDIEERVMTQQK-TFRLLGKKTIRKDGIAKVTGQEKFASDIAFPYMLHARVLKSPHPHAKVSFIDVSEAEKMGAT--VITFREIPDRYSTPEATYKDWQVLTNKPLFFGEPIAAVAAESEEEAQRAIEAIKVNFEVLEPSFDAIESMTPGKPLLHETIENNIACQLEIAEGDVEKGFAESDLILEREYRTNRRYHNQLETKSAVVNPES-GGGITVWSTTQSIHNSRLLLHQIFGIPMGKINVKKVALGGAFGSSIHVNPAVPIAVALALKARRPVKLSYTREEDMH-DHVSYQMIFKLKLGAKKDGKLTAGELHATLDIGAHQIQAYPLLGCVVGWWVSLYKLPHKKYVGKAVYTNKVPSCAFRGYGNPQISWAVESLMDELSEALGINPLEIRLKNYLGK-GDVFPVKSVIQSCGVEEILKKGSKIIGWENRPR--RHRRGMGLGRGFHTSSAGAPVPSTVVDHGGAMLKINEDGTLDYITALMDHGGGTLTAHAKIIAEELCVPLENVNIVVADTQTTIYDVCTHASRGVYSGGGAAHKVAKQVKQKLLEYASKILDAYPHALKIRQGVIYAEGIEGKEITIGEVTSIAR----TIAAVDSLRQ----------------GSCPPHFTGYFVEVEVDTETGKVKPIRVVAGADIGTVVNPDLAAGQVHGGFVKGWSMATLEDTQYESGDLMNRGFNNYKTPPPPDLPRFIVFFADTYEPTGPFGAKGIGEGALNPVAGAVANAISNAVGIRFYDLPITPIRILKAIKEEG--G
MNPDQAGRYGPFGGRYVPETLTRALDELTVEYAKAKADPAFQAELDLLLQDFVGRPSPFYHAKRLSEKCGAQIWLKREDVNHTGAHKINNTLGQALLTIRMGKQRVIAETGAGQHGVATATACAHFGIPCVIYMGEEDIRRQAPNVFSMKLLGAEVRPVTTGSRTLRDAINEAMRDWMSSVETTHYILGSVVGPHPFPQIVRDFQAVIGTEARVQSLARFGRLPDSVVACVGGGSNAAGMFYPFIEDTGVELVGVEAGGRSDDAGDHASPLSFGSPGVLHGSYSFVMQDEDGQTCDVHSVSAGLDYPGVGPEHSYWKATGRVRYTNCKDNDALDAFDALASCEGILPALESSHAIAAGMKVAAEK-PADQIVVVCLSGRGDKDAAEIARLKEE--RQMSDISKTFKVIGTRPVRHDGADKVTGRALYGADVQLPGALHGKVLRSPHAHARIKLIDTSIAEKIEGVYAVATGKDWPDVDAVHLKDLSENCLAVDKVLYKGHAIAAVAARDVHIAEAAIAAIRVDYELLPAVTSVLDAMKPGAPILHPGLPTNIDRHVHFETGDIAAGFAAADLILEREFETATVHQGYIEPQVSTALWNE-DGQLKIWTSTQGSFTARHQTAELLQLPISKVTVTPCEIGGGFGGKIAVY-LEPVAAILSRKSGRAVKMTMQRDEVFEGTGPTPASFIRVKLGATKDGKLTAGQAYLAYESGAFPGGVIG---PGTMCIFSCVELPNAVVDGYDVCVNKPKTQAYRAPGATQAAFAFESTFNELAEQLQIDPIAIRRINGVKE-GSRRVDGPVYPRIGYLECLEAAQNSSHWNSPLE--GPNQGRGIAAGYWFNIGL---------KSSVSASVNPDGTVNLLEGSTDIG-GTRTSIAMQLAETLGIPAADVLPKVVDTDSIGYTDVTGGSRTTFATGMAAHKVGLKLLEQLTARAAFLWDCDPAEVKV-DGDLY----RDQQLTFKQLAEKL-SAGDPVVGHASVSP----------------EGPTNGFGVHIVDVEVDPDTAKVKILRYTAIQDAGKAIHPSYVEGQMQGGAVQGIGWALNEEYFYDDHKMRNASLLDYRIPTCLDVPMIDTIIVEVPNPNHPFGVRGVGETPIVPPPGAIADAIFQATGVRATRLPISPPRLWKAMSQLA--K
MADAALGDFGQFGGRYVAETLMPAVEQLAREWPLAWADEAFRADYSRILSEYVGRPSPLTPAPRLAAAIGGQIWLKREDLNHTGAHKINNCVGQVLLARRLGKTRIIAETGAGQHGVATATVCAYFGLPCVVYMGAEDVARQALNVFRMRLLGAEVRPVQAGSATLKDAINEALRDWVANVADTHYVIGSVMGPDPYPSMVRDLQRVIGDEARAQCLDRIGSLPDAVVACVGGGSNAIGIFAAFIDDPGVQLIGVEAAGEGLD-GRHAATMSRGEVGVYHGMRSLVLQDDDGQLQEAHSISAGLDYPGIGPEHAYLRERGRARYLAIDDEQALAALSLLSRTEGIIPALETAHALAALESLVAEL-GPKAKILVNLSGRGDKDMHTVMGRLDAEGTRMPEQDLVRWQLGKSHRKVDAMERMRGITRYTDDIKLPGLLHCKILRSPHPHANILSVDVSRALAMPGVHAVLTGADLPVPYGVIPWTPDETALACGKVCYVGDGVAAVAAIDEDTAIAACEAIEVEYEPLPAYYDPEEALAGAHK-INPYARGNLSKDVVLEFGDVEASLDGADIVVEGEYYFEGTTHGAIEPHCAVAHVEP-NGLLTVWSATQVSHYLHRELAKVLGRPAHTIRVIQPPLGGAFGGKSEPFDLEFCVALLAIRTGRPVKCLYTREEVFYSHRGRHPMRMRYKTGFRQDGTITGVSARTFIDGGAYSSFGLVTTYYSGQLLCAPYAFPAYRFHSTRAYTNKPACGPKRGHGSVQPRFAIEVQLDKAAVELGLDPIELRRRNDIGP-EGVTVNEFKIGSNGFLECLSRVEAASDW-GRRATLPYGRGLGIAGSTYISGTNYPIYPNEMPQAAVQVCLDRSGRARVFSGANDIGQGSNTMLAVIVAQELGLELDDVRVLSADSDLCPVDLGAYSSRITLMVGGACLDAAQKLRRKVRAAVAKRWELPARRVTLIDRKAMDLEDPSRSVSIVEAFQWA-ADHGLLGEVGNYNTPKDR-HGSYR-GGTIGASPAYSFTAHVAEVEVDPDTGVVEVKHIWVAHDCGTALSQRIVEGQMEGSAYMGFGEALMERHDVHNGVHIGPSLLDYRMPTFLDTPELHALIVEAPDAQGPYGAKEAGEGPLHPSIPAIANAIYDAVGIRLDSLPFAPPRVLTAIEDRLEVA
MSTDGFGWFGAFGGRFMPEALMAALDELDVAWQQAMLDPSFVAEFEGLLHTYAGVPSMVYDAHRLSEVAGARILLKREDLNHTGAHKIRNVLGQALLTKRMGKTRVIAETGAGQHGVASATAAAYLGLDCTVYMGEVDTERQALNVARMQLLGAEVIPVRSGSSTLKDAINEALRDWVASVDHTAYLFGTAAGPHPFPSLVLSFVRGIGDEARQQCLDLTGRLPDAIAACVGGGSNAIGLFAGFLDDPEVAIYGFEAGGDGVETGRHAATIFAGSIGVLHGSRTFVLQDEDGQTIESHSISAGLDYPGVGPQHAALSQAGRASYLPVTDAEAMEAMALLARTEGIIPAIESAHAIAGTLKVAEE--RPGQTLLVNLSGRGDKDMGTAMEYFQLGEGKMTE-----------LARIEDAALLTGQGRFLDDLDLPGTLVATVVRSPHAHARILSVNLDRARAQPGVAAVIGPEEILATL-----PTPYYPTATDKTRFVGEPVAVVIASDRYLAEDAAEFVEIDYEPLAAVVRTDAALEPDAPRLHDQAESNVATDRTFEFGDVDGAFAAAQHVVSRSYSFPRYSSTPMECYSVVADWRDEGPEVTAHANFHGPFSMAPVVAGALGIPTSSLRLVPADIGGSFGIKSAVYPYIALMAVASKYAGRPVRWTEDRLEHLLASSSGSDRLMTFEAAVDHQGVVSALRVDLIDNVGAYLRPEPSTLYRCFGNITGAYDIDAVTIRARAVVTNKAPTGLNRGFGGQQLYFGLERLMDDIGVVCDIDPADIRRRNMVPA-DAFPPSGGIYDSGDYHSALDLALENADYEGLRKQQGEWMGIGIATIVDPSATNIG----SGSTEHVRVSVDPQGIVSVLLGTVPQGQGHATVARDIVAEHLGLPVAQVRPVEMDTATTPWSSGSYSSRFAPLLTSALLEACDRIAETIKLAGSVLLGADPAALELIDGTVRVADEPSRSVAFRHAAGLVHGVSARLYEEAAFTPPQSK-AASRT-DQIN-SSLCYGFVADVVAVRIDKETLKVTIEKLSSVHDAGTILNPTLLEGQVHGAMVQALGGALFEEMTYDAGQPTAGTFMDYLCPTSAESP-LVSGHQETPSPLTRLGAKGSGEGTSMSLPVAIANAVADALGIEITSMPLHGNVLHQLLNTTK--S
MK-NRNGYFGEFGGAYVPKPLEKILKEIENAFFTYIEDPSFLEELKYYQKEYIGRANPLYYARNLTDSIGAKIYLKREDLNHTGAHKINNTIGQVLLAKRMGKKRIIAETGAGQHGVATATVCALFNIDCTIYMGEKDIERQSLNVFKMELLGAKVVPATTGRKTLKDAVDAALNDFIENCETTFYLLGSAVGPHPYPVMVREFQSIIGKEAREQILEKEGRLPDYLIACVGGGSNAIGLFNPFYDDLDVNIVGVEPAGLGLDTKDHAASLSKGTIGVIHGFKCYTIQDEAGNDLPVHSIAAGLDYPGVGPEHCFYKDSNRGKYVTVTDNEALEAFKTLCKTEGIIPALESSHALSYGMKLAKNL-SKDKIIIVNLSGRGDKDAKQIKEILNC---KMSKN----NINVCSYPRHESIRKVTGKPEYTDDLYFPNLVYGKILRSPYANAKVKSINIEKAQKIPGVLAIITAEDIPDLFPPSALLLKDERILTNRPLYVGDRIAAVAALNEELCQKALDNIEIEYEIFKPIFKIRDAILENAEIIQPHLSTNIVKTMEVNTGDIDIGFKESDYIFEGDFFTPQIQVTAMEPTGCVCDYNN-ENKLTIWSTSQTPFQERRILSYLLEMQESDIRIVKPLMGGGFGARQQLH-NQHVGALLSKIIRRPVKIINSREEEMISTVARHEVQCKIKFGVMKTGKINAYHVKAYFNTGPYTTHGPTVVAAASKKV--QYNISNYRFDGYCVLTNSPVSGAVRGYGNPQISFGREIMLDRISRKLGFDPIEFRMLNHIKT-GEKFPWTDPILSCEIDDCVSGALKIKKMIDSSETQDIVESWGIAFGCHTSGPS------SKEMSSSAIIANDDGSVNLLVGSADIGQGSETTLSQVVAMTLGIEIKDIRIQAADTLTTPYDTGTFGSSQMFVCGNAVKRSAEDLIVKIKNGLKNKFEVATKDIVFDNGIFFINSPGRIERDFKNAIKEITKKGNVIIASSSYSA----------------EAAPPPFSVCFAKVEIDKRTNEIKVKHFIQAVDVGTPINPVIVEGQVEGGIQMGIGYALMEKIEIVVRKPISTDLLHYKGPLAVDMPNTYVYIANSYEPKGPHGAKSVGELSTVAVAPAIANAISNATGIEIDHLPLSKKFTISGTRMTQRKY
M--DAGGHFGPYGGRYVPEVLMAPIEELEAAYLAARDDAGFQKELADLLHNYAGRPTPLYLAKRLSDKLGARIWLKREDLLHTGAHKINNALGQALLARRMGKRRIVAETGAGQHGVATATVCALLGFECVIYMGEEDMRRQRLNVFRMRMLGATVQGVANGSATLKDAISEAMRDWVANVGDTYYLLGSALGSHPYPMMVRDFHKVIGEEAREQISAAEGRLPDVAIACVGGGSNAIGLFHAFIPDAAVRLVGVEAGGRGNNIGEHAARYRGGAPGVLQGAYSYLLQDENGQVSLTHSVSAGLDYAMIGPEHAWLRDEKRAEYFAASDAEALAAARQLSHTEGIMPALESAHAVAWAIQEAPA--AKGKIFVVNLSGRGDKDIDIYRENFKELESKMATTT-PETLFGKRVRRQEDPRLITGTALYLDDLKVPGMHHACIVRSPHAAARIRAIETRAALAAPGVVAVFTGDDIKD-L--GLRRPHHHLLAQDRVYFVGHAVAVVVATDRYLARDAADLVEVDYERLPAVADPEKALAPSAPAVHPQWPDNIAFNFHQEGGDTEKAFRDADLVIRQRITSQRLLPTSIETRGVLAEWRAGEKSLTLHSSTQIPHLLRSLLAGILGMPENRLRVITPEVGGGFGAKADVYCEDALMAFIAMRINKPVKWVESRRENYQATIHGRGHVDYFELAARRDGTILGLKLKLIQDLGAYHQLTPIIPTLSVLMMPGLYRFQNVSADVVGVFTNCMPTDAYRGAGRPEATHGIERMVDMLAQELKMDPAEIRLKNFVHA-DEFPATGLLYDSGDYAKPLHKAMNEAGYQQLRQEQGRLVGIGISTYGEICALG----PSAGGWESATVKIEPSGKVTVLTGSSPHGQGEETTFAQIVSDELGVPMDDVLVVHGDTAVVQYGIGTFGSRGTAVAGTALFYALQDIKAKMKKFGAMML--GTEDVNFSGGRCVDETC-GKSVTFAEMATAAHNTAPGLVATHFWEP----------------PNFTFPFGAHIVVTEVDRETGAIEIQRYVCVDDIGRIINPLIVDGQVHGGVAQGLGQALWEQAVYDTGQLVSGELTDYALPKASGMPWIESSHTETPSPVNPLGVKGVGEAGTIGCSPAVVNSVVDALGVKHIDMPLTPEKIWKLIQEAR--A
M------EFGKFGGQFVPDHILVAVKEVEEAYNFYKQDASFQKELNDLLNDYANRPSLLYFAKNMTEDLGAKVYLKREDLNHTGAHKINNVLGQALLAKRMGKTKLIAETGAGQHGVATATAAALLKMDCEIHMGAVDIEKQALNVYRMRLLGAKVVSVEFGLKTLKEAVDSALMTWANELEHTFYLIGSAVGPHPYPLMVKDFQSVISKEIKVQILEKEGRLPDAVIACVGGGSNAIGAFAAFLDDREVELIGVEAAGRGINTKDHAATMTLGKPGVIHGMMTKVLLEEDGEISPVYSISAGLDYPGVGPEHAYLEEIKRATYVSATDIEAIDAFHYLSKMEGIIPAIESSHAVAEAMKRAKTM-RKDQIIVINLSGRGDKDVKQVAKYQGFDLVDM-------NVVNKPLASLDGKALMMGRPAYTDDFALPQSLVVKVLRSPHPFAKIVSIDCIEARALPGVATVLTHQDFKRAFGYPEPSPHDKFVLDAYVRYVGDEVAIVAAVDLQTAEAAVAAIRVQYELLPPVLDMETAVDNPS-VLHPEPKRNIAAGYKMNVGDVEAVLKTCEVVVKQTYHTTAQAHVAMETHAANAHFDH-QNRLVIHATTQTPVHVRRIISQALEYPIANIRVIKPRVGGGFGGKQAIA-AEIIVAAVAIKTGMPCRYVFTRKEVFEASYSRHPMKIEMTLGAMKDGTLKAIDCQVLSDTGAYGEHALTVFMVTGSKVLPLYKVEAVRFAGTVVYTNHTPAGAFRGYGAIQGNFALESAIDELCVELQCDPLAFRRKNMMRE-GETSPMGETMDTCKLPFCVDRGAELCDWAHNHPRRNRVRAVGMAIAMQGSGIP------LIDMAAATVKLNDDGFYNLLIGATDIGQKSDTILAQIAAEALGTTLDKIVVTSSDTDVTPFDTGAYASSTTYVSGNAVLKAATKMKETLIAEAAIVLGTTRDQVAFDGTTFVAETG---RLSLKDLSNRLFHDQKQLSVTESFCG----------------HKSPPPFMAGFATVEVDLETGEVELIDYASVVDCGTTINPKLAQGQVEGGIVQGIGMTLFEDPIYKDGKTVNNDLLSYKIPTRLEIKKLTTEFAISYEESGPFGAKSVAEIGIDTPPAALANAIYSAVGVRIRTLPITPEKIWRGMQLRAESK
MT--GLGRFGDFGGRYVPEALVAALEELDEVRTKAAHDPAFLGELAQLHRTYTGRPSIITEVPRFAEHAGAQIVLKREDLNHTGSHKINNVLGQALLARRMGKKRLIAETGAGQHGVATATAAALMGMECVVYMGKVDTQRQALNVARMRLLGATVVPVEHGSQTLKDAVNEAFRDWVANVEHTHYVLGTVTGPYPFPEMVRDFHRIIGVEARGQVLDTYGRLPDAVLACVGGGSNAMGIFHRFIDDPDVRLIGLEGGGEGVESGRHAARFSGATPGVLHGAFTYVLQDEEGQTVESHSVSAGLDYPSVGPEHSYLRDAGRAEYWPITDDEAMEAFSLLTRTEGILPAIESSHALAGAIKLGREL-GPGALLLVSLSGRGDKDVETAARWFGLL--AMTVTEAVDREIGKERRRKEDQRLITGRTRWTDNLVLPGMLHLAMVRSPFAHATITSIDTSAAAEAPNVVAVLSGKDFGEEL--DQKTPNHSPMPADRVAFAGEIVAVVVARSAAEARDAAELVDVEYDELPAALDLKDAAADTT-LAHPDLGTNKSALWVFDGGDVEEAITKAGVVIEREFRQQRLIPAFMEPRSVVV--DPTGEQLTMWSATQIPHILRFALAATTGVPESKIRVIAPDVGGGFGGKLQATPEEWITWAIARRLGKPIKYTETRSESLISAHHGRDQWQKLTLSATKDGTVTGLKVELLADLGAYVAVGGGVPVLGAFMFNAIYKFPAYHFACQTVLTNKTWTDAYRGAGRPEATFGIERMMDELAAELGVDPLEVRDKNWIKH-EEFPVAGLEYDSGNYEAATAKATEMFGYDDLRAEQGDQLGIGVSTFTEMCGLA----PSAGGWEYASVRMLATGKVEVTTGASAHGQGHETAFSQIVADRLGVAFEDVEILHGDTAVAHKGLDTYGSRSLAVGGEALVRAADKVIEKAKPVAAHLLEASVDDIEFDQGRFSVRGT-DQGLAIGEVAGAVFGMEPSLDSDATFDP----------------TNFSFPHGTHLCAMEIDTETGALKMRKYVCVDDIGNIINPLIVAGQIHGGLVQGIAQALWEEAVYDSGTLVSGSFVDYLLPTAADTISFDIDHTVSPATSVTLGVKGVGEAGTIASTPAVVNAVVDALGVSDIQMPCTPERVWKAIQNGGAGA
MASPSAGDFGRFGGRFVAETLMPAVEELAREWPVAWADPSFRGDYERILSEYVGRPSALTPAPRLAKAVGGDIWLKREDLNHTGAHKINNCVGQVLLARRLGKQRIIAETGAGQHGVATATVCAYFGMPCVVYMGAEDVARQALNVFRMRLLGAEVKSVTAGSATLKDAINEALRDWVAHVEDTHYVIGSVMGPDPYPMMVRELQRVIGDEARAQMLERTGKLPDAVVACVGGGSNAMGIFAGFLGDPGVQLIGVEAAGEGLD-GLHAATMSRGAEGVYHGMRSLVLQDDDGQLQEAHSISAGLDYPGIGPEHAHLRETGRARYVAIDDAQALDGLSLLSRTEGIIPALETAHAIAALPQLVREL-GPEATILLNLSGRGDKDMHTVMGRLDADHDDMAYEP---WKLGKSHRKVDAMERMRGVTRYTDDIKLPGLLHCKILRSPHAHAKILSIDTSRAEAMDGVHAVVTGEELSIPYGIIPWTPDETALAVGKVCYVGDGVAAVAAVDEDTAIAACAAIEVLYEPLPAYYDPEKSLEATAKVINPYARGNRSKNVVLEFGEVDPAIDQAELIIEGDYFFEGTTHGAIEPHCAVAKVEP-NGMLTVWSATQVSHYLHRELAKVLERPANTIRVIQPPLGGAFGGKSEPFDLEFCVAKLAMKTGRPVKCLYTREEVFYSHRGRHPMKMKYRTGFTKEGKITGVAARTFLDGGAYSSFGLVTTYYSGQLLCAPYRFPAYRFHSTRAYTNKPACGPKRGHGSVQPRFAIEVQMDKAAVELGLDPFELRRRNDIGA-GGETVNDFKIGSNGFLECLEQVEAASEWTERKPELGYGRGLGVAGSTYISGTNYPIYPNDMPQAAVQVTLDRSGRARVFSGANDIGQGSNTMLAVIVAAELGLELDDVRVLSADTDLCPVDLGAYSSRITLMVGNACMEAAQKLRRKVRESVAKRWEVPKKRVTLVERKAMDIENPEQSVPIAEAFQWA-SDHGLLGEIGSYNTPKDR-HGDYR-GGTIGASPAYSFTAHVADVSVDPETGVVTVHDIWVAHDCGKALSRRIVEGQMEGSAYMGFGEAIMERHDVHSGVHIGPSLLDYRMPTFLDTPDLHALIVEAPDPQGPYGAKEAGEGPLHPSIPAIANAIYDAVGVRIDTLPFSPPKVLAAILERQRSA
MSTDEAGRFGDFGGRFMPEALMAALDELTAAWQDAMADASFTDEFHRMLREYAGVPSRLYDATKLSEVAGARILLKREDLNHTGAHKIRNVLGQALLTKRMGKTRVIAETGAGQHGVATATAAAYLGLDCTVYMGEVDTQRQALNVARMQLLGAEVIPVTSGARTLKDAINEAIRDWVSSVEHTAYCFGTAAGPHPFPAMVRDFCRSIGDEAREQTLELTGALPDAVLACVGGGSNAIGIFTAFLDDEGVDLLGLEPGGDGVDTPRHAATIHAGQVGVLHGARTYVLQDEDGQTVESHSISAGLDYPGVGPQHAHLADIGRATYRPVTDTEAMDAMALLSRTEGIIPAIESAHAIAGALQLAAE--RPGSTLLVNLSGRGDKDMGTAIEWFGLGGAKMTATQEPRLEIGRDRRRKEDQRLITGRTKWTDNIQINGMLHLAMVRSPFAHAKITNIDVSEAKASRNVVDVLTGADLAETQ--DQVTPTHLPVPADRVSFAGEIVAVVVARSQAEARDAAELVDVDYEELPAALDLKEAAADTV-LAHPDLGTNKSALWKFDGGDVEEAISKAGVVIEREFRQQRLIPAFMEPRSTVV--DPTGEQLTMWSATQIPHILRFALAATTGMPESKIRVIAPDVGGGFGGKLQTTPEEWITVAVARRTGKPVKFTETRSESLMSAHHGRDQWQKLTLAAEKDGTVTGLKVELLADLGSYVSVGGGVPVLGAFMFNAIYKFPAYHFACQTVLTNKTWTDAYRGAGRPEATFGIERIMDELALELGVDPLEVREKNWIKA-EEFPVAGLEYDSGNYEAATAKAKEMFGYDELRAEQGDQLGIGVSTFTEMCGLA----PSAGGWEHASVRMLATGKVEIVTGASAHGQGHETAFSQIVADRLGVPFEDVEVLHGDTQVAAKGLDTYGSRSLVVGGEALVKATDKVVEKAKPVAAHLLEANVEDIEFKAGSFGVRGT-DAAVSIQDVAGAVFGMEPSLDSDATYDP----------------INFNYPHGTHLCAMEVDTETGQVKMRKYTCVDDIGNVINPLIVEGQVHGGLVQGIAQALWEEAVYDSGTLVSASFVDYLVPTAADTINYDVGHNTTPSLTNTLGTKGVGEAGTIASTPAVVNSVLDAIGVKDIQMPCTPERVWKAIQDGTAGQ
---------------------MPALEELEEAFRAALADRAFQEELAGLLREYVGRPTPLTEARRLGQASGARIFLKREDLNHTGAHKINNAVGQALLARRMGKRRLIAETGAGQHGVATATAAALLGLECEVFMGERDMARQALNVFRMELLGARVVPVRGGSATLKEAVNEAIRDWVARVRDTHYCIGSVVGPHPYPWMVQRFQAIIGVEARRQVLEAAGRLPDAVVACVGGGSNAIGIFSGFLEDPGVELVGVEAAGRGIASGEHAASLGAGRPGVLHGSRSYLLQDGDGQVHEAYSISAGLDYPGVGPEHALLKEAGRARYVSADDQEALAAFHRLARLEGIVPALESAHAVAYATRLAAAL-GPNAVVLVNLSGRGDKDVAEVARLQGPTEEGMPT------VFGTAIKRREDPRLITGRATYTDDIRLPGLVHAAILRSPHAHARIRSIDVEKARRAPGVVAAYTGRDLQGRI-SDLKTPPHPVLAVDRVRYVGDGVALVVADSPARARDALELIGVEYEPLPVVVNQEEAMQPGKPQLHGEAPKNVAFHWKA--GNASEAFQQAEVVVRHRFVNNRLIPNAMEPRSAVARYNPSSGEMTLWMTSQNPHIHRYLLSGILGIPEHKLRVVAPEVGGGFGSKIACYPDEALVAFAARELGVPVKWTEDRRESFIATTHGRDHIQDVELAGRKDGTITGLRATVHASMGAYVSAAPGVPTLFGLMLQGAYRIPQIEVDVYGVFTNTTPTDAYRGAGRPEATFIVERLVDLFARQIGMDPAEVRRRNFIPA-NAFPPTGLTYDSGDYATALDKLLEALDYPALRRRQGRYLGVGFSTYVEICGLG----PSGGLWDSATLRVLPTGKVLVYTGTSPHGQGEETTFAQIVAEALGIPVEDVEVRHGDTGEVYMGWGTYGSRTTPVGGSAVARAAERVVEKARVFAAHMLEVAQDDLTFEEGRFQVKGAPGRSVSFQDVALQAHGVEPSLEASAFYDP----------------PNFCYPFGAHACVVEVDRDTGEVRLERYVAVDDCGRIINPLIVEGQVHGGVVQGIGQALWEGAVYENGQLLTGSLMDYALPKARFFPEIETHHTETPAPHNPLGVKGVGETGTIASTPAVVNAVVDALGVKHLETPLTPEKVWKAMQDGR--R
MSGDAQGFFGPYGGTFVPETVVPALRELADAFDAALADPSFGAELDALLTDYVGRPSPLYRADRLAAAVLGTVWLKREDLNHTGAHKINNTLGQCLLAKRMGKRRVIAETGAGQHGVATATTAALMGLECAIFMGTEDIRRQALNVYKMRLLGAEVVPVAEGTGTLADAVTAALRHWVERVEDTFYVLGSAVGPHPYPTIVRHFQKVIGEEALEQLKQKGARMPDAVVACVGGGSNAIGIFYPFLRDVPADLIGAEAAGLGLETDKHGAALTKGSPGVLHGFYSYLLQDEAGNPKEAYSISAGLDYPGVGPEHSYLKDAGLVRYEAVTDREALDAFALLARTEGIIPAIESSHALAMLPRLAAEL-GPEASVLVNVSGRGDKDMDIVREAG---LGAMESY----KEVGRSVKRVDAYDKVTGRAMFTDDLCPKPCLVAKILHSTIGNGRVVSIDTDEAKKVPGVVGVFTCFDVPDAYAAAKRDIADRRLLDDRVRIYGDNIAAVVAEDNVAAERALRLIHVEYEEYPVVYDARESMKGTEVPVQEGKPDNVVAHTLAVMGSVEDALLDPKYHFAIKTFTGEQSQAHIEVCVSYCYEEG--GKIVCVSSTQIPHICRRIIGQALGIPWGSVRVIKPYIGGGFGTKQDIH-FEPLNAWLCHQVGRCVKLELSREECFWDTSGRQPKNFEVEASVGDDMRLHARSIKGWSNTGGYIHHGHALVLNSVNSFRWLYCEDAVRCEAWTIHTNGPHTGAMRAYGVPEGVWTAECLMGDIAHDMGWDGVEFRLKNAIAP-GYVDPNTISYRTDGLRACVERGKEIIDWDNKRREYPIRHGVGVAFMVYKTAVA----PFALETSNAQITLNQDGTFQLQMGATEIGQGADTVFCQMAAEAIGVDTEDIHISFQDTDVAPYDPGAYASRQTFVSGTACKDAGTKMRKRILELAERLYPDAQGELDLRNHAIYDGG-DNRLCGLADLALEAYHKTDQLSTRGQATV----------------HQNAIATGCTFCDLTVDIPLGQVTIDKIVSIQDDGRLINPKLVEQQIHGGMAQGIGFGLSEELLVKSGRVRNATLLDYKIPTMMDVPDLIAENVETQDPMGPYGNKAVGETPIISPAPAIRDAILNATGVKFYEMPMTPQRLFEGFKREG---
MK-RENGLFGQYGGAFVSEELKLVLDELEEEFYNAMEDEVFLKELDYYLREYVGRESPLYFAERLTEEMGAKIYLKREDLNHTGAHKINNAMGQGLLAKRMRKTRIIGETGAGQHGVATATVCALLGLDCTIYMGEEDTKRQELNVFRMEMLGAKVVAVKEGNRTLKEAVDRALEDYVKNKDYTFYLLGSAVGPHPFPMIVRTFQSVIGKEARKQIIEKEGRLPDYVVACVGGGSNAIGLFSPFYNDKEVKMVGVEPAGRGIDTKEHAASISRGNVGVIHGFKSYLLKH------NTHSIAAGLDYPGVGPEHSYYSDIKRAEYKSVTDEEALNAFFKLSKTEGIIPALESSHAIAYGMKLAKNL-SKDKVIIINLSGRGDKDVAQIKDMM-----RMMSNK-QFTHIGERYDRKEAKEKVTGQATYVHDMELPGMLYAKCLHSPYAHAEILSIDTSAAKALPGVKAVVTGEEAPY--SVGIYMVDKDIIARKKVRYQGEIVAAVVAVDERTAEEAVGLIKVEYKELPAVHTIDDALEGKV-LVHEDLHTNIASWNRTLKGDVKKGFEEADHIIENELSVPAVAHVPMETHVVIAQADPYSDKVKIWSSAQSPFACRQLLAKSLGIKKSDVQVIVPYIGGGFGGKAGIH-LEPLVTVLSRAAGRPVKLKATREEEFNLLPTRAGMRTRVKTGVKKDGKITAIEVYHDWDSGAYADYAVNVGKTAVYSGAGPYAIPNVELHSRTLYTNKVFSTAYRGFGHLETHWAIERHMDMIAEEIGMDPYEFRAKNLLRT-GETTISGELMTTGSPQACLDAVIKEIGWTGRKTEEGKVRGKGFAMLAKAPAMP------SYTSTAAIMQMDEDAHVKVMIGAVDMGQGANTIMAQVAAEELRIPIENVEVWNVDTDKHPYDWNTVASKYTVMGGNAVRKAARNMVTQMKEIAAQALRCHPDELEHGDGYIYHVHHTHRRVAYTDLSMGYVGIGGPLISHGVYMASGLTNPHPET-GQGR-PGLVWTFGAHGVELEVDIETGEIHILKVASAFDIGKCINKKLVDGQVLGGVVQGIGSAIIEGYKFPDGRLLNPSFTDNKIPTAKDIPDIVPIYIESAQADGPYGARGIGEHPMISIPSAIGNALYDALGIDFRRLPLSPENVALAIANK----
MITSVEHRFGPYGGQYVPETLMPALAELEAAWLDANRDPEYTTRLRELLTNYAGRPTPLYLAERLSEAAGRTVYLKREDLMHTGAHKINNALGQALLAKRMGKPRVIAETGAGQHGVATATACALLDIDCVVYMGTEDMRRQKPNVERMRLLGATVEPVDAGTRTLKEATSAAIRDWVTNVATTHYILGSAAGPAPFPSIVRDLQRVIGDEAREQILAAEGRLPARVIACVGGGSNAIGIFTAFTGDRDVALVGVEAAGDGLDTPRHGAPLTKARPGILHGAYSALMQDDEGQILEAHSISAGLDYPGVGPEHAHLRDTGRATYVAVTDAEALAAFQRIARLEGIIPALESSHALAWTLAN-----GGGDLDVVCLSGRGDKDLAQVLDKIGG--AAMS------RAIGVNARRSDGEDKVRGTAVYGIDYGEPGMLHAALLRSPLAAGRIRSLDVTRAAALPGVHAIVSAADVPD--TSGWVLKDQPIFAREEVRFIGEPLAAVAADTAEQARAAVAAIELELDELEPILDPERSLEPGQRVIHPGWEGNMAWLATLDRGDVDAAFAAGHLIVEGEYRTQRQHQSSIEPHVAVARYE--QGRFVVHTPTQYPYLVRDRLAELLAVPASRIRVVVTTIGGGFGGKIDAL-LEPYACVLARRTGRPVRLVNSRTEELQTAGPRDNAVVRLRTAVAQDGTLLAQEGEAILDNGAYSGEVVACAAIPALVFGGTYRIPAVRYRTRVAYTNTTPTAAFRGVSAPYSMFAVEQHLDQIARELAIDRRELRRRNVVQP-GDAIVNGQVLDDAVFDEALARVDEIASWDAAVAARRPLRGIGIGALTWLTNPS---------PGGATVKVNEDGTVTVISAGAEIGSGAMTGVRQIVAEELGVPVDDVLLAASDTDVGTYDGGAQGSRTMFSLGNAALDACDGVRRQLLETAAGMLEAAVEDLELADGCVGVLGTPDSRVPLAAVAQTALWTGGPISASGKHISPPVQDAGCVT-GALFTGFNAATYHVHQAEVEVDPDTGKVTVLRYVVAQDVGRAINPQQIEGQIEGGVLQGIGYALFEDLRVRDGAVVDDSLESYRLPTVFDAPPIDIALLENPCPYGPFGAKGAAEPSIIPVAAVIASAVSDAIGRPVTQLPVTPFEVLRLLGRDHTRS
MLRDAEGRFGPYGGRFVPETLMAALEELEDAVRRIVPSPGFQAKLAALLQEYVGRPTPLTYAARLSEAYGVSIYLKREDLAHTGAHKINNALGQALLAREMGKSRLIAETGAGQHGVATATAAALLGMRCTIFMGEEDMARQALNVFRMRLLGAEVVAVRHGTRTLKEAVNEALRHWSAHVDETFYVLGSAVGPHPYPLLVRTLQRVIGDEARAQSLSLLGRLPEAVVASVGGGSNAIGIFYPFLSD-PVRLIGVEAAGEGIESGRHAAPLSAGSVGVLHGARTFLLQDDVGHIRPAHSVSAGLDYPGVGPEHAWLKDVGRAEYVAVRDEEALEALKDLSRLEGILPALESAHALAYVKKAAASL---TGPVIVSLSGRGDKDVETVARRLGAVPERMALP-TELRPMGKPILRKEDPRLIRGKGRFVDDILLPNMLHLCILRSPYAHARIRRIDTSKAEAAPGVKLVLTGEDLAKNL--TLAGDVQMVLATDKVLFQYQEVAAVVAETRAQAEDAIQLIEVDYEPLPVVVDPFKALEPDAPILREDKKSNHIWHWEA--GDTDAIFREAPVVVKQNVRFQRVHPSPLEPCGCVADYNPATGKLVVYVTSQAPHVHRTAIALTTGFPEHMIQVISPDVGGGFGNKVPLYPGYVVAIVASLKLGVPVKWIETRTENIASTHFARDYHMTAEIAATEDGKMLALRVKTIADHGAFDAANPTKYPGLYSIVTGSYDFKAAFVEVDGVHTNKPPGGAYRCSFRTEASYLIERVVDVLARRLKMDPAELRLRNFIRK-EQFPPTGWVYDSGDYEKTFKLALERIGYEELRKEQGEFMGIGISTFTEIVGAG----PAIKMFDSAEIRVHPTGKVIARLGVRHQGQGHETTFAQIIAEELGLSVDDVVVEEGDTDTAPYGLGTYASRSTPTAGAAAALCARRIRDKARKIAAHLLEVNEDDVVWDGAAFSVKGLPGRSVTMKDVAFAAYGIEPGLEASYYYNP----------------PNLTFPYGAYIAVVDIDKGTGAVKVRRFFAVDDCGNVINPMIVEGQVHGGLTEGFAIAFMQDIPYADGNCLAPNWMDYLVPTAWDTPRWETDRTVTPSPHHPLGAKGVGESPNVGSPAAFVNAVLDALGVEHIDMPIYPWKVWKILREHGITE
MSIATIGRFGPFGGRYVPETLVPALLELEEAYTAARADPAFGKQVAQVLKEFVGRETPLTPAHRLTAAWGAQVWLKREDLAHTGAHKINNTIGQVLLALRMGKKRIIAETGAGQHGVATATACALFGLPCEVYMGALDVERQALNVFRMRALGATVRPVELGSKTLKDAMNEAMRTWVSQVQDTHYVIGSAAGPHPYPTIVRDFQAIIGQEVRKQSQALFGQLPDAIIACVGGGSNAIGVLHPFVGDKQVRLVGVEAGGHGLHTKQHGASLTLGTEGVLHGSRSLVLQDEHGQIQEAHSISAGLDYPGVGPELAFLVKTGRMEIRTATDDEALQAFYEVSRSEGILPALETSHAFARGAELAREL-GKGKHLVINCSGRGDKDVATIAARGIPANKSMSEQEPVGDLLGKPVSRLEAQEKVTGRAVYTDDMTLPGMLHGAMLGSPHPHARLLSYDTTRARAMPGVKAVLTAEELPD--NVGSVIKDQPLLARGKVRYAGEPVAAVAAVDLQTARRALEAIDIRYELLPPVLDPEEALRPGAPIVHEQRAANAASYLRLTEGTPEEVWKRCDVVVEDVYETPAQQHVYLEPCSTLAVVDRDSGKITLYTSTQSVFRAQAITAEALGLPMSKVRVIAPRIGGGFGGKTEMT-NQPITAALARAAGAPVKMTLSRTDDMLMMKSRHACRIHMRTGATRDGQLLARQVRLVFDTGAYADDGPFVASMGSYFARGPYRIPHIDVECWAVYTNRLRAGAFRGFGNPQIHFASEVQIDLLAEKLGLDPFEFRLRNALET-GEQWLGGAPVESGTLRACLERARDASNWVQRRAQSGKRRGIGVAAVAHTSGLL---------GSSATVRLNEDGTLTVNTGAVDIGQGSDTALTQCAAAVLGLPLEHINYSGPDTDVSPYDWCTGGTRTTFTVGRVVVQACEQLRQQLFEHASDMLECPVQELELRPGGIVVRGQPGTGISFGAIAGRALFKGGPLVATARWFFPTVPGTGGTS-AQGM-PSGFFVFAAQVAEVEVDELTGQVELLQAWSVHDVGRAINPAAVEGQIQGGFVQGMGLALTEELLWKEGHLLNPSMSSYKVPGSRDVPAIHPILLEYPAGEGPFGAKGVAEVSLVGVAPAICNAIRHATGAHVTRLPATGERVLRALLARESKA
MQTNDNGFYGRFGGAFIPEMLYPNVEELRQNYRQIIDDPAFQAEFWQLLEDYVGRPTPLFHAKRLSAQVGATVYLKREDLCHTGAHKVNNTIGQILVAQRLGKERIVAETGAGQHGVATATVCALMGLECIVYMGEIDMERQKPNVDRMRMLGAEVRPATSGSKTLKDATNEAMRHWINNPVDTHYIIGSVVGPHPYPDMVARFQSVISEEIRKQLFAKTGRNPDYVVACVGGGSNAAGAFYHFLHEPMVRLVAAEAAGLGVSSGHSAATTALGKPGVLHGSRTILMQTEDGQVTEPYSISAGLDYPGIGPLHAHLFDSGRGEFYAITDDESIQAGFNLTKLEGIIPAIETAHALAALPKM--NL-QPTDVVVVCLSGRGDKDLATYSKYL------MSN-----KFIGQSIKRVEDKRFITGKGRYTDDIVLPGMLHAHFVRSPYAHARVLNIDLTEAKAMEGVVAIFTGDDVKA-LGETMREPKHPMLIADTAKHVGDPVAVIIAESKSIATDAAESVVVEWEELPAVANPAEALKSDAPKVHEQFPDNKVFDWSL--GNVDAAIAASAHVTTLEFVNQRVVPNAMEPRAYIGHYDEVSDKYTLYTSTQNPHLIRLLMCAVLGIPEHKVRVVGPDVGGGFGSKIYHYTEEALVTWASKQIGQPVKWTSDRSEAFLLDAHGRDHVTKAEMGFDADGNITGLRIKTVANLGAYLSFAPAVPTLHGTLLQGLYTTPKINVDMTCVFTHTVAVDAYRGAGRPEATYLLERIIDLAALEMGRDPAQLRLQNFIPPVEQPGQVALQYDSGNYAPVLQRGLEILGYDAFRQAQNKLLGVGISTYIEACGIA----PSAGLYESAQVRVQPTGKVSVFTGSHSHGQGHETTFVQVVADKLGIPMEDVDLVHGDSDALAFGMGTYGSRSLAVGGSAIMKSIDKILEKGAKIAAHKLECAEGDLEYGEGKWTVKGT-DKSIGFGDVALTAYGLEPGLDFSSFYDP----------------TNFTYPFGCHIAVVEVDKETGKVDLKRMIAVDDVGNVINPMIVDGQIHGGLAQGIGQALFEGTVYENAQLTNGSYMDYCMPRADDLPMFETDRQTTPCPHNPLGVKGAGEAGAIGSTPAVVNAVIDALGVKDILMPLTSERVWRAM------N
MNL----QFGPYGGQFVPEKVLDALNELEKAFNEAIKDEKFKEEYLYYLKEYCGRPTPLYYAENMTKKLGAKIYLKREDLNHTGAHKINNVIGQVLLAKRMGKKKIIAETGAGQHGVATATGAAMFGMECEIFMGSEDMKRQSLNVFKMELLGAKVTEVIRGTNTLSDAVDEAIDKWIERIDDTFYLLGSAVGPHPYPTMVKEFQKIISEEIKSQILEKEGHLPDYVIACCGGGSNAIGAFADFIPNEEVKLIGVEAAGKGVDTEYNAATLTLGRVGIIHGMNTYYLSNEDGSIKPAYSISAGLDYPGVGPEHAYLKDTKRAQYVFITDKEAIEAFLYLSKVEGIIPAIESAHAVAYALKLAATL-SKDKIIVINISGRGDKDAPQIQEYINNFNILM-------KEVKKSIPKIDGIGLLKGRPAYTMDFAAKDSLVIKILRSPHAFARIKNIDTKKAEYLPNVKCVLTYKNVPRIVGYPEPSPHDKFILDEYVRYIGDEVAVVAAEDEETALKALKLIEVEYEVLEPVLDFEKAEGHKS-IIHPEKTKNIAAEYNMHYGDVDEVLKGCEYVVKKTYYTHAQAHVTMEPHCSYSYMDI-HGRINIISSTQTPYHVRRIVAEALGIPIEKIRVVKPRIGGGYGGKQALH-GEFYTALITSITGRPSKLEYTRQEVFESSYTRHPMKIDVTMGADKEGNIKAIDMHILSNTGAYAEHALTVFMVAGSKTLPLYKAEAVRFGGKVVYTNHTPAGAYRGYGAIQGNFALESTVDELSKMCNMDPVDFRAKNMIRE-KETSPMGEIVESCKLDYCLDRAKEICGYEYKKK--DKVRGIGCAIAMQGSGIP------AIDMGSALIKLNDQGFFNLLVGATDIGTGSDTILAQIAAEGIGVGVDKIIVYSSDTDLTPFDCGAYASSTTYVSGNAVRKAALKMRDMIIEEGAKQLGCSAMDIEFDGNMIKTKD--GKEITLKELSTNLFKNQKQLISCESFCG----------------EVSPPPFLTAFAEVEVDTKTGKVDLVDYTVVVDCGTPINPALARVQVEGGIVQGIGMTLFEDVKYENGKLLNSSFLTYRIPTRMDIGKINVEFAESYDPTGPYGAKSVGEIGIDTPPAAIANAIYNAVGVRITKLPIKAEDILKALKEKE--K
M--DEKGYYGEFGGAYIPEMLWPNVQELRENYLNLVAEPEFQREFQSLLRDFVGRPTPLYLAQRLSEHYGVSIYLKREDLCHTGAHKINNTIGQILLAKRLGKTRIIAETGAGQHGVATATVCALMGLPCIVYMGEVDIERQAPNVARMKMLGAEVRPATSGSRTLKDATNEAIRDWINNPVDTHYIIGSVVGPHPYPDMVARFQSVISEEIKWQLEEHTGKHPDAVIACVGGGSNAAGAFYHYLNDTRVRLIAVEAAGEGIHSGKSAATSVLGTKGVIHGSRTLLMQTADGQIVEPHSISAGLDYPGIGPLHAHLISSGRAEAISITDEESLEAALFLSRQEGIIPALETAHAISALRVM--EY-KPSDVLVLCLSGRGDKDLATYMKYL------MFCN-KEIGGLGHGLKRKEDARFIQGKGHYVDDIKLPGMLYMDIVRSPYAYAKILNIDASKALEIPGVLAVITGRDLEKNL--TLMSDTQMVLPTDTVMYYAQEVCAVIATERYIAADGVAAVEVEYEPMKPIVDAHKALDPGMPILRPDKTDNHIWHWEA--GDTDKLFANAEVVVKEQVYIPRIHVASIETCGCVADFDPIEAHLTMYMTTQAPHAIRTVIALVVGLSEEKVRVIASDIGGGFGGKVPVYPGYVIAIAASVLIGKPVKWIEDRMENLQADSFARDYDMTCELAATKDGKIQGLRIKTLADHGYTDAANPSKYPGMFSICTGSYDYGVAFTEMDAVYTNKPPGGAYRCSFRTEAVHAIERMVDRLALEIGKDSAQLRMENFIKK-EQFPPLGWEYDSGDYGPALQKAMDIIGYDELRKEQGELMGIGICSFTEVVGAG----PSIKMFDSAEIRVHPTGKAIARFGTKSQGQGHETTYAQIIAQELGIPAEHIHIEEGDTDTAPYGLGTYASRSTPTAGAAAAVAARKLRDKARKIAAYLLEVSEEDLEWEVGKFFVKGAPEKSKTIQELVFAAYGMEAGFEATHYYDP----------------PNLTFPFGSYICVVDIDKETGSIKIRRFVAIDDCGTIINPMIVEGQIHGGLTQGLAPAMFEELIYEDGNMLNGSFMDYLVPTSVESPKWETGHTITPCPHHPIGAKGVGESPTVGAPPAIANAIIDALGVTHIDIPITPLKVWNILVEKGEAV
MKTDEKGYYGEFGGAYIPEMLYPNTEELRQNYIRIMQEPSFKKEFDQLLKDYVGRPTPLYFADRLSRKYNTKIYLKREDLCHTGAHKVNNTIGQILMAKKLGKNRIIAETGAGQHGVATATVCALMGIECVVYMGEIDIARQAPNVARMKMLGAEVRPALSGSRTLKDATNEAIRDWINNPVDTHYIIGSVVGPHPYPDMVARFQSVISEEIKWQLKEKEGRNPDYVVACVGGGSNAAGAFYHYLDIPEVGIIAVEAAGKGIDSGESAATSALGKVGIIHGSKTLLMQTHDGQITEPYSISAGLDYPGVGPMHANLYASGRGEFISITDDDAMNAGLLLSKMEGIIPAIESSHALAILEHR--KF-KPEDVVVINLSGRGDKDLNNYIEYFN----LMGN------FIGKAVKRREDARFLKGAGTYTDDIKLPKMTQSAFVRSPYAHAKILSIDITEAEKADGVVAIFTGKDPCG-DGETMREPKHPLLAKDKVKHLGEAVAIVIAETLEQARDAAELVEVDYEELPAVTNPLKAMEKDAPLVHDEWEDNAAFDWCI--GNVEAALEKAHHVTVMEYRNQRLAPNAMEPRSYIADYDVNGDRYTLYTSTQNPHLIRLLLCAALGIPEHKVRIVSRDVGGGFGSKIYHYTEEALLTWASKEIGRPVKWTSDRSEAFLTDAHGRDHVVKSKMGFDKDGKIVAHLTDEYCGMGAYLSFAPAVPTLHGTLFQGVYTTPLIHLNVTAPFTHTVPVDAYRGAGRPEATYLLERIISKGAQEMGMDPVEIRLKNFIPPVEQEGQVALQYDSGNYERALKKALDKLGYEDFRKEQGRLLGVGISTYIEGCGIA----PSAGLYEVGQVRVQPTGKVSVFTGSHSHGQGHETVFAQFVADKLGIDMADVEIEHGDTDQVAFGMGTYGSRSLSVGGSAIIKSIDKILEKGAKIAAHKLEAAEDDLEYANGKWTVKGT-EKSVSFGDVALTAYGLEPGLDFSSFYDP----------------GNFTYPFGTHIAVVEVDKDTGKVELQRFVAVDDVGNIMNPMIVDGQIHGGVAQGVGQALLEEVVYEGGQMITGSYMDYAMPRADDLPMIETDNTVTPCPHNPLGVKGAGEAGAIGSTPAVVNAVVDALGVTDIQMPLKPQTVWKAMQ-----N
MSAAIPQRFGPYGGRYVPETLIAALDELTAAWEEARDDPAFNQRQDALRRDFIGRPTPLYLAERLSERVGSRVYLKREDLAHTGAHKINNALGQTLLAQRMGKQRIIAETGAGQHGVATATACALLGLECIVYMGTEDIRRQAPNVERMKLLGAEVAPVEAGARTLKEAVSAAIRDWVANVETTHYVIGSAVGPAPYPALVRDLQRVIGEEARAQSLAAEGALPARVIACVGGGSNAIGIFAPFIDDAEVALVGVEAGGDGIETGRHGASLGHGSTGVLHGSLSAIVADEEGQILEAPSVSAGLDYPGTGPEHAYLRDTGRAKYFAVTDDGALGALRELARLEGIIPALESSHAIAWLLE--NPL-EGEGFDVLCLSGRGDKDLAEYTRRVEGEEVGMSAGAEAPGVIGTVVPRKEDDRLIQGDGRFTDDVEPARSLHMAVGRCPFPHARIESIETAEAVAMPGVHQVLTGAEVVART---AANLPFYALTPEFCAFEGQPVVSVVAESRRIAEDAVEAIWIDYEPLTHVSDTIAALEPGAPVIHPQQDDNLLASNPQRRGEPEQALEAAAVVVADRFRINRVAPLPMEPRAIVAEWRPGARELTAHVSTQVPHLVRMQLAESLRLVESEVRVVTGDVGGGFGLKLGVYPEDVLACLHSIELRRPVKWTEDRLEHFRASTQAREAVHDFRIGADADGRFVAMTDTYVTDLGGQNSFGSA---LSSIVFTGPYKIEDGAVERRVAVTNKTPIGAYRGYGQPEVNFARELLVDRLARKLGRDPLELRLQNMLVE-EELPAAGAIYDSGDYPRCLQMVAERIDYEGLRAAGGRYVGVGFTSFVERTGYA----SAFGAHESVTLRANRSGGIDLYTGVSTFGQSNETAFAQICAEVHGIDYGAIRVHAGDTGATPLNTGAFASRTLIAGAGAVRDAAAALRDKTLRIAGGKLGEDPAALEIVGDSVRSKEDPGRAVSLAEVHKAAIDEEPGLETTAHFEP----------------TDAAYAFGSAAAVVAVDAETGDFEIERFVMAHDSGRVVNPKAVEGQIRGALAQGFGAALTEELRYDSGQLVNGTMLDYFVPTASDLPAVELLHTEIPSPVTPFGVRGVGETGTIPPGASIANAICDALGIEISNLPITPELVWRAIREANSEG
M------KYGEYGGQYISEILMEAVIELEETFTRLRSDQAFIESFNYYMKQYVGRENPLYYAENLSKKCGAKIYLKREDLNHTGAHKINNAIGQALIAKSMGKEKVIAETGAGQHGVATATASALLGLQCKVFMGEEDMRRQKLNVFKMELLGTEVVPVKSGSRVLKDATNEALKYWAANIEDTHYIIGSAIGPAPYPEIVKYFQKIIGRETLAQHFEHEGKNPTAIIACVGGGSNAIGMFEPFIDLKDVKLYGIEASGKGLHSGAHACSINGGKIGILHGTKTYLLQDEAGQIEEAYSISAGLDYPGIGPEHSYLNDIGRVKYHPISDAEALEAFDILCKNEGIIPALESAHAVAYGLKLAPQM-SSSETIVINLSGRGDKDVETIKEYYDE--KNM-------KIVNSAAPKKDGMKLVTGAPVYTDDLAPKEALVIKLLRSEHHFARIKNIDTSRAEKVPGVACVLTHKDVPNRFTYPEPSPQDWKMLDEIVRYKGDEVAIIAATTEAIALKAMKLIKVDYEVLEPVLDYKTAMAHAS-IVHPEPEKNIASAYYVEVGDYEKGFEESDVILTRNYETQATHPAMMEPVATYTYLDH-TGRLVVVSSTQIPFHVRRMVASAMDLPMSQVRVIKPRIGGGFGCKQTSA-SEFFPAMVTLKTGKPAKIFYTRKEIFLGTTRRHPFYFEVKIGATKAGIVKAFDVKAISDTGAYGEHAGTVMSACAEKIMAYYKTEGYRFDGKAVYTNHVSSGAYRGYGKTQGGFAIESIMNELAHELGMDPTELREKNIIHP-GDHLHDEEVTDTCELEYCLKRGREMIDWYSKYPSVTKVRGVGMALAIQGSGVL------NIDSGSATIKLNSDGFFTLLISATDMGTGCDTILAQMAAESLQVPLDQVNVYSADTDVTPYDDGSYASSSTYVTGTAVRKASEKMIETLKSEVALILSVPIEKVVYHEGVFSVDDS---TLTLEALGYK--LNRKQIVVTDSHVC----------------DKEAPPYKAGFVEVEIDLETGKIDVLDFVGVIDCGTPINTNLATVQAQGGMLQGIGMALYEESEYNSGDEKNASFLTYKLPSRKDALITRVEFAPSYEPTGPYGAKSIGEIVINTASPAIMDAIFNATGIRVRNLPITPSKFYELLKQT---E
MK-KESGLFGEFGGAYVPKELKVVLEELEREFYNAMEDKEFMKELDYYLREYVGRENPLYFAERLTKEIGAKIYLKREDLNHTGAHKINNAIGQGLLAKRMGKKRIIAETGAGQHGVATATVCALLGLDCTIYMGAEDTRRQELNVFRMEMLGAKVVAVEEGNKTLKEAVDKALEDYVENKNNTFYLLGSAVGPHPFPMIVRTFQSVIGREAKNQVLQKEGRLPDYVVACVGGGSNAIGLFSPFYHDKEVKMVGVEPAGKGLDTKEHAASICKGNIGLIHGFKCYLLDH------STHSIAAGLDYPGVGPEHSYYNYTKRAEYKSVTDKEALDAFFKLSKIEGIIPALESSHAIAYGIKLAKNL-SKDKIIIVNLSGRGDKDVAQVRDMI-----KMNNP----PRIGVSTIRKEAWDKVTGAAKYNGDILSPNELHGRVLPSPYAHAIIKSIDTEEALKSKGVQAIITGEYTPI--LVGSIINDRPPIAKDKIRYFGEPVAIVVANSEQEAMKALKLIKIEYEPLPIVNSVFDAIKQDAPLIHENLHTNIADHVKIRKGNMNIGWKESDIVLEGEFSLPQSDHLAMETRNSKVQILP-NKDIVVYTSTQSPFAVKEEISTQYKNSEGNIIVRTPLVGGAFGGKAGVH-MEFLAYLASSAVGKMVKMASPREEDISTWPSNIGVNAKLKIGATSNGVIKALECTYYVDCGAYTGTGPRMSKSIAINCSGPYNIENIHCDSYSIYTNHCYVTSYRGFGHVELTFAIERMIDKLALALCIDPLAIRLKNAITE-GNTSPTQAKINTGNLTSCLYKLKEVINWKEGRI--GTIKAKGISCFWKSADSP------TNATSGAVITLNADGSLNLNIGATEIGPGMKTTLAQILAEKMKMNIDEIYVMDVDTRISPKHWKTVASMTTFMVGNAIINAADDLIKQLKELGGIVLKSPPDNLDIGEQKVYSKDDPTKFIGFKDLVHGYKSIYGQMIGRGNYIMKHLTKLDKVT-GEGK-PSVSWTVGAQAVEIEYNPKNYSYRLLKAATVIDLGKAINPKAAKGVIMGGMSMGIGLATREEFLYKNAILENTSLRTYKLLRFGENPQYTVDFIETPDIDAPFGMRGIAEHGILGIPSAFANALSLAAEADFDNLPISPELIWKTKTGGKDSL
M--DERGYYGEFGGAYIPEMLYPNIEELRQRYLEIMQEETFQKQFHRLLRDYVGRPSPLYLAERLSEHYNTNIYLKREDLNHTGAHKINNTIGQILLAKRLGKKRIIAETGAGQHGVATATVCALMGMPCVVYMGAVDIKRQAPNVSRMRMLGAEVRPAESGSRTLKDATNEAIRDWINNPVDTHYIIGSAVGPHPYPDMVARFQSVISEEMQWQLEEHTGRKPDAVIACVGGGSNAAGAYFHYLNEPDVRLIAVEAAGKGVHSGESAATSILGTKGIIHGSRTLLMQTKDGQIVEPYSLSAGLDYPGIGPMHAHLIASGRAEAISITDEEALKAAYFLSRKEGIIPALETSHAFAALDVM--EY-NSSDVIVICLSGRGDKDLETFINHFDDYGALMTN------YIGKAVKRVEDKRFLTGKGRYTDDIVLPGMLYAYIVRSPYAHAKINNIDTSRAEKMDGVVKIYTGKDIAEGIGDTMKEPPHPLLVADKARYMGDGVAVVIAESREEARDAADEIDIDWEELPAVASAKKATEDGAPLVHDEAPNNKCFDWEL--GNVDKAMKQAHHITTLEFTNQRVVPNAMETRAAIGQYEEATGKYTLYTTSQNPHLTRLLLCAVLGIPEHRVRVVAPDVGGGFGSKIFHYAEEALMIWCSERLKRPVKWTSDRSEAFMTDAHGRDHISKAEMGFDKEGNVLALRVKTHANLGAYLSFAPCVPTLHGTLLQGLYVTPKINVDVTGVFTNTVMVDAYRGAGRPEATYLLERLMDTAALEMDMDPAELRLKNFIPPVEQPGQVALQYDSGNYHAVLKRALEMVGYEKFRKEQGKLLGIGFSTYIEACGIA----PSAGLYEVGQVRVQPTGKVSVFTGAHSHGQGHETTFAQVVADRLGIPLDDVEIIHGDSDSVAFGMGTYGSRSLAVGGSAIVKSLDKIIEKGAKIAAHKLEASEEDLEFAEGKWTVKGT-DKSIAFGDVALTAYGVEPGMDFSSFYDP----------------ANFTYPYGAHVAIVEVDKDTGHTKLKRFIAVDDVGNVINPMIVDGQIHGGLAQGIGQALFEGAMYEDGQLINGSYMDYTMPRADDLPSFEIDRTVTPCPHNPLGVKGAGEAGCIGSTPAVVNAVMDALGIKDLEMPLTPERVWRHMQ-----S
MSQVEKGYFGQFGGSFVPKDLQRALDILEENFEKFKNDSTFNEELAYYLREYVGRENPLTYAKNFTEALGAKVYLKREDLNHTGAHKINNAIGQILLAKRMGATRIIAETGAGQHGVATATACAMFGMECTIYMGKLDTERQALNVFRMELLGAKVVPVEKGQGRLKDAVDAALADYVENYQNTFYLLGSAVGPHPYPTIVKHFQSVISEESKKQILEKEGKLPTAVIACAGGGSNAIGAFAHYLDEPNVRLIGVEP--------EEAPTLTKGVPAVIHGFKCLTLLDENNDPMPTYSIAAGLDYPGIGPEHSYLKETGRAEYVTVSGKEALEAFQQLSKLEGIIPALESSHAVAYAMKLAPQL-SKEDIVIVNLSGRGDKDVEQVFEMLK----KM--------RLKQVCIRPDGVEKVTGHLKFLTDLSFPNMLFAKILRSEYPHANIVSISTEKAEELPGVRAVITSKDVVGN-GFGLIFPDQPVLCKDKVRFVGDAVAAVAAETEEIAEAALQLIEVEYEPLPVVDDPEQAMLPSSPQLHPN--GNILHQASYQSGNVEEAFQSCDCIVEETYQLPRQMHAYMETEGGVFVPEK-DGTLTVYAGTQHGYKDRYQLARILNMPEEDIRVVSSPLGGSFGGKDELN-IQPYGALLALKTGFPVKIHQTRRESVRSGIKRHPMKIKMKTGAKKNGKIIAHQVRIIADTGAYATLGPAVLDFAVEHAIGPYMIPNIQVEGYSVFTNNGVAGEFRGFGGNQVTFALEGQIDRLAVTLGMSPLELRQKNLRQA-HDPGPVGQKIPTDGAQQVLKQISQSKLLNSCRK--LIKTGVGVAITMHGGGLG----YGRLDPAGGRISLNEEGKIEIAFGFEEFGQGLLAVIEQIAIQAIGCSREDLHIVIGDTDKVPRSGSSTASRGTSMVWQAIQRMKAPFQNSLLERASQCTDVPVSQLKIGEKGVWHRD--ELLISYKELAEQTI----PLIIETRFDFPTTP------CSIPG-GHFLYSFAACAVKVEVDLATGFVRVKQLEQAVAAGPVIFPQGYLGQIEGGTVMALGYTLTEEALIEKGTYVTENFDTYLIPTIKDVPSIDITAIEELCEEDDYGPRGVGEIGTVAVAPAIAMAIYDATGIWVNRLPVSREEIVNKMMETETSK
MKSNAEGFFGEYGGQYVPEQLLPILNELAATYDKVKTDPEFRAELDYYMKKFSGRPTPLYHCSNLSRELGAQIYLKREDLNHLGAHKVNNTLGQILLAKRMGKKKIIAETGAGQHGVAAAATAALMGMKCTVYMGKVDVERQKLNVFRMRMMGAEVVTATSGQQTLKEAVDEALAAWMADAEESFYLLGSAVGPHPYPLMVRDFQSVISKEAREQFLTDTGKLPDYCVACIGGGSNAIGMFANFIDDKDVQLIGVEPAGRGLKLGDHAASLSFGSPGILHGFNSYMLKDEAGDAAPVYSISAGLDYPSVGPEHSYLKDIGRASYEYASDAEAVNAFFTLSQKEGIIPALESSHALAHVLKLAPTL-STEKSIIVCLSGRGDKDVAQVAEMIEQGSMPM-------QYIGKSIAKIDGLALVKGTPAYTSDLTNNSALVVKILRSPHAAARILSIDSSLAEAMPGVECVLTHKDVPESFSFPEPSPYDRRILEDRVRYVGDEVAIVAAVDEITALEAIDKIKVKYEVTTPVLSLEEALDNAV-QVHESQLRNIAASQDVGRGDVEAELAASEVIIDRTYNTQAQAHGMMETYRASTSLDV-HGRLQVMTSTQVPFHIRRHLAHIFDIPRSKIKMLKPRVGGGFGGKQSAP-VEIFPALVTLKTGKPARIVYSREETFTSTSTRHAMQMRVRLGADLAGNINAVDIYCLSDTGAYGEHAATVFWVAGEKTMPLYKARACRYHGHALYTNKTPAGAFRGYGATQGTFALESAINELAEKLGMDPAALRLQNLIAE-GESSACGSVLKSSSLGSCIRRGKELIGWEENYPAKTKMRGYGMAVTMQGSGIA------KIDTSTVLIKLNEDGFFTLSHSAADIGQGSDTVLNQIAAEVLEVGMDQINVTSFDLDTLPYDPGAYASSGTYVTGNATIRSAEDLLRQMRETAARHMDCSLTDISYHEGVFSAE--AGQEISLSELAAILSAGMDQLVGKGSFGG----------------DTSPPPFIAGFAEVEVDLETGESQVTDYVAVVDCGTVINKNLATIQVESGVVMGIGLALYEEVRYAKGRLTTNSFMEYRMPCRQDVHGIQVAFEESYEPTGPYGAKSVGEVVCNAPAPAIIQAIYNATGFFCRDLPATAEKVLLGMNDG-KLA
MANDERGRFGDFGGRYVPETVMAALEELQAGLDEALKSDAFHEELREVLRVYAGRPTPLTYADRLTEEVGAKIYLKREDLLHTGAHKINNALGQALLAQRMGKKKIVAETGAGQHGVATATVAAKYGLSCKIFMGAKDMERQKLNVFRMRLLGAEVIPATSGSQTLKDATNEAIRYWVANVEDTMYLIGSVVGPHPYPYMVREFQKVIGEEAKRQLQHR----PDAVCACVGGGSNAIGIFTQFLADKSVSLYGAEAGGKGIDTPHHAATLTKGDRGVIHGALTYLMQDDSGQIIEPYSISAGLDYPGIGA--CYLNDAGRVVYEAVTDEEAMDALLLLTRTEGILPAIESAHALALAIRKAKQM-PNNETMLVCLSGRGDKDVETIQRAVDE-GKEM----------SKSRKRPDGNDKVTGQLAYLTDRTFPEMLYAKVLRSAYPHARIRSICTERAKELPGVKAIITHQDVPGN-GYGIITPDQPVFCDETVRFIGDAVAAVAATSVEVAEEAIKRIDVTYDVLPVLDDPAKSLAKDAPKLRDD--GNVLYKKSFTKGDVAEGFKHCMAVVEETYHVPRQMHAYMETEGGVVIPEA-DGGITVYMGTQHGFKDQFQLSRILDVPKESIRIVSSPMGGSFGGKDELN-VQPYAALLALKTNKPVKLHQTRAESVISSIKRHPMAITVKTGADETGKVIAHDVKIVADTGPYATLGPAILDFAVEHSAGPYRFEHVAVDGTSVLTNNAVSGEFRGFGGNQITFALENQMDRLAEQVGMCLLALRKLNLRGE-HDLGPLEQRIPTTGASDVLENVERLKDQLE-----FVRTGVGIAMAMHGGGLG----FGRLDGAGGRLSLSDEGKIDVSFGFEEVGQGIVAVIEELTIAALQCDEDDITITIGDTNRVPHSGSTTASRGTSMVWHALERMKQEFKEKLCEKAAIITGEPKDELRLGTGGIY----EVQVLTYRSLRKQLH----QVVVETSFDFPTTP------DEVDG-GHYLYTFAGVLAAVEVDLLTGQLTVTHLHQAISAGEVVNELGYKGQIEGGGVMSLGYSIMEDMGMEQGHYLKRNFDTYMLPTISDVPRLTVDAIEKLPDGDVHGPRGVGEIGTVAVAPAITKAIHNALGIWINKIPVDPLTILQALEKEGSHK
M--NKKSYYGNFGGQFVPETIMNALIDLENEYEKTIDDKKFRDEFQSLLKDFVGRETPLYHAKNLSEFYGHNIFLKREDLNHTGAHKINNALGQALLAKRMGKKKVIAETGAGQHGVAAATAAALLGMECDVYMGAVDIERQRLNVFRMELLGARVISVEEGLKTLKEATTAAIQAWVNEVEDVFYIIGSVVGPYPYPKMVKDFQSVIGDETKKQMEKY-GN-TDCIIACVGGGSNAMGIFSAFLDNEDTALYGIEAGGKGIDTEEHAATLSMGSPGILHGMKTYVLQDKYGRINPVHSISAGLDYPGVGPEHSYLFDTKRVTYAAVTDDEAIEALLLLTQKEGIIPAIESAHAVAYLKKLCPVL-KEKKNIVVNISGRGDKDMHTVFSILKGGIHEMSY-----KIIGQSVERWDAIAKVQGKADYTADLPKKNVLYGKILRATIAHGLVKKLDVSEALKVEGVIKVLTPDDLPDKFDPKLADIADRNILTKRVRLYGDEIAAVIAENELAAEKALEKIKVEYEEFPFYLSPEEALAEGAVEIHDG-SKNLIASTKAVVGDLKKGLEEADHIIEGEYKTQIVQHCHMENQIAYAYKGS-DQRWVCVSSTQIPHICRRILGEAFGMPWGKFRVVKPFIGGGFGNKQDVT-IEPLAVAMSMAVGEPVMVELQREESIAWTRVRHAISYKVKLGVKKDGTITALEMDAVSNNGAYASHGHSIAGKGAGILQSLYKMPNMEYNSKTVYTNTASAGAMRGYGVPQVIFAMESIIEKAAKELGIDPVELRLKNLVGP-NTENPSHVMFFSNKLKECVEEGMKNFSWDERKKQADFRRGVGMAVFAYATGVY----PKSLEIGGCRLTLNQDGTVKLMVGATEIGQGSDTVFKQMVAETTGIPYDHIYTMNTDTDYSPFDTGAYASRQSYVSGMAVRKAAIELKEKILDAVKKFDDIDQLHTDIVNGNIVYKHSGEVIQSVGDLALKSYANGECITAEVSNNF----------------HSNSNAMGATFADVEVDIKTGKVKILNILNVHDSGHILNPLLASGQVEGGMGMAVAYALAEELRYKTGAPLNNNLLDYKMPTSMDLPDMETLFVEEDDPMGPYGNKALGEPPICSPAAAIRNAVLDAIGIEVDELPIKPQKLMEILKNNG---
---------------------MEPLIQLELSYRKLSKESSFRKELKGLLANYAGRPTPLYFARNLTQRSGAKIYLKREDLLHGGAHKINNTLGQALLAKRMGKTRIIAETGAGQHGVATAMACATLGLRAEVYMGEEDMERQRLNVYRMKMLGARVHPVGSGSRTLKDAINEALRDWVTNVEDTYYLIGSVVGPHPYPTMVRDFQSIIGIEARRQILQSEGHLPRAAVACVGGGSNSMGLFHPFLHDLEVDLYGVEAGGEGLDRGRHAAPLCAGREGVFHGMLTYILQDANGQIQSTHSISAGLDYPGVGPEHAFLMDTRRAKYAVATDNEALEAFQVLSETEGIMPALEPAHALSYATKLAGNY-RKNDAIIVNLSGRGDKDVETVAKHI----PNMRAND--MTERAGGFRRKEDLRHLTGTGRFLDDIQVPGMLHTSFVRSVYASARIVGIDVERGRSAPGVIAVLTAEDLSRVVQVMCKPLKLLPLASARVSHVGEPICLVVASNKYLAEDAADMVDVEYESLEPITRVEEARKPDSQLVYESWGTNEYFEALVGKGDIDSALEKSDRVFTETLKVHRQAAVPLETRGCISDYDS--RSLTFHSSTQSVFSVREILAIASGLPVDRVNVVAPDVGGGFGLKSNVYAEDLATMGASILLKKPVKWVESRRENLLAGSHARELTNVMEVGVTKDGTILGVKCNLVADMGVATAYSGVHSVLTSKLIPGPYRVKNYSCRLTGVATNKAPFGAYRGFGQPEATFFMERMIEIIAKELQIDPVDLRRRNMIEK-DELPASGEVYDAGDFKQTLARALEVADYAAFKGMDNRCRGIGVSVNIESTSPP---IPT---EDLVIVSLDKDAAVKVSCGVTSIGTSLETLVAKIVADQLGAKPQSIVVDVGDTRKVPYYLGVFGSRSTIVLSVALEEACRRLKERILKLASDEVGLEPEGLLFLGDRVTTKG-GGALITLRELAKRFP----RLEEAGKFSPPKLI---AKS-GRELPYTGSFTNAAHIATVEVDLEIGKVEVLKYIVVHDAGKILIPEVVEGQLVGGVAQGVGGALYEEILYRDGQLLTSTLMDYIIPGATEMPPMRIEHLETLPELLPVPYKGVGESGTIGGYAAISNAVHDALNVKINDVPITQEKVLRAIGKLNSGQ
MQVNDKGFYGRFGGAFIPEMLYPNVEELRRNYLTIINDPAFQQEYRDLLTDYVGRPTPLFLASRLSEQLNATIYLKREDLCHTGAHKVNNTVGQILIAKRLGKKRIVAETGAGQHGVATATVCALMGLECVVYMGAIDIERQKPNVDRMKMLGATVVAATSGSQTLKDATNEAMRHWINNPVDTHYIIGSVVGPHPYPDMVARFQSVISEEVKKQLFAKTGSNPDYVVACVGGGSNAAGAFFHYLDEPSVKLVAAEAAGMGISSGHSAATTALGKPGVLHGSRTILMQTEDGQVTEPYSISAGLDYPGIGPLHAHLYDSGRGIFKSITDEDAVKSAFELTRLEGIIPALESAHALAALKEL--PL-TDKDVVVVCLSGRGDKDLATYSKYL------MSN-----KFIGKSIKRIEDKRFTTGKGRYTDDIVLPGMTHAYMLRSPYAHARINRIDTSEAETMEGVVAIITGEEVSH--GDTMKEPPHPLLVKDKVRHVGDAVAMVIAETREQAQDAAEAIIVDYEVLPAVVNAAEAVKDGAPLVHDDVPNNICFDWEI--GNVDEAMDGAHHITSLEFVNQRLSPNAMEPRSYIGHYDSVYDKYTLYTSTQNPHLIRLLMCAVLGLPEHKVRVVGPDVGGGFGSKIYHYTEEALVTVAAKKINRPVKWTETRSEAFQTDAHGRDHVTHAEMGFDAAGKIVGLRIKTFANLGAYLSFSTAVPTLHGTLLQGLYTTPKIHLDMTCAFTHTTAVDAYRGAGRPEATYLLERLMDLAAHEMDMDPAELRLKNFIPPVEQPGNVALQYDSGNYHGVLERGLQMLGYEDFRKAQGKLLGVGFSTYIEACGIA----PSAGLYEVGQVRVQPTGKVSVFTGAHSHGQGHETTFAQVVADRLGIPMEDVDIIHGDSDTVAFGMGTYGSRSLAVGGSAIMKSLDKIIEKGAKIAAHKLECSEEDIVFADGKFTVTGT-DRSLGFGDIALTAYNLEPGLDFSSFYDP----------------KNFTYPYGCHICVVEVDKETGETKVKRFIAVDDVGTVINPMIVDGQIHGGLAQGIGQALMEGVEYETGQLINGSYMDYTMPRADDFPMFELDRQETPCPHNPLGVKGAGEAGCIGSTPAAVNAVIDALGVKDIKMPLTSERVWRAM------N
MNPDQTGRFGEFGGRFVPETLVPACQELEAAFNDAWNDPGFRQELHDVHVQYSGRPSILTECHNLGEQLGVRLILKREDLNHTGSHKINNVIGQALLAKRMGKKRIVADTGAGQHGVASATAAALMGLECKVYMGAVDVERQALNVFRMKLLGAEVESVESGSRTLKDAVNEAMRHWVANVSDTYFCLGSVVGPHPYPYMVRQFQSIIGDEAHEQIVEMTGAMPDVVVACVGGGSNAMGLFAGFVDEPSTRLVGVEPAG--------GAAVGRGTPGVVHGSRSYLMQDEVGQVEEALSISAGLDYPGVGPEHAHLAAIGRAEYPNVTDAEVIDAFRLLSETEGIIPALESAHAIAWLSREAHTM--QSQTVLLNLSGRGDKDVAQMMDILADEVESMSVIESVRGTIGDSPVRSDGIPKVQGTYEFSSDLSADGCLFGATLRSPHPSARIVSIDLSAAWKINGVEAIITADDVPGL-TYGLISQDQPVFASDVVRYVGEPVAAVAAIDPETARRALSAIEVTYEVLDPLLDPEVAISGDHEPIHPD--GNLIRHQRIVHGDPA---TTGPIVVEGTYEIGMQDQAFLGLEAAIAYPDP-GDGVELHVATQWLHEDQGQIAACLGFPDDKVRLVLGGVGGAFGAREDIS-LQVHTCLLALRLGRPVRMAYSRGESFLGHVHRHPATIWMRHHADADGRLLNVEARFVFDGGAYASTSSAVLVNGITMTQGPYACPNGKVDGYAVRTNHLPCGAMRGFGAVQACFAYESQMDKIADAAGIDPVEVRLRNAMHT-GDTLLTGQPVNVAPVEECIRETAALPLPDEPVGLADVVRGIGWGVSIKNLMYS----ETFDDFSTARCRLV-DGVATLKFATAEVGQGFITIAAQIARTVLGV--DDVVLDQIDTQIGS-AGSTSASRQTWMSGGAVDAACRAVRERLFEAVGAAHDIEPIRLMIDGTDVIDTA-GDLRIPVAEATAG------ELDEEVEYHHPPTEDLDE-N-GQGN-CHTAFAFVAHRAVVDVDPELGLVKVIQVATAQDVGNALNPLSVIGQIEGGIAQGLGLAVMEEIIQIDGVIRNGNFTDYLLPTFLDMPPVQATLVEQPDPHAPLGAKGVGEPPCISSTPAIVAAIRDALRQALDRVPVRPSDICL------DAS
M---KKGYFGEFGGCFVPELLMPPLQELEEAMRDIMPSPTFKEELDDLLRNFAGRETPLTYCPTLSKRLGFSLWLKREDLLHTGAHKVNNTLGQALLAKHMGKTALVAETGAGQHGVATAAAAARLGLECIVFMGAEDVERQSSNVRRMKLLGAEVRPVQSGTRTLKDAINEALRYWIAAQETTHYCFGTAAGPHPFPTLVRNLQSVIGRETRAQMLEKTGRLPDVVVAAVGGGSNAIGMFHPFVDDASVRIIGVEAAGTGEPGCYNSAPINLGTPGVLHGQMTMLLQTKDGQIEPSHSVSAGLDYPGVGPEHAYLSAIGRVHYGLANDAEALDAFQTLCRTEGILPALESSHALAWVLRHHGEL-PAGGHVVVNLSGRGDKDMDIVEQHLHI---SMA--------IGQSKQRLDAEAKVTGRARYTDDMGLPGMRHAAYVHSTIAHGMVLSIDASEALALPGVEAVFTADDVPGLFDPSHGDVADRLLLTKHVRYYGDEVAVVVARDGLTARKAAHLVKVEYEPLPVMTSAETALAPGAPVLQPSVDGNLLKQHTLENGTLDEALAAADVVVEGAYRTPTMQHCHLENQTAYAYMDD-MRHIVIVSSTQIPHICRRVVGQALGIPWSSVRVIKPYIGGGFGNKQDVV-LEPIVAFLTMKLGAPVSMELTREECMLCTRVRHAFAMTARAGATKDGKLLGYGLDVLSNTGAYASHGHSIAAAGGSKVCYVYPHATYRFSAKTFYSNIPVGGACRGYGSPQTAYAIECLMDDTARALGMDPLDFRLKNTGRN-GDISPNGKPVATLGISDCLEEGRKKFRWDERKAACPLRRGVGVSAFSYGSGTY----PANVEPGSARLILNQDGTVNLMTGATEIGQGADTAFAQMVSETLGVAYENIHVSTQDTDITPWDPGAYASRQTYTCAPAVHAVADGLRRKLLDYAAEMTGHTPAALTIADAVVFVRNPESVVVTLHDLAMDSFDRGGQLSAEASFKT----------------RQNPPSFGGCFAEVEVDIDLCKVRITHILNVHDAGVIINPALATAQVHGGMGMGIGWALYEELLVATGRVHNNNLLDYKFPTTCDIPDLACAFVETQEPSGVYGNKSLGEPPLISPAPALRNAVLDATGVAVNAIPMTPKLLFEEFVKAG-KG
M--GTDGRFGEFGGRFVPETLVPACQELEAAFHDAWADPLFRTELDDLLRDYAGRPSIITECHNLGRQLGIRLLLKREDLNHTGSHKINSVLGQALLAKRMGKKRIVAETGAGQHGVASATAAALLGLECKVYMGEVDVERQALNVFRMKLLGSEVVPAKSGSRTLKDAVNEAMRDWVATVEDTYYAIGSVMGPHPYPFMVRQFQSVIGKEANQQCQQLLGTDPDVVAACVGGGSNAIGIFSGFI-DTHARLIGVEPAG--------GAAVGRGVPGVVHGMRSYLMQDEYGQVQEAHSISAGLDYPGVGPEHSYLASIGRAEYPSVTDAEVIEGFQLLSKTEGIIPALECAHVVAWITREAPNM--QGKTVLMNLSGRGDKDVAQMMDVLG-----MAG-----SILGNRVLRKEDPKFLTTGGVYVDDLTNVGALYATYVRSTVAHANILGIDVSEALQSPGVVAIYTAQDLQL-------TVKRTLLASGKVRYVGEPVAVVLTELSNQGEDAAEKVIIDYDMLETLVDMEQAMTSTT-LIYEECGSNVVFDSTAL-GMGDTMFANCEVVVNGRFVNQRVAPCPLEVRGSAAAWDS-NGRLVQWLSTQHAQGARDVMQGSNKLSAEQIRVITPDVGGGFGAKIGAYPEEILLGLITKTIGRPVRWRETRSESMTALGHGRAQIQFVTIGGTKAGKVTHYQMHVLQDSGAWVDVGAILAPMTRPMASGVYDIPNIEVRTTSIATNTTPVVAYRGAGRPEATAAIERAMDMFAAEIGKDPAEVRRINLIPK-FLEPSIGQIYDVGDYEESLDRVLAAADYASLRKDQGKQLGIGVSVYVEITAGS----SS---GEVAKIEITPDGRAIVYTGTSPHGQGHVTSWSMLASDQTGISMDNIEVVWGDTDLVPQGGGTMGSRSLQLGGTAVFVAAGELVEQARKHAARLLEANEEDVVFDAAAFHVAGTPAVAKSWADLSTA--VTDGGLVQETNYAS----------------QGPTFPFGAHVAVVEVDTETGQVKLVRHIACDDAGKVLNPLLLDGQIHGGIAQGAAQALLEEVRYSDGNPITSNLADYAFISSAELPSFEVIHMETPTPRNPLGAKGIGESGTIGSTPAVQSAVVDALGIRHIDMPATPERVWTAISQH---S
