# Supplementary material for: Inter-protein residue covariation information unravels physically interacting protein dimers
Source: BMC Bioinformatics. 2020 Dec 17;21:584. doi: 10.1186/s12859-020-03930-7 (PMC7745481; doi:10.1186/s12859-020-03930-7)
Supplement: Supplementary file 5 — Additional file 5. Final ER-MSAs at different ASA thresholds. Available on Mendeley data (http://dx.doi.org/10.17632/9bk2r55286.1). [file 12859_2020_3930_MOESM5_ESM.zip › Additional file 2/Final ER-MSAs/Negative ER-MSA dataset/ASA0.0/paired_MSA/1qop-B-3rrl-A/MSA_IDs.txt]

sp|P0A2K1|TRPB_	sp|P56006|SCOA_
sp|Q8R9M9|TRPB_	tr|Q8RBT9|Q8RBT
tr|E1TGN4|E1TGN	tr|F0GHQ7|F0GHQ
tr|A0A0B2BVC1|A	tr|A0A0B2BCS6|A
tr|A0A1M7SHA0|A	tr|A0A1M7TKH9|A
tr|A0A1W9IAU6|A	tr|A0A1W9I7Q4|A
tr|Q2RNS4|Q2RNS	tr|Q2RUC2|Q2RUC
tr|V7EGL5|V7EGL	tr|A0A1D9MA24|A
tr|A0A1J5MIQ4|A	tr|A0A1G0JFN8|A
tr|A0A1G3IGL5|A	tr|A0A1M3PAH5|A
tr|K5YN73|K5YN7	tr|K5ZKB1|K5ZKB
tr|A0A0J1CY98|A	tr|A0A0J1FKT4|A
tr|A0A0P0UTL3|A	tr|A0A075MK99|A
tr|W9H4M3|W9H4M	tr|W9H245|W9H24
tr|A0A1N6UK14|A	tr|A0A1N6NBW8|A
tr|A0A1N6RMT6|A	tr|A0A1N6UV39|A
tr|A7IFZ5|A7IFZ	tr|A7IEC6|A7IEC
sp|Q1GK77|TRPB_	tr|A0A0P1ICC9|A
tr|A0A0A0D390|A	tr|A0A0A0D0G3|A
tr|A0A1G7E438|A	tr|A0A1G7B7Y1|A
tr|A0A1Y6BBA4|A	tr|A0A1Y6BZJ5|A
tr|A0A0K2DHV8|A	tr|A0A0K2DFJ1|A
tr|A0A086XVY7|A	tr|A0A086XXV7|A
tr|A0A0G3BG57|A	tr|A0A0G3BHV5|A
tr|Q5P1J0|Q5P1J	tr|Q5P1M7|Q5P1M
tr|A0A0Q6VZ88|A	tr|A0A0J1DAY9|A
tr|A0A142L7R8|A	tr|A0A142LFC3|A
tr|D9QS78|D9QS7	tr|D9QS54|D9QS5
tr|A0A0N1B8N5|A	tr|A0A0Q9IH80|A
tr|A0A086YAC0|A	tr|A0A086XXH8|A
tr|B9QX35|B9QX3	tr|B9R1H5|B9R1H
tr|A0A165G6U0|A	tr|A0A165EP46|A
tr|A0A0F3IUH9|A	tr|A0A0F3IS82|A
tr|A0A1F4LJ57|A	tr|A0A1Q3R3S5|A
tr|A0A0U3NZS1|A	tr|A0A0U3PML7|A
tr|A0A0G3ET65|A	tr|A0A0G3EN63|A
sp|C1DH66|TRPB_	tr|C1DMG1|C1DMG
tr|A0A1B7Z6C4|A	tr|A0A1B7Z0J9|A
tr|G1XZK4|G1XZK	tr|G1XYY3|G1XYY
tr|A0A1U7JIU9|A	tr|A0A1U7JCA4|A
tr|A0A1K2HFX9|A	tr|A0A1K2HM31|A
tr|A0A1X1QNU6|A	tr|A0A1X1QI43|A
tr|F5LPZ9|F5LPZ	tr|A0A0Q9L1K0|A
tr|A0A0L6T3R0|A	tr|A0A0L6T5Q7|A
tr|A0A1J5J9U2|A	tr|A0A0P7V6L6|A
tr|A0A1M2Z3F5|A	tr|A0A1Q4BXU0|A
tr|A0A0F4RCB0|A	tr|W7PUB3|W7PUB
tr|A0A1W1ZDT2|A	tr|A0A1W1ZFD3|A
tr|A0A101HWV0|A	tr|A0A117MFN9|A
tr|J9YYY7|J9YYY	tr|A8TVM1|A8TVM
tr|V4RKW0|V4RKW	tr|V4RJA4|V4RJA
tr|A0A0D1B5N0|A	tr|A0A1E4N6N9|A
tr|A0A1G3GS32|A	tr|A0A1G3GFQ8|A
tr|A0A1X4NUL0|A	tr|A0A1X4NYN2|A
tr|A0A1A9FSK3|A	tr|A0A1A9FTB7|A
tr|E2CHE6|E2CHE	tr|E2CSP1|E2CSP
tr|W8RYK4|W8RYK	tr|W8SP00|W8SP0
tr|A0A1V0PRD1|A	tr|A0A1N6G946|A
tr|A0A1U7DKG5|A	tr|A0A1U7DLS8|A
tr|A0A1M7ZMN3|A	tr|A0A1M7ZNN1|A
tr|A0A1G3H0B3|A	tr|A0A1G3HRX9|A
tr|G8PJD3|G8PJD	tr|G8PFM2|G8PFM
tr|F5REE4|F5REE	tr|F5R9S5|F5R9S
tr|A0A1W6L840|A	tr|A0A1W6LAV6|A
tr|A0A0K1J8C1|A	tr|H0Q658|H0Q65
tr|F2IYH8|F2IYH	tr|F2J0Z4|F2J0Z
tr|A0A0B4CG33|A	tr|A0A0B4BRY5|A
tr|G2J2E7|G2J2E	tr|G2J5G9|G2J5G
tr|A3K8B7|A3K8B	tr|A3K048|A3K04
tr|A0A1Y5SNR8|A	tr|A0A1Y5SYJ4|A
tr|A0A037ZMB7|A	tr|A0A037ZC58|A
tr|A0A135I2C0|A	tr|A0A135HQE4|A
tr|M9RHR9|M9RHR	tr|M9RA12|M9RA1
tr|F7QHR7|F7QHR	tr|F7QH08|F7QH0
tr|A0A1Y5TP25|A	tr|A0A1Y5TB73|A
tr|A8HQ47|A8HQ4	tr|A8HUZ4|A8HUZ
tr|A0A1Y5S127|A	tr|A0A1Y5T6D1|A
tr|A9DR03|A9DR0	tr|A9E163|A9E16
tr|A0A1B1PT03|A	tr|A0A1B1PNY7|A
tr|A4EWR5|A4EWR	tr|B7RHP0|B7RHP
tr|A0A0P7YMQ7|A	tr|A0A0P7W693|A
tr|A0A1N7KX48|A	tr|A0A1N7NB93|A
tr|W3RN57|W3RN5	tr|W3RCJ4|W3RCJ
tr|A0A0H4L4U9|A	tr|A0A0H4KQD4|A
tr|A0A133XH36|A	tr|A0A133XN63|A
tr|A0A1Y5R958|A	tr|A0A1Y5R7B5|A
tr|I1AR52|I1AR5	tr|I1ATK2|I1ATK
sp|A8LSF9|TRPB_	tr|A8LHT1|A8LHT
tr|A0A1N6IIH5|A	tr|A0A1N6FLX2|A
tr|A0A0W7WL95|A	tr|A0A0W7WDS2|A
sp|Q6NDN6|TRPB_	tr|Q21BM6|Q21BM
tr|A0A1S2RD93|A	tr|X0RL51|X0RL5
tr|A0A1N7PHT2|A	tr|A0A1N7M9T5|A
tr|A0A0Q7SEH4|A	tr|A0A0Q7S0S1|A
tr|A0A1S1NTP9|A	tr|A0A1S1NSX4|A
tr|A0A0J5GFW5|A	tr|A0A0J5GJZ0|A
tr|A0A099TAF7|A	tr|A0A099T5Y4|A
tr|A0A0Q8QP04|A	tr|A0A0Q8P3D2|A
tr|A4G4G2|A4G4G	tr|A4G625|A4G62
tr|C7DAG5|C7DAG	tr|C7DBD1|C7DBD
tr|A0A1U9YXC4|A	tr|A0A1U9Z6D2|A
tr|A0A1M6G8N5|A	tr|A0A1M6EYR5|A
tr|S9QB09|S9QB0	tr|S9QC02|S9QC0
tr|A0A127JPX2|A	tr|A0A127JR09|A
tr|A0A0P1I312|A	tr|A0A0P1IJ07|A
tr|I3TQN4|I3TQN	tr|I3TU87|I3TU8
tr|K2HGQ8|K2HGQ	tr|K2GKD8|K2GKD
tr|A0A0P6ZW19|A	tr|A0A0P6ZND3|A
tr|A0A1S1T119|A	tr|A0A0Q9DY29|A
tr|B6BU96|B6BU9	tr|A0A0N1ABY4|A
tr|A0A0Q5CLL7|A	tr|A0A0Q5DF87|A
tr|A0A0L1JTV8|A	tr|A0A0L1JNT1|A
tr|A0A1L9NQZ9|A	tr|A0A1L9NTY8|A
tr|A0A0K1XES7|A	tr|A0A0K1XCI0|A
tr|S9Q8C3|S9Q8C	tr|S9QTP0|S9QTP
tr|A0A0C1XFB1|A	tr|A0A0C1XHJ4|A
tr|L0EDT8|L0EDT	tr|L0EAB5|L0EAB
tr|A0A1Y5RTT1|A	tr|A0A1Y5RJ11|A
tr|A0A126UW89|A	tr|A0A126UW41|A
tr|A0A0U1NHM3|A	tr|A0A0U1NND2|A
sp|B1XY48|TRPB_	tr|B1Y5P3|B1Y5P
tr|A0A1I6XA24|A	tr|A0A1I7AY99|A
tr|Q0ATJ8|Q0ATJ	tr|Q0APL8|Q0APL
tr|A0A076K042|A	tr|A0A076JZM8|A
tr|A0A1Y5T9U6|A	tr|A0A1Y5S804|A
tr|V9VTD8|V9VTD	tr|V9VU96|V9VU9
tr|G0AK20|G0AK2	tr|G0AGA5|G0AGA
tr|A0A021X3A4|A	tr|A0A021XGE5|A
tr|A0A0Q5GT79|A	tr|A0A0Q5HB53|A
tr|A0A0P0LPA3|A	tr|A0A0P0MC15|A
tr|A0A0C5J8K4|A	tr|A0A0C5JBZ6|A
tr|A0A0J5QAX1|A	tr|A0A0J5QDF4|A
tr|A0A081MA63|A	tr|A0A081MQD5|A
tr|E3F2T1|E3F2T	tr|E3F5J0|E3F5J
tr|E1VK69|E1VK6	tr|Q1YUD2|Q1YUD
tr|A0A1T4QIH9|A	tr|A0A1T4TC88|A
tr|A0A1Y5SH11|A	tr|A0A1Y5RHZ5|A
tr|A0A1R1MGE1|A	tr|A0A1R1M275|A
tr|A0A1U7D802|A	tr|A0A1U7D1V5|A
tr|A0A0P7JQK2|A	tr|A0A0P7I2H3|A
tr|A0A0N0D7W7|A	tr|A0A0N1J205|A
tr|A0A1M5ZW69|A	tr|A0A1M5YNU9|A
tr|A0A1D9B9V7|A	tr|A0A1D9BGK3|A
tr|A0A161SVJ2|A	tr|A0A163X697|A
sp|B6JCP2|TRPB_	tr|B6JC35|B6JC3
tr|A0A1F8V8C5|A	tr|A0A095YQA8|A
tr|A0A0C2QZX1|A	tr|A0A0C2UCC5|A
tr|A0A165UMA0|A	tr|A0A162GZK2|A
tr|A0A1R3WJU4|A	tr|A0A1R3WQM2|A
tr|F2K3X9|F2K3X	tr|F2JZF1|F2JZF
tr|A0A1E2V7U0|A	tr|A0A1E2V5C0|A
tr|A0A101E921|A	tr|A0A101WM68|A
tr|H0A8T0|H0A8T	tr|A0A1E4LEW9|A
tr|A0A074LRM0|A	tr|A0A074LNZ3|A
tr|A0A0B5ALR2|A	tr|A0A0B5ATN5|A
sp|Q2YQW5|TRPB_	tr|Q2YKQ0|Q2YKQ
tr|W8X321|W8X32	tr|W8X8S9|W8X8S
sp|B2IF48|TRPB_	tr|B2ID68|B2ID6
tr|A0A1B6Z817|A	tr|A0A1G3KK72|A
tr|A0A1W2ESQ1|A	tr|A0A1W1ZYX5|A
tr|A0A1U7PQW0|A	tr|A0A1U7PQZ9|A
tr|A0A0A0M6E6|A	tr|A0A0A0M882|A
tr|M2SBZ6|M2SBZ	tr|M2U5Z3|M2U5Z
tr|A0A0F2S707|A	tr|A0A0F2PBB2|A
tr|A0A154BQ32|A	tr|A0A154BQ27|A
tr|A0A1X9NKF8|A	tr|A0A1X9NDW7|A
tr|A0A0G3XLT6|A	tr|A0A0G3XDU4|A
tr|A0A1F8TV30|A	tr|A0A1F8U8X7|A
tr|A0A1H8A654|A	tr|A0A1H8CRJ5|A
tr|S6HAV7|S6HAV	tr|S6GK95|S6GK9
tr|A0A1M3NFR4|A	tr|A0A0S8EW94|A
tr|A0A1F8VT53|A	tr|A0A0R0MBK9|A
tr|A5D1S3|A5D1S	tr|A5D5M7|A5D5M
tr|A0A177KZP9|A	tr|A0A177L7F5|A
tr|A0A0J6NRK3|A	tr|A0A0J6NGX7|A
tr|A0A011TZA6|A	tr|A0A011U8H6|A
tr|A0A0B3RGP2|A	tr|A0A0B3S6D1|A
tr|B8EMZ3|B8EMZ	tr|B8ENL4|B8ENL
tr|A0A0D6P8H7|A	tr|A0A0D6PAL9|A
sp|B1YLS4|TRPB_	tr|B1YEE9|B1YEE
tr|B9KXC1|B9KXC	tr|B9KXW1|B9KXW
tr|A0A1Y1SSQ4|A	tr|A0A1Y1SVD9|A
tr|A0A126ZIN3|A	tr|A0A126ZFV3|A
tr|A0A0H5CMM5|A	tr|A0A0H5CSM4|A
tr|J2KLX2|J2KLX	tr|J3D066|J3D06
tr|A0A1V4CHH4|A	tr|A0A1Y2R2T3|A
tr|A0A0D1UYM5|A	tr|A0A0M0GM16|A
tr|A0A147GLY7|A	tr|A0A147HBV6|A
tr|A0A1C3K883|A	tr|A0A1C3K8C0|A
tr|A0A0P7VWT9|A	tr|A3UCI0|A3UCI
tr|A0A0F0H344|A	tr|A0A0F0GBC2|A
tr|A0A0P7DM70|A	tr|A0A0P7E035|A
tr|A0A1E4C8L8|A	tr|A0A1E4BX24|A
tr|V8G4F8|V8G4F	tr|V8GBB3|V8GBB
tr|A0A0F3KRB9|A	tr|A0A0F3KNR4|A
tr|A0A0Q7TN89|A	tr|A0A0Q7U2H5|A
tr|A0A0A0DWP6|A	tr|A0A0A0DME4|A
tr|M7NUG4|M7NUG	tr|M7NEM3|M7NEM
tr|A0A0N7K0B0|A	tr|A0A1Q9SQP8|A
tr|A0A1F3MY78|A	tr|A0A1M3CZA5|A
tr|A0A1M4V905|A	tr|A0A1M4TXW8|A
tr|S2YGZ8|S2YGZ	tr|S2XP09|S2XP0
tr|A0A0N0JYF2|A	tr|A0A0N1LI18|A
tr|F9DUG4|F9DUG	tr|F9DXH4|F9DXH
tr|C6XMW2|C6XMW	tr|C6XJI8|C6XJI
tr|I7Z751|I7Z75	tr|I7ZB61|I7ZB6
tr|A0A1M6ILQ3|A	tr|A0A1M6P4B9|A
tr|A0A1G1EGV9|A	tr|A0A1G1ED06|A
tr|A0A059KG14|A	tr|A0A059KQU0|A
tr|A0A1Q6UWU8|A	tr|R5TF12|R5TF1
tr|A0A1G4A8U3|A	tr|A0A1G4A773|A
sp|Q8ESU4|TRPB_	tr|Q8EN54|Q8EN5
tr|A0A1F8HWZ0|A	tr|A0A1Q3JIQ7|A
tr|A0A1Q9LRU0|A	tr|A0A1Q9LPC3|A
tr|A0A1C0Y8D9|A	tr|A0A1C0YD15|A
tr|A0A1B1AJD8|A	tr|A0A1B1AD32|A
tr|J3HM94|J3HM9	tr|J2W155|J2W15
tr|D4JA29|D4JA2	tr|D4J7G7|D4J7G
tr|A0A1T5E574|A	tr|A0A1T5E1C8|A
tr|A0A0Q4Y470|A	tr|A0A0S9N8E6|A
tr|F4GD21|F4GD2	tr|F4GDF9|F4GDF
tr|U1YDF8|U1YDF	tr|U1YGL9|U1YGL
tr|A9BNH7|A9BNH	tr|A9BXB4|A9BXB
tr|W4F1K0|W4F1K	tr|W4EQQ3|W4EQQ
tr|H5X1X5|H5X1X	tr|H5X3X9|H5X3X
tr|A0A1F3CRN3|A	tr|A0A136L920|A
tr|A0A1M5AP53|A	tr|A0A1M5DSF0|A
tr|A0A1T5J0B6|A	tr|A0A1T5LE94|A
tr|A0A1E4DWW9|A	tr|A0A1E4G632|A
tr|A0A1H7SJU4|A	tr|A0A1H7RI54|A
tr|D1A715|D1A71	tr|D1A2W1|D1A2W
tr|C8PYI5|C8PYI	tr|C8PU76|C8PU7
tr|A0A0H1AQ64|A	tr|A0A0H1AKJ2|A
tr|A0A1F2Q9V4|A	tr|A0A1F2RYE9|A
tr|R6EDE4|R6EDE	tr|R6E4K1|R6E4K
tr|A0A1F4S520|A	tr|A0A1F4QJ90|A
tr|A0A101VQ37|A	tr|A0A101W1P5|A
tr|A0A0F6W6D7|A	tr|A0A0F6W7P4|A
tr|A0A0Q6RG59|A	tr|A0A0Q6RKJ5|A
tr|A0A1U9JZ98|A	tr|A0A1U9JZ90|A
tr|A0A011SIU1|A	tr|A0A1L8PL43|A
tr|A0A1Q9K270|A	tr|A0A1Q9K602|A
tr|A0A1J5CYU1|A	tr|A0A0S8EDB2|A
tr|A0A139SPK4|A	tr|A0A139SXB8|A
tr|D2UCP6|D2UCP	tr|D2UGJ9|D2UGJ
tr|A0A127ENF7|A	tr|A0A127ETP9|A
tr|A0A1M6IGF5|A	tr|A0A1M6BXP4|A
tr|A0A1W2BBW0|A	tr|A0A1W1ZKI8|A
tr|H6LKM1|H6LKM	tr|H6LD43|H6LD4
tr|F2F7B7|F2F7B	tr|F2F1L9|F2F1L
tr|B8H8G9|B8H8G	tr|B8HJE7|B8HJE
tr|A0A136Q6G7|A	tr|A0A136Q8U8|A
tr|A0A1M7FMN8|A	tr|A0A1M7DYJ8|A
tr|A0A0Q3TUA5|A	tr|A0A0Q3S5G5|A
tr|A0A085IE44|A	tr|A0A085HVV9|A
tr|A0A0B5IT96|A	tr|A0A0B5ILW6|A
tr|A0A0S2W4B3|A	tr|A0A0S2W629|A
tr|A1HS66|A1HS6	tr|A1HND1|A1HND
tr|E0TF76|E0TF7	tr|E0TB59|E0TB5
tr|A0A1M4WRE6|A	tr|A0A1M4Z2X0|A
tr|A0A171KWX0|A	tr|A0A171KVN9|A
tr|W0L7N0|W0L7N	tr|W0LGK2|W0LGK
tr|G4KWQ5|G4KWQ	tr|G4KUU9|G4KUU
sp|Q6D4U0|TRPB_	tr|Q6D7P1|Q6D7P
tr|A0A0U2ZAT4|A	tr|A0A0U2Q706|A
tr|A0A1M5ZB79|A	tr|A0A1M5ZG13|A
tr|A0A1U9K7T3|A	tr|A0A1U9KAP0|A
tr|A0A150YGR0|A	tr|A0A150YE30|A
tr|E3PTA5|E3PTA	tr|E3PXS8|E3PXS
tr|A0A095Z4T2|A	tr|A0A095YZ46|A
tr|G9PXY0|G9PXY	tr|G9PZF5|G9PZF
tr|A0A101XSQ9|A	tr|A0A117SX25|A
tr|A0A0J8YUF3|A	tr|A0A0J8YDX8|A
sp|A8AG61|TRPB_	tr|A8ADZ1|A8ADZ
tr|A0A1V4MJC3|A	tr|A0A1V4M355|A
tr|J4TDU2|J4TDU	tr|J4K850|J4K85
tr|A0A0K0G9T2|A	tr|A0A0K0G8V0|A
tr|A0A085HJB3|A	tr|A0A085HAU3|A
tr|A0A085GDT7|A	tr|A0A085GEW6|A
tr|E3HDJ0|E3HDJ	tr|E3HC36|E3HC3
tr|A0A0J8VQ77|A	tr|A0A0J8VR67|A
tr|A0A0G3CND8|A	tr|A0A0G3CN43|A
tr|I2B848|I2B84	tr|I2B8P6|I2B8P
tr|A0A0Q5E0L5|A	tr|A0A0Q5E828|A
tr|A0A101V8T5|A	tr|A0A124IGG1|A
tr|A0A0F0VRU6|A	tr|A0A089PM18|A
tr|H5V564|H5V56	tr|H5UXN5|H5UXN
tr|E8WZS1|E8WZS	tr|E8X1J9|E8X1J
tr|J7TBE7|J7TBE	tr|J7TXL8|J7TXL
tr|M4RIG3|M4RIG	tr|M4R4W6|M4R4W
tr|A0A080KIX5|A	tr|A0A080KJG2|A
tr|A0A1M6MVQ3|A	tr|A0A1M6J0Q9|A
tr|T0NVR5|T0NVR	tr|T0PDV2|T0PDV
tr|V7HZ75|V7HZ7	tr|V7IB08|V7IB0
sp|C5BDB7|TRPB_	tr|C5BFV3|C5BFV
tr|C1F7N8|C1F7N	tr|C1F3D8|C1F3D
tr|C5BV84|C5BV8	tr|C5C4G5|C5C4G
tr|A0A1S2DFW4|A	tr|A0A1S2DE88|A
tr|A0A1Q3QVL6|A	tr|A0A1Q6XFC5|A
tr|A0A1V3K2C2|A	tr|A0A1V3K7B7|A
tr|A0A161IFQ5|A	tr|A0A161I731|A
tr|G9YJZ4|G9YJZ	tr|G9YGL5|G9YGL
tr|A0A1M5LHN3|A	tr|A0A1M5EJJ9|A
tr|A0A0J5P5E7|A	tr|A0A0J5P9A0|A
tr|A0A0F5ZTG7|A	tr|A0A0F5ZR76|A
tr|A0A0F0ER12|A	tr|A0A0F0EMB1|A
tr|C9R4N2|C9R4N	tr|C9R6Z5|C9R6Z
tr|A0A1Q4AZW9|A	tr|A0A1Q3ZZS7|A
tr|A0A161M778|A	tr|A0A161ME00|A
tr|A0A1X9LJM3|A	tr|A0A1X9LRF1|A
tr|K6V4Y2|K6V4Y	tr|K6V7K3|K6V7K
tr|A0A0Q9LKR1|A	tr|A0A0Q9LTP5|A
tr|F4C5I8|F4C5I	tr|F4CAJ5|F4CAJ
tr|A0A126Z2Z6|A	tr|A0A126Z0I6|A
tr|A0LJ56|A0LJ5	tr|A0LKM0|A0LKM
tr|A0A078LYW9|A	tr|A0A078MGR3|A
tr|A0A075KJ03|A	tr|A0A075K673|A
sp|B0UU34|TRPB_	tr|B0USP4|B0USP
tr|M7NES1|M7NES	tr|M7NPD3|M7NPD
tr|F7NDP8|F7NDP	tr|F7NP04|F7NP0
tr|A0A1M5SEP3|A	tr|A0A1M5VN01|A
tr|A0A0D7QS11|A	tr|A0A0D7QRA6|A
sp|Q1ISI9|TRPB_	tr|Q1ISI4|Q1ISI
tr|A0A0K1FBE3|A	tr|A0A0K1F985|A
tr|A0A1G3KN19|A	tr|A0A1G3RSG2|A
tr|A0A1M6SLS1|A	tr|A0A1M6SI22|A
tr|C8XBQ5|C8XBQ	tr|C8XCF5|C8XCF
tr|A0A1S9C2M7|A	tr|A0A1V2YEX0|A
tr|A0A1F9RRW3|A	tr|A0A1F9WD01|A
tr|H8KVI2|H8KVI	tr|H8KW55|H8KW5
tr|U1MUD1|U1MUD	tr|U1LNR0|U1LNR
tr|R5LHK3|R5LHK	tr|R5LLF3|R5LLF
tr|A0A023X586|A	tr|A0A023X3E3|A
tr|K6YTT3|K6YTT	tr|K6XRF0|K6XRF
tr|A0A1M6BBD9|A	tr|A0A1M6AN64|A
tr|K7A4H9|K7A4H	tr|K6ZQ40|K6ZQ4
tr|A0A1J0TEB2|A	tr|A0A136HY03|A
tr|A0A1M5K256|A	tr|A0A1M5IS33|A
tr|X2H749|X2H74	tr|X2H9F9|X2H9F
tr|U2DRU0|U2DRU	tr|F7Q0J5|F7Q0J
tr|S9PRU3|S9PRU	tr|S9P387|S9P38
tr|A0A099LFK2|A	tr|A0A099L8U0|A
tr|A3U7Z8|A3U7Z	tr|A3U643|A3U64
tr|A0A068NIW1|A	tr|A0A068NMA4|A
tr|A0A0U3B0G6|A	tr|A0A0U3B079|A
tr|A1ZFH1|A1ZFH	tr|A1ZCH8|A1ZCH
tr|G2EE91|G2EE9	tr|G2EEY9|G2EEY
tr|A0A0C2D2I1|A	tr|A0A0C2D0Z2|A
tr|A0A1B7LXA9|A	tr|A0A1B7M0A1|A
tr|W2UU88|W2UU8	tr|W2UJF1|W2UJF
tr|A0A0Q8Q1W7|A	tr|A0A0Q8PT65|A
tr|A0A1T5JB80|A	tr|A0A1T5MD71|A
tr|A0A1K1RMS0|A	tr|A0A1K1N2X9|A
tr|A0A1G3X1H3|A	tr|A0A1G3WLK8|A
tr|A0A180EPP1|A	tr|A0A180EP73|A
tr|A6ERP7|A6ERP	tr|A6ELG8|A6ELG
tr|H8MW49|H8MW4	tr|H8MYW7|H8MYW
tr|A0A084TNW4|A	tr|A0A084TKE8|A
tr|I8UBR2|I8UBR	tr|I8UEK4|I8UEK
tr|A6G757|A6G75	tr|A6GFT0|A6GFT
tr|C0BJ67|C0BJ6	tr|C0BI50|C0BI5
tr|L7UKB8|L7UKB	tr|L7UCY4|L7UCY
tr|A0A085W9G7|A	tr|A0A085WQW5|A
tr|I0WH01|I0WH0	tr|I0WJ75|I0WJ7
tr|A0A0Q6FJA6|A	tr|A0A0Q6FLD2|A
tr|G4QL81|G4QL8	tr|G4QKK3|G4QKK
tr|A0A1J0LNK4|A	tr|A0A1J5F2N3|A
tr|F7NV52|F7NV5	tr|F7NW77|F7NW7
tr|F4AWD4|F4AWD	tr|F4AZ96|F4AZ9
tr|A0A1M3G9J2|A	tr|A0A1M3HPI1|A
tr|I3YT39|I3YT3	tr|I3YV02|I3YV0
tr|A0A1B7XGK2|A	tr|A0A1B7XHK1|A
tr|A0A0W8EFD5|A	tr|A0A0W8EE14|A
tr|A0A1M6HVL4|A	tr|A0A1M6A7Y5|A
tr|A0A167KC70|A	tr|A0A167IZV7|A
tr|A0A1M4M9T3|A	tr|A0A1M4M2F6|A
tr|D3FAW5|D3FAW	tr|D3F585|D3F58
tr|A0A0C5WI83|A	tr|A0A0C5WBU8|A
tr|Q08Z24|Q08Z2	tr|E3FSK3|E3FSK
tr|A0A1M5PEY0|A	tr|A0A1M5Q282|A
tr|A0A142HJF7|A	tr|A0A142HIQ3|A
tr|A0A1D7XRI1|A	tr|A0A1D7XTC9|A
tr|M7MZH0|M7MZH	tr|M7MIC6|M7MIC
tr|I3C7W1|I3C7W	tr|I3C469|I3C46
tr|K2GQ79|K2GQ7	tr|K2FI21|K2FI2
tr|A0A024FJ53|A	tr|A0A024FFD0|A
tr|A0A1M6JZ68|A	tr|A0A1M6BTI4|A
tr|A0A1B1Y283|A	tr|A0A1B1Y836|A
tr|A0A1A7R4M2|A	tr|A0A1A7QZ44|A
tr|F0P1L6|F0P1L	tr|F0NXC1|F0NXC
tr|A9E1P1|A9E1P	tr|A9DT66|A9DT6
tr|A8UGK0|A8UGK	tr|A8UIB1|A8UIB
tr|A0A0N8WFU5|A	tr|A0A0Q0WYK5|A
tr|G0L9Q3|G0L9Q	tr|G0L4Z7|G0L4Z
tr|D5BH06|D5BH0	tr|D5BBM2|D5BBM
tr|A0A1M6H7P0|A	tr|A0A1M6D680|A
tr|A0A1M5L0N6|A	tr|A0A1M5IPM6|A
tr|A0A1E5T168|A	tr|A0A1E5T0U2|A
tr|A0A0M2VG32|A	tr|A0A0M2VAI5|A
tr|A0A143PP72|A	tr|A0A143PPF2|A
tr|F6GDH8|F6GDH	tr|F6GGI1|F6GGI
tr|A0A150WZX2|A	tr|A0A150X069|A
tr|A0A1E5UD30|A	tr|A0A1E5UEN9|A
tr|A0A1B6BC86|A	tr|A0A1B6BA94|A
tr|A0A1M7Q6G2|A	tr|A0A1M7MLQ0|A
tr|A0A0G2ZZS9|A	tr|A0A0G2ZWE4|A
tr|A0A1M4TVT2|A	tr|A0A1M4WHV1|A
tr|A0A0S1S7W2|A	tr|A0A0S1SCV7|A
tr|W0F5V8|W0F5V	tr|W0F0R7|W0F0R
tr|A0A0P7AJ51|A	tr|A0A0P7AQS3|A
tr|L0G166|L0G16	tr|L0G3D8|L0G3D
tr|U5C7L5|U5C7L	tr|U5C125|U5C12
tr|I3Z9J1|I3Z9J	tr|I3Z9Z7|I3Z9Z
tr|A0A1W1YJ03|A	tr|A0A1W2CKW6|A
tr|K1L6P2|K1L6P	tr|K1M355|K1M35
tr|A0A165YE88|A	tr|A0A165WMG3|A
tr|A0A061P944|A	tr|A0A061NV59|A
tr|A0A1Y2RD17|A	tr|A0A1Y2RGB4|A
tr|A0A1M6ADV3|A	tr|A0A1M6EDR0|A
tr|I4AMZ3|I4AMZ	tr|I4AMG4|I4AMG
tr|C7RCR3|C7RCR	tr|C7RB31|C7RB3
tr|L8JTM6|L8JTM	tr|L8JKV1|L8JKV
tr|A4CP81|A4CP8	tr|A4CHV5|A4CHV
tr|A0A1Q6EJN3|A	tr|U5Q5I0|U5Q5I
tr|A0A1M6T3I1|A	tr|A0A1M6XGD7|A
tr|A0A1T5CSI2|A	tr|A0A1T5GH76|A
tr|A0A1W2H5A1|A	tr|A0A1W2H739|A
tr|H2BZP1|H2BZP	tr|H2BUU5|H2BUU
tr|A0A1M4Y9W1|A	tr|A0A1M5C455|A
tr|A0A1T4L2W0|A	tr|A0A1T4RW57|A
tr|K2QJU8|K2QJU	tr|K2PVL7|K2PVL
tr|M7N0E2|M7N0E	tr|M7NL57|M7NL5
tr|A0A1J5HH49|A	tr|A0A0A2EZU9|A
tr|A0A0D3LCV4|A	tr|A0A0D3LBC5|A
tr|A0A173ML09|A	tr|A0A1N7K8F2|A
tr|A0A074KV89|A	tr|A0A074L158|A
tr|A0A0R2TNM4|A	tr|A0A0R2RZI5|A
tr|S2D8B6|S2D8B	tr|S2D9P8|S2D9P
tr|J9R7G4|J9R7G	tr|J9R822|J9R82
tr|A0A0K1QBT6|A	tr|A0A0K1QBY3|A
tr|A0A077EEA2|A	tr|A0A077EK03|A
tr|A0A1W2G5J9|A	tr|A0A1W2GGZ7|A
tr|D5EDN1|D5EDN	tr|D5EFK2|D5EFK
