# Supplementary material for: Inter-protein residue covariation information unravels physically interacting protein dimers
Source: BMC Bioinformatics. 2020 Dec 17;21:584. doi: 10.1186/s12859-020-03930-7 (PMC7745481; doi:10.1186/s12859-020-03930-7)
Supplement: Supplementary file 5 — Additional file 5. Final ER-MSAs at different ASA thresholds. Available on Mendeley data (http://dx.doi.org/10.17632/9bk2r55286.1). [file 12859_2020_3930_MOESM5_ESM.zip › Additional file 2/Final ER-MSAs/Negative ER-MSA dataset/ASA0.0/paired_MSA/1qop-B-3rrl-A/MSA_ready_for_MI.txt]

MTTLLNPYFGEFGGMYVPQILMPALNQLEEAFVSAQKDPEFQAQFADLLKNYAGRPTALTKCQNITAGTRTTLYLKREDLLHGGAHKTNQVLGQALLAKRMGKSEIIAETGAGQHGVASALASALLGLKCRIYMGAKDVERQSPNVFRMRLMGAEVIPVHSGSATLKDACNEALRDWSGSYETAHYMLGTAAGPHPYPTIVREFQRMIGEETKAQILDKEGRLPDAVIACVGGGSNAIGMFADFINDTSVGLIGVEPGGHGIETGEHGAPLKHGRVGIYFGMKAPMMQTADGQIEESYSISAGLDFPSVGPQHAYLNSIGRADYVSITDDEALEAFKTLCRHEGIIPALESSHALAHALKMMREQPEKEQLLVVNLSGRGDKDIFTVHDILKARGEIMNKVITDLDKALSALKDGDTILVGGFGLCGIPEYAIDYIYKKGIKDLIVVSNNCGVDDFGLGILLEKKQIKKIIASYVGENKIFESQMLNGEIEVVLTPQGTLAENLHAGGAGIPAYYTPTGVGTLIAQGKESREFNGKEYILERAITGDYGLIKAYKSDTLGNLVFRKTARNFNPLCAMAAKICVAEVEEIVPAGELDPDEIHLPGIYVQHIYKGEKFEKRIEKITTRSTK
M----KGRFGRFGGQYVPETVMNALIELEREFEEAKKDEKFMEEYRYYLKEYSGRPTPLYYAENLTKRLGAKIYLKREDLNHTGAHKINNVLGQVLLAKRMGKKRIIAETGAGQHGVATATAAAMFGMECEIFMGEEDIKRQALNVFRMKLLGAKVTAVTSGTRTLKDAVNEAIRDWVTNIETTFYVIGSVVGPHPYPTMVRDFQRVIGDETKEQILEKEGRLPDYVVACVGGGSNAMGIFYPFIEDKGVKLVGVEAAGEGIETGKHASAMAKGSVGVLHGMMTYLLQDEEGKILPVHSISAGLDYPGVGPEHAYLKEIGRAEYVYATDEEALAAFMDLSRTEGIIPALESAHALAYAMKLAKKL-DEDKIIVVNLSGRGDKDVNTVAKVMGV--ELM-RKVVTFEELKPLFKDGMTLMIGGFLANGTPEKLIDLLIELNVKDLTIIANDTSFPDRGIGRLVVAGLVKKVITSHIGTNPVTGKLMNEGKIEVELVPQGTLAERIRAYGAGLGGILTPTGVGTMVEEGKQKITVNGKEYLLELPLGADIALIRGSIVDEFGNIYYKGTTRNFNPIMALAAKTVIVEAEKIVKVGEIKPEDVMTPGVLVDYIVKGGEGD----------DN
M--DERGHFGQFGGVFVAETLVHALHELRTSYEKFQKDPSFIAEYERELKYFVGRPSPIYHAQRWSELLGAQIFLKREDLNHTGAHKINNVIGQALLAKRMGKPRVIAETGAGQHGVATATIAARFGMECVVYMGAEDVRRQAANVYRMKLLGATVVPVESGSRTLKDALNEAMRDWVTNVENTFYIIGTVAGPHPYPMMVRDFQRVIGDECKVQMPELIGRQPDAVIACVGGGSNAIGIFYPYIDDTSVQLIGVEAAGDGIESGRHAASLIGGSPGVLHGNRTYLLQDENGQIIETHSVSAGLDYPGVGPEHAWLKESNRAQYVGITDEEALKAFHDCCRIEGIIPALESSHALAYATKLAPTL-AKDKHLLVNLSGRGDKDMHTVAERSGI--QFMASKFMQLADAIAPIPDGATIMVGGFGSPGTPFSLLAELQRQRKRDLTIIKNDANQDGYGVSRLIEAGVVRRLLTTHLGLSGPARRAHLAGTLQVEFFSQGLFAERIRSAGVGLPGVVTDIELPPELGASRETILVAGRTMYFEPALRADFALLRADRADAYGNLRYRGAARNFSPLMAMAADRVLVEAR-VIDDAPLAPDHIHTPGIHVHGLIQIDGDDDEY-------GR
M--DARGHFGRFGGRFMPEALIAPLDELERSWREAQADPTFTGELERMMHEYAGVPSLLYDATRLSQRAGARILLKREDLNHTGAHKVRNVLGQALLTKRMGKHRVIAETGAGQHGVATATACAYLDLECIVYMGEVDTERQALNVARMQMLGATVVPVTTGSRTLKDAINEALRDWVANVESTHYLLGTAAGAHPFPTLVRDLTRGIGDEARAQCLELTGALPDAAVACVGGGSNAIGLFAGFVDDPSVRLYGFEAGGDGFETGRHAATITAGDVGVLHGTRSYLLQDADGQTIESHSISAGLDYPGVGPEHAWLAETGRATYAPITDDEAMAAFDLLCKTEGIIPAIESAHAIAGALKVAADL-GPDATIVVNLSGRGDKDVHTAAEYFGLLGEAM--QVLDADAAVADIADGATVLIGGFGKSGMPFTLIDALVRQGARDLTVVSNNAGNGTTGLAALLAAGQVRRMVCSFPRQSDSFDDLYRAGEIELEVVPQGNLAERMRAAGAGIGAFFTPTGFGTILADGKETRRIDGRDHVLEYPLRGDVALVAARRADGAGNVVYHKTARNFGPVMATAAATTIVEVDDVVEVGGIDPEAVVTPGIFVSRVVAVGAEQRIA--REGA-AG
M-SDERGRFGIYGGRFVSETLMPLILDLEARYEHAKTDPSFWAEMDDLWKHYVGRPSPLYFAERLTEQLGAKIYMKRDELNHTGAHKINNVLGQIILARRMGKTRIIAETGAGQHGVATATVCAKFGLKCVVYMGATDVERQKPNVFRMKLLGAEVVPVTSGRGTLKDAMNEALRDWVTYVDDTFYCIGTVAGPHPYPAMVRDFQSIIGRETRAQMLEREGRLPDTLVACIGGGSNAMGLFHPFLDDESVRIIGVEAGGHGVDAREHAASLTGGRPGVLHGNRTYLLQDEDGQILEGHSISAGLDYPGIGPEHAWLHDAGRVEYVAVTDDEALEAFQACCRAEGIIPALEPSHALAHVMKIAPEL-PKDHLLVMNMCGRGDKDIFTVAEALGA--KIMKKVYGSAQEALDGLFDGMTIAAGGFGLCGIPENLIAAIRDSGVKDLTIASNNAGVDDFGLGLLLQTRQVRKMISSYVGENAEFMRQYLSGELELEFTPQGTLAERMRAGGAGIPGFYTATGVGTVIAEGKEHKEFDGKTYILERAIVADLAIVKGWKADETGNMIFRKTARNFNVPAAKCGRICVAEVEEIVPVGSLDPDHIHLPGIYVHRLIKG-DHEKRIEQRTVRKEA
M-DDAEGRFGPYGGRFVAETLMPLVLDLERAYRAAQADPGFAATMADFWTHYVGRPSPLYFAERLTAHFAAKIYFKRDELNHTGAHKINNCLGQVLLALRMGKTRIIAETGAGQHGVATATVCARFGLPCVVFMGATDIERQKPNVFRMKLLGAEVRPVTSGAATLKDAMNEALRDWVTNVADTFYCIGTAAGPHPYPEMVRDFQSIIGREARAQILEREARLPDAVMACIGGGSNAIGLFHPFIADESVRLIGVEAAGRGIDEREHSAAINGGRPGVLHGNRTYLLQNADGQILEGHSISAGLDYPGVGPEHSYLADIGRAQYLSATDDEALEAFKLCARLEGILPALEPSHALARLGDVAREI-GKGGVVIMNLCGRGDKDVFTVADALGV--SLMNKQVKTTAEAVAGVKDGATVLVAGFGAVGVADDLLEALHDQGAKELTIVANNSGNGDHGLARLINSGRVRKVICSYPRSGDYFLNAYRAKTLELELVPQGTISERMRAAAAGLGGFFSPVSANTRLQDGKETREIDGKLHVFEKPLKGDIALIRAKTADRWGNLIYTKSARNFNPVMAMAADLTAVQVDNMVELGTLDPEAVVTPSIFVDRVVVVGD------------HA
M-TDDRGHFGLHGGRYVAETLMPLILDLEKAWEATRDDPAFKAELGGYLATYVGRPSPLYFARRLTEALGAKIYFKREDLNHTGAHKINNCMGQILLARRMGKTRIIAETGAGQHGVATATVCALFGMPCVIYMGATDIERQAPNVFRMKLLGAEVRPVTSGAGTLKDAMNDAMRDWVANVADTYYLIGTAAGPHPYPAMVRDLQKVIGEEARAQVLEAEGRLPDTLIACIGGGSNAIGLFHPFLDDPDVRIIGVEAAGEGLDK-RHAASMAGGRLGVLHGNRTYLLQDGAGQITEAHSISAGLDYPGVGPEHAWLKDSGRVEYVPITDDEAVHAFQETTKLEGIIPALESSHAIAHAMKIAPTL-PADHLMVVSLSGRGDKDVGTIAKVLGS--DFM-SKITPLEKAVARIPDGAVLMIGGFMGAGTPHRLMDELVRQGKRDLTVIANDTARPTVGIGKLIDAGLVSKVIASHIGTNPQTQKLMIAGTIEVALIPQGTLAEQIRAGGFGLGGVITPTGVGTLAAEGMQTIELAGKSYLIALPLRADFALINAKAADYRGNLRYAMTSRNFNPLMAMAAETVIAEAEDFVPIGAIEPDAVATPHVLVDVLIAKE-------------HG
M-ADEAGRFGIFGGRFVSETLMPLILELEERYDFAKTDPTFWAEMDDLWKHYVGRPSPLYLAQRLTDHLGAKIYMKRDELNHTGAHKINNVLGQIILARRMGKTRIIAETGAGQHGVATATVCAKFGLKCVVYMGAHDVERQAPNVFRMKLLGAEVIPVTSGRGTLKDAMNDALRDWVTNVRDTFYCIGTVAGPHPYPAMVRDFQSIIGKEVRWQLQEGEGRLPDTIIAAIGGGSNAMGLFYPFLDDPSVNIIGVEAGGKGVDDRQHCASLTGGRPGVLHGNRTYLLQDNDGQILEGFSISAGLDYPGIGPEHAWLHDVGRAKYVSITDAEALEAFQLCCKLEGIIPALEPSHALAHVMKIAPDL-PKDHIIVMNMCGRGDKDIFTVAKHLGF--DMM-KTALTAAAAAELIPDGASLLIGGFMGVGTPNRILDALVARGARDLTVITNDTARPGQGIGKLIRAGAVARLVTSHIGLNPETQAGMIDGTIAVELVPQGTLIEQIRSGGMGLGGVLTPTGLGTEIEAGRQVIEVEGKRYLLFPPITADFALIGALQADGFGNLTYELTAHNFNPIIALAGRRVIAEAELIVPVGTIPPDAVKTPGVLVDHLLSR--------------AV
M-SNTSPYFGDFGGMFVPEILVPALEQLEQAFIDSQTDADFQKEFTDLLKNYAGRPTALTLTSRFSPNPLVKIYLKREDLLHGGAHKTNQVLGQALLAKRMGKNHIIAETGAGQHGVATALACALLGLKARIYMGAKDCERQQPNVFRMKLMGAEVIPVTAGSGTLKDAVNEALRDWSASYEESHYLLGTAAGPHPFPTLVREFQKMIGEEAKQQIIAAEGTLPDAVIACVGGGSNAIGMFADFIDEKDVALIGVEPAGKGLDSGHHGATIGKGRKGIIHGTYTYLMQDGDGQIEESYSVSAGLDYPGVGPQHAHLAATGRASYESVTDDEALEAFQRLARTEGIIPALESSHALAYAYKLAESA-TQETTLLVNLSGRGDKDLAHVTSILEERGNDMNKIVSSLAEAVRDIGDGSVILLGGFIDQGTPDRLLEVLAERRPRDLVIATNNPSVNGRGLAVLMQAGCVRKLICSFPRAPNSIEDRMRAGELELEVVPQGTLAERVRSAGAGIPGFYTRTSVGTPLAEGKEHRDFEGETYVFEAAIKGDFALINAHQADRWGNLVYSGSWRNFNPVMAMGARITIAQVREIVPAGELDPETIVTPGIFVNRVVRLE--------------D
M-SDDNGRFGIYGGRFVAETLMPLILDVERFYNEARNDPAFAAELGDYLTHYVGRPSPLYFARRLTEHLGAKIYFKREDLNHTGAHKVNNCLGQALLARRMGKKRIIAETGAGMHGVATATVCALFDIKCAVYMGAVDIDRQQPNVQRMKMLGAEVIPVTSGSGTLKDAMNEALRDWVTNVRSTYYLIGTVAGPHPYPSMVRDFQRVIGEETRSQMLKAEGRLPDTLVACIGGGSNALGLFHPFLDDKDVRIIAVEAAGKGLDTNQHAASLSAGAPGILHGNRTYLLQDGDGQIEEAHSISAGLDYPGIGPEHSWLNDTGRVEYVSATDDEAVAAFHLCTRLEGIIPALESAHAVAHVTRIAGKM-PTDNLMVVGLSGRGDKDMAIISAYDEG--KRMDKRVASTAEALEGVSDGATVLCSGFGGAGFANVLIRALRERGTRNLTLVSNSATHRLSLTHELIEAGLVRKVICSAARGHAPFEELWKDGKIELVVLPQGTFAECLRAGGAGIPAFYTPSGFGTELAAGKEVRRFGDRDYVLETAIIGDLALVRADVADRWGNLSFRHAQANFGPAMATAAKLTVAEVR-VAQAEPIPPAQVQVSGVFVNRVLAVG--------------G
M-NDARGRFGEFGGRYVAETLMPLILELESAYRASKSDPEFQKELDYYLTHYVGRPSPLWHAQRLSAHLGAKIYFKREELNHTGAHKINNCVGQILLARRMGKTRIIAETGAGQHGVATATVCALFGLPCTVYMGATDVERQQPNVFRMKLLGAEVVPVKSGAGTLKDAMNDALRDWVANVHDTFYIIGTAAGPHPYPELVRDFQTIIGTEAREQLMQAEGRLPDIAIASVGGGSNAIGLFHTFLDEPNVRLIGVEAAGKGMHSHEHAASLNMGRPGVLHGNRTYLLQDDDGQIQEAHSISAGLDYPGIGPEHSWLHDIKRVEYVGITDSEALDAFQLCARTEGIIPALECAHALAHISKIAPEM-GKEQIILLNLSGRGDKDIFTVAKHLGT--SLMQKIYASPEAALKGLFDGMTIMSGGFGLSGNPESLIPAIRDAGVKNLTVISNNCGADGFGLWMLLNNKQIKKMISSYVGENKLFEQLYLSGELELELNPQGTLAERIRAGGAGIPAFYTRTGVGTVVAQGKPVEEFDGIAYVRETWLKADLAIVKAWKADEAGNLVYRKTARNFNPNMATAGKITIAEVEEIVPVGSLDPENIHTPGIYVDRIIKSTINEKRIEKLTERKTA
M--DDRGHFGPYGGVFVSETLIHALDELRDAYAECSKDPAFIAEYEYELKHYVGRPSPIYHAKRWSDMLGAQIFLKREDLNHTGAHKVNNVIGQALLARKMGKPRVIAETGAGQHGVATATIAARFGMECVVYMGSEDVRRQAANVYRMKLLGATVVPVESGSKTLKDALNEAMRDWVTNVENTFYIIGTVAGPHPYPMMVRDFQRVIGDECKVQMPEMTGRQPDAVIACVGGGSNAMGIFYPYIEDKDVKLIGVEAAGDGIETGRHAASLIGGSPGVLHGNRTYLLQDENGQIIETHSVSAGLDYPGVGPEHAWLKDAGRAEYVGITDEEALKGFHDCCRIEGIIPALESSHALAYAAKLAPTL-PKDKLLLVNLSGRGDKDMHTVAERTGI--TFMNKIFDSLSSAVKDVQDGATVMIGGFGTAGMPSELIDALIEQGARELTIVNNNAGNGETGLAALLKAKRVRKIICSFPRQSDSFDALYRAGEIELELVPQGNLAERIRAAGAGIGGFFTPTAYGTKLAEGKETRLIDGRHYVLEAPLHADFALIKAFKGDRWGNLVYRKTARNFGPIMATAAKTAVVQVSQVVPLGALDPEDIVTPGIFVQRVIEVPQAVHAA-LAAAK-AA
M-SDDKGHFEQFGGVFIAETLMTAVSELKEAYEKYKDDADFLTEFKDDLKHYVGRETPLYHAKNLSEKLGAQIYLKREDLNHTGAHKVNNTIGQMLLAKRMGKTRIIAETGAGQHGVATATVAARLGLECVIYMGEVDVARQALNVFRMKLLGATVVPVTSGSKTLKDALNEAMRDWVTNIDDTFYIIGTVAGPHPYPMMVRDFQSIIGKEAKVQFAQQVGGLPDALVACVGGGSNAIGLFHEFIDDKSVEIYGVEAAGHGLEKGAHAAPLCAGNIGVLHGNRTYLMEDKNGQIIEGHSISAGLDYPGVGPEHAYLKDSGRAQYVAITDKEALDAFHTLTRVEGILPALESSHAVAYGIKLAQEW-NKDKHIVINLSGRGDKDIHTIAEIEGI--EFMNKVYKNISTALEDVFDGMTIMVGGFGLCGIPENAIRVIKEMEIKGLTIISNNCGVDDFGLGILLEKNQVKKLIASYVAGNKRIQQKYIAGELELELTPQGTLAERIRAGGAGIPAFYTRTGVGTVVAEGKETREFDGKKYIMERGITADLALVKAYIGDTEGNLVYRKTTRNFHPMMATAAKYTVAEVEQLVEVGKIDPDHVHTPGIYVKRIVEG-KFEKRIESLTLSEAS
M--DEDGRFGIFGGRFVSETLMPNILELEAAYALARNDPAYHAEMGGYLKHYVGRPSPLYFADRLTEHLGARIYLKREDLNHTGSHKVNNVLGQILLARRMGKRRIIAETGAGQHGVATATLCARFGLECVIYMGAVDIERQKPNVDRMRLLGATVVPAMSGSMTLKDAMNEALRDWVTNVRETFYCIGTVAGPHPYPMMVRDFQTVIGDEVREQVREAEGRLPDSVIACLGGGSNAMGLFHPFLDDREVLIYGVEAAGLGLESGKHAASLTGGRPGVLHGNRTYLLMDEDGQIQEGHSISAGLDYPGIGPEHSWLHQIGRVKYISATDQEALSAFHLLTRLEGIIPALEPAHALAKVVEMAPSL-PADHVMVMSLSGRGDKDVPQVAEMMAG--QPM--KGIKLEDCVAKIPDGASLMVGGFIGVGTSERVMDELVRQGKRGLTVIANDTARPGIGIGKLIDAGALSRVIVSHIGTNPNTQRQMIAGDLIVELVPQGTLAERVRAGGFGLGGILTRTGLGTAVEEGKNRIEVGGETFLLETPIRADFAIVHAKQADYACNLAYSLTAQNFNPLMAMAADIVIVDAEDIVPIGVIPPDSVRTPGVLVDHLLNR--------------GA
M-SDESGFFGRFGGRFVAETLMPLILDLQEEYEKAKHDPEFHAALEVLRKDFVGRETPLYLAERLTEALGAKIYLKREDLNHTGAHKINNCLGQILLAKRMGKKRIIAETGAGMHGVATATVAARFGLECVIYMGSTDIHRQQPNVQRMKLLGAEVIPVTSGTGTLKDAMNEALRDWVTNVHDTFYIIGTVAGPHPYPALVRDFQAVIGEETRRQIMEKEGRLPDTLVACIGGGSNAMGLFHPFLDDKSVHMIGVEAGGEGLDK-RHAASLKGGEPGVLHGNRTFLLQSEDGQIQDAHSISAGLDYPGIGPEHAWLHEIERVEYVSITDQEALEGFKALCKYEGIIPALESSHALAHILKLAPTL-PKDHIIVVNLSGRGDKDMTTVTEHLAD--ELM-NKQQTIEQAIAQIPDGASIMVGGFGSPGTPFALIDELLKQGQKHLTLIKNDANEMGIGISKLIENGQVDKLVSTHIGLNRRVIELMNEGVLEVEFHPQGIFAEKIRTAGAGSFGFLSDIGLESEITKPEDLLDWKGARYKVEMALGADFALIHAAQADTFGNLVYQGSAINFSPLMAMAANQVIVETAHCRAPGELEPACIHTPSAFVSSLVVLPALTNDY-------RH
M-NDERGRFGAFGGRFVAETLMPLILELEAAYEAAKADPAFQTEFDYYMKHYVGRPSPLWFAERLTRKLGAKIYFKRDELNHTGAHKINNCIGQILLAKRMGKTRIIAETGAGQHGVATATVAALFGLPCVIYMGAVDVERQQPNVFRMRLLGAEVVPVTSGAATLKDAMNDAMRDWVANVRDTFYIIGTAAGPHPYPAMVRDFQSVIGTEARAQMIEAEGRLPDVAIAAIGGGSNAIGLFHPMLDD-EVKLIGVEAAGRGLDSGEHAASLSRGRPGVLHGNRTYLLQDADGQILEAHSISAGLDYPGIGPEHSHLHDIGRVEYVAVTDDEALEAFQLCCATEGIIPALEPAHALAHVAKIAPAM-EPSQIILMNLCGRGDKDIFTVAKHLGA--KLMDKFVPSIEAALDGIGDGATIMVGGFGAVGQPHLLVDALGERGLRHLTIIANNAGGDFGGLPKLIAQGAITKVICSYPRATSKFDTLYAEGRIDLELVPQGTLAERIRAAGAGVPAFFTPTAAGTELAAGKEVRTIDGRACVLEYALSADFALIEAWEADRWGNLTYNAAGRNFNPIMATAAGVTIALAHHRRDLGTLAPETIVTPGLFVQRVFIAG-------------SA
M-TDFRGHFGIHGGRFVAETLMPLILELEQAYEAAKADPAYHAEMAGYLTHYVGRPSPLYFAERLTEHLGAKVYLKREELNHTGSHKVNNVLGQILLARRMGKERIIAETGAGQHGVATATMCARFGLKCVVYMGAVDVERQAPNVFRMKMLGAEVVAVQSGSRTLKDAMNEALRDWVTNVHDTFYCIGTVAGPHPYPAMVRDFQSIIGRETREQMQEMEGRLPDSLIACVGGGSNAMGLFHPFLDDPTVAIYGVEAAGRGLDTHEHAASIAGGRPGVLHGNRTYLLMDGDGQITEAHSISAGLDYPGIGPEHSWLNDVGRVTYLSCTDQEALDAFQLLTRLEGIIPALESAHAIAKVVELAPKL-PKDHLMVVNLSGRGDKDVPQVAEILGT--SLMDKTRPDTQSCVADIPDGATLLVGGFGGAGMPHELIEAVIARAPKDLTIISNNAGNGTTGLAALLAAGLVKKVVCSFPRQADSFDKLYREGKLELELVPQGNLVERIRAGGAGIGAFFTPTGYGTPIAAGKETRQIDGRNYVLEYPLKADFALIKARRGDRWGNLTYRKTARNFGPVMATAATITVAQVEDIVPLGTLDPEDIVTPGVFVDRVVAIGTGA----------AQ
M-ADENGRFGIFGGRFVSETLMPLILSLEEEYEKAKVDPDFWAEMDDLWKNYVGRPSPLYFAERLTNHLGAKVYMKRDELNHTGAHKVNNVLGQILLARRMGKTRIIAETGAGQHGVATATVCAKFGLKCVVYMGAHDVRRQAPNVFRMRLLGAEVIPVTSGRGTLKDAMNDALRDWVTNVRDTFYCIGTVAGPHPYPAMVRDFQSVIGKEVRWQLQEGEGRLPDTVIAAIGGGSNAMGLFHPFLDDPSVNIIGVEAGGKGVDEKEHCASLTGGRPGVLHGNRTYLLQDDDGQILEGFSISAGLDYPGIGPEHAWLHETGRAQYVSITDKEALEAFQLSCAMEGIIPALEPSHALAHVTKIAPEL-PKDHIIVMNMCGRGDKDIFTVARHLGF--DMMKKIYANATEALDGLTDGMLIAAGGFGLCGIPELLLEAIKDSGAQDLTFASNNAGVDDFGIGILLQTKQVKKMISSYVGENAEFMRQYLAGELELEFNPQGTLAERMRAGGAGIPGFYTKTGVGTVIADGKEHKDFNGETYIMEEGIFADLAIVKAWKADDTGNLIFRKTARNFNVPAATCGKICVAEVEEIVPRGSLDPDQIHLPGIYVHRIIQG-DHEKRIEQRTTRKEA
M-TDENGRFGLYGGRFVAETLMPLILEVEKAYASARKDAEFASELRYYLTHYVGRPSPLYFAERITEHLGARVYFKREELNHTGAHKINNCMGQVLLARRMGKTRIIAETGAGQHGVATATVCALFGLPCTIYMGEVDIERQKPNVFRMKLLGAEVVPVVSGSRTLKDAMNEALRDWVTNVEDTFYIIGTVAGPHPYPAMVRDFQSVIGNETREQIMQAEGRMPDTLVAAVGGGSNAIGLFHPFLDMPEIAIHGVEAAGHGVETGKHAASLTGGRPGVLHGNRTYLLQTEDGQIEEAHSISAGLDYPGIGPEHAWLNDIGRVKYAAVTDQEALEAFQLCARLEGIIPALESAHALAHVIKIAPGL-PQDNLLVMCLSGRGDKDIFTVADALGV--QIMDKFVAGMAQAMAGIRDGDTVLVGGFGAVGHPYALIDALVEQGARDLTVVANNAGAPDKGLPKLMALGRVRKLVCSFPRGS--FDELYRAGRIELEIVPQGTLAERIRAAGAGIPAFFTATAAGTLLAEGKEVREIGGRSYVLEQALHGDVALVEAWRADRWGNLTYRGTGRNFNPIMAAAGRLTIVQTQHVADLGSLDPEVIVTPGLFVDRVIHVSYGDPP--------RQ
M-SDEKGHFGKFGGRYVSETLMPLVHQVEKAYRDAIKDPDYLAELDELNRQYIGRPNPLYYAERLTEHLGAKIYMKREDLNHTGAHKINHAIGQVLLAKRMGKTRVIAETGAGQHGVATATVAARFGLECTVFMGAVDIERQKPNVFRMKLLGAEVKPVTSGSATLKDAMNDALRDWVTNVHDTFYIIGTVAGPHPYPMLVRDFQSIIGRETREQLQAQEGRLPDSLVACVGGGSNAMGLFHPFLDDPDVKMYAVEASGHGLDTDKHAASIAGGTPGVLHGNRTYLLQNADGQITEAHSISAGLDYPGIGPEHVWLHEAGRVNYVSATDDEALEAFQLLCRTEGIIPALESSHALAQVMRMAPDL-PKDHIIVMNLSGRGDKDIFTVADALGA--EIMKKVYASSEAALDGLFDGMTMMAGGFGLCGIPENLIAAVHKAGVRDLTVISNNCGVDGFGLGILLDAKQIRKMISSYVGENKEFERQYLDGELELEFNPQGTLAERIRAGGAGIPGFYTKTGVGTLIAEGKEHKDFDGQTYIMETGLVADVSIVKAWKADTEGNLVFRKTARNFNPMMATAGKVTVVEVEELVEPGELDPDHIHTPGIFVQRIVKG-TFEKRIEQRTVRQAG
M-TDETGHFGIYGGRFVAETLMPLILEVEKAYAAARQDPSFQEEFDWYAKHYIGRPSPLYFAERLTEHLGAKVYFKRDELNHTGAHKINNTLGQILLARRMGKTRIIAETGAGQHGVATATVCARFNLPCVVYMGATDIERQAPNVFRMKLLGAEVVPVTSGTGTLKDAMNDALRDWVANVESTFYIIGTVAGPHPYPAMVRDFQSVIGREVREQLAEFEGRLPDTLVASIGGGSNAMGLFHPFLDEPSVRMVGVEAAGHGIETGEHAASLNGGRPGVLHGNRTYLLQTDDGQIIDAYSISAGLDYPGIGPEHAWLHDTGRVDYVAITDREALDAFQLCTRLEGIIPALEPSHALAQVAKLAPEL-PKDHVLVVNLCGRGDKDVFSVAKILGV--ELMDKRVPDVPAALADVQDGAMVLIGGFGESGSPIELIHGLIDQGARGLTVVSNNTGNGEVGLAALIKAGRVAKMVCSYPRSSNSFPELYRKGEIELELVPQGTLAERIRAGGAGVPAFYTPTGAGTVLAEGKETRDFDGRTYVMERAIRADFALVRAELGDRFGNLTFNKAGRNFGPVMCMAAKTAIAQVRRFVPAGEIDPEHVVTPGIFVGRVVEVPEPAQES---LIEQYP
M-TDERGHFGMFGGRFVAETLMPVILEVEKAYAAVKDDPAFQAEMDGYLAHYVGRPSPLYYAERLTEHLGAKIYLKREELNHTGSHKVNNVLGQILLARRMGKKRIIAETGAGQHGVATATLCARFGLECVIYMGAVDVERQKPNVFRMQMLGATVVPVQSGSRTLKDAMNEALRDWVTNVATTYYCIGTVAGPHPYPAMVRDFQAIIGKETREQVLAAEGRLPDSLVACIGGGSNAMGLFYPFLDDKDVEIYGVEAAGHGLASGQHAASLTGGRPGVLHGNRTYLLMDDDGQIAEAHSISAGLDYPGIGPEHAFLHETGRVTYISATDKEALEAFMLLSKLEGIIPALEPSHAIAKVVELAPQK-PQDHIMVVNLSGRGDKDVPQVADILGG--QFM--KTISLQDAVAMIPAGATLMVGGFMGVGTPEPLIDEIVRQQKKDLTVIANDTAAPGVGIGKLVDAALLRRVVVSHIGLNPETQRQMLAGSLTVDLVPQGTLAERIRAGGFGLGGVLTATGIGTIAEEGKQKIAVDGRDYLLEPALRADFALVHAFIADYLGNLAYVLTARNFNPLMAMAADTVVVQAENIVPVGVVAPDHVMTPAPVVDYLVAN---------------G
M-ADENGRFGIFGGRFVSETLMPLILDLEAEYERAKKDPDFWAEMDYLRKYYIGRPSPLYFAPRLTEHLGAKIYLKREELNHTGSHKINNVIGQILLARRMGKTRIIAETGAGQHGVATATACARFGLKCVVYMGATDVERQAPNVFRMRLLGAEVHAVTSGSGTLKDAMNEALRDWVTNVRDTFYCIGTVAGPHPYPAMVRDFQSIIGDETRWQLEEQEGRLPDTLVAAIGGGSNAMGLFHPFLDDKSVKIIGVEAGGKGVDEREHCASLNGGRPGVLHGNRTYLLQDEDGQILEGYSISAGLDYPGIGPEHAWLYETGRAEYVSVTDVEALAAFQLLCKTEGIIPALEPSHALAHVTKIAPGL-PKDHIIVVNLSGRGDKDIFAVAKHLGV--EMMDKRIASVEGAVADIPDGATVMIGGFGGSGAPIELIHALIGRSPKNLTVINNNAGNGHVGIAALIEQGMVRKMVCSFPRSADPFTEKYLSGEIELELVPQGTLAERIRAGGAGIPAFFTPTSFGTDLAKGKPVEVFEGRSYVMERWLKADFALLKAELGDFYGNLTYRMAARNFAPIMAMAAARTVVQVSRAVEPGTIDPEAVITPGIFVDTIVEVADPAQEE---LNRAYA
M-NDARGHFGPYGGSFVAETLVHALDELKAAYDKYRNDPEFVAEFRSELTHYVGRPSPVYHAARTSREMGAQIYLKREDLNHTGAHKVNNTIGQALLAKRMGKPRVIAETGAGQHGVATATICARYGLECVVYMGSEDVKRQSPNVYRMNLLGATVVPVESGSKTLKDALNEALRDWVTNVENTFYIIGTVAGPHPYPAMVRDFQSVIGEECLQQMPEMIGRQPDAVVACVGGGSNAMGIFYPYIGHAATRLIGVEAAGHGLDTGRHAASLSAGSPGVLHGNRTYLLQDDNGQVIETHSVSAGLDYPGVGPEHAYLKDIGRAEYVGITDDEALHAFHYLCRTEGIIPALESSHAVAYAMKLAKTM-RPDQSILVCLSGRGDKDIATVAGLLEA--S-M-GKTVKAADFIDHVADGATLMIGGFMGVGSPRRLIDELVRQGKKELTVIANDSARPGVAIGKLISARLVRRLVVSHIGTNPETQRQMMDGVLEVELVPQGTLAERIRAGGYGLGGVLTPTGVGTIVEQGKRTLEIEGRVFLLEMPLRAQYALVCARRADHIGNLVYALTARNLNPLMAMAADTVVAEPQEIVPVGVIAPDDVMTPAVLVDRLVARE-------------HG
MDADPSGHFGPYGGVFVAETLIPALDELRAAYEACRDDPAFITEFEYELKHYVGRPSPIYHARRWSDLLGAQIYLKREDLNHTGAHKVNNCIGQAMVARRMGKPRVIAETGAGQHGVATATVAARYGMECVVYMGSEDVRRQAANVYRMKLLGATVVPVESGSKTLKDALNEAMRDWVTNVHNTFYIIGTVAGPHPYPLMVRDFQTVIGKECLLQMPEMTGRQPDCVIACVGGGSNAMGIFHPYIDVPDVRLIGVEAAGEGMESGRHAASLTAGKPGVLHGNRTYLLQDDDGQIIETHSISAGLDYPGVGPEHAWLKDSGRAEYVTVTDQEALKAFHDLCRLEGIIPALESSHALAYAARLAPTL-PKDKILLVNLSGRGDKDMHTVAEKSGI--QFMSKVYPDAGSALADVRDGQTVAVGGFGLCGIPEQLIHGLRDAKVKDLTVISNNAGVDGIGLGLLLETRQIRKMVASYVGENAEFERQLLAGELEVELTPQGTLAEKLRAGGAGIPAFYTRTGVGTLVAEGKEERDIDGKRYLLERSLTADVALVKAWKADRAGNLVYRKTARNFNPVVATAGRITVAEVEELVDTGTLDPDHIHTPGIFVQRIVVNSRPTKHIEQRTVRE-G
MAHDAKGHFGPYGGAFAAETLTFALAELNAAYEHYSKDPIFLDEFRYELKHFVGRPSPIYHAKRWSGQAGAQIYFKREDLNHTGAHKINNVIGQALLARRMGKQRIIAETGAGQHGVATATICARFGLECVVYMGSEDVKRQAQNVYRMKLLGATVVPVESGSKTLKDALNEAMRDWVTNIENTFYIIGTVAGPHPYPMLVRDFQSVIGEECLVQMPEMTGRQPDYVVACIGGGSNAMGIFYPYIDQQQVQLVGVEAAGEGLDSGKHAASLTKGYPGVLHGNRTYLLQDQNGQIIETHSVSAGLDYPGVGPEHAYLKDSGRAQYVSITDEEALQAFHDCCHIEGIIPALESSHALAYAAKLAATL-PKDKIVLANLSGRGDKDMHTVAERMGL--KFM--KTVSLDKAVELIPDGASVMVGGFMGVGTPERVMDELVRQGRRGLTVIANDTARPGRGIGKLISGGVASRAIVSHIGLNPETQKKMIAGELEVELVPQGTLIERIRAGGFGLGGVLTPTGVGTLVEEGKRKLDIDGAQYLVEPALRADFALVESFLADYYGNLTYALTARNFNPVIAMAARTLIVDACHIVPVGMIPPDQVVTPAVLVDYVVAH----------------
M-DDAQGRFGQFGGRFVAETLMPNILALQQAYEDAKADPSFQETLDVFLRDYVGRPSPLYFAERLTDHFGAKIYFKRDELNHTGAHKINNCMGQIFLAMRMGKTRIIAETGAGQHGVATATVCARFGLPCIVYMGATDVERQSPNVFRMKLLGAEVRPVDAGTATLKDAMNEALRDWVTNVKDTFYIIGTVAGPHPYPQLVRDFQSVIGRETKQQMLEREGRLPDALVACIGGGSNAIGLFHPFLEDESVKIYGVEAAGHGIETGQHAAALTGGRPGVLHGNRTYLLQNDDGQIIDAHSISAGLDYPGVGPEHAFLKDTGRATYLSATDDEALEAFQLCARLEGILPALEPSHALARVGEIAKDV-GKGGIVVMNLCGRGDKDIFTIANALGA--KI------------------MTVMSGGFGLCGIPENLILALRDSGVKGISVISNNAGVDGFGLGLLLETKQIAKMISSYVGENKEFERQYLSGELQLEFNPQGTLAERIRAGGAGIPGFYTKTGVGTKIAEGKEHKDFDGETYILETGLKADVSLVKAWKADTAGNLIYRKTARNFNPMMATAGKICVAEVEEIVPVGSLDPDHIHTPGIYVKRLVQG-SFEKRIEQRTVTKAV
M-QNKRGYFGEFGGRYVPETLMAALDELEAAYDKYKEDDEFQAELESYLKDYVGRPSPLYYAERLTKKLGAKIYLKREDLNHTGAHKINNTIGQVLLADRMGKERIIAETGAGQHGVATATAAALFNLDCEIYMGVKDIERQRMNVFRMELLGAEVVPVESGSKTLKDATNEAIRDWVTNVEDTHYIIGSVVGPHPYPEIVRDFQAVIGEETKEQMLELEGRLPDYLVACVGGGSNAMGIFYPFVEDEEVEMIGVEAAGLGLDTAKHAASLNAGSQGVLHGSMSYILQDSDGQIIPAHSISAGLDYPGVGPEHSHYFETGRADYESITDEESLQGFQLLSEIEGIIPALESAHAVAYLSELAPKL-DSNEIVVLNLSGRGDKDVEAVANRLEEE-DEM-AEVTSLDEALDQVKDGMEVMIGGFMSCGTPRKIVKGMVEREVKDLTIIANDTGKTNDGIGRLIRNKQAEKVIASHIGLNPETGDQMNDGELEVDLVPQGTLVEQIRAAGAGLGGFLTPTGVGTVVEEGKDKIEIDGQEYLLELPITADVALVKAWKADKKGNLVYRKSARNFNPLIAMAADLVIVEAEEIVETGEIDPNEVMTPAAFVDIIVGG--------------EE
M-NDENGRFGLFGGRFVAETLMPLVLSLEQAYEAAKVDPGFQADMANYLKHYVGRPSPLYFAERMTDHLGAKIYFKRDELNHTGAHKVNNVLGQILLARRMGKKRIIAETGAGQHGVATATLCARFGLECIVYMGAVDVARQASNVFRMKILGASVVPVQSGTKTLKDAMNEALRDWVTNVDTTFYCIGTAAGPHPYPAMVRDFQSVIGNETREQMQEAEGRLPDSLIAAIGGGSNAIGLFHPFLDDPSVKMWGVEAAGHGLSTAQHAASLTGGRPGVLHGNRTYLLMDDDGQIKDAHSISAGLDYPGIGPEHAWLHDSGRVSYISATDQEALDAFQLCSKLEGIIPALEPAHALAKVIELAPTL-PKDHLMVMNLCGRGDKDIPQVAEILG---GMMRKVYDGPAAALEGLFDGMTIMSGGFGLSGNPESLIPEVRRSGVKNLTVISNNAGADGFGLWMLLETRQIKKMIASYVGENKLFEQQYLSGELELELNPQGTLAERIRAGGAGIAAFYTKTGVGTVVAEGKPVEEFEGGLYVRETWLRADVAIVKAWKADTAGNLVYRRTARNFNPNMATAGKVTVAEVEEIVPAGSLDPEAIHTPGIYVDRVIKSTINEKKIEKLTERKTA
M-QDENGRFGNYGGRFVSETLMPLILSLEAEYERAKHDPEFWAEMNDLWTHYVGRPSPLYYAERLSETLGAKIYLKREELNHTGAHKINNVLGQILLARRMGKTRIIAETGAGQHGVATATVCAKFGLKCIVYMGAHDVQRQAPNVFRMRLLGAEVVAVTSGRGTLKDAMNDAMRDWVTNVRDTFYCIGTVAGPHPYPAMVRDFQNIIGNETRAQMEAQEGRLPDTIIAAIGGGSNAMGIFHPFLDDPTVRIIGVEAGGKGVDEREHCASLTGGRPGVLHGNRTYLLQDADGQILEGFSISAGLDYPGIGPEHAWLHDTGRVEYVSITDAEALSAFQDLCKYEGIIPALESSHALAHAVKIAPDL-PKDHLIVVNLSGRGDKDIFTVARALGV--EVMDKTLPSTADAVAEIGDGATLMIGGFGGSGAPLELMAALIARSPKNLTIVNNNAGNGRVGIAAMIDLGMVAKMICSFPKSSDPFTERYLAGEIELELVPQGTLAERIRAGGAGIPAFYTPTGYGTELAEGKKIEEFDGRPYVQERWLKADFALIKARDADRLGNLTYNMAARNFSPIMCTAAATTIVQASHIVEPGSIDPENVITPGIFVDRIVHVAEPEQEE---LIRAQE
M-NDDRGHFGIFGGRYVAETLMPLILDLEAHYKAAKNDPDFLAEVKNLNTHYTGRPSPLYFAERLTEELGAKIYFKRDELNHTGSHKINNCLGQILLAKRMGKTRIIAETGAGQHGVATATVCARFGLPCVVYMGATDVERQKPNVFRMKLLGAEIVPVTAGAGTLKDAMNEALRDWVTNVDDTYYLIGTAAGPHPYPELVRDFQSVIGKELREQILEAEGRLPDVLVAAVGGGSNAIGLFHPFLDDKDVKIVGVEAGGRGLTGEEHCASLNAGKPGVLHGNRTYLMQDDDGQILEGHSISAGLDYPGIGPEHSWLKEIGRAEYIPIMDDEALAAFQMLTRVEGIIPALEPAHALAQVAKMAPQM-DKDQIIVMNLCGRGDKDVFAVGEMLGF--DLM-KHAVKAAEAAEMIPDGSSLLIGGFMGVGTPHRLVDALVARGAKDMVVIANDTAMPGKGIGKLVTSGCVSKVIASHIGLNPETQQKMISGEIEVDLVPQGTLVERIRAAGVGLGGILTPTGIGTLVEDGKQTVTVNGKNYLLEEPLGGDFALIAAQQADYVGNLEYSLTAHNFNPIMAMAGATVIAEPQTIVPVGVISPDSVKTPGILVDHLLER--------------AH
M-DDARGHFGPYGGIYVAETLMAALDELKAEYERAKNDPAFWEEYRYELKHYVGRPSPVYHARRLSEKLGAQIYLKREDLNHTGAHKVNNTIGQALLARRMGKKRVIAETGAGQHGVASATVAARYGMECVVYMGAEDVKRQAPNVYRMKLLGATVVPVESGSKTLKDALNEAMRDWVTNVDSTFYILGTAAGPHPYPMLVRDFQCVIGDEAKVQMPEMIGRQPDVVVACVGGGSNAIGMFYPYIDVSGVRIVGVEAGGDGVASGRHAAPLSAGKPGVLHGFKSYLMQDENGQIVETHSVSAGLDYPGVGPEHSYLKDIGRAEYDAINDDEALAAFHELCRSEGIIPALESSHALAWAIKHAPTM-GKDQVILVNLSGRGDKDINTVAGLSGI--QLMDKTVSSLEEAVAGIHDGATVMIGGFGTAGQPAELIDALIAQGARDLTIVNNNAGNGEIGLAALLKARRVKKIICSFPRQADSFDALYRAGEIELELVPQGNLAARIQAAGAGLGAIFTPTGYGTLLAEGKETREIDGKHYVLEYPIHADFALIKALKGDRWGNLIYRKAARNFGPIMATAAATTIAQVSEIVPLGELDPEVIVTPGIFVQRVVAVGGAA-------AK-AA
M-TDADGHFGIFGGRYVAETLMPLILEVEKAYATAKADPEFKRQMDYYLADYVGRPSPLYFAERLTEKLGAKVYFKRDELNHTGAHKINNCLGQVLLAKRMGRTRIIAETGAGQHGVATAAVSALFGLPCTVYMGAVDIERQQPNVFRMRLLGAEVRAVESGSRTLKDAMNEALRDWVTNVDDTFYVIGTAAGPHPYPMMVRDFQSVIGIETREQLMAKEGRLPDLLVAAIGGGSNALGLFHPFLDDTDVAMIGVEAAGEGVDTGRHAASLTGGRPGVLHGNRTYLLQDDDGQIIDAHSISAGLDYPGIGPEHSYLHDIGRVQYHSVTDAEALDAFQMLSKLEGIIPALEPAHALAEVVKIAPTM-ARDKIIVMNLCGRGDKDIFTVARALGV--SLMNKVHATAVEALAGLFDGMTIMAGGFGLCGIPDALIAAIKLAGVKNLTVISNNCGIDGVGLGTLLEARQIKKMISSYVGENKLFAQLYLSGELELEFNPQGTLAERCRAGGAGIAGFYTKTGVGTIVADGKDVRAFNGENYVLETGLVADLAIIHAWKSDREGNLVYRKTARNFNAPMATAGKFTVVQCEHLVEIGAIDPDAVHTPGIFVNAIVHVPDAEKRIEQRTTRK-A
M-FDSSGHFGPYGGSFASETLTFALRELCDAYARYQNDPEFIAEFNYELAHFVGRPSPVYHAARTSREMGAQIFLKREDLNHTGAHKINNVIGQAMLARRMGKKRIIAETGAGQHGVATATICARYGLECVVYMGSEDVKRQSPNVFRMKLLGATVVPVESGSKTLKDALNEAMRDWVANVDDTFYIIGTVAGPHPYPMMVRDFQSVIGTECLTQMPPMAAEQPDVVVACVGGGSNAMGIFYPYIPFEKTRLIGVEAAGEGLDSGKHSASLQRGSSGVLHGNRTFILQDENGQITETHSISAGLDYPGVGPEHAWLQEIQRAQYVGITDSEALDAFHYLCRTEGIIPALESSHAFAYAMKLAKEM-RPDQSILVNLSGRGDKDIGTVADLSGE--DFMNKIAASVAEALADVRDGATVLIGGFGTAGIPGELIDGLIAQGARDLTVVNNNAGNGDTGLAALLATGRVRKIICSFPRQADSFDGLYRAGRIELELVPQGNLAERLRAAGAGIGAFFTPTGFGTELARRKETRRIDGRDHVLEYPIHGDVALIRAERGDRWGNLTYRQAARNFGPVMAMAARCTVASVHEVLELGQLDPEAVVTPGIFVRRVVRVPRVATAA---GFRSVG
M--DERGHFGIFGGRYVAETLMPLILDLEKAYSDAKADPAFKAELDNLNTHYTGRPSPLYFAERLTEHLGAKVYFKRDELNHTGSHKINNCLGQILLAKRMGKTRIIAETGAGQHGVATATVCARFGLPCVVYMGATDVERQKPNVFRMKLLGAEIVPVTAGAGTLKDAMNEALRDWVTNVDDTYYLIGTAAGPHPYPELVRDFQSVIGKETREQILAAEGRLPDAIVAAVGGGSNAIGLFHPFLDDKSVEIWGVEAGGRGLNGHEHCASLNAGKPGVLHGNRTYLLQDDDGQILEGHSISAGLDYPGIGPEHSWLKEIGRANYVPITDDEAMAAFQLLTRVEGIIPALEPAHALAQVVKMAPKM-GKDQIIVMNLCGRGDKDVFTVGKMLGF--DLM-KGALSPDAAAALIPEGASVMIGGFMAVGSPERLIDAMVARGTGGLTVIANDTAMPGKGIGKLITAGLVSRLIVSHIGLNPETQARMIAGEIDCELVPQGTLVERIRAGGMGLGGVLTPTGLATEVEDGKQVIEVEGKRYLVETPLKADFSLIGAWQADYVGNLSYLLTAQNFNPVMALAGKTVIAEAESIVPVGVIPPDGVKTPGVLVDHLLVR--------------AA
M--DARGHFGPYGGVFVSETLIYALDELRAAYEKCQQDPAFQEEFHYELKHYVGRPSPVYHAKRWSQELGAQIYLKREDLNHTGAHKINNVIGQAILARRMGKPRVIAETGAGQHGVATATIAARFGMECVVYMGSEDVKRQAANVYRMQLLGARVVPVESGSKTLKDALNEAMRDWVTNVDNTFYIIGTVAGPHPYPMLVRDFQSVIGQECKLQMPELTGRQPDYVLACVGGGSNAMGIFHPYLDHAGVKLIGVEAAGEGIATGHHAAALVGGTPGVLHGNRTYLLQDANGQILETHSISAGLDYPGVGPEHAWLKDSHRAEYVAVTDAEALQAFHDCCRIEGIIPALESSHALAYACKLAPTL-PKDKLVLVNLSGRGDKDMHTVMAVAGK--DAMSKIVEDLAEALAGVHDGATVMIGGFGTAGQPVELIDALLAQGARDLTIVNNNAGNGTTGLAALLQARRVRKIICSFPRQTDSFDALFRAGDIELELVPQGNLAERIRAAGAGIGAFFTPTGFGTELAEGKETRHIDGRDYILEYPIHADFALIKAERADRWGNLVYRKTARNFGPIMATAARTTIASVREVVALGELDPEAIVTPGIFVQRVVRVAAPV-------AL-AA
M-TDEKGLFGRFGGQYVAETLMPLILDLAEEYERAKVDPAFLEELAYFQRDYVGRPSPLYFAERLTEHCGAKIYLKREELNHTGAHKINNCIGQILLARRMGKQRIIAETGAGMHGVATATVAARFGLQCVIYMGTTDIDRQQANVFRMKLLGAEVIPVTAGTGTLKDAMNEALRDWVTNVETTFYLIGTVAGPHPYPAMVRDFQAVIGKETREQLIEKEGRLPDSLVACIGGGSNAMGLFHPFLDEPGVKIVGVEAAGHGIETGKHAASLNGGVPGVLHGNRTFLLQDADGQIIDAHSISAGLDYPGIGPEHAWLHDIGRVEYSSITDHEALQAFHTCCRLEGIIPALESSHALAEVFKRAPRL-PKDHLMVVNLSGRGDKDMQTVMHHMQE--KLMDKRVNTYEEALAGLTDGMTVLAGGFGLCGIPENLIAEIRRRRVKGLTVVSNNCGIDGFGLGVLLEERQIRKMIASYVGENALFERQLLDGELEVELTPQGTLAEKLRAGGAGIPAFYTATGYGTPVAEGKEVREFRGRRYILEEAISGDFAIVKGWKADHFGNVVYRHTAQNFNPVVATAGRITVVEVEEIVEPGELEPSQIHTPGIYVDRVILG-HFEKRIEQRTVR--A
M-ADEQGRFGNFGGRFVAETLMPLILDLQAEYEKAKTDATFWAEMDDLWKHYVGRPSPLYFASRMTEELGAKIYLKRDELNHTGAHKINNVLGQIILARRMGKSRIIAETGAGQHGVATATVCAKFGLKCVVYMGAHDVERQQPNVFRMKLLGAEVIPVTSGRGTLKDAMNDALRDWVTNVEDTFYCIGTVAGPHPYPAMVRDFQSIIGKEVRWQLQEGEGRLPDTVIAAIGGGSNAMGLFYPFLDDPSVNIIGVEAGGKGVNEKEHCASLTGGRPGVLHGNRTYLLQDEDGQILEGFSISAGLDYPGIGPEHAWLHDIGRAKYVSITDKEALEAFQFSCRTEGIIPALEPSHALAHVMKIAPTL-PKDHIIVMNMCGRGDKDIFTVARHLGV--DMMKKIYGSAAEALDGLFDGMFIAAGGFGLCGIPELLLDAIKDAGTKDLTFASNNAGVDEFGIGILLQTKQVKKMISSYVGENAEFMRQYLSGELELEFNPQGTLAERMRAGGAGIPGFYTKTGVGTVIAEGKEHKDFNGQTYIMEEGIFADLAIVKAWKADTTGNLIFRKTARNFNVPAATCGKICIAEVEEIVPAGTLDPDAIHLPGIYVHRIIEG-AHEKRIEQRTTRKSA
M-SDEHGHFGIYGGRFVAETLMPLILDLEKAYTAAKDDPAFKAEMGYYLNQYVGRPSKLYFAERLTNELGAKIYLKREELNHTGAHKINNCIGQILLAKRMGKTRIIAETGAGQHGVATATVCALFGLPCTIYMGEVDIARQQPNVFRMKLLGAEVKPVTSGSRTLKDAMNEALRDWVTNVGDTFYIIGTTAGPHPYPALVRDFQSIIGHEVREQMVAMEGRLPDTLVACIGGGSNALGLFHPFLDDADVAMVAVEAAGHGIETGAHAASLTGGRPGVLHGNRTYLLQDEDGQILEGHSISAGLDYPGIGPEHSWLHDVGRVTYVSATDKEALDAFQRLSKVEGIIPALESSHALAEVIRRAPTL-PKDHLMVVNLSGRGDKDIFTVARELGV--SLMKKVYPDAVTALAGLRNDITVMAGGFGLCGIPENLIEAIRLSGVTGLTVVSNNAGVDGFGLGVLLETKQIKKMISSYVGENKLFAQQYLSGELELEFNPQGTLAERIRAGGAGIPAFFTKTGVGTLVAEGKELREFDGETYVMERGIVADLSIVKAWKGDTEGNLVYRKTARNFNPMMATAGKVTVVEVEELVEPGSFEPDHIHTPGIFVQRIIKGAKFEKRIEQRTTRP-A
M-NDENGHFGIFGGRFVAETLMPLILDLEKAYEDAKKDPAFEAELTQLNTHYTGRPSPLYFAERLTEELGAKIYFKRDELNHTGSHKINNCLGQILLAKRMGKTRIIAETGAGQHGVATATVCARFGLPCVVYMGATDVERQKPNVFRMKLLGAEIIPVTAGAGTLKDAMNEALRDWVTNVDSTYYLIGTAAGPHPYPEMVRDFQSIIGEETRSQIQDAEGRLPDAIVAAVGGGSNAIGLFHPFLDDTSVKIYGVEAGGNGLDGDEHCASLNAGKPGVLHGNRTYLLQDDDGQILEGHSISAGLDYPGIGPEHSWLRDTGRVTYVPITDNEALDAFQMLTRVEGIIPALEPSHALAQVIKMAPQM-DKDQIIVMNLCGRGDKDIFTVGNLLGF--DLMKKVFPTAAAALEGTFDGMTVMAGGFGLCGIPENLIVALRDTGVQNVTAISNNAGVDDFGLGLMLQTRQIKKMVSSYVGENATFAEQYLNGELELEFNPQGTLAERCRAGGAGIPGFYTKTGVGTLVAEGKEHKEFNGETYIMETGLVADLSIVKAWKGDKEGNLIYRKTARNFNPMMATAGKVTVAEVEELVEVGELDPDQIHTPGIYVDRIVEG-TFEKRIEKRTIRE-A
MPQDLRGRFGDYGGIYVSETLMAALDELRREYELAKQDPAFMAEYRHELKHYVGRPSPIYHAQRWSEQLGAQIYLKREDLNHTGAHKINNTIGQALLARRMGKKRVIAETGAGQHGVASATVAARYGMECVVYMGAEDIQRQAANVFRMKLLGATVVPVTSGSRTLKDALNEAMRDWVTNVDSTFYILGTAAGPHPYPMLVRDFQAVIGEESKVQMAEMAGRQPDAVVACVGGGSNAIGMFYPYITVPGVRMIGVEAGGDGVETGRHAAPLTAGRPGVLHGNRTYLMQDEHGQIIETHSVSAGLDYPGVGPEHSYLKDIGRVEYTAANDDESLAAFHALCRTEGIIPALESSHALAYAARLAPTM-RKDQIILVNLSGRGDKDIPTVARIAGL--ELMNKVVATHAEALAGLVDGMTVMVGGFGLCGIPEGLIRTVYQNGQKGLTVISNNAGVDGFGLGQWLEKRQIKTMIASYVGENALFEQLLLSGEMEVILTPQGTLAEKIRAGGAGIPAFYTATGYGTQVAEGKPTAEFDGRMYVQERSLTADFALVRAWKADEYGNLVFRKTAMNFNPMMATAGRITVAEVEEIVPAGSLDPQQIHTPGIYVQRVVKG-QFEKRIEQRTVRK-A
M-ADEAGHFGPYGGLFVAETLMESIEELNEAYVKFMQDPEFLAELDADLQDYVGRPSPIYHAQRLSKEIGAQVYLKREDLNHTGAHKINNTVGQALLAKRMGKTRIIAETGAGQHGVATATVAARLGLECVVYMGAEDIQRQSPNVYRMRLLGATVVPVVSGSQTLKDALSEALRDWVTNIDNTYYIIGTVAGPHPYPAMVRDFQTIIGREGREQMLNKTGALPNALVACVGGGSNAIGLFHPFIEDDGVKIYGVEAAGLGVETGKHSAPLCAGKPGVLHGNRTYLMADEDGAIIETHSISAGLDYPAVGPEHSWLKDIGRAQYVNITDDEALAAFHQLTRVEGIIPALESSHAVAYATKLAKTM-DKEETILVCLSGRGDKDIFTIAKIEGI--ELMNKVVTTYQEAMAGLTDDMTIIAGGFGLCGIPEGLTQEIKNMRVKGLTIVSNNCGIDDFGLGILLKDKQIKKMVSSYVGENAEFERQYLSGELEVDLTPQGTLAEKMRAGGAGIPAFYTATGVGTPVAEGKEAKQFNGRNYILEESITGDFAIVKAWKADKIGNLIFRDTAMNFNPMAATAGKITVVEVEEIVEVGELNRNEIHTPGIYVNRIIQG-TFEKRIERLTLAK-N
M-ILNEGYFGEFGGSFVPPELQEVLDYLSTQFNKYKDDPEFNEEFRYYLREYVGRENPLTYVKQLTDAWGAKIYLKREDLNHTGAHKINNVIGQILLAKRMGAKRVIAETGAGQHGVATATACAMFNMDCVIYMGAEDTRRQALNVFRMELLGATVVPVNKGQGRLKDAVDEALSDLVQNYQNTFYLLGSAVGPHPFPTMVKHFQSIVSEESKRQILEKEGRLPDAVLACVGGGSNAIGAFAHYLDEPSVRLIGVEP--------DQAATLTQGVPSLIHGFKCLVLLDEQGNPKPTYSIAAGLDYPGIGPEHSHLKVTGRAEYVTISNEEVLAAFQELSRTEGIIPALESAHAVAYAKNLAPTM-SKDQIIIINLSGRGDKDVEQVFHMLK----KMLSKIRTLGEALAAITDGMTLMYGGFGGIGTPPALAEGIVAKGVKDLILIGNDTGFPQIGIGPLVTLGRVAKVITSHIGSNPFAGKRMTDGSMEVVFYPQGTLAEKIRAGGVGLGGILVDVGVGTLMGEGRETVSVGGKTYLVEPALMADVAIVHAKRADPYGNLVYDKSGRNFNPLVAMAGRITIAEADEIVPLGALDPESIVTPGVFVDMVIPGKGVNWQWEK-----AE
M-LDASGHFGTYGGSFVAETLIHALDELKRSYAEVQADAAFMAEFRSELKHFVGRPSPIYHAARLSRELGAQIYLKREDLNHTGAHKVNNTIGQAMLARRMGKPRVIAETGAGQHGVATATICARYGLECVVYMGSEDIKRQSPNVYRMHLLGATVVPVESGSKTLKDALNEALRDWVTNVENTFYIIGTVAGPHPYPTMVRDFQRVIGDESRAQMHEMVGRQPDAVIACVGGGSNAMGLFYPYIELEGTRLIGVEAAGQGLASGKHAASLSAGSPGVLHGNRTYLLQDANGQITETHSISAGLDYPGVGPEHAYLKDIGRAEYVGVTDTEALDAFHRLCRTEGIIPALESSHAVAHAMKIAPSM-RTDQHLLVNLSGRGDKDIGTVADLSGA--EFMKKVFPNAAKALEGVRDGQLMAVGGFGLCGIPEALIAALRDSKVKNLTVISNNAGVDGFGLGLLLETRQIKRMISSYVGENKEFERQYLAGELELEFTPQGTLAEKLRAGGAGIPAFFTRTGVGTLVAEGKELREFDGQTYVMERSLVPEVSLVKAWKADHSGNLIFRRTARNFNPAAAMAGKITVVEVEEIVETGSFDPDAVHLPGIYVHRIVLNANPEKRIEKRTITEGV
M-ADEQGRFGIYGGRFVSETLMPLILDLEARYEFAKTDPSFWAEMDDLWKHYVGRPSPLYFAPRLTAHLGAKVYMKRDELNHTGAHKINNVLGQIILARRMGKTRIIAETGAGQHGVATATVCAKFGLQCVVYMGAHDVQRQAPNVFRMRLLGAEVIPVTSGRGTLKDAMNDALRDWVTNVRDTFYCIGTVAGPHPYPAMVRDFQSIIGKEVRWQLQEGAGRLPDTLVAAIGGGSNAMGLFYPFLDDKSVALIGVEAGGKGVDSRQHCASLTGGRPGVLHGNRTYLLQDGDGQIQEGFSISAGLDYPGVGPEHSWLHDTGRASYVSITDVEALAAFQLSCQLEGIIPALEPSHALAHVIKIAPKL-PHDHIIVMNMCGRGDKDIFTVAKHLGF--DMMADKSCALEEAVSRIGVGATVMLSGFGVPGTPFALIRELVRQGPKNLTIIKNDANEKGMGVDHLLAAGMVKKLIVTHIGLNARAMAMMNAGDIEVEFCAQGMLAERVRAGGAGLMGFVTDIGLGTELAEGKTRVELGGREGVLESALRADVALIHAARADTFGNLCYAAAARNFSPLMAMAADRVVAEAEVVVAPGGIVPEEVHTPGPFVDHVVPLGALGEEY-------RA
M-NDEQGMFGIFGGRFVAETLMPLILDLEHEWNAARYDPAFRAELEGLSTFYAGRPSKLYFAEGLTRHLGAKIYLKREDLNHTGSHKINNCLGQILLAKRMGKKRIIAETGAGQHGVASATVSARFGFPCVVYMGSTDVERQKPNVFRMKLLGAEVRPVSAGHGTLKDAMNEALRDWVTNVEDTYYLIGTAAGPHPYPEMVREFQSVIGKEARAQILEQEGRLPDAIIAAVGGGSNAIGLFHPFLDDREVKIIGIEAGGHGLDGDEHCASMNAGRPGVLHGNRTYLLQNEDGQIKDGHSISAGLDYPGVGPEHSWLRDSGRVEYLPILDDEALEAFQVTTRVEGIIPALESAHAIAHAMKIAPRM-KKDQTIIVNLSGRGDKDVHTVAGMMGM--EIMNKRVDALSRALSVVKSGDTILVGGFGDIGVPLQLVHALAELDVRDLTLVSNNAGTGEIGLSRLFKNRQVSRVIASFPTQAGAFKAAYERGEVQVELVPQGTLAERLRAGGSGVAAFFTPTAYGTELANGKEVRMIDGRGYVYERAIVGDVALVKARLADRYGNLRYRLASRNFNPLMAMAARHTIAEVTQIVDAGVIDPDDVHTPGVFVDQVVECG--------------A
M-RDARGHYGAYGGRFVSETLSFALDDLSRTYESLKDDPDFQAEFDHDLAHYVGRPSPLYHARRWSAQLGAQIWLKREDLNHTGAHKVNNTIGQALLAKKSGKPRVIAETGAGQHGVATATVAARLGLRCEVYMGEADTERQKLNVYRMRLLGANVIPVTSGTRTLKDAMNEALRDWVTNVDDTFYIIGTVAGPHPYPQLVRDFNAVVGREARRQSLEQFGKLPDALIACVGGGSNAMGLFYPFVEDDGVEMYGVEAGGDGVETGRHAAPLASGAPGVLHGNRTYLMSDEGGQVSDTHSISAGLDYPGVGPEHALWKDVGRVNYVAANDDAVLEAFRELTHVEGIMPALESAHALAHAKVLAPTL-SPDQNIVVNLSGRGDKDILTVAKIDGI--DLMKYKYRPIEEAIAAIPHGASIMVGGFGSPGTPFALIDELLAQGQCDLTLIKNDANEPGIGIGKLIEAGRVSRLITSHIGLNRVAIEAMNRGELQVEMHPQGLLAEKIRSAGAGHHGFITDIGQGTEIAAGRREIEMDGRTWGIEPALYADYALVHAERADRYGNLIYRATASNFNPLMAMAADTVIAQAYRVDEPGSLALEAIHTPAP----------------------AR
M--DQRGHFGPYGGVFVSETLMYALEELKETYAKFQHDPEFIAEFNSELKHFVGRPSPIYHAKRWSDEIGAQIYFKREDLNHTGAHKINNVIGQALLAKRMGKPRIIAETGAGQHGVATATICARFGLECIIYMGSVDVERQAQNIYRMRLLGATVVPVESGSKTLKDALNEAMRDWVTNVENTFYIIGTVAGPHPYPAMVRDFQSVIGTECITQMPEMTGRQPDYVLACVGGGSNAMGIFYPYINYPDVKLIGVEAAGDGIATGRHAAALCAGTPGVLHGNRTYLIQDANGQIMETHSVSAGLDYPGVGPEHAWLKDINRAQYTAVTDDDALEAFHNCCRIEGIIPALETSHAIAYACQLAKTL-PKDQTILVNLSGRGDKDMHTVAQHTKV--KLM-------DQLFAGLKDGATIMIGGFGGSGIPHELIEGLVGQNARDLVIITNNAGSGETGIAALLKAKRVRKIICSYPRMADSFDNLFRAKEIELELTPQGNLAERIRAEGAGLGGFFTQTAYGTLLAEGKETRVINGKNYVFESPLSADFALIKGNKGDRWGNLVYRKASRNFGPIMAMAAKNTIAQVNEVVELGALDPESIVTPGIFVKYVVPMGQKG----------EK
M-EARKGYFGTFGGSYVPEQLQPRLDELEAAFVSAMEDDLFAKEFTRLLKEYVGRPSALTYCANISREYGGRLFLKREDLNHTGAHKINNAIGQALLAKRMGKKELIAETGAGMHGTATATVAALMGMGCTIYMGEIDVHRQAPNVARMKALGAEVVSVTHGQKTLKEAVDAALEAYVLN-PETFYLMGSAVGPHPFPTIVRQFQSVIGKEAREQFLEREGKLPDHVLACVGGGSNAIGIFSGFLDDRGVGIVGVEPAGRGLETNEHAATLVAGKPGIIHGFRTYVLTDNDGEPAPVYSISAGLDYPGVGPEHAFLMESGRVSYVSVTDDEAVDAFRVLCRLEGIIPALESSHALAQALKMIPEL-SRDETVLVNLSGRGDKDLDSVLPLLG----LMIKPVMSAEEAVTHVKPGSSVMIGGFNYGGIPYTLVDALVAAGTKELTIIANDTAYDDVGHGKLVAGGQVKKVIASHVGLNKSTQRLFNEGKLELELVPQGSFVERIRAGGFGLGGFLTPTGVGTVCEEGKRIIEIEGRRYILELPLKADVALIRGYRADRYGNLVYFGTNRNFNPAMATAADLVIAEVDAILEVGELDPNDVVTPGILVDILVLKGDSY----------RT
M-KNTLGRFGEYGGMYVSETLMPLLIDLDQSYQKIQKDKKFQKELKDLFKNYVGRPSALHHAKNLSAYLGPKVYFKRDELNHTGAHKINNCLGQILLAKKMGKTRIIAETGAGQHGVATATVCALFGLPCYIYMGSKDIERQKPNVFRMKLLGANIIPVESGSKSLKDAMNEALRDWIKNVRDTFYIIGSTAGPHPYPKMVRDFQSVIGKEAREQILKIEKKLPDYLIACVGGGSNAMGLFYPFLNDKKVQIIGVEAAGKGPKTNQTAATMTSGTPGILHGSYSYVLQDHDGQIKEAHSISAGLDYPGVGPEHSYLKDIKRAKYFGVTDKEALNAFQLCSKLEGIIPALEPSHALAYLIKAFKNK-AKGKTIILNLCGRGDKDLFTAAKAIGFD-DEMDKIVPTLEAAVAGIGDGMTIMISGFGFAGVPNDLIEAVLKLGAKDLTVISNNAGTGTEGLAALMGSGRVRRIICSYPRSKGSFDARYAAGEIELELVPQGTLSERMRAAAAGIGAFYCPTGVGTELAAGKEVRTIEGRDYVLEMPLRADVALVQAQKADRWGNLTYSKSARNFGPVMAMAADLTIVQAKEIVPLDAMDPETIMTQSIFVDRVVHVDNDREWD--------I
M-TDERGHFGIFGGRFVAETLMPLILSLEEAYRAAQKDPEFERELDSLSKHYAGRPSPLYLAERLTEHLGAKVYFKRDELNHTGSHKINNTLGQILLARRMGKTRIIAETGAGQHGVATATVCARFGLPCVVYMGATDVERQKPNVFRMKLLGAEVVPVTAGAGTLKDAMNEALRDWVTNVESTYYLIGTAAGPHPYPEMVRDFQSVIGNEVREQVQAAEGRLPDALVAAVGGGSNAIGLFHPFLDDKDVRIWGVEAGGHGIEGDEHCASLTAGRPGVLHGNRTYLLQDDDGQILEGHSISAGLDYPGVGPEHSYLRETGRVTYVPITDDEAMEAFQLCTRLEGIIPALEPAHALAQVMKLAPEM-PEDEIIVMNMCGRGDKDVFTVGKMMGW--DLMDKFVRSMADAMEGIADGSTVLVGGFGSVGQPDALIDGLIESGAKDLTIVANNAGAGRVGLAKLLELRRVRRIICSFPRSAGSFEELYANGEIELEIVPQGTLAERLRAAGAGIPAFFTPTAAGTQLAEGKETRVIDGREYVLEKWLPGDVALIEAWQADRWGNLTYRSSGRNFNAVMAMAATTTVAQTQHVVDLGAIDPEAVATPGIFTSRVIHVPYGDPE---------I
M-TDLSGHFGAFGGRYVAETLMPILLDLDRAYRAARQDPTFARQLDELMTHYVGRPSPLYHAERLTAAFGPKIYFKREELNHTGAHKINNCIGQVLLAMRMGKTRIIAETGAGQHGVATATVAARFGLPCTIFMGARDIARQQPNVFRMKLLGADVVPVTSGAQTLKDAMNEALRDWVSNVDDTFYIIGTAAGPHPYPEMVRDFQSVIGFEARAQILAAEGRLPDLLVASVGGGSNAIGLFHPFLDDAEVAMLGIEAAGHGLHTAQHAASLSGGLPGILHGNRTYLLQDEDGQISEAHSISAGLDYPGIGPEHSWLHDVGRVHYAGVTDVEALAGFQLCCRTEGIIPALECAHAIAGLSDVAGDY-RQDQIAILNLSGRGDKDIFTVAEALGE--TLM-KHPISPEEAVAGIPDGASIMIGGFLRCGRPQRLIEALLASGKKNLTIISNDTGFAGEGIGALISSGQVARVVASHIGTNPDTQKGLIEKTMQVDLVPQGTLVEQIRAKGHGLGGVLTKTGLGTIVADEAEVLTLNGEQWLYAPPLAADFGFVYADRADMVGNLAYTLTELNFNPAIAMAADTVFAEARVIVPVGAITPDDVRTPGIVIDHLIAR---------------A
M-ADEQGRFGMFGGRFVSETLMPLILDLEERYEFAKTDPTFWAEMDWLWKHYVGRPSPLYYAERLTQHLGAKIYMKRDELNHTGAHKINNVLGQIILARRMGKTRIIAETGAGQHGVATATVCAKFGLQCVVYMGAHDVERQAPNVFRMRLLGAEVIPVTSGRGTLKDAMNDALRDWVTNVRDTFYCIGTVAGPHPYPAMVRDFQSIIGKEVRWQLQEGEGRLPDTVIAAIGGGSNAMGLFYPFLDDPSVNIIGVEAGGKGVDDRQHCASLTGGRPGVLHGNRTYLLQDPDGQILEGFSISAGLDYPGIGPEHSWLHDTGRAQYVSITDAEALEAFQLSCKLEGIIPALEPSHALAHVMKIAPTL-PADHIIVMNMCGRGDKDIFTVAKHLDF--DMMDKTVSNLPAAVAAIPDGATVMIGGFGGSGAPIELIHALIDRHPKDLTVVNNNAGNGHIGLAALIEQGMVRKLICSFPRSADPFTEMYLAGKIELELVPQGTLAERIRAGGAGIPAFYTPTAYGTDLAKGKKIEEFDGRPYVQERWLKADFALVKAHAGDTHGNLTYNKAARNFNPLMCSAAAVTIVQVSELVAPGAIDPEHVITPGIFVQSVVHVPNPQQEE---LNRAYP
M--DEKGRFGIFGGRFVSETLMPLILELEEQYERAKTDDSFWSEMDFLWKHYVGRPSPLYHAERLTEHLGAKVYMKRDELNHTGAHKINNVLGQIILARRMGKTRIIAETGAGQHGVATATVCAKFGLKCVVYMGAHDVERQAPNVFRMKLLGAEVIPVTSGRGTLKDAMNDALRDWVTNVRDTFYCIGTVAGPHPYPAMVRDFQAIIGKEAKEQMHEAEGRLPDTIIAAIGGGSNAMGLFYPFLDDKEVNIIGVEAGGKGVNEKEHCASLTGGRPGVLHGNRTYLLQDEDGQILEGFSISAGLDYPGIGPEHAWLHDIGRAQYVSITDKEALGAFQLCCELEGIIPALEPSHALAHVMKIAPEL-PKDHIICMNMCGRGDKDIFTVAKHLGF--DMMQKVYGSANEALEGLKDGMLIAAGGFGLSGIPELLLSAIRDSGVKDLTFASNNAGVDDFGIGILLQTRQVKKMISSYVGENAEFMRQYLSGELELEFNPQGTLAERMRAGGAGIPGFYTKTGVGTVIAEGKDHRDFNGETYIMEEGIFADLSIVKAWKADTTGNAIFRKTARNFNPPAAMCGKVCIMEVEEIVQPGELDPDHIHLPGIYVSRIIQG-THEKRIEQRTTRPAA
M-NDEEGMFGIFGGRFVAETLMPLILELQEAYDTAKSDPEFQAELSDLSTYYAGRPSKLYYAEGLTKHLGAKIYFKREDLNHTGSHKINNCLGQILLAKRMGKTRIIAETGAGQHGVASATVAARFGLPCVVYMGATDVERQKPNVFRMKLLGAEVKPVTAGNGTLKDAMNEALRDWVTNVEDTYYLIGTAAGPHPYPELVRDFQSVIGVEARKQILEQEGRLPDVIVAAVGGGSNAIGLFHPFLDDASVKIVGVEAGGRGLDGVEHCASMSAGSPGVLHGNRTYLLQNEDGQILEGHSVSAGLDYPGVGPEHSWLKDSGRVDYVPILDDEALEAFQLCTRVEGIIPALESAHAIAQAVKMAPSM-GKDQVMIVNLSGRGDKDVHTVGQLLGM--EMMDKRLDSLETAVSPIGDGATVMIGGFGGSGAPIELIHALIKKGPKNLTVINNNAGNGRIGIAAMIDAGMVRRMVCSFPRSSDPFTDKYLAGEIELELVPQGTLAERIRAGGAGIPAFYTPTAYGTELSAGKIISEFDGRPYVQERWLKADFALIKAHYGDQHGNLTYRMAARNFNPLMCMAAENTIVQVSKIVPLGELDPEHVITPGIFVNSVIEVSQPQQEE---LIREGL
M-TDERGHFGIFGGRYVAETLMPLILDLEKAYDDSKKDPAFHAEVENLNTHYTGRPSPLYFAERLTEHLGAKIYFKRDELNHTGSHKINNCLGQILLAKRMGKTRIIAETGAGQHGVATATVCARFGLPCVVYMGATDVERQKPNVFRMKLLGAEIVPVTAGAGTLKDAMNEALRDWVTNVDSTYYLIGTAAGPHPYPEMVRDFQSVIGQELREQIMEAEGRLPDALVAAVGGGSNAIGMFHPFLDDKGVEIYGVEAGGHGLDGDEHCASLAAGKPGVLHGNRTFLLQDDDGQILEGHSISAGLDYPGIGPEHSWLKDIGRVNYVPIMDDEALEAFQMLTKVEGIIPALEPSHALAHVAKLAPKM-DKDQIIVMNLCGRGDKDVFAVGNMLGF--DLMNKIYPDAASALEGAIDGMTVMAGGFGLCGIPENLIVALRDTGAKDITAISNNAGVDDFGLGLLLQTRQIKKMISSYVGENATFEKQYLNGELELEFNPQGTLAERVRAGGAGIPGFYTKTGVGTLIAEGKEHKDFNGETYIMETGLVADLSLVKAWKADKEGNLIFRKTARNFNPMMATAGKTTVVEVEELVETGELDPNHIHTPGIFVDRIVVG-TFEKRIEKRTIRE-A
M-ADEKGRFGDFGGRFVSETLMPLILELEAQYEHAKTDQSFWDEMDFLWTHYVGRPSPLYFAERLTERLGAKVYFKRDELNHTGAHKINNVLGQIILARRMGKTRIIAETGAGQHGVATATVCAKFGLKCVVYMGATDVERQAPNVFRMKLLGAEVVPVTSGRGTLKDAMNDALRDWVTNVRDTFYCIGTVAGPHPYPAMVRDFQAIIGKETREQMMAAEGRLPDTIIAAIGGGSNAMGLFYPFLDDKDVRIIGVEAGGHGVNEKEHCASLTGGRPGVLHGNRTYLLQDDDGQILEGHSISAGLDYPGIGPEHSWLHDIGRAEYVSITDAEALEAFQLSCETEGIIPALEPSHALAHVAKIAPEL-PSDHLIVMNMCGRGDKDIFTVARALGW--EMMKKVYGSADEALDGLHDGMLIAAGGFGLCGIPELLIDALVKSGVKDLTVASNNAGVDDFGLGKLLATRQIKKMMSSYVGENAEFMRQYLSGELELEFNPQGTLAERMRAGGCGIPGFYTKTGVGTVIAEGKDHKEFDGETYIMEKGIFADLAIVKAWKADETGNCIFRKTARNFNPPAAMCGKVCVMEVEEIVPVGSLDPDHIHLPGIYVHRLVQG-EHEKRIEQRTVRKEA
M-ADESGRFGIFGGRFVSETLMPLILELEAQYEHAKTDQSFWDEMNHLWTHYVGRPSPLYFAERLTDRLGAKIYFKRDELNHTGAHKINNVLGQLLLARRMGKTRIIAETGAGQHGVATATVCAKFGMKCVVYMGAHDVERQKPNVFRMRLLGAEVIPVTSGRGTLKDAMNDALRDWVTNVRDTFYCIGTVAGPHPYPAMVRDFQSIIGKEAKEQMMAAEDRLPDTIIAAIGGGSNAMGLFYPFLDDPSVRIIGVEAGGKGVDEKEHCASLTGGRPGVLHGNRTYLLQDEDGQILEGHSISAGLDYPGIGPEHSWLHETGRAEYVSITDKEALAAFQLSCETEGIIPALEPSHALAHVAKIAPDL-PADHLICMNMCGRGDKDIFTVAQHLGF--DIM-KRAIKPEEAAEMIPEGSVLLVGGFMGVGSPHRLIDAIAARGVGGLTVVCNDTCRPGEGVGKLIDAGLVAKCVVSHIGLNPVAQKRMMDGEMEIELVPQGTLVERIRAAGVGLGGVLTHTGIGTTVEESKQVLEIEGRKYLLELPIRGDFALLAARQADYVGNLEYTLTAHNFNPIMAMGAETVIAEPHHIMPVGVISPDAVKTPGVLVDHILER--------------AA
M-PDEKGRFGDFGGRFVSETLMPLILELEEQYEHAKTDQSFWDEMNDLWTNYVGRPSPLYYAERLTKHLGAKIYLKRDELNHTGAHKINNVLGQIILARRMGKTRIIAETGAGQHGVATATVCAKFGLKCVVYMGAHDVERQAPNVFRMKLLGAEVVPVTSGRGTLKDAMNDALRDWVTNVRDTFYCIGTVAGPHPYPAMVRDFQAIIGKEAREQMMAAEGRLPDTLIAAIGGGSNAMGLFYPFLDDKDVRIIGVEAGGKGVNAKEHCASLTGGRPGVLHGNRTYLLQDDDGQILEGYSISAGLDYPGIGPEHSWLHDTKRAEYVAITDVEALKAFQLCCELEGIIPALEPSHALAHVMKIAPEL-PADHLICMNLCGRGDKDIFTVAKALDV--NMMTKVSPSVADAIADIPDGAQIMIGGFGGSGAPIELIHALIDRSPSNLTLINNNAGNGSIGIAAMIKAGMVGKMICSFPRSSNAFNEKYLAGEIALELVPQGTLAERIRAAGAGIPAFYTPTSFGTELAEGKPSEEFDGKMYVRERWLKADFALVKGHDGDEAGNLTYRLAGRNFNPLMAMAADRTIAQVSNLGAPGSIAPEAVITPGIFVDVVVEVSEPQQEE---LVRTY-
M-NDARGFFGMFGGRFVAETLMPLILDLEAAWNAARTDPAFEAEHAALRTSYVGRPSPLTFAPRLTEHLGAKIYLKREELNHTGSHKINNCLGQILLAKRMGKTRIIAETGAGQHGVASATVCARFGLPCVVYMGATDIERQKPNVFRMRLLGAEVVPVTSGAGTLKDAMNEALRDWVTNVESTYYLIGTAAGPHPYPAMVRDLQSVIGEETRAQILEAEGRLPDVLVACVGGGSNAIGLFHPFLDDPDVKMVGVEAGGHGLDGDEHCASLNKGRPGVLHGNRTYLLQDADGQILEGHSISAGLDYPGIGPEHSYLHATGRVKYVPATDEETLEAFKLLSRLEGILPALESAHALAEVIKLAPTM-GKDEIIVMNLSGRGDKDVFSVASHLGL--DIMNKIYPTAAEALADLSDGMTILSGGFGLCGIPETLIEAVRLSGVKGLTVVSNNAGVDGIGLGVLLESRQIDRMVSSYVGENKLFAEQYLSGVLALEFTPQGTLAERIRAGGAGIPAFFTRTGVGTLVAEGKETREFDGETFVMERGIFGDLALVHAWKGDSEGNLVFRKTARNFNPMMATAARVTVAEVEHLVPAGGIDPDHVHTPGIFVQRLVHVPASRKHIEQRTVRPAV
MDLDAGGHFGPYGGVFVAETLMPALAELREAYAAAQIDPEFRAEYEYDLKHYVGRPSPVYHAKRWSGLLGAQIFLKREDLNHTGAHKINNCIGQALLARRMGKPRVIAETGAGQHGVATATVAARYGMECVVYMGSEDIRRQAANVYRMKLLGATVVPVESGSKTLKDALNEAMRDWVTNIGNTFYIIGTVAGPHPYPMMVRDFQAVIGEECKVQMPELVGRQPDAVIACVGGGSNAMGIFYSYIPLAGVKLIGVEAAGHGLDSGKHAASLTAGRSGVLHGNRTYLLQDENGQVIETHSVSAGLDYPGVGPEHAWLKDSGRAEYVTITDAEALQAFHDLCHFEGIIPALESAHALAYAAKLAPTL-AADKVLLVNLSGRGDKDMHTVAEMSGI--QFM-TEIIDAEQAVRNIREGMTVMIGGFLGVGEPLLLIDELVAGGVGKLSLIAVVGSGGGFGVGKLSRNRQIARLVTSHIGTDPELVRQYLAGDLEVEFNPMGTFIERIRCGGGGLGGVLTRTGFGTEVAAGRARIEVEGEEFLLYTPLKADVALIKAHRGDRLGNLEYRGIALNSNPAMAMAAAYVVAEVDEIVDVGVIAPRHVGTPHIFVDALVRGRDHQERKTDLWVDS-Q
M-NDDRGHFGDFGGRFVAETLMPLILDLEKAYNEAKADPAYAAELKNLNTHYTGRPSALYFAERLTEELGAKIYFKRDELNHTGSHKINNCIGQILLAKRMGKTRIIAETGAGQHGVATATVCARFGLPCVVYMGATDVERQKPNVFRMKLLGAEIVPVTAGAGTLKDAMNEALRDWVTNVEDTYYLIGTAAGPHPYPEMVRDFQSVIGEETKKQLMEVEGRLPDALVAAVGGGSNAIGLFHPFLDDPSVEIYGVEAGGKGLEGEEHCASLNAGKPGVLHGNRTYLLQDDDGQILEGHSVSAGLDYPGIGPEHSWLKDTGRVNYVPATDTEALDAFQMLTRVEGIIPALEPSHALAQVIKMAPQM-DKDQIIVMNLCGRGDKDVFTVGKLLGF--DLMNKVYPSAAAALEGTFDGMIVMAGGFGLCGIPENLIIALRDSGAKDLTAISNNAGVDDFGLGLLLQTRQIKKMVSSYVGENATFERQYLDGDLELEFNPQGTLAERIRAGGAGIPGFYTKTGVGTLIAEGKEHKDFNGETYIMETGLISDLSLVKAWKADKEGNLIFRKTARNFNPMMATAGKTTVVEVEELVEIGELDPDQIHTPGIFVDRIVVG-SFEKRIEQRTTRE-A
MASDALGHFGPYGGVFVAETLIAALDELREAYEKLKDDPAFRAEYEYELKHYVGRPSPVYHARRLSEHCGAQIYLKREDLNHTGAHKINNVIGQAMVAKHMGKPRVIAETGAGQHGVATATIAARLGMECVVYMGSEDVKRQAANVYRMKLLGATVVPVECGSKTLKDALNEAMRDWVTNVGNTFYIIGTVAGPHPYPMMVRDFQKIIGEECLWQMPEMIQRQPDAVVACVGGGSNAMGIFYPYIPYPNVRLIGVEAGGHGVATGQHSASLSAGRPGVLHGNRTYLLQDENGQIIETHSVSAGLDYPGVGPEHAWLKDTGRAEYVTINDDEALAAFHRMCRTEGIIPALESSHAVAYAMKLAAEM-PKDAAILVNLSGRGDKDMHTVAEKSGI--QFMNKRYPDAKSALKGLKDGQTLAVGGFGLCGIPEQLIDAVAESGTHDLTVISNNAGVDGIGLGKLLANRQVRRMIASYVGENEEFERQLLSGELDVELTPQGTLAEKLRAGGAGIPAFYTRTGVGTPVADGKETREFGGQCYLLEHALVADVSLVKAWKADEAGNLVFRKTARNFNPMIATAGRTTVVEVEELVPTGALDPDQIHTPGIFVQRVIVNPTPSRHIEKRTTRS-A
M--DARGHFGPYGGTFVAETLIHALDELKSAWDAAQKDPDFLAEYRSELAHFVGRPSPIYHAARTSRELGAQIYLKREDLNHTGAHKVNNTIGQALLARRMGKKRVIAETGAGQHGVATATICARYGMECVVYMGSEDVKRQSPNVYRMNLLGATVVPVESGSKTLKDALNEAMRDWVTNIESTFYIIGTVAGPHPYPAMVRDFQRVIGDECLVQMPAMGGKQPDAVIACVGGGSNAMGIFYPYIDVAGTRLIGVEAAGEGLDSGKHSATLIAGSPGVLHGNRTYLLQDDNGQITETHSISAGLDYPGVGPEHAYLKDIGRAEYVGITDAEALAAFHHLCRTEGIIPALESSHAFAHALKLAHTM-RPDQSLLVNLSGRGDKDIGTVADLSGA--SFM--RTTKVEEAAALVPDGATVMVGGFMGVGSPEGLIDELVRQGRRDLTVIANDSAQPGVGIGKLVTAGALRRLIASHIGLNPETQQLMNSGKLQVDLVPQGTLIERIRAAGHGLGGVLTPTGVGTLVEEGKQKIEVDGRPYLLETALHADFALVQAFMADYLGNLVYALTARNFNPVIAMAGQTVIAEVEQIVPVGMISPDHVVTPAVLVDYLVGR---------------C
MDKDSRGHFGPYGGVFVAETLIPALDELKAAYEACRNNPAFMAEFEYELKHYVGRPSPIYHAKRMSDSLGAQIYLKREDLNHTGAHKVNNCIGQALVARYMGKPRVIAETGAGQHGVATATVAARYGMECVVYMGAEDMKRQAANVYRMKLLGAKVVPVESGSKTLKDALNEAMRDWVTNIHNTFYIIGTVAGPHPYPMMVRDFQSVIGKECLVQMPEMAGRQPDYVIACVGGGSNAMGIFHPYIDVAGVRLIGVEAYGEGLESGRHAASLTGGTPGVLHGNRTYLLQSDDGQIIETHSISAGLDYPGVGPEHAWLKDSDRAEYVGVTDEEALAAFHNLCHLEGIIPALESSHALAYAAKLAPTL-PRDKILLVNLSGRGDKDMHTVAEKSGI--QFM-DKQVDWSEIGPLFRDGMSIMFGGFMAVGTPDGLVSVLREQGTKDITLIGNDTAAPETGVGPLISGGQVKRVVVSHIGTNPVTGKKMIAGELDVELVPQGTLAERIRCGGAGLGGVLTPTGVGTVVEEGKTKMVVDGKSFLVELPLRADVAILKAKRADRAGNLVYERAGRNFNPIMALAADLVIAEVDEIVEIGEIDPDLVMTPAALVDKIVLR--------------GQ
M-TDARGHFGIYGGRYVAETLMPLILDLEQAYADAKADPAFRAELDDLNTHYTGRPSPLYFAERLTEHLGAKIYFKRDELNHTGSHKINNCLGQILLAKRMGKTRIIAETGAGQHGVATATVCARFGLPCVVYMGATDVERQKPNVFRMKLLGAEIVPVTAGAGTLKDAMNEALRDWVTNVDSTYYLIGTAAGPHPYPELVRDFQSVIGQEVREQMLAAEGRLPDALVAAVGGGSNAIGLFHPFLDDASVAIYGVEAGGKGLDGHEHCASLNAGRPGVLHGNRTYLLQDGDGQILEGHSISAGLDYPGIGPEHAWLKDTGRVTYVPATDDEALAAFQMLTRVEGIIPALEPAHALAQVIKLAPTM-DRDKIIVMNLCGRGDKDVFTVGKILGF--DLMNKVYPDAAAALDGVFDGMTIMAGGFGLCGIPENLIVALRDSGAKNITAISNNAGVDDFGLGLLLQTRQIKKMISSYVGENATFERQYLNGELELEFNPQGTLAERIRAGGAGIPGFYTKTGVGTLIAEGKEHKVFNGETYILETGLVADVSLVKAWKADKEGNLIYRKTARNFNPMMATAGKVTVVEVEQIVEIGELDPDQIHTPGIFVDRIISG-SHEKRIEKRTTRA-A
M-ADENGRFGDFGGRFVSETLMPLILSLEEEYEKAKTDDSFWAEMDHLWKHYVGRPSPLYFAERLTEHLGAKIYMKRDELNHTGAHKINNVLGQIILARRMGKTRIIAETGAGQHGVATATVCAKFGLKCVVYMGAHDVERQAPNVFRMKLLGAEVIPVTSGRGTLKDAMNDALRDWVTNVRDTFYCIGTVAGPHPYPAMVRDFQSIIGKEVREQMTEAEGRFPDTVIAAIGGGSNAMGLFYPFLDDKEVAIIGVEAGGKGVNAKEHCASLTGGRPGVLHGNRTYLLQDDDGQILEGFSISAGLDYPGIGPEHAWLHDIGRAEYVSITDVEALEAFQLCCTTEGIIPALEPSHALAHVMKIAPTL-PSDHIICMNMCGRGDKDIFTVARHLGF--DMMKKIYGSATEALDGLFDGMFIAAGGFGLCGIPELLLDAIKDAGTKDLTFASNNAGVDDFGIGILLQTRQVKKMISSYVGENAEFMRQYLSGELELEFNPQGTLAERMRAGGCGIPGFYTKTGVGTVIAEGKEHKDFDGETYIMERGIFADLSIVKAWKADETGNLVFRKTARNFNPPAAMCGKVCVAEVEEIVPTGSLDPDHIHLPGIYVHRLIQG-EHEKRIEQRTTR-AA
M-DDVRGHFGPYGGIYVAETLMAALAELNEEYARAKADPAFWEEFHYELKHYVGRPSPIYHAKRWSELLGAQIYLKREDLNHTGAHKVNNTIGQALLARRMGKKRVIAETGAGQHGVASATVAARYGLECVVYMGAEDVKRQSPNVYRMKLLGATVVPVESGSKTLKDALNEAMRDWVTNVDSTFYILGTAAGPHPYPMLVRDFQTVIGEECKVQMPEMIGRQPDVVVACVGGGSNAIGLFYPYIGVDGVRMVGVEAGGDGVETGRHAAPLSIGKPGVLHGFKSYLMQDEDGQIIETHSVSAGLDYPGVGPEHSYLKDIGRAEYTAINDDEALKAFHDLCRYEGIIPALESSHALAWAAKTAPTM-SKDQVILVNLSGRGDKDINTVASLSGL--TLMDKTVASLEEAVAGIFDGATVMIGGFGTAGQPAELIDALIAQGAKDLTIVNNNAGNGDIGLAALLNARRVKKIICSFPRQADSFDALYRAGEIELELVPQGNLAARIQAAGAGLGAIFTPTGYGTLLAEGKETREIDGKHYVLEYPIKADFALIKALKGDRWGNLIYRKAARNFGPIMATAAGVTIAQVSEIVPLGALDPEVIVTPGIFVQRVVAIGNAV-------AQ-AA
M--DEKGRFGIFGGRFVSETLMPLILSLEEEYEKAKTDDSFWAEMDFLWKHYVGRPSPLYYAERLTERLGAKVYMKRDELNHTGAHKINNVLGQIILARRMGKTRIIAETGAGQHGVATATVCAKFGLKCVVYMGAHDVERQQPNVFRMKLLGAEVVPVTSGRGTLKDAMNDALRDWVTNVRDTFYCIGTVAGPHPYPAMVRDFQAIIGKEAREQMMEAEGRLPDTIIAAIGGGSNAMGLFYPFLDDKEVSIIGVEAGGKGVNDKEHCASLTGGRPGVLHGNRTYLLQDDDGQILEGFSISAGLDYPGIGPEHAWLHEIGRAQYVAITDKEALEAFQLCCETEGIIPALEPSHALAHVMKIAPEL-PKDHIICMNLCGRGDKDIFTVAKHLGV--DMMKKVYGSASEALDGLSDGMLVAAGGFGLCGIPELLIDALVESGVKDLTVASNNAGVDDFGLGKLLATRQIKKMMSSYVGENKEFMRQYLGGELELEFNPQGTLAERMRAGGAGIPGFYTKTGVGTQIAEGKEVKTFDGEDYILERGIFADLSIVKAWKADDTGNLVFRKTARNFNPPAAMCGKVCVVEVEEIVPRGSLDPDHIHLPGIYVHRIIQG-EHEKRIEQRTTRKEA
M-PDEKGRFGDFGGRFVSETLMPLILELEEQYEHAKTDDAFWAEMHDLWTHYVGRPSPLYFAERLTEHLGAKIYLKRDELNHTGAHKINNVLGQIILARRMGKTRIIAETGAGQHGVATATVCAKFGLKCVVYMGAHDVERQAPNVFRMKLLGAEVIPVTSGRGTLKDAMNDALRDWVTNVRDTFYCIGTVAGPHPYPAMVRDFQAIIGKEAKEQMQAAEGRLPDTIIAAIGGGSNAMGLFFPFLDDKEVNIIGVEAGGKGVNAKEHCASLTGGRPGVLHGNRTYLLQDDDGQILEGYSISAGLDYPGIGPEHSWLNDIGRAQYVSITDKEALEAFQLCCTTEGIIPALEPSHALAHVMKIAPEL-PADHIICMNMCGRGDKDIFTVARHLGF--DMMQKIYPDAAAALDGLHDGMFIAAGGFGLCGIPELLLAAIKDAGTKDLTFASNNAGVDDFGIGILLQTRQVKKMISSYVGENAEFMRQYLSGELELEFNPQGTLAERMRSGGCGIPGFYTKTGVGTVIADGKDHKDFNGETYIMEEGIFADLSIVKAWKADETGNLVFRKTARNFNPPAAMCGKTCVVEVEEIVPTGSLDPDAIHLPGIYVHRIIQG-THEKRIEQRTVR-KA
M-PDENGRFGDFGGRFVSETLMPLILSLEEEYDRAKDDPSFWAQMDDLWEHYVGRPSPLYFAEGLTKHLGAKIYLKRDELNHTGAHKINNVLGQILLARRMGKTRIIAETGAGQHGVATATVCAKFGLKCVVYMGAHDVERQAPNVFRMRLLGAEVIPVTSGRGTLKDAMNDALRDWVTNVRDTFYCIGTVAGPHPYPAMVRDFQAIIGKEAKAQIMKAEGRLPDTIIAAIGGGSNAMGLFFPFLDDKDVQIIGVEAGGKGVNQKEHCASLTGGRPGVLHGNRTYLLQDDDGQILEGFSISAGLDYPGIGPEHAWLHEIGRAQYVSITDVEALEAFQLSCQTEGIIPALEPSHALAHVMKIAPEL-PADHIIIMNMCGRGDKDIFTVARHLGF--DMMKKIYDNAAEALDGLHDGMFMAAGGFGLCGIPELLIQAINDAGTKDITIASNNCGVDDFGLGILLADKQIKKMLSSYVGENAEFMRQYLSGELELEFNPQGTLAERMRAGGHGIPGFYTKTGVGTVIADGKEHKDFNGETYILEEGIFADLSIVKAWKADETGNAIFRKTARNFNPPAAMCGKTCVMEVEEIVPVGSLDPDTIHLPGIYVHRIIQG-QHEKRIEQRTTR-EG
M-NDEEGMFGIFGGRFVAETLMPLILELQDAYDSAKDDPEFKAELQNLSTHYAGRPSKLYYAEGLTKHLGAKIYFKREDLNHTGSHKINNCLGQILLAKRMGKTRIIAETGAGQHGVASATVAARFGLPCVVYMGATDVERQKPNVFRMKLLGAEVKPVTAGNGTLKDAMNEALRDWVTNVEDTYYLIGTAAGPHPYPELVRDFQAVIGTEARQQILEQEGRLPDALIAAVGGGSNAIGLFHPFLDDKDVKIYGVEAGGHGLDGNEHCASMNAGRPGVLHGNRTYLLQDEDGQILEGHSVSAGLDYPGVGPEHSWLRDTGRVSYVPILDNEALDAFQLTTRVEGIIPALESAHAIAYAVKLAPTM-GKDQVMIVNLSGRGDKDVHTVGKLLGM--DIMDKTIGSLAEAVAEIGDGATVMIGGFGGSGAPIELIHALIDKGSKNLTVINNNAGNGRIGIAAMIDAGMVRKMICSFPRSSDPFTDKYLAGEIQLELVPQGTLAERIRAGGAGIPAFYTPTAYGTELAEGKVIAEFDGRPYVQERWLKADFALIKAHTGDIHGNLTYRMAARNFNPLMCMAAAKTIAQVSKIVPLGGIEPEHVVTPGIFVDRVVEAANPQQEE---LIRAYV
M-PDEKGRFGDFGGRFVSETLMPLILELEERYEFAKTDDAFWAEMHDLWTHYVGRPSPLYYAERLTQHLGAKIYLKRDELNHTGAHKINNVLGQIILARRMGKTRIIAETGAGQHGVATATVCAKFGLKCVVYMGATDVERQAPNVFRMKLLGAEVIPVTSGRGTLKDAMNDALRDWVTNVRDTFYCIGTVAGPHPYPAMVRDFQAIIGQETKVQMHEAEGRLPDTLIAAIGGGSNAMGLFFPFLDDKDVNIIGVEAGGKGVNSKEHCASLTGGRPGVLHGNRTYLLQDDDGQILEGHSISAGLDYPGIGPEHSWLHEIGRATYVSITDVEALEAFQLSCELEGIIPALEPSHALAHVMKIAPDL-PSDHLLVMNMCGRGDKDIFTVAKALGW--DMMVNKLTTLAEALEDIDDNAGIMIGGFGGSGAPIELIHALIDRHPRNLTVINNNAGNGSVGIAAMIWAGMVGKIICSFPRSSNAFNTAYRSGDITLDLVPQGTLAERIRAGGAGIPAFYTPTSAGTELANGKPTAVFDGKTYVQERSLKADFALVKAHQGDSAGNLTYRMAARNFAPLMAMAAKTTIVQVGNLLPVGAIDPQAVVTPGLFVDRIVAVPDPQQEE---LVREY-
M-NDERGHFGIFGGRYVAETLMPLILDLEKAYADAKADPAFQKEMNGYLKDYVGRPSPLYFAERLTEHLGAKIYFKREELNHTGSHKVNNVLGQIMVARRMGKKRIIAETGAGQHGVATATLCARFGLECIVYMGAVDVERQQPNVIRMEMLGAKVVPVQSGSRTLKDAMNDALRDWVTNVADTFYCIGTVAGPHPYPMMVRDFQSIIGTETRAQMMEAEGRLPDSLVACIGGGSNAMGLFHPFLDDPSVEIFGVEAAGHGLTN-LHAASIAGGRPGVLHGNRTYLLMDDDGQIQDAHSISAGLDYPGIGPEHSWLHETGRVTYLSATDEEALAAFQLLSRLEGIIPALEPAHAIAKVLELAPKR-PKDHLMVVNLSGRGDKDVPQVGDILKK--KKMDKRVESLEAAVAGVKDGATVLVPGFGAVGIADNLLEALHDQGAKELTIVANNSGNGDHGLARLINSGRVRKVICSYPRSGDYFLKAYRAKSLELELVPQGTISERMRCAAAGLGGFFSPVSAGTKLADGKEQREIDGRLHVFEKPLKGDIALVKAAKADRWGNLVYRKSARNFNPVCAMAAELTVVEVETMVELGTLDPEAVVTPGIFVDRIVVAEPLK----------GS
M-ADENGRFGDFGGRFVSETLMPLILDLEAEYENAKTDASFWAEMDDLWTHYVGRPSPLYYAERMTEALGAKIYLKRDELNHTGAHKINNVLGQILLARRMGKTRIIAETGAGQHGVATATVCARFGLKCVVYMGAHDVERQAPNVFRMRLLGAEVVPVTSGRGTLKDAMNDALRDWVTNVRDTFYCIGTVAGPHPYPAMVRDFQAIIGKEAKQQLQEGEGRLPDTIIAAIGGGSNAMGLFYPFLDDPSVNIIGVEAGGKGVNEKEHCASLTGGRPGVLHGNRTYLLQDDDGQILEGFSISAGLDYPGIGPEHSWLHDIGRAKYVSITDAEALEAFQFCCTQEGIIPALEPSHALAHVMKIAPEL-PKDHIIIMNMCGRGDKDIFTVARALGF--DMMKKVYGSAAEALDGLQDGMFIAAGGFGLCGIPELLLQAIKDAGTKDLTFASNNAGVDDFGIGILLQTRQVKKMISSYVGENAEFMRQYLSGELELEFNPQGTLAERMRAGGAGIPGFYTKTGVGTVIAEGKEHKEFRGETYILEEGIFADLSIVKAWKADETGNLVFRKTARNFNVPAATCGKVCVAEVEEIVPTGSLDPDAIHLPGIYVHRIVQG-KHEKRIEQRTVR-EA
M-NDENGHFGIHGGRFVAETLMPNILELQAAYEAAKADPAYQSEMAGYLAHYVGRPSPLYYAERLSEHLGAKIYLKREELNHTGSHKVNNVLGQILLALRMGKKRIIAETGAGQHGVATATLCARFGLKCIVYMGAVDVERQKPNVFRMNMLGAEVVPVQSGSRTLKDAMNEALRDWVTNVHDTFYCIGTVAGPHPYPSMVRDFQSIIGRETREQLMEAEGRGPDSLIAAVGGGSNAIGLFHEFLDDSGVEIYGVEAAGHGISSGMHAASITGGKPGVLHGNRTYLLMDDDGQIIEAHSISAGLDYPGIGPEHSWLHDTGRVTYIPCTDKEALEGFQLLSRLEGIIPALECAHAIGKVMEIAPTK-PKDHLMVVNLSGRGDKDIFTVAEHLGG--QIMDKTVGDLATAVSEIGDGATVMIGGFGGAGAPVELIHALIDKGPKGLTVVNNNAGNGRIGIAAMIAAGMVRKLICSFPRAADAFNERYLAGELELELVPQGTLAERIRAGGAGIPAFYTPTSYGTELAEGKPVAEFDGRPYVQERWLKADFALVKAHLGDPYGNLTYNKAARNFSPLMCMAAAKTIVQVSRIVPPGDIDPEHVITPGIFVDRVVEVADARQEE---LIRAYD
M-PDSRGRFGNFGGRFVSETLMPLILELERQYEHAKTDDSFWAEMHDLWTNYVGRPSPLYHAARLTERLGAKIYLKRDELNHTGAHKINNVLGQIILARRMGKTRIIAETGAGQHGVATATVCAKFGLKCVVYMGAHDVERQQPNVFRMRLLGAEVIPVTSGRGTLKDAMNDAMRDWVTNVRDTFYCIGTVAGPHPYPAMVRDFQAIIGTEAKAQMQEAEGRLPDTLIAAIGGGSNAMGLFYPFLDDPSVRIIGVEAGGKGVSDEQHCASLTGGRPGVLHGNRTYLLQDDDGQILEGFSISAGLDYPGIGPEHAWLHDIGRAEYVSITDREALDAFQLCCETEGIIPALEPSHALAHVAKIAPEL-PADHIICMNLCGRGDKDIFTVARALGI--DIMKKVYDTAEAALDGLRDDMLIAAGGFGLCGIPELLLEAIRKSGVKNLTFASNNAGVDDFGIGILLATRQVKKMMSSYVGENAEFMRQYLEGELEVEFNPQGTLAERMRAGGAGIPGFYTKTGVGTQIAEGKEHKEFDGETYILERGIIADVSIVKAWKADETGNLVFRKTARNFNVPAATCGKICVAEVEEIVPRGSLDGDEIHLPGIYVHRLIQG-AHEKRIEQRTTRKNA
M-ADEQGRFGDFGGRFVSETLMPLILELEEQYEKAKIDDSFWAEMHDLWTHYVGRPSPLYHAERLTEHLGAKVYMKRDELNHTGAHKINNVLGQIILARRMGKKRIIAETGAGQHGVATATVCAKFGLKCVVYMGAHDVERQAPNVFRMRLLGAEVVPVTSGRGTLKDAMNDALRDWVTNVRDTFYCIGTVAGPHPYPAMVRDFQSIIGKEVREQMQEAEGRLPDTLIAAIGGGSNAMGLFYPFLDDKSVNIIGVEAGGKGVNEKEHCASLTGGRPGVLHGNRTYLLQDDDGQILEGFSISAGLDYPGIGPEHSWLHDIGRAKYVSITDREALEAFQLSCALEGIIPALEPSHALAHVMKIAPEL-PKDHLLVMNMCGRGDKDIFTVARALDF--DMMNKIYGSAAEALEGLSDGMLIAAGGFGLCGIPELLLQAIKDNGAKDLTFASNNAGVDDFGIGILLQSRQVKKMISSYVGENAEFMRQYLSGELELEFNPQGTLAERMRAGGSGIPGFYTKTGVGTQIAEGKEVKQFHGEDYILEEGIFADLSIVKAWKADDTGNLVFRKTARNFNPPAAMCGKVCIVEVEEIVPRGSLDPDKIHLPGIYVHRIIQG-DHEKRIEKVTTRKEA
M--DEKGRFGIYGGRFVSETLMPLILELEEQYERAKTDQSFWDEMDFLWKHYVGRPSPLYHAERLSEQLGAKVYFKRDELNHTGAHKINNVLGQIILAKRMGKTRIIAETGAGQHGVATATVCAKFGLKCVVYMGAHDVERQQPNVFRMRLLGAEVVPVTSGRGTLKDAMNDALRDWVTNVRDTFYCIGTVAGPHPYPAMVRDFQSIIGKETKEQIMEAEGRLPDTIIAAIGGGSNAMGLFYPFLDDKDVKIIGVEAGGKGVNEKEHCASLTGGRPGVLHGNRTYLLQDDDGQILEGFSISAGLDYPGIGPEHAWLHDTGRAEYVAITDKEALEAFQLSCSAEGIIPALEPSHALAHVMKIAPDL-PKDHIIVMNMCGRGDKDIFAVAKHLGV--DIM-HQAVTMDEAVDLIPDGARVMLSGFMGVGTPDGLVRALAQAGKKDLTVIVNDAARPHLGVGPLVAARCLRKFIGSHIGLNPDVQEQMRSGELEVELVPQGTLVERIRAAGVGLGGVLTPTGLGTKVAEGKQVIEVEGKPYLLEPPLHADFALIAARSCDYVGNLTYMLTATNFNPIMALAGDVVIAEPEEIVPVGVIPPDAVKTPGALVDHVIGK---------------H
M-ADEQGRFGIFGGRFVSETLMPLILSLEEEYNKAKDDPSFWAEMDSLWKHYVGRPSPLYHAERLSAHLGAKVYMKRDELNHTGAHKVNNVLGQILLARRMGKTRIIAETGAGQHGVATATVCAKFGLKCVVYMGAHDVKRQAPNVFRMRLLGAEVIPVTSGRGTLKDAMNDALRDWVTNVRDTFYCIGTAAGPHPYPALVRDFQSIIGKEVRWQLQEGEGRLPDTVIAAIGGGSNAIGLFHPFLDDSSVKIIGVEAGGKGVDDRQHCASLTGGRPGVLHGNRTYLLQDEDGQIQEGFSISAGLDYPGIGPEHSWLHETGRAEYVSITDKEALEAFQLCCAMEGIIPALEPSHALAHVMKIAPEL-PNDHIIVMNMCGRGDKDVFTVARHLGF--DMMDKTIPSAAAAVAQIPDGAVVMIGGFGGAGAPIELIHALIDHGAKDLTVVNNNAGNGRIGIAAMIDAGLVAKMICSFPRSSDPFNEKYLAGEIELELVPQGTLAERIRAGGAGIPGFYTPTGVGTELAIGKPTCDFDGRTYLQERWLKADFALIKAEQADRHGNLTYNKTARNFSPLMCAAAQTTIVQASQIVEAGMIDPEHVITPGLFVDQIIEIPNPQQEE---LIRAYP
M-PDEQGRFGIYGGRFVSETLMPLILSLDAEYERAKTDPSFWAEMDDLWTHYVGRPSPLYFAERLTEYCGAKIYLKRDELNHTGAHKINNVLGQILLARRMGKTRIIAETGAGQHGVATATVCARFGLQCIVYMGAHDVERQAPNVFRMRLLGAEVVPVRSGRGTLKDAMNDALRDWVTNVHDTFYCIGTVAGPHPYPAMVRDFQSIIGKETKQQIMEREGRLPDTLVAAIGGGSNAMGLFYPFLDDKDVAIIGVEAGGRGVNDKEHCASLTGGRPGVLHGNRTYLLQDDDGQILEGHSISAGLDYPGIGPEHAWLKDVGRAEYVSITDDEALAAFQTCCAQEGIIPALEPSHALAHVLKIAPSL-PADHLLVMNMCGRGDKDIFTVAKHLGF--EMMQKIFGSAAEALDGLFDGMTIAAGGFGLCGIPELLIAAIREVGTKDLTIASNNAGVDGFGLGILLESRQVKKMMSSYVGENAEFMRQYLSGELELEFNPQGTLAERMRAGGAGIAGFYTRTGVGTQIAEGKEHKEFNGETFILEEGIFADLSIVKAWKADTTGNAIFRKTARNFNPPAAKCGRVCVLEVEEIVEPGTLDPDAIHLPGIYVHRLIQG-EHEKRIEQRTTR-AA
M-ADESGRFGIFGGRFVSETLMPLILELERQYDIAKTDPTFWAEMEDLWKNFVGRPSPLYFAERLTNHLGAKVYFKREELNHTGAHKINNVLGQIILARRMGKQRIIAETGAGQHGVATATVCAKFGLKCIVYMGAHDVERQAPNVFRMRLLGAEVVPVTSGRGTLKDAMNDALRDWVTNVRDTFYCIGTVAGPHPYPAMVRDFQSVIGKETRWQLEEHEGRLPDVLVAAVGGGSNAMGLFHPFLDDSSVRIVGVEAGGKGVDDREHCASLTGGRPGVLHGNRTYLLQDADGQILEGYSISAGLDYPGIGPEHSWLHDIGRVEYVSITDAEALEAFQLCCEQEGIIPALESSHALAQVTKLAPTL-PKDQIIVINLSGRGDKDIFTVAKHLGF--DMMDKRVPDLARAVAGIQDGMTVMIGGFGGAGSPIELIHALIDRHPRDLVVVNNNAGNGHVGLAALIEAGMVRKLVCSFPRSADPFTQLYLAGQIELELVPQGTLAERIRAGGAGIPAFYTPTSYGTDLADGKPVAEFEGRPYVQERWLKADYALVKAETADTHGNLTYRAAARNFGPLMCMAASVAVVQATRIVAPGDIDPETVITPGIFVQHIVEIPHPHQEE---LNRAYG
M-ADEHGHFGIFGGRFVAETLMPLILDLEKAYADAKADPTFREEMNAHLKDYVGRPSPLYYAERLSKELGAKIYLKREELNHTGSHKVNNVLGQIMLAQRMGKKRILAETGAGQHGVATATLCARFGLECIVYMGAVDVARQAPNVFRMEMLGAKVVAVQSGSRTLKDAMNEALRDWVTNVHDTYYCIGTVAGPHPYPAMVRDFQAIIGRETREQMMAVEGRLPDSLVACIGGGSNAMGLFHPFLDDPGVEIFGVEAAGHGLDK-LHAASLSGGRPGVLHGNRTYLLMDDDGQIQDAHSISAGLDYPGIGPEHSWLHESGRVTYLSATDKEALDAFQLLTRLEGIIPALESAHAIAKVVELAPKR-RKEHLMVVNLSGRGDKDIPQVAEILRG--KPMNKHVGSAQEALADVRDGSTVMISGFGGAGFPNVLIRELVKRAPKNLTLVVNSATHRLSFTHELIEAGLVRKVICSAARGPGKFEKLWKEGKIELQCLPQGTFAEAIRAGGAGIPAFFTPVGVGTDLTKGKEVRVFGDREYVLEQAITADLAIIRADTADTYGNLTFRFAQMNFGAAMATAAKLTVAEVREFRS-EPTPHERVQLPGVYVDRVFVAP-------------AK
M-SDEKGRFGNYGGRFVSETLMPLILSLEEEYEKAKTDQSFWDEMDHLWKHYVGRPSPLYFAEGLTERLGAKVYLKRDELNHTGAHKINNVLGQILLARRMGKTRIIAETGAGQHGVATATVCAKFGLKCVVYMGAHDVERQKPNVFRMRLLGAEVVPVTSGRGTLKDAMNDALRDWVTNVRDTFYCIGTVAGPHPYPAMVRDFQAIIGKEAKEQILEAEGRLPDTIIAAIGGGSNAMGLFYPFLDDKDVRIIGVEAGGKGVTEKEHCASLTGGRPGVLHGNRTYLLQDDDGQILEGYSISAGLDYPGIGPEHSWLHDTKRAEYVAITDKEALAAFQLCCAAEGIIPALEPSHALAHVMKIAPEL-PRDHLIVMNMCGRGDKDIFAVAKHLGF--DMMKKVYGSASEALDGLHDGMLIAAGGFGLCGIPELLIDALVESGVKDLTVASNNAGVDGFGLGKLLETRQIRKMMSSYVGENAEFMRQYLSGELELEFNPQGTLAERMRAGGAGIPGFYTKTGVGTQIAEGKEVKQFRGEDYILEEGIFADISIVKAWKADDTGNLVFRKTARNFNPPAAMCGKVCIVEVEEIVERGTLDPDHIHLPGIYVHRIIQG-QHEKRIEQRTVRKEA
M-NDAKGHFGPYGGVFVAETLFGALDELKAAYAAAQVDPAFRAEYEYELKHFVGRPSPIYHAKRWSDLLGAQIYLKREDLNHTGAHKVNNCIGQAMLAKRMGKPRVIAETGAGQHGVATATVAARYGMECVVYMGSEDVKRQAANVYRMKLLGATVVPVESGSKTLKDALNEAMRDWVTNIHNTFYIIGTVAGPHPYPMLVRDFQKVIGEECLTQMPEMAGRQPDAVIAAVGGGSNAMGIFYPYINVEGVRLIGVEAAGDGVETGRHAASLTAGVPGVLHGNRTYLLQDEDGQIIETHSISAGLDYPGVGPEHAWLKDLGRAEYVPINDAEALEAFHNLCRLEGIIPALESSHALAYAAKLAPTL-PKDKILLVNLSGRGDKDMHTVAEKSGI--VFM-NKIVQWPEIGPMFRDGMTVMFGGFMGVGTPLGIVAALRESRVGQLTLIGNDTAMPDAGVGPLVASGQVSRVIVSHIGTNPTTGKKMIAGELDVDLVPQGTLIERIRCGGSGLGGVLTPTGVGTVVEEGKTKMAVGGKEYLLELPLRADIAIIKAKRADRAGNLVYERAARNFNPVIAFAADLVIVEVDELVEVGEIDPDMVMTPAALVDKIVLSQ-------------GA
M--DEKGRFGDFGGRFVSETLMPLILELEAQYEHAKTDQTFWDEMDYLWKHYVGRPSPLYFAERLTDHLGAKIYLKRDELNHTGAHKINNVLGQIILARRMGKTRIIAETGAGQHGVATATVCAKFGLKCVVYMGAHDVERQKPNVFRMRLLGAEVVPVTSGRGTLKDAMNDALRDWVTNVRDTFYCIGTVAGPHPYPAMVRDFQAIIGKEAKEQMMEAEGRLPDTIIAAIGGGSNAMGLFFPFLDDKEVNIIGVEAGGKGVNAKEHCASLTGGRPGVLHGNRTYLLQDDDGQILEGYSISAGLDYPGIGPEHSWLHEIGRAKYVAITDKEALEAFQLCCMQEGIIPALEPSHALAHVMKIAPEL-PADHLICMNMCGRGDKDIFTVAKHLGF--GMM-KKVLSPGAAAELVPDGARIMVGGFMGVGTPRRIIDALVASGKRGLTLIANDTAMPGRGLGKLISAKAVRRLIVSHIGLNPETQKQMNEGTLEVELMPQGTLVECIRAGGMGLGAVVTPTGLGTGLEEGKRVIDVDGKNFLLELPIRADFAFIAARQSDYLGNLDYSLTAQNFNPIMAMAAGTVIAEPEHIVPVGVIPPDAVRTPAALVDHLVER--------------PQ
---DEKGRFGIHGGRFVSETLMPLILALEAEYDHAKTDDSFWAEMDGLWKHYVGRPSPLYFAERMTQELGAKVYLKRDELNHTGAHKINNVLGQIILARRMGKTRIIAETGAGQHGVATATVCAKFGLKCVVYMGAHDVERQKPNVFRMKLLGAEVIPVTSGRGTLKDAMNDALRDWVTNVRDTFYCIGTVAGPHPYPAMVRDFQSIIGKEVRWQLQEGEGRLPDTVIAAIGGGSNAMGLFYPFLDDKSVKIIGVEAGGKGVNDEQHCASLTGGRPGVLHGNRTYLLQDDDGQILEGFSISAGLDYPGIGPEHAWLHDVGRAEYVSITDAEALEAFQFSCRTEGIIPALEPSHALAHVMKIAPTL-PRDHIVVMNMCGRGDKDIFAVAEHLGQ--KLM-HLAISMEEAVDMIPDGARVMLSGFMGVGTPDGLVRALAASGKKDLTVLVNDAARPHTGVGPLVTAGCVRKFIGSHIGVNPVVQEKMRSGELEVELVPQGTFVERIRAGGMGLGGILTPTGIGTLIAEGKDVIEIDGKQFLLEKPLRADFALIAARSCDYVGNLTYMLSATNFNPIMALSADVVIAEPEEIVPVGVIPPDAVKTPGILVDHVIKR--------------TV
M-PDENGRFGDFGGRFVSETLMPLILELERQYEFAKTDQAFWDEMHHLWTHYVGRPSPLYFAERLTERLGAKVYLKRDELNHTGAHKINNVLGQIILARRMGKTRIIAETGAGQHGVATATVCAKFGLKCVVYMGAHDVERQAPNVFRMKLLGAEVVPVTSGRGTLKDAMNDALRDWVTNVRETFYCIGTVAGPHPYPAMVRDFQAIIGQEAREQMMEAEGRLPDTLIAAIGGGSNAMGLFYPFLDDKEVAIIGVEAGGKGVNEKEHCASLTGGRPGVLHGNRTYLLQDDDGQILEGFSISAGLDYPGIGPEHAWLHDIGRAKYVSITDAEALDAFQLCCETEGIIPALEPSHALAHVAKIAPDL-PRDHIICMNMCGRGDKDIFTVAKALGQ--DMMQKIYGSAAEALEGLFDDMLIAAGGFGLCGIPELLIEAVQKSGVKRLTIASNNAGVDDFGLGLLLQTKQVKKMMSSYVGENDLFMQQYLSGELEIEFNPQGTLAERMRAGGCGIPGFYTKTGVGTVIAEGKEHKDFNGETYILEEGIFADLSIVKAWKADETGNLVFRKTARNFNPPAAMCGKVCVAEVEEIVPTGTLDPDTIHLPGIYVHRLVQG-EHEKRIEQRTTR-AA
M--DEKGRFGDFGGRFVSETLMPLILELEERYEHAKTDPEFWAEMEFLWKHYVGRPSPLYHAERLSERLGAKVYFKRDELNHTGAHKINNVLGQIILARRMGKTRIIAETGAGQHGVATATVCAKFGLQCVVYMGAHDVERQAPNVFRMRLLGAEVVPVTSGRGTLKDAMNDALRDWVTNVRDTFYCIGTVAGPHPYPAMVRDFQAIIGKETREQMQEAEGRLPDSLVAAIGGGSNAMGLFFPFLDDKDVEIIGVEAGGKGVDDREHCASLSGGRPGVLHGNRTYLLQDEDGQILEGSSISAGLDYPGIGPEHSWLHETGRAKYVSITDQEALEAFQLCCETEGIIPALEPCHALAHVMKYAPTL-PADHLLVMNMCGRGDKDIFTVAKHLGV--DMMDKSVASLTAAVGDIADGAVVMIAGFGGSGIPVELIHALVSRHPAKLTVVNNNAGTGAVGIAAMLDAGMVAKVICSFPRSSQPFQRRYEAGEVALELVPQGTLAERIRAGGAGIPAFYTATGVGTELAEGKPVEEFDGRLYLRERWLKADVALVKAQLGDRHGNLTYRLAARNFAPIMAMAAGCTIAQVSRLVAPGAIDPEAVVTPGIFVERLVEVPEPAQEE---LVRAF-
M--DEQGRFGIYGGRFVSETLMPLILELQEQYERAKTDQSFWDEMDYLWKHYVGRPSPLYHAERLSERLGAKIYMKRDELNHTGAHKINNVLGQIILARRMGKTRIIAETGAGQHGVATATVCAKFGLKCVVYMGAHDVERQQPNVFRMKLLGAEVVPVTSGRGTLKDAMNDALRDWVTNVRDTFYCIGTVAGPHPYPAMVRDFQSIIGKETREQMEEAEGRLPDTIIAAIGGGSNAMGLFYPFLDDKEVSIIGVEAGGKGVNDKEHCASLTGGRPGVLHGNRTYLLQDDDGQILEGFSISAGLDYPGIGPEHSWLHDTGRAQYVSITDAEALEAFQLCCETEGIIPALEPSHALAHVMKIAPQL-PADHIICMNMCGRGDKDIYTVAKHLGA--DMMKKVYGTAAEALDGLHDGMLIAAGGFGLCGIPELLIDALVESGVKDLTVASNNAGVDGFGLGKLLETKQIRKMMSSYVGENAEFMRQYLSGELELEFNPQGTLAERMRAGGAGIAGFYTKTGYGTQIGEGKEVKVFNGEHYILEEGIFADLSIVKAWKADDTGNLVFRKTARNFNPPAAMCGKVCVVEVEEIVPRGSLDPDHIHLPGIYVHRIIQG-EHEKRIEQRTTRKEA
M-NDERGHFGIYGGRFVAETLMPLILDLEKAYAEAKADPAFRAEMDNHLKHYVGRPSALYFAERLTEHFGAKIYFKREDLNHTGAHKVNNVLGQIMLAKRMGKPRVIAETGAGMHGVATATMCAKFGLECVVFMGAVDVERQQPNVLRMKALGAEVRPVTSGANTLKDAMNEALRDWVTNVHDTFYCIGTVAGPHPYPMMVRDFQAVIGQEVREQIMQAEGRLPDSLVACIGGGSNAMGLFHPFLDDPGVAIYGVEAAGHGLDK-LHAASIAGGKPGVLHGNRTYLLMDADGQIEEAHSISAGLDYPGVGPEHSWLHDVGRVNFLSATDTEALDAFKLCCRLEGIIPALEPSHALAKVADLAPKL-PKDHLMVVNMSGRGDKDLASVAEHLGG--KFM-GKIRNQDEIIALFKDGQTIVVGGFANHGVPDALVSCVLESGARHLTLISNDTGDANLTVGRLIHNGRVGRMIGSHIGMNSEMVEMVAQGKIEVTLSPQGSFAERLRCGGAGLGGVLTKTGLGTIAENGKQVLEMNSERWILETPLRGDVALVRAHGADPLGNLTYRGTSRNFNPLAARAADLTVVEADCFLELGELEPDRIITPGVYVDMILA----------------H
M-TENKGYFGEFGGSFIPENLQEVMDHLEEQFLRYKDNPEFQEEFKFYLKQYIGRENPLTFAENLTRKVGAKIYLKREDLNHTGAHKINNAIGQILLAKRMGAKRIIAETGAGQHGVATATACAMFDMECIIYMGKLDTERQALNVFRMELLGAKVVPVEKGQGRLKDAVDEALADLVQNYKNTFYLLGSAVGPHPYPTMVKHFQSIISEESKRQILEQEGKLPTAVIACTGGGSNAIGAFAHYIDEKDVRLIGVEPA--------EAPTLTEGVPAIIHGFKCLTLLDENGEPQPTYSIAAGLDYPGVGPEHSHLKVSGRGEYVTVTGQEALEAFQVLSKTEGIIPALESSHAVAHAIKLATEL-SKDDILVVNLSGRGDKDVEQVFHMLK---NNM-NKETTEKYIRGLFKHGQTIMVGGFGGIGNPPTLLKLLKQSSTSSLTMISNDAAFPDIGVGRLFSNNQVKQLITSHIGSNPLAGEKMLQGDLQVEFCPQGILMERIRAGGVGLPAFLSNIQYAEALNLEKEKIEIDDQVLYIEKALKADIALIYAKKSDRYGNLFYESTAINTAPVMAMAAAITIVEAEEILELGELQPNEIMTPGIFVNHVLLSKGVDWKW-------WE
M-PDERGHFGPYGGRFVSETLMGALQDLERVYEQLSKDAAFQKEFDRDLAHYVGRPSPLYFAERLTKQVGAKIYLKREDLNHTGAHKINNTIGQALLAKFMGKPRIIAETGAGQHGVASATVAARLGLECKVYMGVDDVQRQSLNVYRMKLLGAEVVAVKSGTRTLKDAMNEAMRDWVTNVDNTFYIIGTAAGPHPYPKLVRDFQCVIGREARQQCFEHEGRLPDVLIACVGGGSNAIGLFHPFIEDANVRMIGVEAGGYGIETGQHAAPLCAGRPGVLHGNRSYLMSDDAGQIMGTHSVSAGLDYPGVGPEHAWLKDSGRAEYASITDEEALSAFRTLTQIEGIMPALESSHAVAHAMKVAKEM-DKDQIIVVNLSGRGDKDIHTVAGIDGI--ELM-NKQQTIEQAIAQIPAGAVVMVGGFGCPGTPFCLINELLRQGQRNLTLIKNDANESGIGISKLIENGQVDKLITTHLGLNKPVIEMMNDGRLEVQFHPQGILAEKIRTAGAGTFGFLSDIGIDSEIIQPEQIMEWQGQRYVVEMAQKAEFALIHAAQADSYGNLVYQGSAMNFSPLMAMAADNVIVETSCFGTPGSIHPSRVHTPSIFVNAVVVLPQLSNEY-------RY
M-FDATGHFRTYGGSFVSETLVHALDQLKDAYAHYRNDPEFIAEFQKELKHFVGRPSPIYHAERLSRELGAQIYLKREDLNHTGAHKINNVIGQALLAKRMGKPRVIAETGAGQHGVATATICARYGLECVVYMGSEDVKRQSPNVYRMKLLGATVVPVESGSKTLKDALNEAMRDWVTNVENTFYIIGTVAGPHPYPMMVRDFQRVIGLECLEQMPELAGRQPDAVIACVGGGSNAIGIFHPYIPHENVRLIGVEAEGQGVASGKHAATLTAGSPGVLHGNRTYLLQDEDGQIIETHSISAGLDYPGVGPEHAHLKDIGRAEYVGITDADALSAFHRLCRTEGIIPALESSHAVAYAIKLAPTL-GQDKVLLINLSGRGDKDIGTVADLSGA--AYMNKVYPSAEAALRGVKDGQMLAVGGFGLCGIPEALIAALRDSGVKDLTVISNNAGVDGFGLGQLLVTRQIRKMISSYVGENKEFERQYLAGELELEFTPQGTLAEKLRAGGAGIPAFFVRTGVGTLIAEGKESREFDGQTYILEKALVPDVALVKAYKADKSGNLVFRRTARNFNPAAAMAGQLTVVEVEHLVETGEIDPDDVHLPGIYVHRIVVNANPEKRIEKMTLSPES
M-SDTRGRYGVHGGRFVSETLSFALEELERIYAGLKDDAEFQAAFDDDLTHYVGRPSPLYHASRWSNELGAQIWLKREDLNHTGAHKINNTIGQALLAKKSGKPRVIAETGAGQHGVATATVCARLGLKCEIYMGAEDVERQKLNVYRMRLLGAEVHAVESGSRTLKDAMNEALRDWVTNVDDTFYIIGTVAGPHPYPAMVRDFTAIIGREARRQSLEQIGRLPDALVACVGGGSNAIGLFYPFIEDEGVAMYGVEAGGEGIESGRHAAPLTANAPGVLHGNRTYIMSDEGGQVLDTHSISAGLDYPGVGPEHAHWKDTGRVNYVVANDDKVLEAFRELTRVEGIMPALESAHALAHAKVLAREM-SPDQHIVVNLSGRGDKDILTVAKIDGI--EFMDKCFASAHEALDGIEDGMTLAVGGFGLCGIPEALIEALRDTGKRELTVASNNAGVDGFGLGLLLESRQIKKMMSSYVGENREFERQYLSGELELEFCPQGTLAERLRAGGAGIAAFYTRTGYGTKIAEGKEVREFDGEHYVMEHGLPVDVALVKAQVADRAGNLRFAKTARNFNPLAAMAGRVCVAEVEEIVETGAIDPDDVHLPGIFVHRIVHNPHPEKRIEKRTLRE-N
M-SDARGHFGPYGGVYVAETLMAALDELNAEYARAKADPAFWQEYHYELKHFVGRPSPIYHAKRWSEQLGAQIYFKREDLNHTGAHKVNNTIGQALLARRMGKKRVIAETGAGQHGVASATVAARYGMECVVYMGSEDVKRQAPNVFRMKLLGATVVPVESGSKTLKDALNEAMRDWVTNIDSTFYILGTAAGPHPYPMLVRDFQRIIGIEAKEQMQEMVGRQPDMVVACVGGGSNAIGIFHPYVEVDGVRLVGVEAGGDGVATGRHAAPLSAGKPGVLHGFRSYLMQDENGQIIETHSVSAGLDYPGVGPEHSLLKDIGRAEYVAINDDEALKAFEDCCHLEGIIPALESSHALAYAAKIAPTM-AKDQIILVNLSGRGDKDINTVAGLMGL--TLMDKTVSSLEEAVAGIFDGATVMIGGFGIAGQPAELIDALIAHGARDLTIVNNNAGNGEIGLAALLKARRVKKIICSFPRQADSFDALYHAGEIELELVPQGNLAARIQAAGAGLGAIYTPTGYGTLLAEGKEAREIDGKHYVLEYPIRADFALIKAFRGDRWGNLVYRKAARNFGPIMAAAATVTIAQVGEVVPLGALDPESIVTPGIFVQRVVAVPGLA------QAR-VA
M-ADENGRFGDFGGRFVSETLMPLILELEAQYEHAKTDDSFWAEMHHLWTHYVGRPSPLYHAERLTEMLGAKIYLKRDELNHTGAHKINNVLGQIILARRMGKTRIIAETGAGQHGVATATVCAKFGLKCVVYMGAHDVERQAPNVFRMRLLGAEVIPVTSGRGTLKDAMNDALRDWVTNVADTFYCIGTVAGPHPYPAMVRDFQAIIGQETREQIMQAEGRLPDTIIAAIGGGSNAMGLFYPFLDDKDVAIIGVEAGGKGVNEKEHCASLTGGRPGVLHGNRTYLLQDDDGQILEGFSISAGLDYPGIGPEHAWLHDIGRAQYVSITDVEALDAFQVCCAQEGIIPALEPSHALAHVLKIAPTL-PKDHLLVMNMCGRGDKDIFTVAAALGM--EMMNKVYGSAAEALDGLHDGMFIAAGGFGLCGIPELLLDAIKDAGTQNLTFASNNAGVDDFGIGILLQTRQVKKMISSYVGENAEFMRQYLSGELELEFNPQGTLAERMRAGGCGIPGFYTKTGVGTVIADGKEHKDFDGETYIMENGIFADLSIVKAWKADATGNLVFRKTARNFNPPAAMCGKVCIAEVEEIVPTGSLDPDMIHLPGIYVHRIVQG-DHEKRIEQRTVS-EG
MTADSRGHFGPYGGTFVSETLTHALTELKQGYAHYQNDPGFLEEFERELKHFVGRPSPIYHARRWSEMMGAQIYFKREDLNHTGAHKINNVIGQALLAKRMGKPRVIAETGAGQHGVATATICARFGLECVIYMGSEDVKRQVQNVYRMELLGAKVVPVESGSKTLKDALNEAMRDWVTNVENTFYIIGTVAGPHPYPMMVRDFQSVIGKECLVQMPEMTGRQPDYVVACIGGGSNAMGIFYPYIDHKDVQLIGVEAAGEGLETGRHSASLIAGSPGVLHGNRTYLLQDENGQIIETHSVSAGLDYPGVGPEHAWLKDAGRAQYVSVTDEEAVAAFHSCCRIEGIIPALESSHALAYAAKFAATL-PKDKIVLANLSGRGDKDMHTVAERMKK--HFMDKTIATVQEAVRDVFDGAVLMIGGFGISGVPTELVRALLDQGATDLVIVNNNAGNGKYGLSELIEAGRVRKMICSFARSSNAFADAWRAGKIELECVPQGTMAERMRAAGAGLGPFFTPTSFGTSLAAGKETRVIDGVGYVLEQPLKGDFAFVKAQQGDRWGNLTFRYAERNFGPVMCMAARTAVAQVDEIMELGAIAPEHVMTPGIFVQRVVRVVQEE----------LQ
MTADARGHFGQYGGSFVAETLSHALAELRDAYAHYSKDPAFLAEFHYDLKHFVGRPSPIYHAKRWSEKMGAQIYFKREDLNHTGAHKINNVIGQALLARRMGKKRIIAETGAGQHGVATATICARFGLECVVYMGSEDVKRQAQNVYRMKLLGATVVPVESGSKTLKDALNEAMRDWVTNIENTFYIIGTVAGPHPYPMMVRDFQSVIGNECLTQMPEMTSRQPDYVIACIGGGSNAMGIFYPYIEHKNVQLIGVEAAGEGLESGKHSASLMAGSPGVLHGNRTYLLQDENGQIMETHSISAGLDYPGVGPEHAWLKDSGRAQYVSITDEDALQAFHDCCHIEGIIPALESSHALSYAAKLAATL-PKEQVVLVNLSGRGDKDMHTVAQRMGL--QFMNKVYPDAALALADVSDGQTIAVGGFGLCGIPEALIAALRDSGVKNLTAISNNAGVDDAGLGPLLATRQIRKMISSYVGENKEFERQYLAGELEVEFTPQGTLAEKLRAGGAGIPAFFTKTGIGTVVADGKEVREFDGEQYVMERALIADVSLVKAYKADKAGNLVYRHTARNFNPNVAMAGKITVVEVEELVEIGEIDPDDVHTPGIFIHRIVLNAHPQKRIEQHTLRA-S
M--DENGRFGDFGGRFVSETLMPLILELEEQYEHAKTDDTFWDEMNDLWTNYVGRPSPLYHASRLTEHLGAKIYLKRDELNHTGAHKINNVLGQIILARRMGKTRIIAETGAGQHGVATATVCAKFGLKCVVYMGAHDVERQAPNVFRMRLLGAEVVPVTSGRGTLKDAMNDALRDWVTNVRDTFYCIGTVAGPHPYPAMVRDFQAIIGKETKEQMMAAEGRFPDTIIAAIGGGSNAMGLFFPFLDDKDVGIIGVEAGGKGVNAKEHCASLTGGRPGVLHGNRTYLLQDDDGQILEGFSISAGLDYPGIGPEHAWLHEIGRAQYVSITDVEALEAFQLSCELEGIIPALEPSHALAHVMKIAPTL-PKDHIIVMNMCGRGDKDIFTVAKALGI--EMMKKIYGSATEALDGLHDGMFIAAGGFGLCGIPELLLAAIKEDGAKDLTFASNNAGVDEFGIGILLQTRQVKKMISSYVGENAEFMRQYLAGELELEFNPQGTLAERMRSGGCGIPGFYTKTGVGTVIADGKEHKDFNGETYILENGIFADLSIIKAWKADETGNLVFRKTARNFNPPAAMCGKVCVVEVEEIVPTGSLAPDAIHLPGIYVHRIIQG-DHEKRIEQRTVR-EA
M-NDETGLFGIFGGRFVAETLMPLILDLEGEWEKAKTDPAFQAELKSLGKHYIGRPSPIYYAERLTEHLGAKIYFKREELNHTGSHKINNCIGQILLAKRMGKTRIIAETGAGQHGVASATVAARFGLPCVVYMGATDVERQAPNVFRMKLLGAEVKPVTAGHGTLKDAMNEALRDWVTNVEDTYYLIGTAAGPHPYPEMVRDFQAVIGTEAREQMMEAEGRLPDLVIAAVGGGSNAIGIFHPFLDDADVKIVGVEAGGKGLSGEEHCASITAGAPGVLHGNRTYLLQDGDGQIKEGHSISAGLDYPGIGPEHSWLNDIGRVSYVPIMDDEALEAFQLMTRLEGIIPALEASHAIAEIMKRAPKM-GKDEIILANLSGRGDKDVHTVGKILGM--EMMDKTATSLRDTVADIFDGATVMIGGFGGSGSPIELIHALIDQGARDLTVINNNAGNGHIGLAALIEQDRVAKIICSFPRSSNAFNERYLAGKIELEIVPQGTLAERIRAGGAGIPAFYTPTSYGTELAEGKPVEEFEGRHYVRERWLKADFALIKAECADPHGNLTYRMAARNFSPLMAMAAAKTIVQASRMVPLGGIDPEHVITPGIFVDTVVEVPHPVQEE---LMREYP
M-ADEKGRFGKFGGRFVSETLMPLILQLEQEYERAKTDDSFWAEMHDLWTHYVGRPSPLYYCERLTERLGAKIYMKRDELNHTGAHKINNVLGQIILARRMGKTRIIAETGAGQHGVATATVCAKFGLKCVVYMGAHDVERQAPNVFRMKLLGAEVIPVTSGRGTLKDAMNDALRDWVTNVRDTFYCIGTVAGPHPYPAMVRDFQSIIGKEAKEQMQAAEGRLPDTIIAAIGGGSNAMGLFYPFLDDKEVSIIGVEAGGKGVNEKEHCASLTGGRPGVLHGNRTYLLQDDDGQILEGFSISAGLDYPGIGPEHSWLHDIGRAQYVAITDAEALEAFQLCCEAEGIIPALEPSHALAHVMKIAPDL-PKDHIVCMNMCGRGDKDIFTVAKALGF--EMMKKVYGSAAEALDGLHDGMFIAAGGFGLCGIPELLLAAIRDAGTKDLTFASNNAGVDDFGIGILLQTKQVKKMISSYVGENKEFMRQYLSGELELEFNPQGTLAERMRAGGSGIPGFYTKTGVGTQIAEGKEHKDFDGETYIMERGIVADLSIVKAWKADDTGNLVFRKTARNFNPPAAMCGKVCVAEVEEIVPRGSLDPDTIHLPGIYVHRVIQG-EHEKRIEQRTVR-KA
M-ADEKGRFGDFGGRFVSETLMPLILELEEQYEHAKTDQSFWDEMDFLWKHYVGRPSPMYHAERLSEHLGAKIYMKRDELNHTGAHKINNVLGQIILARRMGKTRIIAETGAGQHGVATATVCAKFGLKCVVYMGAHDVERQAPNVFRMRLLGAEVIPVTSGRGTLKDAMNDALRDWVTNVRDTFYCIGTVAGPHPYPAMVRDFQAIIGKEAKEQLQEAEGRLPDTIIAAIGGGSNAMGLFFPFLDDKDVNIIGVEAGGKGVNSKEHCASLTGGRPGVLHGNRTYLLQDDDGQILEGFSISAGLDYPGIGPEHSWLHEIGRAKYVAITDKEALEAFQLCCSLEGIIPALEPSHALAHVMKIAPDL-PKDHIICMNMCGRGDKDIFTVARALGF--EMMDKRVNTLAEAVAPIQDGASIMIGGFGSSGIPFGLIDALLEHGAGELTVISNNAGAGETGIAKLLKGGRVAKVICSYPRSPGSFEKRYEADEIELEVVPQGTLAERIRAAGAGIGGFLTPTGYGTLLAEGKETRVIDGRGYVMEAPLHADFALLRAERGDPWGNLSYHGTARNFNPVMATGARHSIAEVRH-VSSDPLAPESVVTPGIFVQSVVEYG-------------RP
M-SDRAGHFGAYGGSFVSETLTHAIAQLRDAYERFRQDPEFLAEFNDELAHFVGRPSPVYHAARMSREQGAQIYLKREDLNHTGAHKINNVIGQALLARRMGKPRVIAETGAGQHGVATATICARYGLECVVYMGSEDVKRQSPNVYRMNLLGASVVPVESGSKTLKDALNEAMRDWVTNVENTFYIIGTVAGPHPYPMMVRDFQCVIGNECLTQMPEMTGRQPDVVVACVGGGSNAMGIFHPYIPFENTRLVGVEAAGEGLDSGKHAASLQRGSAGVLHGNRTYILQDENGQITETHSVSAGLDYPGVGPEHAWLKDTGRAEYVGITDREALEAFHYLCRTEGIIPALESSHAVAYAMKLARTM-KPEQSILVNLSGRGDKDIGTVADLAGV--DFMDKIASSVAEALHGLADGSTVLIGGFGTAGIPNELIDGLIAQGARELTVVNNNAGNGDTGLAALLKAGRVRKIICSFPRQADSFDALYRSGRIELELVAQGNLAERLRAAGAGIGAFFTPTGYGTELAKGKETREIGGRLHVLEYPIHGDLALIRAERGDRWGNLNYRKAARNFGPVMATAARKTVASVHEIVPLGVLDPETVVTPGIFVTHLVQVPRTATQG---GFRKAA
M-ADEKGRFGKFGGRFVSETLMPLILDLEAEYEKAKTDDTFWAEMQDLWTHYVGRPSPLYFAERMTETLGAKIYLKRDELNHTGAHKINNVLGQIILARRMGKTRIIAETGAGQHGVATATVCAKFGLKCVVYMGAHDVQRQAPNVFRMRLLGAEVVPVTSGRGTLKDAMNDALRDWVTNVRDTFYCIGTVAGPHPYPAMVRDFQSIIGKEVREQLFEGEGALPDTIIASIGGGSNAMGLFYPFLDDDSVNIIGVEAGGKGVDENEHCASLTGGRPGVLHGNRTYLLQDDDGQILEGYSISAGLDYPGIGPEHSWLHDTGRAKYVSITDKEALEAFQFSCAQEGIIPALEPCHALAHVMKIAPTL-PKDHVLVMNMCGRGDKDVQTVARYLGF--DMMPDKTAQLEEVVARIGDGATIMVGGFGVPGTPMTLIQELVRQGARDLTLIKNDANEPGMGVDHLLRNGQVARLITTHLGLNTHAIGLMNNDQIKVEFNAQGILAERIRAGGAGIGAVLSDIGIGTELAEGKQVVEVDGKPHLVETALRADFALIHADRADPFGNLTYVATARNFNPLMAMAADCVIAEAETVTPLGELEADAVHTSGVFVDHVAELGEISGEY-------QR
M-SDEHGRFGLFGGRFVAETLMPLILELERAYEAARQDPGFAAEMALFQRDYVGRPSPLYLAERLTEHLGAKIYFKRDELNHTGAHKINNVLGQLLVAKRMGKKRIIAETGAGQHGVATATMCARLGMDCVVYMGETDIVRQKPNVFRMRLLGAEVRGVSSGTATLKDAMNEALRDWVSNVDDTFYCIGTAAGPHPYPMMVRDFQSIIGEETKAQVLEREGRLPDMLVACIGGGSNAIGLFHPFLDDDGVRMIGVEAAGHGIETGEHAASLAGGRPGVLHGNRTYLLQDADGQILNAHSISAGLDYPGIGPEHSWLRDIGRVEYAAVTDREALDAFQLCARLEGILPALEPAHAVAQVVKTAPTL-ARDAILVMNMCGRGDKDVFTVAEALGV--DLMDKQVPDPATAVADIPDGATVLIGGFGEAGSPIELIHALIDQGARDLVVVNNNTGNGRVGLAALIGAGRVRKMICSYPRSSNSFPDLYRAGKIELELVPQGTLAERIRAGGAGIPAFFTATGVGTVLAEGKEVREIRGRRYVLEEAITADYALVRAERADRLGNLVYNKAARNFGPIMCQAARVAIVQVREIVAVGAIDPEHVITPGIFVDRVVAIADPAQES---LVARYP
M-PDEQGRFGQFGGRFVSETLMPLILELERRYEHAKTDPDFWAEMQDLWTHYVGRPSPLYFAERLTDRLGAKVYLKRDELNHTGAHKINNVLGQIILARRMGKSRIIAETGAGQHGVATATVCAKFGLQCVVYMGAHDVERQAPNVFRMRLLGAEVIPVTSGRGTLKDAMNDALRDWVTNVRDTFYCIGTVAGPHPYPAMVRDFQSIIGKEVRDQMQAAEGRLPDTLVAAIGGGSNAMGLFYPFLDDKDVAIVGVEAGGKGVDDTQHCASLTGGRPGVLHGNRTYLLQDSHGQILEGHSISAGLDYPGIGPEHSWLHDTGRAKYVSITDAEALEAFQLCCAMEGIIPALEPSHALAHVMKIAPDL-PRDHLLVMNLCGRGDKDIFTVAKHLGF--DMMDKRVKTLRDAVAPITEGASVMIGGFGSSGIPFGLIDALLDQGTGGLTVISNNAGAGETGIAKLLKAGQVARVICSYPRSPGSFERRYEAGEIALEVVPQGTLAERIRAAGAGLGGFLTPTGYGTLLAEGKETRVIDGKGYVFEHPLRADFALLRAARGDRWGNLSFHGTARNFNPVMAMGAAHSIAEVR-VLSDAPLDPETVVTPGIFVQSVTEYG-------------RP
M-RDDRGHFGEFGGRYVAETLMPNILALEQAYDEAKKDPAFTDQFEDLLEHYVGRPSPLYFAERLTEALGAQVWFKRDELNHTGAHKINNCIGQILLAIRMGKTRIIAETGAGQHGVATATVCARFGLPCVVYMGAEDVRRQSPNVFRMKLLGAEIVPVTSGRGTLKDAMNEALRDWVANVDDTFYIIGTAAGPHPYPAMVRDFQSVIGTEARAQIQQRTSRLPDLLVACIGGGSNALGLFHPFLDDPDVKMLGVEAAGLGLDGDQHAASLTGGAPGILHGNKTFLLQDEDGQITEGHSISAGLDYPGIGPEHAWLKDIGRVEYTAVTDDEALEAFQLLCRTEGIIPALEPSHAIAAVAKRAKEM-DKDAIILANLCGRGDKDIFTVAEKLGV--EIMQKLYPDAAAALDGLKDDMLIASGGFGLCGIPERLLDAIRDSGVKNLTFASNNAGIDNEGIGKLLRTKQVKKMISSYVGENKEFERQFLSGELEVEFCPQGTLAERMRAGGAGIPGFYTKTGVGTQVAEGKEVKQFDPEDYILEHGIFADLAIVKAWKADETGNVVFRKTARNFNVPAATCGKVCVVEVEEIVPTGSLDPDCIHLPGVFVQRIIVGAPYDKKIEFRTVREAA
M-NDEDGRFGIFGGRFVAETLMPLILDLQDEWNKAKSDPAFKAELEELGAHYIGRPSPLYFAERLTAELGAKIYFKREELNHTGSHKINNCIGQILLAKRMGKTRIIAETGAGQHGVASATVAARFGLPCVVYMGATDVERQAPNVFRMKLLGAEVKPVTAGHGTLKDAMNEALRDWVTNVDSTYYLIGTAAGPHPYPEMVRDFQAVIGQEAKEQMIKAEGRLPDLVVAAVGGGSNAIGIFHPFLDDDGVRIVGVEAGGKGLGGDEHCASITAGSPGVLHGNRTYLLQDGDGQIKEGHSISAGLDYPGIGPEHAWLNDIGRVEYVPIMDHEALEAFQTLTRLEGIIPALEPSHALAEVIKRAPKM-GKDEIILMNLSGRGDKDIFTVGKLLGM--GQMKKVMSSATEALAGLKNGMTILSGGFGLSGIPEALILAIRESGVTGLTVISNNAGVDGIGLGVLLDSRQIRKMVSSYVGENKTFAQQYLSGELELEFTPQGTLAERIRAGGAGIPAFYTRTGVGTIVADGKETREFGGETYVMEKGLRGDLAIVHAWQGDSEGNLIYRYTARNFNPMMATAADFTVAEVEQFVAAGDLNPDGIHTSGIYVDRVVHVANPEKRIEQRTTRPAA
M-DDQNGHFGPYGGTFVAETLIEALDELKEMYNQFKDDKEFLNEFHHDLKHFVGRPSPIYFAERLTYKIGAKIYFKREDLNHTGAHKVNNTVGQALLAKKMGKPRVIAETGAGQHGVATATIAARLGLECVVYMGAEDVKRQSPNVYRMKLLGAKVVPVESGSKTLKDALNEALRDWVTNVSNTFYIIGTVAGPHPYPMMVRDFNSVVGKEAIGQMDDLEGKQPDAVIACVGGGSNAMGIFYPYIPYKETRLIGVEAAGHGIDTGKHAAPLTANSPGVLHGNRTYMMQNEEGQIIETHSVSAGLDYPGVGPEHSWLKDTGRAEYVAVNDDEALAAFHNLCKTEGIIPALETSHAIAYAEKLAKEL-PKDKTILVNLSGRGDKDINTVANIAGI--KIMNKIYPSAAAALDGVHDGMLIAVGGFGLCGIPETLTDALCATGVKDITAISNNAGTDGHGLGKLLTTRQIKKMISSYVGENKEFERQYLAGELELEFTPQGTLAEKLRAGGAGIPAFYTRTGVGTLVAEGKEAREFDGQTYILERSLVPDVSFVHAWKADHAGNLVFRLTARNFNPAAAMAGKITVVEVEELVPTGTLKPDEIHLPGIYVHRIVHVPDGPKYIEKRTITEGV
MATNATGHFGPYGGAFVAETLTYALAELNAAYERYSKDQDFLQEFRYELKHFVGRPSPIYHARRWSEIAGAQIYFKREDLNHTGAHKINNVIGQALLARRMGKRRIIAETGAGQHGVATATICARFGLECVVYMGSEDVKRQAQNVYRMKLLGATVVPVESGSKTLKDALNEAMRDWVTNIENTFYIIGTVAGPHPYPMLVRDFQSVIGEECLVQMPEMTGRQPDVVTACIGGGSNAMGIFYPYIDQQQVRLVGVEAAGEGLDGVKHAASLTKGYPGVLHGNRTYLLQDENGQIIETHSVSAGLDYPGVGPEHAHLKDIGRAEYVSITDEEALQAFHDCCHIEGIIPALESAHALAYAVKLAATL-PRDQIILANLSGRGDKDMHTVAERMGL--NFMDKTFESLERAVADIHDGATVMIGGFGNAGMPSALIDALIDQGARELTIVNNNAGNGDTGLAALLKAKRVRKIICSFPRQADSFDALYRAGDIELELTPQGNLAERIRAAGAGIGGFFTPTGYGTLLAEGKETRLIDGRHYVLEAPIHADFALIKALRGDRWGNLVYRKTARNFGPIMAMAAKVAIAQVRDVVALGELDPETIVTPGIFVQRVVK-------------E-AA
M-PDENGRFGKFGGRFVSETLMPLILDLEKEYEHAKTDDSFWAEMNDLWTHYVGRPSPMYFAERLTDYLGAKIYLKRDELNHTGAHKINNVLGQILLARRMGKTRIIAETGAGQHGVATATVCARFGLKCVVYMGAHDVERQKPNVFRMKLLGAEVIPVTSGRGTLKDAMNDALRDWVTNVRDTFYCIGTVAGPHPYPAMVRDFQSIIGKEAKAQLMEQEGRLPDTIIAAIGGGSNAMGLFYPFLDDKSVNIIGVEAGGKGVNEKEHCASLTGGRPGVLHGNRTYLLQDEDGQILEGFSISAGLDYPGIGPEHSWLHEIGRAKYVSITDREALDAFQVCCQQEGIIPALEPSHALAHVMKIAPSL-PADHLICMNMCGRGDKDIFTVAAALGV--EMMKKVYGSAQEALDGLFDGMFIAAGGFGLCGIPELSLEAIKQAGTKDLTFASNNAGVDDFGIGILLQTRQVKKMISSYVGENAEFMRQYLSGELELEFNPQGTLAERMRAGGCGIPGFYTKTGVGTVIAEGKDHKEFDGETYIMERGIVADLAIVKAWKADTTGNAIFRKTARNFNPPAAMCGKVCVMEVEEIVEPGELDGDHIHLPGIYVHRIVQG-KHEKRIEQRTTR-AA
M-ADENGRFGDFGGRFVSETLMPLILSLEEEYEKAKTDESFWAEMHDLWTHYVGRPSPLYYAERLTEHLGAKIYLKRDELNHTGAHKINNVLGQIILARRMGKTRIIAETGAGQHGVATATVCAKFGLKCIVYMGAHDVERQAPNVFRMRLLGAEVIPVTSGRGTLKDAMNDALRDWVTNVRDTFYCIGTVAGPHPYPAMVRDFQSIIGKEVREQMHEAEGRLPDTLIAAIGGGSNAMGLFFPFLDDKSVNIIGVEAGGKGVNMKEHCASLTGGRPGVLHGNRTYLLQDDDGQILEGYSISAGLDYPGIGPEHAWLHEIGRAQYVSITDKEALEAFQLSCQLEGIIPALEPSHALAHVMKIAGDL-PSDHLLVMNMCGRGDKDIFSVAKHLGF--DMMKKVYGSAAEALDGLFDGMFIASGGFGLCGIPELLLEAIKDAGTKDLTFASNNAGVDDFGIGILLQTKQVKKMISSYVGENAEFMRQYLSGELELEFNPQGTLAERMRAGGCGIPGFYTKTGVGTVIAEGKEHKDFNGETYIMEEGIVADLAIVKAWKADATGNLVFRKTARNFNPPAAMCGKMCIVEVEEIVETGSLDPDSIHLPGIYVHRIIQG-DHEKRIEQRTVR-EA
M-SDAKGLFGQFGGQYVAETLMPLILELGKEYEAAKQDPAFAQELAYFQRDYVGRPSPLYFAERLTEFCGAKIYLKREELNHTGAHKINNCIGQILLARRMGKKRIIAETGAGMHGVATATVAARFGLQCVIYMGSTDIERQQANVFRMKLLGADVIPVTAGTGTLKDAMNEALRDWVTNVDSTFYLIGTVAGPHPYPAMVRDFQAVIGKETRQQLQEQEGRLPDSLIACIGGGSNAMGLFHEFLDDSSVHIIGVEAAGKGVETGLHAASLKGGKPGVLHGNKTYLLQDEDGQIVDAHSISAGLDYPGIGPEHSWLNDIGRVEYTAVKDDEALAAFQECCRLEGIIPALESSHALAEMFKRAPKL-PTDHLMVVNLSGRGDKDMQSVMHYLNL--EEMNKVYASAAEAMAGIEDGMTLAVGGFGLCGIPEALIDALRDTGKKELTAISNNAGVDGFGLGKLLETRQIKKMISSYVGENKEFERQFLAGELELEFTPQGTLAEKLRAGGAGIPAFFTKTGYGTLVAEGKETREFDGEWYVMERSLVADVGLVKAWKADKSGNLMFNKTARNFNPLAAMASKLCIVEVEEIVEIGELDADQIHLPGVYVQRIVLNATPEKRIEQRTVR--S
M--DEKGRFGIYGGRFVSETLMPLILELEEQYERAKTDQSFWDEMDFLWTHYVGRPSPLYFAERLTEELGAKVYFKRDELNHTGAHKINNVLGQIILAKRMGKDRIIAETGAGQHGVATATVCAKFGLKCVVYMGAHDVERQQPNVFRMRLLGAEVVPVTSGRGTLKDAMNDALRDWVTNVRDTFYCIGTVAGPHPYPAMVRDFQSIIGKETKEQMQAAEGRLPDTIIAAIGGGSNAMGLFYPFLDDKSVRIIGVEAGGKGVDEKEHCASLTGGRPGVLHGNRTYLLQDDDGQILEGFSISAGLDYPGIGPEHSWLHDTGRAEYVAITDKEALEAFQVSCRTEGIIPALEPCHALAHVMKIAPDL-PKDHVIVMNMCGRGDKDIFAVAKHLGV--ELM-QLAISIEEAVEMIPDGARVMLSGFMGVGTPDTLVRALAASGKKDLTMIVNDAARPHTGVGPLVRARCVRKFIGSHIGLNPDVQDQMREGSLEVELVPQGTFVERVRAAGVGLGGVLTPTGLGTRIAEGKQTVEVEGRTYLLEPPLRADFALIAARTCDYVGNLSYMLSATNFNPIMALAGDVVIAEPEEIVPVGVIPPDAVKTPGIIVDHVIKR--------------AS
M--NEKGFYGKFGGAYIPEMLYPNVEELRTNYLSVIYEPSFQLEFAKLLKDYVGRPTPLYFAQRLSETYKTKIYLKREDLCHTGAHKINNTIGQILLAKRMGKNKIIAETGAGQHGVATATVCALMGMECTVYMGQLDMERQRPNVERMRILGAKVVPARSGNMTLKDATNEAMRHWINNPSDTHYIIGSVVGPHPYPDMVTRFQSVISEEMKTQLQEAEGNYPDHVIACVGGGSNAAGAFYHFLNDEHVNLVGAEAAGKGVDSGESAATTALGKTGVLHGSKTLLMQTEDGQVVEPYSISAGLDYPGIGPLHAHLFDTQRVQFLSATDDEAMEAGIELSRTEGIIPAIESAHAIAVLKQLK--T-DPDDVVVINLSGRGDKDLETYIRWG----KYMNKVVKNADEAVSDIPDNATLMLGGFGLCGIPENCIQALLKKGVKGLTCISNNAGVDDFGIGLLLKSRQVKKMISSYVGENAEFERQLLSGELEVELIPQGTLAERCRAGGAGIPAFFTPAGYGTEVAEGKEVREFDGKKYLMERWLRADFSIVKAWKGDTSGNLVYRGTARNFNPMMAAAGKITIAEVEELVPPGSLDPNQIHTPGIYVQRIFQGSHYEKRIEQRTITK-S
M-NDQHGRFGRFGGRYVPETLMNALFELEDAYLKFSKDPVFLAELDGLLRQYSGRPTPLYYAGRLTERLGAKIYLKREDLNHTGAHKINNALGQGLLAKRMGKTKIIAETGAGQHGVASATVAALLGLECKVFMGEEDMKRQELNVFRMRLLGAEVVPVTSGTRTLKDACNETLRYWVSHVEDTYYILGSATGPHPYPMMVRDFQRVIGVEAREQILAAEGRLPDVIVAAVGGGSNAIGIFHPFLEDRDVKLIGVEAGGRGIDTDEHAATLTKGRQGVFQGSLSYVLQDEYGQVLPAHSISAGLDYPGIGPEHSYLKDSGRAEYVPITDAEALEALQVLSASEGIIPALESAHAVAQAIKLAPTL-PKDAIVVVNLSGRGDKDVESIMSYLEG--NRMKPVYESFLDVTSDIPDGAVLMIGGFGLVGIPENLILALAERDVRNLTVISNNCGVDDWGLGLLLQRRQIRKIIASYVGENKEFERQVLAGEIEVELIPQGTLAEKIRAGGAGIPAFYTPAGVGTPAAEGKETRVFGGKEYVLEHALRADFSLIRAARADRMGNLVYNKTARNFNPMMAAAGAVTIAEVEELCETGTFDPDEIHTPGIYVQRLIVG-RQQKRIERRTVR--A
M-ADENGRFGDFGGRFVSETLMPLILSLEEEYERAKTDDSFWAEMQDLWTHYVGRPSPLYYAERLTERLGAKIYLKRDELNHTGAHKINNVLGQIILARRMGKTRIIAETGAGQHGVATATVCAKFGLKCVVYMGAHDVERQAPNVFRMKLLGAEVIPVTSGRGTLKDAMNDALRDWVTNVHETFYCIGTVAGPHPYPAMVRDFQAIIGKEAKEQMMLAEGRLPDTIIAAIGGGSNAMGLFYPFLDDKSVGIIGVEAGGKGVNDKEHCASLTGGRPGVLHGNRTYLLQDDDGQILEGFSISAGLDYPGIGPEHSWLHDIGRAEYVSITDAEALEAFQLCCETEGIIPALEPSHALAHVAKIAPNL-PADHLICMNMCGRGDKDIFTVARALGW--EMM-KSALKTEAAAAMIPDGATLMIGGFMAVGTPHRLIDAIVAAGPRDLTIIANDSAMPGKGIGKLVSAGLVARMVVSHIGLNPETQAEMNTGRIAVDLVPQGTLVERIRAGGVGLGGILTPTGLGTLVAEGKRIIEVAGKPYLLEEPLRADFALIAARRSDYVGNLEYFLTAQNFNPLMAMAADTVIAEPEAIVPVGVIPPDAVRTPGAIVTHILER--------------PA
M--DENGRFGDFGGRFVSETLMPLILSLEEEYERAKTDESFWAQMDDLWKHYVGRPSPLYFAERMTEDLGAKIYLKRDELNHTGAHKINNVLGQILLARRMGKTRIIAETGAGQHGVATATVCARFGLKCIVYMGAHDVKRQAPNVFRMRLLGAEVIAVTSGRGTLKDAMNDALRDWVTNVNDTFYCIGTAAGPHPYPAMVRDFQSIIGKETREQLHEGEGRLPDTLIAAIGGGSNAIGLFYPFLDDESVNIIGVEAGGKGVNDKEHCASLTGGRPGVLHGNRTYLLQDDDGQILEGFSISAGLDYPGIGPEHSWLHEIGRAKYVAITDKEALEAFQYCCTQEGIIPALEPSHALAHVMKIAPNL-PKDHIIVMNMCGRGDKDIFTVAKALGF--DMMKKIYGSAAEALDGLFDDMFIAAGGFGLCGIPELLLAAIRDAGTKNLTFASNNAGVDDFGIGILLQTKQVKKMLSSYVGENAEFMRQYLSGELELEFNPQGTLAERMRAGGCGIPGFYTKTGVGTVIADGKEHKDFRGETFILEEGIFADLSLVKAWKADETGNLVFRKTARNFNPPAAMCGKVCVVEVEEIVPTGSLDPDSIHLPGIYVHRIIQG-DHEKRIEQRTVR-GA
M--DENGRFGDFGGRFVSETLMPLILELEAQYENAKTDDSFWAEMHDLWTHYVGRPSPLYFAERMTEALGAKIYLKRDELNHTGAHKINNVLGQIILARRMGKTRIIAETGAGQHGVATATVCAKFGLKCVVYMGAHDVERQAPNVFRMRLLGAEVVPVTSGRGTLKDAMNDALRDWVTNVRDTFYCIGTVAGPHPYPAMVRDFQSIIGKETREQMDAAEGRLPDTVIASIGGGSNAMGLFYPFLDDESVNIIGVEAGGKGVNAKEHCASLTGGRPGVLHGNRTYLLQDDDGQILEGFSISAGLDYPGIGPEHAWLHDIGRAQYVSITDKEALEAFKFSCEREGIIPALEPSHALAHVMKIAPEL-PKDHLLVMNMCGRGDKDIFTVARAFGF--DMMKKIYPDAASALEGLRDGMFIAAGGFGLCGIPESLLQAIKEAGTKDLTFASNNAGVDDFGIGILLQTRQVKKMISSYVGENAEFMRQYLSGELELEFNPQGTLAERMRAGGCGIPGFYTKTGVGTVIAGGKDHRDFGGETYIMEEGIFADLSIVKAWKADETGNAIFRKTARNFNPPAAMCGKICVLEVEEIVPVGSLDPDHIHLPGIYVHRLIQG-EHEKRIEQRTVR-SA
M-FDARGHFGIYGGSFVAETLSHALDELNAAYERYRHDPEFIAEFRNELAHFVGRPSPVYHAARMSREVGAQIYLKREDLNHTGAHKINNTIGQALLARRMGKPRVIAETGAGQHGVATATICARYGMECVVYMGSEDVKRQSPNVYRMNLLGARVVPVESGSKTLKDALNEAMRDWVTNVENTFYIIGTVAGPHPYPAMVRDFQRVIGDECLVQMPALAGRQPDAVVACVGGGSNAMGIFYPYIPHEGVRLIGVEAAGEGMESGKHSASLQRGSPGVLHGNRTYVLQDANGQITETHSVSAGLDYPGVGPEHAYLKDIGRAEYVGITDAEALQAFHYLCRAEGIIPALESSHAVAYAMKLAKTM-RPDQHVLVNLSGRGDKDIGTVADLSGA--DFM-SKTIKAADAVARIPDGAVLMIGGFMGVGTPHRLVDELVRQGKRDLTVIANDTARPGVGIGKLISAGLVKRAIVSHIGTNPETQAQMIAGKLEVDLVPQGTLAERVRAGGYGLGGVLTPTGVGTVVADGKRTLEIEGRLFLLELPLRADFALVNARQADHIGNLAYALTARNFNPLIAMAADVVLAEPQEIVPVGVIPPDAVMTPSVVVTHIIAKE-------------HG
M-ADENGRFGDFGGRFVSETLMPLILSLEEQYEKAKTDDAFWAEMHDLWTHYVGRPSPLYFAERLTDHLGAKIYLKRDELNHTGAHKINNVLGQIILARRMGKTRIIAETGAGQHGVATATVCAKFGLKCVVYMGAHDVERQKPNVFRMRLLGAEVIPVTSGRGTLKDAMNDALRDWVTNVRDTFYCIGTVAGPHPYPAMVRDFQAIIGKEAKEQMLTAEGRLPDTLVAAIGGGSNAMGLFFPFLDDASVNIIGVEAGGKGVNEKEHCASLTGGRPGVLHGNRTYLLQDDDGQILEGFSISAGLDYPGIGPEHSWLHDIGRAQYVSITDVEALEAFQLCCLQEGIIPALEPSHALAHVMKIAPTL-PEDHLICMNMCGRGDKDIFTVAKALGF--TMMKKVYSTATEALEGLSDGMTIAAGGFGLCGIPELLIDALVDSGVKDLTIASNNCGVDGFGLGKLLDTKQIRKMMSSYVGENAEFMRQYLSGELELEFNPQGTLAERMRAGGCGIPGFYTKTGVGTVIADGKESKEFDGQDYILERGIVADLSIVKAWKADDTGNLVFRKTARNFNPPAAMCGKVCVAEVEEIVPRGSLDPDTIHLPGIYVHRLIQG-DHEKRIEQRTIR-EA
M-SDARGHFGQFGGRFVAETLMPNILELEKAYAAAKTDPGFKAEMDLFLKDYVGKPSPIYFAERLTEEFGAKIWFKRDELNHTGSHKINNCLGQVLLAKRMGKTRIIAETGAGQHGVATATVAARFGIPCTVFMGATDVERQAPNVFRMKLLGAEVIPVTAGTGTLKDAMNEALRDWVTNVTDTFYVIGTVAGPHPYPAMVRDFQSIIGREARAQMMDRLGRLPDACVACIGGGSNAMGLFHPFIEDEEVRLIGVEAAGLGVETGKHAASLKGGRPGILHGNKTYLLQDDDGQIIDAHSISAGLDYPGIGPEHAFLHDMKRAEYVSATDEEAMEMFQLCTKLEGIIPALEPAHALARVRDLAKEL-GPDGVILMNMCGRGDKDVPQVARMLGV--ELMKKVFADAQAALDGVFDGMTIMAGGFGLCGIPENSIAALHKSGVRDLTVISNNCGVDGFGLGVLLDAKQIKKMVSSYVGENKEFERQFLSGELELEFNPQGTLAERIRAGGAGIPGFFTKTGVGTLIAEGKEHREFDGETFIMETGLKADVSIVKAWKADPQGNLVFRKTARNFNPMMATAGKVTVAEVEEIVELGSLDPDEIHTPGIFVQRLFVG-SFEKRIEQRTIREVA
M-ADEQGRFGDFGGRFVSETLMPLILDLEAQYEYAKTDDSFWAEMNDLWTNYVGRPSPLYYAERLTEHLGAKVYLKRDELNHTGAHKINNVLGQIILARRMGKNRIIAETGAGQHGVATATVCAKFGLKCVVYMGAHDVERQAPNVFRMKLLGAEVVPVTSGRGTLKDAMNDALRDWVTNVEDTFYCIGTVAGPHPYPAMVRDFQAIIGKEARAQMLEKEGRLPDTLIAAIGGGSNAMGLFFPFLDDKDVGIIGVEAGGKGVNAKEHCASLTGGRPGVLHGNRTYLLQDDDGQILEGFSISAGLDYPGIGPEHAWLHDIGRAQYVSITDVEALEAFQLCCELEGIIPALEPSHALAHVMKIAPEL-PADHLICMNMCGRGDKDIFTVAAALGI--EMMKKLYGSASEALEGLFDGMFIAAGGFGLCGLPENLLAAIRDAGTKDLTFASNNAGVDDFGIGILLQTRQVKKMISSYVGENDTFMKQYLSGELELEFNPQGTLAERMRAAGCGIPGFYTKTGVGTVIAEGKEHKEFNGETYILETGLFADVSIVKAWKADETGNLIFRKTARNFNPPAAMCGKVCIAEVEEIVPTGSLDPDHIHLPGIYVHRLIQG-SHEKRIEQRTVR-AS
M--NEQGRFGDFGGRFVSETLMPLILALEAEYEKAKTDDTFWAEMDDLWKHYVGRPSPLYFASRMTEELGAKIYLKRDELNHTGAHKINNVLGQIILARRMGKTRIIAETGAGQHGVATATVCAKFGLKCVVYMGAHDVERQQPNVFRMRLLGAEVVPVTSGRGTLKDAMNDAMRDWVTNVRDTFYCIGTAAGPHPYPAMVRDFQSIIGKEVRWQLQEGEGRLPDTLVAAIGGGSNAIGLFHPFLDDPSVNIIGVEAGGKGVNAKEHCASLTGGRPGVLHGNRTYLLQDDDGQILEGFSISAGLDYPGIGPEHAWLHDTGRAKYVSITDKEALEAFQFSCRTEGIIPALEPSHALAHVMKLAPTL-PSDHILVMNMCGRGDKDIYTVAKHLGQ--DMMKKVYSSASEALEGLFDGMLIAAGGFGLCGIPELLIDAIKEAGTKDLTFASNNAGVDDFGIGRLLHTRQVKKMISSYVGENAEFMRQYLSGELELEFNPQGTLAERMRAGGCGIPGFYTKTGVGTVIADGKDVKSWNGQDYILEEGIFADLAIVKAWKADETGNAIFRKTARNFNPPAAMCGKTCVMEVEEIVPVGSLDPDHIHLPGIYVHRLIQG-AHEKRIEQRTVR-AK
M-ADEQGRFGIFGGRFVSETLMPLILSLEEEYNRAKDDPAFWAEMKDLWTHYVGRPSPLYHAERLSTELGAKIYMKRDELNHTGAHKVNNVLGQILLARRMGKTRIIAETGAGQHGVATATVCAKFGLKCIVYMGAHDVKRQAPNVFRMRLLGAEVIPVTSGRGTLKDAMNDALRDWVTNVRDTFYCIGTAAGPHPYPAMVRDFQSIIGKEVRWQLQEGEGRLPDTVIAAIGGGSNAIGLFHPFLDDPSVKIIGVEAGGKGVDDRQHCASLTGGRPGVLHGNRTYLLQDDDGQIQEGYSISAGLDYPGIGPEHSWLHESGRAEYVSITDKEALEAFQVSCRTEGIIPALEPSHALAHVMKIAPKL-PSDHIIVMNMCGRGDKDVFTVAKHLGF--DMMKKVYSNAAEALDGLHDGMFIAAGGFGLCGIPELLLQAIKDAGTKDLTFASNNAGIDDFGIGILLQTRQVKKMISSYVGENAEFMRQYLSGELELEFNPQGTLAERMRAGGAGIPGFFTKTGVGTVIADGKFEKQFDGEDYIMEEGIFADLAIVKAWKADETGNLVFRKTARNFNAPAATCGKVCVAEVEEIVPTGSLDPDSIHLPGIYVHRIIQG-QHEKRIEQRTVRQQA
MSADAKGHFGMYGGSFVSETLTLALSELQQAYAKYQNEPQFLAEFHSELKHYVGRPSPIYHAKRWSEQMGAQIYFKREDLNHTGAHKINNVIGQALLAKRMGKPRVIAETGAGQHGVATATICARFGLECVVYMGSEDVKRQMQNVYRMNLLGAKVVPVESGSKTLKDALNEAMRDWVTNVEDTFYIIGTVAGPHPYPMMVRDFQSVIGNECLVQMPEMTGRQPDHVVACVGGGSNAMGIFYPYINHHDVALVGVEAAGEGLASGKHSASLTLGSPGVLHGNRTYLLQDANGQIIETHSISAGLDYPGVGPEHAWLKDCGRATYETVTDDEALAAFHTCCRIEGIIPALESSHALAYAAKLAATL-PKDKIVLANLSGRGDKDMHTVAER--L--KLMNKIIPSVEQALATIHDGATVMIGGFGGAGQPAELIDALIAQGARDLVIVNNNAGNGETGLAALLKARRVRKIICSFPRQADSFDGLYRAGELELELVPQGNLAERIRAAGAGIGAFFTPTGYGTELAKGKETREINGKMYVLEHPIHADFALIKAECGDRWGNLTYRKTARNFGPVMASAAKVTIASVHEIVELGSLDPESVVTPGLYVQRVVQVPRSATGP---GFK-AA
M-NDEDGRFGIFGGRFVAETLMPLILDLQEEWNKAKTDPAFQAELKELGAHYIGRPSPLYYAERLTQHLGAKIYFKREELNHTGSHKINNCIGQILLAKRMGKTRIIAETGAGQHGVASATVAARFGFPCVVYMGATDVERQAPNVFRMKLLGADVRPVTAGHGTLKDAMNEALRDWVTNVEDTYYLIGTAAGPHPYPELVRDFQAVIGTEAREQLLQAEGRLPDMVIAAVGGGSNAIGIFHPFLDDKNVQIVGVEAGGKGLDGDEHCASLTAGSPGVLHGNRTYLLQDADGQIKEGHSISAGLDYPGIGPEHAWLHQIGRAEYVPIMDDEALEAFQLLTKLEGIIPALEPSHAIAEVIKRAPKM-GKDQIILMNLSGRGDKDIFTVGKILGM--ELMDKTIPSLAEAVSGIGDGAVVMIGGFGGSGAPIELIHALIDKGPKGLTVINNNAGNGRIGIAAMIDAGMVKKMICSFPRSTDPFTDRYLAGEIELELVPQGTLAERIRAGGAGIPAFYTPTSYGTELAKGKPVAEFDGRMYVQERWLKADFALIKAHVGDTNGNLTYNKAARNFSPLMCMAATKTVVQVSKLVKPGGIDPEQVITPGIFVDQLVEVSDPKQEE---LIRAYA
M-TDEDGLFGQFGGRFVAETLMPIILDLEDAYRTAKTDPAFRAELDDLQTHYTGRPSPLYFAERLTEHFGARVYFKREELNHTGSHKINNCLGQILLARRMGKTRIIAETGAGQHGVATATVCARFGMPCVVFMGATDVERQKPNVFRMKLLGAEVRAVTAGAGTLKDAMNEALRDWVTNVSDTYYLIGTAAGPHPYPAMVRDFQQVIGDETRQQMLDDTGALPDAVVACVGGGSNAIGMFRAFLDDPSVAIYGAEAGGHGIHIEGHASSMSGGRPGVLHGNRTYLLQDAAGQIMEGHSISAGLDYPGVGPEHSWLRDTGRVTYVPVTDEEAVDAFHLCTRLEGIIPALESAHGLAHVGKLAKTM-GREQSIVLCLSGRGDKDVNTIAARMGL--EMMDKTLPNLAEAVSGIADGAVVMIGGFGGSGAPIELIHALIDRSPKNLTVVNNNAGNGHVGLAALIEQGMVAKLICSFPRSADPFTERYLAGQIELELVPQGTLAERIRAGGAGIPAFYTPTSYGTDLALGKPVEAFDGRPYVRELWLKADVALIKAHRGDRLGNLVFNKAARNFNPLMAMAAAMTIAQVSEIVEPGTIDPESVVTPGIFVQGVVEVADPAQEE---LNRSYA
M-FDLKGHFGIYGGSFVSETLTHAINELKAAYAQYQHDPAFIAEFKSELAHFVGRPSPVYHAARMSREMGAQIFLKREDLNHTGAHKINNTIGQAMLAKRMGKPRIIAETGAGQHGVATATICARYGLECVVYMGAEDVKRQSPNVYRMKLLGATVVPVESGSKTLKDALNEAMRDWVANVDNTFYIIGTVAGPHPYPMMVRDFQSVIGEECLTQMPEMAEQQPDAVIACVGGGSNAMGIFYPYIPHDKTRLIGVEAAGEGLDTGKHSASLQLGTPGVLHGNRTYILQDENGQITETHSVSAGLDYPGVGPEHAYLKDIGRAEYVGITDKEALEAFHYLCRTEGIIPALESSHAVAYAMNLAKTM-RPDQSILVNLSGRGDKDIGTVADLSNA--DFMNKFVSSVAEALAGTADGATVMIGGFGTAGIPDELIEGLLAQGARDLTLVNNNAGNAEHGLAALLKVGRVRKVICSFPRQTDSFDGLYRSGQVELELVPQGNLAERIRAAGAGIGGFFTPTGFGTELAKHKETREIDGRMYVYETPIHADLALIKAERGDRWGNLTYRKAARNFGPIMAMAARKTVATVHEQVALGELDPETVVTPGIFVQAVVKIDRVATQA---GIK--A
MDLDARGHFGPYGGVFVGETLMPALTELREAYAAAQADPAFQAEFADDLKHYVGRPSPIYHAKRWSNLLGAQIFLKREDLNHTGAHKINNCIGQALLARRMGKPRVIAETGAGQHGVATATVAARYGMECVVYMGSEDVKRQAANVYRMKLLGATVVPVESGSKTLKDALNEAMRDWVTNVANTFYIIGTVAGPHPYPMMVRDFQQVIGEECKVQMPELIGRQPDAVIACVGGGSNAMGIFYPYIAHADVQLIGVEAEGFGLATGKHSASLTAGRPGVLHGNRTYLLQDENGQVIETHSISAGLDYPGVGPEHAWLKDTGRASYVTIDDAAALAAFHDLCHIEGIIPALESSHALAYAAKLAPTL-GKDKMLLVNLSGRGDKDMHTVAEKSGI--QFMNKIFPSATEALKGVKDNQLLAVGGFGLCGIPEALIDALLASGVKGLTVISNNAGIDGFGLGKLLESRQIKKMIASYVGENKEFERQYLSGELEVELTPQGTLAEKLRAGGAGIPAFFTKTGVGTLVAEGKELRDFEGGTYVLERSLVPEVSLVKAHVADKSGNLQFRLTARNFNPAVAMAGKVCIVEVEHIVETGALDPDQIHLPGIYVHRIVHNPNPEKRIEKITLREEH
M--DEKGRFGQFGGRFVSETLMPLILELEEQYERSKTDKSFWDEMDFLWKHYVGRPSPLYHAERLTEHLGAKVYMKRDELNHTGAHKINNVLGQIILARRMGKTRIIAETGAGQHGVATATVCAKFGLKCVVYMGAHDVERQQPNVFRMRLLGAEVIPVTSGRGTLKDAMNDALRDWVTNVRDTFYCIGTVAGPHPYPAMVRDFQAIIGKETKEQMHEAEGRLPDTLVAAIGGGSNAMGLFFPFLDDKDVQIIGVEAGGKGVNAKEHCASLTGGRPGVLHGNRTYLLQDDDGQILEGFSISAGLDYPGIGPEHSWLHDIGRAEYVAITDVEALEAFQLCCAMEGIIPALEPSHALAHVMKIAPTL-PRDHIICMNMCGRGDKDIYTVAKALGF--DMMDKTISSTAEAVAKIPDGAVVMIGGFGGAGAPIELIHALIDQGAKDLTVINNNAGNGRIGIAAMIDAGMVAKMICSFPRSSNPFNEKYLAGEIELDLVPQGTLAERIRAAGAGIPAFYTPTAFGTELAKGKIVAEFDGKSYVQERWLKADFALIKAELADRHGNLTYNKTARNFSPLMCAAAQTTIVQASKIVEPGAIDPEHVVTPGLFVDHIVHIPDPQQEE---LIRAYP
M-NDEDGRFGIFGGRFVAETLMPLILDLQAEWEKAKTDPEFQAELQYLNTHYTGRPSPLYFAERLTAELGAKIYFKRDELNHTGSHKINNCLGQILLAKRMGKTRIIAETGAGQHGVASATVAARFGLPCVVYMGATDVERQAPNVFRMKLLGAEVRPVTSGHGTLKDAMNEALRDWVTNVDDTYYLIGTAAGPHPYPELVREFQSVIGKETKEQMMAAEGRLPDMLVAAVGGGSNAIGLFHPFLDDDSVQIVGVEAGGKGLDGEEHCASLTAGSPGVLHGNRTYLLQDGDGQIKEGHSISAGLDYPGIGPEHSWLKDVGRVEYVPIMDDEALAAFQMLTRTEGIIPALEPSHALAEVIKRAPKM-GKDQIIVMNLCGRGDKDIFTVGKILGM--GLMDKTVGSTADAVSAIPDGATVMIGGFGGSGAPIELIHALIDQGPKNLTVINNNAGNGRIGIAAMIDAGMVRKMICSFPRSSDPFTDRYLAGEIELELVPQGTLAERIRAGGAGIPAFYTPTAYGTELAEGKVIAEFDGRHYVQERWLKADFAIVKAQLGDTYGNLTYNKAGRNFNPLMCMAAAVTIAQVSRIVPAGDIDPEHVITPGIFVNGVVEVAHPQQEE---LIRAYA
M-ADDNGRFGDFGGRFVSETLMPVVLALQAEYEKAKTDQTFWDEMDDLWFNYVGRPSPLYFAERLTTALGAKIYMKREDLNHTGAHKINNVLGQIILARRMGKTRIIAETGAGQHGVATATVCAKFGLKCIVYMGATDVERQAPNVFRMKLLGAEVIPVKSGRGTLKDAMNDAMRDWVTNVHDTFYCIGTVAGPHPYPAMVRDFQAVIGKETREQILKHEGRLPDTLVAAVGGGSNAMGLFHPFLDDEAVKIVGVEAGGHGVDDREHCASLTGGRPGVLHGNRTFLLQDEDGQILEGHSISAGLDYPGIGPEHAWLHSIGRVKYESITDAEALDAFQKCCEYEGIIPALESSHALAQVIKMAPGL-PQDHIIVMNLSGRGDKDIFTVARHLGV--DIMDKQVSDLAAAVAGIESGAVVMIGGFGGAGAPIELIHALIDRAPVDLTVVNNNAGNGHVGLAALIEAGMVKKLICSFPRSADPFTTKYLAGEIELELVPQGTLAERIRAGGAGIPAFYTPTSFGTDLAAGKPTAEFEGRAYVQERWLRADYALIKAEVADVQGNLTYRATSRNFGPIMCTAARVAIVQARAVVPAGQIDPEAVVTPGIFVQRVVQVANPAQEE---LNRAYA
---------------------MAALDELEEIFTRLWRDPDFQAAFDRDLAHYVGRPSPLYFAERWTRETGANLYLKREDLNHTGAHKINNTIGQALLAKHTGKQRLIAETGAGQHGVATATIAARLGLECEIFMGAEDIQRQSLNVYRMKLLGAKVRAVTSGTRTLKDAMNEAMRDWVTNVDTTFYIIGTVAGPHPYPLLVREFQSVIGREARQQCLEQIGHLPDALVACVGGGSNAIGLFHPFLADKGVAMYGVEAAGRGLETGEHAAPLNAGKPGVLHGNRTYLMQDADGQILPTHSVSAGLDYPGVGPEHSWLKDCGRAEYVPITDQEALHAFRELTRIEGIMPALESSHAVAYASKLAKTL-GKGKDIIVNLSGRGDKDIHTIARIDGI--SLMDKVVTSYAEALEGLEDNMTIIAGGFGLCGIPENLIKEIKRRGTKGLTIASNNAGVDGKGLGILLEDRQIKKMIASYVGENALFEAQMMSGELEVELTPQGTLAEKMRAGGAGIPAFFTATGYGTPVGEGKEVRVFNGREYILEEALFGDFSIAKAWKADRYGNLMFRKTARNFNPMAITAGKIAVVEVEEIVEVGQLDPDEIHLPGIYVNRLIQG-TFEKTIEQLTVRS-A
M-NDEDGRFGIYGGRFVAETLMPLILELEEAWKTARQDPAFEAELGALNTHYTGRPSPLYFAERLSEELGARIYFKREELNHTGSHKINNCLGQILLARRMGKTRIIAETGAGQHGVATATVCARFGLPCVVFMGATDVERQKPNVFRMRLLGAEVRPVTAGAGTLKDAMNEALRDWVTNVDTTYYLIGTAAGPHPYPALVRDFQGIIGREAREQMLAQTGSLPSAVVACVGGGSNAIGMFDAFLDDPEVKIFGAEAGGHGMDVEGHAASMNGGRPGVLHGNRTYLLQDENGQILEGHSISAGLDYPGVGPQHAWLRDTGRVTYDPITDKEALDAFHLCTRTEGIIPALESAHGLAEVAKLAPKM-GKDETIVLCLSGRGDKDVHTVAQSMGL--ELM-SKLTTLAAAVEKIPDGASVMIGGFMGGGSPHRLIAELVRQGKKNLAIIANDTARPGIGIGRLIDANAVVKLVTSHIGLNPETQKRMIAEEIEVELVPQGTLAERIRAGGTGLGGVITPTGVGTVVAEGKPTIEIDGETFLVEKPLKADFALIHAVRADLFGNLQYQLTARNFNPVMAMAGETVIAEADIVVPVGMIPPDHAETVGVVVDFLVAR--------------KG
M--DEKGRFGNYGGRFVSETLMPLILSLEEEFEKAKTDPTFWAEMDDLWKHYVGRPSPLYFAENMTNELGAKIYLKRDELNHTGAHKINNVLGQIILARRMGKTRIIAETGAGQHGVATATVCAKFGLECVIYMGAHDVERQAPNVFRMKLLGAEVVPVTSGRGTLKDAMNDGLRDWVTNVHNTFYCIGTVAGPHPYPEMVRDFQSIIGKEVRWQLHEGEGRLPDTVIAAIGGGSNAMGLFYPFLDDKSVRIIGVEAGGKGVNDKEHCASLTGGRPGVLHGNRTYLLQDDDGQILEGFSISAGLDYPGIGPEHAWLNDTKRAEYVSITDVEALEAFQFSCRTEGIIPALEPSHALAHVMKIAPTL-PKDHIIVMNMCGRGDKDIFTVARHLGM--KMMDKSISTLTESVADIHDGAVLMIGGFGGSGSPIELIHTLIDRSPKDVTVINNNAGNGFVGIAAMIKAGMVKKMICSFPRSSNAFNEKFLADEIELELVPQGTLAERIRAAGAGIPAFYTPTSFGTELAIGKPTEEFDGKHYVQERWLKADFAIVKGQLGDKHGNLTYRLAGRNFNPLMCMAADVTIAQVSDLVEAGGIDPEQVITPGIFVDHVVEVKSPQQEE---LVRTH-
M--DELGHFGPYGGRFASETLMSALQDLSELYEKLSKSPEFQKEFDADLAHYVGRPSPLYFAERLTKEVGARIYLKREDLNHTGAHKINNTIGQALLAKSMGKPRIIAETGAGQHGVASATVAARLGLECVVYMGAEDIRRQALNVYRMKLLGAKVVSVESGTKTLKDALNEAMRDWVTNVDNTFYIIGTAAGPHPYPKLVRDFQAVIGREARQQCLAQAGKLPDALVACVGGGSNAIGLFYPFIPDKNVQMYGVEAGGHGLETGLHAAPLCKGRPGVLHGNRTYLMEDESGQIAGTHSVSAGLDYPGVGPEHAWLKDCGRANYVAINDDEALNAFRDLTRVEGIMPALESSHAIAYGMKLARTM-DKDQVLIVNLSGRGDKDIHTVAEIDGI--GIMDKQVGSAAAAVADIFDGATVMVGGFGEAGSPIELIHALIDRGVKNLTVVNNNTGSGHVGLAALIENKQVGKMICSFPRTANSFPDLYRAGEIELELVPQGTLAERIRAGGAGVPAFYTATSVGTPLAEGKELRNFEGRDYVLEHGLKADFALIKCERADRYGNLVYNKTARNFGPIMAMAAETTIAQTGLQLEVGAIDPEVIVTPGIFVDRIVTVTEPAQES---LVAAYP
M--DEKGRFGIYGGRFVSETLMPLILELEEQYERAKTDQSFWDEMDHLWKHYVGRPSPLYFAERMTEELGAKIYLKRDELNHTGAHKINNVLGQIILAKRMGKTRILAETGAGQHGVATATVCAKFGLKCVVYMGAHDVERQQPNVFRMRLLGAEVVPVTSGRGTLKDAMNDALRDWVTNVHDTFYCIGTVAGPHPYPAMVRDFQAVIGKEVRWQLHEGEGRLPDTVIAAIGGGSNAMGLFYPFLDDPSVNIIGVEAGGKGVDEKEHCASLTGGRPGVLHGNRTYLLQDDDGQILEGFSISAGLDYPGIGPEHSWLHDTGRAKYVSITDKEALEAFQFSCRTEGIIPALEPSHALAHVMKIAPTL-PKDHVIVSNMCGRGDKDIFAVAKHLGQ--DLM-HMAISMEDAVDMIPDGARVMLSGFMGVGTPDGLVHALAAAGKKDLTMIVNDAARPHTGVGPLVKAGCVKKFIGSHIGVNPDVQEKMRAGELEVELVPQGTFVERIRAAGMGLGGILTPTGIGTLVAEGKEIVEVDGKPFLLEKPLHADFALIAARSCDYVGNLAYMLSATNFNPIMALAATTVIAEPEEIVPVGVIPPDAVKTPGVLVDHVIKR--------------AA
M-SDERGRFGDFGGRFVSETLMPLILDLEAEYEKAKTEASFWAEMDYLWKHYVGRPSPLYFAEGLTRHLGAKVYMKRDELNHTGAHKINNVLGQILLARRMGKTRIIAETGAGQHGVATATVCAKFGLKCVVYMGAHDVRRQAPNVFRMRLLGAEVIAVESGRGTLKDAMNDALRDWVTNVHDTFYCIGTAAGPHPYPAMVRDFQSIIGKEAKAQMQEAEGRLPDTVIAAIGGGSNAIGLFYPFLDDESVQIIGVEAGGKGVDENEHCASLTGGRPGVLHGNRTYLLQDDDGQILDGYSISAGLDYPGIGPEHSWLHEIGRAEYVSITDKEALEAFQLSCSTEGIIPALEPCHALAHVMKIAPKL-PEDHIICMNMCGRGDKDIFTVAKYLGF--DMMKKVYGSASEALDGLSDDMLIAAGGFGLCGIPELLLEAIKESGVKDLTFASNNAGVDDFGIGILLQTRQVRKMISSYVGENAEFMRQYLSGELELEFNPQGTLAERMRAAGHGIPGFYTKTGVGTVIAEGKEHKDFNGETYIMEEGIFADLSIVKAWKADETGNLVFRKTARNFNPPAAMCGKTCVVEVEEIVPTGSLDPDAIHLPGIYVHRIIQG-EHEKRIEQRTIR-EA
M-SDEKGRFGQFGGRFVSETLMPLILDLEAEYEKAKDDDTFWAEMNDLWKHYVGRPSPLYFASRMTETLGAKIYLKRDELNHTGAHKVNNVLGQIILARRMGKTRIIAETGAGQHGVATATVCAKFGLKCVVYMGAHDVKRQAPNVFRMRLLGAEVVPVTSGRGTLKDAMNDALRDWVTNVGDTFYCIGTVAGPHPYPAMVRDFQSIIGKEVRWQLQEGKGRLPDTLIAAIGGGSNAMGLFHPFLDDTSVNIIGVEAGGKGVNEKEHCASLTGGRPGVLHGNRTYLLQDDDGQILEGYSISAGLDYPGIGPEHSWLNDTGRAQYVSITDKEALEAFQFSCGQEGIIPALEPCHALAHVMKIAPDL-PKDHILVMNMCGRGDKDVQTVARYLGF--DMMKKVYANAADALEGLSDGMFIASGGFGLCGIPELLLDAIRDSGVKDLTFASNNAGVDDFGIGILLQTKQVKKMISSYVGENAEFMRQYLSGELELEFNPQGTLAERMRAGGAGIPGFFTKTGVGTVIAEGKFEKQFDGEDYIMEEGMFADLAIVKAWKADETGNLVFRKTARNFNAPAATCGKICIAEVEEIVPTGSLDPDAIHLPGIYVNRIIQG-DHEKRIEQRTVRAEA
M-KDLEGHFGQYGGSFVAETLVHALDELRAAYDKYHADPDFLREFAYELKHFVGRPSPVYHARRWSEQLGAQIWFKREDLNHTGAHKINNCIGQILLARRMGKPRIIAETGAGQHGVATATVAARYGLECVVYMGSEDVRRQASNVYRMKLLGATVVPVDSGSRTLKDALNEAMRDWVTNVENTFYIIGTVAGPHPYPMMVRDFQSVIGTECIEQMPLDAGRQPDYVVASVGGGSNAMGIFYPYLDHADVQLVGVEAAGEGLETGRHAASLNAGVVGVLHGNRTYVMQDEDGQVMETHSISAGLDYPGVGPEHAWLKDSGRAQYACVDDQEALAAFHGCCRTEGIMPALESSHAIAYALRLAPTL-PKDKIILVNLSGRGDKDMHTVADFSGI--SLMNKISATLLEAVSCIVDGSSVMVTGFGDSGLPRELLHALIEHGAADLTIISNNAGTGTGGLAALLAAGRVRKMICTYPKSSGAFRALYEAKKIELELVPQGTLIERMRAAGAGLGPFYTPTGFGTPIADGKQQCFFKGKGYVLEEPLHADFALIKAYHGDRWGNLTYRLAARGFGPVMCTAAKTAIVQVDDILPLGLIPPEAVVTPGIFVSKVVRKDS------------HQ
M-NDALGHFGRHGGIFVAETLMPALDELRVEYEKAIADPAFMAEYRYELAHYVGRPSPVYHARRWSELLGAQIYLKREDLNHTGAHKVNNTIGQALLARRMGKKRVIAETGAGQHGVASATVAARYGLECVVYMGAEDVARQSPNVYRMKLLGATVVPVSSGSKTLKDAMNEAMRDWVTNVDSTYYIIGTCAGPHPYPTLVRDFQCVIGEEAKVQMQDLIGRQPDAVIACVGGGSNAIGIFHPYVDVPGVRLIGVEAGGHGVETGQHAAPLTTAKVGVLHGQRSYLMQDENGQIVETHSVSAGLDYPGVGPEHSYLKDIGRAEYVAINDDEALRAFHDLCRFEGIIPALESSHALAHAAKIAPTM-SKDQVLLVNLSGRGDKDIPTIAKLDGI--QLMNKLYPDAASALADVRDGQTVAVGGFGLCGIPEALIAALRDSGVRNLTAISNNAGVDGFGLGQLLESRQISKMISSYVGENKEFERQYLAGELELEFTPQGTLAEKLRAGGAGIPAFFTRTGYGTLVAEGKEVREFDGVPHILEHALVADVSLVKAWKADTAGNLVYRRTARNFNPNVATAGRITVAEAEIIVAAGELDPDEIHTPGIFVHRLVHNARPEKRIEQRTTRQ-D
M-TDDTGHFGIFGGRFVAETLMPLILDLQKAYEDAKADPAFRKEMDGYLKAYVGRPSPLYFAERLTEHLGAKIYLKREELNHTGSHKVNNVLGQIMVARRMGKKRIIAETGAGQHGVATATLCARFGLECIVYMGAVDVARQQPNVIRMEMLGAKVVAVQVGARTLKDAMNEALRDWVTNVHNTFYCIGTVAGPHPYPMMVRDFQSIIGEETRVQMQELEGRLPDSLIACIGGGSNAMGLFHPFLDDPSVDIYGVEAAGHGLTN-LHAASIAGGRPGVLHGNRTYLLMDEDGQIQEGHSISAGLDYPGIGPEHSWLHTIGRVKYLSATDEEALAAFQLLSKLEGIIPALEPAHALAKVGELAPTL-PKDHLMVVNLSGRGDKDVPQVGDILKR--QSMNVVVKDAGAAVEGIQDGNAVMMGGFGGAGLPLGVVRAVLDTGVRNLTLISNNAGSTEDDLSLWFEAKIVRKIVCSYPRAAKQFAEQYRAGTVELELVPQGTLVERIRAGGAGLGGFLSPVGVGTVFADGKQKIVVGDREFILELPLRADYSFVKGHLADTLGNVTYNKTARNHCAVMATAGRTVAVEVDRVVEPGELDPEAIVTPCIFVDRVFARS-------------PR
M-SDERGHFGTFGGRFVAETLMPLILDLEKAYAAAKADPSFQKEMNGYLKDYVGRPSPLYFAERLTEHLGAKIYLKREELNHTGSHKVNNVLGQIMVARRMGKKRIIAETGAGQHGVATATLCARFGLECIVYMGAVDVARQEPNVIRMEMLGAKVVPVQSGTRTLKDAMNDALRDWVTNVATTFYCIGTVAGPHPYPAMVRDFQSVIGHETREQMMAAEGRLPDSLVACIGGGSNAMGLFHPFLDEPAVEIFGVEAAGHGLTN-LHAASLAGGRPGVLHGNRTYLLMNEDGQIQDAHSISAGLDYPGIGPEHAWLHETGRVTYLSATDEEALAAFQLLSRLEGIIPALESAHAIAKLSQLAPKR-PRDHLMVVNLSGRGDKDVPQVGDILRR--KSMNKVYPDAKSALEGLSDGMMIMSGGFGLCGIPETLANAICETGVKNLTVVSNNAAVDGIGLGKMLEKKQIKKMISSYVGENKTFAQMFLAGELELEFNPQGTLAERIRAGGAGIPAFYTKTGVGTLAAEGKELKEFDGETYVMERALFADLSIVHAWKGDTAGNLIYRKTARNFNPMMASASRMTIAEVEHLVPAGELDPDQIHTPGIFVKRIVAVDPALKHIEQRTVRQ-A
M-S--KGRYGIHGGQYIPEILMNAVIELEKAYDFYKNDKAFNDELTELLNEYAGRPSRLYHAKNMTKDLGAKIYLKREDLNHTGSHKINNVLGQVLLAKKMGKVRVIAETGAGQHGVATATAATLMGLECEIFMGKEDTDRQALNVYRMRLLGANVNVVTSGTMTLKDAVNETMREWTRRVSDTHYVIGSVMGPHPFPEIVRDFQSVISREIREQILQAEGKLPNAVVACVGGGSNAMGAFYHFLKDENVRLIGCEAAGKGIETKLHAATIAKGEVGIFHGMKSYFCQNEYGQITPVYSISAGLDYPGIGPEHAYLYDSKRAEYMPVTDEEAIHAFEYLSKTEGIIPAIESAHAVAYTMKLAKEM-SRDEIIIVNLSGRGDKDVTAIARYKGEN-VEM-NKMMTADEAVAGVKDGMTIMVGGFLATGSPEILMDALVRKGVKHLTVIANDGGRTARGVGKLLENHMVDHIIASHLGVNPKLNEQFADGSLKYTLVPQGTLAEKIRAANYGLGGVITPTGIGTPLGRDKITMEIDGVKYLVERPLKADYAFIRASVCDKFGNFVCSKATKNFNYVMAGAADKVIVATEELVEIGSGDPDRFTVAGVLVDGIVEGEKKW----------QI
M-NDQHGRFGPFGGKYVPETLMNALIELEEAYLRYKDDPDFLEEVRYLLKQYSGRPTPLYYAERLTQQFGAKIYLKREDLNHTGAHKINNTIGQAVLAKRMGKKKVIAETGAGQHGVASATVAALMGLECKVFMGEEDTKRQQLNVFRMKLLGSEVIPVMSGTRTLKDACNETLRYWVSNVEDTYYILGSVTGPHPYPMMVRDFQRVIGLEARDQIQEAEGRLPDVIVAAVGGGSNAIGIFHPFINDASVRLVGVEAAGRGIETEEHAATMTKGRPGVFQGSMSYVLQDERGQVLPAHSISAGLDYPGIGPEHSYLKDIKRAEYVPITDAEALDALKMLSRTEGIIPALESAHAIAQAVKIAPAM-AKDEIMIVNLSGRGDKDVESIMSYEEG--QPMSQKLKTAQEAVERIQDGDSLLVGGFGLTGTPFTLIDTITEQDARNLTIISNNLGEAGKGLGKLLNSGHIRKAVGSYFTSNRDAVQAWSRGELEIELIPQGTLAEAIRAGGAGIAAFYTKTGVGTSLGAGKEERVFCGERHLLVEGIRAKVAIIRAYKADTLGNLVYFKTARNFNPVMATAADLVIAEVDEIVEAGQLEPEQIVTPHSYVDILVINDRYEKVG-GTYVERPG
M-SDGDGRFGVYGGKFVAETLMSALDELEALYDKLKDDDAFIAELDADLAHYVGRPSPLYEASRLSDKVGARIWLKREDLNHTGAHKVNNTVGQALLAKHMGKKRVIAETGAGQHGVATATIAARLGLECQVFMGEEDVRRQALNVYRMKLLGAEVIPVTSGSRTLKDAMNEAMRDWVTYVDETFYIIGTVAGPHPYPMLVRDFQCVIGREARAQSLEQIGRLPDALVACVGGGSNAIGLFHPFLDDKDVAIYGVEAGGHGVASQQHAAPLTAGTPGVLHGNRTYLMQDADGQIMHTHSVSAGLDYPGVGPEHSWLKDVGRVEYVVADDDEALEAFHALTRVEGIMPALESSHAIAYATKLAREL-GPDKHIVVNLSGRGDKDIHTVAQIDGI--EFMDKVVGSYEEAMAGLEDNMTVIAGGFGLCGIPENLIKEIKRKGTKGLTVVSNNAGVDGKGLGILLEDRQIRKMVSSYVGENALFEQQMMSGELEVELTPQGTLAEKMRAGGAGIPAFFTATGYGTPVGEGKEVREFDGRHYILEESIVGDFSIGKAWKADRYGNLVFRKTARNFNPGAITAGKIAVVEVEEIVEPGELDPDEIHLPGIYVNRLIKG-NFEKTIEQRTVRS-A
M-ADERGRFGDFGGRFVSETLMPLILSLEKEYETAKSDDSFWAEMHDLWTHYVGRPSPLYHAERLSEHLGARIYFKRDELNHTGAHKINNVLGQIILARRMGKTRIIAETGAGQHGVATATVCAKFGMKCIVYMGAHDVKRQAPNVFRMRLLGAEVVPVTAGRGTLKDAMNEALRDWVTNVRDTYYCIGTVAGPHPYPAMVRDFQSIIGKEVREQMQAAEGRLPDTVIAAIGGGSNAMGLFHPFLDDTSVRIIGVEAGGKGVDEREHCASLTGGRPGVLHGNRTYLLQDDDGQILEGFSISAGLDYPGVGPEHSWLHETGRAEYVYATDAEALESFQICCKLEGIIPALEPCHALAHVIKIAPDL-PKDHLICMNMCGRGDKDIFTVARALGF--DMMKKVYDTAAEALDGLHDGMLIAAGGFGLCGIPELLIAAIRDAGTKDLTVASNNAGVDDFGLGVLLQSRQIRKMISSYVGENAEFMRQYLSGELELEFNPQGTLAERMRAGGSGIPGFYTRTGVGTVIAEGKEHKEFDGETYVMERGIVADLSIVKAWKADDTGNLVFRKTARNFNPPAAMCGRVCVAEVEEIVPRGSLDPDHIHLPGIYVHRLIQG-EHEKRIEQRTTRKEA
M-SDERGRFGRFGGVFVSETLMSALDDLTNMYQELSKSAEFQAAFDNDLAHYVGRPSPLYFAERLTEQAGAKIYLKREDLNHTGAHKINNAIGQALLAKHMGKPNIIAETGAGQHGVATATVAARLGLNCKVFMGEEDIRRQTLNVYRMKLLGAEVIPVDSGTKTLKDALNEAMRYWVSNVDDTFYIIGTAAGPHPYPMLVRDFQAIIGRETKEQSLAREGRLPDAVVACVGGGSNAIGMFHPFINDTEVRMYGVEPGGYGLETGQHAAPLSAGRPGVLHGNRTYVMADDDGQILGTHSISAGLDYPGVGPEHAWLKDSGRADYVVIDDDEAMDGFRTLTKIEGIMPALESSHAVAYGMKLAKTM-SKDQFIVVNISGRGDKDIHTVASLDGV--EVMNKVVRSYEDALKGLEDGMTVLAGGFGLCGIPENLIAEIQRKGTRGLTVVSNNCGVDGFGLGLLLEKKQIKKMVSSYVGENALFEQQLLSGELEVELTPQGTLAEKMRAGGAGIPAFFTATGVGTPVAEGKEIRVFNGKEYLMETAIKGDFAIVKGWKADKYGNVMYRHTAQNFNPLAATAGVVTVVEVEELVEVGELEPSQIHTPGIYVDRVIQG-TFEKRIEQKTIKSEV
M-SDDRGFFGRFGGRFVAETLMPLILELQAEYERAQQDPDFYDELQALQADYVGRASPLYYAERLTEHLGAKIYLKREDLMHTGAHKINNCLGQILLAKRMGKQRIIAETGAGMHGVATATVAARFGMDCVIYMGSTDIHRQQPNVDRMRLLGAQVIPVESGTGTLKDAMNEALRDWVTNVDSTFYIIGTVAGPHPYPAMVRDFQSIIGQEVRVQMQAKEGRLPDSLVACIGGGSNAMGLFHPFLDDADVAMIGVEAGGEGVETGHHAASLNGGVPGVLHGNRTFLLQSDDGQIQDAHSISAGLDYPGIGPEHAWLHDIQRVEYISITDTEALEGFKVLCRLEGIIPALESSHALAEVMRRAPSL-PKDHLMVVNLSGRGDKDMATVTHYLAD--ELMDKRITDYAQALEGLTDGMTILVGGFGLCGIPENLINQLYQQKTRDLTVVSNNCGIDGFGLGRLLEDHQIRKMVASYVGENALFEQQLLNQDIEVELTPQGNLAEKIRAGGAGIPAFFTATGYGTPVAEGKEVREFDGQHYVLEQAIRGDFALIKGWKADRYGNVIYRHTARNFNPLMATAGKVTVVEVEEIVD-GALDPDQVHTPGIYVDRLICG-QFEKRIEKRTTRD-H
M-QHRSAYFGEYGGQFVPETVMPALKELEEEYYKAVNDENFKRELNYYLREYVGRPTPLYYAERLSEKLGARIYLKREDLNHTGAHKINNTIGQALLALRMGKTRVIAETGAGQHGVATATAAALFGLQCQIFMGEEDMKRQELNVFRMELLGAEVVPVKSGTRTLKDATNEAIRDWVTNVRNTHYIIGSVVGPHPYPTIVRDFQKIIGEEIRKQFQEIVGGCPDYIIACVGGGSNAMGTFYPFIEQKKVRLIGVEAAGCGISTGKHAASLSAGSRGILHGTLTYILQDEFGQIEPAHSISAGLDYPGVGPEHAFLKDKGRVVYTSVTDYEALEAFHLLAKTEGILPALESAHALAYAAKIAPKL-KEDNTIVVTLSGRGDKDVQCVLEQKRR--GN------------------MTIMFGGFMAVGTSDVLIDEILKSGIKGITAICNDAGLEDKGLGKLVKNGQIKKLYTSHIGLNPLVGKMMSEGTIEVELNPQGTLAERIRSSGAGLGGVLTPTGLGTDVEKGKQIIEVLNKKYILEEPLKADLAIIRGRSADKLGNVVYARTGRNFNPVMATAAETVVVGADEIVETGLLDPEEIITPHIFVDYIVKE--------------DI
M-TDARGRFGQFGGRYVAETLMPLLLEVEQAYEAAKKDAAFMAEWRWLLKDYVGRPSPLWHAKRLSDHLGAKVYFKREELNHTGAHKINAVLGQILLARRMGRKRILAETGAGQHGVATATACALFGLQCVVYMGATDVERQAPNVFRMKLLGAEVVPVTSGAGTLKDAMNEALRDWVANVADTYYCIGTVAGPHPYPQMVRDFQCVVGEETREQILEAEGRLPDALVCAVGGGSSAMGLFHPFLDDKDVALWGVEAAGRGMDTHEHACSLNRGRPGVLHGNLTYLLQDRHGQIQEAHSISAGLDYPGIGPEHSWLHETGRATYVGITDDEALEAFQICTKLEGIIPALESSHGLAQVMKLAPTM-GKDKIIVLNLSGRGDKDIFTVAKHLGV--ELMDKTVRSMAEAMADIKDGATVLVAGFAGVGEPRDLLEGLVEQGARDLTIVANTVGRAGSGIGRLVELGRVRRLIVSWARSNPPFEALYKEGKVELELVPQGTLAERMHAAGAGVPAFFTATAVGTPLAAGKEHRRIKGRTYVLEESIFGDVGLVEAWQADRWGNLTYRRAGRNFNPVVAMASRLTIAQTQHIVPLGELDPDHVVTSGVFVDRVLQVPYGD------------
M-SDQRGRFGNFGGKFVPETLMNALEQLERDYETYTKDPEFIAQLRYYLNVYSGRPTSLYYAKNLTEQLGAKIYLKREDLNHTGAHKINNCLGQGLLAKMTGKKRVIAETGAGQHGVATATVSALLGLECTVFMGEEDIERQKLNVFRMKLMGAEVVPAKSGTRTLKDATNEAIRHWVEHVEDTFYIIGSVVGPHPYPMIVRDFQRIIGDETREQILELEGRLPDTIVACVGGGSNAMGIFYPFVNDESVKLIGVEAAGKGIDTEEHAATITLGRPGIIHGSLTYLLQDEYGQVQPAHSISAGLDYPGIGPEHAHLAETKRATYLPITDDEALDAFQMLSRVEGIIPALESSHAIAQVVKLAPTL-PKDHIIVVSLSGRGDKDVHSVAQALGG--DVMNKVYQSAVDAVADIQDGATLMVGGFGLCGIPENLILALRDKGVKDLTVISNNCGVDDWGLGLLLQNRQIKKMISSYVGENKEFERQFLSGELEVELVPQGTLAERCRAGGAGIPAFFTPAGVGTPVAEGKETRVIDGKEYILEKALKADFSLVKAFRADEMGNLIYRKTTQNFNPMMATAGAITIAEVEEIVPVGTLDPDFIHTPSVYVQRVVQG-SFEKRIERRTVRQ-G
M-TDLNGQFGQFGGRFVPETLMQSVIDLEKAYRETKNDPEFQRELKHYLTDYVGRETPLYYAENLTKKVGSKIYLKREDLNHTGAHKINNTIGQALLAVKMGKRKIVAETGAGQHGVATATVCALLNLDCVIFMGEEDIRRQELNVFRMELLGARVESVSQGSGTLKDAVNEAMRYWVANVEDTHYIIGSVLGPHPFPEMVRDFQSVIGEETKKQILDKEGRLPDEIIACIGGGSNAIGMFYPFIDEKDVKLTGVEAAGSGIHTNKHAATLTAGEVGILHGSLMYLLQNEDGQIQEAHSISAGLDYPGVGPEHSYLHEIKRVQYESVTDQEALNALELLSRTEGIIPALESAHAVAEAVKRAENG-NPEEVIVICLSGRGDKDVNTVKAALED--EKMKKIYQSATEAITVLKDGDTLMAGGFGLCGIPEQLILAIRDSGVKNLTVISNNCGIDDWGLGLLLHNRQINKMIGSYVGENKEFERQVLSGELEVELVPQGTLAERIRAGGAGIPAFFTPAGVGTQIAEGKEIRSFEGKEYVMERALKADVSIVRAWRGDEMGNLIYRKTARNFNPMIAAAGKVTIAEVEELYPTGKLDPDHIHTPSIYVQGLLQA-DQEKRIERKTVSANG
M-NDEEGMFGIFGGRFVAETLMPLILELQQAYETARNDPEFKAELNALSTFYAGRPSKLYYAEGLSKHLGAKIYFKREDLNHTGSHKINNCLGQILLAKRMGKTRIIAETGAGQHGVASATVAARFGLPCIVYVGATDVERQKPNVFRMKLLGAEVKPVSAGNGTLKDAMNEALRDWVTNVEDTYYLIGTAAGPHPYPELVRDFQSVIGTEARQQILEQEGRLPDVIVAAVGGGSNAIGLFHPFLDDASVKIVGVEAGGRGLEGEEHCASMSAGRPGVLHGNRTYLLQNADGQILEGHSVSAGLDYPGVGPEHSWLKDSGRVDYVPILDNEALDAFQLCTRTEGIIPALESAHAIAQAVKMAPTM-GKDKVMIVNLSGRGDKDVHTVGKLLGM--DIMDKRIGSAAEAVAEIGDGATVMIGGFGGSGAPIELIHALTDKESKGLTVINNNAGNGRIGIAAMIDAGMVRKMICSFPRSSDPFTDRYLAGEIELELVPQGTLAERIRAGGAGIPAFYTPTAYGTELADGKVIAEFDGRPYVQERWLKADFALVKAHLGDSHGNLTYRMAARNFNPLMCMAAAKTIVQVSRIVPLGGIEPENVITPGIFVDRVVEIANPQQEE---LIRAYI
M-KDAQGHFGKFGGSFVAETLVHALDALREAYARYRDDPEFQREFAYELEHFVGRPSPVYHARRWSEQLGAQIWFKREDLNHTGAHKVNNCIGQALLARRMGKPRVIAETGAGQHGVATATVAARYGMECVVYMGSEDVRRQASNVYRMKLLGARVVPVESGSRTLKDALNEAMRDWVTNVEDTFYIIGTVAGPDPYPRMVRDFQTIIGRECREQMPRDAGRQPDYVIAAVGGGSNAIGIFHPYIEDESVRLIGVEAAGEGLDSGRHAASLNRGVVGVLHGNRTYLLQDEHGQITETHSVSAGLDYPGVGPEHAWLHDSGRAQYVGVTDQEALAAFHDCCRIEGIMPALESSHAIAQAVKLAPTL-SRDRIILVNLSGRGDKDMHTVAEYSGI--TLMDKVYESADAALRGVADNQMIAVGGFGLCGIPEALIAALRDSGVRNLTCISNNAGVDGFGLGQLLSTRQITKMIASYVGENKEFERQYLAGELELEFTPQGTLAEKLRAGGAGIPAFFTATGVGTVVAEGKETREFDGRTYIMERSLVPDVSLVKAWKADRSGNLKFRRTARNFNPNVAMAGRITIVEVEEIVPTGTFDPDEVHLPGIYVHRIVLNAHPEKRIEQRTIRQ--
M-PDERGHFGIFGGRFVAETLMPLILDLEKHYALARVDPAFKAELDGLLTHYVGRPSPLYYAERLTEHVGAKVYFKREELNHTGAHKINNVLGQILLARRMGKTRIIAETGAGQHGVATATACARFGLECVIYMGAVDVERQKPNVFRMNLLGAKVVPVQSGARTLKDAMNEALRDWVTNVTDTFYCIGTAAGPHPYPAMVRDFQCVIGEETRTQMLEREGRLPDSLFACIGGGSNAIGLFHPFLDEPNVEIYGVEAAGFGLDK-QHAASLAGGRPGVLHGNRTYLLMDADGQIEEGHSISAGLDYPGIGPEHAWLKETGRVTYLSARDDEALDAFQLCAKLEGIIPALEPAHALAKVVEVAPSK-PRDHLLVVNISGRGDKDIFTVADYLAP--VGM-KHPVTPAEAVAQIPDGASLMIGGFMGCGVPYTLIEAIIAAGKKNLTIISNDNDRVNQGIGRLIHEGCVSHVITSHIGLNPETQKGMIDGTIQVDLVPQGTLAEQIRSAGHGLGGVLTKTALGTIAAKAGETVHLNGEDWLYMPPLKADFAVIHADQADHIGNLSYRLTAQNFSPLMALAADHVICEVREFVPVGIIPPDLVKTPGIVVDTLVPAITNK----------AQ
M-NDDRGHFGEFGGRYVAETLMPLVLDLEKHYRAAQADPAFAEQFDDLLQNYVGRPSPLYYAESLTGEVGAQIWFKRDELNHTGAHKINNCIGQILLAMRMGKTRIIAETGAGQHGVATATVCARFGLPCTIFMGATDVARQKPNLFRMKLLGAEVVSVTSGAATLKDAMNEALRDWVANVHDTFYIIGTAAGPHPYPELVRDFQSVIGKEARAQMLERVGRLPDMLVAAIGGGSNAIGLFHPFLDDPDVKMLGIEAAGHGLDK-EHAASLAGGGPGILHGNKTYLLQDEDGQITEAHSISAGLDYPGIGPEHSWLKESGRVDYDSATDVEALDAFQLLCRTEGIIPALEPSHAIAAVVREAVKM-DRDQIILANLCGRGDKDIFTVAEALGT--EIMDKSVGTAALAVDGIGDGASVMIGGFGTAGMPDQLIDALIARQVGDLTIINNNAGNGETGVAALIKAGRVRKIICSFPRQSDSFDAAYRAGQIELELVPQGNLAARIQAAGAGLGAIFTPTGFGTLLGEGKENREIDGVHHVLEYPICADFALIKAARGDRWGNLVYRKTARNFGPIMAMAAKTTIAQVTDIVPLGAIDAEVVVTPGIFVQRLVQITSATLAA-------AA
M-GDARGHFGPWGGRFVPEALIAAVDELAAEYDKARLDPEFVNEFKRLLRDFAGRPSLLTEAPKFAEHAGTRVWLKREDLNHTGSHKINNVLGQALLTKRMGKQRVIAETGAGQHGVATATACALLGLDCVVYMGEVDTERQSLNVARMRLLGAEVIPVKSGSRTLKDAINEALRDWVANVDDTHYLLGTAAGPHPFPLLVRDFHRIIGIEAREQILEKAGRLPDAVVACVGGGSNAIGIFHGFIDDADVRLVGVEPGGSGLDSGSHGATLTAGTPGSLHGAMSYVMQDEDGQITEAHSISAGLDYPGVGPEHSHLKDIGRAEYFPVTDAEAMEAFALLSRTEGIIPAIESSHALAGALKLGPSL-GPDGLLVVNLSGRGDKDMDTAVKYFGLADQAMDKVVSGPAEAVAGIRSGASVAVGGFGLAGIPWFLIEALLEQGADDLTIVSNNCGVDGAGLGLLLEHRRISRVVASYVGENKEFARQYLAGELTVELTPQGTLAERLRAGGSGVGAFYTPTGVGTLVSEGKEVRTFHGKEMVLEESIVTDVALVRAAVVDRAGNCVFHAAARNFNPAAAMAGRFTVVEAERVVEAGEIDPDHVHLPGVFVQSVVALTAARKDIEKRTTRAKN
M-VDAKGRYGEYGGRFVPETLMPALLELEAAYREAKDDPAFNAELESILTDYVGRETPLYFAERLTEAAGAKIYLKREDLNHTGAHKINNALGQALLAGRMGKRKIIAETGAGQHGVATATACALLGLECIVFMGREDIRRQELNVFRMELLGARVVSVGGGSGTLKDAVNEALRYWVANVQDTHYIIGSALGPHPFPEIVRDFQRVIGTETRRQILGKEGRLPDAVVACVGGGSNSIGMFHPFVDDEEVALYGVEAAGSGIETGKHAAALTGGRPGALHGAYMYLLQDDAGQIEEAHSISAGLDYPGAGPEHSHFRDTGRVTYGSVTDTEALSALRLLCRKEGILPALESSHAVAYATELAKEM-PPDSIVVVCLSGRGDKDVITVRKALEGGGDGMKPIYDAAAEAVADIRDGATIMVGGFGLVGIPEQLILALVDSGVKDLTVISNNCGVDDWGLGLLLNNKQIKKMIGSYVGENKEFERQVLSGEIEVELTPQGTLAEKIRAGGAGIPAFFTPAGVGTPIAEGKEIRTFDGKEYVLEEALKADFALVRAAKADKLGNLIYNKTAQNFNPMMAAAGKVTIAESEEIVEVGELDPACIHTPSIYVQRLIQA-EQEKRIERLTTR---
M-PDASGHFGRFGGRFVAETLSGPLQELADAYDQARNDPGFLRAFEQDLAHYVGRPSPIYHARRLSAEVGARILLKREDLNHTGAHKINNTIGQALLAARMGKPRIIAETGAGQHGVASATVAARLGLECVVYMGATDIERQKINVYRMQLLGAKVVPVTSGSATLKDALNEAMRDWVTNIADTFYIIGTVAGPDPYPRMVRDFNAVVGREARAQMLAEYGRLPDAVTACVGGGSNAIGIFHAFLNDPGVRLVGAEAAGEGVGSGRHAASLSAGRAGVLHGNRTYVLCDDDGQITETHSVSAGLDYPGVGPEHAFLKETGRADYVGVTDDEALEAFHRLIRTEGILPALESSHAVAQAIKLAREL-PADALVLCNLSGRGDKDVHTIAAREGI--EVMDKSQWTCASAVADIPDGATVMIGGFGTAGMPDELIDALIEHGAGGLTIINNNAGNGDTGLAALIANKRVRKVVCSFPRQTDSFDAAYKAGEIELELVPQGNLAARIHAAGSGLGAIFTPTGYGTELAEGKETREIDGRHYVLEYPLHADFALIKAHRGDRWGNLVYRKTARNFGPLMAMAAKCTIAQVNEVVPLGELDPEAVVTPGIFVQRVVDTGG------------AA
M-TDTRGHFGAFGGRYVAETLMPLILELEREYRRAQADPAFKAEFEDLLRHYVGRPSPLYYAERMTEAVGAKIYLKRDELNHTGAHKINNCIGQILLARRMGKTRIIAETGAGQHGVATATVCARFGLPCTIYMGARDMERQQPNVFRMRLLGAEVRGVTAGRATLKDAMNEALRDWVASVSDTYYLIGTSAGPHPYPELVRDFQSVIGTEAKAQLQEAEGRLPDLLVAAIGGGSNAIGLFHPFLDDESVRIIGVEAAGKGLDGADHAASLSGGRPGVLHGNKTYLLQDEDGQITEGHSISAGLDYPGIGPEHSWLHEIGRVEYRSATDQDALDAFQFLCRTEGIIPALEPSHALAVVRKEAAAM-SRDDIIIANLCGRGDKDIFTVAEALGV--ELMNKLYDDAAAALEGLFDGMTVMAGGFGLCGIPEKLIAALRDSGTKDLTCISNNAGVDDFGLGLLLQTRQIRKMISSYVGENKEFERQYLGGELELEFNPQGTLAERCRAGGAGIPGFFTKTGVGTLVAEGKEHKDFGGETYIMETGLTADVSLVKAWKADPAGNLVYRKTARNFNPVMATAGTVTVVEVEELVGPGELDPDHIHTPGIFVQRLIVGRDYEKRIEQRTVRAEG
M-EMEKGYFGQYGGSFVPPQLQDALNQLDDAFETYKDEPAFNEELDYYLRQYVGRPNPLYFAEKLSKQLGAKIYFKREDLNHTGAHKINNVLGQALLAKRMGAKRVIAETGAGQHGVATATACALFDMECVIYMGEEDTKRQSLNGFRMELLGAKVISVTSGTRTLKDAVDAALGDFAVNYETTFYMLGSAVGPHPFPTLVKHFQSIISREARQQILEAEGKLPDAVMACVGGGSNAIGMFANFIPDSNVRLIGVEPAGLGLETGKHAAPLTAGAPGIVHGFKCYVMADEHGEPLATHSISAGLDYPGVGPEHSYLKDIGRAEYVSITDQESLDAFHRLSRTEGIIPALESAHAVAYALKLAPTM-NPDQILIVNLSGRGDKDVEQIFNM-----GHM-------EEALKYINDGTVLMFGGFGGIGNPPTLVEGILQKGVKNLFLIGNDTGFPRVGIGRLVTAGRVKKIITSHIGSNPVAGEQMHRGELDVEFSPQGTLAERIRAGGMGLGGFLTDVGIGTMVEEGKQKIVSLGKEYLLETALTAEVAIIHADRADTFGNLTYIRSARNFNPLVAMAADITIVEADEIVPLGTLDPEVIVTPGVYVDLVIPSGGVNWKWEE-----GT
M-YEKKGFFGDFGGQYVPDELTPILNELAAAFEECKSDPDFQNELEHYLKTYVGRPSLLYHAERFSEKLGAKIYLKREDLNHTGSHKINNAIGQALLAKKMGKKRVIAETGAGQHGVATATVAALFGMECKIFMGAEDVERQALNVFRMQMLGAEVIAVTSGTQTLKEAVDEAINYWVENCHDTFYVLGSAVGPHPYPSIVRYLQRYIGLEARQQILELERRLPDSVIACVGGGSNAIGLFQGFLDDASVNIYGVEAAGKGVDTDQHAATMTLGKVGVLHGFKSYVLQDDNNEVSPVYSISAGLDYPGVGPEHAYLRDKGRVNYVAVTDKQAVDAFYLLSQTEGIIPALESSHALAYAVELAPKL-PKDHIMIVNLSGRGDKDVQQIAALKK---FDMGNKVKSIDEALSAIESGATIMMGGFVGAAEPTCCIEWLISHAIREITLITNEPGLSGFGRAMLYKNGLVREIISSHVGTTQESTDEYLKGNLKVQFYPMGTWIEKVRAGAMGLGGALIPVGVGILLKEPKQVIEVNGVKCFVEPPLRAPIGLVKAWRADEMGNLEYRHTSVNCNPMVAMACDYTVAEVEEIVPVGTIAPERVGTSGVFVHAVVKGLSLEQHNRKHWLKI-P
M-TDEQGRYGPYGGRYVSETLISALDELEASYKKLSADPAFQAEFDKDMAHYVGRPSPLYHAERWSKEVGAQIYLKREDLNHTGAHKVNNTIGQALLAKYSGKKRVIAETGAGQHGVASATVAARLGMECQVFMGEDDVKRQSLNVYRMKLLGAEVIPVTSGSKTLKDAMNEAMRDWVTNVDDTFYIIGTVAGPHPYPQLVRDFQSIIGREARAQHLEMTGKLPDALVACVGGGSNAIGLFHPFLEDADVTMYGVEAGGHGVETGQHAAPLSAGEPGILHGNRTYLMQDEDGQISHTHSVSAGLDYPGVGPEHSWLKDIDRVNYVAINDDEALHAFRQLTLIEGIMPALESSHALAYAEKLAKTM-SPDQSIVVNLSGRGDKDIHTVAALDGI--TVMDKVVDSYEQAMEGLADGMTILAGGFGLCGIPENLISEIKRRGARDLTVVSNNCGIDGFGLGVLLEDQQIKKMVSSYVGENKLFEQQLLNSTLEVELTPQGTLAEKMRAGGAGIPAFYTATGYGTEVGQGKEVKIFNDRHYILEESITGDFAIVKAWKADRYGNLIYRHTAQNFNPMAATAGKITVVEVEEIVEPGELDPTHIHTPGIYVDRLILG-SFEKRIEQRTVRKQE
M-NDERGHFGQFGGRYVSETLMPLILDLEKEYNKAKTDPAFKAEFEDLLEHYVGRPSPLYYAERLTEELGAQVWFKRDELNHTGAHKINNCIGQILLAVRMGKTRIIAETGAGQHGVATATVAARFGLPCVVYMGAKDVERQQPNVFRMKLLGAEVKPVKAGAATLKDAMNEALRDWVANVHDTFYIIGTAAGPHPYPELVRDFQSVIGREAREQMLARTGRLPDLLVAAIGGGSNAIGLFHPFLDDAEVKMLGVEAAGHGLDK-EHAASLAGGSPGVLHGNKTYLLQDEDGQITEGHSISAGLDYPGIGPEHSWLKETGRVDYTSATDKEALDAFQLLCRTEGIIPALEPSHAIAAVVKVAREM-PQDAIICANLCGRGDKDIFTVADALGV--ALMKKLYPDAKTALEDIKDDMLIASGGFGLCGIPERLIDAVVESGAKGLTVASNNAGIDNEGLGKLLRTKQIKKMISSYVGENKEFERQFLAGELEVEFCPQGTLAERMRAGGAGIPGFYTKTGVGTQVAEGKEVKNFDGQDYILEQGIFADLALVKAWKADESGNLVFRKTARNFNLPAATCGKVCVVEVEEIVPTGSLDADCIHLPGVYVQRMILGAPYDKKIEFRTVREAA
M-TNLNPYFGDFGGMFVPELLVPALVQLEQAFVDAQQDPAFIAEFQALLKDYAGRPTPLTLCRNLTSNPLAKIYLKREDLLHGGAHKTNQVLGQALLAKRMGKKDIIAETGAGQHGVATALACALLGLNCKIYMGAKDIDRQQPNVFRMKLMGATVIPVTAGSGTLKDAVNEAMRDWSGSYATSHYLLGTAAGPHPFPTIVREFQKMIGEEAKQQILAAEGKLPDAVLACVGGGSNAIGMFADFIKEEGVRLIGIEPGGMGIETHQHGAALSTGSFGILHGAYTAIMQTKDGQIEESYSVSAGLDYPAVGPQHTYLQSIGRAEYVAINDDEALAAFQHLAKSEGIIPALESSHALAHALKMAAAA-TEPLVLLV-----------------------MNKVVTSYEEALAGLTDGMTVIAGGFGLCGIPEGLIAQIKKMGTRDLTVVSNNCGVDGFGLGVLLEERQIKKMVASYVGENALFEKQLLSGELEVVLTPQGTLAEKIRAGGAGIPAFFTATGYGTPVADGKETREINGRNYVLEEAITGDFAIVRAWKADRYGNLVFRHTSMNFNPMAATAGKITVAEVEEIVEPGELEPSQIHTPGIYVQRVIKA-SFEKRIERRMVRQ-A
M-ADEQGRFGIFGGRFVSETLMPLILELEERYEFAKTDPTFWAEMDYLWKHYVGRPSPLYYAERLTKHLGAKIYMKRDELNHTGAHKINNVLGQIILARRMGKTRIIAETGAGQHGVATATVCAKFGLKCVVYMGAHDVERQAPNVFRMRLLGAEVIPVTSGRGTLKDAMNDALRDWVTNVRDTFYCIGTVAGPAPYPAMVRDFQSIIGKETRWQLQEGKGRLPDTLIAAIGGGSNAMGLFYPFLDDPTVNIIGVEAGGKGVDDREHCASLTGGRPGVLHGNRTYLLQDDDGQILEGFSISAGLDYPGIGPEHAWLHDTGRAKYVSITDMEALEAFKLSCALEGIIPALEPSHALAHVMKIAPSL-PSDHIMVMNMCGRGDKDIFTVAKHLGF--DMMKKIYKDASTALDGLFDGMLIAAGGFGLCGIPELLIDGLVAAGTKNLTIASNNAGVDDFGLGKLLATRQIKKMISSYVGENAEFMRQYLSGELELEFNPQGTLAERMRAGGAGIPGFYTKTGVGTVIADGKDVKTFDGQDYILERGIVADLAIVKAWKADPSGNLVFRKTARNFNPPAATCGKICIVEVEEIVPLGALDPDTIHLPGIYVHRIIQG-THEKRIEQRTTRKAS
M-QDKDGRFGPYGGRFVAETLMAALQDLEGLYEKLSADPAFQAEFDQDLAHYVGRPSPLYFAERLTREVGAKIYLKREDLNHTGAHKINNTIGQALLAKHMGKPRIIAETGAGQHGVASATVAARLGLECCIYMGIDDIKRQALNVYRMKLLGATVVPVTSGTRTLKDALNEAMRDWVTNVDNTFYILGTAAGPHPYPKLVRDFQSVIGREARAQCLAQTGQLPDTLIACVGGGSNAIGLFHPFIEDSEVEMIGVEAGGLGIATGQHAAPLNDGCPGVLHGNRTYVMSDDAGQIIGTHSVSAGLDYPGVGPEHAWLKDTGRAQYTAINDDEALDAFRRLTRVEGIMPALESSHAIAQAIKTAAGM-GKEQIIVVNLSGRGDKDIHTVADIDGI--KLMNKIVDSYEAAMAGLEDGMTVLSGGFGLCGIPENLIAQIKKSGVTNLTVVSNNCGIDGFGLGILLEDRQIKKMIASYVGENALFESQLLANELEVELTPQGTLAEKMRAGGAGIPAFYTATGYGTPVGDGKEVRVFSGRSYILEEAITGDFAIVKGWKADKFGNVIYRNTAQNFNPLAATAGKITVVEVEEIVEPGELDPAHIHTPGIYVDRVIKG-NFEKRIEQRTVRA-Q
M-DETAGWYGPFGGRFVSETLIPALDELTVATKEISSTDAFKAELRALLADYVGRPTPLTEASRLAREIPARLFLKREDLCHTGAHKINNALGQVLLASKMGKTRIIAETGAGQHGVATATACALFGLPCEVYMGAEDVKRQAPNVGRMRLLGAKVIPVESGSRTLKDAMNEALRDWVTNVATTHYCIGSAAGPHPYPELVARFQSVIGDEARAQILERTGRLPDAAIACIGGGSNAIGLFRGFVSAASVKLFGVEAAGHGIETGMHAATLTAGRVGVLHGSKSYVLCDDGGQIQEAHSISAGLDYPGVGPEHAWLKTSGRARYLSATDDEALAAAALVTRTEGILPALETSHPFAKIGAIARSI-GRPATIVLCLSGRGDKDLETFLGRLLSP-SKMKKVYPDATAALDGLRDGMMLMSGGFGLCGIPESLIEAVAKSGVKDLTVVSNNAGVDGIGLGVMLETRQITKMISSYVGENKLFAKQFLDGDLTVEFNPQGTLAERIRAGGAGIPAFYTKTGVGTSVAEGKEVREFGGEPYVMERGLFADVAIVHAWKGDTEGNLIYRKTARNFNPMMATAAKVTVAEVEELVQPGELDPDQIMTPGIYVNRIVHFPNPSKHIEQRTTRP-P
M-YDAKGHFGKYGGSFVSETLTHAINELKDAYAKYQHDPEFLAEFQSELAHFVGRPSPVYHAARMSREMGAQIFLKREDLNHTGAHKINNTIGQAMLAKRMGKPRVIAETGAGQHGVATATICARYGLECVVYMGSEDVKRQSPNVYRMKLLGATVVPVTSGSKTLKDALNEAMRDWVANVDNTFYIIGTVAGPHPYPMMVRDFQSVIGNECLVQMPEMKTKQPDAVIACVGGGSNAMGIFHPYIQHDQTRLIGVEAAGEGLESGKHSASIQKGSPGVLHGNRTYVLQDDNGQVTETHSISAGLDYPGVGPEHAFLADIGRAEYVGITDKEALDAFHYLCRTEGIIPALESSHAVAYGMKLAKTM-RPDQSVLVNLSGRGDKDIGTVADLSGD--DVMNKIAASVAEALAGVKDGSTVMIGGFGTAGIPLELIDGLIAQGAKDLTVVNNNAGNGDTGLAALLATGRVRKIICSFPRQADSFDGLYRSGKLELELVPQGNLSERIRAAGAGIGGFFTPTGYGTDLAKGKETRVIDGKGYVLESPIHGDVALIKAECGDRWGNLTYRKTARNFGPSMAMACKQTIASVHEIVELGGLDPEAVVTPAIYVSKIVKIARQATQA---GFKKAV
M-ADERGYFGAYGGRFVPETLMPALEELEGAYHFYKNDPEFQGELNYYLRHYVGRPSPLYFARGLTEYCGARIYLKREDLNHTGAHKINNTIGQILLARRMGKRRIIAETGAGQHGVAAATAAALFGFECAVYMGEEDIRRQELNVYRMKLLGARVIPVSAGSRTLKEAMNEALRDWVTNVRNTYYLIGSAAGPHPYPAMVRDFQSIIGIEAKSQVLEQAGRLPDYVVACVGGGSNAIGIFHPFLADRQVRLIGVEAAGRGLDGEEHAATLNRGSPGILHGSLSYILQDKDGQVKCAHSIAAGLDYPGVGPEHACMKDTGRVEYTSATDAEALEAFRLLCRTDGIIPALESAHALAEAVRLAPDL-AKEEVILVNLSGRGDKDIPVVAGARGV--SVM-VKIMNADEAIKFVKSGQRVMIGGFGMVGTPDQLIEALSRAEVKDLVIIGNDLGAANKGIGKVLLQGKIKKAVGSYFTPNPDAARLYSEGKLEVELIPQGNYAEAIRAGGVGLGPFYTPTGAGTIYARNKETRIFDGKEYILEHPIRGDVALIRAHRADRLGNLVYRKAGRNFNPLMAMAADICIAEVDEIVEAGELSPEEIVTPFIFVDILVP---------------RS
M-T-ESGYFGQFGGSFVPPELKAALDYLAEQFTAYKEDPAFNKEFRYYLKEYVGRENPLTFAEQLTEKLGAKIYLKREDLNHTGSHKINNVIGQILLAKRMNAHRIIAETGAGQHGVATATACAMFGMDCVIYMGAEDMRRQALNVFRMELLGAKVVAVEEGQGRLKDAVDAALNDYVANYKDTFYLLGSAVGPHPYPTMVKHFHAVISEESKRQILEKEGRLPDAVIACVGGGSNAIGSFAHYIDEPSVRLIGAEP--------EQAASLTKGVPAVLHGFKCYVLLDEEGNPQPTYSIAAGLDYPGIGPEHSYLKETERAEYYMVTNEEVLEAFKELSRTEGIIPALESAHAVALVMKLAPEM-KKEEIVIVNISGRGDKDVQQVFEMET----EM---KKNIEDALSCVEDHHIVMVGGFGLIGAPLTLIDGLTKKDVKGLTIISNNLGEAGKGLGILLTQNKIKKAVGSYFTSNREVGDYYQRGEIELQLLPQGTLAESIRAGGAGLGGYYTTTGVGTQLAEGKEEREINGIKYIFEPAIRANVAIIRAWKADTLGNLVYYKTARNFNPLMATAADVVIAEVDEMVEPGELDAESIVTPHLYVDYIVQAKQILTKE--GVVTNGQ
M-DDAQGHFGPHGGVYVAETLMAALDELKNEYARVKADPSFWEEFRHELKHYVGRPSPVYHAKRWSEQLGAQIYLKREDLNHTGAHKINNAIGQALLARRMGKKRVIAETGAGQHGVASATVAARYGMECVVYMGAEDIKRQSPNVFRMKLLGATVVPVESGSKTLKDALNEAMRDWVTNIDSTFYILGTAAGPHPYPMLVRDFVSVIGEEAKVQMPEVIGRQPDVVVACVGGGSNAIGMFYPYIGVDGVRMVGVEAGGLGLASGKHAAPISGGAPGVLHGAKSYLMQDENGQVVETHSVSAGLDYPGVGPEHSYLKDIGRADYVAINDDEALRAFHDCCHFEGIIPALESSHALAWAIKEAPKM-AKDQVILVNLSGRGDKDINTVAGLAGI--TLMDKTVSSAAAAIADIHDDATVMIGGFGVAGQPAELIDALIDHGARNLTIVNNNAGNGETGLAALLRARRVRKIVCSFPRQADSFDALYRAGDIELELVPQGNLAARIQAAGAGLGAIFTPTGYGTLLAEGKETRRIHGRDYVLEYPIHADFALIKACRGDRWGNLQYRKAARNFGPIMAAAARQTIAQVGQVLPLGEMDPETVVTPGIFVHKLVCVADRNAP----GGR-HA
M-NDEQGMFGIFGGRFVAETLMPLILDLEEKWNEAKTDPAFRAELQALSTFYAGRPSKLYFAEGLTRHLGAKIYFKREDLNHTGSHKINNCLGQILLAKRMGKTRIIAETGAGQHGVASATVAARFGLPCVVYMGATDVARQSPNVFRMKLLGAEVKPVSAGHGTLKDAMNEALRDWVTNVEDTYYLIGTAAGPHPYPEMVREFQSPIGTEARAQILEQEGRLPDVIIAAVGGGSNAIGLFHPFLDDKDVRIVGIEAGGRGLDGIEHCASMNAGRPGVLHGNRTYLLQNEDGQILDGHSISAGLDYPGVGPEHSWLRDTGRVDYVPVLDDEALEAFQLCTRTEGIIPALESAHAIAHAVKIAPSM-GKDEVIIVNLSGRGDKDVHTVASMMGM--EIMPDKRGTIEEAISAIGDGASVMLGGFGVPGTPFCLIRELVRQGPRNLTVIKNDANEAGMGVDWLLENGQVARLVTSHIGLNPTAIRMMNEGAIEVEFVPQGILAERIRIAGAGMMGFVTDIGLGTPIEEGKPRIAVDGRTGLLETALRADFALIHADSADSFGNLSFSASARNFNPLMAMAARKTIVEAERMVPLGALLPEHVHLSGTFIDIVVELPELPEVY-------QR
M--DEKGRFGIYGGRFVSETLMPLILDLEAEYEKAKTDQSFWDEMDFLWKHYVGRPSPLYFAERLTERLGAKVYMKRDELNHTGAHKINNVLGQIILARRMGKTRIIAETGAGQHGVATATVCAKFGLKCVVYMGAHDVERQQPNVFRMKLLGAEVVPVTSGRGTLKDAMNDALRDWVTNVRDTFYCIGTVAGPHPYPAMVRDFQSIIGKEAKEQMHEAEGRNPDTIIAAIGGGSNAMGLFFPFLDDKEVNIIGVEAGGKGVDEKEHCASLTGGRPGVLHGNRTYLLQDDDGQILEGFSISAGLDYPGIGPEHSWLHDVGRAKYVSITDKEALEAFKLCCETEGIIPALEPCHALAHVAKIAPEL-PRDHIICMNMCGRGDKDIFTVAKHLGV--DMMKKVYGSAAEALDGLEDGMLIAAGGFGLCGIPELLIDAIVESGVKDLTVASNNAGVDGFGLGKLLDTRQIKKMMSSYVGENAEFMRQYLSGELELEFNPQGTLAERMRAGGCGIPGFYTKTGYGTQIGEGKEVKVFNGEHYILEEGIFADLSIVKAWKADDTGNLVFRKTARNFNPPAAMCGKVCVAEVEEIVPRGSLDPDHIHLPGIYVHRIIQG-EHEKRIEQRTVRKEA
M-SDERGHFGVFGGRFVAETLMPLILDLERHYEAARSDPAFKAELDNLLTHYVGRPSPLYYAERMTEFFGAKIYFKREDLNHTGAHKINNVLGQILLARRMGKTRIIAETGAGQHGVATATACARFGLDCVVYMGSVDVERQKPNVFRMKLLGAKVVPVESGARTLKDAMNEALRDWVTNVADTFYCIGTAAGPHPYPAMVRDFQCIIGDETRRQMREAEGRLPDSLLACIGGGSNAIGLFHPFLDDPSVEIYGVEAAGFGLDD-KHAASLAGGRPGVLHGNRTYLLMNADGQIEEGHSISAGLDYPGIGPEHSWLKESGRVTYLSATDAEALAAFEQCSKLEGIIPALEPAHALAKVGDIAPLK-PQDHLMVVNISGRGDKDIFTVAEHLG---GMM-KRAISPTAAAALIPDGATIMIGGFMAVGSPHRLIDALVAADKRNLTIIANDTGLPGVGIGKLIAAGCVAKVIASHIGLNPHTQKAMIAGEIEVELVPQGTLAERIRAAGYGLGGVLTKTGLGTIAAEGQRVIDIDGDPWLYAPPLFADFALVAAERADYNGNLSYQLTATNFNPVMAMAGRIVICESREILPVGAVPPDSVDTPGVLVDHLIER--------------AV
M-NDGRGRFGDYGGRFVAETLMPCVLELEAAWEAARADPAWRTELDGYLKSYIGRPSPLWHAQRLSAQLGAKIYFKRDELNHTGSHKANNCMGQILLARRMGKTRIIAETGAGSHGVATATVCALFGLPCTIYMGTTDIERQQPNVFRMKLLGAEVKPVKSGAGTLKDAMNEALRDWVANVRDTYYLIGTVAGPHPYPAMVRDLQSIIGEEARAQMLEAEGRLPDAAVASVGGGSNAIGLFHAFLDDPDVRLIGVEAAGRGLDTHEHAAALSGGRPGVLHGNRTYLLQTDDGQIEEAHSISAGLDYPGVGPEHAWLHDIGRVEYVAATDDEVVAAFQLCTRAEGIIPALEPAHALAHVVKLAPTM-PKDGIILMNLCGRGDKDMATVARHLGV--ALM-------AEAMDGIADGATVLIGGFGAVGQPNALIDGLIEQGAKDLTIVLNNAGSGRVGVSRLMELRRVRRIVCSFPRSSDSFEELYKAGLIELELVPQGTLAERIRAAGAGIPAFYTATSVGTLLGQGKEERRFGERNYVMEHALPGDVALVEAWQADRWGNLTFRDSGRNFNPVMATAARLTIVQTQHVVELGDIPPEQVMTPGIHVDRVLHVPYGDPP--------LF
M-TDALGQYGIYGGRYIPETLMQAVLELEQAYAEVKEDPAFRERMNDLLENYVGRQTPLYYAEHLTRTIGAKIYLKREDLNHTGAHKINNTIGQALLAERMGKRKIVAETGAGQHGVATATVCALLDLECVIFMGEEDIRRQELNVFRMELLGAKVVSVTQGSRTLKDAVNEALRYWVKHVDDTHYLMGSVLGPHPFPEIVRDFQAVIGQETRTQILEKEGKLPEAIVACVGGGSNAIGMFHPFIDDEEVALYGIEAAGSGLETEKHAATMSKGEVGVLHGSMMYLLQDEHGQVTEAHSISAGLDYPGVGPEHSLLKDIGRVQYEAVTDQQALDALQLLCQKEGIIPALESAHAVAHAKELARGM-QPEEVVVICLSGRGDKDVMTVRNALKG--EAMGKIYDSFTEATADIFDGATLVVGGFGLCGIPEKSIAALQEQGVKELTVVSNNCGVDDFGLGILLQSRQIKKMVSSYVGENKTFEQQYLSGEIEVDLVPQGTLAERIRAGGAGIPGFYTPTGVGTPIAEGKEQKQFDGKTYLLEEGIVGDFALVKAWKADKLGNLVFRKTSRNFNPLVATAGKVTIAEVEELVEVGELDPNEIHTPAVYVQRIIVGTDYEKRIERRTVRE-A
M-TDERGRFGEFGGMYAPVTLLPAIEELIAAYEDARRDPAFQAEFERLLRDFVGRPTPLYYAASLTETVGARIFLKREDLAHTGAHKINNAVGQGLLAKRMGKPRVIAETGAGQHGVATATVCAMLGLECVVYMGELDVQRQSLNVFRMKLLGAEVRPVSSGSRTLKDAMNEAIRDWVTNVRTTYYLVGSVAGMHPYPMIVRDFQSVIGKETREQVLAAVGRLPDAVVACVGGGSNAIGIFSAFLEDESVELHGAEAAGEGIETGRHAASLTAGRVGVLHGSRSFVLQDEDGQIVEAHSIAAGLDYPGVGPEHAYLKVTGRAQYHAITDAEALAAFQLLCRTEGIIPALESAHAIALAVRLAKER-PRDQVIVVNLSGRGDKDMQTVASALGV--TLMDRVVASCDEAVADIPNGASIMIGGFGPPGVPVNLVRALRQRGLHDLVLIYCGGGTEEDGIGGLIADGAVRKLITSFPVHPGAVRERYLQGEIELEVVPQGTFVERIRAAGAGLGGFYSPTGVGTELAAGKEVRLIDGRAFVLELPLPADYALIKAFRADQWGNLVYRRTMRNFNPIMATAARMVIAEVDEVVPVGSLSPEEIETPCLFVDRVVEVPRDWFRH-------RR
M-SDERGRFGIFGGRFVAETLMPLILDLEKAWDDARKDPAFAAQIADLGTHYIGRPSPLYYAERLSDELGARIYLKRDELNHTGSHKINNCIGQILLAMRMGKTRIIAETGAGQHGVATATVCARFGLPCVVYMGAKDIERQAPNVFRMRLLGAEVVPVTAGAGTLKDAMNEALRDWVANVENTYYLIGTAAGPHPYPAMVRDFQSVIGTETRTQILEMAGRLPDLVVAAVGGGSNAIGLFHPFLDDPSVAITGVEAGGEGLEGNLHCASLTAGSPGVLHGNRTYLLQDGDGQILEGHSISAGLDYPGIGPEHSWLKETGRVSYVPIGDEDALAAFQLLARTEGILPALEPAHALAHVADVAPTM-GRDQIIVMNLCGRGDKDVHTVAAALDA--RVMQKVYGSAKEALDGLFDGMLISAGGFGLCGIPELLIAAIRDAGTKDLTVASNNAGVDGFGLGVLLETRQVKKMISSYVGENAEFMRQYLSGELELEFNPQGTLAERMRAGGSGIPGFYTKTGVGTLVAEGKEHKDFDGVTYILERGIVADLAIVKAWKADKTGNLVFRKTARNFNPPAAMSGKVCVVEVEEIVETGALSGDEIHLPGIYVHRIIQG-EHEKRIEQRTTRKAA
M-TDATGHFGNYGGTFASETLTHAIAELRDAYAKFKDDPAFLAEFHYELKHFVGRPSPVYHAARTSQEMGAQIYLKREDLNHTGAHKINNVIGQAMLARRMGKPRVIAETGAGQHGVATATICARYGLECVVYMGSQDVKRQSPNVYRMNLLGATVVPVESGSKTLKDALNEAMRDWVTNVENTFYIIGTVAGPHPYPMMVRDFQSVIGNECIDQMPAMEGKQPDVVVACVGGGSNAMGIFHPYIPFANTRLIGVEAAGEGLDSGKHSASILRGTPGVLHGNRTYLLQNEDGQVTETHSISAGLDYPGVGPEHAFLADIGRAEYVGCTDTEALEAFHYLCRTEGIIPALESAHAVAYAMKLAKTM-RPDQSILVNLSGRGDKDIGTVADLSGV--DFMDKIAHSVAEAMANIKDGSTVLIGGFGTAGIPNELIDGLIAQGAKDLTVVNNNAGNAEVGLAALLKAGRVRKIICSFPRQADSFDGLYRAGKLELELVPQGNLAERIRAAGAGIGGFFCPTGYGTQLSGDRETRVIDGVHYVLEYPIHGDVALIKAERGDRWGNLVYRKAARNFGPVMAMAAKQTIATVHEIAELGTLDPETIVTPGIFVQQIVRIDRVATQA---GFKKAA
M-TDATGHFGPYGGRFMPEALIAALDELSAVYDKARVDPEFTGEFARLLRDYAGRPSLLTEAPRFAEHAGARIFLKREDLNHTGSHKINNVLGQALLTKRMGKKRVIAETGAGQHGVATATACALMGLECVVYMGEVDTERQALNVARMKLLGAEVIPVKSGSRTLKDAINEALRDWVTNVDTTHYLLGTAAGGHPFPVMVRNFHKIIGIEARAQILELAGRLPDAVTACVGGGSNAIGIFHGFIDDPDVRLIGIEPGGHGIESGEHGATLSEGTPGMLHGAMSYLLQDEDGQTIEAYSISAGLDYPGVGPEHSWLKDTARAEYRSVTDDEAMAAFQLLSRTEGIIPAIESAHALAGTLKLGQEL-GPEALILVNLSGRGDKDMDTAAKYFGFYEESMDKVVRSAADAVADIPDNASLAVGGFGLCGIPSVLIQALHETGVTGLDVASNNCGVDEWGLGLLLRDRRIARMTSSYVGENKEFARQYLTGELEVELTPQGTLAERLRAGGSGIPAFYTRTGVGTQVADGKEVREFDGLDYVLERAIVCDFGLVRAWKGDRHGNLVFRDSAQNFNPLCAMAGKISIAEVEELVEPGDIAPGEVHLPGIFIQRVVPMTAADKRIERRTVRPEA
MTADARGHFGQYGGSFASETLTHALTELREAYAHYQNDEQFLAEFHTELKHFVGRPSPVYHAKRWSELAGAQIYFKREDLNHTGAHKINNVIGQALLAKRMGKKRIIAETGAGQHGVATATICARFGMECIVYMGSEDVKRQLQNVYRMNLLGAKVVPVESGSKTLKDALNEAMRDWVTNVESTFYIIGTVAGPHPYPMMVRDFQSVIGNECIVQMPEIASRQPDYVVAAVGGGSNAMGIFYPYIDYQDVKLVGVEAAGDGLDTGRHSASLTLGSPGVLHGNRTYLLQDENGQIMETHSVSAGLDYPGVGPEHSWLKDSGRASYECITDDEALAAFNTCCRIEGIIPALESSHALAYAAKLAATL-PKDKIVLANLSGRGDKDMHTVQQRQG-----MDKITESLEQAVADIHDGATVMIGGFGNAGMPAALIDALIAQGARDLTIVNNNAGNGDTGLAALLKARRVKKIICSFPRQTDSFDALYRAGEIELELTPQGNLAERIRAAGAGIGGFFSPTGYGTMLADGKETRLIDGRHYVLESPIHADFALIKALRGDRWGNLVYRKTARNFGPIMAMAAKCAIAQVSEVVELGQLDPEAIVTPGIFVQRVVLQN---------AQE-TK
MTGDARGHFGIYGGSFVSETLTHAINELKDAYAKYQHDPAFLAEFRKELAHFVGRPSPVYHAERMSREVGAQIFLKREDLNHTGAHKINNVIGQAMLAKRMGKPRVIAETGAGQHGVATATICARYGLECVVYMGSEDVKRQSPNVYRMKLLGATVVPVESGSKTLKDALNEAMRDWVANVDNTFYIIGTVAGPHPYPMMVRDFQSVIGNECLVQMPQMVGEQPDAVVACVGGGSNAMGIFYPYINHTATRLIGVEAAGEGLDSGKHSASLQKGSPGVLHGNRTYVLQDDNGQVTETHSVSAGLDYPGVGPEHAFLKDIGRAEYVGITDQEALEAFHYLCRTEGIIPALESSHAVAYGMKLAKTM-KPTQSVLVNLSGRGDKDIGTVADLSNA--DFMNKIAQSIADALTGIADGATVLIGGFGTAGIPGELIEGLIDQGARDLTVVNNNAGNGDTGLAALLKTGRVRKVICSFPRQADSFDALYRSGQLELELVPQGNLAERLRAAGAGIGAFFTPTGFGTELAKNKETRVINGKAFVLEYPIFGDVALIKAERGDRWGNLTYRKAARNFGPVMATAAKRTIASVYEIAELGSFDPEAVVTPGIHVSAIVQIPRVATQA---GFKDAA
M-SMQKGYFGEFGGSFVPEPLQAALDYLEQAFEQYKEEPEFNEELEYYLKEYVGRPNPLYFAQRLTEKLGAKVYLKREDLNHTGAHKINNVMGQVLLAKRMGVKRVIAETGAGQHGVATATACAMFGMECVIYMGEEDTRRQALNVFRMELLGAKVVAVKDGARTLKEAVDAALMDYAQNYENTFYLLGSAVGPHPYPTIVRHFQSIIGREARAQHIEKENRLPDYIVACVGGGSNAIGLFAPFFDDKEVRIVGVEPGGKGLLTGQHAAPLTAGEPGIIHGFKCYMMKGEDGEPASTHSVAAGLDYPGVGPEHSYYKAIGRAEYVTISDEEALEAFHTLSQTEGIIPAIESSHAVAYAIKIAPSL-PAEQSIIVNLSGRGDKDVQQVFDIMHN--TKM-SKVVSLDEALVHITDGTTLMFGGFGGVGNPPTIIDGILRKGVTDLDLIGNDSGFPDIGIGCLVTAERARSLITSHIGSNPNAGRLMTERKMKVTFYPQGTLAEKIRAGGMGLGGILVDVGLGTIVEEGKNRIEIEGKTYMVEPALTAQVGIVHALKADEYGNLIYDKSARNFNPLVAMAADITIAEVEEIVPRGELDPECIVTPGVYVDYIVKSEGVNWKW--------E
M-PDAAGHFGPYGGSFVSETLTHAIAELREAYDRYREDPDFLAEFAYELKHFVGRPSPIYHAARTSRELGAQIYLKREDLNHTGAHKINNVIGQAMLARRMGKPRIIAETGAGQHGVATATICARYGLECVVYMGSEDVKRQSPNVYRMNLLGATVVPVESGSRTLKDALNEAMRDWVTNVENTFYIIGTVAGPHPYPAMVRDFQSVIGKECLEQMPSMEGSQPDVVVACVGGGSNAMGIFHPYIPYEQVKLVGVEAAGEGLDSGKHSASIQRGSPGVLHGNRTYILQNEDGQITETHSISAGLDYPGVGPEHAYLADIRRAEYVGVTDGEALAAFHHLCRAEGIIPALESSHAVAYAMKLARTM-RPDQSILVNLSGRGDKDIGTVADLSGV--DFMDKLAASVAEALHGTPDGATVLIGGFGTAGIPDALIDGLIAQGARDLTVVNNNAGNGDTGLAALLKAGRVRKIICSFPRQADSFDGLYRAGKIELELVPQGNLAERIRAAGAGIGAFFCPTGYGTELAAGRETRVIDGRPYVLEYPIHGDLALVKAEQGDRWGNLTYRKAARNFGPVMAMAAKKTVATVHEVVELGRLDPEAIVTPGIFVSRIVKIERAATQA---GFKKVA
----------------MPETLTPALDALERTYREIRHDEAFWQAYRGLLADYVGRPTPLFHAQAISEETGARIFLKREDLNHTGAHKINNCLGQILLARRMGRSRIIAETGAGQHGVATATVCALYGLRCEIYMGAVDAARQASNVARMKMLGATVHPVHDGNATLKDAMNAAIRDWIAHPDDTYYLLGTGAGPHPYPWIVREFQKVIGEETRAQILAHTGRLPDAMIACIGGGSNALGFFHPFLADSAVHLIGVEAGGHGLGTARHAASLNAGRPGVLHGCRSYFLQDDDGQILNAHSISAGLDYPGVGPEHALLHDAGRVRYVSVTDEEAIDAFHWLTRRQGIVPALESAHALAFARKLAPGL-GPDKVVVVCLSGRGDKDIGTVLHAEGA--RAMDKVYASAQEALAGVKDGQMIGVGGFGLCGIPEALIAALRDSGVKDLTCVSNNAGVDGFGLGLLLATRQVRKMIASYVGENKEFERQFLSGELELEFTPQGTLAEKLRAGGAGIPAFFTRTGVGTLVAEGKEVREFDGHQYVMERSLTPDVSLVKAHIADRSGNLVFNKTARNFNPNVAMAGKVTIVEVEQVVDVGQLDPDQIHLPGIFVQRIVVNATPEKRIEQRTVRA-A
M-TDANGLFGAYGGRFVAETLMPNVLALEKAYAKWKDDPAFVAELEEFARDFVGRPSPLYFAERLTEEFGAQIWFKRDELNHTGAHKINNCLGQVLLARLMGKTRIIAETGAGQHGVATATVAARFGIPCEVYMGATDVERQKPNVFRMKLLGAKVHAVTSGRGTLKDAMNEALRDWVTNPDDTFYVIGTVAGPHPYPMMVRDFQSVIGREARAQMLERIGRLPDAAVACIGGGSNAMGLFYPFLEDDAVRLIGVEAAGKGVDTPDHAASLNGGRPGILHGNRTYLLQDDDGQIVEGHSISAGLDYPGIGPEHAFLHDAGRAEYRHATDAEALEMFQVCSKLEGIIPALEPAHALARVRDLAKEL-GPDGVILMNMCGRGDKDVFSVAQALGV--EL---------------------MAGGFGLCGIPENLITALRDSGAKDLTVISNNAGVDDFGLGLLLQTRQIRKMVSSYVGENKTFEKQYLNGELELEFNPQGTLAERIRAGGAGIPGFYTKTGVGTLVAEGKEHKEFNGETYIMETGLVADISIVKAWKADKAGNLVFRKTARNFNPMMATAGKVTIAEVEEIVENGELDADHIHTPGIFVQRLVQG-TFEKRIEQRTVR--A
M-GDERGHFGPWGGRFVPEALIAAVDELAAEYDKARIDPDFVNEFQRLLKDFAGRPSLLTEAPKFGEHAGTRVFLKREDLNHTGSHKINNVLGQALLTKRMGKKRVIAETGAGQHGVATATACALLGLDCVVYMGEVDTERQALNVARMRLLGAEVIPVKSGSRTLKDAINEALRDWVANVDETHYLLGTAAGPHPFPLLVRDFHRIIGIEAREQILEKAGRLPDAVVACVGGGSNAIGIFHGFIDDLDVRLVGVEPGGSGVESGSHGATLTAGTPGSLHGAMSYVMQDEDGQITEAHSISAGLDYPGVGPEHSHLKDIGRAEYFPVTDAEAMDAFALLSRTEGIIPAIESSHALAGALKLGPSL-GPDGLLVVNLSGRGDKDMDTAVAYFGLGDQAMNKVVSSAAEAVSDVDDGATLAVGGFGLCGVPKVLINALYDKGVGSLGIVSNNCGAMDQGLAVLLSAGRIARVTGSYIGQNKEFARQYLAGEIEVELIPQGTLAERLRAGGTGIPAFYTPAGVGTLVADGKEVREFNGREYVLEQSIRTDFALVRAAKADRYGNLVFAKSARNFNPLAAMAGRVAIAEAEELVDV--IDPDEVHLPGIFVQRVVALSVSDKSVEFRTVRHES
M-SDAKGFFGDFGGRFVAETLMPLILHLQREYEAAKQDPAFAEELAGLSADYVGRQSPLYFAERLTEQLGAKIYLKREDLMHTGAHKINNALGQVLLARRMGKQRIIAETGAGMHGVATATVAARFGLDCVIYMGSTDIHRQQPNVQRMQLLGAKVVPVTAGDGTLKDAMNEALRDWVTNVDDTFYIIGTVAGPHPYPQLVRDFQSIIGQETRVQLQEKEGRLPDSLVACIGGGSNAMGLFHPFLDEESVEIIGVEAAGEGLETPRHAASLKGGLPGVLHGNRTFLLQDEEGQIGDAHSISAGLDYPGIGPEHAWLHDIKRAEYVAATDQEALDAFKMLCRLEGIIPALESSHALAEVIKRAPGL-PKDHLMVVNLSGRGDKDMATVTHHLAD--ELMNKVVTSYAEAMAGLEDGMTVIAGGFGLCGIPENLIAEIKRLGAKDLTVVSNNCGVDGFGLGILLEDRQIKTMIASYVGENALFEKQLLDGDLEVILTPQGTLAEKMRAAGAGIPAFFTATGYGTPIGEGKEVREFDGRPYILEESIKGDFAIVKAWKADRYGNVVYRHTARNFNPLAATAGKITVVEVEELVEPGELDPADIHTPGIYVDRVIKG-NFEKRIEKRTVRS-R
M-SDENGRFGKYGGRFVSETLMPLIQELQHAYEQARGDAEFLKEMRSHLRTFVGRPSPLYFAEGLTERIGARIYFKREDLNHTGAHKVNNVLGQIMLARRMGKRRVIAETGAGMHGVAAATLCARFGLDCVVYMGAVDVARQEANVDRMRILGAEICPVHSGSATLKDAMNEALRDWVTNVTDTFYCIGTVAGPHPYPMMVRDFQAVIGEETRGQVLEAEGRLPNALLACIGGGSNAMGLFHPFLDDPDVALFGVEAAGLGLDS-AHAAAIAGGRPGVLHGNRTYLLMDEDGQIQEAHSISAGLDYPGIGPEHAWLHDIGRVTFLSATDAEALEAFRLCSRIEGIIPALEAAHALARLPEVAGSR-PKDHVVVVNLSGRGDKDLASVLSHETT--RSMDKTVAGVADAVAGIKDSMTVMIGGFGGAGAPIELIHALIDRSPKSLTVVNNNAGNGRIGIAAMIDHGMVAKMVCSFPRSSDPFTQKYLAGEIELELVPQGTLAERIRAGGAGIPAFYTPTTYGTDLAKGKPVAEFEGRNYVQERWLKADVALIKAELADRHGNLTYRKAARNFSPLMVAAARLTVVQVAQIVAPGAIDPEHVATPGIFVDRIVEIADAVQEE---LIRAYA
M--DEKGHFDQYGGLFVAETLMHAIDQLNKAYEKYRNAPDFIAEFQYELKHFVGRPSPIYHAKRWSQELGAQIWLKREDLNHTGAHKINNCIGQMLLAKRMGKTRIIAETGAGMHGVATATVAARYGLECVVYMGAEDVRRQAANVHRMKLLGATVVPVVSGSKTLKDALNDAMRDWVANVDNTFYIIGTVAGPHPYPMMVRDFQQVIGQECIEQMQEYVGRQPDYVVACVGGGSNAMGIFYPYIPYTDVALRGVEAGGDGIETGRHSASINAGQVGVLHGNRTYIMQNEDGQIQETHSISAGLDYPGVGPEHAWLNDTGRAQYKVINDDEALEAFQHCCRLEGIIPALESSHALAYAAKLAPTL-DKDKIILVNLSGRGDKDMHTVAQYLNM--ELMNKVYASASEALKDIANGQTIGVGGFGLCGIPEALIAALRDSGVKDLTCVSNNAGVDGFGLGQLLETRQIKKMISSYVGENKEFERQYLSGELELEFTPQGTLAERLRAGGAGIPAFFTKTGVGTIVAEGKETKEFDGETYVMERAIVPDVSLVKAYIADKSGNLIFRKTARNFNPNVAAAGKITVVEVEKIVELGELDPDSIHLPGIFVHRIVLNANPEKRIEQRTTRT-A
M-EDAKGHFGPYGGVYVAETLMAALDELKNEYERVKADPTFWEEFRQELKHYVGRPSPIYHAKRWSEQLGAQIFFKREDLNHTGAHKISNAIGQALLARRMGKKRVIAETGAGQHGVATATVAARYGMECFVYMGSEDIKRQSPNVFRMKLLGATVVPVESGSKTLKDALNEAMRDWVTNVDSTFYILGTAAGPHPYPMMVRDFLSVIGEESKEQMPELTGRQPDVVVACVGGGSNAIGMFYPYINVDGVRMVGVEAGGHGIDSGMHAAPLSGGAGGVLHGAKSYLMQDANGQVVETHSVSAGLDYPGVGPEHSYLKDIGRAEYVAIDDKEALAAFHDCCHLEGIIPALESSHALAWAAKVAPTM-GKDKVILVNLSGRGDKDINTVAGLAGI--TLMNKLYPDAASALADVADGQTIAVGGFGLCGIPEALITALRDSGVRNLTAISNNAGVDGFGLGLLLQTRQIRKMVSSYVGENKEFERQYLSGELELEFTPQGTLAEKLRAGGSGIPAFFTRTGYGTLVAEGKEVREFNGHPHILEQALFADIALVKAWKADRAGNLVYRRTARNFNPNVAMAGRITVAEVEEIVENGMLDPDAIHTPGIFVQRLVLNAHPEKRIEQRTVRAEA
M-SDERGHFGIYGGRFVAETLMPLILDLEKAYNEAKADPNFKKEMDHTLAHYVGRPSPLYFAERLTEKLGAKIYFKREDLNHTGAHKVNNVTGQIMLAQRMGKKRIIAETGAGMHGVATATLCAKFGLPCIVYMGAVDVERQQPNVLRMKMLGAEVRAVESGSKTLKDAMNEALRDWVTNVTDTFYCIGTVAGPHPYPAMVRDFQCIIGNETREQMQKAEGRLPDSLVACIGGGSNAMGLFHPFLDDRSVDIYGVEAAGHGIPSGQHAASVTGGRPGVLHGNRTYLLMDDDGQIIEAHSISAGLDYPGIGPEHSWLGDMGRIKFLSATDQEAVAAFQLCSQLEGIIPALEPAHALARVFDLAPKM-PKDHLMVVNLSGRGDKDLASVQTWLEA--HKMKKVFPDAKSALAGVKDGMMVMAGGFGLCGMPSTLIEALRDSGAKNLTCVSNNAGIDGAGLGLLLETRQIKKMIASYVGENKLFAQQYLAGELEIEFNPQGTLAERMRAGGAGIAGFYTKTGVGTEIAKGKEEKVFNGERYILETGLVADIALVHAWKGDTEGNLVYRKTARNFNPMMATAGRITIAEVEHLVEPGELDGDEIHTPGVFVQRIIKT-NAEKRIEVRTTRKEV
M-LDAKGHFGPYGGTFVSETLIHALNQLKDVYEHYRHDEAFKAEFRRELAHFVGRPSPIYHADRLSREVGAQIHFKREDLNHTGAHKVNNTIGQALLAKRMGKPRVIAETGAGQHGVATATICARYGMECVVYMGAEDVKRQSPNVYRMHLLGAKVVPVESGSKTLKDALNEAMRDWVTNVENTFYIIGTVAGPSPYPAMVRDFQSVIGEECLKQMPDQIGRQPDAVIACVGGGSNAMGIFYPYIPHEGVRLIGVEAAGEGADSGKHSMSLQKGVPGVLHGNRTYLLQDANGQITETHSISAGLDYPGVGPEHAYLKDIGRAEYVGITDKEALEAFHRLCRTEGIIPALESSHAVAYGMKLAATM-RPDQHVLINLSGRGDKDIGTVADLTGA--EFMNKVYPDAASALAGVKDGQLLAVGGFGLCGIPEALIDALQATGVKNLTVISNNAGVDGFGLGKLLNTRQIKKMISSYVGENKEFERQYLAGELELEFTPQGTLAEKLRAGGAGIPAFFTKTGVGTIVAEGKETREFDGEVYVMERALLPEVALVKAYKADKSGNLIFRRTARNFNPAAAMAGKITVVEVEEIVETGTFDPDSVHLPGIYVHRIVLNATPEKRIEKRTITEGA
M-ADETGRFGEYGGRFVPETLMPALLELETAYREAKKDPAFVAQLDHYLKDYVGRENPLYFAERLTEAAGAKIYLKREDLNHTGAHKINNAIGQALLAKRMGKTKIIAETGAGQHGVATATACALLDMECLVFMGKEDIRRQELNVFRMELLGASVVSVDQGSGTLKDAVNEALRYWVANVSDTHYVIGSALGPHPFPEIVRDFQRVIGVETRRQILEKEGRLPDAVVACVGGGSNSIGMFHPFVDDAGVALHGVEAAGSGIETGKHAAALTGGRPGALHGAYMYLLQDEAGQINEAHSISAGLDYPGAGPEHSHFRDTGRVTYSSVTDEQALEALKMLSRKEGILPALESSHAVHYAVELASGM-STDQIVVICLSGRGDKDVITVRDALKGG-NVMTKRKQSSAEALELVKSGDTILVGGFGLIGAPLTLIDELTKKDVAGLTIVSNNLGESGKGLGILLNQGKIKKGIGSYFTSNRDVGDKYQAGEIELELLPQGTLAESIRAGGAGLGGYYTTTGVGTDLAKGKEEREIDGVPYIFEKAIRGDVALIRAHKADTLGNLVYYKTARNFNPLMATAAKTVIVEVDEIVEPGELNPEEVVTPHLFVDVIIEAKQVLTKE--GVVS--V
M-VDQTGYFGRFGGRYVPEALVAALDELEQAYHAAMTDEAFQAELAELHRTYSGRPSLLTEAPRFAAHAGARILLKREDLNHTGSHKINNVLGQALLTKRMGKSRVIAETGAGQHGVASATAAALLGLDCVVYMGEVDTERQALNVARMRMLGAEVRPVTSGTRTLKDAMNEAMRDWVTNVADTHYLIGSVAGPHPFPAMVRDFQRIIGVEARQQVQDLTGALPDLVCACVGGGSNAMGIFHAFLDDTGVELVGFEAGGDGVGTPRHASSIGGGDVGVLHGSRSYILQDEDGQTRDSHSISAGLDYPGVGPEHSWLNDLHRARYESVTDREAMDAFRLLCRTEGIIPAIESAHALAGALREAARL-GEGKVVLVNLSGRGDKDVDTAAKYFDLIDTK---------------------MVGGFGLVGAPLTLIEGLLAHTARDLTIISNNLGEPGRGLGRLLLEGRVRKAVGSFFTSNPDVVTAHQQGRLDVDLLPQGTLAEAIRAGGAGVGGFYTRTGWGTLLTAGREERVIRGEPHVYQESLHADVALVRARAADKLGNLVYAKTARNFNPDMATAADLVIAEVDQVLPVGALDPEEIVTPHLHVDLLVLAG-------------QA
M-NDKNGYYGEFGGAFIPEMLRQNVESLRAVYHKIIESAEFQKEFTGLLRNYAGRPSPLFFAKRLSNKYGAKIYLKREDLNHTGSHKINNTIGQILLARNMGKTRIIAETGAGQHGVAAATVCALMGLECVVYMGETDMVRQEPNVKRMEMLGARVVPVRSGNKTLKDATNEALRDWICNPVNTFYIIGSVVGPHPYPDLVARFQSVISEELLSQLREAEGTNPGYILACVGGGSNAAGIFYHYINRKNVRLVGVEAGGEGINTGLTAATIAVGETGIIHGSKTLLMQNKDGQITEPYSISAGLDYPGVGPIHAWLARTGRADYLNVTDKEALTAAYELTRLEGIIPALESAHALAALGKLK--V-KKTDIIVVNVSGRGDKDMQAYLEA-----KTM-DKLISVEEAASKVKSGMTLIIGGFLTNGGPNKIMDILAESDLKDLTIIANDAAYPDKGLGKLIAKKMVKKIITSYIGSNSAAIDQMNAGELIVEFSPQGTLIERIRAYGAGLGGVLTPTGLGTVVQDGKQLVEVEGKKYILERPLKGDISFIGASMADMSGNLYYKGTTRNFNPIVAMASEMVIAETEEVVPTGTFEPENVHTPAILVDKICNI--------------KK
M-TDATGHFGIYGGSFISETLTYAIDELRQAYAKYQNDPEFIAEFQYELAHYVGRPSPIYHAKRISDEAGAQIFLKREDLNHTGAHKINNVIGQALLARRMGKPRIIAETGAGQHGVATATICARYGLECVVYMGAEDVKRQSPNVYRMKLLGATVVPVESGSKTLKDALNEAMRDWVANVDSTFYIIGTVAGPHPYPMMVRDFQSVIGNECLEQMPAMAQQQPDAVVACVGGGSNAMGIFYPYIHHTGTRLIGVEAAGQGLDSGKHSASIQRGSPGVLHGNRTMILQDDNGQITETHSISAGLDYPGVGPEHVWLHEIGRAEYVGITDAQALHAFHYLCRAEGIIPALESSHAVAYALQLAKTM-RKDQGILVNLSGRGDKDIGTVADLSGA--DFMKKLYPSAEEALKDVADGQLLAVGGFGLCGIPEALIDALAASGVKDLTVISNNAGVDGFGLGKLLETRQIKKMISSYVGENKEFERQYLAGELELEFTPQGTLAEKLRAGGAGIPAFYTKTGVGTLVAEGKELREFDGETYVMEHSLVPEVSLIKAQVADHSGNLRFNLTARNFNPAAATAGKICVVEVEEIVETGAIAPDDVHLPGIYVHRIVHNPNPEKRIEKRTITEGG
M-SNTTGHYGRFGGRFVPETLMQAVIELEEAYDLAIKDEAFLEEFRYYLKDYVGRENPLYFAERLTKKMGAKIYLKREDLNHTGAHKINNTIGQALLAVRMGKRKVVAETGAGQHGVATATVCALLDLECVIFMGEEDVRRQQLNVFRMELLGAKVISVTQGSRTLKDAVNEALRYWVTNVEDTHYIMGSVLGPHPFPKIVRDFQRVIGDETRKQIVEKEGRLPDAIVACIGGGSNAMGMFYPFIEDKDVKLFGVEAAGAGLDTDKHAATLTKGSVGVLHGALMYLLQDDAGQIQEAHSISAGLDYPGIGPEHSYLHENGRVEYTSVTDEQALAGVQLLARTEGILPALESAHAIHFAAELAADL-DKDEIVVICLSGRGDKDVVTVRDALGGG-NDMKPIYSSAEEAVQQIQNGATLMVGGFGLVGIPEKLILALVDKGVTDLTVISNNCGVDDWGLGLLLKNKQIKKMIGSYVGENKEFERQVLSGEIEVELTPQGTLAEKIRAGGAGIPAFFTPAGVGTTIAEGKEIRDFDGKEYVLEEALRADFALVRAAKADKFGNLVYNKTAQNFNPMMAAAGKFTIAEVEEIVETGDLDPNTVQTPSIYVQGLLQA-SQEKRIERLTTR--S
M-TDAQGHFGQFGGRYVAETLMPLVLDLEKHYRAAQADPAFKAQFDDLLEHYVGRPSPLYYAERLTEELGPQIWFKRDELNHTGAHKINNCIGQILLAMRMGKTRIIAETGAGQHGVATATVCARFGLPCVIYMGATDVARQQPNVFRMKLLGAEVIPVTSGAATLKDAMNEGLRDWVANVHDTFYIIGTAAGPHPYPELVRDFQSVIGKEARAQMLARINRLPDLLVAAIGGGSNALGLFHPFLDDPDVKMLGVEAAGYGLDGNEHAASLLGGFPGILHGNKTYLLQDEDGQITEGHSISAGLDYPGIGPEHAWLKDMGRVEYTAITDDEALDAFQLLCRTEGIIPALEPAHAIAAVAKVAPTM-DRDAIILANLCGRGDKDIFTVAEKLGV--EMMQKIYPDAASALEGLFDGMHICAGGFGLSGIPERLIDAIRDAGTRDLTIASNNAGIDGEGLGKLLRTRQVKKMISSYVGENKEFERQYLAGELEVEFCPQGTLAERCRAGGAGIPGFYTKTGVGTQVAEGKEHKDFDGQTYILERGIYADLCIIKGWKADKAGNLIFRKTARNFNQPMATAGKVCVAEVEEIVETGSLDPDCIHVPGIYIKRLICGAPYDKKIEFRTVREAA
M-QETKGRYGKFGGQFVPETLMTALQELETAYEEAQQDPAFSEELNGYLKDFVGRETPLFFAEHLTKHAGAKIYLKREDLNHTGAHKINNSLGQALLAIRMGKKKIVAETGAGQHGVATATACALLGLECVVFMGKEDIRRQELNVFRMELLGASVVSVDKGAGTLKDAVNEALRYWVSNVEDTHYILGSALGPHPFPQIVRDFQCVIGNETKQQIMEKENRLPDAVVACIGGGSNAIGMFHPFVDDEDVKLYGVEAAGSGISTGKHAAAIAGKQEGVLHGAYMYVLQDEDGFIQEAHSISAGLDYPAVGPEHCHLHDIDRVQYDSVTDQQALEGLQLLSRVEGIIPALESAHAVYYSVQLAKKM-KEEEILVICLSGRGDKDVQTVRDALGG--QAMLEKLKTVDELEPLFKDGMRLLVGGFGISGTPLTVLHALPGFRAGDYEVVSNNLGDCGKGLHKVFEAGKIAKAIGSFFTINKEAVRAWSKGELEIDLLPQGTLAESIRCGGAGIGGFYTPTAVGTKLAEGKEVREIDGVRYLFEKAIKGDIALIKAAKADKAGNLIYHTTARNFNPVMATAAVTVIAEVDEIVEIGELRPEEIITPHIYVDYVVKSKYVKRGD--DYVE-VN
M-DDESGRFGEFGGRYVAETLMPLILDLEKEYEAAKADPEFEKLYRGLMQDYVGRPSAMYFAERLTEHFGAKIYFKRDELNHTGSHKVNNCLGQVLLALRMGKTRIIAETGAGQHGVATATICARFGLPCTVFMGATDVERQKPNVFRMKLLGAEIVPVSSGTGTLKDAMNEALRDWVTNVHDTFYCIGTAAGPHPYPAMVRDFQSVIGREAKAQIMEREGRLPDVVMACIGGGSNAIGLFHPFLEDENVRMIGVEASGHGIETGEHAAALNGGEPGILHGNRTYLLQDGDGQIIDAHSISAGLDYPGIGPEHSFLKDTGRAEYLTCTDKEALDAFQLCTKLEGIIPALEPAHAIARVGDVAREL-GKDGLIIMNLCGRGDKDVFSVAGHLGI--DIMNKIYSDANSALDGLKDNMTIVSGGFGLCGIPELLINAIQKNGSKNLTVISNNAGVDGFGLGLLLENRQIKKMISSYVGENKEFERQYLNGELELEFNPQGTLAERCRAGGAGIAGFYTKTGVGTVIAEGKEHRDFNGQTYILETGLTGDIAIVKAWKGDAQGNLVYRKTAMNFNPDMAMASKMTIAEVEEIVPVGSLDPAHIHTPGVFVQRVIQG-HHEKRIEKVTTRTES
M-TDARGHFGPYGGRFVAETLMEPLRQLEEAYAKLKHDPAFLAELDKDLKHYVGRPSPLYHAERLSAAWGAQIWLKREDLNHTGAHKVNNTVGQALLAKHLGKTRIIAETGAGQHGVASATIAARLGLKCVVYMGADDVERQSPNVYRMKLLGAEVVPVTSGTRTLKDALNEAMRDWVTNVDDTFYVIGTVAGPHPYPMLVRDFNSVVGREVLVQAPAQIGRLPDALVACVGGGSNAIGLFYPFIPYTQVQMIGVEAGGDGVETGRHAAPLSAGKPGVLHGNRTYIMADDNGQILGTHSISAGLDYPGVGPEHSWLKDIGRVQYTAINDDEALAAFHELTRREGIIPALESSHAVAHAKKMAPTM-SRDQHIVVNLSGRGDKDIFTIAKREGI--SLMSKIYPDAASALDGVRDGMTIMSGGFGLCGIPENLILALKQTGAKDLTVIGNNVGCDGHGMWHVLANNQIKKVLASYVGENKILESRYMSGEIEIEFNPQGTLAERIRAGGAGIPAFYTRTGYGTKVAEGKETRQFDGEWYVMETGLTADVSLVKAWKADTEGNLVYRKTARNFNPMIATAGKLVVAEVEMLVEPGELDPDQIHTPGIFVDRIVVGAHYDKHIERLTTRQEV
M-SDEKGRFGDFGGRFVSETLMPLILDLEAEYEKAKTDDSFWAEMDNLWKYYVGRPSPLYFAERMTEALGAKIYLKRDELNHTGAHKINNVLGQILLARRMGKTRIIAETGAGQHGVATATVCARFGLKCIVYMGAHDVERQAPNVFRMRLLGAEVVPVTSGRGTLKDAMNDALRDWVTNVRDTFYCIGTVAGPHPYPAMVRDFQSIIGKEVIDQLHEGEGALPDTLIAAIGGGSNAMGLFFPFLDHESVNIIGVEAGGKGVNEKEHCASLTGGRPGVLHGNRTYLLQDDDGQILEGFSISAGLDYPGIGPEHSWLHDTGRAQYVSITDKEALEAFQFCCAQEGIIPALEPSHALAHVIKIAPDL-PKDHVLVMNMCGRGDKDIFTVARHLGF--DMMKKVYANATEALDGLTDDMFIASGGFGLCGIPELLLEAIKQSGVKNLTFASNNAGVDDFGIGILLQTKQVSKMISSYVGENAEFMRQYLSGELELEFNPQGTLAERMRAGGAGIPGFFTKTGVGTVIADGKFEKQFDGEDYIMEEGIFADLAIVKAWKADETGNLVFRKTARNFNAPAATCGKICVVEVEEIVPTGSLDPDSIHLPGIYVNRIIKG-DHEKRIEQRTVRQTS
M-KDASGHFGMYGGKYVIETLMPALQELENEYMKAKADPAFQEQLKYYLRQYVGRPSPLYYAENLTLRLGAKIYLKREDLNHTGAHKINNTIGSALLTLRMNKKRVIAETGAGQHGVATATAAALFGLECDVFMGEEDIKRQALNVFRMRLLGAKVIPVSTGTRTLKDATSEALRNWITTVETSHYIIGSVVGPHPYPMIVRDFQKIIGEEAIEQIMAVEKRMPDACIACVGGGSNSMGLFYPFLDHKDVRLIGVEAAGFGIETGQHGATLSHGKPGVLHGMMSYLLYDEDGQIQEAHSISAGLDYPGVGCEHSYYRSIGRTEYASITDDEALEGFQLLSRTEGIIPALESAHAIAYAAKHAPTM-KKDAIIIVCLSGRGDKDVTQVADRIGG--KLMSKVFSSFAEAIYDIGDGATIAIGGFGGSGMAQNLILALRDKGSKDLTLISNTGGLCELSLGILFQNKQVKKMIGSYLGSPSPLEKQWQAGEVEVETLPQGTLSARMLAGGAGYGGIYIPTGVGTIVEKGKEKRIIHGKEYILEFPLKPEFAFVRAYKADTTGNLIYRLAARNMNPIAAKAASVTIVEVDEIVDPGGLDPDIIVTPGIYVHRMVKIPKGG----------KK
M-FDARGHFGIYGGSFVAETLSHALDELRQAYDRYRDDAEFLAEFRRELKYFVGRPSPVYHAARMSREMGAQIFLKREDLNHTGAHKINNVIGQALLARRMGKPRVIAETGAGQHGVATATICARYGLECVVYMGAEDVKRQSPNVYRMHLLGAKVIPVESGSKTLKDALNEAMRDWVTNVENTFYIIGTVAGPHPYPAMVRDFQAIIGQECLTQMPEMAERQPDAVVACVGGGSNAMGIFHPYIPFEGTRLIGVEAAGEGMDTAKHSASLQLGRPGVLHGNRTYILQDANGQITETHSVSAGLDYPGVGPEHAYLKDIGRAEYVGITDKEALEAFHYLCRTEGIIPALESSHAVAYAMKLAKTM-RPDQHILVNLSGRGDKDIGTVADLSGA--EFMNKVYPSAAAALEGVRDGQLIAVGGFGLCGIPEALIDALRDSGVKDLSVISNNAGVDGFGLGKLLETRQIRKMISSYVGENKEFERQYLAGELELEFTPQGTLAEKLRAGGAGIPAFFTKTGVGTLVAEGKELRQFDGETYVMERALNPEVALVKADVADMSGNLRFNKTARNFNPAAAMAGRICVVEVERIVPTGAIEPDDVHLPGIYVHRIVHNPTPEKRIEKRTIRD-K
M-EKQERYYGEFGGQYVSESLMNTLDELDKAYEEAIHDEEFLKQYHYYLKQYVGRENPLYYAEKLSKAYGTKIYLKREDLNHTGAHKINNVIGQILLAKRMGKTKVIAETGAGQHGVATATGAALFGMECTVYMGAEDIKRQELNVFRMEMLGAKVVSVTSGSNTLKDATNEAIRTWAKTAEDTFYIIGSAVGPYPYP-----------RESKKQILEAEGRLPDVVMACVGGGSNSIGMFADFIEEPSVKLIGVEAAGLGVETGKHASAMALGKPGTLHGMRSYLLQDEDGNIELAHSISAGLDYPGVGPEHAYLRDTGRAEYVAITDKEAMDALQELCRLEGIIPALESSHAIAYAVKIAKNY-SKDDSIIVNLSGRGDKDLFTILN-------IMSDKVVSKETVVSLFKSNLSYMTGGFGPAGYPSMLYDWLYETNVKDITLITNGVNPPDVGFAKLVHEYRVKKLILTHCAPNPNIGRIMNEGRMEVEVVPQGTFGERIRAGGYGLGGVLTPTGIGTPMQDGKQVVNVLGKDYILELPMTADICMIRAEKCDKMGNCMFRHVSRSVNQVMPFACKTVIVEVPEVVEVGEMKDNEVMLPGVVVDYIVTVPEGR----------LP
M-ADAAGHFGRYGGRFVAETLVGPLQELATAYDAARVDPDFVAAFERDLAHYVGRPSPIYFAERLSREVGARILLKREDLNHTGAHKINNTIGQALLASRMGKTRIIAETGAGQHGVASATVAARLGLECVVYMGATDIERQKINVYRMNLLGAKVVPVESGSATLKDALNEAMRDWVTNVEDTFYIIGTVAGPDPYPRMVRDFNAVVGREARAQMMAEYGRLPDAVTACVGGGSNAIGVFHAFLNDADVRLIGAEAAGDGIDTGRHAASLAAGRPGVLHGNRTYVICDDDGQITETHSVSAGLDYPGVGPEHAFLKDTGRAEYVGVSDDEALAAFHQLARTEGILPALESSHAIAQAVKLAREL-PADALVLCNLSGRGDKDVHTIAAREGL--VFMGKVYADAASALAGVADNLTLAVGGFGLCGIPEALIAALRDSGAKGLTAISNNAGVDGFGLGLLLETRQIRKMISSYVGENKEFERQFLAGELELEFNPQGTLAERLRAGGAGIPAFFTATGYGTVVAEGKETREFDGKHYVLETALTADVSLVKAWKADKAGNLVFRKTARNFNPACAMAGRVCVAEVEEVVEVGEIDPDHVHLPGIYVDRIVHNPTPEKRIEQRTVRG-K
M-TNTKGKYGEFGGRFVPELLMPAVLELEKAYEDALKDESFNEELQTYLTEYIGRETPLYHAKKLTEHAGAQIYLKREDLNHTGAHKINNTIGQALLTLRMGKKKVVAETGAGQHGVATATVCSLLGLECIVFMGEEDIKRQKLNVFRMELLGAEVVSVSQGSGTLKDAVNEALRYWVNNVNDTHYIIGSVVGPHPFPKIVRDFQSVIGKETKEQSMKKIGSLPDAVVACVGGGSNAMGMFYPFIDDKEVTLFGVEAAGAGLDTKQHAATLTGGSPGMLHGTFTYLLQDDCGQIEEAFSISAGLDYPGIGPEHSHLHQTKRVTYSSITDEEALEAFQLLSKTEGIIPALESAHAVSYATKLAKEM-NPEQSIVICLSGRGDKDVEQVKERLEG--EQM-NKLITFNESKSLFQDKMTIMSGGFMGVGTPEKIVEAILESEANELTLITNDTSFENNGVGPLIANNRIAKVVTSHIGTNRATGRKMISKELEVELVPQGTLAERIRAGGAGLGGFLTPTGVGTVVEKDKQVMQIEGKKYILETPLKADIAIIKAYKADKSGNLVYRQSARNFNPLIALAAKLVIVQAEHIVEIGELDPECIVTPNVLVDKILI-----------------
M-NDAEGRFGPYGGRFVAETLMPLIHELDAAYEAAKADPTFQAELDGFLTDYVGRPSPLYLAERLTEHHGADIWFKRDELNHTGAHKVNNCMGQILLAMRMGKTRIIAETGAGQHGVATATVCARFGLPCVVYMGAADVERQSPNVFRMKLLGAEVVPVTSGRGTLKDAMNEAMRDWVTNVADTYYLIGTAAGPHPYPAMVRDFQSVIGREVRAAMLARREKLPDACVAAIGGGSNAIGLFHPFIEDAGVRLIGVEAAGRGLDTPDHAASIQGGRPGVLHGNRTYLLQDADGQIVEGHSISAGLDYPGIGPEHAWLKDIGRAEYRAATDEEALEAFQLCARLEGIIPALEPSHALARVGEIAKEV-GKGGDVVLNMCGRGDKDIFAVAKHLGV--ELMSKIYPDAKTALDGVFDGMTIMSGGFGLSGNPENMIAALRENGVKGLTVISNNCGADGFGLWQLLNNGQIKKMISSYVGENKLFEQLYLSGELELELNPQGTLAERIRAGGAGIPAFYTATGVGTVVSEGKPIEEFEGRKYVRETWLRADLAIVKAWKADPAGNLVFRKTARNFNPVMATAGKVTIVEVEEIVEAGQLDADSIHTPGVYVDRIILGKNYEKRIENLTVRKEA
M-GDARGHFGPYGGRFMPEALIGALDELSAEYDKARLDPEFTAEFTRLLRDYAGRPSLLTEAPRFAEHAGARVFLKREDLNHTGSHKINNVLGQALLTKRMGKKRVIAETGAGQHGVATATACALMGLDCVVYMGEVDTQRQALNVARMKLLGAEVIPVSSGSRTLKDAINEALRDWVTNVDTTHYLLGTAAGGHPFPLMVRNFHKVIGIEARAQVLEQAGRLPDVVTACVGGGSNAIGIFHGFVDDPSVRLVGIEPGGKGIDSGEHGATLGHGTPGMLHGAMSYLLQDEDGQTTEAYSISAGLDYPGVGPEHSHLKDTGRAEYRSATDAEAMNAFRLLSRTEGIIPAIESSHALAGALELGREL-GRDGLIVVNLSGRGDKDMDTAATYFGFYDES------------------MTIAVGGFGLTGNPHDLIEAVRDSGVTGLTVVSNNMGVDGKGLGLLLEARQVRKVVASYVGENALFARQYLDGTLEVEFSPQGTLAERLRAGGAGIAAFYTRTGVGTPVADGKPHADFDGVPHVRERAITADLSLVHAHTADAAGNLVYRRSSRNFNPLVATCGRVVAVEAEVLLD-DHLDPEVVITPAIHAHRVIPATPRAKHIEKRTVRATA
M-TAQKGRYGRFGGQFVPETLMTALQELEVAYNDAKQDESFQQELAYYLKDYVGRETPLYYAEGLTKELGAKIYLKREDLNHTGAHKINNAIGQALLAKRMGKQKIVAETGAGQHGVATATACALLNLECVVFMGAEDVRRQQLNVFRMELLGTKVIPVEKGSATLKDAVNEALRYWVTNIDDTHYILGSALGPHPFPEIVRDFQRIIGDETRAQILEKEQRLPDAVVACVGGGSNAIGMFYPFVDDEAVRMYGIEAAGSGVDTQKHAAAIHDGKVGVLHGALMYLLQDENGFVQEAHSISAGLDYPGVGPEHCYLHDIGRVQYPHISDAEALEGVKLLCRTEGILPALESAHAIAYTAKLAKTM-STDELLVVCLSGRGDKDVHTLIEALGG--GQMEKVWESAQAAVADIQDGVTLLVGGFGLSGIPTSLIQALYTKGTKHLRVVSNNCGTDTAGLGILLERRQIDHVSASYVGENKRFEQQLLNGDIEVELIPQGTLAERIRAGGAGIPAFYTATGVGTPVAEGKPTAEFDGKTYIQERAITGDVAFVKAWKADKMGNIVFRKTARNFNPIVATAATLTIVEVEELVEVGELDADHIHVPSIYVNRIIVTEHPDKQIERLTTRETI
M-DDAEGRFGPYGGRFVAETLMPLVLDLERAYREAQADPAFAAIMADLWTHYVGRPSPLYFAERLTEHHGAKIYFKRDELNHTGAHKINNCLGQVQLALRMGKTRIIAETGAGQHGVATATVCARFGLPCVVFMGATDIERQKPNVFRMKLLGAEVRPVTSGAATLKDAMNEALRDWVTNVSDTFYCIGTAAGPHPYPEMVRDFQSVIGRESRAQILEREGRLPDAVMACIGGGSNAIGLFHPFIADEGVRLIGVEAAGHGIDDREHSAAIGGGRPGVLHGNRTYLLQNEDGQILEGHSISAGLDYPGVGPEHSYLNDIGRAQYLSATDTEALEAFKLCARLEGILPALEPSHALARVGDVAREI-GKGGVLIMNLCGRGDKDVFTVADALGV--KLMNKVYPDAKSALEGTFDGMSVMSGGFGLCGIPENLIIALRDTGVKGITVISNNAGVDGWGLGLLLETKQIKKMVSSYVGENKEFARQYLSGELELEFNPQGTLAERCRAGGAGIAGFYTKTGVGTLVADGKETKVFNGETFVLETGLVADLSIVKAWKGDKEGNLIFRKTARNFNPMMATAGKKCVAEVEILVETGELDPDAIHTPGIYVDRIVQG-SFEKRIEQRTVTKNA
MVDDEEGMFGIFGGRFVAETLMPLILELQQAYDDAKNDPSFKAELQELSTHYAGRPSKLYYAEGLTKHVGAKIYFKREDLNHTGSHKINNCLGQILLAKRMGKTRIIAETGAGQHGVASATVSARFGLPCVVYMGATDVERQKPNVFRMKLLGAEVKPVSSGHGTLKDAMNEALRDWVSNVDDTYYLIGTAAGPHPYPELVRDFQSVIGTEAREQILEREGRLPDTIIAAVGGGSNAIGLFHPFLDDKSVEIIGIEAGGRGLEGEEHCASMSAGSPGVLHGNRTYLLQNADGQILDGHSVSAGLDYPGVGPEHSWLRDTGRVSYVPILDDEALEAFTLTTRTEGIIPALESAHAIAHAVKIAPQM-AQDKIMIVNLSGRGDKDVHTVGQLLGM--DIMKKVQSNVSDALAGLFDGMTIMAGGFGLCGIPEALIYAIRDSGVKDLTVISNNAGVDGIGLGVLLETKQIRKMISSYVGENKLFAQQYLSGELELEFNPQGTLAERIRAGGAGIPAFFTKTGVGTIIAEGKDVREFDGESYVMERGLFADLSIVHAYKGDTEGNLVYRKTARNFNPIMATASKFTVAEVEHLVDAGTIDGDHIHTPGIFVKRIVHVPNPTKHIEQRTTRPVN
M-T--KGRFGIHGGQYIPETLMNAVLELEKAYDFYKNDPKFNQELTALLNDYAGRPSRLYYAKRMTEDLGAKIYLKREDLNHTGAHKVNNALGQCLLAKKMGKTRVIAETGAGQHGVATATAAALMGLECEIYMGKEDTIRQALNVYKMRLLGAKVHAVESGTATLKDAVSETFREWVSRIDDTHYVLGSVMGPHPFPTIVRDFQAVISKEIKEQILEAEGKLPDAVLACVGGGSNAIGAFYHFIEDKDVRLIGCEAAGRGVNTAETAATIATGRLGIFHGMKSYFCQDEFGQIAPVYSISAGLDYPGIGPEHAMLYDSGRAEYVAVTDDEAVEAFEYMSRTEGIIPAIESAHAVSYAMKLAPTM-TKDQIIVINISGRGDKDCAAIARYRGED-HEMEGKVRTREEIMACFKDGQTIAVGGQAGAYMPWDLLDMLEESGVKHLTICSIDACNPGFAISRLIENGQVDKMITTHIGTNPVAQKLLAEGKLEVEFFPMGSFIEKMRDGGAGIGGFLTKTGLGTDMEKGKQIVTTDGERYILEEAIHADVALTRCRRADPLGNLAYHGTGTASHPVMATCADISIVQCDLYCDLNEISPDDVKVPAMYVDMLYTDSHEQNHIIGRIKR-GM
M-TDAHGRFGDYGGIYVAETLMEPLAELTAAYERLRVDPAFIAELDRDLKYYVGRPSPVYFAERLTKHVGARIILKREDLNHTGAHKINNTVGQALVARHMGKSRIIAETGAGQHGVASATVAARLGLKCVVYMGAVDIERQKINVYRMRLLGAEVVPVTSGSKTLKDALNEAMRDWVTNVADTFYIIGTVAGPHPYPQMVRDFNAIAGREAREQTLEQFGRLPDVITACVGGGSNAIGLFHAFLNDRDVRIVGAEAAGDGIGTGRHAASLAAGKPGVLHGNRTYVLSDANGQIVETHSVSAGLDYPGVGPEHAFLKDAGRAEYVGVTDDEALEAFHLLARTEGILAALESSHAIAQAIKLAREL-PSDGLVLANLSGRGDKDVHTIAEREGI--EIMNKLYPSAKAALADLADGQTLAVGGFGLCGIPEALIDAVREHGATNLTVVSNNAGVDDFGLGVLLESRQVRKMVSSYVGENKEFERQYLAGELELEFTPQGTLAEKLRAGGCGIPAFFTRTGVGTEVAKGKETRDFAGETYLMEKSIRADVALVKAAVADRSGNLRFASTARNFNPLCAMAGKQCVAEVERIVENGELHPDDIHLPGIFVQRLVLNATPEKRIEKLTLTE-N
M-SDASGHFGIYGGSFVSETLTHAIEELKHAYARYQHDPAFIAEFESELAHFVGRPSPIYHAARSSQEHGAQIFLKREDLNHTGAHKINNVIGQAMLAKRMGKPRIIAETGAGQHGVATATICARYGLECVVYMGSEDVKRQSPNVFRMKLLGATVVPVESGSKTLKDALNEAMRDWVANVDNTFYIIGTVAGPHPYPMMVRDFQSVIGNECLVQMPEMKSEQPDAVLACVGGGSNAIGIFYPYIKHAGTRLFGVEATGEGLESGKHAASLQRGSAGVLHGNRTYLLQDENGQVTETHSISAGLDYPGVGPEHAFLKDIGRAEYVGATDAEALDAFHYLCRTEGIIPALESAHAFAYARKLAPTM-RPDQSILVNLSGRGDKDIGTVADLSGE--DFMDKIAESVAAALADVRDGSTVLIGGFGTAGIPAELIDGLIAQGARDLTVVNNNAGNGDTGLAALLATGRVRKIICSFPRQVDSFDGLYRSGKIELEIVPQGNLAERMRAAGAGIGAFFCPTAYGTELARNKETREINGKHYVLEYPIQGDVALVKAERGDRWGNLTYRMSARNFGPVMAMAARQTIASVHEIVDLGALDPEAIVTPGIFVSKIVKIDRVATQA---GFKKAA
M-FDASGHFGPYGGSFASETLTHALTELREAYARYQHDPAFLAEFQYELAHFVGRPSPVYHAARMSREMGAQIYLKREDLNHTGAHKINNVIGQAMLARRMGKPRIIAETGAGQHGVATATICARYGLQCVVYMGAEDVKRQSPNVYRMKLLGATVVPVESGSRTLKDALNEAMRDWVANVDDTFYIIGTVAGPHPYPVMVRDFQSVIGKECLEQMPAMAAEQPDAVVACVGGGSNAMGIFHPYIPFENTRLIGVEAAGEGLDSGKHSASLQRGSSGVLHGNRTYILQDENGQITETHSISAGLDYPGVGPEHAWLQEIGRAEYVGITDKEALDAFHYLCRTEGIIPALESSHAVAHAMKLAKTM-TPQQSILVNLSGRGDKDIGTVADLSGA--DFMNKQFSSAAEALADIPDGAVVGIGGFGNSGVPLDLIDALIDHAPHELTIVSNNAGGGEVGLARLLQAGLARKLVCSFPRSADSFDGLYRSGKLALELVPQGTLAERLRAAGAGIGAFFTPTAYGTVLAEQRETRVLNGKPQVLELPLHLDYALVKAECGDRWGNLTYRKLARNFGPVMAMAARCTVASVQSIVPLGELDPESVVTPGIYVRRVVERSAAIQIR-------AA
M-KDPDGHFGQFGGSFVAETLVHALDELKAAYEQYRNDPEFLREFHYELKHFVGRPSPVYHARRWSEQLGAQIWFKREDLNHTGAHKINNCIGQILLARRMGKPRIIAETGAGQHGVATATVAARYGLECVVYMGSEDVRRQASNVYRMKLLGATVVPVESGSRTLKDALNEAMRDWVTNISNTFYIIGTVAGPHPYPMMVRDFQCVIGDECVEQMPQDAGRQPDYVLASVGGGSNAMGIFYPYIEHKDVELIGVEAAGRGLDTLEHSASLNKGMVGVLHGNRTYVLQDDDGNVMPTHSVSAGLDYPGVGPEHAWLKDCGRAQYATCTDEDALKAFHDCCRIEGIMPALESSHALAHAARIAPTL-PKDKIILVSLSGRGDKDMHTVAEYGGL--TLMDKQVSSVAQALHDVQDGATILVGGFGTAGIPTELIDGLIEQGARDLTIVNNNAGNGDVGLAALLKTGRVRKIICSFPRQADSFDDLYRSGKIELELVPQGNLAERLRAAGAGIGGFFCPTGYGTELAKGKETRLINGRWHVYEEPIHGDVALIKAERGDRWGNLTYRMAARNFGPVMATAARTTIASVFELAELGQLDPETIVTPGIHVRRVVVVPRSRTEA---GFK--A
M-FDASGHFGRFGGSFASETLTHALTELRDAYAKYQNDPEFVAEFQSELAHFVGRPSPVYHAARMSREMGAQIYLKREDLNHTGAHKINNVIGQAMLARRMGKPRIIAETGAGQHGVATATICARYGLECIVYMGAEDVKRQSPNVYRMRLLGATVVPVESGSRTLKDALNEAMRDWVANVDNTFYIIGTVAGPHPYPAMVRDFQKVIGEECLTQMPEFADRQPDAVVACVGGGSNAMGIFHPYIPFENTRLIGVEAAGEGLDSGKHSASLQRGSSGVLHGNRTFILQDENGQITETHSISAGLDYPGVGPEHAWLQELGRAQYVGITDQEALDAFHYLCRTEGIIPALESSHAVAYAMQLAKTM-RADQSILVNLSGRGDKDIGTVADLSGA--DYMNKITDTIAEALSGVQDGSTVLIGGFGTSGNPTELIDGLIAQGARELTVVNNNAGNGDQGLAALLKSGQVRKIICSFPRQVDSFDDLYRSGKIELELVPQGNLAERLRAAGAGIGGFFCPTAYGTELANGKETREINGKHYVLEHPIHGDVALVKAEKGDRWGNLTYRMSARNFGPVMATAAKHTIATVHEIVELGALDPEAVVTPGIYVSQIVKIDRVATQA---GFKKTA
M-VKQAGRYGKFGGQYVPETLMTALIELEDAYKEAQQDPAFYEELNYYLKDYVGRENPLYYAERLTKKLGAKIYLKREDLNHTGAHKINNALGQALLAMRMGKKKIVAETGAGQHGVATATVCALFDLECIIFMGKEDVRRQALNVFRMELLGAKVVSVDQGAGTLKDAVNEALRYWVANVEDTHYILGSALGPHPFPQIVRDFQRIIGLETRKQIVEREGRLPDAIVACIGGGSNAIGMFHPFVNDEDVKLYGVEAAGSGLETGLHAAAIADQKEGVLHGAYMYVLQDDNGFIQEAHSISAGLDYPAVGPEHCHLHDIGRVKYEAVTDQEALEGLQLLSRTEGIIPALESSHAIFYAAKLAKKM-KKDEILVICLSGRGDKDVQTVRDALGGI-GNM-GTIVSLEEIRHILKSDMRILVGGFGISGTPLSVLDQVLHTDIENLEIVSNNLGDSGMGLHKVFMEGKIKKAIGSFFTINKEAVMAWSKGELEIELLPQGTLAEAIRCGGAGIGGFYTKTAVGTALTKDKEIREIDGQRYVFEKGIRGDVALIKAAKADRLGNLVYHTTARNFNPVMATAADFVIAEVDEIVEVGELDPEHIVTPHIYVDYVVQSTYIKEGS--EYVE-VK
M-SDERGHFGPYGGRFLPEALMGALDELSAEYDKARLDPEFTAEFTRLLTGYAGRPSLLTEAPRFARHAGARIFLKREDLNHTGSHKINNVLGQALLTKRMGKKRVIAETGAGQHGVATATACALLDLECVVYMGEVDTKRQALNVARMRLLGAEVIPVATGSRTLKDAINEALRDWVTNVDTTHYLLGTAAGAHPFPVMVRNFHKVIGEEAREQMLRLTGRLPDAVAACVGGGSNAIGIFHGFIDDADVRLVGLEPGGKGIESGEHGATLTEGTPGTLHGAMSYLLQDDDGQTIEAYSISAGLDYPGVGPEHSWLKDTGRAEYRAVTDAEAMEAFQLLSRTEGIIPAIESAHALAGAMRLGKEL-GADAHILVSLSGRGDKDVDTAARYFKLVEDVM-KPVLTAKEAVADVADGAVLLAGGFAGAGYPMLLFEALANKGVRGLTLVCLNGGQGEVGAARLVRDGAVDTLVCSYPLGPADVREAVESGRMRMELVPQGTLAEAIRAGGAGLGGALTRTGLGTRFAEGRDVVTVRGVDYLLEPAIRGDVAFVRAHEADPWGNLHYRHAQQNFNPFMATAAKVTIAHVDRVVDDG-FEPASVHTPGVFVQRIVVEGGADGH--------PA
M-NTEAGRFGRFGGRYVPETLIPALDELETAYARLSADSGFQTEIDQALRHYCGRPTPLYHAARLSAELGLKIYIKREDLLHTGAHKINNAVGQVFLARRMGKQRIIAETGAGQHGVATATAAAVVGLPCEVYMGSEDVERQSLNVFRMRLLGAKVISVESGTRTLKDAINEALRDWVTNVRTTFYVIGSVVGPHPYPTLVRDFQAIIGREARQQMLDQAGRLPDVAMACVGGGSNAIGLFHAFRDD-PVRLIGVEAGGDGIGTGRHAATLVAGAPGVLHGAMSYMLQDANGQVQETHSISAGLDYPGVGPEHAFLKESGRAEYVAADDRTALDGFQLLARTEGILSALEPAHAIGHLARTASSL-PRGATVLVGLSGRGDKDVHVIARALGE--RVMEKVFGDATSALEGLFDGMTLMAGGFGLCGIPENLILAIRDSGVKDLTVISNNCGVDDFGLGILLATRQIRKMVSSYVGENAEFERQFLSGELEVELTPQGTLAERIRAGGAGIPAFYTRTGFGTVVAEGKETREFDGHGYVMERALTADLALVKAWKADSTGNLVFRRTARNFNPMMASAAKVTVAEVEEIVPVGELDADCIHTPSVYVNRLLKGAAYEKRIERLTTRS-S
M-SDERGHWGPWGGRFMPEALIAALDELAAEYDKARLDPEFVGEFQRLLRDYAGRPSLLTEAPRFAEHAGARVLLKREDLNHTGSHKINNVLGQALLTKRMGKKRVIAETGAGQHGVATATACALMGLECVVYMGEVDTRRQALNVARMRLLGAEVIPVSTGSRTLKDAINEALRDWVTNVDTTHYLLGTAAGAHPFPLIVRDFHRVIGVEARAQVLERVGRLPDAVVACVGGGSNAIGIFHGFLDDPSVRLVGCEPGGEGVGSGRHGATLTAGTPGVLHGARSYLLQDEDGQTTEAHSISAGLDYPGVGPEHSWLKDQGRAEYRPVTDAEAMAAFRLLSRTEGIIPAIESSHALAGALELGREL-GEGAVVLVNLSGRGDKDVDTAAAWFGLSEEAMDKVVATAAEAVADVWDGASFAVGGFGLSGVPTVLVRALYETGVRRISVVSNNCGVDGAGLGVLLAAGRIARVTASYIGENKEFARQYLGGELEVELVPQGTLAERLRAGGCGIPAFFTPAGVGTAVAEGKEVRAFDGTDYVMERGITTDFALVRAARGDRHGNLVFNRSARNFNPLAAMAGRIAVAEVEELVEPGELGPDEIHLPGVFVQRVLPLTAADKQVEKRTVR--G
M-SDAQGRFGRYGGRFVAETLIGPLTELAAAYDQARQDPAFIAAFDHDLKHYVGRPSPIYEATRLSREVGARILLKREDLNHTGAHKINNTIGQALLASRMGKPRIIAETGAGQHGVASATVAARLGLECVVYMGATDIERQKINVYRMKLLGATVVPVTSGSATLKDALNEAMRDWVTNVHDTFYIIGTVAGPDPYPRMVRDFNAIVGREARAQMLEDYGRLPDVITACVGGGSNAIGLFHAFLNDPQVRIVGAEAAGDGIETGHHAASIAAGRPGVLHGNRTYVLCDDDGQIIETHSVSAGLDYPGVGPEHAFLADSGRASYVGVTDEEALAAFHQLARTEGILAALESSHAVAQAIKLARDL-PRDALVLCNLSGRGDKDVHTIAARENL--NFMQKLYPSAQAALQGVADGQTLAVGGFGLCGIPEALIAALRDSGVTGLTAISNNAGVDGFGLGQLLATRQIKKMISSYVGENKEFERQFLAGELELEFNPQGTLAERLRAGGAGIPAFFTRTGFGTIVAEGKETRQFGEHWYVMETALTADVALVKAWKADKAGNLVFRKTARNFNPACAMAGRICVAEVEQVVEVGDIDPDQVHLPGIYVDRIVHNPSPEKRIEQRTVAQDK
M-DDEHGRFGIYGGRFVAETLMPLILDLEKEYRAAKVDEAYLAQIKDLATHYVGRPSPLYFAQRVTEHLGAKVYLKREELNHTGSHKINNCLGQILLAKRMGKTRVIAETGAGQHGVATATVCAKFDLPCTIFMGATDVERQMPNVLRMRMLGAEVRPVTAGAGTLKDAMNEALRDWVTNVESTYYLIGTAAGPHPYPEMVRDFQSVIGTEIKEQFLALKGKLPDAVVACVGGGSNAIGTFHAFLDDADVALYGAEAGGLGIAVEGHAASMTGGRPGVLHGNRTYLLQDDDGQILEGHSISAGLDYPGVGPEHSYLHDTKRVTYAPITDTEALEAFQLLTKLEGIIPALESAHGLAQLMKIAPTM-GKDQSIVLCLSGRGDKDVESVGKYLGL--KAMDKTFPDLASAVAGIEDGMVVMIGGFGGSGAPIELIHALIDRSPKKLVVVNNNAGNGRVGLAAMIDAGMVAKMICSFPRSADPFTEKYLAGEIGLEIVPQGTLAERIRAGGAGIPAFYTPASYGTDVAKGKPVAEFDGKHYVQERWLKADAALIKAELADRLGNCTYRKAARNFSPLMAAAAKLTIVQASRIVEPGEIDPENVITPGIFVNRVVEVADAKQEE---LMREYA
M-SDARGYFGAYGGRFIPEALVAAVEQVADEYEKAKADPAFAAELNALLKDYTGRPSPLTDVRRFSAEAGARILLKREDLNHTGSHKINNVLGQALLTRRMGKNRLIAETGAGQHGVATATAAALFGMECTIYMGEVDTRRQALNVARMRMLGAEVVPVTSGSRTLKDAINEAFRDWVANVDSTHYLFGTVAGPHPFPMMVRDFHRVIGQEARAQVLDRTGKLPDAVVACVGGGSNAMGVFYDFIPDAGVRLIGIEAAGEGVETPRHAATLTKGDPGVLHGSRTYVLQDEDGQTIESHSISAGLDYPGVGPEHSFLKDTGRAEYRPCTDADAMNALRLLSRTEGIIPAIESSHALAGALELGREL-GPDAVILVNLSGRGDKDMHTAAEYFGLLDAKMDKVLSSAAEAVADIPEGASLAVGGFGLCGIPSTLIGALVGAGVGGLRVTSNNCGVDDWGLGLLLREGRIARMTSSYVGENKEFARQYLSGELEVELVPQGTLAERLRAGGAGIPAFYTPAGVGTQVEEGKEVRTFDGRDHLLEEAITADFALVRAAVADRHGNLVFHAAARNFNPLAAAAGRITLVEAERIVDAGELDPDSIHLPGIHVDRVVLADPDDKRIERRTTRTAR
M-TDSAGRYGRFGGRFAPEALMAALDELTEQFQAAMADPAFTGELDRLLADYAGRPSLLTEARRFSEHAGARILLKREDLNHTGSHKINNVLGQALLTRRMGKKRIIAETGAGQHGVATATAAALLGLECTVYMGEVDTRRQALNVARMRMLGAEVVPVTTGSRTLKDAVNEAFRDWVATVDDTHYCIGSVMGPHPFPMMVRDFHRVIGTEARNQVLELTGRLPDAVAACVGGGSNAIGIFHAFIPDAQVRLYGFEAGGDGVQTGRHAATLTGGSLGVIHGMRTFLLQDEEGQTLETHSVSAGLDYPGVGPEHAWLHDTGRAVYQAVSDAEAMDAFALLCRTEGIIPAIESAHALAGALRIGAEL-DEEPVIVVCLSGRGDKDMHTAARWFGFVTAQMDKVVATAREAVADIGDGASVAVGGFGLSGVPNVLIEALHERGVRGLHVVSNNCGAMDSGLAVLLAAGQIARVTGSYIGTNKEFARRYLAGEVEFELIPQGTLAERLRAGGCGIPAFYTPAGVGTQVADGKETREFDGVECVLERAITTDFALVRAAKGDRHGNLVFAKAARNFNPLAAMAGRIAIAEVEQLVEPGRIDPDQVHLPGIFVQRVVALTAADKKIERRTVR-GA
M-NDASGHFGIHGGRFVSETLMAALEQLEHIYNTAKADPEFWKAFQDDLVNYVGRPTPLYHAKRLSDDIGAQIYLKREDLNHTGAHKVNNTIGQALLAKMVGKKRIIAETGAGQHGVATATIAARLGLECVVYMGADDVERQAMNVYRMRLLGATVVPVTSGTRTLKDAMNEAMRDWVTNVDSTYYVIGTVAGPHPYPMLVRDFQAIIGKEAKLQHYQKTGKLPDALVACVGGGSNAIGLFYDFLNDKDVKMYGIEAGGDGVDTGNHAAPLTVGRVGVLHGNRTYLMADDDGQILGTHSISAGLDYPGVGPEHSFLKDIDRVQYVPCTDEEAMVGFRECTQKEGIIPALESSHAIAYALKLAKTM-SKDQSIIVNLSGRGDKDLHTVMKRDGI--EIMSKVYDSAAAALEGIKDGQTIAVGGFGLCGIPEALIEALRDSGVKDLTCISNNAGVDGFGLGLLLETRQVKKMIASYVGENKEFERQFLSGELEVELTPQGTLAEKLRAGGAGIPAFFTATGVGTQIAEGKEEREFDGRQYILERSLVADVALVKAQKADKAGNLMFNKTARNFNPDVATAGKVTIVEVEQLVETGELDPDQIHLPGIYVHRIVVNANPEKRIEKVTTKETN
M-SDAAGHFGRYGGRFVAETLMGPIAELAAAYDAAKADPAFQQAFDADLAHYVGRPSPIYHAQRLSDAVGARILLKREDLNHTGAHKINNTIGQALLASRMGKTRIIAETGAGQHGVASATVAARLGLECVVYMGATDIERQKINVYRMRLLGAQVVPVTSGSATLKDALNEAMRDWVTHIADTFYIIGTVAGPDPYPRMVRDFNAIVGREARAQMLAEYGRLPDAITACVGGGSNAIGLFHAFLNDPGVRIVGAEAAGFGLATGRHAASIAAGRPGVLHGNRTYVICDDDGQITETHSVSAGLDYPGVGPEHAFLADAGRAQYVGVTDDEALAAFHQLARTEGILAALESSHAIAQAIKLARDL-PKDAIVLANLSGRGDKDVHTIAGREGI--VLMDKSLASCRDAVADIHDGATVMIGGFGTAGMPDELIDALIDQGARELTIVNNNAGNGDTGLAALIAKKRVRKVVCSFPRQSDSFDAAFHAGEIELELVPQGNLAARIQAAGAGLGAIFTPTGFGTELAAGKETREIDGRHYVLEYPIRADFALVKAWQGDRWGNLVYRKAARNFGPIMAMAAATTIVQVAEVVALGGLDPEHVVTPGIFVQRVVAVGG------------VH
M--DSRGYFGPYGGRFVPETLMAPLEELTQAWQEARRDRAFRRELAELLSTYCGRPTPLSFAGRLTKHLGAAVYLKREDLCHTGAHKINNAVGQCLLARRMGKARVIAETGAGQHGVAVATAAALLGLHCRVYMGTEDERRQALNVYRMKLLGAEVVGVDAGSKTLKDAINESLRDWVSSVSSTHYVMGSVMGPHPYPVMVREFQSVIGSEALLQIRKQHRSLPKMIVACVGGGSNAAGIFSAFVPYRQVDLVGVEAGGRGTRLGEHAARFSGGTPGVLHGTRSYVLQDQHGLVAETHSVSAGLDYPAVGPEHAWWHDSRRVTYVRVSDEEALDAFHLLSELEGIVPALETAHALAYVSHVAPRL-GPGQAILVNLSGRGDKDVSEVARLEGV--TLMRPVYHDPLDAIADIPDGAVIMTGGFAGRGVPVQLILALRERGVKGITLITNDTSGGWGGASYLIEAKQVKKVIVSWPVPASTLEQQLLAGELELEVVPQGTLAERIRAAGAGIGAFYTPTGVGTPFAQGKEVRTINGIEQILEYSLAADYALVHAHKADAYGNLVYRRTARNFNPPMATAATVTIAEVDEVVPAGSLDPESIVTPGIYVHRLVVKK--------------G
M-S--KGRYGIHGGQYISETLMNELIHLEECYEHYKKDPEFNAELNKLLNEYAGRPSLLYYAEKMTKDLGAKIYLKREDLNHTGSHKINNALGQALLAKKMGKTRLIAETGAGQHGVATATAAAFLGMECEIFMGKEDTDRQALNVYRMELLGAKVHPVTSGTMTLKDAVNETMREWSNRVADTHYVLGSVMGPHPFPMIVRDFQSVISQEAKEQILKTEGKLPAAVVACVGGGSNAMGAFYNFIEDQDVELIGCEAAGKGVDTALTAATIATGSLGIFHGMKSYFCQDEYGQIAPVYSISAGLDYPGIGPEHAYLHDIGRAQYVPITDDEAVDAFEYLARTEGIICAIESAHAVAQVRKIAKNY-SPDQSIIVCLSGRGDKDVAAIARYRGVD-HDM-NKIKTAQEAVAGVQDGMTIMVGGFLATGSPEILMDALVEKGVKHLTVIGNDGGKTARGIGKLLEHHMVDHIIASHLGVNPKLNEQFADGTLKYTLVPQGTLAEKIRAAAYGLGGVLTPTGVGTPLGREKKVVEINGKKYLFELPLYADYSFIRPSVADKFGNYYCSKATKNFNYVMAGASKHTIIAPEKLVEVGEIDPDYFAVAGVLVDTIVEGEKKW----------QI
M-KDKKGYFGKYGGQFVPETLVAPIDELTKAYLKYKKDKRFKEELNYYFKNFIGRPTPLYFAENLSRQFGCKIYLKREDLCHTGAHKLNNVIGQLLLAKRMGKKRIIAETGAGQHGVATATGTALFGLECTVYMGEEDIKRQALNVFRMELLGAKVIPVTSGTKTLKDAINETMRDWMANANDTFYCLGSCVGPHPYPMMVRDFQSVIGLEAKAQHFAAEKKQPNYLVACVGGGSNSIGLFYPFLDNPEVKIIGCEAKG--------AAPLSGGTIGVLHGSKSYILQSKSGQILNTHSISAGLDYSGVGPEHSYLKDTGRVKYLPVSDKEALYGFKLLSEKEGIIPALESSHAIGYLKKMK--L-NKNDTVIVCLSGRGDKDVESIKDII-----LMIEIFATAEEAIADVPDGSTIMCGGFGLCGVPENLVRALGAKGTRNLTVISNNAGVDTFGLGGLLANGQVKKILGSYFRSSEICARLQASGALEVELLPQGTMVERIRAAGAGVFGVYLPTGVGTCVAEGKEVRLFGATECVLEYPLAADYAFIRAYQGDRLGNLVYRKTARNFNPVMAKAARITIAEVEEIVEVGELDPEVIVTPGIFVKRLVKGARYERRIE--------
M-STEKGYFGEYGGSFVPPQLQNVLDILADTFEKYKDDPDFLKELDYYFKQYIGRPNPLYFAEKLSKQLGAKIYLKREDLNHTGAHKINNTIGQVLLAKRMGVKRVIAETGAGQHGVATATACALFDMECVIYMGEEDTKRQALNVFRMELLGAEVVAVTRGSRTLKDAVDAALDDLIANYENTYYMLGSAVGPHPYPTMVKHFQSVISREAKAQCLEAEGRLPDAVLACVGGGSNAIGIFADFIPDKDVRLIGVEPAGYGMETGKHAAPICAGKPGVIHGFKCYMMADEKGEPLETHSISAGLDYPGVGPEHSYLHDIGRAEYVSITDAEALEAFHLLSRTEGIIPALESCHAVAHALKMAPQM-AKDKILVINLSGRGDKDVRQIFEMMQ----KM-DKLKSAPEAIKCISSGSVVMIGGFMGCGSPKYVLDKLAETNVRNLTVISNDTDFEGVGVGKLVKRGMISRLIASHIGTNPETGRKLNSGEIAVELNPQGTLAERIRAGGAGLGGFLTPTGFGTIIENGKKKMEINGQTYLLETPLKADVALIKAYKADEFGNLVFRGATRNFNLIMATAAEYVIAEVEEHVRIGGIDPEDVMLPGIFVDCIVRGCAQN----------QC
M-SSLPGRFGPFGGRFVAETLIPALDDLESAYAAARADAAFEARRLELLARWVGRPTPLFFAENLSREVGARVWLKREDLCHTGAHKVNNTVGQVLLAKRMGKPRVIAETGAGQHGVATATACALLGLRCEVFMGAEDVRRQSPNVQRMELLGAKVVPVTSGSATLKDAMNEAMRDWVTNVATTYYCVGSVAGPHPYPSIVRDFQRVIGDEARAQILADENVLPDAVVAAVGGGSNAMGIFAGFVDDPSVKLFGVEAAGHGIASGKHAATLTAGKPGVLHGMRTYVLQDDDGQIVEAHSISAGLDYPGVGPEHAWLRDTGRAQYVSVDDEEALAGFQLLARTEGILPALESSHAIAALHPIAKQL-GKDARIVVSLSGRGDKDLNTVRDALAARGSHMAKVRSSVDEALAPLFDGARIMVGGFGLCGNAEALIAGVVKRGVRDLTLISNNAGNLGKGLNAWLEAGIVRRFIGSYIGTNEALHRAMAAGTVEVEIVPQGTFVERMRAAGAGIPAFYTPTGVGTVVAEGKDTRDFDGRTYVMERALPADFALIRARRADAFGNARFWRTARNFSPIMASAAKQTIVECDEIVPLGAIDPDDVHLPGIFVHHVLEVREHEDPFEYRTVRKSA
M-SSMTGYFGSFGGRFVPESLIAALDELDDAYTAAKKDPAFQEELAELHRTYTGRPSIITEAKRFAEHAGARILLKREDLNHTGSHKINNVLGQALLAKRLGKTRIIAETGAGQHGVASATAAALFGLECVVYMGEVDTERQALNVARMKLLGADVVPVTVGSRTLKDAINEALRDWVANVDTTHYLLGTVAGPHPFPAMVRDFHSVIGIEAREQVLALTGRLPDVIAACVGGGSNAMGIFHPFLDDEGVRLVGLEAAGDGIDTLFHAATISKGRPGVLHGARSLMLQDEDGQTLESHSISAGLDYPGVGPEHAWLDEIGRAEYRGVTDAEAMDALRLLSRTEGIIPAIETAHALHGALELGREL-GPEAIILVNLSGRGDKDMETAARYFGLLDQSMDKTVGSAHEAVADIPSGSSIAVGGFGLCGIPMVLIQALLHQGADELSIVSNNCGVDDWGLGVLLAARRIRKMTSSYVGENKEFERQFLSGELEVELTPQGTLAEKLRAGGSGVAAFFTQTGVGTPVAEGKEVRLLPGREFVLEEAITTDFALVHAAVADRHGNLVFEKSARNFSPLAAMAGGVCIAQVERLVEPGELDPDAVHLPGVFVDRVVVVGDIEKRIERRTVRRGE
M-TDQKGRFGPFGGSFVAETLVHALAELREAYDTYRNDPEFLREFHYELKHFVGRPSPIYHAKRWSEQLGAQIWFKREDLNHTGAHKVNNCIGQILLAKRMGKTRIIAETGAGQHGVATATVAARYGLECIVYMGSEDVKRQASNVYRMKLLGATVVAVDSGSRTLKDALNEAMRDWVTNVENTFYIIGTVAGPHPYPAMVRDFQSVIGTECLEQMPEETGRQPDYILAAVGGGSNAMGIFYPYLDHPNVKLVGVEAGGEGLTSLKHSASLNAGRIGVLHGNRTYVLQDEFGQVQATHSISAGLDYPGVGPEHAWLKDSNRAHYEVITDDEALQAFHNCCRIEGIMPALESSHAIAQAAKMAPGL-DKDKIILVSLSGRGDKDMHTVAEHSGI--SLMDKVYASAAKALEGVADGQTIGVGGFGLCGIPEALIAALRDTGVKNLTCVSNNAGVDGFGLGLLLETRQIKKMISSYVGENKEFERQYLAGELELEFTPQGTLAERLRAGGAGIPAFFTATGVGTIVAEGKEVREFEGKQYVMERAITPDVSLVKAHIADRSGNLIFHKTARNFNPNVAQAGQVTVVEVEKIVEVGELDPDHIHLPGIFVHRIVLNENPEKRIEQRTTR---
M-MDQAGHFGQFGGRFVPETLMPAILELEAAYEEAQKDPAFQKELDGYLKDYVGRETPLTFAKGLTEVFGPKVYLKREDLNHTGAHKINNAIGQALLTLRMGKRKVVAETGAGQHGVATATACALLDLDCIIFMGKEDVRRQKLNVFRMELLGAKIVSVDQGEGTLKDAVNEAMRYWVANVEDTHYIIGSVVGPHPFPKIVRDFQSVIGLETKKQFREVENKLPDAIVTCVGGGSNAMGMFAPFVEEESVKLYGAEAAGKGISSGQHAATLSAGKVGILHGMMSYLLQDEGGQVTEPYSISAGLDYPGIGPEHSYLMETKRVTYAGITDDEAMDGLQLLSRKEGIIPALETAHAITYAQKIAQDM-TPDESLVICLSGRGDKDVETVREKLGGS-HGM-DKVIGINEAIKDIRDGDTLMIGGFMANGAPEKLVDALIAKGIKDIILISTDTGLVTTGSGKLISRKLVKKLYASHIGTNKETGRQMNEGETEVELVPQGTLVERIRAGGYGLGGILTKTGLGTLVEEGKQRITVDGEEYLLETPLKADFALIHAAKADRNGNLVYKGSTNNFNNVMTAAANVTIVEADEVVENGEIDPNFVHTPGVFVNHVVDGG-------------NG
M-S--KGRFGVHGGQYIPETLMNEIIRLEEAYEFYKNDKDFNDELNTLLKEYAGRPSLLYYAEQMTKDLGAKIYLKREDLNHTGSHKINNVLGQCLLAKRMGKTRVIAETGAGQHGVATATAAALLNMECEIFMGKEDTDRQALNVYRMELLGAKVHAVTSGTMTLKDAVNETMREWTSRVSDTHYVLGSVMGPHPFPTIVRDFQSVISREAREQILKLEGKLPAAVMACVGGGSNAMGMFYHFIPDKEVRLIGCEAAGRGIHTDQHAATIAKGTLGIFHGMKSYFCQDEYGQIAPVYSISAGLDYPGIGPEHANLHDTKRAEYVPVTDEEAVAAFEYLAKTEGIICAIESAHAVAQALKVAKEY-TPEDSIIICLSGRGDKDVAAIARYRGVE-YEM-SKVVTRDEALTKIKDGQTIMFGDWHGELSAEEIITGMLEKGVKDIDAIAVSAGMPDQGLGRLIVEHRVKTLATTHIGLNPVARDQMLAGELEIEFVPQGTFAERIRCGGAGLGACITPTGVGTDVEIGKQKITIDGKEYLVELPMHADVAVIKAWKADTIGNVAFRLTGRATNSYMAFAADTVIVEVEELVEVGELGPDDIDVPAPVIDMVYVRTGEKKPFQRARAKA-K
M-KDFHGYFELFGGRFVPETLIPALDELESAYKEVKNAPSFWAEFDSLSHDYAGRPTPLYFAQRLTEHCGAQIFLKREDLLHTGAHKINNALGQGLLAKRMEKRRIIAETGAGQHGVAAATICAKLGLECIVYMGEKDIHRQALNVFRMKLLGAEVHPVSSGSKTLKDAINEAIRDWVTNVSDTYYLLGSVVGPHPYPVMVRDFQSVIGKEAKEQILHKCGRLPDYIIACVGGGSNAIGIFHPFVNDKDVKFIGVEAAGRGIKTLQHAASLVAGKVGVLHGAKSYVLQDDAGQIRETHSIAPGLDYPGVGPEHSYYKAIGRATYVAVDDNAALEAFQLLCQTEGIIPALEPAHAISYAVKMASSL-DKEQIIVVNLSGRGDKDVDIVVRALGM--ELMNKIVGSFDEAVADMVDGATVMIGSFGGPECPSYLIAAVARKGVKDLTIVGNTGGWGPYDPGLLVGRGQVKKGVLCFPAAPARFEQGVLQGQVELELMGQGTLCERMRAARGGIAAFYTPVGVGTVVEEGKEVREFNGRKYLLEHALKGDYSLIRAHKADRYGNLVYRGTARTFNPVMAGASTVTIAEVDEVVELGELDPECVVTPGVYVQRVVVRPKELRPW-------AM
M-TDERGLFADFGGQYVAETLMPLVRWLADEYQKAKADSAFAEELGALCRDFIGRPSPLYFAERLSAHCGAKIYLKREDLNHTGAHKINNCVGQILLARRMGKRRIIAETGAGMHGVAVATVAARFGMPCVIFMGTTDIDRQQANVFRMKLLGAEVIPVTSGTGTLKDAMNEALRDWVTQVADTFYLIGSVAGPHPYPQMVRDFQCVIGNETREQIQAKEGRLPDSLIACVGGGSNAMGLFHPFLDEPSVQIIGVEAAGHGIETGLHAASLNGGSPGVLHGNRSFFLQTGDGQIIDAHSISAGLDYPGIGPEHAFLHQIGRAEYSAVTDQEALAAFHLCSRLEGIIPALESAHALAEAFKRAPKL-PKEHLMVVNLSGRGDKDMQTVMQHLSE--SQM-DKTCPMEQAIAQIEDGMTVMVGGFGIPGTPFLLIEALRSRGCKNLTLIKNDANEKGMGIDHLLAAGQVRKLIATHIGLNANAIALMNAGRLEVEFCAQGILAERIRAGGAGIAGIVTDIGIGTRLAEGKQRLGINGQSFLFEAALRADVALIHAESADCFGNLRFAASARNFNPLMAMAADKVIVEAEQRLPLGAIGADDVHCPGVFVDAVVPIE-LTGAY-------RT
M-ADAAGHFGRYGGRFVAETLIGPLQELAAAYDAARQDPAFIAAYDKDLAHYVGRPSPIYHAERLSREVGARILLKREDLNHTGAHKINNTIGQALLASRMGKTRIIAETGAGQHGVASATVAARLGLECVVYMGATDIERQKINVYRMKLLGATVVPVTSGSATLKDALNEAMRDWVTNVQDTFYIIGTVAGPDPYPRMVRDFNAIVGREARAQMLQDYGRLPDAISACVGGGSNAIGLFHAFLNDASVKIYGAEAAGDGIASGRHAASIAAGRPGVLHGNRTYVICDDDGQIIETHSVSAGLDYPGVGPEHAFLADSGRATYQGITDDEALAAFHLLAHTEGILAALESSHAVAQAIKLAREL-PKDALVLCNLSGRGDKDVHTIAAREGL--TLMDKTLASCGAAVADIHDGATVMIGGFGTAGMPEALIDALIAQGARELIIVNNNAGNGERGLAALIKHRRVRKIICSFPRQSDSFDSAYRAGELELELVPQGNLAARIHAAGNGLGAIFTPTGYGTALAAGKETREIDGRHYVLEYPIRADFALIKAQYGDRWGNLVYCKTARNFGPLMAMAADCTIAQVERVVELGDLDPEAVITPSIFVQRLVAVATRQ------GVC-TP
M-TDERGHFGIYGGRFVAETLMPLILQLEKAYAEAKSDPAFKREMDSHLKHYVGRPSPLYFAERLTSHFGAKIYFKREDLNHTGAHKVNNVLGQIMLAKRMGKPRVIAETGAGMHGVATATMCAKFGLECVVFMGAVDVARQQPNVLRMRALGAEVRPVEAGAKTLKDAMNEALRDWVTNVSNTFYCIGTVAGPHPYPMMVRDFQCVIGDEVRVQMQEAEGQLPDSLIACIGGGSNAMGLFHPFLDDRQVDIYGVEAAGHGLDK-KHAASVAGGRPGVLHGNRTYLLMDNDGQIEEAHSISAGLDYPGIGPEHAWLADLGRVKFLSATDKEALTAFQLCSRLEGIIPALEPCHALAKLPEIAPNK-PKDHLIVVNLSGRGDKDLESVAHHLKG--KLMDKRAATAAEALADVSDGATVLISGFGGAGFPNVLIRALRDRGPKDLTLVVNSATHRYSLTHELIEAGLVRKVICTAARGHSKFERQWTEGKIELECVPQGTFTERIRAGGAGIPAFYTPVGFGTELAKGKEVRNFKDRDYVLEHALTGDVALIRADAADCYGNLSFRYAQMNFGPVMATAARLAIAEVRAVLD-EPMPHDQVRLPGVYIDRVVAVA--------------S
M-S--KGRFGIHGGQYIPETLMNAMLELKEAYEKYKDDPEFKRELSEMLNEYAGRPSRLYYAKRMTENLGPKIYLKREDLNHTGSHKINNVIGQMLLAKRMGKTRVIAETGAGQHGVATATVAAMMGMECEIFMGREDCERQALNVYRMRLLGAKVHPVDAGTATLKDAVSETFREWTSRIDDTHYVLGSVMGPYPFPEMVRDFQAVIGREIREQMLEMEGRLPDVVMACVGGGSNAIGAFYDFIPDREVRLIGCEAAGRGIDTPETAATISTGRVGIFHGMKSYFCQDEFGQIAPVYSISAGLDYPGIGPEHAHLHDVGRAEYVAVTDDEAVGAFEYLSRMEGIIPAIESAHAVAHAMKVAPGM-DKDTIIVINLSGRGDKDCAAIARYRGED-YEM-NKMITAEEAAKLVKDGSVVMIGGFMSIGTPEILMDALIADDTKDLTVIANDAGTQTTGIGKLVAEKRVKKLIASHIGLNPEMGRQMSAGEAEVELVPQGSLAEMIRAGGAGLGGVLTPTGLGTDVANGKQTVVVDGKEFLLERALRADVALIRGSIVDKAGNVFYNATTRNFNPMMATAADVVIVAAEKIVEVGEIDPNYVMTPYIFVDYIVGG--------------ER
M-S--KGRYGVHGGQYIPETLMSELIRLEEAYEFYKNDAGFKRQLDTLLKEYAGRPSLLYFAEKMTRDLGAKIYLKREDLNHTGSHKINNVLGQVLLAKKMGKTRVIAETGAGQHGVAAATAAALLDMECEVFMGEEDTRRQALNVYRMELLGAKVHPVMSGTRTLKDAVNETMREWTRRVHDTHYVLGSVMGPHPFPMMVRDFQSVIGREARAQMLEREGRLPSAAVACVGGGSNAMGLFYAFIPDETVRLIGCEAAGLGLDTGKHAATIAMGSPGVFHGMKSYFCQDEYGQIAPVYSISAGLDYPGIGPEHAYLHDTGRAEYVPVTDSEAVEAFEYLARTEGIICAIESAHAVAHVRKIAPSM-GPDEILLVCLSGRGDKDVAAIARYRGVD-HEM-NKTAEIGEVIDRVQDGMTIMIGGFLGVGSPLNCLEKLAQKDVKDLTVIAIVNSGGSFDLAALFERRRVRKFITAHAGTCPEAVRAFKSGELEIEYYPMGTLIEKIRAGGAGLGAVVTPIGVGTLVEQGKEKLTIGGKEYLVELPLRADMAFIKGYRADTTGNVQYRGISINSNPVIASAAEYTVAEVNEIVAPGEIDPERVGTPGIFVNSVVQGYSLPQQQRRMWTKSIA
M-T--KGKYGIHGGQFTPETLMNAIIEVEKAYAYYKNDKDFQDELTELLNEYAGRPSRLYFAEKMTADLGAKIYLKREDLNHTGSHKINNVLGQALLAKKMGKTRLIAETGAGQHGVATATAAALMGFECEIFMGKEDTDRQALNVFRMELLGAKVHVVTSGTMTLKDAVNETFREWTTRVDDTHYVLGSVMGPHPFPEMVRDFQSIISKEAREQILTKEGKLPSAVIACVGGGSNAIGAFYHFIPDKEVRLIGCEAAGKGVDTVQNAATIANGTLGIFHGMKSYFCQDEYGQIAPVYSISAGLDYPGIGPEHANLHDTKRAEYIPITDDEAVAAFEYLSRTEGIIPAIESAHAIAYAMVLAPKM-NKDEIIMVNVSGRGDKDVAAIARYKGEQ-YEM-AVQITAQEAVKKIVAKSAVMIGGFLGAGVPLVMLDEIAKSGIKELTVISIGAGYRGGGIGKLVLNKQIIKYITAHVGTDPNLIKQIVGGEVEMELSPMGTFVERIRAGGAGLGAVVTPVGMGTEVEEMAEKIIVDGKPYLLFKPIRAAVAVIKAHRGDLLGNLQYQGMS-NTSPIMATAADIVIAEVDEIVAVGEISPENVGTPGIFVDYLVQGHTYQKRKEELWIATKL
M-T-VKGRFGRFGGQFVPETLMTSLEELELAYEEAKKDPSFQEELDYYLKQYVGRETPLYFAERLTKKVGAKIYLKREDLNHTGAHKINNAIGQALLAKRMGKKKIVAETGAGQHGVATATACALLDMECIVYMGAEDVRRQQLNVFRMELLGTKVVAVEKGSATLKDAVNEALRHWVTHIEDTHYILGSALGPHPFPTIVRDFQRVIGDETRAQILQQEGRLPDTVIACIGGGSNAIGMFFPFVEDQDVALYGVEAAGSGVNTDKHAAAIHVGKTGVLHGAFMYLLQDDNGFVQEAHSISAGLDYPGVGPEHCHLHETGRAAYPSVTDEQALEGVKLLCETEGILPALESAHAIYYASQFAKNR-PADEIVVVCLSGRGDKDVHTLMDKLGG--LKMKRIFSSAEEAVSQIQDGTILMVGGFGLVGIPEQLILALEEKGVKDLTVISNNCGIDDWGLGLLLRKKQIKKIIASYVGENKEFERQVLSGEIEVELTPQGTLAERIRAGGAGIPAFYTPAGVGTITSEGKEIRNFNGKEYVLETALNADFSIIRAAQADHLGNLIYNKTAQNFNPIMAAAGKVTIAEVEEIVETGVLDPNMIQTPSIYVQGILQA-KQEKKIERLTVR---
M-NNAPGYFGSFGGRWMPEALIAALDELENTFREAKVDPEFATQIADLNRNYTGRPSPLTEATNFARHAGVRVFLKREDLNHTGSHKINNVLGQALLAKRMGKSRVIAETGAGQHGVASATAAALLDLDCVVYMGAEDCRRQALNVARMKLLGATVVPVATGSKTLKDAINEALRDWVANVDTTHYMLGTAAGAHPFPAMVRYFHQVIGDEARSQVLERTGRLPDAVCACIGGGSNAIGIFHAFLDDPSVAIHGFEAGGEGIETGRHAAPITLGLPGVLHGAKSYLMQDDDGQTIESHSISAGLDYPSVGPEHAYLADIGRVSYEPITDREAMDAFGLLCRTEGIIPAIESAHALAGALKVGQRMDSNKRIVIVNLSGRGDKDVGTAAEWFDLLGVSMN-FADSVQEAVAGISDGSTVMIGGFGNAGQPFELIDALLECGATGLTVVNNNAGQGDQGLALLIKEGRVKKMICSFPRQSDSFDAKYKAGKIELELVPQGNLAERIRAAGAGIGGFFTPTGYGTMLAEGKETRIIDGRGQVFETPIHADVALIKALKADGKGNLVYRKTARNFGPIMAAAAKHTIVQVSEVVPVGGLDPENIVTPGIYVNTVVRVAASSSAG-------VA
M-N-KKGRFGTHGGQYLPETLMNAIIELEEAYERYKDDTAFKEELKDLLENYAGRPSLLYYAERMTRDLGAKVYLKREDLNHTGSHKINNVLGQVLLAKKMGKTRVIAETGAGQHGVATATAAALMGMECEVFMGKEDMERQALNVYRMELLGAKVHPVASGTGTLKDAVNETLREWTSRISDTHYVLGSVMGPHPFPTIVRDFQSVIGKEVKKELLAKEGRLPDALIACVGGGSNAMGLFYDFIGDDSVRLIGCEAAGHGVDTDQNAATIAGGTPGIFHGMESYFCQDEYGQIAPVYSISAGLDYPGIGPEHAWLHDTGRAEYVPVTDGEAVEAFEYLSRTEGIIPAIESAHAVAYAKKAAAGM-GKDKIVVVNISGRGDKDAAAIARYRGVD-HDM-EKITTAEKAVKKIKSGDILLVGGFLQAGSPETLIRAVLDTDAGALTVVSNDTGTAETNMIRLMETGRVTSVVASYIGANPLTGKMMIDDPGSVTLFPQGTLAEKIRAAGAGLAGFYTPVGVGTVVEEGKEKKEIGGREYLLETALRGDVALIRATKADRSGNCFMRGATKNFGAVMAPAADYVVVEAEEIVAVGEIDPELVTVPGIFVDAVVQAG--------------E
M-VDSKGKYGGFGGRYVPETLIGALNELEAEYNKALQDEGFLQELDEYLTEFVGRETPLYHAKNLSDHIGAKIYLKREDLNHTGAHKINNTVGQGLLAKRMGKKKIIAETGAGQHGVATATICANLGLECIIFMGKEDVRRQELNVFRMELLGAEVVSVDAGRGTLKDAVNATLRHWVANVDDTHYILGSVLGPHPFPQIVRDFQSVIGSETREQVMEKEGRLPDSVVACIGGGSNAMGMFYPFIEDEGVDLIGVESAGKGLDTDEYAASISKGRVGVLHGAKMHLLQDDAGQIQEAYSVSAGLDYPGIGPEHSHLHTTGRVNYVSRNDMEALAAFELLSRKEGIIPALESAHAVAEAIEAAKGR-RSDEVVVICLSGRGDKDVSEVKRLLRGG-NEMESKITDIKSALQPVKDGDTLMVGGFGLVGAPLSLIDELTKLDVKELTVVSNNVGEAGKGLGILLDQGKLKKAIGSYFTSNREVAKWYNAGKLELELLPQGTLSEAIRAGGAGIGGFFTKTSVGTDLAKGKETKEIDGEEYVFEKALKSDVSLVRAHKADKLGNLVYYKTARNFNPMMATAGKYVVAEVDEIVEVGELSPEEIATQHIYVDKIILAEQVLTKE--GVVQ--K
M-VVKAGRYGRFGGQYVPETLMTALNELEQAYDEAIADPSFLEELNYYLKEYSGRETPLYFAERLTQSLGAKIYLKREDLNHTGAHKINNTIGQAILAKRMGKNKIVAETGAGQHGVATATVCALFDMDCVVFMGKEDVRRQELNVFRMELLGAKVVSVDQGSGTLKDAVNEALRYWVSNVEDTHYILGSALGPHPFPRIVRDFQRVIGVETRKQIFEKEGRLPDAVVACVGGGSNAIGMFHPFVEDDTVSLYGVEAGGSGIASGLHASATAEAKEGVLHGAYMYILQDENGFIQEAHSISAGLDYPAVGPEHSYLHDIGRVKYTSVTDSEALEGLQLLSKKEGIIPALESSHAVHFAAKLAKEM-NADQILVICLSGRGDKDVQTVRDALGG--GKM-NKIIDSKEIRKLFKSGDQILTGGFGLSGTPLTIIDELLETDIKDLTVVSNNLGDLGQGLHKLFMQGKIKKAIGSFFSINREAVIAWSKGELDIELLPQGTLAEAIRCGGAGIGGFYTKTAVGTELSEGKEERVIDGERYIFEKAIKGDVAIIKAAKADRLGNLVYYTTARNFNPMMATAGKIVIAEVDEIVEVGELDPEYIVTPHAYVDYVIQSKYSKVGS--EYVE-SR
MSTLLNPYFGEFGGMYVPQILMPALRQLEEAFVSAQKDPAFQAEFTDLLKNYAGRPTALTKCRNLTEGTKTTLYLKREDLLHGGAHKTNQVLGQALLAKRMGKTEIIAETGAGQHGVASALACALLGLKCRIYMGAKDIERQSPNVFRMRLMGAEVIAVHSGSATLKDACNEALRDWSGSYETAHYMLGTAAGPHPFPTIVREFQRMIGEETKVQVREKEGRLPDAVIACVGGGSNAIGMFADFIDETSVGLIGVEPAGHGIETGEHGAPLKHGRVGIYFGMKSPMMQTDEGQIEESYSISAGLDFPSVGPQHAFLNSIGRAEYVSITDNEALDAFKELSRHEGIIPALESSHALAHALKMMRENPEKEQLLVVNLSGRGDKDIFTVHDILKARGEIMDKSVPTLTDAVAGINDGATIMIGGFGPAGQPTQLIDALIEQGARDLTIINNNAGNGEIGLAALLKAGRVRKMICSFPRQVDSFDDLYRRGKVELELVPQGNLAARIQAAGAGLGAIFTPTGYGTPLAEGKETREIDGRHYVLEYPIKADFALIKAHQGDRWGNLVYRKAARNFGPIMATAAKTTIAEVTNLVALGELDPENVVTPGIFVQRIFSLENLNH-----QAL-RA
MSTLLNPYFGEFGGMYVPQILMPALRQLEEAFVSAQKDPEFQAEFSDLLKNYAGRPTALTKCRNLTAGTRTTLYLKREDLLHGGAHKTNQVLGQALLAKRMGKTEIIAETGAGQHGVASALASALLGLKCRIYMGAKDVERQSPNVFRMRLMGAEVIPVHSGSSTLKDACNEALRDWSGSYDTAHYMLGTAAGPHPFPTIVREFQRMIGEETKAQILEREGRLPDAVIACVGGGSNAIGMFADFIDETDVGLIGVEPAGHGIETGEHGAPLKHGRVGIYFGMKSPMMQTDDGQIEESYSISAGLDFPSVGPQHAFLNSTGRADYVSITDNEALEAFKELSRHEGIIPALESSHALAHALKMMRENPEKEQLLVVNLSGRGDKDIFTVHDILKARGEIMDKSVSTLSDAIAGIHDGATIMIGGFGPAGQPTYLIDALIEQGARDLTIINNNAGNGEVGLAALLKAGRVSKMICSFPRQVDSFDDLYRRGKVELELVPQGNLAARIQAAGAGLGAVFTPTGYGTPLAEGKETREIDGRHYVLEYPIKADFALIKAHHADRWGNLVYRKAARNFGPIMATAAKTTIVEVSRLVTLGELDPENIITPGIFVQRVFSLENTV------TAQ-SA
M-M-SKGRFGIHGGQYLPETLMNAVIELEEAYRRYREDPDFNRDLSELFCEYAGRPSRLYFAKRMTADLGAKIYLKREDLNHTGAHKINNVLGQALLAQRMGKTRLIAETGAGQHGVATATAAALLGMECVVFMGEEDTKRQTLNVYKMRLLGAEVVPVSTGTATLKDAVSEAMREWTGRISDTHYCLGSVMGPHPFPTIVRDFQSVISREIKQQLLEKEGKLPDAVIACVGGGSNAIGAFYHFIGDASVRLIGCEAAGRGVDTPDTAATIATGRLGIFHGMKSYFCQDAYGQIAPVYSISAGLDYPGVGPEHAWLHDTGRAEYVPITDNEAVDAFEYLSRLEGIIPAIESAHAVAYARKLAPSM-GGDQIIVINISGRGDKDCASIARYRGEE-SEM-SKVRAREEIIAKFHDGQIIAIGGQTGQYMPERLIQCVLDSGARHLTIYSIDTSDPGTGVGRLIRAGVVDRIITTHVGTNPETNAQIQAGTLRAEFSPMGSFIERIRCGGLGLGGVLTKTGLGTVVEDTKQTVEVNGERYLLEPALRADVALTRCRQADPLGNLVYRGTGHASHPVVATCGDLSIVECDHFCDLGEIGPDEVGVPGMFVDMILV-----------------
M--DKNGRYGRYGGRFVPETVMPALIELENYYLKLKDDAAFQQELAFYLGQYAGRPTRLYFAENLTAYYRGKIYLKREDLLHTGAHKINNAIGQALLARRMGKGRIIAETGAGQHGVATATVAALFGLKCRVYMGEEDMERQALNVFRMRLLGAEVVPVTSGTGTLKDATSEAIRDWVTNVRDTHYIIGSVVGPHPYPMLVRDFQAVIGEEVKEQMVKMAGRQPSYLIACVGGGSNAMGIFYPFHDQPEVKKIGVEAAGKGLATGQHAASLTQGRPGVLHGALSYLLQDDDGQVIPAYSVSAGLDYPGVGPEHAFFKDEGIVTYTAVTDEAALAAFQRLAKLEGIIPALESAHALAFLDELMPAT-NPDDIVVVCLSGRGDKDVQMAANILGGLAHVM-NKVMDLDKVMEKVHDGATIMIGGFLGVGAPLKCIEKLVERQVKDLTLIAVVNSGGGFDLAPLFKNKQVKKFITAHTGTCPEALEIYKSGELEVEFYPMGTWIEKIRAGGAGLGGVLTPIGVGTLVEEGKQKLTINGKEYLLELPLRADFAFIKGYRADRLGNVQYRGVSINSNPILAMAADYTVAEVNEIVEVGDIEPERVGTPGIFVKAVVQGYTFAEHQKDLWVRT-S
M-TDQRGRFGIFGGRFVAETLMPLILSVERAYEEAKADPDFQATIDRYARDYVGRPSPLFEAERLTAHVGARIFFKRDELNHTGAHKINNCLGQVLLAHRMGKTRIIAETGAGQHGVATATVCALFGLPCTVFMGATDVERQKPNVFRMKLLGAEIVPVTSGRGTLKDAMNEALRDWVTNVDNTFYVIGTAAGPHPYPAMVRDFQSVIGREARAQILEREGRLPDTIMACIGGGSNAIGLFHPFLDDQDVEIIGVEAAGRGLETSDHAASLAGGAPGVLHGNRTFLLQDEDGQIAEGHSISAGLDYPGIGPEHAWLHTTGRVTYQNATDREALDMFALLSRLEGIIPALEPAHALARAVDKAAQL-PQSALLLLNLCGRGDKDIFSVAAHLGV--DIMNKVYENAEAALEGPFDGMVVMSGGFGLCGIPETLTLALRDSGAKELTVIANNCGVDDWGLGLLLQTRQIKKMISSYVGENKIFEEQYLSGEIELEFNPQGTLAERIAAGGKGIPAFYTKTGVGTIIADGKEEREFNGERYIMETALIADLSIVRAWKGDTLGNLVYRKTARNFNPMMATAGKVCIAEVEHLVEPGELDPDMIHTPGIFVDRILQA-DQEKRIERVTTREAA
M-S--EGRYGEYGGQYIPETLMNAVHELEEAYNTYKEDPDFVAELDDLYRNYAGRPSRLYYAEKMTKDLGAKIYLKREDLNHTGSHKINNVLGQVLLAKKMGKTRVIAETGAGQHGVATATAAALMGMECEVFMGKEDTDRQALNVYRMELLGAKVHAVTSGTMTLKDAVNETMREWTRRMDDTLYVLGSVMGPHPFPMIVRDFQKIIGKEIKEQIAEREGRLPDAVIACVGGGSNAMGAFYEFIPHKEVQLIGCEAAGLGVDTSKHAATIAKGSEGIFHGMKSLFCQDEYGQIAPVYSISAGLDYPGIGPEHAHLAGTGRARYVPITDEEAVAAFEYLSRTEGIIPAVESAHAVAYARKLAPTM-EKDKIIVINISGRGDKDVAAIARYRGVE-YEM-DKVTRLETAVDSIRSGSTIMVGGFTISGCPLGLLRELSKRPVNNLTTISEDIGFANEAIRELFTGGRIRRVCASFIGANPFVNELIQKGELEYELIPQGTLAERIRAGGSGIGGFYTPTGIGTIAEKGKEKKVIHGKEYLLELPLRADVALVKAYKADSMGNAVFKYSSANFNPLMAMAADTVILEVEKLVELGEINPELVQLPGIFVDQVVLPERRAADV-------QT
----------------MSETLAQAVTELGEAYRHYRRDPAFIAEFRNELAHYVGRPSPVYHAKRLSDETGAQIFLKREDLNHTGAHKINNVIGQALLARRMGKPRIIAETGAGQHGVATATICARYGLECVVYMGSEDIRRQMPNVQRMQLLGATVTSVDSGSRTLKDAMNEAIRDWVANVDRTFYLIGTVAGMHPYPMMVRDFQSVIGKECRVQMPDMLGRQPDAVVACVGGGSNAIGIFHPYISEESVRLIGVEAAGLGLDSGKHAASLQRGRPGVLHGNRTYIIQNEDGQVMETHSISAGLDYPGVGPEHALLHDIGRVEYVGITDEEALHAFHYLCRAEGIIPALESSHAVAYALKLARDM-RPDQAVLVNLSGRGDKDMGTVMEYMAAS-APMDKVYRSAEQALDGVKDGQTIGVGGFGLCGIPEALIRALRDSGVRGLTCVSNNAGVDGAGLGQLLETRQVRKMVSSYVGENKEFERQYLAGELEVEFTPQGTLAEKLRAGGAGIPAFYTRTGVGTIVAEGKEIRHFDGHDYVLERAIVPDVSLVHAWKADRSGNLIFRKTARNFNPNVAMAGRVTVVEVEHLVEVGDLEPDEIHLPGIFVHRIVVNANPEKRIEQRTTRS-A
M-TLLNPYFGEFGGQYVPQILMPALKQLEEAFISAQRDPQFQAEFIDLLKNYAGRPTALTLCKNLTAGTKTKLYLKREDLLHGGAHKTNQVLGQALLAKRMGKTEIIAETGAGQHGVASALACALLGLKCRIYMGAKDIERQSPNVFRMRLMGAEVIPVHSGSSTLKDACNEALRDWSGTYDTAHYMLGTAAGPHPYPTIVREFQRMIGEETKAQMLEREGRLPDAVLACIGGGSNAIGMFADFIDDASVGLIGVEPAGLGIETGQHGAPLKHGNIGIYFGMKSPMMQTSEGQIEESYSISAGLDFPSVGPQHAYLNSIGRAEYVSITDDEALEAFKALSRHEGIIPALESSHALAHALKMIRETPEKEQILVVNLSGRGDKDIFTVHDILKARGEIM-NKKLDAAQFRALLHDGMSIMFGGFMGIGTPEYLVAEIIKSGVKDLVLIGNDTGFIDTGVGPLIANGQVKKVIASHIGTNPETGKKMISGELAVVLVPQGTLVEQIRAGGAGLGGFLTPTGVGTVVEEGKQILTLDGITYLLERPLRADLAILEAGLADQQGNLIYHLTARNFNPLMALAADTVVAQIDTLVAVGDLNPENIVTPGALVDHLFMGA-------------GA
M-TNEKGRFGVHGGQYIPETLMNAVIELEKAYDHYRSDPQFGSELTSLLNDYAGRPSRLYYAEKMTKDLGAKIYLKREDLNHTGAHKINNVLGQALLAKKMGKTRLIAETGAGQHGVATATAAALMGMECVVYMGREDTERQALNVYKMRLLGAEVVPVDSGTGTLKDAVSAAFREWTNRIADTHYCLGSVMGPHPFPTIVRDFQSVISKETREQILKKEGRLPDAVLACVGGGSNAIGSFYHFINDPSVRLIGCEAAGRGVDTLETAATIATGRLGIFHGMKSYFCQDQYGQIAPVYSISAGLDYPGIGPEHAHLHDTGRAEYVPVTDEEAVNAFEYLSRTEGIIPAIESAHAVAHAMKLAPKM-GRNQIMVITISGRGDKDCVSIARYRGED-HEMNKPLITAKQAAERIPDGAILMIGGVLGCGQAHSIISELKNSDKKNFTLIGNDAGESYYGVSALIHNRQVRRVIATHVGMSPEVGQQSNEGFLEVDLVPQGSLAEMIRAGGAGLGGVLTPVGVGTIVESSNRKLTIDGKDYLLMKAIHADVALLGGYEADLMGNIWYKGTMRNFNVPMATAADLVIAETEHLVEVGTIKPENVMTPGILVDYIVKGE-------------NG
M-TLLNPYFGEFGGQFVPQILIPALRQLEEAFVSAQKDPEFQAEFTDLLKNYAGRPTALTLCKNLTAGTKTKLYLKREDLLHGGAHKTNQVLGQALLAKRMGKSEIIAETGAGQHGVATALACALLGLKCRVYMGAKDVERQSPNVFRMRLMGAEVIPVHSGSSTLKDACNEALRDWSGSYETAHYLLGTAAGPHPYPTIVREFQRMIGEETKAQILEKEGRLPDAVLACVGGGSNAIGMFADFIDDTHVRLIGIEPGGLGIESGQHGAPLKHGRVGIYFGMKSPMMQTSDGQIEESYSISAGLDFPSVGPQHAYLNSIGRADYVSITDDEALDAFKALCRGEGIIPALESSHALAHALKMIKAEPEKEQLLVVNLSGRGDKDIFTVHDILKDRGEIM-NKVIDASHFRSYLFDGMTIMFGGFMGVGTPKLLVDEIIKSGVSDLTLIGNDTGFVDTGVGPLIVSGQVKKLITSHIGTNPETGRRMISGELDVELVPQGTLAERIRSGGAGLGGFLTPTGVGTIVEENKQKITINDITYLLELPIKADLAILQASIADTSGNLIYHLTARNFNPLIALAAKKVVAQCEQVIPVGQLAPECIVTPAALVDHLYLG--------------EK
M-EDPVGFFGRYGGQFVPETLMKAVKELEAAYEDAKNDAEFQKEYHHYLSEYVGREQPLTFAARMTEAWGPKIYLKREDLNHTGAHKVNNAIGQALLAQRMGKRKIVAETGAGQHGVATATICALFDLDCVVFMGEEDIKRQQLNVFRMKLLGARVESVSKGSGTLKDAVNEALRYWVTNVEDTHYLIGSALGPHPFPTMVRDFQSVIGKETKRQILDKEGRLPDAIVACVGGGSNAIGMFHPFVSDEKVRLIGAEAAGEGVDTERHAATLTKGSEGVLHGAMMKILQDDAGQVQEAHSISAGLDYPGIGPEHAHLADSGRVTYQAITDDEALASVIEMSRLEGIIPALESAHAVAEAKKQAQSM-TADELLVICVSGRGDKDMATYAEKMEG--LSMKPIYNSAKEAVEPIQDGATIMVGGFGLVGIPEQLILALVDKGVKDLTIISNNCGVDEWGLGLLLKNKQIKKMIGSYVGENKEFERQVLSGEIEVELTPQGTLAEKMRAGGAGIPAFFTPAGVGTTVAEGKEIREFDGKEHVLEMALKADFSLVRAYTADKMGNLVYNKTAQNFNPLAAAAGKVTIAEVEHIVEIGDIDPNHVQTPSIYVQGLLQA-DQEKRIERLTTR---
M----KGRFGAHGGQYVPETLMNALIEIEKAYDFYKNDAAFNAELNDLLANYAGRPSLLYDAARMTKDLGAKIYLKREDLNHTGSHKLNNVLGQALLAKKMGKTRVTAETGAGQHGVATATAAALMDMECEIFMGREDTERQALNVYRMELLGARVHPVTSGTMTLKDAVNEALREWTARIGDTHYIFGSVMGPHPFPTLVRDFQSVIGREVKAQLLAREGKLPDACVACVGGGSNAIGLFYDFIGDPSVRLIGCEAAGLGADTARTAATIATGTPGIFHGMKSYFCQDEFGQIAPVYSISAGLDYPGIGPEHAHLHDIGRAEYVPVTDDEAVDAFEYLSRLEGIIPAIESAHAVAYARKLAPAM-GKEQIIVINLSGRGDKDVAAIARYKGVD-HEM-NKLTTAEEAVKKVKDGDTLLVGGFLMAGSPETLIKALLETSAKDLTIVSNDTGTVDSNMIKVMQQGRVKKVHGSYIGSNPMTGQMLIDDKDSVTLYPQGTLAEKIRCGGAGIAGFYTPVGVGTIIEDGKEKRTFDGKDYLLETALRGNVAFVKATVADKFGNCFMRGSTKNFGAIMARAADYVVAEAKKIVEVGELDPELVTIPGIFIDALVQSE-------------DA
M-SVDTGFFGEFGGSYVPEPLQPVLKRLDEAFQAYKDDPEFKRELEAYVKDFVGRPSPLYFAERLTQKLGAKIYLKREELNHTGSHKINNVLGQILLAKRMGAKRIIAETGAGQHGVATATGCAMFGMECVIYMGEEDTKRQALNVFRMELLGAKVVPVTRGTRTLKDAVDAALEDLVENYENTFYLLGSAVGPHPFPTIVRHFQSIIGREAREQILEQEGRLPDLVTACVGGGSNAIGLFYPFVSDETVKMVGVEPGGRGSGLGEHAAPINYGTPGVIHGFKCYVMQDDDGNIQPTHSVAAGLDYPGVGPEHSYYHSIGRAEYTTVTDEEALEAFQVLSKAEGIIPALESAHAVAYAMKVAPEM-ERDQIIVVNLSGRGDKDVEQVFRLLN----TM-GKVGEIGEALDRIRDGCTLMYGGFGGVGTPPTLVDGILAKGVQDLVLIGNDAGFPDIGIGRLVSAGRVQHLITSHIGSNPVAGKLMNEGKMKVEFSPQGTLAERIRAGGMGLGGILTDVGIGTMADKGKEKVVVSGKTFLVEPALTAEIAIVYAKKADTFGNLVYDKSARNFNPLVAMAGAYTIAEAEEIVPAGTLNPEDIVTPGIFVDMVVQSSGISWKWEK-----MG
M-T-VKGRFGEYGGQFVPETLMTPLLELERAYEKTKNDPEFLALFHYYLQQYVGRETPLYFAERLTAKCGAKIYLKREDLNHTGAHKINNAIGQALLAKRMGKKKVVAETGAGQHGVATATACALLDLECIVYMGAEDVKRQALNVFRMELLGAKVVAVDKGSATLKDAVNEALRHWVTNVEDTHYILGSALGPHPFPTIVRDFQRVIGDETRTQIIEQEGRLPDTVIACIGGGSNAIGMFYPFVEEQNVQLIGVEAAGAGLTTDKHAAAIYGAQKGVLHGAYMYLLQDDNGFIQEAHSISAGLDYPGVGPEHCYLNDIGRALYESVTDVEALEGVKLLAETEGILPALESAHAIYYAAQLARSK-SADEIIVVCLSGRGDKDVHTLIDAIGG--EAM-VEILSPQEAMQYVQTGMSVMVGGFGLVGSPLTLIQALIERDVTELTILSNNIGESGKGLGKLLQQGKIRKAIGSYFTSNRDVVRLYNEKKLEVELLPQGTFVEAIRAGGAGLGGFYTKTGVGTKIAENKKIEIIDGEEYLFQKSLQADIAIIRAWKADRAGNLLYYKTARNFNPNMATAAKFVIAEVDEIVEIGDIQPDEIITPHLYIDALVKSEITIYDL-------EK
M-IKSNGRFGIHGGQYIPETLMNAINELEKAYNYYKEDEDFNKELTVLLNEYAGRPSRLYYAKKMTEDLGAKIYLKREDLNHTGAHKINNVLGQALLAKKMGKKRIIAETGAGQHGVASATAAALMGMKCVVFMGEEDTNRQALNVYKMKLLGAEVVSVKSGTKTLKDAVSEAMREWVSNIEDTHYCLGSVMGPHPFPVIVRDFQAIISKEIKYQIIEKESRLPDAVIACVGGGSNAIGAFYDFIQDKDVALIGCEAAGLGIDKIETAATINTGKIGIFHGMKSYFCQNEYGQIAPVYSISAGLDYPGIGPEHAYLSDIKRVKYVAITDDEAVDAFEYLSKIEGIIPAIESSHAIAHAMKIVPNM-DKDKIVVINLSGRGDKDCISIAKYRGEN-SEM-NKIVSLDFAMDHVKDGMTLMIGGFLGVGTPEIFIDELIKREIKDLTIIANDTSFVDKGLGRLIESKQVKKVIASHIGTNPETGRQMNEKEMEVELVPQGTLAERVRSGGTGLGGVLTPTGLGTMVEEGKQKIEVDGVTYLLETALRADVALLLGHKVDKKGNTLYDKSARNFNPLMAMAADTVIMLAENLVEVGDIDAEHIITPGILVDYIVKG---------------E
M-RDESGHFGRFGGRFVAETLVHALDELKEAYAKYKDDPDFLAEFHYELKHFVGRPSPVYHAKRWSEILGAQIWFKREDLNHTGAHKINNCIGQILLARRMGKTRIIAETGAGQHGVATATVAARYGLECVVYMGAEDVRRQALNVYRMKLLGATVVPVDSGSKTLKDALNEAMRDWVTNVDNTFYIIGTVAGPMPYPEMVRDFQCVIGREAIEQMQEAAGRQPDVVTAAVGGGSNAIGIFHPYLSNEHVRLVGVEAGGKGVDTKLHSASINAGQVGVLHGNRTMVIQDENGQVQGTHSISAGLDYPGVGPEHALLKELGLASYEIVNDDEAIQAFHDCCAIEGIIPALESSHALAYAARIAPQM-AQNQIILVNLSGRGDKDIHTVADYGNI--QLMNKIVDSIALALKDIADGATILISGFGSAGFPDELVEGLIVQGATDLTVVCNNAGNSDRGLAALLTTGRVRKIICSYPRQANSFNDLYRRGQIELELVPQGTLAERLRAAGAGIGGFFCPTGYGTELAKGKETRLIDGRWYVYETPLYGDVALIKAESGDRWGNLNYRMAARNFAPVMATAAKQTIATVFEVKALGEMDPESIITPGIYVDKVVPITRVKTAA---PVR---
M-S--KGRFGVHGGQYIPETLMNAVIELEEAYSHYKDDADFNRELTALLNDYAGRPSRLYFARRMTADLGAKIYLKREDLNHTGAHKINNVLGQVLLAVRMGKRRVIAETGAGQHGVATATAAALMGLECEVFMGREDTERQALNVYRMRLLGAKVHAVESGTGTLKDAVSETMREWTSRISDTHYVLGSCMGPHPFPTIVRDFQAVISKEIREQLLAAEGKLPDAVLACVGGGSNAIGAFYHFIPDAGVRLIGCEAAGRGADTPETAATIATGRPGIFHGMKSYFCQDEYGQIAPVYSISAGLDYPGIGPEHAHLHDTGRAEYVAVTDAEAVEAFEYLSRTEGIIPAIESAHAVAHARKIAPLM-GKEQIIVINLSGRGDKDCAAIARYRGED-HEMIKPVITAGEAAAYISPGSSLMIGGFNYGGAPYTIIEALCESGVRDIDLICVDTSYFQVGVARLVTNGQLRSLVASHIGLNKKTQELYTSGELKIELIPMGTFVERIRAGGAGLGGILTPTGVDTVYEEGRDSVELDGRRYIIERPLKADVAFIRAYRADAAGNLIYYGTNRNFNPTMATAAAKVVAEVDEVVPIGGIAPDDVITPGIFIDALVLKGEGE----------RT
M--DERGRFGEFGGKYVPETLMSALEQLERDYAQFSSDPEFQAELSDLLANYAGRPTPLYEAKGLTNIAGATIYLKREDLNHTGAHKINNTLGQGLLAKKMGKKRIIAETGAGQHGVASATIAALLGLECTVFMGEEDMQRQALNVFRMRLLGAKVIPAVSGTKTLKDATNEAIRYWVSHVEDTYYIIGSVVGPHPYPMMVRDFQRIIGDETKVQMLALRGRLPDAIVACVGGGSNAMGIFYPFLLD-DVELIGTEAAGEGVDTDRHAASIHGGRKGVLHGSMTLLLQDASGQVLPAHSISAGLDYPGIGPEHAHLFTSGRASYVPVTDQEALEAFVLLSRVEGIIPALESAHAVAYAMKKAAAM-RRDEVLVVNLSGRGDKDVQTLQPILEEGHWTMGVSFTTLEEAARNVRSGMRVMLGGFGLAGVPDQLVFTVREKDARDLTVISNNLT-VGTQADKLFQEGRIKKAIGSYFTTNKSVVQAYRQGRVEIELLPQGTFAEAIRLGGAGIAAFYTPTAAGTELAAGKEVRLFDGREHVLERSLRADVALIHAYKADAAGNLVYRKSSRNFNPLMAMAADMVIAEVEQVVAVGELDPDEIVTPFVFVDQVVELA-------------RG
M-TLLNPYFGEYGGQYVPQILMPALAQLEEAFVSAQRDPEFQQQFTQLLKDYAGRPTALTLCQNLTAGTRTRLYLKREDLLHGGAHKTKQVLGQALLAKRMGKNEIIAETGAGQHGVASALACALLGMKCRIYMGAKDVERQSPNVFRMRLMGAEVIPVHSGSATLKDACNEALRDWSGSYETAHYMLGTAAGPHPFPTIVREFQRMIGEETRQQILEKEGRLPDAVIACVGGGSNAIGMFADFIDTPEVQLIGVEPAGHGIESGEHGAPLKHGKTGIYFGMKAPMMQTEEGQIEESYSISAGLDFPSVGPQHAYLHSIGRADYESITDDEALEAFKALCKAEGIIPALESSHALAHAMKMAKAAPEKEQLLVVNLSGRGDKDIFTVHDILQQRGEIMTKLYASALDAIGDIKDGAVIMIGGFGPAGQPVELIDALIAHAPKHLTLISNNAGNGDFGLAALLKAGCVDKMICSFPRQSDSFDQLYREKRVELELVPQGNLVARIQAAGAGIGAFYTPTGFGTALTEGKETREIAGKHYVLEYPLAADYALIKAHRADRWGNLVFNKAGRNFGPIMAAAAACTIAQTTQFVELGDIDPEVIVTPGIFVNRVVHTPDAQTRL-------SA
MTTLLNPYFGEFGGMYVPQILMPALRQLEEAFVSAQKDPQFQAQFADLLKNYAGRPTALTKCQNITAGTKTTLYLKREDLLHGGAHKTNQVLGQALLAKRMGKTEIIAETGAGQHGVASALASALLGLKCRIYMGAKDVERQSPNVFRMRLMGAEVIPVHSGSATLKDACNEALRDWSGSYESAHYMLGTAAGPHPFPTIVREFQRMIGEETKAQILEKEGRLPDAVIACVGGGSNAIGMFADFINETSVGLIGVEPGGHGIETGEHGAPLKHGRVGIYFGMKAPMMQTEEGQIEESYSISAGLDFPSVGPQHAYLNSIGRADYVSITDDEALEAFKTLCLHEGIIPALESSHALAHALKMMRENPEKEQLLVVNLSGRGDKDIFTVHDILKARGEIM-TKLITLQNASGFFRDGMTIMVGGFMGVGTPPRLVEALLESGVRDLTLIANDTAFVDTGIGPLIVNGRVRKVIASHIGTNPETGRRMIAKEMEVQLVPQGTLIEQIRCGGAGLGGFLTPTGVGTVVEEGKQTLQLDGRTWLLERPLRADLALIRAHCADPLGNLTYQLSARNFNPLIALAADITLVEPDEMVETGDLLPDQIVTPGAVIDHIVIPQ--E----------SK
M-KDNSGHFGPYGGRFVPETLMPAITELDSAYRKARRDKVFKRDLAHILKHYVGRPTPLYEAKGLQKALQERVFLKREDLAHTGAHKINNTIGQVLLAKRMGKTRIIAETGAGQHGVATATAAALMGLKCEVYMGRKDMIRQVMNVFRMQLTGAKVIPVLSGTQTLKDAINETIRDWVTNVGDTHYVIGSVVGPHPYPMMVRNFQSIIGRETRRQIRQLAGRLPDVVMACVGGGSNAMGIFYPFIKDEEIRLIGVEAAGKGIGTDLHSATLSVGSPGVLHGAMSYLLQDHWGQIKGAHSLAPGLDYPGVGPEHSIFKDSGKVEYVAVDDEQAFQAFKLLSETDGIIPALESAHAVAYLMELAPSL-PPESIVVINLSGRGDKDVATVAELIRER-GKM-NKLKTIQEALDMIKPGMTIMVGGFLGVGSPELLIDGIVQRGIGELTLIANDTSFPDVNYGKLIQNKLVKKVYTSHIGTNPESGYQMHSGEMEVILTPQGTLVEQIRSAGAGLGGVLTPTGIGTVVEENKQKIEVDGKFYIVEKPLKADIALLRGAKVDKKGNVYYNLAAQNFNPIMAMAADLVIVEADEIVEVGQINANDVMTPHIFVDVVVKG--------------DR
M-TDNKGRFGVHGGQYIPETLMNAVIELEKAYNHYKNDPEFNKELNYLLNDYAGRPSKLYFAKKMTEDLGAKIYLKREDLTHTGAHKINNVLGQALLAKKMGKRRLIAETGAGQHGVATATAAALIGMECVVFMGEEDTIRQALNVYKMRLLGATVIPVTSGTKTLKDAVSEAMREWTSRIDDTHYCLGSVMGPHPFPTIVRDFQAVISKEIKEQILEKEGKLPDAVLACVGGGSNAIGSFYNFIEDKDVALIGCEAAGKGIHTFETAATINTGKLGIFHGMKSYFCQDEYGQIAPVYSISAGLDYPGVGPEHSYLHDIKRASYVPVTDDESVEAFEYLSKMEGIIPAIESAHAVAHALKIAPTM-NKDQIIVITISGRGDKDCAAIARYKGED-HEM--KIVSIKDAIAGINDGATIMVGGFLACGTPEPIIDALVEKGVKDLTLICNDTATPTTGIGKLVANNQVKKVIATHIGTNPITGQKMNDGTMEVELSPQGTLAERIRSGGAGLGGVLTPTGVGTEVAEGKQVLNIDGKDYLLEKPLRADFALIGATIADEKGNLYFTATSKNFNTVMATAADVVIAGAELIVPVGDIQPENVAIPAIFVDYLVGG--------------ES
M-TDNKGRYGEFGGQFVPELLMPALIELEKAYEEAMVDPSFTEELDYYLKQYIGRETPLYYAEQLSKQLGPKIFLKREDLNHTGAHKINNTIGQALLTIRMGKKKVVAETGAGQHGVATATVCALLGLDCIVFMGAEDMKRQKLNVFRMELLGAEVRSVSQGSSTLKDATNEALRYWASHVNDTHYILGSAVGPHPFPKMVRDLQSVIGKETKLQIIEQTGKLPDAVVACVGGGSNSIGMFHPFIEDEEVKLYGAEAAGLGVETKDHAASLTKGKLGIFHGTLSHLLEDENGQVKEAFSISAGLDYPGIGPEHSHLHVTKRATYKPITDEEALEAFQFLSKTEGIIPALESSHAVALAMKLAKEM-TSKETLVICLSGRGDKDVEQVKARLEA---EM-NKLIDRSDALNYIKDGDTLLVGGFGLSGTPLTLLDELANSNIRYLTVVSNNLGEVGKGLGKLLVSGNLKKAVGSYFTTNRDAVEAWKEGKLEIELVPQGTLAEAIRCGGAGIGGFYTKTGIGTTLADGKEQKVFDGETYILEQAIKGDVSIIKALKADTLGNLIYDHTARNFNAVMATAGEIVIAEVDEIVEVGDLHPLEIVTPHVYVDHVVLNKYVKKGG--VYVE-SI
M-TLLNPYFGEFGGMYVPQILMPALQQLEQAFVSAQSDPGFQREFHDLLTNYAGRPTPLTLCRNLTAGTKTKLYLKREDLLHGGAHKTNQVLGQALLAKRMGKTEIIAETGAGQHGVAAALASALLGLKCRVYMGAKDVQRQSPNVFRMRLMGAEVIPVHSGSSTLKDACNEALRDWSANYDKAHYLLGTAAGPHPFPTIVREFQRMIGEETKAQMKEREDRLPDAVLACIGGGSNAIGMFADFINEPGVRLIGVEPAGLGIETGQHGAPLKHGRVGIYFGMKSPMMQTDEGQIEESYSISAGLDFPSVGPQHAYLNSIGRAEYVSITDDEALDAFKQLSRHEGIIPALESSHALAYALKMIAAEPQKEQILVVNLSGRGDKDIFTVHDILKARGEIM-SKVTAREDLSRHFRDGMSVMFGGFMGQGTPPTLVQMLLDSGVKDLTLIGNDTGKPDVGVAPLVEAGRVRKVIASHIGLHPETGRKMIAGEMEVELVPQGTLAERIRAGGAGLGGFLTPTGVGTVVEEGKQRMTIDGRHYLLEMPLRADLAIVYAKRGDAAGNLYYRRSARNFNPLVALAAERVFAEVEELVEVGAMDPDSIMTPGLLVSGVFKGG-------------AL
M-TLLNPYFGEFGGMYVPQILMPALRQLEEAFVAAQSDADFQAEFNDLLKNYAGRPTALTKCRNLTAGTKTTLYLKREDLLHGGAHKTNQVLGQALLAKRMGKTEIIAETGAGQHGVASALASALLGLKCRIYMGAKDVERQSPNVFRMRLMGAEVIPVHSGSATLKDACNEALRDWSGSYDTAHYMLGTAAGPHPFPTIVREFQRMIGEETKAQILEKEGRLPDAVIACVGGGSNAIGMFADFINDAKVGLIGVEPAGHGIESGEHGAPLKHGRVGIYFGMKSPMMQTDEGQIEESYSISAGLDFPSVGPQHAHLNSIGRADYVSITDDEALEAFKTLCRSEGIIPALESSHALAHALKMIKENPEKEQLLVVNLSGRGDKDIFTVHDILKARGEIMNKSVATLEAAVAGIFDGATIMIGGFGTAGQPTHLIDALIAQGATDLTIINNNAGNGEVGLAALLKAGRVRKMICSFPRQVDSFDDLYRRGKVELELVPQGNLAARIQAAGSGLGAVFTPTGFGTPLAQGKETREIDGRQYVLEYPLKADFALIKAYEGDRWGNLVYRKAARNFGPIMATAATETIAEVSRIVPLGALDPENIVTPGIFVKRLVAVESAL-------AQ-SA
M-D----KFGDFGGQYVPETLMKPLENLEKAYLKYKNDDEFNKELNYYLKDYVGRETPLYYAASLTEKVGAKIYLKREDLNHTGAHKINNVMGQLLLAKRMGKTKVIAETGAGQHGVATATGAALLGMECEVFMGEEDIVRQEMNVFRMRLLGATVNSVTSGTGTLKDATNEAIRQWVARIDDTFYVIGSVVGPHPYPTMVRDFQRIIGDETKKQIMEKEGRLPDAIVAAIGGGSNAMGIFYPFVNDKEVRLIGVEAAGEGEATDKHALAMLKGSKGVIHGMKTYLLQDDMGNITPAHSISAGLDYPGVGPEHAYLYDTKRAEYAPIDDKEALGGFKLLCEVEGIIPALESAHAVAHAVKVAKEM-SKDEILVINLSGRGDKDINTVLEVYQK--ELM-SKVVLAKEAISHIKDGMSIMVGGFMVQGTPENLIDAIVECGVKDLTIICNDAGYPDKGVGKLISNGQVKKLIASHIGLNPMAGELMNEGKMEVVLVPQGTLVEQIRSGGAGLGGVLTPTGLGTIVEEGKKILEIQGEKYLLEEALKADVALIGGSIVDKKGNIVYRYTTQNFNKVMATAAELVMVGAKEIVEPGTIHVDNVMTPHLFVDYIVKE--------------GE
MTTLLNPYFGEFGGMYVPQILMPALRQLEAAFVSAQSDPEFQAQFTDLLKNYAGRPTALTKCQNLTRDTKTTLYLKREDLLHGGAHKTNQVLGQALLAKRMGKTEIIAETGAGQHGVASALASALLGLKCRIYMGAKDVERQSPNVFRMKLMGAEVIPVHSGSATLKDACNEALRDWSGSYEKAHYMLGTAAGPHPFPTIVREFQRMIGEETKAQILEKEGRLPDAVIACVGGGSNAIGMFADFIDETNVGLIGVEPAGHGIETGEHGAPLKHGRVGIYFGMKAPMMQTDEGQIEESYSISAGLDFPSVGPQHAFLNSTGRADYVSITDDEALDAFKALCRSEGIIPALESSHALAHALKMMRENPEKEQLLVVNLSGRGDKDIFTVHDIFKARGEMMDKSVPSLEEAVAGIQDGATIMIGGFGPAGQPTELIDALIAQGASDLTIINNNAGNGEVGLAALLKAGRVRKMICSFPRQVDSFDDLYRRGKVALELVPQGNLAARIQAAGAGLGAIFTPTGYGTPLAEGKETREIDGRHYVLEYPLKADFALIKAFQGDRWGNLVYRKAARNFGPIMATAAATTIAQVSQLVPLGELDPEHIITPGIFVQRVVALDPAST-----LAQ-SA
M-TLLNPYFGEFGGMYVPQILMPALQQLEEAFVSAQRDPAFHSEFQELLTNYAGRPTPLTLCRNLTAGTKTKLYLKREDLLHGGAHKTNQVLGQALLAKRMGKTEIIAETGAGQHGVATALACALLDLKCRIYMGAKDVQRQSPNVFRMRLMGAEVIPVHSGSATLKDACNEALRDWSGSYEKAHYLLGTAAGPHPYPTMVREFQRMIGEETKAQMKEREDCLPDAVLACIGGGSNAIGMFADFIDESSVRLIGVEPAGLGIETGQHGATLKHGRVGIYFGMKSPMMQTNEGQIEESYSISAGLDFPSVGPQHAYLDSIGRAEYVSITDDEALEAFKLLSRREGIIPALESSHALAYALKMIAAEPEKEQILVVNLSGRGDKDIFTVHDILQARGEIM-SKVMTRTDMTRHFRDGMSIMFGGFMGSGTPPAIMKMLFDSGVKDLTLIGNDTAIPGLGVAPLIEAGRVRKVIASHIGLNPETGRQMMAGEMEVELVPQGTLVERIRAGGAGLGGFLTPTGVGTVVEQGKQRMTIDGRDYLLELPLKADLAVIHAKRGDTAGNLYYRRSARNFNPIIALAAERVFAEVEELVNVGDLDPDMVMTPGMLVSGLITG--------------DE
MTTLLNPYFGEFGGMYVPQLLMPALRQLEEAFVSAQSDPAFQQEFHDLLKNYAGRPTALTKCRNITAGTRTTLYLKREDLLHGGAHKTNQVLGQALLAKRMGKTEIIAETGAGQHGVASAIACALLGLKCRIYMGAKDVERQSPNVFRMRLMGAEVIPVHSGSATLKDACNEALRDWSGSYEKAHYMLGTAAGPHPFPTIVREFQRMIGEETKAQLQEKEGRLPDAVIAAVGGGSNAIGMFADFIDNPGVKLIGVEPAGHGIETGEHGAPLKHGRVGIYFGMKSPMMQTDEGQIEESYSISAGLDFPSVGPQHAYLNSTGRADYVSITDNEALDAFQTLCRHEGILPALESSHALAYALKMMKQDPEKEQLLVVNLSGRGDKDIFTVYDILQARGEIMNKQRESLEAAVADIPDGAVIMVGGFGPAGQPSELLDALIARQLRGLTLISNNAGNGDYGLAALLKAGCVRKVICSFPRQTDSFDELYRKGEIELELVPQGNLAARIQAGGAGLGAIFTPTGYGTLLAEGKETREINGKQYVLEMPLHADYALIKALRGDRWGNLVYDKTGRNFGPIMATAARCTIAQVSQMVAPGELDPETVITPGIFVQRLVEVSAARLPL-------SA
M-TDEAGFFGDFGGRYMPEALIAAVDELAAAYEAAKVDETFQAELTTLLRDYAGRPSIITEVPRFAASAGARIFLKREDLNHTGSHKINNVLGQALLTKRIGKTRVIAETGAGQHGVATATAAALFGLDCTIYMGEVDTERQALNVARMRLLGATVIPVTSGSRTLKDAINEAYRDWVASVETTNYLFGTAAGPHPFPVMVRDFQKIIGEEARAQLLELNGSLPDAVVACVGGGSNAIGIFHAFLDDADVALYGVEAAGDGVDTPRHAASIGRGRPGVLHGARTFVLQDDDGQTVESHSISAGLDYPGVGPEHAWLADTGRATYVPATDAEAMEAFRLLSRTEGIIPAIESAHALAGAIVLGKEL-GPDATILVNLSGRGDKDVETAGAYFGLLDNAMTKRWSSAAEALHEVQDGATIAVGGFGLSGNPSDLIEALRDTGATDLTIVSNNMGVDGKGLGILLENRQVRKVVASYVGENKLFAKQFLDGELEVEFTPQGTLAERLRAGGAGIAGFYTKTGVGTPVAEGKPTEVFDGETYVLERGIVADVALVHAFRADREGNLVFRHTARNFNPIVATAGRLTIAEAEEVLEDGYLDPNTVVTPGIYIQRLVTATPRVKDIEQRTVRPRS
M-KNEKGYFGDFGGSFVPPQLQKVLDTLEKQFYECIQEPEFMKELDYQYQQYIGRPNPLFYAKKLSEKLGGKIFLKREDLNHTGSHKINNTIGQVLLAKQMGLKRVIAETGAGQHGVATATAAALFDMECIIYMGEEDTKRQALNVYRMQLLGAKVNAVKSGTRTLKDAVDEALNDLIENYDHTYYMLGSVVGPHPYPMIVRYFQSIIGREAREQVIQQAGRLPDYVMACVGGGSNAIGLFSGFIADENVKIIGVEPGGHGISTGRHAAPLSVGKPGMIHGFKCHVLCDEEGKPLPTHSVAAGLDYPGVGPEHSHLKESGRANYVSVTDDEALNAFQELSKVEGIIPALESAHAIAYAIKLAPTL-DSDQIIIINLSGRGDKDVAQVYDILQSK-NNM-VEILLVEEAISKMQDGMSVAIGGFLGCGCPDLLVDEVINQGYKSLTLICNDTGFPGKGVGKLQDHNRLSRVYASYIGAHPSTGKQMQSGEMDVILTPQGSLAEKLRAAGAGLGGILTPTGVGTVVEEGKEIITVEEKKYLLELPLRADVALLKAHKADKNGNLVFRKAARNFNPVMATAADLVIVEAEEIVEVGDIDPDMVHTPGVFVDILVKGG-------------NG
MNTLLNPYFGEFGGMYVPQILMPALRQLEEAFVSAQKDPEFQAEFTDLLKNYAGRPTALTKCRNLTAGTKTTLYLKREDLLHGGAHKTNQVLGQALLAKRMGKTEIIAETGAGQHGVASALACSLLGLKCRVYMGAKDAARQSPNVFRMRLMGAEVIEVHSGSATLKDACNEALRDWSGSYEKSHYMLGTAAGPHPFPTIVREFQRMIGEETKAQIREHEGRLPDAVLACVGGGSNAIGMFADFIDETSVRLIGVEPGGHGIETGEHGAPLKHGRVGIYFGMKSPMMQTDEGQIEESYSVSAGLDFPSVGPQHAYLNSTGRADYVSITDDEALDAFKQLCRHEGIIPALESSHALAHALKMMRENPEKEQLLVVNLSGRGDKDIFTVHDILKARGEIMDKSVQTLEQAVAGIPDGATIMIGGFGPAGQPTYLIDALIAQGARDLTIINNNAGNGEVGLAALLKAGRVRKMICSFPRQVDSFDDLYRRGEVELELVPQGNLACRIQAAGSGLGAVFTPTGYGTVLAEGKEVREIDGRHYVLEYPIRADYALIKAHRGDRWGNLVYRKAARNFGPIMAMAATVTVAEVSELVPLGDLDPEAVVTPGIFVQRLFSLQNLT------AAQ-SA
MTTLLNPYFGEFGGMYVPQILMPALRQLEEAFVSAQKDPEFQAQFTDLLKNYAGRPTALTKCQNITDGTRTTLYLKREDLLHGGAHKTNQVLGQALLAKRMGKTEIIAETGAGQHGVASALASALLGLKCRIYMGAKDVERQSPNVFRMRLMGAEVIPVHSGSATLKDACNEALRDWSGSYDRAHYMLGTAAGPHPFPTIVREFQRMIGEETKAQILEKEGRLPDAVLACVGGGSNAIGMFADFIEEESVGLIGIEPAGHGIETGEHGAPLKHGRVGIYFGMKSPMMQTEDGQIEESYSLSAGLDFPSVGPQHAYLNSIGRAEYVSITDDEALEAFKTLCVNEGIIPALESSHALAHAIKMMRENPEKEQLLVVNLSGRGDKDIFTVHDILKARGEIM-EKQITLQQASRFFRDGMTIMVGGFMGVGTPPRLVDALLASGVRDLTIIANDTAFVDVGIGPLIVNGRVKKVIASHIGTNPETGRRMIAGEMDVQLVPQGTLIEQIRCGGAGLGGVLTPTGVGTVVEEGKQTLTFDGKKYLVERPLRADLALIRAHQADPLGNLTYQLSARNFNPLIALAADITLAEADEIVPVGAITPDQVMTPGAVIDHIISQ--------------EG
M-AEVAGRFGAYGGRYVPETLMAALLELEEAYAEAQADPAFHAELDDLLHHYCGRPTPLYFAKRLTEQCGAKIYLKREDLLHTGAHKINNALGQGMLARRMGKKRIIAETGAGQHGVATATVCALFGLECVIYMGEEDMRRQELNVYRMRLLGAEVRGVSAGSATLKDAINEAMRDWVTNVRTTYYILGSALGAHPYPTMVRNFHRVISIEARKQFVEETGGLPDVVVACVGGGSNAIGAFYEFLGDKDVRLVGVEAGGRGTALGEHAARFQGGTPGVLQGTYSYVLQNDAGQVSATHSVSAGLDYASVGPEHAMLHDSGRATYVSCSDADALAATVALSRTEGIVPALESAHAVAEGMRMAKGM-RTDEVIMVNLSGRGDKDMGILAKELDL--GAMHKVVETPEAALDGLTDGMTLMLGGFGLCGIPENLIAALVRTGLKGFHTISNNMGVDGFGMGLMLEAGMIASHIGSYVGENRRLEQQVLAGQLALTLVPQGTLAERIRAAGAGIPAFFVPAGLGTVVEEGKETRTIAGRNYILEQALHADVALVKAWRGDTHGNLIYRKTARNFNPIMATAARLTIAEVEELVPAGTLDPDHIHTPGIYVQRIVQGPAYTKPIESAYLKAAL
M-SKLNPYFGEFGGQFVPQILIPALDQLEDAFIAAQEDPEFQREFTDLLQNYAGRPTALTLCKNLTAGSKTKLYLKREDLLHGGAHKTNQVLGQALLAKRMGKTEIIAETGAGQHGVAAALASALLGLKCRVYMGAKDVERQSPNVFRMRLMGAEVIPVHSGSATLKDACNEALRDWSGNYDRAHYLLGTAAGPHPYPTIVREFQRMIGDEARAQILAREGRLPDAVIACIGGGSNAIGAFAGFIPDESVALIGVEPAGHGIETGEHGAPLKHGRIGIYFGMKSPMMQTEDGQIEESYSISAGLDFPSVGPQHAYLNAIGRADYVSATDDEALDAFKTLSRQEGIIPALESSHALAHALKMIRENPEKEQIIIVNISGRGDKDIFTVYDIFKARGDFM-NKQITVKKAGEFFRDGMTIMVGGFMGVGTPPRLMTELLESGVKELTIIANDTAFVDTGLGPLIVNGRVKKVIASHIGTNPETGRRMIAGEMEVQLIPQGTLAEQIRCGGAGLGGFLTPTGVGTVVEEGKQKITLDGRDYLLELPLRADLALIQAQKADPLGNLTYDLSARNFNPLMALAADITIAEPDEMVAVGDIDPDCVATPGAIIDWLIA----------------E
M-NLLNPYFGEFGGMYVPEILVPVLKELEKAFVEAQNDPDFQAEFADLLKNYAGRPTALTLCRNLTKGSNTKLYLKREDLLHGGAHKTNQVLGQILLAKRMGKTRIIAETGAGQHGVATALACAMLDMPCVVYMGAKDVERQSPNVFRMRLMGAEVIPVEKGSCSLKDACCEAMRDWAANYETTHYLLGTAAGPHPFPTIVREFQKMIGQETKRQVLEREGRLPDAVIAAVGGGSNAIGMFADFIAEESVKLIGVEPAGKGIETGEHGAPLKHGTTGIYFGMKSPIMQDKDGQIEESYSVSAGLDFPSVGPQHAHLNAIGRADYVSITDQEALDAFQALAKNEGIIPALESSHALAYALKLIAQHPEKEQLLVVNLSGRGDKDIFTVDRILNGGN-EM-SKLISIGEVRAHFSDGMTLMSGGFMGCGAPELIIKEILDAGIKDITLISTDTAMVDTGVGPLIVNGRVKKLYASHIGTNPETGKRMISGELEVELCPQGTLAERIRAGGAGLGGILTPTGVGTVVEEGKQKLTLDGVEYLLERPLTADVAIIKADIADESGNLVFAGSARNFNPLMALAGKTVIVQATKVVKVGEIDPNMVMIPAAVVDYIVKA----------------
M-SKLNPYFGKFGGQYVPQILMPVLEQLEDAFISAIHDPSFQKEFNDLLVNYAGRPTALTLCKNLTAGTKTKLYLKREDLVHGGAHKTNQVLGQALLAKRMGKTEIIAETGAGQHGVASALACALLGLKCRIYMGAKDVKRQAPNVFRMRLMGATVIPVETGSATLKDACNEALRDWSGSYQTAHYMLGTAAGPHPFPTIVREFQQMISREAKQQILEKEGRLPDAVIACVGGGSNAIGMFANFIDDKSVRLIGVEPGGHGIESGEHGASLKHGKLGIYFGMKTPMMQTDEGQIEESYSISAGLDFPAVGPQHAYLDSIGRAEYVSATDDEALEAFQALSRHEGIIPALESSHALAYALKMIKENPNKEQLLIVNLSGRGDKDIFTVYDVLKAKGEIM-DKVVSIEQALSSIKDETTMMVGGFMASGSPETLIDYLCQTEVKNLTLICNDTGLIDQGVGKMVMLKKFRKIIASHIGLNKETGRQMNAGETQVELIPQGTLAERIRCAGYGLGGVLTPTGIGTLVEEGKKKIEVDGKQYLLETPLFADVALLYAAKVDRAGNIVYKGAMNNFNNVMASAAKLTIVEAGQIVDIGELNPQEIATPGIFVDYIVKGR-------------GC
M-E-RKEYFGQFGGMFVPEQLNAVLEEVAENFYKYIDDPEFKEELMYYHRQYTGRPNPLYFAEKLTNKIGAKIYLKREDLNHTGAHKINNTIGQVLLAKRMGKKRIIAETGAGQHGVATATVCAMFGMECIIYMGEIDTERQALNVFRMKLLGAEVVPVTFGTRTLKDAVDAALMDFVENAENTYYLLGSAVGPHPYPIMVREFQSIIGIEAREQILEQEGRLPDYVVACVGGGSNAIGLFHPFVEDKDVKIVGVEPAGRGLDTLDHAASISLGSPGVIHGFKCMTLQDEQGEPLPVYSIAAGLDYPGVGPEHSYYYETGRGEYTSVTDKEALDAFVELSRVEGIIPALESSHAVAHVMKIAKEL-DGDKIIVVNLSGRGDKDVEQVKKILGD--SLM-KKLITMKEAVAKIQDGMTVMVGGFLGCGSPDGIIDALVESGVKDLTLIGNDTAFPDRSVGKMVVAKQFKKIIVSHIGTNPETGRQMNAGETEVDLVPQGTLAERIRCGGFGLGGVLTPTGIGTEVEDEKQRIKVDGKIYLLETPLKADVAIIRGCKVDKKGNIYYHATARNFNPLMAMAAETVIVEAMEIVEAGELDPECIVTPFTFVDYIVGG--------------DK
M-SKLNPYFGDFGGQFVPQILIPALEQLETAFIDAQQDPEFQQEFQDLLKNYAGRPTALTLCRNLTKGTKTRLYLKREDLLHGGAHKTNQVLGQALLAKRMGKNEIIAETGAGQHGVATALTCALLNMKCRIYMGAKDVERQSPNVFRMRLMGAEVIPVHSGSATLKDACNEALRDWSGSYDKAHYLLGTAAGPHPYPTLVREFQRMIGEEAKAQILAKEGRLPDAVLACVGGGSNAIGMFAEFIPETSVRLIGIEPAGHGIETGKHGAPLKHGELGIYFGMKSPMMQTDEGQIEESYSISAGLDFPSVGPQHAYLNSIGRADYFSITDDEALAAFKTLSREEGIIPALESSHALAYALKMIHQAPDKEQLLIVNLSGRGDKDIFTVHDILKSRGEIM-NKLISIQQTAEHFYDGMTIMVGGFIGVGTPPGLITALLNSSVKDLTLIANDTGRVDFGIGPLIVNNRVKKVITSHIGTNLETGRQMIAGEIEVELVPLGTLIERIRCGGAGLGGFLTPTGVGTFVEAGKQKITLNRTDYLLELPLRADLALIQAHLSDHQGNLTYQLSARNFNPVIALAADITIAEPDALVEVGEIAPDCVMTPGALIDYIVYPR--G----------NS
M-G--DGRFGIHGGQYVPETLMNEIINLEKAYRDAMADPEFTGELDALLKEYAGRPSLLYFAKRMTEDLGAKIYLKREDLNHTGSHKINNVLGQVLLAKRMGKTRVIAETGAGQHGVATATAAALLGLECEIFMGREDTERQALNVYRMKLLGAAVHEVTSGTMTLKDAVNETMREWTRRVHDTHYVIGSVMGPHPFPEMVGDFQSVISKEAREQLLAVEGRLPDTVVACVGGGSNAMGMFRNFIGDEGVELVGCEAAGRGISSGMHAATLSTGTVGVFHGMKSYFCQDDEGQIAPVYSISAGLDYPGIGPEHADLFDRGRAKYVPVTDDEAVNAFEYLARTEGIICAIESAHAVAYAMKAAPDM-PKDSIMIVCLSGRGDKDVAAIARYKGVD-HDM-NKVVSVDEAIEKIQDGATIMIGGFGGNGAPHTVIDALVRKNVRDLTLICNDSGTKDFGAGRLFTNKQVKKVICSIIGPNPESVKQHAEGTLEVELYPQGSLAEMIRAGGYGLGGVITKAGLGTLVEAGKQKVTIKGEEYLVEEPLKAEFALIYASVGDSAGNCRYFGSAHAHSPSMAAAAEHTILEVGQLVELGELDPQDIDTQQVLIDTVVVKG-------------GK
M-SLLNPYFGEFGGRFVPQILIPALNQLEAAFVDARDDPTFQTQFNDLLHNYAGRPTALTLCRNLTAGTRTRLYLKREDLLHGGAHKTNQVLGQALLARRMGKTEIIAETGAGQHGVATALACALLGLKCRVYMGAKDVARQSPNVFRMRLMGAEVIPVHSGSATLKDACNEALRDWSANYDQAHYLLGTAAGPHPYPTIVREFQRMIGAETRRQILQAEGRLPDAVLACVGGGSNAIGMFADFIDDASVQLIGVEPAGLGIETGQHGAPLSHGRVGIYFGMRSPMMQTAEGQIEESYSLSAGLDFPSVGPQHAHLNSIGRADYVSATDDEALAAFMQLSRQEGIIPALESAHALAHALKLIHQQPEKEQLLVVNLSGRGDKDIFTVHDILQSRGEIM-TKLITLQSATGLFRDGMTIMVGGFMGVGTPPRLISALLESGVRDLTLIANDTAFVDTGIGPLIVNGRVSRVIASHIGTNPETGRRMMAGEMAVQLVPQGTLIEQIRCGGAGLGGFLTPTGVGTVVAEGKQSLTLDGKTWLLERPLRADLALIRAHRADPLGNLTYQLSARNFNPLIALAADITLAEPDELVETGALLPDHIVTPGAVIDHIVLPQ--E----------NK
M-SNVAGRFGAYGGRYVPETLVAALDELEHAYAEAQADPEFHARLDALLTDYAGRPTPLYFAERLTEKLGARIYLKREDLLHTGAHKINNCIGQGLLAQRMGKQRIIAETGAGQHGVATATVCALLGLECVVYMGEEDMRRQELNVYRMRLLGAEVRGVTSGSRTLKDAINEAMRDWVTNVRTTHYLLGSVLGAHPYPMMVRDFHRVISKEARRQILEKENRLPTAVIACVGGGSNAIGAFYEFIPDKDVRLIGVEAGGSGERLGTHAARFRGGAPGVLQGTYSYVLQDDDGQVALTHSVSAGLDYASIGPEHAALHDSGRAEYTAASDEQALEATVTLARTEGILPALESAHAVAECIRLAPTL-GRHDILMVNLSGRGDKDMGILARELKL--GAMNKTFSDADAAVADIPDGATIMLGGFGLCGIPENLIDALVRRGVKGLHTISNNMGVDGFGMGRMLEAGMIASHTGSYVGENKLLEEKVIRGELDLRLVPQGTLAERIRAGGAGIPAFYTPAGVGTLVAEGKETREFDGKPYLLERWLKADFALVKAWKGDTHGNLIYRKTARNFNPMMAMAARVTIAEVEELVEPGTLDADAIVTPGVYVQRMLQGAGYEKRIERRTVREAG
M-PNVTGYFGAFGGRFVPEALIAALDELSTAYDKARTDPTFEAELTRLHREYTGRPSPLTEVPRFAEHVGARIFLKREDLNHTGSHKINNVLGQALLVKRMGKTRVIAETGAGQHGVATATAAALMGLECVVYMGEEDTRRQALNVARMRILGAEVVPVTHGTRTLKDAINEALRDWVTNVDSTHYLLGTVTGPHPFPEMVRDFHRIIGAEAREQILERVGRLPDAIAACVGGGSNAMGIFNAFLDDDGVALFGFEAGGAGVSSGRHAARFSGGSPGVLHGARSYLLQDDDGQTLPSHSVSAGLDYPSVGPEHAWLHDIGRATYEPVTDDEAMEAFLLLSRTEGIIPALESAHALAGALRVGRRLGAEAPVLLVNLSGRGDKDMDTAARWFGLLDERMTTRYDSAAEALDGLRDGMTIAVGGFGLCGIPSDLIEAVRDSGVTGLTVVSNNMGVDGKGLGLLLENNQVAKVLSSYVGENKLFAQQYLDGVLDVEFVPQGTLAERLRAGGAGIPGFYTATGVGTPVAEGKQTQIFDGVEYVLERGIVADLALVHAYRADAWGNLVYRMAARNFNPLVATAGRVTVVEAE-IVQEEPLDPDTIVSPGVFVDRLVLARERVKDIEQRTVRPAP
M-SDEHGFFGGYGGRYVAETLMPLIGEIEAAYDEARADPAFQVRLDELRRDYIGRATPLYFAERLTGHFGAKLYLKREDLNHTGAHKINNALGQALLAQRMGRQRLIAETGAGMHGVAVATVAARLDMTCVIYMGATDIERQQPNVQRMRLLGAEIVPVHAGTATLKDAMNEALRDWVANVDDTFYIIGTVAGPAPYPRMVRDFQSVIGRETREQLLATQHRLPDTLVACVGGGSNAMGLFHAFLDDTDVAMIGVEAAGEGLESGRHAASLNGGTPGILHGNRTYLLQDDDGQIQDAHSISAGLDYPGIGPEHAYLHDSGRASYVAVPDDEALEAVALCCRLEGILPALESAHALYHAGRLAATQ-GPDQAIVVCLSGRGDKDMDTITRHLMPEEDSMDKVFGSAAEALEGIEDGMTLAVGGFGLCGIPESLIVALRDTGKKDLTVASNNAGVDGFGLGLLLESRQIRKMLSSYVGENKEFERQYLSGELELEFCPQGTLAERLRAGGAGIAAFFTKTGYGTRIAEGKEVREFDGEHYVMERGLPVDVALIKAKVADKAGNLRFNKTARNFNPLAAMAGKVCVAEVEEIVETGAIDPDDIHLPGIFVHRIVHNPTPEKRIEKRTLRE-N
M-SVIAGRFGAYGGRYVPETLMAALEELEAAYAEAKDDPAFQAELSDLLHNYCGRPTPLYFAKRLTEQLGAKIYLKREDLLHTGAHKINNALGQGLLARRMGKQRIIAETGAGQHGVATATVCALLGMECVIYMGDVDMRRQELNVYRMRLLGAEVRGVSAGSATLKDAISEAMRDWVTNVRTTYYILGSALGAHPYPTMVRDFHRVISREAKAQMLEQEGKLPTAIVACVGGGSNAIGAFYEFIPDANVQLIGVEAGGRGPKLGDHAARFQGGVPGVLQGTYSYVLQDDAGQISLTHSVSAGLDYASVGPEHAMLHDSGRASYVSCSDDAALKATVTLSRTEGILPALESAHAVAEAIRLAPTM-AKTDLLMVNLSGRGDKDMGILAKELDL--GAMHKVVGSVDEAIRDISDGAIIMVGGFGLCGIPENLIRALVRKGVKNLTTISNNVGVDGFGMGLLLAAGQIRKHIGTYVGENKLLEEMVLKGQIELDLVPQGTFSERIRAGGAGIPAFFTPTGVGTLIAKKKETREFDGRPYLMERDLKADFALVKAWKGDKWGNLVYRKTARNFNPMMATAATVTIAEVEHLVDVGELEPDLIHTPSVFVNRIFQGELFEKRIERRTVRKSG
M-KLLNPYFGEFGGMYVPEILMPVLKELEKAFVEAKDDPSFQQEFQNLLKNYAGRPTALTLCRNLTKGTQTKLYLKREDLLHGGAHKTNQVLGQILLAQRMGKTRIIAETGAGQHGVATALACAMLAIPCRIYMGAKDVERQSPNVFRMKLMGAEVIPVEKGSCSLKDACCEAMRDWAANYADTHYLLGTAAGPHPFPTIVREFQKIIGEETKLQILAREGRLPDAVIAAVGGGSNAIGIFNDFIEEKSVRLIGIEPAGKGIESGEHGAPLRHGAVGIYFGMKSPIMQTKDGQIEESYSISAGLDFPSVGPQHAHLHAIGRAEYESITDEEALEAFQALAEYEGIIPALESAHALAYALKMIKQNPDEPQLFVVNLSGRGDKDIFTVDKILNQRG-KM-SKIIPITELKKHFFDGMTLMSGGFMGVGTPEKIVHAILAAEVKNIQLICSDTAQVHNGVGPLIVHDRVKKVFASHIGTNPETGKKMISGEIEVELIPQGTFAERVRAGGAGLGGFLTPTGVGTVVEEGKQKIDLDGTTYLLERPLKADIAILKADIADEDGNLIYNGAARNFNPLMALAAKTVIVEADQIVKAGTLDPNQIMTPAMLVDYLVSS---------------H
M-PDVQGYFGPFGGRYVPEALIAALDELETEFRKAQGDPAFAAELTRLHRDYTGRPSPLTEVPRFAAHAGVRVFLKREDLNHTGSHKINNVLGQALLVQRMGKTRVIAETGAGQHGVATATAAALLGLECVVYMGEEDTRRQALNVARMELLGATVVPVAVGTRTLKDAINEALRDWVTNVEDTHYLLGTVTGPHPFPEMVREFHRIIGEEAREQVLDRVGRLPDVVAACVGGGSNALGLFNAFLDDEGVELYGFEAGGEGVDSGRHAARFSGGAPGVLHGARSYLLQDDDGQTRPSHSVSAGLDYPSVGPAHSWLHDLGRATYEPVTDTEAMDAFRLLCRTEGIIPAIESAHALAGALRVGRRLGRTDQVVLVNLSGRGDKDVATAARWFGLLPERMTVIATDAHEALDGLHDSMTIAVGGFGLCGNPFDLVEAVRDAGVRDLTIVSNNLGVDGQGLGLLLENDQVSRVLASYVGENRLFAQRYLDGDLEVEFVPQGTLAERLRAGGAGIPAFWTPTGVGTPVAEGKPVAEFDGRPCVQERAIIADLGLVHAHRADRYGNLVYRYTARNFNPLVAAAGRVCVVETEHLSD-APLDPDAVVTPGIYTHRLVVARARDKPIEQRTVRPAS
M-E--NGRFGQFGGQYVPETLMNEIHKLTEFYESCKKDPAFQEELQDLLNSYANRPSRLYYAGRMTEDLGAKIYLKREDLNHTGAHKINNALGQCLLAKKMGKTRVIAETGAGQHGVATATAAAFMGLECDVFMGEEDTERQALNVYRMELLGAKVHPVTSGTRVLKDAVNEAMREWVGRVDDTHYVVGSTMGPHPFPMMVRDFQAVIGKEARAQILEAEGKLPQVVMACVGGGSNAIGIFYHFIGDRDVRLIGCEAAGKGIDTSLHAATLTKGTVGIFHGMKSLFCQNEDGQIDQVYSISAGLDYPGIGPEHAYLKETGRAEYIPVTDDQAVEGFEYIARTEGIICAIESAHAVYRAMQVARTL-SKDDCIIVCLSGRGDKDVAAIARYRGRN-HEM-NKTVSKDRALEHIRSGQTIMFGDWHGEFAADELIDAMLARGITDIAAIAVSAGMPDQGLGKLIAAKRVKSLVTTHIGLNPVAKDQMLSGELAVEFVPQGTWAERVRCGGSGIGGFLTPTGLGTEVEKGKEKITVGGKAYLLELPLHGDVALIKATKADKAGNISFRMNSRATNSTLALAADYVIAEVEELVEIGELGPEEIDVPAPIIDMVYVRTGEKRPLKRLKAKAPS
M-TDATGHFGPYGGRFVPEALVAAIDDLAAAFDQTQADPAFRAELARLLRDYTGRPSPLTDVPKFAEHAGARVLLKREDLNHTGSHKINNVLGQALLTRHIGKKRVIAETGAGQHGVATATAAALLDLDCVVYMGEEDTRRQALNVARMKLLGAEVVPVRTGSRTLKDAINEAMRDWVTNVDTTNYVFGTVAGPHPFPLMVREYQRVIGDEARAQVLERVGRLPDAVAACVGGGSNAIGIFTAFVPDEGVRLVGLEAGGDGVETGRHAASITGGAPGVLHGARSYLLQDDNGQTIESHSISAGLDYPGVGPEHSYLKDIGRAEYRPITDRQAMDAFSLLSRTEGIIPAIESAHALAGALDLGREL-GPDAVILVNLSGRGDKDVETATRWFGMDLASMARIVPDADAAVAGIEDGATVLVGGFGTAGQPMALVDALRRTGVRDLTVVNNNAGNGDVGLAALLAAGCVRRIICSFPRQTDSFDGLYRDGRIELELVPQGNLAERMRAAGAGIGAFFCPTGVGTPLAEGKETRTIDGRDYVLEYPIRGDVALVKAHRADTAGNLVYRKTARNFGPVMAAAATNTIVEVDDIVEAGALDPEHVVTPGIYVDRIVRVAEE-----------AS
M-TQLNPYFGEFGGMYVPEILVPVLKQLEQAFIEAQNDPQFHAEFTDLLKNYAGRPTALTLCRNLTKGTNAKLYLKREDLLHGGAHKTNQVLGQILLAKRMGKTRIIAETGAGQHGVATALACAMLDMPCVIYMGAKDVQRQSPNVFRMRLMGAEVIAVEKGSCSLKDACCEAMRDWAANYETTHYLLGTAAGPHPFPTIVREFQKMIGEETKRQILDREGRLPDAVIAAVGGGSNAIGMFADFIDEPNVRLIGVEPAGKGIETGEHGAPLKHGTVGIYFGMKAPIMQDKDGQIEESYSISAGLDFPSVGPQHAHLNAIGRAEYVSITDQEALDAFQALARHEGIIPALESAHALAYALKYIAQDPQKAQILVVNLSGRGDKDIFTVDKILNGG--QM-SKLISLTELPRHFFNGMTIMSGGFMGIGTPEKIVQAILESEIHDIHLICSDTAQVHNGVGPLIVQNRVKKISASHIGTNPETGKKMISGEIEVELIPQGTFAERIRAGGAGLGGILTPTGVGTVVEQGKQKIEIDGTTYLLERPLTADIAILKADIADENGNLIYNGAARNFNPLMALAAKTVIVQADKIVKAGTLDPNQVMTPAMLVDYLIPS---------------Y
M-TKLNAYFGEFGGQYVPQILVPALDQLEQAFIDAQNDPAFQEEFISLLKEYAGRPTALTLCRNLTKGTKTKLYLKREDLLHGGAHKTNQVLGQALLAKRMGKKEIIAETGAGQHGVATALACALLDLKCRVYMGAKDVERQSPNVFRMKLMGAEVIPVHSGSSTLKDACNEALRDWSASYEEAHYLLGTAAGPHPFPTIVREFQKMIGEETKQQILEIEGRLPDNVIACVGGGSNAIGMFADFIEETDVGLIGVEPAGLGLDTDQHGAPLKHGKLGIFFGMKAPLMQDPNGQVEESYSVSAGLDFPSVGPQHAHLNSIGRAEYVAITDDEALDAFQELARHEGIIPALESAHALAYALKMAKENPEKEQLLVVNLSGRGDKDIFTVHDILKEKGVMM-KKAATAQQIESLLNDGMTIMIGGFMATGAPERLIDLLIKKDIKDITLITTDTGSPGRGSSRLIAEKRVKKLYASHIGTNPETGKQMNDGTLEVELVPQGTLAERIRSGGAGLGGVLTPTGLGTIVAENKRVIEVDGKAYLLETPLKADLALIRGSKVDRRGNVFYSKTTQNFNPLMATAAETVIVEPEQLVELGDIEPEAVHTPSIFVDHIFVDQSSV----------NQ
M-TPAHGRFGDFGGRYVPEALIPALEQLEEVWRKAVVDPEFVGELERLQRTYTGRPSIITEVPRFAEHCGARVILKREDLNHTGSHKINNVLGQALLTKRMGKRRVIAETGAGQHGVATATAAALLGLECVVYMGRKDTERQALNVARMRLLGATVVPVDNGSKTLKDAVNEAFRDWVANVSTTHYVLGTVTGPHPFPEMVRDFHRVIGVEARQQVLDLVGRLPDAVLACVGGGSNAIGIFHRFIDDPSVRLIGFEAGGEGVATGKHAARFSAGIPGVLHGAFTYVMQDEDGQTVESHSVSAGLDYPSVGPEHAHLLDSGRAEYRPVSDDEAMEAFSLLSRTEGILPAIESAHALAGAMKVGREL-GPDAVLLVNLSGRGDKDVHTAAEWFGLIAQQMT-ITQSALDAVADIPDGATVLIGGFGPAGQPVELIEALVETGTRDLTVVNNNAGNGDVGLAALIGAGRVRKVICSFPRQHDSFDAKYRAGEIELELVPQGNLAERIRAAGAGIGAFFTPTGYGTPLAEGKEVREIDGRHYVLELPIRADYALVKAHRADGVGNLTYRKTARNFGPIMAAAATTTIVQVHEVVPTGAMDPEVVVTPGIYVDRVVVVPTAATPR----EE-DQ
M-AILNPYFGEFGGMYVPEILVPVLQQLEKAFVEAKADPAFQREFQDLLKNYAGRPTALTLCRNLTKGTNAKIYLKREDLLHGGAHKTNQVLGQILLAKRMSKTRIIAETGAGQHGVATALACAMLDMPCRVYMGAKDVERQSPNVFRMRLMGTEVVPVQKGSCSLKDACCEAMRDWSANYENTHYLLGTAAGPHPFPTIVREFQKMIGEETKRQMLEKEGRLPDAVIAAVGGGSNAIGMFTDFIDEKEVRLIGVEPAGKGIETGKHGAPLGHAKVGIYFGMKSPLMQTEDGQVEESYSISAGLDFPSVGPQHAYLQSIGRAEYPSITDNEALDAFQALAKHEGIIPALESSHALAQALKMIRQEPNKAQILVVNLSGRGDKDIFTVDKILNEKG-MM-KKRIDLSDVKNHLHDGMSIMFGGFMGIGTPEKLVKEILDSGVKDLTLIGNDTAFVDTGVGPLITNNRVKRVIASHIGTNPETGKKMIAGEIDVELVPQGTLAERVRAGGAGLGGILTPTGVGTVVEEGKQKIQINGVEHLIELPLKADLAIVRAKKADEAGNLVYELSAQNFNPLIALASKTVIVQADQVVKTGDISPDAVVTPAALVDYIVYP---------------E
M-TEAEGYFGAFGGRWVPEALVAALDELADAYAKAQTDPEYVAELARLNREYTGRPSPLTEVPRFAAEVPVRVFLKREDLNHTGSHKINNVLGQALLVKRMGKTRVIAETGAGQHGVATATACALLGLDCVVYMGEEDTRRQALNVARMKLLGAEVVPVTIGARTLKDAINEALRDWVANVDTTHYLLGTVTGPHPFPTMVKEFHRVIGDEARAQLHERTGRLPDLVAACVGGGSNAMGIFNAFLDDPGVALLGLEAGGDGVETGRHAARFSGGGPGVLHGARSYLLQDDDGQTRPTHSISAGLDYPSVGPEHAWLHDTGRASYEPVTDTEAMDAFRVLCRTEGIIPALESAHALAGALRHGGRIDGQVPIVVVNLSGRGDKDVATAGRWFDLLTRAMDKVVPNATAAVEDIPDGAVIGVSGFGASNFPIDLIAACAARDISDLTLVCNSLGVTEAHPAQLVRAGRVSRLQAAFSARANSSAQDQSPVPIDVELIPQGILVERLRSAGAGLGPFFSPVGVDTDIASGKERRVFGDREYVLEHPLHVDFAFVYASAADRSGNVAFRGTSENLGPSMAKAARTVIVQVDEILEVGELANDEIDLPGVFVDRIVLASETR----------PN
M-TDAQGKFGIFGGRYVPEALIPALDEVAAEYDRARNDPAFLREFDHLLRTYAGRPTTLTEVPRFAEQAGARIILKREDLTHTGAHKINNVLGQALLTKRLGKTRVIAETGAGQHGVATATAAALMGLECVIYMGAVDCERQALNVARMKLLGATVVPVTNGSQTLKDAINEAFRDWVTNVDRTHYLFGTIAGPHPFPEIVRDFARIIGVEARRQMLELTGALPDAVCAAVGGGSNAIGVFHAFIEDSGVALHGYEAGGRGLETGEHALTLTAGSVGVLHGSRTYVLQDEEGQTIESHSISAGLDYPGVGPEHAWLKDSGRAVYHGVTDAEAMEAFALLARTEGIIPAIESSHALAGALKLGREL-GPEATILVNLSGRGDKDMGTAMKYFDL----M---VASAVEALAGVRDGASFAVGGFGLSGIPNVLIKALYDTGVTGLSVVSNNCGTDGGGLGVLLAARRIARVTASYIGDNTEFARQYLAGELEVELTPQGSLAERLRAGGCGIPAFYTPAGVGTPVADGKEVRAFDGRLYVLEHAITTDFALVRAARGDRHGNLVFAKAARNFNPLAAMAGRVTVAEVEELT---ELDPDEVHLPGIFVQRVLPLTAADKGIEKRTVR-TP
M-TSEVGFFGDFGGRFMPESLIAALDELDEAYQTAKLDPLFHEELAELHRTYTGRPSILTEVPRFAKHAGARVILKREDLNHTGSHKINNVLGQALLAKRLGKTRLIAETGAGQHGVATATAAALFGMECVVYMGEVDTERQALNVARMRLLGAEVIPVTTGTRTLKDALNDAFRHWVANVESTHYLIGTVAGPHPFPVMVRDFVKVIGEEARAQMLELTGALPDAVAACVGGGSNAIGIFHAFLDDTSVGLYGFEAAGLGADTDRHAATITKGRPGVLHGSRSFVLQDEDGQTMESHSISAGLDYPGVGPEHAWLASIGRATYSPITDEAAMSAFRLLCTTEGIIPAIESAHALAGAIDLGREL-GPDATILVSLSGRGDKDVATAGRYFDVLDQSMDRTVADVTEAVAGIEDGSTVLVGGFGRAGQPVELIDALIAQGARDLTIVSNNAGNGDVGLAALLALRRVRRVICSFPRQVDSFDELYRAGEIELELVPQGNLAERIRAAGAGIGGFFTPTGVGTDLTAGKEERVIDGRRYVLEHPIKADYGLISALRADRWGNLVYRETARNFGPIMATAATTTIVQVDEIVDLGQLDPEAVVTPGIFVDRVVAVGSRPTPL---TQE-AS
M-NTRIGRFGNFGGRFVPEALIAALEQLDEERLLAAQDPDFRSELKNLQERYTGRPNPLTEVPRFAEHCGARVFLKREDLNHTGSHKINNVLGQALLTVRMGKKRVIAETGAGQHGVATATAAALMGLECMVYMGERDTSRQALNVARMRLLGATVVPVTHGSRTLKDAVNEALRDWVANVEDTHYILGTVTGPHPFPEMVRDFHAVIGEEAREQVLACVGRLPDAVVACVGGGSNAIGIFHRFRHDPQVRLIGVEAGGQGIGSGKHAARFAGGSPGVLHGAATYVLQDEDGQTIESHSISAGLDYPSVGPEHAHLHDSGRAEYRYATDAEAMAAFRLLARTEGILPAIESAHALAGAMSVGREL-GPDAVIVVNLSGRGDKDVDTAARYFGLLDGRM-DKVIGLDRFVELVEDGMTVMVGGFLACGGPNMLMDALVAKGTKDLTLIANDMARPTVGLGQLVANRQVRKVIASHIGMNPEVAAQMNAGTLDVELVPQGTLAERIRAAGSGLGGVLTRTGLGTLVADGKPVVTVDDIDYLLETPLKADLALISGHTVDRSGNIWYKGTARNFNDVMALAATTVVVEADHVVEIGAIEPENVVTPNVLVDYVVEG--------------KN
M-TARPGRFGHFGGRFVPEALIPALEELDEARRKAMVDPAFLGELEMLHRTYTGRPSIITEVPRFAEHAGARIVLKREDLNHTGSHKINNVLAQALLTKRMGKTRVIAETGAGQHGVATATAAALMGLDCVIYMGKVDTERQALNVARMRMLGAEVKAVPTGSATLKDAINDALRDWVTNVGDTHYILGTVTGPHPFPEMVRDFHRIIGVEARGQVLDLAGRLPDAVIACVGGGSNAMGIFHRFIDDAGVRLIGVEAGGEGVEGGRHAARFAASSPGVLHGTFSYLMQDDDGQTLESHSISAGLDYPSVGPEHAFLRDSGRAEYRYATDEQAMKAFELLCRTEGIIPAIESAHALAGAMEVGREL-GPEALLLVNLSGRGDKDMHTAAEYFGLIDQLMDKVVSSVAEAIDGIVDGSSLAVGGFGLCGVPSVLITAIHDSGVSGLEAVSNNCGVDEWGLGILLRDKRIARMVSSYVGENKEFARQYLAGELEVELTPQGTLAERLRAGGSGIPAFYTVTGAGTQVAEGKESKVFDGKEFILERAIVTDFGLVRAWKGDRHGNLVFRKSSRNFNPLAAMAGRVTVAEVEELVEPGELDPDTVHLPGIYVHRVLPLTAADKKIERHTTRPEA
M-SNEKGYYGDFGGAYIPEMMFPNIEELRLRYLEIMNEDGFKKEFEQLLKDYVGRPSPLYLAQRLSEKYSANIFLKREDLNHTGAHKVNNTIGQILLAKRLGKKRIIAETGAGQHGVATATVCALMGIECVVYMGEIDINRQAPNVARMKMMGAEVRSATSGSKTLKDATNEAMRDWINNPVDTHYIIGSVVGPHPYPDMVARFQAVISAETRSQLLEKTGRTPDYAIACVGGGSNAMGMFYHFLDDEQVQLIAAEAAGKGVNSGHSAATSVLGKEGVLHGSRTILMQTSDGQVIEPYSISAGLDYPGIGPQHAFLHKIGRAKYVSITDDEAMQAGLLLTRLEGIIPAIESAHALAQLEKMS--F-KPSDNVVVCLSGRGDKDLDNYMKYF----NFMNKVVNNADEAIRDIQDGMTLMLGGFGLCGIPENCIAALVKKEVKDLTCISNNAGVDDFGIGLMLQKRQLKKMIASYVGENAEFERQLLSGELEVELIPQGTLATRCLAAGYGMPAIFTPAGVGTEVAEGKEIRRFNDKDYLLEMAFNADFAIVKAWKGDTTGNLIFRSTARNFNPIMAMAGKITIAEVEELLPVGSLDPDHIHTPGIYVHRIFQGEKYEKRIEKRTVR--D
M-TDAVGYFGDFGGRFVPESLVAALDELDDAYRAAAVDPEFQAELAGLHATYTGRPSIITEVPRFAEHAGARILLKREDLNHTGSHKINNVLGQALLARKLGKTRLIAETGAGQHGVATATAAALFGMECVVYMGQVDTERQALNVARMRLLGADVVSVTTGSRTLKDAINDALRDWVSSVETTHYVLGTVAGPHPFPTMVRDFHKIIGEEARQQVLDLTGALPDVVTACIGGGSNAMGIFDAFLDDESVELYGFEAGGDGIETGRHASSITLGRTGVLQGARSYLMQDEDGQTVESHSISAGLDYPAVGPEHAWLASIGRAKYEPVTDVEAMEAFRLLTRTEGIIPAIESAHALAGTIRLGLDR-GPGTTILVSLSGRGDKDVATASRYFGILDQLMSKISPSTAEAVADVHDGATVMLSGFGLAGHPVALIEALLEQGATDLTIVSNNAGNGDTGLAALLAARRVRKVVCSFPRQVDSFDGLYRSGDIELELVPQGNLAERIRAAGAGIPAFFTPTGFGTALAEGKETRTIDGRDVVLEHALHADFAFVGARFADRWGNLVYRKTARNFGPMMASAADVTIAQVDTVVPIGGLDPEQVITPGIFVQRVVEIGERPEGA---QEA-LA
M-KDSHGHFGPFGGRYVGETLMPAIIELEKAYARISALPGFQEELRRLLKHYAGRPTPLFPAARLTEKIGAAIYLKREDLAHTGAHKINNTLGQALLARWMGKRKVIAETGAGQHGVATATVAALFGMECRIFMGTEDVRRQSANVQRMELLGAEVVPVESGTGTLKDAMSEAMRYWVSAVRDTFYVIGSVAGPHPYPMMVRDFQRVIGDETKEQMLEAEGRLPDMLVACVGGGSNAMGLFYPFIDDPGVEMVGVEAAGYGIATGKHAATLGAGSVGVLHGSKSFVLQDEAGQIMEAHSISAGLDYPGVGPEHSLLKEMGRARYEAVDDAGALHAFHELCALEGIIPALESSHALARAMVEASGQ-PRTRLIVVNLSGRGDKDLGIVQQA-----RAMRGKFRTVAEAIALIQPGSRIMVGGFGLAGYPEGLVEALAASGIGDLTIISNDLGSPGVGLGKLLTNGQIRALVGNYYNWNPEVGLAYSRGEIGVTLVPQGTFAEAIRAAGVGIPAFYTAASAGTELGKGKETKVFDGRTYVLERAIHADVALIKASRADDLGNLVYYKTARNFNPLMAMAAALTIAEVDESVPVGSLDPESVVTPHIFVDIMVR---------------RV
M-TGTDGKFGEFGGTYVAESLINTLEELKEAYKAAQQNPEFQREFDYLMKEYVGRENPLFYAERLTEKLGAKIYLKREDLNHTGAHKINNAIGQGLLTKYMGKTKIIAETGAGQHGVATATIAALLGLECKIFMGAKDAARQELNVFRMELLGAEVVKVEQGTATLKDAVNETMRYWVQHMEDTHYVLGSVLGPHPFPQIVRDFQSVISKEARAQILEKEGRLPDKVVACIGGGSNAMGMFYNFIEDKEVELIGVEAAGDGIDSGKVAAAINRGSVGIAHGAKMHMLQDENGQLQGTHSISAGLDYPGIGPEHSFLFKTKRADYEYATDEEALTAFQELSKTEGIIPALESSHAIAHVMKIAPEL-PKDDIIIVCLSGRGDKDVEMVKAELEAR-NDMESKITDIKSALEPVKSGDTLMVGGFGLIGAPLSLIDELTTLDVNELTVISNNVGEAGKGLGILLDQGKLKKAVGSYFTSNREVAKWYNAGKLELQLLPQGTLGEAIRAGGAGIGGFYTKTSVGTDLAKGKETKEIDGEEYVLEKALKADVSIIRAHKADKLGNLVYYKTARNFNPMMATAGKYVVAEVDEIVEAGELNPEEIATQHIYVDKIVLAEQILTKE--GVVQ--K
M--DKNGRFGDFGGRFVPETVMPALLQLEESYGKLKDEDSFKAELSFYLREYAGRPTKLYFAKNLTEHYRGKIYLKREDLLHTGAHKINNAIGQAILARRMGKKKIVAETGAGQHGVACATVAALFGLECRVYMGKEDIERQALNVFRMRLLGTEVVPVTSGTGTLKDATSEAIRYWVTNVEDTHYIIGSVVGPHPYPMIVRDFQKVIGEEVKEEMKTQAIGTLKYMVACVGGGSNAMGIFYAFRNDKEVIKIGVEAAGKGVTTTEHAASLTKGRPGVLHGAFSYLLQDEDGQIIEPYSISAGLDYPGVGPEHSFFKDSGIVEYKAVTDEEALGAFQRLARVEGIIPALESSHALAYLEEIMPKT-ESDEAVIVCLSGRGDKDVDMAVKVMG---GLMSNKVKSIEEALSGITSGATIMMGGFVGAAEPTCCIEWLIKNQIREITLITNEPGLSGFGRAMLYKNGLVREIISSHVGTTQESTDEYLKGNLKVQFYPMGTWIEKVRAGAMGLGGVLVPVGVGILMKEPKQIIEVNGIKCFVEPALRAPIGLVKAWRADEMGNLEYRHTSMNCNPMVAMACDYTVAEVEEIVPVGTISPERVGTPAPFVQAVVKGLSLEQHDRQHWLKIEK
M-MILNPYFGEFGGMYVPEILVPVLKQLEKAFVEAQHDPVFQQEFQDLLKNYAGRPTALTLCRNLTKGTKTKLYLKREDLLHGGAHKTNQVLGQILLAKRMGKTRIIAETGAGQHGVATALACAMLDMPCRVYMGAKDVERQSPNVFRMRLMGAEVIPVEKGSCSLKDACCEAMRDWSANYETTHYLLGTAAGPHPFPTIVREFQKMIGEETKCQILAKENRLPDAVIAAVGGGSNAIGMFAEFIAEKSVQLIGIEPAGNGIHTGKHGAPLRHGSIGIYFGMKSPIMQTQDGQIEESYSISAGLDFPSVGPEHAYLHTIGRAQYESITDDEAIEAFQALAKHEGIIPALESSHALAYALKLIVQNPEKEQLLVVNLSGRGDKDIFTVDKILTEKGIIM-SKFISIDELKSHFFDGMTMMSGGFMGCGAPELIIKEILEANIKDITLISTDTAMVDTGVGPLIVNGRIKKLYASHIGTNSETGKKMISGELNVELCPQGTLAERIRAGGAGLGGFLTPTGVGTVVEKGKQKITIDGVEYLLELPLKADIAIIKADIADEIGNLVFLGAARNFNPIMALAANTVIVQATKIVKVGEMDPNLVMTPAAVVDYIVKA----------------
M-THAAGYFGDYGGRWMPESLIAAMDELTETFEAAKADPSFIAEVKELNKNYSGRPSLLTEAKRFGAAAGVRVFLKREDLNHTGSHKINNVLGQALLAKRMGKTRIIAETGAGQHGVASATAAALMGLECVVYMGAEDTRRQSLNVARMQLLGATVIPVTAGSQTLKDAINEALRDWVANVGNTHYLLGTAAGGHPFPAMVRYFHEVIGEEAREQIIAQTGRLPDAVAACIGGGSNAIGIFHGFLDDAEVELYGFEAGGDGVGTDRHAATITLGKPGVLHGAKSYLMQDDDGQTIESHSISAGLDYPGVGPEHAYLADIGRVNYEPITDTEAMDAFSLLCRTEGIIPAIESSHALAGVLKIAERK-PEETIIVANLSGRGDKDVGTAAEWFNLIDAKMPRIATSAAEAVSGIHDGSTVLIGGFGNAGQPMELIDALMDCGATDLTVVNNNAGQADAGLALLIKERRVKKVICSFPRQSDSFDEAYRAGEIELELVPQGNLAERIRAAGAGIGGFFTPTGYGTMLAEGKETRVIDGKGYVLETPISADFAIIKAQRADTLGNLVYRKTARNFGPIMATAAKKSIVQVSEIVAAGELDPENVITPGIFVDTLVTIG--G----------TK
M-S-DNGRYGQYGGQFVPETVMPALLELEDFYRTVKQDASFIAELNRYLAEYAGRPTRLYYAANLTRHYGAGIYLKREDLLHTGAHKINNALGQALLARRMGKKRIVAETGAGQHGVACATMAALFGMECKVFMGEEDIERQALNVFRMRLLGTEVVPVTSGSGTLKDATSEAIRYWVTNVRDTHYIIGSVVGPHPYPMLVRDFQTVIGQEIREQQAALNIKNIDFLLACVGGGSNAMGTFHPFHQEKFVRKIGVEAAGKGIFTGQHAASLTQGEPGALHGALSYLLQDEDGQVIPAFSISAGLDYPGVGPEHSYFKDAGLVEYVSVTDQQALQAFELLAKTEGIIPALESAHALAYLEILMPDT-KPDQTVVICLSGRGDKDVQQVAKVME---EK---------------------MIGGFLGVGTPEKLVDALVSQGTGGLTLVCNDTSFPDKGMGKLIVSKQAKKVIISYMGGNPEGARQMNAGELEVELSPQGTLAERIRSGGAGLGGVLTPTGLGTVVAEGKQVLTIDGKEFLLEKALHADVALIKAYKADRAGNLIFRRAARNFNPVMATAADLVIVEAEHIVEPGEMDPDQVMTPGIFVDYLVQG----------------
M-STLNPYFGEFGGQFVPQILMPALDQLERAFIEAQHDPEFQQEFAALLKDYAGRPTALTKTRNFSPNDKVTIYLKREDLLHGGAHKTNQVLGQALLTKRMGKKEVIAETGAGQHGVAAALACALLGLKCRVYMGAKDVERQSPNVFRMRLMGAEVIPVHSGSATLKDACNEALRDWSANYDTAHYLLGTAAGPHPFPTIVREFQRMIGAETKAQLIEKEGRLPDAVIACVGGGSNAIGMFADFIDETAVKLIGVEPAGHGIDSGEHGAPLAHGKLGIFFGMKAPLMQDPHGQIEESYSVSAGLDFPSVGPQHAHLAATGRAEYPSVTDDEALEAFQLLARTEGIIPALESAHALAQAYKMAEQA-TEETLLVVNLSGRGDKDIFTVYDILEKEGKVMDKVVTSYDEALAGLSDNMTVIAGGFGLCGIPEGLIAQIKKMGTRGLTVVSNNAGVDGFGLGILLEDHQIKKMIASYVGENALFEQQLLSGELEVELTPQGTLAEKMRAGGAGIPAFYTATGYGTPVGEGKEVRQFNGRNFILEESITGDFAIVKGWKADRYGNVIYRHTAQNFNPMAATAGKITVVEVEEIVEPGELEPSQIHTPGIFVDRIIQG-RFEKRIEQRTVR--G
M-TDEQGFFGEFGGRFMPESLIAALDELSAAYDDAKADPEFHRELTELHRTYTGRPSIITEVPRFAEHAGARILLKREDLNHTGSHKICNVLGQALIAKRIGKTRLIAETGAGQHGVATATAAALFGMECVVYMGEVDTERQALNVARMRLLGAEVIPVTTGTRTLKDALNEAFRDWVANVENTHYLLGTVAGPHPFPVMVRDFVKIIGEEARQQVIDLTGSLPDAVVACVGGGSNAIGIFHAFLDDPEVALHGFEAGGDGVDTLRHAASITMGRPGVLHGSRSIMLQDEDGQTIDSHSISAGLDYPGVGPEHAWLASIGRATYTPVTDAAAMQAFRLLCQTEGIIPAIESAHALAGAIELGRTL-GEKATILVNLSGRGDKDVETAGAYFGVLDGAMDKTVPGTADAVAGVADGSTVMIGGFGRAGQPVELIDALIEQGAGDLTIVSNNAGNGDTGLAALLAKGRVRRMVCSFPRQHDSFDGLYRAGEIELEIVPQGNLAERIRAAGAGIGAFFSPTGVGTELAEGKEERTIDGRRYVLEYPIKADVALISAYRGDRWGNLIYRETARNFGPIMAAAATTTVAQVDEVVALGALDPEAVVTPGVFVNRVVAVAPRGEGR---LEV-LS
M-ASQVGYFGSYGGRFVPETLMAALQELEAAYEAAKRDKKFKEEIESLLREYAGRPTPLFLAKNLTQKLGAKIYLKREDLLHTGAHKINNCIGQGLLARRMGKHRIIAETGAGQHGVASATVAALFGMECVVYMGSEDVRRQELNVFRMKLLGAEVVSVNSGSRTLKDAINEAMRDWVTNVRTTHYLLGSVLGAHPYPMMVRDFHRVISREAKAQIMKAEGKLPTAIIACVGGGSNAIGAFYEFIGDKKVQLIGVEAGGRGKALGEHAARFRGGAPGVLQGTYSYVLQDEHGQIAGTHSVSAGLDYPAIGPEHAALAEAGRAEYVAASDAEALAACSMLAKTEGIIPALESSHAVAECVRRAPQM-RKSDVVIVNISGRGDKDIGILREQLR----FMNKVVANAEEAVRDIPDGATLMVGGFGLCGIPENLIAALAKKGVKNLHTISNNVGVDEFGLGILLYNNQITSHKGSYVGENKLLEDMVISGRIDLELIPQGTFSERIRAGGAGIPAFYTPTGYGTIVAEGKETRDFNGRMYVMERALTADFALIKAWKGDKWGNLVYRKTARNFNPMMATAAKITVAEVEYLVEPGELEPDLVHTPGVYVKRIFQSAGQEKRIERRTLRKGN
M-PDPVGRFGDFGGRYVPEALIAALEELDEQRQKAWADPEFVAELDRLHRTYTGRPSIITEVPRFAEHCGARVLLKREDLNHTGSHKINNVLGQALLARRMGKTRVIAETGAGQHGVATATAAALMGLECVVYMGERDTERQALNVARMRLLGARVVPVRHGSRTLKDAVNEAFRDWVANVEHTHYVLGTVTGPHPFPEMVRDFHAIIGEEARGQVLELTGRLPDVVCACVGGGSNAMGIFHAFVGDEQVRLVGLEGGGEGVASGRHASRFSTGTPGVLHGAFTYLLQDDEGQTIESHSVSAGLDYPSVGPEHAALHASGRAEYHPVTDDEAMEAFQLLTRTEGILPAIESSHALAGAMRLGREL-GPDALILVSLSGRGDKDVDTAARWFGLMDGQMGHVAADVDEAVGVVQDGDTVLIGGFGIAGQPVELIEALIRSGASGLTVVNNNAGNGDEGLAALIRNGQVAKMICSFPRQSDSFDEAYRAGRVELEVVPQGTLAERIRAGGAGIGGFFTPTGYGTLLAEGKETRVIDGRGYVLEAPIRGDVALVKALRSDGVGNLVYRKTARNFGPVMCTAVTRSVVQVEELVSVGALDPEVIVTPGIFVDTVVPVRTASSDK---G---RR
M-KDQNGYFGDFGGCFVSETLMPAIEELKETFVKMRKDKKFQNELKSYLKNYVGRPTPLYFAEKLSKKFQFKLYLKREDLCHTGAHKINNALAQVLLAKKMGKTRVIAETGAGQHGVATATAASLLGLKCRVYMGTEDMRRQSLNVFRMQLLGTEVIGIDSGSKTLKDAINEAFRDWVTHVKDTHYVLGTAFGAHPYPYMVREFMSVIGTEAYKQIKKAEKRLPDAVIACVGGGSNAIGIFSSFIKDKKVRLIGVEAGGKGIESGLHAARFAGGRVGVFQGTKSYLLQDENGQALTTHSVSAGLDYASVGPEHSFLREIKRASYSYATDEEALNGFSTLAKEEGIIPALESSHAVGYLISHAEEF--KNQLIILNLSGRGDKDVIQVKEIMEN--MQM-------------VKTGQVVQVGGFLGCGSPDSVLGALVTAGINNLVLVCNDTSVLDNGVADLIKAAAFSKVIVSHIGTNPETQRQMNAGELEVVLVPQGTLAERIRAAGCGLGGILTPTGVGTEVEQGKQKLLVADRVWLLEEALPGDVGLIKARKADKAGNLVYSKTARNFNPLMAMACKLVIAEVEELVEIGEIDPDHVHTPSIFVDYLVMSREGS----------KS
M-SEMKKEFGKFGGQFVPETLKKALVELERHYVEAMEDKVFQDEYKYYVKEYSGRPTPLYFAENITKDLGGKVYLKREDLNHTGSHKINNVIGQVLLAKRMGKKRIIAETGAGQHGVATATVCAMFGLDCEIFMGEKDIRRQSLNVFKMKLLGAKINSVSSGTGTLNDAVNEAMKDWILNADNTFYVIGSVVGPHPYPTMVRNFQKIIGEEVKEQIFHIEGRYPDYLIACVGGGSNSMGLFYPFCKYKDIKMYGVEAGGLGIDTNKHAATITKGSIGIIHGMMTYLIQDNNGKVMPVHSISAGLDYPGVGPEHAYLHSIGRVNYVSVTDWEAVDAFQYLTKFEGIIPALESSHAIAYLKKLAPNT-NKDDIIIVNLSGRGDKDIYTVSKFMKSY-KIM-EKVRSIDEAVSCIKDGMTVMIGGFLGVGTPESLVDALIEKGVKDLTIICNDTAFPEVGIGKLIVKKMVKKVITSHIGTNPETGRQYNEKELEVELVPQGTLAERIRCMGAGLGGFLTPTGIGTIVEEGKEKITVEGRKYILELPLKADVALIKGEKIDKKGNIYYDKAARNFNPLMAMAADVVIAEAEEIVETGEIDPNDVMTPGIFIDMIVKG--------------DK
M-SDDRGYFGTMGGRWLPEALVGALDEVADYYRKARRDPDFLARLDDLAANYAGRPSPLSDAPRLTAEVGARILLKREDLNHTGSHKINNVLGQALLAQRMGKTRLIAETGAGQHGVATATAAALLGLECCIYMGRVDTERQALNVARMRLLGAEVVAVEAGSATLKDAINEAFRDWVATVDHTFYLFGTVAGPHPFPVIVRDFQRIIGLEARAQVLDRTGRLPDAVAACVGGGSNAMGIFHAFLDDPDVRLVGLEAGGDGIETGRHASTISGGSVGVLHGARSFLLQDADGQIIESHSISAGLDYPGVGPEHSHLAEIGRAEYRSITDTQAMDAFALLARTEGIIPAIESAHAVAGALDLAREI-GPEGIVLINVSGRGDKDMETAMQWFKLAEVQMTVIAATPDEAVVGIPDGASILIGGFGSAGQPVELIDAVRRAGPTGLTVISNNAGNGDHGLAALLAAGQVRRIICSFPRQSDSFDRLYRAGAIELEVVPQGNLAERIRAAGAGIGGFYTPTGVGTLLAEGKEQRTIDGRDYILELPLHADVALIKAHRADTMGNLVYRKTARNFGPIMATAATTTIAQVSEIVEPGGLDPEAVVTPGIFVRRLVRCPPAATPD---QGA-AG
M----KGRYNGFGGQFIPETLMNALIQLEEAYNYYKEDEAFCTELDYLYRQYANRPSNLYYAKKMSDDLGPKIYLKREDLNHTGSHKINNVIGQVLLAKKMGKTRVIAETGAGQHGVATATIAALLGMECEIFMGEEDTKRQALNVYRMELLGAKVNAVTSGTMTLKDAVNETLREWVNRIEDTHYVMGSVVGPHPFPMIVRDFQRVISKEIKEQIMAIEGKLPDCIVACVGGGSNAMGSFYEFIDDTECILYGAEAAGIGVDTKYHAASITKGSVGIFHGMKTYFCQDEYGQIAPVHSISAGLDYPGIGPEHASLHSNGRAIYKPITDKQAVEAFMYLSKMEGIIPAIESAHAIALAIEVASQM-TKEQVMVITMSGRGDKDVAMIARYMGQE-SEM-DKVIAIDELSNIVKDSMTIMVSGFMGCGSPHKIIEKLVELDVKHLTLICNDTGLPQYGVGHMVANKQFDCIIASHIGLNREAVRQLNSNETKFELIPQGTIAERIRCCGAGLGGVLTPTGIGTVVAEGKDIIEVDGQQYLLEKPLKADVAIIGAGVVDKRGNVCYNGSTRNFGPVMATAADIVIVEAAQIVEIGEIKPENVVTPHIFVDYIIDG--------------GR
M-S-APGRFGRFGGRYAPETLMGPLLELEAAYLRLKGEPAFQAELAALLKDFVGRPTPLTKAERLGGALGLELYLKREDLAHTGAHKINNTVGQVLLARRMGKTRVIAETGAGQHGVAAATAAARLGLSCTVYMGSVDMERQALNVFRMRLLGAEVRAVDCGSRTLKDAVNEAMRDWAASVKDTHYVLGSALGPHPFPTIVRDFQACIGREARAQILAQAGRLPDLAVACVGGGSNAIGLFSGFLGDTGVALVGVEAGGVGLGPGQHAARFAGGKPGILHGTFTMLLQDADGQVRPTHSVSAGLDYPAVGPEHAALAESGRARYESVSDAEALAAFDRLAREEGILPALESAHAVAWLCRQARRL--QSQLVVLNLSGRGDKDVETARRARGSREGGM-KPILTADKAVENINDGCTLMVSGFMGCGNAFTLIDALIRKGTKAINLITSDTAYPDVGVGRIICQNRAATLTASHIGTNPVSGQKMNSGELKVTLVPQGTLAERMRSKGAGLGGVLTPTGVGTAVEEGKQKLNIGGKDYLLELPLGANFAFIKAEVADKYGNAFLPGATKNMAVSMAMAADHVIVEAGQIVEPGELDPEKITIPGVFVSALVKAVLPASNV-------KP
M-GDERGYYGEFGGAYIPEMLYPNVEELRQNYLNIINDPDFQKEFKELLTDYVGRETPLFFAKRLSDRYGANVYLKREDLNHTGAHKVNNTIGQILLAERLGKKRIIAETGAGQHGVATATVCALRGLECVVYMGEIDIKRQAPNVARMKMLGATVKPATSGSKTLKDATNEAMRDWINNPVDTHYIIGSVVGPHPYPDMVARFQSVISAEVKSQLKAKIGTLPDYVLACVGGGSNAMGAFYHFLNDESVKLIAAEAAGHGVDSGKSAATTILGKEGVLHGSRSLLMQTEDGQVVEPHSISAGLDYPGIGPQHAHLFKTGRGTYVAVTDDEAMQAGKLLAQLEGIIPAIESSHALAYLEKMN--F-KGGENVVVCLSGRGDKDLQTYMDYF----GFMNKVVANADEAVKDITDGLTLMVGGFGLCGIPENCISALVKKNVKDLTCISNNAGVDDFGLGLLLQHKQIKKMISSYVGENAEFERQLLSGELEVELIPQGTLATRCMAAGYGMPAIFTPAGVGTEVAEGKEIRNFNGKDYLLEYAFDAQFAIVKAWKGDTHGNLIFRSTARNFNPLMAMGGKITIAEVEELVPAGELNPDQIHTPGIYVHRIFQGSNYEKRIEQRTVRKEG
M-TEQHGWFGEFGGVFMPEPLMAAIDELAACYDECKRDPEFQAEFAALSRGYTGRPSMLTEAKRLSEIAGARILLKREDLNHTGSHKINNVLGQALVARRLGKTRLIAETGAGQHGVATATAAALFGMECVVYMGEVDTERQALNVARMRLLGAQVVPVKTGSRTLKDAINEGLRDWVANVDSTHYLMGTVAGPHPFPEMVRDFHRAIGEEAREQTIALTGALPDAVLACVGGGSNAMGIFHAFLDDPGVRLIGLEAAGDGPTTERHALSIERGAPGLLHGMRTYLLQDDDGQTLESHSISAGLDYPGVGPEHAWLHDLGRAEYQPVSDAEAMDAFLALTRAEGIIPAIESAHAIAGAMRLAQE--SPGSTLLVSLSGRGDKDVATAGRWFGLLDQAMDKTYGSAAEAVADIQDGATLAVGGFGLSGNPMALIRAIEERGVKHLKVVSNNCGVDDWGLGLLLRNGQIDKMTSSYVGENKEFERRYLTGELELELTPQGTLAEKLRAGGSGIAAFYTRTGVGTQVQEGKPTATFDGTEFVLEEAITTDFSLVHALRGDRHGNLVFNKAARQFSPPAAMAGRICIAQVEELVEPGEIDPDAVHLPGVFVHRIVEVGDIEKRIERRTVR-ED
M-N--KGHFGVHGGTYIPETLMNAIIELEKAYNFYKYDKDFNEELNDLFKNYANRPSMLYFAKRITEDLGAKIYLKREDLNHTGAHKINNVLGQVLLAKKMGKKRVIAETGAGQHGVATATIAALMDMECEIFMGKEDTERQALNVYKMKLLGAKVNSVESGTATLKDAVSETMREWTKRIDDTHYVIGSVMGPHPFPTIVRDFQAIISKEIKEQIFNIEKRLPDMIVACVGGGSNAIGSFYHFIEDKSVELVGCEAAGRGVHTFETAATISTGKLGIFHGMKSYFCQDEYGQIAPVYSISAGLDYPGIGPEHAYLHDIGRVKYIPITDDEAVKSFEYLSRMEGIIPAIESAHALSYAIKEAPKM-NKDKIIVVNLSGRGDKDCVSIAKYNGEI-NEM-VKIISKQEACDLIKDGSAVMFGGFLAWGSAWETIDCLADQNVKNLALIGNDTAFADKSYGRLITNRQVSKVIVSHIGTNTETQKQNNAKEIDVELVPQGTLAERIRAAGAGLGGILTPTGIGTLVEEGKQIIEVKGNKYILEEPLYGDVAVVYADKADKYGNLYHHGVTRNFNMIMPMACKTVIAEVKEIVD-GALDPDNITVPRVFVDYLVKSDYDY------LAK-KA
M-QERKGYFGDFGGRFVPETLIHALEELEGAYERYKDDADFNRDLDRLSRDFVGRPTPLMFASRLTEKWGANVWFKREDLAHTGAHKINNTLGQILLADRMGKRRVIAETGAGQHGVATATVAALYGKECVVYMGEEDTHRQRLNVVRMNLLGAEVRPVVSGSKTLKDALNEAIRDWVTNVEDTHYIIGTVAGPAPYPRMVRDFHAVIGRELEAQAKEKFGSDPDAIVACVGGGSNAMGIFHQFVGRQNVRLVGVEAAGRGLESGEHGAPLAAGRVGVLHGSKSYVLQTEEGQIVEAHSVSAGLDYPGVGPELSYLKDEGLAEFVSATDDEALAAFQLCSRAEGIIPALETSHALHYAEALAKEL-GPGKNLVVNLSGRGDKDVEAVSETLGMYRDEMGSRIISAEEAAALVGPGSTVMVGGFGLVGTPLTVIEALLSSEARELTTISNNVGEPGKGLGKLLLEGRIRRAIGSYFTSNPDVLERYNRGELEVRLVPQGTLAEAIRAGGAGLGGFYTKTGVGSDLAEGREVREIDGEVYLFEKPLRADIALIRAHRADTLGNLTYYKTARNFNPDMAAAADVVVAEVDEIVEAGALDPERVVTPHPYVDYLVRARIKLSTDPGPLLDRGG
M-NHLNSKFGEYGGMYVPELLIPALDQLEQAFIDAQNDPSFIEEFNGLLKDYAGRPTSMTLTKNLVSNPNVKLYLKREDLLHGGAHKTNQVLGQAILTKRMGKTEVIAETGAGQHGVATALACALMGLKARIYMGAKDVERQAPNVFRMRLMGAEVIPVNAGSGTLKDAVNEAMRDWSATYDKAHYLLGTAAGPHPFPTIVREFHRMIGEETRAQIMEKEGRLPDAVVACVGGGSNAIGMFADFIDEPSVKLIGVEPAGKGIHTPDHGAAICTGSKGVLHGAYSYIMQDSDGQIEESYSVSAGLDYPAVGPQHAHLHDIGRAEYAAVTDEEALNAFQLLARKEGIIPALESSHALAHALNMADEA-DKETIIVVNLSGRGDKDLAHVYNILGEQ--KMNKVVTSYEEALAGLQDDMTVIAGGFGLCGIPEGLIAQIKKMGTKGLTVVSNNCGVDGFGLGLLLEDKQIKKMVSSYVGENALFEKQLLDGELEVELTPQGTLAEKMRAGGAGIPAFYTATGYGTPVGEGKEVKEFNGRPYILEESITGDFAIVKAWKADVFGNCVYRHTAQNFNPMAATAGKITVVEVEEIVPPGAIPPSQIHTPGIYVNRVIQG-KFEKRIERRVVAKEI
M-D----NFGRFGGQYVPKALVEPLAELEEAFENYCYSEDFKNIYKKYLEEYVGRPSLLYYADRLTKKLGAKIYLKREDLNHTGAHKINNVIGQILLAKYMGKKRVIAETGAGQHGVATATGAALFGMECTIYMGEEDMRRQKLNVFRMRMLGAEVKAVAYGTGTLKEAVDEAFEEYMKRYDDTFYVVGSAVGPHPYPLMVREFQKVIGEEAKAQILEVEGRLPDYIIACVGGGSNAIGLFHDFIKDDEVRIIGVEAAGHGIESGEHACAIEGGKIGILHGMKTYIMADDNGNIKPAYSISAGLDYPGIGPEHAYLKDIGRVKYVSVTDDEAMEGFRMLCETEGIIPAIESSHALGYAVSEVPKM-NKDEIVIINLSGRGDKDVNTAYKYFEKHGYYM-NKIKTIEQALEHIHDGMTISVGGFLACGTPEALVDAIIEKGVKDITLICNDTGFPDKGVGKWVVKGMVKKVIASHVGTNPETGRLMNSGEMEVQLVPQGTLAERIRAAGAGLGGILTPTGIGTVIEEGKQKINVDGKDYLLELPLKADVALVKGSIVDKKGNVYYKKATKNFNPLIATAADLVIVEAEELVEVGEIDPSDVMTPSIFVDMIVEG--------------RK
M-NHLDSKFGDYGGMYVPELLIPALDQLEQVFIDAQKDPEFQTEFMGLLKDYAGRPTAMTLTRNLVSNPKVKLYLKREDLLHGGAHKTNQVLGQALLTKRMGKTEVIAETGAGQHGVATALACALLGLKARIYMGAKDMERQAPNVFRMRLMGAKVIPVNSGSGTLKDAVNEAMRDWSANYDKAHYLLGTAAGPHPFPTIVREFHRMIGEETRAQILEKEGRLPDALVACVGGGSNAIGMFADFIDEPSVRLIGVEPAGKGVHTKEHGAAIGKGTTGVLHGAYSYIMQDDDGQIEESYSVSAGLDYPAVGPQHAHLYDIGRAEYESVTDEEALNAFQLLSQKEGIIPALEPAHALAHALNMADEA-EDGTIIVVNLSGRGDKDLEHVRSILGDQNHDMNKVVDSYEAAMAGLQDNMTVIAGGFGLCGIPEGLIAQIKKMNTKGLTVVSNNCGVDGFGLGLLLEEKQIKKMVSSYVGENALFEQQLLNGELEVELTPQGTLAEKMRAGGAGIPAFYTATGFGTPVGEGKETRKFNGRDYILEESITGDFAIVKAYKADRYGNCIYRHTAQNFNPMAATAGRITVLEVEEIVEPGALSPSEIHTPGIYVDRIIVG-KFEKRIERKILSSNQ
M-NQLDTKFGEFGGMYVPELLIPALDQLEKEFLDAKEDPSFNKEFLSLLKDYAGRPTSMTLTRNLVSNPKVKLYLKREDLLHGGAHKTNQVLGQALLTKRMGKKEVIAETGAGQHGVATALACALLGLKARIYMGAKDVERQAPNVFRMKLMGAEVIPVNAGSGTLKDAVNEAMRDWSANYDTAHYLLGTAAGPHPFPTIVREYHRMMGEETRAQIMEKEGRLPDAVVACVGGGSNAIGMFADFIDEPSVRLVGVEPAGKGVHTKDHGATIVTGTKGILHGAYTFIMQDNEGQIEESYSVSAGLDYPAVGPQHAYLHDIGRAEYVAATDEEALNAFKLLARKEGIIPALEPSHALAHALNMADEA-EEETIIVVNLSGRGDKDLEHVIRVLGDD--IMNKVVASYDEAMAGLESGMTVIAGGFGLCGIPEGLIAQIKRMGVSGLTVVSNNCGVDGFGLGVLLEDKQIAKMISSYVGENALFETQLLNGELEVELTPQGTLAEKMRAGGAGIPAFYTATGYGTPVGEGKEVKEFNGRPHILEHAITGDFAIVKAWKADTYGNCVYRHTAQNFNPMAATAGKITVVEAEEIVEPGTLSPSEIHTPGIYVNRVIQG-TFEKRIERRVVTKSM
M-NQLDAKFGEYGGMYVPELLIPALDQLEQAFLEAKDDPAFNAEFMSLLKDYAGRPTSMTLTRNLVSNPKVKLYLKREDLLHGGAHKTNQVLGQALLTKRMGKTEVIAETGAGQHGVATALACALLGLKARIYMGAKDVERQAPNVFRMRLMGAEVIPVDSGSGTLKDAVNEALRDWSANYDKAHYLLGTAAGPHPFPTIVREYHRMIGEETRAQMLEKEGRLPDAVVACVGGGSNAIGMFADFIDEPSVRLVGVEPAGKGVHTKDHGAAIGKGTKGILHGAYTYIMQDQDGQIEESYSVSAGLDYPAVGPQHAYLSDIGRAEYVSVTDDEALNAFQLLARKEGIIPALESSHALAYALNMADEA-EDDTIIVVNLSGRGDKDLGHVISILGDQVNGMDKVVSSYEEAMQGLSDDMTVIAGGFGLCGIPEGLIAQIKKMGTKGLTVVSNNCGVDGFGLGILLEDKQIKKMVSSYVGENALFEQQLLNGELEVELTPQGTLAEKMRAGGAGIPAFYTATGYGTPVGEGKEVKEFNGRPYILEESITGDFAIVKAWKADRYGNCVYRHTAQNFNPMAATAGKITVVEVEEIVEPGTLDPAHIHTPGIYVDRVIQG-TFEKRIERRVTA--K
M-EDEQGFFGEHGGLFVSETLIAALTELKQVYYAAKADPAFWAQYHEDLKYYVGRPSPVYYARRLSDYLGAQIYLKREDLNHTGAHKINNTIGQALLAQRMGKKRVIAETGAGQHGVASATVAARFGLECTVFMGTEDIRRQAPNVYRMKLLGAQVVGVDSGSCTLKDAMNEALREWVARVDDTYYIIGTSAGPMPYPEMVRDFQCVIGNEAIQQMQEAIGRQPDVAVACVGGGSNAIGLFYPYINVTETRLVGVEAGGLGLSGSQHAAPISSHSPGVLHGFRGYLMQDENGQVMNTHSVSAGLDYPGVGPEHGLLHDIGRVEYEAMGDEAAMEAFHLLCHKEGIIPALESSHALAWAVANAPKM-SPDEVILVNLSGRGDKDINTVARLDGI--SLM-TKQLSLADVKNHLWDGMTIMFGGFMGIGTPARLVQAILDSGVKDLTIIGNDTAFVETGVGPLITNNRVKKVITSHIGTNPETGKKMIAGEIEVELVPQGTLAERIRAAGAGLGGVLTPTGLGTIVEEGKQKIAVNGQEYLLELPLQADLAIVEAKTADKLGNLVYELSAQNFNPLVALAAKKVIVEAGNVVEVGEISPDAATTPAALVDYIVYP---------------E
M-E--NFQFGEFGGMYVPEPVVKALQDLEIAFKDAMNDETFISEYKYYLKDYVGRENPLYFAKNMTEALGAKVYLKREDLNHTGAHKINNVIGQILLAKRMGKTKVVAETGAGQHGVATATVAAMFGMECIIFQGAEDVKRQELNVFRMELLGAKVHSVKSGTATLKDAVDEAINFWVENVDDYFYVLGSAVGPHPYPVIVREFQKIIGIEAKKQILEKEGRLPDYLIACVGGGSNAIGLFADFLDEQDVKIYGVEASGHGLNTKMHAATLTKGKEGIVHGMKTIVLQDDQGEVLPVYSISAGLDYPGVGPEHAHLFKTGRVRYESITDNESVHAFRFLSETEGIIPAIESSHAIAFAQKLVPTL-PNDQIVIINLSGRGDKDVAAIADYIKSDRRQM-KKLIDKTEFKRQLKDGLSIMVGGFMAVGTSEPLIELIVESGVKNLTIICNDAGYPDRGVGKLISNNQVKTLYASHIGLNPISGELMSEGKLEVHLIPQGTLVERIRAGGSGLGGVLTRTGLGTLVEENKQKISIEGLEYIVEKPLKADLAIIRGSEVDHYGNILYHATTRNFNPMMAMAAGTVVVGAEKLVD--EINPNHVMTPHVFVDYIVK----------------E
M-DTAPGRFGRYGGRYVPETLVPAHQELELAYAEAQKDPSFGEQVAQVLREFVGRETPLTPARRLTALWGAEVWLKREDLAHTGAHKINNTIGQVLLAKRMGKKRIIAETGAGQHGVATATACALFGLPCEVYMGALDVERQSLNVFRMKALGATVHPVESGSRTLKDAMNEAMRVWVAQIHDTHYVIGSAAGPHPYPTIVRDFQSVIGKEVRTQSIVAFGQLPDAIIACIGGGSNAIGILHPFIGDKNVRLVGVEAGGHGLDSGQHGASLTLGTEGVLHGSRSLVLQDEHGQIIEAHSISAGLDYPGVGPELAYLAKTGRVEVRTATDDEALKAFYEVCRNEGILPALESSHAFARAGELAREL-GKGKYLVINCSGRGDKDVATIAARGVPPAGAMNKIIPSADEAVRDMPDGCTLMSGGFGLCGNPETLIAAINRKGTKGLTIISNNCGTTELGLGILLNSKQVKKIVASYVGENKEFERQLISKELEVELNPQGTLAERIRAGGSGIGGFFTPSGAGTELAKGKETRMIDGRLHVLELPLKADFTIVRAWKADTWGNLVFNKTARNFSPMMCMAGRTTIVEAEHIVPAGEIGPDEVHVPGIFVHRIVQAKDLQKWIERRTVQK-A
M-TTLDPYFGEFGGMYVSELLVPALEQLEAAFIDSQSDEAFQAEFNKLLNSFAGRPTPLTLCRNIVDNPLAKIYLKREDLLHGGAHKTNQVLGQALLAKKMGKTEIIAETGAGQHGVATAIACALLGLKCRVYMGKVDCERQQPNVFRMELMGAEVIPVTAGSGTLKDAVNEALRDWSANYDKAHYLLGTAAGPHPFPTIVREYQKMIGIEAKAQILAEQGSLPDYVVACVGGGSNAIGMFHDFINDTEVKLIGVEAGGKGIDTAQHGATLVAGSKGMLHGAYTYIMQDKYGQIEESYSVSAGLDYPGVGPQHSLLKEIGRATYVAINDDEALDAFQTLSRTEGIIPALESSHALAHALKIAESA-TIETVILVNLSGRGDKDLTHVHSILSGENNKMDKVVTSYEEAMAGLEDNMTVIAGGFGLCGIPEGLIAQIQKMGTKGLTVASNNCGVDDFGLGLLLPNRQIKKIIASYVGENAEFERQMMAGELEVELTPQGTLAEKMRAGGAGIPAFFTATGVGTPVAEGKEERNINGRDYILEESLTGDFAIVKAWKADRYGNLVFRHTARNFNPMAATAGKITVVEVEEIVEPGELDPNEIHTPGIYVNRLIKG-NFEKRIEQRTVRS-A
M-TNEKGYYGDFGGAYIPEMLYPNVEELRSQYLKIMDDADFKAEFKKLLKDYVGRPTPLYFAERLSKHYNTKIYLKREDLCHTGAHKVNNTIGQILMAKRLGKHRIIAETGAGQHGVATATVCALMGLECIVYMGAIDIERQAPNVARMKMLGATVIPAESGSKTLKDATNEAIRDWINNPTDTHYIIGSVVGPHPYPDMVARFQSVISAETRLQLQEKEGTLPDHVVACVGGGSNAAGLYYNFLDEPSVNIIAVEAAGKGVNSGESAATSALGKEGIIHGSKTLLMQTDDGQITEPYSISAGLDYPGVGPMHAHLYKSGRAEFISVTDEAAMKAGLFLSKTEGIIPAIETSHALSIFETRA--F-KPDEIVVVNLSGRGDKDLNTYIDYF----GYMKKTVKDVEAALQGVQDGMTFMLGGFGLSGIPENAIAHLVKLNVKDITCISNNAGVDDFGLGLLLQKKQIRKMVSSYVGENDEFERQMLSGELEVELIPQGTLAERCRAAQGGFPAFFTPAGYGTEVAEGKEVREFNGKMYVLEEAFKADFAFIKAWKGDEAGNLIFKGTARNFNPNMCGAAKVTVVEVEELVKPGELDPNQIHIPGIFVQRIFQGERYEKRIEQRTVRQ-D
M-LDSRGRFGAYGGRFVPETLIPALEELEREFDTAWADESFKAEFRRYLSEYVGRPTPITEATRISEETGLHVVVKREDLNHTGAHKINNALGQCLLALRMGKKRIIAETGAGQHGVATATVCALFGLQCEVYMGEEDTVRQQLNVFRMKLLGAKVHPVSSGTRTLKDALNEAMRDWVTNVGDTHYIIGTAAGPHPYPYMVREFQRVIGDEARAQYLHRYGRLPDCGIACVGGGSNAIGFYAAFLEDPNVRLIGVEAGGHGILSGEHAAPLSAGTPGVLHGSYSYMMQDEHGQVLGTHSVSAGLDYPGVGAEHSYLKDAGRVVYMAVDDEPALQALQKVARLEGLIPAFESAHAFAPLWDKS-LF-KPGERVLVNMSGRGDKDMESAARILK----LMNKVFPDATSALEGLFDGMTIMSGGFGLCGIPEHLILALRDSGVKEITVISNNCGVDDFGMGLLLQTRQIKKMVSSYVGENAEFERQFLAGELELEFNPQGTLAERIRAGGAGIPAFFTKTGYGTLVAEGKETRDFGGEIYVMERGLKADLSVVKAWKGDASGNLIYKETARNFNPMMATAGKVCVAEVEELVEVGELDADNIHTPGIYVDRILMGTHYEKRIERRTTRP-G
M-THLDSKFGQYGGMYVPELLIPALDQLEQAFVDAQKDPEFQQEFMALLKDYAGRPTAMTLTRNLVSNPKVKLYLKREDLLHGGAHKTNQVLGQALLTKRMGKKEVIAETGAGQHGVATALACALLGLKARIYMGAKDVERQAPNVFRMRLMGAEVIPVEAGSGTLKDAVNEAMRDWSATYDKAHYLLGTAAGPHPFPTIVREFHRMIGEEVRQQILEKEGRLPDAIVACVGGGSNAIGIFADFIDEPEVKLIGVEPAGKGLHTHEHGAAIANGTKGILHGAYSYIMQTGDGQIEESYSVSAGLDYPAVGPQHAYLNDIGRAQYASVTDDEALNAFQLLARKEGIIPALESSHALAHALNMADEA-EEETLIVVNLSGRGDKDLAHVHQILTGEKDGMDKVVSSYEHAMAGLENDMTIIAGGFGLCGIPEGLIGQIKKMGVSGLTVVSNNCGVDGFGLGILLEDKQIKKMVASYVGENALFEKQLLNGELEVELTPQGTLAEKMRAGGAGIPAFFTATGYGTPVGEGKEVREFDGRPYIMEESITGDFAIVKAWKADRYGNCIYRHTAQNFNPMAATAGKITVVEVEEIVEPGEIPPSQIHTPGIYVDRVIKG-TFEKRIERKITRS-A
M--DTRGYYGDFGGAFIPEILYPNIEELKAKYLDIMQSPDFLAEFDSLLKDYVGRPTPLYFAKRMSEKYQTKVYLKREDLNHTGAHKINNTIGQILLAKRLGKQKIIAETGAGQHGVATATVCALMDIECIVYMGKIDMARQRPNVERMRLLGAKVVPATSGSQTLKDATNEAMRHWINHPTDTHYIIGSVVGPHPYPDMVARFQSVISEEMKAQLLEKTGSNPDYVIACVGGGSNAMGAFYHYLDRPEVRLIAVEAAGKGVDTGESAATTQLGKPGVLHGSKTILMQTSDGQVVEPYSISAGLDYPGIGPAHAHLFASGRAEFMSVTDRDAMEAGRLLCRTEGIIPAIESSHALAVFEQRK--F-APDDVVVLNLSGRGDKDLQTYIDYE----FEMNKVIDNAEVAVADIPNNATLMLGGFGLCGIPENCISALVAKKTEGLTCISNNAGVDDFGIGLMLQQRQVKKMISSYVGENKEFERQLLSGELEVELTPQGTLAERIRAGGAGIPAFFTPAGYGTEVAEGKETREFDGKMYLMENWLIADFALVKAWKGDTAGNLVFKGTARNFNPMMAAAGKITIAEVEELVPAGELDPNAIHTPGVFVQRIFQGTGYEKRIEQRTVS--A
M--NEKGYYGQFGGAYIPEMLYPNVEDLRQKYLKVMADPEFQKEFKALLKDYVGRPSPLYFAKRLSEKYNTKIYLKREDLNHTGAHKINNTIGQILMAQRLGKTRIIAETGAGQHGVATATVCALMGLECIVYMGEIDMARQAPNVARMKMLGAKVIPAISGSKTLKDATNEAIRDWINNPVDTHYIIGSVVGPHPYPDMVARFQAIVSEEIKWQLQEQEGKNPDYVIACVGGGSNAAGAYYHFLEDTSVKLIAVEAAGKGVNSGESAATSALGKVGVIHGSKTLLMQTEDGQITEPYSISAGLDYPGVGPMHAHLYQSERAEFIAITDDDAMEAGLELSKLEGIIPAIETAHALAVFKEKA--F-KPTDIVVVSLSGRGDKDLSTYSDYF----KLMNKQVADINEAFKGVTDNMTFMFGGFGLSGIPENCIAKLVELEVKGLTCISNNAGVDDFGLGLLLHKRQINKMISSYVGENDEFERQMLSGELDVELIPQGTLAERCRAAQAGFPAIYTPAGYGTEVAEGKETRDFDGKMYVLEHAFKADFAFIKAWKGDAAGNLIFKGTARNFNPNMCGAAKITVVEVEELVPVGELDPNQIHIPGIFVQRIFQGKNYEKRIEQRTVRT-N
M-AAALGDFGQFGGRYVAETLMPAVEQLAREWPLAWADEAFRADYSRILSEYVGRPSPLTPAPRLAAAIGGQIWLKREDLNHTGAHKINNCVGQVLLARRLGKTRIIAETGAGQHGVATATVCAYFGLPCVVYMGAEDVARQALNVFRMRLLGAEVRPVQAGSATLKDAINEALRDWVANVADTHYVIGSVMGPDPYPSMVRDLQRVIGDEARAQCLDRIGSLPDAVVACVGGGSNAIGIFAAFIDDPGVQLIGVEAAGEGLD-GRHAATMSRGEVGVYHGMRSLVLQDDDGQLQEAHSISAGLDYPGIGPEHAYLRERGRARYLAIDDEQALAALSLLSRTEGIIPALETAHALAALESLVAEL-GPKAKILVNLSGRGDKDMHTVMGRLDAESTRMSKIFESAEAALFDLQDGASVAVGGFGLVGNPEALIQAIARKGSKRLTIMSNNCGNQGLGLAILLQQRQVARVVCSFVGGNPDLEAQMLAGEVEVELNPQGTLAERLRAGGAGIAAFFTPTGAGTVVAEGKEQREFEGRPHVLETALHPDVAIVRAAVGDAFGNLRFYRTSQNFNPLAAMAGRLTIAEVDELVPTGTLDPDDIHLPGIFVQRIVHVPEHVNYIEYRT---TS
M-DDQEGYFGKYGGRWMPESLMAALQEVEETFREAIKDPEFLAELDDLYANYINRPSLLTEAKRFAEPYGVRIFLKREDLNHTGSHKINNVIGQALLAKRMGKTRLIAETGAGQHGVATATAAALFGLECTVYMGEADTQRQALNVARMEMLGAEVVAVKIGARTLKDAINEALRDWVASVETTHYLLGTVTGPAPFPEMVRYFHQVIGQEAREQSQTQAGKLPDAVIACVGGGSNAIGIFHAFLDDKNVELYGMEAGGAGVETGKHAAPITLGRVGVLHGARTYLMQDEDGQTIDSHSISAGLDYPGVGPEHAFLHDSGRVSYQPVSDSEAMNAFKSLTQSEGIMPAIESAHALAGAQRLAEQWEADQKVIIVNLSGRGDKDVSTAATWFGMVPGEMHKYQDDALEALASIEDGMTIAVGGFGLSGNPTRLIHALRDTGAKDLTIVSNNMGVDGKGLGILLENQQVSKVIASYVGENSLFAQQYLSGELEVEFSPQGTLAERLRAGGVGIPAFFTATGVGTEIAQGKEEQVFNGQRAIMEKGIRADIALVKAHTADTEGNLRYRKTSMNFNPLAAMSGQFTLAEAEHMLD-DFMDPELVHTPGIFVQALVDADPV-KDIENVTVRSAS
M--NEKGYYGEFGGAFIPEMLYPNVEELRQQYLKVMDEPSFKEEFNQLLKDYVGRPSPLYFAKRMSEKYGAKIYLKREDLNHTGAHKINNTIGQILMAKRLGKTRIIAETGAGQHGVATATVCALMGLECIVYMGEIDIARQAPNVARMKMLGAEVRPALSGSRTLKDATNEAIRDWINNPVNTHYIIGSAIGPHPYPDMVTRFQSVISAEIKTQLKEKEGRNPDYVVACIGGGSNAAGTFYHFLDEEEVGIIAVEAAGKGVHSGESAATSVLGHKGIIHGCKTLLMQTDDGQITEPYSISAGLDYPGVGPMHSHLYATGRAEFKAITDADAMKAGLELCKLEGIIPAIETSHALAIFENTK--F-KPDDIIVVALSGRGDKDLNTYIDYF----GLMKKKVSTVSEALLGVDNGMTFMLGGFGLCGIPENTISELVKLGVKDLTCISNNAGVDDFGLGLLLQNHQINKMISSYVGENDEFERQMLSGELDVELIPQGTLAERCRAAQVGLPAIYTPAGFGTEVAEGKETREFDGKMYVLEHAFKADFAFVKAWKGDEAGNLIFKGTARNFNPVMCGAAKITVAEVEELLPVGSLDPNQIHIPGIFVQRIFKGEKFEKRIEQRTVRK-D
M-SDGFGWFGAFGGRFMPEALMAALDELDVAWQQAMLDPSFVAEFEGLLHTYAGVPSMVYDAHRLSEVAGARILLKREDLNHTGAHKIRNVLGQALLTKRMGKTRVIAETGAGQHGVASATAAAYLGLDCTVYMGEVDTERQALNVARMQLLGAEVIPVRSGSSTLKDAINEALRDWVASVDHTAYLFGTAAGPHPFPSLVLSFVRGIGDEARQQCLDLTGRLPDAIAACVGGGSNAIGLFAGFLDDPEVAIYGFEAGGDGVETGRHAATIFAGSIGVLHGSRTFVLQDEDGQTIESHSISAGLDYPGVGPQHAALSQAGRASYLPVTDAEAMEAMALLARTEGIIPAIESAHAIAGTLKVAEE--RPGQTLLVNLSGRGDKDMGTAMEYFQLGKGK------------------MVVAAGGFGLCGVPVDLIMALRDSNAKDLTVIGNNVGCDDHGMWHVLANGQIKKVILSFAGDNKILAQAFMSNEIDIEFNPQGTLAERLRAGGAGIPAFFTRTGYGTIIAEGKETRQFDGDWFVMESGLTADISLVKAWKADTEGNLVYRKTARNFNPMIASAGRLTIAEVEEIVPVGSLDPDSVHTPGIFVDRIVASTMREKHIERPTTRPTV
M-KNRNGYFGEFGGAYVPKPLEKILKEIENAFFTYIEDPSFLEELKYYQKEYIGRANPLYYARNLTDSIGAKIYLKREDLNHTGAHKINNTIGQVLLAKRMGKKRIIAETGAGQHGVATATVCALFNIDCTIYMGEKDIERQSLNVFKMELLGAKVVPATTGRKTLKDAVDAALNDFIENCETTFYLLGSAVGPHPYPVMVREFQSIIGKEAREQILEKEGRLPDYLIACVGGGSNAIGLFNPFYDDLDVNIVGVEPAGLGLDTKDHAASLSKGTIGVIHGFKCYTIQDEAGNDLPVHSIAAGLDYPGVGPEHCFYKDSNRGKYVTVTDNEALEAFKTLCKTEGIIPALESSHALSYGMKLAKNL-SKDKIIIVNLSGRGDKDAKQIKEILNC---KM-SKVMSIDDALSVVKDGTRLMLGGFIDVGSPIMCIEKIVEKGVKDLTLIAVTPGMTGFGKSMLYKNKQVKELISSHVGTSAESTKEYLEGELLMEFFPMGTWIEKVRAGAMGLGGVLVPVGVGILLDKPKKVIDVDGIKCFVEPALTAEVAIVKAWRADELGNLEYRSTSLNDNADVAMAGKYTIAEVNEIVPVGTISPEKVGTPGVFVNAIVQGQTVEQQDRELWLSQEE
M-SSERGYYGEFGGAFIPEMLYPNVEELRRKYLEVMSEPSFKQEFDQLLKDYVGRPSPLYFAKRMSEKYGTKIYLKREDLNHTGAHKINNTIGQILMARRLGKTRIIAETGAGQHGVATATVCALMGMDCVVYMGEIDIARQAPNVARMKMLGAEVRPARSGSKTLKDATNEAIRDWINNPVDTHYIIGSAIGPHPYPDMVTRFQSVISEEIKAQLQEKEGRNPDYVVACIGGGSNAAGTFYHFLDEEQVKIIAVEAAGKGIDSGESAATSVLGHQGIIHGCKTLLMQTPDGQITEPYSISAGLDYPGVGPMHAHLCTSGRATFKSITDDEAMKAGLELCKTEGIIPAIESSHALAIFGNTS--F-KSDDVVVVALSGRGDKDLSTYIDHF----GLMNKRVASVTEALQGVRDGMTFMLGGFGLCGIPENSIAELVRLGVKDLTCISNNAGVDDFGLGLLLHKRQIRKMISSYVGENEEFERQMLNGELEVELTPQGTLAEKCRAAQAGIPAFFTPAGYGTEVAEGKETREFNGKMYVMEEAFRADYAIVKAWKGDEAGNLVFKGTARNFNPCMCGAAAITVAEVEELVPVGELEPDQVHIPGIFVQRIFRGEHYEKRIEQRTVRK--
M------EFGKFGGQFVPDHILVAVKEVEEAYNFYKQDASFQKELNDLLNDYANRPSLLYFAKNMTEDLGAKVYLKREDLNHTGAHKINNVLGQALLAKRMGKTKLIAETGAGQHGVATATAAALLKMDCEIHMGAVDIEKQALNVYRMRLLGAKVVSVEFGLKTLKEAVDSALMTWANELEHTFYLIGSAVGPHPYPLMVKDFQSVISKEIKVQILEKEGRLPDAVIACVGGGSNAIGAFAAFLDDREVELIGVEAAGRGINTKDHAATMTLGKPGVIHGMMTKVLLEEDGEISPVYSISAGLDYPGVGPEHAYLEEIKRATYVSATDIEAIDAFHYLSKMEGIIPAIESSHAVAEAMKRAKTM-RKDQIIVINLSGRGDKDVKQVAKYQGFD-VDM-NKLITMADFVSKIQNGASVMIGGFMNIGTAEGIIDAIIKTDIKDLTIICNDAGLPGVGVGKLISAGKVKKLIASHIGLNPIAGEKMTSGEMEVELVPQGTLAERIRAGGSGLGGFLTPTGIGTMVQEGKQIIHVDGKDYLLEKPLKADFAFLLGHEVDKKGNIIYRKTTRNFNPLMATACETVVVQARNIVEIGQLDPDHIITPHIFVDYIVEGE-------------KK
M-TDERGYYGRFGGAYIPEMLHPNIEELRKTYREMTADPAFKQEFDDLLKDYVGRPSPLYFAKRMSEHFGTQIYLKREDLNHTGAHKINNTIGQILVAQRLGKKRIIAETGAGQHGVATATVCALVGLQCIVYMGEVDIARQAPNVARMRMLGAEVRPAMSGSRTLKDATNEAIRDWINNPEDTHYIIGSVVGPHPYPDMVARFQSVISEEMKWQLQEKLGRYPDAVVACVGGGSNAAGAFYHYLNDDRVRLVSVEAAGLGVHSGESAATSVLGTEGIIHGSRTLLMQTDDGQIVEPYSISAGLDYPGIGPLHAFLIDSKRAEAIAVTDEDALAAALFCSRTEGIIPALETAHAFAALDQME--Y-GPDDVIVVCLSGRGDKDLAAFSTYLDQSDAQMNKTVANADAAIAGLKNGMTLMLGGFGLCGIPENCIAALVRAGTTGLTCISNNAGVDDFGIGLMLQKRQVKKMISSYVGENKEFERQMLDGTLEVDLIPQGSLAERCRAGGAGIPAFFTPAGYGTEVAEGKEVREFNGKPHILEMALTADFALVKAWKGDRDGNLIFKGTARNFNPMMAMAGKITVAEVEELVEPGELDPNQIHLPGIFVQRIFQGVDYEKRIEQRTVREKA
M--NEKGYYGEFGGAYIPEMLYPNVEELRQQYLKVMASDEFQAEFQDLLKEYVGRPTPLYFAKRMSEKYNTKIYLKREDLCHTGAHKVNNTIGQILMAQRLGKKRIIAETGAGQHGVATATVCALMGLECIVYMGEIDIARQAPNVARMKMLGATVVPATSGSKTLKDATNEAIRDWINNPTDTHYIIGSVVGPHPYPDMVARFQSVISEEIKNQLQEKEGRNPDFVVACVGGGSNAAGAYYHYLDQPEVGIIAVEAAGKGIHTGESAATSALGKVGIIHGSKTLLMQTDDGQITEPYSISAGLDYPGVGPMHAHLFTSGRGEFISVTDDDAMNAGLALCKLEGIIPAIESSHALAIFETRT--F-KPDDVVVVNLSGRGDKDLNNYIEYF----KLMNKKVANVSEACKGVKDNMTFMLGGFGLSGIPENAIAKLVDLNVKGVTCISNNAGVDDFGLGLLLQKKQIKKMISSYVGENAEFERQMLSGELEVDLIPQGTLAQRCQAAKTGIPAFYTPAGYGTEVGEGKESKEFNGKMHLLEHAFDADFAFVKAWKGDTAGNLIFKGTARNFNPNMAGAAKITVAEVEELVEAGELDPNHIHVPGIFVQRIFQGEKYEKRIEQLTVRK--
M-TTAVGRFGRYGGRYVPETLVPALLELEEAYAKAQQDASFGEEVTRVLREYVGRPTTLTPAHRLTEAWGAQVWLKREDLAHTGAHKINNTVGQVLLARRMGKKRIIAETGAGQHGVATATACALFGLPCEVFMGALDVERQALNVFRMRALGAVVRPVESGSRTLKDAMNEAMRVWVSQVQDTYYVIGSAAGPHPYPTIVRDFQSVIGREIRAQTLATMGRLPDAIIACVGGGSNAIGALHPFIPDTAVRLVGVEAAGHGLDSGQHGASLTLGTEGVLHGSRSLVLQDEHGQIQEAHSISAGLDYPGVGPELAHLAKTGRMEVRTATDDDALTAFYEVARTEGILPALETSHAFAAARSLARDM-GKGKHLVINCSGRGDKDVATISARGVPPAKSMNKVYASADEAVADIPDNITLMSGGFGLCGNPENLITALHKKNVKGLTIISNNCGTTELGLGILLQNKQVKKMVASYVGENKEFERQFLSGELEVELNPQGTLAERIRAGGCGIGGFFTPTGAGTQVAEGKESRMIDGRLHVLETPLKADFAIVHAWKADTWGNLVFHKTARNFTPMMCMAAKVTIVEAEHIVQPGELDPDQVHIPSIFVHRIVQAQNLQKWIERRTVRKAS
M--NSKGYYGEFGGAYIPEMLYPNVEELRQNYLNIMSDSAFQEEFQQLLKDYVGRPSPLYFAKRLSKAYNTKIYLKREDLNHTGAHKINNTIGQILMAKRLGKTRIIAETGAGQHGVATATVCALMGITCVVYMGEIDIKRQAPNVARMKMLGAKVVPATSGSKTLKDATNEAIRDWINNPVDTHYIIGSVVGPHPYPDMVARFQSVISEEIKQQLMTHENTTPDYVIACVGGGSNAAGAYYHFLEDPSVKLIAAEAAGHGINSGKSAATSTLGREGIIHGSKTLLMQTKDGQITEPYSISAGLDYPGIGPMHAHLFHSGRAEFIAVTDDEAMKSGLELCQLEGIIPAIESSHALAVFNKKH--F-KPNDIVVLCLSGRGDKDLDNYISYF----NVMNKKVANVSEALQGIQDNMTLMLGGFGLCGIPENAISELVKLNIKGLTCISNNAGVDDFGLGLLLQKRQIKKMISSYVGENDEFERQMLSGELDVELVPQGTLAERCKAAQSGFPAFYTPAGYGTEVAEGKETRAFNGKMYVLEEAFKADFAFVKAWKGDEAGNLIFKGTARNFNPSMCGAATITVAEVEELVPAGTLDPNQIHIPGIFVQRIFQGADYEKRIEQRTVRQ-A
M-SKLNPYFGEYGGMFVPQLLVPALKQLEAAFVEAQQDPAFLAEFQQLLTEYAGRPTPLTLTRNLSPNPLVKIYLKREDLLHGGAHKTNQVLGQALLTKRMGKKEVIAETGAGQHGVATALACALLGLKCRIYMGAKDIERQQPNVFRMKLMGATVIPVTAGSGTLKDAVNEAMRDWSATYETTHYMLGTAAGPHPFPTIVRDFQRMIGEEAKQQILKAEGKLPDAVIACVGGGSNAIGIFADFIAEAGVKLIGVEPGGLGINTHQHGAALSTGSYGILHGAYTAIMQTSDGQIEESYSISAGLDYPAVGPQHTYLQQSGRAQYVAINDDEALAAFQHLAKAEGIIPALESSHAVAQALKIAAEA-TEPMVLLVNLSGRGDKDLAHVHSVLAAQQGVMDKTVATAADAVAKIYDGATVMIGGFGSAGQPAELIDALIAQGARELTIVNNNAGNGDTGLAALLKARRVKKIICSFPRQSDSFDALYRAGEIELELVPQGNLACRIQAAGSGLGAVFTPTGYGTLLAEGKETREINGKHYVLEYPISADFALIKAQQGDRWGNLVYRKTARNFGPIMAAAAKVTIAQVSEIVPLGALDPEQVVTPGIFVQQLVAV----------------
M-APSAGDFGRFGGRFVAETLMPAVEELAREWPVAWADPSFRGDYERILSEYVGRPSALTPAPRLAKAVGGDIWLKREDLNHTGAHKINNCVGQVLLARRLGKQRIIAETGAGQHGVATATVCAYFGMPCVVYMGAEDVARQALNVFRMRLLGAEVKSVTAGSATLKDAINEALRDWVAHVEDTHYVIGSVMGPDPYPMMVRELQRVIGDEARAQMLERTGKLPDAVVACVGGGSNAMGIFAGFLGDPGVQLIGVEAAGEGLD-GLHAATMSRGAEGVYHGMRSLVLQDDDGQLQEAHSISAGLDYPGIGPEHAHLRETGRARYVAIDDAQALDGLSLLSRTEGIIPALETAHAIAALPQLVREL-GPEATILLNLSGRGDKDMHTVMGRLDADSDDMGKVYESAEAALFDLEDGAQIAVGGFGLVGNPEALITAIAARGSKGLTIMSNNCGNQGRGLAVLLKQRQVARVVCSFVGGNPDLEAQMLAGEVEVQLNPQGTLAERLRAGGAGVAAFFTPTGAGTVVAEGKEVRDFEGRPHVLETALRPDFAIVRAAVGDAFGNLRFYKTARNFNPLAAMAGRVTVAEVDELVEVGTLDPDDIHLPGVFVQRVVHVPEHVNFIEYRTT--TA
M--DEKGYYGDFGGAFIPEMLYPNVDELRKNYLKITAEPEFKKEFDALLKDYVGRPTPLYFAKRLSERYKTKIYLKREDLCHTGAHKVNNTIGQILLAKRLGKTRVIAETGAGQHGVATATVCALMGIECIVYMGELDIKRQAPNVARMKMLGAEVRSAQSGSKTLKDATNEAIRDWINNPVDTHYIIGSVVGPHPYPDMVARFQSVISEETKWQLEALEGRYPDHVIACVGGGSNAAGLYYHYLNDQRVNIIAVEAAGKGIDSGESAATSALGKEGIIHGSKTLLMQTPDGQITEPYSISAGLDYPGVGPMHAHLFRSKRAEFISIPDQEAMDWGLTLSQMEGIIPAIETAHAFAALDVRK--F-EPEEIIVFNCSGRGDKDLETYIDYF----KLMDKTVQSVVDALEGVTSGMTLMLGGFGLCGIPENAISELVRLGVSNLKCISNNAGVDDFGLGLLLQQKQIKTMIASYVGENAEFERQMLSGELEVILTPQGTLAEKCRAAQTGIPAFYTPAGFGTEVANGKEIRTFHGKNYVMEEAYQADFAFVKAWKGDEAGNLIFNGTARNFNPLMCGAAKVTVAEVEELLPAGSLDPNQIHIPGILVNRIFQGQNYEKRIEQRTVRN-I
M-NTAVGRFGRFGGRYVPETLVPALMELEEAYAAARADPTFDAEVAQVLREFVGRPTTLTPARRLTEAWGAHVWLKREDLAHTGAHKINNTVGQVLLARRMGKKRIIAETGAGQHGVATATACALFGLPCEVFMGALDVERQALNVFRMRALGAVVRPVESGSRTLKDAMNEAMRTWVSQVSDTHYVIGSAAGPHPYPTVVRDFQAIIGRELRTQAQAAFGKLPDAIVACVGGGSNAIGVLHPFIGDTGVRLIGVEAGGHGLDSGQYGASLTLGTEGVLHGSRSLVLQDADGQIQEAHSISAGLDYPGVGPELAHLAKTGRMEVRTATDDEALASFYEVARLEGILPALETSHAFARGRELAREL-GAGKYLVINCSGRGDKDVATISARGVPPAKPMNKVYASADEAVADIPDGCTLMSGGFGLCGNPENLIEALHRKGVKNLTIISNNCGTTELGLGILLQNKQVKKMVSSYVGENKEFERQYLSGELEVELNPQGTLAERIRAGGCGIGGFFTPTGAGTKIAEGKESRIIDGRLHVLETPLKADFAIIHAAKADTWGNLVFNKTARNFSPMMCMAAKVTIVEAEEIVQPGELDPDQVHIPSIFVKRIVQAKNLQKWIERRTVRK-A
M-STSTGRFGRYGGRYVPETLVPALLELESAYAAALADPAFGAEVARVLKEFVGRETPLTPARRLTESWGAHVWLKREDLAHTGAHKINNTIGQVLLARRMGKKRIIAETGAGQHGVATATACALFGFPCEVYMGALDVERQSLNVFRMRALGATVRPVEAGSKTLKDAMNEAIRTWVAQVEDTHYVIGSAAGPHPYPTIVRDFQSVIGREVREQSKAAFGKLPDAIMACIGGGSNAIGILHPFIGDKDVRLVGVEAGGHGLNSGQHGASLTLGTEGVLHGTRSLVLQDANGQIQEAHSISAGLDYPGVGPELAYLAKEGRLDVRTATDDEALRAFYEVARTEGILPALETSHAFARGAELAREL-GKGKHLVINCSGRGDKDVVAIAAKGIPAMKAMNKIYASADEAVADIPDGATLMSGGFGLCGNPENLIEALHRKGVKHLTIISNNCGTDDKGLGILLANKQVKKMVSSYVGENKEFERQFISKELEVELNPQGTLAERIRAGGCGIGGFFTPTGAGTLLTEGKETRMIDGRLHVLETPLKADFAIVRAWKADRWGNLVFRKTARNFSPMMCMAAKVTIVEAEHIVEPGELDGDLIHVPSIFVKRIIQSKNLKKWIERRTVRK-A
M--NENGYYGEFGGAYIPEMLYPNVEELKQRYLEIMAAPEFQEEFNQLLKDYVGRPSPLYYATRLSEKYQTNIYLKREDLNHTGAHKVNNTIGQILMAKRLGKKRIIAETGAGQHGVATATVCALMGMECIVYMGAIDISRQAPNVARMKMLGAEVRPALSGSKTLKDATNEAIRDWINNPEDTHYIIGSVVGPHPYPDMVARFQSIISEEIKMQLLEKEGTFPNYVIACVGGGSNAAGAFYHFLDNEKVGLIAVEAAGKGIESGESAATSALGKTGIIHGSKTLLMQTPDGQITEPYSISAGLDYPGVGPLHAHLFCSGRGEFVSITDDQAMKAGMELCQLEGIIPAIESAHALAVFGKKK--F-KKSDIVVLNLSGRGDKDLSTYINYF----NLMAKNVKDVNEALLGVKDGMTIMLGGFGLCGIPENAIAALVKSGVKDLTCISNNAGVDDFGLGLLLQKRQIKKMISSYVGENDEFERQMLSGELEVELTPQGTLAEKCRAAQAGIPAFYTPAGYGTEVAIGKETREFNGKMYVMEEAFKADFSIVKAWKGDTAGNLIFKGTARNFNPCMCGAAKITIAEVEELVPAGTLDPNQVHIPGIFVQRIFQGVNYEKRIEQRTVRK-N
M-SDEAGRFGDFGGRFMPEALMAALDELTAAWQDAMADASFTDEFHRMLREYAGVPSRLYDATKLSEVAGARILLKREDLNHTGAHKIRNVLGQALLTKRMGKTRVIAETGAGQHGVATATAAAYLGLDCTVYMGEVDTQRQALNVARMQLLGAEVIPVTSGARTLKDAINEAIRDWVSSVEHTAYCFGTAAGPHPFPAMVRDFCRSIGDEAREQTLELTGALPDAVLACVGGGSNAIGIFTAFLDDEGVDLLGLEPGGDGVDTPRHAATIHAGQVGVLHGARTYVLQDEDGQTVESHSISAGLDYPGVGPQHAHLADIGRATYRPVTDTEAMDAMALLSRTEGIIPAIESAHAIAGALQLAAE--RPGSTLLVNLSGRGDKDMGTAIEWFGLGQAKMD-------AAVADVPDGATVLIGGFGAAGQPVELIDALRRRGARDLTVVNNNAGNGDTGLAALLASGAVRKMVCSFPRQSDSFDDLYRAGKIELEVVPQGNLAERMRAAGAGIGAFFSPTGVGTPLAEGKEERTIDGRRYVLELPIRGDYALVKAHVADRTGNLVYRKTARNFGPVMATAATTTVVQVSRVVATGELDPEVVVTPGIYVDRVVV---------------TP
M-NKLESKFGDFGGMYVPELLIPALDQLEQAFLDAKDDPSFQKEFMGLLKDYAGRPTAMTLTRNIVTNPLVKLYLKREDLLHGGAHKTNQVLGQALLTKRMGKTEVIAETGAGQHGVATALACALLGLKARIYMGAKDVERQSPNVFRMRLMGAEVIPVDSGSGTLKDAVNEAMRDWSANYDKAHYLLGTAAGPHPFPTIVREYHRMIGEETRAQIMEKEGRLPDAVVACVGGGSNAIGMFADFIDEPSVRLVGVEPAGKGIHTKEHGATIVTGTKGILHGAYTYIMQDEDGQIEESYSVSAGLDYPAVGPQHAFLAETGRAEYHAITDVEALNAFQLLAKKEGIIPALEPAHALAHALNMADEA-TEETIIVLNLSGRGDKDLAHVISILGDD--LMDKVVTSYADAMHGLEDNMTIIAGGFGLCGIPEGLIAEVKRMGTKGLTVVSNNCGVDGFGLGVLLEDKQIKKMVSSYVGENALFEKQLLNGELEVELTPQGTLAEKMRAGGAGIPAFYTATGFGTPVGEGKESRQFNGRDYILEEAITGDFAIVKAWKADRYGNCMYRHTAMNFNPMAATAGKITVVEVEEIVEPGELEPSQIHTPGIYVDRVIQG-SFEKRIERLVTSK-A
M--DENGFYGEFGGAFIPEMLYPNVKELQDQYQKICSQESFKKDFQQLLKDYVGRPTPLFHSKKLSAKYNAKIYLKREDLNHTGAHKVNNTIGQALLAKRLGKKRILAETGAGQHGVATATVCALLDLECIVYMGEIDIERQAPNVARMKMLGAKVVPATSGSKTLKDATNEALRAWINDP-DAYYLIGSVVGPHPYPQMVADFQSIISEEIKWQLNEHEGRNPDYVIACVGGGSNAAGAFYHFLHHEEVQLIAVEAAGLGVDSGRTAATSQKGTIGVLHASKSYLMQDPDGQVIEPYSISAGLDYPGIGPMHAHLFQSGRGTFLNATDEEALKSAYELTQLEGIIPALESAHALAVLNKIT--F-RPNDIVVINLSGRGDKDLETYINNI----DYMRKVVPNVTQACQGIKNGMTLMFGGFGLSGIPENAIAQIVKLNKNHLTCISNNAGVDDFGLGLLLQKKQIKKMISSYVGENAEFERQMLSGELDVELIPQGTLAQRCQAAQGGFPAFYTPAGYGTEVAEGKETREFNGKWYVLEKAFEADFAFIKAWKGDEAGNLIFKGTARNFNPNMCGAAKITVVEVEELLPAGALDPNQVHIPGIFVQRIFQGENYEKRIEQLTVRK-N
M-TNLNPYFGDFGGMFVPELLVPALVQLEQAFVDAQQDPAFIAEFQALLKDYAGRPTPLTLCRNVSPNPLAKIYLKREDLLHGGAHKTNQVLGQALLAKRMGKKDIIAETGAGQHGVATALACALLGLNCKIYMGAKDIDRQQPNVFRMKLMGATVIPVTAGSGTLKDAVNEAMRDWSGSYATSHYLLGTAAGPHPFPTIVREFQKMIGEEAKQQILEAEGKLPDAVLACVGGGSNAIGMFADFIKEDGVRLIGIEPGGMGIETHQHGAALSTGSFGILHGAYTAIMQTKDGQIEESYSVSAGLDYPAVGPQHTYLQSIGRAEYVAINDDEALAAFQHLAKSEGIIPALESSHALAHALKMAAAA-TEPLVLLVNLSGRGDKDLNHVYSIIGEAHRSMNKVVTSYEEALAGLSNGMTVIAGGFGLCGIPEGLIAQIKKMGTTDLTVVSNNCGVDGFGLGVLLEDRQIKKMVASYVGENALFEKQLLSGELEVVLTPQGTLAEKIRAGGAGIPAFYTATGYGTPVADGKETREINGRNYVLEESITGDFAIVRAWKADRYGNLVFRHTSMNFNPMAATAGKITVAEVEEIVEPGELEPSQIHTPGIYVQRVIKA-SFEKRIERRMVRQ-A
M-NDERGYYGDFGGAFIPEMLYPNVEELRSQYVQIMQEPAFQEEFKQLLKDYVGRPTPLYYAKRFSEKYGTKVYLKREDLCHTGAHKVNNTIGQILMAQRLGKTRIIAETGAGQHGVATATVCALMGLECIVYMGAIDIERQAPNVARMKMLGATVRPAMSGSRTLKDATNEAIRDWINNPVDTHYIIGSVVGPHPYPDMVARFQSVISEETKKQLLEKEGKNPDYVVACVGGGSNAAGLYYHYLDQPDVGIIAVEAAGKGVDTGESAATSALGREGIIHGSKTLLMQTDDGQITEPYSISAGLDYPGVGPMHANLFRSGRGVFISVTDEDAMTAGLELSKLEGIIPAIETSHALAIFETRK--F-KKDDIVVINLSGRGDKDLNTYIDYF----KLMTKKVTGVDAALEGVESGMTLMLGGFGLSGIPENSIAKLVALDVNNLTCISNNAGVDDFGLGLLLQKKQIKKMVSSYVGENAEFERQMLSGELDVELIPQGTLAERCRAAQAGFPAIYTPAGYGTEVAEGKETREFDGKMYVLEHAFKADFAFVKAWKGDAAGNLIFKGTARNFNPNMCGAATITVAEVEELVPVGTLDPNQIHIPGIFVQRIFQGETFEKRIEQRTVRT-D
M-ESERGYYGEFGGAFIPEMLYGNVEDLRSRYLDIIKDPGFVAEFRQLLKDYAGRPTPLYLAQRLSEKHGTAVYLKREDLCHTGAHKINNTIGQILLAQRLGKKRIIAETGAGQHGVATATVCALKGLNCIVYMGEKDIERQAPNVARMKMLGATVVAATSGSKTLKDATNEAIRDWINHPADTHYIIGSVVGPHPYPDMVARFQSVISEEIRWQLEEKTGSLPTHVLACVGGGSNAAGAFYHFLDEPAVQLVAVEAAGLGVNSGHTAATSQLGRPGILHGSKSLVMQTADGQVVEPHSISAGLDYPGIGPLHAHLFVSGRARFLSATDQEAVDAAFELARLEGIIPALESSHALAALHQLK--F-TDSDKVVVCLSGRGDKDLATYMQFI-----KMKKIVSGAQEAIQDIKDGAVIMLGGFGLCGIPENCIGALTRKGIKDLTCISNNAGVDDFGLGLLLKTRQIKKMISSYVGENEEFERQLLNGELEVDLVPQGTLATRIQMAGMGIPAFFTPAGYGTEVAVGKEVREFGGKTYLMEMALHADFAIVKAWKGDHFGNLVFRKTTRNFSTSMVKAGNITIVEVEELVEPGAIPPDEVHVPGIYVHRIFQGKDYQKRIEKRTVRL-S
M--NEKGYYGEFGGAYIPEMLYPNVEELRQNYLKVMAEESFQKEFQQLLKEYVGRPTPLYFAKRLSEKYNTKIYLKREDLCHTGAHKVNNTIGQILMAQRLGKTRIIAETGAGQHGVATATVCALMGLECIVFMGEVDIKRQAPNVARMKMLGAKVVPATSGSKTLKDATNEAIRDWINNPLDTHYIIGSVVGPHPYPDMVARFQSVISEEIKMQLKEKLGRNPDFVVACVGGGSNAAGAFYHYLDKPEVGIIAVEAAGKGIDSGESAATSALGKVGIIHGSKTLLMQTNDGQITEPYSISAGLDYPGVGPMHANLFASGRGEFISITDVEAMKAGLELCKLEGIIPAIESSHALAIFENRK--F-KKDDVVVVNLSGRGDKDLDTYIKYF----NLMKKTVANVREACEGIEDGMTFMLGGFGLCGIPENIISELVRKNIQGVTCISNNAGVDDFGLGLLLKKHQIKKMISSYVGENAEFERQMLSGEMEVELVPQGTLAQRCEAARSGIPAFFTPAGFGTEVAEGKETREFHGKMYVLEKAFEVDFSFVKAWKGDEAGNLIFKGTARNFNPAMCGAGKITVAEVEELVPAGELDPNQIHIPGIFIQRIFQGEKYEKRIEQLTVRK--
M-NNEKGYYGEFGGAFIPEMLYPNVEELCQNYLKVMAEPDFKAEFDKLLKDYVGRPSPLYFAKRLSEKYNTKIYLKREDLNHTGAHKINNTIGQILMAKRLGKTRIIAETGAGQHGVATATVCALMGLECIVYMGEIDIARQAPNVARMKMLGATVVPAKSGSRTLKDATNEAIRDWINNPVDTHYIIGSAIGPHPYPDMVTRFQAVISEEIKWQLKEQEGRNPDYVVACIGGGSNAAGTYYHYLHEEEVGIIAVEAAGLGVDSGESAATSVLGKEGIIHGCKTMLMQTKDGQITEPYSISAGLDYPGVGPMHAHLCKTGRAEFMAITDDQAMNAGLDLCKLEGIIPAIESSHALAIFEQRK--F-KPTDVVVVSLSGRGDKDLQNYIEYF----KIMNKTVSSVEEALQGLSSGNTLMLGGFGLCGIPENAIARLVQLGVTSLTCISNNAGVDDFGLGLLLQKKQIKKMISSYVGENDEFERQMLSGELEVDLIPQGTLAERCRAAQAGIPAFYTPAGYGTEVAEGKETREFDGKMYVLEHAFKADFSLVKAWKGDAAGNLVFKGTARNFNPVMCGAAKITVAEVEELVPLGTLDSNQIHIPGIFVQRIFQGKNYEKRIEQRTVRE-R
M--TARGYYGQFGGAFIPEMLYPNVEELREQYLSILADPGFQEEYQQLLRDYVGRPTPLFRAKRLSERYGATIYLKREDLCHTGAHKVNNTVGQILLAERLGKKRIIAETGAGQHGVATATVCALRGLECIVYMGAVDMERQKPNVARMRMLGAEVRPATSGSKTLKDATNEAIRDWISNPTDTHYIIGSVVGPHPYPDLVARLQSVISEEIRKQLLEQAGRLPNYVVACVGGGSNAAGAFYHFLDEPSVQLVAVEAAGHGVHTDKSAATSVLGRPGIIHGSRTLLMQDEHGQITEPHSISAGLDYPGIGPLHAFLADSGRAKFVAVTDEDALQAAQLCSRLEGIIPALETAHAFSALDQLE--L-KPTDVVVLNLSGRGDKDLETYLRELH---LAMNKVVADAQAALQGITDGMTLMLGGFGLCGIPENSIQELLRLGVKNLTCISNNAGVDDFGIGLLLQQRQVKKMISSYVGENAEFERQLLSGELEVELIPQGTLAERCRAGGAGIPAFYTPAGYGTEVGEGKESREFNGKMYLLETALHADFAFVKAWKGDTAGNLIYKGTARNFNPMMAAAGKITVAEVEELVPAGELDPNQIHTPGIYVQRIYQGKSYEKRIEQRTVRQ-G
M--DEKGYYGEFGGAFIPEMLYPNVENLRQQYLKVMADPTFIAEFDQLLKDYVGRPSPLYFAKRLSEKYNTKIYLKREDLNHTGAHKVNNTIGQILMAKRLGKTRIIAETGAGQHGVATATVCALMGMACIVYMGEIDIARQAPNVARMKMLGAEVRPALSGSRTLKDATNEAIRDWINNPVDTHYIIGSAIGPHPYPDMVTRFQSIISEEIKWQLKEKEGKNPHYVVACIGGGSNAAGTFYHFLHEKEVGIIAVEAAGKGVDTGESAATSVLGKEGIIHGCKTLLMQTQDGQITEPYSISAGLDYPGVGPMHAHLYKTGRAEFIAVTDDQAMQAGMQLSKLEGIIPAIESSHAFAVLETKN--F-KPDDVVVINLSGRGDKDLGTYIDYF----KLMRKTVANVEEALKGIKDGMTFMVGGFGLCGIPENIIAELVKIGVKDITCISNNAGVDDFGLGLLLHKHQIRKMVSSYVGENDEFERQMLSGELEVELTPQGTLAEKCRAAQAGFPAFYTPAGYGTEVAQGKETREFNGKMYVLEEAFKADFSFVKAWKGDEAGNLIFKGTARNFNPAMCGAATITVAEVEELLPAGSLDPNEIHVPGIFVQRIFQGKDYEKRIEQLTVRT-K
M--NEQGYYGEFGGAYIPEMLYPNVEELRQNYLKVMSDDAFQKEFKELLKEYVGRPTPLYYAKRFSEKYNTKVYLKREDLCHTGAHKVNNTIGQILMAKRLKKTRIIAETGAGQHGVATATVCALMGLECIVYMGAIDIERQAPNVARMKMLGATVVPATSGSKTLKDATNEAIRDWINHPEDTHYIIGSVVGPHPYPDMVARFQSVISEEIKTQLLEKEGRHPDYVVACVGGGSNAAGAYYHYLDNPDVGIIAVEAAGKGIDTGQSAATSALGKVGIIHGSKTLLMQTNDGQITEPYSISAGLDYPGVGPMHAHLFQSGRGEFISITDKASMEAGIALSKLEGIIPAIETSHALAIFETRK--F-KPDDIVVVNLSGRGDKDLTTYIDYF----NLMNKTVANVTEACQGIKDGMTFMLGGFGLSGIPENAIAELVRQNVKNVTCISNNAGVDDFGLGLLLQKHQIKKMISSYVGENAEFERQMLSGELEVELIPQGTLAQRCQAAQAGIPAFYTPAGYGTEVAEGKESREFNGKMHILESAFNADFAFVKAWKGDEAGNLIFKGTARNFNPNMCGAAKITVAEVEELVPAGTLDPNQVHIPGIFVQRIFKGEAYEKRIEQRTVRK--
M-KRENGLFGQYGGAFVSEELKLVLDELEEEFYNAMEDEVFLKELDYYLREYVGRESPLYFAERLTEEMGAKIYLKREDLNHTGAHKINNAMGQGLLAKRMRKTRIIGETGAGQHGVATATVCALLGLDCTIYMGEEDTKRQELNVFRMEMLGAKVVAVKEGNRTLKEAVDRALEDYVKNKDYTFYLLGSAVGPHPFPMIVRTFQSVIGKEARKQIIEKEGRLPDYVVACVGGGSNAIGLFSPFYNDKEVKMVGVEPAGRGIDTKEHAASISRGNVGVIHGFKSYLLKH------NTHSIAAGLDYPGVGPEHSYYSDIKRAEYKSVTDEEALNAFFKLSKTEGIIPALESSHAIAYGMKLAKNL-SKDKVIIINLSGRGDKDVAQIKDMMR-----M-NKIVSMNEALEHVKDGMTVIIGGFLGTGNPHKIIDALLEKGVKDLTIIANDTAFPEVGIGKLIVNKRVKKAIVSHIGTNPETGNQMNAGELEVDLVPQGTLIEQIRAGGAGLGGFLTPTGIGTVVEEGKRKIEVDGKEYLLEKPLKADVALIFGSIVDKKGNIFFNKATRNFNKFGATAAEVVIVEAEKIVEVGEIDPNVVEVPGLFVDYIVRG--------------DE
M-ISVEHRFGPYGGQYVPETLMPALAELEAAWLDANRDPEYTTRLRELLTNYAGRPTPLYLAERLSEA-GRTVYLKREDLMHTGAHKINNALGQALLAKRMGKPRVIAETGAGQHGVATATACALLDIDCVVYMGTEDMRRQKPNVERMRLLGATVEPVDAGTRTLKEATSAAIRDWVTNVATTHYILGSAAGPAPFPSIVRDLQRVIGDEAREQILAAEGRLPARVIACVGGGSNAIGIFTAFTGDRDVALVGVEAAGDGLDTPRHGAPLTKARPGILHGAYSALMQDDEGQILEAHSISAGLDYPGVGPEHAHLRDTGRATYVAVTDAEALAAFQRIARLEGIIPALESSHALAWTLAN-----GGGDLDVVCLSGRGDKDLAQVLDKIGG--AAM-IRVCTPAEALARVSPGDTVMVGGFGLVGAPLTLIAALLEAGARDLTVISNNLGEPGRGLGRLLPARRVRKAIGSYFTSNPEVVEAHLAGEIEVELLPQGTLAESIRAGGAGIGGFYVRTGAGTVLAEGRDERVIDGERYLLQLPLNADVALIRAAKADRLGNLAYTRTARNFNPDMATAARTVIAEVDEIVEVGELAPEEIVTPHLFVDHVVRSEGA-----------SA
M--NEKGYYGEFGGAYIPEMLYPNVEELRQKYLEVMAEPDFKKEFDQLLKDYVGRPSPLYFAKRLSEKYNTKIYLKREDLNHTGAHKINNTIGQILMAKRLGKTRIIAETGAGQHGVATATVCALMGLECIVYMGEIDIARQAPNVARMKMLGATVVPAKSGSRTLKDATNEAIRDWINNPVNTHYIIGSAIGPHPYPDMVTRFQAVISEEIKWQLKEQEGRNPDYVVACIGGGSNAAGTYYHFLHEPEVGIIAVEAAGLGVDSGESAATSVLGKEGIIHGCKTLLMQTTDGQITEPYSISAGLDYPGVGPMHAHLSKTGRAEFMSITDSDAMEAGLELSKLEGIIPAIETSHALAIFNHKT--F-KPNDVVVVSLSGRGDKDLNTYIDYF----KLMNKKVNNVNIALQGVKDGMTFMLGGFGLSGIPENAIAELVKLGVKDLTCISNNAGVDDFGLGLLLQKHQIKKMISSYVGENDEFERQILSGELDVELIPQGTLAERCRAAQAGFPAFYTPAGYGTEVAEGKETREFDGKMYVLEQAFKADFAFVKAWKGDPAGNLIFKGTARNFNPVMCGAAKITVAEVEELVPLGSLDPNQIHIPGIFVQRIFQGEHYEKRIEQRTVRA-N
M-SATIGRFGPFGGRYVPETLVPALLELEEAYTAARADPAFGKQVAQVLKEFVGRETPLTPAHRLTAAWGAQVWLKREDLAHTGAHKINNTIGQVLLALRMGKKRIIAETGAGQHGVATATACALFGLPCEVYMGALDVERQALNVFRMRALGATVRPVELGSKTLKDAMNEAMRTWVSQVQDTHYVIGSAAGPHPYPTIVRDFQAIIGQEVRKQSQALFGQLPDAIIACVGGGSNAIGVLHPFVGDKQVRLVGVEAGGHGLHTKQHGASLTLGTEGVLHGSRSLVLQDEHGQIQEAHSISAGLDYPGVGPELAFLVKTGRMEIRTATDDEALQAFYEVSRSEGILPALETSHAFARGAELAREL-GKGKHLVINCSGRGDKDVATIAARGIPAAKSMNKVIASADEAVADIPDGCTLMSGGFGLCGNPENLIEAIHRKNVKRLTIISNNCGTTDLGLGILLKNQQVKRMVSSYVGENKEFERQFLSGELEVELNPQGTLAERIRAGGCGIGGFFTPTGAGTQVSEGKETRMIDGRLHVLETPLKADFAIVRAWKADRWGNLVFRKTARNFSPMMCMAAKVTIVEAEHIVEPGELDGDLIHIPNIFVHRIIQAKNLKKWIERRTVRK-A
M--NEKGYYGEFGGAFIPEMLYPNTEELRQNYLSIMEEPSFKEEFQQLLRDYVGRPTPLYFAERMSERYKTKIYLKREDLNHTGAHKVNNTVGQILMAKKLGKNRIIAETGAGQHGVATATVCALMGIECVVYMGEVDIARQAPNVARMKMLGAEVRPALSGSRTLKDATNEAIRDWINNPVDTHYIIGSVVGPHPYPDMVARFQSVISEEIKTQLLEKEGRNPDYVVACVGGGSNAAGAYYHFLDNPEVGIIAVEAAGKGIDTGESAATSALGKVGIIHGSKTLLMQTPDGQITEPYSISAGLDYPGVGPLHAHLFRSGRGEFISITDDEAMTAGLTLCQMEGIIPAIESSHAFAILEQRK--F-NPTDVVVMNLSGRGDKDLQNYIDYF----KLMKKTVANVREALEGVSDGMTFMLGGFGLCGIPENAIAQLVTLGIKDITCISNNAGVDDFGLGLLLQEHQIKKMISSYVGENDEFERQMLSGELEVELTPQGTLAEKCRAAQAGFPAFYTPAGYGTEVAEGKETREFDGKMYVLEPAYKADFSFVKAWKGDEAGNLIFKGTARNFNPCMCGAAKITVAEVEELLPAGSLDPNEIHIPGIFVQRIFQGVEYEKRIEQRTVRS-N
M-TDTSGYYGPFGGAYVPEMLYPNVEELRDNYLRIIEDPEFQQEYKQLLRDFAGRPTPLFLAQRLSAEIGTTIYLKREDLCHTGAHKINNTIGQILVAQRLGKKRIVAETGAGQHGVATATVCALKGLECIVYMGAIDIERQKPNVDRMRMLGAKVVPATSGSQTLKDATNEAMRHWISNPTDTHYIIGSVVGPHPYPDMVAQFQSVISAETRSQLIQQTGRNPDFVLACVGGGSNAAGAFYYYLDEPGVRLIAAEAAGQGVTTGHSAATTALGKPGILHGASTILMQTADGQVTEPYSISAGLDYPGIGPQHAQLFATGRAEFLSITDKAALDAAFQLSRLEGIIPALETAHALACLPLIG--A-RKDDVVVVCLSGRGDKDLATYTKHLEE--YSMDKTVPDVRAALAGLANGMTLMLGGFGLCGIPENAIQGILRLGVKDLTCISNNAGVDDFGIGLLLQKRQVRKMISSYVGENAEFERQLLAGELEVELIPQGTLAERCRAGGAGIPAFFTPAGYGTEVGVGKESREFNGKMYLLETGLTADFAFVKAWKGDTAGNLIYKGTARNFNPMMATAGKITVAEVEELVPAGALDPNQIHTPGIFVQRIFQGEQYEKRIEQRTVL--V
M--NEKGYYGQFGGAFIPEMLYPNIEELRQKYLSIMAEPDFKAEFDQLLKNYVGRPTPLYYAKRFSEKYNTKIYFKREDLCHTGAHKVNNTIGQILMAKRLGKSRIIAETGAGQHGVATATVCALAGIQCIVYMGEIDIARQAPNVARMKMLGAEVRPAKSGSRTLKDATNEAIRDWINNPEDTHYIIGSAVGPHPYPDMVSRFQSVVSEEIKWQLNAAEGNNPNYVVACVGGGSNAAGAYYHFLDDERVGLIAVEAAGKGVDTGESAATSILGKEGIIHGSKTLLMQTQDGQITEPYSISAGLDYPGVGPMHAHLHTTKRAEFIPVTDDEAMTAGLMLSQLEGIIPAIETAHAFAIFETKK--F-KPNDIVVVCLSGRGDKDLNTYIDYF----KLMNKKVENVQQALMGVESGMTLLLGGFGLCGIPENAIAELVAMNVNNLTCISNNAGVDDFGLGLLLQKHQIKKMVSSYVGENDEFERQMLSGELDVELIPQGTLAERCRAAQAGFPAVFTPAGFGTEVAEGKETREFDGKMYVLEHAFKADFSFVKAWKGDAAGNLIFKGTARNFNPNMCGAATITVAEVEELVPVGTLDPNQIHIPGIFVQRIFQGKDYEKRIEQRTITP-N
M--NNKGYYGEFGGAFIPEMLYPNVEELRQNYLKVMAEPEFQKEFDKLLKDYVGRPSPLYFAKRLSAKYNTKIYLKREDLNHTGAHKINNTIGQILMAKRLGKQRIIAETGAGQHGVATATVCALMGLECIVYMGEIDIARQAPNVARMKMLGATVIPAVSGSKTLKDATNEAIRDWINNPVDTHYIIGSVVGPHPYPDMVARFQAVVSKEIQWQLKEQEGKKPDYVIACVGGGSNAAGAYYHFLEDTNVKLIAAEAAGKGIQSGESAATSVLGNEGIIHGSKSLLMQTKDGQITEPYSISAGLDYPGIGPMHAHLYKTGRAEFISITDDEAMKAGLELCKLEGIIPAIESSHALAIFEQKT--F-KPNDVVVLSLSGRGDKDLETYINYF----NLMNKKVANVSEALIGVQDNMTFMLGGFGLCGIPENSINELVKLNLKGLTCISNNAGVDDFGLGLLLHKKQIKKMISSYVGENDEFERQMLSGELDVELIPQGTLAERCRAAQSGFPAIYTPAGYGTEVAEGKETREFDGKMYVLEHAFKADFAFVKAWKGDAAGNLIFKGTARNFNPAMCGAAKITVAEVEELVPVGTLDPNQIHIPGIFVQRIFQGETYEKRIEQRTVRQ-D
M-DNEKGYYGEFGGAYIPEMLYPNVEELRQQYLSIMNEDSFKEEFNQLLKDYVGRPSPLYFAKRLSEKHGAKIYLKREDLNHTGAHKINNTIGQILMAKKLGKKRIIAETGAGQHGVATATVCALMGIDCVVYMGEIDIARQSPNVARMKMLGAEVRPALSGSRTLKDATNEAIRDWINNPVDTHYIIGSAIGPHPYPDMVTRFQSIISEEIKWQLQEKEGRNPDYVVACIGGGSNAAGTYYHFLDDEKVGIIAVEAAGKGIDSGESAATSVLGKEGIIHGCKTLLMQTPDGQITEPYSISAGLDYPGVGPMHAHLYNSGRGEFFSVTDNDAMKAGLELCKTEGIIPAIESSHALAIFNHKK--F-NQNDVVVISLSGRGDKDLNTYIDYF----DLMNKKETSVDEALQGVKDNMTFLLGGFGLCGIPENSINKLVALNVKNLTCVSNNAGVDDFGLGLLLQKRQIKKMISSYVGENDEFERQMLSGELEVELIPQGTLAERCRAAQAGIPAFYTPAGYGTEVGEGKESRVFNGKPHILEHAFEADFSFVKAWKGDEAGNLIFKGTARNFNPVMCGAAKITVAEVEELLPAGSLNPNEIHIPGIFVQRIFKGEKYEKRIEQLTVRK-E
M-LNHKGRFGDFGGKYVPETLMAPLEELESALDEAMEDETFLKQYENDLKEYAGRPTPLTYADKLTAELGAHIYLKREDLLHTGAHKLNNALGQALLAKRMGKDKIIAETGAGQHGVASATVAAKLGLTCKVFMGEEDTRRQELNVFRMKLLGAEVVPVSSGNGTLKDATNEAIRYWVANCDDHFYLIGSVVGPHPYPRMVRNFQRIIGDETKEQM----TRKADRIYACVGGGSNAIGMFYPYL-EEDVELIGIEAAGKGINTAEHAATLTKGTPGVIHGSLTYLMQDENGQITEPYSISAGLDYPGIGPEHANLFRTKRVRYESVTDEEALEAVKQLSRAEGIIPAIESAHAVAQAIKEAKEM-SVEDTIVINVSGRGDKDMATLMEHFTEE-LQMKKIYTTFQEAVKEIRDHSTVMVGGFGLVGIPENLILGIVESGAKHLTVISNNCGVDDWGLGLLLENKQIDKMIGSYVGENKEFERQVLAGELEVELTPQGSLAEKIRAGGAGIPAFYTPAGVGTPIAEGKEIREFDGREYVLEEALTADVSLVRAARADRFGNLVYNKTARNFNPEIAAAGKVTIAEVEELVDPGELDGDHIHTPGIYVQGLVEG-QQEKRIERLTVRQ-A
M--NKKGYYGKFGGAFIPEMLYPNVEELRQNYLKIMAEPSFQEEFHALLKDYVGRPSPLYFAKRLSEKYNTKVYLKREDLNHTGAHKVNNTIGQILMAKRLGKNRIIAETGAGQHGVATATVCALMGIECIVYMGEIDIARQAPNVARMKMLGAEVRPALSGSRTLKDATNEAIRDWINNPVDTHYIIGSAIGPHPYPDMVTKFQSIISEEIKWQLKEKEGKDPDYVVACIGGGSNAAGTYYHFLNNRDVGIIAVEAAGKGIHSGESAATSALGKEGIIHGCKTLLMQTLDGQITEPYSISAGLDYPGVGPLHSHLYKSGRGEFYSATDDEAMTAGLELTQLEGIIPAIETSHALAIFEHKT--F-KPNDIVVISLSGRGDKDLQNYIDYF----KLMNKKVTGVVEALKGVSNNMTCMFGGFGLSGIPENAIAELVKLNVRGLTCISNNAGVDDFGLGLLLQQKQIKKMISSYVGENDEFERQMLSGELDVELIPQGTLAERARAAQAGFPAFYTPAGFGTEVAEGKETREFDGKMYVLEHAFNADFGFIKAWKGDASGNLIFKGTARNFNPNMCGAAKITVAEVEELVPVGELDPNQIHIPGIFVQRIFKGAHFEKRIEQRTVRQ-N
M-KDEKGYYGEFGGAYIPEMLYPNTEELRQNYIRIMQEPSFKKEFDQLLKDYVGRPTPLYFADRLSRKYNTKIYLKREDLCHTGAHKVNNTIGQILMAKKLGKNRIIAETGAGQHGVATATVCALMGIECVVYMGEIDIARQAPNVARMKMLGAEVRPALSGSRTLKDATNEAIRDWINNPVDTHYIIGSVVGPHPYPDMVARFQSVISEEIKWQLKEKEGRNPDYVVACVGGGSNAAGAFYHYLDIPEVGIIAVEAAGKGIDSGESAATSALGKVGIIHGSKTLLMQTHDGQITEPYSISAGLDYPGVGPMHANLYASGRGEFISITDDDAMNAGLLLSKMEGIIPAIESSHALAILEHRK--F-KPEDVVVINLSGRGDKDLNNYIEYF----NLMSKKVTGVEAALKGVKDKMTLMLGGFGLCGIPENAIAELVRIGVKELTCISNNAGVDDFGLGLLLQKHQIKKMISSYVGENEEFERQMLSGELEVELTPQGTLAEKCRAAQAGFPAFYTPAGYGTEVAEGKETREFNGKMYVLEEAFKADFAFVKAWKGDEAGNLIFKGTARNFNPCMCGAADITVAEVEELVPAGELDPNQIHVPGIFVQRIFQGKNYEKRIEQRTVRT-K
M-SDKNGYYGQFGGAYIPELLYPNVKELEDNYLDIINSEAFQKEYLYLLKQYVGRPTPLYYAPNLSDKYGAHIYLKREDLNHTGAHKVNNTIGQILIAKHLGKKRIIAETGAGQHGVATATVCALMNLECIVFMGEVDIKRQAPNVARMKMLGAKVVAATSGSKTLKDATNEAIRDWIQHPEETYYLIGSVVGPHPYPDMVARLQAIISEEIKWQLKEQTGKNPDTIIACVGGGSNAAGAFYHYMDDEEVDLVAVEAAGLGIDSGESAATSQLGEVGVIHGSKTILMQDEYGQIIEPYSISAGLDYPGVGPLHAHLFDTKRGTFLNATDQEALDAAFELTKLEGIIPALESSHALAVLGKMD--L-SKDQVVVVNLSGRGDKDLETYINELEKREHEMSKKVDSVQEALEGITNGMTLLVGGFGLCGIPENSIAELVRLNVKELTCFSNNAGVDDFGLGLLLKKHQVKKMVSSYVGENHEFERQMLNNEIEVELIPQGTLAERCRSAKMGIPAFFTPAGVGTEVAEGKEVRTFNGKQYLLEYATNADFALIKAWKGDEAGNIIFKGTARNFNQAMCGAAKINVVEVEELVAVGELNPNEIHVPGVFVQRIFQGNKYEKRIEKLTIS--E
M--NDKGYYGEFGGAYIPEMLYPNVEELRQNYLKVMAEPEFQEEFNALLKDYVGRPSPLYFAKRLSEKYNTKIYLKREDLNHTGAHKINNTIGQILMAKRLNKSRIIAETGAGQHGVATATVCALMGLECIVYMGEVDIARQAPNVARMKMLGAKVVPALSGSRTLKDATNEAIRDWINNPVDTHYIIGSVVGPHPYPDMVARFQAIVSEEIQWQLKEKEGTKPDYVVACVGGGSNAAGVFYHFLEDTEVKLIAVEAAGKGVHSGESAATSILGKEGIIHGSKTLLMQTPDGQITEPYSISAGLDYPGVGPMHAHLCKSGRAEFIAITDDDAMTAGLDLCKMEGIIPAIETSHALAIFEHKK--F-QPDDIVVVSLSGRGDKDLDTYVKHF----NLMNKKVANVTEAMQGVKDDMTLMLGGFGLCGIPENAINNLVQMNVKGLTCISNNAGVDDFGLGLLLHKRQIKKMISSYVGENDEFERQMLSGELDVELVPQGTLVERCRAAQSGFPAFFTPAGYGTEVAEGKEVREFNGKMYVLEKAFEADFAFVKAWKGDAAGNLIFKGTARNFNPAMCGAAKITVAEVEELVPVGSLDPNQIHIPGIFIQRIFQGKDYEKRIEQLTVRK-L
M--DKNGFYGDFGGAFIPELLQYNCEELQKAFDEYYLTEEFQQEFRSLLKDYVGRPSPLYYAPNLSRRYGAHILLKREDLNHTGAHKINNTIGQALLAKRMGKKKLLAETGAGQHGVATATICALLGLECTVFMGEVDIARQAPNVARMKMLGAEVLAATSGSKTLKDATNEAIRYWINNP-ETYYLIGSVVGPHPYPAMVAEFQSVISEEIRSQLQEKYQQMPDYVIACVGGGSNAAGAFYHFLDDDQVQLIAVEAAGKGIDTDETAATIQRGSEGIIHGSRTLLMQDDDGQIIEPYSISAGLDYPGIGPLHAHLHKTGRARFENATDEEALAAAFLLTQTEGIIPALESAHALAALEKMT--F-KKDDLVVVNLSGRGDKDMATYQQYHQ---KEMNKKVNSIEEALAGVESGMTLAIGGFGLSGIPENLIQGMVQKKINNLTCISNNAGVDDFGLGLLLQNRQIKKMISSYVGENAEFERQMLSGELEVELIPQGTLATRLMAAGYGMPAIFTPAGVGTEVAEGKETRKFTEKEYLLEYAFEPDFAIVKAWKGDTAGNLIYRGTSNNFNHPVAMCGKITIAEVEELVEPGELDPSQIHTPGIFVHRIIQGEKYEKRIEQRTTLP-K
M-KNEKGYYGTFGGAYIPEMLYPNVEELRQQYLDIMYEESFQKEFKQLLKDYVGRPSPLFYAERLSAKYNTKIYLKREDLNHTGAHKVNNTIGQILMAKRLGKTRIIAETGAGQHGVATATVCALMGMECIVYMGEIDISRQAPNVARMKMLGAEVRAAKSGSRTLKDATNEAIRDWISNPVNTHYIIGSVVGPHPYPDMVARFQAVISEEIEWQLQEKEGRYPDHVIACVGGGSNAAGAFYQYLDDERVNLIAVEAAGKGIHSGESAATSVLGEDGIIHGSRTLLMQTKDGQITEPYSISAGLDYPGVGPMHAHLYDSKRAEFISITDDEAMTAGLELSQLEGIIPAIETSHALAIFDTRK--F-KEDEIIVLNLSGRGDKDLNTYIDYF----KLMNKKIDTVQQAVEGVKDNMTLMLGGFGLCGIPENAIAELVKLGVKNLTCISNNAGVDDFGLGFLLQGRQIKKMISSYVGENDEFERQMLSGELEVELTPQGTLAEKCRAAQAGFPAFYTPAGYGTEVAEGKESREFNGKMYILEKAYEADFAFVKAWKGDEAGNLIFKGTARNFNPCMCGAATITVAEVEELVPAGELDPNQIHIPGIFVQRIFQGEQYEKRIEQRTVRT--
M--DERGYYGEFGGAFIPEMLYPNVEELRQNYLKIMAEPSFQEEFHALLKDYVGRPSPLYFAERLSKKYNTKIYLKREDLNHTGAHKINNTIGQILMAKRLGKNRIIAETGAGQHGVATATVCALMGIECIVYMGEIDIARQAPNVARMKMLGATVVPALSGSRTLKDATNEAIRDWINNPVDTHYIIGSVVGPHPYPDMVAKFQAVVSEEIKNQLLEKEGTNPDYLIACVGGGSNAAGTYYHYLDNEDVNIIAVEAAGLGIDSGESAATSVLGKEGIIHGSKTLLMQTNDGQITEPYSISAGLDYPGVGPMHANLYKTGRAEFIAITDDEAMTAGLELSQLEGIIPAIESSHALAVFEHKK--F-KPEDIVVLNLSGRGDKDLQNYIDYF----KLMNKKVAGVVEALKGVSDNMTFMFGGFGLSGIPENAIAELVKLNVKGLTCISNNAGVDDFGLGLLLQQKQIKKMISSYVGENDEFERQMLSGELDVELIPQGTLAERARAAQAGFPAFYTPAGYGTEVAEGKETREFNGKMYVLENAFKADFGFIKAWKGDAAGNLIFKGTARNFNPNMCGAAKTTVAEVEELVPVGELDPNQVHVPGIFVQRIFKGAHFEKRIEQRTVRQ-N
M--NEKGYYGEFGGAFIPEMLYPNTEELRQNYIRIMEESSFKEEFDQLLKDYVGRPTPLYFAERLSEKYQTKIYLKREDLCHTGAHKVNNTIGQILMAKKLGKNRIIAETGAGQHGVATATVCALAGIECVVYMGEIDIARQAPNVARMKMLGAEVRPALSGSRTLKDATNEAIRDWINNPVDTHYIIGSVVGPHPYPDMVARFQSVISEEIKTQLSEKENRNPDYVVACVGGGSNAAGAFYHYLDIPDVGIIAVEAAGKGIDTGESAATSALGKVGVIHGSKTLLMQTNDGQITEPYSISAGLDYPGVGPMHAHLFQSGRAEFISITDDEAMMAGLALSKLEGIIPAIESSHAFAILEHKR--F-NPSDIVVINLSGRGDKDLQNYIDYF----KLMKKTVPDVKKALAGVSDGMTFMLGGFGLCGIPENAIGELFRLGVKDITCISNNAGVDDFGLGLLLQQHQIKKMISSYVGENDEFERQMLSGELEVELTPQGTLAEKCRAAQAGFPAFYTPAGYGTEVAEGKETREFDGKMYVLEPAYKADFAFVKAWKGDEAGNLIFKGTARNFNPSMCGAAKITVAEVEELLPAGSLEPNEIHVPGIFVQRIFQGDNYEKRIEQRTVRQ-G
M-KDEKGYYGEFGGAYIPEMLYPNTEELRQNYIRIMEEPSFKKEFDQLLKDYIGRPTPLYFADRLSRKYNTKIYLKREDLCHTGAHKVNNTIGQILMAKKLGKNRIIAETGAGQHGVATATVCALMGIECIVYMGEIDIARQAPNVARMKMLGAEVRPALSGSRTLKDATNEAIRDWINNPVDTHYIIGSVVGPHPYPDMVARFQSVISEEIKWQLKEKEGRNPDYVVACVGGGSNAAGAFYHYLDIPEVGIIAVEAAGKGIDSGESAATSALGKVGIIHGSKTLLMQTNDGQITEPYSISAGLDYPGVGPMHANLFASGRGEFISITDDDAMNAGLLLSKMEGIIPAIESSHALAILEHRK--F-KPEDIVVINLSGRGDKDLNNYIEYF----NLMSKKVASVKEALDGVQDGMTFMLGGFGLCGIPENAIAELVASNIKDITCISNNAGVDDFGLGLLLHKHQIKKMISSYVGENEEFERQMLSGELEVELTPQGTLAEKCRAAQAGFPAFYTPAGYGTEVAEGKETREFNGKMYVLEEAFKADFSFVKAWKGDEAGNLIFKGTARNFNPCMCGAAKITVAEVEELVPAGELDPNQIHIPGIFVQRIFQGSNYEKRIEQRTVRK--
M--NEKGYYGEFGGAFIPEMLYPNVEELRRQYLDIMKEDSFQKEFKALLKDYVGRPTPLYYAERFSKKYNTKVYLKREDLCHTGAHKVNNTVGQILMAKRLGKNRIIAETGAGQHGVATATVCALMGIECIVYMGEIDIERQAPNVARMKMLGAKVVPAKSGSKTLKDATNEAIRDWINNPVDTHYIIGSVVGPHPYPDMVARFQAIISEEIKTQLKEKENRNPDYIVACVGGGSNAAGAYFHYLDNPEVGIIAVEAAGKGIYTGESAATSALGKEGIIHGSKTLLMQTDDGQITEPYSISAGLDYPGVGPMHAHLFRSGRGEFISITDDAAMKAGLELAKLEGIIPAIESSHALAIFEDRK--F-KEDDVVVVNLSGRGDKDLNTYIDYF----ELMSKTVNNVAEALEGVHDEMTFMLGGFGLSGIPENAISELVRLNIKNLTCISNNAGVDDFGLGLLLQKKQIDKMVSSYVGENAEFERQMLSEELEVELIPQGTLAARCQAAQQGFPAIYTPAGYGTEVALGKETREFDGKMYVLEEAFKADFAFIKAWKGDRVGNLIFKGTARNFNPVMCGAAKVTVVEVEELVEPGELDPNFIHIPGIFVQRIFEGKNYEKRIEKRTVRE--
M--NEKGYYGEFGGAFIPEMLYPNVEELRQKYLKVMAEPEFQKEFNQLLKDYVGRPSPLYFAKRLSEKYNTKIYLKREDLNHTGAHKINNTIGQILMAKRLGKTRIIAETGAGQHGVATATVCALMGMECIVYMGEIDIARQAPNVARMKMLGAKVVPALSGSRTLKDATNEAIRDWINNPVNTHYIIGSAIGPHPYPDMVTRFQAVVSDEIKWQLKEQTGNNPDYLVACIGGGSNAAGTYYHYLHNPDVKLIAVEAAGLGVDSGESAATSVLGKEGIIHGCKTLLMQTKDGQITEPYSISAGLDYPGVGPMHAHLAKTGRAEFMAITDDDAMNAGLELCKLEGIIPAIETSHALAIFEQKT--F-KPDDVVVVSLSGRGDKDLQNYIEYF----KIMNKKVANVQEALNGVSNNMTFMFGGFGLSGIPENAIAELVKLGVSGLTCISNNAGVDDFGLGLLLQKKQIKKMISSYVGENEEFERQMLSGELDVELIPQGTLAERCRAAQSGFPAIYTPAGYGTEVAEGKETREFDGKMYVLEHAFKADFAFVKAWKGDAAGNLIFKGTARNFNPNMCGAAKITVAEVEELVPLGTLDPNQIHIPGIFVQRIFQGEVYEKRIEQRTVRPIS
M--NEKGYYGEFGGAFIPEMLYPNVEELRSQYLDIMKEDSFQKEFKALLRDYVGRPTPLYYAERFSKKYGTKVYLKREDLCHTGAHKVNNTVGQILMAKRLGKDRIIAETGAGQHGVATATVCALMGIKCIVYMGEIDIERQAPNVARMKMLGAEVIPAKSGSRTLKDATNEAIRDWINNPLDTHYIIGSVVGPHPYPDMVARFQAVISEEIKAQLQEKENRNPDYVVACVGGGSNAAGAYYHYLDKPEVGIIAVEAAGKGISSGESAATSALGNEGIIHGSKTLLMQTQDGQITEPYSISAGLDYPGVGPMHANLFTSGRGEFISITDKAAMDAGLELAKLEGIIPAIESSHALAIFEQRK--F-KKEDIVVVNLSGRGDKDLSTYIDYF----DLMRKTVANVKDALQGVEDGMTFMLGGFGLSGIPENAISELVHLNVKKLTCISNNAGVDDFGLGRLLKKKQIDKMISSYVGENDEFESQMLSEELEVELIPQGTLAARCQAAQQGYPAMYTPAGYGTEVSQFKETREFDGKMYVLEKAFKADFAFVKAWKGDKAGNLIFKGTARNFNPLMCGAAKVTVAEVEELVEPGELDPNQIHIPGIFVQRIFEGKDYEKRIEKRTVRK--
M--DERGYYGNFGGAYIPEMLYPNIEELRENYEQIMQAPDFQEQFQSLLKDFVGRPTPLYFAERLSEKYGAKIYLKREDLCHTGAHKVNNTIGQILMAQRLGKKKIIAETGAGQHGVATATVCALMGVECIVYMGAIDMERQKPNVERMRILGAEVRAAESGSKTLKDATNEAMRHWINNPKDTHYIIGSVVGPHPYPEMVARFQSVISEEIKKQLQTHEGRNPDYVIACVGGGSNAAGAFYHYYDEVDVNLVAVEAAGLGNHTGESAATTVLGKPGVLHGSKTLLMQTEDGQVVEPYSISAGLDYPGIGPVHAHLFETGRATFYSVTDEEAMKSGIALSRLEGIIPAIETAHAFAALNQMT--F-KKDDVVVINLSGRGDKDLETYIKWG----KYMNKQVSNADEAIHDIADNSTLMLGGFGLCGIPENCIAALVRKGTTGLTCISNNAGVDDFGIGLMLKTRQVKKMISSYVGENAEFERQLLSGELEVDLIPQGTLAERVRAGGAGIPAFFTPAGYGTEVAEGKEVREFNGKMHLLESWLKADFALVKAWKGDKSGNLVFKGTARNFNPMMAMAGKITIAEVEELVEVGELDPNQIHTPGIYVQRIFQGQDYEKRIEQRTTRI-N
M-SKLNPYFGQYGGMFVPQLLVPALKQLEQAFVDALQDPAFDAEFQHLLTEYAGRPTPLTLCRNLSPNPLVKIYMKREDLLHGGAHKTNQVLGQALLTKRMGKKEVIAETGAGQHGVATALACALLGLKCRIYMGAKDIERQQPNVFRMKLMGATVIPVTAGSGTLKDAVNEAMRDWSGSYDTSHYMLGTAAGPHPFPTIVREFQKMIGEESKQQILKAEGKLPDAIIACVGGGSNAIGIFADFIKEEGVRLIGVEPGGKGITTHQHGAALSTGSYGILHGAYTAIMQTSDGQIEESYSVSAGLDYPAVGPQHTHLQQIGRAEYVAINDDEALAAFQHLAMAEGIIPALESSHALAHALKMAAAA-TEPMVLLVNLSGRGDKDLSHVHSILEQQAAHMNKVVHSYEDAMAGLQDGMTVIAGGFGLCGIPEGLIAQIKKMGTTDLTVVSNNCGVDGFGLGILLEDRQIKKMVASYVGENALFEKQLLSGELEVELTPQGTLAEKMRAGGAGIPAFFTATGYGTPVAEGKETREINGRHYVLEPAITGDFAIIRAWKADRYGNLVFRHTSMNFNPMAATAGKITVVEVEEIVEPGELEPSQIHTPGIYVQRVIKG-NFEKRIERRMVRQ-D
M-TDARGYFGEYGGRFVPETLVAPMEALTEAYFAVRQDEAFIAEFEQLLRQFVGRPTPLYEARRLSEACGATILLKREDLAHTGAHKINNALGQALLARRMGKSRIVAETGAGQHGVATATVCALLGMQCVVYMGVDDMARQALNVFRMRMLGAEVRGVDSGSRTLKDAINEAMRDWVATVQDTYYLLGSALGPHPYPVMVREFQSVIGEEARVQCLAAYGRLPDVALACVGGGSNAMGLFDAFVADRGVRLIGVEAGGEGIEGGRHAARFAGGTPGVLQGTRTFVLQDANGNIELTHSVSAGLDYAAVGPEHADLLQQGRAEYRYATDPEALAAFARLGRLEGILPALESAHAIAAVEQVAREV-GTDGLVLVNLSGRGDKDVQSIQELLGD--QAMDKQIASADAAVALIPDGATVMMGGFGLCGIPESLIAALHRRGTRDLTVISNNAGVDDFGIGVLLRTRQVRKMIATYVGENKEFERQYLTKELEVELIPQGTFAERIRAGGAGIGGFFTPTGYGTIVADGKETREIGGVHYVLEAPLRADFALVKAHTGDTHGNLVYRRTARNFNPVMATAARVTIAEVEHLVRPGDIDADSVVTPGIFVAHVLIGGPYEKRIEKRIVM--T
M--DDKGYYGEFGGAYIPEMLYPNVEELRQNYLKVMAEPLFKKEFDQLLKDYVGRPSPLYFAKRLSDKYKTKIYLKREDLNHTGAHKVNNTIGQILMAQRLGKKRIIAETGAGQHGVATATVCALMGLECIVYMGEIDIARQAPNVARMKMLGATVIPATSGSKTLKDATNEAIRDWINNPVDTHYIIGSVVGPHPYPDMVARFQAVVSEEIQWQLKEKEGKTPNYVIACVGGGSNAAGSYYHYLEDTNVNLIAVEAAGKGVHSGESAATSALGKEGIIHGSKTLLMQTNDGQIIEPYSISAGLDYPGVGPMHAHLYKSGRAEFISVTDNEAMTSGLELCKLEGIIPAIESSHAFAVLNKKT--F-KEDDIVVINLSGRGDKDLQNYIDYF----KIMNKKVNAVSDAVKGISDNMTFMLGGFGLSGIPENAIAALVKSGIKGLTCISNNAGVDDFGLGLLLQQKQIKKMVSSYVGENDEFERQMLSGELDVELIPQGTLAERCRAAQAGFPAIYTPAGYGTEVAEGKETREFDGKMYVLEHAFKADFAFVKAWKGDAAGNLIFKGTARNFNPVMCGAAQITVAEVEELVPVGELDPNQIHIPGIFVQRIFQGEKYEKRIEQRTVRT-E
M--DERGYYGNFGGAFIPEMLYPNIEELRENYEQIVQAPDFQKQFNHLLRDFVGRPTPLYLAERLSEKYGAEIYLKREDLCHTGAHKVNNTVGQILLAQKLGKQKIIAETGAGQHGVATATVCALMGIECIVYMGEVDMARQKPNVERMRILGAEVRPAKSGSKTLKDATNEAMRHWINNPTDTHYIIGSVVGPHPYPEMVARFQSVISKEIKTQLLEKKGKNPDYVIACVGGGSNAAGAFYHYYNEEDVKLVAVEAAGLGNHTGESAATTVLGKPGILHGSKTLLMQTEDGQVVEPYSISAGLDYPGIGPVHAHLFETGRAKFYSVTDEEAMKAGVLLSRTEGIIPAVESAHAFAALNQMT--F-NPSDVVVINLSGRGDKDLETYIKWG----KYMNKVVANADEAVKDIPNNAVLMLGGFGLCGIPENCISALLKTGVNGLTCISNNAGVDDFGIGLMLKTRQVKKMISSYVGENAEFERQLLSGELEVDLIPQGTLAERIRAGGAGIPAFYTPAGYGTEVAEGKETREYDGKMYLLENWLKADFALVKAWKGDTSGNLIFKGTARNFNPMMAAACKITIAEVEELVEPGELDPNHIHTPGIYVQRIFQGKDYEKRIEQRTTKL-K
M-TDENGYYGEFGGAFVPEMLYPNVEELQQNYIEIIESEEFKKELNDLLKDYVGRATPLYFAKNLSEKYGTNVYLKREDLNHTGAHKINNALGQVLLAKKLGKKRIIAETGAGQHGVATATACALMNLECIVYMGEIDIARQAPNVARMKMLGAKVVPATSGSKTLKDAVNEALRDWINNATTTHYIIGSVVGPHPFPDLVARFQSVISEEIKWQLKEKIGRNPDYVIACVGGGSNAAGTFYHFVDEPSVKIIAAEAGGFGVNSGKSAATTFLGTTGVLHGSKSIVMQTNDGQVIEPHSISAGLDYPGIGPFHANLFKNNRAEFFSINDDEALESAFELTRLEGIIPALESSHALHVLKKKN--F-QKDDVVVICLSGRGDKDMETYLKII----DKMNKTVKNVTEACADIQDGATIMLGGFGLCGIPENSIAELVKKGVKNLTCISNNAGVDDFGLGLLLQKKQIKKMISSYVGENAEFERQLLSGELEVELIPQGTLATRCMAAGYGMPAIFTPAGVGTEVAEGKEVWNFNGKDYLLEYAFDADFAIVKAWKGDTAGNLIYRSTARNFNPMMAMAGKITIAEVEELVEAGELDPDQIHTPGIYVHRIFQGENYEKRIEQRTVRP-K
M------KYGEYGGQYISEILMEAVIELEETFTRLRSDQAFIESFNYYMKQYVGRENPLYYAENLSKKCGAKIYLKREDLNHTGAHKINNAIGQALIAKSMGKEKVIAETGAGQHGVATATASALLGLQCKVFMGEEDMRRQKLNVFKMELLGTEVVPVKSGSRVLKDATNEALKYWAANIEDTHYIIGSAIGPAPYPEIVKYFQKIIGRETLAQHFEHEGKNPTAIIACVGGGSNAIGMFEPFIDLKDVKLYGIEASGKGLHSGAHACSINGGKIGILHGTKTYLLQDEAGQIEEAYSISAGLDYPGIGPEHSYLNDIGRVKYHPISDAEALEAFDILCKNEGIIPALESAHAVAYGLKLAPQM-SSSETIVINLSGRGDKDVETIKEYYDE--KNM-SKVMPIDEALSVVKDGTRLMLGGFIDAGSPLSSIEKLVEKKVKNLTLIAVTPGMSGFGKSMLYKNKQVKELISTHVGTSAESTEAYLAGELLIEFFPMGTWIEKVRAGAMGLGGVLVPVGVGILLEEAKKVVEVSGVKCFIEPALTAEVSIVKAWRADTMGNLEFRGTSLNNNMDMAMAGKYTIAEVNEIVPVGTIAPERVGCPGVFVNAIVQGKKIDEQDKSVWLDRES
M-DDENGFYGQFGGAYIPEMLYPNIEELRENYESIMASGDFREEFDRLLRDYVGRPTPLYFANRLSEKYGAKIYLKREDLCHTGAHKINNTVGQIILARKLNKKRIIAETGAGQHGVATATVCALMGMECTVYMGAVDMERQKPNVERMRILGANVVPANSGSKTLKDATNEAMRQWINNPVDTHYIIGSVVGPHPYPEMVARFQSVISAEMKVQLMEKEGRNPDLVIACVGGGSNAAGAFYHYYNQADVRLIAVEAAGLGVLSGKSAATTVLGKPGILHGSRTLLMQTADGQVVEPHSISAGLDYPGIGPVHAHLFDSGRGEFVAVEDEHAMQAGIELSRLEGIIPAIESAHAFHALKQIK--Y-RSSDVIVINLSGRGDKDLETYIKWG----NYMDKSLNNASEAIRDITDGAVLLLGGFGLCGIPEASIKALAERQIKDLTCISNNAGVDDFGIGLLLKKRMLRKLIASYVGENKEFEKQYAASLLELELIPQGTLAERIRAGGAGIPAFFTPAGIGSDVAKGKEIREFDGRLYLLERWIKADFALIKAWKGDTAGNLIYRGTARNFNPLMAAAGKITIAEVEQLVPAGALDPNHIHTPGIYVQRIFQGESYEKRIENVTIS--A
----------------MPETLVPALLELEQAYAEARKDPAFDEQVAQVLREFVGRETPLTPARRLTEKWGAEVWLKREDLAHTGAHKINNTIGQVLLARRMGKKRVIAETGAGQHGVATATACALFGLTCEVYMGALDVERQALNVFRMKALGATVRPVESGSRTLKDAMNEAMRVWVSQVEDTYYVIGSAAGPHPYPTIVRDFQSVIGREIRTQSLVAFGKLPDAIIACIGGGSNAIGALHPFLGDASVRLVGVEAGGHGLDSGQHGASLTLGTEGVLHGSRSLVLQDEHGQIIEAHSISAGLDYPGVGPELAHMAKTGRMEVRTATDDEALAAFYMVSRTEGILPALESSHAFARAGELAREL-GKGKYLVINCSGRGDKDVATIAARGMPPAKAMNKIIASADEAVRDIPDGATLMSGGFGLCGNPENLIAALHRKGTQGLTIISNNCGTTELGLGILLKANQVKKIVASYVGENKVFEQQMLSGKLEVELNPQGTLAERIRAGGCGIGGFFTPSGAGTELAKGKETRMIDGRLHVLETPLKADFTIVRAWKADTWGNLVFRKTARNFSPMMCMAGKVTIVEAEHIVAAGELDPDQVHLPGIFVHRIIQSKNLEKWIERRTVQK-A
M-KKESGLFGEFGGAYVPKELKVVLEELEREFYNAMEDKEFMKELDYYLREYVGRENPLYFAERLTKEIGAKIYLKREDLNHTGAHKINNAIGQGLLAKRMGKKRIIAETGAGQHGVATATVCALLGLDCTIYMGAEDTRRQELNVFRMEMLGAKVVAVEEGNKTLKEAVDKALEDYVENKNNTFYLLGSAVGPHPFPMIVRTFQSVIGREAKNQVLQKEGRLPDYVVACVGGGSNAIGLFSPFYHDKEVKMVGVEPAGKGLDTKEHAASICKGNIGLIHGFKCYLLDH------STHSIAAGLDYPGVGPEHSYYNYTKRAEYKSVTDKEALDAFFKLSKIEGIIPALESSHAIAYGIKLAKNL-SKDKIIIVNLSGRGDKDVAQVRDMIK-----M-NKIVSIDEAVDHIKDGMTIMIGGFLGCGSPHRLIDALVKKGVKDLTLICNDSGFPEIGSGKLVVNKQIKKLIASHVGTNKETGNQMNSGEMEVVLVPQGTLAEQVRAGGAGLGGFLTPTGVGTIVEEGKEKIVIDGKTYLLELPLRADVALIAGETVDKFGNIVYYGATRNFNTLMATAADIVIVEAENIVEVGEIDPNDVVTSGIFVDYIVNGG-------------DK
M--DEKGYYGDFGGAYIPEMLYPNVENLRENYLQIMAEPSFKEEFDQLLKDYVGRPTPLYFAKRLSDKYNTKIYLKREDLNHTGAHKINNTIGQILMAKRLGKSRIIAETGAGQHGVATATVCALMGMECIVYMGEIDIARQAPNVARMKMLGAQVRPALSGSRTLKDATNEAIRDWINNPVDTHYIIGSAIGPHPYPDMVTRFQAVISEEIKWQLKEKEGKNPDYVVACIGGGSNAAGTYYHFLHEEEVGIIAVEAAGKGVDSGESAATSALGKEGIIHGCKTLLMQTLDGQITEPYSISAGLDYPGVGPMHAHLYKTARAEFISITDDDAMQAGLELSKMEGIIPAIETSHALAIFEHRK--F-KPDDVVVINLSGRGDKDLNTYIEYF----NLMSKTVGSVEEALKGVKDGMTFMLGGFGLCGIPENAINELVRIGIKDLTCISNNAGVDDFGLGLLLHKHQVKKMISSYVGENDEFERQMLSGELDVELTPQGTLAEKCRAAQAGFPAFYTPAGYGTEVAEGKETREFNGKMYVLEEAFKADFAFVKAWKGDEAGNLIFKGTARNFNPCMCGAAKITVAEVEELLPAGALDPNEIHVPGIFVNKIFQGKAYEKRIEQRTVRQ-S
M-SDEHGYYGEFGGAFIPEMLYRNVEELRENYLKIIESASFQEEYKLLLSDYAGRPTPLYYAARLSEKYGTNVYLKREDLCHTGAHKVNNTIGQILVAERLGKKRIIAETGAGQHGVATATVCALKGLECIVYMGEKDIERQAPNVARMKMLGASVVPAKSGSKTLKDATNEAIRDWINNPNDTFYIIGSVVGPHPYPDMVARFQSVISKEIRAQLQEKTGTLPTAVLACVGGGSNAAGTFYHFLDEPSVDIIAVEAAGCGIDTHMSAAATQLGKPGVLHGSKSYLMQTADGQVEEPYSISAGLDYPGIGPMHANLFVTGRGQFLNATDKEALQAAFELAKLEGIIPALESAHALAALNKIS--Y-TKNDTVVVCLSGRGDKDMDTYMREMQ---NYMNKVVANATEAIEGIKDGMTLMLGGFGLCGIPENCIRALTQTAVKDLTCISNNAGVDDFGLGLLLRNKQIRKMISSYVGENAEFERQLLHGELEVELNPQGTLAERCRAGGAGIPAFYVPAGYGTEVANGKEVREFNGKPHLLEYALIADFAIVKAWKGDTHGNLIYKETAANFNHPMATAGNITIAEVEELVPAGQLNPMQIHTPGIFVNRIFQGVDYEKRIEQLTER---
M-KDQRGYYGEFGGAFIPEMLYPNVEELRQRYLEIMYEDSFQKEFHQLLKDYVGRPSPLYYAKRLSKKHQTKVYLKREDLNHTGAHKVNNTIGQILMAKKLGKTRIIAETGAGQHGVATATVCALMGMECIVYMGEIDIARQAPNVARMKMLGATVRPALSGSRTLKDATNEAIRDWINNPVDTHYIIGSAIGPHPYPDMVTRFQSVISEEIKWQLKEKEGRNPDYVVACIGGGSNAAGTYHHFLDQPEVGIIAVEAAGKGVETGESAATSALGKVGIIHGCKTMLMQTEDGQITEPYSISAGLDYPGVGPMHSHLYTSGRAAFYSATDDEAMTAGLELSQLEGIIPAIETGHAFAIFQHKT--F-EPDDIVVISLSGRGDKDLQTYIDYF----KLMNKKVSNVANALEGVKNGMTFMLGGFGLCGIPENAIAELVRLGIKDITCISNNAGVDDFGLGLLLQGRQIKKMISSYVGENDEFERQMLSGELEVELTPQGTLAEKCRAAQGGFPAFYTPAGYGTEVAHGKETREFNGKMYVLEHAYKADFSFVKAWKGDEAGNLIFKGTARNFNPCMCGAATITVAEVEELHPAGSLDPNEIHIPGIFVQRIFKGEHYEKRIEQRTVRT-N
M--DEKGFYGKFGGAYIPEMLYPNVEELRTNYEKITESDEFKDEFHALLKDYVGRPTPLYYAKRLSQEYGAKIYLKREDLCHTGAHKVNNTIGQIILAKKLGKKRIIAETGAGQHGVATATVCALMGMDCTVYMGAIDMERQKPNVERMRILGAKVVPATSGSQTLKDATNEALRQWINNPVDTHYIIGSVVGPHPYPEMVARFQSVISEEIKYQLKEKEGKDPDMVIACVGGGSNAAGAFYHYYNTPSVRLVAVEAAGLGVASGKSAATTALGTPGVLHGSKTLLMQTEDGQVVEPHSISAGLDYPGIGPVHAHLFDSKRGEFYAVEDEDAMKAGVELSRLEGIIPAIESAHALSVLKQLK--F-KPSDVIVINLSGRGDKDLDTYIKWG----GYMNKTVSGAEEAVEDIPSNSVLMLGGFGLCGIPENCIDALLKKPISGLTCISNNAGVDDFGIGLMLKKRMVKKMISSYVGENAEFERQLLSGELEVELIPQGSLAERTRAGGAGIPAFFTPAGVGTEVAEGKEMREFDGKLYILERWLKADFSLVKAWKGDTAGNLIYKGTARNFNPMMATAGTITIAEVEELVPAGTLDPNQIHTPGIFVQRIFQGDHYEKRIEKRTVK---
M-SDEKGFYGKFGGAYIPEMLHPNIEELRENYESIVATEEFQKEFKLLLKDYVGRPTPLYFATRLSEKFGAKIYLKREDLCHTGAHKINNTIGQIILAKKLGKKRIIAETGAGQHGVATATVCALMGMDCTIYMGSIDIQRQRPNVERMRILGAKVVPATSGSQTLKDATNEAMRQWINNPVDTHYIIGSVVGPHPYPEMVARFQSVISEEMKWQLLEKEGNNPDIVVACVGGGSNAAGAFYHYYNVPQVRLVAVEAAGLGISSGKSAATTVLGTSGILHGSKTLLMQTADGQVIEPHSISAGLDYPGIGPVHAHLFDIGRAEFVAVEDEDAMNAGIALSRTEGIIPAIETAHALHALSMIE--F-KKDDVIVINLSGRGDKDLDTYIKWG----GYMNKTVKDATEAVKDVFSNSVLMFGGFGLCGIPENCLRALLLKDLTGLTCISNNAGVDDFGIGLMLQKHMVKKMISSYVGENAEFERQLLSGELEVELIPQGTLAERVRAGGAGIPAFFTPAGVGTEVADGKEIREFDGKLYLLERWLKADFSFVKAWKGDTAGNLIFKGTARNFNPMMATAGRITIAEVEELVPAGELDPNQIHTPGIYVHRIFQGEKYEKRIEQRTVS--K
M--DEKGFYGKFGGAYIPEMLHPNIEELRDNYEQIVATAEFQEEFQSLLRDFVGRPTPLYFAKRMSEKYGAKIYFKREDLCHTGAHKVNNTVGQIILAKKLGKKRIIAETGAGQHGVATATVCALMGMECTIYMGALDIQRQRPNVERMRILGAKVVPATSGSQTLKDATNEAMRQWINNPVDTHYIIGSVVGPHPYPEMVARFQSVISEEIKKQLLEKEGTNPDILIACVGGGSNAAGTFFHYYNVPEVRLVAAEAAGLGISSGKSAATTALGTPGILHGSKTLLMQTEDGQVVEPHSISAGLDYPGIGPVHAHLFDIGRAEFVAVEDEDAMKAGIELSRMEGIIPAIETAHAVHALNMIA--Y-KKDDIIVINLSGRGDKDLDTYIKWG----GYMNKTIANAAEAVEDVFSNAVLMFGGFGLSGIPENSIKALLERDVNGLTCISNNAGVDDFGIGLMLQKRMVKKMISSYVGENAEFERQLLSGELEVELIPQGTLAERVRAGGAGIPAFFTPAGVGTEVANGKELREFDGKLYLLERWLKADFAFIKAWKGDTAGNLIFKGTARNFNPMMAAAGKITIAEVEELVPAGELNPNEIHTPGIYVQRIFQGKDYEKRIEQRTVAK-G
M--DEKGFYGNFGGAFIPEMLYSNVEELKNNYLEIINSDEFQNEFKQLLKDYVGRPTPLYLSERLSDKYNCKIYLKREDLCHTGAHKINNTIGQILLAKQLGKTRIIAETGAGQHGVATATVCALMGLECVIYMGEVDIERQAPNVSRMKMLGAKVCPATSGSKTLKDATNEAIRDWINHPENTYYIIGSVVGPHPYPDMVARLQSVISGEIKIQLKEKEGRNPDYLIACVGGGSNAAGLYFNYLEENSVKLIAVEAAGKGIDSGKSAATSVLGKPGIIHGSKTLLMQTEDGQITEPYSISAGLDYPGVGPLHAHLSETGRAEFYAITDEEAMNAAMELAQWDGIIPAIESSHALAVLHKIQ--F-KKDDIVVLNLSGRGDKDLQTYIKYF----DLMNKKVDNVQVALEGVKDGMTFMVGGFGLCGIPENIIGELVRLGIKDITCISNNAGVDDFGLGFLLQHKQIKKMISSYVGENDEFERQMLSGELDVELTPQGTLAEKCRAAQHGFPAVFTPAGYGTEVAFGKETREFDGKMYVLEPAYKADFSFVKAWKGDTAGNLIFKGTARNFNAPMAGAGKITVAEVEELVPAGELDPNQIHIPGIFVQRIFQGEKYEKRIEQRTVRQ--
M-NDEKGFYGKFGGAYIPEMLHPNIEELRDNYEQIMASEAFQKEFRSLLKDYVGRPTPLYLASRLSEKYGAKIYLKREDLCHTGAHKVNNTVGQIIMAKMLGKKRIIAETGAGQHGVATATVCALMGMDCTVYMGALDIQRQRPNVERMKILGAKVVPATSGSQTLKDATNEAMRQWINNPVDTHYIIGSVVGPHPYPEMVARFQSVISEEMKWQLLEKEGRNPDLVIACVGGGSNAAGAFYHYYNSPEVRLIAAEAAGLGVSSGKSAATTALGTPGILHGSKTLLMQTEDGQVVEPHSISAGLDYPGIGPVHAHLFDIGRGEFVAVEDEDAMKAGIELSRLEGIIPAIETAHALHALNMIE--Y-QKDAVIVINLSGRGDKDLDTYIKWG----GYMNKTVANAEEAVKDIPSGAVLMLGGFGLSGIPENSIDALLQRDIKGLTCISNNAGVDDFGIGLMLKKRMVKKMISSYVGENAEFERQLLSGELEVELIPQGTLAERVRAGGAGIPAFFTPAGVGTEVAEGKELREFDGKLYLMERWLKADFAIVKAWKGDTAGNLIFKGTARNFNPMMAAAGRITIAEVEELVPAGDLDPNQIHTPGIYVQRIFQGIDYEKRIEQRTVTGRS
M-SVEKGYFGQFGGSFVPKDLQRALDILEENFEKFKNDSTFNEELAYYLREYVGRENPLTYAKNFTEALGAKVYLKREDLNHTGAHKINNAIGQILLAKRMGATRIIAETGAGQHGVATATACAMFGMECTIYMGKLDTERQALNVFRMELLGAKVVPVEKGQGRLKDAVDAALADYVENYQNTFYLLGSAVGPHPYPTIVKHFQSVISEESKKQILEKEGKLPTAVIACAGGGSNAIGAFAHYLDEPNVRLIGVEP--------EEAPTLTKGVPAVIHGFKCLTLLDENNDPMPTYSIAAGLDYPGIGPEHSYLKETGRAEYVTVSGKEALEAFQQLSKLEGIIPALESSHAVAYAMKLAPQL-SKEDIVIVNLSGRGDKDVEQVFEMLK----KMNKIMNSFSEAVSDIQDGASIVVGGFGLCGIPEKTIQALRDKGTKNLTIYSNNCGVDDWGLGLLLKNKQIKKMVASYVGENKIFEQQFLSGDLEVELIPQGTLAERMRAGGAGIPAFYTATGVGTPIAKGKEEREFNGKTYLLEEAIVADFAFVKAWKADTYGNLVYRKTARNFNPLAAMAGKITIAEVEQIVEPGELDPDEIHTPCIYVQRLLVGTNYEKRIERRTVVT-K
M-ADERGRFGDFGGRYVPETVMAALEELQAGLDEALKSDAFHEELREVLRVYAGRPTPLTYADRLTEEVGAKIYLKREDLLHTGAHKINNALGQALLAQRMGKKKIVAETGAGQHGVATATVAAKYGLSCKIFMGAKDMERQKLNVFRMRLLGAEVIPATSGSQTLKDATNEAIRYWVANVEDTMYLIGSVVGPHPYPYMVREFQKVIGEEAKRQLQHR----PDAVCACVGGGSNAIGIFTQFLADKSVSLYGAEAGGKGIDTPHHAATLTKGDRGVIHGALTYLMQDDSGQIIEPYSISAGLDYPGIGA--CYLNDAGRVVYEAVTDEEAMDALLLLTRTEGILPAIESAHALALAIRKAKQM-PNNETMLVCLSGRGDKDVETIQRAVDE--KEMSKKEISLTDISKYIKDGDQVLVGGFGLSGCPLTIVDEIAKTDVKELTIVSNNLGEPQKGLGKLLDNGQIKKAIGSYFTTHRGAVNAWNEGWLEIELLPQGTMAEGIRAAGAGIPAFYTPTGAGTKLSDNKEVREFDGKEYVLEKSIPGDVALYRAHKADEYGNLVYRKTQENFNTAMAMAGKIVIAEVDEIVPIGELKPEEIKTQHLFVDYLVKTNYEVEGG--TFVERTK
M-SNAQGYYGLFGGAYIPEMLHRNVEDLRTKYMGIIYEKEFQKEFQYLLRDYVGRPTPLYLAERLSEQFGTTIYLKREDLCHTGAHKINNTIGQILLAQRLGKKRIIAETGAGQHGVATATVCALKGVECIVYMGEKDIERQAPNVARMKMLGATVIPATSGSKTLKDATNEAIRDWINNPHDTHYIIGSVVGPHPYPDMVARFQSVISEEMRKQLLEKTGSLPTHVMACVGGGSNAAGAFYHFLDELSVQLIAVEAAGHGIDSGLSAATTALGKPGILHGSKSLLMQTDDGQVVEPHSISAGLDYPGIGPLHAHLFKSGRGTFLSVTDEDALTAAFELAKLEGIIPALETAHALSALKQMK--F-KKEDVVVICLSGRGDKDLATYMETI-----TMNKVVTDAENAIADIQDGAVLMLGGFGLCGIPENCIAALVRKGVKNLTCISNNAGVDDFGIGLMLQQKQVRKMISSYVGENAEFERQLLSGELEVELIPQGTLATRCMAAGYGMPAIFTPAGVGTEVATGKETRHFNGKEYLLEHAFDADFAIVKAWKGDTDGNLIYKATARNFNPLMAMAGKITIAEVEELVPVGQLDPNAIHTPGIYVHRIFQGAAYEKRIEQRTTKKTS
M-KNNKGYYGEYGGAYIPEMLYPNIAQLKEQYLSILGEKSFQEEYQQLLRDYVGRPTPLYFANRLSEKYNTKIYLKREDLCHTGAHKVNNTVGQILLAKRLGKKRIIAETGAGQHGVATATVCALMGMPCFVYMGEIDMQRQAPNVARMKMLGAEVIPSTSGSKTLKDATNDAIRDWINNPEETHYIIGSVVGPHPYPDMVARLQSIISQEIKLQLKEKENRNPDHIIACVGGGSNAAGAFYHYLDEKDVNLIAVEAAGKGINSGESAATSQLGNDGIIHGSKTLLMQSKDGQITEPYSISAGLDYPGVGPMHAHLFSSKRAEFLSVTDDEAMQAGANLTQLEGIIPAIESAHALAALDQRK--F-QPKEVVVVNLSGRGDKDLETYMKYF----DLMKKTVNNVQEALKGVQNGMTFMLGGFGLCGIPENAITELVQKNIKDITCISNNAGVDDFGLGLLLQKKQIKKMISSYVGENAEFERQMLSGELEVELTPQGTLAAKCQAAQQGFPAIYTPAGYGTEVAMGKETREFDGKMYVLEEAFKADFAFVKAWKGDEAGNLIFKGTARNFNPCMCGAAKVTVVEVEELVPAGELDPNQIHIPGIFVQRIFQGKDYEKRIEQRTVRP-S
M-IDERGYYGQFGGAYIPEMLYPNIEEITKAYYSLQNDEEFKKEFRNLLRDYVGRPTPLYLAKRLSEKYGTKVYLKREDLNHTGAHKVNNTVGQVLLAKKLGKNKIVAETGAGQHGVATATVCALMGMECIVFMGEIDIERQQPNVQRMKMLGAEVRPALSGSKTLKDATNEAMRYWINNPVDTHYIIGSVVGPHPYPEMVAWFQSVISEEMRNQLTEKEGTNPDYVIACVGGGSNAAGAFYHYIDEKDVQLIGAEAAGLGISSGETAATIACGTLGVLHGSKTLLMQTKDGQVVEPYSISAGLDYPGIGALHAYLADSKRAKFYAITDDEAMQAGEELALLEGIIPAIESAHALAVLNNLK--E-DDKDVVIINLSGRGDKDLSAYSKYL----GMMNKVYPNAETAIEGVEDNMTLMLGGFGLCGIPENSIAALVEKGVTGLTCISSNAGVDDFGVGLMLHKHQIKKMISSYVGENAEFERQLLSGELEVDLIPQGTLAERCRAGGAGIPAFFTPAGFGTEVAEGKETREYNGKMYLLEEALQADFAFVKAWKGDREGNIIFKGTAQNFNPMMAMAGKITVVEVEELVENGELDPNFIHIPGIFVQRIFEGKNYEKRIEKRTVR--S
M-NFDGTYIGQYGGQFVPQLLMPALQQLDKAFEASLVDDEFQTELSRLLKEYAGRPTPVTECSSYARINQSRIFLKREDLLHGGAHKTNQVLAQALLAKKMGKHRIIAETGAGQHGVATALACALLGLKATIYMGKKDCDRQAPNVFRMQLMGAEVIPVDNGSASLKDAINEALRDWASSYETTHYLLGTVAGPAPFPKMVRTFQKIIGEEAKQQMMQLIGQLPDAVVACVGGGSNAIGIFADFIKDEEVRLIGVEPAGKGLDTKAHGATLLKGREGILHGSRTYVLQDGEGQVQESHSVSAGLDYPGIGPEHVHLMTSGRAEYVSVTDDEALKAFQELSKTEGIIPALESSHALAYAKKLAAES-SEPLNILVNLSGRGDKDLAHVMSILQE--TAMDKVVDSYEKALEGFTDNMTVMVGGFGLCGIPEGLIEQVYKMGCSGLTAISNNAGVDGFGLGKWLEKRQISTMIGSYVGENELFEKLLLSGEMEVILTPQGTLAEKIRAGGAGIPAFFTATGFGTQVAEGKETRNIDGRDYVLEPSLTADFALIKAWKADTMGNLIFNKTAMNFNPMMATAGKITVAEVEEIVEPGELDPNYIHTPGIYVQRVIKGNNFEKRIEQRTVRPEA
M--DKNGYYGQFGGAFIPEMLHPNVEELKENYLQIIEAREFQEEFAQLLRDYVGRPTPLYFAHRLSEHHNAKIYLKREDLCHTGAHKVNNTIGQIILAKKLGKNKVIAETGAGQHGVATATVCALMGMECVVYMGKIDMERQRPNVERMRILGATVVPATSGSQTLKDATNEAMRHWISNPLDTHYIIGSVVGPHPYPDMVARFQSVISEEMKLQLKAATGNEPNYVIACVGGGSNAAGAFYHYLDAEEVKLVAVEAAGKGINSGESAATCVLGKAGVLHGSKTLLMQTEDGQVIEPYSISAGLDYPGIGPMHAHLFETGRVKFENATDEEAMLAGIELSRLEGIIPAIESAHALAALSKIS--F-KPDDVVVVNLSGRGDKDLETYIRWG----KYMNKVVSNAEEAVKDIKDNAVLMLGGFGLCGIPENCISALLKTGVKGLTCISNNAGVDDFGIGLMLKTRQVKKMISSYVGENAEFERQLLAGELEVDLIPQGTLAERIRAGGAGIPAFFTPAGYGTEVAEGKEIREFHGKKYLMEAWLQADFALVKAWKGDTAGNLIYKGTARNFNPMMAAAGKITIAEVEELVPVGELDPNYIHTPGIYVQRIFEGKNYEKRIEQRTVTP-R
M-EDAQGFYGEFGGAFIPEMLYPNVEELRENYLPIIESEEFQSEFRKLLRDYVGRPTPLYLARRLSSTYKARIYLKREDLCHTGAHKVNNTIGQILLAKKLGKKRIIAETGAGQHGVATATVCALMGLPCVVYMGEVDIARQAPNVARMKLLGAEVRPARSGSRTLKDATNEAIRDWINNPVDTHYIIGSVVGPHPYPDMVTRLQAVISEEIQSQLQEAEGRDPDYLIACVGGGSNAAGTYYHYLDREHVRIIAAEAAGKGVETGESAATSALGRPGIIHASKTLLMQTDDGQITEPYSISAGLDYPGVGPLHAHLFQTGRARFIPVTDDQAMEAGRELARLEGIIPAIETSHALAVLSQGA--V-PEGSLVVINLSGRGDKDLQTYIDHF----KLMDKQVANAKAALEGVADGMTFMLGGFGLCGIPENAISELVRLGVKDLTCISNNAGVDDFGLGLLLQGRQIRKMISSYVGENDEFERQMLSGELEVELTPQGTLAEKCRAAQAGIPAFFTPAGYGTEVAEGKETREFNDKMYVMEEAFKADFSFVKAWKGDTAGNLIFKGTARNFNPVMCGAAAITVAEVEELLPAGSLDPNQIHIPGIFVQRIFEGTGYEKRIEQRTVRE-G
M-SDDEGYYGRFGGAYIPEILHANVENLKEAFYRWVDDEEFMAEFYSLMRDYVGRPSPLYHARRLSALYNTNIYLKREDLNHTGAHKINNAIGSALLARRMGKKRIIAETGAGQHGVATATVCALMGMECIVYMGATDVARQRPNVERMKMLGAKVVPVTSGNMTLKDATNEAIRDWCCNPSDTFYIIGSTVGPHPYPEMVARFQSVISQEMLRQVPELTGKLPDYVVACIGGGSNAAGAFYHFINRPEVNLVAVEAAGLGIDSGETAASMARGTEGIIHGARTMVMQDEDGQITEPYSISAGLDYPGVGPLHAYLHDTGRAEVIAATDRQALDAAYRLTRLEGIIPALESAHAFAALDIKK--F-APDDVVVINLSGRGDKDLALYNEQLAI--SNM-NKIINLEEAVSKVKSGMTIMVGGFLTKGGPNKFMEALAEKDVKELTLICNDAAYADKGLGKIIANKQVKKLIVSYIGSNPAAIDLMNSGEMEIEFSPQGTLIERIRAYGAGLGGVLTSTGLGTVVAENKQIINVDGKDYLLEKPLKADVAIIGASIADTAGNLYYKGTKKNFNPIVAMAADLVIAEPEQIVECGGIEPEHAHTPAILIDFII----------------SK
M--DEKGFYGEFGGAFIPELLHHNCEELADALDKYAETDEFKNEFNLLLKDYVGRPSPLYFAPNLSKRYNTNILLKREDLNHTGAHKINNAIGQALLAKRMGKTKIIAETGAGQHGVATATVCALLGLECTVFMGEIDITRQAPNVARMKMLGATVIPATSGSKTLKDATNEAIRYWINNP-ETFYIIGSVVGPHPYPAMVTKFQAIISEEIKSQMKEKYGKNPDYVIACVGGGSNAAGAFYHFLDDDAVKLIAVEAAGLGVESGETAATTIKGTEGIIHGSRTLLMQDKDGQIVEPYSISAGLDYPGVGPLHAHLFKTGRAEFLNATDDEALKAAFLLTKEEGIIPALESSHALAVLEKVK--F-KPQDIVILNLSGRGDKDLETYMKVSEK--YSMNKKVNSIEEALDGIESGMTLAVGGFGLSGIPENLIQGLVDKKINNLTCISNNAGVDDFGLGLLLQGRQVKKMIASYVGENAEFERQMLTGELEVELIPQGTLATRLMAAGYGMPAIFTPAGVGTEVAEGKEVRKFTEKEYLLEYAFEPDYAIVKAWKGDTAGNLVYRGATANFNHPAAMCGKITIAEVEELVEVGELDPNQIHTPGVYINRIIQGEKYEKRIEQRTVQQ-P
M-NDNNGYYGEFGGAFIPEMLYPNVKELQEQYLEIIESEDFQNEYQELLKNYVGRATPLYFSRNLSEKYQTNIYLKREDLNHTGAHKINNALGQALLAKKLGKHRIIAETGAGQHGVATATACALLGLECIVYMGEIDIQRQAPNVARMKMLGAKVVPATSGSKTLKDAVNEALRDWINHPTTTHYIIGSVVGPHPFPDLVARFQSVISKEIKEQLHEQIGRNPDYVIACVGGGSNAAGTFYHFVNEPEVKIIAAEAGGLGVDSGKSAATTFLGTLGVLHGSQSLVMQTEDGQVIEPHSISAGLDYPGIGPMHANLFKEKRAEFFSINDDEALKSAFDLTKLDGIIPALESAHALAVLDKKK--F-EKDDVVVICLSGRGDKDMETYLSVLS---TMMNKTVKNVEEACHDIQDGAKIMLGGFGLCGIPENSIAELVKKNVKNLTCISNNAGVDDFGLGLLLHQKQIKKMISSYVGENAEFERQLLSGELEVDLIPQGTLATRCMAAGYGMPAIYTPAGVGTEVAEGKETRNFNGKNYLLEYAFDADFAIVKAWKGDTAGNLIFRSTSRNFNPLMAMAGKITIAEVEELVEVGELNPDEIHTPGIYVQRIFQGEKYEKRIEQRTVRQ-N
M--DEKGFYGKFGGAYIPEMLHPNIEELRENYEQIVATAEFQKEFKSLLKDFVGRPSPLYFAERMSQKYGAKIYFKREDLCHTGAHKVNNTVGQIILAKKLGKKRIIAETGAGQHGVATATVCALMGMDCTIYMGALDIQRQRPNVERMKILGAKVVPATSGSQTLKDATNEAMRQWINNPVDTHYIIGSVVGPHPYPEMVARFQSVISEEIKWQLKEKEGTNPDLVIACVGGGSNAAGAFYHYYNIPQVRLIAAEAAGLGISSGKSAATTALGTPGILHGSKTLLMQTEDGQVVEPHSISAGLDYPGIGPVHAHLFDIGRGEFVAVEDEDAMKAGIELSRMEGIIPAIETAHAIHALNMIE--Y-RKDDIIVINLSGRGDKDLDTYIKWG----GYMNKTIANATEAVRDVVSDSVLMFGGFGLSGIPENAIKALLNKDLKGLTCISNNAGVDDFGIGLMLKKHMVKKMISSYVGENAEFERQLLSGELEVELLPQGTLAERIRAGGAGIPAFYTPAGVGTEVADGKELREFDGKLYLLERWLKADFSFVKAWKGDTAGNLIFKGTARNFNPMMAAAGKITVAEVEELVPAGELDPNHIHTPGIYVQRIFQGEGYEKRIEQRTVRE-G
M--NEKGYYGDFGGAFIPEMLYPNVEELRSQYLDIMKEESFQKEFNYLLKEYVGRPTPLYFAERFSNKYKTKVYLKREDLCHTGAHKINNTVGQILMAKRLGKTRIIAETGAGQHGVATATVCALMGIECIVYMGEVDIKRQAPNVARMKMLGATVVPAKSGSRTLKDATNEAIRDWINNPVDTHYIIGSVVGPHPYPDMVARFQAVISEEIKIQLKEKENRNPDYVVACVGGGSNAAGAYFHYLDNPEVGIIAVEAAGKGIYTGESAATSALGKEGIIHGSKTLLMQTYDGQITEPYSISAGLDYPGVGPMHANLFRTGRGEFISITDEAAMQAGIELAKLEGIIPAIETSHALAIFKDRK--F-KEDDIVVVNLSGRGDKDLSTYIDYF----NLMKKTVNNVQEAMKGVHDGMTFMLGGFGLSGIPENAISELVRLNLKDLTCISNNAGVDDFGLGLLLHKKQINKMISSYVGENAEFERQMLSGELDVELTPQGTLAAKCQAAQQGFPAVYTPAGYGTEVAEGKETREFDGKMYVLEEAYKADFAFVKAWKGDEAGNLIFKGTARNFNPLMCGAATVTVVEVEELVKPGELDPNQVHIPGIFVQRIFQGKDYEKRIEQRTVRK-E
M-ATAEGYYGKFGGAYIPEMLHRNVEELQTRYLEIMGEAAFQQEFKELLRDYVGRPTPLYYAKRLSEQHGTRIFMKREDLCHTGAHKVNNTVGQILMALRLGKKRIIAETGAGQHGVATATVCALKGLECIVYMGEKDIERQAPNVARMKMLGATVIPATSGSKTLKDATNEAIRDWINNPSDTHYIIGSVVGPHPYPDMVARFQSVISEEVRWQLKEKVGTLPTAVIACVGGGSNAAGAYYHFLDEPSVQIVAVEAAGHGVNSGLSAATTALGREGVLHGSRSLVMQTTDGQVVEPHSISAGLDYPGIGPMHAHLFDSGRGTFLSVTDEDALQSAFKFARLEGIIPALESSHAIAALSQLK--F-KTDDVVVINLSGRGDKDLGTYMKAMGVAGTGMNKVFAHAMEALHDVSDGATLMLGGFGLCGIPENSIAALVEKGVSGLTCISNNAGVDDFGLGLLLQRRQIKKMLSSYVGENAEFERQLLSGELEVDLIPQGTLATRIQMAGMGIPAFFTPAGVGTEIAEGKETRTFDGKTYLMELALHADFALVKAWKGDRYGNLVFRKATRNFSTSMARAGNITIAEVEELVEPGMLDPDEIHVPGIYVHRIFQGTGYEKRIERRTLAKQV
M-EDARGYYGQFGGAYIPEMLHRNVEELAARYTEIMEDESFRKEFDALLKDYVGRPTPLFRAERLSAETGATVFLKREDLCHTGAHKINNTIGQILLAGRLGKKRIIAETGAGQHGVATATVCALKGLECIVYMGEKDIERQAPNVARMKMLGATVIPAVSGSKTLKDATNEAIRDWINNPSDTHYVIGSVVGPHPYPDMVARFQQVISYETKQQLKEITGNLPTHVIACVGGGSNAAGAFYHFLDEPSVQLVAVEAAGHGVHSGMSAATTQLGKTGILHGSKSLLMQTEDGQVIEPHSISAGLDYPGIGPLHAHLFSTGRGTFLNATDEEALAAGFHLAKTEGIIPALESAHALAALNKLE--L-TPADTVVVCLSGRGDKDLATYMHAM----NQMNKVFASADAAIHDIMDNATIMLGGFGLNGIPENSIAALVKKGVKGLTCISNNAGVDDFGLGLLLKTRQIRKMMSSYVGENAEFERQLLSGELEVDLIPQGTLATRIQMTGMGIPAFYTPAGYGTEIAEGKEVRKFNGKMYLMEHALHASFAIVKAWKGDTLGNLVFRKATRNFSTSMAKAGNITIAEVEELVQPGEIDPDDVHVAGVYVHRIFQGSAYEKRIERKTVK--L
M--NKQGYYGEFGGAYIPEMLYPNVEKLRQEYLKIMGEESFIKQFNQLLKDYVGRPSPLYFAKGLSKKHGTKVYLKREDLNHTGAHKINNTIGQILLAKRLGKTRIIAETGAGQHGVATATVCALADIQCVVYMGEIDIQRQAPNVARMKMLGAEVRPALSGSRTLKDATNEAIRDWINNPVDTHYIIGSAIGPHPYPDMVTRFQSVISEEIKWQLQEKEGRYPDYVVACIGGGSNAAGTYYHFLDNEKVNIIAVEAAGKGIQSGESAATSQLGKEGIIHGCKTLLMQTQDGQITEPYSISAGLDYPGVGPMHAHLYRSKRGTFYSATDEQAMKAGLELCKTEGIIPAIESSHALAIFEHTT--F-KEDDIVVISLSGRGDKDLDTYIRYF----DLMNKRVNSIQEALEGVQDGMTMMFGGFGLCGIPENCINELVTMGVKDLCCISNNAGVDDFGLGLLLQKRQIRKMIASYVGENAEFERQMLTGEMEVELVPQGTLAERCRSAQVGIPAFFTPAGYGTEIAQGKEVRNFNGKNYILEEAFKADFAFIKAWKGDHAGNLIFKGTARNFNPAMCGAATITVVEVEELVPAGSLDPNQIHIPGIFVQRIFQGKTYEKRIEQRTVRK-P
MMNNERGYYGQFGGSFIPEMLYPNVEELRQNYLEILYSPDFQEQYRQLLRDYVGRPTPLYLASRLSEALGAHIYLKREDLCHTGAHKVNNTVGQILLAQRLNKKKIIAETGAGQHGVATATVCALMGLECIVYMGAHDMERQKPNVERMKILGAEVRPATSGSQTLKDATNEAMRHWINNPQDTHYIIGSVVGPHPYPDMVARLQAIISEEIRLQLLEKTGSLPTHVVACVGGGSNAAGAFYHYLDEPSVKLVAVEAAGKGVSSGQSAATTALGKPGVLHGSQTLLMQTDDGQVVEPYSISAGLDYPGIGPLHAHLYASKRAQFIPVTDEAAMKAGIHLAKTEGIIPAIESAHALAALSELK--L-QPQDVVVVNLSGRGDKDLETYIRWG----GYMNKVVSNADEALQDIQDGAVLMLGGFGLCGIPENSIAALLRKGVKGLTCISNNAGVDDFGIGLMLQTRQVKKMISSYVGENAEFERQLLSGELEVELIPQGTLAERIRAGGAGIPAFFTPAGVGTEVARGKETREFGGKTYLMESWLRADFALVKAWKGDTAGNLIYKGTARNFNPMMAAAGKITIAEVEELVPAGELDPNMIHTPGIYVQRIYQGQQYEKRIEQRTVR--S
M--DNNGYYGEFGGAYIPEILHGTVQKLKEAFYAIKDDASFRAEYYDLLKNYVGRPSPLYFAKRLSEKYGTKIYLKREDLNHTGAHKINNALGQILLAKRMGKTRIIAETGAGQHGVATATACALMGLECIVFMGKTDVERQFVNVQKMRMLGATVEAVTSGSATLKDATNEAIRYWCSNP-DAFYIIGSTVGPHPYPDMVGFFQSVISEEIKWQLQEQIGRYPDYLIACVGGGSNAMGTYYHFINDERVKIISAEAGGRGIESGETAATISVGTIGIIHGFRTLLMQDADGQITEPYSISAGLDYPGIGPAHAYYAQVGRTKVLPVNDDEALEAAFELTQLEGIIPAIESAHAMAVLKKEKGTF-KPDDIVVINVSGRGDKDLDTFLKYFKP--KPM-KPIITPSQALEKISNGMTILAGGFLSTGSALSIFRSLAQSNIKDLTIVCNDTTFPDRGHGLLFEKKQIKKVITSYLGANPISQAQYESGELEVEFSPQGTLVERIRSGGMGLGGVLTPTGLGTLIEEGKPKIEVDGKTYLLEKPIRGNVALIGAARADEAGNLYYEGTHRNFNPMMAMAADVVIAEVEEIVPIGSIKPEDVHTQGILIDYIVLK--------------EK
M-NNDRGYYGQFGGSFIPEMLYPNVEELRERYLEIIYSPEFQQEYHQLLRDYVGRPTPLYPAKRLSEEFGAQIFLKREDLCHTGAHKVNNTVGQILLAKRLGKHKIIAETGAGQHGVATATVCALMGLECIVYMGSHDMERQKPNVERMKILGAEVRPATSGSQTLKDATNEAMRHWINNPQETHYIIGSVVGPHPYPDMVTRLQAIISEEIRWQLKEKTGSLPTHVVACVGGGSNAAGAFYHYLDEPEVKLVAVEAAGKGVSSGQSAATTALGKPGVLHGSQTLLMQTEDGQVVEPYSISAGLDYPGIGPLHAHLFNSKRAQFIAITDADAMDAGIHLARREGIIPAVESAHALAALKEMQ--L-QPTDIVVVNLSGRGDKDLETYIRWG----GYMNKVVQNADEAIRDIQDGAVLMLGGFGLCGIPENSIAALLKKGVKDLTCISNNAGVDDFGIGFLLKTRQVKKMISSYVGENAEFERQLLSGELEVELTPQGTLAERIRAGGAGIPAFFTPAGVGTEIAEGKETREFNGKTYLMERWLRADFSLVKAWKGDTAGNLIYKGTARNFNPMMAAAGKITIAEVEELVPAGELDPNMIHTPGIYVQRIFQGTNYEKRIEQRTVR--N
M-ADKQGYYGAFGGAYIPEMLHRNVEELRSRYLDIMHEAGFQQEFQQLLRDYVGRPTPLFLAERLSKAFNTSIYLKREDLNHTGAHKINNAIGQVLLAQRLGKKRIIAETGAGQHGVATATVCALKGIECIVYMGSKDIERQAPNVARMRMLGATVIPATSGSQTLKDATNEAIRDWINNPTDTHYVIGSVVGPHPYPDMVARFQSVISEETRLQLKQQTGKLPTHVIACVGGGSNAAGAFYHFLDEPSVQLVAVEAAGHGVHSGMSAATTQLGKPGVLHGSKSLVMQTEDGQVVEPHSISAGLDYPGIGPLHAHLFQSGRGNFLSATDEDAVKAAFQLCKLEGIIPALESSHALAALNQLK--L-AATDTVVLCLSGRGDKDLATYMKHL------MNKVMNNAAEALQDVSSGATLMLGGFGLNGIPENSIAALVQKGITQLTCISNNAGVDDFGLGLLLKTRQIKKMISSYVGENAEFERQLLSGELEVDLVPQGTLATRIQMAGMGIPAFFTPAGVGTEIAAGKEERVFNGKRYLMEMALHADFAIVKAWKGDTMGNLVFRKATRNFSTSMAKAGNITIAEVEHLVQPGELDPDNIHVAGVYVHRIFQGSGYEKRIERKTVRL-S
M--DDKGFYGKFGGAYIPEMLHPNIEELKQNYVAIIEDKAFQSQFDNLLTDYVGRPTPLYLASRLSEKYKAKIYLKREDLCHTGAHKVNNTIGQILLAQKLGKKRIIAETGAGQHGVATATVCALMGMDCTIYMGEVDIARQRPNVERMKILGAKVIPASSGSKTLKDATNEAMRQWINDPVDTHYIIGSVVGPDPYPEMVAKFQSVISKEIKIQLKEKEGRNPDMVIACVGGGSNAAGAFYHYYNEPDVRLIAVEAAGLGIHSGKSAATTALGKMGILHGSKTLLMQTEDGQVVEPHSISAGLDYPGIGPIHAHLFDIGRAEFVGVEDKHAMEAGIELSKLEGIIPAIESAHALYALNQIE--Y-KPDDIIVINLSGRGDKDLETYIKWG----KYMNKTVENAEAALHDIYSNAVVMLGGFGLSGIPENCITAILKKDIDGLTCISNNAGVDDFGIGLMLQKKMVKKMISSYVGENAEFERQLLSGELEVELIPQGTLAERIRAGGAGIPAFFTPAGVGTEIAEGKEIREFEGKLYLMERALKADFSFVKAWKGDTAGNLIYKGTARNFNPMMAAAGKITIAEVEELVPAGELDPNYIHTPGIYVQRIFQGRDYEKRIEQKTIR--S
M-HDSDGYYGDFGGAYIPEMMYSNINELKSKYLEISSQADFIKEFDELLKQYVGRPTPLYFSKRLSREYNSKIYLKREDLCHTGAHKINNTIGQILLAQRLGKTRIIAETGAGQHGVATATVCALMGIKCIVYMGEVDIKRQAPNVARMKMLGAEVKPACSGSKTLKDATNEAIRDWINNPIDTHYIIGSVVGPHPYPDMVARFQSVIGLEVKEQLLEAEGKNPDYVVACVGGGSNAAGLFYPYLDDLKVNIICVEAAGMGIKTGKSAATSILGKEGVIHGSKTLLMQSKDGQITEPYSISAGLDYPGIGPMHANLFRSKRADFISITDKKAMEWGLKLSRMEGIIPAIETSHAFAVLDKKK--F-MKKDIIVFNCSGRGDKDLDTYINYF----KLMYKTVGDVHQACQGVQDGMTLLLGGFGLCGIPENAIAELKRLNVTNLTCISNNAGVDDFGLGLLLQSRQINTMIASYVGENAEFERQMLSGELNVALIPQGTLAQRCQAAQSGIPAFYTPAGYGTEVAEGKETREFNGKMHVLEHAFKADFSFVKAWKGDTAGNLIFKGTARNFNPNMCGAATITVAEVEELVPAGTLDPNQIHIPGIFVQRIFQGAHYEKRIEQQTTRTPR
M--DEKGFYGKFGGAYIPEMLHPNIEELKENYEQIISTEEFKTEFNSLLRDFVGRPTPLYLASRLSDKYGAKIYLKREDLCHTGAHKVNNTVGQIILAKKLGKKRIIAETGAGQHGVATATVCALMGMDCTVYMGELDIQRQRPNVERMKILGAKVVPATSGSKTLKDATNEAMRQWINNPVDTHYIIGSVVGPHPYPEMVAKFQSVISEEIKTQLKEKEGRNPDLVIACVGGGSNAAGAFYHYYNVPEVRLIAAEAAGLGISSGKSAATTVLGTMGILHGSKTLLMQTEDGQVVEPHSISAGLDYPGIGPVHAHLYDIGRGEFVAVEDEDAMKAGVELSRLEGIIPAIETSHAIHALNMIE--Y-KRDDIIVINLSGRGDKDLDTYIKWG----GYMNKTVANAQEAVADVFSDAVLMFGGFGLSGIPENSIKALLEMDLSGLTCISNNAGVDDFGIGLMLQKKMVKKMISSYVGENAEFERQLLSGELEVELIPQGTLAERVRAGGAGIPAFFTPAGVGTEVAEGKEIREFEGKLYLLERWLKADFAFVKAWKGDTSGNLIFKGTARNFNPMMAAAGKITIAEVEELVPAGELDPNSIHTPGIYVQRIFQGVDYEKRIEQRTVSK-K
M-NDKEGYYGEFGGAFIAEMLYPNVKELQDKYLEIIYSVDFQKEFKELLKNYVGRETPLYFAPNLSRQYGTKIYLKREDLNHTGAHKINNALGQALLAKKLGKQRIIAETGAGQHGVATATACALLGLECIVYMGEIDIARQAPNVARMKMLGAKVVPATSGSKTLKDAVNEALRDWINNPTTTHYIIGSVVGPHPFPDLVARFQSVISEEIKVQLQEQEGRYPDHLIACVGGGSNAAGTFYHFMNNEKVNIIVAEAGGLGVHSGETAATTALGSIGVLHGSQSLVIQTKDGQVIEPYSISAGLDYPGIGPMHANLYQQKRAEFLSINDDEALKSAFNLTKTEGIIPALESAHALAVLDKKK--F-GKEDIVVICLSGRGDKDMETYLNYL----NVMNKTVKNVQEACEGIKDGMTIMLGGFGLCGIPENSIAELVRKNVKNLTCISNNAGVDDFGLGLLLQKKQIKKMISSYVGENAEFERQLLSGELEVELIPQGTLATRCLAAGYGMPAFFTPAGVGTEVAEGKEVRNFNGKDYLLEYAFDADFAIVKAWKGDTAGNLIYRSTARNFNPPMAMAGKITIAEVEELVPAGTLDPDQIHTPGIYVHRIFQGENYEKRIEQRTVRKQD
M-LPGAGWYGPYGGRYVSETLIPALDELTDASQRIAASDAFQTELKSLLATYVGRPTPLTEAVRLARLIPTRLFLKREDLCHTGAHKINNALGQVLLATKMGKTRIIAETGAGQHGVATATACALFGLPCEVYMGAEDVKRQAPNVGRMKLLGAKVVAVESGSKTLKDAMNEALRDWVTNIATTHYCIGSAAGPHPYPELVAQFQSVIGEEARAQILERTGRLPDAAIACVGGGSNAIGLFRGFLTAASVKLYGVEAAGHGVHTGKHAATLTAGRVGVLHGSKSYLLCNAEGQVEEAHSISAGLDYPGVGPEHSFLKDSTRAKYISATDEEALAAAALVMKTEGIVPALETSHGFAKLGLVAQTL-DRPANLLLCLSGRGDKDLETYLKNLVPSESAMK----SAREAVADVPSGATILAGGFGLCGIPENCIRALSELGVKDLTFVSNNCGVDDFGLGILLRNKQIKKMISSYVGENKEFERQYLSGELEVELCPQGTLAERVRAGGAGIPAFFTPTGAGTAVSDGKEQREFDGRQYVMERAITGDFAIVKAWKADRFGNLMYRHTAMNFNPMMATAGKITIAEVEEIVDVGTLDPDHIHTPGIYVHRVIKGEGYEKRIERRTVS--K
M-KDQYGYYGDFGGAFIPEMLYPNVKELEDNYLDIINSDDFRKEYNALLKDYVGRATPLYFAKNLSNKYQTNIYLKREDLNHTGAHKINNALGQALLAKRLSKNRIIAETGAGQHGVATATACALLGLECIVYMGEIDIARQAPNVARMKMLGATVIPATSGSKTLKDAVNEALRDWINNASTTHYIIGSVVGPHPFPDMVARFQSIISEEIRFQLKEHIGRNPDYVIACVGGGSNAAGTFYHFVDEPGVGIIAAEAGGLGKDSGESAATTFLGTLGILHGSQSLVMQTEDGQVIEPYSISAGLDYPGIGPFHAHLFQEKRAEFFSINDDEALKSAFELTRLEGIIPALESAHALAVLDQKK--F-DKENVVVICLSGRGDKDMETYLKHL-----AMNKTVKNVQEACEGIQDGMTIMLGGFGLCGIPENCITELVKKEIKDLTCISNNAGVDNFGLGLLLHKRQIKKMISSYVGENAEFERQLLSGELEVELIPQGTLATRCMAAGYGMPAVYTPAGVGTEVAEGKEVRNFNGKDYLLEYAFDADFAIVKAWKGDTAGNLIFRSTSRNFNPVMAMAGKITIAEVEELVEVGELNPDEIHTPGIYVHRIFQGDHYEKRIEQRTVRK--
M-EDERGYFGSFGGAFIPEMMQANVTELRENYKQIMASDEFRQEFEKLLSDYVGRPSPLYLATRLSDKYGAHIYLKREDLNHTGSHKINNALGQIILAKKLGKKKIIAETGAGQHGVATATACALMGIECVVFMGEIDVARQAPNVGRMKMLGATVVPVSSGSKTLKDATNEAMRYWISNPFDTHYIIGSVVGPHPYPDMVARFQSVISEEIRKQLKEKTGTFPDRVIACVGGGSNASGAFFHFIEDEQVELIAAEAAGKGLESGFTAAATFKGKSGILHGSKTLFMQTDDGQVVEPHSISAGLDYPGIGPALAHWFESGRVKYEAVTDEEAMTAGKELCLLEGIIPAVESAHALATLDKIN--I-RPGETIVINLSGRGDKDLETYLERL------MNKIVADAQAAIEGIEHGMTLMLGGFGLCGIPENCISALNEKGISNLTCISNNAGVDDFGLGLLLQKKQIKKMISSYVGENDEFERQMLSGELEVDLIPQGSLAERCRAGGAGIPAFFTPAGFGTEVAEGKEVREFNGKPHILESALTADFAIVKAWKGDRNGNLIYKGTARNFNPPMAMAGRITIAEVDELVEPGELDPNFIHTPGIFVQRIFQGKNYEKRIEQRTVRS-N
M-INRKGYFGEYGGSFVPEALQVRLDELEEAYEEAKKDPSFSNEFITVLKEYVGRPSALTECKNISRHFGGRLFLKREDLNHTGAHKINNALGQALLARRMGKNELIAETGAGMHGTASATVAALMGMKCTVYMGAVDVARQAPNVARMKVLGTEIVAVQDGQKTLKEAVDAALKAFAEQ-PDTFYLLGSAVGPHPYPTMVRDFQSIIGKEARSQFLEREQKLPDYAIACVGGGSNAIGLFSGFLDDSEVKIIGVEPAGKGLATGEHAATLSVGQPNIIHGFKSYVLSKENGEPAEVYSISAGLDYPGVGPEHAYLKDIGRVDYKSVTDEEAIDAFKLLSNKEGIIPALESSHALAYAFKLLPAL-AKDQTVLVNLSGRGDKDMDTVLPLL-----VMIKPVMSAEEAVRFVKPGASLMVGGFNYGGVPYTLVDALVAADVRDLHLIANDTLYANVGHGKLVVNGQVRKVTASHIGLNRETQRLFNEDKMELELVPQGSFVERIRAGGFGLGGILTPTGVGTCYEEGKQTIEVEGKKYILELPLRADIAFIRAYKADRWGNLTYFGTNRNFNPAMATAADIVIAEVDSIVREGEIDPNDVVTPGILIDILVLKGDGY----------RT
