# Supplementary material for: Inter-protein residue covariation information unravels physically interacting protein dimers
Source: BMC Bioinformatics. 2020 Dec 17;21:584. doi: 10.1186/s12859-020-03930-7 (PMC7745481; doi:10.1186/s12859-020-03930-7)
Supplement: Supplementary file 5 — Additional file 5. Final ER-MSAs at different ASA thresholds. Available on Mendeley data (http://dx.doi.org/10.17632/9bk2r55286.1). [file 12859_2020_3930_MOESM5_ESM.zip › Additional file 2/Final ER-MSAs/Negative ER-MSA dataset/ASA0.0/paired_MSA/1qop-B-3rrl-B/MSA_IDs.txt]

sp|P0A2K1|TRPB_	sp|P56007|SCOB_
sp|Q8R9M9|TRPB_	tr|Q8RBT8|Q8RBT
tr|E1TGN4|E1TGN	tr|F0GHQ8|F0GHQ
tr|A0A1M7SHA0|A	tr|A0A1M7TKE5|A
tr|A0A1W9IAU6|A	tr|A0A1W9I807|A
tr|Q2RNS4|Q2RNS	tr|Q2RUL2|Q2RUL
tr|V7EGL5|V7EGL	tr|A0A1D9MA48|A
tr|A0A1J5MIQ4|A	tr|A0A1G0JG61|A
tr|A0A1G3IGL5|A	tr|A0A1M3PA93|A
tr|A0A0J1CY98|A	tr|A0A0J1CI54|A
tr|A0A0P0UTL3|A	tr|A0A075MLI0|A
tr|A0A1N7JWA9|A	tr|A0A1N7K329|A
tr|W9H4M3|W9H4M	tr|W9H2H9|W9H2H
tr|A0A1N6UK14|A	tr|A0A1N6NC10|A
tr|A0A1N6RMT6|A	tr|A0A1N6UV05|A
tr|A7IFZ5|A7IFZ	tr|A7IEC5|A7IEC
sp|Q1GK77|TRPB_	tr|A0A0C1J2B1|A
tr|A0A0A0D390|A	tr|A0A0A0D0K1|A
tr|A0A1G7E438|A	tr|A0A1G7B601|A
tr|A0A0Q7CX59|A	tr|A0A0Q7DHV2|A
tr|A0A1Y6BBA4|A	tr|A0A1Y6BV50|A
tr|A0A086XVY7|A	tr|A0A086XS75|A
tr|A0A0G3BG57|A	tr|A0A0G3BDS3|A
tr|Q5P1J0|Q5P1J	tr|Q5P1M6|Q5P1M
tr|A0A142L7R8|A	tr|A0A142LB60|A
tr|D9QS78|D9QS7	tr|D9QS53|D9QS5
tr|A0A086YAC0|A	tr|A0A086XXH9|A
tr|A0A165G6U0|A	tr|A0A161SBN6|A
tr|A0A0F3IUH9|A	tr|A0A0F3IS54|A
tr|A0A1F4LJ57|A	tr|A0A1F4HPB5|A
tr|A0A0U3NZS1|A	tr|A0A0U3FQG6|A
tr|A0A0G3ET65|A	tr|A0A0G3EQX2|A
tr|A0A062TXJ9|A	tr|A0A062U394|A
sp|C1DH66|TRPB_	tr|C1DMG0|C1DMG
tr|A0A1B7Z6C4|A	tr|A0A1M4N4J9|A
tr|G1XZK4|G1XZK	tr|G1XYY2|G1XYY
tr|A0A1U7JIU9|A	tr|A0A1U7JCC0|A
tr|A0A1K2HFX9|A	tr|A0A1K2HSC0|A
tr|A0A1X1QNU6|A	tr|K0C432|K0C43
tr|F5LPZ9|F5LPZ	tr|A0A0Q9LDQ6|A
tr|A0A0L6T3R0|A	tr|A0A0L6T6C5|A
tr|A0A1Q7JRS0|A	tr|A0A1F8ZW02|A
tr|A0A0X8GLF9|A	tr|A0A0M2WJB7|A
tr|A0A1J5J9U2|A	tr|A0A0P7XDR1|A
sp|B9JXV6|TRPB_	tr|B9K2M3|B9K2M
tr|A0A063Y1E6|A	tr|A0A063Y2L1|A
tr|A0A1M2Z3F5|A	tr|A0A1Q4BXY0|A
tr|A0A101HWV0|A	tr|A0A124G0M5|A
tr|V4RKW0|V4RKW	tr|V4RB02|V4RB0
tr|A0A1G3GS32|A	tr|A0A1G3GFI9|A
tr|A0A1X4NUL0|A	tr|A0A1X4P016|A
tr|A0A1A9FSK3|A	tr|A0A1A9FTH2|A
tr|E2CHE6|E2CHE	tr|E2CSP0|E2CSP
tr|A0A1Q7MCZ6|A	tr|A0A1F8RI04|A
tr|W8RYK4|W8RYK	tr|W8RST1|W8RST
tr|A0A1V0PRD1|A	tr|J6LDV6|J6LDV
tr|A0A1U7DKG5|A	tr|A0A1U7DLS6|A
tr|A0A1M7ZMN3|A	tr|A0A1M7ZNP3|A
tr|A0A1G3H0B3|A	tr|A0A1G3HS14|A
tr|G8PJD3|G8PJD	tr|G8PFM3|G8PFM
tr|F5REE4|F5REE	tr|F5R9S6|F5R9S
tr|A0A1W6L840|A	tr|A0A1W6LAZ0|A
tr|A0A0K1J8C1|A	tr|H0Q657|H0Q65
tr|F2IYH8|F2IYH	tr|F2J0Z3|F2J0Z
tr|A0A0B4CG33|A	tr|A0A0B4D995|A
tr|G2J2E7|G2J2E	tr|G2J5G8|G2J5G
tr|A3K8B7|A3K8B	tr|A3K049|A3K04
tr|A0A1Y5SNR8|A	tr|A0A1Y5SW88|A
tr|A0A037ZMB7|A	tr|A0A037ZGY7|A
tr|A0A135I2C0|A	tr|A0A135HQD7|A
tr|M9RHR9|M9RHR	tr|M9R8V9|M9R8V
tr|W0PC89|W0PC8	tr|W0P918|W0P91
tr|F7QHR7|F7QHR	tr|F7QH07|F7QH0
tr|A8HQ47|A8HQ4	tr|A8HUZ8|A8HUZ
tr|A0A1Y5S127|A	tr|A0A1Y5T8N4|A
tr|A9DR03|A9DR0	tr|A9E160|A9E16
tr|A0A1B1PT03|A	tr|A0A1B1PLN2|A
tr|A4EWR5|A4EWR	tr|B7RHN9|B7RHN
tr|A0A0P7YMQ7|A	tr|A0A0P8ADS8|A
tr|A0A1N7KX48|A	tr|A0A1N7NBP6|A
tr|W3RN57|W3RN5	tr|W3RCN2|W3RCN
tr|A0A0H4L4U9|A	tr|A0A0H4KTM3|A
tr|A0A133XH36|A	tr|A0A133XN60|A
tr|A0A1Y5R958|A	tr|A0A1Y5R7Z1|A
tr|I1AR52|I1AR5	tr|I1ATK1|I1ATK
sp|A8LSF9|TRPB_	tr|A8LHS9|A8LHS
tr|A0A1N6IIH5|A	tr|A0A1N6FM07|A
tr|A0A0W7WL95|A	tr|A0A0W7WE25|A
sp|Q6NDN6|TRPB_	tr|Q21BM5|Q21BM
tr|A0A1N7PHT2|A	tr|A0A1N7M9T2|A
tr|A0A0Q7SEH4|A	tr|A0A0Q7SBJ5|A
tr|A0A1S1NTP9|A	tr|A0A1S1NSW5|A
tr|A0A0J5GFW5|A	tr|A0A0J5JGQ4|A
tr|A0A099TAF7|A	tr|A0A099T8K2|A
tr|A0A0Q8QP04|A	tr|A0A0Q8P310|A
tr|A4G4G2|A4G4G	tr|A4G624|A4G62
tr|C7DAG5|C7DAG	tr|C7DBD2|C7DBD
tr|A0A1U9YXC4|A	tr|A0A1U9Z674|A
tr|A0A1M6G8N5|A	tr|A0A1M6EYH8|A
tr|S9QB09|S9QB0	tr|S9QAX8|S9QAX
tr|A0A127JPX2|A	tr|F5XZE5|F5XZE
tr|A0A0P1I312|A	tr|A0A0P1IJ81|A
tr|I3TQN4|I3TQN	tr|I3TU89|I3TU8
tr|A0A0B2BWB9|A	tr|A0A0B2BYE0|A
tr|K2HGQ8|K2HGQ	tr|K2I2W4|K2I2W
tr|A0A0P6ZW19|A	tr|A0A0P7A9G3|A
tr|A0A1S1T119|A	tr|A0A0Q9DN12|A
tr|B6BU96|B6BU9	tr|A0A0N0JV73|A
tr|A0A0Q5CLL7|A	tr|A0A0Q8QQ78|A
tr|A0A0L1JTV8|A	tr|A0A0L1JNN1|A
tr|A0A1L9NQZ9|A	tr|A0A1L9NU38|A
tr|A0A0K1XES7|A	tr|A0A0K1XC52|A
tr|S9Q8C3|S9Q8C	tr|S9S9S6|S9S9S
tr|A0A0C1XFB1|A	tr|A0A0C1XF07|A
tr|L0EDT8|L0EDT	tr|L0EA28|L0EA2
tr|A0A1Y5RTT1|A	tr|A0A1Y5RDK8|A
tr|A0A126UW89|A	tr|A0A126UW81|A
tr|A0A0U1NHM3|A	tr|A0A0U1NNY9|A
sp|B1XY48|TRPB_	tr|B1Y5P4|B1Y5P
tr|A0A1I6XA24|A	tr|A0A1I7AY49|A
tr|Q0ATJ8|Q0ATJ	tr|Q0APL9|Q0APL
tr|A0A076K042|A	tr|A0A076K191|A
tr|A0A1Y5T9U6|A	tr|A0A1Y5S438|A
tr|V9VTD8|V9VTD	tr|V9VV54|V9VV5
tr|G0AK20|G0AK2	tr|G0AGA6|G0AGA
tr|A0A021X3A4|A	tr|A0A021XEG1|A
tr|A0A0Q5GT79|A	tr|A0A0Q6D8Q8|A
tr|A0A0P0LPA3|A	tr|A0A0P0MB99|A
tr|A0A0C5J8K4|A	tr|A0A0C5J7N7|A
tr|A0A0J5QAX1|A	tr|A0A0J5QAB3|A
tr|A0A081MA63|A	tr|A0A081MQD6|A
tr|E3F2T1|E3F2T	tr|E3F5I9|E3F5I
tr|E1VK69|E1VK6	tr|Q1YUD3|Q1YUD
tr|A0A1Q3GV31|A	tr|A0A1Q3GTA0|A
tr|A0A1T4QIH9|A	tr|A0A1T4TCC3|A
tr|A0A1Y5SH11|A	tr|A0A1Y5RM07|A
tr|A0A1R1MGE1|A	tr|A0A1R1M2L9|A
tr|A0A1U7D802|A	tr|A0A1U7D1W3|A
tr|A0A0Q5VJT9|A	tr|A0A0Q7RU80|A
tr|A0A0P7JQK2|A	tr|A0A0P7KM84|A
tr|A6GNW8|A6GNW	tr|A6GUW9|A6GUW
tr|A0A1G3E972|A	tr|A0A1G3D0E6|A
tr|J7Q4L1|J7Q4L	tr|J7Q850|J7Q85
tr|A0A1M5ZW69|A	tr|A0A1M5YP53|A
tr|A0A1D9B9V7|A	tr|A0A1D9BGD9|A
tr|A0A161SVJ2|A	tr|A0A163X688|A
sp|B6JCP2|TRPB_	tr|B6JC36|B6JC3
tr|A0A1F8V8C5|A	tr|A0A1Q6KZ24|A
tr|A0A0C2QZX1|A	tr|A0A0C2Q8L0|A
tr|A0A165UMA0|A	tr|A0A165T2I6|A
tr|A0A1R3WJU4|A	tr|A0A1R3WM15|A
tr|A0A0K8P314|A	tr|A0A0K8P7A1|A
tr|A0A1E2V7U0|A	tr|A0A1E2V5K2|A
tr|A0A101E921|A	tr|A0A117SJW8|A
tr|H0A8T0|H0A8T	tr|G9ZYH6|G9ZYH
tr|A0A074LRM0|A	tr|A0A074MDG1|A
tr|A0A0B5ALR2|A	tr|A0A0B5AS31|A
sp|Q2YQW5|TRPB_	tr|Q2YKP9|Q2YKP
tr|W8X321|W8X32	tr|W8X365|W8X36
sp|B2IF48|TRPB_	tr|B2ID69|B2ID6
tr|A0A1B6Z817|A	tr|A0A1G3JQP7|A
tr|A0A1W2ESQ1|A	tr|A0A1W1ZYY5|A
tr|A0A1U7PQW0|A	tr|A0A1U7PMT1|A
tr|A0A0A0M6E6|A	tr|A0A0A0MAP3|A
tr|M2SBZ6|M2SBZ	tr|M2U614|M2U61
tr|A0A0F2S707|A	tr|A0A0F2PGA5|A
tr|A0A154BQ32|A	tr|A0A154BQG5|A
tr|A0A1X9NKF8|A	tr|A0A1X9N4U1|A
tr|A0A0G3XLT6|A	tr|A0A0G3XEH5|A
tr|A0A1F8TV30|A	tr|A0A1E4ZRH6|A
tr|A0A1H8A654|A	tr|A0A1H8CUC5|A
tr|S6HAV7|S6HAV	tr|S6GR37|S6GR3
tr|K4KGM8|K4KGM	tr|K4L418|K4L41
tr|A0A1M3NFR4|A	tr|A0A0S8EWF7|A
tr|A0A1F8VT53|A	tr|A0A0R0MID8|A
tr|A5D1S3|A5D1S	tr|A5D5M8|A5D5M
tr|A0A177KZP9|A	tr|A0A177L791|A
tr|X6GPU5|X6GPU	tr|A0A0H1AAQ4|A
tr|A0A0J6NRK3|A	tr|A0A0J6NIU6|A
tr|A0A011TZA6|A	tr|A0A011V1S4|A
tr|A0A0B3RGP2|A	tr|A0A0B3S2L2|A
tr|B8EMZ3|B8EMZ	tr|B8ENL5|B8ENL
tr|A0A0D6P8H7|A	tr|A0A0D6P9G9|A
sp|B1YLS4|TRPB_	tr|B1YEF0|B1YEF
tr|B9KXC1|B9KXC	tr|B9KXW0|B9KXW
tr|A0A1Y1SSQ4|A	tr|A0A1Y1SVV2|A
tr|A0A126ZIN3|A	tr|A0A126ZI36|A
tr|A0A0H5CMM5|A	tr|A0A0H5CSJ5|A
tr|J2KLX2|J2KLX	tr|J3C019|J3C01
tr|A0A147GLY7|A	tr|A0A147HBU4|A
tr|A0A1C3K883|A	tr|A0A1C3K871|A
tr|A0A0P7VWT9|A	tr|A0A0P7ZNH2|A
tr|A0A0F0H344|A	tr|A0A0F0GDR2|A
tr|A0A0P7DM70|A	tr|A0A0P7DH64|A
tr|A0A1E4C8L8|A	tr|A0A1E4BX40|A
tr|V8G4F8|V8G4F	tr|V8GBC8|V8GBC
tr|A0A0F3KRB9|A	tr|A0A0F3KN46|A
tr|A0A0Q7TN89|A	tr|A0A0Q7TMW1|A
tr|A0A0A0DWP6|A	tr|A0A0A0DLF2|A
tr|M7NUG4|M7NUG	tr|M7NIC6|M7NIC
tr|R6J4Y8|R6J4Y	tr|R6I8D9|R6I8D
tr|A0A1M4V905|A	tr|A0A1M4TY25|A
tr|S2YGZ8|S2YGZ	tr|S2YQP5|S2YQP
tr|A0A0N0JYF2|A	tr|A0A0N1BH65|A
tr|C6XMW2|C6XMW	tr|C6XJI7|C6XJI
tr|I7Z751|I7Z75	tr|I7ZG62|I7ZG6
tr|A0A1M6ILQ3|A	tr|A0A1M6P4G8|A
tr|A0A1G1EGV9|A	tr|A0A1G1EEH4|A
tr|A0A059KG14|A	tr|A0A059KQE3|A
tr|A0A1Q6UWU8|A	tr|R5TZ34|R5TZ3
tr|A0A1G4A8U3|A	tr|A0A1G4A795|A
sp|Q8ESU4|TRPB_	tr|Q8EN55|Q8EN5
tr|A0A1F8HWZ0|A	tr|A0A1F8HXQ2|A
tr|A0A1C0Y8D9|A	tr|A0A1C0YCZ4|A
tr|A0A1B1AJD8|A	tr|A0A1B1AD28|A
tr|J3HM94|J3HM9	tr|J3HUI2|J3HUI
tr|D4JA29|D4JA2	tr|D4J7G6|D4J7G
tr|A0A1T5E574|A	tr|A0A1T5E1K1|A
tr|A0A0Q4Y470|A	tr|A0A0S9N8L1|A
tr|F4GD21|F4GD2	tr|F4GGM4|F4GGM
tr|U1YDF8|U1YDF	tr|U1XZJ5|U1XZJ
tr|A9BNH7|A9BNH	tr|A9BXB5|A9BXB
tr|W4F1K0|W4F1K	tr|W4ER85|W4ER8
tr|H5X1X5|H5X1X	tr|H5X3X8|H5X3X
tr|A0A1F3CRN3|A	tr|A0A1Q3MMD7|A
tr|A0A0Q7JM90|A	tr|A0A0Q7JF71|A
tr|A0A1E4DWW9|A	tr|A0A1E4GIN9|A
tr|A0A1H7SJU4|A	tr|A0A1H7RHT0|A
tr|D1A715|D1A71	tr|D1A2W2|D1A2W
tr|C8PYI5|C8PYI	tr|C8PU75|C8PU7
tr|A0A0H1AQ64|A	tr|A0A0H1AQF3|A
tr|A0A1F2Q9V4|A	tr|A0A1Q7XX20|A
tr|A0A1D8Y795|A	tr|A0A1D8YE05|A
tr|R6EDE4|R6EDE	tr|R5DDA3|R5DDA
tr|A0A1F4S520|A	tr|A0A1F4QH31|A
tr|A0A1Q7WZ42|A	tr|A0A1Q3PW72|A
tr|A0A101VQ37|A	tr|A0A101W238|A
tr|A0A0F6W6D7|A	tr|A0A0F6SGW2|A
tr|A0A0Q6RG59|A	tr|A0A0Q6RFP0|A
tr|A0A1U9JZ98|A	tr|A0A1U9JZ61|A
tr|A0A011SIU1|A	tr|A0A011RMV7|A
tr|Q4FUL3|Q4FUL	tr|Q4FRT1|Q4FRT
tr|A0A1J5CYU1|A	tr|A0A0S7WUP4|A
tr|A0A139SPK4|A	tr|A0A139SX77|A
tr|D2UCP6|D2UCP	tr|D2UGJ8|D2UGJ
tr|A0A127ENF7|A	tr|A0A127EQV0|A
tr|A0A1M6IGF5|A	tr|A0A1M6BXB7|A
tr|A0A1W2BBW0|A	tr|A0A1W1ZKH4|A
sp|A1WSF1|TRPB_	tr|A1WRR2|A1WRR
tr|F2F7B7|F2F7B	tr|F2F8F4|F2F8F
tr|A0A136Q6G7|A	tr|A0A136Q8U9|A
tr|A0A1M7FMN8|A	tr|A0A1M7DY53|A
tr|A0A0Q3TUA5|A	tr|A0A0Q3W4J4|A
tr|A0A085IE44|A	tr|A0A085HVW0|A
tr|A0A0B5IT96|A	tr|A0A0B5IHL7|A
tr|A0A0S2W4B3|A	tr|A0A0S2W636|A
tr|A1HS66|A1HS6	tr|A1HND0|A1HND
tr|E0TF76|E0TF7	tr|E0TB58|E0TB5
tr|A0A171KWX0|A	tr|A0A171KVN8|A
tr|W0L7N0|W0L7N	tr|A0A0D4ZXJ4|A
sp|Q6D4U0|TRPB_	tr|Q6D7P2|Q6D7P
tr|A9WR54|A9WR5	tr|A9WL34|A9WL3
tr|A0A1M5ZB79|A	tr|A0A1M5VCK4|A
tr|A0A1U9K7T3|A	tr|A0A1U9K8J5|A
tr|A0A150YGR0|A	tr|A0A150YE17|A
tr|E3PTA5|E3PTA	tr|E3PXS9|E3PXS
tr|A0A095Z4T2|A	tr|A0A096B330|A
tr|A0A101XSQ9|A	tr|A0A101XNW2|A
tr|A0A0J8YUF3|A	tr|A0A0J9B2A9|A
tr|A0A1V4MJC3|A	tr|A0A1V4M309|A
tr|A0A147EQA4|A	tr|A0A147EEM4|A
tr|J4TDU2|J4TDU	tr|J4TDW9|J4TDW
tr|A0A0K0G9T2|A	tr|A0A0K0G8X4|A
tr|G7LKC8|G7LKC	tr|G7LNG2|G7LNG
tr|A0A085HJB3|A	tr|A0A085HR78|A
tr|A0A085GDT7|A	tr|A0A085GEW7|A
tr|E3HDJ0|E3HDJ	tr|E3HC35|E3HC3
tr|A0A0J8VQ77|A	tr|A0A0J8YES3|A
tr|A0A0G3CND8|A	tr|A0A0G3CTX8|A
tr|I2B848|I2B84	tr|I2B8P7|I2B8P
tr|A0A0Q5E0L5|A	tr|A0A0Q5E514|A
tr|A0A1B1BJM7|A	tr|A0A1B1BEM0|A
tr|A0A101V8T5|A	tr|A0A101VBH7|A
tr|A0A0F0VRU6|A	tr|A0A089PN40|A
tr|H5V564|H5V56	tr|H5UXN6|H5UXN
tr|E8WZS1|E8WZS	tr|E8X1J8|E8X1J
tr|J7TBE7|J7TBE	tr|M1SQL0|M1SQL
tr|M4RIG3|M4RIG	tr|M4RID0|M4RID
tr|A0A080KIX5|A	tr|A0A080KGD1|A
tr|A0A1M6MVQ3|A	tr|A0A1M6J108|A
tr|V7HZ75|V7HZ7	tr|V7I8J8|V7I8J
sp|C5BDB7|TRPB_	tr|C5BFV4|C5BFV
tr|C1F7N8|C1F7N	tr|C1F3E0|C1F3E
tr|C5BV84|C5BV8	tr|C5C4G4|C5C4G
tr|A0A1S2DFW4|A	tr|A0A1S2DCG6|A
tr|A0A1Q3QVL6|A	tr|A0A1Q6XDQ3|A
tr|A0A1V3K2C2|A	tr|A0A1V3K6G2|A
tr|A0A161IFQ5|A	tr|A0A161IDK8|A
tr|G9YJZ4|G9YJZ	tr|G9YGL6|G9YGL
tr|A0A0J5P5E7|A	tr|A0A0J5P6U8|A
tr|A0A0F5ZTG7|A	tr|A0A0F5ZQ05|A
tr|Q2IGW3|Q2IGW	tr|Q2IKF1|Q2IKF
tr|A0A0F0ER12|A	tr|A0A0F0ER08|A
tr|A0A1Q9TLD1|A	tr|A0A1Q9TGH5|A
tr|A0A1B1N8A2|A	tr|A0A1B1NAK9|A
tr|C9R4N2|C9R4N	tr|C9R6Z6|C9R6Z
tr|A0A1Q4AZW9|A	tr|A0A1Q3ZZS0|A
tr|A0A161M778|A	tr|A0A171DM72|A
tr|A0A1X9LJM3|A	tr|A0A1X9LNV2|A
tr|K6V4Y2|K6V4Y	tr|K6VNB0|K6VNB
tr|A0A0Q9J444|A	tr|A0A0Q9K531|A
tr|A0A1V0AKH2|A	tr|A0A1V0A4U9|A
tr|A0A0Q9LKR1|A	tr|A0A0Q9SJ49|A
tr|F4C5I8|F4C5I	tr|A0A088EZS9|A
tr|A0A0H4VI23|A	tr|A0A127B5H4|A
tr|A0A126Z2Z6|A	tr|A0A126YVA6|A
tr|A0LJ56|A0LJ5	tr|A0LKM1|A0LKM
tr|A0A078LYW9|A	tr|A0A078MCD6|A
tr|A0A075KJ03|A	tr|A0A075K603|A
tr|K6WQL5|K6WQL	tr|K6X8W5|K6X8W
sp|B0UU34|TRPB_	tr|B0USP5|B0USP
tr|M7NES1|M7NES	tr|M7NEZ4|M7NEZ
tr|A0A1M5SEP3|A	tr|A0A1M5VN32|A
tr|A0A0D7QS11|A	tr|A0A0D7QR78|A
sp|Q1ISI9|TRPB_	tr|Q1ISI3|Q1ISI
tr|A0A1Q6X0R8|A	tr|A0A1Q7TMK1|A
tr|A0A1G3KN19|A	tr|A0A1G3LCA9|A
tr|D1BS38|D1BS3	tr|D1BUB1|D1BUB
tr|A0A1F9RRW3|A	tr|A0A1F9XJL4|A
tr|E3NX21|E3NX2	tr|E3NWX4|E3NWX
tr|H8KVI2|H8KVI	tr|H8KW54|H8KW5
tr|U1MUD1|U1MUD	tr|U1L9E6|U1L9E
tr|R5LHK3|R5LHK	tr|R5LGP6|R5LGP
tr|A0A1T5CD40|A	tr|A0A1T5AQC7|A
tr|D2Q305|D2Q30	tr|D2PUP1|D2PUP
tr|A0A023X586|A	tr|A0A023X471|A
tr|K6YTT3|K6YTT	tr|K6YSI8|K6YSI
tr|A0A1M6BBD9|A	tr|A0A1M6ANK7|A
tr|K7A4H9|K7A4H	tr|K7A6W0|K7A6W
tr|A0A1J0TEB2|A	tr|A0A1J0TCT5|A
tr|A0A1M5K256|A	tr|A0A1M5IRH2|A
tr|X2H749|X2H74	tr|X2H976|X2H97
tr|U2DRU0|U2DRU	tr|F7Q0J6|F7Q0J
tr|S9PRU3|S9PRU	tr|S9QJS0|S9QJS
tr|A0A099LFK2|A	tr|A0A1Q6CEY7|A
tr|A3U7Z8|A3U7Z	tr|A3U642|A3U64
tr|A0A068NIW1|A	tr|A0A068NVT5|A
tr|A0A0U3B0G6|A	tr|A0A0U3B500|A
tr|A1ZFH1|A1ZFH	tr|A1ZCH9|A1ZCH
tr|A6WC90|A6WC9	tr|A6WC09|A6WC0
tr|G2EE91|G2EE9	tr|G2EEZ0|G2EEZ
tr|A0A0C2D2I1|A	tr|A0A0C2D562|A
tr|A0A1B7LXA9|A	tr|A0A1B7M3A9|A
tr|W2UU88|W2UU8	tr|W2UJJ8|W2UJJ
tr|A0A1T5JB80|A	tr|A0A1T5MWH8|A
tr|A0A1K1RMS0|A	tr|A0A1K1N2Y5|A
tr|A0A1G3X1H3|A	tr|A0A1G3WMB1|A
tr|A0A180EPP1|A	tr|A0A180EQD2|A
tr|A6ERP7|A6ERP	tr|A6ELG9|A6ELG
tr|H8MW49|H8MW4	tr|H8MYW8|H8MYW
tr|A0A084TNW4|A	tr|A0A084TKE7|A
tr|I8UBR2|I8UBR	tr|I9P6C6|I9P6C
tr|A6G757|A6G75	tr|A6FZ58|A6FZ5
tr|C0BJ67|C0BJ6	tr|C0BL48|C0BL4
tr|L7UKB8|L7UKB	tr|L7UBM1|L7UBM
tr|A0A085W9G7|A	tr|A0A085WQW6|A
tr|I0WH01|I0WH0	tr|I0WJ74|I0WJ7
tr|A0A0Q6FJA6|A	tr|A0A0Q6FVF1|A
tr|A0A1J0LNK4|A	tr|A0A101CRS2|A
tr|F7NV52|F7NV5	tr|A0A1B7UKW3|A
tr|F4AWD4|F4AWD	tr|F4AZ95|F4AZ9
tr|A0A1M3G9J2|A	tr|A0A1M3FV04|A
tr|I3YT39|I3YT3	tr|I3YV01|I3YV0
tr|A0A1B7XGK2|A	tr|A0A1B7XHK7|A
tr|A0A0W8EFD5|A	tr|A0A0W8EE90|A
tr|A0A136H1G8|A	tr|A0A1V0KUY1|A
tr|A0A167KC70|A	tr|A0A167IZS3|A
tr|A0A1M4M9T3|A	tr|A0A1M4M2G3|A
tr|D3FAW5|D3FAW	tr|D3F586|D3F58
tr|K2J779|K2J77	tr|K2IX46|K2IX4
tr|A0A0C5WI83|A	tr|A0A0C5W980|A
tr|Q08Z24|Q08Z2	tr|Q08PZ5|Q08PZ
tr|A0A1M5PEY0|A	tr|A0A1M5Q0Q6|A
tr|A0A142HJF7|A	tr|A0A142HIQ1|A
tr|A0A0P7YV30|A	tr|A0A0P7X5S9|A
tr|A0A1D7XRI1|A	tr|A0A1D7XSX3|A
tr|M7MZH0|M7MZH	tr|M7N2R5|M7N2R
tr|I3C7W1|I3C7W	tr|I3C471|I3C47
tr|K2GQ79|K2GQ7	tr|K2H4A7|K2H4A
tr|A0A160INJ7|A	tr|A0A160IM21|A
tr|F5XJP2|F5XJP	tr|F5XN70|F5XN7
tr|A0A024FJ53|A	tr|A0A024FFY9|A
tr|A0A1M6JZ68|A	tr|A0A1M6BTL4|A
tr|A0A1B1Y283|A	tr|A0A1B1Y880|A
tr|A0A1A7R4M2|A	tr|A0A1A7R230|A
tr|F0P1L6|F0P1L	tr|F0NXC2|F0NXC
tr|A9E1P1|A9E1P	tr|A9DT71|A9DT7
tr|A8UGK0|A8UGK	tr|A0A0F2P1Q0|A
tr|A0A0N8WFU5|A	tr|A0A0Q1DND8|A
tr|G0L9Q3|G0L9Q	tr|G0LB84|G0LB8
tr|A0A1M6H7P0|A	tr|A0A1M6D667|A
tr|A0A1M5L0N6|A	tr|A0A1M5IPH0|A
tr|A0A1E5T168|A	tr|A0A1E5T0W9|A
tr|A0A0M2VG32|A	tr|A0A0M2VFQ1|A
tr|A0A143PP72|A	tr|A0A143PPY4|A
tr|F6GDH8|F6GDH	tr|F6GGI2|F6GGI
tr|A0A150WZX2|A	tr|A0A150WZZ4|A
tr|A2U3I2|A2U3I	tr|A0A099XYI0|A
tr|I5BV36|I5BV3	tr|I5C4L1|I5C4L
tr|A0A0P0CPG6|A	tr|A0A0P0D3I3|A
tr|A0A1E5UD30|A	tr|A0A1E5UET5|A
tr|A0A1B6BC86|A	tr|A0A1B6BA93|A
tr|A0A1L3JJ54|A	tr|A0A1L3JL02|A
tr|A0A0G2ZZS9|A	tr|A0A0G2ZYK8|A
tr|A0A1M4TVT2|A	tr|A0A1M4WHH5|A
tr|A0A0S1S7W2|A	tr|A0A0S1SD88|A
tr|W0F5V8|W0F5V	tr|W0F1R5|W0F1R
tr|A0A0P7AJ51|A	tr|A0A0P7A3H4|A
tr|L0G166|L0G16	tr|L0G3V0|L0G3V
tr|U5C7L5|U5C7L	tr|U5BVH0|U5BVH
tr|I3Z9J1|I3Z9J	tr|I3Z9Z6|I3Z9Z
tr|A0A1W1YJ03|A	tr|A0A1W2CLK3|A
tr|K1L6P2|K1L6P	tr|K1LK44|K1LK4
tr|A0A165YE88|A	tr|A0A161Y0F9|A
tr|A0A061P944|A	tr|A0A061NZL6|A
tr|A0A1Y2RD17|A	tr|A0A1Y2RFK7|A
tr|A0A1M6ADV3|A	tr|A0A1M6EDD6|A
tr|I4AMZ3|I4AMZ	tr|I4AMG3|I4AMG
tr|C7RCR3|C7RCR	tr|C7RB30|C7RB3
tr|L8JTM6|L8JTM	tr|L8JGQ1|L8JGQ
tr|A4CP81|A4CP8	tr|A4CHV3|A4CHV
tr|A0A1Q6EJN3|A	tr|U5Q5G9|U5Q5G
tr|A0A1S2VE21|A	tr|A0A1S2VP71|A
tr|A0A1M6T3I1|A	tr|A0A1M6XGC4|A
tr|A0A1T5CSI2|A	tr|A0A1T5GTD9|A
tr|A0A1W2H5A1|A	tr|A0A1W2H5W3|A
tr|H2BZP1|H2BZP	tr|H2BUU6|H2BUU
tr|I7IXN0|I7IXN	tr|I7IWD8|I7IWD
tr|A0A1M4Y9W1|A	tr|A0A1M5C445|A
tr|A0A1T4L2W0|A	tr|A0A1T4RWM9|A
tr|K2QJU8|K2QJU	tr|K2PZ39|K2PZ3
tr|M7N0E2|M7N0E	tr|M7N5M4|M7N5M
tr|A0A1J5HH49|A	tr|A0A0A2EJE7|A
tr|A0A0D3LCV4|A	tr|A0A0D3LAV8|A
tr|A0A173ML09|A	tr|A0A173MMI0|A
tr|A0A074KV89|A	tr|A0A074KW58|A
tr|K4IFJ2|K4IFJ	tr|K4IF01|K4IF0
tr|S2D8B6|S2D8B	tr|S2DF08|S2DF0
tr|J9R7G4|J9R7G	tr|J9R9G8|J9R9G
tr|A0A1M5BFH0|A	tr|A0A1M5FC58|A
tr|A0A0K1QBT6|A	tr|A0A0K1QCA7|A
tr|A0A077EEA2|A	tr|A0A077EGX7|A
tr|D5EDN1|D5EDN	tr|D5EFK1|D5EFK
