# Supplementary material for: Inter-protein residue covariation information unravels physically interacting protein dimers
Source: BMC Bioinformatics. 2020 Dec 17;21:584. doi: 10.1186/s12859-020-03930-7 (PMC7745481; doi:10.1186/s12859-020-03930-7)
Supplement: Supplementary file 5 — Additional file 5. Final ER-MSAs at different ASA thresholds. Available on Mendeley data (http://dx.doi.org/10.17632/9bk2r55286.1). [file 12859_2020_3930_MOESM5_ESM.zip › Additional file 2/Final ER-MSAs/Negative ER-MSA dataset/ASA0.0/paired_MSA/1tyg-A-3mml-A/MSA_IDs.txt]

sp|O31618|THIG_	tr|A0QPL0|A0QPL
tr|A0A1W9ILI8|A	tr|A0A1W9HW65|A
tr|A0A1Q7WN71|A	tr|A0A1Q3LL04|A
tr|A0A0G2ZN41|A	tr|A0A0G2ZTH8|A
tr|A0A0F2RDX1|A	tr|A0A062TXM1|A
tr|B9KY56|B9KY5	tr|B9L4Q5|B9L4Q
sp|Q609Z5|THIG_	tr|Q60BJ1|Q60BJ
tr|C6XKL7|C6XKL	tr|C6XL44|C6XL4
tr|A0A1T1HBQ8|A	tr|A0A1T1HGC1|A
tr|A0A142LFB6|A	tr|A0A0F2QJV9|A
tr|A0A1C3K2I7|A	tr|A0A1C3JYW4|A
tr|A0A0D0R819|A	tr|A0A0Q7PWN7|A
tr|A0A0H1AP03|A	tr|A0A1B3WBV5|A
tr|A0A1Y1SA97|A	tr|A0A1Y1SD02|A
tr|D1C3W3|D1C3W	tr|D1C8S8|D1C8S
tr|A0A160DSB2|A	tr|A0A160DVC1|A
sp|C1DI61|THIG_	tr|C1DQ22|C1DQ2
tr|A0A085WG43|A	tr|A0A085WGK4|A
tr|H8N0D3|H8N0D	tr|H8MYD6|H8MYD
tr|A0A119CYC8|A	tr|Q3SF51|Q3SF5
tr|A0A1Q3QZI6|A	tr|A0A1F4NKF3|A
sp|Q1D7A6|THIG_	tr|Q1DC04|Q1DC0
tr|F7T105|F7T10	tr|F7T0X7|F7T0X
tr|A0A1N7IYS2|A	tr|A0A1N7J1V4|A
tr|A0A1E4HJN5|A	tr|A0A1V3Q187|A
tr|G2IVD2|G2IVD	tr|G2J1V3|G2J1V
tr|A0A1K1WN05|A	tr|A0A1K1ZSF8|A
tr|A0A1S1XBD5|A	tr|A0A1S1XCE5|A
tr|A0A023NNE4|A	tr|A0A023NYP9|A
tr|F3LIC7|F3LIC	tr|H3NSC6|H3NSC
tr|A0A1E4LB65|A	tr|A0A1E4K2T7|A
tr|A0A0D1Y401|A	tr|A0A0D1YAM9|A
tr|A0A150MEZ9|A	tr|A0A150N745|A
tr|A0A0N1JRV6|A	tr|A0A0N1JSZ0|A
tr|H8L690|H8L69	tr|H8KYH1|H8KYH
tr|A0A165Y7B9|A	tr|A0A165WRD7|A
tr|A0A133XDL5|A	tr|A0A133XMA2|A
tr|G2LI04|G2LI0	tr|G2LFI6|G2LFI
tr|E0TDU1|E0TDU	tr|E0TFA0|E0TFA
tr|A0A1G9WEH1|A	tr|A0A1G9RHE6|A
tr|A0A1W1XXI0|A	tr|A0A1W1XKC4|A
tr|A0A1G3HKT2|A	tr|A0A1G3HNN5|A
tr|A0A1D9BDN3|A	tr|A0A1D9BCX0|A
tr|A0A0S4PEZ1|A	tr|A0A136L3I5|A
tr|A0A143PSI7|A	tr|A0A143PSY8|A
tr|A0A0F6YID4|A	tr|A0A0F6W5Q6|A
tr|F4GR44|F4GR4	tr|F4GR26|F4GR2
tr|A0A1U9JIT9|A	tr|A0A1U9JR20|A
tr|U7U6N4|U7U6N	tr|U7U732|U7U73
sp|Q01NZ1|THIG_	tr|Q02CY8|Q02CY
tr|A0A0D1CJH6|A	tr|A0A0N0K599|A
sp|A0LJA4|THIG_	tr|A0LNR5|A0LNR
tr|A0A0F3KMW6|A	tr|A0A0F3KTE1|A
tr|A0A0K1P8Q9|A	tr|A0A0K1PI31|A
tr|A0A1E2VFB3|A	tr|A0A1E2VEC3|A
tr|A0A1G3DYJ8|A	tr|A0A1G3FGF3|A
tr|G0AF23|G0AF2	tr|G0AE73|G0AE7
tr|A0A1M5R9K2|A	tr|A0A1M5RB59|A
tr|A0A1M5C7L0|A	tr|A0A1M5MEJ5|A
tr|A0A1J5I7P8|A	tr|A0A1J5I1S7|A
tr|A0A1Q9TXD7|A	tr|A0A1Q4WYW6|A
tr|A0A1I4X1T6|A	tr|A0A1I5SC11|A
tr|J3HNC7|J3HNC	tr|J2U6H1|J2U6H
tr|A0A139SXL7|A	tr|A0A139SUY9|A
tr|A0A1T4MFM9|A	tr|A0A1T4S3Y4|A
tr|A0A1R1MIX1|A	tr|A0A1R1M292|A
tr|A0A0Q4L7T5|A	tr|A0A1V2EVQ1|A
tr|A0A0F2N8Y7|A	tr|A0A0F2NF30|A
tr|Q1QSR8|Q1QSR	tr|Q1QYS0|Q1QYS
tr|E0SGG5|E0SGG	tr|E0SL48|E0SL4
tr|A0A0N1G213|A	tr|A0A0N1NI28|A
tr|D5WQ97|D5WQ9	tr|D5WT33|D5WT3
tr|S2XZJ5|S2XZJ	tr|S2XNB9|S2XNB
tr|H2IVU6|H2IVU	tr|H2IWK9|H2IWK
tr|A0A097QXX3|A	tr|A0A097R0A2|A
tr|A0A0G4JSB4|A	tr|A0A0G4JRK5|A
tr|A0A1M5NP57|A	tr|A0A1M5RLK4|A
tr|A0A083ZWP4|A	tr|I0QVC4|I0QVC
tr|A0A1V0V3R1|A	tr|A0A1V0V9V8|A
tr|A0A066ZQZ0|A	tr|A0A067A1R1|A
tr|A6GPZ6|A6GPZ	tr|A6GNZ9|A6GNZ
tr|F5SDW6|F5SDW	tr|F5SIQ8|F5SIQ
tr|A0A1N7BRE7|A	tr|A0A1N6WWG4|A
tr|A0A1F9NM03|A	tr|A0A1F9P2P5|A
sp|Q47R37|THIG_	tr|Q47NG8|Q47NG
tr|Q1NPD1|Q1NPD	tr|A0A1V4M1N8|A
tr|A0A1B1Y8C0|A	tr|A0A1B1Y5M7|A
tr|A0A139C8J8|A	tr|A0A139CEI8|A
tr|L5N296|L5N29	tr|A0A0B0D296|A
tr|A0A0F5ZVD8|A	tr|A0A0F5ZZN4|A
tr|E4TEZ6|E4TEZ	tr|E4TEG9|E4TEG
tr|A0A1S2DGD8|A	tr|A0A1S2DA14|A
tr|W0I283|W0I28	tr|W0HS10|W0HS1
tr|F5LAE3|F5LAE	tr|F5L7G8|F5L7G
tr|A0LTK0|A0LTK	tr|A0LSF7|A0LSF
tr|A0A1A9FH92|A	tr|A0A1A9FSW6|A
tr|A0A172YBT2|A	tr|A0A172YEJ3|A
tr|A1HPQ6|A1HPQ	tr|A1HPE1|A1HPE
tr|A0A1C3EJJ4|A	tr|A0A1C3EPL5|A
tr|A4C195|A4C19	tr|A4BZY8|A4BZY
tr|F5XRV6|F5XRV	tr|F5XPT8|F5XPT
tr|A0A162ZLU4|A	tr|A0A162DK89|A
tr|A0A1M4W8L6|A	tr|A0A1M5B2B0|A
tr|A0A1Q2M756|A	tr|A0A1Q2M3L6|A
tr|D1KC22|D1KC2	tr|D1KD73|D1KD7
tr|A0A1F3E7P5|A	tr|A0A1J5M0N0|A
tr|I0G284|I0G28	tr|A0A0Q6AEI5|A
tr|F4FC95|F4FC9	tr|F4FA65|F4FA6
sp|Q6DAM4|THIG_	tr|Q6CYM0|Q6CYM
tr|L0G4M3|L0G4M	tr|L0G2M0|L0G2M
tr|R9PLJ3|R9PLJ	tr|R9PPK5|R9PPK
sp|Q6N3W7|THIG_	tr|Q214L3|Q214L
tr|A0A0P7E484|A	tr|A0A0P7DTB0|A
sp|Q3SPS2|THIG_	tr|Q3SSH8|Q3SSH
tr|A0A1V9A6V3|A	tr|A0A1Q9V833|A
tr|C0GEC6|C0GEC	tr|C0GH22|C0GH2
tr|A0A0C2JBN3|A	tr|A0A0C2JTR0|A
tr|A0A087N2X9|A	tr|A0A0W7Y2B7|A
tr|A0A1U7DQJ2|A	tr|A0A1U7DUK9|A
tr|A0A1M7ITT7|A	tr|A0A1M7E022|A
tr|A0A1U9KC58|A	tr|A0A1U9KB10|A
tr|H2G092|H2G09	tr|H2G085|H2G08
tr|C6WGR1|C6WGR	tr|C6WPS9|C6WPS
tr|A0A143HEV0|A	tr|A0A143H8J8|A
sp|A7MQQ2|THIG_	tr|A7MQV8|A7MQV
tr|A0A1C0A5W2|A	tr|A0A1C0A9F7|A
tr|A4F730|A4F73	tr|A4F9Z9|A4F9Z
tr|W3RRB3|W3RRB	tr|A0A1Q3W259|A
tr|A0A1W9LCD4|A	tr|A0A1Q6X375|A
tr|A0A0L0ACC1|A	tr|A0A0L0AM37|A
tr|A0A0J9BAD1|A	tr|A0A0J8YV39|A
tr|W0L9Z2|W0L9Z	tr|W0LD08|W0LD0
tr|A0A0D3LHG0|A	tr|A0A0D3LNM0|A
tr|G0L1P3|G0L1P	tr|G0L476|G0L47
tr|A0A1H4FXI6|A	tr|A0A1H4CGF7|A
tr|A0A1U7GFG3|A	tr|A0A1U7GQJ6|A
tr|E6S722|E6S72	tr|E6SBM3|E6SBM
tr|I2BE10|I2BE1	tr|I2BB50|I2BB5
tr|A0A0J8VSE7|A	tr|A0A0J8YF03|A
tr|A0A146GCY4|A	tr|A0A146G4T4|A
tr|A0A1M6STA7|A	tr|A0A1M6LPI1|A
sp|Q4FMP0|THIG_	tr|Q4FMV5|Q4FMV
tr|H5V7L4|H5V7L	tr|H5V324|H5V32
tr|A1SRW1|A1SRW	tr|A1T0G7|A1T0G
tr|F4AWP3|F4AWP	tr|F4AY58|F4AY5
tr|A0A090EWP2|A	tr|A0A0H1A5S6|A
tr|C5BLV1|C5BLV	tr|C5BPU9|C5BPU
tr|A0A1H0ATT5|A	tr|A0A1G9WH03|A
tr|A0A173MNG9|A	tr|A0A173MQR7|A
sp|A5D4K1|THIG_	tr|A5D327|A5D32
tr|A6EM47|A6EM4	tr|A6ET75|A6ET7
tr|A0A1Y2R783|A	tr|A0A1V3RPY2|A
tr|F7QR80|F7QR8	tr|F7QMW9|F7QMW
tr|A0A176U6D9|A	tr|A0A1Q6J4J8|A
tr|B6JID2|B6JID	tr|B6JF91|B6JF9
sp|B9L7B6|THIG_	tr|B9L7F3|B9L7F
tr|A0A085GMA6|A	tr|A0A085G8W3|A
tr|A0A0F2P0R5|A	tr|A8UPJ3|A8UPJ
tr|A0A1H2HUV3|A	tr|A0A1H2KQN7|A
tr|A0A0Q5R441|A	tr|A0A0Q5QVJ0|A
tr|A0A0H5CSZ8|A	tr|A0A0H5CR20|A
tr|A0A0F5ARP4|A	tr|A0A0F5ALM7|A
tr|A0A0G3CMY3|A	tr|A0A0G3CP93|A
tr|W2UMP4|W2UMP	tr|W2UQT3|W2UQT
tr|A0A090I8Q8|A	tr|A0A090IHC5|A
tr|A0A0F2SHG8|A	tr|A0A0F2PEG1|A
tr|A0A074KXR8|A	tr|A0A074L7P9|A
tr|D5QDC2|D5QDC	tr|D5QFH0|D5QFH
tr|D7A4N3|D7A4N	tr|D7A109|D7A10
tr|G9YXT5|G9YXT	tr|G9Z523|G9Z52
tr|A0A135I021|A	tr|A0A135HYA6|A
tr|A0A1M6DQ49|A	tr|A0A1M6DWB3|A
tr|A0A098Y7S1|A	tr|A0A098Y9F0|A
sp|Q6AMF7|THIG_	tr|Q6ANH5|Q6ANH
tr|A0A1H1V532|A	tr|A0A1H1RPK0|A
tr|B8ESP6|B8ESP	tr|B8ESL4|B8ESL
tr|A0A0C1IDC6|A	tr|A0A162QU57|A
tr|C4LDA8|C4LDA	tr|C4LFU9|C4LFU
tr|I3C3P2|I3C3P	tr|I3CA01|I3CA0
tr|A0A0U4E3N7|A	tr|A0A0U3WLB9|A
tr|X6KSU0|X6KSU	tr|A0A1B6YJK4|A
tr|W9HBP0|W9HBP	tr|W9GU79|W9GU7
tr|A0A1K1QMV4|A	tr|A0A1K1RLH2|A
tr|I9P6B6|I9P6B	tr|I8UAE3|I8UAE
sp|Q8RI63|THIG_	tr|Q8RG78|Q8RG7
tr|A0A124F489|A	tr|A0A1J4TBY4|A
tr|A0A109QAR2|A	tr|A0A0X9VL59|A
tr|A0A0B2BPD3|A	tr|A0A0B2BKW1|A
tr|A0A1K1RVD8|A	tr|A0A1K1PJ03|A
tr|B2IGM3|B2IGM	tr|B2ICA6|B2ICA
tr|K2GPP6|K2GPP	tr|K2FNE3|K2FNE
sp|Q9L9J1|THIG_	tr|Q8ZQV7|Q8ZQV
tr|A0A081NFQ5|A	tr|A0A081NM32|A
tr|A0A071M0Z0|A	tr|A0A071LSH4|A
tr|A0A1Y5TWI3|A	tr|A0A1Y5TLS4|A
tr|A0A1W2FL29|A	tr|A0A1W2EB19|A
tr|J6J8H7|J6J8H	tr|A0A1V0PZT6|A
tr|A0A1T5EN05|A	tr|A0A1T5B0D5|A
tr|A0A1M6J384|A	tr|A0A1M6E0P7|A
tr|A0A1M6EBW2|A	tr|A0A1M6DTM0|A
tr|A0A1M3HJS2|A	tr|A0A1M3H9J9|A
tr|A0A1T4NMY6|A	tr|A0A1T4R2R7|A
tr|A0A1X0SYL0|A	tr|A0A1X0SZI8|A
tr|A0A0G3QFW1|A	tr|A0A0G3QE86|A
tr|D2Q0C0|D2Q0C	tr|D2PYI0|D2PYI
sp|A6TVU7|THIG_	tr|A6TSF4|A6TSF
sp|Q32AG3|THIG_	tr|Q32IM1|Q32IM
tr|A0A165T7B6|A	tr|A0A162H7X9|A
tr|A0A1B7UKP3|A	tr|A0A1B7UIZ6|A
tr|A0A0F0H389|A	tr|A0A0F0HDY1|A
tr|V9VTU9|V9VTU	tr|V9VW05|V9VW0
tr|A0A0C2CHM9|A	tr|A0A0N1KKK2|A
tr|A0A0H4L3Y2|A	tr|A0A0H4KTM8|A
tr|A0A011ADI8|A	tr|A0A011AI25|A
tr|C8X9V7|C8X9V	tr|C8X8X9|C8X8X
tr|S6I1U7|S6I1U	tr|S6HJF2|S6HJF
tr|A0A159Z3F4|A	tr|A0A159Z6S0|A
tr|A0A0P7KQV8|A	tr|A0A0P7IDR1|A
tr|A0A086XUN3|A	tr|A0A086XY05|A
tr|A0A1J5CDM2|A	tr|A0A1J4RXV0|A
tr|A0A099D1V4|A	tr|A0A099D281|A
tr|A0A0Q9IKQ7|A	tr|A0A0Q6KN65|A
tr|A0A085JPP4|A	tr|A0A085JFA8|A
tr|A0A0F2QZA7|A	tr|A0A0F2R465|A
tr|A0A1A6FL15|A	tr|A0A177NVQ6|A
tr|A0A1T5M0U3|A	tr|A0A1T5IPB0|A
tr|A0A0Q7SBJ8|A	tr|A0A0Q7SWP8|A
tr|A0A0F5IBJ4|A	tr|A0A0F5I3C7|A
tr|A0A1M5GIB5|A	tr|A0A1M4VA17|A
tr|A0A1M6IFS4|A	tr|A0A1M6GCS5|A
tr|A0A142X3L5|A	tr|A0A142YM59|A
tr|A0A0K1JJX8|A	tr|A0A0K1JM07|A
tr|A0A0B2ADG8|A	tr|A0A0B2AKQ6|A
tr|A0A1V0AKX1|A	tr|A0A1V0AI86|A
tr|A0A0N9HVJ0|A	tr|A0A0N9IKH3|A
tr|A0A0C1LE90|A	tr|A0A0C1P1P5|A
tr|A0A1C2AXJ8|A	tr|A0A1C2AJG1|A
tr|A0A0U3B2W4|A	tr|A0A0U3AP63|A
tr|A0A086Y506|A	tr|A0A086Y724|A
tr|A0A0M2VMY1|A	tr|A0A0M2VHN2|A
tr|E3I1S0|E3I1S	tr|E3I5S1|E3I5S
tr|K6XE64|K6XE6	tr|K6WC06|K6WC0
tr|A7IHH6|A7IHH	tr|A7IFF0|A7IFF
tr|A0A0G3ESA8|A	tr|A0A0G3ERV1|A
tr|A0A1K0FCN9|A	tr|A0A1K0FKZ6|A
tr|A0A1Y5SE79|A	tr|A0A1Y5RX63|A
tr|A0A135L7S4|A	tr|A0A135L1W2|A
tr|A0A0B3S008|A	tr|A0A0B3S2I1|A
tr|A0A136HYH6|A	tr|A0A1J0TCN7|A
tr|K2NYR9|K2NYR	tr|K2PXN8|K2PXN
tr|A0A0Q9E0A4|A	tr|A0A1S1T330|A
tr|D1B506|D1B50	tr|D1B422|D1B42
tr|A0A0P1IHN4|A	tr|Q1GEX8|Q1GEX
tr|E3H8I2|E3H8I	tr|E3H7Y3|E3H7Y
tr|A0A0M3DJC4|A	tr|A0A0M3DGH1|A
tr|A1SM68|A1SM6	tr|A0A0Q8PS56|A
tr|A0A099JHF9|A	tr|A0A099JJE7|A
tr|A0A059KNS8|A	tr|A0A059KL41|A
tr|A0A1C7P5V8|A	tr|A0A1C7P405|A
tr|A0A0H2M6J8|A	tr|A0A0H2MBZ9|A
tr|A0A075KF33|A	tr|A0A075KDZ3|A
tr|A0A1Y5TN27|A	tr|A0A1Y5RSW3|A
tr|C3KNU8|C3KNU	tr|C3KNI3|C3KNI
tr|A0A021X0I8|A	tr|A0A021WZG6|A
tr|A0A061P1K9|A	tr|A0A061NSW3|A
tr|K4KRQ9|K4KRQ	tr|K4KK78|K4KK7
tr|A1WQV8|A1WQV	tr|A1WRM2|A1WRM
tr|A0A147H856|A	tr|A0A147HBS1|A
tr|A0A1Y6BUI2|A	tr|A0A1Y6CE68|A
tr|A8LRV0|A8LRV	tr|A8LPR2|A8LPR
tr|B8HBS7|B8HBS	tr|B8HAK5|B8HAK
sp|B0TG92|THIG_	tr|B0TAN8|B0TAN
tr|A4BCN6|A4BCN	tr|A4B8Y5|A4B8Y
tr|A0A1Q4CQ81|A	tr|A0A1G3G941|A
tr|K7SPG7|K7SPG	tr|K7SMH6|K7SMH
tr|A0A1Q6CFC2|A	tr|A0A1Q6CLT5|A
tr|A0A1Y6BX78|A	tr|A0A1Y6BFK9|A
tr|A0A1V0KPT6|A	tr|A0A0S2JGY2|A
tr|H5USN8|H5USN	tr|H5USR2|H5USR
tr|R7H6F2|R7H6F	tr|R5N9P8|R5N9P
tr|R6N6Y4|R6N6Y	tr|R9MRD2|R9MRD
tr|A0A077DIU5|A	tr|A0A077DB96|A
tr|A0A0D6P5H1|A	tr|A0A0D6P6P4|A
tr|A0A0L0IZ59|A	tr|A0A0U3MPG2|A
tr|A0A099T7M7|A	tr|A0A099T9F4|A
tr|A0A0J1J019|A	tr|A0A0J1G7E6|A
tr|A0A1M5B6R8|A	tr|A0A1M4UXH5|A
tr|D5BN24|D5BN2	tr|D5BMH6|D5BMH
tr|V8G883|V8G88	tr|V8G1D2|V8G1D
tr|E2CBZ5|E2CBZ	tr|E2CJZ5|E2CJZ
tr|A0A0Q7JRY1|A	tr|A0A0Q7JZS6|A
tr|K6YEE3|K6YEE	tr|K6YD87|K6YD8
sp|B9E9B4|THIG_	tr|B9E7N0|B9E7N
tr|K6VA62|K6VA6	tr|K6WAL8|K6WAL
tr|A0A1M6IPA1|A	tr|A0A1M6HE49|A
tr|B2A6F4|B2A6F	tr|B2A1I9|B2A1I
tr|M9R6P7|M9R6P	tr|M9R9U8|M9R9U
tr|Q1MYG3|Q1MYG	tr|Q1N2K2|Q1N2K
tr|A0A1M5E2W7|A	tr|A0A1M5Q4P7|A
tr|K2IWJ1|K2IWJ	tr|K2K095|K2K09
tr|A0A1M4W1B4|A	tr|A0A1M4X6J1|A
tr|Q3ACN8|Q3ACN	tr|Q3A9E1|Q3A9E
