# Supplementary material for: Inter-protein residue covariation information unravels physically interacting protein dimers
Source: BMC Bioinformatics. 2020 Dec 17;21:584. doi: 10.1186/s12859-020-03930-7 (PMC7745481; doi:10.1186/s12859-020-03930-7)
Supplement: Supplementary file 5 — Additional file 5. Final ER-MSAs at different ASA thresholds. Available on Mendeley data (http://dx.doi.org/10.17632/9bk2r55286.1). [file 12859_2020_3930_MOESM5_ESM.zip › Additional file 2/Final ER-MSAs/Negative ER-MSA dataset/ASA0.0/paired_MSA/1tyg-A-3mml-A/MSA_ready_for_MI.txt]

MSMLTIGGKSFQSRLLLGTGKYPSFDIQKEAVAVSESDILTFAVRRMNIFEASQPNFLEQLDLSKYTLLPNTAGASTAEEAVRIARLAKASGLCDMIKVEVIGCSRSLLPDPVETLKASEQLLEEGFIVLPYTSDDVVLARKLEELGVHAIMPGASPIGSGQGILNPLNLSFIIEQAKVPVIVDAGIGSPKDAAYAMELGADGVLLNTAVSGADDPVKMARAMKLAVEAGRLSYEAGRIPLKQYGTASSPGEGLPVMGTTLEVLRTGPLALVEDLGRPGLAHMGVTRSGAADRRSHTLANRLVANPGESATIEVTFGGFSARVCGGDVAIAVTGADTDPAVNGIPFGTNSIHHVHDGQVISLGAPHSGLRSYLAVRGGIDVTPVLGSRSYDVMSAIGPSPLRPGDVLPVGEHTDEFPELDQAPVAAIAEDVVELQVVPGPRDDWFVDPDILVRTNWLVTNRSDRVGMRLVGMPLEYRNPDRQLPSEGATRGAIQVPPNGFPVILGPDHPVTGGYPVIGVVTEEDIDKLGQVRPGQTVRLHWAYPRRPFET
M--VTFYGKQFNSRLLIGSALYPSPKVMQDSIRASGSEIVTVSVRRETAGGKTGDAFWSLIRELGVTVLPNTAGCKGVREAVTTAKLARELFNTSWIKLEVIADNDTLQPDVVGLVEAANILVKDGFEVFPYCTEDLSAAMRLVDAGCKVVMPWASPIGSAKGITNRDGLKLLRDLPDITLVVDAGLGAPSHASEAMELGYDAVLLNTAIAKAADPVAMASAFKLGVEAGYAAFKAGLLGARDFASPSTPVIGTPSMS-QLRVLQVGPVTSVQDFGRFGGQRYGLGTAGALDRWSLAAANALVGSRQTAPAIEIGPFACRFKVEGGAVRIALCGASRPASINGRTLAFNSTALIADGETLDIRAAQGAVFSYLAMEGGIAGEPIFGSFSVHARLGLGPRALASGDVLTVGNADQSAGERRLLPA----ADNGPIRIVLGPQDDYFTPAAALQETVWRISATSDRMGYRLEGPPLA-HAKGHNIVSDGITNGAIQVPGNGQPLVLLADRGTTGGYPKIAVILSCDLHRFAQIPAGGAVRFKAVSVAEADNP
MAPLVIAGATFSSRLIAGTARFPNQQVMLDALEASGAEMVTASIRRISLEGY-SGSLIDLLG-DKYRILPNTAGCVTARDAILTAELAREALNTNWVKLELIGDRELLYPDVEQLVHAADELVRKGFIVMPYCNEDPVSCQKLADVGCAAVMPLGSLIGSGMGIANPAAIELICSRSPVPVVLDAGIGTASDAAQAMELGCDAVMIDTAIAKSHDPVRMAAGMRAAVEGGRLARLAGRIPKQRFAEPSSPQLGLVSM---IEILETPPLNTMQDLGRVGYRQHGIGRGGVMDRLALAAGNALLGNEEGEAGLEFQLFPVRLRFT-KETAFAVTGADCEARLSGRRLPAWWATRAEAGDELVLSSPRKEMRAYLTIAGGFDVPKVLGSRSTHARDSFGGRALLAGDVLQSRAPEPFGAGVGAPAAVAAAEGETVVRAIPAAEYQTFDEANALCRTPWKVTARSNRQGYALSGTPLR-RNALLEMRSHAIVPGVIQVPPSGQPLIQLAEANSAGGYPKIGVVIEADLWRIGQLPPGGTLRFVWCSLAEAAIA
MSPLVIAGVTFESRLIVGTGKYPSHEVMKRCHEASGAEMVTVAVRRLDLAAKGEASLMNWIDRSRMRLLPNTALCYTADDAVRTCRLAEELGMSKWVKLEVLGDEKTLYPDVEETLKAARILVKEGFTVLPYTSDDPITARKLEDAGCAAVMPLAAPIGSGLGIRNPHNIRLIRETVKVPVIVDAGVGTASDAAIAMELGVDAVLMNTAIAGAKDPVRMARAMKLAIEAGREAFLSGRIPRKAYASASSPIEGLVEMS--LRVRKQGLLTTLQDLGRQGHGRWGVSPCGAMDPLALSLSNLLVGNDMGAAALEVTALGPELVFE-EEATFALAGADLGATLEGVGLVPGRAQRARAGQTLRFGARVAGARAYVAVAGGLSARSFLGSVATDMEGGLGGRPLRAGDELLLEPQPP-FHERAVGDWT--YQPSDEVRFIPESS-PRVSAEERFVSTRFRVSSRSNRVGYRLEGPTLP-VVPSALQLSEPVAPGTVQLPPDGRPIVLMADRQTTGGYPRLGQVIRADVPRLAQRWLGEELSFRAVTLEEA--R
MTPLTIAGKSYSSRLIVGTGKYANYQQNADAARAAGAEIVTVALRRVNLSDPGKEILTDFVKPDEFTYLPNTAGCYTADEAVRTLRLAREAGGWNLVKLEVLADQKTLYPNMPETLIAAKALIADGFEVMVYCSDDPVYAKMLEEAGCCAIMPLGSLIGSGLGIMNPVNIRLIVEQTRVPVIVDAGVGTPSDAAIAMELGCDGVLMNTAIAAARDPILMASAMKHAVIAGREGYLAGRMPKKMYADPSSPLAGLI-MS--LEIIQASPQSTLQATPRTGMRHVGIPASGAADPVSHALGARLVGNDISCASIEITYGPFEAVFH-CNAHISLTGAVSEAHINDKPVPFHETLKVRSGETLKLGHPTAGLRTYVSVGGGLKGEVFASSPSTYLPAHLGGRALMSGDVLAIGEASFHDEPLRTSELQLPFTNAFALRATSGPD-----PDTDFWSRSFSATRRASRIGIELDGDFPT-LELNRNLPSAGIFPGALQLPPQGRGFLLLPDCQTTGGYPHILQVNRSDRHLMGQIRPGDSVMFLKRTPDEA--L
MAPLKIADREFRSRLILGTGKWRSNEEMLAALEASGCEMVTVALRRIDFDDPKSRSILEVIDWTKYQILPNTAGCRTAEEAIRVARLARAMGLSNWVKLEVIPDPKYLLPDPIGTLEAAKVLVKEGFVVLPYINQDPVLAKQLEEIGCATVMPLASPIGSGQGLPDFRWIQIIVEQASVPVIVDAGIGAPSDAALAMELGADACLINTAIAQAGDPVKMARAMRLAIEAGRLCYLAGRIPKKPYASASSPLEGVVRM---LEVRNGGFETTVQDPGRIGMLSLGFAPAGPMDDYAFRFANVLVGNPPSAAGLEITAGGLVVAFR-DERAIAICGADMGAKLNGQPVELWRSYLVRAGDVLEFDYLQAGFRTYLAVSGGIDVPPVLGSRATYLPGAIGGRKLQAGDTLPLGEPVVDAAGRRVSALVPSYNEVWEVEATRGPQPDYMTADAFFFSHQWKLDAASNRTGYRLDIHKWQ-WAHPSNILDNGYPVGAVNVCGD-QPIILCIDGPTLGGFICNAVVAKAAMWKLGQMVPGSYIRFKEVTLEEAERS
MEPLVIAGKAYTSRLLVGTGKYKDLAETRAAVEMAGAEIVTVAIRRTNIQDPGQPSLLDVIPPDRYTILPNTAGCYTVEDAVRTCRLARELLGHRLVKLEVLGDPTTLFPDVTATLEAAEILVRDGFDVMVYTNDDPIIAKRLEEIGCVAVMPLAAPIGSGLGIRNPYNILTIVENAKVPVLVDAGVGTASDAAVAMELGCDGVLMNTAIAEAKNPVLMASAMKKAIEAGREAFLAGRMPRRRFASASSPLAGLFDM---IRVEHPGLLSTLQDLGRPGCQHLGVTPGGAMDGYSAAIANALVGNPPAAAVLEMTLQGPRLSFE-RGAWVSLTGADLSAELDGRPLACWRPVWLPAGSRLGFGRPRLGCRAYLAVAGGFEVTAVLGSRSTDLRAGFGGRPLGKGDVIEAGESTLAVPAWSANRALPL-ECPARLRLIPGPDWQDLPDERALETDAFRVGQASDRMGLRLEGPPLH-PVSAAERLSAGVTFGTLQLPPDGQPILLGVDRQTTGGYPVLGTVASVDHPRLAQLRPGETVRFEPIPVERAPSP
MHVLTIAGREFNSRLIIGTGKYASYEQNAKAAEAAGAEIVTVAIRRVNVMDPTQERLSDHLSPEKFTYLPNTAGCFTAEDALRTLRLAREAGGWKLVKLEVLADQKTLYPDMVETLRAAEVLIKEGFEVMVYCTDDPVYARRLEDVGCCAIMPLGAPIGSGLGIQNPINIRLIVEQSKVPVLVDAGVGTASEAAIAMELGCDGVLMNTAIAEAKDPIRMARAMKHAVIAGREAYLAGRMKKKMYADPSSPLAGLI-MS--LIIIRPGMQASLQGRPRLHHRHQGVPASGPADEHSFALANLAVGNSVDTTCVEITAGGFETIIK-HPATIALSGAPCPAYLNTQAIPFYQPIKVKADDVLILEPPPFGFRTYLAIAGGLEASSFLDSTSTYMPAHLGGRALKPDDEIKFANSNFNPSPKPIKEIYPFFSNHWLLRIGEGAEFGLLSESNVFLNQNFKAGTRISRMGIQLETPTLS-LISDGRMKSEPVFPGTIQCPENGKPFILLSDAQTTGGYPRIGQVIRADRHRLGQIRPNDKITFVLTQQTDA---
MTLLTIAGKSYQSRLLVGTGKYKDLAETRLAIEASGAEIVTVAVRRTNIQNPDEPNLLDVITPDKYTILPNTAGCFTAEDAVRTCRLARELLGHNLVKLEVLGDQKTLYPDMEETLKAMKTLISDGFDVMVYCNDDPIAAKKLEDMGACAIMPLGSLIGSGLGILNPHNIRIIMESANIPVLVDAGVGTASDAAIAMEMGCEAVLMNTAIAGAKDPVLMASAMRKAIEAGREAYRAGRMPRKKYASASSPLDGLIGM------------SQLQDAGRIGFQHVGLTTGGPLDEHAFLWGNHLLKNPWNAPAVEVSFGGLKLQAQ-VDTLIAVTGADLAPTLNGQPVANWQVIPVRAGDRLEFGYPRSGTRAYLAVKGGFQVKPCFGSVATVQREQMGGKLLNFGDCLPCDEQEHRLIGKRVNNYLPDYSENLVLRVIAGYQYNQFPAEERFFSEEYQISPDSDRMGVRLQGTPIK--ALQSGITSEGIALGAIQVPPDGQPIVLMRDRQTIGGYPKLGCVYPPDTGQLAQRHPNTKVRFELMSCHGARKA
MTSWTVAGRTFKSRLIIGTGKYRDYAQNAAAAEAAGVEIVTVAVRRVNLSDPSQPRLTDYVDPKRYTYLPNTAGCFTAEDALRTLRLAREAGGWSLVKLEVLSDQKTLYPDMIETLEATKVLVKEGFDVMVYCTDDPVFARRLEDAGACAIMPLGAPIGSGLGIQNPVNIRLIVEAARVPVLVDAGVGTASEAAIAMELGCDGVLMNTAIAEAKDPIRMARAMKHAVLAGRDAYLAGRMGRKRYADPSSPLAGLI-MS--FKVLKPGVQATLQAAPRSGTRHLGVPASGPADELSMALANRLVGNPSSACALELSFGLVSLEAD-ADCAIAFTGAPVEIELAGDKVPMHRTLYIHGGETVSVGAAEAGARLYMAVSGGFLADDFLGSASTCLPAMVGGRALRAGDTLSTGESEP-SADVETANMHQAFTHAFALRCVDGPDAELISGW----GQDYAATRRADRTGIEIAGSWPP-LSNAGLKPSAPVFPGAVQLTPSGNAFILLPDSQTTGGYPHVLQVTRADRHLLGQIRPGDRVHFLKRTPEEA--L
MRTLTIAGTAYGSRLLVGTGKYKDFDQTRDAIEASGANIVTVAIRRTNLQNPGEPNLLDYLPPSRYTLLPNTAGCYSADDAVRTLRLARELLGHDLVKLEVLGDSHTLFPNMPETLKAARTLVDDGFKVMVYCTDDPIQARMLEDIGCVAVMPLASLIGSGMGILNPWNLKLIIDQARVPVIVDAGVGTASDAAIAMELGCDAVLMNTAIAAAQDPVRMAGAMRKAVEAGRDAFLAGRMPRKRYGAPSSPTEGLINM---IEIVQAGFHTSVQDPGRHGLRSSGIGQSGAMDGWALRLVNALIGNAADAAAIEITLGRSAFRFQ-ADTVFAIGGADGAAMLDGTALPNWWVRTARAGQVLRFGAPRSGVRTYLTVQGGIDVPAVMGSRATDTKGAFGGRLLAKGDVLSARGAAPASPGFGLDPY-PEADGVPVIDILPATAWADFTDEGRLTGETWQVSPQSNRIGSRLEGPELV-PRRVRELHSHGILPGVVQVPPSGQPIVQLCDGNTCGGYPVIATIIQPQLHLFAQLAPGARLRLRQTDMAGAAAA
MNPLVIAGVSYASRLLTGTGKFVDLDETRRATEAAGSQIVTVAIRRTNIQNPGEPNLLEVLSPDRFTILPNTAGCYNAEDAVRTLRLARELLGRNLVKLEVLGDQRTLYPDVVHTLAAAETLVKDGFDVMVYTSDDPILAKRLEEIGCIAVMPLAAPIGSGLGIQNKWNLVEIIENAKVPIIVDAGVGTASDAAIAMELGCDGVLMNTAIAGAREPVLMAHAMKLAIQAGRAAYKAGRIPRKRFASASSPVDGLIDMK--LHVLTPGLLTTVQDAGRFGWRHLGVAHCGALDVAAAMLANHLVGNRPDEAVLELTLQGPALRFE-RAVRLAICGARVLARFDGHVVEAGRPVTLPPG-VLRIGNLRDGARAWLAFAGGIDVPLKLGSRSTDLRGGFSGRALRSGDELKLRAPPRLCTRPRMKWWIPHFERGLPIRYVP--------SQVELGGRAWQVSARSNRQGLRLEGAVLE-SL-PGEEISAPVAPGTVQLPPDGKPIVLLADAQTVGGYPRVGHVIAADLPRLAHLCPGEIVRFQSCDAQTARGN
MSGLVVAGKTYRSRLLTGTGKFQDLEQTRLATEAAGAQIVTVAIRRTNIQNPGEPNLLDVLPPDRYTILPNTAGCYTAEEAVRTCRLARELLGHNLTKPEVLGDQRTLFPDVVQTLKAAEQLVADGFEVMVYTSDDPILAKRLEEIGCVAVMPLAAPIGSGLGIQNRYNLLEIVENAKVPIIVDAGVGTASDAAIAMELGCDGVLMNTAIAGARDPVLMASAMRKAVEAGREAFLAGRIPRKRYASASSPVDGLVAMA-----------TSIQAGPRNGLRHLGVPATGALDPYSHAIANLLVGNPPGSPALEATLAGPTLHFR-DAARIALCGARMEAEVEGTILSPWRPVLLPAGATLRLGQCRSGARTYLAVAGGFAVPEVLGSRSTDLRTGFGGRCLARGDVLEVARAVPISAGLEVDRWIPDERSPCPVRILSGGS----DLAEELIHGQWEVMPASNRQGLRLKGPVMQ-TMHGDLLPSEPVAPGTIQLPPDGQPIILLADAQTHGGYPRIGHVIRADRPRLAQLRPGDTLRFVPCTPEQATHA
MSTLTIAGRQYASRLLVGTGKYKDFDETGRAIAASGAEIVTVALRRTNLQNPDEPNLLDVIPPEQYTILPNTAGCYTTEDAVRTCRLARELLDHRLVKLEVLGDQKTLYPDVPATLEAAEILVKDGFEVMVYTSDDPIIAKRLEEMGCVAVMPLAAPIGSGLGIQNKYNILTIIENANVPILVDAGVGTASDAALAMELGCDGVLMNTAIAEAKDPILMAQAMKHGIIAGRHAFLAGRMPRRRFASASSPLSGLIDMS--FDVIKPGPLSLLQDHGRWGQQQLGISPSGPADAHAFAWACYLLGNTREQACLEITLGPLSLRAH-STTHIALTGADLDARIDGEPIKAWCTQQIKAGQTLQLGLARAGLRAYLAVPGGFRAEPCYGSCATSVREKLGGQPLRHGDVLEFAPAAR--PARCVAAYIPDYRNALTLRLLPGYQFAQFEPAERLLSSPYQISAQADRMGYRLKGDALQ--PSMAGLISEGIAYGAVQVPPSGQPIVLLNDRQTIGGYPKLGCIAAADAAQLAQRRPGESLRFALTDLDTLDNT
MQPLTIAGKTFNSRLILGTGKYRNTEEMQAAIEASGCEMITVALRRIDFDDPKSRSILEDIDWSRYHILPNTAGCATAEEAIRVARLARSMGLSDWIKLEVIPDPKYLLPDPVGTLEAARVLVDEGFVVLPYINADPVLAKRLEEIGTATVMPLGSPIGSGQGLPDFRQIQIIIEQANVPVIVDAGIGAPSDAALAMELGADACLINTAIAQAKNPAGMARAMRLGIEAGRLAYLSGRIPKKPYASASSPLEGVVRM---LEVKSGGIETTVQDPGRVGLLDQGIFPAGPMDDLAFRMANLLVGNDPGAAGLEVTAGGAEFAFT-DDRVVAVCGADMQPRINGEPIELWRSYGVKAGDTLTLGWLNPGFRSYVAVSGGIDVPVVLGSRATYAPGEIGGRALKEGDQLPLGSAGNATPGRRVPSLVPTYTSEWVLEAVRGPQPDYFTTEEFFFSHAWTLDRNSNRTGYRLDIHRWQ-WAHPSNILDNGYPVGAVNVAGD-QPIILTVDGPTLGGFVCCAVVAMGAMWKLGQMVPGDKIRFKEVNIAQAEGV
MSPLVIAGRSFRSRLLTGTGKYRDLDETRRATEAAGAEIVTVAIRRTNIQDPDQPNLLDVLPPSRFTILPNTAGCYTAEEAVRTCLLARELLGHTLVKLEVLGDQRTLFPDVVQTLEAAESLVREGFDVMVYTSDDPLLARRLEAIGCAAIMPLAAPIGSGLGIQNRYNLLEIVENAKVPVLVDAGVGTASDAAIAMELGCDGVLMNTAIAGARDPVLMAHAMKLAVEAGRSAFRAGRIPRKRYASASSPIDGTVGMS--ITVLRPGLLTTVQDSGRTGHAGAGVGRSGPLDDVAARLANALVGNAATAALLEITLAGPRLRFA-AAATLALTGGAVDARLDDRPAATWRPLAVAAGEVLDLGAVRLGARAYLAVAGGLAVERVLGSAATDLNAGLGGRALAAGDVLALGDARPLDPRWSLPQPWFDPRSGQPIRLVRGRHWDALTDATALLAAEWRIAAASNRVGFRLDGPPLA-LRAPLELVSEPVAPGTLQLPPGGQPIALMAEHPTTGGYPRAGQVAGVDIARLAQLRPGDRLHLQEIAIDEALRT
MSPFTLAGRTYASRLLVGTGKYKDLEETRQAIEASGAEIVTVAVRRTNIQNPGEPNLLDVINPARYTILPNTAGCYTAEEAVRTCRLARELLGHKLVKLEVLADQKTLFPNVIETLKAAEVLVKDGFDVMVYTSDDPIIARQLAEMGCIAVMPLAGLIGTGLGICNPYNLRIILEEATVPVLVDAGVGTASDATIAMELGCEAVLMNSAIAHAQDPVLMARAMKHAIEAGRLAWLAGRMPKKLYASASSPLEGLIRM------IRPGPFSLLQDAGRLGWQHLGVSPAGPLDIQAAAWANRLLDNPRGTPLVEIALGGMELESA-LDTWVALCGAELDIRLDGAPRPNWSRFALRAGQRLSLGFARSGQRAYLAVAGGFRAAPVLGSVATQEREGLGGRPLCAGDFLPCVPVVL-PGAASVWRFVPDYRAEPCLRVMLGGDAGDFSVAQRFFARPWRLSPQSDRMGTRLSGEPLR--A-PARQWSLGVTAGAIQVPPDGQPIVLMADRQTMGGYPILGWVHPLDLGLLAQCPAHREVRFERVKLGGM-GR
MSPFTLAGVTFQSRLIIGTGKYPSFDIMKRCHEASGAEMVTVAVRRLDLKAQGEASLMNWIDTQRMRLLPNTALCYTAEDAVRTCRLAEELGMSKWVKLEVLGDEKTLYPDVEETLKAARILVKEGFTVLPYTTDDPISARKLADVGCAAVMPLAAPIGSGLGIRNPHNIRLIRELVKIPVIVDAGVGTASDAAIAMELGVDAVLMNTAIAGAKDPVRMAVAMRKAVEAGRDAFLAGRIPRKAYASASSPLEGLVEMS--LHVQKPGLFTTIQDAGRPGHGRWGVSPGGAMDPLALALANRLVGNSAQAAALEVTALGPELVFE-EEATFAVTGADLSATLEGIRLPLAQAHRARSGQVLKFGARVQGARAYVAVAGGLGARPFMGSVATDIETGLGGRPLRAGDVLELEPQPS-FQPRTVSGWE--YEPRDVVRFIPEEG-TRLLPEERFTGSRFRISPRSNRVGYRLEGTPLP-TESTGMQLSEPVAPGTLQLPPDGNPIVLMADRQTTGGYPRLGHVIRADVPKLAQLWLGDRVSFRAVALEEA--V
MSPFTLAGVTFTSRLIVGTGKYPSHEVMKQCHEASGAELVTVAVRRLDLKATGEASLMNWIDRNKMRLLPNTALCYTAEDAVRTCRLAEELGMSKWVKLEVLGDEKTLYPDVEETVKAARILVKEGFTVLPYTSDDPITARKLEDAGCAAVMPLAAPIGSGLGIRNPHNLRLIREVVKVPVIVDAGVGTASDAAIAMELGVDALLMNTAIAGAKDPVRMAVAMKKAVEAGRDAYLAGRIPRKAYGSASSPIEGLVEMS-CIEIVGLGAPATVQDGGRPGVMHHGVPPGGAWVPELLAAANRAVGNAPGAAALESF-GRLELRAR---------GRDVRVSVDG-----EAPSVLADGATLSVPAPTQHAVRYVAVDGALAVPEVLGGQGTLWVARLGGRPLRTGDRLPLGPPGTAADLSRLEA----LDPAAPLRVLLGPDASRFSDAALLLGSTFTVSPSSDRVGQRLDGPPVP-HGDEGGGTCRPMVRGAIQVTLSGTPIVMGPDHPTTGGYPLIAAVIRADWGRLGARRPGAPVRFEAVTLEVALGA
M-PLVIAGKSYASRLLVGTGKYQDFEQTRLAVEASGAEIITVAIRRTNIQDAGQPSLLDALPPSKYTYLPNTAGCYTADDAIRTLRLARELLGHALVKLEVLGDAESLYPNVAETIRAAEVLVKDGFQVMVYTSDDPIAAKQLEDIGCVAVMPLASLIGSGMGILNPWNLQIIIDRLSVPVIVDAGVGTASDATIAMELGCGAVLMNTAIAGAGNPVLMASAMKKAVEAGREAFLAGRMPKKIYASPSSPTSGLIKM---IEVLRAGLCDLVMDAGRPGRGVLGVPAGGAADPAALAAANALVGNAADAAGLEIALVGPQLRFP-QGGVVALCGAVFSATRRSAAVAWNQTLTLAAGETLQLGEAIDGCRCWLAVRGGLVVPPVIGSRSTFLPGAFGGRALRSGDRLAVGAAAGTTGLRRA----PP-QVEGPLRVVAGPQADLFDDRAAFFLGRYQVAAASDRRGIRLAGTPVT--GARRELPSQGVLPGCVQVPPGGQPIILGWDGPVTGGYPVIACVIDADRARLAQLRPGAAVQFTTVGVEEAVRG
MKSWSVGDVRLTSRFLLGTAKYPSPRVLADAIAASGTQIVTVGLKRQLAAG-GDNSFVEIIRTQGAHLLPNTAGCTTAREAVQLAHMARELYGTSWVKLEVIGDDYTLQPDPQELVEAARQLARDGFTVFPYCTEDLVTAKRLLDAGCPLLMPWGAPIGSGQGLMNPFALRLLRELPGVVLIIDAGLGAPSHAAQALEMGFDAVLLNSAVSQSPDPVRMAGAFRGAIEAGRAAHRAGVMARQDFAVATTPVTGNPPMS-MIEVLQPGFGTTIQDRGRRGHRHEGIPQSGWLDASLAAAANALVGNQGSEAVLELRGMGTELRVQTGPVRLALAGAIAAKWLRAITLPAWQSATLQVGDRLQLGTAESGC-AYLAIAGGYRLPQQLGSRSSYWRAGLQGRALRPGDLLPCGGWNSPPRESRSTPW---TLPDGPIRVILGPQQDHFGPEATLLGQDWETTPEQDRMGMRLRGSALS-HAAAADIVSDAVTPGAIQVPANGLPIVLLADSQTVGGYPKIATVISADLPRLAHLKPGTRLRFQAVSLAEAAEA
MSPFTIAGVTFSSRLILGTGKYPSHDIMKRCHESSGTEMVTVAVRRLDLKATGEASLMNWIDRNRLRLLPNTALCYTADDAVRTCRLAEELGMSKWVKLEVLGDEKTLYPDVEETVKAARILVKEGFTVLPYTSDDPITARKLEDAGCAAVMPLAAPIGSGLGIRNPHNIRLILETVKVPVIVDAGVGTASDAAIAMELGVEAVLMNTAIAGAQDPVRMAVAMKKAVEAGRDAYLAGRIPRKAYGSASSPIDGLVHMT-WLDITGVGAPVTVQDAGRPGKMHHGVPPGGPLVPELLALANLAVGNASGTAALEAF-GRLELRAR---------GRSVRVSMGG------HAFALADGERLTVPAPESTSVRYVAVDGGLAVPEVLGGRGTLLVARLGGRLLRSGDSLPLGDTNERAEAR--APG-ASLDAAAPIRVTLGPDNRRFGPAATLLSGAFTVSAATDRVGMRLQGPSLT-HGDEGTGTSRPMVRGAIQVTLSGTPIVLGPDHPTTGGYPLIATVIRADWGRLCARRPGAAVRFQEVSLEEAPPP
MTTLTIAGRAYSSRLLVGTGKYKDFDQTRAALDASGTEIVTVAIRRTNIQNPGEPNLLDYVPMSKFTLLPNTAGCYSADDAVRTLRLARELLGHALVKLEVLGDPHTLFPNMPETLKATKTLVDEGFQVMVYCTDDPIQCRMLEDMGAVAVMPLASLIGSGMGILNPWNLRLIIDQARVPVVVDAGVGTASDAAIAMELGCDAVLMNTAIAAARDPVLMASAMKKGVEAGREAFLAGRMPKKLYGAPSSPTEGLIKMS--VAVIKPGMLSSFQNRGREGYQHQGIPAAGAMDERAHRLANALAGNSGDPATLEMTLTGPTLRFD-APACFALAGADLGATLNGQEIPPHRPLIARAGDTLAFGAPANGVRAYLAVHGGFALTPVMGSETTYLRSGFGGRALAKGDQVGLRQALDG----RILPGALGNKQRDTIRFLPGMQWQEFSEAHAFGGSEFRISPQSDRMGYRLQGPALS-MSQPRQMLSEAACFGTVQVPSGGEAIILMADRQTTGGYPKIAQIATVDLPLLAQYAPGRTLRFSLIQLDEATPS
MSAMVIAGKRYLSRLLVGTGKYKDMQETRLAIEASGAEIVTVAVRRTNIQNPDEPNLLDIITPDKYTILPNTAGCYTAEDAVRTCRLARELMGHDLVKLEVLGDQKTLYPNIVETIKATEILVKDGFKVMVYTNDDPIVAKQLEEMGCVAVMPLGSLIGSGLGILNPHNIKLIMEAANVPILVDAGVGTASDAAIAMEMGCEGVLMNTAIAGARNPILMASAMRKAIEAGREAFLAGRMPRKRYASASSPLEGIIGMK-GFKVVQPGLLTLIQDGGRYGHHRIGLTTGGPLDAHAFKWANRLCENDLNTTALEVSIGGLVLEAQ-VDTRVAVCGAVMPFKINGQQMPRWCSHRVKAGDKIELGFATSGARAYLAVAGGFEIKQSFSSTSTVTREMIGGQKLQPGDFLPCQSSYS-GALWALESEQPDYSRSPTLRVVLGYQHQAFDRVQLFFSSEYTLTSSADRMGFRLAGQAVT--STMSGMLSEGICHGAIQIPADGQPIVLLNDRQTIGGYPKMGSVIALDTAQLSQQLPGAKVCFEEISLELARIA
M---KLYDVELASRLLLGSARYPSPAILADAVRASGTEVVTVSLRREAGTQRSGQDFWSLIRDLGVRVLPNTAGCHSAKEAVTTAKMARDIFHTAWIKLEVIGDADMLQPDVFGLVEAAAELAADGFEVFPYTTEDLVVADRLLQAGCRVLMPWGAPIGSGRGLNNVFGLRALRAFPDVPLIVDAGIGRPSHAVQAMELGVDGVLLNTAVAMAGDPVAMAGAFARAVEAGRAGFEAQPMEPRDLAVPSTPVAGTAAMN--VTVIKPGLLSSLQDAGRPGHAALGVGRAGAMDPPAWQLANALVGNVGGEAAIECTLTGSSLRFE-QAAVIALTGAPIAAHVGEHSVPMWTTCHLAAGSVLHLGGIASGCRSYLAVRGGFDVPALLGSRSSDLHAHIGGRALRAGDVLPVGTTAPLPLGWSLPQPWFDF-AQRPLALLRGSHWAQLDAARLLFDGKFSLSKDSNRTASRLDGHTLQ-LQTPLELISEAALPGTVQLPPSGQPIALLAEAPVTGGYPRIGQIAMVDLPRLAQRRPGDTVCFHETTLDEAEHT
MAPLVIAGRAYASRLLVGTGKYRSLEETRQAVEASGAEIVTVAVRRTNLQTPGEPSLLEVLPPERYTYLPNSAGCYTAEDAVRTLRLARELLGHALVKLEVLGDERTLYPNMPETLRAAEVLVRDGFQVMVYCADDPIQARRLQDIGCVAVMPLASLIGSGMGILNPWNVRLVIDAVSIPVLVDAGVGTASDAAIAMELGCDGVLMNTAIAQARDPVAMARAMRLAVASGRLAHEAGRMPMQHYASPSSPGDGLIRM---LEILRPGVQTTVQDLGRHGLRHLGIGQGGALDMPALRMANRLVGNPEGAAGLEIVLGPVQLRFL-RDGWLALTGADFDATLDGAPVWCGWRQAVRAGQVLQLRGCHHGMRAYLAVDGGIAVPEVLGARATDLAAGFGGRALQAGDRLPLGAPVALEGRAGSPPH-----WTPEIRALPGPEYDEFSAADALWTKPWSVTPQSNRMGYRLAGPALE-RTARHELLSHGVLPGVVQVPPGGQPIVLLADAQTSGGYPRIATVIEADLWKLAQARPGAELHFVPTTLAEAYGH
MNSFRIGQREFTSRLLVGTGKYKDLNETREAIAASGAEIVTVAVRRTNIQNPDEPNLLDVISPDRYTILPNTAGCYTAKDAVRTCMLARELLGHNLVKLEVLGDQKTLYPNMRETLTATETLIKEGFEVMVYCSDDPIAAKELEAMGCVAIMPLGSLIGSGLGILNPHNIRLIMEDARVPVLVDAGVGTASDAAIAMEMGCEGVLMNTAIAHARNPVLMASAMKKAIEAGREAFLAGRMPKKAYASASSPLEGLISM----KILQPGVLSLVQDAGRQGVSHLGLTQGGVMDRHAWAWGNRLVGNAWGAAGLEITVGGLQLCFY-GQGVAALTGAELQARLNDAPLRNWCSFRFSDGDRLQLGHARQGMRSYLAIAGGLKTPVGLGSRSTVMREKLGGQALQAGDWLTLSNLQVSLPLCSVLQWQPDYDEPVILQVVEGYQAISLGAERALYAMDWQLNAASGRMAALFEPAPLQ--TPAMSLVSEGLVAGSIQLLPNGRPVVLLAERQTLGGYPKPGAVVPRSLDRLAQVRPGQRVRFAPVQPEIARVT
M-----AGRVFHSRLLVGTGKYSSFEQTAEALEASGAEIITAAIRRVNLQNPNEPNLLDFLPQSRYNLLPNTAGCYSAEDAIRTLRLARELLDHRFVKLEVLGDPNNLYPNVKETLKAAEVLVAEGFDVLVYTSDDPIVARELEQIGCCAIMPLASLIGSGMGILNPWNLQLIIEQSKVPVIVDAGVGTASDAAIAMELGCDGVLMNTAIAAARNPVQMAHAMKLAVEAGRAAYLAGRMPKRFYATPSSPSEGVIPMT--LEAIKAGPQTTVQDLGRFGARHLGVCRAGAMDTLALIVANRLVGNPAGVPALEITLPPASFRLL-RDGMLALTGADCQATLDGEPVWPGWRTPFRAGQVLQLRAPRLGMRAYLALDGGIALPPAMGSASTDLMAGFGGRALRDGDRLPLGAPLPIRPRKGVLPR-----PSNQIRICHGPEFGLLSKSERLWHAPWQITPSSNRMGYRLSGPALQ-LNAPLEMPSHGVLPGLIQLPPDGQPIVLMADAQATGGYPRLGMVASADLWQLGQARLGSQLHFVEASLEEANEN
MNPLIIAGKSYGSRLLTGTGKYKDFDETRCASQAAGAEIVTVAIRRVNIQDAGQPNLLDALPPEEFTLLPNTAGCYNAVDAVRTCKLARELLGHKLVKLEVLGDQRTLFPDVVETLKAAEILVADGFDVMVYTSDDPILAKRLEDIGCVAVMPLAAPIGSGLGIQNRYNLLEIIENAKVPIIVDAGVGTASDAAIAMELGCDGVLMNTAIAGAKDPVLMAHAMKLAIQAGRAAFKAGRIPRKRFASASSPIDGTIGMN--ASVLKPGLLTSLQDGGRQGYAALGVGRAGVMDGPAWRLANALVGNAGDEAVLEFTLTGPTLRFS-QPAIIALTGATVDARVDQHALPGWTRCVLPAGSVLQLGGMRRGCRGYLAVHGGFAASAVLGSRSTDMHARIGGRMLRAGDVLAIGEQNAPVLPWGLPRPWFD-DMARPLALLRGHHYAQLDDARALFNASFHVSKDSNRTASRLDGHRLA-LHQPLELISEATLPGTMQLPPSGQPIVLQAEAPVTGGYPRIGQLAMVDLPCLAQRRPGDAVCFRETTLDESESA
MNPLTLYGEVFSSRFLLGTALYHSPQAMCDAIAAGECDIITVGLRRQSPKEKSGDHFWQLIRDTGCKLLPNTAGCKSVKEAVTTAEMSRELFETDWLKLEVIGDDYNLQPDPFGLLDAAEQLIKKGFKVLPYCTDDLILCQRLLDVGCEVLMPWGAPIGTGMGLMNPYQLKTLRELPHIPLIVDAGIGAPSQACEAMEMGFDAVLLNTAVAKSQQPDVMANAFAQSITAGRSAYRAGLMEQRQTASPSTPVVGQPNMI--ISFVTSGLRTTTQDLGRRGYTHLGIPVGGVLDTPAMRYANQLVGNPINTPVLEITLSGPQLVCE-QAGSIALTGANFGIHINGEEKPSNARIVLAAGDTISFSNPQKGCRGYLAVEGDWQVKRWLGSASALRVGSQENAVWKAGDHLVTRERRVKWSSLAL----PG-PPSTQINVYKGPEFNWLTDEEALLSTPIKICEPSNRVGLRTDTTLLQEKHKNTEMLSSGVMPGTVQLTSSGETIILLADGQTIGGYPRVLQCSHSSLRSLGQLRAGDTFSLRLISQNGT--Y
M---QVYDIELGSRLWLGSARYPSPAILSEAVRGADCDVVTVSLRRENARAGAGQAFWSLIRDLGVRVLPNTAGCHSVNEAVTTAQMARELFGTRWIKLEVLGEGELLQPDVFGLVEAARILCDDGFDVFPYTTADLGVADRLLEAGCRVLMPWGAPIGSGRGLSDPFALRALRAFPDVPLVVDAGLGLPSHAAAAMELGFDAVLANTAVALASDPVRMARAFADAVRAGHAAHAAGPMPVRDFAEPSTPVIGQARM---IEVLRPGLLSSVQDLGRRGHAAIGVGGAGAMDSNALTLANWLVGNDAGAAALECTLNGPRLRFT-ADACIAWCGADGELRLDGAPLPTWRPLPVAAGQVLDAAGLRRGARGYLAVAGGIAVAPVLGSRSVDVNAGLGGRALQTGDQLPLSDAARPTPAWSLPWPWFDPAPARVLRVLRGSHFDALDPAKSLLSEPFHIAAESNRVGVRLLGPALQ-LTAPLELVSAAVTAGTLQLPPGGQPIMLAAEHPTTGGYPRIAHLIATDQPHLAQRRPGETVRLALIEPDEACAP
M--LRIGPYEFSSRLLLGTGKFPDFDVQRRAVEVSETEILTFAVRRMNIYDPAQPNFLEQLDLQKYKLLPNTAGASTAEEAVRIARLARASGLCDMIKVEVIADMKTLLPDPIATLEATKILVEDGFTVLPYTNDDPVLARHLQEAGAHAVMPGASPIGSGQGILNPLNLSIIIEEATVPIIIDAGIGTPSDAVIAMELGADGVLLNTAVSGAKDPIKMAEAMMLGIKAGRLGYEAGRIPKKRYAQASSPLEGMSKM---LDVIKPGLHTTVQDLGRDGFYHLGVPPGGAADKYSFQIGNFLVGNPAHYAGLEIRMLGPTLLFT-KRTLIAITGAPTPCFINDEPVPMWQCLEIKAGDVLSFRFAQQGICTYVCISGGIHSPEFLGSQSTYIVHQKPGYKLEIGGKLMINEPLPGHAGRFLESFRPSFSKTAELHATLGLAIHRISDERVFLDSEWIVSTESDRIAYRLSGGPIS-FEYSANVVDLPYPVGVITVPNPKELIILVSDATAGGGFVTIGAVISSDLDTLNQCRPQTTVHFSAVTMEQA--T
M--LKIGPYEFQSRLLLGTGKYPDLEVQKQAVEVSGAEILTFAVRRMNIFEPNQPNFLENLDLAKYKLLPNTAGAKTAEEAVRIARLAKASGLCDMIKVEVIGCEKTLLPDPVETLKATEILLEEGFIVLPYTSDDVVLAKRLQELGCHAVMPGASPIGSGQGIVNPLNLSLIIEQATVPVIVDAGIGSPADAAFAMELGADGVLLNTAVSGAADPVKMAKAMKLAVEAGRLGYEAGRIPKKRYATASSPMEGMSVMS-TIQVIHSGFFTTVQDGGRFGYQKAGVSVGGVMDSFASQIANLLVENDANEATLEITMNGPTLRFE-TDALVAICGGVFRCALNGKPISMWKPLVIRRDDVLSIGACQSGYRAYIAFTGGLNIPLVMNSRSTHVQAHIGGRALQPGDVLSLRSNTLT----GIRNYI--NGRIKIVRVVEGPEYHMFTEQKRFFSSAYEVTTQSDRMGYRLQGQALE-RKTNQEMISEAVTFGTMQVPASGQPIVLMADCQPTGGYPRIAQVISVDLPILAQARPGDHIQFQKVSWQEAYAR
MSVFTIAGQSFSSRLLVGTGKYKDFAQTREAIEASGADIVTVAIRRVNIQNPNEPSLLDAVPPSRFTYLPNTAGCYSADDAVRTLRLARELLGHKLVKLEVLGDSTTLYPNVRETLKAAETLVKDGFDVMVYTSDDPIIAKELEQIGCVAVMPLASLIGSGMGILNPWNLRLIIENAKVPVLVDAGVGTASDAAIAMELGCDGILMNTAIAAAKDPVRMARAMKLAVEAGRESFLAGRMPRKLYADPSSPVSGLIKMS--LRILKTGPQCSVQDLGRFGASQWGVPVGGVMDIPALLVGNLLVGNAPELAALEVTLGGLHVRFQ-SDAVIALTGAWVPATLDKQPLPCWRSVPVRKGQTLALGWAEQGARSYLCVSGGIDVPIVLNARATDLASGFGGRALKVGDILPLGVWDGHAPQASVAPE-----RGEVLRILPGTEWTAFSQAKALVSEPWRVTPDANRMGAWLAGPDLG-LDPPLDLPSHSVQRGVIQVPPSGQPVLLLPDAQTTGGYPKIAQVIRADIWRMGQFRPGDSIRFVEVTMPQARIQ
M-ELTLYGRPFGSRLLLGTAGYPSPSILQNAVRRSGAGIVTVSLRRESATARGGQAFAALLGELDVVLLPNTAGCHSVKEAVTTAHLSRELFGTPWIKLEVIGDSNSLCPEVFGLVEAARILMAEGFQVFPYTTADLGVADRLLEAGCQVLMPWAAPIGSARGLADPYALRALRGAPGVPLIVDAGLGLPSHAAAAMELGCDAVLLNTAVAQAGDPEAMAEGFALAVRSGRLARLAQPVPRRDMAVPSTPSWGQAAM---IRWCSKLPLSSVQDLGRHGHLASGVGTSGAMDQLALMAGNLLLGNAPELAGIEIQMFPARCRFL-QDGRFALTGADCQARLNGRLLPPWWLARARRGDVLEWFPPRIGARAYLCLPGGVDVPPVLGSRSTQLRGAFGGRFLAVDDVVKAGRENDEPADFGVPPQMPQQKGLPAIRVMPAAEYDAFSAAATFWDSEWRLSPQSDRYGCRMTGPSIR-LEQPLEIRSHGIVPGVIQIPPGGQPIIQLRDAQPSGGYPKFGAVIEADLWRLGQTPIGSRLRFVRVDYDQAMYI
M--LKIGDKTFQSRLMLGTGKYPSFEIQKEAVEASGAEILTFAVRRMNIYEPSQPNFLEMLDLSKYTLLPNTAGAKTAEEAVRIAKLAKASGLCDMIKVEVIGDDKTLLPDPIETLKASEMLLEEGFIVLPYTSDDVVLAKKLEELGVHAIMPGASPIGSGQGIVNPLNLSFIIEQANIPVIVDAGIGSPADCALAMEMGADGILLNTAVSGAKDPVKMAKAMKLAIEAGRLGYEAGRIPKKRYAQASSPTEGMLTMKEILLVEKPGLLTTVQDLGRTGYQQYGVVVAGAMDSFSMQIANLLVGNRKDEAVLEATIAGPSLRAV-RDIVIAICGGDLAAKINGKDAPLWKSVLLKKGDQLSFTGLKSGARAYIAIAGGINVPKVMGSKSTYLKAGIGGRALQKGDVIMGSDAVKTTIGRMLPSLIPKYEKHMTIRIVPGPHEEAFTKEDTFFSSVYEVTPQSDRMGYRLKGPKIS-HRKPADILSEAAPLGGIQIPADGQPIILMADRQTTGGYTRIGTVITVDLMYVAQAVPGAKIRFQPVSVQEAYDE
MHQLTIAGKAYRSRLLVGTGKYKDFAETRAAIDASGAEIVTVAIRRTNIQDASQPNLLDAIPPSQFTILPNTAGCYTADDAVRTLRLARELLGHPLCKLEVLGDPTNLFPNMPETLKAAETLVKEGFQVMVYCADDPIQCKMLEEIGCVAVMPLASLIGSGMGIVNPWNLRLIIDNAKVPIIVDAGVGTASDATIAMELGCDGVLMNTAIAHAKNPVLMASAMKKGIEAGREAFLAGRMARKYYADPSSPTSGLISMS-FVEVLDGGLGNSIQDAGRPGYRHMGIASSGFLDPLFARCANALVGNPGGAACLEIRGIGPRLRVGQGPLRLALTGNLTASIVQGQELVAWSTATLDSGDCLTVGPVNGGT-AYLALSGGIAVASELGSRSTYLRAAIGGRLPAAGDCLPCARLGQRYREYQA----PWTHDSGPLHVMLGPQATHFSEAAELLGQPYTVTPESDRMGMRLSGPRLA-HAAAADIVSDAVTPGAIQVPGNGQPIILLADCQTVGGYPKIATVISADLPRLGQCRPGEELRFAAVDLEKSADR
MTNLVIAGRTFRSRLMIGTGKYPDLETMRAAHRASGAEVVTVAVRRVNLADRSAGSLMDYLDLDRMLILPNTAACYTAEEAIRTARLAREILDTPWIKLEVIGDEKTLFPDNAGLIEATRVLAKEGFIVLPYFNDDLVAARRLIDAGAAAIMPLAAPIGSGLGIQNFTTLRILREITDVPIIVDAGVGTASDVAIAMEMGMDGVLLNTAVATAQNPPLMAAAMKHAIEAGRMAYLAGRMPRRLYASASSPLDGLIPMG--IRVLEAGLYTTVQDAGRSGQRRWGIGRGGALDGLAASLLNILLGNPPEAALLEMHFPGPRLRFE-QATVMAIGGADFAPTLDGRPLANWQRYAVQPGQQLAFRQPRRGRWAYLAVAGGLATPRWLGSASMNPFAGLDGRPLRAGDEIPLSPGLPTAAGLALHRTRPETDDTRPLRVLPGAEFHALDPDAALFDEAMTIGADSNRMATRLEGVRLR-LAYPVELVSSAVACGSIQLPPDGRPVVLLADAQTIGGYPRVAHIITADLPDFVQRRPGQPVRFQPTTIVEAPER
MTPLTIAGTTYTSRLIVGTGKYQSYQQNAEAARAAGAEIVTVAVRRVNLTDPDQPLLVDYLSPKEFTFLPNTAGCFTAEEAIRTLRLAREAGGWSLVKLEVLSDKKTLYPDMIETLRALELLKKEGFEVMVYCSDDPVMAKRVEEAGAAAIMPVGAPIGSGLGIQNPVNIRLIVEQSTVPVLVDAGVGTASDATIAMELGCDAVLLNTAIAEAKDPLLMAEAMKHAVIAGRQAYLAGRMEKRRYADPSSPLAGLI-MS-ALTILFGGLQASVQAGPRRGLRHKGVPSAGAADLLSLSLANIAVGNEAMTAGIEITMGGFEARFL-TEAVIALTGAPGAAHLDGTQVPYGEPVRTQAGQVLTIAPPGRGMRTYLALRGGVDVPAILGSPSTYLPGRFGGRALKTDDTLNIGRGSR-RRPRSLAALTPYLEARWTLRAVAGPELSWLSREGRLFGGPFGISAQSDRMGLRLTESRVD-VAETRALASAPVFGGTVQCPADGHPIVLLADGQTTGGYPRIAHVIRADRHRLGQIRPGDTLRFERVSHSQA--F
M--LKIGDYEFSSRLLLGTGKYPNFDVQKKAVEVSKADILTFSVRRMNIFEAGQPNFLEKIDVENYTLLPNTAGAKTAEEAVRTAKLAKASGLCDMIKVEVIGDQKTLLPDPIETLKAAEMLLEEGFIVLPYTSDDVLLAKRLEELGCHAIMPGASPIGSGQGIVNPLNLHFIIEQSTVPVIVDAGIGTPSDAAIAMEMGADGVLLNTAVSSAGDPVKMAEAMKMAIEAGRLGYEAGRIPKKSYATASSPTEGLSEMA--LRIIEEGLQTSIQDTGRYGFQSAGFSVSGAMDIWSAALANIAVNNDPSQAVLEMSYVGPSITFE-ADTVIALAGADMAAKINGKPIQLGKPVSVKNADTLQLRTARRGLHCYLAVKGGFNIPDFLGSKSASLKDQLGCGKLQAGDTIPISFSTKASVSWRLPKLF--SGKQTTIRFLEGRQYHWFTRHSDFTSTVYTSTPQSNRMGYRLQGTPLK-VQTEGDLVTEAAGFGTIQVPPDGQPIILMAESQPTGGYPKIGQVIHSDLPALSQIRPGQPIVFQMTTVDNAWET
MTLFQIAGKTYGSRLLVGTGKYKDFAETRAAIDASGAEIVTVAIRRVNIQTAGEPSLLDYLPPSEFTYLPNTAGCYSADDAIRTLRLARELLDHKLVKLEVLGDPQTLYPNVRETLKAAEVLVKEGFDVMVYTSDDPIVARELEQIGCCAIMPLASLIGSGMGILNPWNLRLIIEQSKVPVLVDAGVGTASDATIGMELGCDGVLMNTAIAGARDPIRMAHAMKLAVEAGREAFLAGRMPKKLYGDPSSPLAGLIKMT--VTILKPGPLSSVQDAGRPGHGGIGLPAGGACDALALQLGNLLVGNDQGAAGIEISLGGLQLRFD-RACSFALTGALADATLDGVPVGCWRRLHAQAGQVLAVGYAVLGARLLLCVAGGIEVPVVMGSRATALQSAIGGRALAAGDVLPLGEARMLVSEPAIPPG-----RGDTLRVLPGPEWPLLERSHQLLHAPWRLTPDSNRMGAKLAGPPLT-HG-LGALPSHAVQPGVVQLPQAGQPILLLADAQVTGGYAKPLVVIQADLWRAAQFRPGESLHFAEVSAKDAPQR
MSPLVIAGKTYSSRLLVGTGKYKDFTETRAAVDASGAQIVTVAIRRMNIQDPGQPSLLDALPPAQYTYLPNTAGCYTADDAIRTLRLARELLGHSLVKLEVLGDPQTLFPNMPETLKAAEVLVKDGFQVMVYCTDDPVQAKLLEGIGCVAVMPLASLIGSGMGILNPWNLKLIIEAAKVPVLVDAGVGTASDAAIAMELGCDGVLMNTAIANATNPVLMAGAMKKAVEAGREAFRAGRMPKKLYASPSSPTGGMISMAQVIEILDCPMPVTVQDAGRPGYRHLGVPLSGALDAEWLALANALVGNPLTTAALEMRLLGPRLRAV-NPVSFAIAGQ-CEAYIDARDARSWNSHYLATGETLVVGKVHSGV-AYLAIAGGLGLPPVLGSRSTYARAGLGGRALQAGDLLAVGAGGTP-LLLRL---QPPQVAGGPLRVVPGPQREYFTDATRLLNEEFTVSREADRMGLRLDGARLD-HAYGADIVSDAVTPGVIQVPGDGRPIILLADCQTVGGYPKIAAVIGADLPRLGQALPGQILRFVEVSMAQAQAN
MTLFQIAGKTYNSRLLVGTGKYKDFAETRAAIDASGAEIVTVAIRRVNIQNAGEPSLLDYLPPSEFTYLPNTAGCYSADDAIRTLRLARELLDHKLVKLEVLGDPNTLYPNVRETLTAAEVLVKEGFDVMVYTSDDPIIARELEQIGCCAIMPLASLIGSGMGILNPWNLRLIIEQSNVPVLVDAGVGTASDATVGMELGCDGVLMNTAIAAARDPVRMAHAMKLAVDAGREAFLAGRMPKKLYADPSSPLFGMIKMT--LTVLKPGPLTSVQDLGHGGYAALGVPHGGACDALSLRLANLVAGNDEGAAGLEITLGGVALRFE-SATTFAWAGAAMPVTLDGIALNPAHRYTAGAGAVLRFGFVVRGARAYLALAGGVAVAPVLGSRSTGLIAGMGGRALRRDDVIECGDAGP-VPGVAIQAE-----RGEHLRVLAGPDWSQLGHERQLLTTPWQVSPASNRMGMRLTGETLE-LD-APSLDSHAVMPGCVQLPPSGEPIVLLADAQTTGGYLRPLVVIQADLWRAGQFKPGDTLRFVEVDHRAAGTA
M-PLVIAGKTFRSRLMVGTGKYPDAETMRRAIEASGAEIVTVALRRIDLDAP-KRSILDDLDWSRYQILPNTAGCRTAEEAIRVARLARAMGLSDWIKVEVVPDPKYLLPDPIGTYEACKVLVDEGFVVLPYIPADPELAKRLEALGCATVMPLAAPIGTGQGFAVLEPIRIIVEQVNVPVVVDAGLGAPSEAALAMEIGCDAVLVNTAIAKAQNPVLMAEAFRLGVEAGRKAFRAGRIPKLPYASASSPLEGVVSMS--LLVLAIGGASTLQDGGRYGWRHYGVPRGGACDRHSIGLANALCGNDPSATALEMLGLGGRFRAQ-SRVRVAWAGCIARVSAASRDFENGGSATLEPGRPARGRPFRHGNALYLATPGGWIGRRVLGSVS--------GLQVARGQTLGPKVETPESRARTILDE-PS-SAPGPIRCLPTPEALPL---EALRQGSFSVRSDSDRRGIRLRGPAVP---GFAERSSTPVCEGCVQLTASGELLVIGPDGPTLGGYPRVAVVCGADLDRIGQSAPGSEVEFEFIDLDAASSI
MSTLTIADRTFTSRLFVGTGKYPSHPVMAQCHAASGAEVVTVAVRRVDLSDKSGTSLMDYIA-PSLFILPNTAACYTAADAIRTARLGREAGLSNWVKLEVIGDEVTLLPDNEALIEATRVLVKEGFVVLPYTTDDPVACRKLEDAGAAAVMPLGAPIGSGLGIQNQNNISIIKEFARVPVVVDAGVGTASDVAIAMELGADAVLLNTAIAAAGQPVLMAEAMKHAVAAGRLAFLAGRMPKRRYGSASSPLTGTIAMSPGLTLVRAGLHTTVQDAGRWGHQHLGVPVGGALDLDALRRANTLVGNAPGEAALEVTLVGCALRAE-VPMHAAVTGATFDLDVHGRPMAADSAIALAAGDLLTLGERRGGARACVAVRGGIDTPLVLGSRSAWPLDTRR--ALTDGSRLAIGSRVAG----PVPGRLPGSPRTNVLRVVAGPD-APVAADVIMCTNTYMITAGASRMAYPLDGAPMH-L-LMPDRPSSGTVTGAIQVLPSGLPMLLMAERQTTGGYPVVAIVITADVGQAAQLAPADDVRFELVSHADA--A
MERIAVGRYSFRSRLFVGTGKYRDAQETREALAASGAEVVTLAVRRVDLGAAGEGSIVGHLVSSGYAILPNTAGCYSTEDALRTARLAREMLGTDLVKLEVIGDPKTLFPDVVATLEAARVLVKEGFTVLPYITDDPISCKKLEDIGCAAVMPLAAPIGSGLGIRNPYNLEIILEHAKVPVIVDAGVGTASDAAIAMEMGCHGVLMNTAIAGAREPVRMARAMKLAVEAGRDAYLAGRIPKRLYATASSPLEGVISM---IEIERVVGLAFVQDGGRPGRLREGVPRGGALIASALSAANRALGNPGDAAGIERY-GAMTLVAR-GDVMLADDDA--------------RVWTLRDGERVELAWDGARRARFVALRGGIDVPRVLGGRGTLVAARIGGRSLRRGDVLRAESEPMT------VRARPWLAHEGPIRIVAGPDLAAYAPRDVLTSRAWRLSTRSDRTGTRLEGATVPWREGAPSARTTPMIAGAIELPPGGEPIVLGVDHPTTGGYPVVAVIARVDLDRFHAIPLGRDVRFAAITIDHAGTT
MNTLDIAGRRYNSRLLVGTGKYKDFEETRLAIDASGAQIVTVAIRRTNIQNANEPNLLDFLPPSKFTILPNTAGCFSADEAVRTLRLARELLGHDLVKLEVLGNKDNLFPNMPETLEAARTLVKDGFKVMVYCTDDPIQCRMLEDIGCVAVMPLASLIGSGMGILNPWNLRLIIDQASVPVLVDAGVGTASDAAVAMELGCDAILMNTAIAGARNPILMASAMKKAVEAGRDAFLAGRVPRKLYADPSSPSEGLLKMS--ILVVKPGMLSSFQDLGRTGYQHLGVPVGGAMDSRAHRLANLLVGNDENEATLEITLTGPTLRFD-APACIAICGAQLNPTLNKEPIPNNRPLIVRRGDVLAFGARAAGLRAYIAWHGGMALPPIMASRSTYLRGGFGGRALRKDDTLTLNADLQD----KILPAILGMNPRPAIRAVRGAHAALFTDDQDFFSGEYQISPQSERMGYRLQGAQLK-LLSATQLLSEATSFGSVQVPADGNPIILMADRQTTGGYAKIAHIAAVDLPFIAQSMPGEMLRFMEVSLEQALFA
M-PLIIAGREYGSRLLVGTGKYRDFAQTAEALDAAGTEIVTVAIRRVNLQNPDQPNLLDALPKGRYTLLPNTAGCYTADDAVRTLRLARELLDHRLVKLEVLGDPTSLFPHVTETLKAAEILVKEGFDVMVYTSDDPIVARQLEDIGCCAIMPLASLIGSGMGILNPWNLQLILEHSKVPVLVDAGVGTASDAAIAMELGCHGVLMNTAIAGAQDPIRMARAMRLGVEAGREAYLAGRMPKKLYGSPSSPSSGLIKM---LEILRPGVQTSVQDRGRQGLRHLGIARSGALDMPALYRANCLVGNSPEAAGLEIVLGPVSLRLG-RDAWLALSGADFHPELDGQPIGTGWRTPAKAGQILTLTGCEYGMRTYLAIDGGIVVPEALGACATDLQAGFGGRALQAGDCLPLGAPHTLSGQPGCSPD-----WTPLLRALPGPDYTSFSPSAAFWQRQWTVTPQGNRMGMRLRGTPLL-RHQPIELLSHAVLPGVVQVPPDGQPIILMADAQTTGGYPCIASVIQADQWKLAQARPGARLRFVPCTTSEAAQG
MTPFILAGTSYQSRLLVGTGKYKDFDETRQAIEASGAEIVTVAIRRTNIQNANEPNLLDYLPPSKYTLLPNTAGCYTAEDAVRTLRLARELLGHKLVKLEVLGDSGNLFPNMPETLKAAKTLVDEGFDVMVYCADDPIQARMLEDIGCVAIMPLASLIGSGMGIINPWNLRLIIDQSKVPVLVDAGVGTASDAAIAMELGCDGVLMNTAIAGARQPVMMASAMNLAVQAGRQAYLAGRVPRKYYADPSSPTEGLITMT--VHILKPGMMSSLQDRGRYGHQHLGVSPSGAMDERAHRLAHLLAGNTQDLASLEITVQGPSLRFD-EAALFVLTGADMNASLDGQPVAVLRPTLARAGQALTMQSAKQGARSYLSVYGGFQVESLLGSQSTHMRVGLGGRALKKGDQIALARPLPN----RIMPAALALAPRERLRVML-DQADLFTDEELFQGQSYRISPASERMGYRLEGQPLQ-RKSPKELLSAPTCFGTIQVPNDGQPIVLMADRQTTGGYPRIGQVISVDLAQVAQRLPGQNLGFEVVTVEQACVT
MSKLTIAGREFASRLIVGTGKYRSFQEMQRCHEASGADMVTVAVRRVNLTDRTKESLIDYIDRSKIFILPNTAGCYTADDAVRTAMLGREVGLSNWVKLEVIGDEKTLFPDNAGLLEATRILVKEGFAVLPYTNDDIVNARRLIEAGAAAVMPLAAPIGSGLGIQNPTNLRIFREITEVPVIVDAGVGTASDAAIAMELGADGVLMNTAIAAAEDAVKMARAMKLGVECGRLAFESGRMAKKLYASASSPLTGVVA---------------MQDPGRFGFAQYGISASGAADPLALRAANLLVGNAENAPALEMTLTGGEFAFE-GNAVVALSGAEFGA-----NIPSWHAIEVRSGFVLRCGAARNGARCYLAVRGGLDVPLVMGSASVHVMTGVGGRPLRKGDRVAIGNAAVR--GPRKARGTPAYSATACLRATAGPQAHWFG--EELYASAYMVSEESNRMGIRLKGPALK-S-PGGGMITEGVPLGAVQAPPDGQPIVLFVEHQTTGGYPKPANVISADFWRLGQLRPRDEVRFERITLEGA---
MTTWTVAGRTFTSRLIVGTGKYKDFAQNAAAVAASGAEIVTVAVRRVNVSDPKAPMLTDFIDPKKITYLPNTAGCFTADDAIRTLRLAREAGGWDLVKLEVLGEARTLYPDMRETLKATEILAKEGFAPMVYCVDDPIAAKQLEECGAVAVMPLGAPIGSGLGIQNKVTIRLIVEGAKVPVLVDAGVGTASEAAVAMELGCDGVLMNTAIAEARDPIRMARAMKLAVAAGRDAYLAGRMQIRRYADPSSPLAGLI-MQ-RIIFEAAGPLTTIQDSGRTGVMRYGVPPSGPVDRLAFAAAMAVTGMP-DGWAFELSHGGCTIACHEGEIGFALCGGGFLADIDGDEARAWRQDTLRAGQRLRIRA-GPGNWTYLAFAGSHAAPRWLGSSATHASSGLGGSAITAGAAFDFTATRP-LEPRALPPP----ALQGSIAVVLGPQDRHFPPDANLATGSFTASARFDRMGRVLGGPPLK--PTSISMPSEPALRGCLQADGEGGLTVLLADHQTTSGYPKIATVIGSNVDRVAQLPSGEPIRFEVIDPREAKLS
M-PLVIAGRSFQSRLLLGTGKFSSSEAMKRAIEASGSEVVTVALRRVELENP-QDSILSAIDTSRYLLLPNTSGARDALEAVRLARLARAAGCEPWVKLEVTPDPHYLLPDPVETLKAAEILIKEGFIVLPYINADPILAKRLEDLGAATVMPLGSPIGSNRGIRTRDSIAIIIEKANVPVVVDAGLGAPSHAAEAMEMGADAVLVNTAIAVAGDPEAMAKAFRKGVEAGREAYLAGLGSTRATAEASSPLTGFLRMR-AIGIIEAGPPATIQDLGRFGFRDRGVPVSGAMDRQALVVGNLLVGNDPGAAAIEITLGGFMAEFL-CDAHFAVTGADHAPTLNGVPVSSWTCHAAGRGDSLHLDYARSGLRSCLAVSGGVAVPEIMGSRSTYLRGGFGGRPLRKGDILPLGNVVG-KPIFAFSGLIPPYSDRPTVRIIPGPQDDRVTEEQSFLCGLYEVTVRSDRMGIGLSGPPIG-LARGADIISDGTCAGAIQVSGNRQPTILAADCQTTGGYVKIATVISTDLPLLAQLSVGAGIRFTAVGLIEAIAT
M-QLVIAGKAYNSRLLVGTGKYRDFEQTAQALDASGCDIVTVAIRRVNLQNAGEPNLLDFLPRNRYTLLPNTAGCYSAEDAIRTLRLARELLDHRLVKLEVLGDSGNLFPNVKETLKAAEVLVAEGFDVMVYTSDDPIIARELEQIGCCAIMPLASLIGSGMGILNPWNLKLIIEQSSVPVLVDAGVGTASDAAIAMELGCDGVLMNTAIAAAGNPVLMAHAMKLAVEAGRAAYCAERMPKRFYAVPSSPSEGVIPMH--IKVIKPGLATSVQDAGRNGHYHLGIPPSGALDQYSFRAANLLLGNPETTAVLECTLLGPQLQFG-VDCRIAVCGADMLPLINGQPKATHQVLSIAAGDMLDFRPATAGVRAYLAVSGGIDVPEVLGSRSTYTLGTLGGRCLQAGDMLMLGRSTAEPAGRNLPALRRPLPRQATVRVLPGLYDHRLTAQERFYQETWTVASESDRIGYRLKGGSLQ-FRDPSNIVDAGYPVGSIQIPAGKEPIILLRDAVSGGGYAMLGTVISADLDVVGQLPPNQRLAFSAVDMAEA--G
MSTLRIGNHVFHSRLFTGTGKYADFPTMKEALLASGSEIVTVAVRRLDLSAKGEESLLHWIP-EGMKLLPNTAGCFTADDAIRTCRLARELWGSDLVKLEVLADQKTLLPDVVETLKAAEVLVKEGFTVLPYTTDDAVVARKLEDVGCAAVMPLGAPIGSGLGVRNPYNLMILREQVKVPVLVDAGVGTASDVAIAMELGCDAVLLNTAIACAKEPVRMARAMKAACEAGRDAYLAGRIPKKLYGSASSPIEGTIRMSGHLEIVSVSGLATVQDAGRLGFMDQGVPPGGALCTERLARANRAVGNAPGAAVIEAF----------GPLVVTARGGPLTLFANG------SVVRMKADEEVRLGKPPGERIIHVAVAGGFDVPVHLGGRGTLLVARLGGRALRRGDRLPIGAADR-----LAAEVLPEPPHEGSIRVIVGPD--HFSAEEVLQRATFLVSPSSDRVGMRLDGPPIP-RTGGDEGRSLPMVRGAIQVPASGAPIVLGPDHPTTGGYPVIATVIRADLGRIEGRPARTEVRFSVVTLEQSFGC
M-PLVIAGQHYHSRLLVGTGKYRDLNETAAAIEASGADIVTVAVRRTNIQNPDEPNLLDAVSPERYTILPNTAGCFDAKSAVRTCQLARELMGHDLVKLEVLGDQKTLYPNMSETLIAAEQLINDGFKVMVYCNDDPIAAKRLEQMGCVAIMPLGSLIGSGLGILNPHNIGLIIEEAQVPVLVDAGVGTASDAAVAMEMGCDGVLMNTAIAHARQPLGMASAMKKAVEAGREAYLAGRMPKKALASPSSPTDGLIRMG--MIVKRPGILALLQDAGRRGVMHYGLANGGVMDRHAWAWANHLLGNSWGAPAIEVALGGLVLEVK-ACTAIAVCGADLSLQLNGEPLPLWRVHRVEPGDELSFGHPRQGMRAYLAVSGGFQVSPSLGSCATVMREGTGGQRLQAGDILPFVAQSPSLLARRVDRWIPDYQADLTLDVVLGAQVDAFPAEAQFFDQSWTVSTSSDRMGARLEGGAIK--GLSQRMISEGIGLGAIQVPADGQPIILLNDRQTVGGYPKLGAVTPRALDLLAQCQFGRPVSFVPTALHDALSM
MSPFTLAGRTYQSRLLVGTGKYKDLEETRLAIEASGAEIVTVAVRRTNIQNPGEPNLLDVISPDKYTILPNTAGCYDAVEAVRTCRLARELLGHKLVKLEVLADQKTLFPNVIETLKAAEVLVKDGFDVMVYTSDDPIIARELAAMGCIAVMPLAGLIGTGLGICNPYNLRIILEEATVPVLVDAGVGTASDATIAMELGCEAVLMNSAIAHAQNPILMGEAMKHAIIAGRMAYLAGRMPKKLYASASSPLDGLIK----------------QDAGRFGVRHLGVSQSGALDWISMYWANWLLGNALDAVVVEITLGNFDLRCE-QDGCLALAGADLGATLDGEPLLPWRTFGVRRGQQLRFAQPRHGARAYLAAPGGFGASAVLGSCSSMAREQLGGKPLAVGDRLQWSNSLPA--PRPMAHLIPQFAPSPRLELVMGAQIGDFSGQFDVFNSAWKIDTRADRMGMRLLGPRLQ--ARRSTTISEGIPLGAVQVPPDGQPIILLNDRQTIGGYPRLGALTPQAVARLAQCLPGEELQLAPVLQETASRD
MDGLTIAGKTYRSRLLVGSGKYRDLEQTRAATEASGAEIITVAIRRVNIQDPKAPNLLDVVPPSRYTILPNTAGCYTAADAIYTLQLGRELLGHKLAKLEVLGDERTLFPNMPETLKAAEALVKDGFDVMVYCSDDPIQARLLEEIGCVAVMPLASLIGSGMGILNPWNLSLIIEQAKVPVLVDAGVGTASDAAIAMELGCDGVLMNTAIAGAQDPIRMARAMRLAIEAGREAFLAGRIPKRFAASPSSPMAGRLKM---IKILRAGRINSVQDMGRSGFRHLGICQSGALDRTALAIANLLVGNPSDAAAIEFTLGPCELAFT-ADGRIALGGADFAATLDDKPLPSWWSVRVCAGQILRLNAARHGMRAYLAIAGGIDAGLQLGSRATDLQAGFGGCALTEGDSLPAGAPDDPAASFGVPPS---DAETLAIRVIPGPEYELFTQAKTFWNSSWTLTPQSNRMGFRLSGPELK-IKKGSDLLSHGVLPGVIQVPPAGQPIVLMADAQTTGGYPKIGVVISADLARLAQLRFNRTIQFVECDVVQAPAQ
MNSFTLAGRRYTSRLLVGTGKYKDFEETRLAIEASGAQIVTVAIRRTNIQNAGEPNLLDFLPPSKFTILPNTAGCYSADDAVRTLRLARELLGHDLVKLEVLGDKDNLFPNMPATLDAAKTLVKEGFKVMVYCTDDPIQCRMLEDIGCVAIMPLASLIGSGMGILNPWNLRLIIDQARVPVLVDAGVGTASDAAVAMELGCDAILMNTAIAGAKNPVLMAGAMNKAVQAGREAFLAGRVPRKFYADPSSPTEGLIAMS--ITVIKPGLLSSFQDLGRVGYQHLGVSVGGAMDSRAHRLANLLAGNPEDEATLEITLAGPTLRFD-APGCIAISGAQLSPTLNQAPVPNNRPLVVRAGDVLAFGPRTAGLRAYIAWNGGIDLPTVLSSRSTYLRGGFGGRALRKGDVLAMRRQPDS----KVLPAILGLAPRTAIRAMRGAHTGLFTESAGFFADDYRISPQSERMGYRLEGARLS-LKSATQLLSEATSFGSIQVPPDGKPIVLMADRQTTGGYAKIAHVATVDLPVIAQCMPGETLRFVETTLDHAFEG
M-GLQIAGVELGSRLILGTGGAPSLHVVDETLRASGTELCTVAMRRVDATT--TGTILDVIDRQGVRILPNTAGCRTAREAVRTAELAREALETDWVKLEVVADEHTLLPDPIELLDAAQILVAQGFTVFPYTNDDPVLARRLQQAGCAAVMPLGSPIGTGLGIGNPHNIELIVSEAQVPVILDAGIGTASDAALAMELGCDGVLLASAVTRAQDPVAMAEAMKLAVQAGRLAHRAGRIPQRFHARASSPTEGMALM---IEVLATGPAASVQDGGRPGWAALGVPHSGAFDAAALRLANRLVGNDPGAAGIEIVLGGLAVRTD-RAVTLALTGAPCPGAAWG------VAVTLPAGGWLRLGTPATGLRSYLALRGGVAVDPVLGSASTDTLSGLGPPVLRAGDRIATGRELGPVSGAESAPGR---LAPATLAVRPGPRDDWFTPARALVTTTWRVRAESDRVGVRLDGPPLE-RARDDELPSEAVLPGAVQVPGDGRPLVFGPDAPVTGGYPVIGVI--ADLGAVAQLRPGDPVRLRWCRDSAGRAT
MKPLIIAGRAFGSRLLLGTGKFSSPGVMKSALKASGTEIVTVALRRVELDNA-QDSILSAVDASRYLLLPNTSGARNAEEAVRLARLARAAGCEPWVKLEITPDPHYLLPDPIETLKAAEILVREGFTVLPYINADPVLAKRLEEAGTATVMPLGSPIGSNRGVKTRELIEIIIEKSNVPVVVDAGLGAPSHAAEAMEMGADAVLVNTAVAVAGDPIAMARAFKKGVEAGREAFLAGLGSPRKAAEASSPLTGFLRMM-LFAVRNPGPMTTVQDLGRLAFLDRGVPLSGALDPFACRVANLLVGNPEDAAVLEITVMGPTIEVL-TPADIALTGADMGMTINQAPIRAWRTVRANPGEVIRIPRAASGCRAYLAVTGGIDVPLMMGSRSTFVRAKIGGRGLIKGDILHRRAGSLLTRPRELDEWIPRYAREIALRAVPGPQDDAFR-EDAFFGASYEVTQQADRMGCRLRGPAVH-RESPESIVTEPTMPGNVQVPADGQPIILLVE-QTSGGYAKIATVITADLPNVAQAMPGNIVLFERVTLEDAYGL
MTPLVIDGVSFGSRLITGTGGAPSMEVLEEALVTSGTELTTVAMRRVTPGA--QGSVWDVLTRNKIRPLPNTAGCFTAADAVRTARLGREALGTDWVKLEVVADEHTLLPDPVELLDAAERLVDEGFTVLPYTNDDPVLARRLERLGCAAVMPLAAPIGSGLGIRNPHNLELIVEQAGVPVIVDAGIGTASDAALAMELGCDAVLLATAVTRAQDPVRMAAAMRDAVRAGRAARRAGRIPVRRHAQASSPAV---DMSRALEVLAAGPMTTVQDTGRFGHAGLGVGRSGAADAASHALANRLLANPRDAATLETTLGGLRVRAR-GPVTVAVTGAEAPLRVDGRGAAANTVLHLPDGAELAMGVPERGLRSYLGVRGGVDVPPVLGSRSTDVLAGLGPDLPVPGALLPVGPAPAAPPNTDHAPTAPVGGPEAVLRVVLGPRDDWFTERDTLLSGRYEVTPRSDRVGARLSGPVLE-RARTGELPSEGMVAGSVQVPPGGEPVLFLADHPVTGGYPVVAVVCSEDLPGAAQARPGTRVRFTL---------
MAPLVIAGTELGSRLIMGTGGVPSMRVLREALTASGTELTTVAMRRVDPSA--RGSVLDVLNDCGIRVLPNTAGCFTAGEAVLTAKLAREALGTAWVKLEVIADEHTLLPDPIELVEAAEQLVADGFTVLPYTNDDPVLAQRLERIGCAAVMPLGSPIGSGLGIRNPHNIELIVERAGVPVILDAGLGTASDAALAMELGCDAVLLATAVTRARHPDRMAAAMRHAVEAGRLARLAGRIPKRRYAQASSPFEGLSSM---ISVVTPGLHTTIQDLGRPGHFAMGLPPSGALDQFSHRCANLLVGNSAGAATLESTMTGPALHFK-EASLIAVTGGDVDISIDDHPVEAWTSHAVSPEQVVRIGILRTGARAYLAIRGGIDSPPFLESRSTYTSSRIGGEPLKAGDILRSGRETSARIGASIRRLRPALSAQTGVRVVEGLCNYRFTREHEFFTETFTVTSVSDRTGYRLDGPRLS-FVNPSNVVDLGYPVGSIQAPNGDQAICLMRDAVTGGGYATLGTVISSDIDRLAQLKAPDLIRFESVDLDAAFMF
MNGLTIAGTTYGSRLLVGSGKYRDLEQTRAATIASGAEIITVAIRRVNIQDPNAPSLLDAVPPSQFTILPNTAGCYNAEDAIYTLQLARELLGRQLVKLEVLGDEKTLFPNMPETLKAAEVLVKDGFDVMVYCSDDPIQARMLEDLGVAAVMPLASLIGSGMGILNPWNLSLIIEQARVPVLVDAGVGTASDAAIAMELGCDGVLMNSAIAAARDPVRMAHAMKLAVQAGREAFLAGRMARKFSASPSSPMAGRVAM---IEILATGALSTVQDLGREGSLRFGVGTSGAMDDLALAIGNILLGNDGNAAAIEVPILPFKLRFL-DDTDFALTGANCDARLDAQEIPPWWCLHASKGQVLTLGVPQSDARAYLCLAGGIDVAEVLGSRSTQMRGNFGGRPLKKGDLLRSVARAPGLHGFGVPPALPLGATATAVRVLPAGEYESYTDAEQFWQACWQVTPQSDRYGYRLKGPVLA-ARSVIEKRSHGIVPGVIQVPQSGQPIIQLRDAQPSGGYPKIGTVIEADLWRLGQTRIGESIRFLQVSYQEAAHS
MSPFTLAGRTYQSRLLLGTGKYRDFAETAAAVEASGAQIVTVALRRSNIQNPDEPNLLDVISPERYCILPNTAGCFSALEAVRTCRLARELLGQQLVKLEVLADTKTLFPNVVETLKAAETLVTEGFQVMAYTSDDPIVARQLAEMGCVAVMPLAGLIGSGLGICNPWNLRIILEEAKVPVLVDAGVGTASDAVIAMELGCDAVLMNSAVANAQNPLLMASAMKHAVEAGRLAYLAGRMPKKRYASASSPIDGLIAMA--IKVLHHGLATTVQDLGRPGYFHLGIPVGGAMDRFAMRAANLLVGNDEGAAGLEAVFIGPQLEFT-EDALVAVTGADMPVKVDGTPQPGWTAFKVKAGQVLTFDFLKSGARICIAVSGGIDVPEALGSRSTYPIGALGGRPLAVGDELPIGKGRLDTEGASLHEYMRAAGSPVVLRVVPGLYWHRVTEAENFFADEWKVANEADRMGYRFKGGRLD-FVDPSNIVDSCYPYGSIQVPGGTEPIILHRDAVSGGGYFTLGAVISADMDLIGQMQPNTPTRFVKVNMQEA--A
MTRLVIAGEEFGSRLIMGTGGAPSLQVLEEALLASGTEMTTVAMRRVDPTS--TGSVWDVLRRNRIRALPNTAGCFTATDAVRTARLAREALETNWVKLEVVADEHTLLPDPVELLDAAERLVDEGFVVLPYTNDDPVLARRLEQVGCAAVMPLGAPIGSGLGIRNPHNIELIVEQAGVPVILDAGIGTASEAASAMELGCDAVLLATAVTRAQEPVLMASAMRDAVTAGRLARRAGRIPVRRYAHASSPAV---DMR-ALEVLDTGILTTVQDTGRFGHASLGVGASGAADRDAYALANRLLANDDGAAALEVTFGGLRARAH-GDLTVAVTGAPCPVTVDGRGAAPDSVLYLPDGAELRLGPPRTGLRSYVAVRGGIDVEPVLGSRSTDILAGLGPQVPGPGTLLPIGAAPRAFPVVDLAPTAPLPETEVSLRVVPGPRDDWFTPETTLLSSPYEVTGRSDRIGARLSGPPLR-RARTGELPSEGIVAGALQIPPDGDPVLFLADHPVTGGYPVIAVVVSADLPRAAQARPGTRLRFHT---------
M--------SFKSRLLVGTGKYKDLQETGEAIETSGAQIVTVAVRRTNIQNPDEPNLLDVISPDKYTLLPNTAGCFNAKDAVRTCKLARELLGHDLVKLEVLGDQKTLYPNVTETLIAARELIDDGFKVMVYTSDDPIIAKELEDMGCVAVMPLGSLIGSGLGIRNPYNIKLILENANVPIIVDAGVGTASDAAIAMELGCDGVLMNTAIAAAGNPVLMASAMRKAIEAGRESYLAGRMPRKLYASASSPIDGTFFMA--FKVINPGLMTVTEDFGRFGYQHIGVTTGGPMDEHAFLWANRLLGNSFDSAQLEITIGQLSLEVQ-QPTTIAITGGDLGASINGKRIKPWFSYPVDSGDLIAFNTAVNGLRAYLAVKGGFDFPQQLGSASTVSREKIGGKKLAPGDLLNYKPTHP-LPHTSVSQFIPDYQAPITLGVIPGYQCDSFSKASKFFSSEYEVSADIDRMGYRLSGEPVH--SSLDGIISEGISYGAIQIPKDGQPIILLRDRQTIGGYPKIGCVTSLDAARISQRGPGTKVRFALKDIHEAPVN
MVSWTVAGQTFTSRLIVGTGKYKDFAQNAAAVAASGAEIVTVAVRRVNVSDRNAPMLTDFIDPKKITYLPNTAGCFDAESAIRTLRLAREAGGWELVKLEVLGEAKTLYPDMVETLRATEILANEGFKPMVYCVDDPIATKRLENAGAVAIMPLGAPIGSGLGIQNRVTIRLIVEGAGVPVLVDAGVGTASDAAVAMELGCDGVLMNTAIAEAKDPLMMAAAMKAAVESGRLAYRAGRMGQRRYADPSSPLAGLI-MSARLRIETAGPLTSVQDAGRPGWRRFGVPPSGPVDRRAFAAALAATG--GKEVGIEVSLGGLSFTCEGGPVAMAITGAA-VASVNGVEVGGWCVVTLQPGARCRVRE-SGGNWGYLAFAGEMDGAAWLGSRSTHLIAGLGAGRLEAGAAVSIADARD-RASVSIPP--PEAEPVAVARVVLGPQQRFFADEARLTGEPFAASARFDRMGMVLDGPALT-PL-RVDMPSEPAVRGALQVDGDGRVSLLTADHQTTGGYPRIGAVVEPDIDRVAQLPAAAALRFAVVDAGAAVAP
M-KLSIGGHFFTSRLFTGTGKFAASEWIPRMLGASGSEMITVALRRIDQGGT-TENILDFIP-EGVVLLPNTSGARTAEEAVRIARIAKAAGCGNFIKIEVITDMKYLMPDNYETLKATEILAREDFIVLPYVLPDLPLAKRLEDAGAAAVMPLGSPIGSNRGLLTRDLIAMLIENCRVPVVVDAGIGRPSQAAEAMEMGADAVLVNTAIATAEDPAMMGRAFGLAVEAGRLGYLARLAGQSKTARASSPLTGFLDM---LHIIKPGIETIVEDPGRLGYLSKGMAASGAMDNMSMQFANLLVGNPITEAGLEIAGGYVEIEFQ-QDTVMSLCGSDMKPTVNGAAIPMWEAVPVNKGDHLNIGVGEFGFRSNLAVAGGFDVPAYLGSKSTCIFGGYGGRKLAAGDLLRTGTPSQSLAGRKLKSYMPEYSRVWELRAVPGPNPDYVTGEDYLYGSEHKIQHTSNRSAYRISPVPYF-FAHPSNIVDHGYAIGTMNLCGN-TPILLIADGPTLGGYINVLQVIYADLWKIGQGTPSDKFAFTLCTREQAITK
MSPLTVAGRTFASRLLVGTGKYRDFDETAAAVEASGAEIVTVAVRRTNMQNPDEPNLLDAVPPSRYTILPNTAGCYTAKDAVRTCKLARELLGHNLVKLEVLGDDGTLYPNVVETLKAAETLVNDGFDVMVYTSDDPIVAKELERLGCCAVMPLGSLIGSGHGLLNPTSLAIILDNAEVPILVDAGIGTPSDAALAMEMGCAGVLINSAIAHARQPVRMASAMKLAVEAGREAYLAERMPRRASASPSSPFAGRIAMK-GLVVERAGPLALIQDGGRFGVRHLGVTQGGAADWVSLGWANWLLGNAPQAAGLEITVGGLTLCAE-TSATLALTGADLGATLDETPLAPGASFTIAPGQRLAFERPRAGLRAYLAFPGGLEAPSVLGSVASTVREGLGGGTLGEGDRLVWSGHGEP--GRRLDDASTLPGENPHLALVSGAQIAGFSGTFEAFNAAWTVDQRADRMGVRLTGPELR--YLGAGMVSEGIPLGAVQVPADGQPIILLNDRQTIGGYPRLGALTPLACAQLAQCVPGTQLRLRPVTASQA--R
M--LKIADITFTSRLLTGTGKFSSAKLMQDALHASGSQLVTLAMKRVDLKSG-SDAILAPLRELGVHLLPNTSGAKTAEEAVFAARLAREALGTHWVKLEIHPDMKYLLPDPVETLKAAEQLVKDGFVVLPYCGADPVLCKRLEDAGCAAVMPLGAPIGSNQGLQTRDFLRIIIEQARVPVVVDAGIGAPSHAAEAIELGADAVLVNTAIAVARDPVQMAHAFRLAVDAGAIARQAGLGNRQRIASATSPLTGFLSMQVRINVIRPGLATSVQDGGREGYYHLGIPPSGGLDQYSLRLANLLVGNPAQAAVLEMTLLGPELQFE-GDALVAVCGARMSPLLDGMAMPLDTTFAVRAGQVLRFTPTTAGCRAYLAVAGGIAVPEVLDSRSTYALGALGGRRLAANDVLPVGVPSRQTPEVTVADCLQPLDKQVTLRMVTGLYIHRLTPAEQFFADDWRVGTEADRIGYRLKGGALA-FEDPSNIVDACYPIGSVQVPGGLEPIILLRDAVSGGGYMTLGTVISSDLDIIGQLQPHYGVRFAPVSLEEA--N
MAPFVLGGTTYASRLIMGTGGAAGLDVLERALAASGTELTTVAMRRVDPSV--RGSVLSVLDRLGIRVLPNTAGCFTAGEAVLTARLAREALGTGLVKLEVIADERTLLPDPVELLAAAETLVDDGFTVLPYTNDDPVLARRLEDVGCAAIMPLGSPIGSGLGIRNPHNFQLIVEHARVPVILDAGAGTASDVALAMELGCAGVMLASAVTRAREPVLMAEAMRHAVEAGRLARRAGRIPRRYTAEASSPWEGRAFMTVGLDITRTGWVTTFQDLGRRDTERRGVPTGGAADQHSAAVANILVGNPRGATLVENLGGELAFVPD-ADVLVAVTGAPCRVTIGGAPDGSWSPVVVPAGQEIRVRAMARGARNYLAVSGVLAAKTLLGSAAPDPRMGFTARVLLESGFRGFRHSHFTPPLFRLVPVLPE--GPWVIDVVESYGARSIPG-ELIARSPYTVTTRSNHVGLRLDGAVRH-PDTNAEIVSHGVPIGALQIPHADELIVLGRYRSLTAGYPIVGVASRASLPLLGQAGPGRELRFRWVDRETSIPQ
MEELIIGGRTFRSRLFLGTGKFSDLDVQSRAVEVSGAEVLTFAVRRLNLDRPDEPNFLERLDLQRFTLLPNTAGASDAEEAVRIARLAKASGLCDMIKVEVVGNPKTLLPDPVETLKATEVLVKEGFIVLPYISDDPILAKRLEEVGAAAVMPGAAPIGTGLGILNPYHLSYIVEEAKVPVIVDAGIGSPADVALAMELGADGILLNTAVSGAKDPVLMAEAMRLAVEAGRKGYLAGRVAKKRYASASSPVEGMVRM---IRVIKPGLSTTVQDLGRPGYYSIGLPPSGALDKYSHTVANLLVGNDPSAATLEATYLGPELEFR-ANVRFAVCGADMPAFLNGQPIPLWTAVAARSGDVLSFGMLQKGARSYIAVEGGIGVPPVMGSRSTYALCGIGGRALKAGDMLEKGDLQTRREGVALTKWRPNFAEAAELHVVPGLYVHRLTEEQEFFAAEWTVTPEANRVGYRYKGIRLQ-FVNPSNVVDCGYPIGSIQVPDGVEPIVLLNDAVTGGGYATIGTVISADLDRIAQTRTNQKAKFVEIDLAEA-QS
M--LKIGSYEFMSRLLLGTGKYPDFDVQKEAVEVSGTEILTFSVRRMNVFEPSQPNFLEKLDLNKYILLPNTAGASTAAEAVRIAKLAKASGLCDMIKVEIIGCQKTLLPDPIETLKASEELLKEGFTVLPYTSDDVLLAKRLEELGCHAIMPGASPIGSGQGIINPLNLSFIIEQASVPVIIDAGIGTPSDAAIAMELGADGVLLNTAVSGANDPVKMAKAMKLAIEAGRLGFEAGRIPKKRYATASSPTEGMSSM---LMIDKEGLQTTVQDLGRNGFQKYGVIVSGVMDSYAHRLANILVGNEETKATIEITLMGPHITFL-EDCLFALTGANLSPVIDGVPIKMWRPIFARKGCKLIFGKPVTGCRTYMAVAGGVAVPKVMGSQSTYIRASIGGRALQRGDVIPVNDAPQQQVEWTLSEAIPSYQKDETVRVIEGRQAHLFSKKDDFLNQVFQITSDSDRMGYRLKGTELR-LEVPKELLSEAVSFGSIQVPPDGQPIILMADRQTTGGYPKIGQVAFIDLPKVSQLKPGETIRFEKISLEESEGT
M--LKIADTTFTSHLFTGTGKFASPALMQQALEASGSQLVTMAMKRVDLRRG-GDDILSPLQQLGVRLLPNTSGAKTAEEAIFAAQLAREALGTHWVKLEIHPDVKYLLPDAVETLKAAEILVKQGFVVLPYCSADPVLCKRLEEAGCAAVMPLGAPIGSNQGLQTREFLQIIIEQARIPVVIDAGIGAPSQAAEALEMGADAVLVNTAIAIAGDPVAMATAFRLAVQAGVIARQSGLGGRQQQASASSPLTGFLSM---LKVLRAGMLSTVQDLGRNGYRQQGVSQSGALDAPALRIANLLVGNDENAAGLEITLGQFSAGFH-REGWIALTGAGCHAQLDGKELWTGWCYEVKPGQVLTLKMPTRGMRSYLAVSGGIDVPQVMGSRSTDLKAKFGGRPLQDGDTLPTGDSYPQHKSTGIQLL-----FGNRIRALPGPEYQEFSEKEEFWRAAWQLSPQSNRMGYRLHGHTLK-RETDREMLSHGLLPGVVQVPHGGQPIVLMADAQTTGGYPRIACVIEADLYNLAQIRLGEPVHFIKCTPEDAHGR
M--LQIADKTFSSRLFTGTGKFSSAEKMLAALNESGSQLITMAMKRVDLKSG-NDAILAPLRQLNANLLPNTSGAKTAEEAVFAAKLAREALGTHWVKLEIHPDVRYLLPDPIETLKAAEILVKAGFVVLPYCGADPVLCKRLEEVGCAAVMPLGAPIGSNQGIITREFLQIIIEQAKVPVIVDAGIGAPSHASAAMELGADAVLVNTAIAVARDPVAMAKAFRLAVEAGRIAYQSGLGSPSHHASATSPLTGFLVM---LKIIRAGLQTTVQDQGRHGFRGQGVSLGGALDAPALYAANILVGNKGTDAGLEITLGECSVEFA-RDGWMALTGAGCDAYLDQQRVWTGWNYPVRAGQRLVLHRPKRGMRSYLAVSGGIDVPEVLGSRSTDLTGGFGGRKLKDGDSLPLGDIHFVKKSQGIQLL-----FNNYIRVLPGPEFQEFSPQDFFWRTPWHLSPQSNRMGYRLTGHSLK-RESSREMFAHGLLPGVIQVPHGGQPIVLMADAQTTGGYPRIACVIEADLYHLAQIRLGEPIHFIRCTLAQAQGD
M--LQIADTIFTSRLLTGTGKFATPEIMLAALHASGSQLVTMAMKRVDLKGG-NDALLAPLRQLGIKLLPNTSGAKTADEAVFAAQLAREALGTHWVKLEIHPDMKYLLPDPLETLKAAERLVKDGFVVLPYCGADPVLCKRLEEAGCAAVMPLGSPIGSNQGLQTRDFLRIIIEQARVPVVVDAGIGAPSHATEALEMGADAVLVNTAIAVARDPVKMAQAFRIAVEAGALANQAGLGNKQYIASATSPLTGFLIMN-VMHIERPGFLTTFQDSGRRGFQKYGVPVGGPMDEWAHSVANALVGNAPDAAVLECTLTGPCLRFT-ENTVIALCGARMQVSAAGVALPYDRAILLRRGTLLEVGPRQRGARLYLAVRGAPSMAPVLGSRSTNLRARFGGRALAAGDAVGFASVGDRMVNSSL---LPEPREEMPLRMVCGAHWAAFDAAAALTANDFVMQADSDRQGLRLQGPPLG-LRAPLEVVSEATVFGTVQVPPDGNPIVLMADRQSAGGYPKIATVAGVDLPALAQRVPGEALRFTQIGQDAALRR
M--LTIADKHFDSRLFTGTGKFANNALMQETIAASGSQLVTLALKRVDLSGA-QGDIFTPLNEIGVNLLPNTSGAKTAEEAIYAANLAREALGTNWLKLEIHPDPRYLLPDPIETLKAAEALCADGFVVLPYCHADPVLCKRLEEVGCAAVMPLGAPIGSNQGLKTEAFLKIIIEQANVPVVVDAGIGAPSHAAWAMELGADAVLVNTAMAVAGDPIAMGRAFKYAVEAGRTAYESGLGTVSSQATATSPLTGFLGMT--VKVIKPGLLTTVQDLGRTGAMRFGFARSGAMDPLAAAAANALLGQDIDSPLLECTLIGPVLEFD-CDSIIAISGAQTHATLDGAPIALGAPVSVAAGQRLDLGRTHIGARSYLAFKGGLQLSPLLGSCATQLNVGLGGRALRKEDSLSIRPCRLAQSSWGL------SPGVNTIAVFAGPVSAGFNGEEALLAQPWRVSSASDRMGYRLQGAKVP-SPSGKRLLTEPVIPGTIQLPGNGEPIVLMSDSQPTGGYPKLAQVAAVDLPLLAQLAPGDYCQFITCTLEQAYST
M--LKIADTTFTSRLFTGTGKFATPALMLSALQASGSQLVTMAMKRVDLRGG-NDAILAPLQQLGVKLLPNTSGAKSAGEAIFAARLAREALGTQWIKLEIHPDVKYLLPDPIETLKAAEILVKEGFVVLPYCGADPVLCKRLEEVGCAAVMPLGAPIGSNRGLLSRDFLQIIIEQAKVPVVVDAGIGAPSHALEAIELGADAVLVNTAIAVARDPLQMAQAFRLAVEAGELGHRAGLAGRQPMAAASSPLTAFLRM---IEIEKTTALTSVQDLGRSGCLNYGVGRAGAMDPLALQLGNLLLGNESGAAAIEIPLFPFQVRFL-KDCAFAVTGNDGESLLDGKLLPPWWVAQAVAGQRLTVKASRHSARAYLHLPGGIDVPEVLGSRSTQLRGAFGGRGLQKGDQLSAVEPQRKKTDLGISPWFANGAEVQTIRVLPAGENLAYTEAQRFWQQDWKITPQSNRYGYRLEGKALV-ALETMEMRSHGIVPGVIQVPHNGQPIIQMSDAQPSGGYPKFATVIEADLWLLGQIPPGRSIRFVECNFAQAGHA
MSVFTLGPAAFGSRLIMGTGGAPSLEVLERSLIASGTEMTTVAMRRLDPTV--RGSVLSVLERLSIQVLPNTAGCYTAGEAVLTARLAREALGTDWIKLEVIADERTLLPDPVELLDAAEILVDDGFTVLPYTNDDPVLARKLEDVGCSAIMPLGSPIGSGLGIRNPHNFELIVERAGVPVILDAGAGTASDAAQAMELGCAAVMLASAVTRAQEPELMAAAMRHAVDGGRLAYRAGRIPRRHFAEASSPADGRAFMTGLLHVVRPGALTTVQDAGRPGWAHLGVGRSGALDAPAARLANRLAGNAPGAALLETTVTGCAVRPD-RPVVAVVGGAGCRVTVDGRPVAWGAPVRVPAGAVLDVGPALHGVRGYLAFAGGLEPDPVLGSRSADLLSGIGPAPLSEGDTLPLGEPAGRPPAYGPAPW-PGAPAELVLPLHPGPRDTWFTPAHTLTTAAYRVSPHSNRIGLRTEGPALE-RAREGELPSEGMVLGAIQVPPDGLPVVFLNDHPTTGGYPVVGVVPETALAKAAQAVPGTPVRFVR--------A
MTPWHIGGKTLNSRLLIGSALYPSPQVMQESIRASGAGIVTVSLRRQAAGDAAGQTFWQLIRELDLAILPNTAGCHSAKEAITTAQMAREVFQTNWIKLEVIGDEYNLQPDPFELVKAAEALIQDGFEVFPYTTDDLVLAKRLVEAGCRILMPWGSPIGSGKGLMNPYNLKAIREFPDLQLIVDAGIGKPSDAVQAMELGYDGVLLNSAVALAQQPVKMASAFRSAVEAGRAGYEAGAMPERDFASPSTPVLGTPKMNACFKVLKAGFQASIQDAGRFGYQQFGLATSGALDSVSYDWANKLLGNPENAAVLEIPYGHVSLEVN-APTRIVITGANLGATCNGEPILRYQPLQIHEGDKIDFHQAQDGVRTYLAVDGGFQTEAFWGSRSVNFREGI-GRAIEIGDCLPFTPSTQEKDTPYFQSELLEFGDVVTLRLLPAHQLYEFDETQAFFKQTFEASNEFDRTACRLIAEQIK--PPYTQMVSQGMTPGTVQIPPSGHPIIMLKEHPTIGGYPKIGTIISKDLAKLAQSQPRQRIQFKLV-----LIT
MNTWKVGGREFTSRLLVGTGKYASLDETREAITESGAEIVTVAIRRTNIQNAGEASLLDYIPPNKFTYLPNSAGCYTAKDAVRTLRLGRELLGHNLCKLEVLGDPTNLYPDMEETLIAAKELVADGFDVMVYCSDDPIYARKLEDVGCLAIMPLASLIGSGMGILNPWNINLILEKAQVPVIVDAGVGTASDAAIAMELGCAGVLMNTAIAKAQNPVQMARAMRLATQAGREAFLAGRMPKKFYASPSSPVEGVIKM---LKVVRAQGQGIVSDLGRWGYQHEGVPIGGVLDPFSFGLGNLALGNAVNSACLELM-GQFDFVCA-KPCQVLFANRGAQALLNNKSVLCGQVLTLQEGDVLRTKPPHLGFWNMLCVQGGVDLPEIMDSRSTCLAAGFGGRALQVGDELHFTQQFAPRTGVRLMPLRSGF-VPLVLHFLPGPEFFELSENHLFTRQHFSLGTQSSRMGYRLEASELS-LKQALSLRSHAVHPGLVQLPPSGQLVVLLCEAQVTGGYPRLGSVLSCDLWKLSQLGAGESVSWVLVDQQQADVD
M--LKIGSHTFQSRLLLGTGKFSSLEVQSAAVEASETEVLTFALRRVNLDRPDEPNFLQQLDLNRYRLLPNTAGAKTAEEAVRLARLARATRLCDMVKVEVIGDDETLLPDPVETLKATRQLVEEGFTVLPYTSDDPVLAKRLEEAGAHGIMPGASPIGSGQGILNPLYLKFIIHQTRLPVIVDAGIGSPADAARAMELGAAGVLLNTAVSGADDPVQMARAMKLAVEAGRLGFEAGRIPRKETAAASSPVEGVSRM---ITVIKPGLLTTVQDLGRTGYQQYGMVVAGAMDSYSLQVGNLLVGNRRGEAGLEITWLGPVLRFE-EEAVIALTGADLGPLLDGKPVPLWKSISIGKGQELRFKGPVAGMRTYLCVAGGIRVPTVMGSRSTYLKGRIGGRALQSGDVLETGRSPQPRVGRQPPSMRPRYGKDIRLRVIPGPQAEAFTEEHTFYHADFEVTSRSDRMGYRLDGPVIG-HRAGADIISDAIAPGAVQIPAEGRPIILMADRQTTGGYTKIATVISVDLPRLAQAGPGTRITFHEVGVDEA-SK
M--LKIGPYSFHSRLLLGTGKFPDFDTQKKAVEASETDILTFAVRRMNIFEPDQPNFLEKIDVKKYTLLPNTAGAKTAEEAVRIAKLAKASGLCDMIKVEVIGCDKTLLPDPVETLRASEMLLAEGFIVLPYTSDDVLLAKRLEELGCHAIMPGASPIGTGLGIVNPLNIHYIIEQAKVPVIVDAGIGVPSDAAKAMELGADGVLLNTAVSGAQDAVKMAQAMKHAVWAGRGGFEAGRIPKKLHANASSPLEGMSLMS--VKVIRSGLLASIQDLGRHGFQKHGVIVSGAMDPLSLRLANILAGNKEGEAAIEVTMMGTSLAFE-RDAIIAITGGDLNPVIEGKQVPLWRPLFIEKGSILHFTACRSGCRAYVAVFGGYEVPEVMDSKSTYLRGKVGGRALQVGDVLEFSQADHSAVNWHV----PQHAHQKRIRVMPGPEFDRFSPDAAFFQKSFRVSPQSDRMGYRLSGPLLE-LNEPADLLSEAVAGGTIQVPQDGNPILLMADHQTTGGYPRIAQAASVDLPAVAQLKPGEQIRFKQITWKRAGRR
MMKLIIGGHAFTSRLFTGTGKFAARNWIPKMLAASGSEMITVALRRIDQAGT-PENILEFIP-KDVVLLPNTSGARTAEEAVRIARIAKAAGCGRFIKIEVITDMKYLMPDNAETLKATEILAKEDFIVLPYVLPDLPLAKKLEDAGAAAVMPLGAPIGSNRGLETKPLIALLIENCRVPVVVDAGIGRPSQAAEAMEMGADAVLVNTAIATAEDPALMGRAFALAVAAGRLGYLAKLAGQSVTARASSPLTGFLEMT-AVKVISPGGYTTIQDRGRFGFQNMGIPVSGVLDAFAFTLANLLVGNPDNTPVMELTVMGPSLEIK-KEMDIALTGAKMGLRVNDSPVEQWTSIRVRPGDLVTIGQVQAGCRAYLAFGGGIRVPEIMGSFSTYVGGKIGGRPLQKEDVLETGDFPLLTRVRAIESFIPAYPSEAVIRAIPGPQAEYFD-TKTLFQSEYSVTVKADRMGYRLQGNPIS-IKQPKSIVSEPSMPGSIQIPADEQPIILLVE-QTVGGYAKIATVISSDLPLVAQTTPGDTLWFECVDLKTA-AL
MTPLVIAGEKFHSRLIMGTGGAPSLHVLADALRASGTEMTTVAMRRVDPNA--QGSVWDVLRETGVRPLPNTAGCFTAVDALRTARLGREALETNWVKLEVVADERTLLPDPVETLDAAERLVDEGFVVLAYTNDDPVLARRLAQVGCAAVMPLGAPIGSGMGIRNPHNIELIVEELDVPVILDAGIGTASDAALAMELGCDAVLLATAVTRAQDPVLMAHAMREAVSAGRRARLAGRIPIRRYAHASSPPR---GMP-ALEVLETGVLTTVQDAGRVGHALLGVGRSGAADPVSYALANRLVANPPRAAALEVTFGGLRCRAH-GAMTVAVTGAPGPVSVDGRAAAMNTVIHLRDGSELRIGTPERGLRSYVAVRGGLDTPPVLGSRSTDTLAGLGPQQVTPGTVLPVGPPPQDLPVVDAAPDTVFPRDEVELRVMLGPRDDWFTEDRTLLTSDYVVSSRTDRVGARLLGPPLP-RSRLGELPSEGIVPGALQIPHHGDPVLFLADHPVTGGYPVIAVVVSADLRWAAQARPGTRLRFRAV-------G
M--LEIAGRKFRSRLFTGTGKFASAAVMKAALEASDSEMVTVALRRVNLDDP-ADDIMSHLDRDHFFFLPNTSGARDAAEAVRLARLARAAGGTNWLKLEVTPDPRTLLPDPVETLRATEELVKDGFVVLPYINADPILALRLQDVGAAAVMPLGSPIGTNQGLLTRFQVAIIIEQARVPVVVDAGLGAPSHAVEAMEMGVDAVLVNTAIAVAADPVRMARAFAAAVAAGREAYEAGLGSRSTTAEASSPEVGLDLME--IVIESPGFLMALKDSGRHAWGIFGVPVSGPADFESAMLGNLLVGNPPEAAVIEMTLGGGKIRFC-GDFVIALTGAPTACTIDGRRVPMGETLQIRGGEVLEIATLKKGMKTYLSIGGSLGQSEILGSHSVSLTGGI-GRPFACGDILTMEANPR-VAIRRLDALRDPTKDTGPIRVIRGPE--IFPEEQELFSQSFTVSHQSNDMGLRLEGKAIP-H-RHREMISSGVAYGTIQVPPGGQPLIMMADHPVTGGYPRIAGVITRDLSRLAQLRPGETLSFVETTLEKAEAL
M-TLKIADKEFTSRLFTGTGKFSSNDLMAKAILASESELVTVALKRVDIDNE-QDKMLQSINQPHVNLLPNTSGVRDAKEAVFAAQLAREALETNWIKLEIHPDPKYLLPDPIETLKAAEELVKLGFVVMPYIHADPVLCKRLEEVGAQCVMPLGAPIGTNKGLKTSDFLEIIIEQSNVPVIVDAGIGSPSHAAYAMELGADAVLVNTAIAVSQNPVEMAKAFKMAVEAGRMAYNAKLASIKKHAEASSPLTSFLNMS--IEIISPGLSSTIQDGGRFGFQDKGIPVSGFMDVTSAHLANTLVTNDLDTAVIEMTLLGLKFKAH-QAITIAITGANMQPKLNGVSIPMYKSITIPKDGIVSFKGAVQGVYGYVAVLGGFKIPRILGSKSTYVPAKLGGRILQKGDLLPVLHNTLGAVKSKVAPL---FLPSATLECILGPEWYLFSDAASFFDAVFTISKDSNRIGIRLESSDVL-LPEKDEIISSGIIKGTVQITKSGQPIVMMADAPTTGGYLRLVNLTENACDVLAQIPVGGKVQFVLK-------Q
MTPWHVAGREFTSRLLVGTGKYRDLDETAAAVAASGAEIVTFAVRRTNLQDADAPNLLDAIPPDRYTLLPNTAGCYTARDAVRTCRLARELLGHNLVKLEVLGEDKTLYPNVVETLKAADELVNDGFDVMVYTSDDPIVAKELENRGCKAVMPLGSLIGSGHGLLNPHSLAIILENATVPVLVDAGIGTASDAALAMEMGCAGVLMNSAIAHARHPVAMASAMRKAIEAGREAFLAERMPRRAYAQASSPTQGRIDMTPGLRVERAGPQALIQDAGRFGVRHLGVTQGGALDWVSLGWANWLLGNPPEAPGLEIAIGDLELRIE-AAATLALAGADLGATLDGRPLANNTSFAVEAGQRLAFAAPVRGLRAYLAVPGGIDAEPVMGSVATVTREGLGGRALAAGDTLGWRGQGRA--DRVLGDVVLPPEAEATLALVPGAQIAHFSGDFAAFNREWRVDDRADRMGVRLLGPELH--CRLSGMVSEGIPLGAIQVPADGQPIVLLNDRQTIGGYPRLGALTPLACARLAQLAPGESLWLTPTTAAQARDR
M---KINNETFTSRLMLGTGKYPSFDVQKEAVEASGTEILTFAVRRMNIFNEEEPNLLESIDLEKYSLLPNTAGAKTAEEAVRIARLAKASGLCDMIKVEIIGCDKTLLPDPFETMKASVQLLEEGFTVLVYTSDDVVLAKRLEEAGVHAIMPGASPIGSGKGIVNPLNLRFIIEQSDIPVIVDAGIGSPKDAAWAMELGADGVLLNTAVAGACDPVKMAAAMKLAVEGGRFGYEAGRAEERQYGTASSPEAGMIQM---IKVIKPGLQTTVQDDGRIGYYETGMPPSGALDQYSYGIANLLVGNDKGAACLEITMMGPELAFE-KDSTIAITGGTIPPKINGEDVPMWETLEVKEGDVLSFDFVKQGARAYLAVAGGIDVPVIMDSRSTYTLCGIGGRALEADDSLSIGNMKERKIGTSVEQYVPQFTTKHDIRIIIGLCSYRLTEEQRFLDLEWTVTPEANRVGYRLKGERLD-FVNPSNVVDLGYPIGSIQIPDGVEPIALLNDAVTGGGYATVATIISTDLNRIAQAKTNEKIKFVSVTLDEA-SN
M--LKIADKTFSSRLFTGTGKFSSIQVMAESIAESGSELVTMALKRVDIQKR-DDDILAPLIASGVNLLPNTSGAKTAKEAIFAARLAREALGTNWLKLEIHPDPKYLMPDPIETLKAAEALVKEGFVVLPYCHADPVLCKHLEEAGCAAVMPLGAPIGSNKGLASRDFLDIIIDQAKVPVVVDAGIGAPSHAAEAMEKGADAVLVNTAIAAAADPVAMAKAFKLAVEAGRMAYESGLAGQVKQAVASSPLTAFLAMS--FEVLNPGMLTLLQDSGRIGFQHLGITTGGPMDEHAFYWANRLLGNKPDAAQLEITFGQLQLQVN-AATTVAIAGADLSATLNDKAIQPWLTYAVKPGDVLAFGAPKSGLRAYLSVAGGFECEPKLGSCSTVKREQLGGDALETGDILPFTATTE-FTEQRTKWAIPDYDAPLELGVMPSYQHASFSHDMTFFTSEYEVSQNIDRMGYRLSGAPVK--SSLDGIISEGIAFGAIQIPNDGQPIVLMKDRQTIGGYPKIGCLSSLGAGQLSQRQPGQIVTFSPMDVADA-FG
MFELIIAGRRFRSRLMLGTGKFPSSKIMQQALEESGAEIITVALRRVDINDK-QDDILSHIDTNKYLLLPNTSGARDAEEAVRLARLARAAGCEPWVKLEVTPDPYYLLPDPIETFKAAEILVKDGFKVLPYINADPVLAKRLEEIGCVTVMPLGAPIGSNRGIKTTENLRIIIEQSNVPVVVDAGIGAPSHAALALEMGADAVLVNTAIATADNPVEMAKAFKYAVEAACHAINAGMPTEKLRAEASSPLTGFLDM---IKVLDGGLFTTVQDLGRFGFGEFGVPKSGAMDDFSYELGNILVGNFQGEAVLEFTQKAGVYEFL-SDCTILLAGVDFGFSINDEPVEMFKTYFVKKGSILRDSGAITGYRSYLSVAGGIDLPLELGSRSTFVRGRIGGRRLQKGDFLKIGKSRFRKRPIRLKTDQPDF-GISRIRVIPSPR-----MKENFLNVKYNVAVDIDRMGIRLKNSEIY-SNVEYDIVSEPVVPGVVQINNSGEPTILMNDCQTTGGYRILGYVIDADLYKVAQLRPRDTISFELIDFNQANEY
MSPLIVAGRRFASRLLVGTGKYRDFDETAAAIEASAADVVTFAVRRTNLQNPDEPNLLDAISPSRYTLLPNTAGCYTAKDAVRTCKLARELLGHNLVKLEVLGDEKTLYPNVVETLAAAETLVNDGFDVMVYTSDDPIVAKELEKRGCCAVMPLGSLIGSGNGLLNPATLALIIEHAEVPVLVDAGIGTASDAALAMEMGCDGVLMNSAIAHARHPVMMAHAMRKAIEAGREAFLAERMPRRQGASPSSPFAGRIAM------------ALVQDAGRFGCRHLGVTQGGALDWISLGWANWLLGNAPDAAGIEIAIGGLALKAE-RTLRLAIAGADLGATRDGEPLAANGSFTLEQGQVLAFDQPRAGLRAYLALPGGIDAAPFMGSLSTVAREQLGGSAIQVGDRLVAASSTPQEPLREL---CAMPTDEAVLELVTGAQIAHFDGAFAAFNQPWQVDSRADRMGVRLTGPVLR--CQAGGMVSEGIPLGAVQVPPDGQPIILLNDRQTIGGYPRLGALSPIACARLGQCAPGTTIRLSPVTPHQA--R
M--FTLADTPFRSRLFTGTGKFASAQLMLDAILASGSELVTLAMRRVDLRGG-DDALLPALRQAGVRLLPNTSGAKTADEALFAARLAREALGTHWIKLEIHPDMQYLLPDPIETLKAAEQLVKEGFVVLPYCGADPVLCRRLAEAGCAAVMPLGSPIGSNQGLQTRDFLRIIIDQAQVPVVVDAGIGAPSQALEALEMGADAVLVNTAIAVAQDPVAMARAFRVALEAGELARQAGLAPRRRQASATSPLTGFLSM---IEILSPSHLVSVQDLGRFGHLHHGVGISGAMDKPALCAGNLMLANPPTAAGIEIPFFPLRLRFH-RACTFALTGADAGATLDDTPMLPWWCARADAGQTLTFHRPRYGVRAYLTVAGGIQVAPVLGSRSTQLRGGFGGRTLQQGDQLPLAADADAPGGFGIPPPMPLCAGLPAVRVIPAAEYPLFPPAEAFWREPWKVTSQSNRYGYRLAGTPLL-PERPLEMRSHGIVAGVIQVPHGGQPIIQMRDAQPMGGYPKFGTVIEADLWRLSQIPIGRSVRFIEVDYAQGTPA
MTPLVIAGKTLHSRFFLGTGRFPNPYVQIEAIKASKAEVLTFAIRRVNLEHPDEDAILQHLEGMSFTYLPNTSGAKTAEEAVRIARLAKASGLSDWIKVEISANEKTLLPDPVETLRATEQLVKEGFVVLPYTSDDPILCKRLEEAGAAAVMPGGAPIGTGLGILNPYNLGLIIEEANVPVIVDAGLGSAADVAQAMELGADAVLMNTPVAKAKDPVRMARAMKLAIEAGRLAYLAGRIPKKKYATASSPQNFILKMGPLFEVIKPGLYTTVQDLGRAGFQQYGMVASGAMDPFAIQVANLLVGNRRNEAALEITLVGPELRLL-NDVVLAICGADLSPSLDGHQVPLWKSFLAKAGQTLSFAAPKQGARAYLAASGGIDVPLVMGSKSTYTKGKVGGRPLAKGDVINGGEAPQALAGRGLKSGIPIYHNNQRIRVILGPEQSAFTEEETFLTKSYQITNQADRMGYRLAGPKLR-HKSGADIISDAVALGTIQVPSSGEPIILMADRQTTGGYTRIANVISVDIPFIAQMRPGDKVRFQAVSVEEAVTK
M-PLVIAGETFTSRLIMGTGGLPSLEVLDAILDAARVELATVAIRRIDPTA--GGSILDVLNRHGVQALPNTAGCYTARDAVRHAQLAREALQTNWIKLEVIADEHTLLPDPVELVDAAEQLVDDGFVVLAYTNDDPVLAARLERVGCAAVMPLGAPIGSGLGIRNPHNIELIVERAGVPVVLDAGIGTASDAAFAMELGCDAVLVASAVTRAQKPALMAEAMRKAVEAGRLAARAGRIPKRRYALASSPTEGMPSM---------------------GFAHVGVPRSGVADWFSARLANALVGNVPSAPLLEATLIGPRLRFR-RAALVAVTGAPAPVTVDGAAVPPFQPVAIPEGGVLQIGTMRSGVRAYVAVRGGVAAPLILGSASTDTLSGLGPSPLTAGAELPLGNADQCAPPAEV---LAKAAAGVLLAVREGRVRFLPTVEPAQLAGEYRVRPESDRVGVRLIGKP---PEATRPAETMGMVGGAIQLPPDGNPIILLADHSVTGGYPVAGVVIHADLPLVAQARPGDRVRLVAVSEEEA--R
M--LEFYGKTFESRLLLGTAQYPSPSILADSVRSSKTEIVTVSLRRESGNMRAGQDFWTLIKDLGVSILPNTAGCHTAREAVTTAKMARDVFGTNWIKLEVIGDHDTLQPDPFGLVEAARILCDEGFEVFPYMNDDLVVAEKLIEAGCKVLMPWGAPIGSGRGLNNPYALKTMRAFPDIPLVVDAGIGVPSHAAAAMELGFDAVLINTAVAKAGDPAAIARAFALAVEAGRIAYEADPIEARDMAAPSTPLLGKA-M---IKILSASPFASVQDMGRTGYRAQGVGVAGAMDGPALRAANLLVGNSADAAGIETTSGALKLRFA-TAALFATTGAPAMVTLDGIALPNHWCQVAEAGQVLEILPSKTDMWSYLAISGGIDLPETLGSRSTDFKIGLG--KLAAGAKLPLAPTDLALGGFGVPRPIARENGLPVVRVIPAREYDEFPPDQAFWDQPWTIGREINRMGYRLSGPELK-TLHPLSLPSYGILPGVVQVPSGGQPIVQLAEANTCGGYPKMGVVIQTDLPALVQTRTGGAVRMQRATPEQAAWA
MSPLTIAGRAYRSRLLVGTGKYRDFDETARAIAASEAEIVTFAVRRANIQDPDAPNLLDVISPERYTLLPNTAGCYNARDAVRTCQLARELLGHSLVKLEVLGDERTLYPNVVETLKAARELIDDGFDVMVYTSDDPIVAAELESMGACAVMPLGSLIGSGHGLLNPYNLSLIVEAARVPVLVDAGIGTPSDAALAMELGCQGVLMNSAIAHARHPVMMANAMRKAVEAGREAFLAGRMPRKTYAEPSSPAEGRIGMNSQFEVVKPGLETTVQEPGRLGHWEQGIPPSGPVDFWSFRLANLLVGNPRDTAALECQVMGPTLRLH-CSVLIAITGAEMSPTLDGQPIPMWTTVIARAGQTLALRGSRVGMRSYIAFSGGIATTPVLGSRAVFHMAGIGGRALQPGQTLPLGVPGGDRGLYHVEAHRPPSDESRSVACVRGPNDDWLSDETDFVSSDWKVQAQSNRTGMRLSGPVFS-FADPSNILDHGYPLGAINLAGQ-TPIILINDAPSTGGFINPFTVPSAEFWKLGQVRPHEILRFHEVSLDEATPQ
M-VLKIGDKELTSRLFLGTGKFASNKLIPEAVAASGAQVVTVALRRVDLDSS-DENILNYIP-KNCILMPNTSGARNAEEAVRIARLARAAGCGNWVKIEVISDNRYLLPDNYETIKATEILAAEGFVVLPYMSPDLMAAKRLAEAGAAAVMPLGAPIGSNRGLKTKELIRILIEEIPLPIIVDAGIGRPSEAAEAMELGAAAVLVNTAIATAADPVAMAKAFGLAVAAGRTAYLAGPGAVQQYASASSPLTGFLEM---ITVLNPGLFTTVQDYGRWGYQAFGMPVAGAMDRYAFRLANILAGNADNAAVLEMTLRGGSFRFE-QDCLVAVCGADMQGMLNGQKIRNWSSFWVPAGSELTFDYAVTGCRAYLAVHGGIDIPIVLGSRSTYTRAGVGGRQLQTGDQLPVGCEGKYAVPRHLEQFIPQYGNHVQLRVLLGPQDDLFTTKDTLFTAVYTISSEADRMGYRLEGEKIE-HSGKPDIVSDALCLGAIQVPGHGMPIVMMADRQTTGGYAKIGTVIGPDLPKLAQAKPGDTVSFVRCTDEEATEV
M--LKIADKTFESRLFTGTGKFSGAALMASAIEASGSELVTMALRRVDIHNR-DDDILSPLLAAGINLLPNTSGAKTAEEAVFAGRLAREALGTNWLKLEIHPDPRYLMPDPIETLKAAESLVQEGFVVLPYCHADPVLCKRLEEVGCAAVMPLGAPIGSNKGLVSGDFLDIIIEQANVPVVIDAGIGAPSHAALAMEKGADAVLVNTAIAAAVNPVAMATAFRGAVEAGRLAYESGLAGQVQQAVASSPLTAFLGMS--FEVLAPGILTLLQDSGRVGYQHLGITTGGPMDEHAYYWANRLLGNDPSAVQLEITFGQLQLQAN-ASSTIAITGADLCATLNDKVITPWRTYAIASGDVLAFVTPKSGLRAYLAVSGGFQCQPKLGSCSTVKREQLGGHAIATGDILPFESNTT-RPEQRVKWAIPNYDVPLELGVIPSYQHASFSRDMTFYTSNYEVSQHIDRMGYRLSGPPVT--SQLDGIISEGIAFGAIQIPSDGQPIVLMKDRQTIGGYPKIGCLSSLGTSQLSQRQPGQIVTFSPSDVADA-LG
M-KLKIADKEFTSRLFVGTGKFSSSVQMQEALLASESELVTMALKRIDLHNT-EDDILTHLKHPRINLLPNTSGVRTAKEAVFAATLAREALGTNWVKLEIHPDPRYLLPDPIETLKAAAELVKLGFVVLPYIHADPVLCKRLEDVGTQCVMPLGAPIGSNKGLRTLEFLEIIIEQSNVPVIIDAGIGAPSHAAYAMEIGADAVLVNTAIAVSQNPVAMAIAFKMAVEAGRMAYEAKLAPIKNQAEASSPLTSFLQM---LSVLKPGFFNSIQDKGRFGFAAIGVPVAGVMDESASELANSVLNNTLEAAVLEIYSGSCEFQFL-CASFICISGGDFSAKINNQAIGLNKKISVFPNDIVSFGKAKYGARCYLAVAGGIQSEVKLNSRSFYKGIT--DVFLKRGMKIAILEVLKSVSNASIVN--ALHFSSSNIKCYKGPEFERLQADKKLIENFFSISKDINRMGYRLN-ETIP--NTLSSILTSAVLPGTVQLTPSGKLIILMRDCQVTGGYPRVLQLSEEAINCIAQKSTNSQFRFVLEK------L
MAPLVIAGKAFGSRLVMGTGGAPSVEVMEAALLASGTELTTVAMRRVNPSA--PGSVLDVLDRHRIAVLPNTAGCYSAAEAVLTAQLAREALETDWVKLEVIADEITLLPDPIELLDAAERLVADGFVVLPYTNDDPILARKLADAGCAAVMPLGAPIGSGLGIRNPHNIELIVESATVPVILDAGIGTASEAAQAMELGCDAVLLASAVTRSERPVQMAEAMKYAVRAGRLARGAGRIPVRRYAEASSTDEGRIDMSGALRILAPGPSATIQDLGRPGWFSAGVGVSGAADTDSLRLANRLVGNDEGAAGIECVLGGLQVEAI-EVVTLAVTGAPAPITVDGIPVDHASVVRLESGQRLALGLAATGLRVYLAVRGGLAVEPVLGSRSRDTLAGLGPEPLTAGDELPVGPEPIGSPLTGIAPLTPMTNDPVVVRVQLGPRADWFAQPEDLFVGGWSLTDRLDRIGARLDGPALT-RRDSRELPTEGMPLGAIQVPPSGEPVVFLADHPITGGYPVIGVVLGADIPLVAQARPGQQLIFVPEQPRASTHP
M-KLRIVDKEFSSRLFTGTGKFSSSVLMKEALVRAESELVTVALKRVDIHDK-NDDIVSHLDHPKINLLPNTSGVRDAKEAVFAAQLAREALETNWIKLEIHPDPKYLLPDPIETLKATEELVKLGFVVMPYIHADPVLCKRLEDVGVQCVMPLGAPIGSNKGLKTLEFLEIIIDQSNVPVVVDAGIGSPSHAAHAMELGADAVLVNTAIAVSRQPVMMAEAFKIAVQAGRMAYEAKLAPVQQHAHASSPLTSFLSMG-EVEVLESGFFSTIQDEGRLGFSKFGVPRSGAMDKTSFRLANALLGNQENDACIEWVFQAPVLKFS-APTSISITGAFTECFLNGVPVKMYSRIFVKKGDVFSSNFCKNKKYGYVGIRNGFLSDVRLGSRSFFKSIT--SPILSKDDEMAYQKDEKSMSFSSI---ASYFDDHDKLMVYKGAEFDQLTSVEVLLNSEFTISDQANRMAIQL--EKLK--NTLPSMLTSPVLPGTLQLTPSGKLIVLMRDCQTTGGYPRVLQLSNKAIDIIAQKRRGEKCKFQLVE------E
MSPLVIAGRSFGSRLITGTGGAANLAVLERALVASGTELTTVAMRRMDAEG--GTGVLDLLRRLGIEALPNTAGCRTAAEAVLTARLAREALETDWVKLEVVADERTLLPDPVELLDAAERLVADGFTVLPYTNDDPVLARRLEDVGCAAVMPLGSPIGTGLGIRNPHNIEMIVAAAGVPVVLDAGIGTASDAAQAMELGCAAVLLATAVTRAQDPERMAAAMRAAVSAGRLARLAGRIPRRYWAQASSPTP----MK-RLDVISPGVLATVQDLGRPGLAGLGVGWSGAADRAALRLANRLAGNAEGAPAVEVTFGGLVVRAV-DPLVVVVTGAVCPITVDGRPEPVNTVLRLRAGAELRLGQPSRGLRSYLAVRGGLDLPTVLGSASTDVLAGIGPRSLAAGDVLRVAEPRHPLSDVDFAPVPQPRDDELELRVWLGPRDDWFTAEAALGREPFEVTSDSDRVGMRLAGPVLD-RHREGELPSEGTVRGALQVPPSGHPTLFLADHPVTGGYPVIAVVLADDVDRAAQARPGTRLRFRVVP----RTW
MTKLKLYGKEFDSRLLVGTALYPSPAVMRESVSASGSQIITLSLRRQNPEQQQGKMIWDYIQESGCQLLPNTAGCKTPKEVIALAEMSREIFATDWLKLEVIGDDYNLQPDPYGLIEAARELVKRGFKVLPYCTDDLVVCRKLLEVGCEVLMPWGSPIGTGRGLMNKYNLQTLRELPDTPLIIDAGIGAPSQAGEAMEMGFDAVLLNTAIAKAQNPVLMAQAFKLAIESGRAARNAGLMLKRQTASPSTPTLDMPAMNHQATILNPGALALIQDRGRVGSQHLGIGTSGVADSHAAGWANRLLGNASDAAVIELCFGNFRMQFQ-SESRFAIAGADLGWRLNGVPLKNWCSYRADVSAILEAGIANDGLRGYLAFSGGIGSPLVCGSRSTSQGDGLGGKPLAKGDCLTFRGLAVSTTTRSVDQFQRTYGSAVTLRVVPSNQFDAFSVSHRLFSRRYTVAADSDRMGVRLTGDALP--EPPGNLVSEAVSPGAIQVPANGQPIVLMHDCQTIGGYPKLGHVYRTDLDRLAQARPGTEVQFVLGNRAESAQG
MTPLIIAGKTYNSRLLVGSGKYKDLEETRLATDAAKADIITVAIRRTNIQDENEPNLLDVISPEKYTILPNTAGCYTAKDAVRTCQLARELLGHNLVKLEVLGDEKTLYPNIVETLSAAQILVDDGFDVMVYTSDDPIIAKELENIGCCAVMPLASLIGSGQGIANPANIKLIKEQANVPVLVDAGIGCASDAAKAMELGCDGVLMNSAIANAQDPILMASAMKHAVIAGRESFLSGRMMKKAYASASSPMENLI-MS--FKVVKSGFLTTVQDYGRLSHGKHGMSQSGVMDEHAYCWGNHLLNNHFNDATVEITFGGVELETQ-IDTFIAVTGADLNFKINNRPVQMWHGIRVFKGDVLSWGNPKKGIRAYLAVKGGFNTSVLFDSRSVNLRENI-GNKLCDGDQLPCVGHDE-EVYQFIPKYIPNYSQDITLRLLPSYQFNEFSINDLFFNQTYTITNANDRTGCRLSGAPIV--IKKERMISEGISYGSVEIATDGLPIILLKDAPSIGGYPKIGTVFSLDLAKLAQRQPNSKLRFELISIRDAIGF
M-RLIIAGKTFNSRLFTGSGKFSSGIEMQNSLLASGSELVTVALKRINMNDK-EDDILKYLNHTQFNILPNTSGVRTAKEAIFAAQLAREALETNWLKLEIHPDPKYLLPDSEETLKAAKELVKLGFIVLPYIHADPVLCKKLEDVGVAAVMPLGSPIGSNLGLSTRKFLEIIIEQSNVPVVIDAGIGAPSHAAEAMEIGADAVLVNTAIASAGNPKNMAIAFKMAVEAGRMAFESKLGIIGRIASATSPLTTFLNM---IKVISPGFYTSVQDMGRIGFRNQGVPTSGCLDSVSANLANLLVNNTNECALLEITMFGPKLKFL-QSYAIAIVGAYMEPKLNEKVIANNCLIQVNANDVLSFGKLKKGVRAYLAIGGGIDSSKILSSRSQFYPIT--NAKIEKNDCLTVQVKRNPLMNASVNK--VDFYDKNKIQVSKGPDFEIFEKEAQLFNKKFSVSNNNDRMGYQLN-ELLF--RHSKSLITSPVIPGTVQFLPNGKLVVLMKDGQTTGGYPRILQLTELSIAILAQKKVGDEFYFELTPT---NLT
M--VNFYGKTFASRLLIGSALYPSPAIMQAAIRASGSNIVTVSLRRESAGGKTGDAFWNLIRELDVAVLPNTAGCRTVREAVTTAKLARELFGTSWIKLEVIADNDTLQPDVVGLVEAAAILIKDGFEVFPYCTEDLSVANRLVDAGCKVVMPWAAPIGSAKGITNRDALKLLRELPDITLVVDAGLGAPSHAAQALELGYDAVLLNTAIAKAADPVAMANAFRLGCDAGRTAYEAGLMNARDFASPSTPVVGTPSM---FEVLKPGLETSVQEPGRIGYWEQGFPPSGPVDDWSFRLANLLVGNNRDAAALECQFLGPTLKLG-RDGFIAVTGADMTPTLDGQPIRLWRTYRVKAGQELVLAYARTGARTYVALSGGIDTPPVLGSRATFHMAGVGGYALKAGQTIPLGQAAATVTIREVETARPASAGIRPVECMAGPNDDWLDEAERFFSSDWIVQAKSNRTGMRLTGPEFT-FSDSSNILDHGYPLGAINLAGQ-TPIILINDAPSTGGFINPFTVPSAAFWKLGQVRPNEAIRFVRVSLTQAVEL
MTGFEIGGTRFGSRLILGTGGAANLHVLEQAIRASGTELVTLALRRVDTGG--SGGLLDLLDRCGVRLLPNTAGCYTAGEAVKVAHLARDAFDTDWVKLEVIGDERTLLPDGVELLRAAEELVADGFTVLPYTSDDPILARRLADVGCAAVMPAGSPIGSGLGVSNPHHIRLIRQSVDVPVILDAGIGTASDAALAMELGCDAVLLASAVTRAADPVAMATAMRHAITAGRLAAGAGRIPRRFHALASTPDEGRPLMS-EIEVLTAGALTTVQDLGRPGWAHLGVPRSGALDPEALRLANRLVGNPEPAAGLEITMTGCALRFT-RATTVAVVGAEVDVRVGERPGDPGRPLAVPAGAVLRIGPARRGLRCWLAVAGGIAVDPVLDSRATDTLAGLGPAPLRDGDRLPVGVPIGPPAPVDVVPRA--HPQELHLTVRLGPRHDWFDTVDRLYGTAYTVSPLSNRVGARLTGAPLP-RAVPGELHSEGVVLGAVQVPADGQPLIFLADHPTTGGYPVIAVV--DDVTPLAQARPGTTVRFHGPQ------R
M--LHIADTILTSRLLTGTGKFATPELMLAALEASGSQLVTMAMKRVDLNGG-NDAILAPLRQLGIKLLPNTSGAKTADEAVFAARLAREALGTHWLKLEIHPDVKYLLPDPIETLKAAEQLVKEGFTVLPYCGADPVLCKRLEEVGCAAVMPLGAPIGSNQGLQTRDFLRIIIEQARIPVIVDAGIGAPSHAADALEMGADGVLVNTAIAVARDPVAMARAFRLAVNAGGLARQAGQGNKQFVASATSPLTGFLRM---IEIERTGALNTVQDLGRTHFRHLGVSVSGVMDPLALRVGNTLLGNDDNAAAIEVQVFPLRVRFR-QAMSIALTGADCRALLDGVELPPWWGCRVEKDQVLEMRFPRSGARGYLCVAGGIDVPLVMGSRSTALRGSFGGRPIEKGDILPVGESTAPACGMGVPPDLPVENGVLPIRAIPSGEYHLFANDARFWQQPWQVSLQSNRTGYRLAGEPIQ-PSRVIEMRSYGLIPGIVQVPPAGEPIIQLSDANTAGGYPKMACVIEEDLWRLGQLQAGKSIQFIQSDAKEAQRT
M--LTIANKTFTSRLFTGTGKFPTYPSMQEALEISESELVTVALRRVDIKDK-ADDMLAHLSHPRINLLPNTSGVRTAKEAVFAAQLAREALETNWVKLEIHPDPKYLLPDPIETLKATETLVKEGFTVLPYIHADPVLCKRLEEAGAAAVMPLGAPIGSNNGLRTLDFLKIIIEQSNVPVVVDAGLGVPSHAAQAMEIGADAVLVNTAIAVAQQPTAMAKAFKMAVEAGRMAFECGQGAMSSHANASSPLTEFLEMKGNMEVIKAGFYGTIQDLGRFGYAHWGIPAAGAMDEQSYLLANHLLQNDPSDACLELTMVGGEFRFH-HPATIIITGAPVKVQVNDQEYSINHVINVGAGDKLRLSPVKKGCRIYLGVQGGFQTEKILGSKSWYNGIT--NARLEKGMTLPYLPSPKAASHAKVVD--DALFEEETLAVYPGAEAAEMDEGEQLLARDFHLSAKQNRMGIQLE-EKFE--NNLKEILTAPVYPGTVQLTPGGKLVVLMKDAQVTGGYPRILQLSQQAISCLSQKKQGDKIRFKLIDK-----W
M--LKIADKSFTSRLFTGTGKFATPQLMSQSIQASGSQLVTMAMKRVDAQDQ-QDDILVPLIQAGVNLLPNTSGARNAEEAIFAAQLAREALGTNWLKLEIHPDPKYLMPDPIETLTAAEKLVEQGFVVLPYVHADPVLCKRLEDVGCAAVMPLGAPIGTNKGLRSRDFLEIIIEQANVPVVVDAGIGAPSDAALAMELGADAVLVNTAMAVAKDPVAMAKAFAQAVEAGRSAYLAGLGAELRHAEASSPLTAFLLMTASLTVLRSGPQMLVVDQGRIGFQHIGVSPGGPADKHAFNWANRLLANPVNSPALEIAFGGAKLHFE-QACQIAVCGAAVTLSFNNKPITTWQSINVGAGQTLHIGPSRSGLRAYLAIQGGFLLDSELNSVSSSPKQTLGGRALKQNDKLLYKSAKQLTPVQQTHQFIPNYKEHLKLALIPGYQFHAFSPQQQILQQEYQLSELSDRMGVRLEGIAID--NVPQAKESEAIALGAVQIPPNGLPIILSVDRQTIGGYPKLGCISRLDLFALNQRHPKQSISFYLSSVEEQ--N
M--VKFYDREFGSRLLIGSALYPSPAIMQDSIRESGAEIVTVSLRRETAGGKAGDQFWSLIRELGVTVLPNTAGCRGVRDAVTTAKLARELFATSWIKLEVIADNDTLQPDVVGLVEAAQILIKDGFEVFPYCTEDLSVAMRLVDAGCRVVMPWAAPIGSARGITNRDALKLLRDLPDITLVVDAGLGAPSHAAEAMELGYDAVLLNTAIAKAEDPVAMARGFKLAIEAGRTGFEAGLMGARDFASPSTPVIGTPSMS-KLIVDRVGPATSVQDAGRHGTQRYGLPPSGAMDPLALAAANALVGNPLFAAAIEIGPLGAAFRAR-GAVRIALSGAPRPADISDRPLANNSSATLQDGDVLTLGVARGGVFSYLAIDGGIQGEPMFGSLAVNARAGLGPRPLQQGDEISAPFASDA-PDRSILPA----ASERPIRVVLGPQHDEFGD-QSFLDAEWRVSAASDRMGYRLEGESIP-HLHGHNVVSDGTVNGSIQIPGNGLPIVLMPDRGTTGGYPKIATVITADLGRLAQTQAGRGFRFKAVSMAEAFDG
MTPLIVAGREFSSRLLVGTGKYKDMDETRSAIETSGAEVVTFAVRRTNLQNADEPNLLDVLSPDRYTFLPNTAGCYNARDAVRTCKLARELLGHNLVKLEVLGDQDTLYPNIVETLKAAEELVADGFDVMVYTSDDPIVARELEEIGCCAIMPLGSLIGSGLGILNPHTLSLIIERANVPVLVDAGLGTASEAAFAMELGCDGVLMNSAIAHARQPLLMADAMRQAVISGRGAFLAGRMPTRLTARASSPGAGLIGMSTTLRVERSGALALVQDAGRLGVRHLGVTQGGAADWVSLGWANWLLGNAHDAPGLEITMGGLLLKVE-QAGTLALCGADLAATLDGEVLAPGQAFEVASGQQLKFERPVAGLRAYLAFPGGLDVAPVLGSAASTVRDGLGGRALASGDALTAASNELS--LRELASAAAREGEALELPLVVGAQIAEFSGDYRAFNSEWAVDGRADRMGVRLTGPRLE--RDGAGMVSEGIPLGAVQVPADGQPIILLNDRQTIGGYPRLGALTPLACAQLGQCVPGTRVRLAAVTPGQA-QS
M--VSFYDREFSSRLLIGTALYPSPKIMQDAIRAAGSQIVTVSLRRETAGGKTGDAFWSLIRELDVTVLPNTAGCKTVREAVTTAKLARELFGTSWIKLEVIADNDTLQPDVVGLVEAAAILIRDGFDVFPYCTEDLGVAMRLVEAGCKVVMPWAAPIGSAKGITNRDALKLLRELPDVTLVVDAGLGAPSHAAQACELGYDAVLLNTAVAKAADPVVMAGAFRLAVEAGRNAYEAGLMEARDFASPSTPVVGTPSMS-KLVVTAVGPVTSVQDGGRSGAQRYGLPPGGAADRLALAAGNCLVGNPPFAAAIEIGPFSTSFTVREGRVRVALTGAARSADVSGRPVSFNESCTFGDGDSLTLGVARDGTFSYLAIEGGVKGEPMFGSLAVLARAGLGPRPLQAGDVLDVEAATTG-AEHGILPG----QDDGPIRIVMGPQDDEFGE-GLFLGSEWKISATSDRMGYRLEGPIIE-HLHGHNIVSDGTVNGSIQIPGNGQPIVLMPDRGTSGGYPKIATVMTADLGRFAQIPVGRGFRFKSVTVAEAWQT
MNQFVVNDHKLTSRLIIGTGGTSNLKVLERALVASGTELTTVAMRRADAEG--GSGVLDLLRRLGIELLPNTAGCRTAAEAVLTARLAREALGTSLVKLEVHADDRTLLPDPVETLEAAEQLVADGFAVMAYTNDDPVLALRLEEAGCVAVMPLGSPIGTGLGVRNPHNIELITSRASVPIVLDAGIGTASDAALAMELGCDGVLLSTAVTRAQDPERMAHAMRSAVVAGRLARQAGRVPRRFWAQASSPPR----MS-DLLVRSGGLYTTVQDTGRFGYYHTGMPPSGAMDAYAAVVANLLVGNPDGAGVLEGTYIGPTLEFT-DERLVAVTGADVPVTVNDEPVEPWTAVRVGPGDVLAFAMIRAGCRAYVAVSGGVDVPVYLGSRSTYTLTGIGGRKLVDDETLPLGAATGSRAGAAIQDLQPDLSAPAELRTVIGLCSYRLTEEASFLDTDWKVTKDADRVGYRLRGGRLD-FTDPANVVDLGYPVGSIQVPGGDEPIVLLNDAVTGGGYATIGTVISVDRDRIAQTKTGDTVRFTSVDLDTA--R
M-KLQIGSTELESRLLIGTGKYSSNEILPQVIESSGTQVVTVALRRVDITSS-EENILNFID-KKITLLPNTSGARTAEEAVRIARLAQAAGCGNWIKIEVISDNKYLLPDNYETIKATEILAKEGFVVLPYMNPDLMDAKRMADAGAAAVMPLGAPIGSNRGIKTKEMVRILIDEMNLPIIVDAGLGAPSHAAEAMEMGADAVLVNTAIASSGDPVAMGEAFKLATEAGRKAYLSRLGPQRTVAEASSPLTGFLRME-GAEVLSGGLLSTVQDEGRFGWQAYGLPAAGAMDWYAFQTGNMLLGNAAEVAALEITLAGPTLRFT-CNSMVAVTGAPLPVLLNGKEMPLWQSFVVKTGQQLSLGAVSAGCRAYLCVAGGILVPKVLGSRSTYLRGQLGGRELAAGDFLPLEPCTAVREGLYLPEAIPAYPKSQSVRVMLGPQDDYFSIDNALLHSEYKITPESDRMGYRLDGPQLT-HKESADIISDGVVPGALQVPGHGTPIIMMADRPTTGGYPKIATVITADLWKVAQLKPGDSIRFQEVDFYQAEDE
M---VIAGCSFTSRLITGTGGAPSLRVLEDALAASETELTTVALRRVSPDA--EGSVWDVLHRNGIRPLPNTAGCFTAGDALRTARLAREALETDWIKLEVVADERTLLPDPVELLDAAERLVDEGFTVLPYTNDDPVLARRLEQVGCAAVMPLGAPIGSGLGIRNPHNIELIVEQAEVPVVIDAGIGTASEAALAMELGCDAVMLATAVTRAQDPVLMAGAMRDAVNAGRAARRAGRIPVRRYAQASSPAV---DMP-AVEVVRTGALTTVQDSGRRGHAALGVGGSGAADAASYDLANRLLANPEGAAALEVTMGGLVLRAR-GGVTAAVTGAPCPVTVDGRGAAPDTVLHLPDGAELRLGAPPSGLRSYVAVRGGLEVPPVLGSRSTDTLAGLGPPRPEPGTVLPVGPPPDGLPAADWVPSRPFPAGELSLRIVPGPRDDWFREDGLLRSSTYEVTDRSDRIGARLWGPPLV-RRAGGELPSEGMVPGSLQVPPEGRPVLFLADHPVTGGYPVIAVVVAADVCRAAQARPGTGLTFRL---------
M--FTIGPYTFNSRLFLGTGKFPDFATQKEAVTISETEVLTFAVRRMNIFEPTQPNFLEQIDVKNFKLLPNTAGAKNAEEAVRIARLAKASGLCDMIKVEIIGCDKTLLPDPVETLRATEMLLAEGFIVLPYTSDDVLLAKRLQELGCHAIMPGASPIGSGLGIINPVNLRFIIEQATVPVIVDAGIGSAMDAAQAMELGADAVLLNTAVALAKQPVKMASAMKHAIIAGRESFEAGRITKKTYATASSPLEGLSKMK-LLLVTKQGVYGSLQDQGRFGYRAFGIPLSGPMDKVSFQAAQLILENPHDQTSFEMFVGGFEFEAL-ADGVYVLTGGHCTCLVNNTPIEMWKTFHLMNGDRLVIKHVNQGAIVYLTPLGGFTSQVKLGSRSNLSLGQLGGSILYGQDSAPF------HYNRGLAPYRPTFDRAISVRVLKGPHFHLFREERHFLQNAFQFI-GGNRMGYYVKGTVLQ-LQEMQDILSEATQFGTIQVPPSGHPIILMADAQTVGGYPIIATVHEDDLHKVAQMRMFNTIRFALE-----GCQ
M-ILKIADKEFKSRLFTGTGKFSSNNVMAQAILASESELVTVALKRVDAENQ-NDKMLQSIQQPHVNLLPNTSGVRDAKEAVFAAQLAREALETNWVKLEIHPDPKYLLPDPIETLKAAETLVKQGFVVMPYIHADPVLCKRLEEVGAQCVMPLGAPIGTNKGLKTIDFLEIIIEQSNVPVIVDAGIGAPSHAAYAMELGASAVLVNTAIAVSQNPVEMAIAFKMAVEAGRLAYNAKLATVKQHAQASSPLTSFLNM---INVLAPGIYSTIQDFGRIGFQEYGVPYSGVMDRKAATLANAILGNSPDLPVLEITMQGPKLQFQ-CTTTICVTGANLSAKLNNSLFSNNKPMMVKSGDILSFGSLKQGIRAYVAVKDGFQTEQVMHSYSMYSGIT--KKKLEKGDVLKISTANNLNYNASIIN--FDYFNLKTLEVFKGPEFDMLSKKNQLLNTEFTISKNNNRMAYQFN-ELLE--NNLKPIITSPVLPGTVQLTPSGNLIVLMRDCQTTGGYPRVLQLKESAINLLAQKYTNQAVLFQLV--------
M--LKIGEFEFNSRLFLGTGKFSDEETQTKAIGASETEVLTFAVRRMNLYDKDLPNPLANIDLRNYVTFPNTAGAKTVEETVRIAEIADHAGVCDMIKVEVIGDDKTLLPDPIATYEACEILLEKGYTVCPYISNDVVLARRLEALGVHAVMPLASPIGTGRGINNPLNLRYIIEQANIPVIVDAGIGSPKDACYAMELGADAILLNTAISGAKDPVKMAEAMKLGIEAGMLSHEAGRIPVRYTAQASSPAEGLGLMT--FKVMNPGLFSTMQDAGRFHHQAYGFSPSGAMDYRAQKLVNKLLGNDENAAVLEMTLHGVTLEVL-QDTVVATAGAEAKIFVDDETYAPGVPIRLIKGETLTIGKAEKGSRIYLGVAGGFDVPEVLGSRSTHTRSGIGGRTLKPGDVLKSFDDAFQSHGKKI------FEEDAVIRIIPGQQYENFDDEKKLFGSEYEITKDSDRMGFRLSGPELN-AGGGHDVLSEPTQLGSVQVPKNGQPIILLNDRQTAGGYARIATVALADIPKLVQKSPGETLTFEEIDVDAAMGV
M--LKIANKTFHSRLLLGTGKYPSLDVQRKAVQAAEAEILTFAVRRMNIFEPTQPNFLEQLDLTQYTLLPNTAGAKTAEEAVRIAKLAKASGLCDMVKVEVIGCDKTLLPDPVETLKASEKLLEEGFIVLTYTSDDVVLAKRLEELGVHAVMPGASPIGSAQGVVNPLNLSLIIEQSDVPVIVDAGIGSPRDAAFAMELGADGILLNTAVSSAKDPVKMAEAMKLAIEAGRLGFEAGIVPKKRYATASSPVEGVPPMGGVLEVIKPGLATSVQDLGRTGYQQYGVVVSGAMDAYALQVGNLLVGNRRGAAGLEITLMGPELGIL-RDTTIAVCGADLSPTVDGVPIPVWKSVQVKKGQTLTFGQPRSGVYAYLTVSGGIRVPDVMGSKSTYAKARLGGRYVKKGDVLKAEDMADRVGRRGIPSNVPDYRPSKSIRVVLGPDHELFDLEETFLSEAYRVTTQSDRMGYRLSGPKLK-HTSGADIISDAIMPGTVQVPANGEPIVLMADRQTTGGYSRVATVTSVDLPYVAQLPPGSKLTFEAVSVEEAYER
MS-LTIADKTFESRLFTGTGKFANGRLMQDALAASGSQLVTMALKRVDLNNH-SDDILPPLLELGVNLLPNTSGAKDADEALFAARLAREALGTNWLKLEIHPDPKYLLPDPIETLKAAERLVKEGFVVLPYCGADPVLCKRLEEVGCAAVMPLGAPIGSNKGLVTHDFLEIIIEQSNVPVVVDAGIGAPSHAAYAMELGADAVLVNTAIAVAGDPVAMGDAFRRAVIAGRMGYEAGLAGQSRVAQASSPLTAFLLMS--LHIEKPGPLSTLQDAGRVGVRHLGVAQGGPADVHAWAWANWLAGNGWGSTALEITLGGLTLTAR-QCCRLALTGADMQARVNGEPLANWHAFTLNAGDTLALGMARHGVRSYLAVAGGFTADPVLGSTACVVRDGLGGSPLAAGDELMFDANAQETLTRGLAQEKPDYQDEPVLALIPGAQFRHFEDHIDAFNRPWTVDPRSDRMGIRLQGSLLQ--CNMGSLVSEGLTLGAVQVPPNGQPIVLLNDRQTIGGYPRLGTLTPLACARLAQCRPGQSLRLTTSTATEA---
MTPLRIADREFTSRLITGTGGATNLTVLERALRASGTELTTVALRRADGSG--GTGVLQLLRRLGIDLLPNTAGCRTAAEAVLTARLAREALGTSWVKLEVHADDRTLLPDPVETLDAARRLVADGFTVLPYTNDDPVLALRLEDAGCAAVMPLGSPIGTGLGIRNPHNLELIVARASVPVILDAGVGTASDAAVAMELGCAAVLLATAVTRAQDPELMASAMRSAVRAGRWARLAGRAPKRFWAHASSPAP---AMR-TLRVLRTGPQALVQDFGRPGHAHLGVPPSGALDRASLALANRLVGNADGAAGLELLLGGLAVVAT-GSCTIAVTGPQVAVRVNGRERD--SPCHLVEGDELEVGIPTSGLRCYLAVSGGIAVPEQLGSRSSDLLSGIGPDPVARGDVLPLGESTGIPVGVDVVPAR--APDEVEVPVLLGPRDDWFPDPGQLAAGSWVVSDRSNRVGLRLTGTALR-RTGGRELPSEGLVTGAVQVPADGRPVVFLADHPTTGGYPVIGVVAERALPGLGQARPGTRVRFRVE-------R
M--LKIGPYEFQSRLLLGTGKYPNFDIQKEAVEVSGTDILTFAVRRMNIFEASQPNFLEKIDLAKYKLLPNTAGATTAAEAVRIAKLAKASGLCDMIKVEVIGCQKTLLPDPFETYKASEELLKEGFIVLPYISDDVLLAKRLQELGVHAIMPGASPIGSGQGIINPLNLSFIIEQATVPVIVDAGIGAPSDAAIAMEVGADGVLLNTAVSGAGDPVKMAKAMKLAIEAGHLSYEAGRIAKKTYATASSPTEGMSGM---ITIKKPGLLTTIQDLGRYGFQKYGVVVGGAMDTVAHRIANLLVGNEKNAPTLEITLMGPHIEFH-EDTLLSICGGDLTPSINGEAVSMWKTIYVKKGSELRFGAAKAGCRVNLGIAGGLAVPSVMGSKSTYLKAGIGGGAIKQGDKISTDSISGVEAEWSISELIPAFKNDQVIRVMKGRYYSLFSTSNAFFSSRFDVSTQSDRMGYRLKGVPLS-LAQPIDMLSEAVSFGTIQVPSDGNPIILLADRQTTGGYPKIGQVATVDLPLLAQAKPGDTIRFTEITHEEAEGE
M--LRIADKTFQSRLFTGTGKFASSSLMLEAIRESGSEMATLAMKRVDLLRR-DDALLAPLQASGVALLPNTSGAKTAEEAVFAAQLAREALGTHWIKLEIHPDARWLLPDPIETLRAAEKLVAQGFVVLPYCGADPVLCKRLEEAGCAAVMPLGAPIGSNQGLQTRALLEIIIAQASVPVVVDAGIGAPSHAAEALEMGADAVLVNTAIAVARDPVAMARAFRQAVEAGRTGFEAGLGARVFQAQATSPLTGFLAM---LKIIRAGMHATIQDGGRFGLRQYGVSQCGALDGPSLHIANLLVGNDPDAAALEITLGQCVVEFT-EDTWFALTGAGCDATLNERAVWTGWRLLARAGERLSLKLPRRGMRSYLALAGGFDVPEVMGSRSTDVKAGLGGRPLRDGDVLPVNPPTRHREARGVQLL-----WGNRIRALPGPEYHEFSEAEAFWRTPWQLSPQSNRMGYRLHGHVLE-RTTRRDLVSHGLLPGVVQVPHGGQPIVLMNDAQTTGGYPRIACVIDADRYNLAQLRLGEPIHFVPCSIEEADED
M-KLIIGGVELESRLFTGTGKFPSKEVIRETLEASNSQVVTMALRRVDFDNP-EENVINYIP-DNFTLLPNTSGARTAEEVVRIARIAKAAGCGNWIKIEAISDNKYLMPDNQETIKATEILAKEGFVVLPYVSPDLMVAKRLEEVGAAAVMPLGAPIGSNRGLKTKELIRILIDEINLPIIVDAGIGKPSHAAEAMEMGADAVLVNTAIATASDPVKMAQAFDYAVQAGRIAYLAGLGAVKDYASASSPLTGFLEMG-SLIVNKPGLLTTVQDQGRYGYQRYGMPVAGAMDSYAFQIANLLVGNRRNTPALEITLLGPEIGFE-GSCRIAITGAELGAEINGKRIYPWSSVKVDSGDRLIFKGAQQGCRAYLAVSGGIEVDEVMGSSSTYLRGQIGGRSLKAGDSLKVVDTDKGFSGIKIKQYISEYRRESKIRVVAGPQFSHFSQKDKFFNSNYTISAQSDRMGYRLEGAKLS-HRQSADIISEGISLGAIQVPGDGQPIIMMADHQTTGGYTKIANVISVDIATLAQMKPGELISFSLLSIKEAIYS
M-PLVIAGREFGSRLITGTGGAANLAVLERALIASGTELTTVAMRRADAGG--RTGVLDLLRKLGIEALPNTAGCRTAAEAVLTAQLAREALGTNWVKLEVVADEDTLLPDPVELLDAAEQLVDQGFVVLAYTNDDPVLALRLEETGCAAVMPLGSPIGTGLGIRNPHNIEMIVSRASVPIVLDAGIGTASDAALAMELGCDAVLLATAVTRAQDPERMAAAMRAAVDAGRLASQAGRIPQRFWAQASSPGR--PGM---LEVLETGPLATVQDLGRPGLADIGVGVSGAADRGSLRLANRLLGNAEGAAAIEVTFGGLAVRAG-RELTIAVTGAPCPITVGGRGEGAHAVLRVAAGVEVRLGTPPCGLRSYLAVRGGISVEPVLGSRSTDVMAGLGPAPLRVGDTLPVGPAPAAFPVIELAPVAQP-PEELMLEVVPGPRDDWFTDEDVLLTSVYEVTTESNRVGMRLDGPALT-RRRNEELPSEGMVAGALQVPPASRPTLFLADHPVTGGYPVIAVVTSADVDRAAQARPGQRVRFRRAQDRSA-KR
M--VTFYGEQFSSRLLIGTALYPSPAIMQQAIRASGASLVTVSVRRESAGGKTGDAFWSLIRELGVAVLPNTAGCHSVREAVTTAKLARELFGTARIKLEVIADQETLQPDVVGLVEAASILIKDGFEVYPYCTEDLGVAMRLADAGCRVIMPWAAPIGSARGIINREALRLLRQLPDVTLVVDAGLGAPSHAAEALELGYDAVLLNTAVAKAADPVAMANAFRLAVEAGRSAFEAGLMAPRDFASPSTPVIGTPSMS-TLDIISAGIATSIQDAGRFGMQRYGLAPSGAMDRLALAAANCLVGNSAFAPAIEIGPQGAVVTVRDGPLRVAVTGALRALDIDGHGKRLGQTITLEDGERLTLGMARDGIFGYLAIQGGIAATPVFGSCSVNAYAGLGPRALQNGDRLTVNVCAAWSHERTILPS----QTTGALGVVMGPQADEFAD-ELFLNSQWRVSASSNRMGYRLEGPALK-HLHGYNIVSDGPVDGSIQVAGNGQPIVLMKDRGTTGGYPKIATVISADLGWLAQTRFGRTIRFEALSIEDASVA
MSPLLLGGHRFTSRLLLGTGKYSDIPTLVAAIRASGAELVTVALRRFNPHRP-DDDLAAAVRLPGVTLMPNTSGARDAREAVRAAHLARELCGSPFVKVEIHPNPHHLLPDPLETYEAAKILAAEGFVVMPYMPADPVLARRLEDVGCASVMPLGSAIGSGRGLATAEMIRLMVRDCGIPVIVDAGLRAPSEAAAAMEMGCAAVLVNSAIAAADRPVEMSAAFAEAVRAGRRACLAGPMPRADAAVATSPLTSFLGMN--MFVARAGFLTSVQDLGRIGFREFGVSLSGALDLFALRAANLLVGNDEHAAGLEITFAGLRLHFQ-DERIVAWCGGEFDVRVGPVALPAGHACLVSAGDELKFGPPKIGCRSWLAISGGIDVPIVLSSRSTDLRASFGGRALRDGDELLLDEFRRSISLRTAHDWVSPARREPLLRFGRGVDWNRFSVSQHFTSELFAVSPDSDRMGVRLDGPELK-RVDESDLISEAVAPGTIQVPPSGKPILLLGDCQTIGGYPKIAHVITVDLGIAAQLRAGDRVRFSEVSLADAQVL
M--LRIADKTFDSHLFTGTGKFASSHLMAEAIRASGSQLVTLAMKRVDLRQH-NDAILAPLREADVTLLPNTSGAKTAEEAIFAARLAREALGTRWLKLEIHPDVRWLLPDPIETLNAARALVREGFIVLPYCGADPVLCKRLEEVGCAAVMPLGAPIGSNQGLETRAMLEIIIEQATVPVVVDAGIGAPSHAAQALEMGADAVLVNTAIAVADDPVMMANAFRLAVEAGLLARQAIPGARNRHAVATSPLTGFLIM---LTIIRAGMMTTVQDGGRVGQRQSGISQCGALDLPSLRIANLLVGNDKHAAALEIVLGQFTVEFA-QDSWFALTGAGCDAMLDQTPVWTGWRQQARAGQRLTLKTPHHGVRSYLAIAGGIDVPQVMGAYSTDLKLGIGGRLLQDGDRLGVHPPARDSGPHGVQLL-----WGNRLRALPGPEYNEFEPAAAFWRLPWRLSPQSDRMGYRLQGQSLK-RTTERELLSHGLLPGIVQVPHNGQPIVLMNDAQTTGGYPRIASVIEADMYHLAQIPLGQPIHFVPCTLEEADER
M----FYGTSLTSRCLLGTAGYPSPAVLSAAIEASGTEVITVSLRREGA---GGQAFRELLSQHSRYILPNTAGCHSVKEAVTTAYMARELFNTPWIKLEVIGHADSLQPDPFALVEAAKILCADGFQVFPYTTEDRIVGEKLLAAGCEVLMPWGAPIGSGQGLNNLRGLQALRSFPEIPMIIDAGIGAPSHATQAMEMGFDGILLNTAVAKARDPVAMAQAFGQAITAGHTAYQAGLMAPRDMAEPSTPLLGLAMM---LKVVKAGLASSLQDGGRFGFAQYGVGRGGALDRPAMQTANMLVGNDKNRAVIEITQGNAIFRFE-QSCWFALTGAGCQSLLAGKSIETGWRYFAQAGQTLQLQSPLRGMRSYLAVSGGFDIPTVMGSQSTDLMARFGGRFLQNGDSLPLGPASRQERSVGVQLL-----WGNRVRVIPGPEFTQLTAEQALWRTGWTLTPQNNRMGHRLQGRVLK-FSHRDELLSHGVLPGTLQLPPSGQPVILLADAQTTGGYARIGQVIECDLYHLAQLRPREPLHFIYCTLAQARQS
M--LQIAESTFTSRLFTGTGKFATPALMLAALQASGSQLVTMAMKRIDLRGG-NDAILAPLQQLGVKLLPNTSGAKTAAEAVFAAKLAREALGTHWVKLEIHPDVKYLLPDPLETLKAAETLVKEGFVVLPYCGADPVLCKRLEEVGCAAVMPLGAPIGSNRGLLTRDFLEIIIEQAKVPVVVDAGIGAPSHALEAMELGADAVLVNTAIAVARDPVQMAQAFRLALEAGERARHAGLGNRQQAASASSPLTAFLEM---LKILRAGIYTTVQDLGRNGFRRLGISQGGALDLPALKIANLLVGNLPNAAGLEITLGQFSAEFT-QSGWIALTGAGCDAQLEGKPLWTGWRYPVKKGQKLTLKMPKRGMRSYLALSGGIAVPEMLGSRSTDLKAGFGGRQLKDGDVLPLGSSDKLVNSVGVQLL-----FNNRVRALPGPEYDEFSEEEAFWRTAWQLSPQSNRMGYRLHGSTLS-RTTEREMLSHGLLPGVVQVPHNGQPIVLMADAQTTGGYPRIACVIEADLYHLAQIRLGEAIHFIPCTLADANDR
M--LKIADKTFSSRLFTGTGKFSSAALMEEALLASCTELVTVALKRVDTHDV-QDNILRHLRHPQLNLLPNTSGVRTAKEAVFAAQLAREALETHWLKLEIHPDPRYLLPDPIETLLAAEQLVKLGFVVLPYIHADPVLCKRLEEVGVAAVMPLGAPIGSNKGLKTQDFLQIIIEQSSVPVVVDAGIGAPSDAAKALEMGADAVLVNTAIAVSQNPVSMAKAFKLAVEAGRMAFEAKLAPERTAAEASSPFTAFLDMS--VKILSPGLLSTIQDAGRSGYRKEGIIASGAMDLYAHRIANLLVGNEEEEASIEICMSGLSLQFE-ASHLVAITGADLSPAVDGISVKMWRPVWIPKGSILSFGAPASGCFAYLAIAGSFDVPEVLGSYATYLAAGLGGRPLQTDDLLECKKATELEAPWAPTQLLPEYQENPVIRVIRGLEWELFNKEQIFLAEPFRVTAHSNRMGYRLQGPSLS-LATQAELLSSAVSFGTVQVPASGDPIVLAADHQTTGGYPRIANVISADFSSLVQTQAGKKIYFKEVTLAQAQQA
M-ILQIADKTFSSRLFTGTGKFSSSEKMREAILASESELVTVALKRVEVGNK-SDDMLKSLNAEHINLLPNTSGVRTAKEAVFAAQLAREALGTNWMKLEIHPDPRYLLPDPIETLKAAEELVKLGFVVMPYIHADPVLCKRLEDVGVQCVMPLGAPIGSNKGLKTDDFLKIIIEQSNVPVIVDAGIGAPSHAAYAMELGADAVLVNTAIAVAQSPVDMAVAFKMAVAAGRMAYCAKLAPIKEVAEASSPLTSFLNM---LKILKSGLFTTVQDVGRYGFLDKGVPVAGFMDGFSAKKINQLLENDSASAVLEITMTGPTLLFE-EATYIAIGGALLSATLNNEPVANYEVIKVSEGDILSFGKLEKGFRSYLAVKGGFKTPVVLGSRSLFSSVT--KSHLVDGEELPYETCLDFPKISKLVD---SFLEEQVLTVSKGPEYDSLSDKEMLFYKAFSIANENNRMAYQLE-EKII--GIKTSMITSATLPGTVQLTPSGKLIILMKDGQTTGGYPRVLQLSDRAISILSQKKYGDEVHFQL--------N
M--LTIADTPFTSRLLAGTGKFASAAIMSAALQAAGSQLVTLAMKRVSLSGG-SDALLAPLQRLGVQLLPNTSGAKTAEEAVFAAHLAREALGTRWIKLEIHPDMKYLLPDPVETLKAAEQLVKEGFIVLPYCGADPVLCKRLEAVGCAAVMPLGAPIGSNQGLQTRDFLRIIIEQAQVPVVVDAGIGAPSQAAEAIEMGADAVLVNTAMAVARDPVGMARAFRLAVEAGALAAESGLGTRQSHANATSPLTGFLVM---IEVMKTGPLNTIQDLGRTGFRHIGVSVSGVMDALALRVGNIMLGNDENAAGIEVQLFPFRVRFT-ADGAIALTGADCRAALDGKALPPWWACEVQAGQVLEMSYPRRGARGYLCVAGGIDVPVVMGSRSTALRGNFGGRPLTQGDRLPAGNATSCTGGIGAPPDLPVPEGVIQLRAIPSGEFDLFAHDARFWSQSWIISRHSDRTGYRLSGEPLV-PSRTVEMRSYGLIPGIVQVPPAGEPIIQLSDANTAGGYPKIAGVIEDDLWRLGQAQAGDRLQLVESDAAEALNG
MEPLTIGGHSVRSRLFVGTGKYSTLELMRECLEASGAEVVTVAVRRERLFDREGRNLLDFLDPKRFTILPNTAGCFNAEESLRTARLGRELLGADWVKLEVLADPRTLLPDPVATLEATKVLVAEGFHVLCYTSDDPIMARRLKEAGAASVMPAGSPIGSGQGVLNPNNIRIILEDPDYPVIIDAGVGTASDVALAMELGCDGVLLNTGIAGATDPLRMARAMRLAIEAGRLAAGAGRIPKKLYATASSPTQGLIAMS--LLVVDPGFFTTVQDLGRPGARAFGVPLGGAADREAMAVANALAGNAADLAGLEMTLRGGTFEAR-CDLGVALAGAGMEAAIVGRAVPVPGSATMRAGDRLVLGRAEDGARTYLATPGGFRTPAWMGSRSSET-------PWKAGDVLAAGPSRLARPADVV------ADPSDPIRILPGPDWPLLAD-GDLTRGPFRVDPRSSRMGLRLAGAPVA-VAPTPERLSAPVTPGAVQA-AGGTLLVLGVACGTMGGYPHVAQVIAADLDRLGRLRPGDAAAFRVVALDEADVG
MAPLTIDGTELGSRLILGTGGATSHASLEAAVRASGTELVTVALRRVPKDG--VGGLLDLLGDCGVRLLPNTAGCRTARDALLTARLGREALETSWVKLEVIADDRTLLPDVVETIDAAEQLVRDGFVVLPYTNDDPIAAQRLVDAGCAAVMPLGAPIGSGLGIRNPHAIELIRELVDVPVILDAGIGTASHAALAMELGCDAVLLATAVTRAEDPEAMARAMHHAVEAGWLARHAGRIPVRRLARASSPTEGLVWMTRHIEIIEPGPLTLVEDLGRVGHLAVGVGRAGAADVGSYRLGGRLVGNVDGAAALEVTFGGLRLRAH-GEVVVCLTGAPSPADVDGRVQAHATPFTLRDGQVLSLRMPLSGLRTYVTFRGGLAVPTVLGSASTDTMSGLGPEPVRAGQVFGIGQRTEGLPHVDHAAVAPPPSGTVELAVLPGPRRDWFAEPERLAQAEWIVSGRSDRKGLRLDGEPIE-RHTDIELPSEGMVRGAIQVPPSGLPVLFLNDHPVTGGYPVIGVVRSAHVDRAAQLQPGQPVRFRWESLHPHFPS
M--LQIADKTFSSPLFTGTGKFASPEVMSAAITASGSQLVTMAMKRLDLQGQ-RDDILSPLQALGVSLLPNTSGAKTAEEAIFAARLAREALGTHWVKLEIHPDARYLLPDPIETLKAAEALVRQGFVVLPYCGADPVLCKRLEEAGCAAVMPLGAPIGSNQGLQTRAMLEIIIEQARVPVVVDAGIGVPHHACEALEMGADAVLVNTAIAVADDPVQMARAFRLAVEAGQIAARSGPGKRHTQARATSPLTGFLCM---LTIIRAGVHTSVQDAGRIGSRGMGVSRSGALDLPALRIANLLVGNDENAPALEITLGQVVIEFN-QDGWFALTGAGCDARIDGRAVWTGWRLPYKRGQQLVLKTPRHGMRSYLAVAGGLDVPRVMGSASTDLKAGFGGRLLKDGDKLPVRDGGQHMESRGVQLL-----WGNRIRALAGPEYQEFSKVEDFWRLPWHISPQSNRMGYRLQGPVLA-RETRRELYSHGLLPGVVQVPHNGQPIVLMNDAQTTGGYPRIAVVIEADLYHLAQVRLGEPIHFIPCTHEEAKVK
M--LRIADKTFTSRLFTGTGKFASADIMAAAIRESGSELVTLAMKRVDLRSR-NDGILAPLQAAGVSLLPNTSGAKTAEEAIFAAQLAREALGTHWVKLEIHPDARYLLPDPIETLKAAEKLVAMGFVVLPYCGADPVLCKRLEEAGCAAVMPLGAPIGSNQGLQTRALLEIIIEQATVPVVVDAGIGVPSHAAEALEMGAAAVLVNTAIAVANDPVQMARAFRLAVEAGELAAQAGAGARYRQAQPSSPLTDFLQM---LIILRAGMHTTVQDSGRFGWRQFGVSRSGAMDTPALRIANLLVGNDPDAAALEITLGQFRVQFT-EDCWFALTGAGCEAQLDGHAVWTSWRIAAKAGQTLTLKSPQHGMRSYLAVAGGLDVPKVMNSYSTDLKAGFGGRPLRDGDELAQLPSARHRESRGVPLF-----WGNRIRALPGPEYHEFSHAEAFWRAPWQLSPQSNRMGYRLNGQPLA-RTTDRELASHGLMPGVVQVPHNGQPIVLMNDAQTTGGYPRIACVIEADLYKLAQLRLGEPIHFVQCTLEEADED
M-TLKIADREFNSRLLMGTGKFSSNEVMRDALDASGCEIVTVALRRADLTGK-NDNILEFIDPKRYLLLPNTSGANTAEEAIRLARLAAAAGLPKWVKLEIHPDPHYLLPDPIETLKAAEVLVKEGFTVLPYINADPVLAKRLQDVGTATVMPLGAPIGSNRGIETRAQIEIIISQATVPVVVDAGIGAPSHAAEALELGADAVLVNTAVAAAGDPVAMARAFRKAVEAAREAVEAGLPTQLDHAEATSPLSTFLAMSPALEILE-APAASIQDAGRKGWRSFGVPSSGAMDQESLRQANRLVGNRDESPVLEIAFGRAIFRAL-ASVTIALTGADAS-----ASHPLWRTLRLTPGESVHLRGAKSGLWCYVALEGEMDAPHFLGSASVYQRAGI-GRMLRPGDIIRRSRDFRTIAGRFLPEAIPDWRHPANIEIWPGPEWEAFPESTRLLEGDWEVSAQSDRTGYRLQGASLP--GGPPGILSGPVLTGTIQVPPSGQPIILMRDGPTVGGYARLASVSPPDLDRLAQCAPGTRFQFQLGS------P
M-NFKIADKEFKSRLFTGTGKFKNSQLMKEALEASESELATVALKRVDAGDA-HDQILTHLNHDRISLLPNTSGVRTAKEAVFAAQLAREALETNWIKLEIHPDPKYLMPDPIETLKATEELAKLGFIVLPYIHADPVLCKRLEDAGTSAVMPLGSPIGSNKGLKTIDFLEIIIEQANVPVVVDAGIGAPSDAAKAMELGADACLVNTAIAVSDNPVQMAIAFKMAIEAGRMAYEAKLASPVNNAIASSPLTAFLEMSLIMHFESSGLHTTIQDGGRSGFQDQAVPVGGVMDRAAYQLANQLVGNRVDTPVLEVTLSGPKIRFE-GAGQLALTGGDLSPELNGVSVSRYETIVVGDGDVLRFGEAVEGCRTYLAVRGEWDVLQWMGSVSPLPAVGF-GGVIRKRDALVVKTTNLP--DQMI----PFRENKNVLRVWPGPEANCLGEDSCLVLGAHRVSNQSNRMGITLT-SAIQ-VEQSVDMISSGVFPGVIQLTSGGQFIILAADSQTTGGYPRVAVIADEDMDKLAQFRPGDELIFVE--------G
MVKLIIDKKKFNSRLIVGTGKYKSMAECAKAIKLSGAEIVTVAVRRVNISDKKKPLLMDYIDPKKITYLPNTAGCFNSEEALRTLRLAREIGGWKLVKLEVLGDKKNLFPDMIETLKSTEVLTREGFRVMVYCNDDPLMAKRLENVGACAIMPLAAPIGSGLGIQNTTNIKIIRSQTKLPLIIDAGLGQASDAAIAMELGCDGVLANTAIAKAKKPFQMALAFKNGVIAGRQSYLAGRIEKSIYGSASSPKTGII-MNAYFEILRAGVNTTIQDKGRNHLYHIGIAVSGAIDQRNYTLSNRLVENQLDEPVLEFAYQGPLLKLKNGKINFAISGDIFFKIIDG---ECYKSYILNEEDQIDIISTKNSTYGYLAVNGGFDLEKTWGSYSINTKANIGGKKYSINDKIFIKKIDTKAMNKKI----YDYSTDNIIRIIKGTNFDYFSKDDKFFNEDFLITNLVDRMGIRLKGPKLE-NIENTNIKSEGLVRGVIQVPADGNPIIMLSDHGTVGGYPKIGVVITADLDLVGQLTPGTKINFKEVSLEEA--N
M--LRIADKTFDSHLFTGTGKFASPQLMTDALAASGSQLVTMAMKRVDLRHH-HDALLAPLQALGVTLLPNTSGAKTAQEAVFAAHLAREALGTHWVKLEIHPDARYLLPDPIETLKAAEQLVKAGFVVLPYCGADPVLCKRLEEAGCAAVMPLGAPIGSNQGLQTRALLEIIIEQATVPVVIDAGIGAPSHACEALEMGASAVLVNTAIAVADDPVAMAKAFRLAVEAGVIARDAGLGARQWRAEASSPLTQFLQM---LEIIRAGMSTTVQDGGRHGLRQAGISRCGAMDTPALRIANLLVGNEPDMAALEITLGQCTIAFH-QDGWFALTGAACGATLDGHSVWTGWRLPVRAGQQLKLALPKRGMRSYLAVAGGIDVPKIMGSYSTDLKAGFGGRRLQDGDRIPLRPATRTLQSRGVQLL-----WGNRIRALPGPEYHEFSPAEAFWRAPWKLSPQSNRMGYRLSGNVLE-RTDSRELLSHGLLPGVVQVPHNGQPIVLMNDAQTTGGYPRIACVIEADMYNLAQLRLGEPLHFDRCTLEEANDD
MLPLVIADKTFTSRLFTGTGKFNDQKTMIAALRASQSELVTMALKRIDMEHK-DDDILAPLIKNGMNLLPNTSGARNAKEAIFAAQLAREALQTNWIKLEIHPDPKYLLPDPIETLKAAEFLARDGFVVLPYVHADPVLCKHLEAAGCAAVMPLGAPIGSNKGLKTIDFLEIIIEQANIPVIVDAGIGSPSHAALAMELGADAVLVNTAMAVANDPVLMSEAFAKAVQAGRQAYLAGLAGQVNHAVASSPLTAFLGMS-KLKVIQPGMLSLIQDVGRFGVAQLGLSQGGPIDLHAYCWANHLLANSMHCPVLEITLGQASFTAQ-EDTMVALTGANMMATLDGVAHKNWCSFQIKKGQTLKLGFAQTGLRAYLAIAGGFAAQKIFGSSATVMRNKLGGNKIAAGQLLTAASINQHTVCRSVKHFIPDYADTIEIGVLPSYQVERFPQLDRFFQSSFAVSPQSDRMGVRLTGAAIK--CDTAGIISEGIALGAIQIPPDGQPIILLNDRQTLGGYPKIGCVSRLDLPKIAQARAGSVIRFYDADIEEK-NM
M-ILKIADKEFSSRLFTGTGKFSADHLMREALIASESELITVALKRVDVANE-EDTMLQSIMCPHVNILPNTSGVRTATEAVFAAQLAREALETNWIKLEIHPDPKYLLPDPIETLKAAKELVKLGFVVMPYIHADPVLCKRLEDVGAQCVMPLGAPIGTNKGIKTVDFLEIIIEQSNVPVIVDAGIGSPSHAAYAMELGADAVLVNTAIAVSKNPVAMAKAFKMAVQAGRIAYNAKLAPIKTYAEASSPLTSFLNMK-SISILHPGFYTTVQDNGREGYAHLGVPQSGAMDKHAFMIANAILNNIPHAAMLECTLLGPTIVFN-HDVNFVITGSNAGATLDGAQVMEGVPVLAKAKQVLKMSKINGGSRSYLAFAGGLDSQTILGSKSWYYPLT--EGKLTVGMELPLGISKYGSKGAHLMQSQSGHSSVVTIKVYQGPEFSKLTYNQQLSDHVFTVSNLWNRMAIQLV-EPLP--NTLKGIYTSPVIPGTVQLTPSGKLIFLMNDCQTTGGYPRVLQVVASDLNKLAQMQQGSQFLLNV--------T
M--FDLLGTKLASRLLLGTAQYPSPAILADAVKASGTSVVTVSLRREMAGGKAGEKFWSLIRSLGVRVLPNTAGCHSVKEAVTTAKMAREVFGTSWIKLEVIGNHDTLQPDVFGLVEAARILCEDGFSVFPYTTNDLVVAERLLSAGCKVLMPWCAPIGSALGPVNIMALRSMRGFPNVQLIVDAGLGRPSHAATVMELGFDAVLLNTAVAKAADPVGMARAFGKAVDAGREAFCSGLVEPRDVAVPSTPTIGRASM---IEIVHTGPFNTVQDLGRPGYRNIGVTASGAMDSLALKIGNMIVGNDEGAAAVEIQTFPFRARFS-GRVVFALTGADCGATLDGVELLPWCTYAAEMGQVLDLAQPRAATRAYLCAQGGVDVPSVMGSRSTSLRGGFGGRSLAAGDVIGLGEIVDAKDGLAVDPGLPPSDGLLPIRALPAGEHELFGADERFWEQTWKISAQSDRTGYRLSGDPIK-PTAPVEMRSHGVVPGVIQVPPSGEPIVQMSDANTAGGYPKIAGVIEADLWRLGQARIGSRLQFVRTTHSEAAMA
MQVLTLYGKTFSSRLLLGTALYPSPQSMLDSVAASHCEIVTLGLRRQNPNINGGQTIWQAIQRTGCTLLPNTAGCKSAKEAINLAEMSREMFETPWIKLEVIGDDYTLQPDPFELVEASRELVKRGFSVLPYCTDDLILCQRLLDAGCQVLMPWGAPIGTGQGLLNRYNLRSIRELPEIPMIVDAGLGAPSHAAEAMEMGFDGILLNTAVAKAQQPPLMAKAFANAIRAGRDAWHAGLMQKRQTASASTPTIGQPKMN-ALRIIKPGPYTLLVDRGRRLCQHFGLAAGGAADIHSYEWCNRLLGNPPNTPALEIAAGPFAAEFL-FQGHAALCGAEHSAKLNGKPVHNWSSFSVTPGDTLQLGYAQSGVRSYLSVGGVWNVDTLFDSCQRVNDDG--ARPIKAGEHIHFSALKQLKLNKMTWNQIPDDDSALCLPVRPSYQFHRFPEDQALIDGHYTISPQSNRMGYRLQGPVVH--WPATGIESEGIALGAVQIPPDGQPIVLLNDRQTIGGYPKIGCVEASACSRLTQRRPGQKVSFCWLDT-----D
MSQLVIAGRGFGSRLIMGTGGAGNLSVLERALVASGTEMTTVAMRRMDAEG--GTGVLELLRRLKIQPLPNTAGCRTAAEALLTARLAREALGTDWVKLEVVADDDTLLPDPHELLDAAETLVSEGFSVLPYTNDDPVLARRLQDAGCVAVMPLGSPIGTGLGIRNPHNIELIVSRATVPVILDAGIGTASDAALAMELGCDAVLLATAVTRAQHPELMAAAMRAAVEGGRLARRAGRIPRRFWAHASSPAR---GM---ITIVTPGPQALVQDMGRPGLAELGVGRSGAADRRSLALANRLVGNPETHAGIEITFGGLVARFA-RPALVAVAGAPCPVRAGERAAAMYGPIWVRAGDELRLGRPSAGLRSYLAVRGGIDVPQVLGSRATDLMSGLGPDPLAAGAVLPIGVSTEDFPAVDIAPQAPY-REEPVLRVLPGPRADWFTENESLCGGHYEVSPASNRIGVRLTGPVLG-RREDRELPPEAMVLGALQVPPSGQPILFLADHPVTGGYPVIGVVEPEDLPLAAQVRPGQRIRFRAVA------P
M--LTIAHQTFHSRLFTGTGKFSSAQLMEDALVASGTELVTVALKRVNLHQP-QDDMLAHLTHSHIQLLPNTSGVRTAREAVFAAQLAREALQTNWIKLEIHPDQRYLMPDAVETLLATEALAKEGFVVLPYIHADPVLCKRLEDVGAAAVMPLGSPIGSNKGLKTIDFLKIIIEQSNVPVIVDAGIGAPSHAAEAMEAGADAVLVNTAIAVSGNPVAMAQAFKLAVEAGRIAFEATLATPQLQAVASSPLTAFLEMK--VTVIQPGILTTVQDTGRIGYKSQGVVTGGALDGFAHRVSNWLVGNEETCATLEITMGGLQLLFE-EKGWVAVGGHGVKVFINNKPVDCWRTLAMPAGGVLKIQYTGTGCRSYLAVQGGWEVPLVLNSFSTYLPAGWGGRPLKKEDILNTGAVKKASGNWAIASTILPYAASVVVRAMHGPEWLQFTHDALFFDNPLPVLPQSNRMGYRVA-AKMK-KSVAGEMLSTAVCAGTIQALPDGNMVIMMNDGPTTGGYPRLAQVVEPDIALCAQLLPGNTIEFKHVNIETALYA
M-TFKIGGRELTSRLFLGTGKFSSNRLIPEAVRASGAQVVTVALRRIDLEYE-EENIAAYVP-KDCILMPNTSGARNAQEAVRIARLARAAGCGNWVKIEVITDNRYLLPDNYETIKATEILAAEGFVVLPYMSPDLMVAKKLAEAGAAAVMPLGAPIGSNRGLRTKELVRILIDEIPLPIIVDAGLGRPSEAAEAMEMGAAAVLVNTAIATAGDPVAMARAFGLAVKAGRLAYLAGPGETQEYARASSPLTGFLDM---LKIINGGIETVIEDPGRIGYLDNGMSSSGAFDNVALGLANILVGNPPGEAGIEIAGGYFQAEFG-IDTVISITGTDMKPTLNGEPVPMWEAVEVKKGDVVKFSHGELGFRAYIGVAGGIDVPFYLGSKSTCLFGSYGGRKLQKDDIIKFGKPYQALAGRKLKEAIPRYSREWVLRAMPGPNPDYLTKEDYLYENSFKIQLNSNRSAVRLAEAKLA-FAHPSNVLDHAYAIGTLNICGN-TPILLIADGPTLGGYMNALQVIYADLWKVGQGTPGDFVRFIYCTQEEA-LA
M-KLQFAEKTFNSRLFTGTGKFSSSKLMEEALTASGSELVTVALKRVKLNNH-SDNIIKHLKAPQFNLLPNTSGVRTAKEAVFAAELAREALETNWLKLEIHPDPKYLMPDPIETLKATEILAKKGFIILPYIHADPVLCKRLEDAGTTAVMPLGAPIGSNKGLRTHDFLEIIIEQSNVPVIVDAGIGAPSHAAYAMELGADAVLVNTAIAVSPNPVKMAKAFKHAVEAGRMAFEAKLAQVSTKAEASSPLTQFLLM---IQVLKAGL-SSIQDKGRVGFRAIGVPLSGVMDAHSASLANQLVGNTTRTAVIEFTAMGPTLVFE-QDTIIAITGASFGVLVNDEVRSMNAKLNIKAGDILKITTPKKGWRGYIAVQGGFDSQVVLGSKSMYQGIT--KGRIDKGDILKIESTSEILENDSL----PLNFESKIIEIFKGPEYEILDKKENLEKSIFKIHQNSNRMATQIDG--LG-EVKFDDILTVPVQPGTVQLTPSGKLLILMKDAQTTGGYLRILQLTNKSLNILAQKRPQEVVTFKIIG------A
MTPLVLYGETFASRLLLGTSRYPSPATLEAAVKRAQPAMLTASLRRQGAAQEAGAAFWKLLQELAVPVLPNTAGCHTTQEVITTAQMAREVFNTPWIKLELIGDDYSLQPDTLNLVDCARQLINDGFKVLPYCTEDLVLCQRLVDVGCQAVMPWAAPIGTGRGPVNPYAMRLLREL-AVPLIVDAGLGLPSHACTVMEWGYDAVLLNTAVALAQSPVEMAGAFADAVRAGRAAYRSGAMQPQDSAQPSTPVMGTPPMN-LIEIAQPGIGTTVQDSGRAGHRHHGMPLSGWLDGPLARAANALLGNPSDAAVLELRGTGTVLRVKAGPVRLALAGRVGATCLRGSTLPAWHSATLRDSDQLLLSPAESGC-AYLAVAGGLLMEPQLGSRSSYWRAGLAGRAFRPGDQLPCGAWHLTPREWRCSPW---TASVGPVRVLLGPQQDHFTADAQFLSQDWEATAAQDRMGLRFKGEPLA-HAAAADIVSDGVTPGAIQVPANGQPIVLLADGQTVGGYPKIATVISADLPRLAHQKPGTRVRFETVNLEQAADP
M--LNFYGKEFSSRLLIGSALYPSPKIMQDAIRAAGSQIVTVSVRRESAGGKTGDQFWSLIRELGVTVLPNTAGCKSVREAVTTAKLARELFNTPWIKLEVIADDETLQPDVVGLVEAASILIKDGFEVFPYCTEDLSVAMRLVDAGCKVVMPWASPIGSARGITNRDALRLLRAFPDITLVVDAGIGAPSHAAEAFELGYDAVLLNTAIAKADDPVAMGHAFRLAAEAGRAGFEAGLMGARDFASPSTPVVGTPSMS-RLFVVTTGPATSVQDAGRFGAQRYGLTTSGAMDRVSLAMANCLAGNEPFAAAIEIGPFGASFTARHGAVRVALAGAARAADIAGSPLLSNETGLIAEGETLKLGPARNGMFSYLAIEGGIRGEPVFGSLSVNARADLGPRPLQDGDVLDVGTAQVAPHERALTFD----APPAPIRVVMGPQDDEFGV-DVFLGSEWRVSATSDRMGYRLEGPKVV-HPGGHNIVSDGAVHGSIQVPGNGQPIVLMADHGTTGGYPKIATVISADLGRFAQMQSGAAIRFKAVSVESAGEP
M-KLILGGKEFKSRFILGSGKY-NLNLINAAVEQGGAEIITLALRRANTKE--SENILDYIP-KGVTLLPNTSGARNAEEAVRIARLSRAMGCGDFVKIEIMRDAKYLFPDNQETIKATEILAKEGFVVLPYMNPDLNVARDLQNAGAAAVMPLAAPIGSNKGLATKAMIQVLIDEIDLPVIVDAGIGKPSQACEAMEMGAAAIMANTAIATAGNIPDMAEAFKLAIQAGRKAYLTGMGRLARGGSASDPLTGFL-M---IEIISAGILSTVQDLGRFGVMKNGFTQSGVMDAYSTKIANKLCKNDINAPVIEMTMFGITAKFI-GEHVFAISGGIFDISLNNKPIRTNKAYIAKDGDILSIKSTKQGLRCYLAVAGGFDVPLFMGSAATNLKIKVGGRKLKAGDILKIGKADKIIEKRELENT---YNNTVKVRVVLGPQDDMFSENLLFSNQQYTVTSDLDRMGIRLWGIALR-GKEKLEIISDAITFGSIQITNSGMPIILMADHQTTGGYAKIATVISADLPKLAQVKPKDKISFEIIDIDTA--F
MTKVKFYDKEFSSRLLIGTALYPSPKVMQDAIRASGAGIVTVSIRREMAGGKTGDAFWSLIRELDVTVLPNTAGCKTVREAVTTAKLARELFNTSWIKLEVIADNETLQPDVVGLVEAAEILVKDGFQVFPYCTEDLSVAQRLVDAGCRVVMPWAAPIGSARGITNRDSLKLLRALPDITLVVDAGIGAPSHAAQALELGFDAVLLNTAIAKAERPVEMASAFRLAIQAGRAGFEAGLMEARDLASPSTPVVGTPSMS-ALEIITAGPLTSVQDFGRFGAQRYGLAPSGAMDRLSLAAANALVGNPLSAPAIEIGPIKTVLKAHGGSLCVALAGALRFAHRGDDLCPLYRTFLLRDGEVLTLDAARKGVFSYLAIAGALQGEAVFGSFSVNARAGLGPRSLQSGNRLEFENAEASELSRSMPPV----FGEGAIRTVAGPQFDEFGASKTFFDSPWQISPASDRMGYRLEGPRLT-HAGNFNIVSDGTVDGSIQIVGNGQPIVLMKDRGTTGGYPKIATIISADFGRFAQTRPRHTLRFEMIDVTTATDA
MSILKIGKYEFTSRLIVGSGKYPDFQTTRDATLASGAEMITVAVRRVNIMDPNEENLMDYFKDTDVKILPNSAGCTTAEEAITLFRLVREATGIDIIKLEVIGDAKTLYPDVMETLKACEVLAKEDFTIMAYTNDDPIMAKRLENAGAHAVMPLAAPIGSGLGVQNRYNVVFVKDAVNVPVIVDAGIGTASDAAVAMELGADGVLTNTAIAQAKNPIAMAEAMKHAVIAGRMAYKAGRIPKKPYATASSPLEGLIFM---IRVIKSGFLSTVQDMGRAGYTDIGLTHSGAMDEFSYLLANALLGDK-EKACVEITFGNFEFEAM-RDFSAAVCGIDGEIEINSQKYKINRTFKLKKGDIVKIKPLKKGNFVYFCVKNGFDAKKKYGSCSVSVREKI-LEPLKDGDVLNLKAPEVIYSKLSV------VPDVLELRIVLGHQKDLFNT-EEFFKSEFELK-SINRQGAVLKG--VK--PEKGDIISEGISFGTVQVPASGDPIVLLKEHQTIGGYPKIGNVLPVDCFRLSQFRRG-KIRFKEIDLESAMYH
M--LQIADKTFSSHLFTGTGKFASPQLMAEAIRASGSQLVTMAMKRVDLRNR-NDAILAPLLKAGVQLLPNTSGAKTAEEAIFAAQLAREALGTHWVKLEIHPDARYLLPDPIETLKAAEQLVKMGFVVLPYCGADPVLCKRLEEAGCAAVMPLGAPIGSNQGLQTRALLEIIIEQARVPVVVDAGIGAPSHAAEALEIGASAVLVNTAIAVAREPVQMAHAFRLAVEAGLIAAQSGLGTRHQQAHASSPLTEFLAM---LKIIRAGMHMSVQDTGRYGYRQLGVSRCGALDAPALQIANLLVGNAPESAALEITLGHCVVEFT-QDTWFALTGAGCHAELDGRAVWTGWRLPVKAGQQLKLKNPERGMRSYLAVAGGLDVPEVLGSYSTDLKAQVGGRLVKDGDEIPVLPTKRHREARGVQLL-----WGNRIRALAGPEYHEFTQTDEFWRLPWQLSPQSNRMGYRLQGQRLE-RTTDRELLSHGLLPGVVQVPHNGQPIVLMNDAQTTGGYPRIACVIEADMFNLAQIRLGEPVHFVQCTLEEANED
M-KLIIANKEFQSRLFLGTGKFGSTKLMEEAVLASDSELVTVALKRIDLETD-TDTLLSHLNHSHINLLPNTSGARNAKEAVFAAQLSREALETNWLKLEIHPDPKYLMPDPIETLKATEELVKLGFIVLPYIHADPVLCKRLEEVGTAAVMPLGSPIGTNKGLRTIDFLEIIIEQSKVPVIVDAGIGAPSDAAKAMELGADAVLVNTAIAVAGNPAEMAKAFKIAVKAGRMGYEAKLGGIKNNASASSPLISFLDM---IKVIKSGFYTTIQDLGRFGYRRYGVPVSGAMDLYSCEFANALLGNSRGCAVLEMTMVGPTLQFL-KPTRIVLSGAFMNPKLNAIPIDMNSVVSVKRNDVLSFGRLEYGFRSYLAVKGGFKSEAIFGSRSMYTDIT--SAHVEKDDAINYLSVDDVNSNAHVYN--DYVFNNEYLEVFKGPEYDKLSKTDALLNRELKVSKYNNRMAYQLE-PLLE--NTLEPILTSPVLPGTVQLTPLGQLIVLMRDCQTTGGYPRILLLTENAINTLSQKSTGNVLKIRLK-------D
MSPLVIAGVPLSSRLIMGTGGAPSLLGLEAALLESGTELTTVALRRVQAGG--EGSVWELLQRNGIRALPNTAGCFSAVEAVMTAKLGREACETDWVKLEVIADDVTLLPDPVELVSAARQLVDDGFTVLPYTNDDPILARKLADAGCAAVMPLGAPIGTGLGILNPRNIAAIVADASVPVILDAGIGTASDAAQAMELGCDGVLLATAVTRAADPVRMARAMRLAVEAGRDAYRAGRIPRREDALASSPVDGRVMMTPVLEVVEPGVLAIVEDLGRPGLGALGVGRAGAADEESFRLANRLVANAERAAAVEFVLGGLVVRFR-RTATVALTGAPADVRAGGRAAAFNAPFAVRAGEELRIGRPARGLRSYLAVRGGLGVTPVLGSRSWDTLAGIGPPPLRPGDLLPLAGDVDGEPCVDVAPMPPPPAGETTLRVLPGPRADRFTDSDTLFGTAYEVTADSDRVGLRLAGAPLR-TRDEGELAPEGMVTGALQVPPSGRPVLFLADHPVTGGYPVIGVVAAADLPPAAQLRPGDAVRFRPTAPAAARRG
MAALDIGGHRYSSRLIMGTGGAANLDVLERSLVASGTELTTVAMRRADAGG--GPGVIDLLRRLGIAVLPNTAGCRTAAEAVLTAQLAREALETDLVKLEIHGDDRTLLPDPVELLDAADTLVDDGFTVLAYTSDDPIVAARLRDVGVAAVMPLGSPIGTGLGIANPHNIEMIVASAATPVILDAGVGTASDAALAMELGCDGVLLASAVNRADDPPTMAQAMAAAVHGGFLARRAGRIPRRFWAQASSPAR---DMT-TLEVLATGPLATVQDLGRPGHAHLGVPLSGAADRGAHRLANRLVGNAETAATLEATLGGVRIRVG-GDAFVVVTGAPCSVTRGDTPMGHGAAFAVHAGDVIALGSPTVGLRSYLAVRGGIDMTPVLGSRATDTLSGLGPPIVATGHRLPIGSDAAAWPTATEFTAAAAHHGPITLAVSPGPRADALVDHDALTTGIWIVNPASDRVGVRLDRDPLA-APASTERASEGVALGSVQVPPSGQPVLFGVDHPVTGGYPVVAVLTADAIDAAAQLVAGDRVRLVPTA------R
M-PFVIADREYSSRLITGTGGAANLAVLERALVASGTELTTVSLRRVDAAG--GSGVLEVLRRLKIDPLPNTAGCRTAAEAVLTARLAREALSTNWIKLEVVADDKTLLPDPIELLDAAATLVDDGFVVLPYTNDDPVLALRLEEAGCAAVMPLGSPIGTGLGIRNPHNIELIVARAGVPVILDAGIGTASDAALAMELGCSAVLLATAVTRAADPEKMATAMRSAVVAGRLARQAGRIPQRFWAQASSPPR----MK-AVTVIATGPLALIEDLGRPGHAHLGVPPSGAVDQPSMRLANRLVGNAEGAAGIESVLGGLALRAE-VSCTVAVTGPSVPVTVAGREADSHTPLHVGAGEVVAIGSPRAGLRCYVAVSGGIAVPPRLGSRSTDVLSGIGPAPLRAGDVLPLGVPAGPPVGEDAPPPS--PADQLTIPIRLGPREDWFDDPAQFARLTWAVSPESNRVGLRLLGEPLT-RAAGRELTSEGVVTGAVQVPASGRPVIFLADHPTTGGYPVVGVV--DRLAELAQARPGTQIRFRPQPFAD---A
M--LTIADTTFSSRLLTGTGKFASRKTMAESLAASGTELVTMALKRVDVHAI-QDDILTPLRELGVHLLPNTSGAKNAQEAVFAARLAREALGTHWVKLEIHPDPKYLMPDPIETLQAAKTLVDEGFVVLPYCHADPVLCKRLEEVGCAAVMPLGSPIGSNQGLASMAFLDIIIEQARVPVIVDAGIGAPSDAALAMERGADAVLVNTAIATAGDPIAMGAAFKQAVEAGRCAYRARLAGSNNHAHASSPLTAFLAMV-GLTVLDPGVLSLVQDTGRYGVGQLGLSQGGPVDCHAFAWANYLLDNPANTPLVEITMGQARFRAD-HAMSIAITGADMQPCINGQRVGMWQTLTLNAGDELRLRYARRGLRAYLAVRGGWAVDGAFGSAATVMRNQLGGMALTKGDVLPCRPHALLPRVRGVTRFIPDYNALTPLALVPGYQFDSFSAETAFFDGEYTVDQHSDRMGVRLNGPSVV--SKQPGIVSEGIALGAVQVPPDGQPIVLLNDRQTLGGYPKLGCLTRASLSMLAQTPPGQAVRFYPARLADADWI
M--LTIADVTFTSRLFVGTGKFSSPSVMEQAIAASGSQLATMAMKRVDLNKA-DDAILAPLQRLGIRLLPNTSGAKTAAEAVFAAQLAREALGTHWVKLEIHPDARYLLPDPIETLKAAEQLVKLGFVVLPYCGADPVLCKRLEEVGCAAVMPLGAPIGSNLGLITKEFLNIIIEQSSVPVVVDAGIGSPSHAAQALELGADAVLVNTAIAVARDPVGMANAFRLATEAGSLAKQSGLGSHDTRASASSPLTSFLAM---LRVIRAGMHTSIQDGGRNGYRQLGISLGGVLDQPAMKIANLLLANPPEAAVLEITLGQFVAEFT-RAGWIALTGADCRAELDGQPIWTGWRFPVRAGQQLKLNAPRYGMRSYLAVSGGFQVAEILHSSSTDLKAGFGGRLLRDGDVLEAGTPQRKTRSRGVQLL-----FANRLRALPGPEYDQFAVDQAFWQVSWTLSPQSNRMGYRLQGGELK-RTVSTEMLSHGLLPGVVQVPHNGQPIVLMADAQTTGGYPRMACVIDADLFHLAQIRLGEPLHFVQCSLDEANED
MKILKIADKEFNSRLFTGTGKFSASELMKQAIVASESELVTVALKRVDVKDD-QDDMLFHLRDNRINLLPNTSGVRNAKEAVFAAQLAREALETNWIKLEIHPDPKYLLPDPVETLKAAEELVSLGFVVMPYIHADPVLCKRLEEVGAQCVMPLGAPIGTNKGLKTRDFLEIIIEQSKVPVVVDAGIGAPSHAAEAMELGADAVLVNTAIAVSQNPIAMGEAFKMAVIAGRMAYNARLAPVEKKAIASSPLTSFLEM---IKVLKAGFYTTIQDLGRFGYRDKGVPVSGAMDTYSSSLANALLDNDQNAAVLEMTMLGPKLKFM-TDTEIAISGAYMHPSLNDTPLSNNRKYRVKMGDVLNFKGVSDGFRAYLAVKEGIQSPVVLNSRSMYVPIT--FAQLKEDTTIPVNAASGHTEYAHITD--EEWYSGNAIEVFKGPEYDWFPD-KKRLRNDYTVSKVNNRMAYQVE-EVFI--THERSMLTSATIPGTVQLTPAGKLIILMKDAQTTGGYPRVFQLTEKAIAKLAQKKAGENIRFELL-------T
MSELVIADKTFSSRLFTGTGKFSDQKIMAAALIASQSQLVTMALKRIDLANQ-DDDILKPLIAAGMNLLPNTSGARDAKEAVYAAQLAREALQTNWIKLEIHPDPKYLLPDPIETLKATEQLARDGFHVLPYIHADPVLCKRLEAVGTTAVMPLGAPIGSNKGIRTAEFLEIIIDQSTVPVIVDAGIGAPSHAALAMEMGADAVLVNTAIAVAKDPVAMSQAFALAVQAGRQAYLAGLGSQAQTAVASSPLTAFLLMNPAFEVIKPGVHTLIQDLGRFGYQHLGITSGGPADLHAYLWANKILGNDSNMASLEIHYGLMVLRVL-TDTKISICGAEFGVNINDKPAFNWQTHNVKTGDIIQYRGATAGKCGYLAIVGGLQTEMSHHSRSTVIRDKLSSTPLYEGRRLPITAQTLEQLQIAVRHYIPNYSAPLTLGLLPCYQWQQLTSKQQLLTNKYQISPQANRMGYQLIGNMIA--DLPATLTSEGIALGSVQLPANGLPIVLLQDRQTIGGYPKAGVISILDCSKLSQRQQRADICFKLENPVVS-DF
--------------MFVGTGKFSSHEIVPRVLEASGSQVVTMALRRVDWKNP-QENILNYLP-QNTILLPNTSGARTAEEAVRIARLAQAAGCGNWVKIEVVQDQRYLLPDNWETIRATEQLANDGFVVLPYMSPDLGAARRLQDAGAAAIMPLGSPIGSNRGLQTKELIRILIEEISLPIVVDAGIGRPSEAAEAMEMGAAAVLVNTAIATAGDPVFMAQAFRLAVAAGRLGYLAGPGERRVTAEASSPLTGFLGM---LKVINPGIEVIVEDPGRLGYLGKGMAPSAAMDNVALGLANLLVGNPKGEAGIEIAGGYFEAEFG-ADTVISITGTDMQPTINGQPIPIWESLKVSKGDKIKFNHGTFGFRTYMAVAGGIDVPVYLGSKSTCIFGSYGGRKLQAGDIVDFGHPTLELRGRKLQDVIPQYAREWVLRAVPGPNSDYVTEEDYLFNTAFKISHSSNRSAYRLQELKGF-FAHPSNIVDHAYAMGSLNICGN-TPVLLIGDGPTLGGYMCVLSVINADLWKVGQGTPSDFIRFAVCSQDEA-LA
M-QLIIADKKFNSRLLLGTGKFGSNAEMEDAILASGSEMVTVALKRVDLETD-TEQIITHLQHPHLTLLPNTSGVRNAKEAVFAAQLAREALETNWLKLEIHPDPKYLMPDPIETLKATEELAKLGFIILPYIHADPVLCKRLEDAGTAAVMPLGSPIGTNKGLKAEVFLEIIIEQSRVPVIIDAGIGAPSDAAKAMEMGADAVLVNTAIAVAGDPSKMAEAFKLAVLSGRIAYEAKLGKISKFAAASSPLTAFLEMA-RVTLLQPGLFTSIQDTGRYGFSSLGVPSAGAMDQYAHSMANLLLGNPAEAACLEITQSGPVLEFS-DETIVLFSGAITPVSLNKWKQANHHWLSISKGDVLQIGYLKHGLRSYMAIKGGFYSEFILRSRSQSKGIT--HERLLKFDTVSYDSNPLPFPTTRV----PAWINDSPIDVYPGPEFSLLNEEGQIFQNRYTISLHSNRMAIILE-ERLP--NHLPQILTHPVFPGTVQLTPAGKLILLMRDAQVTGGYPRIFQIKEEHLNYLGQMSIGATFRFSLKT------F
M--TLFYGTELSSRLMLGTAQYPSPEILADAVRHAQAGVVTVSLRRESAGQRAGQAFWNLIRDLGVPVLPNTAGCHSVREAVTTAQMAREVFGTDWIKLEVIGESDTLQPDMFALVEAARLLTEDGFKVFPYMTEDLVGAERLLRAGCEVLMPWGAPIGSGKGLNNLFGLRALRAFPGVPLVVDAGIGVPSHAAQAMELGYDAVLINTAVAKAGNPVEMARAFAMAVEAGRMAYVADPMEARDMAAPSTPTIGQAAM---ITILETSALNTVQDLGRPGYRNLGVGTSGVMDALALQVGNILLGNQMDDACIELQTYPFVLRFE-TATTFTVTGIDAAIELDGRTILPWMIETAAAGQVLRVGPPKAGARGYICLAGGIEVPVVLGSRSTQLRGSFGGRPLEAGDTLETIATALDVVGYGAPPALTADSKVIHLRAMPATDYALFTPEQRLWDTPWRITPQSNRVGYRLSGAPLE-LRHRVELRSYGVIAGIVQVPPAGEPIVQLADANTVGGYPRIATVIEADLWRLAQARIGTRIRLHECSFAEGAKA
MDPVEFYGTKVNSRLLLGTAQYPSPAILSEAIRASGAEIVTVSLRRESGAAKAGQSFWQLIRDLGVKVLPNTAGCKTVKEAVTTAEMARELFGTPWVKLEVIGEDDTLQPDVFGLVEAARILSRDGFEVFPYTTEDLVVAEKLIGAGCEVLMPWGAPIGSGRGLNNPYGLRSLRAFPGLPLVVDAGVGVPSHAAAAMEMGYDAVLLNTAVAKAGDPVRMARAFARAIEAGREAVLADPMEVRDMAAPSTPVMGRAQMA-HLVIDRPGLFSSLQDFGRFGYQRFGISASGAMDSLALLAANLLVGNARGEAAIELTMLGLSATVEGGPLRMALAGADMPFSINGAAAEGWRAYELTPGDRIDIGAARAGMRGYLAIAGGFDIAPTFGSLSTHSRSAIGGRALRTGDRLPVRGAAAG-PLLTLRAHR--PRGEGAVRVVLGPQDDLFTAKETFLSSDYRVTDKADRMGAQFDGPEIE-HADDFNIVSDGIMNGSVQVPGNGRPLVLLADRQTTGGYPKIATVIGPDLWRLGQARPGDILRFAAISPEAALSF
M--LQIADKVFDSHLFTGTGKFASPQLMVEAIRASGSQLVTLAMKRVDLREH-NDAILAPLLAAGVTLLPNTSGAKTAEEAIFAAQLAREALGTRWLKLEIHPDARWLLPDPIETLKAAEALVKQGFIVLPYCGADPVLCKRLEEVGCAAVMPLGAPIGSNQGLETRAMLEIIIAQSGVPVVVDAGIGVPSHAAQALEMGADAVLVNTAIAVADDPVAMARAFRLAVEAGILARQSGPGARSLHAQATSPLTGFLSM---LKILRAGMYTTVQDTGRFSLRQSGVSHCGALDTPSLVTANLLVGNHPDDAGLEMTLGQVTVEFT-RDGWFALTGAGCESTLDGEPVWSGWRHFARAGQQLVLKRPLYGIRSYLAVAGGIDVPRVLGSRSTDLKVGIGGRRLVDGDVLGMGQARRDRRPKGVQLP-----TSNWLRALPGPEYQEFDTADAFWRSPWQLSPQSNRMGYRLSGQPLV-REASREMLSHGLLPGVVQVPHNGQPIVLMNDAQTTGGYPRIACVITADLYQLAQIPLGQPIHFVACSLEEAEDD
M--FEFYGTPVASRLLLGTAQYPSPAILADAVRASGTGIVTVSLRRESAAERGGQDFWALIKALGVRVLPNTAGCHSVREAVTTAHMAREVFGTPWIKLEVIGEQDTLQPDVFGLVEAARILSDDGFEVFPYTTEDLVVAERLIEAGCKVLMPWGAPIGSGRGLNNAYGLRTLRAFPDIPLVIDAGIGLPSHAAEAMELGYDAILLNTAVAKAGDPVMMARAFAGAIEAGRLGFEADPIEARDMAAPSTPLMGKA-MA--IKVLHHGLATTVQDLGRPGYFHLGIPVGGAMDRFAMRAANLLVGNDEGAAGLEAVFIGPKLEFT-EDALVAVTGADMPAKVDGVPQPGWTAFKVKSGQTLTFDFLKSGARICIAVSGGIDVPEALGSRSTYPIGALGGRPLAAGDVLPVGKGSLASEGKTVEDLRRKPDMPAELRVLPGLYWHRVTEEENFFADEWKVANEADRMGYRFKGGRLD-FVDPSNIVDSCYPYGSIQVPGGTEPIILHRDAVSGGGYFMVGTVISADMDLIGQLQPHTPTRFVKVTMEAA--T
MNILTIAGKEFNSRLFTGTGKFNTSLLMKEALLASESELATVALKRVDIKDE-NDDILTHLNHPNMSLLPNTSGVRTAKEAVFAAQLAREALETNWIKLEIHPDPKYLLPDPIETLQAAEELVRLGFVVMPYIHADPVLCKRLEDVGVQCVMPLGAPIGSNKGLKTLEFLEIIIAQSKVPVIVDAGIGSPSHAALAMEIGADAVLVNTAIAVSQNPIAMAKAFKMAVEAGRMAYKAKLAPVVQIASGSSPLTSFLNM---LNIIKAGFFTTLQDQGRFLFRNMGVPVSGVMDTMAVSKINALLENDDNDAVLEITMTGPVLSFE-EPTFIALGGAEMAVFLNDLPIRNYRVYQIKKGDVLSYGKLENGIRNYLGVKGGFTTEPILGSRSFYKPVT--HNSVKDHTSLPYGICKDFPKITELVD--ASIIEAKVLKVYKGPEFQQLHPNEQLFYTEFSVAKENNRMAYQVN-ETIE--GYQVSMLTSATLPGTVQLTPAGKLIILMKDGQTTGGYPRILQLSDEAIAVLSQKKSGDHFTFKLI--------
MEPFSLGGETFTSRLILGTGGLPSLEVLERVVRASGTQLVTVALRRVEAAA--GSAMLEVLSRCGVRLLPNTAGCQTAREAVLTAQLSREAFETDWIKLEVIGDDRTLLPDAVELMDAAEQLVADGFTVLAYTTDDPILGRRLADVGCAAVMPLGSPIGSGLGIRNPYNIALLREEVSVPVVLDAGIGTASDAALAMELGCDAVLLASAVTRAREPVQMALAMRQAVEGGRLARGAGRIPRRWLAEASTSMQGLPLMS--LTVLATGPLTTVQDLGRPGQAALGIGRSGACDRASAALANRLVGNRADDAVLEVTFGGLTVRAG-ADLLVVTTGARCP------GAPHAAPTVLRRGQQLRLGPPVSGLRTYLAVRGGIAVPPVLGSRATDLLAGLGPAVVATGDVLPIGEPVDPAPGVDLAPVPEPTAGELTATVLPGPRADWFGDAAALTGQAWTVTSESNRVGLRLDGAPLE-RLRAGELPSEGMVRGALQVPPSGLPVLFLADHPVTGGYPVIGYVTDADVDACAQLRPGQALRLRPGR------P
M-MLTIAGKTFSSRLFIGTGKFASPEIMRDVLQACKSQMVTVALRRVNLADP-EDDIMSQIDTGETNFLPNTSGARNAEEAIRLAELARAGSGTNWVKIEVVPDPRTLLPDPIETLKATEELVKRGFIVLPYMNVDPILALRLQDVGAAAVMPLAAPIGTNLGITNRLQLEMIIEQARVPVVIDAGLGAPSHAALAMELGADAVLVNTAIAVADKPVAMAEAFAMATIAGRAAYLAGLGSQCPVASASSPVSGNIDMA-TMQVLTGGFLTTIQDQGREKCQQLGLAEAGALDKHAFFWANRILQNHPETPALEILVGNSSFLFD-APSRIAITGAEMEAKINGVNIPNWSSIAVYPGDKLSFGIMKTGLRSYLSLAGGFSTSQFFGSSSTVIREVTGGKKLAAGDRLHYKSPAT-AAPYRLKKWIPDYQEELILRFTAGYHFAEFQPEKEFLSKVYTVSNDADRMGYRLNGTPLL--RTGNNILSTGVPCGAIQIPSAGEPIILLNDRQCTGGYPIVGVICQRDIFRLAQRKPGDKVRFQLAEVGLLGQI
M-SLTIAGQELGSRLVMGTGGASNLLALEEALVASGTELTTVAMRRVAAPT--AGGIWGLLERLGIRALPNTAGCFSVKEAVLTARLAREACGTDWIKLEVIADDITLLPDPLGLVEAAETLVRDGFTVLPYTNDDPIVARHLQDVGCAAVMPLGAPIGSGLGIVNPRNIEAICAEARVPVILDAGIGTASDAAQAMELGCDGVLLATAVTRAEHPARMARAMRLGVEAGWEAAHAGRIPRRESALASSPVSGMVMMS--FVVVRAGALATVQDRGRPGYAHLGIARSGALDLDALTLANRAVGNDDGAAVLETTLSGVGLRAV-EPMVVAVAGAHCAVRVDGRPVAWGAPVLVRAGQVLDVGPAARGVRSYVAVRGGVDAAPVLGSRSRDVLGSVGPEPLRDGERYDVGAEPAT----DGGPLARDVPDEITLPLVLGPRADWFTAGRALWAATYVVGSASNRVGLRLQGAPLE-RRGGAELPSEGMVLGAVQVPPDGQPVVFLADHPVTGGYPVIGVVTAEGVGAAAQAVPGSTARFVRA-----VGP
MATLSLYGVSMLSRLIVGTAQYPSPAILAAAIRAGQPEIVTVSLRRESGASRAGEDFWALIRELGVRVLPNTAGCRTVKEAVTTAEMAREVFDTRWIKLEVIGEEDTLQPDVFGLVEAAQILVRDGFQVFPYTTEDLVVAEKLLAAGCEVLMPWGAPIGTGRGLNNPYGLRALRAFPDTPLIVDAGLGAPSHAAAAMELGVDAILLNTAIAKAGDPVVMARAFALAVEAGRLGFLADPMQPRDMASPSTPVIGRAAMA-TLRILGAGPGATIQDAGRTGYMRYGVTPAGPMDPAAFATVAAALENEPHAAAIEISVGGLSVGADDEPLCVAFAGGAFDWRRNGDALPVAARIRLAPGETLSARAGAFGAWAYLAVAGGFETPLRLGSRATHLRSQIGGRMLRAGDALPCGSGALL-TEAALAPWL--ASSVAPIRVLPGPQDDYFAPEAAFFGEVFTLTPRADRMAYAFSGPPID-HARGYNIVSDGVALGAIQIAGDRAPLILMADRQPTGGYPKLGHVIGADIGRLAQLRPGERCRFKAVGLGEALAD
M-KLTIAHRQFESRLFLGTGKFGSPEIMEQAILASSTEMVTVAMKRVDTATI-EDQLLSHLQLPHLNLLPNTSGVRTAKEAVFAAKLAREAMETNWLKLEIHPDPRYLMPDPIETLKATEELVKLGFIVLPYIHADPVLCKRLEDVGTAAVMPLAAPIGSNKGLKTLDFLEIIIEQSKVPVIVDAGIGSPSDAAKAMELGADAVLVNTAIAVAGNPVEMALAFRLAVEAGRKAFESQLAAISDQALSSSPFTQFLEM----RVLKSGI-CTIQDLGRFGNRNRGLPVSGFMDPLAAKLGNLLTGNDSNAASLEISRGAFSASFE-TTCLLALTGKGYTAYISGRPIPFYHPFLIKAGEFLQLFPKETGF-TYLSVHGGIRSNPVFGSRSTHLASKLGGRPLRAGDQLPVTVLPDEASNHGLHSVLPDY-TCQEIRFIAGAEYSWFSGENLLQSSGFRPSALSNRMGSRFTGPELK-RIHTAELLSQAVLPGTIQVSPDGQLLVLFADAQTTGGYPRIGQIIQADLHLAAQCSVDNVLHFKQVSIENAYFS
M-PLKIADKTFSSRLLTGTGKFASAQIMQQALTASTTGIVTMALKRVRLDEP-DLQILEPLRQMGVQLLPNTSGARNAKEAIFAAQLAREALGTNWLKLEIHPDPRYLMPDPIETFKAAEELCKQGFVVLPYCGADPLLCKRLEEVGCAAVMPLGAAIGSNQGLSTKSMLEIIIEQANVPVIVDAGIGAPSHAAAALEMGADAVLVNTAIAVAGDPVAMAQAFRMAVTAGRMAYESGLGAVNQQASASSPLAAFLAMPKLIEIVQAGPLVTVQDLGRSGFRHQGVSRAGALDSLSLRIANRLVGNPEEAAGLELLFGNTRIRFL-KEIWFALAGCECFATLNGKPVLLGWTKRARAGDELVIGMPRNGLCAYLAFEGGIDVPVLMGSKSTDVQGAFGGRKLIAGDLLPIGKKHPKLKNRGVLPV-----LNQVIRVLAGPEMEQFSSADAFFNHGWKVTADSNRMGFRLEGETLR-RTESTDLLSHGVFPGVIQVPPNGQPIILAAEAQATGGYPRIATVIQPDLWKLGQLRPGAFVHFKRVTREEAGGY
MSILKIADKEFSSRLFLGTGKFSSSKLMRESILASKSDLVTVALKRVDSTLE-NDDILSGLPHPTINLLPNTSGVRNAKEAIFAAELAREALETNWVKLEIHPDPNYLLPDPIETLAATEALVKKGFVVMPYIHADPVLCKRLEDVGVQCVMPLGAPIGTNKGLKTFDFLEIIIEQSKVPVIVDAGIGAPSHAAAAMEMGADAVLVNTAIAVSNNPIQMAKAFKKSIEAGREAYLASLAPVKQNAEASSPLTSFLDM---IQIHKPGFYSSIQDLGRFEYRDKGVPISGVMDMISAKFANKLIGNPEKAAVLEITMTGPELEFN-EETLIAISGAIISPKLNGNDIYNDEVYHIKKGDMISFGKLKNGFRCYLAVQGGFKTETVLGSKSWYVSLT--YSHLQRGKTLEIAKRKEYKVKEHL---MNHDFNNKELEVYKGPEFNLLSKDNQVLSGIFNVAKENSRMAYQLK-QQLF--PHKYSILTSSTLPGTVQFTPAGKLIILMKDAQTTGGYPRILQLTEEAIALLAQKRTDEEIIFSLK-------E
M--LTIGNKSFQSRLLLGTGKYPNVDVQKQAVDVSETDILTFSVRRMDIFEPSQPNLLEKIDVKNYDLLPNTAGAYTAKEAVRTAKLAHASGLCDMIKVEVIGDKKTLLPDPVETLKATEELLNEGFTVLPYTSDDVVLAGKLEKLGAHAIMPGASPIGSGQGIINPLNLSLIIEQSGVPVIVDAGIGSPKDVVTAMELGADGILLNTAVSGAEDPVKMAEAMKRAVLAGRLGYEAGRIPKKRYATASSPQEGISVMQTIFQVHKPGVLTTFQDLGRYGFQQYGVPVSGAMDHFALQMANILVGNDRDTVCLEVTLVGPVLDVSSEPITVAITGAALGPNLNGNPAPMWQSFKMKRGDRLTFGKHQEGVRAYIAVAGGFDAPAFFQSQSTDVKSGFG-QQLQRDQSINGFPVKSP-SGIGLPMAIPAYPSAINVSIVEGPHIDHFSKQDRFYSTAHTVDANSNRMGYRLNSEPMI-HKQSVDIWSDAIPFGGIQIPGNGQPIILMAERQTTGGYPRIGTVISTDLPKLAQLVPNGEIRFSPISVEAARNY
M--KTFYGTQLPNPLMLGTAQYPSPAVLAQAFQESGAGVATVSLRREGTGG-SGQAFWQMIRELGVPVLPNTAGCHTVKEAVTTAQMAREVFDTPGIKLELIGHTDSLQPDVFQLVEAARILTEDGFQVFPYTTEDLIVAERLLAAGCEVLMPWGAPIGSGRGLNNEYALRAMRAFPEVPLVIDAGIGLPSHAARAMELGYDAVLLNTAVARAGDPVAMAVAMMRAVEAGQLAQRADPIDARDMAEASTPVIGKASMT-ALIVHRAGPQVTVQDRGRPGLLGQGLSQGGAADPIALAEGAALLRQPASHAALEMAGLGGSFEVT-QDTRIALTGAPMQVSIDGQAVAWNASHLLRAGERLEIGAAARGNYGYLHLGGGVATEVVLGARAAHLAAGI-GRALRPGDRLPLGDETRAEVGLTLPEPR--F-AGGTVRFTRSMQTGLFAPEVRFQATAFQRDARGNRMGARLDGDPFA-ASGQLSILSEVIVPGDIQMTGDGTPFVLLGECQTTGGYPRIGTVIPADLPRVAQAGPGVALRFEVIDLDAGNGD
MSSFEIAGRGLTSRLFIGTAGYPNRQIMLDSIVASGAQVVTVSIRRISLEGY-AESMVDLLG-SDYVLLPNTAGCSTAREAVLTARLAREALRTNWIKLEVIGDRETLHPDVTELLKATEELVADGFTVLPYCNDDPVSCRKLADAGAAAVMPLGSPIGSGMGIANPHAIELICARSTVPVILDAGIGTASDATLALELGCDGVLLNTAVAKARDPRRMASAMRAAVEAGRHACLAGRIPKRTHAEASSPQLGLITM---IEILSESGLATVQDLGRSGALRWGVGTAGAMDGMALACGNLLLGNEEGAAAIEAQVFPFEVRFE-TDGAFAITGADCSATLDGDPLPPWSAAWAVAGAVLRLGLPARGARAYLCVEGGIDVPAVLGSRSTQLRGAIGGRALRRGDRMRSAPPASGVAEVGVPPVLPLVDGHIAVRVLPAAEYDRFKPARAFWSEPWKVTPHSDRYGFRLAGPALE-TLAPLEMRSHGIVPGVIQVPPGGQPIVQMCDAQPSGGYPKIGTVIEADLWRLGQAPIGGSVRFVETAWDDATAR
MSPLVIGSCKLSSRLIIGTGGAANLAVLERALVASGTELTTVAMRRADAEG--GSGVLELLRRLGIELLPNTAGCRTAAEAVLTAQLAREALETDLIKLEVHADDRTLLPDPIETLDAAERLAADGFTVFAYTNDDPVLALRLEEAGCAAVMPLGAPIGTGLGIRNPHNIELIVARAGVPVILDAGIGTASDATLAMELGCDAVLLSTAVTRAADPERMAAAMRAAVVAGHLARGAGRVPQRFWAQASSPPR----MTPVLEVIEPGLQTTVQDPGRVGMQSMGFFPAGPVDPLAFRIANLLVGNRAGAAGLEIPQGRFQASFL-HDCVVAITGPDAGATLNGDPIPGWEAVPVSAGDLLACGIAGPGYRRYLAVSGGIAVPEVFGSRSTFLVAGLGGRALEQADVLDAFATPASRVLRRVASLRPAYTDHWEIEILRGPHPDFFSEARDFLDATWRCDLSSDRVGVRFNPHRLH-WAHPSNLLDSSYPLGGILAYGD-VLTILCPEANTSGGFAVIATVAHAAFWKVGQLRPGDSVDFREIDLGQADRA
MA-YQIAGHTFQSRLLTGTGKFQSAGLMQQSLAASGTELVTMALRRVDLMTR-QDEILPVLSALGVKLLPNTSGARTAEEAVFVAELAREALQTHWLKLEIHPDPRYLLPDPIETLKAAELLVAKGFVVLPYCGADPVLCKRLEEVGCAAVMPLGAPIGSNQGLQTRDFLRIIVEQSRVPVIVDAGIGAPSHASEALELGATAVLVNTAIASAADPIAMAQAFKLACQAGELAQQAGLAARQQHAVASSPLTAFLLMTACLKIISPGTLSLLQDAGRFGMTALGLTQGGPLDVHSFAWANALVGNPLHSTVIEHSIGGLIVQAT-ADCTVAVTGAVLPLLLNGKAVACWQAIRLKAGDELELGYMTQGLRAYLAVSGGFAVALQFGSSATVMREGVGGSKLAAGDQIPLAGQAI-LPALTTDPQVPPASTVLSLRLLEGYQHHLFSAVARFYLNPYQVSTNCDRMGYKLSGSAIS--CSSRALLSEGISLGAVQIPPDGQPIVLLNDRQTLGGYPKIGTVLSLDCWRLAQTPPGSLVQFSPLDSYQVEPL
M-SFKLGNKEFNSRFILGSGKY-SNELINSAINYAEAEIVTVAMRRAVSGV--QENILDYIP-KNITLLPNTSGARNAEEAVKIARLARECIQGDFIKIEVIKDSKYLLPDNYETIKATEILAKEGFIVMPYMYPDLNVARALRDAGASCIMPLAAPIGSNRGLITKEFIQILIDEIDLPIIVDAGIGKPSQACEAIEMGVTAIMANTAIATANDIPRMARAFKYAIQAGREAYLAKLGRLEKGASASSPLTGFLEMP-NIKVHKPGLCTTVQDIGRIGYQQFGIPVSGVMDEFAFTVANYLVESDKNNTVLEIPFLGPTLEFD-FDVTIAITGADIQPKINNQEVKMWQSINIKKGDTLSFGGLKTGIRSYLAFSAEIDVPIIMGSKSTLLKSKLGGRQLKIGDIINFKNVKVLSKKNILKKYIPEYKHNQNIRIVLGPQDNYFDENKTLLENKYQVTKDADRMGMRLLGEVIK-HKDKADIISDAAVFGSIQVPGNGQPIILLADRQTTGGYTKIATVIKADLPKLAQMVPNDTIEFSLINIEEARKK
MQLFNIGDKAFKSRLFLGTGKFGSNLEMEEAILASESELVTVALKRIDLETE-TDAILSHLKHPNIHLLPNTSGARNAKEAIFAAQLAREALETNWVKLEIHPDPKYLMPDPIETLKATEELAKLGFFVLPYIHADPVLCKHLENAGTTAVMPLGSPIGSNKGLKTIDFLEIIIEQSNVPVIIDAGIGAPSDAAKAMEIGADAVLVNTAIAISGNPKLMAEAFREAVIAGRKAFEAKVANQQNYAVGSSPLTSFLEMH-SIQVIKPGYCDSIQDLGRFGYASIGVPVSGVMDALSAKMANALIRNSQQNAVLEMALIGPVLMFQ-KEAVIAISGADMSPKLNDIPVKMQTKLAVKTGDILSFGKAIYGCRSYLAVKNGFRTDKKLNSYAAFNGIT--LVILKKGVIIPIGKQLKIFGHSSIVD--RQHFNNEVLDAYKGPEFELLTPKDILLTDGFQIVK-NTRMAYQFA-DVPS-LAHKCEILTSAVMPGTVQLTQSGKLMALMKDCQTTGGYPRILQLSDEAIAVLAQKNTCQKIKFKIIH------L
M--LTIGEKQFTSRLLLGTGKFTDFDVQQQAIAASETEILTFAVRRMNIFEPTQPNLLEKIDVSKYTLLPNTAGAKTAEEAVRIAQLAKASGLCDMIKVEVIGCDRSLLPDPIETLKATEKLLELGFIVLPYTSDDVVLARHLQELGAHAIMPGASPIGSGQGVINPLNLQFIMEQSTVPVIVDAGIGTPADAAYAMQLGADGVLLNTAVSGAQNPIQMARAMKYAIEAGRMGYEAGAIPKKEYGIASSPQKGMSGMS--ITCLKAGTLATIQDIGRIGYQNIGVIVSGAMDSFALKIANRLLGNHQHEACIEVTMRGTAFHFS-EDTYIAITGGDLTPTIQGMDVPQWRPVLVRANQTLRFKGAKKGLRSYLAVQHGFLIEEKLGSKSTYLRANMGGRALQEQDEIQLMNTNWDTVSWHVPDFYKKARKRHRIRFVEGNEYQWFTTAQNFERVHFDVAMSSDRMGYRLKGFKLQ-KDVQQEMVSEAVTNGTIQVANDGQPIILLADRQTTGGYPRIGQVISADLHRFGQMKPGDQIRFERVTLDEALKK
MSDLEIAGASLRSRLFLGTGGIASPSVLAACLAASATDLVTVAIRRVGPDS--PGSILEVVRDHGARILPNTAGCHTAREAVLTARLAREALGTDWVKLEVVADDDTLLPDVVELLDAAETLVRDGFTVLPYTNADLVTARRLADLGCATVMPLGAPIGSGLGITDPRAIAAICDAVDVPVVLDAGIGTASDAALAMELGCDAVLAATAITRAEDPVRMATAVASAVRAGRDAKLAGRIPRRESALASSPTEGLVGMSFALEVLAVRGPVLVTDPGRPGLASIGVGPSGPADRGAYAAANRLLGNDPSAPALEVTMGGLVVRAD-RGLWIAVCGAEGDVVVDGTEHPVGIALPVRDGSTVEIATPRRGARSYLAVRGGLDVAPVLGSAAYDTLGEVGPRPLRAGDRLAVGPGGAPLPGVDSPPHV--PTEPVVLRVVRGPRDDALEDPEALIGTRWTVAPDSDRVGVRLDGPPLA-AARVGSGESEGVLRGAVQLPPSGLPVVFGVDHPVTGGYPVVAVVVDADADVLGQLRPGEQVRLAW--------A
MKTLIIADKTFSSRLFIGTGKFSAASQMKAAVRASESELATVALKRVNPEEK-SEDIHASLLDTGISLLPNTSGVRTATEAVFAAQLAREALETNWIKLEIHPDPRYLLPDPIETLLAAEELVKQGFVVMPYIHADPVLCKRLEEVGTQCVMPLGAPIGSNKGLKTLDFLNIIIEQSNIPVIVDAGIGSPSHAAAAMEAGADAVLVNTAIAVAGDPIAMAHAFKLAVEAGRTAYRSRLAPARSEAEASSPLTSFLEM---IKIRKPGFFTTVQDTGRTGYRDNGVPVSGAMDMFSAVLANRLLDNRDKAAVLEIAMTGPVLEFS-EPTHIVMTGAAMHADVNGTAIPHNRVVKIKPGDILSFGKVEKGIRTYIGVKGGIKTKKVLHSRSYFVPVT--SGRVAVEQTMEYSAFEGDENLIEIID--NDFLFEQEVRVYPGPEFGLLSAEDRLEQGSFTVSAQNNRMAYQLE-ERLS--PNEFGIITSATLPGTVQLTPSGKLIVLMRDCQTTGGYPRILQFSERSISVLAQKRAGEEIKLNIL-------R
MSPFSVYGVSLASRLFVGTAQYPSPAVLSQALEVSGTEVVTVSLRRESGASRAGEHFWTLIREQGLRVLPNTAGCRTVKEAVTTAQMAREVFETSWIKLEVIGEDDTLQPDVFGLVEAAGILSRDGFQVFPYTTDDLVVAEKLLGAGCEVLMPWAAPIGSGRGLNNPYALRSLRGFPNVPLIVDAGIGAPSHAASAMEMGYDAILLNTAIAKAGDPVAMARAFALAVEAGRLAYRSHPMEPRDMATPSTTMSGLAAMS--LRILHAGPGATIQDGGRFFHQRHGVTPAGPMDWVAFRTANLALGNTLDAAALEIAIGGLDLSCEERPQAIAFCGGAFEWRRNGHALPKAACLTLQPGETLTARPGAWGSWTYLAVAGGFATPPVMGSRATHTRSGLGGRMMRKGDLLPTEAKVLAVPDQSLAPWL--APRPALLRVVPGPQEDYFTPEECFYSGVFTLSPVMDRMAYRLEGPRIA-HARGFNIISDGIAEGAIQIAGDQHPLILMADHQPTGGYPKIGHVIRADFGTLAQLRPGASLRFTPVSPAAAVQP
M--LTIGNKSFHSRLLLGTGKYPDVNVQKQAVDASETEILTFSVRRMDIFESSQPNLLEKISTSNYDLLPNTAGAYTAEEAVRTAKLAYASGLCDMIKVEVIGDKKTLLPDPVETLKATEELLKEGFIVLPYTSDDVVLARKLEELGAHAIMPGASPIGSGQGIINPLNLSLIIEQSHVPVIVDAGIRSPQDVVTAMELGADGILLNTAVSGSPDPVKMAEAMKLAVQSGRLGFEAGKIPKKRYATASSPEEGISFM---IQVQKAGLLTTIQDAGRRGYQKYGASPGGAADTFAYRLANIAVGNEAGAAVLEMTLQGDVLLFE-EPAVISIAGADMKPEINGKRVPMWRPVYIDKGEVLNFSNAARGIRTYVAIAGGFVGEDFLGSFSTYLSMNAGGRKLERGDVLSVNEPSHLYPAWRVGPGHFRIGTPGELRAFPGRHYELFDVGEAFETEKYKAGSKSDRMGVRLDGVTLT-LREPQDILSEPVTFGTVQVPSNGEPIILLADRQTTGGYPKIAQIISVDCSKAAQLRPGEAVSFRMITHPEAMEG
M--LRIADKTFDSHLFTGTGKFASSQLMVEAIRASGSQLVTLAMKRVDLRQH-NDAILAPLIEAGVTLLPNTSGAKTAEEAIFAAQLAREALGTHWLKLEIHPDARWLLPDPIETLKAAEALVKQGFVVLPYCGADPVLCKRLEEVGCAAVMPLGAPIGSNQGLETKAMLEIIIQQSTVPVVVDAGIGVPSHAAQALEMGADAVLVNTAIAVADDPVMMATAFRLAVEAGVLARQAVPGNRSTYANATSPLTGFLAM---LNIIRAGIYTSVQDSGRHGFRQSGLSHCGALDKPAFQTANLLVGNDANAPALEITLGQLVVEFE-NETWFALTGAGCEAQLDDQPVWTGWRLPVKAGQRLTLHRPLHGMRSYLAVAGGIAVPEVMGSYSTDLKSGIGGRLLKDGDRLATGKPSRQSGPQGVQLL-----WGNRIRALPGPEYREFDRAEAFWRSPWQLSPQSNRMGYRLQGQSLT-RTTDRELLSHGLLPGVVQVPYNGQPIVLMNDAQTTGGYPRIACIIEADMYHLAQIPLGQPIHFVQCSLEEAHEH
M--LNIADKTFKSRLFTGTGKFNNSQSMTDAIKASESELVTMALKRVDLNDD-QDDILSPLVEAGVNLLPNTSGARDAREAVYAAQLAREALQTNWLKLEIHPDPKYLLPDPIETLKACEELAELGFVVLPYVHADPVLCKKLEEAGAAAVMPLGAPIGSNLGLKTEDFLNIIIEQSQVPVIVDAGIGSPSDAAKAMEIGADAVLVNTAIAVSNDPVAMGMAFKEAVVAGRRAYEAGLGIRSHQAQASSPLTAFLFMS--LTIKDPGMLTTVQDLGRYGVRNLGFSTSGAMDTLAVRVANLILGNPESSPVLEFTLTGPILEFH-KSAVVCLSGGSANATIDNHPISTHCVTTIKAGQTLKVSSLRKGCRGYLAIKDGFQVNKVLGSCSTYLRAGIGGRALKENDQLSFNAGSTKKPDIALHEFLEVHEHVQPIRYISGPQASWFSNQKTFQNQNYSVRSDSDRMGYRLSGQKIE-SSHSGNLITEGTTVGSIQIPPDGQPIILMSDCQPTGGYPKIGNIISADLPRVAQLKPTDTLTFQEVSVEEAAVS
M--LRIADKTFDSHLLTGTGKFASPLLMQQAIIASGTQLVTLALKRVDFRQH-RDDLLQPLLAAGVQLLPNTSGAKTADEAVFAAQLAREALGTNWVKLEIHPDSRYLMPDPIATLQAARLLVKDGFIVLPYCGADPVLCRHLEDAGCAAVMPLGAPIGSNRGLQTQAMLEIIIEQAGVPVIVDAGIGTPGHATAALELGADGVLVNTAIATAGDPVRMAQAFRLAVEAGVLAASAGYGEQRMTASASSPLTAFLGMA--INVIKPGLATTVQDTGREGYYHLGIPPSGALDPYSMQMANMLVGNNPDDAVLEMTLLGPELQFT-ENTLVAVCGAGMVPMLDNQPANSNTALLIAAGQRLRFAPARQGCRAYLAVAGGIDVPLVSGSRSTYTLGALGGRRLAAGDSLPVLPVTAGLEGKTVEDLLTAFPKSVTLRMLPGLYIHRLTEADNFFADTWHVSTEADRTGYRLKGGTLT-FKDPSNIVDACYPIGSVQVPGGLEPIVLLRDAVSGGGYMTLGTVISCDLPILGQLQPNQQVQFIPVTLEEA--R
M--RTLYGTELPNPLMLGTAQYPSPAILEQAFRDSGAGVATVSLRREGG---AGQTFWKMIQDLGVLILPNTAGCHTVKEAVTTAHMAREVFDTKWIKLELIGHTDSLQPDVFQLVEAARILTEDGFQVFPYTTDDLIVGERLLEAGCEVLMPWGAPIGSGRGLNNEYALRAMRAFPDVPLVVDAGIGLPSHASHAMELGYDAVLLNTAVARAGEPQLMAKAMALAVQAGRLAHQADPIEARDMAEPSTPVIGKASMS--LRVLRIGPACTIQDQGRAGYLDQGLSRAGAADLMALHEGAALLGQSPQLAALEMAGMGGEFEAS-QDMRIALTGAPMACSIDGTPAVWNASHQLLKGQRLSLGAVSRGSYGYLHVGGGISSDPFLGSRAVHLTAKV-GQVVAAGDMLPVGQDTG-DAAQKIVSDR--F-QGGTLHVVRSFQSDLFDDADRFEQTEFTRGPRANRMGMQLAGEGFA-AKGQLNILSEVITPGDIQMTGTGNPFILLNECQTTGGYPRIATVLPCDLPRAAQTPAGGAIRFKYVTLEEADNE
M-PLIIAGREFRSRLITGTGGAANLSVLERALVASGTELTTVAMRRVDAAG--QTGVLELLRRLGIEVLPNTAGCRTSAEAVLTAQLAREALETNWVKLEVVHDEETLLPDPVELLDAAERLVNDGFVVLPYTSDDPVLALKLQDIGCATVMPLGSPIGTGLGIRNPHNIELITSRASVPVVLDAGIGTASDAALAMELGCSAVLLATAVTRAQDPERMGAAMRCAVEGGRLARLAGRIPQRFWAQASSPGF----MKRSVTIIRTGPQALVEDLGRPGNAHLGVPPSGALDQDSLKLANRLVGNPENTAGLELLLGGLALKAN-ASCTVAVTGPPTEVRIDGRLTDSHHPVHLKQDEVLEIGTPQTGLRNYLALSGGIEVDEELGSRSTDLLSGIGPEPLRANDVLHLGTPNP-PEGADVPPHH--ALQTLVIPIRLGPRDDWFDDATQLRQGSWTVSDRSNRVGARLNGTKLN-RR-DGEIPSEGMITGAVQVPPDGQPVVFLNDHPTTGGYPVIGVVDNDYLRFLGQARPGTEVRFRPI-------D
MTALEIAGRTFRSRLFLGTSNYPNRQVMLDAIAASGTAMVTAAIRRISLAG--DESLVDLIG-DTAHILPNTAGCQTARDAVLTAELAREALATDWVKLEVIGDRELLYPDIDETLKATEILVGKGFVVLPYCNDDPVSCKKLADAGAAAVMPLGAPIGSGLGISNPHMIETICARSTVPVVLDAGIGTASDATLAMELGCAAVLVASAVSKSNDPVKMAKAMRAGVEAGRFAFRAGRIPRRRFAEPSSPQLGLVSM---IEVLRSGPANCIQDAGRPGLLHLGISRSGAMDRLSFDMSNALLGNRPDAAAVEVAMFPFSVRSD-VDTCVAVTGADARADVDGHRLPPNWAVPVRAGAVLSLSPPDRGMRTYVAFRGGVYVPPVMGSRATDLKSGFGGRGLAKGDRFALGEANPCTAGRGALPAIASLATGAAVGVIPAAEFQDFTEGAQFFNANWRVGHQADRIGYRLEGPELT-RTEPRELFSHGLLPGTVQVPASGQPIIQLADANTCGGYPKIAAVVAPDLWKIAQLGPGGHLRFRMIEPEVALAM
M-ILKIADKTFSSRLFAGTGKFGDHQLMENALLASETELVTVALKRVEHGQE-EDTLLRHLAHAHIQLLPNTSGVRNATEAVFVAQLAREALETNWLKLEIHPDPKYLMPDPIETLAAAEQLVKLGFVVLPYCHADPVLCKRLEEVGVAAVMPLGAPIGSNKGLAMLDMLRIIIDQANVPVVIDAGIGAPSHAAQAMELGADAVLVNTAMATAGDPVQIAEAFKWAVRAGRQAFLAGLPGEQSVASATSPLTAFLDM------------SSVQDMGRWEYLSQGVPISGAMDRLAARIANLAVGNLGNEAVIEFTYGHAAFQTN-QPALLAYSGGGAILKVGSGMLPADRPLFVPSGTTIRLINDAHGCRSYLAVAGGWDVPEVLGSRSTYITAAIGGRLLRNGDALEARRELTDYPKWAIRPLLPK--DRHTVRVVPAHEFTWFGGKVDFLSAPYTVSTACNRMGYQLNGPPIQ-RFVDRELLSTAVAPGTIQVTGDGNLIVLMADCQTSGGYPRIAQVAAVDMPLCAQLKPGDTIYFREISRAEAAFK
MKPLVIADRQFESRLMVGTGKFSSNEVMRDALDATGSEIVTVALRRADLSGG-SDNILEYIDAEKYLLLPNTSGAMNAEEAVRLARLAAAAGLPKWVKLEIHPDPTYLLPDPIETLKASEVLVKEGFTVLPYINADPVLAKRLQEVGVAAVMPLGAPIGSNKGVVTRDQVRIIVEQATVPVVVDAGLGAPSHAAEAMELGADAVLVNTAIAIASNPVRMGQAFKMAVKAGRSAYEMGLPEVIDGSSATSPLTGFLAMTPIAIAKTTGVGLSYQDLGRHGWTQYGVAPAGAMDKHAFSIANKLLDNHPNDLCLEMTLGCVSLHFL-ADTWISLSGAA-----RCDQLPRWSARRVKAGDQVIIHPAKFGIWSYLAIPGGFSAPSQFGSASRHERSAL-GQAIFQNSEINWNAKSDPIAARYMSSEIRDYSTPPAIRVFPGPH--EIPQADQLFSDTWSVSPQSDRTGFRLDGTTLD-F--KPSIRSLPVLPGTIQLPPSGQPIVTLNDGPTCGGYPILGIIHPEDLSYFVQHAPEASVHFTQC-----PNP
MNNLSIAGKTFSSRLFTGTGKFSSSQLMEEALLASESELVTVALKRVDVASK-EDDMLQHLKQPHINLLPNTSGVRDAKEAVFAAEMAREALETNWVKVEIHPDPKYLLPDAIETLKACETLVKKGFVVMPYIHADPVLCKRLEDVGAQCVMPLGAPIGTNKGLKTIDFLKIIIEQSTVPVIVDAGLGAPSHASYAMEIGADAVLVNTAIAVSPNPIQMATAFKMSVEAGRMAYEAKLANSNLTASASSPLTQFLEMS--VKIIHPGLLTSIQDFGRNGYAKYGIPKSGVMDSYAAKIANLLVGNKQEDAVMEITMLGPILEFD-KDALLFLVALKANVFLNDKNIELLKPFKVKSGDRLQIKQITSGVRLYLAISGGFQSELKLSSRSMYASVT--SSIIKKGDVIKTETYTGILTNAQLYD--MEFYVTKTLEVYPGPEFEELSIDTKLLENTFHVSKNNSRMAYQLE-ETLE--NNLKPILTQPVLPGTVQFTPAGNIIILMRDAQTTGGYPRIFQLTKESINLLSQKRQGDKIEFTLKD------Y
MEGLVIAGRHFHSRLFTGTGKFGSSAIMEQALLASGSELVTVALKRVDVRKKGTDDILSHLNHPHIHLLPNTSGVRTAKEAVFAAELAREALETNWLKLEIHPDPRWLMPDPVETLQAAEELVKKGFVVLPYIHADPVLCRRLEDVGVAAVMPLGSPIGSNRGLRTSDFLEIIIAQSKVPVVVDAGIGAPSDAARALEMGADAVLVNTAIAASPQPVQMARAFRLAVESGRMAYEARLAHTSMTAVASSPLTAFLQMS--LSIIKPGLLDTLQDMGRNGYGSWGINPGGVMDRYAAHVANLLVGNCKDEAVMEVHFPGPQILFE-QNTLIAITGADFSATVNDEVIPRWQPVVVRRNTVLQFSSLVEGARCYIGVHGGYCCDKWLNSYSTNLKASVGGQALKKGDELPFKENTIYVLPWRVTEKV--YRWPHEVGFIPGNEWDQLSAADSFTQNNFLIHPSSDRMGYQLSGSSLT-MDQSVELVSSAVSFGTVQLLPNGQMIVLMADHQTTGGYPRIAHVISAHLPKLAQLRPCDTIQFKRMDISAALVC
M-QLQIGRYTLNSRLFIGSGKLP-HTLMPEVIAAAGAQVVTVALRRVDFTHP-EDNILDYLP-KDIILMPNTSGARNAEEAVRLARLARAAGCGDWIKIEVIPDQKYLLPDNYETLKATEILAKEGFTVLPYMSPDLMMAKAMEAAGAAAVMPLGAPIGTNRGLKTRELIGIMIEECQVPVIVDAGIGRPSHAAEALEMGAAAVLLNTAIATARDPVAMAAAFRQAVEAGRTAYLAGLGPESSLARASSPLTGFLDMS-FIRVIKPGLLTTIQDRGRFGYQQWGIPVAGAMDEYALRIANLLVGNPEGEACLEITLLGPTLEFQ-AEGVIALTGADLGARLNGQDLPLWQALQVQKGDKLEFTGVKAGCRVYLAVAGGFEVPVVMGSKSTYVRGQIGGRSLRKGDEIGIRVPRVDLINRTVREYRYEFTNPILVRVVLGPQDDAFTEDRTFLEGQYQVTNEADRMGYRLDGPKIQ-HKTSPDIISDGIVMGSIQVPGHGLPIIMMADRQTTGGYTKIATVITADLNKIAQAKPGDAIRFQAVSIEEAERL
M---NIYDEILSSRLMLGTARYPSPQILRQAIAASGAEIVTVSLRREAAGERAGQKFWDIIRESGVKVLPNTAGCHSVREAVTTAEMAREVFGTNWIKLEVIGDADTLQPDLFGLVEATRILSDEGFQVLAYTTEDLVAADRLVEAGCRVLMPWGSPIGSARGLNNVYGLRAMRAFPDLTLIVDAGIGVPSHAAQAMELGYDGVLLSSAVALAGDPVAMARAFSLSVEAGRLAFEADPLLPRDMAEPSTPVLGRASM---FEVVKPGLATTVQDLGRPGYYHLGLPISGAMDRFALIAANRLVGNPDGAAGLEAVFLGPVLKFA-ADTVIAITGATMPPKLDGVEQPLWTAFAVSAGQELSFGYLKAGARAYIAIAGGIDVPEVHGSRSTYALGGLGGRALKAGDQVKFGAPTGSGLGVTIEDIRRNPQSGTVLRAMPGLYWHRITEEGTFFEDSWKVAPEADRIGYRFKGGRLD-FVDPSNIVDSCYPYGSIQVPGGTEPIVLHRDAVSGGGYFMVGTVISADMDLIGQLQPHQPVRFESIDMEGA--R
M--LRIADKQFDSHLFTGTGKFANAALMVDAIRASGSQLVTLAMKRVDLRQH-NDAILAPLLAAGVTLLPNTSGAKTAQEAIFAAQLAREALGTHWLKLEIHPDARWLLPDPIETLKAAEALVKQGFVVLPYCGADPVLCKRLEEVGCAAVMPLGAPIGSNQGLETRAMLEIIIEQATVPVVVDAGIGVPCHATQALEMGADAVLVNTAIAVADDPVTMAHAFRLAVEAGMLARRAVPGARHSHAVATSPLTGFLVM---LKILRAGIYTTIQAGKRVGLRQSGVSYCGALDGPALHIANALVGNDGDAAGLEITLGQCEVQFG-EATWFALTGAGCEAKLDGKAVWTGWRYPVQAGQKLVLKRPQHGMRSYLAVAGGLDVPEVLGSCSTDLKTGLGGRLLRDGDEIPLRGAARTKGPQGVQLL-----WGNRIRALPGPEYREFDQHEAFWRVPWHLDPQSNRMGYRLQGHKLI-RSTDRELVSHGLLPGVVQVPPNGQPIVLMNDAQTTGGYPRIACIIEADMYHLAQIPLGHPIHFVPCTLEEAHED
MSTLVIAGHELTSRLVMGTGGAPSLEVLEEALVASGTQLTTVALRRLDPNQ--QGSVLDVLRKHSIAVLPNTAGCFTAGEAVLTARLAREALETTVIKLEVVADDHTLLPDPVELLDAAEILVADGFSVLAYTNDDPILARRLEQAGCAAVMPLGAPIGSGLGIRNPHNISMITEAAGVPVVLDAGIGTASEAALAMELGCDAVMLATAVTRAERPALMAAAMRDAVTAGRNARLAGRIPRRYHAQASSPLEGRALMSGGFEVLETGPLTTVQDAGRLGQGALGIGRSGACDRTSYRLANRLVGNAEDAAALEVTFGGLELVAS-SDLVYAVTGAPCA------GIALNAPTVLRTGEVLRLGVPRTGLRTYVAIRGGVNVAPVLGSRSTDLLSGLGPAPLSAGDVLAVGKECGPMPGVDLAPVADPPGGEVSVRVLPGPRRDWFTDADSLTGQSYTVSSNSNRIGVRLEGTPLE-RAREGELPSEGMDLGALQIPPSGLPVLFLADHPVTGGYPVIGYVDGADLDLCAQLRPGQSLRFRSAQRTNPSSR
M-GFNIGGKSLKSRLLVGTGKFASYDLMKQAIEGCGTQVVTMALRRVNLDHK-EDNILEYIP-KDTILLPNTSGARNAEEAIRIARLSRAMGCGDWVKIEVISDQKYLLPDNEETVKATEVLAKEGFIVLPYMNPDLMIAKRLESVGAAAVMPLGSPIGTNKGLQTKEMIRILIEEIKVPIIVDAGIGKPSQAAEAMEMGAEAVLVNTAIATAQNPVKMAKAFELAVRAGRLAFNGVTAPQAKVARASSPLTGFLAMG-NIKIFKPGMLTLVQDSGRQGYQQYGVPVSGVMDSFSHRVANILVGNHETESVLEATLLGPGIEFL-DETVIAITGGDLAPNINGAAVPLGQSITVKAGEKLDFKGIKTGCRCYIAFAGGINVPEIMGSKSTYNRGSIGGRALKAGDILNLGEPLKPLEGRTIQDL-YTYTNKIELRVVAGPQEEAFSPEETFYSFEYAVTNECDRMGYRLSGDVIK-HKEGGDIISDGIAMGAIQVPGHGMPIIMMADRQTTGGYTKIANVISADLPKMGQAKPGDKITFKKVTIEEAIKE
M--LRIADKTFDSHLVTGTGKFASSQLMVEAIRASGSQLVTLAMKRVDLRQH-NDAILEPLIAAGVTLLPNTSGAKTAEEAIFAAHLAREALGTNWLKLEIHPDARWLLPDPIETLKAAETLVQQGFVVLPYCGADPVLCKRLEEVGCAAVMPLGAPIGSNQGLETRAMLEIIIQQATVPVVVDAGIGVPSHAAQALEMGTDAVLVNTAIAVADDPVNMAKAFRLAVEAGLLARQSGPGSRSYFAHATSPLTGFLVM---LKIIRAGMYTTVQDGGRHGFRQSGISHCGALDMPALRIANLLVGNDANAPALEITLGQLTVEFE-TDGWFALTGAGCEARLDDNAVWTGWRLPMKAGQRLTLKRPQHGMRSYLAVAGGIDVPPVMGSCSTDLKVGIGGRLLRDGDRLPIGKAKCDMEAQGVQLL-----WGNRIRALPGPEYHEFDRADAFWRSPWQLSPQSNRMGYRLQGQILK-RTTERELLSHGLLPGVVQVPHNGQPIVLMNDAQTTGGYPRIACIIEADMYHLAQIPLGQPIHFVQCSLEEANEN
M--WNLADQQIESRLFIGSAMYPSPQIMADAIRASRADVVTVSLRRQAQQAGAQNIFWETIKETGLHVLPNTAGCHSVKEALTTSQMARELFDTNWIKLEVIGDEYSLQPDPFALLEATRELIAQGFEVFPYCTDDLVLCEKLVDAGCRILMPWGAPIGTGKGLINPYALKQLRQMPDITLVVDAGIGAPSHAAQAMELGYDAVLLNTAIARSPDPVTMARGFGAAVEAGRCAYEAGIMPEKDLAQPSTPTLGTPGMS--VKVIQPGLLSLLQDGGRLGQHRIGLTNGGPLDPEAFHTCNRLLQNPEGSTAIEVSFGGLQLEAQ-VDTFICLTGAIMTLRINQQEQPRWEVLPVTAGDSIHIEFAEQGCRGYLGIAGGFDVEPSFTSTATVMREGIGGDKLAAGDVLPCPAGEI-RQRLYLEHLQPKYHDITTVRVIPGYQQKHFNRYRRFFSHGYTVSDRCDRMGYRLEGPAIE--CDIEGILSEGICFGAIQIPADGQPIVLLNDRQTIGGYPKIGAALSLDCARLAQLRPGSQVHFAPITQHAARRA
M--FTLADIELPSRLLLGSGKFSSPQGMLDAVKASGSGLVTVALKRIKPGQP-SLDLISPLQQAGVRILPNTSGAVDAREAIFAAELARELLQTNWVKLEIHPDARYLMPDPEQTLIAARQLVKLGFVVLPYCSADPMLCLRLQEAGCAAVMPLGSAIGSNQGLQNKAMLEIIIEQAKVPVIVDAGIGLPSHACAALELGAAAVLVNTAIATAADPVQAAHGFRLAVEAGMAARSARCAPPSLQASASSPIESLLSMTAALLLQKVNVFTQLQDLGRFGAASMGLTQGGVVDATSARLANALVDNEPTAPLLEIGLGAVQFRAI-GSVTLAVTGAAMPVFLNGQRYERYQSMQLQHGDQLEIGYSKAGARCYLAVGGGFLVTPVLGSCATVLREGVGGQPLEAGTALPVAVTTRKFAVRSVYQFQLKAKAMQNIPFVAGAQQAELGADTRFQQNVYQVQPMSDRMGMRLQGAALP--VASQALLSEGICLGAIQLPADGQPIVMLNDHQTIGGYPKIGAVTRLGVNALGQCRPGNLLRFVEVSQQTA--G
M-PLIIAGREFRSRLITGTGGAANLSVLERALVASGTELTTVAMRRVDSVG--QTGVLELLRRLGIEVLPNTAGCRTSAEAVLTAQLAREALETNWVKLEVVYDEQTLLPDPVELLDAAERLVQDGFVVLPYTNDDPVLALKLQDIGCATVMPLGSPIGTGLGIRNPHNIELITSRATVPVVLDAGIGTASDAALAMELGCSAVLLATAVTRAQDPERMGAAMRCAVEGGRLARLAGRIPQRFWAQASSPGL----MNRKITIIRTGPQALIQDLGRPGNAHLGVPPSGAVDPDSLKLANRLVGNDEAAAGLELLLGGAELTTD-ASCTIAVTGPHTRLWIDDKLADSHQPLHLPKASTLKVGTPDTGLRTYLAFSGGIDVPAELGSRSTDLLSGIGPDPLRDNDVLPLGTPNV-PIGADVPPHR--ALQTLVIPIRLGPRDDWFDDATQLQQGEWFVSDRSNRVGARLSGTKLN-RR-DGEIPSEGMITGAVQVPPDGQPVVFLNDHPTTGGYPVIGVVDRDHLRFLGQARPGTGVRFRPI-------D
M---QFYGTDISSRLLLGTAQYPSPAILAEAVKSSGSGIITVSLRRESADG-SGAGFWDGLRETGCRILPNTAGCHSVQEAVTTAHMARDLFGTPWIKLEVIGHSDTLQPDVFGLVEAARILSDEGFQVFPYTTEDLVVGERLLQAGCEVLMPWGAPIGSGQGLRNPDALRAMRAFPQVPLIVDAGIGRPSDAAQAMELGMDAVLLNTAVAKAGDPARMAAAMAQAIEAGRAGYEADPMERRDMAVPSTPVLGLAAMS-GLRILRIGPAASVQDLGRPGLLGQGVSQGGAADPLALAEGAALLRQDPGLAALEMGGMGGDFEAT-GALRIALTGAPMAATLEGEPLTWSASHRMEAGQRLSIGAARRGVYGYLHLGGGIATEPLLGSRAVHLMAGL-GRAAEAGDLLPAGAEQNSETGLVLAEDR--F-QGGELRIVESFQSSLFPEATRFAATAFRRGSRANRMGVEMDGEGFS-ADSQLNILSEVILPGDVQMTGDGKPFVLLRECQTTGGYPRIGTVLPCDLPKVAQAQAGVALRFRWIGLAEAETA
MTALTLYGQTFPSRVLLGTSRYPSLQSLSDSIDAARPGMVTVALRRQSETGE---GFFDVLKRHGVALLPNTAGCQSVDEVLTTAYMAREVFDTPWIKLELIGDDYTLQPDPIGLVEAAAKLVRDGFKVLPYCTEDLVIGRRLLDAGCEALMPWGAPIGTGKGVTNPYGLRTLRELPDVPLIVDAGLGVPSHACQVMEWGFDGVLLNTAVSQATFPPQMARAFALGVAAGRTAFLAGPMAERDSAQASTPVVGMPAM---IEILSNGAPNLIQDMGRRGHLGIGVSRGGAMDTVALSHANALVRNDAGAAAIEISLFPFRARFL-ADTQFSVTGADCVVRLDEEVMAPWWSRQARAGQTLLVERPRRGARAYVAFKGGIDVKPVMGSRSTDLKGAFGGRGLRRGDILKLNEREGANAGLGIPKDLPTSSGLVAVRAIPAAEYELFTDDQVFVRTDYEITPDANRVGYRLKGASLP-LRRPLELLSHGIVAGTVQVPPSGQPIIQLAEANTCGGYPKIATVIEADLWKLAQAPIGCRIRFVLTDVASAQRA
M---RIYGETIASRLLLGTAQYPSPAVLQDAIRASGTGLVTVSLRRETADG-AGEGFWRTLRETGARILPNTAGCHTVKEAVTTARMAREVFATDWLKLEVIGHADTLQPDVFALVEAARILTSEGFKVFPYTTDDLVVGERLLDAGCELLMPWGAPIGSGQGLRNPDALRAMRAFPGVPLVVDAGIGRPSDAAQAMELGLDAVLLNTAVAQAGDPAGMARAMALAVEAGRAGFDADPMDRRDLAVPSTPVLGLAAMTASLKVRFAGPLVTFQDGGRPGQMRFGVSASGPMDRLAATAANVALGNAPGATLIEVSMGGLVLECTEGALSVAVTGGDFTVEHGGAAVPCWSILALEQGDSLSIRPGKSGSWAYLALAGEVAAESWLGSSATHSTSGFGGGGLSAGQVIEVDEARLRDRHGAIRPDF--LPEDRQMRVVLGPQDRHFTAAAAFRSEPFALTNAFDRMGVRLSGPELP-SAGALSIPSEPITRGAVQVAGDGVPTVLLADHQTTGGYPKIATVIGDDIGRLSQLRAGDKLRFAPVEAAQAVPD
MVALVIAGRPLASRLVMGTGGGSNLAVLGEALRASGTVLTTVAMRRVDAIS--GMGVLPLLKEYGIEPLPNTAGCRTASEAVLTAELAREALETDWIKLEVVADDRTLLPDPVELLVAAEQLVAAGFTVLPYTNDDPVLARRLAEVGCAAVMPLGSPIGSALGIRNPHNIALIVEEATVPVILDAGIGTASDAVQAMELGCDGVLLATAVTGARDPVAMATAMRLAVESGRLAYRAGRVPRRWYAQASTPPV---EM----TVVRTGPRVVLKDTGRSGYAGYGVAPSGPVDRGAYAAANRLVGNPAGAAVFECLLGGLVVRFD-GPAVVALTGTDATLLVGVTEVPSGQAVDVAPDVPVEVTTPRHGLRGYLAVAGGIAVPPVLGSRSTDALGGVGPPVPRPGDILPIGAAAGAGAPGREAPDL---ATPLVATVDLGPRDDWFTGPAAFLTAEYTVAPASDSVGVRLSGPPLA-RSRAGELSSEGVVRGAVQVPPDGQPIVFGADHPLTGGYPVIAVVHPRDTDRLGQARPGRTVRFALATDFLE--P
MAPFVIAGVTLASRLLLGTGGAASMTVIEETIEASGTALCTVSMRRHGVAA--EGSLLDVLDARGVRILPNTAGCRTVREAVLTAELAREALETTWVKLEVVADEFTLLPDPIELLDAAEQLVGRGFVVLPYTNDDPILARRLQQAGCAAVMPLGAPIGTGLGLTNPHNIELIVSEATVPVILDAGIGTASDAALAMELGCDGVLLASAVTRAQDPQLMATAMRHAVLAGRAARRAGRIPKRVHAQASSPVHGMALMT--LTVLRPGPLALLQDGGRRGHAADGVGRAGAADRASHARANHLVGNHPGAVAVEVTLGGLVVRAD-RDLTVAVAGAPAPAEIDGDPAAHDTAVALRQGQTLRLRAPKVGLRSYLAVAGGLDVPLVLGSASTDTLSGLGPAPLGKDHVLTVGRNGGQPEPAGPAPAAPMGEPETTLRVLFGPREDWFTDPTALTAGRWRVSPQSNRVGVRLDTPALR-RADDAEIPSEGIVLGAIQVPPSGQPVLFLADHPLTGGYPVVAVVLDEDIDRAAQLRPGQHLRFASV--------
MQTLTLYNTTFNSRFLLGTALYRSPSEMCEAIKASGSELITLSLRRQNPQQNDGEAFWQLIKDTGCKLLPNTAGCKSAKEAINLAEMSRELFATDWIKLEVIGDDYNLQPDPFELVIAATELIKRGFKVLPYCTDDLVLCLKLRDAGCQVLMPWGAPIGTGQGLLNKYHLQSLREITDIPLIIDAGLGSPSQAAAALEMGYDAVLLNTAVAKADDPALMARAFSQAISAGRSAYLAGLMQRRQTAAPSTPVLGQPSMS-DFKVIQPGLLTLIQDAGRYGQHRIGLTNGGPLDALAFNWANRLCENPLNCSTLEISIGGLVLVAQ-TDTYIAVTGACMPMKINGRDCSFWQTHKIVQGDKIEFGFATAGARAYLAVKGGFNVAPSFTSTSTVVRESIGGNKLAVGDLLACNRAVQ-ASLLAVDTEIPNYPTELSIKVILGYQQKSFDSVRLFFSSDYQLSDKVDRMGFRLQGQQIK--SSLSGMLSEGICHGAIQVPADGQPIVLMNDRQTIGGYPKIGSVIALDTARLSQLMPGNKVAFEQISMERANIA
M--PVFYGTEVASPLMLGTAQYPSPAVLAEAFRASGAGIATVSLRREQG---GGQDFWSLIQGLGTRILPNTAGCHTVKEAVTTAHMARELFGTAWVKLEVIDHTDTLQPDVVGLIEAARILSQDGFQVFPYCTEDLGICSRLLDAGCEVLMPWGAPIGSGMGLNNRYGLRSLRAFPDVPLVVDAGIGLPSHATQAMEMGYDAVLLNTAVARAGDPAGMARAMALAVQAGRAAFLADPMAPRDMAAPSTPVLGKATMS-VLVVERCGPGTSIQDLGRQGWRRQGVSTAGAADRLALAAANALVGNSADVAAVETILAGARFRIEGGAVLLAAAGPGVTLAVDGRTVAPGVSVRAGPGQAIDLGPTRGGVHGYLAVAGGFTLRPQMGSRSVHLRSGIGGDMLMPGTRLGVTGGASG----PLLPRMPE-HETGPIRVMAGPQDDWFPPGGTLTAATWRVDARSDRMGRFLDGPRLQ-H-HAGSMVSDGVLPGSIQVPPSGQPIVLMRDCQTTGGYPKIATAISADLDRLAQMQAGAEFRLQLVDRITATDG
M---QIYGQEISSRFLLGTAQYPSPAILVDAIRAARCEIVTVSLRRETSAG-TGAAFWQVLNDLNLRILPNTAGCHTASEAITTARMARELFGTSWIKLEVIGHSDSLQPDVFALVEAARVLCAEGFQVFPYTTDDLIVGEKLIEAGCELLMPWGAPIGSGQGLRNPDALRAMRAFPEVPLIVDAGIGRPSDAVMAMELGMDAVLLNTAVAKAGDPVAMARAMADAVTVGRAGYLADPMPRRDMAVPSTPILGLAGMGAKLSVRFAGPFVSFQDGGRPGHMRFGVPRSGPMDQLSFNAANAALGNNLNSTGIEVSMGGLVLECLEGAITLAVTGGEFLCDHPRGKSLDWQVLSLFAGETLSLRAGPSGSWAYLAFSGDLQVSNWLGASATHSISNLGGGAIHTGHIISVQAAELRDRLGPIRPDY--TENQRVARVVMGPQDRFFPQVDAFTTESFALTTSFDRMGVRLSGPPLS-FKDALSIPSEPVTRGSIQVAGDGTPTILLADHQTTGGYPKIATIISADLDHVAQLRAGDRLRFEQVTAQEAKGV
M----FYDVDLHSRLMLGTAQYPSPAVLAAAIEASGAEVITVSLRREGA---AGQAFRDLLRQSGRRILPNTAGCHTAREAVTTAQMARELFGTRWIKLEVIGHADTLQPDPFALLEAARILCAEGFEVFPYTTEDLILGERLIEAGCRVLMPWGAPIGSGQGLRHEEALRSYRAFAGVPVVIDAGIGAPSQAARAMEMGFDAVLLNTAVARATDPVAMARAFGTAIAAGRMAFEAGLMPRRDMAVASTPALGLAAMA-DLRIVSPGLMMTVQDLGRTGLLSNGVSGSGAMDPEALQIANALVGNAPGAAALEFAHMGGSFTAT-AECLVAVCAAAPGLSIAGKPAAPWQSHRLRAGETVTVGATPGTVWGYVAISGGIATPAVLGSRATHLRSGIGGRSLQAGDVLPLGTPGDL-RPRRLNPWR---VRSGAIDVVMGPQADAFTPEHRFLSATFTVSAKRDRMAMILDGPAIE-AAAGHDIVSDGTLRGSVQVPGSGHPMVLMADRQTTGGYPKIATVVSTDLARLAQLATGQRFRFRALNQERAMTA
MNALVLYGQTFASRLLLGTSRYPSPGVLQAAVKLAQPAMLTASLRRQNLHAAAPNSFWAMLAALKVPVLPNTAGCHSVQEVITTAQMAREVFGTPWLKLELIGDDYTLQPDTLNLVDAASRLIQDGFWVLPYCTEDLVLCQRLVDVGCQAIMPWAAPIGTGKGPINPYALRTLREL-DVPMLVDAGLGLPSHACQVMEWGFDGVLLNTAVALAQDPVRMAGAFAHAVQAGRAAYLSGVMPEHDSAQPSTPVLGTPAMS-LMEITQPGFGTTVQDRGRHGHRHEGVPLAGWLDQPLADAANALVGNPPGAAVLELRGQGTVLTMRRGPVRVALTGAISANIQRGQPLLPWQSATLQNADQLHLGLARTGC-AYLALAGGCLVEPQLGSRASYWRAGLHGRPLQTGDLLPCGQWSTAMLERRAPPY---STGSHAIRVVLGPQHDHFSPEQRFLTQPWQTSTAQDRMGMRLQGQALT-HAAAADIVSDGTTPGAIQVPANGLPIVLLADSQTVGGYPKIATVIRADLPRLAHAVPGTTLHFEAVTLQQADMT
M-PLVIAGHEFGSRLITGTGGAPNLTALEQALIASGTELTTVAMRRADAGG--GTGVFDLLRRLGIAPLPNTAGCRSAAEAVLTAQLAREALETNWIKLEVVIDEETLLPDPVELSDAAEQLVEQGFVVLAYTNDDPALATRLEQLGCAAVMPLGSPIGTGLGIRNPHNIEMICSRASVPIVLDAGIGTASDAAFAMELGCDAVLLASAVTRAHDPERMAAAMRSGVEAGRLAAQAGRIPRRYWAEASSPGR--PGM----EVLRPGPLSTVQDLGRTGLAAMGVGVSGAADRRSLRLANRLVGNAEEAAAVEVTLGGLWVRAR-TTLVVALTGASFPVTVDGRVAASHTVLTLGAGSELRVGQCRTGMRGYLAVRGGVEVPPVLGSRATDTLAGLGPRPLGAGSVLPVGEPHGGFPRVDAAPVATPTGGDLALAVRLGPRRDWFTPERRLLGEPFVVTQDSDRVGMRLSGPSLP-RGETGELPSEGMVGGALQVPPDGRPTLFLADHPVTGGYPVIAVVPSAHLPTAAQARPGQRLWFRALEE---PEP
M--RAFYGFEPKNRLFLGTARYPSPAILADAVKRSGVEVVTASLRREAGQDKAGQAFWALIRELGVRVLPNTAGCHTVKEAVTTAHMAREVFGTDWIKLEVIGEDDTLQPDVVGLIEAARILSDDGFQVFPYTTEDIVVGGRLLDAGCEVLMPWGAPIGSGRGLNNVYGLRTMRQFPDIPLVVDAGIGLPSHAAQAMELGYDAILLNTAVAKAGNPALMAQAFAKAIEAGCEAWQAQPIEARDMAAPSTPVMGKASMT-KLIVRSCGPATSIQDRGRFLYQRYGVSPAGAMDRLFLAAANLLVGAAPDAAAIELGLGGARFTAE-GTLLVALAGPSCSLSVDGQKIAPFTAARAEAGAEIVARIDPGAAYAYLALEGGLATAPDMGSRSMHRRSGIGGAPLAPGTRLPAQGGGPE--LAFVPPR----HETGPIRILPGPQDDFFPPEATLCGEGYRLSAQADRMGVRLEGPVLA-HRDGYNIVSDGIVDGSIQVPGDGQPIVLLRDRQTTGGYPKIATIISADIGRFAQIPPGEPVRFAIVTLDEAPAD
M--LKIADKTFSSRLLTGTGKFASPELMLAALRASGSQLATLAMKRIDFGDN-RDAILEPLRRSGVTLLPNTSGAKTAGEAVFAARLAREALGTHWVKLEIHPDSRYLLPDPIETLKAAEQLVREGFTVLPYCGADPVLCKRLAEAGCAAVMPLGAPIGSNRGLLSRDFLHIIIEQATVPVIIDAGIGVPSDACEAMECGADAVLVNTAIATARDPVSAARAFALATEAGYLC-RGQVTTTSTQAKASSPLTAFLAMGNYFEVLSAGLMSTLQDRGRFSYQDCGVPPSGVMDDLSYAIANALTGNDAGEGVIEFTLTGPKLRLCGSPCIFAVTG-DAVVTLNDVHCAIYHSHQMNPGDVLHVQRVRSGARGYIAVAGGFDVQPQLGSVSTLSRARLGGGSLQKAAKLPLRPLSEK-RQYNISDRIFPQREKRPVRVVPGPQDNYFDDVKLFTRQQYRLSTQCDRMGYRLIGEPVT-HLRGFNIISDAISLGSIQIPGDGQPIIAMNDRQTTGGYPKIATVIRADLARLGQLKPGDSLSFEPITVSGATDK
MTSLVIGGHMFDNRLFTGTGKFAANSLVADMLAASGSQMITVALRRIDASLA-SDPILSHIP-KTVTLLPNTSGARTAEEAVRIARIARAAGCGDFIKIEVITDTKYLMPDNYETLAATEILAKEGFVVLPYMLPDLPLAKRLESAGAAAVMPLGAPIGSNRGLQTAELIALLIENCRVPVIVDAGIGRPSHAAQAMEMGADAVLVNTAIATAQDPVAMGRAFALAVEAGRIAYLAQMAEESRIARASSPLTGFLTME-IFRVHAPGPYTTIQDRGRFDYQHMGVPPSGALDPFAHTTANLLVGNEPDCATLEITFFGPHLEVL-DTADIAVTGAEMEWRVNDQPAPQWTSLRVVQGDRIQFGQALRGCRAYLAVTGGFAVAPVMGSRSTLVSAGLGGRAIQAGDLLPRGPGLLLARQRRM--WYPRYAAQIHLRAVPGPQDECFT-GETFFSSVFTVSDKANRMGYRLQGPLVA-RKAPQSIISEPSVPGNVQIPPDGQPIILMVE-QTIGGYTKIATVVTADLFKIAQARPGDQIRFHSVTLDRA--Q
MTSLLLYDIPVASRFLLGTARYPSPAILAEAIRAAGAEIVTVSLRREAGASRAGESFWSLIRELGVRVLPNTAGCRTAKEAIATAQMARELFATDWIKLEVIGEEDTLQPDVFGLVDAARALADDGFSVFPYTTEDLVVAERLLDAGCRVLMPWAAPIGSGRGINNLFGLRALRAFPDVPLIVDAGLGAPSQAAAVMELGFDAALLNTAVSRARDPVEMARAFALAIDAGRAAHVAGLMTPRDMAEPSTPVLGRAKMS-RLILRAVGPGVTLQDSGRRGSLRFGVTPAGPMDARAYAATNLAAGAAMGAATIEVSLGGLELTAEGETIGLAIAGGEFDIRLDGAPLPFACALSLEPGARLTIRAGRSGAWCYVAIAGRIDLPPTLGSLATHTRSFMGGRGLRAGDVLPLADLASPRELQALAPWL--ASGEEPIHAVLGPQADYFSQEGEFLSARWRVGQRSDRMAYRLEGGRLA-HAKGHDIVSDGVALGAIQVPGDGAPLVLMADRQPTGGYPKIANVIGADIGRLAQRRPGDAFSFAAVSIEQADKE
M-KLIIGDVELDNRLFIGTGKFPNKKIIPDVIKSSESKVITMALRRVDLKSK-EENILDYIP-KDYILLPNTSGARNADEAVRIARLAKAMGCGNWIKIEVISDNKYLLPDNYETIKATETLAKEGFVVLPYMSPDLMAAKNLVNAGAAAVMPLGAPIGTNRGLETKELIRILIDEINLPVIVDAGIGKPSHAAEAMEIGADAVLVNTAIATAGDPINMGKAFNLSVKAGRIAYLSKTAPEKEFAEASSPLTGFLKMG-SLRVNNPGLLTTIQDAGRIGYGQYGIPSAGAMDSLSLQLANILVGNNRYEAAIEITFMGPEIEFY-ENLIIAITGANISPRINGREIEMYSTIYVNKGDVLSFTSLKKGCRAYLAVSGGFKLSSIMNSKSTYLRGKFGGRKLKKGDILLVNIEKGYYLGVRIRDFIPDFRNQYTARVIMGPEDHRFTEENTFLASEYTLSNQCDRMGYRLNGAKIE-HKEGADIISGGITLGAIQVPGHGEPIIMMADRQTTGGYTKIANVISVDIPYLAQLKAGDKISFEKISIKEAELI
MTTWTLYGRTLTSRFLLGTAGYPSPDVLRRAVRASGAQVLTVGLKRTLAAAGFVAAIRDTLRETGGHLLPNTAGCRTAQEAITLAQMARELYDTRWIKLEVVGDEHTLQPDPWELVSAAQALAKEGFQVFPYCTDDLVTCRRLLDAGCEVLMPWGAPIGSGQGLINPFALRTLRELPGVPLIVDAGIGAPSHAAQAMELGLDGVLLNSAVAHAGDPVCMAAAFGHAIAAGRLGFEAGVMAKQDMAVASTPVGGRPAMS--LQILRAGPLATVQDLGRSAWRDRGISRCGALDELALAWGNLLVGNAADAAGLEFTLGAASLRLD-ADCCIAVTGTDADATLDGRPLRPWWRQRAHAGQTLKLAAPRERMRSYVAISGGIAVPPSLGSRSTDLKAGFGGRALRDGDRLPLNPPTALARAVGLPPD-----WAATLRVLPGPEHEDFAASEAFWHADWTVTPQSNRMGYRLAGPALR-RERGDELASHGVLPGVIQVPPSGQPIVLLADAQTTGGYPRIGVVIRADLWKLAQLRLGATLRFTPCTPAEAMST
M-ELQIGGVKLTNRLFAGTGKFADHSVMREAFHQSETEVVTVAVRRVDLEAG-QENILEDIP-SGIILMPNTSGARNAEEAVRIARLAKAAGMGNWIKIEVIADQKYLLPDNEETLRAVDVLANEGFVVLPYMNPDLMAAKKMADAGAAAIMPLGSPIGSNRGIRMKEMIRILIEEKTVPIVVDAGIGRPSEAAEAMEMGADAVLVNTAIATADDPVGMAKAFNLAVKAGRGAYLSGLGPVSERANASSPLTGFLSM---LYIHQPGLRTTIQDTGRFGHYHMGVPPSGAADRYSFLLGNALLGNPSHYAGLEIMLQGPVIEFQ-KATVIALTGAPAKALLNGEDLPFYEPVAVSLGDVLEIGEIKNGVFAYLTISGGLDTPEILGSRSMCVASGFPGRALLEGDCIPVKEPLPGQISNSIEEVKPVFRKELDLHIVLGISSESISDEIGMLNEEWTVHTQSNRVAYRLRGGKVR-YKNPGNIVDIPYPIGGVIVPNEEELIVLLNDGTGGGGFVTTGAMVSSDISLLAQARPQTTVRFHAVTVEKAQQA
M-QLKIADKTFKSRLFTGTGKFSNSETMRDAILASESELVTVALKRVEVGNQ-DDAMLTSLAQSSLSLLPNTSGVRTAKEAVFAAQMAREALETNWVKVEIHPDPKYLLPDPVETLKACEELVKLGFVIMPYVQADPVLCKRLEEVGAQCVMPLGSTIGSNNGLKTRDFLEIIIEQSNVPVIVDAGIGRPSHAADAMELGADAVLVNTAIAVSPNPVAIAKAFKLAVEAGRMAFEARFAPQATQAQASSPLTQFLDMP-KVEVKKAGFYTTVQDLGRLNAAQYGVPRSGVMDSFSAKKANLLLNNPADAAVLEITMTGPTLLFQ-SKTQIAVCGAIFDMYLDECLISNAKAFQVEAGSVLRFSGLKQGFRAYLAIQQGFKTEVVLESRSQYQGIT--ASRLVNGEKLEIEALENSIASARVFE--DQELFSNTIKTFRGLEFELLPQKKKLFTEKFKLTPAGNRMAIPFK-ELLP--NDLKGILTGPVIPGTVQLTPKGNLIALMQDCQVTGGYPRVLQISERGLCKLAQKKPGETVTFQLSQF-----D
M-KLVIGGRELRSRLFIGTGKFSSNEIIPSIVKSAEAQVITVALRRIDFESK-DENILNYIP-DDCIIMPNTSGARNADEAIRIARLARAAGCGNWIKIEVVSDNRYLMPDNIETIRATEVLAKEGFVVLPYMSPDLMAAKRLKDAGAAAVMPLGAPIGTNRGLRTKELVKILINEIDLPIIVDAGLGKPSEAAEAMELGAGAVLVNTAIATAGDPVKMAKAFSLAVKAGRMAYFSGTGTVKEYAEASSPLTGFLKMD-MIKIIKPGLLTTIQDNGRIGFQRYGIPVAGAMDDFAFRVANILVGNDEHEAVLEATFMGPIIEIG-FDGFIAITGANMSPKLNEKNIHMWRSIEVHKGDQLSLSGAIEGLRTYIAFGGGIGVPEIMKSKSTYVRGSLGGRKLMEGDEIPIDASKSKKVGRYIPGYIPRYNNNNVVRVVLGPQDDHFSPEETFLNSEYKITAEADRMGYRLEGPKLT-HVKGPDIISDGIVSGSVQVPGHGSPIVMMADRQTTGGYTKIATVISPDLPIMAQMGPGDTVRFKKVSVEESKKL
MPPFRVGTHTLTSRLIVGTGKYATYDLMRDCLEASGSDVITVAVRRERLVDAQGRNILDYIDLSKYTILPNTAGCFTAEDAVRVARLGREILGADWVKLECLGDKKTLLPDPVATLKATEELVKDGFQVLVYTTDDPITARRIKEAGAASVMPAGSPIGSGQGILNANNIRICLEDPDYPVIVDAGVGSASDVSYAMELGCDGVLLNTAIASADDPLTMASAMKLACTAGRLSYFGGRIPKKLYATASSPDTGIVGMS--LLVVDPGFFTTVQDLGRPGARAYGVPLGGAFDRESLTLANALAGDEPGPAALEMTLRGGAFEAL-DDLGVALAGAAMDAAIVGRSIPIPSSARLRQGERIELGRAQDGARTYLATPGGFQTAPWLGSRSR-------ERPIRRGDVLPAGPSRLERPAKPA------IELPAPFRILPGPDWGLLDD-EALIAARFRVGSRSDRMGMRLDGGPIT-IAPTPERLSAPVTPGAIQM-AGGRPIVLGVACGTMGGYPHVAQVASADLDRLGRLRPGDPLSFEPVSLAEAGRC
MTVLELAGRSLRSRLLLGSGGAISPSSLTDAVLESGTGVVTVSMRRAGDGV--ANGLMEALAGLPVEILPNTSGCRTAREAVLVAELSREALGTDWVKLEVVADDRTLLPDVIELLDAAKALVDNGFHVLPYTGDDPVVARRLQDVGCAAVMPLGAPIGSGLGIRNPHAISLLREQVTVPVILDAGIGTASEAALAMELGCDAVLLATAVTRAERPVVMARAMRRGVEAGRLAHLAGRIPQRRLAQASSPLAGVLSMT-ALVVRRVGLQVLIEDAGRPGLAHLGVSPSGAADRASYLLANRLVGNADGAAGLEVLMGGLVLEPT-HDVVVAVTGAPALVRAGGAAVALCTALRVRAGQTLEIGTPVAGLRTYVAVRGGLDVPTILGSRSSDPTSSLGPPPVRQGDHLAVGPPPTAPVSDEVTPVSPP-LGPIDLATVLGPRDDWLTEDRLLGDAAWALTSESDRVGVRLSGPRLT-RAARGELASEGLVRGAVQVPPSGQPVVFLADHPTTGGYPVVAVIDDDATDRLAQLRPGEQVRFTLQHAS--WLS
MGPFVVDGVALGSRLIMGTGGAPSLDGLGDALEASGTELTTVAMRRFSPAE--QGSLFQLLVDKGIRVLPNTAGCFTAHDAVLTAELAREALETDWVKLEVIADETTLLPDPIELADATEQLVGRGFKVFAYTNDDPALARRLEQLGAVAVMPLGAPIGTGLGILNPHNIELIVARAEVPVVLDAGIGTASDASLAMELGCDGVLLATAVTRAQDPVRMATAFRHAVAAGRLAAQAGRIPRREHALASSPMEGRALMK--QLIVRQAGNSVVTDLGRFRGPRYGLPVNGALDQYSARAANILVGNDENAPLVELTALDFRMTVT-TDVLISVTGAPLTLTVSNRECPLWQPVSVAAGETVAIRGIHGGLRAYLAVHGSVDAPTLLGSCTPDTVVGF-GLQLREGMVLETRCSLGPQPYFDMAER-PPVGHELVVSVTDGPDFAEFGDSNLLFTSEYRVSPRSNHIGLRLGGRLPE-RTTTGEVLSRGVPVGAIEVPSREELLVLHRGRGVTAGYPVLAVATSLGLDVLAQARPGDTVHFVRTTVSEAPAA
----------------MGTGGAPSLEVLDQALVASGTELTTVAMRRLDPGA--RGSVLDVLRERDIKVLPNTAGCFTAGEAVLTARLAREALGTDWVKLEVIADERTLLPDPIETFDAAERLVADGFVVLPYIGDDPALARRLEQAGCAAVMPLGAPIGSGLGIRNPHNIELIVEAASVPVILDAGIGTASDAALAMELGCDAVLLATAVTRAQRPDLMAAAMKAAVTAGRLARQAGRIPRRRYAEASSPMT---PM---IEVQHPGPYATVQDLGRPGYAHLGVPRSGAADAPSLRLANRLVGNAETLAGIELTFGGARLRFL-DGAWAALTGAPTEAAAGRRAAGMGVPFWVPAGGELRLGAPLWGLRTYLAVRGGIAVEPVLGSRSTDSLSGLGPEPLRAGTLLPVGPPEGE-ISVDLAPL-PG-PRPAVVGVVPGPRDDWFVPEAELCARPYTVTQDSNRVGVRLRGARLE-RAKEGELPSEGMVTGAVQVPPSGQPIVFLADHPPTGGYPVIGVVREADLPVLAQLRPGDEVRFTTRGATAPPAR
M-PFILAGREYESRLIMGTGGAANLAVLERALIASGTQLTTVAIRRVDSDG--GTGVLETLRRLGIDPLPNTAGCRTAAEAVLTAQLAREALDTNLIKVEVVADDRTLLPDPVELLDAVRKLVADGFVALAYTNDDPVLALRLEQAGASAVMPLGSPIGTGLGIRNPHNIELIVARASVPVVLDAGIGTASDAALAMELGCDAVMLATAVTRASDPEKMAAAMRSGVVAGRLARSAGRIPQRFWAQASSPPR----M------LGTGPLALVQDLGRPGNAQLGVPPSGALDQPSLRLANRLVGNPESAAGIEALLGGVSLRAE-SSCTIAVTGPQVDVTVSGRLVGSHAPVHLARGDEVAIGTPVAGLRCYIGISGGVDGPLELGSRATDVLSGLGPDALQRWDVLLLGVPGL-PVGADEAPLR--AADELVIPVFLGPRDDWFSEPRELAAGQWQVSPESNRVGLRLAGTELR-RQADVELASEGLVTGSIQVRPNGLPVVFLADHPTTGGYPVIGVVAAASLPSLAQARPGVRIRFRPM-------G
MTPLVIGDHKLSSRLIIGTGGAANLEVLERALVASGTEXTTVAMRRADLGA--GSGVLDLVRRLGITVLPNTAGCRTAAEAVLTAELAREALETDLVKLEVHADDRTLLPDPTETVDAAAQLVEAGFTVLAYTNDDPVTALRLEEAGCAAVMPLGSPIGTGLGIRNPHNIELIVSRAGVPVILDAGIGTASDAAQAMELGCSAVLLSTAVTRAQDPERMASAMSAAVTAGRLAREAGXXXXXXWAQASSPPR----MS-QLRVRAGGLYTTVQDSGRFGYYHMGMPPSGAMDAYSAIAANLLVGNPDGAGVLEGTYVGPTLEFT-DERVVAVTGADVPVTVNDEPVEPWTAVRVRAGDVLGFAMIRAGCRVYVAVSGGIDVPVYLGSRSTYTLTGIGGRKLADDETLPLGSAASARQGAAVQDLRPELDGAAELRTVVGLCSYRLTEXASFLGTDWKVTKDADRVGYRLRGGTLD-FTDPANVVDLGYPVGSIQVPGGDEPIVLLNDAVTGGGYATIGTVISVDRDRIAQTKTGDVVRFNSVDLDTA--G
MIRFKIANKIFKSRLIVGTGKYKSFSECAKAIKTSGADIVTVAVRRVNISNKNKARLMDYIDPKKITYLPNTAGCFTAEDAIRTLRLAREIGGWKLVKLEVLGDKKNLFPEMIETLRSTELLTKEGFKVMVYCNDDPLMAKRLENAGAVAIMPLAAPIGSGLGIQNKVNIKIIRKQTKLPLIIDAGIGQASDATTAMELGCDGVLINTAIAKAKYPIQMAEAMKYAVISGRKSFLSGRINPSLLGSASTTNKG---MKNYFKILRAGINTTYQDLGRNNLYHIGIPFSGAMDKRNFQLLNSLLQNDYNSPVIEFAYQGPHLKYFGKDIFFCISGNVSFKIIDG---NSYQCYLLKNGDEVDIHSTNKSVYGYFSINGTFGVDYYWGSCSINTQAQIGGNKFSKDLEIEIIDINNSFIKRKL----YLGSTIENIRVIRGTNYDYFSKSNKFFKESFKITKLSDRMGMRLEGPKIE-NIVDPNIKSEGLVKGVIQITSAGDPIIMLSDHGTIGGYPKIATVISADYDRLVQLTPGSNIKFKDVSLEDA--K
M--LHIAERKFASRLLTGTGKFSRAETMLYALDASGTQLVTLALKRLDLQQG-RDEILRPLRSLGVDLLPNTSGARTAEEAIFAARLAREALGTNWLKLEIHPDQRYLLPDPLETLKAAQQLVKEGFVVLPYCGADPVLCLQLQEAGCAAVMPLGAPIGSNQGLQSKAFLQIIVEQSQVPVIVDAGIGAPSQAAEALEMGVDGVLINTAIACATDPVSMARAFKLAVEAGRMAFEAGTA-EPGQAQASSPLTTFTLMN-EFVIENPGLLSLLTDCGRFGQAHLGLTTGGPMDPFAFNLANALVGNSSNTTLIETTLGGLSLKTG-GDCLIAVTGAVTDLKIDNKTAPLWQSHKVKRDQTIELGQPQQGLRNYIAVSGGFGVDPEFGSTSTVLREGIGGTRLQQGDKLAVGQSAASTRCRSLESAIPDYGTMRPLRLVTGYQFTDFPLSQRFFTSEYNISAQADRMGYRLSGPAIS--SGSRSMLSEGIALGAVQVPADGQPIVLLNDRQTIGGYPKLGSVLSSDCALLAQWAPGTKISFEPVSIEQARHE
M--PVFYDTEVVSRLMLGTAQYPSPSLLAEAFRRSGAGIATVSLRREGAGG-EGGAFWGLIRDLGLPLLPNTAGCHSVKEAVTTAHMAREVFDTDWIKLEVIGHPDTLQPDPFGLVEAARILTDEGFKVFPYTTEDGVLAGRLLDAGCEVLMPWGAPIGTGRGLSNPYGLRTLRAFTDVPMVIDAGLGLPSHAAQAMEMGFDAVLLNTAVAKAGDPAAMAEGFARALEAGRLAFEADPMEPRDMAAPSTPVIGMAAMTAVLSVIFAGPHVSVQDRGRPGLMRFGVPQSGAMDRAAFAAANTALGNPPETPGVEVSLGGLTLECLAGEVGFAVAGGGFRVDHAGRRLGSWTVATLRAGERLVIRPGRWGSWCYLALAGNLLAPRWLGSQATHALSGFGGGRLQAGQRLTIAEPRE-AAAGDICPVF--ARPRRCIHVTLGPQDRFFPAEKTFLSTSWRMTDAWDRMGVRLSGPAIA-PSAALDMPSEPITRGAVQVAGDGVPTVLLADHQTTGGYPKIATVLDCDLDAFVQLRPHDEIEFRPVTTDQALFP
M--LRIANQNFNSRLLLGSGKFSSPIIMQQAVIASGCKLVTLALKRLQLKKP-KDELLAPLRALNIQLLPNTSGAKTAKEAIFVAELAREALQTNWLKLEIHPDPRYLMPDPIETLLAAEQLVKLGFVVLPYCSADPVLCKRLEQAGCAAVMPLGAAIGSNQGLQTRAMLEIIIEQATVPVIIDAGLGAPSHAATAMELGAAAVLVNTAIASSSDPVAMAGAFANAVNAGRTAYLAGLVTPQQQATASSPFTDFLLMSNGVKVIASGVLSLLQDNGRFGQGALGLTTGGPMDAAAANWANRLLGNPANATLIECSVGGLQLQAN-TNSYFTVTGATLPLSINGNAAEQWTVHKIQQGDVIELGMVSQGLRAYVAVAGGFNVATQFGSSATVLRESIGGNKLQPGDLLPCPAVNT-LARQQLLAYRPIFNSILTLRLVEGYQADNFSKAQRFYLNSYNVTPQADRMGYKLSGSAIH--CQQSQLLSEGICYGAVQIPPDGQPIVLLNDRQTLGGYPKIGAVLSLDCALLAQAVAGTQVYFTPINPQQAGRL
MTALSIYGEAIGSRLLLGTSQYPSPDTLRRSVEASGAEIVTVSLRRESSGDKTGQRFFDLLKSFGARVLPNTAGCHTAREAITTAQMAREVFETDWIKLEVIANDDTLQPDVYGLVDAAEKLTRDGFKVLPYCTEDLSVAQRLVGAGCQVLMPWAAPIGSARGLMNPYGLKTLRAYPDLPLIVDAGLGAPSHAALALEMGYDGVLINTAVAKAADSVAMAVAFAKAVEAGRMAYRSGIMPPRDMASPSSPVAGLALMR-ALTIVDPGFAATIQDRGRVGWQRFGVPVSGALDPEALAAANILAGNTPESAAIEVMGAGLRLRVHAEGVTLAVAGCAARLRIAGVSVAPLRSFTAHRGEVLRFPPPKNGAVYYIAAAGGFDIPAVLGSRSTYMRARLGGRALRAGDMIPLMREAAPTPSLHL----ASFDAPKSLRIMRGPNADYFAASEALLGGAYTVTPASDRMGLRLDGKPLD-RAKPGEVPSQGTTAGALQVPPDGQPILLLADRQTTGGYPRIATVIGADIAAAGRLVAGMAVRFAEVGREEAGEI
MSPLVIDGVAMCSRLILGTGGIPSLDALGAALDASGTELTTVAMRRYSPGE--AGSLFELLSDRGIRILPNTAGCFTAREALLTAELAREALETDWIKLEVIADETTLLPDAPELLEAAEQLVTKGFKVFAYTNDDPVTALRLEELGCVAVMPLGAPIGTGLGILNPHNIELIVARAGVPIVLDAGIGTASDAALAMELGCDAVLLATAVTRAHDPARMGAAFRHAVAAGYLARRAGRIPQRRHALASSPMEGRPLMS-GLEVIKTGPQVVLEDLGRPGLASIGVSRSGAADFASYLLGGRLVGHSPGPAALEVLLGGLVARAH-GDLTIALTGAPTGPTIDGRRIDEDAPVRMHDGEVLSLGVPEQGLRTYVSVRGGFDVEPVLGSRSRDTLSGIG-PVVEPGTFLPVGQTNSEQPFVDHVTLAPPTGDLVDLEVLPGPRGDWLDD-GKLASTYWTASLRSNRVGLRLTGPALK-RRPGVELPSEGAVRGTIQVPHGGEPVIFLADHPVTGGYPAVGVLTRDSVNRAAQIRPGQEVKLRFVTKDTTVSP
MSPLVIAGRTFSSRLFLGTAGYPNQKVFLDALEASGSEMATASIRRISLAGY-EESLTDLLS-GRVHILPNTAGCQTAKDAVLTAELAREALETDWVKLEVIGDRELLYPNVEELLKATEELVSRGFVVLPYCNDDPVTCQKLADLGAATVMPLGSMIGTGLGIANPHMIELICARSPVPVVLDAGIGTASDAALAMELGCSAVLLNTAVSKAHDPVRMATAFRHAVEGGRLARLSGRIPKKLHAEASSPEFGLVSMSPALRIVAAGPGTTIQDSGRHGYLRFGVTGAGPMDPLAHATANLAVGNAPGASAIEVGLGGLSLAAEGGPVTLAIAGAPFTVALDGQKLETPLVLTLEPGAALSLRAGPTGAWCYVAAAGSFALAPVLGSTATHTRSGLGGGPLKAGDRLPLGAAAELTAPSRLAPWL--ERSLDVVRVVLGPQDDFFAPEERFLTQPWMLSGRSDRMGYLLEGEPLT-HAGGFNIVSDGIAHGAIQVPGEGLPIVQMADRAPTGGYPKIATVIGADLGSFAQLRPGASFRFAAVDIATAPIV
MSVFSLYDEPLTSRLLLGTARYPSLQILEQAIAEARPGMVTVALRRQLSGQATGSQFWDALRRLEVPVLPNTAGCHSVAEVINTAMMAREVFETDWIKLELIGDDYTLQPDPFGLVEAADKLIRDGFKVLPYCTEDLVLCRRLLDVGCRALMPWGAPIGTGKGVMNPYGLRVLRDLPDVPLLVDAGLGLPSHACQVMEWGFDGVLLNTAVAQATHPVAMASAFAGAVAAGRGAFLAGPMPERASAHASTPVVGVPRMS--IEVIKPGMLTTFQDLGRAGYQHLGVPVNGAMDERSHRLANLLAGNASTEATLEVTLMGPTLRWH-APATIVICGADLQPSLDDKPIPMCQPVPVAAGAVLAFGRRRSGVRAYLAVHGGFGLTRVMGSASTYVRGGYGGEPLRRGDVIALNDASPTAAALPVPPAVLG-APDAPLRAMAGREWAMFSAKRTLVGEPFRIDPQSDRMGYRLAGPALQ-LGAAREMISEAVGFGTVQVPPDGQPIVLMADRQTTGGYPRIAHVCAVDLPRLAQRMPGETVRFQLIDLAEA-EQ
M-----ADLFGESRLILGTGGAESLAALEAAIVASGTEMVTVALRRVDA-A--GPGLLPLLDRLGMRVLPNTAGCYTASDAVKAAHLARDAFETDLIKLEVIGDERTLLPDGVELLRAAERLVGDGFQVLPYTSDDPILARRLADAGCAAVMPAGAPIGSGLGIGNPHHIRLIRDSVDVPVILDAGIGTASDAALAMELGCDAVLIASAVTRAADPARMAAAMRHAVEAGRLAAGAGRIPKRYHALASTSDDGRPWMT----VLRTGPMTVIKDAGRPGHAYQGVAPSGAVDRGAYARANALAGNPPGAAVLECTLGGLRVSFD-EPAVVALTGTDAVLTVDGTAAGDDRPVPVPAGAVVAVTVPRRGLRSYLAVRGGIDVAPVLGSRSTDQLAGVGPERPAPGDVLPIGAPPAD----PVSPGAPPPTAEGPLEVDLGPRDDWFTTEATFLGAEYTVSPAGNAIGLRLDGPALI-RSRTAELPSEGVVRGAVQVPPDGRPIIFQADHPVTGGYPVIAVLTPEAADRAAQLRPGATIRFTRAP------Q
M---QLYGTEIGSRLMLGTAQYPSPAVLAEAFRRSGAGIATVSVRREAGGERAGAAFWDLVRDLGVTVLPNTAGCHSVREAVTTAHMARELFDTPWIKLEVIGHADTLQPDPFGLVDAARILDEDGFQVFPYTTEDAVLADRLLSAGCEVLMPWGAPIGTGLGLTNIYGLRTLRAFPDVPMVVDAGLGLPSQAAMAMEMGFDAVLLNTAVSKAGDPAAMAEGFARAVEAGRLAYEADPMEPRDMAAPSTPVIGKATMT-TVTLTRAGPGITVQDLGRRGYISQGLSRGGAADRTALLAAAALLRQE-VTAALELPPSPLALRAN-GPLRFALTGSERAAQVEGNRLAWNGSHRLAEGETLTLAA-GTGGYAYVSFGGGLATPIRLGSRAAHLAAGI-GAPVETGDELLLGPDGGDAADLVLAER----TASAALRLLPSAHTALFPEDARLQETTFTRDPRGNRQGIRLDGAPFG-TEGQLSLLSEIARPGDIQITGDGSPMLLGPECQTTGGYPRIGCLHPDDLPRAMQTPPGATLRLSFVPLDEAETA
M-KLSIGGVELKSRLFIGTGKFLSHQILPDVIQVSKSQVITMAIRRVNLDSK-EENILEYIP-KDCILLPNTSGARNAEEAVRIARLAKAMGLGNWIKIEVISDNKYLLPDNAETIKATEILAKEGFVVLPYMSPDLMAAKRLVEAGAAAVMPLGAPIGTNRGLKTKELVQIIINEVDLPVIVDAGIGKPSEAAEAMEIGAAAVLVNTAIATAENPVQMAKAFSLAVKAGYLAYHAKLVEQHQLAQPSSPLTGFLNMSPLLKVIKPGLLTTVQDLGRLGYQQYGIVAAGVMDAFSMQIGNLLVGNPRNEAVLEISIIGPTLQAL-DDMLLAICGGNLFPTVDGKKIDMWKSFILKKGQILSFGAPVEGARAYLSIAGGFDIPIVMGSKSTYIKAGIGGRALQKDDILFGKGILEKYVGRLLYDEIPTYKSEIHARVILGPHLNYFTEEQIFLTQTFEISSQSDRMGYRLNGPQIT-HLSTADIISDAIPFGGIQVPSNGHPIVLMADRQTTGGYTRIATVISVDLPLLAQALPGHTIRFSSISVEEALLA
M----FYGVELSNRMMLGTAQYPSPAVLREAIAAAGAEVITVSLRREGR---EGGAFRAIVKDSGCRVLPNTAGCHSVREAVTTAQMARELFGTRWIKLEVIGHADTLQPDPFALVEAARILCAEGFEVFPYTTEDLIVGEKLIEAGCRVLMPWGAPIGSGQGLRNIGGLRAMRAFPDVPLVIDAGIGAPSQAMRAMELGFDAVLLNTAVAKALDPVRMAAAFAQAVTAGQMAQEAGLMPRRDMAQASTPVFGLATMS-VLEILQVGPGVTVQDDGRPGYMALGLSRGGAADRQALAEGAALLRQP-VGTALELAGFGGRFRGD-TPCRIALTGAPMRATLAGAPLAWNASHALPAGAVLEIGGALAGVYGYLTVGGGVDLPEDLGARSAHLNAGL-GRLLEAGDRLPLGPDTGRETGLTLPVDR--F-GGGVLRVLPSLQTEMFPEEARFVEERFTRDSRGNRMGIRLEGEGYG-LTEGQSIVSEVITPGDIQIPGDGAPYVLLYECQTTGGYPRIGTVIPADLPRVAQAAPGAELRFRFVSRAEAEPT
M--LTLANHQYTSRLLTGTGKFSSVDSMEQALVASSSNIVTLAMKRISNNSE-GDSTLKVLRKLGVTLLPNTSGARNAKEAIFAAELAFEAIQSRLIKLEIHPDQRYLLPDPIETLIAAETLVKKGFTVLPYCGADPVLCKRLEDVGCAAVMPLGAPIGSNQGLQTKPFLQIIVEQARVPVIVDAGIGKPSEAMAAMEMGVDAVLVNTAIATASNPTAMATAFANAVEAGRLAFEAGFGITRSQGIASSPFTAFLLMQ--VEVISKGLFSLIVDEGRKGKQRQGFSQSGPMDTIAFYWANFLAHNEDNTPCLEIM-GNMSLRFS-EACVIAATGRQVKLKVNGSEQPVYRTTFVEKNDIVDVSSECLGCKVYLSILGQWQVSKSAGSACTVVRESLGGQVLQDSDVIEIVSIAELLNLRELVEKRFNYQAKTPFKVIKGYQEAFFSDVRIFTNSIYTVSPSIDRMGYRLTGEGVA--SSLSTMRSEAIHIGAIQVPPDGQPIIMMRDRQTLGGYPKLGCLNPLDVSRLAQQVPGEQISFVFQDNEEA--A
M-KLTIAGKSFRSRLLIGTGKFSSSQVMQETVLASESQLVTVALKRVDLKNE-QHSILQGLDHDQISLLPNTSGVRNAEEAVFAAQLAREALGTNWVKVEIHPDAKYLLPDPIETLKACEKLVKLGFVVMPYIHADPVLCKRLEDVGAQCVMPLGAPIGTNKGLKTLDFLEIIIQQSTVPVIVDAGIGSPSHACQAMEIGADAVLVNTAIAISKNPIQMAKAFKIAVEAGTMAYNAKLAKTTNTPQASSPLTHFLEM---IEVLKTGFLTSIQDRGRYNHRHHGVPISGVMDEISANMANALLGNSIEDAVMEITLSGPELLFE-SDAIITLCGAFMSPTINEKELLNDEVYHIKAGSVLKFGRPSRGIRCYLAVSGGFQTEFVLGSRSWYSSVT--VESLYVGMHLPLSKKSGLDSGSRVS---GHNYNSNIIEVEKGPEFNLLSEHAQLLNGIFNISKQNNRMAYQLK-QQIL--KHSYSILTSSTLPGTVQLTPSGKLIILMKDAQTTGGYPRILQLTDASIALLSQKSTSDEVDFVLK-------Q
M--LTLYGQELRSRLLLGTARYPSPAALEDAVRSSATEIVTVSLRRETAGGRQGGAFFDLIRSLGVHVLPNTAGCHSVAEAVLTAKMAREVFGTNWIKLEVIGHQDTLQPDVFGLVEAARILCAEGFEVFPYTTDDLVVGEHLVEAGCKVLMPWCAPIGSAMGPQNIPALRAMRAFPDMPLIVDAGIGRPSHATTVMELGFDAVLLNTAVAGATKPALMASAFARAIDAGRDAFEAGMLEPRDFAVPSTPVIGKAAM---IEVLSAAPLMTVQDLGRSGFYRYGVCRSGAMDRLALAVGNLLLGNDEGAAGLEIPLPPVKFAFR-EDVNFALTGADCAAKLDGRPVPPWWAMQAEAGQTLSLAPSRSGTRAYLCLAGGVDVSEVLGSRSTQLREAFGGRPVGKGDLIAATGNDVVEDGAGAPPSLVLDSSAIVVRVVAAAEYDHYTAAHAFWNAQWEVTAQSNRAGFRLAGPDLE-LAHALELRSHGVVPGVIQVPAGGHPIIQLADAATMGGYPKIGTVIEADLWRVGQAKAGDRLQFVEVDYSQARQA
MNILKVGNIEFASRLIVGSGKYPDFQTTKDATLASGSKLITVAVRRVNITNPNEENLMDYFKGTDIKLLPNSAGCTTAEDAITLFRMVKEATGLNLIKLEVIGDAKTLYPDVMETLKACEVLAKDGFTIMTYSNDDPIMAKRLEDAGSAAIMPLASPIGSGLGIQNRYNVLFIKEAVNIPVIVDAGIGCASDAAIAMEIGADGVLTNTAIAQAKNPILMAEAMKHAVIAGRNSFLAGRIAKKPFATASSPTEGLIKMK-GLLVENGGVQSSIQDAGRKGFGDIGLTQSGAMDELAFAYANMLVGNPFNTPAIEIALGGLVVKAQ-ATMRIAICGASMEPMCGGKRLALWQTHLLQKGDVLRFDFASDGQFAYLAVEGGFQTPFAYGSFSTSLKEGLGGRKLKAGDFLHVKEMLSRKEVRRLSAFIPTYPEEICVRVLKGYQEAQFNEDKTFFATPYTFKGEGDRMGYRFRGEKVV--ADVNGILSEPICYGAVQVPSHGEPIVLLKERQTIGGYPKIGSVIAVDCFKLAQLKAGGRVRFCEISLEEAGEV
M--KSFYGTQLSNPLMLGTAQYPSPAILEQAFRDSGAGVATVSLRRESG---AGQTFWQMICELGVLILPNTAGCHTVKEAVTTAHMAREVFDTKWIKLELIGHTDSLQPDVFQLVEAARILTEDGFHVFPYTTDDLIVGERLLAAGCEVLMPWGAPIGSGRGLNNEYALRAMRAFPDVPLVVDAGIGLPSHAAQAMELGYDAVLLNTAVARAGDPAAMARAMMLAIEAGQLADLVDPIEARDMAEPSTPVIGKASMS-RLIVHRAGPGLSIQDLGRSGYLAFGLSRGGAADRLALYEGAALLGQEPSAAAIEMAGLGGTFEVT-TDTRIALTGAPMKATLDGSELRWNASHLLAAGMQLSIGAVRAGSYGYLHVGGGIANALQLGARSAHLASGL-GARLRDGAELPLGDDAGGAVNMTLPEPR--L-DGGTLRMVPSLQTSLFGAAARFQEVRFHRDSRANRMGVRLEGQGFA-LEGGLSVLSEVIAPGDIQVTGDGTPYVLMSECQTTGGYPRIGSVLPCDMPRVAQAQAGAAFRFEQVTLEEAEAL
M-KLILGGHVFQSRLLTGTGKFSDKNLIEPMLDSSNSQIITMALRRIDFKNP-KENILNYIP-KNVTLLPNTSGARTAEEAIKIARIAREAGCGDFIKIEIINDMKYLMPDNQETIKATKVLADEGFVVLPYMMPDLIAAKKLEDAGAAAVMPLGAPIGSNRGLETRALIEMLNDNKRVPIIVDAGIGKPSHAAEAMEMGCDAVLVNTAIATAYDPVKMGRAFSLAVEAGREAHLAKMAEEKKYASASSPLTGFLKMK-QFEILSPGPLTLIQDCGRYGYQKSGVPVSGSMDSFSYNISNILLENNEDEGVLEFTMLGPKIKFR-SQCTIAITGGESSPKLNGKSVPLWETIRVNPQDELSFEIMSKGCRGYIAFAGGIDVPKVMGSRSTYMKGKIGGRQLKAGDILKLKNSEYCTADKKLHKYRPLYSNHYELRVILGPQDDYFTSADTFLSDKYTVTNECDRMGIRLEGDKIE-HASGGDILSDGIVPGSIQVPGQGKPIIMMADCQTTGGYAKIATVVSSDLKKLAQAKPGDTLSFKKVTVEQGFEV
M-KLVLGGHEFNSRLLIGTGKYGSNEILPKVIESSESEIITVALRRVDLDNK-DENIISHIP-KKITILPNTSGATNHVEAVRIARIARKMGCGNFIKIEVISDSKYLLPDNEETIKATKILADEGFIVLPYMTPDLYAGKKLVEAGAAAVMPLGAPIGSNMGLKMKEMIKIMIDEIDIPIIVDAGIGKPSQAMEAMEMGAAAVLVNTAISSAQDSVKMANAFKLAVEGGREAYLAKVGRVTNYANASSPLTGFLVMG--AKILNKGLLSLIQGGTRKGFQQYGVPASGAMDDYSLRIANILVGNDEYEACIEALIIGPTIEFH-QKSIIAITGGDLGPMLNGIRIDMYRSYIVSSGDILSFSGVKNGCRTYIAFGGGIDVPIVMGSKSTYLKGNLGGRELREEDYLKLLKFDGD-TNSILKKYIKEYDKEIMLRSIMGPQDNMFDSKKTFFNSIYEITNECDRMGYRLSGDKIN-HLNGADIVSDGIAFGAVQIPGHGNPIIMMADRQTVGGYTKIANVISVDLCKLAQGKPGDKVRFKEVDIYEAEIH
M---RIAGIDLPSRLWIGTGGLTNISAVSEVVDAAAPGLVTVSIRRTSDTS--SGGLLDTLRVKGVRILPNTAGCHSAREAILTAQLAREALQTDWVKLEVIGDETSLMPDAVELLDAAETLVQQGFTVLPYTTADPVLARRLADVGCAAVMPLGSPIGTGRGIDDPRAVEAVCAAVTVPVVLDAGIGTASDAALAMELGCDAVLVATAITRADRPAQMAAALRAAVEAGELARGAGRIPRLTTARASSPMAGRVTM---VRAVGGGP-CLVQDAGRPGHAAIGVGVGGAADRASYELGNRLVGNAPGAAAVEVVLGGLEVEAT-VHVTVCVTGAPAPLHLDGRPEPSGAVLTLRPGQRLRLGVPASGLRSFLAIRGGVAVAAVLGSRSRDTLAQLGPAPLAPGDRLALGDAATGEVLVDAPPAS--YDDRPVLRVVRGPRDGWVRD-ERLVTTTWRIGSSSDRVGLRLEGGGLD-PVARGELPSEGALRGAIQVSPDGRPVVFGPDHPVTGGYPVVGVVIDADTDRLAQLRPGDELGFRWV--------
MNSLVIDGVHLGSRLIIGTGGAPSLDGLGAALLASGTELTTVAMRRYSPSV--AGSLFDLLREQRIRVLPNTAGCFTAREAVHTAELAREALETNWIKLEVIADEHTLLPDAVELLDATEQLVALGFQVFAYTNDDPVLALRLERLGAAAVMPLGAPIGTGLGILNPHNIELIVSRASVPVVLDAGIGTASDAALAMELGCDAVLLASAVTRAQHPLAMAEAFKYAVRAGRLARQAGRIPKREHALASSAMQGRALMA--FDILEPGLSTTVQDAGRSGYYSVGIPQGGSMDQLAAEMANAVAGNTAQEAVLECTYLGPKLRTS-EPAVVVVTGAPVDVFVNGELREQYARLELAADDVLSFGIIKGGTRYYVAVAGGVDVPVVLGSRCTYVLGAVGGRALRAGDRLPVGVPVTGARRVVIPQLRPVYPKELDVRVMVGLYDHRLTTAETFLSATWKLTPVADRMGLRYSGPDVE-WKDPSNIVDAGYAVGSIQIPGGKEPIVLHRDAVSGGGYAMVATVISADMDLLARSAPGTATRFRAVTMQEA--S
MDAWSAYGVTLNSRLLLGTAGYPSPQALHEAIVASGTEVVTVGLRRIHAGEGGGDAIRSALREQGARLLPNTAGCRTAREAVELSHLARELYDTAWIKLEVVGDEQTLQPDPWELVLAAEELVREGFQVFPYCTDDLVTCQRLLDVGCEVLMPWGAPIGSGQGLINPWALRTLRELPHIPLIVDAGIGAPAHAVQAMELGYDAVLLNSAVSQARDPVRMAAAFGRVVQAGRLGYEAGVMAPQAMAVATTPVSGRPLM------IRGGIGCTVQDAGRVGHRHEGVALSGWLDGWMAGAANVLAGNPPQAACLEWRGPALRLRVAQGPVRVAVAGGAAAWASDAQPLPPWQSVLLEAGAVLDLAALSGGC-AWMAVSGGVQVAPLLGSRATHLRTRMGGRMLQPGDRLGCAALASERRLWAA---APDWLESGPIRVLPGPQQDHFSAEARLLASAWQVTPALDRMGLRLAGPALA-HASAADIVSDGVVPGAIQVPADGQPIVLLADAQTVGGYPKIACVIRADLPRLAQARPGDRLDFAVVDGAGAAEP
M--LELYGTSVASRLLLGTARYPSPAILADAVRASKTEIITVSLRRETAGSRTGGAFSELIRTLGVRVLPNTAGCHTVSEAVLTAKMARDVFATDWIKLEVIGNHDTLQPDVFGLVEAARILSNEGFKVFPYTTDDLVVAERLLEAGCAVLMPWCAPIGSAMGPVNLSALRTMRAFPDVPLIVDAGIGRPSHAATVMELGFDAVLLNTAVAGAADPAAMAAAFTGAIEAGRTAFQAGMLEPRDMAVPSTPIIGKASM---IEIIDTGPLNTIQDLGRPGYRDIGVTASGAMDPLALKIANLLVGNGEGAAAIEVQTFPFRLRFD-ETTVFAVTGG-AGATLDGRVLPPWWMQQGNAGQVLELSLSPASARAYIAFAGGVDVPIVMGSRSTSLRGAFGGRFLQRHDRLPLGEATALVDGLGVPPALPILDGTLLIRALPAGEHHLFGADERFWSQSWKISSQSDRTGYRLSGEPVR-PTEPAEMRSYGIVPGVVQVPPGGEPIVQMSDANTAGGYPKIAGVLEADLWRLGQARIGSRLRFVRSSHADATGR
MTPLVLYGQTFQSRLLLGTARYPSPDLLEAAVKRARPAMLTASLRRQSASPDSGNGFWELLRRLAVPVLPNTAGCHSVQEVIATAQMARELFDTPWIKLELIGDDYTLQPDTLNLVDAASQLIRDGFQVLPYCTEDLVLCQRLVDVGCQAVMPWAAPIGTGRGPVNPYALQLLREL-NVPMLVDAGLGLPSHACQVMEWGYDGVLLNTAVALAQDPVSMAGAFADAVQAGRAAHRAGAMAAQESAQPSTPVLGTPPM---IEVLSSAALATVQDLGRTGSLRWGVGTSGAMDNLALAAGNLLLGNALDAAAVEVPVFPFKVRFD-EDCAFALTGADCAARLDDQPLLPWWVHQARAGQVLTLGLPQRGSRAMLCLAGGVDVPEVLGSRSTQLRGAFGGRALRRGDVLRAAGAGTAKTGFGLPPALPLQGGVAAVRVLPAAEYMAFEAADAFWAGEWKITSQSDRYGYRLEGEALR-PIAPMELRSHGIVPGVIQVPHSGQPIIQMRDAQPSGGYPKFGTVIEADMWRLGQAPIGSRVRFIETTWDEAGKH
M-SLMIGGKSLASRLFIGTGKYSADTMIPEIIKKSGSQVITVALRRIDFNSP-TGNVMDHIP-SSMQLLPNTSGARNAQEAIRIARLAKAAGCGNWIKIEVISDNKYLLPDGYETIKATEILAKEGFVVLPYISPDLMVAKKLVEVGAAAVMPLGAPIGSNRGLKTKELLKIMIEEISLPVIVDAGIGKPSDACEAMEMGAAACLLNTAIASADDPALMAEAFGMAVIAGRKAYLAGLGRSHKWASSSSPLTGFLNM---ITTTQQGYFTTIQDEGRWGYQAYGMPISGAMDRYAYQVANLMVGNHRNAAVLEMTGCGAAFKFD-EEQFVAVCGADMQGVLNGKPINSWSSFIVPKKGELRFDTAISGYRTYLAIRGGFEVPLVLESRSTCSWAKVGGRSLRQGDVLYVGHDSDFTKSRSLPKYFPSYADEIKLRVILGPQDTMFTQEVTFFENFYIVTNQSDRTGYRLQGARLK-HIDKAEIISDAACLGSIQIPSHGMPFIMTADHQTTRGFPKLGSVIQKDLSKLAQARAGDRIRFVLSTEKEASEG
M---KVYDIELHSNLMLGTAQYPSLAHLTGAIRASGCAVVTVSLRRETADG-TGAGFWDMLRQTGARVLPNTAGCHSVQEAVTTARMAREVFETDWIKLEVIGHADSLQPDVFGLVEAAGILAADGFQVFPYTTDDLVVGEKLLAAGCEVLMPWGAPIGSGQGLRNPDALRTMRAFAGVPLIVDAGLGRPSDAAAAMELGMDGVLLNSAVANAGDPVAMARAMALAVQAGRAGFLADPMERRDMAVPSTPVLGLAMMSARLSVLSAGPLVSVQDLGRAGLRQFGVSCAGAVDAPAARLANALCANAPAAALLEFAGLGGSFATS-RDLRFAVTGGACDIRIGARQLPAYESHVLRAGETLRIGAMSDAVWGYLALAGGIDVPCVLGARATHLRTGLGGRCLRAGDQLVLGPASEDSPCL--APGAQTAPDSGPIRLVLGPQDRQFAPEERLREAVFIVTPQRDRMAMVLDGPPLV-APAGHDIVSDGTVAGVLQVPASGKPIVLLAESQTTGGYPKIATVISADLPRLAQMAVGAQVRFQIIDRDSAPDS
M--PQFYGTDMRSRLLLGTARYPSPAILAEAVRRSRTDIVTVSLRRETAGGRQGGAFFELIRELGVRVLPNTAGCHSVSEAVLTAKMAREVFATDWIKLEVIGHHDTLQPDVFGLVEAARILTGEGFEVFPYTTDDLVVAERLLAAGCQVLMPWCAPIGSAMGPQNLAALRAMRAFPDVPLIVDAGIGRPSHAATVMELGYDAVLLNTAVAGADDPAAMAEAFAAAIEAGHMAHGAGMLEPRDMAVPSTPVIGKASM---IEVLQTGPLNTVQDLGRFGFRNAGVTSSGAMDRLALSVGNLLVGNDEGEAALEVQTFPFRLRFG-RDMTVAITGADCGARLDGRPLPPWWAIAVSAGQVLELDTPRRSARAYLSFAGGIDVAPVMGSRSTSLRGGFGGRFLAANDRLDIGGAGTFPHGFGAPPELPADDGTLLVRAIPAGEHALFGAEERFWTQTWKISSQSDRTGYRLSGEPIR-LASPVELRSHGVVPGVVQMPPSGEPIVQMSDANTAGGYPKIAGVIEVDLWRLGQARIGSRIRFVQSSVAEAARR
M--LKLYDIEVQSRLLLGTARYPSPAILAEAVRRAKAEIVTVSLRRETAGGKAGGAFFELIHALGVHVLPNTAGCHSVQEAVLTAKMAREVFRTDWIKLEVIGHHDTLQPDVFGLVEAARILTGEGFQVFPYTTDDLVVAEKLIEAGCRVLMPWCAPIGSAMGPVNPMALRTFRAFPDVPLIVDAGIGRPSHAAGVMEFGYDAVLLNTAVAGAGDPAAMAEAFALAIDAGRLAHAAVPLEPRDMAVPSTPVIGKASMA--IKVLHHGLATTVQDLGRPGYFHLGIPVGGAMDRFAMRAANLLVGNEEGAAGLEAVFIGPKLEFT-EDALVAVTGADMPVKVDGVAQPGWTAFRVKAGQTLTFDFLKSGARICIAVSGGIDVPEALGSRSTYPIGALGGRPLAAGDELPVGAGSLASEGKTVEALRRKPGLPVELRVLPGLYWHRVTEQENFFADEWKVANEADRMGYRFKGGRLD-FVDPSNIVDSCYPYGSIQVPGGTEPIILHRDAVSGGGYFMVGTVISADMDLIGQLQPHTPTRFVRVTMEEA--A
M--LHIGNYSFKSRLLLGTGKYEDGQTQQEAVLASRTNVLTFALSRIDLDN-IGPDPIEHLSREEFTLLPNTAGAKTADEAVRLARLARSSGICDMIKVEVIGDPPTLLPNPVETLKATEILLNEGFTVLPYLSDDPMLAKEAEALGAHAIMPGASPIGSGLGIVNPYNLQLIIEQSKVPVIVDAGIGAPHDACEAMQYGADGILLNSAVAKATDPVKMANAMRLAILAGREGYEAGRIPKSNVATASSPQENWASMT--VEVVKPGVQTTVQDIGRFGYLRQGVLQSGAMDTISLRTANQLVGNDEFAAALELTIAGPSLKFE-TDALLAVTGAGMQPVIDGKEYSLGVPLFIPKGQMLSFKPIKHGIRAYVAVAGGFDIPQVMDSHSTYLRAGFGGRALQKGDVLAIQETNYPALKW--NSLRLDEESNQSIRIFKGTHWDRFTEDKKLIHTEYFLTTQSDRMGYRFEAEELE-LKDAFNVLSEAVDFGTVQVPSEGKPMILMADRQTTGGYPRMAQVIAADLSRLAQLRPTETMRFELVSFKEAAGV
MRSLTLYGESVSSRFLIGSALYSSPAIMQAAIEASGADWVTLSLRRQNPAEQSGHSFWQQIQATGCRLLPNTAGCKTAQEAINLAEMSREIFNTAWIKLEVIGDDYNLQPDPFALVEAATELIKRGFKVLPYSTDDLILAQRLLDAGCQAVMPWGAPIGTGQGLLNKYALKTLRDLPDTPLIIDAGLGAPSQAAEAMEMGFDGVLLNTAVAKATDAVGMARAFKLAIEAGRLAFEAGLMVKRQTASPSTTPVGLPVMS-HLQVLQPGMLALLMDTGRTGQHGLGLTTGGPLDAPAFFWANTLAGNPANATAIEVAVGGLELRAN-TDLMIAVTGAEVPLTIDGQKAALWTSHWVNRDSKIKLGFASKGARAYLAANGGFDVAPQFGSTATVVREGIGGKPLAAGDSLTVHDCPDGHPLVTLEALRPQYPDQPVLRVIEGYQADQFSPAAVFYSSDYTLSPQCDRMGFRLQGPKLA--CAISGIVSEGISLGAIQVPADGQPIVLLHDRQTIGGYPKIGNVFSGDLYQLGQLMPGASVRFAPMSLEQALVE
MTPLVLYGQAFDSRLLLGSARYPSPAVLEAAVRRARPAMVTASLRRQGSNPESGSGFWELLRRLEVPVLPNTAGCHSVQEAVATAQMARELFDTPWIKLELIGDDYTLQPDTLNLVAAAEQLIRDGFQVLPYCTEDLVLCQRLVDVGCQAVMPWAAPIGTGRGPANPYAMQMLREL-DVTMLVDAGLGRPSHACQVMEWGYDGVLLNTAVALAQDPVAMAAAFAGAVSAGRAAHQAGAMSAQDAAQPSTPVLGTPAMSVGIEVIEPGLATTVQDLGRPGYYHLGIPQSGALDQYALRLANLLVANDETAAALECTLLAPRLQFR-QDAIIAVTGAELDVRIAGQPVARHAAHLIEAGQQLSFGFMKSGARAYIAVAGGIAVPVVLGSRSTYGLGAFGGRKLQAGDILPLGMAARPAIGRVAPEFAVATPKEQLLRVLPGLYFHRLHQDASFFDDCWSVAPEADRIGYRYRGGRLA-FEDPSNIVDAGYPYGSIQVPGGSEPIILHRDAVSGGGYAMIGTVISADMDRIAQMQPHHKARFIRVDMEQA--T
MTALVLYGQRFQSRLLLGTARYPSPDVLEAAVQRARPAMLTASLRRQSAAPKADNGFWALLRRLDVPVLPNTAGCHSVQEAIATAHMARELFETPWIKLELIGDDYTLQPDTLQLVGAAERLIKDGFQVLPYCTEDLVLCQRLVDVGCQAVMPWAAPIGTGRGPVNPYAMQVLREL-TVPMLVDAGLGLPSHACQVLEWGYDGVLLNTAVALAQDPVAMAGAFADAVAAGRAAFRAGAMSAQDAAQPSTPVLGTPGM---ILVHKPGLLASVQDLGRDGHRQRGICPGGALDRAALAVANRLVGNASGAAGLELTMGNAELRFE-APTRIALMGDDFGARLDGRALHPGWSMPVPAGARLVLGGANAGVRSWLAVAGGIDVPLVLGSRSTDLKAGFGGRALKKGDRLPVGASALGRRAFGVDPWLPPDDGVWPLRVMPGPEYTQFGAPAQFWQAAWRITPQSNRMGSRLDGPVLR-REQEADMLSAGVVPGTIQVPPSGQPIVLMGDAQTTGGYPRIGVVVRADLWKLAQAPLGSRLRMVEVDAAAAVRL
MA-PALYGTALRSRLLLGTAQYPSPAVLAEAVRASGAAAVTVSLRRETAQGGARGAFWELLQGLDVALLPNTAGCHTVKEAVTTARLARELFGTDWIKLEVIGHHDTLQPEVFALVEAARILSDEGFRVFPYTTDDLVVAERLLEAGCKVLMPWCAPIGSARGPMNSDALRALRAFPETPLIVDAGLGRPSHAAAVMELGFDAVLLNTAVAKAGDPVAMACAFARAVEAGCAAHAAGLLEPRDMAVPSTPTIGRASMP--TKVIAGGLATTIQDLGRPGYYHLGIPISGAMDRFALRAANRLVGNDEGAAALEAVFIGPELEFT-EDALVAVTGAEMTPKVDGDEQATWTAFPVKAGQVLSFDFLRAGARAYIAISGGIDVPMALGSRSTYAIGALGGRAIQPGDLLPLGKAAPARAGKSLEALRRGSGSPVELRVLPGLYWHRIVEAKSFFDDTWKVAPECDRMGYRFRSGKLE-FVDPSNITDACYPYGSVQVPGGTEPIVLHRDAVSGGGYFMLGTVISADMDLIGQMQPHTPTRFVKVDMDEA--A
MPTRPFYGTTLTHPLMLGTAQYPSPAILAEAFRASGAGVATVSLRREGAGG-AGQTFWTMIRDLGVAVLPNTAGCHSAREAVTTAQMAREVFETDWIKLEVIGNTDTLQPDVFELVAATRTLTADGFKVFPYCTEDLVVAERLLDAGAEVLMPWGAPIGTGLGLNNPYGLRTLREFPEVPMVVDAGIGLPSHAAAAMEMGFDAVLLNTAVARAGDPVAMAVAMARATEAGALACAADPMEPRDMAAPSTPVIGQASMT-RLEICAAGPGLTVQDAGFLGYIGQGLSRGGAADTRALAEGAALLRQSPDLAAIEMAGSGGTFRVT-RDARLALTGAPMQATLDGAPLAWHACHAWPAGAELRIGAVQGGSYGYLHVGGGIDTPVELGSRSTHLTAGL-GRALAAGDSLPLGRDPGGPVGQGLVEDR--F-CGGEIRIIRSFQSDSFAPETRLSETPFTRDPRGNRMGVRLAGDGFF-ARGGLTVLSEIVVPGDIQVTGEGAPYILGAESQTTGGYPRIATVIPCDLPRAMQAGPGAPIRLALVDRATAPSP
MTALVIDGVALESRLIMGTGGAPSLDGLGAALVASGTSLTTVAMRRYSPAE--SGSLFQLLVDHGIRVLPNTAGCFTARDAVLTAELAREALETDWVKLEVIADEHTLLPDAVELVDATEQLVNRGFKVFAYTNDDPVLALRLENLGATAVMPLGSPIGTGLGILNPHNIELIVSRANVPVVLDAGIGTASDAALAMELGCDAVLLATAVTRAQNPALMGEAFKHAVIAGRLAKEAGRIPRREHALASSAMEGRALMT-SLVILQPG-HSVVTDLGRTKGPAFGLPVNGALDQFSAKAANILAGNPDNEPLLELTALDFRMRAT-TDLLIAVTGAPLDLTVGGRDCSQWEPVSVRAGETVAVRGIRTGLRAYIAVRGSFPAPTLLGSCAPDTVVGF-GLKLVEGTELATQKTTAPQPHYGLLAK-PDFTTHPVIDVTDGPDVAEFGNTDLLFTSQYTVSPRSNHIGLRLGGALPE-RQLTSEVLSRGVPVGAIEVPSREELLVLHRGRGVTAGYPVLAVVTSRSLDVLSQARPGHTITFRKTTVADASGS
M-RLVIGGRELKNRLFIGSGKFADERVIRDIVAQTGVEVVTVALRRVSLSGD-GENILHCIP-KECVLLPNTSGARTAEEAIRIARLARAAGCGNWVKIEVISDNKYLLPDNNETIKATGVLAEEGFVVLPYMHPDLYAAKELERAGAAAVMPLGAPIGTNRGLKTKEIVRILIEECSVPVIVDAGIGKPSEAAEAMEMGAAACLVNTAIATAGDPLVMARAFSQAVAAGRLAYLAQPGERTEYARASSPLTGFLSMT--VQVIKGGLLTTVQDMGRHGHQASGMPVAGAMDTFSLQAANLLVGNDPGAAALEITLVGPQLRFL-STAVIAVTGGDLSPAVDGNPLPMWENVLIEAGSLLTFGAPRSGCRAYLAVAGGWAVEPVMGSRSTYVKGQIGGRALKAGDTLLHYRGKDFQIGYIMAEWVPRYKTDVSVRAIVGPQADFFSSVERFFSADFCISPLSDRMGYRLEGPSIQ-SVMEKEMISDATALGAVQVPPDGQPILLMADRQTTGGYPKIATVITADIPLLAQAQAGHQVRFVPCTLGEAEVS
MTPFRIYDRTYQTRLLLGTARYPSPAILQQAVTGSGAELVTVSLRRQQSAPESAQPFWTLLRKLNVDLLPNTAGCRTADEAFTLAQMSRELFDTPLIKLEVIGDDQTLQPDMVQTLACARRLLDDGFQVLPYCTDDLMFCRALVEAGCEVIMPWGAPIGTGRGLSDPYRLRTLRELPDVTLIVDAGLGKPSHVTEAMELGADAVLLNTAIAKAHDPVAMAQACRLATEAGLLGAQAGPMLAQDHANPSTPVLGMPSMT--FSVVKAGPQTTIQDAGRAGYSHLGMTEGGPMDVRSFVIANKLVGNPDHLAGLEVTLGGLELICN-APTTLAVTGAYCPLLINGKPRPLWCSHRVETGDRIELGFAALGVRAYVAFTGGLMSESWYHSQSVVVREGL-GRALQNGDDLTVQETHP-APLRQLFHQQPSLRKWATLTFVPGFQWQHIPEHTQFLNSEFRVSARSDRMGCQLDGPGID--TGIERLYSEGICTGSIQVTGQGVPVVLMRDHQTIGGYPKLGALTTASQCTLAQLPQNSALRFKAISSQQG-FA
M----FYGIDLPGRLMLGTAQYPSPAILRDAIAASGAGVITVSLRREGQ---GGGAFRQILRDSGCRILPNTAGCHTAREAITTAHMARELFGTDWIKLEVIGHADTLQPDPFALVEAARVLCAEGFRVFPYTTEDLIVGERLLEAGCRVLMPWGAPIGSGQGLRHVEALRTMRAFPEVPLVIDAGIGAPSQAMAAMEMGFDAVLLNTAVARALDPLEMARAFGQAVSAGRLAYRAGLMPRRDMAVASTPVFGQAAMAAVFKTVFAGPHASIQDGGRRGLMRFGVPASGPMDRKSFALANLALGKDADAAGIEISMGGLVLDCVSGATTLAIAGGGFIVERDGARLGSWSTLPIRAGQKLTIRPGPWGSWTYLAFAGKLTATQWLGSAATHALSGFGGGKLTTGQEITITDAIQHDAITAICPIW--ARPRQHLHVVLGPQDRYFSAAQALLTEPFYLTSAYDRMGLRLRGPSLA-PDAALSIPSEAILRGSVQVSGDGVPTVLLSDHQTTGGYPKIATVLADDLDGFVQLRTNDAVAFKAITAPQAAGR
M---KFYGTELSSRLMLGTAQYDSPAILADAVKAAQAGVVTVSLRRESAGAQAGQAFWSLIQSLDVPVLPNTAGCHGVREAVTTAQMARDVFGTNWIKLEVIGQGDLLQPDVFGLVEATRILTEDGFQVFPYTTEDLVVAERLLRAGAEVLMPWGAPIGSGRGLNNLFGLRALRGFPDVPMVVDAGIGKPSHATAAFELGFDAVLINTAVAKAGDPAQMATAFRLACEAGLAGYAADPMEERDMAVPSTPTLGLALM---IEVLTGSTLNTIQDFGRPRAMTLAVARGGAMDRLALAQGNLLLGNAPGDAGIEVVFFPFRIRFD-APTALAITGAEGPATLDGRVLPANWAITAQPGQVLTVQAPSSGSRRYLTFGGGLDVPVVLGARATDVKGNFGGRPLQKGDILATLPVSAAEYGYGLHPA-PLGGTETVVRVLPAAEHHLFTPERIFEDSTWTLTSSANRMGYRLEGDTMA-LHHRVSLFSHGIMPGTVQVPPAGQPIIQMMDANTCGGYPKIATVIEPDLRLLGQTPVGRAVRFVTVSRDEALCA
MS-FSIYGQALSSRLLIGSALYPSPEIMKKAILASDSQVVTLSLKRQNPNAMGGEQIWRYIQEIVNVLLPNTAGCKSAKEAVTLAKMSREIFATDWIKLEVIGDDYNLQPDAIELLVATEQLIADGFKVLPYCTDDLVLCQRLYDLGCQVIMPWASPIGTGKGLMNPYNLETIRLLPNATLILDAGIGKPSDACLAMEMGYDGVLLNSAIALADNPVAMAQAFSLAVASGEKAYVAGLMPERQTAHPSTPTLDTPKM---ITVAECTKNISIQDLGRPSAQHLGFSASGAADEYSFLLANLLLENQANTPVFEIFLGNVTFKFN-QPCTLMLTGADCHSRLNNRSVLNNQLLNIAKGDVLQLRTPRNMLYTYLSVQGGFDCSSWLGSASYTPNERNIIQPIYKGQAFTLSANKATSKHEKVSSK-PNQKESLTLRFIPSNLFNAWTQTHEFLTQIFQISTNSDKMGYRLTGEPLE-GS-SKTELSKPVTLGTIQLPPDGQPIILMKARQTIGGYPVLGVVIHTDVMRLSQKRPGEQVNFNITSMSQAGLT
MG-FTLANRVFNSRLLTGTGKFASATTMLKALEASGTEMVTLAMKRVDLKAA-SDNIYQPLKNAGYTLLPNTSGARTAEEAVLAAQLAREAMSTEWLKLEIHPDPRYLMPDPVETLKAAEILVSQGFKVLPYIHADPVLAYRLQECGCSAVMPLAAPIGSNQGLKTIDFLHIIIEQSQVPVIIDAGIGAPSHAMAAMELGADAVLVNTAIATAAEPVSIARAFKQAVSAGRMAFTAGLPGQYAQASATSPLTDFL-MQGKLTLLKPGPMSSLQDRGRQGCQHLGLCSGGAADGYAFKWANRLLDNPDDAACLEITLGPCEIHFS-HAARIALCGASSECCIAGNPIPPWGTWNVGENETLSIPMAKTGLRFYLAVEGGFIAKKIFNSFSSLNPDG--LAVFKEGDKLAYSKNKKNTLKRSVWKNIPDFRAELTLRLHPSYQYSLFSGERKLFSSCYTLSPQCNRMGYRLQGDALK--WERGGIVSEGIAYGAVQIPPDGQPIVLLNDRQTIGGYPKIGCVSAEDCYLLAQRRPGQKVRFVLSN------E
MS-LNIYGQTLNSRLLIGSALYPSPKVMQQAIIASGSQVVTLSLKRQNPLAQSGEKIWRYIQETVAQLLPNTAGCKSAKEAITLAKMSRELFQTDWIKLEVIGDDYNLQPDPIELLIATEQLLADGFKVLPYCTDDLVICQRLFALGCQVIMPWASPIGTGKGLMNRYNLATIRHLPEATLILDAGIGKPSDACIAMEMGFDGVLLNSAIALADNPALMAKAFANAISAGESAYIAGTMPERQTAHPSTPTLDTPSMSLGFLVTNAGVLSLVQDAGRFGAFNLGLTNGGPADSLAFYWANSLCGNALNATVIEISLGGLQLIAQ-VDCIIAVTGAPMPLTVNGRAKTLWQSFLVKAGDSVCLGFASVGVRCYLAVAGGFVIKASFGSTATVCRESVGGAKIAVNEVLPCHVVSRGRKHLMLESRQPHYANEVLLHTVLSYQQQHFSAIRLFFANDYQVSKHWDRMGYRLQGRAIK--ADINGILSEGICYGAVQIPADGQPIVLLNDRQTIGGYPKIGAVISSDCAKLSQLRQGDSVHFEAISMSQAIHL
MTPLAVDGVSLSSRLLMGTGGLSSLDRLQEALVASRTALTTVALRRYSPQA--QGSLFEMLRRLDIAILPNTAGCYTAREAVLTAELGREALETNWVKLEVIADDRTLLPDVVELLDATEQLVAAGFTVFAYTNDDPVTALRLEELGAAAVMPLGAPIGTGLGILNPHNIELIVSRAGVPIVLDAGIGTASEAALAMELGCDAVLLASAVTRAQDPATMAAAFAHAVEAGYLARRAGRIPRREHALASSPMTDRALMRRAVEILATGPRALVEDLGRPGLARLGVGRSGATDRTSHALAQRLVGNTDDAAGVEVTLGGLRLRAR-GALLAVVTGAPVPVTVDGRPRTPGELLHLRDGAELALGTATAGLRAYVAVRGGLDVPAELGSRSTDTLSGLGPAPLAVGDVLPVGEDVRALPTLDAVPVVEPSGGEVVLRVAPGPRRDWIASPGALVDPLWRVSSRSDRIGVRLEGDAVR-RDAGAELPSEGVVRGSIQVPPGGEPVLFLADHPVTGGYPVAAVVLDADVDRAAQLRPGDPVRLAWTNEETSPGR
MSPLLLGGHAFQSRFILGSGKF-SLPLIQAVMQYGESEIATIALRRADADS--PENILDYLP-KGITLLPNTSGARTAEEAVRIARLSRELGCGDFVKIEVIHESKYLLPDNQETIRATEILAKEGFVVMPYMYPDLIAARQLRDAGAACIMPLGAPIGSNRGLRTKDFIQILIDEIDLPIIVDAGIGAPSQACEAMEMGAAAVMANTAVATAGDCAAMATAFKLAIQAGRTAYLAKLGRLEQGGEASSPLTGFLDMG--ITVENGGILTTVQDEGRFGNQAFGVSTSGAMDPRAFHIANLLVGNKKTEGALEMTFIGPTLTFT-SDNIIAVTGGDLTPMLDGQPFPMYKAVLVKKGQKLMFAGARNGSRGYIAFAGGLDIPLVMGSKSTLLRNHIGGRKLEKGDTIEFTAPRTE----QVAEIYPS--DEVVLRVVLGPQENEFTEERKFFWYSGTITNEFDRMGCRIEREPVE-HAGDGNINTDGISMGSIQVPLNGQPIIMLADRQSTGGYPKIGTVITVDFAKIAQARPGQKIRFIEVSLDLASDC
METWKLGNHEFQSRFILGSGKY-SLELIQAAVEQAKAEIVTMALRRANEGG--LANILDYIP-KNVTLLPNTSGARNAEEAVRIARLSREICQSEFVKIEIMRDSKYLLPDNYETAKATEILAKEGFIVMPYMYPDLNAARDMVSAGAACIMPLGAPIGSNKGLCTKEFIQILIDEIELPIIVDAGIGRPSQACEAMEMGATAIMANTAIATAGDVPLMAEAFKNAVEAGRSAYLSGLGRKEKGGSASSPLTGYLDMG--IVIENPGILTTVQDEGRFGYQQFGVSPAGPMDARSFRIANILAGNERGEGALEMTFQGAAIRFE-EENIVAITGADMSPSIDGEPAPMYQAVKVPAGALLSFGLTNNGCRAYLAFAGGLDIRPVMGSKSTLMRNELGGRKFLKGDRIGFAGAKSS----RLPETFPK--KELTLRVVRGPQDCEFTEERNFFWYGAKITNEFDRMGCRLEREELR-HIGDGNIITDGISFGSIQVPPNGQPIIMLADRQSTGGYTKIGSVISVDLPKLVQSMAGYKVRFIEVGIELATRV
MSSLTIGDVVLSSRFFLGTAGYPSPTVLQEAINVSGASVVTLGLKRQLSSGTADHAFFQIIKQSGAYLLPNTAGCKTAKDAITLALMARELFETRWIKLEVIGDDYTLQPDPQELLIAAKTLVEEGFEVFPYCTDDLVTCQRLLDVGCKILMPWGAPIGSGQGLTNPNALRILRSLPDIPLVVDAGIGSPKDAIQAMEMGFDAVLLNSAVSQSHHPVKMAKAFGMAIEAGRMAYEAGIMAKQDMAVPTTAVTGQPLM---IEVIKHGILSTVQDEGRYGYQHIGVPVCGAMDKSAARIANLLLGNNKNDAVLEMALMGATLRFT-THTYIVLSGTKWPAFLDDQPITSLRPYFVKAGQVLRFGSPLEGGQAYLAVLGGVQTPIIMGSRSCDMKNKLGQAPLKNGDVLPILPIKAP----KIIESNLGNQKKRTIRVMKGWHWDKLSSSEDFIHSTYVVTPASNRMGFRLEGQKLT-LTEPINMLSESTVFGTIQLPPAGQPIVLMADRQTTGGYPKIANVIWADLGYIAQIPPNASIQFELCSLEKAVIR
MAGLVIAGRRFGGRLLLGSAGYPNQQVLLDAVQAADPAMVTVAVRRISLAGY-AESLVDVLA--GRVLLPNTAGCTTVRDAVLTAELGREALGTDWVKLELIGDNETLYPDVEQLLRATEELVGKGFTVLPYCTDDPVVCRKLADAGAAAVMPLGAPIGTGLGVVNPYMIERICVTSAVPVILDAGIGTASDAARAMELGCAGVLLNTAVARARDPVRMAAAMAAAVHAGRDAHLAGRIPVRTQAEPSSPQLGLLSMA-RIEVVKPGLATTVQDLGRPGYYHLGIPLSGGMDQYALRAANRLVGNDEGAAVLEATFLGPELRLH-ADTIVAVTGADMPAKLDGAPIPGWTSVAARAGQMLSFDFLRRGARAYVAFAGGVDVPVVLGSRSTYTLGALGGRALRAGDTLPLGPAGKASPGASVEALRRVPESPAVLRVLPGLYWHRVTEAEAFFADTWKVAPEADRIGYRFRGGRLD-FVDPSNIVDSCYPYGSIQVPGGTEPIVLHRDAVSGGGYFMIGTVISADMDLIGQMQPHTPTRFVQVTMQQA--P
MS-LTLYGSDVSSRMLLGTARYPSPAVLAGAVRRSKVEIVTVSLRRETAGGRNGGAFFQMIRDLGVKVLPNTAGCHSASEAVLTAKMAREVFATNWIKLEVIGHHDTLQPDVFELVEAARILSAEGFEVFPYTTDDLIVGEKLLAAGCQVLMPWCAPIGTAAGPQNLAALRSMRAFPDVPLIVDAGLGRPSHATTVMELGFDAVLLNTAVAGAADPELMAEAFAGAVEAGRQGYLAGLLEPRDMAVPSTPIIGKGGMA--IKVLHPGLATTVQDLGRPGYFHLGIPIGGAMDRLAMRAANLLVGNDEGAAGLEAVFIGPKLEFT-RDVTVAVTGADMPVKLDGEARPGWTAFAAKAGQVLSFDFLKSGARICIAVSGGIGVPLALGSRSTYAIGALGGRAIAAGDELPVGDAGASTAGRTIEELRRKPGTPAQLRVLPGLYWHRITEEQAFFADEWKVAPEADRMGYRFRGGRLD-FVDPSNIVDSCYPYGSIQVPSGSEPIILHRDAVSGGGYFMVGTVISADMDLIGQLQPNTPTRFVQVDMEGA---
M--RAFYGTHLPNGFMLGTAQYPSPAILADAFQRSGASVATVSLRRESGQDRAGQDFWQMIQGLGVHVLPNTAGCHTVKEAVTTAHMAREVFDTKWIKLEVIGEEDTLQPDVFGLVEAARILTEDGFQVFPYTTEDLVVADRLLHAGCEVLMPWGAPIGSGKGLNNVFGLRAMRAFPDVPLVIDAGLGLPSQAAAAMEMGFDAVLLNTAVAKAGDPAAMALAFAQAVAAGTLAAEADPMEPRDMAAPSTPVIGKASMPAALSVAFAGPLVTVQDSGRPGNMRFGVSASGPMDRLAFDAANAALGNATGQSAIEVSLGGVILQCREGDVTIAITGGDFVVAHGAAETRSWTVLTLRKGERLAVRAGKSGSWAYIAFAGTLEATEWLGSRATHSTSGFGGGALQTGQSLTVSDASTRDRLGDIRPDF--I-PTGPIRVVTGPQDQHFAPEAQFLSSAFKITDAYDRMGMRLNGPGLE-LDGALSIPSEPIVRGSVQVSGDGVPTVLLADHQTTGGYPKVATVISSDIGRLAQSRAGDTIQFTAISSQQAIYD
MFKLIIGGHAFESRFILGSGKF-SLEMTNAVIKNGGVEMATLALRRANVGG--EENILDYMP-EGITLLPNTSGARTAEEAVRIARLAREIGCGDFVKIEVVHDSKYLLPDNYETIKATEVLAKEGFIVMPYMYPDLNAARDMVNAGAAAIMPLGAPIGSNKGLCTREFIKMLVEEIDLPIIVDAGIGRPSQACEAMEMGVDAIMANTAIATAGDVAQMAAAFKLAVISGRMAYLAGPGRLEQMAEASSPLTGFLDMG--FRVLKGGMLTTVQDLGRTGYQSQGFGVSGVMDVRSFKIANLLLDNPENEAALEITLIGPTLEFT-SATIIAITGGDFQPMINKKPAPMYTAIYMNKGDILEFQSARTGSRAYIAFSSYLDIPVIMGSRSTNIRSRVGGRKLQAGDYVGFRIKRRY----NLLDE---FQEDATLRVVLGPQDSHFTKQESFLGSEYEVTSDFDRMGCRLEGPFVA-YKNTADIISDGITMGSVQVPSHGKPIIMLSDRQTTGGYAKIATVASVDIPKLVQRKTDHKIRFQAITVTEALFS
M-KLIIGGHEFRSRFILGSGKF-SLEMTDAVIKNGGVEMATLAIRRANMGG--EENILDYMP-QGITLLPNTSGARNAQEAVRIARLARELGCGDFVKIEVVHDSKYLLPDNYETIKATEILAKEGFVVMPYMYPDLNAARDMVNAGAAAIMPLGAPIGSNKGLCTREFIKILVEEIQLPIIVDAGIGRPSQACEAMELGVAAIMANTAIATASDAALMASAFKLAIESGRMAYLAGLGRVEHKAVASSPLTGFLDMS--VKILLPGPLTTVQDGGRYGRQSAGIPPAGAMDQEAWETGNYLVGNEQGEAGLEFTLFGGSTQFT-EDTVFALTGADMCPRLDGQRVAMNVPHLAPGGSVLHMDMAREGCRTYLAAAGGITVPAVMGSRSTYIKCSMGGRALKAGDILEVGADQKN----KVQRM---FPREIVLRVVEGPQALYFTDKKTFYHSAYTISGESDRMGYRLSGGAVE-SKNGTDIISDPIPLGAVQVPAEGQPIVLLADRQTTGGYAKIAVVCSFDIPRIAQGRPGDLVRFLPVSIEEAMKK
M--RRFYDTELANGLMLGTAQYPSPAILEAAFRSSQAAVATVSLRREGSGG-AGQPFWDIIRGLDIPILPNTAGCHNVKEAVTTAHMAREVFATDWIKLEVIGDTDSLQPDVFGLVEAARILCDDGFKVFPYCTEDLVVAEKLLGAGCEVLMPWGAPIGSGMGLNNEYGLRALRAFPDVPMVIDAGIGLPSHAARAMELGFDAVLLNTAVAKAGDPEQMAIAMAEAIQAGQRAASAEPMEPRDMASPSTPVIGQASMS--ANILSAGFATTIQDMGRPGYYHLGIPMGGAMDRFALRCANLLVGNSEDAAGLECVFTGPEIEFT-SDTVIAVTGANLPPKRDGKVMKTWTAIPFKAGQILSFDFLKAGARAYVAIAGGIDTPPILDSRSTYGIGALGGRAVQTGDALPIGTATLPLDTRSIATMRRSVKTPTALRVVPGLYWHRLTNEDQFFQDRWKVASEADRMGYRFGGGSLT-FVEPSNITDACYPYGSIQVPGGTEPIILHRDAVSGGGYCMVGTVISADMDLIGQLVPGDEVNFVKVNMHTA--G
M-SYSLAGIDLNSRFFLGTATYPSPKVLSDAIKISEAQVVTVGLKRQLAPGGVENTFFQLLKESGAHLLPNTAGCKTAREAITLAHMAREIFDTHWIKLEVVGDDYTLQPDPIELITATKELIKDGFEVFPYCTDDLVTCNRLLDAGCRILMPWGAPIGSGQGLVNPYALRILRSLPEAFLVVDAGIGSPKDAVTAMQLGFDAVLLNSAVAQAHDPVRMAEAFKLAIQAGRLAYEAGIMEAQDMAVPSTQVTGRPLMS--ILVQKPGLLSTFQDGGRWGYQSLGVNVSGIMDPSAFRLANILVGNDAQQTCLEMTVLGASLLFE-HHACIALTGAFLNPHIDDSPIQNNRAYFIKAGQTLHFGATTTGARTYLAVFGGFNLPNVMHSHSTDLKSKLGGQALKKQDRIPLNGTFAD----RILSS-LGLQKRSSIRVLTGVHFDLFSPEQQFLHQSFTISPQSDRMGYRLQGQTLN-LTKPLQIFSEPSNFGTIQVPPDGNPIILMADRQSTGGYPKIANVITADLGYLAQSLPGEQIHFTLTTLEEASHF
M--VTFYDKEVASHFLLGTAQYPSPQILSEAAKAGEVDILTVSLRRETAGGQAGQKFWELIQNLGVHVLPNTAGCHSARDAILTAKMARDLFKTNWIKLEVIGNSDTLQPDLFQLVVAAEELCADGFEVFPYMTDDLVLAERLLEVGCKVLMPWCAPIGSAAGPLNLTALRTLRSFPDTPLVVDAGLGRPSHATTVMELGYDAVLLNTAVAKAGDPVAMARAFKHAIEAGREGYLAGMLEPRDFATPSTPLIGQASMGMTLKIKNPGLSTSIQDLGRPGYFHLGIPMGGAMDRFALRAANTLVGNPEEAACLEAVFMGPEIEFQ-AEATVAVTGADLPIDVDGNPVEGWTSFKVKAGQVLSFGFLVSGARAYIAISGGITTPEALGSRSAYPIGALGGRAIQAGDVLPVGKVAGVGAGRSVTELRRKPANPAELRVLPGLYWHRLTEATGFFEDEWTVAPEADRMGYRFKGGKLE-FVDPSNIVDGCYSYGSIQVPGGTEPIVLHRDAVSGGGYFTLGAIISADMDLIGQLQPHTPVKFVRVDMDEA--S
MAVLTIAGRPLTSRLVLGTGGAPSLEVLDEALAASGTELTTVAIRRVPTGA--SGSVLDVARARGLHVVPNTAGCRTAAEALLTAELGRELVGTDWVKLEIVADDRLQLPDPVELLDGAERLVAAGFVVLAYTTDDPVLAARLQDVGVAAVMPGGAPIGSGLGVLNPHHIALIAEQAQVPVVLDAGIGTASDAARAMELGCDAVLVASAVTRAQDPVRMAAAMAAAVHAGRLARLAGRIPQRWSALASS-------MS--IEVISPGLGCSVQDRGRPGYYDVGIPPSGALDLQSALAANLLVGNGPDAPVIEAAYLGPQLRFT-EPAVIAVTGAAMEARLNGDVVPQWESLAVATGDELTFGYLQQGARIYLAVGGGIDVPAVLGSRSTYAVGGFGGRALQAGDVLAHGAGGT--PGRVVDHLRPALSREVDVRVALGLYDYRLTAADRFLDSTWAVSPVADRMGLRYTGPELE-WVDPSNIVDAGYPIGSIQVPGGVEPIVLHRDAVSGGGYAMVATVISADLDLVAQCAPGTQTRFVPVSLDAA--Q
M--KKFYDVSLANPFMLGTSQYPSPAVLAKAFERSQASVATVSLRREASNDKAGQDFWKLIQQLNVHILPNTAGCHTVKEAVTTAHMAREVFNTRWIKLEVIGEEDTLQPDVFRLVEAARILNEDGFHVFPYTTEDLVVADRLVDAGCRVLMPWGSPIGSGMGLNNVFGLRALRAFPDIPLVIDAGLGLPSQAAQAMELGMDAVLLNTAVSKAGDPAMMAEAFALAIRAGQLAHCADPMQVRDMACPSTPILGKADMS-FAEIMAIGLQSIVVDSGRLGYQQLGITTGGPADKRSCLWANWLCNNAQIEASIETIGTGFSMQVN-ERCEVAITGAASEVKLNGKHFDAWQNYELQAGDVITISKANNGLRSYIAINRGFDVPKVFDSCTTVTRDGLGGQPLKKTDRLALFADNNEQSPTRATSA-VTSTNQLVLRLVEGYQIAEFQPTKQFYLNEYVVSSDTSRMAAKLKGKAIQ--APRKAMLSEGITRGAVQIPPQGLPIIMLNDRQTLGGYFKLGSVLSIDCDRLAQAAPECQVSFLPIDIQTAQNN
M--LKIGPIELESRLILGTGKFENGDIQREAVDASETNALTFAVRRMNLYDKDLPNPLESVDLDKYITFPNTAGAKTAEEAVKIAEIARAAGMCDMIKVEIIGDDKTLLPDAIETYKACEILIERGFIVCPYIQCDVVLAKKLETLGVHAIMPLGSPIGTGLGINDALNLSYIIDAISVPVIVDAGIGSPSDAAYAMELGADAVLLNTAVSHAKDPVKMAEAMKLAVHAGFIGAAAGRIPKKYTAQASSPTEGLELMG--LQVINPGLFTTIQDLGRFGYQNIGLSPSGGMDYRAVMFGNLLLGND-TFMSIEMTMQGGIFKFE-EACAFVITGGNMLAELNDTPVENRAVHNAGAGDILTFKAVKNGYRTYLTVKNGFKLDKVNNSYATHTKIGIGGRTLRKDDILEFNKPEH-SKTQRLTHFI---DKVSTIRFIPGRQYNRFKN-HETLLNTYEISNMSDRMGMRLEGEPLQ-VKTNYDIISEPVQLGSIQVASDGQPIILLNDRQTVGGYAKIGTVYFADIPTLVQKAPGSEVRLVEGTLEEARGE
MSPLVLGGREFSSRFILGSGKY-NLDLVRAAVEHAGAQIVTLAVRRAYTGG--EGNILDAIP-EGVTLLPNTSEARTAEEAVRIARMARELGCGDLVKVEVIRDSRYLLPDNAETVRATRALVEEGFVVLPYMYPDLTVARDLVSAGAAAVMPLAAPIGSNRGLATRDFIQILVDEIEVPIIVDAGIGRPSQACEAMEMGVAAIMANTAIATAGDIPAMAAAFRGAIQAGRSAYLAGPGRLEAGAAASSPITGFLAMT--LRIVRTGLRTLVEDLGRPGLAALGVGPSGAADRGAHRLANRLVGNPEAAATLEVLAGGLVVEAV-SSTVFVVTGAPLPVSVGGRPVPFSAPVRAAAGEQIELGRPTCGLRSYVAVLGGVDLPLTLGSRSSDTIAGLGPAPLAAGDLVAVGSHAVSVVDSELGPAAPTAHREPVLTATWGPRADWFTGPTILTETWWTVGPDSDRVGVRCTGPRLE-RAVDGELQSEPVVRGSVQIPPSGQPVLFLADHPTTGGYPVVAVLDPASTDLVAQLRPGDQVQIAVRPVGYPRSS
M-KLIIGGHEFDSRFILGSGKF-SLEIINAVVKMGGAEMITLALRRANEGG--EENILDYIP-ENISLIPNTSGARNAEEAVRIARIAREMNCGDFVKVEVIRDSKYLFPDNHETVKATEILAKEGFVVLPYMYPDLNVARDLVNAGASAVMPLAAPIGSNKGLATRDFIKILVDEIDLPIIVDAGIGRPSQACEAMEMGVDAIMCNTAVATSRDVSLMARAFKLAIESGRAAYLAGMGRLAGKAEASSPLTGFLDMG-SMKILKSGMFSTIQDLGRFGHQAKGISVSGAMDQLSLRLANILVGNDEKAPCLEMTVKGDKIEFQ-KDAVIAITGCDMGFTVNGRPVWIDRTLFVNKGDVLDSGFCRYGKLSYLAVRGGLDIPKVLGSSSTFLRASIGGRKLMAGDVLDFPDLESSSRAVQVREIKDLF-HPRKVRFVYGNEKDRFTEKGTFLNSQYTIQNDSDRMGYRMKGDVVE-HVTNGDIISGGINFGSIQIPGNGQPIVMMADRQTTGGYTKIGQVIQSDLPYLSQKKPQDIVEFQSVTVDEAVEV
MSILKIGGKKLTNRLIVGTGKFPRKSLIPQVLDSSGSQAVTVALRRVDLNSD-DENVLDYIN-QDCILMPNTSGARNAEEAVKIAQIAQAAGCGNWVKIEVIKDQKYLLPDNSETLKASKTLVDEGFKVFPYVSPELSIAQEMEQIGVEAVMPLGAPIGTNKGLETRELIKILISEINLPIIVDAGIGRPSQAAEAMELGCEAVLVNTAIATAENPVLMAEAFSQAVKSGRKAYLSKAAPVKETAEASSPLTGFLGMS-TIKITDPGPFTTIQDLGRFGFQRYGMAPSGAMDEVSFQLGNYLLGNEPNAAAIEFTLKGPELEIK-KETLVAVTGGRCQVKVNGELSPMYAPLHLCPGDQISFSGIQEGLRGYLCVLGGVDVPLVMQSRSTYLKGQIGGRQVKKGDTLDACSYSSLDQRSPLTKYWPTFISPYEIDVILGPQVDYFSEQNTFLSQEYQISDAADRMGYRLNGPEIE-HQGAADIISDGIPLGGIQVPGHGQPIIMMKDRQTTGGYPKIATVASYEIYKLGQAKPGDRIKFNKISLEEAQEL
M--RDFYGVDLQTPMMLGTARYPSPAVMENAFHESGASVATVSLRRERG---AGQAFWDMVRGLGVHLLPNTAGCHSAREAITTAQMAREYFQTDWIKLEVIGNSDTLQPDPFGLIKAAEVLCADGFKVFPYTTEDQVLAARLVDAGCHVLMPWGAPIGSGMGLNNIHGLRTLRAFPDVAMVIDAGLGLPSHAAQAMEMGFDAILLNTAVAEADDPATMARAFALATEAGALAATSGPMGMRDMAVPSTPLIGKALMA--LKINKPGLSTSVQDLGRPGYFHLGIPISGAMDRFALRAANLLVGNPEGAAGLEAVFMGPEIEFT-EDAIVAVTGAEMPITIDGEAVEGWTSFTVKSGQTLAFGFLKTGARIYIAVSGGIATDPDLGSRSTYPIGALGGRPIAQGDVIPSGQGIVGKAGLSVTDLRRGPTNPAELRVLPGLYWNRLTEANGFFEDTWIVAPEADRMGYRFKGGRLE-FVDPSNIVDGCYSYGSIQVPGGTEPIVLHRDAVSGGGYFTLGAIISADMDFIGQLQPNTPVRFVKVDMDEA--T
M--LNIDGIDLRSRFFIGTALYDSPELMERSIEASEAQVVTLSLRRATAQSKYALQHWLQNKRESLHLLPNTAGCHSAKEAINMAILSRELLKTHWIKLEVIGNDYNLQPDPFQLVDAAKELTEQGFKVFPYCTDDLVLCERLIDVGCDILMPWGAPIGTGQGLMNPYALKQIRKFHKIPLVIDAGIGRPSHAAQAMEMGYDAVLLNSAVAKSMDPITMAKAFKHSIEAGRLAYEAGCMEQQETAHASTPDIAKPLMA--LQIIDPGFLTLTQDLGRFGQHHLGLTTGGPMDPFAFRFANRLVDNQANSVALEITMGGFKAVAT-QDMCVAVTGAKVDVSVDGKRQPQWRTLYIKNGQKIELAYAVKGCRIYLSVAGGFDIKKQFDSASAVVREGIGGGKLESGAELKLKKRNSLNQAWYLESYIPNYGNHAVLRVIPGYQEKHFSRHRRFFYHDFRISDLADRMGYRLQGPKIE--CDINGILSEGICLGAIQIPADGQPIVLMNDRQTIGGYPKIGSVLSLDLAKLSQLTPGATVNFEPISIDHAFDV
MT-KTFYGTSLSSPLMLGTAQYPSPAILADAFARSKASVATVSLRREASTNKAGQDFWQLVQSLNVKILPNTAGCHSVKEAVTTAHMAREVFNTSWIKLEVIGEEDTLQPDIFGLVDAARILIEDGFQVFPYTTEDLVVADKLVSLGCEVLMPWGAPIGSGMGLNNVFGLRALRAFPEIPLVIDAGLGLPSQAAQAMELGMDAILLNTAVAKAGNPAQMAEAFAKAIDAGQLAASAVPMEPRDLACPSTPLFGQASMT--VRLVSVGLNAITVDAGRKGVLHQGFCQSGPMDWLAFQLANQLCGQH-NAPTLEFM-GALTFNIE-DDCSVSVTGPAATIWVNEQQTSCWQRIALKAGDQVRVQPERLGARHYVATPSGFAVSPAVGSACTVKREYVGGSPLKTGDLLAVNNGKSSACPSSLAHLLPSYDMTKPIGIVAGYQHEAFSDIQRLLNNEYEVTPQMDRMGVRLQGPAVQ--SAMSGMYSEAIALGSMQVPPDGQPIVMMADRQTLGGYPKVGTLARCDLYRFAQCLAGDKIQFYQLDAANAFGN
M---RLYDVELTSRFWLGTAGYPSPQLLLDAVQAARPGLITCSLRRQGQ---GGNDFWGFLQALGTPLLPNTAGCRTVDEAVNLAFMARELFATNWLKLEITGDDYNLQPDPFALVDATRELSREGFQVFPYMTNDLVLAKKLLDAGAQVLMPWGAPIGSGQGLSDLNGLKALRQLPKVPMVIDAGIGRPSHACQTMELGFDAVLANTAVAKAARPAAMAGAMARAVDAGRAAFLAGPISARELAQASTPVVGTPQM---IEVLKAGILACIQDGGRPGYRSQGVPASGAMDMLALQVANLLLKKPPLSPALEITFGQTQLRFQ-QSGWVALTGADLGASFNGEPITPGWRFKVEPGQILHFRQPKRGFRAYLALAGELVVPHVLGSASTDLGSGFN--PLATGDELDWRPAGDFAGPLLV------TPGTGRLRVLPGSEYDSFDKLGLFWHSDWTIGSLSNRMGYRLSGPKLN-RLVGDELPSHGVLPGTVQVPGNGQPIILGMDAQATGGYPKLGMVIAADLWQLGQLGPGRHIGFIPATAAEAAEH
MNALKIGPLTLSSRLILGTGGAPSHRVISETITASGAEMVTVAIRRFDPTLR-DGSIFEELAKLSVHVLPNTAGCFGARDAVLTAELGREALQTDLVKVEVISDQDTLLPDPLELARATEELVKRGFYVFAYTNDDPALASHLANLGATAVMPLGSPIGSGLGILNPHNIELIAERIECPVVLDAGIGCASDAAFAMELGCDAVLAASAITRAKVPKSMARSISMAVRAGRLSYLSGRIPRRRLAQASTTDEGKPTMLNYCVVVRPGTLTTFQDSGRPGMAHLGVPRSGALDVVNFRLANRLVGNETANAVLETTYDGVALYFS-SSALVAVTGALADVRVNGRIAEWAMPLYVPRGGTLDVGTAKAGLRCYVAVAGGFQVQPVLGSRSRDVLSGLGPEPLTEGQIVEIGPNSTRRPVVDFAPYLPIY-SSTLISVHPGPRRNWLSKRQDLFSQSFQVLPQSNRIGLRLGGQRIE-GLFDEELASEAVAWGAVELLPSGEIVVFLADHPTTGGYPVVGVIDETSAGLCAQLRSGETVTFTRSRLWRGTID
M--FTIGGKTLKSRLFVGTGKLPDYALISRMYYEAKVEVFTVAVRRIGLNTKHEKSVLEFIP-KEAVIMVNTSGATNYKEAIKIAQIGRELTSSDWVKVEIEKDTKYLFPDNYETLKACEILVKEGFKVFPYIYPDLNIAKELEQIGVTAVMPLAAPIGTNKGIGCEVLLKPIIAEVEIPVIIDAGIGRPSHAAQAMELGADAVLINTAIATAKDPLVMTLAFSKAVEAGRLAYEIGLLKEYEYAQASSPLEDFIGM---LKILKPGNLTTIQDGGRFGYQRYGLGPGGAMDLNAFSIANKLCGNDDLKAVIEFN-AGISVKFC-QSTVFALTGGKYRAFLDGGPVHFWQSYFAPAGSVLEITGPYGGNWGYLAVKGGFIVPEVLGGRGTNLLAGFGGRALKKDDEIPFAEFEGNKKRYFLEGRFALY-ENDQIYFIQGPEWEYLSKDERLASQPFTLNPAFNRMGYRFSGPTLT-L-AEKEIISAPVPLGGMQVTKNGELIVLLADRQTTGGYPLIGVVAGESLSRLIQKTSKEKIFFKPIPLQEAWEV
