# Supplementary material for: Inter-protein residue covariation information unravels physically interacting protein dimers
Source: BMC Bioinformatics. 2020 Dec 17;21:584. doi: 10.1186/s12859-020-03930-7 (PMC7745481; doi:10.1186/s12859-020-03930-7)
Supplement: Supplementary file 5 — Additional file 5. Final ER-MSAs at different ASA thresholds. Available on Mendeley data (http://dx.doi.org/10.17632/9bk2r55286.1). [file 12859_2020_3930_MOESM5_ESM.zip › Additional file 2/Final ER-MSAs/Negative ER-MSA dataset/ASA0.0/paired_MSA/1tyg-A-3mml-B/MSA_IDs.txt]

sp|O31618|THIG_	tr|A0QPL1|A0QPL
tr|A0A192WQ65|A	tr|A0A1Q7CNA0|A
tr|A0A1W9ILI8|A	tr|A0A1W9IBU0|A
tr|A0A0G2ZN41|A	tr|A0A0G2ZMP0|A
tr|A0A0F2RDX1|A	tr|A0A062TSH0|A
sp|Q609Z5|THIG_	tr|Q60BJ0|Q60BJ
tr|C6XKL7|C6XKL	tr|C6XL45|C6XL4
tr|A0A142LFB6|A	tr|A0A0F2QJY2|A
tr|A0A1C3K2I7|A	tr|A0A1C3JYX4|A
tr|A0A0H1AP03|A	tr|A0A1B3WBT2|A
tr|A0A1Y1SA97|A	tr|A0A1Y1SCY7|A
tr|D0RPE9|D0RPE	tr|J9YYG4|J9YYG
tr|A0A160DSB2|A	tr|A0A160DVA6|A
sp|C1DI61|THIG_	tr|C1DQ21|C1DQ2
tr|A0A085WG43|A	tr|A0A085WGK3|A
tr|A0A1Q3QZI6|A	tr|A0A1F4NM02|A
tr|F7T105|F7T10	tr|F7T0X8|F7T0X
tr|A0A1N7IYS2|A	tr|A0A1N7J1T3|A
tr|A0A1E4HJN5|A	tr|A0A1V3Q0E5|A
tr|G2IVD2|G2IVD	tr|G2J1V2|G2J1V
tr|A0A1K1WN05|A	tr|A0A1K1ZTN1|A
tr|F3LIC7|F3LIC	tr|E1VFF1|E1VFF
tr|A0A1E4LB65|A	tr|A0A1E4K2S5|A
tr|A0A0D1Y401|A	tr|A0A0D1XS20|A
tr|A0A0N1JRV6|A	tr|A0A0N0XIY9|A
tr|G2LI04|G2LI0	tr|G2LEC1|G2LEC
tr|E0TDU1|E0TDU	tr|E0TF99|E0TF9
tr|A0A1G9WEH1|A	tr|A0A1G9RHB6|A
tr|A0A1W1XXI0|A	tr|A0A1W1XLI9|A
tr|A0A1G3HKT2|A	tr|A0A1G3HNT8|A
tr|A0A1D9BDN3|A	tr|A0A1D9BIP5|A
tr|A0A143PSI7|A	tr|A0A143PS84|A
tr|F4GR44|F4GR4	tr|F4GR27|F4GR2
tr|A0A1U9JIT9|A	tr|A0A1U9JR32|A
tr|U7U6N4|U7U6N	tr|U7U704|U7U70
sp|Q01NZ1|THIG_	tr|Q02CY9|Q02CY
tr|A0A0D1CJH6|A	tr|A0A0N1LIX2|A
sp|A0LJA4|THIG_	tr|A0LNR6|A0LNR
tr|A0A1G3DYJ8|A	tr|A0A1G3FWH1|A
tr|G0AF23|G0AF2	tr|G0AE72|G0AE7
tr|A0A1M5R9K2|A	tr|A0A1M5RAC0|A
tr|A0A1M5C7L0|A	tr|A0A1M5MCZ3|A
tr|A0A1J5I7P8|A	tr|A0A1J5IH48|A
tr|A0A1S9D090|A	tr|A0A1E4ZRB3|A
tr|A0A1I4X1T6|A	tr|A0A1I5VVT0|A
tr|A0A150AF40|A	tr|A0A150AFL5|A
tr|A0A1T4MFM9|A	tr|A0A1T4S4B1|A
tr|A0A0Q4L7T5|A	tr|A0A1V2EV48|A
tr|A0A0F2N8Y7|A	tr|A0A0F2NLD0|A
tr|Q1QSR8|Q1QSR	tr|Q1QYS1|Q1QYS
tr|E0SGG5|E0SGG	tr|E0SJD7|E0SJD
tr|A0A0N1G213|A	tr|A0A0N0MXK9|A
tr|D5WQ97|D5WQ9	tr|D5WUZ3|D5WUZ
tr|S2XZJ5|S2XZJ	tr|S2XHS4|S2XHS
tr|A0A1W9UVZ4|A	tr|A0A1W9WRS6|A
tr|H2IVU6|H2IVU	tr|H2IWL0|H2IWL
tr|A0A097QXX3|A	tr|A0A097R079|A
tr|A0A083ZWP4|A	tr|A0A0Q4MP94|A
tr|A0A1H7SS39|A	tr|A0A1H7UD23|A
tr|A0A066ZQZ0|A	tr|A0A067A0Z9|A
tr|A6GPZ6|A6GPZ	tr|A6GNZ8|A6GNZ
tr|A0A1N7BRE7|A	tr|A0A1N6WWC4|A
sp|P30139|THIG_	sp|P0AAV4|YBGJ_
tr|A0A1F9NM03|A	tr|A0A1F9P2N6|A
sp|Q47R37|THIG_	tr|Q47NG7|Q47NG
tr|Q1NPD1|Q1NPD	tr|A0A1V4M258|A
tr|A0A1B1Y8C0|A	tr|A0A1B1Y5N9|A
tr|A0A139C8J8|A	tr|A0A139CEM5|A
tr|A0A0F5ZVD8|A	tr|A0A0F6A1X7|A
tr|W0I283|W0I28	tr|W0HVS2|W0HVS
tr|A0A1A9FH92|A	tr|A0A1A9FTJ0|A
tr|A0A172YBT2|A	tr|A0A172YFX0|A
tr|A1HPQ6|A1HPQ	tr|A1HPE2|A1HPE
tr|A0A1C3EJJ4|A	tr|A0A1C3EQW6|A
tr|F5XRV6|F5XRV	tr|F5XTC8|F5XTC
tr|D2B6H5|D2B6H	tr|D2B934|D2B93
tr|A0A1M4W8L6|A	tr|A0A1M5B2K0|A
tr|A0A1Q2M756|A	tr|A0A1Q2M3E4|A
tr|A0A1F3E7P5|A	tr|A0A1F3GP63|A
sp|Q6DAM4|THIG_	tr|Q6CYL9|Q6CYL
sp|Q6N3W7|THIG_	tr|Q214L2|Q214L
tr|A0A1Q4B8P8|A	tr|A0A1M3NVJ9|A
sp|Q3SPS2|THIG_	tr|Q3SSH9|Q3SSH
tr|A0A1V9A6V3|A	tr|A0A1V8ZZI6|A
tr|C0GEC6|C0GEC	tr|C0GH21|C0GH2
tr|A0A074LTH8|A	tr|A0A074LRG8|A
tr|F0RCJ4|F0RCJ	tr|F0RCU5|F0RCU
tr|H2G092|H2G09	tr|H2G084|H2G08
tr|C6WGR1|C6WGR	tr|C6WPS7|C6WPS
tr|A0A143HEV0|A	tr|A0A143H9P7|A
sp|A7MQQ2|THIG_	tr|A7MQV9|A7MQV
tr|W3RRB3|W3RRB	tr|A0A1M2ZD69|A
tr|A0A1W9LCD4|A	tr|A0A1Q7FQP5|A
tr|A0A0J9BAD1|A	tr|A0A0J8YVT1|A
tr|W0L9Z2|W0L9Z	tr|W0LHX9|W0LHX
tr|A0A0D3LHG0|A	tr|A0A0D3LNH3|A
tr|G0L1P3|G0L1P	tr|G0L6X0|G0L6X
tr|A0A1H4FXI6|A	tr|A0A1H3VXW4|A
tr|D6Y9D6|D6Y9D	tr|D6Y5A7|D6Y5A
tr|A0A1U7GFG3|A	tr|A0A1U7GQG6|A
tr|I2BE10|I2BE1	tr|I2BB51|I2BB5
tr|A0A0J8VSE7|A	tr|A0A0J8VUD7|A
tr|A0A146GCY4|A	tr|A0A146G2H4|A
tr|A0A1V9DYA0|A	tr|A0A1V9EUB5|A
tr|A0A0M3UCX5|A	tr|A0A0M4PYK5|A
tr|A0A1M6STA7|A	tr|A0A1M6LPD6|A
tr|H5V7L4|H5V7L	tr|H5V325|H5V32
tr|W2EZD0|W2EZD	tr|W2EKN7|W2EKN
tr|A0A1U7MB82|A	tr|A0A1U7MEN1|A
tr|A0A150YMZ5|A	tr|A0A150YKY3|A
tr|F4AWP3|F4AWP	tr|F4AY59|F4AY5
tr|A0A090EWP2|A	tr|A0A0H1A6Q9|A
tr|A0A1H0ATT5|A	tr|A0A1G9WH40|A
tr|A0A173MNG9|A	tr|A0A173MQJ3|A
tr|A6EM47|A6EM4	tr|A6ET74|A6ET7
tr|A0A1Y2R783|A	tr|A0A1V4CH12|A
tr|F7QR80|F7QR8	tr|F7QMX0|F7QMX
tr|D3Q916|D3Q91	tr|D3Q481|D3Q48
tr|A0A176U6D9|A	tr|A0A1Q6MVE9|A
tr|A0A163ZNM3|A	tr|A0A163ZUD7|A
tr|B6JID2|B6JID	tr|B6JF90|B6JF9
sp|B9L7B6|THIG_	tr|B9L7F2|B9L7F
tr|A0A085GMA6|A	tr|A0A085G8W4|A
tr|A0A1H2HUV3|A	tr|A0A1H2KQQ5|A
tr|A0A0H5CSZ8|A	tr|A0A0H5D6U1|A
tr|A0A084UE76|A	tr|A0A084U5V6|A
tr|A0A0F5ARP4|A	tr|A0A0F5ALR9|A
tr|A0A0G3CMY3|A	tr|A0A0G3CSZ3|A
tr|A0A090I8Q8|A	tr|A0A090IBA9|A
tr|A0A0F2SHG8|A	tr|A0A0J1F8F3|A
tr|D5EPX8|D5EPX	tr|D5EIJ3|D5EIJ
tr|G9YXT5|G9YXT	tr|G9Z522|G9Z52
sp|Q6AMF7|THIG_	tr|Q6ANH4|Q6ANH
tr|A0A1H1V532|A	tr|A0A1H1RPH0|A
tr|C4LDA8|C4LDA	tr|C4LFV0|C4LFV
tr|A0A1F9YDG1|A	tr|A0A1J4SQE5|A
tr|A0A1E5L7S3|A	tr|A0A1E5L352|A
tr|A0A0U4E3N7|A	tr|A0A0U4FX29|A
tr|X6KSU0|X6KSU	tr|A3JU72|A3JU7
tr|W9HBP0|W9HBP	tr|W9GUU3|W9GUU
tr|I9P6B6|I9P6B	tr|I9P1Y7|I9P1Y
tr|A0A0H5BIZ3|A	tr|A0A0H5BG22|A
tr|A0A124F489|A	tr|A0A1J4TEF2|A
tr|A0A109QAR2|A	tr|A0A109QE54|A
tr|A0A0Q4X8H6|A	tr|A0A0Q4XTV3|A
tr|A0A0B2BPD3|A	tr|A0A0B2BM09|A
tr|A0A1K1RVD8|A	tr|A0A1K1PJ30|A
tr|B2IGM3|B2IGM	tr|B2ICA5|B2ICA
tr|K2GPP6|K2GPP	tr|K2H9Y7|K2H9Y
sp|Q9L9J1|THIG_	tr|Q8ZQV8|Q8ZQV
tr|A0A081NFQ5|A	tr|A0A081NM33|A
tr|A0A071M0Z0|A	tr|A0A071LTY3|A
tr|J6J8H7|J6J8H	tr|A0A1V0PZN6|A
tr|A0A1T5EN05|A	tr|A0A1T5B0B8|A
tr|A0A1M3HJS2|A	tr|A0A1M3QTB9|A
tr|A0A1T4NMY6|A	tr|A0A1T4R2N4|A
tr|A0A0G3QFW1|A	tr|A0A0G3QB15|A
tr|A6DMA0|A6DMA	tr|A6DLR0|A6DLR
tr|D2Q0C0|D2Q0C	tr|D2PYH9|D2PYH
tr|F8IC71|F8IC7	tr|F8IB90|F8IB9
sp|Q32AG3|THIG_	tr|Q32IM2|Q32IM
tr|A0A165T7B6|A	tr|A0A162FUU1|A
tr|A0A1B7UKP3|A	tr|F7NXX1|F7NXX
tr|A0A0P1ILL8|A	tr|A0A0P1I8T5|A
tr|A0A0P1IUR5|A	tr|A0A0P1ITA7|A
tr|A0A0C2CHM9|A	tr|A0A0N0ZBC5|A
tr|R7QSJ4|R7QSJ	tr|R5U1P4|R5U1P
tr|A0A0H4L3Y2|A	tr|A0A0H4KS34|A
tr|C8X9V7|C8X9V	tr|C8X8X8|C8X8X
tr|S6I1U7|S6I1U	tr|S6GP65|S6GP6
tr|A0A173LRE2|A	tr|A0A173LK94|A
tr|A0A159Z3F4|A	tr|A0A159Z6S5|A
tr|A0A0J5LNM0|A	tr|A0A0F0VSY4|A
tr|A0A0P7KQV8|A	tr|A0A0P7ITP1|A
tr|A0A086XUN3|A	tr|A0A086XY14|A
tr|A0A099D1V4|A	tr|A0A099D068|A
tr|A0A0F2QZA7|A	tr|A0A0F2R410|A
tr|A0A1T5M0U3|A	tr|A0A1T5INQ1|A
tr|A0A0Q7SBJ8|A	tr|A0A0Q7T027|A
tr|A0A1M6IFS4|A	tr|A0A1M6GCU1|A
tr|A0A142X3L5|A	tr|A0A142YLL8|A
tr|A0A0K1JJX8|A	tr|A0A0K1JM08|A
tr|A0A0B3VSG0|A	tr|A0A0B3VTK5|A
tr|I3UEV9|I3UEV	tr|I3U8H3|I3U8H
tr|A0A0N9HVJ0|A	tr|A0A0N9ICL0|A
tr|A0A0U3B2W4|A	tr|A0A0U3ALQ3|A
tr|A0A086Y506|A	tr|A0A086Y723|A
tr|A0A0M2VMY1|A	tr|A0A0M2VES4|A
tr|A0A0M2RB28|A	tr|A0A0M2R585|A
tr|E3I1S0|E3I1S	tr|E3I5S0|E3I5S
tr|A0A0G3ESA8|A	tr|A0A0G3ELW9|A
tr|A0A1K0FCN9|A	tr|A0A1K0GQQ3|A
tr|A0A135L7S4|A	tr|A0A135L1P5|A
tr|A0A0A5GMM0|A	tr|A0A0A5GRZ0|A
sp|B9K256|THIG_	tr|B9K5U3|B9K5U
tr|A0A1B1PXW0|A	tr|A0A1B1PXX5|A
tr|A0A136HYH6|A	tr|A0A1J0TCV6|A
tr|A0A0Q9E0A4|A	tr|A0A1S1T632|A
tr|D1B506|D1B50	tr|D1B423|D1B42
tr|F7NKT2|F7NKT	tr|F7NG30|F7NG3
tr|D9QRD6|D9QRD	tr|D9QUX8|D9QUX
tr|A0A0M3DJC4|A	tr|A0A0M3DHU9|A
tr|A0A059KNS8|A	tr|A0A059KKS6|A
tr|A0A0H2M6J8|A	tr|A0A0H2LXN2|A
tr|A0A075KF33|A	tr|A0A075KEV2|A
tr|A0A1Y5TN27|A	tr|A0A1Y5RR45|A
tr|R6QXP7|R6QXP	tr|A0A1Q9K345|A
tr|C3KNU8|C3KNU	tr|C3KNI4|C3KNI
tr|A0A061P1K9|A	tr|A0A061NR89|A
tr|U7FKJ5|U7FKJ	tr|A0A163VKA2|A
tr|K4KRQ9|K4KRQ	tr|K4KN65|K4KN6
tr|A1WQV8|A1WQV	tr|A1WEV5|A1WEV
tr|I0IE87|I0IE8	tr|I0IF37|I0IF3
tr|R6QAY1|R6QAY	tr|R5QKC6|R5QKC
tr|A0A147H856|A	tr|A0A147HBX5|A
tr|A4BCN6|A4BCN	tr|A4B8Y4|A4B8Y
tr|A0A1Q4CQ81|A	tr|A0A1G3G8G7|A
tr|K7SPG7|K7SPG	tr|Q5FUE8|Q5FUE
tr|A0A1Q6CFC2|A	tr|A0A1Q6CLU8|A
tr|A0A1Y6BX78|A	tr|A0A1Y6BA86|A
tr|A0A0U1NLW1|A	tr|A0A0U1NLG4|A
tr|C8WHX1|C8WHX	tr|C8WJU0|C8WJU
tr|A9WPG4|A9WPG	tr|A9WUH8|A9WUH
tr|A0A1V0KPT6|A	tr|A0A1D8RZ43|A
tr|H5USN8|H5USN	tr|H5USR1|H5USR
tr|W9VP89|W9VP8	tr|W9VPG3|W9VPG
tr|R7H6F2|R7H6F	tr|R6I823|R6I82
tr|R6N6Y4|R6N6Y	tr|A0A1T5EKC2|A
tr|I7LBH0|I7LBH	tr|K0YH23|K0YH2
tr|A0A126UWM7|A	tr|A0A126V206|A
tr|A0A099T7M7|A	tr|A0A099T7H7|A
tr|A0A0J1J019|A	tr|A0A0J1G7V0|A
tr|A0A0L1JNE7|A	tr|A0A0L1JMG0|A
tr|V8G883|V8G88	tr|V8G2K6|V8G2K
tr|K6YEE3|K6YEE	tr|K6X1S3|K6X1S
tr|K6VA62|K6VA6	tr|K6UND4|K6UND
tr|A0A1M6IPA1|A	tr|A0A1M6HE38|A
tr|B2A6F4|B2A6F	tr|B2A1I8|B2A1I
tr|Q1MYG3|Q1MYG	tr|Q1N2K1|Q1N2K
tr|A0A1M5E2W7|A	tr|A0A1M5Q592|A
tr|A0A1B6BAE5|A	tr|A0A1B6BF14|A
tr|Q03X18|Q03X1	tr|Q03XI0|Q03XI
tr|K2IWJ1|K2IWJ	tr|K2KFK6|K2KFK
tr|A0A1M4W1B4|A	tr|A0A1M4X6K9|A
tr|Q3ACN8|Q3ACN	tr|Q3A9D9|Q3A9D
