# Supplementary material for: Inter-protein residue covariation information unravels physically interacting protein dimers
Source: BMC Bioinformatics. 2020 Dec 17;21:584. doi: 10.1186/s12859-020-03930-7 (PMC7745481; doi:10.1186/s12859-020-03930-7)
Supplement: Supplementary file 5 — Additional file 5. Final ER-MSAs at different ASA thresholds. Available on Mendeley data (http://dx.doi.org/10.17632/9bk2r55286.1). [file 12859_2020_3930_MOESM5_ESM.zip › Additional file 2/Final ER-MSAs/Negative ER-MSA dataset/ASA0.0/paired_MSA/1tyg-A-3mml-B/MSA_ready_for_MI.txt]

MSMLTIGGKSFQSRLLLGTGKYPSFDIQKEAVAVSESDILTFAVRRMNIFEASQPNFLEQLDLSKYTLLPNTAGASTAEEAVRIARLAKASGLCDMIKVEVIGCSRSLLPDPVETLKASEQLLEEGFIVLPYTSDDVVLARKLEELGVHAIMPGASPIGSGQGILNPLNLSFIIEQAKVPVIVDAGIGSPKDAAYAMELGADGVLLNTAVSGADDPVKMARAMKLAVEAGRLSYEAGRIPLKQYGTASSPGEGLPVMTLGTVHNYGDQALLLEFDSTAEVLAWTETLREAELLGVVDIVPAARTVLVKLAGPRYQAPTRQRLGKLRVRPEAITHQPPGDRVDVTIDVVYDGADLHEVASLTGMTPAQVIAAHTGTPWRVGFCGFAPGFAYLVDGDARLQVPRRAEPRTSVPAGAVALAGEFSGVYPRQSPGGWQLIGHTDAVMFDVNRDKPALLTPGMWVQFRAVG
MSRLEIAGISLGSRVLLGTARYPSRQTLLDALEASGTELVTVSLRRVGVTAD-SQNLYGVLRERGYRLLPNTAGCFTEHDATLTAELAREALGTDLIKLEVIADEDTLLPDSEALLRSAKKLVAKGFKVLPYTNDDPVLARKLEDLGCVAVMPLGAPIGSGLGIRNPHNIELIRSRARVPVIVDAGVGTASDVAVAFELGCDGVLLNTAVARAREPVRMARAVRHAAAAGRDAYLAGRIPRKHYAEASSPMAGRIRMQDQEKHWSEDRPLQRQF---ENVRKLLRLLELEPVKSIRNLHPAYCSLLIKFDALRMHEELEAILREYLERL---EEVKLPEQRRVEIPVCYGGPDLAEVCVMRGLTEAQAVELHASVEYLVYFLGFVPGFAYLGELPNELVTPRLAAPRKRVPAGSVGIAGNQTGVYPFATPGGWRLIGRTPLKMFRAGRDGLSLVSIGDHVRFTPIP
M--VTFYGKQFNSRLLIGSALYPSPKVMQDSIRASGSEIVTVSVRRETAGGKTGDAFWSLIRELGVTVLPNTAGCKGVREAVTTAKLARELFNTSWIKLEVIADNDTLQPDVVGLVEAANILVKDGFEVFPYCTEDLSAAMRLVDAGCKVVMPWASPIGSAKGITNRDGLKLLRDRLDITLVVDAGLGAPSHASEAMELGYDAVLLNTAIAKAADPVAMASAFKLGVEAGYAAFKAGLLGARDFASPSTPVIGTPSMAVQRILLSGDAALTVEFSSKRRVLALDRAIAEEGLNGVRETVPTYRSLLVHYDPIAVYDSFCTRLLELAKR----PAPDIAAGRRWRIPVVYGGIDLEEVARLHDMTPDDVVRRHTSGEYCVVMLGFMPGWAYLTGLDPAIATSRRQNPRTFTPAGTISIGGVQAGVQCLAAPSGWNLLGRTPARTYDIQRQPIFMLEPADMVTFYAIP
MSPLVIAGVTFESRLIVGTGKYPSHEVMKRCHEASGAEMVTVAVRRLDLAAKGEASLMNWIDRSRMRLLPNTALCYTADDAVRTCRLAEELGMSKWVKLEVLGDEKTLYPDVEETLKAARILVKEGFTVLPYTSDDPITARKLEDAGCAAVMPLAAPIGSGLGIRNPHNIRLIRETVKVPVIVDAGVGTASDAAIAMELGVDAVLMNTAIAGAKDPVRMARAMKLAIEAGREAFLSGRIPRKAYASASSPIEGLVEMDETDLQPMGDSAFLVRFGDSARVAGALRTLDSAREPWVVDLVPGYASLMVLYDALRAPEQVRQWLEETLPR----ARPEPPSRRVIEVPVWYHGPDLEPLAQEKQLTVEELIALHTAPEYLVYMLGFRPGFPFLGGLDPRLFSPRLSTPRVAVPTGSVGIGGQQTGIYPVRSPGGWRLLGRTPLRLFSPEADPPFAVALGDRLRFVSIP
MTPLTIAGKSYSSRLIVGTGKYANYQQNADAARAAGAEIVTVALRRVNLSDPGKEILTDFVKPDEFTYLPNTAGCYTADEAVRTLRLAREAGGWNLVKLEVLADQKTLYPNMPETLIAAKALIADGFEVMVYCSDDPVYAKMLEEAGCCAIMPLGSLIGSGLGIMNPVNIRLIVEQTRVPVIVDAGVGTPSDAAIAMELGCDGVLMNTAIAAARDPILMASAMKHAVIAGREGYLAGRMPKKMYADPSSPLAGLI-MILQKILACGDDAYRLMPSDNHQRHAIAEALRS--KGVWSEVVVGRESVTVQYDPCETPEATRKLILSALDQV---NLVTQKSASSVTLRMRIDAPELVTCAEANGLSANEFLDRITGSDLMVDMLGFAPGFAYVSGVGDALVGKRLEHPRQLTHAGSVGFIQGFLGIYALDGPGGWPIIGQVSERLFDKTSDNPVLLAPGTRIKLE---
MEPLVIAGKAYTSRLLVGTGKYKDLAETRAAVEMAGAEIVTVAIRRTNIGQPGQPSLLDVIPPDRYTILPNTAGCYTVEDAVRTCRLARELLGHRLVKLEVLGDPTTLFPDVTATLEAAEILVRDGFDVMVYTNDDPIIAKRLEEIGCVAVMPLAAPIGSGLGIRNPYNILTIVENAKVPVLVDAGVGTASDAAVAMELGCDGVLMNTAIAEAKNPVLMASAMKKAIEAGREAFLAGRMPRRRFASASSPLAGLFDMSASRLSPLGDSALLIVFGDRRRAVALSNALAD--LPGVTDRVPAYASLTLHYDPGVWHDGLVETVMPYLAD----EGGTALEDRHLLIPVCYGGPDLDEVARHCGLAPDEVIARHSSGEYLVYFLGFTPGFAYLGGLDPDLATPRRAAPRSSVPAGAVGIAGEQTGIYPQTSPGGWRLIGRTPLRLFDPLREPPCLLAPGDRLRFVPIG
MHVLTIAGREFNSRLIIGTGKYASYEQNAKAAEAAGAEIVTVAIRRVNVMDPTQERLSDHLSPEKFTYLPNTAGCFTAEDALRTLRLAREAGGWKLVKLEVLADQKTLYPDMVETLRAAEVLIKEGFEVMVYCTDDPVYARRLEDVGCCAIMPLGAPIGSGLGIQNPINIRLIVEQSKVPVLVDAGVGTASEAAIAMELGCDGVLMNTAIAEAKDPIRMARAMKHAVIAGREAYLAGRMKKKMYADPSSPLAGLI-MAF-EFIQIADDLLSFKIAAS-----LAAKLRT--LSGIDECVEGMETITLQFDPLSTITALKSKIADLETQI---TNQSAPLQDVITIPIIYNGPDLKHVCEALGLSVDDFIQQHTSQIYKVDLIGFTPGFAYIGG--AAFDIPRLKEPRVKVEAGSVGLTSGYTGIYALEGPGGWPIIGRTTKKLFDPDQQDPFILSPHMRVKFEAVS
MTSWTVAGRTFKSRLIIGTGKYRDYAQNAAAAEAAGVEIVTVAVRRVNLSDPSQPRLTDYVDPKRYTYLPNTAGCFTAEDALRTLRLAREAGGWSLVKLEVLSDQKTLYPDMIETLEATKVLVKEGFDVMVYCTDDPVFARRLEDAGACAIMPLGAPIGSGLGIQNPVNIRLIVEAARVPVLVDAGVGTASEAAIAMELGCDGVLMNTAIAEAKDPIRMARAMKHAVLAGRDAYLAGRMGRKRYADPSSPLAGLI-M--------GDDAVAVQPNNRALRHPLARALRG--SGEWIDTVPGKEVVAVHFDPRALPTEVMRKLEDWLSSF---SAEAFEPGKAVDLHLDCSAPDLQALADQNGLTPQEMLERVTRSDLVVDMLGFTPGFAYVEGVNPALKAERLAVPRQRVAAGSVGLVSGQLGLYGLSGPGGWPIIGRLTEALFDPARAEPFLLQEGQVVRLHLVD
MRTLTIAGTAYGSRLLVGTGKYKDFDQTRDAIEASGANIVTVAIRRTNLGQPGEPNLLDYLPPSRYTLLPNTAGCYSADDAVRTLRLARELLGHDLVKLEVLGDSHTLFPNMPETLKAARTLVDDGFKVMVYCTDDPIQARMLEDIGCVAVMPLASLIGSGMGILNPWNLKLIIDQARVPVIVDAGVGTASDAAIAMELGCDAVLMNTAIAAAQDPVRMAGAMRKAVEAGRDAFLAGRMPRKRYGAPSSPTEGLINMAAAGYTRQGECALLFDPPDGQRLWSLADTLKA--DAAVREVVLGMNNVLVVWREPVALGPEAERLDALWRD----STPREGAGRVVEVPVSYGAEDLAHAAEHAGLSPRDYAERHAAGDYVVYALGSQPGFGYLGGLPPELAVPRRRVPRPSVPSGAIMIGGGQAGIQSRTTPSGWHVIGMSTLQCFDARAEPPVLLAPGDRVRFQIKE
MSGLVVAGKTYRSRLLTGTGKFQDLEQTRLATEAAGAQIVTVAIRRTNIGQPGEPNLLDVLPPDRYTILPNTAGCYTAEEAVRTCRLARELLGHNLTKPEVLGDQRTLFPDVVQTLKAAEQLVADGFEVMVYTSDDPILAKRLEEIGCVAVMPLAAPIGSGLGIQNRYNLLEIVENAKVPIIVDAGVGTASDAAIAMELGCDGVLMNTAIAGARDPVLMASAMRKAVEAGREAFLAGRIPRKRYASASSPVDGLVAM---EIERLGEDALLLRLGSRARVHALAALIDARRPPWLVDIVPAHATLALFIDADLLLERAEHWLRSLGEDA---ADVTHADPPEAVIPVVYGGPDLEAIAASAGLAPQAAADLHASGEYRVAMLGFAPGFPYLNGLDQRLAAPRQATPRVRVAGGSVGIGGAHTGIYPHAGPGGWNIIGRTPLRLFDLAREGPCLLGPGQRVRFRAID
MSTLTIAGRQYASRLLVGTGKYKDFDETGRAIAASGAEIVTVALRRTNLGQPDEPNLLDVIPPEQYTILPNTAGCYTTEDAVRTCRLARELLDHRLVKLEVLGDQKTLYPDVPATLEAAEILVKDGFEVMVYTSDDPIIAKRLEEMGCVAVMPLAAPIGSGLGIQNKYNILTIIENANVPILVDAGVGTASDAALAMELGCDGVLMNTAIAEAKDPILMAQAMKHGIIAGRHAFLAGRMPRRRFASASSPLSGLIDM---KPVAVSDTSCLLTLGTQSRVRAACALIEQRLGTALIDLVPSYTTVLVEFDPLQLATQCLQQLADVPALA--QAGEHDSAAQCIEIPVYYGAPDMAAVCQHSGLSRDEIIRCHSAPEYRVYAIGFAPGFCFLGTLDPRLQLPRRAEPRPKVPAGSVAIAEQQTAVYPLDTPGGWHLIGRTTQDMLALCSAELQPLRVGDHIRFVPVA
MKLFRVGKYKFKSRLIVGTGKYKNFSETAKAIKASGADMVTVAVRRVNITNKKEPLLMDYINPKKIRYLPNTAGCFSSEDALRVLRLARDSGGWNLVKLEVLGDQETLYPNMEETLKCAKILVKEKFDVMVYCSDDPIACKQLEEIGVVAVMPLGSLIGSGHGIPNKNNIKLIKKRSKVPVIVDAGIGCASDASIAMELGCDGVLVNSAIAKASKPILMAEAMKLAVEAGRLSYLSGIMEKSFLAKNSTTHKRKIKMFFKGINHYGDLGLILDFGSDQEVNAVYALLQDLD-LPQLNIIPSFNKIVLAFQNIKDRNQAQDAIEHNFAKA--NLRNSQKDRKVWNIPACYEALDRELIQTTHGLSKEEVISKHTGTSYYAYYIGFMPGFPYLGDIDPSLITPRLATPRIQIPARSIGIAKEHTCVYPKVSPGGWNIIGQVPFDIFSLEHSRTSLFLPGDTVQFQSIS
MSPLVIAGRSFRSRLLTGTGKYRDLDETRRATEAAGAEIVTVAIRRTNIGQPDQPNLLDVLPPSRFTILPNTAGCYTAEEAVRTCLLARELLGHTLVKLEVLGDQRTLFPDVVQTLEAAESLVREGFDVMVYTSDDPLLARRLEAIGCAAIMPLAAPIGSGLGIQNRYNLLEIVENAKVPVLVDAGVGTASDAAIAMELGCDGVLMNTAIAGARDPVLMAHAMKLAVEAGRSAFRAGRIPRKRYASASSPIDGTVGM---EVEPLGEGLLVLRFGSGARVHAAADVLGQHALRGVDDLVPAYASLGIRYRAEAWWQALAAAVQALLDGT---AAAAAPAPRTVEIPVCYAAPDLAVVAAQAGLPASEVIARHCAPLYRVAMLGFAPGFPYLIGLDPALHTPRRADPRTQVPAGAVAIGGGQTGIYPRALPGGWQIIGRTPQVLFDPGRQPASLLQAGDGVRFRPID
MSPFTLAGRTYASRLLVGTGKYKDLEETRQAIEASGAEIVTVAVRRTNIGQPGEPNLLDVINPARYTILPNTAGCYTAEEAVRTCRLARELLGHKLVKLEVLADQKTLFPNVIETLKAAEVLVKDGFDVMVYTSDDPIIARQLAEMGCIAVMPLAGLIGTGLGICNPYNLRIILEEATVPVLVDAGVGTASDATIAMELGCEAVLMNSAIAHAQDPVLMARAMKHAIEAGRLAWLAGRMPKKLYASASSPLEGLIRM---RLEPAGPEALLLVLADQLRIAALADLIQLELGPLVVDLVPGWTTLLLHYDLLRTHLQLSRRLLPLLEDWC-VQAQPSRSGHLHEIPVWYAGEDLAEVARACALSEAELIALHSGVEYRVGAIGFAPGFAYLGELDARLSLPRRRTPRTRVPGGSLAIAERQTAIYPQTSPGGWHLIGRCPWRLFDAQAEPPCALAVGDRVRFLAID
MSPFTLAGVTFQSRLIIGTGKYPSFDIMKRCHEASGAEMVTVAVRRLDLKAQGEASLMNWIDTQRMRLLPNTALCYTAEDAVRTCRLAEELGMSKWVKLEVLGDEKTLYPDVEETLKAARILVKEGFTVLPYTTDDPISARKLADVGCAAVMPLAAPIGSGLGIRNPHNIRLIRELVKIPVIVDAGVGTASDAAIAMELGVDAVLMNTAIAGAKDPVRMAVAMRKAVEAGRDAFLAGRIPRKAYASASSPLEGLVEMHVTHLQPMGDSAFILRFGDAERVVATLRVLDSWRERWVVDLVPGYASVMVHYDALQVPERVRRWLEDALPR----ARPEATPHRIIEVPVWYHAPDLEPLAQEKGLTVEELVRLHTAPEYIVYMLGFRPGFPFLGGLNPRLFSPRLATPRPTIPAGSVGIGGQQTGIYPLKSPGGWRLIGRTPWKLFDPGVDPPVTLGVGDHLRFVSIT
MKSWSVGDVRLTSRFLLGTAKYPSPRVLADAIAASGTQIVTVGLKRQLAAG--GEIIRAAMRTQGAHLLPNTAGCTTAREAVQLAHMARELYGTSWVKLEVIGDDYTLQPDPQELVEAARQLARDGFTVFPYCTEDLVTAKRLLDAGCPLLMPWGAPIGSGQGLMNPFALRLLRERLGVVLIIDAGLGAPSHAAQALEMGFDAVLLNSAVSQSPDPVRMAGAFRGAIEAGRAAHRAGVMARQDFAVATTPVTGNPPMAP-RLLALGDAAWTVEFGREARVMGLAERVALLRFATVSDVVPTFRSLSVHFDPLATAEALGQRLLALAQQ----AGQQVREGRRWRLPVCFEAPDLPRLAQAKGLAEAEVLAKLLEAQFRVYMIGFLPGFPYMGGLPPELAMPRLASPRQRVPANSLAVAGEMCSVYPWESPGGWNLLGRTPVQLFDLKQGQPAMLAAGDLVRWYAVS
MTTLTIAGRAYSSRLLVGTGKYKDFDQTRAALDASGTEIVTVAIRRTNIGQPGEPNLLDYVPMSKFTLLPNTAGCYSADDAVRTLRLARELLGHALVKLEVLGDPHTLFPNMPETLKATKTLVDEGFQVMVYCTDDPIQCRMLEDMGAVAVMPLASLIGSGMGILNPWNLRLIIDQARVPVVVDAGVGTASDAAIAMELGCDAVLMNTAIAAARDPVLMASAMKKGVEAGREAFLAGRMPKKLYGAPSSPTEGLIKMNAIRIQPQGDRCLIVSFGDQRTCLAAARKLRDAGLPGVTDVVPSFVAVAVHYRPDGLYADLAERIEALLADG---IAADNAAGREVDVPVCYGGPDLQDVAKAAGLTPDEVIALHSGPRSMVFMLGFAPGHAYLGVHDEKLNLPRRASPRTAVPPGAVAIANRQTVIYPNRLPGGWHIIGATPLTMFDPAREPAAYLQPGDSVRFVPIT
MSAMVIAGKRYLSRLLVGTGKYKDMQETRLAIEASGAEIVTVAVRRTNIGQPDEPNLLDIITPDKYTILPNTAGCYTAEDAVRTCRLARELMGHDLVKLEVLGDQKTLYPNIVETIKATEILVKDGFKVMVYTNDDPIVAKQLEEMGCVAVMPLGSLIGSGLGILNPHNIKLIMEAANVPILVDAGVGTASDAAIAMEMGCEGVLMNTAIAGARNPILMASAMRKAIEAGREAFLAGRMPRKRYASASSPLEGIIGM---KVEIAGENSLIIYFGETAQVQQAAARLEAVMADSLIDMVPSYASLLVIYNPLKTHYAVRRHIREMLAQL---GNATQQEGQVITLPVYYSGPDLEALAVRAQLSVEEVISIHSAMEYRVYAIGFAPGFAYLGEVDARIAAPRLSTPRLKVPRGAVAIADRQTAVYPAVSPGGWNLIGLCPTRMFNPDADPTMPVQVGDRVQFSAID
M---KLYDVELASRLLLGSARYPSPAILADAVRASGTEVVTVSLRREAGTQRSGQDFWSLIRDLGVRVLPNTAGCHSAKEAVTTAKMARDIFHTAWIKLEVIGDADMLQPDVFGLVEAAAELAADGFEVFPYTTEDLVVADRLLQAGCRVLMPWGAPIGSGRGLNNVFGLRALRARFDVPLIVDAGIGRPSHAVQAMELGVDGVLLNTAVAMAGDPVAMAGAFARAVEAGRAGFEAQPMEPRDLAVPSTPVAGTAAMPPAQFEALADDALLLRFGERACVQAATACLRQR--LPQVECVPAYASVLLRFDPQHWHRQVQAAACAALEE----PSLVTAAPHELVIPVCYGGPDLAEVAAHCRLDADAVIDRHTAASYRVAMLGFAPGFPYLLGLDPQLAVPRRTDPRQRVPAGSVAIGGSQTGIYPETLPGGWQLIGCTPLLLFDITANTPSLFTPGDRVRFEAID
MAPLVIAGRAYASRLLVGTGKYRSLEETRQAVEASGAEIVTVAVRRTNLGQPGEPSLLEVLPPERYTYLPNSAGCYTAEDAVRTLRLARELLGHALVKLEVLGDERTLYPNMPETLRAAEVLVRDGFQVMVYCADDPIQARRLQDIGCVAVMPLASLIGSGMGILNPWNVRLVIDAVSIPVLVDAGVGTASDAAIAMELGCDGVLMNTAIAQARDPVAMARAMRLAVASGRLAHEAGRMPMQHYASPSSPGDGLIRMENARFYLLGERAAVLAVDAPRRIWWLANQLRG--RTELMDIVPGMNNLTVVFDPLASGTTILAELEQLWRG----ADEASFTPREVLIPVRYGGPDLDDVARHTGLSPDEVIARHSGADYIVFFLGFQPGFAYLGGLPAALATPRRAEPRLAVPAGSVAIGGSQTGIYPAAAPGGWHLIGRTELTLFDPRRDPPTLLLPGDIVRFAPEE
MNSFRIGQREFTSRLLVGTGKYKDLNETREAIAASGAEIVTVAVRRTNIGQPDEPNLLDVISPDRYTILPNTAGCYTAKDAVRTCMLARELLGHNLVKLEVLGDQKTLYPNMRETLTATETLIKEGFEVMVYCSDDPIAAKELEAMGCVAIMPLGSLIGSGLGILNPHNIRLIMEDARVPVLVDAGVGTASDAAIAMEMGCEGVLMNTAIAHARNPVLMASAMKKAIEAGREAFLAGRMPKKAYASASSPLEGLISMHY-ELQRAGLSGVLLQLAEVLQLRALREYLLAALPDLGLQITPSYTSLLLEYDLLQIHAAFLERLHPLLQGWQ-APVLDTTQAAVIEIPVFYDGPDLPRVAEQAGLAVDAVITLHAATAYEVCALGFAPGFAYLASVPLALRTPRLTTPRSRVPAGSVALADQQTAVYPQESPGGWNLIGRTPLRMFDAKRSPPSVLQPGQQVRFVPVD
MNPLTLYGEVFSSRFLLGTALYHSPQAMCDAIAAGECDIITVGLRRQSPKEKSGDHFWQLIRDTGCKLLPNTAGCKSVKEAVTTAEMSRELFETDWLKLEVIGDDYNLQPDPFGLLDAAEQLIKKGFKVLPYCTDDLILCQRLLDVGCEVLMPWGAPIGTGMGLMNPYQLKTLRERLHIPLIVDAGIGAPSQACEAMEMGFDAVLLNTAVAKSQQPDVMANAFAQSITAGRSAYRAGLMEQRQTASPSTPVVGQPNMREYKVIPLGDSAFLLYFNAQSMVLGYQKALKVAAPAWLIELVPAPDTLYLQYDPYLLYAEWLAWLTALP-----YQPLQLEMRRSHTLPICYAGIDLEFIATVLKLSVSEIVHLHCGASYRVQMIGFAPGFPYLTGLPAALQMPRRATPRTRLPAGSVAVADQRCGIYPAALPGGWHVLGRTPTTLFDPNQSELCLLSMGDTVRFVEID
M---QVYDIELGSRLWLGSARYPSPAILSEAVRGADCDVVTVSLRRENARAGAGQAFWSLIRDLGVRVLPNTAGCHSVNEAVTTAQMARELFGTRWIKLEVLGEGELLQPDVFGLVEAARILCDDGFDVFPYTTADLGVADRLLEAGCRVLMPWGAPIGSGRGLSDPFALRALRARFDVPLVVDAGLGLPSHAAAAMELGFDAVLANTAVALASDPVRMARAFADAVRAGHAAHAAGPMPVRDFAEPSTPVIGQARMSGLAIEPLGDSAVLLHFGDRAEVHAAARHLAALALPGIIELVPAYASLAVVFDPAQWAQHCVAALTRAFATP---PATTAASAVLIEVPVCYGGPDLAAAAQRSGLPVEEFIARHAAVEYRVAMLGFAAGFPYLLGLDARLQQPRRASPRTRVPAGSVAIGGLQTGIYPRALPGGWNLIGRTPLTLFDAHASPPNRLAAGQRVRFRAVT
M--LRIGPYEFSSRLLLGTGKFPDFDVQRRAVEVSETEILTFAVRRMNIYDPAQPNFLEQLDLQKYKLLPNTAGASTAEEAVRIARLARASGLCDMIKVEVIADMKTLLPDPIATLEATKILVEDGFTVLPYTNDDPVLARHLQEAGAHAVMPGASPIGSGQGILNPLNLSIIIEEATVPIIIDAGIGTPSDAVIAMELGADGVLLNTAVSGAKDPIKMAEAMMLGIKAGRLGYEAGRIPKKRYAQASSPLEGMSKM---KIYPLGDAAAVIELGGERKVKALSIQLEAQPIPGMIEYVPAFTTVTVFYDPYRVYRKVHDMLERMVAEI---GDEAEIAARVIEIPVCYGGPDLEFVANHNGLTPEEVIRIHSSAEYLVYMVGFAPGFPYLGGMPEAIAAPRRPSPRLAIPAGSVGIAGKQTGVYPIETPGGWQIIGRTPIELFIPDSNPPTILASGDRICFRAIS
MSVFTIAGQSFSSRLLVGTGKYKDFAQTREAIEASGADIVTVAIRRVNIGQPNEPSLLDAVPPSRFTYLPNTAGCYSADDAVRTLRLARELLGHKLVKLEVLGDSTTLYPNVRETLKAAETLVKDGFDVMVYTSDDPIIAKELEQIGCVAVMPLASLIGSGMGILNPWNLRLIIENAKVPVLVDAGVGTASDAAIAMELGCDGILMNTAIAAAKDPVRMARAMKLAVEAGRESFLAGRMPRKLYADPSSPVSGLIKMNP-TLQPQGDTALVLTVSTAQRLWRMQRLLQQ--RFPDWWLVLGVGNLTVRFDPLTSAALIEQGMQSAWTDS---RDAEPVVGQRHDIAVQYGGPDLAVVAEHSGLTPQQVIELHAAQDYVVYCIGFLPGFPYLGGLDERLIIPRRDQPRQKVPAGSVGIGGMQTGIYPCTSPGGWHLIGRTHTRLFDATRMPPALLAPGDSLRFVPGT
MTNLVIAGRTFRSRLMIGTGKYPDLETMRAAHRASGAEVVTVAVRRVNLADRSAGSLMDYLDLDRMLILPNTAACYTAEEAIRTARLAREILDTPWIKLEVIGDEKTLFPDNAGLIEATRVLAKEGFIVLPYFNDDLVAARRLIDAGAAAIMPLAAPIGSGLGIQNFTTLRILREMIDVPIIVDAGVGTASDVAIAMEMGMDGVLLNTAVATAQNPPLMAAAMKHAIEAGRMAYLAGRMPRRLYASASSPLDGLIPM---RLFPIADDALTVEFGQAEQVCRLDQALAAQPFAGLRETVPAYASLGVFYAPDRVQAAVISHIEGLLRDL---PPADGFSRRRITLPVCYDGPDLPFVAQQHGLCVEEVIARHTAPVYRVFMLGFLPGFAYLGLVDERIATPRRPTPRPHVPAGSVGIAGRQTGIYPTTSPGGWQLIGRTPVRMFDPFAPQPARLQPGDEVCFYPIP
MTPLTIAGTTYTSRLIVGTGKYQSYQQNAEAARAAGAEIVTVAVRRVNLTDPDQPLLVDYLSPKEFTFLPNTAGCFTAEEAIRTLRLAREAGGWSLVKLEVLSDKKTLYPDMIETLRALELLKKEGFEVMVYCSDDPVMAKRVEEAGAAAIMPVGAPIGSGLGIQNPVNIRLIVEQSTVPVLVDAGVGTASDATIAMELGCDAVLLNTAIAEAKDPLLMAEAMKHAVIAGRQAYLAGRMEKRRYADPSSPLAGLI-ML--TLHPLGDDAYEVSLPPG-----LAERLRR--LDLFVDVVPGLDKLAVSFDPLSTRRRLERALVNALKDL---PLEEEEHGPPLVLPVRYGGPDLEAVAASGGMETAAFIACHTARSYPVALMGFTPGFAYLTGLDERIECTRLATPRVRVAAGSVGVIAGHTGIYSLDGPGGWPIVGRVLEDLFSPKATDPFTLALGQTVRFEA--
M--LKIGDYEFSSRLLLGTGKYPNFDVQKKAVEVSKADILTFSVRRMNIFEAGQPNFLEKIDVENYTLLPNTAGAKTAEEAVRTAKLAKASGLCDMIKVEVIGDQKTLLPDPIETLKAAEMLLEEGFIVLPYTSDDVLLAKRLEELGCHAIMPGASPIGSGQGIVNPLNLHFIIEQSTVPVIVDAGIGTPSDAAIAMEMGADGVLLNTAVSSAGDPVKMAEAMKMAIEAGRLGYEAGRIPKKSYATASSPTEGLSEMDSISFFPLSESAILIDFGETMYIHQLTAALNAEPFPGFIEAVPAYTTLTVYYDPLAAYHHMCTRIEHAANN----LKTDKLETRTVELPVCYDALDLTEVANHNDLSAEEVIERHTSQVYHVYFIGFAPGFPFLGGLDSTIATPRKQSPRRKTPAGSVGIAGRQTGVYPIDIPGGWQIIGRTPRQLLHLNDRSPTLLQPGDKVRFYPIS
MTLFQIAGKTYGSRLLVGTGKYKDFAETRAAIDASGAEIVTVAIRRVNIGQAGEPSLLDYLPPSEFTYLPNTAGCYSADDAIRTLRLARELLDHKLVKLEVLGDPQTLYPNVRETLKAAEVLVKEGFDVMVYTSDDPIVARELEQIGCCAIMPLASLIGSGMGILNPWNLRLIIEQSKVPVLVDAGVGTASDATIGMELGCDGVLMNTAIAGARDPIRMAHAMKLAVEAGREAFLAGRMPKKLYGDPSSPLAGLIKMTDEGIQLLGEAALVFSVAPGQRLWAACRWLQQ--RHADVEWVLGMGNLTARFDPLVIATRLERALETAWAAS---ADAVPAPGKQVEIPVRYTGADLAHVAEHAGLTVAEVIALHTSPDYTVFCLGFLPGFAYLGGLDERIACPRRAEPRLKVPAGAIGIAGSQTGIYPLASPGGWQLIGRTSLSLFDAAAATPALLAPGDTVRFVEVT
MSPLVIAGKTYSSRLLVGTGKYKDFTETRAAVDASGAQIVTVAIRRMNIGQPGQPSLLDALPPAQYTYLPNTAGCYTADDAIRTLRLARELLGHSLVKLEVLGDPQTLFPNMPETLKAAEVLVKDGFQVMVYCTDDPVQAKLLEGIGCVAVMPLASLIGSGMGILNPWNLKLIIEAAKVPVLVDAGVGTASDAAIAMELGCDGVLMNTAIANATNPVLMAGAMKKAVEAGREAFRAGRMPKKLYASPSSPTGGMISMKP-RLLALGDGALTLEFDDRAQVIAARDALSALKLEGISDVVPTYRSLTVHFDPLRLRQALGQHLLDAAQAPPQSGIPGRQSPTRWQIPVVFGGPDLAHVAGATQRSETEVIEALCATELHVFLIGFLPGFPYLGELPQWLQLPRLATPRAAVPANSLAIAGAQAAIYPWQSPGGWHLLGRTPARLFDLNTARPALLEPGDTVRFVPIG
MTLFQIAGKTYNSRLLVGTGKYKDFAETRAAIDASGAEIVTVAIRRVNIGQAGEPSLLDYLPPSEFTYLPNTAGCYSADDAIRTLRLARELLDHKLVKLEVLGDPNTLYPNVRETLTAAEVLVKEGFDVMVYTSDDPIIARELEQIGCCAIMPLASLIGSGMGILNPWNLRLIIEQSNVPVLVDAGVGTASDATVGMELGCDGVLMNTAIAAARDPVRMAHAMKLAVDAGREAFLAGRMPKKLYADPSSPLFGMIKMPELTIQPFGEAALVLSVG--RRLWAAWHALRE--REPQVEWVLGMGNLTGFFDPLAIPARVEKAIELAWQGS---DGAESEAGKRVEIPVVYGGPDLDAVAEHAGLSASATIECHAAAEYTVYCLGFLPGFAYLGGLDPRLACPRRASPRIAVPAGSVAIGGAQTAVYPLASPGGWQLIGHTDAALFDPYRETPGLLSPGDTVVFVPVA
MSTLTIADRTFTSRLFVGTGKYPSHPVMAQCHAASGAEVVTVAVRRVDLSDKSGTSLMDYIAPS-LFILPNTAACYTAADAIRTARLGREAGLSNWVKLEVIGDEVTLLPDNEALIEATRVLVKEGFVVLPYTTDDPVACRKLEDAGAAAVMPLGAPIGSGLGIQNQNNISIIKEFARVPVVVDAGVGTASDVAIAMELGADAVLLNTAIAAAGQPVLMAEAMKHAVAAGRLAFLAGRMPKRRYGSASSPLTGTIAMSDGRLEWLGDAALSVHAIDGAFIHRLAQRLRMAQVAGVRDVVPGMRELVVHVDPLRCVRQVALALRATE-----ADGEAATVGFAVEVPVVYGGPDLEDVALACGLAPEEVCRRHAAVDYVVCFVGFVPGFPYLGPLDSRLHLPRRATPRPKVPPGSVAIAGAYSGIYPSASPGGWHIIGRTDMSLFDLGATPPARLAPGTRVRFVRRE
MNTLDIAGRRYNSRLLVGTGKYKDFEETRLAIDASGAQIVTVAIRRTNIGQANEPNLLDFLPPSKFTILPNTAGCFSADEAVRTLRLARELLGHDLVKLEVLGNKDNLFPNMPETLEAARTLVKDGFKVMVYCTDDPIQCRMLEDIGCVAVMPLASLIGSGMGILNPWNLRLIIDQASVPVLVDAGVGTASDAAVAMELGCDAILMNTAIAGARNPILMASAMKKAVEAGRDAFLAGRVPRKLYADPSSPSEGLLKMSTARIVPQGDRTLLLVFGEQRRCALAAAALRAANIPGISDIVPSFNQVALHYSPGLPLTQLTAAIQKPLSAAL-TTAARAKTSRKIDIPVCYGGPDLEHVAGHCGLTPEEVIHLHSHQSAYVFMLGFAPGAPYIGVHDARLAIGRRATPRTLLPAGSVAIANLQTMIYPNASPGGWHIIGATPAVLFDPAQEPPTLLSPGDTVNFVSIS
M-PLIIAGREYGSRLLVGTGKYRDFAQTAEALDAAGTEIVTVAIRRVNLGQPDQPNLLDALPKGRYTLLPNTAGCYTADDAVRTLRLARELLDHRLVKLEVLGDPTSLFPHVTETLKAAEILVKEGFDVMVYTSDDPIVARQLEDIGCCAIMPLASLIGSGMGILNPWNLQLILEHSKVPVLVDAGVGTASDAAIAMELGCHGVLMNTAIAGAQDPIRMARAMRLGVEAGREAYLAGRMPKKLYGSPSSPSSGLIKMPDARFYFLGETAVALALPAPRRIWQLAAQLRH--YPTVCDVVPGMNNLTLSLDPAHGPEQGMAWLREGWQAL--SADVSAPSGRWVEIPVWYGGPDLAEVARHTGLSCAEVIACHSAADYRVYFLGFQPGFAYLGGLPDCLAAPRRGQPRTLVPAGSVGIGGRQTGIYPANSPGGWQLIGHTPLRLFDPQGEPPSLLLPGDRIRFVPQE
MTPFILAGTSYQSRLLVGTGKYKDFDETRQAIEASGAEIVTVAIRRTNIGQANEPNLLDYLPPSKYTLLPNTAGCYTAEDAVRTLRLARELLGHKLVKLEVLGDSGNLFPNMPETLKAAKTLVDEGFDVMVYCADDPIQARMLEDIGCVAIMPLASLIGSGMGIINPWNLRLIIDQSKVPVLVDAGVGTASDAAIAMELGCDGVLMNTAIAGARQPVMMASAMNLAVQAGRQAYLAGRVPRKYYADPSSPTEGLITMHKSQLNEQGDRCLLVQFSGPLRCTRAARLLRDHAPACVRDLVPSFTAVAIHFYPDGSLARLHDYVHQALVELD-ASQDQAAPGALVDVPVCYGGPDLPAIAEQLGLSQEQVIELHSSQVQLVFMVGFAPGAPYMGILPEQLNVPRRATPRTVLPKGSVAIANQQTIIYPNESPGGWHLIGRSPVNLFDARRSPAALLAPGDQVRFVPLP
MSKLTIAGREFASRLIVGTGKYRSFQEMQRCHEASGADMVTVAVRRVNLTDRTKESLIDYIDRSKIFILPNTAGCYTADDAVRTAMLGREVGLSNWVKLEVIGDEKTLFPDNAGLLEATRILVKEGFAVLPYTNDDIVNARRLIEAGAAAVMPLAAPIGSGLGIQNPTNLRIFREMIEVPVIVDAGVGTASDAAIAMELGADGVLMNTAIAAAEDAVKMARAMKLGVECGRLAFESGRMAKKLYASASSPLTGVVAM---TIRPGSDRSLFISFGDALEVARLTRCLEG--VRGILNLHPAYTSVLVDFDPRLRHAEVEAIVRERIATH---EHQPPPEPRHIEIPVRYGGPDLADVARHTGMSAERVVELHSSAEYLVYFVGFSTCFPYLGGLLPELATPRLAAPRKHVPVGSVAIGGAQAGIYPLASPGGWRLIGRTSVTLFDRDASPPPLLRMGDRVRFT-IS
MTTWTVAGRTFTSRLIVGTGKYKDFAQNAAAVAASGAEIVTVAVRRVNVSDPKAPMLTDFIDPKKITYLPNTAGCFTADDAIRTLRLAREAGGWDLVKLEVLGEARTLYPDMRETLKATEILAKEGFAPMVYCVDDPIAAKQLEECGAVAVMPLGAPIGSGLGIQNKVTIRLIVEGAKVPVLVDAGVGTASEAAVAMELGCDGVLMNTAIAEARDPIRMARAMKLAVAAGRDAYLAGRMQIRRYADPSSPLAGLI-M--------GETAILIDFGGDERVVALDRALAAQPPEGMVETVPAYVALMIVFDPLVTGEQIAAHALALLEA----AANVPRTPREHIVPVSYDAPDLQAVAQATGLTPDQVIHQHLSGEYRVFMYGFGPGYAYMGGVPAPLQLPRKPRAERGHPVGSVIIAGPQCLITTLPMPTGWWVIGHTDAVILDPARKRPFLFDPGDVIRFERAD
M-PLVIAGRSFQSRLLLGTGKFSSSEAMKRAIEASGSEVVTVALRRVELENP-QDSILSAIDTSRYLLLPNTSGARDALEAVRLARLARAAGCEPWVKLEVTPDPHYLLPDPVETLKAAEILIKEGFIVLPYINADPILAKRLEDLGAATVMPLGSPIGSNRGIRTRDSIAIIIEKANVPVVVDAGLGAPSHAAEAMEMGADAVLVNTAIAVAGDPEAMAKAFRKGVEAGREAYLAGLGSTRATAEASSPLTGFL-MPEARILLCGDTGISVEFGNDGRVQQLFRSLGARRLPGILGLNPTYRSLFIQYDPRECFENLLLVIDECLEWS---AEVAMEAAPPIEIPVCYGGPDLDEVASFHGISPEEVVKLHCASVYTVCMIGFTPGFPYLGGLDERLYTPRRKESRKVVPAGSVGIADRQTGIYPIDSPGGWRLIGKTPLKLFDLGKNDPFLIRTGQTLRFKAIT
MSPFTLAGRTYQSRLLVGTGKYKDLEETRLAIEASGAEIVTVAVRRTNIGQPGEPNLLDVISPDKYTILPNTAGCYDAVEAVRTCRLARELLGHKLVKLEVLADQKTLFPNVIETLKAAEVLVKDGFDVMVYTSDDPIIARELAAMGCIAVMPLAGLIGTGLGICNPYNLRIILEEATVPVLVDAGVGTASDATIAMELGCEAVLMNSAIAHAQNPILMGEAMKHAIIAGRMAYLAGRMPKKLYASASSPLDGLIKMM--RFEPAGAEALLLVLAEQLRIALLAERIRAELGPLLRDLVPSWTSLLLHYDLTRTHRQLVERLSPLLPRWL-AEPLPAKGGRLHEIPIWYAGADLAEVARLCRLSVEQVIELHSSTEYRVGAIGFAPGFAYLGDLHERLALPRRSTPRTRVPAGSLAIVERQTAVYPQASPGGWHLLGLCPRRLFDVQREPPCPLVLGDRVRFVAVD
MDGLTIAGKTYRSRLLVGSGKYRDLEQTRAATEASGAEIITVAIRRVNIGQPKAPNLLDVVPPSRYTILPNTAGCYTAADAIYTLQLGRELLGHKLAKLEVLGDERTLFPNMPETLKAAEALVKDGFDVMVYCSDDPIQARLLEEIGCVAVMPLASLIGSGMGILNPWNLSLIIEQAKVPVLVDAGVGTASDAAIAMELGCDGVLMNTAIAGAQDPIRMARAMRLAIEAGREAFLAGRIPKRFAASPSSPMAGRLKMTQAVIQALGESALILNTGASQRLWAIAAKAAH--WPHVRDVVPGMNNLTILFDPLAAAEQLADKLQNAWDA----ASISQKAGRKIEIPVTYGGPDLEEVARHTGLSPAEIVKRHTAAEYIVYFIGFQPGFPYLGGLDPQLATPRRSEPRLVVPAGSVGIGGSQTGIYPAASPGGWQLIGHSTLRLFDPAADPPTLLQPGDRVRFVASE
MNSFTLAGRRYTSRLLVGTGKYKDFEETRLAIEASGAQIVTVAIRRTNIGQAGEPNLLDFLPPSKFTILPNTAGCYSADDAVRTLRLARELLGHDLVKLEVLGDKDNLFPNMPATLDAAKTLVKEGFKVMVYCTDDPIQCRMLEDIGCVAIMPLASLIGSGMGILNPWNLRLIIDQARVPVLVDAGVGTASDAAVAMELGCDAILMNTAIAGAKNPVLMAGAMNKAVQAGREAFLAGRVPRKFYADPSSPTEGLIAMPRSEIVPQGDRSVLLVLGGEHRCAAAAAALRAARIKGVSDIVPAFNSVALHYKPGLFFRRLAGEIENVLSQAL-AQGLATAQARQIDIPVCYGGPDLAQVAAHCRLSEAEVVRLHSQSPAYVFMLGFAPGAPYIGVHDPKLAIGRRSTPRTNVPAGSVAIANLQTMIYPNTSPGGWHIIGATPLVLFDPFKDPAALLAPGDTVSFVPIG
M-GLQIAGVELGSRLILGTGGAPSLHVVDETLRASGTELCTVAMRRVDATT--TGTILDVIDRQGVRILPNTAGCRTAREAVRTAELAREALETDWVKLEVVADEHTLLPDPIELLDAAQILVAQGFTVFPYTNDDPVLARRLQQAGCAAVMPLGSPIGTGLGIGNPHNIELIVSEAQVPVILDAGIGTASDAALAMELGCDGVLLASAVTRAQDPVAMAEAMKLAVQAGRLAHRAGRIPQRFHARASSPTEGMALM---RLRRYGESAVLAEVTGDEDVLALAAAARR--LAGVVEVVPAARTALVVATDGSVLPDLTAALRTLDVGP---TAPGPSDAAVVTLDVAYDGADLGGTAAELGLDTDALVRAHAGGDYVVGFCGFVPGFGYLSGLDPALHAGRLAEPRTRVPAGAVGIAGEFTGVYPRPSPGGWRLLGHTDAPLWDADRDPPALLVPGTRVRFRAVR
MKPLIIAGRAFGSRLLLGTGKFSSPGVMKSALKASGTEIVTVALRRVELDNA-QDSILSAVDASRYLLLPNTSGARNAEEAVRLARLARAAGCEPWVKLEITPDPHYLLPDPIETLKAAEILVREGFTVLPYINADPVLAKRLEEAGTATVMPLGSPIGSNRGVKTRELIEIIIEKSNVPVVVDAGLGAPSHAAEAMEMGADAVLVNTAVAVAGDPIAMARAFKKGVEAGREAFLAGLGSPRKAAEASSPLTGFL-MAAIRFRLSGDRALLVEYGDGEKVRAMTTLLKRNLPAGVEAVVPAYRSLSIIYDPLATPGRLAEILHALEADS---RAAEIAKAKVVPIPVCYGGPDIGVVAEHTGLREDEIVVIHIAVDYPIYMIGFTPGFCYLGGLDRRLQMPRRKTPRTNLPAGSVGVAESQTGMYPVDSPGGWQIIGRTPLRLFAPARENPFLYEAGDRIRFVPIA
MPFLTIANVRYRSRLLVGTGKYRDLEQTRLAIEASGAEIVTVAIRRTNIGQPSQANLLDVLPPSRYTLLPNTAGCYDAQSAIRTCRLARELLGHTLVKLEVLGDEKTLFPAIPETLDAAATLIAEGFQVMVYTNDDPVMAKRFETMGCVAVMPLAAPIGSGLGIRNPYNIRTIVENAGVPILVDAGVGTASDAAIAMELGCDGVLMNTAIAQAKEPILMASAMRKAVEAGREAYRAGRIPRRAYASASSPIEGLFFMAVDLFRPAGDAALLIEFGATRQVQIFDAWLTRARVEGVVETAPTLRSVLVRFDPLKIAATLESELGEMLASNLWQRDAVDNKIKRWRLPICYGGTDLPEVAQRLGMTVEEAVSRHCAMSQRVLTLGFAPGFMYTGLLQDDWNLPRLDYVKPSVPAGAVSVAVRQTVITSTEIPTGWRTIGCTPFSNFNLAVDPPFLIGPGDELCFFPID
MAPLVIAGTELGSRLIMGTGGVPSMRVLREALTASGTELTTVAMRRVDPSA--RGSVLDVLNDCGIRVLPNTAGCFTAGEAVLTAKLAREALGTAWVKLEVIADEHTLLPDPIELVEAAEQLVADGFTVLPYTNDDPVLAQRLERIGCAAVMPLGSPIGSGLGIRNPHNIELIVERAGVPVILDAGLGTASDAALAMELGCDAVLLATAVTRARHPDRMAAAMRHAVEAGRLARLAGRIPKRRYAQASSPFEGLSSM---NVLRAGDRALLVETGDLATAHRLNAALRDTPLPGVVDVVPGEQTVLVIAGASA-LDRIAAGVPRLR-----LPGDAEGDAEPVEIPVVYDGEDLDEVADLTGLSRDEVVRRHSAASYTVAYLGFSPGFGYLSGLDPALHVARRESPRTSVPAGSVAIAGPYAAVYPSRSPGGWRLLGHSGLRLWDVSRDQPSLLRPGMRVRFVPEE
M-QLKIADKTFNSRLFTGTGKFMSNDLMEKSLIASGSELVTVALKRVDVDNP-DDDVLKHLQHDQFNLLPNTSGARTAKEAVFAAQLAREALGTNWVKLEIHPDPKYLMPDPIETLQAAEELKKLGFVVLPYIHADPVLCKRLEEVGCDAVMPLGAPIGSNKGLKTLDFLEIIIEQSNVPVVVDAGIGAPSHAAHAMELGADAVLVNTAIAVAGDPVAMGKAFGQAVEAGRAAHLAQVAQPRVTAEASSPLTGFLLMI--EVKRFGEKSLIIQFENIQQVKNYYKHLLHSSIDGIKSISPAYNSITLMFDPLVTFDALKEKVENLE--I---DSNTTADQKVVEIPVCYDGLDIEEVAQSKNIAIDEIIHLHTAPHYTVYMLGFSPGFMYLGGLNPQLFIPRKKTPRLQIPAGAVGLADQQTGIYPSATPGGWQIIGQTPLPIFQVNEKP--LVQMGDQIKFKPID
MTRLVIAGEEFGSRLIMGTGGAPSLQVLEEALLASGTEMTTVAMRRVDPTS--TGSVWDVLRRNRIRALPNTAGCFTATDAVRTARLAREALETNWVKLEVVADEHTLLPDPVELLDAAERLVDEGFVVLPYTNDDPVLARRLEQVGCAAVMPLGAPIGSGLGIRNPHNIELIVEQAGVPVILDAGIGTASEAASAMELGCDAVLLATAVTRAQEPVLMASAMRDAVTAGRLARRAGRIPVRRYAHASSPAV---DM---RVRSCGDSAILVEVADLDEVMALHAALAETPPPGVVETVPAARTILLRLAGG-TTAAVTEALRDL--RP---QRGRRPDLGEVRIPVTYDGADLADVARLTGLTRRDVVAAHTAATWTVAFCGFAPGFGYLVGDDPRLHVPRRKESRTRVPAGAVALAGEFSGVYPRSSPGGWQLIGHTETVVWDLQRDPPGLLRPGVRVRFTEE-
MVSWTVAGQTFTSRLIVGTGKYKDFAQNAAAVAASGAEIVTVAVRRVNVSDRNAPMLTDFIDPKKITYLPNTAGCFDAESAIRTLRLAREAGGWELVKLEVLGEAKTLYPDMVETLRATEILANEGFKPMVYCVDDPIATKRLENAGAVAIMPLGAPIGSGLGIQNRVTIRLIVEGAGVPVLVDAGVGTASDAAVAMELGCDGVLMNTAIAEAKDPLMMAAAMKAAVESGRLAYRAGRMGQRRYADPSSPLAGLI-MTAPVFRAVGAGALLADFGDVARVVALDRAVAAAPPVGLVETVPAYTSLLFVFDPLVTHVAVEAHAARLI-----APGGDFTGAHTHEVPVCYEAPDLAAVAEWLGMSGEAVIAAHLAGEYRVFMYGFAPGYAYLGGVPEALHLPRKAVAVRGYPVGSVMVAGPQCLITTLPMPTGWWVIGRTPLRVLDAGAGRPFLFEPGDQVRFTRVR
M-KLSIGGHFFTSRLFTGTGKFAASEWIPRMLGASGSEMITVALRRIDQGGT-TENILDFI-PEGVVLLPNTSGARTAEEAVRIARIAKAAGCGNFIKIEVITDMKYLMPDNYETLKATEILAREDFIVLPYVLPDLPLAKRLEDAGAAAVMPLGSPIGSNRGLLTRDLIAMLIENCRVPVVVDAGIGRPSQAAEAMEMGADAVLVNTAIATAEDPAMMGRAFGLAVEAGRLGYLARLAGQSKTARASSPLTGFL-MTTTLFRIAGDQGLMMEFGEGQRIRTMMLALDQEGLDGVVEYSPAYRSITLIYDPLVTFWQLQEKLVELYRKT---SDIILPTPEVVELPVCYGGPDLSFVAANHNLSEEEVIHLHCRPDYFVYMLGFSPGFPFLGGLPEALHTPRLQSPRKKVPAGSVGIANGQTGVYPIASPGGWQLIGRTPLKLFDYGRGNPFLLSTGNILKFRSIS
MSPLTVAGRTFASRLLVGTGKYRDFDETAAAVEASGAEIVTVAVRRTNMGQPDEPNLLDAVPPSRYTILPNTAGCYTAKDAVRTCKLARELLGHNLVKLEVLGDDGTLYPNVVETLKAAETLVNDGFDVMVYTSDDPIVAKELERLGCCAVMPLGSLIGSGHGLLNPTSLAIILDNAEVPILVDAGIGTPSDAALAMEMGCAGVLINSAIAHARQPVRMASAMKLAVEAGREAYLAERMPRRASASPSSPFAGRIAMNDPKIETVGMDTLIVRLFDGPWMLAADRALREAFGTALIDLVPSYTTLLVHYDVAHLLPAARARVREALDGL---SPTAEREGRRHVIPVWYDGPELERIAARLGVSHDQVVARHCARDYSVFALGFAPGYAFMGRLDEELATPRLKTPRQKVAAGSVAIAERQTAVYPTLSPGGWNIVGRTPVALFGDDREGYSLFRPGDKVRFEAIS
M--LKIADITFTSRLLTGTGKFSSAKLMQDALHASGSQLVTLAMKRVDLKSG-SDAILAPLRELGVHLLPNTSGAKTAEEAVFAARLAREALGTHWVKLEIHPDMKYLLPDPVETLKAAEQLVKDGFVVLPYCGADPVLCKRLEDAGCAAVMPLGAPIGSNQGLQTRDFLRIIIEQARVPVVVDAGIGAPSHAAEAIELGADAVLVNTAIAVARDPVQMAHAFRLAVDAGAIARQAGLGNRQRIASATSPLTGFLSMGWLTLSTMGSRAWLVEAPGERRIWSLAQILAH--CDDVETLIPGVTNLLVLLKRTPEEEAFPQRLREYWRQ----AREVSPQGRLIEIPVHYGASDLAAVCHHTGLSEKEVIRRHYQGSYTVVALGSAPGFGYLHGLDPQLATPRKKVPSLNMLKGTVTIGGAQTGVSVLTGPNGWNAIGYADLQVFDPYAASPALMAPGDNIRFLPER
MAPFVLGGTTYASRLIMGTGGAAGLDVLERALAASGTELTTVAMRRVDPSV--RGSVLSVLDRLGIRVLPNTAGCFTAGEAVLTARLAREALGTGLVKLEVIADERTLLPDPVELLAAAETLVDDGFTVLPYTNDDPVLARRLEDVGCAAIMPLGSPIGSGLGIRNPHNFQLIVEHARVPVILDAGAGTASDVALAMELGCAGVMLASAVTRAREPVLMAEAMRHAVEAGRLARRAGRIPRRYTAEASSPWEGRAFMTAAAVEPFGDSAVMVTVPRPTAIVAFRERFLAHRPPGVLDVVSGLESLLVEFDPLETLPHVEYAIHLLAERLPVHEQPLSRTALRFDIPVVFDGPDLLSVAEEVGLAPAEVVEAIAESTFTISLLGAAMA-PMMDGLRVPRPVRRRAEPRTDVPPGAIMIAGTNAIIQPFPGPTGWRVVGRTPHTIVDISRAEPVAFGTGDIVRFVPVT
MEELIIGGRTFRSRLFLGTGKFSDLDVQSRAVEVSGAEVLTFAVRRLNLDRPDEPNFLERLDLQRFTLLPNTAGASDAEEAVRIARLAKASGLCDMIKVEVVGNPKTLLPDPVETLKATEVLVKEGFIVLPYISDDPILAKRLEEVGAAAVMPGAAPIGTGLGILNPYHLSYIVEEAKVPVIVDAGIGSPADVALAMELGADGILLNTAVSGAKDPVLMAEAMRLAVEAGRKGYLAGRVAKKRYASASSPVEGMVRMGHLDVTPVGDSAVLIRFGDAARIMAFADHLETVPIPGMVECVPAFTTVTVFYDPCRAYSEVKAELLRRLTLA---PAFLDREVRVVKIPVCYGGPDLEDVAAHHDLTAEEVVRIHTAGEYTVYAIGFAPGFPYLGGMSERIATPRLATPRLAIPAGSVGIAGGQTGVYPIETPGGWRLIGRTPLRLFRPEDDPPSLLAAGDRVRFYAID
M--LKIGSYEFMSRLLLGTGKYPDFDVQKEAVEVSGTEILTFSVRRMNVFEPSQPNFLEKLDLNKYILLPNTAGASTAAEAVRIAKLAKASGLCDMIKVEIIGCQKTLLPDPIETLKASEELLKEGFTVLPYTSDDVLLAKRLEELGCHAIMPGASPIGSGQGIINPLNLSFIIEQASVPVIIDAGIGTPSDAAIAMELGADGVLLNTAVSGANDPVKMAKAMKLAIEAGRLGFEAGRIPKKRYATASSPTEGMSSMEI-TYSPLGEEAIVLEVGQENLVRSITRRIEQASIDSVVEVIPAFTTVTVFYRVSADFEDMKDCLTKILHNN---NDSEKVDQRTIEIPVCYGGPDLEFVASHNQLKVEEVIAIHSSGTYEVNMIGFAPGFPFIGGMSEKIAAPRRSTPRLRIPERSVGIAGMQTGVYPIETPGGWQLIGRTPMDLFLPHEDVPSLLQAGDLIVFKPIT
M-DLIIAGRSFRSRLMVGTGKFASNAQMAETIAASGGDIVTVALRRVNIDDQ-QDDLLNHIDRDKYLLLPNTSGARDADEAIRLARLSRAAGCEPWVKLEVTPDPYYLLPDPIETLKAAEVLVKEGFIVLPYINADPVLAKHLQEVGVATVMPLGAPIGTNKGLKTRDNVAIIIEQAIVPVVVDAGLGAPSHAAEAMELGADAVMVNTAMAVAANPPMMAAAFAKAVEAGREAYLAGLGKQQNQAEASSPLTGFLKMLYEVYQPMGDRSLLVELGDEERVRRLFLAIKQASPDTLLYAVPGYCSLLLVFDPLSTSDRIRKTINDLFHHL---DKFELPEPANIEIPVAYGGPDLLWVAEYHKTTPEDIISQHTQNSYNVYMIGFIPGFPYMGELPETLETPRKKTPRMAVPGGSVGLAQKQTGIYPSQSPGGWQIIGRTPLHLFDPSKNPPSLLKMGDRVRFFRIT
M--LKIADTTFTSHLFTGTGKFASPALMQQALEASGSQLVTMAMKRVDLRRG-GDDILSPLQQLGVRLLPNTSGAKTAEEAIFAAQLAREALGTHWVKLEIHPDVKYLLPDAVETLKAAEILVKQGFVVLPYCSADPVLCKRLEEAGCAAVMPLGAPIGSNQGLQTREFLQIIIEQARIPVVIDAGIGAPSQAAEALEMGADAVLVNTAIAIAGDPVAMATAFRLAVQAGVIARQSGLGGRQQQASASSPLTGFLSMQRARCYLLGERAVVLELEPPQRIWGLTQRLQDRAYPGVREVIPGMNNLTVLLCEAQSALDAIERLQNWWEE----SEAIEPGSRRIEIPVIYGGPDLDNVARHTGMTPRQVVECHAGADYTVYFLGFQPGFPYLGGMPEQLATPRHGEPRLSVPAGSVGIGGSQTGIYPLATPGGWQLIGQTPMAMFDPLREPPTLLLPGDSVRFVPQK
M--LQIADKTFSSRLFTGTGKFSSAEKMLAALNESGSQLITMAMKRVDLKSG-NDAILAPLRQLNANLLPNTSGAKTAEEAVFAAKLAREALGTHWVKLEIHPDVRYLLPDPIETLKAAEILVKAGFVVLPYCGADPVLCKRLEEVGCAAVMPLGAPIGSNQGIITREFLQIIIEQAKVPVIVDAGIGAPSHASAAMELGADAVLVNTAIAVARDPVAMAKAFRLAVEAGRIAYQSGLGSPSHHASATSPLTGFLVMQKARCYLLGERAAVLELEPPKRIWSLTMRLRE--FPNVAEVIPGMNNITLLLSVPQAPVEALEKLQQWWEE----SESAQPEVRHIDIPVIYGGPDLEEVARLHNLTTRQTVELHSSAEYVVYFLGFQPGFGYLGGLPEALHTPRRAVPRVKVPQGSVGIGGSHTGVYPLASPGGWQIIGNTPLALFDPQASSSTLLRPGDSVRFVPQK
M--LKIADTTFTSRLFTGTGKFATPALMLSALQASGSQLVTMAMKRVDLRGG-NDAILAPLQQLGVKLLPNTSGAKSAGEAIFAARLAREALGTQWIKLEIHPDVKYLLPDPIETLKAAEILVKEGFVVLPYCGADPVLCKRLEEVGCAAVMPLGAPIGSNRGLLSRDFLQIIIEQAKVPVVVDAGIGAPSHALEAIELGADAVLVNTAIAVARDPLQMAQAFRLAVEAGELGHRAGLAGRQPMAAASSPLTAFLRMGLKKVSTIGSRAWLVEAPGARRVWSLAAALRQ--RVDVESLIPGVTNLLVVFRQTPIYEDTLLMLKNQWLQ----AQDVMPDGKLIEISVIYGATDLDAVCQHCGLSAAEVVRRHHQTTYTVFALGSAPGFAYLHGLDPALATPRKKIPSLNMLKGTVTIGGEQAGVSALTGPNGWNAIGFAEIDVFDPTAESPALMTPGDTVRFVPAR
MALLTIADRTFASRLIMGTGGAPSLEVLEQALRTSGTELTTVAMRRINPAA--RGSVLEVLQRCGIGVLPNTAGCFTAGEAVLTARLSREALGTNWVKLEVIADERTLLPDPIELLDAAETLVDDGFVVLPYTNDDPVLARKLEDVGCAAVMPLGSPIGSGLGIRNPHNFQLIVEQANVPVILDAGAGTASDVALAMELGCAAVMLATAVTRAQEPALMAEAMRKAVEAGRLAYRAGRIPKRFHAEASSPMEGRAFM--------GPRALLAEVTTDDQVSALLADLVLRQLGADVELVPAARTVLVDGLADARRTSLAAWLAAWE-----PHAGDTGTGPLLEVPTVYDGEDLPEVAALWGLSPADAARRHAACEFRVAFCGFSPGFAYLTGLPADLAVPRRATPRTRVPAGSVAVAGAYTGVYPSPSPGGWQLIGHTTLRLWDEQRTPAALLTPGTRVRFVPVT
MTPWHIGGKTLNSRLLIGSALYPSPQVMQESIRASGAGIVTVSLRRQAAGDAAGQTFWQLIRELDLAILPNTAGCHSAKEAITTAQMAREVFQTNWIKLEVIGDEYNLQPDPFELVKAAEALIQDGFEVFPYTTDDLVLAKRLVEAGCRILMPWGSPIGSGKGLMNPYNLKAIRERFDLQLIVDAGIGKPSDAVQAMELGYDGVLLNSAVALAQQPVKMASAFRSAVEAGRAGYEAGAMPERDFASPSTPVLGTPKM-----QPASENALLLTFNTGPLLQQLIPQIETVFAQSLRELVPSYHSLLLVFDLQQLYATAKQQLQNLVEQLQQVDFYQDSAGKTHVIPVCYDGLDLAELAQQKALSTEDIIRIHSERTYQVCAIGFAPAFAYLGEVDKRIASPRHASPRLSIPAGSVGIADRQTAIYPKASPAGWQILGQTPWDLSLNNPDNLMRFRVGDQVKFEPIG
MNTWKVGGREFTSRLLVGTGKYASLDETREAITESGAEIVTVAIRRTNIGQAGEASLLDYIPPNKFTYLPNSAGCYTAKDAVRTLRLGRELLGHNLCKLEVLGDPTNLYPDMEETLIAAKELVADGFDVMVYCSDDPIYARKLEDVGCLAIMPLASLIGSGMGILNPWNINLILEKAQVPVIVDAGVGTASDAAIAMELGCAGVLMNTAIAKAQNPVQMARAMRLATQAGREAFLAGRMPKKFYASPSSPVEGVIKMP--KAYLLSDRAIQIDWATSALFRELIQSFETQD-WPVCQCVQTDQSITVLFENSIVCEALLDQLDRTLTKLGKVRMDANKPGCHHHIVVHYGGQDLDWLAGQTGLSPTEVIDLHSSIIYTVQFLGFLPGFAYLTGLPKQLQFPRRETPRPRVPAGTLAIAAHYCAVYPWESPGGWHLMGHVEQVLFDPEQEGHSLFKAGDTVQFIRAD
M--LKIGPYSFHSRLLLGTGKFPDFDTQKKAVEASETDILTFAVRRMNIFEPDQPNFLEKIDVKKYTLLPNTAGAKTAEEAVRIAKLAKASGLCDMIKVEVIGCDKTLLPDPVETLRASEMLLAEGFIVLPYTSDDVLLAKRLEELGCHAIMPGASPIGTGLGIVNPLNIHYIIEQAKVPVIVDAGIGVPSDAAKAMELGADGVLLNTAVSGAQDAVKMAQAMKHAVWAGRGGFEAGRIPKKLHANASSPLEGMSLMTSTDIYQLSETAVTVRFGTEKQARALAKRIEERPFRGFIECTAAFASVTLFYDLSAVYLFVREYIKSLLTG----LNIEEEQERRIEVPVCYGGPDLAFVAEHNGLAEQDVIDLHTAGEYPVYMIGFAPGFAYMGGLSKRIHTPRRTSPRTEIPAGSVGIGGGQTGIYPLSTPGGWQVIGCTPVRLFTPEQEEPTLLAPGDILKFVPIS
M--LRIADKTFDSHLFTGTGKFASSQLMVEAIRASGSQLVTLAMKRVDLRQH-NDAILEPLIAAGVTLLPNTSGAKTAEEAIFAAHLAREALGTNWLKLEIHPDARWLLPDPIETLKAAETLVQQGFVVLPYCGADPVLCKRLEEVGCAAVMPLGAPIGSNQGLETRAMLEIIIQQATVPVVVDAGIGVPSHAAQALEMGADAVLVNTAIAVADDPVNMAKAFRLAVEAGLLARQSGPGSRSYFAHATSPLTGFLAMQRARCYLIGETAVVLELEPPKRIWRLAQRLVD--MPNVVEAIPGMNNITVILRNPESALDAIERLQRWWEE----SEALEPESRFIEIPVVYGGPDLAVVAAHCGLSEKQVVELHSSVEYVVWFLGFQPGFPYLGSLPEQLHTPRRAEPRLLVPAGSVGIGGPQTGVYPLATPGGWQLIGHTSLSLFDPARDEPILLRPGDSVRFVPQK
MMKLIIGGHAFTSRLFTGTGKFAARNWIPKMLAASGSEMITVALRRIDQAGT-PENILEFI-PKDVVLLPNTSGARTAEEAVRIARIAKAAGCGRFIKIEVITDMKYLMPDNAETLKATEILAKEDFIVLPYVLPDLPLAKKLEDAGAAAVMPLGAPIGSNRGLETKPLIALLIENCRVPVVVDAGIGRPSQAAEAMEMGADAVLVNTAIATAEDPALMGRAFALAVAAGRLGYLAKLAGQSVTARASSPLTGFL-MGKKVWRLAGDTGLIVEFGEGARVRSVAAAVKKTPPDGVIEIIPTYRSLLLVYEPLKTPEKLVNFIEQFDTAV---LDEDAGPFKRVDIPVCYGGPDIETVAKTAGLSTEEVIKRHAAPDYLIYMVGFTPGFPFLGGLDEKLFTPRLKTPRMVVPQGSVGIANNQTGIYPIASPGGWQIIGRTPLTLFAPRRENPFLYQAGDWIRFIPVS
MTPLVIAGEKFHSRLIMGTGGAPSLHVLADALRASGTEMTTVAMRRVDPNA--QGSVWDVLRETGVRPLPNTAGCFTAVDALRTARLGREALETNWVKLEVVADERTLLPDPVETLDAAERLVDEGFVVLAYTNDDPVLARRLAQVGCAAVMPLGAPIGSGMGIRNPHNIELIVEELDVPVILDAGIGTASDAALAMELGCDAVLLATAVTRAQDPVLMAHAMREAVSAGRRARLAGRIPIRRYAHASSPPRE--GM---RILEYGDAGLLIEVDDLDTVMALHAALAEHPLPGVEDVVPAARTILLRLTPG-TRTRIRQAVRDL--PL---RPAAAHPVGEVEIPVCYNGADLADIAATTGLSETEVVAAHTAATWIVAFCGFAPGFGYLVGDDPRLRVPRRAESRTRVPAGSVALADGFTGIYPRSSPGGWQLLGRTDVAVWNLDRDPPGLLRPGTRVKFVPV-
M--LEIAGRKFRSRLFTGTGKFASAAVMKAALEASDSEMVTVALRRVNLDDP-ADDIMSHLDRDHFFFLPNTSGARDAAEAVRLARLARAAGGTNWLKLEVTPDPRTLLPDPVETLRATEELVKDGFVVLPYINADPILALRLQDVGAAAVMPLGSPIGTNQGLLTRFQVAIIIEQARVPVVVDAGLGAPSHAVEAMEMGVDAVLVNTAIAVAADPVRMARAFAAAVAAGREAYEAGLGSRSTTAEASSPEVGLDLM---RIRALGDTHLIISLGERDRVLGLWRSLKGLAPGGVLSLVPSYTDITVHYNPLLVEKALQSLIFQAEERA---HESGSPLSRTFEIPVLYGGPDLSTLAKEKNLPEESIVKIHTARLYRLYSFGFTPGFMYLGILDKRIQTKRLSRPRLEVPRGSVGLAGEQTGIYPKASPGGWRIVGTSPLEFFDLEAEVPTPFELGDRIRFKAID
M-TLKIADKEFTSRLFTGTGKFSSNDLMAKAILASESELVTVALKRVDIDNE-QDKMLQSINQPHVNLLPNTSGVRDAKEAVFAAQLAREALETNWIKLEIHPDPKYLLPDPIETLKAAEELVKLGFVVMPYIHADPVLCKRLEEVGAQCVMPLGAPIGTNKGLKTSDFLEIIIEQSNVPVIVDAGIGSPSHAAYAMELGADAVLVNTAIAVSQNPVEMAKAFKMAVEAGRMAYNAKLASIKKHAEASSPLTSFL-MQF-SVVPYGESAFLIKFKDELKVKACYQQLKNMHIHGVHSLIPAYNSVTIMFHQHEISTTLKIFLENTPYE----IAESELTKNIIEIPVCYEALDMEYVSKHLGLTNKEIIALHTQKPYLVYMLGFAPGFMYLGGLDQRLHTPRKQTPRIQIPAGAVGLADQQTGVYPIVTPGGWQIIGQTPLTLF--SKEKPGIVNMGDYVQFVPIS
MTPWHVAGREFTSRLLVGTGKYRDLDETAAAVAASGAEIVTFAVRRTNLGQADAPNLLDAIPPDRYTLLPNTAGCYTARDAVRTCRLARELLGHNLVKLEVLGEDKTLYPNVVETLKAADELVNDGFDVMVYTSDDPIVAKELENRGCKAVMPLGSLIGSGHGLLNPHSLAIILENATVPVLVDAGIGTASDAALAMEMGCAGVLMNSAIAHARHPVAMASAMRKAIEAGREAFLAERMPRRAYAQASSPTQGRIDMTP-RLETVGMDSLIVRLFDAPWLAAADSALRKAFGPPLIDLVPSYTTLLVHFDVTALPAEARERIHTALADL---APASADQGQHHVIPVWYDGPELPRIAERLGTTVADVVERHCARDYGVFALGFAPGYGFMGLVEEALATPRLKTPRQKVAAGSVGIADRQTAVYPLRSPGGWNILGRTAVTLFDRDREGYSLLRPGDRVRFEAVD
M--LKIADKTFSSRLFTGTGKFSSIQVMAESIAESGSELVTMALKRVDIQKR-DDDILAPLIASGVNLLPNTSGAKTAKEAIFAARLAREALGTNWLKLEIHPDPKYLMPDPIETLKAAEALVKEGFVVLPYCHADPVLCKHLEEAGCAAVMPLGAPIGSNKGLASRDFLDIIIDQAKVPVVVDAGIGAPSHAAEAMEKGADAVLVNTAIAAAADPVAMAKAFKLAVEAGRMAYESGLAGQVKQAVASSPLTAFLAMA--RIEAVNEQTLIVYFGDRANVNLAIFQVRESLGDLVTDIIPSYNSMLIGFDLNRTRFDIIKRIRLALESNT-NAVTNNNDNQVVEIPVYYGALDMTDVCDKTGLDSESVIKLHSEREYRVYAIGFSPGFAYLGSLDDAIVMPRKSTPRLKVPTGSVGLADNQTAIYPSSTPGGWQIIGRTPLNMVDWDSESLAKVNVGNRVRFCPID
M--FTLADTPFRSRLFTGTGKFASAQLMLDAILASGSELVTLAMRRVDLRGG-DDALLPALRQAGVRLLPNTSGAKTADEALFAARLAREALGTHWIKLEIHPDMQYLLPDPIETLKAAEQLVKEGFVVLPYCGADPVLCRRLAEAGCAAVMPLGSPIGSNQGLQTRDFLRIIIDQAQVPVVVDAGIGAPSQALEALEMGADAVLVNTAIAVAQDPVAMARAFRVALEAGELARQAGLAPRRRQASATSPLTGFLSMNDLAVSCLGTSALLFDPGGTQRIWALGQAAAA--WPEIREAVPCLNNLLLYFDAPPRIAPLRDKLLNQWQK----GERLSLEGKIVDLRVDYGGPRMEHVCEHTGLSVDAVVERHSSVLYTVYGLGSHPGHCYLEGLDARLATPRRQVPILNNPAGSVAIGGMQTSVSASAGPSGWNQIGLTRMTFFDPTRTPPAVMAPGDKIRFCPDK
M--LEFYGKTFESRLLLGTAQYPSPSILADSVRSSKTEIVTVSLRRESGNMRAGQDFWTLIKDLGVSILPNTAGCHTAREAVTTAKMARDVFGTNWIKLEVIGDHDTLQPDPFGLVEAARILCDEGFEVFPYMNDDLVVAEKLIEAGCKVLMPWGAPIGSGRGLNNPYALKTMRAHFDIPLVVDAGIGVPSHAAAAMELGFDAVLINTAVAKAGDPAAIARAFALAVEAGRIAYEADPIEARDMAAPSTPLLGKA-MTDALISDMGERAILCQLPPAERFWALSEELEK--FKGVGENIPGMNNLLVGYDANILRDALVRHITLLWSG----ANSRPRAGKLIEIPVRYGGEDLPVLAQSKGLSAEEFVHLHAAGDYIVYALGSQPGFGYLGGLDPLLSTPRRDTPRLSVKAGSVIIGGGQTAVQTRTSPSGWHVIGETDLEFFNIDHPSPALLTPGDRVRFIIEN
MSPLTIAGRAYRSRLLVGTGKYRDFDETARAIAASEAEIVTFAVRRANIGQPDAPNLLDVISPERYTLLPNTAGCYNARDAVRTCQLARELLGHSLVKLEVLGDERTLYPNVVETLKAARELIDDGFDVMVYTSDDPIVAAELESMGACAVMPLGSLIGSGHGLLNPYNLSLIVEAARVPVLVDAGIGTPSDAALAMELGCQGVLMNSAIAHARHPVMMANAMRKAVEAGREAFLAGRMPRKTYAEPSSPAEGRIGMSSNVISLLGTTALLFEAPGDQRIWALAIEAGK--WPEAGEAVPGMNNMMLTFSTPPRLSALRVRLLAAWDH----CSALPLEGRIIDLPVIYGGPHMADVVAHTGLSIDDIVELHSAPLYPVYALGSHPGFCYLGGMDPRIATPRRKVPITNLPGGAVSIGGVQTGVSASAGPSGWNTIGRTTMSFFDLAQDPPILCAPGDLVRFRVER
M-VLKIGDKELTSRLFLGTGKFASNKLIPEAVAASGAQVVTVALRRVDLDSS-DENILNYI-PKNCILMPNTSGARNAEEAVRIARLARAAGCGNWVKIEVISDNRYLLPDNYETIKATEILAAEGFVVLPYMSPDLMAAKRLAEAGAAAVMPLGAPIGSNRGLKTKELIRILIEEIPLPIIVDAGIGRPSEAAEAMELGAAAVLVNTAIATAADPVAMAKAFGLAVAAGRTAYLAGPGAVQQYASASSPLTGFL-MDGVRILPAGEQAIVVEFGQARRVHQLGRQLAGQKLPGIIEVVPTYRSLLIYFDPLIIRQTVAEQAMALLASGN-TAETGDSKARIIHIPVCYGGPDIGFVANHNGLTEAEVIEIHTSVPYLIYMLGFTPGFPYLGGMSPRIATPRLEKPRTRIPAGSVGIAGTQTGFYPIESPGGWQLIGRTPVKAFDPQAATPFLFAAGDYLKFYAVS
M--LKIADKTFESRLFTGTGKFSGAALMASAIEASGSELVTMALRRVDIHNR-DDDILSPLLAAGINLLPNTSGAKTAEEAVFAGRLAREALGTNWLKLEIHPDPRYLMPDPIETLKAAESLVQEGFVVLPYCHADPVLCKRLEEVGCAAVMPLGAPIGSNKGLVSGDFLDIIIEQANVPVVIDAGIGAPSHAALAMEKGADAVLVNTAIAAAVNPVAMATAFRGAVEAGRLAYESGLAGQVQQAVASSPLTAFLGMPTATIQHVNETSLIVYFDRETMVRRGFMAIEQHLSQYVLDMIPSYHSILVTFNPESIGSLLQTDIEKALEAA--PFLGGAGANNRISIPVYYGGWDIEDVADQCALSVSEVIQLHTTMAYRVLAVGFSPGFGYLGETDPRLSMPRKNTPRLSVPAGCVAISERQTAVYPSSSPGGWHIIGRTPMVMFDWQQSPPARLSVGDEVNFEPIT
MAPLVIAGKAFGSRLVMGTGGAPSVEVMEAALLASGTELTTVAMRRVNPSA--PGSVLDVLDRHRIAVLPNTAGCYSAAEAVLTAQLAREALETDWVKLEVIADEITLLPDPIELLDAAERLVADGFVVLPYTNDDPILARKLADAGCAAVMPLGAPIGSGLGIRNPHNIELIVESATVPVILDAGIGTASEAAQAMELGCDAVLLASAVTRSERPVQMAEAMKYAVRAGRLARGAGRIPVRRYAEASSTDEGRIDMSV-LVSDCGDAAVRVTFQTDRSAHRLSTWLDTHRRQQLRGTIATYDAVLVEFDASRTHDIVRSLIDIALERI---DETSGRPPRQFDVPVVYGGPDLQHVAEQQGLSAAEVVALHTAGPLTMRCYGSPAGAPMLDGPAFPQPVPRLTSPRPHVLAGAVSVAGRQAVVSARPAPGGWCVIGRTPRQLIDLDRTPLVPYAPGDTFRFFSIS
M-DLTIGGEKFSSRLIMGTGGAPSLEVLEQALAVSGTELTTVAMRRLDPSA--PGSVLDVLRRRGIKVLPNTAGCFTAGEAVLTARLAREALETNWVKLEVISDERTLLPDPIETFDAAERLVADGFVVLPYIGDDPALARRLEQAGCAAVMPLGAPIGSGLGIRNPHNIELIVESAKVPVILDAGIGTASDATLAMELGCDAVLLATAVTRAQRPDLMAQAMRSAVVAGRQARLAGRIPRRRYAEASSPMN---PMTS-WIRRAGEDSLLVETGSLEISHRLDALLRADRPAGVVEIVPGPETVLVTAPGA--LSGLRSRLSHLLRDA---GTGASAAGRAVTVPVVYDGADLDDVAALSGLSTEEVVERHTRRELVVGWLGFAPGFAYLTGLDPALHVPRLSTPRTAVPAGAVAIAGPYSAVYPSASPGGWRLLGRSLMAVWDVTADPPAVLTPGTRVRFRAVT
MSPLVIAGRSFGSRLITGTGGAANLAVLERALVASGTELTTVAMRRMDAEG--GTGVLDLLRRLGIEALPNTAGCRTAAEAVLTARLAREALETDWVKLEVVADERTLLPDPVELLDAAERLVADGFTVLPYTNDDPVLARRLEDVGCAAVMPLGSPIGTGLGIRNPHNIEMIVAAAGVPVVLDAGIGTASDAAQAMELGCAAVLLATAVTRAQDPERMAAAMRAAVSAGRLARLAGRIPRRYWAQASSPTP----MTRGRLLPCGDRALLVEVADSAHVVGLYAALRAAPPPGVVDMVPAARTLLLRLGPDETLRAVAEAVRRA--EP---LWDQRASAHRVEVPVRYDGEDLAEVARLTGLTEREVVAAHTGSEWTVAFCGFAPGFGYLTGGDPRLRVPRRAVPRTRVPAGSVGLAGEYSGVYPRVSPGGWQLIGRTDLVVWQVDRDPPALLRPGATVRFVEVS
MTKLKLYGKEFDSRLLVGTALYPSPAVMRESVSASGSQIITLSLRRQNPEQQQGKMIWDYIQESGCQLLPNTAGCKTPKEVIALAEMSREIFATDWLKLEVIGDDYNLQPDPYGLIEAARELVKRGFKVLPYCTDDLVVCRKLLEVGCEVLMPWGSPIGTGRGLMNKYNLQTLRERLDTPLIIDAGIGAPSQAGEAMEMGFDAVLLNTAIAKAQNPVLMAQAFKLAIESGRAARNAGLMLKRQTASPSTPTLDMPAMF--QVVDSGDTAITVYLADKSRVLDFVDRLKVSVGDILQDIVPSYCGVTLYFDVLRCYFLLRKKVRDIGHALDAAMSRADEEVRLVSLPVFYGAPDLARVAKACNLTIDDVIQLHSSQTYRVFALGFRPGFAFMGDVPEAIRVPRLESPRKRVPAGSVAIAGNQAAVYPSASPGGWNLVGRCPTQLFSCSRQPEVLLSVGAQVRFAPVS
M-RLIIAGKTFNSRLFTGSGKFSSGIEMQNSLLASGSELVTVALKRINMNDK-EDDILKYLNHTQFNILPNTSGVRTAKEAIFAAQLAREALETNWLKLEIHPDPKYLLPDSEETLKAAKELVKLGFIVLPYIHADPVLCKKLEDVGVAAVMPLGSPIGSNLGLSTRKFLEIIIEQSNVPVVIDAGIGAPSHAAEAMEIGADAVLVNTAIASAGNPKNMAIAFKMAVEAGRMAFESKLGIIGRIASATSPLTTFLNML--KYFPSGDSAIIVKASDQNTIRRLLTRVEMESIPGITDFIPSYNELMICFNPSLTFHKLVDTIRSLEPSI---ADIHLPPSTLKEVPVLYKGPDLEDVARFNKLSVDEVIQIHSSATYLVYMLGFTPGFCYLGGMDSRIAMPRKESPRLKIPEGSVGIADKQTGIYPIESPGGWQLIGQTPLKLFNPNRQPEFLFQIGDTLRFKPIS
M--LHIADTILTSRLLTGTGKFATPELMLAALEASGSQLVTMAMKRVDLNGG-NDAILAPLRQLGIKLLPNTSGAKTADEAVFAARLAREALGTHWLKLEIHPDVKYLLPDPIETLKAAEQLVKEGFTVLPYCGADPVLCKRLEEVGCAAVMPLGAPIGSNQGLQTRDFLRIIIEQARIPVIVDAGIGAPSHAADALEMGADGVLVNTAIAVARDPVAMARAFRLAVNAGGLARQAGQGNKQFVASATSPLTGFLRMGLLKLSTMGSRAWLVEAPGERRIWSLAQMLAE--RDEVESLIPGVTNLLVLLRVTPDPDDFPQRLRCYWQQ----ASEIHSEGKRIDIPVTYGASDLDDVCRHTGFSAKEVIRRHYQGNYTVFALGSAPGFGYLHGLDPLLATPRKKVPSLNMLKGTVTIGGPQTGVSVLTGPNGWNAIGFADLAMFDPLADSPALMAPGDTIRFIPQR
M--VKFYDREFGSRLLIGSALYPSPAIMQDSIRESGAEIVTVSLRRETAGGKAGDQFWSLIRELGVTVLPNTAGCRGVRDAVTTAKLARELFATSWIKLEVIADNDTLQPDVVGLVEAAQILIKDGFEVFPYCTEDLSVAMRLVDAGCRVVMPWAAPIGSARGITNRDALKLLRDRLDITLVVDAGLGAPSHAAEAMELGYDAVLLNTAIAKAEDPVAMARGFKLAIEAGRTGFEAGLMGARDFASPSTPVIGTPSMSLERILPSGDAAITVEFGREERVLELDRALANTPIAGVIETVPTYRSLLVHYDPEQIFDALGGQLTALAQAS---SQPSPATIRHWRIPVCYGGVDLDDVAGSLGLSPDEVVRRHVAGDYRVAMIGFTPGWSYLSGLDPSLTMPRRQSPRLLTPAGTISIGGVQAGVQCLPGPSGWHLLGRTPVRTYQLHREPIFLLEPGDIVRFFAID
MSALTIAGVTLSSRLFIGTAGYPNQRIMVDAIQASGADLVTLSVRRISLQGH-GSDTVRLL--AGRRFLPNTAGCETARDAILTAQLAREALGTNWIKVEVIGDRETLYPDVGELLEATRELVDDGFVVLPYCNDDPVVCARLADLGAAAVMPMGSLIGSGMGVANPGNLELICARSPVPVIVDAGIGTASDAVIAMECGASGVLLNTAVAKADDPVRMAHAMRHAVEAGWNARQAGRIARRGRAEPSSPQLGLVSMLDKKLSLMGTRALLLEAPGAKRIWSLADETAR--WADVEETVLGVTNLLVVFSTPPRLEATKAALLDAWHR----LPEKAVSGRVIEIPVVYGGSDLAAMCAYSGLAAEEIIAIHSAGEYTVCAIGSSPGFGYLHGLDPRIFMPRKMVPSLRMLKGTVTIGGMQAGISVSTGPNGWNAIGWAATPMFDLTRSPPTLLAPGDQIRFLVER
M--VSFYDREFSSRLLIGTALYPSPKIMQDAIRAAGSQIVTVSLRRETAGGKTGDAFWSLIRELDVTVLPNTAGCKTVREAVTTAKLARELFGTSWIKLEVIADNDTLQPDVVGLVEAAAILIRDGFDVFPYCTEDLGVAMRLVEAGCKVVMPWAAPIGSAKGITNRDALKLLRERLDVTLVVDAGLGAPSHAAQACELGYDAVLLNTAVAKAADPVVMAGAFRLAVEAGRNAYEAGLMEARDFASPSTPVVGTPSMAAPRLLPSGDTAITVEFCRIHRVLALDRALAEEPIEGVTETVPTYRSLLVHYDPVRIFEELAERLSALARL----PVAPATRARRWRIPVAYGGIDLEDVAKTLNMTPDDIVARHAGGDYRVAMIGFTPGWSYLSGLDSSLRIPRLQSPRLLTPSGMISIGGLQAGIQCLGGPSGWRLLGRTAVRTYQLHRDPVFLLEPGDAITFYAVD
MNQFVVNDHKLTSRLIIGTGGTSNLKVLERALVASGTELTTVAMRRADAEG--GSGVLDLLRRLGIELLPNTAGCRTAAEAVLTARLAREALGTSLVKLEVHADDRTLLPDPVETLEAAEQLVADGFAVMAYTNDDPVLALRLEEAGCVAVMPLGSPIGTGLGVRNPHNIELITSRASVPIVLDAGIGTASDAALAMELGCDGVLLSTAVTRAQDPERMAHAMRSAVVAGRLARQAGRVPRRFWAQASSPPR----M---RLLPCADAGLLVELDDLAEVTGLHAALRDDPPPGVVDLVPAARTLLLRLDPARALAQVEQAVRGA--SP---RHNARGRGEVVDIPVTYDGADLADVAGHLGLTPAEVVAAHTGAEWTVAFGGFAPGFGYLTGEVWHFDVPRRAESRTTVPSGAVGLAGGFSGVYPRASPGGWQLIGHTRTVLWDIARDPPALLRPGVRVRFVEAT
M-KLQIGSTELESRLLIGTGKYSSNEILPQVIESSGTQVVTVALRRVDITSS-EENILNFI-DKKITLLPNTSGARTAEEAVRIARLAQAAGCGNWIKIEVISDNKYLLPDNYETIKATEILAKEGFVVLPYMNPDLMDAKRMADAGAAAVMPLGAPIGSNRGIKTKEMVRILIDEMNLPIIVDAGLGAPSHAAEAMEMGADAVLVNTAIASSGDPVAMGEAFKLATEAGRKAYLSRLGPQRTVAEASSPLTGFL-MAAIKFRPAGDSALAVEFGETQKVRNMYYALQNLKLPGVVETVPTYRSLLVYFDPLQQPERLAEELLRVEMEM---DSVPLPPPVLFHVPVLYGGPDLAFVAEHAGLSEEEVIKIHTAKRYRIYMLGFTPGFCYLGGMAKQLATPRLSVPRTKIPAGSVGIAGEQTGIYPMDSPGGWQLIGRTPLRLFAPLSKTPFLFSAGNYLRFFSVD
MSQLKIGSYTFKSRLLLGTGKFPDLDIQQQAVDVSETEVLTFAIRRLNIDNPDNPNFLERLDLKKFTLLPNTAGAQTAEEAVRIARLAKASGLCDMIKVEVIGDMRTLLPDPIGTLKATEMLVKEGFTVLPYTSDDPILARHLVEAGAAAIMPGASPIGSGLGLLNPHYLSFIIEEAQVPVIVDAGVGSPADVAAAMELGADAVLLNTAVAGAKNPVLMAEAMKLAIEAGRKGFLAGRIAKKRYANASSPMEMMIEMSEVSITAFGECAVRVELGTGHRVAAFTEALQAHPFAGLIESVPAFTTVTVFYDPVRVYHAVAAHLQHLLQTL---QQAEHRPAETVEIPVCYGGPDLEEVARLNGLTPDEVIEIHAGGEYLVYMIGFAPGFPYLGGLSDRIAAPRRAEPRLRIPVGSVGIAGQQTGVYPMETPGGWQLIGRTPLTLFRPDRNPPSLLQAGHIVRFRPIT
MMNLKIADKEFSSRLFTGTGKFSSSTVMKNALLASESELVTVALKRVDVANE-DDDILSHLNHSRINLLPNTSGVRTAKEAVFAAQLSREALETNWVKLEIHPDPKYLLPDPIETLKAAEELVKQGFVVMPYIHADPVLCKRLEDVGVQCVMPLGAPIGSNKGLKTVDFLEIIIAQSNVPVIVDAGIGAPSHAAYAMELGADAVLVNTAIAVSQNPIAMANAFKLAVKSGRLAYNAKLAPIKQTAEASSPLTSFL-MTTNNYKIFGDTSILVEWQPVRDVLEFRSKIETFYTSGI-QVTTAYNSLLVAFDDVKVLPVEIETLKTIYLHK---SKLNVSNYKLWKIPVCYDGIDLKEIAAEKNSSVDQIIALHTKTVYTVYFVGFLPGFLYLGGLPKELTMPRKATPRLKIEKGAVAIGGNQTGVYPVESPGGWNIIGNSPLPFFDVTKDVPCFAKPGDAIQFYSVT
MS-LTIADKTFESRLFTGTGKFANGRLMQDALAASGSQLVTMALKRVDLNNH-SDDILPPLLELGVNLLPNTSGAKDADEALFAARLAREALGTNWLKLEIHPDPKYLLPDPIETLKAAERLVKEGFVVLPYCGADPVLCKRLEEVGCAAVMPLGAPIGSNKGLVTHDFLEIIIEQSNVPVVVDAGIGAPSHAAYAMELGADAVLVNTAIAVAGDPVAMGDAFRRAVIAGRMGYEAGLAGQSRVAQASSPLTAFLLMNP-RLENAGLDAWLVRLFDDNWIAALVKECERTFGKHLVDLVPSYTTLLVQFDPLRLHGEARRLLQTLLATL--TPLEDDPQATVKALPVWYHGPDLARVERHTGLSTRRVIELHSGHTYRVFALGFAPGFAFMGTLPAELDIPRHASPRSRVPAGSVAIAGRQTAAYPRATPGGWNLLGRTPARLFDPASRSLSLLQVGDRVRFEPVS
MTPLRIADREFTSRLITGTGGATNLTVLERALRASGTELTTVALRRADGSG--GTGVLQLLRRLGIDLLPNTAGCRTAAEAVLTARLAREALGTSWVKLEVHADDRTLLPDPVETLDAARRLVADGFTVLPYTNDDPVLALRLEDAGCAAVMPLGSPIGTGLGIRNPHNLELIVARASVPVILDAGVGTASDAAVAMELGCAAVLLATAVTRAQDPELMASAMRSAVRAGRWARLAGRAPKRFWAHASSPAPD--AM---RLRRCGSDAVLVEVGSLDEVAAVRAAVRAADLPQVAEVVPAARTVLVKATPG--LGAVRELLDRV--DL---SAPAPAPAREVVLPVRYDGPDLELVAETAGLAVDEVVALHAGAAYEVAFCGFAPGFGYLTGLPEPLRQARLDSPRTRVPAGAVAVAGEFTAAYPRATPGGWRLIGTTDAPLFDPGRDEPALLAPGDRVRFEAV-
M--LKIGPYEFQSRLLLGTGKYPNFDIQKEAVEVSGTDILTFAVRRMNIFEASQPNFLEKIDLAKYKLLPNTAGATTAAEAVRIAKLAKASGLCDMIKVEVIGCQKTLLPDPFETYKASEELLKEGFIVLPYISDDVLLAKRLQELGVHAIMPGASPIGSGQGIINPLNLSFIIEQATVPVIVDAGIGAPSDAAIAMEVGADGVLLNTAVSGAGDPVKMAKAMKLAIEAGHLSYEAGRIAKKTYATASSPTEGMSGMNY-TLSPMGESAIIIELGNEQKVQAISFYLENHPFRWMIEYISAFSTVTIFYNPLEIYQFVCNELHEALSDL---PVNQHTETRIVEIPVCYGGPDLESVAKLNGLTADEVVQIHTSAEYTVYMIGFAPGFPYLGGMSEKIAAPRLPSPRLKIPERTVGIAGKQTGIYPISTPGGWNLIGRTPVELFQPNAETPSLLRAGDKIRFKPIS
M--LRIADKTFQSRLFTGTGKFASSSLMLEAIRESGSEMATLAMKRVDLLRR-DDALLAPLQASGVALLPNTSGAKTAEEAVFAAQLAREALGTHWIKLEIHPDARWLLPDPIETLRAAEKLVAQGFVVLPYCGADPVLCKRLEEAGCAAVMPLGAPIGSNQGLQTRALLEIIIAQASVPVVVDAGIGAPSHAAEALEMGADAVLVNTAIAVARDPVAMARAFRQAVEAGRTGFEAGLGARVFQAQATSPLTGFLA-------------MVLELEPPQRIWGLVQRLAD--VPAVVEVIPGMNNITVMLREPGTALDAIERLQRWWEE----SEAILPEARRIEIPVVYGGPDLSVVAHHAGLSEKQVVEMHAQVDYVVYFIGFQPGFPYLGGLVPELATPRRAEPRLQVPAGSVGIGGSQTGIYPLPTPGGWQIIGHTSRALFDPHSNPPGLLAPGDTVRFVPQK
M--VTFYGEQFSSRLLIGTALYPSPAIMQQAIRASGASLVTVSVRRESAGGKTGDAFWSLIRELGVAVLPNTAGCHSVREAVTTAKLARELFGTARIKLEVIADQETLQPDVVGLVEAASILIKDGFEVYPYCTEDLGVAMRLADAGCRVIMPWAAPIGSARGIINREALRLLRQRLDVTLVVDAGLGAPSHAAEALELGYDAVLLNTAVAKAADPVAMANAFRLAVEAGRSAFEAGLMAPRDFASPSTPVIGTPSMTA-RILLAGDTALVVEFGRDRQVLNLDRNVAREAIAGVLETVPTYRSLLVHYDPVQIFGTLSERLLALAQL----PVPKETAVRRWRVPVVYGGIDLDDVARAHQIATDEVIAKHSGSEYRVAMIGFTPGFAYLSGLDPSIATPRRESPRTETPPGTISIGGVQACVQCLAAPSGWHLLGRTPVRTFHPHRDPVFLMEPGDAVTFTPIN
MSPLLLGGHRFTSRLLLGTGKYSDIPTLVAAIRASGAELVTVALRRFNPHRP-DDDLAAAVALPGVTLMPNTSGARDAREAVRAAHLARELCGSPFVKVEIHPNPHHLLPDPLETYEAAKILAAEGFVVMPYMPADPVLARRLEDVGCASVMPLGSAIGSGRGLATAEMIRLMVRDCGIPVIVDAGLRAPSEAAAAMEMGCAAVLVNSAIAAADRPVEMSAAFAEAVRAGRRACLAGPMPRADAAVATSPLTSFLGM---QITALGDSALIVRLRDRNEILRTFRRLQEAAIPGVIELAPAYTTVAVFFDPLRMIELLVQRIGEVLAGG--RRRHKRGATHTAEIPVCYDAMDLKRVAHHAQISPSEVVDLHRGAEYRVNCIGFTPGFPYLTGLPDKLATPRHTVPRKEIPAGSVAIGGAQAGIYPQKSPGGWNVIGRTPLRLFDPQRDPPALLQTGDQMRFRKIT
M----FYGTSLTSRCLLGTAGYPSPAVLSAAIEASGTEVITVSLRREGA---GGQAFRELLSQHSRYILPNTAGCHSVKEAVTTAYMARELFNTPWIKLEVIGHADSLQPDPFALVEAAKILCADGFQVFPYTTEDRIVGEKLLAAGCEVLMPWGAPIGSGQGLNNLRGLQALRSAFEIPMIIDAGIGAPSHATQAMEMGFDGILLNTAVAKARDPVAMAQAFGQAITAGHTAYQAGLMAPRDMAEPSTPLLGLAMM---RYYMFGESTLVIESRPPQRIWGLAQQLVH--EPGVAEVIPGMNNLTIRLQAIPLQQEAVSQLKAWWQA----AESFIPASKNIDISVIYGGPDLSSLAETVGLTPKQVVEAHSAERYTVFFIGFQPGFPYLSGLSPHLACPRHKTPRLSVPAGSVGIAGSQTGIYPLTSPGGWQIIGQTSSLLFDETREAPFLLHPGDTVRFIPHK
M--LQIAESTFTSRLFTGTGKFATPALMLAALQASGSQLVTMAMKRIDLRGG-NDAILAPLQQLGVKLLPNTSGAKTAAEAVFAAKLAREALGTHWVKLEIHPDVKYLLPDPLETLKAAETLVKEGFVVLPYCGADPVLCKRLEEVGCAAVMPLGAPIGSNRGLLTRDFLEIIIEQAKVPVVVDAGIGAPSHALEAMELGADAVLVNTAIAVARDPVQMAQAFRLALEAGERARHAGLGNRQQAASASSPLTAFLEMQQAQYYLLGERAVVLELAPPQRIWALAEKLNH--HTDVREVVPGMNNLTLLLYTPQAAEAMLALLRQGWED----NESLVPESRDVDIPVVYGGPDLLEVAQHTGMTQQQVVECHSSVAYVVYFLGFQPGFTYLGGMPERLAMPRRAEPRLSVAAGSVGIGGGQTGIYPLVTPGGWQLIGRTPLALFNPHEMPPTLLRPGDNVRFVPQK
M--LKIADKTFSSRLFTGTGKFSSAALMEEALLASCTELVTVALKRVDTHDV-QDNILRHLRHPQLNLLPNTSGVRTAKEAVFAAQLAREALETHWLKLEIHPDPRYLLPDPIETLLAAEQLVKLGFVVLPYIHADPVLCKRLEEVGVAAVMPLGAPIGSNKGLKTQDFLQIIIEQSSVPVVVDAGIGAPSDAAKALEMGADAVLVNTAIAVSQNPVSMAKAFKLAVEAGRMAFEAKLAPERTAAEASSPFTAFL-MEDQQYYPLGDNAIVINFGNSQTIQAFIALLAQNPLHGIIEWVPAYTTLTVYYDPWLLHTKLTQHLSSLAAEL---KPDQPVQGRLIDIPVCYGGPDLEIVASYHKISPEEVIILHSQQEYMVHMIGFAPGFPYLGGLNPKIATPRKETPRQHVPAGSVGIAGLQTGIYPLATLGGWQILGQTPLVLFDPKRQPPSLLQAGDRLRFTPVS
M-ILQIADKTFSSRLFTGTGKFSSSEKMREAILASESELVTVALKRVEVGNK-SDDMLKSLNAEHINLLPNTSGVRTAKEAVFAAQLAREALGTNWMKLEIHPDPRYLLPDPIETLKAAEELVKLGFVVMPYIHADPVLCKRLEDVGVQCVMPLGAPIGSNKGLKTDDFLKIIIEQSNVPVIVDAGIGAPSHAAYAMELGADAVLVNTAIAVAQSPVDMAVAFKMAVAAGRMAYCAKLAPIKEVAEASSPLTSFL-MKKYSIRPFGRHAILLEWPSREDILQFTQYLRECCLSDRWEIVPAYNSVALIYREEPIFDAFKEKLQNWYNED---IKVVKRQRVLWRLPVCYDGIDLIEIAERSGMSIGEIVTLHTSHVYTVFGIGFLPGFTYLGGLPETLEFDRRPQPRPKVVAGSVGLAGKQTGIYPQESPGGWNIIGNCPVPMFNPKKEEPCFVSVGDQVQFYSVS
M--LTIADTPFTSRLLAGTGKFASAAIMSAALQAAGSQLVTLAMKRVSLSGG-SDALLAPLQRLGVQLLPNTSGAKTAEEAVFAAHLAREALGTRWIKLEIHPDMKYLLPDPVETLKAAEQLVKEGFIVLPYCGADPVLCKRLEAVGCAAVMPLGAPIGSNQGLQTRDFLRIIIEQAQVPVVVDAGIGAPSQAAEAIEMGADAVLVNTAMAVARDPVGMARAFRLAVEAGALAAESGLGTRQSHANATSPLTGFLVMQQVRCYLLGESAAVLELAAPQRIWALAERLRG--ESGVEEVIPGMNNLTVILAQPVFPTAVLAQLRHAWDE----ISAKPQASREVDIPVIYGGPDLAHVAAHCGMTPRQVVECHAATRYVVYFIGFQPGFAYLGDLDARLYTPRRAEPRLQVPAGSVGIGGHQTGIYPLSTPGGWQLIGRTELSLFTPASTPPTLLRPGDRVRFVPQR
MAVFVLGGEKFTSRLIMGTGGAPSLEVLDQALAASGTELTTVAMRRLDPSA--RGSVLDVLRKRGIKPLPNTAGCYTAGEAVLTARLAREALETNWVKLEVIADERTLLPDPIETFDAAERLVADGFVVLPYIGDDPALARRLEQIGCAAVMPLGAPIGSGLGIRNPHSIELIVESVNVPVILDAGIGTASDAALAMELGCDAVLLASAVTRAQRPALMAAAMRAAVDAGRKAYLAGRIPRRRYAEASSPARE--AM---DLRHCGDGALLVELNGLDEVLALYDALCADPPHGVTDIVPAARTLLVRFEPPATAATVETAVRTA--RP---AGRGRSHRVEVIIPVVYDGADLADVAAHTGLDEREVIAAHTGRPWTVAFCGFAPGFGYLTGGDPRLTVPRRPTPRVRVPAGSVGLAGPFSGIYPRESPGGWQLIGRTEIALWDPEASSPALLRPGTRVTFREVR
MEPLTIGGHSVRSRLFVGTGKYSTLELMRECLEASGAEVVTVAVRRERLFDREGRNLLDFLDPKRFTILPNTAGCFNAEESLRTARLGRELLGADWVKLEVLADPRTLLPDPVATLEATKVLVAEGFHVLCYTSDDPIMARRLKEAGAASVMPAGSPIGSGQGVLNPNNIRIILEDLDYPVIIDAGVGTASDVALAMELGCDGVLLNTGIAGATDPLRMARAMRLAIEAGRLAAGAGRIPKKLYATASSPTQGLIAMPT-DVTPMGDRAFLARFDDEDDARRWADAARARGLPGVTDVVLAYRSAAVIADPDRCLDALEAALRGLT-----PGDAPAGAGALHEIPVLYDGPDLHDAAGRLGLATADLIARHAAPEYRVFAIGFLPGFPYAGYLPDALGLARLERPRTAVPAGSVAIVGRQTAIYPVASPGGWHLLGRTPLRIADPEA--RFPLRAGDRIRFRSID
M--LQIADKTFSSPLFTGTGKFASPEVMSAAITASGSQLVTMAMKRLDLQGQ-RDDILSPLQALGVSLLPNTSGAKTAEEAIFAARLAREALGTHWVKLEIHPDARYLLPDPIETLKAAEALVRQGFVVLPYCGADPVLCKRLEEAGCAAVMPLGAPIGSNQGLQTRAMLEIIIEQARVPVVVDAGIGVPHHACEALEMGADAVLVNTAIAVADDPVQMARAFRLAVEAGQIAARSGPGKRHTQARATSPLTGFLCMQRARCYLLGESAVVLELEPPKKIWGLKARLAE--VPGILDVIPGMNNVTVVLADPQNALDAIERIQRWWEE----SDALEPTPRQIDIPVIYGGPDLNEVSRHCGLSPRQVVELHASADYFVCFIGFQPGFPYLGGMPRALETPRRAEPRLVVPAGSVGIGGSQTGIYPLETPGGWQLIGQTSVRLFDIHNTPAGLLQPGDRVRFVPQK
M--LRIADKTFTSRLFTGTGKFASADIMAAAIRESGSELVTLAMKRVDLRSR-NDGILAPLQAAGVSLLPNTSGAKTAEEAIFAAQLAREALGTHWVKLEIHPDARYLLPDPIETLKAAEKLVAMGFVVLPYCGADPVLCKRLEEAGCAAVMPLGAPIGSNQGLQTRALLEIIIEQATVPVVVDAGIGVPSHAAEALEMGAAAVLVNTAIAVANDPVQMARAFRLAVEAGELAAQAGAGARYRQAQPSSPLTDFLQMQRARCYLLGESAVVLELEPPRRIWWLTQRLAD--VPSVVETIPGMNNITVVLREPKAALDAIERLQRWWEE----SEAMDPPSRQVTLPVIYGGPDLADVARHTGLSEKQVVEQHAAGEYVVYFVGFQPGFPYLGGLPAALATPRRAEPRLSVPAGSVGIGGNQTGVYPLPTPGGWQIIGRTPQALFDPTQEPPGLLMPGDTVRFVPQK
M-TLKIADREFNSRLLMGTGKFSSNEVMRDALDASGCEIVTVALRRADLTGK-NDNILEFIDPKRYLLLPNTSGANTAEEAIRLARLAAAAGLPKWVKLEIHPDPHYLLPDPIETLKAAEVLVKEGFTVLPYINADPVLAKRLQDVGTATVMPLGAPIGSNRGIETRAQIEIIISQATVPVVVDAGIGAPSHAAEALELGADAVLVNTAVAAAGDPVAMARAFRKAVEAAREAVEAGLPTQLDHAEATSPLSTFLAMDHVAIEHWGPSALIVRFASSERCRGLLASLNAAGFPDGTEFVPGYGEILIDLPGVDFLSSGKHLAREAVSKA---RPIPGEGARLHRLPMSYDGPDLGEFAHRTGLCEAEVIEIHSAPTYDVFLVGFAPGFAYLGPLDPRLHLARRETPRLRVEAGSIGIGGTHTGLYSIASPGGWWLLGRTPEALFDPTRDNATAFALGDRVKFEPVS
M--LTIADKTFKSRLFTGTGKFSSTGVMEDALLASGSELVTVALKRVDMNNP-QDDILSHLQHKHINLLPNTSGVRTAKEAIFAAQLAREALQTNWLKLEIHPDPKYLMPDPVETLRATEELVKMGFVVLPYIHADPVLCKRLEEAGAAAVMPLGSPIGSNKGLKTIDFLEIIIEQSKVPVVVDAGIGSPSDAAKALEIGAAAVLVNTAIAVAGQPVQMATAFKMGVEAGRIAYEARLAQPLNTAIASSPLTAFLGMTNQKIFPLGDSAVTFDMGNSQKALAMQHWLLANPFEGLKDCLVAYSSLTVLYNPVLIFTWVADLLQQAFDKS---VQTKPVARELIKIPVCYEGPDLLPLAQSARLTEQEVVTLHTDTIYNVYMIGFLPGFSYMGEVNERIAMPRKQTP-TPVMAGSVGIAGPQTGIYPLNSPGGWQILGRTPLRLFDPFAPEPVKLQAGDRVQFYAIT
MAKLAFGDHLFDSRLVMGTGGAANLEILERALVASGTELTTVALRRVDVAG--GTGLLDLLRRLGIAVLPNTAGCRTAAEAVLTARMAREALETDLVKLEVVADDTTLLPDPVELLDAAEQLVDDGFTVLPYTNDDPILARRLEQVGCAAVMPLGSPIGTGLGIRNPHNIEMIVAAAGVPVVLDAGIGTASEAALAMELGCDAVLLATAVTRAADPERMARAMRRGVEAGWDARHAGRIPRRYRAQASSPDVE--GM-----RRAGDRSWIVDCLP-GTVRAVADGAATDGDAWVTDIVPAAATVLVVARPGTRMAALRRHLRTLAAATTVDAGTPVPPARTVEVGVRYDGADLPAVADRLGTTPAEVARAHAAATHQVGFFGFAPGFAYLDGLPDALRLPRLSTPRPRVEAGVVAIAGNQTVVYPGGTPGGWHQIGTTTAVLWDVDATPPNRLALGDHVRFVE--
M-NFKIADKEFKSRLFTGTGKFKNSQLMKEALEASESELATVALKRVDAGDA-HDQILTHLNHDRISLLPNTSGVRTAKEAVFAAQLAREALETNWIKLEIHPDPKYLMPDPIETLKATEELAKLGFIVLPYIHADPVLCKRLEDAGTSAVMPLGSPIGSNKGLKTIDFLEIIIEQANVPVVVDAGIGAPSDAAKAMELGADACLVNTAIAVSDNPVQMAIAFKMAIEAGRMAYEAKLASPVNNAIASSPLTAFLLM---KIKRYGDRAMLIEMKPQRQVHVLYHYLLDQKIEGVESYTPAYHSLTIQYNTKAIFEELTRIVRSMGNQ----DEVSPDLGKLFRIPVCYEALDWEAVEEMTGVSMADLITIHTQAVYHTYMIGFLPGFPYLGQVDERLAVGRKAKPSAIVPMGSVGLAGRQTGIYPCDSPGGWQVIGRTPIRMFESGAMQGALLQAGDKVQFFPVS
M--LRIADKTFDSHLFTGTGKFASPQLMTDALAASGSQLVTMAMKRVDLRHH-HDALLAPLQALGVTLLPNTSGAKTAQEAVFAAHLAREALGTHWVKLEIHPDARYLLPDPIETLKAAEQLVKAGFVVLPYCGADPVLCKRLEEAGCAAVMPLGAPIGSNQGLQTRALLEIIIEQATVPVVIDAGIGAPSHACEALEMGASAVLVNTAIAVADDPVAMAKAFRLAVEAGVIARDAGLGARQWRAEASSPLTQFLQMQRARCYLLGESAVVLELEPPQRIWGLVQRLAD--VPTVVEVIPGMNNITVTLRDPATALDGIERLQRWWEE----SEALTLESRLVEIPVIYGGPDLGEVARHTGLSERQVVERHAQADYIVYFIGFQPGFPYLGGLPADLATPRRAEPRLEVPAGSVGIGGGQTGIYPLPTPGGWQIIGRTDIRLFDPQRQPATLLQPGDRVRFVPSK
MKTFLLGGEKFSSRLIMGTGGAPSLEVLDEALEASGTELTTVAMRRLDPSA--GGSVLDVLRRRGIRVLPNTAGCFTAGEAVLTARLAREALETDWVKLEVIADERTLLPDPVETFDAAERLVADGFVVLPYIGDDPALARRLEQAGCAAVMPLGAPIGSGLGIRNPHSIELIVEAAGVPVILDAGLGTASDAALAMELGCDAVLLASAVTRAQRPGLMAAAMRSAVTAGRQARLAGRIPRRRYAEASSPGRPTPAM---TIRAAGEHALLVETGSLEAAHRLDALLRISRPAEVEEIVPGADTVLVVAPGA--RPRLAALLAGLLGEP---PRPYSGEGGTVEIPVVYDGEDLEAVAELSGMTVDEVVARHAASRFVVGWLGFAPGFAYLVGLDPALHVPRLEVPRTAVPPGSVAIAGPFSAVYPSASPGGWRLLGRTDARVWDAAADPPAMLPPGTRVRLRP--
M-RLVLGGHEFQSRLILGSGKF-SLAMTQAVIKHGEVEMVTLALRRANVGG--EENILEYI-PEGITILPNTSGARNAEEAVRIARLAREIGCGSFIKLEVIHDSKYLLPDNYETVKATEILAKEGFLVMPYMYPDLNAARDLVNAGAVSVMPLGAPIGSNKGLCTKEFIRILVEEIDLPIIVDAGIGRPSQACEAMEMGVAAVMCNTAIATAGDVAQMARAFKQAVEAGRAAYLAGLGRVDGRAEASSPLTGFLCMEGVRILAAGEQGLVVEFANKRQVHRLSGLLLQQNQGEIKEVVPTYRSLLVYFDPAQIRKLLTDRVISLIHAAA-DDDSGLAVAKVISIPVCYGGPDIAYVAQHNGITEAEVIQIHTSVPYLVYMLGFTPGFPYLGGMSEKIATPRLQKPRTCIPAGSVGIAGSQTGFYPVESPGGWQLIGRTPVKAFNPKADNPFLFAAGDYLQFQPIG
M--LHIGPYQFNSRLLLGTGKFKDFATQKEAVEVSETEILTFAVRRMNIFEPTQPNFLEKIDVQNYTLLPNTAGAKNAEEAVRIANLAKASGLCDMVKVEIIGCNQTLLPDPVETLRATEMLLEQGFIVLPYTSDDVLLAKRLQDLGCHAIMPGASPIGSGMGIVNPLNLSFIIEQAKVPVIVDAGIGSAADAAQAMELGADAVLLNTAVSGAKDPVKMASAMKHAIIAGRESFEAGRIPKKMYATASSPLEGISRMFKHTFKPLNDCALLVVFGDSKEIQQFHKIIEQQPFHGMIEAVPSYTSICIYYDIVKLYDYIVTYLQSLLQKN---VQNFLQANRMIEIPVIYGGPDLAFVANYHQLSEAEIIKRHTAEEYTVYMLGFAPGFAFLGGLDETIATPRKEVPRLTIPAGSVGIGGQQTGVYPFETPGGWQIIGRTPQRLFLPEQYPPTFLQAGDRVRFRAIS
M-ILKIADKEFSSRLFTGTGKFSADHLMREALIASESELITVALKRVDVANE-EDTMLQSIMCPHVNILPNTSGVRTATEAVFAAQLAREALETNWIKLEIHPDPKYLLPDPIETLKAAKELVKLGFVVMPYIHADPVLCKRLEDVGAQCVMPLGAPIGTNKGIKTVDFLEIIIEQSNVPVIVDAGIGSPSHAAYAMELGADAVLVNTAIAVSKNPVAMAKAFKMAVQAGRIAYNAKLAPIKTYAEASSPLTSFL-MCQYHISRLGDYSLLIQIESPNWLLIKKATLSK---LLNVELVHTYNELLVKKISKDTIDALVHQISTVLNIP---VLNSDYNSVLYKIPVCYSAPDLKEYASQVKCTIPEIIEIHTSREYPIYFLGFLPGFPYLENLDDRLHLDRKSVPSRSIAKGSVAIGGTQTGIYPQDSPGGWHVIGRTPILLFDATKATPGLFKAGDIIKFYAIN
M--FDLLGTKLASRLLLGTAQYPSPAILADAVKASGTSVVTVSLRREMAGGKAGEKFWSLIRSLGVRVLPNTAGCHSVKEAVTTAKMAREVFGTSWIKLEVIGNHDTLQPDVFGLVEAARILCEDGFSVFPYTTNDLVVAERLLSAGCKVLMPWCAPIGSALGPVNIMALRSMRGHFNVQLIVDAGLGRPSHAATVMELGFDAVLLNTAVAKAADPVGMARAFGKAVDAGREAFCSGLVEPRDVAVPSTPTIGRASMTASRISAIGSRAFLLEAPGDRRIWALSRSLRE--WEDLSEIVPGMTNLLAIFRQTPGPDTVVARLVEAWEC----ARSIDLHGKTIEIAVQYGAADLPALCNLSGFSDREVVRIHYEATYRVFALGSAPGFGYLHGLDPRIYMPRKTVPSLNMARGCVTIGGMQTGVAVLTGPNGWNSIGYAELQMFDPLSSTPAIMAPGDTVRFVPER
MSQLVIAGRGFGSRLIMGTGGAGNLSVLERALVASGTEMTTVAMRRMDAEG--GTGVLELLRRLKIQPLPNTAGCRTAAEALLTARLAREALGTDWVKLEVVADDDTLLPDPHELLDAAETLVSEGFSVLPYTNDDPVLARRLQDAGCVAVMPLGSPIGTGLGIRNPHNIELIVSRATVPVILDAGIGTASDAALAMELGCDAVLLATAVTRAQHPELMAAAMRAAVEGGRLARRAGRIPRRFWAHASSPARE--GMSEDKVHRCGRDAALVELSGLDEVLGLHAALRAEAASWLVELVPAARTLLVRFDPHVTMDRVVDHVAAL--EY---STVDSQGMEEVVVPVRYDGADLADVASCAGMTEAEVIERHTGARYTVAFCGFAPGFGYLTGLDRELWLPRRETPRTKVPAGSVALADQYAGVYPRSSPGGWHILGSTDLPVWDADRDPPALLVPGTPVRFEVVR
M--LTIAHQTFHSRLFTGTGKFSSAQLMEDALVASGTELVTVALKRVNLHQP-QDDMLAHLAHSHIQLLPNTSGVRTAREAVFAAQLAREALQTNWIKLEIHPDQRYLMPDAVETLLATEALAKEGFVVLPYIHADPVLCKRLEDVGAAAVMPLGSPIGSNKGLKTIDFLKIIIEQSNVPVIVDAGIGAPSHAAEAMEAGADAVLVNTAIAVSGNPVAMAQAFKLAVEAGRIAFEATLATPQLQAVASSPLTAFL-MILPRIYSISEKAIVIEWEQRGSIRLLQECIYRAQWNGLVELVPSYASLSVFYNPIVVAEKAEAFILQLLTQT--DTTTIQAKPRRVEIPVLYGGPDLSFVAAHCKMTEAEVIDLHSKAIYQVYLLGFVPGFAYLGGMNTLLDTPRKQTPRPNVPAGSVGIAGLQTGIYPMQITGGWQIIGSTTLSLFNPGNTPPAFLQAGDEVCFVPVT
M-KLQFAEKTFNSRLFTGTGKFSSSKLMEEALTASGSELVTVALKRVKLNNH-SDNIIKHLKAPQFNLLPNTSGVRTAKEAVFAAELAREALETNWLKLEIHPDPKYLMPDPIETLKATEILAKKGFIILPYIHADPVLCKRLEDAGTTAVMPLGAPIGSNKGLRTHDFLEIIIEQSNVPVIVDAGIGAPSHAAYAMELGADAVLVNTAIAVSPNPVKMAKAFKHAVEAGRMAFEAKLAQVSTKAEASSPLTQFLLMKV-ALRPFGEHAILIDWPAVREIIAVSAAIQEDLPHLVMETVTTYHSIAVYLNKTVSLQDGLAKLNGLVKAS---ALKTEQNQRVVTVPVCYEALDLEKVATKNQLTTESVISLHTENLYLVNFIGFLPGFPYLTGLDKKLDTPRLETPRQQIPAGSVGIGGAQTGIYPSNSPGGWNIIGKTPLALFDVNQNPPNLLKAGDYIKFESIS
MTPLVLYGETFASRLLLGTSRYPSPATLEAAVKRAQPAMLTASLRRQGAAQEAGAAFWKLLQELAVPVLPNTAGCHTTQEVITTAQMAREVFNTPWIKLELIGDDYSLQPDTLNLVDCARQLINDGFKVLPYCTEDLVLCQRLVDVGCQAVMPWAAPIGTGRGPVNPYAMRLLRERLAVPLIVDAGLGLPSHACTVMEWGYDAVLLNTAVALAQSPVEMAGAFADAVRAGRAAYRSGAMQPQDSAQPSTPVMGTPPMTP-RLLPLGDSAWTVEFGHAARVMGLAGRVAAARLAPVTDVVPTFRSLTVHFDPWAGATALGRQLLSMAQE----GQQTTVQGRQWQLPVCFDAPDLPRVCELKQLSRSEVISQLLGAAFRVYMLGFQPGFPYMGGLPPTLVTPRLPSPRQKVPAKSVAIALDMCSVYPWESPGGWNLLGRTPVVLFDPAQEQPAMLAAGDEVRWTAVD
M--LNFYGKEFSSRLLIGSALYPSPKIMQDAIRAAGSQIVTVSVRRESAGGKTGDQFWSLIRELGVTVLPNTAGCKSVREAVTTAKLARELFNTPWIKLEVIADDETLQPDVVGLVEAASILIKDGFEVFPYCTEDLSVAMRLVDAGCKVVMPWASPIGSARGITNRDALRLLRARFDITLVVDAGIGAPSHAAEAFELGYDAVLLNTAIAKADDPVAMGHAFRLAAEAGRAGFEAGLMGARDFASPSTPVVGTPSMALCRILPSGDTALTVEFGSSRRVLALDRNVASDGVTGVTETVPTYRSLLVHYDPLRIYAELSDKLLALAQR----PVPPEAGVRRWRVPVVYGGIDLDDVARAHKISTSDVIAKHTGSEYRVAMIGFTPGFAYLSGLDPAIATSRRESPRTYTPPGTISIGGVQGCVQCLAAPSGWHLLGRTPVRTFHPHRDPVFLMEPGDAVVFHAIA
M-DLVIAGRRFTSRLILGTGGASGHAPLKAAITASGTELVTVALRRVSADA---PSVLDVVEDCGVALLPNTAGCFTAEQAVRTAHLAREAFDTDWVKLEVIGDEDTLLPDPVELTAAARRLVDDGFTVLPYIPDDPVLAIRLAELGCAAVMPLGSPIGSGLGIRNPHNFALIRERVDVPVICDAGIGTASDAALAMELGCDAVLLASSVTRAAEPSMMATAMRQAVIAGRLAHRAGRIPRRRYAEASSTFEGMALM---RFLRCGEHALLVELDGLDEVLGRYHALRRHPPVGVGELVPASRTLLVHFDPLLTREKVARAVEDV--PP---ESPARADDRLVEIPVRYDGEDLEEVSVLTGLSASEVVKSHTGGEYLAAFGGFAPGFLYITGLPETLRLPRRDTPRTRVPSGAVALGGGYTAVYPRDSPGGWHIIGHTCLSMWDLDREPPAALSPGDRVRFVEVG
M-KLILGGKEFKSRFILGSGKY-NLNLINAAVEQGGAEIITLALRRANTKE--SENILDYI-PKGVTLLPNTSGARNAEEAVRIARLSRAMGCGDFVKIEIMRDAKYLFPDNQETIKATEILAKEGFVVLPYMNPDLNVARDLQNAGAAAVMPLAAPIGSNKGLATKAMIQVLIDEIDLPVIVDAGIGKPSQACEAMEMGAAAIMANTAIATAGNIPDMAEAFKLAIQAGRKAYLTGMGRVARGGSASDPLTGFL-MEEVKISTAGDSALLIEFGQEARITAFVHLLKAQRIEGVQDMIPAFTSLLINYDPRVVYKTLTKRLQKLLKLD---VNEETSTSRVFEIPVCYGGPDIENIAKNAGLTEEEVIKIHSSKDYLIYMLGFLPGFSYLGGLDERIHTPRLANPRIRIPAGSVGIGGSQTGIYPLDSPGGWQLLGLTPVKTYDPERENPILFEAGDYIRFVPVS
M--VSFYGKEFKSRLLIGSALYPSPAIMQDAIRASGAGIVTVSLRRESAGGKTGDAFWSLIRELDVTVLPNTAGCRSVREAVTTAKLARELFGTSWIKLEVIADNDTLQPDVVGLVEAADILIKNGFEVFPYCTEDLSVAMRLVDAGCKVVMPWAAPIGSARGIINADALKLMRDRLDITLVVDAGLGAPSHAAEALELGYDAVLLNTAVAKAADPVAMANAFRLAVEAGRIGFEAGLMGARDFASPSTPVIGTPSMVAARILPSGDAAITVEFSRTRRVLALDKLVASAGLAAVTETVPTYRSLLVHYDPLQIFDALGEKLTELALQ----PLPEAKAARRWRIPVAYGGIDLEDVAKALNITPDEVVARHVGGDYKVAMIGFTPGWSYLSGLPSSMQMSRRQNPRLLTPPGTISIGGIQTGVQCLAGPSGWHLLGRTAVRTYQLGRDPIFLLEPGDAITFAAVD
MTKVKFYDKEFSSRLLIGTALYPSPKVMQDAIRASGAGIVTVSIRREMAGGKTGDAFWSLIRELDVTVLPNTAGCKTVREAVTTAKLARELFNTSWIKLEVIADNETLQPDVVGLVEAAEILVKDGFQVFPYCTEDLSVAQRLVDAGCRVVMPWAAPIGSARGITNRDSLKLLRARLDITLVVDAGIGAPSHAAQALELGFDAVLLNTAIAKAERPVEMASAFRLAIQAGRAGFEAGLMEARDLASPSTPVVGTPSMTAHRILPCGDSALAVEFGTGRRVLALDRALKQAAITGVSEAVPTYRSLLVHYDPLTLFSELSDRLSALLDE----AQPVEGIGRHWRIPVVYGGLDLETVAAAHGITPDELIRRHSAPRYEVAMLGFTPGFSYLRGLDPTIATPRRSEPRLETPAGTISIGGAQAALQCLAGPSGWHLLGRTPVRTFQPQRDPVFLIEPGDTVTFMQID
MSILKIGKYEFTSRLIVGSGKYPDFQTTRDATLASGAEMITVAVRRVNIMDPNEENLMDYFKDTDVKILPNSAGCTTAEEAITLFRLVREATGIDIIKLEVIGDAKTLYPDVMETLKACEVLAKEDFTIMAYTNDDPIMAKRLENAGAHAVMPLAAPIGSGLGVQNRYNVVFVKDAVNVPVIVDAGIGTASDAAVAMELGADGVLTNTAIAQAKNPIAMAEAMKHAVIAGRMAYKAGRIPKKPYATASSPLEGLIFM---KFKVAGVDSLIIEFGEVRLVMKNYEILK----PHFLEVTPSYTTVLVKYGIDRTYEDALESIKSMLVKD---VQEEICFSEPVIIPAFYDGYDLKRVAEYHKISIKEVIKRHSSKIYDVYAIGFLPGFAYMGIVD--IPTPRI-PPRSEVAKGSVGIAGEQTGIYPMKSPGGWNIIARTYKEMFSEKIEGFSLLKVGDRVKFEPVS
M--LQIADKTFSSHLFTGTGKFASPQLMAEAIRASGSQLVTMAMKRVDLRNR-NDAILAPLLKAGVQLLPNTSGAKTAEEAIFAAQLAREALGTHWVKLEIHPDARYLLPDPIETLKAAEQLVKMGFVVLPYCGADPVLCKRLEEAGCAAVMPLGAPIGSNQGLQTRALLEIIIEQARVPVVVDAGIGAPSHAAEALEIGASAVLVNTAIAVAREPVQMAHAFRLAVEAGLIAAQSGLGTRHQQAHASSPLTEFLAMQRARCYLLGESAVVLELEPPQRIWGLTQRLLE--APSVSEVIPGMNNITVVLREPQNALDGIERIQRWWEE----SEAMIPASRCVEIPVIYGGPDLAEVAGHCGLSVSQVVEQHAAVDYVVYFLGFQPGFAYLAGLAPTLVTPRRAEPRLMVPAGSVGIGGSQTGIYPLATPGGWQIIGQTSLKLFNPAAEKPTLLNPGDTVRFVPQK
MSPLVIAGVPLSSRLIMGTGGAPSLLGLEAALLESGTELTTVALRRVQAGG--EGSVWELLQRNGIRALPNTAGCFSAVEAVMTAKLGREACETDWVKLEVIADDVTLLPDPVELVSAARQLVDDGFTVLPYTNDDPILARKLADAGCAAVMPLGAPIGTGLGILNPRNIAAIVADASVPVILDAGIGTASDAAQAMELGCDGVLLATAVTRAADPVRMARAMRLAVEAGRDAYRAGRIPRREDALASSPVDGRVMMR--HVLPCGDHAILVELAGLEDVLALNAALRDHEPAGLVDVVPAAETLLIMFDPGVTAERLTADLAHL--PD---ERPDADEPPLVEIPVGYDGPDLDAVAAATGLSAAEVVRRHSGATYTVAFTGFAPGFAYLTGLDPQLVLPRRDDPRTRVPAGSVAIADRYSGVYPRSGPGGWHLLGHTDAVLWDLDRTPPAALLPGTRVRFTDGR
M-PFVIADREYSSRLITGTGGAANLAVLERALVASGTELTTVSLRRVDAAG--GSGVLEVLRRLKIDPLPNTAGCRTAAEAVLTARLAREALSTNWIKLEVVADDKTLLPDPIELLDAAATLVDDGFVVLPYTNDDPVLALRLEEAGCAAVMPLGSPIGTGLGIRNPHNIELIVARAGVPVILDAGIGTASDAALAMELGCSAVLLATAVTRAADPEKMATAMRSAVVAGRLARQAGRIPQRFWAQASSPPR----M---RLRRCGADAVLVELDSLTEVAAARAVLSG--LPDVVDVVPAARTVLASFPLGAGIRLVRAALEGA--DL---SVAPAVEIRTLVIPSVYDGPDLELVAATAGLAVDDVIAMHSGADYTVAFCGFSPGFAYLTGLPEPLRQPRLDTPRTRVPVGSIGVAGEFTGVYPRPSPGGWRLLGRLAEPLFDPDRTPAALLAPGDRVRFEPLS
M--LTIYGKTLSSRLFLGTAQYPSPAILADAARASNPAMLTVSLRREMAGGQTGSGFWDVVRELGIDLLPNTAGCHSAKEAITTAQMARELFGTDWIKLEVIGHHDMLQPDVFGLVEAARALSAEGFKVFPYTTTDIGVAERLLEAGCEVLMPWCAPIGSARGPQDVQALKSMRGYFDVPLVVDAGLGRPSHAMTVLEHGYDAVLLNTAVAGADDPVGMARAFALAVDAGRLAFESGMLEPRDMAVPSTPTFGMASMPEQGLFPIGSRTFIYQVDCPRRFWALADAASA--RDDVVEAVPGMTNLTLRFDSVPTLDDLARQLDALWAE----GRRKDLTGKIVEIDIVYGGPHLQEVCELTGLSVDEVVRRHTAPDYTVFAVGSHAGYCYLGGLDPRLETPRRKVPLQSLPGGSLSLAGLQTGVSASAGPSGWNTIGSAEISFFDPAKQPAALLQPGDAIRFVPAE
M--LTIADTTFSSRLLTGTGKFASRKTMAESLAASGTELVTMALKRVDVHAI-QDDILTPLRELGVHLLPNTSGAKNAQEAVFAARLAREALGTHWVKLEIHPDPKYLMPDPIETLQAAKTLVDEGFVVLPYCHADPVLCKRLEEVGCAAVMPLGSPIGSNQGLASMAFLDIIIEQARVPVIVDAGIGAPSDAALAMERGADAVLVNTAIATAGDPIAMGAAFKQAVEAGRCAYRARLAGSNNHAHASSPLTAFLAMTL-KVEQVSETTIMIRLGNKPQLSALCERIQQHFGRGVVELIPAYTSVLVEVNVRLLPETLKTWVMNQGDSL--RVTDDAVGGKHVSLPVYYHGPDLAAVAEFAGVSEQEVIARHSQQTYTVCAIGFAPGFAFLASVDETIAMPRHTTPRHQIPAGSVGIAQQQTAVYPAASPAGWQIIGNCPKVLFNPRQSPMMPFDVGDTVCFEPMS
M--LTIADVTFTSRLFVGTGKFSSPSVMEQAIAASGSQLATMAMKRVDLNKA-DDAILAPLQRLGIRLLPNTSGAKTAAEAVFAAQLAREALGTHWVKLEIHPDARYLLPDPIETLKAAEQLVKLGFVVLPYCGADPVLCKRLEEVGCAAVMPLGAPIGSNLGLITKEFLNIIIEQSSVPVVVDAGIGSPSHAAQALELGADAVLVNTAIAVARDPVGMANAFRLATEAGSLAKQSGLGSVDTRASASSPLTSFLAMPQPRCYLLGESAVVLEFESPQRIWQLNARLRD--NADILETIPGMNNLTVLLRDPRRAAGAVTFLLNLWQE----SQMLIPESRKVDIPVTYGGPDLAVIAQHTGMTPRQVVECHSSASYVVYFLGFQPGFPYMAGLDKALETPRRAEPRIRVPAGSVGIGGAQTGIYPLATPGGWQLLGRTALTLFDPQAKSPTLLLPGDEVRFVPQP
MSELVIADKTFSSRLFTGTGKFSDQKIMAAALIASQSQLVTMALKRIDLANQ-DDDILKPLIAAGMNLLPNTSGARDAKEAVYAAQLAREALQTNWIKLEIHPDPKYLLPDPIETLKATEQLARDGFHVLPYIHADPVLCKRLEAVGTTAVMPLGAPIGSNKGIRTAEFLEIIIDQSTVPVIVDAGIGAPSHAALAMEMGADAVLVNTAIAVAKDPVAMSQAFALAVQAGRQAYLAGLGSQAQTAVASSPLTAFLLMQY-QLDMIGYDAILIRFSDAPVIHTLNQQLKNAPLTVIIDIIPSYQTLLVSFNILNIPHQLADIIHAYVKPLLNSNHVSPSNANLITIPVCYHAPDLESLSLYSALSISDIIQIHSSTIYSCYAIGFMPNFAYLGDVDKRIQIPRHAKPKGQVAAGSLGIADNQTAIYPKSSPGGWQIIGQSPATM-----NT---LSVGCQVKFSSIS
--------------MFVGTGKFSSHEIVPRVLEASGSQVVTMALRRVDWKNP-QENILNYL-PQNTILLPNTSGARTAEEAVRIARLAQAAGCGNWVKIEVVQDQRYLLPDNWETIRATEQLANDGFVVLPYMSPDLGAARRLQDAGAAAIMPLGSPIGSNRGLQTKELIRILIEEISLPIVVDAGIGRPSEAAEAMEMGAAAVLVNTAIATAGDPVFMAQAFRLAVAAGRLGYLAGPGERRVTAEASSPLTGFLGMF--VVNPFGDSAVHVQLGSEHKVRAFAAWMEAKADERIGELIPGYLAVTLFVRSGADARRLAEQGGAFEKTL---AEAAAGQGRVVEIPVCYGGPDLEYVAGYHGLTAGEVIALHAGTEYLVHMLGFMPGFPYLGGLPVRLATPRLATPRAEVAQGSVGIAGSQTGIYPLASPGGWQIIGRTPLRLFDPAEDPPTLLQSGDRIRFKAVG
MRALVIAGKTFESRLFVGTGKYASGEMMRDSIRASGSQLVTMAMRRVNSGGA-DDGIMEYMDTDQYSLLPNTSGVRDAKEAVFAAQLAREALGTNWLKLEIHPDPKYLMPDPIETLKAAEALVKDGFVVLPYVHADPVLCKRLEDVGCAAVMPLAAPIGTNEGLSARRFIEIIIAQSQVPVVVDAGLGLPSHAADALEMGADAVLVNTALATAADPVAMGTAFKMAVECGRIAYESGRGAQSHEAVASSPLTAFLAMDV-ELRPYGERALLVQAAGL-----LSARLVADAGIGVVDFVWGADNLLLCFASVPDLRLVQSWFRRLD------LDATAVATRLHEVVVRYDGPDLDFVADQVGLSVDRVIALHSQPEYVVRMLGFSPGFPYLDGLNHLLHMERRSQPRLRIEPGAVAIGGPHAGIYSVASPGGWHLLGRTDYPLFNDEAANPSKFQPGDRVRFMP--
M--LQIADKVFDSHLFTGTGKFASPQLMVEAIRASGSQLVTLAMKRVDLREH-NDAILAPLLAAGVTLLPNTSGAKTAEEAIFAAQLAREALGTRWLKLEIHPDARWLLPDPIETLKAAEALVKQGFIVLPYCGADPVLCKRLEEVGCAAVMPLGAPIGSNQGLETRAMLEIIIAQSGVPVVVDAGIGVPSHAAQALEMGADAVLVNTAIAVADDPVAMARAFRLAVEAGILARQSGPGARSLHAQATSPLTGFLSMQRARCYLLGETAVVLELEPPKRIWRLTQRLAT--VPEVLEAIPGMNNITVVLRNPQNALDVIEQLQRWWEE----SDALEPESRLIEIPVTYGGPDLAHVARHAELSEKQVVELHAAQDYVVWFIGFQPGFAYLGGMAEALATPRRAEPRLLVPAGTVGIGGAQTGIYPLATPGGWQLIGHTPLTLFDAQRAEPALLRPGDSVRFVPQK
M-MLTIAGKTFSSRLFIGTGKFASPEIMRDVLQACKSQMVTVALRRVNLADP-EDDIMSQIDTGETNFLPNTSGARNAEEAIRLAELARAGSGTNWVKIEVVPDPRTLLPDPIETLKATEELVKRGFIVLPYMNVDPILALRLQDVGAAAVMPLAAPIGTNLGITNRLQLEMIIEQARVPVVIDAGLGAPSHAALAMELGADAVLVNTAIAVADKPVAMAEAFAMATIAGRAAYLAGLGSQCPVASASSPVSGNIDMHKKTISPVSENSLLIKYGETLYIASCARVIEAELGESILNIIASYNALLITFKPYL-HGDFLAQVEASLAME---AKVESGRGKIIEIPTYYNAEYLDEITADMNLSLEELIAGHTASPFFVYMLGFCPGYAYMGDLPKQMQLPRRKTPQLKIPVGSVAIADFQTAIYPIEMPGGWHIIGRTPTTVFDSKREQPSLFQQGDMVQFKSIN
M-SLTIAGQELGSRLVMGTGGASNLLALEEALVASGTELTTVAMRRVAAPTAEDAGIWGLLERLGIRALPNTAGCFSVKEAVLTARLAREACGTDWIKLEVIADDITLLPDPLGLVEAAETLVRDGFTVLPYTNDDPIVARHLQDVGCAAVMPLGAPIGSGLGIVNPRNIEAICAEARVPVILDAGIGTASDAAQAMELGCDGVLLATAVTRAEHPARMARAMRLGVEAGWEAAHAGRIPRRESALASSPVSGMVMMTV-HVHRVGTDALLVEVDTVARAEALHAEVLRRVRLTAVDVVPAARTVLLDG-----RERHAREIPSWS-----VPDVGEASGPVVEIPVRYDGPDVGDVAAAWGVDVADVARLHQEPTYRVAFGGFAPGFGYLTGLPPDRSVPRRASPRTEVPAGSVALAGEFTGVYPRASPGGWQIVGTAVVTLWDVARTPPALLVPGAQVRFREVR
M-PLKIADKTFSSRLLTGTGKFASAQIMQQALTASTTGIVTMALKRVRLDEP-DLQILEPLRQMGVQLLPNTSGARNAKEAIFAAQLAREALGTNWLKLEIHPDPRYLMPDPIETFKAAEELCKQGFVVLPYCGADPLLCKRLEEVGCAAVMPLGAAIGSNQGLSTKSMLEIIIEQANVPVIVDAGIGAPSHAAAALEMGADAVLVNTAIAVAGDPVAMAQAFRMAVTAGRMAYESGLGAVNQQASASSPLAAFLAMLCSQTYWVNENSVTLQAPAPQRIWALGAALHQ--RSGITEIVPGMNNLTVQFDEAQVGEALMQELQAGWKS----INVTAQAGRVIEIPVCYDGPDLGDIAAHTGLTPEEVVRLHSEAEYTVFFIGFQPGFAYLGGMPEQLTTPRRASPRQAVPAGSVAIGGAQTGVYPKTSPGGWQILGHTDVVLFDPTRDKPSLWMPGDRVKFVAVE
M-ELIIQGRRLSSRLFTGSGKYGDDSLIPQIIAAAECEVVTVALRRVDLDKP-QENLLQYF-PKDKILLPNTSGARTADEAVRIAHLARAMGCGDWIKIEVINDQKYLLPDNLETLKAVEILAAEGFVVLPYMNPDLSMARRMVQAGAAAIMPFGAPIGTNKGLATLELLKILVAEIEKPVIVDAGIGAPSHAAAAMEIGVSAILLNTAIALSQNPVKMADAFKLAIRAGRTAYLAGLAPRSDSARASSPLTGFL-METKTTYFLGDACLCWSLGEKLRVLYVYRQLRKNEGLGVHDLVPSYTSLAAHADPL-CWEAVKRVVDGCLAGMPSAEAKLLVRSVRHVLPVSYHGEDLQRVADHARITPDEVIRRHTAPEYLVAMIGFRPHFPYLLGLDSSLVTPRLDSPRTAVPAGAVGIGGEQTGVYPETSSGGWNILGLTSPELLYA-------IEPGDTVLFTRAE
MGTLEIGGQSLTSRLLVGTGKFASHQVMQKSILHSQSQIVTMALRRIDFDSE-QENVLNYI-PDTCTLLPNTSGARNAEEAVRIARIAKAAGCGNWIKIEVIKDNKYLLPDNYETIKATEILAKEGFIVLPYMSPDLMVAKQLVDVGAAAVMPLGAPIGSNRGLLMKEMIRILIQEISLPIIVDAGIGKPSQAAEAMEMGAAAVLVNTAIATADDPVLMAEAFAQAVKAGRTAFLAGPGAIKEYAEASSPLTGFL-ML--EYRPLGDQGIQILFGNCNRILTFIEILKGKEIHAIVEWVPAYTTLTVFYNPYLIYQELVNQLLKVEEELYQSLRTNVSIEQILEIPTFYGGPDLEDVASFHNITTDDVIAIHSARIYLVHMLGFTPGFPYLGGLSLQIATPRLDKPRLRVKAGSVGIAGKQTGIYSVDSPGGWRIIGHTPIDLYNPYRESPFLLKSGDYIRFTPID
M--LTIGNKSFQSRLLLGTGKYPNVDVQKQAVDVSETDILTFSVRRMDIFEPSQPNLLEKIDVKNYDLLPNTAGAYTAKEAVRTAKLAHASGLCDMIKVEVIGDKKTLLPDPVETLKATEELLNEGFTVLPYTSDDVVLAGKLEKLGAHAIMPGASPIGSGQGIINPLNLSLIIEQSGVPVIVDAGIGSPKDVVTAMELGADGILLNTAVSGAEDPVKMAEAMKRAVLAGRLGYEAGRIPKKRYATASSPQEGISVMSV-YMQAVGDFAVKIQFQGSRSIQLFSRKLDHAGIYGVVEWVPAYDSITIYYQPKKIYRELCRELDHVFRIE---LEEKNIGTRLITIPVVYGGPDLKRVAAVNELSEDGVIALHTQNTYLVYMLGFLPGFPYLGGLDKRIATPRLEAPREKTSAGSVGIAHEQTGVYSLESPGGWNIIGKTPMKLFDFQKEDAFLFRPGDKVQFYQID
M--KTFYGTQLPNPLMLGTAQYPSPAVLAQAFQESGAGVATVSLRREGTGG-SGQAFWQMIRELGVPVLPNTAGCHTVKEAVTTAQMAREVFDTPGIKLELIGHTDSLQPDVFQLVEAARILTEDGFQVFPYTTEDLIVAERLLAAGCEVLMPWGAPIGSGRGLNNEYALRAMRAEFEVPLVIDAGIGLPSHAARAMELGYDAVLLNTAVARAGDPVAMAVAMMRAVEAGQLAQRADPIDARDMAEASTPVIGKASMSKEEFKPVADHALMVGFADKAKVIALDKALATEMPAGMIETVPALVNLLVSFDPVITHGAIKAHVLRLLQG----LKIERSHGVRRKIQVCYESTDLNAVATATGLSTDAVINAHLAGDFHVLMYGFSPGYAYLSGVDTQIQVPRKKAAVRDVPAGSVVIAGPQCLITTLTMPTGWSIIGRSPNQIFTGDPNHPFLFDVGDRVTFERID
MSSFEIAGRGLTSRLFIGTAGYPNRQIMLDSIVASGAQVVTVSIRRISLEGY-AESMVDLL-GSDYVLLPNTAGCSTAREAVLTARLAREALRTNWIKLEVIGDRETLHPDVTELLKATEELVADGFTVLPYCNDDPVSCRKLADAGAAAVMPLGSPIGSGMGIANPHAIELICARSTVPVILDAGIGTASDATLALELGCDGVLLNTAVAKARDPRRMASAMRAAVEAGRHACLAGRIPKRTHAEASSPQLGLITMNA-HVSRLGTSALLFEAPGERRIWSLAREAET--WPEVREAVPGVNNLLLSFGKPPDITALETRLVAAWRE----AAPLPLDGRVFELPVVYGGPHMADVVEHTKLSPDEIAAIHSAPVYPVYAVGSHPGYCYLGGMDTRIATPRRKVPVLRLPGGSVSIGGAQTGVSASDGPSGWNTIGSTCMRFFDATRDPPALLQPGDSIVFKIAG
MA-YQIAGHTFQSRLLTGTGKFQSAGLMQQSLAASGTELVTMALRRVDLMTR-QDEILPVLSALGVKLLPNTSGARTAEEAVFVAELAREALQTHWLKLEIHPDPRYLLPDPIETLKAAELLVAKGFVVLPYCGADPVLCKRLEEVGCAAVMPLGAPIGSNQGLQTRDFLRIIVEQSRVPVIVDAGIGAPSHASEALELGATAVLVNTAIASAADPIAMAQAFKLACQAGELAQQAGLAARQQHAVASSPLTAFLLMAITRLELAGENAFILYLPQQAAVQYYCSLLTPLLGQHLTELLPSYASVLVQFNPLTHHLSLLPLLNQVLQAKAAAGQLAQQSSKIVELPVWYSGADLLSVAKAKNLTPDEVIQLHSSQSYQVYAIGFAPGFAYLGELPAELAMPRLSSPRAKVPAGAVAIADRQTAVYPAASPGGWHLLGLCPIRMFNPQQQPAMPVAVGDQVRFIPVS
MTTLTIADRTFTSRLFLGTGKYPSNDTLLEALKASGTEMVTLAIRRMNLAGE-DAPLIEKL--AGYHFLPNTAGCYSVDEAVLTAELAREALGTNWIKLEVIGDKELLYPDVEGTIAATRILVDRGFVVLPYCNEDPVSCRKLADAGAVAVMPLGSPIGSGHGIKNPALIEVICARSAVPVILDAGLGTASDAAQALELGCAAVLLNTAVAQAADPVKMAAAMRAAVEGGRLARLAGRIPRRFQANPSSPTAGLVSM---RFLPAGDSALVVELGDAIRVARFATVVAAQHLDGITEVVPTFRSFLVCYDPLATQARLISDIEALALS----DPAPAQPPRRWTLPVCYAAPDLAEVAKSSRLSESEVVRRHTGATYHVYMLGFLPGFAYLGDLDPALRLPRRATPRTRLPTGSVAIAQAMTAIYPVESPGGWHLIGHTPVKMFDIAADPPALLAPGDAVRFTAIS
MQLFNIGDKAFKSRLFLGTGKFGSNLEMEEAILASESELVTVALKRIDLETE-TDAILSHLKHPNIHLLPNTSGARNAKEAIFAAQLAREALETNWVKLEIHPDPKYLMPDPIETLKATEELAKLGFFVLPYIHADPVLCKHLENAGTTAVMPLGSPIGSNKGLKTIDFLEIIIEQSNVPVIIDAGIGAPSDAAKAMEIGADAVLVNTAIAISGNPKLMAEAFREAVIAGRKAFEAKVANQQNYAVGSSPLTSFLEMNP-SFKAFGSKAILIEWPPQLDILLFKQKIESRF-KGFYDLTTAYNSLTIFLQNPITFDKQVAILKNIYQTP---IRLSNLDHYVWQIPVCYDGLDLEFYLKSKNLSLDQLIDLHTKPLYTIHFLGFLPGFPYLGGLPETLNIPRKFNPSLNVPKGSVGIGGKQTGVYTMESPGGWYVIGKTPIPFFDVNLKDPCFLKAGDKIKFFEIS
M--LTIGEKQFTSRLLLGTGKFTDFDVQQQAIAASETEILTFAVRRMNIFEPTQPNLLEKIDVSKYTLLPNTAGAKTAEEAVRIAQLAKASGLCDMIKVEVIGCDRSLLPDPIETLKATEKLLELGFIVLPYTSDDVVLARHLQELGAHAIMPGASPIGSGQGVINPLNLQFIMEQSTVPVIVDAGIGTPADAAYAMQLGADGVLLNTAVSGAQNPIQMARAMKYAIEAGRMGYEAGAIPKKEYGIASSPQKGMSGMRFSTISPMGDAAIRIEFNEAHMMQLLIQHIEDAE-LPYEEIVPSFQVITILFNPLDVYQWLEEKICIILQQE---IIVTEQMEEVVEIPVCYGGPDLEEVANYHGITPGEVIQKHTGRDYFVYMLGFAPGFPYLGGLDESLATPRKQTPRLKIEAGSVGIAGSQTGVYSIETPGGWQIIGRTPTALFTPEAENPTLLRAGVWIRFYPIS
MTPLIIAGITLGSRLFIGTAGYPTQTIMAESVAASGAEVVTASIRRVSLQGH-GSDTVSKL--KGYRFLPNTAGCETARDAIMTAELAREALDTTWVKVEVIGDRETLYPDVAELLEACRHLVDDGFTVLPYCNDDPVVCQRLADIGCAAVMPMGSLIGSGMGVANPANLELICRRSPVPVIVDAGIGTASDAVIAMELGAAGCLLNTAVAKADDPVRMARAMGLAVEAGRLAHRAGRIPRRGRAEPSSPQLGLVSMAN-RLLDVGEAALVVEFGQADRVLALDAALGAASVAGLGECVPTYRSLTIHYDPLILRAQLCRTVTDLLAS----AVPRPRAGRLWTVPCCYDAEDIEAVAAWAGLPAAQVAARHAAADYRVYMYGFAPGFAYLGGLTADLGIARRESPRPPHPANAILIGGGLAAVATVPMPTGWYVIGRTPERLYSGARRRTFLVEAGDTLRFEPID
MSDLEIAGASLRSRLFLGTGGIASPSVLAACLAASATDLVTVAIRRVGPDS--PGSILEVVRDHGARILPNTAGCHTAREAVLTARLAREALGTDWVKLEVVADDDTLLPDVVELLDAAETLVRDGFTVLPYTNADLVTARRLADLGCATVMPLGAPIGSGLGITDPRAIAAICDAVDVPVVLDAGIGTASDAALAMELGCDAVLAATAITRAEDPVRMATAVASAVRAGRDAKLAGRIPRRESALASSPTEGLVGMSVRRVVAYGDRAVLVELAGPDEVVAWTAALRAGPPGWLADLVPAARTVLVVGDGSLPVPQLAERVARIEADA---DAGGTSEGREVRIEVRYDGPDLAEVARATGLDEAAVVRAHTAGPWRVAFGGFAPGFAYLVGGDPRLRVGRRDAPRPRVPAGAVGLAGAYTGVYPRESPGGWQLIGHTDAALWDVRSDPPALLAPGDRVHFVEIG
MKTLIIADKTFSSRLFIGTGKFSAASQMKAAVRASESELATVALKRVNPEEK-SEDIHASLLDTGISLLPNTSGVRTATEAVFAAQLAREALETNWIKLEIHPDPRYLLPDPIETLLAAEELVKQGFVVMPYIHADPVLCKRLEEVGTQCVMPLGAPIGSNKGLKTLDFLNIIIEQSNIPVIVDAGIGSPSHAAAAMEAGADAVLVNTAIAVAGDPIAMAHAFKLAVEAGRTAYRSRLAPARSEAEASSPLTSFL-M--------GEKAILVEWPEREDVLRFRHIIREKY-GNACELVPAYHSLLVIFRKLSDTDKEIKILRSLYPE----RKHKSLKRRLWYIPVCYEGLDTDTLISEKGLTAETLISLHTGAEYTVYAIGFLPGFMYLGGLDPGLYAPRREEPRLKVPKGAVGIGGKQTGIYPQESPGGWNIIGNSPIPLFDVSAKKPCRIRVGDKVKFFPVR
MSPFSVYGVSLASRLFVGTAQYPSPAVLSQALEVSGTEVVTVSLRRESGASRAGEHFWTLIREQGLRVLPNTAGCRTVKEAVTTAQMAREVFETSWIKLEVIGEDDTLQPDVFGLVEAAGILSRDGFQVFPYTTDDLVVAEKLLGAGCEVLMPWAAPIGSGRGLNNPYALRSLRGHFNVPLIVDAGIGAPSHAASAMEMGYDAILLNTAIAKAGDPVAMARAFALAVEAGRLAYRSHPMEPRDMATPSTTMSGLAAMNTQRYLPVGESALCVEFGDRDQVLGLDQSLSLRPIPGILETVPTYRSLLIHFDPHRLSEDLTVALTERR-----NERPEPAPPKHWLFPVCYDAEDLAEVASLLDLPPETIIDLHASATYRVYMYGFAPGFTFLGGLPEALGVSRRPTPRPPAPAGSLTIAGGQALITSMAMPTGWYVLGRTPVRVFDLGRPQPFLTEVGDEIRFERIN
M--LTIGNKSFHSRLLLGTGKYPDVNVQKQAVDASETEILTFSVRRMDIFESSQPNLLEKISTSNYDLLPNTAGAYTAEEAVRTAKLAYASGLCDMIKVEVIGDKKTLLPDPVETLKATEELLKEGFIVLPYTSDDVVLARKLEELGAHAIMPGASPIGSGQGIINPLNLSLIIEQSHVPVIVDAGIRSPQDVVTAMELGADGILLNTAVSGSPDPVKMAEAMKLAVQSGRLGFEAGKIPKKRYATASSPEEGISFMKH-TIEPLGDESLFINLGDEESVQAVAARLEKEKWSWLSEIVPSYTGLAVYYDAPAFYEQVAEMLKKVVETT---EPREGSGHRTVEIPVCYGGPDISVVAGENGLTEEEVIKRHSDNEYLVYMLGFAPGFPFLGGMDERIATSRKDSPRTSLPAGSVGIAGSQTGVYPVVSPGGWQLIGRTPFKLFNPDRESPSYVQPGDRVKFYPVS
M--LRIADKTFDSHLFTGTGKFASSQLMVEAIRASGSQLVTLAMKRVDLRQH-NDAILAPLIEAGVTLLPNTSGAKTAEEAIFAAQLAREALGTHWLKLEIHPDARWLLPDPIETLKAAEALVKQGFVVLPYCGADPVLCKRLEEVGCAAVMPLGAPIGSNQGLETKAMLEIIIQQSTVPVVVDAGIGVPSHAAQALEMGADAVLVNTAIAVADDPVMMATAFRLAVEAGVLARQAVPGNRSTYANATSPLTGFLAMQRARCYLLGETAVVLELEPPKRIWRLTQRLVD--MPNVVEAIPGMNNITVILREPQTALDAIERLQRWWEE----SEALEPDSRSVEIPVIYGGPDLAAVARHSGLSEKQVVELHASVEYVVWFLGFQPGFPYLGNLPEPLHMPRRAEPRLQVPAGSVGIGGAQTGIYPLSTPGGWQLIGLTPLKLFDPMRETPVLLRPGDSVRFVPQK
M--LNIADKTFKSRLFTGTGKFNNSQSMTDAIKASESELVTMALKRVDLNDD-QDDILSPLVEAGVNLLPNTSGARDAREAVYAAQLAREALQTNWLKLEIHPDPKYLLPDPIETLKACEELAELGFVVLPYVHADPVLCKKLEEAGAAAVMPLGAPIGSNLGLKTEDFLNIIIEQSQVPVIVDAGIGSPSDAAKAMEIGADAVLVNTAIAVSNDPVAMGMAFKEAVVAGRRAYEAGLGIRSHQAQASSPLTAFLFMNHPQCTPLGDSALLLSFGDQQIVHAAAKQLLKAEYAEVIEMVPAYTTLTVYYDPCQIYEILKEKILNTLQSI---KVSETKPGNLIEIPVCYEAPDLEQVARHCHLSPEEVINLHTSAIYDVYFLGFAPGFPFLGGMNKKLATPRLDNPRLKIPEGSVGIAGEQTGIYPLSTPGGWQLIGHTPVPLVDFGSDSPTLIKPGDRIRFKTIS
M--LRIADKTFDSHLLTGTGKFASPLLMQQAIIASGTQLVTLALKRVDFRQH-RDDLLQPLLAAGVQLLPNTSGAKTADEAVFAAQLAREALGTNWVKLEIHPDSRYLMPDPIATLQAARLLVKDGFIVLPYCGADPVLCRHLEDAGCAAVMPLGAPIGSNRGLQTQAMLEIIIEQAGVPVIVDAGIGTPGHATAALELGADGVLVNTAIATAGDPVRMAQAFRLAVEAGVLAASAGYGEQRMTASASSPLTAFLGMQRARCYLLGENCVVLSLEPPQRIWGLMQRLQG--MPEVLEAIAGMNNITVILRVANSALDAIERLQRWWEE----SEAWTPESRRVDFPVVYGGPDLGEVARHCGMTPSQVVERHSSVEYVVYFMGFQPGFAYLGELPHELAIPRRAEPRLNVPAGTVGIGGEHTGIYPLETPGGWNLIGRTSLVLFDPHREPPALLMPGDRVRFIPQK
MTALEIAGRTFRSRLFLGTSNYPNRQVMLDAIAASGTAMVTAAIRRISLAG--DESLVDLI-GDTAHILPNTAGCQTARDAVLTAELAREALATDWVKLEVIGDRELLYPDIDETLKATEILVGKGFVVLPYCNDDPVSCKKLADAGAAAVMPLGAPIGSGLGISNPHMIETICARSTVPVVLDAGIGTASDATLAMELGCAAVLVASAVSKSNDPVKMAKAMRAGVEAGRFAFRAGRIPRRRFAEPSSPQLGLVSMGL-RISRLGIAGVLADAADGGRILALAFALRQ--TPGVTEVVPGMNNLLVEADPRQCADAVETLLQRLWHE----VEPAPSQDRLIEIPVVYGAEDIGAWAAHAGLSVDQAIARHAAGHYTVAAVGAMPGFGYLSGLDPQLAMPRRKVPRTRVVAGAVIVGGAQAAVMPITAPSGWHIIGHTQVKLFDADAAEPCLFQPGDRVRFTVKE
M-ILKIADKTFSSRLFAGTGKFGDHQLMENALLASETELVTVALKRVETGQE-EDTLLRHLAHAHIQLLPNTSGVRNATEAVFVAQLAREALETNWLKLEIHPDPKYLMPDPIETLAAAEQLVKLGFVVLPYCHADPVLCKRLEEVGVAAVMPLGAPIGSNKGLAMLDMLRIIIDQANVPVVIDAGIGAPSHAAQAMELGADAVLVNTAMATAGDPVQIAEAFKWAVRAGRQAFLAGLPGEQSVASATSPLTAFL-MDAYFIYALSEYAVTLDFGEETRITAFNMLLHSNPFDGFRASVPAYTTLSVFFDPMVVFERVSDYLNKLTDEV---DNSVRAKSQPISIPVCYGGPDLEAVANQHGMTSEELIELHCTASYQVHLIGFTPGFAYLGGMPERLATPRRPTPRAMVPAGSVGIAGKQTGIYSLDTPGGWHIIGRTPLRLFDANCTPPALLKAGDTVAFQAIT
MEGLVIAGRHFHSRLFTGTGKFGSSAIMEQALLASGSELVTVALKRVDVRKKGTDDILSHLNHPHIHLLPNTSGVRTAKEAVFAAELAREALETNWLKLEIHPDPRWLMPDPVETLQAAEELVKKGFVVLPYIHADPVLCRRLEDVGVAAVMPLGSPIGSNRGLRTSDFLEIIIAQSKVPVVVDAGIGAPSDAARALEMGADAVLVNTAIAASPQPVQMARAFRLAVESGRMAYEARLAHTSMTAVASSPLTAFLLMRNYTIFPLGDTALTVDFGNCAHIMGVFKYMQANPVQGFIECVPAYSSLTIFYNPAILSDIAKEKLEEILEKK---SCTLTDQPRTVKMPVCYDAPDLKTILREKKITKQELISLHSSPAYRVYMLGFLPGFAYMGEINEKIAMPRKATPQ-KVQAGSVGIAGNQTGIYPINSPGGWHIIGRTPIKLYEMKDSDSTFFQPGDIVQFYSIS
M-QLQIGRYTLNSRLFIGSGKL-PHTLMPEVIAAAGAQVVTVALRRVDFTHP-EDNILDYL-PKDIILMPNTSGARNAEEAVRLARLARAAGCGDWIKIEVIPDQKYLLPDNYETLKATEILAKEGFTVLPYMSPDLMMAKAMEAAGAAAVMPLGAPIGTNRGLKTRELIGIMIEECQVPVIVDAGIGRPSHAAEALEMGAAAVLLNTAIATARDPVAMAAAFRQAVEAGRTAYLAGLGPESSLARASSPLTGFL-MYDKRFLPAGDKGVVVEFGNSKKIRSLMLAIEQAELPGIMELIPTYRSLLVLYEPLAWYGDLILQLEKIEANL---GALKLPEPQVILLPVVYGGPDLNFVSEHAKLTPEEVIKIHTGTDYLIYMLGFTPGFPYLGGMDERIATPRLQTPRTKIPAGSVGIAGSQTGVYPIESPGGWQIIGRTPVKLFDPAREKPVLLQAGNYVRFYQIT
M--LRIADKQFDSHLFTGTGKFANAALMVDAIRASGSQLVTLAMKRVDLRQH-NDAILAPLLAAGVTLLPNTSGAKTAQEAIFAAQLAREALGTHWLKLEIHPDARWLLPDPIETLKAAEALVKQGFVVLPYCGADPVLCKRLEEVGCAAVMPLGAPIGSNQGLETRAMLEIIIEQATVPVVVDAGIGVPCHATQALEMGADAVLVNTAIAVADDPVTMAHAFRLAVEAGMLARRAVPGARHSHAVATSPLTGFLVMQRARCYLLGETAVVLELEPPKRIWRLTQRLAD--VADVVEAIPGMNNITVVLREPQTALDAIERLQRWWEE----SDALEPESRTIDIPVIYGGPDLPDVARHTGLTQKQVVELHASIDYVVWFLGFQPGFPYLGGMPENLATPRRAEPRVRVPAGSVAIGGAQTGIYPLETPGGWNLIGRTELPLFTPSLSEPVLLRPGDTLRFIPRK
M-KLVIADREIRSRFFVGTGKFQNNSAMMSAIEASGAEIVTVALRRLDFEREKGENIIDALDPEKYLILPNTSGAATAEEAVVMAKLAHAAGMPKWVKLEIHPDPRYLLPDPIETLKAAEALVKEGFTVLPYINADPVLAKRLEEVGCATVMPLAAPIGCNQGLQTKEMIKIIIEQSNIPVVVDAGLGAPSHACEAMEMGADCVLVNTALAASSDPAGMAKAFSVAVEAGRQAYLCGLAKRGAQASASSPLTSFL-MSIKKCHQLGDSCLIFVFFDSQFILSLFRSLQNE--KGFLDLVPAYCDIAIHYDPLGNAQEIRLIVDKHLENL---ELKQDFLEKTHRLAVVYDGQDLARVADLTKLSTNEIIHRHSQAQYTVAMIGFLPHFPYLIGLDPSLHVPRLETPRERVPEGSVAIGGEQTGVYHEASPGGWNLIGRMN-------PEHLQLLEPGDKVEFFEVK
MSTLVIAGHELTSRLVMGTGGAPSLEVLEEALVASGTQLTTVALRRLDPNQ--QGSVLDVLRKHSIAVLPNTAGCFTAGEAVLTARLAREALETTVIKLEVVADDHTLLPDPVELLDAAEILVADGFSVLAYTNDDPILARRLEQAGCAAVMPLGAPIGSGLGIRNPHNISMITEAAGVPVVLDAGIGTASEAALAMELGCDAVMLATAVTRAERPALMAAAMRDAVTAGRNARLAGRIPRRYHAQASSPLEGRALM---RLLPCGSSALLVELADLDEVLGYYAALRAAPPAGVVDIVPAARTVMVAIDPAVTLAALERSLRDT--VA---REDRRAGGDLVEIPVVYDGQDLADVAELLGCDVAEVVRRHTSDEWTVAFCGFAPGFGYLTG-QSEWNVPRRSSPRTKVPAGSVALAGEFSGVYPRESPGGWQLLGRTEVAVFDLDRDPAALLSPGRRVRFVDVR
MMPIRVGDYTFRSRLFVGTGKYSGYDVMREAVLASGTELVTVALRRVNLANPNEPSLLDFL-PSEVTVLPNTAGCYTVEDAVMVAELARATGIGSLIKLEVIGDPTLLWPDPVLTLRATEKLVGLGFTVMVYTTPDPVLARHLEEAGAAAVMPLGSPIGSGQGILDVEAIWRIKERVRVPVVVDAGIGGAADAAVAMEAGADAVLVNTAIAQAQDPVAMAQAMQWAVKAGRQSFLAGRMPKRPTAVASSPETGKVAMP--TFLTAGDSAILAEFGHEDLVIAWSTALARHPFPGFLGFVPAYASVLVEFDPGVVADSVRHYLEDLP------VSAVRPRSRLWRIPVLYGGPDLISVAETTGLTPEDVTAIHTGTRYRIYAIGFSPGFPLCGVVPAPIRVPRRDSPRVRVPAGSVALAGQQTGIYPLASPGGWNLIGRTPAKLFDWQESGLTRYQPGDYLEFYAID
M--LRIADKTFDSHLVTGTGKFASSQLMVEAIRASGSQLVTLAMKRVDLRQH-NDAILEPLIAAGVTLLPNTSGAKTAEEAIFAAHLAREALGTNWLKLEIHPDARWLLPDPIETLKAAETLVQQGFVVLPYCGADPVLCKRLEEVGCAAVMPLGAPIGSNQGLETRAMLEIIIQQATVPVVVDAGIGVPSHAAQALEMGTDAVLVNTAIAVADDPVNMAKAFRLAVEAGLLARQSGPGSRSYFAHATSPLTGFLVMQRARCYLIGETVVVLELEPPKRIWRLAQRLVD--MPNVVEAIPGMNNITVILRNPESALDAIERLQRWWEE----SEALEPESRFIELPVVYGGPDLAVVAAHCGLSEKQVVELHSSVEYVVWFLGFQPGFPYLGSLPEQLHTPRRAEPRLLVPAGSVGIGGPQTGVYPLATPGGWQLIGHTSLSLFDPARDEPILLRLGDSVRFVPQK
M--WNLADQQIESRLFIGSAMYPSPQIMADAIRASRADVVTVSLRRQAQQAGAQNIFWETIKETGLHVLPNTAGCHSVKEALTTSQMARELFDTNWIKLEVIGDEYSLQPDPFALLEATRELIAQGFEVFPYCTDDLVLCEKLVDAGCRILMPWGAPIGTGKGLINPYALKQLRQRMDITLVVDAGIGAPSHAAQAMELGYDAVLLNTAIARSPDPVTMARGFGAAVEAGRCAYEAGIMPEKDLAQPSTPTLGTPGM---ELQSAGENALILYLGKEARVQAAAAAIEQALGVDLVDLVPSYASLLIIYNALTTHMAVAATVRDCIADL---SADDEADGNTVVLPVYYHGEDLEALAAAAGMSTDDVIAIHSGTEYRVYAIGFAPGFAYLGQVDERIAAPRQSTPRLKVPRGAVAIADRQTAVYPAQSPGGWNLIGRCPQRMFDPQATPTMPVSVGDKVRFEAID
M--FTLADIELPSRLLLGSGKFSSPQGMLDAVKASGSGLVTVALKRIKPGQP-SLDLISPLQQAGVRILPNTSGAVDAREAIFAAELARELLQTNWVKLEIHPDARYLMPDPEQTLIAARQLVKLGFVVLPYCSADPMLCLRLQEAGCAAVMPLGSAIGSNQGLQNKAMLEIIIEQAKVPVIVDAGIGLPSHACAALELGAAAVLVNTAIATAADPVQAAHGFRLAVEAGMAARSARCAPPSLQASASSPIESLLSMI--QLELAGENALILYLSAESQLQQLQHQIRSLLDEQLQELLPSYASLLIVLKPQHKVWAIKTMLEQQLVLS---ATHSEQQGQLLILPVYYHAWDLEHVAHKAGLTTDQVIELHQAEEYRVYAIGFAPGFAYLGELDARLATARLKSPRAKVPKGAVAIADRQTAVYPAESPGGWNILGLCPTPLFEPEAKPLMPFVVGDKVRFQSIS
M---QLYGTEISSRLLLGTAQYPSPAILTQAIEASGCEIVTVSLRRETADG-SGAGFWDVLRATGKHILPNTAGCHSVAEAVTTAHMAREIFGTRWIKLEIIGHADNLAPDVFALVEAARVLSEDGFQVFPYTTDDLVVGEKLLTAGCEVLMPWGAPIGSGQGLRTPDALRAMRAHFETLLIVDAGIGRPSDAVQAMELGMDAVLLNTAVAKAGDPVGMARAMSLALDAGRAGRRADPMEPRDMAVPSTPVLGLAGMTSISFTAVADHALLVQLGDDARVLQLDQAIAAAPPSGLRETIPAFVNVLVEFDPLVTHIEMETALRALFDA----DAAPASEGVVHDVTVCYDSPDLDAVAQATGMSTDAVIAMHLAGEYRVGMYGFAPGYAYLSGVPKPLQLPRKSTAIRDIPAGSVLIAGPQCLVTTLKMPTGWSIIGRSTTQILREASDRPFLFDVGDRVQFRRID
M--PVFYGTEIQSRLMLGTAQYPSPAILADAFRRSKAGIATVSVRRESGSEQAGQAFWDLIKELDVALLPNTAGCHSVREAVTTAHMARELFDTKWIKLEVIGHADTLQPDIFGLAEAARILTEDGFQVFPYCTEDLVLCEKLLDVGCEVLMPWGAPIGTGLGLNNIYGLRTLRGHFDVPLVVDAGLGVPSQAAQAIEMGYDAVLLNTAVAKAGDPAAMAEGFALAVEAGALAKEADPMEPRDMAAPSTPVIGKA-MPQARFTAVSDHAVLVQLGDELEIQSLDRAIAAAGINGFLESIPAFVNILVVFDPLVTHGSIEAAIKPLLAD----VSAVQGRGTERVVRVCYDAPDLSEVAAQAGLSEDTVINMHLGASYRVGMYGFAPGYAYLSGVNEAIQVPRKPSALRDVPAGSVIIAGPQCLVTTLTMPTGWSIIGRSPTEILTDNPRHPFLFDVGDTVRFERID
MTALTLYGQTFPSRVLLGTSRYPSLQSLSDSIDAARPGMVTVALRRQSETGEAG--FFDVLKRHGVALLPNTAGCQSVDEVLTTAYMAREVFDTPWIKLELIGDDYTLQPDPIGLVEAAAKLVRDGFKVLPYCTEDLVIGRRLLDAGCEALMPWGAPIGTGKGVTNPYGLRTLRERLDVPLIVDAGLGVPSHACQVMEWGFDGVLLNTAVSQATFPPQMARAFALGVAAGRTAFLAGPMAERDSAQASTPVVGMPAMSATRIHAAGAGAVLFDPAAGQRLQAVALRIAQSVNNTATDLVLGVNNLLFVFDPLECPDEAANLLTALWET----TDAISEAVRELEVPVIYGGEDLPILAASLSIDIEEYVRRHSEAIYSVACIGSMPGFAYMTGLPEELAVPRRKVPRMKVGEGTVIIGGAQAGVMPCTAPSGWHLLGRTDVKMFDPYRDRPCSFSPGDQVKFVVKG
METFCLGGKEFSSRFILGSGKY-SMDLIKAAVDYAKAEIITLAVRRTNTKK--QENILDYI-PEGVTLLPNTSGARNADEAVRIARMARELGCGDFVKIEIMKDSKYLLPDNNETVKATEILAKEGFVVLPYMYPDLYAARDLVNAGAAAVMPLASPIGSNKGLATKEFIQILIDEIDLPVIVDAGIGRPSQACEAMEMGAAAVMANTAIATAGDIPAMAYAFKNAIEAGRAAHLAGLGRVERGASASDPLTGFL-MKETKILTAGDSSLLIQFGQEAQITAFVHLMREQHLEGVTDVIPAFTSLLINYDPRVIYRKLKRRLEKLLKLE---VSKKASSSRIFEIPVCYGGPDLENIAKHANLTTQEVITIHSSSDYLIYMLGFLPGFSYLGGLDERIHTPRLANPRIRIPAGSVGIGGSQTGIYPLDSPGGWQLLGLTPVKTYDPNRDVPILFEAGDYIRFVPVS
M---RIYGETIASRLLLGTAQYPSPAVLQDAIRASGTGLVTVSLRRETADG-AGEGFWRTLRETGARILPNTAGCHTVKEAVTTARMAREVFATDWLKLEVIGHADTLQPDVFALVEAARILTSEGFKVFPYTTDDLVVGERLLDAGCELLMPWGAPIGSGQGLRNPDALRAMRAHFGVPLVVDAGIGRPSDAAQAMELGLDAVLLNTAVAQAGDPAGMARAMALAVEAGRAGFDADPMDRRDLAVPSTPVLGLAAMAAVTFTPVADHALLVQLGEEARVQQLDSAIHAAAPQGLLETVPAFVNLMITFDPVVTHAEMEQAVRALLQE----GAAAQVPGAEREVLVCYDAPDLAAVAKAAGLSPEAVIEQHLAAEYRVGMYGFAPGYAYLSGVPEALQLPRKPKALRDIPAGSVLIAGPQCLVTTLTMPTGWSIIGRSPTEILRNDPERPFLFDVGDRVRFARID
MAPFVIAGVTLASRLLLGTGGAASMTVIEETIEASGTALCTVSMRRHGVAA--EGSLLDVLDARGVRILPNTAGCRTVREAVLTAELAREALETTWVKLEVVADEFTLLPDPIELLDAAEQLVGRGFVVLPYTNDDPILARRLQQAGCAAVMPLGAPIGTGLGLTNPHNIELIVSEATVPVILDAGIGTASDAALAMELGCDGVLLASAVTRAQDPQLMATAMRHAVLAGRAARRAGRIPKRVHAQASSPVHGMALMSRPTLRPAGDRALLLETGDPQTTVGVCAVLREAGRPEIEDLIPAAATVLVRLAPG-TLTAVGDWLLATAAES---AGTDRTEAGELVIPVRYDGPDLADVAAATGLSPAQVIAAHTGTAWRAAFVGFAPGFAYLIGGDRRLAVPRRAQSRTEVPAGSVALAGEFSAVYPRRSPGGWQLIGSTDVTLWDQAADPPAAIQPGRWVRFVNEE
MQTLTLYNTTFNSRFLLGTALYRSPSEMCEAIKASGSELITLSLRRQNPQQNDGEAFWQLIKDTGCKLLPNTAGCKSAKEAINLAEMSRELFATDWIKLEVIGDDYNLQPDPFELVIAATELIKRGFKVLPYCTDDLVLCLKLRDAGCQVLMPWGAPIGTGQGLLNKYHLQSLRERIDIPLIIDAGLGSPSQAAAALEMGYDAVLLNTAVAKADDPALMARAFSQAISAGRSAYLAGLMQRRQTAAPSTPVLGQPSM---HVEIAGENSLIIYFSDKAQVQQSMLQLEILLAEHLIDLVPSYASLLIIYNQFSTHYHVKKCIQETLNNL---QSTDLQQGKVLELPAYYSGPDLAQLAKNANLSVEEVIQIHTATQYRVYAIGFAPGFAYLGEVDPRIAAPRLTTPRLKVPRGAVAIADRQTAVYPAVSPGGWNLIGLCPIRMFNPDHQPSMPVQVGDKIKFSAIT
MGPLVIAGEEVPSRLIMGTGGASNQEILREALIASGTALTTVSIRKVDLRAGNGAGLLPLLGELGIRTLPNTAGCRSAREAVKTAKMAREALGTNWVKLEVIADERTLMPDAIELVAAAEELVDEGFVVLPYTTDDPTVARRLEDVGCAAVMPLGAPIGTGLGICNPHNLEIIVANAGVPVVCDAGIGTASDAALAMELGCDAVLLATAVTRAERPAQMARAMRLAVESGYLARLAGRIPKRFWAQASSPPLD--DMSSARVLPYGPHASLLELGSLTEVEDLFAHLSEARLGGVVELVPAGRTVMIEAEDPSARAAAVATCEQWV-----PGTADVRAGELHEIPVDYSGPDLDDVARQIGGSTSDVIRLHSEPTYRVAFMGFSPGFGYLTGLPSKLQLPRRDDPRDAVPPRSVAVAGEFSAVYPRTSPGGWNLIGHATVPLWDDDWPRPNRLAPGDEVRFVPQQ
M--PVFYGTEVASPLMLGTAQYPSPAVLAEAFRASGAGIATVSLRREQG---GGQDFWSLIQGLGTRILPNTAGCHTVKEAVTTAHMARELFGTAWVKLEVIDHTDTLQPDVVGLIEAARILSQDGFQVFPYCTEDLGICSRLLDAGCEVLMPWGAPIGSGMGLNNRYGLRSLRAHFDVPLVVDAGIGLPSHATQAMEMGYDAVLLNTAVARAGDPAGMARAMALAVQAGRAAFLADPMAPRDMAAPSTPVLGKATMTADRLLDCGDTAISVDYGNAARVTALDRALQAEPFPGLVECVPSYRALMVHFDPLATVAALRTRLLALAAA----PPVVAGPRRRWQVPVAYGGADLDDIAAYASLSPADFVEAHLAPVYTVMMIGFLPGFSYLGGLDPRLSRPRRKVPRPLIPASSISIGGDQTAVGSVAGPSGWHLIGRTPALPFAPGREPVFLFDAGDEIVFTPIS
M--LRIADKVFDSHLFTGTGKFATADLMVDAIRASGSQLVTLAMKRVNLRRD-NDAILQPLIDAGVSLLPNTSGAKTAEEAVFAARLAREALGTRWLKLEIHPDARWLLPDPIETLKAAELLVKEGFVVLPYCGADPVLCRRLEEVGCAAVMPLGAPIGSNQGLETRAMLEIIIAQSSVPVVVDAGIGVPSHAAQALEMGADAVLVNTAIAVADSPVEMATAFRLAVEAGLLARAAGPGAKSREAQATSPLTGFLQMQRARCYLLGETAVVLDLEPPKRIWRLAQRLPG--YPEVREVIPGANNVTVILQEPQAALDAIEHLQRWWEE----CEALEPECRHIAIPVVYGGPDLPRVAEHSGLSQKQVVELHASVDYLVWFIGFQPGFPYLGGLPEPLHTPRRAEPRVQVPAGSIGIGGEQTGIYPLSTPGGWQLIGRTALTLFDPARAEPALLRAGDVVRFVPQR
M---QIYGQEISSRFLLGTAQYPSPAILVDAIRAARCEIVTVSLRRETSAG-TGAAFWQVLNDLNLRILPNTAGCHTASEAITTARMARELFGTSWIKLEVIGHSDSLQPDVFALVEAARVLCAEGFQVFPYTTDDLIVGEKLIEAGCELLMPWGAPIGSGQGLRNPDALRAMRAHFEVPLIVDAGIGRPSDAVMAMELGMDAVLLNTAVAKAGDPVAMARAMADAVTVGRAGYLADPMPRRDMAVPSTPILGLAGMTPRHFVPVADHALLVELGEEQQVLALDHAIAATPPLGVQEVVPALVNLLVEFDPLVTHDALQASLVDLLQT----VANIRIPVTTHQVDICYDSPDLNAVASALGVSIDTVINAHLGSKFRVGMYGFAPGYAYLTGLDPMLNLPRKSTALRDVPAGSVIIAGPQCLVTTLTMPTGWSILGRSPTRILRHSEDHPFLFNVGDHVRFNRID
M----FYDVDLHSRLMLGTAQYPSPAVLAAAIEASGAEVITVSLRREGA---AGQAFRDLLRQSGRRILPNTAGCHTAREAVTTAQMARELFGTRWIKLEVIGHADTLQPDPFALLEAARILCAEGFEVFPYTTEDLILGERLIEAGCRVLMPWGAPIGSGQGLRHEEALRSYRAHFGVPVVIDAGIGAPSQAARAMEMGFDAVLLNTAVARATDPVAMARAFGTAIAAGRMAFEAGLMPRRDMAVASTPALGLAAMHP-TILPAGDSAFVFQLGTEDRIIALAEAIAAAAPEGLIELVPTYRSLMVCYDPVRVGRDLAAQVCGIYEA----LGPVGAATRRITVPCVYGGQDLDELAEMKGLTPAEVIALHSGADYRVYMIGFAPGFAYLGGLPEKLHTPRLKVPRQHIPAGALGIGGQQASISSVAGPSGWRFLGWTPVRAFAPESATPFLFRAGDRIRFRAVE
M-PLVIAGHEFGSRLITGTGGAPNLTALEQALIASGTELTTVAMRRADAGG--GTGVFDLLRRLGIAPLPNTAGCRSAAEAVLTAQLAREALETNWIKLEVVIDEETLLPDPVELSDAAEQLVEQGFVVLAYTNDDPALATRLEQLGCAAVMPLGSPIGTGLGIRNPHNIEMICSRASVPIVLDAGIGTASDAAFAMELGCDAVLLASAVTRAHDPERMAAAMRSGVEAGRLAAQAGRIPRRYWAEASSPGRPM-GM---RILPCADSGLLVELDDLDQVLALHAALTERTLPGVVDLVPAARTLLVSLDPEHARWALAEVIREV--PL---NGGGLVDRGLLTVPVVYDGADLGEVSRLTGLSRREVVRAHTGTEWRVAFGGFAPGFGYLVGGDPRLEVPRRGESRTSVPAGSVGLAGKFSGVYPRASPGGWQLIGRTELEMWRTDRDPPALLRPGVRVRFEESR
MTSLVIGGHMFDNRLFTGTGKFAANSLVADMLAASGSQMITVALRRIDASLA-SDPILSHI-PKTVTLLPNTSGARTAEEAVRIARIARAAGCGDFIKIEVITDTKYLMPDNYETLAATEILAKEGFVVLPYMLPDLPLAKRLESAGAAAVMPLGAPIGSNRGLQTAELIALLIENCRVPVIVDAGIGRPSHAAQAMEMGADAVLVNTAIATAQDPVAMGRAFALAVEAGRIAYLAQMAEESRIARASSPLTGFLTMSGGRFRTSGDRVLLVEYGDAEKVRDITALLRKDVPAGVQLVLPAYRSLAVMYDPVVTPVKLQALLRGLEERL---DEADLPAPRTVEIPVCYGGPDIQQVADHNGLDIQEVIAIHSAQPYHIYTIGFAPGFCYLGGLDRRLHTPRLATPRVSVAAGSVGIAEAQTGIYPLDSPGGWRLIGRTPLKLFDARRPAPFFYQTGDSLRFVAIS
M-KLIIGDVELDNRLFIGTGKFPNKKIIPDVIKSSESKVITMALRRVDLKSK-EENILDYI-PKDYILLPNTSGARNADEAVRIARLAKAMGCGNWIKIEVISDNKYLLPDNYETIKATETLAKEGFVVLPYMSPDLMAAKNLVNAGAAAVMPLGAPIGTNRGLETKELIRILIDEINLPVIVDAGIGKPSHAAEAMEIGADAVLVNTAIATAGDPINMGKAFNLSVKAGRIAYLSKTAPEKEFAEASSPLTGFL-MYDNKYYPSGDSGLILEFGNKKKIRALSYCIEKENLDQIIEIIPTYTTILIVYDPIKSYGELVEKLKSIEKSM---KNIKLPPAEVVHIPTLYGGMDLENVAEHNGLTVSEVINIHSSTKYLVYMIGFTPGFPYLGGMSEKIATPRLKIPREKIPGGSVGIAGSQTGIYPIDSPGGWQIIGRTPLKLFDSKRNPSVLLKAGQYLKFESVN
MTTWTLYGRTLTSRFLLGTAGYPSPDVLRRAVRASGAQVLTVGLKRTLAAA--GAAIRDTLRETGGHLLPNTAGCRTAQEAITLAQMARELYDTRWIKLEVVGDEHTLQPDPWELVSAAQALAKEGFQVFPYCTDDLVTCRRLLDAGCEVLMPWGAPIGSGQGLINPFALRTLRERLGVPLIVDAGIGAPSHAAQAMELGLDGVLLNSAVAHAGDPVCMAAAFGHAIAAGRLGFEAGVMAKQDMAVASTPVGGRPAMTVLSLHPLGEAALCCTLPAPQRIWQLAAELAK--VDGVQELIPGMNNLTLVFDPLRTAAALEQAVQALWAK----PPRRRQLGRVVEIPVRYGGPDLAEVAAHCGMTADEVVRRHTAADYVVYFIGFQPGFAYLGGLDEALHTPRRSEPRVAVPAGSVGIGGAQTGIYPLATPGGWQLIGRTALTLFDPLAEPPTLLAPGDRVRFVA--
M-KLVIGGRELRSRLFIGTGKFSSNEIIPSIVKSAEAQVITVALRRIDFESK-DENILNYI-PDDCIIMPNTSGARNADEAIRIARLARAAGCGNWIKIEVVSDNRYLMPDNIETIRATEVLAKEGFVVLPYMSPDLMAAKRLKDAGAAAVMPLGAPIGTNRGLRTKELVKILINEIDLPIIVDAGLGKPSEAAEAMELGAGAVLVNTAIATAGDPVKMAKAFSLAVKAGRMAYFSGTGTVKEYAEASSPLTGFLKMYEKRFLPAGDKSLIIEFGDSKKIRDMYLAIEKSGLDGIIEMVPTYRSILVSYNPLNIYEDLCHKLRELEDNL---NDSGSEPAKVVEIPTIYGGPDIEFVAQHNDLSVNEVIEIHSSRDYLIYMLGFTPGFPYLGGMSEKIETPRLKTPRTKIPAGSVGIAGKQTGIYPIDSPGGWQLIGRTPVKLFDPFAEPPVLLNPGDYVRFVPID
MPPFRVGTHTLTSRLIVGTGKYATYDLMRDCLEASGSDVITVAVRRERLVDAQGRNILDYIDLSKYTILPNTAGCFTAEDAVRVARLGREILGADWVKLECLGDKKTLLPDPVATLKATEELVKDGFQVLVYTTDDPITARRIKEAGAASVMPAGSPIGSGQGILNANNIRICLEYLDYPVIVDAGVGSASDVSYAMELGCDGVLLNTAIASADDPLTMASAMKLACTAGRLSYFGGRIPKKLYATASSPDTGIVGMTT-RLEPLGDRAFLARFETEDEARRWADAVRGRSLPGV-EVVLAYRSAAVLADPDRCLDALEATLRGQE-----PGDGPDVVPTRHVIPVLYDGPDLREAAARLGMGPDELVARHSSRDYRVFAIGFLPGFPYAGYLPDELGLSRRDDPRLEVAAGTVAIVGRQTGVYPIKSPGGWHLLGRTPLRVADAEA--RFPIRAGDAVRFRPID
MTVLELAGRSLRSRLLLGSGGAISPSSLTDAVLESGTGVVTVSMRRAGDGV--ANGLMEALAGLPVEILPNTSGCRTAREAVLVAELSREALGTDWVKLEVVADDRTLLPDVIELLDAAKALVDNGFHVLPYTGDDPVVARRLQDVGCAAVMPLGAPIGSGLGIRNPHAISLLREQVTVPVILDAGIGTASEAALAMELGCDAVLLATAVTRAERPVVMARAMRRGVEAGRLAHLAGRIPQRRLAQASSPLAGVLSM---KVLPVGRRGVLVELDDPDQRRALDAHLRHASVPGVVEHVTAARTVLVRVARERDIRQVIDRLHAVD-----TAPPAAAASANLAIQVTYDGADLGHAAELLGISTDEVVRRHTSQVWTVEFVGFLPGFGYLSGAEGDLTVPRRDSPRARVPRGAVGLAGEWTGIYPSASPGGWQLIGTTEERLFDAERSPAALLTTGTRVRFRSAS
M-KLILGGHEFNSRLLIGTGKYGSNEILPKVIEESGSEIITMALRRVDLDNS-NENILTYI-PKEMTILPNTSGATTAEEAVRIARISRRMGCGDFIKIEVISDTRYLLPDNEETIKATKILADEGFVVLPYMSPDLYAGRRLIEVGAAAVMPLGAPIGSNRGLKMKEMIKIMIEELDIPIIVDAGIGKPSQAMEAMEMGAAAVLVNTAISSAGDPVAMGKAFKMAVEGGRAAFLAKTGAVSEFANASSPLTGFLLM---KCLPVGDSALSLEFGEENKIKVFNKKIKSLNIDGIVETVPSFKALLIYYDPAKLFSEVKDIITNLLKTI---DVEDNGIRKIIEIPVCYDGEDLDFVSEYTKLSKDEIIKLHSAKEYLIYMLGFLPGFAYLGGMDESLVTPRLNNPRLKLEAGAVGIGGKQTGIYPLASPGGWRIIGRTPLKPYDLNRNNPILYEAGDYIKFRPID
MKPFAIADTLLESRFFLGTAGYPSPKVLQDAITASGASVITVGLKRQLTPSASGNSFFQMLKDSGLHLLPNTAGCKTGREAITLAQMAREIFGTHWIKLEVIGDDYTLQPDPIELILAAEELAKDGFEVFPYCTDDLVTCRRLLDVGCRLLMPWGAPIGSGQGLTNPHGLRILRARLDVPLIVDAGIGSPMDAVQAMQMGYDAVLLNSAVSQAHEPVKMAEAFKLAVQAGRLGFEAGIMARQDMAVPSTQVTGRPLMSSHTFTSEGDHCLIIRFGDSARARQAAELIHNAGLPYISDLVPTFTTLGVYLHPFYAHKALIDTLTAVLAPLTQTAGAVTEATRQIRIPVCYDGIDLAQIARHCKLTVDEVIQLHTAAPVRVFMLGFAPGMGYMGLSDSRLAIGRRGTPRNRLPAGSVAIANRQTVIYPNESPGGWNIVGATPLRLFDPSTPPYALYAPGDQVQFEAID
M-PFILAGREYESRLIMGTGGAANLAVLERALIASGTQLTTVAIRRVDSDG--GTGVLETLRRLGIDPLPNTAGCRTAAEAVLTAQLAREALDTNLIKVEVVADDRTLLPDPVELLDAVRKLVADGFVALAYTNDDPVLALRLEQAGASAVMPLGSPIGTGLGIRNPHNIELIVARASVPVVLDAGIGTASDAALAMELGCDAVMLATAVTRASDPEKMAAAMRSGVVAGRLARSAGRIPQRFWAQASSPPR----M---RLRRCGADAMLVEVDSLDEVDAVRAALADADLPGLVELVPAARTVLAAFRPGSGVARLQPLLSTI--DL---SVRAVYQPREVVLPVRYDGPDLELVAQTAGTDVASVIDLHTSAEYKVAFCGFAPGFGYMTGLPEALRQPRLDNPRKRVPRGSVAIAGEFTGAYPTPSPGGWRLLGHTDATLFDPEREPAALLAPGDSVRFEAIR
M--LHIAERKFASRLLTGTGKFSRAETMLYALDASGTQLVTLALKRLDLQQG-RDEILRPLRSLGVDLLPNTSGARTAEEAIFAARLAREALGTNWLKLEIHPDQRYLLPDPLETLKAAQQLVKEGFVVLPYCGADPVLCLQLQEAGCAAVMPLGAPIGSNQGLQSKAFLQIIVEQSQVPVIVDAGIGAPSQAAEALEMGVDGVLINTAIACATDPVSMARAFKLAVEAGRMAFEAGTA-EPGQAQASSPLTTFTLMTNFRIDIAGEGALILYLDSQATIAALLPQIKTALGETLVDLIPSYNSVLVQYQPLLTHFAVRSQLQQILSRQL-SQQDGHDSGKLVKLPVWYSGPDLAMLAENAGLSTEQVIELHQQSQYRVYAIGFAPGFAYLGEVDGRIAAPRLATPRKKVPTGAVAIADRQTAVYPAPSPGGWNLIGLCPQLMFDKSAQPPMPVEVGDKVQFYAID
M--PVFYDTEVVSRLMLGTAQYPSPSLLAEAFRRSGAGIATVSLRREGAGG-EGGAFWGLIRDLGLPLLPNTAGCHSVKEAVTTAHMAREVFDTDWIKLEVIGHPDTLQPDPFGLVEAARILTDEGFKVFPYTTEDGVLAGRLLDAGCEVLMPWGAPIGTGRGLSNPYGLRTLRAQFDVPMVIDAGLGLPSHAAQAMEMGFDAVLLNTAVAKAGDPAAMAEGFARALEAGRLAFEADPMEPRDMAAPSTPVIGMAA-------------MLVEFGDRERVLALDRLLEATPFAGFREAVPAYAALLIRFDPLVTHASVQRAAEALLHA----PAMPAAPSRLREVAVCYDAPDLPAVARQSGLTREQVIATHLAGEYSVFMYGFAPGYAYLAGVPEALRMPRKPTAVRGIAAGSVVIAGPQCLVTTLVMPTGWWIIGRSPTAILTGDPATPFLFDVGDRVRFRRVS
M--LRIANQNFNSRLLLGSGKFSSPIIMQQAVIASGCKLVTLALKRLQLKKP-KDELLAPLRALNIQLLPNTSGAKTAKEAIFVAELAREALQTNWLKLEIHPDPRYLMPDPIETLLAAEQLVKLGFVVLPYCSADPVLCKRLEQAGCAAVMPLGAAIGSNQGLQTRAMLEIIIEQATVPVIIDAGLGAPSHAATAMELGAAAVLVNTAIASSSDPVAMAGAFANAVNAGRTAYLAGLVTPQQQATASSPFTDFLLMNLAHLTIASENALMLYFDQRALVQQACLLIRAELTDDVIDLLPSYASVLVIFNPLTTHYRIQAQLQHCLKQL---QNGENHSGKRVELPVYYSGPDLALIAHTKNISIDEVIQRHQAISYRVYAIGFAPGFAYLGEVDPLLQMPRLATPRAKVPRGAVAIADRQTAVYPAQSPGGWNLIGLCPVKMFNPHTKPVMPVAVGDEVRFVAID
M---KFYDDEISSRLLIGTALYPSPAIMLEAIKASKAEIVTVSLRRESGTEQAGQNFWSFIKDSGAKVLPNTAGCKSVKEAVTTAHMAREIFETPWVKLEVIGEDDSLQPDVFGLVEAARILSEDGFQVFPYTTEDLVVAEKLISAGCEILMPWGAPIGSGRGLNNIYGLRSLRAHFNIPLIVDAGIGLPSHAAAAMELGYDAVLLNTAVAKAGDPVLMAKAFALAIESGLQCYQADPIEKRDMAAPSTPVAGLPAMDI-RVLTLGDSAFTIEFPKLRSVRALRSCIEQEILSGVFDIISASRSLTVCLNPDVAYSDVVESISVLAKKP---LNNEGGHKSLWVLPACYEAPDLSDVARRSGLSVEDVVSIHSSAIYDIFLIGFLPGFAFMGEIDPRLQFPRRTSPRIRVPAGSVGIANEQTAVYPWESPGGWHLIARCPVPFFDSAWAQPSLLSPGGSVKFRPIS
MTALSIYGEAIGSRLLLGTSQYPSPDTLRRSVEASGAEIVTVSLRRESSGDKTGQRFFDLLKSFGARVLPNTAGCHTAREAITTAQMAREVFETDWIKLEVIANDDTLQPDVYGLVDAAEKLTRDGFKVLPYCTEDLSVAQRLVGAGCQVLMPWAAPIGSARGLMNPYGLKTLRAFYDLPLIVDAGLGAPSHAALALEMGYDGVLINTAVAKAADSVAMAVAFAKAVEAGRMAYRSGIMPPRDMASPSSPVAGLALMPIERVYDSGESAVLVEFGVGLAILQISERLHGSHLEGYRESIPALSSLTICYDPLVLKERLVAAIESACAI----PLGAGAAARLWTIPCVYGGPDLRDVAREAALSEGDAAALHASETYVVSMLGFLPGFAYLAELPERLRLPRRASPRARVPAGSIAIAADMTAVYPLDSPGGWHLIGWTPVPMWDMARRAEPLLRPGDSVRFRAID
MSVFSLYDEPLTSRLLLGTARYPSLQILEQAIAEARPGMVTVALRRQLSGQATGSQFWDALRRLEVPVLPNTAGCHSVAEVINTAMMAREVFETDWIKLELIGDDYTLQPDPFGLVEAADKLIRDGFKVLPYCTEDLVLCRRLLDVGCRALMPWGAPIGTGKGVMNPYGLRVLRDRLDVPLLVDAGLGLPSHACQVMEWGFDGVLLNTAVAQATHPVAMASAFAGAVAAGRGAFLAGPMPERASAHASTPVVGVPRMMP-VIVPSGDRCLIVEFDASRFARAAAACIEAAAPAGVTDVVPALHTVGVHYQPHRVHLALTKILQSVLADL---PLPAASDARVIDLPVCYGGPDLETVAALCDLRPAQLIELHCAEPVEVLMLGFAPGHPYIGRFDARLAPPRRTTPRTVVPAGSLGLANRQTVIYPMNLPGGWHLIGRTPLPLFDARRSQPCLLRPGDRVRFVPIE
MA-----DLFGESRLILGTGGAESLAALEAAIVASGTEMVTVALRRVDAAG---PGLLPLLDRLGMRVLPNTAGCYTASDAVKAAHLARDAFETDLIKLEVIGDERTLLPDGVELLRAAERLVGDGFQVLPYTSDDPILARRLADAGCAAVMPAGAPIGSGLGIGNPHHIRLIRDSVDVPVILDAGIGTASDAALAMELGCDAVLIASAVTRAADPARMAAAMRHAVEAGRLAAGAGRIPKRYHALASTSDDGRPWMT--RFLRCGREAVLAEVDDLDAALALYAALRDAALPGVVDLVPAARTVLIRLDPAVTPAAVREATAAL--RP---GDAGRADSGTVRIPVVYDGPDLAEVAERLGITADEVVARHTGARWTVAFSGFAPGFGYLTGDDPTLDVPRRTSPRTRIPAGSVGLAGRFSGVYPNDSPGGWQLIGSTTARMWDLSRAEPALLVPGVRVTFRAVP
M-KLSIGGVELKSRLFIGTGKFLSHQILPDVIQVSKSQVITMAIRRVNLDSK-EENILEYI-PKDCILLPNTSGARNAEEAVRIARLAKAMGLGNWIKIEVISDNKYLLPDNAETIKATEILAKEGFVVLPYMSPDLMAAKRLVEAGAAAVMPLGAPIGTNRGLKTKELVQIIINEVDLPVIVDAGIGKPSEAAEAMEIGAAAVLVNTAIATAENPVQMAKAFSLAVKAGYLAYHAKLVEQHQLAQPSSPLTGFLNMNL-DFQPLGDTAIRVSFGNEQAIRLFTNGLSQNPIYGVIEWIPTYASLTIFYNPALIYKEMLNKLIEIKDHI---KETNLPSAKIYEIPTYYGGPDLAYVAKYNNLTEDEVISIHTGTDYLIYMIGFVPGFPYLGGMSNKIATPRQEKPRTRIPAGSVGIAGEQTGIYPLETPGGWQIIGITPLKLYDQTKERPILLSVGHYLRFVSVS
M-SFTIGNQELTSRLFVGTGKFSNHTTMKEAILSSNSDVVTVALRRVDLSGE-FQYMVNDI-PEHVTYMPNTSGARTADEAVRIARLGRAAGLGDWVKIEVISDQKYLLPDNEETIRATERLVEEGFIVFPYMSPDLMTAKRLEKAGAAAVMPLGAPIGTNRGLEMKSMIQVIINESNVPIVVDAGIGQPSHAAEAMEMGADAVLVNTAIATAQNPVEMAKAFDLAVRAGRIAYLNSHLAPSEEASASSPLTGFL-M---RIDPFGDVAVKIELGTAEKVMALHSALHHQKDLPIIEIVPSYTVLTVYYNPLELFLELKEKLLQIYEET--SFMNDSRNKTIVHLPVCYGGPDLEELATYVGVDVSEVIQLHADQDYLVYMIGFLPGFPYLGGLDKRLSKPRRSTPRNDVPAGSVGIAGAQTGVYSVASPGGWNIIGRTPIPLVDRRRGEPFLLKAGEYVRFYEVD
M--LTLYGTELSSRLLLGTARYPSPAILAEAVRRSKTEIVTVSLRRETAGGKAGGAFFELIRDLGVRVLPNTAGCHSVKEAALTAKMAREVFRTNWIKLELIGHQDTLQPDVFQLVEAARILTEDGFEVFPYTTEDLVVGEHLLGAGCKVLMPWCAPIGSAMGPQNIPGLRAMRAEFDLPLIVDAGIGRPSHAATVMELGFDAVLLNTAVASAADPAAMAEAFANAIDAGHGGYLAGLLEPRDMAVPSTPVIGKGAMATMKISAIGTKAFVVDAPGPRRIWALSAIVQD--WPDVQEIVPGMTNLLLVLHHTPEHAAIASRLLEAWNA----AQGMDLTGKTVEIPVTYGATDLPALCDLSGLSDRDIVKIHAAGTYTVFALGSAPGFGYLHGLDPRIHMPRKTVPSLKMARGCLTIGGMQTGVAVLTGPNGWNSIGFADVPMFDPMAASPALLAPGDTVRFIAER
M----FYGVDLLSRLMLGTAQYPSPAVLAEAVSASGAGVITVSLRREGA---GGAAFRDLLTGIGCRLLPNTAGCHTAREAVTTAQMAREIFGTNWIKLEVIGHADTLQPDPFALVEAARILCAEGFEVFPYTTEDLIVGEKLLEAGCEVLMPWGAPIGSGQGLRHREALRSMRAHFGVPLVVDAGIGAPSQAMEAMEMGFDAVLLNTAVAKALDPVGMARAFGQAVHAGRLAYEAGLMPRRDMAEASTPIFGMAAMSIQAFLAVGDSALAVQFGESRRVIALAESLTDLPLDGVLECVPTYRSLLVSYDPARLGAALEAALAQRVAQ----LRLGEEAARRWRVPVVYGGLDLEDLAREKELTPDELIELHSAAEFRVYMIGFAPGFAYLGGLPEALHTPRLPKPRMSIPAGAIGIGGQQGSINSVTGPSGWRFIGWTPWRAFDPARAEPFLFAAGDRLSFVPVS
M--LTLANHQYTSRLLTGTGKFSSVDSMEQALVASSSNIVTLAMKRISNNSE-GDSTLKVLRKLGVTLLPNTSGARNAKEAIFAAELAFEAIQSRLIKLEIHPDQRYLLPDPIETLIAAETLVKKGFTVLPYCGADPVLCKRLEDVGCAAVMPLGAPIGSNQGLQTKPFLQIIVEQARVPVIVDAGIGKPSEAMAAMEMGVDAVLVNTAIATASNPTAMATAFANAVEAGRLAFEAGFGITRSQGIASSPFTAFLLMQPFQLVPVGADAIMLYFSGDQWLHMLDSFASKAGNSWVVECVPSYDSLLIVFDIEQVSHFVYHSLQQWQTRLHNNNDGYQKAIKRHTLPVWYGANDLDEVSRKTSLQKEDIIALHTSMEFKVYAVGFAPGFAYMGELPKALQCARLASPRKKVPKGAVAIADRQTAVYPSDSPGGWNLLGLCPVPMVGENN--IPLLSAGDIVTFSSIT
M--LTLYGQELRSRLLLGTARYPSPAALEDAVRSSATEIVTVSLRRETAGGRQGGAFFDLIRSLGVHVLPNTAGCHSVAEAVLTAKMAREVFGTNWIKLEVIGHQDTLQPDVFGLVEAARILCAEGFEVFPYTTDDLVVGEHLVEAGCKVLMPWCAPIGSAMGPQNIPALRAMRAHFDMPLIVDAGIGRPSHATTVMELGFDAVLLNTAVAGATKPALMASAFARAIDAGRDAFEAGMLEPRDFAVPSTPVIGKAAMNVPRVSLLGNTALLFEAPGERRIWALADQAMD--WPSVAEAVPGMTNLMLIFSEPPRLEAFERKLFDAWAT----GEEKQMKPREIEISIAYGGPHLREVAENTGLSVADVVKIHTDPSYTVYAVGSHAGYCYLGGLDSRLFLPRRKVPLVSIPGGSLSIAGMQTGVSASAGPSGWHTIGHAEISFFNPEKRPPALLGPGDIVHFKAES
MNILKVGNIEFASRLIVGSGKYPDFQTTKDATLASGSKLITVAVRRVNITNPNEENLMDYFKGTDIKLLPNSAGCTTAEDAITLFRMVKEATGLNLIKLEVIGDAKTLYPDVMETLKACEVLAKDGFTIMTYSNDDPIMAKRLEDAGSAAIMPLASPIGSGLGIQNRYNVLFIKEAVNIPVIVDAGIGCASDAAIAMEIGADGVLTNTAIAQAKNPILMAEAMKHAVIAGRNSFLAGRIAKKPFATASSPTEGLIKMKP-TYHVASESALILSFGSTSWVQRAYGALKEARIEGFDEIIPSYASLMVCYDVLRFFKGASETIERILLGA---LDRAVQASKTITIPVYYGGLDLALLAEEKGLSVEEIIALHVKETYRVYAIGFAPGFAYLGELDVRLATSRLASPRKVVPKGSVAIADRQCAVYPSQSPGGWKILGRTPMAMFDASYEGLSLLHVGDRVRYERIS
MDPLVIGQTTLSSRLFVGTGKYSSDSLISEVLKRSGAQVITVALRRMDFHSQ-VGNVTDYI-PSGVQLLPNTSGARNAEEAVRIARLAKAAGCGNWIKIEVISDNKYLLPDGYETVKATEILAREGFVALPYISPDLMVAKRLVEAGAAAVMPLGAPIGTNRGLKTRELLRILIDEIPLPVIVDAGIGRPSHACEAMEMGAAACLLNTAIASAADPGLMAEAFGKAVSAGRQAYWAGLGGRQEYAQASSPLTGFL-MSEIQFLQAGDQGLVVEFGNERRVHSLARSLSTSNQAGILEVVPTYRSLLVYFDPLQLRSALVRLAKELLDAAGTQAPQVEGMGRVVHIPVCYGGPDLDFVAQHNDLSPDEVIAIHTSVPYQVYMLGFTPGFPYLGGMSEKIATPRLEKPRVRIPAGSVGIAGSQTGFYPVESPGGWQLIGRTPINGFDAHSSRPFAFAAGDYLQFKAVT
M-KLIIGEEKLENRLFTGTGKFPNQEIIPDTIKAANSKVVTMALRRVNFDTP-EENVINYI-PDNCRLLPNTSGARTAEEAVRIAKIARAAGCGNWIKIEVISDNKYLLPDNQETIKATEILAKEGFVVLPYVSPDLMVAKKLEEAGAAAVMPLGAPIGSNRGLKTKELVRILIDEIKLPIVVDAGIGKPSQAAEAMEMGADAVLVNTAIATAEDTVAMARAFDRAVKAGREAYLAGTGKVKNKASASSPLTGFL-MCLQKYKPAGDKAVVIELENVQRIRALMIAIEEKEIDGVLEVVPTYSSLMVHYEVQKIYDQLIKKLKVLEEQL---EDLELSEPKTIKIPTVYGGPDIEKVAEYNGLTVDEVVEIHTSKPYLIYMLGFVPGFPYLGGMDEQIATPRLENPRTKIPAGSVGIAGKQTGIYPIDTPGGWQLIGRTHIKLYEPYSDDPFLLKAGNYVKFVQIS
M-KLVLGGHEFNSRLLIGTGKYGSNEILPKVIESSESEIITVALRRVDLDNK-DENIISHI-PKKITILPNTSGATNHVEAVRIARIARKMGCGNFIKIEVISDSKYLLPDNEETIKATKILADEGFIVLPYMTPDLYAGKKLVEAGAAAVMPLGAPIGSNMGLKMKEMIKIMIDEIDIPIIVDAGIGKPSQAMEAMEMGAAAVLVNTAISSAQDSVKMANAFKLAVEGGREAYLAKVGRVTNYANASSPLTGFLVMET-KYLLAGDKSIVVEFGDIRKVINLMKSIEKSSLDYIYEMIPTYRSLMIIYNPLKIFNNLINTVKDMESNL---EILEKHEKNIVKVPVLYGGPDIETVAKHNGLKIEDVIKLHSEAEYLVYMLGFTPGFTYLGGMNNKLETPRLANPRVKIPEGSVGIAGKQTGVYPIESPGGWQLIGRTPIKLYDPKRENPILLKAGDYVKFIPIT
MDAWSAYGVTLNSRLLLGTAGYPSPQALHEAIVASGTEVVTVGLRRIHAGEGGGAAIRSALREQGARLLPNTAGCRTAREAVELSHLARELYDTAWIKLEVVGDEQTLQPDPWELVLAAEELVREGFQVFPYCTDDLVTCQRLLDVGCEVLMPWGAPIGSGQGLINPWALRTLRERLHIPLIVDAGIGAPAHAVQAMELGYDAVLLNSAVSQARDPVRMAAAFGRVVQAGRLGYEAGVMAPQAMAVATTPVSGRPLM---KLLPLGDAAWTLEFGRHEQVARLAARVRAACLPGVVDLVPTLRSLTVHFEPEAVAELLGAQLLALAAD----DDAADATGRCWRLPICTEAPDLAELAARVGLAPQAVRALLCGTTLRVGLIGFMPGFPYLIGLPQALHLPRRATPRTRVPTGSVALAAGLCGVYPWDSPGGWWLVGHLPLPLFEADHQAPAWLAAGDRLCWQPVD
MTPLVLYGQTFQSRLLLGTARYPSPDLLEAAVKRARPAMLTASLRRQSASPDSGNGFWELLRRLAVPVLPNTAGCHSVQEVIATAQMARELFDTPWIKLELIGDDYTLQPDTLNLVDAASQLIRDGFQVLPYCTEDLVLCQRLVDVGCQAVMPWAAPIGTGRGPVNPYALQLLRERLNVPMLVDAGLGLPSHACQVMEWGYDGVLLNTAVALAQDPVSMAGAFADAVQAGRAAHRAGAMAAQESAQPSTPVLGTPPMIA-SISLLGTTALIFEAPGEQRIWALAHETQA--WPEIREAVPGMNNLMLTFLRPPRLEALEARLRDAWDA----AVALPREGRVVELPVVYGGPHMADVVAHTGLSVERIVELHSAPLYPVYALGSHPGYCYLGGMDARIATPRRRVPVLSIPGGAVSIGGAQTGVSASAGPSGWNTIGSTSMSFFDPAQDPPAALQPGDMIRFRVEG
M-SLMIGGKSLASRLFIGTGKYSADTMIPEIIKKSGSQVITVALRRIDFNSP-TGNVMDHI-PSSMQLLPNTSGARNAQEAIRIARLAKAAGCGNWIKIEVISDNKYLLPDGYETIKATEILAKEGFVVLPYISPDLMVAKKLVEVGAAAVMPLGAPIGSNRGLKTKELLKIMIEEISLPVIVDAGIGKPSDACEAMEMGAAACLLNTAIASADDPALMAEAFGMAVIAGRKAYLAGLGRSHKWASSSSPLTGFL-MNSVKILPFGESAILIEFGPGHRVKVLTEYLDTYPLLGMIEYVSAFSSVTIFYNPLEIFNILAPLLREIIAKL---GEGVDYTPRTVELPVCYGGPDLEYVAEYNHLTVDEVIRIHASGQYLVYMIGFAPGFPYLGGMSEAITTPRRQSPRMSIPAGSVGIAGMQTGVYPIATPGGWQLIGNTPLKLFQPHNNPPSLLQSGDHIRFYPIS
M---KVYDIELHSNLMLGTAQYPSLAHLTGAIRASGCAVVTVSLRRETADG-TGAGFWDMLRQTGARVLPNTAGCHSVQEAVTTARMAREVFETDWIKLEVIGHADSLQPDVFGLVEAAGILAADGFQVFPYTTDDLVVGEKLLAAGCEVLMPWGAPIGSGQGLRNPDALRTMRAHFGVPLIVDAGLGRPSDAAAAMELGMDGVLLNSAVANAGDPVAMARAMALAVQAGRAGFLADPMERRDMAVPSTPVLGLAMMTYPRLRPLGDTALSVEFGERARARALSYDLAQNPITGVVDVVPTYRAVLVSYDPHVIGATLETALNERLRAPLGAPENAPQSGALWHVPVVYGGCDLAPLARDKGLSEQALIALHCSVEYRVYMIGFAPGFAYLGGLPEQLHAPRLATPRQWVPAGAIGIGGQQASINSVAGPSGWRYIGQTPWRSFDPDRARPFLFAAGDRIRFIPVS
M-TLKIGTKEFTSRFLLGTGKF-SLEKTAEAVNAADAQIVTMALRRAKEAG--SSNILEYI-PDTVTLLPNTSGARNAREAVRIARLAREVGCGDFIKIEVIRDTKYLMPDNAETIKATEILADEGFTVLPYVTPDLNTARDLENAGAAAVMPLAAPIGSNKGLLTKEFIQMLIDDIDLPVIVDAGIGKPSEACAAMEMGADAVLANTAVATAKDVVSMAKAFKMAVDAGRKAYLAGLGRVYQGGDASSPLTGFL-MKYPRILLCGDSAVDVEFGDVQKIRNFTNVLKKEEITGITDIIPTFRSVLINYDPRFLYDEMKEIIERLLKVD---DAGDAQKVRIFQIPVCYGGPDLADVAEYGNMTEKEVIELHANRNYLIYMLGFLPGFAYLGGMDPRLETPRLSNPRIRIPTGSVGIGGAQTGIYPLDSPGGWRLIGTTPIRPYDPDREPPILYEAGDYIRFVPIT
M--PQFYGTDMRSRLLLGTARYPSPAILAEAVRRSRTDIVTVSLRRETAGGRQGGAFFELIRELGVRVLPNTAGCHSVSEAVLTAKMAREVFATDWIKLEVIGHHDTLQPDVFGLVEAARILTGEGFEVFPYTTDDLVVAERLLAAGCQVLMPWCAPIGSAMGPQNLAALRAMRAEFDVPLIVDAGIGRPSHAATVMELGYDAVLLNTAVAGADDPAAMAEAFAAAIEAGHMAHGAGMLEPRDMAVPSTPVIGKASMTYAKISVIGTSAYLIEAPGARRIWALAHAVEP--WPEIREVVPGVTNLLVILKQTPEPAQFEARLRHEWDG----ARSIDLTGKTVEIPVTYGATDLASVCDYTGLTDREVVRLHWQGNYTVVALGSAPGFGYLHGLDPRIHMPRKTVPSLRMLKGTVTIGGMQTGVSVLTGPNGWNSIGLAELPMFDPMKDPPALLAPGDKVRFVPER
M--LHIGNYSFKSRLLLGTGKYEDGQTQQEAVLASRTNVLTFALSRIDLDN-IGPDPIEHLSREEFTLLPNTAGAKTADEAVRLARLARSSGICDMIKVEVIGDPPTLLPNPVETLKATEILLNEGFTVLPYLSDDPMLAKEAEALGAHAIMPGASPIGSGLGIVNPYNLQLIIEQSKVPVIVDAGIGAPHDACEAMQYGADGILLNSAVAKATDPVKMANAMRLAILAGREGYEAGRIPKSNVATASSPQENWASMAVYEFYELSERAVTVKFGDGARVSQFMQVIDEQPFRGYVEAVPSYTGITFFYNPLKVQQQVIVELKERIDQLE-YATKNSLEANKIEIPVLYGGPDLQEVAHANGLLTDEVIQLHSERTYLVYMIGFAPGFPFIGGMNERIATPRKSKPREKVPAGSVGIAGHQTGVYPMATPGGWQLIGQTPLKLFDVNRDVPSLLQSGDQVTFKPIS
MTMFEVYGESVASRFLLGTAQYPSPQILSDAVKVSGAEILTVSLRRETAGSGGGGRFWDLIRELNVKVLPNTAGCHSVKEAVTTAKMARDLFGTDWIKLEVIGHHDSLQPDVFGLVEAARILSDDGFKVFPYTTDDIVVGERLLEAGCQVLMPWCAPIGSAKGPVNPDALRAYRSHFGIPLVVDAGLGRPSHATAVLELGFDAVLLNTAVAKAGDPVAMAKAFAVAIEAGRLAYEAQPLEPRDMAVPSTPVLGMAEMQP-RVSMLGSHAVLFTPDCPQRIWALADRAAQ--WSDVREAVPGMTNLTLLLDSIPQLDALAAQLCEAWES----GIRKVVDGKLLEVGIHYGGPHLDEVATMTGLSVEEVVHLHSEPEYTVYAVGSHAGYCYLGGLDPRLETPRRKVPLTNLPGGSLSLAGMQTGVSASAGPSGWNTIGTADVTFFDPLRSPASLLCPGDRIKFTPLA
MRSLTLYGESVSSRFLIGSALYSSPAIMQAAIEASGADWVTLSLRRQNPAEQSGHSFWQQIQATGCRLLPNTAGCKTAQEAINLAEMSREIFNTAWIKLEVIGDDYNLQPDPFALVEAATELIKRGFKVLPYSTDDLILAQRLLDAGCQAVMPWGAPIGTGQGLLNKYALKTLRDRLDTPLIIDAGLGAPSQAAEAMEMGFDGVLLNTAVAKATDAVGMARAFKLAIEAGRLAFEAGLMVKRQTASPSTTPVGLPVMSDARLVIAGTNSVMAYFGEGARVAACAQALRQAPPVWLIDMVPSYGSLLVIYDPFMTALAVRAHLRELNAKA---TQGDIKTSQLVRLPVYYHGPDLIALADKAGLTPEQVIEIHTQQIYRVYAIGFAPGFAYLGEVDPRIAAPRLATPRTKVPKGAVAIADRQTAVYPAASPGGWNLIGRCPTPMFNPKAEPTMPVQSGDQVQFYAID
MTPLVLYGQAFDSRLLLGSARYPSPAVLEAAVRRARPAMVTASLRRQGSNPESGSGFWELLRRLEVPVLPNTAGCHSVQEAVATAQMARELFDTPWIKLELIGDDYTLQPDTLNLVAAAEQLIRDGFQVLPYCTEDLVLCQRLVDVGCQAVMPWAAPIGTGRGPANPYAMQMLRERLDVTMLVDAGLGRPSHACQVMEWGYDGVLLNTAVALAQDPVAMAAAFAGAVSAGRAAHQAGAMSAQDAAQPSTPVLGTPAMSLARIVASGDSCLVVEIRTAQWAGAAATALRQAGLPGVTDVVPAMVTVGVHYRPQALYQAAARVVAALLEPL---EWQEAQAARVVEVPVCYGGPDLASVAAACGLSPQGLIDLHAGAQVRVLMMGFAPGLPYIGSFDTRLAVPRRPQPRMAVPGGSIGLANRQSVIYPFTLPGGWSLIGRTPMQLFDPNRDPACLLQAGDGLRFVPIS
MSPLRAGFHGFASRLIVGTGKYDTFERMAAALDASGCDVVTVAVRRERLVNEAGASLLDHLDLGRYTVLPNTAGCFDADDAVRVARLGRELLGKDWVKLEVLSDKKTLLPDPVGTLRATEQLVADGFAVLVYTSDDPVMANRLKAAGAAAVMPAGSPIGSGQGVLNRNAIAIILEMLGYPVIVDAGVGCASDVAVAMELGADGVLLNTAIAHAADPVRMARAMRDATAAGRNSYLAGRIPRRLYATASSPWDGVIEMSAAAPARLGEGCWVFPFPGGRRILAAHRAVAGARRLGVLDAVPGLGELGVHFDPRQDAEAVRVAVEAVLAEA--AAVEPPPASATHVLPTRFDGADLAAVAAGAGLGEAAAIRAFVTPRYGVAAVGFLPHFPYLLGLDARLATPRRASPRTRVPAGAVAIGNDQAGVYPAPSPGGWNLVGTTDPALLEA-------IRPGDAVRFE---
MQKLILGGHEFTSRFILGSGKF-SLDLVKACVEKAEAQIITLAVRRANEGG--LANILDYI-PDTVTLLPNTSGARNAEEAVRIAKLSRELGCGNFVKVEIMRDSKYLLPDNQETIRATEMLAKDGFIVMPYMYPDLNVARDLENAGAACIMPLGAPIGSNKGLCTKEFIQILIDEMNLPIIVDAGIGRPSQACEAMEMGAAAIMANTAVATAGNVELMAEAFKKAIEAGRSAYLAGLGRTEKGASASSPLTGFL-MEAFRICPVGDQAVLCEFDNEDRVQYLAVQIKAAHPKGVTEVLPTYRSLLIFYDQAITYRRLMPVIKKFSSIK---ASEMQEKKRIRIVPCCYGGPDLVGMCRELGRSEEEIMQIHQSVDYKIYMLGFLPGFVYLGGLDERIHMPRLSVPRTKIPARSVGIGGSQTGVYPMESPGGWRLIGRTPLSFYDQTNDPPVLCKAGEYIRFAAVT
MTALVLYGQRFQSRLLLGTARYPSPDVLEAAVQRARPAMLTASLRRQSAAPKADNGFWALLRRLDVPVLPNTAGCHSVQEAIATAHMARELFETPWIKLELIGDDYTLQPDTLQLVGAAERLIKDGFQVLPYCTEDLVLCQRLVDVGCQAVMPWAAPIGTGRGPVNPYAMQVLRERLTVPMLVDAGLGLPSHACQVLEWGYDGVLLNTAVALAQDPVAMAGAFADAVAAGRAAFRAGAMSAQDAAQPSTPVLGTPGMSQSRLHALGDAALLCELPPPQRIWALAREAVA--WPEVQEVLPGMNNLTLLFDPQQVAGELELRVLTAWPAL---AGQAEGTGRLVEIPVAYGGPDLHDVARHTGLSAAEVVRRHAAGEYVVYLLGFLPGFAFMGGLAPELHTPRRREPRTAVPARSVGIGGAQTGIYPLDSPGGWQLIGRTPLALFDPAAEPPTLLQPGDRVRFVPES
MTPFRIYDRTYQTRLLLGTARYPSPAILQQAVTGSGAELVTVSLRRQQSAPESAQPFWTLLRKLNVDLLPNTAGCRTADEAFTLAQMSRELFDTPLIKLEVIGDDQTLQPDMVQTLACARRLLDDGFQVLPYCTDDLMFCRALVEAGCEVIMPWGAPIGTGRGLSDPYRLRTLRERLDVTLIVDAGLGKPSHVTEAMELGADAVLLNTAIAKAHDPVAMAQACRLATEAGLLGAQAGPMLAQDHANPSTPVLGMPSMHI-NVKDAGEQAVILYLDDVGQLKVLVEIIQEALDDDLIDTIPSYQSVLVQFNPLTTHQRVSHRIQSALAQRR-YNPPVHTRSQIVRLPVYYDGPDLERIARHHQCEIEQVIERHCMNIYHIYAIGFAPGFAYLGHVDDAIAMPRLEHPRAQVPAGSVAIADHQTAVYPKASPGGWNLIGRCPSPLFQPQQAHSLPFSVGDRIQFMPIS
M----FYGIDLPGRLMLGTAQYPSPAILRDAIAASGAGVITVSLRREGQ---GGGAFRQILRDSGCRILPNTAGCHTAREAITTAHMARELFGTDWIKLEVIGHADTLQPDPFALVEAARVLCAEGFRVFPYTTEDLIVGERLLEAGCRVLMPWGAPIGSGQGLRHVEALRTMRAHFEVPLVIDAGIGAPSQAMAAMEMGFDAVLLNTAVARALDPLEMARAFGQAVSAGRLAYRAGLMPRRDMAVASTPVFGQAAMI--TFRPVADHAILVDFADTAAVLHLDQALAARPCAGFREAIPAFVNLLVDFDPLITHRAVETHLRGLLDH----PAAATSLPAQREVLVCYDAPDLASVARMTGLSTETVINAHLAGDYAVFLYGFAPGYAYLGGVPKPIQLDRKPAAVRGVAAGSVIIAGPQCLVTTLTMPTGWWIIGRSPTQILTGDPERPFLFDVGDKVRFRRIT
M---KFYGTELSSRLMLGTAQYDSPAILADAVKAAQAGVVTVSLRRESAGAQAGQAFWSLIQSLDVPVLPNTAGCHGVREAVTTAQMARDVFGTNWIKLEVIGQGDLLQPDVFGLVEATRILTEDGFQVFPYTTEDLVVAERLLRAGAEVLMPWGAPIGSGRGLNNLFGLRALRGHFDVPMVVDAGIGKPSHATAAFELGFDAVLINTAVAKAGDPAQMATAFRLACEAGLAGYAADPMEERDMAVPSTPTLGLALMT--RIHMAGASGLLLDAADGRRIWATSRELNA--RADIVQTIPGVNNLLVMFDAVKTPAAMETLLRDMWTQ----ASADEIPTREIVVPVAYGGEDLALVARFANLTEEETIEAHMAGRYSVAAIGAMAGFVYLTGLDPRLAIPRRDSPRLRVEEGAVVIGGGHAGMMPCTSPSGWHILGRTNLCLFDAFRPEPGLLRLGDTVRFVRAS
MS-FSIYGQALSSRLLIGSALYPSPEIMKKAILASDSQVVTLSLKRQNPNAMGGEQIWRYIQEIQGFLLPNTAGCKSAKEAVTLAKMSREIFATDWIKLEVIGDDYNLQPDAIELLVATEQLIADGFKVLPYCTDDLVLCQRLYDLGCQVIMPWASPIGTGKGLMNPYNLETIRLRLNATLILDAGIGKPSDACLAMEMGYDGVLLNSAIALADNPVAMAQAFSLAVASGEKAYVAGLMPERQTAHPSTPTLDTPKMNT-EISAIAEDAVLVEWQETQAIHQLKTALNASLSYKVIEMVSSYSSLLIYYRFDLLYSQLLETIIEHTANS--LSRDDTSNMPELNIPVYYHGADLNDVASQLSLSVKDVIEHHSANTYIAYAHGFTPGFCYLASLVKQLQLPRRATPRTNVPKGAVAIAGQQTAVYPNTSPGGWHIIGYTPMAMYTTQKQLVPTINLGQVVRFTAIS
MG-FTLANRVFNSRLLTGTGKFASATTMLKALEASGTEMVTLAMKRVDLKAA-SDNIYQPLKNAGYTLLPNTSGARTAEEAVLAAQLAREAMSTEWLKLEIHPDPRYLMPDPVETLKAAEILVSQGFKVLPYIHADPVLAYRLQECGCSAVMPLAAPIGSNQGLKTIDFLHIIIEQSQVPVIIDAGIGAPSHAMAAMELGADAVLVNTAIATAAEPVSIARAFKQAVSAGRMAFTAGLPGQYAQASATSPLTDFL-MA--AVQALNDNTLLITFGDTAIVGRSWRFLKQHLAKQLINAVPASTTLLLEFKGKPPTEKVESLLSNALMD----SEHPVYTPKQHIIPVLYDAPDLNAIMKQSNLNLDQLIELHTNKIYRVFALGFMPGFAFLGEVDKRIAFPRMATPRVEVAAGSVGIAENITGIYPRTSPGGWHIIGRCPLELSNPTEKPPS-FSVGDEVQFTAIQ
M--RQFYGTELANGFMLGTALYPSPAILEQAFRQSGASVATVSLRRESGQAREGQDFWGIIRELGVHVLPNTAGCHTVKEAVTTAHMAREVFGTKWIKLEVIGDQDTLQPDVFALVEAARILAEDGFEVFPYTTDDLVVADKLLHAGCEVLMPWGAPIGSGLGLNNIYALRSMRAHFDVPLVVDAGLGLPSQAAAAMELGYDAVLLNTAVAKAGDPVGMACAFAKAVEAGTLAATADPMEPRDMAAPSTPLIGKASM---KATSVGEGAVLFQLAEVAAICALDEAIAAADIKGVVEVVPALINLLVAFDPIQTHGAVTAAVQALK-----PDVAASRTPQVHRVPVCYDCPDLLEVARLTNQSVEAVIAAHLGSEMRVEMYGFSPGYAYLRGLPQSIHLPRKPAAVRDIPKGSIIISGAQSLITTLTMPTGWWVIGRSGFDVIESDAPDPFVFKVGDRVVYERIS
MATWSLGDRTFTSRFILGSGKF-NLDLVEAAVRDAGAEIVTLAVRRANTGQ--DGSILDAI-PEGVTLLPNTSGARTADEAVRIARLARAMGCGDFVKVEVIRDAAYLMPDNAETVRATAQLAEEGFVVLPYMFPDLVCARDLVRAGAAAVMPLAAPIGSNKGLAARDFIKIIVDEVDVPVIVDAGIGRPSQACEAMELGAAAVMANTAVATAGDVPLMAAAFKRAVEAGRAGYRAGMGRVDR-AEASSPLTGFL-MAGFTITIAGDSALNLEFAHAAKIRMAADNLTADPIRGITELVPTFCSLMVYYNPLVIFDELSTKLRSKLRDV---GEADLSIRKIVPIPVCYGGPDLANVAQLAGLSEDEVIAIHTERDYLIDMLGFLPGFAYLGGLDERLHTPRLAVPRTRIEPGSVGIGGAQTGIYPLASPGGWQIIGRTPLKPYDPDREEPILYAAGEYLRFVPIT
MSELVIDGVSLGSRLIMGTGGAPSLSGLGEALLASGTELTTVAIRRYAPGQ--DNSLFELLLSNSIRVLPNTAGCFTAREAILTAEITREALETNWVKLEVIADEETLLPDSVELLEATGQLVERGFTVFAYSNDDPVLALRLEQLGAAAVMPLGAPIGTGLGILNPHNIELIVSRASVPVVLDAGIGTASDAALAMELGCDAVLLATAVTRAGDPVRMAEAFKHAVIAGRLAAGAGRIPRREHALASSQMQGRALM---LLLPCGDSAVLAELPDLQAVLALYRALSSFP-QGVLDVVPAARTILITFYPERVQAEIVRWIESA--DP---VAQVAKDGPEIIIDVHYDGPDLAEVAQYLSLSVAEVIQLHSSSSWTAAFTGFAPGFSYLVTDHERLRVPRRNTPRTSIPAGSVALAGEFSAIYPTSSPAGWQLIGRTSAQLWDANSSNPALITPGATVRFRAL-
MS-LNIYGQTLNSRLLIGSALYPSPKVMQQAIIASGSQVVTLSLKRQNPLAQSGEKIWRYIQETQGFLLPNTAGCKSAKEAITLAKMSRELFQTDWIKLEVIGDDYNLQPDPIELLIATEQLLADGFKVLPYCTDDLVICQRLFALGCQVIMPWASPIGTGKGLMNRYNLATIRHRLEATLILDAGIGKPSDACIAMEMGFDGVLLNSAIALADNPALMAKAFANAISAGESAYIAGTMPERQTAHPSTPTLDTPSMSATKIEIAGENSLILYFDDPAKVQQAQWLIRQEMSNDIIDLIPSYTSILVVFNLYNIHHQITNKLQKLLINL---PIINNNQGALIELPVYYAGPDLAAMAKSKDLTIEQIITLHQQQEYNVYAIGFAPGFAYLGEVDQRIAMPRLSTPRIKVPKGAVGIADRQTAVYPSTSPGGWNIIGLCPIEMFNANKTPTMPVQVGDRVKFKAIS
MTPLAVDGVSLSSRLLMGTGGLSSLDRLQEALVASRTALTTVALRRYSPQA--QGSLFEMLRRLDIAILPNTAGCYTAREAVLTAELGREALETNWVKLEVIADDRTLLPDVVELLDATEQLVAAGFTVFAYTNDDPVTALRLEELGAAAVMPLGAPIGTGLGILNPHNIELIVSRAGVPIVLDAGIGTASEAALAMELGCDAVLLASAVTRAQDPATMAAAFAHAVEAGYLARRAGRIPRREHALASSPMTDRALMSTGTVHRLADTGLLVELDDLDAVLALDAAVRTAQFAAVVDVLPAARTLMLTV-PAGTLGPLEAAVRGLDVDP---DALDGAEAPTIEIPVVYDGPDLADVARHTGLSEAEVVAAHTGTPWRAAFGGFAPGFFYLTDGDPRLDVPRRDEPRTAVPSGAVALAGTSSAVYPRPSPGGWQLVGRTETSMWDGTRTPPALLSPGALVRFVDVG
M--ARFYDVDITNPLMLGTALYPSPAILKDAFKVSGAEIATVSLRREQG---AGQDFWSLIKSMNLRLLPNTAGCYSVKEAVTTAYMAREVFDTPWIKLEVIGHTDTLQPEPFALVEAARILSEDGFQVFPYMTDDLVLADRLVEVGCRVLMPWGAPIGSGLGLNNEYALKTLRNYFDIPLVVDAGIGLPSHAARAMELGFDAILLNTAVAKAQDPVKMAQAFSLAIQAGALGYQAGPMEVRDMASPSTPVIGKA-MMKTRIEHAGVDAWTVRLFDDPWILSLVKGCEALFSEALIDIVPSYTTVWIQYNLTKLSQVSRQMLVSLLQEL--RPLDISHAGSIKEIPVWYHGPELERLQDEKGLSLGEVIAFHTENPFRVFALGFAPGFAFMGSLPDALVLPRLSTPRQQVAVGSVAIAERQTAAYPQATPGGWNVIGRTPLRLFDPQREAMSYLQVGDRVQFVSIT
MSPLLLGGHAFQSRFILGSGKF-SLPLIQAVMQYGESEIATIALRRADADS--PENILDYL-PKGITLLPNTSGARTAEEAVRIARLSRELGCGDFVKIEVIHESKYLLPDNQETIRATEILAKEGFVVMPYMYPDLIAARQLRDAGAACIMPLGAPIGSNRGLRTKDFIQILIDEIDLPIIVDAGIGAPSQACEAMEMGAAAVMANTAVATAGDCAAMATAFKLAIQAGRTAYLAKLGRVEQGGEASSPLTGFL-MNETLFLPAGDSAVNVEFGRTKKIRGLSDSLSRKPIRGVTECIPTFRSLLVCYDPLQTCEALIKKLKKRIKSL---DQVSGGEKRVFNIPVCYGGEDIAFVASHAGLTEQEVIDIHTGRDYLIFMLGFLPGFAYLGDMDKRLHTPRLSNPRTSIPAGSVGIGGEQTGIYPLASPGGWQLIGRTPVKPYDPTRAEPILYRAGDYIRFFAVD
METWKLGNHEFQSRFILGSGKY-SLELIQAAVEQAKAEIVTMALRRANEGG--LANILDYI-PKNVTLLPNTSGARNAEEAVRIARLSREICQSEFVKIEIMRDSKYLLPDNYETAKATEILAKEGFIVMPYMYPDLNAARDMVSAGAACIMPLGAPIGSNKGLCTKEFIQILIDEIELPIIVDAGIGRPSQACEAMEMGATAIMANTAIATAGDVPLMAEAFKNAVEAGRSAYLSGLGRVEKGGSASSPLTGYL-MIS-TISPSGDRAITVEFENEAEVYALQESLDYPG-NGIVEMVPTFRSLLIFYDPNLTYHRLTKLIRMNDPGR---VSAANAKKKVLIVPCLYGGEDLAGLTRELQLSESEIIRLHSETTYRIYMMGFLPGFVYLGGLNKKIWAPRLKTPRTLIPEGSVGIGGNQTGVYPIGSPGGWRLIGRTPLKFYDPNRKNAILCKAGEYIKFQPVS
M--LTIGETSYSSHLIMGTGGATSQSILEDALVASGTELTTVAMRRHQAQAKSGESVFALLERLGIAPLPNTAGCRTARDAVLTARLAREALGTELIKVEVIHDEDTLLPDTTELVDACELLVGEGFTVLAYTNDDPVAAARLEEVGAAAIMPGGAPIGTGLGVLNPHNIELICSRANIPVILDAGVGTASDAALAMELGCDGVLLASAINRCQDPVAMASAMRHAVEAGRLAAQAGRIPTRRHAEASSTFEGLALMADIEIRPVGRRGLLIELPDLDAVAAWRAQLSGSPLDGQVDAVAAARSVLLTFDAPAAAHAARDTIQGLE-----PGPPDQSEARVIDVPVVYDGEDLAEVADELDLSEEALVEWHSGTQWTAAFGGFAPGFAYCADADQARSVARLESPRTAVPAGAVGLAGEFSAIYPRTSPGGWRLIGSTDVALWDASSDRPALIAPGDTVRYRPVR
M--RDFYGTTLANGFMLGSAQYPSPAILADAFKRSGASVATVSLRRESGQDRAGQDFWHLIRDLGVHILPNTAGCHSVKEAVTTAHMAREVFDTKWIKLEVIGEEDTLQPDVFGLVEAARILSEDGFQVFPYTTEDLVVADRLLHAGCEVLMPWGAPIGSGLGLNNIFGLRAMRAHFDVPLVIDAGLGLPSQAARAMELGFDAVLLNTAVAKAGDPAAMAEAFATAIRAGQLAAIADPMEPRDMAAPSTPVIGKAEMTNSEVLPMGQDGLIVRFALTSAVQRFFGIADAAGLKGVQEIAAALTSVLFKFDPLRTRADLAQELGALLARFDLQATEMPDAIRLWHIPVQFGGPQLQEAAAMAGRSEAQAISDVTDTDLRVLTIGFAPGQPYIGLLPPQWDLPRQTELTPKVPAGALVVAVRQLVLFANPSVTGWRQIGLCAFRPFLPTRSEPIALQQGDALRFSAVT
M--RAFYGTHLPNGFMLGTAQYPSPAILADAFQRSGASVATVSLRRESGQDRAGQDFWQMIQGLGVHVLPNTAGCHTVKEAVTTAHMAREVFDTKWIKLEVIGEEDTLQPDVFGLVEAARILTEDGFQVFPYTTEDLVVADRLLHAGCEVLMPWGAPIGSGKGLNNVFGLRAMRAHFDVPLVIDAGLGLPSQAAAAMEMGFDAVLLNTAVAKAGDPAAMALAFAQAVAAGTLAAEADPMEPRDMAAPSTPVIGKASMQP-QLKAIADHALLVTFADEAAVIALDHAIATNPPEGTIETVPALVNLLVSFDPILTHIAVETHIRACLKA----LNIQKVSGVQRVVQVCYEAPDLEAVSTATGLSRDAVINAHLAGDFHVLMYGFAPGYAYLSGVTPEIQVPRKLAPVRDVPAGSVIIAGPQCLVTTLMMPTGWSIIGRSPTPILTNDPDHPFLFDVGDRVAFERID
MFKLIIGGHAFESRFILGSGKF-SLEMTNAVIKNGGVEMATLALRRANVGG--EENILDYM-PEGITLLPNTSGARTAEEAVRIARLAREIGCGDFVKIEVVHDSKYLLPDNYETIKATEVLAKEGFIVMPYMYPDLNAARDMVNAGAAAIMPLGAPIGSNKGLCTREFIKMLVEEIDLPIIVDAGIGRPSQACEAMEMGVDAIMANTAIATAGDVAQMAAAFKLAVISGRMAYLAGPGRVEQMAEASSPLTGFL-MLKIEILTAGDSAILIEFGKERKITAIVQLIKEQQIEGIVDTIPAFCSLLVNYDPRIIYEKIVERMRQLVKVD---VMAEVGEKRIIEIPVCYGGPDIETVAENAKMSREEVIKLHSSKDYLIYMLGFLPGFSYLGGLDERLHTPRLANPRIKINAGSVGIGGSQTGIYPLDSPGGWQLIGLTPVKTYDPNREVPILFEAGDYIRFVPID
M--RDFYGVTLDTPLMLGTAQYPSPAVLAEAFRCSRASVATVSLRREQG---GGQDFWSLIKELGVHVLPNTAGCHTVREAVTTAHMAREVFGTKWIKLEVIGEEDTLQPDVFGLVEAARVLSEDGFEVFPYTTEDLVVAGKLLDAGCKVLMPWGAPIGSGLGLNNLFGLRAMRAHFDVPLVIDAGLGLPSQAAQAMELGYDAILLNTAVAKAGDPAMMAEGFARALEAGRLAFDADPMEPRDMAAPSTPVIGKAEMTWPQIRHAGYDGFVVTFGTRRAALAFRDAIDHAGIDAVEESSTSLVSAYVRFDPLQRHAAMRATLETLVQQHDWFAVGLPSGRRLWRVPTVFGAPQLAEAASVAGLSERDAIASIAETQVRVQTIGFAPGMPYLGELPPAWDIPRQTELTARVPAGGLCVAIRQLVLFPVDTPTGWRHVGQTALRLFRPDAPEPFLLRPGDEVLFDPVS
MS-YSLAGIDLNSRFFLGTATYPSPKVLSDAIKISEAQVVTVGLKRQLAPGQTTNTFFQLLKESGAHLLPNTAGCKTAREAITLAHMAREIFDTHWIKLEVVGDDYTLQPDPIELITATKELIKDGFEVFPYCTDDLVTCNRLLDAGCRILMPWGAPIGSGQGLVNPYALRILRSRLEAFLVVDAGIGSPKDAVTAMQLGFDAVLLNSAVAQAHDPVRMAEAFKLAIQAGRLAYEAGIMEAQDMAVPSTQVTGRPLMIPTTFDNEGDNALIIRLSRNLLAQKFNLLIQQQTLSGILEAIPTFSTVGIYYDLDRIKDKTAELWANVLTEL---SKSDSDTGKLVEIPICYDGIDLIELSAQLNLSIEEIIQLHSQSPVRVFMLGFSPGLPYLGLFDKKLNIPRRPTPRTKLPAGSIAIANRQCVIYPYETPGGWHIVGATPLTLFDPNRQPKTLYQAGDLVQFKSIS
M--KKFYDVSLANPFMLGTSQYPSPAVLAKAFERSQASVATVSLRREASNDKAGQDFWKLIQQLNVHILPNTAGCHTVKEAVTTAHMAREVFNTRWIKLEVIGEEDTLQPDVFRLVEAARILNEDGFHVFPYTTEDLVVADRLVDAGCRVLMPWGSPIGSGMGLNNVFGLRALRAHFDIPLVIDAGLGLPSQAAQAMELGMDAVLLNTAVSKAGDPAMMAEAFALAIRAGQLAHCADPMQVRDMACPSTPILGKADMLGQKITVASENALIVYFDGEQFVSQLTEILVNLKLDWLDSIIPAYHSVLITIDLEQTYFAVKQRVTEVVKALFCTPDDQTLTDSIIEIPVCYGDNDLQRVAKHNQLSVQQVIHLHQHASYRVFCLGFAPGFAFLGETDEKISTPRLDTPRKKVPKGAVAIADRQTAIYPNSSPGGWNLIGLCPLTLFDPDKSPPIPFKIGDTVKFKSIS
MSPLVLGGREFSSRFILGSGKY-NLDLVRAAVEHAGAQIVTLAVRRAYTGG--EGNILDAI-PEGVTLLPNTSEARTAEEAVRIARMARELGCGDLVKVEVIRDSRYLLPDNAETVRATRALVEEGFVVLPYMYPDLTVARDLVSAGAAAVMPLAAPIGSNRGLATRDFIQILVDEIEVPIIVDAGIGRPSQACEAMEMGVAAIMANTAIATAGDIPAMAAAFRGAIQAGRSAYLAGPGRVEAGAAASSPITGFLAM---RVLPSGVDALLLEFADGSETLAYLAGLRAHPVDGIAEIVPAARTLLLRSDGTVSMPEVVRALDRV--AP---EQVENRTDRQVRIETVYDGEDLTGVADHLGLSVEALVARHVSATWTVAFCGFAPGFAYMTCDDESWSVPRRPSPRTRVPAGSVALAGGYTGCYPTSSPGGWQLIGRTAALLWDVGRPSPALLTPGTRVTFADIT
M-KLIIGGHEFDSRFILGSGKF-SLEIINAVVKMGGAEMITLALRRANEGG--EENILDYI-PENISLIPNTSGARNAEEAVRIARIAREMNCGDFVKVEVIRDSKYLFPDNHETVKATEILAKEGFVVLPYMYPDLNVARDLVNAGASAVMPLAAPIGSNKGLATRDFIKILVDEIDLPIIVDAGIGRPSQACEAMEMGVDAIMCNTAVATSRDVSLMARAFKLAIESGRAAYLAGMGRVAGKAEASSPLTGFL-MKP-KVMAISDNSIMIEYPAERCIRSVTREIGDRISDLIVDIIPAYHTITVNYDCLDVYNSLLEKIEEIVSMS---MDDGDEEREIVEIPVCYEGLDIDEVCSIHNMTREELVKRHTAPEYLVYMVGFTPGFPYLGGMDESIATPRKKEPRSRIPAGSVGIAGSQTGVYPIESPGGWQIIGRTPLKLFDPYRENPVLIEAGQYIKYRSIS
MSILKIGGKKLTNRLIVGTGKFPRKSLIPQVLDSSGSQAVTVALRRVDLNSD-DENVLDYI-NQDCILMPNTSGARNAEEAVKIAQIAQAAGCGNWVKIEVIKDQKYLLPDNSETLKASKTLVDEGFKVFPYVSPELSIAQEMEQIGVEAVMPLGAPIGTNKGLETRELIKILISEINLPIIVDAGIGRPSQAAEAMELGCEAVLVNTAIATAENPVLMAEAFSQAVKSGRKAYLSKAAPVKETAEASSPLTGFLGMSKLQILPAGDKAVVMEFENEAKIRATDHLLREEFLKGITEIIPTYRSLLIYYDEKYWFETLSKKLVEIPHYL---EEKEIPEPKTLNIPVVYGGPDLEYVAEYNNLTSDQVIEIHHTTTYLIYMLGFVPGFTYLGGMSEKIATPRLKDPRAKIPEGSVGIAGSQTGVYPLESPGGWQLIGRTPLKFYDPNKEDPFLPKPGYHLKFYPIT
M--LNIDGIDLRSRFFIGTALYDSPELMERSIEASEAQVVTLSLRRATAQSKYALQHWLQNKRESLHLLPNTAGCHSAKEAINMAILSRELLKTHWIKLEVIGNDYNLQPDPFQLVDAAKELTEQGFKVFPYCTDDLVLCERLIDVGCDILMPWGAPIGTGQGLMNPYALKQIRKHFKIPLVIDAGIGRPSHAAQAMEMGYDAVLLNSAVAKSMDPITMAKAFKHSIEAGRLAYEAGCMEQQETAHASTPDIAKPLM---NIHVAGENALIVYVGDQQNILHLCQQLRPYVGRELIDLVPSYASVLVIFDPLKIHLAVRKWIRFAYESH--FNSHSDDQRRLVRLPVYYAGPDLQRVAEHKSLSSDEVVERHSSQSYQVYAIGFAPGFAYLGELDESLVMPRLDTPRKRVPKGAVAIADRQTAVYPKQSPGGWNLIGYCPIPMFEPEEQPPMPVQSGDLVQFYAID
MT-KTFYGTSLSSPLMLGTAQYPSPAILADAFARSKASVATVSLRREASTNKAGQDFWQLVQSLNVKILPNTAGCHSVKEAVTTAHMAREVFNTSWIKLEVIGEEDTLQPDIFGLVDAARILIEDGFQVFPYTTEDLVVADKLVSLGCEVLMPWGAPIGSGMGLNNVFGLRALRAHFEIPLVIDAGLGLPSQAAQAMELGMDAILLNTAVAKAGNPAQMAEAFAKAIDAGQLAASAVPMEPRDLACPSTPLFGQASMQPFQIEFAGEDGLILYALGEAVVQQVASAISAQSYPWLIEVVPSYDSVMLVFDMFQVHHHVYQALLALPL----VSDSDHHPAQHHCLPVWYGANDLGKIAGITGLTERQIVEMHTSATYKAFAVGFAPGFAYLGEINTALSVPRMAKPRTKVPAGAVAIADRQTAVYPSKSPGGWHLLGLCPVPLYRPEDNASVLINAGDTVSFEAVS
M-RLIIGGHDFGSRFILGSGKF-SLDMTETVIQNGGVEMATIAVRRANKNG--EENIIDYM-PKGITLLPNTSGARSAEEAVRIARLARELGCGNFIKVEVIRDSKYLMPDNYETLRATEILAKEGFIVMPYMHPDLNVARDLVSSGAAAVMPLGAPIGSNKGLLTKAFIEMLIDEIELPIIVDAGIGKPSQACEAMEIGCAAVMANTAIATARNVALMATAFKLAIESGRAAYLAGLGRVDRCGEASSPLTGFLLMKTVKIKPCGDCALSVIFENVNYVSSLKKSVESIEIKGFQGCVPTYCALLIRYNPAERYGEWCECIDHLLKET---SEVRDDKATVYVIPVYYGGPDLGYVASENQLEESKVIEIHTSNVYRIYMLGFTPGFPYLGGMDERIATPRLAQPRTKIEAGSVGIAGKQTGIYPIDSPGGWQIIGKTPVRLFDLESEPPVLLEAGNYIQFKEID
MKTLTIGGHTFTSRFILGSGKY-SYELIDSAVKNADAQIITMALRRSN--DA-KENILNYI-PENVTILPNTSGCTNAEETIRIARIARELSGSDFIKLEVIPDKKYLMPDNYETLKATEVLAKEGFIVMPYMLPDLNIAQQLTDAGAAAIMPLGAPIGTNKGLSNKDLIQILINEIDLPIIIDAGIGKPSQAAEAMEMGADAIMANTAMATAGNIPLMAEAFKLAINAGRKAYLAKPGRVDGSASPSSTLTGVSAMNS-KVIFSGDTSINVVFENVNQVLSIAKLVERQHINGLVDIIPAYREVTFVFDPLVLIASFKHFLEKQLNKM--DGEIVDKNGRHYDIPVLYNGLDLLEVAKYHGLSLEEVIHLHTAQAYRIYMLGFLPGFAYLGGLDAKLHTPRKNTPRLRIPAGSIAIGGEQTGYYPVDSPGGWQIIGQTPLVMFDSN-RPEIKLHAGDRMKFYAID
M---RLYDVELTSRFWLGTAGYPSPQLLLDAVQAARPGLITCSLRRQG---QGGNDFWGFLQALGTPLLPNTAGCRTVDEAVNLAFMARELFATNWLKLEITGDDYNLQPDPFALVDATRELSREGFQVFPYMTNDLVLAKKLLDAGAQVLMPWGAPIGSGQGLSDLNGLKALRQRLKVPMVIDAGIGRPSHACQTMELGFDAVLANTAVAKAARPAAMAGAMARAVDAGRAAFLAGPISARELAQASTPVVGTPQMIL-TWSALGDRALVLTLEEARQLHWLARQLAQS--PALSEAVPGMGNLTLVLNSPLAIPALAQQALALWDK----RPEAAPAGQLHKIKVRYQGPDLHQVAEYSGLTEQAVVERHAKATYEVAFIGFMPGFAYLTGMDKRLAMPRRAEPRVQVPAGAVAIAGQQTGLYPRQSPGGWQIIGYADTPLFDINQSPPALLQPGDQIQFEV--
MNALKIGPLTLSSRLILGTGGAPSHRVISETITASGAEMVTVAIRRFDPTLR-DGSIFEELAKLSVHVLPNTAGCFGARDAVLTAELGREALQTDLVKVEVISDQDTLLPDPLELARATEELVKRGFYVFAYTNDDPALASHLANLGATAVMPLGSPIGSGLGILNPHNIELIAERIECPVVLDAGIGCASDAAFAMELGCDAVLAASAITRAKVPKSMARSISMAVRAGRLSYLSGRIPRRRLAQASTTDEGKPTML--RILPYGPKAFLVEVESDAEVLSLLAEVAIRCLKDVVNIVPGERTVLFDG-----LDTAKSDLMTWK-----LRAGRLSQEVTVELECRYDGPDIGRVAELWNMTEQEVINYHSSLSHQVIFCGFSPGFAYIRGLDEDHLVPRRASPRPSVDAGSVGLAHLYTGVYPHPSPGGWQLIGRCETRIWDETQTPPALLTPGTKVKFVPI-
M--FTIGGKTLKSRLFVGTGKLPDYALISRMYYEAKVEVFTVAVRRIGLNTKHEKSVLEFI-PKEAVIMVNTSGATNYKEAIKIAQIGRELTSSDWVKVEIEKDTKYLFPDNYETLKACEILVKEGFKVFPYIYPDLNIAKELEQIGVTAVMPLAAPIGTNKGIGCEVLLKPIIAEVEIPVIIDAGIGRPSHAAQAMELGADAVLINTAIATAKDPLVMTLAFSKAVEAGRLAYEIGLLKEYEYAQASSPLEDFIGMY--KIYSLGERCLGIYFAKEQKVIALDRKLQG--IPGILETVPTYRALAVYFEPAVIFWELKKLVERLAENLK-DGGGQEETPRLYRIPVAYGGPDLEEVARLNNLTPEEVIAIHTKNRYYIYMLGFTPGFPYLGGLDPRIAAPRKSSPRPRVEAGSVGIAGMQTGIYPVASPGGWQIIGRTPLRLFNPENEAPFLLEPGGYIEFYPIS
