# Supplementary material for: Inter-protein residue covariation information unravels physically interacting protein dimers
Source: BMC Bioinformatics. 2020 Dec 17;21:584. doi: 10.1186/s12859-020-03930-7 (PMC7745481; doi:10.1186/s12859-020-03930-7)
Supplement: Supplementary file 5 — Additional file 5. Final ER-MSAs at different ASA thresholds. Available on Mendeley data (http://dx.doi.org/10.17632/9bk2r55286.1). [file 12859_2020_3930_MOESM5_ESM.zip › Additional file 2/Final ER-MSAs/Negative ER-MSA dataset/ASA0.0/paired_MSA/1tyg-B-3mml-B/MSA_IDs.txt]

sp|O31617|THIS_	tr|A0QPL1|A0QPL
tr|F7SXS0|F7SXS	tr|F7T0X8|F7T0X
tr|Q1QSR7|Q1QSR	tr|Q1QYS1|Q1QYS
tr|A0A177QQS6|A	tr|A0A086D229|A
tr|A0A139C875|A	tr|A0A139CEM5|A
tr|A0A1W9ILF6|A	tr|A0A1W9IBU0|A
tr|A0A154R4I3|A	tr|A0A1V3Q0E5|A
tr|A0A1B3W852|A	tr|A0A1B3WBT2|A
tr|C1DI60|C1DI6	tr|C1DQ21|C1DQ2
tr|A0A1G0AXH4|A	tr|R5QKC6|R5QKC
tr|A0A1Q6TFW5|A	tr|R6I823|R6I82
tr|A0A1T4SIA6|A	tr|A0A1T4SHD2|A
tr|A0A1E3YF78|A	tr|A0A1Q7CNA0|A
tr|A0A1R1DGB7|A	tr|A0A1R1CDZ9|A
tr|A0A1G3E7P6|A	tr|A0A1G3FWH1|A
tr|A0A1F9LYI7|A	tr|A0A1F8ZQ15|A
tr|A0A1C3K2U1|A	tr|A0A1C3JYX4|A
tr|A0A023DHK5|A	tr|A0A023DGG8|A
tr|K6VUW4|K6VUW	tr|K6UND4|K6UND
tr|J8VLA9|J8VLA	tr|A0A1V2EV48|A
tr|A0A172YBT6|A	tr|A0A172YFX0|A
tr|A0A1V2GWL4|A	tr|A0A1V2H639|A
tr|A0A1M5Q1C2|A	tr|A0A1M5RAC0|A
tr|A0A1A9ET39|A	tr|A0A1A9F176|A
tr|A6GPZ7|A6GPZ	tr|A6GNZ8|A6GNZ
tr|A0A0J6RDW8|A	tr|A0A0J6REM1|A
tr|A0A124FVR8|A	tr|A0A1Q6MVE9|A
tr|R6G4W7|R6G4W	tr|R5WSA5|R5WSA
tr|G2J2Z4|G2J2Z	tr|G2J1V2|G2J1V
tr|A0A160DRW1|A	tr|A0A160DVA6|A
tr|A0A1G3HKZ4|A	tr|A0A1G3HNT8|A
tr|A0A0N0XJ81|A	tr|A0A0N0XIY9|A
tr|R5YH62|R5YH6	tr|R5U1P4|R5U1P
tr|A0A0G2ZWC5|A	tr|A0A0G2ZMP0|A
tr|A0A1K1WMY0|A	tr|A0A1K1ZTN1|A
tr|F4GR17|F4GR1	tr|F4GR27|F4GR2
tr|I0JNP4|I0JNP	tr|I0JJ61|I0JJ6
tr|A0A1U9JRD7|A	tr|A0A1U9JR32|A
tr|A0A074LWC7|A	tr|A0A074LRG8|A
tr|A0A1Y1SA99|A	tr|A0A1Y1SCY7|A
tr|U1ZQ36|U1ZQ3	tr|U7U704|U7U70
tr|A0A1D9BD90|A	tr|A0A1D9BIP5|A
tr|A0A062U082|A	tr|A0A062TSH0|A
tr|C6XKL8|C6XKL	tr|C6XL45|C6XL4
tr|A0A0D1VI21|A	tr|A0A0D1XS20|A
tr|A0A142LAY3|A	tr|A0A0F2QJY2|A
tr|F7KVK9|F7KVK	tr|A0A1T5EKC2|A
tr|A0A143PST1|A	tr|A0A143PS84|A
tr|A0A1E4JW42|A	tr|A0A1E4K2S5|A
tr|D5WQ98|D5WQ9	tr|D5WUZ3|D5WUZ
tr|A0A1T4NLR1|A	tr|A0A1T4R2N4|A
tr|A1HPQ7|A1HPQ	tr|A1HPE2|A1HPE
tr|A0A1W1XX98|A	tr|A0A1W1XLI9|A
tr|D8PE92|D8PE9	tr|D8PCF3|D8PCF
tr|F3LGY6|F3LGY	tr|E1VFF1|E1VFF
tr|A0A1F2W6V3|A	tr|A0A0N0MXK9|A
tr|A0A1W9UCK7|A	tr|A0A1W9WRS6|A
tr|A0A1Q7GFA7|A	tr|A0A1Q6ZST2|A
tr|A0A085WG42|A	tr|A0A085WGK3|A
tr|A0A1Q9K189|A	tr|A0A1Q9K345|A
tr|D0RPF0|D0RPF	tr|J9YYG4|J9YYG
tr|Q49UF1|Q49UF	tr|A0A151A6Z7|A
tr|A0A1G0YUS2|A	tr|A0A1G0WB25|A
tr|A0LJA6|A0LJA	tr|A0LNR6|A0LNR
tr|A0A143HFK2|A	tr|A0A143H9P7|A
tr|A0A1Q8QP94|A	tr|A0A1Q8QX64|A
tr|A0A1G9WDS8|A	tr|A0A1G9RHB6|A
tr|A0A0U3W2X3|A	tr|A0A0U4FX29|A
tr|A0A0J1G500|A	tr|A0A0J1G7V0|A
tr|A0A0F2N689|A	tr|A0A0F2NLD0|A
tr|B9L937|B9L93	tr|B9L7F2|B9L7F
tr|Q02CU3|Q02CU	tr|Q02CY9|Q02CY
tr|A0A1E5L883|A	tr|A0A1E5L352|A
tr|A0A1J5I7P0|A	tr|A0A1J5IH48|A
tr|B2A156|B2A15	tr|B2A1I8|B2A1I
tr|A0A1M6IFS2|A	tr|A0A1M6GCU1|A
tr|A0A150YMS8|A	tr|A0A150YKY3|A
tr|A0A0B3VG67|A	tr|A0A0B3VTK5|A
tr|A0A0F2SIL2|A	tr|A0A0J1F8F3|A
tr|Q1NJQ3|Q1NJQ	tr|A0A1V4M258|A
tr|A0A1P8KR78|A	tr|A0A1P8KQY4|A
tr|K2H9L7|K2H9L	tr|K2H9Y7|K2H9Y
tr|D1B1D8|D1B1D	tr|D1B423|D1B42
tr|A0A135L3E1|A	tr|A0A135L1P5|A
tr|A0A1S9D0B4|A	tr|A0A1E4ZRB3|A
tr|Q03X16|Q03X1	tr|Q03XI0|Q03XI
tr|A0A0F2R198|A	tr|A0A0F2R410|A
tr|A0A1F4JDC8|A	tr|A0A1F4NM02|A
tr|B6JID1|B6JID	tr|B6JF90|B6JF9
tr|C0GEC8|C0GEC	tr|C0GH21|C0GH2
tr|A0LTK1|A0LTK	tr|A0LSF6|A0LSF
tr|A0A1T5L0A4|A	tr|A0A1T5INQ1|A
tr|A0A0M3DIS8|A	tr|A0A0M3DHU9|A
tr|A0A1S1T6F8|A	tr|A0A1S1T632|A
tr|A0A101FNB4|A	tr|A0A101ITB1|A
tr|D9QRD5|D9QRD	tr|D9QUX8|D9QUX
tr|A0A1M2ZWN4|A	tr|A0A1M2ZD69|A
tr|A0A1J4XBW3|A	tr|A0A1Q7FQP5|A
tr|A0A0X1S0D7|A	tr|A0A109QE54|A
tr|A0A075KAY8|A	tr|A0A075KEV2|A
tr|A0A099D289|A	tr|A0A099D068|A
tr|A0A061P185|A	tr|A0A061NR89|A
tr|F7QR79|F7QR7	tr|F7QMX0|F7QMX
tr|A0A0L1JNF4|A	tr|A0A0L1JMG0|A
tr|A0A1G3G1K6|A	tr|A3JU72|A3JU7
tr|C7R6N3|C7R6N	tr|C7R8W8|C7R8W
tr|A0A1F3MEY2|A	tr|A0A1F3GP63|A
tr|H2FYS6|H2FYS	tr|H2G084|H2G08
tr|A0A085BU87|A	tr|A0A085BR30|A
tr|Q6AMF8|Q6AMF	tr|Q6ANH4|Q6ANH
tr|A0A0Q4MUM0|A	tr|A0A0Q4MJ82|A
tr|A0A0U1NLT9|A	tr|A0A0U1NLG4|A
tr|A0A099TAM4|A	tr|A0A099T7H7|A
tr|A0A0M2RAH4|A	tr|A0A0M2R585|A
tr|A0A0P7I693|A	tr|A0A0P7ITP1|A
tr|A0A150AEZ5|A	tr|A0A150AFL5|A
tr|A0A1A9FH72|A	tr|A0A1A9FTJ0|A
tr|A0A1M6IP61|A	tr|A0A1M6HE38|A
tr|A0A0J8YL82|A	tr|A0A0J8YVT1|A
tr|A6DJB0|A6DJB	tr|A6DLR0|A6DLR
