# Supplementary material for: Inter-protein residue covariation information unravels physically interacting protein dimers
Source: BMC Bioinformatics. 2020 Dec 17;21:584. doi: 10.1186/s12859-020-03930-7 (PMC7745481; doi:10.1186/s12859-020-03930-7)
Supplement: Supplementary file 5 — Additional file 5. Final ER-MSAs at different ASA thresholds. Available on Mendeley data (http://dx.doi.org/10.17632/9bk2r55286.1). [file 12859_2020_3930_MOESM5_ESM.zip › Additional file 2/Final ER-MSAs/Negative ER-MSA dataset/ASA0.0/paired_MSA/1tyg-B-3mml-B/MSA_ready_for_MI.txt]

MLQLNGKDVKWKKDTGTIQDLLASYQLENKIVIVERNKEIIGKERYHEVELCDRDVIEIVHFVGGGMTLGTVHNYGDQALLLEFDSTAEVLAWTETLREAELLGVVDIVPAARTVLVKLAGPRYQAPTRQRLGKLRVRPEAITHQPPGDRVDVTIDVVYDGADLHEVASLTGMTPAQVIAAHTGTPWRVGFCGFAPGFAYLVDGDARLQVPRRAEPRTSVPAGAVALAGEFSGVYPRQSPGGWQLIGHTDAVMFDVNRDKPALLTPGMWVQFRAVG
MITLNGDAREFPLD-TTVNELLETLGYAGKRVAVERNGEIVPKSQHAQTALTDGDQVEIVVAVGGGMNAWRIQPQGDRCLIVSFGDGRTCLAAARKLRDAGLPGVTDVVPSFVAVAVHYRPDGLGPTYADLAERIEALLADGIAADNAAGREVDVPVCYGGPDLQDVAKAAGLTPDEVIALHSGPRSMVFMLGFAPGHAYLGVHDEKLNLPRRASPRTAVPPGAVAIANRQTVIYPNRLPGGWHIIGATPLTMFDPAREPAAYLQPGDSVRFVPIP
MIQLNGERREFASE-LTVSELVDQLALTGRRIAVEVNEEIVPRSQHAETRLTPGDCVEIVHAIGGGMNDPKIETVGMDTLIVRLFDMPWMLAADRALREAFGTALIDLVPSYTTLLVHYDVAHLT--LPAARARVREALDGLSPTAEREGRRHVIPVWYDGPELERIAARLGVSHDQVVARHCARDYSVFALGFAPGYAFMGRLDEELATPRLKTPRQKVAAGSVAIAERQTAVYPTLSPGGWNIVGRTPVALFGDDREGYSLFRPGDKVRFEAIA
MVQLNDKKIILEKN-TLLSKTLDLPEYNNKQFAVTLNRQFIPRLQYTTTILNDGDCIDIILPMQGGMSQPRLETVAMDALMVRLFSMPWTLAADSALRERFGAALIDLVPSYTTLLIHYDVARLT--HAEARELALSALDGLAPAAASTAREHVIPVWYDGPELETIAARLDISPQEVVRRHCARDYCAFALGFAPGYAFMGLVEESLATPRLETPRQRVPAGSVGVAERQTAIYPMRSPGGWNILGRTAVKLFDREREEISLFQPGDRVRFEAIR
MIQLNGERHDLAGQ-PTIHDLIATLGLAGRRIAVEVNEQIVPRSQHEATRLAEGDRVEVVHAIGGGM--PRLETVGMDSLIVRLFDMPWLAAADSALRKAFGPPLIDLVPSYTTLLVHFDVTALT--PAEARERIHTALADLAPASADQGQHHVIPVWYDGPELPRIAERLGTTVADVVERHCARDYGVFALGFAPGYGFMGLVEEALATPRLKTPRQKVAAGSVGIADRQTAVYPLRSPGGWNILGRTAVTLFDRDREGYSLLRPGDRVRFEAVP
MLIVNGEPIDA-KT-TKVDALLGELDYEGTHLAVAVNYDVVPRARWAETSLNEGDAVEILTPRQGGMAVPRILLSGDAALTVEFSSNRRVLALDRAIAEEGLNGVRETVPTYRSLLVHYDPIAVD--YDSFCTRLLELAKRPAPDI-AAGRRWRIPVVYGGIDLEEVARLHDMTPDDVVRRHTSGEYCVVMLGFMPGWAYLTGLDPAIATSRRQNPRTFTPAGTISIGGVQAGVQCLAAPSGWNLLGRTPARTYDIQRQPIFMLEPADMVTFYAIA
MIILNGQPRDCDSA-TSVARLLEQAGYAGRRVAVELNQEIVPRSRHDSQLLADGDRLEIVHAIGGGMPPIQFEALADDALLLRFGENACVQAATACLRQRLP--QVECVPAYASVLLRFDPQHWS--GGDPHRQVQAAACAALEEPTAAPHELVIPVCYGGPDLAEVAAHCRLDADAVIDRHTAASYRVAMLGFAPGFPYLLGLDPQLAVPRRTDPRQRVPAGSVAIGGSQTGIYPETLPGGWQLIGCTPLLLFDITANTPSLFTPGDRVRFEAIA
MIMLNGNPLPLQDG-TTVTALLESQQLGERRVAVEINGEIVPRGRHAEHVLAAGDTVEIVHALGGGM---EIERLGEDALLLRLGSNARVHALAALIDARRPPWLVDIVPAHATLALFIDADLLDLPLERAEHWLRSLLEDAADVTHADPPEAVIPVVYGGPDLEAIAASAGLAPQAAADLHASGEYRVAMLGFAPGFPYLNGLDQRLAAPRQATPRVRVAGGSVGIGGAHTGIYPHAGPGGWNIIGRTPLRLFDLAREGPCLLGPGQRVRFRAIQ
MIQLNGEPYELADG-QTIADLLARLDLAGRRVAVELNLDIVPRSLHAATALREGDRVEVVHAIGGGM---RLEPAGPEALLLVLADPLRIAALADLIQLELGPLVVDLVPGWTTLLLHYDLLRTD--HLQLSRRLLPLLEDWCVQASRSGHLHEIPVWYAGEDLAEVARACALSEAELIALHSGVEYRVGAIGFAPGFAYLGELDARLSLPRRRTPRTRVPGGSLAIAERQTAIYPQTSPGGWHLIGRCPWRLFDAQAEPPCALAVGDRVRFLAIP
MVVVNDSPLELAGD-ATVLELLRTLSVSPDRIAVEVNREIVPREDYGSRRLAEGDRIELITFVGGGM--FRICPVGDQAVLCEFDNNDRVQYLAVQIKAAHPKGVTEVLPTYRSLLIFYDQAITT--YRRLMPVIKKFSSIKASEMQEKKRIRIVPCCYGGPDLVGMCRELGRSEEEIMQIHQSVDYKIYMLGFLPGFVYLGGLDERIHMPRLSVPRTKIPARSVGIGGSQTGVYPMESPGGWRLIGRTPLSFYDQTNDPPVLCKAGEYIRFAAVA
MITVAGEKKEVKDG-LTLPELIAQENVEPEYVTVSINEEFVASEDKESTVLKEGDNVEFLYFMGGGM--TLFLPAGDSAVNVEFGRNKKIRGLSDSLSRKPIRGVTECIPTFRSLLVCYDPLQTG--CEALIKKLKKRIKSLDQVSGGEKRVFNIPVCYGGEDIAFVASHAGLTEQEVIDIHTGRDYLIFMLGFLPGFAYLGDMDKRLHTPRLSNPRTSIPAGSVGIGGEQTGIYPLASPGGWQLIGRTPVKPYDPTRAEPILYRAGDYIRFFAVK
MISLNGESYQLAEG-SSIEQLLTQLEFTGKRVAVEVNQEIVPRSQHSQTLLNEGDQVEVVQAIGGGM--YPIETASVNTLIIYFAHSALIANAAEKIKQQL-PAVTDLIPAYTSLLVCYDLLKID--AAQLRLQLEQILQNLELDSANSGKLLEIPVYYSGIDLLPLAKAKNLSVEEVIALHCGQEYRVAAIGFAPGFAYLGDLPEALAQARHSTPRLSVPAGSVAIANRQTAVYPLTSPGGWHLIGRTTTAMFDRSLPSLCPVKMGDRVRFYSIV
MIVLNGDDTTLPGP-MTVQQLLDHLGIDGRLVAVECNRVVIRRAEYASTAIPPDAEIEIVAFVGGGMQD-EKHWSEDRPLQRQF--NENVRKLLRLLELEPVKSIRNLHPAYCSLLIKFDALRMQ--HEELEAILREYLERLEEVKLPEQRRVEIPVCYGGPDLAEVCVMRGLTEAQAVELHASVEYLVYFLGFVPGFAYLGELPNELVTPRLAAPRKRVPAGSVGIAGNQTGVYPFATPGGWRLIGRTPLKMFRAGRDGLSLVSIGDHVRFTPIA
MLIINGEQQELEQV-NTIQDVIVRLELSGKPIVVEADGRVLTAEQWADTPVFVNMRIELVHFVGGGMEGPAYLPLGDQVVLLQFGQNLYIHQYVQVVQAARIKGIRQVVASFCSISISYDPNLIR--YRQLVTELQQMDTTKLDSVGPKGRVLHIPVVYGGQDLDYVADTVGLSPEEVVRMHSDETYLIYMLGFIASFPYCGDIDSRLSLPRRTNPRVKVEKGSIAIANRQTSIYPVSSPGGWHIIGRTPLNTFDPYSNPPSLFRAGDYIKFEAIE
MIQLNGEAFELPDG-QTVAGVLEYLQLGERRVAVELNLDIVPRSLHASTLLQAGDVLEIVHAIGGGM--MRFEPAGAEALLLVLAEPLRIALLAERIRAELGPLLRDLVPSWTSLLLHYDLTRTD--HRQLVERLSPLLPRWLAEPAKGGRLHEIPIWYAGADLAEVARLCRLSVEQVIELHSSTEYRVGAIGFAPGFAYLGDLHERLALPRRSTPRTRVPAGSLAIVERQTAVYPQASPGGWHLLGLCPRRLFDVQREPPCPLVLGDRVRFVAVL
MIICNNDTVAIPSN-LTLERFIEARDLNPNTVVVQCNGRIINRADYATHVLTANCTLEIIRFVGGGM--PKIRPSGDSAVLVEFENNRSVRSLALAIESEALPGIKEVLPAYRALVVVYDPLEIK--YRPLEKKIYFWIKKAKNIDLPPGRFFRLPTVYGGPDLQRVAETTHLSPEKVIQMFSETRFMVYFIGFICGLAYLGGLPESLRVPRLATPRTLVPAGSVGLAGGQANAISTDQPSGFNYIGRTFVNLYTPHLFPPVPFLSGDEIQFIPVL
MIVLNGESRQLAAG-QTVAALLDELGYAGKRLAVERNGDIVPKSQHGVTAIQDGDQLEIVVAVGGGMAAPGYTRQGECALLFDPDGQQRLWSLADTLKAD--AAVREVVLGMNNVLVVWREPVAA--LGPEAERLDALWRDSTPRE-GAGRVVEVPVSYGAEDLAHAAEHAGLSPRDYAERHAAGDYVVYALGSQPGFGYLGGLPPELAVPRRRVPRPSVPSGAIMIGGGQAGIQSRTTPSGWHVIGMSTLQCFDARAEPPVLLAPGDRVRFQIKA
MLIINGESIHVPEQVKTVSDLLAHFQLQNKLAVVEVNLTIIEKSQYDTTTLCDGDQIEIVHFVGGGMDY-MMFPLSEYAVTIRFSTNDYVHRVAVFLEQQKKDGIFDIVPTFSSVTVYYDPLVVG--YEEMCEWLRTELERVEQVEAPPSRTVVIPVCYGGPDLEEVARFHGMTEEEVIAIHAQGRYRVYMIGFSPGFAYLGGLSPKIATPRRATPRTRVPAGSVGIAGSQTGVYPLATPGGWQIIGRTPLALFRPEHDEPSLLRAGDIVQFRPID
MIVVNGESRPWQTD-QTLASLVESEGYRRERIAVEVNGRIVPKVSFDEHVLADGDLVEIVHFVGGGM---RVLPSGVDALLLEFADGSETLAYLAGLRAHPVDGIAEIVPAARTLLLRSDGTVS---MPEVVRALDRVAPEQV---NRTDRQVRIETVYD-EDLTGVADHLGLSVEALVARHVSATWTVAFCGFAPGFAYMTCDDESWSVPRRPSPRTRVPAGSVALAGGYTGCYPTSSPGGWQLIGRTAALLWDVGRPSPALLTPGTRVTFADIR
MLTVNGEPRRIAAG-SSIADLVAQIGLDPKKVAVEHNAEIAPRSTLADVTLSEGDVLEIVHFVGGGMTAPVFRAVGAGALLADFGDFARVVALDRAVAAAPPVGLVETVPAYTSLLFVFDPLVTD--HVAVEAHAARLIAPGG---FTGAHTHEVPVCYEAPDLAAVAEWLGMSGEAVIAAHLAGEYRVFMYGFAPGYAYLGGVPEALHLPRKAVAVRGYPVGSVMVAGPQCLITTLPMPTGWWVIGRTPLRVLDAGAGRPFLFEPGDQVRFTRVV
MLYLNGEPRTV-EA-TTVAELVAALNLGGRRIAVERNERIVPRSKHADTVLEEHDRIEIVHAIGGGMSSPVISLLGTTALLFEAPGQQRIWALAIEAGK--WPEAGEAVPGMNNMMLTFSTPPRD--LSALRVRLLAAWDHCSALP-LEGRIIDLPVIYGGPHMADVVAHTGLSIDDIVELHSAPLYPVYALGSHPGFCYLGGMDPRIATPRRKVPITNLPGGAVSIGGVQTGVSASAGPSGWNTIGRTTMSFFDLAQDPPILCAPGDLVRFRVER
MITINGEARFIRQP-ASVADLLTVLSLDTRKVAVERNLEIVPRSAYAATALAAGDTLEIVHFIGGGMSPPVFRPVADHALLVEFGDHDQVLRLDAGLSPESVPGFLEAVPAYVNILVRFDPMQTD--HASVEAALRRLLGGPARVP-KPGRLREVRVCYEAPDLARVAEATGLDTEAVIAAHLAGDYRVYMYGFAPGYAYLAGVPEAIRQPRKTSPVRGTPAGSVTIAGPQCLVTTMIMPNGWWNIGRSPTRILDGDSARPFLFDVGDSVRFTRIA
MITLNGTPRHLEQV-NTIAELIAFLGYQGKRIAVEANGDIVPKSRHGDTALADGDEIEIVVAVGGGMPRWEIVPQGDRSVLLVLGGGHRCAAAAAALRAARIKGVSDIVPAFNSVALHYKPGLFSASFRRLAGEIENVLSQALGLATAQARQIDIPVCYGGPDLAQVAAHCRLSEAEVVRLHSQSPAYVFMLGFAPGAPYIGVHDPKLAIGRRSTPRTNVPAGSVAIANLQTMIYPNTSPGGWHIIGATPLVLFDPFKDPAALLAPGDTVSFVPIP
MIVLNGDTMELRDD-CSLADLVEQLGLVGKRFAAEVNMEIVPRSQHVALRLNDGDQIEIVQAIGGGM---RIEPAGESGCMLYLGECARVCRAAALIRHRLGACVTDLVPSYASIFISLDLSRTG--VMAFCALLREALHDLDSVAEASGEVMSVGVYYGAPDLDEVAQLAGLSRDEVIALHCGQEYLVYAIGFSPGFCFMGNTDARLKVPRKASPRTRVPAGSVALADRQTAVYPCVSPGGWQIIGRTAVDMLALCQRSESPLQVGSRVRFEPVI
MVTVNGENREMPEN-STVAHLVESLKLTGKRIAVELNGEIVPKSQHATTPLNAGASLEIVVAVGGGM--PKAYLLSDRAIQIDWATALFREELIQSFETQD-WPVCQCVQTDQSITVLFENSIVVGRCEALLDQLDRTLTKLGKVRNKPGCHHHIVVHYGGQDLDWLAGQTGLSPTEVIDLHSSIIYTVQFLGFLPGFAYLTGLPKQLQFPRRETPRPRVPAGTLAIAAHYCAVYPWESPGGWHLMGHVEQVLFDPDQEGHSLFKAGDTVQFIRAA
MLKINGEGRELAGV-ANVAELVAALGIAGKRVALEKNGEIVPRSRYPATGLADGDELEIVVAVGGGMASTRYYLLGERAAVLESVRQRRIWWLAQTLTGA--AGLIDVVPGMNNLTLIFDPDADD--GEAWLERLRRGWTQAEEAE-PRVRRVEVPVRYGGPDLAAVAAHAGLSEEAVVAAHASVDYVVYFLGFQPGFAYLGGLPERLATPRRAEPRLAVPAGSVGIGGAQTGIYPAVSPGGWQIIGRTELTLFDPRREQPSLLLPGDSVRFAPRD
M-LLNDRIFEHKDD-MTIGDVIEVMRFTYPRLVVKVNGRLIQKSEYNATILNENDDVKIHHLLAGGM--VKISTAGDSALLIEFGQNARITAFVHLLKAQRIEGVQDMIPAFTSLLINYDPRVVN--YKTLTKRLQKLLKLDVNEETSTSRVFEIPVCYGGPDIENIAKNAGLTEEEVIKIHSSKDYLIYMLGFLPGFSYLGGLDERIHTPRLANPRIRIPAGSVGIGGSQTGIYPLDSPGGWQLLGLTPVKTYDPERENPILFEAGDYIRFVPVV
MITVAGEKKEVKDG-LTLPELIEQENVEPEYVTVSINEEFIATEEKESTVLKEGDNVEFLYFMGGGM--IRILTAGDSSILIEFGKNRKISATIQLMKEQHIEGVVDMIPAFCSLLINYDPRVIS--YEEIRERMQALVKVEVKAGETRKRIFEIPVCYGGPDIANIAEHAGLTEEEVIRIHSSKDYLIYMLGFLPGFTYLGGLDERLHTPRLANPRIRISAGSVGIGGSQTGIYPLDSPGGWQLMGMTPVKTYDPDREVPILVEAGDYIRFVPVV
MVLVNGEPTELATP-LTVRQLLERLELQGRRVAIERNGDILPRSRYDDTRLAEGDRFEIIIAVGGGMENARFYLLGERAAVLAVDAQRRIWWLANQLRGR--TELMDIVPGMNNLTVVFDPLASD--GTTILAELEQLWRGADEAS-FTPREVLIPVRYGGPDLDDVARHTGLSPDEVIARHSGADYIVFFLGFQPGFAYLGGLPAALATPRRAEPRLAVPAGSVAIGGSQTGIYPAAAPGGWHLIGRTELTLFDPRRDPPTLLLPGDIVRFAPEA
MIVLNGKSHECPAR-TTVAELLEATGFAQRRVAVEVNRRIVPRSRHAMQNLEPDDRVEIVHAIGGGM---EVEPLGEGLLVLRFGSNARVHAAADVLGQHALRGVDDLVPAYASLGIRYRAEAWLPPWQALAAAVQALLDGTAAAAAPAPRTVEIPVCYAAPDLAVVAAQAGLPASEVIARHCAPLYRVAMLGFAPGFPYLIGLDPALHTPRRADPRTQVPAGAVAIGGGQTGIYPRALPGGWQIIGRTPQVLFDPGRQPASLLQAGDGVRFRPIT
MVVINGIPEKLAAA-VSVAGLLAMRGVAGKRVAVERNGEIVPKSRHAETALAAGDRIEIVVAVGGGM--PRLLALGDGALTLEFDDNAQVIAARDALSALKLEGISDVVPTYRSLTVHFDPLRLD--RQALGQHLLDAAQAPPQESRQSPTRWQIPVVFGGPDLAHVAGATQRSETEVIEALCATELHVFLIGFLPGFPYLGELPQWLQLPRLATPRAAVPANSLAIAGAQAAIYPWQSPGGWHLLGRTPARLFDLNTARPALLEPGDTVRFVPIK
MLSINGQPRQFVAP-LTVADLVQQLDLLGKRVAIERNGDIVPRSTFAATALAEGDQLEIVVAVGGGM--PTLQPQGDTALVLTVSTQQRLWRMQRLLQQR--FPDWWLVLGVGNLTVRFDPLTSR--AALIEQGMQSAWTDSRDAEPVVGQRHDIAVQYGGPDLAVVAEHSGLTPQQVIELHAAQDYVVYCIGFLPGFPYLGGLDERLIIPRRDQPRQKVPAGSVGIGGMQTGIYPCTSPGGWHLIGRTHTRLFDATRMPPALLAPGDSLRFVPGA
MVTVAGNVKDIKEG-TTIAQLVIDEKVEPDYVTVTVNDEFVENHDLANVTLKENDVVEFLYFMGGGM--TKILTAGDSSLLIQFGQNAQITAFVHLMREQHLEGVTDVIPAFTSLLINYDPRVID--YRKLKRRLEKLLKLEVSKKASSSRIFEIPVCYGGPDLENIAKHANLTTQEVITIHSSSDYLIYMLGFLPGFSYLGGLDERIHTPRLANPRIRIPAGSVGIGGSQTGIYPLDSPGGWQLLGLTPVKTYDPNRDVPILFEAGDYIRFVPVV
MIWINGQAREVPEG-MTLAALLASLEVGGPGVAVEVNAEVVRRARHPEYQLSPQDRVEIVTFVGGGMDELDLQPMGDSAFLVRFGDHARVAGALRTLDSAREPWVVDLVPGYASLMVLYDALRAR--PEQVRQWLEETLPRAR-PEPPSRRVIEVPVWYHGPDLEPLAQEKQLTVEELIALHTAPEYLVYMLGFRPGFPFLGGLDPRLFSPRLSTPRVAVPTGSVGIGGQQTGIYPVRSPGGWRLLGRTPLRLFSPEADPPFAVALGDRLRFVSIA
MIRLNGQPHALPEQ-ASIEDLLQQLQLTGKRLAVEVNENIIPKSRHATTLLQAEDQVEIVHAIGGGM--YELQRAGLSGVLLQLAEPLQLRALREYLLAALPDLGLQITPSYTSLLLEYDLLQIS--HAAFLERLHPLLQGWQAPVTTQAAVIEIPVFYDGPDLPRVAEQAGLAVDAVITLHAATAYEVCALGFAPGFAYLASVPLALRTPRLTTPRSRVPAGSVALADQQTAVYPQESPGGWNLIGRTPLRMFDAKRSPPSVLQPGQQVRFVPVG
MIILNGKPLQVNKV-STIAELIAHLGYEGKRIAVEQNGDIVPKSTHGSALVADGDQLEIVVAVGGGMSTWRIVPQGDRTLLLVFGEGRRCALAAAALRAANIPGISDIVPSFNQVALHYSPGLPDNRLTQLTAAIQKPLSAALAARAKTSRKIDIPVCYGGPDLEHVAGHCGLTPEEVIHLHSHQSAYVFMLGFAPGAPYIGVHDARLAIGRRATPRTLLPAGSVAIANLQTMIYPNASPGGWHIIGATPAVLFDPAQEPPTLLSPGDTVNFVSIA
MLFINGEEMIVPDDVTNVEQLLAYFKLNNKVGIVERNQVIVDRSLHAEEAVTNEDRIEIVQFVGGGMNY-HFQPLGDQAVVIDLGNHEEVQSISKLLEEHQPEWMIEYIPAFTNITILYSPLFVYLPYDWVCDQLRQMLTQNKRDKVPEPRTIEIPICYGGPDLSYVAEYTDLKEDEVINRHMNGNYIVYMIGFAPGFPYIGGMDETISTPRRDDPRLEIPAGSVGIAGSQTGVYPITTPGGWQLIGQTPLQLFQPEEDPPSLLQAGDKIKFTSIC
MIVLNGETTPLPEA-MSCAGLIAHLSLTGKRVAIECNGEIVPKSRHAEHMLADGDRLELVVAVGGGMPDPRFYFLGETAVALALPAQRRIWQLAAQLRHY--PTVCDVVPGMNNLTLSLDPAHGD--PEQGMAWLREGWQALSDVSAPSGRWVEIPVWYGGPDLAEVARHTGLSCAEVIACHSAADYRVYFLGFQPGFAYLGGLPDCLAAPRRGQPRTLVPAGSVGIGGRQTGIYPANSPGGWQLIGHTPLRLFDPQGEPPSLLLPGDRIRFVPQA
MLIINGQERDVENA-ATLADVVSHFGLNERIIVIEHNLNIVPRDMYAETAVSEGDKIEIVHFVGGGMSEGSITAFGECAVRVELGTFHRVAAFTEALQAHPFAGLIESVPAFTTVTVFYDPVRVATPYHAVAAHLQHLLQTLQQAEHRPAETVEIPVCYGGPDLEEVARLNGLTPDEVIEIHAGGEYLVYMIGFAPGFPYLGGLSDRIAAPRRAEPRLRIPVGSVGIAGQQTGVYPMETPGGWQLIGRTPLTLFRPDRNPPSLLQAGHIVRFRPIR
MIVVNGDPQPWQDG-ETLASLIEKLGLSGKRIAVEVNQDIIPRARHAQHALVAGDRIEIIQAIGGGM---KPVAVSDTSCLLTLGTASRVRAACALIEQRLGTALIDLVPSYTTVLVEFDPLQLT--ATQCLQQLADVPALAQGEHDSAAQCIEIPVYYGAPDMAAVCQHSGLSRDEIIRCHSAPEYRVYAIGFAPGFCFLGTLDPRLQLPRRAEPRPKVPAGSVAIAEQQTAVYPLDTPGGWHLIGRTTQDMLALCSAELQPLRVGDHIRFVPVK
MITLNGQSKTLANS-DTVGTLIIELGYENKRIAVELNGDIVPKSQHGITPIKEGDIIEIVVAVGGGMHKWQLNEQGDRCLLVQFSGGLRCTRAARLLRDHAPACVRDLVPSFTAVAIHFYPDGSSDQLARLHDYVHQALVELDQDQAAPGALVDVPVCYGGPDLPAIAEQLGLSQEQVIELHSSQVQLVFMVGFAPGAPYMGILPEQLNVPRRATPRTVLPKGSVAIANQQTIIYPNESPGGWHLIGRSPVNLFDARRSPAALLAPGDQVRFVPLA
MLSINGEAKAFAAP-LTVSELIVALELSGKRVAIERNGEIVPRSTHAVTQLADGDVLEMVVAVGGGMPEVTIQPFGEAALVLSVG-QRRLWAAWHALRER--EPQVEWVLGMGNLTGFFDPLAIA--PARVEKAIELAWQGSDGAESEAGKRVEIPVVYGGPDLDAVAEHAGLSASATIECHAAAEYTVYCLGFLPGFAYLGGLDPRLACPRRASPRIAVPAGSVAIGGAQTAVYPLASPGGWQLIGHTDAALFDPYRETPGLLSPGDTVVFVPVR
MVTVNGETRSVQPG-TTIAMLITQLGKDQRGIAIERNLEIVPKSEHACTVIEEGDRIELVQFVGGGMIL-KILACGDDAYRLMPSDNHQRHAIAEALRSKGV--WSEVVVGRESVTVQYDPCETS--PEATRKLILSALDQVNLVTQKSASSVTLRMRIDAPELVTCAEANGLSANEFLDRITGSDLMVDMLGFAPGFAYVSGVGDALVGKRLEHPRQLTHAGSVGFIQGFLGIYALDGPGGWPIIGQVSERLFDKTSDNPVLLAPGTRIKLE--Q
MLILNGNSKELDEG-LTLGQFLKDLGLPEKGLAVERNLEIVPKSAYDSTQLEAGDRLEVIQFVGGGMAF-EFIQIADDLLSFKIAA------LAAKLRT--LSGIDECVEGMETITLQFDPLSTD--ITALKSKIADLETQITNQSAPLQDVITIPIIYNGPDLKHVCEALGLSVDDFIQQHTSQIYKVDLIGFTPGFAYIGG--AAFDIPRLKEPRVKVEAGSVGLTSGYTGIYALEGPGGWPIIGRTTKKLFDPDQQDPFILSPHMRVKFEAVP
MVMINGEKQIVPDTVGNIQQLLEYLQLADRIVVVEINRDILQKDRHAVTELKDGDTIELVHFVGGGM---KIYPLGDAAAVIELGGHRKVKALSIQLEAQPIPGMIEYVPAFTTVTVFYDPYRVLSPYRKVHDMLERMVAEIGDEAEIAARVIEIPVCYGGPDLEFVANHNGLTPEEVIRIHSSAEYLVYMVGFAPGFPYLGGMPEAIAAPRRPSPRLAIPAGSVGIAGKQTGVYPIETPGGWQIIGRTPIELFIPDSNPPTILASGDRICFRAIR
MIYLNGEEHQIEAG-TSLTTLVSGLVADPRGVAIERNRIIVMKSQWDQTILADGDQLEFVQFVGGGM--------GDDAVAVQPNNRALRHPLARALRGS--GEWIDTVPGKEVVAVHFDPRALR--PTEVMRKLEDWLSSFSAEAFEPGKAVDLHLDCSAPDLQALADQNGLTPQEMLERVTRSDLVVDMLGFTPGFAYVEGVNPALKAERLAVPRQRVAAGSVGLVSGQLGLYGLSGPGGWPIIGRLTEALFDPARAEPFLLQEGQVVRLHLVV
MVKVNGTEREYRPG-MSVLQLLEEMGYSITRVAVEKNGEIVPKNRLSDTYLEDEDSLEVVSFVGGGMIS-TISPSGDRAITVEFENNAEVYALQESLDYPG-NGIVEMVPTFRSLLIFYDPNLTG--YHRLTKLIRMNDPGRVSAANAKKKVLIVPCLYGGEDLAGLTRELQLSESEIIRLHSETTYRIYMMGFLPGFVYLGGLNKKIWAPRLKTPRTLIPEGSVGIGGNQTGVYPIGSPGGWRLIGRTPLKFYDPNRKNAILCKAGEYIKFQPVG
MIQLNGERYEVSES-LTVEALLARLEIDGRRVAVELNELVVKKAAYADTVVRDGDAVEVVNFVGGGMSDWRLEWLGDAALSVHAIDNAFIHRLAQRLRMAQVAGVRDVVPGMRELVVHVDPLRCD--VRQVALALRATEADGE---ATVGFAVEVPVVYGGPDLEDVALACGLAPEEVCRRHAAVDYVVCFVGFVPGFPYLGPLDSRLHLPRRATPRPKVPPGSVAIAGAYSGIYPSASPGGWHIIGRTDMSLFDLGATPPARLAPGTRVRFVRRR
MILLNGAPHACSDD-TTLARLLADNGYAGRRIAVEINRNIIPRSAHETTRLQPHDRVEVVHAMGGGMSGRAIEPLGDSAVLLHFGDNAEVHAAARHLAALALPGIIELVPAYASLAVVFDPAQWQTPAQHCVAALTRAFATPPATTAASAVLIEVPVCYGGPDLAAAAQRSGLPVEEFIARHAAVEYRVAMLGFAAGFPYLLGLDARLQQPRRASPRTRVPAGSVAIGGLQTGIYPRALPGGWNLIGRTPLTLFDAHASPPNRLAAGQRVRFRAVA
MLHVNGQWKEVPGV-KTVAEVLHHFHLADRMVVVELNREIIPREQYDIQAVRDGDHMEIVHFVGGGMGHLDVTPVGDSAVLIRFGDHARIMAFADHLETVPIPGMVECVPAFTTVTVFYDPCRAS--YSEVKAELLRRLTLAPAFLDREVRVVKIPVCYGGPDLEDVAAHHDLTAEEVVRIHTAGEYTVYAIGFAPGFPYLGGMSERIATPRLATPRLAIPAGSVGIAGGQTGVYPIETPGGWRLIGRTPLRLFRPEDDPPSLLAAGDRVRFYAIG
MILLNGQPTSIEAG-TTIAALLASKNLNPQLVVVEVNREIIDRNRFAEVALNPGDQVEIVKFLGGGMY-ARFLPAGDKGVVVEFGNNKKIRSLMLAIEQAELPGIMELIPTYRSLLVLYEPLAWK--YGDLILQLEKIEANLGALKLPEPQVILLPVVYGGPDLNFVSEHAKLTPEEVIKIHTGTDYLIYMLGFTPGFPYLGGMDERIATPRLQTPRTKIPAGSVGIAGSQTGVYPIESPGGWQIIGRTPVKLFDPAREKPVLLQAGNYVRFYQIV
MVLINGNPVDLPEG-MTLAELVAHKALNPATIITELNFAIIPKDRWPETALKENDRLEIVTFVGGGM--VRILPAGEQAIVVEFGQNRRVHQLGRQLAGQKLPGIIEVVPTYRSLLIYFDPLIIT--RQTVAEQAMALLASGNETGDSKARIIHIPVCYGGPDIGFVANHNGLTEAEVIEIHTSVPYLIYMLGFTPGFPYLGGMSPRIATPRLEKPRTRIPAGSVGIAGTQTGFYPIESPGGWQLIGRTPVKAFDPQAATPFLFAAGDYLKFYAVS
MLSINGAPRQFPAT-LTVQQLAEALELIGKRFAVELNGEIVPKRLHAETTLNDGDRLELVVAVGGGMTDPGIQLLGEAALVFSVAPQQRLWAACRWLQQR--HADVEWVLGMGNLTARFDPLVIK--ATRLERALETAWAASADAVPAPGKQVEIPVRY-GADLAHVAEHAGLTVAEVIALHTSPDYTVFCLGFLPGFAYLGGLDERIACPRRAEPRLKVPAGAIGIAGSQTGIYPLASPGGWQLIGRTSLSLFDAAAATPALLAPGDTVRFVEVR
MVMINGKSEEIAGG--SVLDLLKAKSIEPQMVAVEVNDTMLERTHLETTQLKDGDHVEFLFYMGGGMKQPRIVPLSESALTIEFGENESVLAFATAVEQAGLPGFLEVVPTYRSATVYFDPFRTD--VSTMTGHFRALMTATNRPPLRAPTTHTIPVWYGGPDLIDVAKRATLPPEQVTALHASVVYRVYMLGFSPGFPYLGTVPDRIATPRLPTPRKQVAAGSVGIAGTQTGIYPHAGPGGWRIIGRTPVPLFSLTRPGPFLLAPGDQVQFVPIR
MLSLNGEQITLLDL-KSLSSLLDDQGYQSQKIAVAINGSFVPRSQYGETMVNDNDEVDVIQAVGGGMREPKVIPLGDSAFLLYFNAESMVLGYQKALKVAAPAWLIELVPAPDTLYLQYDPYLLHGAYAEWLAWLTALPYQPL---LEMRRSHTLPICYAGIDLEFIATVLKLSVSEIVHLHCGASYRVQMIGFAPGFPYLTGLPAALQMPRRATPRTRLPAGSVAVADQRCGIYPAALPGGWHVLGRTPTTLFDPNQSELCLLSMGDTVRFVEIK
MIKVNGRDKEWEEN-ITVDLLLEKCKYTFPLIMVKVNGKYISKEKYKDTLIMNGDDVQVIHSIAGGMTAIAVEPFGDSAVMVTVPRRTAIVAFRERFLAHRPPGVLDVVSGLESLLVEFDPLETA--LPHVEYAIHLLAERLPVHESRTALRFDIPVVFDGPDLLSVAEEVGLAPAEVVEAIAESTFTISLLGAAMA-PMMDGLRVPRPVRRRAEPRTDVPPGAIMIAGTNAIIQPFPGPTGWRVVGRTPHTIVDISRAEPVAFGTGDIVRFVPVA
MIIVNNQAVNVANN-STIIDLINQLELDAQRIAIEHNRVILAPDQFDSLTLCADDNIEIVNFVGGGMLYPVYQPMGDRSLLVELGDHERVRRLFLAIKQASPDTLLYAVPGYCSLLLVFDPLSTT--SDRIRKTINDLFHHLDKFELPEPANIEIPVAYGGPDLLWVAEYHKTTPEDIISQHTQNSYNVYMIGFIPGFPYMGELPETLETPRKKTPRMAVPGGSVGLAQKQTGIYPSQSPGGWQIIGRTPLHLFDPSKNPPSLLKMGDRVRFFRIR
MVVVNGERKRIAQG-ATLLEVLTELELDPRAVVVEHNRRIVRRPGLGDVTVAAGDAIELVHFVGGGM---RFLPAGDLAVLVEFDENTRVRALEFLIQQKALTGVVETVPTFRALLVYYDPRAVG--YDALCAAITELLPQATTAVLPPSRLVELPCCYDGFDLAPAAERLGLSTAELVRLHSTAEYLVYFIGFTPGLPYMTGMPDRLQIARLDTPRVRVPAGSVGIGGIQCCVYSVESPGGFWVLGRTPLRLYDPDAPEPILLRPGDRVSFRAIA
MIWVNGEAREVPAG-LTLAGLLELLRVGGPGVAVEVNAEVVRRARHPEHRLNPQDRVEIVTFVGGGMHVPHLQPMGDSAFILRFGDHERVVATLRVLDSWRERWVVDLVPGYASVMVHYDALQVD--PERVRRWLEDALPRAR-PEATPHRIIEVPVWYHAPDLEPLAQEKGLTVEELVRLHTAPEYIVYMLGFRPGFPFLGGLNPRLFSPRLATPRPTIPAGSVGIGGQQTGIYPLKSPGGWRLIGRTPWKLFDPGVDPPVTLGVGDHLRFVSIQ
MMFVNGEQVHLEGE-QSMTSFLEARNYLKDRIAVEVNGAILPKKEYDNYMIKQDDKIEIVCFVGGGM--PRILLCGDSAVDVEFGDNQKIRNFTNVLKKEEITGITDIIPTFRSVLINYDPRFLL--YDEMKEIIERLLKVDDAGDAQKVRIFQIPVCYGGPDLADVAEYGNMTEKEVIELHANRNYLIYMLGFLPGFAYLGGMDPRLETPRLSNPRIRIPTGSVGIGGAQTGIYPLDSPGGWRLIGTTPIRPYDPDREPPILYEAGDYIRFVPIE
MIVLNGKKFSINEK-DTINILLKKINIKSSKVAIEVNKVVIPKEKYRDFKFKKNDKVEVVTFIGGGMFF-GINHYGDLGLILDFGSSQEVNAVYALLQDLD-LPQLNIIPSFNKIVLAFQNIKDR---NQAQDAIEHNFAKANRNSQKDRKVWNIPACYEALDRELIQTTHGLSKEEVISKHTGTSYYAYYIGFMPGFPYLGDIDPSLITPRLATPRIQIPARSIGIAKEHTCVYPKVSPGGWNIIGQVPFDIFSLEHSRTSLFLPGDTVQFQSIK
MCKINGDVFNFEQP-INIQEIIQSLGLDETRIIVEHNETLIKREQFTSRIVNDEDNLELLEFVGGGM---KIYSQGDQAMVVSIEKTEDLLALKSYLLERNFPFITEIVPTESDMMICYDARSMISPFQYMKDLVYSIRLEIV---DTPEGITNIPVIYGGPDLEQLLQYYNIDLDTFINRHTNCTYFVSTMGYSPGFPYLTGMDERLFVNHTGKQKSFIPAGAVIIEGKKTGINTTDTYGDWLVIGYTPETLFNPEKDDFTKLTLGDNVRFIPCS
MITINGKKNSIAAD-ATLLSLMKEMKISPEKTVAMINDIVVKPSEYAAAILKNADKIELMSFVGGGMR-PRFLPLGDSALTIEFGNNKKVNQAAALIQEKNINNIIEIVPTYCSLTIYYNPCHLT--YNELIKHIESLDFSSVKTVNQKKNVVTIPVVYGGPDLKYVEEYTKLPKNEIISIHSSCDYLVYMLGFLPGFPYLGGMNKKITVPRMAKPRLSVPAGSIGIGGEQTGIYPLQSPGGWQLIGRTPLKLFDINRDKPFLLKAGDYIRFKTID
MIMVNGQPKEYDKP-LTVGGLLQALGIDPRTVVVERNLEILDRSSMDGETIRDGDSIEIIRFVGGGMPEPRILLCGDTGISVEFGNNGRVQQLFRSLGARRLPGILGLNPTYRSLFIQYDPRECS--FENLLLVIDECLEWSAEVAMEAAPPIEIPVCYGGPDLDEVASFHGISPEEVVKLHCASVYTVCMIGFTPGFPYLGGLDERLYTPRRKESRKVVPAGSVGIADRQTGIYPIDSPGGWRLIGKTPLKLFDLGKNDPFLIRTGQTLRFKAIH
MLQINGELLEVPAHIRVASDLIHHFGLESKVFIMELNHNILDKNRYFETVISDGDKIEIVHFVGGGMNY-TLSPMGESAIIIELGNHQKVQAISFYLENHPFRWMIEYISAFSTVTIFYNPLEIMLPYQFVCNELHEALSDLPVNQHTETRIVEIPVCYGGPDLESVAKLNGLTADEVVQIHTSAEYTVYMIGFAPGFPYLGGMSEKIAAPRLPSPRLKIPERTVGIAGKQTGIYPISTPGGWNLIGRTPVELFQPNAETPSLLRAGDKIRFKPIG
MIKLNNRDYEWQEG-LTVEELMKLKNFTYARIIVYLNAEVVSAEDYASTMIYDGDEVKAIHLMAGGM--FKVLPYGDGALHVQFQEFEKVQNFFNHLSHLQDERILELIPTYHSVTVFYRPGSS---YLEMLNLVEEVHHRSTEIEPALLRKVEIPVCYGGPDLKHVADYHKLTVEEVIARHTASEYLVYMIGFMPGFPYMGGLDPELATPRLISPRSLVPQGSVGIAGQQTGLYPLASPGGWQLIGRTPLSLFDANYNPPTMLRSGDRVRFMPIS
MLIINGDKVEVPDTIATVSSLLEYFGLGEKVAIVELNQNILEKDFHADTRLSDRDKIEIVNFVGGGMDSLSFFPLSESAILIDFGENMYIHQLTAALNAEPFPGFIEAVPAYTTLTVYYDPLAADNPYHHMCTRIEHAANNLK-TDKLETRTVELPVCYDALDLTEVANHNDLSAEEVIERHTSQVYHVYFIGFAPGFPFLGGLDSTIATPRKQSPRRKTPAGSVGIAGRQTGVYPIDIPGGWQIIGRTPRQLLHLNDRSPTLLQPGDKVRFYPIR
MLLINGSTVQLPEHIRTISDVINHFAADQPVVIVEYNGEILDKETHSTTNVADGDKLELVNFVGGGMSV-YMQAVGDFAVKIQFQGNRSIQLFSRKLDHAGIYGVVEWVPAYDSITIYYQPKKIR--YRELCRELDHVFRIELEEKNIGTRLITIPVVYGGPDLKRVAAVNELSEDGVIALHTQNTYLVYMLGFLPGFPYLGGLDKRIATPRLEAPREKTSAGSVGIAHEQTGVYSLESPGGWNIIGKTPMKLFDFQKEDAFLFRPGDKVQFYQID
M-KINGQTAELVKT-ITLEEFLIEKNYNLSRIAVELNGVIVPKGKFAGIVLNDADCLEIVSFVGGGM--IEILTAGDSAILIEFGKNRKITAIVQLIKEQQIEGIVDTIPAFCSLLVNYDPRIIS--YEKIVERMRQLVKVDVMAEVGEKRIIEIPVCYGGPDIETVAENAKMSREEVIKLHSSKDYLIYMLGFLPGFSYLGGLDERLHTPRLANPRIKINAGSVGIGGSQTGIYPLDSPGGWQLIGLTPVKTYDPNREVPILFEAGDYIRFVPIV
MIVINGKDERRKAG--TIAELVAGRGLAPGSLVVEYNGRIIKQDDWVKVMLRQGDELELLNFVGGGMTTPLFRIAGDQGLMMEFGEHQRIRTMMLALDQEGLDGVVEYSPAYRSITLIYDPLVTT--FWQLQEKLVELYRKTSDIILPTPEVVELPVCYGGPDLSFVAANHNLSEEEVIHLHCRPDYFVYMLGFSPGFPFLGGLPEALHTPRLQSPRKKVPAGSVGIANGQTGVYPIASPGGWQLIGRTPLKLFDYGRGNPFLLSTGNILKFRSIS
MIIINGHEKEIQQN-TTVKQLLEDLKVLDKTMAVAVNMKIVKKDDWDKYTLQENDKVEALNFVGGGM---KFKVAGVDSLIIEFGEHRLVMKNYEILK----PHFLEVTPSYTTVLVKYGIDRT---YEDALESIKSMLVKDVQEEICFSEPVIIPAFYDGYDLKRVAEYHKISIKEVIKRHSSKIYDVYAIGFLPGFAYMGIVD--IPTPRI-PPRSEVAKGSVGIAGEQTGIYPMKSPGGWNIIARTYKEMFSEKIEGFSLLKVGDRVKFEPVD
MIVVNGEPQKTPEG-QTVMGLLQQLELDPARVAVELDRHILKQPFWLDTVLRPGAQLEIVQFVGGGM---TIRPGSDRSLFISFGDHLEVARLTRCLEG--VRGILNLHPAYTSVLVDFDPRLRS--HAEVEAIVRERIATHEHQPPPEPRHIEIPVRYGGPDLADVARHTGMSAERVVELHSSAEYLVYFVGFSTCFPYLGGLLPELATPRLAAPRKHVPVGSVAIGGAQAGIYPLASPGGWRLIGRTSVTLFDRDASPPPLLRMGDRVRFT-IA
MVTINGKEEQLVEG-LSILEWVVEKGLQPQQLVIEHNGQVIEQEQWSHITLKENDQLEVLRFVGGGM--LEYRPLGDQGIQILFGNVNRILTFIEILKGKEIHAIVEWVPAYTTLTVFYNPYLIE--YQELVNQLLKVEEELYRTNVSIEQILEIPTFYGGPDLEDVASFHNITTDDVIAIHSARIYLVHMLGFTPGFPYLGGLSLQIATPRLDKPRLRVKAGSVGIAGKQTGIYSVDSPGGWRIIGHTPIDLYNPYRESPFLLKSGDYIRFTPIL
MIQVNGEKRQWDGP-VTVLALLEALGIRPATVAVERNLRIVLKEEMAREMIHEGDTIEIIRMVGGGMAAARFRLSGDRALLVEYGDNEKVRAMTTLLKRNLPAGVEAVVPAYRSLSIIYDPLATT--PGRLAEILHALEADSRAAEIAKAKVVPIPVCYGGPDIGVVAEHTGLREDEIVVIHIAVDYPIYMIGFTPGFCYLGGLDRRLQMPRRKTPRTNLPAGSVGVAESQTGMYPVDSPGGWQIIGRTPLRLFAPARENPFLYEAGDRIRFVPIS
MINLNGKKRRFEQTRLSVTDLVKELDINPKIVHVQLNGAMLDRAHFDDTFINEGDEVEIITYMGGGM--LQILPAGDKAVVMEFENNAKIRATDHLLREEFLKGITEIIPTYRSLLIYYDEKYWD--FETLSKKLVEIPHYLEEKEIPEPKTLNIPVVYGGPDLEYVAEYNNLTSDQVIEIHHTTTYLIYMLGFVPGFTYLGGMSEKIATPRLKDPRAKIPEGSVGIAGSQTGVYPLESPGGWQLIGRTPLKFYDPNKEDPFLPKPGYHLKFYPIY
MVKFNGRTVEIEEQNVSLYDFLLSKQFELGRLVVELNFEIAPREKWRDIILKDNDTIEVLRFVGGGMY-ARFLPAGDKSLIIEFGDNKKIRDMYLAIEKSGLDGIIEMVPTYRSILVSYNPLNII--YEDLCHKLRELEDNLNDSGSEPAKVVEIPTIYGGPDIEFVAQHNDLSVNEVIEIHSSRDYLIYMLGFTPGFPYLGGMSEKIETPRLKTPRTKIPAGSVGIAGKQTGIYPIDSPGGWQLIGRTPVKLFDPFAEPPVLLNPGDYVRFVPIK
MLYVNGHNMEVPQSITTVVQLLEHLQLNKELAIVEVNAEILQPAERDSKEIKADDHIEIVQFVGGGM--ITFKPLNDCALLVVFGDHKEIQQFHKIIEQQPFHGMIEAVPSYTSICIYYDIVKLVSIYDYIVTYLQSLLQKNVQNFLQANRMIEIPVIYGGPDLAFVANYHQLSEAEIIKRHTAEEYTVYMLGFAPGFAFLGGLDETIATPRKEVPRLTIPAGSVGIGGQQTGVYPFETPGGWQIIGRTPQRLFLPEQYPPTFLQAGDRVRFRAIV
M-KINGKVVEFQNN-KTVLDLLNDYDLNKDRVVVEINLEILENEQYETYILKEHDAIEIISFIGGGM---KCLPVGDSALSLEFGENNKIKVFNKKIKSLNIDGIVETVPSFKALLIYYDPAKLF--FSEVKDIITNLLKTIDVEDNGIRKIIEIPVCYDGEDLDFVSEYTKLSKDEIIKLHSAKEYLIYMLGFLPGFAYLGGMDESLVTPRLNNPRLKLEAGAVGIGGKQTGIYPLASPGGWRIIGRTPLKPYDLNRNNPILYEAGDYIKFRPIA
MIKLNNRDCEWQEE-LTVQELLKLKTYTYPRIIVYINSKIISPEDYASTIIQDGDEVKAIHLMAGGM--FVVNPFGDSAVHVQLGSFHKVRAFAAWMEAKADERIGELIPGYLAVTLFVRSGADV--ARRLAEQGGAFEKTLAEAAAGQGRVVEIPVCYGGPDLEYVAGYHGLTAGEVIALHAGTEYLVHMLGFMPGFPYLGGLPVRLATPRLATPRAEVAQGSVGIAGSQTGIYPLASPGGWQIIGRTPLRLFDPAEDPPTLLQSGDRIRFKAVN
MIKVNGEDKDFAEA-VNISGVLAEQNVEPEMVAVQVNGAFVDKEQFEAHALQDGDSVEFLYFMGGGM---RIRALGDTHLIISLGEHDRVLGLWRSLKGLAPGGVLSLVPSYTDITVHYNPLLVS--EKALQSLIFQAEERAHESGSPLSRTFEIPVLYGGPDLSTLAKEKNLPEESIVKIHTARLYRLYSFGFTPGFMYLGILDKRIQTKRLSRPRLEVPRGSVGLAGEQTGIYPKASPGGWRIVGTSPLEFFDLEAEVPTPFELGDRIRFKAIE
MIIVNGEKQKVKED-INVSEMIEVLEYKDKSFAVALNGTFVALKNYNETKINDADKIEILAPMVGGM----FKIASVDSLTINFGNASDVQKAYLSLKSLNIEGIIEIIPSYTTIYISYDVFKYD--YSSLCKLLDNSIDLNYEDN-SIKNIINIDVYYGGLDLEDMSVKKNLSIKEIIQIHTQKEYDVYAIGFAPGFGFLASVDERIALPRLSSPRKSVPKGSVAIADKQTAVYPQSSPGGWNIIGRTAMELFDKSLKELSPLSVGSKVKFNSIL
MLLINGTTVQLSNNITTVSDVIDYFIPDRPAVVVEHNGNILTKENHSTVNVKDGDKIELVNFVGGGMKH-TIEPLGDESLFINLGDHESVQAVAARLEKEKWSWLSEIVPSYTGLAVYYDAPAFYSPYEQVAEMLKKVVETTEPREGSGHRTVEIPVCYGGPDISVVAGENGLTEEEVIKRHSDNEYLVYMLGFAPGFPFLGGMDERIATSRKDSPRTSLPAGSVGIAGSQTGVYPVVSPGGWQLIGRTPFKLFNPDRESPSYVQPGDRVKFYPVE
MFMVNGEKKE-SDA-KTIQTLLDELGIESKVMAAAVNMNVVKKELWESFQLNENDKIEFLQFVGGGM--PTYHVASESALILSFGSSSWVQRAYGALKEARIEGFDEIIPSYASLMVCYDVLRFD--FKGASETIERILLGALDRAVQASKTITIPVYYGGLDLALLAEEKGLSVEEIIALHVKETYRVYAIGFAPGFAYLGELDVRLATSRLASPRKVVPKGSVAIADRQCAVYPSQSPGGWKILGRTPMAMFDASYEGLSLLHVGDRVRYERIL
M-VVNGKEITGFAG-KTVAELLNELKLNQTLVVVEINLEIIPKDHYDIRILQETDKVEIVSVVGGGM--LDFQPLGDTAIRVSFGNNQAIRLFTNGLSQNPIYGVIEWIPTYASLTIFYNPALIA--YKEMLNKLIEIKDHIKETNLPSAKIYEIPTYYGGPDLAYVAKYNNLTEDEVISIHTGTDYLIYMIGFVPGFPYLGGMSNKIATPRQEKPRTRIPAGSVGIAGEQTGIYPLETPGGWQIIGITPLKLYDQTKERPILLSVGHYLRFVSVN
MILVNGAETAIPEA-ATIAHVLDLLEFK-GRFAVEINGEIIARSQYAHHHLAADDRVEVVRAIGGGMAVPLFRPAGDAALLIEFGANRQVQIFDAWLTRARVEGVVETAPTLRSVLVRFDPLKID--AATLESELGEMLASNLDAVDNKIKRWRLPICYGGTDLPEVAQRLGMTVEEAVSRHCAMSQRVLTLGFAPGFMYTGLLQDDWNLPRLDYVKPSVPAGAVSVAVRQTVITSTEIPTGWRTIGCTPFSNFNLAVDPPFLIGPGDELCFFPIA
MLKINGSVENQYVG-KTIAQLLNDKNAALENIVVEHNGKILQRERFVDTFIHNDDQIEIISFVGGGMNS-KVIFSGDTSINVVFENSNQVLSIAKLVERQHINGLVDIIPAYREVTFVFDPLVLD--IASFKHFLEKQLNKMDEIVDKNGRHYDIPVLYNGLDLLEVAKYHGLSLEEVIHLHTAQAYRIYMLGFLPGFAYLGGLDAKLHTPRKNTPRLRIPAGSIAIGGEQTGYYPVDSPGGWQIIGQTPLVMFDSNR-PEIKLHAGDRMKFYAIL
MITVNGQPET-TTA-RTIDQLIFGKGLIPERLVVEHNRVVVPQAQWPDSQLQEDDVLELLSFVGGGMSGARFRTSGDRVLLVEYGDNEKVRDITALLRKDVPAGVQLVLPAYRSLAVMYDPVVTT--PVKLQALLRGLEERLDEADLPAPRTVEIPVCYGGPDIQQVADHNGLDIQEVIAIHSAQPYHIYTIGFAPGFCYLGGLDRRLHTPRLATPRVSVAAGSVGIAEAQTGIYPLDSPGGWRLIGRTPLKLFDARRPAPFFYQTGDSLRFVAII
MIELNGAPHRIAEH-QNLQELIEALDLSNKTLAIAVNREVVPRQLWPQRVLQPRDRVDIVRAIGGGM--PRLLALGDAAWTVEFGRNARVMGLAERVALLRFATVSDVVPTFRSLSVHFDPLATD--AEALGQRLLALAQQAGQQ-VREGRRWRLPVCFEAPDLPRLAQAKGLAEAEVLAKLLEAQFRVYMIGFLPGFPYMGGLPPELAMPRLASPRQRVPANSLAVAGEMCSVYPWESPGGWNLLGRTPVQLFDLQAGQPAMLAAGDLVRWYAVA
MVTVNGERREI-KA-THVAELLNELDYQGTHVAVALNYDVVPRTRWSDTPLNDNDQIEILTPRQGGMTAPRILPCGDSALAVEFGTNRRVLALDRALKQAAITGVSEAVPTYRSLLVHYDPLTLG--FSELSDRLSALLDEAQPVE-GIGRHWRIPVVYGGLDLETVAAAHGITPDELIRRHSAPRYEVAMLGFTPGFSYLRGLDPTIATPRRSEPRLETPAGTISIGGAQAALQCLAGPSGWHLLGRTPVRTFQPQRDPVFLIEPGDTVTFMQIA
M-IINGTEKDFPEG-ITVAKLLEELSLDPNKVVVEVDQQIVPKDEYRQKKLSSTAAVELISFVGGGM--IKFRPAGDSALAVEFGENQKVRNMYYALQNLKLPGVVETVPTYRSLLVYFDPLQQV--PERLAEELLRVEMEMDSVPLPPPVLFHVPVLYGGPDLAFVAEHAGLSEEEVIKIHTAKRYRIYMLGFTPGFCYLGGMAKQLATPRLSVPRTKIPAGSVGIAGEQTGIYPMDSPGGWQLIGRTPLRLFAPLSKTPFLFSAGNYLRFFSVS
MVTVNGAVTQVAPA-STVRDLVTSVAGDRSGVAVAVNDTVVPRTRWADTPIREHDRIEILTAVQGGMTAARIRPFGEFAFLVEVSP-------ARHIADSHLPGVVDVVPAERTVLVRYDPSADRQARNALAAVLAQLPGRLSREPSDDCPEVVVPVRYDGPDLEEVATLLGRSVAEVVADHLAGRYTVAFLGFAPGFAYLDGLSPRLRVPRLSTPRPRVRAGAVGIAGGRSCIYPWPSPGGWRIIGHTPLRLFDPAATPPTPLAPGRRVRFVAVG
M-IVNGNSKDFPSD-ITIDELIETMGFPKNIVIVKVNGKRIPKENYNE-KLDKDSNIEIYSFIGGGMY-IKYYPSGDSGLILEFGNNKKIRALSYCIEKENLDQIIEIIPTYTTILIVYDPIKSL--YGELVEKLKSIEKSMKNIKLPPAEVVHIPTLYGGMDLENVAEHNGLTVSEVINIHSSTKYLVYMIGFTPGFPYLGGMSEKIATPRLKIPREKIPGGSVGIAGSQTGIYPIDSPGGWQIIGRTPLKLFDSKRNPSVLLKAGQYLKFESVE
M-KVNGKEIYLKPN-TTILNLLEELKLKVDNVVVEVNLDIIENHQYSSYILKSDDIVEVIRFVGGGM--TKYLLAGDKSIVVEFGDNRKVINLMKSIEKSSLDYIYEMIPTYRSLMIIYNPLKIA--FNNLINTVKDMESNLEILEKHEKNIVKVPVLYGGPDIETVAKHNGLKIEDVIKLHSEAEYLVYMLGFTPGFTYLGGMNNKLETPRLANPRVKIPEGSVGIAGKQTGVYPIESPGGWQLIGRTPIKLYDPKRENPILLKAGDYVKFIPI-
MLIVNGETLES-SA-ATLSELLLVLEFEGEWLATAVNGELVHREDRRACRLSDGDRIEVLSPMQGGMNVPRVSLLGNTALLFEAPGQRRIWALADQAMD--WPSVAEAVPGMTNLMLIFSEPPRD--LEAFERKLFDAWATGEEKQ-MKPREIEISIAYGGPHLREVAENTGLSVADVVKIHTDPSYTVYAVGSHAGYCYLGGLDSRLFLPRRKVPLVSIPGGSLSIAGMQTGVSASAGPSGWHTIGHAEISFFNPEKRPPALLGPGDIVHFKAES
MISVNGESMKWHPG-MTVREILDAKHYTFPMIAVWINGTPVPRDRFDETEVPDGANVQAVHMIGGGMNDPRVLYAGDSCLVVEFGSNGRVQALRRLLEERLPFGVRELVPTYRSLSVYFDPVETD--APKLLKELEALASSTEEKSDAGGKVVVVPACYGGPDIENVADHNGLSVEEVIEIHSKPDYYCYMLGFTPGFSYLGGMDERIATPRLENPRTLIPAGSVGIAGKQTGIYPIDSPGGWQLIGRTPLKLFDPLKDNPTLLDAGLWVRFEPIC
MIILNGEEKELTSE-IPLTDFLTAQNLDPDKLVIQYNQEIIQQEECSSIILTAGDKLEVLKFVGGGMC-AKYKPAGDKAVVIELENNQRIRALMIAIEEKEIDGVLEVVPTYSSLMVHYEVQKIS--YDQLIKKLKVLEEQLEDLELSEPKTIKIPTVYGGPDIEKVAEYNGLTVDEVVEIHTSKPYLIYMLGFVPGFPYLGGMDEQIATPRLENPRTKIPAGSVGIAGKQTGIYPIDTPGGWQLIGRTHIKLYEPYSDDPFLLKAGNYVKFVQIK
MLTVNGERIET-KA-THVDALLSELAYEGSHLAVAVNYDVVPRARWANTPLNDNDSVEILTPRQGGMTAPRILLAGDTALVVEFGRSRQVLNLDRNVAREAIAGVLETVPTYRSLLVHYDPVQIG--FGTLSERLLALAQLPVPKE-TAVRRWRVPVVYGGIDLDDVARAHQIATDEVIAKHSGSEYRVAMIGFTPGFAYLSGLDPSIATPRRESPRTETPPGTISIGGVQACVQCLAAPSGWHLLGRTPVRTFHPHRDPVFLMEPGDAVTFTPIS
MVFANGKQYSCACD-AQLVAFLQSIQMDIERVVVEHNETALTREEAKRVTLADGDKLELLRIVAGGM---QITALGDSALIVRLRDLNEILRTFRRLQEAAIPGVIELAPAYTTVAVFFDPLRMIGVIELLVQRIGEVLAGGRRHKRGATHTAEIPVCYDAMDLKRVAHHAQISPSEVVDLHRGAEYRVNCIGFTPGFPYLTGLPDKLATPRHTVPRKEIPAGSVAIGGAQAGIYPQKSPGGWNVIGRTPLRLFDPQRDPPALLQTGDQMRFRKIG
MLRVNGHFIDVPEEVQTVAALVDFLALQSKVIIVEQNGAILQADEH-ERAIQPSDSFEIVTFVGGGMRFTTISPMGDAAIRIEFNEYHMMQLLIQHIEDAE-LPYEEIVPSFQVITILFNPLDVKNPYQWLEEKICIILQQEIIVTEQMEEVVEIPVCYGGPDLEEVANYHGITPGEVIQKHTGRDYFVYMLGFAPGFPYLGGLDESLATPRKQTPRLKIEAGSVGIAGSQTGVYSIETPGGWQIIGRTPTALFTPEAENPTLLRAGVWIRFYPIA
MVMLNGNLEKLAKE-MNLFTFLLSKGLNLDTIIVEYQGNIVKKEEWAMITLQDKDCLEVLNFVGGGMNSPKILPFGESAILIEFGPHHRVKVLTEYLDTYPLLGMIEYVSAFSSVTIFYNPLEIKLSFNILAPLLREIIAKLGEGVDYTPRTVELPVCYGGPDLEYVAEYNHLTVDEVIRIHASGQYLVYMIGFAPGFPYLGGMSEAITTPRRQSPRMSIPAGSVGIAGMQTGVYPIATPGGWQLIGNTPLKLFQPHNNPPSLLQSGDHIRFYPIS
MVTINGQHYELEEG-ATLADALERFQSPSRGVAVALDGAVVPRDRWRDTELTTAATVEIVTAVQGGM---RILPCADSGLLVELDDLDQVLALHAALTERTLPGVVDLVPAARTLLVSLDPEHAD--RWALAEVIREVPLNGG---LVDRGLLTVPVVYDGADLGEVSRLTGLSRREVVRAHTGTEWRVAFGGFAPGFGYLVGGDPRLEVPRRGESRTSVPAGSVGLAGKFSGVYPRASPGGWQLIGRTELEMWRTDRDPPALLRPGVRVRFE--R
MIIINQKNHNIPDSVSSIQELRRHFNLLTTNVMIEHNGVALTADQQGHIQLESGDKIEIVRFVGGGMAVAEFYELSERAVTVKFGDHARVSQFMQVIDEQPFRGYVEAVPSYTGITFFYNPLKVITIQQQVIVELKERIDQLETKNSLEANKIEIPVLYGGPDLQEVAHANGLLTDEVIQLHSERTYLVYMIGFAPGFPFIGGMNERIATPRKSKPREKVPAGSVGIAGHQTGVYPMATPGGWQLIGQTPLKLFDVNRDVPSLLQSGDQVTFKPIS
MLIVNGERIET-KA-TRVDALLAELDYEGTHLAVAVNYDVVPRARWAETALNDNDSVEILTPRQGGMALPRILPSGDTALTVEFGSNRRVLALDRNVASDGVTGVTETVPTYRSLLVHYDPLRIG--YAELSDKLLALAQRPVPPE-AGVRRWRVPVVYGGIDLDDVARAHKISTSDVIAKHTGSEYRVAMIGFTPGFAYLSGLDPAIATSRRESPRTYTPPGTISIGGVQGCVQCLAAPSGWHLLGRTPVRTFHPHRDPVFLMEPGDAVVFHAIT
MVELNGERVET-DA-ATLADLLESRGFGGKVVATAVNGDFVPVGLRAGTALKDGDRIEVLAPMQGGMT-PQIRHAGYDGFVVTFGTNRAALAFRDAIDHAGIDAVEESSTSLVSAYVRFDPLQRD--HAAMRATLETLVQQHDAVGPSGRRLWRVPTVFGAPQLAEAASVAGLSERDAIASIAETQVRVQTIGFAPGMPYLGELPPAWDIPRQTELTARVPAGGLCVAIRQLVLFPVDTPTGWRHVGQTALRLFRPDAPEPFLLRPGDEVLFDPVA
MLLLNGEAIET-TA-GNLADLLAERGMAGAKCATAVNEDFVPGALRAETPLRAGDRVEIVTPQQGGMSKPEFKPVADHALMVGFADHAKVIALDKALATEMPAGMIETVPALVNLLVSFDPVITD--HGAIKAHVLRLLQGLKIER-SHGVRRKIQVCYESTDLNAVATATGLSTDAVINAHLAGDFHVLMYGFSPGYAYLSGVDTQIQVPRKKAAVRDVPAGSVVIAGPQCLITTLTMPTGWSIIGRSPNQIFTGDPNHPFLFDVGDRVTFERIG
MLIVNDETMEAPEK-MTVLDFIQWFKQE-GNFAIAVNMEFIPRSLYGETMLKEGDRIEVVLPMQGGMPYYQLFINSDHSILIEFEGLRYILGVAESIRQSSPTGFIELVPAYNSLLVILEPLEFQ--PEQALSQVKTAIDQAKPVSVGSSRTIEIPVCYDAEDIDYVADYCGMSVEQLIEAHSSQDYTVYMLGFLPGFLYLGGLEERLHCPRRDNPRTKIEAGSVGIGGSQTGIYPIASPGGWQIIGRTPMIMLDVTKSPPAVASPLDKVRFVPIA
MIILNNRSESFFDK-LTISEILKLKNYSFKMMVVKINGRLIKKPEYNLADVVAGDDVQILHLISGGM--LKYFPSGDSAIIVKASDNNTIRRLLTRVEMESIPGITDFIPSYNELMICFNPSLTG--FHKLVDTIRSLEPSIADIHLPPSTLKEVPVLYKGPDLEDVARFNKLSVDEVIQIHSSATYLVYMLGFTPGFCYLGGMDSRIAMPRKESPRLKIPEGSVGIADKQTGIYPIESPGGWQLIGQTPLKLFNPNRQPEFLFQIGDTLRFKPIQ
MIILNDEQHSLTEG-TTLAQLLAELEQDKPGVAVALNREVVARSLWAERQLAHNDNITLFHAIAGGM--PRLENAGLDAWLVRLFDMNWIAALVKECERTFGKHLVDLVPSYTTLLVQFDPLRLD--HGEARRLLQTLLATLTPLEDPQATVKALPVWYHGPDLARVERHTGLSTRRVIELHSGHTYRVFALGFAPGFAFMGTLPAELDIPRHASPRSRVPAGSVAIAGRQTAAYPRATPGGWNLLGRTPARLFDPASRSLSLLQVGDRVRFEPVP
MLQLNGAPLDS-DA-PTLAALLEAEGFGGAKVATAVNGSFIPASLRASHPLSSGDSIEVLAPMQGGMTDPLIQTVGLSGVLVRFADNRAALSFRAAVDAADWPEVTETSTSLVSTFLQIDLVAAS--VDTLLDRLHDLLATRDTSDPTGRTLWHVPTVYGAPQLEEAAELAGLDPDAAIAQLSQARVRVLTIGFAPGQPYMGELPQNWDIPRQQGLTKSVPAGALIVAIRQLIIFTNASPTGWRHIGQTAFKTFRPRSDTPFALSPGDELCFPSIA
MIQLNGKKTEYSET-TSISDILSDFKLMSESVVIEYNRILLSETDSINAPLVDGDSLEIVRFVGGGMHKYTISPVSENSLLIKYGESLYIASCARVIEAELGESILNIIASYNALLITFKPYL----HGDFLAQVEASLAMEAKVESGRGKIIEIPTYYNAEYLDEITADMNLSLEELIAGHTASPFFVYMLGFCPGYAYMGDLPKQMQLPRRKTPQLKIPVGSVAIADFQTAIYPIEMPGGWHIIGRTPTTVFDSKREQPSLFQQGDMVQFKSIL
MIQLNGQRIDT-AA-TTLAALLAEQQIDASCVASALNGQFIPRAQYAQQILHEGCELEVLSPMQGGMDPPQISWLGTHAVLFEAPGQQRIWALADYAQE--LNAIRGVVPGMNNLMLVFGPQLQE--GASLFQRLQRQWQRGESKT-FSGRVIELDVTYGGPHICDVAEHTGMTIQEIVQRHSEPLYPVYALGSHPGYCYLGNMDPAIATPRRSTPVQSIPGGSVSIGGVQTGVSASPGPSGWNTIGRTDFVFFDAHAEPPVRLQPGDSIRFRVSA
MLNVNGEPTET-DA-TTLADFLAKHGFEGAVVATAVNGAFVAKTARDNTQLAAGDQLEILAPMQGGM---KATSVGEGAVLFQLAEHAAICALDEAIAAADIKGVVEVVPALINLLVAFDPIQTD--HGAVTAAVQALKPDVA---SRTPQVHRVPVCYDCPDLLEVARLTNQSVEAVIAAHLGSEMRVEMYGFSPGYAYLRGLPQSIHLPRKPAAVRDIPKGSIIISGAQSLITTLTMPTGWWVIGRSGFDVIESDAPDPFVFKVGDRVVYERIV
MLLLNGTPREI-DA-RTLTDVLLAEGLGTAKVATAVNGSFVPAGLRATTELRDGDAVEIVAPMQGGM--PQLKAIADHALLVTFADHAAVIALDHAIATNPPEGTIETVPALVNLLVSFDPILTD--HIAVETHIRACLKALNIQK-VSGVQRVVQVCYEAPDLEAVSTATGLSRDAVINAHLAGDFHVLMYGFAPGYAYLSGVTPEIQVPRKLAPVRDVPAGSVIIAGPQCLVTTLMMPTGWSIIGRSPTPILTNDPDHPFLFDVGDRVAFERIA
MILLNGQEMTT-QA-TSLSELLEEQGYGTAKVATAVNGTLAPASMRHEHKITDGDQIEIVAPMQGGMDI-RVLTLGDSAFTIEFPKARSVRALRSCIEQEILSGVFDIISASRSLTVCLNPDVAN--YSDVVESISVLAKKPLNNEGGHKSLWVLPACYEAPDLSDVARRSGLSVEDVVSIHSSAIYDIFLIGFLPGFAFMGEIDPRLQFPRRTSPRIRVPAGSVGIANEQTAVYPWESPGGWHLIARCPVPFFDSAWAQPSLLSPGGSVKFRPIS
MVIVNGKACDV-SA-RTLADLMEELNFTSPFVATALNAEFIARELRADMWLVDGDQVEILAPMKGGMTPPHFVPVADHALLVELGESQQVLALDHAIAATPPLGVQEVVPALVNLLVEFDPLVTD--HDALQASLVDLLQTVANIR-IPVTTHQVDICYDSPDLNAVASALGVSIDTVINAHLGSKFRVGMYGFAPGYAYLTGLDPMLNLPRKSTALRDVPAGSVIIAGPQCLVTTLTMPTGWSILGRSPTRILRHSEDHPFLFNVGDHVRFNRIG
MITVNNKSVSLPSA-YSIAQLLEHMNISVARVAVAINDEIISKDLWEKHAITENDHVTIVAPAQGGM--IEVKRFGEKSLIIQFENHQQVKNYYKHLLHSSIDGIKSISPAYNSITLMFDPLVTS--FDALKEKVENLEIDSN---TADQKVVEIPVCYDGLDIEEVAQSKNIAIDEIIHLHTAPHYTVYMLGFSPGFMYLGGLNPQLFIPRKKTPRLQIPAGAVGLADQQTGIYPSATPGGWQIIGQTPLPIFQVNEKP--LVQMGDQIKFKPIK
MIVLNGEVFET-KS-ANLFALLAEIELDEAVVATALNGEFIAGDEREETLIGEGDRIEVLAPMQGGMTDLLISDMGERAILCQLPAQERFWALSEELEK--FKGVGENIPGMNNLLVGYDANILS--RDALVRHITLLWSGANSRP-RAGKLIEIPVRYGGEDLPVLAQSKGLSAEEFVHLHAAGDYIVYALGSQPGFGYLGGLDPLLSTPRRDTPRLSVKAGSVIIGGGQTAVQTRTSPSGWHVIGETDLEFFNIDHPSPALLTPGDRVRFIIEP
M-RINGMEVESREG-MTLKEILVSREFNLERTVAVVNGRIVPKADYCNVVPGGSDSIEVMNFVGGGM--PKVMAISDNSIMIEYPANRCIRSVTREIGDRISDLIVDIIPAYHTITVNYDCLDVD--YNSLLEKIEEIVSMSMDDGDEEREIVEIPVCYEGLDIDEVCSIHNMTREELVKRHTAPEYLVYMVGFTPGFPYLGGMDESIATPRKKEPRSRIPAGSVGIAGSQTGVYPIESPGGWQIIGRTPLKLFDPYRENPVLIEAGQYIKYRSIG
MILLNGQPVET-EA-TELVGLLREQQIDMTVVACAVNGQFIAKSGYTTLELQEGMRVEALSPMQGGM---RYYMFGESTLVIESRPQQRIWGLAQQLVHE--PGVAEVIPGMNNLTIRLQAIPLS--QQEAVSQLKAWWQAAESFI-PASKNIDISVIYGGPDLSSLAETVGLTPKQVVEAHSAERYTVFFIGFQPGFPYLSGLSPHLACPRHKTPRLSVPAGSVGIAGSQTGIYPLTSPGGWQIIGQTSSLLFDETREAPFLLHPGDTVRFIPHC
MINFNGKAMSFDSA-LSIAELLAYVEVDSQRIALCLNLEVLPKETWDNTLLSDQDRIDLVVAAPGGMSIYKCHQLGDSCLIFVFFDSQFILSLFRSLQNE--KGFLDLVPAYCDIAIHYDPLGNE--AQEIRLIVDKHLENLELKQDFLEKTHRLAVVYDGQDLARVADLTKLSTNEIIHRHSQAQYTVAMIGFLPHFPYLIGLDPSLHVPRLETPRERVPEGSVAIGGEQTGVYHEASPGGWNLIGRM-------NPEHLQLLEPGDKVEFFEVL
