# Supplementary material for: Inter-protein residue covariation information unravels physically interacting protein dimers
Source: BMC Bioinformatics. 2020 Dec 17;21:584. doi: 10.1186/s12859-020-03930-7 (PMC7745481; doi:10.1186/s12859-020-03930-7)
Supplement: Supplementary file 5 — Additional file 5. Final ER-MSAs at different ASA thresholds. Available on Mendeley data (http://dx.doi.org/10.17632/9bk2r55286.1). [file 12859_2020_3930_MOESM5_ESM.zip › Additional file 2/Final ER-MSAs/Negative ER-MSA dataset/ASA0.0/paired_MSA/1w85-A-1ep3-A/MSA_IDs.txt]

sp|P21873|ODPA_	sp|P54322|PYRDB
tr|A0A023DJS0|A	tr|A0A023DC55|A
tr|D5WXX3|D5WXX	tr|D5WY07|D5WY0
tr|A0A1G9LMT2|A	tr|A0A1G9MPL1|A
tr|A0A1M4M8D2|A	tr|A0A1M4M490|A
tr|K0IY18|K0IY1	tr|K0J3I4|K0J3I
tr|A0A1G1EB89|A	tr|A0A1G1DW78|A
tr|Q67ME6|Q67ME	tr|Q67PZ8|Q67PZ
tr|A0A075LJ38|A	tr|A0A075LI29|A
tr|A0A1Q6MWE9|A	tr|A0A133YGB8|A
tr|A0A1V1YXK3|A	tr|A0A0H4C7L6|A
tr|A0A0A1MW83|A	tr|A0A0A1MMT8|A
tr|A0A0K0GEL9|A	tr|A0A0K0G789|A
tr|A0A0U2Z4N0|A	tr|A0A0U2YZ32|A
tr|A0A1M5CWR8|A	tr|A0A1M5C5R8|A
tr|A0A1N6S825|A	tr|A0A1N6UCP4|A
tr|K2G9G1|K2G9G	tr|K2GC56|K2GC5
tr|A0A161ZUN1|A	tr|A0A165X846|A
tr|S2Y844|S2Y84	tr|S2XSA5|S2XSA
tr|A0A1G8KKS0|A	tr|A0A1G8AT49|A
tr|B9EB06|B9EB0	tr|B9EB71|B9EB7
tr|A0A1T5MI47|A	tr|A0A1T5MCX3|A
tr|A0A099WM17|A	tr|A0A099WIY8|A
tr|F5L5H7|F5L5H	tr|F5L6E4|F5L6E
tr|A0A0F2SM28|A	tr|A0A0J1FAW1|A
tr|A0A0U4FHB0|A	tr|A0A0U4G4Z3|A
tr|A0A1E7HFX8|A	tr|A0A1Q6DN56|A
tr|A0A1G1G3P9|A	tr|A0A1G1GW95|A
tr|F2F943|F2F94	tr|F2F689|F2F68
tr|A0A1B6BC52|A	tr|A0A1B6BK35|A
tr|A0A1M4TII5|A	tr|A0A1M5FNG0|A
tr|A0A1U7PPC8|A	tr|A0A1U7PLK3|A
tr|A0A1V4M272|A	tr|A0A1V4ML06|A
tr|A0A0Q3RYI0|A	tr|A0A0Q3S339|A
tr|A0A150YNB2|A	tr|A0A150YEP6|A
tr|A0A1Q2D4E8|A	tr|A0A1Q2D398|A
tr|A0A0A0DZV6|A	tr|A0A0A0E090|A
tr|A0A1U7EBI0|A	tr|A0A1U7ECU8|A
tr|A0A150J7P3|A	tr|A0A150J3D5|A
tr|A0A143HAW3|A	tr|A0A143H9F5|A
tr|A0A1D8GJP9|A	tr|A0A1D8GG18|A
tr|A0A1X0Y847|A	tr|A0A1X0YE93|A
tr|A0A078M5X5|A	tr|A0A078M248|A
tr|A0A143Z3R8|A	tr|A0A143Y8S0|A
tr|W4EXM9|W4EXM	tr|W4F141|W4F14
tr|A0A101XRU5|A	tr|A0A101XQA5|A
tr|A0A162ZV02|A	tr|A0A167N250|A
tr|A0A061PDU1|A	tr|A0A061P7I1|A
tr|A0A1H7JFS3|A	tr|A0A1H7YIG1|A
tr|A0A143B5C9|A	tr|A0A0Q0WK09|A
tr|W1Q570|W1Q57	tr|W1Q187|W1Q18
tr|A0A1V1WZN4|A	tr|A0A1F9PCW4|A
tr|A0A1C0YN95|A	tr|A0A1C0YKC6|A
tr|A0A074LR92|A	tr|A0A074LQC0|A
tr|A0A1M7Y5W8|A	tr|A0A1M7YAX3|A
tr|A0A1L6LNG9|A	tr|A0A1L6LNN6|A
tr|W2EXV6|W2EXV	tr|W2EX87|W2EX8
tr|D5BZT0|D5BZT	tr|D5C1D6|D5C1D
tr|F3YA76|F3YA7	tr|F3YAS8|F3YAS
tr|A0A0X1RX09|A	tr|A0A0X9W4Z4|A
tr|A0A0F2R0M9|A	tr|A0A0F2QSJ0|A
tr|A0A1L8PKC9|A	tr|A0A1L8PCG2|A
tr|M7NYE5|M7NYE	tr|M7NHE1|M7NHE
tr|A0A1G0M8R1|A	tr|A0A1G0M095|A
tr|H3NDT6|H3NDT	tr|H3NG75|H3NG7
tr|A0A1Q3PEI0|A	tr|A0A1Q7BGV0|A
tr|B1YLR6|B1YLR	sp|B1YIR7|PYRDB
tr|A0A1M4T1Q2|A	tr|A0A1M4T6M9|A
tr|A0A1B1YRY9|A	tr|A0A1B1YR36|A
tr|D6Y960|D6Y96	tr|D6Y9F5|D6Y9F
tr|W7D8C1|W7D8C	tr|W7CL97|W7CL9
tr|E3HAC8|E3HAC	tr|E3HDR1|E3HDR
tr|D0BJN9|D0BJN	tr|D0BJI2|D0BJI
tr|A0A140LCN7|A	tr|A0A140L4D9|A
tr|I4BX70|I4BX7	tr|I4BVH1|I4BVH
tr|A0A0Q7JFQ1|A	tr|A0A0Q7JMD4|A
tr|D2B960|D2B96	tr|D2B6K4|D2B6K
tr|D1A1K8|D1A1K	tr|D1A830|D1A83
tr|A0A1M4VYH1|A	tr|A0A1M4VR54|A
tr|A0A171DN93|A	tr|A0A171BB71|A
tr|Q0W151|Q0W15	sp|Q0W8E1|PYRDB
tr|Q8RBX0|Q8RBX	sp|Q8R9R7|PYRDB
tr|A0A1W9JWW8|A	tr|A0A1J4XEQ2|A
tr|A0A1F4EBL7|A	tr|A0A1F4FDY1|A
tr|A0A1L4BZE9|A	tr|A0A1L4BZH3|A
tr|A0A1U9ZTR3|A	tr|A0A1V0AKJ0|A
tr|B0K8D4|B0K8D	sp|B0KA32|PYRDB
tr|A0A1Q3QDX0|A	tr|A0A1Q3QKM8|A
tr|A0A0Q5DAR0|A	tr|A0A0M3BN85|A
tr|K1LBA4|K1LBA	tr|K1LTA4|K1LTA
tr|A0A101FLY9|A	tr|A0A101J105|A
tr|A0A101JW54|A	tr|A0A1Q3NXQ6|A
tr|A0A0H1A7R7|A	tr|A0A0Q7WIW3|A
tr|F2NL57|F2NL5	tr|F2NMH1|F2NMH
tr|A0A0K2DG30|A	tr|A0A0K2DEF7|A
tr|A0A1F9TXY0|A	tr|A0A1J4YQF5|A
tr|A0A0F7JX95|A	tr|A0A0F7K2F5|A
tr|A0A0Q5VCT6|A	tr|A0A0Q5VUU2|A
tr|A0A1S1TIL4|A	tr|A0A0Q9EAN8|A
tr|A0A1G4G7V9|A	tr|A0A1G4G7R4|A
tr|A0A132MG06|A	tr|A0A132MGZ8|A
tr|A0A0C2JKC1|A	tr|A0A0C2JPH2|A
tr|E1VYE4|E1VYE	tr|E1W0E4|E1W0E
tr|A0A1Q7UQY1|A	tr|A0A1Q6ZA82|A
tr|A0A1E5A4A7|A	tr|A0A1S9D1I0|A
tr|I0I6U9|I0I6U	tr|I0I5K6|I0I5K
tr|F4LW54|F4LW5	tr|U4Q9N6|U4Q9N
tr|C7LYG1|C7LYG	tr|C7M0V6|C7M0V
tr|A0A1G0NNY9|A	tr|A0A1G0QUA1|A
tr|A0A1M3DMA0|A	tr|A0A133XRB7|A
tr|A0A1M3M9H0|A	tr|A0A1M3M7S2|A
tr|A0A101DMV0|A	tr|A0A101DNM7|A
tr|C6A503|C6A50	tr|C6A1L2|C6A1L
tr|K4LVX2|K4LVX	tr|K4LHW0|K4LHW
tr|A0A1M3B9X9|A	tr|A0A1Q3NHK3|A
tr|A0A0F0ERR6|A	tr|A0A0F0EKX7|A
tr|Q1ARM0|Q1ARM	tr|Q1AVZ1|Q1AVZ
tr|A0A161S4F9|A	tr|A0A163C7R7|A
tr|A0A1E8D0G9|A	tr|A0A1E8CZQ1|A
tr|A0A098C2T8|A	tr|A0A098C045|A
tr|A0A1M4X2X6|A	tr|A0A1M4TKQ8|A
tr|E4U9N9|E4U9N	tr|E4U7H2|E4U7H
tr|A0A1Q8QZG1|A	tr|A0A0A2THY0|A
tr|H6LFN6|H6LFN	tr|H6LH64|H6LH6
tr|A0A0C7N5L7|A	tr|A0A0C7NAG6|A
tr|A0A1G4FKW2|A	tr|A0A1G4FPQ7|A
tr|K8ZPJ0|K8ZPJ	tr|K8Z983|K8Z98
tr|A0A1W1VE48|A	tr|A0A1W1W390|A
tr|S0G656|S0G65	tr|S0FQM4|S0FQM
tr|A0A162MCH8|A	tr|A0A162M7M2|A
tr|A0A1M5I812|A	tr|A0A1M5LPM6|A
tr|Q9YBC0|Q9YBC	sp|Q9YFI6|PYRDA
tr|A0A151F587|A	tr|A0A151FA31|A
tr|A0A1M6AND6|A	tr|A0A1M6AGH7|A
tr|A0A135L7R6|A	tr|A0A135L3W6|A
tr|D3F7R9|D3F7R	tr|D3FE09|D3FE0
tr|A0A0C2HJ51|A	tr|A0A0C2HWI8|A
tr|A0A096BFJ5|A	tr|A0A096AU61|A
tr|A0A1J4SNU2|A	tr|A0A1J4SZX1|A
tr|D1Y5U4|D1Y5U	tr|D1Y4P7|D1Y4P
tr|A0A1X4XYF2|A	tr|A0A1X4XZ64|A
tr|C1DAE0|C1DAE	tr|C1D530|C1D53
tr|A0A0M2NH87|A	tr|A0A0M2NFW6|A
tr|A0A0D8FVA3|A	tr|A0A0D8FTT5|A
tr|T0N1B3|T0N1B	tr|T0LT71|T0LT7
tr|D5EGM5|D5EGM	tr|D5EGN2|D5EGN
tr|A0A1J5I1J8|A	tr|A0A1J5IL50|A
tr|A0A1G3V1B0|A	tr|A0A1G3UQC8|A
tr|I0A1L5|I0A1L	tr|H9ZZW2|H9ZZW
tr|A0A0D2JGP3|A	tr|A0A0D2HMT6|A
tr|A0A1M5YRB6|A	tr|A0A1M5X583|A
tr|A0A0K8JAV1|A	tr|A0A0K8JI75|A
tr|V7I1F1|V7I1F	tr|V7I6L6|V7I6L
tr|A0A1Y5RWT4|A	tr|A0A1Y5RBT2|A
tr|A0A0P6XKI8|A	tr|A0A0P6XUK1|A
tr|A0A0A2F3A5|A	tr|A0A1F1EBE8|A
tr|I9LHV4|I9LHV	tr|I9LC54|I9LC5
tr|A0A0S7ZUA9|A	tr|A0A0S8B3W3|A
tr|U2SJP8|U2SJP	tr|A0A1Q6RBT9|A
tr|A0A1Q7H5L5|A	tr|A0A1G0P3L9|A
tr|A0A127EVV3|A	tr|A0A127F5I5|A
tr|A0A1F9ZPU9|A	tr|R7N2Z0|R7N2Z
tr|A0A1E8GNE1|A	tr|A0A1E8GM96|A
tr|A0A1T4KCE8|A	tr|A0A1T4L9A6|A
tr|A0A0F2PZL8|A	tr|A0A0F2Q704|A
tr|L0DP82|L0DP8	tr|L0D6W5|L0D6W
tr|A0A0P6YD78|A	tr|A0A0P6XW52|A
tr|A0A1J5E658|A	tr|A0A1W9W3C5|A
tr|A0A142YL43|A	tr|A0A142YB78|A
tr|E3GKS2|E3GKS	tr|E3GQ47|E3GQ4
tr|G9YUU8|G9YUU	tr|G9YLH2|G9YLH
tr|Q9HIA3|Q9HIA	sp|Q9HL35|PYRDB
tr|A0A1M5CL15|A	tr|A0A1M5BI42|A
tr|Q18CB6|Q18CB	sp|Q18CS6|PYRDB
tr|A0A1U7JFH3|A	tr|A0A1U7JHN8|A
tr|D1AIV5|D1AIV	tr|D1AMD6|D1AMD
tr|A0A1G0ZTG2|A	tr|A0A1G0YIF6|A
tr|A0A1M6J7E4|A	tr|A0A1M6T129|A
tr|R7ES46|R7ES4	tr|R5XTU8|R5XTU
tr|R5BVJ7|R5BVJ	tr|R5C109|R5C10
