# Supplementary material for: Inter-protein residue covariation information unravels physically interacting protein dimers
Source: BMC Bioinformatics. 2020 Dec 17;21:584. doi: 10.1186/s12859-020-03930-7 (PMC7745481; doi:10.1186/s12859-020-03930-7)
Supplement: Supplementary file 5 — Additional file 5. Final ER-MSAs at different ASA thresholds. Available on Mendeley data (http://dx.doi.org/10.17632/9bk2r55286.1). [file 12859_2020_3930_MOESM5_ESM.zip › Additional file 2/Final ER-MSAs/Negative ER-MSA dataset/ASA0.0/paired_MSA/1w85-A-1ep3-A/MSA_ready_for_MI.txt]

MGVKTFQFPFAEQLEKVAEQFPTFQILNEEGEVVNEEAMPELSDEQLKELMRRMVYTRILDQRSISLNRQGRLGFYAPTAGQEASQIASHFALEKEDFILPGYRDVPQIIWHGLPLYQAFLFSRGHFHGNQIPEGVNVLPPQIIIGAQYIQAAGVALGLKMRGKKAVAITYTGDGGTSQGDFYEGINFAGAFKAPAIFVVQNNRFAISTPVEKQTVAKTLAQKAVAAGIPGIQVDGMDPLAVYAAVKAARERAINGEGPTLIETLCFRYGPHTMSGDDPTRYRSKELENEWAKKDPLVRFRKFLEAKGLWSEEEENNVIEQAKEEIKEAIKKADETPKQKVTDLISIMFEELPFNLKEQYEIYKEKESKMTENNRLSVKLPGLDLKNPIIPASGCFGFGEEYAKYYDLNKLGSIMVKATTLHPRFGNPTPRVAETASGMLNAIGLQNPGLEVIMTEKLPWLNENFPELPIIANVAGSEEADYVAVCAKIGDAANVKAIELNISCPNVKHGGQAFGTDPEVAAALVKACKAVSKVPLYVKLSPNVTDIVPIAKAVEAAGADGLTMINTLMGVRFDLKTRQPILANITGGLSGPAIKPVALKLIHQVAQVVDIPIIGMGGVANAQDVLEMYMAGASAVAVGTANFADPFVCPKIIDKLPELMDQYRIESLESLIQEVKEGKK
MTVTK----------------------------------KSLTKEKAKWMYQKMCEIRQFEDKVHEIFSKGILGFVHLYAGEEAVAVGVCAHLNEKDYITSTHRGHGHCIAKGCDLNGMMAEIYGKAKGKGGSVEKGMLGANGIVGGGFPLAVGAGLTAKLKKTGAVAVCFFGDGANNHGTFHEGINLAAIWKLPVVFVAENNGYAEATPFEYASSCKNIADRAAAYNIPGEVVDGKDVIAVYEAAERAITRARNGEGPTLIECKTYRNYGHFEG--DAQTYKSAEEKEKHLELDAIVKFRNYILSKHLLFEQELLQIERNVAETIEKAVDFAEKSPFPTEEDLLKDVYVSY-----------------MN---RLAVELPGLSLKNPVMPASGCFGFGREYAQFYDLSKLGAIMIKATTKKPRFGNPTPRVAETPSGMLNAIGLQNPGLEKVMEEELPWLEQF--DVPIIANIAGSTMEEYVEVAKHISKAPNVCALELNISCPNVKKGGIAFGTVPEIAAELTMLVKEVSEVPVYVKLSPNVANIVEMAKAIEAAGADGLTMINTLLGMRIDVKTAKPILANRTGGLSGPAIKPIAIRMIYEVSQAVSIPIIGMGGIQSAEDVIEFFYAGASAVAVGTANFIDPFVCPNIIDKLPTLLDELGIGHISECTGRSWKKGA
MSV---------------------------EM-RNRHEALGLTGEDLLAMYRVMLTARRVDERLWVLNRAGKIPFVISCQGHEGAQVGAAFALDQKDYVLPYYRDVAVVLAFGQTPRDLLLAAYAKAGGRQMPRKHRIVSGSSPVSTQIPHAAGIALAAKMRGDDVVAYVSFGEGSSNQGDFHEGLNFAAVHRLPVVFFCQNNGYAISVPASKELATPSVADRAAGYGIPGVVVDGSDVLGVYHAVKTAVERARRGDGPTLVEAMTVRLTPHSSD-DDDRTYRSGEELEDARRRDPLPQLAEYLIASGVADEVLLRALDQEVRAEVDEATAYAEQARDPDPADVLRFVHGE-----------------AMS-SDRLSVQVGPLRLKNPVMPASGT--FSPDLAEWIDFDQLGALVTKSVTWHPRAGNPGPRCIETPAGMLNAVGIQNKGVENFVIDQLPVYRRW--KTPLVVSISGESPEGYARLAHRLTV-PGVQAIEVNISCPNLEVGGWSPAMEADGTYRTIRAVREATDLSIWAKLTPNTGDMVSVARAAQEAGADALVVANTLIGMAIDPHTKRPKLGNVTGGLSGPAVKPIILRMVYQIYPHVSIPIIGCGGISRVDDVLEYLLAGARAVQVGTYNFVNPRGMTEIIRDLEEYVEREGLKSITEIVGQANKGEP
MT-------------------------------ENRHDKLGLSDEQVLEMYRTMLLARRIDERMWLLNRAGKIPFVISCQGQEAAQVGAAFALDAKDYALPYYRDMGVVLAFGMTAKELMLSGFAKAGGRQMPKTNRIVTGSSPVTTQVPHAVGIALAGKMEQKDFVSLVTFGEGSSNQGDFHEGANFAGVHKLPVIFMVENNKYAISVPVSKQLACEKVSDRAQGYGMPGITVDGNDPLAVYEAVKQAADRGRRGEGPSLIEAVSYRLTAHSSD-DDDRTYRQKEEVEAARQEDSIHTFSAYLRELGVLTEEKEQEMQNEIMSLVNEATDYAENAAYADPETIFNYVYAE------------------MI---SLETKLPGLHLKNPIMPASGCFGFGREFSELYDLNKLGAVVIKAATQDPRYGNQTPRVAETAAGMLNAIGLQNPGVETICTDELPFLSQF--KTPVIANVAGSTIEEYASVAKRLDESGLIQALELNISCPNVKEGGIQFGKDPVLAAEVTAQVKRTVAVPVYVKLSPNTADIVQMAKAVEGAGADGLSMINTLTGMQIDLSSKKPLLANQTGGLSGPAIKPIAIRMIYEVRQHSGLPIIGMGGISTAEDVLEFLLAGANAVAVGTANIHDPFACVNIINRLPQLLEKYGFQNMEEAVGGGIRNGS
MLTDR------------PLKEEMLSILDKDGKIINDNLHPLIENDNLLRMYKTMLLTKVADIKALQYQRQGRMLTYAPNRGQEAAQVGSIAATKENDWLVPAFRELGAWLYKGVPLEQIFLYWYGNEMGSKFPDDIKMLPVSVPIASQLNHATGIAMASKIKGEKDVAIVYVGDGGTSQGEFHEAVNFAAVFNAPVIFLIQNNQWAISVPRGIQTKSKTLAQKAIAYGIPGIQVDGNDVLAMYAATKEAVERARNGEGPTLIEAVTYRLGPHTTS-DDPTIYRDDSEVKEWEKRDPIERFKKYLIDKGIWSEEEDKKQYEEYENYVGETFKKVEESGLVPLEDIFKYTYAEMTPNLVEQYEEYKKEEGMM-----LKVDICGVEFKNPVIAASGTFGFGREYSNYFDVSKLGGICTKGLTLYEKQGNEGIRIYETTGGLINSIGLQNPGMDNFIANELPFMNEL--DTVVIANLGGGSIEEYVKGIEKLNK-TSVDFVELNISCPNVKAGGMAFGIKSNIAYEIVKEIKRVSEKPVIIKLSPNAEDIVDMAIKCCDAGADALSLVNTFKAMAIDIYKKKPVFNNIFAGLSGPAIKPIALRLVYEVSEAVNIPVIGIGGITNWKDAIEFIMAGADAIQVGSANFIKPDISLDIVQGIKDFLTKEGIKSVNEIKGIARR--G
MRG---------------------------DM-MLNHKDLQLTDRDCLEMYRLMLTARRFDERTWLLNRAGKIPFLVSCQGQEALQVGAAYALDDHDYSAPYYRDFGVVLTLGMTLEELMLQAFAKAGGRQMPKRLRMLSGSSPVSTQVPHAVGVGLACKMNDDRAVSFVTLGEGSTNQGDFHEGANFAAVHKLPVIIMVENNQYAISVPLNKQVACERISDRAIGYGMYGETVDGNDPLAVYSAIKQARERAINGEGPSLIEAVSYRLTAHSSD-DDDLTYRTKEEIETAKKEDGLLRFKKYLSDQNILTTELEEEMEAKIKHEIDQATMAAEKAPYPAPETLFDGVY-------------------QM----DLSVKLPGLNLKNPIMPASGCFSFGKEYSQFYDLSLLGAVVIKAATLNERLGNPTPRVAETYSGMLNAIGLQNPGVETIIDQELPYLKDY--DVPVIANVAGSTVEEYEQVAKAFRRTDAISAIELNISCPNVKEGGLQFGTNADVAAEVTRKVKQVSQVPVYVKLTPNVTNVVEIAQAVEQAGADGLTMINSLTGMQIDLQNRRPLLANKVGGLTGPAIKPVAIRMVYQVYQAVKIPIIGVGGIMTVEDVLEFLLAGASAVQVGTANFQNPMICPELIEQLPACLAKYGFTSVEEAIGKGHPS-E
MD---------------------------------------LTEKELLGLLKVMVTIRHFELKLAELFAQGRIGFVHLYVGQEAVATGACTTLRRDDYITSTHRGHGHCIAKGGDLRKMMAEIYGKEKGKGGSLDIGILGANGIVGGGLAIAPGAGLSAKLRKTDQVTLCFFGDGASNQSTFHEGINLSSVWRLPVIFICENNLYGISVCQTKHQNIRDISNRAQAYGIPGITIDGNDVLAVYEAVHEAVGRARAGEGPTLIECKTYRLRGHFEG--DPMAYRTKNEMEEWAKKDPIKRFRNKLLEMKILTTRGFETMEEEIRATIAETVKYAEECPHPTTEKLLEDVFTP--------------------------------------MVASGTFGYGEEYAKYIDLNKLGAIVVKGLSITSREGNPPPRIVETSAGMLNSIGLQNIGIDSFIKEKLPFLKKF--NTKVIVNFFGDSIDEYCEVAKRVDSVSGIHGLEMNISCPNKKEGWLEFGTNPDLAFRVVSAVRKNTKLPLIVKLSPNVTDITVIAKAVSDAGADAVSLINTLSGMAIDIKTRRPKLANIIGGLSGPAIKPVALKMVWQAAKTVKLPIIGIGGIMTHEDAVEFMIAGASAVQVGTANFIEPTSSEKIIDGLKLYCRQNCIRNINKIVGSLN---F
MQAVD----------SE--HRDGRGRAMKEAT-MARHEALGLTADQVREMYYYMLLTRRLDERLWLLQRGGKIPFVISPQGQEAAQVGAAFAFRRQDWFTPYYRDLGVNLVVGVTPREVMLSAFARGGGKQMPRPLNIVSGSSPVTTQVLHAVGIAQAARMRGDDVVVYTACGEGSSNQGDFHEALNWAGLHKLPVIFMVQNNEYAISVPLSQQVAGGSVAARGRGYGMPGVEVDGTDVLAVYEVVKEAHERARRGEGPTLIEARCIRITSHSSD-DDQRRYRDPEEIAAVQVRDPIRKARQYLFEHGLMDEAAEQELERKVAAIVDDATDWAEAQPYAAPEEALRHVYKE-----------------GMADQPDLAVQLFGRTFRTPVWAASGCFGYGREFAGVLDLSRVGAICVKGTSIEPWTGNPGIRVVETPGGMLNAIGLQNPGVDHFLTVDWPWLQEQ--GATVIVNIVGRTVEEYVAVARRLEG-TGVAAVELNISCPNVKEGGMAFGTTPGSAAAVTAAVRKATTLPLIVKLSPNVADVVAIARAVEDAGADGLSVINTLQGMSIDIRRGRPHLGNVFGGLSGPAIKPVALRMVWQVAGAVKVPVIGVGGIMSGEDAAEFLMAGASAVQVGTACFIDPRAPLTIAEELARFMGEHGFRNVRALVGAAR---G
MAK----------------------LLKKGGASETRHASLGISDEKVLEMYRWMLLARRVDERMWLLNRAGKIPFVISCQGQEAAQVGAAMALDDIDYLLPYYRDLGLVMPFGMTSKDLMLSAFAKAGGRQMPKSSRIVTGSSPVTTQVPHAVGFALAAKMEKKQLVSFVTLGEGSSNQGDFHEGLNFAGVHKLPVITMVQNNKYAISVPQEKQLGCVNVSDRAQGYGMPGFTIDGNDPLAVYQTVKEARERALNGEGPTLIETVGYRLTPHSSD-DDDMTYREKQEVEEERKKDGLLTFGAYLRETGVLTEDLEKQMEEEIKQIVNEATDYAEHAEDPEPESALLHVYAD------------------M----NLAVNLPGLEMKNPILPASGCFGFGKEYAELYDLNLLGAITIKAATGTARYGNPTPRVAETTSGMLNAIGLQNPGVDQIIEKELPFLAGY--DTPIIANVAGSTVEEYVEVARKISRDPVIKAIELNISCPNVKEGGVQFGTDPELAKMVTAAVKEVSGVPVYVKLSPNVTDITVIARAVEEGGADGLSLINTLTGMQLNLAGRKPLLANKIGGLSGPAIKPVAIRMVYQIRQMTNLPIIGMGGVTTAEDVLEFLLAGASAVAIGTANFQHPFVCTEIIQNLPDVLQKYGFTSVEDAIGKGHEYRA
MSI--------------------------------------RDKEMARSMYASMFRIRRFEEEVFEFYKRGLMGLAHLYIGEEAVAVGACAAIRPDDYIGSTHRGHGHLVARGADVKRMMAEILGKKQGKGGSMSLGILGANGIVGGGIPIATGAGYSCKYRGTDQVVLCFFGDGASNEGTFHESINMAAAWDLPVVYIIENNHYGITVDIDRVTKEHDLAKRAVGYGIDGYTIDGNDVEKVYDTVSQAVAKARSGGGPSIVECKTYRQHGHNGG--DPGRYRKEGELEYWKSRDPLKLFR----EAGYLNEDEIAAIEAQVEQEIQEACKFAVDSPYPDESDLMKGIFCE------------------M----NMQVDICKVKLKNPVIAASGTFGFGREYAEYYDVSVLGGISTKGLTYYGKPGNTGLRIYETSSGIMNSIGLQNPSVPTFVQTELPYMQTL--GTEIIANVGGSKIEDYLLSIDMLEK-TAIKIIELNISCPNVKEGGMAFGIKCDSAYEIVKQVRQHTNKILMVKLSPNAEDIKAMAATCVEAGADCLSLVNTFNALAIDIHKRRAVFDNVTAGLSGACIKPIALRMVRDVCKTVNVPVIGMGGIMDANDAIEFIMAGATAVQVGTANFLDLTVMPKIIQGIANFMRQEKINDLSEIRGII-----
MI---------------------------------DYKSTGLTEEDLKNMYKWMDLGRKLDERLWLLNRAGKIPFVVSGQGQEATQIGMAYAMEQGDISSPYYRDLAFVTYMGMTPLDTMLASFGKRGGKQMPREKGILSQSSPVATQIPHSVGAALALKMDKKPNIATATVGEGSSNQGDFHEGLNFAGVHQLPFVCVIINNKYAISVPDSLQYAAKNLSDRAIGYGMEGVQVDGNDPIAMYKAMKESRDRALNGEGATLIEAITTRMTAHSSD-DDD-KYRTQEERDGLKEADCNIRFKNHLLDLGIIDDAWLTEIEQEHKDIINHATKAAEEAPYPSVEEAYAYVYEEE-------------INHDM---PDLAV--LGLPIANPVIVGSGLLTDQERNIRRLIERGAGAVVTKTIHPSPPTG-LDERILRLPVGMLNSTTYSKRTVNHWLGV-LRSFADD--GLPVIASVHADSPAELAALAKDVEA-TGCRALELGISCLNEEDG---LDDNPDRVYAYTAETRGRTGLPIAVKLAI--EGLHDRVRAAIAGGADAVTVSDTIAGAAVSPATGDLELG-GVFGYSGPGIKPLVLAAIWQLRRRFELPILASGGVGGGRDVADYLAVGANAAQVYTALHTDYDTLQRILAE------------TRDLVGPGSRTTA
MT-------------------------------ETSWE--NVSDEMALEMFEMMLLARKIDERMWLLNRSGKIPFVVSCQGQEAAQVGAAFGLDTVDYTAPYYRDLGLVLGFGMTAKELMLSAFAKAGGRQMPKKNRILTGSSPVTTQVPHAVGVALAAKMDKKDIATFVTLGEGSSNQGDFHEGLNFAGVHQLPVITMVENNKYAISVPYDKQVASKTVSERASSYGMPGVTVDGNDPIAVYQTVKEARERAVKGEGPTLIEAVTYRFTAHSSD-DDDSAYREMDEVKEAKKKDSIVTFAEKLKEKKIMDEAKEKEIHDKVNTLVNEATEYAEEAPYAAPEDTLKYVYEEL-------------KGGEM----NLEVKLPGLTLKNPIMPASGCFGFGKEYSEFYDLSRLGAVIMKAATQFERFGNPTPRVAETSSGMLNAIGLQNPGVERIIANEVPRLAAY--DTSIIANVAGSSLEEYVFVASAFNQTKDVHALELNISCPNVKEGGIQFGTDPEMAKRVTSAVKEASNLPVYVKLSPNVTNIVEMAKAVEEAGADGLSMINTLTGMKLHLPTGKPLIANQTGGLSGPAIKPIAIRMIYEVRQQVSIPIIGMGGISTAEDVLEFLQAGADAVAVGTANFQNPFACVDIIDALPETLMNYQYTSVQDVIDRRG--QV
MT--------------------------------NRHTKLGLSDQEVLDIYKTMLLARKVDERMWLLNRSGKIPFVISCQGQEAAQVGASFALNEKDYVAPYYRDLGIVLSFGMTVRDIMLSAFAKAGGRQMPKKNRIITGSSPVTTQVPHAVGFALAAKMEKKDFVSFVTLGEGSSNQGDFHEGLNFAGVHKLPVITMVENNQYAISIPLHKQIASKNVSVRSVSYGMEGITVDGNDPLAVYEAVRDARARAIAGEGGTLIEAVSYRFTAHSSD-DDD-NYREKEEIEQAKKQDAIVLFANYLREEKILTVELEKKMTAEINSIVNDATDYAEEAPYSMPEDTLKYVYED------------------MS---LLQVNLPGLHLKNPIMPASGCFGFGREYSQFYDLSKLGAVIMKAATGSERFGNPTPRVAETASGMLNAIGLQNPGVEKIIENEVTFLSQY--DTSIIANVAGSTIEEYEYVARTFNNTKAVHALELNISCPNVKEGGIQFGTDPKMAAKVTEIVKKASNLPVYVKLSPNVTDIVAMAKAVESAGADGLSMINTLTGMQINLASKRPIIANKTGGLSGAAIKPIAIRMIYEVKQHVHIPIIGMGGISSAEDVLEFLLAGASAVAVGTANFSNPLICSDIIDELPTTLERYGFDAVEDAIGKAV--NE
MTSLI----------------------------------AHLKRDDLTDLLKQMWQIRFFEEKVDEFFAKGMIGTTHLAVGQEASAVGSIAVLEERDKITSTHRGHGHCIAKGAEVNRMMAELFGRTKGKGGSVEKGNLGANGIVGGGFAIAAGAALTSQMKNEGYVVLCFFGDGASNEGSFHEALNLASIWKLPVVFVCENNQYGMSGPAKEMMNIEDVAARAESYGIPGKVVDGNDVFDVMNGVSEAVDRARTGQGPSIVEAKTYRWKGHSKS--DAKKYRTREEEQKWRAKDPIARLRDALIQEGLLTEEGATEIKAAAKKEIEDSVEFSKQSPMPTIDDLMEDIYA-------------------MT---DLRVKLPGLDLKNPIMPASGCFGFGKEYAQLYDLSKLGSIMIKATTAEMRLGNPTPRVAETSSGMLNAIGLQNPGLEKVFGEELPWLDQF--EVPIIANVAGSLAEDYVEVAKTISKAPNVHALELNISCPNVKQGGITFGTDPNVAKELTRMVKDVSDVPVYVKLSPNVTDVVQLAKAVEEGGADGITMINTLLGMRLDPKTGRPVIANITGGLSGPAIKPVALRMVYEVRRHTKLPIIGMGGVTEVDDVIDFLSAGANAVAVGTANFVNPFVCPELIDKLPERLHELGYESVQELIGRSHR--L
MS-------------------------------TNRHQALGLSDEEVLDMYRTMLLARKLDERMWLLNRAGKIPFVISGQGQEATQIGAAFALDEKDYVAPYYRDMGVVLAFGMTSRELMLSAFAKAGGRQMPKKNNIITGSSPVTTQVPHAVGFALAAKMEKKDFVSFVTLGEGSSNQGDFHEGLNFAGVHKLPVITLVENNKYAISVPYEKQIAAEKVSDRAIGYGMPGYTVDGTDPLEVYQVVKEARDRALAGEGPTLIEAISYRLTAHSSD-DDDRVYRNREEVDEAKNKDGLYRFEAYLEECGVLTEDAKSNYIKEIDQIVNDATDYAENAPYAEPESALKYVYEE------------------MM---DLSVQLPGLQLKNPIMPASGCFGFGKEYSQFYDLSKLGAIIMKAATGEERYGNETPRVAETPSGMLNAIGLQNPGVQKIIENEVPFLANY--DTSIIANISGSSIEEYQFVASSFNQTADVHAIELNISCPNVKEGGIQFGTDPLMAARVTEIVKSVSDLPVYVKLSPNVSNIKTIAKAVESAGADGLSMINTLTGMQIHLPTKMPVLANQTGGLSGPAIKPIAIRMIYEVKQQISIPIIGMGGISNAEDVLEFLLAGADAVAVGTANFQNPFICSEIIDDLPTVLQKYGFSSVQDVASFAKRGTI
M-----------------------------------------SKKEAAWMFQKMLEIRHFEDRVHEIFGTGVLGFVHLYAGEEAIAVGLCSHLDDNDYITSTHRGHGHCIAKGCDLDGMMAEIYGRSKGKGGSVEKGMLGANGIVGGGFPLAVGAGLTHKLKKTGSVAVCFFGDGANNHGTFHEGINMAAIWDLPVIFVAENNGFGEATPFHYASSCKSIADRAISYNIPGETVDGKDVIAVREAAKRAVERARNGEGPTLIECVTYRNYGHFEG--DAQTYKGEEKVKHLHDLDAIKKFYTYLTEQGIMTEEELDQMDEDVRKDIDRAVEFAEKSPHPLPEQLLEDVYVSYKTNG----------AGAMN---RLALELPGLSLKNPVMPASGCFGFGREFSQLFDLSTLGSIMIKATTEEPRYGNATPRVAETPGGMLNAIGLQNPGLEKVIANELDWLKQF--DVPIIANVAGSQTEDYVQVAKEISKVDNVHALELNISCPNVKTGGIAFGTIPETAKELTKQVKNVSEVPVYVKLSPNVTNIVEMAKAVEDGGADGITMINTLIGMRIDLKTGKPVLSNRTGGLSGPAVKPVAVRMVYEVSQQTNLPIIGMGGISTVEDIIEFALAGADAFAVGTANFVNPFICPELIAELDAYLEQHNVDHISELKGRSWK---
MS-------------------------------KNRHEKLGLSDEQVLDMYRTMLLARKIDERMWLLNRSGKIPFVISCQGQEAAQVGASYALNEEDYALPYYRDMGIVLSFGMTPRELMLSAFAKAGGRQMPKKNRIVTGSSPVTTQVPHAVGIGLAAKMENKNIVSLVTFGEGSSNQGDFHEGANFAGVHKLPVIFMVENNKYAISVPVEKQIACEKVSDRAIGYGMPGETVDGNDPLAVFEAVKKAADRGRNGDGPSLIEAVSYRLTPHSSD-DDDRTYREKDEVDEAKKKDSLITFGNYLRETGILTTEREKDLEQELKDIINDATDYAEEAPYASPESLMDFVYEE------------------M----SLHVHLPGLELKNPVMPASGCFSFGKEYAQFYDLDTLGAVIMKAATKEPRLGNKTPRVAETSSGMLNAIGLQNPGVDKIISEEMPFLNEY--ALPKIANIAGSSPEEYAETAKKMS--PHVQALELNISCPNVKEGGIQFGTDPDLASNVVGQVKKVSEVPVYVKLSPNVTDIRGMAVACEQAGADGLSMINTITGMQILKERRRPLLHNQTGGLSGPAIKPVAISMIHEVYPYVSVPIIGMGGIGSAEDVLEFLLAGASAVAVGTANFHNPFVMPEIIADLPGVLREYGFSSAEEAIGGAH---Y
MTIAK----------------------------------TPITQEKAKWIFQKMHEIRQFEDKVHEIFSKGVLGFVHLYAGEEAVAVGICAHLDDKDYITSTHRGHGHCIAKGCDLNGMMSEIYGKANGKGGSVEKGMLGANGIVGGGFPLAVGAGLTAKLKKSGAVAVCFFGDGANNHGTFHEGINLAAIWKLPVVFVAENNGYAEATPFEYASSCKNIADRAQAYNIPGEVVDGKDVVAVYEAAERAVARARNGEGPTLIECKTYRNYGHFEG--DAQTYKSAEEKQKHLENDAIAKFRHYILSNQLISEQELLNIEQQVTKAVEEAVHFAEKSPFPSAEDLLKDVYVSY-----------------M-----LTVKLPGLELKNPIMPASGCFGFGREFAKLYDLSKLGAIMIKATTLEPRFGNPTPRVAETPSGMLNAIGLQNPGLKKVMEEELPWLSQF--DVPIIANIAGSTVEEYVEVAKEISKAPNVKALELNISCPNVKQGGIMFGTVPEVAGHLTEAVKNVSSVPVYVKLSPNVTDIVAMAKAVEKAGADGITMINTLLGMRIDVKTGRSIIANGTGGLSGPAVKPIAVRMIYQVSQSVEIPVIGMGGIMNVDDCIEFLQAGAKAVAIGTANFVNPYVCVELIDALPNRLKELGFDHVNECVGRSWKDCP
MV-------------------------------KNRHEELGLSNDDVLKIFETMLMARRVDERMWLLNRAGKIPFVISCQGQEATQVGAAFALDTKDYIAPYYRDMGVVLHFGMTARDLMLSAFAKAGGRQMPKKNRILTGSSPVTTQLPHAVGVALAGKIQQKDFITFVTLGEGSSNQGDFHEGLNFAGVHKLPCITMVENNKYAISVPYDRQVAAKNVSDRAIGYGMPGFTVDGTDPLEVYKVVKEAADRARNGEGPSLIEAVSHRLTAHSSD-DDQRQYRTAEDLAEGQAADPIGKFAAYLTELNILTEEIEKELNDRIMKEVNEATDYAENAPYAAPEDALKYVYAEK-------------GGNAMN---RLAIELPGLSLKNPIMPASGCFGFGKEYARLYDLSKLGSIMIKATTLETRLGNPTPRVAETSSGMLNAIGLQNPGLEKVIAEELKWLEQY--DVPIIANVAGTLTEDYVEVAKHISKAKNVHALELNISCPNVKCGGITFGTDPSVAAELTAAVKEVSEVPVYVKLSPNVTDIGEIARAVEAGGADGITMINTLIGMRLDTRTGRPVIANGTGGLSGPAVKPVALRMVYEVAKQVSIPIIGMGGVATVDDVIDFMSAGASAVAVGTANFVDPFVCPTIIDQLPEKLDWLGLNHISELVGRSHR---
MV--------------------------------AKHEEVGLTSEDLLKIYETMLTARRVDERMWLLNRAGKIPFVISCQGQEAAQVGAAYALDTKDYVAPYYRDLGVVLHFGMTPKDLMLSAFAKAGGRQMPKKNRILTGSSPVTTQLPHAVGVALAGKMKKQDFITFNTLGEGSSNQGDFHEGLNFAGVHKLPVITMVENNKYAISVPFDRQVASKNVSDRAIGYGMPGVTIDGNDPIEVYKHVKEAADRARRGEGPSLIETVSERMTAHSSD-DDHRQYRSADELAAQKEKDPILTFGAYLKEHNIMDDQLEKEINDRIMAIVNEATDYAENAAYAEPEHALKYVYAE--------------GGNEMT---NLNVQLPGLNLKNPIMPASGCFGFGKEYSQLYDLSALGAIMIKATTVETRLGNPTPRVAETASGMLNAIGLQNPGLQKVLGEELPRLEQY--DVPIIANVAGTTTEDYVEVAKAISESPNVHALEINISCPNVKQGGITFGTDPDIARELTRAVKDVSSVPVYIKLSPNVTDIVSIAKAVEEGGADGITMINTLLGMRLDAKTGRPVIANITGGLSGPAVKPVALRMVYEVRKQTDLPIIGMGGVADVNDVIDFLSAGANAVAVGTANFVNPFVCPEIIGQLPERLHELGYESIEELVGRSHR--L
MAPKKAPFDAVSTLQEIESKFEVVQVLDLDGNVVNKDFMPDLTDEQLVELMERMVWTRVLDQRSISLNRQGRLGFYAPTAGQEASQLASHYALEKQDYILPGYRDVPQLIWHGLPLTKAFLWSRGHFVGSQMPEGMNALAPQIIIGAQYVQTAGVALGLKKRGQDAVAITYTGDGGSSQGDFYEGINFASAFKAPAIFVIQNNNYAISTPRSKQTAAKTLAQKAVAVGIPGIVVDGMDALAVYQATKEARDRAVAGEGPTLIETITYRYGPHTMAGDDPTRYRTSDEDDEWVKKDPLVRFRKFLEAKGLWSEEKENEVMDRAKEDIKNAIKEADATPKQTVTQLMEIMYDNVPQNIKEQMEIYKEKESKM----RLNVELPGLKLKNPVMPASGCFAFGKEYAQFMDLNELGAIMIKAATPERRFGNPTPRVAETSSGMINAIGLQNPGVDHIIQHELKWLEQF--ETPIIANVAGSKVEDYVEVAEKISNAPNVCALELNISCPNVKEGGIQFGTDPDTAKELTRKVKAVSSVPVYVKLSPNVTNIVDMAKAVAEY-ADGITMINTLVGLRVNEKTGTPIISNIIGGLSGPAVKPVAMRMVYEVRRALNIPIIAMGGVTEAQDVIDYISVGADAVAVGTANFQNPTVCKDIIDALPGFLDKLGVHHIHELKGRTQEAVK
MD---------------------------------------ISKETFKEMYKRMNEARAFEEKVSYFFARGMVGTTHLSVGEEASGVAACMALNDDDLMAATHRGHSQVIGKGIDLNRMMAELLGKQKGKGGSVAAGNLGANGVVGGGHGIAVGAALTQQIKKTGKIVLCFFGDGAANEGSFHEALNLASVWKLPVIFYCENNLYGMSTPMAKHMNIEDIAKRAESYGIPGYIVDGNDAVAVYKRVKEAAGYVRSGKGPVLIESKTYRWLGHSKS--DANIYRTKEEIEKWKKKCPIKRLRKYLLENEVLTEDEISVIEKKAIDDIDGAVDFANNSPNPPIESLLEDIYA-------------------MS-KIDLSVDLNGLKLKNPITVASGTFGFGREFEDYLDLNKLGGIMVKGLTLEERKGNPMPRVAETAMGMLNSVGLQNPGVQYFVKKELPFLKQY--DTKIIANINGNTIDEYCKIAEILSG-TKVDSLELNISCPNVKEGGVSFGRDPEMVYKVTKNVKQYSDKHLIVKLSPNVTDIKEIAIAAEKAGANCLSLINTLIGMAIDIDRETTILARGMGGLSGPAVKPIAVRMVYEVFNSVSIPIIGMGGIMTYKDAVEFLLAGASAVSIGTGNLINPGIAMEILEGIEKHLIKKDYKSIEDIKGKVVIPNK
M----------------------------------GLRETGLSDETLLEMYQKLLLTRRIDERLWLLNRSGKIPFTISGQGQEIAQIGAAFAFDEKDYCLPYYRDLAVVLSFGMTARDIMLSAFAKAGGRQMPKSNRIVTQSSPVTTQFPHAAGIGLAAKMKKDPIVAYTSTGEGSSNQGDFHEGINFASVHKLPVVFVIHNNQYAISVPVEKQYAAEKLSDRALGYGIPGVRVDGNNMTEVYLAFKEATDRARRGEGPTLIETMTYRFTPHSSD-DDDRSYRTLEEVNKAKERDPLAIYTKELEELGLLDDAKKEAFEKEVMTQVNEATDYAENASYAAPESALLHVYEE-----------------QMN---RLAVEIPGLSLKNPIMPASGCFGFGKEYSKFYDLNLLGAIMAKAVTPEPRYGNATPRVAETPSGMLNAIGLQNPGLDHVMAHEMPWLERF--DTPIIANVAGASEEDYVKVCARIGDAPNVKAIELNISCPNVKHGGIAFGTDSEVAYRLTKAVKAVASVPIYVKLSPNVTDIVPVAKAIEEAGADGLTMINTLLGMRLDLKTRKPILANGTGGLSGPSIKPVAIRLIHQVRAVSNIPIIGMGGVQTVDDVLEFLIAGADAVAVGTLNFTEPYICPNLIDALPARMDELGITTLADLKKERT--NA
MT-------------------------------EKRHEALGLTAQAVEEMYYTMLLARKIDERMWLLNRAGKIPFVISCQGQEAAQVGAAFALDSKDYVLPYYRDVGVVIAFGMTARDLMLSGFAKAGGRQMPKKYRIVTGSSPVTTQVPHAVGIALAGKMEGKDIVAFTSFGEGSSNQGDFHEGLNFAGVHKLPVIFFCENNKYAISVPVSKQIACESVADRAVGYGMPGVKVDGNDPLEVYKVVKEAADRARRGEGPTLIEATTYRLTAHSSD-DDDRTYRDPQEVEEARKRDPIAMFRNYLLETGTLTEKRVEEIEARVKQEVDEATEYAENAPYADPEYALKYVYAE-----------------EMTNKNRLEVQLGSIRLKNPVMPASGCFGFGREYSKFYALDCLGAIAIKATTKEPRFGNPTPRVAETPAGMLNAIGLQNPGLEAVLEQELPWLAQF--DVPVIANIAGSTIDEYVDVAEKISTVPNVAALELNISCPNVKCGGITFGTDPQIAAHLTAAVKQVSTVPVFVKLSPNVGDIVAVAKAVEQAGADGLSMINTLLGMRIDLKTKRPILANGSGGLSGPAIKPVAIRMIYEVSQHVSIPIIGMGGIQSAEDVLEFFLAGASAVAIGTANFVDPYICPKIIDELEPLLDKLGVEHIQDLTGMGWKHQA
M----------------------------------------LEKERMISIFKTMNNIRKFEEKAYQLFEQNKLGSVHLCIGQEAIPATVCSLLRDEDYITSTHRGHGHCIAKGAELGKAMAELMGKAKGRGGSLTKGNLGANAIVGGGLPIAVGGALAAKLKGTDQVAVSFFGEGASNEGTFHEAINLASVWKLPVIFICENNLYGISCHASESTSVVDITSRASGYNIPGYSADGNDVLTINDLVEKAIARAKAGEGPTLIELKTYRWLGHWTG--DPQVYRSKEEVEEWKQKCPIKRFKEYLINNQVLTSAECDEIETDALNQVEAATKFALESPEPDPATVMEDVFCE-----------------NMAAEIDLGVRLTGLELKNPVIAASGTYGFGREYDLYCPVETWGGIAVKGITPEPRLGNPVPRLAETPAGVLNAVGLENPGLEEFLKSYLPRLADL--PTAVIVNISGFSVEDYALLARSLGREKGIAALEVNISCPNVRHGGLQFGTDPGSAEEVVAAVRRETDLPVIAKLSPNVTDIRELARAVERGGADIISLINTLVGMSIDVEEKRPVLGNVFGGLSGPAVRPVAVRMVWEVYQAVDLPIIGMGGITCWQDAVEFMLAGADAVSIGSGNFVNPLVPSEVLAGLESYCRRHGFSSVRELTGLAQSK-S
MA-------------------------------KIRHETLGLTDEQAIDIYKHMLLARKLDERMLLLNRAGKIPFAISCQGQEASQVGASFALNEEDYVAPYYRDMGVVLAFGMTAKELMLSAFAKAGGRQMPKKRRILSQSSPVTTQLPHAVGIALAAKMEKKDFASFVTLGEGSSNQGDFHEGLNFAGVHKLPVITMVENNKYAISVPVEKQIASANVSDRAQSYGMPGVTVDGNDPLAVFEEVQKARERAANGEGPTLIEAISYRFKAHSSD-DDDSQYRESAEVEEAKKKDAIFSYAAYLKEAGIMTEEMEEEILTDIAETVNEATDYAESAAYPEPESALKYVYEE------------------MTTDVNLAVDIGGLTISNPIMPASGAFGKGME--EFLDFNLIGAVVPKSITKYPQKGNKNPRACETFGGMINSIGIQSDGIDKYLNHTVPYYQQY--DVPLISSISAESVEEFEEMSEMIAGSPDVAALELNISCPNLENNGEAFGMDEDITYEVVHKVRQITDKPILVKLTPNVTNIQKIALAAERGGADSLVVANTLLAMAIDIHSQQPKVGNVMGGLSGPAIKPVIVRQIFQVREVSNLPIIGCGGIMNADDAIEMILAGATAVQVGTASFVNPSVMKDMIEGIRAYMEQYQYQTIYELVGKTMDR-I
MA---------------------------------------EDANMLLELYERMITVRTFETVAGEYFAAGEIGFIHLSIGQEASSVGVCSCLRPDDYVITNHRGHGHMIAKGADIKRMTAELFGKKKGKGGSFSIGILGANGVVAGGLPIIAGAGFSIKMRKTDQVAVCFFGDGAANRGTVHEVMNLASVWKLPIIFALENNQWASTTPQEKSSAVEEISCRAAGYNMPGVAVDGNDLFEVRNATLEAIERARSGKGPTLIENKTYRISGHFEG--DPQKYRTQAEIAPWKKNDPIRRLHDYLVTSGVLDEKMNLKIWEGAAAVLEDAVAFAKESPFPEPEEALEDLFVT-----------------QMM-KPELRVKLGGLPLRNPIMTASGTFGYGAEFADFVDLDALGGIVVKGVSLHPKAGNPPPRVVETSCGMLNAIGLENGGVDSFIKEKIPFLAKL--HCAVVVNILGDTIEEYCRLAEILSAEDGIDAIEVNISCPNVKHGGVAFGTDAKMVHAVTKNVCAHSTKPVFIKLSPNVTDIVSMAVAAEQGGATAVSLINTLLGMAIDVKTRKPKLANVVGGLSGPAIKPIAVRMVWQVARQVKIPVIGIGGIATVEDVIEFLLAGATAVQVGTANLVTPSISGKLVAGLEKYLADNEIPSIGRLIKGVD---V
ME---------------------------------TRLRMVLPDQELVKLYEQMFLSREFEERCAEQYAKGHIGFLHLYSGQEAVAVGATAGLHKDDYILSAYREHAQAIVRGAEPRQVMAELFGKAKGKGGSPSLNFMGGYAIVGGQFPIACGLAFSAKYRGEDRIAACFFGDGAVNQGTFHESLNWARLWELPVLFICENNFYGIGTEVHRSSALAHIHKRTCGYDIPSEKVDGMDVIAVYKAVKHAAEKVRESGLPYFVEATTYRFRGHSMA--DPGKYRSTAEHDLWKSRDPLPGFAKQLLEEGIADRPALDAVEARCKAVVDEAIKFAEESPWPEDSEVYNDIYV-------------------M----DLSTTIAGVRFPSCFMNASGALCVTREELLALGRSCAGAIVTKSMTVEPRDGNPAPRYYGFSGGSINSMGLPNLGYKAYAAL-IPELKTL--GKPVIASVAGLCEDDFPTIAAVINA-AKPDLIEVNLSCPNI-PGKPQIGYDAEASERLLKRVRKVITVPMGVKLPPDPAHHKVMGEVIGRCGVDFLNLINSVNGLVVDPEREEVVIKGGFGGLGGTIIKPVALANVRAFWKIFRIPIIGTGGVVNGVDAFEHVLCGASAVQIGTVLVEEIDVFGRLETELAAQFRKKGYSKLEDCRGRLKEL--
MT-------------------------------TITHEQLGLTDEEVLKMYETMLMARRIDERMWLLNRAGKIPFVISCQGQEAAQVGAAFALDTKDYIAPYYRDMGVVLHFGMTAKDLMLSAFAKAGGRQMPKKNRILTGSSPVTTQVPHAVGVALAGKMQQKDFITFVTLGEGSSNQGDFHEGANFAGVHKLPVIIMVENNQYAISVPVERQLGCAQVSDRAIGYGMPGVTVDGKNPLEVYKVVKEAADRARRGEGPSLIETVSFRLTAHSSD-DDDRQYRTAEDIAEGKAKDPIILFETYLKDCGVADDALLEQMNKKIMDTVNEATDYAENAAYAPPEHALRFVYAE--------------GEDAMS---RLNLQLPGLDLKNPIMPASGCFGFGREYAQLYDLSKLGAIMIKATTVETRKGNPTPRVAETSAGMLNAIGLQNPGIEKVMGEELKFLESY--DVPVIANVAGTEVADYVEVADRISKASNVKALELNISCPNVKCGGIQFGTDPETARQLTAAVKAVSSVPVYVKLSPNVTNIVDIAKAVEAGGADGITMINTLVGMRLDERTGKPVIANGTGGLSGPAIKPVAIRMVYDVYKAVNIPIIGMGGVTCAQDVIDFMSAGASAVAVGTANFVDHFVCPTIIEELPVLLDTLNVKHISEIIGRSHR---
MFLEN------------PLVDEMIQILNPKGEVVKPEWMPELSKEVLLKMYKTMRLSRIIDEKTLQYQRQGRMLTYAPNLGQEATQVGSAAAIRQTDWVAPSFRELGVWLYKGAPLYNIFLYWFGNEMGMKMSEDVRILPISVPIASQMQHATGLAYASRLKGEDDVAVAYVGDGGTSQGDFHEALNFASVKNTANVFIIQNNQFAISTRRAIQSKTRTMAQKALGYSMPGIQVDGNDVFAMYAVTKEAVDRARRGEGPTLIEAYTYRLGAHTTS-DDPTVYREESEVEEWRKKDPLDRFRIYLYSQGFWSEAEEEAYVKAQSEFVKETFESVEQSGMTPLEDVFDYVYAEKTPILEAQYQERKAKEGKMS-SVDMRVDLNGLKLKNPITVASGTFGFGREYADYIDLSDIGAISVKGLTLEPRQGNEGIRIAETPMGMINSVGLQNPGVEQFIREEIPFLRQF--DTKIIANINGNNIDEYCKMAEILSY-EDVDSLELNISCPNVKNGGLAFGTNPSVVKEVVSRVRAASKKHLIVKLSPNVTNIKEIAMIAEQEGADCISLINTLSGMVIDINKRKPVLKRGSGGLSGPAIKPIAVRMVYDVYDAVKIPILGMGGISNSTDAIEFFLAGANAIAIGTANFVEPRVTKQILADLKSYLIRNNYDSVNELVRDLS---V
MS---------------------------------------LTEDKLIQMYTTMVRIREFETKVEEFFAAGKIGFVHLYIGEEAVATGTCAVLTDKDYITSTHRGHGHLIAKGGDLKRMMAELFGKKKGKGGSVDLGILGANGIVGGGGPIANGAALAAQYRGTDQVAVCFFGDGASNQGTTQEAMNLASAWKLPVVFVNENNGYGISCPTCKSMAVADIADRAAAYDMPGVVVDGNDVVAVYEAVAEAVDRARRGDGPSLIECKTYRWRGHFEG--DACTYRDEAEVQSWMAKDPIKRLREKLLEQGILTEDKDREIRDAIARELEAAVAFAEESPLPAPEEVLEDVYA-------------------MGSAPDLRVQLGPLSLKNPVLTASGTFGYGQEFSDFLDLARLGAVVVKGISLEPRPGNPPPRIAETPAGMLNAIGLENVGVERFVAEKLPYLRKR--NATVVVNILGNSEEEYAALAERLEDEEGIAALEVNISCPNVKEGGIAFGTDPRMAARVTEAVRRKTTRPLITKLSPNVTDIALIARAVEDAGTDIISCINTVSGMAVDVFSRRPKLANILGGLSGPAIKPVALRCVYQVVQAVSCPVIGIGGIQTALDALEFLLVGASAVQVGTASLVRPTSAVEILDGLERFLRHQGLASVREYIGTLDTSDE
MT-------------------------------NNRHEELGLSNGDVLQMYETMLTARRLDERMWLLNRSGKIPFVISCQGQEAAQVGAAYALDDKDYIAPYYRDMGVVLHFGMTPKELMLSAFAKAGGRQMPKKNRILSGSSPVTTQLPHAVGVALAAKIQKQDFITFVTLGEGSSNQGDFHEGANFAGVHKLPTIIMVENNKYAISVPVEKQLACENVSDRAIGYGMPGVTVDGTDPLEVYKVMKEAADRARSGEGPSLIETICYRLTAHSSD-DDHRAYRSEEDLKAEREKDPIPRFAAYLKETGVLDEESEKALEEKVKKIVNEATDYAEAAPYAQPEDALKYVYAEK-------------GGDEMN---RLQVELPGLTLKNPIMPASGCFGFGKEYAQLYDLSLLGAIMVKATTLEARYGNPTPRVAETPSGMLNAIGLQNPGLEKVVTEELPWLERY--DVPIIANVAGSETEDYVAVCERISKAPNVRAIELNISCPNVKCGGITFGTDPAIAKELTEAVKAVSTVPVYVKLSPNVTDVTAIARAVEEGGADGLTLINTLVGMRFDPRTGRPVIANGTGGLSGPAVKPVALRMVYEVTKAVSIPVIGMGGIAEVDDVIDFMSAGASAVAVGTANFVDHFVCPKLIDALPARLDELGIGNITELTGRSHR--L
-------------------------------------------------MYDTMLKIRKFEEKAMGLFAEGEIGFVHLYLGEEAVATGACATLEADDFITSTHRGHGHIIAKGGDMNFMMAELYGKEKGKGGSRSKGILGANGIVGAGHNIAAGAGLSVKHRGTDQVVLCFFGDGSTNQSTFHEALNLSSIWKLPVVFICENNGYGISMSQERHQAIKDIADRAVAYNIPGVTVDGNDVFAVYEAVNEATKRARKNQGPTLVECKTYRHRGHFEG--DPTMYRTDEELQEWLEKDPVKRMEKFMLENGILGQEDLDSKTAAIDEVIATAVKFAQDSPKPSLESAVENVYSDIVEEV----------KVRMKERPNMAVSIGRLVLKNPVITASGTFGYGEEFAPYLDLDRLGGMVIKGISEKPRMGNPSPRIVETPSGLLNAIGLENVGVDAFITEKAPFLETL--DTTVIANIFGESVDEYARVAGKLTGVKCVDALEVNISCPNVKRGGMDIGADPEQAAEVTRAVRQATNLPVIVKLTPNVTDITAVARRVEAAGADALSLINTLRGMSVDIYTARPRLANVTGGLSGPAIRPLAVLMVWETVQAVSIPVIGMGGIMNACDALEFLIAGARAIEVGTANFVNPAAVLDIIDGIERHLGDACVDDINDIIGTLDCRRK
MT-------------------------------TNRHEELGLTNEDVLKMFETMLMARRIDERMWLLNRAGKIPFVISCQGQEAAQVGAAYALDTKDYIAPYYRDMGVVLHFGMTPRDLMLSAFAKAGGRQMPKKNRILTGSSPVTTQLPHAVGVALAAKIEKKDFITFVTLGEGSSNQGDFHEGLNFAGVHQLPCITMVENNKYAISVPFERQVASKNVADRAISYGMPGVTVDGKDPIEVYKVVKEAADRARNGGGPSLIEAVTYRLTAHSSD-DDDRQYRTAEDIAEGKALDPLITFAKYLRDLDILSTDLEKEINDRVMKEVNEATDYAENAPYAAPEDALKHVYAEK-------------GGNAMN---RLAVELPGLSLKNPIMPASGCFGFGKEYAQLYDLSKLGAIMIKATTPETRLGNPTPRVAETPAGMLNAIGLQNPGLTKVMENELPWLDQY--DVPIIANVAGYITEDYVTVAEAISKAPNVHALELNISCPNVKQGGITFGTDPKVAEELTKAVKAVSSVPVYVKLSPNVTNVNDIAKAVEAGGADGITMINTLLGMRLDTKTGRPVIANVTGGLSGPAIKPVALRMVYDVAKQVSIPIIGMGGIATIEDVIDFLSAGASAVAVGTANFVDPFVCPTLIDQLPNKLDELGFNTVSELVGRSHR--L
M---------------------------------LKHEDLGLTNEDVLKMYETMLLARRIDERMWLLNRAGKIPFVISCQGQEAAQVGAAFALDTKDYIAPYYRDMGVVLHFGMTAKDLMLSAFAKAGGRQMPKKNRILTGSSPVTTQVPHAVGVALAGKIQEKDFITFVTLGEGSSNQGDFHEGANFAGVHKLPVIIMVENNQYAISVPVERQLGCAKVSDRGIGYGMPGVTVDGKNPLEVYKVIKEAADRARRGEGPSLIEAVTYRLTAHSSD-DDDRQYRTAEDIAEGKANDPLLLFENYLLEMGVATTETFEELNAKVAVIVNEATDYAEAAPYAKPEHALKYVYAE--------------EGGEMS---RINLELPGLSLKNPIMPASGCFGFGREYAQLYDLSKLGAIMIKATTLETRAGNPTPRVAETAAGMLNAIGLQNPGLEKVMNEELKFLEGY--DVPIIANVAGTEVADYVEVARQISTAANVKALELNISCPNVKCGGIQFGTDPATAQELTAAVKAVSSVPVYVKLSPNVTSVVDIAKAVEAGGADGITMINTLVGMRLHEKTGKPVIANGTGGLSGPAVKPVAIRMVYEVYKAVTIPIIGMGGVTNVQDVIDFMSAGASAVAVGTANFVDHFVCPNIIEALPAKLDELGVGHISEVIGRSHR---
MSKKE----FDDMVTKSAEAVPFVQILNEEGKLVNKGAKSSLTDEELVALMKNLVWGRTVNERLILAGRQGRIGNLPPSEGQEASQLATLFAMKKEDFLMPTYRDVIPLVSHGMPMKNAVLWYRGHVAANILPENVNGLPAQVIIGSQYVQAAGLGMAYKRDKKDQVVMTYIGDGGSSQGDFYEGINFAGVFESQAVFIVQNNQYGISVPREMQTKAKTLAQKAAAAGIPGIQVDGMDPLALYEVTKMARDYTMAGNGPVLIETLTYRFGPHTLS-DDPTRYRTQEELESWLAKDYMIRMKKYLGEKGLWSEELEQEVIDATIVEMNDALDAADAEPAQKVSQLLANVFEVPTPRIQKEIEMYRAKEEKMS---RLAVSLPGLELKNPIIPASGCFGFGEEYAKYYDLSQLGAIMVKATTYEMRYGNPTPRVAETPSGMLNAIGLQNPGLEVVMAEKLPALESY--DVPIIANVAGSTEEDYVKVCERIGEAPNVKAIELNISCPNVKEGGIAFGTSAEIAAQLTRAVKKVASVPVYIKLSPNVTNIVPIAQAVEAAGADGITMINTLLGMRLDLKTRQPVLANGTGGLSGPGIKPVAIRMIHQVSHAVTIPIIGMGGVATVDDVIEMYLAGASAVAVGTMNFTDPYICPKLIQGLPKRMDELGIETLEQLIQEVKESRR
MN--------------IADKIEYLSILDENGE-LDNDLEPDIPGEILLKLHRTMLLGRKFDERLLNLQRQGRIGTFPPISGQEAAHLGTAAVLDLSDWFVPAFRENAAEIWRGRSLESVIIYYNGFGEGAYVPPDRNDLPTSIPVGSQILHAVGLAWAARYRKTDRVAMVYFGDGGTSQGDFHEGLNFAGVFQAPAIFICQNNQWAISIPRTKQTRSETIAQKALAYGIPGLQVDGNDILATYAAAKEAVDRARSGGGPTLIECVTYRMTMHTTA-DDPRRYRTEDEVKKWKKRDPIARFQKYLLAKGLLSDDEIEKIQSEVLDEIQNAVDNAEIQMKGDPMHMFDYAYAEMSPFLLAQKEEFARGKNGMK--PDLSLNICGIDMANPIVTCSGTSGNGREFARFLDLDLLGAFTAKSITLDKRPGNPTPRIAECTGGILNSIGIQSKGVRHFVAEDLPFLRDF--SVPVIVSISATRQEEYAQLAEILSREAGIAALEVNISCPNLEAGGSSFGADPVLSGRIIKQVKENTKLPVIAKLTPNVTDITEIARRVEANGADALSLINTVAGMAIDIHSRRPRLGNVIGGLSGPAIKPIAIKKVWDTYRSVSIPIIGMGGIVSWEDVIEFILAGSSAVGIGTGLFPNPLVVPDILEGITAFMIENGIERLDALRGRIVLP-N
MATKKTTFDIDALLSPTNTDFRMVQIMDEEGKIVNPDLMPDVTDEELVQFMSDMVWSRILHERSTALNRQGRLGFYAPTAGQEASQLGSIAAIEKEDVLLPGYRDVPQLIKHGLPLSQAFLWSRGHAGGSDFAEDLKALPPQIIIGAQYVQAAGVALGLKKRGKQNVAVTYTGDGGSSQGDFYEGINFAGSYKAPALFFIQNNGWAISTPRHVQTAAQTLAQKAVAAGIPGIQVDGMDFLAVYAITKKAREYAIAGNGPVLIETICYRFGPHTLSGDDPTRYRDNTELEGWQAKDPLIRMRKYLTEKGLWSEDKENEVIEAAKEEIKVAIQDADKAPKQKISSFLKNMYEDNSFVTKEQIETFEAKENKMN---RLSVSLPGIELRNPIMPASGCFGFGEEYAKFYDFSKLGAIMAKSATLNERVGNALPRVAETPNGMLNAIGLKNPGLDVILAEKYPFLAKY--DVPIIANVAGSTEEEYVAVCSRISEAPNVKAIELNISCPNVKEGGVAFGTDPEVAARLTRICKAATNLPIYVKLSPNVTDIVAIAKAVEAAGADAITMINTFTGMAIDVKTRKPVLGNITGGLSGPGIKPIALRMIYQVSRAVDIPIIGMGGVASVDDALEMLMAGATAVAVGTANFVDPYICPKIIDGLESRMDELGIDSIQSLIEEVKANFE
M----------------------FQIIDSNGKLVGLD--PNLDEKLLKEMYWWMVYARMADDKALKLQRQGRIGTFPPTTGQEATQVGSGLATDKEDWIFPAFRELGTYLLRGIPLEKMFLYFMGDVRGNIIPENVRNLPMYVPVSTQIPQAVGAAYGMKLSNKKNAVVCFFGDGATSKGDFSEGLNFAGIFNTPNVFICQNNQWAISVPRKKQTASKTIAQKAIAYGFPGILVDGNDVLAMYLATKEALERAKSGDGPTLIEAYTYRLRMHTTA-DDPTRYRTDEELKEWEQRDPITRFRIYLESLGIWSKEWQKELETKAEDMIKKAIEKAENIEELKPEDLFSYMYLEMNPSLTEQLDYLKKEIEEM---IDISAEISGIHFNSCIYNASGPLDATLDELNNIGYSNACGILMKSCTILPREGNPEPRYKDIDGGSINSMGLPNMGYKYYLDI-IPSLMKF--NKPVIASIAGQNLDEYKQMIEAFNS-SKVDILEINLSCPNI-VGKPQIGYDFEMSEEIIKMCREVSKKPWGLKLPPDFVHFEQMASILNGSKPDFIVCINSINALFIDWEKEQVVIKGGFGGLGGKYIKPTALANVRKFYELLNIKIIGVGGIYTGVDAFEFILSGASLLQLGTSFAQEPKVFQRVSEELKSVMIQKGYQNLQDFKGKLKVI-D
MT-------------------------------ENKHTALGLSDEVVLDMYRTMLLARRIDERMWLLNRAGKIPFVISCQGQEAAQIGAAFALNKKDYIAPYYRDMGVVLHFGMTAKELMLSAFAKAGGRQMPKKNRIITGSSPVTTQVPHAVGVALAGKMQKEDFVTFVSLGEGSSNQGDFHEGANFAGVHKLPVIIMVENNRYAISVPLSKQVACENVSDRAIGYGMPGVTVDGNDPLEVYKVMKEAADRARNGEGPSLIETICYRLTAHSSD-DDHRQYRTEEDLEEGRANDPIVRFAAYLKDLGVLTSEIEEKMQEEIMAEVDEATEYAENAPYAEPEQALQYVYGN--------------HEEVMN---RLQVELPGLSLKNPIIPASGCFGFGQEFANLYDLSTLGAIMIKATTLETRRGNPTPRVAETSSGMLNAIGLQNPGLEHVMEHELPWLEQF--DVPIIANVAGTEMTDYVAVAERISTAKNVKALELNISCPNVKCGGIQFGTDAKTAGELTAAVKAVSEVPVYVKLSPNVTNIVEIAKEVEASGADGITMINTLIGMRLHPSTGKPIIANGTGGLSGPAVKPVAIRMVYEVSKEISIPIIGMGGVTNAEDAIDFLSAGASAVGVGTANFVDPFVCPKIIEELPQKLDEIGYSKLTDLIGRSHR---
MT---------------------------------------INKTILETMYKKMFHVRKFEEKVAHFFSMGMVGTTHLYVGEEATGVGACSALEDKDLITSTHRGHGHCIGKGIDLNRMMAELLGKAKGKGGSLSRGNLGANGVVGGGMPIAVGAGLTVQMKKLDQVVVCFFGDGAANEGSFHESLNLASVWNLPIIFICENNLYGMSVPTSKSMKIQNVADRAAAYGIPGKIIDGNDVIAVYNTVMEAKTYVKK-NGPMLIEAKTYRWMGHSKS--DANVYRSREEIAAWRERCPIQRLKKYLTENGISTTGELDAIEKQATEEIEQAVEFAQASPYPSIDTIMEDVYA-------------------MQ-KPDLRVKLGSLTLQNPVMPASGT--FGVETCKLCDIKKIGAILPKSVTLHPRQGNKPPRVAETTGGMLNAVGIQNKGLDYFIEEILPFYMPY--AMPMIVSISAYSVDEFKRMVERLEGLDGIAAIELNISCPNLEAGGKAFGMNSGATYQIVKEVKALTGKVIIPKLTPNVEDITVIAKAAEEAGADAVALTNTFLGMAIDIKSKKPKLGNIIGGLSGPAIKPISLRMVWQTAQKIKIPVIGGGGIQNWEDAIEYLLAGASAIQVGTANFTNPNSMVEIVEGIEQYMLQHSIKSVEEIIGGLMI--G
MSKKI------------SFTVSRLEILDEQGR-VDAELMPDLTDPDLVRLYELMLLTRQFDQRALHLQREGRLGTYPSVLGQEASQVGSAYALQKSDWFFPAFRELGVFVTLGYPLAEIYQYWNGDERGLLCPEQLNIFPICIAVGTHIPHAVGAAMAARYRGDPIATACYFGDGGTSKGDFHEGLNMAGVFQAPVVFIIQNNQWAISISRNHQTAAETLAQKAIAYGIPGIQVDGNDVLAVYQATREALQRARSGGGPSLIECDTYRMADHTTA-DDAARYRDPEEVQRWQRRDPLLRMRRFLADRGLWDDARQQQLETEIDARLDRAVAREEATPPARARDIFAYTWTEMTPRQKRQLQQLRD-DHGMSAKVSLAVEIAGLRMKNPVMPASGTFGYGEEFAPYLDLNRLGAIVTKGLSLRPKAGNPTPRICETVSGMLNAIGLQNVGVDAFIEHKMPFLREI--NTPVIANFFGNTLEEYGEVARRLNEIPELAAVELNISCPNVKQGGIVFGTDPQAAHQAVDVVRKNLDKPLIVKLTPNVTDITVIARAVADAGADAVSCINTLTGMSIDVRRRKPKIANRTGGLSGPAIRPVAVRMVYQVVQAVAIPVIGVGGISSAEDALEFLIAGAQAVQVGTANFVDPDAMQQVIDGLERFCIEEGIADIRELIGSLE---V
ML---------------------------------SYKETDLTETDLQEMYKTMLLSRRLDERMWLLNRAGKLPFVISCQGQEATQVGAAFALDKVDIINPYYRDLALVTHFGMTPEETMLSAFARGGGRQMPKASNIMTQGSAVTTQIPHAVGASYVFKMDGEKRVSLATLGEGSTSQGDFHEGMNFAGVHKLPFICLIENNKYAISVPTHLQYAAEKLSDRAIGYGMHGEQVDGNDPIAVYKVMQEARERAVNGDGPSLIEAMSIRLTPHSSD-DDD-KYRESEELLKNKEDDCLETFKQYLFDEKVIDEAWLETVESEIKDTVNKATKAAEAAPYAEPEHALKHVYEEV--------------NNGMT--DRLKIHLPGLDLKNPVMPASGCFSFGEEFSHLYDLSELGAVMIKAATDELRPGNKTPRVAETSSGMLNAIGLQNPGVDHIIDNELKFLEQF--DVPVIANVAGTKIEDYVEVARKISAAPNVSALELNISCPNVKEGGIQFGTDPQTAYRLTAAVKAVSEKPVYVKLSPNVTNIVEMAESVAKA-ADGITMINTLIGMRLD-NSGRPILANKTGGLSGPAIKPVALNMVYQVRQALDIPIIGMGGIASVDDVLDFISVGADAVAVGTMNFTNPYICKELIDELAVRAEDMNLNHIHDIKGRAF---L
MATKKTTIDLDALLSGTNTDFRMVQIMDEEGNIVNPELMPDLSDEQLVQFMTDMVWSRILHERSTALNRQGRLGFYAPTAGQEASQLGSIAAIDKEDVLLPGYRDVPQLVKHGLPLSQAFLWSRGHVDGNKYAADLQALPPQIIIGAQYVQAAGVALGLKKRNKKNVVITYTGDGGSSQGDFYEGINFAGSYKAPGIFFIQNNGWAISTPRHVQTAAQTLAQKAVAAGIPGIQVDGMDILAVYAVTKKAREYAVAGNGPVLIETICYRFGPHTLSGDDPTRYRDTAELEGWQAKDPLIRMRKYLTAKGLWSEEKENEVIEAVKEEIKDAIKEADQAPKQKVSDFLKSMFEEPNQTIAEQIAYYEAKETKMN---RLAVSLPGLELKNPIIPASGCFGFGEDYGKFYDLSLLGAIMTKATTLEPRKGNATPRLAETPSGMLNAIGLQNPGVEIVVAQKHTALEKY--DVPLISNVAGNTVDDYYQVCKAVSQSPNVKAIELNISCPNVHKGGLQFGTDPEMAAAVTRAAKEGATVPVYVKLSPNVTDIVEIAKAVEAAGADGISMINTLVGMRIDLHTRKPIIANKTGGLSGPAIKPVAIRMIYQVARAVDIPIIGMGGVYTVDDVLEMFMAGASAVGVGMANFTDPLVCPKLIEQLPQRMDELGINSLQELIKEVREGER
MV-------------------------------ENRHEAIGLTNEDVLKMYETMLLARRIDERMWLLNRAGKIPFVISCQGQEAAQVGAAYALDKKDYIAPYYRDMGVVLHFGMTTKELMLSAFAKAGGRQMPKKNRILTGSSPVTTQVPHAVGVALAGKMQKKDFITFVTLGEGSSNQGDFHEGANFAGVHKLPVIIMVENNKYAISVPVEKQLACKNVSDRAVGYGMPGVTVDGKDPIEVYKVVKEAADRARNGEGPSLIETVTYRLTAHSSD-DDDRQYRTAEDLAEGRATDPIITFAKYLHEQGILTDALEIEINERIMTEVNEATDYAEQAPYAAPEDALKFVYAE--------------GGSIMN---RLQVELPGLSLKNPIIPASGCFGFGQEYAQLYDLSKLGAIMIKATTLETRSGNPTPRVAETAAGMLNAIGLQNPGLEHVLSHELPWLEKY--DVPIIANVAGTETADYVAVAEAISKAPNVHALELNISCPNVKCGGIQFGTDPKSASDLTAAVKAVSDVPVYVKLSPNVTNISEIAKAVEAGGADGITMINTLIGMRLHPRTGKPIIANGTGGLSGPAVKPVAIRMVHEVSRNVNIPIIGMGGVATAEDVIDFLSVGASAVAVGTANFVDPFVCPNIIEALPQKLDELGYNKLTDVIGRSHR---
MAKPN----------------------GSQGEDSPRHRALGLSDENVREMYRTMVLTRLLDERMWLLNRAGKIPFVVSCKGQEGSQIGAAFALDARDYVAPYYRDFGVVLRFGMSARDIMLSAYAKAGGRQMPRTRHILSGSSPVSTQIPHAVGIALAARMRGEKLVTYTSFGEGSSNQGDFHEAANFAGVHKLPVIFFCENNLYAISVPQNRQLGCAHVSDRAIGYGMPGVLVDGNDVLAVYEAVSQAVLRGLNGEGPTLIEAVSYRINPHSSD-DDDRSYRSRDEVEEAKKNDALEVFRDELMRCGVWSKEDEEALRKELQRVVDEATEYAQKAPLAEPETTLDHVYAK------------------M----NLAVKVGDLQLKNPVMPASGCFSFGKEVAAFYDLSVLGAIVVKATTLEERQGNKTPRLAETAAGMLNAIGLQNPGVKRVVETELPPLRKF--GIPIIVNVAGNAMEDYVQVVERLNESPDVSAIELNISCPNVKCGGIQFGTDPEMAASMVRAVKRASRTPVIVKLSPNVTSISEMALAVEEAGADAISLINTLIGMKIDIARRAPLLANRQGGLSGPAIKPIAVRMVYEVTSHVKIPVIGIGGITTGEDVVEFLLAGAQAIQVGTANFTDPFACKRIIEELQAYCEEAGVKDINTLIGAANPDFL
M--------------------------DHSGNLLNETEHPGLDKDQVLNLYQKMIQLNVMDGIMYDAQRQGRISFYMTHYGEEAL-IGIAAALDSEDVVFGQYREAYMFLYRGLTVDECVSQCFGNEKGRQMPKKYNFQTISSPLATQIPQAAGSAYALKMAGNRNISVCFFGEGAASEGDFHAGLNMAATLSCPVIFICRNNGYAISTPSSEQYKGDGIASRGLGYGIDTIRIDGNDIWACYNATKKAREIAVTSNKPVLIEAMTYRAGHHSTS-DDSTKYRNKKEVADIIQNNPITRLRHYIENHGWWSQEDEDACRKQARKTVLDSFASAEKKKKPALENLFTDVYDELTPNLEAQKKELREKSSIM---ANLSTNIAGLHLPNLFFNASGVCCQHEHELKQLLESDSGSLITKSATYEMREGNPSPRYVPLPASSINSMGLPNEGYEYYLAYAKKYDYSN--PKPLFVSLSGLSVADNKKMVEGFVAANLPCVLEINFSCPNV-PGKPQLGYDMEAMESALNVLAPIIKKPFGIKLPPDIAHFDTAAAIFNKFDLAYLTCINSVNGLAIDFETETALIKDGFGGLGGLMVLNTALANVNAFYRRCNKKIIGVGGVTSGKEAFLHVLAGASAVQIGTQLKEEPKLFSRVKKELEDIMVAKGYKSLEDFRGKVKTL--
MS-------------------------------ASKHAQLGLSDTDVLYMYESMIRARKVDERLWLLNRAGKIPFVISCQGHEGMQVGAAMALDKKDYLLPYYRDMAMVMHFGMTTENILMANFAKAGGRQMPKALRIVTGSSPVTTQVPHAVGYALAGKMEGKDFVCLTSFGEGSSNQGDFHEAANFAGVHDLPVIFFCENNKYAISTPADRQLACESIADRAAGYGMDGVSVDGNDPLAVYEAVSRAVERGRKGEGPTLIEAVSYRLTAHSSD-DNELTYREAEEVKAAKEKDSIVTFTKYLKDAKLLTDEQEETIHKQIQTEIDEATDHAEQAAYADAESAMLHVYDQ------------------MN-RERLAIELPGLSMKNPIMPASGCFGFGREYAKLYDLSCLGAIAIKGTTGDMRLGNLTPRVAESPSGMLNAIGLQNPGAEAVRDEELLFLNEY--DVPVLANVSGSTPEEYLHVINTLKASKNVGAFELNISCPNVKTGGIQFGTDPEQAARLTQLAKEVSDKPVYVKLSPNVTDVVAIAKAVEAAGADGLSMINTLVGMRFDWKTKQPILANERGGLSGPAIKPVALRMIYDVRQVSDLPIIGMGGISNAKDVMEFLIAGANAVAVGTANFTDPFACPTIINELETWMDKMGVDHVTELMAN-----G
MTLLDWPPDARRDPAPLLPDPEPFRLLGTPAA-------DKLDPELLLDLYRRLVVGRRYNQQATTLTKQGRLAVYPASTGQEACQVAAAAVLREDDWLFPSYRDTLAVVARGVRPVEALTLLRGNAHHGWDPKAHRTAPLSTPLATQAPHAVGLAHAARLRGDDVVALTTVGDGGTSEGDFHEALNFAGVLNAPVVFLVQNNGYAISVPLSKQSAAPTLAHKAVGYGISGRLVDGNDAAAVYTVLAEAVEHARSGRGPVLVEAVTYRLEAHTNA-DDATRYRTPDEVEAWQERDPLAVLERHLRAHDLIDDAGVAAAAEAAEELAAEMRAEFHAEPELDPMSLFTHVYAEPTPQLREQAALLAAADARMSASVDLTAPFGSGTLPNPVTTASGCAGYGRELAKFLPLAELGSITTKTIMPYPRSGRATPRMAETPSGMLNGIGLQGSGIEHFVEHELPWLAER--GARVLVSIAGERVEEFAECARALNGQPGVVGLEVNISCPNVDNRGLVFAANPATSHDVVAAVREVAALPVYAKLTPDVTSVTDVAMACVRAGADGLSMINTLLGVVIDTDTLRPHLGTASGGLSGPAIRPVAVRCVYEVHAAMSVPILGMGGIRTGRDALEFVLAGASGVAVGTAIFNDPTAPLRVLDELREALAVRGFAKLTDAVGLAHH--H
MK--------------------------------EKSPRELLEPRDLLAIYRDMVRIREFEESCPKLYSQGKMGFLHLYSGQEAVGVGVAHAMHREDYMVSAYREHGLIMAKGAEPKYVMAELFGKARGKGGSADLRFMGGYGIVGGHLPLAVGVGYAILYRESDEVVVCLFGDGATNQGVFHEAMNMAALYRVPVVFVCENNGYGIGTSVVRASSLDQLYKKSCAYETPGLKVDGMDVLAVYEAVRQAVHKARSGEGPTYIEAITYRFRGHSIS--DPGTYRSEQEKKIWQERDPIPNFAAFLVQAGHFTKQELAAVDGEEQELIKAAIRFAEESPDPDPEELWTDLYVE------------------M----DLSLTIGDRKFDPGIWLSSGIIGMGLEFQELINFQYVGAIVTKSISLHPKPGNPPPRLAETTGGLLNSIGLANPGLAEFTGSIISEITQL--NIPIIVNVVGDEIEEYLEVSRELDKIDQIAGLEINISCPNVSKGGLSFQKDLTSLKKLLWLIRTKVDKILVLKLNASLNNFIDVAKLAENIGFNAVSMVNTYPGMRFDIETRNYALGNKTGGLSGPAIKPMALWAVYQLSSCINIPIVGGGGIVNWEDAVEFYLAGARGINIGTALFSEPNTPEMIVKGLVGYLKHNNLNSVSEIT------NC
MA---KKVKIEDLLRPDNFNFDMVQVLSPEGKVVNKDLLPDLSDEELVQLMEDMVWSRILHERSTALNRQGRLGFYAPTFGQEASQLGSVAALKPEDYILPGYRDVPQLIKHGLPLHKAFLWSRGHVEGNNYPADFNAYPPQIIIGAQYVQAMGVALGLKKNGKDAVAATWTGDGGSSQGDFYEGINFAGAYKAPAIFFIQNNGWAISTPRSLQSAAPTLAQKAVAAGIPGIQVDGMDILAVYAVTKAARDYAVAGNGPVLIETMCYRFGPHTLSGDDPTRYQPDGVQEEWRAKDPLIRFRTYLESKGLWSQEKEEAVIERTKEEVKEAIKLADQAPKQKISDFLKNMYETPDFITAEQIKKFEAKENNM----TVETSFLGITLANPLMNASGVHCMTVAEMDELAQSAAGAFVTKTATRDYRAGNPQPRYVDVPLGSINSMGLPNEGLAYYLDYCLARQNQ---QALQFLSVVGLSYDEIVENLRTIEASDYQGVTEFNLSCPNV-PGKPQIAYDFELTERLLTEVFSFFTKPLGLKLPPDIAHFDQMAAILNRFPLTYVNCVNSINGLYIDVDKEQVVIKGGFGGLGGDYIKPTALANVRAFHQRLSIKIIGTGGVRTGQDVFEHILCGASLVQVGTALHQEVGIFERLVAELEAIMEAKGYTCLEDFQGKLREI-N
MS---------------------------------------DSNKNYLSLYRKMITVRQFETLAGELFAASKVGFIHLSIGQEASSVGVCSCLRNDDYITTTHRGHGHMIVKGADLKKMVAELYGKKKGKGGSFSIGILGANGVVAGGLPIIAGAGFSIKMRKTDQVAVCFFGDGASNRGPVHEVMNMASIWKLPIIFVVENNQFASTTPLGYACSVDDICKRAAGYNMPGIQVDGNDILAVRKTAEKAIKRARAGEGPTLIENKTYRIRGHFEG--DPQKYRTEAEVKTWQKNDPIARFSEILFKKKILTKKREKEIWDEVEAELKEAAAFAEESPFPEPKEALEDLYQEA---------------ISM------SIRFLHKILKNPTVLASGILGNSKDILERVHENGCGLMTLKSIGPEPRDGHKNPTVIDLGCGMINAVGLPSPGYLNMENE-WEALENR--NFPIIASVYGSSIDEYRKVAEYVSS-KKPDFIEINISCPNSEKHGMIFGINRESSRDVVSAVKKVISVPLIVKLTPQAPDIADIARTCEDAGADAICAINTLPGMVIDIESKRPVLSFKKGGLSGPMIKPVAVRCVFDIYKAVSIPIIGLGGITTGEDAVEMVMAGASLVGIGTAVRYRIEVFQKVAGEMDDWLADHAL-SLTDIKGAAHN--E
M----------------------------------KHQELGLSNEQVIDMYYTMLLARKLDERMWLLNRSGKVPFVISGQGQEAAQVGAAFALNQEDYVAPYYRDLAVVLRFGMTAKHIMLSAFAKAGGRQMPKKGNILSGSSPVATQIPHAVGVALAGKMDGKDFVTFVSLGEGSTNQGDFHEGLNFAGVHKLPVITFVENNRYAISVPFEKQVASATVAERASSYGMQGVRVDGTDPLEVYRVTKEAVARAKNGEGGTIIEAMTLRLTAHSSD-DDQRQYRSSEELEAQKEQDPLPRFEAYLVEHGVLDTAALENMHQDIKQLVNEATDYAEEAPYATPETALQYVYGE-----------------EMS---RLRMELPGLDLKNPIMPASGCFGFGREYAQLYDLSKLGAIMIKATTVETRRGNPTPRVAETAAGMLNAIGLQNPGIDKVMGEELKFLEGY--DVPIIANVAGTEIEDYVEVARRISAAPNVHALELNISCPNVKCGGIQFGTDPATAKQLTAAVKAVSQVPVYVKLSPNVTSIVDIAKAVEEGGADGITMINTLVGMRLHERTGKPVIANGTGGLSGPAVKPVAIRMVYEVYKAVNIPIIGMGGVTCAQDVIDFMSVGASAVAVGTANFVDHFVCPTIIEELPAKLDELGVNHISEIIGRSHR---
MS-------------------------------KLNHKDLGLTDQQALDMYTYMLLARKLDERFWLLNRAGKIPFVISCQGQEAAQVGAAFALDNLDYVAPYYRDLGVVLVFGQTPTEVMMSAFAKPHGRQMPKKNRILTGSSPVTTQFPHAVGVALAAKMRREKTVTYTSTGEGSSNQGDFHEACNFAAVHKLPVIFCVENNGYAISVPLDKQLGNHNTADRALGYGFPGYSIDGNDVLEVYKYFKEAADRARNGEGPTLIEARTYRLTPHSSD-DDDRSYRAREEVEAAKKKDPLITFAEYLRNAGVLTAEVEQELTDRVMREVNEGTDAAEKAPFYEPEDVLTHVYEE-----------------RM----DLSVNIGSLKLKNPVMPASGCFSFGKEYADFYDLSQLGAIVVKATTLEPRLGNPTPRVAETPGGMLNAIGLQNPGVEKVIAEELPHLRKY--DIPVIVNVAGTTVEDYVAVTERLMDSEDVDAIEVNISCPNVKCGGIQFGTDPAQAAHVTESIKKVSKVPVIVKLSPNVTDIVSMAKAVEAAGADAISMINTLVGMSIDLNRKKPLIANGVGGLSGPAVKPVAVRMTYQVAQAIQIPIIGMGGIMDGEDAIEFLMAGAAAVAVGTANFVNPLACPEIIDGIRQYCEQNGVASVSDLTGVAW---K
MPRSR-----------IPETIHYLSILDEHGV-LDTELEPQIDDKTLIALYSAMLLGRRFDERMLDLQRQGRIGTFPPIKGQEAAQIGSIFQLKSTDWFVPAFRETAAEIWRGRSLESILLYYNGFNEGTIIPADQRDLPMAVPVGSQILHATGLGYAARYRGTDEIVMTYFGDGATSEGDFHEGLNCAAVYQAPVIFICQNNQWAISIPLKQQTHSATIAQKALAYGMPGIQVDGNDVLAVYTAAQEAAERARNGDGPTLIECVTYRVMMHTTA-DDPSRYRDDEEVERWRQKDPLTRFAVYLQNKGLLDQSREQEIETEVLAKIQTAVDSAEKQMKGEPLDMFNHLYAKMPPSLQCQKEEVRQVHHGMESGPDLRVKIGSLHLANPVMTASGTFGYAREFENLMNLHRLGAVIVKGISLFPRPGNPPPRIVETACGMLNAIGLQNVGVERFIKEKMPYLDGL--NVPVIVNILGGSIEEYREITKRLEGVPGVAGIEVNISCPNVKEGGVAFGGDPQMAAAVTTAVKESCSVPVIVKLSPNVTDIGLMARAVEDGGADSVSLINTLIGMAINLKTKRPELANIIGGLSGPAIKPVALRMVYEVARSVKIPIIGIGGIETAEDALEFMLAGATAVQVGTANFVNPRASEEVVEGISRYVQEEKLHSVREMIGALKLDNH
MQEHEHPGETAAAEPTVAPDLGLFSVLREDGT-IDPASGAQIADDVALRAYREMKRLRLIDARMILLQRQGRVGFYGACTGQEATPIATALALEPSDWVFPALRESVMMLVRGFPLVTYLAQVYGNAKGRQMPRRVNQVSWSSCLGPQIPQAVGAAWAAKLKGDRAVSVGFMGDGSTSEPDFHNAMNFAAVFKTPCVLICQNNHWAISVPSSRQTASATFAVKGRAYGIPSVRVDGNDLLAVHHVVTEAVARARRGEGPTFIEAVTYRIGAHSTS-DDPTRYRSQEEVEAWMKRDPLQKLRGYVVGKGLLDEAADTALEAELNAEIAAAITEVEKFGPPARETLFDDVYAELPWHLEEQKAELLKTGGHMS-AADLSVTIGDLTLKNPILTASGTFGYGLEYDDFFDVAALGGICTKGLSLEIRPGNAPDRICETAAGMLNAIGLANVGVDAFIREKLPVLRRR--GVTVVANIFATTFEDFAELARRLDGEEGVHAVELNVSCPNVDKGGLLFGCDPIAAARVTEAVRKVTRLPVWVKMSPEAGDLKGVGLACQEAGADALTAINTIRGLGVDPHTWKARLANKTGGLSGPALKPIALRMVWELSRAVKIPIIGIGGIATAEDAVEFMLAGATAVQVGTASFADPTASKKVLDGLATYCAARGIAA-RDLIGKMR---G
MTADA------------DAPPELVQLLTPEGEVEHPDYDIELTAEEVRSLYRDLVLVRRVDLEAVALQRQGELGIWASLLGQEAAQIGSGRALTDADMAFPTYREHGVAWCRDVDPVKLLGLFRGVNHGGWDPAEHNFHLYTIVIGSQTLHAVGYAMGIQRDGAEAATIVYFGDGATSQGDVNESFIWASVFNAPIVFFCQNNQWAISEPLEKQSKIP-LYKRASGFGFPGVRVDGNDVFACLAVTRRALQNAREGQGPTLIEAFTYRMGAHTTS-DDPTRYRLADELEAWKLKDPIERVKAYLFKNQLADQEFFEKIDAEADALGKDVRSRCLALPDPRPEAIFQHVYSGAHALLDEEREQYLT--ER-------------MELPNPVLTASGCGGTGRELAQFADVARLGAFTTRSVTMAPRAGRPTPRMAETPSGLLNAVGLQGPGIEAFLERELPWLAER--GARTVVSIGGGTVAEYTALARRLAAETGITAVEVNLSCPNVEDRGRVFAREGSAAAEVVASVRAATDVPVIAKLSPDVADVVAVARACVDGGADALALINTPVGMSIDVDTMRPALAAGTGGLSGPAVRPLAVRCVWQVHAALGVPLVGMGGVTSGRDALELVLAGACAVAVGTALFHDPYACQRVLRELEELLQERGFDRLADAVGLAHRPSL
MATVA------------HFEVHYTQYLNEKAEILDSLPPFAQDSKNLLPLYRAMALTRLFDKKAVSLQRTGQLGTYASSLGQEAISVAIGHVMVPEDTLLTSYREYGAQLQRGVTMTELLLYWGGDERGMAYQGSRQDFPISVPVASQIPHAVGVGYAIKLRREPRVAVCVLGDGATSKGDFYEAINAAGVWNLPVVFVINNNCWAISVPLEGQTHAQTLAQKAIAAGIPGEQVDGNDVIALQDRIHNGVEKARRGEGPCLIEALTYRLCDHTTA-DDASRYREQAEVEARWGFDPLQRLRTHLTQVGAWDETQEQALQTELTQQVEEAVQKYLGTLPQAPESMFDYLYETLPTALSGQRQAAIAKTHAMVDRARLKVDFCGLGLQSPLVLLSGCVGFGEEYTRVFSNREVGAVCLKGTTAAPRLGNRPHRIYETPMGMLNAIGLQNPGVDYVVKHILPELDFT--ETRYIANVSGSTVEEYVEVTRGFDD-SPIDAIEINISCPNVKEGGVAFGNDPDMSARVVEACRKVTHKPLITKLSPNQTSIEENARRCIEAGTDAFAVINTLMGMAIDIEQRTPLLGNIQGGVSGPAIKPIALLKVRQVYQVCGIPIIGQGGVASSEDALEFLIAGATTVGVGTALFYDPLLCSKINGGIVDYLKRHEVATVAQLTGSLRLESG
MARKKAPINFELLMKEINGEFPTFQVLDKNGKITNKDLMPDLSDEQLIELMTRMVWARVLDQRSTALNRQGRLGFYAPTAGQEASQLASQFAMEKEDYLLPGYRDVPQLVQHGLPLKEAFLWSRGHMAGNLYADDLYALPPQIIIGAQYIQAAGIALGMKKRNKKNVVFSYTGDGGSSQGDFYEAINFTGAYHANGVFIIQNNGFAISTPRSLQSAAQTLAQKAVAAGIPGIQVDGMDPLAVYAVAKEARDWASAGNGPVLIETLTYRYGPHTLSGDDPTRYRSKELDSEWQEKDPLIRFRNYLTEKNLWSEEKEEKVIEQTKEEIKQAISEADKIPKQKVSDFLKNMFEDQPQTIQEQIAFYEAKESKMN--EKLAVSLPGLTLKNPIMPASGCFGFGEEYARYYNLNQLGSLMIKATTPKARFGNQTPRVAETPSGMLNAIGLQNPGLEVVINEKLPALEKY--QLPIIANVAGACEEDYIEVCSKISQVKNVHAIELNISCPNVKHGGIAFGTDPEVAFQLTQVVKKVSQVPIYVKLSPNVTDIVPIAKAIEAGGADGLSMINTLLGMRIDLKTRQPVLANQTGGLSGAAIKPVAIRLIRQVAAITNLPIIGMGGIQSVEDILEFFMAGASAVAIGTANFTDPYICPRLIEELPIKMAELGIESLELLRKEVKEENQ
MTSNNNLFDPVKNLQEIEEKFEMVQILNENGEIVNDALDPKLSDEELVELMSRMVFTRILDQRSISLNRQGRLGFYAPTAGQEASQIASHFALEKEDYILPGYRDVPQIVLHGLPLWKAFLWSRGHFVGGQIPEDVNVLPPQIIIGAQYIQTAGVALGMQKRGKKSVAVTYTGDGGSSQGDFYEGINFAGAFKSPAIFIVQNNQFAISTPRALQTSATTIAQKGVAAGIPSIQVDGMDPLAVYVATRDARERAVAGEGPSFIETVCYRYGPHTMAGDDPTRYRSSETDSEWEKKDPVVRFRKYLEAKGIWSEEKETEVIEKAKEEIKAAIKQADGVQKQKVTDLISIMHDELPYNLKEQYEIYKEKESKMS--NRLNIELPGLSLKNPIMPASGCFGFGQEYAQLYDLSKLGAIMIKATTLETRRGNPTPRVAETSAGMLNAIGLQNPGLEHVLEHELPWLEKY--DVPIIANVAGTETEDYVEVAKRISKAPNVHALELNISCPNVKCGGIQFGTDPQTAKELTAAVKAVSSVPVYVKLSPNVTSVVDIAKAVEAGGADGITMINTLVGMRLHEKTGKPVIANGTGGLSGPAVKPVAIRMVYEVSQAVNIPIIGMGGVADAQDVIDFLSAGASAVAVGTANFVDHFVCPNIIEQLPAKLDELGYAHISEVIGRSHR---
MPRNT-----------ISETIEHLTILNENDE-LDASLEPDIAADELRRLYRCMLLARRFDERLLDLQRQGRIGTFPPIQGQEAAHLGAVAPLRPSDWMVPSFREMAAELWRGRSLENIIIANNGFEQAGAMHADSRNLPMAVPVASQIPHAVGLAWAAKYRQTDDVVMTFFGDGATSEGDFHEGLNFAAVFQVPVIFVCQNNHWAISVPLKRQTRSGTLVQKAVAYGMPGIQVDGNDLLAVYVAAREAIARARAGDGPTLIECVTYRVMMHTTA-DDPKRYRTDEEVQQWRRRDPLPRFERYLIGKGVLTPDVIGSLKAEIAQEIQVAVARAEEQMPAQSLSVFDHLYADLPPYLKAQKQMLAESANGMT--PDLSVALGGLRLANPVMTASGTFGYAREFAQLIDLNRLGAIIVKGLSLQPSKGNPGPRIVETACGMLNAIGLENVGLDAFVSDKLPFLKTL--QTPVLANIYGTNIEAYTALAERLNDIEAVAGIEVNISCPNVKLGGVAFGADARTACQVTRSVRTKFKRTLIVKLSPNVTDITQIARSVEEGGADAVSLINTITGMAIDIHTRRPKLANITGGLSGPAIKPVAVRMVWQVARAIQLPVIGVGGIMTAEDALEFIIAGASAVQVGTANFVNPRCTMEIIDGIANYLREQKIASVKDLVGSLTHDGN
MAK--QPVDYEALLGSIEASFPMVQILDKDGNVVNKDIMPDLSDDELVELMTRMVWSRVLHDRSMALARQGRLGFYAPTMGQEASQLASHFAFKKQDWLYPGYRDVPQLIQHGLSISQAFLWSRGHVEGNNYPEDLHAMAPQIIIGAQYVQAMGNAVGQKFAGKDEVTFTYTGDGGSSQGDVYEGMNFAGRYKAPIVFFIQNNGYAISTPREKQTAAVTLAQKAAAAGIPGVQVDGMDPLAVYAVTKQARDWAVAGNGPVLIETVTSRFGPHSTSGDDPTRYREKESFDYWEQRDPLIRFRKFLTEKELWSDEKEEELIEKTKEEIKQAAKEADQAPKMKISEFLKNMYNEPGQNIVEQIEKFEAKENKMT---NISVSLPGLSMENPIMPASGTFGFGDMYHDLYDYNNLGAIVLKSTTIQARIGNKDPKFHPLNNGTLNSVGLKNPGVDVVVAEKIPSLARF--STPVIGSVAGETEDEFVEVAKRLNQSDIISAIELNVSCPNVKEGGLTFGVDPKIVERITRKVKQAVTIPVYVKLTPNVTDIVEIAKAAEAGGADGLSLINTVLSMNFDVTTRKPVLGNTMGGLSGEGIFPIAVRMIYQVSHAVSIPIIGMGGVQNTDDVIQMFLAGASAVAIGTATYKNPVVMNEIIAQLPKRMKELGIDSLEGLIQEVKEGNG
MT-------------------------------KNRHEQLGLSNEDVLRMYETMLTARRLDERMWLLNRSGKIPFVISCQGQEAAQVGAAFALDEKDYIAPYYRDMGVVLHFGMTPKDLMLSAFAKAGGRQMPKKNRILTGSSPVTTQLPHAVGVALAGKIKKKDFITFVTLGEGSSNQGDFHEGANFAGVHKLPTIIMVENNKYAISVPLEKQLACEYVSDRAPGYGMPGHTVDGTDPLAVYEVVKAAADRARAGEGPTLVETICYRLTAHSSD-DDHRAYRSEEDLKAEREKDPIPRFSAYLKEAGVLDEETEKELEERVKQVVNDATDYAESAPYAEPETALKYVYAEQ-------------GGDEMNRSRNLEVKIGNLALANPIMPASGA--FGVEMNQAMDFNRLGALVPKSITKYPRGGNPTPRVCEVTSGMINSIGIQSKGIDYYIKEAIPEYAQY--PVPLISSISGDTVEEFVEMCQIIGNHPDVDAIELNISCPNLEHDGKAFGMDPDISYDLIKRAKQVTDVPLIAKLTPNVRSIQEIAIACENAGADALTVANTFLAMAIDIHTMKPKIGNIMGGISGPAVKPMIVRMIYQVYQSVDIPIIGCGGVMNPEDAIEMMVAGATAVQVGTASFINPNSMIEIIEGIEAYMIDKEIDDINELIGRFHADCV
ME---------------------------------GSLRDLLPEGELIRFYEQMVLCREFEESCAEQYAKGEIGFLHLYSGQEAVAVGCTAALDKNDYILSAYRDHAQAIVRGADPKGVMAELFGRSKGKGGSPELNFMGGYAIVGGQFPIATGLAWASQLLNEERLTACFFGDGSMNQGTFHESLNWARLWELPMLFICENNFYGIGTEVHRASAQAALHRRTCGYDIPSEKVDGMDVIAVYQATKRAAEWVRERQRPYFIEMVTYRFRGHSMA--DPAKYRSSAEHEIWKSRDPIPNLSRRLMAEGMVSQEQLDKIMERCTAQVEEAVRFAAQSPWPEDREVWEDIYV-------------------MQ-KPDMSVELAGIKMRNPVMTASGTFGYGAEFGDYMNLESIGAMITKGLSLKPKAGNPTPRIVETPGGMLNAIGLQNVGVDAFISQKLPYLSKV--ATPVIVNLYGNTLEEYGEVASRLDSLDGVAGIEVNISCPNVKQGGIVFGTDPLAAREVVRLVKRSTSKPIIVKLSPNVTDVVLMAKACADAGADALSLINTLTGMAIDLERRRPILANVTGGLSGPAIKPVALRMVWQVARNVQLPIIGIGGIMNARDALEFILAGATAVQVGTASFLDPSAAQTIARDMEQYLAENRIPSIASMIGALE---L
MAKKKQPVDYEKIFSNYRETFPMVQILDKDGNIVNEDIMPDLSDEQLVELMERMVWSRTLHERSIALARQGRLGFYAPTKGQEASQIASHFAFKKQDWLYPGYRDIPQLIQHGLPVYKGFLWSRGHVEGNEYPEDLHAIPPQIIIGAQYVQAMGNAVGQKRRGADEVTFTYTGDGGSSQGDTYEGMNFASRYKAPIVFFIQNNGYAISTPREKQTAAETLAQKAAAVGIPGVQVDGMDPLAVYAVSKQAREWAAAGNGPVLIETITSRMGAHSTSGDDPTKYRSEESFEYWEEREPLKRFRKFLTDKGLWSEEKEEKLIEEVKEEVKQAAKKADQAADMSIPELLGYMYENAPKNIQEQIEKYQAKESKMSMSETLKVSLPGLDLKNPIMPASGCFQYGKRFAKLFDLSELGAIIVKAATLEPRVGNPNPRVVRVTEGLLNSVGLKNPGLDHILADELPFLEQF--DVPIIANVAGSEIADYVETAKRISQAPNVQALELNISCPNVKEGGMVFGTNPESARRLTSAVKEVSAVPVYVKLSPNVTSIVEMARSVSDV-ADGITMINTFVGLQLD-KNGRPELGNKIGGVSGRAIKPIALNMAYEVRQALDIPLIAMGGIATVDDVLDYISVGADAVAVGTENFNNPYICKELIADLEQEVAKRKLNHLHDLKGRA----L
MS---------------------------------KQKKLSLAKDEYLKLYYDMLLIRRFEEKAGQLYGMGLIGFCHLYIGQEAVVVGIQHNLIEGDQVITSYRDHGHMLACGMDPRRVMAELLGRIKGKGGSIPKQFFGGHGIVGAQVPIGAGLAFANAYRDNGNISVSYFGDGAAHQGQVYEAFNMAALWKLPALFIVENNMYAMGTSVERATVVTDLYKKGESFGIPGYAVNGMDVLDVIEGTKKAIDHIRSGKGPYLLELKTYRYRGHSMS--DPAKYRSKEEVNEFKNRDPIDNLRNYLLSAKKVKESDLEDIEKSVKALVAEVVEFAQNSPEPDPSELMTDIYND-----------------EM---VDMSVKIGSVTLKNPIMPASGC--FSTDLAQVIDLNRLGALVAKTVSREFRAGNPPPRVSEVEGGMINSIGLPTKGIDYFLTHQVPDYKRF--TPPLVGSISATSIEDFEAMARDVSP-SAIDVLEVNISCPTRDPKGGNFALHEEHTFNVMRRIRQTTDKPIWCKLSPNAGDVVAIAKAAEAAGADALVVSNTILGLKIDVSTFRPSIGNKFGGLSGPGIKPIIVRMVYQCAKAVKIPIIGCGGIVKVEDVVEYMLAGASAVMIGYLIFRNPSGIIAIIDGLEDWCAKRGFARVADLTGAMIDEIG
MEK---------------------------IE-FKELVELGLTEQDAIQMFETMVRARKIDERMWKLNRAGKIPFLVSCQGQEAAQVGAAFALEGTDYILPYYRDLGVVLHFGQTSRDIMLSAFAKAGGRQMPRALNIVTGSSPVTTQVPHAVGIALAAKMRREPLVAYVSFGEGSSNQGDFHEGANFAGIHKLPVILFCENNKYAISTPLSKQLSAKHVADRAIGYGMPGVTIDGIDPLAVYKAVKEARERGLRGDGPTLIEVEVERLVPHSSD-DDDKSYRSAEELAELKTRDGVKLFREKLIQMGVLTEETAQELETKLEQEVDEATAYAEAAAYDAPENALRYVYDE--------------GETKMN---RLQVVLPGLNLKNPIIPASGCFGFGEEFAKLYDLSVLGGIMIKAATGEERYGNPTPRVAESGMGMLNAIGLQNPGVEGIIAQKLPFLRQF--DTEIIANVAGSTPEEYEDVTRRISRDPVVKAIELNISCPNVKSGGLQFGTDPQMAAELTRRVKAVSEKPVYVKLSPNVTSIVEMAQAVEQAGADGLTMINTLVGMRIDVRTGQPILANRIGGLSGPAIKPVAVRMIHDVAQVVTIPIIGMGGVMEVDDVLEMIYAGASAVAIGTANFVNPFICQELITDLPKRMDELGIEHIMDIRGKAYGARA
MVAKT-------NAKGVIPRYSPIQILNSEGELTGPS--PEIKDELLLEIYKYMILGRTFDQRALSLQRQGRIGTYAPISGQEAVQVVSAMCLKEDDWMFPTYRDYAAMYVHGMPMRDLFLFPMGHPQGGRAPQNVNIYAISISIATHLPHAVGAAWASKIKGESKAFITYHGDGATSEGDFHEAMNFAGVFQVPLVTICENNGWAISLPRDHQTHSETIAQKGEAYGIPSFMVDGNDPLAVYKVVTEGLERARAGEGPTFIEAVTYRLGPHTTA-DDPGRYRSQEELDQMKQKDPLVRTSLYLRKLNLLSEAEEAAMWEEAKTVVGEALKAAESIAPPEPDFFFHHVYEEPTPNILKQMREFVAEEAEMKSPIDLSTKVFGVEVVSPILSASGTSGYGAELAAFFDLSSIGAIVVKSLAHFAHGGNKAPRVGALSTGMINSVGLPGPGVRAWIQRYLPFLIEH--RAKVVVSIWGRTQSDYAQAAQELEESEALTALEINVSCPNTERAGEMFGHDPRETKQIVEAVSAVTSLPIALKLSPNTDRYLEVACAAIEGGANTIVAANTYLGYAHEKGGTRSILGSDGGGVSGAGIRPVSLRIVRELRHALDCDIVGVGGIYSAKDAVSYLLEGASAVEVGTASFFDPRSISKIQEDLKTMITRSGVGTLAEYLERLRA--S
M--------------------------------------PTPDPATQLEMYRRMLRIRRFDETVKTLFDRGRIGSVHLSIGQEAEVVGACMALRRDDTMVGNHRSHGHPIGKGAALGPLLAEILGKAGGKGGSFSVGSLGESSIVGSGLPVAVGAALGAKMQGSDRVCLCFFGDGASNEGYFHEALNMASAWQVPVVFLCENNGYGVTTAFGRISRVPDVAARAAAYGIPGQIVDGQDALAVHAAVGQAVQRARDGAGPSLIEAKTYRYPHHSEG-PDAIAYRDASELAAWQARDPLPLFARHLEDTGIADAATLTGIEQAIAAEVAAALEFAQQSPWPDPAEAHRGLYRTPIAGF----------DHAMSDAGLLRTELCGLSLRTPLVLLSGCVGFGQEYTRVFSHRDVGMVVLKGTTLEPRLGNAPHRLAETPGGMLNAIGLQNPGARAVVRDILPRLDFS--ETLFAANVSGATVEEYAEVTRIFDD-SPVAAIELNISCPNVKAGGVQFGNDPQMSARVVEVCRKMTRKPLITKLSPNQTDIAENARRCIEAGTDAFAAINTLQGMAIDLPYRKPVLGNRQGGLSGPAIKPIALLKVRQVYEVAGVPIIGQGGVACADDALEFLLAGASAVGVGTALFYDPLICPSINQGIADYLRGHDHHNVSALVGALN---W
MTADA------------DTPPELVQLLTPEGEVEHPDYDIELTAEEVRSLYRDLVLVRRIDKEAVALQRQGELGLWASLLGQEAAQVGSGRALTDADMAFPTYREHGVAWCRGVDPVTLLGLFRGVSHGGWDPKEHNFHLYTIVIGSQTLHAVGYAMGIQRDGVEGAAIVYFGDGATSQGDVNESFIWASVFNAPVVFFCQNNQWAISEPIERQSRIP-LYKRASGFGFPGIRVDGNDVFACLAVTRKALQHAREGQGPTLIEAFTYRMGAHTTS-DDPTRYRLASELEAWKLKDPIERVKAYLHKNRLADQDFFAAIDAEADALAKDLRQRCLAMPDPRPEAIFEHVYATRHGLPEEEREQFMA--ER-------------MELPNPVLTAAGCGGTGRELAHFYDLRRLGAFVTRSITVTPRAGRPTPRMAETPSGLLTGVGLQGPGVDAFLERELPWLAQR--GVRTIVSIGGSTVSEYTTLARRLADEHAIMAVEVNLSCPNAEDRGRVFGRDGSAAAEVVSAVRAVTDVPVIAKLPPDVTDIVAVARSCVDGGADALTLINTPLGMSIDVDAMRPALAAGVGGLSGPAVRPLAVRCVWQVHAALGVPIVGVGGVATGRDALELILAGACAVGVGTAMFQDPYACLRVLRELEELLRERGFDRVADAVGLAHRPSL
MLK-------------------------TARK-TTALSEMGVSRDTLHEMYELMLMARRLDERIWLLNRSGKLPFNISGQGQEGAQIASAFAFDQIDYTLPYYRDLAVVLAFGMTAQEVLLSAFGKAGGRQMPKAHRIVSQSSPVTTQFPHAAGIALAAKMSNDPIVAYTSCGEGSSNQGDFHEGINFASVHALPVVFVIENNQYAISVPQELQYKAAQLSDRAIGYGIPGETVDGNDFAAVYLAFQRAVTRARAGEGPTLIETVTYRFTPHSSD-DDDRSYRSREEVDAARLDDPLALFEAQLLDEGHSDADTLAAIAERVRLEIQAATTYAEEAAAPQIETLGLHVYDES-------------QGGDMS---QLSVSLPGLELKNPIMPASGCFGFGREYAQFFDLNLLGSMMIKATTPEPRYGNPTPRIAETPSGMLNAIGLQNPGLQKVMQAELPWLASV-CDTPIIANVAGSTEEDYIKVCAAISQAPNVKAIELNVSCPNVKHGGIAFGTDPETAYRLTKAVKAVSAVPIYVKMSPNVTDIVPIAQAMAEGGADGLTMINTLLGMRLDLKTRQPVIANQTGGLSGPAIKPVAIRMIKQVSAVVDIPIIGMGGIRTVEDVLEFIMAGASAVAIGTENFTNPFICPQLIEQLPAALAKYNIASIEQLIAEVKEAHV
MLTEI------------PLKGEMFQVMDQTGTIVNKDYMPEISDELILKMYRTMMLSRTQDEKSLQYQRQGRMLTFAPSMGQEGVQVASAAAIEKTDWVSSAFRENATWLWLGQPMENLFLYWIGSEEGSRIPEDVNLLPIAVPIGTQCNHAVGIGMSIKFRKQNSVVLAYIGDGGTSEGEFYEAINYAGAMNTPNIFIIQNNQFAISTPRSLQTKAKTLAQKGVAAGIPCIQVDGNDIFAVYAAVKEAVERGRNGEGPTLIEAVTYRIGPHTTA-DDPTIYRTDEYHQEMLKTDPIIRTKNYMIEKGIWDDEKETSLKEELENLVEETFKKIEQTPDTSLEDIFKYTYAEMTENLKEQYEEYKARRDKMN---RLKTNFVGLDLKNPIMTASGCFGFGLEYKDYFDPNELGAVVVKGLTLEPRDGNSGTRIAETPGGMLNSVGLENPGIDHFENVITKEIGKI--TSPIITNINGRTIEEYVEIAKRVESIEAVKAIELNISCPNVKDGGMAFGARPEVAGAVTKAVKEVTTKPVIVKLSPNVTDIVAIAKIVEENGADAVALINTLLGMSIDIKKKKPVLGNIFGGLSGPAVKPVALRMIYQVSQAVKIPVLGMGGISSVNDAIEFLMAGASAISLGTGIFMNPILPLEIKEGLEKYCIENNIDNISEIVGAAHPN-K
MATKK-KFDLDALFTPDNLNFEMVQVLDEEGKVVNPDLVPDLSDDELVELMTDMVWSRILHERSTALNRQGRLGFYAPTAGQEASQLASIKAIDKGDVLLPGYRDVPQLVKHGLPLSQAFLWSRGHVAGNMYPESLKALPPQIIIGAQYVQAAGVALGLQKRGKKNVAVTYTGDGGSSQGDFYEGINYAGAYKSPAIFFIQNNGWAISTPRELQTAATTLAQKAVAAGIPGIQVDGMDPLAVYAVTKKAREYAVAGNGPVLIETICFRYGPHTLSGDDPTRYQPEGIQDAWAKKDPLIRFRNYLTAKGLWSEEKENEVIEATKEEIKEAIKEADKQPKQKVSFFLKTMFEEPTNVIQEQLDYFEAKENKMS--ERLRVKLPGLDLKNPIMPASGCFAFGLEYAHFYDLSKLGAIMIKAATKEPRFGNPTPRVAETSSGMLNAIGLQNPGVHEIMETKLKALEKY--DVPIIANVAGSEIEDYVYVAEHISKAPNVHALELNISCPNVKHGGIQFGTDPCVARTLTEKVKAASSVPVYVKLSPNVTDIVSMAKAVEEGGADGITMINTLVGIRLDRKTGKPIIANVTGGLSGPAIKPVAIRMVYLVSQAVQIPIIGMGGIMDEWDVIDFISAGASAVAVGTANFTDPYVCPKIIDRLEGVLDELGVHHLLELRGRAY---Q
ME---------------------------------------LTAEKKLWMYRKMYEIRCFELEVDKLFKANMIGTCHLSVGEEATAVGAIAALEKDDMITSTHRGHGHCIAKGGKLPQMFAELLGKERGRGGSIETGNLGANGIVGGGIPIATGAALASKMKKDGKVTLCFFGDGANNQGVFHESLNIASLWKLPVVYVCENNQYGMSVAFKKSTAAENVADRAAAYNMPGEIVDGNDVEAVYFAVKKAVDRARRGEGPSLIEAKTYRWLGHSKS--DANVYRTKEEIEEWKKKCPIKRYRAKLVEEGVATEEELDKIEKEVEGEIQEAIEYAKNSPEPSVEDIADGVYA-------------------MV---DLSVKIAGICLKNPVMVASGTFGFAREYSRMFDVNELGAVVTKGITLLPKEGNPPPRLFETPAGLLNSVGLENPGVEGFIRDEWPYLKNL--QVPVIVNIAGETVEEYRRIAQRLSPLEGISALEVNISCPNVEKGGMAFSRHPDSAYEVVRAVKEQSPFPVIAKLSPNVSDIREIALAVEEAGADAVSLINTMLGMAVDVEKKRPVFKRVFAGLSGPAVKPIALRMVYEVYEAVKIPIIGMGGIFGWRDAVEFILAGASAVAVGSAIFSDPAAPLKIIRGLEDYATRNLKTRISDLVGLAHRNEF
MA---------------------------------------IEKETLQWMYRNMLTIRYFEERVAELFAAGKCGFVHLYVGEEAVATGACANLRKDDYITSTHRGHGHLISKGGDLKLMMAELFGRRKGKGGSVELGILGANGIVGGGFPIAVGAGFTAKYKGTDQVAACFFGDGASNQGTFHEALNMASIWKLPVIFINENNFYGISLSQRRSMNVPDVAARAAAYNIPGVVVDGNDVLAVYEAVQEAVKRARAGEGPTLIECKTYRYRGHFEG--DPTVYRPEEEVREWKKKDPIPRFEEKLAQMGIMTEEQMKQVREEIAGKIEEAVKFAEESPWPSPEEVLEDVYA-------------------MSLQPDMSVSIGGLDLSSFLIIASGVWPHDATFWRKPYTEGVGAICSKGLTRYPKAGNRGVRIWETPSGLLNSIGLQNEGLQAFIEKDLPEISSS--EIPVVVNLAIETLEEAKEGLIMLRSANRIAAVELNVSCPNVDFGGMSWGSSEEGVSKVLEALRPIWEGMLWVKLTPQAKDLVGVAMVAQRRGADAVVVSNTWLGMAMDVDRKRPVFDRITAGLSGPAVFPLALKSVYDVAGAVSVPVIGCGGISCGKDALAMLLAGATAVEVGSMLLHDLRCMKNVYHEAREKLTEWGMSSVRDIVGKGRRGEI
MTDSA-----EVDVSTTDGGPDLVQLLTPEGEIEHPEYSAGLQAEDLRGLYRDLVLVRRVDAEATALQRQGELGIWASLLGQEAAQVGSGRAMAPQDYAFPTYREHGVAWCRGVDPLNLLGLFRGVNHGGWDPDEKNFHLYTIVIGAQTLHATGYAMGIQRDHADAAVIAYFGDGATSQGDVNEAFVFAAVQNAPVVFFCQNNQWAISEPNDRQTRIP-LYQRAKGFGFPGVRVDGNDVLAVYAVTKAALDNARQGGGPTFIEAFTYRMGAHTTS-DDPTRYRVSAEVEVWKERDPISRLKAHLIANGMADDDFFAAVESESDELAAHVRQGCLNMPDPQPLDMFEHVYVDDHPLVDEERRAFATEGGHMTPTVDMTTAIGSLRLPNPLMTASGCAAAGRELHQFFDVSELGAVVTKSVMTQPRSGRPTPRMAETPSGMLNSIGLQGPGIDAFLEHDLPWLRSV--GARAVVSIAGSTVEEFRGLAERLVGQPGLAAIEVNISCPNVANRGLVFACQAAPSSAVIEAVREVTDVPLLAKLSPDVTDIVEIAAACVDAGADGLTMINTLLGISIDVDRMRPRLAGLTGGLSGPAVRPVAVRCIWQVHSAMQVPIVGVGGVASGSDALELVLAGAAGVQVGTVAFHDPSAPLRVRDELAEALGQRGFTSFVDAVGYAHRVEV
MTADA------------EAPPELVQLLTPEGEVEHPDYDIDLTPEEIRGLYRDLVLVRRVDLEAVALQRQGELGIWASLLGQEAAQIGSGRALAETDMAFPTYREHGVAWCRGVDPVNLLGLFRGVNHGGWDPAEHNFHLYTIVIGSQTLHAVGYAMGVQRDSAEAATIVYFGDGATSQGDVNESFIWASVFNAPVVFFCQNNQWAISEPLEKQSRIP-LYRRASGFGFPGVRVDGNDVLACLAVTRKALADARSGQGPMLIEAFTYRMGAHTTS-DDPTRYRVAGELEAWKLKDPIERVRAYMFKNQLADQEFFDAIDAEADDLGRDVRKRCLALPDPEPLAIFDHVYAEPHRLMDEERAQFAA--EGMS--VDMRTYLGHVELVNPIITAAGCAASGSELAQFFDLGRIGALTTRSITMAPRAGRPTPRMAETPSGMLNAIGLQGPGVDAFLERELPWLAQR--NVRTVVSIGGGTVAEYTALARRLTDAPGVSAVEVNLSCPNIEDRGRVFARDGAASAEVVASVRSVMDVPVVAKLSPDVMDVVSVARACVDGGADALSMINNPLGMSIDTEAMRPSLAAVTGGLSGPAIRPLAVRCVWQVHAALSVPIIGMGGVLTGRDAFELILAGACVVAVGTALFHDPYACLRILRELEELLAARGFHRLADAVGLAHRPSL
MTIDS-----PASGLQQAPPPELIQLLTPEGVVEHPDYPLELTPEEVRALYRDLVMVRRIDMEAVALTRQGELGLWASLLGQEAAQVGSGRALGERDMVFPTYREHGVAWCRGVDPIRLLSLFRGLSNGGWDPAEHNFHLYTIVIGSQTLHATGYAMGIQRDGVAAAAIAYFGDGATSQGDVNESFVFASVFNAPIVFFCQNNQWAISEPLEKQTRIP-LYRRAQGFGFPGLRVDGNDVFACLAVTRRALEAARSGQGPTLIEAYTYRMGAHTTT-DDPTRYRLEAELEAWKLKDPIERVKAYLIKNEQADAEFLAGVEEEAKQYAADLRRRCLQLPDPEPGAIFEHVYAEPHPLITEEQREYAA-ERSMT---DMTTRLGPLELANPVLTAAGCGGTGRELARFFDLTRLGAFTTTSVMLQPRAGRPTPRVAETPSGILTAMGLPGPGVDSFLERDMPWLTER--EVPVIVSVAGHSVEEYAEVARRVQIAPALAAVEINLAAPNLEDRGRMFGRLPGPAADVVRAVRSVTDVPVLAKLAPDVSDLVTIALACVDAGADGLSLINTMAGLAIDPHTMRPALAGVSGGLSGPAIRPVALRCVYEVHAALTTPIIGIGGVSSGLDALEFILAGASAVAVGTALFHDPVAPPRIVRELEDALSARKIARLADAVGLAHRLGA
MAK--KPLDFDKLVKSYGELFSMVQILDKDGKIVNKSLVPELSDEELVELMERMVFSRVLHDRSMALSRQGRLGFYAPTAGQEASQIASHYALEKQDWIYPGYRDIPQLIMHGLPIYKAFLWSRGHVEGNHYDDDLHVIPPQIIIGAQYIQAMGNAVGQKLAGKNEITITYTGDGGSSQGDVYEGINFASRYKAPVVFVIQNNGYAISTPREKQTAAETLAQKGVAAGIPSIQVDGMDPLAVYTVTKAARDWAVAGNGPVLIETITNRFGPHSTSGDDPTRYRSQESFDYWEQRDPLIRFRNYLTEKELWTEEHEEELIEKVQEEVLAAAKEADQVEKMSVSDSLKWMYSNPGQNIQEQIEKYEAKESKMN---QLKVSLPGLELKNPIIPASGCFGFGEEFSKFYDLSILGAIMAKAVTLEERVGNDLPRVAETTSGMLNAIGLKNPGLEVILNEKYPFLAQF--DVPIIANVAGATEEEYIEVCKRIHEAPNVKAIELNISCPNVSEGGVAFGTDPTVAKRLTKKVKAVTDLPLYVKLSPNVSSIVEIAKAVEEGGADGITMINTLTGMRIDLHTGKPILANKTGGLSGPAIKPIAIRMIYEVARAVDIPIIGMGGVETVDDVIEMYLAGASAVAVGTANLHNPMICKELIEALPAKLDELGYQSIEHLIDEVKKN-S
MTADA------------QAPPELVQLLTPEGEVEHPDYDIDLTPEEIRGLYRDLVMVRRIDLEAVALQRQGELGLWASLLGQEAAQIGSGRALTDADMAFPTYREHGVAWCRGVDPVNLLGLFRGVNHGGWDPAEHNFHLYTIVIGSQTLHAVGYAMGIQRDGAGAASIVYFGDGATSQGDVNESFIWASVFNAPVVFFCQNNQWAISEPLEKQSRIP-LYRRASGFGFPGVRVDGNDVFACLAVTRKALADARSGQGPVLIEAYTYRMGAHTTS-DDPTRYRLADELEAWKLKDPIERVKAYLVRNRLADQAFFDGVDAEADELGKDVRRRCLRLPDPGPMEMFEHVYAEPHRLIEAERAEFAA-VEGMP--VDMRTYLGHVELANPITTAAGCAASGTELAQFFDLGRLGAVTTRSITMAPRAGRPTPRMAETPSGLLAAVGLQGPGVDAFLARELPWLAQR--NVRTVVSIGGGTVAEYTALARRLTDAPGVTAVEVNLSCPNIEDRGRVFALDGAASAEVVASVRSVMDVPVVAKLSPDALDVVSVARACVDGGADALSMINNPLGMSIDTDAMRPSLAAVTGGLSGPAIRPLAVRCVWQVHAALGVPIIGMGGVLTGRDAFEFVLAGACVVAVGTALFHDPYAGLRVLRELEEILAARGFHRLADAVGLAHRPPL
MDEKF-----------KLVKGETFRIVSQDGS--ANELDPGLPEDLLLKMYRLMVQARTYDEKALKLQRGGRMGTYPPIAGQEAIQIGSALAMAEEDWMVPSYREIGAMIAKGVPMQTLYMLWMGNDYGNRTPDNVRCLPIAIPVGSQALHATGMGWAARLKKEKLAITCYFGDGATSRGDFHEAMNFAGVYHVPVVFICSNNQFAISTPNPLQTRAETFAQKGIAYGIPSYRLDGMDVLASYVIVKDLLDRARNGEGPAFIEAICYRFGPHTTS-DNPDLYRSKGEVEKIRKEDPIDRFRNYLVNKGLWDIDKETRLHDEMDALIDKAAKEAEQAPAPEFEELFKHVFAEEPQFLKEEYEYYKRSGGKM----KITCNAGGLTLKNPTILAAGVLGTTGASLKRIASMGAGAVVTKSIGTEPKPGHHNPSMIRLEEGYINAMGLPNPSFGEFRQE-LEIARES--GVPVIASIFGATPEEFTAVANGLPG---ADAYELNVSCPHAKGYGMQCGTDPELVRSITKAVKAAVKVPVWVKLTPNVTDIRPIGLAAQEGGADAVVAINTLKAMAIDINTGWPILGNRSGGLSGPAVKPVAIKCVYDLYEVLDIPVIGVGGVSNWADAIEFMMAGACAVEIGSAVYEDIGTFASVSMGISNYLDRKNM-KLDEIIGLAHRVKQ
MN---------------------------------------IPKETLMRMYLEMVTIRLYEETMAEAYQEGPVGEMHLAAGQEPVAVGVCMHLKKEDAVVGTHRPHHFAIAKGVDLKRMTAEIFGKVRGKGGHPDVH-FSCSGIVGASIPQAVGAALAFKMRKEKRVAVAFFGDGAANQGTFHEGLNLAAIWKLPVVFVCEDNSWAISVPKEKSTAISQNADRAVAYGIPGVYVGENDVLAVYEAAGEAIERARQGGGPTIIEVKTDRFFGHFQG--DPEVYRPKDEVQRLKQNDPIKRFRKYLIENDIATEDELKQLDDEARKRVEEAFLFARESPYPAPEEALLHVFVE------------------M----NLSVEIGKIKLKNPVITASGTFGFGREYSEYIDLNKLGAIVVKGLTVKPREGNPPPRLFETASGILNSIGLQNPGVDAFIERELPFLKSF--DVPVIVNIAGETVEEFVYMAEKLD-IEGIEGIEINVSCPNVKKGGMAFGVNPDDIFDITRKVRKATSKTVIVKLTPNVTDIKVCAKAAEKGGADAISLINTVAGMAVDIDKRRPVFENVIGGLSGPAIKPIALKMVYEVVTVVSIPVIGMGGIMNYKDALEFLIVGARAIAVGTCNFVNPYCTVEIIDGIKKYMEENEIEDINEIIGSIK---I
MAKPP-------------------SRKSEPPLRPDEPTRFDASKDQLLEFYKQMLLIRRFEEKAGQLYGLGLIGFCHLYIGQEAVAVGLQSALSEKDSVITGYRDHGHMLLCGIPPKDVMAELTGRQKGKGGSVEHKFYGGHGIVGAQVSLGTGLGFAHKYKGDGGVCLAYFGDGASNQGQVYESFNMAELWKLPVIYVIENNQYAMGTSVNRASSEDQLFRRGESFRIPGLQVDGMDVLACRAAAETALAWVRAGKGPIILEMKTYRYRGHSMS--DPAKYRSRDEVQAVRKSDPIDHCKKE-LEGLGVTEADLKAIEAAIRKTVNEAADFAESAPEPEPGELYTDVLVE----------------RYMNIVTDIPVTFAGIALRNPVVLLSGCVGFGHEYPRIFSNDLFGAIVLKGTTLEPRLGNKPHRLAETLGGMLNTIGLQNPGARYVVDRILPTLPQG--GTRWISNIAGSTVEEYREVAAIFDN-SPIDAIELNVSCPNVKEGGAAFGADPEVLGAVVQAVRSATSKPLITKLSPNVTDIGLMARVAVEGGSDGLSVINTLMGMALDWRKRKPILGPGQGGLSGPAIKPVALLKVHQVRQAVNVPIMGQGGIASAEDALEFAVAGSTTVGIGTALFYDPLGVARIPQEIQGLLANEGVA-WQELIGTLQWPCR
MT---------------------------------------SNTSELIEMLRKMILIREFEELAIRLRTAGKIGAIHPYVGEEAIAVGVCASLANADRVTSTHRGHGHCIAKGADIKRMMAELFGRVKGKGGSFSVGMLGANGIVGGGLPIAAGAALAAQLEGKGNVAVCFFGDGAVAEGEFHEALNISSVWNLPIVFVCENNQYGANNAIDVQHRVTDVAAHAGGYGMIGKSVDGNDVLAVYQVTREAVDRARRGEGPSLIECKTYRWHFHAMR-QPPPETRPAAEIAEWKRRDPIARFAATLTARGLITESDLERLRRQIQSDLQQAVAFADNSPFPDPKDILVDMFAA------------------MR-APNLSTTIAGIRMKNPLTVGSGTYGHHGRFGQFFPVDTMGVLVTKTIRNHRWPGNPPPRVYEVPAGLHSSVGIPCNDWDYFVQHDVPILKGL--DVPIIQSVIGRTEDEYVDVARKCSDLGIFAGLELNLSCPNTEQGGVDFGYDAEVAARLVSRVRDATRLPVIAKLAPDYSCLSRVAKSVEAAGADAISLVNAPRAMCIDYRTRKPIIGNKIGALSGTAIKPLAVYMVWEVYRAVRIPIFGMGGVSDYRDVIEFMAAGARAVAFGTINYVDPMALPRALGDLTRYLQENGIEDVNELVGAAHDDPV
MAK--QPVDYEALLGSIEASFPMVQILDKDGKVVNEDIMPDLSDEELVELMERMVWSRVLHDRSMALARQGRLGFYAPTMGQEASQLASHFAFKKTDWLYPGYRDVPQLIQHGLPVSQAFLWSRGHVEGNNYPEDLNAIPPQIIIGAQYIQAMGNAVGQKLAGKDQVTFTYTGDGGSSQGDVYEGMNFAGRYKAPIVFYIQNNGYAISTPREKQSAAKALAQKAAAAGIPGIQVDGMDPLAVYAVSKQAREWAAAGNGPVLIETITSRFGPHSTSGDDPTRYREQESFDYWEQRDPLIRFRNFLTEKGLWSTEREEELITQTKEEIKQAAKEADQAPKMKISKFLESMYDAPGQNIKEQIEKYQAKESKMK---QLSVNLPGLKMENPVMPASGTFGFGDMYHDLYDYNKLGAIVLKSTTERARVGNEDPKFFSLKNGVLNAVGLKNPGVDKVLTEKLSKLTHY--QTPIIASVAGETVEEFVTVTKKLNQSDVISALEINVSCPNVKEGGLTFGTDPEMVRLITEKVKKIAKVPIYVKLTPNVTDIVSIAKAAEAGGADGISLINTVLSMNFDVKTRKPVLGNMTGGLSGESIFPIAVRMVYQVSQAVDLPIIGMGGIQSTDDVIQMFLAGASAVAIGTATYKNPLVMNQIIEELPARLNELEIDSIESLIAEVKEANG
MSTKT------KAVRELLPSPAPIRFVDESGTAVKAPAGAIPPDELLREAYRWMVVGRRFDTQATALTKQGRLAVYPSSRGQEACQVGGVLALRERDWLFPTYRDSVALVARGLDPVEVLTLLRGDWHCGYDPAATRVAPQCTPLATQVLHATGMAEALRRKGEDGVAMAFVGDGGTSEGDFHEALNFAAVLKAPVVFFVQNNKYAISVPLAKQSAAPALAYKGVGYGVPAEQVDGNDLVAVLSVLGAAVEHARSGRGPFLVEAHTYRMDAHTNA-DDAGRYRDDDEVRRWAGADPVRRLETYLRGRGLLTDDDVESARTQGETFAAGLRARMNADTEPDLLEIFDHVYAEPTPQLLEQREQLRA-QESMS--VDMRTFLAHVELANPITTAAGCAASGRELAQFFDLHRLGALTTRSITMAPRAGRPTPRMAETPSGMLNAVGLQGPGIEAFLERELPWLAQR--GIKTIVSIGGGTVAEYSELARRLADAPGVTALEVNLSCPNMEDRGRVFAREGSAAAEVIASVRSIMDVPVVAKLAPDVADIVSVARACVDAGADALSMINNPLGMAIDTEALRPSLAAVTGGLSGPAILPLAVRCVWQVHAALGVPLIGVGGVMTGRDAFQLVLAGACAVGVGTALFHDPYACLRIERELEELLRARGFQRLADAVGLAHRPTP
ME---------------------------------------ISRDVLLDMYTRMVKIRKFEEKVAELFAQGKVGFVHLYIGEEATAVGVCENLEDKDYITSTHRGHGHLIAKGGDLKYMMAELYGKEKGKGGSATKGILGANGIVGGGFPIAAGAALSAKMRGTDQVAVCFFGDGASNQSTFHEALNIASIWKLPVVFVCENNLYGISMRQDKHQAIKDVADRAIGYGIPGVTVDGNDVLAVYEVAKEAINRARSGAGPTLVECKTYRYRGHFEG--DPTIYRSKEEVEEWLAKDPILRLSKHILDNDVATEKELKDIEARIVEEVEEAVRFAEESPYPKEEAAVEDVYTDIVEEV----------RVRM----NLQVEVGGLKLKNPVMTASGTFGFGREYGEYIDLNQLGAIVVKGLTVNPKEGNPPPRVYETPCGMLNSVGLQNPGINAFIEKELPFLRDY--DVAVIVNIAGETIEEFAYMAKKLD-IDGVDGIEINVSCPNVKKGGMAFGINPEDIFNITKEVKKVTQKTVIVKLTPNVGDIGVCAKAAEDGGADAVSLINTIAGMAINIDTRTPVFKNVIAGLSGPAIKPIALRMVYEAARAVKIPVIGMGGISSFKDALEFMIAGAKAVAIGTCNFVNPNCTIEVIEGIKQYMVLNNIEDINEIIGSLKV--D
MIFEE------------PSEDKMLKIIDNDGRVVRPDLFPEISDDTIVEAYKAMLFERVADEMAVSFQRQGRMFTYPPNKGQEAIHIAAGNVIRENDWLVPAFREVGLMLAKGVTMKEIFLYYNGNEQGSNFKNAPRVLPINVPIGTQLPHAVGIGYSIKYRKKEDVVFTYIGDGGTSEGDFSEALNFAGVWQVPVIFTIQNNQYAISVPVSTQTNSVNLAVKSVAFGIPGIKVDGNDFFAMYLVYQKASEHARTGKGPVLIEALTYRCGAHTTS-DDPSRYRTKEEEAEWELSDPLFRLKKFMEHKGIWKENEE-KLREKYKKEVEQQFLDAENFTPYSLEDVFDYMYVEMPDDLKKQKEEYQQGNRKMD---RLKVNIGSLELQNPVTTASGTFGYGTEYADFIDLNRLGGIFVKGTTLEPRQGNDYPRMAETPSGMLNSVGLQNKGVNYFAEHIYPKIKDY--NTRIIVNVSGSTVEDYVKCSERIADLDKVPAIELNISCPNIREGGMAFGTSCQSAANVTRAVRKVYRKTLIVKLSPNVTDIAGIARAVEDEGADSVSLVNTFLGMAVDAETRKPKLSTVTGGLSGPCIKPIALRMVWQVYNAVKIPIIGMGGISNAADAIEFMLAGSTAIQIGTYNFIDPAISMKVVDGITGYMDRHNIKSVSEIIGKLE---V
MAQAK-------------------GRKTAAKSDFTGKNMSDFGKDDELHAYREMLLIRRFEEKAGQLYGMGFIGFCHLYIGQEAVVVGMQMAQKEGDQVITAYRDHGHMLATGMSARGVMAELTGRRKGKGGSKEKQFYGGHGIVGAQVSLGTGLAFANAYRGNDSVSVAYFGDGAANQGQVYESFNMAALWKLPIVYIVENNRYAMGTSTARATAQSNYSLRGSGFGIPGIQVDGMDVRAVKAAGDEALAHCRSGKGPIILEMLTYRYRGHSMS--DPAKYRSKEEVQKMREQDPIEQVRLRILDGGWATEDELKAIDKDIRDVVSDSADFAQNDPEPDVSELYTDILL-------------------M---ADLSTRVGALTLKNPIMPASGT--FSEELADVFDLDCLGAHVTKTITRERRSGNPVPRVCELNGAMLNSIGIPSKGAGWFVKNTIPFYADY--DAPLVISISASTADDFARFAEEVSV-PGVAAIEVNISCPNIEDHGKAFAMRPGSTEDVIRKIRSATDVPIWAKLSPNTGEVVEVAQASETAGADALVTANTMLAMAIDSRSGEIRLGNVMGGLSGPALKPITLRMTYQCAKAVAIPVIGCGGISTIDDVIEYLMAGARAVQVGTATFISPNTMPRLVGELDATLAARGLASVEALIGTARLSYT
MATKK-KQTFEQLLDPQNFDFSTVQILDEKGKIVNEDLMPELSDEELVKFMEDMVFYREWYARTKAFSRQGRLGFVAPTTGQEASQLGTIAATTADDIIFPGYRDIPQLIQHGLPHYKAYLWSKGHVLGNEYPEDFRAYPPQIIIGAQYIQTAGAALGIKKNGRKAIAMTWTGDGGSSQGDMYEGINFAGAYKAPAVFVIQNNGWAISTPRELQTAAPTLAQKAVAAGIPGIQVDGMDILAVYAVTKAAREYAIAGNGPVLIETLCYRYEPHSLSGDDPKRYQPEGVQEHWQGLDPLNRYRTFLTEKGLWSEEKEQEVIERTKEVAREAIKQAEEVPQQKISDFLKNMFETPDQITQEQIAYYEAKETKM----TLKTNIGNDSFDSCMMNASGVWCSTVDELEALVKSKAATFVTKTATLAPREGNPLPRVHHFGPNSINSSGLPNEGIDYYLAALANFEATHP-NRAFFLSVTELAEDQIETIMQRVHQSDYHGLVELNLSCPNV-IGKPQVGYDFETTARILDRTFSYFDQPLGVKLPPDVSHFDQMAEILNRYPLTYVNSINSINGLVI--EQDAVTIKQGYGGLGGAMIKQTALANVRAFYTRLDIAIIGTGGVTSGRDVFEHLLCGASMVQVGTALLQEPAIFARLEEELKAIMDEYGYTSIDDFKGKLKNT-I
MA---------------------------------------IEKEKLLWMFRNMVTIRLFEERVAEYFAAGKIGFVHLYVGEEATATGVCANLRKDDYITSTHRGHGHLISKGGDLKLMMAELFGRKKGKGGSVELGILGANGIVGGGFPIATGAGLTAKYNGTDQVAVCFFGDGASNQGTFHEALNLASIWKLPVVFVNENNMYGISMSQKKSMNVPDVAARAAAYNVPGVVVDGNDVLAVYEAAGEAIKRARSGEGPTLLECKTYRYRGHFEG--DPTVYRPKEEVEEWKKKDPIPRFENELAKMGILAPDQAQAIKAEISKLIDEAVKFAEESPWPSLEEITEDVYAV------------------M------AINIGGIEFESPLFIASGVWPMDSAEWPDGAMNGVGGFCTKGLTLRSKRGNPGIRVWETPCGLMNSIGLQNPGIKAFLKQEYKQLKKA--GKPVIFNLSFETEKELLLLLGYIMDAAGNVPVELNVSCPNVSKGGLSWAQDVNALERVVSLARRNWKGLLWVKLSPNVSSFTETALAAEKSGADAVVVANTWLGTAIDVSRLEPVFDNIHAGLSGPAVFPLALRLVWETYSAVKIPVIASGGVCTWQNAASMIAAGASAVQVGSALFFDLLAPAKLYEGLSSLLEKRNIGSVADLTGIAHERHG
MKAPM----------------------------------AALDDATLSAALTRMHLIRKFEEAAEASYMRGLIGTMHLSIGQEASAVGTTLPLQPHDYILSTHRGHGHCIARGAEPKLMFAEFFGKEKGRGGSVEGGNLGANGIVGGGLPIAVGVGMSIKAQKNGRVCMVFFGDGASNEGAFHEALNMASIWKLPVVFVCENNKYGMSMDIARAMAVANVADRASAYAMPGHCLDGNDLAGVAAVAREAVERARSGGGPSLIECKTYRWRGHSKS--DRNLYRSKEEIEEWRAQDPIRRLEDELKAHDRFDAAALMKLEEDAQREIDAAVEFARTCPDPDPKDLTRDVYAI------------------MNDAVDLSVSIGGLRLRNPVMPASGT--FGEGLGKALDFSRLGAFVTKTVTRELRAGNPLPRVVERPSSLINAIGIPSRGVPYFIAQTMPHYAAF--DTPLVVSISAPTAEGFASLAAELSI-PGIAAIEANISCPNIEEDGKAFAMRAESTERVTRLLRAATELPVWVKLTPNTGDVPEVARAAEAAGADAVVVANTILSMAIDLKTFKPCLGNIMGGLSGPAIKPIVLRQVFQCAKAVTIPIIGCGGIATAEDAVEYMLAGASAVQVGTATFLQPAAMTTIIDDLAAFCLHREIPRVTDLIRGVVIELP
MATAA-------------------ARIKADGK--KVPPPAKFDKEQELRAYRDMLLIRRFEEKAGQLYGMGFIGFCHLYIGQEAVVTGMKMALVEGDQMITAYRDHGHMLAMDMSPRGVMAELTGRRKGKGGSKEKNFYGGHGIVGAQVSLGTGLAFANRYRDNDNVSITYFGDGAANQGQVYESFNMASLWKLPVVYVIENNRYAMGTSVSRSSAETDFSQRGLSFRIPGIQVDGMDVRAVKSAAELAVEHCRSGKGPIILEMQTYRYRGHSMS--DPAKYRSKDEVQKMREHDPIEQVKARLLEAKWASEDDLKAIDKEVRDIVQDAAEFAQNDAEPDPSELYTDILL-------------------M---VDLSVNIAGLKLKNPIMPASGT--FSEDLADVFDLDKLGAHVTKTITKGWRDGNPTPRVCEVGGSMLNSIGIPSKGSRYFLDNVVPFYQAY--KTPLVVSISGNTADEFAALCSEVSV-DGVEAIEVNISCPNIEEDGKAFAIRPSSTYEVMRKLRKATKLPLWAKLTPNTGETPDVARAAEEGGADALVVANTVLSMAIDIRSRRPKLGNLLGGLSGPSIKPITLRMAYQCAKATNIPVIGCGGISTVEDVIEYLMVGASAVQVGTATFINPTVMVSIIDDLKKYLTAEGISSVRDLIGTIIDEAP
MIKDS----------FKPFTDKPIALISEDGE-WIGSFKCDLEPETLKRFYRDMLAARILDERLVILLRTGKTSFVAPGAGHEAAQVGIAHAVKKFDWLFPYYRDMGLMLALGIPAVELFAQAIATKKGRQMPKEFKVFNVASPIASHIPPAAGAAISMKLRNTGEVAVCTFGDGATSEGDWHAGINFASVQGAPAVFICENNRYAISVGYEKQTASENIAVKAQAYGMPGYYVDGMDVLASYYVVREAVERARSGHGPALVELVVYRYGPHSSA-DDDSRYRPKEEVELWKQKDPIERFRRFLEKQGLWTAEWEASLREEITAELAKAAEEAEAAGEIPAEWMFDDVYAEPLWPQKEQRALVLE-ELSMN---PLSIDFLGVTFPNPVVTASGTFNFGKEYAHLYPLSRLGAITTKGTSPRPIPGAPPPRVTETPGGMLNAIGLENKGVERYVQDELPWLREQ--GARVIVNVFGDTPEEFAYVAERVS--PFAHLLELNLSCPNVHGAGLPFAHDPQAAAEVVRAVKDATDRPVIVKLSPN-APILPVAEACEAAGVDGFSLINTLLGMRIDLETRRPVLGHKTGGLSGPAVKPVAVRLVYELYRHTDKPILGMGGIRTVEDALEFALAGARMVAVGTATFSDPFAPLKLVEGLERFFAGRT-DTWRDWVGAAH---R
MAVAA------------------DAAPSAVKSPAQKKGAAGFTKDQDLFAYREMLLIRRFEEKAGQMYGMGLIGFCHLYIGQEAVVVGMQMATKEGDQVITGYRDHGHMLACGMDSKGVMAELTGRRKGKGGSKEKHFYGGHGIVGAQVSLGTGIAFANRYRKNGNVCLTYFGDGAANQGQVYESFNMAELWKLPVVFVIENNRYAMGTSVSRASAQTDFSKRGASFNIPGEQVDGMDVRAVMAAGERAIEWARSGKGPYILEMQTYRYRGHSMS--DPAKYRSKDEVQRMREHDPIEQVRRRLIDQWKLSEDELKAVDAKVREIVNEAAEFATNDPEPDVSELYTDILK-------------------MVSSVSLAVDVGGLRLANPVMPASGT--FAEGLDKVMDLNRLGAFVTKTITREFRAGNPVPRVCETTEGLINSIGIPSKGLDYFRNNVVPFYQAF--SPPLVVSISAPTVDDFAAMARDLTV-AGVAAIEANISCPNIEEDGRSFAMEPRLTETVTAAMRKATPLPLWVKLTPNTGDIVAVARAAEAGGADAVVVANTILAMRIDTETFRPKLGNVLGGLSGPAVKPIALRMVYQCADKLTIPVIGCGGIATAEDAVEFMLAGARAVQVGTTTFVRPTAMIDVIEGLSAFCARRGIADVNALVGAVADGVL
MPLST------------ESKTQRLEILGPDGK-ADPSIPVDISESELLDIYRKMVEMRLFDERAIKLQRQGRLGTYPQILGQEASQIVPPLCLKPSDWMVPTYRGQGAYYARGMQLRYSLLYWAGDDRGVHFPEGNKDMIFSIPVGTHLTQAAGLAWAAKLKKEDSIALAYVGDGSTSKGDFHEALTFAGQFRLPVIYLIENNHWAISVPRKKQSASTTLAEKASGYGIFGLQVDGNDALAVYQAVGSAVARARLGLGPSVLECETYRLGHHTTA-DDATRYRSAQEVEAWKKKDPITRLRKYLESRKLWNAQEESKLKTESEAMIQAEIDAYESFGAPNPLNMFSDNYASAPWHLIEQRAQLEKKSQHM----GLTTNFIGLKLKNSVFVASGIAGFGEEYSDLFDINKLGGFITKTVTLLPRKGNSLPRIVETTSGMINSIGLENPGVDAFIEDKLPFLRKNL-KIPVIVSIGGETAEELVSVVRKLNGVEVISAIELNLSCPNIKSARKYFSQDKELAYKTIRAIRKVTKFPLIAKLSPAVTDITEIAQVSKNAGADAVALINSFPAMFFSKD-RAPVF----GGLSGPVIKPMALKMIYEVSRKVKIPIMGVGGITSVKDAMDFFAAGSSVIAVGSCMFKNPKLPIEIIKGLSKNGKQ-----------------D
MNQSR------------AFQIEYHQFLDPDGVPVGDLPPLAEETEALQALYRNMVFTRLYDERAIALQRTGQLGTFASSLGQEAIGAGVGHAMRPEDIILPSFRENGALLFRHFRVRDLLLYWGGDERGMANPKLGDDFPICVPIATHTTQATGVAFAIKYRKQPRVVVCLLGDGGTSKGDFYEAINLAGAWNLPLVFVINNNQWAISVPRNLQSRAETLAQKAIAAGIPGVQLDGNDPIAVRHYVAEAIEKARDGGGPTLIEAISYRLCHHTTA-DDATRYRSEEELEAHRRLDPVPRLRRFMERRQIWSEEQETRLIQACQAEIEQEVRHYLDTPPQKPESMFDSLYAELPRELQAQRQSLLGVNHDMTSDSPLAVDFCGLNFNTPLVLLSGCVGFGEEYTRVFSNRDAGAICLKGTTGEPRLGNAPHRIYETPEGMLNAIGLQNPGVDKVVREILPTLDFS--ETRFIANVSGSTIEEYEEVTRRFDD-SPIDAIEINISCPNVKEGGVAFGNDPAMSARVVEACRRATSKPLITKLSPNQTDIAANARGCIEAGSDAFAVINTLMGMAIDIESRTPIIGNNQGGLSGPAIKPVALLKVHQVYQVCGIPIIGQGGITTAEDAIEFLIAGASAVGIGTALFYDPLICGKINRGIKAYLEKHNMASVRQLTGTLTLNCC
MQVDP---------PHLPAQPDLVQLLTPEGEVEHPDYALDVTDEELCSLYRDMALVRRWDVEATALQRQGELGIWASLLGQEAAQVGAGRAMGTGDMAFPTYREHGVAWTRDVDPLHVISLFRGNDLGGWDPVARRFNLYTVVIGAQCLHATGYAMGIQRDDAEAAALAFLGDGATSQGEVNESFIWAATFSAPVVFFCQNNQYAISVPIERQSRVP-LFQRAAGFGFPGVRVDGNDVLAVLAVTRAALARAREGSGPTFIEAFTYRMGAHTTS-DDPTRYRLAGELEEWKLRDPIARLKAHLSRSGKAGPEFFAAVDAEGDELAVRIRKGTLEMPDPAGTDMFDHVYAEQTEEIAAQRAEFLS--EQM------QASIGGRPVVSPVLTASGCSSFGRELDPFFDLASIGAVVTKSVQLRPRSGRATPRMAETPSGMINSIGLQGPGIEGLLADELPWLAAR--GAQAFVSIAGSRTEDFAELAERLRGAPGVLGLEVNISCPNVESRGEVFACNPDASAEVLAAVRAAAAHPVYAKLTPDVTDIVSVARACADAGANGLSMINTLLGLVIDTDTMRPVLGGVTGGLSGPAVRPVALRCVWQVHQALNVPILGMGGIRTGLDALQFVLAGAGAVSVGTAVFNDPSAPARIHAELAEALGERGFGRLADAIGYAHRAGR
MAPRK-------------------SRKTAAKPDFAGGTIAEFSKEDDLKAYREMLLIRRFEEKAGQLYGMGFIGFCHLYIGQEAVVVGMQLALKEGDQVITGYRDHGHMLACGMSPRGVMAELTGRRKGKGGSKEKHFYGGHGIVGAQVSLGTGLAFANRYRGNDNVSLAYFGDGAANQGQVYESFNMAALWKLPAIYIVENNRYAMGTSVSRASAQTDFSQRGASFGIPGYQVDGMDVRAVKAAADEAVDHCRSGKGPIILEMLTYRYRGHSMS--DPAKYRSKDEVQKMREHDPIEQVKVRIVENGWASEDELKQIDKEVRDIVADSADFAQSDPEPAVSELYTDILL-------------------M----DLSVTVGGVTFKNPVMSAAGTFGNIVEYLDVFDITRLGAVVANSFLPWQGEPNRCRRFAHTESGYLSAFGINNMTLDRFIAEALPRLPAE--DVPVFVNIKAPTRVQLVDMTRACVESGRIAGVEVNGNFPYAGRDEPSYWDNPQQNEEMFRALSAAAEVLLWSKAATSAKMIIDFVSASERGGADGTVLFNAIPGARIDIERRAFVCGTGFGGYSGSGVKPFALWRCVQAARVATRPVIASGGITTAEDVVEFIMAGAHLVQIGAASMSRPDYFPRLLDDLYALMERLGVRSLDEIRGCARAEET
MIFEE------------PMEDRMLRIIDNDGNVIRPDLFPDISDDTIAEAWKAMFFERVADEMAVSFQRQGRMFTYPPNKGQEAIHIAAGEVIRENDWLVPAFREVGVMLAKGVSMKEIFLYYNGNEQGSNFKNAPRVLPINVPIGTQLPHAVGIGYSIKYRKEPDVVFTYIGDGGTSEGDFSEALNFAGVWQVPVVFTIQNNQYAISVPVSTQTRSLNLAVKSIAFGIPGIKVDGNDFFAMYLAYQQASEHARTGKGPVLIEAVTYRCGAHTTS-DDPTRYRTREEEEKWKLSDPLLRLKMYMEKRGIWRVNED-ELSECYKKEVEKQFVEAENVG-YSLEEVFEYNYAEMPDDLRRQKEEYQQGNRKMD---RLSVKIGNLKLQNPVTTASGTFGYGVEYADFVDLDRLGAIFVKGTTVEPREGNDYPRMAETPSGMLNSVGLQNRGVDYFVGQIYPGIKDY--NTHIVVNVSGSTLEDYVQCAQKLVDLEKVPAIELNISCPNVKEGGMAFGTSCRSAAAVTRAVRDVYPKTLIVKLSPNVTDIAEIARAVEDEGADSVSLVNTFLGMAIDAERRRPRLSTVTGGLSGPCIKPIALRMVWQVYNAVKIPVIGMGGISSATDAIEFMLAGSTAIQIGTYNFIDPAISMKVIDGIEDYLKRHKLNSVSEIIGKLE---I
MLELS-----FTEGGSGEALFPLWRLVDEEGRWTDERWADRFSPEWIETAYRHMLRARRFDRKCLSLQRQGRIGTYAPYEGQEAAQVGSALALGPGDWLFPTYRDHAAAMTFGQPLGRILLYWKGRYEGGIPNEGRKIFPPSVPIATQLPHAVGAAFAERFLNTPHVALVYFGDGATSEGDFHEALNLASVWNVPVVFFNQNNGYAISTPLDKQMKSKTIAQRALGYDLPGIRVDGNDVFAVYAATKAAVERARSGGGPALIEAVTWRYGAHTTA-DDPRRYRDQSESDRLREKDPLLRVERILERLGRFDAEAKTRWLTAIDAEIEAAVREMESASPVSEADLFRHVFAESPD------------APAM--------------------PASGTFGYGEEFAELYDLRWLGALVTKATTGGPRLGNGTPRVAETPSGMLNAIGLENPGVEAVVREVLPAARRH--GVPIIVNVAGSTEEEYVAVVRALAASPDVAAIELNVSCPNVKAGGMEFGTDARTLFRLTEKVKAESRVPVIVKLSPNVTDIVALARAAEAGGADGLSLINTVVGLSIDVGRRRPLLWNTTGGLSGPAIRPIALRMVYAVYPHVAIPIIGVGGIETVDDVLAFILAGAELVQVGTANFRDPYVLPRLAAALPERLRALGVRHIHDLLGAAHPPAR
MTTSD------PVAAPPLPSLEPLRLIDDEGRRAADSARELPDTDTLRALLGAMVVGRRFDAQAGALAKQGRLAVYPSSRGQEACQVGGALALAGQDWLFPTYRDSVALISRGVDPVEVLTLLRGDWHCGYDPKAYRCAPQCTPLATNASHAVGLTYAARRKGSDTAALVLMGDGATSEGDAHEAYNFAAVWNAPVVFLIQNNEWAISVPLHKQSAAPTLAHKAIGYGMRGYHVDGNDAAAVHAVVSRALAEARSGGGPALIEARTYRVEPHTNS-DDPTRYRDDAEVERWRRRDPLARLEALLRSEGDLDDARSAEFASRAESLAESVRTRLAHEPHRSTDELFAHVYAEPTPALRRQRAGVREEGGRMN--PDMRTRLAGLELANPVMAAAGCAGTGRELARFFDIARLGAIATKSVMLEPRAGRPAPRMAETPSGMVSSVGLQGPGIEVFLQRDLPWLRSR--GGTAVVSVAGSGPEEYAELARRLPASAGVAMIEVNLSCPNSAGQGRDFADVPAEAARVVRAVRGAAGVPVFAKLAADAPDPVDLAGACVEAGADGLSMVNCLRGMAVDPVTLRPALAGGVGGVSGPAIRPIAVGCVYRTREALEVPVIGMGGVQTGADALEFLAAGASAVAVGTVNFADPSACVRILRELQELLEERGVDRVGDVVGAAHRPGR
MSTDATPEDY------MLPARHMINLLNPDGTGTEPGHEPLPSPARLLEAYSALVTGRRVNDQNSALVRQGRMAVYPSSHGQEACQVAASLCLGEGDWLFPTYRDTVAVLAKGVAPMEVMTSFRGEWHCGYDPKAYNCAPMSTPLTTQLLHAVGVAHAAKLRGEDTVVVAMCGDGATSEGDFHEALNFAAVFNLPVIFFVQNNKYAISVPLSQQSAAPSLAHKAVGYGMAGERVDGNDLMALMAIMTRAVRMAREGNGPLLIEAHTYRMQAHTNA-DDDKRYREDSEVQEWIAKDPVTRMKAYLDDAGLLSDETVAKITADAEAVAKTLRDGMNQEANTDPRELFEHVYSTKSPQLSEQQAMLVD-EEAMSAGADLSIALGELSLANPIMPASGC--FGPELAPFLAFDQLGAVVTKTVFSVHRAGNPAHRLTETEFGMLNSVGIPSLGSEGFRNGLLKEYQAS--GTRVVVSIGGLFTQEYFTVAEELGQ-EDVDAFEVNVSCPNLEHDGLPIGTSPDRVFEVIQGIRKHTDHPLFVKLTPTVNSIGEIAKAAEDAGATAVTVANSFSGLAIDAPRRKSVLGSGAGGYTGPAVKPLALKLVRDAAQAVTIPVIGCGGITTSRDVAEFMIAGATAIQVGTATFTRPTAMGEILAGLDALCHQLKVSKLSDLIGTLDTPLA
M-----------------------------------------TRTELLEMHYKMALIRRFEEKSAEEYTRGRIGFMHLYIGQEAVGVGSITALRPDDKVLCSYREHGHALAKGMDPGAIMAELFGKVKGKGGSNELGLYGGNAIVAAQLPIAAGVAFAAKYQGQDTVIACYFGDGAVDEGAFHESLNLASVWKLPVVYVCENNQYSMGMAVGKAWAVDSLLPRAEAYNMPGDQVEGMDVIAVYESMKQAVERARDNEGPTLLEIKTYRFRGHSMT--DPAYYRTREEEQQWRTRDPIGIFEKKLLDNGLATQSEFNDNDARAIQVSEDAAEFAENSPDPSLDELYTDVMADNSTALTSRY------ERKM----NLQTELSGLLLRNPVITAAGTFGYGIEYAKIAEIQRLGAIICKGTTLHARSGNAQPRTVETSSGMLNAIGLQNPGVRTVIKRYASIWETW--QVPVIVNIAGETTSEFAQLAETLEGVAGVAGIEVNVSCPNVLEGGAVFGASAEAVAGVTAAGRRATTLPLIVKLSPNSGDARPTALAAASAGADAISLINTITGMLIDIETRQPVLANGTGGLSGPAVKPIALRMVYEVARELHVPIIGIGGITNTKDALEFIMAGASAIQIGTVNFVNPRAGVEIIEGIEEFLRREGVEDIGEIVGAA----L
M-------------------------LDSNGV-VTEGAESPLTIEQTLEALRLMMLGRAFDTKCFSLQRQGKLGTFAPLHGQEASIVGSAMALNETDWIAPQYREMPAAIRQGLPLENIILYRQGHPAGGVVPTGVNVMQFQISLAAQIPHAVGLAWGMQLQQKNGVSIAYFGEGSSSEGDFHEACNLAGVTKAPVIFLLQNNQWAISTPREIQSATVDFATRAPGYGFPGVSVDGNDLFAVYQAVAEAVARGRNGGGPTLIECHTYRMWAHTTA-DDPTRYVNEAVEKAWALRDPIDRVQKYLASQSMWDEEKAAEWEQEITAEIQAGFDKAATVPPPGPADLYEHVFATPTESLLRQRRAHL--QETMAEQDMLAVDFRGLPFTTPLVLLSGCVGFGEEYTRVFSNRDAGAICLKGTTLEARLGNPPHRIAETPGGMLNAIGLQNPGARAVVDAILPRLNFE--ETRFIANVCGSTIEEYREVTRIFDD-SPIDAIEINISCPNVKEGGVAFGNDPEMSARVVAACRAATRKPLITKLSPNQTEIAENARRCIEAGSDALAVINTLMGMAVNIETRRPVIGNNQGGLSGPAIKPIALLKVHQVYQVCGIPIIGQGGITTVADAIEFLIAGATAVGIGTALFYDPLICPKINRGIIEYLKRHRVRSVSDLVGTLQPHTG
MSESF----------------------------------ADLSPERLHALLHQMMLIRAFEEAAEQLYLQGLIGTMHLSVGQEASAVGACAALRPTDYILSTHRGHGHCIAKGARVDLMMAEFFGKERGRGGSVDTGNLGANGIVAGGVPMAAGVGLSIQMQRQDRVVLVFFGDGATNEGAFHESLNLAAIWNLPVIYFCENNQYAMSMAITRASKLERLSDRACAYGIPGVTVDGNDLIAVYCATKEAVERARSGGGPTLIEAQTYRWKGHSKS--DKQRYRTKEEVKAWQERDPIARLAQRMIEASLLTEDDLQRLQARVDEEIAAAIEFAKASPEPDPATILEGVYA-------------------M---AQLSTRFLNFTLPTPLVLASGIWGTTVSLLVRAAEAGCGAVTAKSCGPTPRAGHVNPSCLDWGHGLINAIGLANPGAQAEVELAKARLQPM--GVALIASIFAGPPEEFGTVAAVVAQ-AAPDLIEVNISCPNVSEFGEPYAGDPDAAAEVTGYVKDAVGIPVVIKLAPNVPSIGRIARAVVSAGADALCVINTMPGMVIDAESGQPILANRSGGLSGPALKPIALKCVYDVRKACEIPIIGTGGVTTGLDAVEMLMAGATAVGVGSAIYYRPSAISLICNELRAWLDAHRIASVEDIQNCAHREAH
MT---------------------------------------LSKDKKLWMYRKMCEIRNFELEVDRLFKANLIGTCHLSVGEEASAVGAVAALEKDDMITSTHRGHGHCIAKGGKLPQMFAELLGKERGRGGSLEMGNLGANGIVGGGIPIATGAALASKLKNNGKVTLCFFGDGATNQGVFHEAVNLGAVKKLPIVYLCENNLYGMSVPFEKASAAKNVADRAAAYNIPGAAVDGNDVEAVYEIVKEAVEKAREGEGPSIIEAKTYRWLGHSKS--DPRVYRTREEEEAWKQKCPIKRYRQKLISEGTATEEELDEIEKSVEKIIQEALEYAQNSPEPKVEEIMDGVYA-------------------MEHDVDFSVNIAGINMKNPVMVASGTFGFGREYSDFYDINKLGALVTKGLTFMPKNGNPPPRVHETPAGMLNSVGLENPGVQGFIEEEWPHLSEL--AIPVIANIDGDTVEDYHKIAKKLSSLEGLAALEVNISCPNVEKGGLAFGQEPESAFEVIKAVREATRLPIIAKLSPNVTHIQKIAEAAVSAGADAVSLINTLLGMAIDIDTQQPIFSRKFAGLSGPAVKPVALRMVWEVCEAVDVPVIGMGGITTWQDAVEFILAGASAVAIGTANFVNPTAPLEIIEGIKAYLDMKG-RNLQDLIGAAR---G
MEAGT-----------IEEQFPLLQRLNEDGELVGDL--GVVDLDRLAEVYRHMVMLRRFDERAWNLQRQGVIGTYAPYKGQEAAQLGAAHGLAEQDWLVPTYRDWAASWARGVPLEHGLFFAKGHPRMGLVPEEATVLPAQVVIAAQTLHGVGVAWSLKLRHEPKVALVTFGDGAASQGDTHEAMNFASVFRVPLVFFCENNHWAISVPLERQMHSETIAQRAVAYGMEGFRVDGNDYVAVVNLVHDLAERARQGEGPFLVEAVTYRLGAHTTA-DDPSKYRESAEEERWEAKDPIRRIERLLQREGRLDDDAIAAAEASAAEAVEGVLERFHSALDDEPATLFDHVYAELTPQLAAQRDRFVAEVERM---ADLSVARGRLVLANPILTAAGCGGYGTELAAAVALERLGAHVVKSLTTVATEGNPAPRLAPVPGGMVNSVGLAGPGIDRWLAETWPSLADA--RIPVALSVWGRQPRDYGETVRRAARAPSLVYIELNLSCPNLEADRALFAHDPNATARVVGAVRDEVATPILVKLSANTDRIVDVAHAAVAAGADGLVAINTLFAQWYDD--GREALGARGGGLSGRAVQPIALRAVADLRAALTVPIIGVGGVATADDVERFVRAGADAVQIGTALFVDPRRPVLVLAEIERRLARSGVDSWDRYARALRRQSG
MNTAT---------------------------ARSTSRLLGLSRDTLMSWYDDMLLVRRFEEKCAQLYGMGQIGFCHLYNGQEAVSTGAIGAITPDDYVITAYRDHGQAISKGVDPRKILAELLGKYKGKGGSRAANFLGGHAIVGGHIPIATGVAFAIKYRNEKKVCLCFMGDGATNIGTFHEGLNLAGLWKLPVIFIIENNRYGMGTSVDRASAVNELHKKALAYNIHNEVVDGMDVLEVYKKVKAVVDRAKETYEPALLEIETYRFRGHSMS--DPGHYRSKDEVERLRKSDPIILFGETLKEEGVAADQDFEESEKRIKRIVEECVEFTENSPEPPIEELWKDVYFER--------------NGAMK-KPDLSVQIGSLKFRNPVLLASGTVGYGNEMSEFIDLNSIGGIVTKSLSLKPRKGNQPQRIVETPSGMLNAIGLQNIGVEEFIKEKIPFLKKF--DVPLICNIAASTYEEYVECTGILTKEDTIKAFEINVSCPNVREGGLQFGNDVKAVGKITAGVKSVTDKPVIIKLSPNVSYISEFAKVVKDEGGDAVSAINTLVGTSFNIFTKKPKLFNVNGGLSGPAIKPIALAKVLEIKRSVDIPVIGIGGIMDWKDVIEFMIAGSTAIQLGTVNFIDPAAAGKIIKGIEDYCIKYGVEKISELTGSYI---V
MIFQE------------PIEDKIFRIIDNDGEVIDTKHFPSLDDDIILQAYKSMLFARTADQMAVSYQRQGRMYTYPPIIGQEAIQAASSFVVRPQDWVVPAFREMGLMLAKGVSLKEIFLYYLGNEEGSNFQDAHHVLPFCVPIGSQYLHATGIGYSVKYQQKDEVVFPFIGDGGTSEGDFSEALNFAAVWQVPIVFTIQNNQYAISVPVSEQTRSINLAVKSVAFGMPGIKVDGNDFFAMYVAYKEAMDYVRAGNGPVLIEAYTYRKGAHTTS-DDPSKYRTKEEEQLWEKADPLLRLRKYIDKNGIVMSDED-ELIQEYKKEVDKQFLEAENFRPYELDDVFNYMYVEMPETLIKQKTDYEQKKRKMK-GIDLG---RGLILRNPVLGASGTYGYGTEYTDFLDLSSIGGVVVKGTTLYAREGNLYPRMAETPSGMLNAVGLQNKGVHYFVEEIYPLIQKY--PTVMIVNVSGSSIKDYVETAEIINSLEHIPAIELNISCPNVKEGGMAFGTTPEGANEVVRAVRKVYKKHLMVKLTPNVTDITKIALAVEEAGADSLSLINTLLGMAIDIKTQRPKLSTVTGGLSGPAVRPIAVRMVWQVKQKVSIPVVGLGGIACWEDAIEFMLAGASAVQIGTFNFVDPTICGKVAKGICDYMKQKGYTSYNELTGALKLE-C
MIFND------------PAEDRIFRIIDDEGRIITPDYMPELSPEAIRKAYQTMLFARTADLMAVSYQRQGRMFTYPPILGQEAIQAAAGMVIRRDDWLVPAFREMAIMLAKGVSLTEIFLYYLGNEEGSNFKNAHHVLPICVPIGSQLLHATGIAYEVKYNQKDEVVFPFIGDGGTSEGDFSEALNFAAVWQVPVVFTIQNNQYAISVPVQRQTRSVNLAVKSVAFGMPGIKVDGNDFFAMYKAYQEAARWAREGKGPVLIEAYTYRKGAHTTS-DDPSKYRTKEEEKSWDAKDPLLRLKKYMEHTGIGLMDTDAALIESYKEEVDRQFIAAETFRAYELNDVFRHMYVEMPDELARQKAEYEEEARRMV---DLKVNLGTLQLKNPVMTASGTFGYGTEYYDFFDVSRIGGIVVKGTTLRDRQGNKYPRMAETPSGMLNAVGLQNKGVNYFAEKIYPTLLDL--DTSIFVNVSGSTVEEYVETAEIINELDHIPGIELNISCPNVKEGGMTFGTSCPSAAQVVKEVRRVYKKELMVKLSPNVTSISDIALAVEAEGADSVSLINTLLGMAIDSETRKPLLSTVTGGLSGPAVKPVALRMVWQVAQAVKIPVVGMGGIMTAADAIEFLLAGAAAIQIGTANFIDPTAPVKVLEGIEAYMLRHKINRVTDLIGALE---I
MKEE----------------------------VCDMEKVEEIPKETLLEIYKTMHKIRTYEETLAEWYYKGPIGELHLSSGQESAAVGVCMHLKPEDALIGTHRAHHFAIAKGVDLKKMTAEIFGKARGKGGHANVN-FSCSGIVGASFPQAVGVGIAAKLKGEDYVAVAVGGDGAANQGTFHEALNMAAIWKLPVIFVIEDNSWAISVPKEKSTAVSKNSERAAAYGIPGVSVDGTDVVAVYEVAKEAVERARRGEGPSLIEIKVYRLRGHFEG--DPQHYRPKEDLELARQKDPLMNFEKLLLEKGIVTEDELNKIKEENIREVQEAIDFAVNSPYPEPEEALKGVFAGG----------------EMG--VDLSVEVLGLKFKNPLVLASGPAGFGFELQQYLDISKVGAITLKTVTLNPREGNAPPRLVDTHGGIINSIGLQNPGIEEFVNIIAPKLKEI--RTIKIGSIAGFTIEEWKILGEKMDKIKDIKAIELDLSCPNVE-GKKIWAKDEELTQEAIKAVRESTDKPIIAKLAPDVTDIVKVAKKAVNAGADALSLGNTIEAMRINIETGLPVLKLKTGGLSGPSIKPITLARVFRVAEALEIPIIGIGGVMNWQDALEYAMAGASLVGIGTAIMVNPQAPLEILQGIESFLRQKGVEKFEDIIGIAHRG-F
M-----------------------------------EKVEEIPKETLLEIYKVMHKIRTYEETLAKWYYEGPIGELHLSSGQESAAVGVCLHLKPEDAVVGTHRAHHFAIAKGVDLKKMTAEIFGKAGGKGGHAYQN-FSCSGIVGASFPQAVGVGIAAKLKGEDYVAVAVGGDGAANQGTFHEALNLAAIWKLPVIFVIEDNSWAISVPKDKSTAVSKNSERAAAYGIPGVSVDGTDVIAVYEVAKEAVERARRGEGPSLIEIKVYRLRGHFEG--DPQHYRPKEDFELAKQKDPLLNFEKLLLEKGIATEEELNKIKEENVKEVQEAIDFAVNSPYPEPEEALKGVFAGG----------------EMG--VDLSIDVFGIKFRNPIILASGPVGFGFELMPYLDFSNIGAITLKTVTLKPREGNPPPRLVDSHGGVINSIGLQNPGIEGFVEEIAPRLKEL--KTIKIGSIAGFSMDEWEILGEEMDKIKEIKIIEINLSCPNVK-GKRRWAEDAKLTEKVVKIVRKLTGKPIIAKLAPDVTDIVEIAKTAVDAGADGLTIGNGAQAMRIDVETGLPILKLKTGGLGGPAVKPITLAKVFKTREALDVPIIGIGGIMNWQDAIEYAMAGASLLGLGTAVMVDPEAPVRIIEGIKAFLERKKIESFNKIIGVAHKGVH
ME---------------------------------------LTKEKLLEMYKTMVRIRTFEMKAAELFAAGKLGFVHLYVGEEAVATGVCANLTDEDYITSTHRGHGHLIAKGGKIDLMMAELFGRTKGKGGSVDLGILGANGIVGAGQPIATGAGFACKYKKTNNVVVCFFGDGASNRGTFHESLNMASIWKLPVIFVAENNMYGISNYQKNHMNVTDIADRAAAYGIPGVAVDGNDVIAVYEAAAEAVARARKGDGPSLIECKTWRHRGHFEG--DPQVYKKPEEQEAWLKKDPIPRFETKLIELKYATQADLDAIKADVQAEVEAAVKFAESSPLPNPDDVLTDVYAE------------------MV---DLSVEIAGIKMKNPVLVASGTFGSGVEYAPVFDVSKLGALVTKGLTLDPCPGNEPPRICETPAGLLNAIGLQNPGVDSFIDDLLPQMLDF--GIPVIANIAGRTKKEFIALAERLTN-AGVAGLEMNISCPNVKAGGMALGTVPEAAAEIVEAVVQSTDLPVIVKLTPNVTDIVGLARAVADAGAHALSLINTLLGMAIDVEARKPLLGNVTGGLSGPAIRPVAVRAVWEVSQAVDLPIIGMGGICTGRDALEFILAGASAVAVGSAFFHDPLTAVKIIEDLQSYCARNKIEELRCLVGAAWKNKE
MS-------------VVPSEEEPRRVIGDDEA-IPDGAIADFGDDELRRLHRDMVLMRVFDERAVIYQRQGRIGTYAIYWGHEAIQAGAHLALDSRDWVFPSYRESAIGLLRGMDPATVLAWWRGHPDGWWNPQEHRLGGVSVPIGSQIPHATGAAWGMKAKGEDGCAVVFFGDGATSEGSFHEGINFGAVMDAPVVFVCNNNGWAISTPFARQSRAQALADKAIGYGIPGVRVDGRDALAVYDATRTAVARAREGGGPTFIEALHYRTEPHGTA-DDTSLYRDPAEAEAARADDCLARLEGYMRRRGLLDDEAASAAREEAAERVKRAMRDVEALPDPDPALVFDTTYEIPPAGLVAQRDAALG-GARM----DLSTEICGIELTGPVLNGSGTFDFGDALVEEF---PFDCYVSKTITMNPRPGNPPYRLWETPSGMINSIGLPGPGLEGFLERDLAGLAEL--GVPLIVSVMADCAEDFEVLVRRVAARDEVAGIELNVSCPNVHS-GLIVGEQPSETEALMKALRPITGKPLIVKLTPNVANPEEVALGAEAGGADAVSMINTVKAAAIDPGDNRTWLGVGAGGLSGPAVRPIALAQVRVVAAAVEIPVVGMGGISDAESALEFILAGARVVAVGTENFRDPRAGSAVTSGLPAALARRGFGSLAEAQSARL---D
MSDKV-----EPTPAVGDGGPDMIQLLTPEGQVSHPDYDADLTPEDLRSFYRDLVLIRRLDAEGYALQRQGELGLWPSLLGQEAAQVGSGRALKPHDFVFPTYREHGVGFVRGMDPQSSLQLFRGVSQGGWDPQENNFHLYTIVIGAQALHATGYAMGVRMDGNDTAVICYFGDGASSQGDVNEAFVYAASFDAPVVFFCQNNQWAISEPVEKQTRIP-LFQRARGFGFPGVRVDGNDILATYAVTQHCLDEARNGNGPLLIEAYTYRMGAHTTA-DDPTKYRVSAEVEEWKFRDPILRLKTLLAHEGMADEEFFAGVDEEADRFAAELRDGCVNMETMAGETMWDHIYAEDHPVMEAERAAYLA-EANM---VDLSVDLGGHRLPNPLMTASGCAANGKELHRFFDVSDLGAFVTKSVMADPRSGRGTPRMAETPSGMLNSIGLQGPGIEAFVDEDLPWLQSV--GARVLPSIAGSSSTEYAHVAATLRASRAVVGVEVNISCPNVANRGLVFACDPMASAKVIALVREQLDVPVFAKLSPDVTDITAIAAACVKAGADGLTMINTLLGMVIDTDRMRPQLGGVTGGLSGPGIRPVAVRAIWQVRQAMTVPIIGVGGVRTGRDALEMVAAGASAIQVGTVVFNDPSAPVRVLRELCELLEAKGYDHFTDAVAVAHG--R
M----------------------------------------LGEEKLVGMLRLMLRIRRFEEKLAELFKRGKLGFVHLYIGEEAVAVGACSALREDDRITSTHRGHGHVIAKGADVSRMMAELLGKERGKGGSFSLGIMGTNGIVGGGIPIAVGSAWGDRQLGRDTVTVSFFGDGASNQGVFFEGMNLAAIWKLPVIFLCENNGYTEWTPTEKLTA-GRISDRGVPFGIPSVQVDGNDVISVHEAVSEAVGRARAGEGPSLIEARTYRWHGHNEG--EEAPYRPEEEIEEWKGKDPITTFAARLVEQGVFAREEIERVDAEEKERIEDAVRFAVESAYPDPEEALMHLFYDERPRLQQE-------VNRMV-APELSVELCGVRLATPLIPASGTLALGEAAG------VYGAVLPKTVTLRPRQGNPPPRVAESPAGMVNSIGLQNPGVEEFLRALGAW--EV--GVPVFVSVAGETVEEFALLCGRVAADGRAAAIELNLSCPNVERGGQVFCAGPSAVEEVVAACRRAAPVPLLAKLA--LEGVVQNALAAEAAGADGLTVMNTVPALAVDARARRVLL---RGGLSGPAIKPLALRAVYDVASAAEIPVVGCGGVCSGADVAEFMLAGARAVQVGSAGFVRD--PAEILAEFERYLREEGLA-ASELAGALLPAER
MKTAA------------QFSVSYHQFLNAKGALAE--PPPGLDLPALVPVYRTMAFTRAFDARAVALQRTGQLRTFPSSLGEEAATVGLASVMRPDDVLLPTYRETGAFLWRGVTPVEIFLYWAGDERGSAIAGPRGDFPISVPIASHCGHATGVAAAFQYRKEARVAVCVLGDGATSKGDFYEAVNLAGVWRLPAVFVVINNRWAISVPAARQTACATFAQKAIAGGVPGVQADGNDAVAVRHVVGQALERARSGEGPTVVELLSYRLTDHTTA-DDARRYRSADEVSAAWAEEPLARLRALLAREGLWTKADEEALIADNQARLEAAVADYLATPPQPLTSMVDYLYAELPAELVAQRAELAAGHHGM---------------TSPLYNASGVMCRSVEDLEAMRASSSGALITKSCTLEPREGNPEPRYFVTPLGSINSMGLPNYGYQYYLDYAEKYDYAN--NKPLFISISGMSLADNLTIIKAFHERALPCILEVNLSCPNL-PGKPQLGYDLPAAQHALEKICEFYDRPFGVKLPPDVSHFDQAAEVFNKFDLKYVTCINSVNGLVIDVDAESVVIKDGLGGLGGDYVLPTALANVREFVRRLGKQVVGCGGVKSGREAFMHILAGATAVQVGSCLYEEVGAFDRIAQELKDLMAAKGYQKLSDFRGKLKTL--
MSDKA-----EPTPSVGDGGPDMIQLLTPEGQVSHPDYDENLTADDLRSFYRDLVLIRRLDAEGYALQRQGELGLWPSLLGQEAAQVGSGRALRPHDFVFPTYREHGVGFVRGMDPQSSLQLFRGVSQGGWDPKENNFHLYTIVIGAQALHATGYAMGVKMDGNDTAVICYFGDGASSQGDVSEAFVYAASFDAPVVFFCQNNQWAISEPVTKQTRIP-LFQRARGFGFPGLRVDGNDILATYAVTKHCLDMARSGNGPVLVEAYTYRMGAHTTA-DDPTKYRISAEVEQWKFRDPILRLKSYLAHEGMADESFFKAVDEEADGFAAELRAGCLSLETMPGHTMWDHAYAEDHPVMEAERAAFLA-EANM---VEMSTTLSGRRLANPLMTASGCAANGQELHRFFDVAGLGAFVTKSVMADPRSGRDTPRMAETPSGMLNSIGLQGPGIAAFVEHDLPWLASV--GATVLPSIAGGSSTEFAHVAAALRASPAVAGVEVNISCPNVANRGLVFACDPLASAKVVALVREQLDVPIFAKLSPDVTDITTIAAACVKAGADGLTMINTLLGMAIDTDRLRPQLGGVTGGLSGPGIRPVAVRAIWQVRQAMTVPIIGVGGVRTGNDALELVAAGASAVQVGTATFNDPSAPMRVLAELTELLETKGFASFADVVGIAHV--R
MIFRD------------PLENRMLRVIDDEGNIINKEIFPQLDDDSIIDAYKQMFYERTADEMAISYQRQGRMYTFTPNLGQEAIHIAAGMNIRKEDWLVPAFREMGILLSRGVTMKEMFLFYLGNEHGGSFKNVSKTLPIAISIGTQLHHATGIGYSIKYKKKEEAVFTFIGDGGTSEGDFSEALNFAGVWQVPVVFTIQNNQYAISVPVKSQTKSINLAVKSVAFGIPGIKVDGNDFFAMYLAYKTASEYALSGNGPMLIEAFTYRLGAHTTS-DDPSKYRKKEEEEKWALVDPLLRLERYMKKMNIWNIDKD-KLKEEYKQEIDAQFVSAENEKAYKIGDVFDYMYTDMPEDLMRQKDAYEQENRKMA---GLEVQIGDLKFKNPVTTASGTFGYGTEYKDFIDLGALGGIFVKGTTLEPRQGNDYPRMAETPSGMLNAVGLQNKGVDYFINHLYPEIKDY--DTNIIVNVSGSTIEDYVTTAEKLADLDKMPAIELNISCPNVKEGGMSFGVSCESAAKVTRAVRDVFPKTLIVKLSPNVTSISEIALAVEGAGADSVSLVNTFLGMAIDIESKKPKLSTITGGLSGPCIKPIAVRMVWEVYNTVKIPIIGMGGISNWQDAIEFILAGSTAIQVGTYNFIDPTASVKIIEGIEEYLDRHRITSVTDLVGQMR---I
MS---------------------------------------LSKETLMEMYLRMNHARIFEEKVAYFFSRGMVGTTHLSVGQEASGVASCMALEDGDLASLTHRGHSQAVGFGLDINKMMAELLGKEKGKGGSIHNGNLGANGIVGGGYCISVGAALTQQYQKTGKLVLCFAGDGSANEGTFHEALNLASVWKLPVIFFIENNLYGMSTPISKHMNITDIADRAKAYGIPGIIVDGNDPIEIYETVSKAAEGVRSGKGPVLIESKTYRWLGHSKS--DAQAYRTKDEVQQWKEKDPIARLKKFMLENKIATAEEIEDVEKQARTNMEKAVEFASDSPEPPVESVTEDVYA-------------------MS---RLVTKLVDYEMKNPVIAASGTYGYGEDYKDYYDPSVLGGISSKGLTLNPKPGNNGIRLWETPSGLLNSIGLENPGVKAFVENSISKMKAI--DSMLIVNLGGDNLEEYLEGASILNG-YPIDFIELNISCPNVKAGGMAFGMQCDSAGFITREIKKISKHPVMVKLSPNAPSVSDIAISCQENGADAVSLVNTFQGMAIDIRNKRAVFSNMYAGLSGPAIKPIALRMVHQTAKAVSIPVVGLGGISSWQDAVEFIMAGATAIQIGTGNFPNPNLGKEIVEGLEKYCEDNGLKNISEIRGII-----
MIKDT----------FEPFTRDPIALVNEHGE-WVGPFDLDLDEEQLRALYRDMVAARLLDERLLLLQRSGKTSFAMEAAGHEGIQIAIAHTVKGFDWLFPYYRDHGMLLALGVPAVEIFGETLATRKGRQMPKPLNAFTVASPIASHIPPATGAAISAKIQGTGQVVVTTFGDGATSEGDWHAGVNFASAQGAPVVFVVENNRYAISVDLQKQTGSENLAVKAKAYGMPGYYLDGMDVLASYYVMQEVIERTRAGAGPALVEAVVYRYGPHSSA-DDDRLYRPKEEVEHWKQRDPLERYRRFLERQELWTPEWEAELREAAEAELARALEEAEAAGPVPEVWMFDDVYEEPLWPQIEQRRLLEE-LGAMN---RLEVDFLGVRFPNPVVTASGTFNFGREYAHLYPLSRLGAVTTKGVSPRPIAGAPTPRITETPMGMLNAIGLENKGVDAYVADELPWLKAQ--GARVIVNVFGDEAADFAHVARKVS--PYADLIEVNLSCPNVHGGRLPFAHDPEAAAEVVRRVKDATDRPVLAKLSPN-GPLLPVAEVLEAAGVDGFSLINTLLGMRMDLERRRPVLGNRQGGLSGPAVKPVAVRLVYELYRHTDRPILGMGGIASAEDALEFALAGARLVAVGTATFADPYAPLKIARGLEAFFQGRG-ERWRDWVGAAHTP-D
M----------------------------------------IEKGRLVKIYETMSDIRNFELKAQSFFEQNILGSVHLYVGEEAVAASVCSLLKDEDYITSTHRGHGHCIAKGAELGKSMAELMGKAKGRSGSFTKGNLGANAVVGAGIPIAVGAALASHLKGTKQVTVSFFGDGASNEGTFHEAINLAAVWKLPVIFVCENNGYGISVPLKESTAVEDISVRAVGYGIPGYTVDGNDVLAIDEVMQKALERAKAGEGPTLIECKTYRWLGHWTG--DPQVYRTKEEVEEWKKKDPILILKKYMLDNNILTESEVEKLDNNSLLAVEEAAKFALESPDPDPATVMEDVFFE-----------------NMY-SVDLTTVLAGITLRNPVLTCSGTYGFGEEYAAYCPLEALGGITLKGITPLPRLGNLVPRLAETPAGLLNAVGLENPGLEEFLRSYLPKVRKL--PTAVIANISGFSLEEYEHMARALQVDSGLAALEVNISCPNVKHGGMHFGTDPQSAEEVIAAVKAATNLPIIAKLSPNVTDIVGMARAVQRGGADALSLINTLLGMRIDIEQQRPLLANTFGGLSGPAIRPVAVRMVWQVAEAVDLPIIGMGGITTWQDAVEFLLAGATAISIGTGNFVNPQTPLEILRGITTYCEKHGKTSVRDLVGLAHQ--A
MK---------------------------------------LDKAIIKDMYIRMKRIREFETKAMNLFAEGSIGFVHLYLGEEAVATGVCQALKDSDYITSTHRGHGHIIAKGGDLKYMMAELFGKEKGKGGSATKGILGANGIVGAGHNISVGAGLSAQYRGTDQVCVCFFGDASTNQGTFHESMNLASIWKLPVIFVCENNGYGISMSQSRHQAIKDIAERGAAYNIPGISVDGNNVVAVYETALEAVKRARSGQGPTLIECKTYRHRGHFEG--DAGKYKPTEEQAFWMKKDPMIQIEKYLIDGEIVTASELKELQELVVAEIAEAIDFANASAYPELSSAVKDIYFDIVEEV----------RQRMS--ECLTTKFNDILFKNPVIPASGTFGFGREYEAFYDLAKLGGLCSKGLTLEPKAGNKGLRLWETPAGLMNSIGLENPGIDAFINNEWPHLKEL--DTVTIVNVGGKDEESYLTAIEKLNA-IDIKLIELNISCPNVKAGGMAYGIKAETAADITKKVVEISRHPIMVKLSPNGEALVDIALACEAAGAQGISLINTLLGMAIDYKKKAAVFDNQYAGLSGPAVKPIALRMTHQVCQAVDIPVMAMGGISNWEDALEFIMAGATCIQVGTINFNNPMAPIDIIAGLEAYCVREKLDNIDQIRGII-----
MDAT-----------------------------------TSLSKEQLTKMYYDMWIIRNFEENLLDLYQKNLAGGMHVSVGEEAIAVGACANLKREDTIVTSHRGHGHCIAKGADLKGMMAELLARKKGKGGSMSVGVLGAQGIVGAGCGIAVGSALSFKIRGQKNVCVNFFGDGAANTGSFHESLNMAALYSLPVVFICENNGYAVSTSFARSTKIDKISVRAGSYGMPGVTIDGNNIFEVYKTVGEAVERARQGDGPTLIEAVTYRWYGHYVG--DPCNYRPPGELERWKEKDPILFLEKYLLANKLCRQEEIDGLKAAAGKAIAEALDYALASPEPEPADLFTDVYFE-----------------KMK-QLDLSSELPGLKLKNPVMPASGTYDYGGD-ANAFDPSLLGAIVTKSVSAVPRSGNAPPRIHETPCGLLNAVGIPSEGVKAFRRNTLPALKQY--NTVLIVSVAGETPADFARVISSLEEENGIGAYELNFSCPNLGD-GMPFGTDPELLYLAVKQIRKATSRPLIVKLSPNVADIKLMGRQAQDAGADILTVANTLTGMAIDVLRRRPVLGNIFGGLSGPAIKPVALRMVWEVAGAVSIPVIGVGGIANATDALEFILAGAKAVQVGTANFTNPMVMLEIIEGIRSYMKENGFISLADIVGLAR---K
MTY--------------------------------------IDKETILEMYKRMNQARAFEEKVSYFFARGMVGTTHLSVGEEASSVAACMALNKDDLITSTHRGHSQVIGKGIDLNKMMAELLGKYKGKGGSVEAGNLGANGVVGGGHGIAVGAALTQQMKKTGKIVLCFFGDGASNEGSFHESLNLASVWKLPVIFYCENNLYGMSVPVKNSMNIKDIAIRAKAYGIPGYVVDGNNAIDVYNLIKEVSEYVRSGKGPVLVESKTYRWLGHSKS--DAQVYRTKEEVEEWKKKCPIKRLRKYILENNIAKEEELNDIEKTAKDQIEEAVEFANNSPNPPIETVTEDVYA-------------------M-----LKTKLWGIEFKNPVIAASGTFGFGKEYEDFFSPSELGGICTKGLTLNRREGNKGIRIYETTGGLLNSIGMQNPGVHDFIKEDLPLMEKY--GTVLIANIGGSTIDEYIKSVQIISG-TSIPIIELNISCPNVKEGGMAFGLKAEIAYKVVKEVRNATNKPLIVKLSPNGENIVDIAENCVKAGADGLSLVNTFSGMAVDIYKRKPVFDNIIAGLSGPCIKPISLRMVYEVSKAVDVPIIGIGGIMDYKDGLEYIMAGASLIQVGSGNFIKPNISVDIIQRMEMFMNENGIKSIDEIVGII-----
M------IDYKKIKEQSNQPMDNFQLLDESGKLLDEQIWDWMTEEEMVELMKRMVFMRILDERSTKLNRQGRLGFYAPTAGQEASQLGSVFALNKGDYVLPGYRDVPQLLCHGLSLKDAFLWSRGHMDGNRYADDFYALPPQIIIGAQYVQAAGVALGLKKRGKEQVVVTYTGDGGTSQGDFYEGINFAGAYQAPALFFVQNNHFAISTPREVQTAAETLAQKAIAAGISYAKVDGMDPCAVFVATKMAKQFILEGNGPVLIETDTFRYGPHTLSGDDPTRYRTKETENEWEKRDPLIRLRLFLTERGVWNEEMETTVIEKAKEMIKEAIQEADKAPKQTVTESLQNMYEVTPQNIEAQLKQY---EGKMN---RLAVELPGLKMKNPIMPASGCFGMGKEFGELYDLNQLGALITKAITLEPRFGNPTPRVAETPQGMLNAIGLQNKGLDTVCAEELSYYESF--DVPLLANIAGSTKEEYEIVAQILSKQSVVSALELNISCPNVKEGGITFGTDSDIVFDLVQSVKKVSTVPVYVKLSPNVTDIVEIAKAAEAGGADGLTLINTLLGMRMNLKTRKPLLANGTGGLSGPAVLPVALRCVYQVAHATSLPIIGIGGISTVDDVLEFLMAGASAVQIGTANFVDPYVCPIIIDQLETRMDELNISSLEQLTKEAR---S
MN---------------------------------------IPKENLLRMYLDMVTIRLYEETMAEAYQEGPVGEMHLAAGQEPVAVGVCMHLRKDDTVVGTHRPHHFAIAKGVDLRRMTAEIFGKARGKGGHPDVH-FGCSGIIGASIPQAVGAALAFKMRKEERVAVAFFGDGAANQGAFHEGLNLAALWKLPVVFVCEDNSWAISVPKHKSTAINRNADRAVAYGMPGVYVGENDVLAVYEAAGEAVARARRGEGPTLIEVKTDRFFGHFQG--DPEVYRPKDEVPRLRQNDPIKRFRNHLLESGIVTEVELDQLDTEARRRVEDAFTFARESPYPAPEEALLHVFVE------------------M----NLTVELAGLKLQNPVMPASGTFGFGEEYASYVDLNALGALVTKSITLEPRLGNPPPRIVETPAGLLNSIGLQNPGLEAFIREKMPFLRRF--RPPIIVNIAGSTVDEYAELARRLGEVPGVAALEVNISCPNVKEGGMAFGSEPEQAAEVIQAVRRVTTLPIIAKLTPNVTDIVAVAQAVERAGADALSLINTLVGMAVDWEKRRPVLGNIVGGLSGPAIKPIALYAVWRVARSVKIPVIGMGGIMTATDALEFLLVGARAVAVGTANLVSPQAMLEIIEGLREYLMQNNIDDINKIIGSLELTPL
ME---------------------------------------LTNEQLVKMYTTMVKIRTFENRVAELFADGKIGFVHLYVGEEAVATGVCENLTNNDYITSTHRGHGHLLAKGGDINKMMAELFGKKKGKGGSLDLGIMGANGIVGGGPPLASGAALASQYMGNDNVAVCFFGDGASNQGTTHEAMNLAACWKLPVVFVNENNMYGISSCTLNSMCVPNVADRAAGYDIPGVVVDGNDVIAVCEAASEAVKRARQGKGPSLIECKTYRHRGHFEG--DPCSYRDDDEVAEWKEKDPIPRLEKKLLEMGLLTENKIEEIQTELQKELAAAEKFADESPLPDVSELLEDVYT-------------------M-----DNITFLGKQLKNPLVLASGILGNNAKILERVHQAGCGLVTLKSIGPAPRDGHKNPTVIDLGGGMINAVGLPTPGYDHMDAE-WQALANR--DFPVNASIYGGSVAEFVKVAQFVSD-QGPDFIEINISCPNSDLHGMLFGVDEKAAFAVTNAVKNVIAVPLIAKLTPAAPDIGKIAKVCEDAGADAICAINTAPGMVIDIEARTPVLAFKKGGLSGPMIKPVAVRCVYDIYRAVSIPIIGLGGVTTGEDAVEMFMAGATLVGMGSAVRYRIHVFEQVNRELTDWLAAHHC-TRDDIIGAAHDPTP
ME---------------------------------------LTKEKRLWMYKKMYEVRLFEQEVDRLFKANMIGTCHLSVGEEATAVGSIAAIREDDMITSTHRGHGHCIAKGGKLPLMFAELLGKEKGRGGSIESGNLGANGIVGGGIPIATGAALASKLKGDNKVTLCFFGDGANNQGVFHESLNMASLWKLPVVYICENNVYGMSLHVGKSTAVANIADRASAYSMPGVIVDGNDVEAVYFAVKEAVERARRGEGPTLIEAKTYRWLGHSKS--DANLYRTREEIESWKLKCPIKRYREKLISENIATADELDEIENKVKKEIEEALKFAMESPEPSVADIELDVYA-------------------MSKKINLEVKIGDINFKNPVMNASGTLDF-FEHMDFFNVNEMGAFIHKSITLKKRKGNPPPRIAEVLGGMINSIGIQNEGVDKFSSFWQENKDFV--KTNFIVSIAGTYYAEYEEIVEKLESNSFFSGYEINISCPNIEKGGRSFGQSPEDTYEVVKRIKNKTRKTIIVKLSPFVTDITEIAKKAIEAGADALTVANTIPAMTINLRTKKPSLGNIIGGLSGPVTKPIIMKLIYEIIKKIKIPIIACGGITNTEDALEYLALGASAVQIGTANFINPLVIKEVIEGLETYLLQQKIYNIMEFIGILK---I
MS---------EHVHAVHPEPDLVQLLTPEGQVEHPDYPLDITDDEIGSLYRDLVMVRRIDTEAIALQRQGELGLWASLLGQEAAQIGAGRALRTQDMAFPTYREHGLAWCRDVDPLTLLGLYRGTNLGGWDPNENNFNLYTIVIGAQTLHATGYAMGVVRDGADTAVIAFFGDGASSQGDVNEAFVWAGAANLPVVFFCQNNQWAISEPVGVQSRVP-LYRRASGFGFPGVRVDGNDVLASLAVTRKALDDARSAQGPTFIEAFTYRMNPHTTN-DDPRRYRLGSEAETWKLKDPLERVRAYLSREAGFGADFFDGIEAEAKGLAEHVRAGCRALPDPTPESVFEHVHVTMPDDLRGQRDDFVE-VSAM----DMSTRLGTLTLPNPVLTASGCAAAGRELHQFFDVAELGAVVTKSIMTRPRSGRPTPRMAETPSGMINSIGLQGPGINSFVENDLAWLAEH--GARTVVSIAGGHTDEFVELARRLSGHPAVSMLEVNISCPNVESRGQVFACDAIASSRVIGAVRRAAAQPVFAKLSPDVTDITHIARACADAGADGFSLINTLLGMVIDTDTMAPALGGVTGGLSGPAIRPVAVRCVWQVRQALHLPILGMGGIRSGLDALQFVLAGASAVSVGTAVFGDPSAPVRVLAELEQALAERGFASLQDAVGFGHLTAS
MEEYK-----------LEDALGFKRAVDEEGRVVDEELLPKVSEGEIVEIYTYMVRARVIDSWLLKLQRMGKVALHAPNKGQEAVAVGAAKPLRRDDWVFPSYRELGAYLVRGMSEEEILDRALANAKGSDFARKYNLVPAPVPVGNQIPISVGAAYAMKYLGRDTVTLTFFGDGATSRGDFHAGLNFAGVFKVPAVLVIQNNQWAISVPRARQTAAPSLAVKGLAYGVPGVRIDGNDVMVVYKIVSDAAEKARRGGGPTLIEAVTYRLGPHTTA-DDPSRYRTSEEERIMERYEPLRRMRKFMESMGILTEKEALSIEEEWNSKVEEIVRKVLAKPPLPENVFFQNVYGEKPWFIQEEERDLEESYKEMYSQPELSISIAGLRLQRPVGNASGILGWEPREARLVEEGGGGFFVAKSVTYQPRKGYPQPHLYPVAGGIVNAVGLANPGFREASKMLAQTVEEA--SIPVIASIAGGAPGEWVEMASTLEE-AGVSAVELNLSCPHFAGGGLELGQDPAAVASVVSAVASTLRIPVIAKLGYS-DRLVDAASKALEAGARGLTLINSMRAMKIDVYAKKPVLGNRVGGLSGKPIHPIAVRAVYEVYGETRADIFAAGGVESWEDAVEFYLAGAKAVQVGAAFITIPHVLRSIVEGVRRYLWVEGFRSLQDIVGYAHR--A
-------------------------------------------------MYKKMLEIRRFEEKVYDLFTQNLIGTMHLYIGEEAVAVGVCAALDINDFITSTHRGHGHCIAKGASLKKMMAELFGKRKGKGGSKSINMLGANAVVGGAIPIAVGAGLSCKLKYPERVAACFFGDGASNQGTFHEGVNMAAVWDLPVIFVCENNLYAMGTRQSIAMKVHNISERAAGYGVPGVTVDGNDVMEVYGAAKEAVLRARRGEGPTLIECKTYRHKGHSRF--DPAKYRPEPEVEEWMAKDPLILFKVKLLDKGV-PEEFFQKVEGDVKREIEEAVEFAQNSPLPAPEEALDDVWVV-----------------QM---MDVSVNLCGLKFKNPLILASGILGTKGSLLQRVAESGAGAVITKSIGSTPRKGYNNPTVVQVSEVILNAMGLPNPGCEEFAPE-IAVAKKS--GTPVIASLFGGSKEEFAHVAVVMEK-AGADMLELNVSCPHSRYKGLHLGQIPVETEGVVKTVKQTVSIPVMVKLSPNVNSIVDMASACIDGGADAISLINTVQALEIEPVVEKPVLGNMIGGQSGPSIRCIAQRKVADILIAMKIPVVGVGGIESGDDVARFLLLGCECVQIGSAVLKYFDTFHKCLGELTAYMRKKGYTNLDDFRGNALKW-V
MN---------------------------------------LSNDKIVDMYKTMMKIRKFENQAMDLFANGSIGFVHLYLGEEAVATGVCANLNDKDYITSTHRGHGHIVAKGGDLNLMMAELYGKEKGKGGSAEKGILGANGIVGAGHNIAVGAGLSISYRETDQVCVCFFGDASTNQGTFHESMNLASIWKLPVVFVCENNLYGISMNQSRHQAIKDVSDRAVAYNMPGVTVDGNDVFAVHEAAEEAIKRARLGQGPTLIECKTYRHRGHFEG--DPGAYKPEEEVKEWMAKDPVPRFESFLIDNKILTKKELKELNEDLDKEMAAAIEFAENSDYASVESVVEDIFTDIIEEV----------RARMA---NMKICFLDKIFKNPVVAASGTFGFGEEYNEIYDVGILGGISSKGLTLRGKTGNSGIRLWETPMGLMNSIGLQNPGVESFISQEMEKMKTY--NTNIIANLGGGTLEDYLEGVRLLNN-SDVDIIELNISCPNVKAGGMAFGIKSEVAYETVKAVKEICEKPLMVKLSPNAENISEMAAACEEAGAEALSLINTLNAMAIDIYQRKAVFNNTYAGLSGPAVKPVALRMVHQAAKAVEIPVCGMGGISSGKDAIEFIMAGASLVQVGTANFVKADICVDIIREMEEFLDAEGIKDITDIIGIV-----
-------------------------------------------------MYYYMLLTRKIDERMWLLNRAGKIPFVISCQGQEAAQVGAAFALNQKDYTLPYYRDMGVVLVLGMTAKDLMLSAFAKAGGRQMPKPLNIVTGSSPVTTQLPHAVGIALAAKMNQEELVAFTTLGEGSTNQGDFHEALNFAGVHQLPVIFMVENNKYAISVPLKKQIPTENVAVRGAGYGMPGFTVDGNNPLEVYQVVHEARQRAIRGEGPTLIEAVTYRLVPHSSD-DDDRSYRSREEVEEAKKNDPILLFQQYLYDSGLLNDQLHQEIMERVNKEVNEATDCAEKAAYPDPETILLHVYEE------------------METNSRLKVKLGKIELKNPIMSASGCFGFGREYAKLYDLSQLGAVIVKATTLEPRLGNPTPRIAETPSGMLNSIGLQNPGIDAVIQEELPWLAKY--QVPIIVNVAGTMTEDYVEVAKRISAVPEVAMIELNISCPNVKCGGITFGTDPKTAHDLTKAVKEVSQVPVFVKLSPNVTDIVSMAEAVEAAGADGLSMINTLIGMRFDLKTRKPILANQVGGLSGPAIKPVALRMIYEVYKHVSIPIIGMGGIMTAEDVMEFFLAGASAVAIGTANFIDPYIMPKVIQDLDRVLDEMGVRYISELTGEGWNL-A
-----------------------------------------MDSRALIDALRWMRLARAVDERAISLQRQGRLGTFSPVTGQEAAVVGSALALDARDWVVPQYRELPAMLRQGYPLAHFFLYLQGHPQGSAIPRDVRVLPMQIALAAQLPHAVGIAWGMRLQGENGVVMTYIGDGASSEGDFHETCNLAGVLRAPLVVVLQNNGWAISTPRSRQTAAETFASRAVGYGCAGVVVDGNDVEATREAAGEAVARARDGGGPTILEAVTYRTGPHTTA-DDPTRYVDPEVLAQWRERDPIEQALATLRRRRAWSDERDAEMVASITEQIDAAWATAEATPRPTSDAMFDNVFVNEPARVTRQREQARE-AGVMS-APSLPTSFCGIELAHPIVNGSGTFDFGDALVEQF---PFAAFVSKTVTVAPREGNPPPRLWELPAGLINSIGLPNKGLAGYLTHDLPELARL--PVPLIVNVMGFTREEVAQLVTAFAERDEVAALELNVSCPNVET-GTIMGSDPTETARLVERVRPLTQKPIVVKLTPNASDPGAVAEAAEAAGADGLSLINTIRGMALDPRTREPWLGAGTGGVSGATVRAVALAQVSDVAQRVSIPLIAMGGVQRGRDADDLLRAGATLVAVGTESFRDPAAGRRVAHELERLRRERTSS------GAPTR--A
MK--------------------------------DKKEATQLQTQELLAMYRDMVRIREFEESCPSLYSQGKMGFLHLYSGQEAVGVGVAHAMRKDDYMIAAYREHGLILAKGTDPGPVMAELFGKKRGKGGSPSVRFMGGYGIVGGHIPLAVGMGYAIQYQEKNEVVVCLFGDGATNQGVFHEAMNLAALYQVPVVFVCENNMYGIGTSVARASAVEELFKKSCAYETPGVKVDGMDVLKVYEEVRKAVGRARAGEGPTYIEALTYRFRGHSIS--DPGNYRSKQEKQLWQERDPIPNLGHWLVVEGKASEDDLQKIKDEEKKTIEEAIRFAEESPDPGPEELWTDVYVE-----------------SM------AVDIGGLTLKNPVMPASGTFGYGEEYAPFLDLNRLGAIVTKGLSLKPKAGNPTPRIAETISGMLNAIGLQNVGVDDFIKFKLPFLREL--TAPVIVNFFGNTLDEYGEVAARLCDIPEVAAVELNISCPNVKKGGIVFGTDPKAAFEAVSVVRKNLTKPLMVKLTPNVTDITVIARAVEEAGADSISCINTITGMAVDIKTRRPRLANRTGGLSGPAIRPVALRMVHQVVQAVKIPVIGVGGIVRPMDAIEFLIVGAKAVQVGTANFVDPASMITIIDGIEQFLIEEGLADIHQLIGSLE---L
MST--------------------------------------LDKNLLLEMFRKMEEIRRMDLKIAQLVKKGKVGMTHFSVGEEAANVGAMLALNEDDLITSNHRGHGQAIAKGIDLNGMMAEILGKYKGKGGSLDAGNLGANGIVGGGMGIAVGAALTQQMKNTGKIVVCFFGDGATNEGVFHEAVNMASIWNLPVIFYCINNGYGISADIKKMTNVKHIHERSAAYGIPGMFIDGNNVIDVYEGFKKAVDHVRSGKGPVLIESVTYRWLGHSSS--DPGKYRTREEVDEWKEKDPIENLRKYLVENKIASAEELEEIQAQVKEAVEASVKFAEESPFPPLESAFEDIYAD------------------M---VSTKTQIAGFEFDNCLMNAAGVACMTIEELEGVKNSAAGTFVTKTATLEFRQGNPEPRYQDVPLGSINSMGLPNNGLDYYLNYLLELQEKEP-NRTFFLSLVGMSPEETHTILKKVQESDFRGLTELNLSCPNV-PGKPQIAYDFETTDRILSEVFVYFTKPLGIKLPPDIVHFDQAAAIFNKYPLKFVNCVNSINGLYI--EDESVVIKNGFGGIGGEYIKPTALANVHAFYQRLQIQIIGTGGVLTGRDAFEHILCGASMVQVGTTLHKEVGAFERITKELKEIMTEKGYQSLEDFRGKLNYM-D
MS---------------------------------------PDKKTLVKMYETMSRIRLFETKLQEFFAAGRIGFVHLYIGEEAVATGACAGLTNADKITSTHRGHGHLIAKGGDLKLMMAEIFGRKKGKGGSFDLGILGANGIVGGGGPLALGSALASKYSKTNAVTVCFFGDGASNQGTTQEALNMASAWKLPLVFVNENNGYGISCPQCKSMAVTDIADRAAAYDMPGVVVDGNDVLAVFEAVTEAVKRARHGEGPSLIECKTYRWRGHFEG--DACTYRCDEELKEWMAKDPIPRMEEKLLESGVLKKKDVEAIRARIEQEVKDAVDFAEGSPLPSPAELLEDVYA-------------------M----DLRVEFAGLVLKNPIITASGTFGFGLEFMNFGDLKRLGGIVVKGLSLKPREGNPMPRIVETPCGMLNAIGIQNPGVEAFVRDKLPLLPWR--ETAIIANLYACSAQEFGDLTGVLAGEEGVAALEVNVSCPNVREGGAAFGQDPSQIRKVTEEVKKRAGKPVIVKLSPNVTDIGLCARAAQDGGADAVSLINTLLGMAVDIRTRKPRLANVVGGLSGPAIKPVALRCVHQACKAISIPVIGIGGITSTEDALEFILVGASAVEVGTANFLRPDQSFRIVDDLPRVMIKAKCKEIAELRGTLS---L
MK---------------------------------------VTKEKLLDMYRTMFMIRSFELKAAELFAAGRIGFVHLYVGEEAVATGVCANLKKGDYITSTHRGHGHLLAKGGDVNLMMAELFGKAKGKGGSVDLGILGANGIVGAGFPIAVGAAFSCKYRKTGDVTVCFFGDAASNRGTFHEGINFASIHKLPVVFVCENNMYGISNYQKAGMNINDIADRSEGYGIPGASVDGNDVMAVYEAASAAIENARKGDGPSLIECKTWRQRGHFEG--DPGKYKDPEEQKNWVAKDPLPRLEKRLEELGYASKDELEAMQKEILQRIEAAVQFAESGPDPSPSELLTDVLA-------------------MSISDPLALDAGGVKLKVPVVIASGTWPYEAGLWTDDLTRHVGAICSKAITKDPCAGNPGCRVWETPSGVLNSIGLQNEGVDRFIDLRLPDLKKR--GVPVMLNVCMQSAEDLAYMMDRIAEKDLVDGVELNVSCPNTDHGCMSWGVDPALTAQATEMARRRWDGPLWVKLTPQAPDVAAVAKAAESAGASAVVAANTWLGMAVDTARGVPVFSRRVAGLSGPAVFPLALRLVWDAAGAVKIPVIGCGGVDGPDSALAMIMAGASAVEVGAALFSDFEVLENVHEGLLAAVERWNVASLGELIGRARR--S
M-----------------------------------------DKTKLMSMYELMVRIRTFEERVRKEFAAGNIGFIHLYSGEEATAVGVCSAIRKDDYIISTHRGHGHVIAKGGKTDRMMAELYGKIKGKGGSVELGILGANGIVGAGITIINGAALSAQMRGTDQVCACFFSDGASNTTRFHEGINLASIWKLPVVFVIENNGYAESTPVTYSTNIKNLAERACAYGIPGVTVDGNDVMAVYEAAKEAVERARRKEGPTLLECKTYRYHGHFEG--DMQEYKPKEEVEEWLKKDPIPRFASKLINDKVATESELKEIDKRLEQEIEDAVKFAVESPYPDVSETFEDVWA-------------------MV---NLEVKLSNLRFKNPVLVASGTFGWGIEYNRFFDIGLLGGVIVKGLSLNPRQGNPPPRIVETPCGMLNSIGLQNIGLEKFVSEVLPQFDSI--RTNLIVNIYGSEIGEFVELAGRLNNYKQIAALEINVSCPNVKAGGAAFGKDPEVVFVLISSIKKVCDKTIIVKLTPNVTDIALIAQAAQSAKADAVSLINTLTGMIIDTKTKKPFLGNKFGGLSGPAIYPVGLKMVYETYEKVNIPIIGVGGIYNADVAVQYILAGASMIQIGTANFVEPDISLKIIEGIRRYLEDEEIDDVNKLVGLAH---N
MHTIA------------SFTVERQDWLDAGGRLAA--RPAGFDPAALVPVYRAMTLTRVFDARAVALQRTGQLRTYPSSLGEEASRVGLASVMRAEDVLLPTYRDTGALLWRGLALDCVLLYWSGDERGSDFAGPREDFPVAVPIASQCLHAVGVAAAFAYRRQPRVAVCCLGDGATSKGDFYEAVNAAGVMNLPVVFVIVNNQWAISVPRQRQTRAETLAQKAIAAGVPGVQCDGNDIVAVRQTVGQAVERARAGHGASVVECLTYRLADHTTA-DDARRYRPEAEVSAAWAGEPLVRLRRFLTAEGLWTKEDEEALLAETQAAVQQAVTAYQAVAPMPRSELFDRLYASLPPDLLAQRDRFVA-EGDM---TDISTVIVGHRLASPVYNASGVMCREIYELEAVRHSDAGAIVTKSCTLEARDGNPEPRYASTPYGSINSMGLPNHGYKYYMGYARQYDYET--GKPLFVSVSGLSLADNLHILREFKGLNKPLLLEVNLSCPNV-PGKPQLGYSFDDMEEALKAIDAELGMPFGVKLPPDISHFEMAAAIFNRFELAFLTCINSVNGLVVDVESETVVIKNGFGGIGGDYVLPTALANVNAFHRLCGKQVIGCGGIKSGAEVFQHILCGASAVQVGTCLWEEAGLFYRLNSELSAIMERKGYQSLEEFRGKVRTL--
ME---------------------------------------LTREQMQKIYYQMYSARTFEERVNEMFMKGLIGTTHLSVGQEATAAGAVNAIRPDDYIMSCHRGHSHCIAKGADLKRMMCELLGKKKGLGGSISVGNFGANGIIGPAIPIATGIALAIKKDKSNKVILDFFGDGTTNSGMFHEALNMAALWKLPIVYFCENNLYGMSTPVSKSVSVEDIATRAKAYGIPGVIVDGMDVLAVMDAVAEAAERARRGEGPTLIEAKTYRYLGHSKS--DKRAYRTREEEAEWKARDAIKSFGAYMLENG-FTEEELAAIRSGIEQECEEAVEYAQNAETLSLDEAKELIFA-------------------MN---DMRVNIAGVELKNPVITASGTFGFAEEYGLHMDVAKLGAFTLKALTRESRLGNPPVRIAETASGALNSVGLQNPGVDEFLRTIYPRIRKI--DTVKIANIAGACVEDYVYVAEKLND-TDIELYEVNVSCPNVKHGGVNFGTDARTLRGVVEEVKKVSKKPLIVKLTPNVTKITDMAKAAVDGGADALSLINTITGMAINARTRRPVLANVTGGLSGPAIKPVALRMVWEVFQALSVPIIGMGGIMTGEDAAEFMVAGADAVMVGTATMRNPSASVEIAEELERFAQELGTEKITELTGTLN---I
MTDGM-------------EMFPLIQRLDEEGKLVGEL--GVLSVADIKETYETMRFLRRFDERAWNLQRQGVIGTYAPFKGQEAAQMGAVAALNQHDWLVPTYRDWAASYLRGVPLEHGLFFSKGHPSLGDIPVGEQVLPAQVVIAAQTLHGVGVAWATKLRHEAAATVVTFGDGATSQGDFHEAMNFASVLEVPLIFFCENNQWAISVPLSRQMHAETIAQRSVAYGIEGYRVDGNDYIAVANLMHELTGRVRAGEGPFLVEAVTYRLGAHTTA-DDPGKYRASEEEDLWIRRDPLLRLEAWLRDQGELSDDDVVAIDVESERKVEEILATFHEALDISPLVLFDNVYAEVPAGLASQRAQFEAEMGAMV-DVDLGVCLGELRLQNPIMTAAGTAGYGVEFANVLDLSRLGAHVVKSLAIFAHAGNPAPRLAPLPVGMLNSVGLPGPGVERWLNEYYPMLASS--GATFAVSIWGRTIEDYVEATRTLAQAPQAAFIELNVSCPNTDAGDRLFAHDPTAVSGIVSRCRQETNHPLYVKLSPNTDRVLAVAEAAIQAGADGLVAINTVFGQWLYK--GKSVLGARGGGLSGAQIHAMALRIVSDLRSYFSIPIIGVGGISTVDSVVRMLTAGANAVQIGTANFVDPRRSQLLVQELEVKVSNQGCNSLLSFLARFEGLLE
MD----------------------------------------EKEKIINAYKAMVLSRTLDKKIVMSQRQGRVGFYTPTMGQEATQVGLSMALEDQDILFEYYRDVPLMLHRGVDPGTIIDQIMGNSKGRQMPRDHNFMSVQSPVATNLPLAVGAAYSIRYFKRDGIVLATFGDGSTSTPDFHAALNIAADFDLPVVFLCENNKWAISLPVEKQTRAE-IWKKADAYGMRGVKVDGNDLLEMYKVSKEEIDRVRVDGKPVLIEAVSYRMGPHSTS-DDPSKYRA-DDVKEGSDKDPIVIAERKLKMLNYIDDQTIEKIKTDAKERIDRIFDEREKIAPPAPETMFQDVYENSNWIIDEERGEIL-----MS-ISDISTSIGNIHLSNPLILASGILDENGHTMKRILSEGAAAVVTKSIGMEERNGYKPPIVATDDPIFINAVGLPNPGINDVGEE-IKIARES--GKPIIGSIFGKDENEFIHLAVKMQE-YGVSAVELNLSCPHVKGFGSEIGGDPTLVKKIVKGVKGSISIPAWAKLSPNVTNLLDIAIAASD--SDALVLINTVRGMKIDIYSGRPVLSNKVGGLSGSSIKPVGIRCVYEVKSNLDIPVIGVGGIESALDAVEYIMAGATAVQIGTALWKYRAVFSKVSMELVEFMSSEGYEKIEEFRGIAL---K
MRAEV----------------------------------RDFDKETLRSLYETMVKIRHFEEKVEEFFFAGEIGFVHLYIGEEAVAAGVMANLRKTDYIQSTHRGHGHTIAKGADLKPMMAEIFGKKKGKGGSFSIGMLGANGIVGGGFTLAAGAALAQKMQGTDGVSVVFFGDGASNRGTFHEGINLAAAWKLPVIFVCENNHWASTTPYHTTTAVENIADRALGYDIPGVIVDGNDVFAVYEAAQELIERARRGSGPALLEAKTYRIKGHFVG--DPEKYRTKEEVQKVFETDPIPRFEQKVIEGGVMSKEELTAIEEAVKRSVAEAVEFARNAPEPEPFELFEDLYV-------------------MT-WSRLSDTLVGIPLKTPVIIASGVWPYDADLWDKNNLDGVGAICTKAVSNKSRRGNTGVRVWETSCGLLNSIGLQNTGVHDFLQNALPVIRKG--GMPFFVNVVMESIEETQETLKALAEDDIIKGVELNISCPNVDGDGMAWGVSPESTAQAVAASRSVWQGSLLVKLTPQCHDPYGVALAAEASGADGLVVANTWLGMAIDINQCRPVFNRTFAGFSGPAVFPLALRLVWQVCEATSLPVIGCGGVSTWQDALSMILAGASAVELGTAMFVHSDMPRSICKGLDAYLEGHKIDHIRELRGRAQAR-F
MTSR-------------------------------------IDNKRCLKMYKQMLTIRRFEEKAIELFEHNLIGNIHPCIGQEAVSVGACTPLRRDDFMVNTHRGHGNCIAKGADLKRMMAELFGKSKGKGGSFEGGNLGANGIVGGGLPIAAGAGIGIQNRGTDQVAVCFFGDGATNQGTFHESLNLAALWKLPVIFVCENNLYGLSTPVREAVSADHISDRAMAYGIPGMSIDGNDIIAVHTKMVEAVERARAGEGPTLLDCITYRFFGHFTG--DPGTYRSKEEMGQWLERCPIKRFRERLIKEKRITEKMAKTMEANVTASIEEAVQFAKESPLPLPEEALQDLFH---------------------------------------MTASGTFGYGKEYAPYIDLNRLGALIVKGLSLEPRKGNPPPRIMETPCGMLNAIGMENVGVRAFIDEKLPFLRPF--DVAIIANIFGETIDEYKKIAAILSAAEGVHGLEINISCPNVKKGGIAFGAHPDTAYEVTGGVKSLTDLPVIVKLTPNAGDIAEIAESVEAAGADAVSLINTLTGMSVDVEQRVPHLKNITGGLSGPAIRPIALSMVWEVVKRVSIPVIGVGGIMDANDVLEFLIVGARAVQIGTASFINPRATLDILEGIDNYLKRHHITDINDLIGTLRDGTS
MRSR-------------------------------------IDNKQYLKMYEQMLTIRSFEEKAIELFEHNLIGSIHSCIGQEAVSVGACSPLRGDDFMVSTHRGHGDCIAKGADLKFMMAELLGKSKGKGGSFKGGNLGANGIVGGGLPIAAGAGVGIQNRGTDQVAVCFFGDGATNQGTFHESLNLAALWKLPVIFVCENNRYGLSTPVREAVSIANISDRAMAYGIPGMSIDGNDIIAVHATMVEAVDRARAGEGPTLLDCITYRFFGHFTG--DPGTYRSKEEMGQWLERCPIKRFKERLIKEKRITEKMATTMEANVKASIEEAVQFAKESPLPLPEEALQDLFH-------------------MGNSPCLAVAIGGLELKNPLMTASGTFGYGEEFAPFVALNRLGAVIVKGLSLEPRSGNPPPRIMETPSGMLNAVGLQNVGARAFIAEKLPFLRQY--NVAVIANIFGETVEEYQRVAEILSGAKGIHGIEINISCPNVNKGGLAFGARPDAAAEVTEKVRGETDLPLLVKLTPNVTDITEVALAVEAAGADAVSLINTLTGMSVDIELRRPHLANITGGLSGPAIRPIALRMVWQVANAVKIPVVGIGGIMSAADALEFLITGASAVQIGTANFIRPAATMEILDGIVNYMIRHGIGDITELIGSLNTNEG
ML-------------------------------------SEIPKEKILWMYKTMLLIRKNEEAVEKYYRIGKIGSLHLYIGEEAVAVGVVANLNREDVITSTHRGHGHFLAKGGSLKKLWAELLGKRKGKGGSFENCNLGSNGIVGGGIPHAVGAALSFKLSESKNVAVSFFGEGATNQQNFHEGLNLASIWKLPVIFVCENNQYQISLHYSKQQAIEGVAKRGISYGIPAVEVDGQDVVAVYEVVKRAVERARSREGPTLIEAKTYRFTGHTID--DNELYRNRDEVEWWKNKDPLAIFERKIIEEKIFGKEVLEKIAEDVEKEIEETIKFAEESPYPEPEELFEDLYSTKTKGT----------NWEMVILMTLNIELAGIILKNPLMNASGILGQNKEAIKRLYEYGFGAVVSKTITPMPRIGNKPPIILSLPGGLINAVGLENPG-KGTIKELVEEAKEL--NIPIIVSVGGTNEDEFSEVAKEAEI-SGANAIELNLSCPHTKGYGLEIGADPRNVFNVVKNVSSIIKIPVIAKLGLN-DKIVEASGKALEAGAKALGLINTVKAIYIDVYTLKPVLSNIHGGLSGPPIHPIAVRVIYDVYREYRAEIIGSGGVKDWKDAAEFISAGAKAIQIGSALISNKHTIKSILGGLENWLRFHNVTSLLELVGSAHR--D
MP---------------------------------------EDKKTLLDLYRTMVTVRQFETLAGEHFAAGEIGFIHLSIGQEGSSTGVCSTLRPDDYLTTTHRGHGHMIAKGADLNRMVAELFGKKKGKGGSFSLGILGANGVVAGGPPIICGAGLSIKYRKTDQVAVCFFGDGASNRGPVHEAMNMASIWKLPIIFCVESNCWASTTPSTYSCSVPELAVRAKGYGMPGVTVDGNDVLAVREAAAEAVARARAGEGPTFLENKTYRIRGHFEG--DPQKYRTQEEVEKRFENDPIDRFEKLLTKKKILTKKISGEIWDEVKSKLDAALEFAEQSPYPKPEEALEDLYVN-----------------PM------AVDIAGLLFSSPVIAASGTFGYGREYDDYLDLEKIGGFVTKGVSLEPRDGNQPPRIAETACGMLNAIGLANIGLEKFLADKLPLVEKT--RARCVVNLYGESAEEFEKLAQALDARQGVDALELNVSCPNVKGGGMAFGQDAKAVYELTRVVRQKTSLPLWVKLTPNVADPVPMAKAAADAGADALSLINTILAMAIDARTRKPKLGNVYGGLSGPAIKPVGLRMVHQVSRAVDLPVVGMGGIMTGSDVAEYLLAGASAVQVGTASFSDPASCVRIADELAAFMKEQGIAEVRELIGGLL---S
MKSL-----------------------------------KDENREEMLELLRMMVRIRAFEEKAARLFLDGKLGFLHLYSGEEAVATGVCACLREDDYITSTHRGHGHCLAKGADINRMMAELYGKAKDKGGSISKGIIGANGIVGAGIPIAVGAGFAQKYRETDGVAVTFFGDGASNRGTFHEALNMSAALNLPVIFICENNQFGMSTPFAYHSKNKTISQRAAAYDIPGVTVDGNDPIAVRDAAAIAVARARTGEGPTLIECLTWRHYGHFVG--DSAPYKKPEDQTIWREKDPIPNFEKRLMKEGVANAAEIDKIQAETEEEIQAAVEFAEESPYPEIDVMFEDLDFSPAD------------RKEMT--ADLSLIFAGVKFKTPVVVASGTFGFGREYGEYFDLNDLGGICVKGLTVKERPGNPPPRIAETPMGILNSVGLQNPGVDAFISGELPNLRRF--DTNIIANISGNTVEEYCEMAEKLSS-AKVDLIEVNISCPNVKAGGLAFGTSCQSAALVTREVKKHAAVPVMVKLSPNVTDIAEIARAVEEAGADALSLINTLLGMRLNIETFRPVLRNNTGGLSGPAVFPVALRMVWQVANAVSIPILGMGGISTGADAVEMLIAGADMVSVGTALFADPYAPLSVTRGIKAFMERKNIKSVTDLTGRILP--Y
MK---------------------------------------VRKEELLKWYRKMLHTRFFESQVDAFFAKGMIGTTHLSIGQEAFAIGSTAALREDDLITSTHRGHGECIGKDADVNLMMAELMGKSKGKGGSLEKGNLGANGVVGGGFAIAVGAALTQQMKKTGKVVLCYFGDGASNEGSFHESLNMAAIWKLPVVFMCTNNKYGMSMSTQRSMKIEHVAERAVAYGMPGVTVDGNDVLKVYEATLEAVERARRGEGPSIVEGLTYRWLGHSKS--DANRYRTKEEIESWKEKCPIKAFEKYLVDNKICTQAECEVMTAAAKEDIARAVEFAQQGSYPGIETLEEDVYA-------------------MNESNRLTVELAGILMKNPVMAASGTFGFGLEYSDFVNLNEVGAIVVKGTTLKPRSGNVGRRIAETPAGMLNSIGLENPGVDNFLRDILPELACY--EVPVIVNISGNTVEEYGELAAKLNH-SGIAGIELNISCPNVKEGGIAFGTNCDSAVAVVREVKKYTDLPVITKLSPNVTDIVAMALAVEAAGSDAISLINTLLGMAVDLRTRRPVLGNVVGGLSGPAVKPVALRMVWQVARSVKVPVIGMGGIMTAEDALEFMLVGASAVMVGTANFIDPKSVPSIIGGMQDYVKEQKLGNLQDIVGRLQTENE
M----------------------------------------VNKEAIRDMYVTMKKIREFETKAMDLFAEGKIGFVHLYIGEEAVAAGTCQQLRTDDYITSTHRGHGHIVAKGGELKYMMAELYGKAKGKGGSATKGILGANGIVGAGHNIAVGAGLSAKYQGTDKVVVCFFGDASTNQGTFHESLNLASIWKLPVVFVCENNYYGISMSQARHQAIKDVADRAVAYGIPGLAIDGNDVFAVYEAVGEAVKRARSGMGPTLIECKTYRQRGHFEG--DAANYKPEEEQKEWLKKDPLPRILSFIKENEVMADEEIAKLDADIAAELEEAVRFAEESPYPTLESSVEDIYSDIIEEV----------RSRMS-SEMLKVDLPGLSLKNPVMPASGCFGFGKEFAELYDLNILGSIMVKAVTRDLREGNQMPRLAETPSGMLNAIGLQNPGIDG-VEEEMKWLERY--DIPIISNVAGYTEDEYAYVAERISKVRNVGALEINISCPNVKKGGITFGTDPDVAYSLTKRIKEVTGKPIYMKLSPNVTDIAAMARAVESGGADGITMINTLVGMRLDLATGRPVLANGTGGLSGPAVKPVAVRMVYEVYKAVKIPIIGMGGIRNAEDVLEFLYAGASAVAVGTANFVNPFVCRDIIEELPGVLRKYGFSSVKDAVGYSHRLGR
MAPKK-----------------------------NTASTANVSKDELLKYYKDMLLIRRFEEKAGQLYGMGLIGFCHLYIGQEAVVVGLEAATKEGDKRITSYRDHGHMLACGMNPDGVMAELTGREKGKGGSKEKHFYGGHGIVGAQVPLGAGLAFSDKYKGNDNVTFAYFGDGAANQGQVYETYNMAQLWDLPVIFVIENNQYAMGTSVQRSTKSPSLWERGAAYGIKGEEVDGMDVLAVKEASEKAVAHCRAGKGPYILEVKTYRYRGHSMS--DPAKYRSREEVQKMKERDPIEAVRSLLLTGNHATEEDLKAIDKDIKVVVNASAEFAKASPEPALEELWTDIYA-------------------MKHGVDLSARIGALTFKNPIMPASGT--FSEDLADVFDLDVLGAHVLKTIMHGTRAGNPTPRVCDLQSGMLNAIGIPSKGIEYFRDEMLPFWAGF--KAPLVVSISAHSFDEFARLAGEVSL-AGVAAIEANISCPNIEADGNAFAMRPDTTHEVVTRLRAETDLPLWAKLTPNTGEPVEVALAAEAAGADALVVANTLLGMSIDIGKRRPRLGNVMGGMSGPAIKPIALRMTYQCAKAVTIPVIGCGGISTRDDVLEFLIAGASAVQIGTATFQSPTVMARLITELRDWMVEHSINSLDEVIGSISAPIE
MKSDK------------------------------LKLSDYLTKEQGLELLKKMLLTRAFEENAEEQYALGKLGTMHLSIGQEAIAAGVASATKKGDYLLNTHRGHGHFLQWGGDLNAMMAEFMGKARGRGGSVSMNNLGAQGIVGGNMPISVGVGLSIQLRETDQVVVALFGDGAANEGAFHESLNLAALWKLPVIYLCENNRYAMSMAFDRAFTIEKISDRACAYNIPGHTFDGNDVLSVHAAVKEAARRARAGEGPTLLEAITYRWRGHSKS--DRQAYRTRDEVKEWMEKDPIPRFASVL----GVSAEELKALDQEARERIRAATEYADNSPEPDVNTIMEGVYA-------------------M---TDLSCAFLNLHLKNPTVLASGILGTSPTLLERVARAGAGAVTSKSCGPEPRAGHPNPVCLDWGGGLINAIGLTNPGIEEETRHSAQRLRPL--GVPLIASIFAPSVEAFAEVARKVSA-ALPDLIEVNISCPNVDEFGTPFAGLPETAAAVTAAVKAATDIPISVKLAPNVPVIARIARAVVEAGADAITAVNTMPGMVIDADAGRPVLANKMGGISGPALKPIALRCVAEIARAVKVPIIGTGGITTGRDAAEMIMAGASAVGIGSAAWYRPEVFDAIVSELAEWMQAAGYSSIEEMRGIAI---Q
MSK--------------------------------------FKKEELLDMFRKMEDIRNFDNKINQMVRRGLVGMTHFSVGEEAANVGAVSALGEGDLLTSNHRGHGQSVAMGMSLNEMMAEIMGRAKGKGGSLDRGNLGANGIVGGGMGIATGAALTQKMKNTGKVVMCCFGDGASNEGAFHECINMAAIWKLPVVFYCINNGYGISTPITSVMNTKHVYERAVAYNIPGLFVDGNDVLAVRETIDKAMEHVRAGNGPILVEAVTYRWFGHSTS--DPGKYRTKEEVDEWKKKDPILKFRNYLVENKITDHETLDKIVAESEQAVEESVKFGMAGEQPAPESAFEDIFAE------------------MN---DLTTRIGSLVLKNPVTTASGTFGDGVLMNQVYDVSQLGGIFAKAVTLEPRQGNPKPRMAETPSGMINAVGLQNKGLDYWIDHIYPEANQL--GTEIIPNVSGSTIASYVQVAEALNDLDLIHAIELNISCPNVKDGGMLYGVSCEGTAEIVKAVRRVFDKTLIVKLTPNVTSITDIAQAAVDEGADALSLINTIMAMAVDAERMRPKISTITGGLSGPAVKPVALRMVWQVSQVVDVPLIGIGGICDWRDAIEFILCGASAVQIGTQNFVDPLAPLGVIAGIDDYMTRHHFSSITEMVGALVT--D
MT---------------------------------------LSKETLISWYKKMLHTRFFEAQVDAFFAKGMIGTTHLSIGQEAFAIGSTAALHADDLITSTHRGHGECIGKDADLNRMMAELMGKSKGKGGSLEKGNLGANGVVGGGFAIAVGAALTQQMKKTGKVVLCFFGDGASNEGSFHEALNLASIWKLPVVFMCTNNHYGMSMSVARSTAVANIADRAASYEMPGITVDGNDPIKVYEATLAAVERARSGEGPSIVEGITYRWLGHSKS--DANRYRTKEEIEAWKDRCPIKAFEKYLIKNNVISQQESDEITAGAKDDIARAVEFAQQGSYPGIETLEEDVYA-------------------MSDSDMLGVTIAGIKMKTPVMTASGTFGFGLEYKDFVNLNKIGAVVVKGTTLLPRSGNQGRRIAETPAGMLNSIGLENPGVDEFLSEILPRLKEY--DVPVIVNISGNTVEEYGELAARLNV-ADVAGVELNISCPNVKEGGIAFGTNCDSASAVVKQVKSNTDLPVIVKLSPNVTDIVAMAQSVEDAGADAISLINTLLGMSIDIHKWRPVLGNVVGGLSGPAVKPIAVRMVWQVARAVKVPVIGMGGIVTAVDAIEFMLAGASAVAVGTANFINPCAAQSVADGMKDYIKQRGLSHVSELVGKVN---L
MA--------------------------------QTATASVLDTERARRLLRQMCLIRRFEERAGEAYALGKIGFCHLYIGQEAVAVGVLAALRDDDYVMGSYRDHGHALARGMSAREVMAELYGKVRGKGGSVERQYLGGHAIVGAHIPLVAGAAFAIKYRGEDRVALGFFGEAAVNNGAFHEALNMAAVWKLPAIFVTENNRYGMGTATERASAVYDVATRACSYDMDRDTVDGMDVLAVYEATARAVERAREQRLPTLLEARTYRFMGHSMS--DPGHYRMREEIEEQKKRDPLHSFSDRLVEAGIMSPEDYEEMERQIREELDDAAAFADESAEPDPYELYTDVYVD------------------MSRRAPDPVAAFGTTFQNPILLAAGTAGFGHELADIVDLDALGGIVTKAVSPHPRAGNAAPRVAEFGGGMLNAVGLANPGVERVAAEDLPWLAQHLRRARVLVNVVGFVPEDYATVVTRLGEFTVIAAFELNVSCPNTERGGEEFGADATVLSDLIRRCRAVTDRPLVVKLAPTLPDIAGTAEAAAEAGADGFTLVNTIPGTLYREMGAESRLGFGRGGVSGPALLAVGVLATRLVSERTGLPVIGAGGVRRIEDVRQYLEAGASLVAVGTAGLAHPRVPERLVRAWRRH--------------------G
MRAALHP--------------------------------FMIDRETGLWIYNKMNEIRDFEETAWTLFTENKLGSVHLYTGEEAVAASVCAQLTDEDYIASTHRGHGHCIAKGAELDRALAELMGKAKGRSGSFSKGNLGANAIVGGGIPIATGGGLAIKMQNRKNVSVAFFGDGASNQGTFHESINLAAVWKLPVIYVCENNQFGMTVPTWQSTSVENIADRAAGYGIPGEVVDGNDVCAVYEAFARAKERALKGEGPTLLECKTYRWRGHWTG--DPEPYRTREEVEEWKKRDPIKLFRAYLTRHKLATRQELDDIEAAAAKKMEAAVEFAMNSPEPDPAHVLDDVFYE-----------------GMV---NTKVTLCGIEMDNPIIPASGTFGFGYEFAELYDINMLGTFSFKGTTREPRFGNPTPRIAEYAGGLLNAVGLQNPGVDAVIETELPKLQQVF-HKPVMANISGFSVAEYAEVCEKLDAQEQVGWLEVNISCPNVHGGGAAFGADPKSAAEVTKAVRAVTKKPIILKLSPTAANIAAVAKACEDEGADGVSLINTMPGMRIDLKRRRPLLANTTGGMSGPGMFPLAVRMVYQVYEAVSIPIVGMGGVTTAEDVIELMLAGATAIGVGAANLVEPYACKTIIENLPAVMERYGMENLTEIIGGAHH--G
-------------------------------------------------MLRQMLLIRRFEEKAAEAYALGKIGFCHLYIGQEAVAVGSLNALRDDDYVICSYREHGQALVRGIPATAVMAELFGKARGKGGSAGKRFMGGHGIVGGHIPLAAGLGFAIKYRDGDQLCLCYFGEAAVNIGAFHEALNMASVWKLPVIFCCENNRYGMGTAFERVAAVTDVVEHACSYDLAAELVNGMDALAVYEATTRAVDRARKGGHPTLLEVRTYRFMGHSMS--DPGVYRTKEEVEEQRQRDPITQMAHKLIGDGVLDQAGVDALDAEVRAEVEAAVQFADQSPDPEPGALLTDVLAE--------------------------MAAFGTTFQNPILLASGTAGFGREVAGVIALDALGGLVTKAVSPEPRRGHPGPRVAEFDGGMLNAVGLANPGLEAVLNAELPWLARNLSRARVIVNVVGAVVEDYVTVVRGLSALPIVTALELNVSCPNTARGGEEFGADDAVLADLVRRCRDATSKPLIAKLAPTLPDLARTAWAAGQAGADGFTVVNTIPGALSRPADRAPRLGYGQGGVSGPALLPVGVLATRRVRERTGKPVIGVGGIRTPEDVEQYLDAGAVLVAVGTAALADPRVPERLAASWSRQWR------------------S
MAAAT------------------AARPSSDPSGHNARPPADLNKDQELAAYRDMLLIRRFEEKAGQMYGMGLIGFCHLYIGQEAVVVGMQMVLKPGDGIITGYRDHGHMLACGMDAKGVMAELTGRSRGKGGSHEKGFYGGHGIVAAQVPLGTGLAFASKYRGNDNLSLTYFGDGASNQGQVYESFNMAKLWNLPVIYIIENNQYAMGTSLKRASATTDLSQRGAAHGIPGEQVDGMDVRAVKAAADHASQWCRGGNGPIILEMLTYRYRGHSMS--DPAKYRTREEVEKVREHDPIEQVRQRLIQKKWANEDELKKVDAKVRETVNEAAEFATHDPEPDPSELYTDIYA-------------------M---VDLSVKIGDITLQNPIQPASGA--FSWEYNDVIDLNRLGALVAKTICREPRLGNPTPRMAETEAGIIQSIGLPGKGIEYFVDHIVPEYARF--KPPLVVSVNSDNIEDFAALAEELSV-PDVDVIEANISCPTRNQTGGNFAMHEDYTRDCITAIRAKTKKPLWVKLSPNAGDIVSIARAAEAAGADALAIANTFLSLKIRTDNFRPALGNKFGGLVSPALKPIVLRMVYQVAKQVKIPIIGIGGVTKAEDVVEYMLAGASAVGIGYAGFRNPTALVQIIDDLEAWCDERGIKKVTELIGAVKDAGV
MTMTL----------------------------------AGFNDQQLIEAYRKMCLIRLFEEKVDYFFAKGMIGTTHLCVGQEAAAVGSGSVLRHSDWITATHRGHGQTITKGTDINKMMAELFGKTKGKGGSIATGNLGANGVVGGGYPIACGAALTAQMKHTDQICLCYAGDGSTNEGSFHESLNMASIWKLPVVFFIENNQYGMSGPIKETVNIQDLSTRALSYGMPGITIDGNDLIAVIDAVYDAVERARKGEGPTLIEAKTYRWKGHSKS--DAKKYRTREEEEQWKERDPIANFKAKLIRAGLLSEAESEEILVKAAEVIENAVAFAEAGSKPDEDQLMTDIYAE------------------M----NTSVTIAGVTFKNPVMTASGTFGSGMEYGDFVDLNRLGAVVTKGVANVPWPGNPTPRVAEVYGGMLNAIGLQNPGIDVFLKRDIPFLQHY--DTKIIVNVCGKTVEDYLEVVEKLND-SAADMLEINVSCPNVKEGAIAFGQKADCLFDITSKIKNEARKPIIMKLSPNVTDITEMAKAAEAAGADAISLINTITGMKIDIHKRTFALANRTGGMSGPAIKPVAVRMVYQASHAVKIPVIGMGGIATAEDAIEFLLAGATAVSVGAGNTSRFCRGGELYESICN---------------------C
MSKGTEILDFRKQLEDQENEFPTLQVLDNDGKLVDKELFSGITDEDLVNIMQRMIKQFVLNERSTKLAKQGRLGFVAPTRGQEASQSATSYAFTDEDYLLPGYRDIPQMIHKGYPIYKNFLWSRGHYLGGEMD-GVKTWFPQIIIGAQFVEAAGIALGMKMRKKNAVAYTYTGDGGSSQGDTYEGMNFAGAYKANAVFFIQNNGFAISTPRALQTAAPHIASKGWGAGLPSIVVDGMDALACYISAKKARDWAASGNGPVLIETLCNRLEPHSMSGDDPLRYRTKEDIDENFKKDPLVRMRTFLEGRKLWSEEIEAAYAAEVNAEIDEAVKLADNAPKQKVSDFIATTLEQPGYVMQEQIKKFQE-EGKMTDKNRLAIKLPGLDLKNPIIPASGCFGFGQEYAKYYSLDELGSIMIKATTENARYGNPTPRVAETPSGMLNAIGLQNPGVDVVLAEKLTWLADNYPTLPIIANVAGFSNEEYATVSHKVSQAPNVTAIELNISCPNVDHGGLLIGQVPELAYAATKSAVDASSVPVYVKLTPSVANINDVAQAVEEAGATGFTMINTLVGTRYDLKTHKPIIANGQGGMSGPAVFPVALKLIRQVALASNLPIIGMGGVTTAEDAIEMMIAGASAIGVGTANFTDPYACPNIIKDLPGVMDKYGIDNLQDFVNGIQEEGN
MSKGQEILDFKTQMIAQDEEFPTLQVLGNDGVLLDEELLAEVTDEDLVAIMKRMVKQYVLNERSVKLAKQGRLGFVAPTRGQEASQSATSYAFTEEDYLMPGYRDIPQMIHKGYPIYKAFLWSRGHFEGNEMG-EVNTWFPQIIIGAQYVEAAGIALGMKKRGKNACAYTYTGDGGSSQGDTYEGMNFAGAYKANAVFFIQNNGFAISTPRKSQTSAPHLAAKGWGAGIPSVVVDGMDALACYIAAKKAREWTVAGNGPVLIETLCDRLEPHSMSGDDPLRYRTKEDIDEWYQKDPLIRMRIFLEKKGLWSEEIETAYSEEVNGEIDEAVKLADNVAKQKVSDFIANTLEEPSYVMKEQIAKFQE-EGKMS-ENRLKISIPGLELKNPIIPASGCFGFGQEYAKYYDLNKLGSIMIKATTAQARYGNPTPRVAETPSGMLNAIGLQNPGIDVVMSEKLPWLKENYPELPIIANVAGSCEEDYVEVCERISTVENVKAIELNISCPNVKHGGQAFGTDPNVAYSLTKSCMAVSKVPVYVKLSPNVTDIVEIAQAVENGGATGFTMINTLMGVRFDLKTRKPILANVTGGLSGPAIKPVALKMVHQVAQVSHLPIIAMGGISSAEDVLEFYMAGASAVGVGTANFTDPYICPKIIEELPEKMDFYGITSLEELRREVAKDFL
-----------------------------------------------------MVRIRLFEEKVEELFLSGVLGFVHLYIGEEAIASGVCSALKKSDYITSTHRGHGHVLAKGARMDRMMAELYGKKKGKGGSFNLGVLGANGVVGGGFPIAVGAGLSAKLKRTDEVCVCFFGDGSSNRGTFHESLNMAAAWNLPVIYVCENNRYAATTPTHTTTSVNNIADRATGYGIPGVIVDGNNVEEVYSAAKNAIERARNGEGPTLIECKTYRIKGHFVG--DPERYRSKDEVKEMKALDPIERYIKGLFDENVCTIEEVEEIYQGIRNEVIIAIKFAEGSPNPEPEDALTDLYVME-EGI----------YYAM---VNLSVKIGKIKMQNPITTGSGC--HSLDYESLYSPDILGAFVPKTVRAYSWPGNPPPRITETPSGVLSAVGIPSKGWEMFVSEDVPKLKAL--KTPVILSVVGRTEEEYAEIVELSDGLGFLAGIELNLSCPNVKAGGLQFGANKDMAYKVVALSRKKTGLTLIPKLPPDQSNIIEVAKAVEAAGADAISMINSPRAMMIDIETRKPFLGNVMGALSGPAIRPIAVALVYQVYQNVKIPIIGMGGIANVRDVIEFLLAGSQAVALGVVNFFDPMAAPKILAGLEQYLEEKGIEDVNSLVGAAHTR-N
MSQ------------------------------LQTETKPVVSRNQALGWLRQMMTIRRFEERAEMMYQRQKIGFFHQYSGQEPVAVGSIGVLREDDYVITAYRDHGHALARGMSANAAMAELLGKAGGKGGSAEKGFMGGHAIVGSHVPLAAGFAFAAQYRGSDQVALCYFGDGAINQGAFHEALNMAAMWKLPVIYIVENNGYAMGTSLERSSAVTDLTIRGTAYGIPGISINGNDIELMAKTARDAVDRARAGEGPTFIDAQTYRYKGHSIS--DPAKYRLKEELDEAHRNDPILVYQNVLKERGWIDDETIDRVTEEIKHEIEASIEFAEQSEEPTADALYQDVTVAP--FIP----------QEMV---DLRVRLGRLELKNPVLVASGTFGYIREMAPFVRLDRLGGVIPKTVTYRPRAGNPTPRTVETSSGLLNAIGLDNDGIDHFREHHLPYLRTV--GTAVIANIAGEDEDQFVAMAETLGGDPGLAGLELNVSCPNVSH-GLDLGIDPDAVGRLVRRVRAVTPLPIIAKLTPNVTDIVAIARAAAEGGADAVSLINTFRGLVVNWRKRRPVLANDVGGLSGPAIKPLALRMVWDVARALDLPIIGIGGIASVDDALEFLVAGASAIQVGTATFYDPTASDRLVGDLSRILEEEKIDDVNDLIGTLRSNKG
MKA-------------------------GNTS-TGGAKQMEVTAELKRDMFWHMLLSRRLDERAWVLHRQGKIAFHISGIGQEAAQVGAAFALRGEDWVTPYYRDLALMLCLGYTPRDFVLSLMGKRGGRQMPRSANAVSHSAPVATQAPHAAGIGLAIKMRKEDKVVLTTIGEGSTSQGEWYEAVNWAAIHALPVIFLVENNQYAISVPTDKQMAVKSAADKACGLGLDGRMVDGTDVFAVYAVMSEVVAKARSGGGPSLIEARMYRITPHSSD-DDDRSYRTREEVEENKKRDPILVARTQLLESGVLSARELEEMESRAKAMVDDAVAYAEKAPYPAVEEAAYPVYVEE-------------VRRAMG-SADLTCRLLGLEMKNPIVLASGIIGTSSSLFLRAAQVGVGAVTAKSCSLQPRAGHPNPVALDWGAGVINAIGLTNPGAEEEVHLGRRILEPY--GVPLIASIFAGTVEEFGQVAALIAQ-ARPHLLEVNISCPNVDEFGTPFAAVCESAAAVTESVRRAVDLPIAVKLAPNVYNIGRIAAAVVEAGADAITAINTMPGMVIDAHARRPVLHNRTGGLSGMAIKPIALRCVAEIAHAVKVPIIGTGGVNTGEDAAEMILAGATAVGVGTAVWYRVEALGTIAQELGAFMQAEGIRSLDEMRGQAI---R
MK---------------------------------------LSKNEKLALYERMLTVRAFEEKAGELFKQNLIGFIHLSIGEEASSVGTCSALRPDDYVASTHRGHGHLIAKGADTARMFAELLARRKGKGGSFSLGILGANGVVGGGFPITVGAGLSIKLRKTDQVAVVFFGDGAANRGTFHEAANMAAAFKLPVLFVCENNFYASTTPSSHTLAGGSVAERAKGYGMPGVAVDGNDLLAVRQAVEEAVARARKGEGPSIVENQTYRYRGHFEG--DPQKYRTSDEIESHKKKDPIARFKAHLAKSAGLTASKDEEIRARVASLIEDSVRFAMEAPLPRPEEALEDLYVN-----------------AMH-KPDLSVQVGPLSFKNPVLTASGTFGYGQEFASLMDPNLLGGIVVKGISLKPMAGNSPPRIVETPCGMLNAIGLANVGLDDFLSEKLPWLQKL--DTRVIVNIYGHTLDEYGAVAAGLKGVPGIAALEVNISCPNVEEGGMAFGTDPLVAARVTERVLKETDKPVIVKLSPNVTDIRVIARAVEQAGAHALSMINTLTGMSIDIEKRIPRLANGSGGLSGPAIRPVALHMVRQVVQTVHIPVIGMGGILEPRHALEFLIAGAQAVQVGTANFSNPRASLEILEGIERFLTEHGIHSLKDIIGSLK---T
MAS------------------------------VQTEAQPIVDKSRAQDWLRQMMLIRRFEERAEMLYQKNKIGFFHQYSGQEPVAVGSIGVLREDDWVITAYRDHGHALALGMTARSGMAELLGKVKGKGGSAEKGMMGGHAIVGSHIPLAAGFAFASKYRGEDRVALCYLGDGAINQGSVHEALNMAALWKLPVIYIVENNQYAMGTSLVRSSSRQDLTLRATPYGIPGHRINGNDIELMARTTLEAVDHARAGEGPSFIEAQTYRYKGHSIS--DPGKYRMRDELDSYLKKDPIVVYENVLKERGWIDDEAIEAMREEVKAEIEEAIDFAEKSQNPPLEALYEDITVAP--FIP----------QEMV---DLRVKLGRLSLANPVLTASGTFGYVREMAGFVRLERLGGVVPKTVTQRPRAGNPTPRTVETRAGLLNAIGLDNDGIDHFREHHLPYLRTT--GTAVIANIAGEDEDQFVSMAEAIGGEPGVAAVELNVSCPNVSH-GLDLGIDAAAVGRLVRRVREVCPIPVIAKLTPNVTDVVAIAAAAAEAGADAVTLINTVRGMAVDWRRRRPILANDVGGLSGPAIKPIALRIVWDVARALTLPIIAVGGIADADDALEFLVAGASAVQVGTASFYNPAAAENVLDGIARALDEAGVAAVADFIGTARSN-D
ME---------------------------------------FDKELLTKMYYRMNQARFFEEKVAWLFSRGQVGTTHLSMGQEGSAVGACLALDEGDLVSLTHRGHSQAIGFGLDVKLMMAEFLGKEKGKGGSLKSGNIGANGVVGGGYPLSCGAALTQKYKKTGKVVLCFAGDGSTNEGNFHESLNLASVWKLPVIFYVENNLYGMSTPIEKHMNIENISDRAAAYGIPGLTIDGNDIIEVYKIVRKARQYAHSGKGPVLIESKTYRYNGHSKS--DAQVYRSKEEVEAWRQKDPITRFERYLEEDKVMLPDQMVQIKEAAYQSIEDAVEFAKNSPEPPVTAVLEDVYA-------------------MS--KALETKFNDIVFKNPVLTASGTFGFGREFEEYYDLAELGGLCTKGLTLEPRPGNTGMRLWETPAGMINSIGLENPGVDAFIENEWPHLKGI--DTVTVVNVGGKDEASYLEAIERINA-INAQLVELNISCPNVKAGGMAYGIKAEMAADITRKVVAVSKAPVMVKLSPNVENIAEIALACEESGACGISLINTIQAMAVDYKKKKIVFDNTYAGLSGPAVKPIALRMTHQVCKAVDVPVMAMGGISTWEDALEFIMVGAACVQVGTMNFIDPKAPVKIIEGLEAYCQAESLVNIDEVRGIL----L
MST------------------------------------KKEPKELAKQFYTVMYRMRRFEEEVFEFYKRGLMGLAHLYLGEEAVAAGACVALREDDYIGSTHRGHGHLVARGADLDRMMAEILGKKKGKGGSMDKGILGANGIVGGEIPIATGAAYSAKLRGTEQVTLAFFGDSASNEGTFHESINMAAAWNLPIVYIIENNLFGISVDIRRVTKEHDLYKRAEGYGIPGEAVDGNDVYAVYEAVSRAVERARKGEGPTLIECKTYRWQGHHVG--DPGEYRAPEELAAWKAREPLVVLQ----EKGLLSDGEIEEIRASVEKEIAQVCKFAEESDYPDVSEAYKDVFVDIAASV-------------MS-KVDQSVVLAGVRMKNPVVVASGTFGFGREYGRFYDLSELGGICCKGLTLCRREGNPPPRIAETPMGILNSVGLQNPGVDAFIAEELPELRKH--DLAVIANISGNTPEEYGVMCEKLSA-AGVDMIEVNISCPNVKAGGLAYGTKPELAAEVTAVAKAHARVPVMVKLSPNVTDITEIARAVADAGADALSLINTLRGMRIDVRTRRPILKMNTGGLSGPAVLPVAVRMVWEVAQAVKLPILGMGGVAKGEDAAQLLLAGASAVAVGTACFDDPYAPIKVRDGLASLAERQGLNKVSDFTGAVVP--W
MT----------------------EVLDQD------------EKNLIVRGFTSMVLGRYFDKKIITAQRQGLVGFYTPMMGQEATQAGAAMALSKEDSVYGYYRDVTMLIYLGHPIEKIFDQIMGNAKGRQMPKEINFMSVPSPVATNLPLAVGAAYAKKYRKQEGIVITTFGDGGTSTPDFHAAMNFAAVFDLPVVFLCENNGWAISLPVEKQTKAE-IYKKAEAYGMKGVYVDGNDFIKTYRTVKDAVEYARSGN-PILVEARSYRMGPHSTS-DDPSKYRK-NEVQENSDLDPLVIAEKLMISGGYLNQAEIDKIKDESKKMIDEKFEERLKIPAPDPETMFDDVYSEITWAIEEERGEILR----M---ADLSTSVAGIRLENPLMLASGILDENGYTMLDVMNNGAAAVVTKSIGMEERNGYSAPVIVEYGDSLINAVGLSNPGIDNFAEE-IRIAKRS--GKPVIGSVFASDAESFVNLGRKMQE-YGCDAVELNLSCPHVKGFGLEVGSDPDLVEDIVNEMKSKISVPVFAKLSPNVSDIIEIAKAAEK--ADAYVLINTVKAMKIDIRARMPVLTNAYGGLSGPAIKPVGVRYVYEVKKETGKDIIGVGGITTYEDAVEYIMAGASAVQIGTALYTVKSVFRNIISQMNTFMDDEKFHSIQDMVGVAI---R
M-----------------------------------------DRDTRLHLYREMLRIRQFEEKVRELAMANELGFFHLYVGEEAVAVGVCSNLKKEDYITSTHRGHGHLLAKGADMNRAMAELFAREKARGGSPEVGMLGANGIVGAGIPIATGAAFSSKYQKDGKVAVAFFGDGATSQGTFHEALNIGASFSLPVVYVCENNLYGVSTRQSKVRKLEDIAERAKAYDMRGIIVDGNDIEAVCDAAGEAVRLARNGEGPTLIECKTYRHYTHFVG--EPDNYRPREEVDTWKKKDPITGYAQRLIREETAVQEELDEILRSVNQEVEKAVEFAKNSPKARPDTVFDDVYAN------------------MI---NTKVSLAGVELKNPVMTASGTFGSGVEYSELIDLNRLGAVVTKGVASTPWTGNPTPRIAETYGGMINAIGLQNPGMKVFCERDLPFLEKF--DTKVIVNVCGKTKEEYCRVVDRLSD-ENIDMLEINISCPNVKEGGIAFGQDPFAVEEITAAVKKYARQPVIMKLSPNVADITEMARAAECGGADVLSLINTLTGMKIDINKRTFAVANRTGGLSGPCVKPVAVRMVYQVANTVKLPIIGMGGIATAEDALEFILAGATAVSVGTANFFNPRATLDVIEGIESYMQKNKIQDIQELIGVVK----
MS---------------------------------------ISKETLLEMYKRMNQARKFEEKVSWFFARGMVGTTHLSVGQEASSVAAVMALEKGDLVSLTHRGHSQFIGMGIDLNKMMAELMGKEKGKGGSIESGNLGANGVVGGGLTIAPGAALTQQYKKTGKIVLCSFGDGASNEGTFHEGINLSSIWKLPIIFYCENNLYGMSTSIKRHMNIESIATRAASYGIEGISIDGYNPIEVYETVQKAAEKCRRGEGPVLIESRTYRWLGHSKS--DANVYRTKEEIESWKAKDPIEFLKNYLIENNLSNEDELDKIQEFAKQSIEDAVEFAQNSPNPKIESLLEDVYAD------------------MG---NLSVKFGSVEFKNPVIMASGTFGFGKEYNEIYDIQKLGGISSKGLTLNKKPGNNGMRVHETSSGMMNSVGLENPGVQGFIDYELPFFSKL--DLVRIANVGGGTLEDYLLGVQMLND-KPIDIIELNISCPNVKAGGMAFGIKNEVAREVVREVRNITKLPLVIKLSPNAEDIVGMAKVCEEEGADGVSLVNTFKAMAIDIKNRRPVFENVYAGLSGPAIKPIALRMVHEVCKNVNIPVMGMGGITKATDAIEFIMAGATCIQVGTANFINPRIGIEIIDGINEFMDREGIKSLDEIRGII-----
MAGTE-------------------GRSKAASKMKNTPAIADFTKEEELKAYREMLLIRRFEEKAGQLYGMGVIGFCHLYIGQEAVVVGMEMAKQDGDQMITSYRDHGHMIACGMDPNGVMAELAGRQKGKGGSKEKQFYGGHGIVGAQVPLGTGLAFTNKYKENGKVSMTFFGDGAVNQGQVYESFNMAKLWNLPVIYVIENNKYGMGTSVERASSTTDLSQRGQSFGIPGVQVDGMDVRAVKAATDYAMEWCREGNGPYILEMITYRYRGHSMS--DPAKYRSKDEVQKMKEHDPIEQVRARLLEKEWATEDELKAIDKEVRGVAAGAADFAQSDAEPDPSELYTDIIL-------------------M---VDLSVSVGSLTLKNPIMPASGT--FSEDLSDVLDLNRLGALVAKTITRELRSGNPTPRVCEVRGSMLNSIGIPSKGVDYFLQNTVPFFHEY--DTPFVASISAGTADEFAELCEQVSV-PGVSAIEVNISCPNIEEDGKAFAMRPSTTLSVMEKLRGATDLPLWAKLTPNTGEIIEVAQAAEHGGADALVVANTLLSMAIDVRTRKPKLGNLMGGLSGPALKPITLRMTYQCAKAANIPVIGCGGITTLNDVLEYLIAGASAVQVGTATFINPTAMTALVDQLTTYMEEEGLADLSSIIGSVRDGTS
MS---------------------------------------EKKDIYREMYKRMNEARAFEQKVSWFFSRGMVGTTHLSMGEEASGVAPCMALEDGDLITSTHRGHSQVIGKGVDLNKMMAELLGKAKGKGGSIDSGNLGANGVVGGGHGLSVGAALTQQMKKTGKIVLCFFGDGAANEGSFHEALNLASIWKLPVIFYCENNLYGMSMSMERHMNITNIADRASSYGIPGHIVDGNDAVGLYDKMLEIFKYVREGNGPVLVESKTYRWLGHSKS--DANVYRTKEEIEDWKSKDPIERMKKYLVSEKIFKEAELTAIEEQAKADIEKAVEFANNSPDPELETALTDVYAD------------------MRILNFLKMNFAGLDLENPIMTASGCFGFGLEYKDYFDPNELGAVLIKGLTPEPREGNYGIRIAETPAGMLNSVGLENPGIDYFERETAPLLREL--KVPVIANINGKILEEYIEIAERAEAIDVIKAIELNISCPNVKDGGMAFGANPDMAAKVTREVRRVTKKPLIVKLSPNVTDIAGIAKLVEAEGADALSLINTLLGMSIDINKKKPLLGNIFGGLSGPAVKPVALRMVYQVSNAVSIPLLGMGGISTAEDALEFFMAGASAISVGTGFFQNPLAAVEIKQGLINYCTENNLSNINEIVAYAHTDSK
MKPP-------------------------------------RSRRHWLGAYQQMLLIRRFEEAVETLFRQGRIGTAHPAIGQEAIAVGTCMALASCDYITSTHRGHGHFIARGGDPARIMAELFGKAGGRGGSWSLGFLGSNGITGAGLPVATGTGLSLKVRKANGVAVCFFGDGAASQGMFHESLNLAALWRLPVIYLCENNQYAMSTPVNATIAGGSIVARATGYGIPGVTVDGNDLIAVYEAVQKARQHVLK-QGPILLECLTYRLSGHSRG--DSCNYRSPGETEKWKARDPLPRFKAWLVKQGILTGPEARRIQSTVRTIIRDAVRFARSSPDPQPFRQSEGIPT-------------------MTNEIDLSVNIGGIRMKTPVMVASGTFGYGPEYADLIDFNQLGAIVVKGICLEGTKGNPTPRTVEVTSGLINAIGLQNPGVEGFVRNYMPFLRQF--DVPVIVNIWGKTVEEYEEVAARFDQVEGVAGLEVNVSCPNIKEGRGLFGTNPDMFRRVLSAVRTRTRLTLIPKLAPDLSHIGSFAKAAEECGADALSLINSIPAMAIDVETRRPKLGNVTGGLSGPAIRPIAVKLVWEAAKAVKIPMIGIGGIMNANDALEFMIAGASAVAIGTANFTDPGTAMKVTAGIRSYMERHSLTHIKQVVGTVK---T
MFKM-------------------------------------PEKERAIGMYKKMCEIRQYEETIYYLFLEGIMGTIHQSHGQEACAVGMIYDLRKEDYILTTHRPAGHDLAKGVSLRSMMCEMFGKAKGKGGAISVGAVTANAIVGGNLPIAAGVALRCKMLKTDNVAVCFFGDGASNEGSFHEALNAAAVWKLPVVYVCENNLYSATTSIKMTCNLENVADRGLAYGIPSEVVDGNDVLAINEAAERAIERARKGEGPTILELKTYRIGGHSRN--DACGYRTEEEEKEWFSRDPIASFRARLLNEGVASEEELQKIEEEIQAQIDAEVEYAQNAPDPEPESALREVYWEG--------------GIAM----NTTINLAGVELKNPVMTASGTFGSGEEYSEFVDLSRLGAVVTKGVANVPWPGNPTPRIAETKCGMMNAIGLQNPGIDLFCERDIPFLKKY--DTKIIVNVCGRTKEDYCEVVERLAG-EDVDLLEINISCPNVKAGGIAFGQNPAAVEEITKEVKKYAKQPIIMKLSPNVTDITEMAKAAEAGGADVLSLINTLTGMKIDIHKQAFALANKTGGVSGPAIKPIAVRMVYQVANAVKLPIIGMGGIATAEDAVEFILAGATAVSIGTANFFNPTATVEAVEGIEAYMRQYHFDSINEMIGLVK----
MSVM-------------------------------------PSKDKATGMYRKMYEIRQYEETVKYLFFEGIMGTIHQSAGEEATAVGTIYDLRREDVIFSTHRPAGHDLAKGVSLRGMMCEMFGKAKGKGGAFSIGAPPANAIVGGNIPIAAGAALAFKMQHKDNVAVSFMGDGATNEGSFHEGLNFAAVWKLPVVYVCENNLYSATTSIHLTTLLENPADRGSAYGIPSEVVDGEDVLAVNEAMARAVARARAGEGPTILELKTYRKYGHSRN--DACGYRPKDEEAAWFARDPVKCFREKLIAEGVATDEELKAIEDEVDEAIDDAVEYAKAAPYPTLESALEDVYAD------------------MV---DLSVDLCGMHMDNPVVPASGTFGFGNEFKDFYDINILGSFSFKGTTKDARFGNPTPRIAECKNGMINAVGLQNPGVQHVINFELPQMKKYF-HKKVIANVSGFSVDDYAYTCSLLDKEEQVGILEVNVSCPNVHGGGMSFGTNPECAAEVTRAVKAVTTKPVFIKLSPNVTDIVSIAKACEEAGADGICLINTLLGMRVDTKKRAAVIANKMGGFSGDAIFPVAVRMVYQVSKACNIPVMGCGGVSSASDVIEMMMAGATAVQVGAANLVDPYACKKIIEQLPIECEKLGITKLSDIIGVVE----
MGST-------------------------------------MNKEKFMDIYNRMVMIRKFEEKAGTIFSQGQLGFLHLYIGEEAVGAGVCAALNDDDYIVSTHRGHGHLIAKGGDVNKIMAELFGKSKGKGGSFSKGMLGACGIVGGGIPIAVGAALTIKRKHTNQVAVTFFGDGASNEGSFHESINFAAAQNLPVIFLVENNGYGEFTPQNRSTRIENIADRAAGYGIPGVIVDGMDAVAVYETTKEWVEKLRNGEGPVLIEAKTHRKVGHSEG-EDGQTYRLPEEEKIAMETCPIENLKKYLLDHDLAQKEELEEVERAAQEKIEAAVEYAKNSPFPTEEDLYTDTWV-------------------MT---DTRIRIAGVELKNPVMTASGTFGSGEEYSEFVDLNQLGAVVTKGVADVPWPGNPTPRIAEVYGGMLNAIGLQNPGIEVFCERDIPFLRKY--DTKIVVNVCGHAPEEYLRVVERLAE-EKIDLMEINISCPNVNANFLAFGQEPACVEQLTAQIKKIARQPIIMKLTPNVTDITEVARAAEAGGADAVSLINTLTGMKIDVQRRTFALANKTGGMSGPAVKPVAVRMVYQVAQAVKIPIIGMGGIVTAEDALEFILAGASAVSVGTANFFRPEATLEVVRGIEEYMEKNGVKHIQELIGAVR----
