# Supplementary material for: Inter-protein residue covariation information unravels physically interacting protein dimers
Source: BMC Bioinformatics. 2020 Dec 17;21:584. doi: 10.1186/s12859-020-03930-7 (PMC7745481; doi:10.1186/s12859-020-03930-7)
Supplement: Supplementary file 5 — Additional file 5. Final ER-MSAs at different ASA thresholds. Available on Mendeley data (http://dx.doi.org/10.17632/9bk2r55286.1). [file 12859_2020_3930_MOESM5_ESM.zip › Additional file 2/Final ER-MSAs/Negative ER-MSA dataset/ASA0.0/paired_MSA/1w85-A-1ep3-B/MSA_IDs.txt]

sp|P21873|ODPA_	sp|P56968|PYRK_
tr|D5WXX3|D5WXX	tr|D5WY06|D5WY0
tr|A0A081G446|A	tr|A0A081FWV7|A
tr|A0A1G9LMT2|A	tr|A0A1G9MPP2|A
tr|A6TMN9|A6TMN	tr|A6TVS1|A6TVS
tr|A0A1M4M8D2|A	tr|A0A1M4M4A5|A
tr|K0IY18|K0IY1	tr|K0J7N8|K0J7N
tr|A0A1G1EB89|A	tr|A0A1G1D9A0|A
tr|A0A0F5I7D1|A	tr|A0A0F5I9U2|A
tr|Q67ME6|Q67ME	tr|Q67PZ9|Q67PZ
tr|A0A075LJ38|A	tr|A0A075LIT7|A
tr|A0A1Q6MWE9|A	tr|A0A1Q6KNX8|A
tr|A0A1V1YXK3|A	tr|A0A1Q5FIN9|A
tr|A0A0K0GEL9|A	tr|A0A0K0G7L4|A
tr|A0A1F9AXE8|A	tr|A0A1F9DHM9|A
tr|A0A1M5CWR8|A	tr|A0A1M5C5K4|A
tr|K2G9G1|K2G9G	tr|K2FLJ1|K2FLJ
tr|A0A161ZUN1|A	tr|A0A165X860|A
tr|A0A0B5AQ52|A	tr|A0A0B5AQK5|A
tr|S2Y844|S2Y84	tr|S2XLP5|S2XLP
tr|A0A1G8KKS0|A	tr|A0A1G8ATG3|A
tr|B9EB06|B9EB0	tr|B9EB70|B9EB7
tr|A0A1T5MI47|A	tr|A0A1T5MCA4|A
tr|A0A1U7M2G4|A	tr|A0A1U7M8V7|A
tr|A0A099WM17|A	tr|A0A099WJT9|A
tr|U2FF34|U2FF3	tr|U2FK61|U2FK6
tr|F5L5H7|F5L5H	tr|F5L6E5|F5L6E
tr|A0A1J5BPH7|A	tr|A0A1F3B9Z7|A
tr|A0A0F2SM28|A	tr|A0A0F2PSP5|A
tr|A0A0A2I5H1|A	tr|A0A0A2HSR9|A
tr|A0A0U4FHB0|A	tr|A0A0U4EB04|A
tr|A0A1E7HFX8|A	tr|A0A0F2NSR8|A
tr|A0A1G1G3P9|A	tr|A0A1J5G0G3|A
tr|F2F943|F2F94	tr|F2F690|F2F69
tr|A0A1B6BC52|A	tr|A0A1B6BJY9|A
tr|A0A1G3VTN5|A	tr|A0A1G3X7Y3|A
tr|A0A109QC77|A	tr|A0A0X8D196|A
tr|A0A1U7PPC8|A	tr|A0A1U7PLJ5|A
tr|A0A1V4M272|A	tr|A0A1V4M0N1|A
tr|A0A0Q3RYI0|A	tr|A0A0Q3W2I1|A
tr|A0A150YNB2|A	tr|A0A150YEP4|A
tr|A0A1Q2D4E8|A	tr|A0A1Q2D396|A
tr|A0A135WAP4|A	tr|A0A135W4T7|A
tr|A0A0A0DZV6|A	tr|A0A0A0DVD9|A
tr|A0A1U7EBI0|A	tr|A0A1U7ED50|A
tr|A0A143HAW3|A	tr|A0A143H9E4|A
tr|A0A1D8GJP9|A	tr|A0A1D8GG17|A
tr|A0A1X0Y847|A	tr|A0A1X0XXK9|A
tr|A0A078M5X5|A	tr|A0A078LZQ5|A
tr|A0A143Z3R8|A	tr|A0A143Y3Q9|A
tr|W4EXM9|W4EXM	tr|W4EZ46|W4EZ4
tr|A0A101XRU5|A	tr|A0A124IVW8|A
tr|A0A061PDU1|A	tr|A0A061P839|A
tr|A0A143B5C9|A	tr|A0A0N8WAK2|A
tr|A0A1V1WZN4|A	tr|A0A1J5EN62|A
tr|A0A1C0YN95|A	tr|A0A1C0YKK4|A
tr|A0A074LR92|A	tr|A0A074LLS4|A
tr|A0A1M7Y5W8|A	tr|A0A1M7YAR5|A
tr|A0A0S7XB10|A	tr|A0A1G2Z931|A
tr|F3YA76|F3YA7	tr|F3YAS9|F3YAS
tr|A0A0X1RX09|A	tr|A0A120HPK0|A
tr|A0A0G1TVU1|A	tr|A0A212DYL0|A
tr|A0A1L8PKC9|A	tr|A0A1L8P8D6|A
tr|M7NYE5|M7NYE	tr|M7NY43|M7NY4
tr|A0A1G0M8R1|A	tr|A0A1G0N3Z6|A
tr|A0LFE6|A0LFE	tr|A0LM77|A0LM7
tr|A0A1Q3PEI0|A	tr|A0A1Q7BGW6|A
tr|B1YLR6|B1YLR	tr|B1YIR8|B1YIR
tr|A0A1B1YRY9|A	tr|A0A1B1YU88|A
tr|A0A1Q3N4W8|A	tr|A0A1F3NLI0|A
tr|D6Y960|D6Y96	tr|D6Y9F4|D6Y9F
tr|W7D8C1|W7D8C	tr|W7CDE6|W7CDE
tr|E3HAC8|E3HAC	tr|E3HDR2|E3HDR
tr|D0BJN9|D0BJN	tr|D0BJI1|D0BJI
tr|A0A1V1WAJ8|A	tr|A0A0S9QB57|A
tr|A0A140LCN7|A	tr|A0A140L4D8|A
tr|I4BX70|I4BX7	tr|I4BVH0|I4BVH
tr|D2B960|D2B96	tr|D2B6K3|D2B6K
tr|A0A1M4VYH1|A	tr|A0A1M4VQZ1|A
tr|A0A1M3AND0|A	tr|A0A1Q4DH37|A
tr|Q8RBX0|Q8RBX	sp|P58885|PYRK_
tr|A0A1W9JWW8|A	tr|A0A1J4XKT9|A
tr|A0A1F4EBL7|A	tr|A0A1F4FJ57|A
tr|A0A1U9ZTR3|A	tr|A0A1V0A3S0|A
tr|B0K8D4|B0K8D	tr|B0KA33|B0KA3
tr|A0A1Q3QDX0|A	tr|A0A1Q3QJK3|A
tr|A0A0Q5DAR0|A	tr|A0A0M3BRP3|A
tr|A0A101FLY9|A	tr|A0A117M7R4|A
tr|A0A101JW54|A	tr|A0A1Q3NYN0|A
tr|A0A0H1A7R7|A	tr|A0A0Q7WYQ0|A
tr|F2NL57|F2NL5	tr|F2NMH0|F2NMH
tr|A0A0K2DG30|A	tr|A0A0K2DEL3|A
tr|A0A0F7JX95|A	tr|A0A0F7K0Y5|A
tr|A0A1F8QJA4|A	tr|A0A1F8REY9|A
tr|A0A1G4G7V9|A	tr|A0A1G4G7K5|A
tr|A0A1Q9S1W8|A	tr|A0A1Q9SE71|A
tr|A0A1Q7MMZ6|A	tr|A0A1F2Q714|A
tr|C1DNU2|C1DNU	tr|C1DJA9|C1DJA
tr|A0A1M3DMA0|A	tr|A0A133Y1A3|A
tr|A0A1V4QLE8|A	tr|A0A1V4QPU1|A
tr|K4LVX2|K4LVX	tr|K4LFK7|K4LFK
tr|A0A1M3B9X9|A	tr|A0A1M3BBS8|A
tr|A0A0S7ZQB4|A	tr|A0A1G3R7F3|A
tr|A0A1Y6CQA7|A	tr|A0A1Y6C096|A
tr|A4BTC6|A4BTC	tr|A4BQ19|A4BQ1
tr|Q1ARM0|Q1ARM	tr|Q1AVZ0|Q1AVZ
tr|F8I2W4|F8I2W	tr|F8IAB8|F8IAB
tr|A0A098C2T8|A	tr|A0A098C1H6|A
tr|A0A1M4X2X6|A	tr|A0A1M4TKU5|A
tr|E4U9N9|E4U9N	tr|E4U7H3|E4U7H
tr|A0A1G4FKW2|A	tr|A0A1G4FPJ9|A
tr|K8ZPJ0|K8ZPJ	tr|K8Z9N4|K8Z9N
tr|A0A1W1VE48|A	tr|A0A1W1VLK3|A
tr|A0A0Q9L141|A	tr|A0A0Q9KIC8|A
tr|S0G656|S0G65	tr|S0G617|S0G61
tr|A0A0S8CLM9|A	tr|A0A1J5DBF9|A
tr|A0A162MCH8|A	tr|A0A161Q2K2|A
tr|A0A1G0XXM5|A	tr|A0A1G0Y481|A
tr|A0A1J4ZIL8|A	tr|A0A0S8KGJ6|A
tr|A0A1M6AND6|A	tr|A0A1M6AGI3|A
tr|A0A135L7R6|A	tr|A0A135L412|A
tr|A0A0C2HJ51|A	tr|A0A0C2HVI6|A
tr|A0A1J4SNU2|A	tr|A0A1J4SXF0|A
tr|D1Y5U4|D1Y5U	tr|D1Y4P8|D1Y4P
tr|A0A0M2NH87|A	tr|A0A0M2NED3|A
tr|A0A0U1L1D9|A	tr|A0A0U1L1F3|A
tr|A0A1W9U557|A	tr|A0A1W9U2E0|A
tr|I0GHR2|I0GHR	tr|I0GJZ8|I0GJZ
tr|D5EGM5|D5EGM	tr|D5EGN3|D5EGN
tr|E4RNW3|E4RNW	tr|E4RIV8|E4RIV
tr|A0A1F3VPH7|A	tr|A0A1F3RMB6|A
tr|A0A0T5ZZK5|A	tr|A0A0S7WTH8|A
tr|A0A1J5I1J8|A	tr|A0A1J5IF98|A
tr|A0A1G3V1B0|A	tr|A0A1G3UR25|A
tr|A0A0D2JGP3|A	tr|A0A0D2J0X1|A
tr|A0A1M5YRB6|A	tr|A0A1M5X5B7|A
tr|A0A0K8JAV1|A	tr|A0A0K8JI02|A
tr|A0A1Q3V594|A	tr|A0A1G3IHE0|A
tr|V7I1F1|V7I1F	tr|V7I4P1|V7I4P
tr|A0A1X7MZC2|A	tr|A0A1X7PNY3|A
tr|A0A1Y5RWT4|A	tr|A0A1Y5R900|A
tr|A0A147K205|A	tr|A0A147JXC8|A
tr|D0D6G6|D0D6G	tr|D0DCT1|D0DCT
tr|U2SJP8|U2SJP	tr|U2R076|U2R07
tr|A0A127EVV3|A	tr|A0A127F5S7|A
tr|A0A1F9ZPU9|A	tr|A0A1V4MIZ9|A
tr|A0A0N8GLG3|A	tr|A0A0P6XM42|A
tr|A0A1E8GNE1|A	tr|A0A1E8GP21|A
tr|A0A1T4KCE8|A	tr|A0A1T4L8W1|A
tr|A0A0F2PZL8|A	tr|A0A0F2Q6D3|A
tr|L0DP82|L0DP8	tr|L0DH94|L0DH9
tr|A0A1J5E658|A	tr|A0A1W9TS15|A
tr|G9YUU8|G9YUU	tr|G9YLH1|G9YLH
tr|A0A1M5CL15|A	tr|A0A1M5BI21|A
tr|A0A1U7JFH3|A	tr|A0A1U7JHT7|A
tr|D1AIV5|D1AIV	tr|D1AMD7|D1AMD
tr|W6KAF9|W6KAF	tr|W6KCW4|W6KCW
tr|A0A1G0ZTG2|A	tr|A0A1G0ZYV7|A
tr|A0A1M6J7E4|A	tr|A0A1M6T187|A
tr|R7ES46|R7ES4	tr|R5XBM6|R5XBM
tr|B5Y5Z0|B5Y5Z	tr|B5Y9U9|B5Y9U
