# Supplementary material for: Inter-protein residue covariation information unravels physically interacting protein dimers
Source: BMC Bioinformatics. 2020 Dec 17;21:584. doi: 10.1186/s12859-020-03930-7 (PMC7745481; doi:10.1186/s12859-020-03930-7)
Supplement: Supplementary file 5 — Additional file 5. Final ER-MSAs at different ASA thresholds. Available on Mendeley data (http://dx.doi.org/10.17632/9bk2r55286.1). [file 12859_2020_3930_MOESM5_ESM.zip › Additional file 2/Final ER-MSAs/Negative ER-MSA dataset/ASA0.0/paired_MSA/1w85-A-1ep3-B/MSA_ready_for_MI.txt]

MGVKTFQFPFAEQLEKVAEQFPTFQILNEEGEVVNEEAMPELSDEQLKELMRRMVYTRILDQRSISLNRQGRLGFYAPTAGQEASQIASHFALEKEDFILPGYRDVPQIIWHGLPLYQAFLFSRGHFHGNQIPEGVNVLPPQIIIGAQYIQAAGVALGLKMRGKKAVAITYTGDGGTSQGDFYEGINFAGAFKAPAIFVVQNNRFAISTPVEKQTVAKTLAQKAVAAGIPGIQVDGMDPLAVYAAVKAARERAINGEGPTLIETLCFRYGPHTMSGDDPTRYRSKELENEWAKKDPLVRFRKFLEAKGLWSEEEENNVIEQAKEEIKEAIKKADETPKQKVTDLISIMFEELPFNLKEQYEIYKEKESKMSQLQEMMTVVSQREVAYNIFEMVLKGTLVDEMDLPGQFLHLAVPNGAMLLRRPISISSWDKRAKTCTILYRIGDETTGTYKLSKLESGAKVDVMGPLGNGFPVAEVTSTDKILIIGGGIGVPPLYELAKQLEKTGCQMTILLGFASENVKILENEFSNLKNVTLKIATDDGSYGTKGHVGMLMNEIDFEVDALYTCGAPAMLKAVAKKYDQLERLYISMESRMACGIGACYACVEHDKEDESHALKVCEDGPVFLGKQLSL
MSV----------------------------EMRNRHEALGLTGEDLLAMYRVMLTARRVDERLWVLNRAGKIPFVISCQGHEGAQVGAAFALDQKDYVLPYYRDVAVVLAFGQTPRDLLLAAYAKADDNSGSRKHRIVSGSSPVSTQIPHAAGIALAAKMRGDDVVAYVSFGEGSSNQGDFHEGLNFAAVHRLPVVFFCQNNGYAISVPASKELATPSVADRAAGYGIPGVVVDGSDVLGVYHAVKTAVERARRGDGPTLVEAMTVRLTPHSSD-DDDRTYRSGEELEDARRRDPLPQLAEYLIASGVADEVLLRALDQEVRAEVDEATAYAEQARDPDPADVLRFVHGE-----------------AMSADLHQGRIVLNEWVGRRYKHMVVEAPD-AVVAVPGQFFHLRLSSQDPLLRRPMSIYGIDEDRGWVEFLYHVRG--RGTALLAGLVPGDTLDLLGPLGRGFSLDSA--WRGILLVGRGAGLATLAPLAEQAVQSGMDVFAILSARTPDRLVSVDRLHELGAVA--TVTDVEGTSEVHVVEGMVREIRESVDAVFTCGSRRLTKLMQRLADHGIPGQVALEENMGCGLGMCYCCVKPFREGRVYPLRVCREGPVFSLAEVIV
M------RDIV-----FKTEIALTRYLSADGKPLDTLPPWCSAAEPLTTYYRWMVLARQFDQKAIALQRTGQLGTYASSLGAEAIDVVTGHLMTPADVLVPYYRNHALQMIRGTPMHDILLYWGGDERGNSGAAMGRDLPNAVPIATQTLHAAGAAAALKYRHQPHAVVCLCGDGATSKGDFAEALNLAGVWHLPLVMIVNNNQWAISVPRHMQCAAPTLAQKALAAGIPAEQVDGNDAIALHEVIEHALVRARSGKGPSLIEALSYRLSDHTTA-DDASRYRAPEKLKEAWQNDPIRRLRHYLLDQGLWDDAQERACLDEAQNRVQSAVEQYLATPPEPVECMFEYLYAERPEQLSGQIDSARIRGSAM---PLEAEVVERIQETPTIVTLRLRDPDARFYCAPGQFNMLYL---YGVGEVPISIKSGPDQTLLLDHTIRAVG--RVTRALVKLEPGDKLGVRGPYGRGWPLNQA-GGKDVHIITGGLGCAPAVSVVHELLRQYGRISIVQGVKHSDDLIWRDQYEHWDTVL--LAADQADRWHTGMVTGLLDQLDTTRSLAMLCGPEPMMRASAERLILGLQIWLSMERNMQCAIGHCGHCQFG-------AAFVCKDGPVFNYPAVRA
M-------------------------------TENRHDKLGLSDEQVLEMYRTMLLARRIDERMWLLNRAGKIPFVISCQGQEAAQVGAAFALDAKDYALPYYRDMGVVLAFGMTAKELMLSGFAKAEDNSGQKTNRIVTGSSPVTTQVPHAVGIALAGKMEQKDFVSLVTFGEGSSNQGDFHEGANFAGVHKLPVIFMVENNKYAISVPVSKQLACEKVSDRAQGYGMPGITVDGNDPLAVYEAVKQAADRGRRGEGPSLIEAVSYRLTAHSSD-DDDRTYRQKEEVEAARQEDSIHTFSAYLRELGVLTEEKEQEMQNEIMSLVNEATDYAENAAYADPETIFNYVYAE------------------M-M-QTELTVLENNKIAEETVEMKLGINNANPATTPGQFLHVKVGESTALLRRPISIADIDGNG-NITIIFKISG--RGTDMLSKRTSGSRVNALLPCGTGYPVDNLKL-DTALLVGGGIGVPPLYYLGKTLAGSGTRIISILGFQKAEHVFYKEKFAELGESI--IVTDDGSYGEKGLVTDCLSKMDIDFDCFFSCGPTPMLRAVTNKL-SGRPGYISVEQRMGCGIGACYACVVPV-KGETGFKKICKDGPVFAANEVSL
MIFEGYHLDKT-----------MFQVMDEEGNIIKPEYMPDISKEQMMEMYQLMIQTREADLKALMYQRQGRMLTYAPNIGQEAAQVGSAFPLKKEDWMVPAFRELGAWLTRGAKLEMIYLYWYGNEFGSYMPEDLKILPVSVPIASHLNHAAGIAWASKLQGKDEVTITYFGDGATSQGDFHEAMNWAGVYQVPVVFLCQNNQFAISVPRGIQTSSETIAQKALAYGMPGILVDGNDIFAMYAAVKEAFDRARRGEGPTLIEAFTYRIGAHTTS-DDPKRYRSDEEVEKWKKKDPIDRMKKYLMSQGILTEEENEKIIEKAGKIAEEAFKYVEASGDTVLEDIFKYHYKEMTPQLTEQLAEYKAYGEAMKS-TCYARIIEHIEIAPDMYKMVLSAEEIVKSAKVGQFVNIHCKYPGSLLPRPISICEIDPEFNTLTLVYAVLG--KGTKALSQMMVGEEVEMIGPLGNGFMIPED--AKDHIVIGGGIGTPPLLELVKQLKG---NIEVYLGFRCH---ILVKTFEKYGAVY--VATEDGSVGTKGNVMDILKERKHKADMIYSCGPKSMLWAVAKWAAQEIKAQVSMEERMACGIGACVGCTCKTQDQDWQNKRVCKDGPVFWSDEVIW
MLTDRFNLKEE-----------MLSILDKDGKIINDNLHPLIENDNLLRMYKTMLLTKVADIKALQYQRQGRMLTYAPNRGQEAAQVGSIAATKENDWLVPAFRELGAWLYKGVPLEQIFLYWYGNEMGSKFPDDIKMLPVSVPIASQLNHATGIAMASKIKGEKDVAIVYVGDGGTSQGEFHEAVNFAAVFNAPVIFLIQNNQWAISVPRGIQTKSKTLAQKAIAYGIPGIQVDGNDVLAMYAATKEAVERARNGEGPTLIEAVTYRLGPHTTS-DDPTIYRDDSEVKEWEKRDPIERFKKYLIDKGIWSEEEDKKQYEEYENYVGETFKKVEESGLVPLEDIFKYTYAEMTPNLVEQYEEYKKFEGMMQSRHIKTKIIDNKEIVKGIFKMTLAGDL---QGKPGQFYMLRAWDMEPFLSRPISIHNLD--KEKIEFLYEVRG--KGTELFSQLKRADYINLTGPLGNGFNIDNI--QGKVAIVTGGIGIAPMYYTAKQLRNC--KVDFYAGFR--EQVYLIDEIKSIVNIY--ISTDTGKFGHKGYITDIFD--SRKYDIILSCGPSIMMEKVIKSSLNNKRIYISQENHMACGIGACLGCTCKT---NKGMKTVCKDGPIFNGEDVIL
MRG----------------------------DMMLNHKDLQLTDRDCLEMYRLMLTARRFDERTWLLNRAGKIPFLVSCQGQEALQVGAAYALDDHDYSAPYYRDFGVVLTLGMTLEELMLQAFAKAADNSGSKRLRMLSGSSPVSTQVPHAVGVGLACKMNDDRAVSFVTLGEGSTNQGDFHEGANFAAVHKLPVIIMVENNQYAISVPLNKQVACERISDRAIGYGMYGETVDGNDPLAVYSAIKQARERAINGEGPSLIEAVSYRLTAHSSD-DDDLTYRTKEEIETAKKEDGLLRFKKYLSDQNILTTELEEEMEAKIKHEIDQATMAAEKAPYPAPETLFDGVY-------------------QM-K-QLSVPILSIEKIAKATYQIDMRLEKDLEKIKPGQFIHIRVHQGEFMLRRPISVADVDLKLNKLSVIFKVFG--RGTEQLTQLKANDLIDLIIPCGNGYPIDTIN-YNHALLVGGGVGVPPLYYLAKSLVARGVKVTTIIGFQTKEEIFYLDKFSELGEVF--VTTNDGSFGTQGYVTDILKQEDLNFDYYFSCGPAPMLKAVKNYL-HYFPGYISLEERMGCGIGACYACVVKT-EDGKAQKKICTDGPVFQANEVMI
MD---------------------------------------LTEKELLGLLKVMVTIRHFELKLAELFAQGRIGFVHLYVGQEAVATGACTTLRRDDYITSTHRGHGHCIAKGGDLRKMMAEIYGKEAGYCSDLDIGILGANGIVGGGLAIAPGAGLSAKLRKTDQVTLCFFGDGASNQSTFHEGINLSSVWRLPVIFICENNLYGISVCQTKHQNIRDISNRAQAYGIPGITIDGNDVLAVYEAVHEAVGRARAGEGPTLIECKTYRLRGHFEG--DPMAYRTKNEMEEWAKKDPIKRFRNKLLEMKILTTRGFETMEEEIRATIAETVKYAEECPHPTTEKLLEDVFTP------------------MNSNPVHAHIRKIVWETEDTFTLLLENGGGGFNFSPGQFNMLYA---FGVGESAISISSDPSKNDNIAHTIHRIG--SVTSVLSQLEKGDVIGLRGPFGNGWPVEKA-KGKDVCIVTGGIGLAPLRPVLYSIFNNYGKIFLLYGARSPLDLLYRVELEKWDVVQ--VIVDRCDKGHIGVVTKLFSYIDTANTIAMICGPEIMMKFTIQELSRGVQVYISMERNMKCGIGLCGHCQCG-------PKFVCKDGPVFALPQVSQ
MEVLQ-------------------------------NNEVRLTQDKARWMYQKMLEIRKFEDKVHELFAQGILGFVHLYAGEEAVAVGVCAHLNEKDSITSTHRGHGHCIAKGCDLDGMMAEIYGKVTGLCADLDKGMLGANGIVGGGFPLACGAALTAKYKKTDNVSVCFFGDGANNHGTFHEGINLAAIWKLPVVFVAENNGYGEATPFSYASSCEQIVDRAKGYNIPGIRVDGKDVLAVYQAAEEAVQRARRGEGPTLIECVTYRNYGHFEG--DAQTYKKDEEKKEHKEKDAIIQFKKHLLSQQILPENELTALEESVERAVEHSVKFSEESPYPEASELLKDVYVSY-----------------MIN-KEWMTVLSQEKIAVNIYELTLKGELVQQMNEPGRFVHLKVNEQIPLLRRPISVASIDKENSQFTMIYRAEG--EGTKILAQKKAGETIDVLGPLGNGFPVEAAQPGDTALLVGGGIGVPPLYELSKQLNERGVRTIHVLGFQSADTSFYVEAFSALGDTY--VATVDGSLGVKGFVTDAIQQYGLEADILYSCGPLPMLRALEEAQ-LTKKGFISLEERMGCGIGACFACVCHTDPTGTDYRKVCSDGPVFPIGEVAL
MQAVDFQSEHR----------------DGRGATMARHEALGLTADQVREMYYYMLLTRRLDERLWLLQRGGKIPFVISPQGQEAAQVGAAFAFRRQDWFTPYYRDLGVNLVVGVTPREVMLSAFARGADASGNRPLNIVSGSSPVTTQVLHAVGIAQAARMRGDDVVVYTACGEGSSNQGDFHEALNWAGLHKLPVIFMVQNNEYAISVPLSQQVAGGSVAARGRGYGMPGVEVDGTDVLAVYEVVKEAHERARRGEGPTLIEARCIRITSHSSD-DDQRRYRDPEEIAAVQVRDPIRKARQYLFEHGLMDEAAEQELERKVAAIVDDATDWAEAQPYAAPEEALRHVYKE-----------------GMLAH----------EGDGEICRLTLHAPEIARRAAPGQFVQVHSAPADPLLRRPFSLCEIRPEEGEITLIYRVVG--RGTRVLSSVPAGAELDLLGPLGRSFPDPRA-GRGLLVLVGGGLGIPPMAAAARWAAQARRDAVAILGARTARYLAGAREVAASGMVV--TVTDDGSAGQQGIVTEPLDRMANPVGEVWACGPEPMLAAVKELCTAGVPCFVSVERFMGCGFGACLGCTVPR---GGGYLKTCQDGPVFPAEEVVL
MAK----------------------LLKKGGMSETRHASLGISDEKVLEMYRWMLLARRVDERMWLLNRAGKIPFVISCQGQEAAQVGAAMALDDIDYLLPYYRDLGLVMPFGMTSKDLMLSAFAKAEDNSGKKSSRIVTGSSPVTTQVPHAVGFALAAKMEKKQLVSFVTLGEGSSNQGDFHEGLNFAGVHKLPVITMVQNNKYAISVPQEKQLGCVNVSDRAQGYGMPGFTIDGNDPLAVYQTVKEARERALNGEGPTLIETVGYRLTPHSSD-DDDMTYREKQEVEEERKKDGLLTFGAYLRETGVLTEDLEKQMEEEIKQIVNEATDYAEHAEDPEPESALLHVYAD------------------MLI-HEHLEIISRETIAKDTVQMTFRGKMAQENILPGQFLHLLVGEGNHMLRRPISIAGVDKQESTITIIFKLLG--EGTNTLAKAEPGDQLDALGPCGQGYPVDELQ-IEHALLVGGGIGVPPLYYLAQRLRETGIQVTMVAGFQNKEQVFYEAEFRKLGNFY--LATDDGSAGEQGFVTDIIKKEAFTFDQFFTCGPTGMLKAVSTQL-EEEEGYISIEQRMGCGIGACFACVVPAPDSESGYKKICKDGPVFRAKEVVL
MSI--------------------------------------RDKEMARSMYASMFRIRRFEEEVFEFYKRGLMGLAHLYIGEEAVAVGACAAIRPDDYIGSTHRGHGHLVARGADVKRMMAEILGKKTGYCMDMSLGILGANGIVGGGIPIATGAGYSCKYRGTDQVVLCFFGDGASNEGTFHESINMAAAWDLPVVYIIENNHYGITVDIDRVTKEHDLAKRAVGYGIDGYTIDGNDVEKVYDTVSQAVAKARSGGGPSIVECKTYRQHGHNGG--DPGRYRKEGELEYWKSRDPLKLFR----EAGYLNEDEIAAIEAQVEQEIQEACKFAVDSPYPDESDLMKGIFCE------------------MSDTPQVGVITDIREETPDVKTFRVNEGGKLFEHMPGQCAMLCA---PGVSEGMFSITSSPTNKEYQEFSIKKCG--QLTDYLHSLEVGDEITVRGPYGNHFPVEDKLKGKNLLFIAGGIGLAPLRSVINYVLDNYGTVDILYGSRSKDDLVQLKEIQDWGVVY--LTIDREQDGHVGFVPAYLKELDT-NKTALLCGPPIMIKFCLASLIMGFQVYTTLELRMKCGIGKCGRCNIG-------SKYVCKDGPVFRCDEIDE
M---------------------------------IDYKSTGLTEEDLKNMYKWMDLGRKLDERLWLLNRAGKIPFVVSGQGQEATQIGMAYAMEQGDISSPYYRDLAFVTYMGMTPLDTMLASFGKRDDNSSHREKGILSQSSPVATQIPHSVGAALALKMDKKPNIATATVGEGSSNQGDFHEGLNFAGVHQLPFVCVIINNKYAISVPDSLQYAAKNLSDRAIGYGMEGVQVDGNDPIAMYKAMKESRDRALNGEGATLIEAITTRMTAHSSD-DDDK-YRTQEERDGLKEADCNIRFKNHLLDLGIIDDAWLTEIEQEHKDIINHATKAAEEAPYPSVEEAYAYVYEEEG-------------NHDM---PRPYRVVDRREETHDTVTLALDGEP-LERFVPGQFAMLYA---FGVGEIPVSLSRAPGRH-RLMHTVRAVG--AVSRALCGLTTGAFVGVRGPFGTPWDIAAA-RGRDLLAIGGGIGLAPLRPLVDTVLAQFGRLNILAGARTPGDLL-QDEFPAWSA----ATVDRPSGGRVGVVTTLLREARPGRTVAFLCGPEVMIRATARALIHGVHVQVSLERTMRCATGHCGHCQLG-------PLLLCRDGPVVGYDLAEP
M-------------------------------T-NRHTKLGLSDQEVLDIYKTMLLARKVDERMWLLNRSGKIPFVISCQGQEAAQVGASFALNEKDYVAPYYRDLGIVLSFGMTVRDIMLSAFAKAEDNSGQKKNRIITGSSPVTTQVPHAVGFALAAKMEKKDFVSFVTLGEGSSNQGDFHEGLNFAGVHKLPVITMVENNQYAISIPLHKQIASKNVSVRSVSYGMEGITVDGNDPLAVYEAVRDARARAIAGEGGTLIEAVSYRFTAHSSD-DDD-NYREKEEIEQAKKQDAIVLFANYLREEKILTVELEKKMTAEINSIVNDATDYAEEAPYSMPEDTLKYVYED------------------MIS-KQRMKIVSTNQIAKDTIEMVLKNSYISENAIPGQFIHILVEGH--TLRRPISIADVDKDNETVTILFKKLG--SGTEKLSESKAGDFLNVLGPSGNGFETSTEG-LHTVLLIGGGIGVPPMYYLGKSLAKQNIHVISVLGFQSKDHVFYEEKFQQFSKTY--VVTNDGSYGDKGFVTSVIPNV-GEFDRYYSCGPLPMLKAITNEL-SEKEGFISLEERMGCGVGACFACVVPT-NTEKGYKKICSDGPVFAAREVIL
MT---------------------------------------SEKKTLLSMYRTMVTIRQFETMAGEHFAAGQIGFIHLSIGQEASSVGVCSCLRPVDYVATTHRGHGHLIAKGADLKRMTAELFGKVTGYCADFSIGIIGANGVVAGGLPLITGAGLSIKLRKTDQVAVVFFGDGASNRGPVHEAMNMASIWKLPVIFVVENNQYASTTPQGYSCSLRDLCQRAAAYNMPGIGVDGNDVIAVRKAALEAISRARSGEGPTMIENKTYRVRGHFEG--DPQKYRNQAEVITWQENDPIARFEQLLVKDRILTGKKSKTIWDEVKSELDEALEFAKNSPFPKPEEALEDLFVNA-----------------MANQPEIGQIIKVVEETPTIKSFQVVNQK-EFRFEPGQVAQLSL---FGVGEATFVINSPPTRMDYLQFSVMRAG--EVTERIHQCKTGDPIGVRGPLGNWFPYAEM-KGKDIYFIGGGIGMAPLRTLLLYMLDNYGAITLLYGARSPQDLCYQEEVKEWDMLI--LTVDREFDKRVGLVPNVLKELDPKGKIAITCGPPIMIRFTLQALALGYQVITTLERRMKCGIGLCGRCNIG-------TSYVCVDGPVYSLAQLKK
M-------------------------------STNRHQALGLSDEEVLDMYRTMLLARKLDERMWLLNRAGKIPFVISGQGQEATQIGAAFALDEKDYVAPYYRDMGVVLAFGMTSRELMLSAFAKAEDNSGQKKNNIITGSSPVTTQVPHAVGFALAAKMEKKDFVSFVTLGEGSSNQGDFHEGLNFAGVHKLPVITLVENNKYAISVPYEKQIAAEKVSDRAIGYGMPGYTVDGTDPLEVYQVVKEARDRALAGEGPTLIEAISYRLTAHSSD-DDDRVYRNREEVDEAKNKDGLYRFEAYLEECGVLTEDAKSNYIKEIDQIVNDATDYAENAPYAEPESALKYVYEE------------------MIR-RETVMIKNSLDIAADTVEMTLHNSYLSKNAIPGQFLHILVEGH--TLRRPISIADVNNEEETITIIFKKLG--SGTKCLSAYEIGMTLDVLGPNGNGFLLESK--DSTLLLVGGGVGVPPLHYLGKKASEKGVEVVSILGFQNKESVFYEEKFKQFGKTI--VVTNDGSYGERGYVTDFVQTI-GPFDSYYSCGPAPMLHALTKKL-EGHRGYISLEERMTCGIGACFACVIPT-SDQLSYRKICADGPVFSAKEVVL
M-------------------------------SKNRHEKLGLSDEQVLDMYRTMLLARKIDERMWLLNRSGKIPFVISCQGQEAAQVGASYALNEEDYALPYYRDMGIVLSFGMTPRELMLSAFAKAEDNSGQKKNRIVTGSSPVTTQVPHAVGIGLAAKMENKNIVSLVTFGEGSSNQGDFHEGANFAGVHKLPVIFMVENNKYAISVPVEKQIACEKVSDRAIGYGMPGETVDGNDPLAVFEAVKKAADRGRNGDGPSLIEAVSYRLTPHSSD-DDDRTYREKDEVDEAKKKDSLITFGNYLRETGILTTEREKDLEQELKDIINDATDYAEEAPYASPESLMDFVYEE------------------M---TYDMKVVNHREIAECTYEITLQTDVF--PAEPGQFVHILVDP-PHQLRRPLSLASSS--GREITVVYKTFG--EGTRTLANKKRGETVNVLGPLGNGFTLPEQ---KKVMLVGGGVGVPPLLWLAKELHKNGKKVSAVLGFKSVNQVFYRRKMEEYAEVT--VVTDDGSSGEKGLVTKWL---DPEADVYYACGPNPMLKALEAQ--LTIPGYNSMEERMGCAIGACFACTVET---DGGYVNVCKDGPVFPKGRVKL
MTIAK-------------------------------STSTPITQEKAKWIFQKMHEIRQFEDKVHEIFSKGVLGFVHLYAGEEAVAVGICAHLDDKDYITSTHRGHGHCIAKGCDLNGMMSEIYGKATGLCADVEKGMLGANGIVGGGFPLAVGAGLTAKLKKSGAVAVCFFGDGANNHGTFHEGINLAAIWKLPVVFVAENNGYAEATPFEYASSCKNIADRAQAYNIPGEVVDGKDVVAVYEAAERAVARARNGEGPTLIECKTYRNYGHFEG--DAQTYKSAEEKQKHLENDAIAKFRHYILSNQLISEQELLNIEQQVTKAVEEAVHFAEKSPFPSAEDLLKDVYVSY-----------------MI--KAWMEIISNRPIAKNIYKMELKGELVQRITRPGQFVQIKVDDSDLLLRRPISIAEYNAEKNTMTLIYRAEG--AGTKRLSRKKASELVDVFGPLGNGFPVEET--KEKALLVGGGIGVPPLYELSKQLVQNGVEVVHVLGFSTKAAVFYEQEFKELGETF--VATVDGTFGAKGTVMDIINEQRFTFETLYTCGPTPMLKAIEEAF-PHKKVFLSLEERMGCGIGACFACVRRTDANDSGYKKICTDGPVFRIGEVML
MTQVK-------------------------------NLPPNVKETDLTNLLKQMWQIRFFEEKVDEFFAKGMIGTTHLAVGQEASAVGAIAVLEDRDKITSTHRGHGHCIAKGAEVNRMMAELFGRTTGYCADVDKGNLGANGIVGGGFAIATGAALTSKMKNEGFVVLCFFGDGASNEGSFHEAINLASIWKLPVVFICENNQYGMSGPVKEMMNVEDVAKRAEAYGIPGAVVDGNNIFDVMNGVGQAVDRARNGEGPSIVEAKTYRWKGHSKS--DAKKYRTREEEQEWRAKDPIRHLRDVMIAEGLLTEEAADEIKAAAKKEIEDSVEFSKASPMPTIDDLMEDIYA-------------------MIK-VEKMKIEQQTEIAKNIYEIRLKGDLVSEIKMPGQFVHIKVNSADPLLRRPISISSYDKREQTMTLIYRASG--LGTRELVN--QTDEIDVMGPLGSGFPVETAQ-GKTAILIGGGIGVPPLYECSKQLKAKGFNVIHVLGFESKETVFYEAAFKELGPVY--VTTADGTYGTKGFVTNAITEFNLQADVFYACGPVPMLGAVEQQL-SHMPGFISMEQRMGCGIGACLACVCQV-NGPEPYKKVCTDGPVFRKGELVY
M-------------------------------VKNRHEELGLSNDDVLKIFETMLMARRVDERMWLLNRAGKIPFVISCQGQEATQVGAAFALDTKDYIAPYYRDMGVVLHFGMTARDLMLSAFAKAEDNSGQKKNRILTGSSPVTTQLPHAVGVALAGKIQQKDFITFVTLGEGSSNQGDFHEGLNFAGVHKLPCITMVENNKYAISVPYDRQVAAKNVSDRAIGYGMPGFTVDGTDPLEVYKVVKEAADRARNGEGPSLIEAVSHRLTAHSSD-DDQRQYRTAEDLAEGQAADPIGKFAAYLTELNILTEEIEKELNDRIMKEVNEATDYAENAPYAAPEDALKYVYAEKD-------------GNAMIK-QERMRIVKHKEIAQNIFEMTVSGQLVQDMTSPGQFVHIRVSDSEPLLRRPISIASIDRDVSEFTMIYRAEG--RGTSLLALKMVGEEIDVLGPLGNGFPVEEATPGETVVLIGGGIGVPPLYELSKRLVDKGVKPIHVLGFQSKEAVFYEDFFRELGETH--IVTVDGSHGQQGFVTTVLSELQPEFSSYFTCGPTGMLAAIQNMY-PDRKGFLSFEERMGCGLGACFACVCKTDQTEVDYVKVCSDGPVFPAGVVSV
M-------------------------------V-AKHEEVGLTSEDLLKIYETMLTARRVDERMWLLNRAGKIPFVISCQGQEAAQVGAAYALDTKDYVAPYYRDLGVVLHFGMTPKDLMLSAFAKAEDNSGQKKNRILTGSSPVTTQLPHAVGVALAGKMKKQDFITFNTLGEGSSNQGDFHEGLNFAGVHKLPVITMVENNKYAISVPFDRQVASKNVSDRAIGYGMPGVTIDGNDPIEVYKHVKEAADRARRGEGPSLIETVSERMTAHSSD-DDHRQYRSADELAAQKEKDPILTFGAYLKEHNIMDDQLEKEINDRIMAIVNEATDYAENAAYAEPEHALKYVYAE---------------GNEMIK-QERMVVTNQQEIAHHIFELTVQGGLTGEMKAPGQFVHVRVADSEPLLRRPISVASIDFESNQFTMIYRAEG--RGTTLLSEKKAGDTVDILGPLGNGFPVEQA--KQKAYLIGGGIGVPPLYELAKELNAKGIETVHILGFESKGAVFYEDKFRALGDTH--IATVDGSHGTQGFVTHILNELPKDFDTYYSCGPTPMLEAVQWAY-PEKQGFLSYEQRMGCGIGACFACVCRT-KSETDYIKVCSDGPVFPAGVVIS
MAPKKQAFDAVSTLQEIESKFEVVQVLDLDGNVVNKDFMPDLTDEQLVELMERMVWTRVLDQRSISLNRQGRLGFYAPTAGQEASQLASHYALEKQDYILPGYRDVPQLIWHGLPLTKAFLWSRGHFVGSQMPEGMNALAPQIIIGAQYVQTAGVALGLKKRGQDAVAITYTGDGGSSQGDFYEGINFASAFKAPAIFVIQNNNYAISTPRSKQTAAKTLAQKAVAVGIPGIVVDGMDALAVYQATKEARDRAVAGEGPTLIETITYRYGPHTMAGDDPTRYRTSDEDDEWVKKDPLVRFRKFLEAKGLWSEEKENEVMDRAKEDIKNAIKEADATPKQTVTQLMEIMYSDNVQNIKEQMEIYKEKESKM-------RVVKQTSIARNIYEIVLQGGITKNMTKPGQFVHMRVGNSEFMLRRPISICSVDQQAQTLTCLYRAEG--KGTTHLSQLKSGDTVDILAPLGNGFPVEAA--QKTALLIGGGIGVPPLYELSKQLNARGIKTIHVLGFQSAEDMFYIKQFEALGTTH--VATVDGTYGTKGFVTDVVNAIPVDYDTFYTCGPIVMIKAIQETL-PNTPGYVSLEERMGCGIGACYACVCEA-DNEDGYVKICTDGPVFEKGALAL
MD---------------------------------------ISKETFKEMYKRMNEARAFEEKVSYFFARGMVGTTHLSVGEEASGVAACMALNDDDLMAATHRGHSQVIGKGIDLNRMMAELLGKQTGYCADVAAGNLGANGVVGGGHGIAVGAALTQQIKKTGKIVLCFFGDGAANEGSFHEALNLASVWKLPVIFYCENNLYGMSTPMAKHMNIEDIAKRAESYGIPGYIVDGNDAVAVYKRVKEAAGYVRSGKGPVLIESKTYRWLGHSKS--DANIYRTKEEIEKWKKKCPIKRLRKYLLENEVLTEDEISVIEKKAIDDIDGAVDFANNSPNPPIESLLEDIYA-------------------MSK-KIFCEILENTEIAKNIYRIKIKKPVKDFNIKAGQFINIKCGEGFPLLRRPISIGLVE--GETMTIYVNKVG--KGTELLCSRKAGEFIDILGPLGNTFNMDIE--KGKVLIVGGGIGVAPLLELTKTLSEKNIDIKLILGFR--EEPFIIEEFKKYTKII--VVSEKEGYDYKGYVTQPLENEKNKYDEVFTCGPEPMLKKVNEICKNGTTVQLLLEERMACGIGACLVCTCKVSNEDWNYVRTCKDGPVFYGEEVIF
MEFQDYNLEGK-----------MYEVMNKDGKLTKKEDLPDLKKDELLYLYKTMLYTRVIDEKAISYQRQGRMLTYAPNTGQEATQVGSAYAMEKGDYLVPSFRELGAWLVRGVPLKNIYLYWYGNEWGSHMPEGVNVLPISIPIASQFSHAAGIGMANNIKGENNVAVAYVGDGGTSHGDFHEGLNFAAVFNAPVVFIIQNNQFAISVPRKKQTKSQTLAQKAIAYGMEGIQVDGNDIFAMYNVTKKAIDKARNGGGPTLIEAYTYRLGAHTTS-DDPSKYRTDEEVEPWKEKDPLLRFEKYLREENLIDDKWVKETKEELEKDVVATFESIENKSDTEVEDIFKYHFETMPPQLEEQMNDYLEFGGKMLDGYKSLTIKSNTEISTNIFEIKLEMDL-EKEIKPGQFFMIRGWETDPFLPRPISVADVE--ENTLTFLYEVRG--RGTHIVSKLCKGDTLDILGPLGNGFSLKGA---GKKAIVSGGIGIAPMVYLLKNLEG---EIDFYAGFR--SEVYWMDKVKEHSNVF--ISTEDGSVCHKGFCIDEFD--PTKYDEVLTCGPIPMMKRVIELCKGIVPVQVSMESKMACGIGACLGCTIET---RDGMKRVCKEGPIFKGSEVIF
M----------------------------------GLRETGLSDETLLEMYQKLLLTRRIDERLWLLNRSGKIPFTISGQGQEIAQIGAAFAFDEKDYCLPYYRDLAVVLSFGMTARDIMLSAFAKAEDNSGQKSNRIVTQSSPVTTQFPHAAGIGLAAKMKKDPIVAYTSTGEGSSNQGDFHEGINFASVHKLPVVFVIHNNQYAISVPVEKQYAAEKLSDRALGYGIPGVRVDGNNMTEVYLAFKEATDRARRGEGPTLIETMTYRFTPHSSD-DDDRSYRTLEEVNKAKERDPLAIYTKELEELGLLDDAKKEAFEKEVMTQVNEATDYAENASYAAPESALLHVYEE-----------------QM-R-QTKMEVVSQKLIADRVFELVLKGDIVLEM-NPGQFMQLKPRRADLLLRRPISICAIDKEAKECTLLYRVDG--DGTADFAELVSGDALDVIAPLGNGFAPTETKPGEHALLIGGGIGVPPLYQLGKELVAQGSTVTFVLGFSSAKDVFYEKEMGELGDCF--VATVDGTRGTQGFVTTVTDALDFVPDTVYSCGPTAMLRVVSERF-AGPRTFLSLEERMACGVGACYACVCQRTDDPTKSYKACDEGPVFRAGEVVI
MLTKQFDLKKK---------NRMLQILDKEGNIVDEKLVPNIPDDQLVSMYKTMLLGRIADTKALQYQRQGRMLTYAPNKGQEAAQVGSVAATEQSDWLVPAFRELSAWLHKGWTLENVYLYWYGNERGSEFPEDVKILPVSVPIGSQLNHAVGLGMASNIQGKDEVVLAYVGDGGTSHGEFHEALNFSGVFNTPTVIVIQNNQWAISMPTTKQTKSQTLAQKAKAYGIPGIQVDGNDVLAVYAATKEAVKRARNGEGPTLIEAVTYRLGPHTTS-DDPTIYRKDEEVEEWSLKDPLTRFQKYLIDKGLWSKEQDENQREEYNDFVNKTFKKVEGSGLVPLEDIFDYHYEEMPSQLKEQYENYKRYEGSM------YKILNKQNLNQYITLLEVYAPFIAKKAKPGQFIIFRVDEKE---RVPLTIADFDREKGSITIIFQVVG--RSTELLANLDVGDYIDFVGPLGIPTHLDGV---KKVAVVGGGVGCAIAYPQAKALFNSGASVDVIAGFRNKDIVILEEEFNAVSSLF--ICTDDGSYKEKGLVTDVLKRLGNDYDLVIAIGPIPMMKYVSLTTKYGIKTIVSLNPIMIDGTGMCGGCRVKV---DQETKFACVDGPDFDGHVVDF
M-------------------------------TEKRHEALGLTAQAVEEMYYTMLLARKIDERMWLLNRAGKIPFVISCQGQEAAQVGAAFALDSKDYVLPYYRDVGVVIAFGMTARDLMLSGFAKAEDNSSSKKYRIVTGSSPVTTQVPHAVGIALAGKMEGKDIVAFTSFGEGSSNQGDFHEGLNFAGVHKLPVIFFCENNKYAISVPVSKQIACESVADRAVGYGMPGVKVDGNDPLEVYKVVKEAADRARRGEGPTLIEATTYRLTAHSSD-DDDRTYRDPQEVEEARKRDPIAMFRNYLLETGTLTEKRVEEIEARVKQEVDEATEYAENAPYADPEYALKYVYAE-----------------EMPQ-VSLLTVTSNSPVARQVYQMTLKGDGVKAMVEPGQFVHMKCGSTYPLLRRPLSICDVDKEKQELTIIYRVEG--EGTRYLSRLQAGDTVDVLGPLGRGFPLKNRIEGERVLIVGGGVGVPPLYYLSKCLTKRGVEVTHILGFNSREDSFLTSAFEQLGETY--ATSMDGSLGHKGMVTDMVERWPDDWQAVYACGPLPMLKAVEQYWSPQTEVYLSLEQRMGCGVGACLACVCHTPDSATSYKKVCTDGPVFKLGEVML
MS---------------------------------------LTTQQLVDCYRSMLLIREFEDRVDALFSQGVIGTSHLYAGQEAIAVGTCAALRPADLISSTHRGHGHFLAKGGDPKLIMAELFGKVTGYAACFELGFLGSNGITGGLIPVATGAALAIKQQGRSEVVGCFFGEGASNQGTFHEAINMGAIWKLPVIYLCENNLYAMFTPAEQTIPVASVADRAAAYGIPGVVVDGNDLFAVYDAVGTAAVRARAGEGPTLLEAKTYRFYGHSKS--DKREYRTTDEEAHWHARDPIPRLAEHLLTHGV-SQPQLDQLREEMKRLIDESVDFADQSPEPEGATAAAGLFA-------------------M---PVPFVVRRVRRETHDTATLDLANGD-GFTFRPGQFNMLYA---FGIGEVPISISGDAQRPLPVAHTVRAVG--AVSTAIRTVRPGAMVGVRGPFGTAWPVEAA-ERMDVVIVAGGIGLAPLRPVLYHLLAFYGRVALLYGARTPQDLLFRRELEQWDLVG--VTVDAPVIGDVGVVTTLIPHADPQDALALVCGPEVMMRFTVAELRRGVRIVLSLERNMKCAIGLCGHCQFG-------PHFVCRQGPVFRYPEVEP
M----------------------------------------LEKERMISIFKTMNNIRKFEEKAYQLFEQNKLGSVHLCIGQEAIPATVCSLLRDEDYITSTHRGHGHCIAKGAELGKAMAELMGKATGYCADLTKGNLGANAIVGGGLPIAVGGALAAKLKGTDQVAVSFFGEGASNEGTFHEAINLASVWKLPVIFICENNLYGISCHASESTSVVDITSRASGYNIPGYSADGNDVLTINDLVEKAIARAKAGEGPTLIELKTYRWLGHWTG--DPQVYRSKEEVEEWKQKCPIKRFKEYLINNQVLTSAECDEIETDALNQVEAATKFALESPEPDPATVMEDVFCEN-----------------M---PFKAAITGVMPQTASDYTYRLA----DLDVRPGQFMEVSI---PGVGEAPISVSD--FGSGWIEMTIRNVG--RLTGVIHELKPGGHFFIRGPYGHGFPLEEF-TGRDLIIAAGGTGLAPVKSILSRHCSGLKSLTLLAGFKTPSDMLFKDEISAWDVIT--VKIDENSDGSTGLITGLITKVNPGNTRVIIVGPPVMMKFSALEFLRDINIWVSFERKMCCGLGKCGHCKID-------DTYVCLEGPVFNYTRAEE
MPRSDIATDSL----------EYLSILDEHG--LDRELEPQLSAEQLLDLYRAMVRGRRFDERLLDLQRQGRIGTFPPIKGQEASQMGAVFTLRPSDWFVPAFRETAAEIWRGRSLESIILYFNGFNEGGLSPEGRKDLPIAIPVGSQVLHAVGLAWAARYRRTDEIAMVFFGDGATSQGDFHEGLNFAAVYQVPAVFVCQNNQWAISVPVSRQTQTPTLAQKAHAYGMPGIQVDGNDVLAVYVAAAEAAERARNGGGPTLIECVTYRLMMHTTA-DDPKRYRSDEEVDQWRQRDPLPRFAAYLQQKGTATEQQLAEMETRVLEEIQTAVESAEKRMEEDPLDMFDHLYAELPPHLEAQKSALAGEDNDMTQYQEKAAVIRIERLSGDNVRLTFDCPDIAAAASPGQFVMIRVGTGDPLLRRPFSIHQTD-EDGHLQVYFKVVG--RGTGMLAAVREGAEVSILGPLGRGFQVADS----PACLVGGGLGMAPLLFLARKLSQLRSRDTIILGGRTSSEVPLVKDFEEFGMVV--ATTDDGSYGQRGFVTAAFSSLLPSPCTVYCCGPEPMLAGMSVLCRRGYSCQVSVESVMACGMGACLGCSKPN---DGGYVHVCVDGPVFDAEEMAW
M-------------------------------AKIRHETLGLTDEQAIDIYKHMLLARKLDERMLLLNRAGKIPFAISCQGQEASQVGASFALNEEDYVAPYYRDMGVVLAFGMTAKELMLSAFAKAEDNSGQKKRRILSQSSPVTTQLPHAVGIALAAKMEKKDFASFVTLGEGSSNQGDFHEGLNFAGVHKLPVITMVENNKYAISVPVEKQIASANVSDRAQSYGMPGVTVDGNDPLAVFEEVQKARERAANGEGPTLIEAISYRFKAHSSD-DDDSQYRESAEVEEAKKKDAIFSYAAYLKEAGIMTEEMEEEILTDIAETVNEATDYAESAAYPEPESALKYVYEE------------------MKA-TSNLKVLSNKQLSRRYWHMAMDSSSIDEKIEPGQFFNIQSNGSTPLLRRPFSTFRIN--ENSLEFLYKVEG--PGTAKLSEYTPGDYINLLGPQGVPFSIKEG--TDKILLLGRGVGIATLAALAQKAFNQGIQVYAVLSARSHDDLLAAEALKDYCTVV--HVTEEEQTSGVDNVREIMNNLFYQIDAAYTCGSRRLSVLLQNIIKRNIDGEVALEEYMACGVGVCYSCVCDVRNNTVYSVKSCEEGPVFPIDEVVF
MA---------------------------------------EDANMLLELYERMITVRTFETVAGEYFAAGEIGFIHLSIGQEASSVGVCSCLRPDDYVITNHRGHGHMIAKGADIKRMTAELFGKKTGYCADFSIGILGANGVVAGGLPIIAGAGFSIKMRKTDQVAVCFFGDGAANRGTVHEVMNLASVWKLPIIFALENNQWASTTPQEKSSAVEEISCRAAGYNMPGVAVDGNDLFEVRNATLEAIERARSGKGPTLIENKTYRISGHFEG--DPQKYRTQAEIAPWKKNDPIRRLHDYLVTSGVLDEKMNLKIWEGAAAVLEDAVAFAKESPFPEPEEALEDLFVTQ-----------------MAGDPDRARVITARREPS-AIFLEIADGR-ALNHQPGQFVQVSV---FGYGEAPISICSSPTRPESFDLCVQPKG--NVSRVIGALCPGEWVGIRGPYGRGFPLEHM-KNKDILLVAGGIGIAPLRGLIHFLCDNYERLLVVYGARSPSDILFGEEMEQWGLLY--LTVDKPDQGRTGVVTEALKEIDPGITIAAACGPPVMFRFIAMELLKHLHIYFSLERRFKCGIGKCGHCQLN-------DLYVCRDGPVFRYSDLLK
M---------------------------------ETRLRMVLPDQELVKLYEQMFLSREFEERCAEQYAKGHIGFLHLYSGQEAVAVGATAGLHKDDYILSAYREHAQAIVRGAEPRQVMAELFGKATGLCFDPSLNFMGGYAIVGGQFPIACGLAFSAKYRGEDRIAACFFGDGAVNQGTFHESLNWARLWELPVLFICENNFYGIGTEVHRSSALAHIHKRTCGYDIPSEKVDGMDVIAVYKAVKHAAEKVRESGLPYFVEATTYRFRGHSMA--DPGKYRSTAEHDLWKSRDPLPGFAKQLLEEGIADRPALDAVEARCKAVVDEAIKFAEESPWPEDSEVYNDIYV-------------------MKTDVYKCEITNIVELTPMEKLFHLKDPVEIFNFRAGQFVMVEV---PGFGEIPISIASSPNNREFIELCIRKAG--RTTRILHKAVIGSKVGIRGPFGTSFPMEKM-AGHHILLIAGGLGLAPLRAPIYWVNEHYKDVHILYGAKEPWQMLFTYQYEEWHIMH--TVVEKADTGKTGLITDLFQDVDPSRTYAIVCGPPVMFKFVCDHMDLGVQMFVSLERRMHCGMGKCCRCMVG-------STFTCVDGPVFDYWSVMN
MTD----------------------------ITTITHEQLGLTDEEVLKMYETMLMARRIDERMWLLNRAGKIPFVISCQGQEAAQVGAAFALDTKDYIAPYYRDMGVVLHFGMTAKDLMLSAFAKAEDNSGQKKNRILTGSSPVTTQVPHAVGVALAGKMQQKDFITFVTLGEGSSNQGDFHEGANFAGVHKLPVIIMVENNQYAISVPVERQLGCAQVSDRAIGYGMPGVTVDGKNPLEVYKVVKEAADRARRGEGPSLIETVSFRLTAHSSD-DDDRQYRTAEDIAEGKAKDPIILFETYLKDCGVADDALLEQMNKKIMDTVNEATDYAENAAYAPPEHALRFVYAE---------------EDAMIR-QEKMTVVAQKQIATNIFELTLQGQLVQDM-TPGQFVHVKVSNTEPLLRRPISIANVDKEKNEFTMIYRAEG--RGTKFLATNRENEIVDVLGPLGNGFPAEAAKPGQTALLVGGGIGVPPLHELAKQLNARGVKTIHVLGFQSEDVCFYEEQFTALGDTY--YATVDGTKGTKGFVTTVFDEVKPEFDLFYSCGPLPMLRALEGYY-PEKEGYLSFEERMGCGIGACFACVCDTEGYGKDYVKVCSDGPVFPKGVVAL
MFLENANLVDE-----------MIQILNPKGEVVKPEWMPELSKEVLLKMYKTMRLSRIIDEKTLQYQRQGRMLTYAPNLGQEATQVGSAAAIRQTDWVAPSFRELGVWLYKGAPLYNIFLYWFGNEMGMKMSEDVRILPISVPIASQMQHATGLAYASRLKGEDDVAVAYVGDGGTSQGDFHEALNFASVKNTANVFIIQNNQFAISTRRAIQSKTRTMAQKALGYSMPGIQVDGNDVFAMYAVTKEAVDRARRGEGPTLIEAYTYRLGAHTTS-DDPTVYREESEVEEWRKKDPLDRFRIYLYSQGFWSEAEEEAYVKAQSEFVKETFESVEQSGMTPLEDVFDYVYAEKTPILEAQYQERKAFEGKMKF-QGLVKVIQKKFVSDDVFKIVIEKPEHMGEVRPGQFFNFNV---RMLLRRPISVSAIG--EETLEFTIKILG--KGTKELSLLKTLDEVDIMGPLGNGFDTLNH---KKVLLVGGGIGVAPIKGLGEFLSKDSIEMKTLLGFRDT---YMIDDFKAFSNVI--TVSENDKDYRLGYITVPLEEVKEKIDMIYACGPLVMLKSVQKICAFNTPVQLLMEEKMACGIGACLVCTCKTGDFGFKHSRMCLEGPMFYGDEVIF
MLFKNYDLKKK-----------QLSILDWKGNIVTPELDPKLSKEELLKMYKTMALGRVADIKALQYQRQGRMLTYPPNRGQEAAQVGAMAALEKQDWLVPAFRELNAMLYKGVKLEQIYLYWFGNEWGNHFDEDVRVLPVNVIIGSQVNHAAGIAYASKILKKNEVAVATIGDGGTSHGEFYEGLNFAAAFDAPLVVVIQNNQWAISTPRSKATKAETLAQKAVAFGIPGIQVDGNDILAMYVATKEAAEHARSGKGPVLIEAVTYRLGAHTTS-DDPTIYRKDEEVKEWELKDPMIRFKKYLIDKGFWSEEEDVKLDEENNHYVGETFKKVEATGLAVLEDIFKYTYKEMTPQLLEQLAEYKKYGGKM------FLIREKRTLTKTVTRMVIDAPWVVKHAEVGQFVMIRVDKDE---RIPLTIAEMHQSKGTLGIIFQVVG--RSTYLLNQLNEGDFIDVAGPMGKPSELEGL---KRVLLIGGGVGCAILYPIAQKLASLGTEIGTIIGFKNKELIFLEDEFIEVSNAE--LMTDDGSKGKKGFVTDALIKMDSNYDKVIAIGPIMMMKKVSEITKYHIPTVVSMNPIMVDGTGMCGGCRVKV---GEDIKFACVDGPEFDGHLIDF
MKMAQ-------------------------------KKNQLLSREKATWMYRKMVEIRKFEDKVHELFAKGKLGFVHLYAGEEAVAVGICAHLNEKDSITSTHRGHGHCIAKECDLNGMMAEIYGKATGLCADLEKGMLGANGIVGGGFPLACGSALTAKLKKNDAVSVSFFGDGANNQGTFHEGLNLAAIWKLPVIFVAENNGYAEATPFSYASSCTDIAQRAAAYNIPGVVVDGKDVVAVYKVAQEAVERARRGEGPTLIECKTYRNYGHFEG--DQQTYKTSEESQYHREKDPINLFRAYLVESKLLTEEELSNIDSDVEKAVSDAVKFAEESPLPSAEELLTDVYVSY-----------------M-D-KGVLSVVSNEQIAERIFRMEVEGELAGRMTRPGQFVHVKCGAGDPLLRRPISICNVDTDKKRLTMIYRVEG--HGTRVLSEYVPGQPLDILGPLGEGFPVEGRQAGEHALLVGGGIGVPPLYYLGKQLKQRGVRITSVIGFGTASQVFLERELAELGDVH--VVTIDGTAGVQGLVTDVLTGEMSDWDVLYSCGPLPMLRALQDKYQAGKEGYISLEQRMGCGVGACLACVCPVQGEGRKYRKICSDGPVFPLGEVRL
M-------------------------------TNNRHEELGLSNGDVLQMYETMLTARRLDERMWLLNRSGKIPFVISCQGQEAAQVGAAYALDDKDYIAPYYRDMGVVLHFGMTPKELMLSAFAKAEDNSGQKKNRILSGSSPVTTQLPHAVGVALAAKIQKQDFITFVTLGEGSSNQGDFHEGANFAGVHKLPTIIMVENNKYAISVPVEKQLACENVSDRAIGYGMPGVTVDGTDPLEVYKVMKEAADRARSGEGPSLIETICYRLTAHSSD-DDHRAYRSEEDLKAEREKDPIPRFAAYLKETGVLDEESEKALEEKVKKIVNEATDYAEAAPYAQPEDALKYVYAEK--------------GDEMIR-NECMAVVAQAEIARNIFELTLKGGLVSEIGKPGRFVHIRTSDGDPLLRRPVSISSVDEEAGTMTLIYRAEG--KGTALLSRKSAGETVDVLGPLGNGFPAEAAKAGSRALIVGGGIGVPPLYGLSEKLKAAGVEPVHVLGFQSADVAFYEEQFGELGETH--LATVDGSAGTKGFVTDVIRSLPGEFDVYYSCGPLPMLTAVSSEM-EGTEGYLSFEERMGCGIGACFACVCRTDSNEKGYVKVCSDGPVFRDGVVKL
-------------------------------------------------MYDTMLKIRKFEEKAMGLFAEGEIGFVHLYLGEEAVATGACATLEADDFITSTHRGHGHIIAKGGDMNFMMAELYGKETGYCADRSKGILGANGIVGAGHNIAAGAGLSVKHRGTDQVVLCFFGDGSTNQSTFHEALNLSSIWKLPVVFICENNGYGISMSQERHQAIKDIADRAVAYNIPGVTVDGNDVFAVYEAVNEATKRARKNQGPTLVECKTYRHRGHFEG--DPTMYRTDEELQEWLEKDPVKRMEKFMLENGILGQEDLDSKTAAIDEVIATAVKFAQDSPKPSLESAVENVYSDIVE------------KVRM---LLTGRVTENAAVNAQVFRMGVRMDEP--EFSPGQFVNIRVSEYVPLLRRPISISRR-IDETTIEFLVKVEG--IGTRQMGQWSQGTRVDLIGPLGRGFDIEGFDKKAPLLILGGGIGTAPLKGLAQELADRGYERVYVLGFK--EDPYGKEDFKCFEYVI-----DESK--EPVYVTDYLLSHGIAFQGVFACGPMAMLRRVKEIFRGEIPVQISLEEKMACGVGACLGCAVKIGNFQHRYQKVCVDGPVFDASEVIF
M-------------------------------TTNRHEELGLTNEDVLKMFETMLMARRIDERMWLLNRAGKIPFVISCQGQEAAQVGAAYALDTKDYIAPYYRDMGVVLHFGMTPRDLMLSAFAKAEDNSGQKKNRILTGSSPVTTQLPHAVGVALAAKIEKKDFITFVTLGEGSSNQGDFHEGLNFAGVHQLPCITMVENNKYAISVPFERQVASKNVADRAISYGMPGVTVDGKDPIEVYKVVKEAADRARNGGGPSLIEAVTYRLTAHSSD-DDDRQYRTAEDIAEGKALDPLITFAKYLRDLDILSTDLEKEINDRVMKEVNEATDYAENAPYAAPEDALKHVYAEKD-------------GNAMIR-QEQMQVVNQRQIATNIFELTLSGQLALEMNQPGQFVHIRVSDQEPLLRRPISISSINKETLEFTMIYRADG--RGTILLSEKRQGDQVDVLGPLGNGFSIDKIQAGQKALLVGGGIGVPPLYELSKRLVDKGVQPIHVLGFQTKDVVFYEKQFTELGETF--IVTADGSFGHAGFVTNVLETLEDDFSVYYSCGPTPMLAALEKMY-PEKEGYLSFEQRMGCGIGACFACVCETEKTDADYVKVCSDGPVFESGVIRV
M---------------------------------LKHEDLGLTNEDVLKMYETMLLARRIDERMWLLNRAGKIPFVISCQGQEAAQVGAAFALDTKDYIAPYYRDMGVVLHFGMTAKDLMLSAFAKAEDNSGQKKNRILTGSSPVTTQVPHAVGVALAGKIQEKDFITFVTLGEGSSNQGDFHEGANFAGVHKLPVIIMVENNQYAISVPVERQLGCAKVSDRGIGYGMPGVTVDGKNPLEVYKVIKEAADRARRGEGPSLIEAVTYRLTAHSSD-DDDRQYRTAEDIAEGKANDPLLLFENYLLEMGVATTETFEELNAKVAVIVNEATDYAEAAPYAKPEHALKYVYAE---------------GGEMIR-SERMTVVRQVKIAHNIFELVLQGELVQDM-SPGQFVHVKVSDTEPLLRRPISIADVNKENQQFTMIYRAEG--RGTTVLSLAVAGQEIDVLGPLGHGFPVEAAPVGGTALLVGGGIGVPPLHELSKQLNARGVRTIHVLGFQSDNVTFYEQQFNKLGDTY--YVTVDGTKGTKGFVTTLLDDLKPEFDVFYCCGPLPMLKAMENTY-PHKEGYLSFEERMGCGIGACFACVCQTEQVEKDYVKVCSDGPVFPKGVVQL
MSKKEFK-LFDDMVTKSAEAVPFVQILNEEGKLVNKGAKSSLTDEELVALMKNLVWGRTVNERLILAGRQGRIGNLPPSEGQEASQLATLFAMKKEDFLMPTYRDVIPLVSHGMPMKNAVLWYRGHVAANILPENVNGLPAQVIIGSQYVQAAGLGMAYKRDKKDQVVMTYIGDGGSSQGDFYEGINFAGVFESQAVFIVQNNQYGISVPREMQTKAKTLAQKAAAAGIPGIQVDGMDPLALYEVTKMARDYTMAGNGPVLIETLTYRFGPHTLS-DDPTRYRTQEELESWLAKDYMIRMKKYLGEKGLWSEELEQEVIDATIVEMNDALDAADAEPAQKVSQLLANVFEVPTPRIQKEIEMYRAKEEKM-L-QENMLVKKQVEIARNIYELTLAGDLVHEMEQPGQFLHLRVPRSDLLLRRPISLAEINQADKTCKLIYRADG--DGTQVLRQVMTNETIDVIGPLGVGFDTSMVAPGDRVFIIGGGIGVPPLYQLGKELAEKQANCVFLLGFGTKSAIFYEKEFSKLGVVM--MATDDGSYGQKGHVGHLIHQAYESPKAVYACGPTPLLRSVETVFDTHPHTYVSLEERMACGVGACYACVCQSKKDPTKNKKVCDEGPVFKTGDVII
M-----------------------------------------NKETALWIYQKMNEIRYFEDEVHRTFGKGLIGFVHLYAGEEAVATGVMALLENDDYITSTHRGHGHAIAKGCDINGMMAEIMGKKDGLGADVDKGMLGANGIVGGGFGLAAGAALSIKTKGLDNVAVCFFGDGASNEGTFHEGLNLASILDLPVIFVCENNQFGEGTPFRYASASETVAERAPAYNMPGIRVDGMDVEAVYNATKEAIERAKAGQGPTLIECDTYRQYGHFEG--DEQKYKTEDDPNR--DRDPIPEFREKAIKNGWMTGKEADKIEQEAKKTIEEAVAFAEASPLPDEETLYTDIFA-------------------MIL-QDRMVVQSQQQIAQDIFEMKLTGNLVGEITSPGQFVHIRVADSEPLLRRPISIAAIDQAAKEMTIIYRAEG--RGTKVLSEKRSGDTVDVLGPLGNGFPVDEAMPGETVVLVGGGIGVPPLYELSKQLTAKGVTCIHVLGFQTETVVFYEEQFMQLGETY--IATVDSTRGTAGFVTDVLQTVDANFSMYFSCGPMLMLQAVQQMY-PNKKGYLSFEERMGCGIGACFACVCQTENSSKDYVKVCSDGPVFPAGVVAL
M-----NADKI----------EYLSILDENG--LDNDLEPDIPGEILLKLHRTMLLGRKFDERLLNLQRQGRIGTFPPISGQEAAHLGTAAVLDLSDWFVPAFRENAAEIWRGRSLESVIIYYNGFGEGAYVPPDRNDLPTSIPVGSQILHAVGLAWAARYRKTDRVAMVYFGDGGTSQGDFHEGLNFAGVFQAPAIFICQNNQWAISIPRTKQTRSETIAQKALAYGIPGLQVDGNDILATYAAAKEAVDRARSGGGPTLIECVTYRMTMHTTA-DDPRRYRTEDEVKKWKKRDPIARFQKYLLAKGLLSDDEIEKIQSEVLDEIQNAVDNAEIQMKDDPMHMFDYAYAEMSPFLLAQKEEFAREKNGMRSQLHLATVAENTRVCADHYQLILKDDGQSGTTQPGQFVNVVIPQRDLFLRRPFSVARTDAGKNLLYIVYRIVG--KGTEAMVELKPGTTMDVMGPLGNGWHLPAT--PLNCLLVGGGCGVAPMWGLAEYLVRAGSRVYTVMGFQSQDKVFGEDIFRQVQAVT--VATDDGSYGCEGFVCDHLEPYRQKIDRAYVCGPMPMVRTVVPQLVQNIEAEVSLEEIMGCGYGVCLSCVTEIKDGQVQRHRICTEGPVFSIREVRL
MATKKTTFDIDALLSPTNTDFRMVQIMDEEGKIVNPDLMPDVTDEELVQFMSDMVWSRILHERSTALNRQGRLGFYAPTAGQEASQLGSIAAIEKEDVLLPGYRDVPQLIKHGLPLSQAFLWSRGHAGGSDFAEDLKALPPQIIIGAQYVQAAGVALGLKKRGKQNVAVTYTGDGGSSQGDFYEGINFAGSYKAPALFFIQNNGWAISTPRHVQTAAQTLAQKAVAAGIPGIQVDGMDFLAVYAITKKAREYAIAGNGPVLIETICYRFGPHTLSGDDPTRYRDNTELEGWQAKDPLIRMRKYLTEKGLWSEDKENEVIEAAKEEIKVAIQDADKAPKQKISSFLKNMYEDNSVTAKEQIETFEAKENKM-Q-VELMTILSNKEIAHNIYEMILSGQMVNEMTRSGQFLHLRMKDPNLLLRRPISIASIN--EDSCTLLYRVVG--KGTEDMSSYQVGDHVDILGPLGNGFHIDFLQAGDQVSVIGGGIGVAPLYELGKELLAKGVKTTFILGFANKDDIYYEEAFRQLGEVI--LCTDDGSAGLKGHVGVALDQV--QPQAVFACGPTPLLRLVQSTFDQLEHVYLSLEERMACGIGACYGCDTKR-----KDKRVCTDGPVFQSEEVSL
M-------------------------------TENKHTALGLSDEVVLDMYRTMLLARRIDERMWLLNRAGKIPFVISCQGQEAAQIGAAFALNKKDYIAPYYRDMGVVLHFGMTAKELMLSAFAKAEDNSGQKKNRIITGSSPVTTQVPHAVGVALAGKMQKEDFVTFVSLGEGSSNQGDFHEGANFAGVHKLPVIIMVENNRYAISVPLSKQVACENVSDRAIGYGMPGVTVDGNDPLEVYKVMKEAADRARNGEGPSLIETICYRLTAHSSD-DDHRQYRTEEDLEEGRANDPIVRFAAYLKDLGVLTSEIEEKMQEEIMAEVDEATEYAENAPYAEPEQALQYVYGN---------------EEVMIQ-QEKMKVIHHRSIATNIYELVLHGQLVNEMRNPGQFVHIRVSDSEPLLRRPISICSIDQENLECTLLYRAGG--RGTQLLSLKQPGDMVDVLGPLGNGFPLDACNSGETALLIGGGIGVPPLYELASRLQQKGVRTIHVLGFQSIGDVFYEEQFKALGETH--IVTADGSYGSKGFVTDLLMQEKPEFNVFYSCGPTPMLKAIEQTY-PDKLGFLSFEERMGCGIGACYACVCETDAVSQDYLKVCSDGPVFKRGVVAL
MT---------------------------------------INKTILETMYKKMFHVRKFEEKVAHFFSMGMVGTTHLYVGEEATGVGACSALEDKDLITSTHRGHGHCIGKGIDLNRMMAELLGKATGYCADLSRGNLGANGVVGGGMPIAVGAGLTVQMKKLDQVVVCFFGDGAANEGSFHESLNLASVWNLPIIFICENNLYGMSVPTSKSMKIQNVADRAAAYGIPGKIIDGNDVIAVYNTVMEAKTYVKK-NGPMLIEAKTYRWMGHSKS--DANVYRSREEIAAWRERCPIQRLKKYLTENGISTTGELDAIEKQATEEIEQAVEFAQASPYPSIDTIMEDVYA-------------------M---LYRGIVLANDCIAEMYYHIKIQCAGLAKEVKEGQIIYIRCGTLDPLLRRPFSIYRFDETEGIIEFVYIVKG--KGTEIIKTLRPGNEIDLLGPGGRCYELAAG--VKAICIIGRGVGIASVVSIAEKARKLGIHVTAILSGRTDNAIISRKLLSDIGCVI--GVNDQENTSGPENVTQLLEEARYGIGQIFTCGSNRVGRLVRGISRYNIPAYVSLEERMACGIGICYGCVCET---KNGYRTVCKDGPVFAIEEVVL
MSKKIIAFTVS-----------RLEILDEQG--VDAELMPDLTDPDLVRLYELMLLTRQFDQRALHLQREGRLGTYPSVLGQEASQVGSAYALQKSDWFFPAFRELGVFVTLGYPLAEIYQYWNGDERGLLCPEQLNIFPICIAVGTHIPHAVGAAMAARYRGDPIATACYFGDGGTSKGDFHEGLNMAGVFQAPVVFIIQNNQWAISISRNHQTAAETLAQKAIAYGIPGIQVDGNDVLAVYQATREALQRARSGGGPSLIECDTYRMADHTTA-DDAARYRDPEEVQRWQRRDPLLRMRRFLADRGLWDDARQQQLETEIDARLDRAVAREEATPPARARDIFAYTWTEMTPRQKRQLQQLRDLDHGMESIIKRGRIEEITELTELEKLFRIVDDE-ALDHDPGQFVQVSL---FGVGEAPISICSSPTRRDSFELCVRNAG--RFTAALHQLKVGDEVGIRGPFGVGFPVVPL-EGNDVLLIAGGLGIAPLRSLINFIIDNFGKVDILLGSRDPESMLFCDELAYWDIFC--CSVDRAAEGNVGLITALIPGADPLKTIAVACGPPIMYRFVVDELLKGIHIYLSLERHMKCGLGKCGHCQIH-------DVYCCQDGPVFNYSWVKK
M---------------------------------LSYKETDLTETDLQEMYKTMLLSRRLDERMWLLNRAGKLPFVISCQGQEATQVGAAFALDKVDIINPYYRDLALVTHFGMTPEETMLSAFARGADQSSKKASNIMTQGSAVTTQIPHAVGASYVFKMDGEKRVSLATLGEGSTSQGDFHEGMNFAGVHKLPFICLIENNKYAISVPTHLQYAAEKLSDRAIGYGMHGEQVDGNDPIAVYKVMQEARERAVNGDGPSLIEAMSIRLTPHSSD-DDDK-YRESEELLKNKEDDCLETFKQYLFDEKVIDEAWLETVESEIKDTVNKATKAAEAAPYAEPEHALKHVYEEV--------------NNGM---LQLATAISKAEIADNIYELVLKTELDKYTLRPGQFVHVRVSKSEHMLRRPISISNIDQNNNEITIIFRAEG--PGTKKLAETAAGDTVDVLMPLGNGYNTDSAKPGEHVLIIGGGIGVPPLYELSKQLNAKGVKTTHILGFNSKKDVFYEAAFKVLGETY--VATADGTYGTKGFVTDVIKTTGTAFDKFYACGPKVMLKVLDETMP--MDGFISLEERMGCGFGVCYACVCET--TAGGQVKICTDGPVFEKGAVVL
MATKKTTIDLDALLSGTNTDFRMVQIMDEEGNIVNPELMPDLSDEQLVQFMTDMVWSRILHERSTALNRQGRLGFYAPTAGQEASQLGSIAAIDKEDVLLPGYRDVPQLVKHGLPLSQAFLWSRGHVDGNKYAADLQALPPQIIIGAQYVQAAGVALGLKKRNKKNVVITYTGDGGSSQGDFYEGINFAGSYKAPGIFFIQNNGWAISTPRHVQTAAQTLAQKAVAAGIPGIQVDGMDILAVYAVTKKAREYAVAGNGPVLIETICYRFGPHTLSGDDPTRYRDTAELEGWQAKDPLIRMRKYLTAKGLWSEEKENEVIEAVKEEIKDAIKEADQAPKQKVSDFLKSMFEEPNQTIAEQIAYYEAKETKM-S-QAMMTVVSQTEIAQDIFELRLKGALVKEMGAPDQFLHIRVPGDELLLRRPISIASIDAEKEECVIIYRTEG--KGTTIISQLTAGDELDILGPLGNGYPIDMLEESQNALLIGGGIGVPPLYELAKQLHAKGVNVVSCFGFKNKAEVFYEEEFAAFGKVN--IATDDGSYGKQGFVTQYFEELGFVPDAVFACGPKGLLVAVSKTF-DPSLTYLSLEERMACGIGACYGCVCDKSTSAYDNYRVCVEGPVFRAEEIVL
MVK----------------------------KVENRHEAIGLTNEDVLKMYETMLLARRIDERMWLLNRAGKIPFVISCQGQEAAQVGAAYALDKKDYIAPYYRDMGVVLHFGMTTKELMLSAFAKAEDNSGQKKNRILTGSSPVTTQVPHAVGVALAGKMQKKDFITFVTLGEGSSNQGDFHEGANFAGVHKLPVIIMVENNKYAISVPVEKQLACKNVSDRAVGYGMPGVTVDGKDPIEVYKVVKEAADRARNGEGPSLIETVTYRLTAHSSD-DDDRQYRTAEDLAEGRATDPIITFAKYLHEQGILTDALEIEINERIMTEVNEATDYAEQAPYAAPEDALKFVYAED--------------GSIMIH-QERMQVVRQQQIAEDIFELTLTGQLVLDMKQPGQFVHVRVTDTEPLLRRPISIASIDHELLQFTMIYRAEG--RGTTILSAKRPGEEVDVLGPLGHGFPVEEVEPGQTALLVGGGIGVPPLYQLSKELHAKGVRTIHVLGFQSENNVFYEKEFSNLDDTY--IVTVDGSQGTKGFVTDLLKETAPKFDVFYSCGPTPMLGALEQTY-PDKKGFLSFEERMGCGIGACYACVCNTDATEKEYLKICSDGPVFPRGVVKL
MAKPNQ---------------------GSQGEDSPRHRALGLSDENVREMYRTMVLTRLLDERMWLLNRAGKIPFVVSCKGQEGSQIGAAFALDARDYVAPYYRDFGVVLRFGMSARDIMLSAYAKAEDNSSSRTRHILSGSSPVSTQIPHAVGIALAARMRGEKLVTYTSFGEGSSNQGDFHEAANFAGVHKLPVIFFCENNLYAISVPQNRQLGCAHVSDRAIGYGMPGVLVDGNDVLAVYEAVSQAVLRGLNGEGPTLIEAVSYRINPHSSD-DDDRSYRSRDEVEEAKKNDALEVFRDELMRCGVWSKEDEEALRKELQRVVDEATEYAQKAPLAEPETTLDHVYAK------------------MPV----QRVLEQRVIGPDLYALTFSAPLKSEGYEPGQFLHLRVTDSDFVLRRPLSLCQVHVERNAMTVMYRAQG--AGTRRLARLRAGDAIDVLGPLGKGFPLHEK--DRRALLIGGGIGVPPLVELARRLYGRGCEVISVIGFQTADQIILREELKAYGRVH--LVTDDGTEGERGRVTDVLTKECADVSRYYACGPTPMLRAVQTVMRREIPGYLSLEERMGCGIGICVGCVHTVREGCESYVKTCVEGPVFLAEEVVF
M-------------------------------SASKHAQLGLSDTDVLYMYESMIRARKVDERLWLLNRAGKIPFVISCQGHEGMQVGAAMALDKKDYLLPYYRDMAMVMHFGMTTENILMANFAKAEDSSGSKALRIVTGSSPVTTQVPHAVGYALAGKMEGKDFVCLTSFGEGSSNQGDFHEAANFAGVHDLPVIFFCENNKYAISTPADRQLACESIADRAAGYGMDGVSVDGNDPLAVYEAVSRAVERGRKGEGPTLIEAVSYRLTAHSSD-DNELTYREAEEVKAAKEKDSIVTFTKYLKDAKLLTDEQEETIHKQIQTEIDEATDHAEQAAYADAESAMLHVYDQ------------------M-Y-AKPMKVVRNREIAKDTYELILSGELVQHLHEAGTFLHVRVPEENFVLRRPLSLAAVNHELGTCTIIYKRVG--DGTERITSARPNDRLDVLGPLGSAFPVSLPKNADRILLVGGGVGIPPIYFAARQLTERGIPVSIIAGYADKESVFYEKAFYELSDVT--IVTDDGSHGEKGTVIDIVKKQ-PAADWLFACGPRGMLRALKAEVPDETNCYVSLEEHMGCGIGACYACICES-SDRRSYYKVCQDGPVFLAKEVYL
M--------------------------------KEKSPRELLEPRDLLAIYRDMVRIREFEESCPKLYSQGKMGFLHLYSGQEAVGVGVAHAMHREDYMVSAYREHGLIMAKGAEPKYVMAELFGKATGVSFDADLRFMGGYGIVGGHLPLAVGVGYAILYRESDEVVVCLFGDGATNQGVFHEAMNMAALYRVPVVFVCENNGYGIGTSVVRASSLDQLYKKSCAYETPGLKVDGMDVLAVYEAVRQAVHKARSGEGPTYIEAITYRFRGHSIS--DPGTYRSEQEKKIWQERDPIPNFAAFLVQAGHFTKQELAAVDGEEQELIKAAIRFAEESPDPDPEELWTDLYVE------------------M---RFLTKLNHNQQISQDIWLMSCD-HHFNKPVLPGQFVMIKINK-DFQLRHPFSIHRVDRD--HFEIVYAVVG--DFTGQMTSLQKGDYLDVIGPLGNGFTPDPQ---KSFLGIGGGMGVAPLAMFEHHHPRP----QYLVGAKNKQQLVLEGLPESR--TV--IYTEDGSRGNKGLLTDYFNDIDLNDQGVFACGPEGMISKIVSIFRSSCQLYISLEAVMVCGLGACSGCVSPL---LKEYVKVCQDGPVFKLEDFKI
MS---------------------------------------DSNKNYLSLYRKMITVRQFETLAGELFAASKVGFIHLSIGQEASSVGVCSCLRNDDYITTTHRGHGHMIVKGADLKKMVAELYGKKTGYCADFSIGILGANGVVAGGLPIIAGAGFSIKMRKTDQVAVCFFGDGASNRGPVHEVMNMASIWKLPIIFVVENNQFASTTPLGYACSVDDICKRAAGYNMPGIQVDGNDILAVRKTAEKAIKRARAGEGPTLIENKTYRIRGHFEG--DPQKYRTEAEVKTWQKNDPIARFSEILFKKKILTKKREKEIWDEVEAELKEAAAFAEESPFPEPKEALEDLYQEA---------------ISMRS-PRPAVIQKIIAENSQIKTFVLADQQAAFTYRPGQFMMVSL---PHRGEAPISFSSTPTRPGTIELSVRRAG--SLTAAMHALQAGDQVGLRGPYGRPFVMEDL-QGRDLLVVAGGIGLAPLRSVINGCLDTHGKLTILYGSRVPSDIAFRGDIDIWAVCH--LTVDAPEDGPVGLVTGLLGQVDPASSTALVCGPPVMIAAVLTALGMGFEILTTMERHMKCGIGVCRHCHLD-------SKLVCVDGPVFSRAQLKK
M----------------------------------KHQELGLSNEQVIDMYYTMLLARKLDERMWLLNRSGKVPFVISGQGQEAAQVGAAFALNQEDYVAPYYRDLAVVLRFGMTAKHIMLSAFAKAEDNSGYKKGNILSGSSPVATQIPHAVGVALAGKMDGKDFVTFVSLGEGSTNQGDFHEGLNFAGVHKLPVITFVENNRYAISVPFEKQVASATVAERASSYGMQGVRVDGTDPLEVYRVTKEAVARAKNGEGGTIIEAMTLRLTAHSSD-DDQRQYRSSEELEAQKEQDPLPRFEAYLVEHGVLDTAALENMHQDIKQLVNEATDYAEEAPYATPETALQYVYGE-----------------EMIR-QEKMTVVAQKQIATNIFELTLRGELVQDM-NPGQFVHVKVSDSEPLLRRPISIANIDKDNHEFTMIYRAEG--RGTSILSTNREGQLVDVLGPIGNGFPVEEAAPGQTALLVGGGIGVPPLHELSKQLTARGVNVIHVLGFQSEDVCFYEEEFTKLGDTY--YATVDGTKGTKGFVTTVFDEKQPAFDVFYSCGPMPMLRALEQYY-PEKKGFMSFEERMGCGIGACFACVCDTEGQDKAYVKVCSDGPVFPKGVVAL
M-------------------------------SKLNHKDLGLTDQQALDMYTYMLLARKLDERFWLLNRAGKIPFVISCQGQEAAQVGAAFALDNLDYVAPYYRDLGVVLVFGQTPTEVMMSAFAKPGDNSGGKKNRILTGSSPVTTQFPHAVGVALAAKMRREKTVTYTSTGEGSSNQGDFHEACNFAAVHKLPVIFCVENNGYAISVPLDKQLGNHNTADRALGYGFPGYSIDGNDVLEVYKYFKEAADRARNGEGPTLIEARTYRLTPHSSD-DDDRSYRAREEVEAAKKKDPLITFAEYLRNAGVLTAEVEQELTDRVMREVNEGTDAAEKAPFYEPEDVLTHVYEE-----------------RMAR----LTILEHREIADNMRWLLFEAPKD--QYQPGQFLHIRVTDGDHLLRRPISLCKVDGGRKALGVAYRVGG--KGTKLLAGKNVGDTLDVLGPLGKGFKLHEG--DRHAILVGGGIGVPPMVELADQLHRNGVKVTAIVGFQSKSVAILIDDLKQYGDVL--VSTNDGSLGRQGFVTDYMTDELASADRFYACGPTPMLRAVQAKMEGRVAGYLSLEERMGCGIGACMACVTSCADGSIGYKKVCKDGPVFPAPEVYF
MPRSRIDPETI----------HYLSILDEHG--LDTELEPQIDDKTLIALYSAMLLGRRFDERMLDLQRQGRIGTFPPIKGQEAAQIGSIFQLKSTDWFVPAFRETAAEIWRGRSLESILLYYNGFNEGTIIPADQRDLPMAVPVGSQILHATGLGYAARYRGTDEIVMTYFGDGATSEGDFHEGLNCAAVYQAPVIFICQNNQWAISIPLKQQTHSATIAQKALAYGMPGIQVDGNDVLAVYTAAQEAAERARNGDGPTLIECVTYRVMMHTTA-DDPSRYRDDEEVERWRQKDPLTRFAVYLQNKGLLDQSREQEIETEVLAKIQTAVDSAEKQMKTEPLDMFNHLYAKMPPSLQCQKEEVRQYHHGMPQYQEKTIVTRVEQLSCENVRITLKAPEIASCCKPGQFVMIRTSVGDPLLRRPFSIHQAD-ASGHIQIYFKIVG--RGTEILAHVRVNEEISVFGPLGRGFTIDEN---LPTCIIGGGLGIAPLLFLAKEICRRCGPDLIILGGRTLDEVPLVNDFREVGITL--ATTDDGSYGEKGFVTDVLKSVLAPNTQVYACGPEPMMAAINDFCLEGLRCQVSVESVMACGMGACLGCNRPV--GDGKYVHVCMDGPVFEAKELKW
MAP------------------------------------KILARNDKLRLLKQMLQIRAFEDKVFELLARDLLGASHAYVGEEAIAVGACAAIGLEDYITSTHRGHGHCLARGADLKLMMAELCGKATGYCADVKAGNLGATGIVGSNIPVATGAGLALQMKKKKSVCLCFFGDGAANTGAFHESLNLAGLWKLPVVYICENNLYGMSVSVERALAVKNVADRASAYNMPGKIVDGMKVLEVYEAVSEAVERARRGEGPTLLECKAYRFRGHSRG--DSRKYRTREEEEHWRARDPIEQFKKHLLEEGALTEEEFSALEKEVGEETSAAERFAQESPDPSPDDLYDDVYVDYEQGNTRLR------RKSMTP-PMNAEIAETIEESPTIKSFVIVS---QFKFDTGQFVELTL---PGEGEAPFTPSSSPAIAEKMEITIMKAG--RITGLLHECGKGQRVGLRGPYGNGYPLDAF-AGKHVYIIGGGVGLAPIRSLFLTLMDRFKSVVCRFGARTPEDFIYKKTLGDWGVMK--LTVDKANDGHVGVVTTILNRKDIANAVAVVCGPPIMMKFATVSLLFGFSIYFSMEKNMSCGFGKCGHCMLG-------RYYVCKDGPVFTYDQIGK
MARKKAPINFELLMKEINGEFPTFQVLDKNGKITNKDLMPDLSDEQLIELMTRMVWARVLDQRSTALNRQGRLGFYAPTAGQEASQLASQFAMEKEDYLLPGYRDVPQLVQHGLPLKEAFLWSRGHMAGNLYADDLYALPPQIIIGAQYIQAAGIALGMKKRNKKNVVFSYTGDGGSSQGDFYEAINFTGAYHANGVFIIQNNGFAISTPRSLQSAAQTLAQKAVAAGIPGIQVDGMDPLAVYAVAKEARDWASAGNGPVLIETLTYRYGPHTLSGDDPTRYRSKELDSEWQEKDPLIRFRNYLTEKNLWSEEKEEKVIEQTKEEIKQAISEADKIPKQKVSDFLKNMFEDQPQTIQEQIAFYEAKESKM-K-QEQMTVVLQKQLAPHIYQMTLTGELVKEMNMPGQFLHIKVPKADLLLRRPISLNQIDHEKNTCTIIYRTEG--TGTKILSTLNADDKLDVMGPLGNGFKIDGVNSGQIAFIVGGGIGIPPLYELSKQLTKRGVHVVHFLGYATKELIYFKEEFMNLGETQ--FATDDGTYGVEGNVGNLLAEATMFPDAIYACGPNGMLKTIVQLFSTLSNIFLSLEERMACGIGACNACVCPVDKTGTRSVKVCEDGPVFLANEVVL
MTSNNNLFDPVKNLQEIEEKFEMVQILNENGEIVNDALDPKLSDEELVELMSRMVFTRILDQRSISLNRQGRLGFYAPTAGQEASQIASHFALEKEDYILPGYRDVPQIVLHGLPLWKAFLWSRGHFVGGQIPEDVNVLPPQIIIGAQYIQTAGVALGMQKRGKKSVAVTYTGDGGSSQGDFYEGINFAGAFKSPAIFIVQNNQFAISTPRALQTSATTIAQKGVAAGIPSIQVDGMDPLAVYVATRDARERAVAGEGPSFIETVCYRYGPHTMAGDDPTRYRSSETDSEWEKKDPVVRFRKYLEAKGIWSEEKETEVIEKAKEEIKAAIKQADGVQKQKVTDLISIMHKDELYNLKEQYEIYKEKESKMIQ-QERMKVVRQKQIADDIFELTLIGQLTLEMKEPGQFVHIRVEDHEPSLRRPISIAEIDHDAMQFKMIYRAGG--KGTKILSTKKAGDEVDVLGPLGNGFPIEEAAPGDTALLVGGGIGVPPLYELSKRLNERGVKTIHVLGFQSAANVFYEQQFQALGDTY--IVTADGTQGTKGFVTDLLAEVKPEFDVFYSCGPLPMLSALEKFY-PEKKGFLSFEERMGCGIGACYACICDT---DGDYKKVCSDGPVFPKGVVAL
M--------------------LMLQFLDAEGKITNKKGLPKLSDKDLLRIYELMVLARGFDDMAVKLQREGRILTYASLLGQEAAQVASAYAIAEEDWFVTGYRDHGVWIARGLAMENLYMYWAGDERGMRSPEKLKGLPPAIPIASHIPHAVGLAWAEKMKGTKNAAVAYFGDGATSKGDFHEAMNFAGVFKIPCVFLCQNNQWAISVPRSRQTASATIAQKAQAYGFEGVLVDGNDVFAVYKATQDALQKARAGKGPTLIEAYTYRLENHTTA-DDWKRYRSEKEVEEWRKKDPVARLKKYMEKETIWSEKKEKELQEKEKTQVLDAVKKFESVPPPAPEDIFKYLYAE------------------MNNEPEPAKILKILSLGEYEKLFRLESEK-KLGHKPLQFVKVSI---PLIGEAPISVCN--WQEEFFEIAVRKVG--DVTNKIHTMETGETIGITGPLGNGFPIDEM-RGKDLLVIAGGIGLFPARSLIHYSLANFGRIIILFGTKSFDERYFPEELLNWDLLH--QALDKGDGGHIGLITTLIPPVNAENTCAVIVGPPIMYRFVIPELRKNIQILMSFERRMECGAGKCGRCQING---PKTTWYTCKDGPVISYADVLR
MAKQP--VDYEALLGSIEASFPMVQILDKDGNVVNKDIMPDLSDDELVELMTRMVWSRVLHDRSMALARQGRLGFYAPTMGQEASQLASHFAFKKQDWLYPGYRDVPQLIQHGLSISQAFLWSRGHVEGNNYPEDLHAMAPQIIIGAQYVQAMGNAVGQKFAGKDEVTFTYTGDGGSSQGDVYEGMNFAGRYKAPIVFFIQNNGYAISTPREKQTAAVTLAQKAAAAGIPGVQVDGMDPLAVYAVTKQARDWAVAGNGPVLIETVTSRFGPHSTSGDDPTRYREKESFDYWEQRDPLIRFRKFLTEKELWSDEKEEELIEKTKEEIKQAAKEADQAPKMKISEFLKNMYNEPGQNIVEQIEKFEAKENKM-K-LIETKIKSITVIAKDTVKLDIHVDQDLETIRPGQFVYIQIGSSEHMLRRPISIADLDKEGNQLTLIYKELG--EGTRKLSRLRKDDSLNMLIPCGNGYRIDQLE-MTQALLVGGGIGVPPLYYLAKKLIEKGVNVTTIIGFQSKEDVFYEEQFQRLGKCY--VTTNDGSYGHQGYVTDIIEQEQPQFDYYFACGPNPMLKAIEIKL-KDEKGFLSLEERMGCGIGACYACVVPT-KDEKSNKKICQDGPVFHSGEVKI
M-------------------------------TKNRHEQLGLSNEDVLRMYETMLTARRLDERMWLLNRSGKIPFVISCQGQEAAQVGAAFALDEKDYIAPYYRDMGVVLHFGMTPKDLMLSAFAKAEDNSGQKKNRILTGSSPVTTQLPHAVGVALAGKIKKKDFITFVTLGEGSSNQGDFHEGANFAGVHKLPTIIMVENNKYAISVPLEKQLACEYVSDRAPGYGMPGHTVDGTDPLAVYEVVKAAADRARAGEGPTLVETICYRLTAHSSD-DDHRAYRSEEDLKAEREKDPIPRFSAYLKEAGVLDEETEKELEERVKQVVNDATDYAESAPYAEPETALKYVYAEQ--------------GDEM---SNKLSILEHRQVSVRYWHMVVSAQGLTEQIRPGQFFNILCGNRLPFLRRPFSIYRINREEETIEFLYLVQG--AGTREMTNMKVGESIDLLGPFGIGFTLDEQ--WETVLLLARGVGIATLAALAQEAVAQGKQCIAILSARSRNDLLAADTLQGLGVVL--KVTEEDGNSDVTQVEELIMDIKRKIDAGFTCGSKRLSRLMQKVSINGFPAQVALEEHMACAMGACFACVCDIEGDAIKSVRICTEGPVFDLSKVVM
M---------------------------------EGSLRDLLPEGELIRFYEQMVLCREFEESCAEQYAKGEIGFLHLYSGQEAVAVGCTAALDKNDYILSAYRDHAQAIVRGADPKGVMAELFGRSTGICFSPELNFMGGYAIVGGQFPIATGLAWASQLLNEERLTACFFGDGSMNQGTFHESLNWARLWELPMLFICENNFYGIGTEVHRASAQAALHRRTCGYDIPSEKVDGMDVIAVYQATKRAAEWVRERQRPYFIEMVTYRFRGHSMA--DPAKYRSSAEHEIWKSRDPIPNLSRRLMAEGMVSQEQLDKIMERCTAQVEEAVRFAAQSPWPEDREVWEDIYV-------------------MNSNPVQATVVTICPMTPDTSMVTLRVSHPAASFLPGQFLELSI---PGVGEIPISYCGLPSSDGSIELCIRHVG--HVTTALKSVVTGAAVAVRGPFGRGFPLSRY-AGQDLLLIAGGLGMAPLRSLLLALLKQWGRLLVLYGAREIRALLFANELMELEILQ--LTVDHREDGRVALLPALLEHLDPERTCAAICGPPVVYPYLLTGLRLGLRIYLSLERRMKCGIGRCGHCAVG-------TLLCCVDGPVFSGAELAG
MP---------------------------------------PTKEKLLEMLRSMLLTRRFEEKLTELCQEGKVGMMILCTGQEAVAAGVCAALEPQDVIVPNHRSHGHLLARGADPNALMAECFGKRTGFNAVPEVNALCTTTVVGGGIPIAAGVAFAQKYRKQKNVTVCFFGDGAADEGSFHEALNLAALWDLPVLFVCENNLYAGAQRYEEHTKIRDMADRAVAYGIPGIVVDGNDARVVYAAAERARARAVAGEGPSLIECKTYRCRGHGES--DHQLYQPPEEIASWKERCPLPRLRDEVLAQELLDEKALKSMEDEISRIVEDAVRFAEESPWPDPEDALSDVYV-------------------MPKFQENALILDHREVADRTWLMRLMSPKIALEARAGQFVMVRVRDGDPLLRRPLSFHRTFPEEGCIELLYRVVG--KGTLLLSKTVPGMNLDLLGPLGNGFDLPAPDARGPIALIAGGIGIAPLFDLMERIALSPQQMNLFYGTRTVAELLALSYFGALGVVH--WSTDDGSFGHKGHVTRMFAQFAFRPESLYACGPLEMQFHVARWALHDVPAQLSLESLMACGLGACLGCALPADPAADGYVHVCMDGPIFPAGAVQW
MSK---------------------------------QKKLSLAKDEYLKLYYDMLLIRRFEEKAGQLYGMGLIGFCHLYIGQEAVVVGIQHNLIEGDQVITSYRDHGHMLACGMDPRRVMAELLGRIDGCSFDIPKQFFGGHGIVGAQVPIGAGLAFANAYRDNGNISVSYFGDGAAHQGQVYEAFNMAALWKLPALFIVENNMYAMGTSVERATVVTDLYKKGESFGIPGYAVNGMDVLDVIEGTKKAIDHIRSGKGPYLLELKTYRYRGHSMS--DPAKYRSKEEVNEFKNRDPIDNLRNYLLSAKKVKESDLEDIEKSVKALVAEVVEFAQNSPEPDPSELMTDIYND-----------------EM---ESLCPVISHKWVNSEYKHLIVDASPKALAVKPGQFFNLLCPDAELWLRRPQSVYRIDRENRRVEFLYKCVG--RGTYGLATLEPGDELNMVGPLGVGFTIDPA--WQHIVVLGRGVGLATLAPISQLAREYGIGVTAILSARSTEFVMADDLFAKVG-VI--AVLDTDGTSAVERVEAILTGLKRRADAFYTCGSNRLLQLMKRLGKHGIPGQVAMEQVMACGLGPCYVCVRTFVNGKKELRRVCIDGPVFDLQEAVG
MEK----------------------------IEFKELVELGLTEQDAIQMFETMVRARKIDERMWKLNRAGKIPFLVSCQGQEAAQVGAAFALEGTDYILPYYRDLGVVLHFGQTSRDIMLSAFAKAEDNSGSRALNIVTGSSPVTTQVPHAVGIALAAKMRREPLVAYVSFGEGSSNQGDFHEGANFAGIHKLPVILFCENNKYAISTPLSKQLSAKHVADRAIGYGMPGVTIDGIDPLAVYKAVKEARERGLRGDGPTLIEVEVERLVPHSSD-DDDKSYRSAEELAELKTRDGVKLFREKLIQMGVLTEETAQELETKLEQEVDEATAYAEAAAYDAPENALRYVYDE---------------ETKMI---QLLTVVSRREIAKGATELICRRPDATAI-EPGRFMHLRVG---PLLRRPISIANV--EGDLITFLFKEIG--QGTKELARLRAGDQIDALGPLGNGFPVEHVAREAKIVLVGGGIGVPPLYYTMRRLVERGIACEAILGFDTADSVFYEAEFQKLGPTT--VTTVDGTAGIAGFVTAALDSS--RFDTLFACGPEPMLRSIQQV--PVEHKFLSIENRMGCGIGACFACVCPT--PDGHYVKTCSDGPVFRAEEVIL
M--------------------------------------PTPDPATQLEMYRRMLRIRRFDETVKTLFDRGRIGSVHLSIGQEAEVVGACMALRRDDTMVGNHRSHGHPIGKGAALGPLLAEILGKATGVNADFSVGSLGESSIVGSGLPVAVGAALGAKMQGSDRVCLCFFGDGASNEGYFHEALNMASAWQVPVVFLCENNGYGVTTAFGRISRVPDVAARAAAYGIPGQIVDGQDALAVHAAVGQAVQRARDGAGPSLIEAKTYRYPHHSEGLYDAIAYRDASELAAWQARDPLPLFARHLEDTGIADAATLTGIEQAIAAEVAAALEFAQQSPWPDPAEAHRGLYRTPIAGF----------DHAMAGELQDAIVDANEALPGGHYLLRLTAPGIAARARPGQFVHLRC--GDLPMRRPLSILRATVHSGQIELLYKAVG--VGTRQLVTRQRGEAISVLGPIGKPFSPDPG--RPRVLAIGGGVGMPPMLFLAQTLRSPPWQPLLLLGSEVAQGIAALPLAEDWGISR--LASGQGFPGYEGHVTQLADAYVLAQTQIAACGPTPMLRAAAAVAAYRLPAQLCLEEHMACGVGGCAGCVVELTPDGSAMARVCVDGPVFDAAAVYP
MAT------------------------------------TKFGKEIYLEWYESMLLQRRFEEKAGQLYGMQKIGFCHLYIGQEAVSAGIISAIREDDNLITAYRDHGLALAKGMTANECMAELYGKATGCTFSKEKRFFGGHGIVGGQIGLGAGIAFADHYLGNDRVTVCLFGDGAARQGLLHETYNMAMLWNLPVIFICENNYYAMGTSVERTSKTLDIAKMALAYDMPSDTVDGMNPEAVHTAVAKAAERARKGEGPTFLEIRTYRYRGHSMS--DPAKYRTKEEVEGYRLKDPIEVSKNKLISKKWATEADIEAINDKVKAIVEECVTFAEESPWPDISELYKDIYVEDDYPF----------ITDMGSNPLRAKLTEVIDESPLIKTFKLVE---EFAFKTGQFIELSV---DGIGEAPFTPSSSPQITDKLEVTVMKTG--YMTEFMHNLKPGAYMGIRGPYGRGYPVEKF-FGKEVLILGGGCGFAPIRSLLYNLIAVLRKVTLCYGSKTPEDCIYKPYISVLKFVL--RSVDKATNERVGVVTILLDDVDIKNSLAVVCGPPVMMKFGTMKLLMGYDIYLSMEKNMSCGLGKCGHCMMG-------KYFVCKDGPVFTYDEIKD
MTADAPH-DTPP---------ELVQLLTPEGRVEHPDYDIELTAEEVRSLYRDLVLVRRIDKEAVALQRQGELGLWASLLGQEAAQVGSGRALTDADMAFPTYREHGVAWCRGVDPVTLLGLFRGVSHGGWDPKEHNFHLYTIVIGSQTLHAVGYAMGIQRDGVEGAAIVYFGDGATSQGDVNESFIWASVFNAPVVFFCQNNQWAISEPIERQSRI-PLYKRASGFGFPGIRVDGNDVFACLAVTRKALQHAREGQGPTLIEAFTYRMGAHTTS-DDPTRYRLASELEAWKLKDPIERVKAYLHKNRLADQDFFAAIDAEADALAKDLRQRCLAMPDPRPEAIFEHVYATRHGLPEEEREQFMAYFERMAA-QVTGTVLTTRQVD-AYHALTVVAPGIADRFRPGHFVTVAVGPGSMITRRALSIHDVTPDYGTVELVFSVRG--PGTAWLAGLRARDTLDLVGPLGRPFPLPRD--PCTCVLVGWEYGSAPLFALGDVLQRRGCRIDFMLGAKTADRVFGALRARRMAETT--LVTEDGSLGLRGTVIDVLPGVDTRADVVYASGPMPVLRGATAVAVFGIPIQVAVEESMACGIGICMTCVVPVEDGVTRMVRACTEGPVFRGERVRF
MLKTA--------------------------RKTTALSEMGVSRDTLHEMYELMLMARRLDERIWLLNRSGKLPFNISGQGQEGAQIASAFAFDQIDYTLPYYRDLAVVLAFGMTAQEVLLSAFGKAEDNSGHKAHRIVSQSSPVTTQFPHAAGIALAAKMSNDPIVAYTSCGEGSSNQGDFHEGINFASVHALPVVFVIENNQYAISVPQELQYKAAQLSDRAIGYGIPGETVDGNDFAAVYLAFQRAVTRARAGEGPTLIETVTYRFTPHSSD-DDDRSYRSREEVDAARLDDPLALFEAQLLDEGHSDADTLAAIAERVRLEIQAATTYAEEAAAPQIETLGLHVYDESQ-------------GGDM-R-IEQMTVIQQKEIAERVYELILAGEMVTEM-EAGQFINIKPTRSDLLLRRPISVAKIDKAQRQCTIIYRVDG--EGTQTFADVKVGDLLDVIGPLGKGFPVEETLAGETAMLIGGGIGVPPLYEVACELKAKGAEVVTVLGFNSEDAVFYEEKFAALGDVH--VATADGSHGTKGFVTTIMDDI-PEADTYYSCGPTPMLRVLNDRL-LTKRAFISLEERMACGIGACYACVCHKDGDRNESKKICVDGPVFKTGEVEL
MLTEIYDLKGE-----------MFQVMDQTGTIVNKDYMPEISDELILKMYRTMMLSRTQDEKSLQYQRQGRMLTFAPSMGQEGVQVASAAAIEKTDWVSSAFRENATWLWLGQPMENLFLYWIGSEEGSRIPEDVNLLPIAVPIGTQCNHAVGIGMSIKFRKQNSVVLAYIGDGGTSEGEFYEAINYAGAMNTPNIFIIQNNQFAISTPRSLQTKAKTLAQKGVAAGIPCIQVDGNDIFAVYAAVKEAVERGRNGEGPTLIEAVTYRIGPHTTA-DDPTIYRTDEYHQEMLKTDPIIRTKNYMIEKGIWDDEKETSLKEELENLVEETFKKIEQTPDTSLEDIFKYTYAEMTENLKEQYEEYKAFRDKM---LEDGVIIENKNMGDNYYLMKVKAVKSAVAAKAGQFYMIKCHNGIRILGRPISIHYADQENHMLEFYYEVIG--EGTKEFTNYKIGEEIRLQGPLGTGFDTELK--GKKILVVGGGMGMAPLKYLVESVKN-KNTVTIIAAGRDVGAVRIADNYHFPKEIV--FATDDGTVGLKGNAVDAMKELKEKYDIVYTCGPHKMMEAVARVASHNMRCQISLEEKMACGVKACVGCSIKT---KEGMKRVCADGPVFEAEVIVD
MATKK-KFDLDALFTPDNLNFEMVQVLDEEGKVVNPDLVPDLSDDELVELMTDMVWSRILHERSTALNRQGRLGFYAPTAGQEASQLASIKAIDKGDVLLPGYRDVPQLVKHGLPLSQAFLWSRGHVAGNMYPESLKALPPQIIIGAQYVQAAGVALGLQKRGKKNVAVTYTGDGGSSQGDFYEGINYAGAYKSPAIFFIQNNGWAISTPRELQTAATTLAQKAVAAGIPGIQVDGMDPLAVYAVTKKAREYAVAGNGPVLIETICFRYGPHTLSGDDPTRYQPEGIQDAWAKKDPLIRFRNYLTAKGLWSEEKENEVIEATKEEIKEAIKEADKQPKQKVSFFLKTMFEEPTNVIQEQLDYFEAKENKM-D-TYMTRVISNEKIADKIFRMELQGDIVQEMTTPGQFVNIKVNNSEFLLRRPISICEINHEKKSFVIVYRADG--AGTKIISELKEGEIVDILGPLGKGYDLEVLEEGQIALIVGGGIGVPPLYELAKQFQKKGIQTIHILGFNNIKDVFYENEFAQLGTTY--IATADGSYGEKGFVTDVIKKYAVDYHKYFSCGPFAMLKALTKID-EEKMGYVSLEERMACGVGACYACVCEK--KDGTISRVCYDGPVYDTRELAL
MTHVKHVRDWAA--EWATGGGEPLRFLGPDG--LVQPDLPRPPDDLVREALRLMLLSRALDEKCTNLHRQGRLGLYAPVQGQEAAVVGSHLAIDAVDWLVPASREQPAMLRHGWALDRMLASFLGRIDAARIPDHVRMLPRQQSIAAQLPHAVGIAWATSIRGLDGVTLAYCGDGATSEGDFHEACNLAGVMGVPLVLVVINNQYAISTPVSRQTRATRLADRARGYGFPGVAVDGDDLFAMYEVTRQAVERARAGQGPTMIEAVTYRMSFHNTS-DNPSLYRDPSEVATAGQNDPVARLVAYATGAGVMRPDAIEAVEAEVRAEVEAALDRALSHPAPGPEEIFRHVFAD------------------M---HTTAEVLATKRVG-AYQHLTLLAPGVAERFRPGTFLAASVTLGHLLGRRALWIHQVRPVGGALQVVVEPVG--RGTGWLAGLQPGARLPVTGPLGRPFALPKE--PVATVLVGEGYAAAPLFPLAERLRERGCAVSLVVGAADEPRLLSALEARRSARVV--VVTGDGSVGVRGRVGDVVPETRAGAEVVYAAGPAATLHAVALAAEHGAWSQVALEQPLTCATGLCHGCPVPVEDGVARTARACVDGPVLRGDRVRW
ME---------------------------------------LTAEKKLWMYRKMYEIRCFELEVDKLFKANMIGTCHLSVGEEATAVGAIAALEKDDMITSTHRGHGHCIAKGGKLPQMFAELLGKETGYCADIETGNLGANGIVGGGIPIATGAALASKMKKDGKVTLCFFGDGANNQGVFHESLNIASLWKLPVVYVCENNQYGMSVAFKKSTAAENVADRAAAYNMPGEIVDGNDVEAVYFAVKKAVDRARRGEGPSLIEAKTYRWLGHSKS--DANVYRTKEEIEEWKKKCPIKRYRAKLVEEGVATEEELDKIEKEVEGEIQEAIEYAKNSPEPSVEDIADGVYA-------------------M----HQAEIILNEKVAHSIYLLRLRANKVAESANPGQFLHVKCTKGHPLLRRPFSIADVQRKKDTADIIYRVVG--EGTSILSQKKPGEVLDLMGPLGRGFPLPLP--GTLPLIVGGGVGVAPLLFLAKKLSKAGLEGRAFLGFSSARETFGMEVFESYGFVE--LATVDGTCGKMGFPTELLEDYKKVKAIVYACGPRMLLLKVKEIAACGIPAYLSLEERMGCGIGACLGCAVKS---KGGYKKVCRDGPVFEAGEVEI
MA---------------------------------------IEKETLQWMYRNMLTIRYFEERVAELFAAGKCGFVHLYVGEEAVATGACANLRKDDYITSTHRGHGHLISKGGDLKLMMAELFGRRTGYCADVELGILGANGIVGGGFPIAVGAGFTAKYKGTDQVAACFFGDGASNQGTFHEALNMASIWKLPVIFINENNFYGISLSQRRSMNVPDVAARAAAYNIPGVVVDGNDVLAVYEAVQEAVKRARAGEGPTLIECKTYRYRGHFEG--DPTVYRPEEEVREWKKKDPIPRFEEKLAQMGIMTEEQMKQVREEIAGKIEEAVKFAEESPWPSPEEVLEDVYA-------------------MRCDERSGILSEKVRLAREVYLLRFEVEGFMSSIMPGQFFMIGCRWKDPLLLRPFAVAD--KKGDTLEFLVKVAG--FGTNDIVRCEIGSPFHLRGPLGRGVFKPLG---KSVALVAGGIGVAPLVFARKYYPE--VVSKFVLGVPNGDWADVASWVKSECPVV--IACDDGTIGERGTAADVLLNGKWPIEEVWACGPVAMFKAIYAGLNGRVRILGSFESRMGCGIGGCHSCSIPT---KNGMTEVCSCGPVLDVAEVCL
MTADAPHAEAPP---------ELVQLLTPEGRVEHPDYDIDLTPEEIRGLYRDLVLVRRVDLEAVALQRQGELGIWASLLGQEAAQIGSGRALAETDMAFPTYREHGVAWCRGVDPVNLLGLFRGVNHGGWDPAEHNFHLYTIVIGSQTLHAVGYAMGVQRDSAEAATIVYFGDGATSQGDVNESFIWASVFNAPVVFFCQNNQWAISEPLEKQSRI-PLYRRASGFGFPGVRVDGNDVLACLAVTRKALADARSGQGPMLIEAFTYRMGAHTTS-DDPTRYRVAGELEAWKLKDPIERVRAYMFKNQLADQEFFDAIDAEADDLGRDVRKRCLALPDPEPLAIFDHVYAEPHRLMDEERAQFAAYFEGMRETQVTGTVLTTRRVD-AYHALTVVAPGIAERFRPGHFVAVAVGAQSTLTRRAFSIHDVKPDYSTVEFVFTVRG--PGTAWLAERRARDTLDLVGPLGRPFPLPRD--PVTCVLVGGEYGSATLFAVADALQQRGCRVDFVLGAASADRVFGALRARRMGETT--LTTEDGSLGLRGRVTDVLPGVDVRADVVYACGPMPMLRGVTAVAVFDIPVQVAVEERMACGIGVCMTCVLPVDDGVTRMVRSCVEGPVFRGERVRF
MAKKP--LDFDKLVKSYGELFSMVQILDKDGKIVNKSLVPELSDEELVELMERMVFSRVLHDRSMALSRQGRLGFYAPTAGQEASQIASHYALEKQDWIYPGYRDIPQLIMHGLPIYKAFLWSRGHVEGNHYDDDLHVIPPQIIIGAQYIQAMGNAVGQKLAGKNEITITYTGDGGSSQGDVYEGINFASRYKAPVVFVIQNNGYAISTPREKQTAAETLAQKGVAAGIPSIQVDGMDPLAVYTVTKAARDWAVAGNGPVLIETITNRFGPHSTSGDDPTRYRSQESFDYWEQRDPLIRFRNYLTEKELWTEEHEEELIEKVQEEVLAAAKEADQVEKMSVSDSLKWMYSNPGQNIQEQIEKYEAKESKM-------KIISNNCIAKDTYELILDAREIKEI-KAGQFMHLKSGRDDLILRRPISIASYNEE--ELNLVYKVIG--EGTKAMSLFEPGEEVDALGPLGNGFDLLDV---EEVLIVGGGMGVAPLYQLAKEFTHKNIRVTSVLGFGSADMAYYIEKFQVLGEVI--ITTDDGSMGVKGNVGNVIDEL-KEFDAIYACGPWPLLYYLQMTFDDHPHLYVSLEERMACGIGACYAC-----DTKDKKHRICTDGPVFNIKEVEL
MASRNAA----------------VGRKSSAAKDFLNGTIAEFDRDKELNAYREMLLIRRFEEKAGQLYGMGFIGFCHLYYGQEAVVVVMQMALKEGAQAITGYRDHGHMLACGMSARGVMAELTGRRGGLSFSKEKNFYGGHGIVGAQVSLGTGLAFANKYRGNDNVSLAYFGDGAANQGQVYESFNMAALWKLPVIYIIENNRYAMGTAVARASAGVDFSQRGSAIGIPGFQVDGMDVRAVKAAADEAVAFCRDGKGPIILEMQTYRYRGHSMS--DPAKYRSKDEVQKMREHDPIEQVRARLLEKGWASEDDLKAIDKDVRDIVADSADFAQNDPEPDASELYTDIL-------------------LMLQ-QVNAPVVWNRPLTGDYWLIEVEAPTIAGPLAPGQFVNIRI-PGTPYLRRPFSVYRVSPDRRRLQVAYKVIG--DGTRLMTSLPEGGVCDVIGPLGRGFKLPAQ--AKHIAVIGRGIGIAALPTLVDAAADRGIAIHALLSARTTPNLVGLDIFSERGCVI--THTDDEP--SVAQVTDHLIGLRHPFDAFYVCGSNRLARAVHALAERGVPAEIAMEQHMACGFGDCHGCVIDVEGKETAFREVCHYGPVFDTWEVVH
M---------------------------------------NIPKETLMRMYLEMVTIRLYEETMAEAYQEGKVGEMHLAAGQEPVAVGVCMHLKKEDAVVGTHRPHHFAIAKGVDLKRMTAEIFGKVTGLGFDPDVH-FSCSGIVGASIPQAVGAALAFKMRKEKRVAVAFFGDGAANQGTFHEGLNLAAIWKLPVVFVCEDNSWAISVPKEKSTAISQNADRAVAYGIPGVYVGENDVLAVYEAAGEAIERARQGGGPTIIEVKTDRFFGHFQG--DPEVYRPKDEVQRLKQNDPIKRFRKYLIENDIATEDELKQLDDEARKRVEEAFLFARESPYPAPEEALLHVFVE------------------MRW-KMKARVLSNRRIASEVYEMTFEWK--GKKPHPGQFLMIDCQG-KTFLKRPFSVNDFE--EEKMTILYQVRG--EGTKNLSQMKEGDILEITGPHGNGFEILEG---KRVLIVGGGVGIAPLLYLAKKVKAQ--KLYIALGFK--RETFLVEKFEGLGEVV--VTTEEGSTGRKGLVTSVVEEMIGEVDIVYGCGPKPMLKALQEISMANVLCQISLEEKMACGIGACLGCACKVEDKGFSYKRVCRDGPVFWAEEVLF
MAKPPAR------------------RKSEPPERPDEPTRFDASKDQLLEFYKQMLLIRRFEEKAGQLYGLGLIGFCHLYIGQEAVAVGLQSALSEKDSVITGYRDHGHMLLCGIPPKDVMAELTGRQAGISFSVEHKFYGGHGIVGAQVSLGTGLGFAHKYKGDGGVCLAYFGDGASNQGQVYESFNMAELWKLPVIYVIENNQYAMGTSVNRASSEDQLFRRGESFRIPGLQVDGMDVLACRAAAETALAWVRAGKGPIILEMKTYRYRGHSMS--DPAKYRSRDEVQAVRKSDPIDHCKKEL-EGLGVTEADLKAIEAAIRKTVNEAADFAESAPEPEPGELYTDVLVE----------------RYMIAIQTVAEVIETQPAPEGYGFLTLRCPEIARDFIPGHFVHIRV---GLDLRRPFSIQDADPVAGTLELFYKVVG--KGSKRLGQCRVGERLNLLGPIGAPFPPI----VGPAVLVGGGIGVAPLIGLAHRAAATAGATTLLMGQESASVSLGLSVLEELGISR--LSRMKGGDGHAGLITEPLRAHRSDRPAVYTCGPTVMMRAVASVAQFGLTCYASMEAHMACGVGGCAGCVIPLTERGPAMKRVCVDGPVFDAASIDW
MT---------------------------------------SNTSELIEMLRKMILIREFEELAIRLRTAGKIGAIHPYVGEEAIAVGVCASLANADRVTSTHRGHGHCIAKGADIKRMMAELFGRVDGYCADFSVGMLGANGIVGGGLPIAAGAALAAQLEGKGNVAVCFFGDGAVAEGEFHEALNISSVWNLPIVFVCENNQYGANNAIDVQHRVTDVAAHAGGYGMIGKSVDGNDVLAVYQVTREAVDRARRGEGPSLIECKTYRWHFHAMRQTPPPETRPAAEIAEWKRRDPIARFAATLTARGLITESDLERLRRQIQSDLQQAVAFADNSPFPDPKDILVDMFAA------------------M---TLACRIVEHQWVNARYKYLRLSCPAPARHTLAGQFFQLACSDAAPFLRRPMSVYGIGPEEDRIEFLYHVKG--VGTRALERLRVGETLTVTGPLGTGFRFSAG--WKRVLLVARGVGLATMAPLVPLAARAGVGITALLSARSPGDLMAQEFLRGAPAVH--AVFDSDGSSAVERVEPLVRNLSERPEMVYTCGSNRLLALLQRLGA----GEVALEQQMACAMGVCLSCVRLFEDGEKVFRRVCCDGPVFPLGAVAG
MSTKTSAAVRE-----LLPSPAPIRFVDESGTAVKAPAGAIPPDELLREAYRWMVVGRRFDTQATALTKQGRLAVYPSSRGQEACQVGGVLALRERDWLFPTYRDSVALVARGLDPVEVLTLLRGDWHCGYDPAATRVAPQCTPLATQVLHATGMAEALRRKGEDGVAMAFVGDGGTSEGDFHEALNFAAVLKAPVVFFVQNNKYAISVPLAKQSAAPALAYKGVGYGVPAEQVDGNDLVAVLSVLGAAVEHARSGRGPFLVEAHTYRMDAHTNA-DDAGRYRDDDEVRRWAGADPVRRLETYLRGRGLLTDDDVESARTQGETFAAGLRARMNADTEPDLLEIFDHVYAEPTPQLLEQREQLRAEQESMAG-QVTGTVLTTRRVD-AYHALTVVAPGIAERYRPGHFVSVAVGPYSMVTRRALSIHDVKSDYGTVELVFTVRG--SGTAWLAERRARDTLDLVGPLGRPFPLPRD--PVHCVLVGSEYGSAVLFPLADALLARGCRVDFVLGGAGAERVFGAMRARRIAETT--LTTEDGSLGLRGKVTDALPSVDTRADAVYACAPMETLRAVTAVAMFDIPVQVAVEEAMACGIGVCMTCVLPVDDGATRMVRACAEGPVFRGERVRF
ME---------------------------------------ISRDVLLDMYTRMVKIRKFEEKVAELFAQGKVGFVHLYIGEEATAVGVCENLEDKDYITSTHRGHGHLIAKGGDLKYMMAELYGKETGYCADATKGILGANGIVGGGFPIAAGAALSAKMRGTDQVAVCFFGDGASNQSTFHEALNIASIWKLPVVFVCENNLYGISMRQDKHQAIKDVADRAIGYGIPGVTVDGNDVLAVYEVAKEAINRARSGAGPTLVECKTYRYRGHFEG--DPTIYRSKEEVEEWLAKDPILRLSKHILDNDVATEKELKDIEARIVEEVEEAVRFAEESPYPKEEAAVEDVYTDIVE------------RVRM-----ETRILSNEKIATGIYKMVFE----YEKAHPGQFVMVDCKG-KTFLKRPISVCSVD--DKSMTIVYQVKG--EGTKNLSEMKKGDTIEVTGPHGHGFELYED---KNVLIVGGGIGIPPLLYLAKKIKAK--NLYIALGFK--REIFLVEEFKNLGEVI--VTTEDGSFGKKGMVTQGIEDIIDKIDIIYGCGPKPMLKALKEISLNNIPCQISVEERMACGIGACLVCACKVKDGGFEYKRVCKDGPVFWAEEVEF
MIFEEFNSEDK-----------MLKIIDNDGRVVRPDLFPEISDDTIVEAYKAMLFERVADEMAVSFQRQGRMFTYPPNKGQEAIHIAAGNVIRENDWLVPAFREVGLMLAKGVTMKEIFLYYNGNEQGSNFKNAPRVLPINVPIGTQLPHAVGIGYSIKYRKKEDVVFTYIGDGGTSEGDFSEALNFAGVWQVPVIFTIQNNQYAISVPVSTQTNSVNLAVKSVAFGIPGIKVDGNDFFAMYLVYQKASEHARTGKGPVLIEALTYRCGAHTTS-DDPSRYRTKEEEAEWELSDPLFRLKKFMEHKGIWKENE-EKLREKYKKEVEQQFLDAENFTPYSLEDVFDYMYVEMPDDLKKQKEEYQQFNRKMK--VLDFTVRSNEQLNYQNNLIKVTDNGTLPEMSPGQFVQILVNNSNVFLRRPISINLVDKEKNEMWLLVQRVG--EGTRKICETPAGETLNIIFPLGNSFSIPQE--EGKFLLVGGGVGAAPMLFLGKKLREKGFSPDFLLGGRSQRDILQLSDFEALGTVY--CTTEDGSLGEKGFVTH--HSVKSRYDFIYTCGPKPMMVAVAKYAHNKTGCEVSLENLMACGFGACLCCIEKT---TRGNLCSCTDGPVFNINELTW
MAQAKTA----------------TSGRKTAAKDFTGKNMSDFGKDDELHAYREMLLIRRFEEKAGQLYGMGFIGFCHLYIGQEAVVVGMQMAQKEGDQVITAYRDHGHMLATGMSARGVMAELTGRRGGYSFSKEKQFYGGHGIVGAQVSLGTGLAFANAYRGNDSVSVAYFGDGAANQGQVYESFNMAALWKLPIVYIVENNRYAMGTSTARATAQSNYSLRGSGFGIPGIQVDGMDVRAVKAAGDEALAHCRSGKGPIILEMLTYRYRGHSMS--DPAKYRSKEEVQKMREQDPIEQVRLRILDGGWATEDELKAIDKDIRDVVSDSADFAQNDPEPDVSELYTDIL-------------------LM---EVEARIKSHDWVNGQYRLIVLAAPDTVLDCRPGQFFHLLCTDRQPYFRRPMSIYSYDREKGELAFLYKVAG--AGTSAMAELETGDTLNIVGPIGQAFEIKPE--WQRPLLLARGVGLATLAPLARECASLGRSLTVICSARSPELLMSTELFRHYGAVI--TVTDAEGNSGVESLTGLIEGLSRGIDAFFTCGSARLTRMLQDIGSHGIGGQVALEQHMACGIGMCHACVWPFRADGAVNLRVCREGPVFDLQEAM-
MA---------------------------------------IEKEKLLWMFRNMVTIRLFEERVAEYFAAGKIGFVHLYVGEEATATGVCANLRKDDYITSTHRGHGHLISKGGDLKLMMAELFGRKTGYCADVELGILGANGIVGGGFPIATGAGLTAKYNGTDQVAVCFFGDGASNQGTFHEALNLASIWKLPVVFVNENNMYGISMSQKKSMNVPDVAARAAAYNVPGVVVDGNDVLAVYEAAGEAIKRARSGEGPTLLECKTYRYRGHFEG--DPTVYRPKEEVEEWKKKDPIPRFENELAKMGILAPDQAQAIKAEISKLIDEAVKFAEESPWPSLEEITEDVYAV------------------MDRSDRRGSISFSRPLGDHCVHMGIELEGLSSKAIPGQFFLIRERGVDPLLGRPLALVASE--GNVLEFLFRVSG--RGTARLATLPPGAALELRGPCGNGFPEPVR---NELVLVAGTLGIAPFIGIPSFCSE-RVRITAVLGVPGKGWEPFVEWCSERFTIR--INSDDGSIGRHGDPVE--DTLVGQRHEVWGCGPEAMLRGLGRVHEGCDRLLVSLEKRMACGTGGCLGCSIRT---GSGSKRVCVDGPVFEWRQVFG
MKTDSAPA-----------------------RPNQRPELAALDDATLSAALTRMHLIRKFEEAAEASYMRGLIGTMHLSIGQEASAVGTTLPLQPHDYILSTHRGHGHCIARGAEPKLMFAEFFGKETGYCADVEGGNLGANGIVGGGLPIAVGVGMSIKAQKNGRVCMVFFGDGASNEGAFHEALNMASIWKLPVVFVCENNKYGMSMDIARAMAVANVADRASAYAMPGHCLDGNDLAGVAAVAREAVERARSGGGPSLIECKTYRWRGHSKS--DRNLYRSKEEIEEWRAQDPIRRLEDELKAHDRFDAAALMKLEEDAQREIDAAVEFARTCPDPDPKDLTRDVYAI------------------M------AEVVRNEPVNAEYRHLVVSCSEAAAQAQPGQFFQLLCPAGQPFLRRPMSLYGADPAERQVAFLYKVTG--AGTRGLDTLRTGDRLDIMGPLGVGFRLDPR--WRRIIAVGRGAGLATLAPLARAAKANGTEVTAIFSARRPELLVSVALFERHGAVI--AVTDSESTSGPANVERILRREERGCDAFFTCGSSRLMRVQQRLARFGLPGQVAMEQQMACGIGLCYCCVRDFRDGEIVSRRVCWDGPVFDLMEALP
MATAAKK----------------SARIKADG--IKVPPPAKFDKEQELRAYRDMLLIRRFEEKAGQLYGMGFIGFCHLYIGQEAVVTGMKMALVEGDQMITAYRDHGHMLAMDMSPRGVMAELTGRRGGYSFSKEKNFYGGHGIVGAQVSLGTGLAFANRYRDNDNVSITYFGDGAANQGQVYESFNMASLWKLPVVYVIENNRYAMGTSVSRSSAETDFSQRGLSFRIPGIQVDGMDVRAVKSAAELAVEHCRSGKGPIILEMQTYRYRGHSMS--DPAKYRSKDEVQKMREHDPIEQVKARLLEAKWASEDDLKAIDKEVRDIVQDAAEFAQNDAEPDPSELYTDIL-------------------LMHANELDLRIKSNEPVNGEYRKLVLDAPVELLRCHAGQFFHLLCIGGAPYLRRPMSIYGFYPELGELHFLYKVTG--EGTRALGFLEEGGTLNVLGPLGKPFAIEAN--WNHLVLLARGVGLATLAPLALEARRLNKRMTVICSARSPELLMSVDYFKDLGAVI--TVTDSEGTSATSNLETIIEGLDDGVDAFYTCGSNRMLKLLQQLGRHDVPGQIALEQQMACGLGMCYCCVRPFKNDKVVQLRVCREGPVFDIQEAMT
MIKDSWLKPFTD---------KPIALISEDG--WIGSFKCDLEPETLKRFYRDMLAARILDERLVILLRTGKTSFVAPGAGHEAAQVGIAHAVKKFDWLFPYYRDMGLMLALGIPAVELFAQAIATKADPNGSKEFKVFNVASPIASHIPPAAGAAISMKLRNTGEVAVCTFGDGATSEGDWHAGINFASVQGAPAVFICENNRYAISVGYEKQTASENIAVKAQAYGMPGYYVDGMDVLASYYVVREAVERARSGHGPALVELVVYRYGPHSSA-DDDSRYRPKEEVELWKQKDPIERFRRFLEKQGLWTAEWEASLREEITAELAKAAEEAEAAGEIPAEWMFDDVYAEPLWPQKEQRALVLEE--SMPRRNDHAARLVHKTVRGAKGVLTFEAPTLAPLLEPGQFVNLEV---GHVLRRPMAPASGG--GRTFAIVMTARW--EGTRDLLNLPLGAEVRVLGPLGNTFPPPTG----RAILVSGGSGAGPLAYLANRLAATGREVVVLHGARDASEAHLIPLFARGGAVR--YFSEDGAHGEQGLPTQALPELAAGPATVYAVGPEGLMREAARLAAHDAPCYVSLEAHMACGVGACLSCVHPT---TRGTVHLCVDGPIFNAEEVIW
MAVAARKSRSDA---------APSAVKSRTASPAQKKGAAGFTKDQDLFAYREMLLIRRFEEKAGQMYGMGLIGFCHLYIGQEAVVVGMQMATKEGDQVITGYRDHGHMLACGMDSKGVMAELTGRRGGYSFSKEKHFYGGHGIVGAQVSLGTGIAFANRYRKNGNVCLTYFGDGAANQGQVYESFNMAELWKLPVVFVIENNRYAMGTSVSRASAQTDFSKRGASFNIPGEQVDGMDVRAVMAAGERAIEWARSGKGPYILEMQTYRYRGHSMS--DPAKYRSKDEVQRMREHDPIEQVRRRLIDQWKLSEDELKAVDAKVREIVNEAAEFATNDPEPDVSELYTDIL-------------------KMLQSDAETIVLSHTAVNDEYRHLVLRAGRPATLAAPGQFFHLLCSSEKPYLRRPMSTYKADPEAGTLEFLYKVAG--LGTRALATLKPGDPFRVLGPLGVGFTLDDG--WRHIVVLGRGVGLATLAPLAEAAARKGIGVTAILSARRPDLVMSADRFGAIGAVR--PVLDSDGSSAPENVREILAGLEGRADAIFTCGSNRLFRLAKDFARTGIAGQVALEQQMACGIGMCFCCVRKFVDGELVDKRVCWDGPVFDLKEATS
MNQS------------RAFQIEYHQFLDPDGVPVGDLPPLAEETEALQALYRNMVFTRLYDERAIALQRTGQLGTFASSLGQEAIGAGVGHAMRPEDIILPSFRENGALLFRHFRVRDLLLYWGGDERGMANPKLGDDFPICVPIATHTTQATGVAFAIKYRKQPRVVVCLLGDGGTSKGDFYEAINLAGAWNLPLVFVINNNQWAISVPRNLQSRAETLAQKAIAAGIPGVQLDGNDPIAVRHYVAEAIEKARDGGGPTLIEAISYRLCHHTTA-DDATRYRSEEELEAHRRLDPVPRLRRFMERRQIWSEEQETRLIQACQAEIEQEVRHYLDTPPQKPESMFDSLYAELPRELQAQRQSLLGKNHDMTDNLEDGEILSHQAFEGDQYILRLQAPRCAESAQPGSFAHIQC--DSKPLRRPISIMRTSATQGWVEFLYKAVG--EGTRLLAQRQPGEKISVLGPIGVPFRFNPE--RSRPLLIGGGVGMPPMVFIAQTLAGNNFKPLVILGSEVPDGVASMPLMDDWQISR--LASLQGFPGHEGYVTDLARHWQLAQVEIFSCGPHPMLESVARLASFSLPCQVSLEEFMACGVGGCAGCVVEVTDQGPAMKRVCVDGPVFDSRAVFP
MRG------------------------------------CSMDTAVLLRMYRKMLEIRCFELRAGELFERTEIGATHLYLGQEAVAVGACSTLKDTDYIISTHRGHGHCIAKGGKLPLMMAEIFGRRTGYCADLDIGILGANGVVGGGLPISVGVGLAAKLRKTRRVTLCFFGDGASNQGTFHESLNMAAVMKLPVVFVCENNQFAVSTHVSLACSVQDIAQRGASYNIPGHVVDGNDVVAVFEKVSEMVARAREGAGPSLIECKTYRWSGHYVG--DSATYRDKEEVNNWKGNDPIARFRGKLIASGLLDEAGADEMQREVVEAVAEAEDFARNSPPLLVDEVAEDVYTEVNAG-----------AVEMSTAPLLGRLVSSRDMGREIKLLGVKNGTQFPAYAPGQFAFLSA---FGIGEAPFGLASTTERGEVLEFAVQRLG--SVTTGLHELAEGDALGVRGPLGNTFPMEAF-QHKNLLVLGGGIGGAPLRPVIHSVLDHYGQLTILWAARHPSLLIFRDEYESWHTLH--LTVDEADDHHVGLMTDLVRQVSAANTVAITCGPPIMIYHVDKLLSLGFQRYVTLEARMHCGLGKCGRCNMG-------ELLVCRDGPVFSMAQVGN
MIFEEFNMEDR-----------MLRIIDNDGNVIRPDLFPDISDDTIAEAWKAMFFERVADEMAVSFQRQGRMFTYPPNKGQEAIHIAAGEVIRENDWLVPAFREVGVMLAKGVSMKEIFLYYNGNEQGSNFKNAPRVLPINVPIGTQLPHAVGIGYSIKYRKEPDVVFTYIGDGGTSEGDFSEALNFAGVWQVPVVFTIQNNQYAISVPVSTQTRSLNLAVKSIAFGIPGIKVDGNDFFAMYLAYQQASEHARTGKGPVLIEAVTYRCGAHTTS-DDPTRYRTREEEEKWKLSDPLLRLKMYMEKRGIWRVNE-DELSECYKKEVEKQFVEAENV-GYSLEEVFEYNYAEMPDDLRRQKEEYQQFNRKMMK-VLDFIVRSNESLNYQNNLIKVADNEPLPEMLPGQFVQVLVDNSAIFLRRPISINFVARERNEIWLLVQRVG--EGTRKICESAVGQKLNLVFPLGNSFTIPQR--AGSYLLVGGGVGTAPLLFLGKKLSEKGFIPQFLLGGRTGRDILQLSEFEALGSVS--CTTEDGSLGEKGYVTD--HSIENRFDFIYTCGPKPMMVEVARYANTGSGCEVSLENLMACGFGACLCCVEKT---TRGNRCACTDGPVFNINELTW
MSSREVAVE---------------RLIDETGAVVG----GLPAPEVLLDGYRALVLARRLNEQAGALVRQGRLAVYPSSHGQEACQVAAAAVLEETDWLFPTYRDVAAIAARGVDPLDVLVMLRGEWHCGYDPIATRVAPQATPLATQLPHAVGVGHAARLKGEDTVVMALCGDGATSEGDFHEALNFAAVFAAPVVFLVQNNKYAISVPLSRQSAAESLAAKGVGYGVPGVRVDGNDLAALTVVLTEAVARARRGDGPSLVEADTYRIQAHTNA-DDPSRYRDDEEVQRWRLRDPLLRLRVHLTSTGALTPELEADFAGAAEEMAAHVRAGMSQDNALDPAELFAHVYSTPTPQLREQAAQLAAEGDRMTLQWCHAEVLVNRPLTERYHHLRLAAPDVAAAARAGQFVMLTARDGGPVLPRPMAVYTRDAAAGVVDVLYAVVG--QGTRALAGFAPGERMVVVGPLGRGFAIHPE--TDRVLVVGRGIGTCSLTCVAQDLAPGPVELHAVTSGRDPGSVIGAEVFREHAAVR-AVHDTDGS--DVAVLRARLCGEGGPPQQILTCGSERLARLCAELGEWGASVQVSVEAHMACGLGYCHGCSTGGPTGPEESPLVCRDGPVFWLSLP--
MP-------------------------------PIKRTKFKLAPEQLLDMFYWLKLIRAFDERLSILVKQGKVSGVYTGIGQEAIIVGTCFGLRKEDFIAPLHRDLGAFLMKGVEPRVMMSQMFAKTTGLSGVTELGIFGNTSMLGANLPVAAGIGMTFRIEKTDNVVIAYFGEGASNTGDFHEALNFAGVQQLPVIFVCENNQYAYSVPVEKSMAIDDVADRARSYGFDGVAINGNDVLAVYQATQGALARARGGDGPTLIECKTYRWHGHSEH--DKAFYRSDEELAMWKSRDPIPTFTTYLRARHILDDEKLKDIETRAASVIDDAVEFAMNAPDPSPEDAVTDLYA-------------------M----------RVRELTTEIRLYDLRDSTLSFNFRPGQFVELSV---LGVGEGPFSLPSSPTRRGVFQLGIRRTG--SLTNYLFDITEGDEVGIRGPLGNGFPVEMF-EGQDVLLVAGGLGMVPLRGLLQYLIDQFGKVMLLYGTRSPEQVLFREELESLDAIL--LSVDGTQTGRVGVVTELLDLVDVSRTYAVACGPPVFYKFMLEKLVRGFRIYLSLERRMECGVGKCGHCAVG-------YTFTCLHGPVFSYWDAIN
M----------------SPDLPYTRYLAPDGRPLAELPAWADDFNLLTRLYRQMVLTRLFDQKAVALQRTGRIGTYAPTLGQEAIGVAIGSLMQAEDVLVPYYRDTAVQLMRGVCMEEILLYWGGDERGSDDPRAARDFPICVPIATQALHACGVATAFKIRGEHRVAVTTCGDGATSKGDFLEALNVAGAWQLPVVFVVNDNQWAISVPRRIQCGAPTLAQKAIGAGIHGEQVDGNDILAVCDRMRQALARARHGKGPVLLECLSYRLGDHTTA-DDATRYRCAEEVRQAWEEEPVKRLRAFLASQGVWDEGREQALVADCQAEVQRAVESFEAAGVQPLSSVFEHVYARWPSALAEQRETLAERCHEMVAPPQPYRVERRRRELVGAVTLELAVGA-RPDFAPGQFNMLYV---FGVGEVAISLSGDAERGTTFVHTVRNVG--AVSGALTRLEVGASVGVRGPFGRGWPLTGA-EGADLLLVAGGLGLAPLRPALYAILARYGRVLIMVGSRSPEDILYRRELEHWDLVL--LTVDHADHGHVGVVPALIPHADPARTLALVCGPEVMMRFAANALLAGIRIHLSMERNMKCAVGQCGHCQFG-------PFFVCKDGPVLGLDRIGG
MIFQEFNIEDK-----------IFRIIDNDGEVIDTKHFPSLDDDIILQAYKSMLFARTADQMAVSYQRQGRMYTYPPIIGQEAIQAASSFVVRPQDWVVPAFREMGLMLAKGVSLKEIFLYYLGNEEGSNFQDAHHVLPFCVPIGSQYLHATGIGYSVKYQQKDEVVFPFIGDGGTSEGDFSEALNFAAVWQVPIVFTIQNNQYAISVPVSEQTRSINLAVKSVAFGMPGIKVDGNDFFAMYVAYKEAMDYVRAGNGPVLIEAYTYRKGAHTTS-DDPSKYRTKEEEQLWEKADPLLRLRKYIDKNGIVMSDE-DELIQEYKKEVDKQFLEAENFRPYELDDVFNYMYVEMPETLIKQKTDYEQYKRKMSKYCHDLCVSTIDRLSSKHVLLKLTQDTPLPKMLPGQFVEVRVDNSHTFLRRPISVNYVDKRKNEMWLLVAAVG--AGTKEMLKLRVGDNLNCLFPLGNSFTTADKLHGRKVLLVGGGVGVAPLLFQGQTLLESGNQPYFLLGARSASDLLELDLFKEMGPVY--VTTEDFSAGEKGYVTD--HTINEHFDFIQTCGPKPMMQSVARYARRKIECEASLENLMACGLGACLCCVEKT---VEGNLCVCTDGPVFNIKKLLW
MLWAEYDLANR-----------RLAILSPEGQMDEGWRPSELDDEALLHLYDRMVALRQADLLALNLQRAGRMGTYAPTLGQEAANIGSAALLQAEDWLVPSFRETGAMLLKGVSLKLIYLYWMGCEWGSHFPEEVRVLPICAPVSTQTLHGVGLSWAAQLKGENWVTLIYLGDGGTSKGDFHEAMNFAGTFQTPTVFFIQNNQFAISVPRTRQTASATLAQKAIAYGFPGIQVDGNDLMAVYLATREAVARARAGQGPCLIEAQTYRMGPHTTA-DDPTRYRSEAELKTQERFDPLLRVRLYLENRGLVNPETEATREAQHLKWAQEQAREAEAAISYNPDEIFDYHFAELPPYLAEQKAYCQRFGQAM------FEIVAREEMAETVVSNWIRAPKIAQKARPGQFVILRANDTE---RIPLTMADTDPDKGLINIIYQVVG--KSTALFKTLQVGQGFDVIGPLGQPTHVEKV---GKVVCVGGGTGVAVLHPITRGLKQAGNHVFAVIGARNKDLLILEDRMRDASHLF--VCTDDGSYGHHGFVTDMLKKINKDVGLAVCIGPVPMMKFCCKMTKYNVKTLVSLNPIMVDGTGMCGCCRVTV---GGERKFACVDGPEFDGHQVDF
ME---------------------------------------LTKEKLLEMYKTMVRIRTFEMKAAELFAAGKLGFVHLYVGEEAVATGVCANLTDEDYITSTHRGHGHLIAKGGKIDLMMAELFGRTTGYCADVDLGILGANGIVGAGQPIATGAGFACKYKKTNNVVVCFFGDGASNRGTFHESLNMASIWKLPVIFVAENNMYGISNYQKNHMNVTDIADRAAAYGIPGVAVDGNDVIAVYEAAAEAVARARKGDGPSLIECKTWRHRGHFEG--DPQVYKKPEEQEAWLKKDPIPRFETKLIELKYATQADLDAIKADVQAEVEAAVKFAESSPLPNPDDVLTDVYAE------------------MIEPEYTCRVIVQNCLSPGYYLLSLEAPELARGALPGQFVMIRCGDCDPFLRRPLSIHYVDGEKGEVQFLYQVRG--KGTALLAERSAGDKVQLLGPLGRGFSCAEE--GKKGVLLGAGVGVAPILYLASSLKKRRWELLILMGARSREGILRPEVYELYGRVA--VATEDGSSGWKGSVLGLLKEKQFSFDKIFACGPLPVLKGVQQLSIKGIPAEISLEERMACGVGACLGCTCRG--SGGKQLRVCLEGPVFAAEEVIF
MSVVP-------------SEEEPRRVIGDDE--IPDGAIADFGDDELRRLHRDMVLMRVFDERAVIYQRQGRIGTYAIYWGHEAIQAGAHLALDSRDWVFPSYRESAIGLLRGMDPATVLAWWRGHPDGWWNPQEHRLGGVSVPIGSQIPHATGAAWGMKAKGEDGCAVVFFGDGATSEGSFHEGINFGAVMDAPVVFVCNNNGWAISTPFARQSRAQALADKAIGYGIPGVRVDGRDALAVYDATRTAVARAREGGGPTFIEALHYRTEPHGTA-DDTSLYRDPAEAEAARADDCLARLEGYMRRRGLLDDEAASAAREEAAERVKRAMRDVEALPDPDPALVFDTTYEIPPAGLVAQRDAALGVGARMASN--------------GYRVVSL-VDREGPEPEPGQFYMLAAARDRAFLPRAISVAETMPAAGRLDFLLDAVG--PGTGRLCDLEAGEGVWIVGPLGNAFASPREPGAAGAVLVGGGVGGAPLALQRKRFAERGIAHRVLLGFRDRAHTGGLDLFCGSCPVR--LATEDGSQGVQGRVTDLLLPIDAASGVIYTCGPPAMLEAIRALCAHGVSCELALESPMACGFGACFGCAVPK---GGGFLRLCIDGPVLRGDAVEE
MK---------------------------------------IPEETRIEMLKGMLRIRLFEEKIQELYLAGYIGSMHLSTGQEAVSVGVCMSLQKDDYVLSSHRGHGHMLARGAKYKYMMAELYGKRSGYCAHVKIGVLGANGIVGGGIPIAAGVGFSSKYLKNNRVTACFFGDGATETGAFHEGLNFAAVLKVPVVFIIENNQYAISVPRRLSDRLEDLSIRAKSYGMPGESVDGNDVIAVYHTAQRAVHRARSGDGPTLIECKTYRWHGHHAG--EPKIYRSQEEIDAWKRKCPIKQLKGTLLEEKVITEGNIEKIEREFEQELEKAIAYANESPFPVESDLLQDVYIEE----------------GM---PMPVTIADVTDENDDIKTFTLAREEDGFAYLPGQFAELSL---FGSGESPIGIASSPTEKGHLLFTVKRMG--VVTSELHASAAGTKMGVRGPLGHPFPWERL-EGRNILIVGGGFAFTTLRSAITYLLDNFGTITAVYGAREPGELLYKPALKQWDIFT--TTIDRPKNGRVGLVPVVVKEISAENAIALVSGPPIMIKFTIPVLVLGFDIVLSLENRMKCGIGKCGRCNVG-------AKYVCLDGPVFTWALLEK
MTDIAPPSPAP--------------------AEDPRAPRPHLSRGHLLELLHQMLRIRRFEDRCAELYSYEKIGFLHLYDGEEAVAVGAMRALAPEDAVVATYREHGHALARGVPMPAVMAEMYGKREGCSFDRAHRFYGGNAIVGGGLPLAAGLALAHKMRGEPALVACFFGEGASAEGTFHESLNLAALWKLPVLFVCENNRYAMGTALRYEESEPQIARKAASYNLTAVTVDGMDVVAVEAAARDAATAIRHGDGPRFIEAETYRFRAHSMF--DAQLYRDKEEVESWRAKGPIRRFRTWLEESGLLHPQDLAGIEAAIEAEIEEAVRFAEAGGWEPVGELERFVYSEGA-------------AASMSAMPAVARVVGRRRETADVWTLEVADGWA--GFAPGQFNMLYL---PGLGEVPISMSGDPAAPGPIRHTVRAVG--AVSAALAALRPGAAVGLRGPYGSAWPVAEA-AGADVVVMAGGLGLAPLRPALYRLRAEYGRVALLYGTRSPADILFRRELERWDLIE--VTVDRAARGSVGVVTRLLPRIEPVSSVALVCGPEVMMRFAADALLAGVRIHLSMERNMRCAIGQCGHCQFG-------ADFVCKDGPVMSYDRLRA
MLGEEEGMRCV-----AQFEVGYTGYLDHELRVTGPLPEFAREPVQLIAAYRAMASARAFDRKAINLQRTGQLGTFASCLGEEAIAVAVGLAMRPEDVLLPMYRHHGAYLSRGVRMAELLAYWGGDERGMDFQSVREDFAVAVPIATQAPHAVGVGYAFKYRKEPRVAVCLLGDGATSKGDFYEAINAAGVWELPVVFVVANNLWAISVPRTLQSRAQTLAQKAIAAGFEGEQVDGNDYIAVRDRLDQALQRARSGQGPCLIEALTYRMGDHTTA-DDSRRYRDAEEVEAWQRRDPLDRLRGYLLQSGAWSEADEEALQVECQEAADQAAQLYLERPLQPPASMFDYLYERLPRAYAEQRKALADPNDVMCLPPVPVRVLTRRREVADTWTLELEDAA-GRPFAPGQFNMLYV---FGVGEIPISLSGDSADPHRQVHTVRAVG--PVSRALAALSPAATVGLRGPFGQGWPVEAA-AGADVVLIAGGLGLAPLRPALYYILSRYGRVALLYGTRSPGDILFRRELERWDLAW--VTVDYAGVGCVGVVTNLVPSADPADTVAFVCGPEVMMRFAVAALQAGVAIHLSMERNMKCAIGHCGHCQFG-------PLFVCKDGPVLSFERIRG
M----------------------------------------LGEEKLVGMLRLMLRIRRFEEKLAELFKRGKLGFVHLYIGEEAVAVGACSALREDDRITSTHRGHGHVIAKGADVSRMMAELLGKEAGYCVDFSLGIMGTNGIVGGGIPIAVGSAWGDRQLGRDTVTVSFFGDGASNQGVFFEGMNLAAIWKLPVIFLCENNGYTEWTPTEKLTA-GRISDRGVPFGIPSVQVDGNDVISVHEAVSEAVGRARAGEGPSLIEARTYRWHGHNEG--EEAPYRPEEEIEEWKGKDPITTFAARLVEQGVFAREEIERVDAEEKERIEDAVRFAVESAYPDPEEALMHLFYDERPRLQQE-------VNRM---FLPAAVERLQSLG-RYVLLSYRWP--GEPPQPGQFVMARPGLSDPFLARPFSVYDYE--EGVASLLFEVRG--RGTALLAR--ASEEIEVSPPLGRGFSVCRE---GPAALLGGGVGVAPLRLLSRRLSERGVEHEVFLGFADAGLAAAAEGFPE---PV--VATMDGSFGVRGTVLDAAGD-LRRYRAVYACGPNPMLAAVGLAAG---EAQLSVEERMGCGNGSCNGCVVPT---RKGYLRSCVEGPVFEAGELAW
MPH------------------------------DAGATNWDLPLDQIHTLYYYMVLSRALDQRIWILNRQGKSAFVISGQGQEGVQAGAALALDQVDWLAPYYRDLTLVMAFGMTPEEIMLAQLAKRDDSSGHPAKHILTGSSPVATQVPHAVGMAWAMKLQHHPGVVLTSLGEGSTNQGEFHEALNFAAVVKAPVIILVENNGYAISVPQRREMAIQDVALRAKAYGIPGVVVRGSDPLAVYQVVKEARQRALAGEGPTLIEAKTHRFTAHSSD-DDDRTYRPRELLNEEKKDDPIHLFRTWMAEQALWDDEREADLMRRVADIVNQATTAAENAPFPSPDTLTQNVYGPSP---------------VMAH-AFDAHVEEVRVPAPDHVEILLRHEAL--QAIPGQFAHVLT---PGTLRRPISFSRLMPERHLAGILFRVVG--QGTAWLSRVEPGQTLNLLAPLGRGFTPPDP--DEPWCVVGGGVGIPPLYAATRQWGN-QHAPAVILGARTRQDVLMADEFQPMAELT--ITTDDGSWGTAGTVLGPLDRWSHPKGTLLACGPTGMLAEIWRRTAWSGRVQLALEQRMGCGIGACLACVVTAGPEGPRYRRVCTEGPVFAREELVF
MIFRDFNLENR-----------MLRVIDDEGNIINKEIFPQLDDDSIIDAYKQMFYERTADEMAISYQRQGRMYTFTPNLGQEAIHIAAGMNIRKEDWLVPAFREMGILLSRGVTMKEMFLFYLGNEHGGSFKNVSKTLPIAISIGTQLHHATGIGYSIKYKKKEEAVFTFIGDGGTSEGDFSEALNFAGVWQVPVVFTIQNNQYAISVPVKSQTKSINLAVKSVAFGIPGIKVDGNDFFAMYLAYKTASEYALSGNGPMLIEAFTYRLGAHTTS-DDPSKYRKKEEEEKWALVDPLLRLERYMKKMNIWNIDK-DKLKEEYKQEIDAQFVSAENEKAYKIGDVFDYMYTDMPEDLMRQKDAYEQYNRKMK--VLDFIVCSNEPLNDQNHLIKVVNNEPMPEMFPGQFVQILVKNSNVFLRRPVSINNVDLANNELWLLVKRVG--EGTEKICKSSTGDIMNLIFPLGNSFTIPEE--KCTTLLIGGGVGTAPMLFLGKKLSEKGYNVNFLLGGRTASDILQITDFEKYGNVY--CTTEDGSFGEIGFVTD--HTINNKFDFIYTCGPKPMMVAVAKYAVKGIECEASLENLMACGFGACLCCIEKT---VRGNICTCTEGPVFNIKELTW
MS---------------------------------------LSKETLMEMYLRMNHARIFEEKVAYFFSRGMVGTTHLSVGQEASGVASCMALEDGDLASLTHRGHSQAVGFGLDINKMMAELLGKETGYCADIHNGNLGANGIVGGGYCISVGAALTQQYQKTGKLVLCFAGDGSANEGTFHEALNLASVWKLPVIFFIENNLYGMSTPISKHMNITDIADRAKAYGIPGIIVDGNDPIEIYETVSKAAEGVRSGKGPVLIESKTYRWLGHSKS--DAQAYRTKDEVQQWKEKDPIARLKKFMLENKIATAEEIEDVEKQARTNMEKAVEFASDSPEPPVESVTEDVYA-------------------M------AVIIENKNLGDGMYLMKTD----TKKSSPGQFYMVRGWDKYPLLSRPISIFDWD--GMTTSFLYRVVG--EGTEILSKMTKGMEVVLHGPYGNGFPDIKE---DTVTLIGGGIGTAPLYHTAKELKKRNKNIKLYLGFENKSDA--AKEFESLDAVI--V--------YGGYITDFVD--YENAGTILTCGPEIMMKAAFERSKYESKVYVSMEKRMACGVGACLGCTCKT---EGGNKRTCKEGPVFEGGEVFF
MIKDTQREPFTR---------DPIALVNEHG--WVGPFDLDLDEEQLRALYRDMVAARLLDERLLLLQRSGKTSFAMEAAGHEGIQIAIAHTVKGFDWLFPYYRDHGMLLALGVPAVEIFGETLATRADPAGSKPLNAFTVASPIASHIPPATGAAISAKIQGTGQVVVTTFGDGATSEGDWHAGVNFASAQGAPVVFVVENNRYAISVDLQKQTGSENLAVKAKAYGMPGYYLDGMDVLASYYVMQEVIERTRAGAGPALVEAVVYRYGPHSSA-DDDRLYRPKEEVEHWKQRDPLERYRRFLERQELWTPEWEAELREAAEAELARALEEAEAAGPVPEVWMFDDVYEEPLWPQIEQRRLLEEE-GAMTPADHAVTIVASESLGP-HQRLVLAMPTLEARFGPGQFLNLSV---GHVLRRPLAPSRHE--GGEVELIVTPFG--PGTRDLVALPVGTRLQALAPLGNSFPIPAD----EAALVGAGAGAAPLAFLAETLLRAGRRVHVFHGAVSNEDRLVQAVYERLGLVR--YFSEDGSLGRRGYPTEGLAELGGAEATVYSVGPFALMRAAARLAIHGRPGYVSLDVHMACGVGACLSCAVQT---TAGQKHACVDGPVFEVREVVW
MTY--------------------------------------IDKETILEMYKRMNQARAFEEKVSYFFARGMVGTTHLSVGEEASSVAACMALNKDDLITSTHRGHSQVIGKGIDLNKMMAELLGKYTGYCADVEAGNLGANGVVGGGHGIAVGAALTQQMKKTGKIVLCFFGDGASNEGSFHESLNLASVWKLPVIFYCENNLYGMSVPVKNSMNIKDIAIRAKAYGIPGYVVDGNNAIDVYNLIKEVSEYVRSGKGPVLVESKTYRWLGHSKS--DAQVYRTKEEVEEWKKKCPIKRLRKYILENNIAKEEELNDIEKTAKDQIEEAVEFANNSPNPPIETVTEDVYA-------------------MAKEYVIGKIEENIRIEDGVYELSVGGNF---SGNPGQFYMLRGWREGPFLNRPISISNIY--KDKIIFLYELKG--KGTKIFSQLKENDEIKLIGPLGRGFSFEKD---EKAALVSGGIGVAPFVYLSRKIMG---DIDLYAGFRKN---YIIKDLKENINIY--ISTEDGSVGYKGLVTGVFN--PERYTKVYTCGPIPMMKAVVEICIKNIPVEVSMESRMACGIGACLGCTIET---ISGMKMVCKEGPVFNGREVVF
M------IDYKKIKEQSNQPMDNFQLLDESGKLLDEQIWDWMTEEEMVELMKRMVFMRILDERSTKLNRQGRLGFYAPTAGQEASQLGSVFALNKGDYVLPGYRDVPQLLCHGLSLKDAFLWSRGHMDGNRYADDFYALPPQIIIGAQYVQAAGVALGLKKRGKEQVVVTYTGDGGTSQGDFYEGINFAGAYQAPALFFVQNNHFAISTPREVQTAAETLAQKAIAAGISYAKVDGMDPCAVFVATKMAKQFILEGNGPVLIETDTFRYGPHTLSGDDPTRYRTKETENEWEKRDPLIRLRLFLTERGVWNEEMETTVIEKAKEMIKEAIQEADKAPKQTVTESLQNMYEVTPQNIEAQLKQY---EGKMSL-QCLAKIIENQEIAKDIFQLILEGDFVEKIEQPGQFVHLLIPSQKTFLRRPFSLASYHQDKNQCTILYKILG--TGTKELAQLKKGTSISLLGPLGNGFFVNPL--YEKVLLIGGGIGIPPLYELGKEFQKKGTEVTFLLGYRNQEEVFYQEEFAKLGTVI--TYTEDGSFGHQGRIDAAFPTLEKDWNAVYSCGPTPMLKAVKENFSNQYPTYLSLEERMACGFGVCYGCVVAQ-TKKKTPLKVCQDGPVFLATEVEL
M---------------------------------------NIPKENLLRMYLDMVTIRLYEETMAEAYQEGKVGEMHLAAGQEPVAVGVCMHLRKDDTVVGTHRPHHFAIAKGVDLRRMTAEIFGKATGLGFDPDVH-FGCSGIIGASIPQAVGAALAFKMRKEERVAVAFFGDGAANQGAFHEGLNLAALWKLPVVFVCEDNSWAISVPKHKSTAINRNADRAVAYGMPGVYVGENDVLAVYEAAGEAVARARRGEGPTLIEVKTDRFFGHFQG--DPEVYRPKDEVPRLRQNDPIKRFRNHLLESGIVTEVELDQLDTEARRRVEDAFTFARESPYPAPEEALLHVFVE------------------MAENPQLGRIINIVEETPDIKTFYITQGK-PFTPLPGQLAMLSL---LDVGEAMFSITSQG--PDHLEISIKKVG--TLTEALHEAEIGQTVGIRGPYGNGFPLEMF-YGKDVLFIGGGIGLAPVRSLINYCIEHFGHLWIIYGARSPADLCFKTDLENWNCVD--VTVDKGDTGHEGFVPAFVEELTPQGKVAVTCGPPIMIKFVLQVLELGFQIVTTLEMRMKCGIGKCGRCNLG-------SKYVCLDGPVFTLAQLKQ
M----------------------VQLLTPEGRVHHTEYDDALSHDELRAFYRDLVLIRRVDQEATALQRQGELGLWASLLGQEAAQIGCGRAMRTQDHAFPGYREHGIAWTRGLDPMRLIAMYRGVDKGAWDPAEFGFHGYTIVIGNQSLIGTGYAMGIQRDGADAAVIACMGDGATAQGDNNEAFVFAGVYNSPVVFFCQNNQWAISEPNARQTRA-PIYKRADGFGFPGIRVDGNDVLASYAVTKTMLDRARSGDGPSLVEAYTYRMAAHTTS-DDPTKYRVSAEVEIWKLRDPIARYKRWLMSEGIADHDYFEAIDREADELGEHVRTATVSMPDPDVGDIFDQVYVEPHQQVADDKATFTAYVQAMSTAQVRGEVIAIRRAG-AYHHLTIVAPGVAELARPGQFAALAVGPTGNLLRRSFSIHKVSPSGTTLDLVIAAKG--AGTEWLTALRAHDTVDVVAPLGRPFPLPTE--AVPTVLVGGGYGSAPLFWLADVLRERGCTVEMVLGAASEDRLFGVVEARRAADVT--VTTDDGSAGQRGWVSDVLPEVRTGAPVAYACGPMGMLQSVTRVAAHGAVAQVAVEESMACGVGVCMTCVMPVKDGVTAMVRSCVEGPVFRGDRIRW
ME---------------------------------------LTNEQLVKMYTTMVKIRTFENRVAELFADGKIGFVHLYVGEEAVATGVCENLTNNDYITSTHRGHGHLLAKGGDINKMMAELFGKKTGYCADLDLGIMGANGIVGGGPPLASGAALASQYMGNDNVAVCFFGDGASNQGTTHEAMNLAACWKLPVVFVNENNMYGISSCTLNSMCVPNVADRAAGYDIPGVVVDGNDVIAVCEAASEAVKRARQGKGPSLIECKTYRHRGHFEG--DPCSYRDDDEVAEWKEKDPIPRLEKKLLEMGLLTENKIEEIQTELQKELAAAEKFADESPLPDVSELLEDVYT-------------------M---PYPVTIKEIKTETASLKTFTFAHQADAFSYRSGQFAMLSV---PRVGEIPIGIASAPSEKGIVKFTVFKTG--KVTTFLHNMKQGDVMGIRGPMGNGFPLEQM-TKKNLLIIGGGFAFTTLRSTIITLMQVYGTIDVVYGARNPGMLLYQDELDQWGIMH--ITVDETDPHHTGFVPAVAGECSTGNSVAIVCGPPVMIKFTRPVLALGYNILMSLENRMKCGIGMCGRCNIG-------QELVCRDGPVFTLAYLNK
MP---------------------------------------LTKEVLLNMYRRMLTIRYFEEGLTEFSKQGLVGTGHVSIGEEAVAVGSCTALEEKDYIISTHRAHGHLLAKGADINIILAEVLGKATGCTSDFGRQILGTNGIVGGGINIAGGVGLAIKKRKTGQICLAFFGDGAANRGTFHEGLNLAALWKIPTVFVCTNNQYGLSMPQSKACANLDISARAASYGMPGYRVDGTDVIAVYEAVKSAAERARKGEGPSLIEAVSYRLRGHSMR--MDQDYRPAGEVENWANKDPIKIFNRKLKELGYLTDEAAKQIDAGCKKVFEAASEFALNSPEPEPETAFTWVYAQE--------------GVKMS--PDLAIITKVCDEAAGIKTFTLEEPEISFDYRPGQFVELTV---FGVGEAPISITSSPVNKGYLELTVAAVG--KVTRALHLRKEKDVAGLRGPYGNGFPFDEV-KGKNILFVGGGIGAAPLRSLINQMFAYFAKISILYGAREPGLLCFIDDLEGWNSVL--LTVDAPDRGNVGVVGSLLPKIDIKNTVAFICGPPIMIHFVLLDLLMGFQIITTMERRMECGVGKCGHCNIG-------KSYVCLDGPVFSYHQLRE
MIGV--------------------------------MYKMELTKEKRLWMYKKMYEVRLFEQEVDRLFKANMIGTCHLSVGEEATAVGSIAAIREDDMITSTHRGHGHCIAKGGKLPLMFAELLGKETGYCADIESGNLGANGIVGGGIPIATGAALASKLKGDNKVTLCFFGDGANNQGVFHESLNMASLWKLPVVYICENNVYGMSLHVGKSTAVANIADRASAYSMPGVIVDGNDVEAVYFAVKEAVERARRGEGPTLIEAKTYRWLGHSKS--DANLYRTREEIESWKLKCPIKRYREKLISENIATADELDEIENKVKKEIEEALKFAMESPEPSVADIELDVYA-------------------MKI-NEKGIILENKKISNNIHLLKIHAPKISIFSHPGQFAMLKINDNTPFLRRPFSFAWTNKEKGEINFCIKVVG--EGTKYLSRKKPKEVLDITGPLGNGFPMVKDLEFKSIVILGGGMGAAPLVFLAKYCKDLKIEKIAFLGAKTKDEIILSDVFEETGFVN--ISTDDGSKGVKSSVLESLVSKIKKPFILYACGPKNMLKGLKKLNLKDCKIYASLEEKMACGIGACLGCAVKT--SEGSYKRVCRDGPVFNINDIDF
M------TDLV-----ARFEIPFTQILNEQAQIHGELPEFASDKKILKKLYRSMVLTRLFDKKAIALQRTGKMGTYAPINGQEAISTAIGHCMRQSDILIPYYRDYAAQFQRGVRMSDILSFWGGDERGSFYDGKSEDLPICVPIASQCLHATGVAFSFKYRNENRVAVVCIGDGGTSEGDFYEAINVAGAWNLPVVFIINNNQWAISVPTEKQTSTKTLAQKAIAAGFSGIQTDGNDILGLCKTIGDAIEKARNQGGPTLIEAKTYRLSDHTTA-DDATRYQPAEDVENASTKEPIQRFKEYLKATINWSESDEDLLHKTCLEEIQNEVDIYLNKQKQPITDIFDYLYAELPEYLIEQRAIAMEANNGM---PHPAKIIARTQESSTIFTLKTKDQKHPVTFLPGQFNMLYL---YGVGEVAISISSDGSDPSCLSHTIRAVG--RVTKALQTLQPGDEVGIRGPYGQGWPLERA-RSKEIVIVTGGLGCAPTVSLINYILARFGALKILQGVKHSDDFIFKKQYAKWDTVY--IAANLAGPWGVGYVTDMIQTLDPGRTIAMMCGPEMMMHAAIHALVKGMSIYLSMERNMVCGIGHCGHCQYG-------DLFVCKDGPIFAYPTIKA
MVRLPK-------------------------RAQARFTGERMDKEKLLQMYFEMVQIRRLEERGAELYQAGKIGFMHLYIGQEAVSTGLIAAREPRDRVITAYRDHGVALNCGISANEVMAELLGKVTGTSADTSKNMWGGHAIVGGHLPIASGLALGDQYAGNDNVTLCMFGDGATNIGYFHEALNLAKTWGLRVLWVCENNQYGMGTAVERASAVDEIRQKAEGYGMKNSRVDGMNVLKVYEAARDAIKTVRETGQPYLLEAMTYRFRGHSMG--DPERYRQQEEVKKWQENDPIGIFHAYLLGKNFATAAELDALDAKAEADTNTAVEFAEASPEPGMEELFADVYAD------------------MA--PYPVIIRKITVENEDIKTFELVNQADAFAFRCGQFAELSV---LGAGECPIGIASSPMDEDLLQFTVKRAG--VVTGVLHSCEEGAAMGVRGPYGNGFPMELL-EGSNVVIVAGGFAFTTLRSLINYILHNFGELTVIYGARSPGELIYKYDLDAWDVLH--VTVDAGDTGLVGYVPTILKEASSENAVAVVCGPPIMIKFSLPVLELGFRVLNSLEMRMKCGIGKCGRCNIG-------EKYVCKDGPVFTLEQLQK
MN---------------------------------------LSNDKIVDMYKTMMKIRKFENQAMDLFANGSIGFVHLYLGEEAVATGVCANLNDKDYITSTHRGHGHIVAKGGDLNLMMAELYGKETGYCADAEKGILGANGIVGAGHNIAVGAGLSISYRETDQVCVCFFGDASTNQGTFHESMNLASIWKLPVVFVCENNLYGISMNQSRHQAIKDVSDRAVAYNMPGVTVDGNDVFAVHEAAEEAIKRARLGQGPTLIECKTYRHRGHFEG--DPGAYKPEEEVKEWMAKDPVPRFESFLIDNKILTKKELKELNEDLDKEMAAAIEFAENSDYASVESVVEDIFTDIIE------------RARM---TSLSRIIENIKVAEGIYKMTLD----DTKPVPGQFYMVKGLNGDYLLPRPISVHDYY--DGKLVLLYRISG--HGTDMMSRMKEDTEVQVLGPLGNGFDLEAI--KGKTAVIGGGIGTAPLYYLAKEMKKA--DMDIYLGFK--DIVYSIEDFENTGHVT--VATEDGSVGTKGFVTDCVD--YDKYRMVITCGPDIMMNKIIRTCVHKIDIYASLEKRMACGVGACLGCVTET---VNGNKRVCKDGPVFNGKELIL
-------------------------------------------------MYYYMLLTRKIDERMWLLNRAGKIPFVISCQGQEAAQVGAAFALNQKDYTLPYYRDMGVVLVLGMTAKDLMLSAFAKAEDNSSSKPLNIVTGSSPVTTQLPHAVGIALAAKMNQEELVAFTTLGEGSTNQGDFHEALNFAGVHQLPVIFMVENNKYAISVPLKKQIPTENVAVRGAGYGMPGFTVDGNNPLEVYQVVHEARQRAIRGEGPTLIEAVTYRLVPHSSD-DDDRSYRSREEVEEAKKNDPILLFQQYLYDSGLLNDQLHQEIMERVNKEVNEATDCAEKAAYPDPETILLHVYEE------------------M-K-QSLMKVLENKEIAHQIYQIVIEPKTLQANTQPGQFFHIRVNDSHPFLRRPISVHDFDPNTLRISMIYRVNG--EGTKRLTQKTRGEIVDVLGPLGNGFLVSKTD-KQQFLLIGGGIGIPPLYYLAKQLKHTGHQITTLLGFQSKQDIFLLEQFSSFGEIR--VATMDGSLGSKGTVLDLIKEE-EHWDLFYSCGPTAMMKAIQQKWMKPIEGYLSLEERMGCAIGACYGCVVKVAVDLRGYKKVCADGPVFSFREVKL
M--------------------------------KDKKEATQLQTQELLAMYRDMVRIREFEESCPSLYSQGKMGFLHLYSGQEAVGVGVAHAMRKDDYMIAAYREHGLILAKGTDPGPVMAELFGKKTGVSFDPSVRFMGGYGIVGGHIPLAVGMGYAIQYQEKNEVVVCLFGDGATNQGVFHEAMNLAALYQVPVVFVCENNMYGIGTSVARASAVEELFKKSCAYETPGVKVDGMDVLKVYEEVRKAVGRARAGEGPTYIEALTYRFRGHSIS--DPGNYRSKQEKQLWQERDPIPNLGHWLVVEGKASEDDLQKIKDEEKKTIEEAIRFAEESPDPGPEELWTDVYVE-----------------SM---NYKTIILSNQEISPGYFRMRLLTPGFSENARPGQFIMMRVQQSPPLLRRPFGIFRMGPPKEYTEILYKVVG--RGTNIMADLHRGDKVEVLGPLGRGFDVGDP--GEEKILVGGGIGLVPLYMLAESLSA-RSKVRLLMGGRNRDDILAVTEFERLGVTY--VSTDDGSLGEEGMVTQVLERKKYPRSSVYACGPMPMLDAVYRICHRKVPLQVSLEALMACGVGACLGCVVKGAEDNPRYLCACKQGPVFRAEQLDW
MS---------------------------------------PDKKTLVKMYETMSRIRLFETKLQEFFAAGRIGFVHLYIGEEAVATGACAGLTNADKITSTHRGHGHLIAKGGDLKLMMAEIFGRKTGYCADFDLGILGANGIVGGGGPLALGSALASKYSKTNAVTVCFFGDGASNQGTTQEALNMASAWKLPLVFVNENNGYGISCPQCKSMAVTDIADRAAAYDMPGVVVDGNDVLAVFEAVTEAVKRARHGEGPSLIECKTYRWRGHFEG--DACTYRCDEELKEWMAKDPIPRMEEKLLESGVLKKKDVEAIRARIEQEVKDAVDFAEGSPLPSPAELLEDVYA-------------------MVK-VRELRFLGAWDEPSDFVELTLENPGW--GYRPGQFAMLRPHWGELSWGRPFSISRANAE--SVTFFFQVVG--RGTQRLAHLKPGDEVVLWGPLGNGFSAPVE---TPTVLLAGGMGLAPFRGYIEKHPTP----RLVFAHRPELECYPAEMSEKVAEIR--EKTPD----DLPLVIERIETAEAAGGIVLACGPLPFLKTVQQAARRQVRAELSLERSMACGVGACLGCVCKD--GQDKHVQVCARGPVFNAEDVRL
MK---------------------------------------VTKEKLLDMYRTMFMIRSFELKAAELFAAGRIGFVHLYVGEEAVATGVCANLKKGDYITSTHRGHGHLLAKGGDVNLMMAELFGKASGYCADVDLGILGANGIVGAGFPIAVGAAFSCKYRKTGDVTVCFFGDAASNRGTFHEGINFASIHKLPVVFVCENNMYGISNYQKAGMNINDIADRSEGYGIPGASVDGNDVMAVYEAASAAIENARKGDGPSLIECKTWRQRGHFEG--DPGKYKDPEEQKNWVAKDPLPRLEKRLEELGYASKDELEAMQKEILQRIEAAVQFAESGPDPSPSELLTDVLA-------------------MNEGDYDSRLLEKEQVSADVWHLTFECPEIAAAARPGNFVLVKTAAGAPLLRRPLGILGADPAKGTVEMLFRVVG--QGTALLSRAAPGATFSVRGPVGGQFGPFGH---EKIWAVAGTLGVAPLLFLRRELNGFG---RLFLGVGNASWRSFAEWVRSRAPMV--LYSDDGSIGRRGFSIAGLEGQDLSGVSLVCCGPNPMMKALYERYGQCDDIQVSLERRMGCGMGGCFGCVVDT---ATGRRRVCIDGPVFQAREVKW
ME---------------------------------------LTREQMQKIYYQMYSARTFEERVNEMFMKGLIGTTHLSVGQEATAAGAVNAIRPDDYIMSCHRGHSHCIAKGADLKRMMCELLGKKDGFCVDISVGNFGANGIIGPAIPIATGIALAIKKDKSNKVILDFFGDGTTNSGMFHEALNMAALWKLPIVYFCENNLYGMSTPVSKSVSVEDIATRAKAYGIPGVIVDGMDVLAVMDAVAEAAERARRGEGPTLIEAKTYRYLGHSKS--DKRAYRTREEEAEWKARDAIKSFGAYMLENG-FTEEELAAIRSGIEQECEEAVEYAQNAETLSLDEAKELIFA-------------------MSDKPMVGVITDIRKDTPDVKTFRANGGGVCFEHMPGQCAMLSI---PGVGEAMFSITSSPTNTEFMEFSIKKCG--CLTDWLHQMDVGQQIAIRGPYGNAFPVETELKGKDLLFIAGGIGLAPLRSVINYVLHYYGKVDILYGSRSMDDLVDFNEIKTWNVVH--LTIDREQDGHVGFVPDYVKELST-DKTVLVCGPPIMIKFTLAALELGFQVYTTMELRMKCGVGKCGRCNIG-------SKYVCKDGPVFRCDELEE
ME---------------------------------------LKKEKLLAFYETMMTIRAFESKAVELFADNQLGFVHLYLGEEAVATGVCANLTNKDYITSTHRGHGHLIAKGGKVDLMMAELFGKATGYCADVELGILGANGIVGAGQPISTGAAFACKYKKTDSVAVCFFGDAASNRGTFHEALNMATIWNLPLVFICENNLYGISNCQRDHMKVTDVADRASAYGIPGVVVDGNDVIAVYEAAAEAIERARRGDGPSLVECKTWRWRGHFEG--DPGAYKDPEEQAAWLKKDPIPRFEQKLMELKYATKSELEEIKAKVEKQIDAAILFSQNSPYPNPEDALTDVYAE------------------MTKTCVTAQVMKHTVLAGDVWELVVAAAGIASITKPGQFVHIRLTDTDPLLRRPFSIADCDPARGTLTFIYRVVG--RGTTLMTKLQPGDTINCMGPLGNGFAVT----AKRPLLVGGGMGLAPLLLLARAFCSR--PATILMGGRNEQELFWPNLYASVCKIH--ITSDDGSIGHHGFTVDLLPELQDKFDAIYACGPHVMLAGVAKVAAYDVPCQVSLEDYMACGVGACLSCTCES--TGGKRHKVCTDGPVFWAPEVVW
MK---------------------------------------ITKEEKLDLYKKMLTVRAFEEKAGELFAKNLIGFIHLSIGEEASSVGTCSVLNKDDYVASTHRGHGHMIAKGADPKRMFAELFGRATGYCADFSIGILGANGVVGGGFPIIIGAGLSIKLRKTDQVGVVFFGDGAANRGTFHEAVNMAAIWKLPVIFVCENNLYASTTPADYSLAGGSVASRASAYGIPGDVADGNDILEVMEIVGKAVKRAREGKGPSIVENKTYRYRGHFEG--DPQRYRTKKEIESFKKSDPIQRFKNILKKEGGISDKADKDLRAEVYNMIEGAVRYAQESPLPKPEEALEDLFVNP-----------------M---PYPVRVDDIITETENLKTFKFIDPGDKFSYTPGQFAELSV---PGKGEIPIGIASSPTEKGFVTFTINKVG--LVTTHMHNMQKDDIMGIRGPLGNWYPWEEM-EGKNVVIIGGGFAFTTLRSSIVYMLNNFKDITVVYGARSPGLLLYRDELAEWDIMH--ITVDGTDKYNVGFVPTITEEKSADNAIAIVCGPPIMIKFTQPVLELGFRIILSLEMRMKCGIGICGRCNIG-------DQYVCKDGPVFSLAKLKQ
ME---------------------------------------LSKELLLKFYKDMVRIRNFELKAEELFLQGKLGFIHLYIGEEAIAVGAMANLRVEDYITSTHRGHGHMLAKGASMRKMMAELYGKKHGYCADVSIGVLGANGEVGGGLPIAVGAGMAIKLQKKDSVVISFFGDGASNRGAFHEALNWASVFKLPVIFLNENNQFASTERVQETTSVENISDRAVGYNMPGVSIDGNDVIAVFETVKEAVERARNGGGPTLIEAKTYRLKGHFVG--DPQLYRTKEEVDLKWPNEPISRFEKKLFEGGYLTEKEKEEIWNDAKNEVEDAVLFAEQDEYPAPEEALEDLFEDSTN------------CLYM------FKILRKEILGPEMVLMELAAPNVAKTAEPGQFVVVRVYEKE---RIPLTIADFDRTKGTVTIVFQKIG--KTTHLLGTKNEGDALDVFGPLGNPTEIESF---GKVVVVGGGIGIAPIYPISRKLKSKGNRVISIIGYRAKDYVFWEEKMRSVSDLL--ISTNDGSYGEKGFVTDVLKRVEKDIERVFTIGPAVMMKAVADMTRYSIKTIASLNSLMVCGMGMCGACRVTV---GGETKFTCSDGPDFDAHLVDF
MRAEVV-------------------------RKEPAIPVRDFDKETLRSLYETMVKIRHFEEKVEEFFFAGEIGFVHLYIGEEAVAAGVMANLRKTDYIQSTHRGHGHTIAKGADLKPMMAEIFGKKSGYCADFSIGMLGANGIVGGGFTLAAGAALAQKMQGTDGVSVVFFGDGASNRGTFHEGINLAAAWKLPVIFVCENNHWASTTPYHTTTAVENIADRALGYDIPGVIVDGNDVFAVYEAAQELIERARRGSGPALLEAKTYRIKGHFVG--DPEKYRTKEEVQKVFETDPIPRFEQKVIEGGVMSKEELTAIEEAVKRSVAEAVEFARNAPEPEPFELFEDLYV-------------------MERIDHNGTILKVRLISSEVIEVVLHCPAVALSAKPGQFVMLRLRGVDPLLGRPFAIAATE--AETVTLLVQVVG--KFTHLLKTLPPGTKANLRGPMGNGYLERPS--DKKIIFVAGTVGAAPLLFALQSFPE-LKKREFVLGVPGKGWGGFVSYVEEKTQIK--VCSDDGTLGIKGNALAALPET-GNNEEIWACGPLPMLKAMARKYIQAGQVRVSLDMKMACGIGGCLGCVIST---DKGPKRVCVDGPFFMAKEVDW
ME---------------------------------------KSKETLLDMYEKMYKIRLFEDNAVKLFNQGLVGPMHVYTGEEAVAVGACSNLNDDDLITSTHRGHGHCIAKGGRVDKMAAELLAKGTGYCADPDIGILGANGIVGAGLPIATGSALSSKMRGTDQVTICFFGDGATNEGAFHEALNMAAIWDLPVVFVCENNLYGLTGPADEMVSVKDVASRAASYDIPGVVVDGNDVLDVYETVGEAIKRAKNGGGPSLIEAKTYRIKGHFVG--DPQVYRDDEEVEKWKKRCPIKKHRNYLIETVGVASEELAEIEAKVKKEIKEAVKFAKESPDPEIEVVFEDVFSK------------------M------FEIFSNKEVGPDIYHLVLKCEGLSEKVEAGQFFNIKVNNSDPLLRRPLSVFDFENETKRVEFVYKVVG--KGTKMLANYSPGEEIDLLGPLGNPFTISDR-NSSNIHLIGGGMGIAPLYLLAKKLKD--LPIKVFLGAANAAELFFADKFNNLGITH--LAAMEEKLEIQGTALRLWDIYKEIPNFVYCCGPEPLLFAVENQCLSRIPGEISIEKRMGCGFGVCLSCSCES---NEKNKRACVEGPVFGLGEVKY
M-FESYDRQGK-----------RLQIMDETGNIVSIKDVPLMSDSEILIAYQFILKARVADEWSVSLNRQGRLPTYPPGKGQEANSVGSLMAMHKEDWFVPAFRELGGMLYRGIPLSKVYQIWLGNERGSHEIEKYHTFPISVPIASQCLHAVGAAYANQYLKNNRITICFVGDGGTSEGDFLEALNFAGAWNVPVIFYIQNNQWAISVPRKIQTRSTTLAEKAFAFGFSGIQVDGNDVLSVFAATKMAHEKAQNNQGPTLIEGYTYRLGAHTTA-DDPTIYRKQEEVDQWINKDPLLRLEKYLQKKNLIDGLAINRLKDEYKKEIMQEFEIAEQTPPHTVEEIFAWQFKQLPEDLKEQMSNLNIRSVGMGHQPEEAEIVRAEFMTPAEKHFTLRSGK-AMVFEPGQMLEVSL---FGFGEIPIGFASSPTRKGTFDIVVRSVG--RVSSALNRLEKGDSLWVRAPLGKGFDLEKM-RGRDVLVVAGGIGLCPTRSLINYILDRFGKFTLFFGTKTPKDQLFREDLAQWNVFH--ETVDRADKGNVGVITTLFKNTSP-DTVAVICGPPVMYKFVIRDLDIGIRIFVDLERRMKCGVGKCGHCQMN-------DLYVCMDGPVFPYSKVQD
MGG----------------------------KTAAKVGQSGLDKKTLLNFLHQMLLIRKFEDKAGELYARGKIGFLHLYNGEEAVAVGAISALEPHDLVITHYRDHGHAIARGLDAKRLMAELFGKATGVAFDASLGFYGGWAIVGGHLPLAVGLGLASNTLRKNQVILCIFGDGGTNIGYFYESLNVAKLWNVPVVFLCENNLYGMGTALHRASAIREVYRKAAVFDIPAERVDGMDVLAMREATVKAVAHARGGGGPYFLEAMTYRFRGHSMA--DPILYRDKSEVEEWKQRDPIILFQQRLREEGVLTPQDLEQMERETDELVADAVKFAEESPEPPLSDLHEDIYAN-----------------PM---PHQMEITEIIDETPDTRTLKLVDEGVSFSFKAGQFGLFSV---YGAGECTFDICSSPTWKDHIECCFRKVG--KVTSALWRLEQGDLVGFRGPYGNWFPVDEF-KGKNIVFIAGGIAFPPIRGVLWNCVDLFKDITIVYGARTVSDLVYKYELEEWDVLV--KTVDPGGDGKIGFVPTVLEQASSENAVALVCGPPIMIKFTLPVLTLGFRIYSTLENRMKCGVGKCGRCNIA-------DVYVCKEGPVFTAEQMKV
MT-------------------------------------SRIDNKRCLKMYKQMLTIRRFEEKAIELFEHNLIGNIHPCIGQEAVSVGACTPLRRDDFMVNTHRGHGNCIAKGADLKRMMAELFGKSTGYCADFEGGNLGANGIVGGGLPIAAGAGIGIQNRGTDQVAVCFFGDGATNQGTFHESLNLAALWKLPVIFVCENNLYGLSTPVREAVSADHISDRAMAYGIPGMSIDGNDIIAVHTKMVEAVERARAGEGPTLLDCITYRFFGHFTG--DPGTYRSKEEMGQWLERCPIKRFRERLIKEKRITEKMAKTMEANVTASIEEAVQFAKESPLPLPEEALQDLFH-------------------MNTMIAIGQVMENRSVAPGHFLLTIRLPLSFATPIPGQFVMIRDPDREPLLPRPISVYGFQREEGILNLLCRVAG--RGTSLFSRMNRGGALTVLGPLGRGFTIDPD--VRQLLLVAGGVGAAPLTFLLQEGSLPKRQVTAYLGAGTAELLTGLNRFEG-FCLR--TATDDGSRGYHGNVTECLALDDAKSTLILACGPGAMIRSLALLLRTRIRCQVSLEERMACGVGACLGCAVAIGEGRTGYRRVCKDGPVFDIGELLW
MR-------------------------------------SRIDNKQYLKMYEQMLTIRSFEEKAIELFEHNLIGSIHSCIGQEAVSVGACSPLRGDDFMVSTHRGHGDCIAKGADLKFMMAELLGKSTGYCADFKGGNLGANGIVGGGLPIAAGAGVGIQNRGTDQVAVCFFGDGATNQGTFHESLNLAALWKLPVIFVCENNRYGLSTPVREAVSIANISDRAMAYGIPGMSIDGNDIIAVHATMVEAVDRARAGEGPTLLDCITYRFFGHFTG--DPGTYRSKEEMGQWLERCPIKRFKERLIKEKRITEKMATTMEANVKASIEEAVQFAKESPLPLPEEALQDLFH-------------------MSEKLLTAQIIDNRRVAPAHFLMTVRLPLSFATPFPGQFVMIRNDECGPLLARPLSVYGFQRQQDVMDLLYRVAG--RGTSLFSRMMPGEELCFFGPLGKGFSVPTG--VKRVLLVAGGVGVAPLIFLLHKGLLPIIETIFYLGARTAELLTGLERLCG-SCLK--ICTDDGSRGYHGPVTGLLKHDDAGDTVIYACGPKPMVRAMGNLLQAPIPCQVSLEERMACGLGACLGCAVAVGEGKTDYRRVCKDGPVFDLRDIVF
MP---------------------------------------EDKKTLLDLYRTMVTVRQFETLAGEHFAAGEIGFIHLSIGQEGSSTGVCSTLRPDDYLTTTHRGHGHMIAKGADLNRMVAELFGKKDGYCADFSLGILGANGVVAGGPPIICGAGLSIKYRKTDQVAVCFFGDGASNRGPVHEAMNMASIWKLPIIFCVESNCWASTTPSTYSCSVPELAVRAKGYGMPGVTVDGNDVLAVREAAAEAVARARAGEGPTFLENKTYRIRGHFEG--DPQKYRTQEEVEKRFENDPIDRFEKLLTKKKILTKKISGEIWDEVKSKLDAALEFAEQSPYPKPEEALEDLYVNP-----------------M---SLRVKVISNQPAGEGVYLLELEPHELGRGAMPGQFVMLKPAPGDPLLARPFSIHGVTE--NSLSVLYKIIG--RGTALLSGFSAGDIVEAWGPLGTGYNLDY----RKPLLLAGGMGIASLAFAASYLQENGVDPESIYGAATVRDLV-EGYYDSDGAWQ--IITEDGTYGETGLITGGLDEKLAGIDGVLACGPLPMLKAVAQVCAKQVPLDASLEAPMACGLGACLGCAVPA--SQGGYLRVCKEGPVVDAGKVDW
MKSL-----------------------------------KDENREEMLELLRMMVRIRAFEEKAARLFLDGKLGFLHLYSGEEAVATGVCACLREDDYITSTHRGHGHCLAKGADINRMMAELYGKATGYSADISKGIIGANGIVGAGIPIAVGAGFAQKYRETDGVAVTFFGDGASNRGTFHEALNMSAALNLPVIFICENNQFGMSTPFAYHSKNKTISQRAAAYDIPGVTVDGNDPIAVRDAAAIAVARARTGEGPTLIECLTWRHYGHFVG--DSAPYKKPEDQTIWREKDPIPNFEKRLMKEGVANAAEIDKIQAETEEEIQAAVEFAEESPYPEIDVMFEDLDFSPA-------------RKEMPE-TYLPTVLDNRRLTETVHALRLQSAELARAARPGQFVHIKCGEG-NLLRRPVSICRAE--DGVLTVVLEVRG--EGTRWLSQRRAGDMLDVLGPLGRGFDLSH----KNIIVVGGGIGVPPMLFAARAAGAK----AAVLGFRSRENAILAEEFRDVCEVY--ITTDDGSLGEHGTVAGPLERLEGGCSAVLACGPRPMLQAAAALAEYKVPCQVSLEERMGCGVGACLVCACKTVDGKEKMRRVCKDGPVFPAEEVVW
MK---------------------------------------VRKEELLKWYRKMLHTRFFESQVDAFFAKGMIGTTHLSIGQEAFAIGSTAALREDDLITSTHRGHGECIGKDADVNLMMAELMGKSNGYCADLEKGNLGANGVVGGGFAIAVGAALTQQMKKTGKVVLCYFGDGASNEGSFHESLNMAAIWKLPVVFMCTNNKYGMSMSTQRSMKIEHVAERAVAYGMPGVTVDGNDVLKVYEATLEAVERARRGEGPSIVEGLTYRWLGHSKS--DANRYRTKEEIESWKEKCPIKAFEKYLVDNKICTQAECEVMTAAAKEDIARAVEFAQQGSYPGIETLEEDVYA-------------------MPKLVEKTVIIEQRVLAAEVRELVLDAPVIAAQVRPGQFVHVRVANGEPLLRRPFSIAKADAGRGVLHIIYRIVG--KGTAGLSLLESGDHLDCMGPLGNGFIFQ----GEHPLLVGGGMGLAPLAYLAQQLCPK--PVEILMGGRSREEMFWISVFEKLCRIH--ITTDDGSLGTQGVTLDQLPKLSQSFDMVYTCGPKVMMAGVVRLAGHNIPSQISLEDFMACGVGACLSCTCAG--SDGKRRKVCSEGPVFWGGEVSL
MA-------------------------------------NTIPGGTLLEGYRRMVRIRLFEERLAVLLKRGEMGAAHTSIGQEAAVVGALLAAAPDDYMTGTHRSHGHPIGKGSDVGHLIAELMARKTGVCADFAVGSLGESGIVASAMPVAVGAGLSSKLRKTGQVCICFFGDGASNEGAFHESLNLASVWKLPVVFFCENNGYAITTPSSSTLGVANVSERAAAYGIPGVTVDGQDFFAVYAATAEAAARARNGNGPSIVEAKTYRFEEHALG--LVLKYRPDEEVAQWRKRDPIDLMGDRLVAQEHASADDLATIRKEEAERLEAAVEAARKAPHPEPDDAFDEVYAKPFPIRFDDRMV----SRVMREAPTPYRVLEKRREQADSFTLELANAGGGQNFRPGQFNMLYV---FGVGEVPISISGDPANADRLVHTIRNVG--GVTNAMAGLNKGDVIGVRGPFGSAWPVKEA-EGDDVVIIAGGVGLAPLRPAIHHVLTDYGRFVILYGARTPRDIMFMPELMKWDTVE--VTVDRTSSGNVGAVTKLIPRADRGRATVLVCGPEIMMRFAIAELDSGVSIYVSMERNMKCAVGFCGHCQFG-------GYFVCRDGPVFPYGKIEA
M----------------------------------------VNKEAIRDMYVTMKKIREFETKAMDLFAEGKIGFVHLYIGEEAVAAGTCQQLRTDDYITSTHRGHGHIVAKGGELKYMMAELYGKATGYCADATKGILGANGIVGAGHNIAVGAGLSAKYQGTDKVVVCFFGDASTNQGTFHESLNLASIWKLPVVFVCENNYYGISMSQARHQAIKDVADRAVAYGIPGLAIDGNDVFAVYEAVGEAVKRARSGMGPTLIECKTYRQRGHFEG--DAANYKPEEEQKEWLKKDPLPRILSFIKENEVMADEEIAKLDADIAAELEEAVRFAEESPYPTLESSVEDIYSDIIE------------RSRMKR-IMLCTLIENRTIAEDTLLMVLKADPVALDFEPGVFVNVRIMDSSPLLRRPISVHETDIEKGMLKLIYKVVG--EGTRKLSEKKTGEIVDIFGPLGTGFPIQSD--AKSVILIGGGVGIPPLYELGKRLAEKGVTVTTVLGARNSEGLFCLEEFGTLGRVV--TATEDGSHGVKGFVTDAIKAEDIDFDCLYACGPKPMLKAIDIEYRGKKEGYLSFEERMACGIGACYGCMTKT---KDGLKRVCKDGPVFSLGEAVY
MAT------------------------------AKSKKKSNTSKEDLLHYYREMLLIRRFEEKAGQLYGMGLIGFCHLYIGQEAVVVGLEAAAEEGDKRVTSYRDHGHMLAAGMDPKGVMAELTGREGGYSFSVEKHFYGGHGIVAAQVPIGTGLAFADKYNENGRVTFTYFGDGAVNQGQVYEAFNMASLWKLPVIYVIENNQYAMGTSVGRSSSTPEFYTRGEAFGIPGEAVDGMDVLAVKEAGERAIAHCREGNGPYILEMKTYRYRGHSMS--DPAKYRTREEVQKVRTQDAIEHVRELLLQGKHADEDELKAIDKEIKAIVNEAADFARESPEPSLDELWTDIY-------------------AMHAPPVIARVTGRTRELSDVVTFEMEGWP---GFAPGQFNMLSV---FGVGEIPISISGPVSDTTRIIHTIRDVG--PVSHALAALSPGAVLGLRGPYGAPWPVQAA-RGRDVVVIAGGLGLAPVRPILYELMENYGKVTLLYGARSPAEILFEKELGDWDMVE--VTVDRATHGHVGVVTALLRGATPANTTAFVCGPEIMMRFGADGLTLGVDIHLSMERNMQCGIGLCGHCQLG-------PVFVCKDGPVFDWATMKP
MAPKK--------------------------TTANTASTANVSKDELLKYYKDMLLIRRFEEKAGQLYGMGLIGFCHLYIGQEAVVVGLEAATKEGDKRITSYRDHGHMLACGMNPDGVMAELTGREGGYSFSKEKHFYGGHGIVGAQVPLGAGLAFSDKYKGNDNVTFAYFGDGAANQGQVYETYNMAQLWDLPVIFVIENNQYAMGTSVQRSTKSPSLWERGAAYGIKGEEVDGMDVLAVKEASEKAVAHCRAGKGPYILEVKTYRYRGHSMS--DPAKYRSREEVQKMKERDPIEAVRSLLLTGNHATEEDLKAIDKDIKVVVNASAEFAKASPEPALEELWTDIY-------------------AMTHLEATCRVVSNTLVNGEYRLLTLDAPEQILDCQPGQFFQLLCPQGHPFLRRPMSIYGYDKVAGRLEFLYKVTG--AGTRGLATLEAGDAFNVLGPLGQGFSMPDD--WQHLMLVARGVGLATLAPLARMAQEKGRKMTAICSARRPELAMSVDLFKSFGAVI--VVHDQDGSSTPEALRTLIEDRTSQVDAFYTCGSSRLLRLLQSLGAHGIPGEIAMEQQMACGLGMCQACVRSFVGDQIIQRRVCREGPVFPISEAM-
M----------------------------------------LSKEKMVEMYTTMVKIRLFEEKAHELYTAGKIGFLHSSAGQEATEVGVIANLRPDDYLTSTHRPHGHLIARGGDVKRIMAELYGKSTGYCTSFELGIVCATGIVGGGIPISLGPALASKLRGTDQVTVCFFGDGASNQGTFHESLNLASIWDLPVVFVCENNQYAISTPQREHQRIKDISMRAAAYGVPGLTVDGNDVLAVYKAANEAIKRARDGNGPTLLECKTFNYRAKYEA--VSKSTEFERELREWEKKDPIKVFESKLLEMKLLTREDMEKIHAQIMDELEEAARFAEASPWPRKEETLEDVFT-------------------M---PEVAVIKRVEKLTVTESLFDLESGK-PLGHRPGQFLELSI---FGVGEAPISISSAPSDSPTFQLCVRKIG--NVTTAMHARKPGDKVGIRGPFGNGFDLENF-KGWDVLLIGAGLGLAPLRSLIWAVLNSYGRVFIIHGARSPQLLLFKEELREWDVFY--STVDVADQGHVGVISTIIPEVDPEKTQAVIVGPPVVYKFLIKELKRGVHIWVDLERKMKCGVGKCGHCQIN-------NVYVCQDGPVFRYDRIKN
MAA------------------------------RKAAAKPNVSPEELKQYYRDMLLIRRFEEKAGQLYGMGLIGFCHLYIGQEAVVVGLEAAAEEGDKRITSYRDHGHMLACGMDPNGVMAELTGREGGYSFSREKHFYGGHGIVGAQVPLGAGLAFADNYLENKRVTFTYFGDGAANQGQVYETFNMAALWKLPVVFVIENNQYAMGTSQKRSTSTDDIHTRGAPFGIQGEIVDGMDVLAVKEAGEKAVAHCRAGKGPYILEIKTYRYRGHSMS--DPAKYRTREEVQKMRERDCIQNVRDLLLQGKHATEDDLKAIDKEIKDIVNASAEFAKESPEPALDELWTDIYSDDVPQ-----------IEAM---PQPYRVTEVLRELDDVVTLRLADRV-PLPFRPGQFNMLYA---FAIGEIPISISGDPSRPDELLHTVRRVG--AVSSALAQLERGAVLGLRGPFGSHWPVETE-RGRHLLFVAGGLGLAPLRPAICRALARYAGITLVLGARSPREILYAWQLAGWVMIH--VCVDHAGGGPVGVVTSQFPRAAPDRVSAFLCGPEVMMRHGCGDLELGIRMWISMERNMKCATGLCGHCQFS-------ADFVCRDGPVFRYDRVRR
MRAALLMPTAP--------------------NSVLEVHPFMIDRETGLWIYNKMNEIRDFEETAWTLFTENKLGSVHLYTGEEAVAASVCAQLTDEDYIASTHRGHGHCIAKGAELDRALAELMGKATGYCADFSKGNLGANAIVGGGIPIATGGGLAIKMQNRKNVSVAFFGDGASNQGTFHESINLAAVWKLPVIYVCENNQFGMTVPTWQSTSVENIADRAAGYGIPGEVVDGNDVCAVYEAFARAKERALKGEGPTLLECKTYRWRGHWTG--DPEPYRTREEVEEWKKRDPIKLFRAYLTRHKLATRQELDDIEAAAAKKMEAAVEFAMNSPEPDPAHVLDDVFYEG-----------------M-K-QSLFTMEHARQLTADTYELVLSGDT-SAITAPGQFVNIQLPGK--FLRRPISICNWTK--DALLLLVRVVG--EGTHDLVRCVPGTELDVLSGLGNGFDLAKG--GAHPILLGGGIGIAPLYGLAQRMLEAGIAPTVGLGFRSGGDAFYLEEFGKLGCLM--VATEDGSLGTKGFVTDLARHV-PECGYAFVCGPTPMLKAVHGLP-QLTGGQFSFEARMGCGFGACMGCSVPT---GNGYKRVCKDGPILYKEEIVW
MAAATNSQPA-------------AARPSSDPAGHNARPPADLNKDQELAAYRDMLLIRRFEEKAGQMYGMGLIGFCHLYIGQEAVVVGMQMVLKPGDGIITGYRDHGHMLACGMDAKGVMAELTGRSHGYSFSHEKGFYGGHGIVAAQVPLGTGLAFASKYRGNDNLSLTYFGDGASNQGQVYESFNMAKLWNLPVIYIIENNQYAMGTSLKRASATTDLSQRGAAHGIPGEQVDGMDVRAVKAAADHASQWCRGGNGPIILEMLTYRYRGHSMS--DPAKYRTREEVEKVREHDPIEQVRQRLIQKKWANEDELKKVDAKVRETVNEAAEFATHDPEPDPSELYTDIY-------------------AMALEEFIGTVVSNASVNDEYKHVVLKVHPHALRAYAGQMFHLLCPDGEVWMRRPMSVYRVDKANGQIEFLYKTEG--RGTLGMAKLGVGDDFNIAGPLGHGFTLEPS--WKNIVVLGRGVGLATLAPLSQLAAEQKVGVTAILSARHAGVVMSRDLFAGLGAVL--TVLDTDNTSAVENVEKIVEGLEGKADAFFTCGSNRLLKLMQRLGKHNIPGQVAMEQIMVCGIGACYVCMRTFVDGEKVLRRVCRDGPVFNIQEAVG
MTMTL-------------------------------VNKAGFNDQQLIEAYRKMCLIRLFEEKVDYFFAKGMIGTTHLCVGQEAAAVGSGSVLRHSDWITATHRGHGQTITKGTDINKMMAELFGKTSGTNADIATGNLGANGVVGGGYPIACGAALTAQMKHTDQICLCYAGDGSTNEGSFHESLNMASIWKLPVVFFIENNQYGMSGPIKETVNIQDLSTRALSYGMPGITIDGNDLIAVIDAVYDAVERARKGEGPTLIEAKTYRWKGHSKS--DAKKYRTREEEEQWKERDPIANFKAKLIRAGLLSEAESEEILVKAAEVIENAVAFAEAGSKPDEDQLMTDIYAE------------------M---PQTVTVLEIAAETPDVKTLRVAEGI-PFDFRPGQCAMLSV---PPVGEAIFSITSSPYCRDCLEFSIKKVG--DVSGALHDLVPGRQIGIRGPYGNGFPVDEM-KGKDLLLIGGGIGLAPLRSLIGYCFANYGHIDIVYGARSPADLVRKSEIREWDSVY--LTVDAEFSGHVGFVPSYVTELVPENRVAVTCGPPIMIKFVLQALELKFQVITTLEMRMKCGVGKCGRCNLG-------PVYVCKDGPVFSLAQLNE
MRK---------------------------------QIVQRLSKEKLQKMLEQMFLTRFFEENAEALYMRGLVGTMHLSIGMEASPIGSIAAIRDDDYILHHHRGHGHTIAKGADITLMMGEFIGKEPGYCADIAGRNLGATGIVGGGLPTAVGIGLALQMKKTDNILLCFFGDGATNEGSFHEALNMAALWKLPIVFICDNNQYGMSMAVERAMTVHHISQRAAAYNIPGVTVDGNDVLAVYDKVSEAAMRARSGEGPTLVENLTYRWRGHSKS--DRNLYRTQEEIEEWKQFDPIIRYTGWLQEYKVLSEDEIDSIEQSAKESINKATETALAFPEPTPENLEAEVFAP------------------M------IPVLERTMVAPNIHNLRLQAPDVARSAKPGQFVILQAEEDE---RIPLTISDWDAEKGDITVVFMQVG--ATTGKLALLKAGDSITAAGPLGNPMELGNF---GTVICVGGCYGIASIYPIARALKEMNNRVICVVEARSSFLFYWQEKLRKTSDMI--FITRDGSLGRRGHINNLGSIIKGGVDRVIINGCNYVMMRGCEETRLGIKTIVSLNTLMIDGTGMCGVCRVTV---NGSNKFACVDGPHFDGHEVNW
MSKGTEILDFRKQLEDQENEFPTLQVLDNDGKLVDKELFSGITDEDLVNIMQRMIKQFVLNERSTKLAKQGRLGFVAPTRGQEASQSATSYAFTDEDYLLPGYRDIPQMIHKGYPIYKNFLWSRGHYLGGE-MDGVKTWFPQIIIGAQFVEAAGIALGMKMRKKNAVAYTYTGDGGSSQGDTYEGMNFAGAYKANAVFFIQNNGFAISTPRALQTAAPHIASKGWGAGLPSIVVDGMDALACYISAKKARDWAASGNGPVLIETLCNRLEPHSMSGDDPLRYRTKEDIDENFKKDPLVRMRTFLEGRKLWSEEIEAAYAAEVNAEIDEAVKLADNAPKQKVSDFIATTLEQPGYVMQEQIKKFQE-EGKMIL-KENLKIVSQEQIAPRIFEMKMTGKMVSDMNVPGQFLNMKVPDASKVLRRPISIAEIDKENNTCSIIYRVEG--GGTAILSTLQAGDEVDVMGPQGNGFDISMVKAGDHVLVIGGGIGVPPLYQLGKELKELGAEITFLFGYANWDVIIYEKLFQGLGQVF--ISTDDGSYGVHGHVGHLLDALDFEPTAVFSCGAPGMLKAVNERFKEHPHAYISLESRMACGMGACYACVVPKENPETSNLRVCEDGPVFKTGSVVL
MSKGQEILDFKTQMIAQDEEFPTLQVLGNDGVLLDEELLAEVTDEDLVAIMKRMVKQYVLNERSVKLAKQGRLGFVAPTRGQEASQSATSYAFTEEDYLMPGYRDIPQMIHKGYPIYKAFLWSRGHFEGNE-MGEVNTWFPQIIIGAQYVEAAGIALGMKKRGKNACAYTYTGDGGSSQGDTYEGMNFAGAYKANAVFFIQNNGFAISTPRKSQTSAPHLAAKGWGAGIPSVVVDGMDALACYIAAKKAREWTVAGNGPVLIETLCDRLEPHSMSGDDPLRYRTKEDIDEWYQKDPLIRMRIFLEKKGLWSEEIETAYSEEVNGEIDEAVKLADNVAKQKVSDFIANTLEEPSYVMKEQIAKFQE-EGKM-L-QEKMTIVSQKSLAPRIFEMKLQGDLVQEMNKAGQFIHIKVPSEDKVLRRPISLAKIDKKTNSCTIIYRVEG--GGTAIFSKMKAGDTLDVLGPLGNGFDTSVVESGQTALVIGGGIGTPPMYELSRQLKEKGVQVIHLIGFASRDVMFYQDKFLSLGETH--FSTDDGSFGLHGHVGLLIDDLGIKPDAVYACGANGLLKAVDEKFAQHPNAYISMEARMACGMGACYACVVHVDETGASSLKVCDQGPVFETGRVVV
-----------------------------------------------------MVRIRLFEEKVEELFLSGVLGFVHLYIGEEAIASGVCSALKKSDYITSTHRGHGHVLAKGARMDRMMAELYGKKTGYCFDFNLGVLGANGVVGGGFPIAVGAGLSAKLKRTDEVCVCFFGDGSSNRGTFHESLNMAAAWNLPVIYVCENNRYAATTPTHTTTSVNNIADRATGYGIPGVIVDGNNVEEVYSAAKNAIERARNGEGPTLIECKTYRIKGHFVG--DPERYRSKDEVKEMKALDPIERYIKGLFDENVCTIEEVEEIYQGIRNEVIIAIKFAEGSPNPEPEDALTDLYVMEE-------------YYAMVQ-MLKVKILENKQVLPDFFRMVLAAPMVAKEAVPGQFLMINTSDTDPFLKRPISVNRIDQEKGTISLIYQIVG--KGTRLLTKKNAGEEIQIIGPLGKGFCWSEQ--DKTIVLVGGGCGIAPLVALAEALVQTGKEVFVLLGSQCKEKLLGEDEFKELGCVM--VATDDGSYGRRGFVTELLDELKKRIDQVYCCGPLPMTKAVVQITKAFIPCQISLEERMGCGIGACIGCVTKVEDGTIDYKKVCHDGPVFTSSEVVF
MSQ------------------------------LQTETKPVVSRNQALGWLRQMMTIRRFEERAEMMYQRQKIGFFHQYSGQEPVAVGSIGVLREDDYVITAYRDHGHALARGMSANAAMAELLGKATGCSFDAEKGFMGGHAIVGSHVPLAAGFAFAAQYRGSDQVALCYFGDGAINQGAFHEALNMAAMWKLPVIYIVENNGYAMGTSLERSSAVTDLTIRGTAYGIPGISINGNDIELMAKTARDAVDRARAGEGPTFIDAQTYRYKGHSIS--DPAKYRLKEELDEAHRNDPILVYQNVLKERGWIDDETIDRVTEEIKHEIEASIEFAEQSEEPTADALYQDVTVAPF-------------PQEMEAVQRTATVLENVAVAHETFRIRLDDPEMARSILPGQFLMIRGGRGDPLMGRPFAVYDVARDPSAVDVVYLVIG--RGTAALATLRAGDRVTIWGPLGHGFGPPPE---GPVVFVAGGIGQTPFLALGKWWLGHASSATLLYGVRTAALAAGVDDFERAGIVE--LATDDGTAGHHGFVTQLLERRGERPAKVIGCGPPPMLAALSRLVAYEVPCDLSLENHMACGFGACFSCVAPIADGSIDLRRVCVEGPIFPAADVVW
MK---------------------------------------LSKNEKLALYERMLTVRAFEEKAGELFKQNLIGFIHLSIGEEASSVGTCSALRPDDYVASTHRGHGHLIAKGADTARMFAELLARRVGYCADFSLGILGANGVVGGGFPITVGAGLSIKLRKTDQVAVVFFGDGAANRGTFHEAANMAAAFKLPVLFVCENNFYASTTPSSHTLAGGSVAERAKGYGMPGVAVDGNDLLAVRQAVEEAVARARKGEGPSIVENQTYRYRGHFEG--DPQKYRTSDEIESHKKKDPIARFKAHLAKSAGLTASKDEEIRARVASLIEDSVRFAMEAPLPRPEEALEDLYVNA-----------------MPTIPELATIQDIIQETSNILTFRVVDKKKEFSFQPGQVGQLSV---FGVGESTFVINSPATRKDYLQFSVMRTG--EVTQRLHQLKIGDQIGVRAPLGNGFPVDEL-KGHNILFIAGGIGMAPLRTLLLYMLDNYGDITVIYGARSPEDLCYTYEFDEWGALV--LTVDREFKEQVGFVPTVLTEESSYNCIAVTCGPPIMIKFVLIGLKLDFQIITTLEKRMKCGIGICGRCNIG-------TKYVCVDGPVFSYEELRQ
MST------------------------------------KKEPKELAKQFYTVMYRMRRFEEEVFEFYKRGLMGLAHLYLGEEAVAAGACVALREDDYIGSTHRGHGHLVARGADLDRMMAEILGKKTGYSMAMDKGILGANGIVGGEIPIATGAAYSAKLRGTEQVTLAFFGDSASNEGTFHESINMAAAWNLPIVYIIENNLFGISVDIRRVTKEHDLYKRAEGYGIPGEAVDGNDVYAVYEAVSRAVERARKGEGPTLIECKTYRWQGHHVG--DPGEYRAPEELAAWKAREPLVVLQ----EKGLLSDGEIEEIRASVEKEIAQVCKFAEESDYPDVSEAYKDVFVDIA-------------ASVMPI-QKLCTVAEAVRLNEFACSLTLEAEGM--PQGPDQFVHVKCGH-SCLLRRPISICDWG--KNRLRIVFEVRG--EGTEWLARRKAGDTLDVLGPLGCGFQVERE---ARCLLVGGGIGVPPMLGCAKWTAG---QSTAVLGFRSADRAMLTEEFQKCCKVL--LCSDDGSLGQKGFVDAQVRAVDKNFTAVLACGPKPMLKNVAAVAAYGVPCQVSMEERMACGVGACLGCAIQM--ADGTMKHVCKDGPVFDAEEVEW
M-----------------------------------------DRDTRLHLYREMLRIRQFEEKVRELAMANELGFFHLYVGEEAVAVGVCSNLKKEDYITSTHRGHGHLLAKGADMNRAMAELFARETGYNAAPEVGMLGANGIVGAGIPIATGAAFSSKYQKDGKVAVAFFGDGATSQGTFHEALNIGASFSLPVVYVCENNLYGVSTRQSKVRKLEDIAERAKAYDMRGIIVDGNDIEAVCDAAGEAVRLARNGEGPTLIECKTYRHYTHFVG--EPDNYRPREEVDTWKKKDPITGYAQRLIREETAVQEELDEILRSVNQEVEKAVEFAKNSPKARPDTVFDDVYAN------------------MSKKNEMSQILSQEKLASDVYSMWLRTEEIAKEASPGQFVSVYSRDGSRVLPRPISICEVSEDKRSLRLVYRVVG--KGTEEFSMLKAGDRLSILGPLGNGFPLERA-AGKRVFLMGGGIGIPPMVETAKALDG---DKHIIAGYR--DELFLQEELKRYGRVY--TATEDGSAGTPGNVLDAMMANGREPEIIFACGPAPMLRAIKAYAQMEIECWISMEERMACGVGACLACVCQSEHSKVHNKRVCKDGPVFLSTEVEL
MAGTETK----------------TGGRSKAAAMKNTPAIADFTKEEELKAYREMLLIRRFEEKAGQLYGMGVIGFCHLYIGQEAVVVGMEMAKQDGDQMITSYRDHGHMIACGMDPNGVMAELAGRQGGLSFSKEKQFYGGHGIVGAQVPLGTGLAFTNKYKENGKVSMTFFGDGAVNQGQVYESFNMAKLWNLPVIYVIENNKYGMGTSVERASSTTDLSQRGQSFGIPGVQVDGMDVRAVKAATDYAMEWCREGNGPYILEMITYRYRGHSMS--DPAKYRSKDEVQKMKEHDPIEQVRARLLEKEWATEDELKAIDKEVRGVAAGAADFAQSDAEPDPSELYTDII-------------------LMTGQEAVCTVKSNDLANDAYRLLVLDAPRHILKCQPGQFFHLLCTDQQPYLRRPMSIYSFDEEVGELAFLYKVEG--EGTKAMATLTPGDSFNVLGPLGVGYSIKPD--WNNLLLVARGVGLATLAPLAQEAARLGRKLTAICSARSEAALLSTEHFRRLGTVI--SVTDEDGSSSVDNLRRLIEAREEGVDAFYTCGSNRLLKLLQELGKHNIPGEIALEQQMACGLGMCQCCVRPFKGDDIVQLRVCKEGPVFDLQEAMG
MS---------------------------------------EKKDIYREMYKRMNEARAFEQKVSWFFSRGMVGTTHLSMGEEASGVAPCMALEDGDLITSTHRGHSQVIGKGVDLNKMMAELLGKATGYCADIDSGNLGANGVVGGGHGLSVGAALTQQMKKTGKIVLCFFGDGAANEGSFHEALNLASIWKLPVIFYCENNLYGMSMSMERHMNITNIADRASSYGIPGHIVDGNDAVGLYDKMLEIFKYVREGNGPVLVESKTYRWLGHSKS--DANVYRTKEEIEDWKSKDPIERMKKYLVSEKIFKEAELTAIEEQAKADIEKAVEFANNSPDPELETALTDVYAD------------------MKNFLNDVKILENREIGKDNYLLRVKMNDECIVPEAGQFYLLKCRDGAKILKRAISLHYIDEDERILEFVYKITG--KGTKEISEYKKDEYINIQGPLGKGFGTGIK--DKTAVVIGGGIGLAPLKQLIKNIKE-SNRIVFIAGGRDMEALKILENFDSENILK--ICSDDGSIGKKAFVTELLESYNGAADIIYTCGPHIMMEKIAEIAENNVQCEVSMEERMACGVKACVGCSIKT---TEGMKKVCHDGPVFNSKIIIK
MATTKPARRGG--------------------TRKKVAPKPTATPEELVQYYRDMLLIRRFEEKAGQLYGMGLIGFCHLYIGQEAVVVGTQAASEPQDTVITSYRDHGQMLAFGMDPKGVMAELTGRRGGYSFSAENGFYGGHGIVGAQVPIGTGLAFAHKYKGDKGVCYAYFGDGAANQGQIYEAFNMAALWQLPVIYIIENNKYGMGTSIERHSATTELANRGAAHGIPGEQVNGMNVVEVRDAVAKAAAHCRSGKGPYILEMKTYRYRGHSMS--DPAKYRTKEEVSKVRESDPIDLVRALIAEGSHLDDAGLKEIDKGVKAIVTEAAAFAQESPEPDPSELYTDVLVE-----------------VMTATTVPFRVERRRKELSDTFTLELRGG--RFLFDPGQFNMLYV---FGVGEIPISISGNPADPSLLVHTIRGVG--TVSDALRHLNTGDQVGVRGPYGTAWPVKEA-EGHDLLLVAGGIGLAPLRPTIYHVLTNYGKVVILYGARTPEDVLFLKELEKWDLVE--VTVDRATGGRVGVVTKLIERADPHETMAMVCGPEVMMRFAIQSLERGVRIYVSMERNMKCAVGFCGHCQLG-------GHFVCKDGPVFPFDRIRD
MK-------------------------------------PPRSRRHWLGAYQQMLLIRRFEEAVETLFRQGRIGTAHPAIGQEAIAVGTCMALASCDYITSTHRGHGHFIARGGDPARIMAELFGKATGYSADWSLGFLGSNGITGAGLPVATGTGLSLKVRKANGVAVCFFGDGAASQGMFHESLNLAALWRLPVIYLCENNQYAMSTPVNATIAGGSIVARATGYGIPGVTVDGNDLIAVYEAVQKARQHVLK-QGPILLECLTYRLSGHSRG--DSCNYRSPGETEKWKARDPLPRFKAWLVKQGILTGPEARRIQSTVRTIIRDAVRFARSSPDPQPFRQSEGIPT-------------------M---VETCNISRHETFQGPYRRLILDASGIGCAGVPGQFVHLRIPRLGAVLRRPFSLYRAG--KDGIEVLYKPVG--RGTDAMLSMVQGDSLSLIGPLGNGFPVCGK--KRTPVLVAGGYGVAPLSFLALTSARPG---IIFIGGARADDVLCVDDFKSRGWVR--VTTEDGSLGAKGRVTVAIDAWSRGDREWYACGPDGLLKAVGERAANGWNAWLSLDKHMGCGVGACLACVQRVADGTEGWVRVCRDGPVFEARSIVW
MF-------------------------------------KMPEKERAIGMYKKMCEIRQYEETIYYLFLEGIMGTIHQSHGQEACAVGMIYDLRKEDYILTTHRPAGHDLAKGVSLRSMMCEMFGKAEGCCGDISVGAVTANAIVGGNLPIAAGVALRCKMLKTDNVAVCFFGDGASNEGSFHEALNAAAVWKLPVVYVCENNLYSATTSIKMTCNLENVADRGLAYGIPSEVVDGNDVLAINEAAERAIERARKGEGPTILELKTYRIGGHSRN--DACGYRTEEEEKEWFSRDPIASFRARLLNEGVASEEELQKIEEEIQAQIDAEVEYAQNAPDPEPESALREVYWEG--------------GIAMAGKKESVTVVSQESIAEEIYSLWLQTADIAEHAVPGQFISMYTNDGSRLLPRPISICEIDRAKGQLRVVYRVTGPDTGTEQFAALKQGETIEVLGPLGNGFPLEAG-KGRKAFLIGGGIGVPPILELAKQLDA---EKQIVVGYR--DTQFLLDEFGQNGAVF--VATEDGSAGTKGNVMDAVAANELTADIIYACGPTPMLRAIKAYAQHDIECYLSLEEKMACGVGACLGCVCQSAHSNVHNKRVCKDGPVFLATEVEL
MS-------------------------------------VMPSKDKATGMYRKMYEIRQYEETVKYLFFEGIMGTIHQSAGEEATAVGTIYDLRREDVIFSTHRPAGHDLAKGVSLRGMMCEMFGKADGCCGDFSIGAPPANAIVGGNIPIAAGAALAFKMQHKDNVAVSFMGDGATNEGSFHEGLNFAAVWKLPVVYVCENNLYSATTSIHLTTLLENPADRGSAYGIPSEVVDGEDVLAVNEAMARAVARARAGEGPTILELKTYRKYGHSRN--DACGYRPKDEEAAWFARDPVKCFREKLIAEGVATDEELKAIEDEVDEAIDDAVEYAKAAPYPTLESALEDVYAD------------------MFK-QNIYKILSNEMLVPGVFKMRLGGDT-QYITKPGQFINIAL---GKFLRRPISVCDYD--CDSITIIYKTVG--EGTLQLSEMRSGEMLDCLTGLGNGYDISKS---KEPLVIGGGVGIPPLYNLTKCLVAAGQMPSVILGFNTKDEIFYEEEFKALGVVT--VATADGSYGVHGFVTDAL---PGDYDYFYTCGPMPMFKAIEAK--IKTSGQYSFEERMGCGFGACMGCSCQT---KYGNKRICKDGPVLEREEIIW
M----------------------------------------LSNEDLIEMYEKMVLLRQAEEKLVEQSSKGKVWTLLAGVGQEAIPVGTVKALGPEDYWEISHRGTSDAAARGVDLKRLFAEVHGRATGYSEAFEAKVLPMLSIVGESIPVSAGVALAQKMKNTGGATICFFGDGASNQGVFHEGLNLATIWRLPVVYLVQNNQYAVSTPASYAVSVKNISERAKGYGIPGVTIDGNDVLAVYEAVSEALKRAKEGEGPTLIEAITYRWYGHHAGGADEQIYRPEEEVEEWKKKDPVANFEKKLMAQGILTEEKKTQIWDKVNKQVEEAVEFAESSPFPDPSEAFTDVYTDLV--------------LPM------YELVDKELVAPDIWKIKVRAPHIAKAYKPGNFVIVLPHERE---RIPLTVFDTDEE--NIHIVFQEVG--KSTKLLGKMKVGDQIDIMGPTGHAFPSQKF---GNVVLIAGGVGAATAVPLGKHLHACGNNITIILGARSKNLVLFEKELQDISELI--ITTDDGSYGVKGFVTDALKEINEVVDLVLAIGPAVMMKAVSDLTRLKVKTLVSLNSIMVCGTGMCGACRVGY---KDGTVLTCIEGPELDGHMVDW
