# Supplementary material for: Inter-protein residue covariation information unravels physically interacting protein dimers
Source: BMC Bioinformatics. 2020 Dec 17;21:584. doi: 10.1186/s12859-020-03930-7 (PMC7745481; doi:10.1186/s12859-020-03930-7)
Supplement: Supplementary file 5 — Additional file 5. Final ER-MSAs at different ASA thresholds. Available on Mendeley data (http://dx.doi.org/10.17632/9bk2r55286.1). [file 12859_2020_3930_MOESM5_ESM.zip › Additional file 2/Final ER-MSAs/Negative ER-MSA dataset/ASA0.0/paired_MSA/1w85-B-1ep3-A/MSA_IDs.txt]

sp|P21874|ODPB_	sp|P54322|PYRDB
tr|I4BX69|I4BX6	tr|I4BVH1|I4BVH
tr|A0A1F9ZC40|A	tr|A0A151EDM4|A
tr|A0A1W1VF06|A	tr|A0A1W1W390|A
tr|A0A101FLY5|A	tr|A0A101J105|A
tr|K4LGZ5|K4LGZ	tr|K4LHW0|K4LHW
tr|A0A1M4TEI3|A	tr|A0A1M5FNG0|A
tr|A0A1L6L717|A	tr|A0A1L6LNN6|A
tr|A0A1G1DXQ6|A	tr|A0A1G1DW78|A
tr|A0A0F2SK05|A	tr|A0A0J1FAW1|A
tr|A0A1Q8QZI6|A	tr|A0A0A2THY0|A
tr|A0A0D2J5Z1|A	tr|A0A0D2HMT6|A
tr|A0A1Q4AKZ5|A	tr|A0A0Q7WIW3|A
tr|A0A161Y134|A	tr|A0A165X846|A
tr|A0A1W2D6P5|A	tr|A0A1W2DYZ0|A
tr|A0A023DJT4|A	tr|A0A023DC55|A
tr|A0A160FB22|A	tr|A0A0B0HJ08|A
tr|A0A1J4SRW3|A	tr|A0A1J4SZX1|A
tr|A0A1D8GNQ4|A	tr|A0A1D8GG18|A
tr|A0A1S1ST20|A	tr|A0A0Q9EAN8|A
tr|A0A074LMK1|A	tr|A0A074LQC0|A
tr|A0A0C7NM08|A	tr|A0A0C7NAG6|A
tr|A0A1J5TS24|A	tr|A0A1J5SLR1|A
tr|A0A1B9S7Q7|A	tr|A0A0M3BN85|A
tr|A0A0A1ML93|A	tr|A0A0A1MMT8|A
tr|A0A0D1XRF9|A	tr|A0A0D1XU75|A
tr|A0A0M9U2S8|A	tr|A0A0P6XW52|A
tr|D1Y5U5|D1Y5U	tr|D1Y4P7|D1Y4P
tr|D5WSN3|D5WSN	tr|D5WY07|D5WY0
tr|A0A1G8C4R6|A	tr|A0A1G8AT49|A
tr|A0A1T5MEA3|A	tr|A0A1T5MCX3|A
tr|F2NQN7|F2NQN	tr|F2NMH1|F2NMH
tr|S0G3J5|S0G3J	tr|S0FQM4|S0FQM
tr|A0A117MV50|A	tr|A0A1Q3NXQ6|A
tr|A0A0U4FC16|A	tr|A0A0U4G4Z3|A
tr|A0A1M5G9U5|A	tr|A0A1M5C5R8|A
tr|F5L5H6|F5L5H	tr|F5L6E4|F5L6E
tr|D5C529|D5C52	tr|D5C1D6|D5C1D
tr|I8RML7|I8RML	tr|I9LC54|I9LC5
tr|A0A1F9TXX2|A	tr|A0A1J4YQF5|A
tr|A0A0K0GEV2|A	tr|A0A0K0G789|A
tr|Q18CC3|Q18CC	sp|Q18CS6|PYRDB
tr|A0A117SF72|A	tr|A0A124FCY6|A
tr|A0A135L227|A	tr|A0A135L3W6|A
tr|Q67SE6|Q67SE	tr|Q67PZ8|Q67PZ
tr|A0A0K2DJS1|A	tr|A0A0K2DEF7|A
tr|A0A0K8JAZ9|A	tr|A0A0K8JI75|A
tr|K0IXU8|K0IXU	tr|K0J3I4|K0J3I
tr|A0A0C2VP23|A	tr|A0A0C2R3I2|A
tr|Q9HIA4|Q9HIA	sp|Q9HL35|PYRDB
tr|D1AIV4|D1AIV	tr|D1AMD6|D1AMD
tr|A0A1C0YNA3|A	tr|A0A1C0YKC6|A
tr|A0A127F5Q3|A	tr|A0A127FEY3|A
tr|D6YBA3|D6YBA	tr|D6Y9F5|D6Y9F
tr|A0A1F4EZ17|A	tr|A0A1F4FDY1|A
tr|A0A0P6X4J9|A	tr|A0A0P6XUK1|A
tr|D0BJP0|D0BJP	tr|D0BJI2|D0BJI
tr|A0A1G0LDB9|A	tr|A0A1G0M095|A
tr|A0A099WKL9|A	tr|A0A099WIY8|A
tr|A0A1M4U250|A	tr|A0A1M4TKQ8|A
tr|Q9YBC3|Q9YBC	sp|Q9YFI6|PYRDA
tr|A0A162MCH1|A	tr|A0A162M7M2|A
tr|C6A502|C6A50	tr|C6A1L2|C6A1L
tr|A0A101DMU5|A	tr|A0A101DNM7|A
tr|A0A140LBM6|A	tr|A0A140L4D9|A
tr|K2G750|K2G75	tr|K2GC56|K2GC5
tr|A0A1J5IAI2|A	tr|A0A1J5IL50|A
tr|A0A061P518|A	tr|A0A061P7I1|A
tr|C6X414|C6X41	tr|A0A1J0LMT6|A
tr|S2XNN8|S2XNN	tr|S2XSA5|S2XSA
tr|A0A1M4M8H6|A	tr|A0A1M4M490|A
tr|A0A143HGW8|A	tr|A0A143H9F5|A
tr|A0A1G4FKV7|A	tr|A0A1G4FPQ7|A
tr|E4U9P0|E4U9P	tr|E4U7H2|E4U7H
tr|A0A150YIX4|A	tr|A0A150YEP6|A
tr|A0A1G3V179|A	tr|A0A1G3UQC8|A
tr|A0A1G9LMY1|A	tr|A0A1G9MPL1|A
tr|A0A1W7D5V0|A	tr|A0A0H4C7L6|A
tr|A0A0Q9LRL6|A	tr|A0A0Q9LVD6|A
tr|A0A101H8Z1|A	tr|A0A133YGB8|A
tr|H9UK16|H9UK1	tr|H9UIS4|H9UIS
tr|A0A0Q3VYH8|A	tr|A0A0Q3S339|A
tr|A0A1M4T212|A	tr|A0A1M4T6M9|A
tr|W4EZ44|W4EZ4	tr|W4F141|W4F14
tr|A0A0D8FUC0|A	tr|A0A0D8FTT5|A
tr|C7LYG2|C7LYG	tr|C7M0V6|C7M0V
tr|A0A101XRQ7|A	tr|A0A101XQA5|A
tr|A0A075LK41|A	tr|A0A075LI29|A
tr|F2F944|F2F94	tr|F2F689|F2F68
tr|F9DN42|F9DN4	tr|F9DPH0|F9DPH
tr|A0A143B596|A	tr|A0A0Q0WK09|A
tr|A0A1U7EBB6|A	tr|A0A1U7ECU8|A
tr|I0I2Z8|I0I2Z	tr|I0I5K6|I0I5K
tr|A0A0Q7JW67|A	tr|A0A0Q7JMD4|A
tr|A0A168MIS6|A	tr|S2JN17|S2JN1
tr|A0A143Z1M0|A	tr|A0A143Y8S0|A
tr|I4A2F2|I4A2F	tr|I3ZYV2|I3ZYV
tr|M7NKC0|M7NKC	tr|M7NHE1|M7NHE
tr|A0A0B2AZK8|A	tr|A0A0B2BBN3|A
tr|B0K8I5|B0K8I	sp|B0KA32|PYRDB
tr|A0A1Q7JNJ4|A	tr|A0A1G0P3L9|A
tr|A0A1F9NLQ5|A	tr|A0A1F9PCW4|A
tr|A0A171DN95|A	tr|A0A171BB71|A
tr|A0A1U7PLU5|A	tr|A0A1U7PLK3|A
tr|A0A132N9N7|A	tr|A0A132MGZ8|A
tr|A0A1S9D3M6|A	tr|A0A1S9D1I0|A
tr|A0A1M5CLX1|A	tr|A0A1M5BI42|A
tr|A0A0M2NBV4|A	tr|A0A0M2NFW6|A
tr|K8Z9E8|K8Z9E	tr|K8Z983|K8Z98
tr|A0A1M6F1W1|A	tr|A0A1M6AGH7|A
tr|A0A0X8GZ45|A	tr|A0A0X8H0L5|A
tr|D2B959|D2B95	tr|D2B6K4|D2B6K
tr|A0A1P8UP36|A	tr|A0A1P8UW25|A
tr|A0A0Q5VCU8|A	tr|A0A0Q5VUU2|A
tr|A0A0X1RVU0|A	tr|A0A0X9W4Z4|A
tr|A0A0F7JUB7|A	tr|A0A0F7K2F5|A
tr|W7CXI5|W7CXI	tr|W7CL97|W7CL9
tr|A4AIF7|A4AIF	tr|A0A0C1UF22|A
tr|E3HAC9|E3HAC	tr|E3HDR1|E3HDR
tr|D3F7R8|D3F7R	tr|D3FE09|D3FE0
tr|C1DAD9|C1DAD	tr|C1D530|C1D53
tr|A0A0F7HKM1|A	tr|A0A0F7HNM8|A
tr|A0A1Q3LZP5|A	tr|A0A133XRB7|A
tr|A0A1V0ADP0|A	tr|A0A1V0AKJ0|A
tr|A0A167MLG3|A	tr|A0A167N250|A
tr|A0A1H7JG90|A	tr|A0A1H7YIG1|A
tr|R6TSQ4|R6TSQ	tr|R7N2Z0|R7N2Z
tr|A0A011SFT9|A	tr|A0A1L8PCG2|A
tr|A0A136Q1K8|A	tr|A0A136Q2A3|A
tr|A0A1B6BCC8|A	tr|A0A1B6BK35|A
tr|A0A0F2ND06|A	tr|A0A1Q6DN56|A
tr|I0A1L6|I0A1L	tr|H9ZZW2|H9ZZW
tr|T0LWG5|T0LWG	tr|T0LT71|T0LT7
tr|W2EXG4|W2EXG	tr|W2EX87|W2EX8
tr|A0A1L4BZF8|A	tr|A0A1L4BZH3|A
tr|A0A0F2Q1S3|A	tr|A0A0F2Q704|A
tr|A0A0F0HQX9|A	tr|A0A0F0HTK5|A
tr|Q02C51|Q02C5	sp|Q01YA2|PYRDA
tr|U2R1V3|U2R1V	tr|A0A1Q6RBT9|A
tr|K1LGV2|K1LGV	tr|K1LTA4|K1LTA
tr|A0A1V2LXV7|A	tr|A0A1S9CBF0|A
tr|A0A193LCB3|A	tr|A0A193LLP4|A
tr|Q0EVZ4|Q0EVZ	tr|Q0EXB9|Q0EXB
tr|A0A1Q6YER1|A	tr|A0A1Q6ZA82|A
tr|A0A0C2HQB5|A	tr|A0A0C2HWI8|A
tr|A0A1M7Y5H8|A	tr|A0A1M7YAX3|A
tr|A0A1Q9TKH4|A	tr|A0A1Q9T7Y5|A
tr|D8FFE1|D8FFE	tr|A0A1V4ML06|A
tr|A0A150J7L9|A	tr|A0A150J3D5|A
tr|B9EB07|B9EB0	tr|B9EB71|B9EB7
tr|A0A0F2QWR3|A	tr|A0A0F2QSJ0|A
tr|Q47KD9|Q47KD	tr|Q47R20|Q47R2
tr|A0A1Q6X7N3|A	tr|A0A1Q3QUB7|A
tr|A0A0S8FX93|A	tr|A0A0S8B3W3|A
tr|E3GKS3|E3GKS	tr|E3GQ47|E3GQ4
tr|Q8RD60|Q8RD6	sp|Q8R9R7|PYRDB
tr|B1C6R5|B1C6R	tr|B1C957|B1C95
tr|A0A1W9V7X4|A	tr|A0A1W9UM03|A
tr|Q6L1L9|Q6L1L	tr|Q6L2P2|Q6L2P
tr|A0A0Q4BF21|A	tr|A0A0Q4B3M6|A
tr|A0A077EBY4|A	tr|A0A077E993|A
tr|A0A1M5PWS7|A	tr|A0A1M5LPM6|A
tr|A0A1Q4UMV9|A	tr|A0A1Q4URA1|A
tr|D5EGM4|D5EGM	tr|D5EGN2|D5EGN
tr|D1A1K9|D1A1K	tr|D1A830|D1A83
tr|T0NI48|T0NI4	tr|T0NG85|T0NG8
tr|F3YA77|F3YA7	tr|F3YAS8|F3YAS
tr|A0A151F599|A	tr|A0A151FA31|A
tr|A0A1G4G724|A	tr|A0A1G4G7R4|A
tr|W0RJ59|W0RJ5	tr|W0RJ43|W0RJ4
tr|W1Q590|W1Q59	tr|W1Q187|W1Q18
tr|A0A1Q3NJQ1|A	tr|A0A1Q3NHK3|A
tr|A0A0X3APG3|A	tr|A0A0X3AS23|A
tr|A0A1M3FNB4|A	tr|A0A1Q3QKM8|A
tr|A0A0A0JJB2|A	tr|A0A0A0JT75|A
tr|A0A0F0EWY0|A	tr|A0A0F0EKX7|A
tr|A0A1B1YXZ7|A	tr|A0A1B1YR36|A
tr|H6L6M4|H6L6M	tr|H6LAX7|H6LAX
tr|A0A078M1G5|A	tr|A0A078M248|A
tr|A0A165EMD1|A	tr|A0A163C7R7|A
tr|A0A1U7CYI7|A	tr|A0A1U7CQP7|A
tr|A0A0C2G1I5|A	tr|A0A0C2JPH2|A
tr|G8LQN7|G8LQN	tr|G8LQV3|G8LQV
tr|A0A1E8GLB9|A	tr|A0A1E8GM96|A
tr|A0A1M4VY58|A	tr|A0A1M4VR54|A
tr|H3NDT7|H3NDT	tr|H3NG75|H3NG7
tr|K6UMV8|K6UMV	tr|K6VLS2|K6VLS
tr|G9YGP7|G9YGP	tr|G9YHD6|G9YHD
tr|A0A142YLA3|A	tr|A0A142YB78|A
tr|A0A098C0S0|A	tr|A0A098C045|A
tr|A0A1E8D0H5|A	tr|A0A1E8CZQ1|A
tr|L0GWZ2|L0GWZ	tr|L0H2P0|L0H2P
tr|A0A1M6J7N5|A	tr|A0A1M6T129|A
tr|L0DML1|L0DML	tr|L0D6W5|L0D6W
tr|V7I275|V7I27	tr|V7I6L6|V7I6L
tr|A0A1X0Y7Z6|A	tr|A0A1X0YE93|A
tr|A0A1U9NP46|A	tr|A0A1Q2HS37|A
tr|A0A1U7JM88|A	tr|A0A1U7JHN8|A
tr|G2LH09|G2LH0	tr|G2LJW6|G2LJW
tr|A0A1M3M9H1|A	tr|A0A1M3M7S2|A
tr|J6H1G0|J6H1G	tr|A0A1F1EBE8|A
tr|K9EY42|K9EY4	tr|K9ECA9|K9ECA
tr|R9MCA6|R9MCA	tr|R9JJV8|R9JJV
tr|A0A1G0NNX2|A	tr|A0A1G0QUA1|A
tr|A0A1M5YS13|A	tr|A0A1M5X583|A
tr|E1VU95|E1VU9	tr|E1W0E4|E1W0E
tr|A0A1J4XMG4|A	tr|A0A1W9LG66|A
tr|A0A124FQM4|A	tr|A0A101GBY8|A
tr|A0A136MMD9|A	tr|A0A136P9N4|A
tr|G9YUU7|G9YUU	tr|G9YLH2|G9YLH
tr|Q04GW8|Q04GW	tr|Q04H26|Q04H2
tr|Q6A612|Q6A61	tr|W4U492|W4U49
tr|A0A1G3YH70|A	tr|A0A1L8MYV6|A
tr|A0A1J5DRM5|A	tr|A0A1W9W3C5|A
tr|A0A1T4N6S7|A	tr|A0A1T4L9A6|A
tr|A0A075ML92|A	tr|A0A0N7KB51|A
tr|R7ERA8|R7ERA	tr|R5XTU8|R5XTU
tr|A0A1X4XYI3|A	tr|A0A1X4XZ64|A
