# Supplementary material for: Inter-protein residue covariation information unravels physically interacting protein dimers
Source: BMC Bioinformatics. 2020 Dec 17;21:584. doi: 10.1186/s12859-020-03930-7 (PMC7745481; doi:10.1186/s12859-020-03930-7)
Supplement: Supplementary file 5 — Additional file 5. Final ER-MSAs at different ASA thresholds. Available on Mendeley data (http://dx.doi.org/10.17632/9bk2r55286.1). [file 12859_2020_3930_MOESM5_ESM.zip › Additional file 2/Final ER-MSAs/Negative ER-MSA dataset/ASA0.0/paired_MSA/1w85-B-1ep3-A/MSA_ready_for_MI.txt]

MAQMTMVQAITDALRIELKNDPNVLIFGEDVGVNGGVFRATEGLQAEFGEDRVFDTPLAESGIGGLAIGLALQGFRPVPEIQFFGFVYEVMDSICGQMARIRYRTGGRYHMPITIRSPFGGGVHTPELHSDSLEGLVAQQPGLKVVIPSTPYDAKGLLISAIRDNDPVIFLEHLKLYRSFRQEVPEGEYTIPIGKADIKREGKDITIIAYGAMVHESLKAAAELEKEGISAEVVDLRTVQPLDIETIIGSVEKTGRAIVVQEAQRQAGIAANVVAEINERAILSLEAPVLRVAAPDTVYPFAQAESVWLPNFKDVIETAKKVMNFMTENNRLSVKLPGLDLKNPIIPASGCFGFGEEYAKYYDLNKLGSIMVKATTLHPRFGNPTPRVAETASGMLNAIGLQNPGLEVIMTEKLPWLNENFPELPIIANVAGSEEADYVAVCAKIGDAANVKAIELNISCPNVKHGGQAFGTDPEVAAALVKACKAVSKVPLYVKLSPNVTDIVPIAKAVEAAGADGLTMINTLMGVRFDLKTRQPILANITGGLSGPAIKPVALKLIHQVAQVVDIPIIGMGGVANAQDVLEMYMAGASAVAVGTANFADPFVCPKIIDKLPELMDQYRIESLESLIQEVKEGKK
MRKLTMRAAINEALRQEMRRDPNVYVIGEDVGVFGGCFGVTAGLIDEFGPKRVIDTPITESAIIGNALGAAATGLRPVAEIMFMDFVGVTMDQIYNQAAKMRYMFGGKAKIPMVIRTACGAGGSAAAQHSQSLEAWFMHVPGLKVVAPSTAYDAKGLLVSSIRDDNPVIFVEHKFIYD-LEGEVPEDIYTIPLGKADVKRQGSDVTVIATMAMVHKALEAAEELSKEGISVEVIDPRTLQPLDGETIIESVKKTHKVVIVHEAVKFAGPGAEIAAMIAEEAFDYLDAPIKRVAAPFTPVPFSVLEQEYIPSKEKIIAAVKEAI-AMSLQPDMSVSIGGLDLSSFLIIASGVWPHDATFWRKPYTEGVGAICSKGLTRYPKAGNRGVRIWETPSGLLNSIGLQNEGLQAFIEKDLPEISSS--EIPVVVNLAIETLEEAKEGLIMLRSVNRIAAVELNVSCPNVDFGGMSWGSSEEGVSKVLEALRPIWEGMLWVKLTPQAKDLVGVAMVAQRRGADAVVVSNTWLGMAMDVDRKRPVFDRITAGLSGPAVFPLALKSVYDVAGAVSVPVIGCGGISCGKDALAMLLAGATAVEVGSMLLHDLRCMKNVYHEAREKLTEWGMSSVRDIVGKGRRGE-
MPSMTMVQAINAALREEMRRDDRVIVLGEDVGRNGGVFRCTEGLIDEF-PDRVFDTPLSEAGIIGTAIGMALYGLRPVPEIQFMDFIYPGFDQIVSEAAKMRYRSGGQYTVPMTIRTPFGGGIRGGHYHSQSTEAYFCHTPGLKVVVPSTPSEAKGLLLASIRDPDPVMFLEPKKLYRAFREEVPEGDATIPIGKARVRRSGKDVSLFAYGYMLQVCLEAAERAARKGIEAEVVDLRTLVPLDTDAVLDSVRRTGRAVIVYEAARTGGFGAEVSATIAESAIEYLHGPIVRVTGFDTPFPYA-LEDVYMPNADRVLAGINKVMAFM----FIKTKIAGVEFNSYVLNASGPNDSTLEELEIIAKSGSAAIMMKSCTVEPRKGNPEPRYVRLPLGSIQSMGLPNKGYQEYIKFAPQ-LKKF--NKPIIASVAGLCTDDYVKMVEAFQKS-DVNLIEVNLSCPNL-EAKPQVAYDFEQTEEVLSRISGLGKKPLGLKLPPEFAHFQQIAELIRKYKVSFISCINSVNTLIIDPETETPVIKKGFGGLCGDYIKPIALASVRAFYELLKVSIMGVGGVKSGTDAFEFLLAGADAVQIATTFEKEASCFERINKELEELLKRKGYASVQEAKGKLKY--L
MRKLTMAKAIAEAISLEMERDPRVFVMGEDVGVYGGIFGATAGLYEKFGPDRIIDTPISETGFIGAALGAAMEGMRPIVELMFVDFFGVCMDQIYNHIAKNTYFSAGNVRVPLVLMTAVGGGYNDAGQHSQCLWGTFAHLPGLKVVIPSTPYDAKGLMISAIRDDNPVIYMFHKGLMGLSTDPVPEEPYMIPFGKADVKREGKDVTVVSVAMGVYQALEAARELEKEGISVEVLDLRTLVPLDREAIINSVKKTHRLLVVDEDYLSYGMTGEVAATVAEHAFDYLEAPVKRLAVPDVPIPYSPLEQFVLPSAPKIVAAVKELLRSM----NLTVELAGLKLQNPVMPASGTFGFGEEYASYVDLNALGALVTKSITLEPRLGNPPPRIVETPAGLLNSIGLQNPGLEAFIREKMPFLRRF--RPPIIVNIAGSTVDEYAELARRLGEVPGVAALEVNISCPNVKEGGMAFGSEPEQAAEVIQAVRRVTTLPIIAKLTPNVTDIVAVAQAVERAGADALSLINTLVGMAVDWEKRRPVLGNIVGGLSGPAIKPIALYAVWRVARSVKIPVIGMGGIMTATDALEFLLVGARAVAVGTANLVSPQAMLEIIEGLREYLMQNNIDDINKIIGSLELTSL
MRKLTMLKAINEALRQEMRRDPKVYVAGEDVGIFGGCFGVTAGLIEEFGPDRVRDTPITESAIVGSSVGAAATGLRPVAELMFIDFIGVAMDQIFNQAAKMRYMFGGKAKVPLVLRMPCGAGGSAAAQHSQCLEAWLMHVPGLKVVAPSMPYDAKGLLISSIRDNNPVIFIEHKFLYG-VEGEVPEESYTIPLGKADVKKEGKDVTIIATMAMVHRALEAAADMEKDGISAEVVDPRTLQPLDNETIVNSIKKTHRAVIVHEAVKFAGPGAEIAAMIAEEAFDYLDAPIKRVTAPFTPVPFSPLEKEFIPSKEKIASAVKALLQEM------AINIGGIEFESPLFIASGVWPMDSAEWPDGAMNGVGGFCTKGLTLRSKRGNPGIRVWETPCGLMNSIGLQNPGIKAFLKQEYKQLKKA--GKPVIFNLSFETEKELLLLLGYIMDAAGNVPVELNVSCPNVSKGGLSWAQDVNALERVVSLARRNWKGLLWVKLSPNVSSFTETALAAEKSGADAVVVANTWLGTAIDVSRLEPVFDNIHAGLSGPAVFPLALRLVWETYSAVKIPVIASGGVCTWQNAASMIAAGASAVQVGSALFFDLLAPAKLYEGLSSLLEKRNIGSVADLTGIAHERRG
MAQMTYAEAIRDGMRVEMKRDPNVYLYGEDVGIFGGCFGVTAGLYQEFGPERVIDTPISETAIVGSAVGAAAAGLRPIAEVMFVDFMGVCMDELLNQAAKMRYMFGGKARLPMVVRTPCGAGMSAAAQHSQSLEAWFTHIPGLKVVMPGEPADAKGLMIAAIRDDNPVIYIEHKQLLN-VAGEVPEGEYVVPLGKADIKREGSDVTIVAWSWMLQKALAAAEELAKDGINAEVLDPRTLVPLDKEAILKSVGKTGKLVIVHEAVRTSGFGGEIAALVAEEGFDLLDAPIKRVTAPDTPIPFSVLESAYLPNEEKIIKAVKELF--M---VDLSVEIAGIKMKNPVLVASGTFGSGVEYAPVFDVSKLGALVTKGLTLDPCPGNEPPRICETPAGLLNAIGLQNPGVDSFIDDLLPQMLDF--GIPVIANIAGRTKKEFIALAERLTNA-GVAGLEMNISCPNVKAGGMALGTVPEAAAEIVEAVVQSTDLPVIVKLTPNVTDIVGLARAVADAGAHALSLINTLLGMAIDVEARKPLLGNVTGGLSGPAIRPVAVRAVWEVSQAVDLPIIGMGGICTGRDALEFILAGASAVAVGSAFFHDPLTAVKIIEDLQSYCARNKIEELRCLVGAAWKNQE
MPKMTMVQALNLALRQEMEQDDRVVVLGEDVGRDGGVFRVTDGLIDRFGEDRVLDTPLAESAIAGMSIGMAVHGLRPVCEIQFSGFSYLNFHQIECHASRLRWRSRGRFTVPMVLRTPYGGGVRALEHHSESREAFYAHMPGLKMVIPSGPRNARALLVSAIRDPDPVIFFEPKAVYRAFREEVPEKEETLPIGRSELVREGRHVTLITYGAMVRPTLEAAAQLEKDGIEAEVIDLLTLAPLDDTLFTASARKTGRVVVVHEAPRSYGPGAEIVARLVEKAFYHLEAPVRRPTGYDLIFPLFSREQAYLPNAARIARAVKETLEAMGSAPDLRVQLGPLSLKNPVLTASGTFGYGQEFSDFLDLARLGAVVVKGISLEPRPGNPPPRIAETPAGMLNAIGLENVGVERFVAEKLPYLRKR--NATVVVNILGNSEEEYAALAERLEDEEGIAALEVNISCPNVKEGGIAFGTDPRMAARVTEAVRRKTTRPLITKLSPNVTDIALIARAVEDAGTDIISCINTVSGMAVDVFSRRPKLANILGGLSGPAIKPVALRCVYQVVQAVSCPVIGIGGIQTALDALEFLLVGASAVQVGTASLVRPTSAVEILDGLERFLRHQGLASVREYIGTLDTSCE
MSVMRFREAVRAAMIEEMERDPNVYLIGEEVGHYQGAYKVSEGMLERFGERRVIDAPITESGFTGISIGAAMVGLRPIVEYMTFNFSAVAFDQILNNAAKLRQMSGGQLSVPIVLRAPNGSARQVGSQHSQAMEHFYAHIPGLKVVAPAMPADAKGLLKTAIRDDDPVLFMESETLYN-VKGEVPDDDFLVPFGAANVVREGKDVTIVSWSRIVHVALEAAKALEQEGIDAEVVDLRSLRPLDEETIVRSVTKTHRAVVAYEGWPYGGVGAEVSDRIQRLAFDDLDAPVLRATTLDVPMPYNKLEQHVIPQASRIIEKVHAVM-RMS-AADLSVTIGDLTLKNPILTASGTFGYGLEYDDFFDVAALGGICTKGLSLEIRPGNAPDRICETAAGMLNAIGLANVGVDAFIREKLPVLRRR--GVTVVANIFATTFEDFAELARRLDGEEGVHAVELNVSCPNVDKGGLLFGCDPIAAARVTEAVRKVTRLPVWVKMSPEAGDLKGVGLACQEAGADALTAINTIRGLGVDPHTWKARLANKTGGLSGPALKPIALRMVWELSRAVKIPIIGIGGIATAEDAVEFMLAGATAVQVGTASFADPTASKKVLDGLATYCAARGIAA-RDLIGKMR---G
MARLNIVDAINLALHQEMERDERVVVLGEDVGRNGGVFRVTVGLLEKFGENRVIDTPLAESGIVGTAIGMAVYGLRPVAELQFMGFLYPAFDQLISHAARIRTRSRGRFHCPLVVRMPYGGGIKAPEHHSESTEAILAHTPGLKVVIPSTPYDAKGLLISAIRDPDPVIFLEPKKVYRAIKEEVPEEEYTIPLGQAKILREGGHLSLFSWGAMVPPSLKAATLAQKEGIEVEVIDIRSIYPFDIDTIINSVQKTGRAIVVHEAARTCGFGAELVAQINEKAMLYLQAPVERITGFDTVFPLLKAEEYYLPNENQIIKEIKKVMTF--------------------MVASGTFGYGEEYAKYIDLNKLGAIVVKGLSITSREGNPPPRIVETSAGMLNSIGLQNIGIDSFIKEKLPFLKKF--NTKVIVNFFGDSIDEYCEVAKRVDSVSGIHGLEMNISCPNKKEGWLEFGTNPDLAFRVVSAVRKNTKLPLIVKLSPNVTDITVIAKAVSDAGADAVSLINTLSGMAIDIKTRRPKLANIIGGLSGPAIKPVALKMVWQAAKTVKLPIIGIGGIMTHEDAVEFMIAGASAVQVGTANFIEPTSSEKIIDGLKLYCRQNCIRNINKIVGSLN---F
MSIKTYAMAIRDVIAEEMRKDQTVFIMGEDIAKQGGIFGCTKGLLDEFGGERVRITPISEAGFVGAGIGAACAGMRPIVELMYMDFTYVAMDQLLNQAAKIRYMFGGKATIPMVVRGQQGVGRGNAGQHSQCVEQFFLHIPGMKVIMPSSPADAAGLLRTAIRDNNPVMFFEHKALYA-TKGEVSDDEFAIPFGKANVLKEGKDVTIIGTHLYVGKAMNVAKTLAAEGIDVEVIDPRTLVPMDTETMLNSVKKTGRAVVVHEAHKIGGAGAEIASMLTEGAFKYLDAPVARLGAKQCTLPFNGLENAVVPQEEDIIKAVKSVLQNMAAEIDLGVRLTGLELKNPVIAASGTYGFGREYDLYCPVETWGGIAVKGITPEPRLGNPVPRLAETPAGVLNAVGLENPGLEEFLKSYLPRLADL--PTAVIVNISGFSVEDYALLARSLGREKGIAALEVNISCPNVRHGGLQFGTDPGSAEEVVAAVRRETDLPVIAKLSPNVTDIRELARAVERGGADIISLINTLVGMSIDVEEKRPVLGNVFGGLSGPAVRPVAVRMVWEVYQAVDLPIIGMGGITCWQDAVEFMLAGADAVSIGSGNFVNPLVPSEVLAGLESYCRRHGFSSVRELTGLAQS--S
MSIKSYTQAIKDAIAQEMERDENVFIMGEDVAEAGGVFGVTRGLVDKFGKERVRNTPISEAGIVGAGLGAACAGMRPIVELMYMDFTFVAMDQILNQVAKTRYVFGGKAKIPLVIRGQQGVGRGNAATHSQSVEAIFMHFPGVKVAIPSSPADAAGLLRTAIRDDNPVLFFEHKQLYN-VKGEVPDDDFAVPFGEAKVVKEGNDVTIIASLLYVNKALAVAEKLQAQGIKAEIIDPRTLVPFDKATIINSVKKTGRAVVVHEAHRTGGVGAEISAIITEEAFKYLDAPVIRLGAKACPLPFNDLENAVVPQEDDIISAVNSVL-RM-YSVDLTTVLAGITLRNPVLTCSGTYGFGEEYAAYCPLEALGGITLKGITPLPRLGNLVPRLAETPAGLLNAVGLENPGLEEFLRSYLPKVRKL--PTAVIANISGFSLEEYEHMARALQVDSGLAALEVNISCPNVKHGGMHFGTDPQSAEEVIAAVKAATNLPIIAKLSPNVTDIVGMARAVQRGGADALSLINTLLGMRIDIEQQRPLLANTFGGLSGPAIRPVAVRMVWQVAEAVDLPIIGMGGITTWQDAVEFLLAGATAISIGTGNFVNPQTPLEILRGITTYCEKHGKTSVRDLVGLAHQ--A
MTTMNFGQAINDALRLEMERDSKVYIAGEDVGVFGGCFGVTQGLLAKFGDKRVRDTPITESAIIGTAVGAAAAGMRPVAEIMFVDFIGVCMDQLYNQAAKMKYMFGGKARIPMVLRAACGAGIGAAAQHSQCLESWFMHVPGLKVVMPSTPADAKGLLMASIRDDNPVVFLEHKMLYG-VEGEVPEGEYLLPIGKADVKKEGTDVTILATARMVHFALEAADKLAADGVSAEVVDPRTLSPFDEETVLESVKKTHRLVIVTEDVKFAGSSAEMAAIMAEKAFDYLDAPITRVAAPFCPVPFAPLEDAYVPSVAKIIEAVKSVT-AM------AVDIAGLLFSSPVIAASGTFGYGREYDDYLDLEKIGGFVTKGVSLEPRDGNQPPRIAETACGMLNAIGLANIGLEKFLADKLPLVEKT--RARCVVNLYGESAEEFEKLAQALDARQGVDALELNVSCPNVKGGGMAFGQDAKAVYELTRVVRQKTSLPLWVKLTPNVADPVPMAKAAADAGADALSLINTILAMAIDARTRKPKLGNVYGGLSGPAIKPVGLRMVHQVSRAVDLPVVGMGGIMTGSDVAEYLLAGASAVQVGTASFSDPASCVRIADELAAFMKEQGIAEVRELIGGLL---S
MAELTYRDAVARAIAQEMERDENVVFLGEDVAKAGGVFKSTVGLYEKFGPRRVRDTPISEQAILGAAMGAAMTGLRPIAEIMFADFVAVCFDYIANEFPKLRYMTNGQLGCPLVVRTGNGGGARFGAQHSQSIENWTMMIPGLKVVAPSSPVDVIGLMAAAVRDDNPVIFHEHKSLYA-VKGEVPDGEIIDTLGTAKILRPGKDATILALALMVPRALAAAETLAAEGIDCEVIDVRSLVPLDTATILASVAKTGRLFTVEENPRLCGWGAEIASIVADEAFWDLDGPIVRITTPHIPLPAAHLEDLALPNAPRIVEKISRVMKRM---VDLSVNIAGLKLKNPIMPASGTFS--EDLADVFDLDKLGAHVTKTITKGWRDGNPTPRVCEVGGSMLNSIGIPSKGSRYFLDNVVPFYQAY--KTPLVVSISGNTADEFAALCSEVSVD-GVEAIEVNISCPNIEEDGKAFAIRPSSTYEVMRKLRKATKLPLWAKLTPNTGETPDVARAAEEGGADALVVANTVLSMAIDIRSRRPKLGNLLGGLSGPSIKPITLRMAYQCAKATNIPVIGCGGISTVEDVIEYLMVGASAVQVGTATFINPTVMVSIIDDLKKYLTAEGISSVRDLIGTIIDEEP
MRLLTGNKAMAEAIKLEMERDPNVFVMGEDVGVYGGIFGSTEGLFQQFGSDRVIDTPISETAFIGAAVGAAAEGMRPIVELMFVDFFGVCMDQIYNHMAKIPYMSGGRVKLPIVLMTAVGGGYSDAAQHSQTLYATFAHLPGMKVVAPSTPYDLKGMMISAIRDDNPVVFMFHKTLQGLSVGHVPEEAYTVPLGKANVVREGKDITIVGIQMTTHHALEAAKKLEQEGIEAEVIDLRSLVPLDRETILKSIKKTHRLLVVDEDYLSYGMTAEIAAIAAEEGLYDLEAPVKRLAVPDVPIPFSPLEQFVLPNAEKIYQEAIKLVNEM-----LTVKLPGLELKNPIMPASGCFGFGREFAKLYDLSKLGAIMIKATTLEPRFGNPTPRVAETPSGMLNAIGLQNPGLKKVMEEELPWLSQF--DVPIIANIAGSTVEEYVEVAKEISKAPNVKALELNISCPNVKQGGIMFGTVPEVAGHLTEAVKNVSSVPVYVKLSPNVTDIVAMAKAVEKAGADGITMINTLLGMRIDVKTGRSIIANGTGGLSGPAVKPIAVRMIYQVSQSVEIPVIGMGGIMNVDDCIEFLQAGAKAVAIGTANFVNPYVCVELIDALPNRLKELGFDHVNECVGRSWKDEP
MATMKLAEAINQTIVLEMERDPDVLVLGID-NCAGGVLGVTGGLKDRFGENRVLDTPISEGGYLGAAVGAAAVGCRPVVELMFVDFIGVCMDQLFNQAAKMRYMFGGKVKIPLVLRAATGGGVGAAAQHSQSLEAWFMHIPGLKVVYPSTPYDAKGLLASAIQDDNPVVFLENKALYA-SEGEVPTEAYTIPIGKADIKREGSDVTVVATGQMVGKALMVAEKMASDGVSVEVLDPRSLLPLDEEAILTSVKKTQRLVIVHEEVAFAGSGAEIAAMVAEKAFDYLDAPIKRVAAPFCPVPFAGLEAEYIPSENRIVEAIKAIL-EM------QVNFLGKNLISPTVLASGILGNNFDILQRVHASGCGLVTMKSIGPTPRDGHNNPTVIDLGHGMINAVGLPSPGYLHMEKEWAD-LNNR--DFPIVASIYGASVDEFQQVADYVSDK-KPDFIELNISCPNSEKHGMLFGTSPTASFDVVNAVKKVVTTPLIAKLTPQALDIGEIAKACEDGGADAICAINTLPGMLIDIESRTPILDFKKGGLSGPMIRPVAVRCVYDIFKATRLPIIGLGGITTGADAIEMIMAGATLAGVGSAVTYRISVFKKITREMDQWLKDHGC-TLEDIRGAAH----
MRLLTGNKAIAEAIRLEMERDPNVFVMGEDVGVYGGIFGATEGLFQQFGPERVIDTPISETAFIGAAIGAAAEGMRPIVELMFVDFFGVCMDQIYNHMAKIPYMSGGRVKLPIVLMTAVGGGYSDAAQHSQTLYATFAHLPGMKVVAPSTPYDLKGMMISAIRDDNPVVFMYHKTLQGLSVGHVPEEAYTVPIGKAKVVREGTDITIVGIQMTTHHVLEAAKKLEQHGIQAEVIDLRSLVPLDRETILQSIKKTHRLLVVDEDYLSYGMTAEIAAIAAEEGLYDLDAPVRRLAVPDVPIPYSPLEQFVLPNADKIFHEAMKLVNEMN---RLAVELPGLSLKNPVMPASGCFGFGREYAQFYDLSKLGAIMIKATTKKPRFGNPTPRVAETPSGMLNAIGLQNPGLEKVMEEELPWLEQF--DVPIIANIAGSTMEEYVEVAKHISKAPNVCALELNISCPNVKKGGIAFGTVPEIAAELTMLVKEVSEVPVYVKLSPNVANIVEMAKAIEAAGADGLTMINTLLGMRIDVKTAKPILANRTGGLSGPAIKPIAIRMIYEVSQAVSIPIIGMGGIQSAEDVIEFFYAGASAVAVGTANFIDPFVCPNIIDKLPTLLDELGIGHISECTGRSWKKGA
MRKISFSEAVNEAMKLAMRKDPNVILLGEDVAAWGGVMGVTKGLVQEFGRERVLDTPIAEAGYMGAAVTAAATGMRPIAELMFNDFIGSCLDEVMNQGAKLRYMFGGKAKVPLTVRTMHGAGFRAAAQHSQSLYALFTHIPGLKVVVPSTPSDAKGLLLASIFDDDPVIFFEDKTLYN-MKGEVDEEFYTIPLGKADIKRQGSDLTIVAIGKQVHTALKAAELLKERGIETEVVDPRTLSPLDEETILASVEKTGRLIVIDEANPRCSAATDISALVADKGFDYLDAPIKMITAPHCPVPFSALEDLYLPTPEKVLRAAAEIITV--------------------MPASGCFGFGREYAAYYDLSVLGAVMIKATTLEARFGNPTPRVAETPSGMLNAIGLQNPGVDRVIAEELPWLAQY--DVPIIANVAGSTMEEYVEVAKRISKAPNVHALELNISCPNVKKGGIAFGTVPEVAAELTRAVKEVSDVPVYVKLSPNVTNIVHMAKAIEQAGADGLTMINTLLGMRIDVKTAKPILANRTGGLSGPAIKPIAIRMIYEVSQAVSIPIIGMGGIETAEDVIEFFYAGARAVAIGTANFIDPYVCPNIIRDLPALLDELGVDHISECTGRSWNNGA
MSKKTYLQALNEALRQEMERDDKVFIIGEDVGRFGGCFGVTQGLFTQFGEGRVMDTPITESAIVGTAAGAAASGLRPVAELMFVDFIGVAMDQLFNQACKMRFMFGGKAKVPMTLRMPQGAGIGAAAQHSQSLEAWFMHIPGLKVVIPSTPYDAKGLLISAIRDDNPVVFLEHKLLYG-VEGEVPDESYTIDLGKADVKREGADVTIVATSLMVHTALAAAEKLAAEGISAEVVDPRSLQPLDKATILASVEKTHALVIAHEAVGFAGPGAEIAAMVAEEGLEFLDAPIRRVAAPFCPVPFSPLEQAYIPGVDDIFNAVKTI--RM----DLRVEFAGLVLKNPIITASGTFGFGLEFMNFGDLKRLGGIVVKGLSLKPREGNPMPRIVETPCGMLNAIGIQNPGVEAFVRDKLPLLPWR--ETAIIANLYACSAQEFGDLTGVLAGEEGVAALEVNVSCPNVREGGAAFGQDPSQIRKVTEEVKKRAGKPVIVKLSPNVTDIGLCARAAQDGGADAVSLINTLLGMAVDIRTRKPRLANVVGGLSGPAIKPVALRCVHQACKAISIPVIGIGGITSTEDALEFILVGASAVEVGTANFLRPDQSFRIVDDLPRVMIKAKCKEIAELRGTLS---L
MRTMTYGEAIREGMRIAMKEDPNVFIMGEDVGAFGGCFGVTAGLYEEFGEKRIRDTPISEGVIIGGAVGAAATGLRPIAELMFIDFLTVGMDQIVNQAAKMRYMFGGKITVPMVVRLPAGGGVQAAAQHSQSLEAWLTHVPGLKVVYPSTPQDALGLMLTAIKDDNPVMYIEHKAMYA-LKGEVEENAAPIPFGVADIKREGSDVTVIAYGKMLHEALKAAEALAKEGIEVEVVDPRTLYPLDQETIFSSIEKTNKVVIATEENKRGGYAGEIAALIAEKCFDYLDAPVVRIGALNTPIPFTCLENYVLPNYVDIVNGVKSITAVM-QKPDLRVKLGSLTLQNPVMPASGTFG--VETCKLCDIKKIGAILPKSVTLHPRQGNKPPRVAETTGGMLNAVGIQNKGLDYFIEEILPFYMPY--AMPMIVSISAYSVDEFKRMVERLEGLDGIAAIELNISCPNLEAGGKAFGMNSGATYQIVKEVKALTGKVIIPKLTPNVEDITVIAKAAEEAGADAVALTNTFLGMAIDIKSKKPKLGNIIGGLSGPAIKPISLRMVWQTAQKIKIPVIGGGGIQNWEDAIEYLLAGASAIQVGTANFTNPNSMVEIVEGIEQYMLQHSIKSVEEIIGGLMI--G
MARMTMIEAVRSAMDVSMGRDEDVVVFGEDVGYFGGVFRCTQGLQAKYGKTRCFDAPISESGIVGSAIGMAAYGLKPCVEIQFADYMYPAYDQLTQEAARIRYRSNGDFTCPIVVRMPTGGGIFGGQTHSQSPEALFTHVCGLKVIVPSNPYDAKGLLISAIEDPDPIIFLEPKRLYNGELGEVPEGHYTIPIGKAEIRRKGSAVTVLAYGTMVHVALAAAEE---TGIDAEVIDLRSLLPLDLETIVDSVTRTGRCVVVHEATLTSGFGGELVALVQEHCFYHLEAPVVRVTGWDTPYPHA-QEWDYFPGPARVGRALVEAMEAM----DLSVTVGGVTFKNPVMSAAGTFGNIVEYLDVFDITRLGAVVANSFLPWQGEPNRCRRFAHTESGYLSAFGINNMTLDRFIAEALPRLPAE--DVPVFVNIKAPTRVQLVDMTRACVESGRIAGVEVNGNFPYAGRDEPSYWDNPQQNEEMFRALSAAAKVLLWSKAATAKMIIEDFVSASERGGADGTVLFNAIPGARIDIERRAFVCGTGFGGYSGSGVKPFALWRCVQAARVATRPVIASGGITTAEDVVEFIMAGAHLVQIGAASMSRPDYFPRLLDDLYALMERLGVRSLDEIRGCARAEAT
MAIKSYIEAVTEALAEEMERDSSIFILGEDVGVRGGVFRATAGLIEKFGEERVMDSPLSESAIVGVTIGAAMVGMRPVAEIQFADFIFPAYNQIVSEAARIRYRTKSDWTVPLTIRAPYGGGVHGALYHSQSIEALFHHVPGIKIVMPSTPYDVKGLLKASIRDNDPVLFLEHKRCYRLIKGEVPEGDYTIEIGKADVKREGDDVTVITYGLMVHYALEAAETLAKEGISTHILDLRSIKPIDREAILEATRKTGKVLIVHEDGKFGGVGGEIAAIIAEEALFDLDAPIQRLAGPDVPMPYSPQEKFYMLNPTKIADAIRDLAKFM----DLSVNIGSLKLKNPVMPASGCFSFGKEYADFYDLSQLGAIVVKATTLEPRLGNPTPRVAETPGGMLNAIGLQNPGVEKVIAEELPHLRKY--DIPVIVNVAGTTVEDYVAVTERLMDSEDVDAIEVNISCPNVKCGGIQFGTDPAQAAHVTESIKKVSKVPVIVKLSPNVTDIVSMAKAVEAAGADAISMINTLVGMSIDLNRKKPLIANGVGGLSGPAVKPVAVRMTYQVAQAIQIPIIGMGGIMDGEDAIEFLMAGAAAVAVGTANFVNPLACPEIIDGIRQYCEQNGVASVSDLTGVAW---K
MRQITMAEAINEALREEMRKDPNMFILGEEIGLRGGAFTCTKGLMEEF-PGRVLDTPISESAIAGAAYGAALSGTKAVAEFMFSDFSFIAMDQIINSAAKSRYMFGGQATIPVVFRMSSGSGRQQAAQHSQSLEVLYAHIPGLKVIMPSTPYDAKGLLKAAINDYNPVVFLEPRVLYF-KKGEVPEQEYTIPIGKGDIKRSGEDVTVVATGVMVERSLAVAEKLAREGISVEVIDPRTIRPLDTELIVASVKKTGRLIVVHEAPRTYGMAGEIIALVMEQAFDYLNAPPQRVAGHDVPIPYNNLEKLAIPLEEDIEAAVRKSL-KMK-QLDLSSELPGLKLKNPVMPASGTYDYGGD-ANAFDPSLLGAIVTKSVSAVPRSGNAPPRIHETPCGLLNAVGIPSEGVKAFRRNTLPALKQY--NTVLIVSVAGETPADFARVISSLEEENGIGAYELNFSCPNLGD-GMPFGTDPELLYLAVKQIRKATSRPLIVKLSPNVADIKLMGRQAQDAGADILTVANTLTGMAIDVLRRRPVLGNIFGGLSGPAIKPVALRMVWEVAGAVSIPVIGVGGIANATDALEFILAGAKAVQVGTANFTNPMVMLEIIEGIRSYMKENGFISLADIVGLAR---K
MAQMNIIQAVNSALDTILEKDSNVCIFGEDVGYFGGVFRCTDGLQEKYGKHRVFDSPLAEGGIISTAIGMGINGLRPVAEIQFADYIFPAFDQITNELAKLRYRSGGEYSAPVTIRTPSGGGIRGGHYHSQSPEAYFTHTPGLKVVIPSNPHDTKGLLISAIEDDDPVIFFEPKRLYNGPKGEVPEEYYSIPLGEASIEREGSQVTVLCYGTMVHVAREAVRL---SNIDAEIIDLRSLVPLDIDTITKSIKKTGRCVIVHEAPKTSGFGGELSAQIQESCFYHLEAPITRVTGWDTPFPHS-LEWHYFPSQERVIEGMKKTMESM------RVELAGLELANPVLLASGILDSTPGILARMADSGAGALVTKSISLEPRPGYAGPTVAEVAGTWLNAMGLPNPGLAEFLDEFD--LRGG--KVPIIPNLVADTPAEFGELAAGVAGA-GAKLAEINLSCPHPQAAGLLTAQDPDAAAAATAA--AAAHLPVIAKLSPNVSDIGAIAVACAEAGAAAISAINTMPALDIDTELEAPVLGNAFGGLSGPALLPIGLRCVLKAVRALAKPVIGIGGITSGEDAAKYLLCGAQAVQVGTSLGGNPERLGEIAAELGDWMERKGYASLEQFRGNASE--P
MRELSYSQAIQEAMAIAMEADERVILMGEDIGVYGGAFQVTGDLIDRFGPDRVMDTPISELGGAGVAVGAAMTGLRPIFEFQFSDFAALAMEQIVNQAAKMRYMLGGEVSVPVVMRFPAGSGTGAAAQHSQSLEAWLGHVPGLKVIQPATPHDVKGMLLAAVADPDPVMIFEHKLLYK-MKGPVPEGHYTVPLDKAEIRRQGKDLSIVATSIMVHKALDAAAQLADEGIDVEVIDLRSVRPIDRATVIASVKKTTRLLCVYEGVKTLGVGAEISAMIAEDAFDYLDAPIVRLGGSETPIPYNELEKAAVPQVPDIFNAARDLAARM---ADLSTRVGALTLKNPIMPASGTFS--EELADVFDLDCLGAHVTKTITRERRSGNPVPRVCELNGAMLNSIGIPSKGAGWFVKNTIPFYADY--DAPLVISISASTADDFARFAEEVSVP-GVAAIEVNISCPNIEDHGKAFAMRPGSTEDVIRKIRSATDVPIWAKLSPNTGEVVEVAQASETAGADALVTANTMLAMAIDSRSGEIRLGNVMGGLSGPALKPITLRMTYQCAKAVAIPVIGCGGISTIDDVIEYLMAGARAVQVGTATFISPNTMPRLVGELDATLAARGLASVEALIGTARLSGT
MPVMSYIQAITKALKEEMQRDENVFILGEDVGKKGGVFKATDGLYDMFGEERVLDTPLAESAIAGVAIGAAMYGKRPIAEMQFADFIMPAVNQIVSEAAKIRYRSNNDWDCPITIRAPYGGGIHGALYHSQSVEALFANQPGLKIVMPSNPYDAKGLLKASIRDNDPVLFFEHKRAYRLLKEEVPEEDYVLPIGKADVKREGDDITVITYGLCVHFALQAAERLAADGIHAHILDLRTVYPLDQEAIIEAASKTGKVLLVTEDNKEGSVMSEVAAIISENCLFDLDSPIERLAGPDVPMPYASMEKYFMLNPDKVEKAMRDLAEYM----NLEVKLPGLTLKNPIMPASGCFGFGKEYSEFYDLSRLGAVIMKAATQFERFGNPTPRVAETSSGMLNAIGLQNPGVERIIANEVPRLAAY--DTSIIANVAGSSLEEYVFVASAFNQTKDVHALELNISCPNVKEGGIQFGTDPEMAKRVTSAVKEASNLPVYVKLSPNVTNIVEMAKAVEEAGADGLSMINTLTGMKLHLPTGKPLIANQTGGLSGPAIKPIAIRMIYEVRQQVSIPIIGMGGISTAEDVLEFLQAGADAVAVGTANFQNPFACVDIIDALPETLMNYQYTSVQDVIDRRG---V
MRQITFSEAVREAMQIAMRENPDVILMGEDIAAWGGVMGVTKGLAKEFGRTRVLDTPISEAAYIGAAVAAGATGLRPIAELMFNDFIGCCLDQVMNQGAKLRYMFGGKAQVPITIRTMHGAGYRSAAQHSQSLYAMFTHIPGIKVVVPSTPYDAKGLLLASIEDNDPVIFFEDKTLYN-MRGEVPEGKYTIPLGQADIKRKGSHITIVAIGKQVHTAMEAAEHLSRRGIEVEVVDPRSLSPLDEETILASVAKTNRLIVIDEANPRCSAATDISALVADKGFDLLDAPIKMITGPHTPVPFSVLEDAYLPNPQKVIKVVSELIAVMTAKNRLAVNIAGIEMKNPVMPASGCFGFGREYAQFYDLNKLGAVAVKATTVEERQGNPTPRVAETPGGMLNAIGLQNPGLDDVMAYELPWLEKF-DQLPVIVNVAGTVTDDYIKVAERVSEAPNVAGIELNISCPNVKCGGITFGTDPEIAGQLTAEIKKVSKVPVFVKLSPNVTDVVTIAKAVEAAGADGLSMINTLLGMRIDLKTRRPILANGTGGLSGPAIKPVAIRMIYEVSQQVSIPIIGMGGIQSADDVIEFFMAGASAVAVGTANFVDPLICPTIIDELEAKLDHYGVQTIGELTGAGWK--R
MARITMREAISQALWEEMERDERVFILGEEVGVWGGTYAVTKGFYDHFGPKRVKDTPIAEAAIIGAAIGAALTGLRPVAEMMTINFAFVAMDHIVNEAAKLHYMFNGQMRVPMVIRAPGGGGRQLGATHSQTPDAIFAHFPGLKVVAPGTPADAKGLLKAAIRSEDPVLFIEHATLYQ-TRGEVPEGEYIVPIGKSTVQRPGKDVTIVTYSKMLELSLKAADELAKEGIEAEIVDLRSLRPLDMGPVIESFKKTNRAVVVEEGWPSYGVGAEVATRIYEQAFDYADAPVKRVAQKEVPLPYNTLEQMALPHVEDIVAAVKEVL--M-GSADLTCRLLGLEMKNPIVLASGIIGTSSSLFLRAAQVGVGAVTAKSCSLQPRAGHPNPVALDWGAGVINAIGLTNPGAEEEVHLLAEGLEPY--GVPLIASIFAGTVEEFGQVAALIAQA-RPHLLEVNISCPNVDEFGTPFAAVCESAAAVTESVRRAVDLPIAVKLAPNVYNIGRIAAAVVEAGADAITAINTMPGMVIDAHARRPVLHNRTGGLSGMAIKPIALRCVAEIAHAVKVPIIGTGGVNTGEDAAEMILAGATAVGVGTAVWYRVEALGTIAQELGAFMQAEGIRSLDEMRGQAIR---
MTQMSYSEAIRDGIRMEMRRDPGVFLAGEDVGIFGGCFGVTAGLLDEFGKERVVDTPVTETAIMGLGVGSAATGLRPIVEIMFADFMGVCLDELYNQAAKMRYMFGGKTKIPMVIRAPVGAGVSAAAQHSQSNEAWFAHIPGIKVVMPGSPADAKGLLEAAVRDDNPVVFLEHKLMLG-VQGDVPEGEYVVPIGKADIKRSGADVSIITWSGMVPKALAAAEMLAAEGIDAEVVDLRTLTPLDKETLLGSVEKTGRAVIVHEAVKTGGFGGEVAAVIADEGFGYLDAPIKRVTAPDTPIPFSALEKLWIPDEARIAATAKELVRGMSISDPLALDAGGVKLKVPVVIASGTWPYEAGLWTDDLTRHVGAICSKAITKDPCAGNPGCRVWETPSGVLNSIGLQNEGVDRFIDLRLPDLKKR--GVPVMLNVCMQSAEDLAYMMDRIAEADLVDGVELNVSCPNTDHGCMSWGVDPALTAQATEMARRRWDGPLWVKLTPQAPDVAAVAKAAESAGASAVVAANTWLGMAVDTARGVPVFSRRVAGLSGPAVFPLALRLVWDAAGAVKIPVIGCGGVDGPDSALAMIMAGASAVEVGAALFSDFEVLENVHEGLLAAVERWNVASLGELIGRARR--S
MRRLTGSKALAEAIAQEMERDSRVFVMGEDVGQYGGIFGSTEGLFTRFGPDRVRDTPISETGFIGAAIGAAVEGMRPIAELMFVDFFGVCMDQIYNHMAKIHYMSGGNVKVPMVLMTAVGGGYNDAAQHSQTLYATFAHLPGLKVVAPSTPYDIKGMMISAIRDDNPVLFMFHKSLQGLSEGEVPAEPYTVPLGKAKVVREGRDLTIVGVQMMTHYAVRAAGRLAADGIEAEVVDLRSLAPLDRDTLVQSVKKTHRLLVVDEDYLSYGMTAEVAATVAEGALYELEAPVRRLAIPDVPIPYSPLEDFVLPGVDAIERAARELIEAM-SSDRLSVQVGPLRLKNPVMPASGTFS--PDLAEWIDFDQLGALVTKSVTWHPRAGNPGPRCIETPAGMLNAVGIQNKGVENFVIDQLPVYRRW--KTPLVVSISGESPEGYARLAHRLTVP-GVQAIEVNISCPNLEVGGWSPAMEADGTYRTIRAVREATDLSIWAKLTPNTGDMVSVARAAQEAGADALVVANTLIGMAIDPHTKRPKLGNVTGGLSGPAVKPIILRMVYQIYPHVSIPIIGCGGISRVDDVLEYLLAGARAVQVGTYNFVNPRGMTEIIRDLEEYVEREGLKSITEIVGQANKGRP
MRILTGNKAMAEAIALEMERDPSVFVLGEDIGNYGGIFGSTQGLIEKFGAQRVLDTPISETAFIGAAIGAAAEGMRPVAELMFVDFFGVCMDQIYNHMAKIPYMSGGNVRLPMVLMTAVGGGYNDAAQHSQTLYATFGHMPGMKVVAPSTPYDLKGMMISAIRDDNPVLFMFHKSLQGLSAEHVPEEAYTVPLDKAKVVREGKDVTIVGVQMMTHYAVEAAERLAKEGIEAEVIDLRSIAPIDKDTILQSVKKTHRLFVVDEDYKSYGMTAEVTAIVAEEVFYDLEAPPRRLANPDVPIPYSPLEDFVIPNVDRIFEQVKALMEEMT---NLNVQLPGLNLKNPIMPASGCFGFGKEYSQLYDLSALGAIMIKATTVETRLGNPTPRVAETASGMLNAIGLQNPGLQKVLGEELPRLEQY--DVPIIANVAGTTTEDYVEVAKAISESPNVHALEINISCPNVKQGGITFGTDPDIARELTRAVKDVSSVPVYIKLSPNVTDIVSIAKAVEEGGADGITMINTLLGMRLDAKTGRPVIANITGGLSGPAVKPVALRMVYEVRKQTDLPIIGMGGVADVNDVIDFLSAGANAVAVGTANFVNPFVCPEIIGQLPERLHELGYESIEELVGRSHR--L
MSVKTYAQAIRDVIAQEMRYDENVFVMGEDIKVLGGIFGCTRGLIDEFGEERVRNTPISEAGFIGTGLGAAAAGMRPIVELMYMDFTFVAMDQILNQAAKIRYMTGGNITVPIVIRGQQGIGRGNAAQHSQSVEAMFMHTPGIKVVMPSTPADAAGLLRTAIRDNNPVMFFEHKALYA-TKGEVPDDEFSIPFGKANVVKKGNDVTIVTNHLYLNKALSVAKKLDKEGIGVEVIDPRTLVPLDKNAILESLKKTGRLIIVHEAHKIGGWGAEIASMVMEEAFDYLDAPVLRLGAKHCPLPFNGLENAVVPQEIEIEEAVRKVL--MS-KIDLSVDLNGLKLKNPITVASGTFGFGREFEDYLDLNKLGGIMVKGLTLEERKGNPMPRVAETAMGMLNSVGLQNPGVQYFVKKELPFLKQY--DTKIIANINGNTIDEYCKIAEILSGT-KVDSLELNISCPNVKEGGVSFGRDPEMVYKVTKNVKQYSDKHLIVKLSPNVTDIKEIAIAAEKAGANCLSLINTLIGMAIDIDRETTILARGMGGLSGPAVKPIAVRMVYEVFNSVSIPIIGMGGIMTYKDAVEFLLAGASAVSIGTGNLINPGIAMEILEGIEKHLIKKDYKSIEDIKGKVVIP-K
MSTLNLVQAVNEALDLALEQDPRVLVFGEDVGRMGGVFRATDNLQAKHGEHRVFDTPLAESGIVGFGIGLALAGLRPVAEIQFAGFLYPALDQILSHLGRMRHRTRGRYSIPMVIRAPYGGGVHTPEQHADSPEAILAHVPGVKVVIPSSPERAKGLLLAAIEDPDPVFFLEAIKLYRSVKAEVPQGYYTLPLGKARVVREGQDASLFCYGGMVEVCLKAAEVAAREGVALEVVDLETLVPLDTQTIVESVAKTGRAVVVYEAMRTQGFGAEVAARLAEEAVDYLEAPVVRVAGWDAPYPPFAVEHHYRPDARRVLEAVRHVLTYM---NPLSIDFLGVTFPNPVVTASGTFNFGKEYAHLYPLSRLGAITTKGTSPRPIPGAPPPRVTETPGGMLNAIGLENKGVERYVQDELPWLREQ--GARVIVNVFGDTPEEFAYVAERVSPF--AHLLELNLSCPNVHGAGLPFAHDPQAAAEVVRAVKDATDRPVIVKLSPN-APILPVAEACEAAGVDGFSLINTLLGMRIDLETRRPVLGHKTGGLSGPAVKPVAVRLVYELYRHTDKPILGMGGIRTVEDALEFALAGARMVAVGTATFSDPFAPLKLVEGLERFFAGRT-DTWRDWVGAAH---R
MPNMTFAEAINDAHVIEMERDPNVYVAGEDVGIFGGCFGVTAGLIDKFGDKRVKDTTITESAILGTAVGAASAGLRPVVELMFVDFIGVALDQLYNQGAKMKYMFGGKAKIPMVMRTACGAGIGAAAQHSQCLEALFMHLPGLKVVMPSTPADAKGLLIEAIRDDNPVVFLEHKILYA-MEGEVPEGDYTIPFGKADIKREGKDVTIVATANMVHTALGAAEKLASDGISLEVVDPRTLYPLDMETIIGSVKKTHRLVVMHEEVKFAGSGAEIAAQVAEDAFDYLDAPIVRVAAPFCPIPFSPLEQAFIPSEAQLIDAVKKVM-AM-----DNITFLGKQLKNPLVLASGILGNNAKILERVHQAGCGLVTLKSIGPAPRDGHKNPTVIDLGGGMINAVGLPTPGYDHMDAEWQA-LANR--DFPVNASIYGGSVAEFVKVAQFVSDQ-GPDFIEINISCPNSDLHGMLFGVDEKAAFAVTNAVKNVIAVPLIAKLTPAAPDIGKIAKVCEDAGADAICAINTAPGMVIDIEARTPVLAFKKGGLSGPMIKPVAVRCVYDIYRAVSIPIIGLGGVTTGEDAVEMFMAGATLVGMGSAVRYRIHVFEQVNRELTDWLAAHHC-TRDDIIGAAHDPIP
MAMMRYAEALRAALREEMQRDPSVWLMGEDIAVYGGVFKVSKDLMEEFGPERVRDTPISEQTLTAMAVTAAMAGTRPVLEIMYADFLPLSVDALMNQASIYNYIWNGQVTMPFVLRTQGGGGAGAGAQHSKSLDALVAHIPGIKVVAPATAADAKGLLKAAIRDDHPVVFLEHKLLYN-TRDEVPDGEHLVEIGKARIARAGTDVSIIASSKMVVDALKAAEELAKEGISAEVVDLRTLRPLDRDTIRASIARTHHAVVVNEGWRFCGYAAELSATIMESCFDDLDAPVERVATHDIPIPYSPLESTVLPDAAKIAAAARRAL-AMNDAVDLSVSIGGLRLRNPVMPASGTFG--EGLGKALDFSRLGAFVTKTVTRELRAGNPLPRVVERPSSLINAIGIPSRGVPYFIAQTMPHYAAF--DTPLVVSISAPTAEGFASLAAELSIP-GIAAIEANISCPNIEEDGKAFAMRAESTERVTRLLRAATELPVWVKLTPNTGDVPEVARAAEAAGADAVVVANTILSMAIDLKTFKPCLGNIMGGLSGPAIKPIVLRQVFQCAKAVTIPIIGCGGIATAEDAVEYMLAGASAVQVGTATFLQPAAMTTIIDDLAAFCLHREIPRVTDLIRGVVIEEP
MPVMSYIQAVTAAIHEEMQRDEKVFVLGEDVGKKGGVFGATKGLYEAFGEYRVLDTPLSESAIAGVGIGASMYGMRPIAEMQFADFILPAVNQIISEAAKMRYRSNNDWNVPMTIRAPYGGGIHGALYHSQSLESVFANQPGLKIVMPSTPYDVKGLLKASIRDNDPVLFFEHKRAYRLLKSEVPEDDYVLPIGKADIKREGADVTVITYGLAVHFALQAAEKLEEEGIDTQILDLRTVYPLDQEAIIEAAKKTGKVLLISEDNKEGSIIGEVAAVIAENCLFELDAPIKRLAGPDIPMPFSTMEKYFMLNPEKTEHAIRELAEFMTTDVNLAVDIGGLTISNPIMPASGAFGKGME--EFLDFNLIGAVVPKSITKYPQKGNKNPRACETFGGMINSIGIQSDGIDKYLNHTVPYYQQY--DVPLISSISAESVEEFEEMSEMIAGSPDVAALELNISCPNLENNGEAFGMDEDITYEVVHKVRQITDKPILVKLTPNVTNIQKIALAAERGGADSLVVANTLLAMAIDIHSQQPKVGNVMGGLSGPAIKPVIVRQIFQVREVSNLPIIGCGGIMNADDAIEMILAGATAVQVGTASFVNPSVMKDMIEGIRAYMEQYQYQTIYELVGKTMDR-I
MKSMTVIQAINDGMRVMLEADNTTLVLGEDVGKNGGVFRATDGLQERFGDDRVIDTPLSESGIVGTSVGLAVNGFKPIAEMQFMGFIYPAYDQIMTHVSRIRMRTMGHFSVPMVIRAPYGAGVRAPEIHSDSAEALFTHMPGLKVVCPSSPFDAKGLLIASVKDPDPVLFMEPMRNYRASREEVPVDSYSVEIGKGKLVKEGNDVSIITWGAMVPVVENAVQQIENNGVSCEIIDLRTLYPLDQDIIAQSVEKTQRAVVVHEAQGTGGFGNDVVTSINDTSFLYLKAPVERVTGFDIPVPFSALEDHYLPTPKRVQEAVEKAMNFMM---DLSVQLPGLQLKNPIMPASGCFGFGKEYSQFYDLSKLGAIIMKAATGEERYGNETPRVAETPSGMLNAIGLQNPGVQKIIENEVPFLANY--DTSIIANISGSSIEEYQFVASSFNQTADVHAIELNISCPNVKEGGIQFGTDPLMAARVTEIVKSVSDLPVYVKLSPNVSNIKTIAKAVESAGADGLSMINTLTGMQIHLPTKMPVLANQTGGLSGPAIKPIAIRMIYEVKQQISIPIIGMGGISNAEDVLEFLLAGADAVAVGTANFQNPFICSEIIDDLPTVLQKYGFSSVQDVASFAKRG-I
MAVISYINAVTQALKEEMERDPRVFVLGEDVGKRGGVFRATEGLYEQFGEERVIDTPLAESAIVGVAVGAAAYGMRPVAEIQFADFIMTAVNQIVNEAAKFRYRSNNDWSCPLVVRAPYGGGVHGALYHSQSVEAMFNSTPGLKIIAPSTPYDVKGLLKAAIRSDDPILFFEHKRCYRLIKGEVPEEDYTLPIGKADVKREGDDVTVISYGLMLHYALQAADRLEKEGISTHVLDLRTLYPLDQESIVEAAGKTGKVLLITEDNKEGSVMSEVAAIIAEKALFDLDAPVQRLAGPDVPMPYATMEKFFMPNVDKIEQAIRDLAEFMTNKNRLEVQLGSIRLKNPVMPASGCFGFGREYSKFYALDCLGAIAIKATTKEPRFGNPTPRVAETPAGMLNAIGLQNPGLEAVLEQELPWLAQF--DVPVIANIAGSTIDEYVDVAEKISTVPNVAALELNISCPNVKCGGITFGTDPQIAAHLTAAVKQVSTVPVFVKLSPNVGDIVAVAKAVEQAGADGLSMINTLLGMRIDLKTKRPILANGSGGLSGPAIKPVAIRMIYEVSQHVSIPIIGMGGIQSAEDVLEFFLAGASAVAIGTANFVDPYICPKIIDELEPLLDKLGVEHIQDLTGMGWKHDA
MPELTMVEALNLALKQEMEKDDRVMVLGEDVGVDGGVFRVTDGLIDAFGKERVMDTPLAEGVIVGASLGMAAYGLRPVCEMQFSGFSYFAMHQVEGHVSRLRWRSQGRYTVPMVIRMPYGAGVHALEHHSESKEIYYAHTPGLKMVIPSSPRNARALLVSAIRDPDPVVFFEPKLIYRAFREEVPEEEETFPLGKSRILREGNDLTLIAYGAMLHRTLEAAARLEEEGVEAEVIDLVTIHPLDDKLFTESARKTGRIVIVHEAHRSFGPAGEIMARLIEKSFFYLEAPIQRVTGFDVIVPFFAREQDYLPTVPRILAAARQALSAMVDRARLKVDFCGLGLQSPLVLLSGCVGFGEEYTRVFSNREVGAVCLKGTTAAPRLGNRPHRIYETPMGMLNAIGLQNPGVDYVVKHILPELDFT--ETRYIANVSGSTVEEYVEVTRGFDDS-PIDAIEINISCPNVKEGGVAFGNDPDMSARVVEACRKVTHKPLITKLSPNQTSIEENARRCIEAGTDAFAVINTLMGMAIDIEQRTPLLGNIQGGVSGPAIKPIALLKVRQVYQVCGIPIIGQGGVASSEDALEFLIAGATTVGVGTALFYDPLLCSKINGGIVDYLKRHEVATVAQLTGSLRLEGG
MKKMTYAEAIRDGMRVEMQRDANVYIAGEDVGKFGGCFGVTAGLFDEF-PGRVLDTPISETAIVGHAVGAAAAGLRPVVEIMFIDFMGVCMDELFNQAAKMRYMFGGKAKVPMVVRTPCGGGMTASAQHSQCIEAWFTHIPGIKTIMPSTPADAKGLMAAAIRDDNPVMYIEHKQLLA-MSGEVPEGEYVIPLGKADIKRAGSDVTIVAWSWMVHKALAAAEQLAKEGISAEVVDLRTLVPLDKECILQSVAKTNRLVVVNEAVRTSGFAGEIAAIVVEEGFDLLDAPIVRVTALDIPVPFNKLEAVYLPNETKIIAAVKSLF--MSDSDMLGVTIAGIKMKTPVMTASGTFGFGLEYKDFVNLNKIGAVVVKGTTLLPRSGNQGRRIAETPAGMLNSIGLENPGVDEFLSEILPRLKEY--DVPVIVNISGNTVEEYGELAARLNVA-DVAGVELNISCPNVKEGGIAFGTNCDSASAVVKQVKSNTDLPVIVKLSPNVTDIVAMAQSVEDAGADAISLINTLLGMSIDIHKWRPVLGNVVGGLSGPAVKPIAVRMVWQVARAVKVPVIGMGGIVTAVDAIEFMLAGASAVAVGTANFINPCAAQSVADGMKDYIKQRGLSHVSELVGKVN---L
MSELNLVQAVNQGLRQAMESDKRVMVLGEDVGINGGVFRVTEGLFKRFGPDRVVDTPLAELGIVGTSVGLAMGGMRPVCEIQFDGFLPATLDQVICHIGRIRNRSRGKYTVPMVLRSPHGGLIHAPEHHSESPEAYLCHTPGIKVVCPSTPQDAKGLIIAAINDPDPVVYFEPKALYRAAKGEVPDQPYETPIGKARLAREGTDISLISWGAMVHSCLKAANILNEEGISAEVLDLRTLTPLDIAAILATAEKTGRALIAHEAPNTGSWAAEISALISERALLKLQAPVRRVGSWDIRMPLFRLEKYYIPDAGRIVKAAQETLSFM----GLTTNFIGLKLKNSVFVASGIAGFGEEYSDLFDINKLGGFITKTVTLLPRKGNSLPRIVETTSGMINSIGLENPGVDAFIEDKLPFLRNL--KIPVIVSIGGETAEELVSVVRKLNGVEVISAIELNLSCPNIKSARKYFSQDKELAYKTIRAIRKVTKFPLIAKLSPAVTDITEIAQVSKNAGADAVALINSFPAMFFSKD-RAPVF----GGLSGPVIKPMALKMIYEVSRKVKIPIMGVGGITSVKDAMDFFAAGSSVIAVGSCMFKNPKLPIEIIKGLSKNGKQ-----------------D
MPIMSYIQAITLALREEMLRDDKVFILGEDVGKKGGVFRATDGLYDEFGEYRVLDTPLAESAIAGVGIGAAMYGMRPVAEMQFADFILPAVNQIISEAAKTRYRSNNDWSVPITIRAPYGGGVHGALYHSQSVEAIFANQPGLKIVMPSGPYDAKGLLKGAIRDNDPVLFFEHKRAYRLLKEEVPNDDYVLPIGKADIKREGTDITVITYGLCVHFALQAAEKLAEEGISTHILDLRTVYPLDKESIIKAASKTGKVLLITEDNLEGSIIGEVAAIIAENCLFDLDAPIMRLAGPDVPMPYATMEKYFMVNPDKCEKAMRELAEFMS---LLQVNLPGLHLKNPIMPASGCFGFGREYSQFYDLSKLGAVIMKAATGSERFGNPTPRVAETASGMLNAIGLQNPGVEKIIENEVTFLSQY--DTSIIANVAGSTIEEYEYVARTFNNTKAVHALELNISCPNVKEGGIQFGTDPKMAAKVTEIVKKASNLPVYVKLSPNVTDIVAMAKAVESAGADGLSMINTLTGMQINLASKRPIIANKTGGLSGAAIKPIAIRMIYEVKQHVHIPIIGMGGISSAEDVLEFLLAGASAVAVGTANFSNPLICSDIIDELPTTLERYGFDAVEDAIGKAV---E
MRELTYAQAIKEAMSEEMRRDENVIFMGEDIGIYGGAFGVSVGMIDEFGPERVRDTPISEAAIAGAAAGAAATGLRPIMEVMFMDFVTISMDAIVNQAAKMRYMFGGKAQVPMVVRCPGGSGTGSAEQHSQSLEAWFCHVPGVKVVAPSTPADAKGLLKAAIRDNNPVIFVENKLLYR-KKGFVPEDDYVIEIGKADIKREGTDVTVITYGRMLQSVEEAAETLSKENINVEIIDLRTLYPLDKETIVKSVCKTGRVLICHEAAKTGGLGGEISALITEESFDYLDAPVKRICGKDVPIPYNELEKAVVPRVDEIEEAIKSLIVRM---GNLSVKFGSVEFKNPVIMASGTFGFGKEYNEIYDIQKLGGISSKGLTLNKKPGNNGMRVHETSSGMMNSVGLENPGVQGFIDYELPFFSKL--DLVRIANVGGGTLEDYLLGVQMLNDK-PIDIIELNISCPNVKAGGMAFGIKNEVAREVVREVRNITKLPLVIKLSPNAEDIVGMAKVCEEEGADGVSLVNTFKAMAIDIKNRRPVFENVYAGLSGPAIKPIALRMVHEVCKNVNIPVMGMGGITKATDAIEFIMAGATCIQVGTANFINPRIGIEIIDGINEFMDREGIKSLDEIRGII-----
MREITYAQAVKEAMCEEMRQDESVFLMGEDVGLYGGAFGVSVGMFEEFGEERVRDTPISEAAIIGTAVGAAVTGMRPIAEIMFSDFMTIGMDQLVNQAAKIRYMFGGKAKVPMVVRTPGGSGTGAAAQHSQSLEAWFCHVPGLKVVIPSTPADAKGLLKAAIRDDNPVIFIEQKLLYR-KKGPVPEGDYSVPLGKADIKRAGKDISIITYGRMVPLCLKVAEDLEMQGIDIEVVDLRTLLPLDKAAIISSAAKTGKVLIVHEAVQTGGFGGEIASVIADEAFYYLDAPIKRLGGLDIPIPYCELEKNAVPTEKTITEAVRKLL-EMSIEVDLSIDIAGIKMQNPVITASGTFGFGLDYLHYYDVNKLGAVVVKSITKNKREGNPPPRIIETPAGLLNSIGLANPGIDFFIKEVIPQMDSI--RIPVIVSIAGDEIEEYVELASRLDKQDRVAALELNISCPNVKKGGLEFSTSAEQVEKLTVSVRKATSLPIIVKLSPNVTDIVEIAQAAAAGGAHALSLINTVLGMVIDVKMRKPVLGNKKGGLAGPAIRPIAVRMVWDVSQAVDIPVIGMGGICTAEDALQFIMAGASAVAVGTWNFVNPTAPLDIIDGLKEFCIKEGVKDIKELIGCSW---K
MRLLTGNKAMVEAIAQEMERDPNVFVLGEDVGKYGGIFGSAQGLYDKFGAERVMDTPISETAFIGAAIGAAAEGMRPIAELMFVDFFGVCMDQIYNHMAKIQYMSGGNVKLPMVLMTAVGGGYNDAAQHSQTLYATFAHMPGMKVVAPSTPYDLKGMMISAIRDDNPVVFMFHKTLQGLSIGHVPEEAYTVPLDKAKVVREGSDVTIVGIQIMTHYAVEAAEKLSREGIEAEVIDLRSLAPIDKDTIINSVKKTHRLVVVDEDYRSYGMTAEISAIVAEEALYELEVPVRRLAVPDVPIPYSPLEDFVIPGPNSIYREVKKLLSEMETNSRLKVKLGKIELKNPIMSASGCFGFGREYAKLYDLSQLGAVIVKATTLEPRLGNPTPRIAETPSGMLNSIGLQNPGIDAVIQEELPWLAKY--QVPIIVNVAGTMTEDYVEVAKRISAVPEVAMIELNISCPNVKCGGITFGTDPKTAHDLTKAVKEVSQVPVFVKLSPNVTDIVSMAEAVEAAGADGLSMINTLIGMRFDLKTRKPILANQVGGLSGPAIKPVALRMIYEVYKHVSIPIIGMGGIMTAEDVMEFFLAGASAVAIGTANFIDPYIMPKVIQDLDRVLDEMGVRYISELTGEGWN--A
MAKLTLIQAINDALRVAMRQDSTIVLLGEDIGINGGVFRATDGLIQEFGPERVIDCPLAESGYIGAAIGMAVNGLKPVAEVQFDGFLAPAHEQVANHLSRIRHRSRGRFTCPMVIRIPSWGGIKALEHHSESIENWYLNIPGLKMVAPSNPYDAKGLLLAAIADPDPVLYMEPKRLYRAFRAEVPEGYYTVPLGQAAVVREGTDMTVLTYGVHVHTALEAAEQAASQGWQAEVIDLRSLNPLDLDTIIGSVKKTGRAVVVSEAPRTGGFHSELVALINDHALEYLEAPVARVTGFDVPMPYLLSEDLYIPDAGRVLEAMQAVRTYMADQPDLAVQLFGRTFRTPVWAASGCFGYGREFAGVLDLSRVGAICVKGTSIEPWTGNPGIRVVETPGGMLNAIGLQNPGVDHFLTVDWPWLQEQ--GATVIVNIVGRTVEEYVAVARRLEGT-GVAAVELNISCPNVKEGGMAFGTTPGSAAAVTAAVRKATTLPLIVKLSPNVADVVAIARAVEDAGADGLSVINTLQGMSIDIRRGRPHLGNVFGGLSGPAIKPVALRMVWQVAGAVKVPVIGVGGIMSGEDAAEFLMAGASAVQVGTACFIDPRAPLTIAEELARFMGEHGFRNVRALVGAAR---G
MRKISMKQAINEALDLEMRRDPAVIVMGEDIVAWGGVLGVTKGLHAKY-PGRLLDTPLSESAYIGAAIGAAACGMRPVAELMFLDFMGVCFDQILNQAAKFKYMFGGKAKTPVVIRAMVGAGFRAAAQHSQMLTPVFTHVPGLKVVCPSNAYDAKGLLIQAIRDDDPVIFCEHKNLYG-HEADVPEEAYVIPFGEAAVVREGKDVTIVSYGLTVHRALEAAERLAKERIEAEVIDLRTLSPIDWDTVLESVETTGRLVVVDEANPRCSIATDVAAHVVQEAFGALKAAPQMVTAPHTPVPFSVLEDLYIPTADAITAAVSKIAAAMVSSVSLAVDVGGLRLANPVMPASGTFA--EGLDKVMDLNRLGAFVTKTITREFRAGNPVPRVCETTEGLINSIGIPSKGLDYFRNNVVPFYQAF--SPPLVVSISAPTVDDFAAMARDLTVA-GVAAIEANISCPNIEEDGRSFAMEPRLTETVTAAMRKATPLPLWVKLTPNTGDIVAVARAAEAGGADAVVVANTILAMRIDTETFRPKLGNVLGGLSGPAVKPIALRMVYQCADKLTIPVIGCGGIATAEDAVEFMLAGARAVQVGTTTFVRPTAMIDVIEGLSAFCARRGIADVNALVGAVADGNL
MALITYKEAVRQAMQEEMRRDENVFLMGEDVGVYGGAFGVSLGMLDEFGEERVRDTPISEAAISGAAAGAAVTGMRPIAEIMFSDFVTIAMDSLVNQAAKMRYMFGGKAKVPMVLRLPGGSGTGAAAQHSQSLENWLVHVPGLKVVMPTTPYDVKGLLKTAIRDDNPVVFIETKTCYN-RKGEVPEGEYTIPFGVADVKRQGRDVTVLATGVMVHRALEAAEILAKDGIDIEIIDPRTLVPFDKETLVKSVIKTGKLIIVHEACKRGGFGGEVAAEVIEEAFDYLDAPIKRLAGKNVPIPYCELEKSAVPQVEDIVKAVREIV--MNESNRLTVELAGILMKNPVMAASGTFGFGLEYSDFVNLNEVGAIVVKGTTLKPRSGNVGRRIAETPAGMLNSIGLENPGVDNFLRDILPELACY--EVPVIVNISGNTVEEYGELAAKLNHS-GIAGIELNISCPNVKEGGIAFGTNCDSAVAVVREVKKYTDLPVITKLSPNVTDIVAMALAVEAAGSDAISLINTLLGMAVDLRTRRPVLGNVVGGLSGPAVKPVALRMVWQVARSVKVPVIGMGGIMTAEDALEFMLVGASAVMVGTANFIDPKSVPSIIGGMQDYVKEQKLGNLQDIVGRLQTENE
MPILSYIEAIQLAMEEEMERDERVFILGEDVGKRGGVFRATDGLYEKFGEQRVIDTPLAESAIVGVGIGAAMYGMIPIAEIQFADFILPAVNQIISEAAKLRYRSNNDWSSPITIRAPYGGGVHGALYHSQSIEAVFANQPGLKIVMPSSPRDAKGLLKAAIRDPDPVLFFEHKRAYRLLKEEVPSTDEVIPIGKANVVRNGSDITVISYGLMLHYVKEIADQLAEEGVDAHVLDLRTVYPLDQNAIIDAAKRTGKVLLITEDNKEGSIISEVAAIIAEYCLFDLDAPIKRLAGPDVPMPYATLEKAFMVNQDSIKQAMLDLSSFM----DLSVKLPGLNLKNPIMPASGCFSFGKEYSQFYDLSLLGAVVIKAATLNERLGNPTPRVAETYSGMLNAIGLQNPGVETIIDQELPYLKDY--DVPVIANVAGSTVEEYEQVAKAFRRTDAISAIELNISCPNVKEGGLQFGTNADVAAEVTRKVKQVSQVPVYVKLTPNVTNVVEIAQAVEQAGADGLTMINSLTGMQIDLQNRRPLLANKVGGLTGPAIKPVAIRMVYQVYQAVKIPIIGVGGIMTVEDVLEFLLAGASAVQVGTANFQNPMICPELIEQLPACLAKYGFTSVEEAIGKGH---E
MRMLTGNKAMAEAIALEMERDPTVFVLGEDVGKYGGIFGSTQGLFDQFGADRVMDTPISETAFIGAAIGAAAEGMRPITELMFVDFFGVCMDQIYNHMAKIPYMSGGNVKLPMVLMTAVGGGYNDAAQHSQTLYATFAHLPGMKVVAPSTPYDLKGMMISAIRDDNPVVFMFHKTLQGLSISHVPKEDYTVPLDKANVVREGKDVTIVGLQMTMHYALEAAEKLAEEGIEAEVIDLRSIAPIDKETIIKSVKRTHRLIVVDEDYLSCGISAEVSAIIAEEALYELEAPVKRIAVPDVPLPYSPLEQFVLPNANKIYDEAMKLINEMN---RLAIELPGLSLKNPIMPASGCFGFGKEYSQFYDLSELGAIMIKATTKEARFGNPTPRVAETSSGMLNAIGLQNPGLDHVMANELPWLTQF--DVPIIANVAGSTLEDYIDVARVISTAENVKALELNISCPNVKDGGIAFGTDPKTARELTARVKEVSEVPVYVKLSPNVTSITEMALAVEEGGADGLTMINTLVGMRLDRKTGNPIIANKTGGLSGPAIKPVAIRMVYEVSQRTALPIIAMGGVQDSYDVVDYLSAGASAVAVGTQNFVDPFACPAIIEDLSKIVKEWELEHILDLKGRSWGKHA
M---NMVQALNSAMDLKMSEDDSVIILGEDVGRDGGVFRVTDGLQAKYGPQRVIDTPLSELGIVGMAIGMAVNGLKPIPEIQFQDFIYTSMDQIINQMAKIRYRSGGDYTVPLVLRTPVGGGIKGGLYHSQSGEAYFAHTAGLTVVSPSNPYDAKGLLISAIESPDPVIFLEPKRLYRAQKVEVPDEKYTIPLRKANVLKQGNDVTIVTYGSMVPTVMSVA---SKSKYDVEVIDLRTIAPMDRDTIISSVKKTGRVVIVHEAPRTLGVGAEISAMISERAIEYLYAPIVRVTGPDTPFPYR-LEEYYLPNEGRINAALDRVMSFM---ADLSTSVAGIRLENPLMLASGILDENGYTMLDVMNNGAAAVVTKSIGMEERNGYSAPVIVEYGDSLINAVGLSNPGIDNFAEEIRI-AKRS--GKPVIGSVFASDAESFVNLGRKMQEY-GCDAVELNLSCPHVKGFGLEVGSDPDLVEDIVNEMKSKISVPVFAKLSPNVSDIIEIAKAAEK--ADAYVLINTVKAMKIDIRARMPVLTNAYGGLSGPAIKPVGVRYVYEVKKETGKDIIGVGGITTYEDAVEYIMAGASAVQIGTALYTVKSVFRNIISQMNTFMDDEKFHSIQDMVGVAIR---
MREITYAEAIREAMSEEMRRDENVYLLGEDVGIYGGAFGVSVGMIDEFGEERVRDTPISEAVIAGAAAGSAVTGMRPIAELMFMDFSTIAMDAIVNQAAKMRYMFGGKAQVPFVLRCPAGSGTGAAAQHSQSLEAWFCHIPGLKVVAPSTPYDVKGLLKSSIRDNNPVIFVEQKLLYR-TKGEVPEEEYTIPLGVADIKRTGKDVTVVTYGRMLPRVLEAAEEAAKDGIDVEVIDPRTLVPLDIETIKNSVIKTGRLIVVNEAVKRGSYAGEIVSEVVEEAFDYLDSEIIRLSGKNTPIPYNKLEAYVVPSKEDITEAIYKAMRKMRILNFLKMNFAGLDLENPIMTASGCFGFGLEYKDYFDPNELGAVLIKGLTPEPREGNYGIRIAETPAGMLNSVGLENPGIDYFERETAPLLEEL--KVPVIANINGKILEEYIEIAERAEAIDVIKAIELNISCPNVKDGGMAFGANPDMAAKVTREVRRVTKKPLIVKLSPNVTDIAGIAKLVEAEGADALSLINTLLGMSIDINKKKPLLGNIFGGLSGPAVKPVALRMVYQVSNAVSIPLLGMGGISTAEDALEFFMAGASAISVGTGFFQNPLAAVEIKQGLINYCTENNLSNINEIVAYAHTDDK
MPMMSYIDAITLAMKEEMERDPNVFVLGEDVGHKGGVFKATKGLHEQFGEARVLDTPLAESAIVGVAIGAAMYGKRPIAEMQFADFIMPAVNQIVSEAAKMRYRSNNDWHCPLVVRAPFGGGVHGALYHSQSVEALFAGTPGLKIVIPSTPYDAKGLLKAAVRDEDPVLFFEHKRAYRLLKGNVPEDDYIVPIGKADVKREGSDITVITYGLCVHFAMQAADRLASDGIEVEIVDLRTVYPLDKEAIIEAAKKTGKVLLVTEDNKEGSIMSEVAAIISEHCLFDLDAPIRRLAGPDVPMPYATMEKFFMMNPDKIEHAMRELAAFMS---RLRMELPGLDLKNPIMPASGCFGFGREYAQLYDLSKLGAIMIKATTVETRRGNPTPRVAETAAGMLNAIGLQNPGIDKVMGEELKFLEGY--DVPIIANVAGTEIEDYVEVARRISAAPNVHALELNISCPNVKCGGIQFGTDPATAKQLTAAVKAVSQVPVYVKLSPNVTSIVDIAKAVEEGGADGITMINTLVGMRLHERTGKPVIANGTGGLSGPAVKPVAIRMVYEVYKAVNIPIIGMGGVTCAQDVIDFMSVGASAVAVGTANFVDHFVCPTIIEELPAKLDELGVNHISEIIGRSHR---
MRIITIGSAIREALAEEMRRDERVFVMGEDVAKFGGVFGATRGLLDEFGPKRIFDTPISEMFIVGGGVGAALTGLRPVVELQFADFIMNAADEIMAKMAKWRYMHGGRLTVPMVVRMPAGAMGGMGAEHSQCPEALLLQAPGIYIVIPSTPYDAKGLLKTSIRDDNPVCFFEHKGMYQ-TAGEVPADEYTIPLGVADVKRDGGDVSVICWGRMVQIALKAADEAARRDIDVEVLDLRCLRPLDVDSILRTVRKTGRLIICHEASKTGGAGAEIAAIVAEDALDALAAPIRRVCGPDAPIPQSHLERLWLPDSEDLLTAIQEIV-SMS--ADLSVNLCGLELASPIVLLSGCVGFGEEYTRVFSNRDAGAIVLKGTTLEPRLGNPPHRVYETPMGMLNAIGLQNPGVDQVVSKILPSLDFS--ETRFIANVCGSTIEDYVEVTRRFEDS-PIDAIEINISCPNIKEGGVQFGNVPEMSGRVVAACRAVTRKPLITKLSPNQTDIRENARHCIDAGTDALAVINTVMGMAIDVNTRKPVIGNVQGGLSGPAIKPIALLKVHQVYEVAAIPIIGQGGICSANDALEFLMAGATAIGVGTALFYDPLVCRKINAGLRDYLARHGLSSLSELTGSSSAHAG
MRRLTTAKAMVEAIALEMERDENVIVLGEDVGAYGGIFSSTAGLLERFGPERVIDTPISETAFIGAAIGAAVEGMRPIAELMFVDFFGVCMDQIYNHMAKIHFESGGNVKVPMVLTAAVGGGYSDGAQHSQCLWGTFAHLPGMKVVVPSTPADAKGLMISAIRDDNPVVYLFHKGVLGLAVGPVPEGDYQVPIGKAAIARPGTDVTIVTLALSVHHALDVAEELAEEGISCEVIDLRSLVPLDTETILESVARTGRLLVVDEDYLSYGVSGEVIARVAEHDPTLLRAPAARVCVPDVPIPYASLEQAVLPTPDRIRDAVRRLVSA-------------MELPNPVLTAAGCGGTGRELAHFYDLRRLGAFVTRSITVTPRAGRPTPRMAETPSGLLTGVGLQGPGVDAFLERELPWLAQR--GVRTIVSIGGSTVSEYTTLARRLADEHAIMAVEVNLSCPNAEDRGRVFGRDGSAAAEVVSAVRAVTDVPVIAKLPPDVTDIVAVARSCVDGGADALTLINTPLGMSIDVDAMRPALAAGVGGLSGPAVRPLAVRCVWQVHAALGVPIVGVGGVATGRDALELILAGACAVGVGTAMFQDPYACLRVLRELEELLRERGFDRVADAVGLAHRPAL
MAQLTYRDAVAAGIAQEMARDERVVLFGEDTAAAGGVFKTTVGLVEQFGARRVRDTPISELAILGAAMGAAMTGMRPVAEIMFSDFLACCWDYVANQIAKTRYMSDGQLSVPLVIRTANGGGVRFGAQHSQSVENWAMAVPGLKVVAPSNAADAKGLLAAAIRDPDPVVFFEHKSLLG-NKGEVPDGEHVEPLGRAKVLREGKDVTVIALAAMVLRAQKAAEILAAEGISATVIDVRTLVPLDTKTLLAESARTGRVFTVEENPRLCGWGAEIASIIQEECFDALKQPVVRITTPHVPLPAAQLEDAVLPSVQRIVADVRRTLRGM-RAPNLSTTIAGIRMKNPLTVGSGTYGHHGRFGQFFPVDTMGVLVTKTIRNHRWPGNPPPRVYEVPAGLHSSVGIPCNDWDYFVQHDVPILKGL--DVPIIQSVIGRTEDEYVDVARKCSDLGIFAGLELNLSCPNTEQGGVDFGYDAEVAARLVSRVRDATRLPVIAKLAPDYSCLSRVAKSVEAAGADAISLVNAPRAMCIDYRTRKPIIGNKIGALSGTAIKPLAVYMVWEVYRAVRIPIFGMGGVSDYRDVIEFMAAGARAVAFGTINYVDPMALPRALGDLTRYLQENGIEDVNELVGAAHDDPV
MREITYAEALREAMRQAMQKDQRVFLMGEDIGVYGGAFGVTAGLVEEFGEKRVRDTPISEAAITGACVGAALTGMRPIGEMQFSDFVVLAMEQLVMQAAKIRFMFGGKASVPMIMRLASGSGTGAAAQHSESLENWFVHTPGLKVVMPSTPYDAKGLLLAALDDENPVIFMEHKVLYR-TKGPVPEEMYQIPLGKSHVVREGKHLTVVAMSIMVSRALEAAEILAKEGIELEIIDPRTLSPLDDEPIIQSVMKTGKALVVHEAVKTGGFGGEVVSRIVEKAFGYLDAPVRRLAGLDIPIPYNTLERAAVPQVENIVAEARKLVKYM---TDLSCAFLNLHLKNPTVLASGILGTSPTLLERVARAGAGAVTSKSCGPEPRAGHPNPVCLDWGGGLINAIGLTNPGIEEETRHLTASLRPL--GVPLIASIFAPSVEAFAEVARKVSAA-LPDLIEVNISCPNVDEFGTPFAGLPETAAAVTAAVKAATDIPISVKLAPNVPVIARIARAVVEAGADAITAVNTMPGMVIDADAGRPVLANKMGGISGPALKPIALRCVAEIARAVKVPIIGTGGITTGRDAAEMIMAGASAVGIGSAAWYRPEVFDAIVSELAEWMQAAGYSSIEEMRGIAIQ---
MAQMTMIQAITDALALELKRDENVLIFGEDVGKNGGVFRATQGLQDEFGEDRVFNTPLAESGIGGLAIGLALEGYRPVPEIQFFGFVFEVMDSVVAQAARYRYRMGGTRQMPIVFRSPFGGGVHTPELHSDNLEGLVAQSPGLKVVIPSNPYDAKGLLISAIRDNDPVVYLEHMKLYRSFREEVPEESYTVPLGKAAVTREGTDVSIITYGAMVRESVKAAENLEKEGISVEVIDLRTVSPLDLDTILASVQKTGRVVVVQEAQRQAGIGAMVMSEISERAILHLQAPIGRVAAPDTIFPFGQAENDWLPNASDIEAKVRETYNFMS--ERLRVKLPGLDLKNPIMPASGCFAFGLEYAHFYDLSKLGAIMIKAATKEPRFGNPTPRVAETSSGMLNAIGLQNPGVHEIMETKLKALEKY--DVPIIANVAGSEIEDYVYVAEHISKAPNVHALELNISCPNVKHGGIQFGTDPCVARTLTEKVKAASSVPVYVKLSPNVTDIVSMAKAVEEGGADGITMINTLVGIRLDRKTGKPIIANVTGGLSGPAIKPVAIRMVYLVSQAVQIPIIGMGGIMDEWDVIDFISAGASAVAVGTANFTDPYVCPKIIDRLEGVLDELGVHHLLELRGRAYQ---
MPVMTYRDALNLALKEEMRRDSSVMIWGEDVALYEGSFKVTRGLLSEFGEERVRDTPISENTIIGVAVGAAMGGLRPVAELMTVNFALLAMDQIVNHMSKIRYMFGGQTFLPMVIRAPGGGGSQLAAQHSQSLESFFMHCPGMYVVVPTTPADAKGLLKTAIRDNNPVMFLEHELLYN-SKGEVPDDEFLVPFGQANLIRTGSDVTIVAYSRMTALALEAAVQLEQEGVSCEVIDLRTLTPLDTETFISSAHKTGRAVVVEECWHSAGLGGDIAWRIHSACFETLLAPVARVSGLDVPMPYSKLEKLCIPQVDTIIQAVRSVLNKM-QKPDMSVELAGIKMRNPVMTASGTFGYGAEFGDYMNLESIGAMITKGLSLKPKAGNPTPRIVETPGGMLNAIGLQNVGVDAFISQKLPYLSKV--ATPVIVNLYGNTLEEYGEVASRLDSLDGVAGIEVNISCPNVKQGGIVFGTDPLAAREVVRLVKRSTSKPIIVKLSPNVTDVVLMAKACADAGADALSLINTLTGMAIDLERRRPILANVTGGLSGPAIKPVALRMVWQVARNVQLPIIGIGGIMNARDALEFILAGATAVQVGTASFLDPSAAQTIARDMEQYLAENRIPSIASMIGALE---L
MPVISYIDAITAALREEMERDENVFILGEDVGKKGGVFKATAGLFDQFGEDRVLDTPLAESAIAGVGIGAAMYGMRPVAEMQFADFIMPAVNQIISEASRIRYRSNNDWSCPIVFRAPYGGGVHGALYHSQSIEKVFSGQPGLKIVMPSSPYDAKGLLKAAIRDNDPVLFLEHKRAYRLIKGEVPDTDYTVPIGKANVVREGDDLTVITYGLAVHFAQQAAEKLASDGIETEILDLRTIYPLDKEAIIEAAKKTGKVLLVTEDNKEGSIIGEVAATIAEHCLFDLDAPIKRLAGPDTPMPFATMEKYFMINPDKVEKAMRDLAEFMN---RLAVEIPGLSLKNPIMPASGCFGFGKEYSKFYDLNLLGAIMAKAVTPEPRYGNATPRVAETPSGMLNAIGLQNPGLDHVMAHEMPWLERF--DTPIIANVAGASEEDYVKVCARIGDAPNVKAIELNISCPNVKHGGIAFGTDSEVAYRLTKAVKAVASVPIYVKLSPNVTDIVPVAKAIEEAGADGLTMINTLLGMRLDLKTRKPILANGTGGLSGPSIKPVAIRLIHQVRAVSNIPIIGMGGVQTVDDVLEFLIAGADAVAVGTLNFTEPYICPNLIDALPARMDELGITTLADLKKERT---A
MRTISVRQAINEAINEEMDRDSSVILIGEDIAQYGGSLKVTGGLYDKFGPDRIRNTPLSESAIVGTAIGSSMLGIRTIAEITYFDFIGVSMDQIMNQAAKWQYMTGGRVNLPLVLRTQGGGYRGNGSQHSQSLEAVFTHIPGLVVVMPSSPFDFKGLLKSAIRDNNPVLFIEHKMIYN-VKGKVPEEEYTIPFGCADIKREGKDLTVVATSYMVKMVMDLADELEEKGISIEVIDPRTLVPFDFETIKKSVEKTHRLVVVNEAHNTCSFAREISARVMEEMFTELDAPVLTVGALDVPIPYANLEEYVLPSKERIADCIKKAMEYM---SRLVTKLVDYEMKNPVIAASGTYGYGEDYKDYYDPSVLGGISSKGLTLNPKPGNNGIRLWETPSGLLNSIGLENPGVKAFVENSISKMKAI--DSMLIVNLGGDNLEEYLEGASILNGY-PIDFIELNISCPNVKAGGMAFGMQCDSAGFITREIKKISKHPVMVKLSPNAPSVSDIAISCQENGADAVSLVNTFQGMAIDIRNKRAVFSNMYAGLSGPAIKPIALRMVHQTAKAVSIPVVGLGGISSWQDAVEFIMAGATAIQIGTGNFPNPNLGKEIVEGLEKYCEDNGLKNISEIRGII-----
MPVMNMVQALNTALREEMRRDKSVVVLGEDVGRRGGVFLVTEGLIDEFGEERVIDTPLTEMGIVAFAIGMAMYGLRPVAEIQFIDFIYEAFDQIVNNAAWYRFRSGGMYNVPLVIRGPCCGGIRGGMHHSQSNEPYFIHTPGLYVVMPSTPYDAKGLLKSSIRSDDAVIFLEPKSIYRTIREEVPDNDYTIPLGQARLVQEGSDVTLVTWGAMVHLAKEAAELLEKRGWSIEIIDLRTLQPWDKDMVVKSLEKTGRLVIVHEARKILGPGAEIAAYISENYIDLLRGPVKRVASYDTPYPLA-HEKLYLPNLAKIYRAVTEVMQWM-SQPELSISIAGLRLQRPVGNASGILGWEPREARLVEEGGGGFFVAKSVTYQPRKGYPQPHLYPVAGGIVNAVGLANPGFREASKMLAQTVEEA--SIPVIASIAGGAPGEWVEMASTLEEA-GVSAVELNLSCPHFAGGGLELGQDPAAVASVVSAVASTLRIPVIAKLGYS-DRLVDAASKALEAGARGLTLINSMRAMKIDVYAKKPVLGNRVGGLSGKPIHPIAVRAVYEVYGETRADIFAAGGVESWEDAVEFYLAGAKAVQVGAAFITIPHVLRSIVEGVRRYLWVEGFRSLQDIVGYAHR--A
MAEKLYIEALREGLREEMLRDSSVFLIGEDIGVYGGAFGVTKGLVQEFGEKRVIDTPISETAITGIGVGAALCGMRPVVEIMFSDFTTLAMEQLVNQGAKIRYMFGGKAKVPMVLRTPMGSGTGAAAQHSQSFPAVFAHFPGLKVVMPSTPYDVKGLIKAAIRDDNPVVFFEHKLLYR-VKGEVPEGDYVLPLGKADIKRKGNDVTIIAGSIMVIKALEAAKELEKEGIDVEIIDPVTIKPLDMETIVKSVKKTGRVLIVEDDPKSFGWGAEVAAGIVEEAFDYLDAPVKRLAGRDIPIPYNNLERHAVPQIEDILKGVKQIL-RMQKKINLEVKIGDINFKNPVMNASGTLDF-FEHMDFFNVNEMGAFIHKSITLKKRKGNPPPRIAEVLGGMINSIGIQNEGVDKFSSFWQENKDFV--KTNFIVSIAGTYYAEYEEIVEKLESNSFFSGYEINISCPNIEKGGRSFGQSPEDTYEVVKRIKNKTRKTIIVKLSPFVTDITEIAKKAIEAGADALTVANTIPAMTINLRTKKPSLGNIIGGLSGPVTKPIIMKLIYEIIKKIKIPIIACGGITNTEDALEYLALGASAVQIGTANFINPLVIKEVIEGLETYLLQQKIYNIMEFIGILK---I
MRKLPMYKAISEAIAQEMERDENVFVMGEDIGAYGGIFGATSGLLEKFGPERVRDTPISESAFIGAALGAASKGMRPIVELMFVDFFGVAMDQIYNHIAKAYYMSGGQLKMPIVITTAIGGGYSDAAQHSQCLYGLFAHVPGLKIVIPSNSYDAKGLMISAIRDDNPVMYFFHKGLMGLATVEVPEEPYTVPIGEAKVVREGSDVTIVGVAKTVHEGIWAAEELEKEGISAEVIDLRSLVPLDKKTLLDSVKKTGRLVIADEDYRSYGMSGEIIATVVENGI-SLEAPPVRVAYPDVPVPYSVLEKYVLPDKEKIINAVKRVI--M--GVDLSIDVFGIKFRNPIILASGPVGFGFELMPYLDFSNIGAITLKTVTLKPREGNPPPRLVDSHGGVINSIGLQNPGIEGFVEEIAPRLKEL--KTIKIGSIAGFSMDEWEILGEEMDKIKEIKIIEINLSCPNVK-GKRRWAEDAKLTEKVVKIVRKLTGKPIIAKLAPDVTDIVEIAKTAVDAGADGLTIGNGAQAMRIDVETGLPILKLKTGGLGGPAVKPITLAKVFKTREALDVPIIGIGGIMNWQDAIEYAMAGASLLGLGTAVMVDPEAPVRIIEGIKAFLERKKIESFNKIIGVAHKGGH
MRKLPMYKAIAEAIAQEMEKDENVFVMGEDIGAYGGIFGATTGLLEKFGPERIRDTPISESAFIGAALGAASKGMRPIVELMFVDFFGVAMDQIYNHIAKAHYMSGGQVKMPVVIMTAMGGGYSDAAQHSQCLYGLFAHVPGLKIVIPSNSYDAKGLMISAIRDDNPVMYFFHKGLMGLATVEVPEEPYTVPIGEAKVVRKGSDVTIVGVAKTVHEAAWAAEELEKEGISAEVIDLRSLVPLDKKTLLNSVKKTGRLVVVDEDYRSYGMSGEVIATVVENGI-SLEAPPVRVAYPDVPVPYSVLEKYVLPDKEKVINAVKSIM--M--GVDLSVEVLGLKFKNPLVLASGPAGFGFELQQYLDISKVGAITLKTVTLNPREGNAPPRLVDTHGGIINSIGLQNPGIEEFVNIIAPKLKEI--RTIKIGSIAGFTIEEWKILGEKMDKIKDIKAIELDLSCPNVE-GKKIWAKDEELTQEAIKAVRESTDKPIIAKLAPDVTDIVKVAKKAVNAGADALSLGNTIEAMRINIETGLPVLKLKTGGLSGPSIKPITLARVFRVAEALEIPIIGIGGVMNWQDALEYAMAGASLVGIGTAIMVNPQAPLEILQGIESFLRQKGVEKFEDIIGIAHRGG-
MRQLTYAEAIREAIRNEMRRDPRVFILGEDVGKFGGCFGVTQGLIDEFGEELVRDTPISEEAIAGVAVGAAATGMRPIAEIMFMDFVTVAMDQLVNQAAKMRYMFGGKISLPMVIRLPEGGGLQAAAQHSQCLEAWLTHVPGIKVVYPSTPKDALGLLISSIRDDNPVAFIEHKLLYN-LKGEVPDENEPIPLGVADVKRPGRDVTIVATGLMVHKALNAANELAKEGIEAEIVDPRTLFPLDKETIFNSIKKTHKVVIVTEEVKRGGWGGELAALIAEEIFDYLDAQIVRIGSLNVPIPFTVLENYVIPNEIDIINGVKSIL--M---VDLSVKIAGICLKNPVMVASGTFGFAREYSRMFDVNELGAVVTKGITLLPKEGNPPPRLFETPAGLLNSVGLENPGVEGFIRDEWPYLKNL--QVPVIVNIAGETVEEYRRIAQRLSPLEGISALEVNISCPNVEKGGMAFSRHPDSAYEVVRAVKEQSPFPVIAKLSPNVSDIREIALAVEEAGADAVSLINTMLGMAVDVEKKRPVFKRVFAGLSGPAVKPIALRMVYEVYEAVKIPIIGMGGIFGWRDAVEFILAGASAVAVGSAIFSDPAAPLKIIRGLEDYATRNLKTRISDLVGLAHRNDF
MPVISYIQSVTQALKEEMRRDDKVFVLGEDVGVRGGVFRATDGLYEEFGEQRVIDTPLAESAIAGVGIGAAMYGMRPVAEMQFADFIMPAVNQIVSEAAKIRYRSNNDWNVPMTIRAPYGGGVHGALYHSQSVEALFAGTPGLKIVMPSTPYDVKGLLKASIRSNDPVLFFEHKRAYRLIKGEVPEEDYTLPIGEADVKREGSDITVITYGLCVHFALQAAEKLEKEGVDVHILDLRTVYPLDKESIIEAAKKTGKVLLISEDNKEGGIISEVSAIISENCLFDLDSPVERLAGPDVPMPYATMEKAFMMNPDEVEKAMRNLAEFM----SLHVHLPGLELKNPVMPASGCFSFGKEYAQFYDLDTLGAVIMKAATKEPRLGNKTPRVAETSSGMLNAIGLQNPGVDKIISEEMPFLNEY--ALPKIANIAGSSPEEYAETAKKMS--PHVQALELNISCPNVKEGGIQFGTDPDLASNVVGQVKKVSEVPVYVKLSPNVTDIRGMAVACEQAGADGLSMINTITGMQILKERRRPLLHNQTGGLSGPAIKPVAISMIHEVYPYVSVPIIGMGGIGSAEDVLEFLLAGASAVAVGTANFHNPFVMPEIIADLPGVLREYGFSSAEEAIGGAH---Y
MAEITFVESLRMTLKEEMERDPSLMLIGEDIGRYGGIFGVTKGLLEEFGPQRVRSAPISESAIIGSALGAAMTGIRTVAELMYIDFTPVAMDQIVNQAAKMCYMSGGKAKVPMVIRTQEGGGRGNAAQHSQCLEALFLHIPGLKIVMPSTPYDARGLLKTAIRDDNPVMFIEHKLLYA-SKGSIPEGEYLIPFGQADIKRKGKDVTIVAISYMVIVALRAAARLAEEGIEAEVIDLRTLVPMDFEAILKSVRNTNRVVIVHEGCRRGGIGAEIAAQIQEEAFDALDAPVERVGALNVPIPYSPLENAVIPDEEDIVKAVKKVLRS--------------------MTASGTFGYGKEYAPYIDLNRLGALIVKGLSLEPRKGNPPPRIMETPCGMLNAIGMENVGVRAFIDEKLPFLRPF--DVAIIANIFGETIDEYKKIAAILSAAEGVHGLEINISCPNVKKGGIAFGAHPDTAYEVTGGVKSLTDLPVIVKLTPNAGDIAEIAESVEAAGADAVSLINTLTGMSVDVEQRVPHLKNITGGLSGPAIRPIALSMVWEVVKRVSIPVIGVGGIMDANDVLEFLIVGARAVQIGTASFINPRATLDILEGIDNYLKRHHITDINDLIGTLRDGCS
MKELTMVQAITDGLKIMLEEDPTTMILGEDIGVNGGVFRATDGLLEQFGEHRVIDTPLAESGIIGTSIGLALNGFKPIAEMQFQGFIYPAFEQIVSHAIRIRTRTLGAFTVPMVIRAPYGAGIHAPELHSDSMEAMFTHLPGLKVVIPSNAYDAKGLLISAIEDPDPVLFMEPMRTYRSTRATVPSEKYSVKIGEASTLTTGEDVTILAYGNMISPALAAAKQAENDNVNVEVVDLRTLYPLDEQTILESVEKTGRVVIVHEGHKTSGFGAELIAFINDKALFSLRNPIVRVTGYDVHVPFFSIEEHYIPNATRIYKAIETVLEEMN-RERLAIELPGLSMKNPIMPASGCFGFGREYAKLYDLSCLGAIAIKGTTGDMRLGNLTPRVAESPSGMLNAIGLQNPGAEAVRDEELLFLNEY--DVPVLANVSGSTPEEYLHVINTLKASKNVGAFELNISCPNVKTGGIQFGTDPEQAARLTQLAKEVSDKPVYVKLSPNVTDVVAIAKAVEAAGADGLSMINTLVGMRFDWKTKQPILANERGGLSGPAIKPVALRMIYDVRQVSDLPIIGMGGISNAKDVMEFLIAGANAVAVGTANFTDPFACPTIINELETWMDKMGVDHVTELMAN-----G
MKEYTFREVIAQAMSEEMRKDESIYLMGEEVAEYNGAYKASKGMLDEFGPKRVIDTPIAELGFTGIAVGSAMNGNRPIVEYMTFNFALVGIDQIINNAAKIRQMSGGQWNCPIVFRGPTASAGQLGATHSQALENWFANTPGLKVVVPSNPYDAKGLLKSAIQDNDPVIFMESEQMYG-DKMEIPEDEYYIPIGKADIKREGKDITLVSFGKIMKLAMQAAEDMEKEGVSVEVIDLRTVRPLDYDTIIESVKKTNRLVILEEAWPLASISTEISYMVQQKAFDYLDAPIKRITTPDAPAPYSALFAEWFPKLETVKEEIKKAMKAM-SNIDLSTQISGFKLDNLIFNASGPRCTTKEDLDILLQSSAGAIISKSSTAQLREGNPSPRYIDVPLGSINSMGLPNLGIDFYLDYFRQNQETL--TKPMFISVAGLSLDENLDILHKIHTSDFFFPVELNLSCPNV-PGKPQTGYDFERTQEVLEKVFEFYKKPLGIKLPPDLIHFEQMAAILNQFPIQFVTCVNSINGLYIDIANESVVIKNGFGGIGGDYIKPTALANVRQFYTLLDIQIIGCGGIKNGQDAFEHILCGASAVQIGTQLMKETTCFERISQELRDLMQQKGYTKIDDFKGKLKS--L
MTQMTMIQAINDGMRLLLEEDDRTIILGEDIGKNGGVFRATEGLQEKFGADRVVDTPLAESGIIGTSIGLAVNGFKPIAEIQFLGFIYPAYEQIMTHVSRIRMRSMSHFTVPMVIRAPYGAGIRAPEIHSDSTETLFTHMPGIKVVCPSNPYDAKGLLIAAMEDPDPVLVLETMKNYRSQREEVPVGKYTVEIGKGKVVREGTDVTLIAWGAMVAIAEKAAVQAEKKGISCEIIDLRTLYPIDRDIIAQSVQKTTRAVIIHEAHHTGGLGNDIVSIINDTSFLYLRAPIERVTGFDVPVPFFTLEEHYLPTPARIVEGIEKVVHFMN---RLAIELPGLSLKNPIMPASGCFGFGKEYARLYDLSKLGSIMIKATTLETRLGNPTPRVAETSSGMLNAIGLQNPGLEKVIAEELKWLEQY--DVPIIANVAGTLTEDYVEVAKHISKAKNVHALELNISCPNVKCGGITFGTDPSVAAELTAAVKEVSEVPVYVKLSPNVTDIGEIARAVEAGGADGITMINTLIGMRLDTRTGRPVIANGTGGLSGPAVKPVALRMVYEVAKQVSIPIIGMGGVATVDDVIDFMSAGASAVAVGTANFVDPFVCPTIIDQLPEKLDWLGLNHISELVGRSHR---
MALLNNIGALTHALDSEMERDSSVIVYGEDVGYEGGVFRATVGLQQKYGVDRCFDTPLSEAAIVGTAIGMAINGMKPVVEIQFDGFVLPALNQIIAHAARMRNRSRGKYSLPMVIRMPYGGGIRALEHHSESPEAIFAHIPGLKVVIPSTPYDTKGLLLSAIRDPDPVIFLEPKRIYRAFKQEVPEEDYTVPIGKAKVVKSGEDITVVAWGALVRETQKAIEKVEKEGISVELIDLRTISPIDKDTIIESVKKTGRFLVIHEAVKSFGAGAELISIVNEKAFLYLEAPPTRLTGFDITVPLPRGEHHFIIKPRQIAKKIKELVEFM-----LKVDICGVEFKNPVIAASGTFGFGREYSNYFDVSKLGGICTKGLTLYEKQGNEGIRIYETTGGLINSIGLQNPGMDNFIANELPFMNEL--DTVVIANLGGGSIEEYVKGIEKLNKT-SVDFVELNISCPNVKAGGMAFGIKSNIAYEIVKEIKRVSEKPVIIKLSPNAEDIVDMAIKCCDAGADALSLVNTFKAMAIDIYKKKPVFNNIFAGLSGPAIKPIALRLVYEVSEAVNIPVIGIGGITNWKDAIEFIMAGADAIQVGSANFIKPDISLDIVQGIKDFLTKEGIKSVNEIKGIARR--G
MQLLTIVGAVNDAMKTLLESDESVMILGEDIGKNGGVFRATEGLQEKFGTDRVVDTPLSEAGIIGTSIGLAVNGFKPIAEIQFLGFIYPAYEQIMTHVSRLRMRTMGHYTVPMVIRAPYGAGIRSPEIHSDSTESLFTHMPGIKVVCPSTPYDAKGLLIAAMEDPDPVLMLEPMKSYRAKREEVPVGKYTVEIGKGKRVREGTDVTLIAWGAMMTIVEKAAQQAEKKGISCDIIDLRTLYPIDREIIAESVQKTGRAVIVHEAHLTGGLGNDIISIINDTSFLYLRAPIERVTGFDVPVPFFALEEDFLPTPTRVLESIEKAVHFMN---RLQVELPGLSLKNPIIPASGCFGFGQEFANLYDLSTLGAIMIKATTLETRRGNPTPRVAETSSGMLNAIGLQNPGLEHVMEHELPWLEQF--DVPIIANVAGTEMTDYVAVAERISTAKNVKALELNISCPNVKCGGIQFGTDAKTAGELTAAVKAVSEVPVYVKLSPNVTNIVEIAKEVEASGADGITMINTLIGMRLHPSTGKPIIANGTGGLSGPAVKPVAIRMVYEVSKEISIPIIGMGGVTNAEDAIDFLSAGASAVGVGTANFVDPFVCPKIIEELPQKLDEIGYSKLTDLIGRSHR---
MKEMTYKDAVKMAMCEEMRRDENVFLMGEDVGLYGGAFGVSVGMFEEFGKDRVRDTPISEAAIVGTAAGAAVTGMRPIVEIMFMDFTTIAMDSLVNQAAKMHYMFGGKAKVPMVLRCPGGSGTGAAAQHSQSLEAWFCHVPGLKVVVPGTPKDAKGLLKAAIRDNNPVVFVEQKTLYK-VKGLVPEDDFIIPLGEGEIKHEGKDVTIVSYGRMLPRVIKVAEEMEKEGVSIEVVDPRTLVPLDKEMIINSVKKTGKLILVNEAAKTGGYLGEIASVVTEEAFDYLDSPIIRLAGLDVPIPYNELEKAVVPSEEQIKSAVNKTLNRM-----LKTKLWGIEFKNPVIAASGTFGFGKEYEDFFSPSELGGICTKGLTLNRREGNKGIRIYETTGGLLNSIGMQNPGVHDFIKEDLPLMEKY--GTVLIANIGGSTIDEYIKSVQIISGT-SIPIIELNISCPNVKEGGMAFGLKAEIAYKVVKEVRNATNKPLIVKLSPNGENIVDIAENCVKAGADGLSLVNTFSGMAVDIYKRKPVFDNIIAGLSGPCIKPISLRMVYEVSKAVDVPIIGIGGIMDYKDGLEYIMAGASLIQVGSGNFIKPNISVDIIQRMEMFMNENGIKSIDEIVGII-----
MATMTLVQAIARTLDEEMARDEAVVVLGEDVGKRGGVFLATEGLQQKYGPDRVIDTPLSEAAIIGAAVGMAAHGLRPVAEIQFADYVFPGFDQLVSQAAKLRYRSGAQFTAPMVVRMPSGGGVKGGHHHSQSPEAHFVHTAGLKVVAVSTPYDAKGLLKTAIRDDDPVVFLEPKRLYRAVKEEVPDEDYTIPLGEAVTRRQGSDLTIVYYGPVAPEVLQAADELEKVGVHPEVLDLRSLMPWDKETVLEAVSKTGRVMIVSDAPRHASFASEVAATIAEEVLDQLEAPPARVTGFDTPYPYA-QDKLYMPTVTRILNAAKKLLDYM---NRLEVDFLGVRFPNPVVTASGTFNFGREYAHLYPLSRLGAVTTKGVSPRPIAGAPTPRITETPMGMLNAIGLENKGVDAYVADELPWLKAQ--GARVIVNVFGDEAADFAHVARKVSPY--ADLIEVNLSCPNVHGGRLPFAHDPEAAAEVVRRVKDATDRPVLAKLSPN-GPLLPVAEVLEAAGVDGFSLINTLLGMRMDLERRRPVLGNRQGGLSGPAVKPVAVRLVYELYRHTDRPILGMGGIASAEDALEFALAGARLVAVGTATFADPYAPLKIARGLEAFFQGRG-ERWRDWVGAAHT--D
MRQITYAEALNEALHEEMAANENIIILGEDIGQYGGVFNVTKDLINKFGKERIIDTPISEAGFTGAGIGAAMTGLKPIVEFMWIDFTFVALDQILNQAAKMTYMSGGQTKVPIVFRTQGGGGRGNGAQHSQSLETIFAHVPGLKVVVPSNPYDAKGLLKSAIRDNCPIMFIENKLLYN-MKGEVPEEEYTIPFGQANIVIEGSDVTVVSLSRTVHECKKVVDSLKERGISAELIDLRTLVPMDSQTVIDSVKKTNRLVIVHEAVESFGWGAELSSIVQEQAFDYLDAPVKRVGSLSVPIPYNALEKEVLPTEARIVEAIEEVLTQMS---RINLELPGLSLKNPIMPASGCFGFGREYAQLYDLSKLGAIMIKATTLETRAGNPTPRVAETAAGMLNAIGLQNPGLEKVMNEELKFLEGY--DVPIIANVAGTEVADYVEVARQISTAANVKALELNISCPNVKCGGIQFGTDPATAQELTAAVKAVSSVPVYVKLSPNVTSVVDIAKAVEAGGADGITMINTLVGMRLHEKTGKPVIANGTGGLSGPAVKPVAIRMVYEVYKAVTIPIIGMGGVTNVQDVIDFMSAGASAVAVGTANFVDHFVCPNIIEALPAKLDELGVGHISEVIGRSHR---
MPEITFVESLRRTLEEEMERDPSLMLIGEDIGRYGGIFGVTKGLLQKFGPHRVRSTPISESAIIGSALGAAMTGIRTVAELMYIDFTPVAMDQIVNQAAKMSYMSGGKAKVPMVIRTQEGGGRGNAAQHSQCLEALFFHIPGLKIVMPSNPYDARGLLKTAIRDDNPVMFIEHKLLYA-SKGSIPDGEYLIPFGQADIKRKGKDVTIVAISYMVTVALSAAARLAEEGIEAEVIDLRTLVPMDFDAILKSVRNTNRAVVVHEGCRRGGIGAEIAAQIQEEAFDDLDAPVERVGALNVPIPYSPLENAVIPDAEDIVKAAKKALRSMGNSPCLAVAIGGLELKNPLMTASGTFGYGEEFAPFVALNRLGAVIVKGLSLEPRSGNPPPRIMETPSGMLNAVGLQNVGARAFIAEKLPFLRQY--NVAVIANIFGETVEEYQRVAEILSGAKGIHGIEINISCPNVNKGGLAFGARPDAAAEVTEKVRGETDLPLLVKLTPNVTDITEVALAVEAAGADAVSLINTLTGMSVDIELRRPHLANITGGLSGPAIRPIALRMVWQVANAVKIPVVGIGGIMSAADALEFLITGASAVQIGTANFIRPAATMEILDGIVNYMIRHGIGDITELIGSLNTNQG
MPVKSYIQAVTQALSEEMERDQKVFVLGEDVGKRGGVFRATDGLYEKFGEARVLDTPLAESAIAGVGIGAAMYGMRPVAEMQFADFIMPAVNQIISEAAKIRYRSNNDWDCPITIRAPYGGGVHGALYHSQSIEAVFANQPGLKIVMPSTPYDVKGLLKAAIRDDDPVLFFEHKRAYRLIKGEVPDDDYTLPLGKADVKRNGSDITVITYGLCVHFALQAAEKLEQEGIDAHILDLRTVYPLDREAIVEAASKTGKVLLLTEDNKEGSIIGEVAAIIAEECLFELDAPIQRLAGPDVPMPYATMEKHFMVNPDKVEKAMRELAEFMI---SLETKLPGLHLKNPIMPASGCFGFGREFSELYDLNKLGAVVIKAATQDPRYGNQTPRVAETAAGMLNAIGLQNPGVETICTDELPFLSQF--KTPVIANVAGSTIEEYASVAKRLDESGLIQALELNISCPNVKEGGIQFGKDPVLAAEVTAQVKRTVAVPVYVKLSPNTADIVQMAKAVEGAGADGLSMINTLTGMQIDLSSKKPLLANQTGGLSGPAIKPIAIRMIYEVRQHSGLPIIGMGGISTAEDVLEFLLAGANAVAVGTANIHDPFACVNIINRLPQLLEKYGFQNMEEAVGGGIRNES
M-----ARALNRALRDALADDPDVHLLGEDIGALGGVFRVTDGLTAEFGEDRCTDTPLAEAGILGTATGMAMYGLRPVVEMQFDAFAYPAFEQLVSHVSRMRNRTRGTLPLPLTVRVPYGGGIGGVEHHSDSSETYYMATPGLHVVTPATVADAYGLLRQAIASDDPVIFLEPKRLYW-SKGELAPGDEVEPFGRAVVRRAGADATLLTYGPALPVCLEAAEAARARGLDVGVLDLRSLVPFDDETVCAEVRRTGRAVVVHEAAGFAGPGAEIAARVTERCFHHLRAPVLRVTGLDIPYPPPLLEHHHLPDAARVLDAVARLQLVM---PDLAV--LGLPIANPVIVGSGLLTDQERNIRRLIERGAGAVVTKTIHPSPPTG-LDERILRLPVGMLNSTTYSKRTVNHWLGVLRS-FADD--GLPVIASVHADSPAELAALAKDVEAT-GCRALELGISCLNEEDG---LDDNPDRVYAYTAETRGRTGLPIAVKLAI--EGLHDRVRAAIAGGADAVTVSDTIAGAAVSPATGDLELG-GVFGYSGPGIKPLVLAAIWQLRRRFELPILASGGVGGGRDVADYLAVGANAAQVYTALHTDYDTLQRILAETRDLVGPGSRTPAEPAPQGAT---A
M---TIAKGINNGLRAAMERDPKVVLMGEDIGKLGGVFRVTDGLQKDFGEDRVIDTPLAEAGIVGTAIGMALRGYRPVVEIQFDGFIYPAFDHIVSQVAKMRARSLGKIKLPMVIRIPVGGGIGAVEHHSESNEAYFAHTAGLKVVCCSNAEDAYWMIQQAIESDDPVLFYEPKRRYW-DKGEVDESAAPRELLRANVLREGTDATLVAYGPMVKTCMQAAEAAAAEGKNLEVIDLRTLSPLDLDTVAASVEKTGRTIVVHEASTFLGMGAEIAAALQQRCFYHLEAPVLRVGGYNLPYPPSKLEEEFLPDLDRVLDAVDRSLAFMTTSVDMSVDLAGRHLPSPMMTASGCAANGRELGRFFDVAELGAFVTKSVMADPRSGRGTPRMAETPSGMLNSIGLQGPGISAFVEHDLAWLKQA--GARTLVSVAGGTSGEFADVAATLRASDSVVGVEVNISCPNVANRGLVFACDPLASAKVIALVREQLDVPVFAKLTPDVTDIVSVAQACVKAGANGLTMINTLLGMVIDTDLLRPQVAGVTGGLSGPAVRPVAVRAVWQTRAALYVPIIGVGGVRTGRDALELVAAGASAVQVGTATFNDPSAPVRVGRELAGLVQDKGFTRLADVVGIAHERLA
MRKMTYAEGIREAMRIRMQEDDSVLIFGEDVGQFGGCFGVTAGMFEEFSGERIKDTPISEGVIIGAAVGAAATGLKPIAELMFVDFTTVGMDQLANQAAKMRYMFGGKISLPMVVRLPGGAGTRAAAQHSQSLESWLTHVPGLKAVYPSNAEDAAGLMLTAIDDDNPVIFYEHKVLYA-MESEVQDKIEPIPFGKAKVKREGKDVTIITYAKQVYDALEAAKILEADGIDVEVIDLRSLYPLDKEALEKSIKKTNKVVLVSEEVKRGGYIGEIAAMIAEEFFYELDGPVVRVGTLNVPIPFSVLEDYVLPRVEDIVKAVKKIM--M----NMQVDICKVKLKNPVIAASGTFGFGREYAEYYDVSVLGGISTKGLTYYGKPGNTGLRIYETSSGIMNSIGLQNPSVPTFVQTELPYMQTL--GTEIIANVGGSKIEDYLLSIDMLEKT-AIKIIELNISCPNVKEGGMAFGIKCDSAYEIVKQVRQHTNKILMVKLSPNAEDIKAMAATCVEAGADCLSLVNTFNALAIDIHKRRAVFDNVTAGLSGACIKPIALRMVRDVCKTVNVPVIGMGGIMDANDAIEFIMAGATAVQVGTANFLDLTVMPKIIQGIANFMRQEKINDLSEIRGII-----
MAEISIREALRQAIDEEMARDDKVFLLGEEVAEYNGPYKVSKGLLDKYGYPRVIDTPIAELGFTGMAVGAAMMGLRPVVEWMTFNFGVLAMDQIINNASKLRHMSGGQISIPMVVRGPNGPAEYLSSQHSQSFESYYAHVPGLKVVFPCTPYDCKGMLKTAIRDDNPVMFMESEMTYG-MTGEVPEEEYTIPFGKADIKREGTDVSLITYGKITHMVLAAAEKLAEQGINAEVVDLRSLRPLDEDAIYASVRKTNRAVIIEEAWPIASVGSHVGWLISRNCFDDLDAQVELVASEDVPMPYNAMELAVQPSIEKIVDAVGRVL--MATGFDPAITIGSKQLPNPVGVASGTFGYGSEYDSLFDLDALGGLYTKAVTLEPRPGNAIPRMIETPGGLINSIGLANVGSRRFVTEKYPFLSRL--ACPVIVNVAGSQPEDYLETLEYLEQHTDLWGYEVNVSCPNVKCGGQAIGTDPKQVESLTREFRRRTTRPVIIKLSPNVTDITEIARAAETGGADAVSCINTLVGMAIDIHRQRPVLPMATGGLSGPAIKPVGIAAVYRVSRAVQIPVIGIGGIMNADDAIEYLLAGASAVQTGTVNFIDPDVTVSIIDGIARYAARHNIANISGFHGLF----S
MKQLTLIQAINDGMRLLLEEDDRTIILGEDIGKNGGVFRATEGLQETFGDDRVVDTPLSEAGIIGTSIGLAVNGFRPITEIQFLGFIYPAYEQIMTHVSRIRMRSMSRFTVPMVIRAPYGAGIRAPEIHSDSTETLFTHMPGIKVVCPSNPYDAKGLLIAAMEDPDPVLVLEPMKNYRSKREEVPVGKYKVEIGKGKIVREGTDVTLIAWGAMISIAEKAAELAAQKGISCEIIDLRTLYPIDRDIIANSVKKTTRAVIIHEAQNTGGLGNDIVSIINDTAFLYLRAPIERITGFDVPVPFFALEEHYLPTPARVVEGIEKVVHFMN---RLAVELPGLSLKNPIMPASGCFGFGKEYAQLYDLSKLGAIMIKATTPETRLGNPTPRVAETPAGMLNAIGLQNPGLTKVMENELPWLDQY--DVPIIANVAGYITEDYVTVAEAISKAPNVHALELNISCPNVKQGGITFGTDPKVAEELTKAVKAVSSVPVYVKLSPNVTNVNDIAKAVEAGGADGITMINTLLGMRLDTKTGRPVIANVTGGLSGPAIKPVALRMVYDVAKQVSIPIIGMGGIATIEDVIDFLSAGASAVAVGTANFVDPFVCPTLIDQLPNKLDELGFNTVSELVGRSHR--L
MAKLTMVQAINQALRQAMESNPEVMVLGEDVGRDGGVFRATEGLIEIFGSERVVDTPLSESGILGTAIGLAVYGLRPVPEIQFMGFLYPAFDQLVSQAARIRTRSTSRFTCPLTLRVPYGGNVKSPELHSDSLEALIAHSPGVKVVTPSNPYDAKGLLLAAIMDPDPVVFAEPLRLYRATREEVPDAWYQIELGKAKVAREGSDVTVIAWGSMVPTSLRAADMAEEEGISVEVVDLRTVSPIDVDTILRSVAKTHRAIVVHEAPKTAGLGAEIAATLAEEAILDLEAPVMRVTGYDTPFPVPAVERSYVPSDRRVMESIRACVKFMKSPIDLSTKVFGVEVVSPILSASGTSGYGAELAAFFDLSSIGAIVVKSLAHFAHGGNKAPRVGALSTGMINSVGLPGPGVRAWIQRYLPFLIEH--RAKVVVSIWGRTQSDYAQAAQELEEVEALTALEINVSCPNTERAGEMFGHDPRETKQIVEAVSAVTSLPIALKLSPNTDRYLEVACAAIEGGANTIVAANTYLGYAHEKGGTRSILGSDGGGVSGAGIRPVSLRIVRELRHALDCDIVGVGGIYSAKDAVSYLLEGASAVEVGTASFFDPRSISKIQEDLKTMITRSGVGTLAEYLERLRA--S
MAVLSYIDAITLAMKEEMERDERVFILGEDVGRKGGVFKATQGLYDQFGEDRVLDTPLAESAIAGVGIGAAMYGLRPIAEMQFADFIMPAVNQIISEASRIRYRSNNDWTCPIVIRAPFGGGIHGALYHSQSVEAVFANQPGLKIVIPSTPYDAKGLLKAAIRDEDPVLFFEHKRAYRLIKGMVPEEDYTIEIGKADVKREGEDITVITYGLAVHFALQAAERLAQDGISAHILDLRTIYPLDKEAIIEAASKTGKVLLVTEDNKEGSIIGEVAAIIAENCLFDLDAPIKRLAGPDIPMPYATMEKYFMINPEKVEKAMRELAAFMN---RLQVELPGLSLKNPIIPASGCFGFGQEYAQLYDLSKLGAIMIKATTLETRSGNPTPRVAETAAGMLNAIGLQNPGLEHVLSHELPWLEKY--DVPIIANVAGTETADYVAVAEAISKAPNVHALELNISCPNVKCGGIQFGTDPKSASDLTAAVKAVSDVPVYVKLSPNVTNISEIAKAVEAGGADGITMINTLIGMRLHPRTGKPIIANGTGGLSGPAVKPVAIRMVHEVSRNVNIPIIGMGGVATAEDVIDFLSVGASAVAVGTANFVDPFVCPNIIEALPQKLDELGYNKLTDVIGRSHR---
MAKLTIAQALNQALDSALAEDPAVIILGEDVGKDGGVFRITDGLFEKFGGERVIDTPLAESGIVGTSVGLAMAGMKPVAEIQFFGFIYETMDQIASQAARVRFRSLGRYGAPMVIRAPFGGGVKAPEIHSDSLEALFTHTPGIKVVTPSNPYDAKGLLLSAIDDPDPVLFLEPMRLYRAFRDEVPEEAYRIPLGKANVVREGTDVTLIGWGPSMALILAAADELAQYDVSPEVIDLRTLTPLDEATLVASVQKTQRAVVVHEAVRTSGFGGELAAVIQEKAFLYLEAPVLRVTGYDTPYPMTMFEDLWLPDTSQVITAALASVRFM-VDVDLGVCLGELRLQNPIMTAAGTAGYGVEFANVLDLSRLGAHVVKSLAIFAHAGNPAPRLAPLPVGMLNSVGLPGPGVERWLNEYYPMLASS--GATFAVSIWGRTIEDYVEATRTLAQGPQAAFIELNVSCPNTDAGDRLFAHDPTAVSGIVSRCRQETNHPLYVKLSPNTDRVLAVAEAAIQAGADGLVAINTVFGQWL--YKGKSVLGARGGGLSGAQIHAMALRIVSDLRSYFSIPIIGVGGISTVDSVVRMLTAGANAVQIGTANFVDPRRSQLLVQELEVKVSNQGCNSLLSFLARFERPGE
MAKLTMAQALNQALAQALEGDERVLILGEDVGRDGGVFRITDGLIDRFGPERVVDTPLAESGIVGTSVGLAMGGMRPIAEIQFFGFIYETMDQIASQAARVRFRSMGRFSAPLVIRTPYGGGVKAPEIHSDSLEALFVHTPGIKVVTPSNPYDAKGLLLAAVDDPDPVLFLEPMRLYRAFRDEVPEEPYRVPLGVANVVREGRDVTLIGWGASMPVVLQAADELARHDVMPEVIDLRTLSPLDEATIVQSVQHTQRAVVVHEAVRTGGLGAEVAALVQERAFLYLEAPVGRVSGYDTPYPMTMFEDLWLPDATQVVSAALAAVRYM---ADLSVARGRLVLANPILTAAGCGGYGTELAAAVALERLGAHVVKSLTTVATEGNPAPRLAPVPGGMVNSVGLAGPGIDRWLAETWPSLADA--RIPVALSVWGRQPRDYGETVRRAARIPSLVYIELNLSCPNLEADRALFAHDPNATARVVGAVRDEVATPILVKLSANTDRIVDVAHAAVAAGADGLVAINTLFAQWYD-DGREALGTARGGGLSGRAVQPIALRAVADLRAALTVPIIGVGGVATADDVERFVRAGADAVQIGTALFVDPRRPVLVLAEIERRLARSGVDSWDRYARALRRQGG
MAVKLYIDAIREAMQEEMRQNPNVFVLGEDVGLRGGVFRVTQGMIEEFGPERVMDTPLAESAIVGVAIGAAAYGMRPIAEIQFADFIMPAVNQIISEAAKLRYRTQGDWHCPLVIRAPYGGGVHGALYHSQSVEALFYHVPGLKIVTPATAADAKGLLRAALRDPDPVLYFEHKGMYRAIRDDVPEGDFTVPIGKARVAREGDDLTVITYGLMVHHTLTAAERLAADGISTHVIDLRSILPLDREAILEAARRTGKVLIVHEDNKTGGIGAEVSALIAEEALFDLDAPIARLCGPDVPMPFSPLEAFYMLNSTKIEDAMRKLAAFM----NLAVKVGDLQLKNPVMPASGCFSFGKEVAAFYDLSVLGAIVVKATTLEERQGNKTPRLAETAAGMLNAIGLQNPGVKRVVETELPPLRKF--GIPIIVNVAGNAMEDYVQVVERLNESPDVSAIELNISCPNVKCGGIQFGTDPEMAASMVRAVKRASRTPVIVKLSPNVTSISEMALAVEEAGADAISLINTLIGMKIDIARRAPLLANRQGGLSGPAIKPIAVRMVYEVTSHVKIPVIGIGGITTGEDVVEFLLAGAQAIQVGTANFTDPFACKRIIEELQAYCEEAGVKDINTLIGAANPDAL
MPVMSYIQAITQAMREEMEADEKVFVLGEDVGKKGGVFRATDGLYDTFGADRALDAPLAESAIAGVAVGAAMYGLKPIAEMQFADFIMPAVNQIVSEAAKIRYRSNNDWTCPVTIRAPYGGGVHGALYHSQSVEAVFANQPGLKIVMPSTPYDAKGLLKAAIQDPDPVLFFEHKRAYRLIKGEVPADPYTLPIGKADVKREGSDITVITYGLCVHFALQAAEKLAAEGIEAHILDLRTIYPLDKEAIIEAASKTGKVLLITEDNKEGSIIGEVAAIIGENCLFDLDAPIQRLAAPDVPMPYASTEKYFMVNPAKVEAAMRELAEFM----NLAVNLPGLEMKNPILPASGCFGFGKEYAELYDLNLLGAITIKAATGTARYGNPTPRVAETTSGMLNAIGLQNPGVDQIIEKELPFLAGY--DTPIIANVAGSTVEEYVEVARKISRDPVIKAIELNISCPNVKEGGVQFGTDPELAKMVTAAVKEVSGVPVYVKLSPNVTDITVIARAVEEGGADGLSLINTLTGMQLNLAGRKPLLANKIGGLSGPAIKPVAIRMVYQIRQMTNLPIIGMGGVTTAEDVLEFLLAGASAVAIGTANFQHPFVCTEIIQNLPDVLQKYGFTSVEDAIGKGHEYAA
MPVISYIDAINLAMKEEMERDDSVFVLGEDVGLKGGVFKATTGLYDQFGEARVLDTPLAESAIAGVAIGAAMYGMRPIAEMQFADFIMPAVNQIVSEAAKIRYRSNNDWSCPLVVRAPFGGGIHGALYHSQSVEAMFAGTPGLKIVIPSTPYDAKGLLKAAIRDPDPVLFFEHKRAYRLIKGEVPTDDYTLPIGKADVKREGDDVTVITYGLAVHFALQAAERLAKDGIETHILDLRTVYPLDQEAIIEAARKTGKILLITEDNKEGSIMGEVAAIIAEHCLFELDAPIKRLAGPDVPMPYSTMEKFFMINPDKVEKAIRELAEFMS---RLNLQLPGLDLKNPIMPASGCFGFGREYAQLYDLSKLGAIMIKATTVETRKGNPTPRVAETSAGMLNAIGLQNPGIEKVMGEELKFLESY--DVPVIANVAGTEVADYVEVADRISKASNVKALELNISCPNVKCGGIQFGTDPETARQLTAAVKAVSSVPVYVKLSPNVTNIVDIAKAVEAGGADGITMINTLVGMRLDERTGKPVIANGTGGLSGPAIKPVAIRMVYDVYKAVNIPIIGMGGVTCAQDVIDFMSAGASAVAVGTANFVDHFVCPTIIEELPVLLDTLNVKHISEIIGRSHR---
MTVRSFIDAINLAMKEEMERDDQVFVLGEDVGRKGGVFKATTGLYDQFGEYRSLDTPLAESAIAGVAIGAAMYGMRPIAEMQFADFIMPAVNQIVSEAAKIRYRSNNDWSCPVVIRAPFGGGVHGALYHSQSVESMFASTPGLKIVIPSTPYDAKGLLKAAVRDEDPVLFFEHKRAYRLIKGEVPDEDYVLPIGKADCKREGDDLTIITYGLCVHFALQAAERLAEDGISAHILDLRTVYPLDREAIIEAASKTGKVLLVTEDNLEGSIMSEVSAIIAEHCLFELDAPIKRLAAPDVPMPYASMEKFFMMNPEKVEQAARELAEFMS---RLAITLPGLELKNPIMPASGCFGFGKEYGNLYDLSQLGAIMIKATTLETRYGNATPRVAETASGMLNAIGLQNPGLHGVLENELPWLEQF--DVPIIANVAGSETADYVEVAKEISKAPNVHALELNISCPNVKCGGITFGTDPEIAKELTAAVKAVSSVPVYVKLSPNVADIKSMAIAVEAGGADGITMINTLVGMRLDEKTGKPVIANKTGGLSGPAVKPVAIRMVYEVSQVVNIPIIGMGGITCVQDVVDFLSAGASAVAVGTANFVDPFICPTLIEQLPGKLDELQIDHISELIGRSHR--L
MAEITCREALNQALREEMERDSSIFILGEDVGLYEGSFKVTKGLLAKFGEKRVLDTPIAEAGIVGLACGAAMAGLRPIAELMTVNFAIVAMDQIFNHVAVASYMFGGQVRVPLTIRAPGGAGHQLGAQHSHSLEALFAHCPGLRVVVPSVPADAKGLLKSAIRSDDPVLFLEHEGLYG-VKGEVPEGEHLVPLGRADIKRSGRDVTLVTLSRMVYVCLEAAEQLAKEGIDAEVVDLRGLNPLDMTTVLASLRKTRRAVTVEESWLSFGWGGEIVARIMEQGFDDLDAPVLRVGGADVPMPYNHLEKSAIPDAARVAARVMELF--M----DLSLTIGDRKFDPGIWLSSGIIGMGLEFQELINFQYVGAIVTKSISLHPKPGNPPPRLAETTGGLLNSIGLANPGLAEFTGSIISEITQL--NIPIIVNVVGDEIEEYLEVSRELDKIDQIAGLEINISCPNVSKGGLSFQKDLTSLKKLLWLIRTKVDKILVLKLNASLNNFIDVAKLAENIGFNAVSMVNTYPGMRFDIETRNYALGNKTGGLSGPAIKPMALWAVYQLSSCINIPIVGGGGIVNWEDAVEFYLAGARGINIGTALFSEPNTPEMIVKGLVGYLKHNNLNSVSEITVN-----C
MAQLTMIQAITDALAHELENDPNVLIFGEDVGKNGGVFRATQGLQEQFGEDRVFDTPLAESGIGGLAFGLALEGYRPIPEIQFFGFVFEVMDSIVAQMARTRFRMSGSRNMPVVIRSPFGGGVHTPELHSDNLEGLIAQSPGIKVVIPSNPYDAKGLLISAIRDNDPVIFLEHMKLYRSFREEVPEEGYTVPLGKAAITREGTDVSVITYGAMVREAVKAAENLEKEGISVEVVDLRTVSPLDIETITATVEKTGRVVVVQEAQRQAGVGAMVMSEISERSVLSLEAPIGRVAAPDTIYPFGQAENAWLPNAADIEAKVRETYNFMN---RLSVSLPGIELRNPIMPASGCFGFGEEYAKFYDFSKLGAIMAKSATLNERVGNALPRVAETPNGMLNAIGLKNPGLDVILAEKYPFLAKY--DVPIIANVAGSTEEEYVAVCSRISEAPNVKAIELNISCPNVKEGGVAFGTDPEVAARLTRICKAATNLPIYVKLSPNVTDIVAIAKAVEAAGADAITMINTFTGMAIDVKTRKPVLGNITGGLSGPGIKPIALRMIYQVSRAVDIPIIGMGGVASVDDALEMLMAGATAVAVGTANFVDPYICPKIIDGLESRMDELGIDSIQSLIEEVKANRE
MRKTTFIQAINEALREEMRRDERVFLIGEDIGHYGGLFRVTRNLLEEFGERRVIDTPISEQGFMGMAIGAAMVGLRPVVELMYMDFYLVCADQIFNQAAKMHYMTGGLLHVPMVIRGQQGGGKRYGSQHSSCVESTFAQFPGIKVVAPATPYDAKGLLISAIRDENPVLFLEHKMLYF-TRGDLPDEEYTVPIGKAEVKREGKDLTIATFSYTLLQALEAAEELKTEGIDVEVVDLRSITPLDMETVYASVAKTGRLLAVHESQANAGIGAEIVARIYEEAPDLLKAPARRLGMAPAPIPVSVLEEELLPWKHDIKATVLSML-KM---AQLSTRFLNFTLPTPLVLASGIWGTTVSLLVRAAEAGCGAVTAKSCGPTPRAGHVNPSCLDWGHGLINAIGLANPGAQAEVELLRAALQPM--GVALIASIFAGPPEEFGTVAAVVAQA-APDLIEVNISCPNVSEFGEPYAGDPDAAAEVTGYVKDAVGIPVVIKLAPNVPSIGRIARAVVSAGADALCVINTMPGMVIDAESGQPILANRSGGLSGPALKPIALKCVYDVRKACEIPIIGTGGVTTGLDAVEMLMAGATAVGVGSAIYYRPSAISLICNELRAWLDAHRIASVEDIQNCAHRERH
MAQITLAKGINTGLRAAMEADSKVLLMGEDIGKLGGVFRVTDGLQKDFGEDRVIDAPLAESGIVGTAIGMALRGYRPVCEIQFDGFVYPAFDQIVSQLAKMRARSLGKVKLPVVIRIPVGGGIGAVEHHSESNEAYFAHTAGLRVVCCADPVDAHFMIQQAIASDDPVIFYEPKRRYW-EKAELPEGADARPLHQAKVVREGEHVTVAAYGPMVKTCLEAAKAAEEEGRSLEVIDLRSLSPLDVDTLAASVEKTGRLVVVHEAPTFLGMGAEIAARVTERCFYHLEAPVIRVGGFNLPYPPSKLEEEYLPDLDRVLDAVDRSLAHMTPTVDMTTAIGSLRLPNPLMTASGCAAAGRELHQFFDVSELGAVVTKSVMTQPRSGRPTPRMAETPSGMLNSIGLQGPGIDAFLEHDLPWLRSV--GARAVVSIAGSTVEEFRGLAERLVGQPGLAAIEVNISCPNVANRGLVFACQAAPSSAVIEAVREVTDVPLLAKLSPDVTDIVEIAAACVDAGADGLTMINTLLGISIDVDRMRPRLAGLTGGLSGPAVRPVAVRCIWQVHSALQVPIVGVGGVASGSDALELVLAGAAGVQVGTVAFHDPSAPLRVRDELAEALGQRGFTSFVDAVGYAHRVQV
MKKMNLFQAVNDAMSIALTTDERAVVFGEDVS-FGGVFRATSGLAEQFGRDRVFNTPLTEQGIAGFAVGMASVGHTAIAEIQFADYIFPAFDQLVNEAAKFRYRSGNQFNVGLTIRSPSSAVGHGGHYHSQSPEAFFTHAPGLKVVTPRSPIQAKGLLLASIRDRNPVIFFEPKILYRAAVEEVPVADYELPLGKAEVIKKGKDVTIVGYGSQIYTLENAIQLAEKKGLSCELIDLRTIMPWDVETVVESVKKTGRLVVAHEAPKTAGVGAEVAATVMEHCFLNLEAPIQRVCGWDTPFPLV-FEKFYVPSMIRCYDAIKTAVNYM---ADISTTLAGVKLPNLLFNASGVCCQTEADLKLMVESESGSLITKSATFEQRDGNPSPRYTPLPIGSINSMGLPNEGYEYYLNYAKNYDYSS--KKPLFISLSGLSLADNVKMCEAFVAADLPCVLEINYSCPNV-PGKPQMGYDLEAMEHSLSVLAPIIKKPFGIKLPPDIAHFDQAAAVFNKFDLAFVTCINSVNGLAIDFETEEALIKDGFGGLGGLMVLNTALANVNAFHRRLGKQVIGVGGVVSGKEAFLHVLAGASAVQIGTQLKEEPGVFARIAKELSDIMVAKGYKTLEDFRGKVKT--L
MAQLTMIQAITDALAIELENDPNVLIFGEDVGKNGGVFRATQGLQERFGEDRVFDTPLAESGIGGLAFGLALEGFRPVPEIQFFGFVFEVMDTVVAQAARTRYRMAGTRNLPIVFRSPFGGGVHTPELHSDNLEGLMTQSPGLKVVIPSNPYDAKGLLISAIRDNDPVVFLEHMKLYRSFREEVPEEAYTVPIGKAAITKEGTDVSVITYGAMVREAVKAAETLEKEGISVEVIDLRTVAPLDIETIIASVEKTGRVVVVQEAQRQAGVGAMVMSEISERAVLSLEAPIGRVAAPDTVFPFGQAENIWLPNATDIENKVRETYHFMN---RLAVSLPGLELKNPIIPASGCFGFGEDYGKFYDLSLLGAIMTKATTLEPRKGNATPRLAETPSGMLNAIGLQNPGVEIVVAQKHTALEKY--DVPLISNVAGNTVDDYYQVCKAVSQSPNVKAIELNISCPNVHKGGLQFGTDPEMAAAVTRAAKEGATVPVYVKLSPNVTDIVEIAKAVEAAGADGISMINTLVGMRIDLHTRKPIIANKTGGLSGPAIKPVAIRMIYQVARAVDIPIIGMGGVYTVDDVLEMFMAGASAVGVGMANFTDPLVCPKLIEQLPQRMDELGINSLQELIKEVREGIR
MTEKTFREVIAEAMSEEMRRDESIYLMGEEVAEYNGAYKASKGMLAEFGPKRVIDTPIAESGFAGIGVGSAMNGNRPIIEFMTFNFSLVAIDQIINNAAKMRQMSGGQWNIPIVFRGPTASAGQLAATHSQAFESWYANCPGLKVVVPSNPYDAKGLLKSAIRDNDPVIFMESEQMYG-DKMEMPDSEYLIPLGVADVKREGTDCTVVSFGKVIKEAIKAADELAKEGINIEVIDLRTIRPLDYDTVIKSVKKTNRLVVLEEAWPFGSVASEIAYMVQQKAFDYLDAPVKRITTPDVPSPFSVLYEAWFPKAEEVVAAVKSVMKKM----DLSTHFAQHQFSNCLMNASGAKCMELDELENLLQSASGAMVTKSTTPAAREGNPSPRYVDLELGSINSMGLPNNGLDFYLDFCLKNEK----TKPIFLSLAGICLEDNLAMLQRLQETDGDFIVELNLSCPNI-PGKPQTGYDFERTQEVLEKVFAFYTKPLGVKLPPDMVHFEQMAAILNQFPLDFVTCINSINGLFIDTDSESVVIKEGFGGLGGAYVKPTALANVRKFYQLLEIAVIGCGGVESGKDVFEHILCGAAMVQVGTQLMKETPVFDRLLRELQDIMQAKGYNSISEFKGNLKS--L
MAQMTMIQAITDALRTELKNDENVLVFGEDVGVNGGVFRATEGLQKEFGEDRVFDTPLAESGIGGLAVGLALQGFRPVPEIQFFGFVYEVMDSISGQLARMSFRSAGHFHAPVTIRSPFGGGVATPEMHADSLEGLMAQQPGLKVVIPSGPYDAKGLLISAIRDEDPVIYLEHMKLYRSFREEVPEEEYTIPLGKANVKKEGTDLSIFAYGAMVRESLKAAEELEKEGHSVEVVDLRTVQPLDIDTIISSVEKTNRAIVVQEAQRQAGIAANVVAEITERAILSLEAPVLRVTAPDTIYPYAQGENAWLPGAKDIVETAKKVLEFMNRSRNLEVKIGNLALANPIMPASGAFG--VEMNQAMDFNRLGALVPKSITKYPRGGNPTPRVCEVTSGMINSIGIQSKGIDYYIKEAIPEYAQY--PVPLISSISGDTVEEFVEMCQIIGNHPDVDAIELNISCPNLEHDGKAFGMDPDISYDLIKRAKQVTDVPLIAKLTPNVRSIQEIAIACENAGADALTVANTFLAMAIDIHTMKPKIGNIMGGISGPAVKPMIVRMIYQVYQSVDIPIIGCGGVMNPEDAIEMMVAGATAVQVGTASFINPNSMIEIIEGIEAYMIDKEIDDINELIGRFHADGV
MRKITYSQAINEALAQEMARDDSVIVMGEDNAAWGGVLGVTKGLFHKF-PGRVLDTPLSEGGYIGAAVGAAACGMRPVAELMFIDFMGVCFDQIFNQAAKFRYMFGGKAVTPVVIRAMYGAGLRAAAQHSQMLTSLFTHIPGLKVVCPSTPYDAKGLLIQAIRDNDPVIFLEHKLLYT-REGDVPEESYAIPFGEASVMRDGDDATIVTYGRMVHLAMDAAAKLAKDGIQVDVIDLRTTSPLDEDTILESAERTGRVVVVDEANPRCSIATDIAALVAQRAFHALKAPIELVTAPHTPAPFAVLEDLYIPSADAIAQAVLKT-RSM----------CGLRMPTPVMTASGCAAAGRELDQFFDVTSIGAVVTKSIMRSPRSGRPTPRMVETPSGMLNSIGLQGPGIDAFLARDLPWLVQR--GARAFVSIAGETADEYVELARRVGQAPGVAGIEVNISCPNVENRGMVFACDPDSSYRVLSEVRPHIDIPVFAKLTPDVTDITIVAGAAADAGADGVTVINTLLGIAMDPDTLRPRLGGVTGGLSGPAVRPVAVRAVWQIRRALDLPIIGVGGIRTGFDALEMVLAGAAAVQVGTVIFHDPSAPVRVADELRDELAVRGFASLDEVRGLAH---V
MRNMTYAEALREAILNEMRRDPAVFLLGEDIGRFGGTFGVTRGLIDEFGEDRVRDTPISETAITGVSIGAAATGMRPVAELMFMDFVTVAMDQLVNQAAKMRYMFGGKITIPMVLRMPAGAGIQAAAQHSQSLEAWFTHVPGLKVVYPSTPKDALGLMISAIRDDNPVVFVEHKVLYS-MKGDVPDTNEPIPLGVADIKREGSDVTVVATGLMVHKALKAAEILSKEGIEVEVIDPRTLFPLDKEKIFNSLKKTHKIVIVTEEVKRGSWSGELAALIAEEMFDYLDAQIVRIGALNTAIPFTVLENVVIPNEEDIIKAVRAIA--M----NLQVEVGGLKLKNPVMTASGTFGFGREYGEYIDLNQLGAIVVKGLTVNPKEGNPPPRVYETPCGMLNSVGLQNPGINAFIEKELPFLRDY--DVAVIVNIAGETIEEFAYMAKKLD-IDGVDGIEINVSCPNVKKGGMAFGINPEDIFNITKEVKKVTQKTVIVKLTPNVGDIGVCAKAAEDGGADAVSLINTIAGMAINIDTRTPVFKNVIAGLSGPAIKPIALRMVYEAARAVKIPVIGMGGISSFKDALEFMIAGAKAVAIGTCNFVNPNCTIEVIEGIKQYMVLNNIEDINEIIGSLK---V
MAEITFLEALRQGLWEEMERDERVFILGEDVGIYGGAFKVTEGFVKRFGEARVIDTPISEAAIVGAAAGAAHMGMRPVAEMQFIDFISCAYDMLTNYVATARYRAG--LSTPIVVRGPCGGYVRGGPFHSQNPEAAFFHTPGLKIVYPATARDAKGLIKSAIRDDDPVLYLEHKWLYRRIKEQLPEGEEVLPIGEARLAREGKDLSIVTYGATVWKALEAAEALQQQGVSVEILDLRTLLPLDDAAIMRTVKQTNKVLIVHEDTRTGGVAGEIAARINEQAFEWLDGPIMRVTAHDVPLPYATLEDYVLPQTDDIVKAARWLAAYM--------AAFGTTFQNPILLASGTAGFGREVAGVIALDALGGLVTKAVSPEPRRGHPGPRVAEFDGGMLNAVGLANPGLEAVLNAELPWLARNLSRARVIVNVVGAVVEDYVTVVRGLSALPIVTALELNVSCPNTARGGEEFGADDAVLADLVRRCRDATSKPLIAKLAPTLPDLARTAWAAGQAGADGFTVVNTIPGALSRPADRAPRLGYGQGGVSGPALLPVGVLATRRVRERTGKPVIGVGGIRTPEDVEQYLDAGAVLVAVGTAALADPRVPERLAASWSRQWR------------------S
MAKMTMVEALNMALRQEMKRDDSVILLGQDIGPDGGVFRVTDRLFAEFGENRVVDTPLAEASIVGMSVGMAVYGLKPVCEIQFSGFIYQAFHQIENHAARMRWRTRGRLHVPMVMRAPYGAGVRALEHHSESREAYWAHTPGLKVVIPSGPRNARALLVSAIRDPDPVIFYEAKALYRSLREDVPEEEETLPIGRANIARAGDAVTIIAYGAMVRPALEAADLLEKEKMAAEVIDLLTLSPLDEELLVASVKKTGRAVVVHEAPQSFGPGAEIVARLMEGAFYYLEAPIERVTGFDTIVPYFSREKSYLPGAERIAAAARRTFIKM------SIRFLHKILKNPTVLASGILGNSKDILERVHENGCGLMTLKSIGPEPRDGHKNPTVIDLGCGMINAVGLPSPGYLNMENEWEA-LENR--NFPIIASVYGSSIDEYRKVAEYVSSK-KPDFIEINISCPNSEKHGMIFGINRESSRDVVSAVKKVISVPLIVKLTPQAPDIADIARTCEDAGADAICAINTLPGMVIDIESKRPVLSFKKGGLSGPMIKPVAVRCVFDIYKAVSIPIIGLGGITTGEDAVEMVMAGASLVGIGTAVRYRIEVFQKVAGEMDDWLADHAL-SLTDIKGAAHN--E
MTTLTMAKALNEGMRKAMEDDPKVLVMGEDVGKLGGVFRVTDGLQKDFGEQRVIDTPLAESGIIGTAIGLALRGYRPVCEIQFDGFVFPAADQIITQLAKMPMRSLGKLRLPVVVRIPCGGGIGAVEHHSESPETYFTHTAGLRVVTCSNPADAYAMIQQAIRCDDPVVFFEPKRRYW-DKAEVDTSD-WLPLDRARVVRPGADVTLLAYGPMVKTCLEVAAAAQEDGRSLEVVDLRSLNPLDLPAVVESVRRTGRCVVVHEAPVFNGYGAELAARITEECFYHLEAPVLRVGGPSTPYPPSRLEDHYLPDLDRVLDAVDRAFAFM--PVDMRTYLGHVELANPITTAAGCAASGTELAQFFDLGRLGAVTTRSITMAPRAGRPTPRMAETPSGLLAAVGLQGPGVDAFLARELPWLAQR--NVRTVVSIGGGTVAEYTALARRLTDAPGVTAVEVNLSCPNIEDRGRVFALDGAASAEVVASVRSVMDVPVVAKLSPDALDVVSVARACVDGGADALSMINNPLGMSIDTDAMRPSLAAVTGGLSGPAIRPLAVRCVWQVHAALGVPIIGMGGVLTGRDAFEFVLAGACVVAVGTALFHDPYAGLRVLRELEEILAARGFHRLADAVGLAHRPPL
MAQMTMIQAITDALRTELKNDENVLVFGEDVGVNGGVFRATEGLQKEFGEDRVFDTPLAESGIGGLTVGLAMQGFRPVPEIQFFGFVYEVMDSISGQLARLSFRTAGHFHAPVTIRSPFGGGVATPEMHADSLEGLMAQQPGLKVVIPSGPYDAKGLLISAIRDEDPVIYLEHMKLYRSFREEVPEEEYTIPLGKAGVKREGTDLSIFAYGAMVRESLKAAEALEKEGHSVEVVDLRTVQPLDIDTIIASVEKTNRAIVVQEAQRQAGVAATVVAEITERAILSLEAPVLRVTAPDTIYPYAQGENTWLPDANDIAETAKQVLEFMN---RLQVELPGLTLKNPIMPASGCFGFGKEYAQLYDLSLLGAIMVKATTLEARYGNPTPRVAETPSGMLNAIGLQNPGLEKVVTEELPWLERY--DVPIIANVAGSETEDYVAVCERISKAPNVRAIELNISCPNVKCGGITFGTDPAIAKELTEAVKAVSTVPVYVKLSPNVTDVTAIARAVEEGGADGLTLINTLVGMRFDPRTGRPVIANGTGGLSGPAVKPVALRMVYEVTKAVSIPVIGMGGIAEVDDVIDFMSAGASAVAVGTANFVDHFVCPKLIDALPARLDELGIGNITELTGRSHR--L
MPEMTMIQAIRDALRLELERDPNVLVFGEDVGGYGGVFRVTEGLQAQFGETRVFDTPLAESAIGGLAVGLAATGFRPVAEVQFFGFVLKMFDEV-NHIARMNFRYRGRHPAPIVIRAPFGGGVRAAEHHSDSLEGLLLATPGLKVVIPSNPYDAKGLLISAIRDDDPVIFLEHMKLYRSFRAEVPAGAYTVPLGKARLVREGEDVTVIAYGAMVQAAEKAAAIVEEDGLSVEILDLRTVWPLDREAILASVAKTNRAVVVQEAQAQAGAAAEIIAQIMEHGVYFLEAPVRRVAAPNTPYPLAQHEDDWLPSPEAIAAAIREVAEA--------------------MPASGTFGYGEEFAELYDLRWLGALVTKATTGGPRLGNGTPRVAETPSGMLNAIGLENPGVEAVVREVLPAARRH--GVPIIVNVAGSTEEEYVAVVRALAASPDVAAIELNVSCPNVKAGGMEFGTDARTLFRLTEKVKAESRVPVIVKLSPNVTDIVALARAAEAGGADGLSLINTVVGLSIDVGRRRPLLWNTTGGLSGPAIRPIALRMVYAVYPHVAIPIIGVGGIETVDDVLAFILAGAELVQVGTANFRDPYVLPRLAAALPERLRALGVRHIHDLLGAAHPPAR
MPDLTLVEAVNLALAYELQADPNVVVLGEDVGVNGGVFRATLGLQQRFGKVRVVDTPLSEALIAGMAIGMAAQGLKPVAEVQFSGFIYPCLDQILNHAARLRTRTRGRLSCPLVLRAPNGGGIHAPEHHSESVEALFAPIPGLRVVVPSSPARAYGLLLAAIRDPDPVIFLEPPRLYRLYRQEVVDDGAALPLDVCYLLREGTDITLVSWGALIQETSQAAEALAQEGVAAEVIDVATLKPLDIETILESVAKTGRCVIVQEAARTCGVGAEIAAQLAERGLLSLQAPIERVAGYDCIMPLYRLESHYLPDTERILQAARRSLAFMAEQDMLAVDFRGLPFTTPLVLLSGCVGFGEEYTRVFSNRDAGAICLKGTTLEARLGNPPHRIAETPGGMLNAIGLQNPGARAVVDAILPRLNFE--ETRFIANVCGSTIEEYREVTRIFDDS-PIDAIEINISCPNVKEGGVAFGNDPEMSARVVAACRAATRKPLITKLSPNQTEIAENARRCIEAGSDALAVINTLMGMAVNIETRRPVIGNNQGGLSGPAIKPIALLKVHQVYQVCGIPIIGQGGITTVADAIEFLIAGATAVGIGTALFYDPLICPKINRGIIEYLKRHRVRSVSDLVGTLQPHAG
MSIMSYSKALGAAMAEEMRRDDKVVCIGIDLQYYGGAFGVTQGLCEEFGEDRVVNMPIAEAGYTGLAVGAAATGLRPVVELQFGDWVTIASDQLVNQAANMRYMSGGALSVPMVMRLPCGGFGAAAAQHSHMFESWFAFVAGLKVMCPSTPEEAKGMLKTAIRENDPIIFLEHRQCYE-MKGEVTEDEFTVPIGKAAVKREGKDVTIVTYSYMVHFALEAAKILEQEGIDTEVVDLRTIKPMDTETVLNSVKKTHRVLCLQETWLTCGVAGEVAAVIADLAFDYLDAPVKRMGSPDCPAPFSDLETYVLPSVNGIVQAVRELM-EM---INTKVSLAGVELKNPVMTASGTFGSGVEYSELIDLNRLGAVVTKGVASTPWTGNPTPRIAETYGGMINAIGLQNPGMKVFCERDLPFLEKF--DTKVIVNVCGKTKEEYCRVVDRLSDE-NIDMLEINISCPNVKEGGIAFGQDPFAVEEITAAVKKYARQPVIMKLSPNVADITEMARAAECGGADVLSLINTLTGMKIDINKRTFAVANRTGGLSGPCVKPVAVRMVYQVANTVKLPIIGMGGIATAEDALEFILAGATAVSVGTANFFNPRATLDVIEGIESYMQKNKIQDIQELIGVVK----
MAVITVKQAIADALREELRRDEKVFLIGEDIGLYGGGFGVTSGLIEEFGESRVMDTPISEEGYTGIAVGAAMMGYRPVVEYIFSDFIMQAMDPIVNQAAKMRYMLGGQVTVPIVFRMPAGAGTGAAAQHSQSIEAWFCHVPGLQVVAPGTPCDAKGLLKSAIRSNTPVLFFEHKLGYH-TMGEVPEEEYTIPIGKADVKREGNDLTIISYSHMLQKALEAAEMLEKDGVNAQVLDLRTLSPLDTQAIIDNAKKTGRVLITHEATAECGVGAEVLSVICEDACLSLKKPVKRLGGKAMPVSFTTIEQAAVPQTEAVYEAAKELL-QM---NDMRVNIAGVELKNPVITASGTFGFAEEYGLHMDVAKLGAFTLKALTRESRLGNPPVRIAETASGALNSVGLQNPGVDEFLRTIYPRIRKI--DTVKIANIAGACVEDYVYVAEKLNDT-DIELYEVNVSCPNVKHGGVNFGTDARTLRGVVEEVKKVSKKPLIVKLTPNVTKITDMAKAAVDGGADALSLINTITGMAINARTRRPVLANVTGGLSGPAIKPVALRMVWEVFQALSVPIIGMGGIMTGEDAAEFMVAGADAVMVGTATMRNPSASVEIAEELERFAQELGTEKITELTGTLN---I
MAQMTMIKAITQALEVALERDENTLVFGEDVGNNGGVFRATEGLQEKFGPDRVFDTPLAESGILGLAYGLALENYRPIPEIQFYGFMYEAMDEIAGQIARARFKMAGTRNMPVTIRAPFGGGVHTPEMHADSLEGLLAQTPGIRVVVPSNPYDAKGLLLSSIESNDPVMFLEHMKLYRSVRDEVPEEYYTVPLDKARVAKEGSDVTLIAYGYMVQEALKAAQQLEKEGIQAEVIDLRTISPLDTNTILNSVKKTGRAIVIQEAQRQAGVAAQVVAEIAEHAILYLSAPVMRVTAPDTVYPFGQMENAWLPNAKDIEKAAKEAMTYMN---RLAVELPGLKMKNPIMPASGCFGMGKEFGELYDLNQLGALITKAITLEPRFGNPTPRVAETPQGMLNAIGLQNKGLDTVCAEELSYYESF--DVPLLANIAGSTKEEYEIVAQILSKQSVVSALELNISCPNVKEGGITFGTDSDIVFDLVQSVKKVSTVPVYVKLSPNVTDIVEIAKAAEAGGADGLTLINTLLGMRMNLKTRKPLLANGTGGLSGPAVLPVALRCVYQVAHATSLPIIGIGGISTVDDVLEFLMAGASAVQIGTANFVDPYVCPIIIDQLETRMDELNISSLEQLTKEAR---S
MKVMTYAEGIREGIRIRMKEDPNVLVFGEDVGQFGGCFGVTAELYEEFSGKRIRDTPISEGAIIGTAVGAAATGLKPIAELMFIDFITVGMDQLVNQAAKMRYMFGGKISLPMVVRLPGGAGIRAAAQHSQSLEAWVAHVPGLKVVYPSNAADAAGMMLTAIDDDNPVIFLEHKAIYT-VEGEVPDVIEPIPFGKARIAKEGSDVTIITYGKQVYDALAAAEALAADGINAEVMDLRSLYPLDKDAILESVKKTNKVVLVSEEAKRGSFIGEVAATIAEDFFYELDAPIVRVGALNTPVPFSGLEDYVVPNDKDIVQAVKKLFEIM---ANMKICFLDKIFKNPVVAASGTFGFGEEYNEIYDVGILGGISSKGLTLRGKTGNSGIRLWETPMGLMNSIGLQNPGVESFISQEMEKMKTY--NTNIIANLGGGTLEDYLEGVRLLNNS-DVDIIELNISCPNVKAGGMAFGIKSEVAYETVKAVKEICEKPLMVKLSPNAENISEMAAACEEAGAEALSLINTLNAMAIDIYQRKAVFNNTYAGLSGPAVKPVALRMVHQAAKAVEIPVCGMGGISSGKDAIEFIMAGASLVQVGTANFVKADICVDIIREMEEFLDAEGIKDITDIIGIV-----
MATRNMVEAITSALDVMLEDDEKILVFGEDVGKNGGVFRATDGLQEKHGERRVFDTPLAESGILGLSIGLGAVGYRPVPEIQFFGFVSEAIDSLTNQMARMRFRTNGTLTCPITLRSPFGGGVGTPEIHSDSYEGFIAQMPGIRVVVPSNPYDAKGLLIASIRSNDPVVFLEHLKLYRAEKMEVPDDIYEVPLDKANIVKEGHDISIVAYGAMVKEAINAATILEEIGVSAEVVDLRTIAPLDIETLQQSVSKTGRCIVVQEAQRQAGVASHVMSELAERLFLDLEAPLSRVTGPDTTYPFPLGESMWLPNAHDIVRKVQNIMNYMN---RLHVSLPGLSLKNPIMPVSGTCGFGEELSKLYDLSNLGAIIIKAATLEPRLGNPLPRVADTPSGMLNAIGLQNPGVDEIIRSKLPFLEQF--SCSVIANIAGSSLEDYVETVKRITNHPRVDALELNISCPNVKEGGIAFGTDPHIAYQLTKAVKEVATKPVYVKLSPNVTDIKVIARAVEEAGADGFSLINTLLGMRMDMKTKEPLLSIKTGGLSGPAIFPVALRMVYEVSSISQLPIIAMGGVSSAHDAIELMMAGASAVGVGTANFINPWVCMDIINELPEVMDKYGIESLESLRQEIRSKRV
MSTLTLAKALNEGMRKAMEDDPKVLIMGEDVGKLGGVFRVTDGLQKDFGEQRVIDTPLAESGIIGTAIGLALRGYRPVCEIQFDGFVFPAADQIITQLAKMPLRSLGKVRLPVVVRIPCGGGIGAVEHHSESPEAYFTHTAGLRVVACSNPADAYTMIQQAIRCDDPVVFFEPKRRYW-EKAEVDTSDGWTPFDQAQVVRPGTDLTVLAYGPMVKTCLEAAAAAEEDGRSLEVVDLRSLNPLDIARVTESVRKTGRCVVVHEAPVYNGFGAEVAARVTETCFYNLEAPVLRIGGPSTPYPPSRLEDHYLPDLDRVLDAVDRAFAFM--SVDMRTYLGHVELVNPIITAAGCAASGSELAQFFDLGRIGALTTRSITMAPRAGRPTPRMAETPSGMLNAIGLQGPGVDAFLERELPWLAQR--NVRTVVSIGGGTVAEYTALARRLTDAPGVSAVEVNLSCPNIEDRGRVFARDGAASAEVVASVRSVMDVPVVAKLSPDVMDVVSVARACVDGGADALSMINNPLGMSIDTEAMRPSLAAVTGGLSGPAIRPLAVRCVWQVHAALSVPIIGMGGVLTGRDAFELILAGACVVAVGTALFHDPYACLRILRELEELLAARGFHRLADAVGLAHRPPL
MAGMTMIEALRSAMDVMLETDPGVVVFGEDVGYFGGVFRCTAGLQKTYGEPRVFDTPINESAIVGLAVGMAAQGMKPCVEMQFADYVFPAYDQITQEAARLRHRSNQQFSCPMVIRMPTGGGIFGGQTHSQSPEALFTHVAGLKVVQPCNPYDAKGLLIASIEDPDPVIFLEPKRLYNGELGEVPDGHYAVPLGKARIHREGSAVTVLAYGTMVFVAEAAAKA---TGIDAEIVDLRSLLPLDLETIEASVRKTGRCVVLHEATKTSGFAGELIAVVQEACFYHLEAPILRVTGWDAPYPHA-QEWSYFPGPERVARALETALEDM---PDLSITIAGIEMKNPLTVGSGTYGHHGRFSQFFPVETMGALVPKTIRPHQWPGNPPQRVLEVPAGLHSSVGIPSIPWDQFETEDAPRLKAL--NLPVIQSVIGRTEDEYAEVVRRCTDLDAFAGLELNLSCPNLKQGGLDFGYDPDAAYRLVSRAREQTDLPLIAKLAPDYSSLVPVAQAIEAAGADAVALVNAPRAMCIDADTLKPMIGNGVGALSGPAIKPMAVYMVWTLYRAISLPIFGMGGVATYRDVIEFMAAGASAVAFGTVSYVDPMALPRALRELEAWMAQNGIDDVEQLVGAAHDADA
-----------------MEDDPKVVLMGEDIGKLGGVFRITDGLQKDFGEARVVDTPLAEAGIIGTAVGLAMRGYRPVCEIQFDGFVFPAYNQIVTQVAKIHARSRGRLPMPITIRIPFGGGIGAVEHHSESPEAYFAHTTGLKVVAVSNPADAYWMLQQAIACPDPVVFFEPKRRYW-DKADVDLD-APPPLFTSRVVRAGDDLTLLAYGPMVKTALQAAQAAEEEGRSIEVIDLRTLSPLDLGPVEESVRRTGRCVVVHEAQTNLGLGAEIATRVTESCFHSLEAPVLRVGGYDVTYPPSKLEEEYLPDLDRVLDVVDRAMEFM------QASIGGRPVVSPVLTASGCSSFGRELDPFFDLASIGAVVTKSVQLRPRSGRATPRMAETPSGMINSIGLQGPGIEGLLADELPWLAAR--GAQAFVSIAGSRTEDFAELAERLRGAPGVLGLEVNISCPNVESRGEVFACNPDASAEVLAAVRAAAAHPVYAKLTPDVTDIVSVARACADAGANGLSMINTLLGLVIDTDTMRPVLGGVTGGLSGPAVRPVALRCVWQVHQALNVPILGMGGIRTGLDALQFVLAGAGAVSVGTAVFNDPSAPARIHAELAEALGERGFGRLADAIGYAHRAPR
MRTISYIEAINEAMREEMQRDENVFVLGEDVGKKGGVFRATDGLYDEFGEDRVLDTPLAESAIAGVAVGAAMYGMKPIAEMQFADFILPAVNQIISEAAKMRYRSNNDWSCPLVVRAPFGGGVHGGLYHSQSVEAIFANQPGLKIVVPSNPADAKGLLKAAIRDPDPVLYFEHKKAYRLLKGEVPNEDYVVPIGKADVKRSGDDLTVITYGLMVDQTLKVAEQLQEEDISVHVLDLRTIYPLDQEAIIEAARKTGKVLLITEDNKEGSIIGEVAAIVAEHCLFDLDAPIKRLAAPDAPMPYASLEKDFMVTPDQIEAAIVELAAFMS--NRLNIELPGLSLKNPIMPASGCFGFGQEYAQLYDLSKLGAIMIKATTLETRRGNPTPRVAETSAGMLNAIGLQNPGLEHVLEHELPWLEKY--DVPIIANVAGTETEDYVEVAKRISKAPNVHALELNISCPNVKCGGIQFGTDPQTAKELTAAVKAVSSVPVYVKLSPNVTSVVDIAKAVEAGGADGITMINTLVGMRLHEKTGKPVIANGTGGLSGPAVKPVAIRMVYEVSQAVNIPIIGMGGVADAQDVIDFLSAGASAVAVGTANFVDHFVCPNIIEQLPAKLDELGYAHISEVIGRSHR---
MTEITLVEAVNLALMHEMERDPAMVILGQDIGVNGGVFRATVGLLEKFGSERVLDTPLAENMIAGTAVGMATQGLHPVAEIQFMGFIPPTIDQLISHASRMRNRTRGRLSCPMVLRAPYGGGIHAPEHHSESTEAMFAHIPGIRVVIPSSPTRAYGLLLAAIRDPDPVVFLEPKRVYRLMKQAVEDNGEALPLDTCFVLRPGSDITLVSWGAMLHETQQAAEQLAGEGIEAEVIDLATIKPIDMETILESVGRTGRCVIVQEAARTCSVSAEIAARLAEEGLMSLFAPIRRVTGFDTVMPMFRLEGHYMPGTERIIDAVRQTMEYMTSDSPLAVDFCGLNFNTPLVLLSGCVGFGEEYTRVFSNRDAGAICLKGTTGEPRLGNAPHRIYETPEGMLNAIGLQNPGVDKVVREILPTLDFS--ETRFIANVSGSTIEEYEEVTRRFDDS-PIDAIEINISCPNVKEGGVAFGNDPAMSARVVEACRRATSKPLITKLSPNQTDIAANARGCIEAGSDAFAVINTLMGMAIDIESRTPIIGNNQGGLSGPAIKPVALLKVHQVYQVCGIPIIGQGGITTAEDAIEFLIAGASAVGIGTALFYDPLICGKINRGIKAYLEKHNMASVRQLTGTLTLNSC
MAVLSYIEAITLAMDEEMARDENVFVIGEDVGLKGGVFKATEGLYARYGAERVIDTPLAESAIAGVGIGAALYGKRPVAEMQFADFIMPAINQIISEAARMRYRSNNEWTVPMVIRAPYGGGVHGGLYHSQSIEKIFMGQPGLKIVMPSSPSDAKGLLKAAIRANDPVLFLEHKRAYRLLKEEVPAGEHLVPIGQANVVREGTDLTVITYGLCVSLANEAAKTLAEDGISVHLLDLRTIYPLDEASIIAAAQKTGKVLLITEDNKQGSIIGEVAAIVAEHCLFDLDAPIARLAGPDSPMPFSSIEKAFLVNGDQVEAAMRELATFMS---QLSVSLPGLELKNPIMPASGCFGFGREYAQFFDLNLLGSMMIKATTPEPRYGNPTPRIAETPSGMLNAIGLQNPGLQKVMQAELPWLASV-CDTPIIANVAGSTEEDYIKVCAAISQAPNVKAIELNVSCPNVKHGGIAFGTDPETAYRLTKAVKAVSAVPIYVKMSPNVTDIVPIAQAMAEGGADGLTMINTLLGMRLDLKTRQPVIANQTGGLSGPAIKPVAIRMIKQVSAVVDIPIIGMGGIRTVEDVLEFIMAGASAVAIGTENFTNPFICPQLIEQLPAALAKYNIASIEQLIAEVKEARV
MAVMTYSEAIRDAMRIAMAKDPAVFIMGEDVGTYGGAFGVTGELINEIGPERIRDTTISELGIMGAGVGAAMTGMRPIVEIQFSDFTAQAMDQIANQAAKIHFMLGGAVNVPMVIRAPGGSGTGAAAQHSQSLEAWFVHIPGLKVVMPATADDAKGLLLSAIDDPNPVMVIEHKLLYK-TSGDVRVGDIRTPLGVAAVPREGKDLTIIATGIEVSRALEAAEILAADGIEATVVDPRTLKPLDSGTILRTVKETGRVLLVQEAVRTLGFMSEVSAIIAEDAFGYLRAPIKRLAGLDIPIPYAKLERASVPQVEDIVKAATDLVEWMKANIDLTTNLGSVTLPNPVMTASGTAGYGSELSEYMDLQEIGAIVVKSLHADKWEGNASPRLHPTSSGMLNSVGLQGPGVKAWVEEKLPSLKNS--NTRIVASIWGSTVREFTEAAFLLRNAPEVVAIEVNASCPNLEDRRKLFSHSIQGITEVVEAA-NVVEKPLWAKLSPNTPELPDIAEAAHKAGAEAVVIANTVLGMAIDVESRKPILGAKRGGLSGPAIKPIAIRAVYDTHEAPELPIIGVGGINSAKDALEFILAGATGLQIGTAIFRDPRICKKVIEGLSKWCELNKVKKISDLIGGAH---D
MAVLNNIEALNQSLMQMMETDDTIIVFGEDSGFEGGVFRVTKGLQEKFGKERCFDTPLTEAGIVGSGIGMAITGLKPVAEIQFQGFVFPAMNQIMIHAARMRNRSRGRFTVPMVIRMPYGGAVRALEHHSESIEALFAHIPGLKVVIPSNPYDTKGLMISAIKDPDPVIFLEPKRLYRAFKQEIPDEIYEVPIGKARVLQEGEDITVVAWGAMIPECQKAITMLKENNVSVDLIDLRTISPIDKETISQSVKKTGRFLVVHEAVKSFGAGAELISIVNEKAFLSLEAPPSRLTGFDVTVPLAKGEHHFIVNPEKIKNKIMELINFM---NRLKTNFVGLDLKNPIMTASGCFGFGLEYKDYFDPNELGAVVVKGLTLEPRDGNSGTRIAETPGGMLNSVGLENPGIDHFENVITKEIDKI--TSPIITNINGRTIEEYVEIAKRVESIEAVKAIELNISCPNVKDGGMAFGARPEVAGAVTKAVKEVTTKPVIVKLSPNVTDIVAIAKIVEENGADAVALINTLLGMSIDIKKKKPVLGNIFGGLSGPAVKPVALRMIYQVSQAVKIPVLGMGGISSVNDAIEFLMAGASAISLGTGIFMNPILPLEIKEGLEKYCIENNIDNISEIVGAAHPN-K
MSELNLVEAVRLTLAQELARDERVVVLGQDVGRLGGVFRATDGLHERFGDERVVDTPLAEAVIVGSAIGLAISGMVPVAEIQFMGFLHQAFHQLGPQLGRMRYRSGGRLETPVTIRAPFGGGIRTPEHHADALEAQLANCPGLKIVMPADPYEAKGLLTQAIRDPDPVLFCEPLRGYRRMRMEVPEEEYTLPFGRARTVREGGDVTLVAWSSGVAVAEEAADLLAKDGVESLVLDLRTLVPLDEDALREAVAATGRCVVVSEGPFTAGFASEVAATAQQEAFWTLEAPVARVTGHDTPYPLAGLEERYIPTPVRVAAAARALLGAM-SAPSLPTSFCGIELAHPIVNGSGTFDAIAAQRAFVEQFPFAAFVSKTVTVAPREGNPPPRLWELPAGLINSIGLPNKGLAGYLTHDLPELARL--PVPLIVNVMGFTREEVAQLVTAFAERDEVAALELNVSCPNVET-GTIMGSDPTETARLVERVRPLTQKPIVVKLTPNASDPGAVAEAAEAAGADGLSLINTIRGMALDPRTREPWLGAGTGGVSGATVRAVALAQVSDVAQRVSIPLIAMGGVQRGRDADDLLRAGATLVAVGTESFRDPAAGRRVAHELERLRRERTSS------GAPTR--A
MSGLTLLDAITAALAHELEHDPDVLLFGEDIGLNGGVFRATQGLQARFGERRVFDTPLAEGLIAGMAVGMAAQGLRPVCEIQFAGFMYSTFDQLINHAARMRHRTRGRLVCPMVLRTPVGGGIHAPEHHGDSPEAWLAHIPGIKVVSPSSPARAYGLLLAAIRDPDPVVFLEPTRLYRLLREPVADDGTALPLGQAFVLRPGSDLTLVSWGAAVHETLLAADTLAGQGIEAEVIDMATLKPLDMDTVLASVARTGRVVIVHEAPLSGGLGAEIAARLAGDGLAYLLAPVERVTGFDIPMPLARREDDYLPGPARILAACQRVLACM---TDISTVIVGHRLASPVYNASGVMCREIYELEAVRHSDAGAIVTKSCTLEARDGNPEPRYASTPYGSINSMGLPNHGYKYYMGYARQYDYET--GKPLFVSVSGLSLADNLHILREFKGLNKPLLLEVNLSCPNV-PGKPQLGYSFDDMEEALKAIDAELGMPFGVKLPPDISHFEMAAAIFNRFELAFLTCINSVNGLVVDVESETVVIKNGFGGIGGDYVLPTALANVNAFHRLCGKQVIGCGGIKSGAEVFQHILCGASAVQVGTCLWEEAGLFYRLNSELSAIMERKGYQSLEEFRGKVRT--L
MAQMTMIQAITDAMATELKNDENVLVFGEDVGVNGGVFRATEGLQKEFGEDRVFDTPLAESGLTSLGLGLTLEDYRPVVEIQFFGFLFEAMDGVAGQIARHRARSGASKEMPIVIRAPFGGGVHTPELHADSLEGLMAQTPGLKVIIPSNPVDAKGLLIEAIRSNDPVVFLEHMKLYRSFREDVPEEEYTVEIGKANVKQEGDDITLIAYGAMVQEAMKAAEALAEEDISAEVIDLRTVSPIDYETLVKSVEKTNRAVVIQEAQRQAGVAANVASELSERAILSLEAPIMRVTAPDTVYPFTQAESIWLPNKDDIIERAKQVMDF--------------------MPASGCFSFGEEFSNLYDLTQLGAIMIKAATHEPRIGNPTPRVAETSSGMLNAIGLQNPGVDHIIRHELKYLESY--DVPVIANVAGTAIEDYKIVADKISKAGNVKALELNISCPNVKEGGIQFGTDPDTARRLTSEVKEVSEVPVYVKLSPNVTDITAMAKSVADV-ADGLTMINTLVGMRLG-RDGRPVISNITGGLSGPAIKPVSLNMIYQVRQHLDIPIIGMGGVADVDDILDYISVGADAVAVGTMNFTNPYICPELIQELDERVEEMGLNHLHDIKGRAYKTLF
MKLMTVRDAIISAMSEEMRLDENVFLIGEDVGIFGGDFGTSVGMLEEFGKERVRDTPISENAISGAAIGAAMTGMRPIVDVTFMDFIVYMMDNIVNQAAKTRYMFGGKGQVPVVFRCAAGSGVGSAAQHSQSLESWFCHIPGLKVIAPGTPADVKGLLKAAVRDNNPVIFLEYKAQYN-MKGEVPTDNFVLPIGKADIKKEGKDVTVVTYGRMLERVLQAANEVESDGVSVEVVDLRTLIPLDKEAVLESVKKTGRVLLVNDAYKTNGFIGEISAIISEDAFDYLDAPILRLAGEDVPIPYNALETAMIPSVERIKKNILNLVKRM-----KGIDLRGLILRNPVLGASGTYGYGTEYTDFLDLSSIGGVVVKGTTLYAREGNLYPRMAETPSGMLNAVGLQNKGVHYFVEEIYPLIQKY--PTVMIVNVSGSSIKDYVETAEIINSLEHIPAIELNISCPNVKEGGMAFGTTPEGANEVVRAVRKVYKKHLMVKLTPNVTDITKIALAVEEAGADSLSLINTLLGMAIDIKTQRPKLSTVTGGLSGPAVRPIAVRMVWQVKQKVSIPVVGLGGIACWEDAIEFMLAGASAVQIGTFNFVDPTICGKVAKGICDYMKQKGYTSYNELTGALKL--C
-------------MRRAMEDDPKVLIMGEDVGKLGGVFRVTDGLQKDFGEDRVIDTPLAESGIIGTAIGLALRGYRPVCEIQFDGFVFPAADQIITQLAKMPMRSLGAIKLPVVVRIPCGGGIGAVEHHSESPEAYFTHTAGLRVVACSNPADAYTMIQQAIRSDDPVLFFEPKRRYW-EKADIDTGDWWTPLHSAKIVRPGADVTLLAYGPMVKTCLEAATAAEDDGRSLEVIDLRSLNPLDEPLVMESARRTGRVVVVHEAPVNSGFGAELAARITEECFYHLESPVLRVGGFSTPYPPSKLEEHYLPDLDRVLDAVDRTFGYM--SVDMRTFLAHVELANPITTAAGCAASGRELAQFFDLHRLGALTTRSITMAPRAGRPTPRMAETPSGMLNAVGLQGPGIEAFLERELPWLAQR--GIKTIVSIGGGTVAEYSELARRLADAPGVTALEVNLSCPNMEDRGRVFAREGSAAAEVIASVRSIMDVPVVAKLAPDVADIVSVARACVDAGADALSMINNPLGMAIDTEALRPSLAAVTGGLSGPAILPLAVRCVWQVHAALGVPLIGVGGVMTGRDAFQLVLAGACAVGVGTALFHDPYACLRIERELEELLRARGFQRLADAVGLAHRPPP
M---NLFQAVNDAMSIALTTDSTAVVFGEDVS-FGGVFRATSGLAEQFGKDRVFNTPLTEQGIAGFAVGMASVGHTAIAEIQFADYIFPAFDQIVNEAAKYRYRSGNLFNVGMTVRSPCSAVGHGGLYHSQNPEGFFAHCPGIKVVTPRSPIQAKGLLLASIRDRNPVIFFEPKVLYRAAVEEVPIGDYELPLGKAEVLKRGTDVTIVGYGSQIYALENAIQLAEKRGISCELIDLRTILPMDIETVVASVKKTGRLVIAHEAPKTAGVAAELSASVMEHCFLNLEAPIQRVCGWDTPFPLA-FEHFYLPNMVRCYDAIKTAVEYM---ANLSTNIAGLHLPNLFFNASGVCCQHEHELKQLLESDSGSLITKSATYEMREGNPSPRYVPLPQSSINSMGLPNEGYEYYLAYAKKYDYSN--PKPLFVSLSGLSVADNKKMVEGFVAANLPCVLEINFSCPNV-PGKPQLGYDMEAMESALNVLAPIIKKPFGIKLPPDIAHFDTAAAIFNKFDLAYLTCINSVNGLAIDFETETALIKDGFGGLGGLMVLNTALANVNAFYRRCNKKIIGVGGVTSGKEAFLHVLAGASAVQIGTQLKEEPKLFSRVKKELEDIMVAKGYKSLEDFRGKVKT--L
MSSTTMAQALNGALRDAMREDPNVLVMGEDVGTLGGVFRITDGLAAEFGADRCLDTPLAEAGILGSAVGMAMYGLRPVVELQFDAFAYPAFEQLLSHVAKMRNRTAGRLPLPITIRIPYGGGIGGVEHHSDSSEAYYAHTPGLHVVTPATVADGYGLLRAAIASDDPVVFLEPKRLYW-SKDDVTPG-PVEPIGRAVVRRQGTSATLLTYGPSLPVCLEAAEAARAEGWDLAVVDLRSLTPFDDETVCAAVRATGRAVVVHEATGFGGVGAEIAARVMERCFHHLAAPVLRVTGFDIPYPPPMLERHHLPGVDRILDAVARLQEQMSASVDLTAPFGSGTLPNPVTTASGCAGYGRELAKFLPLAELGSITTKTIMPYPRSGRATPRMAETPSGMLNGIGLQGSGIEHFVEHELPWLAER--GARVLVSIAGERVEEFAECARALNGQPGVVGLEVNISCPNVDNRGLVFAANPATSHDVVAAVREVAALPVYAKLTPDVTSVTDVAMACVRAGADGLSMINTLLGVVIDTDTLRPHLATASGGLSGPAIRPVAVRCVYEVHAAFSVPILGMGGIRTGRDALEFVLAGASGVAVGTAIFNDPTAPLRVLDELREALAVRGFAKLTDAVGLAHH--H
M-IKSYAQAIKDTTAEEMRRDERVFVMGEDVEVLGGIFGCTRGLADEFGAERVRNTPISEAGFIGAGLGAACCGMRPIAELMYMDFAMVALDQIVNQVAKTRYIFGGKAKIPLVIRGQQGVGRGNAATHSQSVEVLFTHFPGLKVVMPSTPADAAGLLRTAIRDDNPVVFIEHKALYV-TKGEVPDDDFMIPFGKAKIVREGTDATVVATHTYVQKAVDMADRLYKDGISVEVIDPRTLVPFDKETVINSVKKTGRAVVVHEAHKVCGIGAEIASVIQEEAFPYLDAPVIRLGAKQCPLPFNGLENAVVPQPQDIYDAVMKTLLKM----NTSVTIAGVTFKNPVMTASGTFGSGMEYGDFVDLNRLGAVVTKGVANVPWPGNPTPRVAEVYGGMLNAIGLQNPGIDVFLKRDIPFLQHY--DTKIIVNVCGKTVEDYLEVVEKLNDS-AADMLEINVSCPNVKEGAIAFGQKADCLFDITSKIKNEARKPIIMKLSPNVTDITEMAKAAEAAGADAISLINTITGMKIDIHKRTFALANRTGGMSGPAIKPVAVRMVYQASHAVKIPVIGMGGIATAEDAIEFLLAGATAVSVGAGNTSRFCRGGELYESI------------------CN---C
MANLTMIQAITEALDQEMARDEKVLIFGEDVGKNGGVFRATQGLFDKYGEDRVSDTPLAESGIGGMAFGLAVQGFRPVMEIQFFGFVFEVMDSIVGQMARTSYRMGGKLNLPAVVRSPFGGGVHTPEMHADSLEGLMAQSPGLKVVIPSNPYDAKGLLTSAIRDEDPVVFLEHMKLYRSFRDEVPEEQYTVPLGKAAVAKEGSDVTVVAYGYMVREALKAAEQLEKDNVSVEVLDLRTVSPIDYETVVKSVEKTGRMVMVQEAQRMAGVGNTVISEVSQRAILSLEAPIGFVTAPDTVYPFGQAENTWLPNAKDITDSIKETVEFM---TNISVSLPGLSMENPIMPASGTFGFGDMYHDLYDYNNLGAIVLKSTTIQARIGNKDPKFHPLNNGTLNSVGLKNPGVDVVVAEKIPSLARF--STPVIGSVAGETEDEFVEVAKRLNQSDIISAIELNVSCPNVKEGGLTFGVDPKIVERITRKVKQAVTIPVYVKLTPNVTDIVEIAKAAEAGGADGLSLINTVLSMNFDVTTRKPVLGNTMGGLSGEGIFPIAVRMIYQVSHAVSIPIIGMGGVQNTDDVIQMFLAGASAVAIGTATYKNPVVMNEIIAQLPKRMKELGIDSLEGLIQEVKEGRG
MAVITVRQALNDAFKEEMKIDPTIIMMGCDIGVRGGPFGITLDLMNLYGKDRVIDTPISEPAFVGACVGAAATGLRPVAEVLYSDWITLGMDQLVNMAAKMRYMFGGKVHMPLVVRAPFGAGGGIAAQHSQSFEAWFNHVPGFKVVAPIEPYDVKGMMKTALRDDNPVIFFEHKRSYQ-IKGEVPDGEYTVPFGKAAVRREGTDVTIVAYSMMALRAKKAAEELAKEGVSCEVIDLISLLPLDYETVMNSIGKTNRVVVCQEANLRGGMAGDIVSEIIDRGFDLLDAPPVRVGALNVPMPYNGLEDLCIPDEQKIKDAVYKVLNRM---TDMRVNIAGVELKNPIITASGTFGFAEEYGLYMDLSRLGAFTLKALTREPRMGNPPVRIAETASGILNSVGLQNPGVDEFLRTAWPRIKDI--DTVKIANIAGACVEDYIYVAERLNDT-AIDLFEVNVSCPNVKHGGVNFGTDERTLRRVVEEVKKISKKPLIVKLTPNVTHIADMAKAAADGGADALSLINTITGMAVNAATRKPVLANVTGGLSGPAIKPVALRMVWEVYRALGLPIIGMGGIMTGEDAAEFMIAGADAVMVGTATMRNPSAAEEIGFELERFAGKAGLERICELAGSLNI--E
MLVLNLIEAITNALDVAMDFDKSVVVFGEDVGFEGGVFRATKGLQAKYGEDRCFDSILAESSIIGSGIGMAINGLKPVVEMQFSGFMFPGFNQIVTHAARMRNRSRGLYTVPMVIRMPYGGGVRALEHHSESLEVLFAHTPGLKVVIPSTPYDAKGLLLSAIMDPDPVIFLEPKRIYRAFKQEVPEEIYTIPIGKAKVVKEGMDLTVVAWGAMVKETQKAIEVLEKEGHSIELIDLRTISPIDKATLIQSVQKTGRFAVVHEAAKSYGPGAELITIINEGAFLYLEAPPMRITSVDTIIPLPKGEHHYSPNVELITSELRQVIEYMS-SVDMRVDLNGLKLKNPITVASGTFGFGREYADYIDLSDIGAISVKGLTLEPRQGNEGIRIAETPMGMINSVGLQNPGVEQFIREEIPFLRQF--DTKIIANINGNNIDEYCKMAEILSYE-DVDSLELNISCPNVKNGGLAFGTNPSVVKEVVSRVRAASKKHLIVKLSPNVTNIKEIAMIAEQEGADCISLINTLSGMVIDINKRKPVLKRGSGGLSGPAIKPIAVRMVYDVYDAVKIPILGMGGISNSTDAIEFFLAGANAIAIGTANFVEPRVTKQILADLKSYLIRNNYDSVNELVRDLS---V
MAKMTMVEALNLALRQEMQKDDSVVLLGQDIGPDGGVFRVTDNLFAEFGGDRVVDTPLAESSIIGMSVGMAIYGLKPVCEIQFSGFIYQGFHQLENHAARMRWRTRSRLTVPMVMRAPYGGGVRALEHHSESREAYWAHTPGLKMVIPSGPRNARALLVSAIRDPDPVIFYEAKALYRSFREEVPEKEETLPIGKANIVRAGGDLTIISYGAMLRPALEAADLLQKDKVAAEVIDLLTLSPLDEELLVASVKKTGRAVVVHEAPRSFGAGAEIVARLMEGCFYYLEAPIERVTGFDTIIPYFSREKSYLPGAERIAQAARRTLKNM-MKPELRVKLGGLPLRNPIMTASGTFGYGAEFADFVDLDALGGIVVKGVSLHPKAGNPPPRVVETSCGMLNAIGLENGGVDSFIKEKIPFLAKL--HCAVVVNILGDTIEEYCRLAEILSAEDGIDAIEVNISCPNVKHGGVAFGTDAKMVHAVTKNVCAHSTKPVFIKLSPNVTDIVSMAVAAEQGGATAVSLINTLLGMAIDVKTRKPKLANVVGGLSGPAIKPIAVRMVWQVARQVKIPVIGIGGIATVEDVIEFLLAGATAVQVGTANLVTPSISGKLVAGLEKYLADNEIPSIGRLIKGVD---V
MRVITFREAINEALDQEMQENAKVILIGEDIGRYGGIFGVTKRLIDKYGEERVRDAPTAESGFIGAAIGAAMMGYRPVVELMFIDFIGVAFDQIINQAAKIRYMSGGGISVPIVIRTVSGAGFSGGAQHSQSLHSILLHIPGLKVVMPSNPFDAKGLLISSIEDDDPVVFIEHKGLYE-TRGVVPKEKYSIPLGVADIKKAGKDVTVIATAVMLHKTLSVVEKLREEGISVEVIDPRSLRPLDTETIANSVKKTGRLVVVDESYPRCSFATDIASFIASKYFEYLEAPIKIVTPPDTPVPYSPLERAWIPNEEKIYDAIKKVIKAM-ILMTLNIELAGIILKNPLMNASGILGQNKEAIKRLYEYGFGAVVSKTITPMPRIGNKPPIILSLPGGLINAVGLENPG-KGTIKELVEEAKEL--NIPIIVSVGGTNEDEFSEVAKEAEIS-GANAIELNLSCPHTKGYGLEIGADPRNVFNVVKNVSSIIKIPVIAKLGLN-DKIVEASGKALEAGAKALGLINTVKAIYIDVYTLKPVLSNIHGGLSGPPIHPIAVRVIYDVYREYRAEIIGSGGVKDWKDAAEFISAGAKAIQIGSALISNKHTIKSILGGLENWLRFHNVTSLLELVGSAHR--D
M---NMVQAINSTLDMKMAADDSIILLGEDIGKDGGVFRVTDGLQSKYGQQRVIDTPLTELGIVGMAIGMAVYGLKPVPEIQFQDFIYTAMDQIINQMAKMRYRTAGKITVPLVLRTPYGGGIRGGLYHSQSGESYFVHTAGLTVVTPSNPYDAKGLLSASLDLGDPVIFLEPKKLYRFQKMDVPDQDYKVQIGKARKVREGDSITIITYGSMVPTVAAAV---EKNKVDADVIDLMTLSPLDIDAISASVKKTGRVMIVHEAPRTLGMGAEISAMISERMIEYLYAPILRVTGPDTPFPYR-LEDHYLPNEKRIMDAVDRLLKFM-SISDISTSIGNIHLSNPLILASGILDENGHTMKRILSEGAAAVVTKSIGMEERNGYKPPIVATDDPIFINAVGLPNPGINDVGEEIKI-ARES--GKPIIGSIFGKDENEFIHLAVKMQEY-GVSAVELNLSCPHVKGFGSEIGGDPTLVKKIVKGVKGSISIPAWAKLSPNVTNLLDIAIAASD--SDALVLINTVRGMKIDIYSGRPVLSNKVGGLSGSSIKPVGIRCVYEVKSNLDIPVIGVGGIESALDAVEYIMAGATAVQIGTALWKYRAVFSKVSMELVEFMSSEGYEKIEEFRGIALK---
MTTLTLAKALNEGLRRSMEDDSKVLVMGEDVGKLGGVFRVTDGLQKDFGEDRVIDTPLAESGIVGTAIGLALRGYRPVCEIQFDGFVFPAADQIITQLAKMPLRSLGALKLPVVVRIPCGGGIGAVEHHSESPEAHFTHTGGLRVVACSNPADAYTMIQEAVRCDDPVIFFEPKRRYW-DKAEVDLA--GLPLDRARIVRPGRDLTLFAYGPMVKTCLEAAAAAEEEGRDLEVVDLRSLNPLDMRVLVGSVQRTGRCVVVHEAPVFTGFGAELAARISETCFYHLEAPVLRVGGFSTPYPPSRLEEYYLPDLDRVLDAVDRSFAF-------------MELPNPVLTASGCGGTGRELAQFADVARLGAFTTRSVTMAPRAGRPTPRMAETPSGLLNAVGLQGPGIEAFLERELPWLAER--GARTVVSIGGGTVAEYTALARRLAAETGITAVEVNLSCPNVEDRGRVFAREGSAAAEVVASVRAATDVPVIAKLSPDVADVVAVARACVDGGADALALINTPVGMSIDVDTMRPALAAGTGGLSGPAVRPLAVRCVWQVHAALGVPLVGMGGVTSGRDALELVLAGACAVAVGTALFHDPYACQRVLRELEELLQERGFDRLADAVGLAHRPAL
MANLTMIQAITEALDQELARDEKVLIFGEDVGKNGGVFRATQGLYDTHGEDRVNDTPLAESGIGGMAFGLAVQGFRPVAEIQFFGFVFEVMDSIVGQISRTRYRMGGKMNMPVVVRSPFGGGVHTPEMHADSLEGLMAQAPGLKVVIPSNPYDAKGLLTSAIRDNDPVVFLEHMKLYRSFRDEVPEEQYTVPIGKAAVAKEGTDVTVVAYGYMVREALKAAENLEKDGVSVEVVDLRTVSPIDYETVVASVEKTGRMVMVQEAQRQAGVGNTVISEVSQRSVLSLEAPIGFVSAPDTVYPFGQAENTWLPSADDITEAINKAINFM---KQLSVNLPGLKMENPVMPASGTFGFGDMYHDLYDYNKLGAIVLKSTTERARVGNEDPKFFSLKNGVLNAVGLKNPGVDKVLTEKLSKLTHY--QTPIIASVAGETVEEFVTVTKKLNQSDVISALEINVSCPNVKEGGLTFGTDPEMVRLITEKVKKIAKVPIYVKLTPNVTDIVSIAKAAEAGGADGISLINTVLSMNFDVKTRKPVLGNMTGGLSGESIFPIAVRMVYQVSQAVDLPIIGMGGIQSTDDVIQMFLAGASAVAIGTATYKNPLVMNQIIEELPARLNELEIDSIESLIAEVKEARG
MREMNMAEATLEAMIEEMRQDDNVFVLGEDIASQGGIFGQFKGLADLFGKEKVIDTPISETAIMGAGLGAALTGMRPVIDMHYVDFIGVAMDEMCNQIAKIRYMSGGQVKAPLVVRAPDGLINSAAAQHSQNLEAWFVHTPGLKVVTPSNPADAKGLLKAAIRDDDPVLYLENKALFK-RKGMVPDGEFIIPIGEAARVRDGKDVTIITYSIMVSKSLEAADILSKEGIEIEVIDLRTLFPLDKEIIFSSIKKTGHLMIVHEACKIGGLGSEISAMVAEECIEYLDGPIIRLGQMHVPVPFSIMEKYITPNVNDIVNGVKKMLTTM---VNLSVKIGKIKMQNPITTGSGCHS--LDYESLYSPDILGAFVPKTVRAYSWPGNPPPRITETPSGVLSAVGIPSKGWEMFVSEDVPKLKAL--KTPVILSVVGRTEEEYAEIVELSDGLGFLAGIELNLSCPNVKAGGLQFGANKDMAYKVVALSRKKTGLTLIPKLPPDQSNIIEVAKAVEAAGADAISMINSPRAMMIDIETRKPFLGNVMGALSGPAIRPIAVALVYQVYQNVKIPIIGMGGIANVRDVIEFLLAGSQAVALGVVNFFDPMAAPKILAGLEQYLEEKGIEDVNSLVGAAHT--N
MAQLSIAKALNDALRKSLENDPKTVLMGEDIGKLGGVFRITDGLQKDFGEDRVMDTPLAESGIMGTAIGLALRGYRPVVEIQFDGFVYPAFDQIVSQLAKMHARALGHVKMPVTVRIPYAGGIGAVEHHSESHEAYFAHTAGLRVVSPASAQDAHWMLRQAIESDDPVIFLEPKRRYW-DKGEVADS-ADLPLHAARVVRPGTDATLIAYGPMVKVCLEAAAAAEEDGHRLEVVDLRSLSPIDFDTLEASLKRTGRGIVVHEAPVFMGMGAELAARLTERCFYHLEAPVLRVGGYHAPYPPSRVEESFLPDLDRVLDAVDRALAFM--------QFGPLTLPNPLTTASGCAGYGRELAKFVPLDELGSVTAKTIMPLPRSGLATPRMAETPSGMLNSIGLQGSGIDAFVRGELPWLAER--GARVLVSIAGERLEEFAELAARLNGQPGVIGLELNISCPNIADRGLLFAANPATSYDVVRAVREVAELPVYAKLSPDVTSITEIAAACVQAGADGLSMVNTALGLAIDLDTLRPALAGGTGGLSGPAIRPIAVRCVHQVHAAIPVPIIGMGGIRTGRDALEFALAGAGRLAVGTALFNDPTAPLRILDELRTELARRGFAKFTDAVGYAHRPVP
MS-TTYLEAIREGLWEEMERDPNVFCIGEDIGEYGGAFKVTAGFLEHFGARRIVDTPISEAAIAGASIGAGLMGLRPVAEMQFADFISCGFDQIVNFAAKCRYRWN--ASVPMVVRSPSGGGIHGGPFHSQNPEMWFVRTPGLKVVCPATAYDAKGLIKSAIRDNDPVLFFEHKALYRRIKEDLPAGDFTVPIGKARVIREGRDLSIITYGAMVWTALEAADKLAPEGISVEVVDLRTLVPLDRDTVCESVRKTSKVLLLHEDTRTGGMAGELAATITENVFEYLDGPIVRVTAPDTPVPYSPLEEAFLPNADKVVEKARWLYRYMT--PQLATTICGIALKNPVLAASGTFAYGVEFEKLVDLNALGGFVVKGLSREPIEGNPPPRVFESEAGMINSVGLQNIGVRAFVAEKLPALAGL--RTAVFANVFGYCTEDYVEVVRVLNDHAGLAGYELNVSCPNTAHGGIYFSNDPVLLAEVVTAAKRVATRPLIVKLSPNVSAIEPLARVAEESGADALSLVNTVISLAIDARTRRPRIGAGFGGLSGPAIKPIALRFVYQAARAVRIPVIGLGGIATGEDAAEFLIAGASAVEVGTATFWDPRAPLRIAEELGKFLEREGIRKATDLVGTLK---F
MAKLSYSQAIRETIAQEMRRDERVFVMGEDVEKLGGVYGCTRDLYKEFGTDRVRNTPISESAIIGAALGAASGGMRPIAELMYWDFAFVAADQIFNQVAKTRYVFGGHAKIPLVIRGQQGTGRGNAATHSQSLESLFMHIPGLKVVCPSTPADAAGLLRTAIRDDNPVCFFEHKVLYA-TKGEVSDDDFCIPFGKADIKREGTDVTIVANLLYVKRALEAADELAKEGISAEVIDPRTLVPFDYDTVAESVKKTGRLVVVHEAHQNNGWGAQVVSQVSQMVFPYLDAAPVHIGAKACPLPFNGLEQAVLPSVKDIVDACKASL-RM---VNTKVTLCGIEMDNPIIPASGTFGFGYEFAELYDINMLGTFSFKGTTREPRFGNPTPRIAEYAGGLLNAVGLQNPGVDAVIETELPKLQQV-FHKPVMANISGFSVAEYAEVCEKLDAQEQVGWLEVNISCPNVHGGGAAFGADPKSAAEVTKAVRAVTKKPIILKLSPTAANIAAVAKACEDEGADGVSLINTMPGMRIDLKRRRPLLANTTGGMSGPGMFPLAVRMVYQVYEAVSIPIVGMGGVTTAEDVIELMLAGATAIGVGAANLVEPYACKTIIENLPAVMERYGMENLTEIIGGAHH--G
MANLTLIEAIRDALDIALTQDKKTLIFGEDVGKNGGVFRATEGLFDKHGEERIFNTPLAESGIGGLAIGLALEGFRPIMEIQFFGFVFEVMDSVVGQAARTRYRLGNTRNLPITIRSPFGGGVATPELHADSLEGLMAQSPGVKVVIPSNPYDAKGLLLASIEDNDPVVFLEHMKLYRSFREEVPEGHYTVPLGEANVVQEGTDATIIAYGAMVREAIAAAEELKKENISVEIVDLRTVYPLDIKTITASVEKTGKVVMVQEAQRQAGVGEKVISEISQRSILSLEAPIKFVAAPNTVYTFGMAEKDWLPNAADIVAAVKELQEFM----TLKTNIGNDSFDSCMMNASGVWCSTVDELEALVKSKAATFVTKTATLAPREGNPLPRVHHFGPNSINSSGLPNEGIDYYLAALANFEATH-PNRAFFLSVTELAEDQIETIMQRVHQSDYHGLVELNLSCPNV-IGKPQVGYDFETTARILDRTFSYFDQPLGVKLPPDVSHFDQMAEILNRYPLTYVNSINSINGLVIE--QDAVTIAQGYGGLGGAMIKQTALANVRAFYTRLDIAIIGTGGVTSGRDVFEHLLCGASMVQVGTALLQEPAIFARLEEELKAIMDEYGYTSIDDFKGKLKT--I
MSKKTVREALNEGIREEMLRDEDVFVIGCDVGVRGNPFGVTMGLGNEFGFDRVIDAPISEPSFTGMAIGAAATGMRPIVEIMFSDWITLSSDQIINVAAKMRYMFGGKVEMPVVIRIPMGAGGGQAAQHSQCLEAWFNHIPGLKIIAPYEPADCKGLLKSAIRENNPILYFEHKRTYA-LKGEVPDGEYLVEIGKANIRKEGTDVTIITYSAMVKTCDAAAKKLEEEGISCEVIDLRTLLPLDYETVINSIKKTSRVVVVHEAPVRGGIGSDIVAEINERAFDYLDAPPLRVGSLNIPVPYNTLEAATLPSVDSVMNAVKKVMNEM---LDLSVKMCGLDFKNPISTASGTFSI-KDSPQFYDPSQIGAIITKGVSSVAWLGNPTPRIAETYGGMLNSIGLENPGVDLFIEDELPILQKF--DTRIIVNVAGKTLEDYCTVVEKLNET-SVDMLEINISCPNVKSGGIAFGINTKLAGQLTKEVKRISTKPIIIKLSPNVTDITEIAKAVECEGADCVSLINTLLGMRIDVNQFQPVLKNKVGGFSGPAIKPVAIRMIYQVRRAIKLPIIGLGGIFNGEDVAEFLLAGADFVSVGTACFHNPLALINIKEDFTKYMEKHNFNNITELKLALLE--N
MAQMNMIQAIRSALDVVMDKDPNIVILGEDVGYFGGVFRCTDGLQRKFGEHRVIDAPIAEGGIIGTAIGMGVNGLRPVAEIQFADYIYPGFDQVVSELARLRYRTAGDLTSPVTIRTPCGGGIRGGQTHSQSPEGIFTHISGIKTVMPSNPYDAKGLLISSIESDDPIIFFEPKRIYNGPKGEVPGGYYTVPLGKADIVEPGDDLTIITYGTLVHVAQAAAKL---TGFDAEIIDVRTLAPLDVSTLTDSVNKTGRCLIAHEATRFSGYGAELAATIQEHCFWNLEAPIERVAGWDTPYPHA-FEWQYFPGQKRIAAGIRKVMEAMSNTPSIAVDFCGLRLDSPLVLLSGCVGFGEEYTRIFSNRDVGAVVLKGTTREPRLGNPPHRVYETPMGMLNAIGLQNPGMDRVVDDILPTLDFT--ETRFIANVCGSTIDDYAAVTARFDDS-PIDAIEINISCPNIKEGGVSFGNYPDMSARVVAACRAATSKPIIAKLSPNQTDIRENARLCIEAGADGLAVINTVMGMAIDIESRTPVIGNVQGGLSGPAIKPIALLKVRQVYEVAGIPIIGQGGITSVNDAIEFMIAGATTVGIGTALFYDPLLCRRMNDGIADYLARHGMSTCAELTGSLL---A
M-KMTYREALNQAMCEEMERDDRVFLMGEEVAEYNGAYKVSQGMLDKFGPKRVIDSPITELGFAGLGVGAAMTGLRPIIEFMTWNFAILALDQIVNAAAKMKYMSGGQYSVPMVFRGAGGSAARVGAQHSQSLENWLANVPGLKVVMPSCPADAKGLLKASIRDNDPVVFIENEINYG-DVGTVPEGEYIIPLGKAEVKRVGKDVTIVAHSRMTGFALAAAVELAKQGIDAEVIDPRTIRPLDETTILTSVAKTNRVVTVEEGWRFAGIGAEIAARIMEKGFDDLDAPVIRVTGKEVPMAYANLEAMTLPSVADIVEAARVACRAMAVTPNLSIQFAGLHLQTPLVLLSGCVGFGEEYTRIWDNHDIGAVILKGTTLEPRMGNAPHRVYETPSGMLNAIGLQNPGARYVVDHILPQLPHK--ETQFWANANGTSPEEYAEVARIFDDS-PVTAIEINISCPNVKEGGVHFGNNPVMAARVVEAMRPMTKKPLITKLSPNTADIAETARMVIEAGTDGLSVINTLVGMAVDIEQRSPVIANISGGLSGPAIKPVALWKIHQTRAVANIPILGQGGITSAKDAIEFAIVGSDAIGLGTGLFYDPLLCHKLLEEMRDYLRRHTMNSYSDLVGTLVTSAE
MAEITYRQALHDTLREELLRDENVLLVGEEIGVFEGSYKITAGLLKEFGPKRVVDTPIVENGFVGMATGAAMLGLRPIVEIMTINFIVLAMDQIVNHAAKIYSMFGGQCPIPLVIRTPGGGGQQLAATHSQNLEVWFAHVPGLKVVAPSSPADAKGLLRTSVRDNNPVIFLENLALYN-VKGEVPDGDYMVPIGKAQVTKEGSDLTVISYSRMSAVALDVARRMEEENLSIEVVDLRSLRPLDYETILNSVRKTNRVIVFEEDWRSYGVGAEIAALIQEYAFDDLDAPIKRVASLEVPLPYSPLELATLTGAKQLVESINEIAQSM----NLQTELSGLLLRNPVITAAGTFGYGIEYAKIAEIQRLGAIICKGTTLHARSGNAQPRTVETSSGMLNAIGLQNPGVRTVIKRYASIWETW--QVPVIVNIAGETTSEFAQLAETLEGVAGVAGIEVNVSCPNVLEGGAVFGASAEAVAGVTAAGRRATTLPLIVKLSPNSGDARPTALAAASAGADAISLINTITGMLIDIETRQPVLANGTGGLSGPAVKPIALRMVYEVARELHVPIIGIGGITNTKDALEFIMAGASAIQIGTVNFVNPRAGVEIIEGIEEFLRREGVEDIGEIVGAAL----
MPSITCRDAINQALKEELERDPNVFILGEDVAQYEGSFKVTKGLLAKFGDKRVIDTPISEAGFTGMGCGAAMVGLRPIVELMTVNFGIVALDQIMNNVAVIRYMFGGNVKVPLTIRSPGGAGNQLGAQHSHSIEAMLMHCPGLRVVVPSVPADAKGLLKSAIRSDDPVFFVEHEGLYG-VKGEVPEGEYTLPLGVADVKREGKDVTLICLSKMVYVCLDAAEKLAEEGIEAEVLDLRGLNPLDVPAILDSVRKTGRAVTVEECWLTGGWGGEIAAIIMEHAFDALAAPVLRVGSADVPMPYNALEQAAIPDVRRVMTRVHEVMKYM------AVDIGGLTLKNPVMPASGTFGYGEEYAPFLDLNRLGAIVTKGLSLKPKAGNPTPRIAETISGMLNAIGLQNVGVDDFIKFKLPFLREL--TAPVIVNFFGNTLDEYGEVAARLCDIPEVAAVELNISCPNVKKGGIVFGTDPKAAFEAVSVVRKNLTKPLMVKLTPNVTDITVIARAVEEAGADSISCINTITGMAVDIKTRRPRLANRTGGLSGPAIRPVALRMVHQVVQAVKIPVIGVGGIVRPMDAIEFLIVGAKAVQVGTANFVDPASMITIIDGIEQFLIEEGLADIHQLIGSLE---L
MAKMTMVQALNLALKQEMAQDDSVVLLGEDVGPDGGVFRVTDQLIDIYGKERVIDTPLAESAIVGMGIGMAIHGLKPVCEIQFSGFAYQNFHQLENHAARMRWRTQGRLTVPMVMRAPYGGGVRALEHHSESREAYWAHTPGLKMVIPSGPRNARALLVAAIRDPDPVIFYEAKGLYRAFREEVPEEEEVMEIGVPQLVQEGDDVTFISYGAMLRPALEAAEQLAAEGINVEVIDLLTISPLDDRLLIESVKKTGRAVIVHEAPRSFGAGAEIVSRLLEGAFYYLEAPVQRVTGYDIVIPYFSREKAYMPDTARIIKAARATLNTMESGPDLRVKIGSLHLANPVMTASGTFGYAREFENLMNLHRLGAVIVKGISLFPRPGNPPPRIVETACGMLNAIGLQNVGVERFIKEKMPYLDGL--NVPVIVNILGGSIEEYREITKRLEGVPGVAGIEVNISCPNVKEGGVAFGGDPQMAAAVTTAVKESCSVPVIVKLSPNVTDIGLMARAVEDGGADSVSLINTLIGMAINLKTKRPELANIIGGLSGPAIKPVALRMVYEVARSVKIPIIGIGGIETAEDALEFMLAGATAVQVGTANFVNPRASEEVVEGISRYVQEEKLHSVREMIGALKLDPH
MATVTYRQALRDTLRAEMIRDENVFLMGEEIGLFEGSYKITEGLLKEFGPRRVRDTPIAEEGFVGAAIGAAMLGLRPVVELMTINFSLLALDQIVNHAAKIYGMFGGQTSVPMVIRTPGGGGQQLGATHSQNVELFYSFIPGLKVVAPSTPAEASAMLKAAIRDDDPVLFLENLALYN-TKGELPAEVGEIQIGRAAVTRPGTDITLIGYSRMARVAAEVAETLAAEGISAEVVDLRSLRPLDRATIVESVRKTGCAVVAEDDWLTYGIGAEIAATIQEGAFDWLDAPVRRVAMAEVPLPYASLESAALPSAESLLTAARDTLASMSASDRLRTSIGALDLPNPVLTASGCGGTGRELAQFFELSRLGAFVTTSVMPQARAGRPTPRVAETPSGLLTAMGLPGPGVETFLEHDLPWLIEQ--DVRTVVSVAGDSVEEYGDLSRRLRGVPGVAAIEVNLAAPNAGDRGGTFGRHPAAAAAVVRAVRDHAGVPVLAKLAPDATDIVTIALACVDAGADGLTLINTMDGMAIDPHTLRPALTGVSGGLSGPAIRPVAVRCVYQVHAALRTPIIGVGGIATGLDALEFVLAGASAVAVGTALFHDPAAGPRVLRELDEALTARGIGSLADAVGLAHRPAT
MNQLGMGQAVNQALREEMMRDSGVFIAGEGIGIMESPMLPTFGLLKDFGPERVKDTPVSEAAIAGLAVGAAAAGLRPVVEILFSPFFTLASDMIVNHAAKLRYLSGGKSTFPLVVRIKNASGHGAGCQHSHNLEAWAAHCPGLKVVMPSTPADAKGLLKSAIRDDNPVIFIENMALYF-QPGPVPDEEYLTPIGKAEIKRQGKDVTVVAWSNMVGLALRAADQFSQEGVEVEIVDVRTLAPLDKETILASVRKTGRLVVIHEANRTGGFAGEISAIVMEEALASLKAPLRRVTGPDIPVPASPLESFYIPNEENLISAIREII--MKERPNMAVSIGRLVLKNPVITASGTFGYGEEFAPYLDLDRLGGMVIKGISEKPRMGNPSPRIVETPSGLLNAIGLENVGVDAFITEKAPFLETL--DTTVIANIFGESVDEYARVAGKLTGVKCVDALEVNISCPNVKRGGMDIGADPEQAAEVTRAVRQATNLPVIVKLTPNVTDITAVARRVEAAGADALSLINTLRGMSVDIYTARPRLANVTGGLSGPAIRPLAVLMVWETVQAVSIPVIGMGGIMNACDALEFLIAGARAIEVGTANFVNPAAVLDIIDGIERHLGDACVDDINDIIGTLD---K
M---NMVEAINNALHNEMKSDDKVLIIGEDVGKDGGVFRVTDGLIQEFGEDRVIDSPLAESGIVGFAIGLALYGFKPIAEIQFMGFLWPCLDQLSSHASRIRNRTWGRYTVPLVVRAPYGGGVRALEHHAESFESILAHIPGLKVVIPSNPYDAKGLLISSIRDPDPVVFLEPKRIYRGFKEEVPEEAYIEEIGKAKVLVEGDDLTLVGWGSMIPKILKARELMLEKGIKAEVIDIRSISPYDYHTVHKSVEKTGRIVVVQEAPRTLGFASEIISRINDNEMLNLKAPAFRVTGFDVPFPYYKMEEWAMPDLDRIIKASRQVLKWM---IDISAEISGIHFNSCIYNASGPLDATLDELNNIGYSNACGILMKSCTILPREGNPEPRYKDIDGGSINSMGLPNMGYKYYLDIIPS-LMKF--NKPVIASIAGQNLDEYKQMIEAFNSS-KVDILEINLSCPNI-VGKPQIGYDFEMSEEIIKMCREVSKKPWGLKLPPDFVHFEQMASILNGSKPDFIVCINSINALFIDWEKEQVVIKGGFGGLGGKYIKPTALANVRKFYELLNIKIIGVGGIYTGVDAFEFILSGASLLQLGTSFAQEPKVFQRVSEELKSVMIQKGYQNLQDFKGKLKV--I
MAQMTMIQAITNALQTELKNDENVLVFGEDVGVNGGVFRATEGLQKEFGEDRVFDTPLAESGIGGLAVGLSLTGFRPVMEIQFFGFVFEVFDSIAAQLSRQYFRSGGTKTAPVVIRSPFGGGVHTPELHADNLEGLMAQTPGVKVVIPSNPYDAKGLLISAIRDNDPVVYLEHMKLYRSFREEVPEEEYTVEIGKAAVKQEGTDLSIITYGAMVQESMKAAETLAKDGHSVEVIDLRTVQPLDIETIIASVEKTGRVVVVQEAQKQAGVGANVVSEISERAILSLEAPIGRVSAPDTAYPFTQAENVWLPNKEDIIAVAKKTLEFM----RLNVELPGLKLKNPVMPASGCFAFGKEYAQFMDLNELGAIMIKAATPERRFGNPTPRVAETSSGMINAIGLQNPGVDHIIQHELKWLEQF--ETPIIANVAGSKVEDYVEVAEKISNAPNVCALELNISCPNVKEGGIQFGTDPDTAKELTRKVKAVSSVPVYVKLSPNVTNIVDMAKAVAEY-ADGITMINTLVGLRVNEKTGTPIISNIIGGLSGPAVKPVAMRMVYEVRRALNIPIIAMGGVTEAQDVIDYISVGADAVAVGTANFQNPTVCKDIIDALPGFLDKLGVHHIHELKGRTQEAVK
MAKMTMVQAINMALRQEMEKDDRVIVMGEDVGLDGGVFRVTEGLIEQFGEQRVLDTPLAESAIAGMAVGMAAYGLRPVCEIQFSGFAYHSFHQLESHAARFRRRSQGRFQMSLVLRAPYGGGVRALEHHSESREAYWAHTPGLKMVIPSGPRNARALLVAAIRDPDPVIFYESKALYRAFREEVPEEEEVLPIGRPRIVRAGDDITLIAYGAMLRPTLEAAEELKRDGLGAEVIDLLTISPLDDTLLTESVRKTGRAVVIHEASRSFGPGAEIVARLVESAFYYLEAPIERVTGYDLIIPLFSQEQNYIPSVRRIVRAARKTVNAMT--PDLSVALGGLRLANPVMTASGTFGYAREFAQLIDLNRLGAIIVKGLSLQPSKGNPGPRIVETACGMLNAIGLENVGLDAFVSDKLPFLKTL--QTPVLANIYGTNIEAYTALAERLNDIEAVAGIEVNISCPNVKLGGVAFGADARTACQVTRSVRTKFKRTLIVKLSPNVTDITQIARSVEEGGADAVSLINTITGMAIDIHTRRPKLANITGGLSGPAIKPVAVRMVWQVARAIQLPVIGVGGIMTAEDALEFIIAGASAVQVGTANFVNPRCTMEIIDGIANYLREQKIASVKDLVGSLTHDGN
MPVITYRQALRDTLRAEMHRDENVFLMGEEIGVFEGSYKITEGLLKEFGERRVRDTPIAEEGFVGAAVGAAMLGLRPVVEIMTINFSLLALDQIVNHAAKIYGMFGGQNSVPMVIRTPGGGGQQLGATHSQNVELYYAFVPGLKVVAPSTPADAAALLRAAIRDDDPVLFLENLGLYN-TKGEVPDEEVVGEIGRAAVVREGTDITLVGYSRMAMIATQVADRLAEEGISVEVVDLRSLRPLDRETIVNSVKKTGCAVVAEDDWLTYGIGAEIAASIQEGAFDYLDAPVRRVAMAEVPLPYAPLENAALPSAESVTTVIYETLVGMPMIPDLRVRLGELELANPVVTAAGCAGAGRELARFFDIARIGAVVTKSVTVEPRAGWPAPRIAETPSGVLSTVGLQGPGIDVFVQRDLPWLLSR--GARAVVSVAGGSVDEYVTLAQRLSEAPGVTAIEVNLSSPDLSRGGEHFTADPEAAAQVVAAVRETADIPVFAKLSPDVADLVALAGKCVAAGADGLALVNTVRGMVIDVDTMRPAVAGGMGGLSGPAIRPIAVACVYQVHAAYEVPIIGMGGIGTGRDALEFLLAGASAVAVGTALFHDPSACMRVLRELERELIDRGVERVESLIGAAHHGMG
MPQLTYLEAIRQGISEEMERDLAVFCLGEDIGIYGGAFKVTNGFIDRFGPERVIDTPIAESAIVGAAFGAALTGMRPIAEFQFMDFIGCAFNQIVNMVAKAHYRWG--APAPLVIRGPSGGNVHGGPFHSQNPEMYFVHTPGLKVVCPATAYDAKGLIKASIRDNNPVIFFEHKYLYRRIKDEVPSEDYVVPLGKARTAREGRDLSIITYAAMVHVAMEAAEILAKEGIDAEIVDLRTVAPLDRKAIANTVRKTNKVILLHEDVRTGGLAGEIAAIINEEAFDDLDGPIVRITAQDSPVPFSPQEEYFLPKVTDVVREARRLKEYM------RVTVAGVEFRSPVIAASGTFGYGIEFEEIVSLERIGGFVTKGLSREPMVGNAAPRIIETAAGMMNAIGLQNMGVRPFISEKLPKLRKL-PGAVVIANVFGFTIEDCLEVIGALNDAEGIAMYELNASCPNTSHGGMVFGTDPALLHELTARCKAAAKRPLMVKLSPNVTSIGQMAKVAEDGGADAVSLVNTFVALSIDVVTRKPRIANVTGGLSGPAIRPIAVRMVHEASRAVKIPVVGMGGIVRAQDAVEFMLAGATAVQVGTASYADPRAVENIANGLRRWCAAHEVTHVSSLTGAALL--N
MAVVTYREALNQALREEMRRDPDIFLMGEEVGAYQGAYKVSRGLLEEFGEWRVRDMPIAELGFTGLGVGAAMVGLRPIIEYMTWSFALLAIDAIVNAAAKMRYMAGGQFKMPLTFRGPSGAANQVAATHSQALDSWYAHVPGLKVVAPATARDAKGLLKSAIRDDDAVIFLEGELLYG-MKDDVPEDDFLIPLGESEVKRAGTDVTIVVHSRPLHSALQAAKIVEEEGISAEVIDPRTLRPMDIDTVLESVRKTNRCVIVEEGWPVCGIGSQIVDDIQREAFDYLDAPIARVTGADTPDPYANLEQIAFPQADYIVKAIRHTCREMSRRAPDPVAAFGTTFQNPILLAAGTAGFGHELADIVDLDALGGIVTKAVSPHPRAGNAAPRVAEFGGGMLNAVGLANPGVERVAAEDLPWLAQHLRRARVLVNVVGFVPEDYATVVTRLGEFTVIAAFELNVSCPNTERGGEEFGADATVLSDLIRRCRAVTDRPLVVKLAPTLPDIAGTAEAAAEAGADGFTLVNTIPGTLYREMGAESRLGFGRGGVSGPALLAVGVLATRLVSERTGLPVIGAGGVRRIEDVRQYLEAGASLVAVGTAGLAHPRVPERLVRAWRRH--------------------G
MQEMTYREAIRLAMSEEMRRDNDVIFMGEDIGVYGGGFGVSVGMIDEFGEERVMDTPISESVIVGAAAGAAVTGLRPICEMMFMDFISFGMDSLVNQAAKLRYMFGGEAQVPMVVRLPSGSGTGAAAQHCQTLEAWMCHVPGLKVVTPSTPAQAKGLLKAAIRDNNPVCFIEHKLLYK-MKGMVPVDNYLIPIGETFVERQGTDATIVAWGTLLVKAMEAAEKLAEEGIEVEIVNPMTLYPMDMGPIMESVRKTGRLIIAHEAAKTGGVGGEIAARIAEDCFDYMDAPIIRLGGLDVPIPYNNLEAAVVPQIEDLMDAVYQVVDDMS--KALETKFNDIVFKNPVLTASGTFGFGREFEEYYDLAELGGLCTKGLTLEPRPGNTGMRLWETPAGMINSIGLENPGVDAFIENEWPHLKGI--DTVTVVNVGGKDEASYLEAIERINAI-NAQLVELNISCPNVKAGGMAYGIKAEMAADITRKVVAVSKAPVMVKLSPNVENIAEIALACEESGACGISLINTIQAMAVDYKKKKIVFDNTYAGLSGPAVKPIALRMTHQVCKAVDVPVMAMGGISTWEDALEFIMVGAACVQVGTMNFIDPKAPVKIIEGLEAYCQAESLVNIDEVRGILL----
MAEKLYIEALAEAIKEEFERDPNVFMMGEDIGIYGGAFGVTKGMYPKY-KDKLIETPISEASIVGAGVGAALVGMRPIVEIMFSDFMMDAMEWIVNQAAKLRYMTGGQLKVPLVIRSPMGSGTGAAAQHSQSLPAMFAHIPGLKVVMPATPYDVKGLFKAAVRDDNPVIFFEHKLLYW-TKGEVPEGDYIVPIGKADVKREGKDITIIAGSITVIRSLEAAEKLKGEGIDVEVIDVRSLSPLDTETIVNSVIKTGKVLIVEDDNKSYGWGAEVLSRIVEDAFDYLDYPIQRLGGKDVPIPYNKLERAAVPQVEDIIEAVKAIFKEM----NLSVEIGKIKLKNPVITASGTFGFGREYSEYIDLNKLGAIVVKGLTVKPREGNPPPRLFETASGILNSIGLQNPGVDAFIERELPFLKSF--DVPVIVNIAGETVEEFVYMAEKLD-IEGIEGIEINVSCPNVKKGGMAFGVNPDDIFDITRKVRKATSKTVIVKLTPNVTDIKVCAKAAEKGGADAISLINTVAGMAVDIDKRRPVFENVIGGLSGPAIKPIALKMVYEVVTVVSIPVIGMGGIMNYKDALEFLIVGARAIAVGTCNFVNPYCTVEIIDGIKKYMEENEIEDINEIIGSIK---I
MGKISYLQAIKDAMSEEMRRDDTVIFMGEDIGLYGGCFGVSRGMFDEFGPERVKDMPISETGFTYAAFGMAMFGMRPIVEIMFGDFVSLVVDPIVNGAAKYRFMTGGLVKAPMVLRTPFGSGTGAAAQHSQCLESLFLNTPGLKVVMPATAYDAKGLLKSAIRDDNPVCFFENKLLYR-TNGEVPEEEYTIELGKADVKKEGSDITLIAWSRTLLFCVEAAEKLAEEGISCEVVDLRTLRPLDTKTIIDSVCKTGKALVVYEAPKLGGFGGEVVATINEEAFYHLDAPVERLGGMEIPVPYNIIEKQIVPSVEDIVAKVKEMM--M---DRLKVNFLGKEFSNPLVAASGTFGFGREYSEFFDVSEIGGVCSKGLTLKPQPGNSGNRIWESPSGVINSIGLENPGVRSFLIKDLPYMNKL--GTRVIVNYGAHSTEDFLEGIELLNKE-ELDFIELNISCPNVKEGGMAFCMDNKSAYDITKAVKEKSVHPIIVKLSPNAPSIVEVAKAVESAGADAVSLTNTFLAMAIDINKKKPVFDNVYAGLSGSAIKPIALRMVHQVAKEIEIPILSYGGVSNYMDALEFIMAGSTLVGVGSAIFADPTVMIDIKKDLEEYLIRNNIDNISELIGIV-----
MRILQYRKALNEALHEEMERDPNVFIMGEDVGLYGGPLKISEGLYERFGKMRALDTPIVEEGFVSMGVGAALVGLRPIAEIMYIDFSSLAIDPIVNQAAKACYMFGGKASVPLVIRTQGGAGRGNAAQHSQSLEAWYAHIPGLVVVQPSTPKDAKGLLKSAIRNNNPVVFIEHKLLYN-TKGPVPEGEYLIPIGKAEVKRAGSDVTIVATSRMVLLALDAAEKLSKEGIEVEVVDPRTLNPLDMETIAESAKKTNRLVVVNEGVRTGGFAAEIVTRACEEVFDYLDGPIVRVTSEDVPMPYNTLELAAIPSEEKIIAAARSFF-AMHSAPDLSTILCGVRLPNPTVLASGILGLSHEVMVRVAQSGAGAITTKSCSLKPRPGYHNPVVLDWGQGLINAVGLSNPGVEVLAEEIRAALAPL--GVPVIASIFAETIYGFGAIARFISEA-EPDLIEVNISCPNIDLYRLMFAADPYVAAQVTRQVKQNTDIPILLKLSPNVTDVTKIARAVVDAGADGITAINTLPGIILDVETGRPVLAHGTGGLSGPAIRPIAVRCVRDICRAVDAPVIAVGGVTTGRDAVEMVLVGATAVGIGSAVSRRTEVFQNVCDEIQDYMERHEYDDLEAFRGKALQ--G
MTEMNMVKALNSALDTMLERDKNVILLGEDIAKDGGVFRVTDGLYAKYGGERVISTPLSELGIVGMGIGMAMDGLRPVPEIQFLDFIYTAMDQIVSQMAKIRYRTNGDYTLPMVLRTPYGGGVSGGPYHSQSSEAYFAHTAGLVVVTPSNPYDAKGLLISAIESNDPVMFLEPKRIYYSIKNDVPDNYYKVDIGRAKRILEGDDVTLITYGPMVPLVKSVV---QKNNVNADVIDLITLNPFDVNSIINSVKRTGRAVIVHEAPKMFGAGAEIAATIAEKAIDYLQAPILRVTGMDIPVPFI-LEDYYVPNEKRIMNAINKVINYM----DISCKIASINLKNPLILASGILDENAYTMKKILEHGASAVVTKSIGMDERRGFETPVIYDEYPYFINAIGLSNPGIDAFSGEMEI-LR----GSNVIGSIFGTGPEDFSYLAKRMEDY-GAIAVELNLSCPHVKGFGLEVGSDSGLVESIVSEVKSKVNIPVFAKLSPNTHDILEEARAAEK--ADALVLINTLKAMKIDINARMPVLSNIYGGLSGRSIKPVGIRYVYEVSRELKIPVIGVGGIENYEDAIEYIMAGASAVEIGTGIYRHKKIFSEITNGILNFMKENNIESLSEIRGCAIR---
M-MMNMVQAINSALANEMEADDSVMVLGEDVGTVGGVFRVTDGLLGRFGADRVIDTPLAESLIAGMATGMAMAGLRPVAEMQFMGFSYLAMSMIISHTARMRNRSRGTYTVPMVLRMPYGAGVKALEHHSESTEAMYVQVPGLKVVVPSTPREAKGLLISSIRDPDPVVFLEPTRSYRLFKEEVEDGPFTIPLGEARTVQEGDDVTVVGWGAMMPLVQEAVEAAEGDGTSCEIIDLRTLSPMDSDAVVRSVQRTGRVVIVQEAPMTCGVAAELMARINKKAFLSLEAPPERVTAPDITVPLPKGEKYYYISPDRIYDAIVRTVSFM----DLRTSVGSLALDNPCILASGIMDETGEGMARVLRAGAAAVVSKSVGTGPNPGHANPNFIEEEAFCLNAMGLPNPGIKVYAEEMRTAVA----CGSVIGSVYASSPEEFAELAGCMEDY-GACAVELNLSCPHAAGYGMEVGTDPHMVKRIVSVVKDAVSIPVWAKLTPNTHILKDIGKAVEEAGGDAIVAINTLRAMKIIPEFGRPFLSNRFGGLSGSAIRPVGVRAVYDLYSTVTIPIVGVGGICSHRDALEYIMAGASAVQIGTAVLKGLDVFSKVNEGLRDFMREYGYPSVKDMVGVAHE---
MAEYTFREVIAQAMSEEMRKDQSIYLMGEEVAEYNGAYKASKGMLAEFGPDRIIDTPIAELGFAGISVGAAMNGCRPIVEFMTFNFSLVGIDQIINNAAKIFQMSGGQWNCPIVFRGPTASAGQLGATHSQALESWYANCPGLKVVVPSNPYDAKGLLKTAIQDNDPVIFMESEQMYS-DKMEIPEEEYYIPIGKADIKKEGTDVTLVSFGKIMKLAIQAAEDLEKEGISVEVIDLRTVRPLDYDTVLASVKKTNRLVILEEAWPFASVASEITYMVQQKAFDYLDAPIKRITTPDAPAPYSALFAEWFPKLEKVKAEIKNAMKQM----NLTSRIANYEFENPFMNASGVMCYDEMELDQLLRSSAGAFVTKSATPDFREGNPSPRYVDVPLGSINSMGLPNKGFDFYLDFSLNFQNEN-PGKINFISIAGMSMEDNLEMLQKINDSDFKGITELNLSCPNV-PGKPQVGYDFERTEEVLTKAFEFFQKPIGVKLPPDIAHFDQMAEILNKFPLQYVNCINSINGLYIDVDHEEVVIKEGFGGIGGAYVKPTALANVRAFYTRLDIAVIGCGGVENGKDAFEHLLCGAQMVQVGTQLMKEAGAFDRILEELKAIMQEKGYTSIEDFRGKLKS--L
MRTLSFSRAINEAMAEEMARDDRVFVMGEDVGRFGGAFGVTRTLYDRFGADRVIDTPISEMFIVGGGVGAAITGLRPIVELQYADFLWNAGDELVGKMSKWRYMHGGLFTVPMVVRLPEGAAGGAGPEHSTCPEAALLAATGTYIVIPSTPYDAKGLLKSAVRDDNPVAFFEHKGMYA-LRGEVPEEEYLIPLGEADLKRTGEDVTVVTWGRMVHRSLEAAELAAGKGIEVEVVDTRGLRPLDLDAIVASVRKTGRLIITHESGRTGGAGGEIAALVAEHALTSLEAPIRRVCGIDTPVPQSHLEQFVVPSADELATAIAEVAAYM----DMSTRLGTLTLPNPVLTASGCAAAGRELHQFFDVAELGAVVTKSIMTRPRSGRPTPRMAETPSGMINSIGLQGPGINSFVENDLAWLAEH--GARTVVSIAGGHTDEFVELARRLSGHPAVSMLEVNISCPNVESRGQVFACDAIASSRVIGAVRRAAAQPVFAKLSPDVTDITHIARACADAGADGFSLINTLLGMVIDTDTMAPALGGVTGGLSGPAIRPVAVRCVWQVRQALHLPILGMGGIRSGLDALQFVLAGASAVSVGTAVFGDPSAPVRVLAELEQALAERGFASLQDAVGFGHLTAS
MRIISMKDAVNEALDQEMSRDPTVIMMGEDIIAWGGVLGVSKGLYHKH-PKQMLDTPLSESAYVGAAIGAATAGLRPVAELMFVDFIGVCLDQVFNQAAKFRYMFGGKAQTPVVIRAMCGAGFRAAAQHSQMLTPLFTHIPGLKVVCPSNAYDTKGLLIQAIRDNDPVIFLEHKNLYA-STCDVPEEPYTIPFGEANIVREGGDVTIVTYGQMVQRAEQAADMLKKDGIEAEIIDLRTLSPIDMDSVLESVEMTGRLVCVDEANPRCSIAADISANVAQDGFDDLKAPIQMVTAPHSPVPFSSLEDIYIPSAQSIADAARKTMEGM---VDLSVQIGDLCLKNPIMPASGTFS--EDLVTVFDLNLLGALVTKTITRGIRQGNPTPRVCEVSGSMLNSIGIPSKGVGQFIANMVPFYQAY--NSPLVVSISGNTADEFARLCEEISVP-GVAAIEVNISCPNIEEDGKAFAMRPASTLDVMRKLRAATDLPLWAKLTPNTGETSDVARAAEEGGADALVVSNTMLSMSIDVHSRKPRLGNLMGGLSGPSLKPISLRMAYQCAKAVDIPVIGCGGISTIDDVLEYLIAGASAVQVGTATFIHPTVMVQMIGELEAYLRTHNIASVRDLIGSVRDEEP
MKIISFSQATLEAMEEEMLHDETVFVMGEDIARQGGIFGQFKGLPDKFGTERVRDTPISETAIVGAAVGAALAGMRPVADMHFADFIGVCMDEVFNQMAKVHYMFGGQKTLPMVLRAPDGLINQAAAQHSQSVEAWFQHIPGLKVVIPSNPADAKGLLKSAIRDDNPVIYFEHKALFS-MKGEVPEEEFFTPIGKAKVIKEGTDVTLVSYSMTMNLAVQAAEKLEKEGINVELVDLRTISPIDKKTILNSVAKTNRLAIAHEAVKQGGVGGEIAAIVAEEGLDYLDAPILRIGAPFTPIPFAPLEQAYRVTADKIYEGVKSMM--M-TWSRLSDTLVGIPLKTPVIIASGVWPYDADLWDKNNLDGVGAICTKAVSNKSRRGNTGVRVWETSCGLLNSIGLQNTGVHDFLQNALPVIRKG--GMPFFVNVVMESIEETQETLKALAEHDIIKGVELNISCPNVDGDGMAWGVSPESTAQAVAASRSVWQGSLLVKLTPQCHDPYGVALAAEASGADGLVVANTWLGMAIDINQCRPVFNRTFAGFSGPAVFPLALRLVWQVCEATSLPVIGCGGVSTWQDALSMILAGASAVELGTAMFVHSDMPRSICKGLDAYLEGHKIDHIRELRGRAQARK-
MTTLTMVKALNEGLRRALEDDPKVLVMGEDVGRLGGVFRVTDGLQKDFGEDRVIDTPLAESGIVGTAIGLALRGYRPVVEIQFDGFVFPAADQIITQLAKMHLRSLGAVRLPVVIRIPCGGGIGAVEHHSESPEIYFTHTAGLRVVACSNPLDAFTMIQQAVRCDDPVIFFEPKRRYW-DKAAVDLAESWTPLHAARVVQPGHDVTVLAYGPMVKTCLEAAAAALEEGRSLEVIDLRSLNPLDIDALTASVQRTGRCVVVHEAPVFSGYGAELAARLTERCFYHLQAPVLRVGGFSTPYPPSRLEEHYLPDLDRVLDAVDRVMEWM---TDMTTRLGPLELANPVLTAAGCGGTGRELARFFDLTRLGAFTTTSVMLQPRAGRPTPRVAETPSGILTAMGLPGPGVDSFLERDMPWLTER--EVPVIVSVAGHSVEEYAEVARRVQIAPALAAVEINLAAPNLEDRGRMFGRLPGPAADVVRAVRSVTDVPVLAKLAPDVSDLVTIALACVDAGADGLSLINTMAGLAIDPHTMRPALAGVSGGLSGPAIRPVALRCVYEVHAALTTPIIGIGGVSSGLDALEFILAGASAVAVGTALFHDPVAPPRIVRELEDALSARKIARLADAVGLAHRLPA
MTQMTMVKALNSGLNNAMERDDSIILLGEDVGTDGGVFRVTDGLISKYGKERVMDTPLAELGIVGFGIGMSMAGLKAIPEIQFQDFIYTAMDQIINQMAKLRYRTNGDYTLPMVLRTPYGGGVHGGPYHSQSGEAYFTHTQGLTVVTPSNPYDAKGLLLSSIELNDPVIFLEPKRLYYAGKMDVSEDYYKVPLRKANVIREGDDLTIITYGPAVPLVKSTV---EKNNINAQIIDLRTLNPFDLDTILAGVKKTGKVLIVHEAPKMFGVGAELSATISEKAVDYLAAPILRVTGLDIPIPFA-LEEFYVPNERRIMAAIDKLLKYM----QFDTHI-GIELENPFILASGILDENGYTIKRILESGAGAAVTKSIGSEERRGFDPPVIYKENNSAINAIGLSNPGIENYGQEMKI-AISS--GKPVIGSIFGQTPEEFAMLAKKMQSY-GASAVELNLSCPHVNGYGMEVGSDFELVAAIVSEVKSKVNIPIYSKLSPNTSDMIKQATAAEK--SDAYVLINTIKAMKIDIHARKPVLSNIYGGLSGESIKPVGIRYVYEVKKITGKPIIGVGGITTFEDALEYMMAGASAVQIGTAISKNIGIFNNMSRALKEYMESNSIDDIGEIIGVAIQSTP
MAQKTMIQAITDALALELEKDENVLVFGEDVGANGGVFRATEGLQKKYGEDRVFNTPLAESGIGGLAFGLSLEGYRPVPEIQFFGFVFEVMDEIVGQMARTRYRMGGTRHMPITIRAPFGGGVHTPELHSDNLEGLIAQSPGIRVVIPSNPYDAKGLLIASIRNNDPVVFLEHMKLYRSFREEVPDEAYEVALDKAAVVQEGTDITIITYGAMVREAIKAASDLAKANISVEIIDLRTVAPLDIETIIQSVKKTGRVVVVQEAQKQAGIGAMVVSEISERAILSLEAPIGRVSAPDTIFPFGQAENIWLPNASDIEAKVKEIAEFMN--EKLAVSLPGLTLKNPIMPASGCFGFGEEYARYYNLNQLGSLMIKATTPKARFGNQTPRVAETPSGMLNAIGLQNPGLEVVINEKLPALEKY--QLPIIANVAGACEEDYIEVCSKISQVKNVHAIELNISCPNVKHGGIAFGTDPEVAFQLTQVVKKVSQVPIYVKLSPNVTDIVPIAKAIEAGGADGLSMINTLLGMRIDLKTRQPVLANQTGGLSGAAIKPVAIRLIRQVAAITNLPIIGMGGIQSVEDILEFFMAGASAVAIGTANFTDPYICPRLIEELPIKMAELGIESLELLRKEVKEELQ
MREITVVEALNEALREEMRRDENVILLGEDIGRYQGAFKVTRGLEEEFGPERVRDTPISENAIIGCAVGAAMTGLRPVAEIMFGDLVALAMDQICNQAAKLRYMSGGQVKVPIVLRTPFGAGGSYASHHSQSLEAWFVHVPGLKVVQPSNAYDAKGLLKSAIRDDNPVVFCEHKFVYG-LKGIIPEEDYAVPLGKARVMRKGTDLTIIATSLMVTRALNAASELEDEGIFCEVIDPRTLRPLDEETLCNSAKKTGKVLIVHEACDTGGVSGEITKALVRGAFYHLDT-LKILAGKDAPIPFAVMEKWVAPDEERIKKTVKEIV-AM---MDVSVNLCGLKFKNPLILASGILGTKGSLLQRVAESGAGAVITKSIGSTPRKGYNNPTVVQVSDVILNAMGLPNPGCEEFAPEIAV-AKKS--GTPVIASLFGGSKEEFAHVAVVMEKA-GADMLELNVSCPHSRYKGLHLGQIPVETEGVVKTVKQTVSIPVMVKLSPNVNSIVDMASACIDGGADAISLINTVQALEIEPVVEKPVLGNMIGGQSGPSIRCIAQRKVADILIAMKIPVVGVGGIESGDDVARFLLLGCECVQIGSAVLKYFDTFHKCLGELTAYMRKKGYTNLDDFRGNALK--V
---MSVRDAIILAMSEEMRRDENVFLMGEDVGIFGGDFGTSVGMLEEFGKERVRDTPISENAISGCAIGAAMTGLRPIVDVTFMDFIVYMMDNIVNQAAKARYMFGGKGQVPVVFRCAAGSGVGAAAQHSQSLEAWFTHIPGLKVVAPGTPADVKGILKSAIRDNNTVIFLEYKAQFN-MKGEVPLDEFTIPLGKADLKREGKDVTVVTYGRMLERVLQAADEVEAEGVSVEVVDLRTLMPLDKEAILNSVKKTGRVLLVNDAHKTGGFIGEIAAMIAEDAFDFLDNRILRLAAEDVPVPYNKLEAAMLPSVERIKKYILKLVKRM---DRLSVKIGNLKLQNPVTTASGTFGYGVEYADFVDLDRLGAIFVKGTTVEPREGNDYPRMAETPSGMLNSVGLQNRGVDYFVGQIYPGIKDY--NTHIVVNVSGSTLEDYVQCAQKLVDLEKVPAIELNISCPNVKEGGMAFGTSCRSAAAVTRAVRDVYPKTLIVKLSPNVTDIAEIARAVEDEGADSVSLVNTFLGMAIDAERRRPRLSTVTGGLSGPCIKPIALRMVWQVYNAVKIPVIGMGGISSATDAIEFMLAGSTAIQIGTYNFIDPAISMKVIDGIEDYLKRHKLNSVSEIIGKLE---I
MTEITYLDAIREALVEEMERDPNVFLMGEDIGAYGGAFKVTDGLLARFGEQRVIDTPISEIGIVGAAAGAAHMGMRPVVEMQFIDFVANAYDILTNYVATARYRAF--LPCPMVVRGPSGGYVRGGPFHSQNPEAGFVHTPGLRVVYPSTAADAKGLMKAAIRDEDCVLFFEHKYLYRRIKGTMPEGDHVVPIGKARVAREGTDLSIVTYAATVYKALEAAEQLQKEGLSVEVLDLRTLAPLDDEAIFATVRKTNRVLVLHEDTRTGGIAGEITARINESCFEWLDAPVLRVTAHDVPLPYAALEDFVLPQTADVVFAARRLAAYMTPVGPLGVVAAGLAFRNPLLLASGTAGYGHELHRVMNLDALGGLVTKAVSVEPRGGAPAPRVGEFPGGMINAVGLANPGMEAVARDHLPWLAAR--GTRVLVNVVGFAVDEFPRVVERLDGEAGVDGFELNVSCPNTKCGGMEFGADPASLRAVVEGARAATRRPLFVKLSPTLPDIVGSARIAADAGADGLTLVNTLPGLVIDVERRRPVLGFGSGGMSGAGLLPAGVLAAWKVSRAVDLPIVGLGGVRSATDALQYLLAGATLVGVGTAAMQNPRLPEQVARDLARWCGRHGVTRLSDIIGSLE---S
MAQKTMIEAITEALAIELRNDDRTLIFGEDVGLNGGVFRATQGLQAEFGEDRVFNTPLAESGIGGMAIGLALEGFRPIPEIQFLGFVFEVMDSVVAQAARTRYRLGGSRNMPITFRAPFGGGVHTPELHADNLEGLLAQSPGIKVVIPSGPYDAKGLLLSSIRDNDPVIFLEHMKLYRSFREEVPEAEYTIPLGKANVVKEGNHVSIITYGAMVREAVKAAEKLEKDGISVEILDLRTVQPLDIEAIVATTEKTGRVVVVQEAQRQAGVGARVMAEITERAVLSLEAPVGFVAAPDTIFPFGQAEHDWLPNATDIEEKVREVYNFM----TVETSFLGITLANPLMNASGVHCMTVAEMDELAQSAAGAFVTKTATRDYRAGNPQPRYVDVPLGSINSMGLPNEGLAYYLDYCLARQNQQ---ALQFLSVVGLSYDEIVENLRTIEASDYQGVTEFNLSCPNV-PGKPQIAYDFELTERLLTEVFSFFTKPLGLKLPPDIAHFDQMAAILNRFPLTYVNCVNSINGLYIDVDKEQVVIKGGFGGLGGDYIKPTALANVRAFHQRLSIKIIGTGGVRTGQDVFEHILCGASLVQVGTALHQEVGIFERLVAELEAIMEAKGYTCLEDFQGKLRE--I
M-----REALRDAMTEEMRRDEDVFVMGEDVAVFQGAFKVTEGLLDEFGEKRVRDTPISENTIVGVGVGAAMAGLRPVVELMTVNFSLLALDQIINHAAAIPYMFNGNVRVPMVIRMPGGGGHQLGPTHSHSFEALYLQIPGLLVACPSTPADAKTLLKAAIRDENPVIFVEHESLYG-IKGEVPEGEDVIQFGEAAVRREGTDVTIVGILKMAHVAERAAEELESEGISAEVIDPRTLRPLDLDTILESVKKTNRAVIVEEGWPHGGVGANLSTLITEQAFDYLDAPVQRVTGADVHMPYSRMEQAAMPHEENVIEAVLAATGDM----DLSTEICGIELTGPVLNGSGTFDVLAARRVFVEEFPFDCYVSKTITMNPRPGNPPYRLWETPSGMINSIGLPGPGLEGFLERDLAGLAEL--GVPLIVSVMADCAEDFEVLVRRVAARDEVAGIELNVSCPNVHS-GLIVGEQPSETEALMKALRPITGKPLIVKLTPNVANPEEVALGAEAGGADAVSMINTVKAAAIDPGDNRTWLGVGAGGLSGPAVRPIALAQVRVVAAAVEIPVVGMGGISDAESALEFILAGARVVAVGTENFRDPRAGSAVTSGLPAALARRGFGSLAEAQSARL---D
MKEVQFRQAICEAMSEEMRRDPSIYLIGEEVANYNGAYKASKGMVDEFGAKRVIDSPIAESGFTGISVGAAMNGCRPIVEFMTFNFSLVAIDQIINNAAKIYQMTGGQWNVPIVFRGPTASAGQLGATHSQAFESWFANCPGLKVIVPSNPYDAKGLLKSAIRDNDPVIFMESEQMYG-DKMEIPEDEYLIPIGVADIKKPGSDVTIVSFGKIMKVALQAAAELEKEGINAEVIDLRTVRPLDYDTVINSVKKTNRLVLLIEEWPFASIASEVAYMVQQKAFDYLDAPIKRITTADTSAPYSSLFSKWYPNMHQVITAVKDTLKKM---ISIETTIFNKKFSNCLMNASGVKCMTIEELSNLKNSESGTWITKSCTLSPREGNPSPRYVDLKLGSINSMGLPNLGFEFYLDYVLTEHEMG--NDNLFFSIAGLTLENNIKMLTQIENSDFQGLVELNLSCPNI-PGKPQTGYDFERTEEVLKKVFSFYTKPLGVKLPPDMVHFEMIAEIINKYPIQFVTCINSINALYI--EDESVVIKSGFGGLGGAYVKPTALANVRMFYKLLNISIIGCGGVETGRDVFEHILCGASMVQVGTQLMKDVKIFSKLSSDLKEIMKSKNYTSLSDFKGKLKE--L
MKLMSVRDAIIMAMSEEMRRDENVFLMGEDVGIFGGDFGTSVGMLEEFGKERVRDTPISENAISGAAIGAAMTGMRPIVDVTFMDFIVYMMDNIVNQAAKTRYMYGGKGQIPVVFRAAAGGGVGSAAQHSQSLEAWFTHIPGLKVIAPGTPADVKGLLKAAVRDNNPVIFLEYKAQYN-MKGEVPLDEFVLPIGKADIKKEGKDVTVITYGRMLERVIQAANEIEAEGVSVEVVDLRTLAPLDKEAVLESVKKTGKVLLVNDAHKTGGFIGEVAAMIAEDAFDYLDGRILRLAGEDVPIPYNTLETAMIPSVARIKKYILKLVNRM---DRLKVNIGSLELQNPVTTASGTFGYGTEYADFIDLNRLGGIFVKGTTLEPRQGNDYPRMAETPSGMLNSVGLQNKGVNYFAEHIYPKIKDY--NTRIIVNVSGSTVEDYVKCSERIADLDKVPAIELNISCPNIREGGMAFGTSCQSAANVTRAVRKVYRKTLIVKLSPNVTDIAGIARAVEDEGADSVSLVNTFLGMAVDAETRKPKLSTVTGGLSGPCIKPIALRMVWQVYNAVKIPIIGMGGISNAADAIEFMLAGSTAIQIGTYNFIDPAISMKVVDGITGYMDRHNIKSVSEIIGKLE---V
MAKTTIAKALNAGLRKAMEDNPKVILQGEDIGQLGGVFRITEHLQKDFGDDRVIDTPLAESGIMGTGIGLALRGYRPVVEIQFDGFVYPAFDQIVSQLSKLHSRSRGAIKVPVVVRIPMGGGIGAVEHHSESNEAYFAHTLGLKVVFCSNPEDAYWMIQQAIECDDPVIFYEPKRRYH-EKGEVDFDAAPRDLFSAHVVREGTDLTLACWGPMVKVCLDAAAVAAEEGRSLEVIDLRSVSPIDIDAITRSVEKTGRLVVAQEAPSFVSVGSEIAAMVTERCFYSLEAPVIRVAGWNTPYPASKLEEHYLPDLDRVLDGVDRAFAHM--AVDMSVTFGTRTLPNPVMTASGCAANGRELHRFFDVSKLGAFVTKTVMMDPRSGRGTPRMAETASGMLNSIGLQGPGIHAFVEQDLPWLKSV--GARVLVSIAGNTAGEFADVAKVLVASDCVVGVEVNISCPNVANRGLVFACDPLASGKVIALVREQLDVPMFAKLTPDVTDIVSIADAAVKSGATGLTMINTLLGMVIDTDRLRPHLGGITGGLSGPSIRPVAVRALWQVTAAFTVPLIGVGGVRTGRDALELIAAGATGIQVGTATFNDPNAPQRVLTELEALADSHGVARITELVGIAHDRMP
MAKVTLGKSITNGLRKAMEADPKVVLIGEDIGKLGGVFRITEGLQKDFGEERVIDSPLAESGIVGTAVGMALRGYRPVCEIQFDGFVYPAFDQIVSQVAKMRARSLGAIKMPMVIRIPFGGGIGSPEHHSESPEAYFAHTAGLRVVACSNPEDAHWMIQQAIECDDPVMFFEPKRRYH-DRAEYDTASAPRSLFEAAVLREGTDVTLLGYGPVVKTMLESAAAAEAEGTSIEVIDLRSLSPLPIDTIVASVRKTGRLVIVHEASSFLGMASEISAQVTEQCFYELEAPVIRVNGANIPYPPSRMEEEFLPDLDRILDGVDRALAYM---VDLSVDLGGHRLPNPLMTASGCAANGKELHRFFDVSDLGAFVTKSVMADPRSGRGTPRMAETPSGMLNSIGLQGPGIEAFVDEDLPWLQSV--GARVLPSIAGSSSTEYAHVAATLRASRAVVGVEVNISCPNVANRGLVFACDPMASAKVIALVREQLDVPVFAKLSPDVTDITAIAAACVKAGADGLTMINTLLGMVIDTDRMRPQLGGVTGGLSGPGIRPVAVRAIWQVRQAITVPIIGVGGVRTGRDALEMVAAGASAIQVGTVVFNDPSAPVRVLRELCELLEAKGYDHFTDAVAVAHG--R
MAECTLVEAVNLALARALADDPTVVVLGEDVGVNGGVFRATVGLQERFG-ERVMDTPLAENLIAGVAVGMAAEGLRPVAEIQFSGFVYPAIDQLVSHASRLRNRTRGRLSCPMVLRAPCGGGIHAPEHHSESNEAMLAHVPGLRVVIPSSPARAYGLLLAAIRDPDPVVFLEPARIYRAIKETVVDHGEALPLDVCFVLREGTDLSLVSWGASVLDCLAVADSLAEAGVSAEVIDVATLNRLDADTLLASVAKTGRCVIVHEAPFSGGFGAEIAALLAGPGLMSLLAPVERVTGYDTVMPLARLEHAYIPGPARILAAAHRVLEHMSDAGLLRTELCGLSLRTPLVLLSGCVGFGQEYTRVFSHRDVGMVVLKGTTLEPRLGNAPHRLAETPGGMLNAIGLQNPGARAVVRDILPRLDFS--ETLFAANVSGATVEEYAEVTRIFDDS-PVAAIELNISCPNVKAGGVQFGNDPQMSARVVEVCRKMTRKPLITKLSPNQTDIAENARRCIEAGTDAFAAINTLQGMAIDLPYRKPVLGNRQGGLSGPAIKPIALLKVRQVYEVAGVPIIGQGGVACADDALEFLLAGASAVGVGTALFYDPLICPSINQGIADYLRGHDHHNVSALVGALN---W
MAQIRLREALREAMVEEMRRDENVFLMGEEVAQYNGAYKVSQGMLDEFGAKRVIDTPIAELGFAAIGTGAAMAGLRPIVEFMTWNFAVLAFDQIVNHAAKILHMSGGQIKCPIVFRGPSGAAGQLAQQHSQTFESWMGQVPGLKVISTVDPYDAKGLLKAAIRDEDPVCFMESELAYS-NMGEVPEEEYILPIGKAAVKREGTDVTIVSYNKMMLVAQTAADELAKEGISAEVIDLRTIRPLDIDTIVASVKKTNRLLVVDESWPYASVSSEIAYVIQRHAFDYLDAPVMRVNSADTSLGYSVYVDEYMPNPARVVKAAKAVMKLM-----LQTKIANIKLANCIYNASGPACSSLEELQALGQSAAGAILSKSATLAPRAGNPAPRYVDTPWGSINSMGLPNKGHAYYLAAAKE-LASF--QKPYIVSLSGMSLADNLKMIAEMQEEENIAAIELNLSCPNL-PGKPQTAYDFEQTEKVLAAVFAQNNKPLGVKLPPDLLHFEQMAQILNQFPLSFVSCINSINGLVIDWEKEETLIRDGFGGLGGDYIKATALANVRQFYLLLEISVVAVGGIKSGQDAFEHILCGAKAVQIGTHLMKTPSCFAQISAELTAIMQAKGYQSIEDFRGKLKTAAI
MAKLSYLDAIRDALFVAMEQDDDVFVLGEDVGKKGGVFKVTEGLQEKFGEMRVLDTPLAESNIVGTSVGAAMMGKRPVAEIQFAEYILPAVNQILNEAAKIRYRSDNDWSAPMVIRAPFGGGIHGALYHSQSIESIFVSTPGLKVVAPSTPADAKGLLMAAIKDNDPVLFFEHKKAYRLLKGEVPEGDYTIPLGKADVKREGDDITVITYGLCVNYAMQAAEQLANDGYQAEILDLRTLYPLDKESIIKAASKTGKVLLITEDNLEGSLISEVSAIIGENCLYDLDAPIMRLAGPDVPMPYAPMEDYFMINPEKIYNKMLELSEYMT--DRLKIHLPGLDLKNPVMPASGCFSFGEEFSHLYDLSELGAVMIKAATDELRPGNKTPRVAETSSGMLNAIGLQNPGVDHIIDNELKFLEQF--DVPVIANVAGTKIEDYVEVARKISAAPNVSALELNISCPNVKEGGIQFGTDPQTAYRLTAAVKAVSEKPVYVKLSPNVTNIVEMAESVAKA-ADGITMINTLIGMRLD-NSGRPILANKTGGLSGPAIKPVALNMVYQVRQALDIPIIGMGGIASVDDVLDFISVGADAVAVGTMNFTNPYICKELIDELAVRAEDMNLNHIHDIKGRAF---L
MADLTLIEAVNLALARALEDDPDVVLIGQDIGVNGGVFRATGGLAARFGEERVRDTPLAETVIAASAVGMAVEGMKPVAEIQFAGFMYSCFDQLINHAGRLRTRTRGRLTCPMVLRTPVGGGIHAPEHHSESPEGWLAHIPGIKVVTPSTPAAAYGLLLAAIRDPDPVVFLEPTRLYRMLKEPVADDGAALPLGRAFVRREGADITLVSWGATLVEVGQAAQTLAERGVSAEVVDVATLRPLDSATLLASVSKTGRCLIVHEAPRLFGAGAEIAAQVASEALMSLVAPVGRLAGYDTVMPLARLEDDYLPSAARIVAAAEALMAYM---------------TSPLYNASGVMCRSVEDLEAMRASSSGALITKSCTLEPREGNPEPRYFVTPLGSINSMGLPNYGYQYYLDYAEKYDYAN--NKPLFISISGMSLADNLTIIKAFHERALPCILEVNLSCPNL-PGKPQLGYDLPAAQHALEKICEFYDRPFGVKLPPDVSHFDQAAEVFNKFDLKYVTCINSVNGLVIDVDAESVVIKDGLGGLGGDYVLPTALANVREFVRRLGKQVVGCGGVKSGREAFMHILAGATAVQVGSCLYEEVGAFDRIAQELKDLMAAKGYQKLSDFRGKLKT--L
MAVFSYREALNQAMTEEMERDDRVFLMGEEVAEYDGAYKVSQGMLKRFGPRRVVDTPISEEGFAGIGIGAAMVGLRPIIEFMTFSFSLVAIDQIVNNAANMRYMSGGQFAVPIVFRGSSGMAGSLGATHSHRLEAWYAQVPGLTVVMPSTPSDAKGLLKTAIRSDDPVVFIEHEVLYH-EKGEIPDGDHLVPFGKADVKRPGKDVTLITYSRSLKATLAAAEQLAAEEIDAEVIDLRSIRPLDLDTLLKSVVKTHRAVIIEEDWPYCGLGAGISDRITRRVFDELDAPILRVASKDAPAPYNQLENSMLPSVPRIVEAVHDVL-RM---VDLRVTLGRLSLQNPVLVASGTFGYVREMAGFVRLDRLGGVVPKTVTFRPRAGNPTPRTVETASGLLNAIGLDNDGVHHFRDHHLPYLRTV--GTAVIANIAGEDEDQFVEMAEMLGAEPGLAAVELNISCPNVSH-GLDLGVDPVLVGRLVRRVRLACPLPIIAKLTPNVTSIVPIAAAAAEAGADAVCLINTLRGMAVNWRTRRPILAYDVGGLSGPAIKPVALRIVWEVARALGLPIIGVGGIASAEDALEFLVAGASAVQIGTATFYNPAAAENVVDDLGRLLDEAGVAAVAPIVGTLRSNRS
MSNLTIGKAINAGLRRAMESDPKVLVMGEDVGRLGGVFRVTDQLHKDFGADRVIDTPLAESGIVGTAIGLALRGYRPVCEIQFDGFFFPATNQTFSQLAKMRRRSAGALSVPVVLRIPYGGGIGAVEHHSESPEAYFAHTAGLRVVTVANAVDAYWMIQQAITSPDPVVFFEPKRRYY-DKAEVDTDDSAAAMGSARIARQGSDLTLLAYGPMVKTALQAAEAETE--RSIEVVDLRSLAPVDYATVEESVRRTGRLVIAHEAPVTGGIGGEVAARITESCFYHLESPVIRVGAFDTPYPQSRLEEHYLPDLDRILDGVDRAFTYM--NPDMRTRLAGLELANPVMAAAGCAGTGRELARFFDIARLGAIATKSVMLEPRAGRPAPRMAETPSGMVSSVGLQGPGIEVFLQRDLPWLRSR--GGTAVVSVAGSGPEEYAELARRLPASAGVAMIEVNLSCPNSAGQGRDFADVPAEAARVVRAVRGAAGVPVFAKLAADAPDPVDLAGACVEAGADGLSMVNCLRGMAVDPVTLRPALAGGVGGVSGPAIRPIAVGCVYRTREALEVPVIGMGGVQTGADALEFLAAGASAVAVGTVNFADPSACVRILRELQELLEERGVDRVGDVVGAAHRPTR
MKKITFREVIAEAMSEEMRRDNSVYLMGEEVAKYNGAYKASKGMLEEFGPKRVIDTPISELGFSGIGVGSAMNGCRPIIEFMTFNFSLVAMDQIINNAAKIRYMSGGQWNIPIVFRGPTGSAGQLGATHSQSFESWYASCPGLKVVIPCNPYDAKGLLKSSIRDNNPVIFMESEQMYG-DTMIIPEEEYLLPIGKADIKKVGTDISLVSFGKIMKLALNIAEKLEKENISVEVIDIRSIRPLDYESILFSVKKTNRLVILEESWPFASIASEVSYIIQKYGFDYLDAPINRITLLDTPAPYSHLIKNWFPNEEKVINSIKETLLVM-KKIDISTNINGIKFSSCIMNASGILCCTEKELYNLMISSSGAVVTKSCTIKPRKGNLKPRYFEWKGGSINSMGLPNLGIDFYLDFLEK--KNS--KKPFLLSISGLSIEENYLILRKANISSNINAIELNLSCPNL-LEKDKIGYDFSKISDFLENLFQFYKKPLGVKLPPEDFHFRKMAFILNKYPISFITCINSLNGICIDINKESVVIHKGFGGIGGFSIKPFALANVRKFYTYLDIPIIGCGGICTGKDVFEYILCGASAVQIGTQFLKEIPVFDRLIKELITILKNKNYSSLNSFKGKLNV--F
MAVKTYIAAITEALDLALEKDDNVLIFGEDVGENGGVFRATEGLNAKYGNERVFNTPLAESAIGGAAIGLTTEGYRPIFEVQFFGFVFEVMDSISGQMARNRFRFHGQKQFPIVVRGPYGGGTHTPEMHSDSLEGLMAQTPGLRVVMPSNPADAKGLLLAAIESNDPVIYLENLKLYRSVKGEVPEGYYTTPLDKAAIAKEGSDVTIITYGGTVPTSLKAAEELEKDGISVEVIDLRTVQPLDIETIGQSVEKTGRVVVVQEAQRQAGIGSAVMAEISERFILSLKAPIGRVAAPDSIYPFAQAENDWLPQVKDVVSKVKEVVDYMTDKNRLAIKLPGLDLKNPIIPASGCFGFGQEYAKYYSLDELGSIMIKATTENARYGNPTPRVAETPSGMLNAIGLQNPGVDVVLAEKLTWLADNYPTLPIIANVAGFSNEEYATVSHKVSQAPNVTAIELNISCPNVDHGGLLIGQVPELAYAATKSAVDASSVPVYVKLTPSVANINDVAQAVEEAGATGFTMINTLVGTRYDLKTHKPIIANGQGGMSGPAVFPVALKLIRQVALASNLPIIGMGGVTTAEDAIEMMIAGASAIGVGTANFTDPYACPNIIKDLPGVMDKYGIDNLQDFVNGIQEELN
MTQLNMVSAITQALDQEMEKNEKVLVFGEDVGVNGGVFRATEGLHEKYGDERVSDTPLAESAIGGMAFGLSVQGFRPVAEIQFFGFVFEVMDSVVGQISRQRFRMGGHLDMPVVIRSPFGGGVRTPEMHADSLEGLMAQAPGLKVVIPSNPYDAKGLLTAAIRDNDPVVFLEHMKLYRSFREEVPEEQYEIELGKANVAREGSDVTVVAYGYMVREALKAAEELEKEDLSVEVIDLRTVSPIDYETIVASVEKTGRMVFVQEAQRQAGVGNTVISEISQRSILSLKAPISFVSAPDTVFPFAQMENLWLPSAADITEAIKETADFMN---QLKVSLPGLELKNPIIPASGCFGFGEEFSKFYDLSILGAIMAKAVTLEERVGNDLPRVAETTSGMLNAIGLKNPGLEVILNEKYPFLAQF--DVPIIANVAGATEEEYIEVCKRIHEAPNVKAIELNISCPNVSEGGVAFGTDPTVAKRLTKKVKAVTDLPLYVKLSPNVSSIVEIAKAVEEGGADGITMINTLTGMRIDLHTGKPILANKTGGLSGPAIKPIAIRMIYEVARAVDIPIIGMGGVETVDDVIEMYLAGASAVAVGTANLHNPMICKELIEALPAKLDELGYQSIEHLIDEVKKN-S
MANLTMIHAITQALEQEMERDEKVMVFGEDVGKNGGVFRATEGLYDKFGEIRSNDTPLSESAIGGMAFGLAVQGFRPVMEIQFFGFVFEVMDEIVGQIARQRFRSGGDRNFPVTIRSPFGGGVHTPEMHADSLEGLMAQSPGLKVVIPSNPYDAKGLLTAAIRDPDPVVFLEHMKLYRSFRQEVPEEQYELEIGKANVAKEGSDVTIAAYGYMVREALKAAEELEADGISAEVIDLRTVSPVDYDTIVESIQKTNRFVFVQEAQRQAGVGGQVIAEVSIRAILHLESPIEYISAPDTIYPFGEIENEWLPNSEDIKEAVNKTINFMSMSETLKVSLPGLDLKNPIMPASGCFQYGKRFAKLFDLSELGAIIVKAATLEPRVGNPNPRVVRVTEGLLNSVGLKNPGLDHILADELPFLEQF--DVPIIANVAGSEIADYVETAKRISQAPNVQALELNISCPNVKEGGMVFGTNPESARRLTSAVKEVSAVPVYVKLSPNVTSIVEMARSVSDV-ADGITMINTFVGLQLD-KNGRPELGNKIGGVSGRAIKPIALNMAYEVRQALDIPLIAMGGIATVDDVLDYISVGADAVAVGTENFNNPYICKELIADLEQEVAKRKLNHLHDLKGRAL----
MVQVTFAAALNQALRDALADDDRVCVFGEDVGVAGGVFRITDGIARDLGDDRCFDTPLAESGIVGFAVGMCMSGLRPVVEMQFDAFAYPAFEQITSHVAKMRNRTRGRLGMPMVIRVPYAGGIGGVEHHCDSSEAYYAHTPGLRVYAPATVEDAYVLLRAAIDDPDPVVFLEPKRLYW-SKAEVDLRDDRVPPGRAVVRRQGTDVTLVAYGPSVPVAVEAAEVAVEEGWSVEVVDLRTLDPYDDVTVVESVRRTGRCVVVAEAQGFAGVGAEIAARVQERAFHSLAAPVLRVTGLDIPYPPPKSEHLHLPGVDRVLDAVARLQVRM-SQVCLEVDLGRMRLPNPVMTASGCAANGRELAHFFDLGKLGAFTTKTVMGAPRSGRGTPRMAETSGGMLNSIGLQGPGIEAFVAEDLPWLASV--GARVLVSVAGGDAAEFAAVTRTLRESTSCVGVEINISCPNVANRGLVFSCDPVSTAEVVRAVRAELEVPTFAKLSPDVTDLVSIAGAALGAGADGLTMINTILGMEIDIDRLRPVLGGITGGLSGPAVRPVAVRAVYQVRAAIAAPIIGVGGIASGADALGLIAAGADAVQVGTAIFHDPQAPVRVGHELGALIAERGFTSLAEVVGIAHERTA
MRQITFSVATQEAMREEMQRDETVFLMGEDIARQGGIFGQFKDLAAEFGSERVRDTPISETAIIGGGVGAALAGMRPVVDMHFADFIGVPMDEIFNQMAKARYMFGGQAKVPLVLRAPDGMTRGGAAQHSQCVEAWFMHIPGIKVVIPSNPADAKGLLKSAIRSDDPVLYFEHKRLFS-MKGDVPEGEYVTPIGKAKVAKDGTDLTVVSYSYYMHNVLEAAEALDKDGIHVECVDLRTISPLDMDTIYESLRKTKKLMIVHEAVKQGGVGAEVAARTAEDMIDYLDAPIIRLGAPFVPIPYATLERLVKIEPGDIIKAVKDLLGDM-KRDRIAVDFLGMHLNTPVTGASGTFGFGSEYEDFLDMEDVGAVISKGITPLPRPGNPGVRIAETPSGMLNCIGLENPGVDVFKECILPQAKKM--PTKFIVNISAGSVEEYGELAGELE-VDGVDALEVNISCPNVKEGGIVFGTDPKAAAAVTKSVREHTKKPVIVKLSPNVTDITVMARAVEAAGADAVSLINTLTGMAVDIDSRRPLLGNSTGGLSGPAVKPIALRMVWQTAKAVHIPVLGLGGIATWQDAIEFMLVGAGAVSVGACNFVNPRTVSEIAAGMQAWCEREGVTRISEIVGTLK---A
MAVFSYREALNQAMTEEMERDDSVFLMGEEVAEYDGAYKVSQGMLKQFGPRRVIDTPISEEGFAGIGIGAAMVGLRPIIEFMTFSFSLVAIDQIVNNAANMRYMSGGQFAVPIVFRGSSGMAGCLGATHSHRLEAWYAQIPGLIVILPATPADAKGLLKSAIRSDDPVIFIEHEVLYH-ERGEIPDGEHLVPFGKAAVRRPGSDVTLITYSRSLKPTMAAAEELAAKGIDAEVIDLRSIRPLDIETLVQSVSRTHRAVIVEEDWPYCGLGAGISDRITREIFDELDAPILRVASADAPIPYNQLEASMLPSVPRILAAVNEVV-RM---VDLRVKLGRLSLANPVLTASGTFGYVREMAGFVRLERLGGVVPKTVTQRPRAGNPTPRTVETRAGLLNAIGLDNDGIDHFREHHLPYLRTT--GTAVIANIAGEDEDQFVSMAEAIGGEPGVAAVELNVSCPNVSH-GLDLGIDAAAVGRLVRRVREVCPIPVIAKLTPNVTDVVAIAAAAAEAGADAVTLINTVRGMAVDWRRRRPILANDVGGLSGPAIKPIALRIVWDVARALTLPIIAVGGIADADDALEFLVAGASAVQVGTASFYNPAAAENVLDGIARALDEAGVAAVADFIGTARSNRD
MKLMSVRDAIIMAMSEEMRRDENVFLMGEDVGIFGGDFGTSVGMLEEFGKERVRDTPISENAISGAAIGAAMTGMRPIVDVTFMDFIVYMMDNIVNQAAKTRYMFGGKGQIPVVFRAAAGGGVGSAAQHSQSLEAWFTHIPGLKVIAPGTPADVKGLLKAAVRDNNPVIFLEYKAQYN-MKGEVPLDDFVLPIGKADIKREGKDVTVVTYGRMLERVMQAAQEVDAEGVEVEVVDLRTLSPLDKDAVIQSVKKTGKVLLVNDAHKTSGFIGEVAATIAEEAFDYLDGRILRLAGEDVPIPYNTLESAMIPSVERIRKYILKLVNRM---AGLEVQIGDLKFKNPVTTASGTFGYGTEYKDFIDLGALGGIFVKGTTLEPRQGNDYPRMAETPSGMLNAVGLQNKGVDYFINHLYPEIKDY--DTNIIVNVSGSTIEDYVTTAEKLADLDKMPAIELNISCPNVKEGGMSFGVSCESAAKVTRAVRDVFPKTLIVKLSPNVTSISEIALAVEGAGADSVSLVNTFLGMAIDIESKKPKLSTITGGLSGPCIKPIAVRMVWEVYNTVKIPIIGMGGISNWQDAIEFILAGSTAIQVGTYNFIDPTASVKIIEGIEEYLDRHRITSVTDLVGQMR---I
MAKMTLAKSLTSGMRKAMERDPKVVLIGEDIGKLGGVFRITEGLQKDFGEDRVIDSPLAESGIVGTALGMALRGYRPVCEIQFDGFVYPAFDQIVSQVAKMHARGLGAVRVPMVIRIPFGGGIGSPEHHSESPEAYFAHTAGLRTVACSNPEDAHWMIQQAIECDDPVIFFEPKRRYH-DKGEYDVDAAPRGLFEANVVRAGTDVTVVGYGPVVKTMLEAAAAAETEGTSLEVIDLRSLSPLPIDVITASVRKTGRLVCVQEASSFLGMSSEISAQVTEQCFYDLEAPVIRVAGANIPYPPSRMEDNFLPDLDRILDGVDRALAYM---VEMSTTLSGRRLANPLMTASGCAANGQELHRFFDVAGLGAFVTKSVMADPRSGRDTPRMAETPSGMLNSIGLQGPGIAAFVEHDLPWLASV--GATVLPSIAGGSSTEFAHVAAALRASPCVAGVEVNISCPNVANRGLVFACDPLASAKVVALVREQLDVPIFAKLSPDVTDITTIAAACVKAGADGLTMINTLLGMAIDTDRLRPQLGGVTGGLSGPGIRPVAVRAIWQVRQAITVPIIGVGGVRTGNDALELVAAGASAVQVGTATFNDPSAPMRVLAELTELLETKGFASFADVVGIAHV--R
MQTLGMGQAVNQALREEMQRDSRVFLAGEGIGIHDNPMMPTAGLLEAFGPARVKDTPVSEAAIAGLAVGAAAAGLRPVVEVMFNPFFTLASDMIVNHAAKLRYLSGGKTAFPLVVRIKSGAGFGAGCQHSHNLEAWVAHCPGLKVVMPATPRDAKGLLKSAIRDDNPVIFIEDMGLYF-APAEVPDGDYSIPIGQADIKRPGQDVTLVTWSKMLGVAMQAAEQMTAEGIEVEVVDLRTLTPLDTDTILTSVRKTGRLVVLHEATRTGGFAGEIAALVMEQAFADLKAPLRRVTGPDIPVPASPLEQFYIPDAAQVVAAIRELF--MMTDPRLAIDFCGLGFNSPLVLLSGCVGFGEEYTRVFSNRDVGAVCLKGTTLAPRLGNRPHRVFETPCGMLNAIGLQNPGVDHVVERILPGLDFA--ETRFIANVSGSTVEEYHEVTRRFDDS-PIDAIEINISCPNVKEGGVAFGNDIAMSAEVVAACRKATRKPLITKLSPNQTDIAANARACLEAGSDAFSVINTLMGMAIDSERRRPVIGNNQGGLSGPAIKPIALLKVHQVYQVCGVPIIGQGGIQDGRDALEFLIAGASAVGIGTALFYEPLLCRDVNATIGDYLTRHGFKRVVELTGSLCL--N
MAELSIADALKQALQEEMRRDETVFCLGEDVDGMGGAFTVTKGLLDEFGPERVLNTPIAEILISGVCVGAGMTGMRPVADLQYGDFLFCMMDQLVNQAAKMCYMSGGKVHIPMVMRAPCGATNR-GAQHAQSLESYFIHVPGLKVICPSTPYDAKGLMKQAIRDDNPVLVFEHKLLYGGIAGEVPEGDYTVEFGKAAVRKEGKDITIVANLLMSYRAQEAAKVLEEEGISCEVIDPRTLVPFDYETVEKSVKKTGKLMIVHEDTYTGGWGAQVSSHFAEHNIYDLDAPIKVVAAYDTPIPFAPMEDFVIPSTERILEAARELAKAM----NTTINLAGVELKNPVMTASGTFGSGEEYSEFVDLSRLGAVVTKGVANVPWPGNPTPRIAETKCGMMNAIGLQNPGIDLFCERDIPFLKKY--DTKIIVNVCGRTKEDYCEVVERLAGE-DVDLLEINISCPNVKAGGIAFGQNPAAVEEITKEVKKYAKQPIIMKLSPNVTDITEMAKAAEAGGADVLSLINTLTGMKIDIHKQAFALANKTGGVSGPAIKPIAVRMVYQVANAVKLPIIGMGGIATAEDAVEFILAGATAVSIGTANFFNPTATVEAVEGIEAYMRQYHFDSINEMIGLVK----
MSVLAYREALNQAMTEEMERDDRVFLMGEEVAQYDGAYKVSQGMLKKFGARRVVDAPISEGGFAGIGIGAAMVGLRPIIEFMTFSFSLVAIDQIVNNAANMRYMSGGQFAVPIVFRGSSGMAGCLAATHSHRLEAWYAQVPGLTVILPATPADAKGLLKSAIRSDDPVVFIEHENLYG-DKGEVPDGEHVIPIGKAEIKRPGSDVTLITYSRSLKTTLAAAEKLAEDGIDAEVIDLRTIRPLDMDTLLGSVLKTHRAVIVEEDWPYCGLGAGISDRIMQVAFDELDAPIRRVFTKDAPIPYNALEASMLPTVARIVDQVNDVLKKM---VDLRVRLGRLELKNPVLVASGTFGYIREMAPFVRLDRLGGVIPKTVTYRPRAGNPTPRTVETSSGLLNAIGLDNDGIDHFREHHLPYLRTV--GTAVIANIAGEDEDQFVAMAETLGGDPGLAGLELNVSCPNVSH-GLDLGIDPDAVGRLVRRVRAVTPLPIIAKLTPNVTDIVAIARAAAEGGADAVSLINTFRGLVVNWRKRRPVLANDVGGLSGPAIKPLALRMVWDVARALDLPIIGIGGIASVDDALEFLVAGASAIQVGTATFYDPTASDRLVGDLSRILEEEKIDDVNDLIGTLRSNRG
MSKMTYMEALREGMSIRMRENKNVILFGEDVGAFGGCFGVSGGMLNEFGPDRVRDTPISEGVIVGCAVGAAATGMRPIAELMFIDFVTVGMDQLVNQAAKMRYMFGGKLNLPMVLRMPAGGGISAAAQHSQSLEAWLTHVPGLKVVYPSTPQDALGLMLAAIDDENPVVVVENKVLYG-TSGDVTSL-EPIPLGKGDIKRAGKDLTIVAYGKMVMDALAAADVLAKEGIECEVVDPRSLYPLDKALIGESVARTHKALVVTEEAKRGGYGGEISAIIAEEFFDSLDAPVVRVGALNAPIPFSPLEQYVLPNSKDIAAAARKMF--MS-SEMLKVDLPGLSLKNPVMPASGCFGFGKEFAELYDLNILGSIMVKAVTRDLREGNQMPRLAETPSGMLNAIGLQNPGIDG-VEEEMKWLERY--DIPIISNVAGYTEDEYAYVAERISKVRNVGALEINISCPNVKKGGITFGTDPDVAYSLTKRIKEVTGKPIYMKLSPNVTDIAAMARAVESGGADGITMINTLVGMRLDLATGRPVLANGTGGLSGPAVKPVAVRMVYEVYKAVKIPIIGMGGIRNAEDVLEFLYAGASAVAVGTANFVNPFVCRDIIEELPGVLRKYGFSSVKDAVGYSHRLGR
MAEMNMVQAINLALREELERDPDVVLLGEDVGRDGGVFRLTEGLYEAFGEERVIDTPLSESAIIGVAIGMAAYGLKPVAEIQFLGFTYGAIEQLFSHAARLRSRSRGQLHCPLVVRTPYGGGVKAPELHEESSEAMFCHMPGLKVVVPGSPWYAKALLQASIRTPDPVLFLEPTRLYRLLREDVPAGDLPVELGKARIARPGDSVTVVAWGSMLEKSLRAA-----AGFDAEVIDLMTLNPFDAETILASVRRTGRLVVVHEAAQTGGFGAEIAATVAEDAILSLKAPIRRVTGCDVIPPLPLLEDYNVPTAKQIAGAIAEVLAFMSAKVSLAVEIAGLRMKNPVMPASGTFGYGEEFAPYLDLNRLGAIVTKGLSLRPKAGNPTPRICETVSGMLNAIGLQNVGVDAFIEHKMPFLREI--NTPVIANFFGNTLEEYGEVARRLNEIPELAAVELNISCPNVKQGGIVFGTDPQAAHQAVDVVRKNLDKPLIVKLTPNVTDITVIARAVADAGADAVSCINTLTGMSIDVRRRKPKIANRTGGLSGPAIRPVAVRMVYQVVQAVAIPVIGVGGISSAEDALEFLIAGAQAVQVGTANFVDPDAMQQVIDGLERFCIEEGIADIRELIGSLE---V
MAVISYRDALNQALDEEMTRDDSVLLMGEEVAQYNGAYKVSRGLWDKYGDKRVIDTPITEEGFTGIGVGAAIAGLRPVVEWMTFNFSIQALDQIVNNAAKMRHMSGGQLKVPIVFRGANGPAEYLSSQHSQALATYYAHVPGLKVVAAATPYDAKGLLKSAIRDDNPVVMMEAELLYG-IEGEVPKDEYLVPIGQADIKRPGDEVTIISFGKVVHKALDAAKQLENEGISAEVIDLRSLRPLDEEAIIKSVQKTNRCVIVDESWPVCSFGSYVSHIVAHNCFDVLDAQVELISSIDVPMPYNTLELAVQPSVKKIVRAAKKVLEDMS-IVNEKIEFAGLNLKNPVFTASGTCGYIDELDDYLDVNQLGGWITKSITLKPRLGNPAPRVVETNGGMLNAIGLANIGLEEFIAEKLPIIRQK--NTAVFVNLAGQKIDEYVEVASRLSGQDGISGFELNISCPNVKQGGISFGTDPAQIKKITSEVKPACGKPLMVKLTPSVTDISKTAEAAVLGGADALSLVNTFTAMVIDVHTRTPVLANRTGGLSGPAIKPMAVYLVSRVYQDVGIPIMGLGGIRNGLDAAEFMIAGASTVCIGTATFARPDAAVKVSDGLRRFCESEGIKKISELTGSLN----
MREITFSIAVNEAIAEEMRRDPTVVLLGEDVAEAGTPFKVLSGLVEEFGTDRVIDTPISEPGFMGIAVGAAMTGLRPIVDLMFGDFLYLVMDQLCNQAAKTHYMSGGKLTVPLVLRTNMGATRRSAAQHSQSLQALVAHIPGLKVAMPSSAYEAKGLMKTAIRDNNPVVIFEDKLMYN-DKAEVPEEEFLIPFGEANIKRIGQDVTFVATSSMVQVAEEAAEKLSAEGISAEIVDPRTLVPLDEGTILESVRKTSRAIVIDEGHQSYGVTAELAARISEKAFYHLDAPVIRMGAMDVPVPFSALEDLTVPTADGLVANARKICAAM---VDLSVSVGSLTLKNPIMPASGTFS--EDLSDVLDLNRLGALVAKTITRELRSGNPTPRVCEVRGSMLNSIGIPSKGVDYFLQNTVPFFHEY--DTPFVASISAGTADEFAELCEQVSVP-GVSAIEVNISCPNIEEDGKAFAMRPSTTLSVMEKLRGATDLPLWAKLTPNTGEIIEVAQAAEHGGADALVVANTLLSMAIDVRTRKPKLGNLMGGLSGPALKPITLRMTYQCAKAANIPVIGCGGITTLNDVLEYLIAGASAVQVGTATFINPTAMTALVDQLTTYMEEEGLADLSSIIGSVRDGES
MALTTYLEAIRQALFEEMRRDPNVFCLGEDIGVYGGAFKVTAGLLEEFGPERVIDTPISEAAIVGAACGAAHLGLRPVAEMQFIDFISCAFDMLTNYAATSRYRQG--LAVPIVVRGPSGAGVRGGPFHSRNPEAFFMNTPGLKMVEPATAYDAKGLLKAAIRDDDPVLYFEHKYLYRRIKEDLPETDYIVPIGKAAVRRAGTDVSIITFGAMVHVALEAAETLAREDIQVEVLDMRSLLPYDKEAMAQTVRKTNKVIILHEATLTGGIGGEFAAFIAEELFEHLDGPIVRVASIDTPTPYSPLEDFFLPNAGKVMAAVRRLVEYMSLDNPLAVTIAGLTFKNPVIPASGTFGYGLEFLPFFDLSRLGGFCTKGLSPQPLKGNPPPRIVETPAGMLNAIGLQNIGVRAFVTEKLPLLRAY--DTHVIANVFGFSIEDFLEVVAVLDDAEGVSAYELNISCPNVKEGGTQFGNNPRLAARVTEAVKNRTRRPVIVKLSPNAPSIVDVAHAVEQAGADALSLVNTFVGLSIDVYTHRPRLGFTTGGLSGPAIRPLAVRMVYEVSQAVSIPRLGMGGITNWMDALEFILAGATAVQLGTINYTEPCAALHVIEGLEAYCREQG-TTIPALVGAFRPHAS
MSVMNMVQALNNAFDIKLAEDRSIVMFGEDVGVEGGVFRVTEGLQKKYGADRVFDSPLAESAIVGTGLGMAMAGLRPVVELQFDGFTYPAFNQIISNVSRMNNRTRGLYKAPMVIRFPYGGAINAIEHHSESPESLYAHIPGLKVVVPSTPHDAKGLMISAIETDDPVIFMEPKRIYRAIKQEVSDEKFSIPIGKAKVVQEGSDITIVSFGALIRECQKAAEMAKAEGILVEIVDLRTIYPIDRETVGASIRKTGRVLIVAEAPQSFSVGSELVTIANEEAFLSLEAPPRRVMGFDTIVPLAQGEKYYLVTPERILYETISIINYM---VDLKVNLGTLQLKNPVMTASGTFGYGTEYYDFFDVSRIGGIVVKGTTLRDRQGNKYPRMAETPSGMLNAVGLQNKGVNYFAEKIYPTLLDL--DTSIFVNVSGSTVEEYVETAEIINELDHIPGIELNISCPNVKEGGMTFGTSCPSAAQVVKEVRRVYKKELMVKLSPNVTSISDIALAVEAEGADSVSLINTLLGMAIDSETRKPLLSTVTGGLSGPAVKPVALRMVWQVAQAVKIPVVGMGGIMTAADAIEFLLAGAAAIQIGTANFIDPTAPVKVLEGIEAYMLRHKINRVTDLIGALE---I
MKVMSVRDAIIEAMSEEMRRDENVFLIGEDVGVYGGDFGTSVGMLEEFGSERVRDTPISENAISGCAVGAALTGMRPIVDVTFMDFIVYMMDNIVNQAAKTRYMYGGKGSVPVVFRCAAGSGLGSAAQHSQSLESWFCHIPGLKVVAPGTPADVKGLLKAAIRDNNPVIFLEYKAQYN-MKGEVPTSDFVLPIGKADIKRVGKDVTVVTYGRMLERVLNAADKAAEKGIEVEVVDLMTLAPLDRETIIESVRKTGRVLLVNDAHKTGGFLGEIAASIAEGAFDYLDSRILRLAAEDIPTPYNSLEVAMLPDVDRILKYIERLYKRM---NDLTTRIGSLVLKNPVTTASGTFGDGVLMNQVYDVSQLGGIFAKAVTLEPRQGNPKPRMAETPSGMINAVGLQNKGLDYWIDHIYPEANQL--GTEIIPNVSGSTIASYVQVAEALNDLDLIHAIELNISCPNVKDGGMLYGVSCEGTAEIVKAVRRVFDKTLIVKLTPNVTSITDIAQAAVDEGADALSLINTIMAMAVDAERMRPKISTITGGLSGPAVKPVALRMVWQVSQVVDVPLIGIGGICDWRDAIEFILCGASAVQIGTQNFVDPLAPLGVIAGIDDYMTRHHFSSITEMVGALVT--D
MAQLTMIKAITQALDQEMEQNDKMIIFGEDVGKNGGVFRATQGLFDKYGEDRVNDTPLAESGIGGMAFGLALQGFTPVMEIQFFGFVFETMDEISGQIARQRYRMGGDINFPVTIRSPFGGGVHTPEMHADSLEGLMAQSPGLKVVIPSNPYDAKGLLTAALRDPDPVVFLEHMKLYRSFRQEVPEEQYEIELGKANVAKEGSDVTVAAYGYMVREALKAAEELEKEDISVEVIDLRTVSPVDYETITESIEKTNHFVFVQEAQRQAGVGGQVIAEVALRSILSLEAPLKYVSAPDTVFPFGEIENEWLPGADDIIEAVKESINFMTNNDRLSIDLAGLTLKNPIIPASGTVDYGEPLMDHYDLGILGALVIKTTTLEARKGAPDPKFAHTDKGILNAVGLKNPGIEAVLAEKLPALAQY--DLPIIASVAGKTIEDYVEVTQQISQAPNVVAIEVNASCPNVAEGGLAFGTNPNILADLTRQVKAATSLPVFVKLTPNVTDVAVLAQAAEGSGADGLVAINTVTGLAIDIETRQAKLGNVTGGLSAGSLKHIALRMVHQVAQAVSIPVVGVGGMSTIDDVIEMLMAGATAVQIGSENYLHPTVCKEIIEGLPDRLDQLGIDKIKDIKRF-D---A
MAEISVADALKLAIQEEMRRDETVFCLGEDVDGMGGAFTVTKGLIDEFGPERVINTPIAEILIAGVCVGAGMTGMRPVADLQYGDFLFCMMDQLVNQAAKMCYMSGGKVHIPMVMRAPCGATNR-GAQHAQSLESYFIHVPGLKVICPSTPYDARGMMKQAIRDDNPVLVFEHKLLYGGTSGEVPEEEYTIEFGRAAVRKEGKDVTIVANLLMSYRAQEAARALESEGISCEVIDPRSLVPFDYETVEKSVKKTGKLMIVHEDTYNGGWGAQVAAHFAEHCIFDLDGPVKIVAAYDTPIPFAPMESFVIPSVDRIKEAARELAAFM---ANLNVRLGELVLKNPIMSAAGTFGYAAEYGNAVNLKHLVAIVPNSMAITDGQPSTAKRFYQSEHGFISSFGANNLPYQTFLDEILPRLPYE--ETPVFLDLKAYDLDKLTEFVSILSEVKELAGLEINLNCPYGNPSVPSYWKTRESLEEMVRKVKAAADKILWFKAPTAEYPPDEIVSIVQENGGDAFVSFNAIGGYAIDIHTRKFRCGWGGGGYSGPGIKPYALMCAHNSSKHAKIPVIG-GGIVCAADVLEYIMAGAHAVQIGSANLMRPDFMERLLEELEALMDQMNIKSLDEIRGCAKY--S
MAIVSLREAINQAIDEEMARDESVFLMGEEVANYQGAYKVSQGLLQKWGPKRILDTPIAEAGFAGLGVGAAMVGLRPIVEFMTWNFSLVAYDQIANNAAKMYSMSGGNFHVPIVFRGPGGAAHGLGATHSQSLESIYAHIPGLKVVMPSTCKDAKGLLKTSIRDDNPIVFIESEVMYG-DKGEIPDGEYTIPLGVGEVKKTGSDVTIVSWSKVLANVVKAVDSIQEENISIEVIDPRTIKPMDYDLIVESVKKTNRLVIVEEGWPFAGIGAQISHEISSRAFDHLDAPVERVTQEDVPLPYAQLEIRSLPSVEKINAAVKKVLRDM-KKPDLSVQIGSLKFRNPVLLASGTVGYGNEMSEFIDLNSIGGIVTKSLSLKPRKGNQPQRIVETPSGMLNAIGLQNIGVEEFIKEKIPFLKKF--DVPLICNIAASTYEEYVECTGILTKEDTIKAFEINVSCPNVREGGLQFGNDVKAVGKITAGVKSVTDKPVIIKLSPNVSYISEFAKVVKDEGGDAVSAINTLVGTSFNIFTKKPKLFNVNGGLSGPAIKPIALAKVLEIKRSVDIPVIGIGGIMDWKDVIEFMIAGSTAIQLGTVNFIDPAAAGKIIKGIEDYCIKYGVEKISELTGSYI---V
MKIITYTQAIREAQDIEMARDSRVFICGEDVGVYGTAFGQTVGLMAKYGPMRVLDTPLSETAITSLGVGAAAVGLRPIVVHDFMDFMGVCMDEVLNQASKLAWMVGGQTRLSMVIRTQAGAGINAAAQHSQSLESFFTHMPGMKVVASSNPADMKGLLESAIRDDNPVIVLENKTLLG-MEGEVPEGEYLVPIGKANIAREGSDVTIVSYGMMVNRCLAAAETLAAEGIRAEVIDLRSLVPLDKDAIFESIAKTNRLLIAHEAIGFSGYGAEIAALVAEEALDYLDAPIKRVTAPFTHCPFSPLENAFVPNEDKIIQAVKTLM--MT--ADLSLIFAGVKFKTPVVVASGTFGFGREYGEYFDLNDLGGICVKGLTVKERPGNPPPRIAETPMGILNSVGLQNPGVDAFISGELPNLRRF--DTNIIANISGNTVEEYCEMAEKLSSA-KVDLIEVNISCPNVKAGGLAFGTSCQSAALVTREVKKHAAVPVMVKLSPNVTDIAEIARAVEEAGADALSLINTLLGMRLNIETFRPVLRNNTGGLSGPAVFPVALRMVWQVANAVSIPILGMGGISTGADAVEMLIAGADMVSVGTALFADPYAPLSVTRGIKAFMERKNIKSVTDLTGRILP--Y
MA-TTMLKALNKSLHDALAEDEKVILLGEDIGTLGGVFRVTDGLKNKFGEHRVVDTPLAESGIVGSAIGLAYRGYRPVVEIQFDGFTYPAFDQLVSQLAKMHYRSKGRVKMPVTVRIPYGGGIGSPEHHSESPEAYFAHTAGLRVFAPSSVEDAYTMLRQAIDCDDPVIFFEPKRRYH-EKTDAELA-APDGSPKAKVIRSGEDVTVVGYGPTTYTLIDAAMAAEDEGISMEVIDLRTLDPLDIDTVAASVQRTGKLVVVHEASRTSGIGAEICAEITERCFDYLEHAPLRVTGFDIPYPPSRLESHHLPDLDRVMHAVDTVMAKMEAGADLSIALGELSLANPIMPASGCFG--PELAPFLAFDQLGAVVTKTVFSVHRAGNPAHRLTETEFGMLNSVGIPSLGSEGFRNGLLKEYQAS--GTRVVVSIGGLFTQEYFTVAEELGQE-DVDAFEVNVSCPNLEHDGLPIGTSPDRVFEVIQGIRKHTDHPLFVKLTPTVNSIGEIAKAAEDAGATAVTVANSFSGLAIDAPRRKSVLGSGAGGYTGPAVKPLALKLVRDAAQAVTIPVIGCGGITTSRDVAEFMIAGATAIQVGTATFTRPTAMGEILAGLDALCHQLKVSKLSDLIGTLDTPIA
MPEITYREAVNQAIAEEMARDEKVFIMGEEVAQYHGAYKVTQGLLEKFGEKRVIDTPISEGGFAGLGVGAAMMGLRPIVEFMTWSFSFVACDQIMNNAANMRYMSGGTVNVPIVFRGPANGGVNVGATHSHTPENFYAQFPGLKVVCPANAYDAKGLLKNAIRDNDPVCFMENTILYN-DKCEVPEEEYLIPFGKADIKREGSDLSIIAHGRAVITSLKAAEILEKENINVEVLDLRSIRPLDEEAIINTVKKTNRVVLVEENKPFGGVDAQVSYIIQEKAFDYLDAPIKRISAVDAPQIYSALEKLQLPYPELIVKTVLALL-KMTAQPDLTVRLGRLTLRNPVMVASGTFGYGPEYADLVDLSTLGAIVVKGIRAEPTAGNPTPRTVETASGLINAIGLPGPGVDGFVRDTMPFLRRQ--DVPVIVNIWGRTLEEYGDVARRFDAVEGVHALEINVSCPNIKEGSKAFGTNLDSFRRVVDLVRASTKLPVIPKLAPNVSDIASFARAAEECGSDAVSLINSIPAMAVDIETRRPKLGNVTGGLTGPAIHPVAVKLVWEAAKAVRIPVIGMGGIRDAADAIEFILVGATAVAVGTANFVEPGTAPAVVAGIREYLVRHQLPSIAALRGTVL---A
MNEITYAEALNQALKEEMTRDKKVVVLGEDVGRIGGNFAITKDLYNMFGKERVKDTPISEDAIVGVSLGAALTGLRPVPEIMFSSFLGCAMEEIWNQVSKIRYMSGGQAKAPLVIRTINVLGRSTAAQHSERPEAWFMHMPGIKVVIPATPYDAKGLLKSAIRDDDPVLFFEHALLYYKFKEEIPDDEYLVPIGKAAIKKEGSAVTIVTYSIMLHTVLEAAQKLAKEGIDVEVIDLRSLVPLDKETILSSVKKTGKLLVVSDDYVTCGVGAEIVSLVSENIFESLDVSPVRIAFPDVPVPFSTLEQFLMPKEENIIQAVHNILRKMDDKPNLEVEIAGIKLKNPVLTASGTFGYGQEYTPFIDLNRLGAVILKGITLKPKRGNPPPRVIETPSGMLNAIGLQNVGVEVLIKEKLPYLKKF--NTPVIINISGDTIEEYVELARRLGEVSGVAGLEINISCPNVKKGGMAWGTDAKTTYKIVSSIRKTTTLPLIVKLTPNLTNIKIIAQAAEEAGADAVSLINTLVGMAVDIDSRKPKLANISGGLSGPAVKPVALWLVWQVFQTIKIPIIGIGGIIKVEDALEFIIAGARAIEIGTANFVNPKVTIEIIEGIEKYLIEKNIKDINKLVGSMK---I
M---TYLEAIADAIKLEMRADDRVFLIGEDIGVYGGAFKLTKGFLAEFGPQRVIDAPISEAAIVGAGIGAALNGMRPIVEMQFMDFITNGFNQLVTVAGTTAYRWG--IPVPIVVRGPSGGGVGANPFHSRNSEAWFVHATGLKVVCPASATDAKGLMTAAIRDPNPVVFFEHKGLYRKIKEDVPKGEVFIPLGQARIARQGTDATVVAYGSAVFMALEAAEILEKEGAKVEVVDIRTLVPFDEETVLASVKKTGRAVVAHEAVLTGGFGGEIVARITDSAFRYLDAPVRRVAAFDSPTPFATLEKAVLPNTLAVVDALRSVLQFMT-----ELQIRNVRFKNPVLTASGTFGYGLECPDLFDVAQLGGVVTKSISRKPRDGNPPQRIAETSGGMLNSIGLANVGVDVFLDQKLPALLQR--GATVIVNIAASSVEEYCYVLERCESHEGIAGYEINVSCPNVKDGGLSFGTNCPAVAQITRELRRRTDRFLAMKLTPNVTSIGEFARACEAEGADAVSCVNTFLGMDIDIRTRRPKIATITGGYSGPAILPMALAKVHEVRKAVKIPIIGIGGIMTAEDALKFLVVGASLVQLGTVLFVDPMAATTVVKGIEDYMTENGFKAINDLIGSLDVTMS
MRELMVRDAIREALDEEMARDNTVFQMGEDIGVIGGNFKCTVGLRDKYGDLRVKDTPISEQGFVGMGVGAALTGLRPVVELMFADFMMVCGDQLFNQMAKITYMSGGQCNVPMVVRLPLGGGRSSAAQHSQSIHAWAAHIPGVKVVVPSTAGECKGLLKTAIRDNDPVMFFEHKMLYT-TKNDVPEEDVCIPFGRARIVTEGADITVVTNSMMTIKAEKAVRQLQKEGISAELIDLRTIVPLDTETIIRSVKKTGKLLIVDEGHLSFGITGEIASRIMPDVFYDLDAPIQRMGTADVPLPFSALEFPLIPDEKKIAAKIREMV--MS-KVDQSVVLAGVRMKNPVVVASGTFGFGREYGRFYDLSELGGICCKGLTLCRREGNPPPRIAETPMGILNSVGLQNPGVDAFIAEELPELRKH--DLAVIANISGNTPEEYGVMCEKLSAA-GVDMIEVNISCPNVKAGGLAYGTKPELAAEVTAVAKAHARVPVMVKLSPNVTDITEIARAVADAGADALSLINTLRGMRIDVRTRRPILKMNTGGLSGPAVLPVAVRMVWEVAQAVKLPILGMGGVAKGEDAAQLLLAGASAVAVGTACFDDPYAPIKVRDGLASLAERQGLNKVSDFTGAVVP--W
MAVKSYIDAVKEAQDLALEHDKNVLILGEDVGKNGGVFRATDGLQDKYGEDRVFNTPLAESGIGGLAIGLTTQGYRPIMEIQFYGFIYEVLDSLAGQMARNRFRFNGTRQMPIVVRAPYGGGTKTPEMHSDNLEGLVAQTPGLRVVMPSNPSDAKGLLLSAIESNDPVIFLENLHLYRSIKGEVAEGYYTTPLDKAAVVRKGKDISIITYGGMTPVALNAAEELSKQGIDAEIIDLRTVSPLDIETIGESVKKTGRVVVAQETQRMAGIGASVMAEISERFILSLKAPVGRVAAPDSIYPFAQAENDWMVNADDIIDKVKEIVNYM----DYTTKIANQVFHHLFINAAGVYCQTFEELEQIQNAPAGAVITKSATAKERSGNSEPRYFENSHNTINSMGLPNLGIDYYLNYVLK--HSL--KLPTLFSIVGLCQKEIIDNLKKLQASDFSGLTELNLSYPNV-SGKPQIAYDFAATREILDNVFAFYSKPLGVKLPPDIAHFDQIAAILNDYPLAYVNAINSVNGLVIDPETDTVMIKDGFGGLGGKQIKATALANVRALRQRLQIKIIATGGVTNGRNVYDHLLCGADLVSVGSQLGIEPTVFARLEKELEEIFADKGITDLRQVRGKLKL--I
MSETTLAKALNAGLSDALAADDRVVLMGEDVGTLGGVFRITDGLKAQFGGRRVIDTPLAESGIVGTAIGMAMRGYRPCVEIQFDGFSAPAFDQIVSQLARYRARVGGRWSLPVTIRIPFGGGVGSPEHHSESPEGFYANTPGLKVVTCSNPDDAYWMLRQSIDSPDPVIFFEPKRRYY-TRGHVAQT-PTLGLHQARIARSGEEATLICYGPMVDTCVEAAKEASQEGRKLEVIDLRSLSPLDMATVYESVRRTTRAIVVQEAPRTQGVGAEIAARLGEELYYVMEAPVLRVTGWSTPYPPAKAEGEHIPDVDRILDAVDRSLAFM-------------------------FWFWRRVCGV--LRPVGAWVDHGQGDHPRASQSGYSGGRNPRSMLNAIGLQNPGLDVVMAEKLPWLAEHFPDLPIIANVAGYTTEDYVRVCEVISTAPNVAAVEINISCPNVKRGGITFGTNVTAAHDLTQAVVAAASVPVYVKLSPNVTDITEIARATADAGADGLTLINTLTGMRINLARRTPVIANATGGLSGPAVLPIAVRMIDAVTRVVDIPVIGMGGVMTSADALELMMAGASAVGVGTANFTDPLACPKIINGLEPLMDDLSIASLEDLRTQVRQ--R
MAIMSYRDALNRALDEEMARDPKVFLMGEEVAEYDGAYKVSKGLLAKYGAKRVIDTPITELGFTGIGVGAAQVGLRPVIEWMTHNFALLALDQVVNNAAKMRYMTGGRFSMPVVFRGPNGPAEYLASQHSQSFASYWAHIPGLKVIAPATPSDAYGLLKSAIRDDDPVVVLESEMLYG-TTGEVGNAEFLVPIGKAAVARPGTDLTLVTFSKPLHTCLEAAAALEASGISVEVIDLRSIRPLDMDTVRASVARTNRALVVDEAWPAASVGSHVAWLISRDCFDFLDAPVELVCSEDVPMPYNALELAAQPSVAKITAAVKRALQEM----DLSCNIAGVQLENPVIAASGTFGYGTEYSDVIDVNRLGGICSKGLTLEARSGNTGVRLHETPSGLINSIGLENPGIPHFIEHELPLMQSL--TPVTIINLSGSSIDTYVEGAQLLDKANSQTIIELNISCPNVKAGGMSFGLDPKIAAEVTTEVRKATTLPLMVKLSPNAPDLVGVAMAVRKAGADAISLVNTFQSMAIDVEKGIPVFDNITAGLAGPAIRPIAVRMVYDVCKAMRIPIIGLGGIRTWQDALEFIMAGATAVQVGTATFAEPDCMIKIVDGLYSYMQRKGFSSLSDFRGCVI---H
MREISCSSAVMEALTEEMERDPAVFVIGEDLTAQGGIFGQFTGLPERF-PGRIIDAPISETAIVGAGVGAALTGMRPLVDMHFADFVTTAMDEIVNQMAKIRYMFGGQASVPMVLWAPDGGGLRAAAHHSQCLESWFVHTPGLKVVSPSEPADVKGLLKAALRDDDPVIFFQHKRLFA-QKGPVPEGEYVIPIGKAEVKRPGRDISIITYSRMTYLSLEAAKILSEKGIEAEVIDLRTLKPLDFPLIAESVKKTYRAMVVHEACLTGGFGAEIAARIGEELFDWLDAPVTRIGAKDVPMPFNAMEDFVMPQTKDIVEGALRLILKM-HKPDLSVQVGPLSFKNPVLTASGTFGYGQEFASLMDPNLLGGIVVKGISLKPMAGNSPPRIVETPCGMLNAIGLANVGLDDFLSEKLPWLQKL--DTRVIVNIYGHTLDEYGAVAAGLKGVPGIAALEVNISCPNVEEGGMAFGTDPLVAARVTERVLKETDKPVIVKLSPNVTDIRVIARAVEQAGAHALSMINTLTGMSIDIEKRIPRLANGSGGLSGPAIRPVALHMVRQVVQTVHIPVIGMGGILEPRHALEFLIAGAQAVQVGTANFSNPRASLEILEGIERFLTEHGIHSLKDIIGSLK---T
MRKITYLDAVNEALDEALGNDPRVFLIGEDIGVYGGGFGATKGLVEKYGEERVRSTPISEAAIAGVAVGAAIKGLRPVMELQFSDFITIAMDQIVNQAAKIHYMTGGQARVPMVMRTAGGSGTGAAAQHSQSLENWTAHIPGLIVVMPSNAYDAKGLLHAAIENENPVMIYEHKLLYK-EEMDVPEIPYTIPLGVAEVKREGADISIVATSRMVMLSLLVAEKLASEGISVEVIDPRTLVPLDKQTILKSVEKTKRVLVVTEEVKESGFGGELVAIIAESELSQLKAPIKRLGGSFTPMPAGFLESQAIPTVESIEAAVRELVDEMS-ENRLKISIPGLELKNPIIPASGCFGFGQEYAKYYDLNKLGSIMIKATTAQARYGNPTPRVAETPSGMLNAIGLQNPGIDVVMSEKLPWLKENYPELPIIANVAGSCEEDYVEVCERISTVENVKAIELNISCPNVKHGGQAFGTDPNVAYSLTKSCMAVSKVPVYVKLSPNVTDIVEIAQAVENGGATGFTMINTLMGVRFDLKTRKPILANVTGGLSGPAIKPVALKMVHQVAQVSHLPIIAMGGISSAEDVLEFYMAGASAVGVGTANFTDPYICPKIIEELPEKMDFYGITSLEELRREVAKDLL
MKTVTVREAIRIGIREEMLADDNVFIMGEEVAEYNGAYKITQGLFDEFGGRRVVDTPITEHGFTGLGVGAAFVGLKPIIEFMTFNFAMQAIDHIINSAAKTNYMSGGQVRCPIVFRGPNGSAARVGAQHSQCYASWYAHIPGLIVLAPYTAYDHKGLMKAAIRDPNPVVFLENEILYG-HAHEVGEDDYTVPIGKAAIIREGNDVTITAFSLQVKTALDAAEKLAEIGINAEVIDLRTLRPLDTETIVNSVKKTNRIVAVEESWPFAGMGAEIAAQIMEHAFDYLDAPVKRVTGKDVPLPYANLERMAIVQIEDIVQAAKEVC-RMH--KNLKTEFCGLKLNSPIVLLSGCVGFGEEYTRIFSNADVGAVCLKGTTLEPRLGNIPHRICETPEGMINAIGLQNPGAGVVINDIMPNLDKT--ETRFIINISGSSVEEYGEIAKRFDDT-DIDAIEINISCPNVKEGGVAFGNDPDMSYRVVELCRKNTTKPLITKLSPNQTDIGNSAQRCIDAGTDGLAVINTLMGMGIDTATRKPIIGNNQGGLSGPAIKPVALLKVHQVYQVSNVPIIGQGGIVTANDAIEFIIAGAATVGIGTALFYDPLVCPKINHGISQYLIDNNLSSINELVGTLEINSK
MAMMSIADALKSAIAEEMRRDPAVYVMGEDEDGMGGAFTVTKGIGDEFGEGRCINTPISEIMIAGVCVGSAMYGMRPVADLQYCDFLFCMMDQLVNQAAKMRYMSGGALKVPMVMRCPSGATNR-GAQHAQSPETYFAHVPGLKVICPSTAYDAKGMMKTAIRDDNPVIVFEHKLLYGSSAGEVPDGDYTVPFGKAAIRREGKDITIVANLLMSYRAQEAAAELEKEGISCEIIDPRTLVPFDYETVVESVRKTGKLMIVHEDTYNCGWGAQVASYFAEHEIFLLDAPVVRVAALDTPAPFSVLENYVIPSKERIMEEARKLAKLM---VDLSVDLCGMHMDNPVVPASGTFGFGNEFKDFYDINILGSFSFKGTTKDARFGNPTPRIAECKNGMINAVGLQNPGVQHVINFELPQMKKY-FHKKVIANVSGFSVDDYAYTCSLLDKEEQVGILEVNVSCPNVHGGGMSFGTNPECAAEVTRAVKAVTTKPVFIKLSPNVTDIVSIAKACEEAGADGICLINTLLGMRVDTKKRAAVIANKMGGFSGDAIFPVAVRMVYQVSKACNIPVMGCGGVSSASDVIEMMMAGATAVQVGAANLVDPYACKKIIEQLPIECEKLGITKLSDIIGVVE----
MKTVTYMQAFNEAIDEEMARDKTVFALGEDVGQFGNALGEYKGLAAKYGAERLRQTPISETAIVGAAIGAAATGLRPIAVVMFSDFLGVPMDEILNQLTKMRYMFGGIIKLPMVITSYSGAGFQAAAQHSKNMEGLFMTIPGLKIVSPATPYDVKGLMKSAIRDDNPVLFLLRSVLLAGLKGEIPEEEYTIPLGRADIKREGKDVTVVAIGTMVHRALACANKLEAEGISVEVVDLRTVIPLDKETIINSVKKTNKLVIMDEEPKTGSVAAEIAAIVAEEAFDSLDAPIKRVCAPDTPVPFSVLEKFWMPDEENLAKAIEEIV--M---VNLEVKLSNLRFKNPVLVASGTFGWGIEYNRFFDIGLLGGVIVKGLSLNPRQGNPPPRIVETPCGMLNSIGLQNIGLEKFVSEVLPQFDSI--RTNLIVNIYGSEIGEFVELAGRLNNYKQIAALEINVSCPNVKAGGAAFGKDPEVVFVLISSIKKVCDKTIIVKLTPNVTDIALIAQAAQSAKADAVSLINTLTGMIIDTKTKKPFLGNKFGGLSGPAIYPVGLKMVYETYEKVNIPIIGVGGIYNADVAVQYILAGASMIQIGTANFVEPDISLKIIEGIRRYLEDEEIDDVNKLVGLAH---N
