# Supplementary material for: Inter-protein residue covariation information unravels physically interacting protein dimers
Source: BMC Bioinformatics. 2020 Dec 17;21:584. doi: 10.1186/s12859-020-03930-7 (PMC7745481; doi:10.1186/s12859-020-03930-7)
Supplement: Supplementary file 5 — Additional file 5. Final ER-MSAs at different ASA thresholds. Available on Mendeley data (http://dx.doi.org/10.17632/9bk2r55286.1). [file 12859_2020_3930_MOESM5_ESM.zip › Additional file 2/Final ER-MSAs/Negative ER-MSA dataset/ASA0.0/paired_MSA/1w85-B-1ep3-B/MSA_IDs.txt]

sp|P21874|ODPB_	sp|P56968|PYRK_
tr|I4BX69|I4BX6	tr|I4BVH0|I4BVH
tr|A0A1F9ZC40|A	tr|A0A151E8X7|A
tr|A0A101FLY5|A	tr|A0A117M7R4|A
tr|K4LGZ5|K4LGZ	tr|K4LFK7|K4LFK
tr|A0A1L6L717|A	tr|A0A1L6LNS3|A
tr|A0A0F2SK05|A	tr|A0A0F2PSP5|A
tr|A0A0D2J5Z1|A	tr|A0A0D2J0X1|A
tr|A0A1Q4AKZ5|A	tr|A0A0Q7WYQ0|A
tr|A0A161Y134|A	tr|A0A165X860|A
tr|A0A160FB22|A	tr|A0A0B0HM70|A
tr|A0A1J4SRW3|A	tr|A0A1J4SXF0|A
tr|A6TMP0|A6TMP	tr|A6TVS1|A6TVS
tr|A0A1M3NVW5|A	tr|A0A1Q4DH37|A
tr|M1WYL5|M1WYL	tr|M1WLM7|M1WLM
tr|A0A1D8GNQ4|A	tr|A0A1D8GG17|A
tr|S7USU7|S7USU	tr|A0A1E7HZS4|A
tr|A0A074LMK1|A	tr|A0A074LLS4|A
tr|A0A1J5TS24|A	tr|A0A1J5T6F7|A
tr|A0A1B9S7Q7|A	tr|A0A0M3BRP3|A
tr|A0A1G2Z4T8|A	tr|A0A1G2Z931|A
tr|A0A0S9Q7Z4|A	tr|A0A0S9QB57|A
tr|D1Y5U5|D1Y5U	tr|D1Y4P8|D1Y4P
tr|D5WSN3|D5WSN	tr|D5WY06|D5WY0
tr|A0A1G8C4R6|A	tr|A0A1G8ATG3|A
tr|A0A1T5MEA3|A	tr|A0A1T5MCA4|A
tr|F2NQN7|F2NQN	tr|F2NMH0|F2NMH
tr|A0A1C7E0G6|A	tr|A0A1C7E1E3|A
tr|A0A117MV50|A	tr|A0A1Q3NYN0|A
tr|A0A0U4FC16|A	tr|A0A0U4EB04|A
tr|A0A1M5G9U5|A	tr|A0A1M5C5K4|A
tr|F5L5H6|F5L5H	tr|F5L6E5|F5L6E
tr|A0A1U7M2J7|A	tr|A0A1U7M8V7|A
tr|A0A1F9TXX2|A	tr|A0A1F9YV74|A
tr|A0A0K0GEV2|A	tr|A0A0K0G7L4|A
tr|F8IAF8|F8IAF	tr|F8IAB8|F8IAB
tr|A0A135L227|A	tr|A0A135L412|A
tr|Q67SE6|Q67SE	tr|Q67PZ9|Q67PZ
tr|A0A0K2DJS1|A	tr|A0A0K2DEL3|A
tr|A0A0K8JAZ9|A	tr|A0A0K8JI02|A
tr|K0IXU8|K0IXU	tr|K0J7N8|K0J7N
tr|A0A0U9HGE0|A	tr|A0A0U9HFV1|A
tr|D1AIV4|D1AIV	tr|D1AMD7|D1AMD
tr|A0A1C0YNA3|A	tr|A0A1C0YKK4|A
tr|H7F2T5|H7F2T	tr|H7F5V8|H7F5V
tr|D6YBA3|D6YBA	tr|D6Y9F4|D6Y9F
tr|A0A1F4EZ17|A	tr|A0A1F4FJ57|A
tr|D0BJP0|D0BJP	tr|D0BJI1|D0BJI
tr|E4RKW3|E4RKW	tr|E4RIV8|E4RIV
tr|A0A099WKL9|A	tr|A0A099WJT9|A
tr|A0A162MCH1|A	tr|A0A161Q2K2|A
tr|A0A140LBM6|A	tr|A0A140L4D8|A
tr|K2G750|K2G75	tr|K2FLJ1|K2FLJ
tr|A0A1J5IAI2|A	tr|A0A1J5IF98|A
tr|A0A061P518|A	tr|A0A061P839|A
tr|S2XNN8|S2XNN	tr|S2XLP5|S2XLP
tr|A0A1M4M8H6|A	tr|A0A1M4M4A5|A
tr|A0A143HGW8|A	tr|A0A143H9E4|A
tr|A0A1G4FKV7|A	tr|A0A1G4FPJ9|A
tr|E4U9P0|E4U9P	tr|E4U7H3|E4U7H
tr|A0A150YIX4|A	tr|A0A150YEP4|A
tr|A0A1G3V179|A	tr|A0A1G3UR25|A
tr|A0A1G9LMY1|A	tr|A0A1G9MPP2|A
tr|A0A0F5I7K5|A	tr|A0A0F5I9U2|A
tr|A0A0X8G6F6|A	tr|A0A109RNE9|A
tr|H9UK16|H9UK1	tr|H9UIS5|H9UIS
tr|A0A0Q3VYH8|A	tr|A0A0Q3W2I1|A
tr|W4EZ44|W4EZ4	tr|W4EZ46|W4EZ4
tr|A0A101XRQ7|A	tr|A0A124IVW8|A
tr|A0A075LK41|A	tr|A0A075LIT7|A
tr|K2NVK5|K2NVK	tr|K2PPQ6|K2PPQ
tr|F2F944|F2F94	tr|F2F690|F2F69
tr|A0A143B596|A	tr|A0A0N8WAK2|A
tr|D1YZB8|D1YZB	tr|D1YYV2|D1YYV
tr|A0A1U7EBB6|A	tr|A0A1U7ED50|A
tr|A0A136LFP8|A	tr|A0A1F3NLI0|A
tr|A0A0S8C6T7|A	tr|A0A1J5DBF9|A
tr|A0A0Q7JW67|A	tr|A0A0Q7JMV8|A
tr|A0A143Z1M0|A	tr|A0A143Y3Q9|A
tr|M7NKC0|M7NKC	tr|M7NY43|M7NY4
tr|A0A0B2AZK8|A	tr|A0A0B2BC86|A
tr|B0K8I5|B0K8I	tr|B0KA33|B0KA3
tr|A0A1F9NLQ5|A	tr|A0A1J5EN62|A
tr|A0A171DN95|A	tr|A0A171BB95|A
tr|A0A1U7PLU5|A	tr|A0A1U7PLJ5|A
tr|A0A1M5CLX1|A	tr|A0A1M5BI21|A
tr|K8Z9E8|K8Z9E	tr|K8Z9N4|K8Z9N
tr|A0A1M6F1W1|A	tr|A0A1M6AGI3|A
tr|A0A0X8GZ45|A	tr|A0A109UH90|A
tr|D2B959|D2B95	tr|D2B6K3|D2B6K
tr|A0A1P8UP36|A	tr|A0A1P8UW24|A
tr|A0A0X1RVU0|A	tr|A0A120HPK0|A
tr|W7CXI5|W7CXI	tr|W7CDE6|W7CDE
tr|U2FJV7|U2FJV	tr|U2FK61|U2FK6
tr|E3HAC9|E3HAC	tr|E3HDR2|E3HDR
tr|A0A0F7HKM1|A	tr|A0A0F7HKQ1|A
tr|A0A1Q3LZP5|A	tr|A0A133Y1A3|A
tr|A0A1V0ADP0|A	tr|A0A1V0A3S0|A
tr|A0A1H7JG90|A	tr|A0A1H7YHR1|A
tr|S0EUK6|S0EUK	tr|S0EWS2|S0EWS
tr|A0A1B1ZRS8|A	tr|A0A1Q9SE71|A
tr|N0E2P2|N0E2P	tr|N0E5U7|N0E5U
tr|A0A011SFT9|A	tr|A0A1L8P8D6|A
tr|A0A0A2HZ93|A	tr|A0A0A2HSR9|A
tr|A0A136Q1K8|A	tr|A0A136Q2A1|A
tr|A0A1B6BCC8|A	tr|A0A1B6BJY9|A
tr|I0A1L6|I0A1L	tr|H9ZZW4|H9ZZW
tr|A0A0F2Q1S3|A	tr|A0A0F2Q6D3|A
tr|A0A0F0HQX9|A	tr|A0A0F0HRL2|A
tr|U2R1V3|U2R1V	tr|U2R076|U2R07
tr|A0A1V2LXV7|A	tr|A0A1V2YJJ8|A
tr|Q0EVZ4|Q0EVZ	tr|Q0EWZ9|Q0EWZ
tr|A0A0C2HQB5|A	tr|A0A0C2HVI6|A
tr|A0A1M7Y5H8|A	tr|A0A1M7YAR5|A
tr|D8FFE1|D8FFE	tr|A0A1V4M0N1|A
tr|A0A0P6XQQ4|A	tr|A0A0P6XM42|A
tr|B9EB07|B9EB0	tr|B9EB70|B9EB7
tr|Q47KD9|Q47KD	tr|Q47R21|Q47R2
tr|A0LFE7|A0LFE	tr|A0LM77|A0LM7
tr|Q8RD60|Q8RD6	sp|P58885|PYRK_
tr|B1C6R5|B1C6R	tr|B1CC23|B1CC2
tr|E1RBK5|E1RBK	tr|E1R602|E1R60
tr|A0A1M5PWS7|A	tr|A0A1M5LPC8|A
tr|A0A1Q4UMV9|A	tr|A0A1X4N3U7|A
tr|D5EGM4|D5EGM	tr|D5EGN3|D5EGN
tr|D1A1K9|D1A1K	tr|D1A831|D1A83
tr|F3YA77|F3YA7	tr|F3YAS9|F3YAS
tr|A0A1G4G724|A	tr|A0A1G4G7K5|A
tr|A0A1G3VTK7|A	tr|A0A1G3X7Y3|A
tr|A0A1Q3NJQ1|A	tr|A0A1M3BBS8|A
tr|J7LEN6|J7LEN	tr|J7L3A8|J7L3A
tr|A0A1M3FNB4|A	tr|A0A1Q3QJK3|A
tr|A0A0F0EWY0|A	tr|A0A0F0ERB6|A
tr|A0A078M1G5|A	tr|A0A078LZQ5|A
tr|A0A1U7CYI7|A	tr|A0A1U7CJ16|A
tr|A0A0C2CKK5|A	tr|A0A0C2D3G7|A
tr|E8R2E7|E8R2E	tr|E8R0I8|E8R0I
tr|A0A1E8GLB9|A	tr|A0A1E8GP21|A
tr|A0A1M4VY58|A	tr|A0A1M4VQZ1|A
tr|A6GG25|A6GG2	tr|A6G038|A6G03
tr|G9YGP7|G9YGP	tr|G9YHD5|G9YHD
tr|A0A098C0S0|A	tr|A0A098C1H6|A
tr|A0A1E8D0H5|A	tr|A0A1E8CZV1|A
tr|A0A1M6J7N5|A	tr|A0A1M6T187|A
tr|L0DML1|L0DML	tr|L0DH94|L0DH9
tr|V7I275|V7I27	tr|V7I4P1|V7I4P
tr|A0A1U7JM88|A	tr|A0A1U7JHT7|A
tr|R9MCA6|R9MCA	tr|W3ANP3|W3ANP
tr|A0A1M5YS13|A	tr|A0A1M5X5B7|A
tr|A0A124FQM4|A	tr|A0A101GCA5|A
tr|B5Y8U0|B5Y8U	tr|B5Y9U9|B5Y9U
tr|G9YUU7|G9YUU	tr|G9YLH1|G9YLH
tr|Q6A612|Q6A61	tr|W4TE48|W4TE4
tr|A0A1T4N6S7|A	tr|A0A1T4L8W1|A
