# Supplementary material for: Inter-protein residue covariation information unravels physically interacting protein dimers
Source: BMC Bioinformatics. 2020 Dec 17;21:584. doi: 10.1186/s12859-020-03930-7 (PMC7745481; doi:10.1186/s12859-020-03930-7)
Supplement: Supplementary file 5 — Additional file 5. Final ER-MSAs at different ASA thresholds. Available on Mendeley data (http://dx.doi.org/10.17632/9bk2r55286.1). [file 12859_2020_3930_MOESM5_ESM.zip › Additional file 2/Final ER-MSAs/Negative ER-MSA dataset/ASA0.0/paired_MSA/1w85-B-1ep3-B/MSA_ready_for_MI.txt]

MAQMTMVQAITDALRIELKNDPNVLIFGEDVGVNGGVFRATEGLQAEFGEDRVFDTPLAESGIGGLAIGLALQGFRPVPEIQFFGFVYEVMDSICGQMARIRYRTGGRYHMPITIRSPFGGGVHTPELHSDSLEGLVAQQPGLKVVIPSTPYDAKGLLISAIRDNDPVIFLEHLKLYRSFRQEVPEGEYTIPIGKADIKREGKDITIIAYGAMVHESLKAAAELEKEGISAEVVDLRTVQPLDIETIIGSVEKTGRAIVVQEAQRQAGIAANVVAEINERAILSLEAPVLRVAAPDTVYPFAQAESVWLPNFKDVIETAKKVMNFMSQLQEMMTVVSQREVAYNIFEMVLKGTLVDEMDLPGQFLHLAVPNGAMLLRRPISISSWDKRAKTCTILYRIGDETTGTYKLSKLESGAKVDVMGPLGNGFPVAEVTSTDKILIIGGGIGVPPLYELAKQLEKTGCQMTILLGFASENVKILENEFSNLKNVTLKIATDDGSYGTKGHVGMLMNEIDFEVDALYTCGAPAMLKAVAKKYDQLERLYISMESRMACGIGACYACVEHDKEDESHALKVCEDGPVFLGKQLSL
MRKLTMRAAINEALRQEMRRDPNVYVIGEDVGVFGGCFGVTAGLIDEFGPKRVIDTPITESAIIGNALGAAATGLRPVAEIMFMDFVGVTMDQIYNQAAKMRYMFGGKAKIPMVIRTACGAGGSAAAQHSQSLEAWFMHVPGLKVVAPSTAYDAKGLLVSSIRDDNPVIFVEHKFIY-DLEGEVPEDIYTIPLGKADVKRQGSDVTVIATMAMVHKALEAAEELSKEGISVEVIDPRTLQPLDGETIIESVKKTHKVVIVHEAVKFAGPGAEIAAMIAEEAFDYLDAPIKRVAAPFTPVPFSVLEQEYIPSKEKIIAAVKEAI-AMRCLERSGILSEKVRLAREVYLLRFEVEGFMSSIMPGQFFMIGPCRKDPLLLRPFAVADKKGD--TLEFLVKVAGF--GTNDIVRCEIGSPFHLRGPLGRGVFKPLG---KSVALVAGGIGVAPLVFARKYYP---VVSKFVLGVPNGDWADVASWVKSECPVV--IACDDGTIGERGTAADVLLNGKWPIEEVWACGPVAMFKAIYAGLNGRVRILGSFESRMGCGIGGCHSCSIPT---KNGMTEVCSCGPVLDVAEVCL
MPSMTMVQAINAALREEMRRDDRVIVLGEDVGRNGGVFRCTEGLIDEF-PDRVFDTPLSEAGIIGTAIGMALYGLRPVPEIQFMDFIYPGFDQIVSEAAKMRYRSGGQYTVPMTIRTPFGGGIRGGHYHSQSTEAYFCHTPGLKVVVPSTPSEAKGLLLASIRDPDPVMFLEPKKLYRAFREEVPEGDATIPIGKARVRRSGKDVSLFAYGYMLQVCLEAAERAARKGIEAEVVDLRTLVPLDTDAVLDSVRRTGRAVIVYEAARTGGFGAEVSATIAESAIEYLHGPIVRVTGFDTPFPYA-LEDVYMPNADRVLAGINKVMAFM--KSETFKIVKKEKQTEDDCLFRLEKKKIKLSYEPGQFFQVSAPG---IGEAPFSVCSYDKE--FIEFNIRGLGD--VTNHLLKLEPSDKICLRGPYGTSYPMEQLK-GNSLVIIGGGTGVAPLRGVLKYLEKHRDRVHLFFGFRDPNEILFKKDMEQW-FLN--LTVDKSYTGKVGLVTKIVEESNNKKKAVMICGPPIMIKFTILTLELGFHIFVSFERRMKCGVGMCGHCMISG-------LYVCKDGPVFRYDKVKG
MRKLTMLKAINEALRQEMRRDPKVYVAGEDVGIFGGCFGVTAGLIEEFGPDRVRDTPITESAIVGSSVGAAATGLRPVAELMFIDFIGVAMDQIFNQAAKMRYMFGGKAKVPLVLRMPCGAGGSAAAQHSQCLEAWLMHVPGLKVVAPSMPYDAKGLLISSIRDNNPVIFIEHKFLY-GVEGEVPEESYTIPLGKADVKKEGKDVTIIATMAMVHRALEAAADMEKDGISAEVVDPRTLQPLDNETIVNSIKKTHRAVIVHEAVKFAGPGAEIAAMIAEEAFDYLDAPIKRVTAPFTPVPFSPLEKEFIPSKEKIASAVKALLQEMDRADRRGSISFSRPLGDHCVHMGIELEGLSSKAIPGQFFLIRERGVDPLLGRPLALVASEGN--VLEFLFRVSGR--GTARLATLPPGAALELRGPCGNGFPEPVR---NELVLVAGTLGIAPFIGIPSFCSER-VRITAVLGVPGKGWEPFVEWCSERFTIR--INSDDGSIGRHGDPVEDTLLIVGQRHEVWGCGPEAMLRGLGRVHEGCDRLLVSLEKRMACGTGGCLGCSIRT---GSGSKRVCVDGPVFEWRQVFG
MAQMTYAEAIRDGMRVEMKRDPNVYLYGEDVGIFGGCFGVTAGLYQEFGPERVIDTPISETAIVGSAVGAAAAGLRPIAEVMFVDFMGVCMDELLNQAAKMRYMFGGKARLPMVVRTPCGAGMSAAAQHSQSLEAWFTHIPGLKVVMPGEPADAKGLMIAAIRDDNPVIYIEHKQLL-NVAGEVPEGEYVVPLGKADIKREGSDVTIVAWSWMLQKALAAAEELAKDGINAEVLDPRTLVPLDKEAILKSVGKTGKLVIVHEAVRTSGFGGEIAALVAEEGFDLLDAPIKRVTAPDTPIPFSVLESAYLPNEEKIIKAVKELF--MIEGEYTCRVIVQNCLSPGYYLLSLEAPELARGALPGQFVMIRCGDCDPFLRRPLSIHYVDGEKGEVQFLYQVRGK--GTALLAERSAGDKVQLLGPLGRGFSCAEEG--KKGVLLGAGVGVAPILYLASSLKKRRWELLILMGARSREGILRPEVYELYGRVA--VATEDGSSGWKGSVLGLLKEKQFSFDKIFACGPLPVLKGVQQLSIKGIPAEISLEERMACGVGACLGCTCRGS--GGKQLRVCLEGPVFAAEEVIF
MSVMRFREAVRAAMIEEMERDPNVYLIGEEVGHYQGAYKVSEGMLERFGERRVIDAPITESGFTGISIGAAMVGLRPIVEYMTFNFSAVAFDQILNNAAKLRQMSGGQLSVPIVLRAPNGSARQVGSQHSQAMEHFYAHIPGLKVVAPAMPADAKGLLKTAIRDDDPVLFMESETLY-NVKGEVPDDDFLVPFGAANVVREGKDVTIVSWSRIVHVALEAAKALEQEGIDAEVVDLRSLRPLDEETIVRSVTKTHRAVVAYEGWPYGGVGAEVSDRIQRLAFDDLDAPVLRATTLDVPMPYNKLEQHVIPQASRIIEKVHAVMYRMDERLSRLRLHQRDAIGTAYHVLTFEAETP--DARAGQFAMVRSATGAPLLPRPMSLLTAGD---RPSILIKVVGE--GTQRMAHASTGEPFDLLMPLGRPWNACPPD--RRAVLVAGGVGVAPLLFLARELSANGKRPLALYGGRSTLDLPLDTELGAC-ALR--VATEDGSRGTRGRVTVLLEEARGEQVKVYTCGPDAMMAAVARMCERGVPCEVSLETPMACGYGVCLGCPVPRR--SKSYLYACTEGPCIDAAAIDW
MSIKTYAMAIRDVIAEEMRKDQTVFIMGEDIAKQGGIFGCTKGLLDEFGGERVRITPISEAGFVGAGIGAACAGMRPIVELMYMDFTYVAMDQLLNQAAKIRYMFGGKATIPMVVRGQQGVGRGNAGQHSQCVEQFFLHIPGMKVIMPSSPADAAGLLRTAIRDNNPVMFFEHKALY-ATKGEVSDDEFAIPFGKANVLKEGKDVTIIGTHLYVGKAMNVAKTLAAEGIDVEVIDPRTLVPMDTETMLNSVKKTGRAVVVHEAHKIGGAGAEIASMLTEGAFKYLDAPVARLGAKQCTLPFNGLENAVVPQEEDIIKAVKSVLYNMNNLPFKAAITGVMPQTASDYTYRLA----DLDVRPGQFMEVSIPG---VGEAPISVSDFGSG--WIEMTIRNVGR--LTGVIHELKPGGHFFIRGPYGHGFPLEEFT-GRDLIIAAGGTGLAPVKSILSRHCSGQKSLTLLAGFKTPSDMLFKDEISAW-IVQ--ITVDKPWDGSTGLITGLITKVNPGNTRVIIVGPPVMMKFSALEFLRDIAIWVSFERKMCCGLGKCGHCKIDD-------TYVCLEGPVFNYTRAEE
MTTMNFGQAINDALRLEMERDSKVYIAGEDVGVFGGCFGVTQGLLAKFGDKRVRDTPITESAIIGTAVGAAAAGMRPVAEIMFVDFIGVCMDQLYNQAAKMKYMFGGKARIPMVLRAACGAGIGAAAQHSQCLESWFMHVPGLKVVMPSTPADAKGLLMASIRDDNPVVFLEHKMLY-GVEGEVPEGEYLLPIGKADVKKEGTDVTILATARMVHFALEAADKLAADGVSAEVVDPRTLSPFDEETVLESVKKTHRLVIVTEDVKFAGSSAEMAAIMAEKAFDYLDAPITRVAAPFCPVPFAPLEDAYVPSVAKIIEAVKSVT-AM---SLRVKVISNQPAGEGVYLLELEPHELGRGAMPGQFVMLKPAPGDPLLARPFSIHGVTEN--SLSVLYKIIGR--GTALLSGFSAGDIVEAWGPLGTGYNLDY----RKPLLLAGGMGIASLAFAASYLQENGVDPESIYGAATVRDLYYDSDGRYFGAWQ--IITEDGTYGETGLITGGLDEK-AGIDGVLACGPLPMLKAVAQVCAKQVPLDASLEAPMACGLGACLGCAVPAS--QGGYLRVCKEGPVVDAGKVDW
MAELTYRDAVARAIAQEMERDENVVFLGEDVAKAGGVFKSTVGLYEKFGPRRVRDTPISEQAILGAAMGAAMTGLRPIAEIMFADFVAVCFDYIANEFPKLRYMTNGQLGCPLVVRTGNGGGARFGAQHSQSIENWTMMIPGLKVVAPSSPVDVIGLMAAAVRDDNPVIFHEHKSLY-AVKGEVPDGEIIDTLGTAKILRPGKDATILALALMVPRALAAAETLAAEGIDCEVIDVRSLVPLDTATILASVAKTGRLFTVEENPRLCGWGAEIASIVADEAFWDLDGPIVRITTPHIPLPAAHLEDLALPNAPRIVEKISRVMNRMHASELDLRIKSNEPVNGEYRKLVLDAPVELERCHAGQFFHLLCPHGAPYLRRPMSIYGFYPELGELHFLYKVTGE--GTRALGFLEEGGTLNVLGPLGKPFAIEANW--NHLVLLARGVGLATLAPLALEARRLNKRMTVICSARSPELLMSVDYFKDLGAVI--TVTDSEGTSATSNLETIIEGLDDGVDAFYTCGSNRMLKLLQQLGRHDVPGQIALEQQMACGLGMCYCCVRPFQNDKVVQLRVCREGPVFDIQEAMT
MRLLTGNKAMAEAIKLEMERDPNVFVMGEDVGVYGGIFGSTEGLFQQFGSDRVIDTPISETAFIGAAVGAAAEGMRPIVELMFVDFFGVCMDQIYNHMAKIPYMSGGRVKLPIVLMTAVGGGYSDAAQHSQTLYATFAHLPGMKVVAPSTPYDLKGMMISAIRDDNPVVFMFHKTLQDASVGHVPEEAYTVPLGKANVVREGKDITIVGIQMTTHHALEAAKKLEQEGIEAEVIDLRSLVPLDRETILKSIKKTHRLLVVDEDYLSYGMTAEIAAIAAEEGLYDLEAPVKRLAVPDVPIPFSPLEQFVLPNAEKIYQEAIKLVNEM--IKAWMEIISNRPIAKNIYKMELKGELVQRITRPGQFVQIKVDDSDLLLRRPISIAEYNAEKNTMTLIYRAEGA--GTKRLSRKKASELVDVFGPLGNGFPVEETK--EKALLVGGGIGVPPLYELSKQLVQNGVEVVHVLGFSTKAAVFYEQEFKELGETF--VATVDGTFGAKGTVMDIINEQRFTFETLYTCGPTPMLKAIEEAF-PHKKVFLSLEERMGCGIGACFACVRRTKANDSGYKKICTDGPVFRIGEVML
MRKISFSEAVNEAMKLAMRKDPNVILLGEDVAAWGGVMGVTKGLVQEFGRERVLDTPIAEAGYMGAAVTAAATGMRPIAELMFNDFIGSCLDEVMNQGAKLRYMFGGKAKVPLTVRTMHGAGFRAAAQHSQSLYALFTHIPGLKVVVPSTPSDAKGLLLASIFDDDPVIFFEDKTLY-NMKGEVDEEFYTIPLGKADIKRQGSDLTIVAIGKQVHTALKAAELLKERGIETEVVDPRTLSPLDEETILASVEKTGRLIVIDEANPRCSAATDISALVADKGFDYLDAPIKMITAPHCPVPFSALEDLYLPTPEKVLRAAAEIIGVM---KDMMTVVSNRPIAHRIHELVLSGSLVQHMHMPGQFVHMKVGA-TPLLRRPLSLCDINQKANECTIIYRVEGA--GTTLLSQKARGETVDVLGPLGNGFPVTAAKRGERALLVGGGIGVPPLFELAKQLSQNGVFVTTVLGFQTKHVAFYDEKFASFGETY--VTTVDGSYGMKGFVTDVIRANDLSFDVLYACGPKPMLRALANDF-PHQQVYLSLEERMGCGIGACFACVCRVPHSETAYKKVCSDGPVFRAGEVLL
MSKKTYLQALNEALRQEMERDDKVFIIGEDVGRFGGCFGVTQGLFTQFGEGRVMDTPITESAIVGTAAGAAASGLRPVAELMFVDFIGVAMDQLFNQACKMRFMFGGKAKVPMTLRMPQGAGIGAAAQHSQSLEAWFMHIPGLKVVIPSTPYDAKGLLISAIRDDNPVVFLEHKLLY-GVEGEVPDESYTIDLGKADVKREGADVTIVATSLMVHTALAAAEKLAAEGISAEVVDPRSLQPLDKATILASVEKTHALVIAHEAVGFAGPGAEIAAMVAEEGLEFLDAPIRRVAAPFCPVPFSPLEQAYIPGVDDIFNAVKTI--RMVVKVRELRFLGAWDEPSDFVELTLENPGW--GYRPGQFAMLRPKHGELSWGRPFSISRANAE--SVTFFFQVVGR--GTQRLAHLKPGDEVVLWGPLGNGFSAPVE---TPTVLLAGGMGLAPFRGYIEKHT---EFLRLVFAHRPELECYPYAEMSEKAEIR--EKTPD----DLPLVIERIETAEAAGGIVLACGPLPFLKTVQQAARRQVRAELSLERSMACGVGACLGCVCKDG--QDKHVQVCARGPVFNAEDVRL
MAVINLLQAVNQTLKQEMKRDKRVIVFGEDVGLEGGVFRATVDLQKEFGPDRCMDSPLSESGIVGAGIGLAINGLIPVVEMQFMGFSYPAFNQIISHMARMRNRSRGRYTVPMVIRMPYGGGIRALEHHSESTEALYAHIPGLKVVIPSTPYDAKGLLAAAIRDEDPVIFLEPKRIYRAFKQEVPDEEYILPIGKANIVKEGGDVTLISWGAMMRETLKAAELANEKGIHAEVIDLRTVAPIDQETVIESVKKTGRVVIVHEATKTLGIGAELISIINEKAFLYLEAPPARVTGFDMPFPLPRGEQHYIPSPDRILRKIEAVSNYMK-STCYARIIEHIEIAPDMYKMVLSAEEIVKSAKVGQFVNIHCKYPGSLLPRPISICEIDPEFNTLTLVYAVLGK--GTKALSQMMVGEEVEMIGPLGNGFMIPEDA--KDHIVIGGGIGTPPLLELVKQLK---GNIEVYLGFRCHP--ILVKTFEKYGAVY--VATEDGSVGTKGNVMDILKERKHKADMIYSCGPKSMLWAVAKWAAQEIKAQVSMEERMACGIGACVGCTCKTKDQDWQNKRVCKDGPVFWSDEVIW
MAEKHFIRAINEALADAMSADERVIILGEDIAAAGGSFKATRGLLDRFGDKRVFDTPISEATIAGVAVGAALTGFKPVVEIMFMDFVTLTMDMMVNQAAKAHAMFGAQRSVPMVLRTPHGGGLSAGPQHSQCLEAWFAHTPGLKVVCPSNPIDAYGLLRAAIDDPDPVIFVENKALY-AKRVEMPEEWPQIEIGRARVARRGKDVTVVAYGAAVDWAEKAAEELARDGVGVEIVDLRSLQPWDETSVMESLSRTHRLVIAHEAVEAFGVGAEIAARMADVGFDELDGPIIRVGAPFSPPPFASLEAVFRRDANDIVAAVRRTLR-M--QQVNAPVVWNRPLTGDYWLIEVEAPTIAGPLAPGQFVNIRIPG-TPYLRRPFSVYRVSPDRRRLQVAYKVIGD--GTRLMTSLPEGGVCDVIGPLGRGFKLPAQA--KHIAVIGRGIGIAALPTLVDAAADRGIAIHALLSARTTPNLVGLDIFSERGCVI--THTDD----SVAQVTDHLIGLRHPFDAFYVCGSNRLARAVHALAERGVPAEIAMEQHMACGFGDCHGCVIDVNEGETAFREVCHYGPVFDTWEVVH
MSEKTYLQALNEALSQEMERDENVFIIGEDVGQFGGCFGVTQGLFDTFGSDRVMDTPITESAIVGAATGAAACGLRPVAELMFVDFIGVSMDQLFNQAAKMRYMFGGKTTVPMTLRAPQGAGIGAAAQHSQCLESWFMNIPGLKVVIPSTPYDAKGLLISAIRDDNPVVFLEHKMLY-GVSGEVPDESYTIEIGKADIKREGSDVTIVATSQMVYAALEAAEKLKADGIDAEVVDPRSLLPLDKETIFDSVRKTHALVVVHEAVQFAGPGAEIAAMAAEEILEYLDAPIKRVGAPFCPVPFSPLEQHYIPGAENIIEAVKSI--RMSLKVLEVSPVGQSKRPDEFFEIRLEYPDW--GWKPGQFVMIRPSGDDLIWARPFSICSADEN--SLTLFIQKVGR--GTERITTLKPGDEVAIWGPLGNSFAMEPD---TPTLLLAGGIGIAPFRGYVEHHA---DNVSLFMAHRLPLECYPYNQLSKTG--S--CMLEEQPQDLQGIIEFMREE-AEKNGLILSCGPTPFMKTVQKFANFGARAQVSLENRMACGVGACLGCVTKDG--DDHHIQVCTRGPVFWTDKVKL
MRTMTYGEAIREGMRIAMKEDPNVFIMGEDVGAFGGCFGVTAGLYEEFGEKRIRDTPISEGVIIGGAVGAAATGLRPIAELMFIDFLTVGMDQIVNQAAKMRYMFGGKITVPMVVRLPAGGGVQAAAQHSQSLEAWLTHVPGLKVVYPSTPQDALGLMLTAIKDDNPVMYIEHKAMY-ALKGEVEENAAPIPFGVADIKREGSDVTVIAYGKMLHEALKAAEALAKEGIEVEVVDPRTLYPLDQETIFSSIEKTNKVVIATEENKRGGYAGEIAALIAEKCFDYLDAPVVRIGALNTPIPFTCLENYVLPNYVDIVNGVKSITVVM--HLYRGIVLANDCIAEMYYHIKIQCAGLAKEVKEGQIIYIRCGTLDPLLRRPFSIYRFDETEGIIEFVYIVKGK--GTEIIKTLRPGNEIDLLGPGGRCYELAAGV--KAICIIGRGVGIASVVSIAEKARKLGIHVTAILSGRTDNAIISRKLLSDIGCVI--GVNDQENTSGPENVTQLLEEARYGIGQIFTCGSNRVGRLVRGISRYNIPAYVSLEERMACGIGICYGCVCET---KNGYRTVCKDGPVFAIEEVVL
MSEKTYLQALNEALRQEMEQDENVFILGEDVGQFGGCFGVTQGLYEKFGEARVMDTPITESVIVGAAAGAAASGLRPVAELMFVDFIGVAMDQLFNQAAKMRFMFGGKATVPMTLRMPQGAGIGAAAQHSQCLESWFMNIPGLKVVIPSSPYDAKGLLISAIRDDNPVVFLEHKLLY-GVSGEVPDESYAIELGKADVKRTGADVTVVATSNTVYAALAAAETLKADGIDVEVVDPRCLQPLDKDTILESVKKTHALVVAHEAVTFAGPGAEIAAMVAEEALDYLDAPIKRVGAPFCPVPFSPLEKAYIPGADAIVEAVKGL--RMTSLPAMATIQEVIEETPTIKTFRVTNPNIDFTFGPGQVAQLSAFG---IGEATFVINSSPTRMDYLQFSVMKTGE--VTSMLHTLSEGDQIGVRAPLGNAFPYEDMK-GKDIVFVGGGIGMAPLRTLLLFMLDNRGKITLLYGARSPVDMAFSYELPEWDLTH--LTIDAGWEHNVGLIPNVLLDISSENCVAVTCGPPIMIKFTVQALALGFNIYTTLEKRMKCGVGICGRCNIGT-------SYVCQDGPVYTYAQLKE
MAIKSYIEAVTEALAEEMERDSSIFILGEDVGVRGGVFRATAGLIEKFGEERVMDSPLSESAIVGVTIGAAMVGMRPVAEIQFADFIFPAYNQIVSEAARIRYRTKSDWTVPLTIRAPYGGGVHGALYHSQSIEALFHHVPGIKIVMPSTPYDVKGLLKASIRDNDPVLFLEHKRCYRLIKGEVPEGDYTIEIGKADVKREGDDVTVITYGLMVHYALEAAETLAKEGISTHILDLRSIKPIDREAILEATRKTGKVLIVHEDGKFGGVGGEIAAIIAEEALFDLDAPIQRLAGPDVPMPYSPQEKFYMLNPTKIADAIRDLAKFM----ARLTILEHREIADNMRWLLFEAPKD--QYQPGQFLHIRVTDGDHLLRRPISLCKVDGGRKALGVAYRVGGK--GTKLLAGKNVGDTLDVLGPLGKGFKLHEGD--RHAILVGGGIGVPPMVELADQLHRNGVKVTAIVGFQSKSVAILIDDLKQYGDVL--VSTNDGSLGRQGFVTDYMTDELASADRFYACGPTPMLRAVQAKMEGRVAGYLSLEERMGCGIGACMACVTSCRDGSIGYKKVCKDGPVFPAPEVYF
MAQMNIIQAVNSALDTILEKDSNVCIFGEDVGYFGGVFRCTDGLQEKYGKHRVFDSPLAEGGIISTAIGMGINGLRPVAEIQFADYIFPAFDQITNELAKLRYRSGGEYSAPVTIRTPSGGGIRGGHYHSQSPEAYFTHTPGLKVVIPSNPHDTKGLLISAIEDDDPVIFFEPKRLYTHPKGEVPEEYYSIPLGEASIEREGSQVTVLCYGTMVHVAREAV---RLSNIDAEIIDLRSLVPLDIDTITKSIKKTGRCVIVHEAPKTSGFGGELSAQIQESCFYHLEAPITRVTGWDTPFPHS-LEWHYFPSQERVIEGMKKTMESM--RPVAAEITEIDNRTSVGHSFWLARNGWQQQPAPGQFVMVALRHGEVCDAVPMSVAGWEPG--RLRLTIKDLGP--TTKALLACRPGDALAVTGPLGQGFSLGA----QRPLLMGGGVGAPPLLFLAQQLAARGVEPVTLLGGATGDEIFHRNEFPGT--VK--IATDDGSAGHYGFVTDMLD--GRSPDRLYSCGPEPMLVKALAWALSGIPAELCLERYMPCGVGLCGVCTIDS-------DLVCQDGPVLSSERLAQ
MRELSYSQAIQEAMAIAMEADERVILMGEDIGVYGGAFQVTGDLIDRFGPDRVMDTPISELGGAGVAVGAAMTGLRPIFEFQFSDFAALAMEQIVNQAAKMRYMLGGEVSVPVVMRFPAGSGTGAAAQHSQSLEAWLGHVPGLKVIQPATPHDVKGMLLAAVADPDPVMIFEHKLLY-KMKGPVPEGHYTVPLDKAEIRRQGKDLSIVATSIMVHKALDAAAQLADEGIDVEVIDLRSVRPIDRATVIASVKKTTRLLCVYEGVKTLGVGAEISAMIAEDAFDYLDAPIVRLGGSETPIPYNELEKAAVPQVPDIFNAARDLARRM--HEVEARIKSHDWVNGQYRLIVLAAPDTVLDCRPGQFFHLLCPQRQPYFRRPMSIYSYDREKGELAFLYKVAGA--GTSAMAELETGDTLNIVGPIGQAFEIKPEW--QRPLLLARGVGLATLAPLARECASLGRSLTVICSARSPELLMSTELFRHYGAVI--TVTDAEGNSGVESLTGLIEGLSRGIDAFFTCGSARLTRMLQDIGSHGIGGQVALEQHMACGIGMCHACVWPFRADGAVNLRVCREGPVFDLQEAM-
M----YREALNEALREEMLRDDRVFLIGGGIGRRGGSYKVTVNLLDEFGPKRVIDAPISEASFTGMGVGAAITGMRPVVEILFVDFTSLIIDQIVNQAAKYRFMSGGKGRVPMVLRTQGGSGGSLAAQHSQSLEAWYYHVPGLKVVMPATPYDAKGLLKSAIRDDDPVIFIEHKLLY-MEKGPVLQQEYTIDLGVGDIKRAGKDVTIVAWSGMVRQALSAAGKLSGQGIDAEVIDPRTLVPLDKEMILNSVRKTERLVIVQEAIRRGGVASDIASMVQQEAFDYLDAPIEIVAGKNTPIPFNHLERVSVPQEADIIDAVKRCLYQMTPQPMNAEIAETIEESPTIKSFVIV-PDSQFKFDTGQFVELTLPG---EGEAPFTPSSSPAIAEKMEITIMKAGR--ITGLLHECGKGQRVGLRGPYGNGYPLDAFA-GKHVYIIGGGVGLAPIRSLFLTLMDRIKSVVCRFGARTPEDFIYKKTFGDWGVMK--LTVDKDWDGHVGVVTTILNRKDIANAVAVVCGPPIMMKFATVSLLFGFDIYFSMEKNMSCGFGKCGHCMLGR-------YYVCKDGPVFTYDQIGK
MRDLTYSEAVREAIGQAMEADDRVFMLGEDIGVYGGAFGVSGDLFHRFGGERIRDTPISELGIVGAAVGAALAGMRPIVEIQFSDFTNQAMDQIVNQAAKIHFMLGGAASVPMVLRAPLGSGTGAAAQHSQSLEAWFAHVPGLKVVMPATPADAKGLLLSAIDDPNPVIFLEHKLLY-RTSGPVPVEPLRVPLGRTAVHRRGADLTVVATGVMVSRALDAAAVLADEGVDVSVLDPRTLTPLDDAPILEDVSRTGRALLVQEAPGHAGFTAEIAARITEPTLYRLLAPVRRLSGLDAPIPYAQLERASVPQVDDIVDAALTLMKSM---HTTAEVLATKRVG-AYQHLTLLAPGVAERFRPGTFLAASVGTGHLLGRRALWIHQVRPVGLALQVVVEPVGR--GTGWLAGLQPGARLPVTGPLGRPFALPKEP--VATVLVGEGYAAAPLFPLAERLRERGCAVSLVVGAADEPRLLSALEARRSARVV--VVTGDGSVGVRGRVGDVVPETRAGAEVVYAAGPAATLHAVALAAEHGAWSQVALEQPLTCATGLCHGCPVPVVDGVARTARACVDGPVLRGDRVRW
MTQMSYSEAIRDGIRMEMRRDPGVFLAGEDVGIFGGCFGVTAGLLDEFGKERVVDTPVTETAIMGLGVGSAATGLRPIVEIMFADFMGVCLDELYNQAAKMRYMFGGKTKIPMVIRAPVGAGVSAAAQHSQSNEAWFAHIPGIKVVMPGSPADAKGLLEAAVRDDNPVVFLEHKLML-GVQGDVPEGEYVVPIGKADIKRSGADVSIITWSGMVPKALAAAEMLAAEGIDAEVVDLRTLTPLDKETLLGSVEKTGRAVIVHEAVKTGGFGGEVAAVIADEGFGYLDAPIKRVTAPDTPIPFSALEKLWIPDEARIAATAKELVRGMNERDYDSRLLEKEQVSADVWHLTFECPEIAAAARPGNFVLVKTAAGAPLLRRPLGILGADPAKGTVEMLFRVVGQ--GTALLSRAAPGATFSVRGPVGGQFGPFGH---EKIWAVAGTLGVAPLLFLRRELNGFG---RLFLGVGNASWRSFAEWVRSRAPMV--LYSDDGSIGRRGFSIAGLEGQDLSGVSLVCCGPNPMMKALYERYGQCDDIQVSLERRMGCGMGGCFGCVVDT---ATGRRRVCIDGPVFQAREVKW
MRRLTGSKALAEAIAQEMERDSRVFVMGEDVGQYGGIFGSTEGLFTRFGPDRVRDTPISETGFIGAAIGAAVEGMRPIAELMFVDFFGVCMDQIYNHMAKIHYMSGGNVKVPMVLMTAVGGGYNDAAQHSQTLYATFAHLPGLKVVAPSTPYDIKGMMISAIRDDNPVLFMFHKSLQPESEGEVPAEPYTVPLGKAKVVREGRDLTIVGVQMMTHYAVRAAGRLAADGIEAEVVDLRSLAPLDRDTLVQSVKKTHRLLVVDEDYLSYGMTAEVAATVAEGALYELEAPVRRLAIPDVPIPYSPLEDFVLPGVDAIERAARELIRAMSADLHQGRIVLNEWVGRRYKHMVVEAPDAVVAV-PGQFFHLRLSSQDPLLRRPMSIYGIDEDRGWVEFLYHVRGR--GTALLAGLVPGDTLDLLGPLGRGFSLDSAW--RGILLVGRGAGLATLAPLAEQAVQSGMDVFAILSARTPDRLVSVDRLHELGAVA--TVTDVEGTSEVHVVEGMVREIRESVDAVFTCGSRRLTKLMQRLADHGIPGQVALEENMGCGLGMCYCCVKPFFEGRVYPLRVCREGPVFSLAEVIV
MRILTGNKAMAEAIALEMERDPSVFVLGEDIGNYGGIFGSTQGLIEKFGAQRVLDTPISETAFIGAAIGAAAEGMRPVAELMFVDFFGVCMDQIYNHMAKIPYMSGGNVRLPMVLMTAVGGGYNDAAQHSQTLYATFGHMPGMKVVAPSTPYDLKGMMISAIRDDNPVLFMFHKSLQDVSAEHVPEEAYTVPLDKAKVVREGKDVTIVGVQMMTHYAVEAAERLAKEGIEAEVIDLRSIAPIDKDTILQSVKKTHRLFVVDEDYKSYGMTAEVTAIVAEEVFYDLEAPPRRLANPDVPIPYSPLEDFVIPNVDRIFEQVKALMDEMI-KQERMVVTNQQEIAHHIFELTVQGGLTGEMKAPGQFVHVRVADSEPLLRRPISVASIDFESNQFTMIYRAEGR--GTTLLSEKKAGDTVDILGPLGNGFPVEQA--KQKAYLIGGGIGVPPLYELAKELNAKGIETVHILGFESKGAVFYEDKFRALGDTH--IATVDGSHGTQGFVTHILNELPKDFDTYYSCGPTPMLEAVQWAY-PEKQGFLSYEQRMGCGIGACFACVCRTTKSETDYIKVCSDGPVFPAGVVIS
MSVKTYAQAIRDVIAQEMRYDENVFVMGEDIKVLGGIFGCTRGLIDEFGEERVRNTPISEAGFIGTGLGAAAAGMRPIVELMYMDFTFVAMDQILNQAAKIRYMTGGNITVPIVIRGQQGIGRGNAAQHSQSVEAMFMHTPGIKVVMPSTPADAAGLLRTAIRDNNPVMFFEHKALY-ATKGEVPDDEFSIPFGKANVVKKGNDVTIVTNHLYLNKALSVAKKLDKEGIGVEVIDPRTLVPLDKNAILESLKKTGRLIIVHEAHKIGGWGAEIASMVMEEAFDYLDAPVLRLGAKHCPLPFNGLENAVVPQEIEIEEAVRKVLY-MS-KKIFCEILENTEIAKNIYRIKIKKPVKDFNIKAGQFINIKCGEGFPLLRRPISIGLVEGE--TMTIYVNKVGK--GTELLCSRKAGEFIDILGPLGNTFNMDIEK--GKVLIVGGGIGVAPLLELTKTLSEKDIDIKLILGFREEP--FIIEEFKKYTKII--VVSEKEGYDYKGYVTQPLENEKNKYDEVFTCGPEPMLKKVNEICKNGTTVQLLLEERMACGIGACLVCTCKVKNEDWNYVRTCKDGPVFYGEEVIF
MSTLNLVQAVNEALDLALEQDPRVLVFGEDVGRMGGVFRATDNLQAKHGEHRVFDTPLAESGIVGFGIGLALAGLRPVAEIQFAGFLYPALDQILSHLGRMRHRTRGRYSIPMVIRAPYGGGVHTPEQHADSPEAILAHVPGVKVVIPSSPERAKGLLLAAIEDPDPVFFLEAIKLYRSVKAEVPQGYYTLPLGKARVVREGQDASLFCYGGMVEVCLKAAEVAAREGVALEVVDLETLVPLDTQTIVESVAKTGRAVVVYEAMRTQGFGAEVAARLAEEAVDYLEAPVVRVAGWDAPYPPFAVEHHYRPDARRVLEAVRHVLTYMPRWNDHAARLVHKTVRGAKGVLTFEAPTLAPLLEPGQFVNLEVPG--HVLRRPMAPASGGGR--TFAIVMTARWE--GTRDLLNLPLGAEVRVLGPLGNTFPPPT----GRAILVSGGSGAGPLAYLANRLAATGREVVVLHGARDASEAHLIPLFARGGAVR--YFSEDGAHGEQGLPTQALPEL-AGPATVYAVGPEGLMREAARLAAHDAPCYVSLEAHMACGVGACLSCVHPT---TRGTVHLCVDGPIFNAEEVIW
MAVMSYIDAITLAMKEEMARDENVFVLGEDVGKKGGVFKATQGLYDEFGEDRVVDTPLAESAIAGVGIGAAMYGLRPVAEFQFADFIMPAVNQIISEASRIRYRSNNDWSCPIVFRAPFGGGVHGALYHSQSVEAVFANQPGLKIVIPSTPYDAKGLLKAAIRDEDPVMFFEHKRAYRLIKGEVPEDDYTIEIGKADVKREGEDITVITYGLAVHFALQAAERLAEDGYSVHILDLRTIYPLDKEGIIEAAKKTGKVLLVTEDNKEGSIIGEVAAIIAENCLFDLDAPIKRLAGPDIPMPYATMEKFFMINPDKVEKAMRELAEFMI-KQEKMAIVSQTEIAKNIFELTVTGTLVEEMNEPGQFVHVRVADSEPLLRRPISVAKIDKEASSFTMIYRSEGR--GTNLLSQKTERDTLDVLGPLGHGFPVDQA--GEKAYLIGGGIGVPPLYELALQLNARGVETVHILGFESREAVFYEDKFRALGDTH--IATVDGSHGTEGFVTHILNGLPHDFDTYYSCGPTPMLEAVQWAY-PEKKGFLSYEQRMGCGIGACFACVCRTTKSETDYIKVCSDGPVFPAGVVIS
MAMMRYAEALRAALREEMQRDPSVWLMGEDIAVYGGVFKVSKDLMEEFGPERVRDTPISEQTLTAMAVTAAMAGTRPVLEIMYADFLPLSVDALMNQASIYNYIWNGQVTMPFVLRTQGGGGAGAGAQHSKSLDALVAHIPGIKVVAPATAADAKGLLKAAIRDDHPVVFLEHKLLY-NTRDEVPDGEHLVEIGKARIARAGTDVSIIASSKMVVDALKAAEELAKEGISAEVVDLRTLRPLDRDTIRASIARTHHAVVVNEGWRFCGYAAELSATIMESCFDDLDAPVERVATHDIPIPYSPLESTVLPDAAKIAAAARRAL-AM------AEVVRNEPVNAEYRHLVVSCSEAAAQAQPGQFFQLLCPQGQPFLRRPMSLYGADPAERQVAFLYKVTGA--GTRGLDTLRTGDRLDIMGPLGVGFRLDPRW--RRIIAVGRGAGLATLAPLARAAKANGTEVTAIFSARRPELLVSVALFERHGAVI--AVTDSESTSGPANVERILRREERGCDAFFTCGSSRLMRVQQRLARFGLPGQVAMEQQMACGIGLCYCCVRDFNDGEIVSRRVCWDGPVFDLMEALP
MPVMSYIQAVTAAIHEEMQRDEKVFVLGEDVGKKGGVFGATKGLYEAFGEYRVLDTPLSESAIAGVGIGASMYGMRPIAEMQFADFILPAVNQIISEAAKMRYRSNNDWNVPMTIRAPYGGGIHGALYHSQSLESVFANQPGLKIVMPSTPYDVKGLLKASIRDNDPVLFFEHKRAYRLLKSEVPEDDYVLPIGKADIKREGADVTVITYGLAVHFALQAAEKLEEEGIDTQILDLRTVYPLDQEAIIEAAKKTGKVLLISEDNKEGSIIGEVAAVIAENCLFELDAPIKRLAGPDIPMPFSTMEKYFMLNPEKTEHAIRELAEFMK-ATSNLKVLSNKQLSRRYWHMAMDSSSIDEKIEPGQFFNIQSADSTPLLRRPFSTFRINEN--SLEFLYKVEGP--GTAKLSEYTPGDYINLLGPQGVPFSIKEGT--DKILLLGRGVGIATLAALAQKAFNQGIQVYAVLSARSHDDLLAAEALKDYCTVV--HVTEEEQTSGVDNVREIMNNLFYQIDAAYTCGSRRLSVLLQNIIKRNIDGEVALEEYMACGVGVCYSCVCDVVNNTVYSVKSCEEGPVFPIDEVVF
MVSMTVIQAINDGMRVMLEADNTTLVLGEDVGKNGGVFRATDGLQERFGDDRVIDTPLSESGIVGTSVGLAVNGFKPIAEMQFMGFIYPAYDQIMTHVSRIRMRTMGHFSVPMVIRAPYGAGVRAPEIHSDSAEALFTHMPGLKVVCPSSPFDAKGLLIASVKDPDPVLFMEPMRNYRASREEVPVDSYSVEIGKGKLVKEGNDVSIITWGAMVPVVENAVQQIENNGVSCEIIDLRTLYPLDQDIIAQSVEKTQRAVVVHEAQGTGGFGNDVVTSINDTSFLYLKAPVERVTGFDIPVPFSALEDHYLPTPKRVQEAVEKAMNFMI-RRETVMIKNSLDIAADTVEMTLHNSYLSKNAIPGQFLHILVEG--HTLRRPISIADVNNEEETITIIFKKLGS--GTKCLSAYEIGMTLDVLGPNGNGFLLESKD--STLLLVGGGVGVPPLHYLGKKASEKGVEVVSILGFQNKESVFYEEKFKQFGKTI--VVTNDGSYGERGYVTDFVQTI-GPFDSYYSCGPAPMLHALTKKL-EGHRGYISLEERMTCGIGACFACVIPTS--QLSYRKICADGPVFSAKEVVL
MAVISYINAVTQALKEEMERDPRVFVLGEDVGKRGGVFRATEGLYEQFGEERVIDTPLAESAIVGVAVGAAAYGMRPVAEIQFADFIMTAVNQIVNEAAKFRYRSNNDWSCPLVVRAPYGGGVHGALYHSQSVEAMFNSTPGLKIIAPSTPYDVKGLLKAAIRSDDPILFFEHKRCYRLIKGEVPEEDYTLPIGKADVKREGDDVTVISYGLMLHYALQAADRLEKEGISTHVLDLRTLYPLDQESIVEAAGKTGKVLLITEDNKEGSVMSEVAAIIAEKALFDLDAPVQRLAGPDVPMPYATMEKFFMPNVDKIEQAIRDLAEFMSKQVSLLTVTSNSPVARQVYQMTLKGDGVKAMVEPGQFVHMKCGSTYPLLRRPLSICDVDKEKQELTIIYRVEGE--GTRYLSRLQAGDTVDVLGPLGRGFPLKNRIEGERVLIVGGGVGVPPLYYLSKCLTKRGVEVTHILGFNSREDSFLTSAFEQLGETY--ATSMDGSLGHKGMVTDMVERWPDDWQAVYACGPLPMLKAVEQYWSPQTEVYLSLEQRMGCGVGACLACVCHTPDSATSYKKVCTDGPVFKLGEVML
MAKLNLIGAVTQALENELAEDKTVVVYGEDVGVEGGVFRATAGLQEKFGEKRVFDSPLAESGIVGTAIGMAINGLKPVVELQFMGFSYPAFNQIVTHVARMRNRSRGRYHLPMVIRAPYGGGIRALEHHSESTEAMYAQIPGLKVVIPSTPYDAKGLLIAAIRDPDPVLFLEPKRIYRAFRQDVPEESYELPIGKAKIVKEGEDVTIVAWGAMVRDTQAAIDMVKEKGIDPELIDLRTISPIDRETIVESVKKTGRIIIVHEAPKTLGLGAEIMAIVNEKAFLYLEAPPTRVTGFDTTFPLPKGENHYIPTPERIAQTIEKVVKYMLDGYKSLTIKSNTEISTNIFEIKLEMDL-EKEIKPGQFFMIRGWETDPFLPRPISVADVEEN--TLTFLYEVRGR--GTHIVSKLCKGDTLDILGPLGNGFSLKGA---GKKAIVSGGIGIAPMVYLLKNLE---GEIDFYAGFRS--EVYWMDKVKEHSNVF--ISTEDGSVCHKGFCIDEFDP--TKYDEVLTCGPIPMMKRVIELCKGIVPVQVSMESKMACGIGACLGCTIET---RDGMKRVCKEGPIFKGSEVIF
MSELNLVQAVNQGLRQAMESDKRVMVLGEDVGINGGVFRVTEGLFKRFGPDRVVDTPLAELGIVGTSVGLAMGGMRPVCEIQFDGFLPATLDQVICHIGRIRNRSRGKYTVPMVLRSPHGGLIHAPEHHSESPEAYLCHTPGIKVVCPSTPQDAKGLIIAAINDPDPVVYFEPKALYRAAKGEVPDQPYETPIGKARLAREGTDISLISWGAMVHSCLKAANILNEEGISAEVLDLRTLTPLDIAAILATAEKTGRALIAHEAPNTGSWAAEISALISERALLKLQAPVRRVGSWDIRMPLFRLEKYYIPDAGRIVKAAQETLSFM-KQSIKAEVLKVTEESSNIKTFTLK-PSENFSFSTGQFIEFSLEG---IGEAPFTPSSSPYITETIDITIMKTGY--VTEKIHQLKSGDIVGIRGPYGKGYPIESMF-DKEILILGGGVGMAPLRSFLLTLIKQIKKITLCYGAKSPEDVIYKSQFEEWNLVL--RSVDKQWQESVGVVTCLLDKIDLKNTLSIVCGPPIMMKFGTRKLLLGFTIYLSMEKNMSCGLGKCGHCQLGP-------HFVCKDGPVFIYEKIKN
MPIMSYIQAITLALREEMLRDDKVFILGEDVGKKGGVFRATDGLYDEFGEYRVLDTPLAESAIAGVGIGAAMYGMRPVAEMQFADFILPAVNQIISEAAKTRYRSNNDWSVPITIRAPYGGGVHGALYHSQSVEAIFANQPGLKIVMPSGPYDAKGLLKGAIRDNDPVLFFEHKRAYRLLKEEVPNDDYVLPIGKADIKREGTDITVITYGLCVHFALQAAEKLAEEGISTHILDLRTVYPLDKESIIKAASKTGKVLLITEDNLEGSIIGEVAAIIAENCLFDLDAPIMRLAGPDVPMPYATMEKYFMVNPDKCEKAMRELAEFMI-SKQRMKIVSTNQIAKDTIEMVLKNSYISENAIPGQFIHILVEG--HTLRRPISIADVDKDNETVTILFKKLGS--GTEKLSESKAGDFLNVLGPSGNGFETSTEGL-HTVLLIGGGIGVPPMYYLGKSLAKQNIHVISVLGFQSKDHVFYEEKFQQFSKTY--VVTNDGSYGDKGFVTSVIPNV-GEFDRYYSCGPLPMLKAITNEL-SEKEGFISLEERMGCGVGACFACVVPTN--EKGYKKICSDGPVFAAREVIL
MRKLTMARAISEAIAQEMEQDPRVLVWGEDVGIYGGIFGATQGLYQKFGESRVIDTPISESAFIGAAIGASAEGLRPIVELMFVDFFGVAMDQIYNHLAKNHYMSGGSFRHPVVLMTAIGGGYSDAAQHSQSLYGLFAHVPGLKVVVPSNAYDAKGLMLTAIRDDDPVMYFFHKGLLDLAEVHVPEEPYTIPFGQAHIAGEGQDVTVVTIGAMVPKSLRARDRLRQEGISVEVIDLRTLVPLDQETVLNSVKKTHRLLVVDEDYRSFGMSGEIAAMVAEHALDYLDAPIRRLAVPDVPIPYSVLEQAVIPSVDAISAAIRELV--MA-HAFDAHVEEVRVPAPDHVEILLRHEAL--QAIPGQFAHVLTPG---TLRRPISFSRLMPERHLAGILFRVVGQ--GTAWLSRVEPGQTLNLLAPLGRGFTPPDPD--EPWCVVGGGVGIPPLYAATRQWGNQH-APAVILGARTRQDVLMADEFQPMAELT--ITTDDGSWGTAGTVLGPLDRWSHPKGTLLACGPTGMLAEIWRRTAWSGRVQLALEQRMGCGIGACLACVVTAEPEGPRYRRVCTEGPVFAREELVF
MRLLTGNKAMVEAIAQEMERDPNVFVLGEDVGKYGGIFGSAQGLYDKFGAERVMDTPISETAFIGAAIGAAAEGMRPIAELMFVDFFGVCMDQIYNHMAKIQYMSGGNVKLPMVLMTAVGGGYNDAAQHSQTLYATFAHMPGMKVVAPSTPYDLKGMMISAIRDDNPVVFMFHKTLQDFSIGHVPEEAYTVPLDKAKVVREGSDVTIVGIQIMTHYAVEAAEKLSREGIEAEVIDLRSLAPIDKDTIINSVKKTHRLVVVDEDYRSYGMTAEISAIVAEEALYELEVPVRRLAVPDVPIPYSPLEDFVIPGPNSIYREVKKLLSEM--KQSLMKVLENKEIAHQIYQIVIEPKTLQANTQPGQFFHIRVNDSHPFLRRPISVHDFDPNTLRISMIYRVNGE--GTKRLTQKTRGEIVDVLGPLGNGFLVSKTDK-QQFLLIGGGIGIPPLYYLAKQLKHTGHQITTLLGFQSKQDIFLLEQFSSFGEIR--VATMDGSLGSKGTVLDLIKEE-EHWDLFYSCGPTAMMKAIQQKWMKPIEGYLSLEERMGCAIGACYGCVVKVDVDLRGYKKVCADGPVFSFREVKL
MAKLTLIQAINDALRVAMRQDSTIVLLGEDIGINGGVFRATDGLIQEFGPERVIDCPLAESGYIGAAIGMAVNGLKPVAEVQFDGFLAPAHEQVANHLSRIRHRSRGRFTCPMVIRIPSWGGIKALEHHSESIENWYLNIPGLKMVAPSNPYDAKGLLLAAIADPDPVLYMEPKRLYRAFRAEVPEGYYTVPLGQAAVVREGTDMTVLTYGVHVHTALEAAEQAASQGWQAEVIDLRSLNPLDLDTIIGSVKKTGRAVVVSEAPRTGGFHSELVALINDHALEYLEAPVARVTGFDVPMPYLLSEDLYIPDAGRVLEAMQAVRTYMLA----------HEGDGEICRLTLHAPEIARRAAPGQFVQVHPVPADPLLRRPFSLCEIRPEEGEITLIYRVVGR--GTRVLSSVPAGAELDLLGPLGRSFPDPRAG-RGLLVLVGGGLGIPPMAAAARWAAQARRDAVAILGARTARYLAGAREVAASGMVV--TVTDDGSAGQQGIVTEPLDRMANPVGEVWACGPEPMLAAVKELCTAGVPCFVSVERFMGCGFGACLGCTVPRA--GGGYLKTCQDGPVFPAEEVVL
MRKISMKQAINEALDLEMRRDPAVIVMGEDIVAWGGVLGVTKGLHAKY-PGRLLDTPLSESAYIGAAIGAAACGMRPVAELMFLDFMGVCFDQILNQAAKFKYMFGGKAKTPVVIRAMVGAGFRAAAQHSQMLTPVFTHVPGLKVVCPSNAYDAKGLLIQAIRDDDPVIFCEHKNLY-GHEADVPEEAYVIPFGEAAVVREGKDVTIVSYGLTVHRALEAAERLAKERIEAEVIDLRTLSPIDWDTVLESVETTGRLVVVDEANPRCSIATDVAAHVVQEAFGALKAAPQMVTAPHTPVPFSVLEDLYIPTADAITAAVSKIAPAMLQADAETIVLSHTAVNDEYRHLVLRAGRPATLAAPGQFFHLLCPAEKPYLRRPMSTYKADPEAGTLEFLYKVAGL--GTRALATLKPGDPFRVLGPLGVGFTLDDGW--RHIVVLGRGVGLATLAPLAEAAARKGIGVTAILSARRPDLVMSADRFGAIGAVR--PVLDSDGSSAPENVREILAGLEGRADAIFTCGSNRLFRLAKDFARTGIAGQVALEQQMACGIGMCFCCVRKFEDGELVDKRVCWDGPVFDLKEATS
MALITYKEAVRQAMQEEMRRDENVFLMGEDVGVYGGAFGVSLGMLDEFGEERVRDTPISEAAISGAAAGAAVTGMRPIAEIMFSDFVTIAMDSLVNQAAKMRYMFGGKAKVPMVLRLPGGSGTGAAAQHSQSLENWLVHVPGLKVVMPTTPYDVKGLLKTAIRDDNPVVFIETKTCY-NRKGEVPEGEYTIPFGVADVKRQGRDVTVLATGVMVHRALEAAEILAKDGIDIEIIDPRTLVPFDKETLVKSVIKTGKLIIVHEACKRGGFGGEVAAEVIEEAFDYLDAPIKRLAGKNVPIPYCELEKSAVPQVEDIVKAVREIV--MPKLVEKTVIIEQRVLAAEVRELVLDAPVIAAQVRPGQFVHVRVANGEPLLRRPFSIAKADAGRGVLHIIYRIVGK--GTAGLSLLESGDHLDCMGPLGNGFIFQG----EHPLLVGGGMGLAPLAYLAQQLCPKP--VEILMGGRSREEMFWISVFEKLCRIH--ITTDDGSLGTQGVTLDQLPKLSQSFDMVYTCGPKVMMAGVVRLAGHNIPSQISLEDFMACGVGACLSCTCAGS--DGKRRKVCSEGPVFWGGEVSL
MPILSYIEAIQLAMEEEMERDERVFILGEDVGKRGGVFRATDGLYEKFGEQRVIDTPLAESAIVGVGIGAAMYGMIPIAEIQFADFILPAVNQIISEAAKLRYRSNNDWSSPITIRAPYGGGVHGALYHSQSIEAVFANQPGLKIVMPSSPRDAKGLLKAAIRDPDPVLFFEHKRAYRLLKEEVPSTDEVIPIGKANVVRNGSDITVISYGLMLHYVKEIADQLAEEGVDAHVLDLRTVYPLDQNAIIDAAKRTGKVLLITEDNKEGSIISEVAAIIAEYCLFDLDAPIKRLAGPDVPMPYATLEKAFMVNQDSIKQAMLDLSSFM--KQLSVPILSIEKIAKATYQIDMREKDHLEKIKPGQFIHIRVHQGEFMLRRPISVADVDLKLNKLSVIFKVFGR--GTEQLTQLKANDLIDLIIPCGNGYPIDTINY-NHALLVGGGVGVPPLYYLAKSLVARGVKVTTIIGFQTKEEIFYLDKFSELGEVF--VTTNDGSFGTQGYVTDILKQEDLNFDYYFSCGPAPMLKAVKNYL-HYFPGYISLEERMGCGIGACYACVVKTE--GKAQKKICTDGPVFQANEVMI
MRKMNFAQAINEALRNELKRDPKVFLMGEDV--VHGVFGVTAGLIDEFGKERVRNTPISEEAIAGGAVGAAAAGSRPVAEIMFIDFATVAMDQIVNQAAKMRYMFGGRITLPITFRTMVGAGIQAAAQHSQSLEAWFTHVPGLKVVYPSTPKDALGLTIAAIRDDNPVIVLEHKLLY-AMEGEVPDENEPIPIGVADIKREGKDVTIIATGMMVHKALNAANQLASNGVEAEIVDPRSLFPIDKDMIYDSVKKTHKVVIVSEEVKRGAWTAELASMIAEDVFDYLDAPIMRIGALNTPIPFSTLENFVVPNETDIIKAVQAIV--MRKVVLMAPIVQNTEIAPGIYNMKLEAPDIAKTAEPGQFLHIRCSQAAPLLRRPISIADADEKNGRIDIIYRVVGE--GTKLLSEKLPGEKADIIGPLGNGFYMPPKD--SYPIIIAGGIGTAPILYLAKKIAKSNSSASVILGFTTESEIFGTDYLKCPGILS--ITTDDGSFGYKGFPTDILENLNAAPPIIYACGPKPLLVKIKEITQENILAYLSLEQRMACGVGACLGCSVKSS--FGGYKKVCKDGPVFKACEVEL
MREITYAEAIREAMSEEMRRDENVYLLGEDVGIYGGAFGVSVGMIDEFGEERVRDTPISEAVIAGAAAGSAVTGMRPIAELMFMDFSTIAMDAIVNQAAKMRYMFGGKAQVPFVLRCPAGSGTGAAAQHSQSLEAWFCHIPGLKVVAPSTPYDVKGLLKSSIRDNNPVIFVEQKLLY-RTKGEVPEEEYTIPLGVADIKRTGKDVTVVTYGRMLPRVLEAAEEAAKDGIDVEVIDPRTLVPLDIETIKNSVIKTGRLIVVNEAVKRGSYAGEIVSEVVEEAFDYLDSEIIRLSGKNTPIPYNKLEAYVVPSKEDITEAIYKAMNKMKNFLNDVKILENREIGKDNYLLRVKMNDECIVPEAGQFYLLKCRDGAKILKRAISLHYIDEDERILEFVYKITGK--GTKEISEYKKDEYINIQGPLGKGFGTGIKD--KTAVVIGGGIGLAPLKQLIKNIKESN-RIVFIAGGRDMEALKILENFDSENILK--ICSDDGSIGKKAFVTELLESYNGAADIIYTCGPHIMMEKIAEIAENNVQCEVSMEERMACGVKACVGCSIKT---TEGMKKVCHDGPVFNSKIIIK
MPMMSYIDAITLAMKEEMERDPNVFVLGEDVGHKGGVFKATKGLHEQFGEARVLDTPLAESAIVGVAIGAAMYGKRPIAEMQFADFIMPAVNQIVSEAAKMRYRSNNDWHCPLVVRAPFGGGVHGALYHSQSVEALFAGTPGLKIVIPSTPYDAKGLLKAAVRDEDPVLFFEHKRAYRLLKGNVPEDDYIVPIGKADVKREGSDITVITYGLCVHFAMQAADRLASDGIEVEIVDLRTVYPLDKEAIIEAAKKTGKVLLVTEDNKEGSIMSEVAAIISEHCLFDLDAPIRRLAGPDVPMPYATMEKFFMMNPDKIEHAMRELAAFMI-RQEKMTVVAQKQIATNIFELTLRGELVQDM-NPGQFVHVKVSDSEPLLRRPISIANIDKDNHEFTMIYRAEGR--GTSILSTNREGQLVDVLGPIGNGFPVEEAAPGQTALLVGGGIGVPPLHELSKQLTARGVNVIHVLGFQSEDVCFYEEEFTKLGDTY--YATVDGTKGTKGFVTTVFDEKQPAFDVFYSCGPMPMLRALEQYY-PEKKGFMSFEERMGCGIGACFACVCDTTGQDKAYVKVCSDGPVFPKGVVAL
MPVISYIDAITMALREEMERDEKVFILGEDVGKKGGVFKATAGLYDQFGESRVLDTPLAESAIAGVGIGAAMYGYRPVAEMQFADFIMPAVNQIISEAARIRYRSNNDWSVPMVIRAPFGGGVHGALYHSQSVEKVFFGQPGLKIVIPSNPYDAKGLLKAAIRDNDPVLFFEHKRAYRLLKGEVPETDYTVPIGKANVVREGDDITIITYGLAVEFAQQAAERLASDGYEAHILDLRTIYPLDKEAIIEAARKTGKVLLITEDNLEGSIIGEVAAIISEHCLFDLDAPIARLAGPDTPMPFSTMEKYFMINPDKILDKMRELAEFM--EAKKMKVIKQNEIADRVYELVLRGEDILE-AKPGQFLMIKPDREDLLLRRPISIAAYDKERSECTLIYRVEGC--GTRHMSTLQAGDLVDSLGPLGNGFKVEEKLAGKQVLVVGGGIGVPPLYQLGKELQKIGAKVTFVNGFSSKKDIFYEAEMAEIGEVH--MSTVDGTFGTRGFVTDITNQFDWTPDAVFSCGPRAMLRAVQTNF-QGAEVYLSLEERMACGIGACYACMCV-------YVRVCGG---------XI
MRRLTTAKAMVEAIALEMERDENVIVLGEDVGAYGGIFSSTAGLLERFGPERVIDTPISETAFIGAAIGAAVEGMRPIAELMFVDFFGVCMDQIYNHMAKIHFESGGNVKVPMVLTAAVGGGYSDGAQHSQCLWGTFAHLPGMKVVVPSTPADAKGLMISAIRDDNPVVYLFHKGVLRRAVGPVPEGDYQVPIGKAAIARPGTDVTIVTLALSVHHALDVAEELAEEGISCEVIDLRSLVPLDTETILESVARTGRLLVVDEDYLSYGVSGEVIARVAEHDPTLLRAPAARVCVPDVPIPYASLEQAVLPTPDRIRDAVRRLVSAM--VQVTGTVLTTRQVD-AYHALTVVAPGIADRFRPGHFVTVAVGGGSMITRRALSIHDVTPDGGTVELVFSVRGP--GTAWLAGLRARDTLDLVGPLGRPFPLPRDP--CTCVLVGWEYGSAPLFALGDVLQRRGCRIDFMLGAKTADRVFGALRARRMAETT--LVTEDGSLGLRGTVIDVLPGVDTRADVVYASGPMPVLRGATAVAVFGIPIQVAVEESMACGIGICMTCVVPVIDGVTRMVRACTEGPVFRGERVRF
MAQLTYRDAVAAGIAQEMARDERVVLFGEDTAAAGGVFKTTVGLVEQFGARRVRDTPISELAILGAAMGAAMTGMRPVAEIMFSDFLACCWDYVANQIAKTRYMSDGQLSVPLVIRTANGGGVRFGAQHSQSVENWAMAVPGLKVVAPSNAADAKGLLAAAIRDPDPVVFFEHKSLL-GNKGEVPDGEHVEPLGRAKVLREGKDVTVIALAAMVLRAQKAAEILAAEGISATVIDVRTLVPLDTKTLLAESARTGRVFTVEENPRLCGWGAEIASIIQEECFDALKQPVVRITTPHVPLPAAQLEDAVLPSVQRIVADVRRTLEGM--ATLACRIVEHQWVNARYKYLRLSCPAPARHTLAGQFFQLACPVAAPFLRRPMSVYGIGPEEDRIEFLYHVKGV--GTRALERLRVGETLTVTGPLGTGFRFSAGW--KRVLLVARGVGLATMAPLVPLAARAGVGITALLSARSPGDLMAQEFLRGAPAVH--AVFDSDGSSAVERVEPLVRNLSERPEMVYTCGSNRLLALLQRLGA----GEVALEQQMACAMGVCLSCVRLFNDGEKVFRRVCCDGPVFPLGAVAG
MAQMTMIQAITDALALELKRDENVLIFGEDVGKNGGVFRATQGLQDEFGEDRVFNTPLAESGIGGLAIGLALEGYRPVPEIQFFGFVFEVMDSVVAQAARYRYRMGGTRQMPIVFRSPFGGGVHTPELHSDNLEGLVAQSPGLKVVIPSNPYDAKGLLISAIRDNDPVVYLEHMKLYRSFREEVPEESYTVPLGKAAVTREGTDVSIITYGAMVRESVKAAENLEKEGISVEVIDLRTVSPLDLDTILASVQKTGRVVVVQEAQRQAGIGAMVMSEISERAILHLQAPIGRVAAPDTIFPFGQAENDWLPNASDIEAKVRETYNFM--DTYMTRVISNEKIADKIFRMELQGDIVQEMTTPGQFVNIKVNNSEFLLRRPISICEINHEKKSFVIVYRADGA--GTKIISELKEGEIVDILGPLGKGYDLEVLEEGQIALIVGGGIGVPPLYELAKQFQKKGIQTIHILGFNNIKDVFYENEFAQLGTTY--IATADGSYGEKGFVTDVIKKYAVDYHKYFSCGPFAMLKALTKID-EEKMGYVSLEERMACGVGACYACVCEKK--DGTISRVCYDGPVYDTRELAL
MREITGRQAVNEALREEMERDENVFLIGEDIGIYGGAFGVTNGLLDKFGKERVRDTPISEAAIAGAAVGASLMGMRPVAEMMFMDFITIASDQIINQGAKIHYMFGGQMNAPFVLRMPAGAA-AAGAQHTQSLEALLYHIPGLKVVMPSTPYDLKGLLKTSIRDDNPVMFIEHKKGY-GEKGEVPEEEYTIPFAKADIKREGKDVTIIATSHMVFKALNAAEKLAEQGIDAEVLDPRTLVPLDMESIVKSVSKTGKAVVVHEASRRGGIGGDIVARIVDEAFYYLETPIKRVTGPNTPVPFSVLESEFIPSEEKIIKGVLDIL-DM------FEIFSNKEVGPDIYHLVLKCEGLSEKVEAGQFFNIKVSRSDPLLRRPLSVFDFENETKRVEFVYKVVGK--GTKMLANYSPGEEIDLLGPLGNPFTISDRNS-SNIHLIGGGMGIAPLYLLAKKLKDLPIK--VFLGAANAAELFFADKFNNLGITH--LAAMEEKLEIQGTALRLWDIYKEIPNFVYCCGPEPLLFAVENQCLSRIPGEISIEKRMGCGFGVCLSCSCESQ--NEKNKRACVEGPVFGLGEVKY
MPVISYIDAITAALREEMERDENVFILGEDVGKKGGVFKATAGLFDQFGEDRVLDTPLAESAIAGVGIGAAMYGMRPVAEMQFADFIMPAVNQIISEASRIRYRSNNDWSCPIVFRAPYGGGVHGALYHSQSIEKVFSGQPGLKIVMPSSPYDAKGLLKAAIRDNDPVLFLEHKRAYRLIKGEVPDTDYTVPIGKANVVREGDDLTVITYGLAVHFAQQAAEKLASDGIETEILDLRTIYPLDKEAIIEAAKKTGKVLLVTEDNKEGSIIGEVAATIAEHCLFDLDAPIKRLAGPDTPMPFATMEKYFMINPDKVEKAMRDLAEFM--RQTKMEVVSQKLIADRVFELVLKGDIVLEM-NPGQFMQLKPRRADLLLRRPISICAIDKEAKECTLLYRVDGD--GTADFAELVSGDALDVIAPLGNGFAPTETKPGEHALLIGGGIGVPPLYQLGKELVAQGSTVTFVLGFSSAKDVFYEKEMGELGDCF--VATVDGTRGTQGFVTTVTDALDFVPDTVYSCGPTAMLRVVSERF-AGPRTFLSLEERMACGVGACYACVCQRTDDPTKSYKACDEGPVFRAGEVVI
MAEKLYIEALREGLREEMLRDSSVFLIGEDIGVYGGAFGVTKGLVQEFGEKRVIDTPISETAITGIGVGAALCGMRPVVEIMFSDFTTLAMEQLVNQGAKIRYMFGGKAKVPMVLRTPMGSGTGAAAQHSQSFPAVFAHFPGLKVVMPSTPYDVKGLIKAAIRDDNPVVFFEHKLLY-RVKGEVPEGDYVLPLGKADIKRKGNDVTIIAGSIMVIKALEAAKELEKEGIDVEIIDPVTIKPLDMETIVKSVKKTGRVLIVEDDPKSFGWGAEVAAGIVEEAFDYLDAPVKRLAGRDIPIPYNNLERHAVPQIEDILKGVKQIL-RMK-INEKGIILENKKISNNIHLLKIHAPKISIFSHPGQFAMLKIND-TPFLRRPFSFAWTNKEKGEINFCIKVVGE--GTKYLSRKKPKEVLDITGPLGNGFPMVKDFLFKSIVILGGGMGAAPLVFLAKYCKDLKIEKIAFLGAKTKDEIILSDVFEETGFVN--ISTDDGSKGVKSSVLESLVSKSKKPFILYACGPKNMLKGLKKLNLKDCKIYASLEEKMACGIGACLGCAVKTS--EGSYKRVCRDGPVFNINDIDF
MRQLTYAEAIREAIRNEMRRDPRVFILGEDVGKFGGCFGVTQGLIDEFGEELVRDTPISEEAIAGVAVGAAATGMRPIAEIMFMDFVTVAMDQLVNQAAKMRYMFGGKISLPMVIRLPEGGGLQAAAQHSQCLEAWLTHVPGIKVVYPSTPKDALGLLISSIRDDNPVAFIEHKLLY-NLKGEVPDENEPIPLGVADVKRPGRDVTIVATGLMVHKALNAANELAKEGIEAEIVDPRTLFPLDKETIFNSIKKTHKVVIVTEEVKRGGWGGELAALIAEEIFDYLDAQIVRIGSLNVPIPFTVLENYVIPNEIDIINGVKSIL--M----HQAEIILNEKVAHSIYLLRLRANKVAESANPGQFLHVKCTKGHPLLRRPFSIADVQRKKDTADIIYRVVGE--GTSILSQKKPGEVLDLMGPLGRGFPLPLPG--TLPLIVGGGVGVAPLLFLAKKLSVAGLEGRAFLGFSSARETFGMEVFESYGFVE--LATVDGTCGKMGFPTELLEDYKKVKAIVYACGPRMLLLKVKEIAACGIPAYLSLEERMGCGIGACLGCAVKSA--KGGYKKVCRDGPVFEAGEVEI
MPVISYIQSVTQALKEEMRRDDKVFVLGEDVGVRGGVFRATDGLYEEFGEQRVIDTPLAESAIAGVGIGAAMYGMRPVAEMQFADFIMPAVNQIVSEAAKIRYRSNNDWNVPMTIRAPYGGGVHGALYHSQSVEALFAGTPGLKIVMPSTPYDVKGLLKASIRSNDPVLFFEHKRAYRLIKGEVPEEDYTLPIGEADVKREGSDITVITYGLCVHFALQAAEKLEKEGVDVHILDLRTVYPLDKESIIEAAKKTGKVLLISEDNKEGGIISEVSAIISENCLFDLDSPVERLAGPDVPMPYATMEKAFMMNPDEVEKAMRNLAEFM--QTYDMKVVNHREIAECTYEITLQTDVF--PAEPGQFVHILVDP-PHQLRRPLSLASSSGR--EITVVYKTFGE--GTRTLANKKRGETVNVLGPLGNGFTLPEQ---KKVMLVGGGVGVPPLLWLAKELHKNGKKVSAVLGFKSVNQVFYRRKMEEYAEVT--VVTDDGSSGEKGLVTKWLD---PEADVYYACGPNPMLKALEAQ--LTIPGYNSMEERMGCAIGACFACTVETK--DGGYVNVCKDGPVFPKGRVKL
MAEITFVESLRMTLKEEMERDPSLMLIGEDIGRYGGIFGVTKGLLEEFGPQRVRSAPISESAIIGSALGAAMTGIRTVAELMYIDFTPVAMDQIVNQAAKMCYMSGGKAKVPMVIRTQEGGGRGNAAQHSQCLEALFLHIPGLKIVMPSTPYDARGLLKTAIRDDNPVMFIEHKLLY-ASKGSIPEGEYLIPFGQADIKRKGKDVTIVAISYMVIVALRAAARLAEEGIEAEVIDLRTLVPMDFEAILKSVRNTNRVVIVHEGCRRGGIGAEIAAQIQEEAFDALDAPVERVGALNVPIPYSPLENAVIPDEEDIVKAVKKVLYSMNTSIAIGQVMENRSVAPGHFLLTIRLPLSFATPIPGQFVMIRDPDREPLLPRPISVYGFQREEGILNLLCRVAGR--GTSLFSRMNRGGALTVLGPLGRGFTIDPDV--RQLLLVAGGVGAAPLTFLLQEGLEPHRQVTAYLGAGTAELLTGLNRFEGF-CLR--TATDDGSRGYHGNVTECLALDDAKSTLILACGPGAMIRSLALLLRTRIRCQVSLEERMACGVGACLGCAVAIQEGRTGYRRVCKDGPVFDIGELLW
MTELTMVQAITDGLKIMLEEDPTTMILGEDIGVNGGVFRATDGLLEQFGEHRVIDTPLAESGIIGTSIGLALNGFKPIAEMQFQGFIYPAFEQIVSHAIRIRTRTLGAFTVPMVIRAPYGAGIHAPELHSDSMEAMFTHLPGLKVVIPSNAYDAKGLLISAIEDPDPVLFMEPMRTYRSTRATVPSEKYSVKIGEASTLTTGEDVTILAYGNMISPALAAAKQAENDNVNVEVVDLRTLYPLDEQTILESVEKTGRVVIVHEGHKTSGFGAELIAFINDKALFSLRNPIVRVTGYDVHVPFFSIEEHYIPNATRIYKAIETVLHEM--YAKPMKVVRNREIAKDTYELILSGELVQHLHEAGTFLHVRVPEENFVLRRPLSLAAVNHELGTCTIIYKRVGD--GTERITSARPNDRLDVLGPLGGSFPVSLPKNADRILLVGGGVGIPPIYFAARQLTERGIPVSIIAGYADKESVFYEKAFYELPSVT--IVTDDGSHGEKGTVIDIVKKQ-PAADWLFACGPRGMLRALKAEVPDETNCYVSLEEHMGCGIGACYACICESS--RRSYYKVCQDGPVFLAKEVYL
MTQMTMIQAINDGMRLLLEEDDRTIILGEDIGKNGGVFRATEGLQEKFGADRVVDTPLAESGIIGTSIGLAVNGFKPIAEIQFLGFIYPAYEQIMTHVSRIRMRSMSHFTVPMVIRAPYGAGIRAPEIHSDSTETLFTHMPGIKVVCPSNPYDAKGLLIAAMEDPDPVLVLETMKNYRSQREEVPVGKYTVEIGKGKVVREGTDVTLIAWGAMVAIAEKAAVQAEKKGISCEIIDLRTLYPIDRDIIAQSVQKTTRAVIIHEAHHTGGLGNDIVSIINDTSFLYLRAPIERVTGFDVPVPFFTLEEHYLPTPARIVEGIEKVVHFMI-KQERMRIVKHKEIAQNIFEMTVSGQLVQDMTSPGQFVHIRVSDSEPLLRRPISIASIDRDVSEFTMIYRAEGR--GTSLLALKMVGEEIDVLGPLGNGFPVEEATPGETVVLIGGGIGVPPLYELSKRLVDKGVKPIHVLGFQSKEAVFYEDFFRELGETH--IVTVDGSHGQQGFVTTVLSELQPEFSSYFTCGPTGMLAAIQNMY-PDRKGFLSFEERMGCGLGACFACVCKTTQTEVDYVKVCSDGPVFPAGVVSV
MALLNNIGALTHALDSEMERDSSVIVYGEDVGYEGGVFRATVGLQQKYGVDRCFDTPLSEAAIVGTAIGMAINGMKPVVEIQFDGFVLPALNQIIAHAARMRNRSRGKYSLPMVIRMPYGGGIRALEHHSESPEAIFAHIPGLKVVIPSTPYDTKGLLLSAIRDPDPVIFLEPKRIYRAFKQEVPEEDYTVPIGKAKVVKSGEDITVVAWGALVRETQKAIEKVEKEGISVELIDLRTISPIDKDTIIESVKKTGRFLVIHEAVKSFGAGAELISIVNEKAFLYLEAPPTRLTGFDITVPLPRGEHHFIIKPRQIAKKIKELVEFMQSRHIKTKIIDNKEIVKGIFKMTLAGDL---QGKPGQFYMLRAWD-EPFLSRPISIHNLDKE--KIEFLYEVRGK--GTELFSQLKRADYINLTGPLGNGFNIDNIQ--GKVAIVTGGIGIAPMYYTAKQLR---CKVDFYAGFR--EQVYLIDEIKSIVNIY--ISTDTGKFGHKGYITDIFDS--RKYDIILSCGPSIMMEKVIKSSLNNKRIYISQENHMACGIGACLGCTCKT---NKGMKTVCKDGPIFNGEDVIL
M-LLTIVGAVNDAMKTLLESDESVMILGEDIGKNGGVFRATEGLQEKFGTDRVVDTPLSEAGIIGTSIGLAVNGFKPIAEIQFLGFIYPAYEQIMTHVSRLRMRTMGHYTVPMVIRAPYGAGIRSPEIHSDSTESLFTHMPGIKVVCPSTPYDAKGLLIAAMEDPDPVLMLEPMKSYRAKREEVPVGKYTVEIGKGKRVREGTDVTLIAWGAMMTIVEKAAQQAEKKGISCDIIDLRTLYPIDREIIAESVQKTGRAVIVHEAHLTGGLGNDIISIINDTSFLYLRAPIERVTGFDVPVPFFALEEDFLPTPTRVLESIEKAVHFMI-QQEKMKVIHHRSIATNIYELVLHGQLVNEMRNPGQFVHIRVSDSEPLLRRPISICSIDQENLECTLLYRAGGR--GTQLLSLKQPGDMVDVLGPLGNGFPLDACNSGETALLIGGGIGVPPLYELASRLQQKGVRTIHVLGFQSIGDVFYEEQFKALGETH--IVTADGSYGSKGFVTDLLMQEKPEFNVFYSCGPTPMLKAIEQTY-PDKLGFLSFEERMGCGIGACYACVCETTAVSQDYLKVCSDGPVFKRGVVAL
MKEMTYKDAVKMAMCEEMRRDENVFLMGEDVGLYGGAFGVSVGMFEEFGKDRVRDTPISEAAIVGTAAGAAVTGMRPIVEIMFMDFTTIAMDSLVNQAAKMHYMFGGKAKVPMVLRCPGGSGTGAAAQHSQSLEAWFCHVPGLKVVVPGTPKDAKGLLKAAIRDNNPVVFVEQKTLY-KVKGLVPEEDFIIPLGEGEIKHEGKDVTIVSYGRMLPRVIKVAEEMEKEGVSIEVVDPRTLVPLDKEMIINSVKKTGKLILVNEAAKTGGYLGEIASVVTEEAFDYLDSPIIRLAGLDVPIPYNELEKAVVPSEEQIKSAVNKTLNRMAKEYVIGKIEENIRIEDGVYELSVGGNF---SGNPGQFYMLRGWR-GPFLNRPISISNIYKD--KIIFLYELKGK--GTKIFSQLKENDEIKLIGPLGRGFSFEKD---EKAALVSGGIGVAPFVYLSRKIM---GDIDLYAGFRKNP--YIIKDLKENINIY--ISTEDGSVGYKGLVTGVFNP--ERYTKVYTCGPIPMMKAVVEICIKNIPVEVSMESRMACGIGACLGCTIET---ISGMKMVCKEGPVFNGREVVF
MATMTLVQAIARTLDEEMARDEAVVVLGEDVGKRGGVFLATEGLQQKYGPDRVIDTPLSEAAIIGAAVGMAAHGLRPVAEIQFADYVFPGFDQLVSQAAKLRYRSGAQFTAPMVVRMPSGGGVKGGHHHSQSPEAHFVHTAGLKVVAVSTPYDAKGLLKTAIRDDDPVVFLEPKRLYRAVKEEVPDEDYTIPLGEAVTRRQGSDLTIVYYGPVAPEVLQAADELEKVGVHPEVLDLRSLMPWDKETVLEAVSKTGRVMIVSDAPRHASFASEVAATIAEEVLDQLEAPPARVTGFDTPYPYA-QDKLYMPTVTRILNAAKKLLDYMTPDDHAVTIVASESLGP-HQRLVLAMPTLEARFGPGQFLNLSVPG--HVLRRPLAPSRHEGG--EVELIVTPFGP--GTRDLVALPVGTRLQALAPLGNSFPIPA----DEAALVGAGAGAAPLAFLAETLLRAGRRVHVFHGAVSNEDRLVQAVYERLGLVR--YFSEDGSLGRRGYPTEGLAELGGAEATVYSVGPFALMRAAARLAIHGRPGYVSLDVHMACGVGACLSCAVQT---TAGQKHACVDGPVFEVREVVW
MRQITYAEALNEALHEEMAANENIIILGEDIGQYGGVFNVTKDLINKFGKERIIDTPISEAGFTGAGIGAAMTGLKPIVEFMWIDFTFVALDQILNQAAKMTYMSGGQTKVPIVFRTQGGGGRGNGAQHSQSLETIFAHVPGLKVVVPSNPYDAKGLLKSAIRDNCPIMFIENKLLY-NMKGEVPEEEYTIPFGQANIVIEGSDVTVVSLSRTVHECKKVVDSLKERGISAELIDLRTLVPMDSQTVIDSVKKTNRLVIVHEAVESFGWGAELSSIVQEQAFDYLDAPVKRVGSLSVPIPYNALEKEVLPTEARIVEAIEEVLYQMI-RSERMTVVRQVKIAHNIFELVLQGELVQDM-SPGQFVHVKVSDTEPLLRRPISIADVNKENQQFTMIYRAEGR--GTTVLSLAVAGQEIDVLGPLGHGFPVEAAPVGGTALLVGGGIGVPPLHELSKQLNARGVRTIHVLGFQSDNVTFYEQQFNKLGDTY--YVTVDGTKGTKGFVTTLLDDLKPEFDVFYCCGPLPMLKAMENTY-PHKEGYLSFEERMGCGIGACFACVCQTTQVEKDYVKVCSDGPVFPKGVVQL
MPEITFVESLRRTLEEEMERDPSLMLIGEDIGRYGGIFGVTKGLLQKFGPHRVRSTPISESAIIGSALGAAMTGIRTVAELMYIDFTPVAMDQIVNQAAKMSYMSGGKAKVPMVIRTQEGGGRGNAAQHSQCLEALFFHIPGLKIVMPSNPYDARGLLKTAIRDDNPVMFIEHKLLY-ASKGSIPDGEYLIPFGQADIKRKGKDVTIVAISYMVTVALSAAARLAEEGIEAEVIDLRTLVPMDFDAILKSVRNTNRAVVVHEGCRRGGIGAEIAAQIQEEAFDDLDAPVERVGALNVPIPYSPLENAVIPDAEDIVKAAKKALYSMSESLLTAQIIDNRRVAPAHFLMTVRLPLSFATPFPGQFVMIRNDECGPLLARPLSVYGFQRQQDVMDLLYRVAGR--GTSLFSRMMPGEELCFFGPLGKGFSVPTGV--KRVLLVAGGVGVAPLIFLLHKGLAHGIETIFYLGARTAELLTGLERLCGS-CLK--ICTDDGSRGYHGPVTGLLKHDDAGDTVIYACGPKPMVRAMGNLLQAPIPCQVSLEERMACGLGACLGCAVAVREGKTDYRRVCKDGPVFDLRDIVF
MPVKSYIQAVTQALSEEMERDQKVFVLGEDVGKRGGVFRATDGLYEKFGEARVLDTPLAESAIAGVGIGAAMYGMRPVAEMQFADFIMPAVNQIISEAAKIRYRSNNDWDCPITIRAPYGGGVHGALYHSQSIEAVFANQPGLKIVMPSTPYDVKGLLKAAIRDDDPVLFFEHKRAYRLIKGEVPDDDYTLPLGKADVKRNGSDITVITYGLCVHFALQAAEKLEQEGIDAHILDLRTVYPLDREAIVEAASKTGKVLLLTEDNKEGSIIGEVAAIIAEECLFELDAPIQRLAGPDVPMPYATMEKHFMVNPDKVEKAMRELAEFM--MQTELTVLENNKIAEETVEMKLGINNANPATTPGQFLHVKVGESTALLRRPISIADIDGN-GNITIIFKISGR--GTDMLSKRTSGSRVNALLPCGTGYPVDNLKL-DTALLVGGGIGVPPLYYLGKTLAGSGTRIISILGFQKAEHVFYKEKFAELGESI--IVTDDGSYGEKGLVTDCLSKMDIDFDCFFSCGPTPMLRAVTNKL-SGRPGYISVEQRMGCGIGACYACVVPVK--ETGFKKICKDGPVFAANEVSL
MAMLTIVQAVNDGMRTLLEADDRIMLLGEDIGKNGGVFRATEGLQEVFGADRVVDTPLSEAGIIGASVGLAVNGFKPIAEIQFLGFIYPAYEQVMTHVSRLRMRTMGRYTVPMVIRAPYGAGVRAPEIHSDSVEALFTHMPGIKVVCPSTPYDAKGLLIAAAEDPDPVLMLEPMRSYRAKREEVPSGRYTVEIGKGKRVKEGTDITLIAWGAMMPVVEKAAEQAEKSGISCDVIDLRTLYPLDRDLIAESVQKTGRAVIVHEAHFTGGLGNDIVSVINDTSFLYLRAPIERVTGFDVPVPFFALEEHFLPTPARVVQAIEKAVHFMI-NKEWMTVLSQEKIAVNIYELTLKGELVQQMNEPGRFVHLKVNEQIPLLRRPISVASIDKENSQFTMIYRAEGE--GTKILAQKKAGETIDVLGPLGNGFPVEAAQPGDTALLVGGGIGVPPLYELSKQLNERGVRTIHVLGFQSADTSFYVEAFSALGDTY--VATVDGSLGVKGFVTDAIQQYGLEADILYSCGPLPMLRALEEAQ-LTKKGFISLEERMGCGIGACFACVCHTKPTGTDYRKVCSDGPVFPIGEVAL
MKTIQFREAICEAMSEEMRRDESVFLIGEEVAEYNGAYKASKGMLDEFGAKRVIDTPIAELGFTGISVGAAMNGNRPIVEFMTFNFSLVGIDQIINNAAKIRQMSGGQLNCPIVFRGPTGSAGQLGATHSQAFENWYANTPGLKVIIPSNPYDAKGLLKAAIRDDDPVIFMESEQMY-GDKMEIPEGEYIIPIGVADIKREGNDVTIVSFGKIIKEAYKAADILEKEGISVEILDMRTIRPMDFEAIFTSVKKTNRLVILEESWPFASISSEITFQVQENVFDFLDAPIKRITTADTPAPYSVLLEEWLPNSNDVVNAVKEVMYKM------FKIVKKEFLSENVARLVIEAPYIAKSRKAGNFIILRIDK---GERIPLTIADADMEQGTITVIVQRVGV--SSHKLCAMNAGEMLDVVGPLGTATHIAKI---GTVLCAGGGVGVAPLFPIVQAMKLAGNRVITVIAARTKDLVILEDEMRAYSDLI--IMTDDGSLGTKGLVTQGMEEVREKVNEAVVIGPAVMMKFAALTTKYNIPTVASLNTIMVDGTGMCGACRVSV---GGKTEFVCVSGPEFDAHKVNF
MAEISIREALRQAIDEEMARDDKVFLLGEEVAEYNGPYKVSKGLLDKYGYPRVIDTPIAELGFTGMAVGAAMMGLRPVVEWMTFNFGVLAMDQIINNASKLRHMSGGQISIPMVVRGPNGPAEYLSSQHSQSFESYYAHVPGLKVVFPCTPYDCKGMLKTAIRDDNPVMFMESEMTY-GMTGEVPEEEYTIPFGKADIKREGTDVSLITYGKITHMVLAAAEKLAEQGINAEVVDLRSLRPLDEDAIYASVRKTNRAVIIEEAWPIASVGSHVGWLISRNCFDDLDAQVELVASEDVPMPYNAMELAVQPSIEKIVDAVGRVL--M--KHLHLTILSQRQVAEGYYEIGFSWPHDLAPPVPGQFFTVRVGSGAPLLRRPFAFSGFTAGTGEARCIYQKRGP--ATQSMTGMAVGESLDVLAPLGTAFPEHPEQ--GRPVLIAGGVGVGPMLYLAESWR---LQPLLIIGARSTAFL---EALPN-GITI--LCTDDGSHGSQGTTIDALNTASDNLGSVYACGPNPMLAASHRWALHQRTCYVSMEQTMGCAVGACMGCVVPVH--PQPYARVCMEGPVFDSQLIDW
MAQLTLIQAINDGMRLLLEEDDRTIILGEDIGKNGGVFRATEGLQETFGDDRVVDTPLSEAGIIGTSIGLAVNGFRPITEIQFLGFIYPAYEQIMTHVSRIRMRSMSRFTVPMVIRAPYGAGIRAPEIHSDSTETLFTHMPGIKVVCPSNPYDAKGLLIAAMEDPDPVLVLEPMKNYRSKREEVPVGKYKVEIGKGKIVREGTDVTLIAWGAMISIAEKAAELAAQKGISCEIIDLRTLYPIDRDIIANSVKKTTRAVIIHEAQNTGGLGNDIVSIINDTAFLYLRAPIERITGFDVPVPFFALEEHYLPTPARVVEGIEKVVHFMI-RQEQMQVVNQRQIATNIFELTLSGQLALEMNQPGQFVHIRVSDQEPLLRRPISISSINKETLEFTMIYRADGR--GTILLSEKRQGDQVDVLGPLGNGFSIDKIQAGQKALLVGGGIGVPPLYELSKRLVDKGVQPIHVLGFQTKDVVFYEKQFTELGETF--IVTADGSFGHAGFVTNVLETLEDDFSVYYSCGPTPMLAALEKMY-PEKEGYLSFEQRMGCGIGACFACVCETTKTDADYVKVCSDGPVFESGVIRV
MAVLSYIDAITLAMKEEMERDERVFILGEDVGRKGGVFKATQGLYDQFGEDRVLDTPLAESAIAGVGIGAAMYGLRPIAEMQFADFIMPAVNQIISEASRIRYRSNNDWTCPIVIRAPFGGGIHGALYHSQSVEAVFANQPGLKIVIPSTPYDAKGLLKAAIRDEDPVLFFEHKRAYRLIKGMVPEEDYTIEIGKADVKREGEDITVITYGLAVHFALQAAERLAQDGISAHILDLRTIYPLDKEAIIEAASKTGKVLLVTEDNKEGSIIGEVAAIIAENCLFDLDAPIKRLAGPDIPMPYATMEKYFMINPEKVEKAMRELAAFMI-HQERMQVVRQQQIAEDIFELTLTGQLVLDMKQPGQFVHVRVTDTEPLLRRPISIASIDHELLQFTMIYRAEGR--GTTILSAKRPGEEVDVLGPLGHGFPVEEVEPGQTALLVGGGIGVPPLYQLSKELHAKGVRTIHVLGFQSENNVFYEKEFSNLDDTY--IVTVDGSQGTKGFVTDLLKETAPKFDVFYSCGPTPMLGALEQTY-PDKKGFLSFEERMGCGIGACYACVCNTTATEKEYLKICSDGPVFPRGVVKL
MAVKLYIDAIREAMQEEMRQNPNVFVLGEDVGLRGGVFRVTQGMIEEFGPERVMDTPLAESAIVGVAIGAAAYGMRPIAEIQFADFIMPAVNQIISEAAKLRYRTQGDWHCPLVIRAPYGGGVHGALYHSQSVEALFYHVPGLKIVTPATAADAKGLLRAALRDPDPVLYFEHKGMYRAIRDDVPEGDFTVPIGKARVAREGDDLTVITYGLMVHHTLTAAERLAADGISTHVIDLRSILPLDREAILEAARRTGKVLIVHEDNKTGGIGAEVSALIAEEALFDLDAPIARLCGPDVPMPFSPLEAFYMLNSTKIEDAMRKLAAFMP----VQRVLEQRVIGPDLYALTFSAPLKLSEGEPGQFLHLRVTDSDFVLRRPLSLCQVHVERNAMTVMYRAQGA--GTRRLARLRAGDAIDVLGPLGKGFPLHEKD--RRALLIGGGIGVPPLVELARRLYGRGCEVISVIGFQTADQIILREELKAYGRVH--LVTDDGTEGERGRVTDVLTKECADVSRYYACGPTPMLRAVQTVMRREIPGYLSLEERMGCGIGICVGCVHTVREGCESYVKTCVEGPVFLAEEVVF
MPVMSYIQAITQAMREEMEADEKVFVLGEDVGKKGGVFRATDGLYDTFGADRALDAPLAESAIAGVAVGAAMYGLKPIAEMQFADFIMPAVNQIVSEAAKIRYRSNNDWTCPVTIRAPYGGGVHGALYHSQSVEAVFANQPGLKIVMPSTPYDAKGLLKAAIQDPDPVLFFEHKRAYRLIKGEVPADPYTLPIGKADVKREGSDITVITYGLCVHFALQAAEKLAAEGIEAHILDLRTIYPLDKEAIIEAASKTGKVLLITEDNKEGSIIGEVAAIIGENCLFDLDAPIQRLAAPDVPMPYASTEKYFMVNPAKVEAAMRELAEFML-IHEHLEIISRETIAKDTVQMTFRGKMAQENILPGQFLHLLVGEGNHMLRRPISIAGVDKQESTITIIFKLLGE--GTNTLAKAEPGDQLDALGPCGQGYPVDELQI-EHALLVGGGIGVPPLYYLAQRLRETGIQVTMVAGFQNKEQVFYEAEFRKLGNFY--LATDDGSAGEQGFVTDIIKKEAFTFDQFFTCGPTGMLKAVSTQL-EEEEGYISIEQRMGCGIGACFACVVPAPDSESGYKKICKDGPVFRAKEVVL
MRELSYAQAIQEAMAIAMERDERVFLMGEDIGVYGGAFQVTGDLVERFGTDRVMDTPISELGGAGVAVGAAVTGTRPIFEFQFSDFATLAMEQIVNQAAKMRYMLGGAVSVPVVMRFPAGSGTGAAAQHSQSLEAWLGHVPGLKVIQPATPHDVKGMLLAAVEDPDPVMIFEHKLLY-KMKGEVPEGYYTVPIGKAEVRRQGADLTIVATSIMVHKALDAAEQLAAEGIDVEVVDLRTVRPMDRETIIESVRKTSRLMCVYEGVKTLGVGAEISAMIAEEAFDYLDAPIVRLGGAETPIPYNELEKATVPQVDGIVKAARDLAKRMMGFEMPLAVKENLPVNGEYRKLVLDAPADLARCRAGQFFHLLCPQGTPYLRRPMSIYGFYPETGELHFLYKVTGA--GTRALATLGTGDLLNVLGPLGEPFTIADDW--QNLVLVARGVGLATLAPLALEANRLGRHLTAICSARHPDYLMSTDYFADLGAVI--TLTDAEGTSEPQNLERVIEELAGKAHAFYTCGSNRMLRLLQEIGAHGIPGQIALEQQMACGIGMCHCCVRPFNGDKQVHLRVCREGPVFDMMEAIA
MPVISYIDAINLAMKEEMERDDSVFVLGEDVGLKGGVFKATTGLYDQFGEARVLDTPLAESAIAGVAIGAAMYGMRPIAEMQFADFIMPAVNQIVSEAAKIRYRSNNDWSCPLVVRAPFGGGIHGALYHSQSVEAMFAGTPGLKIVIPSTPYDAKGLLKAAIRDPDPVLFFEHKRAYRLIKGEVPTDDYTLPIGKADVKREGDDVTVITYGLAVHFALQAAERLAKDGIETHILDLRTVYPLDQEAIIEAARKTGKILLITEDNKEGSIMGEVAAIIAEHCLFELDAPIKRLAGPDVPMPYSTMEKFFMINPDKVEKAIRELAEFMI-RQEKMTVVAQKQIATNIFELTLQGQLVQDM-TPGQFVHVKVSNTEPLLRRPISIANVDKEKNEFTMIYRAEGR--GTKFLATNRENEIVDVLGPLGNGFPAEAAKPGQTALLVGGGIGVPPLHELAKQLNARGVKTIHVLGFQSEDVCFYEEQFTALGDTY--YATVDGTKGTKGFVTTVFDEVKPEFDLFYSCGPLPMLRALEGYY-PEKEGYLSFEERMGCGIGACFACVCDTTGYGKDYVKVCSDGPVFPKGVVAL
MAEITCREALNQALREEMERDSSIFILGEDVGLYEGSFKVTKGLLAKFGEKRVLDTPIAEAGIVGLACGAAMAGLRPIAELMTVNFAIVAMDQIFNHVAVASYMFGGQVRVPLTIRAPGGAGHQLGAQHSHSLEALFAHCPGLRVVVPSVPADAKGLLKSAIRSDDPVLFLEHEGLY-GVKGEVPEGEHLVPLGRADIKRSGRDVTLVTLSRMVYVCLEAAEQLAKEGIDAEVVDLRGLNPLDMTTVLASLRKTRRAVTVEESWLSFGWGGEIVARIMEQGFDDLDAPVLRVGGADVPMPYNHLEKSAIPDAARVAARVMELF--M--MRFLTKLNHNQQISQDIWLMSCD-HHFNKPVLPGQFVMIKINK-DFQLRHPFSIHRVDRD--HFEIVYAVVGD--FTGQMTSLQKGDYLDVIGPLGNGFTPDPQ---KSFLGIGGGMGVAPLAMFEHHH----PRPQYLVGAKNKQQLVLEGLPESR--TV--IYTEDGSRGNKGLLTDYFNDIDLNDQGVFACGPEGMISKIVSIFRSSCQLYISLEAVMVCGLGACSGCVSPL---LKEYVKVCQDGPVFKLEDFKI
M-MMNNVQAVNDALMYEMGRDPTVMMMGEDVGREGGVFRATTGLQQKYGKARVVDTPLSENGIVGTAVGLALNGMKPVAEIQFSGFVFAAYDQLISHASRMRQRSMGRYHVPMVVRMPFGGGVRALEHHSESDETIYTQIPGLKVVAACTPTDMKGLLISAIRDPDPIIFLEHIRLYRAFREEVPEGEFTLPIGKARVALQGNDLTILAWGAMVNVSLEAAKQLQKEGINAEVIDLRTLKPLDKEAVLNSVKRTGRVVIVEEAHRISGFGSDLGAIIAEDAMLYLKAPIIRVSGYDIRFPLYKLEDEYLPDPHRVAVAAKEVMNFM--RPISAEILEIVEETPTIRTFRLDTSDW--RGRPGQYLMVWVRG---VDEVPMTLSYDDA------ITVQKVGD--ATEAMFNLKVGDSIGIRGPYGNGWELVG----DDILLISGGVGSAPLAPLAEKAAATGVKVTTLAGYRTKDEVHFEDRYRRA-GTI--VTTDDGTYGQKGFVTGLMTNM-SKYSQIYCCGPEKMMYRVLSILDQKLAAQFSIQRYLKCGIGVCGSCCLDPD------LRVCRDGPVFTGDVLLK
MAQLTMIQAITDALAHELENDPNVLIFGEDVGKNGGVFRATQGLQEQFGEDRVFDTPLAESGIGGLAFGLALEGYRPIPEIQFFGFVFEVMDSIVAQMARTRFRMSGSRNMPVVIRSPFGGGVHTPELHSDNLEGLIAQSPGIKVVIPSNPYDAKGLLISAIRDNDPVIFLEHMKLYRSFREEVPEEGYTVPLGKAAITREGTDVSVITYGAMVREAVKAAENLEKEGISVEVVDLRTVSPLDIETITATVEKTGRVVVVQEAQRQAGVGAMVMSEISERSVLSLEAPIGRVAAPDTIYPFGQAENAWLPNAADIEAKVRETYNFM--QVELMTILSNKEIAHNIYEMILSGQMVNEMTRSGQFLHLRMKDPNLLLRRPISIASINED--SCTLLYRVVGK--GTEDMSSYQVGDHVDILGPLGNGFHIDFLQAGDQVSVIGGGIGVAPLYELGKELLAKGVKTTFILGFANKDDIYYEEAFRQLGEVI--LCTDDGSAGLKGHVGVALDQ--VQPQAVFACGPTPLLRLVQSTFDQLEHVYLSLEERMACGIGACYGCDTKR-----KDKRVCTDGPVFQSEEVSL
MSVITLRDALREAMVEEMRLDPTVFLMGEEVAAYNGAYKVSKGLLDEFGPERVIDTPIAELGFAGIGVGAAMNGLKPIVEFMTWNFAVLAFDQIVNNAAKTLSQSAGQFGCPIVFRGPSGAAGQLAQQHSQTFESWMGNVPGVKVISCTDPADAKGLLKSAIRDPNPVCMMESEIFY-AEKGEVPEGEYLVPIGKAAVRREGSDVTLVSFNKQVKTCMLAAEELAREGVSAEVIDLRTIRPLDIHTVIESVRKTNRIIVVDESWPMFGVSAEIAYEVQKYAFDYLDAPVTRVNAADTSLGYSVYVDEYMPNPAKVIKAVKEVMYAMNKKPLRAKLTEVIDESPLIKTFKLV-PEEEFAFKTGQFIELSVDG---IGEAPFTPSSSPQITDKLEVTVMKTGY--MTEFMHNLKPGAYMGIRGPYGRGYPVEKFF-GKEVLILGGGCGFAPIRSLLYNLIAVSRKVTLCYGSKTPEDCIYKPYISVLKFVL--RSVDKNWNERVGVVTILLDDVDIKNSLAVVCGPPVMMKFGTMKLLMGYPIYLSMEKNMSCGLGKCGHCMMGK-------YFVCKDGPVFTYDEIKD
MREINIRQAIGEALDEEMARDPSVFIIGEDVGPMGGLMGEIGGLYQKYGIDRVRDTPLSEAAILGAAIGSAITGMRPIARMRFADFLGIAWDEIMNQMTKMKYMFGGKIKMPLTMDALTGAGRRSAAQHSQSIEGMMMSIPGLKIVLPSNAYDAKGLLKTAIRDDNPVMFFEHKFLMAGPKSDVPEEEYLIPLGQADIKREGKDVTVVATAAMVTRALNAAETLQKEGISIEVIDPRTIVPFDKETVLNSVKKTGRLVVFTEECETGSFAGQVAAIVADKGFDYLDAPIKRVNAPDTPVPYGVLEDYWIPNEEKLIKTINEIL--MSKTPDLAIITKVCDEAAGIKTFTLEEPEISFDYRPGQFVELTVFG---VGEAPISITSSPVNKGYLELTVAAVGK--VTRALHLRKEKDVAGLRGPYGNGFPFDEVK-GKNILFVGGGIGAAPLRSLINQMFAYRAKISILYGAREPGLLCFIDDLEGWNSVL--LTVDAKWRGNVGVVGSLLPKIDIKNTVAFICGPPIMIHFVLLDLLMGFEIITTMERRMECGVGKCGHCNIGK-------SYVCLDGPVFSYHQLRE
MAQITLAKGINTGLRAAMEADSKVLLMGEDIGKLGGVFRVTDGLQKDFGEDRVIDAPLAESGIVGTAIGMALRGYRPVCEIQFDGFVYPAFDQIVSQLAKMRARSLGKVKLPVVIRIPVGGGIGAVEHHSESNEAYFAHTAGLRVVCCADPVDAHFMIQQAIASDDPVIFYEPKRRY-WEKAELPEGADARPLHQAKVVREGEHVTVAAYGPMVKTCLEAAKAAEEEGRSLEVIDLRSLSPLDVDTLAASVEKTGRLVVVHEAPTFLGMGAEIAARVTERCFYHLEAPVIRVGGFNLPYPPSKLEEEYLPDLDRVLDAVDRSLAHMSEVQVRGEILASRKVG-DYRHLTLLAPGVAESARPGHFVALTVGGPSMLLRRSFSIHKVSPTGGTVDVVVADAGR--GTHWLTSQPVGTPIDVVGPVGRAFPLPKEP--VSCVLVGGGYGTAPLFWLAEALRERGCRVDLVLGAATESRLFGVVEARRVASAT--ITTDDGSVGTRGQVTAVLPEVRADASVVYACGPMGMLRAVTQVATHGAVAQVAVEEAMACGVGICMTCVMPVEDGRTRMVRSCVEGPVFRGDRVRW
MAQLTMIQAITDALAIELENDPNVLIFGEDVGKNGGVFRATQGLQERFGEDRVFDTPLAESGIGGLAFGLALEGFRPVPEIQFFGFVFEVMDTVVAQAARTRYRMAGTRNLPIVFRSPFGGGVHTPELHSDNLEGLMTQSPGLKVVIPSNPYDAKGLLISAIRDNDPVVFLEHMKLYRSFREEVPEEAYTVPIGKAAITKEGTDVSVITYGAMVREAVKAAETLEKEGISVEVIDLRTVAPLDIETIIASVEKTGRVVVVQEAQRQAGVGAMVMSEISERAVLSLEAPIGRVAAPDTVFPFGQAENIWLPNATDIENKVRETYHFM--SQAMMTVVSQTEIAQDIFELRLKGALVKEMGAPDQFLHIRVPGDELLLRRPISIASIDAEKEECVIIYRTEGK--GTTIISQLTAGDELDILGPLGNGYPIDMLEESQNALLIGGGIGVPPLYELAKQLHAKGVNVVSCFGFKNKAEVFYEEEFAAFGKVN--IATDDGSYGKQGFVTQYFEELGFVPDAVFACGPKGLLVAVSKTF-DPSLTYLSLEERMACGIGACYGCVCDKKTSAYDNYRVCVEGPVFRAEEIVL
MAQMTMIQAITDALRTELKNDENVLVFGEDVGVNGGVFRATEGLQKEFGEDRVFDTPLAESGIGGLAVGLALQGFRPVPEIQFFGFVYEVMDSISGQLARMSFRSAGHFHAPVTIRSPFGGGVATPEMHADSLEGLMAQQPGLKVVIPSGPYDAKGLLISAIRDEDPVIYLEHMKLYRSFREEVPEEEYTIPLGKANVKKEGTDLSIFAYGAMVRESLKAAEELEKEGHSVEVVDLRTVQPLDIDTIISSVEKTNRAIVVQEAQRQAGIAANVVAEITERAILSLEAPVLRVTAPDTIYPYAQGENAWLPGAKDIVETAKKVLEFM--QSNKLSILEHRQVSVRYWHMVVSAQGLTEQIRPGQFFNILCGNRLPFLRRPFSIYRINREEETIEFLYLVQGA--GTREMTNMKVGESIDLLGPFGIGFTLDEQW--ETVLLLARGVGIATLAALAQEAVAQGKQCIAILSARSRNDLLAADTLQGLGVVL--KVTEEDGNSDVTQVEELIMDIKRKIDAGFTCGSKRLSRLMQKVSINGFPAQVALEEHMACAMGACFACVCDIRGDAIKSVRICTEGPVFDLSKVVM
MRKITYSQAINEALAQEMARDDSVIVMGEDNAAWGGVLGVTKGLFHKF-PGRVLDTPLSEGGYIGAAVGAAACGMRPVAELMFIDFMGVCFDQIFNQAAKFRYMFGGKAVTPVVIRAMYGAGLRAAAQHSQMLTSLFTHIPGLKVVCPSTPYDAKGLLIQAIRDNDPVIFLEHKLLY-TREGDVPEESYAIPFGEASVMRDGDDATIVTYGRMVHLAMDAAAKLAKDGIQVDVIDLRTTSPLDEDTILESAERTGRVVVVDEANPRCSIATDIAALVAQRAFHALKAPIELVTAPHTPAPFAVLEDLYIPSADAIAQAVLKTR-SMT-TQARGRVVSRTPVG-DYHHLVIAVEGIAEHTRPGHFVALAVGGDGMLLRRAFSIYRTSTTGPTVEVVFAAHGK--GTRWMADLAPEDEIDVVGPMGRPFALPKEK--VACILVGGGYGSAPMFSLASALRERGSSAHFVLGAATTPRLFGVLEANRVGSVH--VTTEDGSTGTRGRVTDVLEGLDVEAAVVYACGPMGMLRAVADLAEAGAWSQCVVEESMACGVGVCMTCVLPVEDGLVRMVRSCVEGPVFRGDRVRW
MRNMTYAEALREAILNEMRRDPAVFLLGEDIGRFGGTFGVTRGLIDEFGEDRVRDTPISETAITGVSIGAAATGMRPVAELMFMDFVTVAMDQLVNQAAKMRYMFGGKITIPMVLRMPAGAGIQAAAQHSQSLEAWFTHVPGLKVVYPSTPKDALGLMISAIRDDNPVVFVEHKVLY-SMKGDVPDTNEPIPLGVADIKREGSDVTVVATGLMVHKALKAAEILSKEGIEVEVIDPRTLFPLDKEKIFNSLKKTHKIVIVTEEVKRGSWSGELAALIAEEMFDYLDAQIVRIGALNTAIPFTVLENVVIPNEEDIIKAVRAIA--M-----ETRILSNEKIATGIYKMVFE----YEKAHPGQFVMVDCKG-KTFLKRPISVCSVDDK--SMTIVYQVKGE--GTKNLSEMKKGDTIEVTGPHGHGFELYED---KNVLIVGGGIGIPPLLYLAKKIKAKN--LYIALGFK--REIFLVEEFKNLGEVI--VTTEDGSFGKKGMVTQGIEDI-DKIDIIYGCGPKPMLKALKEISLNNIPCQISVEERMACGIGACLVCACKVKDGGFEYKRVCKDGPVFWAEEVEF
MAKMTMVEALNMALRQEMKRDDSVILLGQDIGPDGGVFRVTDRLFAEFGENRVVDTPLAEASIVGMSVGMAVYGLKPVCEIQFSGFIYQAFHQIENHAARMRWRTRGRLHVPMVMRAPYGAGVRALEHHSESREAYWAHTPGLKVVIPSGPRNARALLVSAIRDPDPVIFYEAKALYRSLREDVPEEEETLPIGRANIARAGDAVTIIAYGAMVRPALEAADLLEKEKMAAEVIDLLTLSPLDEELLVASVKKTGRAVVVHEAPQSFGPGAEIVARLMEGAFYYLEAPIERVTGFDTIVPYFSREKSYLPGAERIAAAARRTFIKMRSLPRPAVIQKIIAENSQIKTFVLADQQAAFTYRPGQFMMVSLPH---RGEAPISFSSTPTRPGTIELSVRRAGS--LTAAMHALQAGDQVGLRGPYGRPFVMEDLQ-GRDLLVVAGGIGLAPLRSVINGCLDTPGKLTILYGSRVPSDIAFRGDIDIWAVCH--LTVDAGWDGPVGLVTGLLGQVDPASSTALVCGPPVMIAAVLTALGMGFAILTTMERHMKCGIGVCRHCHLDS-------KLVCVDGPVFSRAQLKK
MTTLTMAKALNEGMRKAMEDDPKVLVMGEDVGKLGGVFRVTDGLQKDFGEQRVIDTPLAESGIIGTAIGLALRGYRPVCEIQFDGFVFPAADQIITQLAKMPMRSLGKLRLPVVVRIPCGGGIGAVEHHSESPETYFTHTAGLRVVTCSNPADAYAMIQQAIRCDDPVVFFEPKRRY-WDKAEVDTSADWLPLDRARVVRPGADVTLLAYGPMVKTCLEVAAAAQEDGRSLEVVDLRSLNPLDLPAVVESVRRTGRCVVVHEAPVFNGYGAELAARITEECFYHLEAPVLRVGGPSTPYPPSRLEDHYLPDLDRVLDAVDRAFAFMREVQVTGTVLTTRRVD-AYHALTVVAPGIVERFRPGHFVAVAVGGGSMLTRRAFSVHDVKPDGGTVEFVFTAGGP--GTAWLAERRARDTLDLVGPLGRPFPLPRDP--VTCVLVGGEYGSAMLFAVADALQRRGCRVDFVLGAASADRVFGALRARRMGETT--LTTEDGSLGMRGRVTDVLPGVDVRADAVYACGPMEMLRGVTAVAVFDIPVQVAVEERMACGIGVCMTCVLPVIDGVTRMVRSCVEGPVFRGERVRF
MAQMTMIQAITDALRTELKNDENVLVFGEDVGVNGGVFRATEGLQKEFGEDRVFDTPLAESGIGGLTVGLAMQGFRPVPEIQFFGFVYEVMDSISGQLARLSFRTAGHFHAPVTIRSPFGGGVATPEMHADSLEGLMAQQPGLKVVIPSGPYDAKGLLISAIRDEDPVIYLEHMKLYRSFREEVPEEEYTIPLGKAGVKREGTDLSIFAYGAMVRESLKAAEALEKEGHSVEVVDLRTVQPLDIDTIIASVEKTNRAIVVQEAQRQAGVAATVVAEITERAILSLEAPVLRVTAPDTIYPYAQGENTWLPDANDIAETAKQVLEFMI-RNECMAVVAQAEIARNIFELTLKGGLVSEIGKPGRFVHIRTSDGDPLLRRPVSISSVDEEAGTMTLIYRAEGK--GTALLSRKSAGETVDVLGPLGNGFPAEAAKAGSRALIVGGGIGVPPLYGLSEKLKAAGVEPVHVLGFQSADVAFYEEQFGELGETH--LATVDGSAGTKGFVTDVIRSLPGEFDVYYSCGPLPMLTAVSSEM-EGTEGYLSFEERMGCGIGACFACVCRT-SNEKGYVKVCSDGPVFRDGVVKL
MSIMSYSKALGAAMAEEMRRDDKVVCIGIDLQYYGGAFGVTQGLCEEFGEDRVVNMPIAEAGYTGLAVGAAATGLRPVVELQFGDWVTIASDQLVNQAANMRYMSGGALSVPMVMRLPCGGFGAAAAQHSHMFESWFAFVAGLKVMCPSTPEEAKGMLKTAIRENDPIIFLEHRQCY-EMKGEVTEDEFTVPIGKAAVKREGKDVTIVTYSYMVHFALEAAKILEQEGIDTEVVDLRTIKPMDTETVLNSVKKTHRVLCLQETWLTCGVAGEVAAVIADLAFDYLDAPVKRMGSPDCPAPFSDLETYVLPSVNGIVQAVRELM-EMSKTNEMSQILSQEKLASDVYSMWLRTEEIAKEASPGQFVSVYSRDGSRVLPRPISICEVSEDKRSLRLVYRVVGK--GTEEFSMLKAGDRLSILGPLGNGFPLERAA-GKRVFLMGGGIGIPPMVETAKALD---GDKHIIAGYR--DELFLQEELKRYGRVY--TATEDGSAGTPGNVLDAMMANGREPEIIFACGPAPMLRAIKAYAQMEIECWISMEERMACGVGACLACVCQSKDEKVHNKRVCKDGPVFLSTEVEL
MAQMTMIKAITQALEVALERDENTLVFGEDVGNNGGVFRATEGLQEKFGPDRVFDTPLAESGILGLAYGLALENYRPIPEIQFYGFMYEAMDEIAGQIARARFKMAGTRNMPVTIRAPFGGGVHTPEMHADSLEGLLAQTPGIRVVVPSNPYDAKGLLLSSIESNDPVMFLEHMKLYRSVRDEVPEEYYTVPLDKARVAKEGSDVTLIAYGYMVQEALKAAQQLEKEGIQAEVIDLRTISPLDTNTILNSVKKTGRAIVIQEAQRQAGVAAQVVAEIAEHAILYLSAPVMRVTAPDTVYPFGQMENAWLPNAKDIEKAAKEAMTYMS-LQCLAKIIENQEIAKDIFQLILEGDFVEKIEQPGQFVHLLIPSQKTFLRRPFSLASYHQDKNQCTILYKILGT--GTKELAQLKKGTSISLLGPLGNGFFVNPLY--EKVLLIGGGIGIPPLYELGKEFQKKGTEVTFLLGYRNQEEVFYQEEFAKLGTVI--TYTEDGSFGHQGRIDAAFPTLEKDWNAVYSCGPTPMLKAVKENFSNQYPTYLSLEERMACGFGVCYGCVVAQT--KKTPLKVCQDGPVFLATEVEL
MKVMTYAEGIREGIRIRMKEDPNVLVFGEDVGQFGGCFGVTAELYEEFSGKRIRDTPISEGAIIGTAVGAAATGLKPIAELMFIDFITVGMDQLVNQAAKMRYMFGGKISLPMVVRLPGGAGIRAAAQHSQSLEAWVAHVPGLKVVYPSNAADAAGMMLTAIDDDNPVIFLEHKAIY-TVEGEVPDVIEPIPFGKARIAKEGSDVTIITYGKQVYDALAAAEALAADGINAEVMDLRSLYPLDKDAILESVKKTNKVVLVSEEAKRGSFIGEVAATIAEDFFYELDAPIVRVGALNTPVPFSGLEDYVVPNDKDIVQAVKKLFLIM--KTSLSRIIENIKVAEGIYKMTLD----DTKPVPGQFYMVKGLNGDYLLPRPISVHDYYDG--KLVLLYRISGH--GTDMMSRMKEDTEVQVLGPLGNGFDLEAIK--GKTAVIGGGIGTAPLYYLAKEMKK--ADMDIYLGF--KDIVYSIEDFENTGHVT--VATEDGSVGTKGFVTDCVDY--DKYRMVITCGPDIMMNKIIRTCVHKIDIYASLEKRMACGVGACLGCVTET---VNGNKRVCKDGPVFNGKELIL
MATRNMVEAITSALDVMLEDDEKILVFGEDVGKNGGVFRATDGLQEKHGERRVFDTPLAESGILGLSIGLGAVGYRPVPEIQFFGFVSEAIDSLTNQMARMRFRTNGTLTCPITLRSPFGGGVGTPEIHSDSYEGFIAQMPGIRVVVPSNPYDAKGLLIASIRSNDPVVFLEHLKLYRAEKMEVPDDIYEVPLDKANIVKEGHDISIVAYGAMVKEAINAATILEEIGVSAEVVDLRTIAPLDIETLQQSVSKTGRCIVVQEAQRQAGVASHVMSELAERLFLDLEAPLSRVTGPDTTYPFPLGESMWLPNAHDIVRKVQNIMEYM--KQCDAIVISNKKVAFNVYEMILEGDFGLTEDFAGQFVQVQVPESSAYLRRPFSITDYRNG--QLVLVYRIEGR--GTLALRGCKPKDTLNVLSPLGHPFPIHPN---QKVALIGGGIGVVPLYGLNKRLVEMGCQVHSYLGYQDAASVIYKDEFEAL-SLT--ITTLDGSVGQKGNVLDSVDV--SDIDVIYACGPHGLLKAIQETYPKT--VYLSLEARMACGFGVCNACVCRKQ--TEETFLICKDGPVFNGKDVIL
MSTLTLAKALNEGMRKAMEDDPKVLIMGEDVGKLGGVFRVTDGLQKDFGEQRVIDTPLAESGIIGTAIGLALRGYRPVCEIQFDGFVFPAADQIITQLAKMPLRSLGKVRLPVVVRIPCGGGIGAVEHHSESPEAYFTHTAGLRVVACSNPADAYTMIQQAIRCDDPVVFFEPKRRY-WEKAEVDTSDGWTPFDQAQVVRPGTDLTVLAYGPMVKTCLEAAAAAEEDGRSLEVVDLRSLNPLDIARVTESVRKTGRCVVVHEAPVYNGFGAEVAARVTETCFYNLEAPVLRIGGPSTPYPPSRLEDHYLPDLDRVLDAVDRAFAFMREVQVTGTVLTTRRVD-AYHALTVVAPGIAERFRPGHFVAVAVGGQSTLTRRAFSIHDVKPDSGTVEFVFTVRGP--GTAWLAERRARDTLDLVGPLGRPFPLPRDP--VTCVLVGGEYGSATLFAVADALQQRGCRVDFVLGAASADRVFGALRARRMGETT--LTTEDGSLGLRGRVTDVLPGVDVRADVVYACGPMPMLRGVTAVAVFDIPVQVAVEERMACGIGVCMTCVLPVIDGVTRMVRSCVEGPVFRGERVRF
MAGMTMIEALRSAMDVMLETDPGVVVFGEDVGYFGGVFRCTAGLQKTYGEPRVFDTPINESAIVGLAVGMAAQGMKPCVEMQFADYVFPAYDQITQEAARLRHRSNQQFSCPMVIRMPTGGGIFGGQTHSQSPEALFTHVAGLKVVQPCNPYDAKGLLIASIEDPDPVIFLEPKRLYSHELGEVPDGHYAVPLGKARIHREGSAVTVLAYGTMVFVAEAAA---KATGIDAEIVDLRSLLPLDLETIEASVRKTGRCVVLHEATKTSGFAGELIAVVQEACFYHLEAPILRVTGWDAPYPHA-QEWSYFPGPERVARALETALEDM--EQTDAPVVSNTHLTGEYWLLEVEAPSVAAALEPGQFVNIRIRDSAPFLRRPFSVYRVNPEKTRLQVAYKILGN--GTRLMKELQPGALCDLIGPLGKGFELPEDA--KTIALVGRGIGIAALPMLADLAAARGVTSHAFLSARSRDNLVGAEIFASHGGVF--THADD-TPDDVALVTDHLLRMSTAFDAMYVCGSNRLIRQVDKLARHGIPAQSAMEQHMACGFGDCHGCIIEVNDGSRGYREVCHHGPVFNTWEVAN
MRTISYIEAINEAMREEMQRDENVFVLGEDVGKKGGVFRATDGLYDEFGEDRVLDTPLAESAIAGVAVGAAMYGMKPIAEMQFADFILPAVNQIISEAAKMRYRSNNDWSCPLVVRAPFGGGVHGGLYHSQSVEAIFANQPGLKIVVPSNPADAKGLLKAAIRDPDPVLYFEHKKAYRLLKGEVPNEDYVVPIGKADVKRSGDDLTVITYGLMVDQTLKVAEQLQEEDISVHVLDLRTIYPLDQEAIIEAARKTGKVLLITEDNKEGSIIGEVAAIVAEHCLFDLDAPIKRLAAPDAPMPYASLEKDFMVTPDQIEAAIVELAAFMI-QQERMKVVRQKQIADDIFELTLIGQLTLEMKEPGQFVHIRVEDHEPSLRRPISIAEIDHDAMQFKMIYRAGGK--GTKILSTKKAGDEVDVLGPLGNGFPIEEAAPGDTALLVGGGIGVPPLYELSKRLNERGVKTIHVLGFQSAANVFYEQQFQALGDTY--IVTADGTQGTKGFVTDLLAEVKPEFDVFYSCGPLPMLSALEKFY-PEKKGFLSFEERMGCGIGACYACICDTT--DGDYKKVCSDGPVFPKGVVAL
MAVLSYIEAITLAMDEEMARDENVFVIGEDVGLKGGVFKATEGLYARYGAERVIDTPLAESAIAGVGIGAALYGKRPVAEMQFADFIMPAINQIISEAARMRYRSNNEWTVPMVIRAPYGGGVHGGLYHSQSIEKIFMGQPGLKIVMPSSPSDAKGLLKAAIRANDPVLFLEHKRAYRLLKEEVPAGEHLVPIGQANVVREGTDLTVITYGLCVSLANEAAKTLAEDGISVHLLDLRTIYPLDEASIIAAAQKTGKVLLITEDNKQGSIIGEVAAIVAEHCLFDLDAPIARLAGPDSPMPFSSIEKAFLVNGDQVEAAMRELATFM--RIEQMTVIQQKEIAERVYELILAGEMVTEM-EAGQFINIKPTRSDLLLRRPISVAKIDKAQRQCTIIYRVDGE--GTQTFADVKVGDLLDVIGPLGKGFPVEETLAGETAMLIGGGIGVPPLYEVACELKAKGAEVVTVLGFNSEDAVFYEEKFAALGDVH--VATADGSHGTKGFVTTIMDDI-PEADTYYSCGPTPMLRVLNDRL-LTKRAFISLEERMACGIGACYACVCHKAGDRNESKKICVDGPVFKTGEVEL
MALMTNIQAIAHTLEQQMKKDEKIVTFGEDVGFEGGVFRATKGLQERFGEERCFDTPLAEAGIIGSAVGMAINGLKPIPEIQFSGFMLPGFNQIAGHVGRMRNRSRGRYHLPMVIRMPYGGGIRALEHHSESQEVLFAHLPGIKVVIPSTPYDTKGLLTAAIKDPDPVIFMEPKRIYRAFKQDVPEEEYTIPIGKAKIVQEGTDLTIVAWGAMVREVQKAVKTLEEEGISVELIDLRTISPIDKETIINSVQKTGRFLVVHEAIKSYGPGAELISIVNEGAFLYLEAPPTRLTGFDVIVPLPKGEHHYIIEPKRIAYEARKLIKYM------YKILNKQNLNQYITLLEVYAPFIAKKAKPGQFIIFRVDE---GERVPLTIADFDREKGSITIIFQVVGR--STELLANLDVGDYIDFVGPLGIPTHLDGV---KKVAVVGGGVGCAIAYPQAKALFNSGASVDVIAGFRNKDIVILEEEFNAVSSLF--ICTDDGSYKEKGLVTDVLKRLGNDYDLVIAIGPIPMMKYVSLTTKYGIKTIVSLNPIMIDGTGMCGGCRVKV---DQETKFACVDGPDFDGHVVDF
MAVLNNIEALNQSLMQMMETDDTIIVFGEDSGFEGGVFRVTKGLQEKFGKERCFDTPLTEAGIVGSGIGMAITGLKPVAEIQFQGFVFPAMNQIMIHAARMRNRSRGRFTVPMVIRMPYGGAVRALEHHSESIEALFAHIPGLKVVIPSNPYDTKGLMISAIKDPDPVIFLEPKRLYRAFKQEIPDEIYEVPIGKARVLQEGEDITVVAWGAMIPECQKAITMLKENNVSVDLIDLRTISPIDKETISQSVKKTGRFLVVHEAVKSFGAGAELISIVNEKAFLSLEAPPSRLTGFDVTVPLAKGEHHFIVNPEKIKNKIMELINFM--FLEDGVIIENKNMGDNYYLMKVKAVKSAVAAKAGQFYMIKCHNGIRILGRPISIHYADQENHMLEFYYEVIGE--GTKEFTNYKIGEEIRLQGPLGTGFDTELKG--KKILVVGGGMGMAPLKYLVESVKNKN-TVTIIAAGRDVGAVRIADNYHFPKEIV--FATDDGTVGLKGNAVDAMKELKEKYDIVYTCGPHKMMEAVARVASHNMRCQISLEEKMACGVKACVGCSIKT---KEGMKRVCADGPVFEAEVIVD
MAQMTMIQAITDAMATELKNDENVLVFGEDVGVNGGVFRATEGLQKEFGEDRVFDTPLAESGLTSLGLGLTLEDYRPVVEIQFFGFLFEAMDGVAGQIARHRARSGASKEMPIVIRAPFGGGVHTPELHADSLEGLMAQTPGLKVIIPSNPVDAKGLLIEAIRSNDPVVFLEHMKLYRSFREDVPEEEYTVEIGKANVKQEGDDITLIAYGAMVQEAMKAAEALAEEDISAEVIDLRTVSPIDYETLVKSVEKTNRAVVIQEAQRQAGVAANVASELSERAILSLEAPIMRVTAPDTVYPFTQAESIWLPNKDDIIERAKQVMDFM---KNLMNIKSQKQIADHIYEMVLEGDITSSMKTPGQFVHVRVSDSEHVLRRPISIADINHEQSQFTIVYRAEGA--GTRKMSALRTGDSLDILSPLGNGYPLEK---NEHVLIVGGGIGVPPLYELSKQLNRLGVKTTHVLGFNSKKDVFYEEKFRTLGETH--VATADGSCGTEGFVTDVIGDLKDDFDLFYACGPKVMLKVLSETM--DLDGYISLEERMGCGFGVCYACVCETA--RGDYIKLCTEGPVFRKGEIVL
MSKMTVRDAIISAMSEEMRLDENVFLIGEDVGIFGGDFGTSVGMLEEFGKERVRDTPISENAISGAAIGAAMTGMRPIVDVTFMDFIVYMMDNIVNQAAKTRYMFGGKGQVPVVFRCAAGSGVGSAAQHSQSLESWFCHIPGLKVIAPGTPADVKGLLKAAVRDNNPVIFLEYKAQY-NMKGEVPTPNFVLPIGKADIKKEGKDVTVVTYGRMLERVLQAANEVESDGVSVEVVDLRTLIPLDKEAVLESVKKTGRVLLVNDAYKTNGFIGEISAIISEDAFDYLDAPILRLAGEDVPIPYNALETAMIPSVERIKKNILNLVNRMSKYCHDLCVSTIDRLSSKHVLLKLTQDTPLPKMLPGQFVEVRVDNSHTFLRRPISVNYVDKRKNEMWLLVAAVGA--GTKEMLKLRVGDNLNCLFPLGNSFTTADKLHGRKVLLVGGGVGVAPLLFQGQTLLESGNQPYFLLGARSASDLLELDLFKEMGPVY--VTTEDFSAGEKGYVTDHT--INEHFDFIQTCGPKPMMQSVARYARRKIECEASLENLMACGLGACLCCVEKT---VEGNLCVCTDGPVFNIKKLLW
-------------MRRAMEDDPKVLIMGEDVGKLGGVFRVTDGLQKDFGEDRVIDTPLAESGIIGTAIGLALRGYRPVCEIQFDGFVFPAADQIITQLAKMPMRSLGAIKLPVVVRIPCGGGIGAVEHHSESPEAYFTHTAGLRVVACSNPADAYTMIQQAIRSDDPVLFFEPKRRY-WEKADIDTGDWWTPLHSAKIVRPGADVTLLAYGPMVKTCLEAATAAEDDGRSLEVIDLRSLNPLDEPLVMESARRTGRVVVVHEAPVNSGFGAELAARITEECFYHLESPVLRVGGFSTPYPPSKLEEHYLPDLDRVLDAVDRTFGYMAGVQVTGTVLTTRRVD-AYHALTVVAPGIAERYRPGHFVSVAVGGYSMVTRRALSIHDVKSDGGTVELVFTVRGS--GTAWLAERRARDTLDLVGPLGRPFPLPRDP--VHCVLVGSEYGSAVLFPLADALLARGCRVDFVLGGAGAERVFGAMRARRIAETT--LTTEDGSLGLRGKVTDALPSVDTRADAVYACAPMETLRAVTAVAMFDIPVQVAVEEAMACGIGVCMTCVLPVIDGATRMVRACAEGPVFRGERVRF
MSSTTMAQALNGALRDAMREDPNVLVMGEDVGTLGGVFRITDGLAAEFGADRCLDTPLAEAGILGSAVGMAMYGLRPVVELQFDAFAYPAFEQLLSHVAKMRNRTAGRLPLPITIRIPYGGGIGGVEHHSDSSEAYYAHTPGLHVVTPATVADGYGLLRAAIASDDPVVFLEPKRLY-WSKDDVTP-GPVEPIGRAVVRRQGTSATLLTYGPSLPVCLEAAEAARAEGWDLAVVDLRSLTPFDDETVCAAVRATGRAVVVHEATGFGGVGAEIAARVMERCFHHLAAPVLRVTGFDIPYPPPMLERHHLPGVDRILDAVARLQWQMAHVQRQAEIVELSPVG-AYHRLVLQAEGIAERVLPGHFAALAVDRDSLLLRRPFFIHRADPAAETIEIVLAEVGP--GTRALARQRVGDTVDVVAPLGTSYSVPTAP--ASALLVGVGYGGSPLFGLADRIVEQGGSVGFILGASTAERLFGVEHAKALTPVL--VTTDDGTFGIRGQVTLPLTEAAIEARVVYASGPRSMLRAVAEVCSESVRCFTAVEETMACGVGVCMTCVLPVVDGESRFVRSCVDGPCFDGSRVRW
MARMRYNQALRLALAEEMERDPNVFICGEDVGQYQGTYRVTEGLFQQFGPRRVLDTPISEIGIAGLATGAAMVGLRPVAEFMTWSFALEAMDQLVNHAAKICYMSSGRIHCPVVFRGPAGVGTQLSAQHSQSLEAWYAHTPGFKVVVPSTPADAKGLLKAAIRDDNPVIFMEHASLY-GLAGEVPEDDFTIPLGVASIVREGSDVTLISYLRCLHLCLKAAEMLEKENISCEVIDLRTLVPLDMDTLLRSIKKTHHAVVVHDEWRNVSISAEIAARLYEQGYDELDAPIERVAGADVPMPYANLERAAIPNENEIAAAVRRTL-AMYSQEIMAKIVTKRRIAQNVFEMVFHAPSIAHTAQAGQYVEILYGQDAPLLRRPFSIYRVDRAQETFSILFLARGS--FTSGLSQKRRGSFISIIGPLGRPFQWDTVQP-RQHILVAGGIGAPPLYFLAETLHNARGDIVVLNGARTRSLLIGIVEFSRLNVLY--TMTDDGTHGEKGLVTDRLRFLQHLPRTLYACGPNPMLKTVATIANFRVPCQVSVETSMPCGIGFCNGCVVAQNPQGTHYVRACWEGPVFDANTLVW
MSKTTMAQAITTALRDAMTADGSVVVFGEDVAQLGGVFRVTDGLHRDFGESRCFDTPLAESGIVGMAVGMAMNGMRPVVEMQFDAFAYPAFEQITSHVAKLANRTRGRVRLPMVIRIPYAGGIGGVEHHCDSSEAYYAHTPGLTVLTPATNADAYGLLRAAIESPDPVVFLEPKKHY-FAKEEIDLAAPVPPIGRAMVRRAGRDATLVAYGPSVPVALAAAEQAATEGRDLGVVDLRSIVPFDDETVCAEVRRTGRAVVIAEAPGFASVASEIAARVGERCFHHLEAPVRRVTGFDVPYPAPKLERHYLPGVDRILDAVDDLQWAMTLAWCHAEVLVNRPLTERYHHLRLAAPDVAAAARAGQFVMLTAGRGGPVLPRPMAVYTRDAAAGVVDVLYAVVGQ--GTRALAGFAPGERMVVVGPLGRGFAIHPET--DRVLVVGRGIGTCSLTCVAQDLAPGPVELHAVTSGRDPGSVIGAEVFREHGAVR-AVHDTDGSS-DVAVLRARLCGEGGPPQQILTCGSERLARLCAELGEWGASVQVSVEAHMACGLGYCHGCSTGGP--PEESPLVCRDGPVFWLS----
MAKMTIAKALNAGLRAAMEKDPKVLIQGEDVGKLGGVFRITEHLQKDFGEDRVIDTPLAESGILGTAIGMALRGYRPVVEIQFDGFVYPAFDQIVSQLAKLHSRSRGAIKVPVVVRIPMGGGIGAVEHHSESNEAYFAHTLGLKVVFCSNPTDAYWMIQQAIETDDPVIFYEPKRRY-HEKGEIDVDPPARDLFSANVVRQGTDATVACYGPMVRTCLDAAKVAEEEGSSLEVIDLRSVSPLDIDTLTTSVTKTGRLVVVTEAHSFVGLSAEIAAAVTERCFYSLEAPVIRVTGWNAPYPPSKIEEHFLPDLDRVLDGVDRALAHMSDVQVAGEVIAIRRVG-AYQHLTIVAPGVAEAARPGQFVALAVGGTANLLRRCFSLHKVSPSGGTLDVVIAAKGP--GTQWLAGLRAHDKVDVVAPLGRPFPIPTEP--VACVLVGGGYGSAPLFWLADVLRERGCHVEMVLGAASEDRLFGVVEARRSADVT--VTTDDGSAGRRGWVSDVLPEIRTSAAVVYGCGPMGMLRSITEVATHGAVAQVAVEESMACGVGVCMTCVMPVRDGTTRMVRSCVEGPVFRGDRVRW
MANLTMIQAITEALDQEMARDEKVLIFGEDVGKNGGVFRATQGLFDKYGEDRVSDTPLAESGIGGMAFGLAVQGFRPVMEIQFFGFVFEVMDSIVGQMARTSYRMGGKLNLPAVVRSPFGGGVHTPEMHADSLEGLMAQSPGLKVVIPSNPYDAKGLLTSAIRDEDPVVFLEHMKLYRSFRDEVPEEQYTVPLGKAAVAKEGSDVTVVAYGYMVREALKAAEQLEKDNVSVEVLDLRTVSPIDYETVVKSVEKTGRMVMVQEAQRMAGVGNTVISEVSQRAILSLEAPIGFVTAPDTVYPFGQAENTWLPNAKDITDSIKETVEFM--KLIETKIKSITVIAKDTVKLDIHDQDLLETIRPGQFVYIQIGSSEHMLRRPISIADLDKEGNQLTLIYKELGE--GTRKLSRLRKDDSLNMLIPCGNGYRIDQLEM-TQALLVGGGIGVPPLYYLAKKLIEKGVNVTTIIGFQSKEDVFYEEQFQRLGKCY--VTTNDGSYGHQGYVTDIIEQEQPQFDYYFACGPNPMLKAIEIKL-KDEKGFLSLEERMGCGIGACYACVVPTK--EKSNKKICQDGPVFHSGEVKI
MTKMTMVQAINLALRQEMANDDRVVLLGEDIGRDGGVFRVTEGLIDTFGTERVLDTPLAESAIAGMAVGMAIYGLRPVCEIQFSGFAYHCFHQLENHAARLRWRSQGRLSVPMVLRAPYGGGVRALEHHSESREAYWAHTPGLKMVIPSGPRSARALMVAAIRDPDPVIFYEAKGLYRAFREEVPDEEETIPIGRSRIVREGRDLTMIAYGAMIRPALEAAEELATDGVEAEVIDLLTISPLDDTLMLQSVTRTGRAVVIHEAPRSFGPGAEITTRLMEGAFYYLEAPIARVTGYDLIIPYFSREKWFIPNVRRIVDAARRTLVSMTQYQEKAAVIRIERLSGDNVRLTFDCPDIAAAASPGQFVMIRVGTGDPLLRRPFSIHQTDED-GHLQVYFKVVGR--GTGMLAAVREGAEVSILGPLGRGFQVAD----SPACLVGGGLGMAPLLFLARKLSQLKSRDTIILGGRTSSEVPLVKDFEEFGMVV--ATTDDGSYGQRGFVTAAFSSL-PSPCTVYCCGPEPMLAGMSVLCRRGYSCQVSVESVMACGMGACLGCSKPNR--DGGYVHVCVDGPVFDAEEMAW
MAVITVRQALNDAFKEEMKIDPTIIMMGCDIGVRGGPFGITLDLMNLYGKDRVIDTPISEPAFVGACVGAAATGLRPVAEVLYSDWITLGMDQLVNMAAKMRYMFGGKVHMPLVVRAPFGAGGGIAAQHSQSFEAWFNHVPGFKVVAPIEPYDVKGMMKTALRDDNPVIFFEHKRSY-QIKGEVPDGTYTVPFGKAAVRREGTDVTIVAYSMMALRAKKAAEELAKEGVSCEVIDLISLLPLDYETVMNSIGKTNRVVVCQEANLRGGMAGDIVSEIIDRGFDLLDAPPVRVGALNVPMPYNGLEDLCIPDEQKIKDAVYKVLDRMIKKHFTEQVLANDLIAQNTYLMKLTTEDFLRLYRPGQFAHIEIPNAELLLRRPISINYVDFGKKEVHLAYNTVGK--GTKLLSLVRAGDTLDVLMPLGNGFQLADNM--KKVWLVGGGIGIAPLKSLYCKYP---REYTAFLGYRNREYVYEAHDFELF-ATH--ITTDDGSYCTRGFCTDVLRAESGPPDVILACGPHVFFKSLAKAA-GDIPTFVSLEQHMGCGTGGCATCVCKV---GGQYKKVCLQGPVFDIREVDS
MLVLNLIEAITNALDVAMDFDKSVVVFGEDVGFEGGVFRATKGLQAKYGEDRCFDSILAESSIIGSGIGMAINGLKPVVEMQFSGFMFPGFNQIVTHAARMRNRSRGLYTVPMVIRMPYGGGVRALEHHSESLEVLFAHTPGLKVVIPSTPYDAKGLLLSAIMDPDPVIFLEPKRIYRAFKQEVPEEIYTIPIGKAKVVKEGMDLTVVAWGAMVKETQKAIEVLEKEGHSIELIDLRTISPIDKATLIQSVQKTGRFAVVHEAAKSYGPGAELITIINEGAFLYLEAPPMRITSVDTIIPLPKGEHHYSPNVELITSELRQVIEYMK-FQGLVKVIQKKFVSDDVFKIVIEKPEHMGEVRPGQFFNFNVER--MLLRRPISVSAIGEE--TLEFTIKILGK--GTKELSLLKTLDEVDIMGPLGNGFDTLNH---KKVLLVGGGIGVAPIKGLGEFLSKDSIEMKTLLGFRDTP--YMIDDFKAFSNVI--TVSENDKDYRLGYITVPLEEVKEKIDMIYACGPLVMLKSVQKICAFNTPVQLLMEEKMACGIGACLVCTCKTKDFGFKHSRMCLEGPMFYGDEVIF
MRVITFREAINEALDQEMQENAKVILIGEDIGRYGGIFGVTKRLIDKYGEERVRDAPTAESGFIGAAIGAAMMGYRPVVELMFIDFIGVAFDQIINQAAKIRYMSGGGISVPIVIRTVSGAGFSGGAQHSQSLHSILLHIPGLKVVMPSNPFDAKGLLISSIEDDDPVVFIEHKGLY-ETRGVVPKEKYSIPLGVADIKKAGKDVTVIATAVMLHKTLSVVEKLREEGISVEVIDPRSLRPLDTETIANSVKKTGRLVVVDESYPRCSFATDIASFIASKYFEYLEAPIKIVTPPDTPVPYSPLERAWIPNEEKIYDAIKKVIEAMQNEIKPVKIERNEEVAENTFLISFLLEDLSLEVKPFNFFMVWIPR---IDFIPLSVSDYDGN--SLTFLYKIKGN--GTKALSLKKKNEILGIMGPLGKEFFFKNG---EKILVVAGGIGIAPIPYFVKF--SKGSEIDLVWGVKKGSELFEVTKYGKMNKFI--IYTEDCSYGKCGKALDALREI-NEYNRILSVGPEVMMKNFCNLCN-KNDCYVALENLTKCGMGICGSCYI-----KGTTKLMCSDGPVFECSEVKY
MREMNMAEATLEAMIEEMRQDDNVFVLGEDIASQGGIFGQFKGLADLFGKEKVIDTPISETAIMGAGLGAALTGMRPVIDMHYVDFIGVAMDEMCNQIAKIRYMSGGQVKAPLVVRAPDGLINSAAAQHSQNLEAWFVHTPGLKVVTPSNPADAKGLLKAAIRDDDPVLYLENKALF-KRKGMVPDGEFIIPIGEAARVRDGKDVTIITYSIMVSKSLEAADILSKEGIEIEVIDLRTLFPLDKEIIFSSIKKTGHLMIVHEACKIGGLGSEISAMVAEECIEYLDGPIIRLGQMHVPVPFSIMEKYITPNVNDIVNGVKKMLITMV-QMLKVKILENKQVLPDFFRMVLAAPMVAKEAVPGQFLMINTSDTDPFLKRPISVNRIDQEKGTISLIYQIVGK--GTRLLTKKNAGEEIQIIGPLGKGFCWSEQD--KTIVLVGGGCGIAPLVALAEALVQTGKEVFVLLGSQCKEKLLGEDEFKELGCVM--VATDDGSYGRRGFVTELLDELKKRIDQVYCCGPLPMTKAVVQITKAFIPCQISLEERMGCGIGACIGCVTKVRDGTIDYKKVCHDGPVFTSSEVVF
MAQLSIAKALNDALRKSLENDPKTVLMGEDIGKLGGVFRITDGLQKDFGEDRVMDTPLAESGIMGTAIGLALRGYRPVVEIQFDGFVYPAFDQIVSQLAKMHARALGHVKMPVTVRIPYAGGIGAVEHHSESHEAYFAHTAGLRVVSPASAQDAHWMLRQAIESDDPVIFLEPKRRY-WDKGEVADS---LPLHAARVVRPGTDATLIAYGPMVKVCLEAAAAAEEDGHRLEVVDLRSLSPIDFDTLEASLKRTGRGIVVHEAPVFMGMGAELAARLTERCFYHLEAPVLRVGGYHAPYPPSRVEESFLPDLDRVLDAVDRALAFMAHVQTRAEVLSRTAEG-SYHRLVLRAPQAAPRVRPGHFATLACAD-GRLLRRAFTIHRADPEAGTIELVIAERGE--GTRELARTRVGDRLDLIAPLGTPFPLPDGP--VSALLVAGGYGGAPMVALGEEIRRRGGQVGFILGAASADRLYGVEQARAITQVL--VVTEDGSAGLTGRVTDPLAQAAIDATVVHACGPMPVLRAVTATALLGARCHTAVEEAMACGVGICMTCVLPVVDGVSRFVRSCTDGPVFDGARVRW
MAKLSYSQAIRETIAQEMRRDERVFVMGEDVEKLGGVYGCTRDLYKEFGTDRVRNTPISESAIIGAALGAASGGMRPIAELMYWDFAFVAADQIFNQVAKTRYVFGGHAKIPLVIRGQQGTGRGNAATHSQSLESLFMHIPGLKVVCPSTPADAAGLLRTAIRDDNPVCFFEHKVLY-ATKGEVSDDDFCIPFGKADIKREGTDVTIVANLLYVKRALEAADELAKEGISAEVIDPRTLVPFDYDTVAESVKKTGRLVVVHEAHQNNGWGAQVVSQVSQMVFPYLDAAPVHIGAKACPLPFNGLEQAVLPSVKDIVDACKASLYRM--KQSLFTMEHARQLTADTYELVLSGDT-SAITAPGQFVNIQLPG--KFLRRPISICNWTKD--ALLLLVRVVGE--GTHDLVRCVPGTELDVLSGLGNGFDLAKGG--AHPILLGGGIGIAPLYGLAQRMLEAGIAPTVGLGFRSGGDAFYLEEFGKLGCLM--VATEDGSLGTKGFVTDLARHV-PECGYAFVCGPTPMLKAVHGLPQTG--GQFSFEARMGCGFGACMGCSVPT---GNGYKRVCKDGPILYKEEIVW
MSKKTVREALNEGIREEMLRDEDVFVIGCDVGVRGNPFGVTMGLGNEFGFDRVIDAPISEPSFTGMAIGAAATGMRPIVEIMFSDWITLSSDQIINVAAKMRYMFGGKVEMPVVIRIPMGAGGGQAAQHSQCLEAWFNHIPGLKIIAPYEPADCKGLLKSAIRENNPILYFEHKRTY-ALKGEVPDGEYLVEIGKANIRKEGTDVTIITYSAMVKTCDAAAKKLEEEGISCEVIDLRTLLPLDYETVINSIKKTSRVVVVHEAPVRGGIGSDIVAEINERAFDYLDAPPLRVGSLNIPVPYNTLEAATLPSVDSVMNAVKKVMSEM-----EGIVKLNNRIGSKIYSMEIEQPEIANLARIGTFINLYPKT-SLLLPRPFGISEISKT--SITIVYEVVGK--GTLEFSGYKPGDIVKMSRPLGNGFTPCYDN--ATHVLVSGGIGIAPLVELAKHLP---GKVIAVMGFKDKS--FLVGKMQSIGATY--VASDSGSEGFKGNVVELLKKENIIGDYYYGCGPKPMLKAVSEYCEINRPIQVSMEGRMGCGYGACVGCACKVKD-GYTNKKICSDGPVFLGSEIFW
M-KMTYREALNQAMCEEMERDDRVFLMGEEVAEYNGAYKVSQGMLDKFGPKRVIDSPITELGFAGLGVGAAMTGLRPIIEFMTWNFAILALDQIVNAAAKMKYMSGGQYSVPMVFRGAGGSAARVGAQHSQSLENWLANVPGLKVVMPSCPADAKGLLKASIRDNDPVVFIENEINY-GDVGTVPEGEYIIPLGKAEVKRVGKDVTIVAHSRMTGFALAAAVELAKQGIDAEVIDPRTIRPLDETTILTSVAKTNRVVTVEEGWRFAGIGAEIAARIMEKGFDDLDAPVIRVTGKEVPMAYANLEAMTLPSVADIVEAARVACGAMSKFEEQARVLAHVTHPGDQYIMRLHAPKTAARAKPGQFVHLRVSP-ERPLRRPISIMLTDPEHGTIDLLYKAIGE--GTQLLTERKAGDLIPMLGPIGVPFDLSDHT--KRYVLIGGGVGIPPMIFAADQLQGKAKPSTTLLPGINGNAILTIRSLEERGISR--LASNAGLYGYEGHVPNLARDYERARCVLLSCGPHPMLHAVAKLGRLEIPTFLSLEEHMACGIGGCAGCVVKTLEGQEKYRRVCVDGPVFAAELLPE
MPSITCRDAINQALKEELERDPNVFILGEDVAQYEGSFKVTKGLLAKFGDKRVIDTPISEAGFTGMGCGAAMVGLRPIVELMTVNFGIVALDQIMNNVAVIRYMFGGNVKVPLTIRSPGGAGNQLGAQHSHSIEAMLMHCPGLRVVVPSVPADAKGLLKSAIRSDDPVFFVEHEGLY-GVKGEVPEGEYTLPLGVADVKREGKDVTLICLSKMVYVCLDAAEKLAEEGIEAEVLDLRGLNPLDVPAILDSVRKTGRAVTVEECWLTGGWGGEIAAIIMEHAFDALAAPVLRVGSADVPMPYNALEQAAIPDVRRVMTRVHEVMKYM--KNYKTIILSNQEISPGYFRMRLLTPGFSENARPGQFIMMRVQQSPPLLRRPFGIFRMGFLKEYTEILYKVVGR--GTNIMADLHRGDKVEVLGPLGRGFDVGDPG--EEKILVGGGIGLVPLYMLAESLSARS-KVRLLMGGRNRDDILAVTEFERLGVTY--VSTDDGSLGEEGMVTQVLERKKYPRSSVYACGPMPMLDAVYRICHRKVPLQVSLEALMACGVGACLGCVVKGVEDNPRYLCACKQGPVFRAEQLDW
MAKMTMVQALNLALKQEMAQDDSVVLLGEDVGPDGGVFRVTDQLIDIYGKERVIDTPLAESAIVGMGIGMAIHGLKPVCEIQFSGFAYQNFHQLENHAARMRWRTQGRLTVPMVMRAPYGGGVRALEHHSESREAYWAHTPGLKMVIPSGPRNARALLVAAIRDPDPVIFYEAKGLYRAFREEVPEEEEVMEIGVPQLVQEGDDVTFISYGAMLRPALEAAEQLAAEGINVEVIDLLTISPLDDRLLIESVKKTGRAVIVHEAPRSFGAGAEIVSRLLEGAFYYLEAPVQRVTGYDIVIPYFSREKAYMPDTARIIKAARATLNTMPQYQEKTIVTRVEQLSCENVRITLKAPEIASCCKPGQFVMIRTSVGDPLLRRPFSIHQADAS-GHIQIYFKIVGR--GTEILAHVRVNEEISVFGPLGRGFTIDEN---LPTCIIGGGLGIAPLLFLAKEICRRKGPDLIILGGRTLDEVPLVNDFREVGITL--ATTDDGSYGEKGFVTDVLKSV-APNTQVYACGPEPMMAAINDFCLEGLRCQVSVESVMACGMGACLGCNRPVG--DGKYVHVCMDGPVFEAKELKW
MNQLGMGQAVNQALREEMMRDSGVFIAGEGIGIMESPMLPTFGLLKDFGPERVKDTPVSEAAIAGLAVGAAAAGLRPVVEILFSPFFTLASDMIVNHAAKLRYLSGGKSTFPLVVRIKNASGHGAGCQHSHNLEAWAAHCPGLKVVMPSTPADAKGLLKSAIRDDNPVIFIENMALY-FQPGPVPDEEYLTPIGKAEIKRQGKDVTVVAWSNMVGLALRAADQFSQEGVEVEIVDVRTLAPLDKETILASVRKTGRLVVIHEANRTGGFAGEISAIVMEEALASLKAPLRRVTGPDIPVPASPLESFYIPNEENLISAIREII--M--RLLTGRVTENAAVNAQVFRMGVRMDEP--EFSPGQFVNIRVSEYVPLLRRPISISRRIDE--TIEFLVKVEGI--GTRQMGQWSQGTRVDLIGPLGRGFDIEGFDKKAPLLILGGGIGTAPLKGLAQELADRGERVYVLNGFKEDP--YGKEDFKCFEYVI-----DE----EPVYVTDYLLSHGIAFQGVFACGPMAMLRRVKEIFRGEIPVQISLEEKMACGVGACLGCAVKIKNFQHRYQKVCVDGPVFDASEVIF
MAKITVREAISQALWEEMEADPKVFIIGEEVGVWGGTYAVTKGFYDHFGPKRVKDTPIAEAAIVGGAIGAALTGLRPVAELMTINFAFSAMEHIVNEAAKLHYMFNGQFVLPLVIRTVGGGGRQLGATHSQTPDAIFAHFPGLKVVAPGSAADAKGLLKAAIRSDDPVMFIEHATLY-QLRGEVPEGDYLIPIGKSVIQRPGKHVTIVTYSKMLDISQKAADQLAADGVEAEIVDLRTLRPLDMEPILESVKKTNRVVIVEEGWKSFGVGAEVASRIYEEAFDDLDAPIQRVAQLEVPLPYNNLEQLALPKPEWVVRAVHEVL--M------IPVLERTMVAPNIHNLRLQAPDVARSAKPGQFVILQAEE---GERIPLTISDWDAEKGDITVVFMQVGA--TTGKLALLKAGDSITAAGPLGNPMELGNF---GTVICVGGCYGIASIYPIARALKEMNNRVICVVEARSSFLFYWQEKLRKTSDMI--FITRDGSLGRRGHINNLGSIIKGGVDRVIINGCNYVMMRGCEETRLGIKTIVSLNTLMIDGTGMCGVCRVTV---NGSNKFACVDGPHFDGHEVNW
MAQMTMIQAITNALQTELKNDENVLVFGEDVGVNGGVFRATEGLQKEFGEDRVFDTPLAESGIGGLAVGLSLTGFRPVMEIQFFGFVFEVFDSIAAQLSRQYFRSGGTKTAPVVIRSPFGGGVHTPELHADNLEGLMAQTPGVKVVIPSNPYDAKGLLISAIRDNDPVVYLEHMKLYRSFREEVPEEEYTVEIGKAAVKQEGTDLSIITYGAMVQESMKAAETLAKDGHSVEVIDLRTVQPLDIETIIASVEKTGRVVVVQEAQKQAGVGANVVSEISERAILSLEAPIGRVSAPDTAYPFTQAENVWLPNKEDIIAVAKKTLEFM-------RVVKQTSIARNIYEIVLQGGITKNMTKPGQFVHMRVGNSEFMLRRPISICSVDQQAQTLTCLYRAEGK--GTTHLSQLKSGDTVDILAPLGNGFPVEAAQ--KTALLIGGGIGVPPLYELSKQLNARGIKTIHVLGFQSAEDMFYIKQFEALGTTH--VATVDGTYGTKGFVTDVVNAIPVDYDTFYTCGPIVMIKAIQETL-PNTPGYVSLEERMGCGIGACYACVCEA-DNEDGYVKICTDGPVFEKGALAL
MPVITYRQALRDTLRAEMHRDENVFLMGEEIGVFEGSYKITEGLLKEFGERRVRDTPIAEEGFVGAAVGAAMLGLRPVVEIMTINFSLLALDQIVNHAAKIYGMFGGQNSVPMVIRTPGGGGQQLGATHSQNVELYYAFVPGLKVVAPSTPADAAALLRAAIRDDDPVLFLENLGLY-NTKGEVPDEEVVGEIGRAAVVREGTDITLVGYSRMAMIATQVADRLAEEGISVEVVDLRSLRPLDRETIVNSVKKTGCAVVAEDDWLTYGIGAEIAASIQEGAFDYLDAPVRRVAMAEVPLPYAPLENAALPSAESVTTVIYETLRGMSDVQMSSPVLTVRQVD-AYHAITVVAPGIAERFRSGQFVAVAVGGHAMLTRRMFAIHEVKPDGGTVEFLFTVRGK--GTAWLAERRSRDLLDIIGPLGRPFPLPRDP--VNCVLVGGGSGSVPLFPLAHALRRRGCRVDFVLGGATASRVFNAMTARRIAEAT--FTTDDGSLGTKGRVTDVLAQVEAYSDVVYACGPMPMLREVTAIAMYGIPIQVSVEETMACGTGICMSCVVPVVDGITRMARACVDGPVFRGERVRF
MQQLTMGQAVNQALREEMLRDPNVFIAGEGVGIHAAPVLPTFGLLEEFGPDRVKDTPVSEAAIAGLAVGASVMGLRPVVEIMFNPFVTLASDMIVNHAAKLRYLSGGKSTFPMVVRIKSGAGFKAGCQHSHNLEAWLAHCPGIRVVMPSTPADAKGLLKSAIRDDNPVVFIEDMLLY-FVPGPVPEEEYLVPIGKADVKRQGSDVTIVTWSKMLGAAMKGAALLEQKGVSAEVIDLRTLAPLDKDAILDSVRKTGRLVVLHEATRTGGFAGEICALVAEEALGSLKAPFRRVTGPDIPVPFSPLEAFYIPDEHDLVKAVESIV--MPKFQENALILDHREVADRTWLMRLMSPKIALEARAGQFVMVRVRDGDPLLRRPLSFHRTFPEEGCIELLYRVVGK--GTLLLSKTVPGMNLDLLGPLGNGFDLPAPDARGPIALIAGGIGIAPLFDLMERIALSNQQMNLFYGTRTVAELLALSYFGALGVVH--WSTDDGSFGHKGHVTRMFAQFAFRPESLYACGPLEMQFHVARWALHDVPAQLSLESLMACGLGACLGCALPAADDADGYVHVCMDGPIFPAGAVQW
MAEKLYIEALAEAIKEEFERDPNVFMMGEDIGIYGGAFGVTKGMYPKY-KDKLIETPISEASIVGAGVGAALVGMRPIVEIMFSDFMMDAMEWIVNQAAKLRYMTGGQLKVPLVIRSPMGSGTGAAAQHSQSLPAMFAHIPGLKVVMPATPYDVKGLFKAAVRDDNPVIFFEHKLLY-WTKGEVPEGDYIVPIGKADVKREGKDITIIAGSITVIRSLEAAEKLKGEGIDVEVIDVRSLSPLDTETIVNSVIKTGKVLIVEDDNKSYGWGAEVLSRIVEDAFDYLDYPIQRLGGKDVPIPYNKLERAAVPQVEDIIEAVKAIFGEMR-WKMKARVLSNRRIASEVYEMTFEWK--GKKPHPGQFLMIDCQG-KTFLKRPFSVNDFEEE--KMTILYQVRGE--GTKNLSQMKEGDILEITGPHGNGFEILE-G--KRVLIVGGGVGIAPLLYLAKKVKAQK--LYIALGFK--RETFLVEKFEGLGEVV--VTTEEGSTGRKGLVTSVVEEM-GEVDIVYGCGPKPMLKALQEISMANVLCQISLEEKMACGIGACLGCACKVRDKGFSYKRVCRDGPVFWAEEVLF
MGKISYLQAIKDAMSEEMRRDDTVIFMGEDIGLYGGCFGVSRGMFDEFGPERVKDMPISETGFTYAAFGMAMFGMRPIVEIMFGDFVSLVVDPIVNGAAKYRFMTGGLVKAPMVLRTPFGSGTGAAAQHSQCLESLFLNTPGLKVVMPATAYDAKGLLKSAIRDDNPVCFFENKLLY-RTNGEVPEEEYTIELGKADVKKEGSDITLIAWSRTLLFCVEAAEKLAEEGISCEVVDLRTLRPLDTKTIIDSVCKTGKALVVYEAPKLGGFGGEVVATINEEAFYHLDAPVERLGGMEIPVPYNIIEKQIVPSVEDIVAKVKEMM--M--KMKMFEITEKRKLNENMTWLVIYAPLVARKARPGQFIILRTDE---GERIPLTMAGHNEEDGTIDLIYATVGR--TTMLMDQLEEGDCFDIVGPLGKPTHMEGL---KKVCVVGGGSGNALAYPLATGMHKHGIEVDMITGFKNKDLVILEDEFRAGTDLY--MVTDDGSYGEKAFTTDKLKQLGNKYDEVVAVGPPIMMKLVCKLAEHGIPSVASLTAYMIDGSGMCGGCRCII---GGENKFVCVDGPEFDGSLVDW
MAKIAFREAIRQAIEEEMRRDDSVLLMGEEVAQYNGAYKVTQGLLETFGPKRVIDTPIAEEGFTGMGIGAAMAGLRPIVEWMTFNFSLMAIDQVISNAAKTRYMSGGQFKIPMVIRGPNGPAEFLASQHSQALQSFYAHIPGLKVVAPSTPYDAKGLLKSAIRDDNPVIFLEAELMY-SWEGEVPAEEYLIDLDKADVKRAGKDVTLIAHSKPVRMVLQAAEKLAEEGIEAEVIDLRSLRPIDTETIYESVRKTNRCVVVDEAWPVASVGSHIGFLVGRDCFDYLDAPVQLVSGEDVPMPYNRLELAAQPSVEKVVRAAKSVLYDM------NKILEKRQLSEEVFRMKIEAPLIARERKPGQFVIIQKDT--YGERIPLTIADADPDEGSITIIFQTVGK--TTHEMALSNVGDSFNVLGPLGQPTHIEKV---GTVVCVGGGIGVAPLHPIAQAMKAAGNHVIIIMGARNRELIIMENEMKAIADLV--VCTDDGSYGRKALVTEPLKEYSSNPAMAVAIGPPIMMKFCAETTRYGVKTIVSLNTIMVDGTGMCGGCRVTV---GGETKFVCVDGPEFDGHLVDF
MTTLSFSRAINEAMAEEMARDDRVFVMGEDVGRFGGAFGVTRTLYDRFGADRVIDTPISEMFIVGGGVGAAITGLRPIVELQYADFLWNAGDELVGKMSKWRYMHGGLFTVPMVVRLPEGAAGGAGPEHSTCPEAALLAATGTYIVIPSTPYDAKGLLKSAVRDDNPVAFFEHKGMY-ALRGEVPEEEYLIPLGEADLKRTGEDVTVVTWGRMVHRSLEAAELAAGKGIEVEVVDTRGLRPLDLDAIVASVRKTGRLIITHESGRTGGAGGEIAALVAEHALTSLEAPIRRVCGIDTPVPQSHLEQFVVPSADELATAIAEVAAYMS-VQEQAEIFSVTRAG-EYFQFTVIAPRIAEGFRPGHFVAVAVGGNAMGLRRAFAIAGATPTAGTVQFVVAEHGP--GTRWLTQRRAGEVVDLVGPLGTPFPLPNGP--APAVLVGGGYGSAPLIPLAHALLAQGSPIEFVLGAATGSRLYGELTAKRTAGVT--VTTDDGSAGERGLVTDVLPAARINAEIVYACGPMPMLQAVGNIAQHAIHAAVAVEEAMACGIGVCMTCVLPVRDGRTRLVRSCVEGPVFDAARVRW
MRIISMKDAVNEALDQEMSRDPTVIMMGEDIIAWGGVLGVSKGLYHKH-PKQMLDTPLSESAYVGAAIGAATAGLRPVAELMFVDFIGVCLDQVFNQAAKFRYMFGGKAQTPVVIRAMCGAGFRAAAQHSQMLTPLFTHIPGLKVVCPSNAYDTKGLLIQAIRDNDPVIFLEHKNLY-ASTCDVPEEPYTIPFGEANIVREGGDVTIVTYGQMVQRAEQAADMLKKDGIEAEIIDLRTLSPIDMDSVLESVEMTGRLVCVDEANPRCSIAADISANVAQDGFDDLKAPIQMVTAPHSPVPFSSLEDIYIPSAQSIADAARKTMEGMTAFESECLVKSNIPVNNDYRLLILDAPAEILNCTPGQFFHIQCPVGQPYLRRPMSIYGYFPEKGELQFLYKIAGE--GTAALAELKTGESLNVVGPLGQGFHIAQDW--QNLLLLARGVGLATLAPLALEAQRLGKKLTAICSARSPELLMSIDYFRDLGAII--TVTDSEGTSDLAHLQGVIEGLGPGIDAFYTCGSNRLLKLLQEMGAHNIPGEIALEQQMACGLGMCQCCVRSFRESGIVHKRVCKEGPVFDLQEAMG
MKIISFSQATLEAMEEEMLHDETVFVMGEDIARQGGIFGQFKGLPDKFGTERVRDTPISETAIVGAAVGAALAGMRPVADMHFADFIGVCMDEVFNQMAKVHYMFGGQKTLPMVLRAPDGLINQAAAQHSQSVEAWFQHIPGLKVVIPSNPADAKGLLKSAIRDDNPVIYFEHKALF-SMKGEVPEEEFFTPIGKAKVIKEGTDVTLVSYSMTMNLAVQAAEKLEKEGINVELVDLRTISPIDKKTILNSVAKTNRLAIAHEAVKQGGVGGEIAAIVAEEGLDYLDAPILRIGAPFTPIPFAPLEQAYRVTADKIYEGVKSMM--MERIDHNGTILKVRLISSEVIEVVLHCPAVALSAKPGQFVMLRLRGVDPLLGRPFAIAATEAE--TVTLLVQVVGK--FTHLLKTLPPGTKANLRGPMGNGYLERPSD--KKIIFVAGTVGAAPLLFALQSFPELK-KREFVLGVPGKGWGGFVSYVEEKTQIK--VCSDDGTLGIKGNALAALPET-GNNEEIWACGPLPMLKAMARKYIQAGQVRVSLDMKMACGIGGCLGCVIST---DKGPKRVCVDGPFFMAKEVDW
MTTLTMVKALNEGLRRALEDDPKVLVMGEDVGRLGGVFRVTDGLQKDFGEDRVIDTPLAESGIVGTAIGLALRGYRPVVEIQFDGFVFPAADQIITQLAKMHLRSLGAVRLPVVIRIPCGGGIGAVEHHSESPEIYFTHTAGLRVVACSNPLDAFTMIQQAVRCDDPVIFFEPKRRY-WDKAAVDLAESWTPLHAARVVQPGHDVTVLAYGPMVKTCLEAAAAALEEGRSLEVIDLRSLNPLDIDALTASVQRTGRCVVVHEAPVFSGYGAELAARLTERCFYHLQAPVLRVGGFSTPYPPSRLEEHYLPDLDRVLDAVDRVMEWMTDLRTSAIVLTVRQVR-DYHAITLVAPAVAERFRPGQFVALAVGGHGRLLRRCFSVYEVKPDGGTVEVVFDHRGSDVGTAWLAGRKARDKIDVVGPLGRPFRLPRDP--VNCLLVGGGVGAAALFALADTLRRRECRVHFLLGGRSAQAVFGARSAQRVGDAT--VVTDDGSLGESGTVPQVLPRVETAADVVYACGPTEMLRAVSTTATYGLPSQVSVEETAACGTGLCLTCVLPIVDGITRMVRACADGPVLRGDRVRW
MAQKTMIQAITDALALELEKDENVLVFGEDVGANGGVFRATEGLQKKYGEDRVFNTPLAESGIGGLAFGLSLEGYRPVPEIQFFGFVFEVMDEIVGQMARTRYRMGGTRHMPITIRAPFGGGVHTPELHSDNLEGLIAQSPGIRVVIPSNPYDAKGLLIASIRNNDPVVFLEHMKLYRSFREEVPDEAYEVALDKAAVVQEGTDITIITYGAMVREAIKAASDLAKANISVEIIDLRTVAPLDIETIIQSVKKTGRVVVVQEAQKQAGIGAMVVSEISERAILSLEAPIGRVSAPDTIFPFGQAENIWLPNASDIEAKVKEIAEFM--KQEQMTVVLQKQLAPHIYQMTLTGELVKEMNMPGQFLHIKVPKADLLLRRPISLNQIDHEKNTCTIIYRTEGT--GTKILSTLNADDKLDVMGPLGNGFKIDGVNSGQIAFIVGGGIGIPPLYELSKQLTKRGVHVVHFLGYATKELIYFKEEFMNLGETQ--FATDDGTYGVEGNVGNLLAEATMFPDAIYACGPNGMLKTIVQLFSTLSNIFLSLEERMACGIGACNACVCPVQKTGTRSVKVCEDGPVFLANEVVL
---MSVRDAIILAMSEEMRRDENVFLMGEDVGIFGGDFGTSVGMLEEFGKERVRDTPISENAISGCAIGAAMTGLRPIVDVTFMDFIVYMMDNIVNQAAKARYMFGGKGQVPVVFRCAAGSGVGAAAQHSQSLEAWFTHIPGLKVVAPGTPADVKGILKSAIRDNNTVIFLEYKAQF-NMKGEVPLPEFTIPLGKADLKREGKDVTVVTYGRMLERVLQAADEVEAEGVSVEVVDLRTLMPLDKEAILNSVKKTGRVLLVNDAHKTGGFIGEIAAMIAEDAFDFLDNRILRLAAEDVPVPYNKLEAAMLPSVERIKKYILKLVNRMM-KVLDFIVRSNESLNYQNNLIKVADNEPLPEMLPGQFVQVLVDNSAIFLRRPISINFVARERNEIWLLVQRVGE--GTRKICESAVGQKLNLVFPLGNSFTIPQRA--GSYLLVGGGVGTAPLLFLGKKLSEKGFIPQFLLGGRTGRDILQLSEFEALGSVS--CTTEDGSLGEKGYVTDHS--IENRFDFIYTCGPKPMMVEVARYANTGSGCEVSLENLMACGFGACLCCVEKT---TRGNRCACTDGPVFNINELTW
MAVITLLEAINQALDQKMAEDPRIVVYGEDTGFEGGVFRVTAGLQKKYGVDRVFDTPIAEAAITGSAIGMAINGLIPIAEIQFDGFVFPGYTEIVTHMARYRNRSRGRHGLPIVVRFPVGGGIRALEHHSESIETLLGHIPGLKVVIPSTPYDAKGLLVSAIEDPDPVIFMEPKRIYRSGKQEVPEELYRIPIGKAKVVKEGTDITIVAWGAFVREVEKAIKLIENENISVELIDLRTINPIDEDTIINSVKKTGRFLVVQEAVKTYGPGAELISLVNEKAFLYLEAAPARVTGFDITVPLAKGEHYHFISPERIAAEIKKVVKFM------FLIREKRTLTKTVTRMVIDAPWVVKHAEVGQFVMIRVDK---GERIPLTIAEMHQSKGTLGIIFQVVGR--STYLLNQLNEGDFIDVAGPMGKPSELEGL---KRVLLIGGGVGCAILYPIAQKLASLGTEIGTIIGFKNKELIFLEDEFIEVSNAE--LMTDDGSKGKKGFVTDALIKMDSNYDKVIAIGPIMMMKKVSEITKYHIPTVVSMNPIMVDGTGMCGGCRVKV---GEDIKFACVDGPEFDGHLIDF
M-----REALRDAMTEEMRRDEDVFVMGEDVAVFQGAFKVTEGLLDEFGEKRVRDTPISENTIVGVGVGAAMAGLRPVVELMTVNFSLLALDQIINHAAAIPYMFNGNVRVPMVIRMPGGGGHQLGPTHSHSFEALYLQIPGLLVACPSTPADAKTLLKAAIRDENPVIFVEHESLY-GIKGEVPEGEDVIQFGEAAVRREGTDVTIVGILKMAHVAERAAEELESEGISAEVIDPRTLRPLDLDTILESVKKTNRAVIVEEGWPHGGVGANLSTLITEQAFDYLDAPVQRVTGADVHMPYSRMEQAAMPHEENVIEAVLAATDDM----------ASNRDSGGYRVVSL-VDREGPEPEPGQFYMLAAATDRAFLPRAISVAETMPAAGRLDFLLDAVGP--GTGRLCDLEAGEGVWIVGPLGNAFASPREVAAAGAVLVGGGVGGAPLALQRKRFAERGIAHRVLLGFRDRAHTGGLDLFCGSCPVR--LATEDGSQGVQGRVTDLLLPIDAASGVIYTCGPPAMLEAIRALCAHGVSCELALESPMACGFGACFGCAVPKP--GGGFLRLCIDGPVLRGDAVEE
MAELSMQQAINRALRTLLAEDPRVLLFGEDVGALGGVFRVSDGLQKEFGDQRVFDTPLAESAIMGMAVGLAMNGWRPVPELQFDGFAYPAIDQIVNQVARMNYRTRGAAPMPITLRLPSFGGIQAPEHHGESLEALFAHTPGLKVVAPSDPGEAYSLLLQSVRSDDPVVYMEPKARY-WDRRPVRLSEPTDPIGTSRIVRPGRHATLVAWGAMVHRCLQVAELAAEDGVELEVLDLRWLKPIDAAGLAASVARTKRAVVVHEAPLTAGLGAEVSSLITEQCFRDLAAPVQRVTGFDVPYPAGPLEHQYLPTIDRVLFAVQRTLEYM---QIRCPVLNVRRVD-AYYAITVVAPGIAERFRSGQFVSVGVGGHSTLLRRPFAVHDVKPDGGTVEFLFSVRGT--GTAWLAERRSRDLLDVVGPLGRPFPLPRDP--VNCVLVGGGSGSAPLFPLAQSLRRRGCRVDFVLGAASSDRVFSAITARRIAEAT--FTTDDGSFGTKGRVTDVLGRVEARSDAVYACGPMPMLRSVTQVAGHGVPVQVAVEETMACGIGICMTCVIPVVDGITRMVRSCVDGPVFRGEQVRF
MEKMSVRDAIIMAMSEEMRRDENVFLMGEDVGIFGGDFGTSVGMLEEFGKERVRDTPISENAISGAAIGAAMTGMRPIVDVTFMDFIVYMMDNIVNQAAKTRYMYGGKGQIPVVFRAAAGGGVGSAAQHSQSLEAWFTHIPGLKVIAPGTPADVKGLLKAAVRDNNPVIFLEYKAQY-NMKGEVPLPEFVLPIGKADIKKEGKDVTVITYGRMLERVIQAANEIEAEGVSVEVVDLRTLAPLDKEAVLESVKKTGKVLLVNDAHKTGGFIGEVAAMIAEDAFDYLDGRILRLAGEDVPIPYNTLETAMIPSVARIKKYILKLVNRM--KVLDFTVRSNEQLNYQNNLIKVTDNGTLPEMSPGQFVQILVNNSNVFLRRPISINLVDKEKNEMWLLVQRVGE--GTRKICETPAGETLNIIFPLGNSFSIPQEE--GKFLLVGGGVGAAPMLFLGKKLREKGFSPDFLLGGRSQRDILQLSDFEALGTVY--CTTEDGSLGEKGFVTHHS--VKSRYDFIYTCGPKPMMVAVAKYAHNKTGCEVSLENLMACGFGACLCCIEKT---TRGNLCSCTDGPVFNINELTW
MAKVTLGKSITNGLRKAMEADPKVVLIGEDIGKLGGVFRITEGLQKDFGEERVIDSPLAESGIVGTAVGMALRGYRPVCEIQFDGFVYPAFDQIVSQVAKMRARSLGAIKMPMVIRIPFGGGIGSPEHHSESPEAYFAHTAGLRVVACSNPEDAHWMIQQAIECDDPVMFFEPKRRY-HDRAEYDTASAPRSLFEAAVLREGTDVTLLGYGPVVKTMLESAAAAEAEGTSIEVIDLRSLSPLPIDTIVASVRKTGRLVIVHEASSFLGMASEISAQVTEQCFYELEAPVIRVNGANIPYPPSRMEEEFLPDLDRILDGVDRALAYM--TQEVAEVIATRRVG-AYQHITLVAPGVAELARPGQFVALAVGGSGTLLRRSFSIHKVSPSGGTVEIVVSAVGA--GTRWIVDRAPHDTIDVVGPLGKAFPLPTDP--VACVLVGGGYGSAPLFWLAGELRERGCHVEMVLGAASEDRLFGVVEARRSCDVT--VTTDDGSAGQQGWVSDVLPDIRTKAGVVYGCGPMGMLESITRVADHGAVAQVAVEESMACGIGVCMTCVMPVVDGRTRMVRSCVEGPVFRGDRVRW
MAKLSYLDAIRDALFVAMEQDDDVFVLGEDVGKKGGVFKVTEGLQEKFGEMRVLDTPLAESNIVGTSVGAAMMGKRPVAEIQFAEYILPAVNQILNEAAKIRYRSDNDWSAPMVIRAPFGGGIHGALYHSQSIESIFVSTPGLKVVAPSTPADAKGLLMAAIKDNDPVLFFEHKKAYRLLKGEVPEGDYTIPLGKADVKREGDDITVITYGLCVNYAMQAAEQLANDGYQAEILDLRTLYPLDKESIIKAASKTGKVLLITEDNLEGSLISEVSAIIGENCLYDLDAPIMRLAGPDVPMPYAPMEDYFMINPEKIYNKMLELSEYML---QLATAISKAEIADNIYELVLKTELDKYTLRPGQFVHVRVSKSEHMLRRPISISNIDQNNNEITIIFRAEGP--GTKKLAETAAGDTVDVLMPLGNGYNTDSAKPGEHVLIIGGGIGVPPLYELSKQLNAKGVKTTHILGFNSKKDVFYEAAFKVLGETY--VATADGTYGTKGFVTDVIKTTGTAFDKFYACGPKVMLKVLDETM--PMDGFISLEERMGCGFGVCYACVCETT--AGGQVKICTDGPVFEKGAVVL
MAVFSYREALNQAMTEEMERDDRVFLMGEEVAEYDGAYKVSQGMLKRFGPRRVVDTPISEEGFAGIGIGAAMVGLRPIIEFMTFSFSLVAIDQIVNNAANMRYMSGGQFAVPIVFRGSSGMAGSLGATHSHRLEAWYAQVPGLTVVMPSTPSDAKGLLKTAIRSDDPVVFIEHEVLY-HEKGEIPDGDHLVPFGKADVKRPGKDVTLITYSRSLKATLAAAEQLAAEEIDAEVIDLRSIRPLDLDTLLKSVVKTHRAVIIEEDWPYCGLGAGISDRITRRVFDELDAPILRVASKDAPAPYNQLENSMLPSVPRIVEAVHDVLYRMSLVRAGATIVENQAIALDTYRLRIADPELARRILPGQFVMIRTGAADPLLGRPFALYDVHRNASSFDVVYLVIGR--GTASLAGRRAGERLAVWGPLGNGFGPPPGP--GPVVFVAGGVGQTPFLALGRDWLGTAESATLLYGVRTAELLAGVDDFRKAGIVE--IATDDGSAGRHGFVTQLLAERGERPSRVVACGPPAMLAAVARLVEHKIPCDVSLENHMACGFGACFSCVTPILDGEPDLRRVCVEGPVFPADRVDW
MPTLQIREAIRDAMREEMLRDDRVFLMGEEVGHYQGAYKCSQGLLEQFGEKRVVDTPITETGFAGVGIGAAMCGLRPIIEFMTFNFSAVAFDQIINNAAKIHHMTGGQFSVPIVFRGPNAAAHMLGSTHSQAFDAIYAHIPGLKVVSVATPYDAKGLLKSAIRDPNPVIFFESEMMY-SVRGEVPEEEYLIPIGEADIKRPGDDVTLLCWGQSVPTALAAAELAEHSGLSAEVIDLRTLRPLDTEAVIASVKKTNRVVIAEHSWPFGGVGAELVDRIQRLAFDWLDAPVTRVCYDDIPFSYANLEHLSIPQPEDIHAALRQVAYDMDDTQFQVEIAANRRLTGGYFVLELASERAVADATPGQFVMLRGDWGDLLNGRAFSVLEPIDR--RFSVLLKVFGR--GTALMQDMPVGAPMTVTGPLGQGFPAPTEG--RTQLLVAGGVGLPPLHFLARTLAATKPTPEMFYGGRTADDLVLTDDLERWGITV--LATEDGSRGVHGRVTAPLLARRAEPVELLACGPTPMLRALREIGLHEIPTYLCLEEMMACGFGVCLGCAVPVY--DKPYKYCCTDGPVFEAAQVRW
MAELSFREALRHAMIEEMERDDRVFLMGEEVAEYNGAYKVSEGMLDRFGPKRVIDAPISEAGFAGLGVGAAMVGLRPIIEFMTFSFSLVAIDQIVNNAANMRYMSGGQFSVPIVFRGNAGMGTGIGATHSHRLEAWYAHIPGLTVILPATPADAKGLLKSAIRSDDPVVFIEHETLY-GVKGDVPDGDHIVPIGKADLKRTGDDLTILTYSNSLTVSLKAAEQLAEEGIESDVVDLRTIRPLDLETILKSVVKTHRVVIVEENWPYCGIGAGVADRIYHQVFDELDAPIRRVTCLDAPIPYASMEIPMMPSVERVIRAAHEVLYRMNSVYRRVEVIANHAMTPTRFRTRLAVPEIASVIRPGQFVMVRATGVDPLLARALALYDVTEDLGAVDVVYDLHGK--GTRTLARVRPGDSVTILGPLGRDFGLPPDD-GRVVWMVAGGIGQTPFLALAKWWMGRFREVVLMHGGSNAQAVEGLEDFLAVGVGL--VATEDGSRGWRGRVTDLVEQRGEPPGLIITCGPSAMMAAVARLAQMGVPCRASLENPMACGFGACFSCVAPIRDGTTDLKRVCLDGPVFDAETVVW
MAVKTYIAAITEALDLALEKDDNVLIFGEDVGENGGVFRATEGLNAKYGNERVFNTPLAESAIGGAAIGLTTEGYRPIFEVQFFGFVFEVMDSISGQMARNRFRFHGQKQFPIVVRGPYGGGTHTPEMHSDSLEGLMAQTPGLRVVMPSNPADAKGLLLAAIESNDPVIYLENLKLYRSVKGEVPEGYYTTPLDKAAIAKEGSDVTIITYGGTVPTSLKAAEELEKDGISVEVIDLRTVQPLDIETIGQSVEKTGRVVVVQEAQRQAGIGSAVMAEISERFILSLKAPIGRVAAPDSIYPFAQAENDWLPQVKDVVSKVKEVVDYMEKLKENLKIVSQEQIAPRIFEMKMTGKMVSDMNVPGQFLNMKVPDASKVLRRPISIAEIDKENNTCSIIYRVEGG--GTAILSTLQAGDEVDVMGPQGNGFDISMVKAGDHVLVIGGGIGVPPLYQLGKELKELGAEITFLFGYANWDVIIYEKLFQGLGQVF--ISTDDGSYGVHGHVGHLLDALDFEPTAVFSCGAPGMLKAVNERFKEHPHAYISLESRMACGMGACYACVVPKINPETSNLRVCEDGPVFKTGSVVL
MTQLNMVSAITQALDQEMEKNEKVLVFGEDVGVNGGVFRATEGLHEKYGDERVSDTPLAESAIGGMAFGLSVQGFRPVAEIQFFGFVFEVMDSVVGQISRQRFRMGGHLDMPVVIRSPFGGGVRTPEMHADSLEGLMAQAPGLKVVIPSNPYDAKGLLTAAIRDNDPVVFLEHMKLYRSFREEVPEEQYEIELGKANVAREGSDVTVVAYGYMVREALKAAEELEKEDLSVEVIDLRTVSPIDYETIVASVEKTGRMVFVQEAQRQAGVGNTVISEISQRSILSLKAPISFVSAPDTVFPFAQMENLWLPSAADITEAIKETADFM-------KIISNNCIAKDTYELILDAREIKE--KAGQFMHLKSGRDDLILRRPISIASYNEE--ELNLVYKVIGE--GTKAMSLFEPGEEVDALGPLGNGFDLLDV---EEVLIVGGGMGVAPLYQLAKEFTHKNIRVTSVLGFGSADMAYYIEKFQVLGEVI--ITTDDGSMGVKGNVGNVIDEL-KEFDAIYACGPWPLLYYLQMTFDDHPHLYVSLEERMACGIGACYACDTKD-----KKHRICTDGPVFNIKEVEL
MANLQIREAIRDAMREEMERDERVFLMGEEVGHYQGAYKCSQGLLEQFGAKRVVDTPITETGFSGVGIGAAMVGLRPIIEFMTFNFSAVAFDQILNNASKIHHMTGGQFSVPIVFRGPNAAAHMLGSTHSQAFDGIYAHIPGLKVVSVATPYDAKGLLKSAIRDPNPVIFFESELMY-AVRGEVPEEEYLIPIGEADIKRPGEQVTLITWGQSVPTSLEAAKLAEADGLDVEVIDLRTLRPLDEAAVIHSVKKTNRAVIAYHGWPYGGVGAELVDRIQRMAFDWLDAPVERVCYDDIPFSYANLEHLSIPQPEDIYAACRKVAY-MKRAQFQVEVVANRALTGGYFVLELASEQDVGGAQPGQFVMLRGEWGDLLNGRAFSVLEAIDA--RFTVMLKVFGR--GTGKMREMQPGERMTVTGPLGRGFPQPDAQPGRKQLLVAGGVGLPPLHFHARRLVGRGDAVEMFYGGRSAAELVLTEALDEWGVTV--LATDDGSRGVEGRVTVPLTARAGEAVEILACGPTPMLAAVRELGLRGVPTSLCLEEMMACGFGVCLGCAVPVY--PKPYKYCCTDGPVFDAKEVRW
MRQITFSVATQEAMREEMQRDETVFLMGEDIARQGGIFGQFKDLAAEFGSERVRDTPISETAIIGGGVGAALAGMRPVVDMHFADFIGVPMDEIFNQMAKARYMFGGQAKVPLVLRAPDGMTRGGAAQHSQCVEAWFMHIPGIKVVIPSNPADAKGLLKSAIRSDDPVLYFEHKRLF-SMKGDVPEGEYVTPIGKAKVAKDGTDLTVVSYSYYMHNVLEAAEALDKDGIHVECVDLRTISPLDMDTIYESLRKTKKLMIVHEAVKQGGVGAEVAARTAEDMIDYLDAPIIRLGAPFVPIPYATLERLVKIEPGDIIKAVKDLLGDMKKFLEDAAVVANAPVTDTIWRLVCKAPQTAASALPGQFVNVLATG-RAFLRRPFGIAAADAGTGEVTVMYRLVGR--GTADMAALRPGDRISVEGPLGGGFSIKP----GKALLVGGGVGLAPLIFLAYKL----DNPVVLIAGRTASETFWNEFFTAAAEIY--ITTDDGSAGIRGFAAAAVPRIENRIDRIAVCGPTAMMRTVAAAAAAGIPCEVSMEKRMACGIGACLGCTFESG--DGKRYKVCADGPVFDSREV--
MEKMSVRDAIIMAMSEEMRRDENVFLMGEDVGIFGGDFGTSVGMLEEFGKERVRDTPISENAISGAAIGAAMTGMRPIVDVTFMDFIVYMMDNIVNQAAKTRYMFGGKGQIPVVFRAAAGGGVGSAAQHSQSLEAWFTHIPGLKVIAPGTPADVKGLLKAAVRDNNPVIFLEYKAQY-NMKGEVPLPDFVLPIGKADIKREGKDVTVVTYGRMLERVMQAAQEVDAEGVEVEVVDLRTLSPLDKDAVIQSVKKTGKVLLVNDAHKTSGFIGEVAATIAEEAFDYLDGRILRLAGEDVPIPYNTLESAMIPSVERIRKYILKLVNRM--KVLDFIVCSNEPLNDQNHLIKVVNNEPMPEMFPGQFVQILVKNSNVFLRRPVSINNVDLANNELWLLVKRVGE--GTEKICKSSTGDIMNLIFPLGNSFTIPEEK--CTTLLIGGGVGTAPMLFLGKKLSEKGYNVNFLLGGRTASDILQITDFEKYGNVY--CTTEDGSFGEIGFVTDHT--INNKFDFIYTCGPKPMMVAVAKYAVKGIECEASLENLMACGFGACLCCIEKT---VRGNICTCTEGPVFNIKELTW
MAKMTLAKSLTSGMRKAMERDPKVVLIGEDIGKLGGVFRITEGLQKDFGEDRVIDSPLAESGIVGTALGMALRGYRPVCEIQFDGFVYPAFDQIVSQVAKMHARGLGAVRVPMVIRIPFGGGIGSPEHHSESPEAYFAHTAGLRTVACSNPEDAHWMIQQAIECDDPVIFFEPKRRY-HDKGEYDVDAAPRGLFEANVVRAGTDVTVVGYGPVVKTMLEAAAAAETEGTSLEVIDLRSLSPLPIDVITASVRKTGRLVCVQEASSFLGMSSEISAQVTEQCFYDLEAPVIRVAGANIPYPPSRMEDNFLPDLDRILDGVDRALAYMSPTQEQAEVIATRRVG-SYQHLTLVAPGVAELARPGQFVALAVGGSSTLLRRSFSIHKVSPSGGTVEIVVSAVGA--GTRWIASRQAHDLIDVVGPLGRAFPLPTEP--VACVLVGGGYGSAPLFWLAAELRARGCHVEMVLGAASEDKLFGVTLARRSSDVT--VTTDDGSAGQRGWVSDVLPEVSSGAGVVYGCGPMGMLHSITEIASHGAVAQVAVEESMACGIGICMTCVMPVVDGLTRMVRSCVEGPVFRGDRVRW
MAELSIADALKQALQEEMRRDETVFCLGEDVDGMGGAFTVTKGLLDEFGPERVLNTPIAEILISGVCVGAGMTGMRPVADLQYGDFLFCMMDQLVNQAAKMCYMSGGKVHIPMVMRAPCGATNR-GAQHAQSLESYFIHVPGLKVICPSTPYDAKGLMKQAIRDDNPVLVFEHKLLYIKIAGEVPEGDYTVEFGKAAVRKEGKDITIVANLLMSYRAQEAAKVLEEEGISCEVIDPRTLVPFDYETVEKSVKKTGKLMIVHEDTYTGGWGAQVSSHFAEHNIYDLDAPIKVVAAYDTPIPFAPMEDFVIPSTERILEAARELAKAMAGYKESVTVVSQESIAEEIYSLWLQTADIAEHAVPGQFISMYTNDGSRLLPRPISICEIDRAKGQLRVVYRVTGPDTGTEQFAALKQGETIEVLGPLGNGFPLEAGK-GRKAFLIGGGIGVPPILELAKQLD---AEKQIVVGYRDTQ--FLLDEFGQNGAVF--VATEDGSAGTKGNVMDAVAANELTADIIYACGPTPMLRAIKAYAQHDIECYLSLEEKMACGVGACLGCVCQSRDANVHNKRVCKDGPVFLATEVEL
MSVLAYREALNQAMTEEMERDDRVFLMGEEVAQYDGAYKVSQGMLKKFGARRVVDAPISEGGFAGIGIGAAMVGLRPIIEFMTFSFSLVAIDQIVNNAANMRYMSGGQFAVPIVFRGSSGMAGCLAATHSHRLEAWYAQVPGLTVILPATPADAKGLLKSAIRSDDPVVFIEHENLY-GDKGEVPDGEHVIPIGKAEIKRPGSDVTLITYSRSLKTTLAAAEKLAEDGIDAEVIDLRTIRPLDMDTLLGSVLKTHRAVIVEEDWPYCGLGAGISDRIMQVAFDELDAPIRRVFTKDAPIPYNALEASMLPTVARIVDQVNDVLYKMEAAQRTATVLENVAVAHETFRIRLDDPEMARSILPGQFLMIRGGRGDPLMGRPFAVYDVARDPSAVDVVYLVIGR--GTAALATLRAGDRVTIWGPLGHGFGPPPE---GPVVFVAGGIGQTPFLALGKWWLGHESSATLLYGVRTAALAAGVDDFERAGIVE--LATDDGTAGHHGFVTQLLERRGERPAKVIGCGPPPMLAALSRLVAYEVPCDLSLENHMACGFGACFSCVAPIRDGSIDLRRVCVEGPIFPAADVVW
MSKMTYMEALREGMSIRMRENKNVILFGEDVGAFGGCFGVSGGMLNEFGPDRVRDTPISEGVIVGCAVGAAATGMRPIAELMFIDFVTVGMDQLVNQAAKMRYMFGGKLNLPMVLRMPAGGGISAAAQHSQSLEAWLTHVPGLKVVYPSTPQDALGLMLAAIDDENPVVVVENKVLY-GTSGDVTSLE-PIPLGKGDIKRAGKDLTIVAYGKMVMDALAAADVLAKEGIECEVVDPRSLYPLDKALIGESVARTHKALVVTEEAKRGGYGGEISAIIAEEFFDSLDAPVVRVGALNAPIPFSPLEQYVLPNSKDIAAAARKMF--MK-RIMLCTLIENRTIAEDTLLMVLKADPVALDFEPGVFVNVRIMDSSPLLRRPISVHETDIEKGMLKLIYKVVGE--GTRKLSEKKTGEIVDIFGPLGTGFPIQSDA--KSVILIGGGVGIPPLYELGKRLAEKGVTVTTVLGARNSEGLFCLEEFGTLGRVV--TATEDGSHGVKGFVTDAIKAEDIDFDCLYACGPKPMLKAIDIEYRGKKEGYLSFEERMACGIGACYGCMTKT---KDGLKRVCKDGPVFSLGEAVY
MREITFSIAVNEAIAEEMRRDPTVVLLGEDVAEAGTPFKVLSGLVEEFGTDRVIDTPISEPGFMGIAVGAAMTGLRPIVDLMFGDFLYLVMDQLCNQAAKTHYMSGGKLTVPLVLRTNMGATRRSAAQHSQSLQALVAHIPGLKVAMPSSAYEAKGLMKTAIRDNNPVVIFEDKLMY-NDKAEVPEEEFLIPFGEANIKRIGQDVTFVATSSMVQVAEEAAEKLSAEGISAEIVDPRTLVPLDEGTILESVRKTSRAIVIDEGHQSYGVTAELAARISEKAFYHLDAPVIRMGAMDVPVPFSALEDLTVPTADGLVANARKICRAMTGFEAVCTVKSNDLANDAYRLLVLDAPRHILKCQPGQFFHLLCPVQQPYLRRPMSIYSFDEEVGELAFLYKVEGE--GTKAMATLTPGDSFNVLGPLGVGYSIKPDW--NNLLLVARGVGLATLAPLAQEAARLGRKLTAICSARSEAALLSTEHFRRLGTVI--SVTDEDGSSSVDNLRRLIEAREEGVDAFYTCGSNRLLKLLQELGKHNIPGEIALEQQMACGLGMCQCCVRPFRGDDIVQLRVCKEGPVFDLQEAMG
MAEISVADALKLAIQEEMRRDETVFCLGEDVDGMGGAFTVTKGLIDEFGPERVINTPIAEILIAGVCVGAGMTGMRPVADLQYGDFLFCMMDQLVNQAAKMCYMSGGKVHIPMVMRAPCGATNR-GAQHAQSLESYFIHVPGLKVICPSTPYDARGMMKQAIRDDNPVLVFEHKLLYIRTSGEVPEEEYTIEFGRAAVRKEGKDVTIVANLLMSYRAQEAARALESEGISCEVIDPRSLVPFDYETVEKSVKKTGKLMIVHEDTYNGGWGAQVAAHFAEHCIFDLDGPVKIVAAYDTPIPFAPMESFVIPSVDRIKEAARELAAFM--KDVEFKILTNEPLTGDIFKMTLDGDT-SDIKRPGQFVEISIPG--RYLRRPISVCDWSEN--RLTLIYKVVGE--GTEDLSYMEPGDYISALTGLGNGYDLKKIP--KNPVIAGGGVGVPPMYALAKELKKIGITPYVALGFNTKDDVFYEAEFKALGVVN--VATVDGSYGAKGFVTDII----GDHDYALCCGPEPMLKAVYNVVK----GQFSFEARMGCGFGACMGCSKKT---KTGFKRVCKDGPIFMMEEIAW
MAKITYTQAIREAQDIEMARDSRVFICGEDVGVYGTAFGQTVGLMAKYGPMRVLDTPLSETAITSLGVGAAAVGLRPIVVHDFMDFMGVCMDEVLNQASKLAWMVGGQTRLSMVIRTQAGAGINAAAQHSQSLESFFTHMPGMKVVASSNPADMKGLLESAIRDDNPVIVLENKTLL-GMEGEVPEGEYLVPIGKANIAREGSDVTIVSYGMMVNRCLAAAETLAAEGIRAEVIDLRSLVPLDKDAIFESIAKTNRLLIAHEAIGFSGYGAEIAALVAEEALDYLDAPIKRVTAPFTHCPFSPLENAFVPNEDKIIQAVKTLM--MP-ETYLPTVLDNRRLTETVHALRLQSAELARAARPGQFVHIKCGE-GNLLRRPVSICRAEDG--VLTVVLEVRGE--GTRWLSQRRAGDMLDVLGPLGRGFDLSH----KNIIVVGGGIGVPPMLFAARAAGAKA----AVLGFRSRENAILAEEFRDVCEVY--ITTDDGSLGEHGTVAGPLERLEGGCSAVLACGPRPMLQAAAALAEYKVPCQVSLEERMGCGVGACLVCACKTVDGKEKMRRVCKDGPVFPAEEVVW
MNEITYAEALNQALKEEMTRDKKVVVLGEDVGRIGGNFAITKDLYNMFGKERVKDTPISEDAIVGVSLGAALTGLRPVPEIMFSSFLGCAMEEIWNQVSKIRYMSGGQAKAPLVIRTINVLGRSTAAQHSERPEAWFMHMPGIKVVIPATPYDAKGLLKSAIRDDDPVLFFEHALLYYKFKEEIPDDEYLVPIGKAAIKKEGSAVTIVTYSIMLHTVLEAAQKLAKEGIDVEVIDLRSLVPLDKETILSSVKKTGKLLVVSDDYVTCGVGAEIVSLVSENIFESLDVSPVRIAFPDVPVPFSTLEQFLMPKEENIIQAVHNILRKMSDLKIKVKILTKEEVAPNIFLIKLSAPSVAHEALPGQFIHIKCSIDYPLLRRPISIHRIDKKKGEIFILFQVMGE--GTKLLAQRVVGDDLDIVGPIGNGFNIYPES--KKIMIVGGGIGVAPLLALCEESIRQGKEVRVLIGALKKELVIGEESFKILRVVD--VATDDGSYQYKGVVTDLLERIGWLADQIFACGPKPMLRKISEIALVNIDYQVSLEERMACGIGACLGCVCKIKDKKYEYKRVCVDGPIFEGSEVVW
MRKLPMYMAIAEAIAQEMERDSSVFVMGEDIGAYGGIFGATTGLLDKFGPDRVKDTPISESAFIGGALGAASKGMRPVVELMFVDFFGVAMDQIYNHIAKVTYMSNGNVKVPVVIMTAIGAGYSDAAQHSQTLYGIFAHVPGLKVVVPSNSYDAKGLMISAIRDDNPVMYFFHKGLQEEAAVEVPEEPYTIPFGQAKIVREGGDITIVTASRMVYEALWAAQELDKEGISVEIIDLRTLVPLDKQTILNSVAKTGRLLVVDEDYLSYGLTGEIIAVVAESGLASLKVPPRRIAVPDVPLPYSPLEKFVLPSKDKIVKLVKEMCESM------YELVDKELVAPDIWKIKVRAPHIAKAYKPGNFVIVLPHE---GERIPLTVFDTDEE--NIHIVFQEVGK--STKLLGKMKVGDQIDIMGPTGHAFPSQKF---GNVVLIAGGVGAATAVPLGKHLHACGNNITIILGARSKNLVLFEKELQDISELI--ITTDDGSYGVKGFVTDALKEINEVVDLVLAIGPAVMMKAVSDLTRLKVKTLVSLNSIMVCGTGMCGACRVGY---KDGTVLTCIEGPELDGHMVDW
MRELMVRDAIREALDEEMARDNTVFQMGEDIGVIGGNFKCTVGLRDKYGDLRVKDTPISEQGFVGMGVGAALTGLRPVVELMFADFMMVCGDQLFNQMAKITYMSGGQCNVPMVVRLPLGGGRSSAAQHSQSIHAWAAHIPGVKVVVPSTAGECKGLLKTAIRDNDPVMFFEHKMLY-TTKNDVPEEDVCIPFGRARIVTEGADITVVTNSMMTIKAEKAVRQLQKEGISAELIDLRTIVPLDTETIIRSVKKTGKLLIVDEGHLSFGITGEIASRIMPDVFYDLDAPIQRMGTADVPLPFSALEFPLIPDEKKIAAKIREMV--MP-IQKLCTVAEAVRLNEFACSLTLEAEGM--PQGPDQFVHVKCGH-SCLLRRPISICDWGKN--RLRIVFEVRGE--GTEWLARRKAGDTLDVLGPLGCGFQVERE---ARCLLVGGGIGVPPMLGCAKWTA---GQSTAVLGFRSADRAMLTEEFQKCCKVL--LCSDDGSLGQKGFVDAQVRAVDKNFTAVLACGPKPMLKNVAAVAAYGVPCQVSMEERMACGVGACLGCAIQMA--DGTMKHVCKDGPVFDAEEVEW
MSETTLAKALNAGLSDALAADDRVVLMGEDVGTLGGVFRITDGLKAQFGGRRVIDTPLAESGIVGTAIGMAMRGYRPCVEIQFDGFSAPAFDQIVSQLARYRARVGGRWSLPVTIRIPFGGGVGSPEHHSESPEGFYANTPGLKVVTCSNPDDAYWMLRQSIDSPDPVIFFEPKRRY-YTRGHVAQ-TPTLGLHQARIARSGEEATLICYGPMVDTCVEAAKEASQEGRKLEVIDLRSLSPLDMATVYESVRRTTRAIVVQEAPRTQGVGAEIAARLGEELYYVMEAPVLRVTGWSTPYPPAKAEGEHIPDVDRILDAVDRSLAFM-------RLVDRHEIAAGIYSVRLIPHEPVPHVVPGTFLDLLLGG-GHVLRRPLSIADADDE--GYTLIFRVVGK--GTDTLSVKPIGAEVDVLGPLGHGFDVDAVQPGGRALLIGGGVGIPPLYLSGRRLVERGVEVQFRLGFRDRNDIFWADRFGQLGEVL--VSTDDGSVGTKGTVAQIAETDRFVPDLVQACGPLPMLRWVKSVLAPTVRTQLSLEERMACGVGACYACVVGDARDLDHQFRVCFDGPVLAAEEVLL
MRKITYLDAVNEALDEALGNDPRVFLIGEDIGVYGGGFGATKGLVEKYGEERVRSTPISEAAIAGVAVGAAIKGLRPVMELQFSDFITIAMDQIVNQAAKIHYMTGGQARVPMVMRTAGGSGTGAAAQHSQSLENWTAHIPGLIVVMPSNAYDAKGLLHAAIENENPVMIYEHKLLY-KEEMDVPEIPYTIPLGVAEVKREGADISIVATSRMVMLSLLVAEKLASEGISVEVIDPRTLVPLDKQTILKSVEKTKRVLVVTEEVKESGFGGELVAIIAESELSQLKAPIKRLGGSFTPMPAGFLESQAIPTVESIEAAVRELVGEM--LQEKMTIVSQKSLAPRIFEMKLQGDLVQEMNKAGQFIHIKVPSEDKVLRRPISLAKIDKKTNSCTIIYRVEGG--GTAIFSKMKAGDTLDVLGPLGNGFDTSVVESGQTALVIGGGIGTPPMYELSRQLKEKGVQVIHLIGFASRDVMFYQDKFLSLGETH--FSTDDGSFGLHGHVGLLIDDLGIKPDAVYACGANGLLKAVDEKFAQHPNAYISMEARMACGMGACYACVVHVVETGASSLKVCDQGPVFETGRVVV
