# Supplementary material for: Inter-protein residue covariation information unravels physically interacting protein dimers
Source: BMC Bioinformatics. 2020 Dec 17;21:584. doi: 10.1186/s12859-020-03930-7 (PMC7745481; doi:10.1186/s12859-020-03930-7)
Supplement: Supplementary file 5 — Additional file 5. Final ER-MSAs at different ASA thresholds. Available on Mendeley data (http://dx.doi.org/10.17632/9bk2r55286.1). [file 12859_2020_3930_MOESM5_ESM.zip › Additional file 2/Final ER-MSAs/Negative ER-MSA dataset/ASA0.0/paired_MSA/1zun-A-2zu0-A/MSA_IDs.txt]

sp|Q87WW0|CYSD_	sp|P77689|SUFD_
sp|Q21IS4|CYSD_	tr|Q21KV1|Q21KV
tr|A0A0M2R972|A	tr|A0A0M2R6E9|A
tr|A0A172YDG8|A	tr|A0A172YDU4|A
sp|Q604B7|CYSD_	tr|Q60A79|Q60A7
tr|G2IVS4|G2IVS	tr|G2J4J9|G2J4J
tr|A0A172UCE8|A	tr|A0A172U932|A
tr|G4T0D9|G4T0D	tr|G4T3G6|G4T3G
tr|M5DW89|M5DW8	tr|M5DS43|M5DS4
tr|G3IUG7|G3IUG	tr|G3J2C0|G3J2C
tr|A0A1Y6D3X5|A	tr|A0A1Y6D1D0|A
tr|I3I432|I3I43	tr|I3IBQ2|I3IBQ
tr|A0A166GKH6|A	tr|A0A167M9F7|A
tr|R4YPT2|R4YPT	tr|R4YPV2|R4YPV
tr|K9GP42|K9GP4	tr|K9HNW4|K9HNW
tr|A0A1V8MAA6|A	tr|A0A1V8M9U3|A
sp|Q2SBG0|CYSD_	tr|Q2SM49|Q2SM4
tr|C5BID8|C5BID	tr|C5BLX0|C5BLX
tr|Q1N3C6|Q1N3C	tr|Q1N0G8|Q1N0G
sp|Q0A977|CYSD1	tr|Q0AAQ6|Q0AAQ
tr|A0A1K1YXI8|A	tr|A0A1K1VWY7|A
sp|Q1QUF8|CYSD2	tr|Q1QY68|Q1QY6
tr|A0A0K1JBY3|A	tr|H0PTX6|H0PTX
tr|A0A089PIL9|A	tr|A0A0J5L9V9|A
tr|F3LEX4|F3LEX	tr|F3L245|F3L24
tr|A0A1G3DXG6|A	tr|A0A1G3GTZ7|A
tr|A0A1S1NUF9|A	tr|A0A1S1NUU4|A
tr|A0A135HQF2|A	tr|A0A135HVV9|A
tr|A0A0L0AW19|A	tr|A0A0L0AP93|A
tr|K4KFM8|K4KFM	tr|K4KJ16|K4KJ1
tr|W0DZZ9|W0DZZ	tr|W0DZJ3|W0DZJ
tr|A0A1F4GGR3|A	tr|A0A1Q3YL81|A
tr|A0A1M7ZKY2|A	tr|A0A1M7Z9F4|A
tr|V5E3C6|V5E3C	tr|V5C630|V5C63
tr|A0A085IEE6|A	tr|A0A085H8H8|A
tr|R4I0K2|R4I0K	tr|R4I1K0|R4I1K
tr|A0A0L0J7P1|A	tr|A0A0U3MX19|A
tr|A0A1L3SXU4|A	tr|A0A0H1A827|A
tr|A0A148N811|A	tr|A0A148N9P0|A
tr|A0A1N7LUK2|A	tr|A0A1N7LIA0|A
tr|A0A085G424|A	tr|A0A085GFD9|A
tr|A0A071M151|A	tr|A0A071LWC1|A
tr|A0A1M5RCK2|A	tr|A0A1M5LBW0|A
tr|S9ZIM5|S9ZIM	tr|S9ZFI0|S9ZFI
tr|A0A1H4AFC8|A	tr|A0A1H3YGS2|A
tr|W0LH36|W0LH3	tr|W0LIY1|W0LIY
tr|A0A0J8YGY8|A	tr|A0A0J8YLZ3|A
tr|E0SDJ8|E0SDJ	tr|E0SGT9|E0SGT
tr|G9Z3E0|G9Z3E	tr|G9Z869|G9Z86
tr|A0A1G7F9A2|A	tr|A0A1G6T0L1|A
sp|A7MJ68|CYSD_	tr|A7MF60|A7MF6
tr|A0A0P8B186|A	tr|A0A0P7WUH0|A
tr|A0A0J8VN60|A	tr|A0A0J8VKU8|A
tr|H5V0G9|H5V0G	tr|H5UYN2|H5UYN
tr|A0A0U3B1Q5|A	tr|A0A0U3B2Q0|A
tr|A0A0M6ZVE0|A	tr|A0A0M7AWJ8|A
tr|A0A1S8YKH8|A	tr|A0A1S8YQ24|A
tr|I2B628|I2B62	tr|I2B8B7|I2B8B
tr|U3U4X5|U3U4X	tr|U3TU66|U3TU6
tr|A0A1E2VF43|A	tr|A0A1E2V692|A
tr|A4BC94|A4BC9	tr|A4BH31|A4BH3
tr|H2IV89|H2IV8	tr|H2IT74|H2IT7
tr|F2J573|F2J57	tr|F2J0V0|F2J0V
tr|D0L0V5|D0L0V	tr|D0L007|D0L00
tr|J3HKX7|J3HKX	tr|J3HV73|J3HV7
tr|D4BH44|D4BH4	tr|D4BA83|D4BA8
tr|A0A1V8RNT0|A	tr|A0A1V8RU39|A
sp|Q2RS06|CYSD_	tr|Q2RR77|Q2RR7
tr|A0A0F2S4Q1|A	tr|A0A0F2RAR0|A
tr|A0A1Y6C046|A	tr|A0A1Y6CDJ5|A
tr|A0A0M2VJX2|A	tr|A0A0M2VDJ3|A
sp|A9MF23|CYSD_	tr|A9MEP4|A9MEP
sp|Q6D1A5|CYSD_	tr|Q6D626|Q6D62
tr|A0A0C1YD94|A	tr|A0A0C1Y692|A
tr|A0A0F7KAV3|A	tr|A0A0F7KD87|A
sp|Q11K42|CYSD_	tr|Q11HF2|Q11HF
tr|A0A099D1D3|A	tr|A0A099CWI8|A
tr|A0A0N8HHK2|A	tr|A0A0P7CN51|A
tr|A0A1X0T5C5|A	tr|A0A1T4LRK9|A
tr|A0A0Q5Q8Z7|A	tr|B5WED4|B5WED
sp|Q32CH8|CYSD_	tr|Q32F87|Q32F8
tr|E2CRZ8|E2CRZ	tr|E2CQJ7|E2CQJ
tr|A0A1X1QN16|A	tr|A0A1X1QQ58|A
tr|A0A0Q6LHD0|A	tr|A0A0Q6M6G3|A
tr|V4RCL2|V4RCL	tr|V4RIC6|V4RIC
tr|G8PH29|G8PH2	tr|G8PTT8|G8PTT
tr|A0A0H1RJP9|A	tr|A0A0H1RD94|A
tr|G4E4W8|G4E4W	tr|G4E874|G4E87
tr|A0A081MGU7|A	tr|A0A081MID8|A
tr|A0A0C4YD41|A	tr|H1SDB3|H1SDB
tr|A0A1B7Z915|A	tr|A0A1M4N2R9|A
tr|S6GR97|S6GR9	tr|S6GPL0|S6GPL
tr|A0A1E4L0A5|A	tr|A0A1E4K5R2|A
tr|I0IH57|I0IH5	tr|I0IB41|I0IB4
tr|A0A021X1S1|A	tr|A0A021X3R5|A
tr|A0A0F7PJC5|A	tr|A0A0F7PML0|A
tr|A0A1X7AAZ1|A	tr|A0A1X7A7W4|A
tr|A0A1S2DFH4|A	tr|A0A1S2D8J2|A
tr|Q0G238|Q0G23	tr|Q0G711|Q0G71
tr|A0A1B1PZ11|A	tr|A0A1B1PLF7|A
tr|A0A0D5LW78|A	tr|A0A0D5LT08|A
tr|A0A1Q4FI48|A	tr|A0A1Q4F8K5|A
tr|A0A1U7JG52|A	tr|A0A1U7JDY5|A
tr|A6DLH3|A6DLH	tr|A6DHM1|A6DHM
tr|A0A1A6FFW3|A	tr|A0A1A6FRH9|A
tr|A0A0N0JST2|A	tr|A0A0Q9I7P3|A
tr|A0A1M6I4A1|A	tr|A0A1M6ABF1|A
tr|A0A1M4XU55|A	tr|A0A1M4YLY6|A
tr|A0A0Q7TPE4|A	tr|A0A0Q7TV05|A
tr|A0A1B3W7X7|A	tr|A0A0H1AVI0|A
tr|R7DIY9|R7DIY	tr|R7DHZ6|R7DHZ
tr|A0A0P6VS32|A	tr|A0A0P6W9Q8|A
tr|A0A1E4ZQN7|A	tr|A0A1S9D1Y9|A
tr|A0A160DXB3|A	tr|A0A160DVQ3|A
tr|A0A1M3IK36|A	tr|A0A1F3G4F1|A
tr|A0A0Q6C252|A	tr|A0A0Q6EBJ0|A
sp|Q1LTP5|CYSD_	tr|Q1LT13|Q1LT1
tr|A0A1Y5T068|A	tr|A0A1Y5T7M2|A
tr|R5NFJ7|R5NFJ	tr|R5NXQ5|R5NXQ
tr|X5DES8|X5DES	tr|X5DVF3|X5DVF
tr|A0A0C1UEA2|A	tr|A0A0C1RN00|A
tr|A0A1Q4CWM0|A	tr|A0A1G3G7Y2|A
tr|B2IB30|B2IB3	tr|B2IBN7|B2IBN
tr|B8ELU4|B8ELU	tr|B8EI72|B8EI7
tr|A0A1H8N8R2|A	tr|A0A1H8BJ35|A
tr|A0A0G2ZZ63|A	tr|A0A0G2ZPT0|A
tr|J3TWY0|J3TWY	tr|J3VTY6|J3VTY
tr|S9QH73|S9QH7	tr|S9P6C0|S9P6C
tr|E3EY14|E3EY1	tr|E3F2C1|E3F2C
tr|A0A0P7WQ85|A	tr|A0A0P7WHQ9|A
tr|Q08RF4|Q08RF	tr|Q09CC4|Q09CC
tr|A0A177HDE0|A	tr|A0A0P7ZUA4|A
tr|A0A127F1S0|A	tr|A0A127EZU6|A
tr|A0A085WWI6|A	tr|A0A085WCM2|A
tr|A0A1J5IF16|A	tr|A0A1J5IVY4|A
tr|M5A4B3|M5A4B	tr|M5A0V5|M5A0V
tr|Z9JII2|Z9JII	tr|Z9JIM9|Z9JIM
tr|A0A1Y6BMP2|A	tr|A0A1Y6CQW5|A
tr|H8MI47|H8MI4	tr|H8MP77|H8MP7
tr|D5BVS9|D5BVS	tr|D5BWY9|D5BWY
tr|M7NRE5|M7NRE	tr|M7N9G6|M7N9G
tr|A0A0D3LCX7|A	tr|A0A0D3LBQ5|A
tr|A0A0K2DKW1|A	tr|A0A0K2DGI2|A
tr|Q11XE3|Q11XE	tr|Q11WG3|Q11WG
tr|M5U8Y1|M5U8Y	tr|M5UAG4|M5UAG
tr|C3MIE0|C3MIE	tr|C3MCZ2|C3MCZ
tr|E4RQP5|E4RQP	tr|E4RQM5|E4RQM
tr|A0A0C1Y5X6|A	tr|A0A0C2BRY8|A
tr|A0A0C1U0H0|A	tr|A0A0C1U2Q0|A
tr|B9K394|B9K39	tr|B9JWW2|B9JWW
tr|A0A1M6F6X0|A	tr|A0A1M6AZI9|A
tr|W8WU72|W8WU7	tr|W8WXI2|W8WXI
tr|Q01SD4|Q01SD	tr|Q01P20|Q01P2
tr|A0A0Q9EC20|A	tr|A0A0Q9ELH4|A
tr|G8R4E9|G8R4E	tr|G8R908|G8R90
tr|A0A1J4TKG3|A	tr|A0A1J0LKU0|A
tr|R7ZYP8|R7ZYP	tr|R7ZTE3|R7ZTE
tr|A0A180FG76|A	tr|A0A133YYT4|A
tr|L8JPV0|L8JPV	tr|L8JL60|L8JL6
tr|A0A1T5FBN8|A	tr|A0A1T5FUT8|A
tr|A0A1T5AZ83|A	tr|A0A1T5D1N6|A
tr|A0A090VQ70|A	tr|A0A090W0B9|A
tr|A0A1K2IF86|A	tr|A0A1K2IBG9|A
tr|A0A1T5M7Q0|A	tr|A0A1T5M4V8|A
tr|A3HVR5|A3HVR	tr|A3I1V4|A3I1V
tr|A0A090X5D4|A	tr|A0A090VD81|A
tr|A0A1B6Y5W3|A	tr|A0A1B6Y7B9|A
tr|A0A1U7DSJ2|A	tr|A0A1U7DQE7|A
tr|A7HAV2|A7HAV	tr|A0A1F3BYF3|A
tr|I4A249|I4A24	tr|I4A2T7|I4A2T
tr|G2DZQ9|G2DZQ	tr|G2E135|G2E13
tr|A0A1Q4BRS9|A	tr|A0A1M7BEP2|A
tr|A0A0S7C0C4|A	tr|A0A0S7BSJ2|A
tr|A0A0C5VW21|A	tr|A0A0C5VU63|A
tr|A0A1Q3K796|A	tr|A0A1Q3JRQ4|A
tr|A0A1M5KZ84|A	tr|A0A1M5L2B2|A
tr|A8UJZ9|A8UJZ	tr|A0A0F2P0T6|A
tr|K1L0R1|K1L0R	tr|K1LVA3|K1LVA
tr|Q2S508|Q2S50	tr|Q2S2S2|Q2S2S
tr|A0A023BX17|A	tr|A0A023BYI4|A
tr|A0A1M5N2S7|A	tr|A0A1M5PZT4|A
tr|A3XR65|A3XR6	tr|A3XHH9|A3XHH
tr|Q0BR07|Q0BR0	tr|Q0BSI1|Q0BSI
tr|A0A133XFV7|A	tr|A0A133XLJ8|A
tr|A0A1M5SVP7|A	tr|A0A1M6AL82|A
tr|G0L239|G0L23	tr|G0L515|G0L51
tr|A4ANG5|A4ANG	tr|A4ANV0|A4ANV
tr|S2DS09|S2DS0	tr|S2DRX7|S2DRX
tr|A0A1T4VRN4|A	tr|A0A1T4Y5Y9|A
tr|F6GC60|F6GC6	tr|F6GGY9|F6GGY
tr|A0A1E5SK91|A	tr|A0A1E5SYM2|A
tr|A0A1A7QNV3|A	tr|A0A1A7R0F3|A
tr|I0WJD3|I0WJD	tr|I0WJX6|I0WJX
tr|A0A068NSG6|A	tr|A0A068NMA3|A
tr|A0A0R0LGV7|A	tr|A0A0R0LKQ8|A
tr|A0A150ACW5|A	tr|A0A1B1FRJ0|A
tr|I3Z282|I3Z28	tr|I3Z9S0|I3Z9S
tr|A0A1M6JHA9|A	tr|A0A1M6BVV7|A
tr|M7XEL8|M7XEL	tr|M7Y2L5|M7Y2L
tr|I2GGK9|I2GGK	tr|I2GD14|I2GD1
tr|A0A0S1SGE0|A	tr|A0A0S1SD78|A
tr|A0A098RZ32|A	tr|A0A098S1L4|A
tr|E6X5C7|E6X5C	tr|E6XBS2|E6XBS
tr|A0A1Q3QUB6|A	tr|A0A1Q3QS37|A
tr|M7NBT9|M7NBT	tr|M7N1W1|M7N1W
tr|L0FTL2|L0FTL	tr|L0G378|L0G37
tr|F4GUW3|F4GUW	tr|F4GTZ6|F4GTZ
tr|A0A1G0B4V3|A	tr|A3J326|A3J32
tr|A0A1C7P847|A	tr|A0A1C7NTV1|A
tr|A0A1W2GYI3|A	tr|A0A1W2HBF6|A
tr|D3RNJ5|D3RNJ	tr|D3RQ84|D3RQ8
tr|A0A074KWK0|A	tr|A0A074LK41|A
tr|A0A1M6FQ70|A	tr|A0A1M6BMU1|A
tr|A0A1F4QGU2|A	tr|A0A1F4Y4H7|A
tr|A0A173MMD4|A	tr|A0A173MIT5|A
tr|D2QQ09|D2QQ0	tr|D2QCC8|D2QCC
tr|A6ETH0|A6ETH	tr|A6ELR5|A6ELR
tr|I3C6G4|I3C6G	tr|I3C493|I3C49
tr|A0A098LCR8|A	tr|A0A098LDK4|A
tr|A3U7S4|A3U7S	tr|A3U6W4|A3U6W
tr|F4AV55|F4AV5	tr|F4B2E9|F4B2E
tr|A0A1S2VLF7|A	tr|A0A1S2VCH1|A
tr|A0A1M3PWH4|A	tr|A0A1M3PEJ6|A
tr|A0A1B1Y2Q4|A	tr|A0A1B1Y8U3|A
tr|A1ZV64|A1ZV6	tr|A1ZMZ9|A1ZMZ
tr|A9DJG6|A9DJG	tr|A9DNN2|A9DNN
tr|A0A1T4MA00|A	tr|A0A1T4RFH6|A
tr|U7UCD5|U7UCD	tr|U1YHG0|U1YHG
tr|A0A1J5HEN9|A	tr|A0A1J5HH39|A
tr|A0A1G3H9L6|A	tr|A0A1G3HJE5|A
tr|A0A1K1R0C7|A	tr|A0A1K1N3K2|A
tr|W2US49|W2US4	tr|W2UL43|W2UL4
tr|A0A191TLA6|A	tr|A0A191TPN2|A
tr|A0LY65|A0LY6	tr|A0M630|A0M63
tr|A0A1M6D1K6|A	tr|A0A1M6EQS8|A
tr|A0A167G906|A	tr|A0A167IWB1|A
tr|A0A0Q0XKA7|A	tr|A0A0Q1C059|A
tr|H8KUG5|H8KUG	tr|H8KUZ3|H8KUZ
tr|Q0EZE4|Q0EZE	tr|Q0F1D0|Q0F1D
tr|K4IJ06|K4IJ0	tr|K4IG90|K4IG9
tr|U5BTQ1|U5BTQ	tr|U5BXP5|U5BXP
tr|A0A1M4UQ75|A	tr|A0A1M4U3W9|A
tr|F8EE05|F8EE0	tr|F8EPQ3|F8EPQ
tr|A0A077ELE3|A	tr|A0A077EJE7|A
tr|K2PQS2|K2PQS	tr|K2Q749|K2Q74
tr|H2BVY0|H2BVY	tr|H2BSJ0|H2BSJ
tr|C6WVG3|C6WVG	tr|C6WVT5|C6WVT
tr|A0A0H5BDG3|A	tr|A0A0H5BBM2|A
tr|I2EZG3|I2EZG	tr|I2EXJ7|I2EXJ
tr|A0A1T5GBS1|A	tr|A0A1T5G237|A
tr|F2IHS7|F2IHS	tr|F2I9B5|F2I9B
tr|E3I2M6|E3I2M	tr|E3HZ38|E3HZ3
tr|A0A068Z1A3|A	tr|Q123X9|Q123X
tr|A0A1F8SBZ0|A	tr|A0A1F8L7Y3|A
tr|A0A143PL42|A	tr|A0A143PVS4|A
tr|A0A0N8HAH1|A	tr|A0A0P7C7H7|A
tr|I4AP77|I4AP7	tr|I4AM97|I4AM9
tr|A0A1W6ZY02|A	tr|A0A1W7A0P9|A
tr|A0A1U9K0W8|A	tr|A0A1U9JXG5|A
tr|A0A1M6Y7E1|A	tr|A0A1M6V110|A
tr|A0A1Y6CN27|A	tr|A0A1Y6CDJ6|A
tr|A0A085L521|A	tr|A0A085L0W5|A
