# Supplementary material for: Inter-protein residue covariation information unravels physically interacting protein dimers
Source: BMC Bioinformatics. 2020 Dec 17;21:584. doi: 10.1186/s12859-020-03930-7 (PMC7745481; doi:10.1186/s12859-020-03930-7)
Supplement: Supplementary file 5 — Additional file 5. Final ER-MSAs at different ASA thresholds. Available on Mendeley data (http://dx.doi.org/10.17632/9bk2r55286.1). [file 12859_2020_3930_MOESM5_ESM.zip › Additional file 2/Final ER-MSAs/Negative ER-MSA dataset/ASA0.0/paired_MSA/1zun-A-2zu0-C/MSA_IDs.txt]

sp|Q87WW0|CYSD_	sp|P77499|SUFC_
sp|Q21IS4|CYSD_	tr|Q21KV2|Q21KV
sp|A6VXC5|CYSD_	tr|A0A0F4R1W0|A
tr|A0A0M2R972|A	tr|A0A0M2RD31|A
tr|A0A172YDG8|A	tr|A0A172YDV5|A
sp|Q604B7|CYSD_	tr|Q60A78|Q60A7
tr|G2IVS4|G2IVS	tr|G2J4K0|G2J4K
tr|G4T0D9|G4T0D	tr|G4T3G5|G4T3G
tr|M5DW89|M5DW8	tr|M5E5J7|M5E5J
tr|G3IUG7|G3IUG	tr|G3J2C1|G3J2C
tr|A0A1Y6D3X5|A	tr|A0A1Y6D9H2|A
tr|I3I432|I3I43	tr|I3IBQ3|I3IBQ
tr|R4YPT2|R4YPT	tr|R4YPN2|R4YPN
tr|A0A099PBL0|A	tr|A0A099PG45|A
tr|K9GP42|K9GP4	tr|K9GY28|K9GY2
tr|A0A1V8MAA6|A	tr|A0A1V8M9Y2|A
sp|Q2SBG0|CYSD_	tr|Q2SM48|Q2SM4
tr|C5BID8|C5BID	tr|C5BLX1|C5BLX
tr|A0A0B4XN55|A	tr|A0A0B4XKR7|A
tr|Q1N3C6|Q1N3C	tr|Q1N0G7|Q1N0G
sp|Q0A977|CYSD1	tr|Q0AAQ7|Q0AAQ
tr|A0A1K1YXI8|A	tr|A0A1K1VX42|A
sp|Q1QUF8|CYSD2	tr|Q1QY69|Q1QY6
tr|A0A1G2WMI2|A	tr|A0A0Q7D2W1|A
tr|A0A139CBT2|A	tr|A0A139CBX3|A
tr|A0A0K1JBY3|A	tr|A0A0K1J7B2|A
tr|A0A089PIL9|A	tr|A0A089PLQ4|A
tr|F3LEX4|F3LEX	tr|F3L244|F3L24
tr|A0A1S1NUF9|A	tr|A0A1S1NUQ4|A
tr|A0A135HQF2|A	tr|A0A135HVS2|A
tr|K4KFM8|K4KFM	tr|K4KGQ3|K4KGQ
tr|W0DZZ9|W0DZZ	tr|W0E4N2|W0E4N
tr|A0A1F4GGR3|A	tr|A0A1M3JQZ1|A
tr|A0A1M7ZKY2|A	tr|A0A1M7Z973|A
tr|V5E3C6|V5E3C	tr|V5CAT2|V5CAT
tr|A0A085IEE6|A	tr|A0A085H8H9|A
tr|R4I0K2|R4I0K	tr|R4I136|R4I13
tr|A0A0P0NYK3|A	tr|A0A0P0NZC1|A
tr|A0A0L0J7P1|A	tr|A0A0U3N7L9|A
tr|A0A1F2TA90|A	tr|A0A1F2QAB6|A
tr|A0A127FD49|A	tr|A0A127FB11|A
tr|A0A148N811|A	tr|A0A148N9H7|A
tr|A0A1N7LUK2|A	tr|A0A1N7LIC1|A
tr|A0A085G424|A	tr|A0A085GFD8|A
tr|A0A071M151|A	tr|A0A071LWS1|A
sp|Q5NRM5|CYSD_	tr|Q5NQF5|Q5NQF
tr|A0A0A1AWP0|A	tr|A0A0A1B0K4|A
tr|A0A1M5RCK2|A	tr|A0A1M5LC52|A
tr|A0A1H4AFC8|A	tr|A0A1H3YGY1|A
tr|W0LH36|W0LH3	tr|W0LEU1|W0LEU
tr|A0A0J8YGY8|A	tr|A0A0J8YKR2|A
tr|E0SDJ8|E0SDJ	tr|E0SGU0|E0SGU
tr|G9Z3E0|G9Z3E	tr|G9Z870|G9Z87
tr|A0A1Q6CDY8|A	tr|A0A099L8M1|A
tr|A0A1G7F9A2|A	tr|A0A1G6T1F3|A
sp|A7MJ68|CYSD_	tr|A7MF61|A7MF6
tr|A0A085U393|A	tr|A0A085U7W7|A
tr|A0A0P8B186|A	tr|A0A0P7XSA8|A
tr|A0A0M2KDS5|A	tr|A0A0M2KBS8|A
tr|A0A0J8VN60|A	tr|A0A0J8VL72|A
tr|H5V0G9|H5V0G	tr|H5UYN3|H5UYN
tr|A0A0U3B1Q5|A	tr|A0A0U3AYZ4|A
tr|A0A0M6ZVE0|A	tr|A0A0M7AYM7|A
tr|A0A1S8YKH8|A	tr|A0A1S8YQ94|A
tr|I2B628|I2B62	tr|I2B8B6|I2B8B
tr|U3U4X5|U3U4X	tr|U3TVQ6|U3TVQ
tr|A0A1E2VF43|A	tr|A0A1E2V6F1|A
tr|A4BC94|A4BC9	tr|A4BH30|A4BH3
tr|H2IV89|H2IV8	tr|H2IT75|H2IT7
tr|A0A167IFV2|A	tr|A0A0T2Z004|A
tr|F2J573|F2J57	tr|F2J0V1|F2J0V
sp|A1ST25|CYSD_	tr|A1SV05|A1SV0
tr|D0L0V5|D0L0V	tr|D0L006|D0L00
tr|J3HKX7|J3HKX	tr|J2VKI5|J2VKI
tr|A0A1V8RNT0|A	tr|A0A1V8RUG1|A
tr|A0A0F2S4Q1|A	tr|A0A0F2R8S8|A
tr|A0A1Y6C046|A	tr|A0A1Y6CFF8|A
tr|A0A1F8HYX7|A	tr|A0A1F8I4S6|A
tr|A0A0N0E6E6|A	tr|A0A0M9GMT5|A
tr|A0A0M2VJX2|A	tr|A0A0M2VAM8|A
tr|A0A142Y5I3|A	tr|A0A142Y9C1|A
sp|A9MF23|CYSD_	tr|A9MEP5|A9MEP
sp|Q6D1A5|CYSD_	tr|Q6D627|Q6D62
tr|A0A1E4PWP0|A	tr|A0A1E4IAK5|A
tr|A0A1M3AY11|A	tr|A0A1M3NNA4|A
sp|Q11K42|CYSD_	tr|Q11HF1|Q11HF
tr|A0A099D1D3|A	tr|A0A099CVT2|A
tr|A0A0N8HHK2|A	tr|A0A0P7DGZ7|A
tr|A0A1X0T5C5|A	tr|A0A0Q6EMJ7|A
tr|A0A0H2LJ05|A	tr|A0A0H2LPP5|A
sp|Q32CH8|CYSD_	tr|Q32F86|Q32F8
tr|E2CRZ8|E2CRZ	tr|E2CQJ6|E2CQJ
tr|A0A1X1QN16|A	tr|A0A1X1QG11|A
tr|A0A0Q6LHD0|A	tr|A0A0Q6MHZ1|A
tr|V4RCL2|V4RCL	tr|V4TG40|V4TG4
tr|A0A011VP20|A	tr|A0A011VKX8|A
tr|G8PH29|G8PH2	tr|G8PTT7|G8PTT
tr|U4VLJ4|U4VLJ	tr|U4VFM1|U4VFM
tr|A0A1B1YTS9|A	tr|A0A1B1YX72|A
tr|G4E4W8|G4E4W	tr|G4E873|G4E87
tr|T0PGB3|T0PGB	tr|T0P4I5|T0P4I
tr|A0A1E8CFC2|A	tr|A0A1E8CIG6|A
tr|A0A081MGU7|A	tr|A0A081MID9|A
tr|A0A1Q3KZ34|A	tr|A0A1F3AEC1|A
tr|A0A0C4YD41|A	tr|H1SDB4|H1SDB
sp|Q2YP46|CYSD_	tr|Q2YNQ4|Q2YNQ
tr|A0A0N0ZAN7|A	tr|A0A0N0IA68|A
tr|A0A142YKP5|A	tr|A0A142X3H3|A
tr|A0A1B7Z915|A	tr|A0A1M4N2X2|A
tr|S6GR97|S6GR9	tr|S6GKX2|S6GKX
tr|A0A1Y1SQ81|A	tr|A0A1Y1SV29|A
tr|A0A0F2QP83|A	tr|A0A142LA59|A
tr|A0A1E4L0A5|A	tr|A0A1E4K6A2|A
tr|I0IH57|I0IH5	tr|I0IB42|I0IB4
tr|A0A021X1S1|A	tr|A0A1M3BWC8|A
tr|A0A0K0XTF8|A	tr|A0A0K0XYR6|A
tr|A0A1S2DFH4|A	tr|A0A1S2D8A3|A
tr|A0A1B1PZ11|A	tr|A0A1B1PLH4|A
tr|H6SQR5|H6SQR	tr|H6SRY7|H6SRY
tr|A0A0D5LW78|A	tr|A0A0D5LSN5|A
tr|A0A0Q5ZPE7|A	tr|A0A0Q4XL62|A
tr|A0A1Q4FI48|A	tr|A0A1Q4F8C2|A
tr|A0A1U7JG52|A	tr|A0A1U7JE36|A
tr|A6DLH3|A6DLH	tr|A6DHM0|A6DHM
tr|A0A1G1E0R0|A	tr|A0A1G1D3T5|A
tr|A0A150YFM1|A	tr|A0A150YHR0|A
tr|A0A1A6FFW3|A	tr|A0A177PGQ3|A
tr|A0A0N0JST2|A	tr|A0A126NTU2|A
tr|A0A1M6I4A1|A	tr|A0A1M6ABA8|A
tr|E0THE9|E0THE	tr|E0TEE7|E0TEE
tr|A0A1M4XU55|A	tr|A0A1M4YM96|A
tr|A0A0Q7TPE4|A	tr|A0A0Q7TZ59|A
tr|A0A1B3W7X7|A	tr|A0A0H1AQM4|A
tr|A0A1Q8C328|A	tr|A0A1Q8CHB6|A
tr|A0A0P6VS32|A	tr|A0A0P6VRD6|A
tr|C6XJE5|C6XJE	tr|C6XJ39|C6XJ3
tr|A0A1E4ZQN7|A	tr|A0A1S9D1W4|A
tr|A0A0L8VD22|A	tr|A0A0L8V9Y9|A
tr|A0A1B1ALQ8|A	tr|A0A1B1ACZ3|A
tr|A0A160DXB3|A	tr|A0A167GW71|A
tr|A0A1M3IK36|A	tr|A0A1W9SJI5|A
sp|Q1LTP5|CYSD_	tr|Q1LT12|Q1LT1
tr|A0A1Y5T068|A	tr|A0A1Y5T548|A
tr|A0A1X4IUF1|A	tr|A0A1X4IYU4|A
tr|R5NFJ7|R5NFJ	tr|R5NDH5|R5NDH
tr|X5DES8|X5DES	tr|X5DDV4|X5DDV
tr|A0A0M8K6Y9|A	tr|A0A0M8KBQ0|A
tr|A0A0C1UEA2|A	tr|A0A0C1UQQ5|A
tr|D1A7K0|D1A7K	tr|D1A1V5|D1A1V
tr|A0A1E4G6B2|A	tr|A0A1E4GCH5|A
tr|A0A1Q4CWM0|A	tr|Q0FGK8|Q0FGK
tr|B2IB30|B2IB3	tr|B2IBN6|B2IBN
tr|B8ELU4|B8ELU	tr|B8EI73|B8EI7
tr|A0A1M6VN70|A	tr|A0A1M6R5J7|A
tr|L7UD15|L7UD1	tr|L7U3X0|L7U3X
tr|A0A1H8N8R2|A	tr|A0A1H8BHG3|A
tr|A0A0G2ZZ63|A	tr|A0A0G2ZGL6|A
tr|A0A1V0AJ99|A	tr|A0A1U9ZSV7|A
tr|A0A1E2RY56|A	tr|A0A1E2S3B3|A
tr|A0A1C7P9J4|A	tr|A0A1C7PGK8|A
tr|I5AWR6|I5AWR	tr|I5AUJ9|I5AUJ
tr|J3TWY0|J3TWY	tr|J3TGG4|J3TGG
tr|A0A1W2F247|A	tr|A0A1W2FNP8|A
tr|S9QH73|S9QH7	tr|S9QML4|S9QML
tr|A0A1Q9U8I1|A	tr|A0A1Q9T9T8|A
tr|E3EY14|E3EY1	tr|E3F2C2|E3F2C
tr|A0A0P7WQ85|A	tr|A0A0P7W8M7|A
tr|Q08RF4|Q08RF	tr|Q09CC3|Q09CC
tr|A0A1M3MYP2|A	tr|A0A0S8F0M9|A
tr|D6Y8A7|D6Y8A	tr|D6Y1S5|D6Y1S
tr|A0A0F0H940|A	tr|A0A0F0GUX5|A
tr|A0A127F1S0|A	tr|A0A127EZX4|A
tr|D3F0K6|D3F0K	tr|D3EZG5|D3EZG
tr|A0A085WWI6|A	tr|A0A085WCM3|A
tr|Q47SW0|Q47SW	tr|Q47NF2|Q47NF
tr|A0A1Q4WAK0|A	tr|A0A0C2ARQ5|A
tr|A0A1J5IF16|A	tr|A0A1J5IEA7|A
tr|A0A161LQ85|A	tr|A0A171DHT7|A
sp|Q0ALV0|CYSD_	tr|Q0AQ28|Q0AQ2
tr|A0A1Y6BMP2|A	tr|A0A1Y6CR49|A
tr|H8MI47|H8MI4	tr|H8MP76|H8MP7
tr|A3UH09|A3UH0	tr|A3UD22|A3UD2
tr|M7NRE5|M7NRE	tr|M7N9M6|M7N9M
tr|A0A0F0HM58|A	tr|A0A0F0HU32|A
tr|A0A109W757|A	tr|A0A0X8JTS8|A
tr|A0A0D3LCX7|A	tr|A0A0D3LAN7|A
tr|A0A0K2DKW1|A	tr|A0A0K2DGF2|A
tr|A0A1E4C7B4|A	tr|A0A1E4CUW8|A
tr|A0A0P7AA25|A	tr|A0A0P7A4P1|A
tr|Q11XE3|Q11XE	tr|Q11WG2|Q11WG
tr|B5JGZ8|B5JGZ	tr|B5JFJ2|B5JFJ
tr|C3MIE0|C3MIE	tr|C3MCZ1|C3MCZ
tr|D2B409|D2B40	tr|D2AV67|D2AV6
tr|A0A1B7GMB2|A	tr|A0A1B7GT03|A
tr|A0A0N1LDF6|A	tr|A0A0N1LEU4|A
tr|E4RQP5|E4RQP	tr|E4RQM4|E4RQM
tr|A0A1T4SYY6|A	tr|A0A1T4S3Z1|A
tr|A0A0C1Y5X6|A	tr|A0A0C2BPJ6|A
tr|A0A0C1U0H0|A	tr|A0A0C1XTP9|A
tr|A0A1M6F6X0|A	tr|A0A1M6AZH2|A
tr|V5WLP6|V5WLP	tr|V5WGI9|V5WGI
tr|W8WU72|W8WU7	tr|W8WX14|W8WX1
tr|Q01SD4|Q01SD	tr|Q01P21|Q01P2
tr|A0A0Q9EC20|A	tr|A0A0Q9EBF5|A
tr|G8R4E9|G8R4E	tr|G8R909|G8R90
tr|A0A1J4TKG3|A	tr|C6WZJ4|C6WZJ
tr|R7ZYP8|R7ZYP	tr|R7ZTK9|R7ZTK
tr|A0A1I2EYG1|A	tr|A0A1I1Y699|A
tr|A0A1M7RPK7|A	tr|A0A1M7J749|A
tr|A0A180FG76|A	tr|A0A133XRH2|A
tr|A0A1W2B1V8|A	tr|A0A1W2FI11|A
tr|A0A0Q7JNN5|A	tr|A0A0Q7JU74|A
tr|L8JPV0|L8JPV	tr|L8JN57|L8JN5
tr|A0A1T5FBN8|A	tr|A0A1T5FV22|A
tr|E6J5N6|E6J5N	tr|E6J4V6|E6J4V
tr|A0A1T5AZ83|A	tr|A0A1T5D1B2|A
tr|A0A090VQ70|A	tr|A0A090VNR1|A
tr|A0A1K2IF86|A	tr|A0A1K2IBG0|A
tr|A0A1T5M7Q0|A	tr|A0A1T5M3Y4|A
tr|A0A0E3U3U2|A	tr|A0A0E3Y962|A
tr|A0A0C2GAY0|A	tr|A0A0C2JTQ1|A
tr|C7QK48|C7QK4	tr|C7QJG1|C7QJG
tr|A0A1B6Y5W3|A	tr|A0A1B6Y755|A
tr|A0A1U7DSJ2|A	tr|A0A1U7DQF5|A
tr|A7HAV2|A7HAV	tr|A7H8R7|A7H8R
tr|I4A249|I4A24	tr|I4A2T8|I4A2T
tr|A0A1M5CVA9|A	tr|A0A1M5CBK4|A
tr|G2DZQ9|G2DZQ	tr|G2E136|G2E13
tr|A0A1Q4BRS9|A	tr|A0A0C3REF0|A
tr|A0A0S7C0C4|A	tr|A0A0S7BYV1|A
tr|F4F3A0|F4F3A	tr|F4FFI1|F4FFI
tr|A0A1K0H206|A	tr|A0A1K0FR98|A
tr|A0A0C5VW21|A	tr|A0A0C5WJ17|A
tr|A0A1M7NT36|A	tr|A0A1M7LGD6|A
tr|A0A1P8RX69|A	tr|A0A1P8RWM6|A
tr|A0A1Q3K796|A	tr|A0A1E4H896|A
tr|A0A1M5KZ84|A	tr|A0A1M5L0T5|A
tr|A0A1R4IYV0|A	tr|A0A1R4KL67|A
tr|A0A0E9M099|A	tr|A0A0E9LT36|A
tr|K7RT08|K7RT0	tr|K7S5W0|K7S5W
tr|A8UJZ9|A8UJZ	tr|A0A0F2P0W7|A
tr|A4BWA1|A4BWA	tr|A4BXF5|A4BXF
tr|G2PPM2|G2PPM	tr|G2PQ37|G2PQ3
tr|K1L0R1|K1L0R	tr|K1LCE1|K1LCE
tr|A0A1M6DFH5|A	tr|A0A1M6PHN1|A
tr|A0A0G3XFA6|A	tr|A0A0G3XIX7|A
tr|A0A1H8AXB2|A	tr|A0A1H7L7G9|A
tr|A0A060RE55|A	tr|A0A060R5Z2|A
tr|Q2S508|Q2S50	tr|Q2S2S1|Q2S2S
tr|A0A150WY20|A	tr|A0A150WXZ6|A
tr|A0A023BX17|A	tr|A0A023BYJ5|A
tr|A0A1M5N2S7|A	tr|A0A1M5Q157|A
tr|A0A0Q9KFM7|A	tr|A0A0Q9KIM6|A
tr|A0A101W7X5|A	tr|A0A101W2M5|A
tr|A3XR65|A3XR6	tr|A3XHH6|A3XHH
tr|A0A1Q4DRC0|A	tr|A0A1Q4D4T6|A
tr|Q0BR07|Q0BR0	tr|Q0BSI0|Q0BSI
tr|A0A133XFV7|A	tr|A0A133XLL9|A
tr|A0A1M5SVP7|A	tr|A0A1M6AKQ3|A
tr|A0A1H2J1P3|A	tr|A0A1H2L2K4|A
tr|A0A1X1B5N7|A	tr|A0A0Q5QY20|A
tr|A0A1M5BJL1|A	tr|A0A1M4Y473|A
tr|A1R980|A1R98	tr|A1R6I9|A1R6I
tr|G0L239|G0L23	tr|G0LB97|G0LB9
tr|A0A1M6LTN9|A	tr|A0A1M6ICF3|A
tr|A4ANG5|A4ANG	tr|A4ANV1|A4ANV
tr|S2DS09|S2DS0	tr|S2CZQ6|S2CZQ
tr|W7XVN7|W7XVN	tr|W7XYC6|W7XYC
tr|A4X320|A4X32	tr|A4X9F0|A4X9F
tr|A0A1T4VRN4|A	tr|A0A1T4Y5H8|A
tr|A4FFH9|A4FFH	tr|A4FBQ7|A4FBQ
tr|F6GC60|F6GC6	tr|F6GGZ0|F6GGZ
tr|A0A1E5SK91|A	tr|A0A1E5SYD0|A
tr|A0A1A7QNV3|A	tr|A0A1A7R3E3|A
tr|I0WJD3|I0WJD	tr|I0WJX8|I0WJX
tr|A0A068NSG6|A	tr|A0A068NQN6|A
tr|A0A0R0LGV7|A	tr|A0A149VX35|A
tr|A0A150ACW5|A	tr|A0A150AQP4|A
tr|I3Z282|I3Z28	tr|I3Z9R9|I3Z9R
tr|A0A1M6JHA9|A	tr|A0A1M6BW53|A
tr|A0A0K6IUF7|A	tr|A0A0K6IRI9|A
tr|M7XEL8|M7XEL	tr|M7XSG0|M7XSG
tr|A0A0B2AQB6|A	tr|A0A0B2ATL1|A
tr|I2GGK9|I2GGK	tr|I2GD15|I2GD1
tr|A0A1E8CRJ8|A	tr|A0A1E8CYX1|A
tr|C5CAY0|C5CAY	tr|C5CBR0|C5CBR
tr|A0A0S1SGE0|A	tr|A0A0S1SCT9|A
tr|A0A098RZ32|A	tr|A0A098S1F7|A
tr|A0A1Q3QUB6|A	tr|A0A1Q3QSJ5|A
tr|M7NBT9|M7NBT	tr|M7MHK0|M7MHK
tr|D3PU58|D3PU5	tr|D3Q4U8|D3Q4U
tr|L0FTL2|L0FTL	tr|L0G2S2|L0G2S
tr|A0A1H0C869|A	tr|A0A1G9R4T7|A
tr|A0A0S2I4L3|A	tr|A0A0S2I0V8|A
tr|F4GUW3|F4GUW	tr|F4GTZ7|F4GTZ
tr|A0A1V1ZJD3|A	tr|A0A1V1ZIW3|A
tr|A0A0Q9CDP3|A	tr|A0A0Q9CWH0|A
tr|A0A1C7P847|A	tr|A0A1C7NTV8|A
tr|A0A1W2GYI3|A	tr|A0A1W2HB49|A
tr|I5C181|I5C18	tr|I5C4Q2|I5C4Q
tr|D3RNJ5|D3RNJ	tr|D3RQ83|D3RQ8
tr|A0A0Q9LXY4|A	tr|A0A0Q9SR07|A
tr|A0A074KWK0|A	tr|A0A074KW23|A
tr|A0A1F4QGU2|A	tr|A0A0F9YWC0|A
tr|W5W2M9|W5W2M	tr|W5W8L4|W5W8L
tr|A0A173MMD4|A	tr|A0A173MJ72|A
tr|A4CKA7|A4CKA	tr|A4CHK4|A4CHK
tr|A6ETH0|A6ETH	tr|A6ELR6|A6ELR
tr|I3C6G4|I3C6G	tr|I3C492|I3C49
tr|A0A098LCR8|A	tr|A0A098LDM3|A
tr|A3U7S4|A3U7S	tr|A3U6W3|A3U6W
tr|B1ZSB3|B1ZSB	tr|B2A0A5|B2A0A
tr|A0A1M5KRU7|A	tr|A0A1M5N1K2|A
tr|A0A1H6YH19|A	tr|A0A1H7B6D1|A
tr|H2CCG5|H2CCG	tr|H2CHX7|H2CHX
tr|A0A0Q9KCX3|A	tr|A3TLB6|A3TLB
tr|F4AV55|F4AV5	tr|F4B2F0|F4B2F
tr|A0A1S2VLF7|A	tr|A0A1S2VB03|A
tr|A0A1M3PWH4|A	tr|A0A1Q3V0W3|A
tr|A0A1B1Y2Q4|A	tr|A0A1B1Y8V4|A
tr|A1ZV64|A1ZV6	tr|A1ZN01|A1ZN0
tr|A0A1Y1SY95|A	tr|A0A1Y1T4G5|A
tr|A0A1E4A7C8|A	tr|A0A1E4A6M5|A
tr|A9DJG6|A9DJG	tr|A9DNN4|A9DNN
tr|A0A1T4MA00|A	tr|A0A1T4RFG3|A
tr|U7UCD5|U7UCD	tr|U1XZ80|U1XZ8
tr|H0E6W0|H0E6W	tr|H0EBP1|H0EBP
tr|D2PSQ5|D2PSQ	tr|D2Q4M8|D2Q4M
tr|A0A1J5HEN9|A	tr|A0A0A2EU39|A
tr|A0A1F3VEM9|A	tr|A0A1F3SSH4|A
tr|W0F0J5|W0F0J	tr|W0F0M2|W0F0M
tr|A0A0Q6Q0B0|A	tr|A0A0Q8CF09|A
tr|A0A1G3H9L6|A	tr|A0A1G3HKA5|A
tr|A0A1K1R0C7|A	tr|A0A1K1N3M1|A
tr|W2US49|W2US4	tr|W2UJ28|W2UJ2
tr|A0A191TLA6|A	tr|A0A191TJM9|A
tr|C7R1A9|C7R1A	tr|C7R3U2|C7R3U
tr|A0A0Q4H6Z0|A	tr|A0A0Q9JGR2|A
tr|A0A1M5FGA6|A	tr|A0A1M5EJN4|A
tr|A0LY65|A0LY6	tr|A0M631|A0M63
tr|A0A1M6D1K6|A	tr|A0A1M6EQD1|A
tr|A0A167G906|A	tr|A0A167IWA0|A
tr|A0A0Q0XKA7|A	tr|A0A0N8WG50|A
tr|A0A099D192|A	tr|A0A099D3U3|A
tr|H8KUG5|H8KUG	tr|H8KUZ2|H8KUZ
tr|Q0EZE4|Q0EZE	tr|Q0F1D1|Q0F1D
tr|A0A1W6E9X7|A	tr|A0A1W6E8I4|A
tr|C6WRD6|C6WRD	tr|C6W8C5|C6W8C
tr|A0A0B2AMX2|A	tr|A0A0B2B3Z8|A
tr|K4IJ06|K4IJ0	tr|K4IBV5|K4IBV
tr|A0A0H5CE52|A	tr|A0A0H5CWH6|A
tr|D1BXE5|D1BXE	tr|D1BRD6|D1BRD
tr|U5BTQ1|U5BTQ	tr|U5BLN9|U5BLN
tr|A0A1M4UQ75|A	tr|A0A1M4U476|A
tr|A0A1K1PSC7|A	tr|A0A1K1RX76|A
tr|F8EE05|F8EE0	tr|F8EPQ2|F8EPQ
tr|A0A168G0P8|A	tr|A0A168ETT1|A
tr|A0A0C1NNV2|A	tr|A0A0C1P303|A
tr|A0A1U7MQP2|A	tr|A0A1U7MNG2|A
tr|H5UR08|H5UR0	tr|H5UTM5|H5UTM
tr|A0A077ELE3|A	tr|A0A077EMR4|A
tr|K2PQS2|K2PQS	tr|K2QP48|K2QP4
tr|H2BVY0|H2BVY	tr|H2BSI9|H2BSI
tr|C6WVG3|C6WVG	tr|C6WVT6|C6WVT
tr|B6YQS1|B6YQS	tr|B6YRS9|B6YRS
tr|C7NJU7|C7NJU	tr|C7NHK9|C7NHK
tr|A0A1J4S421|A	tr|A0A1E4LQ49|A
tr|V6JHF3|V6JHF	tr|V6L0U4|V6L0U
tr|G6A208|G6A20	tr|G5ZVI7|G5ZVI
tr|A0A0H5BDG3|A	tr|A0A0H5BNC1|A
tr|A0A0R2QUY3|A	tr|A0A0R2QY27|A
tr|A0A1T5IA48|A	tr|A0A1T5M2Q7|A
tr|A9WRR1|A9WRR	tr|A9WT29|A9WT2
tr|A0A1T5GBS1|A	tr|A0A1T5G1W6|A
tr|A0A1H1Q9U5|A	tr|A0A1H1TGN7|A
tr|A0A0Q6FQM4|A	tr|A0A0Q6FY51|A
tr|F2IHS7|F2IHS	tr|F2I9B6|F2I9B
tr|A0A1Q3ZIE8|A	tr|A0A1Q3ZHA5|A
tr|A0A127JNR4|A	tr|A0A127K036|A
tr|E3I2M6|E3I2M	tr|E3HZ37|E3HZ3
tr|E5XU36|E5XU3	tr|E5XKZ1|E5XKZ
tr|A0A010ND73|A	tr|A0A010NN87|A
tr|A0A1G0QNJ1|A	tr|A0A1Q7RJF2|A
tr|A0A068Z1A3|A	tr|Q123Y0|Q123Y
tr|A0A1W9KX44|A	tr|Q21XB6|Q21XB
tr|F4G6Q1|F4G6Q	tr|F4GES1|F4GES
tr|F5XFZ1|F5XFZ	tr|F5XQG6|F5XQG
tr|R9GMV3|R9GMV	tr|R9GW50|R9GW5
tr|A0A0K1F7P7|A	tr|A0A0K1FC31|A
tr|A0A143PL42|A	tr|A0A143PX80|A
tr|A0A0N8HAH1|A	tr|A0A0P7BYB6|A
tr|E1VWQ4|E1VWQ	tr|E1VWU4|E1VWU
tr|C8XKK7|C8XKK	tr|C8XK93|C8XK9
tr|K0YEV3|K0YEV	tr|I7IX53|I7IX5
tr|G6F1G0|G6F1G	tr|G6EYY5|G6EYY
tr|M7MSJ6|M7MSJ	tr|M7N5P7|M7N5P
tr|A0A1M3BJV8|A	tr|A0A1M3BC04|A
tr|I4AP77|I4AP7	tr|I4AM96|I4AM9
tr|A0A1W6ZY02|A	tr|A0A1W7A0R9|A
tr|I4BAY2|I4BAY	tr|I4BBY7|I4BBY
tr|C8NBR5|C8NBR	tr|C8N8H0|C8N8H
tr|A0A075JG04|A	tr|A0A075JG27|A
tr|A0A1M6Y7E1|A	tr|A0A1M6V0S8|A
tr|A0A151BSW1|A	tr|A0A151BX31|A
tr|A0A0K1JIE3|A	tr|A0A0K1JJR0|A
tr|A0A094PE26|A	tr|A0A094RUB0|A
tr|A0A139SPM2|A	tr|A0A139SP52|A
tr|A0A1Y6CN27|A	tr|A0A1Y6C862|A
tr|A0A1D8ATG3|A	tr|A0A1D8AUX0|A
tr|A0A085L521|A	tr|A0A085L0W6|A
