# Supplementary material for: Inter-protein residue covariation information unravels physically interacting protein dimers
Source: BMC Bioinformatics. 2020 Dec 17;21:584. doi: 10.1186/s12859-020-03930-7 (PMC7745481; doi:10.1186/s12859-020-03930-7)
Supplement: Supplementary file 5 — Additional file 5. Final ER-MSAs at different ASA thresholds. Available on Mendeley data (http://dx.doi.org/10.17632/9bk2r55286.1). [file 12859_2020_3930_MOESM5_ESM.zip › Additional file 2/Final ER-MSAs/Negative ER-MSA dataset/ASA0.0/paired_MSA/1zun-A-4eb7-A/MSA_IDs.txt]

sp|Q87WW0|CYSD_	sp|O29689|ISCS2
sp|Q21IS4|CYSD_	tr|Q21KV4|Q21KV
tr|A0A0M2R972|A	tr|A0A0M2RDH9|A
tr|A0A172YDG8|A	tr|A0A172YIH5|A
sp|Q604B7|CYSD_	sp|Q60C64|ISCS_
tr|G2IVS4|G2IVS	tr|G2IZ68|G2IZ6
tr|A0A0J6NI85|A	tr|A0A0J6NPK0|A
tr|A0A1X4NDH9|A	tr|A0A1X4N2X9|A
tr|A0A1T1HFZ2|A	tr|A0A1T1HG16|A
tr|G4T0D9|G4T0D	tr|G4SUS2|G4SUS
tr|M5DW89|M5DW8	tr|M5DPH1|M5DPH
tr|G3IUG7|G3IUG	tr|G3IZ87|G3IZ8
tr|A0A136HGP0|A	tr|A0A136HAV7|A
tr|A0A1Y6D3X5|A	tr|A0A1Y6D4V5|A
tr|A0A1G0MR35|A	tr|A0A1G0LVP3|A
tr|A0A1R1M2R4|A	tr|A0A1R1LWD4|A
tr|A0A166GKH6|A	tr|A0A162KH66|A
tr|R4YPT2|R4YPT	tr|R4YLQ9|R4YLQ
tr|A0A099PBL0|A	tr|A0A099P8H5|A
tr|A0A081N722|A	tr|A0A081NBC5|A
tr|K9GP42|K9GP4	tr|K9H2Y6|K9H2Y
tr|A0A1T4U1D3|A	tr|A0A1T4URF9|A
tr|A0A1V8MAA6|A	tr|A0A1V8M211|A
tr|A0A1N7NMQ0|A	tr|A0A1N7P7I5|A
tr|A0A1E7R1U6|A	tr|A0A1E7R428|A
sp|Q2SBG0|CYSD_	tr|Q2SDV9|Q2SDV
tr|C5BID8|C5BID	tr|C5BLX3|C5BLX
tr|A0A1S8CW00|A	tr|A0A1S8CSH0|A
tr|A0A0B4XN55|A	tr|A0A0B4XL93|A
tr|A0A161R518|A	tr|A0A161SGQ9|A
tr|A0A1M5VK51|A	tr|A0A1M5S510|A
tr|Q1N3C6|Q1N3C	tr|Q1N0G5|Q1N0G
tr|A0A0F6A1V0|A	tr|A0A0F6A3G3|A
sp|Q0A977|CYSD1	tr|Q0AB09|Q0AB0
tr|A0A1K1YXI8|A	tr|A0A1K1UXT5|A
sp|Q1QUF8|CYSD2	tr|Q1QTL4|Q1QTL
tr|A0A090K4E5|A	tr|A0A090IDI7|A
tr|A0A139CBT2|A	tr|A0A139CBF4|A
tr|A0A0K1JBY3|A	tr|A1K2W4|A1K2W
tr|A0A1X0YBM4|A	tr|A0A1X0XLD7|A
tr|F5R7A5|F5R7A	tr|F5R8K6|F5R8K
tr|I9P354|I9P35	tr|I8U6W0|I8U6W
tr|A0A0J8GLX7|A	tr|A0A0J8GRV8|A
tr|A0A0F5APH0|A	tr|A0A0F5APC2|A
tr|A0A089PIL9|A	tr|A0A089PNG7|A
tr|F3LEX4|F3LEX	tr|F3L495|F3L49
tr|A0A1G3DXG6|A	tr|A0A1G3H1S6|A
sp|C1DQ71|CYSD_	tr|C1DH19|C1DH1
tr|A0A1S1NUF9|A	tr|A0A1S1NVJ9|A
tr|A0A0S7Z2G4|A	tr|A0A1G0GR28|A
tr|K4KFM8|K4KFM	tr|K4KJI9|K4KJI
tr|K6YQB2|K6YQB	tr|K6YAB9|K6YAB
tr|W0DZZ9|W0DZZ	tr|W0E091|W0E09
tr|A0A1F4GGR3|A	tr|A0A1Q3YQS2|A
tr|V5E3C6|V5E3C	tr|V5BK81|V5BK8
tr|A0A127FD49|A	tr|A0A127F8K8|A
tr|A0A1N7LUK2|A	tr|A0A1N7IP12|A
tr|W8KV48|W8KV4	tr|W8KVB1|W8KVB
tr|A0A085G424|A	tr|A0A085G717|A
tr|A0A071M151|A	tr|A0A071LWM7|A
sp|Q5NRM5|CYSD_	tr|Q5NLF2|Q5NLF
tr|A0A0A1AWP0|A	tr|D1KS55|D1KS5
tr|A0A1M5RCK2|A	tr|A0A1M5LCB2|A
tr|H2FUG7|H2FUG	tr|H2FZB2|H2FZB
tr|A0A1H4AFC8|A	tr|A0A1H4FPB2|A
tr|W0LH36|W0LH3	tr|W0LAN9|W0LAN
tr|A0A0J8YGY8|A	tr|A0A0J8YQK8|A
tr|E0SDJ8|E0SDJ	tr|E0SI02|E0SI0
tr|G9Z3E0|G9Z3E	tr|G9ZB18|G9ZB1
tr|A0A1Q6CDY8|A	tr|A0A099LE98|A
tr|A0A1G7F9A2|A	tr|A0A1G6WZC5|A
tr|A0A085JAK8|A	tr|A0A085JI88|A
sp|A7MJ68|CYSD_	sp|A7MGX8|ISCS_
tr|A0A0P8B186|A	tr|A0A0P7XGL3|A
sp|A4WDV7|CYSD_	sp|A4WDB1|ISCS_
tr|A0A0J8VN60|A	tr|A0A0J8VIK9|A
tr|W6KBY0|W6KBY	tr|W6K8P3|W6K8P
tr|H5V0G9|H5V0G	tr|H5UYC5|H5UYC
tr|A0A0U3B1Q5|A	tr|A0A0U3BCF0|A
tr|A0A1S8YKH8|A	tr|A0A1S8YFS5|A
tr|I2B628|I2B62	tr|I2B6I4|I2B6I
tr|A0A0D8D4L0|A	tr|A0A0D8CQ56|A
tr|K0Q5X1|K0Q5X	tr|K0Q6P4|K0Q6P
tr|U3U4X5|U3U4X	tr|U3U212|U3U21
tr|A0A097R5Q4|A	tr|A0A097QZG9|A
tr|A0A0J5GE03|A	tr|A0A0J5GG92|A
tr|A0A1E2VF43|A	tr|A0A1E2VE40|A
tr|H1G3K1|H1G3K	tr|H1G750|H1G75
tr|A4BC94|A4BC9	tr|A4BH28|A4BH2
tr|H2IV89|H2IV8	tr|H2J2I5|H2J2I
sp|A1ST25|CYSD_	sp|A1SUI4|ISCS_
tr|A0A0S2JGS9|A	tr|A0A1D8RYB0|A
tr|R8AM82|R8AM8	tr|R8ATQ0|R8ATQ
tr|D4BH44|D4BH4	tr|D4B6P4|D4B6P
tr|A0A0S4P7T4|A	tr|A0A0M2WM08|A
sp|Q2RS06|CYSD_	tr|Q2RVH6|Q2RVH
tr|C4LAG4|C4LAG	tr|C4LAT7|C4LAT
tr|A0A0F2S4Q1|A	tr|A0A0F2RAY2|A
tr|A0A1Y6C046|A	tr|A0A1Y6C028|A
tr|A0A0M2VJX2|A	tr|A0A0M2VGS9|A
sp|Q2NVM9|CYSD_	tr|Q2NS31|Q2NS3
tr|E6W334|E6W33	tr|E6W700|E6W70
tr|C7RAR1|C7RAR	tr|C7RCC6|C7RCC
sp|A9MF23|CYSD_	sp|A9MHJ4|ISCS_
sp|Q6D1A5|CYSD_	tr|Q6D2Z9|Q6D2Z
tr|A0A0C1YD94|A	tr|A0A0C1VC87|A
tr|A0A1E4PWP0|A	tr|A0A1E4IGG7|A
tr|A0A0G4JWX9|A	tr|A0A0G4K067|A
tr|A0A139SQH4|A	tr|A0A139SMB3|A
tr|A0A0N8HHK2|A	tr|A0A0P7CPE3|A
tr|A0A1X0T5C5|A	tr|A0A1T4S8S3|A
tr|C1D889|C1D88	tr|C1D4Q3|C1D4Q
tr|R9PKY4|R9PKY	tr|R9PKB9|R9PKB
sp|Q32CH8|CYSD_	tr|Q32D34|Q32D3
tr|A0A1U9JLV1|A	tr|A0A1U9JPA6|A
tr|A0A085HLC2|A	tr|A0A085HND0|A
tr|A0A017SU42|A	tr|A0A017T1X1|A
tr|A0A1G2ZVY1|A	tr|A0A1G3BN05|A
tr|A0A1J5FGN3|A	tr|A0A1J5F217|A
tr|A0A0G3CV43|A	tr|A0A0G3CLT0|A
tr|A0A0H1RJP9|A	tr|A0A0H1R3D9|A
tr|A0A1B1YTS9|A	tr|A0A1B1YPP5|A
tr|A0A0C1ZZN9|A	tr|A0A0C1ZF26|A
tr|A0A1E8CFC2|A	tr|A0A1E8CIU9|A
tr|A0A1G3SJS8|A	tr|A0A091AF58|A
tr|A0A1Q3KZ34|A	tr|A0A1Q3JZ38|A
tr|A0A0C4YD41|A	tr|H1S9R6|H1S9R
tr|A0A0N0ZAN7|A	tr|A0A0N0IAG5|A
tr|A0A142YKP5|A	tr|A0A142YD06|A
tr|F8E8F1|F8E8F	tr|F8E9I0|F8E9I
tr|A0A1U7GMX6|A	tr|A0A1U7GD52|A
tr|A0A1L6LC29|A	tr|A0A1L6LUE1|A
tr|A0A0F3K177|A	tr|A0A0F3K3S3|A
tr|A0A142XG28|A	tr|A0A142XGG6|A
tr|A0A1U7CSS5|A	tr|A0A1U7CW17|A
tr|A0A0N1JSJ8|A	tr|A0A0N0XKY5|A
tr|L0DHF7|L0DHF	tr|L0DEY2|L0DEY
tr|A6GJE7|A6GJE	tr|A6GIR4|A6GIR
tr|R5E8X6|R5E8X	tr|R5KCZ9|R5KCZ
tr|A0A1S2DFH4|A	tr|A0A1S2DJV8|A
tr|R9MJV2|R9MJV	tr|A0A0D0RG19|A
tr|A0A1B1PZ11|A	tr|A0A1B1PK21|A
tr|A0A0Q5ZPE7|A	tr|B0UAP7|B0UAP
tr|A0A1W1Y214|A	tr|A0A1W1X7N6|A
tr|A0A1G1E0R0|A	tr|A0A1G1E3T2|A
tr|A0A1K2HMQ6|A	tr|A0A1K2HRR5|A
tr|A0A1A6FFW3|A	tr|A0A1A6FQA5|A
tr|A0A0Q4RS40|A	tr|A0A0U2UST3|A
tr|B4S3N0|B4S3N	tr|B4S566|B4S56
tr|A0A1D9BED6|A	tr|A0A1D9BH16|A
tr|R6Z0J7|R6Z0J	tr|R5YGJ7|R5YGJ
tr|N4WAB0|N4WAB	tr|N4W9Y3|N4W9Y
tr|R6MPF9|R6MPF	tr|R5R9H0|R5R9H
tr|A0A0R2T6Q0|A	tr|A0A0R2TDM4|A
tr|A0A0P6VS32|A	tr|A0A0N8GFK4|A
tr|A0A1E4ZQN7|A	tr|A0A1E4ZQ79|A
sp|A0L6E2|CYSD_	tr|A0LC60|A0LC6
tr|A0A1B8W8D2|A	tr|A0A1B8W780|A
tr|A0A1Q6MZ03|A	tr|A0A1Q6MAC9|A
tr|C4ZF80|C4ZF8	tr|C4ZB36|C4ZB3
tr|A0A1M3IK36|A	tr|A0A0P7X3S7|A
sp|Q1LTP5|CYSD_	tr|Q1LU79|Q1LU7
tr|B2IB30|B2IB3	tr|B2IE32|B2IE3
tr|B8ELU4|B8ELU	tr|B8EJ13|B8EJ1
tr|L7UD15|L7UD1	tr|L7TY71|L7TY7
tr|A0A0G2ZZ63|A	tr|A0A0G2ZN87|A
tr|J3TWY0|J3TWY	tr|A0A1C3L3W3|A
tr|C0GFD3|C0GFD	tr|C0GD43|C0GD4
tr|A0A1M3MYP2|A	tr|A0A0S8EZD2|A
sp|A6QB13|CYSD_	tr|I2K5K8|I2K5K
tr|A0A085WWI6|A	tr|A0A085WLA7|A
tr|A0A1Q4WAK0|A	tr|A0A1Q5L9V6|A
tr|A0A0B5ANF4|A	tr|A0A0B5ASR6|A
tr|A0A1Y6BMP2|A	tr|A0A1Y6BYH1|A
tr|A0A0R2PBV9|A	tr|A0A1F2WN82|A
tr|A9KSZ0|A9KSZ	tr|A9KJD3|A9KJD
tr|B7JAM8|B7JAM	tr|B7JA84|B7JA8
tr|U7DDN5|U7DDN	tr|U7D9P2|U7D9P
tr|J0V0E7|J0V0E	tr|J0UXF8|J0UXF
tr|A0A1E4C7B4|A	tr|A0A1E4C5P6|A
tr|C3MIE0|C3MIE	sp|P55690|NIFS_
tr|A0A0C1U0H0|A	tr|A0A0C1XWZ7|A
tr|A0A0F6W782|A	tr|A0A0F6W4W3|A
tr|W8WU72|W8WU7	tr|W8X3G3|W8X3G
tr|B0THG9|B0THG	tr|B0TFA5|B0TFA
tr|Q01SD4|Q01SD	tr|Q02BG0|Q02BG
tr|A0A0Q9EC20|A	tr|A0A1S1T2P8|A
tr|A0A0Q6VII8|A	tr|A0A0Q6WFN9|A
tr|R7ZYP8|R7ZYP	tr|R7ZUQ9|R7ZUQ
tr|A0A1V4MCW9|A	tr|D8EYD5|D8EYD
tr|A0A171KS06|A	tr|A0A171KUA8|A
tr|A4G7N9|A4G7N	tr|A4G786|A4G78
tr|A0A1T5AZ83|A	tr|A0A1T5B1E8|A
tr|A0A0E3U3U2|A	tr|A0A0E3Y7J8|A
tr|G0AAP0|G0AAP	tr|G0AGZ8|G0AGZ
tr|A0A1B6Y5W3|A	tr|A0A1B6YA52|A
tr|A7HAV2|A7HAV	sp|A7H804|ISCS_
tr|D4X9N6|D4X9N	tr|D4XF26|D4XF2
tr|A6GTA9|A6GTA	tr|A6GT55|A6GT5
tr|A0A1M5CVA9|A	tr|A0A1M4YIP8|A
tr|G2DZQ9|G2DZQ	tr|G2DVX1|G2DVX
tr|A0A1Q3K796|A	tr|A0A1E4H4G7|A
tr|A0A1C3K8B1|A	tr|A0A1C3K1H2|A
tr|A0A0E9M099|A	tr|A0A0E9LXB4|A
tr|A0A1R1I0W9|A	tr|A0A1R1I0D3|A
tr|G2PPM2|G2PPM	tr|G2PN51|G2PN5
tr|K1L0R1|K1L0R	tr|K1LFB2|K1LFB
tr|A0A150WY20|A	tr|A0A150XSG2|A
tr|A0A023BX17|A	tr|A0A023BMZ6|A
tr|Q0BR07|Q0BR0	tr|Q0BQR1|Q0BQR
tr|A0A1M5SVP7|A	tr|A0A1M5YH65|A
tr|A0A0E9M8D3|A	tr|A0A0E9MBI7|A
tr|S2DS09|S2DS0	tr|S2DHU8|S2DHU
tr|D9SHI7|D9SHI	tr|D9SCZ6|D9SCZ
tr|A0A1A7QNV3|A	tr|A0A1A7R3R9|A
tr|A0A0K6IUF7|A	tr|A0A0K6IR10|A
tr|G8QI01|G8QI0	tr|G8QLU1|G8QLU
tr|M7XEL8|M7XEL	tr|M7XVL3|M7XVL
tr|C1F7S3|C1F7S	tr|C1F756|C1F75
tr|A0A098RZ32|A	tr|A0A098RYU7|A
tr|A0A1Q3QUB6|A	tr|A0A1Q3QP90|A
tr|C7RM16|C7RM1	tr|C7RQJ3|C7RQJ
tr|L0FTL2|L0FTL	tr|L0G5T5|L0G5T
tr|F4GUW3|F4GUW	tr|F4GPE9|F4GPE
tr|Q1H0P6|Q1H0P	sp|Q1H361|ISCS_
tr|Q1ITG7|Q1ITG	tr|Q1IPC4|Q1IPC
tr|A0A1W2GYI3|A	tr|A0A1W2H833|A
tr|D3RNJ5|D3RNJ	tr|D3RT27|D3RT2
tr|A0A074KWK0|A	tr|A0A074KYQ5|A
tr|A0A173MMD4|A	tr|A0A173MNH4|A
tr|D2QQ09|D2QQ0	tr|D2QPJ9|D2QPJ
tr|A0A1I7KGF9|A	tr|A0A1I7GZM9|A
tr|Q5P512|Q5P51	tr|Q5NYS7|Q5NYS
tr|D5CQN6|D5CQN	tr|D5CPA4|D5CPA
tr|A0A0K1XEK8|A	tr|A0A0K1XFD8|A
tr|A0A1S2VLF7|A	tr|A0A1S2VFL3|A
tr|F4L5G7|F4L5G	tr|F4KV72|F4KV7
tr|A0A1M3PWH4|A	tr|A0A1Q3URM2|A
tr|A1ZV64|A1ZV6	tr|A1ZIJ1|A1ZIJ
tr|A0A1E4A7C8|A	tr|A0A1E4AG76|A
tr|A0A1T4MA00|A	tr|A0A1T4K4F5|A
tr|U7UCD5|U7UCD	tr|U1XZX0|U1XZX
tr|A0A0C5JCW9|A	tr|A0A0C5J717|A
tr|D5X4C8|D5X4C	tr|D5WZN5|D5WZN
tr|A0A1F3VEM9|A	tr|A0A1F3SML3|A
tr|W0F0J5|W0F0J	tr|W0F4K0|W0F4K
tr|A0A1G3H9L6|A	tr|A0A1G3HFK8|A
tr|A0A0Q4H6Z0|A	tr|A0A0Q4H572|A
tr|A0LY65|A0LY6	tr|A0LYI5|A0LYI
tr|F0SEG0|F0SEG	tr|F0SEN4|F0SEN
tr|W0SBU3|W0SBU	tr|W0SEN8|W0SEN
tr|A0A1M5E3U5|A	tr|A0A1M5A8U9|A
tr|H8KUG5|H8KUG	tr|H8KPK1|H8KPK
tr|A0A1W6E9X7|A	tr|A0A1W6E1I5|A
tr|A0A0B2AMX2|A	tr|A0A0B2BL61|A
tr|A0A1M4X5R3|A	tr|A0A1M5I0Q6|A
tr|A0A0H5CE52|A	tr|A0A0H5CK96|A
tr|U5BTQ1|U5BTQ	tr|U5BYG8|U5BYG
tr|F8EE05|F8EE0	tr|F8EL94|F8EL9
tr|A0A0Q6BLV4|A	tr|A0A0Q6BKY0|A
tr|B2UAL5|B2UAL	tr|B2U8U0|B2U8U
tr|A0A1A9HTB3|A	tr|A0A1A9HJD7|A
tr|A0A0N1KYR2|A	tr|A0A0N1AC18|A
tr|A0A1W6L839|A	tr|A0A1W6LHV3|A
sp|P57499|CYSD_	tr|F7WZS7|F7WZS
tr|A0A1Y2QZ83|A	tr|A0A1Y2QYX7|A
tr|A0A126PD91|A	tr|A0A142HHA1|A
tr|A0A0W8ECJ4|A	tr|A0A0W8EIC1|A
tr|A0A0G3BQ86|A	tr|A0A0G3BPK9|A
tr|A0A1C2G0E4|A	tr|A0A1C2FYL4|A
tr|A0P6K7|A0P6K	tr|A0P631|A0P63
tr|H2BVY0|H2BVY	tr|H2BW28|H2BW2
tr|A0A0H5BDG3|A	tr|A0A0H5BPX7|A
tr|A0A0R0MFR5|A	tr|A0A0R0MGN8|A
tr|I2EZG3|I2EZG	tr|I2EWS9|I2EWS
tr|Y0KGX7|Y0KGX	tr|Y0KIM1|Y0KIM
tr|A9C3H3|A9C3H	tr|A9C064|A9C06
tr|A0A0J1CP35|A	tr|A0A0J1CNE2|A
tr|A0A0U3DPF6|A	tr|A0A0U3EWQ0|A
tr|A0A0Q7SK76|A	tr|A0A0Q7RZ04|A
tr|A0A180EM38|A	tr|A0A180EKU1|A
tr|V5UH77|V5UH7	tr|V5UHY8|V5UHY
tr|E3I2M6|E3I2M	tr|E3I1D7|E3I1D
tr|A0A0K1NBQ9|A	tr|A0A0K1NCI9|A
tr|A0A0Q0W416|A	tr|A0A091AF83|A
tr|A0A1G0QNJ1|A	tr|A0A1G0NV48|A
tr|A0A068Z1A3|A	tr|A0A068Z1E1|A
tr|F4G6Q1|F4G6Q	tr|F4GCA2|F4GCA
tr|F5XFZ1|F5XFZ	tr|F5XEE2|F5XEE
tr|B1XTR5|B1XTR	tr|B1XTQ9|B1XTQ
tr|A0A0Q4GCP1|A	tr|A0A0Q4GNU3|A
tr|C5S598|C5S59	tr|C5S3F3|C5S3F
tr|R9GMV3|R9GMV	tr|R9GPX8|R9GPX
tr|A0A0P0MG82|A	tr|A0A0P0M9P6|A
tr|A0A0A0DTV5|A	tr|A0A0A0DTA0|A
tr|A0A059KIX0|A	tr|A0A059KIG9|A
tr|A0A1F8SBZ0|A	tr|A0A1F8KI51|A
tr|A0A0S9MSK4|A	tr|A0A0Q4Y3F3|A
tr|A0A143PL42|A	tr|A0A143PNG0|A
tr|A0A1A6DY42|A	tr|A0A1A6DVP4|A
tr|A0A147H7M4|A	tr|A0A147H038|A
tr|X2HB65|X2HB6	tr|A0A080JWS9|A
tr|A0A1U9K0W8|A	tr|A0A1U9JYF3|A
tr|K2IU02|K2IU0	tr|K2JKF3|K2JKF
tr|A0A0A3AVB0|A	tr|A0A0A3BBC8|A
tr|A1WQX8|A1WQX	tr|A1WKG2|A1WKG
tr|A0A096BAA0|A	tr|A0A095YXE4|A
tr|E0TIX5|E0TIX	tr|E0TIS4|E0TIS
tr|B4D6P6|B4D6P	tr|B4CTM6|B4CTM
