# Supplementary material for: Inter-protein residue covariation information unravels physically interacting protein dimers
Source: BMC Bioinformatics. 2020 Dec 17;21:584. doi: 10.1186/s12859-020-03930-7 (PMC7745481; doi:10.1186/s12859-020-03930-7)
Supplement: Supplementary file 5 — Additional file 5. Final ER-MSAs at different ASA thresholds. Available on Mendeley data (http://dx.doi.org/10.17632/9bk2r55286.1). [file 12859_2020_3930_MOESM5_ESM.zip › Additional file 2/Final ER-MSAs/Negative ER-MSA dataset/ASA0.0/paired_MSA/1zun-A-4eb7-A/MSA_ready_for_MI.txt]

MVDKLTHLKQLEAESIHIIREVAAEFDNPVMLYSIGKDSAVMLHLARKAFFPGKLPFPVMHVDTRWKFQEMYRFRDQMVEEMGLDLITHINPDGVAQGINPFTHGSAKHTDIMKTEGLKQALDKHGFDAAFGGARRDEEKSRAKERVYSFRDSKHRWDPKNQRPELWNVYNGNVNKGESIRVFPLSNWTELDIWQYIYLEGIPIVPLYFAAERDVIEKNGTLIMIDDERILEHLTDEEKSRIVKKKVRFRTLGCYPLTGAVESEATSLTDIIQEMLLTRTSERQGRVIDHDGAGSMEEKKRQGYFMAYFDYTSAKPVDERVLEAMLPYMTESFGNPSSVHSYGFKAREAVQEAREKVAKLVNGGGGTVVFTSGATEANNLAIIGYAMRNARKGKHILVSAVEHMSVINPAKFLQKQGFEVEYIPVGKYGEVDVSFIDQKLRDDTILVSVQHANNEIGTIQPVEEISEVLAGKAALHIDATASVGQIEVDVEKIGADMLTISSNDIYGPKGVGALWIRKEAKLQPVILGGGQENGLRSGSENVPSIVGFGKAAEITAMEWREEAERLRRLRDRIIDNVLKIEESYLNGHPEKRLPNNVNVRFSYIEGESIVLSLDMAGIQASTGSACSSKTLQPSHVLMACGLKHEEAHGTLLLTLGRYNTDEDVDRLLEVLPGVIERLRSMSPLYRR
MEYKLTHLKQLEAESIHIIREVAAEFDNPVMLYSIGKDSAVMLHLAMKAFAPGKPPFPLMHVDTTWKFKEMIEFRDKYVKELGLELIVHSNQEGIDMGISPFVHGSAKHTDIMKTQALKQALDKHGFDAAFGGARRDEEKSRAKERVYSFRDKKHRWDPKNQRPELWNIYNSRVDKGESIRVFPLSNWTELDIWQYIHLESIPLVPLYFAAKRPVVERDGTLIMVDDDRM----PIEPGEKVEEKMVRFRTLGCYPLTGAVESEATTLPEIIQEMLLTTTSERQGRVIDHDSSGSMEKKKQEGYFMMYFDYAATTPVDERVAEAMIGCLTGNFGNPASSHLIGWQAEEAVEIARGDVAKLIGCDTREIVWTSGATESNNLAIKGALEALLQNEEHIVTSAIEHKAVLDTCAELQRRGCEVTYLTPPADGVIRAAQVAEAMRPQTRLVSIMHVNNEIGVINEIAGIGKNCRDSGLFHVDAAQSAGKVEIDVASMCIDLLSISAHKMYGPKGIGALYVRRDVNIAAQIHGGGHERGMRSGTLPTHQIVGLGKAAAIAKQEMVAESKQLLALRDLFLSQLQQLTCWQLNGSKEQRVPGNLNISFADVEGETLLMSL--RDIALSTGSACTSASLEPSYVLSAIGVPSELAHSSLRISLGRYTTETEVKMAADKITAAVTSLRKSPPV-YA
MDPYLTHLKQLEAESIHIIREVAAEFRNPVMLYSIGKDSAVMLHLARKAFYPSKPPFPLMHIDTTWKFREMIAFRDKMAAEYGFDLIVYTNEEGREKGMNPFDHGSALYTDVMKTEALKQALDKYKFDAAFGGARRDEEKSRAKERVFSFRSENHRWDPKNQRPELWNIYNARVKPGESIRAFPISNWTELDIWQYIYRENIPIVPLYYSAERPVVERDGALIMVDDDRM----PLKPGETPEMKSVRFRTLGCYPLTGAVESEAATLPDIIQEMLLTTTSERQGRVIDHDQAGSMEKKKQEGYFMIYLDYQATTPTDPRVVKDMMPYFTESFGNPHSDHAYGWEAEEVVDKAREQIADAIGADPREIVFTSGATESNNLAIKGTARFIRDNRNQVITAVTEHKCVLESVARLEREGFEVVRLPVNAGGLIDLDQLQDIVSEKTALVSLMAVNNEIGVIQNLTQIGEICKEVGKFHSDAAQAIGKIPLDVNRMQIDLMSISGHKIYGPKGIGALYVRRRVRLEPLMDGGGQERGFRSGTLATPLCVGLGAAAQYANEALFTEYDRLSSLSTRFRKALEAVDGLCFNGDEDQRIPGNLNITFEGLSGADIMKAA--PKLAMSMGSACTSADLDPSYVLKALGHDDDQALASLRIGFGRFTTEEEIDEAVDILVATVKKMRSS----ST
MPERLTHLKQLEAESIHIIREVAAEFRNPVMLYSIGKDSSVMLHLARKAFYPGPPPFPLMHVDTTWKFREMIEFRDRMAADSGMELIVHVNEEGRAAGINPFDHGSAKYTDVMKTQSLKQALSEHKFDAAFGGARRDEEASRAKERVYSFRDRHHRWDPKNQRPELWNLYNGRIDKGESIRVFPLSNWTELDIWQYIYLESIPIVPLYFAAPRPVVERDGMLIKVDDDRM----PLEPGEVPEEKWVRFRTLGCYPLTGAVESHASTLPEIIQEMLLTRTSERSGRAIDHDQAGSMERKKREGYFMIYLDYAATTPVDPRVAQAMARHLGGTFANPASSHMLGWLAEQAVEGARRQVADLLNADPREIVWTSGATEADNLALIGYMRANRARGRHLVTSTIEHKAVIDTAHALENEGFEVSWLKPAADGRICPEALEAAMRPDTILVSLMAVNNELGTVNDLEALGNIAHRHGVFHVDAAQAAGKLALDLERLPIDLLSLSAHKIYGPKGIGALYVRRDTRIEALIHGGGHERGMRSGTLATHQIVGMGEAFALAELEREDDMQRIAELRTRLLEGLGELEGARLSVAEGHGMANILSIGFDGVDGQALVMAL--RRLALSTGSACNSASVAPSYVLTELGVPTARALATLRISLGRFSTATEIDTAIADIREALDKLRKGSRV-SA
MAHKLTHLKQLESESIHIFREVVSEFERPVMLYSIGKDSAVMLHLAMKAFYPGKPPFPLMHVDTTWKFRDMIAFRDRRAQELGLDLIIHVNEEGVRQGINPFVHGSKKHTDIMKTEGLKQALDKYRFDAAFGGARRDEEKSRAKERVYSFRDRHHRWDPKNQRPELWNLYNGKINKGESIRVFPLSNWTELDVWQYIYLEDIPIVPLYFAAERPVVERDGMLIMVDDERM----PLLPGEVPMRKKVRFRTLGCYPLTGAIESDAATLPEIIQEMLLTRTSERQGRLIDHDQAGSMEEKKKEGYFMVYLDYSATTPVDPRVAEKMIPFLTENFGNPASSHTFGWTAEQAVENAREEVAKLVNADPREIVWTSGATESDNLAIKGAAEFYQTKGRHLITVKTEHKAVLDTMRELESSGFEVTYLEPMANGLLDLDAFRAAIRPDTVLASVMQVNNEIGVIQDIAAIGGICREHGIFHVDAAQATGKVEIDLEQLPVDLMSFSAHKTYGPKGIGALYVRRRIRLKAQMHGGGHERGLRSGTLATHQIVGMGEAFRIAREEMAAENERIRRLRDRLLAGLADMEEVFINGDLEQRVPHNLNISFNYVEGESLMMAI--KDLAVSSGSACTSASLEPSYVLRALGRSDELAHSSIRFTLGRYTTAEDVDFAISLIKDKVARLREISPLWAH
MEARLTHLKQLEAESIHIIREVAAEFENPVMLYSIGKDSAVMLHLALKAFYPGKPPFPLLHVDTTWKFRDMIAFRDRMAAKVGMELLVHTNEEGRAANINPFDHGSAKYTDVMKTDALKQALNKYQFDAAFGGARRDEEKSRAKERVYSFRDKNHRWDPKNQRPELWNIYNSKINKGESIRVFPLSNWTELDIWQYIYLENIEIVPLYFAKPRPVVNRDGMLVMVDDERL----PLKEGEVPEMRSVRFRTLGCYPLTGAVESEAATLPEIIQEMLLTTTSERQGRLIDHDQAGSMEKKKMEGYFMIYLDYSATTPVDPRVAEQMVVYLTEKFGNPASSHSFGWEAEAAVEQARADVAALVNCDPKEIIWTSGATESDNLAIKGAAQFYKSKGKHIITVKTEHKAVLDTCRELERQGFEVTYLGVKDNGLIDLDDFKAALRPDTILVSVMYVNNEVGVIQDIPQIGEICREKGVFHVDAAQATGKVDIDLSQLKVDLMSFSAHKTYGPKGIGALYVRRRVRLEAQMHGGGHERGFRSGTLAPHQIVGMGQAFRIAREEMATENERIRMLRDRLWNGIKDMEEVYINGDIDARVPHNLNVSFNFVEGESLIMAV--RDLAVSSGSACTSASLEPSYVLRALGRNDELAHSSIRFTIGRFTTEEEIDYTIKLMREKIGKLRELSPLWAH
MQQRLTHLKQLEAESIHIIREVAAEFENPVMLYSIGKDSAVMLHLAKKAFAPGKPPFPLMHVDTTWKFREMIALRDKQAREYGWDLIVHVNQDGVDAGINPFTAGSAKHTDVMKTEGLKQALNKYGFDAAFGGARRDEEKSRAKERVYSFRDRNHRWDPKNQRPELWNIYNSKIDKGESIRVFPLSNWTELDIWQYIFLENIEIVPLYFAAERPVIERDGTLIMIDDERILEYLSPEEKASIETRRVRFRTLGCYPLTGAVESQAATLPDIIQEMLLTRTSERQGRVIDHDSAGSMEKKKMEGYFMIYLDYSATTPVDPRVADKMIPYLYEKFGNPASSHSFGWDAEEAVENARAEVAKLINADSKEIVWTSGATESDNLAIKGAAHFYKSKGKHLITVKTEHKAVLDTMRELERQGFEVTYLGVKDDGLLDIEEFKAAIRPDTIVASVMFVNNEIGVIQDIEQLGEICRANGIFHVDATQAPGKVVIDMEKQKVDLLSLSAHKVYGPKGIGALYVRRRVRLEAQMHGGGHERGFRSGTLATHQIVGMGEAFRIAREEMDSERERIRMLRDRLWNGIKNMEEVYINGDIDQRVPHNLNVSFNFVEGESLIMAI--KELAVSSGSACTSASLEPSYVLRALGRNDEMAHSSIRFTLGRFTTEEEIDFAVNLLNQKIGKLRELSPLWAH
MQPNLTHLRQLEAESIHIIREVAASFERPVMLYSIGKDSSVLLHLARKAFYPAPPPFPLMHVDTTWKFREMIEFRDKVAREYGFELIVHINEEGVKQGVGPFTHGSSVHTDVMKTQSLKQALNKYKFDAAFGGARRDEEKARAKERVFSFRTETHRWDPKNQRPELWNIYNSRINKGESIRAFPISNWTELDIWQYIYLEQIPIVPLYYAAKRPIVERDGTLIMVDDDRM----PLRDGEVPEMKSVRFRTLGCYPLTGAVESEAATLPEIIQEMLLTRSSERQGRMIDHDEAGSMEKKKQEGYFMIYLDYQATTPTDPRVVDAMLPYFYEKFGNAHSNHSFGWEAEDAIELARGQVATIIGASPKEVIFTSGATESNNLALKGVMKFYGKKKPHLITTVTEHKCVLDSARHLEQEGYKVTYLPVQQNGLVDLEQLKAAITDETALVSIMAVHNEIGVIQPLKEIGEICRERGFFHCDAAQAVGKIPLDVNDMKIDLMSISGHKIYGPKGVGALFVRRRVRVVAQITGGGQERGMRSGTLPTPLIVGLGKACDIALNEMAEENARIMELRNYTLNRFRRLADIYLNGDEENRVAGNLNISFAYVEGESLLMGI--KNIAVSSGSACTSASLEPSYVLRALGVDEELAHTSLRIGIGRFTTREELDQAVDAICNEVERLREMSPLWEH
MPERLTHLKQLEAESIHIIREVAAEFDNPVMLYSIGKDSAVMLHLARKAFYPGTPPFPLMHVDTTWKFREMIEFRDKMAKEAGMDLIVHTNEEGRAANINPFDHGSRKYTDVMKTDALKQALNKYRFDAAFGGARRDEEKSRAKERVYSFRDKFHRWDPKNQRPELWNLFNGKVNKDESIRVFPLSNWTELDIWQYIYLESIPIVPLYYSAERPVVERDGTLIMVDDERM----PLADGEKPVQRSVRFRTLGCYPLTGAVESTAATLPEIIQEMLLTTTSERQGRVIDHDGTGSMEEKKREGYFMLYMDYAATTPVDPLVAEKMMQYLTGCFANPASAHMLGWFAEQAVEEARQVIAKSIGCDLREIVWTSGATESNNLALKGVAEARQSQGRHIITSAIEHKAVLDTCGWLETQGFDVTYLKPDSKGVISVGQVADALRDDTILASFMWVNNELGSINPVLEIGSLLRENGIFHVDAAQAGGKIAMDLAHMPIDLISFSAHKFYGPKGMGALYVRRALKVAAQMHGGGHERGMRSGTLPTHQIIGMAEAMKIAVDRLEKDHEHLTRLRLQFWQGISELDGVSVNGDLESGYPGILNVCFSGVDGESLLMAL--KDVAVSTGSACNSASVDPSYVLSGIGLSRNLALSSLRFSWGRFSTLDEIGQAVTSVKRAVSALRS-------
MDYKLTHLKQLEAESIHIIREVAAEFERPVMLYSIGKDSAVMLQLALKAFYPGKPPFPLMHIDTTWKFREMIEFRDKLAKDLGLELLVHINQDGVEQGIGPFTHGSKKHTEVMKTDSLKQALNKYKFDAAFGGARRDEEKSRAKERVYSFRDKNHSWDPKNQRPELWNIYNGRIDKGESIRVFPLSNWTELDIWQYIHLENIPIVPLYFAKERPVVNKDGMLIMVDDNRM----PIGPEDKVEMKRVRFRTLGCYPLTGAVESTATTLPEIIQEMLLTTSSERQGRLIDFDQAGSMEQKKREGYFMIYLDYAATTPTAPEAVEAMLPYLTGLFANPASQHCLGEAAESAVERARTQIAELIGAHAKDFIFTSGATESNNLAIKGIALTYRDRGRHIITSAIEHKSVLDTCKYLESEGFSVTYLSPNREGMINTKDLLNAVTDETIMVTIMHVNNETGVIQPIEQIADALADTNFFHVDAAQSAGKLAIDLSKTPIDLLSISAHKFYGPKGIGGLYVRNKTRLTPMMHGGGQEHNLRPGTLASHQIAGMANAFKIAHENLSNDFEHCRQLKRTLINSLHRIEGVTLNGGQTHTLPNILNVSFDNVGSDSLIIALR-DRLAIASGSACNSGAIEASYVLRAMAIEGDRLYGAVRISFGRYTTEAEILNAGDAIISEVTRLREL----LT
MERRMTHLQWLEAEAIHIIREVAAAFDNPCMFYSIGKDSTVMLHLARKAFYPGRVPFPLLHIDTTWEFAEMARFRDRLAAEHDLQVHVHINEAALAEGVHPIESGSVKYNDQMKTAALKQAVDHYGFDAALGGARRDEEKSRAKERVFSVRSANHVWDPKAQRPELWSIYNSKIKKGESVRVFPLSNWTELDIWLYILKEKIDIVPLYFAAERLVDDDSGQILALDDERMRPYLSPKELESLQMRWIRFRTLGCYPQTGAVESRATTLEGIVAEMLTARTSERQGRLLDADQAGSMEKKKREGYFMLYLDYAATTPVDAIVAERMGQCLTGNFANPASSHRFGWQAEQAVEVARRQVADLISADPREIVWTSGATESNNLAIKGVVEWLRGRPLHIITSVIEHKAVLDTCAYLQQHDVDVTWLSPDADGLIDPQQVAASLRDDTCLVTLMAVNNELGTITDVAAIAKLLAKHSLLHVDAAQAVGKMAVNINDWQVDLLSISAHKFYGPKGIGALYVRRQVKLVAQMHGGGHERGMRSGTLPTHQLVGIGEAARLCQEQLEADEKRIRTLRDRLWLGIQALGDVYINGHLDQRVANHLNVSFGGLDGEILLASL--AKVAVSSGSACTSASVEPSYVLKAIGRSDVLAHAGLRMSVGRFTTADDIDNAIQEITRVVTLLR------SH
MDYKLTHLKQLEAESIHIIREVAAEFERPVMLYSVGKDSAVMLHLTMKAFYPGKPPFPLLHVDTTWKFKEMIEFRDQMVKNLGLELLIHINPEGVEQGIGPFSHGSKTHTDVMKTEGLKQALNKYQFDAAFGGARRDEEKSRAKERVYSFRDKNHRWDPKNQRPELWNIYNGKIDKGESIRVFPLSNWTELDIWQYIHLENIPIVPLYFAKERPVVNRDGMLIMVDDERM----PIGPDEKVEMKMVRFRTLGCYPLTGAVESTATTLPEIIQEMLLTTTSERQGRLIDHDQSGSMEQKKREGYFMIYLDNNATTKVDPAVVDVMIPYFLEQYGNPSSIHKFADGVARGLKQARQQVQALIGCEDSEIIFTSCGTESNSTAILSAIKA-QPNKKEIITTMVEHPAILSLCDYLEKEGYTIHRMPVDKAGRLNLESYKRLLSDQVAIVSVMWANNETGTIFPVAEMAEMANAAGMFHTDAVQAVGKIPMMLQDTKIDMLSLSGHKLHAPKGIGVLYLRRGTRYRPLLRGGHQERGRRAGTENSASIVGLGKACELALEYIEYENTKVKAMRDRLEQGITEIGHCFVTGDMYNRLPNTTDIAFEYIEGESILMLLNKYGIAASSGSACTSGSLEPSHVMRAMDIPYTAAHGTIRFSFSRYNSMAEVDKVLEVMPGIVATLRKLSPYWYA
M---LTHLQRLEAESIQIMREVVAETENPVMLYSIGKDSAVMLHIAMKAFYPSLPPFPLLHVDTQWKFQDMYAFRDKLIKDLGLKLITHVNPEGVEKGINPFTHGSAIHTDIMKTEGLKQALNQYGFDAAFGGARRDEEKSRAKERIFSFRSADHRWDPKNQRPELWKQYNAKKHKGESIRVFPISNWTELDIWQYIHLEGIPIVPLYYSAERPVVERDGSLIMVDDDRM----PLNEGEIPMMKHVRFRTLGCYPLTGAVESKATTLPEIIQEMLLTKTSERQGRAIDHDSAASMEKKKQEGYFMIYLDYSATTPVDQRVANKMVECLTGNFGNPASSHLFGWKAEEAVEIARRQVADLINADPREIVWTSGATESDNLAVKGAAHFYQKKGKHIITSKIEHKAVLDPCRQLEREGFEVTYLTPNTDGLIEPQAVADAIREDTILVSLMHVNNEIGTITDIKAIGELTRAKGIFHVDAAQSAGKIEIDLDKAKVDLMSFSAHKMYGPKGIGALFVRRRVRLEAQIHGGGHERGMRSGTLPTHQIVGMGEAARICKEELAADTKAIIALRDRFLAGIKDMEEVYLNGSKEQRVPGNLNISFAFVEGESLLMSL--KDLAVSSGSACTSASLEPSYVLRALGLNDELAHSSIRFSFGRFTTEEEVDYAVAQIEDAVSKLRELSPLWHH
MAVYFSHLDALEAEAIFILREVAAECRNPALLYSGGKDSAVVLHLAYKAFHPERIGFTLLHVDTGHNYPEVLAYRDRMSGRYGCTLKVAEVEDSIRRGSVRLCH-DLEPRNPHQSVTLLEAIADLEFDACIGGARRDEEKARAKERIFSFRDEFGQWNPKRQRPELWELYNAHVRPGENIRVFPISNWTELDVWQYIEQEGIELPSIYFAHERDVVRRGDLLVPVT-PLT----PPRPGATVERVRCRFRTVGDITCTAPVESAAATVAEIIRETIETRVTERGTRLDDQVSEAAMEQRKKEGYFMIYLDYSATTPVDPRVADKMIPYLTEAFGNPASSHSFGWTAEKAVEEAREEIAKLVNCDPKEIVWTSGATESDNLAIKGAAQFYETKGKHLITVNTEHKAVLDTMRELEAQGFEVTYLDPLPNGLIDLDAFKAAIRLDTILVSVMHVNNEIGVIQDIAAIGEICRANGVFHVDAAQSTGKVEIDLKKLPVDLMSFSAHKTYGPKGIGALYVRRRIRLKAMMHGGGHERGMRSGTLAPHQIVGMGEAFRLARLEMAAENERIRFLRDKLLSAVQGMEEVYINGDLEQRVVHNLNVSFNYVEGESLMMAL--KDLAVSSGSACTSASLEPSYVLRALGRTDELAHSSIRFTLGRYTTEADVDYAISLIHKAVERLRDLSPLWAH
MRKNLTHLQQLEAESIHILREVVAEFENPVMLYSIGKDSAVMLHLARKAFYPAPPPFALLHVDTTWKFREMIQFRDRMAAECGLDLIVHVNEEGVNKGISPFTHGSALYTDVMKTEGLKQALDRYKFDAAFGGARRDEEKSRAKERIFSFRSANHRWDPKNQRPELWNLYNTRVKPGESIRVFPISNWTELDVWQYIHLENIPIVPLYYAAVRPVVERDGMLIMVDDDRL----ELLPGEEIQYKSVRFRTLGCYPLTAAVESEANTLPQIIQEMLLTRTSERQGRLIDHDQSGSMEKKKQEGYFMIYLDNNATTKVDEAVFEEMRPYFCELYGNPSSMHFFGGQVQGKVTEARQRVAELLGASPEEIIFTACGTESDNAAIRSALEV-FPDRRHVITSRVEHPAVLTQCRNLTQKGYRVTEIGVDGAGRLDMDELKAAVDTDTAIVSLMWANNETGVIFPVEEAAAIAKSKGLFHSDAVQAIGKIPINMADSGIDMLSLSGHKLHAPKGIGVLYLRRGTPFRPFLVGGHQEKSRRAGTENAAAIIALGKACQLADQYMEAENTTVKAMRDRLQNALMTIPNARINGGGAERLPNTTSIAFEFVEGEAILLLLSELGICASSGSACTSGSLEPSHVLRAMGVPFTCAHGSIRFSLSRYTTDAEIDTVIREMPPIIARLRQMSPFGQA
MEKKLTHLKQLEAESIHIIREVAAEFERPVMLYSVGKDSAVMLHLTRKAFYPGKPPFPLMHVDTTWKFREMIEFRDKMAKEAGMDLIVHINQEGVEMGINPFVHGSKKHTDLMKTAALKQALDKYQFDAAFGGARRDEEKSRAKERVFSFRDKNHRWDPKNQRPELWNQYNAKIDKGESIRVFPLSNWTELDIWQYIHLESIPIVPLYLAKERPVVERDGTLIMVDDDRM----QLEPGEKPAMKSVRFRTLGCYPLTGAVESEASNLPEIIQEMLLTTTSERQGRVIDHDQAGSMEEKKKEGYFMIYLDYSATTPIDPRVAEKMSQCLTGNFGNPASSHQFGWKAEEAVENARRQVADLINADPREIVWTSGATESDNLAIKGAAHFYSKKGKHIITSKVEHKAVLDTCRQLEREGFEVTYLDPTDKGIITPEAVANALREDTILVSIMHVNNEIGVINDIEAIGEITRANKLFHVDAAQSAGKINIDLERFKVDLMSFSGHKVYGPKGIGVLYVRRRVRLEAQMHGGGHERGMRSGTLATHQIVGMGEAFAIAKEEMHDENKRLLKLRQRLWDGVSEMDEVFVNGDIDQRVAGNLNISFNYVEGESLLMAL--KDLAVSSGSACTSASLEPSYVLRALGMNDELAHSSIRFSFGRFTTEEDVDYAIEQIRTAVGKLRELSPLWHH
---------------MHIIREVAAEFDNPVMLYSIGKDSAVMLHLARKAFAPGKPPFPLLHVDTTWKFREMIEFRDEVVKKYGFDLIVHTNEEGVKAGVSPFSVGSAKHTDIMKTQALKQALNKYKFDAAFGGARRDEEKSRAKERIYSFRDENHQWDPKNQRPELWNIYNGKINKGESIRVFPLSNWTELDIWQYIHLEDIDIVPLYFSEKRPVVERDGTLIMVDDERM----PLKEGEVPEMKSVRFRTLGCYPLTGAVESEAKTLPDIIQEMLLTTSSERQGRVIDHDSSGSMEQKKREGYFMIYLDYAATTPADPRVVEKMLAYLGTCFANPASSHMLGWQAEAAVEAARKTIAKSLHCDVRELVWTSGATESNNLAIKGALEYLRGKRRHIITSKTEHKAVLDVFEYLAGLGYQTTFIDPDEDGVISVERLAAAIQPDTALVSAMHVNNETGVVNPIMELAQFTKSHGLFHADCAQSAGKLRINLSELPADMISLCAHKIYGPKGVGALFVRREFGVREQIHGGGHERGMRSGTLPVHQIVGFAEALQLCTEDMQAEQERVAGYRARFLQMLGG-ATYRINGNPEKTVPGIVNLSFPGVDGQMLLTAL--PNLGVSSGSACNSASMKPSHVLKAMGLGDEEALSSLRFSFGRFTTDDEVLDAASQLRNALSKL-------AQ
MEYNLTHLKQLEAESLHIIREVAAEFDNPVMMYSVGKDSAVMLHLAQKAFFPGKPPFPLMHVDTLWKFKEMIEFRDMMAKKVGMDLIVHTNPEGKADGVGPFTHGSSKHTDIMKTQALKQALDKYGFDAAFGGARRDEEKSRAKERVYSFRDENHRWDPKNQRPELWNIYNGKVNKGESIRVFPLSNWTELDIWQYIYLEGIEIPGLYLAKERPVVDRDGMLIMVDDERM----PMKEGETPEMKMVRFRTLGCYPLTGAVESEANTLPEIIQEMLLTTTSERQGRAIDHDSSASMEKKKQEGYFMVYLDYAATTPVAEEVADIMAQHLTGNFANPASSHRFGWQAEEAVESARITVAKLIGASNREIVWTSGATESNNLAIKGILEGFE--SGHIITSSIEHKAILDTCAYMETSGFDVTYLEPNEEGLIIADQVSQALRPDTRLVSLMLVNNELGNVTDIKSISKVLSNHELLHCDAAQGTGKLAIDVTDMGVDLMSICAHKMYGPKGIGALYVRKEVKVHQQIHGGGHERGMRSGTLATHQIVGFAKAADLVMENLDVEIAHNRQLRDRLWLGIEEL-GVQRNSHETQCSPNHLNVSFTGVDGEILLASL--AQLAVSSGSACNSASVAPSYVLKALGVPDELAHAGIRFSVGRYTTEDDIDFAISEIKRVLLALR--------
MENRLTHLKQLEAESIHIIREVAAEFDNPVMLYSIGKDSSVMLHLARKAFFPGNPPFPLLHVDTTWKFQEMIRFRDNMAKEAGMDLIVHINQEGVDMGISPFEHGSKKHTDIMKTQGLKQALNQYKFDAAFGGARRDEEKSRAKERIFSFRDKNHRWDPKNQRPELWNIFNTRVDKDESIRVFPLSNWTELDIWQYIYLENIDIVPLYYSAVRPVVDRDGMLIMVDDERM----PLRPEETPVMKSVRFRTLGCYPLTGAVESEADSLEEIIQEMLLTTTSERQGRAIDHDGAGSMEQKKMEGYFMIYLDNNATTQVDPQVVEVMLPYFTEQFGNPSSLHQYGNRVGLALKQARQQIQALLGAEDTEIVFTSCGTESDSTAILSALKA-QPERREIITTVVEHPAILSLCEYLEKDGYTVHYLEVDGQGRLDLQLYQSLLSERTAIVSIMWANNETGTFFPVLEMAEMAYQAGMFHTDAVQAVGKVPIDLKNSKIDMLSLSGHKLHAPKGIGVLYLRRGTRFRPLLRGGHQERGRRAGTENSASIVALGKAAELAQQSLTHENTVVKALRDRLEQGILSIEHAFVTGDAANRLPNTCNIAFEYIEGESILLLLNKYGIAASSGSACTSGSLEPSHVMRAMGLPYTAAHGTVRFSLSRYTTEAEIDRVIEVMPGIISQLRSLSPYWYA
M--SLTHLQRLEAESIHIFREVVSESRNPVLLYSIGKDSSVLLHLAMKAFYPSQPPFPILHVDTTWKFQEMIEFRDNLAKDLKLDLIVHINQEGVEQGIGPLTHGSAVHTDVMKTQSLKQALDKYQFDAAFGGARRDEEKSRAKERIFSFRSDQHRWDPKNQTPELWRTYNSRIHKGESMRVFPLSNWTELDIWQYIHQEGIPIVPLYRARVRPVVKRDDALIMVDDDRF----ELRDHERIEMRKVRFRTLGCYPLTGAVESEAETLSDIIQEMLLTTTSERQGRVIDQDHGASMEEKKQEGYFMIYLDYSATTPVDPRVAEKMSQCLVGNFGNPASSHVFGWKAEEAVEDARRNVADVLGADPREIVWTSGATESDNLAIKGVAHFYAKKGKHIITSRIEHKAVLDTCRQLEREGYEVTYLDPDADGIITPEMVESALRDDTILVSLMHVNNEIGVINDIAAIGEVTRARKLFHVDAAQSVGKIPLDMNAVKVDLLSVSAHKMYGPKGIGALYVRRRVRLEAQLHGGGHERGMRSGTLPTHQIVGLGEACRIAREEMVTDHEHCLSLRQRFLNHFEGMEEVHVNGSLEQRVAGNLNISFAFVEGESLIMAL--KDVAVSSGSACTSASLEPSYVLRALGLDDELAHSSLRFSFGRFSTPEEVDYAATQVKDAVVKLRELSPLWAH
MHARLTHLQRLEAESIHIIREVAAQFRNPVMLYSIGKDSGVMLHLAMKAFYPSKPPFPLLHVDTTWKFREMTQFRDQIAKDLGLDLIVHINQEGVEQGIGPFTHGSAVHTDVMKTQSLKQALDKYQFDAAFGGARRDEEKSRAKERIFSFRTSTHRWDPKNQRPELWNLYNGRINKGESIRVFPLSNWTELDIWQYIYQENIPVVPLYFAKPRPVVQRDGTWIMVDDDRM----PLEPGETPEQRWVRFRTLGCYPLTGAVESQAATLPEIIREMLLATTSERQGRVIDKDAGASMEAKKQEGYFMIYLDNNATTRVDPRVVEAMLPFFTEQFGNPSSIHSFGADVGKTVRWARDQVKTLLGAEDSEIVFTSGGTESDNAAILSALKT-QKARDEIITSAVEHPAVLALCEYLAKEGYTLHVIPVDSLGRLDVNAYDKALSEKTAIVSFMWANNESGTIFPIPKLAAMAKKVGLFHTDAVQIVGKMPLNLAATEVDFLSLSGHKLHGPKGIGALYVRRGTRFRPIIRGGHQERDRRAGTENVTGIVGLGKACELAMEYMEHENTAVKALRDKLEQGILAVSHCFVTGDPSDRLPNTCNIAFEYIEGEAILLFLNRLGIAASSGSACTSGSLEPSHVMRAMNVPFTAAHGATRFSLSRETTTEEIDAVIDAVPAIIEKLRALSPFWYA
MAKTLTHLKQLEAESIHIIREVAAEFDNPVMMYSIGKDSSVMLHLARKAFYPGKIPFPLLHVDTDWKFKEMIEFRDRAAEKYGFELLVHKNPEGIAMGCSPFVHGSSKHTDIMKTQGLKQALDKYGFDAAFGGARRDEEKSRAKERVYSFRDKNHRWDPKNQRPELWHTYNGQVNKGESIRVFPLSNWTELDIWQYIYLEGIDIVPLYLSEVRPVVNRDGMLIMVDDDRM----ELRDGEKVEYKSVRFRTLGCYPLTGAVESEANTLPGIIEEMLVATSSERQGRAIDHDQSGSMELKKRQGYFMIYFDYSATCPVDPRVAEKMMQCLTGCFGNPASSHRYGWQAEEAVDTARENIANYLNADPREIVFTSGATESDNLAIKGVAHFYGKKGKHIITCKTEHKAVLDPCRQLEREGYEVTYLEPESNGIIDLNKLADAIREDTILVSIMHVNNEIGVIQDITAIGELCRERKVLHVDAAQSIGKLPLDTQEIKVDLISMSAHKVYGPKGIGALFVRRRIRLEAQMHGGGHERGFRSGTLPTHQIVGMGEAFRIAKEELEKDMAHSLSLRNRFYDGVKDLEAVYVNGDFDQRVASNLNVSFAFVEGESLLMAL--KDLAVSSGSACTSASLEPSYVLRALGLNDELAHSSIRFSFGRFTTEEEVDHAVEQVRKAVIKLREMSPLWHH
MNHKLTHLKELEAESIHIIREVAAEFDRPVMLYSVGKDSAVMLHLTRKAFYPGKPPFPLMHVDTTWKFKEMIEFRDKYIKELGWDLIVYSNQDGINQGIGPFTHGSKKHTDVMKTEGLKQALNKYKFDAAFGGARRDEEKSRAKERVYSFRDKNHGWDPKNQRPELWNIYNGKIDQGESIRVFPISNWTELDVWQYIHLENIPIVPLYFAKKRPVVDKDGMLIMVDDDRM----PIGPDDKIEMKMVRFRTLGCYPLTGAVESTATTLPEIIQEMLLTTTSERQGRLIDHDSAGSMEQKKREGYFMIYLDNNATTKVDPMAVDAMMPYFSEQFGNPSSIHKFADGVARGIKKARKQVQDLIGAEDSEIIFTSCGSESDSTAILSALKA-QPNRKEIITTAVEHPAVLSLCDFLEKDGYTIHRMPVDKIGRLNLDAYQSLLSDQVAIVSVMWANNETGTIFPVEKMAEMAHDAGMFHTDAVQAVGKIPMNLQDTKIDMLSISGHKLHAPKGIGVLYLRRGTRYRPLLRGGHQERGRRAGTENTASIVALGKACELAQEFIEYENIEVKAMRDKLEQAIIAVPHSFITGDVSNRLPNTTDIAFEYIEGEAILMLLNKAGIAASSGSACTSGSLEPSHVMRAMDIPYTAAHGTIRFSFSRYNSMSEVDEVIKVMPQIAATLRKLSPYWYA
MERRLTHLKQLEAESIQIIREVAAEFDNPVMLYSIGKDSAVMLHLARKAFYPGKPPFPLMHVDTTWKFKEMIAFRDKMAEQAGMDLIVHINQEGVDMGMGPFSHGSSKHTDVMKTQGLKQALEKYKFDAAFGGARRDEEKSRAKERVFSFRDKFHRWDPKNQRPELWNIFNTRVDQGESIRVFPLSNWTELDIWQYIYLESIPIVPLYLAAERPVVNRDGMLIMVDDDRL----PLAEGEQPQMLKVRFRTLGCYPLTGAVESEAETLQEIIQEMLLTTTSERQGRAIDHDSSGSMEKKKMEGYFMIYFDYSATTPVDPRVAEKMVACLTGNFGNPASSHVFGWKAEDAVETARKQVADLLNADPREIVWTSGATESDNLAIKGVAHFYHKKGKHIITSKIEHKAVLDSCRQLEREGFEVTYLEPDTEGLIHPEAVADAIREDTILVSLMHVNNEIGTITDIAAIGEITRAKGIFHVDAAQSAGKVEIDMEKEKVDLMSVCAHKIYGPKGVGALYVRRRIRLEAMIHGGGHERGMRSGTLPTHQIVGMGESFRLAKEELAVDNTHMLALRNRLWEGLKDMEEVHINGSFVQRVPANLNISFAFVEGESLLMSL--KDLAVSSGSACTSASLEPSYVLRALGLSDELAHSSIRFSFGRFSTEEEIDHAIGQLKTAVNKLRELSPLWHH
MDERLTHLKQLEAESIQIIREVAAEFDNPVMLYSIGKDSAVMLHLAMKAFYPAKPPFPLMHVNTGWKFKEMITFRDAMVKKLGLELIEYKNLEGVAQNINPFDQGSSKYTDIMKTQALKQALDKYKFDAAFGGARRDEEKSRAKERVYSFRDSKHRWDPKNQRPELWNIYNGKVNQGESIRVFPLSNWTELDIWQYIYLEQIPIVPLYYAAKRPVVERNGTLIMVDDERF----RLKEGEVPEMKSVRFRTLGCYPLTGAVESEADTLPDIIQEMLLTTSSERQGRMIDHDEAGSMEKKKQEGYFMIYLDYAATTPILPEISEAIIRCLSGDFGNPASSHHYGLDAGKLVKAARKHVANLIHAQPKEIIWTSGATESNNLALKGIVDRYKNQNKHIITSKIEHKAILDTCAELESQGFQVTYLQPEQTGIIHPQQVKNAIQPNTILISLMMVNNEIGTLTDIQSIGNLAHQHHLFHVDAAQAVGKTAIDVQALHVDLMSLSAHKIYGPKGIGALYVRHQKNLKTQIHGGGHEQGLRSGTLATHQIVGMGEACRLANLKWAEEQQRISKLRKKLLNDLQTLTPIKLNGHPEQHVANYLNVSFSSERAVSIIHSI--KKAAVSSGSACNSHQAAPSHVLNALGVSEHLAGHTVRFSFGAYTTEQDIEQILTTLSALLQPHVKAIQHASV
MDYNLTHLKQLEAESIHIIREVAAEFERPVMLYSIGKDSSVMLHLARKAFFPGKPPFPLMHVDTTWKFQDMITFRDQQAAKFGLDLIVHINEDGVRQGIGPFTHGSAKHTDVMKTESLKQALNKYKFDAAFGGARRDEEKSRAKERVYSFRDSNHRWDPKNQRPELWNLYNGKINKGESIRVFPLSNWTELDIWQYIYLENIELVPLYFSAKRPVVERDGTMIMVDDDRM----PLKPGETPMMKDVRFRTLGCYPLTGAIESTATTLPEIIQEMLLTTSSERQGRVIDHDQAGSMEQKKREGYFMIYLDYAATTPVDPRVAEAMSHCLTGVFANPASSHIYGWRAEEMVEKGRRQVADLIGADPREIVWTSGATEADNLAIKGVASRYAEKGRHIITSAIEHKAVLDPCAYLERQGYEVTYLKPGRDGVISLQSVKDALRDDTILVSLMHANNELGSVNDIQAIGELLRGHQFFHVDAAQSVGKLAVDMKTMPVDLLSCCAHKIYGPKGIGALYVRRFVGVDAQIHGGGHERGMRSGTLPTHQIVGMGAAFEIAGQGLAEESDRLTELRDRLWRALSVLPEIYLNGSEANRLPGTLNISFGYVDGESLLMAM--RDLAVSTGSACTSASLEPSYVLRGIGVPDELALSSLRISMGRFTEEEDVNVAADVIITAVNKLRELSPAWGD
MDRRRSHLKQLEAESIFIIREVAAKFQNPVMLYSVGKDSAVMLHLAMKAFAPGTPPFPLLHVDTTWKFREMIEFRDNMAKQAGMELLVYTNEEGRAANINPFDHGSAKYTDIMKTMALKQALDKYGFDAAFGGARRDEEKSRAKERVYSFRDKYHRWDPKNQRPELWNLYNSRVNKGESIRVFPLSNWTELDIWQYIYLEQIPIVPLYLAKPRPVVERDGNLIMVDDDRL----PLAEGEVPQEKWVRFRTLGCYPLTGAVESTAQTLPDVIQEMLLTRTSERSGRAIDHDEAGSMEKKKREGYFMVYLDYAATTPVDDRVAEAMMGCLTGNFANPASSHMYGWKAEEAVEVARGELADLVAADPREIVWTSGATESNNLAIKGVAELERPSDVHFVTSLIEHKAVLDCFKHLESQGYKVTYLQPGRDGRVTADMVASALQPNTRLVSVMFVNNEIGVVNEIDAIARICREQGLLHVDAAQAAGKIKIDVGELGADLMSFSAHKFYGPKGIGALYVRRQLKLAAQIHGGGHERGMRSGTLPTHQIVGMGAAAKIVGESLGEENARILWLRNRFLNGLCGLSGWQVNGSMDHRVAGNANVSFSGVDGEALLMSL--RDLAVSTGSACTSFSVEPSYVLKVIGVSDALAHSSIRFSFGRYTTEDDVDFAAQTVCDTVSKLRGESSIAPF
MEERLTHLKQLEAESIHIIREVAAEFDNPVMLYSIGKDSAVMLHLAMKAFYPAKPPFPLMHVDTGWKFKDMITFRDQMASKLGLELIVHQNKEGREAGINPFTHGSSKYTDIMKTQALKQALDKYQFDAAFGGARRDEEKSRAKERVYSFRDSKHRWDPKNQRPELWNIYNGKVNKGESIRVFPLSNWTELDIWQYIYLEQIPLVPLYYAAERPVVERNGTLIMVDDERM----PLRAGEVPQMKSVRFRTLGCYPLTGAVESAADTLPEIIQEMLLTTSSERQGRMIDHDEAGSMEKKKQEGYFMIYLDYAATTPVDPRVADRMMQFLTGVFGNPASSHGYGWQAEEAVEHARQQVADLIKADPREIVWTSGATEANNLALKGVAHFYQKKGKHIITSKIEHKAVLDTCRQLEDEGFEVTYLDVQSTGRITPQMLQAALREDTILVSLMMVNNELGNLTDVEAIGEITRARGYFHVDAAQAAGKTEIDLSRMKVDLMSFSGHKIYGPKGIGALYVRRRVRLKAQIHGGGHERGMRSGTLPTHQIVAMGEAFEIAGREMAAEQQRLEALRTKLWNGMQDLEEVHLNGDPDYRVANYLNVSFNFVEGESLMMAL--KDLAVSSGSACTSATLEPSYVLRALGLPDELAHSSIRFSFGRYTTEDDIDQVLAFTKSAVDKLRALSPLWAH
MEHRMTHLQELEAESIHIIREVAAEFDNPVMLYSIGKDSSVMLHLARKAFAPGKPPFPLLHVDTTWKFREMIAFRNRMAKEAGMELLVHTNQDGVAANINPFDHGSAKYTDIMKTQALKQALDLYGFDAAFGGARRDEEKSRAKERVYSFRDRFHRWDPKNQRPELWNLYNGRINKGESIRVFPLSNWTELDIWQYIYLQNIEIVPLYYADERPVVERDGMLIMVDDERL----PLAEGEVPQQQSVRFRTLGCYPLTGAVPSKARTLPEIIQEMLVARTSERSGRAIDHDESGSMEKKKREGYFMVYLDYAATTPVDPKVIEAMVGCLGGLFGNPASSHLYGWLAEDAVETARRQVADLIHADPREVVWTSGATEANNLALKGAAQARRAQGRHIISMASEHKAVLDALGALAREGWDITLLAPLSDGRADPAAIQAALREDTVLVSVMHANNETGVINDIAAIGALCRAQGLFHVDAAQTLGKLPIDLRTLPVDLMSLCAHKLYGPKGVGALYVRRGVRIEAQIHGGGHERGLRSGTLATHQLVGFGAACALSGEVMQTEQPRIQALRDQLWAGLQALGNVHLNGHPDARLAGHLNVAFGGVDGELLLTAL--PGIAVSSGSACTSASLDPSHVLKAMGLDDTLAHASLRFSVGRYTAEADIRKAVDIVGEALQRLRNGA---VS
MEERLTHLKQLEAESIHIIREVAAEFENPVMLYSIGKDSAVMLHLALKAFYPGKPPFPLMHVDTTWKFRDMIAFRDHVAEKYGLDLIVHVNQEGVDAGVNPFTAGSAKHTDVMKTEGLKQALNKYKFDAAFGGARRDEEKSRAKERVYSFRDKNHRWDPKNQRPELWNIYNSRIDKGESIRVFPLSNWTELDIWQYIFLENIEIVPLYFSAEREVIERDGTLIMIDDERILQYLSDEEKASIQKKSVRFRTLGCYPLTGAVESTAATLPEIIQEMLLTKTSERQGRVIDHDSSGSMEKKKMEGYFMIYLDYSATTPIDPRVAEKMIPYLTEKFGNPASSHSFGWEAEEAVENARAEVAKLVNCDPKEIIWTSGATESDNLAIKGAAQFYKSKGKHIITVKTEHKAVLDTCRELERQGFEVSYLPVQENGLLDIEAFKAAIRPDTILASVMFVNNEIGVVQDIAQLGEICREKGIFHVDAAQATGKVEIDLDKLKVDLMSFSAHKTYGPKGIGALYVRRRVRLEAQMHGGGHERGFRSGTLATHQIVGMGEAFRIAREEMASENERIRLLRDRLWNGVKDMEEVYLNGDAEHRVPHNLNVSFNFVEGESLIMAV--KDLAVSSGSACTSASLEPSYVLRALGRNDELAHSSIRFTIGRFTTAEEVDYAIALMRAKIGKLRELSPLWAH
MSYNLTHLKALEAESIHIMREVAAEFDNPVMLYSVGKDSSVLLHLARKAFAPGKIPFPLMHVDTDWKFQEMIRFRDHMAEKYGFDLLVHKNPEGMAMGVGPFTHGSAKHTDIMKTQGLKQALDKYGFDAAFGGARRDEEKSRAKERVYSFRDKNHRWDPKNQRPELWNVYNSKVDKGESIRVFPLSNWTELDIWQYIYLENIEIPELYFAKERPVVERDGTLIMVDDDRM----PLEEGEQPENKMVRFRTLGCYPLTGAVESNAQTLPEIIQEMLLTKTSERQGRVIDHDSAGSMEKKKMEGYFMIYFDYSATTPVDPRVAEAMMQHLTGNFGNPASSHRFGWQAEEAVDVARNNVAELLNADPREIVFTSGATESNNLAIKGAATFYQKRGKHVITSKTEHKAVLDTCRQLEREGFEVTYLEPAANGIIPLERIEAAMRDDTVLVSIMHVNNEIGVIHDISAIGELCRSKGLFHVDAAQSAGKLPLDVKAMQVDMISISGHKMYGPKGIGALYVRRRVRLEAQMHGGGHERGMRSGTLATHQIVGLGEACRLAKEEMASENDRILSLRNRLWNGIKGMEEVYLNGDAEQRVAGNLNVSFNFVEGESLIMAL--KDLAVSSGSACTSASLEPSYVLRALGLNDELAHSSIRFSIGRFTTEAEVDHAIAIINDSIGKLRDMSPLWAH
MDRHLSHLQALEAEAIHIIREVATSFDNPCMFYSIGKDSTVMLHLARKAFHPAKVPFTLLHIDTTWEFGEMAQFRDRLVDKLDLNLKVHINHEALEMGIHPIESGSVKYNDFMKTQALKQALDDHKFDAALGGARRDEEKSRAKERVFSIRNHKHQWEPKSQRPELWNIYNTSLGMGESVRVFPLSNWTELDIWLYILREQIEIVPLYYAAPRLIDQDSGQILALDDERMLPHLTPQEKDSLAERWIRFRTLGCYPQTGAVESKATQVTDIIAEMLMSNTSERQGRLLDKDQSGSMEKKKREGYFMVYLDYAATTPVDPKVAEAMADCLTGNFANPASSHRYGWMAEEAVETARGQLATVINADVREIVWTSGATEADNLAIKGVAEQHGYQGSHIITSSIEHKAVLDTCAHLEQQGVEVTYLQPTSAGVITCEQVAAALQENTILVSLMYVNNEVGSINPISQIGDVCRRANLFHVDGAQAVGKIKVDVEKDNIDLLSLSGHKFYGPKGIGALYVKRGVKLVAQIHGGGHERGMRSGTLATHQIVGMGVAASLVD----DNTKDIKQLRDQLWQGLSQLDGVSINGDEASGVPHILNVAFAGVDGESLLLSI--PQVAVSSGSACNSATMAPSYVLKAIGLDDELAHASIRFSLGRFTTQQQIEQTIESVTTAVNRLKGM----AA
MAKTLTHLKQLEAESIHIIREVAAEFDNPVMMYSIGKDSSVMLHLARKAFYPGKIPFPLLHVDTDWKFKEMIKFRDETAKKYGFELLVHKNPEGLAAGINPFDHGSSKHTDIMKTQGLKQALNKYGFDAAFGGARRDEEKSRAKERVYSFRDKNHVWDPKNQRPELWHTYNGQVNKGESIRVFPLSNWTELDIWQYIYLEGIDIVPLYLSDVRPVVERDGMLIMVDDDRM----KLQEGEEIEHKSVRFRTLGCYPLTGAVESEANTLTGIIEEMLVATSSERQGRAIDHDQSASMELKKRQGYFMIYFDYSATCPVDPRVAEKMMQYLTGCFGNPASSHRFGWQAEEAVDTARENIANYLNADPREIVFTSGATESDNLAIKGVAHFYGKKGKHIITCKTEHKAVLDPCRQLEREGFEVTYLEPESNGIVDLNKLADAIREDTILVSIMHVNNEIGVVQDIAAIGELCRERKVFHVDAAQSIGKLPLDTQEIKVDLISMSAHKAYGPKGIGALYVRRRIRLEAQMHGGGHERGFRSGTLPTHQIVGMGEAFRIAKEELEQDMAHSLALRNRFYDGVKDLEAVYVNGDLEQRVASNLNVSFAFVEGESLLMAL--KDLAVSSGSACTSASLEPSYVLRALGLDDELAHSSIRFSFGRFTTEEEVDYAVEQVRKAVTKLREMSPLWHH
MSAAASHLDRLEAESIHILREVAAEFDNPVMLYSVGKDSSVMLHLARKAFHPGTPPFPLLHVDTTWKFREMIAFRDRMAAESGMALRVHINQEGVARGIGPFSHGSAVHTDVMKTQALKQALDRYGFDAAFGGARRDEEASRAKERVYSFRDRHHRWDPKAQRPELWNVYNGRIHKGESIRVFPLSNWTELDIWLYIHREGIPVVPLYFAAERPVVERDGLLIMVDDDRL----PLAPGEIPRLERVRFRTLGCYPLTGAIRSEARSVPEIIAEMLDSSSSERQGRAIDHDQSGSMERKKREGYFMIYLDYNASTPIAPEVAKAMAPYLQEAYGNPSAGHWAGGPAREAVEQARRQVARLIGAAPDEIVFTSGGSEANNHAIKGTWYA-TEGPFHIITTAVEHPATLVPCRFLESLGASLTVLPVDRYGQVNPDAVQAAITPETRLISVMHANNEVGTLQPVEAIGRIARDHGRFHVDAAQSAGKVPINVQAMGVDLLSLAGHKFYGPKGIGALYVRRGIDLTPLIHGAGHEGGRRAGTESALLATGLGTAAEKARDL--SPMARVQALRDRLWTGLKGFGDLCLNGHPQARLPNTLNVAFADCVGAAILDRL--DGVAASTGSACHAGSVTLSPVLAAMGVPERVGMGALRFSLGRWTTEQEIDEVIARLARAVPQARAATTQ-PS
MPERLTHLKQLEAESIHIIREVAASFANPVMLYSIGKDSSVMLHLARKAFYPGTPPFPLLHVDTTWKFREMIEFRDRMAKEAGMELLVHINQDGVDMNINPMVHGSAKHTDIMKTQSLKQALNKHGFDAAFGGARRDEEKSRAKERIFSFRDKNHRWDPKNQRPELWNLYNTEVEKGESIRVFPLSNWTELDIWQYIWLEQIPIVPLYFAAERPVVERDGTWIMVDDERL----PLEPGEVPQHKQVRFRTLGCYPLTGAIESTAATLTDIIQEMLLTTTSERQGRMIDKDARGSMEQKKMEGYFMIYLDYAATTPAAPEVAALMAAHLTGCFANPASSHLLGWQAEQAVEKARRQVAALIGADLREIVWTSGATEANNLALIGAARANPDKGRHIITSAIEHKAVLDTCSWLEQQGYRITRLQPDHQGRIQLSQVTEALSDDTLMVSLMLVNNELGSVNPVMEVGELLRDRNLFHVDAAQAAGKLPIDVKRMQVDLLSLSAHKFYGPKGVGALYVRRAVHIEALIHGGGHERGMRSGTLPTHQLVGMGLAAELAVSQLQADRDHITLCRDAFLKGLN-PAFYHQHADNDDNWPGIINLAFPGIEAETLIMAL--PELAVSTGSACNSASLDPSYVLTALGLQRELALSSIRFSFGRYLTCEQATQAGQRLNQALERLHATT---QG
MPERQTHLKQLEAESIHIIREVAAEFANPVMLYSIGKDSSVMLHLARKAFYPGTPPFPLMHVNTTWKFKEMIEFRDRMAAEVGMELIEHINEEGRAAGINPFDHGSAKYTDVMKTQSLKQALDKYGFDAAFGGARRDEEASRAKERVYSFRDKHHRWDPKSQRPELWNIYNGKVQKGESIRVFPLSNWTELDIWQYIYLESIPIVPLYYAAPRPVVERDGMQIMVDDERL----PLEDGEVPEEKWVRFRTLGCYPLTGAVESTAATLPEIIQEMLLTRTSERSGRAIDHDQAGSMERKKREGYFMVYLDYAATTPVDPRVAELMARHLTGVYANPASSHMPGWLAEQAVESARRQVADLIAADPREIVWTSGATEADNLALIGFMRANCARGRHLVTSRIEHKAVVDTATALEAEGFEVTWLTPGADGRVTPTQLNDAMREDTVLVSLMAVNNELGSIHDLAALAEVTHAGGVLHVDAAQATGKIALDVGALGIDLMSMSAHKTYGPKGVGALYVRRDIRLEALIHGGGHERGMRSGTLPTHQIAGMGEAFSLAADELERDRDRSLALRQRFLDGLDDCAGIHCNTALDVSVPNIVNLAFEGVDGESLLMAL--RALAVSTGSACNSASVEPSYVLKAIGVDRILALSSIRFSFGRFTTEADIDTATAELRHALGALRQ-------
MQQRLTHLKQLEAESIHIIREVAAEFDNPVMMYSIGKDSSVMLHLARKAFYPGKIPFPLLHVDTNWKFREMIEFRDKTVEKYGFDLLVHQNPEGIAMGCSPFDHGSSKHTDIMKTQGLKQALDKYGFDAAFGGARRDEEKSRAKERVYSFRDKNHRWDPKNQRPELWRTYNGQVNKGESIRVFPLSNWTELDIWQYIYQEQIEIVPLYLAAKRPVVERDGALIMVDDDRM----KLQAGEKIEEKMVRFRTLGCYPLTGAVESEALTLPEIIEEMLLATSSERQGRMIDHDSSASMEQKKRQGYFMIYLDYSATTPVDPRVAEKMMQCLTGIFGNPASSHRFGWQAEEAVDIARNQIADLVNADPREVVITSGATESNNLAIKGAAHFYKKKGKHIITSKIEHKAVLDTCRQLEREGYEVTYLDPTSEGLITVETLEAAIREDTIIVSIMHVNNEIGAINDIAALGELCRAKKLFHVDAAQSAGKLPIDFSELKVDMLSVSAHKIYGPKGIGALYVQRRIRLEAQMHGGGHERGMRSGTLPTHQIVGMGEAFRIAKEEMQKDNDHAEALRKRFWAGIAGIEEVYLNGHAEQRIVSNLNVSFNFVEGESLMMAL--KDLAVSSGSACTSASLEPSYVLRALGLNDEMAHSSIRFSFGRFTTEEEVDYATSIIEENISKLREMSPLWHH
MPERQTHLKQLEAESIHIIREVAAEFRNPVMLYSIGKDSSVMLHLARKAFYPGTPPFPLMHVNTTWKFREMIEFRDRMAAEVGMELIEHINEEGRAAGINPFDHGSAKYTDIMKTQSLKMALDKYGFDAAFGGARRDEEASRAKERVYSFRDKYHRWDPKNQRPELWNLYNGKVNKGESIRVFPLSNWTELDIWQYIYLESIPIVPLYYAAPRPVVERDGMQIMVDDERM----PLEEGEVPEEKWVRFRTLGCYPLTGAVESHAATLPEIIQEMLLTRTSERSGRAIDHDQAGSMERKKREGYFMIYLDYAATTPVDPRVAEVMARHLTGIFANPASSHMPGWQAEQVVEGARRQVADLIGADPREIVWTSGATEADNLALIGFMRANRARGMHLVTSTIEHKAIIDTARALEAEGFEVTWLEPGHDGRIAPARLAAAMRDDTVLVSLMAVNNELGSINDLAALSAVVHARDVFHVDAAQAVGRIPLDVVELGIDLMSLSGHKVYGPKGVGALYVKRDIRLEALIHGGGHERGMRSGTLPTHQIAGMGEAFVLAESEGEADQTRIAALAERFLAGLDDLEGVHRNTDVTVAVPNIVNLSFDGVDGESLLMAL--RGIAVSTGSACNSASVEPSYVLQGIGVPRSRALTALRFSFGRFTTEAEIDAAIADIRHAITTLRG-------
MRQTLSHLDWLEAEAIHIMREVAGQCSNPVLLFSGGKDSICMLRIAEKAFRPGKFPFPLMHIDTGHNYKEVVEFRDKRAAELGERLIVRSVEDSMKRGTVVLKH-ENESRNKHQSVTLLEAIEEFGFDACIGGARRDEEKARAKERIMSFRDEFGQWDPKNQRPELWNLYNARSHKGENIRAFPISNWTEMDVWQYIEREKLELPSIYFAHQRPVVIRQGAIVPVNELTN----LPKAGEEIVELQVRFRTVGDISCTAPVESAADTVEKIVIETATTTITERGTRLDDQTSEASMEQRKKEGYFMIYLDNNATTRCAPEAVTAMLPYFTEQFGNPSSMHSFGAKVGHATKGARASLQKLLGAEDSEIIYTAGGTEADNTAILSALKA-NPERKEIITSTVEHHAVLHLCEQLEKEGYTIHKLKVDGKGRLDLDEYAKLLTDKVAVVSVMWANNETGTYFPVEKMAEMAKAAGLFHTDAVQAVGKIPLNLKDSAIDMLSLSGHKLHGPKGIGALYLRRGARFRPLLRGGGQERGRRAGTENVPGIIGLGVAAELALEHMEQENTYVRALRDKLQAGILAVPNAFATGDVDNRLPNTLNIAFEYVEGEAILMLLNKQGIAASSGSACTSGSLEPSHVMRAMGIPYTAAHGTIRFSLSRENTEAEIDRVIAAVPPIIAQLRKLSPYWYA
M---QTHLRQLEAESIHIMREVAAVFENPVMLYSIGKDSSVMLHLARKAFHPGKLPFPLMHVDTTWKFREMIAFRERMAAEHGFELLVHTNLEGVERGISPFTHGSALYTDVMKTEGLKQALDKYGFDAAFGGARRDEEKSRAKERIFSFRSANHRWDPKNQRPELWNLYNTRVAPGESIRVFPLSNWTELDIWQYIYLEQIPIVPLYYAKVRPVLEREGMLILADDDRL----ELKPGEKIVEKSVRFRTLGCYPLTGAVESTAATLPEIIQEMLLTRTSERQGRAIDHDQAGSMEKKKQEGYFMIYLDNNATTIVDPAVRDAMEPFYCHMYGNPNSLHSFGIEVRPYLHQAMEQLYTGINADEDDIVINSCATEGNNTVILGFYFNKDTRKKHIITTQLEHPCIRESCRYLETHGVKVTYLAPDHDGMITAEAVREAITDQTALVSVMWANNETGLILPIKEIAEVCRERGYLHTDAVQAIGKIKVDVQEVPVDFLTFSAHKFHGPKGVGGLYIRNGVSLPPLLHGGEQMGGRRAGTVDVPGMVAMGKAMELANQHLAFEQTEVRRLRDKLEDALLKIDDVLVVGKRELRTPNTVYVSIRGVEGEALIWDLNQNGIAASTGSACASESLEASPILTAIGADKELAHTGVRLSLSRFTTEQEIDFTIYTISKAVMRLRQLSTSY--
MATRLSHLDWLEAEAIHIMREVAGQCERPALLFSGGKDSVCLLRIAEKAFRPGRFPFPLLHVDTGHNYAEVIAFRDRRAAELGERLIVRSVEDSIRRGSVVLKH-AHESRNRHQSVTLLEAIEEHGFDGCIGGARRDEEKARAKERIMSFRDEFGQWDPKNQRPELWNLYNARTHAGEHVRAFPISNWTELDVWQYIARERLALPSIYFAHAREVVERNGLLMPVNGLTN----VPGPDERVTVRRVRFRTVGDISCTAPVESDADTIERIVLETARSAQSERGTRLDDQTGDASMEQRKREGYFMIYLDYSATTPVDPRVAAKMIPWLTEHFGNPASSHAYGWDAEAAVEEAREQVAKLVNADPKEIVWTSGATESNNLAIKGAAHFYSGKGKHIITLRTEHKAVLDTFRELEREGFEATYLDPKEDGLIDLDAFRAALRPDTVLVSIMFVNNEIGVIQPIAEIGEICREKGIFHVDAAQATGKVVIDLDKLKVDLMSFSAHKTYGPKGIGALYVRRRIRLEAQMHGGGHERGLRSGTLATHQIVGMGEAFRIAREEMGAENERIRMLRDRLLKGLQDIEATYVNGDLEARVPHNLNISFAYVEGESLIMAI--KEVAVSSGSACTSASLEPSYVLRALGREDELAHSSIRFSIGRFTTEEEIDFTIDLLHRKIGKLRELSPLWHH
MAQRLSHLKALENESIQIFREVVAEFENPVMLYSVGKDSSVLLHLARKAFYPGKIPFPLLHVDTTWKFKEMIAFRDRMAKEHGFELLVHINPDGLAMNVGPFSHGSAKHTDIMKTQSLKQALDKYKFDAAFGGARRDEEKSRAKERVYSFRDRNHRWDPKNQRPELWNIYNGRVDKGESIRVFPLSNWTELDIWQYIYLENIDIPELYFAKARPVVERDGTLIMVDDERM----PLKDGEVPQMKQVRFRTLGCYPLTGAVESRAATLPEIIQEMLLTKTSERQGRVIDHDSSGSMEKKKMEGYFMIYLDYAATTPVDPRVAEKMMQFLTGQFGNPASSHRFGWQAEEAVEIARSQIAELVNADPREIVFTSGATESNNLAIKGAAEFYHKKGKHLITVKTEHKAVLDTMRQLERDGFEVTYLDVEANGLVDLAKLEQAMRPDTTVVSIMMVNNEIGVVQDVAAIGELCRSKGIFHVDAAQATGKVEIDLQQLKVDLMSFSGHKTYGPKGIGALFVRRRIRLEAQTHGGGHERGMRSGTLATHQIVAMGEAFRLAKEEMAAEQQRITALRDRLWNGIKDIEQVFLNGDAQARVPNITNVSFNYVEGESLIMAL--KDIAVSSGSACTSASLEPSYVLRALGLSDELAHSSIRFSIGRFTTEEQIDHTIKIVHEAIAKLREMSPLWAH
MDHRLTHLKQLEAESIHIIREVAAEFDNPVMLYSIGKDSSVLLHLARKAFYPAKIPFPLLHVDTTWKFKEMIEFRNRIAKEYDFDLLVHINQEGVDMGVGPFSHGSAKHTDIMKTQALKQALNKYGFDAAFGGARRDEEKSRAKERVYSFRDKNHRWDPKNQRPELWNLYNSKIDKGESIRVFPLSNWTELDIWQYIYLENIDIPDLYFSKERPVVERDGVKIMVDDERM----PIEPGEEVKMEMVRFRTLGCYPLTGAVNSEAATLPDIIQEMLLATTSERQGRVIDSDSSGSMEKKKMEGYFMIYLDYSATTPVDPRVAEKMIDCLTGTFGNPASSHRFGWQAEELVDIARSQVAELVNADPREIVFTSGATESNNLAIKGAANFYAKKGKHIITVKTEHKAVLDTCRELERKGFEVTYLDVMPNGLIDMDAFKAALREDTVVVSVMHVNNEIGVIQDIAAIGKLCRANKIFHVDAAQSAGKVEIDLQNVKVDLMSFSAHKIYGPKGIGALYVRRRIRLEAQMHGGGHERGFRSGTLATHQIVGMGEAFRIAKAEMATENERLQVLRDKLLNGVKGLEEVYVNGDLEQRVAGNLNISFNFVEGESLIMAL--KDMAVSSGSACTSASLEPSYVLRALGLNDELAHSSIRFSFGRFTTEEEVDYVISVVQGAIEKLREMSPLWHH
MPEKMTHLKQLEAEAIHIMREVAAEFDNPVMLYSVGKDSSVMLHLAKKAFAPGVPPFPLMHVDTTWKFQEMYQFRDKMAEQAGMKLIVHQNPEGLAMNISPFTHGSSVHTDIMKTQGLKQALDQHGFDAAFGGARRDEEKSRAKERVYSFRDEHHRWDPKNQRPELWNIYNGKVKKGESIRVFPLSNWTELDIWQYIYLENIEIPGLYLSKPRPVVERDGTLIMVDDERM----PLEEGEVPEHKMVRFRTLGCYPLTGAVESEATTLTEVIQEMLLTTTSERQGRTIDHDSAGSMEKKKREGYFMIYFDYSATCPVDPRVAEKMSQYLTGFFGNPASSHRFGWQAEEAVDTARENIANYCNADPREIVFTSGATESDNLAIKGIANFYSKKGKHIITCKTEHKAVLDPCRQLEREGFEVTYLEPEENGLVDLKKLEAAMRDDTILVSIMHVNNEIGVIQDISAIGELCRERKMFHVDAAQSVGKVPLDVKEMKIDLISFSAHKAYGPKGIGALYVRRRVRIEAQMHGGGHERGMRSGTLPTHQIVGMGEAFRIAKEEREKDFQHALALRERFYEGVKDLEEVYVNGDLEQRVPHNLNVSFAFVEGESLLMAL--KDLAVSSGSACTSASLEPSYVLRALGRDDELAHSSLRFSFGRFTTEEEVDYAIEKVREAVNKLREMSPLWHH
MQKRLTHLRQLEAESIHIIREVAAEFSNPVMMYSIGKDSSVMLHLARKAFYPGTLPFPLLHVDTGWKFREMYEFRDRTAKEYGIELLVHQNPEGVAMGINPFVHGSAKHTDIMKTEGLKQALNKYGFDAAFGGARRDEEKSRAKERIYSFRDRFHRWDPKNQRPELWHNYNGQINKGESIRVFPLSNWTELDIWQYIFLENIEIVPLYLAAERPVLERDGMLMMIDDDRI----DLQPGEKIENRMVRFRTLGCWPLTGAVESEAQTLPEIIEEMLVSTTSERQGRVIDRDQAGSMELKKRQGYFMIYLDYSATTPVDPRVAEKMMQYLTGTFGNPASSHRFGWQAEEAVDIARNQIAELVGADPREIVFTSGATESDNLAIKGAANFYQKKGKHIITSKTEHKAVLDTCRQLEREGFEVTYLAPQRNGIIDLKELEAAMRDDTILVSIMHVNNEIGVVQDIATIGELCRARGIYHVDATQSVGKLPIDLSQLKVDLMSFSGHKIYGPKGIGALYVRRRIRIEAQMHGGGHERGMRSGTLPVHQIVGMGEAYRIAKEEMTTEMARLRGLRDRLWNGIKDMEEVYLNGDLEQGAPNILNVSFNYVEGESLIMAL--KDLAVSSGSACTSASLEPSYVLRALGMNDELAHSSIRFSLGRFTTEEEIDYTIALVQKSIGRLRDLSPLWHH
MDYSLTHLKQLEAESIHIVREVAAEFDNPVMLYSVGKDSAVMLHLAMKAFAPGKPPFPLMHVDTKWKFKEMIKFRDSHVKNLGLELIVHSNQEGIDQGVGPFTHGSAKHTDIMKTQALKQALDKHGFDAAFGGARRDEEKSRAKERVYSFRDKKHRWDPKNQRPELWNIYNSRVDKGESIRVFPLSNWTELDIWQYIHLESIPLVPLYFADKRPVVERDGTLIMIDDERM----PLEEGEEVQEKMVRFRTLGCYPLTGGVESEATTLPEIIQEMLLTTTSERQGRVIDHDSSGSMEKKKQEGYFMIYLDYLATTPIAPEVRDAMLGCLDGDFGNPASTHVYGWQAEHRVEIARGAIADLIGADPREIIFTSGATEANNLAIKGVFEALQFKG-HFVTSAIEHKAVLDPANQLQRKGVGVSFLPATKEGLMDVDALERSLRDDTKLVSIMWVNNELGTINPITEIAQLVKSKGLLHVDAAQAVGKLPINLADVPVDFMSLSGHKLYGPKGIGALFVRRTPAPVAQIHGGGHERGFRSGTLPTHQIAGFGAAAKLASDRWEEDQAHYASLGGYMTQRLLGLEGATLNGSLTIRLPQAANISFDGVEGEALLSAL--VGLAISSGSACNSAVMKPSHVLLGIGAGRARADSALRFSLGRSTRREDIDAAIDELDATLRLLRGK----LD
-------------ESIHIIREVAAEFDNPVMLYSIGKDSAVMLHLARKAFFPGKLPFPVMHVDTRWKFQEMYSFREKMVNEYGLDLITHINPDGVAQDMNPFTYGSAKHTDVMKTEGLKQALDKYGFDAAFGGARRDEEKSRAKERVYSFRDSKHRWDPKNQRPELWNVYNGNVKKGESIRVFPLSNWTELDIWQYIYLEQIPIVPLYFAAEREVIEKNGTLIMIDDDRILEHLSDEEKARITKKMVRFRTLGCYPLTGAVESTATSLTDIIQEMLLTRTSERQGRVIDHDAAGSMEEKKRQGYFMVYLDNNATTRVDDEVVQAMLPFFTEQFGNPSSMHSFGNQVGLALKKARQSVQKLLGAEDSEIIFTSCGSEADSTAILSALKA-QPERKTLITTTVEHPAVLSLCDYLASEGYTVHKLAVDKRGRLNLDDYASLLGDDVALVSVMWANNETGTLFPVEEMARMADEAGMFHTDAVQAVGKIPLDLQHSSIHMLSLSGHKLHAPKGIGVLYLRRGTRFRPLLRGGHQERGRRAGTENAASIVGLGVAAERALQFMAHENSEVRRLRDKLEAGILAVPYAFVTGDPGNRLPNTANIAFEYIEGEAILLLLNKVGIAASSGSACTSGSLEPSHVMRAMDIPYTAAHGTVRFSLSRYTTDAEVEHVIREVPPIVAQLRKLSPYWYA
MADKLTHLKQLEAESIHIIREVAAEFDNPVMLYSIGKDSAVMLHLARKAFFPGKLPFPVMHVDTQWKFQEMYRFRDKMVAEMGLELITHVNPDGVAQGINPFTHGSAKHTDIMKTEGLKQALDKYGFDAAFGGARRDEEKSRAKERVYSFRDSKHRWDPKNQRPELWNVYNGKVKKGESIRVFPLSNWTELDIWQYIYLEQIPIVPLYFAAEREVIEKNGTLIMIDDDRILEHLSAEEKARIQKKMVRFRTLGCYPLTGAVESTAATLPDIIQEMLLTRTSERQGRVIDHDGAGSMEEKKRQGYFMVYLDNNATTRVDDEIVQAMLPFFTEQFGNPSSLHSFGNQVGMALKKARQSVQKLLGAEDSEIVFTSCGTESDSTAILSALKA-QPERKTVITTVVEHPAVLSLCDYLASEGYTVHKLPVDKKGRLDLEHYASLLTDDVAVVSVMWANNETGTLFPIEEMARLADDAGMFHTDAVQAVGKVPIDLKNSSIHMLSLSGHKLHAPKGVGVLYLRRGTRFRPLLRGGHQERGRRAGTENAASIIGLGVAAERALQFMEHENTEVKRLRDKLEAGILAVPHAFVTGDPDNRLPNTANIAFEYIEGEAILLLLNKVGIAASSGSACTSGSLEPSHVMRAMDIPYTAAHGTVRFSLSRYTTEEEIDRVIREVPPIVAQLRKLSPYWYG
MAERQTHLKQLEAESIHIIREVAAEFRNPVMLYSIGKDSSVMLHLARKAFYPGIPPFPLMHVNTTWKFREMIEFRDRMAAETGMELIEHINEEGREAGINPFDHGSAKYTDIMKTQSLKQALDHYRFDAAFGGARRDEEASRAKERVYSFRDRYHRWDPRNQRPELWHLYNGHVNKGESIRVFPLSNWTELDIWQYIYLESIPIVPLYYAKKRPVVERDGTLIMVDDERM----PLEPGEEPEMKSVRFRTLGCYPLTGAVESEADTLPDIIQEMLLTRTSERSGRAIDHDQAGSMERKKREGYFMIYLDYAATTPVDPQVAELMARHLTGTFANPASSHMAGWMAEQAVEGARRQVSDLIGADPREIVWTSGATEADNLALTGFMRANRARGRHLITSSIEHKAVLDTASMLEQEGFEVTRLAPPSDGGIDPEKLREALRPDTVLISLMAVNNELGSISDINALGRIAREHGAFHVDAAQAAGKIELDMSEQPIDMLSLSGHKVYGPKGIGALYVRRGTRIEALIHGGGHERGMRSGTLATHQIVGMGQAFALAADSLDEDRQHVSALRQRFLAGLQECEGVHINGEGGTSVPNILNLGFDGVDGEALLMAL--RDVAVSTGSACNSASVDPSYVLTEIGLPRERALASLRFSFGRFTTAEEIDQAGQSLHQALVSLRQARQNRQD
M--TLTHLQRLEAESIHIMREVMGDAESPVMLYSIGKDSSVMLHLALKAFYPARPPFPLLHIASGWDFRDMLEFRDRRVAELGLRLIVHTNDEGARAGVRPWTHGAA-YADIMLTEALRQALDRYGFDCAFGGGRRDEEKSRAKERIFSLRSPQHRWDPRRQRPELWRTYNTRKRKGESLRVFPLSNWTELDIWQYIHLEKIPIVPLYYSAPRPVIERDGRLLVVDDDRM----PLEPHETPVTRTVRFRTLGCWPLTGATESEAVTLPDIIREMLLATKSERQGRAVDQDGSAAMERKKQEGYFMVYLDYAASTPLDSRVKNKMLDVMNHLYANPSSLHIYGQKAKALIDTARLQIASYVGAEASEIIFTSGATESINLAIKGVASLLKRKGHHIITVKTEHKAVLDTCQHLEKIGYRVTYLTPHPTGRIDLDELLHAFSQETILVSVMQVNNETGVIQDLDAIAEATSSRSLLHVDAAQSIGKCKLDVSRTPIDLISFSSHKVYGPKGIGALYLRKRVRVEPLLHGGGHELGMRSGTLATHQIVGMGEAFQIAQQDFESDVLHIQQLHDKFLQALRMIRSIQITGDLQHKVPHILNIRFEGLLADALLNEL--SDMAVSTGSACQTKEMSSSHVLRAMGLSTEQIKSAIRFSFGRLTTQDDISFVIDKMIKIFTR--------KS
MNYKMTHLQQLEAESIHIIREVAAEFDNPVMLYSVGKDSAVMMHLTMKAFYPGKPPFPLMHVDTTWKFKEMIEFRDQRVKELGWDLIVHINEEGVKAGVGPFTHGSAKHTDIMKTQALKQALNKYGFDAAFGGARRDEEKSRAKERVYSFRDKNHRWDPKNQRPELWNIYNGRVDKGESIRVFPLSNWTELDIWQYIHLEGIPIVPLYFADKRPVVEKDGVLIMVDDDRM----PIGPEDKVEEKMVRFRTLGCYPLTGAVESQATTLPEIIQEMLLTKTSERQGRVIDNDSAGSMEKKKQEGYFMVYLDYAATTPVDPRVASAMAACLTGVFANPASSHIYGWQAEEKVEHARRQVADLLVADPREVVWTSGATESNNLAIKGVFEAAGYKG-HLVTSVCEHKAVIDPAKWLEARGVDVTWLRPDANGVVPVADVRAALRPDTRLVSLMHVNNEVGSVNPVAEIGALCRQESLFHVDAAQSAGKLALDMEALQVDLLSLSAHKFYGPKGVGALYVRRARQLAPQIHGGGHERGLRSGTLPTHQLVGLGEAAAIARNQLAEDSERTARLRDHLWSGIAGLAGVKRNGCPQAMSPIHLNVCFSGIDSETLLLSL--RDIAISSGSACTSASMEPSYVLKAMGLSDADAHSSVRISLGRFTTMADVDRAIEHIRTVIGKL-------VA
MNSSVTHLKQLEAESIHIFREVAAEFDNPVMLYSVGKDSSVLLHLARKAFAPGKIPFPLLHVDTTWKFREMIEFRDKMAEKHDLDLLVHINQEGVDMGVGPFSHGSAKHTDIMKTAGLKQALNKYKFDAAFGGARRDEEKSRAKERVYSFRDDNHRWDPKNQRPELWNIYNSQINKGESIRVFPMSNWTELDIWQYIYLENIEIPSLYLAKPRPVVERDGILFMVDDDRM----PLEEGEVPQMKSVRFRTLGCYPLTGAVESTADTLPEVIQEMLLTKTSERQGRVIDHDSSGSMEKKKMEGYFMIYLDYSATTPVDPRVAQKMMECLTGNFGNPASSHKFGWIAEEAIDLARNQIAELVNADPREIVFTSGATESDNLAIKGAAHFYSKKGKHIITLKTEHKAVLDTCRQLEREGFEVTYMDPKPNGLLDLDAFKANLRPDTVLVSIMHVNNEIGVIQDIQQIGEICRENKLFHVDAAQSAGKIDIDLQALKVDLMSFSAHKIYGPKGIGALYVRRRVRIEAQMHGGGHERGMRSGTLATHQIVGMGEAFRIAKEEMVEENARILKLRNRLWNGLKDIEEVYLNGDLEQRVTANLNVSFAYVEGESLIMAL--KDMAVSSGSACTSASLEPSYVLRALGLNDELAHSSIRFSIGRFTTEEDIDHVVSVVQNAIDKLREMSPLWHH
MMSYQTHLQRLEAESIHIMREVAAQFRNPVMLYSIGKDSSVMLHLALKAFYPSKPPFPLLHVDTTWKFREMVAFRDRRAAELGLDLLVHINQEGVAQGIGPFTHGSAVHTDVMKTQSLKQALDLYGFDAAFGGARRDEEKSRAKERVFSFRTRSHRWDPKNQRPELWNLYNGRINKGESIRVFPLSNWTELDIWQYIYQEEIPVVPLYFAAPRPVVERDGALIMVDDERM----PLAPGERPEARMVRFRTLGCYPLTGAVESGAQTLPEIIREMLLARTSERQGRVIDQDAGASMEAKKQEGYFMIYLDNNATTMVAPEVVEAMLPFFTEQYGNPSSIHRYGDRVGRALRTARAQVAALLGATDSEIIFTSCGTESDATAILSALRA-QPERREIITTEVEHPAVLSLCDQLAKEGYVIHRLGVDDHGRLDLDAYRALLTERVAIVSVMWANNETGTLFPVEEMAEMARAAGMFHTDAVQAVGKLPIALADSAIDMLSLSGHKLHAPKGVGVLYVRRNTRFRPLLRGGHQERGRRAGTENSAAIVGLGLACELAGAALEHERTTVRALRDRLERGILTVPHCFVTGDPDNRLPNTSNIAFEFIEGESILLLLNRHGIAASSGSACSSGSLEPSHVMRAMGIPLTAAHGTIRFSLSRYNSAAEIDRAVDTLVPVIEQLRRLSPYWYA
MEVDHRHLDALEEEAIFILREVAATFERPGLLFSSGKDSCVVLQLAEKAFLEGKLPFPLVHVDTGHNFPEVIEFREKRVAEIGERLIVAHMEESIKKGTVRLAH-PLESRNGHQTVTLLEAIEDNRFDCLIGGARRDEEKARAKERIFSHRDSFGQWQPKEQRPELWNLFNTRIKPGEHFRAFPISNWTELDVWLYIAREGIPLPGIYYKHPRQVMRRKGLLVPLT-EVT----PALEGEEIETVDVRFRTVGDMTCTCPVESDAANPADIVAETLHVTVSERGTRMDDRTSEASMERRKKEGYFMIYLDHHATTPVDPRVLDAMLPCLREDFGNASSHHVFGRQAAALVEQARERVAQAIGARYSEVIFTSGATESNALAIKGVAHA--RPGAHLITTAIEHRAVLDTCRRLEHDGWRLTVVPVDRHGRVDPGDVQRALAPDTILVSVMAANNEIGTIQPLARIGAVVRASQLFHVDATQAIGRMEIDVEAASIDLLSLSAHKIYGPKGVGALYLRRRVELLPLVEGGGQENGLRPGTLNVPGIVGLGAACELALACRAEETARLRALRERLLGHLAGLDGLTVNGHPEQRLAGNLSLGIDGVEAEALLLGL--PEVAVSAGAACSSAAAKPSHVLEAIGVAGTASRAALRFGIGRFNTEEEIDRAARLVVERVRTLRG-----QG
MDYRLTHLKQLEAESIHIIREVAAEFEKPVMLYSIGKDSAVMLHLTMKAFYPGVPPFPLLHVDTTWKFREMIEFRDKMVKNLGLELLVYINQDGVDQGIGPFTHGSKKHTDVMKTDALKQALNLYQFDAAFGGARRDEEKSRAKERVYSFRDKNHRWDPKNQRPELWNIYNGTVDKGESIRVFPLSNWTELDIWQYIHLENIPIVPLYFAKERPVVNKEGMLIMVDDERM----PIGPDDKVEMKNVRFRTLGCYPLTGAVESTATTLPEIIQEMLLTTTSERQGRLIDHDQAGSMEQKKREGYFMIYLDYSATTPVDPRVADKMIPYLTESFGNPASSHSFGWDAEKAVENAREEVARLVNADPKDIIWTSGATESNNLAIKGAAFFYDTKGKHLITLKTEHKAVLDTMRELEGLGFEVTYLDPLPNGLVDIEQFKAAIRKDTIVASIMHVNNEIGVIQDISALGAICREQGIFHVDAAQATGKVLIDLQAMPVDLMSFSAHKTYGPKGIGALYVCRRVRLKAMMHGGGHERGLRSGTLATHQIVGMGEAFRLAREEMAQECSRLRLLRDKLLAGVQDLEEVYVNGDMVQRVPHNLNISFNFVEGESMMMAI--KDMAVSSGSACTSASLEPSHVLRALGRSDELAHSSIRFSIGKFTTEEEIEYAINVLRREVMRLRELSPLWAH
MTSRLTNLQFLEAESIRILREVVAECERPVMLYSIGKDSSVMLHLAMKAFHPAKLPFPLLHVDTTWKFHDMIAFRDETVDRLHLELLVHVNLDGLARGINPFSHGSTVYTDVMKTQALKQALDKYRFDAAFGGARRDEERSRSKERVFSFRSAQHRWDPKRQRPELWQQYNTRKNKGESLRVFPLSNWTELDIWQYIYIENIPIVPLYFSKRRPVVRRNGVLIMVDDARL----PLRPGERPEERWVRFRTLGCYPLTGAIESRADTLPSIIQEMLLATSSERQGRVIDHDGTASMEKKKQEGYFMIYLDYAATTPVDARVAEAMIECLRGAHGNPSSNHAYGRRARALVEKARAQVAAAINARPEGIVWTSGATESNNLALLGVARFHDQGGRHIVSSRTEHKAVIDPLKQLEREGFAVTWLKPGPDGIIQPEQVAEALRADTRLVSLMHVNNEIGVIQDIAAIGALCRERGVLHVDAAQSAGKLKLDVEAMQADLLSLTAHKVYGPKGIGALYVRRPLGLQPLMHGGGQEMGLRSGTLATHQIVGMGLAFELAESERKTDVDRIAALCERLWQGIEAVGGIELNGHPQRRVANLLNVCFHGVEGESLQFAL--RELAVSAGSACATASESASYVLRALGRSDQLAQSSLRFSLGRFTTEREIDAAITAVKREVARLRALAP--PS
MSTALTHLQRLEAESIHIFREVAAQFRNPVMLYSIGKDSSVLMHLAMKAFYPSKPPFPFLHVDTTWKFREMISFRDQRARELGIDLLVHINPEGVEMGVGPFSHGSAVHTDVMKTQALKQALDQYGFDAAFGGARRDEEKSRAKERIFSFRTSTHRWDPKNQRPELWNMYNGRIHKGESIRVFPLSNWTELDIWQYIYLEKIPVPSLYFAAKRPVVNRDGTLIMVDDQRM----PLLPGETPEEKMVRFRTLGCYPLTGAIESNATTLTEIIQEMLLARTSERQGRVIDHDQAASMELKKQEGYFMIYLDNNATTRCDPRVVEEMLPFFSEQFGNPSSIHSFGSQVGAKVREARAQVAALLGAEDSEIVFTSGGTESDNAAILSALDL-APERREIITTAVEHPAILSLCDYLKKKDYTIHIIPVDKQGRLDVAAYKAALSDRVAIASIMYANNETGTLFPVEGLAEMAKPYGLFHTDAVQAVGKVALDLKNSDIDMLSLSGHKLHAPKGIGALYLKRGTRFRPLIRGGHQERERRAGTENTTGIIGLGKACELALTYMEHENTEVARLRDKLEQGIISVSHAFVTGDVRNRLPNTTNIAFEYIEGEAILLFLNRMGIAASSGSACTSGSLEPSHVLRAMQIPFTAAHSATRFSLSRETTEDEIDYVISHVPAIISRLRALSPYWYA
M--ALTHLQKLEAESIHIMREVVAETENPVMLYSVGKDSAVMLHLARKAFAPAPPPFPLLHVDTRWKFRAMYTFRDNMAREMGMDLLVHINPEGVEKDINPFTHGSAIHTDVMKTEGLKQALNQYGFDAAFGGARRDEEKSRAKERVFSFRTAQHRWDPKNQRPELWKLYNTRKHKGESIRVFPLSNWTELDIWQYIYLQDIPIVPLYYAAERPVVERDGALIMVDDDRM----PLKPGEVPMMRKVRFRTLGCYPLTGAIESQADTLPAIIQEMLLTRTSERQGRVIDHDSAASMEKKKQEGYFMIYMDNNATTCVDPQVVEAMLPFLTEQFGNPSSMHSFGDQVGRALKQAREQVQALVGAEASEIIFTSCGTESDSTAILSAVRA-QPQRREIITTEVEHPAILNVCEQLEKEGYTIHRLGVDGQGRLDLAHYRRVLSDQVALVSVMWANNETGTLFPVESMAEMARARGMFHTDAVQAVGKLPIDLKYTCIDMLSISGHKLHAPKGVGVLYVRRGLRFRPMLRGGHQERGRRAGTENVPGIIALGKAAELALSHLDEERQRVRALRNRLEAGLLEIPNAFVTGDVDNRLPNTLNMAFEYIEGEGILLMLNHQGIAASSGSACTSGSLEPSHVMRAMGIPYTAAHGSVRFSLSRFNTEEEVDRVIQVMPDIVARLRKMSPYWYA
MQKRLTHLRQLEAESIHIIREVAAEFANPVMMYSIGKDSSVMLHLARKAFYPGTLPFPLLHVDTGWKFREMYDFRDRTAKNYGFELLVHKNPEGVAMGINPFVHGSAKHTDIMKTEGLKQALSKYGFDAAFGGARRDEEKSRAKERIYSFRDRFHRWDPKNQRPELWHNYNGQINKGESIRVFPLSNWTELDIWQYIFLENIEIVPLYLAAPRPVLERDGMLLMVDDDRI----DLQPGEVIEQKMVRFRTLGCWPLTGAVESEAQTLPEIIEEMLVSTTSERQGRAIDRDQAGSMELKKRQGYFMIYLDYSATTPVDPRVAQKMMQCLTGTFGNPASSHRFGWQAEEAVDIARNQIAELVGADPREIVFTSGATESDNLAIKGAANFYQKKGKHIITVKTEHKAVLDTCRQLEREGFEVTYLAPQSNGIVDLNVLEAAMRDDTILVSIMHVNNEIGVVQDIAAIGELCRARGIYHVDATQSVGKLPIDLSSLKVDLMSFSGHKIYGPKGIGALYVRRRIRIEAQVHGGGHERGMRSGTLPVHQIVGMGEAYRIAKEEMETEMSRLRGLRNRLWNGVKDMEEVYLNGDLENGVPTILNVSFNYVEGESLIMAL--KDLAVSSGSACTSASLEPSYVLRALGMTDELAHSSIRFSLGRFTTEEEIDYTIELVRKSIGRLRDLSPLWHH
MQKRLTHLRLLEAESIHIIREVAAEFANPVMLYSIGKDSSVMLHLARKAFFPGTLPFPLLHVDTGWKFREMYEFRDRTAKEYGFELLVHRNPEGLAMGINPFVHGSAKHTDIMKTEGLKQALNKYGFDAAFGGARRDEEKSRAKERIYSFRDRFHRWDPKNQRPELWHNYNGQVNKGESIRVFPLSNWTELDIWQYIYLENIEIVPLYLAAERPVLERDGMLMMIDDDRI----DLQPGEVIKQRMVRFRTLGCWPLTGAVDSTAATLPEIIEEMLVSTTSERQGRVIDRDQAGSMELKKRQGYFMVYLDNNATTRLDPMVLEAMMPYLTEHYGNPSSIHDFGGPGRVALARARAQLAALLGASESEIVFTSCATEATSTAIHSAVTL-APEKKEIITTAVEHPATLAVCENLERMGYTIHRLAVNEQGALDLEQYRALLNPNVALVTVMWANNETGVVFPVPEMAEMAHEQGLFHCDAVQFVGKCPISLANTTIDMLSCSGHKFHGPKGIGALYIRRNTRFRPFLRGGHQERGRRAGTENIAGIVGMGAASELADIHMPMMQSGIEALRSRLEQGLVAIPHALVMGQGQPRTPNTLNIAFEFIEGEAILLLMNQVGIAASSGSACTSGSLEPSHVMRAMSIPYTAAHGSIRFSLSRYTREKEIDYVIEQLPAIVSRLRTLSPYWYG
MEERLTHLRQLEAESIYIIREVAAEFGNPVMLYSIGKDSSVMLHLARKAFFPGTLPFPLLHVDTGWKFREMYEFRDRTAKEYDFNLLVYKNPEGEALGINPFIHGSAKHTDIMKTEGLKQALDKYGFDAAFGGARRDEEKSRAKERIYSFRDKFHRWDPKNQRPELWHNYNGQINKGESIRVFPLSNWTELDIWQYIYLENIDIVPLYLAAKRPVIERDGMLMMVDDDRI----DLKEGEKVEERMVRFRTLGCWPLTGAVESQAQTLPEIIEEMLVSTTSERQGRVIDRDQSGSMELKKRQGYFMVYLDNNATTRVDPEILSAIIPYFSEHFGNPSSLHAWGRKAKTALRTARQQVQKLLNAKEQEIIFTSGGTEANNTALLSALAF-DPERNEIITSRVEHPAILSLCAWLQKRDIKIHYIGVDAKGCLDIEAYRRALNPKTALVSFMYANNETGTLFPIEILSRMAHEAGLFHSDAVQAIGKLPVSLHNSDIDMVSLSGHKLHAPKAVGVLYLRQGLKLQPLIRGGHQERGRRGGTENIPAIVGLGLAAEKAFNTISKDNAAIAALRDKLEQGLLADSKALILGDREHRLSNTLNIAFENKDSEALLTFLDQSGIAASSGSACASGSIEPSHVLRAMRVPYPFAHGALRFSFSRENSEEDVSYVLEQMNKILKDPRSNR---IL
MQKRLTHLRQLEAESIHIIREVAAEFGNPVMLYSIGKDSSVMLHLARKAFWPGTLPFPLLHVDTGWKFRDMYAFRDRTVKEIGAELIVHRNPEGVAMGINPFVHGSAKHTDIMKTEGLKQALNKYGFDAAFGGARRDEEKSRAKERIYSFRDRFHRWDPKNQRPELWHNYNGQINKGESIRVFPLSNWTELDIWQYIFLENIDIVPLYLAAERPVLERDGMLMVIDDDRI----DLQPGEEIKQRMVRFRTLGCWPLTGAVESSAQTLPEIIEEMLVSTTSERQGRVIDRDQAGSMELKKRQGYFMVYLDNNATTRIDPMVLEAMMPFLTEHYGNPSSIHDFGTPSRAALERAHQQVAALLGAESSEIIFTSCATEATSTALHSAVEA-QPERREIITTAVEHPATLEVCEYLERHGYLIHRLAVDSEGALDMAQYRQALSQRVAVVSVMWANNETGVMFPVEDMAALAHEYGLFHCDAVQVTGKIPLHVGQTKIDMLSCSAHKLHGPKGVGCLYLRRGTRFRPLLRGGHQERGRRAGTENIAGIVGMGMACELAQVHLPGM-STLGQLRDRLQQSVIAIPSVRVMGGEQPRVPGTVNLAFEYIEGEAILLLLNQAGIAASSGSACTSGSLEPSHVMRAMNIPYTAAHGSIRFSLSRYTREKEIEYVIQTLPAIIARLRLLSPYWYG
MASSTTHLKQLEAESIHIFREVAAEFENPVMLYSVGKDSSVLLHLARKAFAPGKIPFPLLHVDTTWKFREMIEFRDQQAKKHGFNLLVHINQEGVDMGMGPFTHGSAKHTDVMKTAALKQALNKYKFDAAFGGARRDEEKSRAKERVYSFRDSNHRWDPKNQRPELWNIYNSQINKGESIRVFPMSNWTELDIWQYIYKENIDIPQLYLAKPRPVVKRDGVLIMVDDDRM----PLEEGEVPEMKSVRFRTLGCYPLTGAVESTAATLPEVIQEMLLTKTSERQGRVIDHDSAGSMEKKKMEGYFMIYLDYASTTPVDPAVASEMAKCLTGTFGNPASSHRFGWQAEEAVDVARNQIAELVNCDPREIVFTSGATESDNLALKGAAQQYRSKGNHIITVSTEHKAIVDTCDYLMEQGFDVTYLAPDAQGLVSVEQITNALREDTILVSVMHVNNEIGVVQDIEGIGNLCRQHSVFHVDAAQSLGKMPIDLQVLPVDLMSFSAHKCYGPKGIGALFVRRRTLLAEQMHGGGHERGMRSGTLPTHQIVGFGTACELAGQQLEKEGARLRQLTEAFWERISQLDEVTLNGHLTQRVPGIINISFGGVDGESLVMGL--ADLAISTGSACTSASLEPSYVLTALGRSAELAHAGIRFSAGRFTTEAEIDFAASTVIDVVTRLRRARPA-NE
M---LTHLQRLEAESIHIMREVVAEADNPVMLYSIGKDSAVMLHLAMKAFYPSVPPFPLLHVDTRWKFREMYEFRDHMAKKLGMELLVHVNPEAIEKDINPFTHGSAIHTDITKTEGLKQALDKYGFDAAFGGARRDEEKSRAKERIFSFRTAQHRWDPKNQRPELWKQYNARKHKGESIRVFPLSNWTELDIWQYIHLENIPIVPLYYAAQRPVVERDGTLIMVDDERM----PLKDGEVPMMKHVRFRTLGCYPLTGAVESEADTLPAIIQEMLLTKTSERQGRMIDHDSAASMEKKKQEGYFMIYLDYAATCPVDPRVAEKMMQYLTGFFGNPASSHRFGWQAEEAVDIARNQIADLINADPREIVFTSGATESDNLAIKGIAHFYGKKGKHIVTAKTEHKAVLDPCRQLEREGFEVTYLEPQSNGLFTLEQIEGALRDDTVLVSIMHVNNETGVIQDVKAIGELCRSRKMFHVDAAQSAGKIPVDVKDMNIDLLSLSAHKIYGPKGIGALYVCRRVRLEAQMHGGGHERGMRSGTLATHQIVGMGEAFRIAKEEMQAEGERIRVLRDRLFEGVKDIEEVYVNGDLEQRVPGILNISFAYVEGESLMMAL--KDLAVSSGSACTSASLEPSYVLRALGLNDELAHSSIRFSIGRFTTEEEIDYAVRLVNEAIGRLREMSPLWHH
MEKRLTHLQQLEAESIHIIREVAAEFSNPVMMYSIGKDSSVMLHLARKAFYPGTLPFPLLHVDTGWKFREMYEFRDRTAKAYGCELLVHRNPEGVAMGINPFVHGSAKHTDIMKTEGLKQALNKYGFDAAFGGARRDEEKSRAKERIYSFRDRFHRWDPKNQRPELWRNYNGQINKGESIRVFPLSNWTELDIWQYIFLEKIDIVPLYLAAERPVVERDGMLMMVDDDRF----EPLPGETITQRMVRFRTLGCWPLTGAVESQAQTLPEIIEEMLVSTTSERQGRMIDRDQAGSMELKKRQGYFMIYLDYSATTPVDPRVAEKMMKFLTGTFGNAASSHRYGWQAEEAVDVARNQIADLVGADPREIVFTSGATEADNLAIKGAAAAHQEKGKHIITCVTEHKAVLDPCHQLERDGFDVTYLTPMSHGIIDLDVLEAAFRDDTILVSIMHANNEVGVVQDIAAIGDLCHRRGLYHVDATQSVGKLPIDLGQLNVDLMSFSGHKIYGPKGIGALFVRRRVRIEAQMHGGGHERGMRSGTLPVHQIVGMGEAYRIAAEEMETDFSRLRTLRDRLWNGIRNIEEIYLNGDLSQSIPNLLNVSFNYVEGESLLMAL--KDLAVSSGSACTSASLEPSYVLRALGVNETLALSSIRFSLGRFSTEEEVDYAVGQIHKAVDRLRNVSPDWQS
MGKRLTHLRQLEAESIHIIREVAAEFSNPVMMYSIGKDSSVMLHLARKAFYPGTLPFPLLHVDTGWKFREMYEFRDRTAKEYGFELLVHKNPEGVAMGINPFVHGSAKHTDIMKTEGLKQALNKYGFDAAFGGARRDEEKSRAKERIYSFRDRFHRWDPKNQRPELWHNYNGQINKGESIRVFPLSNWTELDIWQYIFLEKIDLVPLYLAKPRPVVERDGMLLMVDDDRI----DLQPGEVISQRMVRFRTLGCWPLTGAVDSAAQTLPEIIEEMLVSTTSERQGRMIDRDQSGSMELKKRQGYFMIYLDYSATTPVDPRVAGKMMQFLTGTFGNPASSHRFGWQAEEAVDIARNQVAELVGADPREIVFTSGATESDNLAIKGAANFYQKKGKHVITSKTEHKAVLDTCRQLEREGFEVTYLAPQANGIIDLKELEAAMREDTILVSIMHVNNEIGVVQDIATIGEMCRARGIYHVDATQSVGKLPIDLSKLKVDLMSFSGHKIYGPKGIGALYVRRRIRIEAQIHGGGHERGMRSGTLPVHQIVGMGEAYRIAKEEMASEMARLRTLRDRLWNGVKDIEEVYLNGCLEHGVPNILNVSFNYVEGESLIMAL--KDLAVSSGSACTSASLEPSYVLRALGMNDELAHSSIRFSLGRFTTEEEIDYTISLVHKSIGRLRDLSPLWHH
MQKRLTHLRQLEAESIHIIREVAAEFGNPVMMYSIGKDSSVMLHLARKAFYPGTLPFPLLHVDTGWKFREMYEFRDRMVKNIGAELLVHRNPEGVAMGINPFVHGSAKHTDIMKTEGLKQALDKYGFDAAFGGARRDEEKSRAKERIYSFRDRFHRWDPKNQRPELWHNYNGQINKGESIRVFPLSNWTELDIWQYIFLENIEIVPLYLAAERPVLERDGMLMMIDDDRI----DLQPGEVIEQRMVRFRTLGCWPLTGAVESEAQTLPSIIEEMLVSTTSERQGRMIDRDQAGSMELKKRQGYFMIYLDYSATTPADPRVAAKMMQFLTGTFGNPASSHRFGWQSEEAVDIARNQIAELVGADPREIVFTSGATEANNLAIKGAATFHQEKGRHIVTCTTEHKAVLDTCAQLEREGFSVTYLDPQGDGTLDLKQLQAALRDDTVLVSIMHVNNEIGVVQDIATIGDLCRERGIFHVDATQSVGKLPIDLSQLNVDLMSFSAHKIYGPKGIGALYVSRRVRLEAQIHGGGHERGMRSGTLPVHQIVGMGEAYRIAREEMSVEMARLGALRSRLWAGLNSIEQVQLNGSLEHGAANILNVGFRYVDGESLIMAL--KDLAVSTGSACTSASMEPSYVLRAIGLDDELAHSSIRFSLGRFTTEEEVDYAIALVQKSIARLRELSPEW-S
MEKRLTHLKQLEAESIHIIREVAAEFGNPVMLYSIGKDSSVMLHLARKAFFPGTLPFPLLHVDTGWKFREMYQFRDRTAKAYGCELLVHRNPEGVAMGINPFVHGSAKHTDIMKTEGLKQALDKYGFDAAFGGARRDEEKSRAKERIYSFRDRFHRWDPKNQRPELWNNYNGQINKGESIRVFPLSNWTELDIWQYIYLENIDIVPLYLAAERPVLERDGMLLMVDDDRI----DLQPGEVIAQRMVRFRTLGCWPLTGAVESQAQTLPEIIEEMLVSTTSERQGRVIDRDQAGSMELKKRQGYFMVYLDNNATTRLDPMVLEAMLPFLTEHYGNPSSIHDFGTPCRGALERARQQVASLLGARDSEILFTSCATEATSTAIYSAVNL-APERREIITTAVEHPATLEVCEHLARQGYTIHRLAVSPQGALDLAEYRRLLSDRVALVSVMWANNETGVQFPVPEMAALAHEHGLFHCDAVQAVGKIPMVLSATDIDMLSCSAHKIHGPKGVGCLYLRRNTRFRPLLRGGHQERGRRAGTENIAGIVGMGSACELAEVHLPMMTAAVAPLRDTLQHELVRIPSVMVMGDGQPRTPNTLNMAFEFIEGEAILLLMNHVGIAASSGSACTSGSLEPSHVMRAMDIPYTAAHGSIRFSLSRYTREKEIDYVIEQLPPIIARLRTLSPYWYG
MQKRLTHLRQLEAESIHIIREVAAEFSNPVMMYSIGKDSSVMLHLARKAFYPGTLPFPLLHVDTGWKFREMYEFRDRTAKAYGCELLVHKNPEGVAMGINPFVHGSAKHTDIMKTEGLKQALNKYGFDAAFGGARRDEEKSRAKERIYSFRDRFHRWDPKNQRPELWHNYNGQINKGESIRVFPLSNWTELDIWQYIYLENIEIVPLYLAAERPVLERDGMLMMIDDDRI----DLQPGEMIKKRMVRFRTLGCWPLTGAVESDAQTLPEIIEEMLVSTTSERQGRVIDRDQAGSMELKKRQGYFMIYLDYSATTPVDPRVAEKMMQFLTGTFGNPASSHRFGWQAEEAVDIARNQIAELVGADPREIVFTSGATESDNLAIKGAANFYQKKGKHIITCKTEHKAVLDTCRQLEREGFEVTYLAPQSNGIIDLKELEAAMRDDTILVSIMHVNNEIGVVQDIATIGEMCRARGIYHVDATQSVGKLPIDLSQLKVDLMSFSGHKIYGPKGIGALYVRRRIRIEAQMHGGGHERGMRSGTLPVHQIVGMGEAYRIAKEEMDTEMARLRTLRDRLWNGVKDMEEVYLNGDLQQGAPNILNVSFNYVEGESLIMAL--KDLAVSSGSACTSASLEPSYVLRALGMTDELAHSSIRFSLGRFTTEEEIDYTIKLVRNSIGRLRDLSPLWHH
MIQ--THLKKLEAESIHIIREVAAEFDKPVMLYSVGKDSAVLLHLARKAFAPGKIPFPLLHVDTTWKFKEMIAFRDRMAKDYGFELLVHQNPDGIAMDINPFVHGSAKHTDIMKTQGLKQALDKYGFDAAFGGARRDEEKSRAKERVYSFRDKNHRWDPKSQRPELWNVYNGKVDKGESIRVFPLSNWTELDIWQYIYLESIDIVPLYLSAKRPVVERDGTLIMVDDERM----PLEEGEEIQMKSVRFRTLGCYPLTGAVESEAANLPEIIQEMLLTKTSERQGRVIDHDSAGSMEKKKMEGYFMIYLDYSATTPVDKRVAEKMMQYMTGFFGNPASSHKFGWQAEEAVDIARNQIADLINADPREIVITSGATESDNLAIKGAAHFYNKRGKHIITAKTEHKAVLDTCRELERQGFEVTYLDPEDNGLIDLNKLEAAMRDDTVLVSIMHVNNEIGVIQDINEIGELCRSRKIFHVDAAQSVGKIPLDMQQSKVDLLSISAHKMYGPKGIGALYVRRRIRLEAQMHGGGHERGMRSGTLATHQIVGFGEACRIAKEEMAQDLAHVTAMRDRLWAGLKGMEQVFVNGDFDKRYNGNLNVSFNFVEGESLIMAL--KDLAVSSGSACTSASLEPSYVLRALGLNDEMAHSSIRFSFGRFTTTEEVDYAIELIQGAISHLREMSPLWGH
M-KTLTHLKRLEAESIHIMREVAAEAENPVMLYSVGKDSAVMLHLAMKAFHPSKPPFPVMHVDTTWKFREMIEFRDNLTKDLGLDLIVHINEDGVKEGIGPFTHGSQVHTDVMKTQALKAALDKYGFDAAFGGARRDEEKSRAKERVFSFRSAQHRWDPKNQRPELWSIYNARKNKGESIRVFPLSNWTELDIWQYIHLEGIPIPGLYLSKKRPVVERDGQLFMVDDERF----PLKDGEEPMMKSVRFRTLGCYPLTGAVESTADTLEEVIQEMLLTTSSERQGRVIDHDSAASMEKKKQEGYFMIYLDYQATTPMDERVLDAMMPYLTSKFGNPHSTHRFGWEAEAALDIAREQVAEVIGADAGEIYFTSGATEANNLALKGIMDVWGRKKPHLVTVVTEHKCVLEAAKAVERAGYRVTYLPVRPNGLIDLDQLAEAVTDETALVSVMAVNNEIGVIQPMADIGAICRAKGLFHTDAAQGFGKITLDVNAMNIDLMSISGHKIYGPKGVGALYKRSQTALTPQMSGGGQEGGIRSGTQAPALVAGLGAAASICKAEMAQEKDRLAHIMNRFKSKLFKLPSLLVNGDEEMRWAGNLNLSFPGLDGDLLLANI--RSLAVSSGAACASAVSGPSYVLQAIGRTEALSKSALRIGIGRFTGDDEIDFAAETLISAVREMGGL----KS
MQKRLTHLRQLEAESIHIIREVAAEFSNPVMMYSIGKDSSVMLHLARKAFYPGKLPFPLLHVDTGWKFREMYEFRDRTVKAIGAELLVHRNPEGVAMGINPFVHGSAKHTDIMKTEGLKQALNKYGFDAAFGGARRDEEKSRAKERLYSFRDRFHRWDPKNQRPELWHNYNGQINKGESIRVFPLSNWTELDIWQYIFLENIEIVPLYLAAERPVLERDGMLMMIDDDRI----DLKPGEEIKNRMVRFRTLGCWPLTGAVESQAETLPEIIEEMLVSTTSERQGRVIDRDQSGSMELKKRQGYFMIYLDYSATTPADPRVAEKMMQYLTGVFGNPASSHRFGWQSEEAVDIARNQIAELVGADPREIVFTSGATEADNLAIKGAAQFYQKKGKHIITCKTEHKAVLDTCRQLEREGFEVTYLTPQTNGIIDLAALEAAMREDTILVSIMHVNNEIGVVQDIAAIGEMCRARGIYHVDATQSVGKLPIDLSQLKVDLMSFSAHKLYGPKGIGALYVRRRIRLEAQMHGGGHERGMRSGTLAVHQIVGMGEAYRIAKEEMDSEMARLRVLRDRLWNGVKDLEEVYLNGDLENGAPNILNISFNYVEGESLIMAL--KDLAVSSGSACTSASLEPSYVLRALGMNDELAHSSIRFSLGRFTTEEEIDYAIDLVRKSIGRLRDLSPLWHH
MQKRLTHLRQLEAESIHIIREVAAEFANPVMMYSIGKDSSVMLHLARKAFYPGTLPFPLLHVDTGWKFREMYEFRDRTAKAYGCELLVHKNPEGVAMGINPFVHGSAKHTDIMKTEGLKQALNKYGFDAAFGGARRDEEKSRAKERIYSFRDRFHRWDPKNQRPELWHNYNGQINKGESIRVFPLSNWTELDIWQYIYLENIEIVPLYLAAERPVLERDGMLMMIDDDRI----DLQPGEEIKPRMVRFRTLGCWPLTGAVESNAQTLPEIIEEMLVSTTSERQGRVIDRDQAGSMELKKRQGYFMIYLDYSATTPVDPRVAEKMMQFLTGTFGNPASSHRFGWQAEEAVDIARNQVADLIGADPREIVFTSGATESDNLAIKGAANFYQKKGKHIITSKTEHKAVLDTCRQLEREGFEVTYLAPQSNGIIDLKELEAAMRDDTILVSIMHVNNEIGVVQDIATIGEMCRARGIYHVDATQSVGKLPIDLTQLKVDLMSFTGHKIYGPKGIGALYVRRRIRIEAQMHGGGHERGMRSGTLPVHQIVGMGEAYRIAKEEMASEMERLRGLRNRLWNGIKDIEEVYLNGDLEQGVPTILNVSFNYVEGESLIMAL--KDLAVSSGSACTSASLEPSYVLRALGMNDELAHSSIRFSLGRFTTEEEIDYTIELVRKSIGRLRDLSPLWHH
MKERLTHLKALENESIQIFREVAAEFENPVMLYSVGKDSSVLLHLARKAFYPGKIPFPLMHVNTTWKFREMIAFRDRIAKEMDFELIEYINQEGVEAGVGPFSHGSAKHTDIMKTQALKQALNKYKFDAAFGGARRDEEKSRAKERVYSFRDRNHRWDPKNQRPELWNIYNGKGDKGESIRVFPLSNWTELDIWQYIYLEKIQIPDLYFAKERPVVERDGMLMMVDDDRM----PLEPGETPEMRMVRFRTLGCYPLTGAIESKAATLPEIIQEMLLTKTSERQGRVIDRDSSGSMEKKKIEGYFMIYLDYAATTPVHERVAEAMAECMTGVFGNPASSHRFGWQAEERVDEARHQIADLINADPREIVFTSGATESDNLAIKGVAYAHQARGKHIITLQTEHKAVLDTCAALEREGFEVTYLPVAENGLLNLDVLRDALRDDTILVSVMHVNNETGVIQDIAKITQMAHEKGLMHVDGAQSVGKVRVDVQALEIDLLSISGHKMYGPKGIGALFVRRRVELRAQIHGGGHERGMRSGTLATHQIVGLGAAALLASQDLEETRERLYALRERLRAGLEAIGGVRVNGEGAPRIDGILNVSFSDVPGDALLMQL--NGVAVSSGSACNSATVEPSFVLQALGVERELALSSLRFSVGRYTTEQDIDTTVQQVTETVVALRKSGSFWPV
MQKRLTHLRQLEAESIHIIREVAAEFSNPVMMYSIGKDSSVMLHLARKAFYPGTLPFPLLHVDTGWKFREMYEFRDRTAKAYGCELLVHKNPEGVAMGINPFVHGSGKHTDIMKTEGLKQALNKYGFDAAFGGARRDEEKSRAKERIYSFRDRFHRWDPKNQRPELWHNYNGQINKGESIRVFPLSNWTELDIWQYIYLENIDIVPLYLAAERPVLERDGMLMMIDDDRI----DLQPGEEIKNQMVRFRTLGCWPLTGAVESNAQTLPEIIEEMLVSTTSERQGRVIDRDQAGSMELKKRQGYFMIYLDYSATTPVDPRVAEKMMQCLTGNFGNPASSHRFGWHAEEAVDIARNQIAELVGADPREIVFTSGATESDNLAIKGAANFYQKKGKHIITSKTEHKAVLDTCRQLEREGFDVTYLAPKSNGIIDLKELEAAMRDDTILVSIMHVNNEIGVVQDIATIGEMCRARGIYHVDATQSVGKLPIDLSQLKVDLMSFTGHKIYGPKGIGALYVRRRIRIEAQMHGGGHERGMRSGTLPVHQIVGMGEAYRIAKEEMETEMARLRTLRNRLWDGVKDMEEVYLNGDLEQGVPNILNVSFNYVEGESLIMAL--KDLAVSSGSACTSASLEPSYVLRALGMTDELAHSSIRFSLGRFTTEEEIDYTIKLVRNSIGRLRDLSPLWHH
MQKRLTHLRQLEAESIHIIREVAAEFSNPVMMYSIGKDSSVMLHLARKAFYPGTLPFPLLHVDTGWKFREMYEFRDRTAKAYGCELLVHKNPEGVAMGINPFVHGSAKHTDIMKTEGLKQALNKYGFDAAFGGARRDEEKSRAKERIYSFRDRFHRWDPKNQRPELWHNYNGQINKGESIRVFPLSNWTELDIWQYIYLENIEIVPLYLAAERPVLERDGMLMMIDDDRI----DLQPGEEIKQRMVRFRTLGCWPLTGAVESGAQTLPEIIEEMLVSTTSERQGRVIDRDQAGSMELKKRQGYFMIYLDYSATTPVDPRVAEKMMQFLTGTFGNPASSHRFGWQAEEAVDIARNHIADLVGADPREIVFTSGATESDNLAIKGAANFYQKKGKHIITSKTEHKAVLDTCRQLEREGFEVSYLAPQSNGIIDLKELEAAMRDDTILVSIMHVNNEIGVVQDIATIGEMCRARGIYHVDATQSVGKLPIDLSQLKVDLMSFSAHKIYGPKGIGALYVRRRIRIEAQMHGGGHERGMRSGTLPVHQIVGMGEAYRIAKEELESEMARLRGLRNRLWNGIKDIEEVYLNGDLEQGVPTILNVSFNYVEGESLIMAL--KDLAVSSGSACTSASLEPSYVLRALGMNDELAHSSIRFSLGRFTTEEEIDYTIELVRKSIGRLRDLSPLWHH
MPDRKTHLRQLEAQSIHIMREVVAEFEKPVMLYSVGKDSAVMLHLARKAFYPSVPPFPLLHVDTTWKFREMIQFRDTIVKEYGLELLVHINEEGVRQNINPFTHGSALHTDIMKTEALKQALTKYGFDAAFGGARRDEEKSRAKERIFSFRSENHRWDPKNQRPELWNIYNARIQKGQSIRAFPLSNWTELDVWQYIHLEDIPLVPLYFSAERPVVERDGVLIMVDDDRM----PLDAGETPQMKSVRFRTLGCYPLTGAVESTATTLPDIIQEMLLTRSSERQGRVIDSDQAGSMEKKKQEGYFMVYLDYQATTPTDPRVVEEMLPWFTQNFGNPHSNHAYGWRTEEAVEIGRKQVASLIGADPREIIFTSGATEANNTALKGVARFYKDKKRHIITVVTEHKCVLDTCRHLEQEGFEVTYLPVQQNGLIDLDLLRDTLREDTLMVSVMGVNNEIGVIQPLKEIGAMCKENKFFHTDCAQAVGKIPLDVNDMNIDLMSISGHKLYGPMGIGALFVRRRVRLEALISGGGQERGMRSGTLPVPLCVGLGKACEIAEKEMAAESERLRMLRDRFYKKFNALSEVFLNGDLEQRIPGNLNLSFAYVEGEGLMMGI--KDLAVSSGSACTSASLEPSYVLRALGVEEELAHTSLRLGIGRFTTEEEVDFAVDLIVREVTRLREMSPLWEH
MQKRLTHLRQLEAESIHIIREVAAEFANPVMMYSIGKDSSVMLHLARKAFYPGTLPFPLLHVDTGWKFREMYEFRDRTAKAYGCELLVHKNPEGVAMGINPFVHGSAKHTDIMKTEGLKQALNKYGFDAAFGGARRDEEKSRAKERIYSFRDRFHRWDPKNQRPELWHNYNGQINKGESIRVFPLSNWTELDIWQYIYLENIEIVPLYLAAERPVLERDGMLMMIDDDRI----DLQPGEMIQKRMVRFRTLGCWPLTGAVESHAQTLPEIIEEMLVSTTSERQGRVIDRDQAGSMELKKRQGYFMIYLDYSATTPVDPRVAEKMLQHMTGIFGNPASSHRFGWQAEEAVDVARNHIADLLGADPREIVFTSGATESDNLAIKGAANFYQKKGKHIITCKTEHKAVLDTCRQLEREGFEVTYLAPQSNGIIDLKALEAAMRDDTILVSIMHVNNEIGVVQDIDTIGELCRARGIFHVDATQSVGKLPIDLSKMKVDLMSFSGHKIYGPKGIGGLYVRRRIRIEAQMHGGGHERGMRSGTLPVHQIVGMGEAYRIAKEEMASEMERLRGLRLRLWNGIKDIEEVYLNGDLEQGVPTILNVSFNYVEGESLIMAL--KDLAVSSGSACTSASLEPSYVLRALGMNDELAHSSIRFSLGRFTTVEEIDYTIELVRKSIGRLRDLSPLWHH
MANSVTHLKQLEAESIHIFREVAAEFDNPVMLYSVGKDSSVLLHLARKAFAPGRIPFPLLHVDTTWKFREMIEFRDRMAKQHKLDLIVYKNQEGIDMGVGPFTHGSAKHTDIMKTQALKKALNKFQFDAAFGGARRDEEKSRAKERVYSFRDENHRWDPKNQRPELWNIYNAKVNKGESIRVFPLSNWTELDIWQYIYLENIEIPELYLAKPRPVVERDGVLIMVDDDRM----PLEEGETPKMESVRFRTLGCYPLTGAVQSNAATLPDVIQEMLLTKTSERQGRVIDHDSSGSMEKKKMEGYFMVYLDYAATTPVDPVVADKMAQYLTGVFGNPASSHRYGWQAEEAVDIARNQIAALVNADPREIIFTSGATESDNLAIKGAVRFYQDKGKHIVTLKTEHKAVLDACAALEEEGFEITYLAPEADGLLNLDKLKAALRSDTVLVSVMQVNNEIGVIQDIAAIGEICRQHHLFHVDAAQSTGKVAIDLQQLQVDLMSFSAHKSYGPKGIGALYVRRRIHLQALIHGGGHERGMRSGTLPTHQIVGMGEAFALAGKLMESENHRILTLRQRLWQGIKGIEGIGLNGSETARIAGNLNISFEGVDGEALLMAL--KDLAVSSGSACASASIEPSYVLKAIGLSDQLAHSSVRLSIGRFTTEQDIDFAIEHIHSAIGNLKKMALDW--
MQKRLTHLRQLEAESIHIIREVAAEFSNPVMMYSIGKDSSVMLHLARKAFYPGTLPFPLLHVDTGWKFREMYAFRDRTVKQLGAELIVHRNPEGLAMGINPFVHGSAKHTDIMKTEGLKQALNKYGFDAAFGGARRDEEKSRAKERIYSFRDRFHRWDPKNQRPELWHNYNGQINKGESIRVFPLSNWTELDIWQYIFLENIEIVPLYLAAERPVLERDGMLMMVDDDRI----DLQPGEMIKQRMVRFRTLGCWPLTGAVESQAATLPGIIEEMLISTTSERQGRVIDRDQSGSMELKKRQGYFMIYLDYSATTPVDVRVAEKMMQFLTGTFGNPASSHRFGWQAEEAVDIARNQIAELIGADPREIVFTSGATESDNLAIKGAATFYQKKGKHIITCKTEHKAVLDTCRQLEREGFEVTYLAPQSNGIVDLRALEAAVRDDTVLVSIMHVNNEIGVVQDINAIGELCRARGIFHVDATQSVGKLPINLAELPVDLMSFSGHKIYGPKGIGGLYVRRRIRLEAQIHGGGHERGMRSGTLPVHQIVGMGEAYRIAKEEMTSEVARLRTLRDRLWHGLKDIEEVYLNGDLEKGAPNILNVSFNYVEGESLIMAL--KDLAVSSGSACTSASLEPSYVLRALGMNDELAHSSIRFSLGRFTTEEEIDYAIDLVHKSIGRLRDLSPLWHH
MQKRLTHLRQLEAESIHIIREVAAEFSNPVMLYSIGKDSSVMLHLARKAFFPGTLPFPLLHVDTGWKFREMYEFRDRTAKNYGCELLVHRNPEGVAMGINPFVHGSAKHTDIMKTEGLKQALNKYGFDAAFGGARRDEEKSRAKERIYSFRDRFHRWDPKNQRPELWHNYNGQVNKGESIRVFPLSNWTELDIWQYIYLENIDIVPLYLAAERPVLERDGMLMMVDDDRI----DLQPGEVIKRRMVRFRTLGCWPLTGAVESHAQTLAEIIEEMLVSTTSERQGRVIDRDQAGSMELKKRQGYFMIYLDYSATTPVDPRVAEKMMQCLTGTFGNPASSHRYGWQAEEAVDIARNQIAELVGADPREIVFTSGATESDNLAIKGAANFYQKKGKHIITSKTEHKAVLDTCRQLEREGFEVTYLSPESNGLIDLKKLEAAMRDDTILVSIMHVNNEIGIVQDIAAIGEMCRARGVYHVDATQSVGKLPIDLNTLKVDLMSFSGHKIYGPKGIGALYVRRRIRIEAQMHGGGHERGMRSGTLPVHQIVGMGEAYRIAKEEMSTEVARLAALRDRLWNGVKDIEEVYLNGDLEHGAPNILNVSFNYVEGESLIMAL--KDLAVSSGSACTSASLEPSYVLRALGLNDELAHSSIRFSLGRFTTEEEIDYAIDLVRKSIGRLRELSPLWHH
M--NLTHLKKLEAESIHIIREVAAEFDNPVMLYSVGKDSAVLLHLARKAFAPGKIPFPLLHVDTNWKFKEMIAFRDQMAKKYGFELLVHKNPEGMAMGISPFKHGSAKHTDIMKTQGLKQALDQYGFDAAFGGARRDEEKSRAKERVYSFRDDNHRWDPKSQRPELWNIYNGKVNKGESIRVFPLSNWTELDIWQYIYLESIEIVPLYLSQERPVVERDGTLIMVDDERM----PITDDEEIQMKKVRFRTLGCYPLTGAVESEAATLPEIIQEMLLTKTSERQGRVIDHDSAGSMEKKKMEGYFMIYFDYSATTPVDKRVAEKMMQYLTGIYGNPASSHKFGWQAEEAVDIARNQVADLINADPREIVFTSGATESNNLAIKGAANFYGKKGKHIITCKTEHKAVLDTCRELERQGFEVTYIDPESNGLIDLNKLSEAMRDDTVLVSIMHVNNEIGVIQDIGEIGEMCRARKVFHVDAAQSAGKLPIDLQHLKVDLMSFSAHKIYGPKGMGALYVRRRIRLEAQMHGGGHERGMRSGTLPTHQIVGMGEAFRIAKEEMEQDLAHVTAMRDRLWKGISSMEQVFINGDPDKRYTGNLNVSFNFVEGESLIMAL--KDLAVSSGSACTSASLEPSYVLRALGLNDEMAHSSIRFSFGRFTTEEEVDYAIELIQKSIGHLRDMSPLWAH
M---QSHLRYLESEAIHIIREVAANFSRPAILYSIGKDSSVLVHLAMKAFFPSKPPFPLLHVDTQWKFREMIEFRDRTADHLGLELIVHVNREGVEQGINPFNDGANTYTHVMKTLALRQALDKYGFDSALAGARRDEEKSRSKERIFSVRSAQHAWDPKRQRPEMWRTYNTRLGSGETMRVFPLSNWTEIDIWHYIQMEKIQVVPLYFAARRPTVQRGDLIIMVDDERM----PLRPDDQISHSMVRFRTLGCYPLTGALRSRARNVPEILAEIAATRTSERQGRLIDQDEAGALEMKKREGYFMVYLDNNATTHVDVDVLQAMLPFFTDQFGNASSMHDIGTAAGVVMKAARRQLQALIGAKDHEIIFTSGGTESDNTAILSGLDV-MPDRTEIVTSAVEHPAVLSLCAHLEKRGVKVHRIPVDHHGRLNLNAYGKTLTPRVAIVSIMWANNETGTIFPVAKLAEMAKRVGLFHTDAVQAVGRLPMDLKATAIDMLSLSSHKLHGPKGIGALYVRRGVPFSSLIKGGHQERDRRAGTENTPGIVGLGKAAELALGYMDDETTRVKLLRDRLEEGLLEIPEAFVTGDPLARLPNTANIAFDSIDGEAIQSLLNRDGIACSSGSACTSGFLERSHVLEAMSI--RRARGAVRFSFSRYNCEEDVDRVFEVLPGIVEKLRERFPKSCR
MQNRLTHLRQLEAESIHIIREVAAEFSNPVMMYSIGKDSSVMLHLARKAFYPGTLPFPLLHVDTGWKFREMYEFRDRTVKAMGAKLLVHRNPEGVAMGINPFVHGSAKHTDIMKTEGLKQALNKYGFDAAFGGARRDEEKSRAKERIYSFRDRFHRWDPKNQRPELWHNYNGQINKGESIRVFPLSNWTELDIWQYIFLENIEIVPLYLAAPRPVLERDGMLMMIDDDRI----NLQPGEVIKQRMVRFRTLGCWPLTGAVESEAQTLPEIIEEMLVSTTSERQGRVIDRDQAGSMELKKRQGYFMIYLDYAATTPADPRVASKMMQFLTGTFGNPASSHRFGWQAEETVDVARNQVAELINADPREIVFTSGATEADNLALKGAAQQHQARGKHIITSQTEHKAVLASCAQLAREGFDVTFLQPGADGIVTPAMLEAALRDDTVLVSLMHVNNETGVIQDIAALGALCHARDLFHVDATQSVGKLPLDVSALPVDLMSFSAHKLYGPKGIGALWVRRKLQIDAQMHGGGHERGMRSGTLPVHQIVGMGEAYRIAREEMVDESARLATLRHRLWQGISTLSDVQLNGSLEQGAPNILNISFAHVDGESLIMAL--KDLALSSGSACTSASLETSYVLRAMGVDQQLAYSSLRFSLGRFTTQEEIDYAIGVVHKAVTRLRALTPA-SR
MNQRLTHLRQLEAESIHIIREVAAEFSNPVMMYSIGKDSSVMLHLARKAFYPGTLPFPLLHVDTGWKFREMYEFRDRTAKAYGCELLVHKNPEGVAMGISPFVHGSAKHTDIMKTEGLKQALNKYGFDAAFGGARRDEEKSRAKERIYSFRDRFHRWDPKNQRPELWHNYNGQVNKGESIRVFPLSNWTELDIWQYIYLENIDIVPLYLAKPRPVLERDGMLMMVDDDRI----DLQPGEVIKQRMVRFRTLGCWPLTGAVESQAQTLPEIIEEMLVSTTSERQGRMIDRDQSGSMELKKRQGYFMIYLDYSATTPADPRVAEKMMQFLTGTFGNPASSHRFGWQAEEAVDIARNNIAELVGADPREIVFTSGATESDNLAIKGAANFYQKKGKHIITSKTEHKAVLDTCRQLEREGFEVTYLAPQRNGIIDLKELEAAMREDTIVVSIMHVNNEIGVIQDIEAIGELCRSRGIFHVDATQSVGKLPIDLSKLKVDLMSFSAHKIYGPKGIGALYVRRRIRIEAQMHGGGHERGMRSGTLPVHQIVGMGEAYRIAKEEMATEVPRLRALRDRLWDGLKDLEEVYLNGSLEHGAPNILNVSFNYVEGESLIMAL--KDLAVSSGSACTSASLEPSYVLRALGMNDELAHSSIRFSLGRFTTEEEIDYAIALVRKSIGRLRDLSPLWAH
MQERLTHLKQLEAESIHIIREVAAEFDNPVMLYSIGKDSAVMLHLAQKAFAPGRPPFPLMHVDTTWKFQDMIALRDKQAKEYGWDLIVHVNQEGVDANINPFTAGSAKHTDVMKTEGLKQALNKYKFDAAFGGARRDEEKSRAKERVYSFRDKNHRWDPKSQRPELWNIYNAKINKGESIRVFPLSNWTELDIWQYIFLENIEIVPLYFAAERKVIERDGTLIMIDDERILQYLSDEEKAKIETKKVRFRTLGCYPLTGAVESEATTLAEVIQEMLLTKTSERQGRVIDHDSSGSMEKKKMEGYFMIYLDYSATTPVDPRVAEVMIPFLTENFGNPASSHAYGWTAEEAVENARAQVAALVNCDPKEIVWTSGATESINLALKGAAQFYKSKGKHLITLKTEHKATLDTMRELERQGFEVTYLDVQDNGLLDLAALEAALRPDTILVSVLFVNNEIGVIQDIPAIGEMLRSRGLLHVDSAQATGKIDIDLDKLKVDLMSFSAHKTYGPKGIGALYIRRRVRLEAQMHGGGHERGFRSGTLATHQIAGMGEAYRIARESMHAENERIRMLRDRLWAGLQGIEETYLNGDIDARVPHNLNVSFNFVEGESLIMAI--KDLAVSSGSACTSASLEPSYVLRALGRNDELAHSSIRFSIGRFTTEADVDYAIKLLQEKIGKLREMSPLWAH
M----THLKQLEAESIHIIREVAAEFDNPVMLYSIGKDSSVMLHLARKAFYPGTPPFPLMHINTTWKFREMISFRDRMAREAGMELLVHSNQEGLAQGINPFEHGS-HYTDVMKTEALKQALDKYGFDAAFGGARRDEEKSRAKERVYSFRDRHHRWDPRNQRPELWNTYNGKVNKGESIRVFPLSNWTELDIWQYIYLESIPIVPLYYAAPRPVVERDGMTIMVDDDRL----PLAEGEVPEEKWVRFRTLGCYPLTGAVPSKADTLPAIIREMLLATTSERSGRAIDHDQSGSMEKKKREGYFMIYLDNAATTPCDPAVAEVMMEYLTGLFANPASSHLLGWQAEQVVEQARRQVADLIKANPREIVWTSGATESDNLALIGAARAYRHQGQHIITSAIEHKAVLDSAHWLAQEGFEVTYLQPDAQGVIHPEQVIEALRDDTILVSLMWVNNELGTINPIPAIAERLQSHPLFHVDAAQAAGKLPIDMQQVPVDLLSLSAHKVYGPKGVGALFVRRQALIEPLIHGGGHERGMRSGTLATHQLAGMGKAFEIAAQRMSQDHDHLQACRDAFLKALEPIEYIH-HGGQAHQVPNLLNLGFTGIEGETLLMAL--PDLAVSTGSACNSASVDPSFVLTGIGISREQALSSVRFSFGRFTEVEEASRAGQWVAEAVTRLR------TP
M---LTHLQRLEAESIHIMREVAAEADNPVMLYSVGKDSAVMLHLAMKAFHPSVPPFPLLHVDTRWKFREMYAFRDRMARELGLDLLVHINPDGVEKDINPFTHGSAIHTDIMKTEALKQALTHYGFDVAFGGARRDEEKSRAKERVFSFRTAQHRWDPKNQRPELWKLYNARKHPGESIRVFPLSNWTELDIWQYIHLENIPIVPLYFSAMRPVVERNGTLIMVDDDRM----PLNPGETPMLRSVRFRTLGCYPLTGAVESTADTLPAIIQEMLLTRTSERQGRVIDHDSAASMEKKKQEGYFMIYLDNNATTRVDPAVVEAMLPFFTEQFGNPSSIHSFGNRVGHAIKQARGQVQTLLGAADSEIVFTSCGTESDSTAILSAVKA-QPQRREIITTVVEHPAILTVCEQLEKEGYTIHRLPVDGRGRLDLDHYAALLSDQVALVTVMWANNETGTLFPVETMARMAREAGMFHTDAVQVVGKLPIDLKSSAIDMLSLSGHKLHAPKGIGVLYLRRGLRFRPLLRGGHQERGRRAGTENSAGIVALGKAAELAMTHMDYENNQVRALRDHLQAGLAAIPHALVMGDQDHRLPNTLNMAFEYIEGESILLLLNQAGIAASSGSACTSGSLEPSHVMRAMGIPYTAAHGSVRFSLSRYNTRAEIDRVIDVMPDIVARLRKMSPYWYA
MKPSFTHLKQLEAESIHIIREVVAEFDNPVMLYSIGKDSAVMLHLARKAFFPGKLPFKLLHVDTDWKFKEMIQFRDELAKKFELDLIVHKNPEGLALGINPFDHGSSKHTDIMKTQALKQALDKYGFDAAFGGARRDEEKSRAKERVYSFRDRNHRWDPKNQRPELWNIYNARINRGESIRVFPLSNWTELDIWQYIHLENIDIVPLYFSAERPVVERDGILINVNDERM----KLRPGEKVEYKSVRFRTLGCYPLTGAVESSATTLPDIIQEMLLTTTSERQGRAIDHDSSGSMEKKKQEGYFMIYLDYAATTPVDRQVAKKMADYLTGDYGNPASSHMLGWLAEEAAEEARNDVADLIGADSREIVWTSGATESNNLAIKGVAENYAPEDCHIITGATEHKAVLDPVAYLKSKGYLVTILQPGRDGRITRAQVADAMTEKTRLVSLMAVNNETGVCHPVAEVGALCAERNYFHVDAAQAIGKIHVDINDWQATLVSLSAHKFYGPKGVGALYVRRPLQLKAQIHGGGHERGMRSGTLAAHQLVGMGEAARLVGQNFDEETTRIGRLRDHLWLGLERIGEVSLNGDPTHRSPSHLNVCFHHVDGEALMMAV--RNLAISSGSACTSATVEPSFVLKSMGLSDQDAHSSLRISLGRYTTEDDIERAISSFTEAVTGLRSAPEQ-RG
MEKRLTHLRQLEAESIHIIREVAAEFANPVMMYSIGKDSSVMLHLARKAFFPGTLPFPLLHVDTGWKFREMYEFRDRTAKNYGFELLVHKNPEGVAMGINPFVHGSAKHTDIMKTEGLKQALNKYGFDAAFGGARRDEEKSRAKERIYSFRDRFHRWDPKNQRPELWHNYNGQINKGESIRVFPLSNWTELDIWQYIYLENIEIVPLYLAAPRPVLERDGMLLMVDDDRI----DLQPGEVIEKKMVRFRTLGCWPLTGAVESGAQTLLEIIEEMLVSTTSERQGRAIDRDQAGSMELKKRQGYFMVYLDNNATTRIDPMVLEAMMPYLRDYYGNPSSIHDFGGPCRAGLECAREQVASLLGAATSEIIFTSCATEATSTAIYSAIAL-APERREIITTAVEHPATLAVCEHLERQGYMIHRIGVSEEGALDTAHYYDALSENVALVTMMWANNETGVLFPVSEMATAAHERGLFHCDAVQAVGKIPISLRATDIDMLSCSAHKIHGPKGCGCLYLRRNTRFRPLVRGGHQERGRRAGTENIAGIVGMGAACELADVHMPMM-ASVQEMRDRLETGLLTIPHTLLMGANQPRTPNTVNIAFEYIEGEAILLLLNHCGIAASSGSACTSGSLESSHVMRAMNIPYTAAHGSIRFSLSRFTREREIEWAIEQMPDIVARLRTLSPYWYG
MKNRLTHLKALEAESIQIMREVAAEFDNPVMLYSVGKDSSVLLHLARKAFYPGKIPFPLLHVDTNWKFKEMIAFRDNIAKKYDFDLLVHKNPRGMEMGISPFEHGSAKHTDIMKTEGLKQALDKYGFDAAFGGARRDEEKSRAKERVYSFRDKKHRWDPKNQRPELWNIYNAKVDRGESIRVFPLSNWTELDIWQYIYQEDIEMVPLYFAKKRPVVERDGALIMVDDERM----PLKEGEVPEMKMVRFRTLGCYPLTGAIESQATTLPEIIQEMLLTTTSERQGRVIDNDSAGSMEKKKMEGYFMIYLDYSSTTPVDPRVAEKMMQYLTGEFGNPASSHRFGWHAEEAVDVAREQIADLISGDPREIVFTSGATESNNLAIKGAAHFYVKKGKHIITAKTEHKAVLDTCRQLEREGYEVTYLDPKEDGIVTPQQLKEVLRPDTVLVSLMHVNNEIGVIQDIAGFGELCRANKIFHVDASQSVGKIEIDTQALKVDLMSFSAHKIYGPKGIGALYVSRRVRLEAQMHGGGHERGMRSGTLPTHQIAAMGEAFRIAKEEMASDEVRILALRTRLLNGVNDMEEVYVNGSLENRIAGNINISFNYVEGESLVMAL--KDLAVSSGSACTSASLEPSYVLRAIGRDDELAHSSIRFSIGRFTTEEEIDYAINIIRKNIGRLRDMSPLWSH
M--NLTHLKKLEAESIHIFREVAAEFDNPVMLYSVGKDSAVLLHLARKAFAPGKIPFPLLHVDTNWKFKEMIVFRDKIAKEYGFELLVHQNPEGMAMGMGPFTHGSATHTDVMKTQGLKQALNKYGFDAAFGGARRDEEKSRAKERVYSFRDENHRWDPKNQRPELWNIYNGKVHKGESIRVFPLSNWTELDIWQYIYLESIPIVSLYLAKVRPVVERDGTLIMVDDDRM----PIGEDEEIQMKSVRFRTLGCYPLTGAVESTADTLPAIIQEMLLTKTSERQGRVIDNDSSSSMEKKKMEGYFMIYFDYSATTPVDKRVAEKMMQYMTGFYGNPASSHKFGWQAEEAVDIARNQVAELLNADPREIVFTSGATESNNLAIKGAANFYRKKGKHVITCKTEHKAVLDTCRELERQGFEVTYLDPESNGLIDLDKLAAAMRDDTVLVSIMHVNNEIGVIQDVAAIGEMCRARKVFHVDGAQSVGKIEVDMEKLKIDLMSISAHKFYGPKGMGAMYVRRRIRLEAQMHGGGHERGMRSGTLPTHQIVGLGEACRIAKEEITQDIAHVTEMRDRLWAGLNTMEQVFVNGDFDNRYPGNLNVSFNFVEGESLIMAL--KDLAVSSGSACTSASLEPSYVLRALGLNDEMAHSSIRFSFGRFTTTEEVDYAITLIQKSIGHLRDMSPLWAH
MATQLTHLQQLEAESIHILREVAAEFANPVMLYSIGKDSSVMLHLARKAFYPGKIPFPLLHVDTGWKFREMYEFRDRMARECGFELLVHRNPQGVALGINPFTHGSAKHTDVMKTEGLKQALDKYGFDAAFGGARRDEEKSRAKERIYSFRDQFHRWDPKNQRPELWRNYNGQINKGESIRVFPLSNWTELDIWQYIYLEGIDIVPLYLAKERPVLERDGMLMMVDDERI----ELQAGETIEQRKVRFRTLGCWPLTGAIESQADTLTAIIEEMLLSTSSERQGRLIDRDQAGSMELKKRQGYFMIYLDYSATCPMDPRVAEKMMQFMTGTFGNPASSHRFGWQAEEAVDIARNQIAELVNADPREIVFTSGATEADNLAIKGVANFYGKKGKHIITCTTEHKAVLDTCRQMEREGFEVTYLDPESNGLVDLAKLEAAMRPDTILVSIMHVNNEIGVIQDIATIGEMCRSRGLFHVDATQSVGKLPIDLAELKVDLMSFSAHKVYGPKGIGALYVRRRVRLEAQMHGGGHERGMRSGTLPVHQIVGMGEAYRIAKEEMAEEMARIRTLRDRLWNGLKDMEAVYVNGDLEQRMAGNLNVSFAFVEGESLIMAL--KDLAVSSGSACTSASLEPSYVLRALGLNDELAHSSIRFSIGRYTTEEEVDYAIELCRSAVTRLRELSPLWHH
MQKRLTHLRQLEAESIHIIREVAAEFSNPVMMYSIGKDSSVMLHLARKAFYPGTLPFPLLHVDTGWKFSEMYEFRDRTAKAYGCELLVHKNPEGVAMGINPFVHGSAKHTDIMKTEGLKQALNKYGFDAAFGGARRDEEKSRAKERIYSFRDRFHRWDPKNQRPELWHNYNGQINKGESIRVFPLSNWTEQDIWQYIWLENIDIVPLYLAAERPVLERDGMLMMIDDDRI----DLQPGEVIKKRMVRFRTLGCWPLTGAVESNAQTLPEIIEEMLVSTTSERQGRVIDRDQAGSMELKKRQGYFMIYLDYSATTPVDPRVAEKMMQCLTGNFGNPASSHRFGWHAEEAVDIARNQIAELVGADPREIVFTSGATESDNLAIKGAANFYQKKGKHIITSKTEHKAVLDTCRQLEREGFEVTYLAPQRNGIIDLKELEAAMRDDTILVSIMHVNNEIGVVQDIATIGEMCRARGIYHVDATQSVGKLPIDLSQLKVDLMSFSGHKIYGPKGIGALYVRRRIRIEAQMHGGGHERGMRSGTLPVHQIVGMGEAYRIAKEEMETEMARLRSLRNRLWNGVKDMEEVYLNGDLEQGAPNILNVSFNFVEGESLIMAL--KDLAVSSGSACTSASLEPSYVLRALGMTDELAHSSIRFSLGRFTTEEEIDYAINLVRNSIGRLRDLSPLWHH
MDVNARHLDTLESEAIHILREVAAECANPALLFSGGKDSVVLLRLAEKAFRPGKFPFPLVHIDTGHNFAEVITFRDARVAELKERLIVGSVEDSIKRGTVRLRNPLTDSRNAAQAVTLLETIAEHKFDACIGGARRDEEKARAKERIFSFRDEFGQWDPKAQRPELWDLYNTRVHPGENMRVFPISNWTELDVWLYIQREKLALPPIYFAHERQVIPRNGLLVPLT-DLT----PALEGETVETQVVRFRTVGDISCTCPVSSDASTVEAIIAETAITQITERGTRMDDQTSEASMEKRKKAGYFMIYMDYSATTPIDPRVADKMIPYLREQFGNPASSHMYGWTAEKAVEEARGYVAALVNADPREIIWTSGATESNNLAIKGAAQFYKTKGKHIITVKTEHKSVLDTVRELERIGFEATYLEPQDNGLITVEQLAAAVRPDTILVSVMLVNNEIGVIQPIDEIGVFCRSKGIFHCDAAQATGKVVIDLQKTKVDLMTFTAHKTYGPKGVGALYVCRRVRLEAQMHGGGHERGLRSGTLPTHQIVGMGEAFRIAKEEMDSEIGRIKALRDRLAKGLQEIEEVYINGDMDHRVPHNLNVSFNYVEGESLIMAI--KDIAVSSGSACTSASLEPSYVLRALGRSDELAHSSIRFTIGRFSTEEDIDFAVNLLKSKVHKLRELSPLWAH
M----KHLDSLEAESIHILRETAAQFRKPVLMYSIGKDSSVLLHLARKAFYPSRPPFPFLHIDTTWKFHEMIAFRDKRVAEEGVDLIVHTNRAGVEAGVSPFTHGAA-YTDIMKTQALREALTQGGFDGVIGGARRDEEKSRAKERVFSFRDAHHRWDPKNQRPELWNTYNGRVGKGESVRVFPLSNWTELDIWLYILRESIPVVPLYLAKPRPVVERDGALIMVDDNRL----PLEPGETPQTRWVRFRTLGCYPLTGAIESRAASLPEIIAEMLVARTSERQGRLIDQDQAASMEMKKQEGYFMVYLDHSATTPADPRVVEAMIPFLGGIYGNPSSLHTVGREARAAVLTARAQVAALIGARPEDIVFTASGTEADNLAILGSYEARESQDFALAVSAIEHPAVLAPARAVERRGAALEIVPVDGQGTVDPDRLALAFRPAIALVSVMAANNVVGTLQALEDLGQVAHENGLFHTDAIQAAGKVAIDVRTLPVDMLSLSAHKLHGPKGVGALYLRPGVALHPIIHGGGQERGLRSATENVAAIVGFGKAAEIALAEGAAEADRLRVLRDHILAEVTRLPNAYLLGHPSERLPGHLCLGFAGQEGEALLMALDQEGIAVSSGSACSAHRVEPSYVLQAMGLDAFQARGSLRVTLGRFTTAAEIERFLEVLPRVVGELRSIS---TS
MIERLTHLKQLEAESIHIIREVAAEFQNPVMLYSIGKDSSVMLHLARKAFYPGTLPFPLLHVDTNWKFRDMIKFRDETVKKFGLELLVHKNPDGLAMDINPFVHGSAKHTDIMKTEGLKQALNQYGFDAAFGGARRDEEKSRAKERVYSFRDKNHAWDPKNQRPELWRLYNGQVNKGESIRVFPLSNWTELDIWQYIYLENIEIVPLYFAAKRPVVERDGVKIMVDDDRM----QLNPGETPSMESVRFRTLGCYPLTGAIDSEASTLPEIIEEMLVSTTSERQGRLIDSDQAGSMEQKKRQGYFMIYLDNNATTRLDPMVLEAMMPFMTENYGNPSSIHGFGEPVRKGIERAREQVAGLLGAADSEIIFTSCATEANSTAILSAVEA-LPERKEIITSVVEHPAILEVCEHLERRGYTIHRLPVDTQGRLDLDHYQSLLSDNVALVSVMWANNETGTVFPVQTMATMAKEKGLFHTDGVQAVGKFPINLASSDIDMLSFSGHKIHAPKGVGALYVKRGTRFRPLLRGGHQERGRRAGTENAAGIVGLGMACELAEVHMPMM-SHLAELRDELQAGLLEVPCSIVTGDVDSRTPNTLNIAFEFIEGEAILLMLNQLGIAASSGSACTSGSLEPSHVMRAMSIPYTAAHGSVRFSLSRYTRQKEIDYVLEKLPPVIERLRSLSPYWYA
MLHRLTHLRRLESESIQIMREVVAQFRNPAMLYSVGKDSAVMLHLALKAFHPSKLPFPLLHVDTTWKFREMIAFRDQRAADLGLDLLVHVNQDGVDQGIGPVSHGSAVHTDVMKTQGLKQALDKYGFDAAFGGARRDEEKSRAKERVFSFRSAAHRWDPKNQRPELWNQYNGRIHKGESIRVFPLSNWTELDIWQYIFLESIPVVPLYFAAPRPVVERDGALIMVDDDRL----PLLPGETPQMRTVRFRTLGCYPLTGAIESEADTLQAVIREMLVSTTSERQGRVIDRDGGASMEAKKQEGYFMIYLDNNATTRVDPRVVEEMLPFFSEHFGNPSSIHSFGAEVGGKMREARARVAALLGAADTEIVFTSGGTESNNTAILSALKV-APDRREIITSAVEHPAVLEVCRHLAKEGYVLHIIPVDKQGRLDIDAYKAALSPRVAVVSIMWANNETGTIFPVEALADMAKEHGLFHTDAVQAVGKVPLRLAETNIDMLSLSGHKLHAPKGVGALYVRRGIRFRPLLRGGHQERERRAGTENTTAIIGLGKAAELALVHMDQENTTVKALRDKLEKALLEVGHCFVTGNVHDRLPNTTNIAFEYIEGEGILLFLSRVGIAASSGSACTSGSLEPSHVLRAMDIPFTAAHGAIRFSLSRETTEAEIDQVIAAVPEIIGRLRSLSPYWYA
MEYTMTHLKQLEAESIHIIREVAAEFDNPVMLYSVGKDSAVMMHLAMKAFAPGKPPFPLMHVDTTWKFKEMIQFREQRLKDLGWDLIVHINQEGVEAGVGPFTHGSAKHTDIMKTQALKQGLDKYGFDAAFGGARRDEEKSRAKERVYSFRDKNHRWDPKNQRPELWNLFNGKVDKGESIRVFPLSNWTELDIWQYIHLEDIPIVPLYFAAKRPVVEKDGVLIMVDDERM----PIGPEDKIEEKMVRFRTLGCYPLTGAVESTATTLPEIIQEMLLTKTSERQGRVIDHDSSGSMEKKKQEGYFMIYLDNNATTMVDPAVVDEMLPFFSEQFGNPSSIHSFGNKVGLAIKKARKTIQTLLGAEDSEIIFTSCGTESDSTAILSALRA-QPERKEIITTEVEHPAILTLCENLETQGFVVHYLKVDEKGRLDLNAYQRLLSDKVAIVSVMWANNETGTIFPVEKMAEMAQNAGMFHTDAVQAVGKLPVNLKDSCIHMLSLSGHKLHAPKGIGVLYLKRGTRFRPLLRGGHQERGRRAGTENAAAIVGLGKAAQLALEHMAFENSHVSALRDKLQEGILKVPCSFVTGDPDNRLPNTANIAFEYIEGEAILLLMNKFGIAASSGSACTSGSLEPSHVMKAMGIPYTAAHGTVRFSLSRYNTEEEIDKVIEAVPPIVAKLRKLSPYWYA
MAKGMTHLQALENESIHIFREVVAEFEKPVMLYSVGKDSSVLLHLARKAFYPGNIPFPLLHVDTTWKFKEMIAFRDQIPKKLGVELLVHINQEGLAMNVGPFSHGSGKHTDIMKTQSLKQALDKYKFDAAFGGARRDEEKSRAKERVYSFRDKNHRWDPKNQRPELWNIFNGRVDKGESIRVFPLSNWTELDIWQYIYLENIDIPDLYFAKARPVVERDGTLIMVDDARM----PLKDGETPLLRQVRFRTLGCYPLTGAVESTAATLPEIIQEMLLTKTSERQGRMIDHDSSGSMEKKKMEGYFMIYLDYASTTPVDPRVAEKMMQYLTGDFGNPASSHRFGWQAEESVEISRSQIADLVNADPREIVFTSGATESNNLAIKGAAQFYKKKGKHLITIKTEHKAVLDTMRQLEREGFEVSYLDVESSGLIDLAKLEAAMRPDTTVVSIMFVNNETGVIQDVTAIGELCRSKGVFHVDAAQATGKVDIDLQQMKIDLMSFSGHKTYGPKGIGALYVRRRIRLEAQTHGGGHERGMRSGTLAPHQIAAMGEAFRLAKVEMAAERERITTLRDRLWDGIKDIEQVYLNGHDAPRVPGITNISFNFVEGESLIMAL--KDIAVSSGSACTSASLEPSYVLRALGLTDELAHSSIRFSIGRFTTEAQIDHTIKIVHQAIDKLREMSPLWAH
MQQRFTHLLQLEAESIHIIREVAAEFSNPVMMYSIGKDSSVMLHLARKAFHPGKLPFPLLHVDTGWKFREMYAFRDHTAKAYGFELLVHKNPEGVAMGINPFVHGSAKHTDIMKNEGLKQALNQYGFDAAFGGARRDEEKSRAKERIYSFRDRFHRWDPKNQRPELWHNYNGQINKGESIRVFPLSNWTELDIWQYIFLENIEIVPLYLAKKRPVLERDGMLIMVDDDRI----DLQPGEVIEQRMVRFRTLGCWPLTGAVASDAQTLPEIIEEMLVSTTSERQGRVIDRDQSGSMEMKKRQGYFMIYLDYSATTPVDPRVAGKMMQHLTGIFGNPASSHRYGWQAEEAVDIARNHIAALMGADPREIVFTSGATESDNLALKGAAHASRAKGRHIITAITEHKAVLDTCLQLEQEGFTVTRLVPAANGIVTPQQLGDALRDDTILVSLMHVNNETGVIQDIAAFGDLCRARGLFHVDATQSIGKLPIDLTTLPVDLMSFSGHKVYGPKGIGGLFVRRRVRIEAQIHGGGHERGMRSGTLPVHQIVGMGEAYHLAAQELASEMPRLRALRDRLWQGLQQIGGVAVNGCLDQSVATVLNVSFRDVDGESLIIAL--KDLAVSTGSACTSASLKPSYVLRAMGLDEELSHSSIRFSIGRFTTPEEIEYAISHTRTAIARLLEVAPQCKP
MTKSFTHLKALEAESIHIMREVVAEFENPAMLYSIGKDSSVMLHLAMKAFYPARPPFPLVHVDTTWKFREMIEFRDRRAAELGMDLIVHVNQDGVNAGISPFTHGSQVHTDVMKTEGLKQVLNQYRFDAVFGGARRDEEKSRAKERIYSFRDRFHRWDPKNQRPELWNIYNGRVHRGESIRVFPLSNWTELDVWQYIHLENIPIVDLYFAKERPVVMRDGVRIMVDDERL----PLASGEKPVMEQVRFRTLGCYPLTGAVPSHATTLPQIIQEMLLSRTSERQGRLIDSDQSASMEKKKIEGYFMIYLDSNASTPVAPEVLAAMQPYLEDHFGNPSSQHWASSGAKDALEAARGQVANLLDCDPTEVVFTSGGSEANNHAIKGVYFALRYQGNHIITSAVEHPAVLEPCRFLESLGARITRLPVDGYGMVDPEQVRRAIDKDTILISIMHANNETGTIQPIEAIGEIARAAGLFHTDAAQSVGKIPTVMDALGVDLLSVAGHKLSAPKGVGALYIREGTPIVPLVHGAAHEAGRRAGTENVLLNVALGAACELAGEW--TGAAEMIAMRDEFWQHLQNFGNISLNGHPTERLPNTLNVNFHGAIGAEILEQM--PEVAASTGSACHAGAISLSPVLEAMGVPVSAGMGAVRFSLGRNTKYAELQRVLELLTQVVNTH-------PT
MNQSLTHLKQLEYESIQIMREVVAEFDKPVMLYSVGKDSSVLLHLARKAFAPGKIPFPLLHVDTTWKFREMIEFRDRMAKEYDFELLVHQNPEGLAMNVGPFSHGSATHTDIMKTQGLKQALDQYQFDAAFGGARRDEEKSRAKERVYSFRDKKHRWDPKNQRPELWNIYNGKVHKGESIRVFPLSNWTELDIWQYIYLENIQIPDLYFSKERPVVVRDGTLIMVDDERM----PLEEGEKPMMKKVRFRTLGCYPLTGAVESEADTLPAIIQEMLLTKTSERQGRVIDNDSSGSMEKKKIEGYFMIYLDYAATTPVDPRVAEKMVQYMGGIFGNPASSHKFGWEAEEAVDIARQQVAELINADPREIVWTSGATESDNLAIKGAAHFYGKKGKHIITVKTEHKAVLDTTRQLEREGYEVTYMDVQEDGLLDLKALENAMRDDTILVSVMHVNNETGVVQDIDAIGEMCRERKIFHVDAAQSAGKLPIDVEKTKVDLLSISGHKMYGPKGIGVLYVRRRVRLEAQMHGGGHERGMRSGTLPTHQIVGMGEAARIAKEDMASDNERIISLRERLWNGVQDMEEVYLNGHSEKRVAGIINISFNFVEGESLIMAL--KDLAVSSGSACTSASLEPSYVLRALGRDDELAHSSIRFTIGRFTTQEEVDHAIEKVQNSIGRLRELSPLWAH
MQKRLTHLRQLEAESIHIIREVAAEFANPVMLYSIGKDSSVMLHLARKAFYPGTLPFPLLHVDTGWKFREMYAFRDRTANTYGCELLVHKNPEGVAMDINPFVHGSAKHTDIMKTEGLKQALNKYGFDAAFGGARRDEEKSRAKERIYSFRDRFHRWDPKNQRPELWRNYNGQINTGESIRVFPLSNWTEQDIWQYIWLENIEIVPLYLAAERPVLERDGMLMMVDDDRI----DLQPGEVIKKRMVRFRTLGCWPLTGAVESHAQTLPEIIEEMLVSTTSERQGRVIDRDQAGSMELKKRQGYFMIYLDYSATTPVDPRVAEKMMQFLTGTFGNPASSHRFGWQAEEAVDIARNQIAELVGADPREIVFTSGATESDNLAIKGAANFYQKKGKHIITSKTEHKAVLDTCRQLEREGFEVTYLAPQSNGIIDLKALEAAMRDDTILVSIMHVNNEIGVVQDIATIGEMCRARGIYHVDATQSVGKLPIDLSQLKVDLMSFSGHKIYGPKGIGALYVRRRIRIEAQMHGGGHERGMRSGTLPVHQIVGMGEAYRIAKEEMETEMARLRGLRNRLWNGIKDIEEVYLNGDLEQGAPNILNVSFNYVEGESLIMAL--KDLAVSSGSACTSASLEPSYVLRALGMNDELAHSSIRFSLGRFTTEEEIDYTIDLVRKSIGRLRDLSPLWHH
MEKRLTHLRQLEAESIHIIREVAAEFGNPVMMYSIGKDSSVMLHLARKAFYPGSLPFPLLHVDTGWKFREMYEFRDHTAKAYGCELLVHRNPQGEALGINPFVHGSAKHTDIMKTEGLKQALDKYGFDAAFGGARRDEEKSRAKERIYSFRDRFHRWDPKNQRPELWHNYNGQINKGESIRVFPLSNWTELDIWQYIYLENIDIVPLYLAAPRPVVERDGMLLMVDDDRI----DLQPGEVIEQRMVRFRTLGCWPLTGAVASHAQTLPEIIEEMLVSTTSERQGRVIDRDQSGSMELKKRQGYFMIYLDNNATTRLDPMVLEAMMPFLTDYYGNPSSIHDFGTPCRGALEKARQQVASLLGARDSEIIFTSCATEATSTAIHSAVAL-APERREIIISAVEHPATLEVCEHLARQGYTIHQIGVSAQGELDMAQYRALLSDRVALVTMMWANNETGVLFPVREMASLAHEQGLFHCDAVQAVGKIPIVLSSCDIDMLSCSAHKIHGPKGVGCLYLRRSTRFRPLLRGGHQERGRRAGTENIAGIVGMGSACELADVHLPMMSAAVEPLRDRLQKGLAQIPSVIVMGEGQPRTPNTLNIAFEFIEGEAILLLLNHVGIAASSGSACTSGSLEPSHVMRAMNIPYTAAHGSIRFSLSRYTREKEIDQVITALPPIIERLRTLSPYWYG
M--TLTHLDRLEAEAIHIMREVVAEAENPVMLYSIGKDSAVMLHLAKKAFYPSLPPFPLMHIDTTWKFREMIAFRDRLPAETGMELIVHTNPEGLAQGVNPFTHGSSVHTDIMKTQALRQALDKHKFDVAFGGARRDEEKSRAKERVFSFRTADHRWDPKNQRPEPWSLYNPRKRAGESIRVFPLSNWTELDIWLYIHRENIELVPLYFAAPRPVVSRDGMLIMVDDDRI----PLHPNEVPQTKMVRFRTLGCYPLTGAVESEATSLLDIIQEMLLTTTSERQGRAIDHDQSASMEKKKQEGYFMIYLDYSATTPTRPEAIAAMQAVMAEQWGNPSSLHEWGNRSATALEMARVQVASLINARPENIVFTAGGTEADNLAIMGIARQYA--PQHLIVSSVEHSAIAEPARFLTAKGWQVTWLSVDHTGRVNPTDLAQAIRPNTVLISIIYGQSEVGTLQPIEEMGAIARARGLFHTDAVQVAGRLPLDVQTLPVDLMSLSSHKLYGPQGAGALYIRDGIELSPLLSGGGQEGGLRSGTQAVPNIAGFGVAAALAAAEMPSETVRLIQLRDRLFHQLADVPGLEITGDPRDRLPHHASFCLTTADGDTLVRQMDLAGIGISAGSACHSGKLSPSPILKAMGYSDRAALCGIRLTLGRQTTTADIDWTAIALRQVLARTLPCLTP-NV
MTPRLTHLQRLEAESIHILREVVAEADKPVMLYSMGKDSACMLHLAKKAFWPAPPPFPLLHVDTTWKFRDMYAMRERAARETGMELLVWQNPEAKRQGINPFDHGSQIHTDLWKTQGLKQALDHHGFDAAFGGARRDEEKSRAKERIFSFRSARHRWDPKHQRPELWHLYNARKHKGESIRVFPLSNWTELDVWQYIHQENIPVVPLYFARERPVVERDGTLIMVDDERM----PLNPGEVPVMRKVRFRTLGCYPLSGAIESEAEDLAGVIREMLLARTSERQGRLIDHDQAASMEKKKQEGYFMIYLDHHATTPLDPRVLEGMLPYLREHFGNAASNHVFGRTAAAAVEEARERVAAAIGARPADIVFTSGATEANALALRGTVLQ--DSGAHLVTTAIEHRSVLDNARRLEREGCSLTVLPVDGFGRVDPDELRRALRPQTRLVSVMAANNEIGTLQPIADLGAVVRDSGLFHVDATQALGRVALDVEAAGVDLLSLSAHKAYGPKGVGVLYRRRRVRLVPLQEGGGQEDGLRPGTLNVPGIVGMGVACELAAAAMASEGPRLLALRQRLFSALAHIEGLRLNGHPDERLAGSLHLAIDGVDADALLLGL--DDIALSAGAACSSGVVKPSHVLQAIGAATPGQAATLRLCVGRFNTEGEIDAAAQRIVTRVKALRA-----AR
MEKRLTHLRQLEAESIHIIREVAAEFSNPVMMYSIGKDSSVMLHLARKAFFPGSLPFPLLHVDTGWKFREMYEFRDRTAKAYGCELLVHRNPQGEALGINPFIHGSAKHTDIMKTEGLKQALDKYGFDAAFGGARRDEEKSRAKERIYSFRDRFHRWDPKSQRPELWHNYNGQINKGESIRVFPLSNWTELDIWQYIYLENIDIVPLYLAAMRPVLERDGMLLMVDDDRI----DLQPGEVIEQRMVRFRTLGCWPLTGAVESNAQTLPEIIEEMLISTTSERQGRMIDRDQAGSMELKKRQGYFMIYLDNNATTRLDPMVLEAMLPFLQDQYGNPSSIHDFGEPSRRALARAREQVASFLGARDSEVIFTSCATEATSTAILSAVEA-FPARREIITTEVEHPATLAVCEHLERQGYKIHRLGVNEQGALDLDVYRGLLHDGVALVTVMWANNETGVLFPIEQMAQLAHERGLFHCDAVQALGKVAVAVADSGIDMLSCSAHKIHGPKGTGCLWLRRGTRFRPLLRGGHQERGRRAGTENIAGIVGMGMASELAAIHLPMMAASIAPLRDRLEAGL-RIAGTRVMGAGQPRTPNTLNIAFEFIEGEAILLMMNQVGIAASSGSACTSGSLEPSHVMRAMNIPYTAAHGSIRFSLSRYTREKEIDYVLAQVPPVIDRLRALSPYWWG
MLDKLTHLKQLEAESIHIIREVAAEFERPVMLYSIGKDSAVMLHLARKAFFPGRLPFPLLHVDTGWKFAAMYQFREQMVSEFGFELITHINPDGLAAGINPFTHGSARYTDIMKTEGLKQALDHYGFDAAFGGARRDEEKSRAKERVYSFRDSKHRWDPKNQRPELWNLYNGKVKKGESIRVFPLSNWTELDIWQYIYLENIPIVPLYFAAEREVVSLNGALVMIDDPRILEHLTPEQKQSIQKKCVRFRTLGCYPLTGAVESTAQSLPDIIKEMLLTRTSERQGRVIDHDQAGSMEEKKRQGYFMIYLDYSATTPVDPRVAQKMCECLTGNFGNPASSHLFGWKAEEAVENARRQVAELVGADPREIVWTSGATEADNLAIKGVAHFYQSQGKHLITSKIEHKAVLDTCRQLEREGFEVTYLEPGEDGLISAQQVEAALREDSILVSIMQVNNEIGTLNDIAAIGELTRSRGLLHVDAAQSFGKVEIDLNSLKVDLMSFCAHKIYGPKGIGALYVRRRVRLEAQMHGGGHERGMRSGTLATHQMVGMGEAAAIAKAEMQTERQRLSELRARFMAQLEGMEEIYLNGSRESYVPNILNLSFNYVEGESLMMSL--KDIAVSSGSACTSASLEPSYVLRALGRSDELAHSSLRFSFGRFTTMEEVDYAAAQVRKAVDKLRELSPLWAH
MPERQTHLKQLEAESIHIIREVAAEFANPVMLYSIGKDSAVMLHLARKAFAPGVPPFPLMHVNTTWKFQEMIKFRDEMAAEVGMELIEHINQEGVEAGINPFDHGSAKYTDIMKTAGLKQALDKHGFDAAFGGARRDEEASRAKERVYSFRDQYHRWDPKNQRPELWNIYNSKINKGESIRVFPLSNWTELDIWQYIYLESIKIVPLYYSAVRPVVKRDGLDIMVDDDRL----PLKEGEVPEMKSVRFRTLGCYPLTGAVESTAATLPEIIQEMLLTRTSERSGRAIDHDQAGSMEKKKREGYFMIYLDYAATTPVDPRVAELMMRHLTGTFANPASSHMPGWLAEQAVEGARRQVAELIGADPREIVWTSGATEADNLALTGYMRANAARGRHLITSTIEHKAILDTASALEAEGFEVTRIAPQPDGRISPDSLRDALRSDTILVSLMAVNNELGSLNDLDALGDIAHSHGAFHVDAAQAPGKVQIDVSRQPIDLLSLSAHKAYGPKGIGALYVRRQIKVDALIHGGGHERGMRSGTLPTHQIVGMGEAYRLSAEQFDADHQHLVALRDQFIAGLAGLEGVHFNTDIEVSAPNIVNLAFEGVDGEAMLMAL--RGIAISTGSACNSASVEPSFVLTGIGVPRPLALASLRFSFGRFTTAADIESALGELRHALTSLRA-------
M--HMTHLRRLEAESIFIIREAAASAENPVMLYSIGKDSAVMLHLAMKAFKPGKPPFPLLHVDTTWKFREMIAFRDQRAKDLGVDLIVHTNQEGVRAGINPFASGSRVHTDVMKTEALKQALDKYKFDMAFGGARRDEEKSRAKERVFSLRTPEHRWDAKNQRPEPWRLFNTRKKKGESFRVFPLSNWTEQDVWDYIAIEAIPVVPLYFAAPRPIVKRDGALIMKDDERM----ELKPGESVETMMVRFRTLGCYPLTGAVESTAANLDDVIAEMRGSRVSERQGRVIDQDSGASMEEKKQEGYFMVYLDNNATTQTRPEVVAAMLPFFTEDYGNPSSGHRFGAAAADAVQKARRSLQALIGAAEDEILFTSGGTESDNAVLRAALCI-DPGRTEIVTSAVEHPAVLRPCAALKQQGVSVRVVPVDRQGRLDIDAYRAALGPKTALVSLMWANNETGTIFPVEGLAEIAHAAGLFHTDAVQAVGKVPVALAGTEIDMLSLSAHKFGGPKGVGALYVRRGVAFEPLIRGGRQQRGRRAGTENVPAIVGLGKAAELAQAGLAERMRRVARLRDRLETELVRVGSCLILGDPYDRLANTSCIAFEFVDAEAILMHLDRQGIAASAGSACASGTIEPSHVLRAMAVPFMAAHGAIRFSLGEDTTGEEVDRVLDVLPGIVARLRGVSPFWRA
MPATLTHLKRLEAESIHIIREVAAEFDNPVMLYSIGKDSAVMLHLALKAFYPGKLPFPLLHVDTTWKFRDMITFRDRMAAEKGLRLLVHTNPEGAHGEITPFTHGSARYTDIMKTDALKQALRQYGFDAAFGGARRDEEKSRAKERVYSFRDPQQRWDPKNQRPELWNLYNGRHNKGESIRVFPLSNWTELDIWQYIWLENIDIVPLYFSAQRPVVERDGMLIMVDDERF----PLRAGETPVLRPVRFRTLGCYPLTGAVESSATTLPDIIREMLLTRTSERQGRAIDHDQSGSMEKKKIEGYFMIYLDYSATTPIDPRVAEKMIPFLTEKFGNPASSHSYGWEAEEAVENARAEVARLINADPKEIIWTSGATESDNLAIKGAAHFYQSRGKHLITVKTEHKAVLDTCRELEREGFEVTYLPVQENGLIDLEVFKAAIRPDTIVVSVMFVNNEIGVIQDIPAIGDICREKGIFHVDATQAPGKVRIDLSELKVDLMSLSAHKVYGPKGIGALYVRRRVRLEAQMHGGGHERGFRSGTLATHQIVGMGEAFRIAREEMDEEQARIARLRDRMWNGIKDMEEVYINGDLEHRVPNNLNVSFNFVEGESLIMAI--KELAVSSGSACTSASLEPSYVLRALGRNDELAHSSIRFTLGRFTTEEEIDFAVRLLNDKIGKLRELSPLWAH
MNYNLTHLKALEAESIHIIREVAAEFDNPVMLYSVGKDSAVMLHLARKAFYPGKIPFPLLHVDTDWKFKEMIQFRDRMAEKYDFELLVHKNPEGLEMGIGPFTHGSAVHTDVMKTQGLKQALNKYQFDAAFGGARRDEEKSRAKERVYSFRDKNHRWDPKSQRPELWNTYNSKVNKGESIRVFPLSNWTELDIWQYIYLENIEIVPLYLSQERPVVERDGTLIMVDDERM----PVEEGE-IQHKMVRFRTLGCYPLTGAVESEATTLPEVIQEMLLTKTSERQGRVIDHDSAGSMEKKKMEGYFMAYLDNNATTQVDQAVLQEMLPFLSEFYGNPSSIHRFGSQVGQAIEQAREQVQKLIGASSSEVIFTSCATEASATAILSAVEA-YPKRKEIVTSVIEHPATLQLCQMLERKGYTIHWIGVDQRGRLDMEAYKAALSENVAVASFMWANNETGSLFPIRGMAELAKQHGVFHTDAVQVAGKLPIQVADSGIDLLSISGHKFHAPKGIGAMYLRRGAKFRPLLRGGHQERGRRAGTENSSGIVGLGKAAELAMQSIEQDSARIKLMRDRLEMGLLAVPNCFVTGDPKHRVPNTSNIAFEFVEGESILLMLDQHGIAASSGSACTSGSLEPSHVMRAMDIPYTAAHGAIRFSLSRFTTEAMVDQVLAVLPGIVEKLRMLSPYWYA
MQIRLTHLRQLEAESIHIIREVAAEFSNPVMLYSIGKDSSVMLHLARKAFYPGTLPFPLLHVDTGWKFREMYEFRDRTAKAYGCELLVHKNPEGVAMGINPFIHGSAKHTDIMKTEGLKQALNKYGFDAAFVGARRDEEKSRAKERIYSFRDRFHRWDPKNQRPELWHNYNGQINKGESIRVFPLSNWTEQDIWQYIWLENIDIVPLYLAAERPVLERDGMLMMIDDNRI----DLQPGEVIKKRMVRFRTLGCWPLTGAVESNAQTLPEIIEEMLVSTTSERQGRVIDRDQAGSMELKKRQGYFMIYLDYSATTPVDPRVAEKMMQFMTGTFGNPASSHRFGWQAEEAVDIARNQIADLVGADPREIVFTSGATESDNLAIKGAANFYQKKGKHIITSKTEHKAVLDTCRQLEREGFEVTYLAPQRNGIIDLKELEAAMRDDTILVSIMHVNNEIGVVQDIAAIGEMCRARGIYHVDATQSVGKLPIDLSQLKVDLMSFSGHKIYGPKGIGALYVRRRVRIEAQMHGGGHERGMRSGTLPVHQIVGMGEAYRIAKEEMATEMERLRGLRNRLWNGIKDIEEVYLNGDLEHGAPNILNVSFNYVEGESLIMAL--KDLAVSSGSACTSASLEPSYVLRALGLNDELAHSSIRFSLGRFTTEEEIDYTIELVRKSIGRLRDLSPLWHH
MDSRLTHLKQLEAESIHIIREVAAEFDNPVMLYSIGKDSAVMLHLALKAFYPGKPPFPLLHVDTTWKFRDMIAFRDQVVSKNGLKLLTHTNPVGANGEVSPFSHGSAKYTDIMKTDALKQALDHYGFDAAFGGARRDEEKSRAKERVYSFRDKNHRWDPKNQRPEWWNVYNSQVNKGESIRVFPLSNWTELDIWQYIYLENIEIVPLYFSAPRPVVDRDGLLVMVDDDRL----PLKEGEVPQTRSVRFRTLGCYPLTGAVESTAATLPEIIQEMLLTRTSERQGRAIDHDQSGSMEKKKMEGYFMIYLDNNATTRVDPSVVETMLPFFTEHFGNASSMHAFGSQVGKALKNARAQVQALLGAEDSEIIFTSCGTESDSTAILSALKA-QPERNTVITTMVEHPAILTLCEWLEKEGYIVHKLKVDKKGRLDIDEYKSLLNDRVAIVSVMWANNETGTIFPVEEMAELAAAKGMFHTDAVQAVGKIPIDLKNTKVDMLSLSGHKLHAPKGIGVLYLRRGCRFRPLLRGGHQERGRRAGTENSASIVGLGQACQLALEHMEAENTTVKALRDKLEQGILSVSHCFVTGDPRNRLPNTCNIAFEYIEGEAILLLLNKLGIACSSGSACTSGSLEPSHVMRAMGIPYTAAHGTIRFSLSRYNTEAEVDRVIAAVPGIIAQLRKLSPYWYA
MEKRLTHLRQLEAESIHIIREVAAEFSNPVMLYSIGKDSSVMLHLARKAFYPGRLPFPLLHVDTGWKFREMYRFRDETAKKFGLELLVHRNPDGVAMGINPFVHGSSKHTDIMKTEGLKQALNKYGFDAAFGGARRDEEASRAKERIYSFRDGHHRWDPKNQRPELWRNYNGQIDKGESIRVFPLSNWTELDIWQYIFLENIDIVPLYLAKERPILERDGMLMMVDDDRI----DLKPGEVIAQRKVRFRTLGCWPLTGAVESEATTLPSIIEEMLVSTTSERQGRVIDRDKAGSMELKKRQGYFMIYLDYSATTPADPRVAEKMMQYLTGIFGNPASSHRFGWQAEEAVDIARNQIAELVGADPREIVFTSGATESDNLAIKGAANFYQKKGKHIITCKTEHKAVLDTCRQLEREGYEVTYLSPQPNGIIDLGELEAAMRKDTIVVSIMHVNNEIGVVQDIATIGEMCRSRGIFHVDATQSVGKLPIDLSQLKVDLMSFTGHKIYGPKGIGALYVRRRVRIEAQMHGGGHERGMRSGTLAVHQIVGMGEAYRIAKEEMATEIPRIRALRDRLWNGLKDIEEVHLNGCLEQGVASILNVSFNYVEGESLMMAL--KDLAVSSGSACTSASLEPSYVLRALGLNDELAHSSIRFSLGRFTTEEEIDYTIDLVKKSIGRLRELSPLWHH
MDTRLTHLQQLEAESIHILREVVAEFENPVMLYSIGKDSAVMLRLAEKAFYPGKLPFPLLHVDTTWKFREMIAFRDEMRRKLGFELLVHTNREPEAEGVNPFDHGSQKYTTIMKTHALLQALTKWGFDAAFGGARRDEEKSRAKERVYSFRDKQSQWDPKNQRPELWNLYNGKINKGESIRVFPLSNWTELDVWQYIHLETIPIVPLYFAAKRPVVVRDGALIMVDDARM----RLLPGEVPEEKLVRFRTLGCYPLTGAIESTATTLPEIIQEMLLTKNSERQGRMIDHDEKGSMETKKREGYFMIYMDNHATTPVDPRVLEAMLPYFTGKFGNAASSHAYGWTAEEAVSKARETIAKLIGANPKEIVFTSGATESDNLALKGVAEFYKEKGNHIITTVVEHKAILDTCKRLEKQGYEVTYLNVDKEGLVDPDDVRKAITDRTLLVSVMLANNEVGSVQPIGEIGKITREKGLLHSDAVQGIGKVPFDVEKMNVDLASVTAHKMYGPKGVGCLYVRRRVRLTAQMDGGGHEFGMRSGTLNVPGIVGFAKAAEIMLQESEAESKKLFALRERLRTRLMELDEVKVNGSMDNRLPGNLNVSFSFVEGEALMMAI--KDVAVSSGSACTSASLEPSYVLHAMGVGDDLAHSSIRFGIGRFNTEEEIDYVADLVIGKVKKLRDMSPLYAH
MSYNLTHLKQLEAESIHIIREVAAEFDNPVMLYSIGKDSSVMVQLALKAFHPGKPPFPLLHVDTTWKFKDMIRFRDTYVEELGLSLLVHINQEGIKAGIGPFTHGSQKHTDVMKTAALLQALNKHRFDAAFGGARRDEEKSRAKERVYSFRDKYHRWDPKNQRPELWNLYNGKINKGESIRVFPLSNWTELDVWQYIHLEKIPIVPLYFAAARPVVERDGVLIMVDDERM----PLEPGEQPRLMRVRFRTLGCYPLTGAVESSATTLPEIIQEMLETKTSERGGRVIDYDQAGSMEEKKKEGYFMVYLDNSSATSLHPKVAELMASLLKEGLANPSSLHGPGRRAKEVLEEARGRVAGLIGAKPEEIVFTSSGTEANNLAIKGMAMAYKDKGRHIITSDIEHFSVLNPLTRLEKMGFSVTKVPVDSNGVVDPAAVERAVTPETIFASIMLANGEVGTIEPIKDIAGVLKKKKILHADAIAAAGNIPVDVNELGVGAMSLSANQFHGPSGAGALFVRNGVRVRPQIDGGVQEGGRRAGTEDLLAIAGMGKAAELAAKEMPERSNKLRSLRDALRDRLTKVDFIHLTGHPTQRLPGSLSLCVEFVEGESVLLFLDMQGVAVTSGSACTSKALKASHVLLAMGVDAAVAQGSLHFSLGMNTTKEDVDYVAKVMPPIVDRLRQMSPLYKA
MEKRLTHLKQLEAESIHILREVAAEFSNPVMMYSVGKDSSVMLHLAMKAFAPAKLPFPLLHVDTLWKFKEMIEFRDQRAKDLGFDLVVHSNPEGIEMNISPFEHGSKVHTDVMKTQGLKQALNKGGYDAIIGGARRDEEKSRAKERIFSFRDKHHRWDPKNQRPELWNVYNTAIQKGESVRVFPISNWTELDIWQYIYLEGIPIPSLYFAREHEVVEMDGVKIMVDDERM----PEELRKTAKKEMVRFRTLGCYPLTGAINSTATTLPEIIKEMLLSTSSEREGRLIDKDQEGAMELKKIEGYFMVYLDNNATTMCDPLVVEVMQPFFSEMYGNPNSLHKFGSSTHPALSHAIDQVYTALNADKDDIVFTSCATESNNWVLKSVWIDVNGDKNHIVTTEVEHPSVLATCKFLEEQGVKVTYLPVNNQGVVEAHTVRSFITEKTALVSVMWASNETGMISPIDEIGQICKEKGLFHSDGVQAVGKIPVDLQATHVDFVSFSAHKFHGPKGIGGLYIKDSQELTPLLHGGEHMGGRRSGTLNVPYIVGMGKAIELATANIEETMAKIRAKRDRLEDALVELSDTFVVGDRENRTPNTILISIKGVEGEGMLWDLNNGQIGASTGSACASADLEANTVMLAIGADNELAHTGIRLSLSRFTTDAEIDYTISHFKGAVARLRAISSSFHH
MEKRLTHLRQLEAESIHIIREVAAEFANPVMLYSIGKDSSVMLHLARKAFYPGNLPFPLLHVDTGWKFQEMYQFRDRTAEAFGCELLVHRNPEGIAMGINPFVHGSAKHTDIMKTEGLKQALNKYGFDAAFGGARRDEEKSRAKERIYSFRDRAHRWDPKNQRPELWHNYNGQVNKGESIRVFPLSNWTELDIWQYIFLENIDIVPLYLAKERPILERDGMLMMIDDNRI----DLQPGEVIVKRKVRFRTLGCWPLTGAVESQAETLPEIIEEMLVSTTSERQGRVIDRDQSGSMELKKRQGYFMIYLDYSATTPVDPRVAEKMMQYLTGIFGNPASSHRFGWQAEEAVDIARNQIAELVGADPREIVFTSGATEADNLAIKGAANFYQKKGKHIITSKTEHKAVLDTCRQLEREGYEVTYLSPQSNGIIDLGELEAAMRDDTCVVSIMHVNNEIGVVQDIATIGEMCRSRGIFHVDATQSVGKLPIDLSQLKVDLMSFSGHKIYGPKGIGALYVRRRIRIEAQMHGGGHERGMRSGTLPVHQIAGMGEAYRIAKEEMNSEMTRIRALRDRLWNGLKDIEEVHLNGCLEQGVASILNISFNYVEGESLMMAL--KDLAVSSGSACTSASLEPSYVLRALGMSDELAHSSIRFSLGRFTTEEEIDYTIDLVRKSIGRLRELSPLWHH
M---PKHLRRLEAESIEIMRDVVAEFKRPVMLYSVGKDSSVMLHIAIKAFYPAKLPFPLLHVDTTWKFREMITFRDETAKRLGATLIVHVNKEGIERGINPIDSGSVLHTQVMKTDALKQALDLYQFDAALGGARRDEEKSRAKERIFSFRSAGHVWDPRNQRPEFWNLFNTRIGPGETMRVFALSNWTELDIWEYIMLETIPVVPLYFAKLRPVVRRSGAMIMVDDNRL----PLRSNETPEMRMIRFRTLGCYPLSGAVDSDATTVEDIVAEMQTAKVSERHGRLIDSDDAASMEKKKREGYFMIYLDNNATTRVDPEVVQAMLPFFTDHFGNPSSMHGFGASVGTAVKEARRQVQVLTGAEDHEIVFTSGGTESDNAAILSALEV-MPHRTEIVTSAVEHPAVLTLCAHLEKRGVKVHRIPVDRQGRLDLDAYRAALTPHVAIVSIMWANNETGTIFPVVELAELAKEVGLFHTDAVQAAGKLPMDLKSTAIDMLSLSGHKLHGPKGIGALYVRRGVRFRSLIKGGHQERDRRAGTENTPGIVGFGKAAELALNFMDDENTRVKALRDRLEKGLLQIPNVFVTGDTLERLPNTANITFAYIEGEGMLLLLNREGIACSSGSACSSGSLEPSHVLRAMNIPYTAARGAIRFSFSRDNGKEDVDRVLEVMPGIVEKLRALSPFG-V
M--TLTHLQRLEAESIHILREVVAEADKPVMLYSIGKDSAVMLHLARKAFYPAPPPFPLLHVDTTWKFRDMYALRERMAADLGMELLVYQNPEAKALGINPFDHGSQIHTDMWKTQGLKQALDLYGFDAAFGGARRDEEKSRAKERIFSFRTAQHQWDPKNQRPELWHLYNGRKTKGESIRVFPISNWTELDVWQYIHLENIPIVPLYLAAERPVVDRDGTLIMVDDERM----PLRPGETPMLKKVRFRTLGCYPLSGAVESEADTLTAIIQEMLLTRTSERQGRMIDHDTAASMEKKKQEGYFMVYLDYAATTPVDPRVVARMLPYLEQHFGNPASSHRIGWVAEEAVVEARAEVAALVGCEPREIVWTSGATESDNLAIKGAAQFYQDRGRHLVTVTTEHKAVLDSMRALERQGFEVTYLSPDANGLLDPDRFAAALRPDTVLASVMLVNNEIGVVQDIATLGALCRERGLFHVDAAQATGKVAIDLSTLPVDLMAFSAHKTYGPKGIGALYVRRRVRLEAQMHGGGHERGMRSGTLPTHQIVGMGEAFRLARLEMADDNARIAALHQRLKDGLMALDEVHLNGDAVQRVPHNLNLSFAFVEGESLMMAI--KDIAVSSGSACTSASLEPSYVLRALGLPDELAHSSIRFSLGRFTTEAEVDFAISELASQVGRLRELSPLWTH
MARRLTHLRQLEAESIFIIREVVAEFEKPVMLFSIGKDSMVMLRLAQKAFWPGKLPFPLMHVNTTWKFREMIDFRDRLCSESGYELLSHTNPDGVRDGINPFDHGAA-YTDIMKTDALKQALSKHGFDAAFGGARRDEERSRAKERVYSFRDRNHAWDPKNQRPELWRLYNGRHFKGESIRVFPLSNWTELDVWQYIHLEHIPIVPLYYAAPRPVVERDGTLIMVDDERM----PLEPGEVPEQKMVRFRTLGCYPLTGAVESTATTVPQIIHEMLTTRVSERSGRVIDRDADGSMEKKKREGYFMIYMDYAATCPVDERVVAQMLPYFTTHFGNSASTHQFGWVAEEAVDKARERVAALINANEKEITFTSGATEANNLAIKGVAEFLEGKGNHIITCVTEHKAVIDTCKYLERHGCEVTWLGVGTDGMIDLDELERAFRPETILVSIMAANNETGVVQELAKIGALCHARKLFHTDAVQAYGKIPLDVDAMHIDLMSISAHKIYGPKGVGALYVRRRVRIAPQIHGGGHERGNRSGTLAVPLIVGFGAAAEIAAQDMAADTERILGLREHMRERLTEIPEAIVNGTLAHHLPGTLNISFAYVEGESLLMGL--KGIAVSSGSACTSASLEPSYVLRAMGLNDELAHSSLRMTIGRYTTREEVDYVVDRIRENVERLRAMSPLWAH
MDYNLTHLKQLEAESIHIIREVAAEFSNPVMLYSIGKDSSVMLHLALKAFYPGRLPFPLMHVDTTWKFREMIEFRDTQMEKLGLDLIVHINQEGVDAGIGPFTHGSEKHTDVMKTQALRQALDKHKFDAAFGGGRRDEEKSRAKERVFSFRDKNHRWDPKNQRPELWNIYNGKVNRGESIRVFPLSNWTELDIWQYIYLNNIDISPLYFAKERPVVNMDGIDIMVDDDRM----PIPPGTDIQHKMVRFRTLGCYPLTGAVESTATTLPDIIQEMLLTTSSERQGRLIDSDQAGSMEEKKRKGYFMVYLDYAATTPVDPLVAEAMARCLTGQFGNPASSHLYGWQAEELVENARRDVAELINCDPREIVWTSGATEADNLAIKGVAGFHANKGRHIISSRVEHKAVLDSCHYLEQKGFEVTYLKPEADGSIDPARVEEAIRGDTILVSLMHVNNETGSINDLAAIGAITRAHNLFHVDAAQGAGKVPIDLMQLPVDLMSLSAHKVYGPKGVGALFVRRRVELAAQIHGGGHERGMRSGTLPTHQLVGMGQAFRLARAQMPDELLRLRDLRQQLLTGLDGVPGWQLHGQADNGVPGIVNLGFAGVDGESLLLAL--RQIAVSSGSACMSATLEPSYVLKAMGVEEDMAQSALRVSFGRFSTPQDIDTALDCLVRTLAQLRQPAR--HA
MQERKTHLKVLEAEAIHIMREVVAEFDNPAMLYSIGKDSSVMLHLAIKAFYPAKLPFPLLHVDTTWKFKEMIEFRDRRVKELGLTLLTHVNPDGIAQGINPFTHGSAVHTDVMKTEGLKQALNYYEFDAVFGGARRDEEKSRAKERIYSFRDKNHRWNPKNQRPELWNIYNGRIHSGESIRVFPLSNWTELDIWQYIHLESIPIVPLYYSAPRPVVVRDGVKIMVDDERF----PFYEGEVPTVENVRFRTLGCYPLTGAVESDAVTLPEIIQEMLLTKTSERQGRLIDADSSGSMEKKKIEGYFMVYLDNNATTKLDPLVKMKMQPFFEELYGNPNSLHQYGMEVRPYLNEAMGYMYDALNADPDDILITSCATESNNTVLKGVFFKPDPSKNHIITTAVEHPSVLETLHFLEEQGVEVTFVDVDENGYVSAERMAAAITDRTILISMMWANNETGMIFPVEEVAAIAHEKGLFHTDAVQAIGKVAIDLSKTPVDYLTFSAHKFHGPKGIGGLYVKKGSELPNLLHGGEQMGGKRAGTLNVAYIIGMGLAMKQSVGHIEKMNTDVRALRDRLEDALAQISDTIVVGDRNRRTPNTILISVRGIEGEAMLWDLNRAGIAASTGSACASESLEANPVMSAIGEDPELAHTAIRLSLSRFTTSDEIDYTIDVFTRAVERLRAISSTYVG
--------------------EVVAEFRKPVMLYSVGKDSSVMLHLARKAFYPAPPPFPLLHIATGWDFRALLDHRDRTAARYGMKLLVHGNDEAARAGVTPFETETGEYSRLMLTEPLKDALDQHGFDAAFGGGRRDEEKSRAKERIFSHRSEGHVWDPRNQRPELWRLFNTRLATGDTMRVFPLSNWTELDVWTYIHTEAIPIVPLYLAAERWVVERDGALIAVDDERM----RFRDGEMTTKRRVRFRTLGCWPLTGAIASRADDVTGVIAELLDARSSERQGRLVDGALQASMERKKREGYFMIYLDYNASTPICQSVRMAMAPYLEEAYGNPSSLHWAGQPARAAVENARAEVAALLGASADEIIFTSGGSEANNLALKGVAFALREKGRHIITAAAEHPAILAPCAFLEKIGFEVTRVPVDGQCRVDLDAVARAVKPGTVLVSIMHANNEVGTINPIADIARVARSHGLMHTDAAQSVGKVETKADALGVDLLTMAGHKFGAPKGVGALYVRRGTPLEPLIHGAGHEQGRRAGTESALLAVALGAAARDAADL--APLVQVKALRDRFWASLQAFGNIALNGHPEERLPNTANISFVGKVGADILSAL--DGVAASTGSACHSGHVELSPVLAAMQVPPEVGMGAIRFSLGRTTTEAEIDTVAADLVRIVRD--------MT
MQVQNDHLDKLEAESIYIIREVVAECRNPALLFSGGKDSIVMLHLALKAFRKTELPFPLVHIDTGHNYPEVITFRDQRVAELGARLVVGHVEDSIKRGTVRLRK-ETDSRNAAQAVTLLETIEANKYDALMGGARRDEEKARAKERIFSFRDEFGQWDPKAQRPELWSLYNARMAAGEQMRVFPISNWTELDVWQYIAREELELPPIYYAHQREVVKKNGLLVPVT-PIT----PKQDGDVSEVLSVRFRTVGDISCTCPVASVAASPIEIIAETAVTEITERGTRMDDQTSEASMERRKKEGYFMIYMDYSATTPVDPRVADKMIPYLREQFGNPASSHAYGWDAERAVEEAREQVAALVGADPREIVWTSGATESNNLAIKGAANFYSGKGKHLITVKTEHKAVLDTTRELERQGFEVTYLDVQDNGLVDIEVLKAAIRPDTILVSVMLVNNEIGVIQDVAQIGEICRAKGIFHCDAAQATGKVAIDLNTLKCDLMSFSAHKTYGPKGVGALYVRRRVRLEAQMHGGGHERGMRSGTLATHQIVGMGEAFRIAREEMATENERIRMLRDRLWRGLSGMEEVYLNGDLEQRVPHNLNVSFNFVEGESLIMAI--KDVAVSSGSACTSAYRQAARFVTALGNVQ-----------GRCGPE------FHPVGCALSAKAHARP--KR
MEKRLTHLQQLEAESIHIIREVAAEFSNPVMLYSIGKDSSVMLHLARKAFYPGKLPFPLLHVDTGWKFKEMYQFRDKTAKNYGFELLIHKNPQGAELGINPFVHGSAKHTDIMKTEGLKQALDKYGFDAAFGGARRDEEKSRAKERIYSFRDRAHRWDPKNQRPELWHNYNSEVNKGESIRVFPLSNWTEQDIWQYIYLENIDIVPLYFAKHRPVIERNGTLLMVDDDRI----ELTPGEVVQQRKVRFRTLGCWPLTGAVQSEAETLPEIIEEMLISTTSERQGRLIDSDQSASMELKKRQGYFMIYLDYSATTPVDPRVAEKMMKCLTGVFGNPASSHRFGWQAEEAVDIARNQIAELVNADPREIVFTSGATESDNLAIKGAANFYQKKGKHIITCKTEHKAVLDTCRQLEREGFEVTYLAPESNGLIDLSKLEAAMREDTILVSIMHVNNEIGIVQDIATIGELCRSRGVFHVDATQSVGKLPIDLAALKVDLMSFSAHKLYGPMGIGALYVRRRIRLEAQQHGGGHERGMRSGTLPVHQIVGMGEAYRIAKAEMAEESEHLRQLRLRLWNGIQDIEEVYLNGDLENGAPHILNVSFNYVEGESLMMSL--KDLAVSSGSACTSASLEPSYVLRALGMNDELAHSSIRFSFGRFTTEEEIDYAIVQIHKAIEHLRALSPLWHH
MSYNLTHLRVLEAESIHIIREVAAEFERPVMLYSIGKDSAVMLRLAQKAFYPGRLPFPLLHVDTTWKFRAMIEFRDRFCREQGLDLKIWVNQEGVEQGINPFDHGSKTHTDVMKTAALKQALNHYQFDAAFGGARRDEEKSRAKERVYSFRDRLHQWDPKNQRPELWDLYNSKVEKGESIRAFPLSNWTELDVWQYVHLENIPIVPLYFAEVRPVVERDGTLIMVDDDRM----RLRPGEEPMLKRVRFRTLGCYPLTGAIESDATTLPEIIEEMLLARNSERQGRMIDHDETGSMEQKKREGYFMVYLDNHSTTKPDPRVVEAMLPYLTEVYGNAASSHRFGRDAAEAVERARVQVAGALGAAPREIVFTSGATEANNLAIKGVLPGLRRRGDHLVATTVEHKSVLDVVERLAREDWKLTLVPCDESGRVDAEAVRQALRPETVLVSVMTANNEVGTINPIREIGAICHERGVFHTDATQAVGKLDLNVEADQIDLLSLSAHKLYGPKGIGALYVRRQVRLRPLFDGGGHERGMRSGTLAVPLIVGLGAAVELAIRERSVDLPRIRGLRDRLEAGIRDVSDVTLNGHPVARLDGNLNLSFAYVDGEALMMAM--RDIAVSSGAACTSAEPESSHVLRAMGRDEDSARASLRFGVGRFNTADEIDFAIELVANAVSTLRLHSAAWSG
MDYKLTHLKELEAESIHIIREAVAESENPVMLYSIGKDSSVMLHLALKAFYPGKPPFPLMHVDTTWKFKDMITFRDRRAEELGLDLIVHINEEGVKQNINPFIHGSKVHTDIMKTEALKQALDKYRFDAVFGGARRDEEKSRAKERVFSFRDEKHRWDPKNQRPELWNIYNCKIKKGESIRVFPLSNWTELDVWLYVYLENIPVVPLYLAKKRPVVERDGVWILVDDDRI----PLGKNEKPQYEMVRFRTLGCYPLTGAVKSEAATLPEVIQEMLLTKVSERQGRVIDFDQAGSMEKKKIEGYFMVYMDNVAGTKPDKRVVDKMIPFYTEKYGNPSAFYPLGREAFEAVDEARGYVADLIGAENDEIIFTSCGTESNNLALKGVLDTEKTKGKHIVISEIEHFSVQNVCMKLMNEGYKITKIRVDENGKVDMNALEKAVTPETALVSVMHTNPEIGTVQDLKKVGEICRKNELFHTDAVAGVGHTEVDVYEFGCDLLSLAGQNFYGPKGSAALFVKNGVKLNPLFDGGFQEKGFRSGSENVPAIVGLGEAARIAKKEMGEYVPRMKKLQEKLWNGLDEFDFIHFTGDRNDRLAGHVSFWIEYIEGESLLLWYSLKDVYGASGSACSSNELEASHVLTAVGVPNDICAGSLTFSMSKYNTEDEVDRVLEITPEIVNKLCEMSPYYNK
MSYNLTHLKVLEAESIHIIREVAAEFERPVMLYSIGKDSAVMLRLAQKAFHPGRLPFPLLHVDTTWKFRAMIEFRDRFCREQGLDLKVWVNPEGRAQNINPFDHGSKKHTDVMKTAALKQALNHYQFDAAFGGARRDEEKSRAKERVYSFRDRLHQWDPKNQRPELWDLYNGKVNKGESIRAFPLSNWTELDVWQYVHLEDIPIVPLYFADVRPVVERDGTLIMVDDDRM----RLLPGEKPMMKRVRFRTLGCYPLTGAIESDAATLPEIIEEMLLARNSERQGRVIDHDEAGSMEQKKREGYFMVYLDNHSTTKPDPRVVAAMMPYFTNIYGNAASSHKFGWDAEEAVEKARAQVAEALGAEPREVVFTAGATEANNLAIKGALPFLRRKGDHVVATAVEHKSVLDVVERLGREDWKVTIVPCDDAGRVDEGAVLAALRPETVLVSVMAANNEVGTINPIRAIGELCHGRGVFHTDATQAVGKVPLDVRADHVDLLSLSAHKMYGPKGIGALYVRRQVRIKPLFDGGGHERGLRSGTPAVPLIVGLGEAIEIAAREREADAARLRSLRDRLEAAIRAVADVTLNGHPTERLPGNLNMSFAYVDGEALMMAM--RDVAVSSGAACTSAEPEPSHVLRAMGRDDDSARASLRFGLGRFTTAEEVDYAAEVVAKAVASLRVHSSAWPS
MNYALTHLEQLEAESIHIIREVAAEFENPVMLYSIGKDSAVMVRLAQKAFHPGKLPFPLLHVDTTWKFRDMISFRDRFVRENGFELLVHTNREPEAEGMNPFDHGSQKYTTIMKTHALVQALAKWGFDAAFGGARRDEEKSRAKERVYSFRDRLSQWDPKNQRPELWNLYNGKINKGESIRVFPLSNWTELDVWQYIHRENIPIVPLYFAAKRPVVARDGGLLMVDDERM----RLLPGEVPMEKMVRFRTLGCYPLTGAIESTATTLPEIIREMLLTKSSERQGRLIDHDERGSMETKKREGYFMIYMDYHATTPVDPRVLDVMLPYFNDKFGNAASSHQFGWTAEEAVGVSREKIAALIGANPKEIVFTSGATESDNMAIKGVAQFYKEKGNHIITTVIEHKAVLDTCKRLEKEGYQVTYLPVSKEGLVDPDDVAKALTDKTILVSVMLANNEVGTVQPIAEIGKLTRSRGLFHTDAVQGIGKTPFDVEKMNVDLASITAHKMYGPKGVGALYVRRRVRIVASMDGGGHEFGMRSGTLNVPGIVGFGKAAEIMKEEGVEEAKRIFALRERLRGRLQSLDALQINGSLERRLPGNLNISFSFVEGEALMMAI--KEVAVSSGSACTSASLEPSYVLHAMGVGDDLAHSSIRFGIGRFNTEEEVDYVADLVIRKVSKLREMSPLYAH
MQQKLTHLKQLEAESIHIIREVAAEFENPVMLYSIGKDSAVMLHLARKAFAPGKPPFPLMHVDTTWKFKDMYALRDKQAAE-GWDLIVHVNEEGVKANVNPFTVGSAKHTDVMKTEGLKQALNKYGFDAAFGGARRDEEKSRAKERVYSFRDKNHRWDPKNQRPELWNIYNSKIDKGESIRVFPLSNWTELDIWQYIYLENIDIVPLYFAAEREVVNLNGTLVMIDDDRILEYLTPEQKASITKKQVRFRTLGCYPLTGAVESTAATLPEVIQEMLLTTTSERQGRLIDHDQAGSMEKKKMEGYFMIYLDYSATTPVDPRVAAKMIPYLTEQFGNPASSHSFGWTAEEAVENARAEVAKLLNADPKEIVWTSGATESDNLAIKGAAQFYKSKGKHIITVKTEHKAVLDTCRELERQGFEVTYLGVQENGLIDIEEFKAAIRPDTILVSVMYVNNEIGVIQDIPQIGEICREKGIFHVDATQAPGKVKMDMNVLKVDLMSLSAHKAYGPKGIGALYVRRRVRLEAQMHGGGHERGFRSGTLPTHQIVGMGEAFRLAREEMDSESERIRMLRDRLWNGIKDMEEVYINGDIDQRVPHNLNVSFNFVEGESLIMAI--KDLAVSSGSACTSASLEPSYVLRALGRNDEMAHSSIRFTLGRFTTEEEIDFAIALLKDKIGKLRELSPLWAH
MSYNLSHLKVLEAESIHIIREVAAEFERPVMLYSIGKDSAVMLRLAQKAFHPGRLPFPLLHVDTTWKFRAMIEFRDRFCREQNLDLKVWINPEGQAQNINPFDHGSKKHTDVMKTAGLKQALNHYQFDAAFGGARRDEEKSRAKERVYSFRDRLHQWDPKNQRPELWNLYNCKVNKGESIRAFPLSNWTELDVWQYIHLENIPIVPLYFADVRPVVERDGTLIMVDDDRM----RLRPGEVPMMKRVRFRTLGCYPLTGAIESAATTLPEIIEEMLLARNSERQGRMIDHDESGSMEQKKREGYFMVYMDNNATTRTDPRVVEAMLPYFTEKYGNAASNHPFGWEAEEAVETARGQIASIIGASAKEVIFTSGATESNNLAIKGVAAMYKKKGNHVITQATEHKATLDTCKRLERDGFRVTYLPVDKYGQVHAEQIREAITDKTVLVSIMAANNEIGSLQPIRAIGRLCKEKGLFHTDAVQAVGKIPLDVEDMGIDLLSLTAHKIYGPKGIGALYVRKRVRLEPQIDGGGHERGMRSGTLPVPLIVGLGVACAIAKAEMPEETQRTFALRERLRAGIMKLPESYLNGHPTERLPGNANISFAYVEGEGLMMGI--KDVAVSSGSACTSASLEPSYVLRALGVGDELAHSSIRFGLGRFNTEAEVDFVVDLVVREVNRLRAMSPLYGH
MSYNLTHLKVLEAESIHIIREVAAEFERPVMLYSIGKDSAVMLRLAQKAFHPGRLPFPLLHVDTTWKFRAMIEFRDRYCREQGLDLKVWVNPEGRAQNINPFDHGSKKHTDVMKTAGLKQALNHYQFDAAFGGARRDEEKSRAKERVYSFRDRLHQWDPKNQRPELWNLYNCKVNKGESIRAFPLSNWTELDVWQYIHLESIPIVPLYFADVRPVVERDGALIMVDDERM----RLRPGEEPMMKRVRFRTLGCYPLTGAIESDATTLPEIIEEMLLATNSERQGRVIDHDETGSMEQKKREGYFMVYLDNHSTTRTDPRVVAAMLPYFSEIYGNAASSHRFGWEAAEAVERARTRVAEWIGADSKEIVFTSGATEANNLAIKGALPALKRRGDHLITAASEHKSVVDVMKRLGREGWNVTFVPCDETGRVSAEAIEAALTPATVLVSIMAANNEVGTLNPIREIGRLCHDRKVFHTDATQAVGKVDVDVQVDGVDLLSLSGHKIYGPKGVGALYVRRQVRLQPLFDGGGHERGLRSGTLPVPLIVGLDKAVELMICDKAEDSTRIRGLRDRLEAGIRGVPEVQLNGHPTLRLDGNLNLSFAFVDGEALMMAM--RDVAVSSGAACTSVEPEPSHVLRAMGRDDEAARASLRFGVGRFNTEDEIDYAIDLVAESVGRLRTHSAAWGV
MEARLTHLKQLEAESIHIIREVAAEFENPVMLYSIGKDSAVMLHLARKAFFPGKPPFPLMHVDTTWKFQEMYKLREKQRAE-GWNLITYVNEDGVKAGINPFTAGSAKHTDVMKTQGLKQALDKYGFDAAFGGARRDEEKSRAKERVYSFRDKNHRWDPKNQRPELWNLYNSRIDKGESIRVFPLSNWTELDIWQYIFLENIEIVPLYFAAERPVVDLNGTLVMIDDDRILQYLTPEQKASIETKWVRFRTLGCYPLTGAVESKAATLADVIQEMLLTKTSERQGRVIDHDSSGSMEKKKMEGYFMIYLDYSATTPVDPRVAEKMIPYLTNMFGNPASSHAYGWTAEEAVEDARAEVAALLNCDPKEIVWTSGATESDNLAIKGAAHFYQSKGKHLITVKTEHKAVLDTMRELEREGFEVTYMDVKADGLLDLDALKATIRPDTILISVMLVNNEIGVIQDVDAIGELCREKGVFHVDAAQATGKVVIDLQKSKIDLMALSAHKTYGPKGVGALYIRRRIRLEAQMHGGGHERGFRSGTLATHQIVGMGEAYRLARVEMNEELARIRGLRDRLWAGVSNIEEVHLNGDMDARVPHNLNVSFNFVEGESLIMAL--KELAVSSGSACTSASLEPSYVLRALGRSDELAHSSIRFTIGRFTTEEDIDFTIKLIHDKIGKLRELSPLWAH
MSYNLTHLKVLEAESIHIIREVAAEFERPVMLYSIGKDSAVMLRLAQKAFHPGRLPFPLLHVDTTWKFRAMIEFRDWFCREQNLDLKVWINPEGQAQNVNPFDHGSKKHTDIMKTAALKQALNHYQFDAAFGGARRDEEKSRAKERVYSFRDRLHQWDPKNQRPELWSLYNCKVNKGESIRAFPLSNWTELDVWQYIHLENIPIVPLYFADIRPVVERDGTLIMVDDDRM----RLRPGEEPMMKRVRFRTLGCYPLTGAVESNATTLPEIIEEMLLARNSERQGRVIDHDETGSMEQKKREGYFMIYLDNHATTRVDPRVVEAMLPHFTMTYGNAASSHRFGWEAAEAVDRSREQIARLIGAEVQEIILTSGGTESNNLAIKGGLPGLKSRGNHVVTAATEHKSVLDPLKRLAREGWELTVVPPAPDGLISVESIANSLTGRTVLVSIMAANNEVGTLNPIAAIGRLCRARGLFHVDAIQAVGKVPLDVNDDSIDLLSLSAHKIYGPKGVGALFVRRPVRLVPLFDGGGHERGFRSGTVAVPLVVGLGEAAALASLERAEESARLLALRERLHAAIAGVPAIRLNGHPTLRLPGNLNLSFADVDGEALMMAM--RDVAVSSGSACTSANPEPSHVLRAMGVDEAMARASLRFGLGRFTTAEEIDFAADAVARAVMRLRGKNVSAAP
MARRLTHLRQLEAESIFIIREVVAEFQNPVMLYSIGKDSAVMLRLARKAFWPGKLPFPLMHVNTTWKFKEMIAFRDKLCRETGLELIEHINHDGVRRGINPFDHGGS-YTDIMKTDGLKQALTEHAFDAAFGGARRDEERSRAKERVYSFRDRKHAWDPKNQRPELWRLYNGRHKKGESIRVFPLSNWTELDVWQYIHLERIPIVPLYYAKVRPVVERDGTLIMVDDERM----RLEPGEEPKREMVRFRTLGCYPLTGAVRSEATTVPQIIHEMLTTKTSERSGRVIDRDEEASMEKKKREGYFMIYMDYAATCPVDERVLAAMLPFFSQHFGNAASTHKFGWEAEEAVDKARNQIASVIGASAKEIVLTSGATEANNLAIKGVAEYLREKGNHIITAVTEHKAVIDTCKYLERNGCEVTWLPIQADGRVDLAELEAAFRPETILVSLMFANNETGVIQDVAKIGALCRARKLFHTDAVQAFGKVPIDVEAMKIDLLSISAHKIYGPKGIGALYVRRRVRLAPQIHGGGHERGNRSGTLAVPLIVGFGAAAELAQRDLADESTRILGLREHLRTRLTEIPESIVNGSVDQRLPGTLNVSFSYVEGESLLMGL--KDVAVSSGSACTSASLEPSYVLRAMGLNDELAHSSLRITIGRMTTQEEVDYVVDRIKENVERLREMSPLWAH
M----NHLDELEAEAIYIMREVVAECEKPVMLYSIGKDSSVMLHLAIKAFYPEKPPFPFLHVNTTWKFKEMIAFRDKITKELGIEMLEYINTEGVRQGVNPFDYGAA-YTDIMKTQALKQAMSRYGFTAAFGGGRRDEEKSRAKERVFSFRDADQSWDPKNQRPELWNLYNTQIRKGESIRVFPLSNWTEKDIWQYIKRENIPIVSLYYADVRPVVERDGNLIMVDDDRM----RLYPGERIEKKMVRFRTLGCYPLTGAIESNATTLDQIIDETLATVESERASRVIDSDGSASMERRKKEGYFMIYMDHAATTAMHPSVLQEMEPYFTEKYYNPSGNYRPGQKVKQTLFQMRERIAAVIGAEPEEIFFTSGGTESDNWIIRSFGNE--KPKSHIITTGLEHHAIGHSCRQLEQQGGSVTYLPVDDRGRVHISELQKAIRPDTVLISIMYANNEIGTIQPVSEIGETAQAHGPFHTDAVQACGQIPIHVKKQKINLLSASAHKFHGPKGIGFLYVEKGIKLCNLLEGGAQENGMRSGTENVPGIVGMAAALELAAHTMEKNMKKESALRDYMITRILKIPYSRLNGHSWYRLPNNINVAFRFVNSAPLLVWLDMNGVCASGGSACNSGSAGPSHVIKAIRVPDEYKQGVLRLTLGEENTKEDADRVIDLLKTKIQELRLQSPEYGE
MIRAHAHLRQLEAESIQIIREVAAEFRNPVMLYSIGKNSSVMLHLARKAFYPGTPPFPLLHVATTWEFREMMAFRDRVAAQVGMELIEHVNEEGRATGINPFDHGSAKYTDLMKAQALKQALDKHGFDAAFDGARRDEEASRAKERVYSFRDKHHRWDARQQRPELWSLYNGKINPGESIRVFPLSNWTELDIWQYIHLESIAIVPLYYAAPRPTVVRDGRLIVVDDARF----PLAADEVPQERWVRFRTLGCYPLTSAIESRATTLPAIIQEMLLARTGERFGPVVDHGGVGPVEQKAREGYVMIYLDYAATTPTDPRVAEQMMRHLTGVYANPASSHMPGWLAEQAVENARRQVADLIAADPREIVWTSGATEADNLALTGFMRANRARGRHLVTSIIEHKAIVDTALALETEGFEVTWLTPGSDGRISPEQLRGAMRQDTVLVSLMAVNNELGSVNDLTALSAVAHEFGRFHVDAAQASGRLALDVEAMGIDLMSLSAHKAYGPKGIGALYVRRDLRIEALIHGGGHERGMRSGTLPTHQIVGMGEAFALARDECEADGERVRALRQRFLDGLADCGGIHNHSPLEQSVPNIVNLAFDGVDGESLLMAL--RGLAVSTGSACNSASVEPSYVLKGIGVPHLQALASIRFSFGRFTTIEEIDAAVADIRRALGGLRQPS---HR
M----DHLKELESEAIYIIREVTAECEKPVMLYSIGKDSSVMLHLALKAFYPEKPPFPFLHINTTWKFHEMIEFRDKRAEELQIEMLEYINEDGVNRGINPFEHGSA-YTDIMKTQALKNALDKYGFTAAFGGGRRDEEKSRAKERIFSFRNREHAWDPKNQRPEMWNLFNTRINQGESIRIFPLSNWTEADIWQYIRKENIPIVPLYFAKPRPVVQRDGNIIMVDDDRM----KLLPGEKVETKMVRFRTLGCYPLTGGVESAAATLDEIIDETLGAVESERTSRIIDSDSSASMEKRKREGYFMVYLDNSATTRVFPSVCDVMVKVMTEEYGNPSAMHLKGVKAEQLVKKSREKIAKSLKVSEKEIFFTSGGTESNNWAIYGVAQANKRKGNHIITTQIEHAAVRNPMKQLEEEGFKVTYLSVNHEGLISLEELESAITDETILVSIMYVNNEIGSVEPIEEIAKIIKRKNFFHVDAIQAYTKFLIRPKRQGIDLMSVSSHKFHGPKGVGFLYVSEGVKIKPLILGGGQQKGMRSGTDNVPGIVGMGVACEEVFKNFDKHIRYFYYLRELFIKEITKIEGCFVNGQPLPGAPHIISVSFEGVRSEVLLHALEDRGVYASAGSACSSNHPAVSQTLKSIGVAKELLDSTMRFSFGCYTTEEDIYYAIDQIRELLPMLRRF----RH
MTKTLTHLQRLEAESIHILREVVAEAENPVMLYSVGKDSAVMLHLAKKAFYPSPPPFPLMHVDTTWKFQDMYKLRDKAAKDAGMQLLVHQNPEAKERGINPFDHG-ALHTDMWKTEGLKQALDKFGFDVAFGGARRDEEKSRAKERVFSFRSANHRWDPKNQRPELWRLYNARKAKGESVRVFPISNWTELDIWQYIHLEGIEIVPLYFSAPRPTVERDGLILMVDDERF----PLKDGEEPVMRSVRFRTLGCYPLTGAVESEAQTLPEVIQEMLLTTTSERQGRAIDHDQAASMEKKKQEGYFMVYLDNNATTRVFPETVAKMLPYFSEQFGNASSIHAFGSEVGGALRKARKSLQALIGAEDHEIIFTSGGTESNNTAIRSALQV-MPGRNEVITSTVEHPAILSLCDWLEKEGVVVHRIPVDKLGRLEIDAYREALSEKTAIVSFMWANNETGTIFPVDGLAELAHEVGLFHTDAVQAVGKVPIDLKSTEIDMLSLSSHKFHGPKGLGALYLRKGTRFRPLLRGGHQERGRRAGTENAPAIIGLGHAAEMTLQTMAEDGARMAALRDKLETGLIEIGHCFVTGDPHDRLPNTATVAFEYIEGEAILLKLNAAGIAASSGSACTSGSLEPSHVLRAMDIPFTAAHGAIRFSLSRETTEAEIDHVLKVMPEIIAGLRTMSPFWYA
MSGRLTHLQRLEAESIHIMRETVAETENPVMLYSIGKDSSVLLHLALKAFAPGRLPFPLMHIDTTWKFKEMIAFRDARAKELGLDLIVHTNQDGLDRGVGPISHGSEVHTDVMKTQGLRQALDTHKFDAAFGGARRDEEASRAKERIVSLRTAQHRWDPKRQRAEPWHIYNMKKKRGESLRVFPLSNWTELDVWLYIEQEGIPIVPLYFAAERPVVERDGQLIMVDDERL----PLAPGETPQMRKVRFRTLGCYPLTGAVESPAVTLPEIIGETLAARTSERQGRVIDKDGSGAMERKKQEGYFMAYLDNNATTRVDSRVVEAMLPFLTEHFGNASSMHAFGAAVGGAVRAARGEVQALLGAADSEIVFTSGGTESDNTAILSALEV-SPRRREIVTSAVEHPAVLSLCSHLEKRGIKVHVIPVDGKGRLDRAAYSAALSERVAVVSIMWANNETGTIFPVADLAEEAKAHGMFHTDAVQAVGKVPIDLKATAIDMLSLSAHKLHAPKGVGALYLRRGLRVRPLLRGGHQERGRRAGTENIPGIVALGAAARIAAEGLAADAIRVGALRDRLEKGLLQIPHCFVTGDPDHRLPNTANVAFAYIEGEGILLLLNRAGIAASSGSACTSGSLEPSHVLRAMKVPATAAHGAIRFSLSRETTGEEVDRVLEAMPGIVGKLRDLSPFWYA
MHARLTHLKQLEAESIHIIREVAAEFDNPVMLYSIGKDSAVMLHLAKKAFAPGKPPFPLMHVDTTWKFQEMYKLRDKQKAE-GWNLITYVNEEGVKAGINPFTAGSAKHTDVMKTEGLKQALNKYGFDAAFGGARRDEEKSRAKERVYSFRDKNHRWDPKSQRPELWNIYNSRIDKGESIRVFPLSNWTELDIWQYIFMENIEIVPLYFSAERPVVNLNGTLVMIDDDRIMQYLTPEQKASIETKSVRFRTLGCYPLTGAVESTAQTLPEVIQEMLLTTTSERQGRVIDHDSSGSMEKKKMEGYFMIYLDYSATTPVDPRVAQAMIPYLTELFGNPASSHAYGWEAEDAVESAREEVAKLVNCDAKEIIWTSGATESDNLAIKGAAQFYKTKGKHLITVKTEHKAVLDPMRELERQGFEVTYLDVLENGLIDLDALKAAIRPDTILISVMFVNNEIGVIQDIPAIGELCREKGVFHVDAAQATGKVVIDLQALKVDLMSFSAHKSYGPKGIGALYVRRRVRLEAQMHGGGHERGFRSGTLATHQIVGMGESFRIAREEMGTELERTRMLRDRLWAGLNDIEEVHLNGDMDQRVPHNLNVSFNYVEGESLIMAL--KELAVSSGSACTSASLEPSYVLRALGRSDELAHSSIRFTIGRFTTVEDIDFTIKLVHQKIGKLRELSPLWAH
MSYNLTHLKQLEAESIHIIREVAAEFNNPVMLYSIGKDSSVLVHLSRKAFYPAPIPFPLLHVDTTWKFKDMITFRDNFCREYNLKLIVHINKEGLEKNINPFEHGSNIYTNIMKTESLRQALDAGGYDAAFGGARRDEEKSRAKERIYSFRDERHQWDPKNQRPELWNIYNGKVKKCESIRVFPLSNWTELDVWQYIYHENIKIVPLYFARERPVVKRDGNLIMVDDERF----RFLPEEKSEMKMVRFRTLGCYPLSGAIESTATTLPEIIQEMLLTRQSERQGRVIDHDEGASMEKKKREGYFMIYLDHNATTPLDPDVLEEMLPVLREHFGNPSSIHSQGRFARVRIDEARERVAELIHAHPGEIVFTSGGTESDNLAIQGAAFALQDKGRHIITSQIEHPAVLNTCRELAKLGFQIDCLSVDRFGRVDIRQLQRIINDKTILITIQQGNSEVGTVQDIGKIGEIARERGLFHTDAVQSAGKIPLDVKSLPVDLLSFSAHKLNGPKGVGALYIQKGCKLYPHISGGGQEKKRRGGTENVXXIVGFGKTCERTKCKLESPGVHLEQLRNGLLKMITDIPGVEIFGDAKFSLPNTLSLGFEGAGGDTLLMGLDIEGISVSTGSACSSGSSLPSHVLVAMGISEEKINSSLRFSVGWGNTLEEMKTVSESLQRIIQHIRGTT---TA
MPQRLTHLKQLEAESIHIIREVAAEFDNPVMLYSIGKDSAVMLHLAKKAFAPGKPPFPLMHVDTTWKFQEMYKLREKQKAE-GWNLITYVNEEGVKAGINPFTAGSAKHTDVMKTEGLKQALNKYGFDAAFGGARRDEEKSRAKERVYSFRDKHHRWDPKNQRPELWNVYNAKIDKGESIRVFPLSNWTELDIWQYIFLENIEIVPLYFSAERPVVNLNGTLVMIDDDRILEYLTPEQKASIQTRSVRFRTLGCYPLTGAVESTAATLPEVIQEMLLTTTSERQGRVIDHDSSGSMEKKKMEGYFMIYLDYSATTPVDPRVAEQMIPWLTEQFGNPASSHPFGWAAEEAVENAREEVAKLVNCDAKEIVWTSGATESNNLAIKGAAHFYQDKGKHLITMKTEHKAVLDTMRELEREGFEVTYLSPLENGLLDLELLKASLRDDTILVSIMAVNNEIGVIQPIAQIGELLRERGLFHVDAAQATGKIAIDLASLKVDLMSFSAHKTYGPKGVGALYVRRRVRLEAQMHGGGHERGMRSGTLATHQIVGMGAAFKIAREEMASELERIRMLRDRLWQGVSNMEEVYLNGDMDQRVPHNLNISFNYVEGESLIMAL--KDLAVSSGSACTSASLEPSYVLRALGRNDELAHSSIRFTIGRFTTVEDIDYAIKLIHDKIGKLRELSPLWAH
MPMELTHLQRLEAESIYIMREVVSEADRPVILYSIGKDSAVMLHLACKAFYPSPPPMPLLHVDTTWKFRAMYEFRDRVARESGMELIVHHNPEAMAQGINPFDHGA-LHTDLWKTEGLKQALDKFGFDVAFGGARRDEEKSRAKERIFSFRSADHRWDPRNQRPELWDLYNVRKRKGESIRVFPLSNWTELDVWLYIHLENVPVVPLYFAERRPTVKRAGSILMVDDDRF----RLQPDETPLQRSVRFRTLGCYPLTGAVESVATTPREVIQEMLSTKTSERCGRAIDRDHGASMERKKQEGYFMIYLDNNATTRTDPSVVEAMLPYFSESFGNASSAHSFGASVGEAVKAARQQLQALLGAADHEIIYTSGGTESDNAAILSALEA-MPDRNEIVTSKVEHPAILSLCEHLEKGRAKVHFIGVDKLGQLDIEAYRAALSDKVAIVSLMWANNETGTIFPIEGLAELAKQHGLFHTDAVQAAGKTSIVLKDSAIDMLSLSGHKLHGPKGIGALYVKKGVRFKPLIRGGHQERARRGGTENVPAIIGLGKAAELALAHMAEEQGRVKEMRDRLEKAVLQVPNCLVNGDRNDRLPNTLNLAFEYVESEAILLHLNRAGVAASSGSACTSGSMEPSHVLKAMEVPEAALHGAVRFSFSRDNQASDVDRVIETLPPIVEKLREMSPFWFA
M----THLDQLEAEAIYIIREVAAESENPVMLYSIGKDSSVMLHLALKAFYPEKPPFPFMHIDTTWKFKEMIEFRDRKAKEFGINMLVHSNQEGIEQGINPFDHGSA-YTDIMKTQALKQGLDKYGFTAAFGGGRRDEEKSRAKERIFSFRNKNHAWDPKNQRPEMWKLFNTRINKGESIRVFPISNWTEKDIWQYIRRENIDIVPLYLAKERPVVNRDGQIIMADDERM----KLEPGEKIEMMKMRFRTLGCYPLTGGAQSDADTLDAIIEETLGAVSSERTTRVIDQEEAGSMERRKREGYFMIYLDYNASTPIAPEVAKEIQSFLVDRFGNPSANHWASHSLQETIHQSRESVALLLGCNPEEIVFTSGASEANNQALKGVFFGRQRRGNHIIATKIEHPSVLEACRFLERVGAQVTYLEVDEFGLVSPEDVEKAITDQTILISIMHANNEVGTIQPISEISRIARKHGYLHSDAAQSVGKIPVNVHELGVDLLSVAGHKFYAPKGIGALYIRSGVVLESLIHGAGHESGRRAGTENVPYIAGLGKAAELAAQDLS---EHLKALGQYFWNELKNFQDISLNGHPVHRLPNTFSINFHGYSGQDILQRL--PEIAATTGSACHTGSTSLSPILSAMKVPEEKGRGAVRFSLGRYTTEETVKKALSIIKERIPCITK-----GV
MSYKISHLKQLEAESIHVIREVAAEFENPVMLYSIGKDSSVMVRLAEKAFYPGKVPFPLLHVDSKWKFREMIEFRDSYAKENNWDLIVHSNMEAFEQGVGPFSHGSQVHTDLMKTQALLQALNKYKFDAAFGGARRDEEKSRAKERIFSFRDRFNQWDPKNQRPELWDIYNTKVHKGESIRVFPISNWTELDIWEYIRLEKIPIVPLYYAKERPIVNLDGNLIMADDERM----PEEMRAKAEMMMVRFRTLGCYPLTGAVESSASTIEEIVQEMMTTTKSERTTRVIDFDQEASMEQKKREGYFMVYLDHNATTPLHPEVKKEMIEAM-EMFGNPSSMHAFGREAHANIEHARQSVAGFIGAHEDELVFVGSGSEANNTVLSLFACASNKARQTIITSRIEHPCVLETSQCLAHRGTTVKLLDVDRYGRIDIDQLKEYLSDDVGLVSVMTANNEIGTLQDISEIGRLAHENGLMHTDAVQAFGKMPLDVDELGVDFLTMSAHKIYGPKGIGALYVRKGTPYCPFIRGGHQEKGRRAGTENTLGIMGLAKAVEMRALEMEDEARRFAAMKEVLVKGIEEIDNALFNGHPELSMPNTVNVSFPGAEGEAILLYLDLAGIAVSTGSACASGSLDPSHVLLATGSSAERAHGSIRISMGRETTMEEIEYVLDVLPGVISRIRSMSTAYAK
MEARLTHLKQLEAESIHIIREVAAEFDNPVMLYSIGKDSAVMLHLAKKAFAPGKPPFPLMHVDTTWKFQDMYKLRDKQKAE-GWNLITHVNEEGVKAGINPFTAGSAKHTDVMKTEGLKQALNKYGFDAAFGGARRDEEKSRAKERVYSFRDKNHRWDPKNQRPELWNIYNSRIDKGESIRVFPISNWTELDIWQYIYLENIEIVPLYYSAEREVVDYNGTLVMIDDDRILQYLTPEQKATIRKEWVRFRTLGCYPLTGAVISKAQTLPEIIQEMLLTTTSERQGRTIDHDSAGSMEKKKMEGYFMIYLDYSATTPVDPRVAQKMIPYLTEIFGNPASSHAYGWDAEAAVEEAREQVAALINADPKEIVWTSGATESDNLAIKGAANFYKTRGKHIITVKTEHKAVLDPCRELERQGFDVTYLDVRDDGLLDLEAFKAALRPDTILVSVMFVNNEIGVIQDVETIGEICRERGIFHVDAAQATGKVEIDLQKLKIDLLSMSAHKSYGPKGIGALYIRRRVRLEAQMHGGGHERGFRSGTLATHQIVGMGEAFRIAREDMAQELERTRMLRDRLWAGLSDIEETHLNGDMDRRVPHNLNVSFNFVEGESLIMAL--KELAVSSGSACTSASLEPSYVLRALGRSDELAHSSIRFTIGRFTTEDDIDFAVKLIHQKIGKLRELSPLWAH
M--EFSHLDKLEAEAIYIIREVAAECEKPVMLYSIGKDSSVMLHLAMKAFYPEKPPFPFLHVNTTWKFKEMIEFRDKTAKKLGIDMIEYINEQGVKDGINPFDHGSA-YTDIMKTQALKQALDKYGFTAAFGGGRRDEEKSRAKERIFSFRNEHHAWDPKNQRPEMWKLYNSKIQKHQEVRVFPLSNWTETDIWQYIRRENIEIPSLYFAKVRPVVYRDGNIIMVDDDRM----RLRPGEKIEYKSVRFRTLGCYPLTGGCESTATTLDEIIDETLSAVSSERTTRVIDNEAAGSMERRKREGYFMIYMDHAATTEMLPEVREAMEPYLREENGNASTSYDMGVRMHDAIEEAREKIAWVIDAQPEEIFFTSGGSESDNWVIKSVAGEKKNSGKHLITTRIEHHAVLRSCQYLESLGYEVTYLDVDDYGLVSAKEVVHALREDTTLVSVMTGNNEIGTIEPIADIGAQLRARGAFHTDAVQAVGQIPLSMMRLPVDYLSASAHKFHGPKGVGFLYARKNQDLSSFIHGGSQERGKRAGTENVAGIVGMAQALVIAAQEMPYTRGKLTRLRNYFAERVRHIPNIRLNGHPYKRLPGNVNFSIEGIDATALLVLLEEEGICASAGSACNTGQTRISHVIEAIRVPENYAAGSVRFTMGRDTTRRDVDACVDALKRCVIILR------QG
M--TLSHLDQLEAEAIYIIREVAAECENPVMLYSIGKDSSVMLHLALKAFYPEKPPFPFMHVDTTWKFREMIEFRDRKAKELGIEMLVQTNEEAAKQGINPFDHGAN-YTDIMKTQALKQGLDKHGFDAAFGGGRRDEEKSRAKERVFSFRNQNHAWDPKNQKPEMWKLYNTRINKGESMRVFPLSNWTEKDIWQYIKKEDIEIVPLYYAKERPVIYRDDNIIMVDDDRM----KLEPGEEVQHKKVRFRTLGCYPLTGGIESDADTLDEIIEETLGAVSSERTSRVIDQEAAGSMERRKREGYFMIYLDHAATTPMHPKVIEAMTTVMQDTFGNPSSIHGFGRQARKLLDQARRVAAQSINANEKAITFTSGGTEADNLALLGVAYANQDKGKHIITTKMEHHATLHTAEHLEKQGFSVTYLDVDDAGHIQLDQFDEALTDQTILVSVMMVNNETGVIQPVEEIGERLANHQYFHSDAVQGFGMIPIDVEQMQIDLLTVSSHKINGPKGIGFLYAGTEVILDPRQHGGEQERKRRPGTENVAGIVGFQQAIELVNEHRYENYETYANYRKQFLNTLEDGVDFTVNGDLQKTVPTIVNISFPGANVEAMLTNFDLSGVAASSGSACTAGSVEPSHVLCAMGEDHPSTTNSIRFSFGLANTDENVTKAAQKVAAIIHRLT------SM
M--ELSHLDELEAEAIYIIREVAAECEKPVMLYSIGKDSSVMLHLAMKAFYPEKPPFPFMHIDTTWKFKDMIKFRDDTAKKLGIEMIVYSNEEGIKQGINPFDHGAA-YTDIMKTQALKQALTKYGFTAAFGGGRRDEEKSRAKERIFSFRNEAQAWDPKNQRPEMWKLYNTKINKGESMRVFPISNWTEKDIWQYIKREKIDIVPLYFAAKRPVVERDGNLIMVDDDRL----PLKEGEVPEYKSVRFRTLGCYPLTGGIESTADTLDEIIEETLSAVSSERTSRVIDNEAAGSMERRKREGYFMVYLDNSATTKVYDEVVQLTSKIMSEDYGNPSSMHQKGVDAEVYVKEAKERIAKTLKVQEKEIFFTSGGTESDNWALMGAASANSRAGRHLITTKIEHPAILQTMEYLESIGYEVTYLPVDEKGVLRLDALEQAIRPDTILVSIMHVNNEVGAIQPIEEAGALIKRMNLFHVDAVQGFGKLRIYPKKSHVDMLSVSGHKIHGPKGVGILYIDEHVKIKPIIFGGGQQKGMRSGTENVPGIAGIGKATELSYANLDRDVERLYELKRYFEDGLQKLSGVVINGPLYEGAPHIVSASFAGVRSEVLLHALEDKGIYVSAGSACASNKHTVSATLKAMGISQNLLDSTIRFSFSVFTTAEELDYTLQCLYDILPMLRKY----RY
MDYTLTHLKQLEAESIHIIREVVAEFDNPVMLYSVGKDSAVMLHLALKAFYPGNPPFPLLHVDTTWKFREMIEFRDRHIANLGLELIVHTNQEGVAAGVGPFTHGSEKHTDIMKTQALKQALNKHKFDAAFGGARRDEEKSRAKERVFSFRDSNHTWDPKNQRPELWNIYNSKINKGESIRVFPLSNWTELDIWQYIHLNNIDIPGLYFAAPRPVVNIDGIDIMVDDDRM----PIAEHQKIEIKNVRFRTLGCYPLTGAVDSNATTLPEIIQEMLLATSSERQGRLIDSDKAGSMEEKKRKGYFMIYLDYSSTSPCDPRVAAKMAECLTANFGNPASSHKFGWKAEEAVENARKQVADLLNCDPREIVWTSGATESDNLAIKGAAHFYVKKGKHIITSKIEHKAVLDSCRQLEREGFEVTYLDPDSTGIVSPEMVAAAIRPDTTLVSLMHVNNEIGVINDIEAIGKVTREHGIFHVDAAQSTGKLRIDMETMQVDLMSVTAHKTYGPKGIGALFVRRRIRLEPQMHGGGHERGMRSGTLATHQIVGMGEAFHLAMVEMEADNARILKLRNRLLEGLQDMEEVYVNGDLDHRVAANLNISFNFVEGESLMMAL--RNLAVSSGSACTSASLEPSYVLRAIGLNDELAHSSLRMTIGRFTTEEEIDYTIEKVKEAVGKLRDLSPLWAH
MIDRTTHLRRLEAESIRIIREVAAEFRNPVMLYSIGKDSSVMLHLAMKAFYPSKPPFPLMHIDTTWKFRDMILFRDETARRLGLDLIVHSNMDGIAQGVTPFSHGSSYYTHVMKTEALKAALTKYGFDAAFGGARRDEEKSRAKERVFSFRTATHTWDPKNQRPELWQLYNGRVAKGESIRAFPLSNWTELDIWQYIMAENIPIVPLYYAAERPTVERDGQILMLDDERF----PVAAGETVETRLIRFRTLGCYPLTSAFESEATTLPEIVREMLIARTSERSGRLIDHDDAASMEKKKREGYFMIYLDHHATTPLDPRVFEAMRPYFLEAFGNPHSDHAYGWEAEAGVEAARRAIARLIGAAAGEIVFTSGATEANNLALRGAAARLPEGRRHLVASTIEHPCVAAVVDRLEADGFAVTRVDPGADGIVPAEAVAAALRPETGLVTVMAANHEIGTLQPIGAIGALTRARGLFHSDAAQAAGKVPLDVVAAKVDLMSLSAHKMYGPKGIGALHVRRGVALEPLILGGGQERGLRSGTVPAPLAVGFGAAAGIAQAEMDGEALRLKALRERLRAGLAAIPGLRVNGELERRLPGNLDLALPGIAAIDLIHRM--KDVAVSAGSACASASLEPSPVLGAIGLDDAAALGSIRIGLGRGTTEAEIDAAIAAVAEAWSALTGLAC--MA
M--SLTHLQRLEAESIHIMREVVAEADKPVMLYSIGKDSAVMQHLAMKAFYPARPPFPLLHIDTGWKFKAMISFRDKIAADTGLELITHINTEGVEKGVNPFSHGSALHTDIMKTEGLRQALDKYGFDAAFGGARRDEEKSRAKERILSFRNEQHRWDPKNQRPELWNLYNACKQPGESIRAFPISNWTELDVWQYIHRENIPIVPLYLAASRPVVMRDGAMIMVDDERM----PMNPGEVPMMRSVRFRTLGCYPLTSAIDSEATTVPDIIQETLLANTSERQGRLIDHDATGSMEKKKQEGYFMVYLDYSATTPVDERVAKAMTDCLTGNFGNPASSHVFGWKAEDAVVEARKNVADLIGANPKEIVWTSGATESDNLAIKGAAQFNARKGKHIITVKTEHKAVLDTCRQLEREGFEVTYLDPEDNGLVDINKLAAAIRDDTTLVSVMHVNNEIGVIQDVAAIGALTRSKKLFHVDAAQSPGKVAIDVNAMNIDLLSLCAHKVYGPKGIGALYVRRRVRLEAQIHGGGHERGMRSGTLATHQIVGMGECFRIAREEMEAENARIEALRDRLWNGLKDMEEVYLNGDLEQRIPGNLNVSFNFVEGESLMMSL--KDIAVSSGSACTSDSLEPSYVLRALGRNDELAHSSLRFTLGRFTTPEEVDFTIAEVRKAVEKLRDLSPLWAH
M--MKTHLQRLEAESIHIMREVVAQFRKPVMLYSIGKDSSVMLHLALKAFYPGKPPFPLLHVDTTWKFREMIVFRDQRVKALGLDLRVHINQEGIAQGITPFNQSASIYTDIMKTQSLKQALEQGGFDAAFGGARRDEEKSRAKERIFSFRTPNHRWDPKNQRPELWNLYNGRIAPGESIRVFPLSNWTELDIWQYIHQEQIPVVPLYFAQPRPVVVRHGALIMVDDGRM----PLLPGEEPSLRSVRFRTLGCYPLTGAVESTTTDVAGIIGEMLVAHRSEREGRVIDHDGGASMEEKKQEGYFMIYMDYQATTPMDPRVFEAMTPWFVEKFGNPASSHPYGWEADTAVENARQQVASSIGADPREIIFTSGATESDNLAIAGVAKFYKDKGNHIITPVTEHKAVLDTCRYLEQEGFEVTYLPVQKDGLVNMAELEAAITDKTVLVSIMAVNNEIGVIQPLAQIGALCRRKKFFHCDAAQGVGKMPIDVNEMNIDLMSISGHKIYGPKGIGALYVRRRVRVNAIIHGGGHERGMRSGTLSTPLIVGLGEACRLATEEMVVEEARVLRLREKLRTALEQMTHVQTNGSLEHRIAGNLNISFEYVEGESMMMAI--KDVAVSSGSACTSASLEPSYVLRSLGLNDEMAHTSIRFGLGRFTTEEEVDAVIKIVTGAVDKLREMSPLWEH
M--ETTHLDQLEAEAIYIIREVAAESENPVMLYSIGKDSSVMLHLALKAFYPEKPPFAFMHIDTTWKFKEMIEFRDRKAKEFGINMIVHSNQEGIEQGINPFDHGSA-YTDIMKTQALKQGLDKYGFTAAFGGGRRDEEKSRAKERIFSFRNKNHAWDPKNQRPEMWKLYNTRINKGESIRVFPISNWTEKDIWQYIRRENIDIVPLYFAKERPVVNRDGQIIMADDERM----KLEPNEKIEMMKMRFRTLGCYPLTGGAESDADTLDAIIEETLGAVSSERTTRVIDQEEAGSMERRKREGYFMHYFDHAATTPMHPSVASTMLELMQGPGGNSSSMHALGRAAKQQLNRARDSIAAALGCKPGELLFTSGGTESDNAALIGAARAQRKRGKHIITSAGEHHAVLHTCEWLAKEGFTLTVLPLDNSGRTSPELVQAAITPETGLISIMHGNNEVGTLQPIEEIGQIAKASGIFHVDAVQALSSINYRLNELPVDLMSFSAHKINGPQGVGALYVANGTLLEAIQHGGSQERKRRAGTENIAGIAGFAAAVDICVNERENKQPFMDKLRKRWIELLQAVEPIVINGNEQHYLPHIVNVSFIGVDTETMLMNLDMEGIAAASGSACTSGALERSHVLRAMQLPEDQIHSAVRFSFGLGNTLEELEDAAQKVGTIVRRIRN-----NY
M--ELSHLDQLEAEAIYIIREVAASCEKPVMLYSIGKDSSVMLHLALKAFYPEKPPFPFLHVNTTWKFKEMIKFRDETAKKYGLEMIEYINEDGVKQGVNPFDSGAA-YTDIMKTQALKQALNKYGFTAAFGGGRRDEEKSRAKERIFSFRNENQAWDPKNQRPEMWKLYNSKIKKGESIRVFPISNWTETDIWKYIKREKIDIVPLYFAKERPVIERDGNIIMVDDDRL----KLRPGEKIEYKSVRFRTLGCYPLTGGVESKASTLDEIIDETLSAVSSERTTRVIDNEAAGSMERRKREGYFMIYFDNAATTCVFPEVVEAMQDAMQVTYGNPSAKHMKGIEAENKVKAAQELIAKTLRAKPKEILFTSGGTESNNTAIIGTAMANRRKGKHIITTKVEHASVYEPMYHLEEEGYEVTYLDVDSEGIVDLDQLEESIREDTILVSCMMVNNEIGAIEPIEEIAKIIKAKNIFHVDAIQAYGKLPIVPKNMGIDLLSTSGHKIHGPKGIGFLYIKEGTKISPIIFGGGQQKGMRSGTENVPGIVGLAVACEKMIGKNYENAEKIREVKEYFQERIKEIEDIKDNS---GKAPHVASISFKKLRSEVLLHALEDREIYVSSGSACSSNKQAVSGTLNAIALSDEFKDGTLRFSFSIENTKEEVDETIKALKELVPMLRRF----RK
MMGELSHLDELEAEAIYIIREVAAECEKPVMLYSIGKDSSVMLHLAMKAFYPEKPPFPFLHVNTTWKFHEMIEFRDRIAKEKGIEMLEYINQDGVKQGINPFDHGSA-YTDIMKTQALKQALDKYGFTAAFGGGRRDEEKSRAKERIFSFRNENHAWDPKNQRPEMWKLYNSRIKKGQEVRVFPLSNWTEKDIWQYIKRENIEIPSLYFAKERPVVYRDGNIIMVDDDRM----KLRPGEKIQMKSVRFRTLGCYPLTGGVESTADTLDEIIDETLSAVSSERTTRVIDNEAAGSMERRKREGYFMIYLDNAATTQVYPEVVDAMLPYFTEHYGNPSAIYSFADEAERAVDHARGEVADLIGAKKDEIYFTGGGSESDNWALKATAEAYAAKGKHIITSAIEHHAILHTAQWLEKHGFEVTYVGVDEDGKIKLDELKAAIRPDTILISVMAANNEIGTIQPLKEIGEIAKEHGLFHTDAVQAFGHIPINVDDMHIDMLSASGHKLNGPKGIGVMYIRKGVKIRSFIHGGAQERQRRAGTHNVPGIVGLGKAVELAKANMAERSAYETKLRDHLIERVTSIPYTRLNGHRTDRLPNNANFCFRFIEGESMLILLDQAGICGSSGSACTSGSLDPSHVLLAIGLPHEIAHGSLRLTLSEKTTLEDIDYTVDKLKEIIARLRSMSPLYEA
M----NYLQELEAEAIYVFREIAAQFTKPVLLFSGGKDSTVLIHLAAKAFHPMPIPFPVMHVDTGHNFEEALRFRDQLVLQKGLQLIIRKVEDSILEHGIEEPVEKLPSRNVLQSITLMDAIREFGFDACIGGGRRDEEKARAKERFFSVRDREGKWQPYNQKPELWNIYNGRINEGENMRVFPISNWTEMDVWQYIRQENIDLPSLYFAHERSCIVYNGRLIAVS-GYI----KIDDEDIRLTENVRYRTVGDMTCTAAIKSDARTIDEVIREIEASNISERGTRIDDQLSDAAMEDRKLQGYFMIYTDNAATTAMDPRVLDAMLPYFLDVYANANSAHQPGRQAHVAVEESREKIAGIIGAEPAEIVFTSGGTESNNAAIGGVLAA--TGKSHVITSNAEHHAVLHPVASAANRGIDSTLLPVDQTGKVSAADVAAAIGPHTALVSLMHGNNEVGTLNPIDEIAAVCRSNGLFHSDTVQTVGKIPVHVDALGVDFLSMSAHKFYGPKGVGALYIRSGSAWKPWMEGGSQERRRRGGTLNVPGIVGMGKALELAASEMLENRTHVEKLKHALMQGLTELGAVQFNGDPQNGLFNIVNCSFVHIDGEMLLLNLDIEGIYCSNGSACTSGAIEASHVLLALGIPYDMAKSSIRFSLGKNNTIDEIPLIIDKTEAILRRMTSQ----KL
MQKHLTHLQQLEAESIHILREVVAEFRNPVMMYSIGKDSSVMLHLARKAFYPGKLPFPLLHVDTGWKFREMYHFRDHTAKAYGFELLVHKNLEGQAMGINPFVHGSAKHTNIMKTESLKQAMNKYNFDAAFGGARRDEEKSRAKERIYSFRDRFHRWDPKNQRPELWHNYNGQINQGESIRVFPLSNWTEIEIWQYIFLENIDIVPLYFAKERPILERNGMLIMIDDDRI----DLQFGETVGQRMVRFRTLGCWPLTGAVESTAQTLPDIIKEMLISATSERQGRVIDTDQSSSMEMKKRQGYFMVYLDYAATTPVDPRVANKMMQYLTGIFGNPASSHRYGWLAEEAVDVARHEIADLIGADIREIIFTSGATESDNLAIKGAVQANKQKGNHIVTSLTEHKAVLDTCKYLEQNGYNVTWLSPQKNGVISIQQLNNALRDDTILVSLMHVNNEIGIIHNITKFGQICQRNNLFHVDATQSIGKLPIDLNVLPVDLMSFSSHKIYGPKGIGGLYVSRRVSITAQIHGGGHERGMRSGTLPVHQIVGMGEAYRIAKEEMGAEMFRIRKLRDRLWQGLQHIKGISVNGDLIHSVATILNISIDNVDNELLMMVL--NNLAVSSGSACNYSNFESSYVLRALGLNDNMARSSIRFSLGRFTTKEEIDYAIKQTQLAIARQR------VL
MKPLPPHLRRLEAESIFIMREVVAEFERPVMLYSIGKDSSVMLHIAQKAFFPSKPPFPLLHVDTTWKFREMISFRDEAAKRVGMELLVHINQDGVKRGISPFASGSSVHTQVMKTEGLRQALDQWKFDAAFGGARRDEEKSRAKERVFSHRSAAHAWDPRNQRPELWSLFNTKIRPGESMRVFPLSNWTELDVWDYIEAEDIPVVPLYFAKERPVVDRQGALIMVDDDRL----PLNPGEKPRLEKVRFRTLGCYPLTGAVRSEAESLSEIIAEMRASHTSEREGRLIDHDETGSMEKKKREGYFMIYLDNNATTAVAPEAIEAMAECMRSGPTNPSSKHKAGECSKESVMQARGEVARFLSCSPPEIVFTSCGTESNHMAILGALAL-NPDKKHIVASAVEHPSCLELLRHLEKQGVAVSYVPVDAQGQLDAAAVASSIRPDTALVTVMWANNETGVIFPIEAIAAITKEKGLFHTDAVQAVSKIPVDLKQVPVDLLSLSGHKLHGPTGIGVLFVRKGIKLPSQIF-GHQERARRGGTENVPGIIGLGKAAVLAQKELAEQQVQLAALRDRLEAAVLAVPIATVNGAGAKRVSNTTNIRFGNLEAELLLERLDRAGICASAGAACTSAGTEPSHVLLAMGVDERGALSSIRFSLGRDNTAADIDTLLEVLPGIVNEAAAI----AA
MSALSPHLRRLEAEAIFIMREVAAEFERPVMLYSIGKDSGVMLHVAQKAFFPAKPPFPLLHVDTTWKFQEMIAFRDQMAARVGMDLLVHINEDGVRRGVSPVASGSSVHTQVMKTEGLRQALDKWKFDAAFGGARRDEEKSRAKERIFSHRSAAHAWDPRNQRPELWNIFNTRIKPGESMRVFPLSNWTEIDVWDYIAAEGVPIVPLYLAKERPVVERGGALIMVDDDRL----PLLPGETPRMEKVRFRTLGCYPLTGAMRSEASTLPEILAEMRASTMSEREGRLIDHDESGSMEKKKREGYFMIYLDNNATTRVDPAVLESMLPFFTEQFGNASSTHSFGESVAGAIKTARKQLQELLGAADHEIIYTSGGTESNTTAIMAALEA-MPGRDEIITSAVEHPSVLQLCEHLEKGRAKVHVIGVDSYGRLDLDGYRAALSDKVALVSIMWANNETGTIVPVDALADLAKAAGLFHTDAVQAIGKLPVALKDTAIDMLSLSGHKLHAPKGIGALYVKRGVRFKPLIRGGHQERGRRAGTENVPAIVGLGKAAELAIQNFADEQGRVRALRDRLEQAILAVANCAVNGDLHDRLPNTSNIAFDYIEGEAILLHLTRAGIAASTGSACTAGSTEPSHVLRAMNVPEAALHGAIRFSLSRDNNAADVDRVIEALPPIVDKLRALSPFWYA
MSYELSHLDALEAESVFIIREVVAELDSPVLLFSGGKDSAVMLHLAVKAFAPAPLPFPLMHVDTGHNFPEVLQYRDARVGELGARLLVASVQEAIDAGRVAEEKGPRASRNRAQTVPLLEAIEAHHFNAVFGGARRDEEKARAKERVFSFRDEFGQWDPKNQRPELWSLYNGRHRRGEHLRVFPLSNWTELDVWQYIAREQVALPSIYFSHRREVFRRDGMWMAWS-PYL----PLLPGEEVKTASVRFRTVGDMTCTACVESTAFTVDEVIAEVAASRVTERGSRADDKFSETAMEDRKREGYFMLYLDHNATTPVDPEVVDAMLPYLREHFGNPSSGHPYGRRALEALEEARAKVAALIGAKPSEVLFTSGGTESNNLAIRGTAES-RAERRHVLTSVIEHPATRLPCDALEWRGWRVTWLPVDAQGRVRVEDAARALDPETALVSLMHSNNETGVLQPVSEVAALARRHGTVHTDAAQSVGKVPVDVTALGVDLLTLVGHKLRAPKGVGALYVRRGTPLRAVTLGGGQERSLRPGTQNVPYAVGLGVACELAGRRLARGLAEQVALRERLWTRLRVIPGLALSGEDAERLPNTLHVRFPGVRGSAVLDAA--PEVAASTGSACHEGGETASSVLRAMGVGEQEALGSVRLSLGPETSAEEVDQAADALIRAWRRV--------G
MSARLSHLAVLEAESIHIIRETAAEFANPVMLYSIGKDSQVLLHLARKAFHPAPLPFPLLHVDTTWKFREMYQFRDSFTAKLGLKLLVHQNKKALAEGMNPFDHGSQKYTHAMKTQSLLEALALHGFDAAFGGARRDEEKSRAKERVYSFRDRHGQWEPRKQRPELWNLYNGRIDAGESMRVFPLSNWTELDVWHYILKERIPVVPLYFAAERPVVDRKGQWIMVDDERM----RLRPGEKATMKRVRFRTLGCYPLSGAIESSATNVEEIITEMMEARVSERQGRLIDHDEEGSMELKKREGYFMIYLDHNATAPLLPEVVDAMVPYLREHFGNPSSAHVYGRQAKAAVDQARARVAVLLGAAAEELFFVAHGTEANNLAIRGVLAA-LPEKRHVVTCVTEHPATTEPCRQREKQGGQVTWLPVDGEGRIRVSEAVAALRSDTALVTLMHANNETGVLQPIAEVAREARARGLLHTDAAQSVGKLPVSVEGLGVDLLTVVGHKFGAPKGVGALYVRKGTPVRPVLLGAGHERGLRPGTENVASIVGLGVACEVALRTVETEAARVRGLRDELWERLRAVPGLALNGHPVERLPNTLNVRFPGVSGSALLTAT--PEVAASTGSACHAGEESASSIITAMGVEPSAALGSVRLSLGRMTTQPDVVAAAEALAAAWKRL-------RG
MQQRFTHLRQLEAESILIIREVAAEFSNPVMMYSIGKDSSVMLHLARKAFYPGKLPFPLLHVDTGWKFREMYAFRDHTAKSYGFELLVHKNPAGLAMGINPFLHGSAKHTDIMKTEGLKQALYQYKFDAAFGGARRDEERSRAKERVYSFRDRSSRWDPKNQRPELWHIYNGQINKGESIRVFPLSNWTELDVWQYIFLEKIEIVPLYLAKKRPVLERDDMLITVDDDRI----DLQPGEVIEQRMVRFRTLGCWPLTSAIASSAQTLLEVIEEMLVSTSSERHGRLIDRDQSGSMEMKKRQGYFMIYLDYSSTTPVDPLVADKMMQYLTGIFGNPSSFHCYGWQAEEAVDIARNHIAVLVGADTREIIFTSGATESVNLAIKGAAYTNSVKGRHIITAVTEHKAVIDTCQQLETEGFTVTWLMPSKDGIISSKQLSNALRDDTIIVSLMHVNNETGMIHDIASFGEVCRSHGLYHVDATQSVGKLPIDLTLLPVDLMSFSAHKLYGPKGIGALFVRRRVCIKAQINGGGHELGIRSGTLPVHQIVGMGEAYSLASQEIKNKMPFLMALRDQLWKGMQQIDGVSVNGDLQQGIATILNLSFRDINGELLIMKL--KNLAVSTGSACTSTSIEPSYVLRAMGLDDKLAHSSIRFSLGKFTTHEEINYAINQTIIAVSQLRK-----ND
MPFELTHLDQLEAEAIYIIREVVAECENPVMLYSIGKDSSVMLHLAMKAFYPDKPPFPFMHIDTTWKFKEMIEFRERKAKELGIEMLVYTNEEAAKQGINPFDHGAA-YTDIMKTQALKDALDKYGFTAAFGGGRRDEEKSRAKERIFSFRNSSHAWDPKNQRPEMWKLYNTRINKGESIRVFPLSNWTEKDIWQYISRERIDIVPLYLAKERPVVYRDGNIIMVDDDRI----KLLPGEEVVNKKVRFRTLGCYPLTGGYESDADTLDKVIEETLGAISSERTSRVIDHEATGSMERRKREGYFMIYLDYHSTTPCDPRVLKVMLPYFEEDYANPSNYHYAGRMVQSHIEEARRKIASIINANEKEIIFTSGATESNNLAILGLARTYQGKRNKIVTTPIEHKSVLKSCEYLEKHGLVIDYLDVDHTGAVILESAKDIIDETTLLVSIQACNNEIGTIQPLVEISNIAKESGLVHCDAAQAVGKIPVDVAHFDVDFLSISSHKLYGPKGVGALFIRKRRSLEPLYWGGDQELGLRPGTHNVPGIIGMAEACLICEEEMVLESSETKDLRDLFERSLKKIPDIKFNGNEHNRLPGNSNITFPGVEGDALLLNL--PQLALSIGSACNTGAIEPSYVLTAIGLSREYANSTIRIGIGRFTTEAEIMTAVKEITDAYNLLLNK----VI
M--LGRHLAALESESVFVLREVVATRERPVLLFSGGKDSVVLLHLALKAFRPARLPFPLMHVDTGHNFDEVIAFRDARIRELGETLIVASVEESIRRGRVEDEAGPRASRNRLQSVTLLDAIAEHGFDVAFGGARRDEDRARAKERVVSVRDELGQWHPQAQRPELWSLYNTRIKSGEHLRVFPLSNWTELDVWQYIRAERLAIPSIYFAHEREVFARDGMLYAVS-PHV----KLLPREAPFRATVRFRTVGDLTCTGSIRSTARTVDEIIEETSIATTSERGTRADDKAGDAAMEDRKREGYFMIYMDHHATTPVDERVLEAMLPYFGARFGNAASVHAHGKEARDAVETARAEVAALMGASPEELIFTSGATESDNLAIAGTARGRALEGKHIVTVSTEHKAVLDTCSALEREGWRITRLDVDERGWVCADAVANALRDDTVLVSVMLANNEVGVAQDLFAIGALTRAHGTFHCDAAQGLGYLPFSVEEMNIDLASSSAHKMYGPKGVGALYVARALQARPQMHGGGHERGFRAGTLNVAGIVGFGAAASIMQREGHAEAERIAALRDTLERRLGEIDEARINGAGAPRHPGNLNMSFGYVDGPALLLRLC-ELVSVSSGAACSSAEAGPSYVLEAMGVPADWSAASVRFGLGRDSSLADVEQVAEATITTVEELRARSPLWDW
MRERLTHLKQLEAESIHILREVVAEFANPVMMYSVGKDSSVMLHLAMKAFAPSKLPFPLLHVDTKWKFKEMIEFRDQRAKDLGFDLVVYSNPEGEKMNISPFEHGSKVHTDVMKTQGLKQALNAGGYDAVIGGARRDEEKSRAKERIFSFRDKHHRWDPKNQRPELWNIYNTAIQKGESVRVFPISNWTELDVWQYIYLEGIPIPSLYFAKEREVVEYEGTKIMVDDDRM----PETLRSTAQKEMVRFRTLGCYPLTGAINSSATTLPEIIKEMLLSTSSEREGRLIDKDQEGAMELKKIEGYFMVYLDNNATTIVDPQVFAEMEPYFVQRYGNPNSLHIFASDTHPGIKAGMERIYAGINSREDSVIITSCATESNNWVLKSIYFDLTGKKNHIIVSEVEHPSVIATAKFLENMGCKVTYLPINHEGLIDAQSVEESITDKTALVSVMWANNETGAIFPVEEIGAICKKHNPFHTDAVQAIGKIPVDVQSFNVDYLTFSAHKFHGPKGVGALYMKKGKELMPLLHGGSQMGGYRSGTLNVPGIVGMGKAMEQAIDALDYEMSEIRKMRDAFEDELLKIEDTFVVTPREKRTPNTILISFRGIEGESMLWDLSRAGIGASTGSACASEDLEANSVMEAIGAAEDLAHTAIRFSLSRYTTQDELDYTLKVVNAAVIRLRGISSSYHH
MSARLSHLSVLEAESIHILRETVAEFANPVMLYSIGKDSQVLLHLARKAFHPAPLPFPLLHVDTTWKFRDMYTFRDRFTAQHGFRLLVHTNRKALAEGMNPFDHTSQKYTHAMKTQALLEALAMHGFDAAFGGARRDEEKSRAKERVFSFRDRHGQWEPRRQRPELWNLYNGRIDTGESMRVFPLSNWTELDVWHYILKEKIPVVPLYFAAERPVVERSGNLIMVDDERM----RLKPGEKPVLKRVRFRTLGCYPLSGAIESSATTVESVIHEMVTARHSERQGRLIDHDEEGSMELKKREGYFMIYLDFNATTPVAPEVLEAMLPYLREEFGNPSSTHPYGRRARAAVERSREQVARLLDAHAEEILFTSGGTEANNLAIRGVMAA-QPERRHLLTSTIEHPATALPCRHLER-EHAVSWVGVDAEGRLRLEQATELLRSGTALVTLIHANNETGVLQPVRELASAARRVGVVHTDAAQSVGKVPVSVNELGVDLLTVVGHKLYAPKGVGALYVRRGTPLKPLVLGGGQEHGRRPGTENVPSIVGLGAACELARGRLERGMAALVELRERLWWRLQAVPGMRLTGHPTERLPNTLNVRFPGVRGSAVLAGA--PEVAASTGSACHEGGETASSVLLAMGLPPEEALGAVRLTLGHGSTAQEVDVAASALARAWRVAAGG----GR
MPPGLSQLDLLESDAVQIIREAVGECGRPVLLFSGGKDSIVLLHLARKAFGPAPLPFPLLHVDTGHNFPEVLAHRDSLVAAHGLRLHVVSVQEFIDDGRLRER--PDGSRNVLQSVPLTAAIERHGFDAVFGGARRDEDRARAKERVFSVRDGSGGWDPGRQRPELWRLYNARCGPGEHLRVFPLSDWTEFDVWQYIEREGIGLPALYYAHRRTVFARAGMWLTPG-AWG----GPGEGERLETRLVRYRTVGDMSCTGAVESDATTPAQVIAELAACRSTERGTRADDRLSEAAMEDRKREGYFMVYLDYNATTPVDPRVAEAMRPYLTDFFGNPSSSHRYAAAPRWALAEARAQVAGLIGAGPGEIVFTGSGSEADLLALRGAVLASGRPRPQVITQATEHPAVLETCRALERHGARATVLPVDGDGLVTPAALAAALTEDTVLVSVMAANNETGVLQPITELAALAHERGLFHCDAAQAVGKVLLDARELGVDLLTIVGHKMYAPKGAAALFVREGVRLEPVVYGGGQEYGLRAGTESVALAVALGTAAQLAAVELANGAVRTMALRDDLHRRLTALPGVHLNGPDEQRLPNTLNVSVEGVLGHELLAAV--GEIAASTGSACHSGTHTPSPVLTAMGLDATRALGALRLSLGRWSTAEDIETAAAALIRAA----------AR
MGSGLTHLDRLEAEAIYIIREVAAECENPVMLYSIGKDSSVMLHLVMKAFYPEKPPFPFMHIDTTWKFKEMIEFRDRKARELGIDMIVHTNGQAAKEGINPFDHGAN-YTDIMKTQALKEGLDKYGFDAAFGGGRRDEEKSRAKERVFSFRNKNHAWDPKNQKPEMWKLYNTRIDKGESMRVFPLSNWTEKDIWQYIRKENIDIVPLYYAKERPVVYRENNIVMVDDDRM----RFEPGEKIVHRKVRFRTLGCYPLTGGVESEAETLDEIVEETLGAVSSERTSRVIDQEAAGSMERRKREGYFMIYADHAATTPMLPEVTAVMVDVMEKTYGNPSSIHQTGRAARKILDDARTLIASKLGVHFNEIHFTSGGTEADNLAIFGTVDAMQPKGKHIITTEVEHHAVLHPCQELEKRGFEVTYLKVDENGRISMDEFASALREDTILVTVMYGNNEVGTLQPIREIGALLKDHQIFHTDAVQAFGLSDIQVSEEGIDLLSVSSHKINGPKGAGFLYIKNGTPHHATVFGGEQERKKRAGTENLAAIAGLAEAVEYAFDNKEEKTAKLVEIKEMLLDELKKGVQFNVNGSLEHSLPHVVNLSIPGTEIESLLINLDLAGIAASSGSACTAGSVEPSHVLAAMGPESEKLYNSVRFSFGTNNTVEDAIYIAQSLKKITDRF---------
M--LSDHLHALESESIEILRETAASFARPVMLYSIGKDSSVLLHLALKAFWPAKPPFPLLHVDTTWKFRDMIAFRDRVAAEQGLELIVHTNREGVAQGINPIDHPSDHYTHVMKTLALRQALTQCGFDAAIGGARRDEERSRAKERVFSHRTAEHAWEPKAQRPELWRLYNTRLAKGESFRVFPLSNWTEGDVWAYIQAEGIELVPLYFAAPRPVVRRGGQLIMVDDERL----RLQPGETVEQAWVRFRTLGCYPLTAASESRARTLDEVVAETLSSKQSERVGRLIDHDQASSMERKKREGYFMIYLDHNASTPIDPKVAAAMRPYLEEAFGNPSSGHWASLPAKDALERARGKVAAMLGCRSDEIVFTSGGSEANNLALKGTFFAGPRDGAHIVTTAVEHPAILSPCRFLERLGAAVTYLPVDGTGRVDPDDLRRAISSRTILVSVMHANNEVGTIQPIEALAQVARERGPFHTDAAQSVGKIPAKVDDLGVDLLSVAGHKLYAPKGIGALYVRRGVALEPLIHGAGHEGGRRAGTESALLAAALGEACALAADL--SAMDGVRRLRDSFWGGLREFGSVVLNGDPEHRLPNTLNVAFPGVVGSELLGKL--DGIAASTGSACHAGRIELSPVLAAMGIAPEIGMGAIRFSLGRRTTAAEIGTVLERLTAALVP--------AS
M--SPEILESLENESIEIIRETAASFRNPVFLYSIGKDSSVVLHLIRKAFFPAQVPFPMLHIDTTWKFREMIEFRDQMADKYQIKLMTHTNQDGVRDGVTPFSTTASEYTRVMKTVALRQALDSYGFDAAIGGSRRDEEKSRAKERLFSVREAGHRWDPRAQRPELWRTYNPRIRPDQSMRVFPISDWTELDIWSYIQLHNIPVNPLYFAKERPVVKRGEQLIMIDDDRY----PLINNEKPEMKKIRFRTLGCYPLTAGVESDAITLEQVVAEVMAVKLSERATRLIDGDKEDSMEKKKKEGYFMIYLDYNASTPIDTSVRDAVVPYLEKAYGNPSSTHWAGIPARQAIDDARSKVADLFGCSHDEIVFTSGGTEANNHALKGVFFANGARG-HFITSAVEHPAIVEPLRFLETLGAEITIVPVDRFGMVDPADVLDAIKSDTLLVSVMHANNEVGTIQPIKEISAICRNAGLLHTDAAQSVGKIPSGVNELGVDLMSIAAHKFYGPKGIGALYIKNRIRLESFMHGAGHEAGRRAGTENIPLVVGLGQAALLAKDL--EPMFRVAQLRDLFWSRLIAFDEIVLNGHPEQRLPNTLNVSFLGHVGAEVLAAM--PEVAATTGSACHSGSVEMSPVLKAMNTPEDVAAGTIRFSLGRMTRDSDIEQVVGRLKNII-----------G
M--ELSHLDELEAEAIYIIREVAVQCEKPVMLYSIGKDSSVMLHLAWKAFYPEKPPFPFLHVNTTWKFREMIEFRDKTAKELEIDMIEYINEDGVARGINPFDHGSA-YTDIMKTQALKQALNQYGFTAAFGGGRRDEEKSRAKERIFSFRNASHAWDPKNQRPEMWKLYNTEINKGESIRVFPISNWTEKDIWQYIKQENIPIVPLYLAKERPVVYRDGNIIMVDDDRI----PLNPGEVPELKKVRFRTLGCYPLSGGVLSEAATLEEIIEETLSSVESERTSRVIDKDGTASMEKRKREGYFMIYLDYNATTPIDKEVADAMLPYMYDNFGNPSSSHEYGKIAKQAVEQARTEVADLLHCLKNEIIFTSGGSEANNTVIKGVAYTYRHKGDHIITSKIEHPAILNPCDYLERIGYKISYLPVKENGMVDVSALEQMITDRTILVTIMHSNNETGTIQPIKEIAQICHEHNLFHTDASQSVGKVPIDVYDLDIDFLTIAGHKLYAPKGIGALYVNKKLSIEPLIHGAGHELGRRAGTENVIFDVALGKACQLAQKA--LQNDHLKEMTNYFYSNLKEYGDIHLNGDLDNRLPNTLNISFLGYNGNEILELLG-DDIAASTGSACHSGLISISPVLKEMNVPIDTARGAVRFSLGRFTTKEDIDTVLERFRKM-----------KY
MAASNHHLDWLESEAIHIMREVAAECAKPALLFSGGKDSLVLLRIAEKAFRPGKFPFPLVHIDTGHNFAEVIEFRDRRIAELGEQLIVRSVEESIRRGTVRLRNPASDSRNAAQAVTLLEAIAEFQFDACIGGARRDEEKARAKERIFSFRDEFGQWDPKAQRPELWDLYNTRIHPGENMRVFPISNWTELDVWQYIAREKLALPSIYFAHERQVIPRNGFLVPLT-TLT----PAKEGEVIKTQVVRFRTVGDISCTCPVASDAATIEAIIAETAMTKITERGTRMDDRTSEASMEQRKKAGYFMAYMDNNATTRVDPQVLETILPYFSEYYGNPSSMHSFGGDVGKRLEEARASVQALLGVEDSEIIFTSCGTESDNTAILSALAI-QPSRREIITSVVEHPAILSLCDHLEREGYKVHYIPVDRLGRISMEAYAAALSEQVAVVSMMYANNETGTIFPVESMARMAKEKGLFHTDAVQAVGKIALNMQESAIDMLSLSGHKLHAPKGVGALYVRRGTRYRPMLRGGHQERGRRAGTENTTGIIALGLAADMALEHMEYENTVVRALRDRLEAGILAVPYAFVNGDPEHRLPNTSSISFEYIEGEAILMLLSRVGIAASSGSACTSGSLEPSHVLRAMDIPYTAAHGTIRFSLSRETTEAEVDWVIAQTPPIVEQLRRLSPYWYA
MDYSLSQLKQLEAESIHIIRDAVSQFENPVMLYSIGKDSGVMVRLAQKAFYPGKIPFKLLHINTTWKFREMISFRDRFCEENGLECLEHINRDGIEMGATPFTLGSRKYTDIMKTQALLQALNKGRYDCAFGGARRDEERSRAKERIYSFRDTHHQWDPKNQRPELWNIYNGKLNIGESVRVFPLSNWTELDIWQYIRLEKIPIVPLYFAKERPVVERDGTLIMVDDERF----PLRKGEEVHMKKVRFRTLGCYPLTGAVESEADTVEKIVAEMMETRDSERSTRVIDHDGDSSMEQKKREGYFMVYMDYNATTPLHPAVQERMKAAM-DLYGNPSSMHTQGRQAREEIEAAREEVASFVGARPKNIIFVGSGSEANNTIFNLFPCRHRCGKTEIVTTKIEHPCILESAKKAELRGVVVRYLDVDRFGRINLEQLAELVTEKTALVSIMMVNNEIGTIQDLVSAGKIIHAKNLFHTDAVQALGKIPIDVSEIRADFMSFSAHKIYGPKGIGALYVADKADFCPFILGGHQEQGRRAGTENTLGIVGMGEAVRQRKQEMEEEGKRLWDLRRFFISELRNVDDVSINGHETEVIPGTVNVSFRGVEGESVLLYLDMFGIAVSTGSACSTGSLDPSHVLLATAHDAEMAHGSIRFSFGRDTTQEDVIYVLDHVESTITKLREISTVYRK
MSEIRSHLKQLEAESIHIMREVIAEFENPAMLYSVGKDSSVMLHILQKAFYPAPPPLPLVHVDTQWKFREMIEFRDRRASEVGMDLIVYSNPKGEELDISPFKHGSAMHTDIMKTEALRQMLDKYKFDAVFGGARRDEEKSRAKERIYSFRDENHRWDPKNQRPELWNIYNARHNKGESIRVFPLSNWTELDIWQYIYLEKIEIPSLYFSKEREVADYMGTKIMVDDDRV----PADLKKTSYMEEVRFRTLGCYPLTGAISSTASTLPEIIQEMLVTTTSERQGRLIDNDSSASMEKKKQEGYFMIYVDNNATTKVDERVVEAMTPYFSEMYGNPNSLHKFGSETHRGVATAIDEVYRGLGADNDDVVFTSCATESNNWVVKSVWLDKNGEKDHIITSDVEHPATLSTCKFLEKEGVKVTYLPVNSEGVVPVSALEEVITDKTALVSIMIANNETGVIFPIKEMVEVAHKHGLFHTDGVQAVGKIPVNVADLGVDFFSLSAHKFHGPKGVGALFIKSGITLTPLFHGGSQMGGLRSGTLNTPYIVGIGKAMELATSSLNDMNSRVRGLRDKIEDALLELPDTFVVGNRDNRTPNTILISVRGVEGEGMLWDLDKKGIAAATGSACASEDLEANPVLEAIGADEDLAHTAIRISLSRFTTEEEANYIITSFKDAVNRLRAISSSYNA
M-KPISRLDVLEAESIHIFREAAAQFRKPVLLYSIGKDSTVLLHLARKAFFPQRIPFSLLHIDTTWKFRDMIAFRDRTARDLGLDLIVHVNEAGRAQGINPIDYAPSLYTDVMKTEALRQALDRHGFDAAFGGARRDEEASRAKERVFSFRTAEHRWDPRHQRPEMWNLLNGRLGTGESARVFPLSNWTEGDVWRYVLREKLDVVPLYLAAIRPTIERNGTLLVLDDDRM----RLAEGEKVVPRRVRFRTLGCWPLTAAIESEAADLLSVVTETLAARTSERQGRLIDHDQAGAMEKKKQEGYFMIYLDYNASTPISQSARMAMAPYLEEAYGNPSSLHWAGQPARAAVEKARAEVAALLGASADEIIFTSGGSEANNLALKGVAFALREKGRHIITAAAEHPAILAPCAFLEKIGFEVTRVPVDGQCRVDPDAIARAMKPGTVLVSIMHANNEVGTINPIADIARVARSHGLMHADAAQSVGKVETKVDALGVDLLTMAGHKFGAPKGVGALYVRRGTPLEPLIHGAGHEQGRRAGTESALLAVALGAAARDAADL--APLVQVKALRDRLWASLRAFGNIALNGHPEERLPNTANISFVGKVGADILSAL--DGVAASTGSACHSGHVELSPVLAAMQVPPEVGMGAIRFSLGRATTEAEIDAVAADLVRIMRD--------MS
MPPLDPHLKALENEAIHIFREVAAEFERPVMLYSIGKDSSVLLHLARKAFYPGRIPFPLLHVDTGWKFREMIAFRDEMVEKYDLDLVAHTNPRGAAENVTPFTHGSALYTDIMKTEALRQALDAGQYDAAFGGARRDEEASRAKERIYSFRTPDHRWDPRNQRPELWNVYNGMIRKGESVRAFPLSNWTEVDIWRYIQAEEIPIVPLYFAKKRPVVERDGMMILAEDPRL----ELLPGEVKREEVIRFRTLGCFPLTGAIRSNATTLDDIISELETATVSERQGRAIDRDQAGSMEKKKREGYFMIYLDNNATTRVDAEVLQAMLPFFADVFGNASSMHDAGATAGAAINVARRQLQALIGAKDPEITFTSGGTESNNAAILSGLEA-MPERTEIVTSAVEHPAVLTLCTHLEKRGTKVHKVPVDHQGRLDLDAYQDALTHRVAIVSIMWANNETGTIFPVVKLAEMAKKVGIFHTDAVQAIGKLPIDLKSTAIDMLSLSAHKFHGPKGVGALYIKRGVPFHALIKGGHQERDRRAGTENTPGIVGLGKAAELALDCMDKDNAIIRSFRDRLEKGLLEVPQVFVMGDPVTRLPNTTSIAFEGVGGEAMQFLLNRHGIACSSGSACTSRSLSTSHVLKAMGTPHRQAVGAVRFSLSGYNCEEDIDRVLRVIPAVVKKLRESRPVF--
M-YYLSHLKELESEAIFVIREVVAQFEKPALLFSGGKDSIVLAYLSRKAFYPARIPFPLVHIDTGHNFPETMEYRDWLVNELGVKLIVGSVQESIDKGRAKEETGYNASRNTLQTVTLLDTIEQYKFDAAMGGARRDEEKARAKERFFSHRDEFGQWDPKNQRPELWNLFNGRKHQGEHFRVFPISNWTEMDVWQYIQSERIPIPKLYYAHQREVIERDGAILSTS-PWL----KLKPNEIPSVRTVRFRTCGDMPITGAVESTADTIEKIIEEVAASRKTERGTRADDKRSETAMEDRKKSGYFMIYLDYSATTPTRSEAIATMQAILTQQWGNPSSLHEWGQRAATIVEQARMQVAGLINADPQSIIFTSGGTEADNLAIMGIARLYA--PQHMIISSVEHSAISEPARLLEMWGWQITRLPVDAKGTVNPVDLEAALQPNTVLISVIYGQSEVGTVQPIAELGNIARSHNIFHTDAVQVAGRLPINVQTLAVDLLSLSSHKIYGCQGAGALYVRPGVDLAPLLSGGGQEMRLRSGTQAVPNIAGFGVAAELATQEIVTETPRLIKLRDRLFSQLADIPGLIPTGDMIYRLPHHVSFCLQYADGEKLVRMMNLAGIGISAGAACNSGKLSPSPILLAMGYSEKAALGAIRMSLGRETTSADVDWVAMVFKQILQRL-------TK
M-YQLGHLKALEAEAVHILREMAAERERPVLLFSGGKDSIVLLRLAEKAFRPARFPFPIMHVDTGHNFPEAIEFRDRRVKELGERLIVASVEESIAKGRVVEEKGPRASRNRLQTTTLLDAIEEHQFDAAIGGARRDEERARAKERIFSHRDEFGQWDPKNQRPELWNLYNTRLRKGEHFRVFPISNWTELDVWAYIREEKLEIPSIYYSHEREVFERDGMLYSRA-HFT----ELLPGERFFREIVRFRTVGDMSCTGAVRSGARTIEEVIEEVAASRVTERGTRADDRFTEAAMEDRKKEGYFMIYMDNHATTPVDPRVLEAMMPFFTSHFGNAASNHAFGWAAEEAVEYARDQVAKLIGASSKEIVFTSGATESDNLAIKGVAHFYKEKGDHIITSRTEHKAVLDTCKRLEREGFRVTYLDVDQKGQVSPDDVKKALTDKTILVSIMLCNNEIGTVQPIAEIGKLTRERGLFHTDAVQGAGRMEFDVEKMNVDLASLSAHKMYGPKGVGALYVRRRVRIVAEMDGGGHERGMRSGTLNVPGIVGMGKASEILVKEYEKDRAHSFGLRERLRKKLFNIEQIHLNGADDPRHPGNLNVSFSFVEGEAMLMAI--KDVAVSSGSACTSASLEPSYVLRALGVDEELAHSSIRFGLGRFNTEEEVDYVADLVIRQVKRLREMSPLYAH
MLLARTHLDWLESEAIHILREVAAECARPVLLFSGGKDSCVLLRLAEKAFRPGRFPFPLMHIDTGHNFPEVIAFRDRRAAELGEELIVRGVEDSIARGTVVLRH-ANDSRNAAQATTLLEAIAEFGFDACIGGARRDEEKARAKERICSFRDEFGQWDPKAQRPELWNLYNTRVHPGENIRVFPISNWTELDVWQYIEREGLDLPSIYYAHEREVVRRSGLLVPVT-PLT----PPREDEPVERLSVRFRTVGDVSCTCPVASTAATPAAIIAETAVTTITERGTRMDDQTSEASMERRKKQGYFMIYLDYNASTPIAPEVQAAMLPLLETAYGNPSSGHWASTPAKAALEHARAQVAGLLGASPDEIVFTSGGSEANNLALKGSFFALRERGEHIITEATEHPAVLQPLAFLERLGASVTRLPVDGTGRVDPEAVRRAITPRTVLVSVMHANNETGTLQPIKVIGTIAREHGRFHTDAAQSVGKLPTKVDDLGVDLLSIAGHKLYAPKGIGALYVRRGTALEPLIHGAGHEAGRRAGTESVLMAAALGAACELARTNLDGEPERLRALRDHFWQALQAFGEVVLNGHAEHRLPNTLNVNFAGRIGAEVLAHL--DGVAASTGSACHAGRVELSPVLAAMGVPEPVGMGAVRFSLGRGTTQAEIDAVAERLRAIA----------SR
M---SPGLYFLESESIEIIREAFAESRKPVMLYSIGKDSSVMLHLARKAFYPAKPPFPLLHVDTTWKFVDMYAHRSRMVAESGMELLIYVNQQGLQEGINPFEHGSSYYTDVMKTQALRQVLDAHNFDVVFGGARRDEEKSRAKERVFSFRAPGHRWEPKAQRPELWNLYNTHTHPGESIRVFPLSNWTELDIWQYIYQESIPIVPLYFAKERPVVERGGIWIMVDDHRF----PLRPDEKPEMRMVRFRTLGCYPLTGAIESTAANLEEIIAETFNARSSERQGRLIDSDQPGSMEKKKQEGYFMVYLDHGATTPVHPAVIEAMVDCMQNHFGNPSSVHSFGREAKKLLEEARAKVAHLIGARPEEIIFTSGGTEADNLTIFGVARAMRKKGNHVITSAAEHHAVLDACQALTKEGFEVTVLPVDKYGMVRVEDVKAALKPETVLVTIMHANNEVGTINPIKEITQLVKAHGVMHTDAVQTVGKIPVDVNDLGVDLLSLSSHKIYGPKGVGALYIRKGTKLFPLSHGGGQERKRRPGTENLPGIVGFGKAAEIMARELPEEMGRMGRLRQRLIEGLLAIPEVQLNGHPTERIPINVNVSIKYIEGESLLLMLDMKGIAASSGSACTSGSLDPSHVLLAMGICHEVAHGSLRLTLGRDNTEEDIEYVLDVLPPIVERLRAMSPLYEG
MDRTLSHLRALEAESIHIIREVAAEFERPVMLYSIGKDSSVMVRLAQKAFAPGPLPFPLLHIDTTYKFDEMIEFRDRFCAEIGARLIVHTNRKAIEDGASPFKLGTQKCCGLLKTRALLDALAEGNFDAAFGGARRDEEKSRAKERVYSFRDAFGQWDPKNQRPELWNLYNSRIDKGETIRVFPLSNWTELDVWNYIYRENIPIVPLYFAKPRPMLVRGGNLIPLE-HNA----PLLPGEQPEMVMCRMRSLGCTYCTGAIYSEADTLPKIIEEMIQARRSERENRIIDHDQEGSMEIKKREGYF----------------METLVACLGQVYGNASSIHHFGQGAKQRLEAARRQVAALINANATEIVFTSGGTEADNLAIFGVTRAAAGPRKHVITCAIEHPAVLAPAKQLGEEGVEVTCLRVGSNGIVNPHDVRRALRPETVLVSIMHANNELGTLQPVAEIAQIAHEAGTLHVDGVQALGKTPVDVQALGADLYTMSGHKLYAPKGVGALYVRKGTRMAPISYGGHHERDRRPGTENVPGIAAFGAAAELAGRRLAEDAERLGMLRDRLESAVLDIPGTGVNGSRWNRVANTSNLYFDGIDGEAMVIALDLRGFAVSTGAACSSGALAPSHVLKAIGLTDDRARASMRFSLGRANTVEHVDALIDAITASVAHLRRIS---HA
MPPLDPHLKALENEAIHIFREVAAEFERPVMLYSIGKDSSVLLHLARKAFYPGRVPFPLLHVNTGWKFAEMIAFRNEIVERYDLDLIEHINPRGAAENVTPFSHGSALYTDIMKTEALRQALDAGQFDAAFGGARRDEEASRAKERIYSFRTPDHRWDPRNQRPELWNVYNGMIRKGESVRAFPLSNWTEVDIWRYIQAEEIPIVPLYFAEKRPIVERDGMMILAEDPRL----ELLPGETKREEVIRFRTLGCFPLTGAIRSSATTLDDIISELETATVSERQGRAIDRDQSGSMEKKKREGYFMVYLDNNATTRVDSEVLQAMLPFFTDHFGNPSSMHDLGDVAGAAMKTARQQLQALIGAKEHEIIFTSGGTESNNTAILSALGV-MPGRTEIITSAVEHPAVLTLCTHLEKSGIKVHRIPVDQHGRLDLDAYRIALTQRVAIVSIMWANNETGTIFPVAHLAEGAKEVGIFHTDAVQAVGKLPMDLKSTAIDMLSVSGHKLHGPKGVGALYIKGGVPFHALLKGGHQERDRRAGTENTPGIVGLGKAAELALECMDEENTRVKSLRDRLEKGLLEIPKTSVNGDPLARLPNTTSVTFGGTVGEAIQLLLTRIGVACSSGSACNSGFQMQSHVLEAMNIPSTAALGAVRFSFSRFNSEEDVDQVLQVIPGIVKKLQGSYPAPKS
MDVNARHLDALESEAIHILREVAAECSNPALLFSGGKDSVVLLRLAEKAFRPGKFPFPLVHIDTGHNFEEVITFRDQRVAELGERLIVGSVEDSIKKGTVRLRNPQTDSRNAAQAVTLLETIAEHKFDACIGGARRDEEKARAKERIFSFRDEFGQWDPKAQRPELWDLYNTRVHPGENMRVFPISNWTELDVWQYIAREKLALPPIYFAHQRQVIPRNGLLVPLT-DLT----PARDGEAVETQVVRFRTVGDISCTCPVSSDAETVEAIIAETAVTQITERGTRMDDQTSEASMEKRKKAGYFMIYMDYSATTPIDPRVADMMIPYLREQFGNPASSHMYGWTAEKAVEEARGHVAALVNADPREIIWTSGATESNNLAIKGAAQFYKTKGKHIITVKTEHKAVLDTVRELERVGFEATYLEPQDNGLITIAQLEAAIRPDTILISVMLVNNEIGVIQPIDEIGALCRSKGIFHCDAAQATGKVVIDLQKTKVDLMTFTAHKTYGPKGIGALYVCRRVRIEAQMHGGGHERGLRSGTLPTHQIVGMGEAFRLAKVEMESEIARIKALRDRLAAGLQEIEETYINGDMEHRVPHNLNVSFNYVEGESLIMAV--KDLAVSSGSACTSASLEPSYVLRALGRSDELAHSSIRFTIGRFTTEKDIDFAVELMKSKVGKLRELSPLWAH
M-YYLSHLKELEAEAIFVIREVVSQFEKPALLFSGGKDSIVLAHLSKKAFYPSRIPFPLIHIDTGHNFPETIEFRDELVSRLGVQLIVGSVQESIDKGRVREETGVNASRNALQTVTLLDTLEAYKIDAAMGGARRDEEKARAKERFFSHRDEFGQWDPKNQRPELWNLFNGRKHIGEHFRVFPISNWTEMDVWQYIQYENIPLPSLYFSHQRECVVRDGVILAKS-EFI----KLQPHEEVKTLTVRYRTCGDMPITGAVESTADSLDKIIEEVATTRTTERGTRADDKRGETAMEDRKKSGYFMIYLDHNATTPCDPEVLEAMMPYFQTQFGNASSHHPYGWLAEEAVEQAREQVAQLIGAKPTEIIFTSGATEAINLAIRGFLLAKRDNRDHVITVSTEHSAVLDTIQSMETLGFRATYLPVEKDGIVPLDKVAEVFTSQTALLVVMAANNETGVLQPIQALGELAHQHNAFLTDAVQAVGKIPLNLAPLPVDLAALSGHKIYGPKGVGALYVRKPLRLQAQITGGGHELGLRSGTLNVPGIVGLGKACEIAAKNMPSESIRLARLRDWLESELLKLPGTQVNGSTTDRLPHVTNVSFEGVEGKHWLIALN-QKISVSSGSACSSITERASHVLRAMGIPEEIGKASVRFALGRGTTEDDISSAIQHVTRTLTKLQQR----PH
MRYYITHLRELESEAVFVLREVAAQFENPVLLFSGGKDSIVLGWLSRKAFFPARIPYPFMHVDTGHNFPETIEYRDNFIEQLEARLIVASVQESIDKGRVVEETGKYASRNVLQTTTLLDAIEEHKFDAAIGGARRDEEKARAKERFFSHRDEFGQWDPKNQRPELWNIFNGRKNMGEHFRVFPLSNWTEMDVWQYIALENIPIPNIYFSHTRKVVHRDDVMLALS-PYV----QVDDDDRVEELVVRCRTVGDMTCTGVVASRASTVEDIIQEVAASRITERGGRFDDKRSDTAMEDRKINGYFMIYLDHNGTAPIDAAAVSAMKPFMEKHFGNPSSSHLLGQRAKRGVARAREEVADLLGCQPDEIIFTSGGTESNNMVLKGIVDLKYPEKFHLITSAIEHPAILNPALFLSELGVRVTILPVDGKGFVDPDRVKKAILPETALISIMLANNETGAIQPIEEIAEIARDHHPLHTDAAQAVGKISVSVDELKVDFLSVAGHKLYGPKGVGALYMREGTTLTPLMHGAGQENGKRAGTENTILSVGLGAACRVARKRVAQDEKNIRFLRNLLQTLLFEVDDLVLNGPEKKRLPNTLNVSVPGLDGGQILSGI--PDIMASTGAACHDRRVTLSHVLSAMGVSLRVGMGALRFSLGRSNTQEEIEAAAEAVIGQIKRMRDEKK--RS
MSVSRSHLDWLESEAIHIMREVAAECERPVLLFSGGKDSCVLLRLAEKAFRPGAFPFPLMHIDTGHNFDEVIAFRDVRAAELGETLIVRSVEDSIRRGSVVLRK-ETDSRNAAQAVTLLEAIEEFGFDACIGGARRDEEKARAKERIFSFRDEFGQWDPKAQRPELWNLYNTRVHKGENMRVFPISNWTELDVWQYIARENLALPSIYFTHQREVVRRRGLLVPVT-RLT----PPAEGETVETVSVRFRTVGDISCTCPVASEADDVAGIIAETSVTTITERGTRMDDQTSEASMERRKKEGYFMIYLDNAATTPVDPRVIEKMVPYLGVHYGNPASSHAYGWEAEEAVENARAEVAKLINADPREIIWTSGATESDNLAIKGAAHFYADKGKHIITVKTEHKAVLDTCREMERLGFEVTYLDVKDDGLVDLDVFKAALRPDTSLVSIMYVNSEIGVIQDIETIGEICRERGIFHVDAAQATGKVNIDMQKLKVDLMSFCAHKTYGPKGIGALYVRRRVRILAQMHGGGHERGFRSGTLATHQIVGMGESFRLAREEMASDNARIGALRDRLLNGLRDIEETYVNGSMEHRVCANLNISFNYVEGESLIMAL--KELAVSSGSACTSASLEPSYVLRALGRNDELAHSSIRFTLGRFTTQEEIDTAIALVKGRVGKLRDMSPLWAH
MAASSKHLDWLESEAIHIMREVAAECSNPALLFSGGKDSVVMLRLAEKAFRPGKFPFPLVHIDTGHNFDEVIQFRDKRVAELGERLIVGSVEDSIKRGTVRLRNPQTDSRNAAQAVTLLETIAEHKFDACIGGARRDEEKARAKERIFSFRDDFGQWNPKAQRPELWDLYNTRVHPGENMRVFPISNWTELDVWQYIAREKLELPSIYFAHQRQVIPRNGLLVPLT-NLT----PAKEGETIETQTVRFRTVGDISCTCPVSSNADTVDAIIAETAITQITERGTRMDDQTSEASMEKRKKEGYFMIYMDYSATTPIDPRVADKMIPYLREQFGNPASSHMYGWTAEKAVEDAREQVAKLVNADPREIIWTSGATEGNNLALKGAAQFYKTKGKHIITVKTEHKAVLDTVRELERQGFEATYLQPQDNGLITIEQLAEAIRPDTILVSVMLVNNEIGVIQPIDEIGELCRSKGIFHCDAAQATGKVKIDLEKSKVDLMTFTAHKTYGPKGIGALYVRRRIRIEAQMHGGGHERGLRSGTLATHQIVGMGEAFRIAREEMDEEIVRITALRDRLAKGLMDMEEVYINGDMDHRVPHNLNVSFNYVEGESLIMAI--KDLAVSSGSACTSASLEPSYVLRALGRSDELAHSSIRFTFGRFTTEEDVDFTIKLIKEKVAKLRELSPLWAH
M----DYLDQLEAEAIYILREVAGQFEKPALLFSGGKDSITLVHLAEKAFRPGKFPFPLVHIDTGHNFPETIAFRDQLVAGLGEKLIVGYVQDSIDAGKVVEQKGKHASRNALQTVTLLDTIAEHGFDACIGGARRDEEKARAKERIFSVRDEFGQWDPKRQRPELWNIYNGRIQKGENVRVFPISNWTELDVWNYIRREGIKLPSIYFSHERDVITRNGQLMAAS-EFL----NIDHEDVVEYRKVRFRTVGDMTCTAAVPSEAYHIDDIIDEIRLSNISERGARMDDKVSEAAMEDRKKSGYFMIYLDYNATTPCDPRVVEAMLPYFTEQYGNAASDHRYGWQAKQAVEDAREQVARLISARPQDLVFTSGATESINLALKGIAEANAGRDSHIVTCKTEHKAVLDTCAYLETKGCRVTYLEVDRQGRIDIKALEASIGDDTICIALMYANNETGVIHPVKLIGAIARKHGPFLCDATQAVGKIPVHAGADAIDLLVCSAHKLYGPKGIGALVVRNRAHVLPQQHGGDHEGGLRSGTLNIPGIVGFGKAAELCRYEMAAAATAMQQLRDRLEYRLRNVPHVMVNGHAD-RLPHVSNLLLPRGDAEQLLLSLS-PYLALSRGSACSGLVRRPSHVLKAMGLSDGEASRTIRISLGRFTGAEEVDEAADRLAHAVLEAETV----AD
MEKRSNYLYRLESESIYIFREVVSEFHNPVMMYSVGKDSSVMLHLARKAFYPKPVPFSILHIDTGWKFTEMYHFRDYIAQTYGLNLLIYKNSEEKAVHTNPFLHDVSEYTNIMKTEALKQALNKYKFDAAVGGGRRDEEQSRAKERIYSFRDIQHRWNPKDQRPEMWNNYNSQIKKGESIRVFPLSNWTELDVWQYIFLENIEFVSLYLAKKRPVVRRNDMLILVNDNRF----NLQSHEVIEERMVRFRTLGCWPLTGAIESESATLLEVIQEMFTTTTSERCGRIIDFDQSGSMEIKKRQGYFMVYFDYAATTPVDKRVARKMSKYLTGVFGNASSFHYYGWQAEEAVDVARNQVASLVGANSDEIIFTSGATESINLAIKGIVYRYCKKGRHIITSATEHQAVLSTCSYLESQGFEITRVTPKKNGLISIKQIVDVIRNDTILLSIMHVNNEIGVIQDIVSFGNLCHSNGFFHVDASQSVGKLCINLSDAPIDLMSFSAHKLYGPKGIGALYICSNIDLESQIHGGGHERGVRSGTLPVHQIVGMGEACNIAQQEMITEMPFLWKLYYRLLEGLKGIEGVSFNGDLENNVKTILNVTFDNINSEMFLMAL--KDIAVSSKSACVSSNFKSSHVLRALGLSQELALNSIRLSFGRYTTEEEIDFLVRQMSFLIKTICLL----HN
MKAANRHLDWLESEAIHIMREVAAECSNPALLFSGGKDSVVLLRIAEKAFRPGKFPFPLVHIDTGHNFEEVITFRDKRVAELDERLIVGSVEDSIKRGTVRLRNPQTDSRNAAQAVTLLETIAEHKFDACIGGARRDEEKARAKERIFSFRDEFGQWNPKAQRPELWDLYNTRVHPGENMRVFPISNWTELDVWQYIAREKLELPPIYFAHQRQVIPRNGLLVPLT-DLT----PAREGETPELREVRFRTVGDISCTCPVASDAATVEAIIAETAVTQITERGTRMDDQTSEASMEKRKKEGYFMIYLDYSATTPVDPAVAVKMCEYLTEKFGNPASSHAFGWEAKAAVEQARRQVAALVGAQASEIVWTSGATESNNLALKGAAHVLRGRGRHLVTMSTEHKAVLDTMRTLEREGFEVTYLAPQPNGLVDLETFKAALRSDTIIASVMMVNNEIGVIQPVAELGEICAGRDVFHVDAAQAAGKVAIDLRSLKVNLMSFSAHKVYGPKGIGALFVRHALKLEAQIDGGGHENGMRSGTLATHQIVGMGEAFSLAAKLLDSENARIRSLQERLWDGLRDCPGVVLNGDRLQRVPHNLNLSFEIPGSTPIAAQL--LDIAVSAGSACNSANAAPSYVLSSLGRPDALARSAIRFSLGRYTSAQEIDYTVATLRQLL----------NS
M--NTSHLKQLENEGIYIMREVAAQFERPVLLFSGGKDSIVMFHLALKAFHPGRIPFPLMHVDTGHNFKETIEFRDKLVKKYDVDLIVGSVQESIDEGKVEEETGPDASRNALQTVTLLDTLKKHQVDAALGGGRRDEEKARAKERFFSHRDVFGQWDPKNQRPELWNLYNGRKSQGENFRVFPLSNWTEMDVWQYIAQENIDIPSLYFAHDRKVFDRRGVWLADT-EFV----NRMDEEKLVTKTVRFRTIGDATCTGAVLSEASDLEEIIQEVASARETERGTRHDDKRSETAMEDRKRQGYFMVYFDNAATTPIDERVLETMLPFMREDFGNANSAHHLGQKAKVAVEDAREFVASVIGAEPSEVIFTSGGTESDNAAIKGVLAV-AGEKDEIITSELEHHAVLHPVEMSKMKGFKNLFAEPIQCGTITASAVEEKISDKTALVSIMHVNNEIGCINHIKEIAELCRGKNPFHTDAVQSLGKIPVDVKDLGIDLLSGSGHKIYGPKGVGIMYVRNGARWMPWMTGGSQERRRRGGTLNVPGIVGFAKALELMTNEMEENTDHYKKLRSLLLSKMDDLDDYKINGNPETGVAHILNLSFSNIDGEMLLLNLDIDGICVSNGSACTSGAVEPSHVLAGIGLNDNLAKSSIRVSFGKKNTEEDVIYFVEKLNNVLTRMFA-----TA
MTRALTHLDWLEAEAIHVLREVAGQCASPALLFSGGKDSICLLRLAEKAFRPGRFPFPLLHVDTGHNYPEVIEFRDRRAAELRERLVVRSVEDSIRAGRVVLKH-PGESRNKHQSVTLLDAIAELELDACIGGARRDEEKARAKERVFSFRDEFGGWDPKNQRPELWNLYNARVHKGENVRVFPISNWTELDVWQYIARERLEIPSIYFAHRRAVVRRGGALVPVT-DLT----PPRPGEQVEELSVRFRTVGDITCTAPVESTARTLDEIVAETATTTITERGTRLDDQTSDASMEQRKKEGYFMIYMDYHATTPVDRRVLEAMLPYFAEDFGNAASSHAFGWRAEEAVEAAREEVARLVGASAKEIVWTSGATESDNLAVKGAAQFYQSKGKHLVTCKTEHKAVLDSMHALERQGFEVTFLDVEKDGRLDPARLRAALREDTILVSIMHANNETGVVHPIEEIGRITRAAGLFHCDAVQSAGKLPFDVEDANVDLASLSAHKMYGPKGVGALYVRRRVRLIAQMDGGGHERGFRSGTLNVPGIVGFGKAAELARLEGAAEAERVLALRERLRKGLDGLDLLTVNGSLAHRVPGNLNVSFAYVEGEALMMAI--KDVAVSSGSACTSASLEPSYVLRAMGISEDLAHSSIRFGLGRFTTEEEVDHVVRLVVEKVRKLREMSPLYPH
MVIQRSHLDWLESEAIFIMREVAAESEKPVLLFSGGKDSVVLLRLAEKAFRPGRFPFPLMHIDTGHNFDEVIAFRDQRAAELGETLIVRSVEDSIKRGSVVLRR-ETDSRNAAQAVTLLEAIEEFGFDACIGGARRDEEKARAKERIFSFRDEFGQWDPKAQRPELWSLFNTRVHRGENMRVFPISNWTELDVWQYIQREQLALPPIYFSHEREVVRRKGLLVPVT-RLT----PPQEGEQVERLPVRFRTVGDISCTCPVASDAADTYAIIAETAVTDITERGTRMDDQTSEASMERRKKEGYFMIYFDYSATTPVDPRVVDKMVPWLYENFGNPASSHAYGWDSEEAVERAREEVAKLVNADPREIVWTSGATESDNLAIKGAANFYAERGKHIITVKTEHKAVLDTCRELERQGFEVTYLNVKDDGLIDLDTFKAALRPDTVLVSVMMVNNEIGVVQDIETLGEICREKGIFHVDAAQATGKVEIDLQKLKVDLMSFSAHKTYGPKGIGALYVRRRIRIEAQMHGGGHERGFRSGTLATHQIVGMGEAFRLAREEMGTENERIRMLRDRLWNGLSQIEEVYLNGDMDQRVPHNLNVSFNYVEGESLIMAI--KELAVSSGSACTSASLEPSYVLRALGRNDELAHSSIRFTLGRFTTEQEVDYAIQLLKSRVGKLRDMSPLWAH
MKHTMSHLDWLEAEAIYIMREVAAECARPAMLFSGGKDSIVMLRLAEKAFRPGKFPFPLVHIDTEHNFPEVIEFRDWKAKQLGEELIVRSLEGSIKKGTIRLPH-PEASRNSFQSVTLLETQEEFGFDALMGGARRDEEKARAKERIFSFRDGFGQWDPKNQRPELWDLYNTRVHPGEHMRVFPISNWTELDVWQYIEREKLELPNIYYAHEREIIERNGLLVPVT-EMT----QPKAGETVTTRTVRFRTVGDITCTCPVASTAATPAEIITETAVTDITERGTRMDDQTSEASMERRKKEGYFMIYLDYSATTPVDPRVADAMIPFLRESFGNPASSHAYGWTAEEAVEKAREDVAALVNADPREIVWTSGATESNNLAIKGAALFYGTKGKHIITVKTEHKAVLDTFRDLERHGFEATYMDVQENGLLDMDALKAAIRPDTVLISVMFVNNEIGVIQDIPAIGELCREKGIFHVDAAQATGKVEIDLQKLKVDLMSFCAHKTYGPKGIGALYVRRRIRIDAQIHGGGHERGMRSGTLATHQIVGMGEAFRIAKEEMASELPRMKALRDRLLNGLKAIDEIYVNGDLEKRIPHNLNVSFNFVEGESLIMAV--KDIAVSSGSACTSASLEPSYVLRALGRSDELAHSSIRFSIGRFTTEADVDFTIELMKTKVAKLRELSPLWEH
M-YKLSHIRQLEAESIHIMREVAAQFENPVLMFSGGKDSITMARLAEKAFWPGKIPFPFLHVDTGHNFDETIEFRDQLMEQLGVNLIVVKVQDLIDSGRVKEENGPNASRNKLQIPALLDALEEHGFDAAFGGARRDEEKARAKERFFSHRDEFGQWDPKNQRPELWNLYNGRKNHGEHFRVFPLSNWTEMDVWQYIAAEDIDIPSLYLAHEREVVERADTYLAKS-QFI----SLDEDEEYEVKKIRFRTIGDMTCTGAFKSEASTVAQIIEEVASARITERGNRTDDKRAEAAMEERKKQGYFMVYFDHAATTPLDERVLKAMKPYFTEHYGNANSAHQRGNKAKVAVEEARETIAELIGAEPAEIIFTSGGTESDNAAIKGAVNA--TGKTEIITSPLEHHAVLHTAEALKRKGVRPVYVEPDADGIIQPEKVAEAITDDTALVSLMHVNNEIGTINPLKEISEVCEARQPFHSDTVQSIGKLPVDVNDLGLDFLSISGHKIYGPKGIGVLYMRHATPWLPWMHGGSQERRRRGGTLNVPGIVGLAKAFELCVEEMQQHRAHFKQLRQHLVTALDDFGGYQVNGATEAAVPHIVNLAFPNLDGEMLLLNLDVEGICVSNGSACTSGTVEPSHVLDGIGLKPEVANSSIRISMGKDNTTEDIDFLVEKLEVVVNRMAKAT---PA
MTRTLTHLDWLEADAIHILREVVGQCANPALLFSGGKDSVCLLRLAEKAFRPGPLPFPLLHIDTGHNYPEVIDFRDRRAAELDARLVVRSVEDSMARGSVVLKH-PSESRNKHQSVTLLEAIEEFGFDACIGGARRDEEKSRAKERIMSFRDAFGGWDPKNQRPELWSLYNARVHQGENIRAFPISDWTELDVWQYIQREGLALPPIYFAHPRPVVRTKGLLRPVT-PLT----PALADDQVEEIRVRFRTVGDITCTAPVESEADSIDAILAETAVTTLSERGTRMDDQTSESSMEERKRAGYFMIYFDNNATTMVDPEVVEAMLPFFTEQFGNPSSMHLFGNKVGFAIKKARGQIQELLGAEDSEIVFTSCGTESDSTAILSALKA-QPDRKEIITTVVEHPAVLALCEHLEKDGYKVHYLKVDGKGRLDLDAYREALSDQVAIVSVMWANNETGTLFPVLEMAEMAKAAGLFHTDAVQAVGKVPIDLKNSAIDMLSLSGHKLHAPKGIGVLYVRRNTRFRPLLRGGHQERGRRAGTENTASIVALGKACEMALEHMSQEQTTVRALRDRLEQGILEVPYSFVTGDPDNRLPNTANIAFEYIEGEAILLLLNKLGIAASSGSACTSGSLEPSHVMRAMGIPYTAAHGTTRFSLSRYNTMDEVERVIQAVPPIVAQLRKLSPYWYA
------------------MREVAAQFEKPALLFSGGKDSITLVQLAKKAFAPGKIPFPLVHIDTGHNFPEALAYRDNLAKELGAELIVRKVEDTIRERKLTEPKGKFASRNWLQTHTLLDTIDEFKFDACIGGARRDEEKARAKERIFSVRDEFGQWEPKLQRPELWNIYNGRIHKGENVRVFPISNWTELDVWNYIKKENISLPSIYFSHEREVIEHDGQLIAVS-NFI----TIDESDVIVKKKVRYRTVGDMTCTAAVASEASTLDDVVNEIIATRISERGTRIDDKVTEAAMEDRKKGGYFMIYMDYNATTPCDPRVIEALVPWLGTHFGNPASAHAFGWEAAAAVDLAREQVAQLIGAEASEIVFTSGATESNNLALKGVFEKYYQKGKHIVTFATEHKAVLDTCRHIEKLGGEITVLPVDKEGRPDLEELEKAIRPDTILVAAMYANNETGVITPVKEISEIARRHNLFFSDGAQAVGKTPVNVNTDGIDLLSVSAHKFYGPKGAGALYVRRRVSLAPLIDGGGHEKGIRSGTLNVPGIVGLGKACVIAREEMEQDAVRLATLRDYLEEQLLLLPDTKRHGDKNHRLAHTAHISFGNTNAASILQQIG-KEIALSTGSACSSADPEPSHVLLAMGLSKTEAVSSLRFSLGKYTTKEEVEYVVRVLKGL-----------IK
MVANRSHLDWLESEAIHILREVAAECARPVLLFSGGKDSCVLLRLAEKAFRPGRFPFPLMHIDTGHNFDEVIAFRDARAAELGEELIVRSVEDSMRRGTVVLRR-ETDSRNAAQAVTLLESIEEFGFDACIGGARRDEEKARAKERIFSFRDEFGQWDPKSQRPELWNLYNTRVHPGENMRVFPISNWTELDVWQYIQREQLALPSIYYTHQREVVRRKGLLVPVT-RLT----PPQEGESVEALAVRFRTVGDISCTCPVASDAADPAAIIAETAVTDITERGTRMDDQTSEASMERRKKEGYFMIYFDYSATTPVDPRVVDKMVPWLYENYGNPASSHAMGWAAEEAVEQARADVAALVNADPREIIWTSGATESNNLALKGAAHFYAERGKHLITVKTEHKAVLDTCRELERQGFEVTYLDVQEDGLIDLAALEAALRPDTSVVSVMMVNNEIGVIQDIEAIGELLRARGIFHVDAAQATGKVVIDLQKLKVDLMSFSAHKTYGPKGIGALYVRRRVRIEAQIHGGGHERGFRSGTLATHQIVGMGEAFRLAREEMAVENDRVRMLRDRLWQGLSDVEEVYLNGHIERRVPHNLNVSFNYVEGESLIMAI--KELAVSSGSACTSASLEPSYVLRALGRNDELAHSSIRFTIGRFTTEQEVDFAVQLLKSRVGKLRDMSPLWAH
M-YQVNHLKELEAESIFVIREVAAQFENPVMLFSGGKDSIVMFHLARKAFFPARVPFPLMHIDTGHNFQETLDYRDQLMEKTGTKCIVRLVQDSIDKGRAQEESGYNASRNKLQTITLLDSLAELKFDAAMGGGRRDEEKARAKERFFSHRDEFGQWDPKNQRPELWNLFNGRKNMGEHFRVFPISNWTEMDVWQYIYMENIELPSLYYTHQREVFERDGVLMATA-PFM----KLRENEKPKMMQVRCRTIGDITCTGLTLSEANSLEDIIQEVAASRVTERGGRADDKRSDAAMEDRKKEGYFMIYLDHNSTTPMDSRVLEAMLPFLEVNFANPSSTHLFGQSVNEKVIQAREQIAYIINAEPNELIFTSGATEAINIAIKGVAESYSIKGNHIISVSTEHKAVLDTCKDLERKGYECTFLPVKSNGLIDIAELEKSIRPDTILVSVMFVNNETGVFQPIKEIAALVHEKGLFMTDATQAVGKMEIDVVDLDIDLLCFSGHKMYAPKGIGALYIKQKVKLTPQIHGGGHEQGLRSGTLNVPGIIALAKACEVASLEMGQNQQHIAQLRDFLEAELLKLPNTALNGSSKNRIFNTTNICFKGQDANVLIGRM--KNIAVSNGSACSSAVVESSHVLKAMGINEEDAFASLRFSLGKYNTIEDIETVINRIKELTE---------NF
MRSTLSHLDWLEAEAIHIMREVAGQCANPVLLFSGGKDSICMLRIAEKAFRPGKFPFPLMHIDTGHNYREVVAFRDKRAAELGERLIVRSVEDSMKRGTVVLKH-EGESRNKHQSVTLLEAIEEFGFDACIGGARRDEEKARAKERIFSFRDEFGQWDPKNQRPELWSLYNARSHKGENIRAFPISNWTEMDVWQYIEREKLELPSIYFAHKRPVVLRQGSIVPVNELTN----LPKAGEEIIDLQVRFRTVGDISCTAPVESDADNVEKIVFETATTTITERGTRLDDQTSEASMEQRKKEGYFMIYLDNNATTRCDPAVVEAMLPFFTEHFGNASSIHAFGSEVGKALKKARSQVQALLGAEDSEIIFTSCGTESDSTAILSALKA-QPERNTVITTNVEHPAILTLCEWLEKEGYIVHKLKVDKKGRIDMDEYKSMLHDRVAVVSVMWANNETGTIFPVEEMAELANAKGMFHTDAVQAVGKIPIDLKNTKIDMLSLSGHKLHAPKGIGVLYLRRGCRFRPLLRGGHQERGRRAGTENSASIVGLGMACELALNKMEIENTEVKRLRDKLEQGILSVTHCFPTGDVSNRLPNTSNIAFEYIEGEAILLLLNKMGIAASSGSACTSGSLEPSHVMRAMGIPYTAAHGTIRFSLSVYNTEAEVDRVIEAVPPIVAQLRKLSPYWYA
M-YYLNYLDELESEAIFIMREVWAQFQNPVILFSGGKDSIVVTHLARKAFYPSKIPFALMHVDTGHNFPETIKFRDDLIDGLGVRLIVGSVQESIDQGRVAEEKGKNATRNALQITTLLDAIETNKVDCAIGGGRRDEEKARAKERFFSHRDDFGQWDPKNQRPELWNLFNGKQFEGEHFRVFPISNWTEMDVWNYIKRENIKIPSLYFAHEREVVWRSNSWIPNS-EFL----KLDEGEEVVTKKIRFRTLGDITITGGIESNADTVEKIAQEVAAMRQTERGNRSDDKRSETAMEDRKKQGYFMIYLDYNATTPTTPEVVEAMLPYFTENFGNASSDHSFGWCADDAVETARNQVAKLVSCRPTEITFTSGATEAANLALFGFCRRNRSRGNHIITCKTEHKAVLECMDALEADGFEVTYLDVDNHGNIDLNELETALKPSTILVCIMLANNETGLIHPIRKITELAHSKGSVMSDITQAVGKIPVDLQDLGIDLAIFSSHKLYGPKGVGALYLNKKISIAKHLFGGNHEKGVRPGTLNVPGIVGFGKACAIAQQSIEEDHQKQLNLRNQLEQELLAIGGATINCNVEERLPNTTNVSFSNMDGSKLLRYL--NKLAVSRGSACNANLVKPSHVLKAMGYDDATALASLRISTGLNTTSEDIEKAVYEIKKAVNQLKTV----SL
M-----YFNPKEAESIHILREVAAQFERPVLLFSGGKDSITLVRLAQKAFYPARIPFPLLHIDTGHNFPETIQFRDELVKELGLELIVRNVQDSIDQGKVREEKGRYASRNTLQTTTLLDAIEEFKFDACIGGARRDEEKARAKERVFSVRDDFGQWDEKNQRPELFDMLNGRIEQGQHVRVFPISNWTELDVWEYIKTENIKIPSIYFAHKREVFFRDGLIWTAN-EHV----YREPHEEVIEKMVRFRTVGDMTCTAAVLSEADTLDTVVEEIRLSTLSERGARIDDKRSEAAMEKRKKVGYFMIYLDYNATTPCDPKVVEGMLPFFSKHFGNAASSHPYGWLAEEAVETSREQVANLIGAKPKEIIFTSGATESLNLAIQGIFELFSNESQHYITCKTEHKAVLDNFHKIQAQGAEVSFLDVNNKGEINLKDLQENIKPHTKMICLMWANNETGIIHPVEQIAKIAEEHQIFLTDAVQAVGKIPVNTQ--NIHLMAFSAHKFYGPKGVGALYIRHLPKPLPIIVGGGHEKGFRSGTLNVPGIVGMGKAAEIRQMSMINEGEKLGKLRNLLEDNLLSIPDTTLNGSNENRLTHVTNIAFGGVEGDALLRAVN-QKIAVSSGSACSSILPKPSHVLAAMGLSNDLGRASIRFSLGKFTQEEDIMTCIEHVNAVLEKLR-------N
M--DGQFPRELEDESIYIMREVAAQFERPVLLFSGGKDSITLVRLAEKAFYPAKIPFPLLHVDTGHNFPETIAFRDALVEELGLELHVRYVQDSIDKQLAVEESGKYASRNALQTVTLLAAIEEFKFDACIGGARRDEEKARAKERVFSVRDDFGQWDSKKQRPELFDMLNGRINVGENVRVFPISNWTEIDVWNYIREENLEIPSIYYAHQREVFQRDGMIWPNS-PFI----NKDESENIETRTVRFRTVGDMTCTAAVESDADRIERVIEEILSATISERGARIDDKRSEAAMEKRKQYGYFMIYLDHNSTTPLDPRVLEAMMPYLTNQYANASSNHIFGHEASQAVKKASNQIADLIHCQPNEIVYTSGATESINLAIKGVAESYIGKGNHIITVQTEHKAVLDVCEYLETKGFEVTYLPVQPDGLIRLENLNAAIKDTTILVSVMVANNETGVIQPIQEIAEITHNAGLFFTDATQAFGKIPLNVDKMGIDLMAFSGHKIYGPKGAGGLFVRSRVKLESQIHGGGHQGRKRSGTLNVPGIVGLGTAAELVRQEMAQNAKHTSELRNYLETELLKIPGTKVNGNRTHRLPNTTNIYFEGIDSDALMMGM--PNIMVSNGSACTSALIESSHVLHAMGLMELEAFNCLRFGLGKLNILEHAQRTVTQLSKTCYSLNK-----LV
MGASVLKVNPLESEAIYIFREVVAQFEKPVLLFSGGKDSITLVRLAQKAFYPGKIPFPLLHIDTGHNFPETIEFRDRLVKELGVELIVRNVQDSIDQGKVIEEKGKYASRNSLQTTTLLDALEEFKFDAAIGGARRDEEKARAKERIFSVRDDFGQWDEKNQRPELFDHLNGKIDLGQNVRVFPISNWTELDVWSYIQKEGIEIPSIYFAHTRKTFVRDGMIWSAEDDVV----YREDNEVVEERMVRFRTVGDMSCTAAVLSDAITIDKVVSEIRESTISERGARIDDKRSEAAMEKRKQQGYFMIYLDHNASTPIDSRVADVMFPFLTNHYGNPSSINTQGIKAKEAIKKARKQVANLVGATPEEIIFTSGGTESNNYAIIGTALAHKTKGNHIITSSIEHPAVLEVCKHLENQGFKITYVDVDKNGIVDINKIENAISPETILISIMHANNEIGSIQPIQEIGKIAKRHNIFHTDAAQSIGKVTANVIDLNVDLLTIAGHKFYAPKGIGALYIKNGTSLHKLMHGASHEFNKRPGTENAMYIAGLGKASEIAHQEFEINTTQMQIMRDYLLEQLNNNLDAIVNGDLQTTLPNTLNISFRNVDANAVIFSIR-NEIAISAGSACHSGATNVSNILKSTLSDYEYAQGTFRFSVGKNTTKQEIDRAILILSKAFTKHH------TV
MLDPSSPLKRLEDESIHIIREVVAEARHPVMLYSIGKDSSVLLHLARKAFYPMPMPFPLLHIDTKWKFGEMIAFRDRIAKEYGIKLIVHTNEEGRAAGINPFDHGASIYTQVMKTEALKQALKAGGYDFAFGGARRDEEKSRAKERVVSIRSASQAWDPKAQRPELWDLYNTRLGPGETARVFPLSNWTEMDVWEYIRAENIPIVPLYYAAERPVLERDGTLIMIDDDRI----DLKPGEEIRPRMVRFRTLGCWPLTGALESTVTDIDGVIEELSNAAVSERGGRIIDRDESASMEHKKREGYFMLYFDYQATTPCDPRVVQAMAPLWTEMSANPHSAHESGQQVAAMVEQARDSVAALIGAEGREIVFTSGATEANNLAIKGAARFAPSSPRRIITVATEHKCVLESVHDLAREGFEPVILPVGADGLLDPQALREALILPALLVSIMTVNNETGVIQDIPTLARLAHERGLFHTDAAQAAGKIPLSVGNARVDLMSLSAHKMYGPKGIGALYVRRRTRLEPLFSGGGQERGLRSGTLPAPLIVGFGAACAIARQEGEAEAVRIAGLRDRLLSLLRELPGVSVNGSLEQRVAGNLNVAFPARTAQQLMAAL--PWLAMSTGSACTSAEVEPSYVLRAMGVSGAQAARSLRLGIGRYTSAADVDRAVAALARVWRDAPSLPLCRAT
MISARTHLDWLESEAIYIMREVAAECERPVLLFSGGKDSVVLLRLAEKAFRPAGFPFPLMHIDTGHNFNEVIEFRDRHVAKLGEELIVRRVEDSIARGTVVLRR-ETDSRNAAQATTLLEAIEEFGFDACIGGARRDEEKARAKERVFSFRNEFGQWDPKAQRPELWNLFNTKVHPGENMRVFPISNWTELDVWQYIAREKLDLPSIYYAHERQVIRRSGLLVPVT-PLT----PPKAGESPETATVRFRTVGDISCTCPVESGADSPEAIIAETAITTITERGTRMDDQTSEASMERRKKLGYFMVYFDYSATTPVDPRVVEKMIPWLYENFGNPASSHAYGWDAEEAVELARAEVAGLVNADPREIVWTSGATESNNLALKGAAHFYSGRGKHIVTVKTEHKAVLDTCRELERQGFEVTYLDVQDNGLLDPAAFKAALRPDTILVSVMFVNNEIGVVQDIAAIGETCREKGVFHVDAAQATGKVGIDLQALKVDLMSFSAHKTYGPKGVGALYIRRRIRLEAQMHGGGHERGFRSGTLATHQIVGMGEAFRLARLEMAAENERIRGLRDRLWAGLAQIEEVYLNGDVTQRVAHNLNVSFNYVEGESLIMAI--KELAVSSGSACTSASLEPSYVLRALGRNDELAHSSIRFTLGRFTTQQDVDFAVDLLARRVGKLRDMSPLWAH
MKHTFTHLDALESESIHIMREVAAECKNPALLFSGGKDSIVMLRLAEKAFSPAKFPFPLVHIDTEHNFPEVIECRDKLAKDLGERLIVRSLEDSIKRGTIVIKD-ESKPRNPFQSVTLLETIEEFGFDACMGGARRDEEKARAKERIFSFRDEFGQWDPKNQRPELWDTYNTRVHAGENIRVFPISNWTELDIWQYIGREKLHIPPIYYAHEREVIRRGGNVIPVS-HLV----QPKPGEKVEVATVRFRTVGDMTCTAPVESTARNVDEIIEETATSRITERGTRMDDQTSDASMELRKKEGYFMIYFDNNATTRVDEKVVEAMLPYFTEQFGNPSSMHSFGNKVGLAIKKARMQVQELLGAEDSEIIFTSCGTESDSTAILSALKA-QPERKEIITTTVEHPAILTLCAYLEKEGYKVHYLKVDGKGRLDLDEYKKLLTDQVAVVSVMWANNETGTFFPVVEMAELANAAGMFHTDAVQAVGKVPLNLKDTKIDMLSVSGHKLHAPKGIGVLYLKRGVRFRPLLRGGHQERGRRAGTENTTSIVGLGKAAEMALEAMAFENTEVARLRDKLEAGILAVPSSFVTGNPDDRLPNTSNIAFEYIEGEAILLLLNKFGIAASSGSACTSGSLEPSHVMRAMGIPYTAAHGTVRFSLSRYSTEAEVDRVIAVVPEIIAQLRKLSPYWYA
M----FIPNPKEAESIHILREVAAQFEKPVLLFSGGKDSITLVRLAQKAFYPARIPFPLLHIDTGHNFPETIEFRDQLVAELGLELIVRNVQDSIDQGKVTEERGRYASRNTLQTTTLLDAIEEFKFDACIGGARRDEEKARAKERVFSVRDDFGQWDEKNQRPELFDMLNGKIEQGQNVRVFPISNWTELDVWEYIKTENIQIPSIYFAHKREVFFRDGMIWTAN-EHV----FREEHEQVEEKMVRFRTVGDMTCTAAVLSEATSLEAVVEEIRASTISERGARIDDKRSEAAMEKRKKVGYFMVYLDYNATTPCHPDVLEKMVPWFSQHFGNAASNHPYGWIAEDAVEQAREQIAQLIGVKSKEVIFTSGATESINLAIQGIFNAYTNENQHFITCATEHKAVLDTFAYLESKGAEVTYLGVNSKGEIDLSELQACIQTNTKMIALMWANNETGIIHPIQKIAQIAAEKQIFFTDAVQAVGKINLDIE--GIHLLALSAHKFYGPKGVGALYIRHLPKPAPLIWGGGHEKTFRSGTLNVPGIVGMGEAAAIRLQNMQIENRRLALLRDRLENRLLEINGTQLNGSKANRLTHVSNISFAGVEGEEFLRMLN-KKIAVSSGSACTSISPKPSHVLAAMGIDSDLGRASVRFSLGLDTTEEKVDAAISHVKESLSVLR-------S
MNRIFTHLDALESESIHIMREVAAECKNPALLFSGGKDSIVMLRLAEKAFRPAKFPFPLVHIDTEHNFPEVIATRDKLAADLGERLIVRSLEGSIAKGTIVIKN-PDLPRNPFQSVTLLETIEEFGFDACMGGARRDEEKARAKERIFSFRDEFGQWDPKNQRPELWDIYNTRVHAGENIRVFPISNWTELDIWQYIGRENLHIPSIYYAHEREVIRRGGSVIPVS-DLV----QPKPGEKVEVLSVRFRTVGDVTCTAPVESTARNVEEIIAETATTRITERGTRMDDQTSDASMELRKKEGYFMIYMDYSATTPVDPRVAEKMIPYLCEKFGNPASSHAFGWEADAAVELAREQVASLVNADPKEIVWTSGATESNNLAIKGAAHFYQGKGKHIVTMKIEHKAVIDTVRELEREGFSATYLDPEPNGLLDIEKFKAALRPDTIIVSIMLVNNEIGVIQDIARIGEICREKGLFHVDAAQATGKVAIDLQALKVDLMSFSAHKTYGPKGIGALYVQRRVRLEAQMHGGGHERGMRSGTLATHQIVGMGEAFRIAKEEMTAENERIRTLRDRLMAGLMDMEEVHLNGDLVQRVPHNLNLSFNFVEGESLIMAI--KDVAVSSGSACTSASLEPSYVLRALGRSDELAHSSIRFTVGRFTTVEEVDYVIALMKSKIDKLRELSPLWAH
M--DTSKINPLENEAIYIIREVAAQFEKPVLLFSGGKDSITLVRLAQKAFYPAKIPFPLMHIDTGHNFPETIEFRDRLVEELGLELIVRNVQDSINEGKVKEESGKYASRNSLQTTTLLDAIEEFKFDACIGGARRDEEKARAKERIFSVRDDFGQWDEKNQRPELFDMLNGQIHLGQNVRVFPISNWTELDVWSYIERENIEIPSIYFAHTRATFLRDGLIWSSDDEVV----YRDEDELVEERVVRFRTVGDMSCTAAVLSEAADIAAVVQEIRESTISERGARIDDKRSEAAMEKRKQQGYFMIYLDYNATTPVDKRVVDAMLPYFTEIFGNASSDHVFGWDAEEAVEFGREQVSNLVNCKPTEITFTSGATEAANLALFGFCKRNSSKGKHIITCKTEHKAILDTMQALENEGFQIRYLDVDTEGNIDLEELENAINAETILVCLMLANNETGLIHPMKQIEKIVHSKGKLMSDITQAVGKIPVDLKELNLDLAIFSSHKLYGPKGVGALYINKKVKVDRTVFGGGQEKGMRPGTLNVPGIVGFGKAAEIASEEMQEESIRISKLRNRLEALLEEIEEVHINSKHSDRLPNTTNVSFGNSDGNQLLRKL--NNLAISRGSACTSNIVQPSHVLKAMGLTDEVALSSFRISLGRKTTLANIEFAAKEIKNAVQQQKIP----VV
M--PRTHLDRLEAEAIHILREVAGQCQNPALLFSGGKDSVCLLRLAEKAFRPGRFPFPLLHIDTGHNYPEVIAFRDRRAAELGERLIVRSVEDSIARGTVRLAR-PDESRNRHQSVTLREAIEEFGFDCLIGGARRDEEKARAKERVFSVRDEFGQWDPKNQRPELWRLYNAKVPPGGHVRAFPISDWTELDVWQYIAREGLELPSIYFAHPRPCVRRGNLLAPVT-ELT----PAREGETVETLWVRFRTVGDIPCTAPVESRARTIEEILRETAATTVSERGTRLDDQTHEASMEQRKREGYFMIYLDYAATTPVDPRVRDAMIPWLTERFGNPASTHAYGWEAEKAVEEARSRVAELVGCEPRELVWTSGATEADNLAIKGVAEFYRDQGRHLITLQTEHKAVLDSVKALEARGFTATYLPVQENGLVDVDELERALRPDTLLVSVALVNSEIGVIQPIEEIGALCRERGLFHVDAAQATGKVTIDLQKLDVSLMSFSAHKTYGPKGIGALYVRRRVRLEAQMHGGGHERGFRSGTLPTHQIVGMGEAYRLARAEMSDELPRIRALRDRLLAALQELPGIHLNGDLEHRVPHNLNVSVESIEGDALLLSLG-EELAVSAGSACTSASLEPSYVLRALGRSPELARSALRLTLGRFTTAEEIDTAIRLLRERILALR------GR
MKQTLSHLDWLEAEAIHIMREVAGQCANPVLLFSGGKDSICMLRIAEKAFRPGRFPFPLMHIDTGHNYQEVVEFRDKRAAELGERLIVRSVEDSMKRGTVVLKH-EGESRNKHQSVTLLEAIEEFGFDCCIGGARRDEEKARAKERIMSFRDEFGQWDPKNQRPELWNLYNARAHKGENIRAFPISNWTEMDVWQYIEREGLELPSIYFAHTRPVVMRQGAIVPVNELTN----LPKAGEEIIDLQVRFRTVGDISCTAPVESDADTVEKIVLETATTTITERGTRLDDQTSEASMEQRKKEGYFMIYLDYSATTPVDPRVAEKMIPFLVEKFGNPASSHSYGWEAEAAVEEAREQVAALVNADPKEIVWTSGATESNNLAIKGAANFYAGKGKHIITVKTEHKAVLDTVREMERQGFSATYLDVQENGLIDLEVLKAAIRPDTVLVSVMFVNNEIGVVQPIAEIGEICREKGIFHVDAAQATGKVDIDLEKLKVDLMSFSAHKTYGPKGIGALYIRRRVRLEAQMHGGGHERGFRSGTLATHQIVGMGEAFRLAKEEMVEENKRIAALRDKLLKGLSDMEAVYVNGDLEHRVAHNLNMSFAYVEGESLLMAI--KDVAVSSGSACTSASLEPSYVLRALGREDELAHSSIRFSIGRFTTEEEVDFVVKLLHSKVGKLRELSPLWAH
M----FIPNPKEAESIHILREVAAQFEKPVLLFSGGKDSITLVRLAQKAFYPARIPFPLLHIDTGHNFPETIQFRDELVAELGLELIVRNVQDSIDQGKVTEERGRYASRNTLQTTTLLDAIEEFKFDACIGGARRDEEKARAKERVFSVRDDFGQWDEKNQRPELFDMLNGKIHQGQNVRVFPISNWTELDVWEYIQSEGIRIPSIYFAHKREVFFRDGMIWTAN-EHV----YRESSELVEERMVRFRTVGDMTCTAAVLSEAETLEEVVAEIRQSTISERGARIDDKRSEAAMEKRKKVGYFMIYLDYNATTPCHPEVLEAMLPWFSQNFGNAASSHAYGWVAEDAVERAREQIARLIGAKTKEIIFTSGATESLNLAIRGTFEHYSNERQHYITCKTEHKAVLDNFQKLESLGAEVTYLDVDSQGTIDLDELKRQIKPDTKMICLMWANNETGHLHPVSEIAEIAEEAGIFCTDAVQAAGKVPVHTQ--GIHLMAMSAHKMYGPKGVGALYIRHLPKPLPIMLGGGHEKGFRSGTLNVPGIVGFGKAAKIRLREMVKEGERLRVLRDKLEIELLKITGTYLNGSRENRLPHVSNIAFEGVEGEELLKQLN-RKIAVSSGSACTSISPKPSHVLSAMGLPADLGRSSVRFSLGTNTSEQEIQSALDWVREVVRGGFSP----GS
MAARLSHLRLLEAESIHILREVASEFERPVMLYSIGKDSSVMLRLAEKAFYPGPIPFPLLHIDTGFKFAEMLEFRDNMAKSIGAELLVWRNEPAIAAGTNPIALDTKRCCALLKTQALLDALRHYGFDAAFGGARRDEEKARAKERIYSFRDGSGQWDPKNQRPELWNLYNARIHPGESIRVFPLSNWTEMDVWQYIHEENIPIVDLYYAKERPMYVRGETLLPIEQDFV-----AWPGEKPQMVRSRLRSLGCSPCTGAIRSDADTLPKIIAELLSFRSSERANRVIDHDQEGSMEIKKREGYFMIYLDANATTPVLPEVLEAMRPWFLESFGNASSIHQPGQRARAAVEQAREFAAQLVGCRPGEIVFTSGGTESDNAALFGALKP----GDHLITTTIEHHAVLHTAEKLRDRGMEVTFLPVSAEGVVDPDEVRRAFRPNTRLVSIMYANNETGAIQPIAEIGRLTREAGLLHTDAVQAAGKLPIDVKELNVDLLSISGHKMHAPQGTGLLYIRRGLQLEPMLFGGSHERQRRAGTENVPGIVGFGKAAELAMAGLASGAEKMAALRDRLEQGVLAVEGAGAHSTGVPRTANTTSLYFDQLEGEALVISLDLRGLAVSGGSACMSGATDPSHVLLAMGVPGPRARATIRCSLSKLNTAEDIDAALEVIPACVARLRELSPANLG
M-YHLNHLKELESESIFIMREVAAQFERPVLMFSGGKDSILMVHLARKAFYPANIPFPLLHVDTGHNFPETIEYRDKLVEETGARLIVGSVQEAIDSGAIVEEKGYNASRNYLQTHVLLEELEKGKFDAALGGARRDEEKARAKERFFSHRDEFGQWDPKNQRPELWNLFNGKKNYGEHFRIFPISNWTELDVWMYLAMEGVELPSLYFAHERPVFAREGTLLADC-EYI----HKRPEEEVETRMVRCRTIGDMTCTGVWESEAKTIEDIIKEVSIARKTERGGRTDDKRSETAMEDRKKQGYFMIYLDNNATTPCDPKVVEAMLPYFYEQPGNAASNHALGWLAEDAVKSARKQVANLISAEAKEVIFTSGATESDNLAILGTLEQYRRKGNHIITLKTEHKAVLDACGRAEQLGAEVTYLNVQPDGLVDLDELEATIRPDTVLVSIMWGNNETGVLQPMQEIGALCDKHGLLMSDATQVVGKLPCHPRETGVHLMAFSAHKMYGPKGVGGLYVSRKVSVAAQVHGGGHEQGLRSGTLNVPGIVGFGKAAALAKAQMEAEAQRLRPLRDQLEQQLLEVPRAFLNGHPEHRLPHVSNIAFPFTESDTVMMRFA-QELALSSGSACTSASVEPSHVLRAMGLTAEEAHSSLRFSLGRFTRAEDIERAVDLVRNAVAAVRAGSPVWQP
MPARLNHLQALEAESIAILREAVAEFARPVMLYSIGKDSSVMLRLAQKAFYPGKIPFPLLHVDTSYKFPEMIAFRDAYTKEIGADLIVHRNEKAIAAGANPWTLGTQACCGLLKTRSLLDALEEGQFDAAFGGARRDEEKSRAKERVYSFRDTAGQWDPKNQRPELWSLYNSRLKKGESIRVFPLSNWTELDIWLYLYAEKIPIVPLYFARERELVKRGSSLILYQ-EGM----KMFPGEKVETRKVRMRSLGCSPCTGAMPSEADTLPKIIAELMAFRRSERENRAIDHDEEGSMETKKREGYFMIYMDANATTPLLPEVFEAMRPFWIEHFGNASSIHQQGQYARAAVDQARAAVAGFLHCRTSEVVFTSGGTESDNLALFGVLSAASGEKPHLITSSIEHDAVLHAAQSLSAQNIDVTFLPCTPQGLIEPAALEAAIRPNTKLVSIIFANNETGVIQPIAELARIAHAAGLFHADAVQAAGKLPLDLSPREIDLLTLSGHKIHGPKGIGVLYVRRNVRLAPMLHGGPHERQRRAGTENVAGIVGLGKAAELARQWLAEDSAHLAALRDRLEQGILSVEECGVNGDGAPRVSNTSNLYFDHVEAEALVIALDLKGLSVSGGSACQSGATEPSHVLTSMGLSPARARASIRFSLSKLTTEEEVEQALALVPTAVARLRDLSPTYAG
MRVTLSHLDWLESEAIHIMREVAGQCSNPVLLFSGGKDSICMLRIAEKAFRPGRFPFPLMHIDTGHNYREVTDFRDRRAAELGERLIVRSVEDSMARGTVVLKS-ADEPRNKHQSVTLLEAIEEFGFDACIGGARRDEEKARAKERIFSFRDEFGQWDPKNQRPELWDLYNARSFKGENMRVFPISNWTEIDVWQYIEREHLALPSIYFAHRRPIVRRSGGLLPVT-EVT----PARPGDSIENLMVRFRTVGDITCTAPVESDAASVTAIIAETAITTITERGTRLDDQTSDASMEQRKKEGYFMIYMDNNATTACDPAVVAAMLPYFTEQFGNASSIHSFGSQVGKAIKQARMQVQSLLGAADSEIVFNSCGTESDATAILSALKA-NPERRTVITTMVEHPAILSLCAYLEKEDYVVHRLRVDRKGRLDLDEYRSLLNERVAIVSAMWANNETGTLFPVEEMAEMAHAKGLFHTDAVQAVGKVAIDLKSTKIDMLSLSGHKLHAPKGIGVLYVRRNTRFRPLLRGGHQERGRRAGTENSASIIGLGVACELAQEHLVAENTTVKRLRDRLERGILGVRNAFVNGDTLYRLPNTASIAFEYVEGEGILLLLNQLGIAASSGSACTSGSLEPSHVMRAMAIPYTAAHGTIRFSLSRYNSEEEVDRVIAAVPPVIAKLRKLSPYWYA
M----FVPNPKEAESIHIIREVAAQFEKPVLMFSGGKDSITLVRLAQKAFYPAKIPFPLLHVDTGHNFPETIEFRDKLVEELGLELIVANVQDSIDQGKVQEERGRYSSRNSLQTTTLLDAIEEHKFDACIGGARRDEEKARAKERVFSVRDDFGQWDEKNQRPELFDMLNGKIHHGQNVRAFPISNWTELDVWEYIKTENIKIPSIYFAHKRETFVRDGMIWTAS-EHV----YREDHEAVEERMVRFRTVGDMTCTAAVLSEAETLEEVVDEIRASTISERGARIDDKRSEAAMENRKKVGYFMIYLDYNSTTPCDEKVVEAMLPYFSEKFGNSSSTHSFGWDAEEAVDIAREQIAELINSKSNQLYFTSGATEAINLALIGTCEALKPKGKHIISCTTEHQAVLSTLQELEKRGFNITLLKVDGNGNLDLDAFQEAIRPETILTCIMYANNETGIIHPIQKIAEIAHAKGLVMSDITQAVGKIPLDIEGSGIDIATFSAHKIYGPKGIGALYIRNLLNISPIHFGGGQERGLRPGTLNVPSIVGFGMACQLCIESMSQESQRLKKLRDKIEQELLTLGDIKINSFNEHRLPHMSNITFKNIEGNKLLRLM--GNLAISQGSACSSGTIEPSHVLLSYGHSKEAALSSIRICLGRQTTSQEVEIAIKTIKSTIKNLRKV----LI
MISSRTHLDWLESEAIYILREVAAECERPVLLFSGGKDSVVLLRLAEKAFRPAGFPFPLMHIDTGHNFDEVIAFRDQRINELGETLIVRHVEDSIARGTVALRR-ETDSRNAAQAVTLLEAIEEFGFDACIGGARRDEEKARAKERVFSFRNEFGQWDPKAQRPELWNLFNTKVHAGENMRVFPISNWTELDVWQYIAREKLSLPSIYYAHERLVVQRNGLLVPVT-PIT----PPRPTEIPETMTVRFRTVGDISCTCPVASTAADPQTIIAETAITTITERGTRMDDQTSEASMERRKKQGYFMVYLDYSATTPVDPRVVQKMVPWLYEQFGNPASSHAYGWDAEEAVEAARAQVAQLVNADPREIVWTSGATESNNLALKGAAHFHAGRGKHIITLKTEHKAVLDTCKELEREGFQVSYLDVQENGLLDLAAFQTALRDDTTLVSVMLVNNEIGVIQDIAAIGAICRSKGVFHVDAAQATGKVAIDLQTLDVDLMSFSAHKTYGPKGVGALYTRRRVRIQAQIHGGGHERGLRSGTLPTHQIVGMGEAFRLAGLEMAAENERIQGLRDRLWAGLSHIPDIFLNGDLNQRVPHNLNLSFSHIEGEALIMGL--KGLAVSSGSACTSASLEPSHVLRALGRSDELAHSSLRLSMGRFTTQQDIDFTIALITAQVDRLRQLSPLWSY
MQHTLSHLDWLEAEAIHILREVAGQCSNPVLLFSGGKDSLCMLRLAEKAFRPGRFPFPLMHIDTGHNYQEVINFRDQRAAELGERLIVRSVEDSIKRGSVVLKS-PDEPRNKHQSVTLLEAIEEFGFDCCIGGARRDEEKARAKERIMSFRDEFGQWDPKNQRPELWNLYNARTHKGENIRAFPISNWTEMDVWQYIEREKLELPSIYFAHKRDIVMRNGAIVPVNEVIN----QPKPGEEIINMQVRFRTVGDITCTAPVPSDADSVSKIVLETATTTITERGTRLDDQTSDASMEQRKKEGYFMIYLDYSATTPIDPRVAEKMIPYLTEHFGNPASSHAFGWTAEKAVENAREEVARLVNADPREIVWTSGATESNNLAIKGAANFYSSKGKHIVTVQTEHKAVIDTVRELERLGYEATYLIPEPNGLIDLDKFKAALRPDTVLASVMLVNNEIGVIQDIEAIGNICREQGIFHVDAAQATGKVHIDLQKLPVDLMSFSAHKTYGPKGIGALYVRRRVRIEAQMHGGGHERGMRSGTLATHQIVGMGEAFRIAREEMDSENVRIRQLRDRLLKGLQEIEEVYVNGDLEHRVAHNLNISFNFVEGESLIMAV--KDIAVSSGSACTSASLEPSYVLRALGRSDELAHSSIRFSIGRFTTEEEIDYTIQLMKSKIGKLRELSPLWTH
MARRLSHLKLLEAESIHIFREVAAEFERPVMLYSIGKDSSVMLRLAQKAFYPAPIPFPLLHVDTGYKFREMLEFRDSYTRELGLQLLVWRNESAIAKGTNPVALGTKQCCGYLKTTALLDALQHYGFDAAFGGARRDEEKSRAKERIFSFRDRAGQWDPKNQRPELWNLYNSRVAPGESIRVFPLSNWTELDVWHYIHLENIPIVPLYFAQPRRMLVRGDSLIPIEQPFV----TGLPGRE-ETVRCRLRSLGCSPCTGAIRSDADTVPKIIAELVAFRTSERANRVIDHDQEGSMEIKKREGYFMVYLDNNATTPLLPEVLEAMQPYFLGQFGNASSIHQQGQQARAAVEHAREHVADLIGAREAEIVFTSGGTEGDNLALFGLCKP----GDHLIISTIEHHAVLNSAQRLKELGVEVTDVPVDGQGIVDPDAVKRALRANTRLISIMLANNETGVVQNAVEIGKIAAEADYFHTDAVQAIAKIPVDVNEIRCDLLTLAGHKIHAPQGTGALYVRKGTILDPLFYGGRHERSRRAGTENLPGIVGLGKAAELAMAWFENDGTRMAALRDRLEQTVVSLDQLTVNSGSAPRVPNTTNVSFDGIEGEAMVIALDLKGLSVSTGAACSSGAIEPSHVLTAMGLTPEQARGSIRFSVGKQNTEADIQFALERVPEVVAKLRELSPVYRK
M----LIPNPKEAESIHILREVAAQFEKPVLLFSGGKDSITLVRLAQKAFYPARIPFPLLHIDTGHNFPETIQFRDQLVAELGLELIVRNVQDSIDQGKVTEERGRYASRNTLQTTTLLDAIEEFKFDACIGGARRDEEKARAKERVFSVRDDFGQWDEKNQRPELFDMLNGKIHQGQNVRVFPISNWTELDVWEYIKTENIKIPSIYFAHKREVFFRDGLIWTAN-KHV----YRENHEEVYEKMVRFRTVGDMTCTAAVLSEAETLDAVVAEIRDSTISERGARIDDKRSEAAMEKRKKVGYFMIYLDYNATTPCAKEVIEAMLPWFGEHFGNAASSHPYGWVAEDAVETAREQIANLIGAKTKEIVFTSGATESINLALKGIFEFYNGQKQHYITCQTEHKAVLDTLKSLESKGAEVTYLPVNQFGEIDLNELKSNIRPHTKMLAFMWANNETGLIHPMSDLIKLAGEHDILFADAVQAAGKIPISTS--GIHLMAISAHKMYGPKGVGALYIRHLPKPLSLIDGGGHEKGFRSGTLNVPGIVGFGKAAQLRSKRLIEDAERLCLLRDALEKKILGIEGTTLNGSQTQRLSHVSNISFSGVEGEELLKRVN-REIAVSSGSACTSILPKPSHVLAAMGLDSDLGRASIRFSLGKDTTENDIEFAAEYIEAVVKELRAS----PL
MLDTLSHLDWLEADAIHILREVVGQCANPALLFSGGKDSVCLLRLAEKAFRPGALPFPLLHIDTGHNYPEVIAFRDRRAVELDARLIVRSVEDSMARGSVVLRH-PHESRNRHQSVTLLEAIAEFGFDACIGGARRDEEKARAKERIMSFRDAFGQWDPKHQRPELWNLYNARVHPGENIRAFPISDWTELDVWHYIQREGLELPSIYFAHRRPVVRANGLLRPVT-PLT----PARPGETVEDVRVRFRTVGDITCTAPVESEADTLDAILAETALTTLSERGTRLDDHASESSMEDRKKAGYFMIYFDNNATTMVAPEVVEAMLPYFTEQFGNPSSIHQFGNRVGQALKQARVQVQTLLGAEDSEIVFTSCGTESDSTAILSALRV-QPERREIITTVVEHPAVLALCEQLEKEGYTVHYLPVDGRGRLDLDAYGRLLSERVAIVSVMWANNETGTLFPVERMAEMAKAAGLFHTDAVQAVGKVPIDLKRTAIDMLSLSGHKLHAPKGIGVLYLRRNTRFRPLLRGGHQERGRRAGTENSAAIVALGKACDMALEYMEHEQTSVRALRDRLEQGLIAVPHCFVTGDTDNRLPNTANIAFEYIEGEAILLLLNKLGIAASSGSACTSGSLEPSHVMRAMGIPYTAAHGTIRFSLSRYNTAEEVERVIEAVPPIVAQLRKLSPYWYA
M----FIPNPKEAESIHIIREVAAQFEKPVLLFSGGKDSITLVRLAQKAFYPARIPFPLLHIDTGHNFPETIEFRDQLVAELGLELIVRNVQDAIDQGKVREEKGRYSSRNTLQTTTLLDAIEEFKFDACIGGARRDEEKARAKERIFSVRDDFGQWDEKNQRPELFDMLNGRIHQGQNVRVFPISNWTELDVWEYIKTEKIKIPSIYFAHKREVFMRDGMIWTAN-EHV----YREQHEQVLEEMVRFRTVGDMTCTAAVFSQAETLDAVVEEIRASTISERGARIDDKRSESAMENRKKVGYFMIYLDYNATTPCDPIVVEAMLPYFTGRFGNAASDHFYGWQADDAVEEAREHLAGLIGAKADEIIFTAGATESVNMALKGLVAN--NVDNHIITCLTEHTAVLDTCAYLESQGCRITYLEVDSEGQISLEALEAAIEIDTRCISLMWANNETGAIHPVKEIANITQRHGTFFCDATQAVGKIPVNVKEAGIDMMAYSAHKMYGPKGIGALYICQNAKIPPYLHGGRHEKGLRSGTLNVPGIVGFGEAARLCKTGLAAEASRLERLRDRLEQALLNIPGVQLNV-RSQRLPQVSNIRFSNINAEHLLLSLS-QQLAISRGSACSSNVQKPSHVLKAMGLSESQSFSAVRISIGRFTTADEVGKAINILAEAVKKTTPN----EH
M-YELDYLDQLESEAIHIFREVAGQFERPALLFSGGKDSITLVHLALKAFRPGKFPFPLVHIDTGHNFPEALAFRDQLAAQIDEKLIVRNVGDTIKAKGLTEPKGKFASRNALQTFTLLDTIEEFEFDACIGGARRDEEKARAKERIFSVRDEFGQWDPKRQRPELWNTYNGKISKGENVRVFPISNWTELDIWNYIRRENIELPSIYFAHEREVLQHEGQLVAIS-DFI----TLEPGDSVVTKTVRYRTVGDMTCTAAVESAASDIDGIIKEIIATKTSERGTRIDDRVSEAAMEDRKKNGYFMIYLDNNATTPMDPRVLEAMVPYFTEHFGNAASNHPFGWEAEEGVDYAREQVAKLIGSDPKEIIFTSGATEGDNLAIKGVFEMYATKGNHIITATTEHKAVLDTCKHIEKAGGEVTYLTVNPEGLIDLKELEAAIKPTTVLIAIMYANNEVGVIQPVKEISAIARKHGLFFTDATQAVGKVPVDVNKDGIDIMAFSAHKMYGPKGVGALYVRRRVKVTAQMDGGGHERGMRSGTLNVPGIVGLGKACELCRLEMESDTKRIQALRDKLENALLEIEESYLNGDKEHRLPHVSNISFKYVEGEGLMMGFN-KTIAVSSGSACTSASLEPSYVLKALGLGDDLAHSSLRFGLGRFTTEEQIDYTIEHVRNTVLKLRDMSPLWHH
M---LDYLDQLESEAIHIMREVAGQFERPALLFSGGKDSITLVHLALKAFRPGKFPFPLVHIDTGHNFQEALDYRDAMAERIGEKLIVRYVEDTIREKKLKEPTGRNATRNGLQTFTLLDTIEEFEFDACIGGARRDEEKARAKERVFSVRDEFGSWDPKRQRPELWNLYNGRIHKGENVRVFPISNWTELDVWNYIRREKIQLPSIYFAHDRELLIRDGKLMATAGGVI----KPEADDQLVTRRVRFRTVGDISCTAASESTADTLDAVIDEIQATRISERGTRMDDQLSEAAMEDRKKGGYF---------------MLDTMMPFLTDNFANAASTHPFGISAHEAVKTARQQVADLLGCETHELVFTSGATEAINLAIKGVAENYSSKGKHIITVQTEHKAVLDVCVYLEKRGYEVTYLPVQPDGLLDLAVLQAAIRPDTILVSVMLVNNETGVIQPIEQIADIAHEAGFFMTDATQAVGKLPIDVDKYNIDLLAFSGHKFYGPKGVGGLFVRQKVKLEALLHGGGHERGLRSGTLNVPGIVGIGKAAELARLEMAPERQRIESLRNKLETALLTIPGTRINGSPSNRLYNATNIYFENCDSDALIMGL--EGIAVSNGSACTAASIDPSHVLLTMGLTEIEAFSCLRFSLGRFNTEADVVATVDAIKGVVEELRA-----LV
M-RYLDYLDQLEAEAIHIMREVAGQFEKPALLFSGGKDSITLVRLAEKAFRPGKFPFPLVHIDTGHNFPEAIRYRDELAERLGEKLIVRNVEDTIKRKSLSEPKGRYASRNGLQTHTLLETIEEFGFDACIGGARRDEEKARAKERIFSVRDEFGQWDPKRQRPELWNIYNGHINKGENVRVFPISNWTELDVWNYIKREEIALPNIYYTHERECLVRDGKLMAWS-DFI----YQEPDDIVVKRQVRFRTVGDMTCTAAVESIAHDIDGVIAEILESKISERGTRIDDKLSETAMEDRKKGGYFMIYLDNNATTPLDPRVLEAMMPYMTNLFGNAASNHAFGWQAEEAVDYAREQIASLINCSPKEIIFTSGATESDNLALKGVYEMYASKGNHIITVTTEHKAVLDPAKHIEKMGGQVTYLQVNDKGLIDLKELEAAITDKTILISVMYANNEIGVIQPIREISAIAKKHGLFFTDATQAVGKIPVDVEADGIDLMAFSAHKMYGPKGVGALYVRRRVKVTAQMDGGGHERGMRSGTLNVPGIVGLGKAAEVAKQDMESDNARISAMRDRLERELTTIEESYINGSTEHRLPHVSNISFKYVEGEGLMMGV--KDLAVSSGSACTSASLEPSYVLKALGLSDDLAHSSLRFGLSRFTKEEEIDYAINHVKEAVSKLRELSPLWEH
MRQTLTHLDWLEAEAIHILREVAGQCSNPVLLFSGGKDSLCMLRLAEKAFRPGRFPFPLMHIDTGHNYKEVTDFRDKRAAELGERLIVRSVEDSMARGTVVLKT-PDESRNKHQSVTLLESIEEFGFNACIGGARRDEEKARAKERIMSFRDEFGQWDPKNQRPELWNLFNARTHKGENIRAFPISNWTELDVWQYIERERLELPSIYFAHVRPVVRKNGLLQPVT-DVT----PAKPGDVVENVQVRFRTVGDITCTAPVESDADTVAKILLETATTTITERGTRMDDQTSDASMEQRKKEGYFMIYLDYSATTPVDPRVAQAMIPWLTEHFGNPASSHAYGWEAEKAVEDAREQVARLVNADAKEIVWTSGATESNNLAIKGAAQFYKGKGKHIITLKTEHKAVLDTFRELERQGFEATYLDVQENGLVDLSVLKDAIRADTVLVSIMFVNNEIGVVQPIAEIGEICREKGVFHVDAAQATGKVDIDLSKLKVDLMSFSAHKTYGPKGIGALYVRRRARLEAQMHGGGHERGLRSGTLATHQIVGMGEAFRIAREEMKVENERIRALRDRLMKGLQDIDATYINGDVEHRVPHNLNISFAYVEGESLIMAI--KDVAVSSGSACTSASLEPSYVLRALGRNDELAHSSIRFTIGRFTTEEEVDYTIDLLHKKIGKLRELSPLWAH
MKHAFTHLDALESESIHIMREVAAECRNPALLFSGGKDSIVMLRLAEKAFRPAKFPFPLVHIDTEHNFPEVIACRDKLAKDLGERLIVRSLEDSIKRGSIVIKD-ESKPRNPYQSVTLLETIAEFGFDACMGGARRDEEKARAKERIFSFRDEFGQWDPKNQRPELWDTYNTRVHAGENIRVFPISNWTEMDIWEYIGREKLHLPDIYFAHEREVIRRGGSVIPVS-HLV----QPKAGEKVEVLSVRFRTVGDMTCTAPVESTACTVDEIIEETAATRITERGTRMDDQTSDASMELRKKEGYFMIYFDNNATTRVDPAVVEAMLPYFTEQFGNPSSMHSFGNKVGLAIKKARMQVQELLGAEDSEIIFTSCGTESDSTAIISALKA-QPERKEIITTTVEHPAILTLCTHLEKEGYKVHLLKVDGKGRLDLDEYKKLLTDQVAVVSVMWANNETGTFFPVVEMAELAHAAGMFHTDAVQAVGKVPLNLKDTKIDMLSVSGHKLHAPKGIGVLYLKRGTRFRPLLRGGHQERGRRAGTENTTSIVGLGKAAEMALEAMAYENTEVARLRDKLETGILAVPRSFVTGNPDNRLPNTSNIAFEFIEGEAILLLLNKFGIAASSGSACTSGSLEPSHVMRAMGIPYTAAHGTVRFSLSRYSTEAEVDRVIAVVPEIIAQLRKLSPYWYA
M-VANSHLDWLEAEAIYVLREIAAECQRPVLLFSGGKDSAVLLKLAEKAFRPGKFPFPLMHIDTGHNYPEVIEFRDQYVAQLGEQLIVRSVEDSIARGTVTLHH-ANASRNGAQAVTLLEAIEEFGFDACIGGARRDEEKARAKERFVSFRDAFGQWDPKNQRPELWHLFNTRIHPGENLRAFPISNWTEMDVWQYIEREQIALPPIYYSHKREVVRRDGLLVPNT-ALT----PPKEGEIIEVVDVRFRTVGDISCTCPVESLASNPLEIIQETAIATLTERGTRMDDQSSEASMEHRKRQGYFMIYLDYSATTPVDPRVAEKMIACLTGNFGNAASSHIYGWKAEEAIEEARRQVADLIHADPREIVWTSGATESDNLAIKGVAHFYASKGKHIVTSKIEHKAVLDTCRQLEREGYEVTYIDPTEEGIVTPEMVEQALRDDTILVSIMHVNNEVGTINDIAAIGELTRARGIFHVDAAQSAGKVEINMETMKVDLLSLSAHKMYGPKGIGALYVRRRIRLEAQMHGGGHERGMRSGTLATHQIVGMGEACRIAKAEMAEENARMKQLSERFYSHVSDMEELYLNGSQTQRVPHNLNLSFNYVEGESLIMAL--KDMAVSSGSACTSASLEPSYVLRALGRNDELAHSSIRFTFGRFTTEEEVDRAASQIKEAVNKLRELSPLWAH
M---LDYLDQLESEAIHIMREVAGQFERPALLFSGGKDSITLVHLARKAFRPGKFPFPLVHIDTGHNFQEALDFRDWLAESLGEKLIVRYVEDTIREKKLKEPTGRNASRNALQTFTLLDTIEEFEFDACIGGARRDEEKARAKERVFSVRDEFGSWDPKRQRPELWDTYNGKIHKGENVRVFPISNWTELDVWNYIKRENIALPSIYFAHDRECLLRDGKLLATAGGVI----QREEADELVTRRVRFRTVGDISCTAAVESTADTLESVIAEIQATRISERGTRIDDQVSEAAMEDRKKGGYFMVYLDYNATTPVDPQVLDTMLPYFTTHFGNAASTHVYGLKAEDAVEAAREQVAELIGAMPKEIVFTSGATESINLAIKGFYEAAQHRGNHLITVVTEHKAVLDTCHHLEQLGAEVTYLLPDGDGLISRDQLEAAIKPTTILISVMLANNEIGVIQPIQELAALAQERGAFHTDATQAIGKLPVNLRKLPVDLLSLSGHKLYGPKGVGALYIRKNIPLTAQQDGGRHERNRRSGTLNVPGIVGLGKAAALCDDLMTDEAQRLAGLRDQLETGILQVPDTHVNGSRTQRLANTTNISFAGVDGEVLLMSL--NRIAVSNGSACNSASTEPSYVLKALHLSDDLAYSSVRFSLGRFTTEADITPAIQHVTEVVARLRQ-----EQ
MNYNLNHLKELEAESMFVLREVAAQFENPVLLFSGGKDSILVTYLAMKAFYPARIPFPLLHIDTGHNFQETLDYRDELVERTGARLIVGSVQEAIDQGRVVEEKGLNASRNFLQTAVLLESMEKGKYDAAIGGARRDEEKARAKERFFSHRDEFGQWDPKNQRPELWNLFNGKKNIGEHFRIFPISNWTELDVWQYLSMEGVNLPSLYFAHQREVFERDGMLLAAS-EVI----QRRPTEIPFETTVRFRTIGDITCTGAVKSTAGTIDDVIDEIAASRVTERGTRADDKRSETAMEDRKKQGYFMVYVDNNATTPTDPRVVEAMLPYFYQMPGNAASNHPFGWEAEEAVDYAREQIAALINVDPKEIIFTSGATESDNLAIKGVFEMYASKGNHIITVTTEHKAVLDTCKKLEKEGAEVTYLEVNSEGLIDLAELEAAIKPSTILVSVMWANNETGVIQPMKEIGEICARKGLFFSDAVQAVGKIPVNPKETGVHLMAFTSHKMYGPKGVGALYVSRRVKVTAQMDGGGHERGMRSGTLNVPGIVGFGKAAEIAKAEMQQDAERLSKLRDHLENAFKKLEEVYVNGSRENRMPHVTNISFKHVEGEGLMMTFN-QNIALSSGSACTSASLEPSYVLVALGLGDDLAHSSLRFSLGRFTTEEDIEYVIEKVCAGVNHMRDLSPIWEH
M----AHLKALEAESIHIMREVAGQARAPVMLYSIGKDSTVLLHLARKAFYPGRLPFPLQHIDTLWKFRDMIAFRDNTARELGLDLRVHTNPEGIRRNINPFDNDSVLYNQIMKTDALKQALTEGGYDAAIGGARRDEERSRAKERVFSVRGPGHTWDPKRQRPELWNLYNGQLAAGETLRVFPLSNWTELDVWTYIQYEKIDVVPLYFAAMRPTVERDGMLLVVDDERF----RFRPGEVPVDRLVRFRSLGCYPYSAAVQSPAASIADIVAEMYTTRESERAGRMIDNDQEASMEKKKREGYFMVYLDNQATTRCDPRVLAAMLPWFSEEYGNPHSEHVMGHTAEAAVEAARARIAALVGADTKEIVFTSGATESNNIAIKGAARHARGERRRVITVATEHKCVLEAVGDLKDEGFEPVFLPVRPDGLLDPETLRDALAKPTLLVSVMAVNNETGVVQDIPALAAIAKDAGLFHTDIAQAAGKIPVDLTGWRVDLASISGHKIYGPKGIGALFVRRRVRIAPLFSGGGQERGLRSGTLATPLIVGLGEACRLAALEMADEAGRVGALRDSLLGRLQDIPGLRLNGSPSARIPGNLNLTFP-TPAARLLERL--PDLCVSTGSACSSAAIEPSYVLQALGLDEEAASRTLRIGIGRFTSPADIDYAAAALAAAQDAGAQDAATREA
M-YTLDYLDQLEAEAIHILREVAGQFERPALLFSGGKDSITLVRLAQKAFRPGKFPFPLVHIDTGHNFEETIQFRDQLVESLGEELVVGYVQDAIDSKKVKEQSGKYASRNSLQTYTLLETIEKHEFDACIGGARRDEEKARAKERIFSVRDDFGQWQPKKQRPELWNIYNGKINKGENVRVFPISNWTELDVWNYIKREGIDIPSIYYAHERECIERDGQLMANS-PHI----NLDANDAFTKQTVRFRTVGDITCTAAVSSKASTIDEVIEEIKASRITERGLRIDDQQSEAAMEDRKKVGYFMIYLDNNATTPVDPRVLETMMPYLTRNFANAASRHQPGLDANQAVNQAREQIAKLIGSKPSEIIFTSGATEGINLAVKGMVETQKSKGKHIITLATEHKAMLDTYEFLASKGFDVEYLPVKPDGLLDLEVLKKAVREDTVLVSVMLANNETGVIQPLKEISAIVHEAGFFMTDATQAFGKLSISVNDLGIDLMTFSGHKIYAPKGIGGIYFRSRVKLEAIIHGGGHEKGMRSGTLNVPGIIALGKAAEVALQDMEKDAKQVQELRDYLEQNLLQIEDTTINGNTTHRLYNTSNIFFQGVDSDALIANL--DSLAFSSGSACTSASVEPSHVLIALGLSKEDAYCCMRFSLGRFTTKEEINKAIELLKEAIENLRAL----LL
MDPLIDYLDDLEAEAIYIMREVAGQFERPALLFSGGKDSITLVHLARKAFAPCKIPFTLVHVDTGHNFPEAIAYRDNLVEELGAKLVVRYVEDTIKAKNLKEPKGKNASRNWLQTFTLLDTIEEFEFDACIGGARRDEEKARAKERIFSFRDEFGQWDPKQQRPELWSLFNGKISKGENVRVFPISNWTELDVWSYIKREQIPLPSIYFAHEREVILRDGHLLANA-DFI----QKDEHDKIENRIVRFRTVGDMTCTAAVESSAATLDEVVAEITVSRISERGTRIDDQQTEAAMEDRKKNGYFMIYLDNNATTPLDSRVLEAMMPYLTNQFANAASNHKPGVEANQAVRSAREKIAILIGSDPSEVIFTSGATEAINTGIKGVLEEYKKKGNHIVTASTEHPAVLDTCKYLESKHVEVTYLPVDQYGIVNLEEVNEAIRDDTVLVSVMMVNNETGVIQPIKEIAEMAHRRGFFMTDATQAVGKHSINVKEMGVDIMAFSAHKFYGPKGIGGLYLRGKVKLNALIHGGGHEGGVRSGTLNVPGIVGLGAASEIALQEMDTDRVRIGALRDQLEQVFMGIPDTTLNGHPTQRLYNVSNICFKGTDADAIIAGL--ENIAISNGSACSSTKVEPSHVLSAMGLSEQDAYSSLRISLGRFTNDLHINLAISSVIKEVSFLKSLVRSDKI
M-YTLDYLDQLESEAIHIFREVAGQFEKPALLFSGGKDSITLVHLALKAFRPGKLPFPLVHIDTGHNFDEALSFRDQLVTEIGERLIVRKVEDTIRVRQLTEPKGKLASRNALQTYTLLDTIEEFGFDACIGGARRDEEKARAKERIFSVRDEFGQWDPKLQRPELWNTYNGRISKGENVRVFPISNWTELDVWNYIRRENIALPSIYFAHEREVLEYGGQLIATS-AFI----NLDEEDKVSVKKVRYRTVGDMTCTAAVESNAVTIDDIIREITATRTSERGTRIDDRTSEAAMEDRKKNGYFMIYLDNNATTPMDPRVLEAMLPYFTEHFGNAASNHSFGWEAEEAVDYAREQVAALIGADPKEIIFTSGATEGDNLAIKGVYEMYASKGNHIITCTTEHKAVLDTCKHIERSGGEVTYLNVNAEGLIDLKELEAAIKPNTILIAIMYANNEIGVIQPMKEISQIARKHGLFFSDATQAIGKIPVDVNKDGIDLMAFTGHKMYGPKGVGALYVRRRVKVTAQMDGGGHERGMRSGTLNVPGIVGFGKACELARLEMAADAERLGKLRDKLENALMQLEEAYVNGSREHRLPHVANISFKYVEGEGLMMGFN-KNIALSSGSACTSASLEPSYVLKALGLGDDLAHSSLRFGLGRFTTEEQIDYTIKAVSDTVLKLREMSPLWHH
MLSTRTHLDWLEAEAIFILREIAAEAEKPVLLFSGGKDSAVLLQLAQKAFAPGPLPFPLMHVDTGHNYPEVIEFRDRRAAELNAELIVRSVEDSIARGTVVLRN-ETASRNGAQAVTLLEAIAEFGFDACFGGARRDEEKARAKERIVSFRDEFGQWDPKAQRPELWHLFNTRIHKGENLRVFPISNWTELDVWQYIQREAIDLPSIYYTHSREVVERQGLIVPIT-PLT----PLLDGETSEWRDVRFRTVGDISCTCPVLSTAASVQDIIAETALATITERGTRMDDQTSEASMEHRKKQGYFMIYMDYAATTPVDPRVADSMIPWLTERFGNPASSHPYGWDAEEAVDQARRQVAALVGAEPREIVWTSGATEAINLALKGAAQFYQSKGRHIITVRTEHKAVLDTCLALQDEGFEVTFLDVLPSGLIDPQAFEQAIRPDTILASVILVNNEIGVIQDVQALGAMCREHKLFHVDAAQATGKVAINLQEWPVDLMSMSAHKTYGPKGIGALYIRRAVRLKAQIHGGGHERGFRSGTLATHQIVGMGRAFELAAQEMDLDNQRITALRDRLWAGLQSIPDLFLNGTLDQRVPHNLNISVDHIEGEALMMAL--TDLAVSSGSACTSASLEPSYVLTALGRSDQLAHSSLRLSLGRFTTEQDIDDTIAAIRRVVEQLRAISPLWAQ
MKHTLSHLDWLESESIYILREVAGQCANPALLFSGGKDSVVLLRLAEKAFRPGRFPFPLLNIDTGHNYPEVLAFRDYRATQLGERLIVRSVEDSMRRGTVVLKS-ADELRNKHQSVTLLEAIEEFGFDCCIGGARRDEEKARAKERIFSFRDEFGQWDPKNQRPELWDLFNARVHKGENIRAFPISNWTELDVWQYIGREQLEIPSIYFSHQRPIVRRNGLLQPVT-ALT----PANPGEAIEQMRVRFRTLGDVTCTAPVASDADTLEKIILETASTTITERGTRLDDQTSEASMEQRKKEGYFMIYLDYSATTPVDPRVAAKMIPWLTEHFGNPASSHAYGWEAEKAVEDAREEVAKLVGADAKDIIWTSGATESNNLAIKGAAHFYASKGKHIVTVTTEHKAVLDTVKELERQGFDATYLVPQEDGLVTPAQFAAALRPDTVLASVMMVNNEIGVIQPIAELGEICREKGIFHVDAAQATGKMPIDLTTLKVDLMSFSAHKTYGPKGVGALYVRRRIRLEAQMHGGGHERGLRSGTLATHQIVGMGEAFRLARLEMATENERIRMLRDRLMNGLMDIEEIYVNGDLTQRVPHNLNLSFNYVEGESLIMAI--KDIAVSSGSACTSASLEPSYVLRALGRSDELAHSSIRFTLGRFTTEQDVDFTVKLLHEKIGKLRELSPLWAH
M------LEFLEAESLSILREAVAEARKPVMLYSIGKDSSVMLHLARKAFAPGPLPFALLHIDTTWKFRDMIAHRDRMAREYGCELLVHTNQQALAEGINPFDHGSA-YTDIMKTQALKQALDAHGFDVIFGGARRDEEKSRAKERIFSVREAGHRWEPKAQRPEFWANFNTRLAPGQTLRVFPLSNWTEADIWQYIAQESIPIVPLYFAAERPVVQRGDQWIMVDDARF----RLVSGETPQLRKVRFRTLGCYPLSAAVESEADTLEKVIAETLAAHTSERAGRLIDHDAAASMERKKQEGYFMIYMDYAATTPVDPRVVDAMIPWLREHFGNPASSHAWGWEAEAAVEKAREQVAALINADAKEIIWTSGATESNNLAIKGAAEFYQGKGKHIVTVKTEHKAVLDTVREMERRGFEATYLDVQPNGLLDLDVFKAALRPDTILVSVMLVNNEIGVIQDIPEIGRICRERGIFHVDAAQATGKMVIDLQTWPVDLMSLASHKTYGPKGIGALYVRRRVRLIPQMHGGGHERGLRSGTLPTHQIVGMGEAFRIAKAELGASIERARMLQQRLLDGLKDIEEVYVNGDLERRVPHNLNISFNYVEGESLIMAI--KGIAVSSGSACTSASLEPSYVLRALGRSDELAHSSLRMTIGRYTTEEEIDSAVRQLRESVAKLRDLSPLWAH
MKYRLSNLRQLESESIYIMREIVAQFANPVLLYSVGKDSSVLVRLAQKAFYPGKIPFPLLHVDTGFKFKEMYEFRDKFTKSIDAKLIVFKHPSTYDETVNPYDLGTQKCCAILKTMALLDAIREGKYDAAIGGARRDEEKSRAKERIFSFRDKNGQWDPKNQRPELWNLYNGKINKGESIRAFPLSNWTELDIWQYIHLEKIPIVPLYFAKKRLMIVRDGQLIPIE-NKS----KLLENETPQEVMSRFRTLGCSPCTGAIRSEASTLPLIIEEMMLARTSERSTRIIDHDAEGSMETKKREGYFMIYLDFNASTPIAPEVLVVMQPYLADCFGNPSSVHRFGKLAGLGIAKARQRVAVLLGCETNEVVFTSGGSEANNHAIKGAFFARRDQGNHIITTAIEHPAVHVPCEYLKRFGAEVTYLPVDGTGRVDPDSVRKAITRKTILISVMHANNEVGTIQPIEEISKIAKENQIFHSDAAQSAGKVATHVQTLGVDLLSIAGHKFYAPKGIGVLYIKRGVAIDSLIHGAGHEQGRRAGTENTASIVALGAASDLFSSG--REMSSVQEFRDLFWALLQEFGKVQRNGHPTLVLPNTLNVSFVGHIGGEILRKL--KGVAASTGSACHSGETKMSPVLEAMGISPEIGLGAIRFSLGRTTTEEEIRIVLKQMREIL------------
M-YKLDYLEQLEAESIYIFREVAAQFEKPALLFSGGKDSITLVQLAKKAFAPGKLPFPLVHIDTGHNFPEALAFRDALAKEVGAELIVRKVEDTIKQKHLTEPKGKFASRNWLQIHTLLDTIEEFKFDACIGGARRDEEKARAKERIFSVRDEFGQWEPKLQRPELWNIYNGRIHKGENVRVFPISNWTELDVWSYIKKEGIGLPSIYFAHDREVIQHEGQLIAVS-DYI----TIDDTDVIATKKVRYRTVGDMTCTAAVESNASTLDEVVNEIMATRISERGTRIDDRVTEAAMEDRKKGGYFMIYLDNCATTACDARVVDTLLPYFTQYFGNPSSNHSFGWKAAIAVEAAQQQVAGLINATADEVYFTSGATESCNLALRGICSMYAGKGDHIITTKVEHKAVLDTCKTLEKKGAHVTYLDVNADGQIDLNVLKASLRANTILIAVQWANNETGVLMPVEAIGAIAHEKNLFFCDATQAVGKIPVDVKKAKPALMAFSSHKLYGPKGVGALYISRRVKITSQITGGGQQKNIRSGTLNVPGIVGFGKACALAGEEMDADGHRLLNLRNKLEQALLSLPETFVNGHSSQRLPQVTNLSFGYLNSNEILSILN-KNIAVSSGSACTSGSLDPSYVLKAMQQTDDRAKAAIRFSLGRFTTAEEIDYTLQFVRTAITNLRENSPAWRH
MRPTLAHLDWLEAEAIHILREVAGQCANPALLFSGGKDSICLLRLAEKAFRPGRFPFPLLHIDTGHNYPEVIAFRDRRAAELGERLIVREVEDSLARGTVVLRS-KDESRNRHQSVTLLEAIEEHEFDACVGGARRDEEKARAKERIFSFRDPFGQWDPKSQRPELWDIYNARAHKGENIRVFPISNWTELDVWQYIAREKLELPSIYFAHRRPVVRLSGLLQPVT-ALT----PAREGDRVETLSVRFRTVGDITCTAPVESVADSVARIIAETATTTITERGTRLDDQMSDAAMEQRKKEGYFMIYLDYNATTPIAPEVAAAMRPWIEEQFGNPSSSHDYGQRARKAVADARAAVATLVGATADEMVFTGSATEANNLALLGLARAMPPSRRHLIVSAIEHPAVMQPALHLRDEGWDLTVLPVDEFGRIATDDLRAALRPDTALVSVMHANNEVGTIQSVAAIAALARANGIVHADAAQSTGKVPLDVGELGVDLMTLAGHKFYAPKGIGALYVRRNTPIKPILFGADQERGLRPGTENVAQIVGFGEATRLARARLPHATRHLAALRDDLHRHLAAVPGLVLNGHPAQRLPNTLHVSFPGVAGRDLLAAA--GEVAASVGSACHSDADAVSGVLAAMGCNSARARGAVRLSVGLPTSAREIERAAAALIAAWRQM-------AR
METGIDTLDALEAEAIHIIREVVAEFERPVLLFSGGKDSVLVLHLAAKAFWPAKVPFPVLHVDTGHNFPEVIEFRDRTVERLGLRLEVASVQDYLDDGRLAER--ADGTRNPLQTQPLLDGIAAGRHDAVFGGARRDEDKARAKERILSLRDEFGQWDPRNQRPELWDLYNGRHTVGQHVRAFPISNWTELDVWRYIEREGIELPPLYYAHEREVYLRDGMWRAIS-DVS----PARADETVERRIVRYRTVGDMSCTGAVESDAASVADVVREIALSTLTERGTRADDRISEAAMEDRKKDGYFMIYLDHAATTPVRREAIEAMWPYLTGAFGNPSSRHELGDEAARALAWARGEVAAVVGCRPGEVVFTSGGTEADNLAIKGIALA-RPRGRRIVVSPIEHEAVLESAAYLARHGFTVTEVAVDEGGIVHPSALAAALTPDTALVSVQLVNNEIGTIQPLAELAAIAHDAGLMHTDAVQAAGHLDLRLDGLGVDALSLAGHKVGAPKGTGVLVARGRVALEPVLHGGGQERGRRSGTENVAGAVAFATALRLAEAERADAAAQAARQGLQLRERILALDGAQLTGDRERRLPGTVSFVFPGTSGEAVLLELDRLGVTCSSGSACAAGSSDPSHVLTAIGIPADLAQTAVRFTLGPTTTDEEIADAAASVIRAVSAVRAI----GS
M----LNQNTLESEAIYIFREVVAQFENPVLLFSGGKDSITLVRLAQKAFYPARIPFPLMHIDTGHNFPETIEFRDKLVEELGLQLIVRHVQDDIDNGKAVEERGKYSSRNSLQTNTLLDAIDEYKFDACIGGARRDEEKARAKERIFSVRNDFGEWDEKNQRPEVFDMLNGRIDIGQNVRVFPISNWTELDVWSYIDSEEIEIPSIYFAHDREIFERDGLIWTAS-EYV----YKEDHEATENRRVRFRTVGDITCTAAVESEADSVEKIIQEIRESAISERGARIDDKRSEAAMETRKQQGYFMIYLDYNASTPVDPRVVKEMLPYFTEKFGNLSSDHAFGWDAAEAVENSREQISRLANCKPTELTYTSGATEAANLALFGFCQKNKNKGDHIISCKTEHKAILDTLGALENRGFKITYLNVDGDGNIDLKELENSITAETILVCLMLANNETGFIHPLKKIAQITHAKNCIMSDITQAVGKIPIDLKDLNIDMAIFSSHKIYGPKGVGALYISKKIHLDPHEFGGGQERGLRPGTLNVPAIVGFGKAAEIVFFEMNSDSRRLLELRNKLETLLLKIEGAEINSKEANRLPNTTNISFKNIEGSQIFRRL--NMLAVSRGSACTANTVQPSHVLLAMGVTGEQALASLRISLGKLTSLEDIEFAVAEITKTIEQLKTA----TA
M----DYLDQLEAEAIAILREVAGQFEKPALLFSGGKDSITLVKLAEKAFRPGKFPFPLVHIDTGHNFPETIEFRDKLIADLGEKLVVGYVQDSIDQGKVIEQTGKNASRNQLQTVTLLDTIAAGGYDACIGGARRDEEKARAKERIFSVRDEFGQWDSKRQRPELWNTYNGKIHKGENVRVFPISNWTELDVWNYIKRENIALPSVYFSHERDCILRNGQWMAAS-EYM----NMDDEDIVVRKQVRFRTVGDMTCTAAVESEKTDIDDIIQEIAQSKISERGARMDDKVSEAAMEERKKGGYFMIYLDNNATTPMDPRVLEAMLPYFVDKFGNAASNHAFGWAAEEAVDYAREQVAKLIGATEKEIIFTSGATESDNLALKGVFEMYKDKGNHIITLNTEHKAVLDACKHIEKIGGKVTYLEVESDGLLDLAKLEAAITPETILVSVMYGNNEIGVVQPIKEISAIAHKHGLFFTDATQAVGKISVDVNRDGIDLLALSGHKIYGPKGVGALYVRRRVKVTSQMDGGGHERGMRSGTLNVPGIVGLGKACELCRLEMDSEAARLSALRDKLENSLLELEESYVNGNKEHRLPHTTNISFKYVEGEGLMMAM--KDMAVSSGSACTSASLEPSYVLKNLGLSDDLAHSSIRYGLGRFTTEEEVDFAIENTKKAVNHLRELSPLWEH
MHATLSHLDWLEAEAIHILREVAGQCANPALLFSGGKDSLVLLRLAEKAFRPGRFPFPLLNIDTGHNYSEVIDFRDFRACQLNERLIVRSVEDSIKRGTVVLKT-PGESRNKHQSVTLLEAIEEFGFDCCIGGARRDEEKARAKERIFSFRDEFGQWDPKNQRPELWDLFNARVHKGENIRAFPISNWTELDVWQYIEREDLQLPSIYFAHPRAVVRKNGLLQPVT-ELT----PAQPGDVVEELTVRFRTVGDITCTAPVLSDADTVARIIEETATTTITERGTRLDDQTSEASMEQRKKEGYFMVYLDYSATTPVDPRVAAKMIPWLTEHFGNPASSHSYGWEAEKAVEDAREEVAALVGADAKEIIWTSGATESNNLAIKGAAHFYATKGKHIITVSTEHKAVLDTVKELERQGFEATYLVPQENGLITVEQFKAALRPDTVVASVMAVNNEIGVIQPIAEIGEICREKSIFHVDAAQATGKMPIDLSKLKVDLMSFCAHKTYGPKGIGALYVRRRIRLEAQMHGGGHERGMRSGTLATHQIIGMGECFRLAREEMAVENERIRMLRDRLLKGLLDIEETYVNGDIDQRVPHNLNVSFNFVEGESLIMAV--KDIAVSSGSACTSASLEPSYVLRSLGRSDELAHSSIRFTLGRFTTEEEIDFTIKLLHDKLGKLRELSPLWAH
MPLSNAHLDALEEETIFILREVAATFERPTLLFSGGKDSLVMLRCAEKAFGAGRIPYPLLMIDTGHNFTEVTEFRDRRAKELGAQLIVRSVEDSMARGTVRLSH-PEESRNAHQSVTLLEAIEEFRFDALIGGARRDEEKARAKERIFSHRDSFGQWQPKAQRPELWTLFNTRLTQGEHFRVFPISNWTELDVWQYIAREDIALPSLYYTHPRDVVERKGLLVPVT-PLT----PPRDGEQVQQRQVRFRTVGDITCTCPVESTAASALDIVAETLSANISERGTRMDDKTSDASMEKRKRDGYFMVYLDYGATTPVDPRVVNAMIPWLGEHFGNAASSHAWGWEAEEAIEKARTQVADLIGADSREIVWTSGATESDNLAIKGAAHFYQTKGKHLITVKTEHKAVLDTMRALEREGFEVTYLDVKDDGLLDLDVFKAALRPDTILVSVMAVNNEIGVIQDMTAIGRICREKGIFHVDAAQATGKIEIDLKTLPVDLMSLASHKSYGPKGIGALYVRRRVRIEAQMHGGGHERGMRSGTLATHQIVGMGEAFRIAREEMAQDREHAARLQKRLLDGLTDIEQVFINGDLTQRVPHNLNISFNYVEGESLIMGI--KGVAVSSGSACTSASLEPSYVLRALGRTDELAHSSLRMTFGRFTTEEEVDYAIATIRENVHKLRELSPLWAH
M----NHLKTLEEESIYILREVAAQFERPALLFSGGKDSITLVHLARKAFFPAKFPFPLVHIDTGHNFQETIDFRDWLVNKVGAQLIVGSVQDSIDQKKVAEETGKYASRNALQTVTLLETIEKNKFDACIGGARRDEEKARAKERIFSVRDDFGQWDPKRQRPEIWNHLNGMINFGENVRVFPISNWTELDVWSYIKQENMDLPSIYFTHKREVFERDGLIFPHS-PYI----NMDGEE-VYETDVRFRTVGDMSCTAAVLSTADNVDDIITEIKASTISERGARFDDKRSEAAMEKRKLAGYFMIYLDNNATTPMDPRVLEAMLPYFTDKFGNAASNHPFGWVAEEAVEYAREQVAKIIGANEKEIIFTSGATESNNLALKGVFEMYQQKGNHIITVVTEHKCVLDAAHHIEKMGGKVTFLPVKEDGLVDLDLLEKSITDKTILISIMYANNEIGVIQPVKEISAIAHKHGLFHTDATQAVGKIPVDVIADGIDLLSFTGHKLYGPKGCGALYVRRRVKVTAQIDGGGHERGMRSGTLNVPGIVGFGKACEIALAEMESEAKRLGALRDKLEKAVTEMEETYVNGNVDHRLSHVANISFKYVEGEGLMMAM--KDLAVSSGSACTSASLEPSYVLKSLGLNDDLAHSSIRFGLGRFTTEEEVDYAIEVTKKAVTHLRELSPLWEH
M----DYLDQLESEAIHIMREVAGQFERPALLFSGGKDSITLVHLARKAFRPGKFPFPLVHIDTGHNFQEALDFRDWLADSLGERLIVRYVEDTIRTRKLKEPTGRNATRNGLQTFTLLDTIEEFEFDACIGGARRDEEKARAKERVFSVRDEFGSWDPKRQRPELWNMYNGRIHKGENVRVFPISNWTELDVWNYIRREKIALPSLYFAHDRELLLRDGKLMATAGNVI----QQDEGDQRVTRRVRFRTVGDISCTAASESDADTLDDVIAEIQATRVSERGTRMDDQLSEAAMEDRKKGGYFMIYLDYNATTPVDQRVLDAMLPYLTTHFGNAASTHVFGLKAEEGVDRARRQVAALLGALPNELVFTSGATESINLALKGVFEANTHRGNHIITVATEHKAVLDTCQHLEQLGAEITYLPPDVDGLISVEQVAAALRPDTILVSVMLANNETGVIQPLADIAALAKQHNLVHTDATQAVGKLPINLADLPVDLLSFSGHKFYAPKGIGGLFVRQKTRLVAQQDGGRHERGRRSGTLNVPGIVAMGQAAELAQTLLVDESSRLTQLRDRLEAGILQLPGVQVTGSKSHRLPNTTNLAFAQVDGEALLMSL--NDIAVSNGSACTAASTDPSHVLKAMGLPDDLAYSSVRFSLGRFTTETDIEQAIQQVVQVVSRLRNVVS--VH
IPVQNEHLDWLEAESIYIIREVVAECRNPALLFSGGKDSIVMLHLALKAFRKIELPFPLVHIDTGHNYPEVITFRDEQVAKLGARLVVGHVEDSIKRGTVRLRK-ETDSRNAAQAVTLLETIESHGFDALMGGARRDEEKARAKERIFSFRDEFGQWDPKAQRPELWSLYNARMAQGEQMRVFPISNWTELDVWQYIARENLALPPIYYAHEREVVRKNGLLVPVT-PIT----PKADGDVSEVLSVRFRTVGDISCTCPVASTAATPAEIIAETAVTEITERGTRMDDQTSEASMEKRKKEGYFMIYMDYSATTPVDPRVVDKMVPFLHEQFGNPASSHSYGWEAEQAVEEARAHVAALLGADPREIVWTSGATEGNNLAIKGAAHFYQGKGKHLVTVKTEHKAVLDTCRELERQGFDVTYLDVREDGLLDLDAVQQALRADTILVSVMLANNETGVIQPVAEIGALCRARGVFHCDAVQAAGKIPVDVNALNVDLLTVTAHKVYGPKGIGALYVRRRVRIEAQMHGGGHERGMRSGTLPTHQIVGMGEAFRLAKEEMAEESRRVGALRDRLLAGLSTLDEVYVNGDLSRRIPHNLNVSFNFVEGESLIMGI--KGVAVSSGSACTSASLEPSYVLRALGRSDELAHSSIRFTLGRFTTEAEVDSVIAQVRDTVGKLRELSPLWAH
M--TNTFPRELEHEAIYIMREVAAQFERPVLLFSGGKDSITLVRLAIKAFYPAKVPFPMLHIDTGHNFPETIAFRDWLAKESGMQLIVRYVQDSIDQGKVKEETGKYASRNMLQTVTLLDAIEEGKYDVCIGGARRDEEKARAKERIFSVRDDFGQWDAKKQRPELFDMLNGKINVGENVRVFPISNWTELDVWNYIREEKMEIPSIYYSHKRQIIERDGMYWPAS-PFL----NTTEDEVPFEATVRFRTVGDMTCTAAVLSEAVTLDKIIEEIKEATISERGARIDDKRSEAAMEKRKQVGYFMIYLDHNATTPCDPRVVEAMIPYFTEAYGNAASNHPFGWKAEEAVDYAREQVAKLINADPKEIIFTSGATEGDNLAIKGVFEMYATKGNHIITCNIEHKAVLDTCKHLEKEGAEVTYLEVSDKGLVTPEQVEAAIKPNTILIALMYGNNEIGTLMPIREIGAIARKHGLLFTDGVQAVGKIPVDVKADNIDLMAFTAHKMYGPKGVGALYVRRRVKVTAQMDGGGHERGMRSGTLNVPGIVGFGKACELAMNEMQQDAERLSKLRDKLEGALMQLEEAYINGDPAHRLPHVTNISFKYVEGEGLLMGFN-KDIALSSGSACTSASLEPSYVLKALGLGDDLAHSSLRFGLGRYTTEEQIDYTIEAISKTVTKLREMSPLWHH
MSKHQDALDRLESEAIHIFREVAGEFDRPVILFSGGKDSTVLLHLAVKAFWPAPVPFPLLHVDTGHNLDEVIEFRDRTVERYGLRLVVASVQDFIDDGRLEER--PDGTRNPLQTVPLLDSITSNKFDAVFGGGRRDEERARAKERIFSLRNAFGQWEPRRQRPELWNLYNGRHRAGEHVRVFPLSNWTELDVWRYIERENIDLPSIYFAHQREVFQRDGMWLTAG-PWF----GPNADEPVQELTVRYRTVGDGSCTGAILSDASDIEAVIAEVSASRLTERGTRADDRLSEAAMEDRKREGYFMVYLDHNATTPVDPRVTAACLPYLTEHFGNPSSGHTYGHRARRAVDTARASVAEFLGCAPGEVVFSGSGSESDTLAIRGAALAARERGDHVITQLTEHPAVIAACDALRRHGFRVTELPVNGHGLVDPAALAAALTDRTVLVSIMHANNETGTVQPIRELAALTHTRGLFHTDAAQSAAKLDLSVRDLGVDLLTIAGHKMYAPKGVGALYVRQGLDLEPTIYGGGQESGRRGGTENVALIVALGAAARLAMDDHSAPQ-RLQHLRDLLHTLLDELPGVHLNGHPTHRLPNTLNLSIDGTLGAALLAAV--PGIAASTGSACHEGETRPSAVLTAMGHPPGRALAALRLTLGRSTTAEDIQHAATQLTAA-----------AS
M----FIPNPKEAASIQIIREVAAQFEKPVLLFSGGKDSITLVRLAQKAFYPARIPFPLLHIDTGHNFPETISFRDQLVEELGLELIVRNVQDSINQGKVTEERGRYSSRNTLQTTTLLDAIEEFKFDACIGGARRDEEKARAKERVFSVRDDFGQWDEKNQRPELFDMLNGKIHQGQNVRVFPISNWTELDVWEYIKTENIEIPSIYFAHKRSIFFRDGMIWTAN-EHV----YRESHEEVLEKMVRFRTVGDMTCTAAVLSEADTLDAVVEEIRTSTLSERGARIDDKRSEAAMENRKKVGYFMIYFDYNATTPCDEEVIEAMLPWFGTHFGNAASNHAYGWMAEDAVETARSKVAELIGAKSKEIIFTSGATEAIHLGIKGISDYYRGEKQHFITCQTEHKATLDTFQSLEKNGAEVTYLAVDGLGKLEMHLLEKAILPHTKMIALMWANNETGNIFPMEEIKQLAKQKDILFTDAVQAAGKVPVSVL--DLHLMAISAHKLYGPKGIGALYIRHQPKPIGQILGGGHEKGFRSGTLNVPAIVGFGKAAEIRLKVMESENVRLKNLRNLLEKKLLDLPGTKLNGDQENRLAHVANIAFEGVEGEELLRLVN-KEIAVSSGSACSTISPKPSHVLNAMGLDGDLARSSIRFSLGMQTTENDILLAVEHVKKVLDTLR--------
MVQRQDYLDQLESEAIYIMREVAGQFERPALLFSGGKDSITLVRLAQKAFAPGKIPFPLVHIDTGHNFPEAIQYRDWLANEVGAKLIVRQVEDTIKAKGLKEQTGKNASRNWLQTYTLLDTIEEFEFDACIGGARRDEEKARAKERIFSFRDEFGQWDPKRQRPELWNLFNGKISKGENVRCFPISNWTELDVWSYIEREKIPLPTIYFSHQREMILRDGNLLANA-DFI----FKDESDVIVTKTVRFRTVGDMTCTAAVESDADTIEKVVNEIKATRISERGTRIDDQQTEAAMEDRKKGGYFMVYLDYNATTPVDSRVLEAMLPWFSEHFGNAASTHLYGWTAEEAVATARKQVAKLLKTNLKEVVFTSGATEANNLAIKGVFEKYSYKGKHIVTVATEHKAVLDTCHHCEQLGGEVTYLRPDTNGLITPQQVAEALRSDTILVSVMYANNEIGVIQPIREIAAATHAGGLFHTDATQAAGKLPIDMAEEGIDLLSLSAHKFYGPKGVGALAVRQGVELTAQLDGGGHERGRRSGTLNVPGIVGLGKACELAQKEMNAEAERLCRLRDRLEQEILNVPHTFVNGKASQRLAHLTNICFEHIDGENLLLSL--KDIAVSTGSACTSASVLPSYVLKILGLTDDQAYASLRFSLGRFTTEEEIECTIQHVIETVERMRVGS---AV
MKQPLSHLDWLEAEAIHILREVAGQCSNPVLLFSGGKDSLCILRLAEKAFRPGRFPFPLLHIDTGHNYLEVVNFRDQRAAELGERLIVRSVEDSIKRGTVVLKS-ADEPRNKHQSVTLLEAIEEFGFDCCIGGARRDEEKARAKERIMSFRDEFGQWDPKNQRPELWNLYNARVHKGENIRAFPISNWTEMDVWQYIEREKLELPSIYFAHQRDVVMRNGSIFPVNSLIN----QPKAAEEVINMQVRFRTVGDITCTAPVISDADDVSKIVIETATTTITERGTRLDDQTSEASMEQRKKEGYFMIYLDYSATTPVDPRVAQKMIPFLTEDYGNPASSHPYGWTAEKAVENAREEVAKLVNADPREIVWTSGATESNNLAIKGAAHFYAGKGKHIITAATEHKAVLDTFRELEREGYEATYLQPEADGLINIETFKAAIRPDTVLASIMLVNNEIGVIQDIEALGNICRANNIFHVDAAQATGKVVIDLQKLPVDLMSFSAHKTYGPKGVGALYVRRRIRIEAQMHGGGHERGMRSGTLATHQIAGMGEAFRIAREEMASENERIRMLRDRLLHGLLDIEETYVNGDLDHRVPHNLNVSFNFVEGESLIMAI--KGIAVSSGSACTSASLEPSYVLRALGRSDELAHSSIRFSIGRFTTEADVDYTIDLLKSKIDKLRELSPLWEH
MPVQNEHLDWLEAESIYIIREVVAECRNPALLFSGGKDSIVMLHLALKAFRKIELPFPLVHIDTGHNYPEVITFRDEQVAKLGARLVVGHVEDSIKRGTVRLRK-ETDSRNAAQAVTLLETIESHGFDALMGGARRDEEKARAKERIFSFRDEFGQWDPKAQRPELWSLYNARMAQGEQMRVFPISNWTELDVWQYIARENLALPPIYYAHEREVVRKNGLLVPVT-SIT----PKADGDVSEVLSVRFRTVGDISCTCPVASTAATPAEIIAETAVTEITERGTRMDDQTSEASMEKRKKEGYFMIYMDYSATTPVDPRVVDKMIPYLRESFGNPASSHPFGWEAEKAVETAREQVAALVNADPREIVWTSGATESDNLAIKGAANFYSSKGKHIITVKTEHKAVLDTTRELERQGFEVTYLDVKDNGLIDIDVFKQAIRPDTILASVMMVNNEIGVIQDIEQLGEICREKGIFHVDAAQATGKVEIDLQKLKVDLMSFSAHKTYGPKGIGALYVRRRIRIEAQMHGGGHERGMRSGTLATHQIVGMGEAFRIAKEEMATENERIRMLRDRLYRGLNTMEEVYVNGDMEARVPHNLNISFNFVEGESLIMAI--KDVAVSSGSACTSASLEPSYVLRALGRNDELAHSSIRFTVGRFTTEEEVDYVVELLKSKIGKLRDLSPLWAH
MLADHRHLDHLEEEAIFILREVAAAFERPALLFSGGKDSCVVLRLAEKAFFAGKLPFPLVHVDTGHNFPEVIEFRDRRVEEMGERLVVGHLEDSIRKGTIRLAH-PLESRNGHQTVTLLETIEEHRFDVLIGGARRDEEKARAKERIFSHRDSFGQWQPKEQRPELWNLFNTRIRPGEHFRAFPISNWTELDVWLYIARENIPLPSLYFAHDRQVIRRKGLLVPLT-DVT----PPEAGETVETAQVRFRTVGDMTCTCPVESPAANAADIVAETLTVTVSERGTRMDDRTSDASMERRKKEGYFMIYMDYGATTPVDPRVVDAMIPWLREHFGNPASSHAWGWEAEEAVEKARVEVAKLIGADPREIVWTSGATESNNLAIKGAANFYQSRGKHLITIKTEHKAVLDTTRELERQGFEVTYLDVQEDGLIDLDVLKAAIRPDTILISVMFVNNEIGVIQDIPTIGALCREKGVFHVDAAQATGKVEIDLTTLPVDLMSLASHKSYGPKGIGALYVRRRVRLEAQMHGGGHERGLRSGTLPTHQIVGMGEAFRIAREEMATELPRIKALQQRLLDGLKDIEQVFLNGDLTRRVPHNVNASFNYVEGESLIMGI--KGIAVSSGSACTSASLEPSYVLRALGRSDELAHSSLRMTIGRFTTEEEIDYAVSLLKDRVAKLRELSPLWAH
MALDHQHLDGLEEEAIFILREVAASFERPALLFSGGKDSCVVLRLAEKAFFVGRLPFPLLHVDTGHNFPEVIDFRDQRVAEMGERLVVGSVEESMRRGTVRLAH-PLESRNGHQTVALLEAIEEHRFDCLIGGARRDEEKARAKERIFSHRDSFGQWQPKEQRPELWTLFNTRIKPGEHFRAFPISNWTELDVWLYIARENIPLPGLYYRHERPVVRRKGLLVPVT-EVT----PPAAGEVVESLPVRFRTVGDMTCTCPVESQAANAVEVVAETLTVTVSERGTRMDDRTSDASMERRKKEGYFMIYLDYGATTPCDPRVVDAMIPWLREHFGNPASSHAWGWEAETAVEKARGQVASLINADPREIVWTSGATESINLAIKGAANFYASRGKHLITLKTEHKATLDTMRELERQGFEVSYLDVQENGLLDLDKFKDTLRKDTILVSVLMVNNEIGVIQDIPAIGAMCRERGVFHVDGAQATGKVAIDMNALPIDLFSMSAHKTYGPKGQGALYVRRRVRLEAQMHGGGHERGMRSGTLPTHQIVGMGEAFAIAQAEMPAELERIRGLQQRLLDGISTIEQVFINGDLERRVPHNLNASFNFVEGESLIMGV--KGIAVSSGSACTSASLEPSYVLRALGRSDELAHSSLRMTIGRFTTAEEIDYAVSTLQANVGKLRDLSPLWAH
MELDHTHLDWLEEEAIFILRETVAAFERPALLFSGGKDSCVVLRLAEKAFFKGRLPFPLLHVDTGHNFPEVIEFRDRRVAEMGERLVVGHLEDSIKRGTVRLSH-PLESRNGHQTVALLEAIEEHRFDVLLGGARRDEEKARAKERIFSHRDSFGQWQPKEQRPELWTLFNTRIKPGEHMRAFPISNWTELDVWLYLARENIPLPSLYFAHQRQVIRRKGLLVPLT-EVT----PPEAGETVETAEVRFRTVGDMTCTCPVESPAANATDIVAETLKVTVSERGTRMDDRTSDASMERRKKEGYFMIYMDYGATSPVDQRVVDAMIPWLREHFGNPASSHAWGWEAEAIVEKSREQVATLIGADPREIVWTSGATESINLAIKGAAQFYKSRGKHLITLKTEHKATLDTMRELERQGFEVTYLDVQEDGLVDFEVFKAALRPDTILASVLYVNNEIGVIQDIEALGTLCRERGIFHVDGAQATGKLAFDLAKLPVDLMSLASHKTYGPKGIGALFVRRRVRLEAQMHGGGHERGMRSGTLATHQIVGMGEAYRIAGEEMGTEIERIRMLQQRLIAGLSPIEQTFLNGHATQRVPHNVNMSFNFVEGESLIMGI--KGIAVSSGSACTSASLEPSYVLRALGRSDELAHSSLRMTIGRFTTVEEIDYVVTTLKDRVAKLRELSPLWAH
MKKNTTHLRQLESESIYIMREVMSDFQNPVMLYSIGKDSSVMLHLAKKSFYPGTIPFPLLHIDTGWKFKEMYIFRDHIASTSNIELIVHSHSKGKLLGLNPFENGGSKYTDIMKTEGLKEAINKYNFDAAFGGARRDEEKSRSKERIYSFRDSLHQWDPKKQRPELWWNYNGQINKGENIRVFPLSNWTELDIWQYIFLEKIEIVPLYFAAKRPVLERNGVLTVIDDSRM----KIKSNEVIKEKMVRFRTLGCWPLTNAIESEARNVEDIIKETLIVKTSERTGRAIDYDQKSSMEFKKRQGYFMIYLDYAATTPLDPKVAKKMKNYFTGNFGNAASSHQFGWNAEEAVDIARNEIATLIGADSREIIFTSGATESNNLAIKGIYEFYKKKNNHIITSKIEHKSVLDTCRYLENDGCQITYLSPQSNGIIDIEEIKKNILPTTLLISIMHVNNETGVIQDIKSIGKLCKKKGFFHVDATQSVGKIHINLKKLMIDLLSCSAHKIYGPKGIGILYVRRRVRLTAQIHGGGHERGMRSGTLAVHQIVGFGKACKILTKKMKKENIQYIQLRNMLWNGIKNIPEIYLNSPLKYITSNILNVSFNFIEGESLIMAL--KNLAISSGSACTSASLEASYVLRAMGVKDELAHSSIRFSLGRFTSINDIQRTIKKYIKQLINYEFFLHYGKV
M-YHLNYLEELEAESIYIFREVAAQFERPALLFSGGKDSITLVHLAKKAFAPGKIPFPLVHIDTGHNFPEALTFRDWLANEVNATLTVRKVEDTIKQRSLTEPKGKFPSRNWLQTYTLLDTIEEFKFDCCIGGARRDEEKARAKERIFSVRDEFGQWNPKLQRPELWNIYNGRIHKGENVRVFPISNWTELDIWNYIRKENIGLPSIYFSHEREVIEHEGQLVAMS-EYV----QPSADDIITTKKVRYRTVGDMTCTAAVESTASTLDEVINEIISTKISERGTRIDDRVTEAAMEDRKKNGYFMIYLDHNATTPCDPRVVDAMIPYFTNSFGNAASNHPFGWQAEEAVDYAREQVAKLIGADPKEIIFTSGATEGDNLAIKGVYEMYASKGNHIITCNIEHKAVLDTCKHIEKEGGEVTYLKVKDNGLIDLAELEAAIKPTTILIAIMYANNEIGTIMPMKEISAIAKKHGLVFSDAVQAVGKIPVDVNKDGIDLLAFTAHKMYGPKGVGALYVRRRVKVTAQIDGGGHERGMRSGTLNVPGIVGFGKACEICLNEMAEETARISKLRDKLQTELLKIEESYLNGDIDHKLPHVTNISFKYVEGEGLMMGFN-KNIAVSSGSACTSASLEPSYVLKALGLGDDLAHSSLRFGLGRFTTEEQIDYTVEQVTNTVNKLREMSPLWHH
M-IYLDYLDRLEAEAIHILREIAGQFERPALLFSGGKDSIALTRLAEKAFRPGKFPFPLVHIDTGHNFQEIIDFRDSLAASLGEKLIVRKVEDTIRTRGLHEPGGKYPSRNPLQTYTLLDVIEEFEFDACIGGARRDEEKARAKERIFSVRDDFGQWDPKRQRPELWNIYNGRIQKGENVRVFPISNWTELDVWNYIQRENIKLPDIYFAHERQVVLPSGQLLGLS-EHL----NLDDTDEIVSRRVRFRTVGDSTCTAAVESDAASIDDIIQDLLLAKVSERGTRLDDNLSETGMEDRKRNGYFMIYLDNNATTRLDPRVLAAMMPFLTDEYANAASTHPFGLRAHEAVKLARQQVAQLLSCEPTELIFTSGATEAINLAIKGVADSYASRGRHIVTVQTEHTAVLDVCRYLETQGCEVSYLPVQPDGRLDLAVVQAAIRPDTILVSVMLVNNETGVIQPIREIAALAHAAGLFLTDATQAVGKLPIDVEALGIDLLTCSGHKLYGPKGIGALYVRQRVKLAALLHGGGHERGWRSGTLNVPGIVGLGHAAELCRQTMTEEAARLGALRDELEAGLLTIPGTHVNGNQQHRLYNTTNILFEGCDSDALIMGL--TGIAVSNGSACTAASVDPSHVLLAMGLDETAAFSCLRFSLGRFSGVAELPEVRQTLAGVVQQLRAY----AV
M-PRLDYLDRLEAEAIHILREVAGQFQRPALLFSGGKDSIALVRLAEKAFRPGKFPFPLVHIDTGHNFPEVLAFRDSLAERLGEQLIVRRVEDTIQQRGLREPGGKFPSRNALQTYTLLDTIEEFGFDACIGGARRDEEKARAKERIFSVRDEFGQWDPRRQRPELWNIYNGQIQPGENVRVFPISNWTELDVWNYIQRENIQLPSIYFAHERRVVLPSGQLLAVT-EHL----SLDASDELTTRQVRFRTVGDATCTAAVESDAATLEAIIEDILQAKVSERGTRLDDRISETGMEDRKRNGYFMIYLDNNATTPLDPRVLEAMLPYFTEHFGNAASNHAFGWQAEEAVDYAREQIAQLINCDPKEIIFTSGATESDNLAIKGVFEMYAQKGNHIITATTEHKAVLDTCKHLEKLGARVTYLPVNAEGLIDLNELEAAMTPQTILVSIMYANNEIGVIQPIREISAIAKKHGLFFTDGTQSVGKIPVDVIADGIDLMSFSGHKMYGPKGIGALYVRRRVKVTAQMDGGGHERGMRSGTLNVPGIVGLGKACELARLDMDADTQRIAAMRDRLERELLTLEESYVNGSREHRLPHTTNISFKYVEGEGLMMGV--KDLAVSSGSACTSASLEPSYVLKALGLSDDLAHSSLRFGLSRFTTDEQIDYAIGHVKEAVTKLREMSPLWEH
MELDRRHLDWLEEEAIFILRETVAAFERPALLFSGGKDSCVVLRLAEKAFFKGRLPFPLLHVDTGHNFPEVIEFRDRRVAEMGERLVVGHLEDSIKRGTIRLSH-PLESRNGHQTVTLLEAIEEHRFDVLMGGARRDEEKARAKERIFSHRDSFGQWQPKEQRPELWTLFNTRIKPGEHMRAFPISNWTELDVWLYIARENIPLPNLYYAHDRQVVRRKGLMVPVT-DVT----PVQAGETVETAQVRFRTVGDMTCTCPVESPAATPAEIVAETLTVTISERGTRMDDRTSDASMERRKKEGYFMIYLDYGATTPVDPRVVDAMIPWLREHFGNPASSHAWGWEAEEAVEKARGQVADLIGADPREIVWTSGATESNNLALKGAAHFYKSKGKHLVTVKTEHKAVLDTCRELERQGFEVTYLDVQENGLLDLDKFKAALRPDTILASVMFVNNEIGVIQDIPALGALCRERGIFHVDAAQATGKVQIDMSKLPIDLMSLASHKTYGPKGIGALYVRRRVRLEAQMHGGGHERGMRSGTLPTHQIVGMGEAFRIAKEEMASEGERIRALHQRLLNGLKDIEQVFINGDIERRVPHNLNISFNFVEGESLIMGV--KGIAVSSGSACTSASLEPSYVLRALGRSDELAHSSLRMTIGRFTTTEEIDYAVSILKDRVAKLRELSPLWAH
-------MEALESEAIHILREVAGEFANPVLLFSGGKDSIVLARLAEKAFRPGRFPFPLLHIDTGHNFPEVIAFRDRYVAGIGERLLVRSVEDSIRAGRVVAKD-PTASRNAFQSVTLLDAISELGIDACIGGARRDEEKARAKERVFSFRDVFGEWDPRNQRPELWNLYNTRVHKGQHMRVFPLSNWTEIDVWRYIAREDLIVPSLYFAHEREVVRRGSVLAPVS-DLI----RPAPGEVSETLSVRFRTVGDMSCTCPVVSKAATVGEIIHETALARVSERGTRLDDQVSEASMELRKREGYFMIYLDYSATTPVDPRVAEVMCRYLTGDFGNPASSHAFGWEAEKAVERARGEVAALIHADPKEIVWTSGATESDNLALKGVAHFYQSKGRHIVTVKTEHKAILDTARQLEREGFEVTYLDPEPNGLLDLAKLEAALRKDTILVSVMHVNNEIGVIQDLGAISRIVKPRGLFHSDAAQSAGKIPIDVSALGVDLMSLSAHKVYGPKGIGALYVRRRVRLEAQMHGGGHERGMRSGTLATHQIVGMGEAFRLAREEMEAEAARLKRLRARLLEGLSDIEEVYVNGDLEHRIPGNLNISFNFVEGESLIMAL--KELAVSSGSACTSASLEPSYVLRALGRNDELAHSSIRFTMGRFTTEEDVEYTIRLLHDKIGRLRELSPLWAH
MKEKISHLDWLESEAIHIMREVAGQCANPVLLFSGGKDSLCLLRIAEKAFRPGRFPFPLMHIDTGHNYPEVINFRDKKANELGERLIVSSLEDSMKKGTIVLKQ-DDEPRNKYQSITLLEAIEEHEFDCCIGGARRDEEKARAKERIMSFRDEFGQWDPKNQRPELWNLYNAKVHRGENIRAFPISNWTEMDVWQYIEREELELPSIYFAHKRDIVKRSGAIVPIT-NVT----PVRPGEVVENITVRFRTVGDITCTAPVISEADTVEKIIMETASTVITERGTRLDDQVSEASMEQRKKEGYFMIYMDYSSTTPVDPRVAEKMIPFITEDFGNPASSHPYGWTAEKAVETARKEVAKLVNADPREIVWTSGATESNNLAIKGAGNFYSTKGKHIVTLATEHKAVIDAVREMERLGFTTTFLQPEPDGLVNIEKFKAALRPDTVLASVMMVNNEIGVIQDITAIGNICREQNIFHVDAAQATGKVEIDLEKLPVDLMSFSAHKTYGPKGIGALYVRRRIRIEAQIHGGGQERGMRSGTLATHQIVGMGEAFRIAREEMGEENARIKKMQHRLYEGLTEIDETYVNGDLEKRVPHNLNISFNYVEGESLVMAI--KGIAVSSGSACTSASLEPSYVLRSLGRSDEMAHSSIRFSIGRFTKEEDIDYTIQLLKDKIGRLRELSPLWAH
M----LVNNALESEAIYIFREVVGQFENPVLLFSGGKDSISLVRLAQKAFHPAKIPFPLLHVDTGHNFPETIEFRDRLAEELGLKLIVRYVQDAIDDGKVIEETGKYSSRNILQTTTLLEAIEEFKFDACIGGARRDEEKARAKERIFSVRNDFGEWDEKNQRPEVFDMLNGRIEIGQNVRVFPISNWTELDVWNYIALEEIEIPSIYFSHEREIFERDGLLWTAS-EHV----YRNKEELIETRNVRFRTIGDITCTAAVESEAVGIEEVIREIRESSISERGARIDDKRSEAAMETRKQQGYFMIYLDYNATTPVDARVLDTMLPCFNEKFGNAGSDHIFGWDAEDAVEHSRAQIAKLLNCRSSEIIFTSGATEAANLALFGFTKSNKSKGKHIITAKTEHKAILDTMKVLEDDGFKITFLDVDAEGNIDLNELEQTITSETILVCIMLANNETGLVHPIKEIGKIVHGSGKLMSDITQAVGKIPVDLKEMNLDLAVFSSHKIYGPKGVGVLYINKKVDVEPHIFGGGQEKGMRAGTLNVPGIVGFGKAAEIAYSEMEEESNRIEQLRNKMEVLLEYVEGAGINSKNAHRLPNTTNISFKNIAGNLLLRKL--NSLAVSRGSACSSNIIKPSHVLKAMGLSDELALSSLRISLGKQTTEADIDFAAGEIKKIVNQLKSV----VL
MDRLSPHLRRLEDEAIFILREVVAEFRNPVMLYSVGKDSSVMLHLARKAFFPARPPFPFLHIASGWDFRDLLDHRDRAARELGLDLIVRSNERAARAGVNPFDTETGEYTRLVLTEALKAALDEFGFDAAFGGGRRDEEKARAKERMFSHRASGHIWEPRNQRPELWRLFNTRLAPGETMRVFPLSNWTELDVWDYIRAEDISIVPLYLAAERPVVERNGALIVVDDERM----RFNPGERVTARRVRFRTLGCWPLSAATVSDAATLDDIFAEVVASESSERQGRLIDGAVHASMERKKREGYFMVYLDANATTPMAPAVLAAMLPYFSAEFGNPSSPYAAGGRARAAVTEARARVAAAIGGEDSEIVFTSGGTEGANAAIRAALKA-NPKRRVLVTTAVEHAAVRTLADRLETRGVIVRRVPVESTGALDIAAFEDALGPDVAVVSAMWANNETGTLFPVAELAERAKAVGLFHTDAVQAAGKLTIDVAATAIDLLSFSGHKLHGPKGIGALYVRRGLKFSPLIVGGRQERGRRAGTENVPAIVGLGVAAELAAA---ADWSGVQALRDRLEAELMAITAAMVLGDRGARLPNTSCIAFAGADAEAVLHRLDRAGIAAASGAACSSGSIEPSHVLRAMAVPDTFARGAVRFSLSRDTTAADIDRVLAVVPAIVADLRPPCRRPHA
MHLSNAHLDALEEETIFILREVAATFERPTLLFSGGKDSLVMLKCAEKAFGSGRLPYPLLMIDTGHNFPEVTDFRDQRAKELGAELIVRSVEDSMQRGTVRLAH-PGESRNVHQSVTLLEAIEEFRFDALIGGARRDEEKARAKERIFSHRDSFGQWQPKAQRPELWTLFNTRLAPGEHFRVFPISNWTELDVWQYIEREAIALPSIYYTHKREVVDRRGMLAPVT-ELT----PPREGEQVIVRDVRFRTVGDITCTCPVASTAATAADIVIETLAAEVSERGTRMDDQTSDASMEKRKKDGYFMIYMDYGATTPCDPRVVDAMIPWLREHFGNPASSHAWGWEAEEAVEKARVQVAELIGADPREIVWTSGATESINLALKGAAQFYKGKGKHLITLKTEHKAVLDTMRELERQGFDVTYLDVQEDGLVNLDALKAAVRPDTILISILFVNNEIGVIQDIPAIGAYCREKGLLHVDAAQATGRVEIDMNKLPIDLMSMTAHKTYGPKGIGALYVRRRVRIEAQIHGGGHERGMRSGTLPTHQIVGMGEAFRIAKAEMAQDLAKARKLQQRLLDGLKDIEQVYINGSLEKRVPQNLNMSFNFVEGESLIMGI--KGLAVSSGSACTSASLEPSYVLRALGRSDELAHSSLRMTIGRFTTEEEIDYAITTIKHNVAKLRELSPLWAH
MANDSSFPRELEDEAIYILREVASQFEKPAILFSGGKDSITVVRLAQKAFYPGKIPFALLHVDTGHNFPETIEYRDWLVEKLGLELHVRYVEDSIKQGKVKEETGKYASRNALQTVTLLDAIEEFKFDACIGGARRDEEKARAKERIFSVRDDFGQWNAKKQRPELFDMLNGKIELGENVRVFPISNWTELDVWNYIKEEKLKIPSIYFTHERAVFERDGMIWADS-EFI----NKSEDEVPYQSKVRFRTVGDMTCTAAVESTADNIDDVISEILSAQISERGARIDDKRSEAAMEKRKQAGYFMIYFDNNATTPLDERVLESMLPYFKNDFGNSSSSHHFGKRINNAVQKAREQISSLLNAEPKEIIFTSGATESINLGLKGCAIAYQSKGKHIITCKTEHKAVLDTCKYLEQIGFEVTYISVKNDGIIDIEEFKNALRKDTIIVSIMWVNNETGVIQPIEDIIELTHENDIFFTDATQAVGKIPIDVYELDIDLLSFSAHKFYGPKGIGGLFIKRGIKVDTQLHGGGHEYGLRSGTSNVPAIIGIGKACEIALEEMKVNSEYVKYLQNELEDRLLQIKGTYSNGNKSNRIYNTLNICFPSFDANFFIDKY--KNIAVSNGSACTAALVQPSHVLIEMGLSEEQALGSLRLSLSKKNTIEEVNELINIITTYL----------KR
MQKTLSHLDWLEAEAIHILREVAGQCSNPVLLFSGGKDSLCILRLAEKAFRPGRFPFPLMHIDTGHNYQEVINFRDQRAAELGERLIVRSVEDSMKRGTVVLKT-PDEPRNKHQSVTLLEAIEEFGFDCCIGGARRDEEKARAKERIMSFRDEFGQWDPKNQRPELWNLYNARSHKGENIRAFPISNWTEMDVWQYIERENLGLPSIYFSHQRDIIMRGGAMMPANEVIN----VPKAGEEVINMQVRFRTVGDITCTAPVLSDADNVSKIVLETATTTITERGTRLDDQTSDASMEQRKKEGYFMIYLDYSATTPVDPRVAAKMIPFITEHYGNPASSHPYGWTAEKAVENAREEVAKLVNADPREIVWTSGATESNNLAIKGAANFYASKGKHIITVATEHKAVIDTVRELERQGFEATYLEPEPNGLVDLEKFKAAIRPDTVLASVMLVNNEIGVIQDITAIGNICRANNIFHVDAAQATGKVVIDLETLPVDLMSFSAHKTYGPKGIGALYVRRRIRIEAQMHGGGHERGMRSGTLATHQIVGMGEAFRIAHEEMAAENERIRMLRDRLLHGLMEIEETYVNGDLDHRVPHNLNMSFNFVEGESLIMAV--KDIAVSSGSACTSASLEPSYVLRALGRSDELAHSSIRFSIGRFTTQADVDYTIDLLKSKIGKLRELSPLWAH
MHLSNRHLDALEEETIFVLREVAAAFERPTLLFSGGKDSLVMLRCAEKAFGKGRIPYPLLMIDTGHNFPEVTDFRDLRAKELGAELIVRSVEDSMARGTVRLAH-PGESRNVHQSVTLLEAIDEFRFDALIGGARRDEEKARAKERIFSHRDSFGQWQPKAQRPELWTLFNTRLAPGEHFRVFPISNWTELDVWQYIEREQIALPSIYYTHKREVVERRGLLVPVT-ELT----PPRDGEQVVVRDVRFRTVGDITCTCPVESEAATAADIVLETLAAEVSERGTRMDDKTSDASMEKRKKDGYFMIYLDYGATTPVDPRVVDAMIPWLREHFGNAASSHAWGWEAEEAIEKARGQVADLIGADPREIVWTSGATESINLAIKGAAHFYQGKGKHLITLKTEHKAVLDTMRELERQGFEVTYMDVQPDGLLDIEAFKAALRPDTILVSVLFVNNEIGVIQDIPTIGALCREKGLFHVDAAQATGRVEIDMSKLPVDLMSMTAHKTYGPKGVGALYVRRRVRLEAQIHGGGHERGMRSGTLPTHQIVGMGEAFRIAKEEMAESNAKAYALQQRLLNGLKDLEQVFINGSMEHRVPQNLNMSFNFVEGESLIMGI--KGLAVSSGSACTSASLEPSYVLRALGRSDELAHSSLRMTIGRFTTEEEIDYAISTIRTNVVKLRELSPLWAH
METRMDHLDWLEAESIHILRELVAECSKPALLFSGGKDSVVVLHLALKAFRKTVLPFPLVHIDTGHNFDEVIDFRDRRAAEIGAQLVVGHVEDSIKKGTVRLRR-ETDSRNAAQAVTLLETIEEYGYTALIGGARRDEEKARAKERIFSFRDEFGQWDPKAQRPELWSIYNARLHNGEHLRVFPISNWTELDIWQYIGREKLELPSIYYAHDREIIRRNGLLVPLT-PLT----PLQEGEVSEVALVRFRTVGDISCTCPVASDADDVEKIIAETAVTEITERGTRMDDQASEAAMETRKKQGYFMIYMDYSATTPVDPRVVDKMIPYLREQFGNPASSHQYGWDAERAVEEARENVAKLVNCDPREIIWTSGATESDNLAIKGAAHFYKSKGKHIITVKTEHKAVLDTCRELEREGFEVTYLDVKDDGLLDLDKLQAAIRPDTILVSVMSVNNEIGVIQDVAAIGEITRAKGVFHVDAAQATGKIDIDLDKLKVDLMSFSAHKTYGPKGIGALFVRRRIRIEAQMHGGGHERGMRSGTLATHQIVGMGEAFRIAREEMAVENERVRMLRDRLLNGLKEMEEVYVNGDMEARVPHNLNISFNFVEGESLIMAV--KDVAVSSGSACTSASLEPSYVLRALGRNDELAHSSIRFTVGRFTTEQDVDYVINLLKGKIQKLRDLSPLWAH
MTVDQRHLDHLEEEAIFILREVAAAFERPGLLFSSGKDSCVVLRLAEKAFFKGKLPFPLVHVDTGHNFPEVIEFREKRVAEMGERLIVAHMDESIKKGTVRLAH-PLESRNGHQTVTLLEAIEEHRFDVLIGGARRDEEKARAKERIFSHRDSFGQWQPKEQRPELWNLFNTRIRPGEHFRAFPISNWTELDVWLYIARENIPLPSLYYQHERQVIRRKGLLVPLT-EVT----PPEAGETVETATVRFRTVGDMTCTCPVESTAANAADIVAETLTVTVSERGTRMDDRTSEASMERRKKEGYFMIYMDYGATTPVDPRVVSAMVPWLSEHFGNPASSHAWGWEAEAIVEKSREQVAALIGADPREIVWTSGATESINLAIKGAAHFYKTRGKHIITLRTEHKAVLDTCRELERQGFEVTYLDVEENGLLDLEKFKAAIRPDTILVSVLFVNNEIGVIQDVVSIGNLCRERGIFHVDAAQATGKIEIDVAQLPIDLMSLASHKTYGPKGIGALFVRRRIRLEAQMHGGGHERGMRSGTLATHQIVGMGEAFRIAKEDMAVDNARILALHKRLLSGLQDIEQVFVNGDLERRVPHNLNISFNYVEGESLIMGV--KGLAVSSGSACTSASLEPSYVLRALGRSDELAHSSLRMTIGRFTTEEEIDYAIATLKDRVAKLRELSPLWAH
MDVDHAHLDALEEEAIFILREVAASFERPALLFSGGKDSCVVLRLAEKAFYSGSLPFPLVHIDTGHNFPEVITFRDQRVADMGERLIVGHLEDSMARGTIRLAH-PLESRNGHQTVTLLETIEEHKFDCLIGGARRDEEKARAKERIFSHRDSFGQWQPKEQRPELWTLFNTRIRPGEHFRCFPISNWTELDVWLYIARENIPLPQMYFAHQRQVIRRKGLLVPLT-DVT----PPEPGETVETAQVRFRTVGDMTCTCPVESPAANASEVVAETLTVTVSERGTRMDDRTSEASMEKRKKEGYFMIYLDYGATTPCDPRVVDAMIPWLREHFGNPASSHAWGWEAEEAVEKARVQVAELIGADPREIVWTSGATESNNLALKGAAQFYKTRGKHLITVKTEHKAVLDTMRELERQGFEVTYLDVLENGLVDLEAFKAALRPDTILASVMYVNNEIGVIQDVVALGNLCRERGIFHVDAAQATGKVEIDLAKLPIDLMSLASHKTYGPKGIGALYVRRRVRLEAQMHGGGHERGMRSGTLPVHQIVGMGEAFRIAREEMGTESERIRALHNKLIQGLSGIEQTFINGDLEQRVPHNLNISFNYVEGESLIMGV--KGLAVSSGSACTSASLEPSYVLRALGRSDELAHSSLRMTIGRFTTEEEIDYAISVLTDRVAKLRELSPLWAH
MNYQLNHLRELESESIFVLREVAAQFENPVLLFSGGKDSILMVHLAVKAFYPARIPFTLLHVDTGHNFQEALDYRDALVEKTGAKLVVGSVQEAIDSGLVREETGFNATRNYLQTAVLLKSLEDGKYDAALGGGRRDEEKARAKERFFSHRDEFGQWDPKNQRPELWNLFNGRKQYGEHFRIFPISNWTELDVWQYLAMEKVELPSLYFAHEREVLHRDGMLLATEGGLI----PVRPEEKVEKLMVRCRTIGDITTTGVWRSEASNLEDIIAEVSMARQTERGGRADDKRSETAMEDRKKQGYFMIYLDNNATTPTDPRAVEAMLPYFYDNPGNAASNHPAGWAAEGAVDMAREQIADLINADTREIIFTSGATEGDNLAIKGVFEMYRRKGDHIITVKTEHKAVLDACKKIEKMGGKVTYLDVDSEGLINLEELEAAITDKTIMISVMWANNETGVIQPMEAIGKICAKHGLFMSDATQAVGKIPVDPRKTGVHLMAFTSHKMYGPKGVGALYVSRRVKVTSQMDGGGHERGMRSGTLNVPGIVGFGKAAAIAKEEMHADAERLSKLRDRLQEGLCVLEECYVNGSQEHRMPHVTNISFKHVEGEGLMMTFN-QNIALSSGSACTSASLEPSYVLVALGLGDDLAHSSLRFSLGRFTTEEDIDATIKQVAEGVTHMRDLSPIWEH
MGSRMDHLDWLEAESMYILREVVAECRKPALLFSGGKDSVVVLHLALKAFRKTVLPFPLVHIDTGHNYPEVIEFRDRHAKALGAELVVGQVEDSIARGTVRLRR-ENDSRNAAQAVTLLETIAEHGFDAMIGGARRDEEKARAKERIFSFRDEFGQWDPKAQRPELWHLFNARLHRDEHLRVFPISNWTELDVWQYIAREKLDLPSIYYAHEREIVRRNGLLVPVT-PLT----PKQDGETSELASVRFRTVGDISCTCPVSSVASSPVEIIAETAVTDITERGTRMDDQASEAAMEQRKKQGYFMIYMDYSATTPVDPRVVEKMVPYLAVNFGNPASSHSYGWAAEAAVETAREDVAALLGADPREIVWTSGATEGNNLAIKGAANFYSGKGKHLITVKTEHKAVLDTMRELERQGFEVTYLDVQADGLITVDMLRDALRPDTILVSVMMVNNEIGVIQPIAEIGELCRERGVFHCDAVQAAGKIPIDLQSLKVDLMTVTAHKVYGPKGIGALYVRRRIRIEAQIHGGGHERGMRSGTLPTHQIVGMGEAFRLARLELASEAARVGALRDRLLAGLKAMDEVYVNGDLTHRVPHNLNVSFNFVEGESLIMGI--KGVAVSSGSACTSASLEPSFVLRALGRSDELAHSSIRFTLGRFSTEAEVDSVIEQVRGTVGKLRAMSPLWAH
M-KPLSHLDLLEAESIAILRESAAQFKKLVFLYSAGKDSTALLHLARKAFWPQKPPFPLLHVDTTWEFKEVIEFRDRTAERFGLDLLVHINEDGVARNINPVDYSPSVYTDVMKTVALRQALDKYGFDAAIGGARRDEEASRAKERVFSLRSAGYRWDPRKQRPEMWNILNGRLGQGETMRIFPLSNWTEKDVWRYVAREKLDVVPLYFAKERPAIERDGQVFVIGDDRP----FLKPGETPRPIKVRFRTLGCWPVTAADKSDASDIDAVLAETLAARNSERQGRLIDHDTVGAMERKKEEGYFMVYLDNNATTRLDPAVLAEMLPFFTQHFGNASSIHGFGKEVGAAIHQARDQVRALIGASSHEIVFTSGGTESDNTALLSALET-QTGRNEIVTSAVEHPAILALVQHLQRRGITVHVIGVDGKGRLDIDAYRAALGPKTAITSIMWANNETGTIFPVAELARLAHEVGLFHTDAVQAVGRIPIDVKAADIDMLSLSSHKFHGPKGIGALYIKKGVPFHQLVRGGKQERGRRAGTENAPGIVGLGKAAELALRRLQGGGERVRQIRDAFEAASLGIGGAFIAGDIENRLPNTSNIVFDRAEGEVILLELDKAGIAASSGSACAAGSTEPSHVLRAMKVPYAAALGAIRFSFAHTSTDEDLGRVLAKLPAIVEKAREASGFAVR
MHLSAAHLDALEEETIFILREAAAAFDRPALLFSGGKDSLVMLRCAEKAFGAGRIPYPLLMIDTGHNFLEVTALRDKRAAELGAELIVRSVEDSIARGTVRLAR-PDESRNAHQSVTLLEAIEEFRFDALMGGARRDEEKARAKERIFSHRDSFGQWQPKAQRPELWTLFNTRLAPGEHFRVFPISNWTELDVWQYIGRENIELPSLYYAHERDVIERRGLLVPVT-PLT----PPRPGETVQKRSVRFRTVGDITCTCPVPSTAATPADIIVETLVASVSERGTRMDDQTSDASMEKRKRDGYFMIYLDYGATTPCDPRVVDAMVPWLYEHFGNAASSHAWGWEAEAAIEKARGHVADLIGADPREIIWTSGATESTNLALKGAAHFYQSKGKHLITLKTEHKATLDTMRELERQGFEVTYMDVKPDGLLDLEAFKAAIRPDTILASILFVNNEIGVIQDIAAIGAICREHGLLHVDAAQATGRVEIDVKKLPIDLMSLTAHKTYGPKGIGALYVRRRVRLEAQMHGGGHERGLRSGTLPTHQIVGMGEAYRIAKAEMQKDNEHAARLQKRLLDGLTSIDESFVNGSLEHRVPQNLNISFNYVEGESLMMGI--KGVAVSSGSACTSATLEPSYVLRALGRSDELAHSSLRLTVGRFTTEAEVDYAIEAIRENVAKLRELSPLWAH
MSFSLSYLKQLESESIHIIRETAAEFKNPVMLYSVGKDSSVMLRLAQKAFYPGKFPFPLMHIDTGYKFPEMYKFRDEFCSKTGVRLIVERNEELIAQGCHPLKIGVDKCCSYLKTGALLDALRKHGFDAAFGGARREEEKSRAKERVFSLRDSFGQWDPKNQRPELWDIYNTRINEGGTMRVFPLSNWTERDIWEYIKLEQIPVVPIYFAVQREVFTHKGILIPVTEDFT--------GDRVKKVLCRFRSLGCIPCTGAIASSATTIDEIIGEVRAAKKSERENRIIDLTGDSSMEQKKKEGYFMIYFDNNATTQVAQEVLEVMLPYFHDLYGNPSSMHTFGGQVGQKIRVAREQAAALLGAMPEEIVFTSCGTESDNAAIRSALMT-RPDKKHIVISRVEHPAIRALCSHLSTQGYKITELPVDKNGILDLENLEKSLTSDTAIVSLMWGNNETGVIFPVEEAARMAHEKGWFHTDAVQAAGKIPINLKNNVIDMLSISGHKLHAPKGIGILYIRRGTKFSPFLIGGHQEKGRRGGTENTPGIIGLGKACELAAKNMERENTYVKRLRDKLESELLRIPQSRINGDIGNRLPNTTNISFEYVEGEAILLLMNELGICASSGSACTSGSLQPSHVLRAMGVPFTMAHGSIRFSLSVYNTEEEVDFIIEKMPAIIERLRGMSPFWVQ
M-YFLSYLDILEAEAIHILREVAGQFERPALLFSGGKDSITLVRLAEKAFRPGKFPFPLVHIDTGHNFPEVLQYRNKLVSKLGERLIVRNVEDTIKKRGLKESKGKNASRNALQTYTLLDTIEEFKFDVCIGGARRDEEKARAKERVFSIRDEFGQWNPKLQRPELWSIYNGRINYGENVRVFPISNWTEFDVWNYIKRENIQLPEIYFAHGRNCVVRDGQLLALS-EYI----NLSDDDIITNKKVRFRTVGDMTCTAGVESNAGTIDDVINELKLSRTSERGTRLDDKTSEAAMEDRKKAGYFMVYLDYSATTPIDPRVMESMIAAFGSGFGNASSVHSFGRDARALLEQSRERIAEAFGARSDEIYFTSGGTESDNHAIKGIAQAAARSGKEIVIAPVEHHAVLHPAESLRKSGFELKYLPVDSYGGVDPSAVERAVGRNTALVSVMYVNNEVGTINDIRSIGTMLRKAEPFHSDIVQAVGKAEVSLQDLNVDAASMSAHKFYGPKGIGAIFIRKGTAIDSFIEGGSQESNRRAGTENVPLAVGFAKAAELVTDSRSVEVSRISALKQRLRTKLQQFEGILFNGHITEAVPHILNISFDSLDGDALIMGLDLMGVAVTSGSACTSGSLQPSHVLTAMGRDSRTARATVRFSLGRHTSDDEIDYAVDCLREVVGKIRKAD---KA
MRLSNSHLDALEEETIFILREVAAAFERPALLFSGGKDSLVMLKCAEKAFGVGRIPYPLLMIDTGHNFPEVTAFRDLRAKELGAELIVRHVEDSMKRGTVRLAH-PDEPRNAHQSVTLLEAIDEFRFDALIGGARRDEEKARAKERIFSHRDSFGQWQPKAQRPELWTLFNTRLQPGEHFRVFPISNWTELDVWQYIEREHIALPMLYYAHQRLIVERKGLLVPVT-ELT----PARAGEVVIEKTVRFRTLGDITCTCPVDSTAATAVEIVIETLAADVSERGTRMDDKTSDASMEKRKKDGYF-----------------------MREHFGNPASSHAWGWEAEAVVEKSREQVAALIGADPREIVWTSGATESNNLALKGAAHFYKTKGKHLITVKTEHKAVLDTCRELERQGFEVTYLDVQADGLLDLEVLKAAIRPDTIIVSVMFVNNEIGVIQDMAAIGTICREKGIFHSDAAQATGRVDIDLATLPIDLMSLTSHKTYGPKGIGALYVRRRVRLEAQMHGGGHERGMRSGTLPTHQIAGMGEAYRIAKAEMHEENKRIQMLHERMLNGLKDVEEVFLNGHAEKRVPHNLNMSFNFVEGESLIMGI--KGLAVSSGSACTSASLEPSYVLRALGRSDELAHSSLRMTIGRWTTEEEIDYAVATIKENVAKLRDLSPLWDH
MHLSNQHLDALEEETIFILREVAAAFERPALLFSGGKDSLVMLRCAEKAFSRGRIPYPLLMIDTGHNFPEVTDFRDQRARELGAELIVRSVEDSMARGTVRLAH-PGESRNVHQSVTLLEAIEEFRFDALIGGARRDEEKARAKERIFSHRDGFGQWQPKAQRPELWTLFNTRIAPGEHFRVFPISNWTELDVWQYIDREAIALPSLYYAHQRQVVERRGLLVPVT-PLT----PPKDGERVETRTVRFRTVGDITCTCPVESPAASAAEIVIETLAAEVSERGTRMDDKTSDASMEKRKKDGYFMIYLDYGATTPVDGRVVDAMIPWLREHFGNPASSHAWGWEAEEAVEKARGHVADLIGADPREIVWTSGATESNNLAIKGAAHFYKGKGKHLITVKTEHKAVLDVMRELERQGFEVTYLDVQENGLLDIEKFKAALRPDTILASVMFVNNEIGVVQDIPAIGALCREKGIFHVDAAQATGKVEIDLGRLPVDLMSLASHKTYGPKGIGALYVRRRVRIEAQMHGGGHERGMRSGTLPTHQIVGMGEAFRLARLEMVQDLAKVRALHERLLNGLKDIEQVFINGDLRQRVPHNLNISFNYVEGESLIMGI--KGLAVSSGSACTSASLEPSYVLRALGRSDELAHSSLRMTIGRFTTEEEIDYAISTIRHNVAKLRELSPLWAH
MSRTLSHLAALESESIHIIREVAAEMQRPCLLFSGGKDSAVLLHLAASAFTPARLPFPVMHVDTGLNFPEVLEFRDKWVAEIDAELIVASVPEAIEQGLVREE--PNGSRNRIQTPVLLEAAERHGFDALFGGARRDEEKARAKERIFSFRDDFGQWDPKNQRPELWNLYNGRVFPGESMRVFPLSNWTELDVWRFIAHRNIPLPELYFAAEREVVDRDGMLFAVN-QFT----PAGARDTVLRRPVRYRTIGDANLTACVPSSAATIEEVLAEVETTRLTERGTRGDDRVSDTAMEDRKKEGYFMTYLDAAATTPVRRQVLEAMWPYLTTTYGNPASHHEVGEAAARGLDAARRAVAQVLGARPAEVTFTSGGTEGANTAIKGIALA-APRGRHVIVSAIEHPAVLESARWLGRLGYEVTELGVDADGLVSPEALAAAVRPDTTLVSIQYANNEIGTIQPIAELTAITRTHDPFHTDAVQAAGWLELNVDHLGVQALSISGHKLGAPKGIGVLYLRRRTPIEPLIHGGGQQRGLRSGTEDVAGAVGMATALRLARA---ADPALLAATRDRFITRVEAVPDARLTGHRTQRLPGHASFVLPGISGESVLLDLERHGVVCSSGSACAAGSDEPSHVLTALGIPAEIAQTALRFSFEAGTTDGDLNHAADELKSAVPR--------AT
MKLLDDHLDWLEAESIYIIREVVAQCSNPAMLFSGSKNSIVIFHLARKAFRPVKLPFPILHIDTGHNYPEVIAYRDAVVEKTGVKLIVGHVEDSIKKGTVRLRK-ETDSRNAAQAVTLLEAIAEHEFDALIGGARRDEEKARAKERIFSFRDEFGQWDPKAQRPELWNLYNARIAKGENMRVFPISNWTELDIWQYISREKLELPSIYYTHQREVVKKNNLLVPVT-DVT----PKAAGDVSEVLSVRFRTVGDISCTCPVLSTAATPLEIIAETAITEITERGTRMDDQTNEASMERRKKEGYFMVYMDYSATTPIDPRVVDKMLPYLREQFGNAASSHAYGWAAEEAVEWARSEVAQLVYADPREIVFTSGATESINLALKGAAHFYKDRGNHIITVKTEHKATLDTCRELEREGYEVTYLDVLPNGLIDFAQLEAAMKPGTILASVMYVNNEIGVVQDIPAIGDLCRSRGIFHVDAAQATGKVEIDLEKIKVDLMSFSAHKTYGPKGIGALFVRRRIRIEAQIHGGGHERGMRSGTLAVHQIVGMGEAFRIARIDMVEENKRIRALRDRLLNGLKDIKEVYVNGDMDNRVPHNLNISFNYVEGESMLMAL--KDLAISSGSACTSASLEPSYVLRALGRNDELAHSSIRFTLGRFTTEEEVDFTIKLVKEKIAKLRELSPLWAH
MRLSNTHLDALEEETIFILREVAATFERPTLLFSGGKDSLVLLKCAEKAFGAGRIPYPLLMIDTGHNFHEVTDFRDFRAKELGAELIVRSVEDSMARGTVRLAH-PGESRNVHQSVTLLEAIEEFRFDALIGGARRDEEKARAKERIFSHRDSFGQWQPKAQRPELWTLFNTRLAPGEHFRVFPISNWTELDVWQYIDRERIALPSLYYTHRREVVERKGLLVPVT-PLT----PLRDGEVAEVRDVRFRTVGDITCTCPVESDAASAADIVVETLAADVSERGTRMDDKTSEASMEKRKKDGYFMIYLDYGATTPVDPRVVDAMIPWLREHFGNPASSHAWGWEAEEIVEKSRGHVADLIGADPREIVWTSGATESINLALKGAAQFYKTKGKHLITLKTEHKAVLDTMRELERQGFDVTYLDVEEDGLVDLEKLKAAIRPDTILISVLFVNNEIGVIQDIPAIGAMCREKGLFHVDAAQATGRVEIDMKTLPIDLMSMTAHKTYGPKGVGALFVRRRVRLEAQIHGGGHERGMRSGTLPTHQIVGMGEAFRLIKLEMAEVNAKAKALQQRLLDGLKDIEQVFINGSMERRVPQNLNISFNFVEGESLIMGI--KGLAVSSGSACTSASLEPSYVLRALGRSDELAHSSLRMTIGRYTTEEEIDYAIATIRQNVAKLRELSPLWAH
MQIENGHLDWLEAESIYIIREVVAECSNPALLFSGGKDSVVLLALARKAFRELVLPFPLVHIDTGHNYPEVIQFRDEQVRKLNAKLVVGHVEDSIEKGTVVLRK-ETDSRNAAQAVTLLETIEANGFDALMGGARRDEEKARAKERIFSFRDEFGQWDPKAQRPELWSLYNAKLHKGENMRVFPISNWTELDIWQYIEREKLELPPIYYAHEREVVERNGLLVPVT-PLT----PKQANEESKTVSVRFRTVGDISCTCPVASEAKTPLDIIKETAVAEISERSTRMDDRASEAAMEQRKKQGYFMIYLDYAATTPMDERVAKKMMEYMTGIFGNPASSHKFGWEAEEAVDVARNHIADLIGADSREIVFTSGATESDNLAIKGAAHFYQTKGKHIITVKTEHKAVLDTCRQLEREGFEVTYLEPETDGLLDLAKLEAAIRPDTILISVMHVNNEIGVIQDIKAIGEMCRAKKIFHVDATQSVGKIPVNVQELKVDLMSFSSHKLYGPKGIGGLYVCRRVRIEAIIHGGGHERGMRSGTLPVHQIVGMGEAYRIAKEEMATEMPRIKALRDRLYKGFKDIEEVYVNGSMEERVDSNLNISFNFVEGESLMMAL--RDIAVSSGSACTSASLEPSYVLRAIGRDDELAHSSIRFSLGRWTTEEEIDYTIEIVRKAIVKLRDLSPLWHH
M-HTLNYLDLLEAESIHIMREVAGQFERPCLMFSGGKDSITLVQLAMKAFKPGKIPFPLVHIDTGHNFPEALEYRDRMAQEMGAKLIVRKVEDTIKARGLKEAGGKFPSRNALQSYTLLDTIEEFGFDACIGGARRDEEKARAKERIFSVRDEFGSWDPKKQRPELWNLYNGMIAKGENVRVFPISNWVELDVWNYIKREGIELPSIYFTHEREVIIHNEYLVAMS-EFV----RVDEGDVIVKRNVRYRTVGDMTCTAAVSSTAATIDDIIKEIQLTNISERGTRIDDQVSEAAMEDRKKNGYFMVYLDNNATTPMDPEVLETMLPYFMQKFGNAASNHSFGWIAEEAVDHARKQIAALINAQETELVFTSGATEAVNLAIKGVYEMYKGKGNHIITCVTEHKAVLDTCKHLEQSGGNITYLPVDEDGLIIPEELEKAITPQTILIAIMYANNETGVIQPIKEIAKIAKKNDLFFCDATQAVGKVPVDVLSDGIHLMACSAHKLYGPKGVGILYVRRRVKITAQIDGGGHERGMRSGTLNVPGIVGLGKAAELCSQKSDSETLRITFLRDKLERALLQIEATFVNGSRTSRLPGVLNISFQHVNGQALMMAL--KNIAVSSGSACTSASLEPSYVLKSLGLSDDLAHSAIRLGIGRFNTEEEIDYTIEQMTKAVNHLRAISPLW--
MHLSNAHLDALEEETIFILREVAAAFERPTLLFSGGKDSLVMLKCAEKAFKGGRIPYPLLMIDTGHNFKEVTDFRDFRANELGAELIVRSVEDSMKRGTVRLAH-PGESRNVHQSVTLLEAIEEFKFDALIGGARRDEEKARAKERIFSHRDSFGQWQPKSQRPELWSLFNTKLQPGEHFRVFPISNWTELDVWQYIARENIALPSIYYTHKREVVDRRGLLVPVT-ELT----PPKDGEQVEVRDVRFRTVGDITCTCPVESTAATPEEIVIETLAAEVSERGTRMDDKTSDASMEKRKKDGYFMIYLDYGATNPCDPRVVDAIVPWLREHFGNPASSHAWGWEAEAAVETAREQVAGLIGADPREIVWTSGATESNNLAIKGAANFYKSRGKHLITVKTEHKAVLDTMRELERQGFEVTYLDVQADGLLNMDALKAAIRPDTILISVMFVNNEIGVIQDVTAIGNLCREKSVFHVDAAQATGKVEIDMTQLPIDLMSLASHKTYGPKGIGALYVRRRIRLEAQMHGGGHERGMRSGTLPTHQCVGMGEAFRIAKLEMAQDNAKARALHDRLINGLSDMEQVFLNGHATQRVPHNINMSFNFVEGESLIMGI--KGLAVSSGSACTSASLEPSYVLRALGRSDELAHSSLRMTIGRWTTEEDIDYAIKTIRENVAKLRDLSPLWAH
MDVDHRHLDALEEEAIFILREVAASFERPGLLFSSGKDSCVVLHLAEKAFLEGKLPFPLVHVDTGHNFPEVIEFRERRVKEIGERLIVAHMEDSIKRGTVRLAH-PLESRNGHQTVTLLEAIEDNRFDCLIGGARRDEEKARAKERIFSHRDSFGQWQPKEQRPELWNLFNTRIKPGEHFRAFPISNWTELDVWLYIARENIPLPNIYFKHPRQVMRRKGLLVPLT-DVT----PALEGETIETVDVRFRTVGDMTCTCPVESDAANPADIVAETLHVTVSERGTRMDDRTSEASMERRKKEGYFMVYLDYAATTPVDQRVAAKMIPYLSERFGNPASSHAYGWAAEEAVELAREQVALLIGADPREIVWTSGATESNNLAIKGAATFYKTKGRHLITLATEHKAVLDTMREMEREGWDVTVLPVMDNGLVDIELFKSAIRPDTVLASVMFVNNETGVIQDIEALGAICRSKGIFHVDAAQATGKVHIDLSVMPIDLMSMSAHKSYGPKGVGALYVRRRVRIEAMTHGGGHERGMRSGTLPTHQIVGMGEAYHLAAKEMGPELERIRSLRDHLWAGLSRIDQVHLNGDFDRRTPNHLNVSFNYVEGESLLMGM--KDIAVSSGSACTSASLEPSYVLRAMGRSDELAHSSVRFTIGRFTTLEEIDFAIARVTEVVNRLRELSPLWAH
MDVDHRHLDALEEEAIFILREVAGAFERPGLLFSSGKDSCVVLHLAEKAFFSGRLPFPLVHVDTGHNFPEVIQFRDERIKEMGERLIVGHLEDSMKKGTIRLAH-PLESRNGHQTVTLLETIEEHRFDCMIGGARRDEEKARAKERIFSHRDAFGQWQPKEQRPELWNLFNTRIKPGEHFRAFPISNWTELDVWLYIARENIPLPSIYYTHKREIYRRKGLLVPVT-DVT----PPSAEDVVETVDVRFRTVGDMTCTCPVESDAATTADIVAETLQVTVSERGTRMDDRTSEASMERRKKEGYFMIYLDYAATTPVDPRVVQAMVPYLYEQFGNPASSHAFGWAAEEAVEIARERVAALIGADPREIVWTSGATESNNLAIKGAAQFYQGRGKHLITVKTEHKAVLDTMRELERHGFEVTCMDVRDDGLVDVEAFRAAIRPDTILASVMFVNNEIGVVQDVATLGRICREKGIFHVDAAQATGKVAIDLAELPIDLMSLSAHKTYGPKGIGALYVRRRIRIEAQMHGGGHERGMRSGTLATHQIVGMGEAYRLAAEHMGRENERIRALRDRLLAGLGQIPEIRVNGSLEQRVPHNLNISFTFVEGESLLMGM--SGIAVSSGSACTSASLEPSYVLRALGLPDEVAHSSIRFSVGRFTTEAEIDAAIAKTRHTVERLRALSPLWEH
M----SQLRSLEAESIHIFREVAAEMHKPCLLFSGGKDSIVMLHVARKAFHPARIPFPVMHVDTGLNFPSILAYRDRWIEKLGLQLVVASVEDAMRRGLVREE--PNGSRNRIQTPVLLEAAETHGFDALFGGGRRDEEKARAKERVFSFRDEFGQWDPKNQRPEIWSLYNGRVFPGQSIRVFPLSNWTELDVWSYIREEAVEIPELYLAADREVVERGGMLYAVN-PFV----TPREGEPVTVKRVRYRTIGDANLTAAVASDADTVEKIVAEIAAVRITERGTRGDDKVSEAAMEDRKKEGYFMIYLDYAATTPVDERVLQAMLPYFSHTFGNPSSIHQYGQKAENAIEAARETVAGVLKCRPDEIIFTSCGSESDNLALRGASLAMRAKANWILTSQAEHHAVSRTAGQMAEFGFEVEWLPVDEYGMVLPQTIAQAICHQTAIVSVMLANNEIGTINPISKISEICHEQGLLHTDAVQAAAYLPVNVDALGVDLLSLGGHKFYGPKGVGALYVRKGTPLVPVQTGGGQEVGLRAGTQNVPYIVGFAEALRLTDLERKARAAQVKPMRDRIIGSVLEIPDAKLTGHPIERLPNHCSFVFKGVDGNFLLTLLDSAGFACSSGSACKTGNPEPSEVMRLMQLPLEWGLGSLRVTLGTASTAVDVEKFLARLPGLVEKARK-----LQ
MPLADAQLDALEEEAIFVLREVAAAFERPTLLFSGGKDSLVLLKCAEKAFGAGRIPYPLLMIDTGHNFHEVTDFRDLRAKELGAELIVRSVEDSMARGTVRLAH-PGESRNVHQSVTLLEAIEEFRFDALIGGARRDEEKARAKERIFSHRDSFGQWQPKAQRPELWTLFNTRLQPGEHFRVFPISNWTERDVWQYIARENIALPSLYYSHERTVVERRGLLVPVT-ELT----PLKEGETAERRQVRFRTVGDITCTCPVESLASTPEEIVVETLLSDVSERGTRMDDKTSEASMEKRKKDGYFMIYMDYSATNPCDERVVDAMIPWLREHFGNPASSHAWGWEAEAAVEKAREHVATLIGADPREIVWTSGATESNNLALKGAANFYKGKGRHLITVKTEHKAVLDTCRELERQGFEVTYLDVQEDGLLDLAVFEQAIRPDTILASVMFVNNEIGVIQDIAAIGEICRAKGVFHVDAAQATGRVDIDLGTLKVDLMSLTSHKTYGPKGIGALYVRRRIRIEAQMHGGGHERGMRSGTLPTHQIVGMGEAYRIAKAEMAEENKRIRALHDRMLAGLSDIEQVFVNGHADRRVPHNLNMSFNFVEGESLIMGI--KGLAVSSGSACTSASLEPSYVLRALGRSDELAHSSLRMTIGRWTTEADIDYAVQTIRQNVDKLRALSPLWAH
M-PVNTFPVELADEAIYVLREAAAQFERPAILFSGGKDSIVITHLAVRAFAPSPVPFPLLHVDTGHNFAETIVYRDHLAASLGLELIVRSVQDSLDRGRVQEERGRYASRNVLQTVTLLDAIEELNLDACIGGARRDEEKARAKERIFSVRDEFGQWDARRQRPELFDMLNGRISPGQHVRVFPISNWTELDVWEYIRAEGIEIPSIYFAHERDVFDRDGLLWADS-PFI----NKGPDEVPYRAQVRFRTVGDMTCTAAVASAAVSLDAVIAEIASSELSERGARIDDKRSEAAMERRKREGYFMIYLDYHATTPVDPRVFAAMTPYFMEIFGNPASSHRVGLQARAVVEQARQRIATALNASPREIVFTSGSTESNNLAIKGVVRMYESRGRHVLTAVTEHKCVLNACKALRDDGYEVTFLPVASDGSLSVADVEGALRPDTVLVSLMHANNEIGVIHDIAAIGAVCRARGLVHTDATQSFGKVPVDVQALHVDLLSMSGHKMYGPKGVGALYVRTPCTLAPQLDGGGHEFGLRSGTLNVPGIVGLADAVVLAGADLQTDRHTQRAMRDRLWLALQDFPSVLLNGSPDRRLPNNLNVSVPGAAGDALLAALG-DDICVSTSSACTSASGESSHVLSAIG--REEGLTNLRISVGRPTTLTEIDQVVACISRATLT--------NA
MDIDWRHLDALEEEGIYLLREAVAAFERPALLFSGGKDSCVVLHLARKAFWSGRLPLPLLHVDTGHNFPEVIAFRDELVQRHGDTLIVGAVEDSIARGTVRLAD-PLASRNAHQSVTLLEAIEAHRFDVLIGGARRDEEKARAKERIFSHRDAFGQWQPKAQRPELWTLFNTRLQPGEHMRAFPISNWTELDVWAYIARERIALPTLYWAHERAVVRRQGLLVPVT-PVT----PPRAGETVETVRVRFRTVGDMTCTCPVESTADSAEAIVAETLRADVSERGTRVDDRTSDAAMERRKREGYFMVYMDYSATTPVDPRVVDKMVPWLYEHFGNPASSHAWGWEAEKAVETAREQVADLIGADPREIVWTSGATESNNLALKGAAHFYQGKGRHIITVKTEHKAVLDTCRHLEREGFEVTYLDVDQDGLLNLDAFRDAIRPDTILASVMFVNNEIGVIQDIDAIGRICREKGIFHVDAAQATGKLPIDLATLPVDLMSLASHKTYGPKGIGALYVRRRVRLEAQMHGGGHERGLRSGTLATHQCVGMGEAFAIAKAEMATELPRIQRLHDRLLAGLSQIEQSFVNGHPTRRVPHNLNMSFNFVEGESLIMGI--KGVAVSSGSACTSASLEPSYVLRALGRSDELAHSSLRMTIGRWTTEEQVDYAIAAIKANVEKLRELSPLWAH
MRLSNAHLDALEEEAIFILREVAAAFERPALLFSGGKDSLVLLKCAEKAFGAGRLPYPLLMIDTGHNFPEVTDFRDKRAKELGAELIVRSVEDSMARGTVRLAH-PGESRNVHQSVTLLEAIEEFRFDALIGGARRDEEKARAKERIFSHRDAFGQWQPKDQRPELWTLFNTRLAPSEHFRVFPISNWTELDVWQYIEREQIELPSLYYTHKREIVERRGLLVPVT-ELT----PARDGETVELRDVRFRTVGDITCTCPVASLAAGPADVVIETLSAEVSERGTRMDDKTSDASMEKRKKDGYFMIYLDYGATTPVDPRVVDAMIPWLREHFGNPASSHAWGWEAEEAVEKARGDVAALINADPREIIWTSGATESDNLALKGAAHFYKEKGRHLITVKTEHKAVLDTMRELERQGFEVTYLEVEENGLLDLDKFKAAIRPDTILASVMFVNNEIGVVQDMVALGNACREKGIFHVDAAQATGKVEIDVTQLPIDLMSLASHKTYGPKGIGALYVRRRVRLEAQMHGGGHERGMRSGTLPTHQIVGMGEAFRIAKEEMAQDLAKARALQKRLIDGLSDIEQVFINGDLTHRVPHNLNISFNFVEGESLIMGI--KGLAVSSGSACTSASLEPSYVLRALGRSDELAHSSLRMTIGRFTTEEEIDVAIASIRHNVAKLRELSPLWAH
MSIQDKHLDWLEAESIYIIREVVAEARNPALLFSGGKDSVVLLSLAVKAFHSLQLPLTLVHIDTGHNYPEVIAFRDEVVRRLGARLVVGSVEESIRRGSVTLRR-ATDSRNAAQAVTLLETIEANGFDALMGGARRDEEKARAKERIFSFRDEFGQWDPKNQRPELWDLYNTRLHPGENMRVFPISNWTELDIWQYIAREQLALPEIYYAHQREVVERNAMLVPVT-ELT----PKKEGEVSIVRSVRFRTVGDISCTCPVASTASTAAEIIAETAQTTISERNTRMDDQVSEAAMEERKKAGYFMIYLDYSATTPVDPRVAEKMIPYLTEIFGNPASSHSFGWTAEEAVEKARNEVAALIGADSKEIIFTSGATESDNLAIKGAAQFYASKGKHLITLKTEHKAVLDTMRELEREGFEVTYLNVQENGLLDLDELKAAIRPDTTVVSVMWVNNEIGVIQDIAAIGVICEEHGIFHVDAAQATGKVHIDVKANRIGLLSMSAHKTYGPKGIGALYVRRRVRLNAQMHGGGHERGFRSGTLPTHQIVGMGEAFRLARLEMDHDNAHAKILRDRFLHAIKDVKEVYVNGDMEHRVYQNLNISFNFVEGESLIMAV--KDIAVSSGSACTSASLEPSYVLRALGRNDELAHSSLRITFGRFTTVEEVDYAANLIKSKIDKLRELSPLWAH
MLLHNHHLNWLEAESIYIIRETIAEARRPALLFSGGKDSVVLLALACKAFHPLQLPFSLLHVDTGHNYPEVIHFRDRIVAQTGAELIVAHVEDSIQRGSVVLRH-ANDSRNAAQAVTLLEAIEAHQFDALMGGARRDEEKSRAKERIFSFRDEFGQWDPKNQRPELWSLYNTRLHPNQSMRVFPISNWTELDVWQYIEREHLALPSIYFAHEREVVERNGLLVPVT-PLT----PLQEGEQSQVRSVRFRTVGDISCTCPVASTAHSTQAIILETAQSTLSERRTRMDDRLSESAMEERKRAGYFMVYLDYAATTPLDARVLEQMMPWLTTQYGNPASTHAYGWDAEEAVERARVQVATLVQAHPREIVWTSGATESNNLAIKGAALAYAEQGKHLITVNTEHKAVLDTFAYLETQGFEVTYLAVNTEGLITLDQLKAAIRPDTTLVSVMAANNEIGVIQDLEGIGAICAEHNIFHIDAAQGAGKIDLNVDTIQADLMSFSGHKLYAPKGIGALYVRRRVRLAAQIHGGGHERGFRSGTLAPHQIVGMGAAFELAQQEMATEQAHIQTLRDQFWQQLQQLPNIHLNGSLEHRLPNNLNISFEGIEGEALMMSL--TGLAVSSGSACTSASLAPSYVLMALGRSPQLAHSSLRISLGRQTTQQDLDTALSEIVTQVRRLRALSPVWAL
M--LSPHLAALEAESLHIIREAAAEFERPLMLYSIGKDSSVLLHLIRKAFLPALVPFPVLHIDTGWKFQAMYAFRDAQAKKFGLDLKVVQNPE----KLNPFDHGS-RYTDVMKTEALKAELARGKYDCAFGGARRDEEASRAKERVFSHRDAFQRWEPRRQRPELWTHVNSDLAKDESMRVFPLSNWTERDIWAYIRAEEIELVPLYFAAERPVVERDGQLFMVDDERF----RLEPGEVPQLKKVRFRTLGCYPLTAAIESDAQTLDEVLDELGQLGASERSGRMIDKDSTAAMERKKRQGYFMIYLDYAATTPVDPRVAQTMMQYLTGQFGNPASSHRFGWQAEEAVEEARSNIADLIGADPREIVFTSGATESDNLAIKGAAHFYQKKGKHIITSKIEHKAVLDTCRQLEREGFEVTYLEPNEEGLHPVSQIEGALRDDTVLVSIMHVNNELGVIQDIAAIGELCRSKGIFHVDAAQSAGKIAIDLGELKVDLMSLSGHKMYGPKGIGALYVRRRIRIEAQMHGGGHERGMRSGTLATHQIVGMGEAARLAKAEMAAEAQRITALRDKLWQGVQGLEEVHLNGTLDSHVPGILNVSFNYVEGESLIMAL--KDLAVSSGSACTSASLEPSYVLRAIGRNDELAHSSIRFSIGRFTTEEDIDYAISCIKGAIDRLREMSPLWAH
MQLQDSHLDWLEAESIHIIREVVAECEKPALLFSGGKDSVVLLALARKAFRGLMLPFPLVHIDTGHNYPEVIAFRDQQVAKLNARLVVGHVEDSIKKGTVVLRK-ETDSRNAAQAVTLLETIEEHGFSALMGGARRDEEKARAKERIFSFRDEFGQWDPKAQRPELWSLYNAKLHKGENMRVFPISNWTELDIWQYIAREKLELPSIYYAHQREVVRKKGLLVPVT-SIT----PKAANETSEVLSVRFRTVGDISCTCPVASTAATALDIIKETAVVEISERSTRLDDQVSEAAMEQRKKQGYFMIYLDYAATCPVDERVAKKMMEFMTGIFGNPASSHRFGWQAEEAVDIARNHIADLIGADSREIVFTSGATESDNLAIKGAAHFYQTKGKHIITCKTEHKAVLDTCRQLEREGFEVTYLEPEADGLIDLAKLEAAMRDDTILVSIMHVNNEIGVIQDIEKIGELCRAKKLFHTDATQSVGKVEIDLSRLKVDLMSFSGHKLYGPKGIGGLYVRRRVRIEAMVHGGGHERGMRSGTLPVHQIVGMGEAYRICKEEMATEIPRIQALRDRLYNGLKGIEEVHVNGSLQQRVAGNLNISFNYVEGESLMMAL--SDIAVSSGSACTSASLEPSYVLRALGLNDELAHSSIRFSIGRYTTEEEVDYTIELVKKAVGKLRELSPLWAH
MRLSDAHLDALEEETIFILREVAAAFERPALLFSGGKDSLVMLRCAEKAFGTRAIPYPLLMIDTGHNFPEVTDFRDLRARELGAELIVRSVEDSMARGSVRLAH-PGESRNVHQSVTLLEAIEEFGFDALLGGARRDEEKARAKERIFSHRDSFGQWQPKAQRPELWTLFNTRLQPGEHFRVFPISNWTELDVWQYIARERIALPALYYTHPRQVVQRKGLWVPVT-ALT----PARAGEQIELRQVRFRTVGDISCTCPVESRAATAADIVLETLAADMSERGTRMDDQTSEASMEKRKKDGYFMIYLDYGATTPVDPRVVDAMVPWLREHFGNPASSHAWGWEAEEAVERARAQVADLIGADPREIVWTSGATESINLALKGAAQFYQGKGRHLITLKTEHKAVLDTLRELERQGFEATYLDVREDGLVDIDALKAAIRPDTVLASILFVNNEIGVIQDIPAIGALCRDKGLLHVDAAQATGRVEIDMQRLPIDLMSMTAHKTYGPKGVGALYVRRRVRLQAQMHGGGHERGMRSGTLPTHQIVGMGEAFRIAKAEMQAGNAKARALQQRLLDGLKDIEQVYINGSLERRVPQNLNMSFNFVEGESLIMGI--KGLAVSSGSACTSASLEPSYVLRALGRSDELAHSSLRMTIGRFTTEEEIDYAICAIRENVARLRELSPLWAH
MFIDNQHLNDLEAESIYIIREVIAEANHPALLFSGGKDSVVLLALAVKAFRPLRLPFKLLHVDTGHNYPEVIAFRDQTVAELRADLVVAHVEDSIKKGTVVLRH-ETDSRNAAQAITLLEAIEAHGFDALMGGARRDEEKARAKERIFSFRDAFGQWDPKAQRPELWDIYNMRLNPDESMRIFPISNWTELDVWQYIKREQLALPPIYYAHQREVVNRNGLLVPVT-PLT----PKRENETSELRSVRFRTVGDISCTCPVASHALSAAEIIAETASSTISERRTRLDDQVSEVAMEERKRAGYFMIYFDYSATTPVDPRVVDAMVPWLYEKFGNPASSHAFGWEAEEAVEQARQHVADLIGADSREVIWTSGATESNNLAIKGIAQFYQSRGKHIITVKTEHKAVLDTMRELEREGFEVTYLDVQSNGLLDLEVLKAALRPDTILVSVMWVNNEIGVIQDIEAIGELCRANKVFHVDAAQAAGKVDIDLNKVKVDLLSLSAHKAYGPKGIGALYVRRRIRLEAQMHGGGHERGFRSGTLATHQIVGMGEAFRILKEDMAKDNERIRALRDRLLQGLSEIEEVYINGDMEHRIGANLNISFNYVEGESLMMAI--NDLAVSSGSACTSASLEPSYVLRALGRDDELAHSSIRFTLGRFNTEEEVDYAIELIKKQVAKLREMSPLWAH
MTSDEKNIKYLESESINIIREVASQCNNPVLLFSGGKDSIVLLKILEKSFWPNSIPFKVLHIDTGFNFKEVIFFRNKIKNKLKENFIIRNVEDTIKKNGLIKS--EILNRNKIQSITLLEAIKEFNFDVCLGGARRDEEKSRAKERIFSFRDKLGRWNPKKQRPELWNLYNSKIKKKENIRIFPISNWTELDIWKYIYYEKINIPSIYLAHKRKIIIKNGSLISYK-KKN----YNKNKDIIKNITVRFRTVGDINCTCPIISNANTLYKIIKETLILRSTERGTRIDDSISESAMEKRKKEGYFMIYLDYSATTPIDPRVVNKIIPILKYHFGNYSSTHFYGKYIKILIEKSRKKISKIINCKYKEIIFTSGATESINLALKGILNFNNKKKNHIITLKTEHKATLNTLKELENLGYKITYLKPNKEGIINIKKLKKKINKKTILITIMYVNNEIGVIQKIKKISNLCNKKNFLHCDATQAIGKININLKKTKIDLMSFSGHKIYAPKGIGVLYISKKIIIKPQIHGGGQERGIRSGTLATHQIIGLSKSIKILREEMKYEIIKIKILHNKLIKSLQSIEEIYINGNIKKKVPHILNINFNFIEGESLIMSL--KNIAISSGSACTSSNLEPSYVIKSLNNKKKLPHSSIRFSIGRYTTLKEIKLLKIILKNKIIKLRNISPLWKN
MSYQLDHLQYLETESIHIMREVAAEFERPTILFSGGKDSICLLRLAEKAFRPSDIPMPFLNVDTGHHFPELNEFRDRRAAELGGKLIVRKVEDAIASGIAVPTPG-EISRNRLQIPTLLAAIDEFQFDCAIGGARRDEEKARAKERFFSFRDSFGQWDPRNQRPEIWNVYNARVNPGENMRVFPLSNWTEMDIWEYIKREKLEVPAIYFSHKRPGGAPRWSVAAGD--------------------------GYRSAEGKRGSARDGGPRPHHRRHHQHRSRRKGRRYHRRDRGRARNRAWFACGMIYLDNNATTRVDPAVVDEMLPYLTELYGNPSSGYRFGQQVGKALDKARERVAHLIGCEPGEVIFTSCGTESTNAAINSALLM-DRDRQHIVTTRVEHSATLKHCETLAKQGHEVTWLGVDEKGQIDLHELEKAIRPDTAIVTVMWANNETGVLFPIHEIAEIVRKKHLFHTDAVQAVGKIPLNLAESKINFLSLSGHKLHCPKGVGVLYVNKRTKFAPYLIGGGQENGKRAGTQNVPSIVALGKACEVAGHNLHHEKTVVRKLRDEFEKGVLTIEGAHVNGDTEHRLPNTSNLAFEGIDSEGALMLLDQNHICCSSGSACTTGSVHASHVLKAMGLSDERARASLRFSFSRFNTHAEVEKALEIMPKVIGKLRRIA---AA
