# Supplementary material for: Inter-protein residue covariation information unravels physically interacting protein dimers
Source: BMC Bioinformatics. 2020 Dec 17;21:584. doi: 10.1186/s12859-020-03930-7 (PMC7745481; doi:10.1186/s12859-020-03930-7)
Supplement: Supplementary file 5 — Additional file 5. Final ER-MSAs at different ASA thresholds. Available on Mendeley data (http://dx.doi.org/10.17632/9bk2r55286.1). [file 12859_2020_3930_MOESM5_ESM.zip › Additional file 2/Final ER-MSAs/Negative ER-MSA dataset/ASA0.0/paired_MSA/1zun-B-2zu0-A/MSA_IDs.txt]

tr|Q87WW1|Q87WW	sp|P77689|SUFD_
tr|S9ZJN0|S9ZJN	tr|S9ZFI0|S9ZFI
tr|H0Q430|H0Q43	tr|H0PTX6|H0PTX
tr|A0A1G7FAJ4|A	tr|A0A1G6T0L1|A
tr|A0A1N7LUH5|A	tr|A0A1N7LIA0|A
tr|A0A0P6W9T8|A	tr|A0A0P6W9Q8|A
tr|A0A1F4GU66|A	tr|A0A1Q3YL81|A
tr|G4E4W7|G4E4W	tr|G4E874|G4E87
tr|A0A0M2R6V1|A	tr|A0A0M2R6E9|A
tr|Q11K41|Q11K4	tr|Q11HF2|Q11HF
tr|A0A1M7ZL45|A	tr|A0A1M7Z9F4|A
tr|A0A0N1BRN1|A	tr|A0A061QE26|A
tr|A0A0Q7WL83|A	tr|A0A0H1A827|A
tr|A0A1Q4CWM3|A	tr|A0A1G3G7Y2|A
tr|A0A0F2S2L9|A	tr|A0A0F2RAR0|A
tr|A0A0D0S754|A	tr|A0A0Q9F465|A
tr|A0A1U7JFH0|A	tr|A0A1U7JDY5|A
tr|A0A1V8RNJ5|A	tr|A0A1V8RU39|A
tr|W0E4M2|W0E4M	tr|W0DZJ3|W0DZJ
tr|A0A1X7AAH0|A	tr|A0A1X7A7W4|A
tr|F2IW83|F2IW8	tr|F2J0V0|F2J0V
tr|A0A0R2TRX1|A	tr|A0A0R2TIG3|A
tr|A0A1W9IEM1|A	tr|R5R4Y8|R5R4Y
tr|A0A0Q6LSV8|A	tr|A0A0Q6M6G3|A
tr|A0A1Y5SY99|A	tr|A0A1Y5T7M2|A
tr|J2UYT5|J2UYT	tr|J3HV73|J3HV7
tr|A0A177HFB1|A	tr|A0A0P7ZUA4|A
tr|A0A1H8N8F6|A	tr|A0A1H8BJ35|A
tr|A0A1M4MVC9|A	tr|A0A1M4N2R9|A
tr|A0A0R0CKE7|A	tr|A0A0R0CNP7|A
tr|A0A135HQ87|A	tr|A0A135HVV9|A
tr|M5A5D5|M5A5D	tr|M5A0V5|M5A0V
tr|K9HDU0|K9HDU	tr|K9HNW4|K9HNW
tr|A0A1E4L098|A	tr|A0A1E4K5R2|A
tr|A0A0U3PCM7|A	tr|A0A0U3MX19|A
tr|E2CRZ9|E2CRZ	tr|E2CQJ7|E2CQJ
tr|E3EY13|E3EY1	tr|E3F2C1|E3F2C
tr|Q2RS05|Q2RS0	tr|Q2RR77|Q2RR7
tr|A0A099CZK2|A	tr|A0A099CWI8|A
tr|A0A1S2DD41|A	tr|A0A1S2D8J2|A
tr|A0A1Q4FHQ4|A	tr|A0A1Q4F8K5|A
tr|A0A023NMP0|A	tr|A0A023NMV5|A
tr|V4RIN6|V4RIN	tr|V4RIC6|V4RIC
tr|A0A0P7YUL0|A	tr|A0A0P7WHQ9|A
tr|A0A0D5LSP1|A	tr|A0A0D5LT08|A
tr|A0A1E4ZQJ7|A	tr|A0A1S9D1Y9|A
tr|A0A1E3VY74|A	tr|A0A1E3VZE2|A
tr|G8PH28|G8PH2	tr|G8PTT8|G8PTT
tr|A0A081MKQ4|A	tr|A0A081MID8|A
tr|A0A0F7PV09|A	tr|A0A0F7PML0|A
tr|A0A1B3W7W4|A	tr|A0A0H1AVI0|A
tr|A0A127EZF8|A	tr|A0A127EZU6|A
tr|G2E3D6|G2E3D	tr|G2E135|G2E13
tr|A0A160DXR1|A	tr|A0A160DVQ3|A
tr|H6SQR4|H6SQR	tr|H6SRY8|H6SRY
tr|B2IB29|B2IB2	tr|B2IBN7|B2IBN
tr|Q1QWW9|Q1QWW	tr|Q1QY68|Q1QY6
tr|A0A1E2VBU3|A	tr|A0A1E2V692|A
tr|Z9JIQ5|Z9JIQ	tr|Z9JIM9|Z9JIM
tr|A1WZK5|A1WZK	tr|A1WUG1|A1WUG
tr|A0A0K2DKV0|A	tr|A0A0K2DGI2|A
tr|C5BID7|C5BID	tr|C5BLX0|C5BLX
tr|B8ELU5|B8ELU	tr|B8EI72|B8EI7
tr|A0A149VWW6|A	tr|A0A0R0LKQ8|A
tr|A0A0H5BQ34|A	tr|A0A0H5BBM2|A
tr|D5BU28|D5BU2	tr|D5BNJ2|D5BNJ
tr|I0IH56|I0IH5	tr|I0IB41|I0IB4
tr|A0A1G3IFN5|A	tr|A0A1M3PEJ6|A
tr|A0A1F4QGB0|A	tr|A0A1F4Y4H7|A
tr|Q0BQ44|Q0BQ4	tr|Q0BSI1|Q0BSI
tr|Q2S507|Q2S50	tr|Q2S2S2|Q2S2S
tr|A0A1B6Y657|A	tr|A0A1B6Y7B9|A
tr|A0A1W6ZYB9|A	tr|A0A1W7A0P9|A
tr|A0A1M4XUP8|A	tr|A0A1M4YLY6|A
tr|A0A1M6I4H7|A	tr|A0A1M6ABF1|A
tr|X5D834|X5D83	tr|X5DVF3|X5DVF
tr|A0A081B7E6|A	tr|A0A081B990|A
tr|A0A1Y5S7D7|A	tr|A0A1Y5T7K1|A
tr|A7HXN8|A7HXN	tr|A7HY82|A7HY8
tr|B9XLS3|B9XLS	tr|B9XEV6|B9XEV
tr|A0A154VF97|A	tr|A0A154VNJ6|A
tr|D7A8L9|D7A8L	tr|D7A8I3|D7A8I
tr|F7QIX5|F7QIX	tr|F7QNK7|F7QNK
tr|A7IF55|A7IF5	tr|A7INU2|A7INU
tr|A8HUB9|A8HUB	tr|A8HQM5|A8HQM
tr|Q1QHK4|Q1QHK	tr|Q1QKX9|Q1QKX
tr|B6JJA0|B6JJA	tr|F8BW20|F8BW2
tr|A0A1Q3W0Q4|A	tr|A0A1Q3W1R7|A
tr|A0A161R481|A	tr|A0A161QZ88|A
tr|A0A0A0D9Y1|A	tr|A0A0A0D3R9|A
tr|W5Y8U8|W5Y8U	tr|W5YHH6|W5YHH
