# Supplementary material for: Inter-protein residue covariation information unravels physically interacting protein dimers
Source: BMC Bioinformatics. 2020 Dec 17;21:584. doi: 10.1186/s12859-020-03930-7 (PMC7745481; doi:10.1186/s12859-020-03930-7)
Supplement: Supplementary file 5 — Additional file 5. Final ER-MSAs at different ASA thresholds. Available on Mendeley data (http://dx.doi.org/10.17632/9bk2r55286.1). [file 12859_2020_3930_MOESM5_ESM.zip › Additional file 2/Final ER-MSAs/Negative ER-MSA dataset/ASA0.0/paired_MSA/1zun-B-4eb7-A/MSA_IDs.txt]

tr|Q87WW1|Q87WW	sp|O29689|ISCS2
tr|A0A0W1RRM7|A	tr|A0A191ZED7|A
tr|H0Q430|H0Q43	tr|A1K2W4|A1K2W
tr|F5R9W2|F5R9W	tr|F5R8K6|F5R8K
tr|A0A1G0G3G7|A	tr|A0A1G0GR28|A
tr|H1G3K2|H1G3K	tr|H1G750|H1G75
tr|H2FUG9|H2FUG	tr|H2FZB2|H2FZB
tr|A0A1E4PWU8|A	tr|A0A1E4IGG7|A
tr|A0A1G7FAJ4|A	tr|A0A1G6WZC5|A
tr|A0A1B1YTL2|A	tr|A0A1B1YPP5|A
tr|A0A1N7LUH5|A	tr|A0A1N7IP12|A
tr|A0A1X0YBX2|A	tr|A0A1X0XLD7|A
tr|A0A0P6W9T8|A	tr|A0A0N8GFK4|A
tr|A0A127FAU0|A	tr|A0A127F8K8|A
tr|A0A1F4GU66|A	tr|A0A1Q3YQS2|A
tr|A0A1Q4UNN8|A	tr|A0A1X4N2X9|A
tr|A0A1F4FCZ2|A	tr|A0A1F4C8F6|A
tr|A0A0M2R6V1|A	tr|A0A0M2RDH9|A
tr|A0A0N1BRN1|A	tr|A0A061QE01|A
tr|A0A0F2S2L9|A	tr|A0A0F2RAY2|A
tr|W6KBQ6|W6KBQ	tr|W6K8P3|W6K8P
tr|W0E4M2|W0E4M	tr|W0E091|W0E09
tr|A0A1W9IEM1|A	tr|A0A1W9HHJ9|A
tr|G1Y3J0|G1Y3J	tr|G1Y3Y9|G1Y3Y
tr|K9HDU0|K9HDU	tr|K9H2Y6|K9H2Y
tr|Q2RS05|Q2RS0	tr|Q2RVH6|Q2RVH
tr|A0A1S2DD41|A	tr|A0A1S2DJV8|A
tr|A0A1E4ZQJ7|A	tr|A0A1E4ZQ79|A
tr|B0THG8|B0THG	tr|B0TFA5|B0TFA
tr|C1DQ72|C1DQ7	tr|C1DH19|C1DH1
tr|V6F048|V6F04	tr|V6F2S5|V6F2S
tr|G2E3D6|G2E3D	tr|G2DVX1|G2DVX
tr|B2IB29|B2IB2	tr|B2IE32|B2IE3
tr|Q1QWW9|Q1QWW	tr|Q1QTL4|Q1QTL
tr|A0A0E9M7S4|A	tr|A0A0E9MBI7|A
tr|A0L6E3|A0L6E	tr|A0LC60|A0LC6
tr|A0A1E2VBU3|A	tr|A0A1E2VE40|A
tr|A0A1G2YDJ1|A	tr|A0A1G3BN05|A
tr|C5BID7|C5BID	tr|C5BLX3|C5BLX
tr|A0A1G0Z2E6|A	tr|A0A1G0ZHV6|A
tr|A0A1X7Q5W1|A	tr|A0A1X7PNX9|A
tr|B8ELU5|B8ELU	tr|B8EJ13|B8EJ1
tr|A0A142XGH8|A	tr|A0A142XGG6|A
tr|A0A1U7GN22|A	tr|A0A1U7GD52|A
tr|A0A1U7CSR1|A	tr|A0A1U7CW17|A
tr|L0DHX8|L0DHX	tr|L0DEY2|L0DEY
tr|F8E8F3|F8E8F	tr|F8E9I0|F8E9I
tr|B7J9U4|B7J9U	tr|B7JA84|B7JA8
tr|A0A0H5BQ34|A	tr|A0A0H5BPX7|A
tr|A0A142YKR7|A	tr|A0A142YD06|A
tr|A0A0K8P8I4|A	tr|A0A0K8P059|A
tr|A0A1E8CFA9|A	tr|A0A1E8CIU9|A
tr|A0A139SQC5|A	tr|A0A139SMB3|A
tr|D5X4C7|D5X4C	tr|D5WZN5|D5WZN
tr|A0A0R2T0R5|A	tr|A0A0R2TDM4|A
tr|A0A0Q8QBK9|A	tr|A0A0Q8RXN0|A
tr|A0A1G3IFN5|A	tr|A0A1Q3URM2|A
tr|C0GFD4|C0GFD	tr|C0GD43|C0GD4
tr|Q0BQ44|Q0BQ4	tr|Q0BQR1|Q0BQR
tr|A0A1B8W7K4|A	tr|A0A1B8W780|A
tr|A0A0R2TYG3|A	tr|A0A0R2W6R8|A
tr|A0A0Q0VLD1|A	tr|A0A091AF83|A
tr|A0A1B6Y657|A	tr|A0A1B6YA52|A
tr|A0A1G1E7A6|A	tr|A0A1G1E3T2|A
tr|A0A0Q6VCU7|A	tr|A0A0Q6V4H2|A
tr|D9UVU2|D9UVU	tr|A0A1Q5L9V6|A
tr|A0A0B5AUU1|A	tr|A0A0B5ASR6|A
tr|A0A1F3VEM1|A	tr|A0A1F3SML3|A
tr|B4S3M9|B4S3M	tr|B4S566|B4S56
tr|A0A1F9V6W9|A	tr|A0A1F9VRD7|A
tr|B9XLS3|B9XLS	tr|B9XLS8|B9XLS
tr|A0A0D2WK50|A	tr|A0A0D2WI07|A
tr|H8FU44|H8FU4	tr|H8FQI1|H8FQI
tr|A0A1T4JUS2|A	tr|A0A1T4K8W1|A
tr|A7IF55|A7IF5	tr|A7IBH4|A7IBH
tr|A0A146G5F9|A	tr|A0A146GAV5|A
tr|A8HUB9|A8HUB	tr|A8III6|A8III
tr|Q24TA2|Q24TA	tr|Q24US7|Q24US
tr|A0A1K1YW45|A	tr|A0A1K1UXT5|A
tr|A9H0W3|A9H0W	sp|P57794|NIFS_
tr|A0A1L6LBY6|A	tr|A0A1L6LUE1|A
tr|A0A1D8UQR2|A	tr|A0A1D8URD4|A
tr|A0A1R1DEA8|A	tr|A0A0U2UST3|A
tr|A0A060QMA7|A	tr|A0A060QKE7|A
tr|A0A017SUZ7|A	tr|A0A017T1X1|A
tr|A6GM01|A6GM0	tr|A6GT55|A6GT5
tr|D9QSI5|D9QSI	tr|D9QQK7|D9QQK
tr|A0A0J6YVQ8|A	tr|A0A0J6YSH8|A
tr|D0LQA7|D0LQA	tr|D0LH13|D0LH1
tr|E3HDY8|E3HDY	tr|E3HDE5|E3HDE
tr|A0A1G3LNA0|A	tr|A0A1G3MLV8|A
tr|L0KCY5|L0KCY	tr|L0K5A1|L0K5A
tr|A0A1G3UNB7|A	tr|A0A1G3ULD8|A
tr|F0SYS1|F0SYS	tr|F0T0V9|F0T0V
tr|A0A0L6JQR9|A	tr|A0A0L6JLK6|A
tr|A0A1U9NIY4|A	tr|A0A1Q2MI43|A
tr|A0A117SDN6|A	tr|A0A101VQD7|A
tr|A0A1M3KB81|A	tr|A0A1F8KI51|A
tr|A0A1Q6MZ53|A	tr|A0A1Q6MAC9|A
tr|A0A1D8GE37|A	tr|A0A1D8GCP9|A
tr|R6MBW7|R6MBW	tr|R5R9H0|R5R9H
tr|A0A0J1G780|A	tr|A0A0J1GCP0|A
tr|A0A069RDX7|A	tr|A0A069RMC3|A
