# Supplementary material for: Inter-protein residue covariation information unravels physically interacting protein dimers
Source: BMC Bioinformatics. 2020 Dec 17;21:584. doi: 10.1186/s12859-020-03930-7 (PMC7745481; doi:10.1186/s12859-020-03930-7)
Supplement: Supplementary file 5 — Additional file 5. Final ER-MSAs at different ASA thresholds. Available on Mendeley data (http://dx.doi.org/10.17632/9bk2r55286.1). [file 12859_2020_3930_MOESM5_ESM.zip › Additional file 2/Final ER-MSAs/Negative ER-MSA dataset/ASA0.0/paired_MSA/1zun-B-4eb7-A/MSA_ready_for_MI.txt]

MSHQSDLISEDILAYLGQHERKEMLRFLTCGNVDDGKSTLIGRLLHDSKMIYEDHLEAITRDSKKSGTTGDDVDLALLVDGLQAEREQGITIDVAYRYFSTAKRKFIIADTPGHEQYTRNMATGASTCDLAIILVDARYGVQTQTRRHSYIASLLGIKHIVVAINKMDLNGFDERVFESIKADYLKFAEGIAFKPTTMAFVPMSALKGDNVVNKSERSPWYAGQSLMEILETVEIASDRNYTDLRFPVQYVNRPNLNFRGFAGTLASGIVHKGDEIVVLPSGKSSRVKSIVTFEGELEQAGPGQAVTLTMEDEIDISRGDLLVHADNVPQVSDAFDAMLVWMAEEPMLPGKKYDIKRATSYVPGSIASITHRVDVNTLEEGPASSLQLNEIGRVKVSLDAPIALDGYSSNRTTGAFIVIDRLTNGTVAAGMIIAKPVSGGGSHHHGELAHVSTEERAQRFGQQPATVLFSGLSGAGKSTLAYAVERKLFDMGRAVYVLDGQNLRHDLNKGLPQDRAGRTENWSRAAHVARQFNEAGLLTLAAFVAPDAEGRERAKALIGKERLVTVYVQASPAVCRERDPQGLYAADGDNIPGESFPYDVPLNADLVIDTQTLSVEESVKQVLDLLRGRGAIMAYFDYTSAKPVDERVLEAMLPYMTESFGNPSSVHSYGFKAREAVQEAREKVAKLVNGGGGTVVFTSGATEANNLAIIGYAMRNARKGKHILVSAVEHMSVINPAKFLQKQGFEVEYIPVGKYGEVDVSFIDQKLRDDTILVSVQHANNEIGTIQPVEEISEVLAGKAALHIDATASVGQIEVDVEKIGADMLTISSNDIYGPKGVGALWIRKEAKLQPVILGGGQENGLRSGSENVPSIVGFGKAAEITAMEWREEAERLRRLRDRIIDNVLKIEESYLNGHPEKRLPNNVNVRFSYIEGESIVLSLDMAGIQASTGSACSSKTLQPSHVLMACGLKHEEAHGTLLLTLGRYNTDEDVDRLLEVLPGVIERLRSMSPLYRR
MSHQSDLIATDIAAYLKSHENKGLLRFITCGSVDDGKSTLIGRLLYESKLLFEDQLAAVEADSKKYGTQGGEMDFALLVDGLAAEREQGITIDVAYRFFSTDKRKFIVADTPGHEQYTRNMVTGASTADAAILMVDARQGVLTQTRRHSFLMHLIGIRHVVVAINKMDLVDYSQKVFDDIVADYRAFANEIGL--EEVTFIPMSALKGDNIIDHGEHMPWYHGTTLMGFLETVEVDDDLQRKPFRLPVQWVNRPNLDFRGFSGTIASGVIRPGDEIRVLPSGQTSRVERLVTFDGDLDQAVAGQSITLTTKDEIDISRGDIISTNDDPAQVADQFETSLVWMHDEPLYPGRPYVMKIGTQTVSATVTDIKYEVNVNTLEHTAAKQLGLNGIGVCTLSVNRPIAFDPYTENQDTGGFILIDRMSNNTVGAGMLHFALRRSQN--IHRQHVDVDKARRAELKAQQPGVLWFTGLSGAGKSTIANALEKKLAAAGQHTYLLDGDNVRHGLNRDLGFTDADRVENIRRVAEVAKLMVDAGLIVLTSFISPFRSEREMARGMLEEGEFIEIFVDTPLEVAEERDPKGLYKKARKNFTGIDSAYEAPENPDLRLEAADLSAEEAADRILELLVERGMIMAYMDNNATTRVDPRVVEAMLPYFSECYGNPSSMHSFGGDVGKRMDEARIAVQKLLGAADTEIIFTSCGTESDSTAILSALAAYPER-REIITSVVEHPAILTLCEHLAREGYTVHYLPVDRLGRIDMEKYAEVLSDRVAIVSIMYANNETGTIFPVETMARMAKEKGVFHTDAVQAVGKIPLNMAESAIDMLSLSGHKLHAPKGIGALYVRRGTRFRPFLRGGHQERSRRAGTENTTGIIGLGKAAELALEHMAYENTEVRKLRDKLEAAILEVPYSFPNGDPDKRLPNTTSISFEYIEGEAILLLLSRVGIAASSGSACTSGSLEPSHVLRAMDIPYTAAHGTIRFSLSRETTEAEVDWVIAQTPPIIAQLRALSPYWYA
MAHISDLIATDIEQYLKTHEHKSLLRFITCGSVDDGKSTLIGRLLYESKMLFEDQLAAVEADSKKYGTQGENIDFALLVDGLAAEREQGITIDVAYRFFSTEKRKFIVADTPGHEQYTRNMVTGASTADAAILMVDARKGILTQTRRHSYLVSLLGIRHIIVAINKMDLVDYSQSVYQRIVDDYREFAARIGL--EDITFIPMSAYKGDNIIAPSDAMPWYHGTTLMGYLETVEIDEEMQKQPFRMPVQWVNRPDLDFRGFAGTIAGGVVKPGDRIRVQPSGRESTIARIVTRDGDLEQAVAGQSITLTLADEIDISRGDVISTAASPASSADQFEVTLVWMHDEPLLPGRPYLLKMGAKTVTATITHIKYQVNVNTLEHIAAKTLELNAIGVCNIGLDRAIAYDPYDENKDTGGFILIDRLSNNTVGAGLVHFALRRSQN--IHMQHVDVDKAARARLKHQKPCVLWLTGLSGAGKSTIANLTEKRLHALGYHTYLLDGDNVRHGLNKDLGFTEADRVENIRRVAEVAKLMADAGLIVITAFISPFRSERQMARSLVAEGEFLEIFIDTPLDVAEQRDVKGLYKKARKNFTGIDSPYQAPETPDVHINTLTMSPEEAAEYLVLELQRRGGLMIYLDNNATTRCAPEAVTAMLPYFTEQFGNPSSMHSFGAKVGHATKGARASLQKLLGAEDSEIIYTAGGTEADNTAILSALKANPER-KEIITSTVEHHAVLHLCEQLEKEGYTIHKLKVDGKGRLDLDEYAKLLTDKVAVVSVMWANNETGTYFPVEKMAEMAKAAGIFHTDAVQAVGKIPLNLKDSAIDMLSLSGHKLHGPKGIGALYLRRGARFRPLLRGGGQERGRRAGTENVPGIIGLGVAAELALEHMEQENTYVRALRDKLQAGILAVPNAFATGDVDNRLPNTLNIAFEYVEGEAILMLLNKQGIAASSGSACTSGSLEPSHVMRAMGIPYTAAHGTIRFSLSRENTEAEIDRVIAAVPPIIAQLRKLSPYWYA
MAHISDLIAQDIEAYLKQHEHKSLLRFITCGSVDDGKSTLIGRLLYESKMLFEDQLAALEADSKKVGTQGGDLDFALLVDGLAAEREQGITIDVAYRFFSTDRRKFIVADTPGHEQYTRNMVTGASTADLAIILVDARHGVQTQTRRHSYLVSLIGIKRVVVAINKMDLVGFSKDVYDRIEKEYRAFAAQIGL--TDILCIPMSALRGDNITDKSDNTAWYAGPTLMEHLETVQIEDDLQARPFRLPVQWVNRPNLDFRGFSGQIASGTVRPGDRVRVQPSGRDTTVERIVLSTQDMQEAVAGQSVTVTFADEIDCSRGDVIVAADAPALTGDSFDATLVWMSDEAMATGRSYLMKCGTRTVGTTVNAIEYRVNVNTLERTAAQALALNEIGRVSLLTDRLIAFDPYESVRDTGSFILIDRLTNNTVGAGLLHAARSRPRD--LSWTRTDTSRAARAALKQQSPLLLW------AGAGIDANKLEQKLMSIGRHTITLPAATA--------------------DLPRVAGLLLDAGLIVVIDAES---AQPAALASALPAAERIELAVDAA------------------------APQASLTGERLSLP--SAAADETVEQVVEVLRRAGRVMIYLDYSATTPVDPRVAAKMIPWLTEHFGNPASSHAYGWDAEAAVEEAREQVAKLVNADPKEIVWTSGATESNNLAIKGAAHFYSGKGKHIITLRTEHKAVLDTFRELEREGFEATYLDPKEDGLIDLDAFRAALRPDTVLVSIMFVNNEIGVIQPIAEIGEICREKGIFHVDAAQATGKVVIDLDKLKVDLMSFSAHKTYGPKGIGALYVRRRIRLEAQMHGGGHERGLRSGTLATHQIVGMGEAFRIAREEMGAENERIRMLRDRLLKGLQDIEATYVNGDLEARVPHNLNISFAYVEGESLIMAIK--EVAVSSGSACTSASLEPSYVLRALGREDELAHSSIRFSIGRFTTEEEIDFTIDLLHRKIGKLRELSPLWHH
ML-------------------NECMNIIFVGHVDHGKSTVIGRLLAETNALPKGKLEKIKSFCERNA---KPFEYAFLLDALSDEQAQGITIDIARCFFKTSKRKYLILDAPGHIEFLKNFVTGATNAEAAFLIIDANEGIQENTTRHAYMLSLLGIKQIVILINKMDLMNYAQPVFDEIKSQVDSYLKKINV--EPVGYIPVSGRQGDNIASLSNKTPWYLGPTTLETLDKFNMQLIDEKQPFRMHVQDVYKFTDNRRIIVGQINSGTIRVGDKVIFHPTGKLSTIKTIEVFNAPCFSARMNQSIGLTLHEQIYIKRGDVISILNQEPMIASILKVSLFWLGKNPLKLGKIYWFKLGTSKTKVVVDRINHVLNTSSLEVKDTTEIKANQVGECILKLFTPIAYDNVSVNIAMGRFVLVDRYD--ITGGGIIVDHIISSRN--FKWLTSDISLEEREQLFNQKSKLILITGDCEAELKKIALKLERHLFSLGKFVYFIGIGNVKHALETSDSSNLNLADENLRRFREVLNILLDTGLIIIATAAKISSEDLNLIKMTTSHDNIFTVWLSSNTNKTELSEDDILY----NISDSLD---------------------ELLLKINNLLQTKQNEMVYLDYAASTPLDSRVKNKMLDVMAHLYANPSSLHIYGQKAKALIDTARLQIASYVGAEASEIIFTSGATESINLAIKGVASLLKRKGHHIITVKTEHKAVLDTCQHLEKIGYRVTYLTPHPTGRIDLDELLHAFSQETILVSVMQVNNETGVIQDLDAIAEATSSRSILHVDAAQSIGKCKLDVSRTPIDLISFSSHKVYGPKGIGALYLRKRVRVEPLLHGGGHELGMRSGTLATHQIVGMGEAFQIAQQDFESDVLHIQQLHDKFLQALRMIRSIQITGDLQHKVPHILNIRFEGLLADALLNELS--DMAVSTGSACQTKEMSSSHVLRAMGLSTEQIKSAIRFSFGRLTTQDDISFVIDKMIKIFTR--------KS
MAHVSDLIADDIEQYLHLHQHKGLLRFITCGSVDDGKSTLIGRLLYESQMLFEDHLAALQADSRRWGTQGEEIDFALLVDGLAAEREQGITIDVAYRFFSTDRRKFIVADTPGHEQYTRNMVTGASTADVAILMVDARKGVLTQTRRHSYLVSLLGIRAIVVAINKMDLVDYSEPVYRRIRDDYEAFARQIGV--EAVTFIPVSAFKGDNIVSPSPNMDWYHGPTLMGYLETVEIDEDMQAAPLRLPVQWVNRPNLDFRGYAGTLAGGVVRPGDRIRVQPSGKESTVARIVTRDGDLEQAVAGQSVTLTLTDEIDISRGDMISAAREPAGTADQFETTLIWMHDEPLLPGRQYLLKLGTRTVTASVTTIKYQVNVNTLEHTAAKKLELNAIGVCNISLDRPVAFDPYTDNRDTGGFILIDRLSNNTVAAGLIHFALRRSQN--IHLQPVDINQEAHARLKGQRPCVLWFTGLSGAGKSTIANLVEKKLHAEGRHTYLLDGDNIRHGLNKDLGFTDADRVENIRRVGEVARLMVDAGLIVLTAFISPFRSERQMARELLKDGEFLEIFVDTPLEAAEARDPKGLYRKARKNFTGIDSPYERPESPEIHVDTTRMTPEAAADLIVEHIRNGGYLMIYLDNNATTRVDPAVVEAMLPFFTEQFGNPSSIHSFGNRVGHAIKQARGQVQTLLGAADSEIVFTSCGTESDSTAILSAVKAQPQR-REIITTVVEHPAILTVCEQLEKEGYTIHRLPVDGRGRLDLDHYAALLSDQVALVTVMWANNETGTLFPVETMARMAREAGVFHTDAVQVVGKLPIDLKSSAIDMLSLSGHKLHAPKGIGVLYLRRGLRFRPLLRGGHQERGRRAGTENSAGIVALGKAAELAMTHMDYENNQVRALRDHLQAGLAAIPHALVMGDQDHRLPNTLNMAFEYIEGESILLLLNQAGIAASSGSACTSGSLEPSHVMRAMGIPYTAAHGSVRFSLSRYNTRAEIDRVIDVMPDIVARLRKMSPYWYA
M-HQSSLIESNINEYLKQHESKSLLRFITCGSVDDGKSTLIGRLLFESKMLFEDQLAAMEADSKKYGTQGEEIDFALLVDGLAAEREQGITIDVAYRFFSTDKRKFIVADTPGHEQYTRNMVTGASTADAAILMVDARKGILTQTRRHSYLMSLLGIRQVVVAINKMDLVDYAEDTFNRIREDYAQFAEQLDL--ENITYIPMSAFKGDNIVEPSPNMPWYHGTTLMGYLETVEVDDTMQRAPFRLPVQWVNRPNLDFRGFAGTIASGVVKPGDRIRVLPSGKESTVDRIVVHGGDLAQAVAGQSVTLTLADEIDISRGDIISAADAPVETADQFETTLVWMHEDALLPGRPYLLKIGTKTVTATVTDIKYQVNVNTLEHVAAKKLDLNGIAVCNLSLDRAIAFDDYQSNKDTGGFILIDRLSNNTVAAGMLHFALRRSQN--IHMQHVDVNKEARALTKGQKPAVLWFTGLSGAGKSTIANLVEKKLHAQGNHTYLLDGDNVRHGLNKDLGFTDADRVENIRRVAEVSKLMVDAGLIVLTAFISPFRAERRLARELLAEGEFIEVHVDTPLNVAEERDVKGLYKKARKNFTGIDSAYEQPESPELRLDTTALSADEAADLVIELLKERGIIMIYLDYAATCPVDPRVAEKMMQYLDGFFGNPASSHRFGWQAEEAVDIARNQIADLINADPREIVFTSGATESDNLAIKGIAHFYGKKGKHIVTAKTEHKAVLDPCRQLEREGFEVTYLEPQSNGLFTLEQIEGALRDDTVLVSIMHVNNETGVIQDVKAIGELCRSRKIFHVDAAQSAGKIPVDVKDMNIDLLSLSAHKIYGPKGIGALYVCRRVRLEAQMHGGGHERGMRSGTLATHQIVGMGEAFRIAKEEMQAEGERIRVLRDRLFEGVKDIEEVYVNGDLEQRVPGILNISFAYVEGESLMMALK--DLAVSSGSACTSASLEPSYVLRALGLNDELAHSSIRFSIGRFTTEEEIDYAVRLVNEAIGRLREMSPLWHH
MAHVSDLIASDIGEYLRQHEHKSLLRFITCGSVDDGKSTLIGRLLFDSKMLFEDQLAAVESDSRKWGTQGADIDFALLVDGLAAEREQGITIDVAYRFFSTDRRKFIVADTPGHEQYTRNMVTGASTADVAVILVDARKGVLTQTRRHSYLVQVIGIRKVVLAVNKMDLMDWSQAVFDRIVDEYRAFAAKAGL--ADVTAIPLSALKGDNMLAHSERTPWYRGPTLMGFLETVEVDDAQQTGAFRLPVQWVNRPHQDFRGFAGMIAGGMVKPGDRIRVLPSGRASTVARIVTASGDLPLAVAGQSVTLTLADEVDVSRGDVIAAATDPAEVADQFEAAIVWMADEPLLPGRQYLLKIGTRTVGASVTELKYKVNVNTLERLATKQLELNEICVCNIALDRPVAFDRYAVNRETGGFILIDRVSNHTVGAGMLHFALRRSAN--IHRQHTDVDKAARSTLKEQKPAVVWLTGLSGSGKSTIANLAEKKLLALGHHTYLLDGDNVRHGLNKDLGFTEADRVENIRRVAEVARLMADAGLIVLTAFISPFRAERDMARRLLDEGEFVEVHVDTPLDVAESRDVKGLYKKARKNFTGVDSPYEAPEAPELRVDTVSSTPDEAADLLIGKLREMGLIMIYLDHHATTPLDPRVLEGMLPYLREHFGNAASNHVFGRTAAAAVEEARERVAAAIGARPADIVFTSGATEANALALRGTVL--QDSGAHLVTTAIEHRSVLDNARRLEREGCSLTVLPVDGFGRVDPDELRRALRPQTRLVSVMAANNEIGTLQPIADLGAVVRDSGAFHVDATQALGRVALDVEAAGVDLLSLSAHKAYGPKGVGVLYRRRRVRLVPLQEGGGQEDGLRPGTLNVPGIVGMGVACELAAAAMASEGPRLLALRQRLFSALAHIEGLRLNGHPDERLAGSLHLAIDGVDADALLLGLD--DIALSAGAACSSGVVKPSHVLQAIGAATPGQAATLRLCVGRFNTEGEIDAAAQRIVTRVKALRA-----AR
MSHQSDLIAEDISAYLKAQEEKSMLRFITCGSVDDGKSTLIGRLLYDSKLIFEDQLNALEADSKKMGTQGQEIDFALLVDGLAAEREQGITIDVAYRFFSTDKRKFIVADTPGHEQYTRNMATGASTADVAILLIDARKGVLTQTRRHSFICSLLGIKRIVLAVNKMDLVDYSQKVLNDIEVEYREFAKDFGF--SEIVSIPLSALKGDNILAKSENTPWYDGPSLLHYLETVQVGDARQAADFRLPVQWVNRPNLDFRGFSGTIASGTIRPGDPIKVLPSAVESTVKSIVTYDGDLDEAVAGEAVTLTLNDEIDISRGDVIAGKDHPCEVADQFEAKIIWMAEEHMLPGRPYLFKTANKTVPGLVTDLKHKVNVNTMEHTAAKQLELNEIGICNIALDSRIAFDPYSNNRETGAFIIIDRITNSTVGVGMIDFALRRASN--IHWQALDVDKIARADMKHQRPAVLWFTGLSGSGKSTIANIVEKRLFARGRHTYTLDGDNVRHGLNQDLGFTDADRVENIRRVGEVAKLMVDAGLVVMTSFISPFRAERRMVHDLMDEGEFIEVYVDTPIEVCAERDPKGLYKKAKKNFTGYDSPYEAPERADIHVNTDKMSAEECADVIIAYLEENGYLMIYLDYQATTPMDERVLDAMMPYLTSKFGNPHSTHRFGWEAEAALDIAREQVAEVIGADAGEIYFTSGATEANNLALKGIMDVWGRKKPHLVTVVTEHKCVLEAAKAVERAGYRVTYLPVRPNGLIDLDQLAEAVTDETALVSVMAVNNEIGVIQPMADIGAICRAKGAFHTDAAQGFGKITLDVNAMNIDLMSISGHKIYGPKGVGALYKRSQTALTPQMSGGGQEGGIRSGTQAPALVAGLGAAASICKAEMAQEKDRLAHIMNRFKSKLFKLPSLLVNGDEEMRWAGNLNLSFPGLDGDLLLANIR--SLAVSSGAACASAVSGPSYVLQAIGRTEALSKSALRIGIGRFTGDDEIDFAAETLISAVREMGGL----KS
MAHVSDLIASDIEEYLTQHERKSLLRFITCGSVDDGKSTLIGRLLYESKMLFEDQLAAAEADSKKWGTQGGDIDFALLVDGLAAEREQGITIDVAYRFFSTDRRKFIVADTPGHEQYTRNMITGASTADVAVILVDARKGVLTQTRRHSFLVSLIGIRKVVLAINKMDLVDFSQDVFGRIDADYRAFAAQIGL--TDITSIPLSGLKGDNIVEPSARTAWYHGPTLMAFLESCEIDETLQHGPLRLPVQWVNRPNLDFRGFCGLIASGTVRPGDRVRVQPSGRESRVARIVAYGGDWPQAVAGQSVTLTLEDEIDISRGDIISAAEAPAEVADQFECTLVWMADEPMLPGRQYLLKLATRTVTATVTEPKYKVNVNTLEHLAAKTLELNEIGVCNIALDRPVAFDAYEVNRDTGGFILIDRLTSNTVGAGMLHFALRRAHN--IHLQHVDIDKAARASLMGHKPAVLWFTGLSGAGKSTIANLVEKKLYALGHHSYLLDGDNVRHGLNKDLGFTDADRVENIRRVAEVAKLMVDAGLIVLTAFISPFRSERALARGLLEEGEFIEVHVDTPLDVAEGRDVKGLYKKARKNFTGIDSPYEAPENPELRVNTVECDAQQAADRVIERLRELGRIMVYLDYAATTPVDPRVVARMLPYLEQHFGNPASSHRIGWVAEEAVVEARAEVAALVGCEPREIVWTSGATESDNLAIKGAAQFYQDRGRHLVTVTTEHKAVLDSMRALERQGFEVTYLSPDANGLLDPDRFAAALRPDTVLASVMLVNNEIGVVQDIATLGALCRERGVFHVDAAQATGKVAIDLSTLPVDLMAFSAHKTYGPKGIGALYVRRRVRLEAQMHGGGHERGMRSGTLPTHQIVGMGEAFRLARLEMADDNARIAALHQRLKDGLMALDEVHLNGDAVQRVPHNLNLSFAFVEGESLMMAIK--DIAVSSGSACTSASLEPSYVLRALGLPDELAHSSIRFSLGRFTTEAEVDFAISELASQVGRLRELSPLWTH
MSVETTLIADDIEGYLRQHEVKDLLRFITCGSVDDGKSTLIGRLLYDSKMLFEDQLASLSKESKVFGTTGGDLDLALLVDGLQAEREQGITIDVAYRFFTTDRRKFIVADTPGHEQYTRNMATGASTADLAVLLVDARYGVQTQTRRHSYIVSLLGIRTVVVAINKMDLVGYSQQAFDAIVAEYQTFAAQLGF--EQIACIPMSALKGENVTAASDAMPWYTGPALLPFLETVQVDKDVSNRPFRLPVQWVNRPNLDFRGYAGTIAAGTVKPGDSITVLPSGRSSTVTRVVTMDGDLPQGVAGQAVTLTLADEIDISRGDVLVSSEAPASVSDQVAAHLVWMSDTALLPGRQYLLRVGTAQVAASVSEIKHKINVNTLEHQAAKKLELNEVGYCNLALDHAVAFDPYKECRDTGSFILIDRFTNATVGAGMIDFGLRRASN--IHWQKLEIGKQARATLKGQKPCVLWFTGLSGAGKSTVANLVEKKLHALGHHTTTLDGDNVRHGLNKDLGFTAEDRVENIRRVGEVSKLMVEAGLIVLVSFISPFRSERRMAREMVEAEEFLEVFVDTPLEICEQRDPKGLYAKARKNFTGIDSPYEAPEAAEIHLQTAEVSAEEMADQVVARMRERGLIMIYLDNNATTRCDPRVVEEMLPFFSEQFGNPSSIHSFGSQVGAKVREARAQVAALLGAEDSEIVFTSGGTESDNAAILSALDLAPER-REIITTAVEHPAILSLCDYLKKKDYTIHIIPVDKQGRLDVAAYKAALSDRVAIASIMYANNETGTLFPVEGLAEMAKPYGIFHTDAVQAVGKVALDLKNSDIDMLSLSGHKLHAPKGIGALYLKRGTRFRPLIRGGHQERERRAGTENTTGIIGLGKACELALTYMEHENTEVARLRDKLEQGIISVSHAFVTGDVRNRLPNTTNIAFEYIEGEAILLFLNRMGIAASSGSACTSGSLEPSHVLRAMQIPFTAAHSATRFSLSRETTEDEIDYVISHVPAIISRLRALSPYWYA
MNNQSVLIAEDIHAYLKAQEEKSMLRFITCGSVDDGKSTLIGRLLWDSKLVFEDHLAALEADSKRIGTQGDEIDYALLLDGLQAEREQGITIDVAYRFFSTDKRKFIVADTPGHEQYTRNMVTGASTAQLAVILVDARKGVLTQTRRHSFLVSLVGIRKVVLAINKMDLVDYREETYKTICADYRQFAAELGF--EEMTCIPISALKGDNIIHPGENMPWYDGPTLMHALETVAVGDRAVELPFRMPVQWVNRPNLDFRGFSGTIASGRILPGDRIVVPGSGQTSRIRRIVTMDGDLDQAVAGQAVTLCLEDEIDISRGDLLADAEARPVHADQFQAHLVWMHEDALLPGRSYLLKTGASLVTAQIGELKYRVDVNSLEHQPCKTLALNEIGVCNLALDRAVSFDPYKENRGTGNFILIDRLTNATVGAGMIDHPLRRASN--IHWQSIDVNKDSRAAIKGQKPCVLWFTGLSGAGKSTIANLVEKKLHALGRHTYLLDGDNVRHGLNKDLGFTDADRVENIRRIAEAARLFVDAGIIVLTAFISPFRSERKMARDLLEEGEFIEVFVDTPLEVCEQRDPKGLYKKARPNFTGIDSAYEPPENAEMVIDTREKPAEEIAEEIVKRLLGDELLMIYLDNNATTIVDPAVRDAMEPFYCHMYGNPNSLHSFGIEVRPYLHQAMEQLYTGINAAEDDIVINSCATEGNNTVILGFYFNLDTRKKHIITTQLEHPCIRESCRYLETHGVKVTYLAPDHDGMITAEAVREAITDQTALVSVMWANNETGLILPIKEIAEVCRERGVLHTDAVQAIGKIKVDVQEVPVDFLTFSAHKFHGPKGVGGLYIRNGVSLPPLLHGGEQMGGRRAGTVDVPGMVAMGKAMELANQHLAFEQTEVRRLRDKLEDALLKIDDVLVVGKRELRTPNTVYVSIRGVEGEALIWDLNQNGIAASTGSACASESLEASPILTAIGADKELAHTGVRLSLSRFTTEQEIDFTIYTISKAVMRLRQLS---SY
MATPSVASPEAFAEYLAAQEKKSLLRFLTCGSVDDGKSTLIGRLLYDTKLVFEDHLLALEKDSRKHGTTGEEIDLALLLDGLEAEREQGITIDVAYRFFTTERRKFIVADTPGHEQYTRNMATGASTSDVAVLLVDARHGIVTQTRRHSFIVSLLGIRHVIVAVNKIDLVGYDEKIFTQIRQAYQAFAGGFGF--KTLTAIPISARYGDNVTARSERMPWYKGPTLLEHLETVDVEEDRASRPFRMAVQWVNRPNLDFRGYSGTIASGRVAPGDTLVVAKSGKASKVKRIVTYDGDLDQAAAGDAVTVTLEDEIDISRGDLLAAANDRPEVADQFAAHLIWMHDEPLFPGRSYLLKCGAKTVTASVTDLKHKIDVNTFEHLAAKELRLNEVTFCNLSLSEPIAFDSYDSNRETGAFILIDRFTNATVGAGMISYGLRRATN--VHWQAIDVSKESHAALKAQKPAVLWFTGLSGSGKSTIANIVEKKLHAMGRHTFILDGDNVRHGLNRDLGFTEADRVENIRRVGEVAKLFVDAGLIVLVSFISPFRAERRMARDLVGPGEFIEVYVDTPIEDCEARDVKGLYAKARKNFTGIDSPYEAPESPEIRLDTTAGTAEEMADRLIESLRERGMIMIYLDHHATTPLDPRVFEAMRPYFLEAFGNPHSDHAYGWEAEAGVEAARRAIARLIGAAAGEIVFTSGATEANNLALRGAAARLPEGRRHLVASTIEHPCVAAVVDRLEADGFAVTRVDPGADGIVPAEAVAAALRPETGLVTVMAANHEIGTLQPIGAIGALTRARGIFHSDAAQAAGKVPLDVVAAKVDLMSLSAHKMYGPKGIGALHVRRGVALEPLILGGGQERGLRSGTVPAPLAVGFGAAAGIAQAEMDGEALRLKALRERLRAGLAAIPGLRVNGELERRLPGNLDLALPGIAAIDLIHRMK--DVAVSAGSACASASLEPSPVLGAIGLDDAAALGSIRIGLGRGTTEAEIDAAIAAVAEAWSALTGLA---MA
MTHRSDLIPNSIDAYLKTQEYKSQLRFITCGSVDDGKSTLIGRLLYESKLIFEDQFAVLEADSKKVGTQGGELDFALLVDGLAAEREQGITIDVAYRFFSTERRKFIVADTPGHEQYTRNMATGASTADVAVILIDVRKGMLTQTRRHSYIVSLLGIRHVVLAINKMDLVDYSQSIFEAIVAEYREFATQIGL--TDIVAVPLSALKGDNMLERSMHTAWYTGPTLMDHLEGIEIEDDLNRKPFRLLVQWVNRPNSDFRGFSGPIVSGVIRKGDAVQVLPSGRQTRVARIVTYSGEVDEAVARQSVTLVLQDEIDVSRGDVLATSTAPPGMTDQFQATIIWMHDDPMLPGRPYLIKIGTRTVTGSITAPKYKVHVNTLEHLATRQLKLNEIGVCNLSLDQQVVFDPYVENREMGAFILIDKLSNDTVGAGLVNFALRRAEN--IRWQVMDVNKQARARLKNQRACVLWFTGLSSAGKSTIANLVEKQLYALGRHTYTLDGDNVRHGLNKDLGFGDVDRVENVRRIAEVAKLMVDAGLIVLVSFISPFRSERRMARELLQPGEFYEVFIDTPLEEAERRDPKGLYRKARKNFTGLDSPYEAPERAEIHIDTLIMSAQAAAAHIVDSVLESS--MIYLDYAATTPVDARVAEAMIECLHGAHGNPSSNHAYGRRARALVEKARAQVAAAINARPEGIVWTSGATESNNLALLGVARFHDQGGRHIVSSRTEHKAVIDPLKQLEREGFAVTWLKPGPDGIIQPEQVAEALRADTRLVSLMHVNNEIGVIQDIAAIGALCRERGILHVDAAQSAGKLKLDVEAMQADLLSLTAHKVYGPKGIGALYVRRPLGLQPLMHGGGQEMGLRSGTLATHQIVGMGLAFELAESERKTDVDRIAALCERLWQGIEAVGGIELNGHPQRRVANLLNVCFHGVEGESLQFALR--ELAVSAGSACATASESASYVLRALGRSDQLAQSSLRFSLGRFTTEREIDAAITAVKREVARLRALAP--PS
MAHVSDLIATDIGQYLKAHEHKSLLRFITCGSVDDGKSTLIGRLLYESKMLFEDQLAAVVADSRKFGTQGDAIDFALLVDGLAAEREQGITIDVAYRFFSTDKRKFIVADTPGHEQYTRNMVTGASTADVAILMVDARKGILTQTRRHSYLTSLIGIRHTVVAINKMDLVDYSEKTYRKIVEDFEAFARQIGL--SSVTFIPLSAFKGDNIIEPSDRMPWFHGTTLMGYLETVEIDEAQQKTPFRMPVQWVNRPHLDFRGFAGTIAGGMVKVGDRIRVQPSGKESTVGRIVTFDGNLQQAVAGQSITLTLTDEIDISRGDIISQAQAPAGVADQFETTIVWMHEEPLFPGRPYLLKIGTKTVTATVTEIKYQVNVNTMEHIAAKKLDLNAIGVCNVNLDRAVAFDPYAEDRDTGGFILIDRLSNNTVGAGLLHFALRRSQN--IHLQHVDVDKAARAGQKAQKPCVLWFTGLSGAGKSTIANLVEKKLFAMGRHTYLLDGDNVRHGLNKDLGFTEEDRVENIRRVGEVARLMVDAGLIVLTAFISPFRAERQLARSLVAEGEFIEVFVDTPLAVAEERDVKGLYKKARKNFTGIDSPYERPQNAEVVLPASTISSEEAAERVIELLRERGVVMIYLDHHATTPVDPRVLDAMLPCLREDFGNASSHHVFGRQAAALVEQARERVAQAIGARYSEVIFTSGATESNALAIKGVAH--ARPGAHLITTAIEHRAVLDTCRRLEHDGWRLTVVPVDRHGRVDPGDVQRALAPDTILVSVMAANNEIGTIQPLARIGAVVRASQAFHVDATQAIGRMEIDVEAASIDLLSLSAHKIYGPKGVGALYLRRRVELLPLVEGGGQENGLRPGTLNVPGIVGLGAACELALACRAEETARLRALRERLLGHLAGLDGLTVNGHPEQRLAGNLSLGIDGVEAEALLLGLP--EVAVSAGAACSSAAAKPSHVLEAIGVAGTASRAALRFGIGRFNTEEEIDRAARLVVERVRTLRG-----QG
MAHKSDLIADDILGYLKAQEEKSLLRFITCGSVDDGKSTLIGRLLWDSKLIFEDQLAALEVDSRKVGTQNGEIDFALLLDGLQAEREQGITIDVAYRFFSTDKRKFIVADTPGHEQYTRNMATGASTADVAIILIDARKGILTQTRRHSFITSLLGIRNVVLAVNKMDLVNYDQATFDQIVADYQEFAQQLNY--HSIQAIPISALRGDNIIESSPNTAWYEGPTLLSHLETVEVEQEAIEKPFRLPVQWVNRPNLDFRGFSGTVSSGVVKPGDAIVVSSSGQTSKVKEIVTYDGHLDQAIAGQAITLTLEDEIDISRGDVLAATEARTDYADQFEAKIIWMHEDEMLPGRPYLIKMGGQISGAQISTLKYKVNVNTLEHMAGKTLELNEVGIANIAADRALAFDPYDDNRHTGRFIIIDRYTNATVGAGMINHSLRRATN--IKWQEMDINKQARATQKGQKSAVLWFTGLSGAGKSTIANLVEKKLNALGKHTYSLDGDNVRHGLNKDLGFTDADRVENIRRVGETAKLFVDAGLITLVSFISPFKSERQMARSLLEDGEFIEVFINTPLEVCEERDVKGLYKKARANFTGIDSPYEAPENPEITVNTSDQSAEDAAEMVVQKLEEFGILMIYLDYQATTPTDPRVVDAMLPYFYEKFGNAHSNHSFGWEAEDAIELARGQVATIIGASPKEVIFTSGATESNNLALKGVMKFYGKKKPHLITTVTEHKCVLDSARHLEQEGYKVTYLPVQQNGLVDLEQLKAAITDETALVSIMAVHNEIGVIQPLKEIGEICRERGVFHCDAAQAVGKIPLDVNDMKIDLMSISGHKIYGPKGVGALFVRRRVRVVAQITGGGQERGMRSGTLPTPLIVGLGKACDIALNEMAEENARIMELRNYTLNRFRELADIYLNGDEENRVAGNLNISFAYVEGESLLMGIK--NIAVSSGSACTSASLEPSYVLRALGVDEELAHTSLRIGIGRFTTREELDQAVDAICNEVERLREMSPLWEH
M---------------------STLKLAIVGHVDHGKSTLVGRLLHETDALPEGKVAAVQAMSEKRG---MAFEWAFVIDAMQAERDQGITIDTAQIRFRSAAREYVLIDAPGHREFLKNMVSGAASADAVVLVVDAQEGVQDQTRRHAYLVRLLGIRRIVVAVNKMDLVGYAEARFEEVRSEVASYLKSIGV--AGESFVPVAARDGMNLKSRAEATSWYRGPTLLEALDALPQPAPPAELPLRMWVQDVYKF-DERRIVAGRVESGRLRVGDTLLFSPSNATARVAGIESWNAPAAYAEAGRSVGFTLDEDIFVERGHMASHAQRAPLVTNVFRARLFWLGRRALCAGAQYRLRHGAAETLALVERVERIIDTSTLSAEPGEEVRYGAAAEVLLRVRGLLAVDDRAEHPVTGRFVLVEGHQ--IVGGGTVSTEGFKSGN--VFTVEHRVLAVDRARMNGHRGGILWLTGLSGAGKSTLAVELERLLYRKGCQVFLLDGDNMRQGLNADLGFSPEDREENIRRVGEVAALFAEAGMIAISAFISPYRRDRDRVRAA-HPECFHEIYISAPLEVCESRDVKGLYRLARKEFTGISAPYEPPLAPELEIRTGEWPLARCIAELAHYVQHNFAA-IYLDYNATTPVAPEVLEAMLPFLRVHFGNPSSTHPFGRIAAQAVDQARNQVAALIGARAHEIVFTGCATEANNLALLGVARALGGAKRHLVVSAIEHPAVMAPAQHLREEGWNLTVVPVDGFGRVSPDAIAQALRPDTALVSVMHANNEVGTIQPIREIAQITRERGILHTDAAQSAGKIAVDVGTLGVDLLTLAGHKFYAAKGVGALYIRQNTPVRNISFGADHEHGLRAGTENVPAIVGFGVAAQLARERLPRAGSHLRELRDQLHGLLIEIPGLMLNGHPVQRLPNTLHVSFPGVSGRRLLDQAS--HVAASLGSACHSEHDVVSGVLAAMGVSSVRAAGAVRLSVGTLTTPDEVSRAASGLLEAWRTV-------SL
MAHKDTLISEDILAYLKAQEEKSLLRFITCGSVDDGKSTLIGRLLYDSKLIFEDQLTALESDSKKVGTTGEDIDLALLVDGLQAEREQGITIDVAYRFFSTDKRKFIVADTPGHEQYTRNMATGASGAELALILVDARKGVLTQTRRHSYIVSQLGIKNVVLVVNKMDLVDYSQDRYNEVVEEYLAFAEKLDI--PNIITTPISALKGENVIEPSAEMDWYKGPTLLGHLETVDVTTDITETAFRMPVQWVNRPNLDFRGFSGTIASGRIKPGDDIAVSPSGKTSKVDRIVTFDGDLDEAIAGQAVTITLQDEIDISRGDVLSKADEVPELSDQLRAHILWMQEDALLPGRPYLLKTAATTVPVVISDLHHKVNVNTLEEQAGKTLELNEVGVCNLALDRAIPFDAYKDNRETGSFILIDRYTNATVGAGMIDFGLRRASN--IVWQELDVNKGNRAEQKGQKPCVLWFTGLSGAGKSTVANLVEKKLFAEGRHTYTLDGDNVRHGLNKDLGFTDADRVENIRRVSETASLFVDAGLIVLVSFISPFRSERRMARELMGESEFLEVFVDTPLEVCEERDPKGLYKKARKNFTGIDSAYEAPVNAEIVLEGGSAEPEVLADQVIAQLKERGFIMIYLDYQATTPTDPRVVKDMMPYFTESFGNPHSDHAYGWEAEEVVDKAREQIADAIGADPREIVFTSGATESNNLAIKGTARFIRDNRNQVITAVTEHKCVLESVARLEREGFEVVRLPVNAGGLIDLDQLQDIVSEKTALVSLMAVNNEIGVIQNLTQIGEICKEVGAFHSDAAQAIGKIPLDVNRMQIDLMSISGHKIYGPKGIGALYVRRRVRLEPLMDGGGQERGFRSGTLATPLCVGLGAAAQYANEALFTEYDRLSSLSTRFRKALEAVDGLCFNGDEDQRIPGNLNITFEGLSGADIMKAAP--KLAMSMGSACTSADLDPSYVLKALGHDDDQALASLRIGFGRFTTEEEIDEAVDILVATVKKMRS-----ST
MANAALRDINPAPALSPKKAPLAPYPIVIVGHVDHGKSTLIGRLLHDTDSLPEGRLAELKKVSEQRG---LHMEWSFLLDALQIERDQGITLDTTRIWFKTAKRPYVIIDAPGHREFLRNMVTGAAAADAAVLVTDAERGISEQTRRHAYLLSLLGVRKVIVAVNKMDLVDHAEDAWKGVAGDVSDYLQKLGI--EPLYVIPLSARHGDNIAARSDKMAWYRGPTLLEALDLLTPTAARTEALLRFPIQDVYRK-GDTRLAVGRIETGRLKVGDKVEIAPTGQPATVASIDAGKGPVSEARAGQSVAVSFIEDAALNRGQVIAPAGHMPHIATTIRVRAFWLDPESLTAGSRITLRLTTSEHPVVVEKFERLVDVEHLTDGEGSELGQGGIAEIVLRSSAPIAFDHAADLPITGRAGLARGGR--IVGGCILLGAATVAGP--VTAVNSSVDRDAFEARNGHRGGVVWLTGLSGAGKSTLSMGTQRRLFDDGWRVTVLDGDNLRKGLNKDLGFTPAERLENVRRVAEVAKLMAETGTVVLVSLISPTTELRDLARSII-GDGFHEVWVKADVATCAARDPKGLYAAAQQQFTGVSAPFETPVNPELVLDTSEMDITTGTELLIAHIRRHLALMIYLDFQATTPLDERVYAAMTPWFEAGFGNPHSTHRFGWEAAAAIDEARKAVAQVIAADPRAVFFTSGATESNNLAIKGVMEAMLSVKPELIVPVTEHKCVLESALAMERRGAHVKWLPVGRDGLIDLDQLADLITDRTALVSVMAVNNEIGVIQPLAEIGALCHRKGVFHCDAAQAFGKIPLDIKAMNIDLLSISGHKIYGPKGVGAIFMRRRVRFVPQMSGGGQEEGVRSGTLSPALCVGLGEASRVAAQQMDEDRRHVRRLSQRFFEGLRQHPGILINGDLEKRYEGNLNLSFPGIDGDRLLSGLR--DLAVSSGAACASATSGPSYVLRAIGRSRAESLSSIRFGFGRTTSIDEVDFACETINHVIDELGGLKS--NQ
MNAPLDLSLEDVAAYLRTQEEKDLLRFITCGSVDDGKSTLIGRLLYDTKLILEDQMAALEKDSATQGTTGGGIDFALLVDGLAAEREQGITIDVAYRFFTTEKRKFIVSDTPGHEQYTRNMATGASTAEVAVILIDARKGVLTQTRRHSYIVSLMGIRDVVLAVNKMDLVDFSQDTFDAIVADYAAFAAQVGI--ERFTAIPLSAKEGDNMIAPSPRTPWYDGPALLPFLETVEPRRDIADKPFRFPVQWVNRPNQDFRGFSGTIASGILRPGDLVTAQPSGRSSRVSRIVTFDGDLDVAVAGQAVTIVLADEIDISRGDALCAADAPCGVTDQFAAHILWMNEAALMPGRHYLFRLGTGQVGGQITELKHKVNVNTLEHQAAKHLDLNEVGFCNVALDHALPFDAYADNREMGAFIIVDRLTNATVGAGMIEFGLRRATN--IAWHDMEITKDAHARQKGQKPCVLWFTGLSGAGKSTVANLVEKRLHALGRHTYSLDGDNVRHGLNKDLGFTEDDRVENIRRVAEVAKLFVDAGLIVVCSFISPFRNERQMARELVEDGEFFEVFVDAPLAVCAERDPKGLYKKAQKNFTGIDSPYEAPENPELVLNTAEDTAEALADRVIALLRENGHIMIYLDNNATTRVDPRVVEEMLPFFSEHFGNPSSIHSFGAEVGGKMREARARVAALLGAADTEIVFTSGGTESNNTAILSALKVAPDR-REIITSAVEHPAVLEVCRHLAKEGYVLHIIPVDKQGRLDIDAYKAALSPRVAVVSIMWANNETGTIFPVEALADMAKEHGIFHTDAVQAVGKVPLRLAETNIDMLSLSGHKLHAPKGVGALYVRRGIRFRPLLRGGHQERERRAGTENTTAIIGLGKAAELALVHMDQENTTVKALRDKLEKALLEVGHCFVTGNVHDRLPNTTNIAFEYIEGEGILLFLSRVGIAASSGSACTSGSLEPSHVLRAMDIPFTAAHGAIRFSLSRETTEAEIDQVIAAVPEIIGRLRSLSPYWYA
MSHQSELIATDITAYLKAQEEKGLLSFITCGSVDDGKSTLIGRLLWDSKMIFEDQLAALESDSKRVGTQGDDIDYALLMDGLQAEREQGITIDVAYRFFSTDKRKFIVADTPGHEQYTRNMATGASNAQVAVILIDARKGILTQTRRHSYIVSLVGIKKVVLAVNKMDLIDYDRRKYDAIVEAYEKYAEVLGF--EEITPIPMSALKGDNVLEPGSHTHWYHGPTLMGYLESVQVASDLAEKPFRMPVQWVNRPNLDFRGFSGTIASGTVKPGDEIAVPSSGQTSKVERIVSFDGDLEQAEPGDAVTLTLEDEIDISRGDMLCSATHRPDFADQFEARVIWMDDAPLLPSRNYLIKVGTSTTSAKVSKLKYKVNVNTMEQVAGKTLEFNDVGVCNFSLDKPLPFDAYSDNPGTGNFILIDRFTNATVGAGMIDFALRRATN--IHWQALDVDKQARAELKGQKPCVLWFTGLSGSGKSTIANLVEKKLHSIGRHTYTLDGDNVRHGLNRDLGFTDADRVENIRRVGESAKLMVDAGMITLVAFISPFTSERRMAREMLEENEFIEVFVDTSLEECERRDVKGLYAMARKNFTGIDSKYEKPEEAEIIIDGDNTLAEDAAERIVAILSDRSILMVYLDYQATTPTDPRVVEEMLPWFTQNFGNPHSNHAYGWRTEEAVEIGRKQVASLIGADPREIIFTSGATEANNTALKGVARFYKDKKRHIITVVTEHKCVLDTCRHLEQEGFEVTYLPVQQNGLIDLDLLRDTLREDTLMVSVMGVNNEIGVIQPLKEIGAMCKENKTFHTDCAQAVGKIPLDVNDMNIDLMSISGHKLYGPMGIGALFVRRRVRLEALISGGGQERGMRSGTLPVPLCVGLGKACEIAEKEMAAESERLRMLRDRFYKKFNDLSEVFLNGDLEQRIPGNLNLSFAYVEGEGLMMGIK--DLAVSSGSACTSASLEPSYVLRALGVEEELAHTSLRLGIGRFTTEEEVDFAVDLIVREVTRLREMSPLWEH
MTQTPEHATAEVEAYLRAQEDKTLLRFITCGSVDDGKSTLLGRLLYDCQLLFEDQLASLETDSARFGTTGGNLDLALLVDGLAAEREQGITIDVAYRFFTTDRRKFIVADTPGHEQYTRNMATGASSAEAAVLLADARKGVLTQTRRHSYIVSLLGIRHLVLAVNKMDLVDWDRETFERISADYRAFAARLGI--EAVTCIPVSAITGDNVTAASERMSWYDGPTLLGYLEGVDVERDLRAAPFRMPVQWVNRPNLDFRGFSGTIAGGEVRVGEPLVVLPAGKRSRLARIVTMDGDCERAGAGEAVTLVLDDEIDVSRGDLIASAESRPEVADQFAAHLVWMDEQPLLPGRPYLLRTATATLNAQVTEIKHKVNVNTLEQTAAKHLALNDVAVCNLALDRAVPFDPYVDNRETGAFVLVDRISNATVGCGMIDFALRRAAN--IHHHAMEIDKRARAAAKGQKPCVLWFTGLSGAGKSTVADLVEQRLHAMGRHTMTLDGDNVRHGLNRDLGFTAEDRVENIRRVAEVARLMVEAGLIVCVSFISPFRSERRLARERLGEGEFLEIFVDAALETCEARDPKGLYKKARPNFTGIGSPYEPPEAPELRLDANGSDPETLAEQVVELLAARGVIMIYLDNNATTMVAPEVVEAMLPFFTEQYGNPSSIHRYGDRVGRALRTARAQVAALLGATDSEIIFTSCGTESDATAILSALRAQPER-REIITTEVEHPAVLSLCDQLAKEGYVIHRLGVDDHGRLDLDAYRALLTERVAIVSVMWANNETGTLFPVEEMAEMARAAGVFHTDAVQAVGKLPIALADSAIDMLSLSGHKLHAPKGVGVLYVRRNTRFRPLLRGGHQERGRRAGTENSAAIVGLGLACELAGAALEHERTTVRALRDRLERGILTVPHCFVTGDPDNRLPNTSNIAFEFIEGESILLLLNRHGIAASSGSACSSGSLEPSHVMRAMGIPLTAAHGTIRFSLSRYNSAAEIDRAVDTLVPVIEQLRRLSPYWYA
MNMLAPA---ASIAAAVSAPARPQVRIVIVGHVDHGKSTLVGRLLHETGSLPDGKLEMLKAVSERRG---MPFEWSFLLDALQTERDQGITIDTTQIRFKTPSRDVVLIDAPGHAEFLRNMITGASQADAAVLIIDALEGVRDQTRRHGYLLHLLGIRKVAVVINKMDRVGFAQARFDEIAKEISAHLTGLGV--KPTAIIPISARDGDGVAAHTANIAWYKGPTVVDALDKLDPARPMTELPLRLPIQAIYKF-DDRRIVAGRIEAGSLNTGDEIVIMPTGKIAKIKSIESWPVPKGPLGAGRSVGITLDRELFLERGDIIGHVGTAPRDTRRLRARIFWLHDAPLTKGAQILVRLGTKETRATVIAIDKAVDPGELASVQAEAIKRNHVGEIDLALAQPLAADAYSDNPRTGRLVIEVSGR--IAGGGLVLSVDAIPVD--IVPVESVVRADERSARFGHAGAVLWLTGLPGSGKSTIAQAVERKLFGRGASPIFLDADTMRAGLNGDLGFTPQDRSENIRRLAEVATHLARNGHIAIVAAVSPSTEDRARARRI-ADTAFREIFVSTPAEVCESRDPKGHYAKARNNFTGIGKDYETPQAAELTIDTTALSVADAADRVERMLIETGVVMIYFDCHATTPVDPRVMEAMLPYFTQNFGNPASSHSHGWQAEAAITKARAQVAALIGAREKEIIFTSGATESNNIALFGAIGKVNGHVPHLITTQVEHSCVLSISKELKERGVDVTFLPVNKFGQVEIETLLNSIKPQTALISIIFANNEIGTINPIKEIVKVAKEKNLVHVDAAQAVGKLPIDVNDLNIDMLSLSAHKIYGPKGVGALFIRSRVKLDPVVFGSGQERGIRPGTLNVPGIVGLGKAAEICQNDMAEEVKRIKRLRDKLENGIKSLENVTVNGHPTERLVMNLNVSFDNATPDFLLDNCS--AIAVSSGSACSSANMAPSHVLAAIGLTEELARCTLRFGVGRMTTESDVDTAITTVVNAVKKCRQVR---AN
MPETLEPGVSEIERYLAAQQSKSLLRFITCGSVDDGKSTLIGRLLYDSKMLFEDQLATLEADSRKVGTQGGDLDFALLVDGLSAEREQGITIDVAYRFFNTDRRKFIVADTPGHEQYTRNMVTGASTADLAIILIDARKGVLPQTRRHSFLVSLLGIRKIVLAVNKMDLMGYDQAVFDRVVAEYRAFARQLDL--TDIQAIPLSALKGDNVTTLTDAMPWYQGPTLIGHLETVEVADLRASQPFRLPVQWVNRPNLDFRGYAGTIAAGTVRPGDRIRVLPSGQESRVARIVTHDGDLPLAVAGQSLTLTLTDEIDISRGDILSTLNEAAEAADQMEATLVWMSEAPLLPGRPYILKLGTKSVPATVATLKHKINVNTLEQLATKTLSLNEVGLATLSLDQAIAFDVYRNNRDTGGFILIDRLTNETVAAGLIRSAIVR--T--VPWQVLDVDKRARSQMKGQRPRVLWFTGLSGAGKSTIANLVEKKLHAHGRHTMLLDGDNVRHGLNRDLSFTDADRVENIRRVAEVSKLMVDAGLIVLVSFISPYRAERRMARELLGPGEFLEVFVDTPLAVAEDRDVKGLYAKARPNFTGIDSPYEPPESPDVRIDTQAMTAEQAANHIFTLLSRFDEDMVYLDNNATTATDASVVAAMLPWFTERFGNPSSAHAVGAAAADGIRLARRQVQALLGAADHEIVFTSGGTEANNTAILSALDSQPGR-DEIVTTAVEHPAILALAAHLEKRGVKVHTVGVDGDGRLDMEDFERALGPRTALVSVMWANNETGTLFPVAALARQAHAAGAFHTDAVQAVGRVPLRLRDTDIDMLSLSGHKLHGPKGIGALYLRKGTAFRPLLRGGRQERGRRGGTENVPGIVGLGAAADLAARYLETERGWIGRLRDRLEQGVLAIGQAHVLGDLDNRLANTACIAFDYVDADALLLMLDRAGIAVSSGSACASGGTEPSHVLRAMRVPAGAIRGALRFSLSRDTAVPDIDRVLDVLPDIVGRLRSSSPLWFA
MPDARDIAVAEVEEYLRGQESKDLLRFITCGSVDDGKSTLIGRLLYDCKLLFEDQLASLTAESARFGTTGGELDMALLVDGLAAEREQGITIDVAYRFFTTDKRKFIVADTPGHEQYTRNMATGASTAEAAVLLVDARNGVVTQTRRHSFIVSLLGLKHVVVAVNKMDLVDWSQATFEKIAADYRTFAGQLGI--EHVTCVPVSALTGDNVSQPSAKMPWYDGPTLLGQLESLEVLSDAVAKPFRMAVQWVNRPHLDFRGYSGTIAGGTVKPGDTVAILPGGKTTTVTRIVTHDGDLDEAIAGQAVTLTLAEEIDISRGDVIAAAEARPEVADQFAAHVVWMSETPLLPGRPYILRTGTTSVGAQVTELKYAVNVNTLEHTAAKHLDLNTVAVCNLALDHAVPFDPYKENRETGGFILVDRLTNATVACGMIDFALRRASN--IHWQQMKVDKTARAAAKGQKPCVLWFTGLSGAGKSAVADLVEQELAKRNRHTMTLDGDNVRHGLNRDLGFTDEDRVENIRRVGEVSRLMVEAGLIVLVSFISPFRSERRLARDLMEDDEFLEVFVDTPLEICESRDPKGLYKKARPNFTGIGSPYEPPENPELRLPAGEETPEKLAARVIALLEEKGFIMIYLDNNATTRVDPRVVEAMLPFFTEQFGNPSSIHSFGADVGKTVRWARDQVKTLLGAEDSEIVFTSGGTESDNAAILSALKTQKAR-DEIITSAVEHPAVLALCEYLAKEGYTLHVIPVDSLGRLDVNAYDKALSEKTAIVSFMWANNESGTIFPIPKLAAMAKKVGAFHTDAVQIVGKMPLNLAATEVDFLSLSGHKLHGPKGIGALYVRRGTRFRPIIRGGHQERDRRAGTENVTGIVGLGKACELAMEYMEHENTAVKALRDKLEQGILAVSHCFVTGDPSDRLPNTCNIAFEYIEGEAILLFLNRLGIAASSGSACTSGSLEPSHVMRAMNVPFTAAHGATRFSLSRETTTEEIDAVIDAVPAIIEKLRALSPFWYA
MDGVSD-AARQVENYLAHHEDKGLLRLLTCGSVDDGKSTLIGRLLHDCKLIFDDLMGALERDSKTSGTTGGKLDFALLLDGLQAEREQGITIDIAYRYFATDKRKFIVADAPGHEQYTRNMATAASTAELAILLIDARKGVITQTRRHTAVCAMMGVRKLVLAVNKMDLVGYEQATFDRIVADYRAFAAKLGI--EAVTAIPLSALEGQNMIVRSPAMPWYTGPALLPYLEEVDVTTDRELLPMRFPVQWVNRPNLDFRGFSGTLVSGAVSVGDGVSVLPGGQTSRVKRIVTKDGDLPRAVAGQAITLTLADEIDISRGDLLVPTGDQPAQADHFAAHLLWMDAKALMPGRDYLVRMGPLQMRGQITAIKHKIDVNTMEERPAPTLELNDVGSVNLQVDRAVPFDPYDQNRDTGSFILIDRLTNATVGAGMIRFSLWRSTN--LVWQHIEVGAAQRAAQKGQKPCVIWLTGLSGSGKSTIANLLDKRLYAEAHHTTMLDGDNVRHGLNRDLGFTEQDRVENIRRVAEVAKLMADAGLITLVSFISPYREERLAARARIGEERFVEVYVKASVADCAARDPKGLYRKAMRNFTGIDAPYEEPVTPDLLIDTAVLTPEAAVEVLMAWLRAKGYLMVYLDHSATTPADPRVVEAMIPFLGGIYGNPSSLHTVGREARAAVLTARAQVAALIGARPEDIVFTASGTEADNLAILGSYEARESQDFALAVSAIEHPAVLAPARAVERRGAALEIVPVDGQGTVDPDRLALAFRPAIALVSVMAANNVVGTLQALEDLGQVAHENGAFHTDAIQAAGKVAIDVRTLPVDMLSLSAHKLHGPKGVGALYLRPGVALHPIIHGGGQERGLRSATENVAAIVGFGKAAEIALAEGAAEADRLRVLRDHILAEVTRLPNAYLLGHPSERLPGHLCLGFAGQEGEALLMALDQEGIAVSSGSACSAHRVEPSYVLQAMGLDAFQARGSLRVTLGRFTTAAEIERFLEVLPRVVGELRSIS---TS
MTLQPALFANDIDRYLKEHESKGLLRFITCGSVDDGKSTLIGRLLHDSRMIREDQLAAVTRDSRLRGSVGGQVDLALLVDGLQAEREQGITIDVAYRFFSTDKRKFIIADTPGHEQYTRNMATGASTASLAVILIDARYGVQLQTRRHSFICDLLGIRHFMIAVNKMDLVDYSEARFQEIVADYRDFADGLNV--TDVRFLPISALNGDNVVNPSSDMRWFDGAPLLTQLEQIEILAVQNLHELRFPVQYVNRPNLHFRGYCGTLAAGAVEVGTEIRVEPSGQRSSVARIVTNDGDLNVAYPGQSVTLTLHDEIDISRGDTLVAANSDIEPCTAFTADVVWLHETPLILGQEYEIKAGTRIVPGRVVRIVYQVDVNTMARSATDTLGLNGIARCQIEVTQPLVLDSYQRSPETGNFIFIDKLSNLTVGAGMVVDALN-VGH--IVWHDMAVTKRRRAERNRQKPSIIWFTGLSGAGKSTVADALERQLFGMGYNTYLLDGDNVRHGLCRDLGFSDEDRQENIRRIGEVARLMVDAGMVTLVSFISPFRDDRRMIRNLVEDGEFIEVFVNTPLAVCEQRDPKGLYRKARSQFTGISSPYEAPESPEVEIDTSAYDLEETVGRLIAALRRHRIIMIYLDYAATTPTDPRVAEQMMRHLDGVYANPASSHMPGWLAEQAVENARRQVADLIAADPREIVWTSGATEADNLALTGFMRANRARGRHLVTSIIEHKAIVDTALALETEGFEVTWLTPGSDGRISPEQLRGAMRQDTVLVSLMAVNNELGSVNDLTALSAVAHEFGAFHVDAAQASGRLALDVEAMGIDLMSLSAHKAYGPKGIGALYVRRDLRIEALIHGGGHERGMRSGTLPTHQIVGMGEAFALARDECEADGERVRALRQRFLDGLADCGGIHNHSPLEQSVPNIVNLAFDGVDGESLLMALR--GLAVSTGSACNSASVEPSYVLKGIGVPHLQALASIRFSFGRFTTIEEIDAAVADIRRALGGLRQPS---HR
MAVANDIIRTDIEQYLNQHERKGLLRFITCGSVDDGKSTLIGRLLCDSKALFADQLETVRAESKKFGTQGSDLDLALIVDGLAAEREQGITIDVAYRYFNTERRKFIVADTPGHEQYTRNMITGASTADVAILLIDARKGILTQTRRHAYLASLIGIRNVVLAVNKMDLVKYSEKVFTDIVDRFNEFSSQLEY--SHVTAIPMSALIGDNVIEPSVEMPWYHGTTLLSYLETVKIPTDIQQSAFRLPVQWVNRPNLDFRGFAGTIASGSVKPGDAIRVQPTGKTSTVDRIVTYDGDLEEAVAGQAVTITLKDQIDISRGDIISTTETPASTANQFESTLVWMDEEPLLPGRSYYLKCGTATATATITDIKHEINVNTLEQTAAKKLELNNIGSCNLNLDRQLAFDTYQENQSTGSYILIDRATNHTVGAGTLNFALRRSQN--IHMQAVDVDKGLRSELKEQKACVLWFTGLSGSGKSTIANIVEKKLAAKGRHTYLLDGDNVRHGLNKDLGFTDADRVENIRRIGEVARLMVDSGLIVLTAFISPFIAERQMARSLLEDGEFLEIYVETPLAIAEERDPKGLYKKARKNFTGIDSPYEHPESPEILVDTSSMSAEQCAERVIAILRQRGVIMVYLDYSATTPVDERVAKAMTDCLQGNFGNPASSHVFGWKAEDAVVEARKNVADLIGANPKEIVWTSGATESDNLAIKGAAQFNARKGKHIITVKTEHKAVLDTCRQLEREGFEVTYLDPEDNGLVDINKLAAAIRDDTTLVSVMHVNNEIGVIQDVAAIGALTRSKKIFHVDAAQSPGKVAIDVNAMNIDLLSLCAHKVYGPKGIGALYVRRRVRLEAQIHGGGHERGMRSGTLATHQIVGMGECFRIAREEMEAENARIEALRDRLWNGLKDMEEVYLNGDLEQRIPGNLNVSFNFVEGESLMMSLK--DIAVSSGSACTSDSLEPSYVLRALGRNDELAHSSLRFTLGRFTTPEEVDFTIAEVRKAVEKLRDLSPLWAH
MAAK---QAKEITAFLEEQSRKDTLRFITCGSVDDGKSTLIGRLLYESKGIFDDQLKALEGDSKQYGTQGEKIDFALLVDGLQAEREQGITIDVAYRFFATDRRRYIVADTPGHEQYTRNMATGASTAQLAVILIDARKGVLTQTRRHSRIAAMMGIRHVVLAINKMDLVGFNEKVFRSVEEDYRAFSAAFTF--KTIQAIPLSALEGDNVVRPSEHTPWYTGPTLMHYLDTLSFDPASERQAFRMPVQWVNRPHLDFRGFCGRIAEGEVRPGDAVRLLPSGVTSRVKEIIVCPGGLDLAQRGDAVTLTLTDEVDVSRGDVIASAEHPPEVADQFQARLIWMAEHPMVPGRPYLLKIHHKEVTATVTRIKYREEINTGAQLAANQIALNEIAVVHLSTSQPIVFEPYDVNRTLGGFILIDKLTFETVAAGMITFALRRSSN--IHWHAMEIDKQARAELKHQRPRCLWFTGLSGSGKSTLANLLEKRLFAEGKHTYILDGDNVRHGLNRDLGFTEADRVENIRRVAEVAKLMVDAGLIVLVSFISPFRAERRMARQLFAEGEFIEIFVDTPLEECEKRDPKGLYAKARKNFTGIDSVYEPPESPEVHIKTMEWEPEASVDMLMRWL------MVYLDHGATTPVHPAVIEAMVDCMQNHFGNPSSVHSFGREAKKLLEEARAKVAHLIGARPEEIIFTSGGTEADNLTIFGVARAMRKKGNHVITSAAEHHAVLDACQALTKEGFEVTVLPVDKYGMVRVEDVKAALKPETVLVTIMHANNEVGTINPIKEITQLVKAHGAMHTDAVQTVGKIPVDVNDLGVDLLSLSSHKIYGPKGVGALYIRKGTKLFPLSHGGGQERKRRPGTENLPGIVGFGKAAEIMARELPEEMGRMGRLRQRLIEGLLAIPEVQLNGHPTERIPINVNVSIKYIEGESLLLMLDMKGIAASSGSACTSGSLDPSHVLLAMGICHEVAHGSLRLTLGRDNTEEDIEYVLDVLPPIVERLRAMSPLYEG
MSHQSELISEDILAYLAQHERKELLRFLTCGNVDDGKSTLIGRLLHDSKMIYEDHLEAITRDSKKVGTTGDEVDLALLVDGLQAEREQGITIDVAYRYFSTAKRKFIIADTPGHEQYTRNMATGASTCDLAIILIDARYGVQTQTRRHSFIASLLGIRHIVVAVNKMDLMDFDQGVFERIQADYLQFAERLGLRPSSLHFVPMSALKGDNVVNRSERAPWYQGPSLMEILETVEIAADRNLTDMRFPVQYVNRPNLNFRGFAGTLASGVVHKGDEVAVLPSGKTSRVRSIVTYDGELEQAIPGQAITLTLEDEIDVSRGDMLVHADNRPQVADSFEAMLVWMAEEPMLPGKKYDIKRATSYVPGNIVAIGHRIDVNTLDRAPASELKLNEIARVRVGLDAPIALDGYEYNRTTGAFIVIDRLTNGTVGAGMIVAEPPSGQNGGHHGLLAHVSAEERAARFGQRPATILFTGLSGAGKSTLAYALERKLFDMGRAVYVLDGQNLRHDLNKGLPLDRAGRAENWRRAAQVARQFNEAGLLTLAAFVAPDAEGRAQARALIGVERLITVYVQASPLVCRERDPQGLYAAGGDHIPGESFPYDIPLDADLVVDTLHLSVEEGVKQVLELLRSRGALMVYLDNNATTRVDDEIVQAMLPFFTEQFGNPSSLHSFGNQVGMALKKARQSVQKLLGAEDSEIVFTSCGTESDSTAILSALKAQPER-KTVITTVVEHPAVLSLCDYLASEGYTVHKLPVDKKGRLDLEHYASLLTDDVAVVSVMWANNETGTLFPIEEMARLADDAGIFHTDAVQAVGKVPIDLKNSSIHMLSLSGHKLHAPKGVGVLYLRRGTRFRPLLRGGHQERGRRAGTENAASIIGLGVAAERALQFMEHENTEVKRLRDKLEAGILAVPHAFVTGDPDNRLPNTANIAFEYIEGEAILLLLNKVGIAASSGSACTSGSLEPSHVMRAMDIPYTAAHGTVRFSLSRYTTEEEIDRVIREVPPIVAQLRKLSPYWYG
MSN-------------------TPLKIVVVGHVDHGKSTLVGRLLHETGALPEGKVEYLKEVCDKRG---MPFEWAFVMDALQAERDQGITIDTSQLRFHTGNRPVLIIDAPGHKEFLKNMITGAASAEAAVLVIDAHEGVQEQSRRHGYLLHLLGLTQIAVAVNKMDLVDWSEARFQEVEAEIRAYLGGIGV--TPTHVVPVSARGGDNINAVSEKSAWYKGPSVIGALDGFAAAAVATDLALRLPVQDVYKF-DSRRIISGRIESGRIKVGDRLTFSPSGKSARVASIEGWAGSVLSAGAGQSVGVTLDEPIFVERGQVAHLAEAAPALAHEIRARVFWLGRDPLALGDRLKLKLATAEYHVEVAAIEKVIDVEDLGSHQGAQVGRNAVAELVFRSRGAMAFDTFGDNARLGRFVLVHGYD--IVGGGIVGAAMD-NRN--IFHVDHQVTSESRARANGHKGGVLWLTGLSGAGKSTIAMELERRLFQKGWQVNALDGDNVRHGLCSDLGFSPEDRSENIRRVGEIGHLFARAGMLVITAFISPYRADRDRVRAI-DPEAFHEIHVATGLDECERRDPKGLYKKARIDFTGVSAPYEAPENPELTLNTDGKSVEETVSELVSYVEAQFGRMIYLDYQATTPCDPRVVDKMLPYFTEKFGNPHSNHAYGWEAEEAVEVAREQIAAIIGADAKEIIFTSGATESNNLAIKGVAHFYKDKRDHIVTVVTEHKCVLDTCRHLEQEGFKVTYLPVKANGLIDMAELEAVVTDKTAIVSVMGVNNEIGVIQPLAAIGALCRKKGAFHTDCAQAVGKIPLDVNAMNIDLMSISGHKIYGPKGVGALFVRRRVRIVPMINGGGQERGMRSGTLATPLCVGLGEACAIAKAEMAAETERLHGLRDRLLNGLKALPEIYVNGDLDSRVAGNINISFAFVEGEGLMMGVK--DLAVSSGSACTSASLEPSYVLRALGLDAEMAHTSLRFGLGRFTTEAEIDYAIDHTVKAVEHLRSLSPLWEH
MTTL---QATDISTFIAGQHGKETLRFITCGSVDDGKSTLIGRLLFESKSIFDDQLQSLETDSRQYGTQGEQVDLALLVDGLQAEREQGITIDVAYRFFATDRRRYIVADTPGHEQYTRNMATGASTADLAVILIDARKGVLTQTRRHTRIAAMMGIRHVVLAVNKMDLIDCDRARFEAIVADYRAFADGLGF--ASLQSIPVSGLDGDNVLHPSARMSWYSGPTLMGYLDRVDVGREGERSAFRLPVQWVNRPNLDFRGFCGRIAEGRIGVGAAVRVLPSGTVTRVKEIWLGFDSVDEAGQGDAVTLTLVDEVDASRGDVLVAAEAPAEVADQFEARLLWMAEHLMSPGRQYLMKLACREVTATVTEIKYREDVNTGVHLAAKTLGLNEIATVNLSTSAPLVFEPYRLNRTLGSFILVDKLSFETVGAGMIDFALRRASN--IHWQALEVDKASRAHLKHQTPRCLWFTGLSGSGKSTIANLLEKRLHAEGRHTYVLDGDNVRHGLNRDLGFTEVDRVENIRRVAEVAKLMVDAGLIVMVSFISPFVGERRMARDLFAPGEFVEVYVDTPIEECERRDVKGLYAKARKNFTGIDSPYEPPECPEVHLRTAEQGMEDCIDRLMVLIGDSAS-MIYFDNNATTMVDPEVVEAMLPFFTEQFGNPSSMHLFGNKVGFAIKKARGQIQELLGAEDSEIVFTSCGTESDSTAILSALKAQPDR-KEIITTVVEHPAVLALCEHLEKDGYKVHYLKVDGKGRLDLDAYREALSDQVAIVSVMWANNETGTLFPVLEMAEMAKAAGVFHTDAVQAVGKVPIDLKNSAIDMLSLSGHKLHAPKGIGVLYVRRNTRFRPLLRGGHQERGRRAGTENTASIVALGKACEMALEHMSQEQTTVRALRDRLEQGILEVPYSFVTGDPDNRLPNTANIAFEYIEGEAILLLLNKLGIAASSGSACTSGSLEPSHVMRAMGIPYTAAHGTTRFSLSRYNTMDEVERVIQAVPPIVAQLRKLSPYWYA
MAEVAIQASAGVETTQQEHTQRQTLRFLTCGSVDDGKSTLIGRLLYDQSLILDDQLAALERDSKKHGTDGANIDFALLVDGLEAEREQGITIDVAYRYFTTPRRSFIVADTPGHEQYTRNMVTGASGADLAILLIDARKGLLTQTCRHAAIVSLTGIKHIVLAVNKIDLVDYDEARFNEIVADFKKFAAPLGF--ESLQPIPLSARHGDNMSERSALTPWYKGPSLISYLEDVNVEQDRRSEPFRMPVQWVNRPHLDFRGFSGTLASGRVSVGDAVIVAASGRTSTIARIVTANGDLDSAEAGDSITLTLNDEVDIARGDILCTPKDRPEVSDQFAAHLIWMSDEKLLPGRSYLLKAGTRSVPVTVTELKYRLDVNNLGELAAKTLSLNEVGFCNLATTTPLAFDPYQANHTTGAFILIDRTTHATVAAGLIAHGLRRATH--IHRQGLNISKADRARIKHHKPAVLWFTGLSGSGKSTIANLVESRLYAHNVHTILLDGDNIRHGLNKDLGFSDVDRVENIRRIGEVAKLMTEAGLIAICSFISPFRAERDLARSLLDEGEFIEIFVDTPIEDCIARDPKGLYKKAIKNFTGIDQPYEPPLNPELVLG--RESAQQGAAKVIAKLIELGFIMIYLDNNATTAVAPEAIEAMAECMRSGPTNPSSKHKAGECSKESVMQARGEVARFLSCSPPEIVFTSCGTESNHMAILGALALNPDK-KHIVASAVEHPSCLELLRHLEKQGVAVSYVPVDAQGQLDAAAVASSIRPDTALVTVMWANNETGVIFPIEAIAAITKEKGVFHTDAVQAVSKIPVDLKQVPVDLLSLSGHKLHGPTGIGVLFVRKGIKLPSQIF-GHQERARRGGTENVPGIIGLGKAAVLAQKELAEQQVQLAALRDRLEAAVLAVPIATVNGAGAKRVSNTTNIRFGNLEAELLLERLDRAGICASAGAACTSAGTEPSHVLLAMGVDERGALSSIRFSLGRDNTAADIDTLLEVLPGIVNEAAAI----AA
MSHQSSLIAEDIESYLQEHEQKDLLRFITCGSVDDGKSTLIGRLLHDSKMIYEDQLAAITQASKTSGTTGDQVDLALLVDGLQSEREQGITIDVAYRYFSTDKRKFIIADTPGHEQYTRNMATGASTASLAVILIDARHGVQTQTRRHSFIADLLGIQHLVIAVNKMDLVDYSQARFDEIVAEYREFAAKLNA--PDIHFVPLSALEGDNVVNKSEAMSWYEGPALLHLLETVEVTHDKNLTDLRLPVQYVNRPHLDFRGYCGTLEAGILRPGQRVKVLPSGKASTVARIVTFDGDLEEAYPGQAITVTLDDEIDISRGDWLVAEDAEVPLADAFEADIVWMHDTALEPGRLYDLKLATRDLAGKITRIDYQTDVNTLEHHAAERLALNAIGRCRVEVAGTLPVDDYRVSPGTGSFIVIDRMTNVTVGAGMVHRMLESKAE--VVWNRSSVTPEMRAHIKGHAGKCIWFTGLSGSGKSTLANALEVELNRRGYHTMLLDGDNIRHGLCKDLAMSEADRTENIRRVGEIAKLFADAGIIVITAFISPFRSDRAAARELFAEGDFIEVHVDTPLAICEQRDPKGLYEKARKDFTGINSPYEVPDMPEAVISTSE---DRRISDIFSELKIY---MVYLDYAATTPVDPRVAELMARHLDGVYANPASSHMPGWLAEQAVESARRQVADLIAADPREIVWTSGATEADNLALIGFMRANCARGRHLVTSRIEHKAVVDTATALEAEGFEVTWLTPGADGRVTPTQLNDAMREDTVLVSLMAVNNELGSIHDLAALAEVTHAGGALHVDAAQATGKIALDVGALGIDLMSMSAHKTYGPKGVGALYVRRDIRLEALIHGGGHERGMRSGTLPTHQIAGMGEAFSLAADELERDRDRSLALRQRFLDGLDDCAGIHCNTALDVSVPNIVNLAFEGVDGESLLMALR--ALAVSTGSACNSASVEPSYVLKAIGVDRILALSSIRFSFGRFTTEADIDTATAELRHALGALRQ-------
MSKIAKTARTAVEAYLVEQEQLGLLRFITCGSVDDGKSTLIGRMLWEAKQIYDDQVASLKSDSKKHGTQGEDIDFALLVDGLAAEREQGITIDVAYRFFATDKRKFIVADTPGHEQYTRNMVTGASTADVAILLIDARYGVQVQTRRHAYLVSLMGIRHVVLAINKMDLVNFDQQVYQNIEADFREFAQTLGF--ESITPIPLSALKGDNMLSRSEKSPWYTGPTLMGYLETVDVSRP-AKHDLVFPVQWVNRPNLDFRGFTGTITEGTVKVGDTVRVTATGQTAEVERIVTFHGDLPEARAGQAITLTLNREIDASRGDVFSHAQNPLDTTDQFEATIVWMGEEPGLSGRTYDLRLATQWTSASITAIDYKIDVNTLKHESHKQLELNDICVCKLSTSKPLAFDSFANSNSLGSFILVDRFTHATIAAGTIRHTLRRAQN--IHRHSHTITRVERERLNGHQGKVFWLTGYSGSGKSTIANSFESAIHAEGYRTYTLDGDNIRHGLNKDLGFTDADRVENIRRVAEVAKLMVDAGLVVITAFISPFRSERDFARSLFEEGQFVEVFVDTPLDVCESRDPKGLYKKARPNMTGINSAYEAPLHAEIRIDTTQATPSESVSLMKAKL------MIYFDNNATTRVDEKVVEAMLPYFTEQFGNPSSMHSFGNKVGLAIKKARMQVQELLGAEDSEIIFTSCGTESDSTAILSALKAQPER-KEIITTTVEHPAILTLCAYLEKEGYKVHYLKVDGKGRLDLDEYKKLLTDQVAVVSVMWANNETGTFFPVVEMAELANAAGAFHTDAVQAVGKVPLNLKDTKIDMLSVSGHKLHAPKGIGVLYLKRGVRFRPLLRGGHQERGRRAGTENTTSIVGLGKAAEMALEAMAFENTEVARLRDKLEAGILAVPSSFVTGNPDDRLPNTSNIAFEYIEGEAILLLLNKFGIAASSGSACTSGSLEPSHVMRAMGIPYTAAHGTVRFSLSRYSTEAEVDRVIAVVPEIIAQLRKLSPYWYA
MVDLHTPAHFDMQAFVGQQNQKDLLRLLTCGSVDDGKSTLLGRLLYDSKRVMEDQLTALVADSSRFGTTGGELDLALLVDGLAAEREQGITIDVAYRFLSTERRTFIVADAPGHEQYTRNMATAASTAELAIILVDASKGILTQTRRHSFIVGLMGIKSVVLAVNKMDLVGYQEAPFVALVQAYEALAQRLGI--TSLQAIPLAALTGEHVVQRQGHMPWYSGPTLLEYLESVPVEQEASQAPLRMPVQWVNRPHADFRGFAGTLAAGEVRPGDDVVVLPSGKLSQVSRIVSMDGPLQQAVAGDAVTLVLADALDVSRGDVIAQANARPEVADQFAAHLLWMSEAALLPGRAYLLRIGTAQVTAQVTKIKHKINVNTGEQMAAAHLELNDVAVCNLALDRAVPFEPYKVNRSLGGFILVDRMSHATVGCGMVDFALRRAAN--IHQHDMKVDRAARAAANGQRPCVLWFTGLSGSGKSTVADLVEQKLYRMQRRTMTLDGDNVRHGLNRDLGFKDEDRVENIRRIAEVAKLMVEAGLIVCVSFISPFRNERRMARELMGAGAFYEIFVDASLAVCEQRDPKGLYKKARPNFTGISSPYEAPQTPDLHLAAGDETPEQLADQVVHFLQQQGVIMIYMDYQATTPMDPRVFEAMTPWFVEKFGNPASSHPYGWEADTAVENARQQVASSIGADPREIIFTSGATESDNLAIAGVAKFYKDKGNHIITPVTEHKAVLDTCRYLEQEGFEVTYLPVQKDGLVNMAELEAAITDKTVLVSIMAVNNEIGVIQPLAQIGALCRRKKVFHCDAAQGVGKMPIDVNEMNIDLMSISGHKIYGPKGIGALYVRRRVRVNAIIHGGGHERGMRSGTLSTPLIVGLGEACRLATEEMVVEEARVLRLREKLRTALESMTHVQTNGSLEHRIAGNLNISFEYVEGESMMMAIK--DVAVSSGSACTSASLEPSYVLRSLGLNDEMAHTSIRFGLGRFTTEEEVDAVIKIVTGAVDKLREMSPLWEH
MNASTSNL-DNIEDYLKQHENKGLLRFITCGSVDDGKSTLIGRLLHDSKMIYEDQLAALTRDSRTSGTRGGELDLALLVDGLQSEREQGITIDVAYRYFSTDRRKFIIADTPGHEQYTRNMATGASTAKLAVILIDARYGVQTQTRRHSYICDLLGIRHFVIAVNKMDLVDFDQSTYERIRDDYLAFAEKLKV--QNIHFVPMSALEGDNVTSLSERSPWYQGQPLLELLETLNIEHDENLTDLRFPVQYVNRPNLDFRGFSGTLASGVVKPGQAIKVLPSGVTSSVRSIVTWDGEQDAAYPGQAITLTLDDEVDIARGDLIVAQDDELVCGHTFEAHLVWMSEDPLEVGRRYDIKTGHTFTRGRVKRILHQIDVNTLDTGPAEQLPLNGIALCELEVQSPVALESYQSAPATGSLIVIDPMSHVTVGAGMVTQMLD-ESH--ITWHQMGVNKARRAERNHQKPAILWFTGLSGAGKSTIADALEKQLFGMGQRTYLLDGDNVRHGLCQDLGFDDNDREENIRRVGEVARLMVDAGLLVLVSFISPFQADRQRIRDRVEAGEFIEIFVDTPLDVCESRDPKGLYQKARTHFTGIDSPYEAPSQPEVHLNSGTDSVETCVRKILDALKNRGIIMIYLDNAATTPCDPAVAEVMMEYLEGLFANPASSHLLGWQAEQVVEQARRQVADLIKANPREIVWTSGATESDNLALIGAARAYRHQGQHIITSAIEHKAVLDSAHWLAQEGFEVTYLQPDAQGVIHPEQVIEALRDDTILVSLMWVNNELGTINPIPAIAERLQSHPAFHVDAAQAAGKLPIDMQQVPVDLLSLSAHKVYGPKGVGALFVRRQALIEPLIHGGGHERGMRSGTLATHQLAGMGKAFEIAAQRMSQDHDHLQACRDAFLKALEPIEYI-HHGGQAHQVPNLLNLGFTGIEGETLLMALP--DLAVSTGSACNSASVDPSFVLTGIGISREQALSSVRFSFGRFTEVEEASRAGQWVAEAVTRLR------TP
MQGTELK--KEVVASSGSRAKRDQMNIVIIGHVDHGKSTVVGRLLADTGSLPQGKLAQVKAQCERNA---RPFEYAFLLDALQDEQAQGITIDSARCFFKSASREYIIIDAPGHIEFLKNMISGAARAEAALLVIDAKEGVRENSRRHGYLLGMLGIKQVAVCVNKLDLVGYDKGVFDAIVEEYSQFLAKTGM--VPKAFIPISARYGDNMIRLSENMGWYNGVTVLGTLDGFTKELSLRDKVFRMPVQDVYKFTDDRRIIAGRIETGAVSVGEEVVFYPSGKSSRIASIEEFNVPKQSAFAGKSIGVTLETQIYVVPGELMAKSGQGPKTGTQLRANIFWLGKHPLLGHKRYKMKLAGAQVPVWLKSIETVLDASELTTSNRQQIERHEVAQCVFETLKPVAFDLAPDIAQTGRFVLIDNYE--IAGGGIITDQIETRRS--EQWQRSNISAPQRAARYGQRAAMVLITGDAGTGKAQLAKALETDLFAGSRAVYYLGLSNSLLGVDSDID-HLGERDEYLRRLGEIAHLFTDAGIVLITTASDLDDHELEMLAMLNKPGDTVVVNIGPRRFNSREPD---LQ----NDIGSRE---------------------DVIIKIKEMLSEQKYLMVYLDNSSATSLHPKVAELMASLLKEGLANPSSLHGPGRRAKEVLEEARGRVAGLIGAKPEEIVFTSSGTEANNLAIKGMAMAYKDKGRHIITSDIEHFSVLNPLTRLEKMGFSVTKVPVDSNGVVDPAAVERAVTPETIFASIMLANGEVGTIEPIKDIAGVLKKKKVLHADAIAAAGNIPVDVNELGVGAMSLSANQFHGPSGAGALFVRNGVRVRPQIDGGVQEGGRRAGTEDLLAIAGMGKAAELAAKEMPERSNKLRSLRDALRDRLTKVDFIHLTGHPTQRLPGSLSLCVEFVEGESVLLFLDMQGVAVTSGSACTSKALKASHVLLAMGVDAAVAQGSLHFSLGMNTTKEDVDYVAKVMPPIVDRLRQMSPLYKA
MTETNSLLATDIHAYLKQHEEKDLLRFITCGSVDDGKSTLIGRLLHDTKMIYEDQLAAISKDSKTHGTTGQEVDLALLVDGLQSEREQGITIDVAYRYFSTDKRKFIIADTPGHEQYTRNMATGASTVRLAILLIDARYGVQTQTRRHSFICSLLGIKHFIIAVNKMDLVDYSESRFNDICAEYKEFAKNLNV--EDIQFVPLSALVGDNVAQLSDATPWYKGAPLLTLLEDLPLDTDDDFDNLRFPVQYVNRPNLNFRGYCGTLASGVLRPGIGVKALPSGKTSRVEKIILADKELAEAYPGDSITVTLEDEIDISRGDMIIADTDSLQPSNAMVIDLVWMHDTPLELNKNYYIKLGAAEVTGSISEIEYQIDVNTLERQPVSSVPLNGIARCTLNLTEPVCVDAYQSHPHTGNLIFIDRLTNVTVGAGMIAEPLG-NEN--VVWHSMDVSKKTRAERFKQKPAIIWFTGLSGSGKSTTANALEKQLFAMGYSTYLLDGDNVRHGLCSDLGFSDRDRIENIRRVGEVAKLMVDAGQIVLVSFISPFRRERQMVRQMVEPGEFFEVFVNTPIDVCETRDPKGLYKKARRNFTGIDSPYEAPISPEIEVNTAQADLDMLVRELLKRLKEYSVIMVYLDYAATTPVDDRVAEAMMGCLAGNFANPASSHMYGWKAEEAVEVARGELADLVAADPREIVWTSGATESNNLAIKGVAELERPSDVHFVTSLIEHKAVLDCFKHLESQGYKVTYLQPGRDGRVTADMVASALQPNTRLVSVMFVNNEIGVVNEIDAIARICREQGVLHVDAAQAAGKIKIDVGELGADLMSFSAHKFYGPKGIGALYVRRQLKLAAQIHGGGHERGMRSGTLPTHQIVGMGAAAKIVGESLGEENARILWLRNRFLNGLCGLSGWQVNGSMDHRVAGNANVSFSGVDGEALLMSLR--DLAVSTGSACTSFSVEPSYVLKVIGVSDALAHSSIRFSFGRYTTEDDVDFAAQTVCDTVSKLRGES---PF
M-------------------EKESLKVVIVGHVDHGKSTILGRLLADTGSLPEGKLAQVQESCRRNA---RPFEYAFLLDALKNEQSQGITIDTARCFFKTAKRRYIMMDAPGHIEFLKNMVTGAATADAALLVIDAHEGIQENSKRHGYLLAMLGVPQVAVVINKFDLSGYDRFVYEQIVKEYSAFLQRLGV--KASCYIPASGRHGENIVELSRNTPWYSGPTVLSQLETFTKRGSSEKKPFRMPVQDIYKFTDERRIVAGTIAGGSIAVGDSVVFLPSGKESVVKTFEGFPASESRVSAPCPLGVTLSTQIYVRPGEIMCRKDEFPQVADRLHVNLFWLGRAPMVKRKRYKLKIGQARIPVELVELRSVIDATELGTQNKEQLDRHDIAECVLETTRPIAFDLLKDCEASGRFVLVDEFQ--IAGGGVILGAVSRKRE--VSWEGGLVSAPERVLRNRHRGKFVLLTGVDLPRIRELARQFERKLFTLHLNAYYLAPASLSQQLTND---ELFEREEQLAHLGSTARILTDAGLIVVTPLSGLDEHEIAKLRLLNTPYELLTVSLDEELLSGGAAD---LL----SPKWDIE---------------------EMLAAMMAILNRQNVIMIYLDYNATTPVNAEVMDEILPFFSKDFGNPSSLHMHGQKARIALDTARERVARALGCSNYEIVFTSGGTESNNLAIAGYLAKSKGRTPHVVTNATEHNAVLNVCQLLVKRGVEVTYLPVDGGGIVNIDELKSSIRENTLLVSIMSANNETGVIQPLGDIVRISHEQGVVHSDAIQAFGKIPLSVKDLGVDMLSISAHKIYAPKGVGALYLRRGISVEPVVCGGSQEKGMRGGTENIPGIVGLGKACEMAVKNVQGNFIKDRMLRDKLQSSLVKIRGARVNGDPDKRLPNTLSISFSGIEADALAVRLDMEGISVSTGAACSSGASQSSHVLKAMGVPAEFLNSAVRLSIGCENTSQEIDRASEIISRTVCEMRGE----SS
MPH-------------------SQLRIVIVGHVDHGKSTLIGRLLNDTGSLPDGKVEQVQEMSRKRG---MPFEWAFVMDALQAERDQGITIDTTQIHFKTAQRPYVIIDAPGHTEFLKNMVTGASQADAALLVIDAGEGALEQSRRHAYLLHLLGVRQVAVVINKMDRVEFSQARYETVAHEIKEYLAELGL--FPKAVIPISARNGDNIVARTEQARWYLGPTVIEQLDSFRPQQTSPDQPLRFPLQDVYKP-DDRRILAGRVESGRLRVGDTLRFAPTGASAKVVSIEAWNHPVLSAQAGQSIGVTLDKRIFAERGHVAYHEDSAPVLTHRLSVRLFWLVSEPMQVGRTYTLKIATAEHRVTVEQVTAVINVEDLTSTPGKAVHRNEVAEVVLRSRSPIAVDLAAELPRTGRGVLLDGHD--VVGGCLVVEAEDATAN--ITEVSHTVSAEERSAANGHRGGILWLTGLSGAGKSTLAMALERALFDRGWQTFVLDGDNVRNGLNAGLGFSPDDRAENIRRVAETAKLFADAGMVVIASLISPLRDDRARARVI-GGDRFHEVHVAADLATCEERDPKGLYKKARAEFTGVSAPYEAPEQPELVIDTAALSRSEALAHLLDYVDETLGKMIYLDNNATTRVDPEVLAEMLPLFTEHFGNPSSMHGFGAAVGGKIEWARKQVQALLGAGDSEIVFTSGGTESDNTAILSTIEAYPKK-TEIVTSVVEHPAVLALCDYLEKRGYTIHRIGVDNRGNLDMDAYKAALSDRVAIVSIMWANNETGTIFPVEELARMAKAVGAFHTDAVQAVGKIPMKLADSAIDLLSLSGHKLHAPKGIGALYVKRGLRFRPMMRGGHQERSRRAGTENAPAIVGLGAAAHLALTHMAEENTRVKAQRDRLEQAILAVPACFVTGNPENRLPNTCNIAFEYIEGEAILLLLNEQGIAASSGSACTSGSLEPSHVMRAMGVPYTAAHGATRFSLSRDTTDAEIDHVIAVVPGIIAKLRSLSPYWYS
MLES---VAAASSGGLSAQAEPPTLRLITCGSVDDGKSTLIGRLLFEQSLIFDDQFAALERDSKRHGTTGDDIDFALLVDGLEAEREQGITIDVAYRYVSTPRRAFIIADTPGHEQYTRNMATAASSASLAILLVDARKGLLTQTCRHAAIVSLIGIKHVVLAVNKIDLTGFDEAGFHKIVADFKAFAATLGF--ASITPIPISARHGDNVSEKSSNTPWHKGPALLSFLETVDVEEDQSAKPFRFPVQWVNRPHLDFRGFAGTIASGSVRPGDEIVVAGSGKISKVARIVAADGDLASAGAGEAVTLTLEDELDIARGDLLSDAKSRPEVSDQFAAHLIWMSEDKLMPGRSYLLKSGAKTVPVTVTELKHRIDVNTLGELPARTLSLNEVGVCNLATATPIAFDPYTDNHTTGSFILIDRATNATAAAGLISFGLRRATN--IHRHGLSIGKLDRARLNNQKPAVLWFTGLSGSGKSTISNLVESWLYAHGMRTILLDGDNIRHGLNKNLGFTEVDRVENIRRVGEVAKLMTDAGLIVLCSFISPFNAERQLVRDLLDDGEFLEIFVDTPIEDCIARDPKGLYKKALKNFTGVDQRYEAPQNPEMIVARDGQTPQQAAAAIVKELIRRGFIMIYLDNNATTRVDPAVLESMLPFFTEQFGNASSTHSFGESVAGAIKTARKQLQELLGAADHEIIYTSGGTESNTTAIMAALEAMPGR-DEIITSAVEHPSVLQLCEHLEKGRAKVHVIGVDSYGRLDLDGYRAALSDKVALVSIMWANNETGTIVPVDALADLAKAAGAFHTDAVQAIGKLPVALKDTAIDMLSLSGHKLHAPKGIGALYVKRGVRFKPLIRGGHQERGRRAGTENVPAIVGLGKAAELAIQNFADEQGRVRALRDRLEQAILAVANCAVNGDLHDRLPNTSNIAFDYIEGEAILLHLTRAGIAASTGSACTAGSTEPSHVLRAMNVPEAALHGAIRFSLSRDNNAADVDRVIEALPPIVDKLRALSPFWYA
MQAV-DLSQEDIHAYLARHQKKELLRFLTCGSVDDGKSTLIGRLLHDTKMIYEDQLAAVKRDSEKVGTTGGEIDLALLTDGLKAEREQGITIDVAYRYFSTDRRKFIIADTPGHEQYTRNMATGASTCQLAIILIDARHGVQTQTRRHSFIVSLLGIRHVVVAVNKMDLVEHSQEVFERIKDDYTGFVAKLGL--PDITFIPMSALKGDNVASKSEAMPWYHGPALLDHLETVHIASDRNLTDLRFPVQYVVRPNLDFRGFAGTVASGILRKGDEVMALPSGKRSRVKSIVTYDGELDEAFAPQAVTVTLTDEVDVSRGDMLVRPDGPPHVSAQIEAMVVWMSEQPFVPGRTYTLKHTTRQVSAEVAAFRYGVDVNTLEHRAIARLGLNEVAHVQLSLTQPLACDPYRTNAATGAFILIDRLTNNTVGAGMILETGSPMAR--LKLRESLVAPAEREQRYNQVPVTVLLVGLTGSGKSRIAYGLERRLWDEGRAVTVLYGQNMRQGLNRDLGFTADDRSENLRRSAEVAKLMNDAGVITIAAFVAPHDAVREKAKQLIGRDRVLEVYCTAPMEVLRARDQSGAYRLADAQMPGVTAAFEEPKAPDLVLQTDQTNVEESVERIAALMKSKGYLMVYMDNNATTRTDPRVVEAMLPYFTEKYGNAASNHPFGWEAEEAVETARGQIASIIGASAKEVIFTSGATESNNLAIKGVAAMYKKKGNHVITQATEHKATLDTCKRLERDGFRVTYLPVDKYGQVHAEQIREAITDKTVLVSIMAANNEIGSLQPIRAIGRLCKEKGVFHTDAVQAVGKIPLDVEDMGIDLLSLTAHKIYGPKGIGALYVRKRVRLEPQIDGGGHERGMRSGTLPVPLIVGLGVACAIAKAEMPEETQRTFALRERLRAGIMDLPESYLNGHPTERLPGNANISFAYVEGEGLMMGIK--DVAVSSGSACTSASLEPSYVLRALGVGDELAHSSIRFGLGRFNTEAEVDFVVDLVVREVNRLRAMSPLYGH
MQPV-DLSQEDIHAYLARHQKKELLRLLTCGSVDDGKSTLIGRLLHDTKMIYEDQLAAVKRDSEKVGTTGGEIDLALLTDGLKAEREQGITIDVAYRYFSTDRRKFIIADTPGHEQYTRNMATGASTCQLAVILIDARHGVMTQTRRHSFIVSLLGIRHVVVAVNKMDLVDYSREVFERIKDEYTGFVAKLDL--RDITFIPMSALKGDNVASKSDAMPWHHGPALLDHLETVHIASDRNLTDLRFPVQYVIRPNLDFRGFAGTVASGILRKGEEVMAIPSGKRSRVKSIVTYDGELDEAFAPQAVTVTLEDEIDVSRGDMLVQPDSPPHVSSDIEAMVVWMAEQPLVPGRPYTLKQTTRQVSAEVASFRHGVDVNTLEHRPIARLALNEVGHVQLSLTQALACDPYRANHATGAFILIDRLTNNTVGAGMILEAGGPTTP--LKARESLVAPAEREARLGQKPSTVLLVGLTGSGKSRIAYKLERRLWDEGRAVTVLYGQNMRTGLNRDLGFTADDRSENLRRSAEVAKLMNDAGVITVAAFVAPHEAVRERAKDLIGRDRVLEVYCTAPMDVMRARDQSGAYRLADAQMPGVTAAFEEPKSPDLILQTDQVSVEQSVDRIIELMKSKGLLMVYLDNHSTTKPDPRVVAAMMPYFTNIYGNAASSHKFGWDAEEAVEKARAQVAEALGAEPREVVFTAGATEANNLAIKGALPFLRRKGDHVVATAVEHKSVLDVVERLGREDWKVTIVPCDDAGRVDEGAVLAALRPETVLVSVMAANNEVGTINPIRAIGELCHGRGIFHTDATQAVGKVPLDVRADHVDLLSLSAHKMYGPKGIGALYVRRQVRIKPLFDGGGHERGLRSGTPAVPLIVGLGEAIEIAAREREADAARLRSLRDRLEAAIRAVADVTLNGHPTERLPGNLNMSFAYVDGEALMMAMR--DVAVSSGAACTSAEPEPSHVLRAMGRDDDSARASLRFGLGRFTTAEEVDYAAEVVAKAVASLRVHSSAWPS
MQAV-DLSQEDIHAYLARHQKKELLRFLTCGSVDDGKSTLIGRLLHDTKMIYEDQLAAVKRDSEKVGTTGGEIDLALLTDGLKAEREQGITIDVAYRYFSTDRRKFIIADTPGHEQYTRNMATGASTCQLAVILIDARHGVMTQTRRHSFIVSLLGIRHVVVAVNKMDLVGYSRDVFERIKDDYTGFVAKLGL--PDITFIPMSALRGDNVVSKSDTMPWYPGPPLLDHLETVHIASDRNLTDLRFPVQYVIRPNLDFRGFAGTVASGILRQGDEVMVLPSGKRSRVKSIVTYDGELEEAFAPQAVTVTLADEVDVSRGDMLVRPDSPPHVSSQIEAMVVWMAEQPFVPGRTYTLKHTTRQVSAEVASFRYGVDVNTLEHRAIARLELNEVGHVQLSLTQALACDPYRTNAATGAFILIDRLTNNTVGAGMILEAGSPAVR--LKLRESLVAPAEREQRYGQVPVTVLLVGLTGSGKSRIAYGLERRLWDEGRVVTVLYGQNMRQGLNRDLGFTADDRSENLRRSAEVAKLMNDAGVITVAAFVAPHEAVREKAKQLIGRDRVLEVYCVAPMEVLRARDQSGAYRLADAQMPGVTAAFEEPTGSDLVLQTDQIGVDESVSRIVELMKSRGFLMVYLDNHSTTRTDPRVVAAMLPYFSEIYGNAASSHRFGWEAAEAVERARTRVAEWIGADSKEIVFTSGATEANNLAIKGALPALKRRGDHLITAASEHKSVVDVMKRLGREGWNVTFVPCDETGRVSAEAIEAALTPATVLVSIMAANNEVGTLNPIREIGRLCHDRKIFHTDATQAVGKVDVDVQVDGVDLLSLSGHKIYGPKGVGALYVRRQVRLQPLFDGGGHERGLRSGTLPVPLIVGLDKAVELMICDKAEDSTRIRGLRDRLEAGIRGVPEVQLNGHPTLRLDGNLNLSFAFVDGEALMMAMR--DVAVSSGAACTSVEPEPSHVLRAMGRDDEAARASLRFGVGRFNTEDEIDYAIDLVAESVGRLRTHSAAW-V
MQAV-DLSQEDIHTYLARHQKKELLRFLTCGSVDDGKSTLIGRLLHDTKMIYEDQLAAVKRDSEKVGTTGGEIDLALLTDGLKAEREQGITIDVAYRYFSTDRRKFIIADTPGHEQYTRNMATGASTCQLAIILIDARHGVMTQTRRHSFIVSLLGIRHVVVAINKMDLVDYSRDVFERIKDEYTGFVAKLEL--RDITFIPMSALKGDNVVSKSDAIPWYSGPPLLDHLETVHIASDRNLTDLRFPVQYVIRPNLDFRGFAGTVASGVLHKGDEVMVLPSGKRSKVKSIVTYDGELEEAFAPQAVTVTLTDEVDVSRGDMLVLPDNPPHVSSEIEAMVVWMAEQPFVPGRPYTLKQTTQQVTAEVASFRYGVDVNTLEHRAIARLGLNEVGHVQLSLTQPLACDPYRTNAATGAFILIDRLTNNTVGAGMILETGSPAVR--LKQRASQIAPSEREQRYGQVPVTVLLVGLTGSGKSRIAYELERRLWDEGRAVTVLYGQSMRQGLNRDLGFTADDRSENLRRSAEVAKLMNDAGVITIAAFVAPHEAVREKAKQLIGRDRVLEVYCTAPMEVLRARDQSGAYQLADAQMPGVTAAFEEPKTPDLVLETDRISVDESVSRIVELMKSKGYMMIYLDNHATTRVDPRVVEAMLPHFTMTYGNAASSHRFGWEAAEAVDRSREQIARLIGAEVQEIILTSGGTESNNLAIKGGLPGLKSRGNHVVTAATEHKSVLDPLKRLAREGWELTVVPPAPDGLISVESIANSLTGRTVLVSIMAANNEVGTLNPIAAIGRLCRARGIFHVDAIQAVGKVPLDVNDDSIDLLSLSAHKIYGPKGVGALFVRRPVRLVPLFDGGGHERGFRSGTVAVPLVVGLGEAAALASLERAEESARLLALRERLHAAIAGVPAIRLNGHPTLRLPGNLNLSFADVDGEALMMAMR--DVAVSSGSACTSANPEPSHVLRAMGVDEAMARASLRFGLGRFTTAEEIDFAADAVARAVMRLRGKN---AP
MSHQSDLIEKDIMAYLKEHEEKELLRFITCGSVDDGKSTLIGRLLHDSKLIFEDQLESIKKDSKYKGSSDDNLDLALIVDGLQAEREQGITIDVAYRYFSTKKRKFIIADTPGHEQYTRNMATGASNAELAVILMDASKGVLPQTKRHTFITRLLGIKYLLVAVNKMDLVDYSEDVFKQIQKDYMDLLSQIESEKPEVVFVPISALKGDNVVNLSDRTPWYEGVSLLHNLENIKVDANINLKDFRFPVQYVNRPHSSFRGYSGMVASGTIKACERVTVLPSRKESVVKEVVPAYHSMEVAWPPMSITLTLEDELDISRGDMIVKSENIPDVSDSFYAMVIWMNENPLVKNRQYDIKRASTYTSGYVEEILYKVDVNTLQKKDADSLKLNEIGYCKINLTSQIAYDKYVDHKQTGSFIFIDRLTNVTSGAGLIKDKA-ESRN--VVWHETNVSKEERIAIKGHSPCVLWFTGLSGAGKSTIAGAVESYLNQNGVHTYLLDGDNVRHGLNKDLGFSEADREENIRRIGEVAKLFLDAGVIVLTSFISPFRRDRDNVRNIVNDDEFVEVFVDTPLDVCEKRDPKGLYKRARKEFTGVDSPYEEPLAPEIHLETKDLSVDKAVEKVIVYLKNAGIIMVYMDNVAGTKPDKRVVDKMIPFYTEKYGNPSAFYPLGREAFEAVDEARGYVADLIGAENDEIIFTSCGTESNNLALKGVLDTEKTKGKHIVISEIEHFSVQNVCMKLMNEGYKITKIRVDENGKVDMNALEKAVTPETALVSVMHTNPEIGTVQDLKKVGEICRKNEVFHTDAVAGVGHTEVDVYEFGCDLLSLAGQNFYGPKGSAALFVKNGVKLNPLFDGGFQEKGFRSGSENVPAIVGLGEAARIAKKEMGEYVPRMKKLQEKLWNGLDEFDFIHFTGDRNDRLAGHVSFWIEYIEGESLLLWYSLKDVYGASGSACSSNELEASHVLTAVGVPNDICAGSLTFSMSKYNTEDEVDRVLEITPEIVNKLCEMSPYYNK
M--------------------NGRLRFLTCGSVDDGKSTLIGRLLFDTKQIFDDQFQALEKDSARFGTQGAAPDLALLVDGLQAEREQGITIDVAYRFFATPERAFIVADTPGHEQYTRNMATGASTADAAVVLVDARKGLLTQTRRHTRIVALMGVRQVVLAVNKMDLMDWSESAFRAIADEYAAFAQELGL--TAVQSIPLSALTGDNLTQSSTHTPWYGGPTLLQWLENVPAGLEEATPPLRLPVQLVLRPHAEFRGYCGRIAQGTLRPGDAVRVLPSGVSSTVQQIFVGEQAQAQAQTGESVCITLADERDISRGDVLCAVDAPLEMAEQFHAHLLWLHEQALIPGRPYWLQLHHRTVSATVSSIRHRIDPNSGAELAARELQMNDIAEVHLNLDRPLPFAPYAENRPLGAFILIDRLSNATVGAGMLDFALRRDHN--LHWQQLSVNKAARAALKHQPPRCVWFTGLSGSGKSTLANLLEKRLHAQGHHTYVLDGDNVRHGLNRDLGFAEADRAENIRRVAEVARLMVDAGLIVLVSFISPYRAEREFARSLFTPGEFLEVFVDTPLEECERRDPKGIYARARPNFTGISSPYELPLTPELRLSTPGSSPEALLEPVL---------MAYMDNNATTRVDPQVLETILPYFSEYYGNPSSMHSFGGDVGKRLEEARASVQALLGVEDSEIIFTSCGTESDNTAILSALAIQPSR-REIITSVVEHPAILSLCDHLEREGYKVHYIPVDRLGRISMEAYAAALSEQVAVVSMMYANNETGTIFPVESMARMAKEKGAFHTDAVQAVGKIALNMQESAIDMLSLSGHKLHAPKGVGALYVRRGTRYRPMLRGGHQERGRRAGTENTTGIIALGLAADMALEHMEYENTVVRALRDRLEAGILAVPYAFVNGDPEHRLPNTSSISFEYIEGEAILMLLSRVGIAASSGSACTSGSLEPSHVLRAMDIPYTAAHGTIRFSLSRETTEAEVDWVIAQTPPIVEQLRRLSPYWYA
MPTAAARVIADAPAPL-PHHKRSELRFITCGSVDDGKSTLIGRLLFEANGLFQDQIATLERDSRRFGTTGGEIDFALLLDGLEAEREQGITIDVAYRFFSTARRAFIVADTPGHKQYTRNMATGASNADFAVLLVDARRGLLEQTRRHAAIVSLLGIRHVALAINKIDLVGFSQEVFDEITVAFKLFAAPLGF--ALITAIPLSARFGDNVAAPSTRTPWYAGPTLLDLLESVDVEPDRGSQPFRLPVQWVNRPSQNFRGFAGTIASGEVNVGDVVIGAASGHSSRVARIVTFDGDLRRAVAGQAVTLTLEDELDIARGDVLAAPRARPTVSRFLAADVVWMDEEPGVERAAYLLKAGTATVPAVISRIASRLAVETLEREEADSLPLNGIGRIHVETTIPIAIDPYDDNRTTGSFILIDRTTHRTVAAGLIRESLGVAQE--IHAHGQDVTPATRAFVKTQTPLVVWLTGLSGSGKSTIANLVERRLVAQGFHTMLLDGDNLRQGLNSDLGFDALSRTENVRRVGEVARLLHDAGLIVVAALVSPFRADRARVAALLPEGRFLEVFVDAPLEVCRERDPKGLYAKAEKHFTGRDQTYEAPVAPALVLRTDIESAQIAAEQVVRLVHARGAVMVYLDANATTPMAPAVLAAMLPYFSAEFGNPSSPYAAGGRARAAVTEARARVAAAIGGEDSEIVFTSGGTEGANAAIRAALKANPKR-RVLVTTAVEHAAVRTLADRLETRGVIVRRVPVESTGALDIAAFEDALGPDVAVVSAMWANNETGTLFPVAELAERAKAVGAFHTDAVQAAGKLTIDVAATAIDLLSFSGHKLHGPKGIGALYVRRGLKFSPLIVGGRQERGRRAGTENVPAIVGLGVAAELAAA---ADWSGVQALRDRLEAELMAITAAMVLGDRGARLPNTSCIAFAGADAEAVLHRLDRAGIAAASGAACSSGSIEPSHVLRAMAVPDTFARGAVRFSLSRDTTAADIDRVLAVVPAIVADLRPPCRRPHA
MQAV-DLSQEDIHSYLARHQKKELLRFLTCGSVDDGKSTVIGRLLHDTKTIYEDQLAAVKRDSEKVGTTGGEVDLALLTDGLKAEREQGITIDVAYRYFSTDRRKFIIADTPGHEQYTRNMATGASTCQLAIILIDARHGVMTQTRRHSFIVSLLGIRHVVVAVNKMDLVDYSRDVFERIKDDYTGFVAKLEL--RDITFIPMSALKGDNIVAKSDAMPWYAGPPLLDHLETVHIASDRNMTDMRFPVQYVIRPNLDFRGFAGTVASGIVRKGDEVVVLPSGTRTRVKSIVTYDGELEEAFAPQAVTVTLADEVDVSRGDMLVRPDSQPHLTSEIEAMVVWMTEQPLVPGRSYTLKHTTRQVSAEVSAFRYGVDVNTLEHREITRLGLNEVGHVQLSLTRALACDPYSINHATGAFILIDRLTNDTVGAGMILEAGGPAAR--LKQRGSLVEPAEREQRYHQVPVTVLLVGLTGSGKSRIAFGLERRLWDEGRAVTVLYGQNMRQGLNRDLGFTADDRSENLRRSAEVAKLLNDAGIITIAAFVAPHEAVRERTKQLIGRDRILEVYCTAPMEVLRDRDQSGAYRMADAQMPGVTAAFEEPKSPDLVLQTDQINVDECVDRIIELMKSRGCLMVYLDNHSTTKPDPRVVEAMLPYLTEVYGNAASSHRFGRDAAEAVERARVQVAGALGAAPREIVFTSGATEANNLAIKGVLPGLRRRGDHLVATTVEHKSVLDVVERLAREDWKLTLVPCDESGRVDAEAVRQALRPETVLVSVMTANNEVGTINPIREIGAICHERGVFHTDATQAVGKLDLNVEADQIDLLSLSAHKLYGPKGIGALYVRRQVRLRPLFDGGGHERGMRSGTLAVPLIVGLGAAVELAIRERSVDLPRIRGLRDRLEAGIRDVSDVTLNGHPVARLDGNLNLSFAYVDGEALMMAMR--DIAVSSGAACTSAEPESSHVLRAMGRDEDSARASLRFGVGRFNTADEIDFAIELVANAVSTLRLHSAAWSG
MAGE-------------DSERRPLLRFITCGSVDDGKSTLIGRLLHEAGQVPEDVVDGVRRATRPEAAQGEALDYALFTDGLAAEREQGITIDVAYRPFETSARRFIVADTPGHEQYTRNMVTGASTAAAAVILVDVRQGVLAQTRRHACIVALLGIRSVALAVNKMDLVAYDEAAFRQVSEAFAMHAAALGL--QPVMAIPLSALRGDNVLAPSDRMPWYAGPPLLRWLEAVEVATE-AEGPWRFPVQWVNRAGPDFRGYAGTVARGLVRVGDRLRVQPSGVHTTVARIVTAGGDLAQAAAGQAVTLVLSEPCDVARGDVLAEAAEPAEQADQFEATLVWMGEAPLVPGRRYLMRQGTATLQASVGALHHRLDVGTLQQLAASTLQLNEVGRCRLDTSSPIAFEPYEQCRALGGFILIDAATKDTVAAGMLHRAARHARD--IHWQAMQVDKAARAAQKRQTPTVVWFTGLSGAGKSTLANLLEQRLHALGCHTYLLDGDNVRHGLCRDLGFGDADRVENIRRVAEVAKLMADAGLIVLAAFISPFRAERDMARALLAAGEFVEVHVDAPLEVAEGRDVKGLYKKARKNFTGLDAPYEPPLAPELHLRTDQCTPDEAVARIVGWLQAQGRLMIYMDYGATTPVDQRVVDVMIPWLREHFGNPASSHAWGWEAEEAVEKARGEVAALIGADPREIVWTSGATESNNLAIKGAAQFYKTRGKHLVTVKTEHKAVLDTTRELERQGFEVTYLDVQEDGLLDLDRFRDALRPDTILVSVMLVNNEIGVIQDIPAIGAICRERGIFHVDAAQATGKVAIDLATLPVDLMSLASHKTYGPKGIGALYVRRRVRLEAQMHGGGHERGMRSGTLPTHQIVGMGEAFRLAREEMAQELPRIQALHRRLRDGLGAIEQTFLNGHAERRVPHNLNMSFNFVEGESLIMGIK--GIAVSSGSACTSASLEPSYVLRALGRSDELAHSSLRMTIGRFTTDEEIDYVVTTLKERVAKLRELSPLWAH
MSHQSELISTDITAYLAQHERKEMLRLLTCGSVDDGKSTLIGRLLHDSKMIYEDQLAAITADSVKSGTTGGKLDLALLVDGLQAEREQGITIDVAYRYFSTAKRKFIIADTPGHEQYTRNMATGASTCDLAIILIDARHGVQVQTRRHSFITSLLGIRHIVVAINKMDLMEYSEDVFSKIKADYLKFSEKLRD--AEFHFIPMSALDGDNVVNPSDNMAWYDGPTLMSLLENVQIAEDRNYDDFRYPVQYVNRPNLNFRGFCGTVASGVVRKGDEIMVLPSRKKSRIKSIVTFDEELELAHAEMAITLTLEDEIDVSRGDLIAHRDNLPTITEEFDATVVWMIDAAMLPGKLYDFKLGSKTVSGRVNTVKYQIDVNTLEEKPAPGLELNEIGLCEISVDQPVCIDSYEKNRSTGAFIVVDRLTNVTVGAGMINLESARRRK--ARSSATHVTREERAARYGQTPATIMFIGVSGAGKSTLAHGLERRLFDLGRVSTVLDGKAMRLGISKDLPHDALGRAENLRRSAHIARFLNDSGMICCAAFVAPNPDSREHAVSVIGKDNCHIIYLNPPIATCQQRDPSGIYAAAEADIPGISFPYAPPEKVDLELDTESLSVEDCLDKVVALMQDKGIIMVYLDYAATTPVDPLVAEAMARCLEGQFGNPASSHLYGWQAEELVENARRDVAELINCDPREIVWTSGATEADNLAIKGVAGFHANKGRHIISSRVEHKAVLDSCHYLEQKGFEVTYLKPEADGSIDPARVEEAIRGDTILVSLMHVNNETGSINDLAAIGAITRAHNVFHVDAAQGAGKVPIDLMQLPVDLMSLSAHKVYGPKGVGALFVRRRVELAAQIHGGGHERGMRSGTLPTHQLVGMGQAFRLARAQMPDELLRLRDLRQQLLTGLDGVPGWQLHGQADNGVPGIVNLGFAGVDGESLLLALR--QIAVSSGSACMSATLEPSYVLKAMGVEEDMAQSALRVSFGRFSTPQDIDTALDCLVRTLAQLRQPAR--HA
MTAQTDLIRDDILAYLAQHERKELLRLLTCGNVDDGKSTLIGRLLHDSKMIYEDHLAAITRDSDKFGTTGDEVDLALLVDGLQAEREQGITIDVAYRYFSTAKRKFIIADCPGHEQYTRNMATGASTCDLAIILIDARHGVQAQTRRHSTIAHLLGIRHILVAVNKMDLLGFDQVVFDNIKRDYLEFAESIQLKPTTLHFVPISALKGDNLVNRSMHTPWYKGASLMEILETVEIAADRNLSDMRFPVQYVNRPNLNFRGFAGTLASGILYKGDEVLALPSGKTSRIKSIVTFEGELEQAGPGQAITLTLEDEIDLSRGDMLVYPNSRPAMLEQCEAMLVWMAEDALLPGKKYDLKCASRLLPANVTQIVHKHDINSGQKLPASRLELNEIAQVRLSLDAPLALDGYAQNRTTGAFILIDRLTNGTVAAGMVMAAESHAQS----GKHAHVCTEERAARFGQQPVTVLFMGLSGAGKSTLAYAVERQLFDRGRTVYVLDGQNLRHDLNKGLPQTRAGRAENWRRAAHVARQFNEAGLIALAAFVAPDAEGREQAKALIGSERLITVHVKASRETCQQRDPQGLYAAGGDNIPGQSFPFDEPTDADLSIDTEQLSVQQGAAKVIELLRLRKVIMIYLDYSATTPVDPRVAQKMCECLDGNFGNPASSHLFGWKAEEAVENARRQVAELVGADPREIVWTSGATEADNLAIKGVAHFYQSQGKHLITSKIEHKAVLDTCRQLEREGFEVTYLEPGEDGLISAQQVEAALREDSILVSIMQVNNEIGTLNDIAAIGELTRSRGVLHVDAAQSFGKVEIDLNSLKVDLMSFCAHKIYGPKGIGALYVRRRVRLEAQMHGGGHERGMRSGTLATHQMVGMGEAAAIAKAEMQTERQRLSELRARFMAQLEGMEEIYLNGSRESYVPNILNLSFNYVEGESLMMSLK--DIAVSSGSACTSASLEPSYVLRALGRSDELAHSSLRFSFGRFTTMEEVDYAAAQVRKAVDKLRELSPLWAH
M----------------ADAQQGRLRFLTCGSVDDGKSTLIGRLLFDTKQVFDDQWQTLRSDSRRFGTQGEAPDLALLVDGLQAEREQGITIDVAYRFFSTPKRAFIVADAPGHEQYTRNMAVAASTADCAVVLADARKGVLTQTRRHSRIVALMGVKRVLLAVNKMDLVGWDASRFSAISADYAALAETLGL---TVQAVPLSALGGDNLTARSAQTPWYDGPTLLEWLEQVPLCRQDDEAALRLPVQLVLRPSSEFRGYCGTVAQGRVRAGDRVRVQPSGVEATVAAVRIGFAEVAQGGPADAVCVTLQEERDISRGDVLVAADAPIEQAEQFHAHVVWVGEQPLLPGRPYWLKLHHRTVGAVVSSLRHVVDVDTGAHLSTREVAMNGIAAVHLSVDRPLPFMPYSASRELGNFILIDRLTQATVGAGMIDFALRRDSN--LHWQALAVDKAARAALKHQQPRCVWFTGLSGSGKSTLANLLEKNLHAQGRHTYVLDGDNVRHGLNRDLGFTEGDRVENIRRVAEVARLMVDAGLMVIVSFISPFRAEREWARSLFAPGEFVEVFVDTPLAECERRDPKGLYAKARPAFTGISSPYEAPLKPEFLVQTTSATPEALAEQIAQSL------MIYMDYAATTPVDPRVVDAMIPWLREHFGNPASSHAWGWEAEAAVEKAREQVAALINADAKEIIWTSGATESNNLAIKGAAEFYQGKGKHIVTVKTEHKAVLDTVREMERRGFEATYLDVQPNGLLDLDVFKAALRPDTILVSVMLVNNEIGVIQDIPEIGRICRERGIFHVDAAQATGKMVIDLQTWPVDLMSLASHKTYGPKGIGALYVRRRVRLIPQMHGGGHERGLRSGTLPTHQIVGMGEAFRIAKAELGASIERARMLQQRLLDGLKDIEEVYVNGDLERRVPHNLNISFNYVEGESLIMAIK--GIAVSSGSACTSASLEPSYVLRALGRSDELAHSSLRMTIGRYTTEEEIDSAVRQLRESVAKLRDLSPLWAH
MSHSSELIQSDIDAYLAQHERKELLRLLTCGSVDDGKSTLIGRLLHDSKMIYEDQLAAIEKDSAKSGTTGERIDLALLVDGLQAEREQGITIDVAYRYFSTAKRKFIIADTPGHEQYTRNMATGASTCDLAIILIDARHGVQTQTRRHSYIASLLGIKQLIVAVNKMDLVDYRETRFDEIREEYKAFSESLPA--AEFHFIPLSALEGDNVVEVSKNMAWFSGEPLMTLLENIPINASRNLVDFRFPVQYVNRPNLNFRGYCGTVASGVVRKGDLITALPSGKSSRIKSIVTYDEEIETAFAPMAITLTLENEIDISRGDMLVHSDNKPGSASTFEADLVWMADAEMRPGIDYDLKIGSKTTGARIKALQNLVDVNTLNRSPAPSLKLNEIGRVEIQVEQALSFDDYQQNRATGSFILIDRLTNVTVGAGMIAYKASASNK--SHGHGSYVTPDERAARFGQQPVTLLFIGLSGSGKTTLAHAVERELFEKGHASAVLDGKTMRQGISGDLDHSSQGRAENLVRSAHVAQFLNDSGLICCASFVAPTRASRERAANIIGANNCLIVYLNPPLAVCQQRDPSGLYSAS-TDIPGVSFEYETPTNAALELDTSALTPQDCVEKVMRLLGERGVLMIYLDYSSTSPCDPRVAAKMAECLEANFGNPASSHKFGWKAEEAVENARKQVADLLNCDPREIVWTSGATESDNLAIKGAAHFYVKKGKHIITSKIEHKAVLDSCRQLEREGFEVTYLDPDSTGIVSPEMVAAAIRPDTTLVSLMHVNNEIGVINDIEAIGKVTREHGVFHVDAAQSTGKLRIDMETMQVDLMSVTAHKTYGPKGIGALFVRRRIRLEPQMHGGGHERGMRSGTLATHQIVGMGEAFHLAMVEMEADNARILKLRNRLLEGLQDMEEVYVNGDLDHRVAANLNISFNFVEGESLMMALR--NLAVSSGSACTSASLEPSYVLRAIGLNDELAHSSLRMTIGRFTTEEEIDYTIEKVKEAVGKLRDLSPLWAH
MQRSSSRPLTTLETLQRQQDGQDLLRVITCGSVDDGKSTLIGRLLWESQQLLDDQLASLEKESKKYGTQGEQIDFALLVDGLAAEREQGITIDIAYRFFGTSQRRFIIADTPGHQQYTRNMVTAASTADVAVLLIDARHGLQTQTRRHAFLASLMGVRHVVLAINKMDLVAYAQAVFTQIREDFNAFAANFSL--SSVTAIPLSALQGDNLAERSLNMPWYAGPTMLGYLETVKLEAPWGQQAV-FPVQWVNRPDSTFRGFSGTMAQGSLNVGDEIRVTASGQTSKIAEILTMDGALQLASRGDAVTLRLATEIDASRGDILSLAKAPLDMTDQMEATLIWTDSDPGLVGRNYHIKLATQDASASITKIKHEVDVNTLAHKACKQLELNSISNCTLALSKPLVFDNYEKSKPLGSFILIDRFSNATVAIGMVRHSLRRAQN--VHKQALSINREAREKLNGHRGKVIWLTGLSGSGKSTIANALEIALHTDGKRTYVLDGDNVRQGLNRDLGFTDADRVENIRRVAEVAKLMLDAGMIVITAFISPFRREREMARELIGSDNFVEVYLNTPLEVCEGRDPKGLYKKARPNLSGLGSPYEEPLAPGVIIDSAKHSIEDCVALVLKEG------MIYMDYSATTPIDPRVADKMIPYLREQFGNPASSHMYGWTAEAAVEEARGHVAALVNADSREIIWTSGATESNNLALKGAANFYKSKGKHIITVKTEHKSVLDTVRELERQGFDATYLDTQDNGLITIEQLEAAVRPDTILISVMMVNNEIGVIQPIKEIAAFCRKKGIFHCDAAQATGKVAIDLQELKVDLMTFTAHKTYGPKGVGALYVCRRVRIEAQMHGGGHERGLRSGTLPTHQIVAMGEAFRLAKEEMDSEIARIRALRDRLAAGLQEIEETYVNGDMDHRVPHNLNVSFNFVEGESLIMAVK--DLAVSSGSACTSASLEPSYVLRALGRSDELAHSSIRFTIGRFTTEKDVDFAVELLKGKVGKLRELSPLWAH
MAKA-----------GKKKAGRQPLKIVIVGHVDHGKSTLVGRLLHDTNSLPEGKMEAIKDVCAKRG---MPFEWAFLLDALQAERDQGITIDTSRIWFSSKARDYVIIDAPGHREFIRNMVTGAAGSDAAVLVIDAEEGVRQQTRQHGLLLHLLGIRNVVAVINKMDLVGYHQARFDEIRAELGDYLGKLDI--NASAVIPVSGREGVNIMESSELTGWYRGPSVMAALDAFPDPVEPTDLPLRLPVQDVYKF-DKRRIIAGRIESGALRVGDVIRFSPSGKTVRVASLEDWSTPAVAAVAGKSVGITLSEQIFVERGQVASHVERIPVEANEFKARLFWLGGKPLEAGNRYTMKLNASEYNVGVKAVERIIDADTLTSVEGASVAKNGVAEVVLHSRGLMAVDMFKDNPRAGRFVLADGYN--LAGGGIITEAKSKSTN--IFSVEHRMEPEERWIGNGHSSGILWLTGLSGSGKSTLAMELERHLNRKGYNAYVLDGDNIRSGLNSDLGFSHEDRAENIRRVGAVASLFADAGFIAITAFISPYRADRQIARAM-RPDAFHEVYVKADLDICEKRDPKGLYKKARADFTGISAPYEEPEDTALVLDTGKQSIEESLSMLLNYVQKNFTLMVYLDNQATTRCDPRVLAAMLPWFSEEYGNPHSEHVMGHTAEAAVEAARARIAALVGADTKEIVFTSGATESNNIAIKGAARHAGGERRRVITVATEHKCVLEAVGDLKDEGFEPVFLPVRPDGLLDPETLRDALAKPTLLVSVMAVNNETGVVQDIPALAAIAKDAGAFHTDIAQAAGKIPVDLTGWRVDLASISGHKIYGPKGIGALFVRRRVRIAPLFSGGGQERGLRSGTLATPLIVGLGEACRLAALEMADEAGRVGALRDSLLGRLQDIPGLRLNGSPSARIPGNLNLTFP-TPAARLLERLP--DLCVSTGSACSSAAIEPSYVLQALGLDEEAASRTLRIGIGRFTSPADIDYAAAALAAAQDAGAQDAATREA
M--------------------KSLLKFITCGSVDDGKSTLIGHMLYDAKLLFADQEKALELDS-RIGCRDGKIDYSLLLDGLMAEREQGITIDVAYRYFTTESRSFIVADCPGHEQYTRNMAVGASFADLAVILVDATQGILAQTKRHTRICALMGIKHIVLAVNKMDLINFDRNRFLEIKDDFITLAANLNL--ETIKVIPVSATEGDNVTNASNHTPWYDGLPLLSYLEEVDVATEADKDGFIMPVQRVSRPNHTFRGFQGQIESGKVSVGDEIATLPSKEKAKVKSIHITDKESDVAFLGQPVTIQLDREVDVSRGCVLVKDKT-LELADMFTAKILWMDDEELVPGRNYLLKNGTKTLPANIMTIKYKIDINTGEQIAAERIFKNEIAVCDIALSEKMVFDKFENNNTLGELILIDRVTNMTSACGVIEHSLSRSTN--VVWQNTDVTREIRAEQKGQKPLTLWFTGLSGSGKSTLANELEKRLVAMGKHTMLLDGDNVRHGLNKDLGFTEEGRIENIRRIAEVSRLMNDAGLITITSFISPYKKDREKAKEIIGEA-FIEIFVSTSLEECEKRDVKGLYKKARPEFTGISSPYEQPDNPDIQIDSEKYSIEEATDFLMKQLQQH---MIYLDYHSTTPCDPRVLKVMLPYFEEDYANPSNYHYAGRMVQSHIEEARRKIASIINANEKEIIFTSGATESNNLAILGLARTYQGKRNKIVTTPIEHKSVLKSCEYLEKHGLVIDYLDVDHTGAVILESAKDIIDETTLLVSIQACNNEIGTIQPLVEISNIAKESGAVHCDAAQAVGKIPVDVAHFDVDFLSISSHKLYGPKGVGALFIRKGLSLEPLYWGGDQELGLRPGTHNVPGIIGMAEACLICEEEMVLESSETKDLRDLFERSLKKIPDIKFNGNEHNRLPGNSNITFPGVEGDALLLNLP--QLALSIGSACNTGAIEPSYVLTAIGLSREYANSTIRIGIGRFTTEAEIMTAVKEITDAYNLLLN-----VI
MSQPP-------TSPASSARSGGLLRFLTCGSVDDGKSTLIGRLLHDTRSVPPDQIETMVRDSIRRGRSADDPDYSLLLDGLLAEREQGITIDVAYRFFSTARRHFIVADTPGHEQYTRNMATGASTAQVAVMLCDARRGLRVQTRRHATIASLLGIRHVVLAVNKIDLVGYDQERFRELENEFRTFADRLNF--RDVVAIPLSARAGDNITGPSENTPWYTGPALIEYLETVEIEPEETTHPFRMPVQIVLRPQGGGRCFGGTLASGVLRPGDQITNVTGGASSRVARIATMSGDLSEARTGDAVAVFLEDEIDASRGDVLSAADSIPPSADRLEADLVWMQEAPLLPGAAFLVKIGTLTLGGRVAAIRAKIDVDTLEEEPGERLLQNEVAKIELVLDRPVPFESYDVTRHLGGFILIDRITNATAGAGMVRAAAA-TEG--AVWHRHTVDTAARSSLKGHSAAVLWFTGLSGAGKSTVANLVEQKLLTQGCHTYLLDGDNLRHGLNKDLSFSQSDRRENIRRIAEVARLFHDSGLIVLVSAISPYAADRAAARALVPEGAFVEVFVDAPIDECARRDPKGLYARAKTGFTGIDAPYETPENPEVHLEAFGKDPELLAEQVVSHLRDSGLLMLYFDYQATTPCDPRVVQAMAPLWTEMSANPHSAHESGQQVAAMVEQARDSVAALIGAEGREIVFTSGATEANNLAIKGAARFLPSSPRRIITVATEHKCVLESVHDLAREGFEPVILPVGADGLLDPQALREALILPALLVSIMTVNNETGVIQDIPTLARLAHERGAFHTDAAQAAGKIPLSVGEARVDLMSLSAHKMYGPKGIGALYVRRRTRLEPLFSGGGQERGLRSGTLPAPLIVGFGAACAIARQEGEAEAVRIAGLRDRLLSLLRELPGVSVNGSLEQRVAGNLNVAFEERTAQQLMAALP--WLAMSTGSACTSAEVEPSYVLRAMGVSGAQAARSLRLGIGRYTSAADVDRAVAALARVWRDAPSLP---AT
M--------------------KSLLKFITCGSVDDGKSTLIGHMLYEAKLLFADQERALELDS-RLGSRGGKIDYSLLLDGLIAEREQGITIDVAFRYFTTDHRSFIVADTPGHEEYTRNMAVGASFADLAVILVDATKGIITQTKRHTRICALMGIKHLVLAVNKMDLVGFDTTKFDEIKEEFSRLTTEFRF--ESIQVIPVSATEGDNITKKSPNTPWYEGLALLPYLEGVDVHSNDDVKPFMMPIQRVCRPDHTFRGFQGQIEAGSIAVGDELITLPSREKAKVKRIFVTDQDRYSAHAGQPVTIQLDREVDVSRGCVFTKDNQ-LHEADSFSATILWMDDSFLTPGKNVLVKVGTKVLPGTVTKIIHKIDINSGNTVTADHVVKNEVAKCEFSLSDGIVFDTFEKNKSIGGFILIDRVTNMTSACGVINEALQSSDN--ADRIDTEITRDVRAQQKGQQPLTLWLTG-SVSDNSALAKEIEKRLVARGYHTMLID---------NSLG-------ESVRQIAGYATLLNNAGLIALVLAGTANGNDQAIAQELIGQA-FLPIDVA----------------------------------------FNSNSIEEAANAAVKRVVKALIQMHYFDHAATTPMHPSVASTMLELMQGPGGNSSSMHALGRAAKQQLNRARDSIAAALGCKPGELLFTSGGTESDNAALIGAARAQRKRGKHIITSAGEHHAVLHTCEWLAKEGFTLTVLPLDNSGRTSPELVQAAITPETGLISIMHGNNEVGTLQPIEEIGQIAKASGAFHVDAVQALSSINYRLNELPVDLMSFSAHKINGPQGVGALYVANGTLLEAIQHGGSQERKRRAGTENIAGIAGFAAAVDICVNERENKQPFMDKLRKRWIELLQAVEVPVINGNEQHYLPHIVNVSFIGVDTETMLMNLDMEGIAAASGSACTSGALERSHVLRAMQLPEDQIHSAVRFSFGLGNTLEELEDAAQKVGTIVRRIRN-----NY
----------------------------------------IGRMLYEAQLIFEDQVTSLQNDSKKMGTQGGDIDFALLVDGLAAEREQGITIDVAYRFFNTDRRKFIVADTPGHEQYTRNMVTGASTADVAIILVDASQGVLTQTRRHSFIASLLGIEHVVLAVNKMDLVDFSEDQFNAICEEFHSLRKHLAF--KSITPIPLSALKGDNVIERSGRMDWYQGPTLLGFLETVDIRERLSQHPFRFPVQWVNRPNADFRGFSGTVVAGSIRPGDEIRALPSGQIAAIERIVLSAQDLDRAVTDQAVTLTLDREIDLSRGDLIVAADAPCEVSDQFEAELVWMDKEPGYIGRRYILQLGTSQANASLSDIKFKYDINTFEQLPGRELSLNEIANVQITLDAEIPFEAYKDCPGLGAFVLIDRYSNATIAAGMIRFALRRASN--VHRQALSVDRAAREKLSGHRGRVAWLTGLSGSGKSTIASAAEQLLHEQGFRTYILDGDNVRHGLSKDLGFTVADRVENIRRIAEVARLMMDAGVIVLTAFISPFRAERDMAKSLFDADDFLEVFVDIPLSIAEQRDPKGLYKKARPNFTGIDSDYQPPKSPSLTLKTGDLSVAESAKALVELI------MIYLDYAATTPVDPQVAEKMMQYLTGHFGNPASSHVFGWEAEAAVEDAREQVAKMINADPREIVWTSGATEGNNLAIKGCAHFNQRKGKHIITSRIEHKAVLDTCRQLEREGFEVTYLDPDSSGIVQPQMVADALREDTTVVSIMHVNNELGTLNDIAAIGAICREKGVFHVDSAQSAGKTPIDVEAMKVDMMSFSAHKIYGPKGIGALYVRRRVRIEAQMHGGGHERGMRSGTLPTHQIAAMGEAFRIAGEVLAEESARIEKLRTRLWEGVSDMEEVYLNGSKDQHVPGIINISFAYVEGESLIMALR--DLAVSSGSACTSASLEPSYVLRALGLNDEMAHSSIRFSIGRYTTEEDIDNAILKVRHAVTKLRELSPLWAH
M-------------FLVYSGEKSLLRFVTTGSVDDGKSTLIGRLLYETKSIYDDQFVAIEKTSKKRDL--KEVELAYLLDGLAAEREQGITIDVAYRYFETTKRKFVITDSPGHVQYTRNMVTGASKADCAVILVDARNGILTQSKRHGFIISLLQIPHLIVAINKMDIVDYAEDVFNRIVEEYESFSQKLDV--HDIVYIPVSALKGDNVITKSKKMPWYDGTTLLHYLENIHVTADRNLVDFRFPVQYVIRPHLDFRGFAGKIVSGTITPGEEVVVLPSGKTSFIKAITTYNGDLQEAFCPQSVVLSLNDEVDVSRGDMIVRKKNLPQIENRLEAMICWMDEQPMILTKPYIIKHTTKSVKAHITRIIYRVDVDTLHRQPVEEFQLNDIGRIELNTLSPIFFDPYKLNHATGSFVLIDPLTNNTVAAGMIKGVPRKSPH--TIWRGLNIGLTDREEKNAHKAVILWFTGLSGSGKSTIAANLEKRLFGMNCKTVLLDGDNIRHGLCSDLGFSPEDRTENIRRAGEVAKLFFEHGNIVLCTFISPFRKDREFVRSLFSTDRFIEIHVSCGIDECRKRDPNGLYKKAQKDFTGLSSPYEPPEKPEIIIDTRHMSVDECVEILYTFLCNNKYIMIYFDNNATTQVAQEVLEVMLPYFHDLYGNPSSMHTFGGQVGQKIRVAREQAAALLGAMPEEIVFTSCGTESDNAAIRSALMTRPDK-KHIVISRVEHPAIRALCSHLSTQGYKITELPVDKNGILDLENLEKSLTSDTAIVSLMWGNNETGVIFPVEEAARMAHEKGIFHTDAVQAAGKIPINLKNNVIDMLSISGHKLHAPKGIGILYIRRGTKFSPFLIGGHQEKGRRGGTENTPGIIGLGKACELAAKNMERENTYVKRLRDKLESELLRIPQSRINGDIGNRLPNTTNISFEYVEGEAILLLMNELGICASSGSACTSGSLQPSHVLRAMGVPFTMAHGSIRFSLSVYNTEEEVDFIIEKMPAIIERLRGMSPFWVQ
MSQQIEE-----NAYL----NMDLLRFTTAGSVDDGKSTLIGRLLYDSKSIFQDQMEAIEKSSKSSGE--EEVNLALLTDGLKAEREQKITIDVAYRYFATPKRKFIIADTPGHTQYTRNMVTGASTADLAIILVDASKGLLTQSRRHAFISSLLRIPHLVVAVNKMDLVDYDEKVFDEIVADFRNFAKKLNV--TDISYIPISALKGDNVVEKGDRTDWYKGSTLLHHLETVKVDAAKNVVDFRLPVQYVIRPNQNFRGFAGQVSSGHVRPGDEVTILPSGLSTKVKEIVTRDGNLEAAFTGDSVTLTMEDEIDISRGDMIVRKNNVPTIRNNFEAYLCWMNEKSLEPGKQYLIQQTTQTAKVFIDDILYRINVDSLSREDTNKLDLNEIGRVKIQASKPIFFDPYQINQRTGSFIIIDPATNVTVGAGMIRAGSTKSPN--VVWEPWNIPREEREERNGHKAKLLWFTGISGSGKSTIAKALEKKLWDDGKKTVLLDGDQVRHGLNGDLGFSASDRRENIRRVGEVARLFYEHGNIVLCTFVSPFNEDREDLKTLFPEGEFQVIHVDCSSEKAQDRDPKGLYKKAKIGLTGYDADYEIPENPTLLIDTEKLSVDEAVEECMKIL------MVYFDNAATTPIDERVLETMLPFMREDFGNANSAHHLGQKAKVAVEDAREFVASVIGAEPSEVIFTSGGTESDNAAIKGVLAV-AGEKDEIITSELEHHAVLHPVEMSKMKGFKNLFAEPIQCGTITASAVEEKISDKTALVSIMHVNNEIGCINHIKEIAELCRGKNIFHTDAVQSLGKIPVDVKDLGIDLLSGSGHKIYGPKGVGIMYVRNGARWMPWMTGGSQERRRRGGTLNVPGIVGFAKALELMTNEMEENTDHYKKLRSLLLSKMDDLDVDKINGNPETGVAHILNLSFHFIDGEMLLLNLDIDGICVSNGSACTSGAVEPSHVLAGIGLNDNLAKSSIRVSFGKKNTEEDVIYFVEKLNNVLTRMFA-----TA
MNDTVQL----------SNLSSKMMRMVIVGHVDHGKSTLVGRLLSDTDSLPTGKMDFVKDICDRQG---KVFEFAFLLDALEEEQEQGITIDTSQIFFKTKKRSYVIIDAPGHKEFLKNMVTGAANAEAAFLLIDAYEGVQEQTRRHGYILKLLGLTQVAVVINKMDLVNYDAEVYYKIKTEMSDFLASLGV--EAVMYIPVAAKLGVNIAYRGKEMAWYNGPTILEMADQFEKKPPQDHLPFRMPVQDVYKF-DLRRVIAGRVESGKVRVGDKVVFSPSNKMGIIKTIEAWSVPPTEAISSQSIGFTLTEQLFVERGEIASLAVELPIVSTTFDVNVFWMGKRRLEKNRTYTLKLTTQEVPCEVIAFKKVIDASTLETTGQDYLVKNDVAEVTLRTRHPVVFDQFGIIAETGRFVLVDEYD--VCGGGIITTYVPRYRD--FHWVPSNVKPEQRAYRNGHRAALILFTGKAGVGKAEVARLLEEKLFHNNFQSYLLDGKNVRLGVGADMNNQYFSDGEAVRRFGEVARLFLDAGHVVISTSNIFNQEEHTDIRLLIEPIPVVEILISDNTSQE-SAD--------------------------MVLSEETQKTTEAVNRIYNYLRDKKILMIYLDHNATTPLDPDVLEEMLPVLREHFGNPSSIHSQGRFARVRIDEARERVAELIHAHPGEIVFTSGGTESDNLAIQGAAFALQDKGRHIITSQIEHPAVLNTCRELAKLGFQIDCLSVDRFGRVDIRQLQRIINDKTILITIQQGNSEVGTVQDIGKIGEIARERGVFHTDAVQSAGKIPLDVKSLPVDLLSFSAHKLNGPKGVGALYIQKGCKLYPHISGGGQEKKRRGGTENVXXIVGFGKTCERTKCKLEPGAVHLEQLRNGLLKMITDIPGVEIFGDAKFSLPNTLSLGFEGAGGDTLLMGLDIEGISVSTGSACSSGSSLPSHVLVAMGISEEKINSSLRFSVGWGNTLEEMKTVSESLQRIIQHIRGTT---TA
M--------------------SQLLRIATAGSVDDGKSTLIGRLLFDGKAIFEDQLGAIETASAARGFDG--PDLALFTDGLRAEREQGITIDVAYRYFATPKRKFIIADTPGHIQYTRNMVTGASTADVALILIDARNGVLEQSRRHAFLASLLGIPHLVLCVNKMDLVDYSQERFNEIRTEFEAFASKLEV--PDLTFIPVSALTGDNVVTQSAAMPWYEGPALLGYLEDLHVASDRNLIDARMPVQYVIRPQHDFRGYAGTVAGGVFRPGDEVVVLPSGFSTMVTNVWGPGGKLDEAFTGQAVTIELADNLDISRGDMLCRPNNRPTSTQDVDAMICWMDGDTLDTDTTYAMLHTTRDTRVSVKELEYRLDINTLHREDAPTLALNEIGRVRLRTQKPLHLDPYRRNRDTGSFILIDEATNNTVAAGMLLGASQNEPN--IVWHSGAVTREHRKT----KGMTLWLTGLSGSGKSSVAVEIERRLVASGRPAYILDGDNLRHGLNADLGFSPEDRKENVRRVTEVARLLADAGVVAIVSLVSPYRADRDAARAAHEDDNFLEIFMDTPLEVAEARDTKGLYAKARKDFTGINAPYEAPMRPDLLLRPSDGDAGTLAGIVIDRV------MIYLDEAATTPLKREVLEAMWPYFGPDFGNPSSHHEVGESASRALEQARADVAQALGARASEITFTSGGTESDNAAIKGIALA-APRGKHVIVSSIEHPAVLESAEFLGRLGYDVTVLDVDHDGMVQPAALTEALRDDTTLVSIQYANNEVGTIQQVESLSRLAAAKGVFHTDAVQAAGWLDLDVDRLGVQAMSVSGHKLGAPKGIGILYVRRGTRWEPLIHGGGQESGRRSGTENVAAAVGMATAFTLTGGSNDETIAR----RDAFIDRVLAVPGAELTGHRNHRLPGSASFVFPGTNGETILLELEARGIVCSSGSACAAGSDEPSHVLTAMGYDGPVAQTAVRFTFGRTTTAEDLDTAATELARAVAAVSAL-----G
M-----------------MGGVTTVRLATAGSVDDGKSTLIGRLLFDSKTVFTDQLEAIERTSRDRGD--AYPDLALLTDGLRAEREQGITIDVAHRYFATPKRKFIIADTPGHVQYTRNMVTGASTSDVALILVDARKGVLEQSRRHAFLASLLGIRHLVVCVNKMDLVGWSQERFEEIREEFRRFAMKLQT--PDLTFVPMSALHGDNVVHRGASMPWYEGTSLLHHLEQVHVASDRNLVDARFPVQYVIREHRDFRGYAGTVAGGVFKPGDEVTVLPSGFTTTVRAIWGPGGEVPEAFASLAVTIELADELDLSRGDLICRPGNRPHVGQDVDAMVCWFSEQALVPGANYLVRHTTRETKAEVRSLDYRLDVTTLHRETAESLSLNEIGRIRLRTRQPLLFDPYARNRPTGGFLLVDEHSGDTVGAGMITGPSATAPN--VVWHPAAVSRDERAT----RGRTVWLTGLSASGKSSVAVELERRLVASGRPAYLLDGDNLRHGLNADLGFAPAQRAENIRRVAEVAKLFADAGVVAVVSLISPYQADRELARAVHEAAGFLEVFVDTPLEVCEDRDPKGMYAKARTGFTGVDAPYERPVSPDLVLRPENGDPAAMAALVLAAL------MVYLDYNATTPVDPRVAEAMRPYLTDFFGNPSSSHRYAAAPRWALAEARAQVAGLIGAGPGEIVFTGSGSEADLLALRGAVLASGRPRPQVITQATEHPAVLETCRALERHGARATVLPVDGDGLVTPAALAAALTEDTVLVSVMAANNETGVLQPITELAALAHERGAFHCDAAQAVGKVLLDARELGVDLLTIVGHKMYAPKGAAALFVREGVRLEPVVYGGGQEYGLRAGTESVALAVALGTAAQLAAVELAGAPVRTMALRDDLHRRLTALPGRHLNGPDEQRLPNTLNVSVEGVLGHELLAAVG--EIAASTGSACHSGTHTPSPVLTAMGLDATRALGALRLSLGRWSTAEDIETAAAALIRAA----------AR
M--------------------ESLLKFITCGSVDDGKSTLIGHMLYDAKLLFADQEKALELDS-KVGSRGGEIDYSLLLDGLMAEREQGITIDVAYRYFTTDARSFIVADTPGHEQYTRNMAVGASFADLAVILVDATKGVITQTKRHARICYLMGIRHMVLAVNKMDLIKYDEETFRKINRDFDTFISSFAD--INTTVIPVSATEGDNITSNSTNTRWYNGPPLLTYLENADVTKEEEEAPFIMPVQRVSRPGYHFRGFQGQIESGRIHLGDEVLILPSRERAIVKNILITDQEVGRGDTGQPVTVQLDRELDISRGNVITDVD--LPVTDRFTSSLLWMDDEPLTEGKNFLVKAGTKTIPGTVTAIHHKTDINTGDQVDVSRGEKNELLTVEVVTAEKGVFDSFRNNETLGAFILIDRVTNSTAASGVIEETMHNSPN--TTWEDTSITREFRAGQKGQKPVTLWFTGLSGSGKSTLASEIEARLFHEGYHTMLLDGDNVRHGLNGDLGFNAEDRFENIRRIAEVSRLMNDAGLITLTSFISPYQTDREKAKRIIGEG-FIEIFVNTPLEVCEERDVKGLYKKARSGFTGVSAPYEAPGDPDIQVDTTDLTIEEATDYVLKKIKNYLVQMIYADHAATTPMLPEVTAVMVDVMEKTYGNPSSIHQTGRAARKILDDARTLIASKLGVHFNEIHFTSGGTEADNLAIFGTVDAMQPKGKHIITTEVEHHAVLHPCQELEKRGFEVTYLKVDENGRISMDEFASALREDTILVTVMYGNNEVGTLQPIREIGALLKDHQAFHTDAVQAFGLSDIQVSEEGIDLLSVSSHKINGPKGAGFLYIKNGTPHHATVFGGEQERKKRAGTENLAAIAGLAEAVEYAFDNKEEKTAKLVEIKEMLLDELKKGVQFNVNGSLEHSLPHVVNLSIPGTEIESLLINLDLAGIAASSGSACTAGSVEPSHVLAAMGPESEKLYNSVRFSFGTNNTVEDAIYIAQSLKKITDRF---------
MGKSF--SPFNIDSYLKVSSEKSLLRFTTAGSVDDGKSTLIGRMLYDSKTLFEDHLSAIKKNP-------DNIDFAHLTDGLKAEREQGITIDVAYRYFSTPGRNYILADTPGHEQYTRNMATGASTADLAIILIDARKGVITQTKRHSFICSLLRISNFIIAINKMDLVDYSEAVFNKIKSEYQDFSATLDL--HQIKFIPVSALFGDNIVTKSNKMPWYAGESILESLDNTFIGSGHNLLDFRFPVQLVSRPHHNFRGFCGQIASGRIKVGDKIVILPSMIKSAVQSIETFDGPLAEAFAPMSVTLTLDDEIDIGRGDMIVKKNNLPLSTNYFEAMLVWISNTPMVANSSYLLKHTSNSTKAVVGHLSYTIDINTLSRNLTPHLCMNEIGRVTISTHEKIFIDTYKTNRQTGSFILIDLLSNNTVAAGMIIEKIPKVRE--IHPSERLVSKSAYEIKLKQQGKTLWFTGLSGAGKSTIGRLLEKKFFDEDRFAILLDGDNIRAHLNSDLGFSDADRSENIRRVAEVAKLFNSMGMIVITAFISPFAKDRLKAQEIIGADNFYEIYIDTPIDLCQKRDPKGLYKKAIKEFTGISSSYEHPESPSFICSTQNCRPEESAMSIFQFYLEK---MIYLDFNASTPIAPEVLVVMQPYLGDCFGNPSSVHRFGKLAGLGIAKARQRVAVLLGCETNEVVFTSGGSEANNHAIKGAFFARRDQGNHIITTAIEHPAVHVPCEYLKRFGAEVTYLPVDGTGRVDPDSVRKAITRKTILISVMHANNEVGTIQPIEEISKIAKENQIFHSDAAQSAGKVATHVQTLGVDLLSIAGHKFYAPKGIGVLYIKRGVAIDSLIHGAGHEQGRRAGTENTASIVALGAASDLFSSG--REMSSVQEFRDLFWALLQEFGKKQRNGHPTLVLPNTLNVSFVGHIGGEILRKLK--GVAASTGSACHSGETKMSPVLEAMGISPEIGLGAIRFSLGRTTTEEEIRIVLKQMREIL------------
MHDVM--SSTDIAQFLEQDQNKDLLRFLTAGSVDDGKSTLIGRLLFDSKKLYEDQLAALERDNVREGHAENDIDYALLLDGLKAEREQGITIDVAYRYFSTNKRKFIIADTPGHEQYTRNMVTGASTANLSIILVDARKGVITQTKRHTFLASLLGIKHVVLAVNKMDLMEYSQDVFERICADYKDFVTRLNI--PDVHCIPLSALKGDNVVEHSENMPWFDGKPLLHFLETVHVGSDQNFIDLRYPVQYVLRPSQGFRGFSGRVASGIVREGDELMVLPSRKKSKVTSITTYDGNLQEAFPPMSVTLTFADEIDISRGDILVRPDNMPKIERHFESMLVWMSEEPMESNKHYLIKHTTNMTRARIDKIRYRIDVNTLNKSDSDAFELNDIGRAVLTANKPLCFDPYQKNASTGSFILIDPVSFNTVAVGMIIDRVSQAVS---AAGRSMISRSEREAQLRQSGATIWITGLHGSGKNELAYKLERELFDRGAVTVLIDGSVVRAGLSRELDYSPADRAEHLRRVAHMCRMLNEQGLITICSFISPDESIRTQVAEIIGKEWFHLVHVDAELEFCKAQEPE-LYAKAEQYLPGVDMAYDCPVKAAVTVDQRHVGVDP--EEVVSYMLAQGVIMVYLDHNATTPLHPEVKKEMIEAM-EMFGNPSSMHAFGREAHANIEHARQSVAGFIGAHEDELVFVGSGSEANNTVLSLFACASFKARQTIITSRIEHPCVLETSQCLAHRGTTVKLLDVDRYGRIDIDQLKEYLSDDVGLVSVMTANNEIGTLQDISEIGRLAHENGSMHTDAVQAFGKMPLDVDELGVDFLTMSAHKIYGPKGIGALYVRKGTPYCPFIRGGHQEKGRRAGTENTLGIMGLAKAVEMRALEMEDEARRFAAMKEVLVKGIEEIDNALFNGHPELSMPNTVNVSFPGAEGEAILLYLDLAGIAVSTGSACASGSLDPSHVLLATGSSAERAHGSIRISMGRETTMEEIEYVLDVLPGVISRIRSMSTAYAK
------------------------MNIVIVGHVDHGKSTLVGRLLADTHSLPEGKLQAVKKECERTG---KPFEYAFLLDALSDEQDQGITIDTARSFFKTKKRDYIIIDAPGHIEFLKNMISGAARAEAAVLVIDAKEGVRENSRRHGYLLSMLGINQIIVCINKMDLVKGNQTLFQKIEKEYKKFLSEIGS--SPPLFIPVSALHGENLESKSSSMNWYHGPTLLEALDSFNKAPPKSDQKLRMPVQAVYKFTDDRRIIAGRVESGKIKVGDKVVFYPSNKISAVKSIEAFNALKTEISAGWSTGITLTEEIFITRGQIISHETNGPSVSTRFRANLIWLSKKPFLMEKEYKLKIHTTQEPVRILKIVKIIDASKTGSKGKKQVNRHDVAELILETRTPIAFDTFQENEATGRFVIVDGYD--IAGGGIIVSAEKRLRD--FNWIKGGVNQEARAQRLKHHAALVMFVGKAGVGKHKIARAVEKSLFESGISSYMLDGTNILLGVDADLVWIEATQRELVRRFAEVARILLDAGHVVVSTTNAIGLADFAQVQALLPNFPIMIISIDPGSQTNSASD---LT----TGQEKES---------------------KVVEKISELLRKNQIIMIYLDHNATTPIRPEVLDAMLPFLQEQYGNPSSVYALGQASRRALEEARAETARLIGAAPDEIVFTSCGSESDVFAVMGAAYEFESSKNQIITTSIEHEAIISCARLLKRRGFETLFLPVDGQAAVSAGAVEEALSERTALVSVMHANNEVGTIQAVEPMARRCRERGVFHTDAVQSVGKIPVNVEKMGVSLLSLSGHKLNAPKGVGALYVRRGARLQPLIT-GNYEKFRRGGTLNVASIVGLGAACRLIRTEGERHAQEWARMRERLVEGILAVPDSHLSGDPVNCLPNTVHFCLEGIDGHNLVVALDMKGAAVSSGAACSSGAAEPSHVLKAMGISSDWVRGALRISLGWGNQPQEIEAFLKMLPPAVDKLRAANR--SR
MSMLSTP------FMNSTSTPTEQLKIVIVGHVDHGKSTFVGRLFHDTGSLPEGKLEQLQKIAERRG---VPFEWANLMDALQSERDQNITIDTAQIWFQTKKRQYVIIDAPGHKEFLKNMITGAANAEAALLLIDANEGIQEQSRRHGYLLNLLGIRQIAVLVNKMDLQGYSQERFNQIEKDYRAFLKTIGV--EPKLFIPIAAKHGDNIASKSANMTWWQGATVLEALDQFKVSDLPDNQPLRFPIQDVYRF-DDRRILAGRIEAGSVKVGDKLLFSPSNKVSTVKTIERWNAPSESANAGESIGITLTEQIFVERGAVAALETAPPYELNRFKARLFWLGRQPFKQGKIYKLKLATQEADCEIESIEKIIDASTLETGEKPYVGRHEVAELTIRTKRAVAFDKHIEIVPTGRFVIVDGFE--VSGGGIVAEDNYKSNN--IFWSKGKVTAKQRALVNGHSGCVLWLTGLSGAGKSSIANELERELFNIGKHAYVLDGDNIRHGLGSDLGFSPEDRKENIRRVGEVAKLMADAGIICITAFISPYRADRDLVRKMLSDNQFVEVYVNAPVEICEQRDPKGLYAKARKEFTGISAPYEAPLRAELELQTSKLTVAESVAKVLDFLNVQDEGMYYFDNNATTQVAPEVVEAMIPFLRDFWGNPSSAYQFGKQVARHVESAREKVAALINADPREVIFTSCGTESNNSAIHSALVSQPGK-RHVVTTAVEHSANIKFCAYLEKRGYDITLLPVESDGSIDIHLLEKSIRPDTAIVSVMWANNETGVIFPLEEIAAICRSKGVCHTDAVQTPGKLKIDVADLGVDYLSLSAHKLHAPKGIGMLYVKKRARYQPYIIGGGQERGRRGGTENVANIVAFGRAAELAMATLNDENTRVRAMRDRMEKTILSIPNTVRNGSFDSRLPNTSNIAFDSVEAEAILLMLDQASICVSSGSACTTGSLDPSHVLTAMGLTPSRARGSIRFSLGVYNTNEEVDYLLKHLPPIISRLRAISSSTTK
MPAS----------------MRRQARIVIVGHVDHGKSTLIGRLLNDTQSLPDGKVEAVREMSRRRG---MPFEWSFVMDALQAERDQGITIDTTQIHFRTKQRPYVIIDAPGHTEFLKNMVTGASSADAALLVIDAGEGALEQSRRHAYLLHLLGVKQVAVIVNKMDMVEFSQDRFDDVSAEIRAYLNEIGV--APGVIVPISARHGDNVVTRSENLPWFKGPTLVEALDAFKPVASEDELPLRLPIQDVYKP-DERRILAGRIETGRLRVGDTLHFSPINRTAKIVSIEAWNREAITATAGQSIGITLDQRIFVERGHVASLVSQRPIESHRLTVRLFWLASNPLTAGKTYTLKLATAEHRVSVEKIIEVLNIDDLTAGSADKVSRNEIADVVLHSRSLVAVDLAIDLPRTGRGVLLDGND--VVGGFVVTQADADARN--LQRVEHAVTPTERSRANGHHGAVLWLTGLSGAGKSTIAMGLERTLFERGRQVYVLDGDGVRQGLNGDLGFSPEDRAENIRRVAETARLFAEAGMIVVTALISPTREDRARAREI-GGAFFREIHVAADLETCESRDPKGLYRRARPDFTGVSAPYEAPEAAELVIDTGALAIDEAVAELVAFAEATTALM-YLDNNATTRVDDAVVAEMLPLFTEHFGNPSSMHGYGAAVGGKIEWARGEVQKLLGAADTEIVFTSGGTESDNTAILSALKAYPKR-REIVTSVVEHPAVLSFCDYLESEGYKVHRIPVDGKGDLDMAAYEAALSENVAIVSIMWANNETGTIFPVEQLAVMAKKVGAFHTDAVQAVGKIPMDLANSEIDMLSLSGHKLHAPKGVGALYLKRGIRFRPLFRGGHQERGRRAGTENAPAIVGLGKACQLAREALPVELGQVAALRDRLESALIEIPNCFVTGNPANRLPNTANIAFEFIEGEAILLLMNEFGIAASSGSACTSGSLEPSHVMRAMGVPYTAAHGATRFSLSRDTTQAEIDKVIEVMPGIIERLRKLSPYWYS
MTST-----------------TTPMNIVVVGHVDHGKSTLVGRLLHETGALPDGKVETLREVCERRG---MPFEWAFVMDALQAERDQGITIDTARIRFRTQARPYVIIDAPGHKEFLKNMITGAASAEAALLVIDAAEGVREQSRRHGYLLHLLGLRQVAVAVNKMDLVNFDQARFEEVKAEIVDYLGSIGL--SPTHVIPVAARSGANISTRAAETPWYTGPTVLAALDGFAPALPDTDLPLRFPIQDVYKF-DHRRLIAGKIESGRLTVGDTLVFAPSGKSARVASLEHWGAGSDRADAGRSVAITLDEQIFVERGQIATHADTPPILSHTIAARLFWLGRNPLTVGARYRLKLATAEHTVEVAAIRRVIDVVDLGHHDGIEVGRNAVAEIELRTRAPVAHDSFVDNPRLGRFVLVEGHD--IVGGGVIARAEG------IGSGIIPVDLHARSLANGHRGGVVWLTGLSGAGKSTIAAEVERRLFLRGWQVTILDGDALRLGLNSDLGFSPKDRAENIRRSGEVAHLLAESGLIVLAAFISPYRADRDRVRTI-NPEAFHEIHVATALAECERRDPKGLYGKARPQFTGLSAPYEPPETPDLTLATEGRSIEDCVTELLHYIDNTFALMVYLDYQSTTPCDPRVVEAMLPWFTEKFGNPHSNHQYGWEAEEAVELARAQVAAIIGADAKEIIFTSGATESNNLAIRGVAMFLKDRRNHIVTVSTEHKCVLDTCRHLEQEGFSVTYLPVAHNGLIDLAELEAAITDKTAIVSVMGVNNEIGVIQPLAEIGALCRAKGAFHSDCAQAVGKIPLDVNAMNIDLMSISGHKIYGPKGIGALYIRRRVRLVPMIHGGGQERGMRSGTLATPLCVGLGLACALSQAEMATESKRLLGLRTRLLGGLQQLPEIYVNGDMDHRVPGNLNISFAFVEGEGLMMGVK--GLAVSSGSACTSASLEPSYVLRALGLNAEMAHTSLRFGFGRFSTDEDISYAIDHIVTAVEHLRSLSPLWEH
MAKVL-------------ERQKEDLSIVIAGHVDHGKSTIIGRLLADTDSLPEGKLQQVKETCRRNS---KPFEYAFLLDALKDEQSQGITIDSARCFFETDKRRYIIIDAPGHIEFLKNMVTGAARAEASLLVIDADEGVRENSRRHGYMLSMLGIKQVAVLINKMDLVGYNQQIFQEIVEEYTEFLHQINI--KPISFIPVSGMRGDNIANLSKRTKWYQGETILEVLDSFNGEKLPGDKPFRMPIQDIYKFTDDRRIIAGTIESGQIKIGDEIVFYPSGKRGKVKSIEAFNEDKESVSVGYATGFTLEEQIYITRGEVATLAGQRPQATSRIKVNLFWLGKNSMKKQKDYYLKLGTTKVKAKIEKVVRVIDASKLSQEDKNEIERHDVAECILKLEKAIAFDLINEIAETSRFVIIDNYE--IAGGGIIQNALE--NN--IIWHEGEVTYEDRCRNIGQQGLVVWFTGLSGSGKSTIAVEVEKELIKQGKVLYRLDGDNIRYGLNSDLGFIKEDRDENIRRITEVATLFKDAGLITLASFISPFKSMRDFAKKKIGEENFIEIYVKANIEVCVKRDPKGLYEKAKENFTGISSPYEEPEDPDVVIDTEELTVAESVEKVLKLVDSLQITMIYLDNSATTKPKEEVVKAMMEPLTNNYGNPSSLHQKGIEAEKLLKEARRKVAKVIRADEQEVVFTTGGTESNNLAIKGSIDTLKRYGNHLITTKVEHSSVLHPFQDLEKEGWEVTYLDVDETGVLDLEELKEAITEDTILVSIMYVNSEVGAIQPIEEVEQIVKESNLFHVDSVQALDKIEVDLSRLDIDLMSMSGHKIHGPKGSGALYVAKDTRLKSLITGGGQENGHRAGTENVPGIVGFGEAIRLTTNEIEEKVAKMQELKKKLADGITSLDDVEINGPKEDGAPHILNVSFKGLKGEVIVHALEEKNIYVSTGSACSSKGSSPSHVLTAMGVAKEDMEGAIRFSLSTFNTEAEIDYTIEKIIEVIPKLRKI----IG
MSASSFAAPLATSTAAAAVKERELLRIVIVGHVDHGKSTLVGRLLHETGSLPDGKLEMLKEVSARRG---MPFEWSFLLDALQTERDQGITVDTSQIRFKTTKRDYVLIDAPGHVEFLRNMVTGAAQADAAVLLVDAGEGVREQTRRHAFLLHLLGLRQVAVVVNKMDRVGFDQEAFAAIEEDVSAYLGGFGL--RPTFVIPVSARDGDFISERTARLPWYSGPTVVEALDAFTAPPSLSDQPLRFPIQAVYKF-DERRILAGRIESGRLSVGDELAFEPSGATARVKSIEAWPGPPTTVEAGQSAGITLDKDIFVTRGDIAAHGDQRPRAAKSLKVRLFWLDDAPLKAGDPVVVRLSTAAAPGVVSAVTSAVDPANLVTEGQASLGRNYVGEVEITLRQALPADPYHLNAFTGRVVVERERR--ICGGGIILHAARKRGP--VVAVDSAVTAAERITRFHHQGAVLWLTGLPASGKSTVARALERRLFDLGGSPVYLDGDTLRTGLNADLGFSPQERSENIRRVAHMAGFLARNGHIAIVALVSPTRADREQAREV-GARFFHEVFIRAPLEVCEGRDPKGHYAKARASFTGISAPYEEPEAPELVLDTTG-DIGATLAALEAYLEEAGVLMVYLDNNATTRTDPAVVEAMLPFFSEHFGNASSTHAFGEHVGEALKKARKQLQALLGAADHEIIYTSGGTEADNAAILSALETQEGR-DEIVTTTVEHPAILTLVAHLEKRGIKVHLIGVDRHGRLDLDAYAKALSPKTALVSVMWANNETGTLFPVAELAEQAKAVGAFHTDAVQAVGKVAIDLKSTAIDMLSLSGHKLHGPKGIGALYVKKGVKFRPLIRGGHQERGRRGGTENVPGIIGLGAAADLALQHMEEERTRVKALRDRLEQGILQVSNTLLNGDGDNRLPNTANIAFEYLDGEAVLHNLNKAGVAASTGSACTSGSTEPSHVLRAMNLPATALHGALRLSLSRENTGEDVDRVLEALPEIVTRLRAMSPAWHV
MQTTLEP--TKVPTSDISLPTSQKLRIVIVGHVDHGKSTLIGRLFHDTNSLPEGKVEQIRKASELEG---MEFEFAFLLDALLEEQAQNITIDTTQLPFRTDKREYVIIDAPGHKEFLKNMVTGAASADAAILLIDANEGIQEQSKRHAYLLSLLGIRQIVVAVNKMDLVGYRQERFEKVRADYTEFLGKLGI--VPQHFVPMSAKLGLNITTASPELAWHKGPAILEALEQFQISAPPDDLPLRFVLQDIYRF-DERRILAGRIETGSLQVGQEIVFWPDGKSSRVKSIEEWNAPPTSALVGESVAITLEEQIFVERGDIGSAPDHGPAEGREIQASLFWLQNDPLPLNVPFTLKLGTQSVEARLVEITRVLDSSTLEPGNPGIIHKNEVADVRIRARKPIAFDRHDRISETGRFVIVTGKR--IGGGGIIREAEYATEN--LTWTVSPVTRELRAENFGHRGAVLWLTGLSGSGKSTLATGLEYHLHRRGIFSYILDGDNLRHGLCANLGFSAEDRSENIRRAGETARLMAEAGLVVICSLISPFRADRDNVRKICDGIPFAEVFINAPLDVCESRDPRGLYKKARKEFTGITSPYEAPLAPELELRTAEHTLDNTLLDLTHFAVDLSRIMVYLDYNATTPLAPEALETMLPFLHGGYGNPSSIHAAGREARAGIDDAREKLAALLGVKGHEIIFTGGGTEACNLGVLGIARAHLPRGRHLITTATEHHAVLHACQHLHHEGYELTILPVDASGRVDPQDVARAIRADTTVVSVMHANNETGVLQPIEEISALCRERKVFHTDAVQTFGKIPVRPAELGAAAVSIAGHKFYGPKGVGALYLRSGIATARTLHGGAQENTRRPGTENVAAIVGMVAAAEKALAAGIADQPRQAALRDRLWAGIQEEPRAIRNGAADLSLGNTLNVSFPGVDGEALLIGLDLEGVCVSSGSACMVGSVQPSHVLIAMGVAPAVASSTVRFSLGLATTEADIDHCLRALASVLARQAAFA---AA
MNALSAAASLETPAASPTPAERELLRIVIVGHVDHGKSTLVGRILHETGALPDGKLEMIKAVSARRG---MPFEWSFLLDALQTERDQGITVDTTQIRFATPKRDYLLIDAPGHVEFLRNMITGAAQADAAVLLIDAAEGVREQTRRHAFLLHLLGLKQVIVAVNKMDRVGYDRAVFAKIEADVAAYLDGFGL--HPAFVVPLSAREGGFVKERAAGAEWYAGPTILEGLDQLSAPLGLGDLPLRFPVQAVYKF-DERRIIAGRIESGHLAVGDELTFEPSGATARIRSLEAWPGPPTTATAGQSIGVTLDKDIFVARGDVAAHGNLRPRAARRLTARVFWLADAPLKAGTAVTVRLATNSATGIVRSVASAVDPANLTTEGVAALGRNHVGEVDIALHRPLAADAYAINPILGRIVIEVDRK--IAGGGIVLSAAS-KGE--VVAVDSAVRPADRLARYRHGGAVLWLTGLPAAGKSTVARALEKRLFDLGGAPLFLDGDTLRTGLNGDLGFLPEDRSENIRRVAEVATFLARNGQVAIVALVSPTRADRARAREI-AGAFFHEVHVRAPLDVCEARDPKGHYARARANFTGISAPYEEPEQPELVLDTTA-DLPLCIHALEDYLTGAGVLMIYLDNNATTRVDPAVVAAMLPFFTEQFGNASSSHAFGSSVAESVRAARRSLQALIGAADHEIVFTSGGTESDNTAILSALATQEGR-DEIVTSAVEHPAVLNLLDHLEARGITVHRIGVDGEGRLDLEAFARALSPRTALATIMWANNETGTLFPVAQLAQMARAVGAFHTDAVQAVGKIPIDLAATQIDMLSLSGHKLHGPKGIGALYLRKGTPFAPLVRGGPQERRRRGGTENVPGIVGLGAAAALALEELPEEQGRVRALRDRLEQGVLQAGPCRALGVPDGRLPNTTNIAFEHLEGEAVLHNLNKAGIAASLGSACASGSMEPSHVLKAMQVPASALRGAIRFSLSRDNTDDDVDRVLQVLPEITARLRSTVP---A
MTGADWK--PCGEAGICKMDNREQMNIVIVGHVDHGKSTVIGRLLADTGSLPEGKLEAVQEYCRKNA---RPFEYAFLLDALKDEQAQGITIDTARSFFKTGKRDYIIIDAPGHIEFLKNMVTGASRAEAALLVIDAKEGIRENSKRHGHIAAMLGIRQVVVLVNKMDLVDFDRQTFETIRREFGEFLHKLNI--QPVNFIPLSAFNGDNIAVRSQRTAWYEGPTVLEQLDSLSNRKGNQELPLRMPVQDIYKFTDDRRIVAGTILSGTIRSGDEVVFLPSRKRSVIQSIEGFNVSRNMAYADEAVGLTLKTQIYIKPGELMVKAQDQPQMGSRFKANIFWVGKAPLIKNKTYKLKIGTLKIGVKMVEILNIIDAAELNITFKDQAEKHDVAECIFETAKPIAFDPVTEMEQTGRFVIVDNYE--ISGGGIILEQVDRQRE--TQWEKGLIQPAQRAGIYGHKAKFIVLTGSADHGPETIARELEQTLFRLNYKAYYLGVRNLLHGLAAEETIKDWSRDREIRQVGELARILTDSGQIFITTVFNLEDDEAENLKLLNQPSEILVITIGESPFYSFQPD---AS----EVE-------------------------GAVAAVGGLLQKQEIIMVYLDHSATTPVDPEVAKLMMTYYTEKYGNPSSVHSFGRDAKAALENARESVAKLLGAQPTEITFTSGGTEADNLAIFGVTEAQSKKGKHIITSAVEHHGVLEACEFLEKNGYELTIVPVDEEGLVAVEDVAKAIRPDTILITIMHANNEVGTIQPIAEIGKLARDKGIFHVDAVQSFGKIPIDVVAMNVDLMTVSSHKIYGPKGVGALYIRKGIRIIPRIYGGGQEKKRRSGTENTPGIIGFGKACELAAQRMEEEAVREAKLRDKLLRGIVEIDYVKLNGPQEKRLPGNLNVSIQFIEGEALLLSLDMMGIAASSGSACTSGSLDPSHVLLAMGLSHEIAHGSLRFSFGAQNTEEDVDYVLEQLPKIVERLRMMSPLYAQ
MSHQSELIAEDIHAYLKQHEDKQLLRLLTCGSVDDGKSTLIGRLLHDSKMIYEDQLEALHRDSKTQGTTGEAIDLALLVDGLQAEREQGITIDVAYRYFSTARRKFIIADTPGHEQYTRNMATGASNCELAIILIDARKGVLTQTRRHSFIVSLLGIRHVVVAINKMDLVDYSEAVFEQIKADYLAFAGQLDL--PEVHFVPLSALKGDNVVSPSPELSWYQGLPLMELLESVDVEPSHGEQPLRFPVQYVNRPNLNFRGYCGTLASGKVQVGDAIRVLPSGQTSRVKSIVTWEGELASAFAPMAITLTLEDEIDISRGDLLVAASEQPTASDRLEAELVWMAEQPLVQGKTYLLKIGTRKVNARINAIHYKTEVNTLERHPASGLELNEIARVEILLEQPVVADAYRNNRATGSFILIDRLSKNTVAAGMVQGQ--DGQQ--QKRQQEPVSAAERALRLGQQPARIELRGADAVTRRELLQQLERALFDAGRLPLLLNEGELPAELA--------------RQQGALEQWLLHKGLLLLTASSG-------------DQGELLA-------EISHQQHPQQL-------------PLTAP--------------EQAISLILQHLRQSSIIMIYLDYAATTPAAPEVAALMAAHLDGCFANPASSHLLGWQAEQAVEKARRQVAALIGADLREIVWTSGATEANNLALIGAARANPDKGRHIITSAIEHKAVLDTCSWLEQQGYRITRLQPDHQGRIQLSQVTEALSDDTLMVSLMLVNNELGSVNPVMEVGELLRDRNTFHVDAAQAAGKLPIDVKRMQVDLLSLSAHKFYGPKGVGALYVRRAVHIEALIHGGGHERGMRSGTLPTHQLVGMGLAAELAVSQLQADRDHITLCRDAFLKGLNP-AFYHQHADNDDNWPGIINLAFPGIEAETLIMALP--ELAVSTGSACNSASLDPSYVLTALGLQRELALSSIRFSFGRYLTCEQATQAGQRLNQALERLHATT---QG
MTPDGSR---PAMTYDSAARQDAATPIVIVGHVDHGKSTLIGRLLHDTDNLPEGRVAQIIESSRKRG---LAVEWSFLLDSLQIERDQGVTVDSTRIPFLLGNRQFVIVDAPGHRQFLRNMITGAADAEAAVLVVDAAEGAQEQTRRHAMLLRLIGIRHVIVLMNKVDLLGYDQARIAESERAVAALLKQLEI--EPSLFVPASAREGDNIASRSPNMPWYKGPTLTDALMLVPAPAGRADLPLRLPVQDVYRF-DSKRVVAGRIERGRVSVGDHLVIGTHGTTARVASIESWHTAQISAVAGQSVAITLEPDVIPDRGDLLHRADEAPVRAARIRSRLFWLRQEPLRVGESFRLRLGTAEHQVTVASIDSVVRLDDLTEHAADHVPPEGFAEITLAASESILFDPFAPGTTDGRGVLVDLHQRIVAGAPLIGPAAI-TKA--IHPTGSTVSLWDRAQARGHRGGVFWMTGLPGAGKSTIARAAESRLFAQGIDISVLDGDTLRAGLCADLGFSEADRTENVRRAAAVARILAETGQVVLVALISPRTADRDLARQIV-GDGFREIFIDADQETCEARDPKGLYAAARSGFTGIDAPYDVPATPDLRLATGLDSVADVAGRLAAYVTDSVALMVYLDNNATTRVDPAAVSAMLPFFTEQFGNASSMHAFGAEVGGALHTARRQLQALLGAEDHEIVYTAGGTESDNTAILSALETQAGR-NEIVTSAVEHPAVLALCAWLEKRGTRVHYIGVDARGRLDIDAYRRALSPRTAIASIMWANNETGTIFPVETLAAVAHEAGAFHTDAVQAVGKIPMNLRHSEIDMLSLSGHKLHAPKGIGALYVRRGVRLRPLIRGGHQERGRRAGTENVPGIIGLGVAAELARHHIDEENTRVRALRDRLEQGLLEIGNAWVTGDTENRLPNTANVAFEFIEGEAILLLMNKAGIAASSGSACTSGSLEPSHVLRAMHVPYTAAHGAIRFSFSRENTDADVDRVLDVMPGIIAKLREMSPFWYA
MRDR-ELIETDVEAFLVREQHKEILRFLTAGSVDDGKSTLIGRLLHDSNMVYDDQLAALRKDSAKKSSAGGEIDYSLLVDGLLSEREQGITIDVAYRYFATDRRKFIIADTPGHEQYTRNMATGASTADLAIILIDARYGVLPQTRRHSFIASLLGIRHIVAAVNKMDLVGYDEGVFTRIRSDYAAFTEKLGF--TDIHYLPLSALKGDNVVERSEHMPFYAGPPLLEHLETVPVAKDKNVAHLRFPVQYVLRPNLDFRGFSGTVASGVIKKGDRVMSLPSRRTSTVTRIVTFDGDREEAFPPQAVTVTLADEIDVSRGDMLVHEDDLPQVARSIEAMVVWMNERPCEVGASFLVKHGTKLVSAEVSEIHERVDVSTLERHPARTLGLNDVGRVTLTAARPLLFDPYAQNRATGAFIVIDRLTNGTFGAGMILGAGAQEIE---ASGTRGVSLAERMRRLGQRPAAIVLSGGDEARREELGTLLERRLWDDGYTAHLLG-----------------------PRAIGAATVCQDLGLISIL--LADGTTELSGLRASL------------------------------------------PAAQILMVDCGDADGGGSVEAVLRELRQRDVIMIYMDYHATTPVDPRVLDVMLPYFNDKFGNAASSHQFGWTAEEAVGVSREKIAALIGAQPKEIVFTSGATESDNMAIKGVAQFYKEKGNHIITTVIEHKAVLDTCKRLEKEGYQVTYLPVSKEGLVDPDDVAKALTDKTILVSVMLANNEVGTVQPIAEIGKLTRSRGVFHTDAVQGIGKTPFDVEKMNVDLASITAHKMYGPKGVGALYVRRRVRIVASMDGGGHEFGMRSGTLNVPGIVGFGKAAEIMKEEGVEEAKRIFALRERLRGRLQALDALQINGSLERRLPGNLNISFSFVEGEALMMAIK--EVAVSSGSACTSASLEPSYVLHAMGVGDDLAHSSIRFGIGRFNTEEEVDYVADLVIRKVSKLREMSPLYAH
MADIVNS------NAAQAILRPAATPIVIVGHVDHGKSSLIGRLLYDTDSLQDGKLAQIVESSRKRG---LTVEWSFLLDSLQIERDQGVTVDSTRIPFRLGDREFVIVDAPGHRQFLRNMITGAADAEAAVLVVDAQEGAQEQTRRHAMLLRLIGIRHVIVLLNKSDLLNFEESAIAKAEADVRQLLGRLEI--EVEAVVPASARDGDNIASRSERSPWYKGPTLIEALSNVPPPASRLALPFRMPVQDVYRF-DDVRYVAGRIERGTVRVGDQIVIGAQRQVATIAEVCRWHAPRPVAGAGESIALRLEPDLVPDRGDLLFPANDAPERAARIRTRLFWLRGEPLQVGESFVLRLATAEHDVTVVSIDAVVDLDDLTLRPGDSVPPDGFAEITLATSHAILFDPFSPGFGDGRGVLVDRHQRIVGGAPLIGPAEL-THA--IHPTSSRISAGAQAAARGHRSGVFWLTGLPGSGKSTVARATEADLAAQGIKATVLDGDTLRAGLCSDLGFSPQDRQENIRRAAHVAKILAESGQVVIVALVSPLQSDRDLARKII-GEEFHEVFVDSPLETCEARDPKGLYAAARPEFTGVSAPYEAPQAPVLRLATDR-AAEETAQELTTFIADRV--MIYLDNQATTPCDPRVLEAMLPYFTEHFGNPHSGHRYGNKAAEAVEAARAQVAELLHAQPREIIFTSGATEANNLAIKGAARHLGDTRRRVITVATEHKCVLEAVRDLAQEGFDTVTLPVARNGRLDPELLKEALQTPTLLVSIMAANNETGVLQDIPALSALVREAGAMHSDLAQMAGKLPF--YSEHVDLASLSGHKIYGPKGVGALYVRHRVRLQPLFSGGGQERGFRSGTLPTPLIVGLGVACALARENMEDEAVQAAALRDRLFGRLAELPGLEQNGDPAHRLPGAINVRLEGLTALDMIAHMP--DVAVSTGSACSSAEIVPSYVLTAMGLSAEEAARSLRLSVGRFTSSADIARAAEMFRDAALVEAPLQ---PT
M--------------------KSLLKFITCGSVDDGKSTLIGHMLYEAKLLFADQERALELDS-RLGSRGGKIDYSLLLDGLIAEREQGITIDVAFRYFTTDHRSFIVADTPGHEEYTRNMAVGASFADLAVILVDAKKGIITQTKRHTRICALMGIKHLVLAVNKMDLVGFDTKIFDEIKQEFSRLTTEFQF--ESIQVIPVSATEGDNITKKSPNTPWYEGLALLPYLESVDVHANDDVKPFMMPIQRVCRPDHTFRGFQGQIEAGSIAVGDELTTLPSREKAKVKRIFVTDQDRNSAHAGQPVTIQLDREVDVSRGCVFTKDNQ-LQEADSFSATILWMDDSVLTPGKDVLVKVGTKVLPGTVTTINHKIDINTGNTVSADHVVKNEVAKCEISLSDGIVFDTFEKNKSIGGFILIDRVTNMTSACGVINEALQSSDN--AVRIDTEITRDVRAQQKGQQPLTLWLTG-SVVDNSALAKEIEKRLVVRGYHTMLID---------NSLG-------ESVRQIAGYATLLNNAGLIALVLAGTTNGNDQAIAQEIIGQA-FLPIDVA----------------------------------------VNSSSIEEAANAAVKIVVKALIQMIYLDYNASTPIAPEVAKEIQSFLVDRFGNPSANHWASHSLQETIHQSRESVALLLGCNPEEIVFTSGASEANNQALKGVFFGRQRRGNHIIATKIEHPSVLEACRFLERVGAQVTYLEVDEFGLVSPEDVEKAITDQTILISIMHANNEVGTIQPISEISRIARKHGILHSDAAQSVGKIPVNVHELGVDLLSVAGHKFYAPKGIGALYIRSGVVLESLIHGAGHESGRRAGTENVPYIAGLGKAAELAAQDLS--AEHLKALGQYFWNELKNFQDASLNGHPVHRLPNTFSINFHGYSGQDILQRLP--EIAATTGSACHTGSTSLSPILSAMKVPEEKGRGAVRFSLGRYTTEETVKKALSIIKERIPCITK-----GV
MGEIMKN------NDLPASLRAAATPIVIVGHVDHGKSTLIGRLLYDTDSLQDGKLAQIVESSRKRG---LAVEWSFLLDSLQIERDQGVTVDSTRIPFHLGGREFVIVDAPGHRQFLRNMITGAADAEAAVLVVDALEGAQEQTRRHAMLLRLIGIRHVIVLLNKSDLLDFDQAKIAQAEADVRDLLGRLEI--TVEAFVPASARDGDNIASRSERAPWYTGPTLVEALAAVPAPASRLALDFRMPVQDVYRF-DDVRYVAGRIERGVIRAGDRIMIGSQGQQATVAEICRWHAPNPVAGAGESIALRLEPDLVPDRGDLLYPAQEAPIRTARVRTRLFWLRGEPLRVGESFTLRLATAEHDVTVASIDAVVNLDDLTLSPGDEVPPDGFAEITLVASHAILFDPFSPGYSDGRGVLVDRFQRIVGGAPLLGAAEL-VHA--IHPTASKVTAAQRESLHGHKGAVFWLTGLPGSGKSTIARAVETDLVAAGIRTTVLDGDTLRAGLCSDLGFSPEDRRENIRRAAHVARILAESGQAVIVALVSPLIEDRALAAQIV-GEGFHEIHVDTAVEICESRDPKGLYAAARADFTGVSAPYETPANPAMRLETLG-ALDGTVQGFASFVCGVII-MIYLDNQATTRCDPEVVAAMLPWFSEHYGNPHSGHAAGEAAAHAVEEARTAIAALIGAQSREIIFTSGATEANNLAIKGAARFLNSPKRRVITVATEHKCVLESVRDLAAEGFEPVILPVGPDGLLAPETLAAALSQPTALVSVMTVNNETGIVQDIPRLSAMAREADAFHTDAAQAAGKMVLDS--SLVDLMSLSAHKFYGPKGIGALYVRHRARLLPLFSGGGQERGLRSGTLPTPLIAGFGKAATLAQALMPQEQLRLAGLRDHLLAGLEEFPGVHINGASSPRIGGALNLIFEGVEARALMAALP--DVALSTGSACTSADVTPSYVLTAMGLDAKDAARCLRLSVGRFTSTPEIVQALEYFRQAACEVYR-----TS
MGER-ELIATDIDAYLARLGQKEILRFLTAGSVDDGKSTLIGRLLHDANMVYEDQLDALRRDSAKKSAAGGEIDYSLLVDGLLSEREQGITIDVAYRYFATERRKFIIADTPGHEQYTRNMATGASTADLAVILVDARYGVLPQTRRHSFIASLLGIQRVVVAVNKMDLMGYDEAVFETIRGLYEDFARKLDF--TGIHYLPLSALKGDNVVTKSEAMPWYAGPPLLEHLETVPLTDDRRQGALRFPVQLVQRPDLDFRGFSGTIASGTVRRGDTVVALPSRKTSTVARIVTFDGDLDEASAPRSVTLTLSSEIDVSRGDTLVHGDALPHVARSVEAMVVWMHERPMTLRTAYLLKQGTRTVSAEVHDIHERVDVNTLESAPANRLGLNDIGRVTLGASRPLHFDAYRKDRATGAFILIDRLTNATVGAGMILGPGAHAAE--AGHGEGRVTLAERRARLGQEPCALFLTGGEAARREELATSLERRLWDEGYTACVLD-----------------------PRAVSALKVCLGLGLISLV--LTDGDVELSGARASLGDVQIVEVR------------------------------------------CGDGEQGGSVEAVLHTLRTRDVIMIYMDNHATTPVDPRVLEAMLPYFTGKFGNAASSHAYGWTAEEAVSKARETIAKLIGASPKEIVFTSGATESDNLALKGVAEFYKEKGNHIITTVVEHKAILDTCKRLEKQGYEVTYLNVDKEGLVDPDDVRKAITDRTLLVSVMLANNEVGSVQPIGEIGKITREKGVLHSDAVQGIGKVPFDVEKMNVDLASVTAHKMYGPKGVGCLYVRRRVRLTAQMDGGGHEFGMRSGTLNVPGIVGFAKAAEIMLQESEAESKKLFALRERLRTRLMKLDEVKVNGSMDNRLPGNLNVSFSFVEGEALMMAIK--DVAVSSGSACTSASLEPSYVLHAMGVGDDLAHSSIRFGIGRFNTEEEIDYVADLVIGKVKKLRDMSPLYAH
MN-----AAEKVQAYLDQQQSLDTLRFITCGSVDDGKSTLIGRMLWESQQLFEDQVAALRNESKRYGTQGDNIDYALLVDGLSAEREQGITIDVAYRYFQTDARKFIVADTPGHEQYTRNMVTGASTAHLAVLLIDARKGVLTQTRRHAFLTQLVGIRHLVLAVNKMDLVDFKQEVYDRIVADFAGYAKALSI--EAVQAIPLSAIGGDNLRERSKNTPWYHGPTLMGYLETVDVLGQVGEEQFAMPIQWVNRPNLDFRGFAGLVASGLASPGMPIEVAGKNTQSTVSKIVQFEGDWAQARAGDSITLTLADEVDVSRGDVLCHPALGLKAADQFCASLVWMDPEQGLPAKNYLIQLHTQQLGCSITKIKHKVNVNTLAHEAAEHLETNDIAEVNIHLDRKAVASPFAENKQLGSFILVDRYSNRTVGAGVIHFALKRNEM--IHATQAGVSVEDRAKLHGHKGHTVWFIGPADSNKTELAAKFELMLHHERISTMLITGSKVRSDLSMDLGFKDSDKAEHVRRMVSLAKLLMEAGCVAVAATVT--------RPDLLEKEGFTLV-------DCAGYD----------------------------------NSDDMLQNLLTQI------MIYLDYSATTPVDPRVADAMIPFLRESFGNPASSHAYGWTAEEAVEKAREDVAALVNADPREIVWTSGATESNNLAIKGAALFYETKGKHIITVKTEHKAVLDTFRDLERHGFEATYMDVQENGLLDMDALKAAIRPDTVLISVMFVNNEIGVIQDIPAIGELCREKGIFHVDAAQATGKVEIDLQKLKVDLMSFCAHKTYGPKGIGALYVRRRIRIDAQIHGGGHERGMRSGTLATHQIVGMGEAFRIAKEEMASELPRMKALRDRLLNGLKAIDEIYVNGDLEKRIPHNLNVSFNFVEGESLIMAVK--DIAVSSGSACTSASLEPSYVLRALGRSDELAHSSIRFSIGRFTTEADVDFTIELMKTKVAKLRELSPLWEH
MTTEL-------------AEQKEDLNIVIAGHVDHGKSTIIGRLLADTDSLPEGKLEQVKKTCRKNS---KPFEYAFLLDALKDEQSQGITIDSARCFFETEKREYIILDAPGHIEFLKNMVTGAARAEAALLVIDADEGIQENSKRHGYMLSMLGIDQIVVLVNKMDLVDYNQEIYDEIVEDYTEFLHEIDI--QPETFLPVSGMEGDNIASLSDNTPWYEDETVLEVLDSFAAEELPMDQPFRMPVQDVYKFTDDRRIIAGTITSGQVNVGDEVVFYPSGKKSTVKSIEGFNRPTVSASVGESTGFTLEEQIYITRGEVATIDDEQPESTSRIKANIFWLGRKEMTKDKEYYLKLGTAKVRARIEEIERVIDASDLSQEAKDRIERHDVAECILKLDKAIAFDLANEIAETSRFVIVDEHE--IAGGGIVQEALEMLRN--YKWEKSHITNDERAEKYNQKSTLVLITGEEDVGKKPTAKALEKRLFNDSKIVYFLGIGNVLYGVDADIKGENNHRKEHLRRLAEVSNIMLDAGAILAVTAVELTQDDLELIKTTVNPDKIKTVWLGKNVTTDINYD---LH----PEFESEK---------------------EAAGKIKGLLQEQEIIMVYLDNSATTKPKFEVIEAMMEPLTDVYGNPSSLHSMGVEAEKLIKQARRSLAKVIKADEREIIFTSGGTEANNLAIKGTLNALQRYGNQIITTKVEHSSVLDTLKELEEKGWEVVYLDVDKRGRVDLKQLEEAVSENTVLVSIMQVNSEVGTVQPIAEVEKIINESRLLHVDGVQALGKLELDVNRPNIDLLSLSSHKIHGPKGVGALYIDKDIRLKPQLTGGGQEMEYRGGTENVPGIVGFGRAADLIRDGFKEDTFYMKQLKERLAEGIIDFKGVQINGPEKDGVSHILNLSFRGLKGEVLIHALEEKNIYASTGSACSSKTPDPSHVLQAMDLDDEAMEGAIRFSLSSENTKKEIDYVIDVLTEVVPELRKI----IG
MNDNGKV---------ETLSNHRQMRLVIVGHVDHGKSTLVGRLLSDTGSLPTGKLDFVKDICERQG---KSFEFAFLLDALEEEQDQGITIDTSQIFFNTKKRRYVIIDAPGHKEFLKNMVTGAANAESALLLIDAYEGVQEQSRRHGYILKLLGLHQVAVVINKMDLVDYSPEVYYRIKAEYTEFLDSLEI--QAQEFIPVSAKLGVNIANPAEEMPWYKGPSILQMLDQFEEKPTPVHLPFRFPVQDVYKF-DERRIIAGRVESGRMKVGDEVVFSPSNKTGIIKTIEAWSVKPETSEASQSIGFTLNEQIFVERGQIATLKKELPIVSTTFDVNVFWMGRRHLEKGRSYTLKLTTQEVPCEVVEFKKVMDASTLETEGQEFVAKNDVAEVTLRTPYPVVFDLFGSIPTTGRFVLVDEYD--VCGGGIIITYIPRHRE--FYWVKSDIKPEERAYRNGHRSALILIVGESGVGKARLARRLEQKLFELNFQSYLLDGRNVALGVSADIESQKKLKGETVRRFGEVAKLFLDAGHVVISTTNVFNQEDHTDLRLLAEPSPVVEILVTDDPEPSGKPD--------------------------LKLSAEAEKEVDAAKTIYNYLKDKKILMIYLDHNATTPLAPEVLDAMLPLYRDGFGNPSSVHSEGRSARVRLDEAREQVAGLIGAESGEIVFTSGGTEANNFAILGAALAPGNKKRHIVTCEIEHPSVLNPLKQMEALGYQLERLPVDRFGRIDPERVRRALTDSTALVTLQHANSEVGTLQDIERIGGFVRERGIFHTDAVQSVGKIAVNVKTLPVDLLSLSAHKLYGPKGMGALFIRRGTPLFSPVCGGGQEKKRRGGTENVPGIVGFGKACQLAQDYLEGGTEHLKDLRDRLWEKIGQVTGAQLFGDPDNRLPNTLGCGFEGADGETLLIALDMEGISVSTGSACSSGTGQPSAVLSAMQVSGERINSSLRLSLGRGNTADEMDRVAATLGRAVRQNREKI---ID
M------------------VARETMNVVIVGHVDHGKSTLVGRLLADTGTLGEGKLEKIQAVCKQQG---KKFEYAFLLDALEEEQGQGITIDSARVFFRSDRRDYIIIDAPGHIEFLKNMVSGAARAEAGVLLIDAKEGVRENSRRHGYLLSMLGIKQIVVAVNKIDLVDYSKEVFERIVDEYRAFLREVEI--EPTHFIPVSAREGDFVVSRSDKLDWFDGPTILEAVDSFEKAKPSAELPLRMPVQDVYKFNDDRRIIVGRVESGTLKPGDRVVFSPSYKSTTIESIETFHADPSAVEAGRTTGFTLTEQIYVSRGEIMHHADTPPDVSTKLRVNLFWLGKRPMVPGRRYKLKLATSDTEVTIDKIHRILDAGDLTADTKEMVERHDVADLVLRTRHQIAFDIARQIEATGRFVIVDEFD--IAGGGIVREAVDRIRG--TEWVRGDITPDQRADINGHPASMVMLTGEVNTGKHEVARALEYALVRTGHHAYLLDGKNVVLGVDADIAF--DDIDELVRRFGEVAHILLDAGHVVISTTNVIGLTDHLGIQVQISPFKMFVAHLGPEAEGL-------------------------PEGADLRLDPEP-DVESAVAAIVGELRRARLIMIYLDNHATTPCDPRVLEVMLPYFTEHCGNAASSHVFGWTAEAAVDYAREQVATLIGASPREIVFTSGATEADNLAIKGVAATRHTQGKHIITAVTEHKAVLDSCARLAREGFEITYLTPGPDGLLTPAQVAEAVRDDTILVSVMFVNNEIGVVQPIAEIAAAVKAERAVLCDAVQGVGKLPFAVEDMGVDLVALSAHKMYGPKGVGALWVRRRVRLEPLIDGGGHERGLRSGTLPVPLIIGFGMACELSQESMDEEAARTAGLRDRLLHGLRTLDGVSVNGSLEHRVPGNLNLSFAGVDGESLLMSLK--DVAVSSGSACTSATQAPSYVLRALGVDDELAQASLRFGVGRFNTEAQIDYVIELCADAVERLRALGPSPDD
MKDI---------------KRKEDMNIVIVGHVDHGKSTIIGRLLADTGSLPNGKLEEVKERCRRNS---KPFEYAFLLDALKDEQAQGITIDSARCFFQTENREYIIIDAPGHIEFLKNMVTGASRAESALLVIDANEGIQENSKRHGYLLSMLGINQISVLVNKMDLVDYDEKVFQNIVKEYTGFLREINV--EPDSFIPISGMIGDNITTKSENTPWYNGNTVINTLDNFQIAETSDDKPFRMPVQDVYKFTDNRRIVAGTIETGKLSVGDEVVFYPSGKRSTVKSIEAFNRKQNYVTAGYSTGFTLKEQIYITRGEMAGKVGVNPKVATRIRVNLFWLGRSPMIKGNSYFLKIGNAKVKVEIEKIKRVIDASTLTNVNREQIDRNDVAECILKTQNPIAFDENKHIQNTSRFVIVDDYD--ISGGGTIEEALELLRN--YNWEKSMVSSSERAEGYNHKSKLLLITGRKGSGRRDIAKGLEKKLLSTGKKAYYLGVENLIYGIDADIKDKEDNREEFIRRFAEIAYILVDAGNILITTIVELSEEELELIKTVVSPENMEIIWIGERTPTDIKTD---FY----PDLDGIE---------------------DGIIALKEYLQEKNIIMVYLDNNATTQMDERVIEVMTKVMRESYGNPSSVYQIGQKGKKILEESREMISGLLGLKSREIIFTSGGTESNNMAIRGAAKALKNKGRHLITSVIEHSSVLNTFKDMESLGWEVTYLGVDEKGRVNIKELQSSIKDETVLISIMHSNNEIGTLQPIREIGKIAKSKNIFHVDGVQSLGKVKIDFEN--IDLFSFAAHKFYGPKGIGALYVKSGVKIEKLLTGGYQERNRRAGTENVVGVCGMARALEISLENLYIEMEKEKKIRDHMENKILEIDKITINGDLSNRLFNTSSITFEKVEAESLLFALDMKGIAVSAGSACASSTLSPSHVLEAIALSGNTAKSTLRISLGRFTTEEDIDYFVEALELAVANERNLN---II
M-------------------EKEQLNFVVIGHVDHGKSTLIGRLLADTNSLPEGKLESVKAFCEKNS---RVFEYAFLLDALKEEQAQGITIDAARCFFKTQKRDYMIIDAPGHTEFIKNMITGAAKADACFILIDAKEGIQKNSKRHGYIVSLLDIKQVVVIINKMDLVNYSKEVFDNIQKEYNEFLTNLGI--NAIRYIPVCARDGENILSLSKNMEWYKDLNVIEQIDDFKPKGKNIEKKFRFPIQDVYKFTDERRILSGKVVSGTINAGDEVVFFPSNKKSIIKTIEIFPKNIASIEAGFSCGFTLNDPLYIKSGEIMCKTKEFPQVSRRLKVNLFWMGEANLLIEKSYKIKIGTLETIAKVTEIINIVDSSELSNEKKTQINKYDVVQCVIETAKPISFDLVQDHHYTGRFVIIDNFE--IAGCGIVTGSLSKERE--IKWDFGLISREDRAKRFGHKSKFILITGKKGTGKRELAIRLEKKLFESNYNSYYINVANLTDGLDVDLSDSIFDKEEFVRRMGELARLFTGCGIIFITALDDIDDYDLEKIKKLNMPYEILVVNIGENNYEKFSVN---LN----QANPNIN---------------------LATELILEELKKQEIIMVYMDYNATTPLHPLVKQALVDNL-DLFANASSMHEQGRQARSTIEAARLYVAQLIGAQPEQLVFTSGGSESNNTVFATMFHLGRKQRNQIITTAIEHPCVLNAAKWLESEGFPVHFLGVDGDGRIDLAELARLVNDKTLLVSIMAANNEIGTLQDMPAIGRIVKPSLSLHCDATQAVGKIPVDVESWQVDYLTLSSHKLYGPKGVGGLFVRKGAPLEPLIRGGHQEHGRRAGTYNSGAIAAFGLAASLARQELPEYGQRLRALRTRLVDGLLAIPKIRVNGHPEQVLPNTLNISFPGAEGEAILLHLDLAGIAVSTGSACASGSLDPSHVLMATGVGPELAHGSIRFSLGRGSTADDVDYVLATLPGIIARLRSMST--SF
MNQQID---------SLNENTDQNMNLVIAGHVDHGKSTIIGRLLADTDSLPKGKLADVKETCRRNS---KPFEYAFLLDALKDEQDQGITIDSARVFFETDLRKYIILDAPGHIEFLKNMVTGAARAEAALLVIDADEGIQENSKRHCYMLSMLGIEQVSVLVNKMDLVDYDQDTFNQIVEDYTEFLEEIGM--EADCFVPVSGLEGANIATLSDETPWYQGQTVLEVLDSFENQKLPEDKPFRMPVQDVYKFTDDRRIVSGTIAAGQVSVGDEVVFYPSGKRSTVKSIEGFNRATDTIGPGFATGFTLDEQIFIKRGELATLADEEPEVTSRIKTNLFWLGKAPLSKNKEYQIKLGTAKVSARLEKIERVIDASNLSQQEKDQVERHDVAQCVFKLNKAIAFDLATQFEKTSRFVVVDDYE--IAGGGLVEEAIEMLRN--YKWEKSKITREERAKKYSQQPTLVLITGEEDVGKKPTAKELEKQLFNEGQMSYFLGIGNLLYGVDADIKGENNHKEEHLRRLSEVSHIMLDAGAILLVTAVELTQEDLELIKTTVAPDQIETVWLGDKITTDIDYD---LH----SDFESER---------------------KAAGEIEGLLQDRGIIMIYLDYNATTPIDKRVTKAMEPYIYDIYGNPSSSHELGKKAAKAVKKARSQVAKLLGANSEEIIFTSGGSESNNTVIKGVAETYQDQGNHIITSQIEHPAVINACKYLEKKGFQITYLPVDKYGMVDVEDVRKAITDKTILITIMHANNEVGTIQPLKEISEIAHKNEVVHTDAAQSVGKIPTKVNELGVDFLSVAGHKLYAPKGIGALYIREGIEIEPLIHGGGQEFGKRAGTENVIFAVGLGEACEVVNNN------KLRKLTDYFYDSLVNFKDSILNGHPEKRLPNTLNVSFKGMDGLEVLNQLD--DIAASTGSACHSGKKEPSRILKAMDIDNQIAMGAVRFSLGRYTTKEDIDKVMEQLTNCIK---------FD
M------------------LPRGQMNIVVLGHVDHGKSTVIGRLLADTHSLPEGKLEQVKATCERNA---RPFEYAFLLDALKDEQAQGITIDTARCFFKTALRDYIIIDAPGHLEFLKNMVTGAARAEAALLVIDAQEGIAENSRRHGYLAAMLGITRIVVLINKIDLIGYDGAVFAGIKQEYADFLDGVGI--VPVGFVPVSAREGDNIATNSAHTPWYQGLTVLEHLDAFEKTAGNEHNPFRFPLQDIYKFTDDRRIFAGTVETGSIKTGEGVIFLPSGKKSRIKSIEGFHTSGSAIEAGYATGFTLSEEVYVRPGEIICKDGELPHVSSRLRVHIFWMGRSPLIKNRKYKLKLATSRSFVQLAEILNVIDASDLTRREKQQIDRYDVAECILETTRPIAFDLVSANEATGRFVIVDHYE--IAGGGIIMESIPRRRE--TSWEKGDVTSSHRQSRYQHKAKFILFTGGADLKKREIARALEKSLFEENFITYYLGMENMESGLDADVTDVHEQREEHLRRLGELARILTDSGQIFITAVGDIDDYDLEILKMLNSPNEILVVNVGPDNFNNFQAD---LS----GEDAEVA---------------------ATVNRIYDLLRRETIIMVYLDYQSSKPVDPRVVDAMRPWFTESFGNPSSLHLDGDEATDTLERSRERVAQFIGANKDEVIFTSGATESNNLAMIGYATRNRRRGDHIVVAESEHISIHNIAKALEKQGFKVSKVGVDQYGRVSVEKLRKKINDATILVSIGWASSEIGTVQPMPEIADALQGRGILHTDAVAAEGLVPIDVRKVHVDLLTLSANDIYGPKGLGALYIRRNVNIAPVMPGGGQERGLRSGTENMPAIVGMAAAADIMTSEMPAEALRLMQYRDRLIAGVLGIPKSHLNGHPRERLPNNAHFRFEAIEGESLLLSLKDKGVAASTGSACSSKTLEPSHTLISCGLLHEEAHGSLEFTFGRWSRPTDVDRVIEVLPGIVERLRSLSPLYKA
M------------------ETKEQMNIVIVGHVDHGKSTVIGRLLADTGSLPEGKLEAVKEYCRKNS---RPFEYAFLLDALKDEQAQGITIDTARCFFKTNKRDYIIIDAPGHIEFLKNMVTGASRAEAVLLVIDAKEGIQENSKRHGHIVSMLGIHQAVVLVNKMDLVHFDQGVFEKITGEFTEFLHKVNI--KPVNFIPLSAFNGDNIAVRSEHTPWYGGPTVLEQLDQFANKKENQELPFRMPVQDIYKFTDDRRIVAGTVLSGKIRTGDEVIFLPSKKRSIIKSIEGFHVARTTAYADQAIGLTLETQIYIKPGELLVKAEEQPVLSSRFRANIFWVGKAPLIKNKNYKLKIGTMRIGVKLVEILNIIDAAELNIRFKDQVERHDVAECILETVKPIAFDPISELELTGRFVIVDNYE--ISGGGIILAGVSRDRE--FLWEKGLISSQRRKEAYGHKSKFIVITGSEGSEKQDIGKDLEQELFNRRYKTYYLGVASLLHGLGAEAKDEYEGREEHIRQIGELARIFTDSGQIFITSVFNLDDYEAEKLKVLNRPNDILIINIGETPFDSFRPD---AK----NPE-------------------------GAVKAVCALLQQHEIIMIYLDHSATTPTDPEVAELMMKYYVEYYGNPSSVHSFGREVRKGIEEARNQVAALVGADFKEIIFTSGGTEADNLAIQGAAKTRSNKGRHIITSAVEHHAVLDTCEHLAKNGFELTIIPVDSEGFVSVEAVSEAIRPDTILISIMHANNEVGTIQPISEIGQIAREKDIFHVDAVQSLGKVPINVKEMNIDLLTISSHKIYGPKGVGALYIRKGIRISPLVLGGGQERKIRSGTENAPGIVGFGKACELAGLRMKEEHDRMVYLRDKLLAGITSIPDVKVNGPIERRLPHNVNVSIFFVEGESLLLSLDMLGIAASSGSACTSGSLDPSHVLLAMGLSHEIAHGSLRFSLGRQNTEEEIDYLIAELPKIVNRLRQMSPLFAN
M------------------ETREQMNIVIVGHVDHGKSTVIGRLLADTDSLPEGKLESVKEYCTKNS---RPFEYAFLLDALKDEQAQGITIDTARCFFKTRKRDYIIIDAPGHIEFLKNMVTGASRAEAALLVIDAKEGIKENSKRHGHIVSMLGIRQVVVLVNKMDLVDFDRDVFNSITAEFTEFINKVNI--KPVNFIPISAFNGDNIASKSPNTDWYDGPTVLSQLDGFVNKKENQELPLRMPAQDIYKFTDDRRIVAGTILSGTVRAGDEVVFLPSQKRSVIKSIEGFNIKRDAAYADQAIGVTLNTQIYIKPGELMVKANELPEVSSRFRVNIFWVGKAPLIKNKTYKLKIGTLRIAVKLVEILSIIDAAELNITFKDQVERHDVAECILETTKPIAFDPISEIELTGRFVIVDNYE--ISGGGIILEGVSKDRE--FLWEKSLISSKEREDVYGHKAMLIVITGNEGNGNQNIGKELENKLFKLKFKAYYLGVSSLLHGLVSDGVSSYEGRDEHIRQIGELARIFTDSGQIFITSIFNLDDYEAEKLKLLNQPNEILIINIDESSFNNFKPD---AS----SSE-------------------------GAVDAVCNLLKNK---MIYMDHAATTYVKPQVVEAMLPFFTEKFGNASSIYTIGRESKKAIEESREKVSDAIGAQAREIFFTGSGTEADNWAIKGVAYANKSKGNHIITTNIEHHAVLHTCQYLENDGFEVTYLPVDENGLVTPQQVADAIKPNTILITIMFANNEIGTIQPIAEIGAIAKEKGIFHTDAVQAIGNIAINVKDMNIDLMSMSAHKFYGPKGVGALYVRKGVKLVSFIHGGAQERGRRASTENIPAIVGFGKAIELATANLDEYNKKIMALRDRTIDEITKIPFVKLNGHREKRLPGNVNLSFQFIEGESLLLMLDMKGIAASSGSACTSGSLDPSHVLLAIGLPHEIAHGSLRLTFGDENTDEDVNKLLEVLPVIVERLREMSPLYNV
MYQTLTQ--------TDRSVERDQMNVVVIGHVDHGKSTVIGRLLADTGSLPEGKLEQVRENCRINS---KPFEYAFLLDALKDEQSQGITIDSARCFFSSRKRDYIIIDAPGHVEFVKNMVTGAARAQAGLLVIDAKEGVQENSRRHGYLLSMLGINSIAVCVNKMDLVDYDQAVYESIVTEYREFLEKINL--HPRVFVPASARDGEGITSFSENMSWYKGPDVLEVFDSFEQPAKKIDKPLRFPVQDIYRFTDDRRIVAGRIETGEVKTGEDVMFLPSGKKSRIASVEAFNVSPTRAYTGQSTGFTLENQIYIRPGEVMVKESDPCRTGTRFKANIFWLGRHPMIKDKRYKIKLAGARESVWLREVNTVLDASSLSADKREQIERLDVAECVLETIKPLAFDIATEIAETGRFVIIDNYE--ISGGGIVLENEPEHRD--NAWQRSDIAKDRRTARYNQRSALVLITGPADAGKSKLAKQLEASLFDSGRMVYYLGIANTMLGIDSDLNA--GSKDEHIRRLGEISHLFNDAGLILIATASDIDDYEVNAIKKLNSPNDCVVVTIGEHRLNTEKSD---LH----PDASKHN---------------------EVINTIREYLTEHKYLMYYFDNNATTRVCDEVFEEIKPYFCQMYGNPSSMHQFGGEVGHKIRESRQRVASILGCKQAEVIFTSCGTESDNMAIRGIAEANPSK-MKIVTSRVEHPAVLATCRSFTEHGYDVVEVGVDEKGRLDLDELEDAVDENTAIVTIMHANNETGTIFPVDKAAQIAHAKGAFHTDAVQSVGKIPVNMAESEIDMLSISGHKLHAPKGVGALFVRKGTRFKPYMTGGHQENGRRAGTENAAGIIGLGKACEVAQRDMELENTQVKSLRDKLETAVMKCGQCRINGDPENRLPNTTNISFELIEGESILLMLDQFGICASSGSACTSGSLEPSHVLRAMGVPFTAAHGSVRFSLSKYTTEQEVDFVIEKLPPIIKRLRELSP--FT
M------------------ENREQMNIVIVGHVDHGKSTVIGRLLADTGSLPDGKLESVKEYCRKNS---RPFEYAFLLDALKDEQAQGITIDTARCFFKTQKRNYIIIDAPGHIEFLKNMVTGASRAEAALLVIDAKEGIQENSKRHGHIVSMLGIRQVVVLVNKMDLVDFDEKVFQSIQSEFSEFLNKINI--NPVNFIPISAFNGDNIADKSANILWHDGPTVLEQLDRLANRKEDEELPFRMPVQDIYKFTDDRRIVAGTVLSGKISSGDEVVFLPSYKRSIIKTVEGFNIARDTAYSDEAIGLTLQTQIYIKPGELLVKADEQPQLSSRFRANIFWVGKAPLIMGKNYKLKIGTMRIGVKLVEILSIIDAAELNITFKDQVERHDVAECIFETVKPIAFDSISEIEQTGRFVIVDSYE--ISGGGIILEGVAMDRE--FLWERGLISSCLRENLYGHKAKFIVLTGSEGNDKQDIGRELEKKLFQMKYKVYYLGVSGLSYGLASQPVSDYQGRDEHIRQIGELARIFTDSGQIFITTVFNLDDYEAEKLKLFNHPNDILIVNIGDTPFHTFQPD---AG----EKD-------------------------GAVNAVCALLKKQEVIMIYLDHSATTPVDPQVAELMMKYYVEFYGNPSSVHLYGREVRKALDEARTQVATLIGADQAEITFTSGGTEADNIAIQGAAKSRAKKGKHLITSAIEHHAVLDTCKYLAKNGYDLTILPVDEEGLVSVDELKKAIRPDTILVSIMHANNEVGSIQPIEEIGKITKELDIFHVDAVQSLGKCPIDVKAMNIDLLTISSHKIYGPKGVGALYIRKGVRISPLMFGGAQERKIRSGTENAPGIIGFGKACELSGQRMKSEIPYLTGLRDKLIDGIMSIDNVKLNGPRQKRLSNNVNVSINFIEGESLLLSLDMIGVAASSGSACTSGSLDPSHVLLAMGMSHEVAHGSLRLSLGKQNTDEDIEFVLEELPKIVDRLRVMSPLYSC
MLKTTD------------NPIKEQMNVVFVGHVDHGKSTVIGRLLADTNSLPKGKLESIRERCQKNS---QPFEYAFLIDALKDEQAQSITIDSARVFFQSDKRHYIIIDAPGHIEFIKNMITGASHAEAAILVIDAVEGVQENSRRHGYMLGMLGIKKIVVLVNKMDLVEYDQNAFQAIKTQYEAFLQGLGI--EVLHYIPASGLEGDCIVDCAARMPWYHGPTLLQALDAFEIAATLDDQPLRLPIQDVYKFSDSRRIVAGSVASGRLSVGDELVFYPSGKRTQVKEFEIFNGKPISVASGDATGFTMREQIYVRRGQIAAKSTEAPFVSTRMRVSLFWLGKEPLVQGKEYYFKLGASKERVQLEKIHKIIDASNYAATEKTEIGHHDVAEATLKLAHPVAFDTSDKMPETSRFVLVDQYE--IRGGGIILEALDVIRN--QKWIKSTVSMEQRAEHYNQKSALVIITGPRHVGRKTLAAMLERQLFEDGKQVYYLGLGSLLYGVNADLKRAPGGWRESMRRFAEVCHLFLDAGQILIVTALELTSADLTVLQTVIGEEKIKTVWLGGEITTDLPVD---LV----HHHETLE---------------------QAAVQIKGLLQEAGIIMIYLDYAATTPVDERVLQAMLPYFSHTFGNPSSIHQYGQKAENAIEAARETVAGVLKCRPDEIIFTSCGSESDNLALRGASLAMRAKANWILTSQAEHHAVSRTAGQMAEFGFEVEWLPVDEYGMVLPQTIAQAICHQTAIVSVMLANNEIGTINPISKISEICHEQGVLHTDAVQAAAYLPVNVDALGVDLLSLGGHKFYGPKGVGALYVRKGTPLVPVQTGGGQEVGLRAGTQNVPYIVGFAEALRLTDLERKARAAQVKPMRDRIIGSVLEIPDAKLTGHPIERLPNHCSFVFKGVDGNFLLTLLDSAGFACSSGSACKTGNPEPSEVMRLMQLPLEWGLGSLRVTLGTASTAVDVEKFLARLPGLVEKARKL-----Q
MKQQ--------EAWKEERERIGLLKFITCGSVDDGKSTLIGHILYDSKLLYTDQEEALELDS-KVGSRGGKIDYSLLLDGLMAEREQGITIDVAYRYFTTEKRSFIVADTPGHEEYTRNMAVGASFADLAVILIDASQGVLVQTRRHARICALMGIRHFVFAVNKMDLVKYDQETFRKIEEQIKELQEELSL--ANVKIIPVSATEGDNVTTKSDNIPWYTGEPLLEYLETVDVREKSEEEGFYMPVQRVCRPNHTFRGFQGQIESGQISVGDEIVTLPSKEHAKVKSLLIGDKDAQTAEKGRPVTIQLDREVDVSRGCVLANKTE-LPVSKSFTATVLWMDDGELLPGKEYFVKIGTKEIPGIVTNIQYKIDVNTGEYIPANNLRKNEIAICDVILQEEIVLDEFDDHKALGELILIDRITNMTSACGVIKNSE-VDEEKCVFAHGKLKANGDIFEEFYYNMESMTVTKIKPSGKYTIGDEIP------------VEGESYQYPDYFDVIVFRDKVAVQIRDRK--------------VSAILPIEEYEYKGLPLI-NGRGFKILVDSKEKADK------LFAELK---------------------QGYKPGSEFFNRWLQFEAYRKIVMIYFDNAATTCVFPEVVEAMQDAMQVTYGNPSAKHMKGIEAENKVKAAQELIAKTLRAKPKEILFTSGGTESNNTAIIGTAMANRRKGKHIITTKVEHASVYEPMYHLEEEGYEVTYLDVDSEGIVDLDQLEESIREDTILVSCMMVNNEIGAIEPIEEIAKIIKAPNTFHVDAIQAYGKLPIVPKNMGIDLLSTSGHKIHGPKGIGFLYIKEGTKISPIIFGGGQQKGMRSGTENVPGIVGLAVACEKMIGKNYENAEKIREVKEYFQERIKEIEDIKDN---SGKAPHVASISFKKLRSEVLLHALEDREIYVSSGSACSSNKKAVSGTLNAIALSDEFKDGTLRFSFSIENTKEEVDETIKALKELVPMLRRFV---RK
MHNNQNR-------SESAKIINENMNIVIVGHVDHGKSTIIGRLLADTNSLPEGKLEQVKETCRRNA---KPFEYAFLLDALKDEQAQGITIDTARVFFKTKKRKYIIIDAPGHIEFLKNMVTGAARAEAALLVIDAQEGIMENSKRHGYLLSMLGIKQVVVLVNKMDLIDYNQRRYEQIVEEYRAFLSQIGV--EADLFIPISGFMGDNVASISNKMPWYNGNTVLEKLDLLNNQKGVKDQVFRMPVQSIYKFTDDRRIIAGTIDTGKIRVGNEVIFYPSGKKSKVKSIERFNASINEDIAGSATGFTLEEQIYVTRGELACIIDEKPEVSTRIKTKLFWLGKENLSSNRGYYIKVGTQRVRADLEEVITVLDASTLSTTTRQYVQRHEVAEVIFKLEKEIAFDRAENLTETSRFVLVDNYE--ISGGGIVVDSLEDRRN--IKWIESAVTKEERGIRYAQKPIMILISGKKELGKKDIARYIERGLFIEGRNVYYLGIGNVLYGIDADIKESMEDREAHFRRFAEISNIMLDAGDILIATADDIQESDMNIINTVIDSSDVKLLWVGAVNDHNLPIA---LH----EENEIKE---------------------EIYLKVKKMLLDAKVLMAYFDNSATTKPSKEVVETMLKALTIHYGNPSSLHRKGVEVEKLIKASRRQVAKALGVKDEEIIFTSGGTESNNAAILGTIAAQHRRGNKIITSSIEHPSVLNVFKYLETKGYSVVYLDVDRKGKIDLHQLEQEVDENTILLSIMHVNNEVGTIQPIEKIRQILNNNKILHVDAVQSFGKLKMNPSKLGIDLLSISGHKIHGPKGIGALYIRKDLKFTPIIYGGGQEIGIRPGTENVPGILGLGIASAAIEKEIDDGIQKMVQVKERLKAGILSIKDAIFNGCQDESAPHILSISFPGIRGEVLLHMLEQDEIYVSTGSACSSKKSSQSHVLKAMGLSEEEIEGAIRFSFSYQNTIEEVDYVLNQLKKHIYDLKKIM---KR
M--------------------NGLLKFITCGSVDDGKSTLIGHILYDSKLLYADQEKALELDS-KVGSRGGAIDYSLLLDGLMAEREQGITIDVAYRYFTTDNRSFIVADTPGHEEYTRNMAVGASFADLAVILIDASQGVLVQTRRHARICKLMGIRYFVFAVNKMDLVKYDKNAYDKIVGQIEELKNELSL--ENVKIIPLSATEGDNVTVKSENITWYDGEPLLEYLENVDISEENAEQGFYLPVQRVCRPNHTFRGFQGQIESGSINVGDEITTLPSNESAHVKEIYVGDKKSETAFKGQPVTITLDKEVDVSRGCVLVKGTN-LAPYKRLTASLLWMDDEPLTVGKDYLVKIGTKTIAGIVAGIDYAIDVNTGEHINAETIGKNGIAVCEILLTEAVVADLFDEHRTLGELILIDRVTNMTSACGVVDELKEKGGSRASFKFENLEARGDIFEEFYYDPQSLSVLKYQPVDKYTVGDEIP------------TEGESYKYPDSFDIIVLRDGVTVKIRNKK--------------IGDIIETKNYEYDGYPVI-NGRGFEIKADSREKVVN------FLREY----------------------ATRDDENKFFEKWLNFNTYRKVTMVYLDNSATTKVYDEVVQLTSKIMSEDYGNPSSMHQKGVDAEVYVKEAKERIAKTLKVQEKEIFFTSGGTESDNWALMGAASANSRAGRHLITTKIEHPAILQTMEYLESIGYEVTYLPVDEKGVLRLDALEQAIRPDTILVSIMHVNNEVGAIQPIEEAGALIKRPHTFHVDAVQGFGKLRIYPKKSHVDMLSVSGHKIHGPKGVGILYIDEHVKIKPIIFGGGQQKGMRSGTENVPGIAGIGKATELSYANLDRDVERLYELKRYFEDGLQKLSGVVINGPLEQGAPHIVSASFAGVRSEVLLHALEDKGIYVSAGSACASNKHTVSATLKAMGISQNLLDSTIRFSFSVFTTAEELDYTLQCLYDILPMLRKYT---RY
M--------------------KGLLKFITCGSVDDGKSTLIGHILYDAKLLYADQEKALELDS-KVGSRGGEIDYSLLLDGLMAEREQGITIDAAYRYFTTDHRSFIVADTPGHEEYTRNMAVGASFADLAVILVDAKQGVLVQTRRHARICSLMGIRSFIFAVNKMDLMGYDQNRFLEIERELQELKEELLL--ENIICIPVSATEGDNVTKKSANTPWYEGQDLLTCLENIDVAVT-SEQGFVLPVQRVCRPDHTFRGFQGQIESGVIETGEELITLPSAQRAVVKSIYAGDRETSKAYAGQAVTIQLDREVDVSRGCVLTKDTD-LKPVKQFVTSLLWMDDSRLVPGKEFLVKTGTKLIPGVVKAIRYKVDVNTGEHLAAEHLVKNEIARCEIALTEPAVIDLFHKHKTLGELILIDRITNMTSACGVIEELCGAGEKDSTFIHGDLRARGDIFEEYYYNLESLSVMKSREVQQYTIGDQIP------------LEGESFSYPEDFDVCVLRDKTAVRIRKGQ--------------IAEIQPLKEYHYSGVPVL-NGRGFGIQVNSDDEVSE------LFKEWE---------------------KKDNRQAEFLNRWMDFGAYRRIIMIYLDNAATTKTAPEVVEAMLPYFTENYGNPSSIYEFAGVSKKAVSQSREIIAKALGANDNEIYFTAGGSEADNWALKAAAEAYQSKGNHIITTKIEHHAILHTAEYLEKNGFEVTYLDVDENGVVKLEQLKKAIRPTTVLISVMFANNEIGTIQPIKEIGEIACQNGIFHTDAVQAFGQLPINVDECHIDMLSASGHKLNGPKGIGFLYIRKGVKIRSFVHGGAQERKRRAGTENVPGIVGLGAAVQRAVDTMEVRTAQEIKLRNHLIERVLKVPYTRLNGHHTLRLPNNVNFSFQFVEGESLLIMLDMEGICGSSGSACTSGSLDPSHVLLAIGLPHEIAHGSLRLTLSEETTMEDIDFVVEVIKKIVEKLRSMSPLYRK
MNSL--------------DFIKESMNIVIVGHVDHGKSTIIGRLLADTDSLPKGKLEQVKEKCRRSS---KPFEYAFLLDALKDEQEQGITIDAARCFFNTKKRDYIIIDAPGHIEFLKNMVTGASRAEVALLVIDANEGIKENSKRHGYLLSMLGIKKIAVLVNKMDLVDYDEEIYEKIVEGYTEFLEQIDI--KPEAFVPVSGFEGVNIAEKSKETPWYGGKSVLDLLDSFETMRPELDQPFRMPIQGVYKFTDKRRIVAGTIETGKFKVGDEVVFYPSGKKSRVKTIESLNKSIKEAHSGYATGFTLDEQIYVKRGEVAALASERLDYSTRIRGNIFWLGTKPITIGSEYMLKIGTAKSIAKVEKIVRVIDASNLKNEQKGHVDRHDVAEIIFKTAKPIAFDLADKLSATSRFVIVDDYE--ISGGGIVVESLDYENS--YIWEKSLISKTKRAKKYGQTPTLVLLAGNEDSNIYEIGKQLEKQLIEEGKNAFFIGIGKIKNGAVVS---FNPYGNEHMKRFADTSNLLIEAGNIVIAVASGLGEQEIDIIGTRIDENDILKVWLGRDNEENISDD---ID----KGDVTVD---------------------GGVSEIKKHLEKEGIIMIYFDNSASTRLDERVLEEMNPYFFDIYSVATSAYSMGIEAKEAVDRSRDIIAKSLAAKPDEIIFTSGSCESSNAAIKGATAALSSKGKHIITSKIEDFPVLNTIKRLEREGFEVTYIDVDDRGFVDMAQLESSIREDTILVSIQHANQEIGTIQDIDAIGNLCRERKVFHTDATHTFMRVPIDLSNLNVDFMTFSAHTVHGPKGIGGLFIRKDTPFKKLIDGGFQEFNMRAGVEDIPSIVGFAKAVQIIPS---DESKTLQKMRDYLIDRVLSIPDTSLNGDISKRLPQNANITFHYVEGESITLHLDMYGFAVSTGSACFSKSLEASHVMMAIGGSHEDAHGSIRFSLSRYNTVEQIDNLVDTISKIVQNLRKISPL-ER
