# Supplementary material for: Inter-protein residue covariation information unravels physically interacting protein dimers
Source: BMC Bioinformatics. 2020 Dec 17;21:584. doi: 10.1186/s12859-020-03930-7 (PMC7745481; doi:10.1186/s12859-020-03930-7)
Supplement: Supplementary file 5 — Additional file 5. Final ER-MSAs at different ASA thresholds. Available on Mendeley data (http://dx.doi.org/10.17632/9bk2r55286.1). [file 12859_2020_3930_MOESM5_ESM.zip › Additional file 2/Final ER-MSAs/Negative ER-MSA dataset/ASA0.0/paired_MSA/1zun-B-4eb7-C/MSA_IDs.txt]

tr|Q87WW1|Q87WW	sp|P0DMG2|ISCU2
tr|S9ZJN0|S9ZJN	tr|S9ZRF4|S9ZRF
tr|H0Q430|H0Q43	tr|H0PTX4|H0PTX
tr|F5R9W2|F5R9W	tr|F5R8K7|F5R8K
tr|A0A1G0G3G7|A	tr|A0A1Q3SHC3|A
tr|H1G3K2|H1G3K	tr|H1G2K1|H1G2K
tr|H2FUG9|H2FUG	tr|H2FZB3|H2FZB
tr|A0A1E4PWU8|A	tr|A0A1E4PWE4|A
tr|A0A1B1YTL2|A	tr|A0A1B1YWY5|A
tr|A0A1X0YBX2|A	tr|A0A1X0Y5Q7|A
tr|A0A127FAU0|A	tr|A0A127FB31|A
tr|A0A1F4GU66|A	tr|A0A1F4JFH8|A
tr|A0A1F4FCZ2|A	tr|A0A1F3WSK3|A
tr|W6KBQ6|W6KBQ	tr|W6KLE2|W6KLE
tr|A0A1W9IEM1|A	tr|A0A1W9K3P4|A
tr|M5A5D5|M5A5D	tr|M5AKD1|M5AKD
tr|G1Y3J0|G1Y3J	tr|G1XVT4|G1XVT
tr|A0A1E4ZQJ7|A	tr|A0A1S9D1S5|A
tr|B0THG8|B0THG	tr|B0TFA6|B0TFA
tr|A0A168S541|A	tr|A0A162R029|A
tr|C1DQ72|C1DQ7	tr|C1DE67|C1DE6
tr|A0A0E9M7S4|A	tr|A0A0E9M6E2|A
tr|A0L6E3|A0L6E	tr|A0LC59|A0LC5
tr|A0A1G2YDJ1|A	tr|A0A1G3A4D8|A
tr|A0A1G0Z2E6|A	tr|A0A1G0YPB4|A
tr|A0A142XGH8|A	tr|A0A142XGW2|A
tr|A0A1U7GN22|A	tr|A0A1U7GPJ5|A
tr|A0A149VWW6|A	tr|A0A0R0LKE3|A
tr|F8E8F3|F8E8F	tr|F8E9H9|F8E9H
tr|A0A142YKR7|A	tr|A0A142YPA7|A
tr|A0A0K8P8I4|A	tr|A0A0K8NYV5|A
tr|A0A0M9UBD1|A	tr|A0A0M9UDX8|A
tr|A0A139SQC5|A	tr|A0A139SM94|A
tr|A0A0R2T0R5|A	tr|A0A0R2T8K8|A
tr|A0A1M3IZ48|A	tr|A0A1M3IL43|A
tr|A0A1G3IFN5|A	tr|A0A1G3I8W0|A
tr|A0A1F4QGB0|A	tr|V5RU28|V5RU2
tr|C0GFD4|C0GFD	tr|C0GCR3|C0GCR
tr|A0A0R2TYG3|A	tr|A0A0R2WD05|A
tr|A0A0Q0VLD1|A	tr|A0A0Q0VZ21|A
tr|A0A1G1E7A6|A	tr|A0A1G1E4A7|A
tr|A0A150YFN1|A	tr|A0A150YHP0|A
tr|D9UVU2|D9UVU	tr|A0A1V1YW52|A
tr|A0A0B5AUU1|A	tr|A0A0B5ANV7|A
tr|A0A1F3VEM1|A	tr|A0A1F3Y1Z7|A
tr|A0A1Y5S7D7|A	tr|A0A1Y5TAE7|A
tr|A0A0C2HLR6|A	tr|A0A0C2HLN3|A
tr|A0A1F9V6W9|A	tr|A0A1F9TZH6|A
tr|A0A1V2YIZ6|A	tr|A0A1S9CA31|A
tr|A0A154VF97|A	tr|A0A154VNB8|A
tr|A0A0D2WK50|A	tr|A0A0D2WFJ5|A
tr|H8FU44|H8FU4	tr|H8FQI2|H8FQI
tr|A0A1T4JUS2|A	tr|A0A1T4N193|A
tr|A0A0C1ZG91|A	tr|A0A0C1ZYE6|A
tr|Q24TA2|Q24TA	tr|Q24US8|Q24US
tr|A0A1N7NMM8|A	tr|A0A1N7P7H2|A
tr|A0A1L6LBY6|A	tr|A0A1L6LUG8|A
tr|A0A1V3NIH0|A	tr|A0A1V3N8Z6|A
tr|A0A017SUZ7|A	tr|A0A017T336|A
tr|A6GM01|A6GM0	tr|A6GT54|A6GT5
tr|D9QSI5|D9QSI	tr|D9QVL1|D9QVL
tr|E3HDY8|E3HDY	tr|E3H8W9|E3H8W
tr|A0A1G3LNA0|A	tr|A0A1G3PY84|A
tr|L0KCY5|L0KCY	tr|L0KBH7|L0KBH
tr|F0SYS1|F0SYS	tr|F0T0V8|F0T0V
tr|A0A0L6JQR9|A	tr|A0A0L6JUS8|A
tr|A0A117SDN6|A	tr|A0A117SCU8|A
tr|A0A1M3KB81|A	tr|A0A136LEZ4|A
