# Supplementary material for: Inter-protein residue covariation information unravels physically interacting protein dimers
Source: BMC Bioinformatics. 2020 Dec 17;21:584. doi: 10.1186/s12859-020-03930-7 (PMC7745481; doi:10.1186/s12859-020-03930-7)
Supplement: Supplementary file 5 — Additional file 5. Final ER-MSAs at different ASA thresholds. Available on Mendeley data (http://dx.doi.org/10.17632/9bk2r55286.1). [file 12859_2020_3930_MOESM5_ESM.zip › Additional file 2/Final ER-MSAs/Negative ER-MSA dataset/ASA0.0/paired_MSA/1zun-B-4eb7-C/MSA_ready_for_MI.txt]

MSHQSDLISEDILAYLGQHERKEMLRFLTCGNVDDGKSTLIGRLLHDSKMIYEDHLEAITRDSKKSGTTGDDVDLALLVDGLQAEREQGITIDVAYRYFSTAKRKFIIADTPGHEQYTRNMATGASTCDLAIILVDARYGVQTQTRRHSYIASLLGIKHIVVAINKMDLNGFDERVFESIKADYLKFAEGIAFKPTTMAFVPMSALKGDNVVNKSERSPWYAGQSLMEILETVEIASDRNYTDLRFPVQYVNRPNLNFRGFAGTLASGIVHKGDEIVVLPSGKSSRVKSIVTFEGELEQAGPGQAVTLTMEDEIDISRGDLLVHADNVPQVSDAFDAMLVWMAEEPMLPGKKYDIKRATSYVPGSIASITHRVDVNTLEEGPASSLQLNEIGRVKVSLDAPIALDGYSSNRTTGAFIVIDRLTNGTVAAGMIIAKPVSGGGSHHHGELAHVSTEERAQRFGQQPATVLFSGLSGAGKSTLAYAVERKLFDMGRAVYVLDGQNLRHDLNKGLPQDRAGRTENWSRAAHVARQFNEAGLLTLAAFVAPDAEGRERAKALIGKERLVTVYVQASPAVCRERDPQGLYAADGDNIPGESFPYDVPLNADLVIDTQTLSVEESVKQVLDLLRGRGAIMYSDKVFDHFQNPRNVGKIEDADGVGTVGNPVCGDLMTIYIKVKDNRIEDIKFQTFGCAAAIATSSMATEMAKGKTIEEALKITRDAVAEALGGLPKQKMHCSNLAADALRRAIVDYFRKNGKIDKIKELGLEKELEKMEKGEMDDHGEYCEA
MAHTSDLIATDIEQYLKAHENKSLLRFITCGSVDDGKSTLIGRLLYESKMLFEDQLAAVEADSKKFGTQGDEIDFALLVDGLAAEREQGITIDVAYRFFSTDKRKFIVADTPGHEQYTRNMVTGASTADVAILMVDSRRGILTQTRRHSYLVKLLGIRHVLVAINKMDLVDYSEKTFNDIVDAYRDFAARIGLE--SPTFIPLSAFKGDNITDPSAAMPWYHGTTLMGYLETVEIDERMQRAPFRLPVQWVNRPNLDFRGFAGTIAGGVIRPGDRIRVQPSGRESTVARIVTRGGDLEQAVSGQSITLTLNDEIDISRGDVISTVGAPAETADQFEITLVWMHDEPLLPGRPYLLKIGTKTVTATITDIKYQVNVNTLEHVAAKTLELNAIGVCNLSLDRQIAFDPYQDNRDTGGFILIDRLSNNTVGAGLLHFALRRAHN--IHLQHMDVDKIARASIKHQQGCVLWFTGLSGAGKSAIANLVEQKLHGLGHHTYLLDGDNVRHGLNKDLGFTDADRVENIRRVGEVARLMVDAGLIVLTAFISPFRAERSMARSLVEEGEFVEVFVDTPLEVAEQRDVKGLYKKARKNFTGIDSPYEAPEEPEIRLDTTRLSLEAAADAVITTLRLRGVIMYQEVIFDHNRKPRNYRPMADANRHADGHNPLCGDQLTVYLHIEDEIVRDVSFVGQGCAISTASASLMTEAVKGKPVAEVEALFQD--ERDFGREFPARVKCATLAWHTLHNAIIGAQDPA-----------------------------RTE
MAHISDLIATDIEQYLKTHEHKSLLRFITCGSVDDGKSTLIGRLLYESKMLFEDQLAAVEADSKKYGTQGENIDFALLVDGLAAEREQGITIDVAYRFFSTEKRKFIVADTPGHEQYTRNMVTGASTADAAILMVDARKGILTQTRRHSYLVSLLGIRHIIVAINKMDLVDYSQSVYQRIVDDYREFAARIGLE--DITFIPMSAYKGDNIIAPSDAMPWYHGTTLMGYLETVEIEERMQKQPFRMPVQWVNRPDLDFRGFAGTIAGGVVKPGDRIRVQPSGRESTIARIVTRDGDLEQAVAGQSITLTLADEIDISRGDVISTAASPASSADQFEVTLVWMHDEPLLPGRPYLLKMGAKTVTATITHIKYQVNVNTLEHIAAKTLELNAIGVCNIGLDRAIAYDPYDENKDTGGFILIDRLSNNTVGAGLVHFALRRSQN--IHMQHVDVDKAARARLKHQKPCVLWLTGLSGAGKSTIANLTEKRLHALGYHTYLLDGDNVRHGLNKDLGFTEADRVENIRRVAEVAKLMADAGLIVITAFISPFRSERQMARSLVAEGEFLEIFIDTPLDVAEQRDVKGLYKKARKNFTGIDSPYQAPETPDVHINTLTMSPEEAAEYLVLELQRRGGLMYQEMIIDHGRHPRNFGPLADADHHAEGFNPLCGDRIKLQLKVRDGRIEDARFEGVGCAISTASASLMTEALKGRSEEEVRALFDERGEPPLGQEFPSRVKCATLAWHTLLAALEGESSPV-----------------------------STE
MAHISDLIAQDIEAYLKQHEHKSLLRFITCGSVDDGKSTLIGRLLYESKMLFEDQLAALEADSKKVGTQGGDLDFALLVDGLAAEREQGITIDVAYRFFSTDRRKFIVADTPGHEQYTRNMVTGASTADLAIILVDARHGVQTQTRRHSYLVSLIGIKRVVVAINKMDLVGFSKDVYDRIEKEYRAFAAQIGLT--DILCIPMSALRGDNITDKSDNTAWYAGPTLMEHLETVQIEDDLQARPFRLPVQWVNRPNLDFRGFSGQIASGTVRPGDRVRVQPSGRDTTVERIVLSTQDMQEAVAGQSVTVTFADEIDCSRGDVIVAADAPALTGDSFDATLVWMSDEAMATGRSYLMKCGTRTVGTTVNAIEYRVNVNTLERTAAQALALNEIGRVSLLTDRLIAFDPYESVRDTGSFILIDRLTNNTVGAGLLHAARSRPRD--LSWTRTDTSRAARAALKQQSPLLLW------AGAGIDANKLEQKLMSIGRHTITLPAATA--------------------DLPRVAGLLLDAGLIVV---IDAESAQPAALASALPAAERIELAVDAAAPQA--------------SLTG------------ERLSLPSAAADETVEQVVEVLRRAGRVMYSDKLLDHYENPRNVGSFGKEDGTGMVGAPACGDVMKLQIKVGDGIIEDAKFKTYGCGSAIASSSLVTEWVKGKTLDQALEIKNTAIAEEL-ALPPVKIHCSILAEDAIKAAVEDYRKKHGTTS-----------------------SADAA
M-------------------LNECMNIIFVGHVDHGKSTVIGRLLAETNALPKGKLEKIKSFCERNA---KPFEYAFLLDALSDEQAQGITIDIARCFFKTSKRKYLILDAPGHIEFLKNFVTGATNAEAAFLIIDANEGIQENTTRHAYMLSLLGIKQIVILINKMDLMNYAQPVFDEIKSQVDSYLKKINVE--PVGYIPVSGRQGDNIASLSNKTPWYLGPTTLETLDKFNMQLIDEKQPFRMHVQDVYKFGDNRRIIVGQINSGTIRVGDKVIFHPTGKLSTIKTIEVFNAPCFSARMNQSIGLTLHEQIYIKRGDVISILNQSPMIASILKVSLFWLGKNPLKLGKIYWFKLGTSKTKVVVDRINHVLNTSSLEVKDTTEIKANQVGECILKLFTPIAYDNVSVNIAMGRFVLVDRY--DITGGGIIVDHIIDSRN--FKWLTSDISLEEREQLFNQKSKLILITGDEAELRKKIALKLERHLFSLGKFVYFIGIGNVKHALETSDSSNLNLADENLRRFREVLNILLDTGLIIIATAAKISSEDLNLIKMTTSHDNIFTVWLSSNTNKTELSEDDILY----NISDSLD---------------------ELLLKINNLLQTKQNEMYQEMILDHCRHPRHYGKLDTATHEAEGMNPLCGDEIKVYLKVLEHQIEMIQFTGQGCAISIASASLMSEYMQGKYDTEAKEAIQSATNENLGKNYPIRIKCATLPWHAFLAALENNHTKI---------------------------TTETP
MAHVSDLIADDIEQYLHLHQHKGLLRFITCGSVDDGKSTLIGRLLYESQMLFEDHLAALQADSRRWGTQGEEIDFALLVDGLAAEREQGITIDVAYRFFSTDRRKFIVADTPGHEQYTRNMVTGASTADVAILMVDARKGVLTQTRRHSYLVSLLGIRAIVVAINKMDLVDYSEPVYRRIRDDYEAFARQIGVE--AVTFIPVSAFKGDNIVSPSPNMDWYHGPTLMGYLETVEIEDRMQAAPLRLPVQWVNRPNLDFRGYAGTLAGGVVRPGDRIRVQPSGKESTVARIVTRDGDLEQAVAGQSVTLTLTDEIDISRGDMISAAREPAGTADQFETTLIWMHDEPLLPGRQYLLKLGTRTVTASVTTIKYQVNVNTLEHTAAKKLELNAIGVCNISLDRPVAFDPYTDNRDTGGFILIDRLSNNTVAAGLIHFALRRSQN--IHLQPVDINQEAHARLKGQRPCVLWFTGLSGAGKSTIANLVEKKLHAEGRHTYLLDGDNIRHGLNKDLGFTDADRVENIRRVGEVARLMVDAGLIVLTAFISPFRSERQMARELLKDGEFLEIFVDTPLEAAEARDPKGLYRKARKNFTGIDSPYERPESPEIHVDTTRMTPEAAADLIVEHIRNGGYLMYSDKVIDHYENPRNVGSLDKADGTGMVGAPACGDVMKLQIRVNAGVIEDARFKTYGCGSAIASSSLLTEWVKGKTLEEAGAIKNTQIAEEL-ALPPVKIHCSVLAEDAIKAAIADFRKKSVQGH----P--ADHEEP----------QRLSA
M-HQSSLIESNINEYLKQHESKSLLRFITCGSVDDGKSTLIGRLLFESKMLFEDQLAAMEADSKKYGTQGEEIDFALLVDGLAAEREQGITIDVAYRFFSTDKRKFIVADTPGHEQYTRNMVTGASTADAAILMVDARKGILTQTRRHSYLMSLLGIRQVVVAINKMDLVDYAEDTFNRIREDYAQFAEQLDLE--NITYIPMSAFKGDNIVEPSPNMPWYHGTTLMGYLETVEVDTRMQRAPFRLPVQWVNRPNLDFRGFAGTIASGVVKPGDRIRVLPSGKESTVDRIVVHGGDLAQAVAGQSVTLTLADEIDISRGDIISAADAPVETADQFETTLVWMHEDALLPGRPYLLKIGTKTVTATVTDIKYQVNVNTLEHVAAKKLDLNGIAVCNLSLDRAIAFDDYQSNKDTGGFILIDRLSNNTVAAGMLHFALRRSQN--IHMQHVDVNKEARALTKGQKPAVLWFTGLSGAGKSTIANLVEKKLHAQGNHTYLLDGDNVRHGLNKDLGFTDADRVENIRRVAEVSKLMVDAGLIVLTAFISPFRAERRLARELLAEGEFIEVHVDTPLNVAEERDVKGLYKKARKNFTGIDSAYEQPESPELRLDTTALSADEAADLVIELLKERGIIMYSEKVIDHYENPRNVGGFDKNDATGMVGAPACGDVMKLQLKISDGIIEDAKFKTYGCGSAIASSSLITEWVKGKSLDEAASIKNTDIAEEL-ALPPVKIHCSILAEDAIKAAIDDYKQKKN-----------------------------LA
MAHVSDLIASDIGEYLRQHEHKSLLRFITCGSVDDGKSTLIGRLLFDSKMLFEDQLAAVESDSRKWGTQGADIDFALLVDGLAAEREQGITIDVAYRFFSTDRRKFIVADTPGHEQYTRNMVTGASTADVAVILVDARKGVLTQTRRHSYLVQVIGIRKVVLAVNKMDLMDWSQAVFDRIVDEYRAFAAKAGLA--DVTAIPLSALKGDNMLAHSERTPWYRGPTLMGFLETVEVDAQQQTGAFRLPVQWVNRPHQDFRGFAGMIAGGMVKPGDRIRVLPSGRASTVARIVTASGDLPLAVAGQSVTLTLADEVDVSRGDVIAAATDPAEVADQFEAAIVWMADEPLLPGRQYLLKIGTRTVGASVTELKYKVNVNTLERLATKQLELNEICVCNIALDRPVAFDRYAVNRETGGFILIDRVSNHTVGAGMLHFALRRSAN--IHRQHTDVDKAARSTLKEQKPAVVWLTGLSGSGKSTIANLAEKKLLALGHHTYLLDGDNVRHGLNKDLGFTEADRVENIRRVAEVARLMADAGLIVLTAFISPFRAERDMARRLLDEGEFVEVHVDTPLDVAESRDVKGLYKKARKNFTGVDSPYEAPEAPELRVDTVSSTPDEAADLLIGKLREMGLIMYSDKVIDHYEHPRNVGSFEKDDGTGMVGAPACGDVMKLQIKVNTGLIEDARFKTYGCGSAIASSSLVTEWVKGKSLDEAVTIKNTHIAEEL-ALPPVKIHCSILAEDAIKAAVEDYKSRHG---------------------------ATAN
MAHVSDLIASDIEEYLTQHERKSLLRFITCGSVDDGKSTLIGRLLYESKMLFEDQLAAAEADSKKWGTQGGDIDFALLVDGLAAEREQGITIDVAYRFFSTDRRKFIVADTPGHEQYTRNMITGASTADVAVILVDARKGVLTQTRRHSFLVSLIGIRKVVLAINKMDLVDFSQDVFGRIDADYRAFAAQIGLT--DITSIPLSGLKGDNIVEPSARTAWYHGPTLMAFLESCEIETRLQHGPLRLPVQWVNRPNLDFRGFCGLIASGTVRPGDRVRVQPSGRESRVARIVAYGGDWPQAVAGQSVTLTLEDEIDISRGDIISAAEAPAEVADQFECTLVWMADEPMLPGRQYLLKLATRTVTATVTEPKYKVNVNTLEHLAAKTLELNEIGVCNIALDRPVAFDAYEVNRDTGGFILIDRLTSNTVGAGMLHFALRRAHN--IHLQHVDIDKAARASLMGHKPAVLWFTGLSGAGKSTIANLVEKKLYALGHHSYLLDGDNVRHGLNKDLGFTDADRVENIRRVAEVAKLMVDAGLIVLTAFISPFRSERALARGLLEEGEFIEVHVDTPLDVAEGRDVKGLYKKARKNFTGIDSPYEAPENPELRVNTVECDAQQAADRVIERLRELGRIMYQELIVDHNKNPRNYGVLVDANRQAHGYNPLCGDKITVYLHLDGDRITDVRFEGAGCAISTASASLMTQAIKGKTVPEAEAMFQDETADKLGREFPSRVKCATLAWHTLHNAAHGDATPA-----------------------------RTE
MNNQSVLIAEDIHAYLKAQEEKSMLRFITCGSVDDGKSTLIGRLLWDSKLVFEDHLAALEADSKRIGTQGDEIDYALLLDGLQAEREQGITIDVAYRFFSTDKRKFIVADTPGHEQYTRNMVTGASTAQLAVILVDARKGVLTQTRRHSFLVSLVGIRKVVLAINKMDLVDYREETYKTICADYRQFAAELGFE--EMTCIPISALKGDNIIHPGENMPWYDGPTLMHALETVAVGDRAVELPFRMPVQWVNRPNLDFRGFSGTIASGRILPGDRIVVPGSGQTSRIRRIVTMDGDLDQAVAGQAVTLCLEDEIDISRGDLLADAEARPVHADQFQAHLVWMHEDALLPGRSYLLKTGASLVTAQIGELKYRVDVNSLEHQPCKTLALNEIGVCNLALDRAVSFDPYKENRGTGNFILIDRLTNATVGAGMIDHPLRRASN--IHWQSIDVNKDSRAAIKGQKPCVLWFTGLSGAGKSTIANLVEKKLHALGRHTYLLDGDNVRHGLNKDLGFTDADRVENIRRIAEAARLFVDAGIIVLTAFISPFRSERKMARDLLEEGEFIEVFVDTPLEVCEQRDPKGLYKKARPNFTGIDSAYEPPENAEMVIDTREKPAEEIAEEIVKRLLGDELLMYNETVKDHFYHPRNAGELEDADGIGEVGDINCGDIMRITLRVERDIITAIRFKTFGCAAAIATSSMVTELANGKTLQQALRISNADVAAALGGLPEEKLSCSNLAADALHAAIRDYRARR------------------------------SP
MTHRSDLIPNSIDAYLKTQEYKSQLRFITCGSVDDGKSTLIGRLLYESKLIFEDQFAVLEADSKKVGTQGGELDFALLVDGLAAEREQGITIDVAYRFFSTERRKFIVADTPGHEQYTRNMATGASTADVAVILIDVRKGMLTQTRRHSYIVSLLGIRHVVLAINKMDLVDYSQSIFEAIVAEYREFATQIGLT--DIVAVPLSALKGDNMLERSMHTAWYTGPTLMDHLEGIEIEDDLNRKPFRLLVQWVNRPNSDFRGFSGPIVSGVIRKGDAVQVLPSGRQTRVARIVTYSGEVDEAVARQSVTLVLQDEIDVSRGDVLATSTAPPGMTDQFQATIIWMHDDPMLPGRPYLIKIGTRTVTGSITAPKYKVHVNTLEHLATRQLKLNEIGVCNLSLDQQVVFDPYVENREMGAFILIDKLSNDTVGAGLVNFALRRAEN--IRWQVMDVNKQARARLKNQRACVLWFTGLSSAGKSTIANLVEKQLYALGRHTYTLDGDNVRHGLNKDLGFGDVDRVENVRRIAEVAKLMVDAGLIVLVSFISPFRSERRMARELLQPGEFYEVFIDTPLEEAERRDPKGLYRKARKNFTGLDSPYEAPERAEIHIDTLIMSAQAAAAHIVDSVLES---MYRDVIVDHNRHPRNFGPLIPADTQAEGHNPLCGDRLTVYVNLDDDRIREARFEGSGCAISIASASLLTEAVKNKSRAEVQALFDDVDLASLGREFPARVKCASLCWHTLNAALERAAKPV-----------------------------TTE
MAHVSDLIATDIGQYLKAHEHKSLLRFITCGSVDDGKSTLIGRLLYESKMLFEDQLAAVVADSRKFGTQGDAIDFALLVDGLAAEREQGITIDVAYRFFSTDKRKFIVADTPGHEQYTRNMVTGASTADVAILMVDARKGILTQTRRHSYLTSLIGIRHTVVAINKMDLVDYSEKTYRKIVEDFEAFARQIGLS--SVTFIPLSAFKGDNIIEPSDRMPWFHGTTLMGYLETVEIEARQQKTPFRMPVQWVNRPHLDFRGFAGTIAGGMVKVGDRIRVQPSGKESTVGRIVTFDGNLQQAVAGQSITLTLTDEIDISRGDIISQAQAPAGVADQFETTIVWMHEEPLFPGRPYLLKIGTKTVTATVTEIKYQVNVNTMEHIAAKKLDLNAIGVCNVNLDRAVAFDPYAEDRDTGGFILIDRLSNNTVGAGLLHFALRRSQN--IHLQHVDVDKAARAGQKAQKPCVLWFTGLSGAGKSTIANLVEKKLFAMGRHTYLLDGDNVRHGLNKDLGFTEEDRVENIRRVGEVARLMVDAGLIVLTAFISPFRAERQLARSLVAEGEFIEVFVDTPLAVAEERDVKGLYKKARKNFTGIDSPYERPQNAEVVLPASTISSEEAAERVIELLRERGVVMYQEVIFDHYSKPRNYHALDCANHTAKGHNPLCGDQVTVYLKVAGDVIEDLSFEGTGCAISTASASLMTEALKGRKIAEVEHLFHDEHHPDLGREFPARIKCATLAWHTLQAALKDRKQPI-----------------------------STE
M---------------------STLKLAIVGHVDHGKSTLVGRLLHETDALPEGKVAAVQAMSEKRG---MAFEWAFVIDAMQAERDQGITIDTAQIRFRSAAREYVLIDAPGHREFLKNMVSGAASADAVVLVVDAQEGVQDQTRRHAYLVRLLGIRRIVVAVNKMDLVGYAEARFEEVRSEVASYLKSIGVA-GESVFVPVAARDGMNLKSRAEATSWYRGPTLLEALDALPQPAPPAELPLRMWVQDVYKF-DERRIVAGRVESGRLRVGDTLLFSPSNATARVAGIESWNAPAAYAEAGRSVGFTLDEDIFVERGHMASHAQRAPLVTNVFRARLFWLGRRALCAGAQYRLRHGAAETLALVERVERIIDTSTLSAEPGEEVRYGAAAEVLLRVRGLLAVDDRAEHPVTGRFVLVEGH--QIVGGGTVSTEGFASGN--VFTVEHRVLAVDRARMNGHRGGILWLTGLSGAGKSTLAVELERLLYRKGCQVFLLDGDNMRQGLNADLGFSPEDREENIRRVGEVAALFAEAGMIAISAFISPYRRDRDRVRAA-HPECFHEIYISAPLEVCESRDVKGLYRLARKEFTGISAPYEPPLAPELEIRTGEWPLARCIAELAHYVQHNFAAMYQEVILDHNRKPRNFGSIPGANRHAEGHNPLCGDHISLSMNVLDDKIETIAFEGDGCAICKASASMMTGAVKGKSPRDAEIMVEESTANHLGKDLPSRVKCAILPWHTLHAALEGEADPVPGT------------------------GTGEE
MSHQSELIATDITAYLKAQEEKGLLSFITCGSVDDGKSTLIGRLLWDSKMIFEDQLAALESDSKRVGTQGDDIDYALLMDGLQAEREQGITIDVAYRFFSTDKRKFIVADTPGHEQYTRNMATGASNAQVAVILIDARKGILTQTRRHSYIVSLVGIKKVVLAVNKMDLIDYDRRKYDAIVEAYEKYAEVLGFE--EITPIPMSALKGDNVLEPGSHTHWYHGPTLMGYLESVQVASDLAEKPFRMPVQWVNRPNLDFRGFSGTIASGTVKPGDEIAVPSSGQTSKVERIVSFDGDLEQAEPGDAVTLTLEDEIDISRGDMLCSATHRPDFADQFEARVIWMDDAPLLPSRNYLIKVGTSTTSAKVSKLKYKVNVNTMEQVAGKTLEFNDVGVCNFSLDKPLPFDAYSDNPGTGNFILIDRFTNATVGAGMIDFALRRATN--IHWQALDVDKQARAELKGQKPCVLWFTGLSGSGKSTIANLVEKKLHSIGRHTYTLDGDNVRHGLNRDLGFTDADRVENIRRVGESAKLMVDAGMITLVAFISPFTSERRMAREMLEENEFIEVFVDTSLEECERRDVKGLYAMARKNFTGIDSKYEKPEEAEIIIDGDNTLAEDAAERIVAILSDRSILMYSDKVIDHYEHPRNVGALDKDDGTGLVGAPACGDVMKLQIKVSEGIIEDAKFKTFGCGSAIASSSLVTEWVKGKSLDEAASIKNTEIAEEL-ALPPVKIHCSVLAEDAIKAAIEDYKAKDAKPE-----------------------SDAAE
MNMLAPA--ASI-AAAVSAPARPQVRIVIVGHVDHGKSTLVGRLLHETGSLPDGKLEMLKAVSERRG---MPFEWSFLLDALQTERDQGITIDTTQIRFKTPSRDVVLIDAPGHAEFLRNMITGASQADAAVLIIDALEGVRDQTRRHGYLLHLLGIRKVAVVINKMDRVGFAQARFDEIAKEISAHLTGLGVK--PTAIIPISARDGDGVAAHTANIAWYKGPTVVDALDKLDPARPMTELPLRLPIQAIYKF-DDRRIVAGRIEAGSLNTGDEIVIMPTGKIAKIKSIESWPVTKGPLGAGRSVGITLDRELFLERGDIIGHVGTAPRDTRRLRARIFWLHDAPLTKGAQILVRLGTKETRATVIAIDKAVDPGELASVQAEAIKRNHVGEIDLALAQPLAADAYSDNPRTGRLVIEVSG--RIAGGGLVLSVDAGPVD--IVPVESVVRADERSARFGHAGAVLWLTGLPGSGKSTIAQAVERKLFGRGASPIFLDADTMRAGLNGDLGFTPQDRSENIRRLAEVATHLARNGHIAIVAAVSPSTEDRARARRI-ADTAFREIFVSTPAEVCESRDPKGHYAKARNNFTGIGKDYETPQAAELTIDTTALSVADAADRVERMLIETGVVMYQEVIFDHNRNPRNFRVMENANRQVEGFNPLCGDRLTLFLKIDDHVISDASFQGSGCAISTASVSLMTEIVKGKTETEADTLFKQINLEAIGREYPARVKCATLAWHTLDAALKNEAQSI-----------------------------STE
MAHSSELIGEDIEAYLTSHQYKSLLRFITCGSVDDGKSTLIGRLLYESHLVFEDHLASLEADSARVGTQGTDLDFALLLDGLTAEREQGITIDVAYRFFSTEKRKFIVADTPGHEQYTRNMVTGASTADVAVILADARKGVLTQTRRHSYLVSLLGIEKVVVAINKMDLVDYAEDTFDTIRQEYLDFAGQIGLS--DITFIPLSALKGDNVTESSANTPWYEGPSLMEFLETVDVEAHPETQALRMPVQWVNRPNLDFRGFSGQIVGGSVRPGDPIRVLPAGTTSTVDRIVTMDGDLDEAIAGQSVTLTLTDEIDASRGDVICAADAPAEVADQFEAHIVWMHEDEMLPGRPYLMKIGARTVGLTIDNPKYRVDVNTLEHLAADTLSLNEIGVCNIGLDRAIPFDPYEASRDMGGFIIIDKLTQNTVGAGLLHFALRRSHN--IHWQDVRVDKAARSEMNDHRPGVVWLTGLSGSGKSTVANIVESKLHAMGVRTYLLDGDNVRHGLNRDLGFTDADRVENIRRIAEVTGLMVDAGLVVLVSFISPFRAERQLARDRVDDDEFIEVHVDASLELAESRDPKGLYAKARSNFTGIDSPYEAPEQPEVYVDTGTTSPEDAADRIIESLRSKGIVMYREIILDHYRTPRNRGELDPPAVQTDGHNPLCGDEISVYLLVDDSVISDIKIGGQGCSISQSSASMMSQAVIGKTVGEVKAIIRRDDAVDLGVKFPVRIKCAVLSWNTLTNALDEAS--------------------------------SST
MPETLEPGVSEIERYLAAQQSKSLLRFITCGSVDDGKSTLIGRLLYDSKMLFEDQLATLEADSRKVGTQGGDLDFALLVDGLSAEREQGITIDVAYRFFNTDRRKFIVADTPGHEQYTRNMVTGASTADLAIILIDARKGVLPQTRRHSFLVSLLGIRKIVLAVNKMDLMGYDQAVFDRVVAEYRAFARQLDLT--DIQAIPLSALKGDNVTTLTDAMPWYQGPTLIGHLETVEVADLRASQPFRLPVQWVNRPNLDFRGYAGTIAAGTVRPGDRIRVLPSGQESRVARIVTHDGDLPLAVAGQSLTLTLTDEIDISRGDILSTLNEAAEAADQMEATLVWMSEAPLLPGRPYILKLGTKSVPATVATLKHKINVNTLEQLATKTLSLNEVGLATLSLDQAIAFDVYRNNRDTGGFILIDRLTNETVAAGLIRSAIVR--T--VPWQVLDVDKRARSQMKGQRPRVLWFTGLSGAGKSTIANLVEKKLHAHGRHTMLLDGDNVRHGLNRDLSFTDADRVENIRRVAEVSKLMVDAGLIVLVSFISPYRAERRMARELLGPGEFLEVFVDTPLAVAEDRDVKGLYAKARPNFTGIDSPYEPPESPDVRIDTQAMTAEQAANHIFTLLSRFDEDMYQDIILDHGRSPRNFRALAAPSHFAHGHNPLCGDKVTIFLRLDGDRIVEVSFEGKGCAISTASASLMTEVVLNKTLAEAEALFGHALAEEGEKAYPTRVKCATLAWHTLEAAVKGGGAPV-----------------------------KTE
MAVANDIIRTDIEQYLNQHERKGLLRFITCGSVDDGKSTLIGRLLCDSKALFADQLETVRAESKKFGTQGSDLDLALIVDGLAAEREQGITIDVAYRYFNTERRKFIVADTPGHEQYTRNMITGASTADVAILLIDARKGILTQTRRHAYLASLIGIRNVVLAVNKMDLVKYSEKVFTDIVDRFNEFSSQLEYS--HVTAIPMSALIGDNVIEPSVEMPWYHGTTLLSYLETVKITDEIQQSAFRLPVQWVNRPNLDFRGFAGTIASGSVKPGDAIRVQPTGKTSTVDRIVTYDGDLEEAVAGQAVTITLKDQIDISRGDIISTTETPASTANQFESTLVWMDEEPLLPGRSYYLKCGTATATATITDIKHEINVNTLEQTAAKKLELNNIGSCNLNLDRQLAFDTYQENQSTGSYILIDRATNHTVGAGTLNFALRRSQN--IHMQAVDVDKGLRSELKEQKACVLWFTGLSGSGKSTIANIVEKKLAAKGRHTYLLDGDNVRHGLNKDLGFTDADRVENIRRIGEVARLMVDSGLIVLTAFISPFIAERQMARSLLEDGEFLEIYVETPLAIAEERDPKGLYKKARKNFTGIDSPYEHPESPEILVDTSSMSAEQCAERVIAILRQRGVIMYQEVIIDHNRHPRNCRRLDSADRIAEGYNPLCGDRLTVYVKVHEGVVEDVSFEGSGCAISVASASLMTEHIKGKTAHEVDQLFAR-TEEGLGREFPARVKCATLAWHTLKSALSNEHSTV-----------------------------TTE
MAAKQ---AKEITAFLEEQSRKDTLRFITCGSVDDGKSTLIGRLLYESKGIFDDQLKALEGDSKQYGTQGEKIDFALLVDGLQAEREQGITIDVAYRFFATDRRRYIVADTPGHEQYTRNMATGASTAQLAVILIDARKGVLTQTRRHSRIAAMMGIRHVVLAINKMDLVGFNEKVFRSVEEDYRAFSAAFTFK--TIQAIPLSALEGDNVVRPSEHTPWYTGPTLMHYLDTLSFDPASERQAFRMPVQWVNRPHLDFRGFCGRIAEGEVRPGDAVRLLPSGVTSRVKEIIVCPGGLDLAQRGDAVTLTLTDEVDVSRGDVIASAEHPPEVADQFQARLIWMAEHPMVPGRPYLLKIHHKEVTATVTRIKYREEINTGAQLAANQIALNEIAVVHLSTSQPIVFEPYDVNRTLGGFILIDKLTFETVAAGMITFALRRSSN--IHWHAMEIDKQARAELKHQRPRCLWFTGLSGSGKSTLANLLEKRLFAEGKHTYILDGDNVRHGLNRDLGFTEADRVENIRRVAEVAKLMVDAGLIVLVSFISPFRAERRMARQLFAEGEFIEIFVDTPLEECEKRDPKGLYAKARKNFTGIDSVYEPPESPEVHIKTMEWEPEASVDMLMRWL------MYTDKVMDHFMNPRNVGEIENASGVGEVGNASCGDIMRIYLDVEDNIIKDVKFKTFGCGAAIATSSMVTELIKGKTIDEALGLTNRAVADALGGLPPQKMHCSNLAADALHKAIADYKAKQE----------------------------AKR
MAEGD--AHTEVMNRLTRAGEGGVLRFITCGSVDDGKSTLIGRLLYDSKLLFEDQIAVLERDSKTHGTAGEDIDFALLLDGLEAEREQGITIDVAYRFFNTEKRKFIVADTPGHEQYTRNMATGASTADLAIILVDARKGVLTQTRRHTYIAAMMDIRHVVLAVNKMDLVDHSRARFHEIVSDYLEIAENLGFA--TITPVPISARYGDNIFQRSDAMKWHDGPTLMEHLERVDTADNEADFPFRMPVQWVNRPNLDFRGFAGTIAAGGVKPGDEVLVAHSGKPASVTRIVTADGDLDAASAGDAVTLVLDREVDIARGDMLVDPAARPEVSSQFAAEILWMAEEEMFPGRSYLLKAGGQATPASVTTLKHKLNVNTFEKEPGKSLKLNEIGVCTLNTSKPIAFDPYKDQRETGSFILIDRYTNQTVAAGMIEFSLRRASN--VHAHAMDVDKDRRAQMKAQKPAVLWFTGLSGAGKSTIANLVERKLAEMGRHTYSLDGDNVRHGLNKDLGFTDADRVENIRRIGEVARLMVDAGLIVTCSFISPFRSERRMVRDLMAEGEFIEVHVDAPIEVCMQRDPKGLYKKARKNFTGFDSPYEAPEAAELRIRTDQTTPEAAADEVIDQLIRRGLLMYGDKVIDHYENPRNVGSFGKERGVGLVGAPECGDVMQLQIKVDSGKIEDAKFKCFGCGSAIASSSLATEWLKGKTLDEGLEIKNTQIVEEL-SLPPVKIHCSVLAEDAIRAAISDYKTKNGQP------------AE----------AAHAH
MSHQSELISEDILAYLAQHERKELLRFLTCGNVDDGKSTLIGRLLHDSKMIYEDHLEAITRDSKKVGTTGDEVDLALLVDGLQAEREQGITIDVAYRYFSTAKRKFIIADTPGHEQYTRNMATGASTCDLAIILIDARYGVQTQTRRHSFIASLLGIRHIVVAVNKMDLMDFDQGVFERIQADYLQFAERLGLRPSSLHFVPMSALKGDNVVNRSERAPWYQGPSLMEILETVEIAADRNLTDMRFPVQYVNRPNLNFRGFAGTLASGVVHKGDEVAVLPSGKTSRVRSIVTYDGELEQAIPGQAITLTLEDEIDVSRGDMLVHADNRPQVADSFEAMLVWMAEEPMLPGKKYDIKRATSYVPGNIVAIGHRIDVNTLDRAPASELKLNEIARVRVGLDAPIALDGYEYNRTTGAFIVIDRLTNGTVGAGMIVAEPPSGQNGGHHGLLAHVSAEERAARFGQRPATILFTGLSGAGKSTLAYALERKLFDMGRAVYVLDGQNLRHDLNKGLPLDRAGRAENWRRAAQVARQFNEAGLLTLAAFVAPDAEGRAQARALIGVERLITVYVQASPLVCRERDPQGLYAAGGDHIPGESFPYDIPLDADLVVDTLHLSVEEGVKQVLELLRSRGALMYSDKVIDHYENPRNVGKLDAQDGTGMVGAPACGDVMRLQIKVNQGIIEDAKFKTYGCGSAIASSSLATEWMKGRTLEEAETIKNTQIAEEL-ALPPVKIHCSVLAEDAIKAAVRDYKHKKG-----------------------------LV
MSKIAKTTSTAVEAYLVEQEQLGLLRFITCGSVDDGKSTLIGRMLWEAKQIYDDQVASLKSDSKKHGTQGEDIDFALLVDGLAAEREQGITIDVAYRFFATDKRKFIVADTPGHEQYTRNMVTGASTADVAILLIDARYGVQVQTRRHAYLVSLMGIRHVVLAINKMDLVNFDQQVYQNIEADFREFAQTLGFE--SITPIPLSALKGDNMLSRSEKSPWYTGPTLMGYLETVDVSRPA-KHDLVFPVQWVNRPNLDFRGFTGTITEGTVKVGDTVRVTATGQTAEVERIVTFHGDLPEARAGQAITLTLNREIDASRGDVFSHAQNPLDTTDQFEATIVWMGEEPGLSGRTYDLRLATQWTSASITAIDYKIDVNTLKHESHKQLELNDICVCKLSTSKPLAFDSFANSNSLGSFILVDRFTHATIAAGTIRHTLRRAQN--IHRHSHTITRVERERLNGHQGKVFWLTGYSGSGKSTIANSFESAIHAEGYRTYTLDGDNIRHGLNKDLGFTDADRVENIRRVAEVAKLMVDAGLVVITAFISPFRSERDFARSLFEEGQFVEVFVDTPLDVCESRDPKGLYKKARPNMTGINSAYEAPLHAEIRIDTTQATPSESVSLMKAKLT-----MYSEKLLDHYENPRNVGAMSKDDGTGMVGAPACGDVMKLQIRVNDGVIEDAKFKTYGCGSAIASSSLVTEWVKGKTLDQAMEIKNTAIAEEL-ALPPVKIHCSILAEDAIKAAVADYRAKHGAMT---------ETDA----------CKGSC
MVDLHTPPAFDMQAFVGQQNQKDLLRLLTCGSVDDGKSTLLGRLLYDSKRVMEDQLTALVADSSRFGTTGGELDLALLVDGLAAEREQGITIDVAYRFLSTERRTFIVADAPGHEQYTRNMATAASTAELAIILVDASKGILTQTRRHSFIVGLMGIKSVVLAVNKMDLVGYQEAPFVALVQAYEALAQRLGIT--SLQAIPLAALTGEHVVQRQGHMPWYSGPTLLEYLESVPVEQEASQAPLRMPVQWVNRPHADFRGFAGTLAAGEVRPGDDVVVLPSGKLSQVSRIVSMDGPLQQAVAGDAVTLVLADALDVSRGDVIAQANARPEVADQFAAHLLWMSEAALLPGRAYLLRIGTAQVTAQVTKIKHKINVNTGEQMAAAHLELNDVAVCNLALDRAVPFEPYKVNRSLGGFILVDRMSHATVGCGMVDFALRRAAN--IHQHDMKVDRAARAAANGQRPCVLWFTGLSGSGKSTVADLVEQKLYRMQRRTMTLDGDNVRHGLNRDLGFKDEDRVENIRRIAEVAKLMVEAGLIVCVSFISPFRNERRMARELMGAGAFYEIFVDASLAVCEQRDPKGLYKKARPNFTGISSPYEAPQTPDLHLAAGDETPEQLADQVVHFLQQQGVIMYNEKVLDHYEKPRNVGSMDKDAGTGMVGAPSCGDVMKLQIKVDNGVIEDAKFKTFGCGSAIASSSLVTEWIKGKTIDEALTIKNKDVAEEL-ALPPVKVHCSVLAEDAIKAAVKDYREKQQ---------------------------KKGA
MQGTELK--KEVVASSGSRAKRDQMNIVIIGHVDHGKSTVVGRLLADTGSLPQGKLAQVKAQCERNA---RPFEYAFLLDALQDEQAQGITIDSARCFFKSASREYIIIDAPGHIEFLKNMISGAARAEAALLVIDAKEGVRENSRRHGYLLGMLGIKQVAVCVNKLDLVGYDKGVFDAIVEEYSQFLAKTGMV--PKAFIPISARYGDNMIRLSENMGWYNGVTVLGTLDGFTKELSLRDKVFRMPVQDVYKFGDDRRIIAGRIETGAVSVGEEVVFYPSGKSSRIASIEEFNVPKQSAFAGKSIGVTLETQIYVVPGELMAKSGQAPKTGTQLRANIFWLGKHPLLGHKRYKMKLAGAQVPVWLKSIETVLDASELTTSNRQQIERHEVAQCVFETLKPVAFDLAPDIAQTGRFVLIDNY--EIAGGGIITDQIETRRS--EQWQRSNISAPQRAARYGQRAAMVLITGDAGTGKAQLAKALETDLFAGSRAVYYLGLSNSLLGVDSDID-HLGERDEYLRRLGEIAHLFTDAGIVLITTASDLDDHELEMLAMLNKPGDTVVVNIGPRRFNSREPD---LQ----NDIGSRE---------------------DVIIKIKEMLSEQKYLMYEQTILDHNRTPRNYGKLEGANRSSEGHNPLCGDHFHIYLKVENGAISDVRFEGAGCAISKASASIMSSLIKGKTLADAEALFTKETAEGLGCDYPVRVKCASLAWHTMMMALKEDGGKV-----------------------------CTE
M-------------------EKESLKVVIVGHVDHGKSTILGRLLADTGSLPEGKLAQVQESCRRNA---RPFEYAFLLDALKNEQSQGITIDTARCFFKTAKRRYIMMDAPGHIEFLKNMVTGAATADAALLVIDAHEGIQENSKRHGYLLAMLGVPQVAVVINKFDLSGYDRFVYEQIVKEYSAFLQRLGVK--ASCYIPASGRHGENIVELSRNTPWYSGPTVLSQLETFTKRGSSEKKPFRMPVQDIYKFGDERRIVAGTIAGGSIAVGDSVVFLPSGKESVVKTFEGFPASESRVSAPCPLGVTLSTQIYVRPGEIMCRKDEAPQVADRLHVNLFWLGRAPMVKRKRYKLKIGQARIPVELVELRSVIDATELGTQNKEQLDRHDIAECVLETTRPIAFDLLKDCEASGRFVLVDEF--QIAGGGVILGAVSEKRE--VSWEGGLVSAPERVLRNRHRGKFVLLTGVDLPRIRELARQFERKLFTLHLNAYYLAPASLSQPLTND---ELFEREEQLAHLGSTARILTDAGLIVVTPLSGLDEHEIAKLRLLNTPYELLTVSLDEELLSGGAAD---LL----SPKWDIE---------------------EMLAAMMAILNRQNVIMYQDIILDHYKHPRNYGPIASEEVLMDEENPLCGDHIRLTAAVKDGVVQSVRFDGKGCAISMASSSMMTESVIDKPIEEARGVIRSMDPEQAGKKYPLRIKCATLGWHAIETALQKIA--------------------------------PHQ
M-QAVDLSQEDIHAYLARHQKKELLRFLTCGSVDDGKSTLIGRLLHDTKMIYEDQLAAVKRDSEKVGTTGGEIDLALLTDGLKAEREQGITIDVAYRYFSTDRRKFIIADTPGHEQYTRNMATGASTCQLAIILIDARHGVQTQTRRHSFIVSLLGIRHVVVAVNKMDLVEHSQEVFERIKDDYTGFVAKLGLP--DITFIPMSALKGDNVASKSEAMPWYHGPALLDHLETVHIASDRNLTDLRFPVQYVVRPNLDFRGFAGTVASGILRKGDEVMALPSGKRSRVKSIVTYDGELDEAFAPQAVTVTLTDEVDVSRGDMLVRPDGPPHVSAQIEAMVVWMSEQPFVPGRTYTLKHTTRQVSAEVAAFRYGVDVNTLEHRAIARLGLNEVAHVQLSLTQPLACDPYRTNAATGAFILIDRLTNNTVGAGMILETGSGMAR--LKLRESLVAPAEREQRYNQVPVTVLLVGLTGSGKSRIAYGLERRLWDEGRAVTVLYGQNMRQGLNRDLGFTADDRSENLRRSAEVAKLMNDAGVITIAAFVAPHDAVREKAKQLIGRDRVLEVYCTAPMEVLRARDQSGAYRLADAQMPGVTAAFEEPKAPDLVLQTDQTNVEESVERIAALMKSKGYLMYSEKVLDHYNNPRNVGSFDIADGTGLVGAPECGDVMRLQIKVNTGVIEDAKFKTFGCGSAIASSSLATEWLKGKTVDEALAIKNTEIVEEL-ALPPVKVHCSVLAEDAIKAALKNYHEKNGAPTESEQP------------------EPAGV
M-QPVDLSQEDIHAYLARHQKKELLRLLTCGSVDDGKSTLIGRLLHDTKMIYEDQLAAVKRDSEKVGTTGGEIDLALLTDGLKAEREQGITIDVAYRYFSTDRRKFIIADTPGHEQYTRNMATGASTCQLAVILIDARHGVMTQTRRHSFIVSLLGIRHVVVAVNKMDLVDYSREVFERIKDEYTGFVAKLDLR--DITFIPMSALKGDNVASKSDAMPWHHGPALLDHLETVHIASDRNLTDLRFPVQYVIRPNLDFRGFAGTVASGILRKGEEVMAIPSGKRSRVKSIVTYDGELDEAFAPQAVTVTLEDEIDVSRGDMLVQPDSPPHVSSDIEAMVVWMAEQPLVPGRPYTLKQTTRQVSAEVASFRHGVDVNTLEHRPIARLALNEVGHVQLSLTQALACDPYRANHATGAFILIDRLTNNTVGAGMILEAGGGTTP--LKARESLVAPAEREARLGQKPSTVLLVGLTGSGKSRIAYKLERRLWDEGRAVTVLYGQNMRTGLNRDLGFTADDRSENLRRSAEVAKLMNDAGVITVAAFVAPHEAVRERAKDLIGRDRVLEVYCTAPMDVMRARDQSGAYRLADAQMPGVTAAFEEPKSPDLILQTDQVSVEQSVDRIIELMKSKGLLMYREEILDHYYSSPYRGRLERADHACDLDNPFCGDQIHVELAVDGDRIKDVRFDGKGCVISQAATSLLAERLEGATVEEALGLGPA-------PLTPTRMKCGLLGWKAIRQALTPKD--------------------------------VTA
MELTAPLSA---KEFLQGEQQPDLLRFITCGSVDDGKSTLIGRLLWDSKQLFDDQLATLSADSKKHGTQGEDIDFALLVDGLAAEREQGITIDVAYRFFSTTRRKFIVADTPGHEQYTRNMVTGASTAQVAILLVDASQGLLTQTRRHAYLVSLMGIRHVVLAINKMDRMHFQSAVFHSIREAFDTFAQDLHFT--EICAIPLSALKGDNVTHPSEATPWYPGPTLIEYLETVTVPPER-EGGLIFPVQWVNRPHSDFRGFCGTVERGRVRVGDTLRVTSSGQTAQVSALISPSGPVSEAFCGNALTLTLSREIDISRGDVLSPQNQPLETTDHFEATLVWMGEEPGHAGRTYALKLATQWTTVTLTGIKYRVDINTLSHEATRNLALNDICVCTLACAKPLAFDTYENSKALGGFILVDRFTHATVAAGMIRHTLRRAQN--VHRQSLTIHQADRERLNGHRGCVIWFTGLSGSGKSTLANTLEMELHAQGKRTYILDGDNIRQGLNKDLGFTEADRVENIRRVAEVAKLMCDAGLVVMTAFISPFRNEREMARDLIGAEQFIEVYVSTPLEICEQRDPKGLYQKARPNMTGINSPYEAPEHPQVIIDGSHPSPVTVLQKILTLLEHSTESMYQEVIFDHNRHPRNFGKLVNANRHTEGFNPLCGDSLELYLIVDNERIVDIKFEGQGCAISTASASLMTEALKGKTIQEAEKLFEG-PATDLGSEFPARVKCASLSWHTLHAALNNSDQPV-----------------------------TTE
MSHQSDLIEKDIMAYLKEHEEKELLRFITCGSVDDGKSTLIGRLLHDSKLIFEDQLESIKKDSKYKGSSDDNLDLALIVDGLQAEREQGITIDVAYRYFSTKKRKFIIADTPGHEQYTRNMATGASNAELAVILMDASKGVLPQTKRHTFITRLLGIKYLLVAVNKMDLVDYSEDVFKQIQKDYMDLLSQIESGKPEVVFVPISALKGDNVVNLSDRTPWYEGVSLLHNLENIKVDANINLKDFRFPVQYVNRPHSSFRGYSGMVASGTIKACERVTVLPSRKESVVKEVVPAYHSMEVAWPPMSITLTLEDELDISRGDMIVKSENIPDVSDSFYAMVIWMNENPLVKNRQYDIKRASTYTSGYVEEILYKVDVNTLQKKDADSLKLNEIGYCKINLTSQIAYDKYVDHKQTGSFIFIDRLTNVTSGAGLIKDKAE-SRN--VVWHETNVSKEERIAIKGHSPCVLWFTGLSGAGKSTIAGAVESYLNQNGVHTYLLDGDNVRHGLNKDLGFSEADREENIRRIGEVAKLFLDAGVIVLTSFISPFRRDRDNVRNIVNDDEFVEVFVDTPLDVCEKRDPKGLYKRARKEFTGVDSPYEEPLAPEIHLETKDLSVDKAVEKVIVYLKNAGIIMYSEKVMEHFMNPRNMGEIEDASGVGEVGNPACGDVMKLFLKINDDVVEDVKFKTFGCGAAIASSSMATELLKGKTVEEILELTNNAIVEALEGLPPAKIHCSVMAEEAIEAALKDYYERVGKDPKVDEIKEKIKNKE----------TNQEV
M-QAVDLSQEDIHSYLARHQKKELLRFLTCGSVDDGKSTVIGRLLHDTKTIYEDQLAAVKRDSEKVGTTGGEVDLALLTDGLKAEREQGITIDVAYRYFSTDRRKFIIADTPGHEQYTRNMATGASTCQLAIILIDARHGVMTQTRRHSFIVSLLGIRHVVVAVNKMDLVDYSRDVFERIKDDYTGFVAKLELR--DITFIPMSALKGDNIVAKSDAMPWYAGPPLLDHLETVHIASDRNMTDMRFPVQYVIRPNLDFRGFAGTVASGIVRKGDEVVVLPSGTRTRVKSIVTYDGELEEAFAPQAVTVTLADEVDVSRGDMLVRPDSQPHLTSEIEAMVVWMTEQPLVPGRSYTLKHTTRQVSAEVSAFRYGVDVNTLEHREITRLGLNEVGHVQLSLTRALACDPYSINHATGAFILIDRLTNDTVGAGMILEAGGSAAR--LKQRGSLVEPAEREQRYHQVPVTVLLVGLTGSGKSRIAFGLERRLWDEGRAVTVLYGQNMRQGLNRDLGFTADDRSENLRRSAEVAKLLNDAGIITIAAFVAPHEAVRERTKQLIGRDRILEVYCTAPMEVLRDRDQSGAYRMADAQMPGVTAAFEEPKSPDLVLQTDQINVDECVDRIIELMKSRGCLMFSDVLMDHFTYPRNSGALEAPDRVGLAGSPGQGPFMSLHLRLEGRTVAAARFQTYGCGASIAAGSMLTEMVVGRTVDECRALTAERLSEALEGFPPDKLHCPVLAVAALHRALE-----------------------------------GDA
MAG-------------EDSERRPLLRFITCGSVDDGKSTLIGRLLHEAGQVPEDVVDGVRRATRPEAAQGEALDYALFTDGLAAEREQGITIDVAYRPFETSARRFIVADTPGHEQYTRNMVTGASTAAAAVILVDVRQGVLAQTRRHACIVALLGIRSVALAVNKMDLVAYDEAAFRQVSEAFAMHAAALGLQ--PVMAIPLSALRGDNVLAPSDRMPWYAGPPLLRWLEAVEVATEA-EGPWRFPVQWVNRAGPDFRGYAGTVARGLVRVGDRLRVQPSGVHTTVARIVTAGGDLAQAAAGQAVTLVLSEPCDVARGDVLAEAAEPAEQADQFEATLVWMGEAPLVPGRRYLMRQGTATLQASVGALHHRLDVGTLQQLAASTLQLNEVGRCRLDTSSPIAFEPYEQCRALGGFILIDAATKDTVAAGMLHRAARHARD--IHWQAMQVDKAARAAQKRQTPTVVWFTGLSGAGKSTLANLLEQRLHALGCHTYLLDGDNVRHGLCRDLGFGDADRVENIRRVAEVAKLMADAGLIVLAAFISPFRAERDMARALLAAGEFVEVHVDAPLEVAEGRDVKGLYKKARKNFTGLDAPYEPPLAPELHLRTDQCTPDEAVARIVGWLQAQGRLMYSDKVIDHYENPRNVGAFDKGDGTGMVGAPACGDVMKLQIKVNTGLIEDAKFKTYGCGSAIASSSLVTEWVKGKSLDEALSIRNTQIAEEL-ALPPVKIHCSILAEDAIKAAVSDYRAKTGAA------------VD----------PATAR
MIEYQPETKTDLETPSAATEVVELLRFSTAGSVDDGKSTLIGRLLYDTRQIFEDQLDDARRASQSRGD--PSMELALLMDGLRAEREQGITIDVAYRYFATPKRKFIIADTPGHIQYTRNMVTGASTAELAIILVDARKGIVTQTKRHTFISTLLRIPHLVIAINKMDLVDYSRDVYERIMAEFNEFAAKLSVQ--DVVFIPISALHGDNVVHKSANMPWYDGPTLLHHLETVNVGATRNLVDFRFPVQYVIRPNQDFRGFAGQIASGRIRPGEEVAILPSGLTTRVKSIVTFDGELEEAVAGDSVVLTLEDEIDISRGDMIVRVHNLPQKSNRLDAIICWMDEEPLDPRRTYWLQHTTRTVKALISNVNYRIDVDTMHRMDAETLHLNDIGRVQLTTTQPLFFDPYDKNRATGSFILIDPFTNRTVAGGMIRDMTRDSQN--VVWESGALTREMRERLKGHKAAVLWFTGLSGSGKSTVAKALERRLFEMGVHTFFIDGDNLRHGLNGDLGFTPEDRAENIRRAAEVARLAFEHGNVVLASFISPYERDREFARSLIPSGRFFEVYVKCDVEVCKRRDPKGLYARALKNFTGVDAPYEEPRSPELVVETDLQSVDEIVETILQELVRVGIVMYREFILDHYRHPRNKGKLPNADISHEEHNPVCGDRIHMDIKLEDDHIADIKWDGEGCTISQASASILSEMVKGKSIEEVRQLSKEDLLEQLGTLTPARIKCALLSLKVLKAGLYGLTTWPGE-------------------------EDEWN
MTAQTDLIRDDILAYLAQHERKELLRLLTCGNVDDGKSTLIGRLLHDSKMIYEDHLAAITRDSDKFGTTGDEVDLALLVDGLQAEREQGITIDVAYRYFSTAKRKFIIADCPGHEQYTRNMATGASTCDLAIILIDARHGVQAQTRRHSTIAHLLGIRHILVAVNKMDLLGFDQVVFDNIKRDYLEFAESIQLKPTTLHFVPISALKGDNLVNRSMHTPWYKGASLMEILETVEIAADRNLSDMRFPVQYVNRPNLNFRGFAGTLASGILYKGDEVLALPSGKTSRIKSIVTFEGELEQAGPGQAITLTLEDEIDLSRGDMLVYPNSRPAMLEQCEAMLVWMAEDALLPGKKYDLKCASRLLPANVTQIVHKHDINSGQKLPASRLELNEIAQVRLSLDAPLALDGYAQNRTTGAFILIDRLTNGTVAAGMVMAAESHAQS----GKHAHVCTEERAARFGQQPVTVLFMGLSGAGKSTLAYAVERQLFDRGRTVYVLDGQNLRHDLNKGLPQTRAGRAENWRRAAHVARQFNEAGLIALAAFVAPDAEGREQAKALIGSERLITVHVKASRETCQQRDPQGLYAAGGDNIPGQSFPFDEPTDADLSIDTEQLSVQQGAAKVIELLRLRKVIMYSEKVIDHYENPRNVGSLPATDGTGMVGAPACGDVMRLQIRVNQGVIEDARFKTYGCGSAIASSSLATEWMKGKTLDEAALIKNSELAEEL-ALPPVKIHCSVLAEDAIKAAVRDYRQKQG-----------------------------QL
MSHSSELIQSDIDAYLAQHERKELLRLLTCGSVDDGKSTLIGRLLHDSKMIYEDQLAAIEKDSAKSGTTGERIDLALLVDGLQAEREQGITIDVAYRYFSTAKRKFIIADTPGHEQYTRNMATGASTCDLAIILIDARHGVQTQTRRHSYIASLLGIKQLIVAVNKMDLVDYRETRFDEIREEYKAFSESLPAA--EFHFIPLSALEGDNVVEVSKNMAWFSGEPLMTLLENIPINASRNLVDFRFPVQYVNRPNLNFRGYCGTVASGVVRKGDLITALPSGKSSRIKSIVTYDEEIETAFAPMAITLTLENEIDISRGDMLVHSDNKPGSASTFEADLVWMADAEMRPGIDYDLKIGSKTTGARIKALQNLVDVNTLNRSPAPSLKLNEIGRVEIQVEQALSFDDYQQNRATGSFILIDRLTNVTVGAGMIAYKASKSNK--SHGHGSYVTPDERAARFGQQPVTLLFIGLSGSGKTTLAHAVERELFEKGHASAVLDGKTMRQGISGDLDHSSQGRAENLVRSAHVAQFLNDSGLICCASFVAPTRASRERAANIIGANNCLIVYLNPPLAVCQQRDPSGLYSAS-TDIPGVSFEYETPTNAALELDTSALTPQDCVEKVMRLLGERGVLMYSEKVIDHYENPRNVGKMDDSDGTGMVGAPACGDVMRLQIKVSDGVIEDAKFKTYGCGSAIASSSLLTEWVKGRSLDEATAIKNSDIAEEL-GLPPVKIHCSVLAEDAIKAAIADIKAKRG------------------------------A
MEKLSS-VDLAVKEYLEVQENKDLLRFITCGSVDDGKSTLIGRLLYESNLIYEDQLTQLIRDTKKFGTSENDLDLALIVDGLAAEREQGITIDVAYRFFSTKKRKFIVADTPGHEQYTRNMATGASTADLAIVMIDARKGVLTQTRRHSFIVSLLGIKKVVLAVNKMDLVGYQQKIFQDISKEYTNIAQLLKIE--NIQCIPVSSLYGDNILKDSLNTPWYKGPSLIEYLETVPLNTNDVTRYFRMPVQWVNRPNLDFRGFSGTIVSGKICVGDQIKIVPSNKESKVTQIVTYDNCLEKASVGDSVTLVIEDEIDISRGDVITEAQNSLECADQFETSIIWMAEKEMLVGRQYILQSYTVNALCTIDQPKYRIDVNTFSHIPSKTLNLNEIGVCNIILNRRIAFEPYSMNSALGSFILIDRITNETVAAGIIHHALRRSTN--VSTQYFSIDQEIRSLIKAQKPCVIWMTGLSGSGKSTIANNVEVRLNQISKHTIVLDGDNLRQGLNKDLGFTTQDRIENLRRVAEVSKLMVEAGLITIVSLISPFRAEREMAREIIGKDNFIEVYVDVPLEEAEKRDPKGLYKKARPNFTGIGSVYEPPHMPDLHLETHKNTSEELATKVVDFLLSQGFLMYSNKIIDHFENPRNVGSFEGTDGTGLVGAPACGDVMKLQIKVKDGIIEDARFKTFGCGSAIASSSLVTEWVKGKTIEDALEIKNTTIAQHL-ALPPVKIHCSMLAEDAIKAAVKDYQDKQER-------------------------SKDGE
MAKA-----------GKKKAGRQPLKIVIVGHVDHGKSTLVGRLLHDTNSLPEGKMEAIKDVCAKRG---MPFEWAFLLDALQAERDQGITIDTSRIWFSSKARDYVIIDAPGHREFIRNMVTGAAGSDAAVLVIDAEEGVRQQTRQHGLLLHLLGIRNVVAVINKMDLVGYHQARFDEIRAELGDYLGKLDIN--ASAVIPVSGREGVNIMESSELTGWYRGPSVMAALDAFPDPVEPTDLPLRLPVQDVYKF-DKRRIIAGRIESGALRVGDVIRFSPSGKTVRVASLEDWSTPAVAAVAGKSVGITLSEQIFVERGQVASHVERIPVEANEFKARLFWLGGKPLEAGNRYTMKLNASEYNVGVKAVERIIDADTLTSVEGASVAKNGVAEVVLHSRGLMAVDMFKDNPRAGRFVLADGY--NLAGGGIITEAKSLSTN--IFSVEHRMEPEERWIGNGHSSGILWLTGLSGSGKSTLAMELERHLNRKGYNAYVLDGDNIRSGLNSDLGFSHEDRAENIRRVGAVASLFADAGFIAITAFISPYRADRQIARAM-RPDAFHEVYVKADLDICEKRDPKGLYKKARADFTGISAPYEEPEDTALVLDTGKQSIEESLSMLLNYVQKNFTLMYSDKLLDHYENPRNVGSMDKSEGTGLVGAPACGDVMKLQIKVGDGIIEDAKFKTFGCGSAIASSSLVTEWVKGKSLDEAARIKNSEIVFEL-SLPPVKIHCSVLAEEAIKAAISDYKAKNAGK------------EK----------IEAAE
M---------------------ELLRFATAGSVDDGKSTLIGRLLFDSRGIYEDQLSAIERDSKKLNR--DEIDLALVTDGLMAEREQAITIDVAYRSFSTPRRRFIIADVPGHEQYTRNMVTGASTASLAVILIDARQGVLTQSKRHGFIASLLGIPHLVVAINKMDLVGYSEEVFERIRTEYSDFAARLRVS--DITYIPISALKGDNVVRPSRKMRWYRGVPLLLHLENVYIGGDTNLIDFRFPVQYVLRPNYDFRGYCGQIASGVVRPGDEVMVLPSGRMTRVKSIVSYDGNLSYAFAPQSVTVCLEDEIDVSRGDMLVHPKNVPHHDREIEAMLVWLGEKPLRLNSPYLIKHTTNWVRGSFNLLHYRVNPDTLRREEAADLRLNDIGRVALRLFRPILWDEYARNRQTGSFVVIDPMTHSTVGAGMIIERAEQTPK--LTREEGLVSREQRARLLGQKAVTVWLTGLSGSGKSTVAKLLEKRLIEEGHPCFVLDGDNVRHGLNSDLGFSRTDRKENIRRVAQVARLFNEAGFIVIAAFISPYRADRSEARAIIGEQQFIEVFVEASLAVCEKRDPKGLYRRAREEFTGVSAPYEVPENPDVHLNTEVNPAEEGAERLLGFLRERGILMYQEELMDIYKNPAKRGLLDGADVSISQSNPMCGDDVSVQLKIENGIVKDARFHGNACMVSIVSSEILLDYLVGKTLDEVKVVTKE-------NLSTSRIGCATLALGAVQKAVNEY---------------------------------EKK
M--------------------KSLLKFITCGSVDDGKSTLIGHMLYDAKLLFADQEKALELDS-RIGCRDGKIDYSLLLDGLMAEREQGITIDVAYRYFTTESRSFIVADCPGHEQYTRNMAVGASFADLAVILVDATQGILAQTKRHTRICALMGIKHIVLAVNKMDLINFDRNRFLEIKDDFITLAANLNLE--TIKVIPVSATEGDNVTNASNHTPWYDGLPLLSYLEEVDVATEADKDGFIMPVQRVSRPNHTFRGFQGQIESGKVSVGDEIATLPSKEKAKVKSIHITDKESDVAFLGQPVTIQLDREVDVSRGCVLVK-DKTLELADMFTAKILWMDDEELVPGRNYLLKNGTKTLPANIMTIKYKIDINTGEQIAAERIFKNEIAVCDIALSEKMVFDKFENNNTLGELILIDRVTNMTSACGVIEHSLSRSTN--VVWQNTDVTREIRAEQKGQKPLTLWFTGLSGSGKSTLANELEKRLVAMGKHTMLLDGDNVRHGLNKDLGFTEEGRIENIRRIAEVSRLMNDAGLITITSFISPYKKDREKAKEIIGEA-FIEIFVSTSLEECEKRDVKGLYKKARPEFTGISSPYEQPDNPDIQIDSEKYSIEEATDFLMKQLQQHI--MYTEKVMEHFTNPRNVGEIDNADGVGEVGNMKCGDIMRIYIKVNDNVIEDVKFRTFGCGAAIATSSVVTEMVKGKTIDEALEITNKKVAEELGGLPENKMHCSNLAADALHKAIEDLKNKR-----------------------------NDE
----------------------------------------IGRMLYEAQLIFEDQVTSLQNDSKKMGTQGGDIDFALLVDGLAAEREQGITIDVAYRFFNTDRRKFIVADTPGHEQYTRNMVTGASTADVAIILVDASQGVLTQTRRHSFIASLLGIEHVVLAVNKMDLVDFSEDQFNAICEEFHSLRKHLAFK--SITPIPLSALKGDNVIERSGRMDWYQGPTLLGFLETVDIRERLSQHPFRFPVQWVNRPNADFRGFSGTVVAGSIRPGDEIRALPSGQIAAIERIVLSAQDLDRAVTDQAVTLTLDREIDLSRGDLIVAADAPCEVSDQFEAELVWMDKEPGYIGRRYILQLGTSQANASLSDIKFKYDINTFEQLPGRELSLNEIANVQITLDAEIPFEAYKDCPGLGAFVLIDRYSNATIAAGMIRFALRRASN--VHRQALSVDRAAREKLSGHRGRVAWLTGLSGSGKSTIASAAEQLLHEQGFRTYILDGDNVRHGLSKDLGFTVADRVENIRRIAEVARLMMDAGVIVLTAFISPFRAERDMAKSLFDADDFLEVFVDIPLSIAEQRDPKGLYKKARPNFTGIDSDYQPPKSPSLTLKTGDLSVAESAKALVELIT-----MYSNKVIDHYENPRNVGKLDDSAGTGMVGAPACGDVMRLQIQVNQGIIEDAKFKTYGCGSAIASSSLLTEWVKGKHIDDAELIKNTQIAEEL-ALPPVKIHCSVLAEDAIKAAVRDIRAKQG------------------------------S
M-------------FLVYSGEKSLLRFVTTGSVDDGKSTLIGRLLYETKSIYDDQFVAIEKTSKKRDL--KEVELAYLLDGLAAEREQGITIDVAYRYFETTKRKFVITDSPGHVQYTRNMVTGASKADCAVILVDARNGILTQSKRHGFIISLLQIPHLIVAINKMDIVDYAEDVFNRIVEEYESFSQKLDVH--DIVYIPVSALKGDNVITKSKKMPWYDGTTLLHYLENIHVTADRNLVDFRFPVQYVIRPHLDFRGFAGKIVSGTITPGEEVVVLPSGKTSFIKAITTYNGDLQEAFCPQSVVLSLNDEVDVSRGDMIVRKKNLPQIENRLEAMICWMDEQPMILTKPYIIKHTTKSVKAHITRIIYRVDVDTLHRQPVEEFQLNDIGRIELNTLSPIFFDPYKLNHATGSFVLIDPLTNNTVAAGMIKGVPRNSPH--TIWRGLNIGLTDREEKNAHKAVILWFTGLSGSGKSTIAANLEKRLFGMNCKTVLLDGDNIRHGLCSDLGFSPEDRTENIRRAGEVAKLFFEHGNIVLCTFISPFRKDREFVRSLFSTDRFIEIHVSCGIDECRKRDPNGLYKKAQKDFTGLSSPYEPPEKPEIIIDTRHMSVDECVEILYTFLCNNKYIMYS-TANKHANKPHNMGKLEDFNGHAKITGP-CGTTMEFWLKAQNDKIKKISFITDGCAPSIASGSMATCMAEGKSVYHVKSISQQDVLTELEGLPKDHEHCALLATNTLKAACDDYLS-------------------------------KGK
MNDTV----------QLSNLSSKMMRMVIVGHVDHGKSTLVGRLLSDTDSLPTGKMDFVKDICDRQG---KVFEFAFLLDALEEEQEQGITIDTSQIFFKTKKRSYVIIDAPGHKEFLKNMVTGAANAEAAFLLIDAYEGVQEQTRRHGYILKLLGLTQVAVVINKMDLVNYDAEVYYKIKTEMSDFLASLGVE--AVMYIPVAAKLGVNIAYRGKEMAWYNGPTILEMADQFEKKPPQDHLPFRMPVQDVYKF-DLRRVIAGRVESGKVRVGDKVVFSPSNKMGIIKTIEAWSVPPTEAISSQSIGFTLTEQLFVERGEIASLAVEQPIVSTTFDVNVFWMGKRRLEKNRTYTLKLTTQEVPCEVIAFKKVIDASTLETTGQDYLVKNDVAEVTLRTRHPVVFDQFGIIAETGRFVLVDEY--DVCGGGIITTYVPIYRD--FHWVPSNVKPEQRAYRNGHRAALILFTGKAGVGKAEVARLLEEKLFHNNFQSYLLDGKNVRLGVGADMNNQYFSDGEAVRRFGEVARLFLDAGHVVISTSNIFNQEEHTDIRLLIEPIPVVEILISDNTSESADMV---LS----EETQKTT---------------------EAVNRIYNYLRDKKILMYQQVILDHNRKPKNFRVIENATHSCHGINPLCGDDMTVYLDVDKDVIQDISFMGSGCAISKASSSLMTTHLKGKRVGESKIIFDEKAENHLGREFPSRIKCASLAWHTFMGALENKAEGI-----------------------------STE
M--------------------KSLLRFITCGSVDDGKSTLIGHMLYDAKLLFADQERALELDS-RLGSRGGEIDYSLLLDGLLAEREQGITIDVAYRYFTTAHRSFIVADTPGHEEYTRNMAVGASFADLAIILVDATKGVVTQTKRHARICALMGVKNLVLAVNKMDLVNFNEVRFTKIKSDFLQLIEEFRLE--SVQVIPVSATNGDNITKKSANTPWYDGLALLPYLEEVDTQQEEQQNYFVMPVQRVSRPNHTFRGFQGQIEAGTIAVGDEITTLPSNEKVKVKSILVTDREVQTAYAGQPVTIQLHREVDVSRGCVLTT-DRQIAVADLFTAQILWMDDTELAAGKNYLIKVGTKIIPSTIVAIHHKVDINTGQHIAANKITKNELATCDIALTEKIVFDSFDRNEALGNFILIDRITNMTAACGVIKEIALQEKH--IFGQQTDVTREARAEQKGQKPLTLWFTGLSGSGKSTLANEVEKRLVAFGHHTMLLDGDNVRLGLNKDLGFDEVGRIENIRRIAEVAKLMNDAGLITLTSFISPFEQERRKAQQIIGQS-YIEIYISTPLDVCEKRDVKGLYQKARTNFTGISSPYEEPKNPHIKIDTSNISLEEATDYIVKEVLKVL--MYRSVIMEHYKNPRNKGILEENNVTIDMNNPTCGDRIHLTLKLTDGIVEDAKFDGEGCSISMSSASMMTQIIKGKKLEEALELADILDKYDLGSQFPARIKCATLAWKAMEKGVKS----------------------------------EAQ
M-----------------MGGVTTVRLATAGSVDDGKSTLIGRLLFDSKTVFTDQLEAIERTSRDRGD--AYPDLALLTDGLRAEREQGITIDVAHRYFATPKRKFIIADTPGHVQYTRNMVTGASTSDVALILVDARKGVLEQSRRHAFLASLLGIRHLVVCVNKMDLVGWSQERFEEIREEFRRFAMKLQTP--DLTFVPMSALHGDNVVHRGASMPWYEGTSLLHHLEQVHVASDRNLVDARFPVQYVIRESRDFRGYAGTVAGGVFKPGDEVTVLPSGFTTTVRAIWGPGGVVPEAFASLAVTIELADELDLSRGDLICRPGNRPHVGQDVDAMVCWFSEQALVPGANYLVRHTTRETKAEVRSLDYRLDVTTLHRETAESLSLNEIGRIRLRTRQPLLFDPYARNRPTGGFLLVDEHSGDTVGAGMITGPSATAPN--VVWHPAAVSRDERAT----RGRTVWLTGLSASGKSSVAVELERRLVASGRPAYLLDGDNLRHGLNADLGFAPAQRAENIRRVAEVAKLFADAGVVAVVSLISPYQADRELARAVHEAAPFLEVFVDTPLEVCEDRDPKGMYAKARTGFTGVDAPYERPVSPDLVLRPENGDPAAMAALVLAALE-----MYRSVIMDHYKNPRNKGVLDNGSMTVDMNNPTCGDRIRLTFDIEDGVINDAKFEGEGCSISMSSASMMTEAVKGHTLAEAMQMSQE-ITEEMGSQFPARIKCATLAWKALEKGTVEKEGKSE--------------------------GTTEE
M--------------------ESLLKFITCGSVDDGKSTLIGHMLYDAKLLFADQEKALELDS-KVGSRGGEIDYSLLLDGLMAEREQGITIDVAYRYFTTDARSFIVADTPGHEQYTRNMAVGASFADLAVILVDATKGVITQTKRHARICYLMGIRHMVLAVNKMDLIKYDEETFRKINRDFDTFISSFADI--NTTVIPVSATEGDNITSNSTNTRWYNGPPLLTYLENADVTKEEEEAPFIMPVQRVSRPGYHFRGFQGQIESGRIHLGDEVLILPSRERAIVKNILITDQEVGRGDTGQPVTVQLDRELDISRGNVITDVD--LPVTDRFTSSLLWMDDEPLTEGKNFLVKAGTKTIPGTVTAIHHKTDINTGDQVDVSRGEKNELLTVEVVTAEKGVFDSFRNNETLGAFILIDRVTNSTAASGVIEETMHNSPN--TTWEDTSITREFRAGQKGQKPVTLWFTGLSGSGKSTLASEIEARLFHEGYHTMLLDGDNVRHGLNGDLGFNAEDRFENIRRIAEVSRLMNDAGLITLTSFISPYQTDREKAKRIIGEG-FIEIFVNTPLEVCEERDVKGLYKKARSGFTGVSAPYEAPGDPDIQVDTTDLTIEEATDYVLKKIKNYLVQMYRQVIMDHYKNPRNKGEIEDS-VTVDMNNPTCGDRIHLTLDVQDGIVKEAKFDGEGCSISMASASMMTQVIKGKPIDEALKYSQI-DSVDLGAKFPARIKCATLSWKAMEKGIDQ----------------------------------QSE
M--GKSFSPFNIDSYLKVSSEKSLLRFTTAGSVDDGKSTLIGRMLYDSKTLFEDHLSAIKKNP-------DNIDFAHLTDGLKAEREQGITIDVAYRYFSTPGRNYILADTPGHEQYTRNMATGASTADLAIILIDARKGVITQTKRHSFICSLLRISNFIIAINKMDLVDYSEAVFNKIKSEYQDFSATLDLH--QIKFIPVSALFGDNIVTKSNKMPWYAGESILESLDNTFIGSGHNLLDFRFPVQLVSRPHHNFRGFCGQIASGRIKVGDKIVILPSMIKSAVQSIETFDGPLAEAFAPMSVTLTLDDEIDIGRGDMIVKKNNLPLSTNYFEAMLVWISNTPMVANSSYLLKHTSNSTKAVVGHLSYTIDINTLSRNLTPHLCMNEIGRVTISTHEKIFIDTYKTNRQTGSFILIDLLSNNTVAAGMIIEKIPQVRE--IHPSERLVSKSAYEIKLKQQGKTLWFTGLSGAGKSTIGRLLEKKFFDEDRFAILLDGDNIRAHLNSDLGFSDADRSENIRRVAEVAKLFNSMGMIVITAFISPFAKDRLKAQEIIGADNFYEIYIDTPIDLCQKRDPKGLYKKAIKEFTGISSSYEHPESPSFICSTQNCRPEESAMSIFQFYLEK---MYQQVIVDHSKRPRNRGKLEYSNRKAEGVNTLCGDQVTVYLEVENDVVKDVRFEGGGCAISTASASMMTEAVKSKSLSEVETLFEE-GAQELGREFPVRVKCATLVWHTLHEAIRNKG--------------------------------GGA
MTELTPV---TTGAKQSNRARRESMNIVIVGHVDHGKSTLVGRLMHDTGSLPDGKVESIKAMSERRG---MPFEWAFLLDALQAERDQGITIDTTQIQFRTKQRDYVLIDAPGHKEFLKNMITGAAAAEAALLVIDAAEGVQEQSRRHGYLLHLLGVQQVAIAVNKMDLVDFDGDRFHAIEDEFRRYLKDLGVE--ASALIPVSARGGDNIATRSEKMSWYGGPTVVEALDAFRVGAAPVELPLRMPVQDVYKF-DQRRIVAGRIESGRIRVGDELLFSPSNKTARVRTVEAWSVPPTGAQAGQSIGITLDDQLFLERGSIASHVSRPPVETDVFRARVFWLGHEPMKVGSRYKLKHLTAEAPVTVQSIQGVVETGDLARRDALQVRRNEVAEVTLRAGRLLALDAFSDNSRTGRFVLVDGY--DIAGGGIISMEGYPSAN--ITRVEHRISPEERLARNGHAGAVLWFTGLSGAGKSTLALEVESRLFARGYQAYVLDGDNIRGGLNANLGFSPEDRAENIRRVGEVAALFARAGMIAISAFISPYRADRDRARSA-ASGSFREIYIKADLETCESRDPKGLYKRARKEFTGISAPYEAPESAELVVDTSAHSIEECVQQIVDYVQREFAQMYQEVILDHSRDPRNFRELPDCVHTAHGENPLCGDRLDIYLTLDGDKITDAAFKGRGCAISMASASMMTEIIRGLDMEKAKALFERLDEDDLDRQFPMRVKCATLAWHTMNAALEGDAV-A-----------------------------STE
MAHQSDLIADDIHAYLKQQEEKGMLRFITCGSVDDGKSTLIGRLLWDSKMVFEDQLASLEADSRRVGTQGENIDYALLLDGLQAEREQGITIDVAYRFFSTDKRKFIVADTPGHEQYTRNMVTGASTAQVAIILIDARKGVLTQTRRHSYLASLVGIRHVVLAINKMDLVDYSEERFNEILRDYRNFSASLGFE--EIRPIPISALNGDNVITPSAATPWYQGPQLLEYLENVQVADNAQGKPFRMRVQWVNRPNLDFRGFCGTIAAGTIHPGDEVVVTSSGQKSRVARIVTFDGDLPRAVAGQAVTLTLADEIDISRGDTLSAVAEAPYHADHFEAKLVWLHEDALVAGRSYLLKAGSSTTPAQVVDLKFKVNVNTLQQEPGGKLGLNEIGVCGLSTAKPISFDSYRQNRATGSFILIDRLSNATVGAGMIHQPLLQSRS---HWQSIEVSRESRAALKGQKPQVLWFSGGNGA---HLSALVEKKLHSLGRHSMRL-----------------VNQGQEPAELAATARILLDAGLIVLVD-----GSDAAQVRTRFGEGEFTEICLASP-------------------------DFPATDQAELVLADNQGAPADLTEGIVKKLD-----MYSPKVMDHFANPRNVGVIDDANVVVQAGDPGCGDGLLIFLKIEEDRIRDIKYKIYGCGAAIATSSVASEMAMGKTLDEVLMITEKSIAAALDGLPPEKMHCSNLAAGALRAAVKQYRKMGAEA------------------------KSAES
M------------------------NIVIVGHVDHGKSTLVGRLLADTHSLPEGKLQAVKKECERTG---KPFEYAFLLDALSDEQDQGITIDTARSFFKTKKRDYIIIDAPGHIEFLKNMISGAARAEAAVLVIDAKEGVRENSRRHGYLLSMLGINQIIVCINKMDLVKGNQTLFQKIEKEYKKFLSEIGSS-PPLYFIPVSALHGENLESKSSSMNWYHGPTLLEALDSFNKAPPKSDQKLRMPVQAVYKFGDDRRIIAGRVESGKIKVGDKVVFYPSNKISAVKSIEAFNALKTEISAGWSTGITLTEEIFITRGQIISHETNGPSVSTRFRANLIWLSKKPFLMEKEYKLKIHTTQEPVRILKIVKIIDASKTGSKGKKQVNRHDVAELILETRTPIAFDTFQENEATGRFVIVDGY--DIAGGGIIVSAEKDLRD--FNWIKGGVNQEARAQRLKHHAALVMFVGKAGVGKHKIARAVEKSLFESGISSYMLDGTNILLGVDADLVWIEATQRELVRRFAEVARILLDAGHVVVSTTNAIGLADFAQVQALLPNFPIMIISIDPGSQTNSASD---LT----TGQEKES---------------------KVVEKISELLRKNQIIMYREVILDHYRSPRHSGEMADPDVFEAGINPLCGDELMLFLKFKGVAIAEIAFKGKGCSISQASASMMTEAVQDLDVFRAEALARESLSAELEKRYPVRVKCAVLAWNTLLEALKKR---------------------------------GKI
M--------------------NGLLKFITCGSVDDGKSTLIGHMLYEAKLIFADQQNSLILDS-KLGSRSSGIDYSLLLDGLMAEREQGITIDVAYRYFNTSNRSFIVADTPGHEQYTRNMAVGASFADLAIILVDATKGILTQTKRHIRICSLMGISHFVFAINKMDLIDYDEARFNTISNHIHELMQLYRYD--SIIVIPVSATEGDNITTCSVAMPWYTKDALLPYLERVDTSCVEENKSFIMTVSRACRPNVDFRGFQGQVAQGSLALGDEVIILPMREKANVKQLLNTNIETDNISAGQAVTIVLDREVDCSRGCIITK-DKSISSYRLFRADLLWTDDEELVIGRTLLLKIGTKVTQATVIKIHYCVDINSGEHILQKQAHKNDIINCDISLSEKVVLDKFETAKDLGRFILINRVTNATAACGVISYPLFRSDN--LTWQNLDITREVRANQKNQTPMTLWFTGLSGSGKSTIANALEKMLVSELKHTMLLDGDNVRMGLNNNLGFSEEDRVENIRRIAETAKLMNDAGLIVLVAAISPFAKDRDNARAIIGEG-FVEIYVSTSLDECIRRDTKNLYKKAIKNFTGISSPYEAPLNAEIVIDTADKTIDEMLEEIRKFI------MYTEQVIDHFMNPRNVGEIESASGVGVVGNAKCGDIMKVYLDIENGIIKDAKFKTFGCGAAIATSSVATELIIGKTIEEALLVTNKKVMEELGGLPPVKVHCSLLAEEAIQSALWDYAQKYNIEIKLKPPKLEEEGSE----------ESLHA
MSDSIP------GATQGATQGTTPLTIVIVGHVDHGKSTLVGRLIHDTGSMPDGKLEAIKAMSEKRG---MPFEWAFLLDAFQAERDQGITIDTTQIQFKTAKRPYLIIDAPGHKEFLKNMITGAAAASAALLVIDAVDGVQEQSRRHGYLLHLLGIRQVAVVVNKMDMAGYGEARFRAVEGEIRRYLGSIGVT--PSHVVPVSAREGDNIVDRSAAMPWYQGPTVTQALDLCAMPPEAVELPLRLPVQDVYKF-DQRRIIAGRIESGTLKVGDTLLFSPSNKTARVASIEAWGAGVRQIEAGKSVGITLDEQIFVERGQIVSHVDSAPFESNVFRARIFWLGHAPLARGKQYKMKLATGEFPVEVQQVETVIDVADLAAGQTSQVERNGVAEIVLRSRSVLAVDEFTGNPRTGRFVLVESY--DIVGGGIISMQGYPSTN--IHEVESRVSMEDRWLKNHHKSGVIWLTGLSGAGKTTLALALEHELHRRGYQVYVLDGDNIRHGLSADLGFSPDDRAENIRRVGEVSKLFAQAGTIVVTAFISPYRADRDHVREI-AGDLFHEIHVKADVATCESRDPKGLYKKARKDFTGISAPYEEPEAAELVIDTSTQSIDQSIALLLDYVGARFTIMYQEVILDHGKRPRNFRQIDNASHHAHGHNPLCGDQLVVYLAVDEAVVQDVSFIGKGCAISTASASLMTEILKGKTEVQAKQLFERGLEEDMEREFPSRVKCATLAWHTMTAAIDGKDQIS-----------------------------TED
MPA----------------SMRRQARIVIVGHVDHGKSTLIGRLLNDTQSLPDGKVEAVREMSRRRG---MPFEWSFVMDALQAERDQGITIDTTQIHFRTKQRPYVIIDAPGHTEFLKNMVTGASSADAALLVIDAGEGALEQSRRHAYLLHLLGVKQVAVIVNKMDMVEFSQDRFDDVSAEIRAYLNEIGVA--PGVIVPISARHGDNVVTRSENLPWFKGPTLVEALDAFKPVASEDELPLRLPIQDVYKP-DERRILAGRIETGRLRVGDTLHFSPINRTAKIVSIEAWNREAITATAGQSIGITLDQRIFVERGHVASLVSQRPIESHRLTVRLFWLASNPLTAGKTYTLKLATAEHRVSVEKIIEVLNIDDLTAGSADKVSRNEIADVVLHSRSLVAVDLAIDLPRTGRGVLLDGN--DVVGGFVVTQADAVARN--LQRVEHAVTPTERSRANGHHGAVLWLTGLSGAGKSTIAMGLERTLFERGRQVYVLDGDGVRQGLNGDLGFSPEDRAENIRRVAETARLFAEAGMIVVTALISPTREDRARAREI-GGAFFREIHVAADLETCESRDPKGLYRRARPDFTGVSAPYEAPEAAELVIDTGALAIDEAVAELVAFAEATTALMYQEVILDHGKNPRNFRHPEDANREARGDNPMCGDKVAVFLKVNGDIVEDAAFEGRGCAISTASASMMTELVVGRSEEQVKTLFESVDDEAMERQFPMRVKCATLAWHTMDAALKGGAK-A-----------------------------STE
M-----------------TSTTTPMNIVVVGHVDHGKSTLVGRLLHETGALPDGKVETLREVCERRG---MPFEWAFVMDALQAERDQGITIDTARIRFRTQARPYVIIDAPGHKEFLKNMITGAASAEAALLVIDAAEGVREQSRRHGYLLHLLGLRQVAVAVNKMDLVNFDQARFEEVKAEIVDYLGSIGLS--PTHVIPVAARSGANISTRAAETPWYTGPTVLAALDGFAPALPDTDLPLRFPIQDVYKF-DHRRLIAGKIESGRLTVGDTLVFAPSGKSARVASLEHWGAGSDRADAGRSVAITLDEQIFVERGQIATHADTPPILSHTIAARLFWLGRNPLTVGARYRLKLATAEHTVEVAAIRRVIDVVDLGHHDGIEVGRNAVAEIELRTRAPVAHDSFVDNPRLGRFVLVEGH--DIVGGGVIARAEGEGAT--IGSGIIPVDLHARSLANGHRGGVVWLTGLSGAGKSTIAAEVERRLFLRGWQVTILDGDALRLGLNSDLGFSPKDRAENIRRSGEVAHLLAESGLIVLAAFISPYRADRDRVRTI-NPEAFHEIHVATALAECERRDPKGLYGKARPQFTGLSAPYEPPETPDLTLATEGRSIEDCVTELLHYIDNTFALMYSDKVIDHYEHPRNVGSLDKEDGTGLVGAPACGDVMKLQIKVSDGIIEDAKFKTFGCGSAIASSSLVTEWVKGKTLDEAGQIKNTDIAQEL-ALPPVKIHCSVLAEDAIKAAIADYKRKAGKDD-----------------------SAAAE
MAKVL-------------ERQKEDLSIVIAGHVDHGKSTIIGRLLADTDSLPEGKLQQVKETCRRNS---KPFEYAFLLDALKDEQSQGITIDSARCFFETDKRRYIIIDAPGHIEFLKNMVTGAARAEASLLVIDADEGVRENSRRHGYMLSMLGIKQVAVLINKMDLVGYNQQIFQEIVEEYTEFLHQINIK--PISFIPVSGMRGDNIANLSKRTKWYQGETILEVLDSFNGEKLPGDKPFRMPIQDIYKFGDDRRIIAGTIESGQIKIGDEIVFYPSGKRGKVKSIEAFNEDKESVSVGYATGFTLEEQIYITRGEVATLAGQSPQATSRIKVNLFWLGKNSMKKQKDYYLKLGTTKVKAKIEKVVRVIDASKLSQEDKNEIERHDVAECILKLEKAIAFDLINEIAETSRFVIIDNY--EIAGGGIIQNALEDENN--IIWHEGEVTYEDRCRNIGQQGLVVWFTGLSGSGKSTIAVEVEKELIKQGKVLYRLDGDNIRYGLNSDLGFIKEDRDENIRRITEVATLFKDAGLITLASFISPFKSMRDFAKKKIGEENFIEIYVKANIEVCVKRDPKGLYEKAKENFTGISSPYEEPEDPDVVIDTEELTVAESVEKVLKLVDSLQITMYSDKVMDHFQNPRNVGELENADGVGEVGNPTCGDIMKIYIKVEDDTIQDIKFKTFGCGAAVATSSIATEMVKGKTIEEARELTNKKVAEALDGLPPEKMHCSNLAADALQKALDNYLGIENNN--ICDACEDI--------------SHHHS
MIPPPDRADAEILEFLGDYERRSLLRFVTIGSVDDGKSTLIGRLLYETGGVFEDQLASVTSTEQDGS---EVINFANLTDGLVAEREQGITIDVAYRYFATKRRKFIIADTPGHVQYTRNMATGASTADAAVILIDARLGVLQQSRRHAYIAALLRIPSLLVAVNKMDLVNFERSTYDAIVAEFRAFTDQLEFG--NVEFFPVSALAGDNVVEPSARTPWFRGKPLLEHLESMEVASTGDDERLIFPVQLVSRPDLDFRGYAGTIAAGRIRRGDLIKVLPSGKTSRVERIVTWDGDLAEAFAPMSVTLTLADEIDISRGDVLTQVENDLHISRRLEATLVWMHDIPLETGRQYLLKHMTTLVSGTIVKVDHKVDMDTLAHVSANSLALNEIGDVSLSLNRPLILDDYTQDKTAGSFVIIDRVSNVTVAAGMIRGHGEDYQD--GRAVARAIVATERAARFNQKPAVLWMTGRSGTGKIVVARALERRLFDAGHMAYVFDPQQLTRI-------DRQAQAAQFRALVNAAELVADAGMIVIVAYTSPSRADRANAQAHFQDRAFLEAFFDADLPTCRSR----LEALGRAS-----LAYEPPDDPDIMIDGDELNIAREVDRLVRALERRGVIMYSDKVIEHYEHPRNVGSLDKNDGTGIVGAPACGDVMKLQIRVEGDVITDAKFKTYGCGSAIASSSLVTEWVKGMKLTDAMQIKNSQIAEEL-SLPPVKIHCSVLAEDAIKAAIADYQKKHGTP----------------------------E
MTGADWK--PCGEAGICKMDNREQMNIVIVGHVDHGKSTVIGRLLADTGSLPEGKLEAVQEYCRKNA---RPFEYAFLLDALKDEQAQGITIDTARSFFKTGKRDYIIIDAPGHIEFLKNMVTGASRAEAALLVIDAKEGIRENSKRHGHIAAMLGIRQVVVLVNKMDLVDFDRQTFETIRREFGEFLHKLNIQ--PVNFIPLSAFNGDNIAVRSQRTAWYEGPTVLEQLDSLSNRKGNQELPLRMPVQDIYKFGDDRRIVAGTILSGTIRSGDEVVFLPSRKRSVIQSIEGFNVSRNMAYADEAVGLTLKTQIYIKPGELMVKAQDKPQMGSRFKANIFWVGKAPLIKNKTYKLKIGTLKIGVKMVEILNIIDAAELNITFKDQAEKHDVAECIFETAKPIAFDPVTEMEQTGRFVIVDNY--EISGGGIILEQVDDQRE--TQWEKGLIQPAQRAGIYGHKAKFIVLTGSADHGPETIARELEQTLFRLNYKAYYLGVRNLLHGLAAEETIKDWSRDREIRQVGELARILTDSGQIFITTVFNLEDDEAENLKLLNQPSEILVITIGESPFYSFQPD---AS----EV-------------------------EGAVAAVGGLLQKQEIIMYTEKVMDHFMNPRNVGEIEDANGVGEVGNAKCGDIMRIYLDVEGDIIKDVKFKTFGCGAAVATSSMVTEMVKGKSIDEALQITNAAVAEALDGLPPAKMHCSNLAADALHEAIKDYKEKT-----------------------------LKV
MSHQSELISTDIEAYLHQHENKELLRFLTCGSVDDGKSTLIGRLLHDSKMIYEDQLAAIKSENARVGNAGEELDLALLVDGLQAEREQGITIDVAYRYFSTAERKFIIADTPGHEQYTRNMATGASTCDLAIILIDARYGVQVQTKRHSFIVSLLGLKHTIVAINKMDLVEFSEARYEQIKADYLAFTADLDLP--DIQFVPLSALKGDNVVNPSEHMSWYTGLPLMETLNTVKIARDKNVEDLRFPVQYVNRPNLDFRGYCGTLTSGIVKPGDAVTVLPSGKSSRVKSIVTFDGELQEAFPPMSITLTLEDEIDISRGDIIVHSQNIPKATNRFDATLVWMDEKPLAQGKTYDIKLLTSHTAGAITAIRHKIDVNTLETAQSSTLELNEIGRCEITLERPILADNYKAFRGTGSFIVVDRLSNATVAAGMIIESNDDNQQ--ALFTAPQVDAAQKARSFGQQAAVIQICG-SATAAQTLIYSLENALFKSGRAVATLINGALPSTLS--------------EQPSAVATLLKQNGLLVLTN-------------------------------------------------TDID-------SADLIIQADEQSQSDQINLAIKQLREKNLIMYSEEVLEHYENPRNVGKMDDSDGTGMVGAPACGDVMRLQIKVNDGIIEDAKFKTYGCGSAIASSSLVTEWVKGMTLDQAAALKNTQIAEQL-ALPPVKIHCSVLAEDAIKAAVEDYKKKQS------------------------------V
M-RDRELIETDVEAFLVREQHKEILRFLTAGSVDDGKSTLIGRLLHDSNMVYDDQLAALRKDSAKKSSAGGEIDYSLLVDGLLSEREQGITIDVAYRYFATDRRKFIIADTPGHEQYTRNMATGASTADLAIILIDARYGVLPQTRRHSFIASLLGIRHIVAAVNKMDLVGYDEGVFTRIRSDYAAFTEKLGFT--DIHYLPLSALKGDNVVERSEHMPFYAGPPLLEHLETVPVAKDKNVAHLRFPVQYVLRPNLDFRGFSGTVASGVIKKGDRVMSLPSRRTSTVTRIVTFDGDREEAFPPQAVTVTLADEIDVSRGDMLVHEDDLPQVARSIEAMVVWMNERPCEVGASFLVKHGTKLVSAEVSEIHERVDVSTLERHPARTLGLNDVGRVTLTAARPLLFDPYAQNRATGAFIVIDRLTNGTFGAGMILGAGASPQE--IEASGTGVSLAERMRRLGQRPAAIVLSGGDEARREELGTLLERRLWDDGYTAHLLG-----------------------PRAIGAATVCQDLGLISIL--LADGTTELSGLRASL------------------------------------------PAAQILMVDCGDADGGGSVEAVLRELRQRDVIMYSDKVIEHYENPRNVGTLDKNDGTGLVGAPACGDVMRLQIKVGDGKIEDAKFKTFGCGSAIASSSLATEWLKGKTVDEAETIKNSMIAEEL-HLPPVKIHCSVLAEDAIKSAIADFRAKQAAKKASDQP--QAEAAT----------ASQQQ
MQGNESVFAVSLDRYLRDNQHLGLLRMTVCDPVDEGVHTLIGRRLVDS-----DPAGSIAGHGPSGC--GTLAPAPVLVHVRSGPGSQA------------TSRSFLAQPASTDPGALCSLIIDASDNDVALLLVSARSGVTTEVRRHVCLISHAGFRHVIVVVTDTEQMPDPREAFDRVTEAVRSFADRVEID--KLTALPAALSSGENIVSAAAAMPWYQGPTLTDCLTAIEPVSRQRNAHFRLMVLQVEER-GGHQACSGLVASGTVRPGDRVRIQPMGRESRVTGISAASKKLDEAVAGQSVTLTVENAAGIGPGAVISTINAPAEVADQFEARIIWLHEQPLYPGRKYLMRIGASTVDAVVTDIKYEINVDNLDHLAANKLELSGIGVCNLALDRPVPFAPYGDNRDLGGFLLIDRLSGDTMGVGMLNFALRRAHN--IHLQHVDIDKQARVAQKGHRPCVLWFTGLSGSGKSTVANLVERRLHALGAHTYLLDGDNVRHGLNRDLGFTDADRVENIRRVAEVSKLMVDAGLVVITAFISPFRAERRMARQLLLEGEFFEIFTDTPLEVAEQRDPKGLYKKARKNFTGIDSPYERPEAPEIRLDTGALDPESAADRVIRHLMENGILMYSDKVLDHYENPRNVGALDKADGTGMVGAPACGDVMKLQIRVNQGVIEDAKFKTYGCGSAIASSSLLTEWVKGKTLDEASEIKNTQIAEEL-ALPPVKIHCSVLAEDAIKAAISDFRKKSGDE------------ES----------ERKIA
M-GERELIATDIDAYLARLGQKEILRFLTAGSVDDGKSTLIGRLLHDANMVYEDQLDALRRDSAKKSAAGGEIDYSLLVDGLLSEREQGITIDVAYRYFATERRKFIIADTPGHEQYTRNMATGASTADLAVILVDARYGVLPQTRRHSFIASLLGIQRVVVAVNKMDLMGYDEAVFETIRGLYEDFARKLDFT--GIHYLPLSALKGDNVVTKSEAMPWYAGPPLLEHLETVPLTDDRRQGALRFPVQLVQRPDLDFRGFSGTIASGTVRRGDTVVALPSRKTSTVARIVTFDGDLDEASAPRSVTLTLSSEIDVSRGDTLVHGDALPHVARSVEAMVVWMHERPMTLRTAYLLKQGTRTVSAEVHDIHERVDVNTLESAPANRLGLNDIGRVTLGASRPLHFDAYRKDRATGAFILIDRLTNATVGAGMILGPGAEAAE--AGHGEGRVTLAERRARLGQEPCALFLTGGEAARREELATSLERRLWDEGYTACVLD-----------------------PRAVSALKVCLGLGLISLV--LTDGDVELSGARASLGDVQIVEV------------------------------------------RCGDGEQGGSVEAVLHTLRTRDVIMYSEKLIEHYENPKNVGALDKEDGTGLVGAPACGDVMRLQIKVKDGIIEDAKFKTFGCGSAIASSSLATEWLKGKTVDEAETIKNSMIAEEL-NLPPVKIHCSVLAEDAIKSAIADFRSKQSARRTASEP--EAQGAT----------PRAAE
MN-----AAEKVQAYLDQQQSLDTLRFITCGSVDDGKSTLIGRMLWESQQLFEDQVAALRNESKRYGTQGDNIDYALLVDGLSAEREQGITIDVAYRYFQTDARKFIVADTPGHEQYTRNMVTGASTAHLAVLLIDARKGVLTQTRRHAFLTQLVGIRHLVLAVNKMDLVDFKQEVYDRIVADFAGYAKALSIE--AVQAIPLSAIGGDNLRERSKNTPWYHGPTLMGYLETVDVVGELVPEQFAMPIQWVNRPNLDFRGFAGLVASGLASPGMPIEVAGKNTQSTVSKIVQFEGDWAQARAGDSITLTLADEVDVSRGDVLCHPALGLKAADQFCASLVWMDPEQGLPAKNYLIQLHTQQLGCSITKIKHKVNVNTLAHEAAEHLETNDIAEVNIHLDRKAVASPFAENKQLGSFILVDRYSNRTVGAGVIHFALKRNEM--IHATQAGVSVEDRAKLHGHKGHTVWFIGPADSNKTELAAKFELMLHHERISTMLITGSKVRSDLSMDLGFKDSDKAEHVRRMVSLAKLLMEAGCVAVAATVT--------RPDLLEKE----------------------------GFTLVDAGYDN--------------SDDMLQNLLTQIRSI---MYSEKVLDHYENPRNVGSFEKGDGTGMVGAPACGDVMKLQIKVGDGVITDAKFKTYGCGSAIASSSLVTEWVKGKTLDQALEIKNTAIAEEL-ALPPVKIHCSILAEDAIKAAVEDYKKKH-------------------------------A
MTTEL-------------AEQKEDLNIVIAGHVDHGKSTIIGRLLADTDSLPEGKLEQVKKTCRKNS---KPFEYAFLLDALKDEQSQGITIDSARCFFETEKREYIILDAPGHIEFLKNMVTGAARAEAALLVIDADEGIQENSKRHGYMLSMLGIDQIVVLVNKMDLVDYNQEIYDEIVEDYTEFLHEIDIQ--PETFLPVSGMEGDNIASLSDNTPWYEDETVLEVLDSFAAEELPMDQPFRMPVQDVYKFGDDRRIIAGTITSGQVNVGDEVVFYPSGKKSTVKSIEGFNRPTVSASVGESTGFTLEEQIYITRGEVATIDDEPPESTSRIKANIFWLGRKEMTKDKEYYLKLGTAKVRARIEEIERVIDASDLSQEAKDRIERHDVAECILKLDKAIAFDLANEIAETSRFVIVDEH--EIAGGGIVQEALEDLRN--YKWEKSHITNDERAEKYNQKSTLVLITGEEDVGKKPTAKALEKRLFNDSKIVYFLGIGNVLYGVDADIKGENNHRKEHLRRLAEVSNIMLDAGAILAVTAVELTQDDLELIKTTVNPDKIKTVWLGKNVTTDINYD---LH----PEFESEK---------------------EAAGKIKGLLQEQEIIMYSDKVMDHFQNPRNVGEIEDADGVGEVGNPTCGDIMKMYITVEDDVITDIKFKTFGCGAAIATSSITTEMVKGKTLDEAEELTNSEVAEALDGLPPEKMHCSNLAADALQNAINNYKGIEDDD--VCTHCEDI-----------------SH
M---------------KDIKRKEDMNIVIVGHVDHGKSTIIGRLLADTGSLPNGKLEEVKERCRRNS---KPFEYAFLLDALKDEQAQGITIDSARCFFQTENREYIIIDAPGHIEFLKNMVTGASRAESALLVIDANEGIQENSKRHGYLLSMLGINQISVLVNKMDLVDYDEKVFQNIVKEYTGFLREINVE--PDSFIPISGMIGDNITTKSENTPWYNGNTVINTLDNFQIAETSDDKPFRMPVQDVYKFGDNRRIVAGTIETGKLSVGDEVVFYPSGKRSTVKSIEAFNRKQNYVTAGYSTGFTLKEQIYITRGEMAGKVGVSPKVATRIRVNLFWLGRSPMIKGNSYFLKIGNAKVKVEIEKIKRVIDASTLTNVNREQIDRNDVAECILKTQNPIAFDENKHIQNTSRFVIVDDY--DISGGGTIEEALEDLRN--YNWEKSMVSSSERAEGYNHKSKLLLITGRKGSGRRDIAKGLEKKLLSTGKKAYYLGVENLIYGIDADIKDKEDNREEFIRRFAEIAYILVDAGNILITTIVELSEEELELIKTVVSPENMEIIWIGERTPTDIKTD---FY----PDLDGIE---------------------DGIIALKEYLQEKNIIMYSEKVMDHFMNPRNVGTIENPDGYGKVGSPSCGDVMEIFLKIENDIITDVKFRTFGCASAIATSSISTEMILNKNVSEALQLTNKAVAEALDGLPPAKMHCSVLAEEGIKAAIEDYMGKK--------------------------------
M-------------------EKEQLNFVVIGHVDHGKSTLIGRLLADTNSLPEGKLESVKAFCEKNS---RVFEYAFLLDALKEEQAQGITIDAARCFFKTQKRDYMIIDAPGHTEFIKNMITGAAKADACFILIDAKEGIQKNSKRHGYIVSLLDIKQVVVIINKMDLVNYSKEVFDNIQKEYNEFLTNLGIN--AIRYIPVCARDGENILSLSKNMEWYKDLNVIEQIDDFKPKGKNIEKKFRFPIQDVYKFDDERRILSGKVVSGTINAGDEVVFFPSNKKSIIKTIEIFPKNIASIEAGFSCGFTLNDPLYIKSGEIMCKTKEQPQVSRRLKVNLFWMGEANLLIEKSYKIKIGTLETIAKVTEIINIVDSSELSNEKKTQINKYDVVQCVIETAKPISFDLVQDHHYTGRFVIIDNF--EIAGCGIVTGSLSNERE--IKWDFGLISREDRAKRFGHKSKFILITGKKGTGKRELAIRLEKKLFESNYNSYYINVANLTDGLDVDLSDSIFDKEEFVRRMGELARLFTGCGIIFITALDDIDDYDLEKIKKLNMPYEILVVNIGENNYEKFSVN---LN----QANPNIN---------------------LATELILEELKKQEIIMYSKKAIEYANYPRNIGRMNDPDG-GAAIKGLCGDTMEIYFILDDGRVSDIKFFTDGCGATLACGSSATELAKGKTIDEMLTISPKDVLNDLGKIPEPHIHCAILSVMTVHKAVAYYLLKK-----------------------------NAG
MNQQID---------SLNENTDQNMNLVIAGHVDHGKSTIIGRLLADTDSLPKGKLADVKETCRRNS---KPFEYAFLLDALKDEQDQGITIDSARVFFETDLRKYIILDAPGHIEFLKNMVTGAARAEAALLVIDADEGIQENSKRHCYMLSMLGIEQVSVLVNKMDLVDYDQDTFNQIVEDYTEFLEEIGME--ADCFVPVSGLEGANIATLSDETPWYQGQTVLEVLDSFENQKLPEDKPFRMPVQDVYKFGDDRRIVSGTIAAGQVSVGDEVVFYPSGKRSTVKSIEGFNRATDTIGPGFATGFTLDEQIFIKRGELATLADETPEVTSRIKTNLFWLGKAPLSKNKEYQIKLGTAKVSARLEKIERVIDASNLSQQEKDQVERHDVAQCVFKLNKAIAFDLATQFEKTSRFVVVDDY--EIAGGGLVEEAIEDLRN--YKWEKSKITREERAKKYSQQPTLVLITGEEDVGKKPTAKELEKQLFNEGQMSYFLGIGNLLYGVDADIKGENNHKEEHLRRLSEVSHIMLDAGAILLVTAVELTQEDLELIKTTVAPDQIETVWLGDKITTDIDYD---LH----SDFESER---------------------KAAGEIEGLLQDRGIIMYSDEVMDHFSNPRNVGEIEEADGVGQVGNPQCGDIMKMYIKVNDGKINDIKFKTFGCGAAIATSSIATELVKGKSIDEAKELSNEAVAEALGGLPAQKMHCSNLAADALQKAIDDYLGIER------------EYEE----------DHHHE
M------------------ETKEQMNIVIVGHVDHGKSTVIGRLLADTGSLPEGKLEAVKEYCRKNS---RPFEYAFLLDALKDEQAQGITIDTARCFFKTNKRDYIIIDAPGHIEFLKNMVTGASRAEAVLLVIDAKEGIQENSKRHGHIVSMLGIHQAVVLVNKMDLVHFDQGVFEKITGEFTEFLHKVNIK--PVNFIPLSAFNGDNIAVRSEHTPWYGGPTVLEQLDQFANKKENQELPFRMPVQDIYKFGDDRRIVAGTVLSGKIRTGDEVIFLPSKKRSIIKSIEGFHVARTTAYADQAIGLTLETQIYIKPGELLVKAEESPVLSSRFRANIFWVGKAPLIKNKNYKLKIGTMRIGVKLVEILNIIDAAELNIRFKDQVERHDVAECILETVKPIAFDPISELELTGRFVIVDNY--EISGGGIILAGVSDDRE--FLWEKGLISSQRRKEAYGHKSKFIVITGSEGSEKQDIGKDLEQELFNRRYKTYYLGVASLLHGLGAEAKDEYEGREEHIRQIGELARIFTDSGQIFITSVFNLDDYEAEKLKVLNRPNDILIINIGETPFDSFRPD---AK----NP-------------------------EGAVKAVCALLQQHEIIMYSDKVLDHFSNPRNVGELENANGVGTVGNAKCGDIMQIFLDIEDDIIKDVKFKTFGCGAAVATSSMVTEMVKGKTVEEAMNVTNAAVAEALDGLPPVKMHCSNLAADAVHAAIKDYYEKK-----------------------------TKV
M------------------ETREQMNIVIVGHVDHGKSTVIGRLLADTDSLPEGKLESVKEYCTKNS---RPFEYAFLLDALKDEQAQGITIDTARCFFKTRKRDYIIIDAPGHIEFLKNMVTGASRAEAALLVIDAKEGIKENSKRHGHIVSMLGIRQVVVLVNKMDLVDFDRDVFNSITAEFTEFINKVNIK--PVNFIPISAFNGDNIASKSPNTDWYDGPTVLSQLDGFVNKKENQELPLRMPAQDIYKFGDDRRIVAGTILSGTVRAGDEVVFLPSQKRSVIKSIEGFNIKRDAAYADQAIGVTLNTQIYIKPGELMVKANEKPEVSSRFRVNIFWVGKAPLIKNKTYKLKIGTLRIAVKLVEILSIIDAAELNITFKDQVERHDVAECILETTKPIAFDPISEIELTGRFVIVDNY--EISGGGIILEGVSDDRE--FLWEKSLISSKEREDVYGHKAMLIVITGNEGNGNQNIGKELENKLFKLKFKAYYLGVSSLLHGLVSDGVSSYEGRDEHIRQIGELARIFTDSGQIFITSIFNLDDYEAEKLKLLNQPNEILIINIDESSFNNFKPD---AS----SS-------------------------EGAVDAVCNLLKNK---MYSDIVLEHFMCPRNVGSMNDADGEGTCGEPGCGDSLTIYIKVQNNVIVEISFLVFGCAAAIATSSMATELAKGKTIEEVLKITDEDVIEALGGLPEHKKHCSNLGVQTLKKAIEDYYKKNA----------------------------HKE
M------------------ENREQMNIVIVGHVDHGKSTVIGRLLADTGSLPDGKLESVKEYCRKNS---RPFEYAFLLDALKDEQAQGITIDTARCFFKTQKRNYIIIDAPGHIEFLKNMVTGASRAEAALLVIDAKEGIQENSKRHGHIVSMLGIRQVVVLVNKMDLVDFDEKVFQSIQSEFSEFLNKININ--PVNFIPISAFNGDNIADKSANILWHDGPTVLEQLDRLANRKEDEELPFRMPVQDIYKFGDDRRIVAGTVLSGKISSGDEVVFLPSYKRSIIKTVEGFNIARDTAYSDEAIGLTLQTQIYIKPGELLVKADETPQLSSRFRANIFWVGKAPLIMGKNYKLKIGTMRIGVKLVEILSIIDAAELNITFKDQVERHDVAECIFETVKPIAFDSISEIEQTGRFVIVDSY--EISGGGIILEGVADDRE--FLWERGLISSCLRENLYGHKAKFIVLTGSEGNDKQDIGRELEKKLFQMKYKVYYLGVSGLSYGLASQPVSDYQGRDEHIRQIGELARIFTDSGQIFITTVFNLDDYEAEKLKLFNHPNDILIVNIGDTPFHTFQPD---AG----EK-------------------------DGAVNAVCALLKKQEVIMESTKLVDHFLNPRNVGIIEGTSYQAIVGDPKCGDYIELYIKIDDEKLTDIKYLVYGCMGAIATSSALTEIAKNKTITEALKITDNDVISFLGGIPEHKKHCSLLGVLALQLALKKYIEVKS--------------------------NEEGV
MLKTT------------DNPIKEQMNVVFVGHVDHGKSTVIGRLLADTNSLPKGKLESIRERCQKNS---QPFEYAFLIDALKDEQAQSITIDSARVFFQSDKRHYIIIDAPGHIEFIKNMITGASHAEAAILVIDAVEGVQENSRRHGYMLGMLGIKKIVVLVNKMDLVEYDQNAFQAIKTQYEAFLQGLGIE--VLHYIPASGLEGDCIVDCAARMPWYHGPTLLQALDAFEIAATLDDQPLRLPIQDVYKFGDSRRIVAGSVASGRLSVGDELVFYPSGKRTQVKEFEIFNGKPISVASGDATGFTMREQIYVRRGQIAAKSTEPPFVSTRMRVSLFWLGKEPLVQGKEYYFKLGASKERVQLEKIHKIIDASNYAATEKTEIGHHDVAEATLKLAHPVAFDTSDKMPETSRFVLVDQY--EIRGGGIILEALDDIRN--QKWIKSTVSMEQRAEHYNQKSALVIITGPRHVGRKTLAAMLERQLFEDGKQVYYLGLGSLLYGVNADLKRAPGGWRESMRRFAEVCHLFLDAGQILIVTALELTSADLTVLQTVIGEEKIKTVWLGGEITTDLPVD---LV----HHHETLE---------------------QAAVQIKGLLQEAGIIMYRENILDHGMNPRNRGILDPADMDYEAHNPLCGDRLRLTLRLDDRHIKELAWDGEGCAISQASASMLGEMIIGKSMEEVRQIDKQ-------PLSMNRVKCALLSLKVLTVALYGLGEWEKREQ-----------------------ADEDA
