# Supplementary material for: Inter-protein residue covariation information unravels physically interacting protein dimers
Source: BMC Bioinformatics. 2020 Dec 17;21:584. doi: 10.1186/s12859-020-03930-7 (PMC7745481; doi:10.1186/s12859-020-03930-7)
Supplement: Supplementary file 5 — Additional file 5. Final ER-MSAs at different ASA thresholds. Available on Mendeley data (http://dx.doi.org/10.17632/9bk2r55286.1). [file 12859_2020_3930_MOESM5_ESM.zip › Additional file 2/Final ER-MSAs/Negative ER-MSA dataset/ASA0.0/paired_MSA/2ns1-A-2b3t-A/MSA_IDs.txt]

sp|P69681|AMTB_	sp|P0ACC1|PRMC_
tr|A0A1W9IJJ7|A	tr|A0A1W9HKM5|A
tr|A0A1F9L696|A	tr|A0A1F9GWS8|A
tr|Q0F2M7|Q0F2M	tr|Q0EZS9|Q0EZS
tr|L0GZ89|L0GZ8	tr|L0H176|L0H17
tr|I3CIQ2|I3CIQ	tr|I3CL70|I3CL7
tr|A0A0J1IEP7|A	tr|A0A086YNR4|A
tr|C9R9J0|C9R9J	tr|C9RAD1|C9RAD
tr|D7CNP8|D7CNP	tr|D7CJT4|D7CJT
tr|A0A1G1IFL8|A	tr|A0A1Q7AKM5|A
tr|D5XCE5|D5XCE	tr|D5XDJ0|D5XDJ
tr|A0A101E7V5|A	tr|A0A117SI86|A
tr|A0A1C2HH75|A	tr|A0A1C2HTV7|A
tr|A0A1G3I8T5|A	tr|A0A1M3PE81|A
tr|F7NPQ3|F7NPQ	tr|F7NIR1|F7NIR
tr|A0A1B1YY11|A	tr|A0A1B1YTK8|A
tr|I3YEC0|I3YEC	tr|I3YG72|I3YG7
tr|A0A1N7MN17|A	tr|A0A1N7MEL5|A
tr|F9UDM6|F9UDM	tr|F9U5U1|F9U5U
tr|A0A0S8KZM8|A	tr|A0A0S8KX99|A
tr|H6SNV5|H6SNV	tr|H6SJY6|H6SJY
tr|A0A1Q3P8W7|A	tr|A0A1M3DWY1|A
tr|A0A085GI50|A	tr|A0A085GEL2|A
tr|G2DVL0|G2DVL	tr|G2E0A0|G2E0A
tr|A0A1Y6CG14|A	tr|A0A1Y6C4J8|A
tr|A0A1M7ZF84|A	tr|A0A1M7ZN46|A
tr|A0A1F9XYH0|A	tr|A0A1F9U735|A
tr|C1DJ63|C1DJ6	tr|C1DEU9|C1DEU
tr|A0A090AN25|A	tr|A0A090AGX8|A
tr|A0A084IL52|A	tr|A0A084IGD3|A
tr|Q1GYA8|Q1GYA	tr|Q1GYE6|Q1GYE
tr|B0TB87|B0TB8	tr|B0TI70|B0TI7
tr|A0A1F9PBV9|A	tr|A0A0S8CNU8|A
tr|A0A165FEA8|A	tr|A0A163BCF0|A
tr|A0A1B9F5R3|A	tr|A0A1B9F8E9|A
tr|W0DZS7|W0DZS	tr|W0E1S1|W0E1S
tr|X6GAC0|X6GAC	tr|A0A0H1A0U0|A
tr|G2FBF1|G2FBF	tr|A0A075MNK3|A
tr|A4AI96|A4AI9	tr|A0A0C1RA68|A
tr|A0A1W1W1D7|A	tr|A0A1W1W4W2|A
tr|A0A1J5U637|A	tr|A0A1J5UM01|A
tr|A0A0N0K2V4|A	tr|J9DF05|J9DF0
tr|A5D4I5|A5D4I	tr|A5CYC2|A5CYC
tr|A0A0L6JRG9|A	tr|A0A0L6JXC5|A
tr|A6WXH6|A6WXH	tr|A6WXQ4|A6WXQ
tr|E9CPA5|E9CPA	tr|R4HZW7|R4HZW
tr|A0A1U9JRD1|A	tr|A0A1U9JMJ6|A
tr|A0A1R1M1V2|A	tr|A0A1R1MHM8|A
tr|A7HSP2|A7HSP	tr|A7HTY4|A7HTY
tr|H5UYF2|H5UYF	tr|H5V4Z2|H5V4Z
tr|A1HNS2|A1HNS	tr|A1HR89|A1HR8
tr|A0A0Q6BK18|A	tr|A0A0Q6B7D8|A
tr|A0A1Q3MN65|A	tr|A0A0S4PKR6|A
tr|A0A1M5C0X8|A	tr|A0A1M4W5Y5|A
tr|A0A1F4IYV8|A	tr|A0A1C7HLC5|A
tr|M1Z1Y7|M1Z1Y	tr|M1YXX3|M1YXX
tr|C1D6X6|C1D6X	tr|C1D8T7|C1D8T
tr|A7MFK3|A7MFK	tr|A7MKA4|A7MKA
tr|A0A0K8JKG8|A	tr|A0A0K8JCX3|A
tr|A0A1X9NM89|A	tr|A0A1X9NL51|A
tr|A0A0B5IU29|A	tr|A0A0B5IZ99|A
tr|A0A1W1I6L5|A	tr|A0A1W1I588|A
tr|A0A1Q3Q9W4|A	tr|A0A1F2X985|A
tr|J3D0R2|J3D0R	tr|J3DBK4|J3DBK
tr|A0A0F3KTW0|A	tr|A0A0F3K880|A
tr|A0A148NBB1|A	tr|A0A148NAW9|A
tr|D3RMV7|D3RMV	tr|D3RND9|D3RND
tr|A0A1G1E8Z3|A	tr|A0A1G1D4T4|A
tr|A0A0N0ZBE2|A	tr|A0A0Q5P557|A
tr|A0A192WRL0|A	tr|A0A1F2QL38|A
tr|A0A0J5JDX2|A	tr|A0A0J5GIL4|A
tr|I3VXH4|I3VXH	tr|I3VS57|I3VS5
tr|Q6D814|Q6D81	tr|Q6D550|Q6D55
tr|A0A1F9P735|A	tr|A0A1V4QJA1|A
tr|A0A0J8VUV9|A	tr|A0A0J8VU25|A
tr|H2IZ00|H2IZ0	tr|H2J0R7|H2J0R
tr|E1VJL5|E1VJL	tr|B5JSC4|B5JSC
tr|G2IZH0|G2IZH	tr|G2IY81|G2IY8
tr|K0C6F8|K0C6F	tr|A0A136GV52|A
tr|F3KUN4|F3KUN	tr|F3KTE5|F3KTE
tr|Q5FSX6|Q5FSX	tr|K7SF91|K7SF9
tr|A0A0Q7XYM3|A	tr|A0A1L8P677|A
tr|A0A1V8MAF3|A	tr|A0A1V8M0W1|A
tr|A0A1F8VQ92|A	tr|A0A1F8VAZ0|A
tr|Q1JXS5|Q1JXS	tr|Q1K272|Q1K27
tr|A0L411|A0L41	tr|A0LDE7|A0LDE
tr|H8FTC3|H8FTC	tr|H8FR28|H8FR2
tr|A4G1J2|A4G1J	tr|A4G1N0|A4G1N
tr|A0A1Q4GR34|A	tr|A0A1E4PX48|A
tr|A4BMY5|A4BMY	tr|A4BMP8|A4BMP
tr|F3ZVV4|F3ZVV	tr|F3ZX10|F3ZX1
tr|A0A1D8S0P9|A	tr|A0A1V0KXI1|A
tr|J3CH26|J3CH2	tr|J2V0V5|J2V0V
tr|A0A094JYP1|A	tr|A0A091FE80|A
tr|G9Z4B0|G9Z4B	tr|G9Z8S2|G9Z8S
tr|Q32JA6|Q32JA	sp|Q32GZ5|PRMC_
tr|A0A1C2FZV9|A	tr|A0A1C2FZH5|A
tr|A0A1K1NW64|A	tr|A0A1T5FEH0|A
tr|A0A1S8YSS1|A	tr|A0A1S8YQ80|A
tr|A0A135I1J0|A	tr|A0A135I1S9|A
tr|F4GED5|F4GED	tr|F4G8N3|F4G8N
tr|B1I0Y7|B1I0Y	tr|B1I6L0|B1I6L
tr|A0A071LUG0|A	tr|A0A071MAI0|A
tr|A0A0Q7TBV4|A	tr|A0A0Q7TJT7|A
tr|A0A0M1JCV3|A	tr|A0A0M1JJ79|A
tr|A0A0F7M696|A	tr|A0A0F7M6J7|A
tr|V5BYZ7|V5BYZ	tr|V5BZX9|V5BZX
tr|I3TTD9|I3TTD	tr|I3THI2|I3THI
tr|S9PLV1|S9PLV	tr|S9QH66|S9QH6
tr|Q2YLQ6|Q2YLQ	tr|Q2YLN9|Q2YLN
tr|A0A1Q6DJN2|A	tr|A0A1Q6DM85|A
tr|A0A1C9VCH0|A	tr|A0A167HIS9|A
tr|F8AAD8|F8AAD	tr|F8ABF9|F8ABF
tr|A0A0F7K0K1|A	tr|A0A0F7K346|A
tr|A0A1U9KUL9|A	tr|A0A1U9KML5|A
tr|A0A0E4C8N7|A	tr|A0A0E4G915|A
tr|A0A089PWH8|A	tr|A0A0J5MA00|A
tr|W0LGF5|W0LGF	tr|W0L8W8|W0L8W
tr|A0A1M6P059|A	tr|A0A1M6T9K7|A
tr|F1W063|F1W06	tr|F1VX62|F1VX6
tr|A0A0J8YVT0|A	tr|A0A0J8YJV8|A
tr|S0ET45|S0ET4	tr|S0ES22|S0ES2
tr|A0A124INJ1|A	tr|A0A101WBH7|A
tr|A0A1F6CBL8|A	tr|A0A1F6CS77|A
tr|A0A1K2HI23|A	tr|A0A1K2H416|A
tr|A0A1E2S104|A	tr|A0A1E2RZ18|A
tr|A0A154BV63|A	tr|A0A154BR64|A
tr|A0A0B6X3D0|A	tr|A0A0B6X0G1|A
tr|A1K9X6|A1K9X	tr|H0PXM6|H0PXM
tr|A0A1T4RZ25|A	tr|A0A1T4RHE7|A
tr|W0TJ93|W0TJ9	tr|W0TIN1|W0TIN
tr|A0A127FD50|A	tr|A0A127F6E7|A
tr|Q0BQ69|Q0BQ6	tr|Q0BUJ6|Q0BUJ
tr|A0A1G0WED8|A	tr|A0A1G0XQZ3|A
tr|A0A095T6G0|A	tr|A0A095VDQ8|A
tr|D0IVE0|D0IVE	tr|D0J053|D0J05
tr|I2BBN6|I2BBN	tr|I2B8W6|I2B8W
tr|Q21J04|Q21J0	tr|Q21FM4|Q21FM
tr|A0A099KG44|A	tr|A0A099KZY5|A
tr|A0A1A6C420|A	tr|A0A1A6C0E0|A
tr|A0A179D2G0|A	tr|A0A179D2S9|A
tr|A8ZU64|A8ZU6	tr|A8ZTL9|A8ZTL
tr|A0A126T7H1|A	tr|A0A126T6N3|A
tr|A0A0G3BQL3|A	tr|A0A0G3BTH6|A
tr|A0A1M3CQZ4|A	tr|A0A1M3CT52|A
tr|E8T5S5|E8T5S	tr|E8T6K6|E8T6K
tr|A0A1Y6CPH6|A	tr|A0A1Y6CB88|A
tr|I4CCD1|I4CCD	tr|I4CAK2|I4CAK
tr|A0A0D6MJU4|A	tr|A0A0D6MNU5|A
tr|A0A1A6DTB8|A	tr|A0A1A6DU26|A
tr|A0A165UU74|A	tr|A0A166GD70|A
tr|A0A099CVS9|A	tr|A0A099CSN7|A
tr|Q60C43|Q60C4	tr|Q60A22|Q60A2
tr|B5JPW7|B5JPW	tr|B5JND3|B5JND
tr|A0A1X0Y0S9|A	tr|A0A1X0XQ67|A
tr|A0A011U1K7|A	tr|A0A011T4P9|A
tr|S4XNN2|S4XNN	tr|S4YEN6|S4YEN
tr|A0A1C2BS87|A	tr|A0A1C2BV55|A
tr|A0A1D8UWJ6|A	tr|A0A1D8UTQ5|A
tr|H0A1J6|H0A1J	tr|H0A0R9|H0A0R
tr|C5BL46|C5BL4	tr|C5BSZ5|C5BSZ
tr|A0A097R891|A	tr|A0A097R1L2|A
tr|A0A0U5AFT0|A	tr|A0A0U4N405|A
tr|Q11DB7|Q11DB	tr|Q11E05|Q11E0
tr|I4EJT8|I4EJT	tr|I4EGT0|I4EGT
tr|A0A0Q9DCL4|A	tr|A0A0Q9D7L8|A
tr|U5QLB5|U5QLB	tr|U5QF33|U5QF3
tr|A0A0Q8PWQ9|A	tr|A0A0Q8R4M6|A
tr|C8X554|C8X55	tr|C8X492|C8X49
tr|G3IYW0|G3IYW	tr|G3ITE3|G3ITE
tr|B6BW04|B6BW0	tr|A0A0N1L0Z9|A
tr|A0A1M3FRA6|A	tr|A0A1Q3QAE2|A
tr|A0A167G6S8|A	tr|A0A160DRJ9|A
tr|A1AVV2|A1AVV	tr|A1AX57|A1AX5
tr|J2TTT7|J2TTT	tr|J2LH15|J2LH1
tr|A0A0A0E1P8|A	tr|A0A0A0E126|A
tr|A0A1E4FDU8|A	tr|A0A1E4F8F6|A
tr|A0A0A2WPJ8|A	tr|A0A0A2X2V8|A
tr|C3M9V9|C3M9V	tr|C3MHQ4|C3MHQ
tr|A0A1G3UQ65|A	tr|A0A1G3UUH1|A
tr|A0A1Y6CY83|A	tr|A0A1Y6CUH8|A
tr|Q5P470|Q5P47	tr|Q5P7G8|Q5P7G
tr|A0A060QBJ0|A	tr|A0A060Q9E5|A
tr|Q0FAJ1|Q0FAJ	tr|Q0FGB0|Q0FGB
tr|A0A0Q6LZ96|A	tr|A0A0Q6LXV0|A
tr|A0A1D2SFF6|A	tr|A0A1D2SGE6|A
tr|C8PWT4|C8PWT	tr|C8PVB3|C8PVB
tr|A6CDN8|A6CDN	tr|A6C399|A6C39
tr|A0A1L6LTM3|A	tr|A0A1L6LQ53|A
tr|A0A1T4WQM2|A	tr|A0A1T4XTT2|A
tr|J6LJ63|J6LJ6	tr|J6UHH7|J6UHH
tr|A9BTK1|A9BTK	tr|A9BP61|A9BP6
tr|A0A1M5EQH5|A	tr|A0A1M5JU40|A
tr|E0SD83|E0SD8	tr|E0SCL2|E0SCL
tr|D4KGR7|D4KGR	tr|D4KHN9|D4KHN
tr|A0A1F9QB30|A	tr|A0A1F9Q0L7|A
tr|A0A1M7YFY8|A	tr|A0A1M7YCZ6|A
tr|A0A1Y2K4X5|A	tr|A0A1Y2JYX3|A
tr|D3DJN2|D3DJN	tr|D3DGY4|D3DGY
tr|A0A172YCA7|A	tr|A0A172YE23|A
tr|B8FGW0|B8FGW	tr|B8FEA1|B8FEA
tr|A0A1W1H799|A	tr|A0A1W1H4J3|A
tr|R5NET4|R5NET	tr|R5P0Q0|R5P0Q
tr|A0A086XV46|A	tr|A0A086XZP3|A
tr|A0A1H3WA00|A	tr|A0A1H3XW96|A
tr|U7UT26|U7UT2	tr|F9MNX4|F9MNX
tr|C3X1J1|C3X1J	tr|C3X9Z9|C3X9Z
tr|E1QFA8|E1QFA	tr|E1QEX4|E1QEX
tr|A0A1J4SJ39|A	tr|A0A1J4SN14|A
tr|A0A017SYR8|A	tr|A0A017SV96|A
tr|A0A1C7NZ91|A	tr|A0A1C7NSN4|A
tr|L0DQC9|L0DQC	tr|L0DDW7|L0DDW
tr|A0A126ZJD9|A	tr|A0A126ZB55|A
tr|A0A1V8RVC5|A	tr|A0A1V8RR36|A
tr|A0A1Q3QQJ8|A	tr|A0A1Q7CQA4|A
tr|A0A0E9M777|A	tr|A0A0E9M6L6|A
tr|A0A081MLG2|A	tr|A0A081M967|A
tr|Q7N0M6|Q7N0M	tr|Q7N585|Q7N58
tr|Q5NQN4|Q5NQN	tr|Q5NMC6|Q5NMC
tr|D5AU98|D5AU9	tr|D5ANC7|D5ANC
tr|B0JQV5|B0JQV	tr|B0JPT5|B0JPT
tr|A0A1C3K755|A	tr|A0A1C3K5P5|A
tr|R6HST2|R6HST	tr|R6ILE8|R6ILE
tr|A0A0F2QZU0|A	tr|A0A0F2QSA7|A
tr|J8V9P8|J8V9P	tr|A0A0Q4L5X5|A
tr|B6JAH3|B6JAH	tr|B6JA07|B6JA0
tr|A0A1J5HU52|A	tr|A0A1J5HXT0|A
tr|A0A1X4IT64|A	tr|A0A1X4IYZ2|A
tr|A0A1Q9TZ93|A	tr|A0A1Q9TW12|A
tr|F7QHD3|F7QHD	tr|F7QGR1|F7QGR
tr|A0A0C1XS69|A	tr|A0A0C1XPF3|A
tr|D5BNL1|D5BNL	tr|D5BMY2|D5BMY
tr|C1F316|C1F31	tr|C1F2J0|C1F2J
tr|C5BCY2|C5BCY	tr|C5B815|C5B81
tr|A0A085HMI3|A	tr|A0A085HIZ5|A
tr|B1Y6V4|B1Y6V	tr|B1XYX0|B1XYX
tr|A0A0K9I8L9|A	tr|A0A0K9IDT5|A
tr|A0A0G3CP57|A	tr|A0A0G3CK89|A
tr|A0A1H2HDX5|A	tr|A0A1H2JK27|A
tr|A0A1G3MUP0|A	tr|A0A1G3PGN6|A
tr|A0A1F3DML2|A	tr|A0A1J5M8X1|A
tr|Q6ND34|Q6ND3	tr|A0A0D7F3H4|A
tr|A0A1E3Z6Z6|A	tr|A0A0S1YB26|A
tr|A0A1F9NW63|A	tr|A0A1F9PVH8|A
tr|A0A1D9BIP2|A	tr|A0A1D9BE83|A
tr|A9AUR8|A9AUR	tr|A9B7E6|A9B7E
tr|A0A1C0VA86|A	tr|A0A1C0VWE8|A
tr|A0A1M3N1U1|A	tr|A0A0S8BXH3|A
tr|A0A021X350|A	tr|A0A021X332|A
tr|A0A0F2RH80|A	tr|A0A0F2RE66|A
tr|A0A1C0V2C4|A	tr|A0A1C0V353|A
tr|R8ANP1|R8ANP	tr|R8AVF0|R8AVF
tr|A0A1M5LRD4|A	tr|A0A1M5TEW2|A
tr|B6YRQ3|B6YRQ	tr|B6YQK9|B6YQK
tr|G5ZVK1|G5ZVK	tr|G6A0G5|G6A0G
tr|A0A0Q6YUS4|A	tr|A0A1M2ZWI5|A
tr|A3ZZL7|A3ZZL	tr|A3ZUD0|A3ZUD
tr|A0A0Q7KPZ5|A	tr|A0A0Q6V8J2|A
tr|A0A1G7KB46|A	tr|A0A1G7P7T2|A
tr|D1AEP9|D1AEP	tr|D1AE33|D1AE3
tr|D0MFE9|D0MFE	tr|D0MJN4|D0MJN
tr|A0A098C1Y4|A	tr|A0A098C1H5|A
tr|A0A1Q6EBF9|A	tr|A0A1M3DL17|A
tr|A0A1W2A1E8|A	tr|A0A1W2BT40|A
tr|Q0ARJ4|Q0ARJ	tr|Q0ARZ7|Q0ARZ
tr|A0A1E4ZVV3|A	tr|A0A1E4ZRC8|A
tr|Q3AFY9|Q3AFY	tr|Q3A929|Q3A92
tr|A0A0D6YF64|A	tr|A0A0D6YI05|A
tr|A0A1F8IIJ6|A	tr|A0A1F8I154|A
tr|A0A101VM47|A	tr|A0A101VKJ1|A
tr|A0A0F3IER9|A	tr|A0A0F3IPZ2|A
tr|K4L1F8|K4L1F	tr|K4LJT1|K4LJT
tr|D4BVE3|D4BVE	tr|D4C3C5|D4C3C
tr|A0A1B6YJ58|A	tr|A0A177H5G5|A
tr|A0A0C2LL47|A	tr|A0A0C2QRP3|A
tr|Q1IRK8|Q1IRK	sp|Q1II29|PRMC_
tr|A0A1M7HVC9|A	tr|A0A1M7H8B9|A
tr|K8EJ02|K8EJ0	tr|K8E2G9|K8E2G
tr|D8FZM8|D8FZM	tr|D8G4F6|D8G4F
tr|K7WUP6|K7WUP	tr|K7VT49|K7VT4
tr|A0A0M1JNQ4|A	tr|A0A0M1JTW6|A
tr|Q01QG9|Q01QG	tr|Q01RX9|Q01RX
tr|A0A075LN28|A	tr|A0A075LTV1|A
tr|A0A0F0HAH3|A	tr|A0A0F0GVN3|A
tr|E0UA27|E0UA2	tr|B1X0Y3|B1X0Y
tr|K9QNM2|K9QNM	tr|K9QBH3|K9QBH
tr|I0UZG4|I0UZG	tr|I0V5J3|I0V5J
tr|W6K8H4|W6K8H	tr|W6K7U7|W6K7U
tr|A0A1Q8C245|A	tr|A0A1Q8C1H0|A
tr|Q3Z7F9|Q3Z7F	tr|Q3Z775|Q3Z77
tr|A3UJG9|A3UJG	tr|A3UGG9|A3UGG
tr|F4GU22|F4GU2	tr|F4GTM6|F4GTM
tr|A0A1M5YU29|A	tr|A0A1M5YW48|A
tr|A0A1Q8ZDI7|A	tr|K9Q074|K9Q07
tr|K9W6F3|K9W6F	tr|K9W0I9|K9W0I
tr|A0A0H5B7W4|A	tr|A0A0S4Q643|A
tr|A0A0S3QR43|A	tr|A0A0S3QW49|A
tr|A0A1Q3RQT3|A	tr|A0A1Q6J6P9|A
tr|A8USS6|A8USS	tr|A8UY00|A8UY0
tr|F0SFN1|F0SFN	tr|F0SSY5|F0SSY
tr|A0A0K1QEL0|A	tr|A0A0K1PSG7|A
tr|A0A0N0Z8M1|A	tr|A0A0N0IAG4|A
tr|J5KBE9|J5KBE	tr|J4WR86|J4WR8
tr|A0A1R1IDV3|A	tr|A0A1R1ICY9|A
tr|A0A0G3XF82|A	tr|A0A0G3XII0|A
tr|A0A146G7U7|A	tr|A0A146G7U3|A
tr|W7IKY3|W7IKY	tr|W7IVP3|W7IVP
tr|D2B4Y9|D2B4Y	tr|D2ARW9|D2ARW
tr|B8EMQ8|B8EMQ	tr|B8ENR8|B8ENR
tr|A0A1Q4FQC0|A	tr|A0A1Q4FBU8|A
tr|A0A1T4SFY6|A	tr|A0A1T4Q9V1|A
tr|G6F0H5|G6F0H	tr|G6F399|G6F39
tr|F0SXS2|F0SXS	tr|F0T2C3|F0T2C
tr|M1SJL5|M1SJL	tr|J7TCM5|J7TCM
tr|A6W7U2|A6W7U	tr|A6W7F8|A6W7F
tr|A0A1V0A7C6|A	tr|A0A1V0A7P6|A
tr|K9XQS5|K9XQS	tr|K9Y051|K9Y05
tr|K9WT03|K9WT0	tr|K9X492|K9X49
tr|A0A161SVA6|A	tr|A0A164ATT3|A
tr|M1NF75|M1NF7	tr|M1PRR8|M1PRR
tr|Q1GQN6|Q1GQN	tr|Q1GPK4|Q1GPK
tr|A0A0F2QMJ8|A	tr|A0A0F2QEH4|A
tr|A0A161M8L6|A	tr|A0A161LUS7|A
tr|A0A1P8WBE0|A	tr|A0A1P8WBG0|A
tr|A0A165WHL1|A	tr|A0A165WSD7|A
tr|A0A0N1BDV5|A	tr|A0A0N0K0U0|A
tr|A0A0B2BXG2|A	tr|A0A0B2BTZ1|A
tr|A0A1B7W1Q8|A	tr|A0A1B7VXC3|A
tr|A0A0G2ZV65|A	tr|A0A0G2ZKZ2|A
tr|R5UN67|R5UN6	tr|R6YVX7|R6YVX
tr|M1E9H5|M1E9H	tr|M1E800|M1E80
tr|W0RT12|W0RT1	tr|W0RH75|W0RH7
tr|E1IF27|E1IF2	tr|E1II82|E1II8
tr|F2JJX0|F2JJX	tr|F2JKV1|F2JKV
tr|A0A1N7AGG9|A	tr|A0A1N7A8C6|A
tr|A0A0Q7E049|A	tr|A0A0Q7SYV6|A
sp|O66515|AMT_A	sp|O66506|PRMC_
tr|I5AZQ4|I5AZQ	tr|I5B528|I5B52
tr|A0A147GP06|A	tr|A0A147GUS2|A
tr|A0A1H7XW12|A	tr|A0A1H7G6H8|A
tr|A0A1G9XDU8|A	tr|A0A1G9XTS4|A
tr|F4H924|F4H92	tr|F4HFE9|F4HFE
tr|A0A142XY66|A	tr|A0A142Y0B9|A
tr|F4FAJ6|F4FAJ	tr|F4F826|F4F82
tr|A0A1Q6WNJ1|A	tr|A0A1E4BB48|A
tr|A0A0K6IVL3|A	tr|A0A0K6IWM4|A
tr|A0A0C1P5I7|A	tr|A0A0C1LB62|A
tr|K9RGC2|K9RGC	tr|K9R9H9|K9R9H
tr|D4TMD1|D4TMD	tr|D4TRX2|D4TRX
tr|B9L0N6|B9L0N	tr|B9L2A8|B9L2A
tr|E5Y678|E5Y67	tr|E5YBF9|E5YBF
tr|A0A080KME6|A	tr|X2H7D8|X2H7D
tr|B0UT87|B0UT8	tr|B0UUE4|B0UUE
tr|A0A1M7M3V7|A	tr|A0A1M7L5U4|A
tr|A0A0Q7JTU6|A	tr|A0A0Q7K946|A
tr|D2Q0J8|D2Q0J	tr|D2Q3F3|D2Q3F
tr|A0A073B5T5|A	tr|A0A073AVQ8|A
tr|A0A0Q6F986|A	tr|A0A0Q6FSI1|A
tr|A0A1M3FEN5|A	tr|A0A0J6DKW9|A
tr|A6Q4X7|A6Q4X	tr|A6Q3T7|A6Q3T
tr|F5XN43|F5XN4	tr|F5XKH3|F5XKH
tr|A0A1M5S7F6|A	tr|A0A1M5W5W9|A
tr|Q7MA87|Q7MA8	tr|Q7MAI5|Q7MAI
tr|D6Y796|D6Y79	tr|D6Y718|D6Y71
tr|A0A1Q3TQ17|A	tr|A0A1E4H8Q7|A
tr|A0A0D2IZL9|A	tr|A0A0D2JCN3|A
tr|H6RWK9|H6RWK	tr|H6RJ16|H6RJ1
tr|A0A0K1FEH1|A	tr|A0A0K1FCE1|A
tr|A0A1X1APC6|A	tr|A0A1X1B6I5|A
tr|A4X4G8|A4X4G	tr|A4XAX4|A4XAX
tr|G2LGH4|G2LGH	tr|G2LFN3|G2LFN
tr|A0A1T4PLW3|A	tr|A0A1T4K737|A
tr|R5BM40|R5BM4	tr|F9N7B4|F9N7B
tr|C0QTA4|C0QTA	tr|C0QT71|C0QT7
tr|A0A0C2FFE6|A	tr|A0A0C2JED6|A
tr|D3Q265|D3Q26	tr|D3PU69|D3PU6
tr|A0A1W2E0Q7|A	tr|A0A1W2FQU1|A
tr|R5QSM2|R5QSM	tr|R5QTX9|R5QTX
tr|E6ME92|E6ME9	tr|E6MEV2|E6MEV
tr|A0LV78|A0LV7	tr|A0LSK5|A0LSK
tr|A0A0Q8DQZ5|A	tr|A0A0Q8E3K7|A
tr|A0A0J1G0P3|A	tr|A0A0J1FZV5|A
tr|A0A0F6YMB9|A	tr|A0A0F6YHU8|A
tr|D7BG41|D7BG4	tr|D7BF72|D7BF7
tr|A0A0C1IIK5|A	tr|A0A0C1KNT4|A
tr|A0A171KU34|A	tr|A0A171KQI8|A
tr|A0A0D6P4U0|A	tr|A0A0D6P5G6|A
tr|M4ZXC3|M4ZXC	tr|M4ZXW8|M4ZXW
tr|K6W5X0|K6W5X	tr|K6WVA0|K6WVA
tr|C6WEW7|C6WEW	tr|C6WHK5|C6WHK
tr|H8MLF9|H8MLF	tr|H8MQW8|H8MQW
tr|U7U931|U7U93	tr|U1YAW0|U1YAW
tr|E6U435|E6U43	tr|E6U2W0|E6U2W
tr|A0A1M6K5Y3|A	tr|A0A1M6KES1|A
tr|A0A1J5I685|A	tr|A0A1J5IFF1|A
tr|A0A0P6ZPT7|A	tr|A0A0P7AG11|A
tr|A0A0A7S1E6|A	tr|A0A0A7S072|A
tr|B4SAS3|B4SAS	tr|B4SG53|B4SG5
tr|A0A1T4L492|A	tr|A0A1T4KXP6|A
tr|A0A068NPW2|A	tr|A0A068NP64|A
tr|A0A143PR21|A	tr|A0A143PWI6|A
tr|Q47S70|Q47S7	tr|Q47M71|Q47M7
tr|A0A1U7CVT3|A	tr|A0A1U7CW49|A
tr|E4RTK5|E4RTK	tr|E4RTW1|E4RTW
tr|V6L4L4|V6L4L	tr|V6KAU1|V6KAU
tr|D6ZFI7|D6ZFI	tr|D6ZDA6|D6ZDA
tr|E4U5Z1|E4U5Z	tr|E4U4E9|E4U4E
tr|M2SDG3|M2SDG	tr|M2T7N5|M2T7N
tr|A0A172TSE4|A	tr|A0A172TTM3|A
tr|G8TK77|G8TK7	tr|G8TKY8|G8TKY
tr|A0A164BRS7|A	tr|Q7U4T7|Q7U4T
tr|A0A1N7RBS9|A	tr|A0A173ML77|A
tr|F2NNQ0|F2NNQ	tr|F2NM93|F2NM9
tr|A0A0K1JI29|A	tr|A0A0K1JLD2|A
tr|A0A1E8GKG5|A	tr|A0A1E8GNK1|A
tr|A0A1M5S0U3|A	tr|A0A1M5NQ46|A
tr|A0A0B3S066|A	tr|A0A0B3SP76|A
tr|B3QVV5|B3QVV	tr|B3QSG7|B3QSG
tr|A0A1M6B4F7|A	tr|A0A1M6HVD4|A
tr|F8EH08|F8EH0	tr|F8EIV8|F8EIV
tr|A0A1M4MYL6|A	tr|A0A1B7Z596|A
tr|H8KUE4|H8KUE	tr|H8KW12|H8KW1
tr|A0A085WQI0|A	tr|A0A085WHH4|A
tr|F6FRU9|F6FRU	tr|F6FRH1|F6FRH
tr|A0A1R4ICD0|A	tr|A0A1R4JMD1|A
tr|D5SNI4|D5SNI	tr|D5SXZ2|D5SXZ
tr|C5BWX7|C5BWX	tr|C5C1S9|C5C1S
tr|A0A1F3BVD3|A	tr|A0A1F3BZ85|A
tr|A0A0A8BAF7|A	tr|U2U4K0|U2U4K
tr|A0A1T5LSW2|A	tr|A0A1T5I7X7|A
tr|A0A1Y5RBF8|A	tr|A0A1Y5RA30|A
tr|A0A1M6HPX7|A	tr|A0A1M6HE52|A
tr|C8XB51|C8XB5	tr|C8XIB1|C8XIB
tr|C7Q1E4|C7Q1E	tr|C7Q634|C7Q63
tr|A0A1Y5SHN1|A	tr|A0A1Y5SM19|A
tr|A0A117KG39|A	tr|A0A1J5EUJ8|A
tr|A0A0N7M8I9|A	tr|Q1GI41|Q1GI4
tr|A0A1Y5SYM5|A	tr|A0A1Y5RTV9|A
tr|F4KY49|F4KY4	tr|F4L7H5|F4L7H
tr|Q091Y2|Q091Y	tr|Q090K7|Q090K
tr|M9RE76|M9RE7	tr|M9RD09|M9RD0
tr|A0A1B1PZ97|A	tr|A0A1B1Q0X2|A
tr|A0A021VMC6|A	tr|A0A021VWV6|A
tr|A0A1U7DF70|A	tr|A0A1U7DLA3|A
tr|A0A0F3ITW4|A	tr|A0A0F3IPL7|A
tr|A0A151BSI4|A	tr|A0A151C0R7|A
tr|A0A0P1HNA8|A	tr|A0A0N7M3I4|A
tr|A0A1E7INY1|A	tr|A0A1F9PAB9|A
tr|A0A099TD22|A	tr|A0A099TFH6|A
tr|A0A0B4BXG4|A	tr|A0A0B4CA70|A
tr|A0A0Q7UB64|A	tr|A0A1E4CZZ4|A
tr|A0A1L9NVP4|A	tr|A0A1L9NUU7|A
tr|A0A1Y5RER1|A	tr|A0A1Y5RJ90|A
tr|A0A1G0R7V2|A	tr|A0A1G0R9U6|A
tr|A0A0G3WH04|A	tr|A0A0G3WKP5|A
tr|A0A126Z735|A	tr|A0A126Z1S2|A
tr|H5UND3|H5UND	tr|H5UMT1|H5UMT
tr|A0A0N1M4G2|A	tr|A0A0Q5MPS1|A
tr|W7XZ38|W7XZ3	tr|W7Y4F7|W7Y4F
tr|A3J3N3|A3J3N	tr|A0A1G0AMR0|A
tr|A0A0L8V3I4|A	tr|A0A0L8VFC8|A
tr|A0A0D3LBF2|A	tr|A0A0D3LG35|A
tr|A0A076JYT0|A	tr|A0A076K5R8|A
tr|A0A1Q4A3B2|A	tr|A0A1Q4B784|A
tr|A0A1T5M3D9|A	tr|A0A1T5LED1|A
tr|C7D5L1|C7D5L	tr|C7D715|C7D71
tr|G4KY82|G4KY8	tr|G4KWJ0|G4KWJ
tr|A0A0H4KR84|A	tr|A0A0H4KR23|A
tr|A0A1X7JK13|A	tr|A0A1X7IF89|A
tr|A0A1M5EIQ3|A	tr|A0A1M4WIK2|A
tr|A0A1H1U2Q6|A	tr|A0A1H1R3U6|A
tr|A0A1B6YE90|A	tr|A0A1B6Y9Q0|A
tr|A0A126V2Z9|A	tr|A0A126V4C8|A
tr|A0A1G4G9S4|A	tr|A0A1G4G465|A
tr|A0A0Q5ELX8|A	tr|A0A0Q5E2S7|A
tr|A6ERN4|A6ERN	tr|A6ESU2|A6ESU
tr|D1BZN9|D1BZN	tr|D1BWC8|D1BWC
tr|A0A1G1B7R9|A	tr|A0A1G1BLB7|A
tr|A0A077LWT1|A	tr|A0A077LWC5|A
tr|V9VUG0|V9VUG	tr|V9VTQ9|V9VTQ
tr|W8WX02|W8WX0	tr|W8WTR4|W8WTR
tr|A0A1J4TUE9|A	tr|A0A1W9PJN3|A
tr|A3VDU6|A3VDU	tr|A3VJP3|A3VJP
tr|A0A0Q5AF83|A	tr|A0A0Q5A453|A
tr|A0A161SQ67|A	tr|A0A0Q9JLB4|A
tr|A0A0L1JRS3|A	tr|A0A0L1JKT0|A
tr|X5DE67|X5DE6	tr|X5E0A8|X5E0A
tr|A0A0U1NIA3|A	tr|A0A0U1NJR1|A
tr|A0A1D8AX02|A	tr|A0A1I7PHB7|A
tr|B0RC35|B0RC3	tr|B0RAQ6|B0RAQ
tr|R7DI76|R7DI7	tr|R7DL38|R7DL3
tr|A0A1F3VED3|A	tr|A0A1F3SZ39|A
tr|R7BNH8|R7BNH	tr|R7BQA5|R7BQA
tr|A0A0Q6R6Q0|A	tr|A0A0Q6RAC6|A
tr|A0A0Q4UYH8|A	tr|A0A1E5MLR4|A
tr|A0A1T5JFV6|A	tr|A0A1T5KKS3|A
tr|A0A1M6FEJ7|A	tr|A0A1M6FHZ4|A
tr|F6EIU7|F6EIU	tr|F6ENN7|F6ENN
tr|A0A0P7KKG6|A	tr|A0A0P7ITV6|A
tr|C7R314|C7R31	tr|C7QZC9|C7QZC
tr|A0A1H6ZJW3|A	tr|A0A1H6X2G6|A
tr|A6QAS9|A6QAS	tr|A6Q7V7|A6Q7V
tr|A0A1M7RV69|A	tr|A0A1M7S1W8|A
tr|A0A1M5A5U6|A	tr|A0A1M5CDW0|A
tr|A0A1X9LJR0|A	tr|A0A1X9LUB4|A
tr|A0A060JFI8|A	tr|A0A060JER1|A
tr|A0A077EFU9|A	tr|A0A077EHZ8|A
tr|A0A1M5D0K5|A	tr|A0A1M5DKJ2|A
tr|A0A172RYW3|A	tr|A0A172RXS9|A
tr|A0A0D1KIQ3|A	tr|A0A0D1LET2|A
tr|A0A1L2ZKK5|A	tr|A0A1L2ZKX2|A
tr|C5CAG5|C5CAG	tr|C5CA68|C5CA6
tr|M7N4K0|M7N4K	tr|M7MXF6|M7MXF
tr|A0A1U7MTR6|A	tr|A0A1U7MSR6|A
tr|A0A109QWM4|A	tr|A0A0Y0N1Y8|A
tr|A0A0R2PKW0|A	tr|A0A0R2PTE9|A
tr|L0G409|L0G40	tr|L0FUY5|L0FUY
tr|A0A1B1NBQ2|A	tr|A0A1Q9V0Y0|A
tr|A0A0B0DBB3|A	tr|A0A0B0D9E6|A
tr|U1MQS2|U1MQS	tr|U1MSS0|U1MSS
tr|A0A010NEA7|A	tr|A0A1X3PA75|A
tr|A0A0J5SB08|A	tr|A0A0J5PD86|A
tr|A0A0W7WC36|A	tr|A0A061LY38|A
tr|E1VVN6|E1VVN	tr|E1VV19|E1VV1
