# Supplementary material for: Inter-protein residue covariation information unravels physically interacting protein dimers
Source: BMC Bioinformatics. 2020 Dec 17;21:584. doi: 10.1186/s12859-020-03930-7 (PMC7745481; doi:10.1186/s12859-020-03930-7)
Supplement: Supplementary file 5 — Additional file 5. Final ER-MSAs at different ASA thresholds. Available on Mendeley data (http://dx.doi.org/10.17632/9bk2r55286.1). [file 12859_2020_3930_MOESM5_ESM.zip › Additional file 2/Final ER-MSAs/Negative ER-MSA dataset/ASA0.0/paired_MSA/2ns1-A-2b3t-A/MSA_ready_for_MI.txt]

MKIATIKTGLASLAMLPGLVMAAPAVADKADNAFMMICTALVLFMTIPGIALFYGGLIRGKNVLSMLTQVTVTFALVCILWVVYGYSLAFGEGNNFFGNINWLMLKNIELTAVMGSIYQYIHVAFQGSFACITVGLIVGALAERIRFSAVLIFVVVWLTLSYIPIAHMVWGGGLLASHGALDFAGGTVVHINAAIAGLVGAYLIGKRVGFGKEAFKPHNLPMVFTGTAILYIGWFGFNAGSAGTANEIAALAFVNTVVATAAAILGWIFGEWALRGKPSLLGACSGAIAGLVGVTPACGYIGVGGALIIGVVAGLAGLWGVTMLKRLLRVDDPCDVFGVHGVCGIVGCIMTGIFAASSLGGVGFAEGVTMGHQLLVQLESIAITIVWSGVVAFIGYKLADLTVGLRVPEEQEREGLDVNSHGENAYNAMEYQHWLREAISQLQASESPRRDAEILLEHVTGRGRTFILAFGETQLTDEQCQQLDALLTRRRDGEPIAHLTGVREFWSLPLFVSPATLIPRPDTECLVEQALARLPEQPCRILDLGTGTGAIALALASERPDCEIIAVDRMPDAVSLAQRNAQHLAIKNIHILQSDWFSALAGQQFAMIVSNPPYIDEQDPHLQQGDVRFEPLTALVAADSGMADIVHIIEQSRNALVSGGFLLLEHGWQQGEAVRQAFILAGYHDVETCRDYGDNERVTLGRYYQ
M-------AALLITALPSLAEAAAPIVDKGDTAWMLISTVLVLAMIIPGLALFYGGLVRAKNMVSVLSQVFVVTAIGMVLWLLVGYSLSFTDGNRFIGGLDKAFLNGVTTSSLVETIPELVFVAFQMTFACITAALVLGGVAERVKFSTIVVFAVLWPVVVYYPMAHMVWAAGLIWSFGALDFAGGTVVHINSGIAALVGALLLGSRTGYRKEPMPPHNLTFTVIGAGLLWVGWIGFNAGSNLESNAYAALALINSFVAPAGAALSWTLTEWATKGKPSLLGLASGAVAGLVAVTPAAGFAGPVGALILGLVVGPICLFACSGLKSWLKYDDSLDVFGIHGVGGIVGAIGTGIVVNPAFGGAGIVDYAGLVTQVIAQLKGVAVTIAWSGAGSFVVWVIARGLTGGRVSKEIEHEGLDYAEHGEVAYHSMTIREFIQSTTNQLKEVHTPRLDAELIASLVLGINRTDLIIKSSESISEGNKNKINELIRRRINGEPIAHFTGEKEFYSINFKVNNKVLVPRPETEIIVDAAIGIIENDKTKIVDMGSGSGCIGATILRLRKESSLVAIDISEEALAVTKENAERLGVSRCQFMNADIHK-IPKSNVGLVVANPPYIDAND-PLLDTKTLFEPSIALYSKDSGYRDPVGWAEKSAQILKPSGVLLMEIGADQSERLEKIFKQW-FKKISLLEDLQGIPRVVWAE--K
MRHRAISCTGLGLALIPGL-AADSQVVDSGTTAWMLISTALVLLMV-PGLAMFYGGLVRTKNVLGTMMHSFVCMAVIGVLWVVCGYSLTFGKSGGVIGWPDYFLLGGIDET-ITNGVPEYVLAMFQGKFAIITPALISGAIAERVYFRGYILFIVLWFLLVYSPLCHWVWADGWLFNSGVIDLAGGLVIHVSAGVSALVAALFLGPRLGYPKTAMHPNNLVMTMMGAGLLWVGWYGFNAGSTVQSGLETARALTMTQISAASGALTWLIIEAITFKKATSLGFVSGILAGLVVITPAAGVVQPIGALTLGAASSLLCYFALT-MKIRLGYDDSLDCFGIHGIGSGLGVILLSFFIRDSWLAKAAAAGRTAIDQLQVQLLGMGVTIALAASVTLLICVVVEKTVGFRIDQQKEIEGLDQSLHGESGYG-M-ILHLINEGEAELSHIENPRLNSELLLSKILKTDRTLLYFDFDREITKDAIADFKKLIQLRCQHTPIQHLTGTQAFRNLELFVGPGVFIPRPETEQLVSIALDVIPKAGIHCLDIGTGTGAIPLAITSETSDTYFDAVELSPDAFIFAERNLKTYQLERINLILADIFTFTPTSRYDLIISNPPYIPTDEIRNLPPEVSGDPFVALDGGGSGVEFLFNLADLITDWLAPNGWFISEIGEDQGDRIIKHFKEKKFKNVSIKQDFNKRDRFLIASG-V
MKHIGLMLPVALL--APGMA---EDTLNSGDTAWMLTSTVLVLLMTLPGLALFYGGMVRKKNVLSVAMQSLSIAALMSILWVVCGYSLAFGEGNNFIGDLSKAFFSGIGVDTLSGTIPETVFATFQMTFAIITPVLIIGAFAERMKFSAVLLFTGAWVLAVYAPITHWVWGGGFLSDAGALDFAGGTVVHINAGVAGLVCALVLGKRIGYPKEPMLPHNLTYTLIGTSMLWVGWFGFNAGSELAADGAAGMAMLVTQVATAMAVLAWTFAEWVVFKKPSLLGACSGAVAGLVAITPASGFVGPMGALAIGLAAGLICFWAVASLKRKLGYDDSLDAFGVHGIGGIVGALLTGVFVSSSFGGAGLAEGMTIGSQVIVQLEAIGATIAYCAVVTFVILKIIDVIIGLRVEHDEEREGLDITQHGEQVYE-MTTSELLRLAAADLQQCDSPRLDAELLLMHVWPCSRTDLIIRAHDEPPATVSRHFAALLQRRLAREPLAYITGEKEFWSRPFRVSPDVLIPRPETEHLIEAVLARFPSAPYQFCDIGTGSGCIAVTLAAEYPHAAVTATDISEASLRMAQTNAAALNVSRLAWRSGDLLQALQPGPFDVVISNPPYVSSDEMHGLEPELALEPRHALTDEADGLQLLATILNDAPVCLKPHGYIIVETGTCGLPDTPESLIME-----EEIRDLAGLLRGAVYKR-A
MHYNPAGLAV---ALGPTT-AQAATGPNLGNTAWILTSTALVLFMTLPGLSLFYGGLVRTKNVLSVLMQCFAITCLVSLLWFAYAYSLTFVGGGDWLGSLEKAFMGSVTVDSLSGDIPETVFAMFQLTFAIITPALVVGGFAERMRFSAMMLFTALWVTLVYVPVAHWVWGGGWLGQMGLLDFAGGTVVHITAGVAALVAALVIGRREGFQQTAMPPHNMTMVVTGAGMLWVGWFGFNAGSALAANGSAGMAMMVTHLSAAAGSLAWMTAEWVKYGKPSVLGIVTGMVAGLGTITPASGFVGPAAAVLIGLTAGFVCFNATQFLKRVLKVDDSLDVFPVHGVGGILGTLAAGIFASTQLGGNGFADGISIGQQLGVQFVGVVATVGYTAVMTFFALKLVDLLVGLRVNREEEIGGLDIALHEERGYDIMTIGHAVAQGIARLGHDVDPRLEAELLLGLAAQLTRAELMAWPERRLSEPVEGNFRVLLERRAGGEPFAYLSGRQAFWSLEVEVTPATLIPRPETELLVELALETLPDARLRVADLGTGSGVVAAALAGERRQWQLVATDRCPAALAVAGRNFAALGLGNVALVRGDWLAPFAPASCDALIGNPPYVRDDDPHLTRGGLDREPRQALAAGPDGLDAIRAILAGARSVVRPGGLVALEHGYDQGEIVRALFATVGLTRVGTRCDLAGLERVTCGWRDG
MKKAILLLVLSQVLAAPAPAEAPKPTVDKSDIAWIMISTALVLLMT-PGLALFYGGLVRAKNALNMFMKVFVSMGLISVLWVVIGYSIAFQPNNPYFGGIDWLLLNGVGLTPYATTLPHQLFMVFQMMFAIITVALIAGAVAERMKFVSFVIFMGIWSLVVYAPLAHMVWGGGYLFDMGALDFAGGAVVHISSGFSGLMLAILLGKRKIGSHEDVRPHNLPFTLVGAGLLWFGWFGFNAGSAVASNELAVSAFVVTQIACGTAALTWLVLESLFYGKPTALGFASGAVAGLVAITPAAGFVNVTGALILGATVPLVCLIAIR-LKHKLGYDDTLDAFGIHGVGGVWGAILTGVLADPAINSLG--KGLGEMSVLTTQFISVGIAIGMALVGTFLIAFILKLTIGLRVDDESEQSGLDVKLHGEMAYSNMTIQQTLQQAVPVLQQIESPRLEADILLTQVLGVQRSYLIAWSNRLLSDTEYQYFQVLITRRCAGEPIAYLTGHREFWSLDLLVSPAVLIPRPATETLVEQAIEHLNLSNPVLADLGTGSGAIAIALAKECPAALIVAIDCQLDAICIAQANVQRLKINNVKLLCASWLNAIVPKSMDMLVSNPPYIAETDPHLTQGDVRFEPRTALTSGNEGLDDIRQLIQQAPLYLKNAGWLLLEHGYTQGEAVRILMQQQGFKHVSTIHDLEGQERVTIGQWND
M-------------------------INSGDTAFVLISAALVCLMT-PGLAFFYGGLVRKKNVLTIMIQSFVSMGIVTAIWVLGGFSLAFGPDHGIIGNLQYFGLQGVGMAPHGPTIPFLVFFVYQEMFAIITPALITGAFADRVSFKSYLKFLVLWSILVYIPLAHWIWGGGFLAQMGLVDFAGGIVVHVSAGVAALASVFFVGKRVLAPGESAGPHNIAFVALGTGLLWFGWFGFNGGSALAANGVAATAFVNTDIAGSMAMITWLLISWVHEKKPTMVGVLTGAVAGLATITPAAGYVRPWAALIIGVLAAIVCYVAVR-VRIKLDWDDALDVWGVHGVGGILGSILVGVFAVSAVNQ---TSGLGNVHQFLVQVLGVAFATLYAFGVTYLILKVINFFEPVRVSKEVEIQGLDSAIHGETAYDQMTVNKALLWAKNYLKELENTALEAEVLLAFCTKLDRVALYRQNERFLSPGEEENFRQMIKRRGQREPVAYLTGHKEFMSLDFLVNPAVLIPRPETELLVEKALEILNSEKILIVDVGTGSCAIAVSIAKYIPEVYIYATEISPAALDVARLNAKRHGVERIIFWQGDLLEPLKNGQISLITANLPYIPTIEIACLEPDVRYEPHLALNGGKDGLDFYRRLISQGREFLRPGGYLLMEIDPAAINQISGLLNAAGW-KFNVFLDLAGKERLIVAGQEV
MRRFPLVLALLLLLSIPGSA--SESKVDAGDTSWVLVSTALVMLMT-PGLAFFYGGMVRRKNALNTLMLSFVALILISVQWVLWGYSLAFGPDGHLIGGLSWLGLKGVGAEPYAATIPHLAFMAFQMMFAIITVALISGAIVERMRFPAFLAFVLLWSTFVYAPLAHWVWGGGWIRNLGALDFAGGTVVHISSGVSGLIAALLLGRRRGYGEEPMLPHNLPMTLLGAALLWFGWFGFNAGSALAANDLAASAFVVTNTAAAAAALSWMVVEWLHHGKPTALGVASGCVAGLVAITPASGYVSALPAVIIGLVAGAVCYLAVAVLKPRLGYDDALDVFGVHGIGGTWGALATGLFASKAVNAAG-ANGLGNPAQLGIQAVGVVATWVFAALATLVILKVVGLLTPLRATYSEEVSGLDITLHGEEAYRLMQVKKLLAAGTRRLLEIKEARLEAEVLLAHLTKRDRLFLYGAADLSVPFLTKLRFWELVGRRLAGEPLAYLIGKKEFWGLELEVTPAVLVPRPETELLVETGLEKVKKGSPILVDVGTGSGAVAVSWAVSLPQARLLALDISPEALACAQRNARRHGVERITFMAGDLLSPLKEGKVDVVGANLPYIPRAFLPALSREVRREPRQALDGGTDGLAFYRRLVLQAKQVLRPGGYLLCEIAPWQRSGALELFDED-WDELEVKRDLAGRARLVLARLRA
MTGIMALVNMGLLAAVSPP-AAGPSSLDSGDTSFILICASLVFLMT-PGLALFYGGMVRRKNVLSILMQCFVIMGLVSVQWVLVGYSLCFGPDGHVVGGLDWVGLRGVGTGPYAASIPHYAFSAFQMMFAIITAALITGAIAERMRFSAFVLFVLLWTTLVYDPLAHWVWGGGWLRNLGALDFAGGTVVHISSGLAGLAGALVLGKRANLGKETMIPHNLPFTVIGAGLLWFGWFGFNAGSALAANGLAASAFVVTNTCAATAALSWAAAEWVHHGKPTVLGVASGIVAGLVAITPAAGFVGPAAAVLIGLVAGPACYFAVSKAKAALGYDDALDAFGVHGVGGTLGAILTGVFASTTVNPAG-ANGLGNPRLVLIQIAAVLASIVYAFVVTAIILKAVNLVTPLRVPKEEEEVGLDVTQHGEEAYGAMTVKSLLEWTTGYFRRIAEPRLEAELLLAYVLGIDRVGLYVNYYQPVNQDERSCYREIIKRRVQGEPVAYLTGKKEFFSLEFDVSPEVLIPRAETEVMVEKAIAIGRGGSLWVADVGTGCGAIAIALAVYLPNARIVAIDISSAAVELARKNARRYQVDRIDFMVGDLLTPLGQAGLDIVVANLPYVPTNEWENLALEVKFEPRIALDGGADGLAYYRRLMPQARQCLREGGYILVEIAWNQGPAMLSLMQHF-FDEVEVGQDLAGRDRVVVGRKVL
M-------------------------LRSDQTLWLLVSTVLVMLTL-PGVALFYGGMVRKKNVLNTMGMPLLALAVVSLAWLCFGDTLTFGRR---LGS----------------PAPQ---LAYQTMTAALALALVTGALVERMKVLFFLVFGLLWTALVYGPIARWLWGGGWLANLGVLDFAGGAVVHVSAGVSALVAAVMIGPRKGYGRVEMTPNHLPLSFCGAGLMWVGWFGFAAGAALAPMTTVTGAFVAIQMSAAASALTWMAAEWLQRDKPTALGTISGAVAGLVAITPAAGYVSPFSAVVIGIGAGGLCYMVVNYVKLILGYDDSLDVFGMHGVGGTWGMIATGLFASTTVNPEG-SDGLGYPYQFFAQMVAVVSVWAFAGTVTFLLVKGLTLVLPPRVDEEAEVVGLDLTQHGERGYS-MSIRQLRMLARDILKALENAEREADWLLAHALQLSQGQLLAAGNAPLTPRQAEQALTYIDRRAAREPLQYILGTQEFGGLEIAVTPDVLIPRPETTLLIEEAARAIGQRRSLVADVGTGSGCIAIAVAKTCPHATLWATDISWPALVVARRNAMQHDVKQVKFVQADLLGPFAAGIFDAIVSNPPYIPEGEMEGLQPEVSYEPRLALAAGADGMTYYRRLLSAAAVLLKPHGCLIVELGIGQFNPVSALADRT---------------RLSVLH---
MKTVSLLGAMLMVFSLPGI-AADASAVDAGDTAFMIISSALVMLMT-PGLALFYGGMVRRKNVLSTMMQSFIIIAIISVQWVLFGYSLAFGPDGHIIGSLDWLGFNGVGAEPYAGTIPHQIFAIFQLMFAIITPALITGSIAERMRFPAFLAFTVLWATIIYDPLAHWVWGDGWIRNLGALDFAGGTVVHISSGVSGLIAALILGKRKGYGKEPMLPHNLPWTVLGAGLLWFGWFGFNAGSALAANGLAGTAFVVTNTSAAAAALSWVLAEWLHHGKPTLLGAASGAVAGLVAITPAAGFVTPLAAIAIGLIGGVICYLGVGVLKARLGYDDALDAFGCHGIGGTWGAIATGLFATTTVNPAG-ADGLGNPALLKAQIISIVATYLFAAIGTFVILKVVNAFTRIRATEDEELMGLDSTMHGEEAYRTMTVSQALVWATNRLREIDEPRLDAEVLLSYLLGMDRAKLYLNREAVLSDEQIGRFRNLVERRGLREPVAYLTGTKEFMSLDFKVNSSVLIPRPDTEILVEEILAI---KPALMVDVGTGSGAIAISAAYYLPETRVFATDISPEALNLARENAINLGVDRIEFVQGNLLTPFINFRVDLIAANLPYIPGEVLKELPDEVRYEPALALDGGCEGLDLYKSLIGQVPRVLKSGGRLLMEIGYNQSGLLADFLTQIPFSGIRVIKDLSGRDRVVSVAM-A
M--------------------------NAADITWVLISSALVMLMT-PAVGLFYGGMVRRKNVISTITMSFVTLALISVQWVLFGYSLAFGPDGGVIGSLRWLLLNGVGFKPYASTIPHLLFMLFQMMFAIITPALITGTFVERIKFSSFILFTLLWATFVYDPVAHWVWAGGWLKDLGALDFAGGTVVHITSGVSALALALVVRKRMGFGSYTMEPNNIPVTILGAVLLWFGWFGFNAGSSLGANELAVNAFLVTNTAAACAALAWMVLSWL-YGKPSAMGIATGAVVGLVAITPASGFVTVGSAVIIGAVASVVSYYCIK-LRERLGLDESSDVWACHGMGGTWGAVATGIFADKSVNAAG-INDLGNPSLLWVQLYAVAVVWAFSFVATFVIAKAIDVMLGMSVKPQEELIGLDISAHGEEAYGLMSIRELLKNAVEVLKCTDTPVLDAELLLIFALKQNRIKLMTQQEYLLDEQAAKGYMELIDERSKGKPVQYITKRQEFMGLELYVDSGVLIPRGDTEIIAEKVIELTKLESPEIIDVCTGSGAIAVSLAINIPNARVLAVDISDSALDCCNINVNRFGLNSIRVVKSDLFENIREGITDVIVSNPPYIESAAIQELDINVRYEPHLALDGGKDGLVYYRRIIKDSVEFLKNKGILAFEVGHDQGVRVKNIMEESGYDNLNIEKDLSGYDRCVWGRKIR
--------------------------MNGADTAWVMVATALVLFMTLPGLALFYGGLVRARNVLSVFMQCFAVAALMSIVWLVAGYSIAFGEGNAVWGGLSKAFLFGIGPDTLAGTIPEICFFAFQMTFAVITPALILGAFVERISFGFVLTFCAIWLLAVYAPVTHWIWGGGMMSDTGTRDFAGGIVVHETAALAALVLAIMIGPRHK---KSVPPHNPGMVAMGAGMLWVGWFGFNGGSQLAADGGAAMAITVTHISAAAASLTWAMWERIKFGKSSLVGLVTGTIAGLASITPASGFVGPIEALAIGCVAGILCQEAVVLVREKIGIDDTLDVFAVHGVGGIFGTIMIAVFGQGT---------------AVAQFGALAIVGVYTVVLTWIIARVVMVLFPIRVSAEHETNGLDLSTHGERAYDSMTGAVALRDAIATLRGIENAPGDARRLLAHALQVAPNRLTLALHDMMTAQAQTRLEAALAARCQFQPVAQITGKRLFWGAEFSVTPDTLDPRPETEILVAQALK---SPFDTILDLGTGTGCILLSCLADMENARGIGTDISAAALQVAQQNAQALGLGRAQFLRSDWYSAVT-GRFDLIVSNPPYIAADEMAGLSRDVLWEPHGALTPGGDGLAPYRILARQAPAHLTPGGRMLLEIGPTQGQAVSGFLRDSGLTDVAVLQDLDGRDRVVTACSAS
MISSLFII-------------RGSPMLNDGNTAWILTSTALVLFMTMPGLALFYGGLVHARNIVSVLMHCFAIACISSVLWPAFVYSLAFSDGNAWIGGLDKAFLAGVGVDSLTGDIPETVFFMFQMTFAIITPALIVGAYVERIKFSAVVLFSALWLVLVYAPVAHWVWGGGWLAKMGVQDFAGGLVVHVTCGTAAIVSALMLGGRKGFPKEIKPPHSPVMVFIGTGMLWVGWYGFNAGSALAANGSAGMAMLVTHISAATGAFTWMTIEWIKFGRPTLVGIATGGIAGLATITPASGFVGPIGGFVLGLVAGFICFYAVIFIKNRLKIDDSLDVLAIHGVGGATGALLTAFFGSAVLGGLGLSK--SVFDQLLIQATGIAATIIWTATVTYIILVVVRALVGLRVDREDEIEGLDLTTHGEKGYELMTYPQALRATADRLAAIEDALFEARMLIWHVLGLAPGAV---P-DRAAAVDAVALEALVARRCAREPMALILGRQGFWTLDLAVSRDTLIPRADSEAVVEAAMAARPAAVRAVLDLGTGTGCLLLAALVAFPAAWGVGVDRVPAAAALAARNAATNGLGRAAFLAGDWAGAIA-GRFDLVLSNPPYIESGAMAGLMPEVAYEPASALDGGADGLAAYRTIVAALPGLLAPGGVAVLELGQGQAAAVGRLALAAGFAPPDLRDDLAGIARAMVLRRAS
MKRLILCLSLLFVMALPAL-AGEPPAIDTGDTAFVLISAALVMLMT-PGLALFYGGMVRSKNVLSTIMQSFFILGLISVQWALFGYSLAFGPDGSLIGDLSWFGLNGVGQEPYAGTIPQFAFMIFQGMFAVITPALLTGSFAERMRFPALVVFTLLWATLVYDPLAHWVWGGGWLRNLGALDFAGGTVVHISSGVSGLVIALLLGKRKGYGSEVILPHHLPMTVLGAALLWFGWFGFNAGSALGANGLAASAFVTTHIAAAAATVSWVLTEWLDHGKPTLLGAASGCVAGLVAITPGAGFVNVPSALIIGLLGGVVCYLAVSKLKAKLGYDDSLDVFGVHGIGGTWGALATGLFASKAVNSAG-ADGLGNPEQLLLQAYGVLAGWIFAAVMTFIIIKVVGLFMKLRAKEDQEVQGLDISDHGERGYMSMTIGEILQWTKQYFSEVENPRLDAEVLLSDIVKLDRLRLYVNFDQPLQQQELDRYRDYVKKRVMRLPVAYILGRKEFMGLEFAVNPAVLIPRPETELLVETVLKRLECQNPAILDIGTGSGAIILSVLKLLPAATGLAVDISPQALAVARDNADRLGVERVTFRESNLLTALGEGGFDAILSNPPYIKDEDIPVLAPEVGKEPRTALAGGRDGLDFYRLILQEAAGYLQPEGFLAWEIGAGQSEDISRLARESGWTVTDVLKDLAGIERVMVLIIGK
MR--GLAALATIGLCLPGLAEEAGPVLNSGDTAWMLTSTALVLFMTIPGLALFYAGMVRSKNVLSVLMQCFAITALITVLWTIYGYSMAFDTTNSFVGGLSKAFLSGLTVESLTMTIPESVFMCFQMTFAIITPALIVGAFAERMKFSAMMWFMALWFTIVYTPTAHMVWSGGLMWDWGVLDFAGGTVVHINAGIAGLVACLVLGPRKGFPTTAMPPHNLGYTLIGASMLWVGWFGFNAGSAVAANGTAGMAMAVTQIATAAAALGWMFIEWISHGKPSVLGIASGAVAGLVAITPASGFVGPMGALVIGVVAGVLCFLAATKMKRAFGYDDSLDVFGVHGVGGIIGALLTGVFAAASLGGVKTE---DMAAQLWIQLKGVLVTVGFSGIATFIILKVIDLVIGLRATPEQENEGLDLALHDERGYNLMTVQALLAAARRRCAGNSAAAGDCALLLALALDVPRAWLLAHAEQRPDDAALGRFETLLRRRLAGEPMAYLRGRQGFWSLELDVTPDVLVPRPETELLVELALACMG-ECGRLADLGTGSGAIALALASTRPHWQIVATDRSAAALAVADGNAARLGL-SVEFRQGDWFAPLAGERFDIIVSNPPYIAAHDTCLEGDGVRREPRAALVAGDDGLADLAAIIAGSAAHLSPGGWLLLEHGADQGPAVRALLASAGFVALATHADLASRPRVTLGRLAN
MSKLATPALAGILTLAPMLAQEEVPVLNSGDTAWMLTATALVLFMTIPGLALFYGGLVRSKNVLSVLMQCFAITALMTVLWVIYGYSLAFSTVNSFIGGFDKVLLGGVTRESLTAAIPETVFATFQMTFAIITPALIVGAFAERMKFSALLWFMGIWFTIVYLPIAHMVWSGGLMWDWGVLDFAGGTVVHINAGVAGLVAALVLGKRKGYPTTAMPPHNLGYTVIGASMLWVGWFGFNAGSAVAANESAGMAMLVTQIATATAALAWMFSEWVNHGKASVLGIATGAVAGLVAITPASGTAGPLGALAIGAASGVICFLASTKLKRALGYDDSLDVFGVHAVGGIVGALLTGIFAAASLGGAGLAEGVTIAGQLWIQTKGVLVTLVYTAVLSYIILKLVDLTIGLRVNEEQETEGLDLSQHDERGYILMSIGETLRAAAAALSADSSPRLEAELLLTQAGGWSRSHLLAWPERELDPATAADFHALLARRLNGEPIAYLRGQQSFWTLELKVSPDTLIPRPETERLVETALERLATAPLRIADLGTGSGAIAAALASERPDWRLIATDRSAPALRIARDNFRALGLGGIDTLRADWLSAFAADSLDAILGNPPYIPDADPHLARGDLRFEPPSALASGRDGLAAIRAIAADARRCLRPDGLLAVEHGFDQARDVRRLLRAGGLDRIETRQDLAGQDRVTLGYREA
MNHPAGAAASAAGLLYSSVAEAAAPTLNSGDTAWLLVSSAFVLMMTIPGLALFYGGMVRKKNVLSIMMQSFAITAVVTVLWMVVGYSLAFTEGTPVIGGLSKAMLTGILPTTLSGTIPEILFAMFQMTFAIITPALITGAFADRMKFSAMLWFTVLWVLIVYIPICHSVWAGGFLFDAGVLDFAGGTVVHINAGIAGLVACIVIGKRQGYGVDNMAPHNLTLSVIGAALLWVGWFGFNAGSALTAGGLAATAMMTTQVATAAAAVAWMLVEWGVRGKPSVLGIISGAVGGLVAITPAAGFVTPTGALLIGLISGVVCFWGATWLKHALGYDDSLDAFGVHGVGGIVGALLTGVFAAESINGK---AGLGNAAQFGLQVYGVGVTIVWCAIATFIILKVLDMVIGLRVSPEEEREGLDLTQHGESV--HMTLDSACRWLAARLSAIADARRDARLLVAHALGLDPQRLLIDGDRRLGSADLVALEAVATRRCAREPVSRIIGSRGFWTLDLTLTPDTLDPRPDTETLVEAVLAARPQAPLRMLDFGTGSGCILLALLSEYPAAQGLGIDIAPGAVAAAEANARRNGLQRARFQCGNWAEGLS-GPFDVIVSNPPYITDAEMAGLEPEVTYDPLRALVSGPSGLEDYQRLIPALPALLAPGGLVALEVGHTQAEAVSALLVASGFDAPWARQDLGGIARCVVAESKA
MYTLAVPALAALSLLMPALAEE-VPVLNSGDTAWMLTATALVLFMTIPGLALFYGGLVRAKNVLSILMQCFAIAALMTILWVLYGYSLAFSTQNTFIGGLDKVLLGGVTRESLTAAIPETVFATFQMTFAIITPALIVGAFAERMKFSALLWFMGIWFTIVYLPIAHMVWGGALMWDWGVLDFAGGTVVHINAGVAGLVTALVLGKRKGYPHTAMPPHNLGYTLLGASMLWVGWFGFNAGSAVAANESAGMAMLVTQVATAAAALAWMFSEWVLHGKPSVLGIATGAVAGLVAITPASGTAGPLGALAIGVASGIICFLASTKLKRALGYDDSLDVFGVHAVGGIVGAILTGVFVSAALGGAGLAEGMSMPGQVWIQTKGVLFTLVYTVILTYIILKLVDLVIGLRVTEEQETEGLDLSQHGERGYILMRIDTLLREATSALAAEGTPRLEAELLLSEATGWSRTRLFAWPDHPVASDAHARFHALLARRLAGEPIAYIRGRQAFWSLELHVTPATLIPRPETELLVETALETLLEAPLRIADLGTGSGAIAAALATERPVWHLLATDRSPAALEVARENLVRLGLRNATLLRAHWSEAFAPASLDAVVSNPPYVAADDPHLARGDLRYEPREALTPGGDGLDAYRAIATDARRCLRQGGWLILEHGYDQGRDVRRILIDTGLKAPTTRSDLAGHDRVTLAQ--A
MLAFAKTDAPVAAVQAPAAAAAPAPTVSKGDTTWMMVATILVILMTIPGLALFYGGMVRSKNMLSVLMQVFTIFCLIAVLWVVYGYSLAFTAGNSFIGGFDKLFLKGITGDSIAETIPELVFVMFQLTFAAITTALIAGSYAERMKFSAVLVFSALWFTFSYLPMTHMVW-AGFLFTKGALDFAGGTVVHINAGIAGLMGALVLGKRIGYGKTAMPPHNLTMTMIGGCLLWVGWFGFNAGSNLEATGTAVVALANTVFATAVAALAWTFAEWIAKGKPSMLGGVSGAVAGLVGITPACGFVGPMGALVIGIAAGVICFWAVASLKNMLGYDDALDAFGVHAIGGIIGAILTGVFAAPKLGGSGVFDYADMGAQIVSQLWGVGTAIVWSGVVSLVLFKLVDMVMGLRVKEEAEREGLDVAEHGEKAYNPM------HEAETHLSSSPSPRLDAEVLVMHVCGLSRAELLTRADVELRQTSLTRLQTLLARRAAGEPLAYLTGVREFWSLPLRVSADVLIPRPETELLVERALAHVPAASWTIADLGTGSGAIAIAIARERPRSRLFATDASAAALEVARENAHRHHVTNIEFREGNWCAALGKERFELIVSNPPYVCEADAHLARGDVRFEPRAALVAGADGLDAIRTIVADCPRYLADMGRLLLEHGHDQAAAISRILIGAGFRDIVVHRDLADLERVTEARRAT
MMPMGGALAVSLPFLAASAAAPEAPPLSAGDTAWMLTSSVLVLMMLVPGLALFYAGMVRKKNVLSVLMQSMFGAGLLSVIWVVVGYSLAFAEGNPFFGDLSKAFLSGITPSTLFGTIPEFVFAMFQMTFAIITGVIILGGPADRMKFSAAMLFIGLWVVLVYAPMAHMVWGGGFLAGAGVLDYAGGTVVHINSGIAGLVAALMIGKRTGYGTENLAPHNLSLTMIGASLLWVGWFGFNAGSALSAGASAGVAMINTQVATAAAVVAWSVAEWILRGKPSLLGAASGAVAGLVVITPACGFVTPSGALLMGLIVGPACFFAVSSLKSALGYDDALDVWGVHGVGGIIGAILTGVFAVAAIGGEGK-SGLGNPGQIITQIEGVLVTLVWSGLVSAILLFVIDKTIGLRVSKEVEIEGLDYALHGERIHD-MTLADWVAGAARRLAELDDARREARVLAAVGLGLAPGAVLTQGERVLSAEETAPLAAMLARRVAREPLSRIVGRRGFWTLELALSPDTLDPRPDTETLVQAGLDLLPGKTPCLLDLGTGSGCVLLALLSERPDALGVGVDIAPGAAATAQANARALGLDRVLVVVGDWLTALR-GPFDLIVSNPPYIPSADIAGLEPEVRFDPWRALDGGPDGLAPYRLLAREAPARLTPGGALAVEVGQGQDADVAALLAAAGWREIGVKQDLAGVGRCVVARGQE
M------------------------HFNAANTAFIFLSSILVMIMT-PGLALFYSGMVRNKNVVSTILHSFIKLSVVSAVWIICGYSIAFSDTNGYFGDLRNFMLNNITLNDESSGIPTYLYVMFQGMFAVITSAIITGSFAERVRMIPVMIFAALWIIFVYAPVAHWVWGNGWLHALHPLDFAGGAVVHLNAAIAGLVAALVIGKRTQSGSDA-KAHNIPITILGCSLLWFGWFGFNAGSELAINQVAIIAMLNTNAGAAAGAIAWITISYIHEKKINALGIINGVIAGLVAVTPAAGYVEVSSALIIGFFASIFCYWGVMIVKPKVGYDDSLDAFGIHGIGGLWGSIATGIFASKAVNPNG-ADGLGNMELVVNQILSSFIVIAYSAVATFIILTVLKSFVRLRVTPLEERRGLDKVELGEEGYR-MKVSDLIRLAMRKF--LDRFQHEVRLIISAVIGRSESWVFANHEYEVPEEQAQVIVSFIERRASHEPLAKILGRKNFWKFAFNTTQATLDPRPDSEILVEAVLSSFLKQPFRILELGVGTGCLIMSILLDRPNAIGIGVDLSAEALAVAGENLRHFELERLLLVQADWLEAIG-GSFDCIISNPPYIPSLEINELAPDVKFDPLRALDGGADGLDYYRRFFKDVPSMLTTNGKVFFECGIGQKEGVIEKSERSFLNFSNAYKDLQGIARVLEFCG-G
MKKLASILGVVALALAPSIALAAPAVADKADNAFMMISTALVLFMTIPGLALFYGGLIRSKNVLSMLTQITVTFALVCVLWVVYGYSLTFGTGGSFFGNFDWVMLKNIQLTALTGSFYQYIHVAFQGSFACITVGLIVGALAERIRFSAVLIFVVIWLTLSYLPIAHMVWGGGLLATHGAMDFAGGTVVHINAAVAGLVGAYLIGKRVGYGKEAFKPHNLPMVFTGTAILYFGWFGFNAGSASAANEIAALAFVNTVVATAAAVLGWVFGEWALRGKPSLLGACSGAIAGLVGITPACGYVGVGGALIIGIVAGLAGLWGVTLLKKWLRVDDPCDVFGVHGVCGIVGCIMTGIFASPSLGGVGYAEGVTMGHQVLVQLESIGVTILWSAVVAFIGFKVADLTVGLRVPEEHEREGLDVNSHGENAYNAMDFKYWLQHAIAQLQESESPRRDAEILLGFVTGKARTFILAFGETELTAEQLQRLDGLLARRVKGEPIAHLVGEREFWSLPLRVSPVTLIPRPDTECLVEQALARMPETPCSVLDLGTGTGAIALAIASERPDCCVTALDLIPDAVELARDNASRLGIPNVEVLQSDWFSALNTQRFSVIVSNPPYIDAQDPHLSQGDVRFEPRSALVAENHGLADLRTLVETARNFLEPGGWVLLEHGWQQAAQVRELFNDAGYTEIQSCQDYGGNDRLTVGRYRN
MKSNAKPLSAVLLTFMPLLAQD-EPALSSGDTAWMLTATALVLFMTIPGLSLFYAGLVRSKNVLSVLMQCFAITCMMSILWAVYAYSMTFTDGNAWVGSLEKMFLSGVTVDAMSGSIPESVFMTFQMTFAVITPALIVGAFAERMKFSAMLIFMALWVTLVYAPIAHWVWGGGWVGEMGALDFAGGTVVHINAGIAALMAALVLGKRKGYPTTAMPPHNLGLTVMGASMLWVGWFGFNAGSELAADGTAGMAMAVTQLATAAAALTWMFAEWISHGKPSVLGIATGAVAGLVAITPASGTAGPMGAIVIGFAGALFAFIASTKVKHWLGYDDSLDVWGVHGVAGVVGAILTGVFADASLGGSGLAEGMTIGGQVWIQFLSVMATLVYGGGVSLVILLILKATIGLRVTEEQETEGLDLSQHDERGYILMRIDTALRMAVEALGNESSPRIEAEILLAQATGRSRTQLLAWPERTLDAEQDAVLAQLLQRRLNGEPIAYIRGWQSFWSFDLRVTPDTLIPRPETELLVETTLDLLESSTPHIADLGTGSGAIAAALALERPNWQLIATDRSYAALRVARENFAALDLQRIELVETDWLNAFADASLDAILSNPPYIAGTDPHLERGDLRFEPRQALTPEGDGLDAIRVIAAEAARCLRPGGLIAVEHGFDQGESARAIFTARGLARVETRQDLARLDRITLGY--R
MLATGALGGLLLLLAAPHVA--EDATLSGGDTAWMLTSTALVLMMTVPGLFLFYAGMVRKKNVLAMCMQVFATCCLVTIIWMIVGYSLAFSGEGAYIGDLGRFFLAGMGVDTLKGTIPESVFMMFQMTFAIITPALIVGAFADRMKFSALLWFMGLWSILVYPVVCHWVWGGGWVGGLGALDFAGGTVVHINAGIAGLVTTLVLGKRMGYGQENMAPHNLVLTMIGASLLWVGWFGFNAGSELAADGRAGMAMTVTQIATGMAALAWMFAEWLKVGKPSVLGIASGAVAGLVAITPASGFVGPGGALAIGIAAGVICYLASTSLKNALGYDDSLDVFGVHAVGGIVGALLTGVFAVESIGGT---PGLGNPGQVWTQLLAVLATIVWSGLVSWIILMVIDKTIGLRVSPEVERDGLDIGLHGETVH--MSLGAALATATAELAAVEGARRDARLLLADAAGLEPAAVVAWPERPLAGPARATFESHVRRRAAHEPVSRILGRREFWSLSFALSPATLDPRPDSETLVEALLAEVGQRPLRLLDLGTGSGCLLLALLSELPAAWGLGIDRAPAAAAAARRNAAALGLDRAAFLAGDWAAALD-GRFDLIVSNPPYIARDELAGLDPEVAHDPPAALDGGPDGLDAYRALAAALPRLLRPGGVAALEIGSGQAASAGAVLTAGGLPAPRLLSDLAGRPRGLLFHAPL
MSLTLPASAFTLLDAAAPAAAPAVPTINTGDTAWMMVSTVLVLLMTIPGLALFYGGLVRTKNMLSVLMQVLTITAVLVVVWCVYGYSLSFTSGNAFIGGFEKLFLAGVTPASVSGTIPEYVFICFQMTFAAITPALAVGAFAERMKFSAVILFAILWATFVYFPIAHMVWGAGLIFDWGALDFAGGTVVHINAGVAGLVGAILVGKRIGYGKEALPPHSMTLTMVGASLLWVGWFGFNAGSALAANGTASLAMITTFTATAAAIVSWAVVEAIARGKPSMLGAASGAVAGLVAVTPAAGFVGPMGAIVLGLVVSPICYFFVSTVKNSLGYDDSLDVFGVHGIGGIVGAIATGILVSPALGGVGL-DGYSMGHQVFVQIKAIVVTLLWTGIGSLIIFKVIDLIVGLRVPVEAEREGLDVSSHGESAYHYMRIADLLIRTRAAFRALPTADLDARLLVSEAFGLSSTAVVIEGDRAATADGQTRLADFTRRRLDGEPVGRLLGRREFWGIPFALAPDTLEPRPDTETVVEAALAAFPDAPLRFADLGTGTGAIAVAILSERPNAVAVGLDLAPGAVAAAVKNAVSAGVTRFLGVVGDFSRLPV-AGFDFIVSNPPYITSSDMASLDRGVLYDPALALDGGPDGLVAYRALIPAAFAALKPEGRLIVEIGAGQERDVAALMTRAGFEAVFARRDLAGLDRVIEGRRAR
M-------------------------FDTGNTGFMLVSTSLVMLMT-PGLAFFYGGLVGRKNVLAIMIQSFVSMGVTTVLWYAFGYSLCFSGGGAVIGNLDMAFMHGITPTTGSTSIPLLVFFGYQMMFAQITPALITGAFTNRINFKAYLIFLVAWLIFVYFPLCHMVWGGGLMAAHGVLDFAGGIVVHATAGFAALASVFFVGKRKV---KDQGAHSIPLVALGTGLLWFGWYGFNAGSELKVDSVTALAFINTDVAASFAAITWLAIAWVLEKKPKFVGLLTGSIAGLATITPAAGYVTTKSAVFIGILSSVVCYMAVN-MKNKMGWDDALDVWGVHGVGGVLGVVMLGVLGTTAVNAAG-ANGLGDAAFFGKQVAAVFCTALYAFLFSYAALYVINIFTPVKTAEKEEETGLDEAQHGETAYLAM-IDKRLTWGEKELSAVPNPLMESLWLLRAF-----------------GDETGKFEAAVKERGGGKPLAYILGTQEFEGHVFKVNESVLIPRQETMVLVQESLQLLRPRPLRVLDLGTGSGSVAVCLASEDPTAQVYASDLSETALSLARENASLNGVGRITFFKSDLLDSA--VKFDMIVSNPPYIKTDDIPRLQKELRHEPFMALDGGTDGMLLITKLARTALTILNPRGFLVMEVGYNMSPAVSALLTELGYAGVRSSKDDAGMGRVVIGQ-VT
MTLRGAGLAALSSLFLPVMAQEA--TLDSGDTAWMLTATALVLFMTIPGLALFYGGMVRSKNLLSVMMQCFAITGLISVLWVLFGYSLAFDTASSFVGGLDKAFLSGLTTDSLVGTFPESVFITFQMTFAIITPALITGAFAERMKFSSMLVFMSAWFLLVYAPIAHMVWSGALMWDWGVLDFAGGTVVHINAGVAGLVACLVLGKRKGYPGVAMTPHNLGYTLVGAAMLWVGWFGFNAGSAIAANGTAGMAMLVTQIATAAAALAWMAAEWLTHGKPSALGIASGVVAGLVAITPAAGTVGPMGALVIGLASGSICFYCATAVKRRFGYDDSLDAFGVHGVGGIVGAVLTGLFAAPALGGFGEI---SIASQLWIQIKGVLFTVIYTGVATFVILKAIERVIGLRISEEEETMGLDLSLHNERGYNLM-IETLLESA--DLPDSPSPRLDAEWLLAAALGKPASYLRAWPEREVPEAPAVRFAADLARRRAGEPVAYILGRQGFWSLDLEVAPATLIPRPDTELLVETALALLPATPAEVLDLGTGSGAIALALAAERPAWRLTGVDRVMEAVALAERNRRRLGLGNATFLPSDWFSALDGRRFALIAGNPPYIAADDPHLALGDVRFEPASALVAGADGLDDIRRIVVEAPGHLQAGGWLLLEHGFEQAGAVRGLLTTRGFVEVHSRRDLGGHERISLGRLAA
MKIRLSGWLVILMTALPSVAAD---TLSAGDTAWMLTATALVLFMTIPGLSLFYAGMVRSKNVLSVLMQCFTITSIITILWVLYGYSLAFTDGNAVVGGLEKTFLNGVGIIALTGAIPETVFMTFQMTFAIITPALIVGAFAERMKFSAMLIFMTLWLTLVYLPICHWVWGGGWLGKDGVLDFAGGTVVHINAGIAGLVAALVLGKRRGYPHVAMPPHNLTLTVVGASMLWVGWFGFNAGSAVAANGVAGMAMVVTQIATAAAALTWMFSEWVLHGKPSVLGIASGAVAGLVAITPASGTAGPMGALAIGAASGMGCFLMATKVKRMFGYDDSLDVFGVHAIGGIIGAILTGVFAAESLGGAGFASGISMMTQVQIQVISVVVTISYTALISYIILKIIDVIMGLRVDEEQEVEGLDMALHDERGYIIMTIQPILESAIQLFPQLDSARLEAEVLLSHVLRVKRSYLYTWPHCLLTAHQISQFQALCQRRLQGEPIAYLIGHKEFWSLELQVTPATLIPRPETELLVEQALARLPQSDAQVVDLGTGSGAIALAIARERPRCRVLATDNAPEALVIAQQNAQHLGLHQVQFQVSDWWQALDQVNAAVVVSNPPYIAITDPHLTQGDVRYEPRHALISGKDGLAAIRLLITQSLVHLEPKGWLLLEHGYNQAAAVKKLLTRQGYAMITTYPDLAGQPRVTGGQK-P
MSLIALFLCIGL-GVSPTVAAPATATFDKADTAWMMMATALVLFMTLPGLALFYGGLVRVRNVLSVLMQCFAICALSSLLWFFIGYSLAFSGHGWFIGNLDRIGLAGITPNDVTGTIPSFLFVLYQMTFAVITPALIIGGFAERLRFSALLWFSALWLLIVYIPVVHWIWGGGWLGQLGMLDFAGGTVVHITAGVAALVAAIVLGPRNGFQKRPMAPHNLTMTVSGAGMLWVGWFGFNGGSALAVDGQAVSAMLVTHLAAAAGCIAWISAEWIRFGKPSVLGIVTGMVAGLGTITPAAGYVGPAAAILIGLAGGIVCFAATMFVERVLHIDDSLDVFPVHGVGGMLGTLAAGIFAATGLGGYGLAPGMGIGAQFGVQLLGVVTVLVYTAVLTWGLLKLVDKLVGLRIGPDDEDIGLDITEHEERGYDMMTLATLRRTLATRLAPSDSPDLEARRLLEIFTGLNGSRLIIEADRPLEPEMIERVETAVARRLTGEPLAYIVGRIGFHDIELEVTPAVLVPRPDTETLVEAALARLPDTALRVADLGTGSGAIALALAHARPRWRLVATDADPNALAVARGNAERLALTTVSFAHGCWLEPLAGERFDAIVSNPPYIDADDSHLDAPALRHEPYHALVADTDGLGDIQRIATAATNHLEPGAPLLVEHGYTQGPAVRRLFAAAGLTRIETEADLGGHPRVTIGY--R
MKKIVSALGFSGLEIAPAAATEAMLALSPGDTAWTIVATVLVLAMIIPGVALFYGGLVRTKNMVSILTQVFVTTALMSVIWVVYGYSLAFTDGNAYIGGFSKTLLSGITPDTLGGTIPEYVFVTFQLTFAAITPALIVGGFAERMKFSAVLAFLALWVTFIYIPIAHMVWGGGFLGDLGAADFAGGTVVHMNAGIAALVGAIVVGKRLGYGKEAMPPHSITLTMVGASMLWVGWFGFNVGSELAADGIAGLALINTQAATGAAVLGWVFAEWLFKGKPSLLGAVSGAVAGLVAITPACGFLGPVGAIVLGFVASVIAFWAVTSLKVKLGYDDSLDVFGIHGVAGLIGAFGTGILMSADFGGIGYEEGTTMASQLYAQAVAIGVTIVWGGIGSYILFKIVDLFIGLRASEEAEREGLDTSEHGERAYHYM-LKHLVSCAANRLQQLNEARIEIRALMQHSLDVDHAWLIAHGDEAVTDALRARFESLLARRIEGEPVAHILGRREFYGRDFIVTPDTLIPRSDTETLVEAALDRIPGQTCEILDMGTGTGAIGITLALERPQAKVTIVDYSEAALAIARENARQLSAHNVTALRSDWFSALGGRCFDLIVSNPPYIEAADPHLQQGDLRFEPIAALASGADGLDDIRILSAQAADHLITNGWLMLEHGYQQGAAVRSLLQQHGFANIGTATDLAGHERVTLGQL-A
MKRIFAILMLLAVTCLLAPAAAEAPKADTGDTAFIIISAALVMLMT-PGLALFYGGMVRKKNVLSTMMHSFIIICLVSVIWVLYGYSLAFGTDNGMIGSLDFALFNNVGPDPYSATIPHSIFSMFQLMFAIITAALISGAFAERMRFSAFLLFTVIWISVIYFPLAHWVWGGGWLRDLGALDFAGGTVVHISSGVSGLVLAILLGKRRGLGTTPMPPHQLPMTVLGAGLLWFGWFGFNAGSALGANGLAGSAFVTTNTAAAAAALSWIFAEWIRQGKPTVLGAASGAVAGLVAITPAAGFVTAGSALVIGLLSGVICYFAVV-LKPRLGYDDALDAFGIHGVGGTFGAIATGIFATTTVNSAG-ADGLGSSELLVKQLIAVGASYAFAAIGTFIIYMIVNAVFKARVTVEDEETGLDITQHGEEGYPHMTVGEALQAAVSFFTQIPSPRLEAEVLLAYGLGVSRAGLLAMLRDQLTDAQQARLGELIQRRLTGCPLQYITGRQEFWGLDFAVTPAVLIPRPETELLVETALALLGDRTAWIADVGVGSGAIAVAMARERPRLQVLATDLSEAALAVARQNAKRHGVGQIRFARGDLLDPAIDIRLKAVLSNPPYIPSGHIPSLQREVAFEPKLALDGGEDGLDLYRRLAFKAGLVLEPGGFVALEIGYNQGEAVSSLFAAQGFRDIGLIRDGQGHDRVVTAVWER
M---KMIIVSFVLLFLPEL-AVDGSVIDTGSTSWMLISTALVLLMM-PGLAMFYGGLVRAKNVLGTMMHTFVAMAVIGVLWVICGYSLTFGNNGGLIGWKDFFFLRGIDEV-ITGGIPEYIIAMFQGKFAIITPALISGAMAERVYLRGYIMFIALWFLMVYCPLCHWVWAEGWLFNAGVIDLAGGLVIHVSAGISALVVAVFLGPRLGFQKLAAPPNNLVMTLMGAGLLWVGWFGFNAGSTLQSGLDTARALTMTQISAATGALTWLCIEGIIYRKASALGFASGTLAGLVVITPAAAVVLPVGAFFLGAASSVACFYAVQ-AKIKLGYDDALDCFGIHGVGSGLGVILLSFFIRDSWLASAEAAGRTAFDQLFIQIKGLGATILLAAVVTAILCIIVEKTVGFRIDEENEYIGMDQSLHGERGYDSMQIRKAFQNAVQRLNEIPQSELEVSLLLSHALKMKRTTVLLAGERDLNGSLLEKFEKNVARRLAREPLAYITGEKEFWSLPFMVTSDVLIPRPETEFLLEKTLEVIKAQTVKVLDLGTGSGVLAIVLAQELVTAKVTALDYSFNALKVARYNAKKHQVEKINFINCNWFDGILPAEFDIVISNPPYIAEEVFGSLQPEVGFEPRLALDGGERGIREISRIAVAVRKVLKPCALFFMEIGEDQHEEVVDIFQRTAFDSIEIFNDYAGLPRVFQARKGK
MKTISAWLGAGL-AAMPALA--DASTISAGDTAWMLTATALVLFMTIPGLALFYGGMVRRKNVLSTLMQSFAICALITVLWTVVGYSLAFTPGNPFIGGFDRVLLDGLVTHPLAGTIPESVFMMFQMTFAIITPALITGAFAERMKFSAMLVFMTVWSLAVYVPVAHWVWAGGWMADHGVLDFAGGTVVHINAGVAGLVAALVLGKRVGYGREAMAPHNLVLTLIGASMLWVGWFGFNAGSAVAADGRAGMAMMITQIATGAAALAWMFAEWIAKGKPSVLGIASGAVAGLVAITPAAGFVDAKGALAIGLISGVVCYWGATGLKHMLGYDDSLDAFGVHGVGGIVGALLTGVFAVKAIGGV--------EASLSAQALGVAITMAYCAVVTFVILKLVDAVIGLRVDEEKEREGLDLVLHGERV--EM-YDDLLRDA-------GLPRLEARLLLETASGLTRAQLIARGDEAAPDRVVAAFQTMAGARRRGEPVAYLVGAREFFGRTFRVAPGVLIPRPETEHLVEAALARLPERACRAVDLGTGSGIVAVTLALEAPAWTVDAADISADALAIARDNADRLGA-PVRFHRGSWYDALAGERYDLIASNPPYIAAGDRHLGQGDLRFEPRGALTDEADGLACLRELAAGAPGRLAPGGWLIVEHGYDQAGAVRALFAAAGLARVETLVDLAGLDRITLGQRPC
M-----------------------SQINPGDTAFILICAALVFLMT-PALGLFYAGMVRSKNVLGTILQSLIMASIVGIEWVIIGYSMSFGPDHGFVGDLSWLGLKGVGMAPYAPTIPQTAFMLYQCMFAIITPALITGAFAERVRFAPFIVFSLLWAIFVYNPVCHWIWGGGWLKEKGVLDFAGGLVVHLTCGVAALVGALITGKRKGYGKQSFAPHNLPMTLLGTGLLWFGWFGFNGGSALAANEIAASAAVATHIAGLVAMATWLGIEWIHRGKPTTLGAASGAIAGLATITPAAGFVGPVSAIIIGLTAGIICYIAVI-LKDKFGYDDSLDVVGIHGVGGLTGTICLGLFASKAINPGG-VNGLGNPQFLFTQLYGIVAVGVYTLVVTWIIMKAIDVAMGFRVSSEAETEGLDLSEHSETAYTSMSLNSLISQGIEILKKIESPRLDAELLFSHVLGLNRYDLYIKNDPSLSDRLRDEYFQLLKRRASGEPIAYLIGEKEFWSRSFKVGPGCLIPRPETELLIEVSLQFIEALAPAILDLGTGSGCIAITLFLELSRARIYASDISEEALKIAQTNAKFHGAKAIHFIRTNWLTAFKPRSFDLIVSNPPYISESDFELLAKDVRYEPQLALLGGHDGLYYIKKTLEGASLLLKDRGALIMEIGYDQHEDIIRYLESASFSNIEIRKDLSGIERVVFLK--K
MNPMLRAPLLVALLLSPLLGQD-DAALSAGDTAWMLTATALVLFMTLPGLSLFYAGLVRAKNVLSVLMQCFAIACLMSLLWAVYGYSLAFTDGNAWIGGLERLFLAGLQVDTLSGSIPESLFMTFQMTFAIITPALMVGAFAERMKFSAMLIFMALWLTLVYIPIAHWVWGGGWIGEMGALDFAGGTVVHINAGIAALVAAIVLGKRKGYPTTAMPPHNLGLTVMGAAMLWVGWFGFNAGSELAADSTAAMALTVTQLATATAALTWMFAEWISHGKPSVLGIATGAVAGLVAITPASGTAGPMGAIVIGFSGAIFAFIASTKVKHWLGYDDSLDVWGVHGVAGIVGALLTGVFAAPALGGAGLADGVGIGAQVWIQFVSVIATLVYGGIVSLLLLLGLKATIGLRVDEEQETEGLDLSLHDERGYILMRTDEILTRAAAALGAGAAARLEAELLLEQCSGWSRTSQRAWPERRLDATTATAFAALLGRRLDGEPIAYIRGTQAFWTLELGVTPDTLIPRPETELLVETALARGPAGTATVLDLGTGSGAIALALASERPRWRITATDRSGAALAVARANRDRLGL-EVDLVTGDWLGAVATGSCDLILSNPPYIDGDDPHLDLGDLRFEPPGALTPGADGLAAIRTILAEAPRCLRPGGWLMVEHGCDQGVAARALFGAAGLVEVATLDDLAGLDRITLGR--R
MNIPLGSLAIAALEAAPAAAAAPAFTVDKGDTTWMMISTILVLLMTIPGLALFYGGLVRAKNMLSVLMQVFTITSVVMIVWVFYGYSLAFTPGNAFVGGLSKMFLAGVDVTTVSETIPELVFVIFQMSFACITPALIVGAFAERVKFSAVILFTILWVTFVYFPIAHMVWDSGLIFSFGAIDFAGGTVVHINAGIAGLVGALMIGKRIGYNKDVMAPHSMTLTMVGASLLWVGWFGFNAGSNLEANAYAVLAMVNTFVATAAAAVTWIVLETLLRGKASMLGAVSGAVTGLVAVTPAAGFGGPMGVIVLGIVASCVCYFFVSVVKNKFGYDDSLDVFGIHCVGGIIGALGTGILVNPALGGAGIVDYSGTATQLWSQFKGVLVTVLWSGIGSAILYKIVDMIVGLRPTADAEREGLDLTAHGEAAYHPMTLGALLAYVRKALENKAEAALDARILVEHFTGASRTDAVLDPGRAVGEEAALAVTEALRRRLAGEPVYRILGFREFHGLKLSLSSETLEPRPDTEALVDLVLPFVRDGACRILDLGTGTGAIALALLKEVEAAEAIGADISSQALATARANADISGNGRFRTVCSDWFSDIE-GRFHLVVSNPPYIRSDDMLHLQPEVRFDPLRALDGGADGLHAYRQIAARANEFLMDGGLVAVEIGHDQREEVTVVFRAAGFMLADSTRDLAGNDRALAFRPRG
--------------------------------------------MTLPGLALFYGGLVRSKNVLSVLMQCFSIAGMATIIWFVFGYSLAFGEGNAWIGDFSKVMMAGIGKETLSGDIPESLFMLFQMTFAIITPALIVGGFAERMKFSAMMIFSAVWLVLVYLPVTHWVWGGGWLGEMGLYDFAGGTVVHITAGVGALMAALVLGPRKGFGTSAMTPHNMTMTVTGAGMLWVGWFGFNGGSALAADGSGAMAMLVTHISAATGAMTWLAIEWIRFGKPSALGAVTGMVAGLGTITPASGFVGPGGALVIGLLAGIVCFSATQYLKRVLKIDDSLDVFPVHGVGGILGTLLAGVFSATSLGGYGFADGITMGEQVYVQFIGVLATVIFTAVVSWVILKLIDSLIGLRVSEEDEVEGLDVVDHEERGYDFMKIFEILKRGKVILRDIEVFALEAELLLSKLVQSSRERLFALSDSEVDENIEKEFFNLIERRIQNEPISQILGKKEFWDYEFIVDSSVLTPRNDTETIIEQVIKYFSEAELNILDLGTGSGCLSVTLAAIFSNARITAVDISPAALKIAKQNAVKNIVNRIAFIKSDWFSEVPRRTYDIIVCNPPYISINELRELANEVKFEPQIALTDFADGYTCYKIIADEMRDYLKQSGKAFFEIGIGQALGVKEIFESQGYRVENIAKDLAGIERCVVIS---
M--------------------------D--TVVWVLISTALVLLMT-PGLAFFYGGLVKEKSVVSMMMMSFGALGLVAVLWILIGANMSSIDGWSFSGNFSNFGQEGV-------AGSDLLFVAFGGTFAIITTALISGAIADRARFGPWMIYTGIWATLVYFPVAAWVWGGGWIQP-AVIDYAGGTAVHINAGAAALALALVLGKRVGFSKSITQPHNVPLVLIGAALLWFGWFGFNAGAASDPD-EAGLIVFNTLAAPAAAILGWIVVEKIRTGKATAVGAVSGVVAGLVAITPACANLTPGWALVLGLVAGAVCALAIE-LKYNLGFDDSLDVVGLHLVAGVIGTLYLGLFATD--------TGLGDAGQLAVQSISVLAVAIFSFGMSWIIATVIQKTIGFRVTSEEEIAGIDLAVHGESGYAEMFWRQLYKQTSEILAEIERPEIEARWIIEKASGYEGSAFVTGLDERATVLGVKQLDAIIEKRRAGEPLQYALGSWGFRNLDLYLDKRVLIPRPETEILVDIAHELLTTTVKHIVDLGTGSGAIGLSIAQERADVEVLLIDSSQEALKVTAANVAGLG-KKIQILHGSWFAAIPEKSFSLVVSNPPYISLH--EELPSDVIWEPHSALFAGEKGTEDIELIINQARHWLHPNGALAIEMAPHQTKPNALLASEIGYRDIKIHKDLAGKPRVMSCRWKL
MR--AAVLWWVWWTSLSGT-AAETQSINAGDTAFLLVTSALVMLMT-PGLALFYGGMVRRKNVLNTIMQSFIVMALVSVQWILIGYSLAFGPDGNIIGNLSWAGFHQVGLTPYAPSIPHQVFAAFQLMFAIITPALISGSIAERMRFPAYLLFALLWATFVYDPLAHWVWGNGWLRNLGALDFAGGTVVHISAGVAGLVAALVLGQRRGYGKLPMPPHNLPMTVIGTALLWFGWFGFNAGSALAASELASNAFITTNTAAGAAVLSWMFTEWILHGKPTVLGAASGAIAGLVAITPAAGYVTPLASVIIGVVAGILCCLAVSVLKKRMGYDDALDAFGCHGIGGTWGSLATGLFASQAVNPAG-NNGLGNPSLLMTQFIAVLAAWSFVAATTFIILKVVGLLTPLRASAEEEEMGLDLSQHGEDAYPPMNFAQALARATQIFKKIERPRLEAEVLLSFATGLTRAQVLARPEQPLLGEAEDTFWKMVEERAKGYPLQYLTGQQEFMGLTFKVTPQVLIPRRDTEVLVETMLDRVEDKPWVAADVGTGSGAIAVSLAYYLPQAFLYALDISPEALEVARENAKRAGVDRIFFLVGDLLEPLLAERLDAVVANLPYIPTEELKQLPREVGYEPRLALDGGKNGLKVIARLLPQAAALLKPGGWLALEIGWDQGERVKGLVRATGFTEGEIIQDYGGRPRCFLARRST
MKGQKLLMLL---ALMPMG--VFADDLNGANTSWILTSTALVLFMSLPGLALFYGGLVRSKNILSVLMQCFSIAGIVSVLWLIVGYSIAFADGNAYFGSLSKFMLSGVLEGSLSGDIPESLFALFQMTFAIITPALIVGGFAERMKFSAVLLFSAIWLIVVYAPVTHWVWGGGWLQEMGLLDFAGGTVVHITAGVGALVAAIVLGPRKGFLTTPMPPHNMTMVVTGAGMLWVGWFGFNGGSALAANGDAAMAMLVTHISAATAAMVWMFYEWVKFGKPTALGTVTGMVAGLGTITPASGFVGPAGALVIGAIAGIVCFNAVIIIKQKFKIDDSLDVFPVHGVGGILGTMLAGVFASNELGGQGLAKGMTIISQLNVQFIGVIATFAYTAIATYIILKIVGMITGLRVSAEEEQQGLDITSHEEVGYNLMSVHHYLNS----------RVIDSAPLLGLALKRDHTWLITHNDYILNAQEKHTLAHLIEQRQKGVPFAYLSGTKGFYHLDFKVTPDTLIPRPETELLIDIALDLFKKKPCRLLDLGTGSGIIAITLADKNPHWQVSATDFCDKALAVAKQNARQD----INFQQGNWFDAMPNQTFDLIISNPPYIEQNDLYLK--DLSHEPQSALVAGKDGLDDIRLIIKNAPKHLNKQGYLLLEHGYNQQQQITQLLKDN-FLNIHKFNDYNLQNRAILAQLKF
MKRFVTLAGLLLTAAAPSV-EQMATMVNKGDTAWMLISSALVLMMSVPALALFYGGLVRTKNMLSVLMQVFMVVSIASVVWCCWGYSMTFTGGSPFVGGFGKAMLAGVTAGTYAATIPEYAYVVFQMTFACITPALIVGAFAERIKFTGLMIFVVLWLTVVYFPIAHMVWTGGYLYLKGALDFAGGTVVHINAGIAGLMGCLVIGPRLGFGKESTPPHSLTMTMIGASLLWVGWFGFNAGSNLESNGVTALAFLNTFVATAAAALSWAIVDQIVHGKPSMLGAASGAVAGLVAITPASGFAAPMTSIALGFIVSPICFLFVSKVKSMLKYDDTLDVFGIHCIGGIVGALGTAIVADPALGGQGWFDYTDMAAQFITQLTAVGITLAWSGVVSGLLFLIISKTIGLRPTADAEREGLDISEHGERAYNYMTIQQAQRNLRDRFKKIVTYELDARLLTGHALGLDDVGLIKQASREISEQENRLLETSCRARLAGKPVSRIIGVKEFYSLPFQISSATLDPRPDSECLVETALANAQIRPLKVLDLGTGSGCLLIALASACQEKQGLGVDISAPALRQARINAAINGVRVLSFRQSNWFENVT-EKFDIILSNPPYIASHEIETLASEVRHDPLSALDGGADGLDAYRQIIADMTAYLKPEGCILFEIGATQSESVTKLVTQSLQSHRNHITDLAGLDRLVQVEF-A
MKRLTASLAAVFLMTVPALAVAGAAPVDTGDTAWVLASTALVMLMTLPGLALFYGGLSRKKNVLSTIMYSFFAMVIISIQWALYGYSLSFGPDGHFIGSLAWLGLNNVGAAPYSATIPHQVFMIFQMMFAVITPALISGAFAERMRFPAFLAFLILWATFVYDPVAHWVWGGGWLRNLGALDFAGGTVVHILSGVSGLVACLVLGRRKGYGSEPMIPHNLPFVVVGAALLWFGWFGFNAGSALGANGLAAGAFVVTHLATAAAALSWVAAEWLHHGKPTTLGAASGAVAGLVAVTPASGFVEPMPALIIGLVAGALCYLAVGVLKARLRYDDALDAFGVHGIGGTWGAIATGLFATTAVNPAG-ADGLGNPGLLANQLIAVAASWAAALAGTFIILKIVGAFTRLRATDEEQDTGLDLTQHGEDAYTLMRIDDPLRWGRERLREIDTPELDAEVLLAYVTGLSRAGLYRKKELVLTEEEEARFIDLVERRLAGEPVAYLTGHKEFMGLDFVVNRSVLIPRPETELMVETALKFLP-GAPVIADVGTGSGAVAVSLAFFVKEAVVYATDISREALAVARLNAARHGVGRVHFCPGDLLEPLTGGSLDLIAANLPYIATEDLPGLPREVRFEPPVALDGGPGGLALYRRLIPAAAGFLKQGGIMLMEISPGQWAEMAGLLQPPQW-EASLLKDLAGLDRLVLARFGY
MNKKSALLALSFL--LPIL-AQEAAKVDSGDTTLVLVASALVFFMT-PGLALFYGGMVRRKNVLNTMMSSIVLIGLISVQWVLFGYSISFGPDSGIIGNFDWFGFSGVGGAPYAATIPHNVFAIFQLMFAIITPAIIGGAVAERMRFSAYIIFVLLWGILVYDPMCHMVWAGGFLRNLGALDFAGGTVVHISSGVSALVAALVIGKRKGYGKKPIIPHNIPLVLIGAGILWFGWFGFNTGCALSAGELAGLAFVNTNTAAAAALLSWMILEWMHRGKPTILGTLTGGIVGLVVITPAAGYVTTVSAIIMGLCVSPVCYFAITFLKKRLGYDDSLDAFGCHGVGGILGAITTGIFATKSVNPLG-ADGLGNPAQVGVQLLAVGITILWSGLATFIILKVISMFIKLKVSDKEEEEGLDYAMHGEEAYEIMTLKNLFDIGISSLKKIEAPVLEAGVMLCNLLNINRALLYAKSDEIIRPEVSAEYIEFIKRRSDGTPLQYITGHQEFMSLDFKVTPDVLIPRQDTEILVETVIEHAKARPLRILDIGTGSGCIAISLAHYIKDCSITAIDISKNALKVAEFNAEAIGVDKISFIELDILGPIPAGDFHIIVSNPPYIPSDEIPLLQKEVRHEPVGALDGGKDGLNFYREIILKSQSLLAEGGLLAFEAGYNQAQDVKELMALKSF-DVAIHKDLSGIARVVAGIRKT
MLITALLATLPALVAMAGTAQDPTPTLDTGDTAWMLTSTALVLMMTIPGLALFYGGMVRKKNVLSTVMQSFAITCLMSILWMVAGYSLAFTDGNSYIGGLSKAFFSGVTMESLTGTIPEYVFITFQMTFAVITPALIAGSFAERMKFSSMLVFLTLWLFIVYIPVAHWVWGGGFMASDGVLDFAGGTVVHINAGVAGLVAALIIGKRDGYGHTNMAPHNLVLSVIGAALLWVGWFGFNAGSAVGANALAGVAMLNTQVATAGAALAWMFVEWAIAGKPSVLGIISGAVAGLVAVTPAAGFVNPMGALIIGIVAGAVCYVAAVKIKHALGYDDSLDAFGVHGVGGFVGAVLTGLFADAAINPA------SEGATIGKQFFGAAITIVYTAIATAIILYVVKAVMGLRPSKQAEIEGLDIALHGESV--QMRLDRLMADARTRLRALDTPDLDARLLVEWATGKTRLDLISAPEQLVDSAVIETLSDALDRREKGEPVHRIMGVREFFGLPFRLSAATLEPRPDTEVLVELVIPALEKNTLELLDMGTGTGAIIISLLHRFERTHGIGLDMAEGALAMARINAVANGVDRFAALKSDWFENVS-GRFHLIVSNPPYIPHEDIAGLSREVRHDPLAALDGGSDGLNFYRALAQKAADHLYKQGMVAVEIGAGQFQDVEALFESAGFSLAGHASDLGGHRRAMLFAYNT
--------------------------------------------MTLLGIALFYGGLLRSKNVLSMLTQVSITFALVCVLWVLYGYSLVFSEGNAFLGSFQMAMLKGIGIDSVIGTFHQMIHVAFQCSFACITVALVVGGIAERIRFSAVVIFAAIWFTLSYLPIAHMVWGGGFLAADGTPDFAGGTVVHINAASASLIGAYLLGKRVGFGREAFKPHNLPMVFTGASILYIGWFGFNAGSASAANCIAALAFLNTVIATAGAILSWIFAEWMARGKPSLLGACSGCIAGLVTVTPAAGSVGVGGSLLIGLAGGIAGLWGVVMLKKWLNVDDTCDVFGVHGVCGIVGCLLTGVFTASSLGGIGYAEGVTMGHQVWSQLISVVITLVWSGIAAFIAFKVADVIVGLRVAEEQEHEGLDVNSHGERAYNSMYYHNWLKTATARLRYSDSPRRDSEILLGFVTGYARSFLLAFDDMQLTKQEEHQLELLLLRRERGEPVAYLVGEREFWSLPLSVSPVTMIPRPDSEHLVALALERIPMKPSYILDLGTGTGAIALALASERLDCTIIGVDVQPKALALAQYNAQKLNISNVQFLLSDWFSALAGYYFELIVSNPPYIDANDAHLINGDVRFEPTVALVSSQHGMADLNAITCQALQYLHPKGWLLLEHGWQQGSHVRKMFINAGFIGVATYRDYGNNERVTIGQNQA
MTQA----VAAAVADAAAAAAPAAPVANKGDTAWMLVSTLLVVMMAAPGLGLFYGGLVRTKNMLSVLMQTMVVFCLLGVLWAVYGYSLAFTEGGAFLGSFDKAFLNGVTVESMAATVPEYVYIAFQLTFAGITSALIIGGFAERVKFSAVLAFVVLWFSFSYLPLAHMVWEAGFLFQKGALDFAGGTVVHINAGVAALVGALIIGKRVGYGRESMAPHSLTMTMVGGAMLWVGWFGFNAGSNLEATGTAALAMINTLLATCAATVSWTLVEWLLKGKPSMLGAISGTIAGLVVITPACGFVGPMGSIIMGLLAGVVCYWGVNGLKRMLGVDDSLDVFGVHGVGGILGAMLTGVFAAPSLGGTGVYDYVDMAAQLVSQAWGVGVAVLWSAVVSFIAFKLIDLTIGLRVSEEAEREGLDITTHGETAYHHMTLAELTQHA-------GLPRLEAQLLLDAAGGGNRVTQLTWPEREASAEVSAHFAQLCARRLAGEPMAYLLGEREFFGLDLQVSPAVLIPRPDTETLVEQALLRLP-ASARVLDLGTGSGAVALALAHARPDADVWALDVSAAALAQAEANGQRLGL-QVTWRLSDWFAAVTGERFALLVSNPPYIAADDPHLQQGDLRFEPASALTDFADGLSAIRQLAAGAPAHLLPGGWLLIEHGWQQADAVQAILHQAGFAEVASWQDLAGHQRVSGGRWTA
MLKTTAFIAL---TLIPGI--ASADQLNGANTAWILASTALVLFMTLPGLALFYGGLVRSKNVLSIMMQCFAIAGAASIIWLIFGYSLAFGEGNAWIGDFSRVMMAGVGRDTLAGDIPESLFMMFQMTFAIITPALVIGGFAERMKFSAMLIFSCIWLVLVYAPVTHWVWGGGWLAEMGLYDFAGGTVVHITAGVAAITTAMVIGPRKGFPTTAMPPHNLTMTVTGAGMLWVGWFGFNGGSALAANGDAAMAMLVTHISAAAGVLTWSFIEWVRFGKPSVLGAVTGMVAGLGTITPASGFVGPGGALIIGVLAGAICFTATQYIKRVLKIDDSLDVMPTHGVGGIIGTLFAGIFSGTSLGGFGYADGITMGGQFSVQLIGVLSTFAYTAVVTLIILKVVGAIVGLRVDEETEIQGLDTAEHEETAYNLMNITQALAEAESLQQISDSPQLDVQLLLEQVLEKPGSYLYTWPERKLTEQQQAAFMDMLRRRQAGEPVAHILGYRDFWTLSLAVNATTLIPRPDTERLVELALERVADGPYHVADLGTGTGAIALSLASERPRWMLYATDRLEDAVRLAEQNRQRLNIPNVRLQVGSWCEPLSAEPLDMIVSNPPYIDPADPHLKQGDVRFEPHSALVADHSGMADIELIALQAVDYLKKGGWLLLEHGYDQGERVRDTLIEHSYLEVETFVDLGGQDRVTQGRRPF
MTDNAGLAASFALLATAGSAQEEAPTLNSGDTAWMLTATALVLLMTIPGLALFYGGMVRKKNVVAMTAQNFAIAALMSVIWMVIGYSLAFQDGNAYIGGLDRLFLSGMGVDEISGTIPESVFMTFQMTFAIITPALITGAFADRMKFSSMLVFMALWLVFIYAPICHWVWGGGFLSEDGVLDFAGGTVVHINAGVAGLVACLVLGPRKGFGTENMAPHNVVLTMVGASLLWVGWFGFNAGSELAADGRAGMAMAVTQIATAAAALSWMFIEWIVHRKPTLLGLATGAVAGLVAITPASGFVDPSGALWIGLAAGIICFIASTSVKKAIGYDDALDVFGVHAIGGIVGAVLTGVFASAAITGADAPLGGGNWAQVGIQIKGIVATIVYCGLGTFVLLMVTKLFFGLRVTPQEEVEGLDISQHGEVI--QM-RDHAMRMLGWRLKQLPTPELDARILVQAVTGATDIEMIREPAAPISAAEEEALAGFERRRLAREPVSRILGAREFWGLAFAVTSATLDPRPDSETLIEASLKCLALARPRLLDLGTGTGCLLLTLLHERPDASGIGVDISEEALQVARENSARLGLARARFQPGNWMEGLG-EKFDLVISNPPYIASGEIEVLEPEVRHDPRLALDGGADGLDAYRAIAAALPDVLTQEGVAVVELGAGQADAVRGIFEAAGCAVLRVDPDLSGVPRALVAALRA
MKKLTLTSALAALVLLPGLAAAAPAVADKADNAFMMICTALVLFMTIPGLALFYGGLIRSKNVLSMLTQVSVSFALVCVLWVVYGYSLAFGTGGSFFGNFNWIMLKGIAITDVMGSFYQYIHVAFQGSFACITVGLIVGAIAERIRFSAVVIFVVVWLTLSYIPIAHMVWGGGLLGTHGALDFAGGTVVHINAAVAGLVGAYLVGKRVGFGKEAFKPHNLPMVFTGTAILYFGWFGFNAGSASAANEIAGLAFVNTVVATAAAILAWVFGEWAVRGKPSLLGACSGAIAGLVGVTPACGYIGVGGALIVGIAAGLAGLWGVTMLKRWLRVDDPCDVFGVHGVCGIVGCILTGIFASSSLGGVGFAEGVTMGHQVLVQLESIAVTVVWSGVVAFVAYKLADLTVGLRVPEEQEREGLDVNSHGENAYNSMDFQHWLRQAAAQLVGSESPRRDAEILLGLVTGKSRTFIMAFGETVLTQAQLAELDELLARRAVGEPIAYLTGEREFWSLPLRVSPATLIPRPDTECVVEQALTRLPAEPCRILDLGTGTGAIALALASERPDCAVVAVDKVPEAVALARHNAQHLHIPNVEILQSDWFSALAGRRFQLIVSNPPYIDSQDEHLTQGDVRFEPLSALVAPDAGFADIDFLIQEARAYLEPGGWLVLEHGWRQGEAVRALFTQAGFNAVETGLDYGGNERLTMGQIQE
MKKLILSLCLLMLIFMPA-ATPEPAKIDTGDTTFVLISAALVMLMT-PGLALFYGGMVRTKNVLNTIMQSFFIVSLISVQWVLWGYSLAFGPDNHIIGSLDWIGLKGVGQEPYAATIPHFAFMIFQAMFAVITPALITGAFAERMKFPAFVVFTLIWATVVYDPVAHWVWGGGWMRELGVLDFAGGTVVHILSGVSGLVIALMLGKRKGYGSEAILPHHLPMTVIGASLLWFGWFGFNAGSALSANGLAASAFTVTNTAAAAATVAWVFTEWLFHGKPTILGAASGCIAGLVAITPAAGFVGTLPSVIIGLVAGIFCFLAVSVVKTKLGYDDALDAFGVHGIGGTWGAIATGLFASKAVNPAG-ADGLGNPEQLTTQLIGVAASWAFAIVMTFIILKVMGMFMQLRASENQEVMGLDLTEHGERGYASMTIGAILSWTGQYFRDVATPRLDAEVLLSHILGRDRLYLYLNYDQPLEPAELAAFREAVKKRVLRVPVAYITGHKEFMGLDFIVTSDVLVPRPDTEVLVEAALARLAVSTPVVLDLGTGSGAIIVSLLHRLQAATGIGVDISPGALAVARANAQKHGVARLALKQGDLFAPVAGQAFDAIVANPPYIPDGDIAGLEPEVRHEPRTALAGGADGLDFYRRIVAMAPGHLKDGAFLAVEVGCGQAAAVAGLAAVSGLGVEAVIRDYAGIERVVVMRRGR
MKKIVALMGLAAIAAEAAPAAAAPATLDVGNTAFMIIATVLVILMTIPGLALFYGGLVRQKNMLSVLMQVFVVFSLISVLWAAYGYSLTFTEGNMIVGGLSKAFLSGITTDSLSGTIPEYVFLTFQMIFAALTPGLIVGGFAERIKFSAVLLFTALWVTFAYIPIAHMVWGGGYLAELGAKDFAGGTVVHINAGVAALVGALMLGKRIGYGKEAMPPHNLVMTMIGASLLWVGWFGFNVGSELAADATAGMVLINTQLATAAAVIGWIFAEWLFRGKPSMLGAASGAVAGLVAITPACGFIGPMGSIILGFTASFVSLWGVTKLKGALGYDDSLDVFGVHGLAGIWGAVGTGVLMAPGLGGVGYAEGVTMGGQVTTQIIAVVVTLIWTGVVSVILYKVVDVVVGLRVSEEYEREGLDTTEHGERAYSLM-VQQLLQYARQRLTEAAEASVEAQILLMHVLDVNRAWLLAHATDAVTEQQATDFNQLVQRRMQGEPVAYILGYREFYGLKLKVTPATLIPRPDTETLVEAALQKIS-KPMQILDLGTGTGAISLAIANQAPHSKVIAVDASESALAVAEANMRDLQLSNLTLLHSDWFSQLGQQSFDLIVSNPPYIESADQHLSQGDLRFEPLSALAAGEDGLADIRQIIAKAPSHLNNSGWLMLEHGYNQADAVQQLYQAAGFLNIQTLHDLGGNPRVTLAQWAT
MRTVVPLFCSFIA---VASADTAKTAIDKGDSAWMIVATALVLLMT-PALGLFYGGMVHKKNVLNTILMSFVMMGMVSIIWVLVGYSLAFGKSNGLIGSFEYLWGHGISVTTGTQTIPAALFMLFQMKFAIITPALISGAIAERIKFSGYLVFMALWSLIVYAPVACWVWNDGWLFKLGALDFAGGTVVHLASGVSALTLCYVIGKRK---HAAVVPNNLTITLLGAGMLWFGWFGFNAGSALAMNDVAVTAFLTTHLAAAAGMLAWMGAEAMKGGKPSAIGAASGLVAGLVAITPAAGFVEPGPAILIGLIAGVVCYAAIS-LKHKLGYDDALDVVGVHGVGGLFGAILTGVFASPAVNSA---VVLGRMGLIVKQLIAIGAVGAFAAVASLILAKIVQVTIGLRVSDEHETIGLDKGTHGEVGYGNM-IEQALQFAREQLAEVPNAEREAWVLLSALLNQPRAWVMAHPEFVLSPAFQRKLTRWLQRRARREPLAYITHRRWFYGLELEIRRGVLVPRPETELLVERFVQWATGQGGVLVDAGVGSGAIAVASLVHLPHWQGIGTDISPRALRVAQLNRARFRLERLLLTRMRWLSGLRPQSAHAVLSNPPYVLPDEWDALEPEIRWEPRTALRPAKDPLRPYRTLATQATQVLIAGGLLLLETSPRLAPEVQTLLENTGYRQVRASRDLAGHLRLVEGVW-P
MNRYPFMDFLFLL-------EGVIPLINTGDTAFILISAALVMFMT-PGLALFYGGMVRRKNVLGTMMQSFIIIALISVLWVLLGYSLSFGPDGHIIGSLKWFGLNGVGLKPYASTIPHMAFAAYQMMFAIITPALITGAFAERMRFKPFLIFITLWSLLVYSPLAHWVWGGGWLRSLGALDFAGGNVVHISSGVSGLVLALVLGKRRHYGKEPMIPHNIPMVVLGAAILWFGWFGFNAGSALSANGIAVNAFITTNTAAAMSSLSWMFVEWIRTNKPTLFGAASGAIAGLVAITPAAGFVSPLSSIIIGLVSGVLCYYTVNIMKYRLGYDDSLDAFGMHGIGGTWGAIATGLFASKTVNPAG-TNGLGNPHQLLIQFISVVATYAFAAVTSFILIKAISLFTQIRLSEEDEELGLDLTQHGEEAYPIMSVHEAIIWGTGVLKEIQTSRLDAELLLSHVLKCERAHLIVINKEKLTHDDLVIYRRLIEDRRRGIPVAYITGFKEFMGIDFIVNQSVLIPRPETEILVEALIQRLKVKSPKILDIGTGSGCIGISLAYFITDSSVYATDISSDALAVAKTNARRLGVDRVFFYQGDVYDALPDGYFDVIVSNPPYIPSVDIKNLSNEVKSEPALALDGGKDGLRFYRKIIAGAFEYLKKGGLLAFEVGYDQAQKVKSMMMSY---SVDIIKDLAGIERVVIGRRIS
MHQNFAALTCGLTLATPSLAQAAVSNIHNADTAWLMVSTALVLLMTLPGIALFYGGMVRRHNVINTMASVVGIAAVVSVLWFALAYSMAFTPGAGWVGGLQRMGFAGLDVSHIAPHVPESVFAMFQLTFAIITCALVVGALVERMRFGALLLFAGLWLLLVYAPVAHWVWECGWLARLGALDFAGGAVVHINAGAAALVCAYALGPRQGYGREPFIPFNLGLTMAGTGLLWVGWFGFNAGSALAADGRAGLALAVTHIAAAAGAVAWMGAEWLARKRASLLGLCSGVVAGLVAITPAAGFVTPRSALIIGLVAGVACYWGATGLKRRLRADDSLDVFGVHGVGGLVGALLTGVLADPAISGV--------EGSLLKQLIACVAVLAYSVLMTAVVLWITSCFARLRVREGDERAGLDLALHNEQL-GHMTLGEWYQAT--LL-----PTSEKRGFLCHFLGLTQIQTLTRKDLVLSENEIHYLSEAVRRRLDGEPFPYIVGTQEFFSRPFFVNPSVLIPRPDTECLIEWLIDHIP-KNAKAADLGTGSGCIAITLKLERPDLEVIATDISGDALAIAKKNAENLGA-EIKFYQGDWLKAIPAESFDVIVSNPPYIDQHDEHLKQ---LFEPISALTDHGNGLSCIEAIYSQASALQEKPSVIAIEHGWDQGSAVRQLAEKNSFKGAQTLRDYGGNDRFTVWT--E
MGRFIFPIGLGLL---ALP-AEEAPQLNGADTAWILVSSALVMLML-PGLALFYGGMVRRKNVLSTIMHSFIPLGVITIQWILIGYSLSFGSDGGFVGGFDKVFLNGTKVDTLSGTIPEYLFCMFQLMFAIITVALISGGIAERVSFKAYVVFIFIWSTLVYDPICHWVWGGGWLGELGALDFAGGTVVHISSGVAGLAAALYLKKRRGFPGPMMIPHNLPLVLLGAGLLWFGWFGFNAGSALAADQNAVLAFTNTQVATGAGMIGWLIAEQVKAGKPSALGAASGIVAGLVAITPAAGFVSPLWAMVIGVVAGMICYLAVI-LKHRKGIDDSLDVFGIHGVGGAWGALATGLFVTH-----G-GTGLGNLKQVGVQVVGVAAAALYSFVVTYGLVVAVDKVVGFRVDEEDEEIGLDATQHGESGYNVMTVGEILHDAENRLHEVNTPRLDAEILLAEAMHTTRTGLMADAGREVTPVERTAFTTWLERREQREPVAYLLGRKEFWSLDFTVNPNVLIPRPDTECLIEHLLTLVKVEAPRILDVGTGSGILAIVAARECPTATVTAMELSDRALDLARHNASVHNVSQIQFVQGDFHREFWEAPFDYILSNPPYIDYETYETLAPEIRYEPKQALVAGPDGMDAYRKIIPLAAMLLRPGGSLLLEFGNDQGPGVNQLVAENGFEAIERASDYTGAERVLSAKRRG
M-----------------------LAINTGDTAFIILCTALVALMT-PGLALFYGGLVRSRDMLTIMMQNFISMGIVTLVWVLGGFSLAFGKDSGLIGDFRYFAMIGIGMAPYAPSIPFIMVFAYQMMFAIITPALITGAFAGRFRFSSYLWFIALWTLVVYIPVAHWIWGGGFLGKLGVIDFAGGIVVHTTAGFAALATAIFLGRRTLSPNDPPRPANIPLVAVGTGLLWFGWFGFNAGGAYAANQLAAYAFVNTAIAGGIAMVVWLFWSAIFEDKPSFSGVMVGGVAGLATITPTAGYIEPWAAIIVGALGATICYFAKG-IQEKFKYDDALEVFRAHGIGGITGSLLVGFFAERVIDGVS-----GGWEQFFIQLLGVAVVAVYSFVVTWILMMVLH---KPRVSPEQEREGLDKSEFGEEAYYNMTIGGLLAGC-------GLDRLDAHLLLEQASGLSRTRQITWPEQEVPEETAQRFLALAARRLAGEPVAYLLGVREFFGRDFRVTPDTLIPRPETEHLVEFALTHLP-PAGRMLDLGTGSGAIAVTVACERPDARVTALDVSAAALAVARSNGQHLQ-AQVRWLESDWFSALAEERFELIVSNPPYIAAGDPHLEQGDLRFEPASALTDFADGLEALQVLATQACHFVTPGGWLAVEHGYDQGKACRALFAGAGWLSVSTLPDLAGLDRVTVGQWAV
MKHTAFKSGFGLLALLPGIALAAPAVADKADNAFMMICTALVLFMTIPGLALFYGGLIRAKNVLSMLTQVSVAFALVCVLWVVYGYSLAFGSGGSFFGNVDWLLLKGIKITDLMGTFYQYIHVAFQGSFACITVGLIVGALAERIRFSAVLIFVAVWLTFSYVPIAHMVWGGGLLASDGALDFAGGTVVHINAAVAGLVGAYLVGKRVGFGKEAFKPHNLPMVFTGTAILYFGWFGFNAGSASAANEIAGLAFVNTVVATAAAILAWVFGEWALRGKPSLLGACSGAIAGLVGVTPACGYIGVGGSLIVGIAAGLAGLWGVTLLKRWLRVDDPCDVFGVHGVCGIVGCILTGIFASTSLGGVGYAAGVTMGHQVLVQLESIAITVVWSAVVAFIAYKAADLTVGLRVSEEQEREGLDVNSHGENAYNAMEYQQWLKQAIERLTASESPRRDAEILLAFVTGRTRTFILAFGETALTDDEHERLDALLARRAAGEPVAYLIGQREFWSLPLEVSPATLIPRPDTECLVEQALARLPATPCCILDLGTGTGAIALALASERPDCHVTALDVIPEAVALAKRNAQRLGIDNVTILQSHWFSALTDVRFSLIVSNPPYIDGDDPHLSQGDVRFEPKSALVADDAGLADLETLVTEARRFLEDNGWLMLEHGWQQGEAVRELFTRAGYQAVETCRDYGGNERLTLGHYQE
MKRLSLGLSLLMMAWLPA-AAAAAPAIDTGDTTFVLVSAALVMLMT-PGLALFYGGMVRTKNVLSTIMQSFFILGLISVTWALWGYSLAFGPDNHIIGSLDWIGLNGVGQEIYAGTIPHFAFMTFQGMFAVITAALITGAFAERMKFPAFVLFTLIWSTIVYSPVAHWVWGGGWMREMGILDFAGGTVVHILSGVSGLVVAIVIGKRRGYGSEVMLPHHLPMTVIGASLLWFGWFGFNAGSALGANGLAASAFVTTHVAAAAATVSWVLTEWLYHGKPTILGAASGCVAGLVAITPAAGFVTPIAAIIMGLLSGIICFLAVAVLKAKAGYDDALDAFGVHGIGGTWGAIATGLFASKAVNPAG-ADGLGNPEQLTTQIIGVLVSWFFAAVMTFIILKVLGIFVKLRADETQEIEGMDISDHGERGYASMTIGTLLTWTKQYFGEVDNPRLDAEVLLSHILGKDRLYLYVHFDQPLEQAELAAFRETVKRRARREPVAYITGSKEFMGLSFAVNRSVLIPRPDTEILVEAVLKRLQRGNPSILDLGTGSGAIIVSLLSKVPLAAGVAVDISDQALTVAKQNAVTHQVERLELKRGDLFELLEKSVFDVIVSNPPYILDEDLVRLEPEVKYEPHGALSGGPDGLIFYRRIIGGMALHLKPEGFGALEVGEGQAAAVAQMAAANSMVVEEIIKDYAGIDRVVMLRR-I
MAVL----AF---LASGLT--LADDGLSGANTAWILTSTALVLFMTLPGLALFYGGLVRSKNVLSILMQCFAIACIASILWFVVGYAIAFGEGGDYIGSLDKMFLAGVMESSLSGDLPETVFVMFQMTFAVITPALIIGGFAERMKFSAVMIFSALWLLVVYAPVTHWVWGGGWLGQMGLLDFAGGTVVHITAGVAALVAALVLGNRRGFGETAMPPHNMTMTITGAGMLWVGWFGFNAGSALAANGDAGMAMLVTHLSAATGAFTWLCIEWIKYGKPSALGAVTGMVAGLGTITPASGFVGPAGAIVIGFSAGIVCFYATLTIKQKWKIDDSLDVFPVHGVGGILGTFMAGIFASSELGGQGLAEGVSIAQQLGVQLTGIGATFVYTAIVTYILLKVVGAMVGLRVSEDEETEGLDVVSHNERGYDLMTVAQLLAQSQPLLVGSDSPALDIELLLCHCLEKERSYLRAWPDATVPDLALQQFQTLLQRRIDGEPVAYLMGERGFWSLDLAVNASTLIPRPETELLVEVALGKVQKPSATILDLGTGTGAIALSLAAERSDCAITACDIEAAAVALAESNRKKYALDNVELCQSDWFSALGQQRFDLIVSNPPYIDPDDIHLEQGDVRFEPRSALVAANKGLADIEHIISRAPAYLTEGAWLLFEHGYDQAAAVQSLLTEAGFTQIFTEQDLAGVDRVTGALGNG
MKATTMKTGLGALALLPGLAMAAPAVADKADNAFMMICTALVLFMTIPGIALFYGGLIRGKNVLSMLTQVIVTFALVCVLWVVYGYTLAFGTGGSFFGNFDWVLLKNIELKALMGSFYQYIHVAFQGSFACITVGLIVGALAERIRFSAVLIFVVVWMTLSYVPIAHMVWGGGLLATHGALDFAGGTVVHINAAVAGLVGAYMMGKRVGFGKEAFKPHNLPMVFTGTAILYVGWFGFNAGSASAANEIAALAFVNTVVATAAAILAWTFGEWVTRGKPSLLGACSGAIAGLVGITPACGYIGVGGSLIVGLAAGLAGLWGVTVLKRWLRVDDPCDVFGVHGVCGIVGCILTGIFAATSLGGVGYAEGVTMGHQLLVQLESIGITIVWSGVVAWIGYKVADMTVGLRVPEEQEREGLDVNSHGENAYNAMIFEQWLAQAIARLSDSESPRRDAEILLGHVTGRARTYLLAFGETVLTDGQLAELEALLSRRQRGEPIAHLVGQREFWSLPLLVSPATLIPRPDTECLVEQALARLPATPCRILDLGTGTGAIALALASERPDCRVTAVDFMPDAVALAARNAAQLAITNVTVLQSNWFSALAGQQFEIIVSNPPYIDETDPHLAQGDVRFEPKTALVAADSGLADLAHIIREGRRFLTPDGLMLLEHGWKQGAAVRGLFHDAGYLDVVTCRDYGDNDRLTLGRFGV
MKKWTVAATLPAW---TAVAAVPAAGLQSGDIAWMLAASALVTGMIVPGLAFYYGGLVRSKNVISTMVQSFGILCVVSLIWILFGYSLAFAPDGGVVGGLEWMLLSGVGASPYAPTIPHQAFMLFELLFAAFTPALIAGAFAERIKFGSMLLFAGLWSAVVYAPLAHWLWGGGWLMKLGAVDFAGGAVVHVSAGFSAVACAMAVGKRRGWRTDYMAPHNLPFILLGAGMLWLGWFGFNGGSARGANAVSVNAIVVTHLTAVSAAMSWMVAEWKHRGKPTVLGIASGAIAGLATSTAGAGFVGPLAGVALGIAAGLCSYLAIV-WKGKIGYDDTLDVMGTHGVGGILGMLGVGLFAAN--------------GHLAVQLVAVVASGAYSFIGSYALLKLVDGAGGLRVTPEEESTGLDLTQHNERAYS-MTVGRVIAEASRRLSELDTADQEAVWLAEYALGLSRLQQVLHGNRELSSSDIAALQQLVSRRTEREPLQYILGTQDFCGLEFEVNRSVLIPRPESALLVQETLRRVSRERPVLVDVGTGSGCLAIALARLVSPQQLFAIDLSPEALRTAKQNAERLGIESVTWLEGDLLTPLAEGRVRAIVSNPPYVSESDWPTLQPEVRHEPRLALVSGPRGTELHERLILGAIPFLEAGGSLIMELGWGQSRSLIEFVEACAYQSVETLRDEAGIERVLIAERRG
M---------------TGAAAGAASAANQVDTLWLLVATVLALLMA-PGVALFYGGLVRATGVINMMLMSFGVMALVGVLWVLYGYGMVFGPAPHLVGNFADLGLGGIVNGTGAAPMRSLAFAAFQATFAIDVVALISGAIADRARFGSWMIFAGLWATLVYFPVAHWIFNDGWAARAGVNDFAGGIAVHMSAGAAALALALVLGKRQGFGKEIDTPHNVPLTLLGAGLLWIGWFGFNAGSAGAVNDTTVLASVNTLVAPGAAMLGWLAVEKMRRGKPTSIGAASGLVVGLVAAAPSCNVLTPGWTLVLGALAGVVCALIVD-MRFVLGFDDSLNVVGIHLVGGLVGTLFVGIAGRG--------MGFGSWHQMSVQASVAVVVMVYSFGVAYLIAAGIQRLIGFRAAAHEERAGVDATLHGEAGYAPM-----------PL-----PPHELERLRRAVAGRSAASLVL--DPSLTSEEQDRLDEVVARREAGEPLQYLEGTVDFGPLTLKIDRRALIPRPETERLWEEAVRSLGGPGTVIVDLGTGSGCLALALKHAFPDARVFATDTSEEALALAAENAALTGL--VAFLHGDLFAPLPRGRIDLVVSNPPYVADG--DALPAEVRHEPHRALFAGPRGTEVLARIAEEAYWRVGVGGWVLCEIGDGQAAEALDLFN---AYDREVRRDLTGSDRILVARKCL
----------------------------------MLICTAFVILMTLPGLGLFYGGLVRSKNMLSVLMQCFVIFSLIYILWFVYGYSIAFTEGGAFFGGFDRLFLHGLTGDSNTATIPELSFVAFQGAFAAITVALIIGSFAERVKFSAVIVFSIIWFTFSYLPMAHMVWASGWLFQKGALDFAGGTVVHINAAVAGLVGSYVIGKRVGFGKEAFKPHSLTLTMVGASLLWFGWFGFNAGSALEANGGAALAFVNTILATAAAVLSWSFGEWVGKGKPSMLGAASGAVAGLVAITPAAGFVGVCGAVVLGLIAGLLCLWGVTGLKKILGSDDALDVFGVHGVGGILGAILTGVFAAPSLGGTGIYDYVSIGGQVWIQFQGVLTTVIVSGVVSFIAFKLVDIVIGLRVTEEEEREGLDISSHGESAYHSMSLADVLRGA-------PLDTLENRILIGHALQLTRIQLITQSERLLTATEAEQLTALFRRRLQGEPIAYIVGEREFFGLAMQVTPDVLIPRPDTELLVELALERLP-QQCKALDMGTGSGAIAVAIAHTRPDVAMTALDVSEGALKVAASNAHRHGA-KVTFLRSDWYAALGEQWLDLIVSNPPYIVAGDAHLSQGDLRFEPIGALTDHADGLSALRIIVDGAATYLKPDGWLLMEHGYDQAEAVRTLLAQRGFSEVQSWRDLAGIERVSGGKCAS
M-------------------TAPIPPLNVGNTGFMLLCASLVMLMT-PGLAFFYGGLVGRKNVLTIMAQSFMSLGWTTVLWFAFGYSMCFGPSRGIVGDPTYAFMLGVTLNTGNAGIPLIVHVAYQMMFAIITPALITGAFANRVTVKAYFLFLTGWLVLVYFPFVHMIWSDGLLAKWGVLDFAGGIVVHNTAGFAALASVLYVGRRSV---VENKPHNVPLIALGTGLLWFGWYGFNAGSELRVDYITASAFLNTDVAASFAGTAWFFLEWSHARQPKFIGLLTGAVAGLATITPAAGYVSLGTAAVIGVIAAVVCYYAVQ-LKNRLGWDDALDVWGVHGVGGLLGTLLLGVFASKAWNPAG-VDGLGNPDFLWKQVVAAVVSGLWAFGFTYGMLWLINKMTPVLIDEHTQETGLDQTLHGEEAYSLMTLEQALRCH-------SLPRLEARMLLQHVRGLTHARMIADPDLPLTEDEAARFEQLAQRRLQGEPMAYLLGEREFYGRPFRVSPAVLIPRPETEHLVEAALQRVALGPKRVLDLGCGSGAIAITLALEAPAWQVQAVDLSPAALEVASGNAQQLGA-EVQFHQGSWYQPLGQGEFDLIVSNPPYIEQHDHHLDEGDVRFEPRMALTDEADGLMCLRAIIDGAPSRLKAGAWIMLEHGYDQGPAVRDLLRQAGLQQVETLADLAGLDRVTLGQMAP
MKIIWLFASVA--MLGPVP--AWADQMNGADTAWILASTALVLFMTLPGLALFYGGLVRVKNVLSVLMQCFVIAGVVSLLWLAVGYSLAFTDGNPFIGGFSKVFANGIGPESLTGNLPESVFLMFQMTFAIITPALIVGGFAERMRFSAMICFSALWLLLVYVPICHWVWGGGWLFDLGVMDFAGGIVVHITCGVAALVSALVLGARRGFPDVPMPPHNMTMTVSGAGMLWVGWYGFNGGSALAANGAAGMAILATHIAASAGALTWMFIEWIRFGKPSALGVVTGMVAGLGTITPASGYVGPLGGMVLGVLAGGICFTATQIIKRVLKIDDSLDVFPVHGIGGILGSLMTGILAAESLGGLGLPDSVTIGHQVGVQAIAVISAVAWCAVVSFVLLKLLDALLGLRVSRDEETEGLDIVLHEEKGYHWMTIAQLLRQGSQALASSQSPNLDTELLLAHALNKPRAHLHAWPEKRVEDPLLSCFHQLLQRRLQGEPIAYLLGTKEFWSREFYVNSAVLIPRPETELLVEHTLALIPDCPVLVADLGTGSGAIALTLGLERPNIQVVATDRSLKALKVASENVQRHRANNVHLCQANWLSSFRPSSFDLIVSNPPYIAPDDPHLNRGDVRFEPRSALAADKNGLAALQTIGAQARRCLKPGGWLIVEHGWDQRPAVARIFESLGYQEVTCFSDWQNHPRVTRAQWSS
MHSTLRPLLAAGLTLTPLLAQE-EATIDTGDTAWMLTATALVLFMTIPGLSLFYAGLVRAKNVLSVLMQCFAITAMMSLLWAIYGYSLAYTDGQSLIGGFEKLFLSGLTVDSVAGTIPESVYMTFQMTFAIITPALIVGAFAERMKFSAMLVFMALWLTLVYVPIWHWVWGGGWIANLGALDFAGGTVVHINAGIAALMAAIVLGPRKGYPGTAMPPHNLGLTVMGASMLWVGWFGFNAGSELAADGTAGMAMTVTQLATASAALTWMFAEWINHGKPSVLGIATGAVAGLVAITPASGTAGPMGAIVIGFAGAFFAFIASTKIKRKFGYDDSLDVWGVHGVAGIVGAILTGVFAAPILGGAGLADGITMGAQVIIQVVSVLATLIYGGVLSLLILLVVKSTIGLRVTEEQETMGLDLSQHDERGYILMRTDALLARATAALADDATPRLEAELLLAEATGWTRTSLLAWPERAPPDEAVATFEALLARRLTGEPIAYIRGRQEFWTLELRVTPDTLIPRPETEQLVELALDRLDQRPLRIADLGTGSGAIAAALASERPDWSLVATDRSAAALAVARDNFRTLGLERIGCLRMDWLAALASGSLDAILSNPPYVAGQDPHLDRGDPRFEPRSALTPGGDGLDAIRTIAAETGRCLRPGGLLAVEHGFDQGDAVRRIFASAGLHRVETCRDLAGLDRVTLGHLRG
MKNWVLTTSCFLF---LLPAAKVPPKLNGADTAWVMVSTALVMLML-PGLALFYGGMVRRKNVLSTLMHSFIPLGVITVQWLMFGYSLSFGADGHFIGNLDKMFFSGIQMTTGAPTIPDFIFSMFQLMFAVITAALISGGIAERVSFKGYVVFIFMWSTVVYDPIAHWVWGGGWLQGLGALDFAGGTVVHIASGTAALAAALVLKKRRGFPGTLMIPHNLPFTLLGAGLLWFGWFGFNAGSALAANETAVLAFTNTQIATGAGMLGWLLAEYLKAGKGSALGAASGAVAGLVAITPAAGFVEPIWALFIGFVVGMLCFQAVI-LKVKLGYDDSLDAFGVHAVGGTWGAIATGLFVTV-----G-GTGMGNMKQVGIQILAVAACATYSFIVTYILVLIIDKTIGFRVSDEEEEVGLDTSQHGESGYNVMTIKDILNWATEYLKNISSACLDSEILLSFILHKDHTYLYQNSKFTIHNSQIRRFEELIERRGRNEPVSYIIGEKEFWSLKFKVTHDTLIPRPETEILVQAVLDVISVRRNNILDIGTGCGNIAVSIAVECRDCHIFAVDKSDASLSVAKKNAVTHGAERITFLKGDLYSPFNPGFFDIIVSNPPYIPTEDIKGLMPEVKWEPRLALDGGKDGLEVIRRIIDGA-----QGGCLAMEIGFGQADDVRHILEVSKFSDIKVIKDLSDIERVVMAWK-K
M------------------------PINVGNTAFMLLCASLVMLMT-PGLAFFYGGLVERKNVLAIMMQSFISLAWTTVLWFAFGYSMCFGPSHGIVGDPTYAFLRGITLQTGNAGIPLVVHVAYQMMFAIITPALITGAFTNRVTFKAYFLFLTGWLVLVYFPFVHMVWSDGLFAKWGVLDYAGGIVVHNTAGFAALASVLYVGRRQT---LTHKPHNVPLIALGTGLLWFGWYGFNAGSELRVDAITASSFLNTDVAASFAAITWLLIEWANARQPKFIGLLTGSVAGLATITPAAGYVSLSTAAIIGISAGVICYYAVA-LKNRLGLDDALDVWGVHGVGGLVGTVLLGVFASKAWNPNG-ADGLGGGAFFVKQCVAVCVSGVWAFVFTWGMLWLINRVTPVKVGEAAAQHGLDTELHGEVAYLAM-AAGLLRA-------SALPALEARILLEHVLGWRRTELITRDEEALHAESVGQFEALAQRRLNGEPIAQLVGTREFFGLSFDVTPDVLIPRPETELLVEIALTKIEIEKPRVLDLGTGSGAIAVAIASSRVDAKVWAVDQSAEALAVAARNASKLGGQTLNLLQSNWTDALPALRFEVIVSNPPYIAQHDPHLSEGDLRFEPRFALTDEADGLNAIRTIIQTAPFFLAANGSLWLEHGYDQAAEVRALLTARGFSNVRSERDLAGIERASGGVFTA
MSSV------------PVP-LAQAGALSSPDMAWMLISCALVLLMV-PGVALFYAGMVRSKNALNTIMMCFGGAAVACVVWCFAGYSFAFGGEGRWFGGLQHLGLAGVDLAA-EGSIPHLLFAVFQATFAMVAAGCVAGAVVERMRFGAFVTFIALWTLLIYAPICHWVWGGGWLAELGALDFAGGTVVHINAGITAAVIAWVLGPRKDFGRQALLPHSVPTVLLGSGLLWFGWLGFNGGSALAANETAALAVANTVLAPCASIIVWMLLDARRHGQVTAIGAATAIVVGLVAVTPAAGFVSPMAALLIGGLSAVPSYFALL-WRTRTRLDDSLDVLSAHGLGGAAGALLTGVFATAAWG--G-ASSLGDLRQFAVQLLGIVVAAVYSGAVAFLIAKGIGLVLRLRVDARDEATGLDVTAHGEKAYAG----------------------EARWLLARALEHAEAWVVAHPEEQVPDASADVYRGWLARRAAGEPAHYIVGSCPFWGRSFTVTPAVLIPRPETELVVECALAL-PPERPRVLDVGTGSGCLAVTLALEFPYSRVLATDLSLPAVHVARANASRLGA--VRFIVGNLATHL--GPFDLVVANLPYVTDADITGLPVEILHEPRLALAGGEDGTDLLRLLLADLPRLLATGGLALLEMGPWQRTRLRDVTAATGLLEVQRGLDHAGIERVLVLRK-G
MKKLSALLSAL--FAAPSFA--ATSTISGGDTAWMLTSTALVLFMTIPGLALFYAGMVRKKNVLSTLMQSFAICAMITVLWAVIGYSLAFMPGNPYIGGFDRIFLDGMLVHPLAASIPEGVFMMFQMTFAIITPALIAGAFAERMKFSSMMVFMALWSLVVYVPVAHWVWAGGWMFDHGVLDFAGGTVVHINAGIAGLVAALVLGKRVGYGREAMAPHNLVLTLVGASMLWVGWFGFNAGSAVAADGRAAMAMVATQVATGMAALAWMAAEWIAKGKPSVLGIVSGAVAGLVAITPAAGFVDAKGALAIGLISGLVCYWSATSLKHMLKYDDSLDAFGVHGVGGLIGAILTGVFAVKEIGGV--------EGSVMTQTVGALATAVYCAIVTFVLLKIIDAVMGLRVSEEEEREGLDVALHGERI--EMTINEALRHF-------ELPRLEARLLLSAVTGFSHAELVSFAPDELTAQQWQAFAALAQRRLAGEPVAYLLGEREFYGRPFRVSPEVLIPRPETEHLVDAALHKVGNRRARVLDLGTGSGAIAVTLALEAPLWQVSAVDLSPAALAVAQHNAANLGA-NVSFHLGSWLAPLADAVFDAIVSNPPYIDAQDHHLDEGDVRFEPRMALTDGNDGLDCLREIVAQAPARLVAGGWLLVEHGYDQGAACRALFAAAGLQQVATLPDLAGNDRVTLGCR-A
MKRIPAIIALSML--IPNIA--AAGKIDTGDTAFILFSAALVMIMT-PGLAFFYGGMVNGKNVISIMMQSFTIIALISVQWVLFGFSLSFSGDNHLIGNLHWAGLNNIGLGPYSSTIPLLAFMVYQLMFAIITPALITGAFAERMKFSAFIIFTLLWTTLVYDPLAHWVWGGGWLRDLGALDFAGGTVVHISSGVSGLVAALILGKRK---NAKMVPHHMPMVLMGAAFLWFGWFGFNAGSALSVNGIAVNAFVVTNTAAAAASIGWVLTEWKVSGKPTLLGAVSGAVAGLVAITPASGYVTAVSAIAIGVVSGIICFISVNYIKHKIGYDDSLDAFGIHGVGGTWGALATGLFATKAINPAG-ANGLGNPNQLLIQLTGVVATYIFAGLMSFIILKFISLFMELRVTKEEEELGLDIVEHGEEAYNQMKIFDALNFGIQYL-KVSEPRLEAEGLLSFALGVEREYIIVNRDKEISEDIFERYKGLLDLRISGMPYQYIVGKKHFMGLIFKVSPKVLIPRNDTEILVEEVLKRLK-KSDVVLDIGTGSGAIAVSIAKY-KDVKVYALDISDDALSVARDNAYENGVDKIVFLKSDLFSSVPKVKFDVIVSNPPYIRSGDIDKLQEEVKKEPKIALDGGEDGLLFYRNIVRDSKGYIKRGGIIAFEVGYDEAFDVSQILLDGGYGDIEIVKDLQGIDRVVLGKWGP
MKKLLSSLGLGVAALLPSWAMAATPTIDKADNAFIMICTVLVLFMTIPGIALFYGGLIRSKNVLSMMTQVSVTFAMVCILWVVYGYSLAFSEGNAFFGGFSTFMLKGIGIESISGTYYQFVHVAYQASFACITVALIVGAIAERIRFSAVLIFVGLWLTFSYLPMTHMVWGGGYLAMDGALDFAGGTVVHINAAVAGLVGAYLLGKRAGFGKEAFKPHNLPMVFIGTAILYIGWFGFNAGSAGAANGVAALAFLNTVVATAAAILAWVGGEWLVRGKPSLLGACSGCIAGLVAITPAAGTVGVGGALIIGLAGGVAGLWGVTVLKRWLRVDDPCDVFGVHGVCGIVGCILTGVFTSASLGGTGYAEGVTMAHQVWVQLFSVIVCLVWSGVVAFVAFKVADMIVGLRVPEEQEREGLDVNSHGESAYNQMTYQDWLISATEQLAAGESPKRDAEILLGFVTGKSRTFLLAFGETELSAAEQQPLTELLARREQGEPIAYLIGVREFWSLPLAVSPATLIPRPDTECLVEQALLRLPQTPCSVLDLGTGTGAIALALASERRDCRVIGVDLQPDAVALATKNAQQLKLDNARFLPGSWYSPLEHMRFALIVSNPPYIDVDDVHLAQGDVRFEPASALIAADNGLADLRAIIESAPHYLDAGGWLLLEHGWQQGDAVRRLLQVRGFTQIETYQDYGGNDRVSLGRWNY
M----------------------EGAINSGDTAWLLVSCALVLMMT-PALALFYGGMVRRKNLLSTLTLSYIFMALAGVQWVLYGYSLAFGPDGGLIGGLNFLGLHGVGALPYAKTIPHGLFAAFQMMFAVITPALITGAFVERVRFKSFLLFSLIWMTLVYDPLAHWVWGGGWLGALGVLDFAGGTVVHIAAGYSALAFALVIGPRKGFGKIPMEPHNIGYTVLGAGLLWVGWFGFNAGSALAANGVAVNALITTNTSAASAALVWMVLGWL-DGRPSTLGIATGMVVGLAAVTPAAGFVSPLAAMVIGAVAAPICYYAIR-FRQNRNLDESMDVWACHGMASSWGMIATGLFATVEINSGG-ANGLGNPKQLALQFLGVVVTIVFTFVVTYVVAKVLD----------------------------MTILELLRWTTDYFKAISEPRAAAQVLLAHCLGLERLDLYLQYNKPLSAEELTSFKILIRRRLTGEPTQYITGHQEFWSLDFLVTPAALIPRPETEILIEAVLEQIQLAQGPLLDVGTGSGVLAVVLARTLPGFRLIALDLSAAALALAQENARRLGADRISFVQGDLFQPLVPPCFAVIVANPPYVPTSDWQRLPREIRFEPRAALDGGPDGLAVIRRLISTAHRYLLPGGLLALEIGQGQAEAVLDLIAHQTYGPAQLHRDYQQIQRVVLVKRKT
MKHTALKSGLGLLSLLPGLAMAAPAVADKADNAFMMICTALVLFMTVPGLALFYGGLLRGKNVLSMLTQISVTFALVCILWVVYGYSLAFGSGGSFFGNLNWILLKGINITDLMGSFYQYIHVAFQGSFACITVGLIVGALAERIRFSAVLIFVVVWLTLSYVPIAHMVWGGGLLGSHGALDFAGGTVVHINAAVAGLVGAYLVGKRVGFGKEAFKPHNLPMVFIGTAILYFGWFGFNAGSASAANEIAGLAFLNTVVATAAAILAWVFGEWALRGKPSLLGACSGAIAGLVGVTPACGYIGVGGSLIVGIAAGLAGLWGVTMLKRWLRVDDPCDVFGVHGVCGIVGCILTGVFAASSLGGVGYAEGVTMGHQVLVQLESIAVTVVWSGVVAFIGYKLADMTVGLRVPEDQEREGLDVNSHGENAYNAMDYQHWLKQAIARLTQSESPRRDAEILLGLVTGKTRTFILAFGETLLREEEAQALENLLERRAQGEPVAHLTGLREFWSLPLFVSPATLIPRPDTECLVEQALARLPAEPCQILDLGTGTGAIALALASERPDCHVTALDVVPQAVELARRNAQHLAIPNITLLQSDWFSALDEAHFTLIVSNPPYIDDADPHLTQGDVRFEPRSALVADENGLADLRTLIFEARRFLVNQGWLLLEHGWRQGEAVRELFSEAGYHAVETCRDYGGNERLTLGQFQE
MKKLLSMMGLGAVALLPSLAMAAPAAANGADNAFMMICTALVLFMTVPGVALFYGGLLRSKNVLSMLTQVIVTFALVCVLWILYGYSLAFSEGNAFFGGFSNVMMKGIGLDSVTGTFSQMIHVAFQCSFACITVALIVGGIAERVRFSAVLIFTVIWLTFSYIPMAHMVWAGGFLAADGALDFAGGTVVHINAAIAGLVGAYLLGKRAGFGKEAFKPHNLPMVFTGASILYVGWFGFNAGSASAASSVAALAFLNTVIATAGAILSWTLVEWMVRGKPSLLGASSGAIAGLVAITPACGTVGVGGALIIGLVGGITGLWGVVTLKKWLRVDDTCDVFGVHGVCGIVGCLLTGVFTSSSLGGVGYAEGVTMGHQVWVQFFSVCVTLVWSGVVAFIGYKVADMIVGLRVPEEQEREGLDVNSHGENAYNQMDFQSWLRDAARRLAGGESPKRDAEILLGFVTGRARTFIMAFGETPLTAEQLQQLEILLARREQGEPVAYLTGEREFWSLPLSVSPATLIPRPDTECLVEQALARLPSVPVSILDLGTGTGAIALALASERPDCKVTGVDLQPDAVILAQHNAQKLNILNAHFLPGSWFSPVAGERFALIASNPPYIDAADPHLAQGDVRFEPASALVAENTGLADLAHIIQAAPAYLHKGGWLLLEHGWQQAADVQALLRDAGYQQIATVKDYGDNDRVSLGQWAG
MKRQVPTLSLPAFAEEAATASTVAPIAVKGDDAFLMMSAAFVILMSLPGLALFYGGLVRKKNMLSVLMQVLTIFSLITVLWVIYGYSLAFTEGNAFIGSLSKFFLQGVTPDSLAGTIHEFIYVVFQGAFAAITGCLIIGAFAERVKFSALLVFVVVWFTFAYLPIAHIVWAAGFMFQKGALDFAGGTVVHINAAIAGLIGAYFVGKRRGVGREAMHPHSLTMTMIGASLLWFGWFGFNAGSSLEANGVAGLAFINTWVATAAAALSWMLAEWVLKSHPSLLGAASGAISGLVAITPACGFVGVGGALAIGLTAGLVCLWGVTGLKRLLGADDALDVFGVHGVGGILGALLTAVFAAPSLGGTGVWDYVSIASQLWIQAQGILITVGICGLVSAAAYKLVDLTIGLRVDDEQEVVGLDLSSHGERAYYDMTLAELIENAAARLGQTDNAWDEAVWLVLHALGRSPAEPIEDADIVLSEDQQQAAFDWLQRRDTRKPTAYLTGQAWFCGLPFEVTEDTLIPRSPIAELIQQQFSPWLRPPQRVLDLCTGGGCIAIACAYAFPDAQVVGTDISEAALAVARRNVAAHQLGRVQCLSSDVFSNV--GCFDLIVSNPPYVDAEDMAALPAEYRHEPELALASERDGLGITRRILADVGNYLSDDGVLVLEVGNSETALVEAYPDLP-FTWL----EWGGHGVFCLQK-LI
MKRNMATLGALALSSLPALA--AASTISGGDTAWMMTSTALVLFMTIPGLALFYGGMVRKKNVLATLMQSFAICALMTVLWTVIGYSLTFSPGNSLIGGFDRVLMEGLTVHPLAPTIPEPVFMMFQMTFFIITPALITGAFAERMKFSAMMVFMALWSLLVYVPVAHWVWAGGWMADKGVLDFAGGTVVHINAGVAGLVAALVLGKRVGFGKEAMAPHNLVLTLIGASMLWVGWFGFNAGSAAAADGRAGMAMMVTQIATGMAALAWMGAEWIAKGKPSVLGIASGAVAGLVAITPAAGFVDAKGALAIGLIAGLVCYWGATGLKHALKYDDSLDAFGVHGVGGIVGALLTGVFAVKDIGGV--------DGSLATQALGVVVTAAYCGVASFVLLKLIDVVIGLRVTDEEEREGLDVVLHGERV--EMTIDEALRRY-------PLPRLESRLLLMQVTGFTPAKLVGYPELELSPVQEAAFAALAERRLSGEPIAYLLGEREFYGRLFQVSPAVLIPRPETEHLVEAALARVG-SPAQVVDLGCGSGAIAVTLALEAPHWQVSAVDVSDAALATARQNAARLTA-PVTFFQGSWYAPLPAAVFDLIVSNPPYIAAADHHLEQGDVRFEPRLALTDENDGLSCLREIARGAPERLVPGGWLMVEHGYDQGDAVRALFHAVGLAEVETLPDLAGLDRVTLGRRAT
MKIRCLFLSL---LFLPTL--ASAEELNGANTAWILTSTALVLFMTIPGLSMFYAGLVRTKNVLSVFMQCFMITCVSSVLWLIVGYSLAFGEGNAWIGDLSRVMFSGISRETLSGDIPEALFAMFQMTFAVITPALIVGAFAERMKFSAMLLFSAIWLLVVYVPVTHWVWGGGWLSALGVYDFAGGIVVHITAGVAALVAALVIGPRKGFPATAMPPHNLTMTIAGAGMLWVGWFGFNGGSALAANGDAAMAIIVTHISASMGAFTWMAIEWKRFGKPSALGAVTGMVAGLGTITPASGFVGPGGALIIGLLAGMVCFGATQYIKRVLKIDDSLDVFPVHGVGGILGSLVVAVFASTQLGGYGFADGITIAGQLSVQAIGVVTTIVFTAVSTYIILKLVGALTGLRVDEEAEQQGLDVVSHEETGYNLMTIKEALKLASNSLLDSDSGELDSEVLLAHVVKKNRSYFRAWPDRTLSADDLHTFLQLIEQRQIGQPIAYLTGEREFWSRSFIVSPDVLIPRPDTELLIDIVQQKFTNQSFSILDLGTGSGAIAITLALEFSNASVTAVDSSIKALAIANKNSRQLNANKVEFIHSVWFEQVPSKAFDIIISNPPYICQTDPHLLDGDVRFEPNSALVAMDGGLLDIKHITSNAHKYLKSDGVLLFEHGYQQGVQVKNLLESSGFKSTEQFQDIQGHTRATLGKK-P
MKKLEAAPAAAAPAAAAPAEAAPAPTANKGDTAWMTISTALVIFMTIPGLALFYGGLVRSKNMLSVLMQVFVVTCLIYVLWVIYGYTLAFGGDGAFYGTFDKLFLKGVTTDSLAATIPELTFVAFQATFAAITCALIVGSFAERIKFSAVLLFCVLWFTFSYLPVAHMVWAAGMLWAKGALDFAGGTVVHINAGVAGLVGAYVLGKRLGFGKEAMAPHSLTLTMVGAAMLWVGWFGFNAGSNLEANGLTALAFINTLIATAAATLSWITAEALFKGKASMLGAASGAVAGLVAITPACGFVGVMGALIIGLLAGLVCLWGVTGLKKLLGADDALDVFGVHGVGGILGALLTGVFAAPSLGGTGVYDYVSIGGQVWIQFQGVITTVILSAVVSYIAYKIVDLTIGLRVSEEDERQGLDITAHGESAYNRMQIQQAINTACSSL---GLDRREAQLLLLHALDKDRAWLIAHDTDSLAGTAELRYIELARRRASGTPLPYLTGKIEFHGMPLQVDGRVLIPRPDTETLVDWALECLTDPPPQIIDLGTGSGAVALAMARFLATGEVHALDVSPDALALAQANAERLDL-RVQFMLGAWLTGISA-RYDLIVSNPPYIAEGDPHLAA--LGHEPRLALISGPDGLDAIRIIVRQAPDNLRPGGWLLLEHGWDQALAVRELLTRAGFADVQSRRDLAGIERCSGGRW-G
MAAPRSVLSLAAGVALPAIAAPAAAPIDTGDTAWMLVSTAFVLMMTIPGLALFYGGMVRKKNVLATLIQSFMICCIGSLVWMVAGYSLAFSTGSPWIGDLSRVLLRGVAPAAVTMTIPESVFMMFQMTFAVITPALITGAYAERMKFSSMCLFTVAWLLLVYAPVAHWVWSTGWVAGLGAVDFAGGTVVHINSGVAGLVCAIILGRRKGFGTEDLSPFNLTYAIIGASLLWVGWFGFNAGSALGANGRAGMAMLTTQVAAAAGGVAWMVVEWARTGKPTALGIISGAVAGLVAITPAAGFVLPGSAVLIGLIAGAGCFWSATWLKHRFNYDDSLDAFGVHGTGGIIGAILTGAFAYGPLSATASNEGTASVHQVVAQAEAVGVTVVWCVIMTTLILKVLDLVMGLRVSPEEELEGLDMVLHGERI--NMAKDELLRQATGALQQLEDPRREARLLLGWATQRDLAGLFS--LTSVSEVEANRFQVGVERRVAREPLAFIVGETGFWTLDFYTSPDTLIPRGDSEALIEALLAVRPTASLSMLDLGTGTGCLLLSALSEYPNSWGVGVDLAPGAATLARRNAVRNGLSQSCFVAGNWDSALD-GKFDVVISNPPYIESADVPELMPEVSYEPARALDGGRDGLDAYRLLCNALPDLLAPGGHAVLEMGIGQIDAVSALGRARGLREVARQNDLGGIARALVLQREN
MSFHLGAASAALLDAAPAAAAAPAMTVNKGDTTWMLVSALLVLLMIVPGLGLFYGGLVRAKNMLSVLMQVTTITALAMIIWVIYGYSLVFTNGNSFVGGFSKMFLKGVDVTTMAESIPELVFVCFQMTFAAITPALIVGAFAERIKFSAVILFTALWLTFIYFPIAHMVWDTGLIYGFGAIDFAGGTVVHINAGIAGLVGCIMIGKRIGYGKDMMAPHSMTMTLIGAGLLWVGWFGFNAGSNLESNAYAALAMINTFVATAAALLSWSLVEAMTRGKASMLGAVSGAVAGLVVITPAAGFVGPMGAIVMGLAVSPICYFFCSTVKNKFGYDDTADVFGIHGVGGIIGALLTGVFVNPALGGAGIVDYSGTATQVFAQLKGVLVTLLWTGIGSAILYKIVDVVIGLRVPVEAEREGLDLASHGEAAYHSMSIDSLFAEARRTFQAIDAAAQDARLLICGLLDLTLSGFMMRGGEALSSDDALTIRAAVKRRAAREPVHRILGARDFFGLTLGLSSGTLEPRPDTEILVERLIPFAESGACRILDLGTGTGAICLALLQTVPQATAIGCDISGDALSTAVANAARNGLERFRPLESSWFTAVS-GKFDIIVSNPPYIRSSVMATLEPEVLHDPAAALDGGTDGLDAYRAIAAGAGAFLDGRGVVGLEIGFDQHQSVTTLFESRGFTLIDQAKDLGGNDRALVFRPGA
MNNLILFLAL---VLLPSF--AGASELNQANTAWILTATALVLFMTLPGLSLFYAGLVRSKNVLSVLMQCFAITCMISIMWLAGMYSLIFTDGQPFIGGLSKAFVPNMGTDSLTGDIPETVFFMFQMTFAIITPALIVGGFAERMKFSSMMIFSALWALLVYVPVCHWVWGGGWLADLGVKDFAGGIVIHITAGVSALVTALMLGKRRGFPTVAMPPHNMPMVVTGAGMLWVGWFGFNAGSALTADGSAGMAMLVTHISAAAGSLTWMVIEWIRFGKPSVLGIVTGMVAGLGTITPASGFVGPAGALAIGITAGIVCFYAVQIVKRHLHIDDSLDVFPVHGVGGIVGSILTGVFAAKSMGGLGL-DGITIFEQVSIQALAVVATIIWSVAFSYIILKVLDYLMGLRVSEDGEVQGLDIVLHEETGYHLM-IQSILTSSALSLQNSDSADLDVEVLLCHVLEKNRSYLRTWPEKQLSRTQLEQFKQLLKQRQQGQPIAYIIGKREFWSRYFYVDSNVLIPRPDTETLIELCLQLIQKPNAKLIDLGTGSGAIAITLAAEYPKLKVTAVDNSTAALKIAQHNALLNHTSGIRFLQSNWFDQIADESFDFIVSNPPYIAPDDPHLNLGDVCHEPKCALIAEQHGLQDIMLISKQSQRYLNNNGYLILEHGYDQKQSVHNILQKHQYQNIQCLHDLSNQPRISYAQWLK
MADAAAAPAEA-----AAPAPAAQSSLNTADTAWMMTSTALVLLMTLPGIALFYGGMVRKKSVINTMASVVAIAAMVSLLWFAVGYSLAFTPGSTWLGGTERFWFTGLNVSHVAPNIPESVYAMFQLTFAIITGALIVGAFVERMRFSAMLWFIGMWSIVVYAPIAHWVWEGGWLVQMGVLDFAGGSVVHINAGMSGLVCAYMLGARKGYGREPFEPFNLGLTMAGAGLLWVGWFGFNAGSAVASDGRAGLAMAVTHIAASAGAMAWMFGEWIMRGRPSLLGLCSGLVAGLVAITPAAGFVTPGSAVIFGGVAGLACYWGATGLKRMLNADDSLDVFGVHGIGGIVGSLMTGYFASKNISGV--------SGSVATQALGVLVVLVYSGVMSWVLLWVTQVIVGLRVDENSELTGLDVSQHREHMG-TMTVGTFLTR--------GLDRLDAQMLMLHALGRDRAWLLLHSDDPLPAATQQWLEQSLQRRMAGEPVAYLTGHKEFYGLDLQVDARVLVPRPDTETLVDWALEVLAQPDARVVDLGTGSGAIALALKHSRPSLQVLAVDYSTDALAVAQANAERLQL-QVAFQQGSWLTGIPG-PLDAIVSNPPYIREEDEHLPA--LRHEPLQALTAGADGLDDIRTIVAQSRERLRHGGWLLLEHGHDQAPAVCALLQQAGFTQVQIRHDLAGIARCSGGIW--
MLR-YACRMVPGLLFAPAT-LAAETTCDSGTTAWMMISVALVLLMI-PGLAMFYGGLVRTKNVLSTMMHSYVALAIIGVLWVAVGYSLTFGKSGGFVGWPDYFFLSGIDST-ITDGIPEYITAMFQGKFAIITPALISGAIAERVYMRGYAAFIALWFLLVYCPLCHWIWADGWLFNAGVVDLAGGLVIHVSAGASALVAAIYLGPRKGFPTKPMQPNNLVMTMMGAGLLWVGWFGFNAGSTLHSGLDTARALTMTQISAASGALTWLVIEALTFRKATALGFVSGILAGLVVITPAAAVVQPVGALTLGACSSILCYYALG-MKMKLGYDDSLDCFGIHGVGSGLGVLLLCFFIRDSWMSDAAAAGGTAFDQLGVQLVGMGATIALAVVVTLALCFAIEKTIGFRVDAQSEAEGLDQTLHGENGYGGMTVLSVLRWTAEYLKEIDSPRLDAELLIGDALNKDRVGLYLCYDQPLQPQELTKIRQLVARRAKREPLQYIVGHTEFWSLPFKVAPGVLIPRGDTEILVEEALRLLETSQQPVLDVGTGSGAIAVALAHSCPDLQVEAVDLQPEALAQAQANAELNGVERLSFRQQDMA--VLSGPYRLVVSNPPYIREDEMDGLMPEVRHEPAVALQAGSDGLDCYRLLCEQALNLLIPGGWLLVEVGAGQADDVAALMVRHGLPETFQREDYNGIVRVVGGQAES
MMRFGALFALL--LITPTWAWAAEQGLDKADTAWILTTTALVLFMTLPGLALFYGGLVRSKNILSILMQCFAIACLVSVLWLAGGYSLAFEHGNGVIGSLQKAFFAGVAHNTVKGSLPEGVFAAFQMTFAIITPALVIGGFAERIRFAVILPFTALWLLLVYIPVCHWVWGGGWMQAAGVMDFAGGVVVHITAGVAALVAALVLGPRNGFQKTVMFPHNLTMTYAGAAMLWVGWFGFNGGSALTADGSAGWAILATHMGAAAGSLAWMGMEWMRHGKPSVLGIVTGMVAGLGTVTPASGYISPFGGFAIGLIAGVVCYLATMMVKQRWKIDDSLDVFPVHGVGGMIGTLMTALFAAPLFGGHGLASNAQILPQLATQGVAVGVTALYTAVVTWLIFKGLAQVMQLRVSRDQETEGLDLVDHDERGYNLMTVRRILQWTTDWLSKVGSPRLDGELLLAHTLTLRRLDLFLDPDRPLSPDELQRYKAFIKRRAAREPVAYIVGKKPFLHWELTVTAGVLIPRPETEHLVQAAQDFFNRAPHTILDIGTGSGAILLALLDHFNEAQGIGIDISKAALACAQHNGEQLNLNRAQWLYSHFCDDLPHSRFDLILSNPPYINSDVIPTLEAEVNWEPRLALDGGVDGMQAYQQIIPAAVARLNPGGLLGVEIGHDQGPRVAALMQQHGLQQVVVHKDYAQHDRVVLGH--R
MIHRGPALGTALL---ATAAEEAAPTLDSGATAWMLISSALVLLMTIPGVALFYGGMVRKKNVLAMTAQSFAITALVTVIWGVIGYSLAFTGDNPYIGGFSRVLLDGLEKGSLNGPIPESVFWAFQCTFAIITPALITGAFADRMKFSAMLVFIGLWSIIVYAPIAHWVWAVGFLGKMGVLDFAGGTVVHINAGIAGLVAALVLGPRKGYGVDNMAPHNLTLSIIGASLLWVGWFGFNAGSAVAADGRAGMAFLVTHLATAAAALSWVFAEWILRKKPSVLGLISGAVAGLVAITPASGFVGPKGALVIGFAAGIGCYWASTTLKQALKYDDSLDAFGVHGVGGIIGAILTGVFAVEAIGGT---AGAGNSGQVLTQLWGVLITAAYTAVASYILLKLVDWTIGLRVTPEEEREGLDIALHGETI--HMSLGQALSEGRLRLSRIDTALFDARLLLAEVTGLAAPMVALRGSEDLPPEAAARFEALLVRREGREPMSHILGRRGFWTLDLAVTADTLDPRPDTETLVEAVLAVLPKRPLRLLDFGTGSGCILLALLSELPAAIGLGIDASPAALAVATANAETNGLPRAQFRLGDWGQGIG-GRFDVIVSNPPYIPEAEIDGLAPEVAFEPRSALSGGADGLECYRRLIPDIARLLVPGGVTAVEVGQGQAGAVAALMTAAGLRLEMLRCDLGGIERCVVAFAES
MKKIVAAPAPAATTEAPATPAAPAPVLNTGDTAWMLTSTMLVILMTIPGLALFYGGLGRSKNMLSVLMQVFVLFALITVLWAIYGYSMVFAGGGSFYGTFEKLFLGGIKPDTLSGTIPEYVFVAFQSTFAAITCALIVGAFAERMKFAAVIAFSVLWFTFSYIPIAHMVWAGGLLFVEGALDFAGGTVVHINAGVAGLVGAYMVGKRVGFGKEAMPPHSLTLTMVGASLLWVGWFGFNAGSALGANGVAGLAFINTILATGAATLSWIGAEAVLKGKASMLGAASGAVAGLVAVTPAAGFVGPMGSIVLGLLAGMICLWGVSGLKRMLGVDDAFDVFGVHGVGGIFGAIMTGVLAAPSLGGTG-----AMAHQLMVQVKGVLITIVWSGIVAFVAYKLVDMVIGLRVADEAEREGLDISSHGESAYHSMTIAAILRRA-------PVEQLEARMLIGHVTQLSRVQLITNAERVLNAAEAQQLATLFARRMAGEPMAYLLGEREFYGLSFQVSPAVLIPRPDTELLVELALQRLP-QQGRVLDMGTGSGAIAIAIAHARPDAVVTALDVSEAALAVASANAHRHKA-RVECLRSDWFAALDGRQFDLIVSNPPYIVAGDRHLSEGDLRFEPIDALSDHADGLSALRIISEHAADHLSDDGWLLMEHGYDQAAAVRGLLAENGFGEVQSWRDLAQIERVSGGKKRA
MKRL---------LLMPVLANPAVPMPDKGDTTWMMLSTLLVVLMIVPGVALFYGGLVRAKNMLSVLTQVMAIFCLIALLWAAYGYSLAFGDGNWAIGDLSKAFLAGITPDSTAATIPEFTFVAFQLTFAAITVALIVGGLAERVKFSALLVFSALWFTFSYLPVAHMVWAGGHLFAAGDLDFAGGTVVHINAGVAALVGAIVLGRRVGYGRDAMPPHNLPMTMVGVSLLWVGWFGFNAGSNLEATGGAALAFLNTILATAAAGLAWMFAEWMLRGKPSMLGLASGVVSGLVAITPAAGLVGPMGGIVLGAVTGVVCLWGVSGLKKALGYDDSLDVFGIHGIGGIIGAIGTGVFVSPALGGVGV----SMASQVVTQVTGVGITLLWSGSVSLVLFKLIDMTMGLRVSEEQEREGLDTASHGERAYSTM-----LHDATARIGATREARLEARVLAAFAWSVAPAWLISHDTDRPAQAQITQFNDLVARRLSGQPVAYLTGTREFYGRGFQVSPDVLIPRPDTELLVEQALLHIPDQSVAVLDLGTGSGCIAITLALERPLSRVTAVDRSVAALAMAKRNGDLLDA-PVEFLDSDWFSALAGRRFDLIVGNPPYVASSDPHLTRGDVRFEPLSALAASSAGLSDLRHLIATAPGHLKPGGVLLLEHGYDQAGAVQDLLRAAHFGHVRCWTDLSGIYRVSGGVLSE
M---ALLLAMCLPWCAPLA-ATAAGEVDSGDTAWMLTATALVLLMTIPGLSLFYAGMVRSKNALSVMMQCFAITCLVSVLWAAYGYSLAFGNGQAVVGSLEKAFLAGVDGIALGGRIPETVFVMFQLSFAVITPALIVGAFAERMKFSAMLWFVGLWLTLVYVPVAHWVWGGGWLGAFGVLDFAGGTVVHVNAGVAGLVTALVLGKRRGYPATPMMPHNMVFTLVGAGMLWVGWFGFNAGSALAADGIAGRAVLVTQLATAAAALVWMVAEWAGHGKPSALGIASGAVAGLVAITPASGYVGALGALVIGGSAALACFYAVTRAKPAFGYDDALDCFGVHGVGGIVGALAMGVFAAKSLGGVGLPAEVPIVVQVGKQILGVAVTIIYDGIFTFLILKGIDGVIGLRVTDEQETAGLDIALHDERGYNLMPIASVLAWAGRQFAPGENARLDAEVLLAGLLAVERSYLLTWPERRLPPAVLARYRAQVARRASGYPVAYLTGIREFWSLELRVTPATLIPRPETEGLVEVALASLTITQPMVLDLGTGSGAVGLAIATERPDATVVAVDTCPRALAVARCNARRLGLQRVQFLLGDWLEPAGERRFHLIVANPPYVDPAEPELRCASLRFEPPTALLAPEQGLAELRRIVSGALTNLHHGGVLAVEHGYRQGAAVRTLFQTAGFEEIHTELDLQGHPRVTAGSQPT
MKRIYVYLTGAFM--IPVIAAEENATINTGDTAFVLISAALVMLMT-PGLAFFYGGMVRRKNVLNMIMQSFIIIAIISIQWVLAGYSLVFGPDAHIIGDLSWFGLNGVGLEPYAATIPHQAFMIYQLMFAIITPALITGAFAERMRFPAFIGFTVLWSFLVYDPLAHWVWGGGWLRNLGALDFAGGNVVHISSGVSGLVLALILGKRKKYDSAPLLPHSMPMIILGAGILWFGWFGFNAGSALGANSIAVNAFVTTNTSAAAAVLSWVAVEWMRNGKPTILGAVSGAVAGLVSITPGAGFVDAGSAIIIGLVGGVVCYFAISVVKAKLGYDDALDAFGIHGIGGMWGAVATGLFASKAVNPAG-NNGLGNPAQLGIQLISVAATVMLAIAMTFIIVKLVAALTPLRASEDEEDIGMDISQHGEDAYPAMDVARALEWGERMLREIDTARRDVEILLQELLDVDRSALYLDRSRALLPEQKIMFEQWIKQRCARMPLQYVLHKAWFMDMELYVDERVLIPRPETELLVEVVIKEAKSEPLQVLDIGTGSGAIAIALARHMSGCRVWAVDISPDALAVARINVGKYSLQRVTLLEGNLFEPVKGMAFDIIVSNPPYIVRDDLIELEPEVRSEPEPALNGGDDGLDFYRKLCH-AGELLKPHGFLALEIGYDQGQAVSDILKACGFKDIQVLKDFANMDRIVLAHKWK
MNKVVLLLSA---VALPSF--ASNGELNGANTAWILTSTALVLMMTLPGLALFYGGLVRRKNILSILMQCFSIAALSSILWFVVGYSLAFGEGNAWIGDFSKVLMMGITKETLVGDIPESLFALFQMTFAVITPALIIGAYAERMKFSAVLIFSGLWLLAVYAPVTHWVWGGGWLGQMGIYDFAGGIVVHITCGVAALVAAVVLGPRYGFPRTPMLPHNLTMTITGAGLLWVGWFGFNGGSALAANGDAAMAMLVTHLSASAGALTWAAIEWKKFGKASVLGAVTGMVAGLGTITPASGFVGPGGALVIGISAGFICFYSTVYIKQKLKIDDSLDVFPVHGVGGILGTLLAGVFSSTELGGYGYAEGITMLGQVSVQLVGIGAVIVYTAVVSYVLFKLVSLMTGLRVDKEQEITGLDLIEHDESGYNLM---KLITFGEQLLLPSDSAKLDTELLICFVIDKSPSFLLTWPEHKLSLEQTTQFAELLSRRFQGEPIAYIVKLREFWSLPLQVSPATLIPRPDTEVLVELVLSHHDFASLNCLDLGTGTGAIALALASERPQWTIEAVDFSHDAVALAISNANNLHLSKVNIYQSDWFNEVSRKRFDIIVSNPPYIDEHDYHLNEGDVMYEPKTALVAADNGLADIKIIASQALNFLKPGGFLYIEHGFEQRIAVQEILTNLAYSEIETIKDYSNNDRITWACYSV
MKIPLGSLALTAFEAAPAAAAAAVATINKGDTAWMMVATILVLFMILPGLALFYGGLVRAKNVLSVLMQCTGITAVVMVIWVVYGYSFAFGGSSPYWGGLGKLFLAGVTPDSAAATIPELVFICFQMTFACITPALIVGAFAERIKFSATILFVALWVTFVYFPIAHMVWDNGLIFGWGALDFAGGTVVHINAGVAGLVGAIVIGKRKGLGRDMMAPHSMPLTMIGAAILWVGWFGFNAGSALEANGTAALAMINTFTATAGAIIAWVVIEAFARKTASMLGAASGIVAGLVAVTPAAGTVGPIGAIVLGAIASAICYYMVAVVKPKLGYDDSLDVFGVHGIGGIVGAIGTGIFTSAALGGVGFAEGVTLGAQVVTQIKAVAVTIVWSGIGSFILYKIVDVIVGLRPTAENESIGLDLTSHGEAAYHNMPLAQVLRQARAVLTEIESADLDARLLVEWSTGCDQLELIRNPNRVIGQHEYETLQAVLARRINGESVHRIIGKRAFFGIELSLSTETLEPRPDTESLVELALPFLQFELADIVDLGTGTGAIALALLDQLPQLRAVGVDISADALATARKNAGAAGVSRFAALLSDWFSELT-GSYDMIISNPPYIPAADIEHLQREVVHDPVKALDGGADGLDPYRIIAASAHHYLRPGGAVALEIGAGQREDIETIFSRQNFVLHDVKKDLGGHERALLFTAEK
M--------------------------SAGDTAWILVCCSLVLLMT-PALAFFYGGMVRRKNVLSTLTMSYIFMSLIGVQWVLYGYSLAFGSDGGLIGGLNFLGFQGVGAEPYAKTIPHELFASFQMMFAVITPALITGAFVERVKFKSFLLFSLLWATLVYDPLCHWVWGGGWLKEMGVLDFAGGTVVHIAAGFSALAFALVIGPRKGYSNVPMEPNNIPLTVLGTGLLWVGWFGFNAGSALGANGVAVNALVTTNTSAATAGLVWMLLSWL-DGRPSTLGIATGMVVGLAAVTPACGYITPLAAMIIGAVAAPLSYYTMR-FRDRCKLDESLDVWACHGMASTWGTIATGLFATVAVNADG-ANGLGNPSQLAIQIIAVIVTIAFSFGMTYVLAKALNMSIGLRVSPVEEEVGLDISSHGERSYS-MVIHKIINDAVHAFEAIPSARLDAEVLLSFVLGCDRLEFLKNPEMSISEVQFSSFRNLVARRVRWEPVAYITGRKEFWTFTLEVNKDVLIPRPDTEVIVEETLEICRSSEINILDIGTGSSAIAIALAGELPQAKVMATDISKAALNLAQRNADILGLKRIDFCQGNLFEPV--DVFDIIVCNPPYISAQDYDDLPAGVKYEPSIALLAGKSGLEFYEKLIYQAAEFLQKNGWLLMEIGAKQEKTVRQIIEESGYDSIEMRKDYAGLPRVMRARR-K
MKKPLMKASLAALALMPGLALAAPAVADKADNAFMMICTALVLFMSIPGIALFYGGLIRSKNVLSMLTQVTVTFALVCVLWVVYGYTLAFGSGGNFFGSFEWVMLKNIELKALMGTFYQYIHVVFQASFACITVGLIVGALAERIRFSAVLIFVVVWMTLSYVPIAHMVWGGGLLASHGALDFAGGTVVHINAAVAGLVGAYLIGKRVGFGKEAFKPHNLPMVFTGTAILYIGWFGFNAGSASAANEIAALAFVNTVVATAAAILGWVFGEWVVRGKPSLLGACSGAIAGLVAVTPACGYIGVGGSLILGIVAGLAGLWGVTALKRWLRVDDPCDVFGVHGVCGIIGCILTGFFASTAFGGVGYAEGVTMWHQVLVQLESVGITIVWSGVVAFIGYKLADLTVGLRVPEEQEREGLDVNSHGENAYNAMTFQQWLTQAIARLGESESPRRDAEILLGHVTGRARTYILAFDETELSTDELAALEVLLARRERGEPVAHLTGEREFWSLPLAVSAATLIPRPDTECLVEQALVRLPAEPCQILDLGTGTGAIALALASERPDCQVTAVDVIPEAVELARRNATRLAIGNVTVVQSHWFSALADQRFAVIVSNPPYIDEQDEHLAQGDVRFEPLSALVAAQHGLADLAQIIREGRDHLLADGVMLLEHGWKQGAQVRELFLACGYTQVETCRDYGGNERITLGV-KA
MKIATIKTGLASLAMLPGLVMAAPAVADKADNAFMMICTALVLFMTIPGIALFYGGLIRGKNVLSMLTQVTVTFALVCILWVVYGYSLAFGEGNNFFGNINWLMLKNIELTAVMGSIYQYIHVAFQGSFACITVGLIVGALAERIRFSAVLIFVVVWLTLSYIPIAHMVWGGGLLASHGALDFAGGTVVHINAAITGLVGAYLIGKRVGFGKEAFKPHNLPMVFTGTAILYIGWFGFNAGSAGTANEIAALAFVNTVVATAAAILGWIFGEWALRGKPSLLGACSGAIAGLVGVTPACGYIGVGGALIIGVVAGLAGLWGVTMLKRLLRVDDPCDVFGVHGVCGIVGCIMPGIFAASSLGGVGFAEGVTMGHQLLVQLESIAITIVWSGVVAFIGYKLADLTVGLHVPEEQEREGLDVNSHGENAYNAMEYQHWLREAISQLQASESPRRDAEILLEHVTGKGRTFILAFGETQLTDEQCQQLDALLTRRRDGEPIAHLTGVREFWSLPLFVSPATLIPRPDTECLVEQALARLPEQPCRILDLGTGTGAIALALARERPDCEITAVDRMPDAVALAQRNAQHLAIKNIHILQSDWFSELAGQQFAMIVSNPPYIDEQDPHLQQGDVRFEPLTALVAADSGMADIVHIIEQSRNALVSGGFLLLEHGWQQGEAVRQAFILAGYHDVETCRDYGDNERVTLGRYYQ
M---ATPAAAPAPAATPTESSDANAKINPGDTAWMLASTALVLMMTIPGLALYYGGMVRKKNVLDTLAQSFIVTCLVTVLWYAIGYSLAFTNGNPWIGGLSRVFLHGMNKDTVTGAVPESVYMTFQMTFAIITPALITGSFAERMKFSALLWFMGLWLVFVYSPIAHWVWSDGWLAQLGALDFAGGTVVHLNAGVAGLVTALVLGKRKGYGKEAMPPHNLVLTVIGTALLWVGWFGFNAGSAVSAGGRAGMAMATTQIATGAAALAWMFAEWMARGKPSVLGMVSGAVAGLVAITPASGFVDPTGAFIIGIAGGAVCFWTATYMKNFFGYDDSLDAFGVHAIGGALGAILTGVFAVKAIGGT---AGAGNDYQVVKQLIDVGSVLVYDAVVTYIILKVVDVIVGLRVSEEDEVEGLDLSQHGEQVYE-MTVRAFLAEVARPTPGGQSPVQEVWALGCHVLRRPLARLLAASAERLDPEDEARWRALIARRALGEPLAYLVGHAEFWSLALSVTPDVLVPRPETEILVERALDT-PVEGATYLDIGTGSGAVALALKKERPRALVAACDQSPAALAIARANATALGLD-VAFWNGSWSDAIAACSCDLVVSNPPYIESADPCLNGDGLRYEPRDALDGGDDGLRAIAALIPAAVRVLRPGGRLLIEHGARQDRPVRSLFEHAGLTDIVTHPDYAGHARVTGGIWRG
MRSK----TLAASALLPGLAQTTPAKLDSGDTAWMLTSSMLVLLMTIPGLALFYGGMVRAKNLLSVLMQCFAITALVTVLWVVYGYSMAFDATHSFVGGLGRAMLAGLAPGSLYNTVPEAVFVMFQMTFAIITPALIVGAIAERMKFSALLVFTALWFTVVYLPMAHMVWGGSFLGDLGVIDFAGGTVVHINAGIAGLVGCLVIGKRRGYPTTPMPPHNLGYTLVGASMLWLGWFGFNAGSAVAANGSAGMAMLVTQIATAAAAIGWTAVEWLTHRRPSVLGIASGAVAGLVAITPAAGTCGPGGALLIGFAAGIVCFFCATRLKRRFGYDDSLDVFGVHAVAGIIGALLTGPFAAHALGGFGTV---DLGLSLWVQLKGVAFTVVYSGVLSYAIFKGIAVTMGLRVDEEQEQVGLDIALHEERGYNLM-VRTILRQAAEALG----DRLEAELLLAHVLGVNRAWFFAHADDELGTDATAAFGGLVRRRAEGEPVAYITGTRDFWSMTLEVGPATLIPRPETELLVELVLERLP-AGGRVLDLGTGSGAIALAVAKERPDASVTAVDFSEPALVVARRNAERHGLQRVRFAASNWYSAVVDERFDVIVSNPPYIESSDAHLGQGDLRFEPSSALASGEDGLDDIRRIASGASAHLVDGGWLLMEHGWNQGDAARAVLEREGLADVFTAQDLEARDRVSGAKSAR
M------------------------IFDAPNVSFILLCSSLVMLMT-PGLAFFYGGLVSRKSIVTIMLQCFISMSWTAVLWFAVGYSLSFAPSNGIIGDFYYAFLNNISPETGNGGVPLLVHFVYQMMFAIITPALITGAFAHRVNFSAYMIFITLWTLLVYCPFVHMIWSDGVFARWGVADFAGGIVVHATAGLAALASAIYVGKRMV---NTRQDHNIPFVALGAGLLWFGWYGFNAGSEFQINTITVSAFVATDISAAFAAVVWLILDRAHSGTIKLSAFLTGAVAGLATITPAAGYVSIGSAALIGAIGSLVCYYSVLLVRRH--IDDALDVFAVHGMGGIAGSILVGVFASLTWSQSG-SVKPSGVMQVMKQTCAVLAAAGWSFVATLIILKLADTITPVKINKDIVGDDLDQQLLGESAYE-MRIREWLAAAAARLKNSESARRDAEILLTFVTGKGRSWIRAFDETVLDDAQLATLDTLLARREKGEPVAYLTGEREFWSLALQVSPATLIPRPDTETLVERALEKMVAPQGLALDLGTGTGAIALALASERPGWQVIGVDRVGQAVSLAQHNGKTLAINNACFLLSNWFSGLHDRRFDLIVSNPPYIDAEDSHLTQGDVRFEPASALVADEQGLADIRHIVLHAAAHLHSGGWLLLEHGWQQADSVRQMLCAAGFVKVETCRDYGGNERITFGQRAT
MFTLAAVGSLSLLGAFAGAAQDAAPAFDTGDTAWMLTSSALVLMMTIPGLALFYGGMVRKKNVLSTVMQSFAICCLMSILWMVAGYSLAFTDGNAYLGGMSKAFLSGVDMNSATATIPEYLFIMFQMTFAIITPALIAGAFAERMKFSAMLLFMAIWLIVVYVPVAHWVWGGGFLGSDGVLDFAGGTVVHINAGVAGLVAALIIGKREGYGQVNMAPHNLVLSVIGASLLWVGWFGFNAGSAVASNALASVAMLNTQVAAAAAALAWMFAEWIVAKKPSILGIISGAVAGLVAVTPAAGFVNPTGALIIGIISGVICYIAAVKIKHALGYDDSLDAFGVHGVGGIVGAILTGVFADPAINEA------SAGASVGTQIYGVIFTIIYAAIATAIILYIVKALVGLRPTKQEEIEGLDINLHGETV--QMALAALHGRARKVLREIATPEIDARLLVEWATGTTRLDALSRPERIIPSDAVGTLDRAIERRLKGEPVYRIMGERSFYGLGFRLSPETLEPRPDTETLVDLVLPFLKNGVADVIDLGTGTGAIAIALLSQLEGLRAVGVDIAPGALAIARENALAAGVRRFAALRSDWFAAVT-GKFDLIVSNPPYIPRHVIATLDREVRHDPLLALDGGEDGLDFYKALASGSGYHLYEGGAVGVEIGAGQLPDVESIFAKHGFRLIEISRDLSGHERALLFR--L
MRKLVAAAAAPAPDAAPATEAAPAPKVDSGDTAWMLTSTLLVILMTIPGLALFYGGLGRAKNMLSVLMQVFVVFSLISILWSLYGYSLAFSGEGRLVGDLSKAFLQGVGPE----TIPEYVFLAFQGTFAAITVALVVGSFAERMRFSAVLIFALLWFTFSYVPMAHIVW-GGLLAQDGALDFAGGTVVHINAGIAGLVGAYMVGKRIGFGREAFTPHSLTLTMVGASLLWVGWFGFNAGSAGAANAAAGLAFVNTVLATAAATLSWIAGEAVHKGKASMLGAASGAVAGLVAVTPAAGFVGPMGAIAIGLVAGLVCLWGVGGLKRMLRVDDAFDVFGVHGVGGIVGAILTGVFAAQGLGGTG-----SMGAQVWIQTKSVLFTIVWSGVVSVVAYKIADLLVGLRVDEESERQGLDISAHGETAYHRMTIAQALARAQA----RGLARIDAQMLLLHALGRDRAWLLAHDTDPLDAPALARYQALCARRAAGEPVAYLTGSKEFYGLPLRVDARVLDPRPDTEILVDWALELLALPAPRVADLGTGSGAIALALQHARPDARVLAVDASAGALAVARANAERLGL-PVRFVQADWLAGIAG-PFDAIVSNPPYIPAQDPHLAA--LAHEPLSALASGADGLDDIRAIAAQAPALLAPGGWLLLEHGWDQAGAVQALLRAAGLARVQSRDDLAGIARCTGGSMRQ
MWAKIVPLAAALT--IPGL-LAGEEAVSPADTGFVLIAAALVMLMV-PGLALFYGGMVSRKNVVNTLMMSFAMLGLITVVWVLWGYSLAFGTSAGLIGSLEFLGFKGVGMEA-AGSLPHGAFAVFQMMFAALTVALISGALAERMRFSAWVIFGVLWATVVYSPLCHWVWGGGWIGEMGALDFAGGTVVHISSGTAGLIGCLVLGARRGFGKRPMPPHQLPMVMLGAGLLWFGWFGFNAGSALEASPLAASAFVVTQIAAATAAMTWAFAEWVRHGKPTLLGAASGCIAGLVAITPAAGFVTPLAAIAIGFGGGLFCFLAVTILKHKLGYDDSLDVFGIHGVGGTWGALATGVFATASIG--G-VDGLGNPAQLGIQAVGVAATFAFVGITTFVLLKFVGVFVPLRVGADAEDTGLDIAQHGEDGYSHMTVGEALAWARTALRANETPALDAAVLLAAVLGCDRVDLYREPERALTETERGRFEQMVRDRLAGRPVAYLTGHREFMGLDFVVTPEVLVPRPETELIVEEALRLMSPEGSLVVDVGTGSGAIAVSLARYVRGARVLATDLSEAALTVARLNVGRHRV--VEFLLGDLMEPIPAGQIDLIIANLPYIPTAQMDTLPRAVRAEPRLALDGGPDGLDLYRRLVPQAHRFLRPGGSLLFEIAPGQGRAALTIVPSPDWES-RILTDLAERERVVIACK-L
MSKFGIKLGLGALALLPSLAMAAPAVADKADNAFMMICTALVLFMSIPGIALFYGGLIRSKNVLSMLTQVSVTFALVCVLWVVYGYTLAFSTGNNFFGSFDWTMLKGIKITDLMGTFYQYIHVSFQGSFACITVGLIVGALAERIRFSAVLIFVAVWMTLSYVPIAHMVWGGGLLASHGALDFAGGTVVHINAAVAGLVGAYMMGKRVGFGKEAFKPHNLPMVFTGTAILYVGWFGFNAGSASAANEIAGLAFLNTVVATGAAILAWVFGEWAIRGKPSLLGSCSGAIAGLVAVTPACGYIGVGGALIVGIAAGIAGLWGVTALKRWLRVDDPCDVFGVHGVCGIVGCILTGIFASSSLGGVGFAEGVTMGHQLMVQLESVLITIVWSGVVAFIGYKIADMTVGLRVPEDQEREGLDVNSHGENAYNAMDLSEWLARAAEHLCDSDSPRRDAEILLSHVTGKGRTFLLAFGETELSPEQYQQAETLLARRKNGEPVAYILGEREFWSLPLYVSPHTLIPRPDTECLVEQALVRIPPESCQVLDAGTGTGAIALAIASERPDCQVTGVDRVPEAVELARRNAARLGISNVQFLQSDWFSAVSSLQFSLVVSNPPYIDETDEHLGQGDVRFEPRSALVAKDNGLADLAELVSQARGVLIPGGWLLLEHGWKQGESVRALFCAAGYHHVETVKDYGNNDRLTLGRNEE
MPTLAMAAACLFVAFATPAAQTTEPPIDKADTAWMIAASGLVLMMTIPGLALFYAGMVRKKNVLATMAQSMSATFLVSILWAVAGYSLTFGGNGAFIGNIDRVFLNGLTLSGFAPTIPESLFMLYQMTFAVITVALVAGSVADRMRFSAFLLFGVFWLFLVYVPLAHWVWGGGFLGQAGVVDFAGGLVVHLSAGTAGLVAALVVGKRRGYGEENLAPHDLSLAVIGTGLLWVGWMGFNGGSALGANGRAVMAITSTHLAASAGAFTWMAIEWWTRGKPSVLGIISGAVAGLGTITPASGFVLPMQGILIGVIAGGVCFWACTSLKLRLGYDDSLDVFGVHGIGGLIGTLMVGVFAVGSLSASG-VRGLGNAHQLLLQFYGVAVTLIWSGGLTFIILKAIGGLVPLRVRHEDEIIGLDVSQHGEAL--QMSVAEAQRLMTQAFRLLDSPEADTRLLLGHALRLDRARLLSQSDRLLEAREVEAIQGLAARRLRHEPVSRILGRKEFWSLTLQVGDAVLVPRPETETVIELALDLIGDRPLRILDIGTGTGALLLALLSELTHATGIGTDVSVGALEMARANARQNKLARSQFVCCNLADGIS-GPFDLVVSNPPYIARGEIETLQPEVRYDPALALDGGTDGLDFYRAIAREALRLLAPDGRLIVELGAGQEAPVATLFQSAGLTVAPARLDLAGIPRALSAVAAS
MQLVFWLLAS------ANDAADTQNAIKTADTVWMMVATALVLLMTMPGIALFYSGMVRKKNVINTMANTVVIAAIVSLLWFIYGYSLAFTTGNIWIGGMERMLFAGFDINLMAPTIPESVFAMFQLTFAIITAALIVGACVERMRFTAMIWFISLWLLLVYVPIAHWVWSVGWLAQLGALDFAGGAVVHINAGASGLICAWFLGPRRGYGREAFEPYSLALTMAGTGLLWIGWFGFNAGSALSAGGRAGLAMLVTHIAAASGALTWMMMELVMRERASLLGLCSGVVAGLVAVTPAAGFIAPKSAIIIGCLSGITCYVGATSFKKHIGIDDSLDVFGIHGIAGFMGAIATGLLNDHTISGV--------NSDVTVQALAAFAVLIYSGLVSLLILSLIQLFMEVRVDESSEQLGLDISEHLERI-GAMT--QTLTDC--RL-PGSNPRLEAELLLCAILKRPRSYLAAWPEQTLTSVQEAAYQNLLQRRQCGEPIAYILGCQEFWTLSLHTTPEVLIPRPETELLVEIALQTQLNTALEVLDLGTGSGAIALALAQERPLWNLHVTDITPATLGIAIHNAKQHNI-LVNTYLGSWYAALPDLRFDVILSNPPYIAAHDPHLMQGDLVWEPQQALVAGVDGLDALRTICLGCVKHLKPGGIILLEHGYDQAIAVRHLLQQAGIINIQTWQDLAGHERITGGYVLD
MIKNAGFLVL---MAAPQW--GFSQGLSEANTAWMLTSTALVLLMTLPGLALFYGGLVRSKNILSILMQCFSITCLASLLWVMVGYSIAFADGNGFMGSLDKAFLYGVGEDSLSGDIPETVFIMFQMTFAIITPALIIGGFAERIRFSAVMLFSALWLILVYAPITHWVWGGGWLAELGLLDFAGGTVVHITAGVAALVAALVLGKRQGFGQMALPPHNLTMTFTGAGLLWVGWFGFNAGSALAANGDAGMAMLVTHLSAATGCLTWSFIEWVKFGKPSALGAVTGMVAGLGTITPASGYVGPGGAIVIGLSAGFVCFYCTLAMKQVWKIDDSLDVFPVHGVGGILGTFLAGIFASSELGGQGLAEGVSIVQQLKVQLIGIGATFAYTAVVSYLLFKVIDALVGLRVTPDEESEGLDLVGHNEVGYDLMSIQQALAYQRRLVEVSDSAGLDAALLLCAVLAKPKSYLYAWSERTLTAGEVALYFDFLDRRASGEPVAHIIGQREFWSLNLKVSPASLIPRPDTECLVEQALHFAQRRSGKILDLGTGSGAIALALASELPQWSVVGCDCVTEAVALAEENRQKLGLANVKFMQSNWYANLVGDKYDLIVSNPPYIEENDPHLAQGDVRFEPRSALVSGEDGLRDIRRIVAESGAYLNSGGAMLLEHGYRQGDAVRQILLSAGFLSVSTLKDLAGQDRVSWGVKDG
MNRIL-LLLMTFSYPVSAEAAAVTPTVNKGDTAWMIVATVLVILMVIPGLALFYGGMVRAKNMLSVLMQVFIIFSMMAILWAIYGYSIAFTEGNAFFGGLSKMFLIGITPDSMAATVPEYIYVVFQLTFAAITPALIIGAFAERVKFSAVLLFMLIWFTFSYLPIAHMVWAAGFIFQKGALDFAGGTVVHINAGIAGLVGCLMIGKRIGFNKESLAPHSVTMTMIGASLLWVGWFGFNVGSNLEANGLAALVFVNTLLATAAATLSWMSAEWLIKGKPSMLGGASGAIAGLVAITPACGWAGPMGAIVLGLVVGAVCFWSVTGLKSKLGYDDSLDAFGVHGVGGIIGAIGTGIVASPSLGGTGVWDYVSMSTQVTSQLWGVGVSIIWSGTVSFIAFKIVDILIGLRVSEEVEREGLDICEHGESAYHDMTLKSTLAEAVSLLQATESPLLDAELLLCHVLGKDRSYLRAWPDAELNPEQLHAYRALVNDRRQGKPIAYLTGTREFWSRDFHISPDVLIPRPDTELLIELSLALIPNQPSRIIDLGTGSGIIAITLAAERPAIHVSATDISATALQVAKANAARHQVERIQFCQSHWFDDVPTGKFDLVVSNPPYLASDDEHRQQGDLRFEPLTALVSAQQGLSDIQTIAETARNRLENGGFLLVEHGYNQKEAAQKLFRNLGYHNVQTHHDLSGQPRVTLGQYPS
MKHLLAAAPALALDAAPAAATEAAVTMDKGDTAWMMVSTILVLFMILPGLALFYGGLVRAKNMLSVLMQCTMITGVVIIVWTLWGYSMAFGDASMFWGGLDKAFLAGVTMDSVAATIPEYVFICFQMTFACITPALIVGAFAERMRFTAVVLFVILWVTFVYFPIAHMVWDDGMLFAWGALDFAGGTVVHINAGIAGLVGCIMVGKRTGLGRDMMAPHSMTLTMVGASILWVGWFGFNAGSNLEATGGAALAMINTFTATAGALVAWVVIESLARGKASMLGAASGIVAGLVAVTPAAGLIGPVGAIVLGIIASAICYFFVTVVKNKLGYDDSLDVFGVHGIGGIIGAVGTGVFTSASLGGIGYADGVTMADQVWTQILAVLVTIAWSGIGSLILYKIVDLIVGLRVSKEAESEGLDLSSHGEAAYHSMDADALRRMLTARLADGADAGLEARMIVERVTGLDAAGLLTRGDQPVSPDARAAAEAMLARRLAREPLSQIFGTRGFWTIDLDVTADVLTPRPDTETLIEAVLDFVDGHPWRILDLGTGSGCLPAALLTELPEARAVAVDRSEAAARVARGNLARIA-DRAAVAVGDWATALSAGVFDLIVSNPPYIPTNEIRALDPEVAHEPHLALDGGDDGLEAYRVLAPVIARLLHPEGFACVEVGRGQARDVERLFGDLGLTT-SVRNDLGRIGRCVTARHAP
M---VGVLA-------SGLAQAAEPVANSGDTAWMLVASALVLLMT-PGLALFYGGMVRRKNVLATFMYSFFALALVTVQWVLFGYSLAFGKTGGFIGGFDYLLLNNVSLEP-KGSIPHLVFMAFQLKFAIITPALISGAFVERMRFSAYVIFTLLWTTLVYDPVAHWTWAGGWLFKLGVLDFAGGTVVHWTAGLSALICALYVGKRLGYGRERFIPHDLPMTVMGAGLLWFGWFGFNAGSSLSAGPLAALAFVTTHVAAGAAALSWTTAEWFFRKRPTLLGFVSGLVAGLVAITPAAGFVSPGGSLAIGIIAGVVCYGAVL-VKEKLHYDDSLDAWGVHGVGGLLGALLVGVFSQQALNPAG-ADGLGNPALLGKQALAVLAVGAYTAVVTLVLLKLVDKLVGLRVTEEEERMGLDSTQHGEAAYTSMTIRRVLTWTTQHFEKVDAPRLTTEVLLAHVLKTTRVRLYVDLDRPLDKEELAAFKALIARRMAGEPTQYLTGVREFYNRPFKVDARVLIPRPETELLVEAALHALPDGPGTALDVCTGSGCIAISLAAERPQATVLATDLSPDACALARENSQALGVDRVSVLHGSLYTPLPPARFQVVVSNPPYIASGEIPGLSAEVRREPRMALDGGPDGLALLRQVIQGARRVLVPGGLLAMEIGETQGPAVQALLQAAGYENARVEKDLERRERLAFGTQRG
MLITALVASLPALFALAGTAQDPAPTLDTGDTAWMLTSTALVLMMTIPGLALFYGGMVRKKNVLSTVMQSFAITCLMSILWMIAGYSLAFTDGHSYIGGFSKVFFSGVTMESLTGTIPEYLFITFQMTFAIITPALITGSFAERMKFSSMLVFLTLWLFIVYVPVAHWVWGGGFMASDGVLDFAGGTVVHINAGVAGLVAALVIGKRDGYGHTNMAPHNLVLSVIGAALLWVGWFGFNAGSAAGANALAGVAMLNTQVATAGAALAWMFVEWAISGKPSVLGIISGAVAGLVAVTPAAGFVNPTGALIIGIVAGAVCYVAAVKIKHVLGYDDSLDAFGVHGVGCFVGAVLTGFFADATINPA------SEGATIGKQFFGAAITIIYTAIATVIILYVVKAIMGLRPGKQAEIEGLDIALHGEAV--QM------AEARAKLRAGETPDLDARLLIEWATGATRLDLVSQPEKLIGSAEAEKLRAALERRAGGEPVHRIMGQREFYGLPFRLSAQTLEPRPDTEALVELVIPVLEHGTAEVLDMGTGTGAIIISLLHRFEHMHGIGVDVAEGALATARINAIDNGVERFAGLKSDWFSNVS-GKFHLIVSNPPYIPHAEIAGLSREVRHDPLAALDGGPDGLDFYKALAQGVGAYLYKDGMVAVEIGAGQFQDVEALFKSTGFSLAGEANDLGGHRRAMLFGQQF
M-------------------------ISGADTAFILVSAALVLLMT-PGLALFYAGMVRGKNTLGTILQSFVMISIVSIEWVYIGYSMAFGPDGGFIGDLSSFGLSGVTSAPYATTIPQSVFMIYQCMFAVITPALITGAFAERMRFGPFLIFSLCWTILVYNPVCHWVWGGGWLGARGVLDFAGGLVVHLTSGMAALAAVIILGPRKGFGRESFIPHSLPMTLLGTGLLWFGWFGFNGGSALAANGIAATAFISTHLAGMSGMGMWLLVEWVHRKKPTTLGAASGAIAGLATVTPAAGFISPNSAVIIGLIAGLCCYAAVT-FKNRIGFDDSLDVVGIHGMGGVIGTICLGFFATKTVNPAG-ADGLGNAPFLATQIFGVAVVGAYAFAVSIMLLKIMDILCGLRISKDEEVIGLDQSAHSETAYNMMKAHDLYQHGIHRLKEIPDPEIESSLLVGHLLDLSRTQVLLH-EKEVPDSVSERFAVYLERRLQREPLAYILEEQEFWSLPFYVNSDVLIPRPETEFLLEIVLQVIKMTDLSLLDMGTGSGVIPIVLALELAGASVSSLDISRAAQVVARRNALRHGVEKISFINADWLSAIRPPLFDLVISNPPYVARETFATLQPEVSFEPRLALDGGEKGMEVIAGFAGQVADVLKTGGRFFMEIGADQGSLVMDLFSSFSFDGLTVYEDYAGLPRIFHARR-S
MS------------------TNAMPAIQGADTAWMLVSTVLVFLMTMPGIMLFYSGMLRKRNALSIMAQTIAAIGVVTFLWAAVGYSLAFTAGNGWIGGLSKLWAEGLVGPLLAPTVPESVFFLFQMAFAIIAFAIVLGATAERMRIGATMLFAALWLLAVYAPIAHWVWHTGWLASMGHMDFAGGTVVHVVAGASGLAAALACGARRGFGKEPMVPHSLTLTVMGAGLMWAGWFGFNAGSAFEAGTRASGALLVTQVAAGGGALTWGMAEILRRQQMSVLGMATGAIAGLIAITPASGFVGVFGGLCIGAAGAVGCFFAVSHFKRLTGVDDSLDVFALHGVGGLVGTVLTPVFALPGIAPV--------TATVWVNLTGAVAVMVYAGLMSFLLLKLVQLLIGLRVTAKQEAVGLDLAQHGESA--TMTLKDALLKTQA----CGLERLDAQMLLLLALDQDRAWLLRHDQDPLTPEAGLRLETMTQRRLTGEPLAYIHGEKAFFGLVLKVDARVLVPRPDTEALVEWSLDLLATDQPSFLDMGTGSGAIALAVKNQQPATQVTATDTSDGALTVASGNAARLGL-AVTFKHGSWLHAVKGEHFHVIASNPPYIAEGDHHLPA--LTHEPVTALTAGVDGLDDIRALIAMAPESLEPGGWLLLEHGHDQAQAVRDLLSMRGFEQVSSRTDLAGIQRCSGGQWRR
M--------------------------NQADIAFMLISSALVMFMT-PGLALFYGGLVRRKNVLSIMMQCFICLGLVSLIWFVYGYSLAFGNDGKIIGDFSYLFFKNVGLDP-ADNIPHLLFATFQLMFAIITPALITGAFAERMRFSSFLIFISLWVTFVYLPLCHWVWGGGWIGSMGALDFAGGTVIHIASGASALAAALVVGARKGFRQTAFHPHNLPLSILGAAILWFGWFGFNAGSALAADQIAVLAFANTQLAAGLAAFAWMMAEWFHRGKPTTLGAISGAVAGLVAITPAAGFVPPWAAIVIGILAGVICYMAVL-LKVYLGYDDSLDVVGIHGVGGFLGAILTGVFCYTSANPGG-ADGLGNIHQFLVQVIGASASVVYCFVLSYILLKLVDVFFGLRVSQEEEVQGLDLSDHGERAYDLMYVKDVLEEAQKLLVAQEEAAFEARFILSFLLKKRPLDIFT--VQEISPAVASRFFELIKRRGDGVPTAYLLGEAEFYGRSFKVGPGVLIPRPETEILVETALEFIS-PGAGVLELGVGSGCISLSLALEKRDVKVFGVEYSSRALKYALVNRERYHLNRVFFVQGNWLAPLKEQVFSLIVSNPPYISEEEFSSLEKSVRHEPLEALLAGPKGLNFIAKTLWEASKYLLPGGYVLLEIGYRQKEDVAALAKKAGYRY-DFVKDLLGYERVLVVQKLP
MRKPVVFLSVL----LPGL-QAADTGLNDANTAWILTSTALVLFMTLPGLALFYGGLVRTKNVLSVLMHCFAIAGSASILWLILGYSLAFGEGNAWIGDFSKVMMAGIGRESLVGDIPESLFMLFQMTFAVITPALIIGGYAERMKFSAMLLFSCIWLLLVYVPVTHWVWGGGWLQQMGLYDFAGGVVVHITAGVAALVAALVLGPRKGFPTTAMPPHNLPMTVTGAGMLWVGWFGFNGGSALAANGDAAMAMLATHIAAATGAMTWSMIEWKKFGKPSVLGAVTGMVAGLGTITPASGFVGPGGALIIGLLAGSVCFAATQYIKRVLKIDDSLDVFPVHGIGGIMGTLLAGLLSSPDLGGFGFADGISMGGQFGVQLTGVLVAILFTGLASYLILRLVSLVTGLRVTEEQEIQGLDIVSHEESGYNYMTITTALRLAEQV---ARLTPVDAQVLLCHVLHCSRSHLYAWPEQRLSAQQANQFHALLDRRAQGEPIAYLTGYREFWSLNLRVTPDTLIPRPETELLVECALTLLEERNGRVADLGTGSGAIAAAIASECPRAQLVATDISGAALAVARENVQAHRLHNIELRQGSWLDALPSERFDLILSNPPYVAENDPHLEQNGLPWEPQRALTAGADGLADIRRLINDAPPHLEPEGWLLIEHGFEQGSAVRQLFQQAGYRAITTHQDLAKRDRLTQGQRVS
MPRFVAALAFAI---APDAALAATPQIDTGDTAWMLVSTALVLLMTIPGLGLFYAGMVRKKNVLATLIQSFAICCIVSLVWMVAGYSLAFGTGTPWIGDFSRVMLHGIASNPTVMTIPESVYMMFQMTFAIITPALIAGSFAERMKFSALCVFTVLWSLLVYAPVAHWVWSIGWVGGFGAVDFAGGTVVHINSGIAGLVTALVIGKRNGYKQDDLSPFNLTYAIIGAALLWVGWFGFNAGSAGGANGRAGMAMLTTQVAAAAGGLAWMIAEWIHSRKPTALGIISGAVAGLVAITPAAGFVLPGAAVLIGLIAGGICFWASVILKHRLGYDDSLDAFGVHGVGGITGALLTGLFAYGPLSATDANSGTGSLVQFVRQAEAVGITIVWSVVVTYLLLKAIDLTIGLRVSREAELEGLDMVLHGERI--NMSLQNLLSQASHALTCIDDARREARLLASWSLGMDLSGLLT--RTAMNDDELRRFEKAVTRRVEREPLAMIVEQTGFWTLDLLVSPATLVPRGDTETLIESLLRLRPQAPRRILDFGTGTGCLLLAALSEYPQAFGIGIDRSNEAAALARRNAERNGLARAAFVTGDWAQALA-GTFDIILSNPPYIETDDIAGLMPEVSYEPKRALDGGADGLTAYRALMAAFPKLLATDGIAIVELGQGQAASVSKLAVEAGLQIRDIRRDLGGIERALAVTH-D
MKTALSGLTWAII--MPGIQAAEKAAADTGDTAFIIICAALVLLMT-PGLALFYGGMVRKKNVLSIMMQCIAVMALVSVQWVLLGYTLSFGSDASLIGGLEFLGLQGIGLTPFGTTIPHQVFVAFQLMFAIITASLISGAFAERMKFSVFVVFVLLWTTLVYDPLAHWVWGGGWLTKLGALDFAGGTVVHISSGVSGLVAALVLGRRHGREREAILPHSLPLTVLGAALLWFGWFGFNAGSALGANGLAGLAFLVTNTCAAAGALSWVAAEWIDHGKPTVFGAVSGAVAGLVAITPAAGFVSPLSSVIMGLLVGPLCYLAVSRVKEKLGYDDSLDVFGIHGVGGTFGALATGVFASQALNPAG-VNGLGNTHLIQVQAVAVLATYVFAGLMTYLILKAIGLFTDLRVTAEEEETGLDVSLHGESAYGVMRIKDLLEWTTRYFFDIAESRLEAEILLAQVVQKDRVYLYANYEEPINAGEREIYREYIKRRISGEPTAYITGHKEFMSLDFKVTPDVLIPRADTEVLVETALALAQENLKQIIDVGTGSGAIAVSLGVYLQDARIFASDVSPQALAVARENACNNNV-QIHFIEGDLLQPLLSMQFDMITANLPYIPDSEKIHLDKQVRFEPHLALFAEGDGLELYRKLLPQAYALLKPAGIILLEIDPRQAVAVPDMMQ--GFTDIGIIKDLAGRARVVQARRHV
MRKILLKTAPGLLALLPALAMAAPAEADKADNGFMMICTALVLFMSIPGIALFYGGLIRGKNVLSMLTQVTVTFSLVCVLWVVYGYTLAFGTGGNFFGSFDWVMLKGIELKALMGTFYQYIHVAFQGSFACITVALIVGSLAERIRFSAVLIFVAVWMTFSYVPIAHMVWGGGLLATHGALDFAGGTVVHINAAVAGLVGAYLVGKRVGFGKEAFKPHNLPMVFIGTAILYIGWFGFNAGSAGAANEISALAFVNTVVATAAAVLAWVFGEWAARGKPSLLGACSGAIAGLVGITPACGYIGVGGALILGIVAGLAGLWGVTALKRVLRVDDPCDVFGVHGVCGIVGCILTGIFASTSLGGVGYAEGVTMGHQVMVQLESIGVTIVWSAVVAFIAYKLADVTVGLRVPEEQEREGLDVNSHGENAYNSMNFEQWLSAAVTRLAGGESPRRDAEILLGHVTGRARTFILAFDETPLASAEEAALEALLARRAGGEPVAHLVGRREFWSLPLRVSPATLIPRPDTECLVEQALLRLPAAPCDILDLGTGTGAIALALASERPDCRVTAVDYVADAAALAARNAAELGITNVTVLQSDWFSALEGQTFAAIVSNPPYIDERDPHLALGDVRFEPKSALVAGDAGLADLSHIIARSRQFLLADGWLLVEHGWTQGAAVRQLFTDAGYRRIETCRDYGGNERLTLGQRAD
MKKLLSMLGLSTVTLVPSLALAAPAVADKADNAFMMICTALVLFMTLPGIALFYGGLLRGKNVLSMLTQVTVTFALVCVLWVLYGYSLAFSEGNAFFGGFQTVMLKGIGIDSVTGTFNQMIHVAFQASFACITVALVVGGFAERIRFSAVVIFAAIWFTISYLPIAHMVWGGGFLAMDGALDFAGGTVVHINAASAGLVGAYLLGKRAGFGKEAFKPHNLPMVFTGASILYIGWFGFNAGSASAANGIAALAFLNTVVATAGAILSWTFAEWILRGKPSLLGACSGCIAGLVAITPAAGTVGVGGALIIGLIGGVAGLWGVVILKKWLKVDDTCDVFGVHGVCGIVGCLLTGVFTAASLGGTGYAAGVTMAHQVWVQLLSVVITLVWSSVAAFIAFKVAGAVVGLRVPEEQEREGLDVNSHGENAYNQMDYQTWLKTAVVRLAGSESAKRDAEILLGFVTGRTRTFLMAFGETLLTPQQTEQLATLLMRRERGEPVAYLVGEREFWSLPLSVSPATLIPRPDTECLVELALQRLPAQPCAILDLGTGTGAIALALASERPDCQVVGIDLQPGAVTLAQHNAQKLAIDNAYFKQGSWFTPVAGQQFALIASNPPYIDENDPHLLQGDVRFEPSSALVAAQQGLADLAVIVQHAPEHLQPKGWLLLEHGWQQGESVRALLKDAGFSAIETCRDYGGNDRVTLGQKTQ
MSVSWLFLGTFLVLLTPTVAAATPSMVSAGDTAWILVSSALVMLMT-PGLAFFYGGMVRKKNVITTTFQVFAVLLVVSVQWVVIGYSLAFGPDHHIIGNFSWAMYRHVGAAPYAATIPNFVYGIFQMMFAVITPALIVGGLAERVKFSAFLVFILLWSTFIYDPLAHWVWGGGWLHNLGVLDFAGGTVVHISSGVAGLVAAIYLGRRVEHGTGAIKAHNVPFVLLGTALLWFGWFGFNAGSALQANFLAAEAFLTTNTATAASALVWMLVERWHTGHVSLVGACAGAVAGLVAITPAAGYVSVAGSLALGGLGGAICYFASTWMKNRLGYDDALDAFGGHGIGGTWGALATGLFATLAVNSGG-ANGLGNPHQLLLQTIGVASTWIFSGGGSLLLLFVIDKVMGLRVTKEEEILGLDMTLHHESAYPEMTVTTCWSEARNQLKDFHQCHHEAAELLAAASGWKVEELWRHLSDPIEEEVWLQIQSFLERRLQGEPLAYILGHAYFAGRKFVVDERCLIPRPDTESLLEISLAFLQRHTGCLLDLGTGSGALAVSVALEYPAWQVWAVDISPEALEVARQNQMLHQA--VRFIRADGLRLLAKKKPHIILSNPPYIAESDPRRVDEEVVFEPHLALFAGKDGLDFYRELARLGPGILADEVGLFLEVGMGQAKQVQQLFSTKPWHSFQLHCDLRGVHRVVAVIRRS
MTRRFAVLSMGLLWSGPVRA--DTATINSGDTAWMLTSTALVLLMTIPGLALFYAGMVRKKNVLGTMAHSIVTVAIVSVLWVVVGYSLAFTPGSMFLGGLDRVMLDGMMVSPLAPTIPESVFVMYQMTFAIITPALITGAFAERMKFSALILFIIIWSLVVYVPIAHWVWEGGWLATEGVLDFAGGTVVHISAGISGLVAALIVGPRMGYGDEPMPPHNLVLTLIGAALLWVGWFGFNAGSALAADGRAGMAMLVTQVATATGALGWMAAEWLRRGKPSVLGLVSGAVSGLVAITPASGFVGISGALVIGVVAGVACYLGATVLKGWLGYDDTLDVFGIHAIGGITGSLLTAVFADKAIGGV--------STTLATQAFGVGLTILYAGVATAVILMLVKMLVGLRVGSSDEVDGLDSEQHGESV--SMTIEAVLRQP-------APLLAERRILLGHALGLTRIELITGNEQMLTPAQAQRVSALFERRIAGEPIAYLVGTREFYGLRFEVTPAVLIPRPETELLVELAIDRLP-RQGRVLDMGTGSGAIAVALANSRRDAAVSAIDFSDAALAVARRNAAHHAV-QVHLQRSDWYAALEGQCFDMIVANPPYIVEGDHHLSEGDLRFEPVDALTDHADGLSALRQIVSGATAALAPAGWLLMEHGYDQAAAVCALLDAAQFTDVQSWPDLAGIARVSGGRRAP
MKKIVSLLSFFAALGLPSLAFAAEPTASGADNGFMMICTALVLFMTVPGVALFYGGLIRGKNVLSLMTQVSVTFALVCVVWVVYGYSLTFSEGNNFFGGFQWTLLKGIELKAVMGSIYQYIHVAYQASFACITVALVVGALAERVRFSAVLIFSLLWVTFSYFPIAHMVWANGLLAKDGALDFAGGTVVHINAAIGGLVGAWVLGKRSGFGKEAFKPHNLPMVFTGTAILYIGWFGFNAGSAASANEIAALAFVNTIVATAGAILSWTFGEWAIRGKPSLLGACSGFIAGLVAITPACGYVGVGGALVIGVVGGLAGIWGVTGLKRFLRVDDPCDVFGVHGVCGIVGCLLTGVFASSSLGGVGYAEGVTMGHQVWIQLLSCLVTIVWSGVVAFISFKIADMTVGLRVSEDLEREGLDVNSHGENAYNQMQIRHWLHEVVPLLQHSDSAKRDAEVILSHVLDKPRSWLIAFDDYALTVEQQAVLAELITRRGQGEPIAYLCGQREFWSLPLSVSRATLIPRPDTEVLVEQALSLLPPTPVKVLDLGTGTGAIALALASERPDSLFIGVDRIAEAVELARGNAQRLSIKNCQFQLSHWFEALSPNAFDMIVTNPPYIDEDDPHLTQGDVNFEPRSALVAPQQGFADLQLIIQQAPQWLATGGWLLAEHGWQQHQQVQQLFVSEGFDAVATRVDYGGNPRVTYGKFLL
MFHKALTAATTLLILLANAATPSSPAINTGDTAWMLVAAAFVMLMT-PGLAFFYGGMVRSKNVLNMLMQSFVALGIVTFVWLLWGYSLAFAPGNPFIGSLQWFGLNHVGETPYAPTVPHQVYMIYQLMFAIITPALISGAIAERMKFSTYVVFITLWSTFIYCPLAHWVWGNGWLNSLGALDFAGGTVVHISSGVSALVLAIALGRRYTHTGEEMRPHNLTMTLVGTALLWFGWFGFNAGSALASGGLASSAFVATHIAASIAGLTWILIEWSIYKKPTALGFATGAVAGLVAITPASGYVGPIPALLIGVGVAFISFYAIK-LKHRFHYDDALDVFGVHGMGGIWGALATGLFASVLVNGSG-SNGLGGLTLFIKQTIAVASAVAYAAIGTWILTKILSATMGLRVNVEDENIGLDLTQHGESAYVEMSTLDTISAVECQLKAIPEARLEAQILLSLATGRPRSHVVADLIDPLSPEQQKRLEELVAARIRRTPLAYLRGTQEFFGLEFIVTPATLIPRPETELLVERGIACLRAYPPVFADIGIGSGCIAVSLLKHVPEAFAIGVDIAADALSVARLNARRHQVERLALVRGDKLSALKPHRFALIVSNPPYIPSAEIGELQPEVRYEPRHALDGGPDGLTFHRVLVEQARDLLVPNGWLLVEVAWGQAAQVRSLFEANGYSQIEVLRDLASVERAVCGRIRG
--------------------------------------------MT-PGLALFYGGMVRKRNVLSIMMQSYAAIGLVTVIWVLFGYSLAFGPDGHLIGSFDWLALRGVGLSPYAPTIPHLLFFLFQLMFAIITPAVISGATAERLRFPAFILFVLFWSTLVYIPLVHWVWGGGWMRDLGVLDYAGGTVVEMASGVSGLVAALMIGKRLKVGYEWNIPHHMPNVLFGAGLLWFGWFGFNAGGAMGANGIAVLALATTQIAASAGMIGWALVEWLHRRQITVFGAASGMISALVAITPAAGFVSIGSSLLIGFIAGGVCYLAISFLKVRLGYDDALDVFGIHGIGGTWGTIATGLFADLSLNPQG-KNGLGGIEPVLIQLLAVVATYLFVGGMTFLVLKGIGMITPLRATDDEQVNGLDLTQHRENAYPIMTVLEGMHWGEARLLEIDNARFDADLLLAGVLDVSRDRLYLDRDLNLSGQEEADYRGVILRRAEHEPLQYILKSQDFMGLSFCVDERVLIPRADSELLVEKWLELVRDQLIKVVDLCTGSGALAISMAHYYPKVEMVGTDLSHDALDVARENARRLGV--VQWRQGDFVRPIQGERWDYIITNPPYVSAEEYCQCAPEIFREPSIAFLGGQDGLDFYRKLAEETRVLLNSQGKVLMEIGWQQANSVCEIFRMRGF-ETQVFSDLAGHDRVIIAR---
MRRYLGVLVLTLC--MAGAAQGAADPVNAGDTAFVLISAALVMLMT-PGLALFYGGMVRSKNVMSTIMQSFILIGVVSVQWALWGYSLAFGPDGGFIGGLEWIGLRGVGMDPYAATVPHQAFMIYQAMFAVITPALITGAFAERIRFGGFLLFTVCWTTLVYDVVAHWGX-XGWLRQMGALDFAGGTVVHLSSGVSALACAVLIGRRRGYGHDLILPHNLTMTVLGAGILWFGWFGFNAGSALSSGRLATSAFVATNTAAAAAALAWMILDWAHKGKPTVLGAASGAVAGLVGITPAAGFVGPMSSIAIGAGASLVCYIAVE-IKAKAGYDDSLDAFGIHGVGGTWGALATGLFASKLVNEAG-NNGLGNPSQLGVQALGVLATAVYSFVVTFILFKIINPIAGMRVEPEDEVTGLDLTQHGERGYN-MTVRAALRWASEQLSQVESPSVDAERLVQHALGATRLDLYLHLDRLITPSERAWLRDALRRRCSRIPLQRLTGETEFWSLPFFVNDAVLIPRPETETLVEAALARLSAPRPRVADVGTGSGCIAVSLARDLPESLVVATDASAAALRVARINALRNGVGRVRLVAGDLFDPFGPARFDAVVSNPPYVRRDEIETLQPEVRHESRLALDGGEDGLSVHRRLVACAGRHLSPRGWLALEVGAGQSGPVAEMLKKSEFEEVTRHRDLTGVERVLVARR-R
MLPRAVLLRTGLA---PVLAQAPASQISAGDTAWLMMATALVLLMTLPGLALFYAGMVRKKNVLATLSQAVAICALVSVLWVVVGYSLAFTPGSPWLGSLDRWMLEGLIVHPLMPTVPESVFALFQLTFAIITPALICGAFAERMRFSALLCFMTLWSLLVYAPVAHWVWEGGWLAGMGALDFAGGTVVHINAGAAGLMAAYMLGRRQGWGQEAFIPHNLGLTMVGAALLWVGWFGFNAGSAGAADGRAGMALLVTHLAAATGALGWMLAEWLVRGRPSMLGLCSGAVAGLVAITPASGFVAVNGALLIGLAAGVACYWGATGLKRLLGADDSLDVWGVHGIGGLVGALLTGVFARKEIGGV--------TADLATQAIAAGAVFAYSLLASAIILKLVDLIVGLRVPEDEELLGLDLSQHGERL--DMTVANLISQSRQ----HGLPALEARLLLEHASGLSRTRQAAWPETELDAAVAETFRELVRRRLAGEPVAYLIGLREFFSLEFEVSPAVLIPRPETELLVELALERLPDEPSSALDLGTGSGIIPVSLRKHRPQLAMYALDISETALAVAQRNAERHQT-PIRFARSNWYAALGEERFDLIVSNPPYIAAGDPHLVEGDLRFEPAGALSDGADGLLHIRQIIAGAARHLQPGGWLLFEHGYDQAAASRALLQAAGFQQVRSWSDLADIERVSGGRLAS
MTTLAVVAALALLHIEPALAQEETPTLDTGDTAWMLTSTAIVLMMTIPGLALFYGGMVRKKSILAAIMQCFATCCIGTVVWFVIGYSLAFSDGNDYVGGLSNVFLKDMAFDSLSGTIPETVFMTFQMTFAIITPALITGAWADRMKFSSMVLFMILWQIIVYAPITHWVWGGGFLSEEGVLDFAGGTVVHINAGIAGLVGAIFLGKRLGYGEENMAPYNLVYAVVGASLLWVGWFGFNAGSAVAANETAGMAMAVTQICTAVAALSWMFAEWIVHGKPSVLGIISGAVAGLVAITPASGFVDPMGALWIGIAAGIICFFFATTVKRALGYDDSLDAFGVHGIGGIVGALLTGVFAVEAIGGT---PGAGNVGQIWIQFVGILATIVWSALATFVILIVCNILFGVRVSEAVEVEGLDINLHGETV--QMSFREAVSTAASQLAESDTAMLDARLLLFASAGIGPEDYLRDPQAVLTDIAAARFATFLERRAAGSPISRILGSREFYGRSFRLSEGTLDPRPDTETLIDAVLNSPLGNAPRILDLGVGSGAILLTLLAEIEGATGLGIDRSEDALKTARTNAVALGLHRAGFCCADWLAPLGSPAFDIVVANPPYIASAEITALAVEVRHDPLLALDGGPDGLDAYRRIIDSLPKILKPGGAVFFEIGETQAEDVAGLMGAAGLTLEWLFRDLAGRARGVTGKWSG
MKRPLLLFTVLFT--VSSVASSPAVTVDAGDTSFILISAALVMLMT-PGLALFYGGMVRTKNALATIMQSFFVLGLISVQWALFGYSLAFGPDGHLIGSLDWVGLNGVGMEPYAATIPHLAFVAFQGMFAVITPALITGAFAERMRFSAFVVFTLVWATFVYDPVAHWVWGGGWMRELGVLDFAGGTVVHILSGVSGLVVALYLGKRKGYGTESILPHHLPMTVLGASLLWFGWFGFNAGSALGANGLAASAFMTTHLAAASATISWVAAEWMIHGKPTILGAVSGCVAGLVAITPGAGFVGVMPAIIIGLIGGIVCFGAVSIVKAKLGYDDSLDAFGVHGVGGTWGALATGLFSSKAINPAG-ADGLGNPEQLLLQFYGAAATWIVAIVATLIILKGLSLVMKLRVEEEAEIQGLDLSEHGERGYAAMTIGEILQWTKQYFSGVDNPRLDAEVLLSHILHRDRLYLYVHYDQPLAPDELIAFRECVRKRAARIPVAYITGEREFFGLMFTVSADVLVPRPETELLVEAVLKRLERPAPRIVDLGTGSGAIAVSLLTQLPAATAVAIDISAAALVIAEENAKRHGLDRLELRQGDFWQPAAGMLFDAIVSNPPYIPADDVAALAPEVRTEPVLALDGGKDGLDYYRRLLTDGYSHLAPGGFMAIEIGISQADAIRSLAEQSPFVIQEILLDYAGIERVVVLTGEN
MSACHMAIIGCLF---ATSATSVSAAQSAGDNAWMLMSAALVLLMTGPGLALFYGGLVRKKNVLATMMQSFSLMAVITVLWALYGYSIAFSEGTPFFGGTSYLFLRGVGMEPYAATIPQQTFMVFQLMFAIITPALITGAFAERMKFSAMLIFMVLWATFVYFPLAHMVWGGGFLGRVPALDFAGGTVVHISSGFSALVCAIILGRRLGYPKVPMLPHNMVLTFIGACLLWVGWFGFNAGSALSSNGLAANAFVVTHFAAASAALGWMFAEWIRHGKPTVLGALSGAVAGLVGITPASGFVTPMAALIIGVVASVGCFLMVTEVKKRFGYDDSLDVFGVHGTGGTIGALLTGVFATKAINPIGLPVGLGNAAQVLNQLIGVIVSIALAIVGSFIILKVLDSTIGLRVSEDDEVTGLDLTQHGEEGYNEMTIAQALSEAATTLRRIAEARREAMSLLTHVLGCDRLFLFTNRDDALTPEQGERFRALVARRARGEPLQYITGHQEFFGLDFLVTPEVLIPRPETELLVEAALEVGP-EEAFVCDLGTGSGCIAIALLNERPRWRAVGVDLSSAALEVARRNARRHGVERLCFVAMDLFSAFAAAQFDLIVSNPPYVAAADLPALQLEVRFEPRIALTPGDDPLSLIRRLLVEAPLFLRDEGFLLFEIGFGQEQAVKEAIDGA-WRVLEVRRDLQDIPRTFILRR-R
MNDVTAATAALLMLGLSGTAEAAPATLNSGDTAWMMVSSVLVLMMLVPGLALFYGGMVRAKNVLSVFTQCFGVAGVIGMLWVIYGYSIFSDTTHSFIGGFKQAMLANIDRASLTASIPESVFATFQMTFALITPVIIAGSFAERMKFSAVLLFTALWFTFCYAPLAHMAWSGGLLWDWGILEFAGGTVVHINAGVAGLVAALVLGRRRGYPHVAMPPHNLGFALAGAALLWVGWFGFNVGSAVAANENAGMAMLTTQIAACAGVVGWLVVEWLKAGKPSALGAASGALAGLVAITPACGFVGPSGALYMGLITGAVCFFAIGWLKRKLGYDDSLDAFGLHGIGGIVGSLLTGVFASKSLGGF---QDIEIASQVQIQAQSVLFTVLYCAIVTWVLLKLTGLVTGLRVSADDEQEGLDQSQHNERAYNVMDVAGALKWART-----HIVLAEARILLRYVLQCPASRLIAFPEAVLGVAEWAEFRSLVERREAGEPIAYLTGEREFFGRSFHITPAVLIPRPDTELLVELAMAHFGKRGTRVLDLGTGSGILAITLMLDLIEADVTAVDRSREALLVAMANAARLGA-SVSFVLGDWFSALGEERYHLIVANPPYVAAADPHLEEGDVRFEPATALASGPQGLDDLAAIVSGAPAHLEPGGWLFLEHGYDQAAAVRGLLTDAGFSAIASWKDLAGIERVSGGQWGR
M------------------------NINSGDTAFMLVATALVMLMT-PGLALFYGGMARKKHVLNTIMMSLAALGLISVQWVVFGYTLSFGPDQGIIGGLEHLGLQGLADKTIAPSIPAFVFMAFQLMFAIITPALISGAIAERMRFGAYLLFILLWATLIYDPLAHWVWGGGWLAKLGALDFAGGLVVHISSGVSGLVAALVLGKRRGYGHEPMAPHQVPMTVLGAGLLWFGWFGFNAGSALGANATAALALVTTNTAAAAAALAWMFLEWLHHGKPTALGVASGAVAGLVAITPAAGFVSVLSALAIGAIGGAVCYFGVAILKKKLGYDDALDAFGCHGLGGTWGAIATGIFAMD--------GGLGKTDLLQAEIISVAATYLFAGIGTYLILKAINLFLPLRVEAEEEVTGLDLTQHGEEAYPKMKLGQALQDTVKQLRAVEAARLEAELLLMRITGLSRAQLWTREETMLSPVQRQALAELVAARCQRRPLAYVLGEKEFMGLAFRVTPAVLIPRPETELLVERIVADLSHPAPWIADVGTGSGAIVVSLAVLLPRARLWATDYSGEALTVARLNACRHRVIRCSWQQGDLLGQWQAERLDWVAANLPYIPRGELGQLQPEVQFEPRLALDGGEDGLDLYRRLLPQAWRVLKPGGRLGMEIDCRQGAALSALCREVGWREVEIVKDYAGLDRFVLARKEG
MKIWIGLLMC-----LTGG-MAQDAVLDTGNTAWILTSTALVLFMTLPGLALFYGGLVRSKNVLSVLMQCFSIAGVASILWLLVGYSLAFAEGNAWIGDFSRVLMAGVGKDTLHGDIPESLFMLFQMTFAIITPALVVGGFAERMKFSSMLLFSALWLLLVYVPVTHWVWGGGWLASMGLYDYAGGTVVHVTAGSAALVTALVMGPRRGFPSTPFMPHNMTMTVTGAGMLWVGWFGFNGGSALAAGGDAAMAMLVTHISAATGAMTWMAIEWVKFGKPSALGVVTGMVAGLGTITPASGYVGPGGALVIGLLAGGVCFNATMTLKRVLKIDDSLDVFPVHGVGGILGTLLAGVFSATSLGGYGFADGISMSGQVWVQFIGVAATLVFTVVLTWGILKVVALMTGLRVGADEEQEGLDIALHEERGYDIMTVAELLSQA------RRDGAEDAPLLLAHVLGKDRSWLYAWPEHVPGSAQLHRYLNLLQRRRQGEPLAYLTGEKEFWSLPLKVSPAVLIPRPETELLVELALSLLP-RGARILELGTGSGAIAIALSRERADWHITATDASPGALEIARDNARRHQTPGIEFLQGDWYQPLSGREYQLIISNPPYVAPDDPHLLQDGLPHEPRQALCADNAGLDDLETIIRQAPGYLAPGGWLLLEHGFDQGRRLRQWFAETGFEQVNTHQDLGGQDRVTLGCYSP
M--------VAPACAAPTLAQEALPVLDSGDTAWMLTATLLVLFMTLPGLALFYGGMVRSKNILSVLMQCFAIAGLITLLWTIYGYSLVFDTTSSFFGGLDKFMLSGITLESLVGTVPESVFATFQMTFAIITPALIVGAYAERMKFSATLLFMILWFTICYAPMAHMVWSGALMWDWGVLDFAGGTVVHINAGVAGLVAALVLGNRNGYGTTIMAPHNLGLTMIGGAMLWVGWFGFNAGSAVAAGSAAGMAMLVTQICTGTAALSWMFAEWITHGKPSLLGVVSGAIAGLVGITPACGTVGPAGALVIGVMAGVLCFYAATALKRRLGYDDSLDVFGVHCVGGIVGAVLTGIFAFPSMGGVWEAESATIVGQLWIQTKGVLFTLVYTGVLTWIILKIVDAIVGLRVSAEQEEEGLDLSLHNERGYILMTLGEALHAASALLARSPSARLDAELLLEYVTGLSRTSFHATPERVLPASAGWSFQQLIKRRLKGEPVAYIRGQQAFWSLLLEVSPAVLIPRPETELVVERALAHLPDSSGQIVDLGTGSGAIALALASERPTARVIGVDVSRKALDIAFRNAGRLQIGNVRFVQGSWFAPLAGERFALLTANPPYVAQDDPELAANVRRFEPELALIPGRTGMEALEQIIAQAPRHLTSGGWLILEHGWQQASAVRDRLVRGGFTHVRSYTDLAGHERVTEGLIAA
MQRMAAAAALPLF--AAMPAWADTPKIDSGDTAWMLISSVIVLMMTVPGLGLFYAGMVRKKNILATMMQAFSAAAVLSIVWMVAGYSLAFGTGNAYVGDMSRFLLNGIAAPMAGMTIPESLFMFFQMTFAIITPALIAGAFADRMKFSAYLVFIVLWSLIVYSPVAHWVWANGWLAGMGAADFAGGTVVHINAGVAGLVCALVLGKRYGYGRDDMSPHDLSYALIGASLLWVGWFGFNAGSAGSAGGRAAMAAVATQLGAAGAAIGWIVVEWMVRGKPTVLGALSGAVAGLVAITPAAGFVLPGPAVLIGLIAGAICFWGATSLKHMLGYDDSLDAWGVHGIGGITGALLTGIFAYGPLSATDASAGVGGIPQLIIQAKAVGITLVWSGVMTFILLKIIDVVIGLRVTQEEEVEGLDVTLHGERL--GMTIRGALNRAASALAAVESPRAEARLMLGALLGLDATGLLRDSEREVT---LPLLDEWITRRAKREPLAYILGAREFWGLSFAVTPDTLIPRPDTETLIEYALALRPGMVRRVLDLGTGTGCLLLAALHEYRQATGLGIDRMQGAAALARRNAVSLGMDRAAFCAGDWAFCCA-DRFDLVLSNPPYIPDRDMEGLMADVRYEPASALAAGEGGMEAYRRIIPSLPDLLTPAGVAILELGIGQEDGVGALAAPAGLRVIGCRVDLGGIARALALGLQE
M-----------------------GQINAGDTAFILISAALVCLMT-PGLAFFYGGLVRRKNVLTIMMQNFIAMGVVTTIWVIFGFSIAFGNGDGAIGDITYFMLNNVGFLPHGSTIPFLAFFSYQEMFAVITPALITGAFADRVTFKGYLIFLVFWSLLVYIPFTHSLWGGGFLQKMGVVDFAGGIVVHVSAGMAALASVIYVGRRNVKPGESLEPHNVMYVALGTGLLWFGWFGFNAGSALAANGVAAHAFVNTDIAGSIAMLTWLFISWIREGRPSLIGAMTGAVAGLAAITPCAGYVPSWAAFIIGLLAGIGCFYAVR-IRIRIGWDDALDVWGVHGVGGILGSILVGVFAYKEIN--G-VSGLGNPHQLWIQIFAVVITALYAFVVTLAILWIVNKMVQVRVPDTIEAEGLDQAILGEVAYRNMSIASALADLEIKLKSTSDPRLESELILSEAIGKPRLEMLLDKKQILSTAQNQNMNSILERRLKHEPLQYIFGKAYFRNIVLKVGTGVLVPRPETEILVEHAIKLAP-KNSEVLDIATGTGAIALSLSQERPDLKVNASDISPVALGYAKRNMRLNDIRKVKFLKVDLLKGI--RKFSVITANLPYINAKDYAALPCEIRYEPRSALIAGKDGLTFIRRLISTAHESLEDGGHLILEISPEQENPIKIIFDRSGYYSIEFKKDLCGKIRFCILM--K
MRRTALPAVLCSF---PAF---AAPGLNSGDAAFMFVTALLVLLMTLPGLALFYGGMAQSKNVLSVLVQVFSVTALISILFTLYGYSFTFTDGNSILGGGEKIFLKNISVNSLVGTVPEYVYIFFMMTFAAITPALITGSFAERVKFNAVLVFMAIWVTINYIPMAHMAWGGGWIAGLSVQDFAGGNVVHINSGIASLVAALMIGRRQNFGSITLTPHNMTMTMTGGSMLILGWLGFCGGCALAVNGYSMLVVLNTLLGGFGGAIAWMFIEWKKQKLPSLLGVISGSVAGMVGITPACGYVGPVGAICVGILTAPFCMVAITLIKHRLKLDDAFDVFSIHGIGGIVGGILTPVFALTSFGGSGYTEGR--YQQLLINAGVIVFSIVFSTITSWVALKITSWLCGLRVDHEDEYTGLDLTTHGEVGYRIMRIRDWLAHSRVVLQHSESPKRDGEILLGYVLEKSRSWLIAFDDTTLTAAQQERLDELLKRRQQGEPVAHLLGEREFWSLPLKVNNSTLIPRPDTEMLVEVALELLSETPCDVLDLGTGSGAVALALGSERADCEITGVDRVAAAVMLAQENAAQLALNNCHFMQSHWFSQLPARHYQLIVSNPPYIDAADHHLQQGDVRFEPLSALVAEEGGLADLRHIIDQSRHWLHPAGWLALEHGWQQGEAVRLLLHHSGYRQVATRNDYAGNPRVSYGQFIS
M---------------------PLTAIDKADTGWVMVASAQVLLMTLPGIALFYAGLVRRKNVVNTMVAVFAVACVVTLTWFGLGYSLAFTAESAWLGNLGRAWFASLHVSHLAPHLPEAAYALFQAAFAIITTSLIVGAVVERMRFAALLVFAALWSVVVYAPVAHWVWEGGWLNQLGALDFAGGAVVHVNAGVAALVCAFMMGRRRGYGTEPFEPHSLGWTAMGTALLLFGWFGFNAGSALSADGRAALAFAVTLVAAAAAGLAWMVVEWLVRGAPTLLGLLSGMVGGLVAITPAAGFVQVGSAVWIGLIAGAVCFWGATWLKRRLGADDSLDVFGVHGVGGIAGSILTAVFADPLIAGT--------GATVMNQLIAVAAVAAYSGAATAGVLVLIRLLMPLRVDAVQEMEGLDISLHLERQH--MSVAQALQQAAR----QGLARVDAQMLLLHLMQQARAWLITHDCDALSQEQQQRWDQLCTLRQQGTPVAYLTGNKEFYGLDLAVDSRVLDPRPDTETLVDWALELMPRQPVRVIDLGTGSGAIALALQSQRPSARVIAVDASADALAVARSNAARLQL-PVQFAHGSWLEPLDGEPVDLIVSNPPYIRADDPHLAA--LTHEPLSALASGADGLEDIRSIIDQAPARLKDGGWLLFEHGWDQAEDVARLMQAAGFEQVQHRHDLAGIARCTGGCRKA
MKKLCL---LAALALLPSLAIAADSVADKADNGFMMLCTALVLFMTIPGIALFYGGLIRAKNVLSMLTQVSVSFALVCVLWVVYGYSLAFGSGNHFFGGFEWAMLKNIALTALSGSFYQYIHVAFQCSFACITVGLIVGALAERIRFSALLIFVVVWLTFSYLPVAHMVWGGGLLASHGALDFAGGTVVHINAAVAGLVGAYLMGKRVGFGKESFKPHNLPMVFTGTAVLYFGWFGFNAGSASAANEIAALAFVNTVVATAAAILAWIFGEWALRGKPSLLGACSGAIAGLVGITPACGYVGVGGALLIGIAAGLAGLWGVTMLKRWLRVDDPCDVFGVHGVCGIVGCILTGVFADTSLGGVGYAQGVTMAHQVMVQLESVVITVVWSAVVAFIGFKLADVIVGLRVPEEQEREGLDVNSHGENAYNSMTFREWLQQAVAQLSASESPRRDAEILLGLVTGKSRTFIMAFDETALSGGQQQRLAALLARRAQGEPVAHITGTREFWSLPLFVSPVTLIPRPDTECLVEQALARLPAGPCRILDLGTGTGAIALALASERPESQVYATDLVAEAVALAQRNARQLDIRNITIRQSDWFSALSGEQFALITSNPPYIDDQDPHLARGDVRFEPRSALVAGDHGLSDLALLVDQARGYLEPGGWLLLEHGWQQGEAVRQLFCQSGYQQVETCRDYGGNERLTAGRYPG
MKPLTLPLAA---LLLPSI--ALADDLNGANTAWILTATALVLFMTLPGLSLFYGGLVRTKNVLSVLMQCFAIACIASLIWFAFGYSLAFSEGNMIIGDLSKAFFNGMGKNSMSGDIPEPLFAMFQMTFVIITPALIVGAFAERMKFSSVLISTVLWIPLVYAPVCHWVWGGGWLAQFGVLDFAGGTVVHITAGVAALVTALMIGNRNGFPHTPMPPHNMTMTVTGAGMLWVGWFGFNAGSALSAGGDAAMAMLVTHISAAAGSLAWMTIEWLKFGKPSVLGIVTGMVAGLGTITPASGFVGPGGALVIGITAGVVCFYATQLIKRKLVIDDSLDVFPVHGVGGILGTMLAGVFASTSIGGHGFADGITMGAQVWSQFVGVITTIVFTAVMTYIIIKVTGWITGIRVDKDEETQGLDLVLHDEAGYKLMTIKACLQQAQLLLSDSDSSRLDAEVLLAFVMQKNRTWLYTWSDKIPSPDQLQQFNQLVSQRQQGTPIAYLTGEKEFWSLPLQVSPATLIPRGDTEILVEVALELAQQEHIRILDLGTGTGAIALALASELPTANITAVDKMPQAVELAEKNRAALGFKNVTVLHSDWFSAITLQKFHVIVSNPPYIDEQDPHLKQGDVRFEPLTALVAPNQGLADIQHIAEHAKQHLLPNGFLCVEHGWQQAEAVRGVFEKNGYVGVRSEKDNGGNDRVTLGVV-G
MIKIVLLCAT---IGFSSV--AGENELNGANTAWILTSTALVLLMTLPGLALFYGGLVRSKNILSILMQCFAIASISSILWLVVGYSLAFGAGNAWIGDFSKVMMADIGKGTLSGDIPESLFMLFQMTFAVITPALIIGAFAERMKFSAVLLFSGLWLLTVYAPVTHWVWGGGWLAEMGLYDFAGGTVVHITAGVAAIVAAMVLGPRKGFPKTPMLPHNLTMTVTGAGLLWVGWFGFNGGSALAANGDAAMAMLVTHISASAGALTWAAIEWKKFGKASVLGAVTGMVAGLGTITPASGFVGPGGALVIGTLAGIVCFTCTVYIKQKLKIDDSLDVFPVHGVGGILGTFLAGIFSATSLGGFGFAEGITMSEQVGVQLIGIIATIVYTAVVSYILFKVVGLMTGLRVSEEQETTGLDLVEHDESGYNIMTIKQLFDFAKSCFLQAYDAKADSQALLSAVLAKPTSYLLTWPEKHLSAEQQALFLSFVKRREQGEPVAFIVGKQEFWSLDFFVAPCTLIPRPDTETLVEAVLSNNEVEQLSLLDLGTGTGAIALALASEHQAWQVDAVDFSAQAVQLAKSNAEQLHLTQVNIYQSDWFSNISNKRFDLIVSNPPYIASDDKHLAEGDVRFEPKSALVADEQGFADIRHIIDKSRDYLTTNGQLYLEHGFEQHQGVQQLFAQYGFTNIKTYNDYGGNPRITMGI--K
MKPKGGLLGLVGMWLMPGLAADAPPKIDSGNTAWMLTSTALVLLMTIPGVALFYGGMVRKKNLISVAAKTFAVTCLITAVWAIAGYSLAFKGDGMFVGNLSALFLHGMGYNSMSGSIPETVFMTFQMTFAIITPALIIGSVVERMKFSAMLWFMGLWSLLVYSPIAHMVWGGGFLGSDGVQDFAGGTVVHINAGVAGLVAALVLGKRKGYGKEPMPPVNVVFTMAGAALLWVGWFGFNAGSELAADGTAGMAMAVTQIATGIAALAWMFAEWAARGKPTLLGMSSGAVAGLVAITPASGFVGPTGAFVIGIAAGVLCFWAAVYLKNMLGYDDSLDAFGVHAIGGIVGALLTGIFSAAIFGGAGLNEAASIAAQFLIQLKGVMFTIVYDAIMTFIIIKVLDVIMGIRVSEEDEVQGLDVSSHGEQVY-EMRYDAALADAARRLASADSPRLEAELLLAHALGRDRSHLHAWPERTLCGDARTAFEDLIARRLRGTPLAYLTGEREFWSLRLHVAPGALIPRPETERLVEQALSRLPGHPPCLADLGTGSGAIALALASERPDARIVATDRSETALEIARGNARRLNL-PVEFRAGDWLDALADARYDLIVSNPPYIAEGDPHLTRGDLPAEPPEALASGPDGLDAIRRIVADAPSRLRPGGWLLLEHGFDQGAAVRALLEDAGLVEVATLRDLENRERVSEARRPA
M-------------------------IDKTDTAFLLFSAALVLLMT-PALAVFYGGLVRRKNVLSVVIQSLIMISIVTLEWIYVGYSLSFGPDHGIIGSLKYFALRGVGLEPYASTVPHMVFMIYQCMFAVITPALITGAFAERVRFRGFVIFSLLWALVVYNPLCHWIWGGGWLGKLGVLDFAGGLVVHASCGAAALVTALVIGPRKGYGREPFIPHNLLLTVIGTGLLWFGWFGFNAGSALEVNGTAVQAFVNTHVAAMTAMAVWVLVERFHQGKPTTLGACSGAIAGLATITPAAGFVEVNAAVLIGVLAGLICYLAVL-AKNRLGYDDALDVVGIHGVGGVIGTLCVGLLSEE--------------GKFVPQLIGVAATVVYTLVATFILAKVVDVVFGFRADSEAEVNGLDIAEHGEEAYAFMTVSEALALGKKFFLSFDAAEHETRLILAFLLGLRPLDLYLRLDSEVPE---GLFRRLLAERASGKPLAYVLGEVEFWGRTFKIRPGVLIPRPETEILVEAFLKA--VPEGPVLELGVGSGVILVTCLLERAGLKGLGIDIQEGALRLALENAKLHGVERMFLVRGDWLSPLRFPKFSALVSNPPYVSARDLSGLSREILHEPLEALYGGWDGLAFVRRTLEKGPGYLKPGGKIFLEIGYDQREAVEEICRRCD-LKVYFEKDLSGIARVAVVE--K
M---------------PAL-AAPETVIDTGTTSWMLTSTALVLLMV-PGLAMFYGGLVRTKNVLGTMMHSFVAMAVIGVLWVVVGYALTFGKSGGVVGWSDYFLLKGIDSS-ITNGVPEYVLAMFQGKFAIITPALISGALAERVYFRGYILFIALWFLVIYCPLCHWVWADGWLFNAGVIDLAGGTVIHVSAGVSALVIALMLGARRGYPQTPMLPNNMVMTMMGAGLLWVGWFGFNAGSTVQSGLDTARALTMTQISAASGALTWLVIEALIYRKATSLGFVSGILAGLVVITPAAGVVLPGGALVLGALSSMACYFALK-AKNRLGYDDSLDCFGIHGVGSGLGVLLLSFFIRDSWMKDAEAAGGSAWNQLAVQLAGVGATVALAVVGTLAIYFVVEKSVGFRIEEQGEVEGLDQFLHGENGYGTMTILDVLSWTATFFSDVEAPRVSAELLLAHVLGIKRLDLYLRYDQPLTPDELAAFRSLISRRKAGEPVAYILGEKAFWSMDLVVTPDVLIPRPDTECLVETALSFLAPAERWVLEPATGSGAVVLALAKSHPGCRFFAFDRSTAALAVARKNAVRYDPHRVVFFASDWFSALGNGRFDMIVANPPYVASGDIDHLAPEIGFEPRMALDGGADGLDPVRHILQAAGRFLKPGGRLLIEIGWDQKERVAQVTEQAGYTAVGFAKDLAGHHRVVHMQRAG
MPTLRQFLSLTCLLSFPVLA--RADQINAADTAWILTASGLVLFMTVPGLALFYGGLVRTKNVLSVLMQCFAITSLVSVLWLLGGYSLALSDGQDLLGGFSRLSLLSMNADSVKDNLPETVFCMYHLTFAIFAPALIIGSVTERMKFSALLWFVALWELLVYVPVCHWLWGGGWLSQLGAMDFAGGIVVHVSGGTAALVGALMVGSRRGFPRVAMPPHNLTMTATGAGILWVGWHGFSAGSALMANGAAGIAMLSTHMSAAAGSLAWMFIEWLRFGKPSGLGVITGMVAGLGMIAPSAGFVSPLGGLIIGSIAGSLCFCSVHWFKRRFAIDDTLDVFAIHGVGGIVGSLLTAVLATQSLGGIGTAEG-EIVGQLFVQAIAVIAVLSWSGSISYLILKLLDKSLGLRVNSNDETEGLDISLHNEQGYNFMSIQSLLDTASGQLSASETAMLDAEVLLCHCLDKTRSFLRAWPEHQPSPHQIAQFQLLVEQRSQGTPVAYLTGQREFWSRNFKVSPDVLIPRPDTELLIELSLALLPDRPGKIIDLGTGSGIIAITLAVERPLAQVFASDLSSAALDVAQYNAQQLNTSNISFLQSHWFDNIQETGFDLVLSNPPYIADNDPHLHEGDVRFEPASALISPENGLRDIRLLAEQARLHLKDNGQLLVEHGYNQQTEVQAIFNEFGYQKVNTYADLSGNPRVTSGIWPL
MKKLAAAAATDAAAPVEGAAASPAPTVDKGDVAWMLTSTLLVILMTIPGLALFYGGLVRAKNMLSVLMQVFVVFALIVVLWAVYGYTLAFGGGGSFIGTFDKLFLAGITKDSLADTIPEYVFVAFQSTFAAITCGLIVGAFAERVRFSAVLLFSVLWFTFSYLPIAHMVW-EGLLFKDGAIDFAGGTVVHINAGVAGLVGAYLVGKRIGYGKEAMPPHSLTLTMVGASLLWVGWFGFNAGSNLEANAGAALALINTLLATAAATLSWIGGESLSKGKASMLGAASGAVAGLVAITPACGTVGPMGAIVIGLVAGIVCLWGVNGLKRMLGADDALDVFGVHGLGGILGALLTGVFTAPGLGGTG-----SIAHQLFVQAKGVLITIVWSAVVSLVAYKVVDLLVGLRVPEEAEREGLDITSHGETAYHNMTMAAAWASAVQ----RGLERLDAQLLLAHLLGLARAWLLAHDTDPLAPAVASRYAELVERRLDGVPLAYLVGEKEFYGLRLAVSPEVLVPRPDTETLVAWAVELAQLPAPRLADLGTGSGAIALALKHLLPHAEVTATDLSPAALAVARGNGERLGL-PVRWRQGCWWEALAGQHYDVVASNPPYIAERDPHLAA--LRHEPLQALASGPLGLDALRQIVAGAPDHLTDGGWLLFEHGHEQADDVQALLRKAGFVDVSTRVDLAGRPRCTGGRWSR
M-------------------------LNTGDIAWVLIATALVMVMTLPGLALYYGGLVRRKNVLSMIMMSFCVLCLVSLQWILWGYSLAFGPDHHLVGRLDWIGLKNVGLQPYAETIPHLLYMSFQMMFAVITPALISGAFAERMKFSAYIIFILLWSTFVYDPIAHWVWHEGWLSHLGILDFAGGTVVHITSGISGLVCALVIGKRRAFG-QPMRPHNLPLTMLGGALLWFGWFGFNAGSALGANQEAVLAFIVTHTAACAAGLTWILIDWKVTGKPTLLGGITGAVAGLVAITPAAGYVNPLSAIVIGALTSLICYIAITSIKSRCGYDDSLDAFGIHGVGGITGALLTGLFAEKVLNVHG-NNGLGNPYQLYIQFLGVCTVIVYAGLMSYLLMKVLEYTIGLRVNDHEELLGLDLAQHEESAYTDMTILDVLNLCKGFLHQIKNSQLQAEYLIGDALGLSRVQLYQHFDRPLVEKELEICRHRLGRRVKGEPLQYIHGEVDFYDCKISVNSHVLIPRQETEILVDIIVGQLKLKDKFLWDLCCGSGCIGIAIKKKLPDLNVILSDVCPAALAVARKNAQLNQV--VEFLQGDLLDPFVGRKAHFVVCNPPYIAEREYEELDREVRFEPRKALISGSSGLEFYTRLSLQLKDFLYPAGKAWFEIGRGQGPAVCELFFKGGWSICKAEKDWAGHDRFFFLEN-E
MKRL--VFALALA--LPSAA--SGSKLDSGDTAWMLVATALVMLMTPAGLALFYGGMARSKNILNTIAMSFLAYCVVSLVWVGWGYTLAFGPDHGIIGKLTKLFLSGVSPSSLSGTIPEYLFVAFQGTFAAITVALASGAVIERLKFSTWLVFSVLWATVVYAPVAHWVWGGGFLAHDGALDFAGGTVVHINAGIAGLVMALMLGKRRGYGRSAFFPSSVVLTALGAALLWFGWFGFNAGSALAANGSAAVAMLVTNTAAAAAAISWLLVEWLFLKKPTVLGAASGAVAGLVAITPAAGYVGIGGALAIGLVAGALGWFGVFVLKKKLGYDDSLDAFGVHGINGIWGAIATGIFASKVIG--G-TPGVGNLPLLWTQVKAVLVTVIYSAVMTAAVFAVSSLITGARVTEEEEIQGLDSAVHGERGFN-MNVGSLLKRASEILKESPTPRLDAELLLVHSLGLGRVELYTQFDRPLTDDEVERYRQLIVRRAKGEPVAYITGKKEFYGFEFLVDRGVLVPRPETELLVDVALSYLKKQGKTVVDVGTGSGCVILTLCKLLGDARYYGVDLSPKALEVAEKNRERLGC--VTFLRSNLLEAV--FPVDAVVANLPYVPVGD-KRLHKWVLYEPAMALFGGKDGLELIERLIVQAKEKINPKGFIALEVGEGQADRVKSLLETAGFLNVKSFRDLSGIERVVVGEK-E
MKSF---VLL---LSMPGI--AFADEVNGANTAWILTSTALVLFMTLPGLALFYGGLVRTKNVLSVLMQCFAIACVASLLWLIIGYSLAFGEGNLLIGDTSKAFFASIGKGTLFGDIPESLFAIFQMTFVIITPALIVGAFAERMKFSSVLVFTVLWILLVYVPVCHWVWGGGWLGAMGLLDFAGGTVVHITAGVAALVVALMIGNRRGFPETAMPPHNMTMSVIGAGMLWVGWFGFNAGSALAANGDAAMAMLVTHISAAAGALAWMTMEWSKFGKPSVLGIITGMVAGLGTITPASGFVGPMGALVIGLSAGVICFYATQFIKRKLIIDDSLDVFPVHGVGGILGTLMAGIFSSTSLGGFGFAEGISISQQFGVQAIGVAATIAYTAVITFIIVKITGMLTGIRVDRDDETQGLDLVLHEETGYKYMSIAELLRRSLELD-ASDSARIDTEVMLAAAVQKDRTYLYTWPEKTLSVSELEQFNVFFDRRKGGEPIAYIVGEKEFWSLPLFVNASTLIPRSDTELLVETVLGLEC-SRRAILDLGTGTGAIALALASELPDAKLIGVDASLDAIQLAKRNQLRHGFENIRFIESDWFSALEKQKFDVIVSNPPYIEETDPHLKLGDVVFEPTSALISADKGLADITLIIEQGCKWLEEGGSLLIEHGWQQAEGVRTIFKKNNYQQIYSRKDLAGHERITMAR--R
M--------------------------NTGDNAWVLASAALVFLMT-PAVALFYGGMTRTKNVLATIMQSFIVMGLVSVVWMLWGFSLAFGPDHGFLGGTKYFGLNHIAGELTGSTIAAATFVVFQCGFAVITPALITGAFAERMNFGPFLIFIALWSTFVYCPLAHWVWGDGWLSNMGALDFAGGTVVHISAGMAGLACALSLGKRDGYGEKPIMPHNLTLTLVGAGLLWIGWYGFNSGSALKANESAAMAFLVTQIAASAAVLSWVCSEWIVQGRPTTLGMASGAVGGLVAITPAAGYVGPVSALVLGLVAGALCFFACY-SKKFLGYDDSLDVFGIHAVGGAWGAIATGIFAAKEIG--G-VDGLGNVGQFTTQIIAVVGTSIYAFSATFILMFVLNLFLYMRVPRDQEEEGLDTAIHGEAGYN-MTIKDILEWTTAFFKKIRTARLDAEVLLAFCLSVDRLFLYLNFERPLSPSERMNYRELVRRRAMREPVSLIIGKKEFWSRTFKAVSGVLIPRPDTEILVEATLRALAIESPRLLEIGTGSGAISIVVALENPAARIVATDIDPLALDTAQENAALHGVSAITFVLGDLYAPFKEERFHLICSNPPYIPTEVIATLEPEIDYEPLLALDGGPDGLNVIRRIADGAPDFLLPGGSLLMEIGPDQEMQARTILEQTSFVDIRITQDLAGRPRVVTGRLSP
MIQTRAALSCAA-LCFPVGAFAATPAIDTGDTAWMLASTALVLLMTIPGLALFYGGMVRKKNVLATLIQSFTICCIVTVVWMVAGYSLAFSTGTPMIGDLSRFMLSGIASNATPMTIPESVYMMFQMTFAIITPALIAGAFAERMKFSALCAFTILWSLVVYSPIAHWVWSLGWVAQFGAIDFAGGTVVHINSGVAGLVTALVLGKRRGLGSDDMSPFNLTYAIVGASLLWVGWFGFNAGSAVGANGRAGMAMLTTQIAAAGGGIAWMVVERFRTGKPTALGIISGAVAGLVAITPAAGFVLPGPALVIGLAAGAVCFWSATWLKHKLGYDDSLDAFGVHGTGGILGALLTGVFAFGPLSATDANAGYGSLHQVIAQAEAVMVTIVWCGLLTYVLLKLIDLAIGLRVTPEEELEGLDMVLHGERI--NMAWREVRARLFRDLDTIEDAAREVRWLACHVLETDASGLLL--RENLTAQELARLEQAVERRCAREPAAFITGDAGFWTLSLAVSRETLIPRADSEALIEALLQMRPASVRSVLDLGTGTGCLLLAALSEYQEAIGIGVDLSPDAAVLAMRNARANGLKRCACFAGSWDTALD-ARFDVVLSNPPYIPRADLAGLMPEVRYEPGRALDGGVDGLDAYRVIVSRLPDLLVPGGCAILEMGIGQIDQVSALARGQGLAERGRWQDLGGIARALVLEADA
MKKLAAPAAAEAAPAAAEAAAPAAPTVDKGDVAWMMTSTLLVIMMVIPGLALFYGGLVRSKNMLSVLMQVLMVFSLITVLWALYGYSLAFGGEGAIIGSLDKVFLKGVTTASLADTIPELIFVAFQATFAGITCALIVGSFAERIKFGAVLLFSAIWFTFSYLPIAHMVWGGGYLLGKGALDFAGGTVVHINAAMAGLVGAYMLGKRIGYGREAMPPHSLTLTMVGASLLWVGWFGFNAGSNLESSAGAALAFLNTLVATAAAVLAWAIGEALLKGKASMLGAASGAVAGLVAITPACGSVGPMGAIVIGLAAGFLCLWGVTGLKKMLGADDSLDVFGVHGVGGIVGALLTGVFAAPGLGGTG-----SIAHQLWVQAEGVIITMVWSSVVAVIAYKIVDMILGLRVTEEEEREGLDITSHGESAYNRMTLRDALRAAQA----RGMDRLDAQWLLLHALGRDRAWLLAHDDTPLAPEAAARYAALCQRRIDGEPLAYLTGERGFYGLTLRVDARVLDPRPDTETLVDWALAVLPHAGVRVVDLGTGSGAIALALQHARPDAAVWGLDQSADALTVAAANGRRLGL-PVRWVQGRWWSDWAGARFDLIVANPPYLRADDPHLDA--LRHEPIGALVGGADGLDDLRAIVAGAPARLEPGGWLLLEHGWDQAEAVAALLQQGGWRDIDHRRDLGGHRRCTGGRW-G
MRNFAVLAST---ALVANT--ASASELNQADTAWILTATALVLFMTIPGLSLFYSGLVRAKNVLSVLMQCFALTCLMSLLWFAVGYTIAFGSGGAFIGDFGNVFFASMTMDSLNGSIPATLFATFQMTFAIITPALIVGAFAERMRFSAMLIFSSIWLLVVYAPVCHWVWGGGWLGSMGLQDFAGGTVVHITAAVAAIVAAMMMGPRKGFGTVAMPPHNLTLTVAGAGMLWVGWFGFNAGSAVAADNSASMAMLVTHLSAAAGSLAWMAMEWIRHGKPSVLGIVTGMVAGLGTITPASGSVGPAAAVVIGLSAGVVCYFATNWIKNTLKIDDSLDVFPVHGVGGMLGTILAGVFASQQLGGNGFSDGISMGGQLMVQATGVVATFVYTAVVSWIILKVVDVMVGLRVDEEEETQGLDLVLHDERGYDLMTVAELLQGVDDLP--GDSPRRDLEVLLGHCLAKSRTWLYTWPEAAVEGETLAQFQALLARRKRGEPVAHLTGQREFWSLDLEVNPSTLXPRPDTETLVEWALELPLDEPVRALDLGTGTGAIALALAHSKPGWQITATDASTEAVALALRNARRCQLEQVVVLESDWFSALSGEHFDLIVSNPPYIAPGDPHLSQGDVRFEPDSALVAAAQGLADLAHLCANAGDYLAPGGWLLLEHGYDQAPAVRQLLTDNGFSAVMSRRDLGGHERISGGQLVE
MKLRRASLFVLLLALAPA-AQATTPALDTGDTAWMLTATFLVLMMTIPGLALFYGGMVRAKNVLSVLMQCFAITALVSVLWIVYGYSLAFDTTHSVIGSLKQAMLAGIQPSSLYGTVPTSVFVMFQMTFAIITPALIVGAVAERMKFTALLWFVGLWFTIVYVPMAHMVWGGSLLGGWGVLDFAGGTVVHINAGIAGLVACLVIGKRHGYPHVAMAPHNLGYTLMGASMLWLGWFGFNAGSAVAANGSAGMAMLVTQIATAAAALGWMIAEWLRHGRPSMLGIASGAVAGLVAVTPAAGTAGPGGALVLGLVTGVICFFSATSLKRKLGYDDSLDVFGVHAVAGIVGALLTGPLAAAVFGGYGNV---GPWSQLWIQCKGVAFTVVWSGVLTLVILKLIGWTIGLRVDQEEEQLGLDLALHEERGYNLMTVRELLVGAAA----CGVERGEAELLLMHALGVDRAWLFAHATDPVDVSTAQAFEALLQRRAQGEPVAYMLGRRGFWNLDLEVTPATLIPRPETERLVELALQRMPGVPVQVADLGTGSGAIALALASERPQARVTAVDLSMQALQVARRNAVAHDLPQVEFLHGDWYQPLAGRTFDLIVSNPPYIERDDIHVRQGDLRFEPLDALVSGADGLDAIRTLIAGAARHLRDGGWLLFEHGWNQGEAARRLLVDAGFADAFTARDLEARERVSGARRTL
MGQGFSLLGCLLV------APLEAAELEAADTAWILTSTGFAWFMTVPGLALLYAGLVRTKNVLSVLAQCFAVAALVSLVWMGAGYSLALGGGSPWLGGTSRLFLHGLTADSAVGPVSEAAYCIYHLGFAVLAPTVMVGGFAERMKFSAMLWFTTLWMLLVYAPVCHWLWGGGWLARLGAADFSGGVVVHATAGVSALTAAWLVGPRRGFPDALMPPHNLTLTAAGAGMLWIGWHGFSAGSALITNGAAALSMLNTHLAASAGAMVWMVAEWWRFGRPTLLGLVTGMIAGLVALSPAAGYLGPQGAVIVGGAGGLACFFAIPWIRRRLEIDDAMDVFPVHAAGALLGVLLTPLVAGGAWGGSGF-PGDGVGQRIGVQLVAIAAAGVWSGTVSYFILKGLNRWPGLRVGPDEETEGLDLSSHNGKGYY-MDLREALQAASRELSSSDTARLDAEVLLAHVIGKNRAYLRAWPERLLQADEERRFLASIAARARGVPVAYLTGVREFWSRSFKVCPDVLIPRPETELLVELAVEAACRNRPRILDLGTGSGVIAVTLALECPDAEVWAVDVSESALAVARHNAAALGAKTVRFLRGDWFAPLPADRFDLIVSNPPYVSPSDPHLLRGDLRYEPRQALVSVKDGLHDIALIADNAGPRLLPDGGLMIEHGFDQADAVARILGKAGYRDVRHHRDLQGHERVTSALRES
M--------------LPSLAEDGTPTLDSGDTAWMIVATALVLFMTLPGLALFYGGLVRAKNVLSILMQCFAICAIMSLLWVIFGYSLAVSGTNAFIGNFDFAFLNHLTVDSLSGTIPESVFVTFQMTFAIITPALIIGAFAERIKFSAVVIFSIFWFVLSYIPVWHMAWSHGFFHNWGVMDFAGGTVVHINAAMAGLVGCLMVGKRKGAFEEPIKPHNLPLTVVGASMLWVGWFGFNAGSAVAADGTAGMAMLVTQIACATCAVTWMLIEWFVHGKASVLGVATGAVAGLVAITPASGNAGPMGAILIGAVSAICCYLVAVKLKFFLKIDDSLDVFGVHGIGGIVGAVLTGVVASEAFGGTGYSEGVTMGTQVWGQIVSVLITIAWSGVVSLILFLILDKTMGLRVESDDELRGLDLSNHDEQGYEIMTVLDVIQRSSSFLEAVESARLNAEWLIASALGIDRMKLYMQFDRPLKEAELADMRSMVARRAKREPLQYIIGSAPFHELDLKVDARALIPRPETEQLVELVLGSLGDAPYRIIDLGTGSGAIALALAFALPRAEIFAVDASREALELAQENALRCGLNRVNFVLSDWFSDFDPGEFDLIVSNPPYLTQEELESAEPEVRHEPVGALVADREGLSDLETILQGAFGRLKPGGMLWLETGIGHRAELLALCENAGYAESLGIDDWSGRARFVKSV--K
MRFSSTLFSLLLL--LATP-VLAADRLDSGDTAWMLVSSALVLAML-PGLALFYGGMVRSKNVLSTTMHTVAAMAIMGVQWVAIGYSLAFGGEGRFIGGLANAFLCGITPESLTGSIPTYVFIMFQGMFAVITPALISGAIAERMKFSTYCVFILLWGTLVYDPLCHWVWGGGWLLELGALDFAGGTVVHLSSGISALVLALALGRRIGYPQERLVPHNLPMTLLGAGLLWFGWFGFNAGSALSAGGSAALAFATTQTAAAAGALSWMLLEWLHAGKPSALGAASGIVAGLVVITPAAGFVTPGWAMLMGLTAGPVCYGGVM-LKHRLGYDDSLDAFGVHGLGGAWGAVATGIFATV-----G-ATGLGNFHQFWVQLIGVVAAGGYAVVVTTLLVLVLKATMGLRVEKDDERMGLDQVAHSETAYS-MTLLKVLQWTASHLKSVENGRLDAELLLCDLLDLDRVGLYLNFDRPLQQSELAAYRERVRRRAQREPLQHIIGHTGFWTLDLQVGPEALVPRADTEILVEEALKRLP-SAAAVLDVGTGSGCIALALAGEKPALRLTGLDRSGAALQLAARNAESTGLERITWLTGDLRD-LPSGPWRMIVSNPPYIPNADLSGLMPEVRFEPVEALDGGPDGLDAYRALAGQ-TDCLAAGGWLLVEIGIGQAEAVRGLFAAAGLDELFVRDDYAGIPRVVGGRKSA
MSFSLGPAALALFETAPEAAEAAASALNSGDTAWMLVSTILVLFMILPGLALFYGGLVRAKNVLSVLMQCTMITAAVIVVWVLWGYSFAFGGSSAFFGGFGKLFLSGVTPESESGSIPELVFICFQMTFACITPALIVGGFAERVKFGAIVLFVILWVSFVYFPIAHMAWDNGLFFGWGTMDFAGGTVVHINAGIAALVGAIVIGRRAGYGKENMAPHNLPLTLVGAAILWVGWFGFNAGSALSAGGTAALATINTFTATAGAVIAWSLVEKAVRGKASMLGGASGVIAGLVAVTPAAGFVGPVGAIVLGATASVVAYYFVAVVKIKLGYDDSLDVFGIHGVAGIVGAIGTGVFASGSLGGVGYEEGVTMGAQVWTQILAVLVTIVWCGVISAILYKLVDMLVGLRPTVEAESQGLDITSHGEVAYHSMTLGTLLRSARHRLAEIADAALDSRLLVEHFTGTTRSDAIARPGMAVDAGAAAAVESALERRCRGEPVHRILGFREFYGLRLSLSPETLEPRPDTEVLVDAVLPFMREGECRVLDLGTGTGAIALALLANVPEATATGVDISDGALATATRNAENLGLARFTAKKSDWFAQIS-GRYRVIAANPPYIGSHEIAALQNEVRFDPLRALDGGEDGLGPYRIIAAGAASRLEAGGLVAVEIGSTQRPDVTAIFEGEGFRLERTVADLAGNDRVLLFAT-A
M-----------------------NEINASDTTWLLVSSAMVLLMT-PALALFYGGMVRTKNTLSTFMHSFFAMGIVTLAWVTIGYSMAFAESGGLIGGLDYAFLNGVGTEP-GTTVPHLLFMAFQMMFAIITPALISGAYAERIKFSSYVVFTLLWSLAVYSPICHWVWNGGWLLARGALDFAGGTVVHLASGASALVMAIVIGKRKGYPTRKIVPHNLTMTLLGAGLLWFGWFGFNGGSSLAANGLASVAFVNTHIAAAIGALAWALIEAVRFGKPSLLGVASGLVAGLVAITPAAGFVGPMASVAIGLAAGAVCYGAVM-LKGKLGYDDSLDAFGIHGVGGLLGALLTGVFASKVWNSAG-QDGLGNSALLTEQVIAAAVAAGYAALVTFVLVKGINAVMGFRVDAETEDEGLDGILHGEEAYAAMTIRRVIAWASGDLRKASSARLDAELLLGKVLGIDRVGLLIDAERPLDRAELAAYRELHQRRRAGEPVAYLLGVREFYGRPFRVDPRVLIPRPDTEILVEVGLARTRALSARVLDLCTGSGCVAVSLACERPTSRVLGIDISDGALAVARENALRLG-VNAGFLRSDLFAGVPSLRFDLITANPPYIPDQDVGALQIDIRYEPHLALAGGADGLAFTRRIVAGAPARLAGGGVLAVEVEAGKAGEVAELFAAAGFVDVARHLDYGGHERVVSGVL-P
MIRLIYIFAFLLL---PATAEEVAAVLDSGNTAWILVATILVMLMTIPGLALFYGGLVRQKNILSIIMQCLLCVGLISILWVSFGYSWVFGTSGSIIGGTDKLFFNGMTLDTTAGNIPEILFALFQCMFAVITPALIIGAFAERIKFSGFLVFTVLWAILVYNPMAHWVWGGGWMQKMGAIDFAGGTVVHINAGVSALVMAIMLGKRKDYKGRPTTPHNITFVFMGAALLWLGWFGFNAGSGLAADGLAANAFLVTHLATSVAAMVWLAIDWVLHKKPTAIGTCTGAVAGLVAITPAAGTVGVLGAFFIGAISSVFCFFMVAYVKPKLKYDDSLDAFGVHGIGGIVGSVLTGIFATQAITGQG-VEGAGDWNQLWIQLFVTAATIVYSAVLTFILFVVVNKTVGLRVPPRIEEEGLDVYEHGETAYNSM--KEIRNYIEDSLKGAEEIRSLTKMILERCCSIPQQRLLFDKDIQISDTQKQDIKAIVSRLRNQEPIQYILGTTCFYDLDFNVTPDVLIPRPETEELVERILAR--QQGIRILDIGTGSGCIAVTLAAHLPEAQVIAADVSPGALATAAGNAAKNKV--VHFVETDILARKALGVFDVIVSNPPYVKLSEKESMEANVLYEPHLALFTDSDPLIFYRSIARFGNEKLRKGGSLYFEINAQYGNEVAGLLEEEGYTDIEIIKDIPGKDRIIQAK--R
MSRNFLPLALAA---LPLSAQAATPAIDTGDTAWMLTSTALVLMMTIPGLALFYAGMVRKKNVLATLIQSFAICCIASIVWMVAGYSLALGTGTPWIGDMSRFMLSGIAANPTAMTIPESVYMMFQMTFAIITPALIAGSFAERMKFSALCVFTILWSLLVYAPVAHWVWSIGWVGGLGAVDFAGGTVVHINSGIAGLITALVIGKRRGYGHEDLSPFNLTYAIIGASLLWVGWFGFNAGSAGGANGRAGMAMLTTQIAAAVGGMAWMAAEWIHNKKPTALGIISGAVAGLVAITPAAGFVLPGPALIIGLIAGIVCFWASAILKPRLGYDDSLDAFGVHGTGGIIGALLTGVFAYGPLSATDANQGVGSATQFLRQAEAVCVTIVWCVIITFLILKLIDLTIGLRVSRDEELEGLDMVLHGERI--NMFLRMVLQDASRRLAAIEEARAEARILMAWALETDAAGLLL--IDNISEGMLARFDAALARRLMREPMALILGHAGFWTLDLAVSAETLVPRGDTESLIESLLAACPDEALKILDLGTGTGCLLLAALSEYSTAFGVGVDLAPQAAALACGNAERNGLERSAFVAGNWADSLT-ETFDVVLSNPPYIERAHIAGLMPEVSYEPGRALDGGEDGLDAYRVIVARLPSLLSPQGVAILELGQGQGPAVSELAARVGLRTMERRCDLGGIERALVLKRER
MPQTSAAAALLPALLMAGPAQDAAPTVNAGDTAWMLTSTALVLMMTIPGLALFYAGMVRKKNILATLMQSFSLAALLSVVWMVAGYSFAFGEGGAYFGDFSRLFLSGIAGG-VAFTIPETVFVMFQMTFFIITPALAVGAWADRIKFSALVVFAVLWSLLIYAPVAHWVWHNGWIFALGALDFAGGTVVHINAGVAGLVGALVLGKRTGYGSDNMSPYNLAFAVIGASLLWVGWFGFNAGSAGAAGGRAGMAMLVTQLAAAAATLAWVFAEWITKGKPSVLGAISGAVAGLVAITPAAGFVLPVPAVIIGLVAGVAGFWGATALKHWCGYDDSLDAFGVHGVCGIVGALLTGIFAYGPLSGTAADAGIGSFAQFMSQLYAVAATIIFTAIGTFILLKVIDVIIGLRVTEEEEREGLDVSLHGERL--GMSVGAFLCRAGQHLRAIENPRLEARLLLSTAMEVDSTALLRDPRAPVPEQAASRFAAMLNRRLAHEPMAFVLGHQGFWTLDLLVSPATLIPRADSEAIVEAALQ---PTPSRVLDLGTGTGCLLLAVLSEHSGAFGVGVDLSPEAAALAAENARRNGLARAVFLAGSWAESLA-GSFDLVLSNPPYIESAAIPGLMPEVAHEPARALDGGADGLDAYRLITADLPRLLAPSGRAVLELGQGQVPAVAELARSAGLAVLGTHADLGGVERALILQR-R
MKTS---LAL---MATPSV--AFADELNGGNTAWILTSTALVLFMTLPGLSLFYGGLVRTKNVLSVLMQCFAIACLASLLWFILGYTLSFGEGNLLIGDLSNLLFSAMGKDNLAGDIPESLFAMFQMTFVIITPALIVGAFAERMKFSSVLIFSAFWILAVYAPVCHWVWGGGWLAQMGLLDFAGGTVVHVTAGVAALVCALVIGNRRGFPETAMPPHNMTMTVTGAGMLWVGWFGFNAGSALAANGDAAMAMMVTHISAAAGSLAWMTMEWSKFGKPSVLGIVTGMVAGLGTITPASGYVGPGGALVIGLSAGVICFYATQFIKRKLVIDDSLDVFPVHGVGGILGTLAAGIFCSPALGGFGFGGENTIGAQLGVQAIGVLATGAYTAVVTFVLLKLTGFITGIRVDKDAETQGLDLVLHEETGYKYMSVADCLTVS-AELSDSDTARLDTELLLAAVLGKSRTWLFTWPEYNLSEEEQARFAEFFARRRAGEPVAYILGEREFWSLPFFVDASTLIPRPDTELLVSCIVD-LPIPKQRVLDLGTGTGAIALALASELSDAVIVAVDKSPEAVKLALRNQARLGFTNVEILQSDWYSALGDQHFDVIVANPPYIDEKDTHLGRGDVRFEPRSALVAADKGLADIRHIIVHAVEHLNDGGTLLIEHGWQQDERVAEILAGKGFLEIRTFQDLGGNNRATLGRWYE
MKTRLSTLALGSALLLPGAAMAAPAVADKADNAFMMICTALVLFMTIPGIGLFYGGLLRSKNVLSLMTQVMVTFAAICVLWVVYGYSLAFGAGNAIFGNLDEVMLKGIGLTDLTGSFYKMIHVAFQGSFACITVGLIVGSFAERIRFSAVLIFAVLWFTISYIPMAHMVWGGGYLAADGALDFAGGTVVHINAAIAGLVGAYLLGKRAGFGKEAFKPHNLPMVFMGTAILYIGWFGFNAGSASAANEIAALAFVNTVVATAGAILSWVLAEWMTRGKPSLLGACSGCIAGLVAVTPAAGTVGVGGALLLGLIAGVAGLWGVVMLKRWLKVDDTCDVFGVHGVCGIVGCLATGILTATSLGGTGYAEGVTMGHQLGVQALSVVVCIVWSGVAALIAFKIADVCVGLRVPEEQEREGLDVNSHGENAYNQMRFDQWLKQAIERLSNGESPKRDAEILLGFVTGKTRSYILAFGETVLSPEQAQQLEHLLARRERGEPVAYLVGEREFWSLPLEVSPATLIPRPDTECLVEKALSLLPATACRALDLGTGTGAIALALASERSDSQFIGVDYSADAAALALRNATRLNLTNASFFTGSWFEPVSGQKFALIASNPPYIDAADPHLSQGDVRFEPASALVAPEQGLADLRYIVEYAPDHLIHEGWLIMEHGWQQGEAVRQLLTARGFEQVATQKDYGNNDRISFGQWAK
M---------------PNP--QELLKFDTGDTAWLLISTALVMMMTLPGLALFYGGLSKRKDALNTMAMSFVTYCLISVFWVVYGYSLAFGHDFGLIGGFEKIFFKSITLTSGAKTVPEFIFAMFQLTFAAITVALVSGAYIERIKFSIWITFSLLWFTMVYLPVAHWIWGGGFLAKMGVVDFAGGIVVHTTAGISALIGALILKARND---TTLIPHNLTLVVLGTGLLWFGWFGFNAGSALSAKELATIAFVNTNTAAASASLIWCIAEWLIFKKPTILGLASGTIAGLATITPAAGYVNVYGALIIGVIAGLVCFISIAFVKGKLNYDDTLDAFGIHGVGGIIGSLSVGFFADPSINQI---AGLGSAAQLWLQLLGIGIIIFYSAMVTALIFLFLKIIFNLRVNPEDELVGLDETQHGERAYNIM-VKEALLYLQEALEVPVSARSSALIILAHFLKTSPLNVFLYPEEEIPD---EELKKILEKRLTFKPLPYILKEAYFYGRAFYVEEGVLIPRPETETIISAFLET--IQEGPILELGCGSGVISVTLLLECPKLIAFAVDISEKAIEVTRKNAYLHRVDRLFLIRGNWFTPLKKPFFKAILSNPPYISLEEWKTLDREVRFEPKEALLAGPSGREFHENLLENAPFYLQEGGFLIFEMGYNQASTILTLAREYNY-EFKFYKDLLNIERCALMWKDT
MRLSAGALALAAFEAAETAAEAAAPVMDKGDVAWMMTSTLLVLFMTLPGLALFYGGLVRAKNALSVLMQCTMIAAVVMVVWVLWGYSFAFGGGSPFWGGFGKLFLSGVTMDSTAATIPEYVFICFQMTFAVITPALIVGAFAERIKFSAVVLFTVLWVTFVYFPVAHMVWDSGYLFNLGALDFAGGTVVHINAGIAALVGCMIVGKRSGYGKDILAPHSMTLTMVGGSILWVGWFGFNAGSNLEATGGAALAMINTFTATAGAIIGWSVIEALHRGKASMLGAVSGLVAGLVAVTPACGSVGPVGAIVLGAIASAVCYFFVAVVKNKFGYDDTLDVFGIHGVGGIVGALGTGIFTAPWLGGTGA-DDFSIASQLWVQFVAVLVTVAWCGVVSAILYKLVDAIVGLRPEKEAETQGLDLTSHGEAAYHSMTLAALLRTARQQLTSVEDAALEARLIVEHFSETTQTQAITHPECAVEAAVAEKVARAVERRIAGEPVHRILGHRDFYGLKLALSPETLEPRPDTETLVDLVLPEARKKHCRILDLGTGTGAIALALLSVVPEAEAVGTDISEGALETARHNADMSFVERFTPLRSDWFRNVD-GRFDLIVSNPPYIATAEMETLPREVRHDPKAALDGGPDGLMPYRAIASGARDHLTREGLIAVETGAEQKAAVAAIFAAEGYAVSRTARDLGGRDRAMLFAPTA
M-------------------TSPEAAVSAGDTAWLLISAALVMLMT-PALGFFYGGLVRRKNVLATIMHSFFILALISVQWVLWGYSLAFGPDRGLIGNLDWIGLHGVGTAPYAATVPHQAFMVFQMMFAVITPALITGAFAERKRFKAFVIFSLVWSTLVYDPVAHWVWGGGWLRQLGALDFAGGTVVHITSGASALVAAMVLGKRLGLGQEPMDPHDATMTVLGAALLWFGWFGFNAGSALTSGALAAGAFVTTNTAAAMGALTWMTVSWAVHRRPSVLGAAAGAVAGLVAITPAAGYVTVPAAILIGFGAGILCFLAVQ-LKSRLHIDDALDVFAVHGVGGTWGALATGIFATLAVNGAG-ADGLGNPRQLLIQAVAVAVVWVYSVTMTFAILKVIDLAIGIRVPEQEEVLGLDTSQHGEAAYQLMTIRDLLREGQFRLSRVDTPRLDAEVLLMDVLGTDRAGLYLAYPNITAEEVAGRFRERIERRVAGEPVAYLTGHREFMGLDFQVDRRVLIPRPETEFLVEWALERLRTSRKLVVDIGTGSGAVAVSLAHLLPDSLIIGSDRDRDALQVAAMNRDRLA-GRVELVLGDLLEWC--AGIDVLLANLPYLRLDQA----HDGLWEPVIALYAGADGLDLYRRLLPRAKDLLNPGGALVCEIDPDQAAPIRELARRHPTAQCRVDPDLAGLDRYLIVDLAG
MSSTLGALTAALLETAPAAAVAAVPVPDKGDTTWMLLSTILVLLMTVPGLALFYGGLVRAKNMLSVLMQVLMITAIVMIIWVTYGYSLAFTDGNPFVGGFSKMFLAGVDTTTLAESIPEYVFVVFQMTFACITPALIVGAFAERIRFSAVVLFVILWVTFVYFPIAHMVWATGLIFSFGAIDFAGGTVVHINAGIAGLVGAILLGKRTGFKREIMAPHSMTLTMVGASLLWVGWFGFNAGSNLEANAYAGLAMINTFLATAAAIISWAVVETLVRSKASMLGAASGAVAGLVAITPAAGFAGPMGAIVLGLIVSPVCYFFVDVVKNKFNYDDSLDVFGVHGVGGILGAIATGILVNPALGGAGIVDYSGVATQVLAQLKGVLVTVVWSGIGSLIIFKIVDAIVGLRVSVEAEREGLDLSSHGEAAYHIMTLASLVAESRDRLQAIENAALDVRHLISGLLYMSLSAVVSRGRDPISDEDATRIRVAVARRLAREPVYRILGEREFFGLPLKLSKETLEPRPDTETLVDRMIPYLRKGGCALIDLGTGTGAICIALLSQVLEAGGTATDISKDALATATANAAALGLDRFRPLLSNWYEKVD-GRYDVIVSNPPYIRSSVVHELEPEVRHDPAAALDGGEDGLDAYRAIASQAGHHLETNGVIGLEIGFDQKEAVTALFSAENFRLREEAKDLGGNDRVLIFERNR
MNRILSALAALLV---AAP-AADGPKIDTGDTAWLLISSALVLLMT-PGLAFFYGGLVRGKNALNTLMMSIVALGVIALVWTVVGYSLAFAPGSGLLGGFAWLGLNGVNTDPYATTTPHLAFMVFQMMFAIITPALISGAIVDRMKFKTYVVFIMLWSVVVYSPVAHWVWSGGWIGALGALDFAGGTVVHFTAGVSALVAALIIGPRRGFPNQPMPPHNVPFVLLGASLLWFGWFGFNAGSATAANGTAALAFVTTNVATAAAMSTWLLLETLLNGKPSAVGAATGAVVGLVAITPACAYISPLSAIALGGIAAIISYGAIQ-LKKKFGYDDSLDVFACHGLGGFTGAVLTGVFCAKAVGA-P-ADGLGNPGQVVTQLIAVGATGLYAAAATAVILLALKFTLGLKASEQAELEGLDISEHGEEAYLEMEARSWYAQALTQAQEIDP--AEVDYLVEAVSGLDRLRLRLLGPEALG-PFEDKLTKLWRRRSECVPVQYLTGRAYWRDLELQVNPAVLIPRPETELLADLAIAFCQLEQPLLADLGTGSGAIAVAVARALPTATLWATDISKQALAVADANIRTYGLERIHLVEGDWFSPLPL-AFDCLISNPPYIPSAEVDRLMPEVRHEPRLALDGGADGLETIRLLVAKARRYLRPGGLVAIELMAGQAAAVVELIEKAGYDQIRTVCDWSGIERFVCANAGS
M------------AAAPLT---DSSTISAGDTAWMLTSTALVLLMTIPGLALFYTGMVRKKNALGTMAHSFITVCIVTVLWVLVGYSLAFTPGSPFLGGATRVLLEGLEVHELAPTVPESVFMMFQLTFAIITPALIAGAFAERMKFSALVLFITIWSLVVYAPIAHWVWEGGWLAAKGVLDFAGGTVVHINAGISGLVAAIMVGPRAGFGKEPMPPHNLVLTVVGASMLWVGWFGFNAGSAGAADGRAGMAMLVTQVATAAAALGWMSVEWLRRGKPSVLGMVSGAVAGLVAITPASGYVSTGGALAIGALGGMVCYWGATSLKSMFGYDDSLDVFGVHAIAGILGALLTGVFAVKNIGGV--------EGNIGTQAFGVIVTVVYSALMSAAILAVVNLLVGLRLTPEQERDGLDLQQHGEHV--VMTLAAVLRKP-------PIDAIDARILVCHGLKLSRVQLITQSEHALDTKQAQLLSDLFIRRLAGEPVAYIIGEREFFGLALYTTPDVLIPRPETELLVELALERLP-QRGRVLDMGTGTGAIAIAIAHTRPDAAVTAIDASGAALQVAQRNATQHGV-HVQFMESDWYAALDGQHFDLIVSNPPYIVANDPHLSQGDLRFEPIDALTDHADGLSALRTIVHGAATHLMPAGWLLMEHGYDQAEAVRGLL-QRNFDAVQSWKDLAGIERVSGGMVSS
M--------------------------SPADTGFILICAALVMLMT-PGLALFYAGMTRSKNVLGTLMQSFIALAVVTVVWIVWGYSLAFGSDFMLIGGFDFLGLRNVGMEPLAGNIPHLAFMIFQCMFAIITPALISGAFAERMRFKGFLVFTILWSTFVYSPLCHWVWGGGWMGAMGALDFAGGAVVHMSSGSAALAACLFLGPRKGYGTRSFIPHNLPMTITGAALLWFGWFGFNAGSALAADGLAAHAFVTTHIATAAAVLGWLVVETRHAGKPTTLGAVSGAIAGLVAITPAAGFVGPIGALIIGFVGGMACYGTVL-LKKAFGYDDSLDVVGIHGAGGVWGALATGLFARLSVNPGG-ANGLGNFSQFWIQLISVVATCVFAFALTWILLKITDRLVGLRVSPEEEEQGLDISQHSETGYQWMPLSAVLRAATGILRQIDSARLDAEILVADALSVSRLELYLQHDRWIQAEELRRIAIRLERRSKFEPVAYIVGCKEFYGLDFHVRPGVLIPRPETETIIDAVREWFTESIFRFADTCTGSGILGVVLATYFPRSQGVLIDISDEALAIARSNVQLHGLQRLLAVQGDLLHPTARNQLDLVVANPPYLAPREVEETMPDVRHEPRLALEGGDTGCLFLQRLVEQAQRALKPGGMVCVEMGWQQEQWVQGQFHGPAWERTAVLKDLAGHDRVVVAHRTT
MLLNRLFLGL---LLLPDL--AFADQLNQANTAWVLTSTALVLFMTIPGLSLFYAGLVRSKNVLSVLMQCFAITCLVSILWLAGVYSFIFADGQKLIGGASKVFLPGIGVESLKGDIPETVFFMFQMTFAIITPALIVGGFAERMKFSAMLWFSGLWLIVVYLPICHWMWGGGWLADLGAMDFAGGIVIHVNAGVAALVSALVLGKRKGFPNTAMPPHNMTMVVTGAGMLWVGWFGFNAGSALTADGHAGMAMLVTHIGAASGALTWMFIEWKRFSKPSVLGIVTGMVAGLGTITPASGFVGPFGALVIGVTAGVVCFYATQYVKRILKIDDSLDVFSVHGVGGVTGSLLTGVFAASSLGGLGLAEGVSIMEQVSVQALAIVVTAAWSGLFSFLILKCLDKWIGLRVTSDEEVQGLDTVLHEETGYLLMCIKSILAEASDALTLSDSALLDAEILLCQALNQPRSHLRAWPDKPLLPEHLAAFRALLEQRQQGIPIAYITGNREFWSRDFQVSPDVLIPRPDTELLIELSLKLIPDDPVKIIDLGTGSGIIAITLAAERPHAQISATDFSLAALRIARLNADKHHINTIQFYQSNWFADVPATQFNLVISNPPYIAEDDSHLQQGDVRFEPQTALCAAEQGLGDIKIIADAARNYLEPRGHLLIEHGYDQQQQVQTLFKDLHYDNVQTYTDLSGQPRVTYGQFPV
MKKLVSLISLFLMEMPAGDMAAEEATIDTGDTAWMIVATILVIVMAIPGLALFYGGLVRAKNMLSVLMQVFVTFSLMSVLWVFYGYSLAFSDGNDYIGGLSAAFLNGITADSVSDTIPEFVFVTFQLTFAALTPALIVGAFAERIKFSALLLFMPLWLTLVYLPICHMVWGGGLIDSWGAVDFAGGTVVHINAGIAALVGAIIIGKRIGLGKTAMAPHNLPATMIGASLLWAGWFGFNVGSELAADGTAGLVMINTQAATAAAVLGWLAIEWAAKGKPSMLGGASGAIAGLVAITPACAVVGPIGAILLGFVASIVAFWACSSLKNALGYDDSLDVFGIHGVAGIIGAIGLAVLMAPQFGGVGYDDGVTMATQLWSQTKSVLFTIVWCGVISFILFKIVDAVIGLRVSEEDEVSGLDTSSHGETAYRNMSVQEALAQAAA----SGVERLDAQRLLQYLLQQGRAWLLAHDDALLTAPQATAWQALLARRAAGEPLAYLLGEREFHGLPLQVSPAVLVPRPDTETLVDWALELLAEPQPAVADLGTGSGAIALAVKHRCPRAEMRASDASAAALAVAQGNGQRLGL-AVDWRLGSWWQPFANQTLLLVLSNPPYIEGGDPHLPA--LRHEPLSALVPGGDGLTSLREIVTGAPQHLQPGGWLLLEHGHDQPDAVAALLRTAGFTEVQHRSDLGGHRRCTGGRW--
M---------------PAIAEP-VPVLNSGDTAWIIVATILVMMMTIPGLALFYGGLVRRKNVLSVLMQCLILTAVIIIEWVVIGYSIAFTSVNAVVGGFDKIFLQGIGIGDEGYTIPELLFVSFQGMFAVITPALIVGAFAERIKFSGFLLFSVLWALVVYNPLAHWVWGGGWIGEMGAIDFAGGTVVHINAGISALVMAVLLGKRKGWNVTPITPHNVPFVVIGTALLWLGWLGFNGGSGLAADGLSASALLVTNIAAAAAALTWAALDWVINKKPTVVGFCTGVVAGLVAITPAAGSSGVLGAFVIGIVAGLICFFMVAYVKPKLGYDDSLDAFGVHGIGGIIGSILIGVFATQAITGEG-AQGAGDWNQLWIQVVATVATIAFSAIMTWILFKIVDAIVGIRATAESESVGLDISEHGEIAYE-M--QKVKNFIKNELKGPDEINSLTRLILEKEFSIPLADVLTCKFNHLSDAEMQRLSEIVGKLKNSEPIQYILGETDFFGLTFYLDDSVLIPRPETEELVQWIVDSV-NEPLKILDIGTGSGCIAVTLAKKLPFAEVHAWDISRDALGVARKNADKNGV--LFLAEKDILQESVSEKFDIVVSNPPYVTEFEKGEMQENVLFEPHLAMFSDQNALVFYEKIADFALKNLNKGGKLFFEINREKGNQIEMLLQQRGFGNIERQKDISGNERMIKAER-G
M---LAGAALLALAGASSLAQETTPVVDKGDVAWMLTSTLLVLLMTVPGLALFYGGMVRAKNVLSVLMQVLTVFSLLVILWAVYGYSLAFAGGGAFIGTFDKVFLSGVTLQSLADTLPEYVFVAFQSTFAGITGALIVGAFAERIKFSAALLFSVLWFTFGYLPMAHMVWAGGYLFEKGALDFAGGTVVHINAGVAGLVGAYLVGKRTGFGREAIKPHNVTFTMVGASLLWVGWFGFNAGSNLEATAGAALAFINTLFATAAAVLAWSLVEGITKGKPSALGAASGAVAGLVGITPAAGLVGPFGAIVIGLAAGMICVWGVTGLKRLLGADDSLDVFGVHGIGGIVGAILTGVFAAPSLGGTG-----AIGAQVGIQALGVVVTIVWIGIVSAVSFLIAKLVFGLRVSEEEEREGLDITCHGESAYESMTIRQLLAAAATCLAAAESARSEAELLLAAVLDRPRAWLYAHDRDVAPPAVAAGFAALLTRRAAGEPLAYLTGKRGFWTLDLAVTPDVLIPRADTERLVELALQRIAESDVAVADLGTGSGAIALALASERPRARILATDLSAAALGVARTNAARLGIANVEFVRGDWAGALGTRRFALIASNPPYIRADDPHLGQGDLRHEPLSALASGEDGLDAIRAIVAAAPAHLDPGGWLLLEHGYDQGAAVRALLEAHGLVQVATAQDLEARDRVSLGQRPE
M-----------------G--VFAQDINGADTAWIMTSTALVLFMTLPGLALFYGGLVRTKNILSILMQCFAIAGIISILWFVVGYSIAFSGDNPYFGDFSNVLLVQISINTVNGSIPESLFAVFQMTFAIITPALIIGSYAERMKFSAVLLFSSIWLLVVYAPVTHWVWGGGWLGN--VLDYAGGTVVHITAGIAALVAAIVLGPRKDFFKKPMPPHNMTMTITGAAMLWVGWFGFNGGSALVAGGDAAMAILVTHISAATGAITWMFYEWIKFGKPTALGTVTGMVAGLGTITSASGFVGPTGALVIGFISGIVCFNAVIIIKQKFKIDDSLDVFPVHGVGGIIGTLMTGFFASKELGGQGGWKAIVIADQLQIQFIGVVATVIYTAVVTYLILKVVDAITGLRVSEEEEQQGLDIVSHEEKGYDLMSIQDYLNS----------DIIDIVPLLSLALNKNHVQLITHYDYQPNNEEKTQLNQLIKQRQFGIPFAYLSGTKGFYHLDFKVTPSTLIPRPETELLIDIALGLFDNQTCKVLDLGTGSGIIIITLGDKNPQWHLTATDSSINALDIAQQNAKTN----INFQLGSWFKATPNQIFDLIISNPPYIKQSDPHLN--DLSFEPQSALVSGKDGLDDIRTIINNAPQHLNKKGYILLEHGFDQQQEIIQLLSNN-FFNIQKFKDYNQQDRALLAQI-K
MSQVLLALALPLL---SAPATAALAKFNGADTAWMLISTVLVLLMTIPGIMLFYSGMMRAKNALSIVAHTFAATTVVTLVWAGIAYSLAFTPGNPWIGDMSRALSDGLLGAKSAPTVPESAFFMFQLAFAIITFALIIGATVERMRLSATIFFAAFWTILVYAPVAHWIWQTGWLASLGHMDFAGGTVVHIAAGASGLVAAKVVGPRKGFGTEPMVPHNLLVTIIGAGLLWAGWFGFNAGSAFEASSRAVGALLATQVAACVGAFMWGICEYLQRGKFSVLGMATGAIAGLVAITPASGFVGVLGATALGAAAGVGCFLAVTRFKRSTGIDDSLDVFALHGVGGFIGTVLTPVFALKEIAPV--------TATVLTNLMGACAVAAYAGIMTWLILLVVKPLAGLRVTAEEEQLGLDLAQHGEMISGAMNCAQALAAAQT----LGLDRLDAQLLLLHALGKARAWLLAHDTDLLPEQAAQDFRAMCLRRVAGEPLAYIVGEKEFFGLALRVDARVLVPRPDTETLVEWALESLRPAAPSVLDLGTGSGAIALAIAHSLQQGKVVAVDASADALAVARGNAARLKL-KLDFIESHWMEKVGG-HFHVIASNPPYIASTDHHLEA--LAYEPLAALAAGADGLDDIREIVQQAPGHLLPGGWLLLEHGYDQAEAVRALLTQAGFEQVQSRLDLAGIARCSGGLWGG
MRFKHLLTIAFLL--VSSPA---ADGLNSGDTAWIIVSTALVMMMTPAGLALFYGGLSRYKNLLNTFAMTIVAYCLTSVIWMMWGYSLSFGPDAGIIGGLSNVFMAGIGVDSLSGSIPTYVFALFQMTFACITVALVLGSIVDRMKFSSWIVFTVLWVTFVYCPIAHWVWGGGWMGSMGALDFAGGTVVHINAGVAGLVLSLVLGKRIGYGKEAMFPSSIVLCALGAALLWFGWFGFNAGSQLAADGIAGSAFLVTNTSAAMGALAWMFAEWLVDKKPTVLGLASGIVAGLVAITPAAGFVNMPASLIIGLVAGLLGFYSVAKLKQKLGYDDSLDAFGVHGMCGIWGALATGLFASPAINEAG--RGLGNPKQLWIQIVSIVATAAFTAVGTLIVTYVTKALTGLRVEEESEIMGLDNSLHGERAFESMTVREALAEG--RFAMSHTPELDTALLLANACKLDREHLYMRLSESLDNTIVKEYRLSVKRRISGEPVAWIIGRKEFWGRDFSVGPGVLCPRPDTEALIEAALKTMDGSKARLHDCCCGPGTLALTLAAEQPGWSISASDISSIAEQYFERNNQSIS-GNVKYFRSNLLENV--GQFEIIVSNPPYLTPAEF-SQRKKLKKEPALALDGGDDGLNVIRRLIPYAWAKTTKNGTLLLETSPTQMHEVLRLLSDAGFKNIQYRDDLGGIPRVAIAKKLA
MKMSATLASLLLADAAPAEAAVEIAAIDTGDTAWMIVSTLLVILMTIPGVALFYGGLVRSKNVLSVVTQVFGAFSMIALLWVAYGYSLAFSGSSAFIGDFSNLFLANVSPDSVSGTIPELVFVVFQLTFACITASLVVGGIAERMKFGVVMAFLAIWFTFSYLPIAHMVWSAGLFFNMGALDFAGGTVVHINSGVAALVAAIVLGPRLGYMKEPIAPHNLVLVYIGACLLWVGWFGFNAGSALGANGIAAQAFLNTITAPAAAAIAWAVGEKITRGHASALGFVSGAVAGLVAITPAAGFAGTFGSIVLGALAGFVCLWAVVTLKPLLKYDDSLDVFGIHGVGGIVGAIGTAIVADPALGGFGAED--AMGGQLVTQVLAVVVAIVWSGVVAVLAMLVARALFGARVSETAETDGLDLSSHGERAYN-M----IWRGWRDVLTRFQTAALDAKLLTGHALGIDALALAVRENEPVEDSDAASIAGLIQRRMSGESVARIIGEKEFYGLAFGLNAATLEPRPDTELLVDRAIEALK-PGGRLLDLGTGSGCIPIAILANRSDATGLATDLSAEALSMARQNAERHGLWRLDLAEGSWFEAVAAEMFDLILSNPPYIASAVIETLTPEVKFDPMLALDGGPDGLGPYRIIAAESGRHLLPGGQVLVEIGYDQGEAVAALFAEHGFADIGVHNDLNGLDRVISAHQRR
-------------------------MVDKGDVAWMFVSTVLVMLMIVPGLALFYGGLVRAKNILSVLMQVLVVASLALVLWVGYGYSLAFDGGNAWIGGFGKAMLAGVGPSSTVATIPELAYIAFQGAFAAISCALVVGAIAERAKFAAVLLFAALWFTFAYLPLAHMVWANGFLFKLGALDFAGGTVVHINAGVAGLVGAYMLGPRIGFGRERLSPHNLPLTYVGASLLWVGWFGFNAGSALEANGVAALAFANTLLAAAAAVLAWSAVEAVLRGRASMLGAASGAVAGLVAITPACGTVGVGGAMVIGACGGAAGFWGVNALKRHLRADDSLDVFGIHGVCGIVGAVLTGVFTAPALGGTG-----DILRQVGVQCAGIGITLAWSGLVAYLAFQIAHRLRGLRVDHDSEREGLDISAHGESAYEIMRVDALLAQART-----KVDHADAEWLLAFVLGKSRSWLYARGDDEVAADNAQRYEALLARRIAGEPLAYLTGRKGFWRFELQVTPDTLVPRPETELLVELALAHLSDETIRVADLGTGSGAIALAIAYERPRAEVVAVDDSAAALEVAQANARALRLTNVEFRNGHWCEPLGEALYDTIASNPPYIALGDLHLEA--LRYEPASALSSGSDGLDAIREIVRTAPTHLKPGGALLIEHGRDQGAAVRALFADAGFIDIDTGVDMERRERVTSGVKLG
MSSFVGATAAALLEAAPAAAVAATPVPDKGDTTWMLLSTILVLLMTVPGLALFYGGLVRAKNMLSVLMQVLMITAVVMIIWVTYGYSLAFTDGNSFIGGFSKMFLAGVDTTTLAESIPEYVFVVFQMTFACITPALIVGAFAERIKFSAVMLFVILWVTLVYFPIAHMVWATGLIFSFGAIDFAGGTVVHINAGIAGLVGAIMLGKRTGYKREIMAPHSMTLTMVGASLLWVGWFGFNAGSNLEANAYAALAMINTFLATAAAIVSWAVVETLVRGKASMLGAASGAVAGLVAVTPAAGFAGPMGAIVLGLAVSPVCYFFVDVVKNKFHYDDSLDVFGIHGVGGILGAIATGILVNPALGGAGIVDYSGTATQVWAQLKGVLVTVVWSGIGSAILFKVVDAIVGLRVTVEAEREGLDLSSHGEAAYHSMTLDSLLAESRDRLKEIEGAAIDARHLISGLLGLSLAGLMARGGEPVSPQDAARIRAAIERRAAREPVYRILGEREFHGLTFRLSKETLEPRPDTETLVDCLIPYVRKGCCRLIDMGTGTGAICLALLAAALEARGFGTDISEDALATARENAKRNGLDRFQTLRSDWFETVE-GRFDIIVSNPPYIRSSVVGELEPEVRHDPAAALDGGNDGLDVYRAIAQHAGRHLETDGVVGLEIGFDQKHAVTALFQAQGFRLLESAMDLGGNDRVLIFEQLH
M--------------------------NAGDTAWILVCCSLVLLMT-PALALFYGGMVRRKNVLSTLTLSYIFMALIGVQWVVYGYSLAFGSDKGLIGGLNFVGFTGVDALPYSKTIPHGLFAAFQMMFAVITPALITGAFVERVKFKSFLLFSLLWATLVYDPLCHWVWGGGWLKEMGVLDFAGGTVVHIAAGFSALAFALVIGPRKGYGKSPMEPNNIPLTVLGAGLLWVGWFGFNAGSALAANGIAVNALLTTNTSAATAGLVWMLLSWL-DGRPSTLGIATGMVVGLAAVTPASGYVTPLAAMVIGGVAAPLSYYTMR-FRDRRKLDESLDVWACHGISSSWGMVATGLFATMAVNSNG-TNGLGNPGQIGVQLFAVMVTIIYCFGVTYVLAKLLSWSIGLRVTVMEEEVGLDISSHGERSYS-M--RTILHRTACDLSASPSPRLDADVLLMHFLKTDRLQLCMHPERNLSEEEAAGFARWVDRRRRGEPVAYIVGEKEFWSLRFEVNREVLIPRPETECLIEEVLGFYS-GDLRIIDIGTGSGAIGVVLARELPTARVAATDVSPGALTVAGRNAFVHGVERMDFIQGDLFATVPG-KFDLIVSNPPYIPADAYHLLPRGVRFEPQAALIAGPDGAAFHREIIREGADRLKGGGRIFLEIGAGHKELVETLFREEGYGNIGFRKDYGGMDRVASARRKA
MIKP-----------LLLSAMAAEPVASKPDTAWLLVATVLVILMTVPGLALFYGGMVRAKNVLSVLMQVFVVFCLVALLWAVYGYSLAFTEGNAIIGGFGKSFLGGITVDSVAATVPEYVYAMFQLTFAAITPALIVGAFAERMKFSAVLLFIFLWFTFSYLPIAHMVWAAGFIFQKGALDFAGGTVVHVNAGVAGLVGSLLVGQRIGFGREPMAPHNMPMTMTGACLLWVGWFGFNVGSNLEANGAAGLVFANTLLATAAATLAWMSAEWLARGMPSVLGAASGAVAGLVAVTPACGWAGPMGAILLGLVAGAGCFWAVTGLKGHFGYDDSLDVFGVHGVGGIIGSLGTAFVAAPALGGTGVYDYVSLGSQLLSQVWGTGVALVWSGVVAFLAFKLVDMTLGLRVAADAEREGLDLSEHGEMAYHDMTLGQALQSAIDRLAPTDTPRLDAEILLCHSLGQGRAYLRTWPERELTPEQAGRFRDWIGQRAAGMPIAYLTGQREFWSRDFIVRPGVLIPRPETELLVELALARMPQAPAAILDLGTGSGIIAVTLAAERPRASVTAIDLSVEALAVARANAVRHGAAHIRFLQGAWFEPLSAQRFDLIASNPPYIAERDPHLAQGDLRFEPVLALASGATGLDALTTIAAGARHHLKPGGHLLLEHGYDQAAALADLLTAQGYADIAHHHDLQGHPRTTTALWSA
MKKLGSALAQEAATAVAPAAAAAAPIVEKGDVAWIMTSTLLVLFMALPGLALFYGGLVRSKNMLSVLMQVMVVFSLIAVLWVFYGYSLAFTEGAPFIGSLDKLFLSGVTIDTLADTLPEFAFVAFQATFAGITGALVVGAFAERMKFSAVLIFSVIWFTLCYLPICHMVWGGGMLLDDGALDFAGGTVVHINAGVAGLVGAYMVGKRIGFGREALTPHSLTLTMVGASMLWVGWFGFNAGSNLEATSGAALAFINTLVATAAAVLAWSLGEALFKGRPSMLGAASGAVAGLVAITPACGSVGPMGAIVIGLLAGFVCLWGVNGLKRMLGADDALDVFGVHGVGGILGAILTGVFTAPSLGGTG-----SIAGQVWIQTYSVLITIAWSAVVAVIAYKVADILVGLRVPEEEERQGLDVSAHGETAYHHMHIGGALNWARA-----RIAVVDARILLRHVLQCSAARLAAYPEARLEAPEWAEFRSLVERREAGEPVAYLTGEREFFGHPFIVTPAVLIPRPDTELLVELALAHFGKPHTRVLDLGTGSGALAISLALELPQADVVAVDRSREALWVAMANAARLRA-SISFVLGDWFSSLGDDHYQLIVANPPYIAAADPHLDEGDVRFEPSTALVAGPDGLDDLAAIAAQAPRHLEPGGWLFMEHGFDQAAAVRGLLTDGGFSSIASWKDLAGIERVSGGQWGR
-----------------------MRAIDTGDTAWMLVSTALVLLMTIPGLALFYAGMVRRKNVLSTMIQSFGICCIVSIVWMVLGYSLAFTTGTPWIGDLSRFFLGGVASAETPMTIPESVYLMYQMTFAIITPALLTGAFAGRIRFAALCVFTILWSLLVYSPIAHWVWSLGWVAGLGAVDFAGGTVVHINSGVAGLVCAIMIGRRYGLKRDDMSPHNLAYAIIGASLLWVGWFGFNAGSALGANGRAGMAMLTTQIAAAGGGVGWMVVEWWRHGKPTALGIISGAVAGLVAVTPAAGYVLPGGALAIGLIAGGVCFYSAAVLKNRLGYDDSLDAFGVHGVGGIVGALLTGVFAYGPLSATAASAGVGGWSQLLRQAEAVGVTIVWSVVLTALIFWVVDRLIGMRVSAEEEQMGLDLTQHGERL--NM---DLLQQAGERLFQIEEAAFEARLLLCWACGWTRMELMQH--DGIPAEGVDRFQRAIQRRSQREPVAFITGEQGFWTLDFHVSPETLIPRGDSETLLEALLDHKPQSVRSILDLGTGTGCLLLSALSEYPRAWGLGVDIAPAAAALARRNAGRNGLDRVAFMAGDWAAAVG-GRFDVVLSNPPYIEHADMAHLMPDVAYEPHRALDGGDDGLVAYRILCRSLPHLLMPNGCAVLELGMGQADAVTELAEAEGLAVLECRKDLGGVERALVLAF-S
--------------------------MNGADTAWIMVATALVLFMTLPGLALFYGGLVRARNVLSVFMQCFAIACLMSILWLSFGYSIAFGDGNIFWGGIGKMFLSGVDSTTLFGTIPEVLFFAFQMTFAIITPALIVGAYVERVSFSFVLTFSSLWMLLVYAPVTHWIWGGGLLSTNGVKDFAGGIVVHETAGIAALVVAIALGPRLN---KNVPPHNPGYVMLGAAMLWVGWFGFNGGSQLAADGGAAMAITVTHISAASASLTWALYERIKYGKSSLVGLVTGTIAGLASITPASGWVSPVEAMLIGSIAGVLCQIMCEVIKGWFRIDDTLDVFAVHGVGGIFGTIMLATFGYAG---------------WTEQLGSLLVVGIFTIIATYLIVKIVVLFCPIRVSEESELTGLDQSSHGERAYDSM-VALILKESSQLLEKGQNAKREAKILLEFTLNLKGKILQL--DHEISDDIYNYFKTLINKRLEFQPISQIIGERYFWKNKFIVSPNVLDPRPDTETLIEHTLSQ--GKFYNILDLGTGSGCIILSLLDEYKDAIGVGIDKSEDALNVAKQNANLLSLQRVSFNLGNWCEGIK-EKFDLIISNPPYISENDMKILSKSVLWEPRIALTPEGDGLGAYRHILDGAKNLLIPNGKLILEIGYDQGKKVTHLLKNHGYKDIKLVKDINNKDRVLSASWIE
MQIPVGTLALTALEAAPAAAAAAADVMDKGDVAWMLTSSLLVLFMALPGLALFYGGLVRAKNMLSVLMQCTMIVALVIVIWTFWGYSMAFGDASPYWGGLGKAFLAGVTPESMAATIPEYVFIVFQMTFACITPALIVGSFAERIKFPAVLLFVALWVTFVYFPIAHMVWDDGLIYGWGALDFAGGTVVHVNAGIAALVGALLVGKRTGYGKDNMAPHSMTLTMVGASILWVGWFGFNAGSNLEANGGAALAMVNTFTATAGAILAWVLIEVVARGKASMLGAASGMVAGLVAVTPAAGFVGPVGAIVLGAIASAICYFFVAVVKIKLGYDDSLDVFGIHGVGGIVGAIGTGIFNAESLGGIGYGD-MSIAGQVWTQILAVSVTVVWCGVGSLVLYKLVDLVVGLRPTVEAERQGLDLTSHGEVAYHTMTLASLHLSARRRLADIESSALDARLIVEHFTGTSRTDAVLRPDAPVADTIAREIEAALDRRISGEPVHRILGYREFYGMRLSLSTETLEPRPDTETLVDAVLPFVHEDICRILDLGTGTGAIALALVTQEPRAVAVGADISDDALATAAANAGHLGVARFSAKKSDWFSHID-GLHHLIVSNPPYISSSEIEDLQNEVRFDPRRALDGGPDGLEPYRTIASGAARHLEKDGLVGLEIGHDQRHDVTSIFERAGYELLSHYKDLGGNDRVLVFRLRK
MERPFARHAAPACALMLAPAQAAAPVPDKADVAWMSVATLLVTMMAIPGLALFYGGMVRAKNMLSILMQVLVVFAVIVVLWAVYGYSLAFGGDGAFFGNLSKIFLHGVTAESTAATIPELSFVAFQATFAAITCALVVGAFAERVRFPAVLLFSVLWFSFGYLPIAHAVWAAGFMWARGALDFAGGTVVHVNAGVAGLVGAWVIGKRIGYGRESMAPHSLVMTMIGASLLWVGWFGFNAGSSLEANGVAALAFANTLLAAAAATVSWTLGEWVGKGRPSMLGAASGAVAGLVAITPACGFVGPMGALVIGLVAGVACLWGVNGLKRLLGADDSLDVFGVHGVGGIAGALLTGVFAAPSLGGTGIFDYVSIGAQLWVQLQGVLLTVAWSATVAFLAFRLVDLMVGLRVPEEEERQGLDISAHGETAYHAM------------------PRLEARVLLGHASGRRREWLVAHGDEPAEARAAVAFAELARRRRDGEPIAYLTGSREFLGRDFEVSPAVLIPRPETELLVQAALERAP-RGARVLDLGTGSGAIAISLACERADLSVLGSDASPQALAVAARNAQRLGLGRLRLRAGSWWEAVLQERFDLVVSNPPYVQAGDPHLAQGDLRFEPPQALAAGPDGLAALREVVAGASGRLQPGGWLLLEHGRDQDAAVRALLAGAGFTAILTLGDAAGLPRVTLGRRPE
MNAVKSILSLLLL--SPLGAAADTPTLNAGDTAWVLISTALVLLMTIPGLALFYSGMVRKKNILGTMAHSYGATALVSIVWIVLGYSLAFGSSNQFIGGFDNALLSNIGLSDLTGTVPTLLFVTFQMTFAIITVAILAGSIAERIKFSSFMVFTALWVLLVYAPICHWVWGGGWLMADGALDFAGGTVVHINAGVAGIVLAAVLGKRNGYNRDPMAPSNLALTLIGTGLIWVGWFGFNGGSALAANALAGNALLVTQVAAAAGALTWFAIEKLVRGKASVLGGASGAVAGLVGITPAAGFVTVAGALAIGIITSLVCFYAVNYLKRLLKIDDSLDAFGLHGVGGIVGAILTGVFVSPAITGKPLA---STMGQVWVQLEGVFAVIIYCAIVTFIIAKVIQLTMGLRVTDEDEYTGLDLAVHGERI--EMTIQSLL-------A-VPSEKHIRKQLLGEYLHVGQTYLITHDSEMVTAAIVTQYFAALEELIAGKPFAYVVGKQSFWQHEFLVNQHTLIPRPDTERLIEAVLNHHKSKQMNILDLGTGSGCIAITLAEEFKNSSVSAVDKSPQALSVATQNAKRIGVN-IAFFEGSWYEPFMTNKFDIIVSNPPYIDPNDPAGLT----DEPISALIADNKGMADICHIVKTAPQFLQPHGLLAIEHGHEQGEQVRDVFLSNGFDEVITVKDYGNNERVTLGVL-N
M----------------GQAEAAAVEFDSADIAWMMVASALVLMMTAPGLALFYGGLVRKKNILGVMMQCMFLMGLMSVIWALWGYSLAFGSDGGFVGGFDYLLLKDVIPYWANGSIPKSLFMVFQMMFFIITPALICGAFAERMKFSSMVVFSVLWGTFVYCPIAHWVWSTGWLALYPAFDFAGGTVVHISSGFSALVCAILLGKRLGYGQEPMPPHNLTYTFIGASMLWVGWFGFNAGSAVGSNPAAVNAFVATHLAAAAGVLAWAVAEWVFNGKPSILGACSGAVAGLVCITPACGTVTPLSGIILGLLAGFACYFACTSLKSKFKYDDTLDAFGVHGVGGTVGAILTGVFATKSIT--GEGSGLGNTQQLINQFVSVGAAIAISVVGTIIILKLIDLTMGLRVSKDGEIQGLDLSQHGEEGYILMTVRRILDWTTAHLEKSDSPRLDTEVLLAHARNCERIRLYTNYEDVVTEQERALMRQLVQRRANSEPVAYLVGNREFFGLDFYVDKNVLVPRPDTETLVIELVDEAQLTNPFILDLCTGSGCIAISAAANCHNAKFQATDISEPALAIAQKNAASNELNQIQFLLSDCFEQIPPTLFDIIVSNPPYIPDAEIEQLEKDVRHEPRLALSGGKDGLDFYRKIIQEAGRYLKDQGLLMLEFSPEQEADLLALFKATGYTNVRVKADLAGRARVIIGQKLK
M------------------------KIDTGDTAWLLVSTALVLFMT-PGLAFFYGGMVRRKNVLATLMHSFSALPLVTLQWMIIGYSLCFGASGGLIGGLEFAGLSGLAFQA-KGTVPHLAFSAYQMMFAVITPALIAGAFAERMKFSAYVIFVLTWTTFVYDPVAHWVWARGWLAQMGALDFAGGTVVHLAAGISALVCAVVLGKRTGYPHERHAPHNLTMTLTGAGILWFGWFGFNAGSALGANGLAALALVNTHVAAGAGAFSWLFVEWKHRGKPTALGVASGLVAGLVGITPAAGFVAPWAAAIIGFAAGAVCYLAVV-SKERLGYDDTLDAWGVHGVGGALGAILTGVFASKALNDGG-RDGVGNIGQMVPQLVGVIVVGLYSVVVTFVLLKIIDKLVGLRVPVSDEREGLDSTEHGEQGYALMTIRRVLTWSADDLRKSTSPRLDAELLLGRVLKMDRIGLLLDADRPLARAELTAYRELHTRRRQGEPVAYLLGVREFYGRPFRVDRRVLIPRPDTEILVEVALERTRSLCARVLDLCTGSGCVAISLARERPTTRVLGSDISEGALVVAVENSIRLG-VNCGFVRSDLFAAFRSERFDLITGNPPYIAEPEIPTLAVDIRYEPHLALTGGPEGLDVVRRIVAEAAAHLTEGGVLALEVGADQGEATRALFAAAGFREIDTRRDYGGHERVVSGIR-P
MNFKVFGLSGLALEASTAVAAPAAPTPDKGDTVWMMISTILVIMMVIPGLALFYGGLVRAKNMLSVLAQVFSIFCLIALLWVMYGYSLAFTDGNSFIGGFDKLFLTGVDPSVTVETIHEMVFVIFQLTFAAITVSLIVGGFAERIKFSALLLFCILWFTFSYLPMAHMVWAAGFLFAKGALDFAGGTVVHINAAMAALVGAIVVGKRVGYGRDSMAPHNLVMTMIGASLLWVGWFGFNAGSNLEATGTAVLAMLNTIVATAAAGLSWMMAEWLLRGKPSLLGVVSGAVSGLVAITPAAGFAGPMGAIVLGLVTGAACLWGVTGLKHMLGYDDSLDVFGVHGIGGILGAIGTGILVNPALGGSGVFDYSN-SAQILSQLWGVGVAILWSGVVSFVILMLLKYTIGLRVSQDEERQGLDTVTHGERAYTMMQIREALQQASRYLESSDSARLDAELLLGKVLGKPRSYLFTWPEKELKPEESHQFQSLLAQRLQGQPVAYLLGYREFWGMELEVSPATLIPRPDTELIVELALEHLATVAPRILDLGTGTGAIALALAKERPDAHILALDNSVAALAVAQRNQHRLGFSHVNWLASNWLSALAPKQFSLIVSNPPYIAEHDPHLSQGDLRFEPRSALSSGAQGLADLSYLIQTVPDYLQAGGWLMLEHGYTQGAEVAAVFTDTGYTELACYQDLAEHDRVSLGRYPR
M------------------TPPAAPTVNKGDNAWMMTSAVLVLLMTIPGLALFYGGLVRTKNMLSVLAHVFYTVCVVIVIWALYGYSMAFTGGTPYVGGFTKMFLTGVTPEAATGTISELVFVCFQMTFAAITPALIVGAFAERMKFSAVALFIPLWVTLIYFPMAHMVWAAGQIFLWGGIDFAGGTVVHINAGIAGLVGALIVGPRIGYGKELMPPHSLVQTMIGATLLWVGWFGFNAGSALEASGSAALAMTNTFIATAAAALSWMFAEWITKGKPSLLGALSGCIAGLVAVTPAAGFAGPMGALVLGLIAGVVCLFFVAVVKNALGYDDALDVFGIHCVGGIVGAILTGVLVNPALGGTGIYDYVNMQTQLMAQIKAVALTLVWSGVGSAVLYKIVDVVVGLRPTPEAEREGLDLSDHGERAYNMMTIAQARRVVTAALREVETPALDARLMIGHALALDHAGLVSAAERALDGAACARIASFVTRRLAGEPVSRILGCREFWGLPLLITSAVLDPRPDTETVVEAALAALDARAKRIADLGVGSGALLLALLTELPHACGVATDRSIDALQVARKNAETLALDRAHFVLCDFGSALA-GKLDLVVSNPPYVVRDAIATLAPEVRYDPHLALDGGVDGLDAYRAIAADARRLVAPGGVLAVEIGIGQERSVPALFEAVGLVCRVPYKDLSGVPRAVVAQLPT
MHRCGGWVAVL-----GAAAQAAVESISAVDTVWLMTATVLVLLMTLPGIALFYAGMVRRKNVLNTMASVVAIACLVSILWFALGYSLAFTPGNAWIGGDSRAWFSGLDVSHLAPHVPEAAYAMFQLAFAVITAALLVGAWVERMRFGAMLIFVGLWSLLVYAPVAHWVWEGGWLARMGALDFAGGTVVHVNAGVAGLVCAWFLRPRRGYGHEPFEPYNLALTMMGAALLWMGWFGFNAGSSLAGDSRAALALAVTHIAASAGALAWSLAEYVVRGKATLLGLCSGLVGGLVAITPAAGFVTPLSALCIGLIAGVACYWGATGLKRLLGADDSLDVFGVHGVGGIVGSLLTGVFASPQIGGV--------QGSVLTQAVSVLAVALFTLVATAVLLWLLDMLIGLRVDEESELQGLDLALHRERLS-GMIVKEALQQAQA----LGLARIDAQMLLLHVLGRGRAWLLTHDEDMLTAPQAEAYATLCARRLGTEPVAYLLGHKEFYGLDLAVDARVLDPRPDTETLVDWALELMPARACRVVDLGTGSGAIALALQSQRPGATVWAVDASADALAVASANATRLQL-GVQFAHGSWLQPLAGAPFDLIVSNPPYIRDDDPHLQA--LAHEPLSALASGADGLVDIRAIITQAPALLVRGGWLLMEHGWDQADAVAALLRHAGFGDVQHRHDLGGIARCTGGQWLT
MRNWLLAVAL----LLPCS---AQETADSGDTAWILTSTALVLFMTLPGLSFFYGGLVRSKNVLSVLMQCFAIACGASLIWLIAGYSLAFTEGNSFIGDLSKVFLDGVTKESLSGTIPEPLFFMFQLTFAVITPALMVGGFAERMKFSSVLIFALVWLVLVYLPVCHWVWGGGWLAEMGLLDFAGGTVVHITAGVGALVAALVIGNRNGYGSASLIPHNLTMTVGGAGMLWVGWFGFNGGSAVAANGDASMAMLVTHISAATGSLAWMTLEWLKYGKPSVLGIVTGMVAGLGTITPASGFVSPAAGLVIGLSAGVICFYCTVLIKQKWKIDDSLDVFPVHGVGGILGTLLAGVFCSPDLGGYGFGGDNSIGDQVTVQTIGIVSVFVYTAVVSWILLKVVSVLTGLRVDTETEHQGLDISSHDERGYNLMTIADAVQWATQSLEGGESPAVDARVLVCHVMDCQQSYLYTWPEKLLSDAQFSALAELVAKRQQGYPVAYLVGKRGFWELELNCNPSTLIPRPETELLVETALA-LPAETANVCDLGTGTGAIALALASEQPGWTVTGVDRIPQAIELAKSNAALNGLAGLNWLESHWFSALPDQHFDLIVTNPPYVESSSPYLHEGDVRFEPHSALTAGEDGLDDIRLIIAQSPAYLSNGGWLLIEHGYTQHQAINALLREHGFTQCRGVKDLNGLDRITMGQCTA
MKKLSLSLGLGAAAMLPAWAMAPAPVADKADNAFMMICTALVLFMTIPGLALFYGGLIRSKNVLSMLTQIMVAFALVCILWVIYGYSVAFSTGSPFFGGLTNFMLNGIDINSVSGTFYQFIHVAYQASFACITVGLVIGALGERIRFSAVLIFSGLWFTLSYLPMTHMVWGGGYLAADGALDFAGGTVVHINAAVAGLVGALLLGKRVGFGKEAFKPHNLPMVFLGTAILYIGWFGFNAGSAAAANNVAGLAFLTTVVATAAAILAWVVGEWITRGKPSLLGACSGCIAGLVAITPAAGTVGIGGAMVIGFAGGFAGLWGVTVLKKWLRVDDPCDVFGVHGVCGVVGCLLTGVFTAASLGGTGYAQGVTMAHQVWVQLFSVIVAIVWSGVAAFISFKVADIAVGLRVPEEQEREGLDVNSHGENAYNQMNYQDWLKQAVARLQASDSPKRDAEILLEHVTGKGRTFLLAFGETELTDGEGSALAALLARRATGEPIAYLVGHREFWSLSLAVSPATLIPRPDTECLVEHALAHLPAGASSVLDLGTGTGAIALAIAHERPDCQVVGIDRQPDAVALASHNASQLGIANARFLPGDWFSPLDGQRFSLIVSNPPYIDEHDPHLSRGDVRFEPASALVAREAGLADLRQIIRQAGGFLLDSGWLLLEHGWQQGDAVRSLLTQYGFVQVKTYRDYGDNERVTLGQWGR
MKKLILSMTAMFIAMMASVADDTTAAIDTGDTAWVLISAALVFIMT-PGLAFFYGGMVRSKNVLSTIMHSFFIVAMISVEWVLIGYAMTFGSDGGFIGSLDKVGLTGVGMQV--GTIPELAFVAFQCMFAIITPALITGAFAERMKFGAFVVFILLWAILIYNPMAHWVWGGGFLAKLGALDFAGGLVIHILSGVSGLTVCILLGKRHGYGKVPMLPHHLPMTVLGAALLWFGWFGFNAGSALGANALAANAFVTTQAAAAMATVSWVACEWMHHGKPTILGAASGCVAGLVAITPAAGFVAPLPAVFIGLIGGIVCYFAVAVVKEKFGYDDSLDAFGVHGIGGTWGAVATGLWCSTEINPDG-ADGLGSADTLIAQLISIVVAYVLAIVGSYILFKVVSCFMQVRASENEEVSGIDICEHGERAYNKMTISYLLNWTINYFKSIESARLDAEVLLSHVLGQKRIYLYVHFDEPMEAKELAKFREYVAKRARHIPVAYILGQREFMGLDFKVTKDTLIPRPDTEILVENTIAKVNKQSYDIVDIGTGSGAIILSLLKNLPKAKGFTVDISANVVAVAKENAQNLQVDRCEFFVGDLFEPVKDKVFDVIVSNPPYIPQKDIATLEIDVKYEPLSALTDNKDGLSFYQRLFTQGMKYLKNGGFMAVEIGIYQAEPVKQMAIDNGWQNIEIIKDYAGIDRVVLAWKQN
M--------------------------NAADTAFVLICSALVMFMT-PGLALFYGGMVRSKNVLGTIMQSFILLGLVSVLWAVCGYTLAFGKDGGLIGGLDFLFLNGVGLDAPVENIPHMAFMIFQCMFAVITPALISGAFAERMKFGGFLVFSALWLLVVYAPMAHWVWGKGWMAEMGALDFAGGAVVHMSSAAAALAAVIVLGKRKGHGTTPFIPHNLPMTVLGAGILWFGWFGFNAGSALAADGFAVNAFVTTHMAAAAAALAWIFMEWRHSGKATTLGAASGAVAGLVAITPAAGFVTVMPALLIGLGGGVFCFLGVL-LKNKFGYDDALDVIGVHGVGGTWGAIATGLFAS--IN--K-ATGLGNPSQLWIQLASVAATWAFCFVASLILFKLVDATVGLRASEEEEVRGLDLSQHNETGYQAMTIAEVLATATAELAALDAPRLSAELLGTKAFGLSRLGLIVRAKDRLTEESLTTFRALVARRAKGEPVAYLLGEKEFYSLAFRVTPDVLIPRPETELIVEEAERLFPQAPLRFADFGTGAGALAVALAHVFPNAHGLAVDLSPQALEIARYNAREHGLGRLDFLCADFTSKLPPASLDLVAANPPYVTEAEYAALSPEVRFEPDSALVSPDEGLAHIRGLAPVAARALKPGGVLLCEFGSSQGRAVLEFFGDPGFSQPAILRDYAGLDRVLRAVRAA
M--------------------------NSADTAFILAAAGLVMLMT-PGLALFYGGMVRGKNVLGTIMQSLFLIALISIEWVYIGYSMSFGPDGGIVGDLSWFALNGVTAEPYATTIPQIVFMIYQCMFAVITPALITGAFAERVRFVPFLLFSVLWSVLVYNPVCHWIWGGGWLGAYGVLDFAGGLVVHLTCGAAALAGVLVIGNRKGYGRTSFMPHNLPMTMMGTGLLWFGWFGFNGGSALAADGIAATAFVATHLAGMAGMFMWVVMEWFTQKRATTLGAASGAIAGLATITPTAGFVGPNAAILIGFIGGVVCFIAVN-SKGKLKLDDSLDVVGIHGVGGLIGTLCLGIFASSAVNPAG-PDGLGSGAQLVKQVVGILVVGVYAFVVSWVLFKVIHAALGLRLDEEAEVQGMDSSEHSETAYNNMQTAELVHYGITELKGIPECTSDVHLLLGFCLGKSRTQLLLAAREEVSTRAEQLFVGLLQRRKQREPLAYILGEQEFWSQSFFVNPSVLIPRPETEFLLETVFEESKFGQGAVLDLCCGSGVIAIILALEL-KRQVVAIDLSAAALAVTGQNCLRHGVQLVMPVRSDLLSALRNRSFSLVVSNPPYIATAVVNELEPEVRHEPWLALDGGERGLDLIQRIRDDLPRILSPNGQLFMEIGYDQGEAVAEMFAAHGFYDIRILKDYAGRDRVLHARI-R
----------------------------------MIVATALVLMMTIPGLALFYGGLVRAKNVLSVLMQCFAITAVMSVLWAIYGYSVAFGGGNWLMGDFSKLFLSGVTVDSLSGTIPESVFVTFQMTFFIITPALIVGGFAERMKFSAMLLFMILWGTLVYLPICHMVWGGGWMGADGVLDFAGGTVVHINAGIAALMAAIVLGKRKGYPNTAMPPHNLPLTVVGAALLWVGWFGFNAGSELAADGTAGMALLVTQLATAAAAATWMLVEWARHGKASVLGVVTGAVAGLVAITPASGTCGPMGALVIGVAAGFFCFIGATTIKRIGGYDDSLDAFGVHGIGGIVGALLTGVFAADTLGGSVAVADMSIGGQVIAQAKSVGFTIVYSGFVSLLLLKILDVIMGLRVDEEGETMGLDLADHDERGYNLMTFRTLIQWTTQWLTKVDNPRLDAELLLAHALKLRRLDLFLDPDRPLHDDELNRYKVLIKKRASREPVAYILGSREFWSLTFRVGPGVLIPRPETETLVERILEGVAEATLRILDVGVGSGAILCALLDELPNATGVGVDRAAEALACARSNVDALDLARAEIVEGDLFSPFNDELFDVIVSNPPYIASAVIETLEPEVRHEPRGALDGGADGLACYRALIPASKPLLKSGGLLALEIGYDQGEAIFDLCREAGFAAVSITQDHARRDRVITAT--A
MRRVAGIIPLLLV--L---AQEQAPKLDTGDTAWMLISTALVMLMTLPGLALFYGGMAKRKDTLNTIAMSFVAYCLVSVIWVLYGYSFAFNTDSGVIGSPSKLLLNGVGVKSLQGTVPELIFVVFQLTFAAITVALVSGSYVERLKFSTWVLFSILWVSLVYVPIAHWVWGGGFLAKLGALDFAGGTVVHINAGIAGLVGAILLGRRKE---ATLIPNNLPMVVLGAGLLWFGWFGFNAGSAVASNGLAAAAFLNTNTATAMAALSWMFTEWLHAKKPTLLGLASGAVAGLVAITPAAGFVNVVGAIVIGILAGTIPYFMVAVVKHKLGYDDALDVFGIHGAAGILGALLTGIFADPSINEAG--KGLGNPGQVIVQLVAIGTTIVYDAIATFVILVVLRILVGLRVNGEEEVQGLDKSQHGENAYNTM-VQELL--------KSKVSLRDRELLLAHLLKVKVGEVYLLLDRHVSKEMEEEYMRSLSLLEEGYPLQYLLGEWDFYGRTFRVEEGVLIPRPETELLVEKVLEKVPNKEAVGFEIGVGTGCISITLLLERPKLIMYADDLQEKAVHLAETNARLHKVDRLFLKVGDMFEPVKGMVFDFVISNPPYIPQKEWAGLPKGVKLEGKVSLIGGEKGYEFYERFAKEVGKFLKEDGFFALEIGHDQGKILEDIFSQEGF-FAQVYKDYAGQDRVILGWK-R
MSARALIPAAGLFGVLPLSAQEAPPVADSGDTAWMLVSTVLVLMMTIPGLALYYGGLARSKNVLSVLMNCFAITALVSIIWVIYGYSLTFDATSSFVGGFDRVFLSGLDTSSLNLTFPESIWITFQMTFAIITPALIVGAFAERMKFSAMLWFTGLWVTFVYFPIAHMVWGGAFMGEWGVIDFAGGTVVHINSGIAGLVACIVIGKRKGYPTTHMAPHNLGYSMIGASLLWLGWFGFNAGSAGAADGSAGMAMLVTQIATAAAALGWMFAEWSKSGKPSLLGIITGAIAGLVAVTPAAGTCGPMGAIILGAVAGVISFFASTSLKRALGYDDSFDVFGVHGVAGIVGSLLTGAFAAPALGGFGEV---DIGLQLWIQLKGVLFTIVYTGIISYILLKIIDATIGLRVTEEQEGNGLDLSLHNERGYNLMTLDAALREAAGRLSGSATPRLDAELLLAQLLGKPRSWLYAWGDRALEPAIGATFEALIERRRAGEPVAYLVGYREFHGLELEVGPATLIPRPDTECLVDLALSLAEQEQGDALDLGTGSGAIALAFARARPGWRVVACDRIEEALALARRNAERLSIDNLEFVHSDWFSAFASRRFGLILSNPPYIAEDDHHLALGDLRFEPRSALVAADGGLADLRRIIMDAFHHLLPGGWLLLEHGMAQGGAVRDLLMAAGFERVATHPDLGGRERVSLGRRGE
MKKRIALLLLFIALALPQA-AQEGGACDSGTTAWMLTSTALVLLMV-PGLAMFYGGLVRKKNVLGTMMHSFVSIAVIGVLWVVCGYSLAFGKNGGFVGWSDYFFLKGIDET-ITNGVPEYVLAMFQGKFAIITPALISGAVAERVYFRGYILFIVLWFLGIYCPLAHWIWADGWLFNAGVIDLAGGLVIHVSAGVSALVAALFLGRRHGYPERPIQPNNMVMTMMGAGLLWVGWFGFNAGSTVSSGLDTARALTMTQVSASAGACTWMLIEAVKFNKATSLGFVSGILAGLVVITPAAGVVEPWGAIVLGALSSIACFIALQ-AKDKYGYDDSLDCFGIHGVGSGLGVLLLAFFIRESWMADA-AASPSAISQFGVQALGMGATIALAAAGTIVICLVVEKTVGFRLDEEMELTGLDHSLHAEHGYNAMTIQKILKWTTDFFSEVEAPRLSAEILLSHCLDYPRIHLYTRHDQPLNPEELGRFRELVKRRAAREPVAYIVGNRDFWTLELDVNPSVLIPRPETETLVETALEVLNQAPMRVLDLGTGSGAIILALASEKPEHHYMAVDYSPQALETAKANAQKHNL--VDFYKGSWFEAVRCDRFDLVVSNPPYIPSRDIPGLMPEVAYEPMSALDGGPQGMDHLALIIERAPEHLKPGGWLMLEMGFDQKELVEQVALETQYENVRFVRDLAGHFRTAVMQRAP
MKAIFSIVVLLLS--FVLPA--DEPTINSGDTAWIIVATALVMVMTPAGLALFYGGMSRYKNLLNTFAMTFMAYCIGSIVWVLWGYTLAFGPDAGVVGGFDYFMLSGITPAEISGTIPTLVFVLFQMTFACITGALVLGSVVDRIKFSSWLVFMVLWITLVYCPVAHWVWGGGWMHAMGALDFAGGNVVHINAGIAGLVLAMVLGKRVGYGTEAMFPSSITLTALGAALLWFGWFGFNAGSQLAADGVAASAFLVTNTAAAAGAISWMAVEWVRTQRPTLLGIASGVVAGLVAITPAAGFVNLPSSIAIGAVSGIIGFFSVAVLKKKMGYDDSLDAFGVHGVCGVWGAIATGIFADPSITE-G-VSGAGNVGQVWIQLVSVIATAAYSAVATLIVIFITKAVTGLRVDKDDEVSGLDSSIHGERAFEFMTIVKVLQWSEGYFKKVDSPRLTAEILLSHVLDIRRLDLYLQFDRPLNPDELAAYKELIKRRVNREPVAYITGERGFWNGQFMVSPYVLIPRPDTETLVEQTVEYIRGRKMNILDLGTGSGAVIVSLSMTCPGHSFFASDISMAAVEIARQNYVHNCLSDINFWVSSWLESVRPFKFDIIVSNPPYIPSKDIATLQPEIRHEPLSALDGGHDGFDSFRRILAFAVNYLKEDGYLLMEMGSDQRKQMEAEVMGFRYAPPSFIKDYAGHDRLVVLRRNL
M--------------------DTSVILDSGHTAWMIVATLLVFMMTIPGIALFYGGLVRQKNMLSLVMQSLAIAGVVSILWVVFGYSLAFGTGKYGIGGFDKVMLNGIGLDTTATGIPEMLFVMFQCMFALITPALILGAFAERVRFAGFLCFTVLWSILVYMPMAHWVWGGGFLMEMGAVDFAGGTVVHVNAGVAALVMALMVGRRKDYRGRPITPHNIPFVFLGTALLWLGWFGFNAGSGLAADGLAANAFLVTHIATCMAAVTWAAIDWVVNKKCTTVGACTGAVAGLVAITPAAGSVDLVGALFIGLITSAVCFWMVAVVKPKFGYDDALDAFGVHGVGGIIGSVLTGVFATQFVTGEG-VQGAGDWNQLWIQIAATVISMVFSAVMTFVLFKVVDKLVGIRVDKRVEEEGLDIYEHGESAYD-MTMNASFNYIFDRLCMASEARAIARLVLETRFGLTPIDICMGRDRTFSLEERRDLENIVKRLSQKEPVQYVLGQTDFCGRTFSVAPGVLVPRPETEELTEWIIRDEKFSSPDILDIGTGSGCIAITLSQELPQAQVSAIDISPQALAIARENAERLGA--VNFRCQDILDSPSKPLWDIIVSNPPYICEHEREDMEENVLYEPSQALFPDHDPLLFYRAIGEYAVKTLKEDGRLYVEINRAYGWETTRLFQSLGLRDVTLKKDFYDNERMIRCR--K
MHLRRAAGILSIL---PVAA--AAPAFSAGDTALVSTCALIVMLMMLPGLGLYYAGMARAKNALSVLTQVFASISLIAVLWTAVGYSLAFTESNAVIGGFGKLFLTGITPDDLVLTLPEYLYALFMMMFAAITPPIIIGAFAERIKFSAVMVFMALWFLLDYVPMAHMAWGGGWVMGMGILDFAGGNVVHLNAGIAALVCALVVGPRKGYRTTMMAPHNMTMTYTGGAMLWVGWLAFCGGCAYAANGLSALLMVNTMLGGAAGALGWMLTEWALRKRASTFGAVTGAIAGLVAVTPACGYVGPGGAMAVGLITAPICLYAVEAIKPRLGYDDSFDVFGVHGVGAAVGGILTVIFALPVLGGTGFPEGR--LTQMVPQVAIIAFSIAVSVVMTFVALKITALVCGLRVEEEEEYEGLDTSAHGESAYRGM------VFGTRALKEIDGAGTDARYLLAHALGLSPDRLILVLQDEMPDGAGERFDAAIAARATHRPVAQITGRRLFWGREFRVTQDTLDPRPETEILIEAALS---APFTRVLDLGTGTGCIALTLLAERPEARGLATDLSEAALAVARDNAELLGLDRIEFRRSDWFASVG-ETFDLIVSNPPYIAEDEMAGLAPDVRWEPLAALTPGGDGLDAYRAIAAGAAAHLAPGGRIGLEIGPTQADAVCQMLRQDGFPAPEVLRDFDGRDRCIFATL-P
MKKLSFLSGLGTVAMLPACALAAAPVIDKADNAFMMICTALVLFMTIPGIALFYGGLIRSKNVLSVLSQVVVAFALVCLLWVIYGYSVAFSSGNEFFGSLSNFMLNGIDINSQNGTFYQYIHVAFQGSFACITVGLVIGALAERIRFSAALIFVVLWLTLSYLPMTHMVWGGGYLAADGALDFAGGTVVHINAAVAGLVGATLLGKRVGFGKEAFKPHNLPMVCIGTAILYIGWFGFNAGSASSANNIAGLAFLTTVIATAAAILAWVVGEWVLRGKPSLLGACSGCIAGLVAITPAAGTVGVGGAMIIGFAGGFAGLWGVTVLKRWLRVDDPCDVFGVHGVCGIVGCILTGVFTSSSLGGVGYAEGVTMAHQVWVQLFSVIVCIIWSGVAAFIAFKIADMAVGLRVPEEQEREGLDVNSHGENAYNQMDYQRWLQQAIQRLQDSDSPRRDAEILLEFVTGKARTFILAFGETLLSETERLQLSQLLERRIAGEPIAYLIGQKEFWSLPLTVSPATLIPRPDTECLVEQALKCLPSEPADILDLGTGTGAIALAIASERPDCRVQGVDVQPDAVTLAKANAQRLGINNVSFTQGSWFSGVTGQRFSAIVSNPPYIDAEDIHLSQGDVRFEPRRALTSGDEGLADLRMIITESAHYLLPGGWLLLEHGWQQGCAVRDLLLQQGFIRVETCKDYGGNERVSLGF-RP
M---------------------NMGIIDTGNTAWVLISAALVFFMT-PGLAFFYGGMVRSKNVLSTIMHSFFIVAMVSAEWIMLGYTLVFGNDNGLIAD---------------AGIPELAFVSFQCMFAVITPALITGAFAERIKFGAYALFTLLWTIFIYNPMAHWVWGGGFLAKLGALDFAGGLVIHILSGVSGLTLCLLLGKRHGYGKVPMLPHHLPMVVLGASILWFGWFGFNAGSALGANELAANAFITTQASAAVAAVSWVLCEWLHHGKPTVFGAASGCVAGLVAITPAAGFVAPLPSVIIGLCGGIICYLAVAVLKTKAGYDDSLDAFGVHGIGGTWGAIATGLWSSTAVNPAG-ADGLGSADTLVAQLISVVVAYALAVIGSAVIFYLVTLVTTVRAEETEEITGMDIGEHGEHAYNAMTIGAVLTWTQQFFQQKETPRLDAEILLAHVLHKERIYLYAHYDEPLNAEELAQYRQYIQQRAGGYSVAHIVGKKAFMGLDFFVSQDVLIPRPETELLVEYVLAHMGEDSLHILDIGTGSGAILLSLLYYLPKATGVGVDISSAALAVAKKNALQLGVKRVTWQQRDLCTAMPAQMFSIIVSNPPYLTAEDMKHLSPEVQYDPAGALFGGTDGLDFYRRLAIETPAYLNASGLCIVEIGKGQEKAVRQLFEWSQYVLIEVIKDYSDISRHMVFRK-E
MKNLASVVSETATVAVTAVTVEASSALNPGDTAWMLTSTLLVLLMVVPGLALFYGGLARTKNMLSVLMQVFVTFSLITVLWFLYGYSLAFSGEGAIIGNFDKLFMNGITPDTLSTVIPEYVFSAFQGSFACITAVLIVGAFAERIKFGAVMAFMALWFTFSYVPMAHIVWGGGFLGEDGALDFAGGTVVHINAAIAGLVGAYLIGKRLGYGKEAFMPHSLVLTMVGASLLWIGWFGFNAGSAGAANGLAGLAFVNTVVATGAATLSWLLGEMFTRGKPSMLGAASGAVAGLVTITPAAGFAGPMGSLVMGLIAGPVCLWGVTGLKRMLKVDDAFDAFGVHGVGGILGAILTGIAVSPALGGTGLS---SMLAQLWIQFKSVMVTIVWSGVVSFMAYKLIGMVWGLRVSEDEERDGLDKTSHGESAYHYMTIRSLFSTV-------PLDPLELRILLEYAIGFSRVKLITHSDHPLTTEQAKALSDVVSRRVCGEPVAYITGKREFFGLSFAVCPDVLIPRPETELLVELALERLP-HGGKIVDMGTGSGAIAIAIASERPDAHVFATDVSEKALNMATHNALALGKQTVHFSAGNWFYALVNETFDLIVSNPPYIDSKDDHLQKGDLRFEPVGALTDHADGLSALKILVSGAQAYLKRGGWLLMEHGYDQAVAVRALLARAGFEEVQSWKDLAGIGRVSGGKR-K
M-----------------------AQINAGDTAWLMVCCSLVLMMT-PALAFFYGGMVRKKNILSTLTLSYVFMALIGVQWVLYGYSLAFGPDGGIIGGLEYLGLAGVGAAPYSANVPALLFAAFQMMFAVITPALITGGFVERIRFKSFLLFSIIWSTIVYDPLCHWVWGGGWLRQMGVLDFAGGTVVHIAAGFSALAFAMAVGPRKGFGRTPMEPHNIPYTVLGTGLLWVGWFGFNGGSALAADGVAVHALVATNTSGAAAALVWMLLSWL-DGRPSTLGLATGMVVGLAAVTPASGYVTPMAAMFIGAVAAPISYYAIR-FRARRGLDESLDVWACHGMASTWGMLATGLFASTTVNPAG-ANGLGNPGLFATQLWAVVVTMAYAFVVTYVLVKVLDWSIGMRVSEMEEEVGLDVSAHGERAYS-MTIRRLGQWATEYLTRVESPRSSAELLLSQVLGLERIGLYLDFDRPLTKDELAGFKALLLRRRAHEPVAYIRGKREFFGLELAVGPGVLIPRPETELLVERGVALLAAERPKILDLCTGGGAVALALASQLPTARVLACDISAQALAYARQNAQALGLERVSFLQGPLWEPVAAGFFDLITANPPYVTSGEWPCLPPDVRHEPRLALEAGPEGLDVIGPIIVGSRAFLRPLAWLLVEIGAGQGPAVMALAQAAGFSRIELLRDLAGMDRVLACERYG
M-------------------------IQAGDTAFVLVSAALVLLMT-PGLALFYGGMVRGKNVLGTFMQSFFLISLISFEWVILGYSMSFGPDGGLTGTLAWAWLSGVGAAPYAPTIPHTVFMIYQCMFAVITPALITGAFAERVRFAPFLVFSLLWAVLVYNPVCHWVWGGGWLKALGVADFAGGIVVHLTCGAAALAAVFVIGPRKDYGRRQFFPHNLPMTLMGTGLLWFGWFGFNGGNALAANGVAATAFVSTHMGGMAGMAMWIIVEWWHRGKPTTLGAASGAVAGLATITPAAGFVTAPSAICIGLVAGGACYLGVL-AKSRLGYDDSLDVVGIHGLGGLIGTLLVGVFATRAVNPDG-VNGLGNAAQLGTQALAVAAVGAYALILSWGLFTLVDKTMGLRLTADAESLGLDQSEHTESGYSRMDVREAVAWATARLVAADVPRLASELLACRAFGLTRLELLTRRDQRPGLERLAAFSRLVERREAGEPTAYILGQREFFGLVFAVTPDVLIPRPETELIVEQALRLFQGAPLAFADFGTGSGALAVTIAHEFPNAHGLAVDISPAALDVARSNARFNGVERLEFRLADFMRSLPPASLDLVVANPPYVTEDEHAALAREVRFEPRLALVSPECGLAHLRGLLPVAAAALRPGGMLLCELGCGQGARALSLAADAGLCDAVILKDHAGLDRILLASRVV
M------------------------QIDSGDTAWLLVSTALVLFMT-PGLALFYGGMVRRKNVLSTLMHAFAALGVISLQWILFGYSLAFGRSGGLIGGMDHLGLAGLTGVA-RGTVPALAFCAFQMMFAVITPALIAGAFAERMRFSAYLIFAVLWSTLVYDPVAHWVWAEGWLFKMGALDFAGGTVVHLAAGISALVCAVVIGRRTGWPHERHQPHNLTMTLLGAGVLWFGWFGFNAGSALSSGGLASMALVDTHAAAAAGACGWVAVEWAQRRKPTALGAASGLVAGLVGITPAAGFVSPLAAVVIGFLAGAVCYAAVL-LKERLRYDDSLDAFGVHGVGGLLGALLTGVFAQKALNEAG-QDGLGNPGQLVPQLASIAAVGVYAGLVTLALLKLIDKVVGLRVPTPEEREGLDATEHGETGYALMTIRRMLTWSADDLKKSASPRLDAELLLGKVLGMSRVQMVIDPERPLQKSELSTYKALHQRRRAGEPVAYLLGVREFYGRTYRVDHRVLVPRPDTEILVEVGLARTRSLCARVLDLCTGSGCVAISLGKERPTTRVLGADLSGEALTVARENALRLG-VNVGFMRTDLFARVPRVRFDLITANPPYISDEDMLGLPPDIRYEPRMALEGGPDGLDVARRIIAEAPRWLEVGGVLAMEVGAGQAPDTAALFERAGFGEIQRTRDLGGHERVVSGVR-T
MSSFVSAAAAAFLEAAPAAAVAAAPVPNKGDTAFMFICTILVLFMLVPGLGLFYGGLVRAKNMLSVLMQCTVAGSAVMLVWVIYGYSFAFGGGSAFWGGTAKMFLSGVNMESTAATIPEFIFIMFQMTFAAITPALIVGAFAERIKFSAAVLFCILWATFVYFPIAHMVWDNGLIFGWGALDFAGGTVVHINAGVAGLIGAIMVGKRTGFGKDMMAPHSMTLTLVGAAMLWVGWFGFNAGSNLEASGGAMLATVNTFVATAAAIVSWSLVETFTRGKASMLGAASGMIAGLVAITPAAGIVGPMGAIAMGLIVSPLCYFFVSFVKNKFGYDDTADVFGVHGVGGLFGALATGIFASASLGGIGYAEGVTMGGQFMTQLYAVLVTLAWCGIGSAILYKVVDVIVGLRVPVEAEREGLDLSSHGEAAYHSMTLDSLFAEARARFLKIGEAALDARVLISGLLDLPAVAFMTRGGEIVSETDAQRIREAIERRAAHEPVHRILGNREFYGLTLGMSADTLEPRPDSEMIVEGLIPFAQKGSCHLIDLGTGTGAICLALLSAVPQATGVGSDLSAGAVEMARANAERNGLDRFTGVESDWFASID-GRFDIIVSNPPYIRTEVVASLAPEVRHDPALALDGGADGLDAYRTIAAHAARHLAEGGIVGVEIGYDQLQVVGALFESEGFRVIDRVRDLGGNDRAILFSFGH
MKR-LMLVALAIALVVPAHPTPVGEAINSGDVAWMLTAAALVLLMT-PGLSFFYGGMVGFKNVVSTMLQSVVALGVISLLWVLVGFSLAFGDSGGFVGNMTFFMFDGVGELTLAPTIPLVMFALFQLKFAIITPALITGSFAERVRFSSYLLFMVLFSLLIYCPLAHMTWHDGFFRKMGVLDFAGGTVVHMSAGFAALAGALVLGRRKSHLNEAHSPANVPFVLLGTGMLWFGWFGFNAGSALAANGAATMAFGTTNTASAAAMLGWMFFDWMRGHKPSALGACIGAVVGLVAITPAAGFVTIRESIIIGLAASVISNLAVN-LRTKSTLDDTLDVFPCHGVGGMVGMVATGIFAAN--------VGLGLTKTFFNHLIALVIVAAFSFIGSLILYKVTDLIIPLRVTQEQEDEGLDLSQHGETALGVMTVGRLLTWTSDFLKRAESPRLDAEVLLANVLTWERVKLYTDFEKVVGDQPRAEFRDLVRRRAEGMPVAYLVGRKEFYSLSMAVSPAVLIPRPDSEFVVVEFLNLTKLDAPRAVDVGTGSGCLALACVHQHKTARFVAIDLSPEALAIAEANAKKLGLDRIEFRQGDRLGPVANGPFDVILSNPPYIPTDVIPTLEPGVRYEPHTALDGGADGLRVVAPLIAEAVSLLKPGGHLILEIGSDQEKAVRDLIAAQPLILAPTIRDHANHPRVVRATRRA
----------------------------------MMLSTLLVIMMTIPGLALFYGGLVRSKNMLSVLMQVMVTFSLIVVLWLVYGYSLAFTEGNAFIGGFDRLFMKGIFDPATGATIPELLFAAFQATFAGITCCLIVGAFAERAKFGGILLFMVLWFTFSYAPIAHMVWAAGYIWQMGALDFAGGTVVHINAAVAGLVGAFVIGKRVGYGKEAFTPHSLTLTMVGASLLWVGWFGFNAGSALEAGTSAVLAFMNTFSATAAAVLAWCIGEALIRGKASMLGAASGAVAGLVAITPAAGNVGLMGAIVIGFVAGFACLWGVNGLKKLLGADDSLDVFGVHGVGGIVGALLTGVFNTQSLGGPGIVDWVEIGPQVWIQLKAVLLTIVWSGVVSFVAFKIADLTIGLRVTEEEEREGLDISSHGETAYNRMTVANALAAAAA----LDIDRLDAQLLTLRALNRDRAWLLAHDTDAFPEAAWPALTALFARRRSGEPVAYLVGEKEFHGLTLQVDARVLVPRPDTETLVDWALERLALEAPRALDLGTGSGAIALALQRARPDAQVDAVDASADALAVATANARRLDL-PVRFVQADWLDGAA-AGYALIISNPPYIAAGDRHLDA--LRHEPLAALAAGPDGLDDLRRIARDAPLHLADGGWLLLEHGHDQADAVRDLLIARGFAEVQSRNDLAGIARCSGGIWVK
MKSALMAASLLPALLWPAIAQEPPPALDSGNTAWMLVSTVLVLMMTIPGLALFYGGMVRKKNVLATVMQSFAVCCLVTVLWFVVGYSLAFSDGNAWVGGLSKLLHQGITVETLVANIPEFVFSTFQMTFAIITPALIAGAFAERMKFSALLLFTGLWLLVVYAPIAHWVWGGGFLGSAGVLDFAGGTVVHINAGVAGLVCALVVGKREGYGQVNMAPHNLVYSVIGASLLWVGWFGFNAGSELAADGLAGAAMFNTQIAAAAAALAWMAAEWVIAQKPSVLGIISGAVAGLVAVTPAAGFVNPTGAFFIGIASGLVCYVAAVKLKHALGYDDSLDAFGVHGVGGLVGALLTGVFADPAINGL------GKNASVGTQLYGVVFTVAWTAIATFVILQVVKIAVGLRPTRQQEIEGLDVTLHGEVV--QMKLAALHREARAKLAEIAEAALDARLIVEHFTATSRTDAIASPDREIAVAAGLAVKKAIARRLAGEPVHRILGFREFYGLKLALSPETLEPRPDTETLVDALLPFVRAGECRILDLGTGTGAIALALLATIDSTMADGVDISDGALAAAAGNAARLGFGRFRAIRSDWFAEIS-GRYHVIVSNPPYIATNIIAGLQAEVRFDPHRALDGGPDGLGAYRSIAKGAKTHLLDEGVVAVEIGSTQKRDVSAVFEQAGFALLQAAGDLGGNDRVLIFATRS
MRIRTLIFGGSIL---GSAAAAVAAAQTAGDNGWMLVSAALVLMMSGPGLALFYGGLVRKKNILGTMMQTFAMMAVITVLWALLTYSLAFSSGNAFIGGLHNMFLHGVGLAPYAGTIPLQTFMVYQMMFAIITPALITGAFAERMKFSAMLVFMVLWAIIVYSPMAHMVWGGGLLGRMPCLDFAGGTVVHVTSGVSALVTALYLGKRIGYPKIPMPPHSVVLSFVGACMLWVGWFGFNAGSALSAGTLATSAFVATQFGAAAAVIGWSAVEWMRQGKPSALGAISGAVAGLVAITPAAGFVTPMSALWIGLIAGAFCYTMVVKVKSWFGYDDSLDAFGVHGAGGTLGALLTGVFATSAINPIGKPTGLGNWRQLFHQAFGIGLAWTISIVGTLIILFLVDKTIGLRVSEEDERIGLDLSQHGEEGYDHM-LRDALTSAGSRLTAVPSPRMNAELLLMFTLNCDRAYLYAHAERQLGDDEKSRYDQALDQRAQGIPAQYITGHQEFWGMDFIVTPAVLIPRPETEHVIETVLPLVQ-TTPRIVDVGTGSGCIAIALAKELPQAEMHATDISSEALEIARANAARHQLSRVHFHQGDLLQRLGQNRFDCVVSNPPYVGESEEDQVQLEVRFEPRHAVFAGPTGLEVIQRLIPQAHDALKPGGWLVIEISGSIVEGVQDVLDS--WREVRVTEDLQKIPRVARAQKLP
MKKFAVAAAPVADAEAASAEAAPAPVPNKGDTAWMLVATVLVIFMSLPGLGLFYGGLVRTKNMLSVLTQVFVIFCVVALLWVTYGYSVAFTDGNSFFGGLSKAFLSGVTPDSVVETIPEMLFMVFQLTFAAITVALIVGGFVERIKFSALLVFAVLWFTFSYLPMAHMVW-SGFIFGKGALDFAGGTVVHINAAMAALVGAFVIGKRIGFGKEKMAPHSLTMTMIGASMLWVGWFGFNAGSNLEATGTAVLAMVNTTVATAAAALSWMAAEWMLRGKPSLLGVASGCVAGLVAVTPACGFIGPMGAIVLGLVAGVLCFWGVTGLKKMLGADDSLDVFGVHGVGGILGALGTGVLAAPSLGGTGVYDYASIAAQVTSQAWGVGTTILWSGIVSFVLFKLIDMTIGLRVSDEQEREGLDTATHGERAYDYM-LRQILSEDVALLVGRSEARIEVQSLLQAVLQVHRAYLLAHPEHFPNANQQAEYTALLKRRLAGEPIAYLLGEREFFGLTFKVTPATLIPRPDSELLVEQALARIPDDRIRVLDLGTGTGAIALSIAHARPGATVTAVDASAAALEVAKENAQRLGTHNVRLLDSDWFSALQGERFDLIVSNPPYIAAADLHLAQGDLRFEPTTALASGADGLDDIRRIVAEAPLHLSRGGCLLLEHGYDQAERVRALLVNAGFSEVYSAHDLGKIERVSGGCWSA
MQFSLSAATAALLDAAAPAAVAAAPVPDKGDTAFMFLCTILVLFMLMPGLGLFYGGLVRAKNMLSVLMQCTVVGASMMLVWVIYGYSFAFGGSNAYFGGTAKLFLSGITMDSTAATIPEYIFMLFQMTFAALTPALIVGAFAERIKFSAALLFCILWATFVYFPVAHMVWDNGLLFAMGALDFAGGTVVHINAGVAGLIGAIMIGKRTGFGKDMMAPHSMTLTLVGAAMLWVGWFGFNAGSNLEASGGAMLATVNTFIATAAAIVSWCIVESFTRGKASMLGAASGMIAGLVAITPAAGIAGPMGAIVMGLLVSPLCYFFIAVIKNKFGYDDTADVFGVHGVGGFFGALATGIFASSSLGGIGYADGVTMGGQFMTQLTAVVITIVWCGIVSAILYKVVDVVVGLRVPVEAEREGLDLASHGEAAYHSMSLDAAVADARAKFAALPDAAMEARMLIGGLLGLTSTEVFSGGERLLTAAEAATVADAVTRRLKREPVHRILGAREFHGMTLRLSAETLEPRPDTEMLVETVLPHLRRGEARVLDLGTGTGAILLALLKECPAAQGVGSDVSEDALGTARDNAERLGLDRFQAIRSDWFADIA-GRFDIIVSNPPYIRADVIPALEPEVRFDPPRALDGGPDGLDAYRAIAAGAGASLQADGILGVEIGFDQKDSVTEIFTTAGFALRQAARDYGDNDRVLIFAPGP
MKRQFSVAASVVASCVPSLSQAAEGVVDKADNAFMMICTVLVLFMTIPGIALFYGGLLRSKNVLSLMAQVMVSFALVCVLWVIYGYSLAFEPGNGFFGGFSQVMLKNLAFTDLSGNFYQLIHVAFQGSFACITVALIIGALGERIRFPALLVFTVLWLTFSYLPMAHMVWGGGVLSQDGALDFAGGTVVHINAAVAGLVGAYLLGKRTGFGKEAFKPHNLPMVFTGTTVLYIGWFGFNAGSASAANEIAALAFLNTIVATAAAILSWVFAEWLFRNKPSLLGACSGCIAGLVGITPAAGMVGVGGALIIGLIAGFTGLWGVVALKRWLRVDDVCDVFGIHGVCGIVGCLLTGVFTAKSLGGIGYAEGITMLGQVGIQAFSILVCVIWSVVVAFIAFKIADLLVGLRVTVEIEREGLDINSHGESAYN-MDYLSWLKQATMQLSASDSPKRDAEILLGFVTHHSRTYLLAFGETQLAPEQFSQLEALLARRVKGEPIAYITGEREFWSLPLNVSPATLIPRPDTECLVEKALERLSLTPCRILDLGTGTGAIALAIASERPDCRVTGVDINPDAVMLAQGNAEKLKIQNVDFLLSNWFFSLNNQQFGMIVSNPPYIDETDPHLSQGDVRFEPDSALIAAKQGIADLNTIIDLSRHFLLPGGWLLLEHGWKQGNVIRSLFSESGYRQVATFQDYGGNERITQGQWHS
MQRFKKLIALPLLCAVPAL-AETPAAVNSGDTAWMLISTALVLLMIIPGLALFYVGMVRAKNALSLLTQMLCMTALVMVLWPLIGYSLAFSGSSPFFGNLTNAFLKKVTPDSINGTIPEYVFVCYQMTFAAITAALALGGFAERIKFRAVMLFTPLWLVLVYLPLAHMVWSDGYFFKMGVLDFAGGTVVHINAGIAALVGCLMIGKRSGYGKELMAPHSMMMTLIGTGLLWVGWFGFNAGSALGANASAGLAMINSFVATAAAILVWIATEALVGRKPSLLGACSGAIAGLVAITPAAGNAGPMGAIAIGALASFGCFWMVVYVKPKLKFDDALDAFGVHGVGGIIGSVATGLFCSPLLGGPGKAD--MIGHQLFLQIFAVVVAVIWSAIGSAIAFYIVDKLVGLRVTKEEEAMGLDISEHDERAYNLMSITEALREAARDLAT-MTARLDTELLMAHSLGIERDALLLGSWGE--KEAPLSFFEAIKRRKQNEPVAYILGYRDFWTLRLTVTPDVLIPRPDSETLIETAIAYFRALPENILDLGTGSGALLLAALDEWKDAKGLGVDASPEAIKIARLNADKCGAPRVEFKIGHWGRGIQ-QKFDLLLCNPPYIARD--AMMPADVLYEPHLALFSGDEGLDDYREIIPGIPSLLTERGIACLEIGFDQAENVSMIAKETGLRS-RIFYDLEQRPRCVLLS--R
--------------------------MNGADTAWVSMATALVLLMTLPGLALFYGGLVRARSVLSIFMQCFALAAAMSLLWLLAGYSIAFGDVGGLWGGLSRLGMIGVTADDLRGTLPEILFFAFQMTFAVITPALILGAFVERVNFWWVFTFSAVWMLLVYAPVAHWIWGAGFLSEKGTRDFAGGIVVHETAALAALLLAVMIGPRRN---RHTPPHNPGMVAIGAGLLWVGWFGFNGGSELAADGTAAMAITATHLSAAAASLSWMFWERLKFGRASLVGIVTGSIAGLASVTPASGYVSPLQAVIIGTVAGILCQESVLIVRERLKLDDSLDVFAVHGVGGIFGTIMVAVFGAAS---------------FTAQLGALLIVGLYTIALTWGIARAVALVFPMRVDKESETNGLDISTHGERAYDSM----------------------PAACSPNVMEVPPERLYLSIHSELSEDRHKQFLKCLAAREARQPVAQITGHRAFWKHEFRVTRATLDPRPETELLVEVALE---TAFERVLDLGTGTGCILLSLLAERPAARGVATDISEAALAVAQENAERLSLERAHFVQGDWFHGVE-GRFDLIVSNPPYITEAEMAELAPDVRWEPHTALTPGGDGLGAYRAIAFGAFARLKPGGRIALEIGPTQAAAVSAMLTAQGFADVEVRQDLGHRDRVVLAHR-P
M-KKITILLLGLGNF-VAPAAAPPNPISAGDTAWMLISSALVLLMT-PGLAFFYGGLVRSRNVLNTMMMSLVAMGVIGVTWVLWGYSLAFDVTEAFIGGLDWIFLNGVTAAPYAPTVPHQVFMVYQMMFAIITPALISGAIVERVNFKAYFWFLLLWSTLIYSPLAHWVWGKGWLAATGALDFAGGTVVHISSGISALVAAWMIGPRRSFGVQTYAPHNVPFVLLGIGLLWFGWFGFNGGSALSSSSLAATAFVNTTIAASAGGLTWMLIEWILRGKPTAIGIASGFLGGLVGITPAAGYVLPIGAILIGSITALSCFFAVS-LRAKLRFDDSLDTYPVHGVGGTIGALLTGLFATKAVNPVG-NDGLGNPGLLWTQFVGVAATYIFAAVGTFVILKVLSLFMELRVKPNTEAEGLDVPEHGEEAYGYMELSQWRQQAIADLEQLSP--KEVDIFLQAVTDLDTLSLRLQSREKIPSYSWSEITKRWQKRQSRVPLQYLLESVVWRNFTLKVSPEVLIPRPETELLIDIVGETVR-DGGIWVDLGTGSGAIAIGLASILTKAEIYAIDYSQTALAIAKENIINTGFDRIILKQGSWWTPLEKGQISGMLSNPPYIPSAEILDLQIEVRHEPRLALDGGEDGLTALRYLVATAPDYLRSGGLWLVEMRAGQGEKVAQMLENQGYRQIQIINDLAGFDRFVLAE-RI
--------------------------MNNADVAWLSTSTVLVLLMVVPGLALFYGGLVRSKNMLSVLMQVIATFSLAVVLWFVYGYSLAFTDGNAFFGGFSRLFLSGVF--TPPDVVPEILFAAFQATFAGITCALIVGSFAERARFSAVLVFTFIWFTFAYVPIAHMVWDPGLLFAAGALDFAGGTVVHINAGIAGLVGAYVIGKRLGYGREAMQPHNLPMTFIGATLLWVGWFGFNAGSALSANGVATLAFFNTLIATAGAVLAWVFTEWAIKGKPSILGAASGAVAGLVGITPGAGLVGPVGALIIGIAAGAICVWGVNGLKRLLKADDSLDVFGVHGVGGIVGALLTGVFNAQAFGGPGLESIGAIPGQLWIQLEGILLTIVWSGIVAFIAYKIADMVCGLRVPEDVEREGLDINSHGESAYHSMTVRGLMADC-------GLPRLEARMLLERVLDKPRAWLLAHDTDPLAPAAVAAFQTLCARRLAGEPMAYLLGEREFMGHVYAVAPGVLIPRPETELLVETALECLSRQAPRVLDLGTGSGAIAVAIALARPDAHVTGTDASPEALAQAHANAQRLGAPRVRCLAGDWYAALGDAPFDLIVSNPPYIAAGDVHLDQGDLRHEPRGALTDEADGLSALARIVSGARAWMAPGARLWLEHGWDQAAAVRQLLADAGFRNAASRRDLAGIERISGANL--
MRGLGLLAAGVLL--IPGTAAEGAPAVDTGDTAWVLISAALVMLMT-PGLAFFYGGMVRSKNVLTTIMQSFFIVAMVSVQWVLFGFSLAFGPDNGVIGSLSWAGLTDMALAPYSATVPLFAFAAFQCMFAVITAALITGAYAERFKFGAFVLFTFLWTTFLYDPMAHWVWGGGWLRDLGALDFAGGTVIHILSGVSGLVACIMLGKRSGKGVVPMLPHHLPMTVLGAALLWFGWFGFNAGSALGANGLAAGAFVVTQAAAAAATLSWVGAEWLVNGHPTMLGAASGCIAGLVAITPAAGFVTVVPAVLIGLIGGVLCFAAVAIVKAKLGYDDALDAFGVHGVGGTWGALATGLWATKTANSAG-ADGLGNAHQLYVQAVTVVVAIVMAVVGTYIILKIVGAVTTLRADAAEEESGLDIVEHGERAYRKMTITRVLEWTKQYFANIENPRLDAEILLCAVLKCERITLYVHFDQPLDDTELAEYRSYVTRRANQEPLAYILGTKAFMKHSFKVTPAVLVPRPETELLVESVAKAAVAGAENLLDIGTGSGAIIVSLLDLLPQSKGTAVDISAAALVVAGENAENIGVERLTLVESDLFSKLDCKKFDIIVSNPPYIPAAAIAGLAADVQKEPLGALDGGADGLDFYRRIVSGCEIWLQPDGLLAFEVGIDQAQSVCQLCRQAGLIVTAVRKDYAEIERMVFATRTS
MLQKMFWCFGLLV--IVSPA---ADSIDAGDTAWMIVATALVMVMTPAGLALFYGGMARYKNLLNTYAMTFAAYCLASVIWVVWGYTLAFGPDGGLIGGWDYFLLNGIDVTSVQGTIPHYVFVLFQMTFAGITVALVVGSVVDRIKFSAWIVFSFLWVTLVYCPVAHWAWGGGWMSEMGALDFAGGTVVHINAGVAGLVLALVLGKRIGFGREAMFPSSVALTALGAALLWFGWFGFNAGSQLAADGLAGSAFLVTNTSAAIGALTWMFIEWTLEKKPTLLGMASGAVAGLVAITPAAGFVGLGASLIIGMGAGLLGFTFVTKLKHKLGYDDSLDAFGVHGICGIWGALATGIFADPTVNALG--TGLGNPRQLWVQFVSIIATAAYSALATLIVIALTRLVTGLRIDADSEIVGLDGAYHGERGFEAMTVLKTLQWTVDYFKSLDTPRIDAETLLSHVLNCQRIDLYLRYDQPLNEDELTRFKHLIKRRIRREPVAYLVGAKEFWSLRVEVNPAVLIPRPDTECLVENALKLLPDDPCKVLELGVGSGAVVIALAHERPDCHCWASDRSWPAISLARRNARWHDLDRIRFFVSHWLDAVSPAFFDMVLSNPPYIRHDAIDHLPDDIRFEPVGALDGGPDGLRDIRTIMVQAYRCLKPGGELLMEIGFDQRRAVEALARTCQYADVQFFKDYSGHDRVARLQKRP
MFRRRLLLPAALAALAPTAADGRLDVADGGDTAWLLAASVLALLVL-PGVALLYAGQVRAKNVLSILIQCGAIFAAASTLWVMVGYTLAFGDVGGWLGKGNAWMLIALGNVRAGTAVPESTYALFQMVFAALAPTLIVGACAERARFGWVVAFAALWSLVVYAPVAHWVWGGGWLAQVGTLDWAGGIVVDMTAGASALVVAVMLGRRKGVVQGLTAPHAPALAIAGAALLWVGWLALSGGSAVAANDDAAAAIIAMHVGAAAAALTWLLVERLMLGKPTAIGFASGAVAGLATLAPAAGFVSPGAAMLMGVLGGVTCHFVMRLVRRKLLIDDALGVFAVQGVGGIVGSLLLAVFLSEGLGGVG--YGENPVAQLAAQGIGVLVVAVWSLVGTVILALMASLAFPMRVSEDAEREGLDGATHGERAWNDMAVSAAIATAAARF-G-ATPRLDAELLMAHALGVDRNAILLDPTR---YAVPAAFAALVERRLRHEPLAYITGTRGFWSIDLAVGPGALVPRADSETLLIAAQAHFAHAPATVLDLGTGPGTLLLAALDEWP-AQGLGVDFSSQALAYARVNAATLGMDRARFFRGRWASAIV-GQFDLILANPPYIATD--ETLPAEVHHEPHAALFAGRDGLDDYRILAAQLSALIAPGGAAIIEIGSTQATPVTALLEAQALH-VALHHDYGNNPRALVATTRR
MTFSWLAFAAIVLSSGAALAAGTPPVADKGDTAWMMVSTVLVLLMIVPGLALFYGGLIRTKNMLSVLTQVLAVACISMLLWVIYGYSLTFTGGSAVLGDFSKAFLLGVTKD----TIPEYVFFAFQMTFAAITPTLAIGAFVERVKFSAVLLFALLWITLVYYPLAHMVWQDGYLFKLGALDFAGGTVVHINAGIAGLVGALIAGKRVGYGREIMAPHALTLTFTGAALLWVGWFGFNAGSALAANGVAALALVNTLLATAAAALGWMLVEWAVKGKPSLLGTVSGVIAGLVAITPAAGLVGPIGGIVLGVVGGVVSFFFCTTVKNALGYDDSADVFGVHGVAGIVGSIGTGIFVSTSLGGVGV----DMAAQLWTQCVAVAIAVVWCGVISACIFKVLDLTIGLRVAVDAEREGLDITDHGERAYNMMTLDEARRAIATQLRKIESPELDARLLLGDVLQLDLTGLITAATRRLDTSEAQRLEDVIRRRIAGEPVARILGRREFWGLTFALSPATLVPRPDTETLIEAVLDILKAAPLRILDIGTGSGAILLALLSELPNTTGIGTDINPAAIATAADNAATLGLSRATFVACDYAGALR-GPFDIVVSNPPYIPTADIDHLDLEVRHDPRLALDGGADGLTAYRTIAPLAFALLAPSGIAAVEIGQRQAHGVATLMAEAGLAVPPAKADLGGVPRVVTARK-T
MKKKTLLIATTILSL-SKLATTPTPTINAGDTAWMLVAVALVLFMSIPGLALFYGGLVRRKNVLSVFMQIFILVSVISIEWVVFGYSNAFGSNKPYFGGFDWAFLNGINMNDTIGTIPHILFIMFQCMFAVITPALIIGAFAERIKFKGFLLFSVLWSIFIYNPVAHWVWSDGWLFQLGALDFAGGTVVHINAGIAALVTALMLGKRRDYKNHALPPHNITYVVMGASMLWVGWFGFNAGSGLAADGLAANALMVTHIAAAAAALTWATLEWVIDKRATVVGISTGAVGGLVAITPAAGFVGVGGAMIIGLAVSLVCFFMVAWVKPKLGYDDSLDAFGVHGIGGILGALLTGILASPFVQSA--YSGAGNIEQLKIQFIATSTTIVFSGIGTYILFKITDKLVGVRVTSNEEGIGLDETQHGETAYTDM--QQNFENIRTALRGENEINSIAKLVLMEVSGYTFTELILNKNTIFSAIQQEKVKYFVDKLTKREPIQYVLGRTEFYGLQFQVNPSVLIPRPETEELVDWVRISFSQQALRLLDIGTGSGCIAISLKSIFAKSEVTAYDISDAALETARQNAKINDC--IDFRQVDILYPPFWTKWDSIVSNPPYIPKTEQSELSAHVLFEPHTALFPDSQPLIFYEAIAGFALQHLNSGGMLFLEIHRDFGHQIVQLLEKSGFKEVILRKDLSGNDRMVRAR--V
M-----------------------QSINAGDTAFVMICTALVCMMT-PALALFYGGLVKQRDVVSIMIQNFVCIGVVGLIWVFGGFSLAFGPTGGLIGDIRYFGMYHIGIEPLGPSVPFILVFAYQMMFAIITPALMTGAFVGRIKFGGYLFFVALWTIIIYLPAAHWIWGGGFLAQMGAVDFAGGIVIHTSAGFSALATARYLGKRRTEPQSGSEPSSLPLVALGAGLLWFGWFGFNAGGAYAADALAAYAFTNTMLSGAIAMLVWMFWEWRETGRPSFSGVLVGAVAGLATITPASGYVEPIAALGIGATGATVCYYAKY-VQRWLKIDDTLEVWRAHGVGGLTGALLIGVLASSAINGVS-----ASTHQLGVQALAVVIVASYSWVITYVILKLIDLTGSLRVSEEVQESGLDQSLFGEQAFNTMTGTQAVVAAVARLRAITDPARDARRLLAYALEIPSDRVTLCLPEAMSDLAQTRFEAAISARCLHQPVAQITGKRAFYGRIFKVTRDVLDPRPETETLIAAALE---TPATRILDLGTGSGCILLTLLSEFPNAVGIGTDLSEAALTVAAANAERLGVDRADFQQADWTDGLC-GPFDLIVSNPPYIAADEMPGLSVDVRWEPSMALSPGGDGLAPYRRILPDAMGLLVDGGRVLVEIGPTQGPQVAQIAKDSGLVNVRILPDLDGRDRVVTAQRST
M----------------------PTGLNTGDSAWLLVSTAMVLLMT-PGLAFFYGGMVRSKNMLTMLYMSFICISLVTVLWFLYGYGIAFGKDGGLIG-WGDWRFGNVTPDTLQGKIPEQIYACFQLTFAIITVALISGSIAGRARFGPWILFVCVWVTLVYLPIAHWVFSSGWINKWGVMDFAGGLVVELNSGISGLAMALVLGRGVAFRREGPRPGNIPFVMLGLGLLWFGWFGFNAGSALGDGAVAARAFVSTMIAGCSGMLTWRLLEWLRTRHFTRLGSSSGALAGLVAITPSCAFVGVWGAFAIGIVAAAVCTYAVE-MKLVAGYDDTLDVVGIHGAGGIVGVLALGFLATGWDRQ-G-TAGLGPASVLGKQAVAVLAVGAYAFIVTFVIGKIIDRLFRMRMTPEEQARGTDAAFVEE-----MLLLDEIARATARLAEAASPRADAEELAAAVHDVKRSELHGV----PDGSFDARFWEFVARREAGEPLQHITGRAFFRYLELKVGPGVFVPRPETEVMVGWALETLRVRDPLVVDLGTGSAAIALSIALEAPRARVHAVEKDPTAFVHATRNIEELDEGRVRLHLGDFASALPEGTVDLVVSNPPYIPMSEWEYVPPDVRHDPAAALWGGDDGLDAMRVVERTARRLLRPGGHVAVEHSDLQGNAVYWTFPEENWRDVRNRRDLTDRDRFVTARMSD
MTFKSAGLATLA---VLFAAAYAAPTVNKGDNAWMMTATVLVLLMTIPGLALFYGGLVRSKNMLSVLMQVFYTVCIVCVIWALYGYSLAFTGGSDFIGGFSKAFMSGITTDSMAATISEMIYFCFQMTFAAITPALIVGAFAERMKFSAIALFIPLWVTLIYFPMAHMVWAAGFLFKKGALDFAGGTVVHINAGIAGLVGALLIGKRTGYGKELMAPHSLTMTMIGASLLWVGWFGFNAGSNLEASGGAALAMTNSFLATAAAALSWMFAEWMIKGHPSVLGALSGAVAGLVAVTPACGFSGPMGAIILGLVVGVVCLFFCTVVKNALGYDDSLDVFGVHCIGGIVGALGTGILVNPALGGTGVLDYVDMVTQMISQSWGVGTTLLFSGIGSAIIYKIVDVIVGLRVSVDAEREGLDITDHTERAYNMMTVEAARRALATQFKAIDSPELDARLLIGAALALDHTGLAVQAARPVTADEADIIASFAQRRLAHEPVARILGHKEFWGLDLRLSDATLVPRPDTETIVAAALEMIRAKPLRIADIGTGSGAILLALLSELPAATGIGTDISESALATACLNAQRLGLDRTSFIQCSYAAALT-GPFDLIVSNPPYIRSAEIAGLDRDVRYDPRLALDGGADGLDAYRAITPQAASLLAPQGVLVFEVGQGQSADVSALMRQAGLTLSPPRADLGGIHRAVMGRKAI
MKK-VLLVGVSILLFIPAVGSIVTENISSGDTAWMLAAAALVLLMT-PGLAYFYGGMIDTKNIISTMLQSFIAMGVISVVWIVVGFSLAFGTSNGLIGDTTFFMFKNVLDGALAPTIPLVLFAFFQLKFAIITPALITGTFAERINFKSYIIFLILFSLFIYAPLAHWTWHDGFLFKWGVLDFAGGTVVHMSAGFAALAASIYLRNKSE--KVAHAPANVPFVLLGTGLLWFGWFGFNAGSALGANPLAASAFATTNTASAAAGLCWVLLDAVRGKKLSALGFCIGAVVGLVAITPAAGFVTIPSSLFIGTIAAIVSNVVVH-WKAKTSLEDTLDVFPCHGVGGLVGMIMTALLATQAVNAAT-GNGLGETTLFLVHMKALVIVVGFTFLGSLVLLKITDLISPLRLSAEDKKVGADFSQHGETLYPRMNSKDLFRDLRKRITLASETESILYRVLEEVPGITRADIISQKAVSLTAKEISALDSIIDRINQNEPVQYILGKADFFGREFVVNPSVLIPRPETELLIEEVLKHA-PAPGKISDIGTGSGCIAITLSCELPQKQVYAFDISEVALKTAKGNADKLNA--VTFQQVDILNEEITNDFEFIVSNPPYVAVSEKDAMNANVLYEPHLALFPDDDPLIFYKIIAERGVRSLRSGGRIIVEINERFGKEVKEVFMNAGLRDACILKDLQGKDRIVSAV--K
MRSFCAFMALAGFMAAPAF---ASDAINSGDTAWILTATALVLFMTLPGLALFYAGLVQSKNIVSVLMHHFAIACLMSILWVIAGYSLAFSGDGAWFGSLSNMFMGAIGLDSMSGTIPESVFAVFQMTFAIITPALVIGAYVERMKFSAVLLFSAIWLLVVYAPVTHWVWGGGIMATWGVMDFAGGIVVHATAGTAALVCAIVLGKRRNFPESVTPPHSPVLTMIGASMLWVGWFGFNGGSALGAGSGAGMALLVTHIAAATASLVWMVIEWLRFGRPSLVGIVTGMVAGLATVTPASGFIGVPGGLILGLVGGGACYLAVDLIRVKMKIDDSLDVFAVHGVGGILGSLLVAYLALPAFGGLGLADGVSAASQLWVQFSSVIITVIWTAIASFAILKIISAMTGLRVDTQDEIEGLDITQHGEYGYHKM-AREILLDVAAILSAIDSPQQDARLLLGAALGRDDAVLPHE-SISFGDMEKALLETLVARRIAREPVSRIRGWREFWSLRFALSSATLDPRPDSEIIVATAIAAAKAKQLKLLDLGTGSGCLLLACLSELPDAVGLGLDISEDALATARNNATALGLEQSRFYQHSFMDEMSQGSFDIILCNPPYIPAAEITALEPEVAYEPMRALDGGADGLDCWRGLMTVVPSCLAAGGCLVVEIGAGQEDDVIQLAEMANMTCVEMHKDLAGITRCLMFRLKN
MRPRFFAFSGFLL---GLPATQIANAQTSGDNGWMLVSSALVLMMTGPGLALFYSGLVRKKNVLATMMQSFMMMCIVTLLWGIVGYSLAFGSGTSFIGGFQHLFLRGVGLAPYAGTIPAQTYMIYQLMFAIITPALITGAFAERMKFSAMAVFLTLWSLVVYSPMAHMVWGGGLLGAIPCLDFAGGTVVHITSGVSALVCALYLGKRVGYPKEPTPPHSLVLSVVGACLLWVGWFGFNAGSALNAGTLATSAFVNTQFATATAALGWVAVEWWRTGKPTVLGGISGAVAGLVAITPAAGFVEPMAAFVIGAIAGVFCFLMVTTVKSLFGYDDSLDAFGVHGAGGTLGAILTGVFASSAINPIGLPSGVGNWHQLLNQFGGVAIAWGLSIVGTLILLKLVDVTIGLRVTPDEEREGLDITQHGEEGYEAMSVRTILDQATQRL--LPTARRDAELLLQHVLGRNRAWLIVHSDDAMTAEQVTQFESWILRRAAQEPVQYIVGEQEFWGLRLRVTPDVLIPRPETEHLVEAALERLPGETVRVADIGTGSGAIAIALAASRPQALVTALDLSEAALRIARENAAAHGVERMRFLQSDLLAAVRGERFAMIVSNPPYVPGG--EELEPQVRFEPHSALFAGAEGLDVYRRLIPEAAEVLEPGGWLLMEIGHGQRAALAELLA--GWDDIAFVDDLQGIPRVVMARKDR
MR---LGRGMVSVALLPGVALAGAPQVDRADNGFMMLATALVLLMTLPGIALFYGGLLRAKNVLSLMTQVMVAFAVVSVLWVIYGYTLAFGRGNAVVGNLHALLLRGIGLHEVTGSISTLVHVAFQGSFACITVALVTGALAERARFSAVLIFAALWFSLSYVPLAHMVWGGGWLAADGALDFAGGTVVHINAAVAGLLGARLLGRRSGYGRESFKPHSVPMVFLGTSILYIGWFGFNAGSAGAANDIAALAFINTMIATAAAILSWVLAEWGLRGNPSLLGACSGCIAGLVAVTPAAGSVGVGGALLLGLIAGAAGLWGVVVLKRWLRTDDACDVFGVHGVCGIVGCLATGVLSAAPLGGTGYASGVTMGHQLWVQMLSVLVCVIWSAAAALIAYKAADLCVGLRVSEDQEREGLDVTSHGENAYNRMRYDQWLRQACARLTPGDSPRRDAEILLEHVTGRGRSFLLAFGETLLTAAQLAQLTSLLARRVQGEPVAYLIGEREFWSLPLAVSPATLIPRPDTECLVEQALLRLPATPVQIVDLGTGTGAIALALASERPDCQVSAVEFNPDAVALAQHNAARLGLSRVEILQGSWFTPLAGRRFTLIVSNPPYIDAADGHLSQGDVRFEPASALVAAEQGLADLRAIARQAPDYLALGGWLLLEHGWQQGAAVRALLTEYGFCRVESVRDYGNNERVTLGQYSC
MKRYLSRTAVGLLILLPGVA-AAQTAADKADNAFMMISTAMVLFMSIPGIALFYGGLLRAKNVLSLLTQVIATFSLVSVLWVVYGYSLAFGEGNDIIGNLSGVMLKDVQLTDVTGTFYKLIHVAFQGSFACITVGLIVGGFAERIRFSAVLLFVLIWFTLAYVPMAHMVWGGGYLFKLGAIDFAGGTVVHINAAIAALVGAYMLGKRKGIGREAFKPHSLPMVFVGTAILYIGWFGFNAGSASSANEIAALAFINTVIATAGAVLGWLGAEWALRGKPSLLGACSGCIAGLVAITPAAGSVGIGGALVLGVVAGIAGLWGVVVLKSWLKADDTCDVFGVHGVCGIVGCIGTGILTSAALGGTGYAEGVTMLKQVGVQAASVVVCLLWSGIVALVAYKVADICLGLRVSEETEREGLDINSHGESAYNPMTFNQWLEQAIARLKGGDSPKRDAEIILGFVTGKTRTFLMAFSETAIEPTALTQLESLLVRRIAGEPIAYLVGSREFWSLMLNVSPATLIPRPDTERLVELTLEHLPTVECDILDLGTGTGAIALALGSERPDSSVTGIDLQPAAIALAQDNAERLGIDNVHFVQGNWFEPLSECYFDAIVSNPPYIDRNDPHLQQGDVRFEPSSALVAEQDGLADLLWIVQNAPDYLKQGGWLLVEHGWEQGEKVRTLFKQRGFDLIATHQDYGGNDRVTLGRWSH
MKLFLAPAALSVS---PTAAAVAAPVLSAGDTAFIFACCIAVWLMTIPGLALFYGGLARTKNVLSILMQVFTVSSLITVLWALYGYTLTFTDGQSFIGGLDKLFMKGVGADALQGTIPELLYFFFMLLFAAITPTIIVGAFAERIKFSAVLVFMAIWFTINYVPMAHMGWGGGWVFKLGAQDFAGGNVVHVNVGIAALVGAWMVGARKGAGTGAMSPHNMTMTMTGGSMLWVGWLAFCGGCALAANGFAMLVVVNTMLAAAAGAMSWVLVEWLHRGRPSMLGAVSGAIAGLVAITPACGFVGPMGALAIGVIVSPICIWAVEKLKPMIGLDDSFDVFGVHGVGGIVGGILTTIFAMPSLGGLGFAEGR--GSQMQVQLMVIGFSVVYSAISSWIAFKLTSIVCGLRVDEDEEDEGLDLISHGEPGYK-MTIGQALAQARD----AGLARLDAQLLLGHVCGLSRTGLLTNDDQVLPAAQLARWQQLLARRLAGEPVAYLTGRHEFHGLTLHITSDVLDPRPDTETLVDWGLELLAGRPARVLDLGTGSGAIALAIKHRCPSAQVSAVDFSAAALAVARANGARLNL-DVDWQPGNWFENLAGQRFDLILSNPPYIAEDDPHMPA--LRHEPRQALVSGADGLDDIRSLVRQAPQHLVAGGWLLLEHGHDQGVAVQDLLRSTGYREVDRRLDLADHVRCSGGQWGN
M-----------------------TNINAGDTAWILTSTALVLMMT-PALAFFYGGMVRKKNILSTLNLSFIMMGLIGVQWVLFGYTLSFGKDGSFIGDLSFLGFQGVTGAP-GSTIPHLAFAAFQATFAIITPALITGAFVERVKFSTFLVFSLLWATIVYDPLCHWVWGGGWMGAMGALDFAGGTVVHIAAGFSALAFALAIGPRRGFPKAPMEPHNIPFTVLGAGLLWVGWFGFNAGSALAANGQAAYALVNTNTAAAAAALVWMLLAW-RDGHPSVLGIATGAVVGLVAVTPAAGFVTPMGAMAIGALAAPISFYAIR-FRQKRNLDESLDVWACHGMAGTWGAIATGLFAAKDV--GG-TDGLGNAAQLGIQAISVAVTIAFVFVVTFVLVKVLDAVMGLRVSRPKEEVGLDLSEHGERAYS-MTIRRLIAWASEYLEGVESPRLSAELLLAKTLDLERIQLYLRFDQPLRAEELAGFKQLLLRRRAHEPVAYILGSREFYGLDFLVGPGVLVPRPETEHLVEEGLNAIQVEAPRALDLCTGSGCVALALAHERPEAQVVGVDISPQALAFARANADRLELRRAQWLCGELYDPVAAGFFHLITANPPYVREDQWAGLPPEVRYEPRGALVAGADGLDLARQIIAGSRAFLAPFGWLLIELGQGQAEAALELAGRAGFERVETARDLASIPRVLVCQRYG
MKRFLSTVMLSASAIFPEVTMAAENVADKADNGFMMISTALVLFMCIPGIALFYGGLLRSKNVLSLLTQVMATFSLVSVLWVIYGYSLAFGVGNDFFGNFNGLLLKDIHLTDVTGTFYKLIHVAFQGSFACITVGLIVGGFAERIRFSAVMLFVFIWFTLAYLPMAHMVWGGGYLFKLGAIDFAGGTVVHINAAIAALVGAYMLGKRSGFGREAFKPHNLPMVFIGTAILYVGWFGFNAGSASGANEIAALAFINTLSATAGAVLSWLMAEWMLRGKPSLLGACSGCIAGLVAITPAAGSVSIGGALILGIIAGVAGLWGVVVLKSWLKVDDTCDVFGVHGVCGIVGCIGTGILTSASLGGTGYAEGVTMLKQVGIQAASIGVCLLWSGLVAYVAYKMADYWLGLRVPEEVEREGLDVNSHGESAYNQMTFNQWLQQAITKLTGGDSPKRDAEILLGYVTGKTRTFLMAFSETMLTADQVNRLDELLNRRINGEPIAYLVGTREFWSLQLKVSPVTLIPRPDTEKLVELALERLPTIDCDILDLGTGTGAIALALGSERPDCSVTGIDYQAEAISLAQDNADNLNINNVHFMQGDWFEPFNDAYFDMIVSNPPYIDKQDPHLSQGDVRYEPDSALIAAQEGLADLRHIVEHAPEYLKSGGWLLLEHGWTQGEQVRQLFQQRGFELIATHQDYGGNERVTLGRWQA
M--------------------------DTGDTAWILASTALVMLMT-PGLALFYGGMVRAKSVINMMMMSFGALGVISVLWVLYGYSMAFGSDAGLLGDSEFFGLTGLMSPDLVGTIPSTVFVGFQGMFAVITVALVSGSIADRAKFWTWLLFAGIWGTLVYFPVAHWVFYGGWIARLLALDFAGGTAVHINAGAAGLALALVLGRRRDFAKGSHRPHNLPLVMLGAGLLWFGWFGFNAGSAVGANGIAGVALVNTVAATAAAMLAWIIVEKLRDGHATSLGAASGLVSGLVAITPACAALNPVGSLILGVVAGAICSLVVD-LKFRLRYDDSLDVVAVHLVGGLVGTIAIGFLATADAPA-G-VDGLGGVDQLWRQVVGAGAVLGYSFVVTYLIGLVLQRTIGFRVDDDHEVVGVDRIHHGESGYEAMPLLEQLRAATGVLTTVPSPRHDTEALAAHVLGIERGALLSQ--PEPDASFASRFAELVRRRAGREPLQHLTGEAPFRHLTLQVGPGVFIPRPETELTAGAAIDEAAGRVPVVVDLFAGSGAIAVSVATEVRPVMVHAVEREDDAVAWLRRNAAGNS---VIVHRDDVARSLSMGQVDVVAANPPYIPADA-TIRDPEVAHDPPAALWSGADGLDAMRVLADVGARLLKPGGLLVAEHADVQGETAPEVFRRHGWTAVADHLDLAGRPRYVTARR-G
M------------------------NIDIGSTGFMLLATSLVMFMT-PGLAFFYGGLVGRKNVLTIMFQSFVSLGVTTILWFLFGYSLCFSGTGGIIGNLDMAFLRGVDLNGVNPGVPLLVFVAYQMMFAIITPALITGAFANRIRFPAYLLFLVAWLVLVYFPFVHMIWGGGILASWGVRDFAGGIVVHTTAGFAALASVLYVGKRRS---VDKGLHSLPLVALGTAILWFGWYGFNAGSEFGVDRITALAFLNTDVAASFAGPTWLLLDWIFTRKPKFLGFLTGAVAGLATITPCAGYVSTSAAVVIGILASLICYLAVH-LKNKAGLDDALDVFGVHGVGGLTGSILLGVFATATMTFPGLTSGLGNVRFFLVQLVAVAIAAAYAFLFTLAMLWLINKVTPVRVSALVEQTGLDEGEHGETAYI-MTAGELYHDAIERFARIAAPRTDAGILIAHAFGLERIDILADKDREAGFLKKRRALKMIERRLANEPVAYILGYRHFYLDKFIVTPDVLIPRCDTEHIIYTAERYGKGGYKRILDIGTGSGAIAVSLARVFPDSAVIGIDV---VTRIAEKNVRALGVN-VHILFQDMMEPAPGTLFDLVVSNPPYLSGGDMKNLAPEVRYEPDGALYGGLDGLDYYRRIAELLPGLLDSKGMLLLETDYKWRE-VSEVFMRKGYPTLEIVKDYNGIERVLAIGKNI
M-------------------------IETGSTGFMLLACSLVMLMT-PALAFFYGGLATKRNILGIMIQSFVSLGWTTVLWFIFGYSLCFSGGGGIIGNLDKAFLNGVTMKSGNNVIPEYAFFAYQMMFAIITPALITGAFVNRVTFKSYMIFLTMWQIMVYYPFVHMVWGGGFLAEWGVLDFAGGIVVHATAGFAALASVFYVGARVD---KFSQPNSIPLVAIGSGLLWFGWYGFNAGSELKVDEVTTLAFVNTDIAASFATMAWLIIEWSRERKPKFVGLLTGSIAGLATITPCAGFVPVWASPIIGTIAGIVCYLAVQ-FKNKMKWDDALDVWGVHGIGGFIGTILLGVFASSSVNSVT-TNGLGETSFFWKEVVAVLFASAYGFIFT------------------------------------MSVAELKELFFYQLNNKEEIESFYFLLVDHILNLKRIDLALNPNIEFSKTKQLKFEDALVQLQKERPIQYIIGETEFFSLNFKVNEHVLIPRPETEELVDWIVKSYSLEKLKILDIGTGSGCIPISLAKNLPNAFVYSIDISPDALKVARKNAILNTV--INFIKQDILTTNELQQFDIIISNPPYVRELEKKEIKDNVLNEPHLALFKDNNPLLFYDKITDLAKKGLKSEGTLYFEINQYLGKETLDLLKRKKFSQVELRKDLSGNNRMIKAQ--L
MTFKGAGLAVLA---AMFAAAYAEPTVNKGDNAWMLTSTVLVLLMTIPGLALFYGGLVRSKNMLSVLAQVFYTVCIACIIWALYGYSLAFTGGSDFIGGFSKAFLAGVTTDSKAATISELVYVCFQMTFCAITPALIVGAFAERTRFAAVALFIPLWITLIYLPMAHMVWASGFLFKKGAIDFAGGTVVHINAGIAGLVGALLVGRRTGYGKELMAPHSLTMTMIGASLLWVGWFGFNAGSNLEASGGAALAMTNSFVATAAAALSWMFAEWIFKGHPSVLGALSGAVAGLVAVTPAAGFSGPMGAIVLGLVVGVVCLFFCTVVKNALKYDDSLDVFGVHAVGGIVGAIGTGILVNPALGGTGVYDYVDMTTQLISQCWGVGTTVLLSGIGSAILYKVVDVIVGLRAPVEVEREGLDLVEHTERAYNMMTIDTARRALTARFKTIDSAELDARLLVGAALGLDLTGLIVAAARVLTPDEADRLAALAKRRLAGEPVARILGVREFWGLPLHLSAETLVPRPDTETVVEAALDVLRGGPIVLADIGTGSGAILLALLTEWPAAFGIGTDISLSALRTAQANAVSLGLNRAGFVACDFCAALS-GGFDLIVSNPPYISSREIASLATEVRHDPLRALDGGADGLDAYRQIVPEAARRLSPGGALVVEIGQGQGQDVGALMAAAGLTVVPPRPDLSGIFRAVTGWKSP
-------------------------------------------MMVVPGLALFYGGLVRSKNMLSVLMQVLVTFSLIVVLWFIYGYSLAFTEGNAFFGGLDRLFLKGLF-DAETGTVPELSFAAFQATFAGITCALIVGAFAERARFSAILLFMVLWFTFAYIPIAHMVWEKGFLFERGALDFAGGTVVHINAGVAGLIGAYVIGKRIGFGKEALSPHNLPMTMIGASLLWVGWFGFNAGSALAANNVASLAFMNTLIATAAAVLAWVFTEWAVRGHPSMLGGASGAVAGLVGVTPAAGVVGPVGALVIGLAAGVICVWGVTSLKRMLKVDDSLDVFGVHGVGGIVGALLTGIFNAKVLGGPGV----TMLGQLWVQVEAVVITIVWTTIVALIAYKISDALLGLRVTEEEEREGLDITTHGESAYHS-------------------------MLLEHVLQKPRSWILAHDTDPLPADAVRAYTVLAARRAAGEPIAYLLGEREFMGHMFKVGPDVLIPRPETELLVETGLEWLRFDSLSVLDMGTGSGAIAISIALARPDVAVLATDYSLAALKVAAENSLRLKA-RVHFSPGSWYDALAVKKFDLIVSNPPYISRQDPHLEQGDLRFEPRQALTDDADGLSALRTIIAGAPAHLKPGGALWVEHGWDQAPAVRELLTAAGLRGADSRRDLAGIERISGGYL--
MSGKKGSISALVLFLLPEI-AADGSVIDTGSTSWMLISTALVLLMM-PGLAMFYGGLVRSKNVLGTMMHTFVAMAVIGVLWVICGYSLTFGKNGGFIGWPDFFFLKGIDEV-ITGGIPEYIVAMFQGKFAIITPALISGAMAERVYLRGYIMFIALWFLVVYCPLCHWVWAEGWLFNAGVIDLAGGLVIHVSAGVSALVVAIFLGPRLGYQKLAAPPNNLVMTLMGAGLLWVGWFGFNAGSTLQSGLDTARALTMTQISAATGALTWLCIEGIIYRKASALGFASGTLAGLVVITPAAAVVLPVGAFFLGAVSSIGCFYAVQ-MKNKLGYDDALDCFGIHGVGSGLGVILLSFFIRDSWLANAKAAGRTSFDQLFVQLKGLGATISIAVIATVLLCILVEKTVGFRMDPENEYIGMDQSLHGERGYDSM---GILSRTESYFKEIDSPRLTAELLLAHSLGLRRLDLYLQYDRPLQQNELLNYKTLIRRRIQNEPVAYIIGEKGFFESDFEVAREVLIPRPETEILVEEALKRLNPGAKRVLELGTGSGAIVVSLAKAAPCHLYMANDISLSALGIAKKNACRI-VNRISFFAGNWFSSLKDPGFDLIVSNPPYIPLADIRNLAPEIKYEPQIALDGGEDGLSCFRAIFREAHRRLVPGGILLLEMGWDQKEDLNNLVKFHPYESIEFIKDLSGHDRVAKIKKRI
MT--VPAAAPASAEAVAAEAAAPTMTVNKGDNAWLIVAASMVILMSIPGLALFYGGLVRSKNMLSVLVQVFVVFSLIAVLWVIYGYSVAFTEGNAFFGGFSKLMLKGVTPDSIAATVSELVYVVFQGAFACITCGLIVGSFAERARFSAVLVFMVLWFTFAYLPMAHMVWAAGLLFQKGDLDFAGGTVVHINAAVAGLVGAFMVGRRVGFGREAMAPHSLTMTMIGASLLWFGWFGFNAGSALEANGTAALAFVNTWVATAAAVLSWLFAEWLLKGKPSLLGAASGAVAGLVVITPAAGFVGVGGGLVMGLIAGVAGLWGVHGLKRLLGADDSLDVFGVHGVCGILGAILTGVFASPDLGGTGVWDYVSIGNQVKIQAIGVGVTILWSGIVSLVAYKLVDLVIGLRVREDEEREGLDVTSHGEKAYNLMTPRQLLADA-------RLDAVDARVLLQHALQVSRAWLIGHADDVLPPAQAAAFEALAARRRAGEPVAYLVGTREFYGRDFAVSPAVLIPRPETELLVELALARAG-QGARVVDLGTGSGCIPVTLKLERPDLAVSAVDISADALAVARGNAAALGA-DVVFRQSDWYAALAGETFDLVVSNPPYIVAGDAHLSRGDLRFEPQGALTDFADGLEHIRRIVEGAGGPLAPRGWLLFEHGFDQGEASRALLAAAGFLDVQTWPDLAGLDRVSGGRL-A
M-----------------------DMINGADTVWVLLSAALVMLMT-PALGLFYGGMVRQKNVLSTLMHSFFMLALISVQWVLFGYSLAFGPDGGVIGSLEWAGLRNVGIEPYAATIPHQAFMIYQMMFAVITPALISGAFAERKRFKSFVIFSLAWSTLIYAPVAHWVWAGGWLRSLGALDFAGGTVVHITSGVSALVCALVLGRRSGYGKEAMEPHDTTMTVIGTALLWFGWFGFNAGSSLGAGGLAVSAFVNTNSAAAMAMLAWMTAGWIQHKRPSVLGASAGAVAGLVAITPAAGFVTPMASLIIGFLAGGICYFVVENL-VRGRVDDALDVFGVHGVGGVLGAILVGVFATKSINPAG-ADGVGNWSQLGVQALTVGIVAIYAAGMTWGILKVVDLLFGIRVSEAEEEQGLDSSQHGEVAYRIMTVREALIEAASSLIS-LTPQLDARVLLGHVLGLTQTQILAAFNDQLSTEQVEQFQGLIERRSALEPIAYLIGSREFYGLMFNVDRRVLVPRPDTEILVEQALTWIKQRPLVVADIGTGSGCIAVAVTKHAPTIKMYAVDLSPAALAVAQSNVERHGLQQIELIHGDGVSQLPE-PIDLLLSNPPYTLLDEI---EPGVRHEPTLALDGGPDGLDCYRQLLPATAAILRQGSAALFEIGAWQGSEVIALAQASPQAKIQLVRDLAARDRVVQIEQ-V
M----------------GNATAPKNPIDAGDTAWMLVSSALVLFMT-PGLAFFYGGLVRSRNVLNTMMMSLLLMALVGVTWTLWGYSLAFDVSEQFIGGFDWMFLNNVAADPYAATIPHQVFMVYQMMFAIITPALISGAIVERISFKAYFWFVLLWSTFIYSPLAHWVWGRGWLGAMGALDFAGGNVVHISSGVSAVVAAWMIGPRKDFMIRPHAPHNVPYVLLGIGMLWFGWFGFNGGSALGSGGLAAVAFVTTMISTSAGGLTWAIVEWVLRGKPTAVGIASGFLAGLVGITPAAGFVTPLSAILIGSITAVCCFFAVS-LRAKLQFDDSLDTFPVHGVGGTVGAILTGVFATKAVNSAG-NNGLGNPGQLVTQFISVIATYAFAAVGTFVIIKILGMVMDLRVKQSVEDQGLDINEHGEEGYGYMELWQWLEEAKTEAIAIST--TEIYWLLQELAVIDRLSLRLESLPEIAKIPFTHLKNLWNRRNEQIPIQYLTGIAYWRHFSLTVNTSVLIPRPETELIIDLAVEAESLAKSHWVDLGTGSGAIALGLAESLTNVLIHAVDCSSQAIAVAQQNANNLGLDRIQFYQGSWWDPLDRGQISGMVSNPPYIPSSLVPQLQPEVAHEPHLALDGGVDGLEFIRHLITTAPDYLRSGGIWLIEMMAGQADTVAEMLYNSGYCEIEIHSDWAGIKRFAIAL-VK
M------------------------TINAGDTAWLLVSAALVLLMT-PALALFYGGMVRKKNVLSTLMHSLAAIPIVSVVWAACGYSLAFGPSSGLIGTLGSVGLGDLLTGA-HGSVPTLAFCAFQMMFAVITPALISGAFAERMRFSAYVVFIVLWSLLVYVPVAHWVWAEGWLAKLGALDFAGGAVVHLTAGASALVCALKIGRRLKYPRERPLPHNLTMTLTGAGLLWFGWFGFNAGSALSSGWLAALAFATTHLGAAGGALGWLVVEWKHRGKPTALGVASGLVAGLVAITPAAGFVSPAAAIVIGFVSSCVCYIAVL-AKYKYGYDDSLDAFGVHGVGGLTGAILTGVFAVQRTQPVG-ADGLGNPKLLAIQVFTCAVSAIYAAGVTWGILVLVDKIVGLRVTVSDEREGLDTTQHGEEGYAGMTIREVLEWATEDFARIESPRLDAELLVAKALGIDRVGLYLDLNRPLLEQERGLIRPLVARRREGEPVAYILGYREFYARRFCVTPDVLIPRPDTETLIDHALACIPDAPCRVLDVGTGSGAIAITIAAERPLATVTATDLSEAALKVARGNAETHEVARIRFERVDLVAS---EQYDVILSNPPYVARSDIETLQTEVRHEPIAALDGGEDGLDVVKALLTATEPATAPGAQILIEVGQGQAQSVLDFAEETSWEPVAVYKDLNRVDRVVHLRR-I
MSSFVAAATTAVLEAAPAAAAAAAPVPDKADTVFMFLATLLVFFMLIPGLALFYGGLVRTKNMLSVLMQCTVIGAMMMIVWVTYGYSFAFGGSSPYFGGFAKMFLSGVTVDSTAATIPEYIFMLFQMTFAALTPALIIGAFAERIKFSAVLLFTVLWATFVYFPIAHMVWDNGLIFNMGALDFAGGTVVHINAGVAGLIGAIMVGKRTGFGKDMMAPHSMTLTLVGAAMLWFGWFGFNAGSNLEASGGAVLATVNTFVATAAAILAWSVVETFTRGKASLLGAASGMIAGLVAVTPAAGSVGPFGAIVLGLIVSPICYFFVAVVKNKFGYDDTADVFGVHGVGGFIGALGTGIFTAPSLGGTGGAD-FSIASQFMTQLTAVVITIVWCAVVSAILYKVVDMIVGLRVSVEAEREGLDLSSHGEAAYHSMTLAEVLATARRRLAEIVDAAGDARTLLVGLLGLTPTSFITRGDQPLGEAERQTIDDALVRRIAREPVHRILGRRAFSRLDLVLSPETLEPRPDTEVLVDALVPHVEMGGCRILDLGTGTGAICLALLDLVPVATGIGADLSVGALETARRNADINGIDRFETVESDWFAAVT-GVFDIIVSNPPYIVSSVVETLDDEVRHDPMLALDGGDDGLDAYRAIAAGAGAHLKENGLVAYEIGYDQKDAVTAIMRESGFSRIDAIQDLGGNDRVLLFSKAL
MRRAALMAGL----------VASPAFADTGDTAWILTSTALVLFMTLPGLALFYGGLVQSKNLLSVLMQCFAIACLMSLLWLAVGYSIAFGPGSGIFGGFAKSFAAGITAAPLDGTIPEALFMMFQMTFAIITPALILGAFAERVNFAAVLIFSGLWMLVCYAPVAHWVW-GGWLAQRGLTDFAGGVVVHTTAGISALVFALMLGKRQNFPKDMHPPHNPAFVMLGASMLWVGWFGFNAGSALGANGDAARAMLVTHMSAATASLVWMCIEWVSFKRPTLVGIATGMVAGLATITPAAGSVGPVGAIVIGILAAVVCYGAVVLIRNRMHIDDSLDVFAVHGVGGVLGTLAIPFLASVGPMAPGLGEA-SIMGQFGVQLLGVVAVAAYSALVTIVLLAGIKLFVPLRVSAEAEEAGLDASSHGESAYHYM-------------AEIDDAYFEARLLMRVITGMSAARWIMSEQDAAPPVIAERYERMIRERMTRRPLQHILGTTEFYGLEFLSDARALIPRSDSETVVEAALDLLTDRPVLVADLGMGSGCLLAAILANRVEARGVGVEASPDAASLARENLCRLGLVRATVFEGSWVDWTGWGQADLVISNPPYICSALIETLEPEVRHDPIAALDGGTDGLDAYRELTVLARRKLKPGTPLVLEIGFDQKEDVQEILSGAGMVNIGSCPDLSGNDRVVWAIQRS
MS-----IGAGLLGWFADPAAAEAPKIDTGDTAWMLVSTALVLLMT-PGLAFFYGGLVRSRNVLNTMMMSLIAMAVVGVTWVLWGYSLSFAPTNALIGSLKWFGFQGVGLDPYGATIPHQVFALYQMMFAIITVALVSGSIAERLSFKAYFWFVVLWSTLIYCPLAHWVWGKGWLGNMGALDFAGGTVVHISSGVSALVAAWMLGPRKDWQIKAIVPHNVPFVLLGTGLLWFGWFGFNAGSAIAANGLAATAFTATMVSTAAAGLTWTVVEWLLGRKPTAIGIASGFVAGLVGITPAAGFVDPLSAMAIGVITALCCLGAVT-LKVRLGFDDALDTFPVHGVGGTVGAILTGVLASKSVNSAI-DSGLGGTKTFTAGVVGVLAAYATAAIGTFLILKGLSLVMDLRVSPEVEDQGLDVPEHGEDAYGPMDFWTWYAQARRQASEVPI--GELDWLLVEWAGVDRLRLRLQVGDLPSGIDLERLDQLWQRRIDRVPVQYLAGVVGWRNFRLQVSPGVLIPRPETELIVDLAWELTALRRGVWADLGTGSGAIALALAEAMPEATIWAVDRSTAALEIAHLNAMHTGLHRIHLALGNWFEPLTDGHLAGMVSNPPYIPSAEVPALQPEVAHEPHGALDGGSDGLDCLRHLVKTAPAYLRPGGVWLVEVMAGQAPTVMELLWAKGYQEITAHRDLAGIDRFVSARYTA
MMTLLTATAGLTGLLTLPAAETTAPVINKADDVWLLVASAMVILMSLPGLALFYGGLVRSKNMLSVLAQVFTVFAAITVLWIVYGYSIAFTEGNGFFGSFDKVLLKGVTPDSLAATVHELLYVVFQGAFAAITCGLIVGAFAERMKFAAVLLFCVVWFTLSYLPMAHMVWAAGYLFRHGALDFAGGTVVHINAAVAGLVGAYMVGRRVGFGREAMKPHSLTMTMIGASLLWFGWFGFNAGSALEMNGTATLAFVNTWGATAAATLSWLFAEWILKGKPSLLGAASGAVSGLVAITPACGFVGVGGGLIIGLLAGIAGYWGVHALKRWLSVDDALDVFGVHGVCGILGAILTGVFADPALGGTGVWDYVAMWEQVKIQALGVGITILWSGVVALICYKLVDLVVGLRVAEEDERIGLDVTTHGENAYNQMRTDEWLLATTARLAGSESARRDAEILFGHVTGKNRSFLLAFPEYTLSGEQCEQLEALVCRREQGEPVAYVIGEREFWSLPLRVSPATLIPRPDTERLVEEALNRLPATRTQILDLGTGTGAIALALASERPDCQIIGIDVQPDAAALAASNAERLGIHNARFLTGSWFEPLPAPRFALIASNPPYIDAKDPHLTQGDVRFEPRSALVADEQGLADIRVIAAQSREFLLPGGWLLVEHGWQQATAVQAIFQAAGYQQVETVQDYGGNDRVTLGCYPA
--------------------------MDKADVAWVSVSTLLVLLMVVPGLALFYGGLVRAKNVLSILIQVLSTFALALVIWFVYGYSLAFTQGSAVVGGFSRVLFGGMF-NLASNTIPELTFAAFQATFAGITCALIVGGFAERAKYSAVMLFTAIWLTFAYVPIAHMVWAGGWLFERGALDFAGGTVVHINAGIAGLVGAYFIGKRVGYGKESMQPHNLPMAMIGAALLWVGWFGFNAGSALSANETAALAFFNTMVATAGAILAWLLIEWKYKGKPSLLGAISGAVAGLVGITPAAGLVGPAGALFIGVVTGAICVWGVNGLKRMLRADDSLDVFGIHGVGGIVGALLTGVFNAQALGGPGLETAAAIPHQVWIQFEGVVITLVWSGVVAWIAYFIADKVCGLRVSPEVEREGLDINSHGETAYHYMSLRSLSRDS-------KLPRLEWQMLWQHVLQVPRAWLIAHDTDPLAPEALARFSDLQARRLAGAPMAYLLGRREFMGHDFEVSPAVLIPRPETELLVETGLDYLKRAAPRVLDLGTGSGAIAVSIALACPAATVLATDLDPDALAVAQANARRLGA-RVEFLRGNWYHALGHKGFDLIVSNPPYIAAGDFHLQEGDVRFEPIAALTDGSDGLTALRAIIHGAGPWLAPQGALLVEHGWDQAQAVRQLLRQAGFKQLASLPDLAGIDRVTGGIY-N
M---------------EGL---KPTVLDSGNTAWIIVATLLVMLMTVPGLALFYGGLVRQKNVLSVIMQCLVLTAVVSILWFAFGYSWVFGTSGFIMGGFDKVFLRGIGLNTTETNIPEIIFALFQCMFAVITPSLIIGAFAERVKFSGFLVFAIVWSIFVYNPMAHWVWGGGWIGEIGAIDFAGGTVVHINAGITALIMAIMVGKRKNYKHITPPPHNIPFVFLGTALLWLGWFGFNAGSGLAANGLAANAFLVTHFATAVAVIVWMAIDWIREKKPTIVGACTGAVAGLVAITPAAGTVDLLGAFFIGATSSLVCFFMVSLVKSKLKYDDALDAFGVHGIGGIIGSILTGVFATKMVSGPG-VEGAGGWHQLEVQVVATIATIIYSAVMTVIIFRVVDKIVGIRVSLRMEEEGLDVYEHGETAYN-MTIIQALQYIQERLHGVEEAYSLSWLVLKFVCQKDKQTLLQNANERLPINKIIHIEIIINDLKRFRPIQYILGETEFYGIQLVVNENVLIPRPETEELVDLIIKKIAFSHCTILDIGTGSGCIALALAKYLPDTKIYALDISGKALEVARQNAQMNEM--VIFFQQDIFSPLTQTSFSVIVSNPPYITISEKKNLLPNILYEPHQALFPKEFPLIFYDRIADIGKQYLTANGLLFFETHAFFGQTVSSMLQKKGYQNVELFKDISGKDRMVCAKSQD
MPRFLLAVSFA--MLTPTA---AFAAVDSGDTAWILTATALVLFMTLPGLALFYAGLVQSKNIVSVLMHHFAVACLMSVLWVVAGYSLAFSGDGAWFGDLSNLFMGAVTVTSESGTIPESLFAAFQMTFAVITPALIIGAYVERIKFSAVLIFSGLWLLAVYAPVTHWVWGGGIMAGWGVMDFAGGIVVHATAGTAAIVAALVIGRRRNFP-STQPPHSPILTMIGACMLWVGWFGFNGGSALAAGQNAAMALLVTHISAAVASLVWMVIEWKKFGRPSVVGIATGMVAGLATVTPASGFIGVPGGIILGLAGGYICYVAVDVIRNKMGIDDSLDVFAVHGVGGILGSLLVAVLATDTFSGMGLAEGMTVGSQFMVQAQSVVITVLWTAVASYIILKLAAMFGGLRVDEDAELEGLDLSQHGERGYHNMSARDILRSVKARL--HADSALDARWLLAIALGRDEAVLGHE-MIDLTAAQESELAQLIDQRNQGRPISRMRGCREFYSLPFFLNDDTLDPRPDSECLIDEALAYARGQALRCLDLGTGTGCLLLSLLHHLPAATGIGVDLAPQAVAQARANAAFLGLGRARFISSHWLDKIQ-GRFDVILANPPYIETDA-PGLSRDVAHDPALALFAGSDGLDAYRVLLPQMADALSPVGRLFLEIGSEQARPVTELAEAAGLQLCALVPDLSGNNRCLILTK-K
MTFKCAGLAALT---VLFAAAYAAPTVNKGDSAWMMTSTILVLLMTIPGLALFYGGLVRSKNMLSVLAQVFYTVCIVCIIWAIYGYSLAFTGGSAYIGGFSKAFMSGITTDSMAATIPEMIYFCFQMTFAAITPALIVGAFAERMKFAAVALFVPLWVTLIYFPMAHMVWAGGQIFLWGALDFAGGTVVHINAGIAGLVGALLVGKRIGYGRELMAPHSLTMTMIGASLLWVGWFGFNAGSNLEASGGAALAMTNSFLATAAAALAWMFAEWVIKGHPSLLGALSGAVAGLVAVTPAAGFSGPMGAIVLGLVAGLVCLFACTVLKNALGYDDALDVFGVHCIGGIIGALGTGILVNPALGGTGVMDYVDFVTQMTAQCKAVLTTLVLSGIGSAILYKIVDVIVGLRPTAEVEREGLDVTEHTERAYNMMSVEAARRALAAHFKAIDSPDLDARLLIGAALGLDHTGLAIQASRIIAGHEAEIIASHAARRVAHEPVARILGHKEFWGLDFELSDATLVPRPDTETVVEAALDILRGLSLRIADIGTGSGAILLALLSELPAATGIGTDINPAALDTAKTNATRLGFDRASFVACDYAGGLS-GPFDLIVSNPPYIRSADIAALDPDVRHDPALALDGGADGLNAYRAIMPQAVGLLASEGLLIVEVGHDQSADVSALMRMAGLTLPPPKADLAGIHRAVIGRKAV
MRTHLSLCALLLILTSAVAAGAAGEGLDTGDNAWMLMSSALVLLMTAPGLAMFYSGLVRRKNVLSVMMQCMFLMGLMTVVWALWGYSLSFGGSDPFFGNADYLFMNNVQSHYMEGTIPRYTHMLFQGMFFIITPALICGAFAERMKFSSMALFSVLWGTCVYCPLCHWVWDEGILAAGGALDFAGGTVVHISSGVSALMCALLIGNRLGFGNDDMRPHNLTYTTLGAGLLWFGWFGFNAGSALSANSLAANAFAVTHFSAAAGAVAWAVMEWINHGKASVLGCASGAVAGLVCITPAAGFVLPMPALAMGAIAGIVCYYAVIHLKHKLHYDDSLDAFGVHGVGGTLGAILTGVFATRNVFA-G-AIGLGGISLLIGQITAVGITILFSVVVTFLLLKLIDFTIGLRVPQENEIRGLDLAEHGEEGYINMTVGRLLKWTTDYLQQADSPRLDAELLLAQALGCKRIELYTRFDEVVAEEPRGKFRQLVKQRAAGMPVAYLLGRREFYSRDFRVTPDVLIPRPETEHLVIAALDRLRTETARICDVGAGSGCIAITLAKDLPKLQVTAIDISAAALQVAQQNAEEHGVEQIKFVKSDLLTALPEAVFDLIVSNPPYIGLVEKPSLPKDVLYEPHVALFSGEDGLDAIRELVRQAPSHLKPGGWLLIEFGPVVAEAAVAIVTASDFEAPTVEKDLAKLPRVLIARRAT
M---------------------------DLSSAWLLLTAALVLFMT-PGLAFFYGGLVKASSVVSMMMLSFGAMGLVAVLWVLYGFNMAFVDGGEVVGNFSDFGMADAAQAA--EGELTLAGVIFGGTFAIITVALISGAIADRARFFPWMVFAGLFATLVYFPVAASVFSTGWVGDVGTIDYAGGTAVHINAGAAALALAIVLGKRVNFSRELQKPHNVPLVLIGAAILWFGWFGFNGGAALGTNGSAGLIFVNTLVAPAAALLGWILVEHFKNGKATAVGAASGIVAGLVAITPACANLSPHWSIVLGLLAGGVCAIAIE-FKYKLGFDDSLDVVGIHLVGGVIGTLYLGFFAIG--------TGLGGLDQFIVQLIPAAAVGAYSFVVAFILGTIIDKTIGFRIQEDEEAAGIDSVLHGETGYA-MLAERLLTEATDTLEAVSSPRHDAETLLSHVTGVPRSSLITR--AKPNPLQQETFRELVDARARRFPLQHLTGSTGFRYVDIEVGPGVFVPRPETEVLAGWAIDHAKLPSPVVVELCAGAGAIALSVVHEVPGASVHAVELDEKAYEWAQRNLAGTG---VDLRLGDMADAFADGTVDVVVANPPYIPLDAWESVAPEARHDPALALWSGDDGLDAMRVVEQVAWRLLKPGGVVGAEHADVQGESAPEVFRSR-WDGVRDNLDLARRPRYVTAIK-R
MRVPVVLFAATAF---TLPATSVAAAQSAGDNAWMLVSAALVLMMSAPGLALFYGGLVRRKNILGTMMQTFAMMGVITVLWAVCGYSLAFGENGSFIGSFHNVFLHGVGLIPYVTTVPLQTFMVYQLMFAIITPALITGSIAERVKFSGILAFLVLWAIFVYSPMAHMVWGGGLLGKFPCLDFAGGTVVHVTSGVSALVFCLYLGKRKGFPKEPMPPHSLVLSFIGAALLWVGWFGFNAGSALNASSLATSAFVATHFGAAAAACGWTIAEWIKHGKPTALGAISGAVAGLVGITPAAGFVTPISALWIGLLTGIFCFLMVFIVKNKFGYDDSLDAFGVHGAGGTFGALLTGIFANSAINPIGHATGLGNAHQLLNQAVGIGLAWVISIVGTLVLLIVVDKTIGLRVSAEDEATGLDLSQHGEEGYHYMTVADALRFGTMRLSMRENAARDAQQILEIATGLTRVQMMAQPDRPVKEEEAGSFQGMLAQRRHAMPIQHLRGSQEFFGREFAVSPDVLIPRPETEHIVEEVLRLFPKAPLKIADVGTGSGILAVTLALEFPQSLVAALDISPDALAVAQDNTARLNTNRTRILQSDLLAAVTGETFDLIVSNPPYIPLIEKDTLHAQVRYEPHLALFGGEDGHDVLRRLIPQAKDALSPGGWLLLETAGRSGIADELLS---GWQQVHWVSDLQGIERIAVAQ--R
M----------------------EETLNTGDSAWVLVSFAMVLLMT-PGLALFYGGMVRAKNLVSVLYMSFVSIAVVTVIWFVYGFGLAFGEDGGLIG-WGQWEFFRTTPSVMREVIPVYVFSLFQLVFAIITLALISGSVANRVRLGPWMIFGVIWVTLVYLPVAHWVFSGGWLNRWGVLDFAGGLVVELNSGIAGLALALALGPGLSFRREPPRPKNIPLVMTGMGLLWFGWFGFNGGSALTDGALAANAVVNTMMCGCVAMLVWMLLERARFGHFSRLGGTTGALAGLVAITPACGYVNLFGATAIGIVAAVVCTYAVE-IKTTVGYDDTLDVAGIHGVGGIVGVTLLGLLATGKYGSA--TAGLGSIALLGKQLVAILAVGAYSFVLTYLIGKVVDKLFNLRPGPREEALGLDTELR------GMLLLEEVARATVRLADVASPRADAEELAAAVHGVKRSELHTV----PDSAFDARFWEGVARREAGEPLQHITGRAFFRYLELKVGPGVFIPRPETEVMVGWALETLHVRDPLVVDLGTGSGAIALSIVQEAPSARVHAVEKDPTAFVYATRNVEELDLGRVRLHLADFADALQEGTVDLVISNPPYIPMSEWEYVPPEVRHDPAAALWGGDDGLDAIRTVERTARRLLRPGGHVAVEHSDMQGNAVYWVFAEEHWRDVRNHRDLTDRDRFVTARLVE
MRLRALLLAPGLL--FPAQADATSAAISSGDTAWMLIATALVLLMT-PALAFFYGGLVRAKNALNTMMMSFIALGVSGVLWALLGYSLAFGEGSAWVGDLSMALLRGVGLEA-SGSIPHLLFMAFQGTFAIITAALISGAIVERMQFKAYLWFIALWGLLVYAPVAHWVWGGGWLADLGALDFAGGAVVHVNAAAAAIAAVLFLGPRKDYGRQAMLPHNVPFVLLGAGLLWFGWFGFNGGSALTAGEGAALAFVNTMLAPAATLLVWALLDLGREGKVTAVGAATAIVVGLVAITPAAGFIAPWAALLLGAISALPSYFAIL-WRPRTRFDDSLDVFAAHGLGGITGALLTGIFAQASWG--G-TDGLGNPGQFVAQLVSVLAVLLYSGVVSYLILKALSLFMPVRATARAEAVGLDVVLHGEEAYTPMTQSELLQQAIQRLEAVPDARRNAEWMLCEVLGCSRAQLYAYPERPVDAARRARFAELLARRLRREPLQYVLGYVEFLGLRLEVGPGVLVPRPETEWLTERVLQELQTPGPRVLDVGTGSGCIALAIKHHRSDADVWACDISPEALSIARRNAERLGL--VHWVEADVLASFPEGPFDLIVSNPPYLALHEADELPPEVRYEPPVALYAGEDPLRFYRALARHGHVLLKPGGRLACEVHAHYGTDVVALFEACGYEAVRLECDLAGNPRLVWARRSS
M---------------SEEMQVVESVLDSGNTAWIVVATILVLMMTIPGLALFYGGLVRRKNILSVLMQCLILTAVIIIEWVIIGYSLAFTSSNLFIGGFDKIFLSAVGVNDEGYSIPELLFVSFQGTFAVITPALIIGAFAERIKFKGFILFSVFWALLVYNPLAHWVWGGGWIGELGAIDFAGGTVVHINAGVSALMMAVLLGKRKGWNEAPITPHNIPFVVIGTALLWMGWLGFNGGSGLAADGISANAILVTNLAAAAAALTWSLLDQIINKKPTVVGFCTGVIAGLVAITPAAGSTGVFGGIVIGVASGLICFWMVAHVKFRFGYDDSLDAFGVHGVGGIIGSILIGVFATQEITGEG-AKGAGDWNQLWIQFIATVATIAFSALMTWVLFNLVDKLVGIRVSEIEESIGLDISEHGEIAYE-M--QELTHYIRQELGSHTELFALIRIILEEVTGIDNTGIISDKFNHLSSSELSKIKDIIGRLKKSEPIQYVLGKTEFYGLNFKVSPDVLIPRPETEELVEWILSE--AGPVSILDIGTGSGCIAVTLAKKLPQAEVNAWDISEGALDIARENARINNV--VNFSNQDVLSINEDGKYDVIISNPPYVMDSEKKSMDDNVLYEPHVALFEDDNPLLFYDKISTIALDLLNDNGKLYFEINRDKGDDILHLLKSKGYDQIELRRDISGNFRMIKGVRHE
MKRVTAILAVSIILFVPAE-YNLANGSLFANIAWMITATIFVLMMT-PGLSFFYGGMVRAKNVISTMLQSFIVMGFVSVIWVLFGFGLAFGNDGGIIGNCDFFLFSNVGVGPATTTIPLVLFALFQMKFAIITPSLITGSFAERVRFSGYLVFMMIWIILVYCPLAHCTWHEGLFGKLHVHDFAGGIVVHAASGIAALAGAMFLGRRSS--TENAKPANVPFVLLGAALLWLGWFGFNGGSSLAADGVALSAFLNTNTAAATAMVTWVVFDALRGHKPSAMGAAIGAVVGLVAITPCAGWVTVGESIFISFVITICCNLAVT-WKKSSNFDDALDVFPTHGLGGIIGTVLTGIFAYNFFAENG-MEGVSRTTFFWNHILVLAGVCAYTFLMSYAIYWITNKMIPMRVSRHSEEIGLDRSQHDEEYAGEM--QKTIKKIKRELADDTELQSITRLLISKITDYNFTEILVNKNTIFSDEQEQNVDNYLEKLKNHMPIQYVLGETEFCGLHFSVDESVLIPRPETEELVEWIVKEAS-PNSNILDIGTGSGCIAISIKHFLPNSEVFACDISEESLHTATKNAKQNNT--IHFFQADILKYSKSVLYDVIVSNPPYIPVYEKDMLDFKVKYEPSSALYPDDDPLLFYKKIAEFAELYLVSGGKIFFEIYSEYAKDCVELLKNMSFQQIILKQDISGKDRMLCGIK-K
MLFKVISAAGLVG--FSGTA--DASALSPGDTAWILVATALVMMMTPAGLALFYGGMSRYKNLLNTYAMTFVSYCIGSLVWVAWGYSLTFSGEGAFIGNFDFLFLKGMDISSLSGTIPSYVFVVFQMTFACITVALVLGSAVDRLKFSSWLIFSVLWLTFVYTPVAHWVWGGGWMDKLGALDFAGGNVVHINAGVAGLVLSLMLGKRRGYGKDVMFPSSIALTALGAALLWFGWFGFNAGSALAADGLSASAFLVTNSSAAAGAVTWMLVEWKFSGKPTVLGIASGVVAGLVAITPAAGFVGLFASIMLGGVAGGLGYFSVAVLKKKLGYDDSLDAFGVHGVCGIWGALGTGLFADPAITG-D-IAGLGNPGQLWAQFLSVIATMAFSAVATFVVVLITKMLTGLRVELDEEIEGLDSAIHGERGFEIMTLLDTVAWTATYFKNLDSPRLTAEMLMCHCLEMDRMALYMEFDRPLHSDELARYKALIQRRVQREPVAYITGKKGFWDIEVAVSPHVLIPRPDTETLVEAALSEMTQRPLKILELGPGSGAVIVSLARAMPDNEYVAVDVSPAAAENTLENARRLGCKDLSVVSGSWFDPFAPTVFDLIVSNPPYIPTRDIESLAPEIQYEPRLALDGGMSGLDCIEHILSRAPAHLAHGGIILMETGFDQKTAVEALVNELAYDGFESIRDEAGHHRVVKIKKKN
--------------------------MDSGNNAWILTSTALVLLMTLPGLALFYGGMVRRKNVLSTLMQSLGAAAVVTVLWALVGYSLAFSDGNSFVGGLGRLGLSGILPDTMSGDLPENLFLMFQLTFAIITVAIIAGAAVERIKFSAFMVFGAAWLILVYAPICHWVWGGGFLGEAGVLDFAGGAVVHINAGVAGLVLAKFLGPRKGYPGSNLAPDNLVLTVIGAGLLWVGWFGFNGGSALAADGAAAHAFVTTQIAAASAVLVWIGLEWILRGKASVLGAASGAIAGLVAITPAAGFVPTWSAFIIGAGGAFGAYWGVTALKKVLKVDDTLDAFGLHGVGGLVGAILTGVFASEAIGGAG---GAGNWMQVWTQTWGALAAAIYCGVVTTVILFVQSKIMPMRVDEEGEISGLDTTLHGESV--GMGLAEIRADLATRLIAIEEGPDESRFLINHVLAPVRLADALADPALFSWQAADELAALAWRRLARVPLSQVLGSQPFWTLDLAVSSDVLTPRADTEALVEAVLAEA-EASARLVDLGTGSGAILLALLSERPGWSGLGVDLSAPALAIATANADRCGLNRAEFMQGRWGAGLADGSVDILVSNPPYIVSDILAGLEPEVRHEPALALDGGVDGLDAYREIIADLPRLLVSNGLFALEIGHDQGVTVSALAREAGLVDIRVLPDLAGNDRVVLGRRDG
M--------------------------NAGDTAWVMISTALVFIMI-PGLGFFYGGLVRKKNFLSILMQCFMALGFMSLQWACLGYSLSFGTDAGFIGGLDFLFLKNVDSLA-STGIPHNLFMAFQGMFAIITPAIIIGAFAERIKFLSFCLFSLIWGTLVYDSLAHWVWGGGFLHKMGTLDFAGGTVVHINAGIAALILTIMIGKRKGYPKHISSPHNLPFAVLGAALLWFGWFGFNAGSALAANGIASNAFVTTQIAAATSGCIWALIEWIRDKHPTMLGSITGAVAGLAAITPAAGFVSPMNAIWIGIGAAIICYIFVTIIKPKLGYDDTLDAFGIHGIGGIWGAIATGLWASTEVNSAG-ANGFGNPELLWIQFKATAVTILYIVPVTWIIAKLIDKTVGLRTSESSERIGLDLSEHRETAYTDMTFKEAVLWGQDQLSFKRVAERNAEDLILHVSKVSLENSFKIFSSSLKEKQWEDYRALIFKAKEGVPLQYLLGTVPFMDCGLKVNPDVLIPRPETEELCEKILKRCEVPPQSILDIGTGSGAIAIALAQKWSDANVVALDICEKALRVAQFNVEKYDLKRIKLLKSDLFDNC--GNFDLIVSNPPYISEEEMEEVPSLVKHEPMRALLGGKSGIDIYEKFSKNVHDFLNKDGLVALEIGETQGDILRILFQNQLGVEVEVEKDMQGKERFIFFT--H
MKKKSLLFGLILL---PNL-LAGEPGYNPGDVTFVLLSAALVFLMT-PGLALFYGGMVRRKNVLNTVAMSFIAIVVVSLQWILIGYTLSFGNDKGIIGDFSYLGLKNVMGLT-VSNLPGYVFVVFQLMFAIITAAIISGSVVERMSFAAWILFIALWTTLVYDPLAHMVWGGGMLFKLPTLDFAGGTVVHISSGISGLVAALILGKRKEGENAPLMPHNLPLTILGAGLLWFGWFGFNAGSALAANNLAALAFINTNTSAVMAALAWALAEWLHRRKVTVLGIATGAVAGLVAVTPAAGFVTPTSSVFIGLVGGVLVYIAVGILKAKFNYDDSLDAFGCHGVGGIWGAVATGIFATKAVNPAG-ADGVGNFGQLLNQLAGVGLAIALAVVGTVIILKLIGIFLPLRVKDEAESIGLDITVHGEDAYKSMTLREALLWAKNRLTSIEMPALDAELLLAHVLGISRVAIYTRPERVLSEYEWERFVDHVERRASRIPLAYLIGKKEFYGLDFFVTPEVLIPRPETELMVEEGINFLRRGLKLVADVGTGSGAVGVALACHIPLGLFFLLDISEEALKVARVNAHHHGVERVILGHGDLLEPLSKGKFSLITANLPYIPTEELSTLMPEVQKEPQIALDGGEDGLMLYRRLLPEAHKLLAEDGVMLLEIAPYQGKAITA--EAEKLYRVEIKKDLAGHDRLVILRK-R
MLKNIGAIALMFLGPLIGHAAAISNAQTAADTAFMLICAALVLLMT-PGLAFFYSGFVRSRNVLNTLMMSFVLMAIVGVTWVLWGYSLAFSPGNPFIGGLQWLGLNGVGTELYAPTIPHLAFMIYQAMFAIITPALISGAIAERMSFTAYSLFVLLWSTFIYSPLAHMVWGGGFIGGLGALDFAGGTVVHISSGVSALVAAIVLGPRKTYPDRLSPPHNVPFILLGAGLLWFGWFGFNAGSALASGSLATIAFVNTNTAAAAAALTWLILEKVLRGKPTAVGAATGAVAGLVGITPAAGFVTPLAAILIGSITAFVCFYAVS-FKHKVQIDDALDTYPVHGVGGTVGAILTAVFATTTVNSAA-KNGLGNPGELLVELAAIAIAYVFAGVGTFVILKLIDATVGLRVKEVAEMQGVDINEHGEEGYNKMQLWEWRQAAIAASISVSP--AEVDWLLQEIAGLDRLALRLESRSHIQQLPLEELEILWQKRKERLPVQYIAGVTPWRQFQITVSPAVLIPRPETECLIDIAVAAVALQQGHWVDLGTGSGAIAIGLADALQEATIHAVDYSRAAIAIAQINAQNAKLDQINFYQGYWWEPLEFGQFSGMVSNPPYIPTSTVSTLQPEVVHEPHLALDGGEDGLDCIRYLIETSPSYLKSGGVWLVEMMAGQADAVREILQNQGYYNIEIYADLAGIERFALAY-KL
MSHVPGAVALLLLLFYAGGAHQSALELDGAGTAWLGTSTALVLLMTLPGLALFYGGMVRRKNVIATITQSVGVFAVVSLVWFIAGYSIAFGANQPYVGSIEMLFLNGVTLGTLLTGIPEYLFIAFQMTFAIITPALVTGAFAERMKYSGLLLFTALWSLLIYSPICHWVWGGGFLGSAGVLDFAGGAVVHVNSGVAGLVCAIFLGRRKGYGAEPIVAHNPVLTMIGASLLLVGWIGFNAGSAGAANELMGVALLNTVLAAAAAALTWKIIELIEKKKVSLIGMLSGVVAGLVAITPAAGFVDPKGAVIIGLIAGPVCYISSVWIKKLLRYDDSLDAFGIHGAGGLIGALLTGVFATTAINSL------SEGATVGAQALGLAWTIAYSAVGTFVILVICKFTTGLRVSEAEEAAGLDTSLHGETL--HMTLLSAWKAAQARLKDIDSPSIDARLLLEVAAGCTRADILTDPYRPVTAEQQAVLDGYVERRLRREPVSRILGRKGFWKIMLNVTPDVLSPRPDTEAILDVVMLAYAHEAFTMIDLGTGSGAILLATLAERAGARGVGTDVSTEALAVARENAANLGLSRCDFIRTEWATGFGDHSFDLVVSNPPYIPTADIAGLDPEVRHDPHLALDGGPDGLQAYRELAPEIRRILRPGGFFAVEIGWDQGPQVKAMFEAEGFGDVIVVKDLSDRDRVVTNGPKM
MIRKAMGTALFF----TTAAEAAPPVANPGNNAWMMTSTILVLLMILPGLALFYGGLTRSKNMLSTMTQVGGAAALAMLIWVAWGYSLSFGPAGSFISG-GSYFLSSVTPDTTAATISEYVFVCFQMTFAAITAALVLGATVERLKFSAAMLFTAIWLTIVYFPIAHMVWAGGLIFDWGALDFAGGTVVHINAGVSALVLASFLGKRKGYPAEPMPPHSLTLTMVGTGLLWVGWFGFNAGSELEADGIAGLAMINTFVATAAGAFSWIAMERFAGHKASALGFCSGLIAGLVAVTPAAGNSGPLGAIVLGALASAVAYFAVAKLKPKLGYDDALDVFGIHGIAGIIGAIGTGVVYSPALGGPG--DAAVMSAQVWIQVKAVLVAIVWAGAGSAVAALIVKSVTGLRVDAEGEFDGLDISDHGERAYN-MTVAQSIRAATRQLSS-DTARLDAELLMAHALGVSRSDMLLRH---MDAPAPESFAALAERRARHEPLAYILGHAEFYGRTFTVTPDVLIPRGDSETVVQASLEAAP-QEGRVLDLGIGSGALLLTLLAERPGLTGVGIDFSLGAVAVAAANAAMLGVERAQIVHRDWHTDL--GKFELVIANPPYVEQD--AALEPDVRFEPASALFAGPDGLDDYRLIIPQLRQLLTDSGGAVLEIGSTQADNITQLSQEAGFC-VALHHDLGGRPRALVLR---
MKRLLGFAGLGYAEPEAVTPAAPTPTVEKGDTAWVMISTILVILMVIPGLALFYGGMVRAKNMLSVLMQVFMIFCMMALLWAIYGYSVAFTEGNAFFGGLSKMFLSGITPESMAATIPEFAYVAFQLTFAGITPALIIGAFAERVKFSSILLFMLIWFTFAYLPMAHMVWAAGFLFQKGALDFAGGTVVHINAGIAGLVGCLVVGKRIGYKKESLAPHSVTMTMIGASLLWVGWFGFNVGSNLEANGLAALVFVNTLLATAAATVSWVAAEWLMRGKPSMLGGASGAIAGLVAITPACGWAGPMGSIFLGLVVGAVCFWSVTSLKSMLGYDDSLDAFGVHGIGGIIGAIGTAVVASPDLGGTGVWDYVSMSTQLVSQLWGVVIAIVWSGTVAFIAFKLVDILVGLRVAEDVEREGLDISEHGETAYHLMTVQTALTEAITLLTPTDSPRLEAELLLAHSLVKPRSFLRAWPNADIPDADYQAFTNLLRQRQQGQPMAYILGRREFWSHDFIVTPDVLIPRPDTELLCETSLARIADLPLSVLDLGTGSGIIAITIAIERPYAQVYACDISPAALAIAQHNAEHHQ-QHIQFYQSNWFANIPIRTFDIIVSNPPYIAETDPHLQQGDLRFEPINALASGIDGLNSLRTIIADSWPYLSTNGYLILEHGYDQAPAVQTLLKNHNYQSVHTYTDLAGQPRVTLGQKIV
M--------------------------NYGDIAFMLFSTALVFLMI-PGLAFFYGGLVKRRHVLSIMMQSIAAIGIISILWIVIGYTLAFGPDGHLIGGLDYAGLRGVGLNPESATIPHMLFMLYQMMFAIITPAIMTGATAERLRFPAYILLISLWSLLVYAPLAHWVWGGGWLADLGVLDFAGGIVVHISSGFSALIAALYIGKRYHKDSEQAIPHNIPYVILGGGLLWFGWFGFNGGSELAADGIAVLASTTTHLSACAGLLGWIIIEKLLHGKPTVLGAVSGMVAGLGAITPACAYVTPLAAVLIGLVSSGLCYFAVAWLKVKLGYDDALDAFGIHGIGGTWGTLAAGIFCTTALNPNG-VDGLGSFSQVGIQLLAILATYAYCGVMTLLILKVISLITPLAATTEEQETGLDISQHGESAYPNMRPMELLRQGTQYLAQVADARVEADLILAFVLKTTRDKLYAERDRVIASPEKEIYNDFLKRRGQREPLAYLLKTREFMGLDFFVDPSVLIPRPETELLVEKVLKLGKEVSTKVLDLCTGSGAIAVAVAYYWNQASVVAVDMSSEALTVAKINAAKMNVN-IDFRLGDLFAPVQGEKFSLIVSNPPYISEQEILECPPEVRKEPVLALLAGKDGLDFYRRIAMKATEFLSNGGIILVEIGYSQGTQVRELFKAAGY-QTELFSDYAGLDRIVLARK-E
M-------------------NNILAVLDVPNTAFMLLCTSLVMLMT-PGLAFFYGGLVSRKSVITIMSQSFFSMGWVAIIWFVVGYSLSFGPSNGIVGDFYYAFLNNISPQTGNGGLPILVHFGYQMMFAIITPALITGAFANRVNFPAYLIFLTLWTLFVYAPFVHMVWSDGIFAKWGVVDFAGGIVVHATAGFAAIASALYVGKRVV---KSDGTHNIPYIALGAALLWFGWYGFNAGSELQVNTVTVSAFITTDIAAAFAAITWFIIERLHTGKPKLVGFLTGAVAGLATITPASGYVSIGSAAIIGVIASIVCYTCVFLVRRH--LDDALDVFGVHGVGGITGSILVGVFASTVWNAKG-PAGLGNGMQIVKQTVAVVFTSIWSFVFTILILWIINKFTPVRVDQSAVGDNLDTVEFDEDAYRDMQYIEWVKQAANRLSASDSAKRDAEILLEHVTGRSRTYLFAFGETELKAEEFQQAELLLQRREKGEPIAYIIGEREFWSLPLYVSPATLIPRPDTECIVEQALSRLTEQKNQILDLGTGTGAIALALASEMQQSQVIGVDFNPDAVALAQRNQQRLNISNVKFIQSNWFSSLSIQQFDMIISNPPYIDENDMHLSEGDVRFEPLTALVAKDEGLADLMHIIKESKKYLKNQGWLLLEHGWTQGLAVRDLFKVHGYTKIETCLDYGGRERISLGQWNG
--------------------------MNGADTAWVMVATALVLFMTLPGLALFYGGLVRARNVLSVFMHCFAIAALMSILWLIAGYSIAFGTDNPYWGGLGRAMLIGLTGEDAFGTIPEVAFVTFQMTFAVITPALIVGAYVERIGFGFVLLFSALWMLLVYAPVTHWIWGGGFLSENGVKDFAGGIVVHETAGLAALVLALLLGPRLN---KTTPPHNPGYVAIGAAMLWVGWFGFNGGSALAANGSAAMAILVTHISAAAASLSWALWERIKFGRSSLVSMVTGTIAGLASITPAAGDVGPLEALVIGTIAGIICQEAVLFIKNRTRIDDTLDVFAVHGLGGIFGTLMIAVFGHGA---------------WLPQVGGLVIVGIYTVVVTYVLIRIVALVTPLRVNRETETNGLDLSVHGERAYESMILRDLLTLGQQKLKLIDTAGRDARLLAAAAMEISTAQVTLKALDYVSKQQQDHFESMIEQRRNFKPVSRILGKRQFWSRWFEISPDVLDPRGDSEVLVNLALQ---QKADRILDLGTGSGILALTLLSEWPDALAVGVDICEKALLIAQRNAVQLEVDRFQAQKSDWFEAIS-GQFDLIVSNPPYIGEDEIPHLDPDVRYDPMIALSPGRDALQAYQNIASDAIGYLKPGGRLLVEIGFRQGEAVRALFASNGLKSVETIQDLNGLDRVVCAIKTV
MLQKIGAMTLLLLVPVMGNAAAISSAQTAADTAFMLICAALVLLMT-PGLAFFYGGFVRSRNILNTLMMSFVLMAIVGVTWILWGYSLAFAPGNPIIGGLEWFGLNRVGYEVYAPTIPHQAFMIYQAMFAIITPALISGAIAERMSFTAYSLFVLLWSTFIYAPLAHMVWAGGLLGGLGALDFAGGTVVHISSGVSALVAAIVLKPRKTYPERLSPPHNVPFILLGAGLLWFGWFGFNAGSALASGALATAAFVATNTGAAAGALTWLILEKALRGKPTAVGAATGAVAGLVGITPAAGFVTPVAAILIGSITAFACFYAVS-FKHKLQIDDALDTFPVHGVGGTIGAILTGIFATTTVNSAG-KNGLGNPGQMITQIAAVAIAYVIAAVGTWIILKILAVTVGLRVREEAEQQGLDINEHGEEGYNKMQLWQWRNVAIQAAMAILP--AEVDWLLQEVAGLDRLALRLESQAEIPKLSLEDLDKLWQQRNEHLPVQYIAGATPWRKYKIAVSNAVLIPRPETEYLIDLAVVAARLEQGHWADLGTGSGAIAIGLADVFTTANIHAVDYSHEALVVAKANAQNLGFERIQFYQGSWWQPLASGQFSGMVSNPPYIPTNIIPTLQLEVLHEPHLALDGGIDGLDCIRHLVEISPIYLRSGGVWLIEMMKGQADTVREMLHNQGYCNIQIHKDLAGIERFALAYRSS
MRRVLLAFAAPLV------AAKVTDAKNSADNAWMLVCAALVLMMTAPGLALFYGGLVRKKNVLATMLQSFSMMAIITVLWALILYSLAFGSGSSFIGGWHNAFLHGVGLAPYAPTIPAQTFMIYQLMFAIITPALITGAFAERMKFSAMAVFMVLWSLIVYAPMAHMVWGGGLLGRFPTLDFAGGTVVHITSGVSALVCALYLGKRIGYPKEPMPPHSVVLSFIGAGLLWVGWFGFNAGSALSAGTLATSAFVATHFGAAAAVIGWSAAEWLHNGKPTTLGAISGAVAGLVAITPAAGFVSPMSALFIGLLAGAFCFTMVAFAKAKFGYDDSLDAFGVHGAGGTLGAILTGVFASSAINPMGLPSGFGNYRQLLNQGVGVVIAWSLAIVGTLAILFLVDKLIGLRVSEEHEVAGLDISLHGEEGYYSMTLKQAFDSALKHLEATPSPRLSAELLLMFSLNCDRAYLFTYPERELTADEQARYDEAIARRCHGEPAQYITGHQEFYGRDFLVSPAVLIPRPETEHLIEAVLELAPEVRWEVLDVGTGSGCIAATLAKEFPRMKVTAVDISPEALQIAQANAARL--AQVEFRVSDLLSAIEPRQFDMIVSNPPYVGECEADKVQRQVKFEPHCAVFGGERGMDIIKRLAPQVWEHLKPGGWFLMEIGYSIADPVHEIMRD--WTNFKVVPDLRGIPRVVVGRKTS
M------------------------EINSGDTAWILASSALVLLMT-PGLALFYGGMTRAKSVLNMMMMSFGALGLVTVLWMLYGYSLAFDDDGGLVGGLGKIGLKGTLTG-VSGTLPETVFASFQLMFAVITVALISGAIADRAKFGAWMIFAGVWATLVYFPVAHWVFAGGWIADLQALDFAGGTAVHINAGAAGLALALVLGKRKGWPRESFKPHNLPLVLLGAGLLWFGWFGFNAGSAVAANNTAGIAFINTQVATAAAVLSWLVIEKVRDKHATTLGAASGAVAGLVAITPACGSVNPVGALIIGLLAGAVCALAVG-LKYRLGFDDSLDVVGVHLVGGLAGSLLIGLLATDTVVA-D-TNGLGGLGLLGKQAVASFAVLGYSFVVTYIIGFIIKKTIGFRVDEEAEIEGIDTAVHAESAYDEMSLGPVLAGAVRRLTEVASPRFDAEELAAFVLGVPRSRLLLA--EGFDQPQAARFDDLVGERARRVPLQHLTGVAGFRHLELAVGPGVFVPRPETELLAGWAIERARLPRPVVVDLCSGSGAITLAVANECPDATVYGVEREELALAWARRNGEARRVRSVTFVHGDATDVLAEGTVDVVVTNPPYVPDG--STVSPEVAHDPAAALWGGPDGLDVVRRLLVRAAALLRPGGVLGIEHADVQGESLPALVNRHEFEDVADHRDLADRPRFTTARRAG
M-------------------------IDTGDTAFIILCGALVFLMT-PGLAFFYGGMVRRKNTLNTMMSVLFVCGLASVMWIAFGYSLAFGEDGGFIGSLNHLFFNGVTGSPYSETIPETLFASFQMMFSIITPALIYGAVAERMKFSTLFVFIAIWLIIVYYPMAHMVWGGGFLAELGSVDFAGGNVVHISSGITGLVLALFLGKRRDYGRLNYRPHNIPFVVLGASLLWFGWFGFNAGSALGANALAVHALLTTNTAAATAMLSWMLVEQVTQGKPTVMGAITGAVVGLVAITPGAGFVPLWSAFIIGGVVSPLCFFFISKLKHKWGLDDSLDAFGCHGLGGIWGGIATGIFAKKSINGVQ-WDGLGETRLFVAQIISIVITIAFSAIATGLILIILKQFMPLRVEDKEEVLGLDLAEHDETAYPDMSYKEVLNWASSFLESLEG--YAAERFLLERMEWTKTDLILNLATEIPEKVKEQLESDVIEHSKGKPVQHILGYEWFYDRPFKVTADTLIPRPETEEIVAKFLARNGQDGLTVLDVGTGTGAIAITVKKERPMDLVTAIDISSEALSVAKENALKL--ADIRFLEGDLSAPVSHEKFDVVLSNPPYISEAERPLVDDIVFNEPHLALFAKHDGLFIYERLAKELPYLMKPAGQIILEIGFQQGVAVKKLFTTAPFAKVTVEKDMSGLDRMIYVQL-P
M----------------GNAVVVENPINSGDTAWMLISSALVLFMT-PGLAFFYGGLVRSRNVLNTMMMSLLLMALIGVTWTLWGYSLAFDVSEKFIGGLDWMFLNNVAADPYAGTIPHQVFMVYQMMFAIITPALISGAIVERMSFKAYFWFVLLWSTFIYSPLAHWVWGRGWLGELGALDFAGGNVVHISSGVSAVVAAWMIGPRKDFMNKPHAPHNVPYVLLGIGMLWFGWFGFNGGSALGSGALAAVAFVSTMVSTSAGGLTWAILEWVLRGKPTAVGIASGFLAGLVGITPAAGFVTPLSGVLIGSITAVCCFFAVS-LRAKLQFDDSLDTYPVHGVGGTVGAILTGVFATKAVNSAG-NNGLGNPGQLVTQIISVIATYIFAAVGTFIILKVLGAMMELRVKQSAEDQGLDINEHGEEGYGEMELWEWLNQAKAEAIAISL--TELEWWLQELAGIDRLSLRLESSPEVTKLPFTDLKDLWHRRSEQMPVQYLTGTAYWRHFSLKVTPAVLIPRPETELIIDLAVEAAKLAKSHWVDLGTGSGAIALGLAESLTNTLIHAVDYSSDAIAVARQNADNLGLDRIQFYQGSWWEPLESGQISGMVANPPYIPSSLVPNLQPEVAHEPHLALDGGSDGLDCIRHLVATAPDYLRSGGVWLVEMMEGQAEVVVEILHSAGYRDIGIYADLAGIKRFAIAF-RK
MFKKIGCLTLFLLGLLTGNAAAAAPPPNSGDTAFMLISSALVLLMT-PGLAFFYGGFVRSHNILNTLMMSFVLMGIVGVTWILWGYSLSFAPGNSIIGGWNWI-LGNVGLETYAGTIPHQAFMIYQAMFAIITPALISGAIAERMSFRAYCLFVLLWSTFIYTPLAHMVWAGGFLGGIGALDFAGGTVVHISSGVSALVAAIVLGPRKNYPDRLSPPHNVPFILLGAGLLWFGWFGFNAGSALSAGTVATVAFVATNTSAAAGGLMWLILEATLRGKPTAVGAATGAVAGLVGITPAAGFVTPLGAILIGFITAFFCFYAVS-FKHKLRIDDALDTYFVHGVGGTIGAILTAILATTEVNSGG-KDGVGNFGELFVELGAIALAYIIAAVGTWIILKIIAATIGLRVPDQTEDQGLDINEHGEEGYNKMELWQWRKTAIQTAIAISP--MEVDWLLLTIANLDRLALRLESWQQIPKLSLTELEQLWQRRDDRLPVQYIAGTTAWRKFQLTVSPAVLIPRPETEILIDLAVTAANAKAGQWVDLGTGSGAIALGLAEAFTTATIHAVDVSPAALAIAQTNAEDLGFERIQFYQGSWWQPLESGQFSGMISNPPYIPSNTVLTLQPEVVHEPHLALDGGADGLDYIRHLIDISPNYLRPGGLWLIEMMAGQAEMVRELLENNGYINISIHADLAGIKRFAVAC-CK
M---------------DSS-AAPEPEINSGDTAWMLVSTGLVLLMT-PGLAFFYGGLVRSRNVLNTMMMSMILMALVGVTWVLWGYSLAFDVSEAFIGGLDWIGLNNVTAAPYAPTVPHQVFMVYQMMFAIITPALISGAIVERMSFKAYFWFIILWSTFIYAPLAHWVWGRGWLGAIGALDFAGGTVVHISSGISAVVAAWMIGPRKDFMIKPHAPHNVPYVLLGIGLLWFGWLGFNGGSALASGSLAAVACVTTIISAAAGGLTWVILEWILRNKPTAVGIASGFLAGLVGITPAAGYVHPIGALLIGSITSVCCFYAVS-FRAKLQFDDSLDTYPVHGVGGTIGAILTGIFATKSVNEFG-NNGLGNPSLLLIQILGVVATYIFAAVGTFVILKILSIFMELRVKSAIEDQGMDINEHGEEGYGTMELWQWCQEARSQAAEVPL--QEIDWLLQTVADLEKLELRLQSRSQINQIPLIQLTQLWQRREERLPVQYIAGITPWRNFFLQVSNAVLIPRPETECLIDLAIAAAHISPEQWADLGTGSGAIAIGLAEVLTNATIYAVDISAAALAIAQKNAQTLGWNRIHFNQGSWFEPLQAGQLNGIVSNPPYIPSQIVPQLQPEVAHEPHLALDGGADGLDCIRHLINQAPDYLQPEGILLFEMMAGQAAEVRQLLNSQGYQKITIHRDLAGIERFALAY-RK
MATLKLTLVSVLA---ATAAAATKSAQSAGDNAWMLVSSALVLMMTAPGLALFYGGLVRRKNVLGTMMHSFILMAVVTVIWAVAGYSLAFGGSSPYLGNFQFAFLDGVGTAPYAATIPHATFMVYQLMFAIITPALISGAFAERMKFSAMLLFTVLWTLVVYFPMAHMVWGGGLLGKIPCLDFAGGTVVHITSGVSALVCALYLGKRVGYPSSAMKPHNLVISTIGAGMLWVGWFGFNAGSALAASGLATSAFVATHFGAAAATLAWLAVEWIDAGKPSMLGAISGCVAGLVAITPASGFVKPFPAMIIGACAGLLCYFMVTRVKRKFGYDDALDAFGVHGAGGTLGAILTGVFATNFINDGGQALGLGNGGQVMNQILGIAISWGLAIVGTLVILKFVDAVIGVRVTKEQESDGLDLSMHNEEGYVNMNVQTALVQGTRLLEDVGVPRLTAEVLLGHAMRVQREYFYAHPEQELREVEWLHYGRYLHERLGGKPTQYITHRQEFYSREFRVTPDVLIPRPETEHVVEAALEVAR-GAKRVLDVGTGSGALAITLRLEM-GTEAWATDISAEAATVAAGNAARLGA--VHFAVCDLMDAIAADSMNLIVSNPPYVPLAHREGLQREVRFEPHVALFGGQTGFELYDRIVADAPRVLRPGGWLIMELGFTSLDHVRALLA--SWSDVRVIPDLAGIPRVIAAR---
--------------------------MDMANTVFMFVATVLVWLMT-PALALFYGGLVRSKNVLSTAMHSFTTMAIVSIIWIIIGFSLAFSPGNGIIGGLDFFGLNNVGFEPEGHTIPFNLFMMFQMTFAILTTAIVSGAYAERIRFPAFILFTVLWVLIVYSPLAHWVWGGGWIAEMGALDFAGGNVVHISSGLAGLVVAIVIGKRKNAGT--TAPHNLIFTLIGGALLWFGWFGFNVGSELAFDDVAMYAFINTNTAAASGVLGWMIIEWVVNKKPTLLGAVSGAIAGLVAITPAAGFVSPIASIPIGFIGGIVCFWGVGWLKQKLGYDDALDAFGLHAVGGTWGGIATGLFASDSINSVE-HNGLGGIDLLWRQVVAIIATFAFVGVVTFILITIVNLIFKARATDEEEAKGLDLTMHGERAYQDM---QALQEAIAFLQTREE--RVAELLLLFHLGMNKTELLMNMRESMDPVLYAAFRKDVEEHVEGIPLQHLTGEEEFLGRRFYVNRDVLIPRPETEELVLGVEKLIQGQDLTIADIGTGSGIIATSLKLAFPVAEVIATDISERALLIAKSNSRTLGA--IHLKQGSYLEPLRQKRVNVLVSNPPYIDEADKENMTDTVKFDPSLALFADDNGLAAYKEIISGLSDVLAFPAIAAFEIGWQQGTAVRDLLVEKPSAEVEVRQDINGKDRMVFAW-QE
----------------------------------MLISAALVMLMT-PGLAFFYGGMVRSKSVLNMLMMSFISLAVVSVLWVLYGYSLAFGNDAGLLGNFDFIGLKGVLGTLADHQFPTMAFVMFQLMFAIITPALISGAIADRAKFWGWTLFIGLWVTIVYFPVAHWVFAGGWIANLKALDFAGGTAVHINAGAAGLAVALVLGKRRGWPKEPMRPHNLPFVLLGAALLWFGWYGFNAGSALGANETAAVAFATTTVATAAAVLGWLLVEQFRDGKPTTLGAASGAVAGLVAITPACAFVSPLGAIAIGVIAGALCSLAVG-LKFRFGYDDSLDVVGVHLVGGLVGTLLIGFFGTTSVNSAG-ADGLGGFSLLGKQAIAAFAVLAFSFVLTFVIAFVVNKTVGFRVDEEAEVAGIDEAEHAESAYEKMPLRLAISEAAKILSDVDSPRVDAEYLAAHVLGVERGRLPLI--PLVDPPVIDQLHKLVLVRASRIPLQHILGWAPMGSISVEVGPGVFVPRPETELLMEWGLKALVVSSPVVVDLCTGSGALALSIAAARPDAVVHAVEIDPQALAWTRRNSDLRVATPILLHSGDATSLLSDGLVDLVVCNPPYVPEG--VEVQPEVGHDPHHAVFSGADGLDVIRHVVSAAARWLRPGGFVGIEHDDTQGESVPALLSARRLTDVADHLDLAGRPRFATARR-S
MFKKVTLITLLCLAW-MSQATAAANPINAGDSAWMLVSSALVLLMT-PGLAFFYGGLVRSRNVLNTMMMSLVAMALIGVTWCLWGYSLAFDVKQALIGGFGWLFLNGVSAGPYAATIPHQLFMAYQMMFAIITPALISGAIVERVSFKAYFWLLVLWSTFIYSPLAHWVWGRGWLGALGALDFAGGTVVHISSGVSAVVAAYVIGSRRDFMSQPHVPHNVPYVLLGIGLLWFGWFGFNGGSALASGSLATVAFVNTSMATSAAGLTWMILEWVLRGKPTAVGIATGFLAGLVGITPAAGYVFPIGAILIGSITSVCCFFAVS-FRVKLRFDDSLDTYPVHGIGGTVGALLTGVFASKAVNSAG-NDGLGNPGLVVTQFIGVFATYVFAAVGTFIILKLLSLVMNLRVKEEDEVQGLDIPQHGEEAYGSMDLEQWYYWATQEARVISP--SEVDWFILAMTPLDSLSLRLGLRSQIPKCSLSELTQLWQCRKQRVPLQYLVGETPWRRFSLKVSPDVLIPRPETELIIDFALKAVQLSSGHWVDLGTGSGAIALGLADSFPQATIHAVDTSIQALTIAQENAIKEGFSQIHFYQGSWWTPLEHGQVSAMVSNPPYIPTSLLSQLEPEVKHEPILALDGGNDGLEAINYLIDTAPNYLISGGIFLVEMMAGQGEKVKQLLEASYYQAIEILPDLAGVGRFALAY-RC
MFKKIGVITLLLLNYPIGDAPNNALSADPGDTAFILFSSAFVLLMT-PGLAFFYGGFVRSRNILNTLMMSFVLMAIVGVTWVLWGYSLSFAPGLPFIGGLQWLGLNGVGLETYAPTIPHQAYMIYQAMFAIITPALISGAIAERMSFRAYCLFVLLWSTLIYTPLAHMVWAGGLLGGLGALDFAGGTVVHISSGVSALVAAIVLGPRKTHPDRLSPPHNVPFILLGAGLLWFGWFGFNAGSALSVASVATTAFVATNTSAAAGALMWLILEATLRGKPTAVGAATGAVAGLVGITPSAGFVVPLSAILIGFITAFVCFYAVS-FKHKLNVDDALDTYPLHGVGGTVGAILTAFFATSEVNSAG-KDGVGNFGELGVELAAIMIAYIIAAAGTWIILKIIDATVGLRVKEEAEYQGLDINEHGEEGYNEMQLWQWRSQAMQGAIAVPP--SEVDWLLQEIAGLDRLSIRLESWDKIAAISLADLEKLWQKRHDRLPVQYIAGVTPWRKFKLTVSSAVLIPRPETECIIDLAVAAIALDQGHWIDLGTGSGAIAIGLADAFPKATIHAVDYSTAALEIAQINAQNLGFNRIHFYQGSWWEPLTIGQFSGMVSNPPYIPTETVATLEPEVIHEPHLALDGGADGLDDIRYLIDVSSSYLQPGGVWLIEMMAGQAGAVRELLQNQGYCNIQIHTDLEGIERFALAYVDR
M-------------------------TVEGNTAWLLTSAALVLLMT-PGLAFFYGGMVRAKSVLNMLMMCFGAMGLVGVLWMVYGYSTAYGTDAGLVGNLDHLGLSGLMTSE-GDPTAGTVDVAFQAMFAIITTALIAGAVADRMRFGSWLLFAGLWATLGYFPVAHWVWGGGWIGELGALDFAGGTAVHINAGAAAFGLVLVLGKRVGWPSEPMKPHNLPFVMLGAGLLWFGWFGFNAGSAYAADGVAGVAFVNTVTATCAAMLAWLLAERLRDGKATSLGAASGVVAGLVAITPACAYVDTWGALVIGAVAGALCALAVG-LKYRFGFDDSLDVVGVHLVGGLAGTVLLGFMATTSVTAGG-RDGLGGAGLLGAQVVSAVAVMAYSAVVAMVLGLAVRAITGGRVGTDAEISGIDEAEHAEAAYDSMPLRLALMEAARTLDEVASPRAEAELIAAHVLGVERGRLPLV--PLVDPPVVEAIGRLAAERATRVPLQYLLGEAVLGGISVRVGPGVFVPRPETELLLEWGLKVLKREYPVVVDLCTGSGVLALAVANARPDAVVYALDNDPDALAWARHNADLRAETPIRLYSGDVTTVFAEGLVDLVLCNPPYVPQG--TPVPPEVAYDPPQAVFAEQGGLGVIKHVVTMAARLLRPGGGVAIEHDDTHARAVPPLLEARRLTDVADHTDLVGRPRFVTARR-A
MSAYALPAGLGG-ILLPAA-AQAADGIDTGHTAWIITATALVLFMTLPGLALFYAGLVRARNTLSVLMHCFAVACISSVLWVLIGYSMAFGEGGGIIGGMNKLFLSGVTVDSASGEIPEVVFMMFQMTFAIITPALILGAFVERAKFTTTIAFSGLWMLLVYAPAVHWIWGGGLMTGVGVKDFAGGIVVHATAGAAALVAAVVIGPRKGFPNHLHPPHSPGLTMMGAAMLWVGWFGFNGGSALAANGGAGMAIAVTHLSAAVASLTWMALEWKQYGKPTLVGIVTGMVAGLATVTPASGFIGPLGGLVCGLGGGALCYVAVNTVKMKWHIDDSLDVFAVHGVGGILGSILVAFFALPSLGGLGLGDGVSVGSQLTSQIAGIVIAVIWSGLITFLIFKVLAGVFGLRVDPEEENEGVDLTEYGERAYDNMTVGEALVEVVHRLAELEDPRLEGRLLVAWATGLRPETVFGYPEKTVSEEALERLRAAVERRAVRVPLAQITGEREFWSLPFKVTAETLIPRPDSETLVEAVLHL--PSSPMILDLGTGTGCLLLCLLREWSAASGIGVEINPAAAAVAQDNARALHINRAEIRIGDWTDVVA-ERFDLVISNPPYIPTGDIPDLQPDVRHEPRRALDGGADGLDFYRRLARDMCSLLKPNAWLAVEVGQGQAESVVRLLNEAGLVGISAHNDLSGVPRCILGQWSS
M---------------------------EGNTAWVLTSAALVLLMT-PGLAFFYGGMVRTKSVLNMLMMCFGAMAVVGVLWLVFGYSLAFGDDGGLLGDSQFLGLSGLLGAPD-GS--TLAFVAFQAMFAIITVALIAGAVADRVRFGAWLLFAALWATVVYFPVAHWVFDGGWIANLGALDFAGGTAVHINAGAAALALAIVVGKRRGWPKEPMKPHNLPFVMLGAGLLWFGWFGFNAGSALAANGLAGVAFINTIGATCAAILGWLLIERLRDGHATSLGAASGVVAGLVAITPACAFVDVWGALAIGLVAGGLCALAVG-LKYRFGYDDSLDVVGVHLVGGLAGTLLIGLFGTVNANPDG-VDGLGGVEQLGKQVVGAVAVMAYSLVLTFGIAYLIKITIGLRIPDEAEVNGIDEAEHAETAYESMPLRVVLRQAQRVLARVASPRVDAELIAAHVLDVDRGRLPLV--GPLDDRTVARIDGLVARRATRVPLQHLLGHAAFGPLTLAVGPGVFVPRPETELLHEWGLAALRVSEPLVVDLCTGSGALALALAAARRDATVHAVELDPDALAWARRNAEERAARPVVLHAGDVTTLLADGRVDLVVCNPPYVPLA--TPVPPEVAHDPARAVFGGEDGLSVIPHVVRTAARLLRPGGAFAMEHDDTHRDQVLALLAARGFTGGTALDDLTGRPRFVTARR-G
M--------------------------DSGDTTWLLVSTALVMLMT-PGVALFYGGMVRRKNLVSTLMMSFGAMALGGVLWVLIGYSLGFGNDNGLVGGLNFLGLNGVGQDPYATTVPHLAFMMFQGMFAIISLALITGAVVERIRFSALLLFGALWLCLIYSPIAHWVWGGGWLFNLGVLDFAGGTVVHINAGVSAMALVLALGARRGFLKEQMEPNNLPMVMLGAALLWFGWFGFNGGSALTAGGLASNAFVTTNTAAASAALCWIFLSW-RHRRPSLLGAVTGAVAGLVAITPAAGFVTPLAAIAIGAVAALVCYGAMI-FKMKRGFDDSLDVMAVHGVGGIWGALATGIFASVAVNSAG-ADGLGNVELFLKQALGVAVTGGFAFVGSFIIAKVVDKLVGLRVKEPEEMIGLDIAQHSERAYGRMKYREAWQKAAGLLEDLEEARLEAEILLRHTLGISRVQLHLELERELHPDKEAAYFQTLKRRLEGEPSAYITGAKEFYGRAFQVDKRVLIPRPETEHLIEKALRIARYESPYIADIGTGSGAIAITLALELKDAYVYATDISAEALEVARNNAAEYRLKRLMFYRGDLLESLPE-MVDILMANLPYVPTAEAGLLK----GEPVSALDGGADGLDIYRRLIPVLPGKLRPGGTALLEIGIHQSEVLANYIKEYPQAAVEISPDYAGIPRVAGITLPA
M---------------------DQVQFSGGDVAWILTACALVLMMTLPGLALFYGGMVRRQNVLSTLMQSLGAAMVVSLVWVIAGYSFAFSGDGALFGGFGKVFLNGLSLDSEAAGLPEAVFILFQMTFAIITVAIIAGGAAERLSFKAWMVFAPIWLLVVYAPIAHWVWGEGFLYDAGVLDFAGGAVVHINAGVAGLVLALKLGGGGGWPKRGQPPHNLVLTVIGAGLLWVGWFGFNGGSALGANALAAHAALVTQIAAAAAALTWAVLEWVMRGKPSVLGAASGAIAGLVGITPAAGFVEPYAAFLIGVLTTLAAYWGVTSLKKLGKYDDSLDAFGLHGVGGLAGAILTGVFASSAIGGT---PGAGNVMLVFTQTWGALAAAAWCGIATFAILWLMERVMKLRVEEEDEVTGLDVALHGESA---MTRSDRLRLAAERLKAIDEAADDARRLLLAAFEGSPARLLTEMASEMPDAELERFDALIGRREQREPLSHILGTQPFWTLELKVTRDVLTPRADTETLIEAALAAYPRAPLRILDIATGSGAIILALLSEFPNATGAATDISEAALAVAQENADLTGLDRVSFQHQSWADGLE-GPFDLLVSNPPYIATAVIDELEPEVRYEPRMALEGGRTGFEPYPHLFAEASRLLVPGGLALFEIGYDQGVRAREAASEAGAKETRILKDLAGHDRVVSLRFSV
--------------------------MDKADLAWVSVSTLLVLLMVVPGLGLFYGGLVRAKNVLSVLIQVLSTFALAIVIWFIYGYSLAFTEANAIVGGFSRILFGGML-DLNTSSIPELSFAAFQATFAGITCALIVGGFAERTKYSAVLVFTIIWLTFAYIPVAHMVWAGGWLFERGALDFAGGTVVHINSGIAGLVGAYVVGKRIGYGREPMQPHNLPMAMIGASLLWVGWFGFNAGSALSANETAALAFFNTLVATAGGILAWTLAEWKYKSKPSLLGAISGAVAGLVGITPAAGLVGPGGALIIGIAAGIACLWGVNGLKRLLRADDSLDVFGIHGVGGIVGALLTGVFNAKPLGGPGLETLAEMPYQVWLQLEGVLITIVWSAVVAWVAYFIADKVCGLRVSADVEREGLDISTHGETAYHRMSVHSVSQAC-------GLPRLEVHMLWQQVLQVSRAWLIAHDRDPLAPEAIARFHDLQARRLAGEPMAYILGYKEFMGRDFRVSPGVLIPRPETELLVETALDYLQCRAPRVLDLGTGAGAIAISIALNASGASIAATDVSMDALAVARQNAQALGA-RVEFLSGSWYDALGHSGFDLIVSNPPYIAACDPHLAQGDLRFEPVQALTDGSDGLSALRTIVQGAGARLKPGAALFLEHGWDQAKAVRQLLQQAGFTQVASLQDLAGIERVSGGIYQG
M-----------------------AALNSGDVSWMLTSSALVLIMT-PGLAFFYGGLVKRKNIINTIMSSVILMGIASLLWVLIGFTLSFHGGGGIFGDFGWFGLNFDTLNDTTLPYPTLCLAIFQMMFAIITPALITGAIAERMKFGALVIFTTVWSILVYYPLAHMLWGGGFLFKLGAVDFAGGNVVHISSGVSALVLTLLLGKRKNFGKAPYHPHNVPFVLLGAALLWFGWFGFNAGSALAANGLAIHAFMTTNTAAATALLSWLLIEVIRNGKPTLVGASTGIVIGLVAITPAAGFVPVWAAIIIGALVSPICYFFITVIKPKFGYDDALDVFGCHGVGGIWGGIATGLFAQKSINSAA-WDGLGDAHLFVRQLAAIGITIGFAVVGTLIAAGISSLVTGIKVPPKSEDAGLDSSEHGETAYPDM---------------------ESRLIVITASGKTKEQFMRDRHLYVTEGFENDVEAMVRRRVAGEPIAYILSEWEFYGMPLTVSRDVLIPRVDTEVLVDVVVALYKLNGTRVLDMCAGSGCIGLAIAANVPFCRVLLADKSQEALKICRANTIRNNLRSVTSIELDALEP-PMGLFDLIVCNPPYIPTGDIPGLDVSVRFEPREALDGGEDGLQFYRGVSSKWKSVLKDDGRIVFECGVGQAEGVRAILEENGFTDIATYKDSLNIDRVVTGILNN
MLKKVCLVALWLLGPLMGNAAAAATAQVSADTAFMLLCAALVLLMT-PGLAFFYGGFVRSRNVLNTMMMSFILMALVGVSWVLWGYSLAFAPGSPVIGGLQWFGLTGVGLETYAATIPHQAFMIYQAMFAIITPALMSGAIVERINFRAYFLFVLLWATLIYAPVAHMVWAGGLMGGFGALDFAGGTVVHISSGVSALVAALIIGPRKTYPNQPSPPHNVPYILLGAGLLWFGWFGFNAGSALASGGLATVAFVATNTAAAAAALTWVLLEWALLGKPTAVGIATGAVAGLVGITPAAGFVTPLSAIFVGSIVAVCCFFAIR-IKNKLQIDDSLDTFTVHGVGGTFGAILTGIFATKFVNSAG-GNGLGTASQVLKQLAAVGITYVLAAVGTFIILKALELTVGLRVKPDIELQGVDVSEHGEAGYGTMELNQWRQWAEAQAIAISL--GEINWFLQALTSATALDLKFGIGREITQVNLAELTELWQQRQKRIPLQYLVGKAPWRNFELIVTPDVLIPRPETEYLIDLAKDAAELATGHWVDLGTGSGAIALGLAEAFPSAEIYAVDQSQKALDVAKQNADIYKFNRIKFYQGSWWKPLSHGKVMGMISNPPYIPSAMLPSLQKEVFHEPHSALDGGENGLADIQILIHKSPNYLISGGIWLIELMRGQGKTVAQFLKKNGYTQIQIINDLSGGDRYVMAK-KR
MFKKVGIIVLWMLSFLAGSATADEVTIDTGDTAFMLISAALVLLMT-PGLAFFYGGLVRSRNVLNTMMMSFILIALVGVTWVLWGYSLAFAPINPIIGSLNWLFLNNVAFDPYAPTIPHQLFMVYQMMFAIITPALISGAIVERMSFKAFFSFVILWSTFIYAPLAHWVWGKGWIFSMGALDFAGGTVIHISSGVSAVVAAWVIGPRKNFMITPAAPHNVPYVLLGIGMLWFGWFGFNAGSALGAGALATVAFVATMVSAAAGGLTWVIIEWGLRGKPTAIGIASGFLAGLVGVTPAAGFVTPIGAILIGSITSLCCFYAVS-LRAKLQFDDSLDTFPIHGVGGTVGAILTGIFATKAVNEAG-NNGLGNPGLLIPQIVSVIVTYIFAAVGTYGILKLLGLFMELRVQPNSEDQGLDITEHGEEGYGVMELWQWFTQARLAAVVIPV--SEVDWLLQEVAGLDKLALRLESRLEIPSMPFSKLATLWQQRDARMPVQYLTGVAPWRNFLLSVSPAVLIPRPETECLIELAVAAVEKKAGCWADLGTGSGAIALGLAYAMPAAQIHAVDYSAAALEIASYNAQKLGFTRIQFHQGSWWEPLNSGEFSGMVSNPPYIPSTLISELQPEVAHEPHLALNGGSDGLDYIRHLIEVSPIYLRSGGIWLIEMMAGQAPVVAELLRQQGYCQIKIFSDLAGIDRFALAY-RA
MPGKSLGAAAVLAVLAAGP---AGAPENSGHVAWVLTSAVLVLFMTLPGLALFYGGLLHAKNLLSIMMQCFAICCVVSLLWMAVGYSLAFDGDAALLGGFGRMFFSGFEDPYGTTYIPENVFALFQMTFAVITPALIVGAFAERVNFSFVIAFSALWLLAVYVPTAHWLWGSGWLAALGALDFAGGIVVHTTAGVSALVLAVMIGRRTGFPTGLTPPHSPGLTMMGAGMLWVGWFGFNGGSALAADASAGSAILATHTAASAGALTWIALEWMKTGKPTSIGIATGCIAGLATITPMAGYAGPAGALVVGLAAGVVCYFATLFVKHRLKIDDSLDVFAVHGCGGMMGSLLLPVFALTALGGSGVS---RLVEMIGVQALAVAVTAVWSGLATVLIARLIGGLTPMRVGQDEEYSGLDIATHGERAYEAM---------RQALHAIAEADADARHLLAWALKCDASGLILAADRPLGTEAADALAALLARRLRREPMARLKGTREFWGLEFELSAETLVPRPDTETLVEAVLRARPTAPLRIIDLGTGSGALLAALLAEYPRASGVATDRSRLALSTARTNLARHGFARAAVVACDWGTALG-GRFDVVVSNPPYIATADIAGLDPEVRFDPAAALDGGADGLAAYRAILADLPRLLTPGGLAVLELGIGQAAAVANLAVAAGLVVREVAADLAGHPRALVATLSR
M-----------------------LHINSGDTAWVLVSTALVVLMTPAGLALFYGGMSRNKNILNTMGMVIVAYALGSLIWVLWGYSLAFGPDAGIIGGLSKFLLSGVTVHSVIKTIPEILFVAFQGTFAAITVALISGSLIERMKFSTWVVFVILWSTLVYAPVAHWIWGGGFLANDGALDFAGGTVVHINAGVAGLVTALLLGKRIGYGKAAFYPSSVVLTALGAALLWFGWFGFNAGSELAADEIAANALLVTNVAACAAAISWLFTEWMLLKKPTLLGIASGAVAGLVAITPAAGYVNALGAIVVGLVAGILGWFGVFVLKRRFGYDDSLDAFGVHGLCGIWGALAAGLFAVKDVG--G-VAGVGNFIQLWIQLKAVVITIIYSAIVTAIAYAVSSLVTGARVHEEVEIEGLDSSVHGEKGYE-MTVRDVLSWTVDYLTQLPSPRQDVEYLLSYVLGTTRLQLYMQLDRPMTNQELSLFKALVKRRLNKEPLQYITGVAYLWKYEFSVEKGVFIPRRETETLIEVAASALRKENAFVVDVGTGTGCILLSLLKDHPGLKGVGVDISGKAIEVFRRNRAKLRLDRAFGVLGDGLKPFAEEIFDAVVSNPPYVKTEEIETLQDEIKYEPKEALDGGRDGLDFIRRLVKEAYVRLKRGGFLTLEVGYEQAEAVSFLMKRAGFVNIEVERDLSQIERVVMGWK-H
M------------------------SFDTGNTGFMLLATSLVMLMT-PGLAFFYGGLVSKKGVLTIMMQSFVSLGITTVLWFTVGYSLCFSGDFGIIGNLDMAFLSGVSMMDPNNNIPLIVFISYQMMFAVITPALITGAFAERVRFKAYVLFQILWLLLVYFPFTHMVWGGGLLASWGVLDFAGGIVVHATAGMAALASVFFVGKRVE---RVTEPHSIPLIALGTALLWFGWYGFNAGSELRVDGVTALAFLNTDVAASFAAVVWLAIDWKKMGKPKFVGMLTGAVAGLATITPAAGYVSTSTAALIGCIASVVCYLAIG-LKNRFGWDDALDVWGVHGMGGITGVILLGIFASTKVNPAG-ADGLGNVHFFLIETAAVVIAAAYAFVISYGMLTLIDKITPVRVDASEQLTGIDAALHGETAYLMMNLKQAYSYAVQFLELVDEADFKALCLVCHLAGIKNSEYSLHINDEIIM---SRLAKSLWRLKEGEPLQYVLGKWDFYESEFYVGKGVLIPRPETEELVEKVIDYAKLKNPVIYDLCSGSGCIGISIAKAVPEAVVYCIEKSDDAFYYLEKNAKGVS---VNIIHGDINDSFDIEPADIIVSNPPYIKSDDISSLQSEVLFEPEMALDGGTDGFDFYRIINDKWADKLKPSGMLFLEIGNEQGDGIKSVLT--SFCDIRVVKDIYKNDRIVIAKPNL
MRRASLWALLPLL--VAVPA--GEAKLDTGNTAWMLMASALVVFMTVPGLALFYGGLDKSKSILNTIAMSFVAFGIVTITWLAVGYSIAYGDDGQFMGNFQYLFGKGITGINADTGYPALLDLMFQLTFATITTALVSGSLVGRMKFSAWIIFCVLWSIVVYPPIAHWVWGGGFLSNHGALDFAGGTVVHINAGIAGLVAALILGKRKE---PQLIPNNVPLVALGAGILWFGWFGFNAGSALAADTIAVYAMLNTTVATSAAMLAWMFVEWMSAGKPTVVGISSGIIAGLVAITPAAGFVNPVGAIFVGAIASIFAYFAVAKLKAALGYDDALDVFGIHGVAGIVGAILTGVFADPAVNE---SAGLGNPKQLLIQLEGVIVTLVYSGILTAIIVLVAKALTGLRVKEGDEIEGLDSSQHGESAYN-M-ARQLLQSLRGEL------RRDGEIILAHLLKRRPGELYLL-SEEVPEEVVKKFKRLMKLRERGFPTAYLIGEWDFYGRTFKVKEGVLIPRPETELLVEKTLELIPDKEMEGFEVGGGTGCISITLLLERGLLRMAVDDVNPTAVELMKENAKIHGVYRLEVFEGDMFSPVKGRRFDFIVSNPPYIPENFWERLPPEVRREGREALIGGEKGYEFYERFAKEVPRHLKGGGFVALEIGHDQGRVVEELLKGAGFERVIIYKDYSGQDRVVIAW--S
MTNSAGAVIFCLM---QSPAAVEVNQFDTGDTAWMLTASALVLMMTAPGLALFYSGLVRKQNVLSVMMQCIAMMGIMSVLWVVCGYSLAFGGDGGYVGGFDHIMFNGLLPQWATGSIPTPLFAVFQMMFFIITPALIVGAFAERMKFSAMVLYSVLWGILVYCPIAHWVWSAGWLARFGALDFAGGTVVHISSGVSALVCAIMIGPRTNYLKEPMPPHNLTYTFIGATLLWMGWFGFNAGSAVSASALAVNAFLVTHVAAAAGVIAWAGMEWLIIKRPTILGACSGGVAGLVCITPASGSVSVSSALIIGLAGGLCSYIACTKIKNALGYDDTLDVFGVHGVSGIVGALLTGVFATKNVTG-G-TVGLGNPEQMINQVVSILAAAGLGAVGSFILLKLIDLTIGLRVAPEAELRGLDLTEHGEEGYIYMTIQRILSWTTEHLRKFDSPRLESEILLAHAQKCPRIQLYANYHTVVSEETRAQMRELVKRRVRREPVAYLVGHKEFYSLEFAVEPGVFIPRPETETLINQGLEKLTVERPHILELCTGSGCIAVTLAKRLPKARVIAVEKNPIPLRVSRSNAEKHQVDRVQILEGDLFAPVPTPRFDLIVSNPPYIRSDEIPGLVADVRHEPHAALDGGADGLDMIRVIIAQAPKYLKPGGWLMLEMDPAQIEATHDIARQSRWTTQQAYRDLFEDERCIGLQLHS
M-------------------------VNAGDTAWLLASSALVLMMT-PALALFYGGMVRKKNVLSTIMYSLSAIPIVTLVWVLFGYSLAFGPSGGLIGGFSMLGLSGLVNEI-HGTVPSLAFVGFQMMFAIITPALISGAFAERMKFSAYALFIVCWSTLVYVPVAHWVWSEGWLFKLGALDFAGGTVVHLTAGASALVSAIMVGKRLKYPQERPLPHNLTMTLTGAGFLWFGWFGFNAGSALTSGYLAALAFMTTHLGAAGGALGWVIVEWKHRGKPTALGIASGLVAGLVAITPGAGFVSPLAAIVIGIIASVVCYIAVL-AKYKYGYDDSLDAFGVHGVGGLTGAILTGVFSQKREDAVG-EAGLGNPKQLAIQILACVVSALYAAAVTWLLLKVIDKLVGIRVTVADEREGLDTTQHGEDGYAGMTIGSLVKWATDDFRTIENPRLDAELLVAFALRIDRMRVILDAERPLEGAELAMLRDLVKRRRAHEPIAYLRGEREFYGLKFRVDKRVLVPRPDTETLVDVALARTSSLSMRQLDLCTGSGCVAISMAHKRPTAKVFAVDLSPDALDVARENAYRLG-YNVAFYEGDLFAPVAGRTFDVITANPPYIPTAEIETLQPDVRFEPRLALDGGADGLDLVRRIVDEAPSYLVPGGVLALEIGAGEAPDTAALLEARGYRDVQTARDFGRIERVVSGVFPA
MNKLFYRSLMLVLTCLPFMAVSEPATLDKADNAFMMICTALVLFMILPGIALFYGGLLRAKNVLSLMAQVVVIFALVSVIWIVYGYSIAFSEGNDFFGGFDQVMLKNITLSSMTGSIPQFIHVVFQGAFASLTVALVAGALSERIKFSAVLIFSLIWTTFAYLPMAHMVWGGGWLSQDGALDFAGGTVVHINAAVAGLVGAYFLGKRAGLGKEAIKPHNLPMVFIGAAILFIGWFGFNAGSAGAADEVAALAFINTVVATSGAILSWALSEWLFRGQPSLLGASSGCLAGLVGITPAAGTVGIGGALIIGLLCGAAGLWGVVVLKRWLKADDVCDVFGVHGVCGIIGCLLTGILTASVFGGTGYAEGMTMAKQAGVQALSIVICIVWTAIVAACAFKFADMTVGLRVSIEQEREGLDVTSHGESAYN-MDFRQWLQQATARLVASDSPKRDAEILLGYATGRSRTFIVAFDETQLSTDERAKLEILLTRRQQGEPIAYIVGQREFWSLPLQVSPATLIPRPDTECLVEQALMRLPAEGTNILDLGTGTGAIALAIASERPGYQVVGVDINPDAVELALLNQHQLQIKNTKFIQSHWFSSLSSTQFDMIVSNPPYIDKEDEHLQQGDVRFEPLTALVADLQGLSDLAWIIDHASDYLVNKGWLLLEHGWQQGEQVRQLFSQHGYHRIATCQDYGLRDRVSVGQWHS
MLKRILFLVPFVL-------NIEASELNSGDSAWILTSTALVLFMTLPGLALFYGGLVRSKNVLSVLMQCFTIACLISVCWVVYGYSLAFYGDGLFIGDLSAAFLNGVGRDSLSGTLPETVFITFQMTFAIITPALIVGAFAERMNFTAMCVFSVAWFTLVYLPACHMVWGGGYLAQKGVIDFAGGLVVHATCGVAALVIAIFLGQRNGFLTSPLPPHNRTFVMIGASMLWVGWFGFNAGSAVAADGSAGMAMLVTHISAAVGALTWMFIEWFKSGKSTIVGIATGMVAGLATITPASGTVGPAGALLIGLLAGSVCFYATQLVKSYFKIDDSLDVFPVHGVGGILGIIMLALVGNPE-GGSG-AAGIGSLAQLLIQLEGIFVICLWTAVATWIILKVTSVFIDIRVSSESEDKGLDVSEHNEQAYNLM----TLGQYKILFDG---IHEELNFFLKEKLKFNDQDTLINNERILTKHQQNLIEQFLEQKKQGVPLDYILNSTDFYENRFYVDERVLIPRPETEILVDYVNNHLS-SRTKVLDAGTGSGCIGISIALKNPSLNVYGSDHSVDALNVALINKNILNVNNFSLVHADWLSSFKKASFDLIVSNPPYIADQDP---HLENLHEPNKALVAKDYGLRDIRLIIEQSTEVLKRGGLLILEHGYQQQEEVENIFKKNHFSNVSNLKDFQELPRITLGT--F
-----------------------------------MTATLLVLFMALPGLALFYGGLVRAKNMLSVLMQVMVVFSLISILWVAYGYSLAFTEGSPYIGSLSKLFLSGVTTDSLADTLPEYAFIAFQCTFAGITCALIVGSFAERMKFSAVLIFSVIWFTLCYLPIAHMVWGGGMLLGDGALDFAGGTVVHINAGVAGLVGAYMVGKRIGYGRESMAPHSLTLTMVGASMLWVGWFGFNAGSNLEATSGATLAFINTLVATAAAVLAWSAGEAVFKGKASMLGAASGAVAGLVAITPACGSVGPMGAIVIGGLSGLVCLWGVSGLKKMLGADDSLDVFGVHGVGGILGAILTGVFTAPSLGGTG-----SIASQVWIQTYSVIITIVWSAVVAFIAYKIADIVVGLRVPEEEEREGLDLTAHGESAYHHMTLGEALAAARQRI-----DRLDARLLLQYATGCTHADLLARPETPVIAPAYAQFAEWVERRAAGEPLAYLVGEAEFRGQVFQVSPEVLIPRPETEVLIDLAVDRLKQKTARVVDLGTGSGIVAISLALECPQVGIVAVDLSPGAISVARNNAGRLG-AAVDFRQGDWFAPLTGERFDLIVSNPPYVADGDPHLSRDGLPFEPQMALSKGGDGLACIRRIVAAAPAFLNPGGWLLFEHGYDQGAASRNLLTAAGFKAAFTHPDLAGTDRVSGGQL--
MIRKTVAASLLL----PAVAEAAAPVANPGNNAWMMTATVLVMMMILPGLALFYGGLTRSKNMLSTMTQIGATAALAMLVWIMWGYSMAFGPEEAFVST-GSYFLSSVTPDTTAATISEYVFVSFQMTFAAITAALVLGATAERMKFSATMLFTVLWLTVVYFPIAHMVWAGGLLFEMGALDFAGGTVVHINAGVSGLVLAYLLGKRKGYPTEPMPPHSLTLTMVGTGLLWVGWFGFNAGSELEADGFAGLAMINTFVATAAGGLAWMVMEKIAGHKGSALGFCSGIIAGLVAVTPAAGNSGPFGAVVLGIVASLVCYFMVAKIKPAMGYDDSLDAFGIHGIGGIIGAVGTGFVN-TMFNGPG--NGDSMMDQVGIQVVAVLVAIAWAAIGTLIVGLIVKFTVGLRVSEETELAGLDIGEHGERAYNDMSVADTLRNAARALEG-PSPRLDAELLMADALGTGRSEMLLRHGR---DDVPEVFAPLLEKRMAGQPVAQIIGHQEFYGLSFKVTPAVLIPRPDTETLIDAAQQAFGRAPTRILDCGTGTGALLLAALSIWPESTGIGIERSPAALAVAQENAAELGMDRAAMQPGDWTADL--GPFDLILSNPPYVETDD-PDLAPDVRYEPPEALFAGADGLDDYRQLVPAFPDLLAKDGIVIIEIGSRQADTVSAIARATGLS-VELKHDLANNPRALLLRDAE
MLKRAAVMALSWV--LPTKAEAPAKVINSGDNAWMLTSSALVLFMSLPGLALFYGGIVRKKNVLSVFAQIFAIAGIASIIWWAVGFSLSFTEGNAFIGGTSAAFFAGVGGEPTLATVSQNVFAMFQLTFAIITPALIIGAIAERMKFSAVVVFVVLWLFAVYFPFAHMVWGGGFLASIKAIDFAGGTVVHMTSGFSALVLCIILGRRKGYGKEPIAPHSVVLTATGAGILWVGWYGFNAGSAGAADGIAGNAFATTTFAAAIAGITWGLAEWIFKGKPSVLGIASGVIGGLVAITPAAGFVSVGSSIIFGVLGGFIPFLAVVYLKKLIGYDDALDTFGVHGVGGTLGAILTGVFADGSINPL--VATLDGVNILAEQLKAVCVTAVWSVVATIIIAFIIKFTIGLRVTAEEEDQGLDTTDHGEEGYIDMTVLETLTAAADYLGKVESPRLNAEHLLAHTLGKKRLDLYLEFDRPLSDADRAPLRDLVRQRAQGKPLQHLLGTAEFFGHTFLCDERALIPRPETEQLIEFALQYPK--PARILDIGTGSGVIAITFALEFPDSEVFATDLHAEALSLARQNAEKLGA-KVHFSQADLLPS-EGGPFDLIMANLPYIPAGDIPDLQREVQFDPVSALDGGPDGLDIIRRLIATAPAHLIPGGRIGLEIGHDQAALVCELFSGNNYRDITVRPDYQGIERFVFASY-G
----------------------------------MLVSAALVMLMT-PGLAFFYGGMVRAKSVLNMLMMSFIALAVVSVLWVLYGYSLAFGNDGGLLGGGDFLGGANLLGETLVGTLPMTVFMVFQMMFAIITAALISGAIADRAKFWAWTLFIAVWVTIVYFPVAHWVFNGGWIAKLGALDFAGGTAVHINAGAAGLALALVLGKRKGWPRESMRPHNLPFVLLGAGLLWFGWYGFNAGSAVTAGELAGVAFLTTTVATGAAVLGWLVVEQFRDGKPTTLGAASGAIAGLVAITPAAGFVNPIGALVIGVVAGALCALAVS-IKYKLGFDDSLDVVGVHLVGGLVGTLMIGLLATDSVNSAG-SNGLGGLGLLGKQALAAVVVMAYSFVLTYVLGFIINKTIGFRASEEAEVTGIDESEHAESAYEGMPLRLAVTEAERALAAVASPRNDAELLAAHVLGVPRGKLLTV--PLVDAGVLSALGTLVSRRAAREPLQHLVGTAPMGAVDVEVGAGVFVPRPETELLFAWGADFLRTRSPVVVDLCTGSGALALALANARPDAAVHAVEQDPAALSWARRNADLRAATPIRLHAADVTTTLTDGQVDLVVCNPPYVPEG--TPVPPEVAHDPHSAVFSGPDGLDVIRPMVGLCARLLRPGGALAVEHDDTHGESVPALFTARTFTDVRAHRDLAGRPRFTTAHR-T
M----------------------PTGLNTGDSAWVLVSTAMVLLMT-PGLAFFYGGMVRSKNVFSMLFMSFVSISLVTVLWFAYGYGLVFGPDGGLIG-FGDFRFANIRPTDLTGSVPTYAYALFQLTFAIITVALISGSVAGRIRVGPWMIFSVVWVTLVYFPIAHWVFDSGWIHRMGTLDFAGGLVVELNSGMAGLALAMALGPGIRYRREPPQPSNIPLVMLGLALLWFGWFGFNGGSALNDGPTAVTAFLSTMIAGCVGMLTWMFLEWLRSRRLSKLGSATGAVAGLVAITPSCAYVNAEGALVIGIVAAALCSMAVE-WKFVLGYDDTLDVVGVHGMGGIVGTLLIGFFSTGVV---G-TAGLGSGALLGKQALSIVVVAVYCFVVTFVIGKVVDRLFRLKETEAEQLAGSDLQFG------GMFLLDEIALATARLAEVPSPRTDAEEIAAYVHGVRRSELHNV----TDADFDALFWEGVARREAREPLQHITGRAYFRYLSLEVGPGVFVPRPETEVVAGWAIERLRVASPVVVDLGTGSGAIALSIAQEIALATVHAVEVDPDAYRWAKRNILEHG-GRVHLHPEDLADALSEGQVDLVISNPPYIPPGA-IPRDPEVRYDPHRALYSGSDGLDEVRAVERTARRLLRPGGFVAVEHADEQGTPVYLIFSEDNWRDVRSRQDLTRRDRFVTARFQE
MTRFVAALAAPL---LINPAAAAACTPNSGDTAWMLTSVALVLMMTVPGLGLFYGGMVRKKNVADTVMTSFAITCLITFLFAAVTYSMSFRAGSPYIGGFDRAFLQGILSDVLAPTIPETVYICFQMTFAIITPALIAGAFAERMKFSAMLWFIGLWAILVYAPIAHWVWGDGILNSAKVLDFAGGTVVHVNSGVAGLMCALMLGRRRDTG----PAHNVVLTFIGASLLWVGWFGFNAGSAVTAGIQAGMAMTVTQIATAVAALAWMFVEWGHRGKPTVVGICSGAVAGLVAITPASGFVGPAGSMAIGAIAGVLCYASVTWLKTALGYDDALDCFGVHGVGGATGAILTGVFAIQEYGGT---PGLGNPHQVVNQLVGVVIVIAYDAIVSLILLFLIDKTIGLRVTPDVELEGLDISLHGELVH--MPRDRARRILSGALAEVPSADLDARLLLCAALGLDHAGLLRDPGAPLGARGAQALERMAARRLAREPTSRILGAREFWGARFHLGPAALDPRPDTETLVEVVLDAVGGRAWRILDLGVGSGALLCALLASLPNAFGVGVDLAPAACAIADRNLAAQGLGRGKLICADWAAPLEAARFDIIVSNPPYISRGDIARLEPEVRYDPLLALDGGEDGLDAYRAVIPTAARLLAPEGFVALEIGQGQGKDVDALLRDASFSARNFRLDLGGVERIILAKF-A
--------------------------MDKGDVAWMLTSTLLVLLMTVPGLALFYGGMVRSKNVLSVLIQVMLVFSVLVLLWVGYGYSLAFAGGNAVLGSFDKLFLAGVGIDSLADTVPEYAFIAFQATFAGITGALIVGAFAERIRFSALMLFAVLWFSFGYLPIAHMVWGGGYLLELGALDFAGGTVVHVNAGVAGLVGAYFLGKRLGFGREAIKPHNVTMTFVGASLLWVGWFGFNAGSNLQADAGAALAFINTLLATAAAMVAWATVEMLAKGKPSALGVASGAVAGLVGVTPAAGLVGPFGAIAIGAIVGVVCVWGVTGLKKMLRVDDSLDVFGVHGIGGIVGALLTGVFHAPALGGNG-----SIVSQVAIQGLAVLITIGWIGVVSVASFLIARAVFGLRVSEEEEREGLDISCHGESAYEIM-VRELLHAAAARG--DVEARHEAEILLGHVLQRERAWLFTHADFVPDQAEVDKYNELMEERQRGEPIAYLVGHRGFWTLDLLVTPDVLIPRAETELLVELALARIPGVEFRIADLGTGSGAIALAIAGDRPHARVLATDASRAALAVATANAKRLGIDNVEFAEGDWCAALGSRTFDMIVSNPPYIAAADAHLGQGDLRFEPPAALASGADGLDAIRQIIDAAPRHLAGGGWLLLEHGYDQGAAVRDLLEQHGFEATQTWQDLADHDRISGGHR-P
M-------------------------IDSGNTAWVLVSAALVMLMT-PGLAFFYGGMARAKSVLNMMLMSFTSIAIVSVLWVLVGYSLTFGSGGPFIGGLDTVGLTSLIGT-DTDGLPDLVFAGFQMMFAVITVALISGAIADRAKFGAWLLFVPIWALIVYFPVAHWVWSDGWIFGLGVIDFAGGTAVHINAGAAALALTLVLGRRKGFGSESMRPHNLPFVLLGAALLWFGWFGFNAGSGLAADGTAALALVNTQVATAAATGAWMLVERIRYGKVTALGFASGAVAGLVAITPAASTLTPVGSVILGLIAGAVCAYAIS-WKYKFKYDDALDVVGIHLVGGIIGSLAIGLLASSLASG-GEVEGLGSISLLGLQALGVFAVLVYSFAVTWVIAKVIDLVMGFRIPEHVETNGLDHELHSETAYALMFLLDEVARATLRLAEVASPRTDAEELAAFVHGVRRGELHNV----PDGDFDALYWECVARRAAREPLQHITGRAFFRYLELQVGPGVFVPRPETEIMVGWAIDTLRVADPLVVDLGTGSGAIAISIAQEVPRSRVHAVEIDSAALAWARRNIDSSGHDRVTAHQGDMRTALPEGRVDLLISNPPYVPTREAGQIPPEVRYDPAPALWSGADGLDMIRELERVGRRLLRPGGAMAIEHGDGQGIDIPRLFPEELWRDVRNCKDLAHRDRFVVMRRDD
M---------------PMHATVVSPTLDTGDTAWMLISATLVLMMTIPGLALFYAGMVRKKNVLATMMQSFAICCMMSILWVVIGYSLVFTTGTPYIGNLSQFMLNGILAAPAMMTIPQSVYVVFQMTFIIISVAILVGSAAERIKFSALCVFCILWGLLSYVPIAHCVWSDGWLASLGAIDFAGGTVVHINAGVAGLVCAIMIGKRIGIGKSDLSPHNVGYAVIGASLLWVGWFGFNAGSALGANGRAGMAMLVTQVAAASGGIGWMCIEWIKRKKPTVLGIVSGAVAGLVVITPAAGFVLPGPAILMGFIGGIACFWSCSYLKHKLGYDDSLDAFGVHGIGGIIGAILTGVFAFGPLSATEADAGIASISLVIAQIEAVAVTIIWSGGISWILLTVIDKVIGLRVDPDDERLGLDMSLHNEQIN-SMSLGHLIEEGAELLKIIEDVRREAQLLIAAALQKSMTEIFMMDKNTLID--PVLIRQYFARRAKREPFAYIVKEQGFWSLDLEVSPATLIPRADSEALIEVLLKLFPKAPYRFLDLGTGTGCLLLAALSEYPNAFGVGIDVVPQAAALASNNAQRCQLDRTVFMAGHWADAIQ-GQFDVILSNPPYIRKHELLELMPEVQYEPMSALDGGEDGLDAYRYICDQAVDLLSDKGIIILELGIKQDQEIAKYALSKGLYVVEKQHDLNDCIRALVLS--R
M--------------------------NNGDTAFMLISAALVFIMI-PGLAFFYGGLVKKRHVLSIMMQSIAGLGIVTILWVVIGYTIAFGTDNGLIGGLDYLGLKDVGLDP-EMTIPHILFVAFQLMFAILTPALATGATAERLRFPAYVGILALWSLVVYAPVAHWVWGGGWLGSLGALDFAGGTVVHISSGISGLVAAIVIGKRYNKANDPTIPHNIPYVVLGGALLWIGWFGFNAGSELAADGTAALAFANTHIAACMGLLGWMISEKLHHGKATMLGAISGAVAGLVGITPACAFITPLASIVLGLIVGVVCYFSVAVLKEKLGYDDALDVFGIHGIGGTIGALMTGIFCTAAVNPLA-NEGLGNFEQVKIQLIATLATYAYAAVATFIILKVVGIFTPLAASNIEQETGLDSTQHGESAYSLMTIIDHLREGALYLAEVDDPRTEADLLLAHSLRISRDRLYLEREGTLTSIQADRFMELLEQRGKREPLAYLVKTREFMGLDFYVDRRVLIPRPETEMLIEKLIELAEDKEYSLLDLGTGSGVMAIAAARYIAGVKITAVDISEDALTVARQNAVKHGV-EIDFRQGDLFTPVANQKFDWILTNPPYVSLPEMEDCSPEVLREPHLALCGGEDGLEIYRRLAAQAGDFLHPGGKLLAEIGSAQAPAVCKLFAEKGY-STKVFNDLAGLNRMILVE--G
MMKRKMVLPVVMSAALPLPAFSATEGMERADNGFMLICAALVYFMTLPGIALFYGGLVRRENVLSVMTQVIVSFALVLLLWVFYGYSMAFSDGNGVIGGLSHAFLSGITPVSNSGSISQLTHVIFQGSFAAITVALITGALAERIKFTAFLLFTVIWFSLAYVPMAHMVWGGGWLAEDGALDFAGGTVVHINAAVAGLVGAYILGPRLLPGKTATKPHSLPMVFTGTAILYIGWFGFNAGSAGKPDGIAALAFLNTVIAVAAGVLAWVIAEWCMRGKPSLLGACSGCIGGLVGITPAAGTVGVAGAIVIGLISGIAGYWGVTALKRRLKADDVCDVFGIHGVCGIAGCLLTGVFTASALGGTGYAEGVTMLHQVWIQAESILVTVLWSGVITYIAFKCAALTTGVRCTEEDEISGLDISTHGEQAYNSMTFRTWLAEAVSRLSHSDSPKRDAEILLTFVTGRTRSYIIAFDETPLSGDEQQRLEALLVRREQGEPVAYITGVREFWSLPLEVSPATLIPRPDTECLVEAALELLPAASCDILDLGTGTGAIALALASERPDCHVTGADIQPDAVALAQRNAARLGLTNTTFKESRWFASLPIHQFAMIVSNPPYIDENDEHLVQGDVRFEPRSALVAPQNGLADLAEIAAQSAHYLTPGGWLIVEHGWRQGDAVRELFRENGFYRVETRRDYGGNDRVTLGQREK
M--------------------------DTGDTAWVLTSAALVLLMT-PGLALFYGGMVRAKSVLNMMMMSFGAMALIGVLWVLYGFSMAFGDDGGLLGNFEYFGLTGLLGADLVGTLPAMAFVAFQSVFAIIAVALISGAIADRAKFGAWMVFAGVWATVVYFPVAHWVFSGGWIAGAGAIDFAGGTAIHINAGAAGLALALVLGKRRGFGREPMRPHNLPLVMLGAGLLWFGWFGFNAGSATAANGTAAVAWVNTLAATCAAVLGWLLTEKIRDGHATSLGGASGAVAGLVAITPACSALNPVTSIVVGVIAGVLCALAVG-LKYKLGYDDSLDVVGVHLVGGLWGTLAVGLFATADAPA-A-VDGLGGLGQLWIQFYAAVVVMVFSFVVTWVIGTAIQRTMGFRIDEEDEVAGIDQVVHAESGYDAM-VRALLREAEQRLATVASARADAEVLLAHALGVERSRLAVLVREDVEP---GTFWGLLAEREQRVPLQHLTGRAGFRALELHVGPGVFVPRPETETVAQLAVDEAQGRFPTVVDLCTGSGAIALAVATEVPRAAVHAVELDPMAHAWARRNVDAIA-PRVDLREGDAGTAFADGRVDVVVSNPPYVPPGA-VPLDPEVAHDPEVALYLGDDGLLVPRRVVAAAARLLVPGGYVVVEHAEVQERSARALFAGP-WTGVESHRDLTGRPRSTSARR-A
M-------------------------IDSGTTAWMLVCTALVLLMT-PGLAFFYGGMTRAKSVLNMMMMSFVAIIVVTIAWVLYGYSLAFDTAGQIIGGLDYVGLSGVFNTAAADNFPLMVFSAFQLTFAVITVALISGAIADRAKFGAWVLFSLVWATVVYFPVAHWVWGGGWLTQLGIEDFAGGTVVHINAGAAALALALVLGKRQGWRKEPMRPHNLTLVLLGTGLLWFGWFGFNAGSELAPDQTAGLAFMNTQVATAVAAGAWLVVEKLRDGHATTLGVASGAVAGLVAITPACGFVDPWAAVVIGLLAGVGCAYAVG-LKYKLGFDDSLDVVGVHLVGGVIGAVALGFVAAYPFLP-GQNKGIGQISQLGLQVLGPVAVGGYSFVMSWVIGKIIDKTMGFRISEEAEVTGVDIATHAETGYDAMFLLDEIALATARLAEVPSPRTDAEEIAAFVHGVRRSELHTV----KDSEFDALFWEGVARREAREPLQHITGHAYFRYLELAVGPGVFVPRPETEVMAGWAIETLRVNAPLVVDLGTGSGAIALSIAQEVALAEVHAVEVDPAAYTWAKRNISELG-GRTHLHPEDLAEALPEGKVDLVISNPPYIPPGA-IPRDPEVRYDPSRALYSGDDGLGEVRAVERTARRLLRPGGWVAVEHADEQGRAVYLTFPEDNWRDVRLRQDLTRRDRFVTARLQD
MLKKVATISCFFLALPTNSATANSNPIDLGDTTWMLISTALVLLMT-PGLAFFYGGLVRSRNVLNTMMMSLVAMGLIGVTWCLWGYSLAFDVNEAFIGGLDWVFLNGVTAAPYAPTVPHQLFMAYQMTFAIITPALISGAIVERINFKAYFWFLLLWSTFIYSPLAHWVWGRGWIGASGALDFAGGTVVHISSGVSAVVAAWVIGSRRGFMTQPYAPHNVPFVLLGIGLLWFGWFGFNGGSALASGSLATTAFVNTLIASAAGGLTWLIVEWVYRGKPTAIGIASGFLAGLVGITPGAGFVLPIGAILMGSITAVGCFFAVS-LRAKLKFDDSLDTFPIHGVGGTIGALLTGVFAT---------NGLGNPGLLWTQFVGVAATYIFAAVGTLIILKFLSLFMKLRVDQETEQQGLDVPQHGEEAYGQMELYLWRKQAQQEALAVSP--QEVDWLLQELLGLSNLTLRLELQTEVSTQSLQQLTDLWQKRQDRLPIQYLVGRVPWRYFHLKVSAAVLIPRPETELMIDFAQQAIELSLGNWVDLGTGSGAIALGLASILPQAKIHAVDVSEAALAIAKENAENLGFEQISFYQGNWWYPLPHGKVSGMVSNPPYIPTDELEHLQPEVFHEPLLALDGGADGLDHIRYLVQESADYLHSGGIWLIEMMIGQAPIVAKMLSETGYHNIQIFSDLAGIERFVLAY-RC
MFKKIGVLTLLLLVPLTGNAAATPPAADTGDTAFMLISSALVLLMT-PGLAFFYGGFVRSRNVLNTLMMSFVLMAIVGVTWILWGYSFSFAPGNPIFGGLDWL-FGNVGLETYAGTIPHQAFMIYQAMFAIITPALISGAIAERISFRAYCLFVLLWSTFIYTPLAHMVWAGGFLGGLGALDFAGGTVVHISSGVSALVAAIVLGPRKTHPDRLSPPHNVPFILLGAGLLWFGWFGFNAGSALSASTVATVAFVATNTAAAAGTLMWLILEGVLRGKPTAVGAATGAVAGLVGITPAAGFVTPLSAILIGFITSFVCFYAVS-FKHKLQVDDALDTFPVHGVGGTVGAILTAIFATTAVNSGG-KDGVGNYSEILVELVAIAIAYIVAAAGTWIILKIIDATVGLRVKEEAELQGMDINEHGEEGYNSMQLWQWRHRAILAAGAVPR--VEVDWLLQEVAGLDRLALRLESRPQMQDLSLEELDHLWQRRNDRLPVQYIAGVTSWRRFKIAVSSAVLIPRPETEYLIDLAVTAAALRSGHWADLGTGSGAIALGLADAMPEAIIHAVDYSPEAMAIAQTNAQNLHLERIRFYQGSWWEPLSSGQFSGMVSNPPYIPTSTLPTLQPEVFHEPHLALDGGADGLDCIRHLITISPNYLRPGGVWLIEMMAGQAEAVRELLEAQGYCNISIHADLAGIERFALAY-RS
MTFKGAGLAALA---VLFAAAYADPTVNKGDNAWMMTSTVLVLLMTVPGLALFYGGLVRSKNMLSVLMQVLYTACIVMVLWALYGYSITFTGGSAYIGGFSKAFLAGVTPDSMAASISELVYFCFQMTFAAITPGLIVGAFAERTKFAAVALFVPLWVTLIYFPIAHMVWAAGQVFLWGALDFAGGTVVHINAGIAGLVGCLIIGKRTGYGKELMAPHSLTMTMIGASLLWVGWFGFNVGSNLEASGTAALAMTNTFLATAVAAMAWMFAEWMTKGHPSLLGAASGAVAGLVAVTPACGFSGPMGAMVLGLVAGVVCLFFCTVVKNSLGYDDSLDVFGVHCVGGIIGALGTGILVNPALGGTGVMDYVDMVTQMIAQCKAVATTLVWSGVGSAILFKVVDVIVGLRVNVEVEREGLDVTEHTERAYNMMSVENARRSLTNLLRTIDSAELDARLLTGAALGLDLTGLISAAKRILTSNEAAQLARFAQRRIDGEPVARVLGMKEFWGLPLQLSPDTLVPRPDTETIVEAALEFLDNRPLVIADLGTGSGAILLALLSELTNATGIATDINLYALRTARSNAAQLGLERAHFVACDYASALA-GGFDLIVSNPPYIPSADIAGLDVEVRHDPLRALDGGKDGLNAYRIITPEAARLLVPGGLLVVEVGHDQSDDVAGLMTVSGLTLPPAKADLGGIRRAVSGQKPR
M-------------------------ISAADTAFILAAAGLVLLMT-PGLALFYAGMVRSKNVLGTMMQSFFMIALISIEWVYLGYSMSFGPDGGVIGDLSWFALSGVTTAPYATTIPQIVFMIYQCMFAIITPALITGAFAERVRFVPFLVFAFLWAVFVYNPVCHWVWGGGWLGSMGVMDFAGGLVVHVTCGAAAFASILVIGPRRGFGKRSFIPHSLPLTFIGTGLLWFGWFGFNGGSALAADEVAATAFVATHLAGMAGMLMWVIVEWVVLRRATTLGAMSGAIAGLATITPAAGFVGPNSAIIIGCIAGLVCFGAVN-LKVKLKLDDSLDVVGIHGVGGAVGTLCLGIFASTAVNPGG-VDGLGNMAQLWKQAFGVVVVGGYTLIVSWILLKVVHITLGLRVSEEAEVGGVDYAEHSENAYNSMQIREILKSASAALVRVDTPELDSALLLGHCLGKSRTELYLMASEELDSEIERKFLKLLQRRQQREPLAYILCVQEFWSLDFHVTPDVLIPRPETELLVERGIALWKQSRGAILDLCTGSGIIAVVLAKEL-DRPVIAVDVSMRALQVARKNAELHGVHLVSFVQSDLLTAFSSPYFSLVLSNPPYVSIQDLDGLQAEVDYEPHLALDGGDRGLEIIRRIQQQLIPQLLPGANLLMEIGADQGTDLLSIFSPEGFEEVRVEKDYSNHDRIFHGKVTS
MTFAAGAVGLSLFAAAPAAAVPTAEMVNKGDVAWMLVASALVLMMSVPALALFYGGLVRAKNMLSVLMQVLTIVCVAALVWFSWGYSMAFTSTTTIVGGLDKAFLAGVDVTTFAATLPEYVFVIFQMTFACITPALIVGAFAERVKFTPLIIFTVLWLTFAYFPIAHMVWTMGLLWGWGALDFAGGTVVHINAGIAGLVGCLVIGPRMGYNTEPMPPHNLVMTMIGASLLWIGWFGFNAGSGLEANVFGALAFINTLVATAAAGATWAIIEQIVHKKPSLLGAASGVVAGLVAITPAAGFAHPGTAILLGAVASLGCFFFVTTVKKKFKYDDSLDVFGIHAVGGIIGAIGTGFVANPAWGGQGWIDYTDLTGQVMTQIWAVGTTVLWTGVVSAVLFLGLKYTIGLRPTKDVEQEGLDLAEHGERAYNLMEVAQRLRDAAQRLAA-DTPRLDAELLMADALGIERQALLLDPAR---YDVPADFDALVERRMAHEPVAYILGYRDFWTIRLAVGPGALIPRPDSETLIAAAVQHFGAGPRHILDLGTGPGTLLFAAMSEWADARGLGVDASDVALGYARANAIALGLDRVGLMQGDWAAGVT-GRFDLILCNPPYIAES--EALMPDVAHEPAGALFAGADGLADYRRIIPDLPHLLAPGGIAILEIGHTQRISVSEMADAAGFA-VACRQDLAGRDRALLLTF-A
MT-------------L---ASAAPAFADTGDSAWILTATALVLFMTLPGLALFYGGLVQAKNLLSVFMHCMAIAALMSLVWLACGYSIAFGPGSGVIGGFAKSFGAGMTGAPLAGSIPEPLFLMFQMTFAIITPALIVGAFAERVNFGAMLIFCAAWLVLCYAPVAHWVWGGGWLAQMGVVDFAGGIVVHTTAGVSALAFALILGKRAHFPRDMRPPHSPGFVMLGAAMLWVGWFGFNAGSALGANADAARAMLVTHTSAATAALVWMGIEWASFGKPTLVGVATGMVAGLATITPAAGSVGPVGALIIGTASAFICYGAVGLIRQRLQIDDSLDVFAVHGVGGILGSLMLPFLAALGPLAPGLQ---PIMAQFGVQLLGVLVVGVLSAVVTAGLLYAIRLVMPLRVSPEDEEAGLDSATHGESAYHQMTFDQLIRSAAQRFHDVESARQNAVQLMLHVRGDTRAALISAGASPVPKPVEENFLAAVERRIRREPLQHIVGSTDFYGLEIRSDGRALIPRPDSETVVEAALALIPGEVVSLADLGTGSGCMLAALLHLRPDARGVGVEASPEAASLARENFAALGLGRAGLFEGSWADWSG-EQSDLVISNPPYIASGEIAGLSPEVRHDPMKALDGGADGLNAYREIVALAESRLKPGAWLVFEIGYDQKETVSGLLEAADFTGIGSARDLGGNDRAVWAQK-S
M------------------------KIDGGSTAWMLMSTALVLLMT-PGLAFFYGGMTRAKSVLNMMMMSWVSIIVVTVAWVLYGHSLAFDTAGKLVGGLDNIGLSGLVDTADGTGMPSLVFSAFQMTFAIITVALISGALADRVKFGAWVVFALVWATVVYFPVAHWVWGGGWLSNLGIEDFAGGTVVHINAGAAALAVALVVGKRVGWRKDPMRPHNLTLVLLGAGLLWFGWFGFNAGSELAVDGTTGLAFMNTQIATAVAAGAWLLVEKLRDGHSTTLGVASGAVAGLVAITPACGFVDPWAAFVIGALAGVACAYGVG-LKYRLGYDDSLDVVGVHMVGGVVGAVALGFVAAYPFAD-GQEKGLGPISQLGVQVLGPVAVGAYSFIVSWIIAKVVDKTMGFRISAEDEVAGIDITTHAETGYDAMFLLDEIALATARLAEVPSPRTDAEEIAAYVHGVRRSELHTV----ADADFDALFWEGVARREAREPLQHITGRAYFRYLSLEVGPGVFVPRPETEVMTGWAIERLQVASPVVVDLGTGSGAIALSIAQEVALATVHAVEVDPDAYRWAKRNILEQG-GRVHLHPEDLADALPEGQVDLVVSNPPYIPPGA-IPRDPEVRYDPHRALFSGRDGLDEVRAVERTARRLLRPGGFVAVEHADEQGTPVYLIFSEENWRDVRSRQDLARRDRFVTARFQE
MTNSLLLLAVIL----SSCAEAPAAVYDKADVAWMLVSIAFVLMMTCPGLALFYGGLVRKKNILSVMMQCVFLMGLMSVVWAVIGYSLAFGGSGAYFGNFEHLLLAGVTPSSVEQCINDQIIVAFQGMFFIITPALICGAFAERMKFTTMAVFSVVWGLLIYCPIAHWVWDGGWLAKYQAIDFAGGLVVHISSGVSALVCALLIGRRRGFPSQAMMPHNLTYTCIGTGLLWVGWFGFNGGSGLAADGKAVNALFATHLAASAGVLSWSLGEWFKHGKASVLGACSGAVAGLVCITPGAGSVTPICGILMGFAAGLFCFFSCTTLKNTFGYDDSLDAFGIHGLGGILGAILTGVFATSVVTG-GESRGAGHSAQIMTQLVSVVAAVGFSAIGTFVILKILDAVMGLRVSEQQEVQGLDISQHGEEGYILMTVQRILQWTTDFLEQVESPRLEAELLLAHARNCKRINLYTDFEAELSDDERTKMRDFVKRRAVHEPLAYITGRKEFYGRDFSVGAGVLVPRPETETLVDICLDHLPDQPMRVCEIGFGSGCIAVTLAKQRPNATIVACDVSEAAEKFAAENVATYKVSQVELVSGDGIAAIQAEPFDGIVSNPPYIREDEFAALPVDVAHEPREALVSGDDGLELIRRLIPDAVSILKPGGWMVLEVDPAQCETVAGLFREAGFESTKIHKDSFDQNRIVEARRPG
MDGFFFVFLLYLLFLFPISA--NEPVVDTGDTTWLLVAAAIVIFMHVPGLALFYGGLVSERNVVSTMMHSFVSLLTVTIVWVLWGYSLSFGQDGGIIGKLDYLAFNGVGGEAGSLTIPHYIFAIFQGAFAAITVAIISGGIAGRISFPAWVMFSVLWITFVYAPMAHWVWGGGWLFAMGELDFAGGTVVHILSGVSALTAALVIGPRYEHMKKNDAPHNIVLFLIGAATLWFGWFGFNAGSALSANGITALAFANTQVAAAAGGLGWLIIEWMVRKRPTLVGTATGAIGGLVGITPAAGFVTIPSALIIGLASAPICYFAIHFVKARLKYDDTLDAFGVHGICGIWGSIATGLFATKSVNPAG-NNGLGNPEQLFHQVIGVIVAVLLAAVGTYIVLKIVSLFTPLRVKKEDELLGLDLSFHQEPAYSSM-VFEALKWASSFLKQRDE--NAGELLLLHHMKKSRASLLADLRMDIDKQVWEIFQQDVQKHAQGMPVQYIIGCEQFYGRPFKVNEHVLIPRPETEELVQGVLLRSEREQIDVVDIGTGSGAIAVTLALENKKMRVSATDISEKALAVAKENSEKL--ANVHFYQGDLLNPIINQKADVVVSNPPYIPDEEIMELSTVVKWEPTLALSGGADGLLYYRKIVEQLPDVIRYPGLIAFEIGHGQGKVVKSMLENRPKAEVQIEYDMNGKERKVFAVLSL
MAEQAPAVAEAV-AEAPTV-EQMAGMVDKGDTTWMLISSVLVLMMSIPGLALFYGGLVRTKNMLSVLMQVLTIVSVAALVWVSWGYTMAFTSGSPFVGGFDKMFLAGVDGTTFAATIPELAFVIFQMTFACITPALIVGAFAERIKFTPLIIFTVLWLTLCYFPVAHMVWTTGFLWGMGALDFAGGTVVHINAGIAGLVGCLVIGKRLGYKTENMPPHSLVMTMIGASLLWVGWFGFNAGSNLEANGVTAVAFINTFVATAAATVAWAVIEQIVHKKPSLLGAATGAVAGLVAITPASGLAAPMTSILLGFAASIVCFFFVTTVKNKMGYDDSLDVFGVHCIGGIVGAIGTGIVADPALGGQGFFDYTDMAAQVITQIKAVGITILWSGVVSAILFYALKFTIGLRPTEEVEQAGLDIAEHGERAYNYMTIAEALREATQTLAR-DTPRLDAELLMAHTFGISRSTLLLKRMR---DDVPAAFAALIARRSAHEPVAYITGRQDFWTLTLKVTPAVLIPRADSETLIEAAISALTRPPARILDLGTGSGALLLAALAQWPDAQGVGVDASADALAIAQSNASTLGSDRARMLPGDWRQALP-APFDLIVCNPPYVETT--AMLAPQVMHEPHCALFAGEDGLDDYRILIPALPALLAPQGIAILEIGAGQREDVAALATASGFA-VDCRQDLAGHDRALILRPPD
MIRKALGTGLFG----ATAADAVVATVNKGDTAWMITATVLVMMMIVPGLALFYGGLVRTKNMLSVLTQILAVASLAMVLWVMYGYGLAFGGDNQFISA-GKFFLAGVTPDSNVATIPEFVFIAFQMTFAAITVSLVVGGLVERMKFSALMVFALVWLTIVYFPIAHMVWYGGLIFGWGALDFAGGTVVHINAGISALVGAIILGPRLGYKTEIMAPHSLTMTLIGTGLLWCGWFGFNAGSALEANGSAGLALINTLVATAAGVLFWMLTERALGHKGSLLGACSGAIAGLVAVTPAAGNSGPFGAILLGAVAAVLCALFVVSLKPKLKFDDSLDAFGIHGIGGIIGSVGTAFTMLPGLGGPGAAD--DLGSQLGIQIAAVLVAIVWAAVGAAIAFTIARLVTGLRVSPEVEREGLDLGEHGERAYNYMTVADALRTAAARLAA-DTARLDAELLMAHALHTTRSAVLLRH---MADPVPAAFATLVDRRARHEPVAYILSQQEFYGRVFAVDPGVLIPRADSETIVEAALAVCP-APRRVLDLGTGSGALLLTVLAETGAPEGVGLERSADARRIASANAAVI--PQARIVAGDWHQTL--GRFDLILANPPYVEDG--ADLAPDVRWEPAAALFAGAEGLDDYRVLVPQLPALLAPSGVAVLEIGAAQGPAVTTLAEQAGFG-VTLQRDLAGRARALVLQLSN
MFKKIGCLTISLLGLFTGNASASVPDPNTGDTAFILICSALVLLMT-PGLAFFYGGFVRSRNILNTLMMSFVLMAIVGVTWVLWGYSLSFAPGLPFIGGLQWLGLNGVGLETYAGTIPHQAFMIYQAMFAIITPALISGAIAERMSFRAYCLFVVLWSTFIYTPLAHMVWAGGFLGGIGALDFAGGTVVHISSGISALVAAIVLGPRKNYPDRLSPPHNVPFILLGAGLLWFGWFGFNAGSALSAGSVATVAFVATNTSAAAGTLMWLILEAKLRGKPTAVGAATGAVAGLVGITPAAGFVTPLAAILIGFITSFVCFYAVS-FKHKLRVDDALDTYPVHGVGGTIGAILTAIFADIRVNGGG-KDGVGNFSELFVELGAIALAYIIAGVGTWIILKIIDATVGLRVPDQTEDQGLDINEHGEEGYNKMELWQWRKTAIQAAITISP--VEVDWLLLTIANLDRLALRLESWPRIPELSLTELDHLWQRRHEHLPVQYIAGTTAWRKFQLTVSNAVLIPRPETEILIDLAVAAAQLKAGHWADLGTGSGAIALSIAEVLTNATIHAVDISPAALTIAQTNAENLGFERIQFYQGSWWQPLEAGQFSGMISNPPYIPRDTVLTLQPEVVHEPHLALDGGADGLDHIRHLITVSPAYLSPGGVWLIEMMAGQAETVRELLENNGYSHISIHPDLAGIERFAVAYICN
M----------------------PGGIVGADVAWVLVASALVMLMV-PGLALFYGGMVQGKNVLSTLMHSFGALAVVTVVWALWGYSLAFGESGGLIGGATHLFMRGVGQEA-KGTLPHILFFLFQGTFAAITPALISGAYAERLKFSAFLLFTVLWATFVYAPVAHWVWADGWLLKLGALDFAGGAVVHLTSGVSALVVALVVGRRRG---ARQPPHNLTFTLLGAGLLWFGWFGFNAGSALAANELAAVAAANTHLAAAAGAVAWGFVDLVRLKKVTALGAASGLVAGLVGITPAAGFVSPMGALAIGLLAGGVCYGGVL-LKEHLRYDDALDVVGVHGVGGALGALLTGVFATVSVNPAG-ADGVGNWALLGKQALSILAVAAFSALLTFVLLKVVQAVVGLRVDAEAEFDGLDPHVHGERAYHGMTVRKILTWTTQHFEKVDAPRLTTEVLLAHALKTSRVRLYVDLDRPLEKTELATFRALIERRLAGEPTQYLTGVREFYNRPFKVDARVLIPRPETELLVEAALHKLPDGPGLALDVCTGSGCIAISLAAERPQATVMATDLSADACALARDNAQALGVERVTVLQGNLFAPLPPARFDVVASNPPYIASGEIPTLSAEVRREPHLALDGGPDGLVLIRKVIEGARRVLKPGGLLAMEIGETQGDAVKALLQAAGYDDARVEKDLERRDRLAFGTQ-V
M--------------------------NAGDTGFMLICSALVFFMT-PGLAFFYGGLVRRKNVVSTMMACAAIMGLSVVMWVLFGYSLSFGGNAGIIGDFRWFGLHGIKMNEYASTIPHLVYIAFQMMFAMITPALITGSLVGRVKFKALFLFIMFWSVIVYYPMAHMVWGGGFLAEIGSVDFAGGNVVHISSGVSALVFSIILGRRRGYEQTAYRVHNIPFVALGAFILWFGWFGFNAGSALAANGLAAHAFMTTALASASAMMSWMFIDVIKDGKPTLVGASTGLVVGLVAITPGAGFVPIWSAIIIGALVSPICCGTISLLKGKLKIDDALDAFGCHGIGGVWGGIATGLFAKHSINPVR-WDGLGNYRLFVAQIIGIVVTVTVAIVGTLVCLGIVRLFTELRVDEKAEKVGLDISQHGESAYPDMTLQELYREGIRKLTEVPEAELNAWYLFQSCLSETRSRFFLEQNEQAEPQTANTYLEKISRRCQRIPLEYILGYTEFMGLPFLVREGVLIPRQDTEILVEMAVEVSG--AKTVLDLCTGSGCIGLSIAVCGTPKSVTLSDISETAIETARQNEKNLG-DRITYRIGNLWESI--GKFDLIVSNPPYIETDELSGLMPEVIHEPLLALDGGKSGLVFYEKILEKAPFYLEETGILMVEIGYNQGEQVKQLFEKNGFTDIEIKKDLAGLDRVVWGRLGK
MKRIVLFIVLDLS---VKSA--SLNTINKADTSWMMVSTALVMLMTFPGLILFYSGLVKKLSALNTMLMSIVSYAIVSVIWFVFGFPLVFGKDFGIIGSFTDVFFSHIT--SVSGSIPTILFAVYQMTFAAITVSLISGALVERIKFKSWIIFTVLWVTFVYIPLAHWVWGDGWLAKLGVLDFAGGIVVHISAGISALAMCLILGRRKD---MRILPHQLGYSVIGAGLLWFGWFGFNAGSALSSGQLAVDAFINTNIAASSGLLTWMAIDLIKDNKATVLGAISGCIAGLGAITPDAGYVNISSALVIGIISSCLCYFAITFIKPKFNYDDTLDVFGIHGISGIWGSLALGIFANPLIN--G-AKGLGSATQIVSQIIGVVVAIIYCFTITFLIGLLIQRFFGLRVSRESEIKGLDESEHEESAYE-MNLKQFARDISDQL-KTDNPFLESKIILSHFLEIDIKDLYLFDNIEIDMDKINSIYEAIELRLKNKPLEYIIGYKPFRLLKLKVNEDVLIPRNETEEIIDIIKKFFP-RAKTFLDIGTGSGAIALSLVREIENSFCVATDISERALMVAKENAKENNLNKVSFELADLF-PLEKKMFDVIVSNPPYIDISNTLSLISKEIFEPKIALFAENKGLYFYEKILSKAKDFLLFDGGLVFEVGFNQAKEVVEIGEANNFSCF-SLKDLYGVERFVVCRAIK
M-------------------GAPALAISAGDTAWVLASAALVMLML-PGLALFYGGLVRSKNSLNTLAMSMAPLGIVSVQWVIVGYALAFGTGSSLVGGLQWAGFAGVGAVPYAATIPHAAFAMFQVMFAAITVALISGAVVERMKFPTYLLFVLAWTTLIYDPLAHWVWGGGWLRTLGALDFAGGTVVHISAGTSALVCAIMLGRRRDVGRATLVPHNVPFTVIGAGLLWFGWFGFNAGSALAANGLAGSAFVATHTAAAAAMTAWMLLDLVRTKRTTAVGMATGAVIGLVAITPAAGFVTPLAAVAVGAIGAAASYGAMQ-LRSRFSLDDALDVFACHGVAGIVGALLTGVFATKAVNPAG-ADGLGNPGQLGVQAIAVVATMLFCGGVTAAIVVALKATVGLRVPLADELTGLDWSEHGEEAYRAMTVEAVVSEIAATLAALAQAREEARDLVAALLDVPRFWPTLHRGATVDEDVRDAARRAAARRASGAPFAYAARRAAFRHLTLDVDERVLIPRQETEMLVDEVLAALGRHAGIAVDVGTGSGAIALALASEGPLERVIATDVSLDALDVARRNADLCALCPVEFRAGSLLAPVRG-RARCVVSNPPYIAFEEAAALPAGVRWEPALALFSGADGMAATAAIVRQAADVLEPGGLLALEVDARRASLAAELAATDGYRGVRVRLDLAGRERFVLAIK-T
------------------------------------------MLMT-PALGFFYGGLVRQKNALSTIMHSFFMLGFVSVIWALVGYSLAFSPTGGFIGGLSWVGLNGVGVEPYAATIPHQAFMVFQMMFAVITPALISGAFAERKRFKAFVIFSLFWLLLVYVPVAHWVWGGGWIRTMGALDFAGGTVVHITSGVSALVCALVLGKRTGYGSEPMEPHNATLSILGTGMLWFGWFGFNAGSSLGSGALAASAFVNTHLGASMGAITWMTASWIRHRRPSVLGASAGAVAGLVGITPAAGFVTPLAAIIIGFLAGVGCFMAVEML-VRGRVDDSLDVFGVHGVGGIIGAIATGIFATKSINEFG-ADGLGNPGQLVTQIIAVVVVAAYAALITWGLLFIINAIVGIRVSPEEEARGLDASQHGETAYQIM------NFATARL-SSTTPRLDAELLLSHLLAWPRARLLAERAAPIAPPVAEAFMNLVERRATGEPVAYLVGHKEFYGYELLVDRRVLVPRPETELLVEVALAGLGQAAWRIADLGTGSGAIAVALGLQLPHAQIEAVDLSADALEVAAANVQRHALERVRLMQGDLCAPL--GHYDLIVSNPPYTILAEV---EPNVLHEPHLALEGGADGADFYRRIFATAPQHLRAGGAIVCEIGAWQGEIVSALAQAAPTDEVRLYHDLAGHARVVRVATLT
M----------------------NLQINAGDTGFIMICSALVFLMT-PGLAFFYAGMVRRKNALNTLLSCFFICGLASLMWIICGYSLSFGTDAGVLGGLNHLFFNGVGMQPYSGTIPETLFAAFQMMFAIITPALICGAVAERMKFSRLVIFIGIWSLLVYYPLAHMVWGGGFLRELGALDFAGGNVVHISSGVTGLVACIILGKRRGYGMLSYKPHNIPFVVLGAGLLWFGWFGFNAGSALAASPLAVHAFLTTNTSAAAALISWLIVEKIVYKKVTVLGAATGGVIGLVAITPGAGFVPIWASIIIGLVVSPLCFFFMSKVKGKFAYDDALDAFGCHGIGGIWGGIATGIFAHQSINPVK-WNGLGETKLFGAQLLSIVVTIVIAVVVSFIILKVMKCFGDLRVSVEAEGVGLDLAEHNEAAYPDMSIFEWMKWGEEILDERPDSAIDAKLLMKYVLAFNETQLLLERQKRLDEGMQQIYKSLIEKRSSGIPLQQLTGTQEFMGLEFQVNEHVLIPRQDTETLIEELLEQNKFSFKRGIDIGTGSGCISITLAYYIKELTMCAIDISEEALKVARHNIQKHDLKRIYTLKSDVLENYAEEKVDLIVSNPPYISKEEVETLMIEVIHEPREALTDEGDGLSFYKRISKAAKSYLKKGGVIAYEIGYNQGKAVTTILKEEGYSDVKLLPDLSGNDRVITARWMN
M------------------------KIDTGTTAWMITATALVLLMT-PGLAFFYGGMTRAKSVLNMMMMSFVSIITVTLAWVLYGHSLAFDAFGKLIGGGDALGLQSLIDTADGTGMPNLVFSAFQLTFAIITVALISGAIADRAKFGAWVVFGLAWATLVYFPVAHWVWGGGWLAGLGIEDFAGGTVVHVNAGAAGLALALVLGKRTGWRKDPMRPHNLTLVLLGVGLLWFGWFGFNAGSELAVDGTAGLAFMNTQVATAAAAGAWILVEKLRDGHSTTLGVASGAVAGLVAITPACGFVDPWAALVLGLIAGAVCAYAVG-LKYRLGFDDSLDVVGVHLVGGAIGAVSLGIIARYPFAD-GQNEGLGPISQLGVQALGPVAVGLYSFIMAYVIGKIIDKTMGFRINQENEVAGIDITTHAETGYDAMFLLDEIALATARLAEVPSPRTDAEEIAAFVHGVPRGMLHTI----KDADFDARFWEGVARREAREPLQHITGRAYFRYLSLEVGPGVFVPRPETEVVAGWAIDRLRVASPVVVDLGTGSAAIALSIAQEVALAQVHAVEIDPVAYGWAKRNILEHG-GRTTLHPEDLADCLPEGQVDLVISNPPYIPPGA-IPRDPEVRYDPSRALYSGEDGLDEVRAVERTARRLLRPGGLAVVEHADQQGNAVYWLFAEENWRDVRLRQDLTGRDRFVTARLQD
MTRLSLATALVTC--AASAAHQVALALDGAASSWILTSTALVLLMTLPGLALFYGGMVRRKNVIATITQSLGVAAVVTLAWFIAGYTLSFGIAQPYIGSLESLFLNGVTPTTLTPGLPEYLWIAYQLTFAIITPALIAGAFAERIKYTGLLLFTGLWTLLVYAPICHWVWGGGFLGSAGVLDFAGGAVVHVNAGVAGLVCAIFLGARKGYGKESIVAHNPVLTMIGACLLLVGWIGFNAGSAWTPDSIASVALLNTILAAMAGSLTWKIVEVMEKRKPSLIGALSGLIAGLVAITPAAGLVDPKGAVIIGLASGPVCYAASVWIKKLLRYDDSLDAFGIHGAGGILGALLTGVFASAAVNGV------AEGATLAKQAWGLGVTIGWSAVATFVILIICKFTTGLRVSAEAEAEGLDEHLHGEVLDPAMTLVTAWKAATATLKAIDSPSIDARLLLEVATGATRTDILADPYREVTADQQTQLDAYVERRLRREPVSRILGKKGFWKIMLNVTPDVLSPRPDTEAILDVVMLAFPNRAFEMIDLGTGSGAILLATLAERAGARGVGTDISSEALAVAKENAANLELNRATFLRTEWAAGFGDDSFDLVVSNPPYIPSGDIPGLDPEVRHDPLLALDGGPDGLVAYRELAPEIRRILRPEGIFAVEIGWDQGPQVKALFEEAGFANVIIVKDLSDRDRVITNGPKM
MRALGFIGIILSI--FSSFA--SEAKLDTGNTAWMLVASALVVFMTVPGLALFYGGLDKSKSILNTIAMSFSAFAVVTLTWIFVGYSVAYGDDFGFIGNFQYVLGKGISGINSDTGYPALLDLMFQLTFATITTALISGSFVGRMKFSAWILFAILWSVFVYPPVAHWVWGGGFLANDGALDFAGGTVVHINAGIAGLVGALILGRRKD---TSLIPNNVPLVALGAGILWFGWFGFNAGSALGANESAAWAMINTTVATSTAALAWMFTEWLHVGKPTVVGISSGIVAGLVAITPAAGFVNLIGSIFIGAIASVCAYFMVALVKPKFGYDDALDVFGIHGVRGIVGAVLTGVFADPNVG--G-TPGLGNPKQVLIQIEGVIATILYSAILTAVILLVLKAVVGLRVSEEEELE-LDSSLHGEKAYN-M-VFKLNKVKVKELLKESEYRRDAEIILSYLLKVSPSQIPLMYAREIPEEIVKRFFKQMKERKKGIPTAYVIGEWECMGRVFKVKKGVLVPRPETEILIERTLELIPDREMVGFELGSGTGCISINLLIERPKLVMYATDVNPDAVELTKENAKLHKVDRLFVFLGNAFEPVKGMKFDFIVSNPPYIPENFWEILPEEVKKEGYTSLIGGKKGWEFYELIAEEGTKHLKENGFIALEIGHDQGKVVKELLEKKCF-KVNIFKDYAGFDRVVIAQRWS
MMFKHCILTIVLI--FVCPA--GEGTIDTGNTAWVIMSTALVMMMTPAGLALFYGGMSRYKNLLNTIAMTLVAYCLASVVWVAWGYSLAFGESSLLIGNLSHLFLSGIDIHSVSGSIPTIIFVLFQMTFACISIAIVLGSVVDRMKFSSWILFTILWITFVYTPVCNWAWGGGWMHHLHALDFAGGNVVHINAGVSGLVLALVLGKRNGYGKEAMIPSSVAFTALGAGLLWFGWFGFNAGSELAADGVAASAFMVTNTAASIAGLAWLFTEWKISGKPTVLGLASGAVAGLVGITPAAGFVSLGGAFAIGTVAGVLGYIGVAVIKQKLGYDDSLDAFGIHGLCGIWGALATGLFATPTVTE-G-AVGLGNPKQLGIQLISVIGTAAFAAIATLIVIYITKTLTGIRVDPDEERSGLDNAIHGERGFEEMSIKSILSWADTYFSQVDSPRLTAEILLAQALGLRRLDLYLQHDRPLEKQELAAFKILIRRRIAREPVAYITGHKGFFKDQFRVAPGVLIPRPDTETLVETAVEILSGRQARVIELGVGSGAVIISIANACKSHLYFGSELSSAALAVACANAKSFA-TPVSLFRGDWLAAVAPPLFDLIVSNPPYIPSADIEFLAPEVRHEPRQALDGGVDGLDAVRVILAQAGDRLLSSGRLILEIGFDQKPLIKSLVQGFSVTELDFIKDLAGHHRLAVFK--K
----------------------------------MLVSTLLVILMTIPGLALFYGGLVRSKNMLSVLMQVFVTFSLIVVLWCIYGYSLAFTEGNAFIGGFDRLFMKGIFDPATGATIPELLFAAFQATFAGITCCLIVGAFAERAKFSGVLVFMVIWFTFSYTPLAHMVWAAGLIWQWGALDFAGGTVVHINAAVAGLVGAYVIGKRIGFGKEAFTPHSLTLTMVGASLLWVGWFGFNAGSALEAGNSAVLAFINTFSATAAAVLAWSLGEALHKGKASMLGAASGAVAGLVAITPAAGNVGLMGAIVVGFIAGFACLWGVSGLKRLLGADDSLDVFGVHGVGGIVGALLTGVFNTQALGGPGLVDWVGIGAQVWIQLKGVLLTIVWSAVVSFIAYKIADLTVGLRVTEEEEREGLDITSHGETAYNRMHVAAALQAGLR----AGLDRLDAQLLLLYALGRDRAWLLTHDGDALAAGDWPRIAALFRRRLAGEPAAYLLGEKEFHGLDLQVDARVLVPRPDTETLVDWALDCLQRSAPRVLDLGTGSGAIALALQRARPDARVEAVDASTDALAVATANAQRLGL-AVAFRQASWLDGAPRAAYDLIVSNPPYIADGDPHLPA--LRHEPRSALVAGADGLDDLRQIVRDAPAHLAAGGQLLLEHGHDQAAAVRQLLAGAGFADIQRRHDLSGIARCTGGTWVK
M----------------------PSGFSGGDTAFVLISAALVMLMT-PGLAFFYGGMVRVKSALNMLAMSFIALGIVTVLWVLFGFSIAFGPDHGLIGDFSMIGMRHIGMNQLSGTIPTFAFSMFQLMFAVITPALISGAIADRAKFTAWALFLTFWVSVVYFPVAHWVFYGGWLVHIGALDFAGGTAVHLNAGIAGLALAFVLGKRVGFKKDPMRPHSLPLVMLGSGLLWFGWFGFNAGSALSANGLAGLAFTNTQVATAAAMLGWLIFERIKHGAFTTLGAASGAVAGLVGITPACAYISPLGAIALGLICGALCAWAIS-LKYKFGFDDSLDVVGVHAVGGAVGALLIGLLATGGGGS-T-AKGLGGFSQLGKQAIGVGAVGVYSFVLAWIIGTVIQKTIGFRVSEEVEVAGIDQAEHAESAYDAMLLLAEVARATQRLADVPSPRFDAEELAAYVHDVKRGELHNV----RDGDFDARYWEVISRREAREPLQHITGRAFFRYLELQVGPGVFVPRPETESVVGWAIDALRVAEPMVVDLCTGSGAIALALAQEVPRSRVHAVELSDDAYAWARRNIDASPDSRIELIQGDATRAFPEGQFDLVISNPPYIPLTEWEYVAPEARHDPEMALFSGEDGLHTIRGIERVAARLLRPGGVVVVEHADTQGGVVPWIFREEAWTDAADHRDLNNRPRFATARRVL
M--------------------------NSGDTAWVLISAALVLLMT-PGLAFFYGGMVRAKSVLNMLMMSLGSIAVVGVLWVLIGYSTVFGTDGGLLGKFEFFGLEGLLGADLFGTIPTTAFVAFQAMFAIITVALISGAVADRTRFGPWLLFAAVWSIVVYFPVAHWVFDGGWIATLGALDFAGGTAVHINAGAAALALALVLGKRKGWPKEPMKPHNLPLVVLGAGLLWFGWFGFNAGSAVAANGTAGVAFINTLVATAAATLGWLVVERIRDGHATTLGAASGIVAGLVAITPAANSVTPLGSIAVGFIAAVLCALAVP-LKYKLGYDDSLDVVGVHLVGGLAGTLLIGLFASKSAPA-G-IDGLGGFDQLGKQALGAGAVLAYSFVLSLLIGLAIKYTVGFRVSAEAEVTGIDESEHAESAYEPMPLRLAVMDAERILAGVASPRVDAELLAAHVLGVERGRLPLI--PLVDPAAIEQLHKLVRRRATREPLQHILGSAVMGRVPLDVGPGVFVPRPETELLLEWGLRLLAVREPVVVDLCTGSGALALGFAHERPDAVVHAVELDQTALAWARHNADARAQTPIRLHSGDVTGLLSQGTVHLVLCNPPYVPEG--TPVPPEVAYDPPQAVFAADQGLAVIRHVVSAAARLLRSGGGVAIEHDDTHGTAVPDLLATRKLTAVTPHADLAGRPRFTTALRVS
MKKY--------LAFLPITATDPISAISAGDTAWVMLAAILVLFMTIPGLALFYAGMVRKKNILATMVQSFAVCCLVAVIWLVCGYSLAFTPNNAFIGGLDRLFLNGLNIYPGAGSIPESVFMVFQMAFAIIAGAIITGAFAERIKFGAVLVFVGIWTLLVYVPTAHWVWSGGWLAEDGVLDYAGGTVIHINAGVAGLCAALFIGKRIGYGKDAMPPYNLTLTLIGCAMLWIGWFGFNAGSALAADSRAGMALATTQIAAAVAALTWMLCEVISKHKPSALGLASGAVAGLVGITPAAGFVSAQSAVLIGLITSVFCFVAVTKIKYKLGYDDSLDAFGIHGIGGIVGAVLTGVFVSTDITGG--------DASVLAQVESVVITLIYSSVMSVIILWVMSKFTDIRVSTDEERQGLDLVSHGERL--EMNYQQWLQQAVARLQSSEDAKIDANALLCFVTEKSKAQIMAFAETRLSEAQQQRLELLLQRRLQGEPIAYILGEKGFWSLDLLVSPVTLIPRSDTECLVETALSLLQEAALSILDLGTGTGAIALALAAEKRDYRIIGVDRVAESVLLAKQNEQRNHLTNVEFMQSDWFSSLPPQKFDLIVSNPPYIAENDPHLKQGDVRFEPLSALVAKKEGLADIERIIEQATTFMKTGGYLLIEHGWQQAEAVQALFKRYNWCAVRTVLDYGGNQRVTYAKWDR
MVRAGLVLGLGVL---GAAAVVATAALNQGDQAWLLTSCALVLLMS-PGLAFFYGGLVGRKNVLSILMQCFMCMCLITILWTVCGYSIAFSGEGGFCGNLTHFMLAGVSESPATLGISQQTFMVFQMMFAIITPGLIIGAFAERMKFVAFLVFTALWSLIVYSPIAHWVWGGGTATPIGALDFAGGTVVHINAGVAALVACLVIGPRRGYPAQITPPHNLPFAVLGAGLLWFGWFGFNGGSALGASDQAVRAFVTTQIAAAAAGFTWSVIELIRNGRATALGMITGCVAGLVAITPAAGFVTPGSALIIGAGGTIISYIFVAYVKPAMKYDDSLDVFGVHGMAGVWGAIATGIFAMKGYGVDK-AGGLGNSAQVTEQVIAVAVTIVYSGVVSFILLKLIDFTIGLRCTEDSEKMGLDLSDHAETAYTSMTILRLLQWTTEHLRKSLSPRLDAEVLLAEARRCQRIELYTAFSEEPPEEVKARFREFVKKRASGEPVAYLVGKKEFYSLPFTVSSGCLIPRGETEHLVIACLDRIKDRAFAIADVCTGSGCVAVSLAKNLQNVSIRAIDISDEALAVARRNVEDHGVGIVEVSQGDLLDGVAPASLDFVVSNPPYVSEQEFQQLDRSVRYEPKIALVSGDAGTEIIDKLAHQAIERLKSAGWFLCEFSPMIADQVESNLQQDGWGNITVLKDLAGHKRLIAAQK-L
--------------------------------------------MT-PGLALFYGGMTRSKSVLNMMMMSFGAIGLVSLLWVFYGYSIAFGEDGGITGDLSAAGLRGMLESGTEGGIPDLLFAGFQLMFAVITVALISGAIADRAKFGPWLLFAGLWATLVYFPVAHWVWGGGWIMELGVLDFAGGTAVHINAGAAALALALVLGKRVGWPKDKFKPHNLPMVLLGAGLLWFGWFGFNAGSAGAANGTAAISLINTQVATAAAVLGWIVVEWLRDGKPTTLGAASGAVAGLVGITPACAFLEPLGAIALGLIAGAICALAVG-MKYKLKYDDSLDVVAVHMVGGIIGSLLIGFLAIEVLAGEG-NDGLGGIKLLGLQAVGVIAVLVYSFVVAYIIGFAIEKTIGFRASAEAEVEGIDNAEHAESAYEGM------AVAARELLAVTSARVEAELLAAYVLGVPRGRLAIA--DGFTDEQLDRYRALVDRRARREPLQHLTGNAAFRHLELAVGPGVFVPRPETELLAGWGIEQARRPRPLVVDLCSGSGAIALSVAQEVPDARVVAVERSSAALAWLRRNAADRAARAIEVVEADVTDLLAGGQVDVLLCNPPYVPQA--VAVPPEVAHDPAEAVFGGADGLTVIRPVIERAATLLRPGGQLGVEHDDTHGAAVPELLAEDGYTAISAHRDLAGRARFATASRSS
M----------------------TAAVSAGDTAWVLASTALVMVMT-VGLAFFYGGLVRPKNALNTMMMSVVALGAISVQWVLVGYSIAFAH-------------------PYAATIPLQAHAMFQAMFAIITPALISGAIVERMRFRAYVVFLVLWATFVYDPLAHWVWGGGWLQKLGALDFAGGTVVHISAGVSAFVAARMLGPRKDFKRAPIVPHSVPLVLLGAGLLWFGWFGFNAGSALAANGLAALAFTNTNTAAATALVTWVALDLVRTGKATAVGAATGVVVGLVGITPAAGYITVPASLAVGALSALVSYTGIQ-IRATTRLDDSLDVFSCHGLAGMAGALLTGVFATKVANPAG-GDGWGNFAQMGIQLVAVLAAIAIAAVGTAVIMMVVNATLGAKAGVKEQLTGLDLSEHGEEAYFGMTVSDAVARTTAVLHPGPLAAGEARELVAAVMRQPRFWPSTAAALVLAPEEFAAIAQAAERRADGAPLAYAVRSAPFRALTLYVDERVLIPRPETEYLVDLILATPQRAGGVAVDVGTGTGAIALALATEGSFGRVVASDVSADAIAVARENARRLALGTVEFRMGEALAPLGDHSVDVLVSNPPYIAFAEVPELPASVRWEPPLALACPDEGLAVTRAIVGGAGALLRPGGLLALETDSRRARAVARMVEQGGFGEVRVLSDLTGRERFVFATRNR
MMKKVGSLVALATVSLPSWASTAAPVVHRGDVAWMMTSTLLVLMMIVPGLALFYGGMVRAKNVLSVLMQVLMVTALVLVLWACYGYSLVFTESMPWLGSFSKVFLAGVTPDSLADTLPEYVYVAFQGTFAAITCALVVGAFAERIKFAAVMVFMVLWFTFSYLPIAHMVWGGGWLLGAGAIDFAGGTVVHINAGVAGLVGAMLVGKRIGYGREALAPHSLPLTMVGASLLWVGWFGFNAGSNLEATSGATLAFLNTLLATAAAVLSWSAVEALVKGKPSMLGAASGAVAGLVVITPACGTVGPIGSIVMGLIGGVAGLWGVSALKRWHGIDDSLDAFGVHGVCGIVGALLTAVFTSPALGGTG-----SVMHQLWVQGWGVLTTIVVSGVVAFLAYKIAGALTGLRVSEEEEREGLDVATHGETAYRLMTVGEALAWARARI-----GALEARVLLSYASSWSSTKLTAWPERPLPPEVLQRFVDLVERRAAGVPVAYLVREREFYGRRIRVTPSVLIPRPETETLVEVAIALLPGHAPRILDLGTGSGCVAITLALELPQAEVLAVDALPEALGLAMGNAARLK-ASVSFMESDWFSRIPGETFDLIVSNPPYLAQDDPHLEEGDLRFEPRQALVAGETGLEAIAAIVSEAPRHLAEGGWLLLEHGWDQAQRVRGLLLDAGFLEVQSWKDLAGHERVSGGRRPK
M---------------------------EGNTAWLLTSAALVLLMT-PGLAFFYGGMVRSKSVLNMLMMCFGAMGLIGVLWVVYGYSMTYGSDGHVVGNFDMLGLSGLMTPE-GNPTEGTVDVAFQAMFAIITVALIAGAVADRMKFGAWMLFGGLWATLVYFPVAHWVWGGGWI-EMGALDFAGGTAVHTNAGAAALGLVLVLGKRAGWPKEPMKPHNLPYVMLGAGLLWFGWFGFNAGSAYAADGVAGIAFINTVTATCAAMLGWLLLERIRDGKPTSLGAASGVVAGLVAITPACAFVDTWGALAIGAIAGIACAAAVG-LKYRFGYDDSLDVVGVHLVGGLIGTVMLGFVATASVVPGG-TDGLGSIDLLGKQVLSVVVVMIYSGVVAAILGLIVKAVTGGRVSTEDEVAGIDEAEHAESAYDSMPLRLAILEATRILEQVASPRNDAELIAAHVLGVERGRLPLT--PLVDPPVVESMRRLVEQRSKRVPLQHLTGWAALGDITVNVGAGVFVPRPETELLLEWGLKLLKREYPVVVDLXTGSGALALAVAHARPDAVVYAVDNDATALAWARHNADARAATPIRLYSGDVTTVFAEGLVDLVLCNPPYVPEG--TQVPREVAHDPPQAVFAPGGGLAVIRHIVGMAARLLRPGGGVAMEHDDTQGSAVPELLRSRKLTDVRGHQDLAGRPRFATALR-G
MLKKIVAITLLFLGT-IDNAPGFPSNANSGSIAFVLICSALVLLMT-PALAFFYGGFVRTRNVLNTLMMSFVTMAIIGVTWVLWGYSFAFAPGNAFFGGFEWLGLNDVGLQPYAPQIPHLAFMAYQGMFAIIAPALISGAIAERMSFTGYSVFVVLWSFFIYSPIAHMVWGGGLLGGWGALDFAGGTVVHISSGVSAFVAAMYLKPRKTFPDKLSPPHNVPFILLGAGLLWFGWFGFNAGSALEANNLAVIAFVNTNTSAAAGALTWLILEKVLRGKSTAVGAATGGVAGLVGITPAAGFVSPLAAILIGSITAFVCFYAVS-LKHKIQVDDALDTFPIHGVGGTVGAILTGIFASRAVNPAG-RNGLGNPDELLLELAAIVVTYFLAGFGTWIILKVVESTVGLRVHENAELQGMDISEHGEEAYNKMELSQWRDAAISAAASVSC--AEVDWLLQEVAGLDSLALRISSKPQIQKLPLQELSKLWQQRNENLPVQYIAKNTPWRHFNIKVSPSVLIPRPETESIIDLVTAATAIIQGHWADLGTGSGIIALGLATALNEAIIHAVDSSAQALSMARINAENNGLNRIKFYQGSWWEPLNFGEFSGMVSNPPYIPTNTLPKLQPEVFHEPHLALDGGNDGLECIRHLVDTSSDYLKPGGIWLVEMMAGQADRVTQMLNSNGYSKIEIHRDLAGIERFALAY-KR
MLRKISGLIVLLLFPFAGNA-TNTPAPDTGDTTFVLMSSALVLLMT-PGLAFFYGGFVRSRNILNTLMMSFVLMAIVGVTWVLWGYSLSFAPGLPFIGGLQWLGLNGVGLETYASTIPHQAYMIYQAMFAIITPALISGAIAERMSFRAYCVFVLMWSTFIYTPLAHAVWAGGFLGGLGALDFAGGTVVHISSGVSALVAAIVLGPRKNHPDRLTPPHNVPFILLGAGLLWFGWFGFNAGSALSAGTIATVAFVATNTSAAAGALMWLILETNLRGKPTAVGAATGAVAGLVGITPAAGFVTPLAAILIGFITSFVCFYAVS-LKHKLNVDDALDTYPVHGVGGTIGAVLTAIFATTEVNSGG-KDGLGNFGELFVELGAIAVAYVIAAVGTWLILKFISATIGLRVQEEAEDQGLDVYEHGEEGYNIMALWKWRNSAITTALVISP--REVDWLLQELAGMDKLTLRLESYQEMTVLSLAELDSLWQKRQQRVPIQYLAGRTPWRNFTLAVSDAVLIPRPETEILIDLVIESANLQSGIWVDLGTGSGAIALGLVEVLTNAKIYGTDISEQALAVARTNARNLGFQRVEFHQGCWWEPLNHGKISGMVSNPPYIPSDLIGTLEPEVVHEPHLALDGGVDGLEAIRYLVEVSPHYLLPGGVWLIEMMAGQDEMVREMLINNGYSHISIHTDLAGINRFALAYVSR
M--------------------------SEGAIAWMLVATALVLLMT-PALGFFYGGLVRSKNVLNTLMMSFGAVSVVGLAWALLGYSLAFSAGWPLVGGLSHALLRGVDLEA-SGAIPHVLFMAFQGTFAVITAALISGALVERMRFGPYLAFLGLWAIAIYAPIAHWIWGGGWLADLGALDFAGGTVVHINAGIAAVVAALVLGRRRDYGRQAILPHNIPFVLLGAMLLWLGWFGFNAGSALGANEIAGLAFANTMLAPMATALVWMILDLVRSGKATAVGLATAIVVGLVAITPAAGFVSPLSAIVLGALAAFPSYFALL-WRARTRLDDSLDVFAAHGVGGLTGALLTGVFAQESWNGV--ANGLGNPLQLLIQAVAVLAVVAYSAAGTFLILRAIALVTSLRVADAAERAGLDVTEHGEQAYTAMTLRDVLRRATERLRQSPTPRLDAEVLLCHVLGIDRAELYRRLPEQPP-GTLERFWELVARRERGEPVAYLTGHREFYGLDFLVTPETLIPRPETEFLVTWAAERLRHDEPRCVDVGTGCGAIIVSLAVTLP-AVLVGSDRSLAALQVARVNRERLA-GRVHLVCGDLLSWC--GPLDLVVANLPYLRPDQW---HPGLAWEPAEALFAPDEGFGWYARLLPQVATLLRSGGGCIVEIDPAQAERALSTARSLPHGKIAIRRDLAGLSRYLTIELPT
M-----------------------LSLNTGDTGFVMLCTALVCMMT-PALALFYGGMVRKKNVLTIMMQNFISMGVTAIIWIFGGFSLAFGPDGGLFGDISHFALDKVGIAPYASTVPFILFFAYQLMFAVIAPALITGAFAGRLNFRGYLKFLILWMIFIYIPVCHWIWGGGFLAKIGVMDFAGGIVIHVSAGFAALASVIFLGRRDDMKGEPTVPNNLPLVAVGAGLLWFGWFGFNAGGAYAADGLAAYAFTNTTIAGSIAMIVWMLYDWHYDRKPSFSGVLVGAVAGLATITPCAGYVEPWAAIIIGAVGSSVCYYAKY-VQERLGFDDALEVWRAHGMGGVTGALLLGILASSNIDKVN-----ASIHQFLMQLLGVIIVAVYSFVVTIIIFKVISAWGPIRVTKEEEEAGLDESLHGEEAYKMMSRADWVREATRTLHEVDSPRLSAELILQHVCGISRVELATRPETFLTSDQLSRMTGLLRRRADGEPAAYLLGQREFYGRDFRVTPATLIPRPETEHLIEAALKGCD-GPASFADLGTGSGCIAVTLCAERPDWRGLMVDLSGRALAVACQNAVRHDVQRLQPVRADFTRPLLRESLDLLVSNPPYVGKTEYEGLSAEVRFEPVTALVGGSEGLEHLIAVAQEAFVALKPGGLLLMEHGYAQGAAIKVLLESHKWENVLILKDLSGHDRVASARKAA
MKKCILPLCLIF----PTHADVVLEQANNADNGFMMICTALVLFMSIPGIALFYGGLLRSKNVLSMLSQVLVTFSLISVLWIVYGYTLTFGEGNWFFGDFEHLLLVGIDITDVNGSIYELIWVAFQGSFACITCCLILGAFAERIRFSAVLIFMVLWFTFSYIPMAHMVWGGGILGDEGALDFAGGTVVHINAAVAGLMGAYLLKNRIGYNREPLKPFNLPYVYLGAAILYIGWFGFNAGSSTHADEIAGLAFINTVAATAAAVLSWSFAEWVLRGKPSCLGAASGVIAGLVGITPAAGFVGVGGAMLIGLICGFAGVWGVSSLKRILKIDDTCDVFGVHGVCGIVGCLLTGIFASKSLGGLGYADGIDMTTQVGIQLMSVITCVIWTSVIAFVAYKIADICVGLRVSEEHEREGLDINSHGESAFNSMTYLEWLKGASQTLTDSESPKRDAEILLSFVTHKTRTFLMAFSETKLTDDELIALDKHLKRRQAGEPIAYITGEKEFWSLKFNVSNATLIPRPDTEKLVELGLDYLPKVPCEVLDLGTGTGAIAIAMATERPDCLFTGVEKNNDALNLAQKNANQIGVNNVYFLSGDWYKPIKNRKFSMITSNPPYIEPTDIHLSQGDVRFEPKSALVSEDEGLADIKLIVQGATKHLIQYGWLLIEHGWKQGEAVQTIFKQHGFQLVETFTDYSGNDRVTLGRWKP
MIFYFILLGLLLS--FSSSASDPISDISSGDTAWVMISAILVLFMTIPGLALFYGGMVRKKNVLSTMAQSFAVSGLIAVIWLCFGYSLSFTPNNAFIGGMDRFFLQGLNVYPGAGTIPESVFMIFQMTFAIIAGAIITGATVERMKFSALLLFVGLWSLLIYVPTAHWVWGGGWLVNDGVLDYAGGTVIHINAGVAGLVAAIVIGKRVGYRHEVMMPHNLVLTLIGTAMLQIGWFGFNAGSALAADARAGMALATTQISASVGALTWILVEVFCKHKPSALGLASGAVAGLVGITPAAGFVSVQSALFIGMITSAVCFVGVMKLKYWFRYDDTLDAFGIHGLGGIVGAVLTGIFVSPDISAT--------ETTLWTQIESVLITIIFSASGSFVLLKIIDKTVGLRVERDEERQGLDLSCHGERI--EMNYQQWLELAEKRLFEAKDAKVDANLLLQTVTKRSKSAILAFSETLLTEDELKQLTELLVRRAKGEPMAYVLGETEFWTLNLQVAPYTLIPRPDTEILVEQALVCIQQSPIRILDLGTGTGAIALALADELKKSEIFGLDVIADAVKLAKTNAVRNHLTEVQFLQSNWFEQVTG-QFDLIVSNPPYIDAEDQHLNQGDVRFEPLTALVAEKKGYADLQYIIEQAPNYLKKQGFLLVEHGWQQGQKVRSFFAEKLWKQVETINDYGGNERITLAQLLS
M--------------------------NSGDIAYVLICSALVFFMT-PGLAFFYGGLVQRKNVVNTMMACVAIMGISIVMWVLFGYSLAFGGNGGIIGDFRWFGFEGVTWEAYASNIPHVVFAIFQMMFAVITPALITGALVGRMRFKALLTFVVIWSILVYYPMAHMVWGGGFLAKIGSVDFAGGNVVHISSGVSALLLAVILGRRKGYEHNIYRIHNIPFVVLGASILWFGWFGFNSGSALAANGLAAHAFLTSAVSAASALLSWMVIDYIKEGKPTLVGASTGLVIGLVAITPGAGFVPVWSSFIIGALVSPICYFGVKFIKNRLKIDDALDAFGCHGIGGIWGGIATGIFAKSSINPVR-WNGLGETKLFVAQVIGILVTILIALIGTAICVGIIRIFMPLRVNEKEEQIGLDISEHGENAYPDMTLAGVLQEAENQLLQVEEAKLDAWYLAMECFGISRTDYYMNPNREIEEEQYARFKTMIEARAKRIPYQYLINQQEFMGLQFYVNENVLIPRQDTEVLVELAMKQA--DDADILDMCTGSGCIILSLGKLCKPKSLTAVDISSEALEVAKKNARNLEV--VTFIESNVFDKV--GTYDIIVSNPPYIPTKVIEELMPEVKHEPMLALDGLEDGLHFYRILAKEAYKYLRKDGYIFLEIGHNQGEDVKNLLMDAGFTEVNIVKDLPGHDRVVVGKIRE
M---------------------EVAVVNTGDTAWVLTSAALVLLMT-PGLALFYGGMVRGKSVLNMMMMSFGALGLITVLWVLYGYSFAFGNDAGLLGSTEFLGLKGLMVDTQGGGLPTMAFVAFQAVFAIITVALISGAIADRAKFGTWMVFAGIWATVVYFPIAHWVFDGGWIANLKAIDFAGGTAVHINAGAAGLALALVLGKRVGFGRDPMRPHNLTLVMIGAGLLWFGWFGFNAGSALAANNTAAVVFVNTIVATAAAMLGWLATERVRDGHPTSLGAASGVVAGLVAITPSCSAVSPLGAIAIGAVAGVACAYAVG-LKFRLGFDDSLDVVGVHLVGGLWGTIAIGFFATDAAPA-A-VKGLGGLDQLWRQVVGALAVLVTSFVASYVIGLVLHRTMGFRVSEEAEVSGIDSAEHAETGYDAMQLAQAVREATARLQRVSSARHDAEALAAHVLGRPLGDVRLAVGDDV--TLGERFTALVDERCRRVPLQHLTGTAPFRGVDLAVGPGVFVPRPETEVVAQPAVDEAQGRSAVVVDLCTGSGAIAIAVAREVPHAEVHAVELDAQALAWAQRNVAAHA-PRVDLRQGDAATACPDGVCDVVVSNPPYVPPDC-VPVDPEVRHDPEVALYRGPDGLQVPRQVIARAAELLAEGGLLVVEHADVQQDALLRALTTSGWDDARGHRDLTGRPRYVTARRRP
M-------------------GMTLMEINAGDTAWVLVSAALVFLMT-PGLAFFYGGMVRVKSVLNMMMMSAITIAVVTVLWVVVGYSLTFGGDGGVIGNFSVAGLKGLIAPEVSGTIPTLAFVAFQLMFAIITPALISGAIADRASFRGWIVFVALWTSLVYFPVAHAVWYGGFIAGIKAIDFAGGTAVHVNAGAAALALAIVLGRRVGWRKDPMRPHSLPLVVLGAGLLWFGWFGFNAGSALSAGTTAAVTFVNTQVATAAAVIGWLIVERIRHGKATTLGMASGAVAGLVAITPACGAVTPVGALILGVVAGGICAFAVS-LKYKLGFDDSLDVVGVHLVGGLVGSLAIGFLGSAAAPS-A-VDGLGGAGQLGRQALANLIVGVYSFVVAFVLAKLIDLTIGFRIKEDDEREGVDQVEHAETAYDAM-ARPLIAAATERLAAVASPEYDAAELLAFVCGVSRLQLGLV---DVTTAQQTQYDVLVDRRAQREPLQHLTGTAAFRYRELVVGPGVFVPRPETEVLVGWMLDRLKVEAPLVVDLCSGSGAIAGAVATERPDSTVHAVELSPEACGWARRNLEGTG---ATLHEGDIDGCLPEGQVDAVIANPPYIPLTAWESVTAEVRHDPALALWSGDDGLDEIKVVAATAGRLLKPGGWFGCEHADVQGESAPAVFAATGFTEVRDQLDLAGRHRFATGRR-I
M--------------------------NSGDTAWVLVSAALVLLMTAPGLAFFYGGMVRARGVLNMLMMSLGSLGVVGVLWVLVGYSTAFGSDGGLLGNVEFFGLTSLLGEDLSGSIPTMAFVGFQAMFAILTVALISGAVADRARFGAWLLFAALWAVVVYFPVAHWVFAGGWIARLAAIDFAGGTAVHINAGAAALALTLVLGRRRGWPGSPGKPHNLPFVVLGAGLLFFGWFGFNAGSALAADTAAAIVLVNTLVATSAAMLAWLAVEWLRDGHATTLGAASGIVAGLVAITPACSSVTPLGAIAVGALTSAVCALAVG-LKYRFGYDDSLDVVGVHLVGGLVGTLLVGFFASDAAPA-G-VSGLGGLDQLWRQAVGAVVVLAYSFVVSLLLALLVRGTVGFRITAEAEDQGIDEAEHAESAYSVMPLRLALREAEQVLAEVPSPRTDAELLVAHLLGVERSRLVLV--SSISARTAARLRELVAARAARVPLQHLTGRAALGRVTVEVGPGVFVPRPETELLLEWGLELLRRQRPVVVDLCTGSAALALAVANARPDAVVRAVDNDPRALRWARRNAAARAETPVEVLSGDVTHLLAGGEVDLVLCNPPYVPAS--TPVPPEVAHDPPQAVFAGPDGLSVVRHVVVLAARLLRPGGGVAIEHDDTHGEAVPELLSARPFCSVRDHTDLAGRPRFATARRGS
M--------------------------DTGDTAWVLTSAALVLLMT-PGLALFYGGMVRAKSVLNMMMMSFGALALIGVLWILYGYSMAFGNDGGLLGDTEFLGLKGLMSEDIVFTVPSLAFAGFQAVFAIITVALISGAVADRARFGPWMLFAGIWATVVYFPVAHWVFSGGWIAKLAAIDFAGGTAVHINAGAAGLALAIVLGQRLGWKRDPMRPHNLPLVMLGAGLLWFGWFGFNAGSALGANTIAAVTWINTLGATAAAALGWLLVEKLRDGHATSLGAASGVVAGLVAITPACSAVNPVGALVLGVIAGVLCALAVG-LKYRFGVDDSLDVVGVHLVGGLWGTIAVGFFATSNAPA-G-VDGLGGVDQLWRQAVGAVAVLAYSFILTMVIGLAISKTIGFRIEEDDEVEGIDFTEHSETGYDAMRPRDLVRAATGRLAGVASPEHDAAELLAHVAGTTRSRLPLL--DDVAPEVAARFEALVGRRAAREPLQHLTGTAAFRHVELAVGPGVFVPRPETELLAGWALDRARGRAPVVVDLCTGSGAIARSLVDELPGARVHAVELDGSAHAWAARNLDGTG---VDLRRGDMAEAFADGTVDVVVCNPPYIPLDAWESVAPEARHDPALALWSGDDGLDALRVLARTAARLLVPGGWLGSEHADVQGESAVEVLAGTGFVEVRDHADLAGRPRFVTARL-R
----------------------------------MLTSAVIVLMMTVPALAFFYGGMVRAKSVLNMLMMNYIAAGIVGFVWLLWGYSMAFGTAGQFFGNFQFFGLQGLVESAATTGVPAFTVVAFQVTFAVITVALITGAIADRMKFGAWIAFTVIWATIVYFPLAHMVWAGGFLSLSTPIDFAGGTVVHIDAGAAGLALALLLGKRKGWPKEPMRPHNLPYVMLGAALLWVGWFGFNAGSEGAADGTASRAWLNTFVATCVAMIGWLATEKLRDGHATSLGAASGIVAGLVAITPAASSVDTWGAMVVGLVAGVLCAIAIG-IKYKFGFDDALDVVGVHLVGGLTGTVLIGFLATNNQGAWGAKNGLGGFTQLITQIVAALFALVFSFVLTWVIASIIKAVRGIRFSQDVEVGGIDLAVHGESAYDEMGVRALVEAAARVLDEVPSPRVDAVALAAFALGVPHLELALA-PQVAPDGFVEELAALVERRRGREPLQHILGSTVFRYLTLRVEPGVFVPRPETEVVAQVAIDEATGGSPVVVDLCCGTGAIALSVDTEVPGAQVVAVDLSSEAVALTRANSGAVG-LRLRVEQGDVRALLADGKVDVLVSNPPYVPPDA-VPREPEVRHDPDLALYGGADGLDVPRAVIAAAQRLLAPGGLLVMEHAEVQDVEARVAAAGTGFVEIATLPDLTGRPRMLVARRNA
M------------------------KIVLADNVFIFVSTAFVLLMSIPALALFYGGLTRVKSMLNTMMMVMVAFCLVSFLWIAFGYSLTFGE-GTVIGDLKYIFLSGIKFDEAAPNLYHYLFIFFQMTFAAITVALMAGAFVERLKFSAWILISVLWAILVYFPVAHWIWGGGWLSDLNVVDFAGGIVVHETSGLAALIGAIMLGRRK---EPIMLPSSLPLVVIGTGLLWFGWFGFNGGSALGMNAQAISAAFNSTIAAFIAGFLWMGFEWIKYKKPTSLGLLTGIIAGLATITPASGFVDVGGSVIIGILGAVFCFGAVVFAKNRFKYDDSLDVFGVHGVGGIVGALMIGILAKPEIG--G-VKGIGDLSQLWHQIVGLLVVGIYTIVLTFIIFKVVSFITGLRVSQEEEIMGLDEYIHGEKAYVYM-IDEALHRARAELAK-QRPLLEAEILLAYAIKKSRVYLHAHPEEKIDA---KPFFELVKRRLAYEPIEYIIQRVSFYGEEFFIQNGVLIPRPETEILIDEVSKELR-GDESLAEIGVGSGVISAILKMKFPSLQITATDISDKAIACARKNFQKFGL--IELVQTDLLDGV--KKIDVIVSNPPYIAKG--FELEPNVAYEPHEALFGGREGDEILKKIIDL---FLQSSKILACEMGFDQKNAIRDYVKSRKDIDVRFFKDLAGLDRGFIIQRMD
M---------------------SPLELNSGDTAWMLTSAALVLLMT-PGLALFYGGMVRAKSVLNMMMMSFGAMAIIAILWVLYGYSFAFGNDAGLLGNGEFLGLKGLMAET-DASYPTMAFVAFQAMFAIITVALISGAIADRAKFSTWMIFAALWATIVYFPIAHWVFDGGWIANLAAIDFAGGTAVHINAGAAGLALALVLGKRIGFKKDPMRPHNLPLVMLGAGLLWFGWFGFNAGSAVSAGNTASVAFVNTLVATAAASLAWLITEKIRDGHATSLGAASGIVAGLVAITPSCSSVSPIGAIILGLVAGVLCALAIG-LKYKLGYDDSLDVVGVHLVGGLWGTIAIGFFATAAAPA-G-VDGLGGFDQLWRQAVGAFAVLIVSFVVTYLIGLILEKTIGFRVDSDDEQRGVDQTEHAETGYDAMTARELVKHAAEQLRAVPSPENDARLLLSHVLGEDPGLWWSR--REVEPADVQTYDLLVARRAERIPLQHLTGVSYFGNVELRVGPGVFIPRPETETMMAWACAELRSARPLAVDLCTGSGAIALSLAKEVPAAEIYAVELSADALSWAEQNLAGTE---VRLVQADMADALSEGTVDVVTANPPYVPLEAYDSVAVEARHDPSLALFSGMDGLDAIRIVTKVAARLLRPGGVLTFEHAEVQAESAPQVVLDSEFAQIRDRTDLTGRPRFVTAVRDE
M--------------------------NNADTAFILAAAGLVLLMT-PGLALFYGGMVRGKNVLGTIMQSLFMISLITIEWVYLGYSMSFGPTGGIVGDLSWFGLRGVSTAPYATTIPQIVFMIYQCMFAIITPALITGAFAERVRFVPFIAFSLLWAVFVYNPVCHWIWGGGWLGAMGVMDFAGGLVVHATCGMAALAGVLVIGPRKGYGRTSFMPHSLPMTVIGTALLWFGWFGFNGGSALAANEVAGTAFVATHLAGMAGMAMWVAVEWLTRGKPTTLGAASGAIAGLATVTPAAGFVGPNSAILIGFLGGALCFAAVN-FKVRLNLDDSLDVVGIHGVGGLLGTLCLGIFASTAVNPGG-VDGLGNPGQFLRQVFGAVVVSGYAFGISWVIFKVLDATIGLRLTDEAEVAGLDSTEHSETAYNNMTVAEHLQQAAAALAAIDEARLEAELLLGFCLGIGRTELYLATRETVDDQRHRLFSALLRRRLNREPLAYITGEKEFWSLPFVVTPAVLIPRPETEFLLEMALARRNCQSGRWLDLCCGSGVIGVVLARE-ALREVIAVDISAVALAVARVNCRRHGVDRVALVQGDLVTCLRQRMFSLIVTNPPYIRRDDVHRLEPEVAFEPRLALDGGASGMEVITAIASALPDLLAPGGDCFIEIGEEQGNAIRTLFSRAGYRFVEILKDYAGRDRVVHIRA-A
MKIVLALLPVLLF---EAAAAETALELDAANTAWMLVATAFVMLMTPAGLALFYGGMTRSKNMLNTIGMSVVGYILASLVWVGWGYGLAFGEDGGFVGALDGFFLSNVKVTDIGGNIPVLLFAAFQMTFAGITVALASGSVIERLKFSTWILFVVLWVTVVYAPVAHWVWGGGFLANEGVLDFAGGTVVHINAGVAGLVMAYMLGKRSDKD-KAIFPSSVTLTMLGAILLWFGWFGFNAGSELAADGIAASAFMVTNTAAAAAALAWMLIEYAVYKKFTLIGIASGIVAGLVAITPAAGFVDTPASVIIGLVAGLVAFFGIHGLKKALGADDSLDAFGIHGVAGIWGALATGLFANPEVNELG--TGLGNAGQFLIQLEGVVVTMVFTAIATAIVFKIVCLITGGRVDAQEETMGLDESTHGEKSFHKMTIKEALASARDQLALIERPRLEAEILLQELLKKERSWLHAHDETLLSDEESQNYQSLLKRRLQGEPIEYILERASFYSRDFYVASGVLIPRPETEILIDWASSLIAHPICRVAEVGIGSGIISSTLALLHPHLTFEASDISPRALEVARENLKRMGASRITLHLGSLLEPL--GEFDLLLSNPPYIAQNTP---LPKPLFEPSEALFGGERGSELLEELIKEAQKRSIP--YMIAEMGYDQRGAIERFMERIPHQELRFYQDLAGLDRGFIVRFRP
M------------------------KIDSGTTAWMITATALVLLMT-PGLAFFYGGMTRAKSVLNMMMMSFVSIITVSIIWMLYGYSLAFTSN-SFIGGFGALGLQSVVDTADGTGMPTLVFSAFQLTFAIITVALISGSIADRAKFGAWVVFTIAWATLVYFPVAHWVWGGGWLGDLGIEDFAGGTVVHVNAGAAGLALALVLGKRTGWPREPMRPHNLPLVLLGATLLWFGWFGFNAGSELAVDGITGLAFMNTQVATAAAAGSWILVEKLRDGHSTTLGLASGAVSGLVAITPACGFIDPWASLVLGAIAGAASAYAVR-LKYRFGYDDSLDVVGVHLVAGAIGAVALGFFAAYPAVD-PQGTGLGGFAQLGKQALGPVVVGLYSFVLAWVIGKIIDKTMGFRVSVEAETTGVDVTTHAETGYDAMLLLDEIARATARLAEVPSPRADAEEIAAFVHGVSRGRLHTV----KDEDFDARFWEGIARREAREPLQHITGRAYFRYLSLEVGPGVFVPRPETEVMTGWAIDRLRVASPIVVDLGTGSGAIALSIAQEVALAQVHAVEIDPVAYSWAKKNVLEHG-GRVFLHPEDLADCLPEGQVDLVISNPPYIPPGE-VPRDPEVRYDPSRALYSGEDGLGEIRAVERTARRLLRPGGYVAVEHAECQANAVYWLFAEEKWRDVRTRQDLTGRDRFVTARLQD
MSKTLVLLIIAVAIFVPAAASIPKYTYNSGDIAWMLVSCAFVFLMT-PALAFFYGGMVGRKNVLSTMIKSTVSAGIISVLWIVIQFSLCFGKSNGLIGDRTFFFFKDVMNGELASTIPLPLFAFFQLMFAIITPGLVVGAVAERIRFSSYTLFIVLFGILVYAPLCHMAWHNGLMAGWGVQDFAGGTVVHISAGMAALAGALVLKPRKN--PAATAPANIPYVLIGTGLLWFGWFGFNAGSAVGAGPLGVYAFATTNTAAAAAGLSWMFWDVIRGKKPSVLGFCIGAVVGLVAITPAAGFVGVPQALFIGFIAAIISNVIAEFLKHKTRYDDPLDVFACHGIGGITGMLLTGVFSTVKP-----IEGA--PSQFPIQLVGMLVAVSYSFAMSFIIFKVINLVLPMRVTQEEEAEGLDASQHNEKYLQEMTLQDAGAWIIQRLTPEDEARAISRWLLDYFSSDRKTPASLYRNRDLPQEAEALLPGYLARLEQHEPLQYVLGEAWFCGLRFTADKRALIPRPETEELVEWIISEQKLSNRSVLDIGTGTGCIPITLKRRLQPFTVTGVDISKDALDLARHNAHQLGV--VNFQQIDMLDERQWLPVDIVVSNPPYIPAAEISNMNVEVTFEPHLALFPDNDPLLFYRKIAQLGLRLLKPQGEIYLELHHDGAAETTKLFREAGYETL-IRPDMQGKERMLKAW--K
M--------------------------NPGDTAWIMISTALVLLMT-PALAFFYGGMVRKKNILSTLNLSFIMMALIGVQWVVIGYSLSFGADAGIIGGLDFVGFNLVGKTPYAETIPHLAFASFQMMFAVITPALITGAFVERVRFSAFLLFSLLWTTLVYDPLCHWVWGGGWMGAMGALDFAGGNVVHIAAGFSALAFALAIGPRKGFTITTMEPHNIPFTVLGAGLLWVGWFGFNAGSSLAADGLAANALVTTNTAAASAALVWGVLSW-RENRPSVMGIATGAVVGLVAITPGAGFVSPLGALVIGALAAPVSYYSIQ-FRQSKNLDESLDVWACHGMAGVWGALATGIFADPAINQA---AGLGNPTQLLIQAVSVVVTIAYVSTMTFILARIIDAWLGLRVSGLAEEIGLDLSEHGERAYS-MTITGLTSWATDYLAKVESPRLSAELMLAKVLNCQRVDLYLRFDQPLTEAELAGFKALLLRRRIHEPMAYILGQREFYGLEFKVGPGVLIPRPETEHLVEKALECLEVPAPQILDLCTGSGAVALALASEVENATVLGVDLSPEALEYAQLNAGEFGFDRVSFLKGDLFQPVDPGFFELITANPPYVSEREWQELSPQVRYEPRLALAAERHGLAVIERIIKGAATFLRPQGWLLIEMGQGQAEKALALCRTSGYESSETVNDLAGIPRVLACQRYG
M-------------------------VNTGDTAWILVSAALVMLMT-PGLALFYGGMVRAKSVLNMMMMSFGALALISVLWVLYGYSMAFGDDLGLLGDAQFFGLAGLMEDTDDGGLPAMAFVGFQAVFAVITVALVSGAVADRARFGAWMVFAGIWATVVYFPVAHWVFDGGWIADLAAIDFAGGTAVHINAGAAGLALALVLGKRRGFGREAMRPHNLPLVMIGAGLLWFGWFGFNAGSALAANNTAAVVWVNTLVATGAATLGWLLVERIRDGHSTSLGAASGVVAGLVAITPACSAVSPIGAIVIGLIAGALCALAVG-LKYTFGVDDSLDVVGVHLVGGLWGTIAIGFLADPDAPA-G-VESLGSAAQLWRQVVGAVAVLVFSFVLTLIIGTVLQKTMGFRISEEDEVTGIDTAVHAESGYDAMTCRALLTAAAARLADVESPRVDAELLLAHALVVPRTRLLTL--DEVGDEAIARFEALLALRADRVPLQHLTGRAPFRYLELAVGPGVFVPRPETEQLVGWALQQVAIAEPVVVDLGSGSGAIALSIAHEHPGARVTAVERDPGAVEWTRHNARTRAAPPVEVLSGDMTGLLREGTVDLVVSNPPYVPDG--ARVPREVAHDPPLALWGGPDGLDVVRGLLVTAARLLRPGGALGIEHADQQGESLPAVVRAHGFTDVDDHPDLAGRPRYTTARR-V
M--------------------------NTGDTAWVLVSAALVLLMT-PGLAFFYGGMVRSKSVLNMMMMSFAAMGIVGVLWILVGYSMAFGDSGGVLGNLEFAGLNHMLDPAVVGTVPSTVFAGFQAAFAIIAVALISGAIADRAKFSAWCVFAAVWALVVYFPAAHWVFSGGWIAGIKAIDFAGGTAIHINAGAAALALALVLGKRRGFGKDPMRPHNLTLVMLGAGLLWFGWFGFNAGSALGAGPLAGIAWINTLGATAAAMCGWLVTERLRDGHATSLGAASGVVAGLVAITPACSTVSPVGGIIIGFVAGIVCAFAVG-LKFRLGFDDSLDVVGVHLVGGLVGTLAVGLFATDAVPANT-VNGLGGLDQLWRQAVGALAVLCYSLVVSLAIGALVHVTMGFRISDEAELEGVDQAEHAETGYDAMSLRAAVREATSRLAAVPSPEVDAVALAAYVLSQGPGEVHRGMGARLSETQASRYADLLSHRAARVPLQHLTGRAGFRRLELGVGPGTFVPRPETELAVELVLAELDSSVPVVVDLCTGSGAIALAVKDERPHARVLAVELSDLAYRRAQHNARSLD-LDVTVILGDATPGLTEGRAAVVVSNPPYVPTDA-VPRDPEVRHDPALALYGSQDGLAIPLAIARTAATLLRPGGLLVMEHADTQGETLPAGLRAEGWDEVHDHHDLAGRPRTTTARR-P
M---------------VLA-DA-FAPYDVGATAWVLTSAALVLFMT-PGLAFFYGGLSRQKSVLNMLMMSFGSLGVVSIIYVLWGYSMSFSSAGGIFDNFSLFGLNQLMETPGFGDVPAIVWAGFQLTFAVITVALISGALAERVKYSTWLVFTGIWATLVYFPLAHMVWGGGLLSKVAPIDFAGGTVVHINAGMAALVLVLIIGKRVGYGRTAYRPHNVPFVMLGAAILWFGWFGFNVGSEGTADALAGLVWINTTAATAAGLIGWLVVEKIRDKSATGVGAASGIVAGLVAITPACGALTPIGSLILGAVAGVIAAIAVG-FKSKFGFDDSLDVVGVHLVAGLWGTIGIGFLASE--------TGLGGGKQLVIQVVIALVAVAFTAVMTAIIAFALK-PLGWRITAEDEDTGIDETDHRESAYD-M-LREIRRQATDVLAVVDTPDVDAALLLAHVVGRTVGELVMV--DDLTDDQLSRFHEFVRRRATREPLQHIVGRVQFGSIEVEVGPGVFTPRMETELLWSWGCDVLAVPDPVVVDLCSGSGALALALATSVSSSLVHAVEIDPDALTWLRRNLSHLPRDRVVVHSGDVRSVLAG-SADLVVANPPYIPIG--ADLPAEVAHDPVLALFGGDDGMSVITPMIATIARVLVPGGAVAIEHDDTTGDLVMAALDAGGFEGISQMSDLVGRPRFVSARRNP
M---------------------EAPTIDTGNTAWLLVSSAIVLLMT-PGLALFYGGLNRAKGVLNMIMMSFSAIGLVSILWLFYGFSAAFGTDGGVIGDGQYLGTKTFMAETGETGIPLYVFMAFQMMFAVITVALISGAISDRAKFSGWLLFVVGWASLVYFPVAHWVWGGGFIGELGALDFAGGTAVHINAGAAALALVLVLGRRLGWPRETMKPHNVPMVALGAGLLWFGWFGFNAGSELTADLTTGLAFVNTQVATAAAVLGWLLVEKARDGRPTLVGASSGAIAGLVAITPACAFITPWAAVLLGLVAGAVCALAVS-LKYRLGFDDSLDVVGVHFVGGWIGCLWIGLFGTSSVSSLS-DEGLGGLAQLGVQALSALIVTGYSFAVAFVLAFVLEKTIGFRVSTEAEVEGIDIAEHAESGYDRMRPTLAVVRAARVLADVEGPRGEAEVLAAYVLGVPRGRLALA--DGLSPDQRRRFDALVARRADREPLQHLTGSAPFRHLELAVGPGVFVPRPETELLAGWGVEQAREAAPLVVDLCSGSGAIALAVAQEVPAARVVAVEGSPAALSWLRRNATSRAARPVEVVAADVTDLLDDGRVDVLLCNPPYVPAG--VVVPPEVSHDPARAVFAGMDGLAVIRPVVPRAAVLLRPGGRLGIEHDDTQGAAVPGLLAGDGYDSIADHADLAGRPRFATATRGG
M---------------------NETAISSGDTAWLLVSTALVFLMT-PGLAFFYGGLVSRRHVLNTLMMTVGALCVSAVIWVLIGYSLAFVPGGPLVGGLAWVGFQGVGDAPYAATVPHLAFAAFQGMFAVITPALIAGAVVGRMNFRAFLLFVALWCLGVYAPVAHWVWGGGWIRASGALDFAGGTVVHITAGCAALVAAALVGARADVKRAPLRPHNVPFVLLGAGLLWFGWFGFNAGSALTAGGLASLALVTTHLSAAAAVLMWLAIEVWRTGKATAVGAATAAVVGLVGITPAAGFVSPLAALVIGGVTSAVCYAAIQ-WRSRLSLDDTLDVFACHGVGGMCGALLTGVFARQSLNEAG-ADGLGNPKLLLIQLMAVAATLAYTLVVTFVLLKLVGLIVPLRLSPAQEREGIDRSVHGEAAYHMMTFGELVKEGARLLADVDEPYRTAGRLVRELLNVDAVTLAAHPERAVSDADAELVRRAFRRRADGEPLQYITGWQNFYGRDFQVTRDVLIPRPETELLVEVSLEHIRQPVWRLLDLGTGSGCLAVTLAAEIPTAQVVAVDISPAALAVAAANAQRHGVERVRLVESHWLDAVPTPPFDLVVSNPPYVAQTDWPALQREVRHEPYVALVGGEQGTEVYAHLLAALPPYLVAGGKFACEVGFEQAARVCAVGEAAGWWVERVIHDLQGIARTVVFTFEG
M--------------------------DTGSIAFILICSALVFLMT-PALAFFYGGLERRKNILNTMMMVICTLGIASIMWVAIGYSISFSGDGDFFGNLEHMFMSGVSATKHGLEIPDELFAIFQMMFPLITTAILTGAVVGRMKFGAIVAFIVAWSVLVYYPLAHMVWGGGFLAKIGSIDFAGGNVVHISSGVSGLVLAYVVGKRRDYHQLEYRPHNIPFVVLGAGLLWFGWFGFNAGSALAADGLAVHAFITTNTAAAAGMVSWLIIERILIKKPTVVGACTGAVVGLVGITPGAGFVSIGSAIVIGLVVSPVCYFFISALKRKLGLDDALDAFGCHGVGGIVGGIMTGIFTTKELALES-GAGLGETKLFIAQLLSIVFTIVYAALISFVIIKVIGLFLNIRVSEREEAIGMDDTEHDETAYPDMTILQAIRESEQRLELIEK--ENAQYVFLKRKKWNLTDWVVHMNEFIASDDLMQLKRDETKLLKHIPPQYILGKADFLDFEFQVTSDTLIPRVETEELVLRAIELGDNLPMNVVDIGTGSGAIAISLALLRPQWKMWATDISIGALNVAKENAKTLGA-KIFFDLGDVLTPFMEEQFDFIISNPPYIAKSELADMDESVKYEPENALFAEDEGLAIYKRIAEQAPFVLKQTGQILLEIGFRQGEVVKEIFERAPTRKVEILQDMAGKDRMIHVHKKD
M-----------------------VTIDTGNTAWVLVAATLVFFMT-PGLALFYGGMERSKNVLNTIMESFFLIGVVSVEFMLIGYTLIFGSDDGVIGNLDKIGL--IGTQNDGVNIPEMAFVAFQCMFAVITPAIMSGSITGRMRFAPFVVFSVIWSLLVYNTMAHWVWGGGFLAQLGALDFAGGLVIHILSGVSGLVLCLLLGRRRGYGRMPMLPHHLPMTVLGGAILWFGWFGFNAGSALGAGPLAANALVTTQIAAAIGVVGWVLAERYHRGKPTVLGAVSGGVAGLVAITPAAGFVTPVAAIFVGLIGAICCYVAVAILKNKLGYDDSLDAFGIHGVGGMWGAIATGLFATVSVNPDG-ADGLGG-DLLLPQLVSIIVAVLFSIIGTVVIFKVVSLFMDMRVSIGAESLGVDISEHGEEAYNVMTISRMLQWTEQYFRSIESSRLDGEVLLSHSLGCDRMYLYVNFDRPLDKAELDAYRPLVVQRAKGYSVAAITGHKEFMGLDFHVNEHVLIPRPDTETLIEDILDLYDDASPRILDLCTGPGTILLSLLHYLPNATGIGVDISNKALAVAEENRISLELDVSRFYKSDLLSALEQGLFDVLVSNPPYITTAEMNTLSQEVLHEPHIALHGGTTGLEFYVPIIREGWRLVKDGGYLAIEIGQGQEEAVSKLAVETGYGEPVYQRDIAGIIREVRWKIRK
M------------------------SIVPADNVWILTATALVFLMSIPGLALFYSGLSKGKSMLNTIMMVMVAFCVVSILWIVYGYSLTFGNDGGFIGSLQYIFLSGINPADASDNLYHYLFIFFQMTFAAITVALMAGAFIERMKFTAWILISVLWATVVYFPVAHWIWGGGWLSQLGTLDFAGGIVVHETCGIGALVGAILLGVRK---ENVMKPANLPLVAVGTGLLWFGWFGFNGGSALGMNSVAISAAFVTTIAALTGGLTWMFAEWILFKKPTSLGLFTGFIAGLATITPAAGFVDVFASVIIGFLGGIVCFVAVVYVKNKFKYDDSLDVFGVHGVGGMLGTILLAILAKPAVGE---VAGLGSGSQLIPQIVGVIAVGIYTAVATFIIFKIADMVTGLRISKDEEQQGIDEIIHGEKAYNLMKIKDLIRIGSERLKEIKTPVTDTQILLSYVLKLPRWKLITEREEEIPKEKVMEFFSLIERRAQREPLAYITGEKAFYGLDFKIKKGVLIPRPETEILVDEVLKRIPDKRVLGLEIGVGSGVISISLLKYRHNLFMYGVDISEKALELTRENAKIHRVSRLKLLKSDLFKDVPHIKFDFIVSNPPYVSAEEYAGLEEEVKKEPVEALIGGKGGIEFYERIVKEGKIYLKEKGFFGFEIGYTQSDRVKKILQDEGF-NVKVYKDLQDYDRVVIGERNG
M---------------------E--GIDSGTTAWLLISSALVMLMT-PGLAFFYGGMARAKSVLNMMLMSFASIALVSVLWVLVGYSLAYDSAGPFVGGLGYLGVTGLISD-VSGGIPVLLDVGFQMMFAVLTVALISGAIADRAKFGAWLLFVPVWSVLVYSPVAYWVWGDGWISGYEVIDFAGGTAVHINAGAAALALTFVLGRRKGFGSESMRPHNLPFVLLGAALLWFGWFGFNAGSAYAADGVAALALLNTQVATAAATGAWMLVERIRYGKATALGFASGAIAGLVAITPAAADLTPLGAVALGLIAGAVCAYAIS-WKYKFKYDDALDVVGIHMVGGIIGSLLIGLLAASSAG--G-SAGLGSFGLLAVQAIGVVGVLVYSFVVTFVIAKIIDLVMGFRIPEHVETNGLDAELHDETAYASMFLLDEVARATLRLAEVPSPRTDAEELAAFVHGVRRGELHEV----ADADFDARYWECVARRAAREPLQHITGRAYFRYLELQVGPGVFVPRPETEIMVGWAIDTLRVADPLVADLGTGSGAIAISIAQEVPRSRVHAVELDGEALSWAKRNIDASGRDRVTAHQADMRSALADGRMDLVISNPPYVPTAEAAAIPPEVSHDPDAALWAGDDGLDAIRELEAVGRRLLRPGGAMAIEHGDGQGIDIPRLFPEGQWRDVRNRKDLAHRDRFVVMRREE
M------------------------SVDTGNTAWVLVSAAMVLLMT-PGLALFYGGLTRAKSVVNMMMKSLAALALVSVLWVLYGYSLAFSEGNALVGGLSEVGLSGILDTVKETGLPDMAFIGFQLMFAIITVALISGGVADRMRFQSWVIFAAVWATVVYFPVAHWVWGGGFIAGMGALDFAGGTAVHVNAGAAALALVLVLGKRLGWPNSTFAPHNLPLVMLGTGLLWFGWFGFNAGSELAADGMASLVLVNTQVATAAAVLGWLLVERVRGTKPSVLGACSGAVAGLVAITPACAYVSPIGAIAIGAIAGALCALAVS-LKHKLGYDDALDVVGIHLVGGAVGSVLIGLFALSSLTD-G-PAGLGGVGLLGTQAAAVGIVGLFSFAVAGVIGLALKFTTGIRVAPEAELAGIDTIEHAEAAYDGMGWRALLDEATRRLTEVDSPRVDAEFLAAHVAGVSRGGLFAA--AAPTSAQAKKFRSLVERRAAREPLQHVLGTAPFRYAELAVGPGVFVPRPETEQLAEWALARLAVAAPLVVDLCAGSGAIGHAIVSERPDAVVVLVEKYPEAANWLRRNLDGVA---ARVVEADAVETLSDGQCDAVLSNPPYVPTS--TAVSPEVAADPATAVFGGSCGLDVIRPLIPRAARLLRPGGVVAIEHDDSHGAVVPELLTAAGFADATDHDDLTGRPRFATATLAL
M--------------------------DTGDTAWVLTSAALVLLMT-PGLAFFYGGMVRSKSVLNMMMMSLGAMAVVGVLWVLFGYSMAFGADGGLLGKFEFFGLDGLLAADLFGKIPSTVFVAFQAMFAIITVALISGAIADRARFGPWLLFAGLWATIVYFPVAHWVFDGGWIAKLLAIDFAGGTAVHINAGAAGLALAIVLGKRVGWPKEPMKPHSLPLVVLGAGLLWFGWFGFNAGSALGANGTAGVTFINTLVATCAAMLGWLLTERIRDGKATTLGAASGVIAGLVAITPACSAVTPVGAIAIGAITGVLCALAVS-LKYRFRLDDSLDVVGVHLVGGLSGTILIGLFASEAAPA-K-INGLGGVDQLWRQAVGAFAVLGYSFVLSLALGYLVKFTVGFRASEEAEVASIDEAEHAERAYEKMPLRLAVSEAAKILAEVDSPRVDAEYLAAHVLGVERGRLPLI--PLVDPSVIDQLHKLVRVRASRIPLQHILGWAPMGTISVEVGPGVFVPRPETELLMEWGLKSLAVSSPVVVDLCTGTGALALSIAAARPDAVVHAVEIDPQALSWTRRNADARVATPIRLHSGDATSLLSDGLVDLVVCNPPYVPEG--TPVQPEVGHDPHHAVFSGADGLDVIRHVVRAAARWLKPGGSVGIEHDDTHGESVPALLAARRLTEVTGHADLAGRPRFATARK-G
M-------------------------IDSGDTGFMIICTALVLLMT-PGLAFFYGGMVRRKNVVNTMMTSIFVIGIAMVMWILFGYSLAFGNDLGIIGDLSFLGLSNVGTTPYASTIPDLGFAAFQMMFAIITPALITGAVAGRMKFKALFIFIIVWSTIVYYPMAHMVWGGGFLAEIGSVDFAGGNVVHISSGVSALVLCIILGKRKDYDHAKYRIHNIPFVVLGASLLLFGWFGFNAGSSLKADGLAIHAFMTTAVAAASGMLSWMLMDVWKINKPTLVGSVTGLVVGLVAITPGAGFVPIWSAVIIGFVGSPICYFMISKAKQYFGYDDALDAFGCHGIGGIWGGIATGLFAQTSINDVR-WNGLGDTNLLIAQIISILLTIVVAVIGTLICIGVVRLFTPLRVDKRDEQMGLDMSEHNETAYPEMTVKELIKLAESRLDD---DVNVAKVLFYHLADKQPHELYLMYDEEVSSELEAKFLAGMEEYYQGKPIQYIKGVENFFGRDFKVNEDVLIPRYETEELVENILYRIDYQSITLCDVGTGSGAIATSLALEEPRLKVFATDISLKAVTVAKDNAKNLGA-NIEFMVGDMLEPLLEIKVDIFVSNPPYIPQE--QEIEAMVKNEPHVALFGGNDGLYFYRKIFQGVEPLLQERALLAFEMGFDQRELMEAALQEYPNDPHEIIKDINGKDRMLFIYRLK
MLKEKFPSAPFLF--FPPL-LELEFFMKTGDTTFILICAALVMLMT-PGLAFFYGGLERRKNVLNTMMMSFFIMGIASVLWIAVGYSLSFVGDGGIIGSLQNAFGLGLGRGPYAPTIPKLAYVAFQMMFALITPALITGAVAGRMNFKALFWFIIFWLLLVYCPLAHMVWGGGLLGELGSVDFAGGNVVHISSGFSGLVLALIIGKRRGYDRVTYHTHNIPFVLLGAAMLWFGWFGFNAGSALSAGSLAAHAFITTNTSAGIAMIVWMLIDVAVTGKPTAVGAATGAVLGLVAITPGAGFVPIWTSFIIGGVVSPLAYFMVSVVKPRLGYDDALDAFGCHGIGGIWGGIATGLFASRSVNPAR-WNGLGDTHLFFAQLIAISATIVIAVFGTFMIAKVVSIFVPLRVDAADERRGLDISQHGEKAYPDMTIQDALTAGAQKLRSLEQSRFEAEVLLAAMMHQERLYFLMHPEIPLSSEQIRAFANAIKRRSAHEPSAMITGHREFMGLDFDVNAHVLIPRPDTENIVETALAWISRSRPEVLDLCCGSGAIGIALKNCCPNIQLWLSDISKEALAIAKSNAQKHHI--AQLILGDLFEGLLPQRFDMIVTNPPYIPTDEIADLSPDIKYEPRVALDGGEDGYDFYKRLFASVHDHLKEQGYLVLECGWNQADTLIDMAH--SFSHIERIYDLAGFARGLVCG--K
M---------------------PKTGLNWGNTAWMLAATALVLLMT-PGLAFFYGGMVRAKNVLAMLMQNFICMGIVSVLWVVDLFSIAFGPDGGFIGDATYFGLRHGG-DSSGNGVPTTVIAAFQITFAIITAALITGASADRLRFGPFLVFVTVWSILVYAPIAHWVWGNGWLARHSVEDFAGGTVVHINAGAAGVALTLVLGKRIGWPKERMRPHNVPFVLLGAGLLWFGWLGFNAGSELAADQIAGFALVNTIVATAAAMLGWLVVERIRDGRPTTLGAASGLVAGLVAITPACAFVSPLGAIAVGVAAGVICALAVS-LKFKARIDDSLDVFAVHLVGGVVGALSIGFLGDAAIN--G-HNGLGGFLQLGRQAMGVGAVLAYDFVLTLIIAKVIDLIMGLRVSRDVELEGLDINLHAESAYDAMPLRAALAEAASILAAVVSPHADAEQLAAFVLGCPRTHLLAA--GALPAGRHEVFRQLVARRAQRVPLQHLTGSVGFRRLELAVGPGVFVPRPETEVLAGWCIETLRPAQPLVVDLCTGSGAIALSIAQEVPAARVFAVDDDPVATAWAQRNVAGTGLGRVVVLCADAAVALPEGQVDLVVANPPYLAEGDRQLLEPEVRHDPPRALWSDADGLAGPAMIVEAARRLLRPGGRVAVEHGDGQRAAVVGLFDR-GWSEVAAHQDLTGRDRFVTARR-L
M---------------------------SLPVLWLLITAALVLFMT-PGLAFFYGGLVKSKSVISMMMLSFGSIGLVAVLWILFGFNQAFVDGAEILGNFSDFGLQDASTAADAGSGAILAGAIFGATFAIITVALISGSIADRARFWPWMLFVGLFATLVYFPVASWVFATGWVGDTSTIDFAGGTAVHINAGAAALALALVLGKRVGFSKEEAQPHNVPLVLIGTAILWFGWFGFNGGAA-TSDGQVGLIFVNTLVAPAAALVGWIVVEHFKEGKATAVGAASGIVAGLVAITPSCANLTPIWAIVLGLVAGAVCAFAIE-LKYKIGVDDSLDVVGIHLVAGFIGTLYLGFFAID--------TGLGNIEQLVVQAIPAFAIAAYSFTMAFVIGTLIEKTIGFRAKEEDEVAGIDLALHGE-GYA-METRRLLQTASARLRSVASPEYDAAELLAHVLGTNRSQLPLV--QEVPPAAEQEYDALITRRALREPLQHLIGRAWFRHVSVAVGPGVFVPRPETELLAGWAIDQARGRIPVVVDLCTGSGVIARSIADEVPEAQVHAVELDPPAHAWAEQNLADTS---VDLRQGDLATAFDDGRVDVLVSNPPYVPLEAWESVAVEARHDPHLALFSGDDGLDAIRVLEQRGVVLLRAGGVVGIEHADAQGESAPAVFSRSGWEEVRDHRDLAERPRYLTARR-R
M--------------------------NTGDTAFLLISAALVFLMT-PGLAFFYGGLVRRKNVCNTMMACVSIMGLSIVMWILFGYSLSFGGNLGIIGDFRWFSFQGVGMDAYSDTLPHLVFAAFQMMFAMITPALITGALVGRMRFKALFLFICLWSVIVYYPLAHMVWGGGFLSAIGSIDFAGGNVVHISSGVSALLLALFLGRRRGYETTSYRIHNIPFVVLGASLLWFGWFGFNAGSALGANGLAAHAFITSALSAATALLSWMLIDVIKEGKPTIVGASTGLVVGLVAITPGAGFVPVWSAFIIGGLVSPICYVTVTFIKKHLKADDALDAFGCHGIGGIWGGIATGLFARSSINSTK-WDGLGDTRLFMAQITGILISIAVAAAGTLICVGIVKLFTPLRVTPKVEQLGLDISEHGESAYPDMTLQEVVKKGEAYLREVDNPALDAWYILENVCNIDKTYFLLNRDEEILPVQYARYQTMLVARGKRVPLQHLTGEQEFMGLSFLVNNKVLIPRQDTEILVEEALKVLR-PGMKVLDVCTGSGCIIISLMKMSGAEKGMAVDISQEALEVAGENARRHGV--IDFRKSDLFSQV--GKFDVIVSNPPYIATSEITKLMAEVRFEPMAALDGKEDGLYFYRKIVTKSRSFLNPGGWLLFEIGYDQAAMVTSMMRSADYTDVRVVKDLAGLDRVVLGRM-N
--------------------------------------------MT-PALALFYGGLVRSKNVLSTFMHSFFALGLVTIQWVVIGYSLSFAPTGGWIGGLDHMFLAGVGLEP-GQTIPHILFMVYQLMFAIITPALISGAFAERVKFSSYVVFTLAWTTLVYDPLCHWVWGGGWLGARGALDFAGGTVVHLSSGISALVFALVLGKRLGYPKQKMLPHDLTMTLLGAGMLWFGWFGFNAGSALTSGGLASLAFVNTHIAAGAGALAWATIEWVRHKKPSALGVASGLVAGLVAITPAAGFVGPMAGLGIGLAAGVVCYLGVL-LKSRVGYDDALDAFGVHGIGGALGAVLTGVLASTVWNSAG-QDGLGNTGLFIENLLSVVVAGVYAAGVSFVLLKIIDKVMGLRPAPEMEQEGLDITLHGEEAYAEM------KWSADDFASIESARLDAELLVAHALGLDRVKLYMDLDRPLAPDELTKIRELVLRRRKREPVAYILGRREFFGRGFEVSPAVLIPRPDTETLIEAALERLPDASGAVLDLCTGSGAIAVTLAAERTGIEVDATDLSEAALEVAKKNASKLGVERVRFHHGDLFAALPSREYALIACNPPYIAEHERATLAPDVAHEPGMALFSGPEGLDVLHRLCAEAPKWLAPGASILIEVGAGQAPAVIALLERAGLVEGRAHQDLGGHERVVEARRAT
MAIRSKALLAALT--LGSL-AAEAPQLSGADTAWMLISTALVLLMT-PGLAFFYGGLVRAKSALNTMMMSFAALGFVGIAWALIGYSLALSPGSKFIGDLSLALLHNVGLENSILTIPHLLYMAFQMTFCIITAALISGAVIDRMRFPAYLLFITVWSFTVYAVMAKMVWGGGFLAQLGAWDFAGGTVVHINAGVAALVAALVLGPRKDFGRQALLPHNVPFALLGAALLWFGWFGFNGGSALAANGIGSLAFVNTMLAPMATLVVWALLDLTRTGKVTAVGAATGIVIGLVAITPAAGFISPGFAIMLGAIAAFPSYFVLL-WRARSKLDDSLDVFAGHGVGGITGAILTGVFAQKSVNGV--FDGLGNFNQVLVQALAAGTAVLVSGLGTFLLLKLVSLITPLRATSKEEATGMDVTQHGEEAYSNMTRLELLRQFERRFREL--PSQEARWLLAHALGLEDADLLRGLYKAAPKGIAEQMEGWLMQRRQGYPLQLILGYSLFYYLRLEVRPGVLIPRPETERLVELALGLLSSFTGRLLDVGTGSGAIALALKRRCPKAEVWATEIDPAAVALARENARRAGL--VQVLLAPFTAHL--KALDLIVSNPPYLPESYRQEAPPELSYENPQALYSGPEGLDMPRELLRHAWRALKPGGALALELAESNVHTLAEEAQRAGWEAVQVHRDLAGRPRYLTARKHA
MRKLVILAVVAIALFIPALNFDDGKLYSAADTGWIIVATALVFLMT-PGLAFFYGGMVHRKNVISTMIKSVVASGVVSILWVTVGFSLCFGESGGFIGNGTFAFFQGVGSGALAPTIPLTLFALFQLMFAIITPGLVVGAVAERIRFTSYILFIALFSLLVYAPIAHWTWHEGFLFQMGVLDFAGGTVVHISAGCAALAGALVLKRRQSHLQKEIPPANIPYVLIGTGLLWFGWFGFNAGSALGANSLAVSAFATTNTAAAGAGLSWMFFDVLRGKKPSVLGFCIGAVVGLVAITPAAGFVTIPQSIFVGVLAAIISNLAIY-YKQKSTLDDTLDVFPCHGIGGMVGMLMTGIFATKAVNAAG-NDGLGNPEFFFTQLKALGIVVAYSFAVSYGIFKFINFILPLRVTSEEEELGLDESQHNEKYMQIMSILQVRQSIIEQLTPNREAMLIADMLLEKIADLPKRALLNLKTADLSPENQIALNAMLSQLLRHRPIQYVLGEAWFQNMRFYVDERVLIPRPETEELVEWVVREEKGLSTTILDIGSGSGCIPLSIAKKLPNAVIHSCDISMGALEVARKNASDLGL--VNWHHIDFLQEAEWPKADVLVSNPPYIPQSGRSEMATHVVYEPSMALFPDEDPMVFYEAIARFARLHTSPGARIYVEIHEDLAENVRECFLRSGLRKIETRKDMQGKERMIRAIS-L
--------------------------MENADIAWLSVSTLLVLMMVVPGLALFYGGMVRSKNVLSVLMQTTSVFCLAVVLWFVYGYSLAFTDGNAFFGGFSKLFLSGLF-N-APDGVPELLFAAFQATFAGITCALIIGGFAERARFSAVLVFTVVWFTLAYVPIAHMVWDPGLLFAAGALDFAGGTVVHINSGIAALTAAALVGKRLGYGKEALQPHNLPMTYIGAAVLWVGWFGFNAGSALAANNTAVLAFMNTLIATAIAVLAWSATEKLLKGRSSLLGAASGAIAGLVGITPAAGLVGPVGALIIGLIAGVACAWSVTYVKHWLRIDDALDVFCIHGIGGIIGAILTGIFNAQSLGGPGI----EIPAQIWTQVEGVLLTIVWSGVVAIVAYYVAKVLCGFRVSEEDERAGLDISAHGESAYRKMSIREAMAAC-------DLPRLESRMLLSELLGRPHAWLVAHDSDPLPAGVASRFETLARRRREGEPMAYLLGMREFMGHEFHVTPAVLIPRPDTEVLVEQGLRELAGPGARVLDMGTGSGAIAVSLALAAPQAHVTASDASAEALAVARENARRLGA-TVEFVAGDWFAALQEARYDLIVSNPPYVAAADPHLDQGDVRYEPRMALTDGADGLADIRSIAAGAPAWLNPGGTLWLEHGWDQAVAVREILSEAGFRQVNSHADLAGIDRISGGYL--
M-----------------------QHIVPGDVAWVLFSTVLVLLMTVPGLALFYAGMVRKKNVLATMMQSFILCAAMTVVWMIAGYTLAFTNGNAWVGDLSRLFLNGLAAGATPTTIPESVFLLYQMAFAIITPAVVTGSCADRMKFSALLVFFTLWSLVVYAPLAHWVWAGGWLARLGVADFAGGTVVEINCGVSGLVCALMLGRRLGYGHENMAPWNLSYAVIGASLLWVGWIGFNSGGALGANGRAAMAVLATQIAAAGGTLSWTFAEWFLRGKPSVLGAISGAVAGLVAITPAAGFVLPGPALAIGIVAGVVCFWSATTLKAALGYDDSLDAFGVHGVAGIIGTLATGWFAYGPLTASATAGGAGGLHLLGVQAVAVVATIAWCGLASWALLAATDVLVGLRVTRDEEREGLDLVLHGEQV--FMTRAAALDWGAARLAEIDTPRLEARLLLAHALGVDAATLLADRAAPLA---ASDYHRLIERRAARVPLAYLLGTREFWSLPFAVSPATLIPRPDSETVVEAALAAAPGRGLRVLDLGTGTGCLLLSLLSEWPDAWGLGVDVVPSACALAAGNAAALGLGRAAFLCADWDAALR-GRFDVIVANPPYIPRDTIAALMPEVAHEPASALNGGADGLDPYRRLLPTLSALLAPGGVAVFEHGADQAAALADLAARWGFDA-DPRRDLAGLARAVVLRPQV
M--------------------------DSGNTAWVLIAAALVLFMT-PGLAFFYGGMVRSKNVLGMLMQNIFAMGIVSTLWAVIGFSIAFGGDNAIVGNLDFAFMKDVT--TLDGDIPGFAFFAFQMMFAVITPALITGATADRLKFGSYALFIAIWSIVVYAVAARWVFNNGWIFEMGALDFAGGAAIHINAGLAALAVIMVIGNRKGHGTEPMPPHNLPLTVLGTGILWFGWFGFNAGSALAADGVAAQALVNTQLGAATGMLGWLLVERIKTGHATTLGACSGAVAGLVAITPCAGFVGGVAPLIIGSIAGAACYFALF-IKAKMNWDDSLDVIAVHLVGGIIGTLLLGFFADTAVNG-E-FDGLGGAELLKDQFVAAVGVGVFSFVVTYIIALAIQNTIGLRVEEESELVGLDQSEHAESAYTSM-ADQTISWSELLRETIIGDRAHARWICETATSSTPDEFRAMLDQPAGERAVGHLDAMVARYRTGEPIQYVLGSWGFRRLDLAVDRRVLIPRPETEQLAEMAIEKAAGPTRTVADLGTGSGAIGLSIADELPGTTVWLTDASDDALAVAQANLAGLGAINVRIAHGSWFDALPDVMFDVIVSNPPYVADGSV-ELEPIVAWEPTSALLSGSDGLDDIEVIVAGAPARLRPGGWLLLEHGHDQGDSVRALLEVAGFVDVETKRDLADLDRITAGRR-P
M------------------------EINSGDTAWVLTSAALVMFMT-PGVAFFYGGMVRAKAVLNMMMMCFGAMATIGVLWVLYGYSIAFGNSGGIIGNTEFLGLQGLMSESVAGSIPSLAFVAFQAMFAIIATALIAGGIADRAKFSTWLVFTAIWGTVVYFPIAHWVFAGGWIAQIHALDFAGGTAIHINAGAAALALVLVIGNRHGFGKEPMRPHNLTLVMLGAAMLWFGWFGFNAGSAGAANTTAAVAFINTLAATAAAILGWLLVERIRDGHATSLGAASGIVAGLVGITPAADSVSPLGAIVIGAIAGACCALAVS-LKNKFNYDDSLDVVGVHLVGGLVGTLLIGFLATANAPA-G-VNGLGGFDQLWRQAVGAFSVLIVSFVLSYAIGWVLHKTMGFRIDHDQELEGIDRHEHAESAYESMDLGPALRAAGATLRAIDSGRADAARLAAHLLDCPVGEVERLAGRPAP----AGFTELVTRRARREPLQHLTGRAPFRHLDLHVGPGVFVPRPETETLVDLALTYLRAPPPRIVDLCTGSGAIALTIADEHPVAVVGAVELSEAAHAYARRNVDAHADPAIDLRRGDASSSFLDGTIDLVATNPPYIPDDA-IPRDREVRHDPHLALFGGADGLDVPRALLAHAAHLLRPGGALLMEHGETQGQQLAELLGAAGWVDIADHRDATDRPRVICARRRT
M--------------------------DTGDTAWVLASAALVLLMT-PGLAFFYGGMVRSKSVLNMMMMSLGAMGVVGVLWVLVGYSTAFGADGGLLGKFEFFGLNGLLTPDLFGTIPTTVFVSFQAMFAIITVALISGAIADRARFGPWLLFAGLWALVVYFPVAHWVFDGGWIAKLAAIDFAGGTAVHINAGAAALALAIVLGKRVGWPKDRMKPHSLPLVVLGAGLLWFGWYGFNAGSALGANATAGVTFINTTVATAAAMLAWLLVERIRDGHATTLGAASGVVAGLVAITPACSSVTPLGAIAVGAITGALCALAVS-LKYRLGIDDSLDVVGVHLVGGLSGTILVGFFASDAAPA-G-VNGLGGVDQLWRQAVGAIAVFAYSFVLSLALGYLVKLTVGFRSEQDDEVGGIDEAEHAETAYDSMPLRPALIEAERLLAAVDSPRTDAHLLAAHLLGVPPGKLVLT--PMVEPRVLDELGALVAKRATRVPLQHLTGEAHLWGVDLAVGPGVFIPRPETELLVEWALNAVRAARPVVVDLCTGSGALALSIAHHRPDAVVHAVEKDPTALSWARRNADARSATPIRLHHGDVTGVLSDGAVDLVVCNPPYVPDA--TEVQPEVAHDPRAAVFGGADGLDVIRHVVTLAARLLKPGGHVAIEHDDTHGEAVPALLATRKLADATPHRDLAGRPRFATARR-G
MQK-VLLVAVGVALLVPAAQVKQGGPINPADTAWLLTATALVLLMT-PGLSFFYGGMVRLKNVVSTLMQSFIAMAVISVLWVVVGFSLCFGDSHGLIGDRTFFMFSGVGGETLAPTVPLLLFALFQLKFAIITPALITGAFAERVRFKAYLLFMVLFSVFIYAPLAHWTWHEGFLRQWGVLDFAGGTVVHMSAGLAALAGAIVLGRRQVHLHATHAPANVPFVMLGTGMLWFGWFGFNAGSALSASSLATLAFATTNTASAAAMLGWIAFDWLRGRKPSAMGACVGAVVGLVAVTPAAGFITVGQSIVVGLVASFVSNAAVH-FKSRTALDDTLDVFPCHGLGGIVGMVLTGVLAKD--------VGLGTTRTFLMHLLALVVVSVFSFVGSYILYKIVDRIVPLRVTREQEEEGLDLSQHGETVGEAMTIRRILTWTTGHFEKVDAPRLTAEILLAHVLKTGRVRLYVDLDRPLSKDELAAFKALIERRLAGEPTNYLTGTKEFYNRPFKVDARVLIPRPETELLVEAVLHAVPDAPSRVLDVCTGSGCIAISVAAERPQATVVATDLSKDACALARENAQALGMERVSVLEGDLFSPLPPATFRVVVSNPPYIDSGDIAGLSAEVRREPRLALDGGPDGLVALRRVIHGARRVLEPGGLLALEMGETQGSAVLELLRAAGYSDARVEKDLERRERMAFGTQ-A
--------------------------MNNADLSWMLVSTLLVLMMAAPGLALFYSGMVRQKNALSMLSQTLLVFSLGVVLWFIYGYSLAFTAGNPLIGGFDKVLFNGMF-TAVDQQLPELLFASFQATFAGLTCALVVGSLAERTRLSAILVFTVIWFTLAYLPICHMVWQGGLLNSRGALDFAGGTVVHINAGIAGLVGAWMIGPRLNYRREAMPPHNLPLTFIGAALLWVGWFGFNAGSALSANENATLAFFNTMLAAAIGVVAWTLGEWISKGHPSLLGACSGAIAGLVGITPAAGFVAPSGALAIGLITSLACLWGVNVLKRWLRADDTLDVFGIHGLGGIVGALLTGLFNAPVLGGPGT----SIWMQLWIQLEGVLVTLVWSGVAAWIAFTVAKLVCGLRVDADHEREGLDIRTHGETGYQHMTLRALQPLS-------PLPRLERDMLWMQVLGVGRSWLIAHDTDELPLDKIQAYQALEARRVAGEPMAYIVGVREFMGHEFLVSPSVLIPRPDTETLVERALERVQIQSPRILDMGCGSGAIAVSLALARPDAHVVASDISTLVLAQAGLNAQRLCG-KVEFCLGSWYDAVGQEPFDLIVSNPPYIAVDDEHLAQGDVRFEPRQALTDGSDGLTDLRTIVQGAGPYLRPGASLLMEHGWDQADHVQNMLRQAGFKQVISYEDLAGIRRVTGGQC--
M-----------------------GNINSGDIAWMLTSSALVLLMT-PGLALFYGGMVKRKNVLNTMASSAFCMGLASILWVLIGFSLSFSGDAGIIGNLHWFGMQGLESGAMTAYAPTVCFAIFQMMFAIITPALITGAVVERMRFSALFIFIAVWSVIVYYPLAHMVWGGGFLFKLGAIDFAGGDVVHISSGVSALTAALVLGKRKNLGRAAYHPHNIPFVFLGAMLLWFGWFGFNAGSAGASNTLAVHAFITTNTACAAALLSWMFIEKIRNKKPTLLGMSTGAVIGLVSITPGAGFVPIWASIIIGAAVSPICYFFVTYVKPKFGYDDSLDAFGCHGIGGIWGGIATGLFALKGFNPDR-WNGLGQSELFVRQMAAIGITIVVAVVGTLIALGVAKLAVKLRVSPRDEDVGLDQSEHGEAAYPDMTARALYRAIRQRLT-ADKPAFDAACLLEKHVRLRREELPLRGDTPVAEDVCTALWADVERRAAGEPLQYLLGEWEFMGLPFKVGPGVLIPRPETELLVEAAIAYLNAAAPRLLELCAGSGCVAISAARA-TGCEAVCLEYSADALGYLRANIALHGLDRVRAVEGDMLLPV--GSFDVLLCNPPYIRTEELPALQAEVRREPVLALDGGPDGLRFYRALCAW-VPVLRPGGLLACEVGMGQAEDVARLLEDAGLCNVAVRNDYAGIGRMVRGYRDQ
M-----------------------EGLNGADVGFVIFAASLIMFMI-PGLALFYGGMVKSKNVLSSTLHSYMALAVISLQWILVGYSLAFGPDNGLIGGLNWAFLKDVGMSVYAATIPHLLFVVFQMMFAVITAAVISGAFAERMRFPAFLLFLVLWSTFVYDPVAHWIWGGGWLKQLGVLDFAGGFVVEISSGIAGLVAAIVIGKRR---RTRPDPHHIPMAILGGGILWFGWFGFNAGSALAANGIAVNAFLTTNTAAAAGAISFVTMEWIINKKPTALGTVSGAIAGLVSITGGAGYVTPGSSLIIGLVGGLLSFLAISRLKPKFGYDDALDAFGCHGVAGIWGALATAVFASIKVNPAG-ADGLGNVELFRNHLIAIGAIVVYTAVMTFVILKAISLVTTLRTKKEEETEGLDISLHGESAYNNMTLNSLLQRGRELLTEITDATTDAWLLFEYVFCMSRCEFLLKRDEKADEEKTEKFLELAALRSTRIPVQHITGVQEFMGLEFLVNENVLIPRQDTEVLVEKVVEWAGTEDISILDMCTGSGCIAISLAWFLKHAKVTGADISEKALETARKNAERNGV--CEFIRTDMFEKV--GKYDVIVSNPPYIRSRDIEDLMAEVKHEPPAALDGGEDGLGFYRIIARDARKFLKDGGCLALEIGFDQAAEVTALLEESGYESIEIIKDLPGLDRVVFATKNE
M--------------------------NAGDTAWVLVCCSLVLLMT-PALALFYGGMVRRKNVLSTLTLSYTFMALIGVQWLLYGYSLAFGEDQGIIGGLNFLGFNGVGALPYSKTIPHGLFAAFQMMFAVITPALITGAFVERVKFKSFLLFSLLWATLVYDPLCHWVWGGGWLKALGVLDFAGGTVVHIAAGFSALAFALVIGPRKGFGKSPMEPNNIPFTVLGAGLLWVGWFGFNAGSALAANGVAVNALLTTNTSAATAGLVWMMLSWL-DGRPSPLGIATGMVVGLAAVTPASGYVTPMAAMVIGAVAAPLSYYTMR-FRDRHRLDESLDVWACHGMTSTWGMIAAGLFATTAVNADG-ANGLGNPGQIGVQLLAVVVTVAFSFGMTYVLARLLRASIGLRVTVMEEEVGLDISSHGERSYS-MDIRTILNITAIDLERIPTPRLDAEVLLFHYLKTDRSGLYRHPERLLTDEEISVFQSWVARRQQGEPVACIVGQKEFWSLVFEVNGQVLVPRPETEILVEEVIRVCSYKNPSILDIGTGSGAIGVALASELREARIVATDISRGAIEVATRNARKNSVDRISFRLGNLFEPVSAEKFDVIVSNPPYISEDEFPDLPLDVRFDPELALVAGREGTSFHEAIIREGAFHLKVGGWLFMEMGAGQRDRIADVFRGSDYDNIAFRMDYAGIERVAMARRSA
M---RFVSAMLLAVLLASPAVGTLVESDTGDTAWMLTSSAIVLLMTLPGLALFYGGRVRAKNVLSVALQCGAVAAVISVLWVVTGYTLAFGDINGWFGNGRAWMLIELINVRYGTTVPESAFVLFQMGFAIFAAALMVGAWAERARLGWVVLFCAAWSLIVYAPVAHWVWGGGWLASFGTMDFAGGLVVHTTAGVSALVAAALIGPREGFSDKPILPHAPVLTMIGAALLWVGWFGFTGGSALSATDDASSAIINTHLAACVAALVWLLIERIALGKCTMIGWATGAVAGLATITPAAGYIAPGAAILFGALAPVVCYGALVQV-RKWGIDDTLSVFAVHGMGGMLGTLLLGLFVSYSLGGTGYPAGM-PATQLGAQAIGVAAVAVWSAVMTGILALVIGILIPMRVKRKREIEGLDMTSHGERGWYDMSVGEVIREAASLLD-VAWARIDAELLMAHALGCSRSAMLLHHMR---DPVPDGFAPLFERRLAHEPVAYITGNAEFYGLELKVTPAVLIPRGDSETLIDAAQEHFAEAPQRILDLGTGSGALLLAALSQWPGAEGVALDASMPALRVAQCNARKLGMERSRFLRRSWRRDL--GQFDLVLCNPPYVEDD--ASLDPCVRHEPSSALFAGPEGLDDYRILLPQIAPLLTPDGIAIFEIGSTQHDAVAALAQNQGLES-TLRRDLNGHPRAMIMSQNR
MKRILLLLGLLL----SSNAVIVKTVADKADNAFMMICTVLVLFMSVPGIALFYGGLLRSKNILSMLSQVLISFSLIAVLWVIYGYSLAFGDGNWFFGNFEWVLLKGIAITDVEGSIYQLIWVAFQGSFACITCCLILGAFAERIKFAAVMIFMVIWFTFSYVPMAHMVWGGGILGNEGALDFAGGTVVHINAAVAGLIGAYLVRQRIGFNKEPLKPFNLPYVYIGAAILYIGWFGFNAGSSTHADEIAGLAFINTVVATAAGVLAWSAVEWIHRGKPSCLGACSGVIAGLVGITPAAGFVGVGGALIIGLICGVAGVWGVSGLKRLLKVDDTCDVFGVHGVCGIVGCILTGIFTAESLGGVGFENNISMIEQLFIQVMSIITCVIWTAVVALIAFKVADKLVGLRVSIDHEREGLDINSHGESAFNDMTYLEWLKQASLSLNESESPKRDAEILLGFVTNKTRTFLMAFCETELTQQELDLLDTYLKRRQEGEPIAYITGMKEFWSLKFQVSPSTLIPRPDTEKLVEIALEYLPKVPCEVLDLGTGTGAITIAMATERQDCLFTAVEKSEQALHLAQNNAKHNGVNNAYFLLGNWYKSLKGRKFSMIVSNPPYIDENDIHLSQGDVRFEPRSALVADDQGLADIKLIVEGATKHLNQYGWLLIEHGWQQGEDVRTIFKQNNFQLVETHTDYSGNDRVTVGRWKP
MRKKTTLLFLLAASLFQGT-AADAVVTDTGTTSWMLTSTALVLLMV-PGLAMFYGGLVRTKNVIGTMMHSFAAMVIIGVLWPMVGYALSFGPGGGFIGWSKYFMLQGIDDTIMSTQIPEYVFAMFQGKFAIITPALIAGAFAERVNFKGYAVFIALWSIFVYSPICHWVWADGFLFNMGAIDFAGGTVVHISSGITALVAALYLGKRRGYPKNVMQPNNLVMTLIGAGLLWVGWFGFNAGSAIASNLATARALTVTQMAAASGAFTWMVIEIFHHGKATSLGVASGILAGLVAITPAAGVVQPVGAFALGMLASIFCYSAIL-LKSKLGYDDSLDAFGVHGVGGIVGAIALVFFIRPSWMADAATADHTMWQQLGVQATAVGVTVVYAAVISFILLFLVEKTIGLRISEDDEMSGLDHSMHGEHGYGNMEVVELLKTTTAFFVTVDEPRISAELLLGHVLGKSRLELYLHHNRPVYQDELDRFRRLCRQRIEGRPVQYLTGEQYFYGLQFFVDERVLIPRPETELLVEQVLDALGSRKAKILDIGTGSGCIAVTLAKLFPELTVSAIDCSLEALEVARINVLKHGVSQVSCIHADFFDEFFATSYDLIVSNPPYIPVCEWEGLQREVKYEPKIALT-TPQGVECYHAIAAQAAKLLVPGGRLCFELHADAAAVVSELLEANGFGGITVTKDYSGLDRILSAIS-G
MKKPAVLALVALAVFTPTL-TFTSGKFNSADIAWLLTATALVFLMT-PGLAFFYGGMVHRKNVISTMIKSVVAAGVVSIFWVFIGFSLCFGDSGGFIGNGTYLFFKGVMSGALAPTVPFALFALFQLMFAIITPGLVVGAVAERIRFTAYILFIALFSLLVYAPIAHWTWHNGFLFKMGVLDFAGGTVVHISAGCAALAGAMVLKRRQAHLHQEVPPANIPYVLIGTGLLWFGWFGFNAGSALGANVLAVSAFATTNTAAAAAGLSWMFFDVIRGKKPSVLGFCIGAVVGLVAITPGAGFVAVPQSIFIGFVSAIISNMAVY-YKSKSVLDDTLDVFPCHGIGGMVGMLLTGVFASKAVNDAG-TDGLGNAAFFFTQLKALGIVIAYSFTVSFLIFKFINFVLPLRVSSEEEEIGLDATQHNEKYVQHMTISQANQLLLSTLNMGNEASAIANLVMEELTGKTKAYRLLHSQDNLSESDQQRFKRYLAGLEKGSPVQYVLGEAWFGGLRFHVTEATLIPRPETEELVEEVIAY--TKIRKLLDIGTGSGCIPVTIKKRLPAVSVSAIDVSTPALAVAKSNAERHQA--VNFMQFDFLREDTWGIFDAIVSNPPYVKESESVTMLHHVLHEPHLALFPDADPLLFYRKIALFGKSHLTPGGMLFLEINEALGRETQALLEEYGYTT-TLKKDFYGKDRMILATL-A
MFKSAAFVAATL----CTSATPAAPAINWTDTLWVIIAAALVLLMT-PALALFYGGMVRRKNVLSTFLHSFIMLGIVSILWLVIGYSIAFGKSNGWIGNMEFFGGAGISMKAPAGTIPAGAFMLFQMMFAIITPALISGAIAERMKFSGYVMFTTLWSLLIYGPIACWVWNGGWLFQKGALDFAGGTVVHLASGVSALAACMVLGRRRALDKEPILPNNLTTTLLGAGLLWFGWIGFNAGSALAVGDLALSAFTGTHVAAAAGMLGWLVCEKIRYGKPTALGAASGLVAGLVAITPGAGFLTPMSAILVGFVVGAICCMAVG-LKHKFGFDDSLDVVGVHGVGGLLGAICTGIFASVEINPL--ADALGRGGLILTQLIAVAVVGAFAFVGTLLLMKLTQAVVGVRATEEDESTGLDIALHGEAGYN-MRLDEWIRHAQKRLAAIESSRLEAQLLAAHVLRVDRSWLIAHPEHEFNE---LAGEMLLQRRESREPLAYILGRREFYGRQFRVTPAVLIPRQETEVLVEAALAEDHAVPLRVLDIGAGSGAIAITVKLERPDWDVTAVDISPPALELAEENAKSLGV--IRFVLSDGFEQLIGESFDLIVTNPPYIGHDEP--LMPDVVHEPHVALFSGKTGLEFYERLSREAMNHLNDGGRLMMEVGHRQARTVRELFESGGWQHVQTAQDLSGIDRVLVMAWRV
M--------------------------NNADVAWMLMSTALVLLMT-PALAFFYGGLVRSKNALNTMMMSFISLGFAGVAWALLGYSLAFAPGTSLVGSLNFSLLRGVTLDP-QGTIPHVLFMAFQGTFAVITAALISGAIVERMRFGAYITFITLWVIAVYAPIAHWVWGGGWLATMGALDFAGGTVVHVNAAAAALVASIVIGPRIDHGRQAMLPHNVPFVLLGAGVLWFGWFGFNAGSALAANGIAGLAFANTMLAPMGTLVVWTLLDVVRTGRVTAVGGATAIVVGLVAITPAAGFISPMSSIFLGSIAAFPSYFAII-FRSRTRLDDSLDVVAAHGVGGTVGALLTGVFADKVWSG-G-GNGLGNAGQIGIQALGIAAALFYSGAMTFILLKLIGLVLPLRATTRNEALGLDVTDHGEEAYAAM----AVAAARARLLALDQAHLDPEVLARHVLQWDRATWITRADEPASSEFLSAFDVLIARRAAREPVAYIIGTREFYGRDFLVNPDVLIPRPESELIIDYALQRVPSGFVRVVDVGTGSGALGLTLACERPAWHVEVTDVSAAAIAVARRNARAFNVDRMTFLIGDLLEPT--GLFDVIVSNPPYVARRDAPGMMPDVRHEPHVALFGGQDGMDIPRRLLSQAAERLAPGGWMAMEFGYGMQEPVEHAAREAGLEIQEVLEDLQGIARTLVAG--R
M-------------------------LDTGTTAWLLMSAALVMLMT-PGLAFFYGGMARAKSVLNMMLMSFTSIAIVSVLWVLVGYSLTYSPGGHLIGGLGDFGSSGFVNAVEEGGYPLLVDVGFQMMFAIITVALISGAIADRAKFGAWLLFVPLWSLFVYFPVARWVWGGGWFDGASVVDFAGGTAVHINAGAAALALTFVLGRRKGFGSESMRPHNLPFVLLGAALLWFGWFGFNAGSAYGANETASLALVNTQVCTAAATAAWMLVERVRYGKVTALGFASGAVAGLVAITPAAANLTPVWAVVLGLVAGAVCAYAIS-WKFKFKYDDALDVVGIHMVGGIIGSLALGVFASATVGE-GAPDGIGSPMFLLVQFIAVAATTLYSFAVTWLIAKAIDMAMGFRLPEHVETNGLDTELHAQSAYAVMLLLDEVARATLRLAEVASPRADAEELAAFVHGVRRGELHTV----ADSDFDARYWECVARRAAREPLQHITGRAYFRYLELEVGPGVFIPRPETEMMVSWAIDTLRVADPLVVDLGTGSGAIAISIAQEVPRSRVHAVEVDATALSWAKRNIARSGLERITAHHADMRTCLPEGRVDLVITNPPYVPLDSADEIPPEVRYDPAIALWAGPDGLDMIRQLEAVGRRLLRPGGYIAIEHGDGQGIDIPPLFPEELWCEVRNRKDLAHRDRFVVARRVD
M-------------------------ISPVDTLLVVFCTALVMLMT-PALGLFFGGMVRRKNVLATFQGCFILLGAVALQWLVVGHGLAFGRGGGWIGVPGGA-MLGFSFAPFAATIPQPVFLLFELTVAVFAAALISGAVVERVRFGPMTVFILGWTTLVYDPVAHWVWADGWLKKLGVHDFAGGLVVHATAGVAALCCALILGKRRGLDSENLHPHNLTLTAIGSGLLWFGWIGLNTAHAWKVSPSMIAALAATILGGGAGMIAWSLIEQLQKGKVTLLGTCTGAVAGLVGVSPAAGYVTPLGASAIGLVVSALCYAAVA-AKRRLSYDDSLDVFGVHGVGGVAGLLAVGLLADPAIDA-E-VVGLGNADLIAVQFVGAGVVVAYTFVVTAGLLIAVDRLLGLRASPEDEELGLDLAEHGQRGYIAMSVGRLLTWTTDYLRRSESPRLDAEVMLASVLEWERVQLYTHFEDVVGERARDRYRELVKRRAEGAPVAYLVGRKEFYSLRFDVAPGVLIPRPETEFVVVEFLEVAKRESVRAVDVGTGSGCLAVACAYHHPAAEFVAVDLSRDALDQARKNAARHDLGRIEFLEGDLLAPVAGPAFDVIVSNPPYIPSREIEALEAGVRHEPLLALDGGPDGLAVVTRLIADAVPLLKSGGHLILEIGSPQEADVRDRIAAHPYTLLPTVRDLRGHPRVIQAVR-N
MTNSIILLVITGLLFFPFTTAIVTEGIDAADTAWVLISAALVLIMT-PGLAYFYGGMVNAKNVISTMLQSFIAMGVISVVWVVLGFSIAFGDSGGFFGNSTHFMLKGVTDGP--GTIPFLLFAFFQLKFAVITPALVTGSMAERINFKAYVVFMVLFSLLIYAPLAHMTWSNGMLFKLGVLDFAGGTVVHMSAGWAALAGAIYLKRRRSHANDFLPPANVPYVLLGTGLLWFGWFGFNGGSALSASPLAVVAFATTNTAAGAAGVAWVFFDAIRGKKPSALGFCIGVVVGLVAITPAAGFVTVPHALVIGVVSSIISNLVAH-WKTKTALDDTLDVFPCHGVGGMVGMILTGVFATSSVNEGA-EQGLGETALFLKHLLALVLTSAFAFGMSFVVLKITDIIIPLRVSDEDETAGLDISQHDEKLIEAMSLKAIYDKLSGDI-WRDEAREIAFLLLQKLWGISRTDLLIGETQHVA----EELDLYIERINQGEPIQYILGEAWFMNRRFHVNPSVLIPRPETEELVTHVSAL---SPKKVLDLGTGSGCIPVNIALENPEAEVFGIDISEHALETAKRNAEEHKA--VKFALANMLDFQNPQEFDLIISNPPYVKENEKPEMRKNVLFEPHLALFSDLDPLIFYRAIADIAWKHLAPRGALWLEINSYLGKETAELFSQKGYKHVRLLKDFFGKERFLEIK--K
M--------------------------NGADTAFVLISAALVMVMT-PGLAFFYGGMVRVKSTLNMLMMSFVSLGVVSILWVLYGYSLAFGTDGGVIGSLEHVGLRGIAADTGDEGIPVFAFALFQLMFAVLTPALMSGALADRVKFSGWALFVGLWVTLVYFPVAHWVWAGGWLYELEVIDFAGGTAVHINAGIGALAAVLVVGKRIGFTKDPMRPHSLPLVMLGTALLWFGWFGFNAGSALAADGTAATMALNTQVATGAAMLGWLAYERVRHGAFTTLGAASGAVAGLVAITPAGANVSPLGAILIGLVAGAACSAAVS-LKFRLGYDDSLDVVGVHLVGGLIGTLLVGVLATDGV---------GGLTQLGKQAAGAFSVLGFSFAVSWLLATLVQATVGFRATEDDETTGVDHAYHAETAYDAM-LLAEVAQATQRLADVPSPRFDAEELAAYVHGVKRGELHRV----ADADFDARYWEATARREAREPLQHITGRAFFRYLELQVGPGVFVPRPETESVVGWAIDAVRVAEPLIVDLCTGSGAVALALAQEVPRSRVHAVELDEGAHGWAAKNVE----SRVTLHHGDALRALPEGQVDLVISNPPYIPLTEWEYVTPEARHDPSLALFSGEDGLDVIRGLERTAHRLLRPGGVVVVEHADTQGGQVPWIFAEDRWADAADHPDLNNRPRFATARRVP
M---------------------NDHALNAADTAWVLASAALVILMT-PGLAFFYGGMVRAKNVLNMMMMCLSAIPVVWVLWMAFGYSMGFGEDGGLLGDTQFAGLRGLFAGQAVGTIPALVFVVFQAGFAMITVALIAGAVADRMRFTGWIVFTAVWCVLVYFPVAHWVFCGGWIIHLKSLDFAGGTAVEINSGISGLALALVLGKRRSWPKDPMRPHNLPAVMLGAGLLWFGWFGFNAGSSLKADSVAALALANTLAAGAVSLASWLVVERVRHGKPTSFGAASGAVAGLVAITPSCAYVTPTGALAIGAVAGAASSVAIE-WKYKLGYDDSLDVVGVHLVGGLVGTVMIGLVASKSAGASP-VDGLGGFDQLWRQIVAALAVLGYALAMTLLIGFALKAVMGLRAHPQDEAEGLDETEHAESAYDHMPLRNQLREAEQALRLVPSPEHDARVLAAHVLGVKPGFVWQV--ASLSEEQQERFGWLVRERSRRVPLQHLLGKVFFASVEVFVGPGVFIPRPETEQLHVWALAMLRIPEPVVLDLCSGSGSLGLSIARSVPEAKVALVENDPEALVWTRRNANTP--ADVDVVGGDVTALLAEGAVDVIVANPPYVPAG--TPTPPEVAFDPPQAVFAGPDGLDVITGLVGNVARWLKPGGAFGVEHDEGHADQVRGLFAHDEFCEVKTMNDLSGRPRFVTGRR-A
MMMRLGTLFLFLL---PGA---AAGDTDTGTTAWMLVSTALVLLMT-PALAFFYGGLVRQKNVLNTMMMSFGALGFVTLVWALFGYSIAYGTGNKFVGDLSMAFLNGLDL---SGEMPALLDVAFQGTFAVITAALISGSLVGRMRFPAWLLFIALWTVFDYAVLAHWVWGAGFLKDLGALDFAGGTVVHINAAIAGVVGVAVLGARKDFGRLAFLPHNIPFVLLGAGLLWFGWFGFNGGSAYGANGSAALAFTNTFLAPAATMSVWMLLELWRHGRATAVGAATAAVVGLVAVTPAAGFVGPLGAIWLGALAAFPSFFFIL-ARPRLGLDDSLDVFGAHGIGGITGAVLTGVFASEAWG--G-TPGLGNAAQVGVQIVAVVAAVLLSAAASFVIFKLVGLVLPLRATQREEAVGLDAVQHGEEAYPAMTRAQALRYARARLEEFPSAEAEARQLLEHATGAQGARFWREARAALEPAQERLLEEALARRAAGEPLQLILGTAVFCGLELEVRPGVLVPRPETERLVELALERLPSGPARVLDVGTGGGAIALALKQARPELDVYASEVSEAALELARANARRLGL--VTFLHAPLTAGL--WDLDLIVSNPPYLPEAYREAAPPELAWEAETALYAGADGLAVARPLLAEAAGALAAGGWLLLELDPTNVHVLAREAERAGYGEVAVLPDLAGRARFLRAR--R
MGRRAGGGALLF----SAAAAAAAPVPDPGNNAWMMTATVLVLLMILPGLALFYGGLTRTKNMLSTMTQVGAVAALAMLIWVMWGYGQAFGPENAFVS-WGKFFLAGVTTDSTAATISEYVFISFQMTFAAITAALVLGGIVERTKFSAVMLFTAIWLTIVYFPIAHMVWAGGLLLEMGALDFAGGTVVHINAGISALVAAMIFGRRTGYPGEMMPPHSLTLTMVGTGLLWVGWFGFNAGSELEADGTAGLAMINTFVATAAGGLFWMLTETAMGKKSSALGLSSGIIAGLVAVTPAAGNSGPFGAILLGAVSAVICYFSVAAMKPRLGYDDTLDAFGIHGVGGIVGAVGTAIVYQPFLGGPG--DGSATGAQLWIQIVAVLVAIVWAAIGTGIAAFIARLVTGGRVDVDAERQGLDLAEHGERAYNYMTVPQQVAEGARRLAAPTTARLDAELLAAHLAGISRDRLLLDPPPAMD---QAAYDALIARRAAAEPLAHIVGEAEFWSLPIRVSRHVLTPRPDSETLIELALELRGRSTRTIVDYGTGSGCLLLAGLAEFPAAEGLGIDRSAAAIRVASENAALLGVGRAAFLIGDWAA-LEAGKFDLLLCNPPYIEEN--AELGPGVRYEPAGALFAGADGLAAYRVVLPLLRRHLAPDGHAVVEIGAGQQAQVTQLAARAGLEPVGARRDLGGHVRALGFSV-R
MKKLIILFVLVWLLKFPSLAIPSFPSISAADTAWMLTATALVLIMT-PGLAFFYGGMVSRKNVLSTMLQSFICMVVITVLWVTVGFSLAFGDSGGIIGNSSFFMMKGVMEGALAPTVPLIVFVFFQLKFAIVTPALITGAFAERIRFTSYLVFICLFSLFIYSPLAHATWHEGILFKWGVLDFAGGTVVHMSAGVAALASALYMRMRNE---PSHNPARITYVLLGTGLLWFGWFGFNAGSAFGANSLASIALGTTTTASAAAALAWVAFDAMRGKKPSAMGTCIGAVVGLVAITPAAGFVTIPHSIVIGVFSSIVSNLMVE-LRTRTSLDDTLDVFPCHGVGGIMGMLLTGVFAHKNINSAT-TNGLGESKLFIVQLLSMLGVFAFVLIGTMILLKITDAITPLRVSKREESLGLDRTQHGERL---MKTGAAEQWLRQQLKNENEANNIAAMAMEHITQANKMERVQRQEELLNEKQLQQLTVIEQRLHQHEPIQYVLGEAWFYNMKLFVDKHVLIPRPETEELVYWIINDVKTSQLKILDIGTGSGCIALALKNEIPRAEVWGCDVSEEALNVARRNGSELDI--VDFQGVNILDDAQQPTVDIIVSNPPYIPLKDKNSMHANVLHEPHLALFPDNDALKFYKAIAHFAKKRLHANGLLYFEIHEDLGEAVVALLESEGYQA-ELKKDMQGKERMVKAERDE
MKLSLVLVVVALAMFIPEA-GATETAYSAADIAWVLVSTALVFLMT-PGLAFFYGGMVHRKNVISTMIKSVVAAGVVGVLWIAVGFSLSFGESHGLIGNMTFLFFKGVKAGALAPTIPLGLFALFQLMFAIITPGLVVGAVAERIRFTSYILFIVLFSLLVYAPVAHWSWHEGFLAKMGVWDFAGGTVVHITAGCAALAGALVLKRRKTHMHQETPAANVPYVLIGTGLLWFGWFGFNAGSAVGASGLAVNAFGTTNTAAAAAGLAWMFFDVVKGKKPSVLGFCIGAVVGLVAITPAAGFVGIPQSIIIGVVGALISNIAVG-IKQKSTLDDALDVFPCHGIGGMVGMLLTGVFANQLAHGIG-PQGWGNPSFFFTQFKAMAIVVVYSFTVSYAIFKFINFVLPLRVTEEEEEMGLDESQHNEKYLQFMTFYEAQQQLQKALTEDREAANIADWVMEHVTGLRKIDRIIHKQSPLAPEKVNLLQEYTRQLLTHKPVQYVLHEAWFCGMPFYVDENVLIPRPETEELVEWVSAIGNAETLRILDVGTGSGCIPVSLKKKLPQAEVYACDVSEGALAVAARNAAAQET--VNFIKIDFLDAGSWPEVDIIVSNPPYIPQSDKNTMFQNVLHEPHLALFPDNDALVFYDAIARFAQSNLVSQGCVFVEIHEELGQKTKELFEGKGFYA-EVKKDFQGKDRMVKAVLSV
MFQPRFLIALLVVAFLSSAAYAGDASLSSADNTLILTSAALVLLMT-PGLAFFYGGFVQARNVLNTMAMSFVMMGIATLVWVSFGFSLAFSDGNAVIGNFSFAMLENVP-D-PGLAIPGLSFALFQGMFAIITPALISGALVERISFRFWCVFTPVWLLVVYAPLAHMVWGGGCLGK--DLDFAGGTVVHISSGVSALLLAGLVGWRKQWPNSVRPPHDVTQILLGTGLLWFGWFGFNGGSQLSVSG-AELPFTTTHISAATGLVAWSLIETWRDGKPTAVGMATGAVAGLVGITPAAGFVTPAAGMAIGAITGLLCYCSVQ-LKVSLRFDDSLDTFAVHGVGGTVGAILTGVFASTELIATHPAAQVGRFGLIADQFQVVLVAYGLAALGTLLIAAVLRLGLPFRVTEDAENLGVDVREHGEEAYPHM-LESLLSWRRRQLQR---RRVDFDWLLDLAGGLSWSSLQRLLQRTVQKVSLKDLEQIWGHHDQAIPLQHLVGRCPWRDLELAVSAAALIPRQETEVLVDLALETIAMSIERWADLGTGSGAIAVALSRAMPATPGHAVDLSPNALALARTNLEALAPGEWHLHQGRWWEPLEPGHIDLVVCNPPYIPSDLILNLDPVVRHEPHLALAGGIDGLQAIREVVAGACRALAPGGWILIEHHHDQSAPALNLLKQAGLSSIRAARDLEGVNRFALARRCS
MSKVVLLSAIALGLTIQSKDTNDPSTYSAADITWILVSSALVFLMT-PGLAFFYGGMVDRKNVISTMMKSLVAAGVVSVLWIVVGFSLCFGDSGGFIGNTTFMFFKNVMTGAGAPTIPLGLFAVFQLMFAIITPGLVVGAVAERIRFTAYVLFVALFGLLVYAPLAHWSWHNGFLAKMGVFDFAGGTVVHISAGCAALAGALVLKRRHTHIHREIPPANVPYVLIGTGLLWFGWFGFNAGSALSAGPLAVSAFFTTNTAAGAAGLSWMFFDVVRGKKPSALGFCIGAVVGLVAITPAAGFVAVPQSIFIGVVAAIISNVAVY-FKQKSTLDDALDVFPCHGIGGMVGMLMTGIFASKNVNPAG-P---GGLAFFLIQLKAMLIVVAYSFVVSYAIFKFIGLILPLRVTAEEELEGLDATQHNEEYAGSMTVQEAYKRTQEQLAGSREATNIAELVIVHITGLSRTDRLIHGTRSLTHSEANQLTLYTLQLLQSMPLQYVLEEAWFANMPFLVNAHVLIPRPETEELVEWIVQEATLPAPALLDIGTGSGCIPIAIKKQLPQAQVHALDISLQALAVARQNAAKLEA--VTFHQADILQPANWPVFDVVVSNPPYIREMEKVAMHSNVLHEPHLALFPDRDALLFYRTIAVFAQQHLKAQGLLFFEINEALGEETVQLLAHNGFTQIELKKDMQGKDRMIKAVK-G
MTQRSRYLGVAVG--LGGVA---EAGVDPATTAWMLISTALVLLMT-PGLAFFYGGLVRAKNVLNTMMMSFAALGAVGMSWVLVGYSLAYDTGSAFIGGFGHLLLRGLGLEG--EGIPPLLDVAFQGTFAIIAAALISGGIVERMRFGAYLAFITLWSLTVYAPLAHWVWGGGWLAE--ALDFAGGTVVHINAGVAALVAALVVGPRKDHGRQAILPHNVPFVLLGAALLWFGWFGFNGGSAYAADGTAALAFTNTFLAPAATLVVWGALDGWRAGRITAVGAATAIVVGLVAVTPAAGFVGPLGALWIGALAAFPSYLFIL-WRARSRMDDALDVFGTHGLGGITGALLTGVLASAEWG--G-TPGLGNAAQLWLQAQAVLYAVGYSAAATFVLLRLVGAFTPLRASAKEEGVGLDVNAHGEEAYTAMTRLEALKHAEARLREVLTPEAEAQQILRALTQEDAATFWLRRHEPLPQAVVHRLEAILRERVTRKPLQLILGTAEFFGLVLKVAPGVLIPRPETEGLVELALELLRQPAPRVLDVGTGSGAIALALKHARPDAAVWATDTNPAAVALARQNAARLGL--IEVVEGAFTAGL--TGFHLIVSNPPYLPEAYRREAPPELAWEPPSALYAGPEGLDVLRPLARVAQAALEPGGWLALELSPTHAHTMAEELEALGFSSVSVRKDLAGRARYLTARI-G
M---------------SYVAAAEAPTLDVGNTAWVLTAAALVLLMT-PGLALFYGGMNRSKSVLNMMMMSFGALGVVGVIYVLWGFSMSFGPDGGIFANFSLFGLNGAINNSSVGNIPTSVFAGFQLTFAVITVALISGALSDRVKFSTWLVFSGVWVTLVYFPLAHMVWGGGKLGEYGPIDFAGGTVVHINAGMAGLVLALLVGKRIGFGKVPMRPHNVPLTMLGAGLLWFGWFGFNAGSELAADGTAGLVWINTTAATCAAILGWLLVEKMRDGHATSIGAASGAVAGLVAITPACAALSPIGSLVLGVVAGGLCAVAVG-LKYKLGYDDSLDVVGVHLVAGLWGTIGIGLLATG--------SGLEGFRQLGIQTAVALIAVGFTAVMTTIIALVLKAVMGWRISEDDEVAGIDQAEHAESGYDAM---DEIREVTARLAEIPSPEHDAVALLAHAWGRSVAEVRHAQGRTPPADVRDRLTSLVDARATRVPLQHLTGVTGFRGIELAVGPGVFIPRPETEMLVDLALADVA-HGGLVIDLCTGSGAIPLAIKQERPDLTVLAVELDPMAHAWAERNRDQLG-LEVEIRCGAAQSAFPDGLVDVVVSNPPYIPVGM-VPIDPEVRHDPEVALFGSDDGLRIPVEVAARAAELLRPEGRLVMEHADVQGDSLPRALTRQGWADIQDHCDLTERPRALTAVR-P
M--------------------------DGASIAFIIVCAALVFLMT-PALAFFYGGLERRKNVLNTMMMAIIPIALASLLWLAVGYTLSFSGDGSFIGNFKHVFFEGVDMANHGLEIPDGLFAGFQMMFSIITVAILTGSVTGRIRILPLMIFIPLWLVLVYYPLAHMVWGGGFLDKIHSIDFAGGNVVHISSGISGLVLALVLGKRREYNQLVYRPHNVPFVLLGAGLLWFGWFGFNAGSALAADGLAVHAFMTTHIAAAAAMFSWMLIEMIHIGKPTVVGASTGLVVGLVGITPGAGFVPLWASLVIGLLVSPVCYFAVSSIKEKLGYDDSLDAFGCHGIGGIFGGITTGLFTSKTLAPDD-YIGLGDPKLLIAQVEAIVFTIIFSAVVTFAIAKVISLFTKLRVEDKAEAIGLDDSELDETAYPDMNYKEFFDEREKDAQ----NQEDLGYVYRYIKKLDRLSYLNLLNKEIEENDRQLLENISQRLAQNEPAQYIVGDTDFYNLNLKVDPRALIPRPETEELVDLILKE--VENLKVLDVGTGTGAIGLSLKKARPSWQVTLADISTDALALANTNAEANNL--VDFVQSDVFSSV--GSFDIIVSNPPYIAYDEQDLMDESVIYEPDLALYATESGLAIYNRLAANSEQFLSQGGKIYLEIGFNQGQAVKNLFQKSPKKEIRILPDLAGLDRMVVISDRK
MKK-VLLIAISILVIMPAVTTINTEGMNSGDVAWMLAASALVLLMT-PGLAYFYGGMIDTKNIITTMLQSFIAMGVISVLWIVVGFSLAFGEDGGFVGNSTYFMFGNVLDAP--GTIPLVLFAFFQLKFAIITPALITGTFAERIRFKSYILFLVLFSLLIYAPLAHWTWHDGFLFKMGVLDFAGGTVVHMSAGFAALAASIYLRTKGE--KKSIAPANIPFVLLGTGLLWFGWFGFNAGSALTAGALAASAFATTNTASAAAGLAWILFDAARGKKPSALGFCIGAVVGLVAITPAAGFVTIPSSLFIGTFAAIISNIVVH-WKAKTSLEDTLDVFPCHGVGGAVGMVMTGLLANTAVNGLT-GNGLGEFHLFQVHMIALVIVIAYTFLGSLILLKLTDLISPLKVSAEEKKLGSDFSQHGENLYPAMNSKALFRYFVSRM-PAEEVNAMAYIVLEHLFSISRTDVLADKPVTMSPVMEEKMETILNRLSTGEPLQYVLGETEFYGRRFGVRPGVLIPRPETEELVRLVVGEVGGAPIRVLDIGTGTGCIPITLFLEIKGAEVFAVDVSEVAIAVARENASLLNA--VDIVKLDILNDALPDKLDVMVSNPPYIPWSEKVEMRRNVTFEPALALFPEDDPLIFYKAIARQASRALRRSGLLAVEIHERFGEGVANIFREEGFREVMIVKDIFGKERIVKGVL-G
--------------------------MNGADTAWIIVATALVLFMTLPGLALFYGGLVRARNVLSVFMHCYAIACLMSVLWFAIGYSIAFGEGNALWGGLDKVFLNGIDADTLAGTLPEVLFFAFQMTFAIITPALIVGAYVERVGFGFVLIFSGLWMLLCYAPVVHWVWGGGLLAE-AVKDFAGGIVVHETAGLAALIIAVFLGPRRT---QTHPPHNPGYVMIGAAMLWVGWFGFNGGSQLAADGGAAMALTVTHLSAAAASLTWALWEKVKFGKASMVGMVTGTIAGLASITPASGFVGPVQALIIGAVAGILCQEAVNLIRNKLRIDDTLDVFAVHGVGGIFGTVMIAVFGLGS---------------WAAQLGSLVVVGVFTTVVTVVLIYLVKAVVPLRVDEESEVNGLDISVHGERAYDSM-GSDLLARATARLVVVPDPGRDARRLMAHVLKVPPGRLTLFLPEPVDPELEVVFLTLVERRADRVPVSHLVGRRAFYGRDFLVTPEALDPRPETETLIEVALT---EPFATVLDLGTGSGCILLTLLAEREGTAGLGTDLSPPALNVAYWNRNALGLARADLREGSWYEALTPGEFDLVVSNPPYIAVNEMPFLAPEVRHEPRLALTDEGDGLSAYRAILAGLNGVLAPGGRLIVEIGAAQGMAVSKLFTQAGLRGVRVIPDLAGRDRVVLGTRPG
MKK-GLLLMVSLYAVVPHVQSVTGGDIVPGDVAWMLTATALVLLMT-PGLSFFYGGMVGKRNIISTMLQSFVAMGVVSILWVVVGFSLSFGDSGGFIGNFTYFMFNHVDGATLSPTIPLALFALFQLKFAIITPALITGSFAERVRFSSYLLFITLWVLLIYTPLAHWTWHEGFLRQMGVLDFAGGTVVHMSAGFAALAGAMVLGRRKSHISEPHTPANIPFVLLGTGMLWFGWFGFNAGSALAASDVATVAFLNTNTASASAMLAWMFLDGVRGRKISALGAAVAAVVGLVAITPAAGFVSVGASIFIGAVASIISNLAVY-WKNKSTLDDTLDVFPCHGMGGIVGMILTAVFANE--------VGLGDPTTFLHHLLALVIVGVFTFGGSYLLYKITDMIIPLRVTEEQEFLGLDLSQHGESLSENMTVLSLLKASSDFFAQIDDARLNAELLLAHTLNLKRMDLYLKFDMPVTEQERQTFRELCKRRLEGEPVQYIIGNQDFFGLTLDVDSRVLIPRPETELLVEEALNSLSDEKIKILDIGTGSGCIALAFASQLSNAEILAVDVSSEALALAKQNSEKNKLSEVRFLNIDMLSAFYDGSYHLIISNPPYIPIAERDSLQVEVRFEPAIALF-VQQGFEFYEKIAQEAARLLKPNGLLCFELHADGATKVNIILKKNGFEQIRFVQDYAGFSRIAIASN-S
--------------------------MVGADTAWIIVATALVLFMTLPGLALFYGGLVRARNVLSVFMQCYAIACLMSILWLVAGYSIAFGDGNAIWGGLGKMFLAGVTADSLSGTLPEVLFFAFQMTFAIITPALIVGCFVERISFGFVLLFSSLWMLLVYAPVVHWIWGGGMLSETGVKDFAGGVVVHETAGLAALVIAMMLGARRD---RSKPPHNPGMVMIGAAMLWVGWFGFNGGSQLAADGGAAMALTVTHVSAAAASLSWALWERIKHGKASLVGIVTGTIAGLASITPASGFVGPVEALIIGGIAGVLCQEAVNLIRNRMGIDDTLDVFAVHGVGGIFGTIMIAVFGAGT---------------WAAQLGALAIVGVFTVVMTVVIALVCKAVIGMRVDPETETNGLDLAVHGERAYDSMSRHGA---FLDRLRAVPDPAGDLRRLTDWAF---------AGLDDTAPEGLARLEEAVNRRAAREPVSKIKGLRAFWKHEFEVTRDTLDPRPDTESLVEQALA---APFSRVLDLGTGTGCIAISLLSERPDAVGVATDTSDAALAVAARNAARIGVDRLKLIRADWFDGVD-DRFDLVVSNPPYITPAEMAALDPEVAFDPAEALTPGGDGLHAYRAIAAGAPGHLAAGGRLFLEIGWKQSDAVREIVAGAGFVDIVCHRDLGGRDRVISAVR--
MKK-VILLGVSLLILMPAITQIVTEGLNSGDIAWMLVATAFVLLMT-PGLAYFYGGMVNHKNVISTMLQSFIAMGVISIVWVVVGFSLAFGDSGGWVGNMTFFMFKGVLDGKLAPTIPLALFAFFQLKFAVITPALVTGSLAERIKFRSYILFMVLFSIFVYAPLAHWTWHDGFLFKLGVLDFAGGTVVHMSAGWAALAGALYLKRRRAHVANFLPPANIPYVLLGTGLLWFGWFGFNAGSAVGSGPLAVSALAATNTAAAAAGLAWVLFDTAKGKKPSALGFSIGAVVGLVAITPACGFVTIPQSIFIGAISSIVSNYLAH-LRTKTTLDDTLDVFPCHGVGGMMGMLMTGIFASKGVNSAV-DEGLGTFTLFKNHLIALVLVSFFAFVMSYVILKVTDLIEPLRVSEEDEKVGLDISQHDEFLVEAMSAKSLFDYIVQNV-TPKESKAMAFMLLEHYLRLRSVDVMVDR-PILSDNSQPNWDKIIERLNQSEPIQHIIGSTFFCGLEFKVSPSVLIPRPETEELVRLIVKDCFENPVNIVDIGTGSGCIAIALDRFMSFAKVWGWDVSDDALAVARENAHQLLS--VTFEKYDILRDSSFGQFDVVVSNPPYVTYAEQTNMQPNVLFEPHLALFEDEDPLLFYKAIAVFCTKHLKTDGTCYLEINELFGEVVKQLFIEKGFEKVEVIQDMYGKDRIVKAQL-G
--------------------------MNGADTAWILVATALVLFMSLPGLAMFYGGLVRARNVLSVFMHVFMIAALMSVLWLIAGYSIAFGEGDALWGGLGKAFLNGIDADTLSGTLPEVLFFAFQMTFAVITPALIVGAYVERIGFGFVLAFSALWMLLVYAPVTHWIWGGGLMAETGTKDFAGGIVVHETAGLAALLLAVMLGRRKD---ASKPPHNPGMVAAGAGMLWVGWFGFNGGSQLAADGGAAMAITVTHISAAAATLSWAAWERIKFGRASLIGAVTGTIAGLASITPASGFVGPIEALIIGLVAGVLCQEAVNLIRNKMQIDDTLDVFAVHGVGGIFGTIMIAAFGAGS---------------WTAQLGALAVVGVYTLVVSFIIAKVVGIFFPLRVDAETEHEGLDLAVHGERAYSDMTGSVLLAKGVRQLTDVPDAPRDARRLLAHAVGVEAGRLTLILPEPVTQEAEARFAALLQRRAGREPVSHLLGYREFYGRRFKVTRNVLDPRPETEILIEVALQ---DAFASVIDLGTGSGCILLTLLAEMPEARGVGTDLSEDACRVAEDNMHALDLERAAILRTSWADGIE-GQVDLVVSNPPYIGLDEMDGLSPEVHHEPHMALTDGGDGLSAYREISQQAANLLRVGGRLIVEIGPTQAVAVAQMFADNGFEKVRVIQDLDGRDRVVSGEY-G
MAK-FILLLISVVLFAPVSGNADNSAIVPADIAWILTASAMVFFMT-PGLAFFYGGMVNKKNIISTMLSSFIALGVITVLWVVVGFSLAFGDDGGFIGSKTFFMFNHVFSGALAPTIPLMLFAIFQLKFAIITPAIVVGAVAERIKFAGYLLVMILFTLFVYTPLAHWTWHEGFLFKMGVLDFAGGTVVHISAGCAALAGALVLKPRQDLLGNSIFPANIPYVILGTGMLWFGWFGFNAGSALSASSLAVYAFATTAVASASAALSWIFFDAARGRKPSALGACIGAVVGLVAITPGAGFVAIGPSIFIGAVTSIISNLAVH-WKSKTSIDDTLDVFPCHGLGGIIGMLLTGVFANKTINPAG-ADGLGGIDLFNKHLIALLIVVAYSFCVSWVIFKIANALIGLRVDEENENIGLDLSQHDETYSSSM-VKEFENHLTEKLSVQQEARSIAQLVLMHLLKFNKVQLSMNGIRELTMQEVTSIEMVLIELLTGKPVQYVLGETEFYGCRIKVNENVLIPRPETEELVHWILADQKKEDISILDVCTGSGCIPIALKKNLHSAKVQGLDISYGALETAMQNAVLNKT--VKFYQCDILQLQPVREFDIIVSNPPYVRDSEKEKMHKNVLFEPHLALFEDNDPLLFYRSIANFAAKALKTGGALYFEINEALGLQTKEVMEQAGFAYIEIKKDLYDKDRMAKGIL-K
MRK-ALLAGMAVLVLQPAAQVKQGGPINAADTAWILTATALVLLMT-PGLSFFYGGMVRLKNVVSTLMQSFMAMAVISLLWVVVGFSLSFGDSHGLIGDRTFFMFSGVGGETLAPTIPLMLFALFQLKFAIITPALITGAFAERVRFKAYVIFMVLFSLFIYAPLAHWTWHEGFLRQWGVLDFAGGTVVHMSAGFAALAGALVLGRRQVHLNVTHTPANIPFVLLGTGMLWFGWFGFNAGSALSASSAATLAFATTNTASAAAMLGWLAFDWLRGRQPSAMGACVGAVVGLVAVTPAAGFITVGQSIMVGLVASLVSNAAVH-FKSRTALDDTLDVFPCHGLGGVVGMVLTGVLAKD--------VGLGQTRTFLMHLLGLVVVSVFSFVGSYLLYKLVDRIVPLRVTREQEEQGLDLSQHGETVGEAMTIRKVLTWTTQHFEKVDAPRLTADVLLSHVLKVSRVRLYVDLDRPLSKEELASFRALIERRISGEPTQYLTGVKEFYNRPFKVDQRVLIPRPETELLVEASLHALPDTPSRALDVCTGSGCIAVSLAAERPQASVLATDLSPEACALARENAEALGVARVTIVQGDLFTPVPPARFHLVVSNPPYIETGEIPSLSAEVRREPHLALDGGKDGLDALRRVIREARRFLRPGGLLAMEIGETQGNAVRELLQAAGYENARVEKDLERRDRLAFGTQQA
M------------------------ELDTGVTAWMLTSASLVLLMT-PGLALFYGGMVRGKSVLNMMMMSFGAMAVVGVIYVLWGWSMSYGSSGGLFGNLEQFGLSGTILDDLSDGLPVIVDVGFQATFAIITVALISGAIADRVKFGTWLVFAGLWATLSYFPLSHMVWGGGLLVDAAPIDFAGGTVVHINAGVAALVLALIVGKRKGFGTEPMRPHNLPLVMLGAALLWFGWFGFNGGSAYGADGAAGLAWVNTTTATAAAILGWLVTEKLRDGSATSLGAASGVVAGLVAITPAAGDVHPVGAIVIGLVAGALSALAVG-LKYKFGYDDSLDVVGVHLVAGLWGTVSLGFLATE--------TGLGGAAQLAVQVIIAVIAIAISAVVTLVIALALKATMGWRVPEEDEVGGIDLAVHGETAYEAMRPSALLRRAAERLAAVPSPRVDAEVLLAHALGVERAELRRLADSPLPDGTAAAFAALVARRATREPVQHLTGTAPFRHLELAVGPGVFVPRPETEEVAQVAVDEAARGSAVVVDLCTGTGAIALAVATEVPGARVHAVELDAAAHAWARRNVDAVSSPLVTLVRGDARTALHDGTVDVVVSNPPYVPPDA-VPRDPEVAHDPGVALYLGPDGLEVPRGVTAAAARLLRPGGLYAMEHAEVQDAPARAMVDATGFEAAATLPDLTGRPRMVVARRTT
M---------------------NLIQINAGDTAWVMVSAALVLLMT-PALALFYAGMVRSKGVLNMMMMSVLSMGIIAVLWVLYGYSMTFGDSHGLLGNFQFAGMRGMAEATEGHQIPAFAFAGFQAAFAIIAVALISGAVADRMKFSAWVAFSVLWATLCYFPAAHWVFAGGWIADVKAFDFAGGTAIHINAGAAALVLAVALGPRIGFRTTPMRPHNLTLVMLGAGLLWFGWFGFNGGSALAANGLAAMVWVNTLVAAGAAMLGWLATERLRDGHATSLGAASGIVAGLVGITPGCSVVTPLGALAIGAITGVCCAWAIG-LKYRFGIDDSLDVVGVHLVGGLVGTLAAGLFAKGSLAG-G-AAGLGGLEQLGRQAVGAVAVLLYSLVVSYLLARLVDATVGLRIDRRAEAAGIDLAEHAESGYDAMPAGQVMREGSARLAETASPMAEARTLLSHVLHREPRDLVLA---TVDDDQVAAFSALLDSRVAGIPVQHLTGEAWFRTVRLEVGPGVFVPRPETEVMVGWGLQRIAVEAPVVVELCAGSGAISRAIAAEHLGARQFAIELDPAAHQWASRNLADTD---VQLVLGDMADAFPEGGVDLVIANPPYIPLEAWESVAPDVRHDPALALWSGDDGLDATRVVAAVARRLLRPGGWVCSEHAEVQEHSAPEVFVREGFDQVRDQPDLAGRPRFVTARR-R
MTAQTIITILALM---SRSAAPTTQPFVAADIAFVLIATAMVLAMAIPGLALFYGGLVRRKNILSIMMQCVSLTGLMSVIWLLYGYSLVFAPDSGFVGGFDFVAMNGVLPTNAVGTIPRMSHFMFQMMFFIITPTLICGAFAERLRFASVCWFSVLWGTFVYCPVAHWIWSTGWFSEFNAFDFAGGTVVHVTSGVSALICAIIIGNRLGFRQEPMPPHNLTYTALGAMLLWLGWFGFNAGSALAANPLAVAAFTATHMAAASGLLGWSFMEWLSHGRVTLLGACSGAVAGLVVITPACGTCSPLSALLMGIMGGAVCYLACTRLKNAFQYDDSLDAFGIHGVGGLLGAILTGVFATRMMKG-GEPLGLGNPEQILYQVIAALVTAFYAAFISVILLKIIDSSLGLRVSQQAELQGLDIAEHGEEGYIHMTIRKVLEWTTAHLKKSATPRLDAEVLLAHARQCHRIQLYTHYDEELTEEVRASMRDLVQRRARQEPVAYLVGEREFFSLSFSVNADVLIPRPDSETLIVEAISCLKSRSWRIVDLCTGSGCLAITLARQLPTAQLIATDLSDKALAVARQNLARHSLDRVELRQGSLLEPLENPPFDLIVSNPPYIPTADIESLEEDVRHEPRLALDGGADGMDLLRPLIAEGAKHLLPGGWMLLEFTSEQAPALMNYAQAQPWSLVQVVKDLSQLPRVLKLQKRS
M---------------------DELGLNWGATAWMLTSASLVLLMT-PGLALFYGGMTRSKSVLNMMMMCFGAIAVIGVVYVLWGWSMSYGSDGGWIGNFEQFGLSGTIYDALDDGVPQIVGVAFQVTFAIITTALVAGAIADRTKYSAWLVFVVLWVTLGYFPMAHMVWGGGLLA-AAPIDFAGGTVVHINAGVAGLVLALIIGARRGFGKEPMRPHNLPLVMLGAALLWFGWFGFNAGSAFTADGVAGLAWVNTTSATAAAILGWLLVEKLRDGHATSLGAASGVVAGLVAITPAAGALNPVGSLVLGVVAGVLCALAVG-LKYKLGYDDSLDVVGVHLVGGLVGTVLIGFLSTGGSVFFT-EDGTGGFSQLAVQVIIAVVAIVYSGVVTAIIGFIIKAVIGWRVSEDVEVAGIDLAEHGESAYEAMRPAAWLRWGTAELDAVPSPRADAETLLASALGVTRAEVRRLVDADLPEGRRADFARLVDRRAAREPLQHILGAAPFRHLELAVGPGVFVPRPETEVVAQVAIDEAEDARPLVVDLCCGAGGIALAVDTEVPASRVVAVDLAPEAVALTRRNDAAVG-RTMRIEHGDVRELLADGTVDVVVSNPPYIPPDA-EPTEPEVRHDPDLALYGGVDGLDVPRAVVLASTRLLRAGGLFVMEHAEVQAAAVREVVTASGFDDAVTLDDLTGRPRAVVARR-R
MPRKGLVAAMAVYPLAPADASKLADVPGPGHNGWMMASTALVLFMTLPGLALFYGGLVRRKNVLSVLAQCLGIAGLVTILWWLCGYSLVFADDGSIIGSLKHAFLRGVDSKPYAYWVSHNVFSMYQMMFAIITPALIIGAIAERMKYAAILLFVGFWMFLVYFPLAHMVWGTGLMATIKAVDFAGGTVVHMSSGWSALILCLILGKRLGFPKEPMPPHSMVLCMVGTGMLWVGWYGFNAGSAVAADGVAANAFATTTLAAAIASFTWAMAEYVIRRKPSVLGFCSGAVAGLVVVTPAAGFVNTTGAVVIGVLAGLIPFLACYKLKGWLGYDDALDTFGVHAVGGTLGAFLTGVLATNDVNAN--ATNLVGKTLWRHQLAAMALTVVLSVAMTTLIAYVVKAVVGLRPAEEIETAGLDLAEHGEEGYHLMTPLKLIAWAQGYLARVDAPRLTAELLLAHALGCVRLRLYLDFDKPVAEPELARYRLLLKRRADGEPTAYLVGVKEFYGRDFRIDVRALIPRPETELVVEAALAHLPT-GGVALDLCTGSGCIGITLALERPCSRVLASDVSADALGLARENADQLGV--LELLQGDLFAPVPAVRFDVIAANPPYVPTGELRRLARELHREPVLALDGGEDGLSVTRRLVSDAAARLRPGGALVVEMHESHLESLPALCLELGFEDAEARRDLADLPRFVVARAKA
M--------------------------DTSLTVLILFSATLVLFMT-PGLAFFYGGLSRKKNVGNTIAMTLVSVGISSVMWMAFGFSVAFGKQGQIIGGFDRLLLNGYGSASYVDGLPDMAFALFQGAFCIITLGIIVGSVTGRMKFGAVVATLALWVALVYGPLAHMVWGGGLIGTIGALDFAGGDVVHISSGVAGLVLAIMCGKRRGYGNANYRAHNTPLVSIGVAILWFGWFGFNGGSALAADDVAVLAMMNTLVASGAAMLSWMAVDKLSTGHSTLVGAVTGLVAGLVAITPGAGFVTPLSAAAMGTVASPVCYFAIAKLKSAFGYDDALDAFGCHAIGGIVGGILVGLLCVPELSWTD-RGGLADPSLLLSQIAGIAVTLALVVVATAAIALVVKACFGLRVSPQDEARGMDVTVHGEDAYPDMTCKAILDWTSEYLERDEHPRLSAEWLLSGVLGLSRIELYTNFDRPLDSLELAAMHAAIERRVAGEPLQYVTGETAFRHIVVNCKSGVLIPRPETELLVEEVLNHLSQYPALVLEVGCGTGCVACSLAHERAKTHVITTDVSPDAVALARLNRDKLGLCLVDVLECDLASKVDPGHFDALVSNPPYIPSEVVEELPYEVSFEPHLALDGGTDGLDVYRRLLKLAEQALLPGGLFAVELFETTLEEAAGLAHAQGWQSIEVHEDYTHRPRFLLAVR-A
M------------------------ELDTGATAWMLMSASLVLLMT-PGLALFYGGMVRGKSVLNMMMMSFGALAVVGVVYVLWGWSMSYGADGGIVGNFDQFGLSGAIYDAIDDGVPTIVGVGFQATFAIITVALISGAIADRAKFGTWMVFVAVWVTLCYFPMAHMVWGGGLLG-AAPIDFAGGTVVHINAGVAALVLALVVGKRKGFGSEPMRPHNLPLVMLGAALLWFGWFGFNGGSAFTADGFAGLAWVNTTVATAAAVLGWLVVEKLRDGSATSLGAASGVVAGLVAITPAAGSVSPVGSIAVGAIAGVLSAYAVG-LKYKLGYDDSLDVVGVHLVSGLWGTVSIGFLATE--------TGLGGVNQLVVQAIIAVVAVVFSGVITYLIAIALKATMGWRVSEEAEVAGIDLAVHSETAYEAMSIGGATRWAVSRLAAVPSPRVDAETLLAHALGVDRAEVRRLADRDLPGAAAARFAAAVERRAAREPLQHLTGVAPFRHLELSVGPGVFVPRPETEQVAQVAIDEAAQGSAVVVDLCTGSGAIALAVATEVPGARVHAVELDAAAHGWAARNVAATQAVVVHLVRGDARTALREGTVDVVVSNPPYVPPGA-VPRDPEVAHDPAVALYLGDDGLEVPRGVTAAAARLLRPGGLYVMEHAEVQAAAARAMVAHSGFGPASTGDDLTGRPRMVVARRSP
--------------------------MNAADTAWIIVATALVLFMTLPGLALFYGGLVRARNVLSVFMQCYAIACLMSVLWFAFGYSIAFGDGNAVWGGFGKMFLNGITADTLSGTLPEVLFFAFQMTFAIITPALIVGAYVERIGFGFVLLFSGLWMLLCYAPVTHWVWGGGFLADTGVRDFAGGIVVHETAGLAALVIACILGPRKN---RTTPPHNPGFVMIGAAMLWVGWFGFNGGSQLAADGGAAMALTVTHISAATASLSWALWERIKFGKASLVGIVTGTIAGLASITPASGFVGPVEALVIGAVAGVLCQEAVNLIRNRLHIDDTLDVFAVHGVGGIFGTIMIAAFGAGS---------------WIAQLGSLAIVGAFTVVVSVILVKLVAAITALRVDLETETNGLDLSVHGERAYDSMNETETLSRGAGILAEITDAQREARLLLRAAIPRR----YADYEAAMAGGMEESFFDLIKRRCAREPMSHLLGYRDFYEHRFNVSGDALDPRPETETLVIAALE---GAFSRLLDLGTGSGCILLSLLAARPEATGVGTDVSDAALRVARSNLASLELGRAALIQSDWYDMIE-GSFDLIVSNPPYIALDEMEGLAPEL-FEPRKALTDEGDGLGAYRVIVPGAPAHLKPAGRLMVEIGWQQGRAVRDMFAQAGFDRIRVLPDLDGRDRVVSGIW-G
--------------------------MNGADTAWIIVATALVLFMTLPGLALFYGGLVRARNVLSVFMQCYAIACLMSILWLAFGYTIAFGDGSTYWGGLGKSFLNGVTADSLSGTLPEVLFFAFQMTFAIITPALIVGAYVERIRFGFVMLFSGLWMLLCYAPVVHWIWGGGFLAETGVKDFAGGIVVHETAGIAALVIAVVLGPRRH---RTTPPHAPWMVMIGAAMLWVGWFGFNGGSQLAADGGAAMALTVTHISAATASLTWALWEKIKYGKASLVGLVTGTIAGLASITPASGFVGPIEALIIGAIAGVLCQEAVNVVRNTFKIDDTLDVFAVHGVGGIFGTIMIAVFAGGT---------------FVAQFGGLLVVGVFTLVVSYILVRVVAMFTPIRVDVETEVNGLDLSAHGERAYDSMTLREALVRATEQLRAIENAARDARALLAMAAGIPADRVTLEGAMELAD--PTLVERLVQRRISREPVSKILGKRLFWGHEFTVSPETLDPRPETETLISTALEI--GPVNRFADLGTGTGIIAISLLKEWPKAQAVATDISPSALEVAAANAETLNVNRLGFHQVHWLDEDL-GCFDLILSNPPYISDAEMTQLSPEVFHDPHLALTPGGDGMGPYRDIAAQSLAHLKSGGHLMVETGWRQGADVKAIFERAGLTNVQILPDMDKRDRVVQATK-P
M--------------------------DTGSTAWILASSMAVSLMI-PGLALFYGGMTAARSTLNMMMMVLGSVAVTGVIWVLFGYSAVFGTSSGLLGHFEYLGLGQLMAPTPDATLPPILVAAFQALFAAITVALIAGAVADRMKFGAWMVFAGLWVTLVYLPVAHWVFAGGWIATLGAIDFAGGTAVHINAGIAGLAVVLVLGRRLGWPHAP-RPHNLPATVLGAGILWFGWFGFNGGSALAAGTAASVVFLNTFAAACTALLAWLVVEKFRDGHATTLGAASGLIAGLVAITPSCGAVSPVGALIIGVVAGTVCPFAIG-LKRRFGYDDALDVVGVHLVGGILGTLLIGLLATDAAPN-G-RSGLGGWELLGVQAVAAGAVIAYSFVVTSIIALVLHKTIGLRVSPDHEQQGLDLAVHGETAYDSMSLRAAILDATRTLEAVASADVDAQELAAHLMGVPRTRLGLT--PLVEQSFLTDYQALVERRAQRIPLQHLTGSVQLGRATVAVGPGVFVPRPETESLLVWALHAIAVERPVVVDLCTGSGVLALAIAAERPDARVIGVERSSAALAWARRNVTNAG-TKVELRGGDIFRLLVDGLADLVTANPPYVPEG--TAVEPEVAHDPPEAVFAGPDGLAVIRPLLSVAASLLKLGGVLAIEHDDSHGETVPALLRSRRLTDVEDHSDLAGRPRFVTATRTP
M----------------------PSAFNSGDTAWVLASSAMVLLMT-PALAFFYGGMVRAKSVLNMLMMNFIAIAVVTVAWVLYGWSVAFGNVGGLWGGLHQWALHDIGTSPGTTGVPTIAVVCFQLMFAIITPALISGAIADRTKFVGWTVYVAAWVTIVYFPVAHWVFSNGFIFKLHVMDFAGGTAVEINSGAAGLAMALVLGKRIGYRRDPMRPHNVPLVMLGAGLLWFGWFGFNAGSALAANGQASMVFVNTQIAGCTAMVGWLIAEKIQHGTFTSLGAASGAIAGLVAITGSCASVSPLGALFVGLIAGFVCCYAVN-LKHRFGFDDSLDVVGVHLVGGIVGVLLIGLFATKEMAGGGARAGLGGFTQLGRQAEGAGIVFLYSFVLSLLLGFAVHKTIGLRISAEAEVEGIDGAEHSETAYDTMLLRAEIAQASLRLAEVGSPRHDAEELAAWVHGVRRTDLHRV----PDHDFDARYWEVIARRANREPLQHITGAAYFRYLELAVGPGVFVPRPETEVMVGWAIDKLRVAEPLIVDLCTGSGAIALSIAQEVPRARVHAVELSEDAYTWASRNIAASEAERVTLHLADAVTALPEGRVDVVVSNPPYIPLTEWEYVAPEARHDPELALFSGPDGLDLIRGLERTAQRLLKPGGWSAFEHSDKQGGEVQRIFLEERWAEASDHRDLTNRPRFVTARK-G
--------------------------MNGADTAWIIVATALVLFMTLPGLALFYGGLVRARNVLSVFMHCFAIACLMSILWLIAGYSIAFGGGTSYWGGLDKMFLLGITPDTLSGTLPEVLFFAFQMTFAIITPALIVGAYVERVGFGFVLTFSGLWMLLCYAPVVHWIWGGGFLAETGVKDFAGGIVVHETAGLAALIIAFFLGPRRH---RTTPPHSPGFVMIGAAMLWVGWFGFNGGSQLAADGGAAMALTVTHISAATASLTWALWEKIKYGKASMVGLVTGTIAGLASITPASGFVDPAQALVIGAVAGILCQEAVNVVRNMLKIDDTLDVFAVHGVGGIFGTIMIAVFGLGS---------------WAAQLGGLVIVGVFTAVVTVILVKLVALVTPLRVDAETETNGLDLSVHGERAYDSMTAAQAMVAATARLRAVPDPARDARVLLAHAARIEASRVTLIAPEELDPDIGERYDQLIALRAIRVPVSHLLGEREFYGRRFKVSGEVLDPRPETETLIEAALA---QPFDRVLDLGVGSGCILVTLLAEMPTAKGLGSDLSEAACLQASANAILHRVARAEIICSDWFEAVR-GTYDLIVSNPPYIALDEMPGLDVEVRHEPEMALTDYGDGLQAYRKISARMSDHLAPGGRVLVEIGPTQGQAVSDMFRQAGLVDVTVMQDLDGRDRVVGGRS-T
MKIEIIISIVCITAFWPTVKFGTTEHIVPADVAWMLTSCCLVLIMT-PGLSFFYGGMVGRKNVISTMLQSFICLGVVTLLWVVVGFSLAFGDPGSFFGNTTFAFMDYVGILPLASTIPFMLFALFQMKFAIIAPAIITGSFAERVRFISYLLFISLFTIFIYAPLCHSVWYTGVLGSFGVKDFAGGTVVHMSSGFAALAGVLVLGKRKN---SDHIPTNIPFVLLGTGMLWFGWFGFNAGSALAANGTAAMAFATTTTSSAAAMLTWVFFDRMNGRKVSALGACIGAVVGLVAITPAAGYISVPESMFFGFITALVSNSVVN-CSFSKRFDDTLDVFACHGVGGIMGMILTAIFAHGE------NASLGGWNVFAHHMMALVLVSIFTFFGAYFLFKVTNFIIPLRVSEENEHIGLDLSQHDETLDPGMNVKTYKTFFINQLKSLEEIDSFFSILNRHYLKWNRAEGILNQENEMPLEVEQHLQSALEKLKKQIPIQYIVGETEFYSLPFLVNASVLIPRPETEELVDWILESQKQQQISILDIGTGSGCIAITLAKNLPNAMVSALDVSEKALATARKNAQKNEV--ITFLKMDILNTSDLGTWDIIVSNPPYIKEEEKDKMSNNVLNEPHVALFSDADALLFYKKIAALAKSHLNVGGSLYFEINENQGANVVSLLEKEGFKNLELRKDLYGKDRMVLGK--F
--------------------------MNGADTAWIIVATALVLFMTLPGLALFYGGLVRARNVLSVFMHCFSIACLMSILWLIAGYSIAFGDGGSLWGGLGKAFLNGVDADSLSGTLPEVLFFAFQMTFAIITPALIVGAYVERVGFGFVLTFSGLWMLLCYAPVVHWIWGGGMLTEVGVRDFAGGIVVHETAGLAALIIAFVLGPRRN---RTTPPHNPGYVMIGAAMLWVGWFGFNGGSQLAADGGAAMAMTVTHISAATASLTWALYERIKYGKASMVGLVTGTIAGLASITPASGYVDPVQALIIGAVAGVLCQEAVNVIRNTLKIDDTLDVFAVHGVGGIFGTLMIAVFGLGA---------------WTAQLGGLIIVGAFTAAVTFVLIKVVALVTPLRVDAETETNGLDLSVYGERAYDSMTAAQAMVAATARLRAVEDPARDARVLLAHAARIEAARVTLIAPEELSHEVAERYDQLISLRAIRVPVSHLVGERDFYGRRFKVSGDVLDPRPETETLIEAALA---EPFERVLDLGVGSGCILVTLLAEQQRARGLGVDLSEAACLQASANAVLHRVARADIRQSNWFSAVE-GQFDLIVSNPPYIALEEMDGLSAEVRHEPQMALTDGADGLSAYRQICAGLAPHLAANGRVMVEIGPTQGPAVAQMMRETGLRDVSVLPDLDGRDRVVFGRN-A
--------------------------MVGADTAWIMVATALVLFMSLPGLALFYGGLVRARNVLSVFMHVYAIACVMSILWLAFGYSIAFGDGGPLWGGLGKMFLSGVDANTVSGTIPEVLFFAFQMTFAIITPALIVGAYVERINFGFVMLFSSLWMLLCYAPVTHWIWGGGFLADTGTMDFAGGIVVHETAGIAALVLAVMLGRRKV---DNKPPHNPGYVMIGASMLWVGWFGFNGGSQLAADGGAAMAITVTHISAATASVTWALWEKLKYGKASLVGIVTGTIAGLASITPASGFVDPVAALVIGGVAGILCQEMVNVIRNKIKIDDTLDVFAVHGVGGIFGTIMIIFFADGA--------------NAIAQFGALAIVGVFTFVVTVALIKLCAMITPLRVDDETEQQGLDLAQHGESAYDSMTIQAALVLATRQLSDIAGASRDARILMAHVLDIDASRITMVAPEPIDQTAQTAFETCIARRAAREPVSHILGRRSFYGRDFSVTADVLDPRPETEILVEQSLL---QPFSSVLDMGTGSGAILLTLLAEQPLAKGLGCDISPKALEVAQQNATQLGLKQARWCPSDWFTDVS-GTFDLIVSNPPYIALDEMQALSHEL-HEPRLALTDEADGLTAYRIIADQALNFLSPRGRVLLEIGPTQGAAVADLMMAAGFKGVRVVADLDGRDRVVCAVARQ
MTQLVLLLIISAISVYPASTPAEGVTFDSGNVAWMLVASSMVLLMT-PGLSFFYGGMVSPKNIISTMLQSFIALGIISVIWYVVGFSLAFGDSGGFVGNLTHFMFNGVGTAPINQGIPFVLFAAFQLKFAIITPALITGSFAERVRFWSYIIFIVLWSILIYAPLAHWAWHEGFLFKMGVLDFAGGTVVHISAGIAALIGARVLGRRKTHIGQSHAVLYTPYVILGTGLLWFGWFGFNGGSALAANGQAVTAFVNTNLASAAAAIAWILVDTMRGRKPSALGACIGAVVGLVAITPACGYINFGPSLLIGAVAATVSNYAVV-RKSRTSLDDTLDVFPCHGIGGIVGMLMTAIFATEAF------GGVGNPKLLISHLIALAIVVAYTGVGSWLVYKLTNMISPLRVSEDQEEEGLDISQHEETVVEMM---TSFDIFISALLPTREAQSIARIVFEDCFGLQPPQFS---HAQLTTAQNEQLQAIQEALLAGQPLQYILGQADFYGLKFKVDPRVLIPRPETEELVEWVLETIKQQNPSVLDIGTGSGCIPITIAKKTPRATVWGLDVSAAALALAEENAHLNQV--VQWQEQDILNQEAWPIFDLIISNPPYIPQREQVLMPAQVSHEPHLALFPDEDPLLFYRSIAAFAQIHLHPTGHLFFECNEYNALEVKQLLEEMGWSDVLLKEDLSGKLRHLGCA--R
MKK-AVLAVLALLVFVPAAQVKQGGPINAADTAWILTATALVLLMT-PGLSFFYGGMVRLKNVVSTLLQSYMAMAVISLLWVAVGFSLSFGDSHGLIGDRTFFMFSGVGGETLAPTIPLMLFALFQMKFAIITPALITGAFAERVRFKAYVVFMVLFSLFIYAPLAHWTWHEGFLRKWGVLDFAGGTVVHMSAGFAALAGAMVLGRRKAHVNAAHTPANLPLVLLGTGMLWFGWFGFNAGSALSASSLATQAFATTNTASAAAMLGWMAFDWMRGRKPNAMGACVGAVVGLVAVTPAAGFVTVGQSILVGLVASGISNAAAH-FKSRTALDDTLDVFPCHGLGGAVGMVLTGLLAKD--------VGLGKTETFLMHLLALVIVTVFSFVGSYLLYKLVDLIVPLRVSQYQEEEGLDLSQHGETVGEAMTIRKVLTWTAQHFEKVDSPRLTAEVLLAHLLKTGRVRLYVDLDRPLSKEELAAYRALIERRMAGEPTQYLTGAKEFYNRPFKVDARVLIPRPETELLVEAALRALPDAPSHALDVCAGSGCIAISLAAERPQTSVLATDLSPGACALARENAETLGVSRVTFLQGDLFAPVPAARFALVVSNPPYIASGEIPGLSVEVRREPHLALDGGRDGLDLIRRVIQGARRYLAPGGLLAMEIGETQGAAVKELLHAAGYSDARVEKDLERRDRLAFGTQRA
--------------------------MNGADTAWIIVATALVLFMTLPGLALFYGGLVRARNVLSVFMQCFGIACLMSVLWLAFGYSIAFGDGNAYWGGLDKAFLIGITEDTMAGNIPEVLFFAFQMTFAIITPALIVGAYVERIGFGFVMTFSGLWMLLCYAPVAHWVWGGGLLAENGVNDFAGGIVVHQTAGLAALIVAFFLGPRRD---KSKPPHNPGMVMIGAAMLWVGWFGFNGGSELAANGSAAMAITVTHFSAAAASLTWALWERVRFGKSSLVGLVTGTIAGLASITPASGSVGPIEALLIGAVAGIMCQELCHVVKRTLNIDDTLDVFAVHGVGGMFGIVMLAVFGHAG---------------WTEQLGGLAVVGVWTVVVTSVIVLVVKAIFPIRVGEEDEHTGLDLSSHGERAYDSMNEADLLTEARGVLQKIENPVREARMLWEATFPKRYGDY----AAAMVGGQVSHFKALVARRAAREPMSHLTGGRDFYEHRFEVGPDVLDPRPDTESLVIAALE---RPFDRVLDLGTGSGCVLLSLLAARPDARGVGSDVSAAALVVAARNAAKLEIHRVDLIVSDWYASIY-GQFDLIVSNPPYLALAEMASLAPEL-YEPRIALTDGGDGLGCYRVITAGAGEHLTAGGWLMVEIGPSQGAAVVAMFGAAGLVCVQIRHDLDARDRVVLGQK-L
MKLTWALFLFLCIGLFASD-AAAEHVTDSGTTAWMLTATTLVLLMV-PGLAMFYGGLVRTKNVLGTMMHSFAAMVVIGVLWPTIGYSLSFGEGGGFIGWPDYVLLRGIDDAITDAGIPEYVFAMFQGKFAIIAPALIAGAIAERVSFRGYVLFIALWSVFIYSPICHWVWADGFLFNAGAIDFAGGTVVHISSGISALVAALYLGARRGYPRNVMHPNNLVMTLIGAGLLWVGWFGFNAGSAVASDLDTARALTATQIAAASGAFAWIIIEAMLYNKATSLGMVSGIISGLVAITPAAGVVQPGGAIIIGAVSALVCFLAIQ-LKNRLGYDDSLDAFGIHGVGGIVGALVLVFFIRESWMSEAIAAGGTVWQQLGIQAAAVLVTVVYAGVVTLLLLFITEKTVGFRLGEAGEMSGMDHSLHGEHGYGNMQLMDLLRTTAAWFEQVSEPRLSAELLLAHVLGEDRMQLYLQHDRPVSPGELDLYRELCRKRALGHPVQYLAGEQFFYGKRFLVDARVLIPRPETELVVEHGAAYLSGEDISILDAGTGSGCIAITLALLIPTARIDAVDISDDALDVARENARQLGVARISFSRDDLFSDLEGGGYDMLVSNPPYIPDSEWDTLQPEVKHEPRLALT-VPDGNECYQALARHALRLLRPGGVLCFELHAAGASSVGEILEAAGYTDIDLEKDYSGHDRVMMAR--K
M------------------------EIDAGLTAWMLVSASFVLLMT-PGLALFYGGMVRGKSVLNMMMMSFGAMGLVGVIYILWGWSMSYGSSGGFFANFEQFGLGGGGFAEVADGLPIIVDVGFQATFAIITVALISGAIADRAKFGTWMVFSGLWVTFAFFPMAHMVWGGGLLA-ATPVDFAGGTVVHINAGMAALVLALVVGKRKGFGREPMRPHNLPLVMLGAALLWFGWFGFNAGSAYGADGLAGLAWVNTSTAASAGILGWLMTEKLRDGHATSLGAASGVVAGLVAITPAAGALSPVGAAVLGLVAGAVSALAVG-LKYRFGYDDSLDVVGVHLVAGLVGTLLIGLLATD--------GGLGSVNLLVVQALIALVAVALSGAVTLVIALALKATMGWRISEDAEVGGIDLAVHREGAYEKMSLRQVVAAAAAVLAEVPSPQHDAAALAALVLGVPRFESALV--GAEPDGFRARYAEVVERRRRREPLQHIVGETGFRHLVLAVEPGVFVPRPETESVAQRAVDEAAGRAPVVVELCCGAGGIAVSVALEVPGSRVLAVDLSPQAVALTGRNAERAG-RLERLVVADATDVLADGSVDVVVANPPYIPPDA-VPVDPEVRHDPDLALYGGEDGLEVPRGVVRTAARLLRAGGLLVMEHAEVQAAPARALAVGTGFEAVTTGTDLTGRDRMLVARRPL
--------------------------MNGADTAWITVATALVLFMTLPGLALFYGGLVRARNVLSVFMQCYAVACLMSVLWFAVGYSIAFGGGDTYWGGLDKLFLAGIDADTLSGTLPEILFFAFQMTFAIITPALIVGAYVERVGFGFVLLFSGLWMLLIYAPVVHWIWGGGMLAETGVKDFAGGIVVHETAAIAALLIAVFLGPRRD---RSKPPHNPGYVMIGASMLWVGWFGFNGGSQLAADGGAAMALTVTHISAATASLTWALWERIKYGKASLVGIVTGTIAGLASITPASGFVGPMEALIIGAVAGILCQEAVNLVRNKLKIDDTLDVFAVHGVGGIFGTIMIAAFGAGS---------------WVAQLGGLAIVGIFTVVGTIVLIKLVGLVTPLRVDAETEVTGLDLAVHGERAYDSMIAAQALARAVADLRQIEGAARDARRLLAHAMGVGADRLTLVLQDPLSPAQLARFDAALQERAHARPVSQIVGSRLFWGREFRVTRDVLDPRPETEVLIAAALG---EPFERVLDLGTGTGCILLTLLAEAPGATGMGVDLSAPALEVARENALALGVDRARLEVSDWYAAVE-GGFDLIVSNPPYIPTDEYEALAPGVRWEPGLALTPGDDGLAAYRRIAAGLCTHLRPGGRFLCEIGPAQAEGVAALLQDAGLECGPVLRDMDGRDRVVQARL-A
-------------------------------------------------------------------MQSFAITCIVTILWVVIGYSLAFSEGSAFIGGLSNVMLAGVTVNSLAATIPETVFLTYQMTFAIITVALITGAVADRMKFSALVLFSIFWLLLCYVPVAKWVWGGGFLGSAGVLDFAGGTVVHINAGVAGLVAALVIGKRRGYGTEMFLPHNLVLSVIGASLLWVGWFGFNAGSAVTAGFGAGMAMLATQIAAAAAALAWMFAEWAMRGKPSILGIISGAVAGLVAITPAAGFVGPGAAIIIGLISGVICFWSATSLKNALGYDDSLDAFGVHGVGGIVGAILTGVFASPAITGSAEKAGLGNGGQVLLQLYGVAVTVVYTAVVTFIILKVVDLIVGLRVDPDAEREGLDLRLHGESI--HMDPQDLWRAATRRLTEIDGARLDARLLLEAAFDWKPHALTLG-TPAVSAEGLARLEGFIVRRLAHEPVSRILGLRDFWSLPFRISPATLDPRPDSETLVQAVLDRTEAAPLRLLDLGTGSGCLLIALLAERPQAWGVGLDRAPAAAALAQSNAASLGVGRAAFAAGDWTEALTQGRFDVILSNPPYIPLGDRAMLAADVRYDPALALFGGVDGLDPYRRFAVDLQAFLVPGGLLALEIGWDQGAAVQALLQQAGWCAVTCLPDLGGRDRVIVAYSPR
M---------------------AAATVNSGDTAWLLICAALVLFMV-PGLALFYAGMVGTRNVLVMLQQNVIPLALISLTWVVVGYSLAFGNDKGIISDLGLFGLRNLDQAPPGIAVPTLAFVAYQMMFAIITPALATGAVASRLKALGWAVFLVLWSILVYPPIAHWLWAAGWLTTRGAQDWAGGMVVHAAAGAAALALLLVLGRRQVWPGRAPLPHSIPMVVLGAGILWFGWFGFNAGDGLRADGIAAQALINSQVAAAAAMLVWLLVERSTDGHATVLGGVTGAIAGLATVTPAAGYVSTFSAVAIGALAGIVCHLALH-LKKIFKYDDALDVIAVHFVGGILGTILVGFFGEKAINAIG-ADGLGGFGLLGNQLLALVAVIAFSFVATWLIAMAIEKTIGLRVDPDDEAH-LDATQQGMSAYHRM---DLLRTVTERLTQVPSAYADGLALVAHVWGRSPSDARRDLGRRPDEQQLVALAELVDERTRRVPLQHLTGRAPFRHLELSVGPGVFIPRPETELLVDLVLAA--GEQATVTDLCTGSGAIALAIKQERPDLQVAAIEVDELAFAWAQRNAQTLG-LDVNLSLGDARTAFPAGEVDVVVSNPPYIPVGM-EPIDPEVRHDPQVALYGSADGLRIPLAVAARAADLLRDGGVLIMEHADSQGDSLPAALRADGWRDVTDEVDLTGRPRAVRAVRDR
--------------------------MNGADTAWIIVATALVLFMTLPGLALFYGGLVRARNVLSVFMQCYAIACLMSILWLAFGYTIAFGPGESYWGGLDKMFLTGVTADSLSGTLPEVLFFAFQMTFAIITPALIVGAYVERVGFAFVLTFSGLWMLLCYAPVVHWIWGGGMMSEIGVRDFAGGIVVHETAGLAALIIAVFLGPRKN---RTTPPHNPGYVVIGAAMLWVGWFGFNGGSQLAADGGAAMALTVTHLSAAAASLTWALWEKIKYGKASVVGLVTGTIAGLASITPASGFVGPIEALVIGGVAGILCQEMVNLVRNKLQIDDTLDVFAVHGIGGIFGTIMIAVFGEGS---------------WIAQLGALAVVGIFTTVVTVALVKIVGAFTSLRVDLETETNGLDISVHGERAYDSMTAAQAMAAAAARLRAVPDPARDARILLAHAARIEASRVTLIAPEDLEPEVADRYEQLISLRAVRVPVSHLIGEREFYGRRFKVSKDVLDPRPETETLIEVALS---QPFERVLDLGLGSGCILVTLLAENPKSTGLGVDLSEAACLQASANAVLHRVARIDIQQSDWFSNVT-GQFDLITANPPYIALDEMEDLEPEVRHEPDMALTDGGDGLGAYRIIAAGTMQHLTPGGRICLEIGPTQGAAVAEMLQQAGLQQVQVLPDLDGRDRVVLAVR-E
MKQFYTLSIFLTALLAPSA-LANNSTVDTGTTAWMMMSVALVLLMI-PGLAMFYGGLVRTKNVLSTMMHSYIALAIIGVLWVAVGYSLTFGNSGGVIGWSDYFFLQGIDNT-IVDGIPEYIMAMFQGKFAIITPALISGAIAERVYLRGYSLFIALWFLFVYCPLCHWIWSEGWLFNAGVIDLAGGLVIHVSAGASALVAAIYIGPRKGFPNRPMHPNNLVMTMMGAGLLWVGWFGFNAGSTLQSGLDTARALTMTQISAASGALTWLIIEAIAFRKATALGFASGILAGLVVITPAAAVVLPKGALFLGAASSLVCFYALK-MKMKFGYDDSLDCFGIHGVGSGLGVLLLCFFVRQSWMDSAQAAGGGAFDQLGVQLVGMGVTIALAVPVTYLLCVFVEKTVGFRIDAQSELEGLDQALHGEKGYGQMTTLKVLNWTKEYLAAIENARLEAEWLLCASTGLDRIGLYLNFEKPLNETELAAYREMVARRGRREPLQHILGNQEFYGLEFEVSPEVLIPRHDTETLVEAALARMP-EARSVLDIGTGSGCIAIALAKQLPQAAVTAIDISEKALGVARRNADLNGV--IEFLQGSLLDPVVGRCFDLIVSNPPYIPTADIEALDPEVRYDPRGALDGGAEGLDIYRLLVPAALTCLNPAGWLLVEVGIGQAVAVGQLFREC-----------------------N
--------------------------MNGADTAWIIVATALVLFMTLPGLALFYGGLVRARNVLSVFMQCYAIACLMSVLWLAFGYSIAFGSGTSYWGGLDKMFLAGVTADSLSGTLPEVLFFAFQMTFAIITPALIVGAYVERIGFRFVLVFSGLWMLLCYAPVVHWIWGGGFMSDIGVRDFAGGIVVHETAGLAALVIAVMLGARKD---RSKPPHNPGMVFLGAAMLWVGWFGFNGGSQLAADGGAAMALTVTHISAATASLTWALWEKLKYGTASLVGIVTGTIAGLASITPASGFVGPVEALIIGAVAGILCQEAVNVIRNMLKIDDTLDVFAVHGVGGIFGTIMIAVFGAGA---------------WAAQLGALAIVGVFTVAVTVVLVLVTRMIAPLRVSDEAEVTGLDLSLHGERAYDSMTLRALWLSARAQLAAKDEAERDARLLIQAAFRLTSAGFTADLGRIVPDPCKDHLDWMLSKRAQRMPVSHILREAVFWGRTFEVTSATLAPRGDTESLLAEALSV---PFDTMLDLGTGTGCLGISLLAERKAAQGVATDISVEALAVAGRNAVRHGVARLSCIQSDWLAQVT-GTFDLIVSNPPYITEAAFATLAPEVRYEPKTALTPGGDGLEPYRILCAQTPAYLVPGGWLMLEIGYDQGPAVAALMEGAGLQRVTVVADLSGHDRVVRGQRAL
--------------------------MNGADTAWIIVATALVLLMTLPGLALFYGGLVRARNVLSVFMHCYAIACLMSVLWFVAGYSIAFGSGGSYWGGLDKLLLSGVDTDSLSGTLPEVLFFAFQMTFAIITPALIVGAYVERIGFGFVLLFSALWMLLCYAPVVHWVWGGGMLAETGVRDFAGGIVVHETAGIAALILAVFLGARNN---QTTPPHNPGMVMMGAALLWVGWFGFNGGSQLAADGGAAMALTVTHISAATASLTWALWERIKFGKASLVGMVTGTIAGLASITPASGFVGPVEALIIGAVAGVLCQEAVTLIRNVLKIDDTLDVFAVHGVGGIFGTIMIAAFGAGS---------------WAAQLGSLVIVGVFTTVVTVVLVLIVRAVTPMRVDEETEVNGLDLAVHGERAYDSM------VAATARLRAVPDPARDARVLLAHAAQVDAARVTLIAPEDIAPDIADRYDHLIALRAVRVPVSHLIGQREFYGRAFKVSSDVLDPRPESETLIEAALT---EDFGRVLDLGIGSGCLLITLLAERTEAQGVGVDLSEAACLQASANAVLHDVARATIRQGDWFDPVE-GRFDLIVANPPYLSAFEMEEIAPELRHEPRMALTDEGDGLTAYRTIADEAGSYLTAQGRVLCEIGWQQGPDVRAIFESGGWGTVDVLPDLDGRDRVVLARN-A
M--------------------------ETPSSIWIVASAALVLFMT-PGLAFFYGGLVKAKSVISMIMMSFGSIALIGVLWILYGYMIYTGAGGGFAGNFAGFGLTA--------PGIDLIDVAFGSTFAIITVALISGAIADRAKFGAWLVFAGVWATLSYFPVAGWVWGGGWIQDYAVIDLAGGTAVHINAGAAALALALVLGKRIGFQKGIHQPHNVPFVVLGASILWFGWFGFNTGLSGDQEG--GLSFLNTIGAPAAAVLGWLIVEKLKDGKATSVGAASGAVAGLVAITPAAGNLTPGWALVLGAIAGAVAALAIE-LKWKLGYDDSLDVVGIHLVAGLIGTIFLGFAATD--------AGLGDFSQLVLQTVSAVAVALYSFVIAFAVGFAIEKTIGFRVKNEDELAGVDTVVHGETGYT-MTVADVVRATAARFASIPDPHVDAELLVAHVLSTSRGGVQAAVGDRLSADSQAALAPLVDRRCSREPLQHLTGLAPFRSMELAVGLGVFVPRPETEMVAQLAIDALRSASPVAVDLGTGSGAIALAMATEVPHARVFAAENSVDAFIWTKENLARIG-PNLTLAFIDLAEAFPEGTVSVVASNPPYVPDDA-IPRDPEVRYDPPAALYGGPDGLDAVRVLSRVGLRLAHAGGTIVIEHGEWQGAAIREILTADGWRSAATHPDLTTRDRATTALR-P
--------------------------MESGNIAWMLVASALVLLMTLPALILFYAGMVQAKNVLSIFVQCYVVACLMSVLWYVVGYSIAYGGANPYWGGLSKVFLLDVTRESVVGELPEILFFVFQMTFAIVTPVIIIGAFAERVKFGFVIVFSGLWMLMVYAPVAHWVWGGGFLSALGTKDFAGGIVVHQTAGITGLILAIVIGPRLV---THHGGHSPVMTLAGAGLLWVGWYGFNGGSQLQADANAAMAVFLTHIAAATATLTWIGWEILKTGRFTVIGMVTGSIAGLAAITPASGYVGPLYAVMIGAVAAIIAQEAVGLIKSKLRIDDALDVFAVHGVAGMFGSMMLAPLGAAT---------------WTSQLGGMAIVGGYTLVVTIFIIFFCKGLVGMRVTKEEEEQGLDLSSHHQPAYSNMTLQEWLPDLRDRLSRSDDTMRDIRILAAHAMGVSPSRMTLHMHDELSDDMVKHISLLVDARMLCTPVSKIIQKRSFWGREFAVDLDVLDPRPDTETLIAAALDL--GAQSRVLDLGTGTGIIGLTLAAEWPNAEVVCTDISEKALAVAKHNKNALGVDKVTLLKSDWFEAVN-GQFDLILSNPPYIALDEWDDLDFEVRFDPRLALTDEADGLSAYRTLTQHVGLHLKTDGHLMVEIGHTQGSAVQALFNSAGFIQIKCLPDMAGRDRVVKGVWTQ
--------------------------MNAADTAWIIVATALVLFMTLPGLALFYGGLVRARNVLSVFMQCFGIACLMSILWLVAGYSIAFGDGNAYWGGLGKAFLSGVDEETMAGNIPEVLFFAFQMTFAIITPALIVGAYVERIRFGFVMLFSALWMLICYAPVAHWVWGGGLLAAEGVNDFAGGIVVHQTAGIAALIVAAFLGGRRD---KGKPPHNPGMVMIGAAMLWVGWFGFNGGSELAANGSAAMALTVTHLSAATASLTWILWERIRYGKTSLVGLVTGTIAGLASITPASGSVGPVEALIIGGVAGILCQELCGIVKNTLNIDDTLDVFAVHGVGGMFGIIMLAVFGYAD---------------WTAQLGGLAVVGIWTIVTTTVIVLVAKAVFPIRVSEEDEHTGLDLTSHGERAYDSMSEAQRLAWAVDTLQALADPVREARLLWRNV------------------GEDDRFEAAVTRRAARVPMSHVLGYRDFWKHRFTVTSDVLDPRPETETLVEAALE---VPFRKVLDLGTGSGAIIISLLAERSEARGVGTDISERGILVAGANAAAIGVDRLILPLSDWYDDVG-GQYDLIVSNPPYIALDEMPDLAPEV-HEPRMALTDEDDGLSCYRIICAGAPSRLVAGGWLMVEIGPTQGEAVAAMMSAAGLVSVEIRPDLDGRHRVVMGQK-L
M------------------------MFDSGSTGFMLLATSLVMLMT-PALAFFYGGLATKRNILGIMIQSFVSLGWTTVLWIVFGYSLCFSGGGGIIGNFDKIFLMGVGVDSSNGKIPELVFVAYQMMFAIITPALITGAFVNRVTFKSYLIFLTIWQIFVYYPFVHMIWGGGLMATWGVLDFAGGIVVHATAGFAALASVFYVKDRTD---KNSTPNSIPLVAIGSGLLWFGWYGFNAGSEVQVDFITSLAFINTDIAASFATIAWLVIEWILKRKPKFVGLLTGSIAGLATITPCAGFVPVWSSPIIGIAAGAVCYFAVE-FKNKMKWDDALDVWGVHGVGGVLGTILLGVFASTTFNPAG-ANGLGNAGFFWTQIIAVAIAAIYSFIFTYIMLILINLFTPVKVSEADEKLGLDIALHGEKAYDLMTLIDLIRWGQDYFHNIESPRLTIELMLSHILSCSRMELYLQFDRPLNDSQLDILKKYVNRRLKFEPLQYIFGETTFYGRKFKCDSRALIPRPETEILVEKTLKICKGNKLNILEIGTGTGCIAISLAMELPESRILATDINDDTLLLAKENLEQYT-GNVELIKNDFLDELDYGNFDVIVSNPPYIPLDKMLFLEKSILFEPKISLTDNMDGLTFYKKFSE-TILKMKEGSVMLLEIDGRNTDKLLKLFKNPSY-NVIILKDFADLDRIIILRKEA
M-------------------------INVGDTAFILICAALVFIMT-PGLALFYGGLGRRKNMVNNMMNSVFILGLGISLYALIGYSLSFGDGGQIIGSLKNVALNGITKDSFGENLPTFAFVAFQMMFALITPAIITGSVAGRMKFKALFIFIGLWSVLVYYPLAHMVWGGGFIGTLKALDFAGGDVVHISSGLTGLILAIILGKRQGYAQTSYRVHNVPLIVLGMGLLWFGWFGFNAGSALAANGLAAHAFMTTAVSAAIALVTWLAIDVIKQGKATLIGACTGVVAGLVGITPAAGFVSITGAFVIGITTSIVCYFGITLIKKVLKIDDALDAFGCHGIGGIWGGLLTGFFVVPELNLTG-LGGLGGWTQFIAQAEGILVTIAIVIVGTLICAGITRIFTPLRVDKKEELQGLDVSEHGENAYPDMNIFSLLQSAQKFLESLAQAKSDAEVLLSAVLKVKRSKLPLIRNNNLSETEISLYEEYILRRSKREPAAYITGFCGFMQYEFKVNKNVLIPRAETELLVEEVLKI-D-GKKIVLDLCAGSGCIAVSLAKSGKFEKITAADISKNALEIAKENAIYNR-PNTEFILSDMFESLKDKKFDIIVSNPPYVSETEYKTLEPELKYEPKTALTADEDGLFFYKKIAAESAKYLNGGGLIFLELNANKAGEIKNIFQNKGFKNIEILKDYSNLSRILKAG--I
M------------------------HADTGDTAWVLLCSALVFVMI-PGLALFYGGLVRSKNVITTMVQCFVGVAVVGVVWMAVGFTLVFGADGGLLGNLSHTMLADVGATPLAPMIPALAFFAFQMMFAVITPALIAGAFAEKMTFRGYVLFTGLWSIAVYVPLAHWEWGGGFLGALGALDFAGGAVIHESAGAAALAAAIYFGRRT---KPVTRPYNTPMVLFGAGILWFGWFGFNGGSALTAGHVAVTAVVNTQLGASAGLIVWMIIDWIRHRKPSGIGIATGAIAGLAAITPASGYVAPWAALVIGATAGLLCHLAVR-LKKRLHYDDVLDVVGVHMVGGFVGVLLTGIFASLAINAAG-A---GGWEQLGKQGVLAFTALVYPFAMTMLILWVTDHLVGLRVTDAEAAEGLDLSQLDDLPEPWMSVSSLLAEGRRILTQIPSPAVDAELLLAHVLGLGRGEVAVQAGGTVSGDDAAHFAALLDRRAHREPLQHLTGLAPFRALELHVGPGVFVPRPETEGVAQIAIDAVSEENPIAIDLGTGSGALALAIATEVPRATVYAVELSPEAAVWTRRNIQSTG-AHVELFVGDLAEAFPEGRVAVVVSNPPYIPDGM-VPRDAEVRFDPALALYGGADGFDVIRSLSQRALRLLVPGGTLVIEHGEEQGSRIRALLDADGWRATATHPDLTRRDRTTTALR--
M------------------------TIDSGDTAWILVSAALVMLMT-PGLAFFYGGMVRAKSVLNMMMMSLGTMGTVGVLWVLVGYSEAFGDSHGLVGDTQFAGLTTLLSPDVSGSVPALAFVGFQAMFAIIATALVSGAIADRAKFSTWLLFTAIWAVLVYFPVAHWVFAGGWIAGLKAIDFAGGTAIHINAGAAALALVFVLGNRHGFGQEPMRPHNLTLVMLGAGLLWFGWFGFNAGSALAANTTAAVAFVNTLAAPAAAILGWLLTERLRDGHFTSLGAASGIVAGLVGITPGANAVTPVGAVVIGAVSGVLCALAVG-LKERFGYDDSLDVVGVHLVGGLAGTLLIGLLASSSAPA-G-IDGLGGFDQLERQAIGAFIVLVVSFVASYALGWVLEKTVGFRIDRDAELSGIDRVLHAESAYESMPLAEVLRHTRSRLVEVASPHADAHSLLAFVLEIDTGELQRRAGRRFPADLAPRFAALLDRRCAREPLQHLTGTAPFRRLDLAVGPGVFVPRPETETVADLAIAACAIDRPVVVDLCTGSGALALAIADEVPGSRVHAVETSSEALPWARRNIAGTG-LPVTLHDDDVTPTVAPGTVDVVVSNPPYIPPGA-IPVDAEVAHDPPRALYGGDDGLEIPRAVAHAAAPLLRPGGVLVMEHADVQSDALVAHLRAGEWTDVTAHTDLTDRPRAVRARRAS
M--------------------------DQGNTAFMLICAALVLLMT-PGLAFFYGGLVKAKSVISMMMLSFGAMGLIGVLWVLFGYAIAFGNPIGLFGLVANLGLGAAFEDSPTGAYPTIAFAAFQATFAIITVALISGAIADRAKFGAWMIFAGVWATVVYFPVASWVFNGGWIAAMGVIDFAGGTAVHINAGAAALALALVLGKRVGFAKGADKPHNPPFVLLGAGLLWFGWFGFNAGSELAADGVAALAFLNTIAAPAAAVLGWLVVEKLKDGKATSVGAASGAVAGLVAITPACAALTPGWAVVLGVVAGAVCALAID-LKFKLGFDDSLDVVGIHLVGGLIGTLYLGIFAND--------TGLHTFTQLGIQALSAVAVMLYSFVLAFVIGFVIEKTIGFRVKNEDEVAGIDLALHGEEGYVAMTVDSALQAAEAVLAGVPSPRVDAELLVSHVTGLGRGVVRARARAPLPDDAVAALSEVVSRRASREPLQHITGTAAFRSLTLQVGPGVFVPRPETEGVAQIAIDALRAEHPFAVDLGTGSGALALALATEVPHAVVTAVELSPEAAVWTRRNIASVG-AEVRLVEGDLADALPEGTVSVVVSNPPYVPLGM-VPRDPEVRHDPSLALYGGEDGLDVVRALSLTAKRLLHTGGVLVIEHGELQGGAIREILQADGWRRPETTTDLTGRDRATTAVR--
MKK-AILLATLLLGFFVNG-TNGGPEVDAGATAWMITSTALVLLMV-PGLAMFYGGLVRSKNVLGTMMHSFAAMGVMSVLWVLVGYSMCFGESGGWFGWNDYVFLNGIDETVMEGGVPELVFSMFQGKFAIITPALLAGAFAERVKFKGYLVFIALWGIIVYNPLCHWVWADGFLFNDGAIDFAGGTVVHISAGVSGLVAAIYLGARRGYPLRQLRPNNLVMTMMGVGLLWVGWFGFNAGSSVSSGIATAQALTATQVAGATGALAWAIIELFHHGKATALGFASGILAGLVAVTPAAGVVQPLGAMALAVAASLVCYGALM-LKDKLGYDDSLDAFGIHGVGGIVGAVFLSFFIRKSWMENAALAGGTVWNQFGIQVVAVGIAIAYSIVLTIALIWIVEKLFKLKSTDEEEMMGLDRAYHGERGYGNMNIKQISAQFKKELEGPEEIRNFIWIIFEHLLGFTKTDIMMKETQTLNAEQQDFCRHALHQLTQYEPIQHIIGSTIFYGLTFKVNRHVLIPRPETEELVEWILQD--IPAPSILDIGTGSGCIPVVLKKNLPKAEVSAWDISPEALSIARDNARINDL--ITYQLNDALQPTVFQKLDIIVSNPPYIRILEKEWMHHNVLYEPHLALFADNDPLIFYRKIAQLAYQFLKSNGFLYVEINEALGKETCALFREIGFTSIELRKDLFGKDRMVKAG--F
MKIKVIICVVAIALFWENSNFLSSKDINYADVAWLLTSSSFVLLMT-PGLSFFYGGMVGKKNVISTMLQSFISLGVVSLLWVVVGFSLSFGDSGGIIGNFDYMFFDNVGSLPLASTIPFVLFALFQMKFAVITPAIITGSFAERVRFIGYLFFICLFTLFIYTPLCHMVWHNGLLGSFGVKDFAGGTVVHMSAGFAALAGVLVLGKRKN---SEHIPTNIPFVLLGTGMLWFGWFGFNAGSALAANGTAAMAFATTTIASASAMMTWIFFDRINGRKASALGACIGAVVGLVAITPAAGFISIPKSIFFGFIAAIVSNKMLY-WNKLKSIDDTLDVFACHGVGGIMGMILTAIFAEGE------NASLGGWSVFGHHMMALVLVALFTFFGSILLYKVANWFIPLRVSENSERVGLDLTQHNEKL---MTIKHYRDYFIQELTPAGEAESFFYLVLEAKHQLQRVDLALQPDLVFSDEEIVIWNFILEQLKKEIPIQYILGVTHFYGLEFEVNSAVLIPRPETEELVDWIVQKSKKSKLKILDIGTGSGCIAIALAKNLPNAQVFALDVSEQALATAKTNAEKNQV--LSFIHQSILETEDLQQFDIIVSNPPYVRELEKQEIKKNVLNEPHLALFEDNDALIFYRKIAQLAQKNLNLQGQLYFEINQYLGQEMLVLLQEMGFKNSELRQDIYGNDRMIQCT--I
MKNGLLLIITAVIVFFPSGGGLDDPNIDSGDSAWMLTATALVLLMT-PGLAFFYGGMIQSRNILSTMLQSYIAMGLISVLWVILGFSLAFGDSGGLVGNWTFFMFRGVSGATLAPTFPLALFAMFQLKFAIITPALITGSFAGRVRFRAYMLFMVLFSLFIYAPLAHWTWHNGFLRNWGVLDFAGGTVVHMSAGFAALAGALFLGKRKDFG-KEFKPANIPFVLLGAGMLWFGWFGFNAGSALGANSTAALALMNTNTASAAAMLAYLLYDMAKGKKPTGMGASIGLVVGLVAITPAAGFVNVGASIFIGVVAALISNYAIE-LRSKTRLDDTLDVFPAHGMGGIVGMLLTAVFAQE--------VGLGELTTFLYHLLALVIVGIFTFGGSYLLYKVTDMIVPLRVSAQSEKIGLDLSQHNESYDFKM--QASINDIRKELNGREEIESFIRIIFRQLKQFTLTDFVLKQDEVLPKKEKDQIKQIVARLKNKEPIQYILGETEFYGLPFRVKPGVLIPRPETEELVHWVLKS--MAGRRILDVGTGSGCIPISLKKHRPKAHVMACDISEGALEVARMNAGLNQT--VAFFHLNILNPLLPPKIDILISNPPYVTESEKAAMSDNVLYEPERALFPDHDPLLFYRALAIFGSKYLNHGGQVLWEINEAFGKECQELLKENGFSYVRLKKDLQGKDRMISARYRS
MTAELLLLAIGFVSIYPAH-HPEAEVANSGDVAWVIFSSALVLLMT-PGLSFFYGGMVRPKNIISTMLQSFVALGVISVLWYVVGFSLAFGESGGIIGNMTYFMFDNVGTAPIASGIPFVLFAAFQLKFAIITPALITGSFAERVRFWSYLLFICLFSLLIYCPLAHWTWHDGFLFKWGVLDFAGGTVVHISAGFAALAGAWLLGRRKSHLNEEYSPVNIPYVILGTGLLWFGWFGFNAGSALAASSLAVTAFVNTNLASASAMIAWMLMDTVRGKKPSALGACIGAVVGLVAITPAAGFVGFGPSLFIGIMASIISNCAVH-WKTKSTLDDTLDVFPCHGVGGIVGMIATSIFAKE--------GGLGETTLFLYHMLALVIVFVFTFGGSVLLYKFTNWVIPMRVKEDQEDLGLDLSQHYETVTEQMTAGPLYRQTYQQLIS-ESASQQAYWLLKSVLDINLMDVVLDKAITLSPEKEARLQQAVERLLQHEPLQYVLGVANFYGHDFLVTPAVLIPRPETEELVHRIVDRHKQGQLNILDICTGSGCIALTLAKELPDIKIWATDISPEALAVAEQNRQRLQV--AQLIEADALKDSFPTKLDVVVSNPPYVRQSEAKQMQPNVLFEPHLALFPDEDALLFYRAIAGEAAKKLKPGGWLYFEINEAYAAEVAGLMQELGFERVQVLPDMQGKMRMAEGMKVN
--------------------------MNAADTAWIIVATALVLFMTLPGLALFYGGLVRARNVLSVFMQCFGIACLMSVLWLAFGYSIAFGSGTSYWGGLSHVFLNGVDASTVGTTLPEVLFFAFQMTFAIITPALIVGAYVERIGFGFVMTFSGLWMLLCYAPVVHWVWGGGFLAATGLKDFAGGVVVHETAGLAALVIAVMLGARRN---TTTPPHNPGFVMLGAAMLWVGWFGFNGGSQLAADGGAAMALTATHISAAAASLTWALWERIKYGKASLVGMVTGTIAGLASITPASGFVGPIEALLIGSVAGILCQEAVNLVRNSLKIDDTLDVFAVHGVGGIFGTIMIAVFGAGA---------------WVAQIGSLVIVGIFTVVVTVVLVKLVSLVTPLRVSEEDEYTGLDLAAHGERAYDSMTLQTALTHAGQRLSGIEDSRREARILLAFVLGIDALQVSLRLEETLTAEHSAAFEATLKSRMAYVPMSHILGYREFYEHRFIVTPDVLDPRPETEELVARALSA---PFQNVLDLGVGSGCIILSLLAVNSSACGVAVDCSAKALEVARRNAAKLQLDRVRFCRSDWCAEIPSERFDLIVSNPPYIHPAVWKGLSPEVHHEPKLALTDGKDGLSHYATIAHQAHGFLAAEGRLLFEIGYDQGAAVAEILRKEGYRDIAILEDLDHRPRVVSCRAAE
M--------------------------DSGNLAWSIAATALVLFMT-PGVAFFYGGLVKAKSVVSMMMMSFGALGLVSVLWILYGFNMSAIPE-FLAGNFADFALGSA-------DNDTLVGATYGATFAIITVALISGAIADRAKFGAWMIFAGIWATLVYFPVAAWVWGGGWIMDVSVIDYAGGTAVHINAGAAALALALVLGKRVGFAKGIQKPHNVPLTLLGASILWFGWFGFNAGAEGTEDQSAGLIIVNTLGATAAAILGWLVVEKIKDGKATSVGAASGAVAGLVAITPSCAALTPGWALVLGVITGAVCAVAIE-LKFKLGFDDSLDVVGIHMIGGLIGTIYLGFFATG--------TGLGDGAQLLVQTIAAFGVLIYSFVVAYVVGFAIEKTIGFRIKSEDELAGVDTVVHGEEGYV-MSVREYVRGAAAVLAEVPSPEVDARALAEHVLGVS-----SLVPSVAPDGFAARYAELVERRRLREPLQHLTGRAAFRYLDLEVRPGVFVPRPETEVVAQHAVDAARGREPLVVDLCCGAGGIALAVATEVPDGRVVAVDAAPEAVALTRDNAERVG-PAVEVSLGDVRGLLAEGLVDVVVSNPPYIPPDA-VPIDPEVRHDPDLALYGGGDGLAVPRDVVVAAWRLLRPGGWFVMEHAEVQAAAVRAIVVSAGFEDVATFPDLTGRDRGVRARR-A
MKK-LLLMGFSILVFMPALKQIVTEGLNGGDIAWMLAASALVLLMT-PGLAFFYGGMIDVKNIIYTMFQSFIAMGVVGVLWIVVGFSLAFGDSGGLIGDRSFFMFQNVMDGKLAPTIPLILFAFFQLKFAIITPALITGTFAERVRFKSYIIFLVLFSLFIYSPLAHWTWHEGFLFKMGVLDFAGGTVVHMSAGIAALVASIFLKSNEE--KKHIAPANIPYVLLGTGLLWFGWFGFNAGSAFGANSLAASAFATTNTASAAAGLAWILFDSVRGKKPSALGFCIGAVVGLVAITPAAGFVTIPSSLFIGTFASLISNVMVH-WKTKTSLEDTLDVFPCHGVGGAVGMVMTALLANTAVNGAT-GNGLGETALFIVHMKALVIVVTYTFIGTGILLKITDLISPLTISQSKRTV--EPAFEGELMPDKMNSKALFHDFISRITINDEIKSIAHLVFEKIMGLSKTDILAEKSVLAGTNVEAQLYAIVHRINQHEPIQYILEEAEFFGRYFKVNASVLIPRPETEFLVQEVIVYSKKASLKILDIGTGSGCIPVTLARELRNAEVYATDISDEALTVARENAARLQA--VTFIHHDILSEKIPSGIDVVVSNPPYIAQTEEAMMSPNVLYEPHLALFPDDDPLRFYKAITTRASEILKPGGLLAMEINERFGQEVAALLNANRFENIEIVKDLDSKDRIIKGIL-I
M---------------------SEGTMNGADTAWMIVATALVLFMTLPGLALFYGGLVRARNVLSVFMHCYAIACVMSVLWLVIGYSIAFGGGTSYWGGLDKMFLGGINSETLAGTLPEVLFFAFQMTFAIITPALIVGAYVERVGFGFVLLFSSLWMLLCYAPVVHWVWGGGILAEVAVMDFAGGIVVHETAGLAALILAIFLGPRRD---QNKPPHNPGMVMIGAAMLWLGWFGFNGGSQLAADGGAAMALTVTHISAATASLTWALWERIKFGKASLVGLVTGTIAGLASVTPASGFIDPMQALIIGAVAGVLCQEAVTLVRNVFKIDDTLDVFAVHGVGGIFGTIMIAVFGLGS---------------WATQLGSLAIVGVFTAVVTVVLIFVCRAVTPLRVDHETEVNGLDLAVHGERAYDSMTLQDLMPALVRQMAARADAVRDIRRLAAHVLQVSPDRMTLHMGDDVTAGQKAQLHVLIARRAAHEPVSKLIGQRAFWGRDFAVTPDVLDPRPETECLIEACLGA--GPAARVLDLGTGSGAIAVTLAAEWDAAAVTATDLSHAALDVARQNAVRHDVARIEFVGSDWFDAVD-GCYDLIVSNPPYIALAEMTGLAPEVRHDPRMALTDEADGLTCYRIICDGALAKMVSGGRLAVEIGPTQGDAVALMMQEAGLVEIEIRPDLDGRNRVVLGRN-R
M-------------------------IDFGNTAFVLICSAMVCFMT-PGLAFFYCGLVRRKNALTIMMQSFVAMGVVAVVWFVCGFSLAFGKDGGIIGGLEYAFLNGVGLQAYAPSIPFLAFFLFQLMFAVITPALITGAFADRVSFKSYLIFLALWCPLVYAPCAHWIWGGGFLQKLGVVDFAGGIAIHTAAGMAALASIFFVGKRTIRPDEDTRPYSVPYIALGTGILWFGWFGFNGGSALAANGVAAVAFINTAIAGATAMVTWMLLAWRKDGHPSIVEAMTGAVAGLATVTPASGYVAPWAAALIGVAAGLVCRLAIQ-FRRRKAWDDALDVWGVHGVGGMLGSLLVGVFAQNSIG--G-VDGWGNPHQFLVQVLAVAVVAVYSFVITFALLKAIQHFVPVKVSQEEELAGLDSLFHE-----AMTYNNLFMDLRAGLRAVEMATLEARELTCFATGKSREELVRDGALYASPELERRAHDLLKRRLAGEPVAYLIGEWEFYGLPLDISTDVLIPRTDTEVLVSQAIDFCRLGECRVLDLCAGSGCVGLALASQVQRARVVLGEVSEAALKICRQNIRRTGLGRAVSMQIDARRP-SPGEFRCIVSNPPYIPAGDIDTLDPAVRYEPRLALDGGEDGLDFYRDIVEKWRQALSPGGRLYFEVGAGQADRVLRIMRSVGFGDIQVVKDTNDTPRVVFGTLSV
--------------------------MNGADTAWIIVATALVLFMTLPGLALFYGGLVRARNVLSVFMHCYAIACLMSVLWFALGYSIAFGGGDSLWGGLDKVLLLGLSADDLAGTLPEVLFFAFQMTFAIITPALIVGAYVERVGFGFVLLFSALWMLLVYAPVVHWIWGGGMLSETGVRDFAGGIVVHETAGLAALLLAVFLGPRRN---KTTPPHNPGFVMIGAAMLWVGWFGFNGGSQLAADGGAAMALTVTHLSAATASLTWALWEKIKFGKASLVGMVTGTIAGLASITPASGFVGPVEALIIGAVAGVLCQEAVNLIRNTLKIDDTLDVFAVHGVGGIFGSIMIAVFGAGS---------------FAAQFGSLAIVGVFTVVVTVVLIFVVKAITPLRVDEETEHSGLDIMVHGERAYDSMTGSELLARGTRALKTIDGAGNDARRLLAHALGQEAGRLTLVLPEPVDPEAAARFDNLITRRAAREPVSHLTGKRMFYGREFAVTPDVLDPRPETETLIEAALA---QPFERLLDLGTGTGCILLTLLAESQGAWGLGVDVSPAALDVAARNRAMLGLECALLRQSDWFAEVD-GSFDLIVSNPPYIADHEMAALAPEL-HEPRLALTDEADGLSAYRAIAASAGQFLEPGGRLLVEIGWQQAFPVAVLMREGGLSDVVVIQDLDGRDRAVSARKIQ
MSTHVLMVVLVIVFFNPSLHNTNEYVYNSADIAWMLSSTALVLIMT-PGLAYFYGGMVKKKNVISTMLQSFICMAVIAVLWVVFGFSLVFGKSGGIVGDRTFFMFNHVLDHAGAPTIPFTLFAMYQLKFAIITPALITGAFAERIRFTSYILFICLFFVFIYAPLAHATWHDGILFKMGVLDFAGGTVVHMSAGLTALASAIYLKQGKQF--KEHTPARITYVLLGTGMLWFGWFGFNAGSAFGASQLAATALATTTAASGAAALMFILFDAARGKKPSAMGTCIGVVIGLVAITPAAGFVSVPHSIVIGAVAAIISSLLIE-WRTKSNLDDTLDVFPSHGVGGMVGMVLTGVFAHSSINSAE-TNGLGESSLFLAHIIGLIGATVFILVMAFVLLKATDMITPLRVSELEEEEGLDLSQHGERL---MNYRAIADTYRDDLQSQDESRQLFLLAFSHITGMKSAQFGLMQQSTPNSAMTEQFLSILAELATGRPIQHILGKADFYGESFYVNAHTLIPRPETEELVDLIIRN--DSGLRVLDVGTGSGCIAISLAKHLSGSTVSAIDISADAVAVARRNADHLEV--VQFVIADILEWDLIQQFDIIVSNPPYITPKEQAEMHPNVLHEPHTALFEEHNPLLFYNAIADLAKVHLAVGGVLYFEINQYLGPETVDLLQKKGFTSVELLQDINGADRMIRASI-N
MKKSPLLLLTFLF--ISMP-AADGAAIDTGVTAWMLVSTALVLLMI-PGLAMFYGGLVRTKNVLGTMMHTFAAMGIMTVLWVAVGYAMSFGPNGGWFGWTDYLFLSGIDNSILDAGVPEYVFSMFQGKFAIITPALIAGAFAERVKFKSYCLFIALWGILVYNPLCHWVWADGFLFNNGAIDFAGGTVVHISAGVSGLVAALYLGARRGFPVTNMPPSNLVMTMIGGGLLWVGWFGFNAGSSVASGLSTAQALTATQVAAASGAIAWMIIEACHQGKATALGIMSGILAGLVAVTPAAGVVQPFGAFCLGIFASIFCYLAII-AKNKLGYDDSLDAFGIHGMGGIVGAILLTFFIRDSWMSEAELAGGTVWEQLGVQVAAVLIAIVYAAVLTLILLYVVNKLTGFRSDPKEEMQGLDSAYHSEHGYGNMTVLSMLEWATDYFKEIPDPRHSIEWLLAETLNTKRLDLYLKYDRPLSPAELGELRPMVKRRAKHEPLQYIIGFSDFVNARISVNSDVLIPRLETEQLVEIILNRHDDHSLSVLDIGTGSGCIPIALKMERPAWQLSAVDISVKALETARSNAKQNEV-HVSFSEGDIMDPKAPNSWDIIVSNPPYITPEEKKALEPQVRYEPHRALF-TDDMDKMYGNILRFAEKNLSPGGTLYLELHDLFAGQIQQLFDQKDW-KTDLRKDYDKKDRFLIA--LK
M-----------------------VELDTGATAWMLMSASLVLLMT-PGLAFFYGGMVRTKSVLNMMMMSFGSIAVVAVVYVLWGWSMSYGADGGIFGNFDQFGLQGAIYDEIDGGVPNIVGVGFQATFAIITVALISGALADRVKFGTWMIFTAIWVTVCYFPLAHMVWGGGFLASVAPIDFAGGTVVHINAGIAALVLAIIIGKRKGFGKEPMRPHNLTLVMLGAALLWFGWFGFNGGSAFTADGFAGLAWVNTTTATAAAVIGWLVTEKLRDGSATSLGAASGVVAGLVAITPAAGSVSPVGSLAVGAVAGVLSALAVG-LKFKFGYDDSLDVVGVHLVSGLWGTVAIGFLATE--------TGLGGVEQLVVQILIALVAVAFAGIVTFVIGLILKSTIGWRISEEDEVGGIDLAVHGESAYEAM-ADVLVRDAVDRFDRIASPRADAELLLAFLLDVPRSEVVRRVCSEVPEELRGRWDALVVRRAARVPLQHLTGRAAFRHVDLEVGAGVFVPRPETEVVAGEAIDAALRAEVVVVDLCAGSGAIALAVADEVPSASVHAVELDQEAYGFARRNVAAQG-DSVRLVRGDARTAFADGRVDVVVSNPPYVPSDA-VPKDPEVAHDPGVALYLGADGFEVPRGITAAAARLLRPGGVFVMEHAEVQADLARRTAADAGLVDVRTLDDLTGRPRAVVARQKD
MKRLYATTILIFI---SNSAQGELPTINAGDTAWVLMATALVMLMTPAGLALFYGGLTQNKHVLNTIGMSYMAFCTGTLVWVIIGYSLAFSEGNAFIGGFDNFLLQGITVSDISGSIPTILFVVFQGTFAAIAVAIVSGSIIERVRFSTWGIFSILWVIIVYAPIAHWVWGGGFLSESGEMDFAGGTVIHVNAGVAGLVLSYLVGKRKEHSEEVRKPSSIKFMILGSALLWFGWFGFNGGSQLAADGIAANALLVTNIAACAGALIWLTIEWFIVKKPTLIGMASGAISGLVGITPASGYVDVTGALAIGLLSGIVGYWGVVHLKSLMNHDDTLDAFGIHGLVGIFGALATGIFANPEINN-G--AGLGNPGQFLVQAKAVLITIAYSGIATYVTWKISSLITGGRIEEKLELEGMDIGYHGEHHIINMTVLSMLEWATSYFDEVKSSRLSIEWLLAYVLNIKRLDLYLKYDRPLTSDELAELRPLVKRRAGHEPLQYITGEAEFFNSILKVNSEVLIPRQETEQLVQLICEENKTDAISVLDIGTGSGCIPISLKKEFKSWNVFGIDISDGALSLAKENASINEV--VHFLKHDLFDPLLTNKFDIIISNPPYILQEEKNGLDKEVKFEPHLALF-CKSTIEMFSSIENFCAKNLKKNGVIYLEIHEDYSGEVLDIFIAQNW-NARTVQDLDKKDRFIVVRR-P
--------------------------MNGADTAWILVATALVLFMTIPGLALFYGGLVRARNVLSVFMHCYAIACLMSVLWFAFGYTIAFGDGNAYWGGLGKMFLDGVTVYSLTGTLPEVLFFAFQMTFAIITPALIVGAYVERIGFGFVMLFSGLWMLLCYAPVVHWIWGGGFLSAVGVKDFAGGIVVHETAGIAALVLAVMLGARRV---ATKPPHSPPLVMLGASMLWVGWFGFNGGSQLAADGGAAMAITVTHISAATASLTWAFWERVKYGKASLVGIVTGTIAGLASITPASGFVGPVEALIIGAVAGILCQEAVNFIRNGIKLDDTLDVFAVHGVGGIFGTIMIAVFGYGT---------------WTAQLGSLAIVGGFTLVVTVVLVKLASMVVMFRVTEEMEANGLDLEEHGERAYESMTGAIALFEAVQLLKGVADPATDARILLAHALKTERARLTLVVQEPMSSVALAEYETLIAARMARQPVSQIIGLRAFYGRDFRVTPDVLDPRPDTELVIDLALE---RPFERVLDLGTGTGCILLTLLAE-TKATGLATDVSTAALDVARGNAEALNLSRTEFITSDWFADIPPQAFDLIVSNPPYISAQAMQTLAPEVRWEPHGALTPGGDGLGPYQILTQNAPRYLVPNGRLIVEIGFDQGPQVAQMFEQAGFAQVAVSKDLSNNDRVVSGVWEN
MNEKIVIAAVAVLLIPLKSTTFSELEVSHADTAWMLMAAALVFLMT-PGLAFFYGGMVRYKNLVSTLIQSFITLGIISVVWVLVGFSLAFGDSGGFIGNLSFFMFKDVGFQPFSATIPFALFAVFQLKFAIITPALITGGVAERIRFSSLLVFIVLFSLFIYAPLAHWTWHEGFLRKWGVLDFAGGTVVHISAGFAALSGAIFLKKRKE--SGNDNPTNIPYILLGTGLLWFGWFGFNAGSALAADELAVKAFLNTNLASAMAMVTWMLTDGARGKKRSAVGAAVGAVVGLVAITPAAGFVTVGQSIFIGFAASLVSYFAMR-LKSRSSIDDTLDVFPCHGIGGITGMILTGLFAEE--------VGLGDPTIFLYHLLALVIVSLFTFGGSFLLYKLTDLILPMRVTETQEARGLDITQHGEVATDLM--QDIKSYLNDELGTPGEISYLTRLILERGLSIPLTDILACKFNHLSDVAVRKVHEIAGRLKQGEPIQYILGETDFFGLTFSVDSSVLIPRPETEELVQWIINTT-DGAVKILDIGTGSGCIAVTLAKKLPMAEVHAWDVSSAALEVARKNAERNGV--LIFSERDVLQDPVPVKFDIVVSNPPYVTASEKEDMEEHVLFEPHLALFPDDDPLLFYRKIADVAGLNLKRGGSLFFEINREKGEQVEVLLRQKGFRSIERLKDISGNDRMVRAVR-E
M----------------------DTAAIAGNTAWLLTAVVAVALML-PGLAMFYGGMVSRRVTMNMMMMIFASFCLVGILWVAFGYSMVFGDSGGLVGDTEYPGLGQLLVAPEGSALPPLALAALHLMFAGLTIGIVAGAAAGRMKFSAWMVFAGVWSTLVYFPVAHWVFAGGWLATIGSIDYAGSTAIHVNSGVAALALALVLGKRNGFPSQP-KAHSLPLTLLGAGLLFVGWIGFDGSALGAADNNAAVAVFNTVAATCAGVIVWLVVEKLRDGHPSTLGACSGAIAALVAITPSCGAVTPLGSLAIGAAAAVVCYFAVS-LKVRFGFDDALDVTALHFVGGVVGGLLIGILAVPLAPS-G-GEGLGGFLLLGKQALAIVAVFVYTFSITWVLAKVLDKTMGIRVSAQTEAQGLDVVLHAENAYEDMTVDLARQHAVEILTRVPSPDVDAELLLGHVLGLGRGAVQAAAGRVLDAEERTVFAELVERRAAREPLQHITGRAAFRSMELAVGPGVFVPRPETESVVQFAIDALRIPRPIGVDLGTGSGAIALAMATEVPNAAIYATENSVEAFIWAKQNFAESA-DNATVVFEHLADAFHEGMVDVVISNPPYVPDDA-IPRDPEVRHDPSAALYGGPDGLDVVRQVSTTAKRLLHRGGTLIIEHGELQGQAIRELLTADGWNAAATHRDLTTRDRTTIAIR--
MGK-IILAVLVLFAFTASS-QELSSEIDKGDTAWMLVASAFVLLMT-PGLSFFYGGMINKKNIISTMLQSFVALGVISVLWVLVGFSLAFGDSGGIIGNFTYLNFNNVGIEPFSSTIPFLLFALFQLKFAIITPALITGSFAGRVRFRSYILFMILFSIFIYSPLAHMTWHDGLFRNWGVLDFAGGTVVHMSAGFAALAGAIYLGKRKE---EEDNPANVPFVILGTGLLWFGWFGFNAGSALGANGDAVIAFANTNIASATAMITWIFYERMLGRKMSAVGACIGAVVGLVAITPAAGFVNIGQSVFIGFAASIISNWMIS-LKNKSEIDDTLDVFPSHGVGGIVGMILTAVFANE--------VGLGETTTFLYHLLALLLTSIFTFGGSYLLFKIVDVLLTMRVREDQEERGLDLSQHGESI--EMTFKEQRLAFAEILKSLEEINSFFYLLTEHYFGFNKFETHQKGADVFPVEHEQHISEAIQRLLLHEPIQYIIGETAFYGLPFKVDRHTLIPRPETEELVEWILVEAAEDDKEILDIGTGSGCIAVSLAKEFDKAQVSAYDISEGALKVAQENALTNKV--VRFKNVDILALDELQSFDVIVSNPPYVRDLEKKMMQANVLHEPATALFSDTDPLIFYRKIAALAFKSLKKNGLLYFEINEYLGEEMKVLMKEMGFNNCIIKKDIYGKDRMMRAE--R
M------------------------DWDTGNAAWMLMSASLVLLMT-PGLALFYGGMVRGKSVLNMMMMSFGAMGVVGVIYVLWGWSMSYGSDAGIFGNFDQFGLSGALVVDGLGNYPQAIDVAFQVTFAIITVALISGALADRTRFSTWLIFAGAWATLVYFPMAHMVWGGGLLATVAPIDFAGGTVVHINAGVAALVLALIIGKRKGFGKEPMRPHNLPFVMMGAALLWFGWFGFNAGSAFGADATAGLAWVNTTAATCAAMLGWLLTERIRDGKATSLGAASGVVAGLVAITPAAGALNPVTSLILGAVAGALSALAVG-LKYKFGYDDSLDVVGVHLVAGFWGTIGVGLLGDE--------VGLGGIQQFVVQLAIALVAIVVSGVLTLVIGLVLHKTIGWRVSNDAEVGGIDLAQHGETAYEAM----------RVLERVGAPRVDAEVLLGFVLGVSRGALGSLLDRELPDGAAAAFDALVERRARREPLQHLTGVAPFRHVELAVGPGVFVPRPETEQVAQVAIDEARRGSAVVVDLCTGSGAIALAVATEVPGARVHAVELDAAAHAWAARNLAGSG---VTLVKGDARTTLREGAVDVVVSNPPYVPPDA-VPRDPEVAHDPAVALYLGADGLEVPRGITAAAARLLRPGGLYVMEHAEVQDAAARAMVDATGYAPATTADDLTGRPRMVVARREH
M-------------------------IDTGSTGFMLIAASLVMLMT-PGLAFFYGGLVGRKNVLGIMIQSFVSLVWTTVLWFAFGYSLCFSGGGGVIGNLNMAFLAGTDLNSGNNQIPLYVFVAYQMMFAIITPALISGAFTNRVRFPAYMIFLTLWLICVYFPLVHMVWGNGLLAQWGVLDFAGGIVVHASAGMAALASVFYVGKRNI---IERGPHSIPLVALGTGLLWFGWYGFNAGSEFKVDNITVAAFLNTDVAASFAGVTWLFLAWILEKKPKLIGLLTGSVAGLATITPAAGFITIGHAALIGIVAGVVCYFAVA-LKNKLKWDDALDVWGVHGVGGILGVMMLGLFASKAVNPVT-IDGLGSWEFFMKQAVSVFAVGAYCFVFTYIMLKAINLITPVKVTRQEEEAGMDASLHGEIAYEDMTILDAIKLSTDYLEKIESARLNSELMLAEILNCKRLDLYLKFEQPLQEYEVDKLREWIARRGKFEPLQYIIGKADFYGAQFNVNSLVLIPRPETEILVDRIIVQNKRGSLKILDIGTGSGIIPIVLALHIPDATICAIDNSNDAIEVAKQNAVMNNVERIEFLTTDLFSAQFEESFDIIVSNPPYVALDEYGTLQKEIVYEPKQAVTDMGNGLKFYSYISGKAKSWLKKGGKLYFEVGKDQYETVKRFMSENGFENISAVKDLLSIDRVVIGEK-Q
M---------------------------DGYYAFMLVATALVLMMTIPALALFYGGMTRSKSVLNMMLLSYGAFGIGAIVFVLWGWSEGWSGAGKLIGNFTWFGLSGVDWHSATGTGSPYIGVLFQLTFATITAALISGAIADRVKFSSWMVFVPIWLTLCYFPVAHNTWGGGWVYHLAQQDYAGGTVVHINAGIAGGVLALVIGRRVGFPKEPMRPHNLTLTMAGAGLLWFGWYGFNVGSVVLTGDTAGFTFMNTTIATCAAMLAWLLVERILHGKATSLGAASGIVAGLVAITPSCGAVNLVGAIVVGAVAGGLCAWAVS-LKYRFNLDDSLDVVGVHLVGGLVGTLLIGLLSTSAAPG-G-IDGLGGLTSLGDQAGAALFTLVWTGVLTTVIALAIKYTIGWRITTEAEVEGIDYNEHGETAYDKMELGAAVRAATARLADVPSPEADAVALAAHVLGTSAAEVRKAMGRAAP----DGYETLVDERARRVPLQHLTGRAGFRGIELRVGPGVFTPRPETELVAGLAVEAARGASPVVVDLCTGSGAIALAVKDEVPGAQVHAVELSPDAYAWALANRDALA-LDVDVRLGDATEAFDDGAVDVVVSNPPYIPAGM-EPVDPEVRHDPGVALYGDPTGLAIPLVVAARAARLLRAGGRLLMEHADTQGGTLPARLRATGWRDVVDHVDLNGRPRATSAVRPA
--------------------------MNGADTAWIIVATALVLFMTLPGLALFYGGLVRARNVLSVFMHCYAIACLMSVLWLAFGYTIAFGSGTSLWGGLDKMFLNGVSADSLSGTLPEVLFFAFQMTFAIITPALIVGAYVERVGFGFILVFSGLWMLLCYAPVVHWIWGGGFLAETGVKDFAGGIVVHETAGIAALIIAFYLGPRKN---RAIPPHNPGYVMIGAAMLWVGWFGFNGGSQLAADGGAAMALTVTHLSAATASLSWALWEKIKYGKASLVGLVTGTIAGLASITPASGFVGPVEALIIGAIAGVLCQEMVNLVRNKIQIDDTLDVFAVHGVGGIFGTLMIAVFGAGS---------------WAAQLGGLVIVGIFTVVVTIVVVKVSAAITSLRVDLESETNGLDLSVHGERAYDSMTAAQAMAAATARLRAVQDPARDARVLLAHAARIEASRVTLIAPEELAPEVAERYEQLIALRAVRVPVSHLIGEREFYGRRFKVSRDVLDPRPETEILIEAALA---EPYSRVLDLGAGSGCILVTLLAERQEATGLGVDISEAACLQASANAVLHRVARADIQQSDWFEAVE-GMFDLIVSNPPYIALDEMDGLSAEVRHEPGIALTDGGDGLGAYRKIAAQAAAHLAPGGRVLLEIGPTQGQAVGALLEMAGLSGIAVLPDLDGRDRVVRAHSGF
--------------------------MDKSDLVWTLISTLLVWLMCVPGLALFYGGLARKRHALSVMTQVLAVCALITVLWFAYGYSLVFTEGFGGLGGWTRLGLAGLYRDALLGTIPELLFALFQATFAAITCGLITGSMAERTRFGAALAFAGLWFTLGYLPIAHMVWADGWLHLRGALDFAGGTVVHISAGVAGLVGARWVGPRLGYGREAMLPHSLPLNLTGAALLWVGWFGFNGGSALAANGQAVLAAANTLLAAACGVLAWALAERVLKGHASLLGAASGAIAGLVGITPAAGLVAPGAALVIGALASWAALWGVSGLKRRLGVDDAFDVFGIHAVGGIVGAVLTGVFYCADLGGPGP-AGLALLRQTWLQIEAVLVSLAWAGASAAVCALLVDRLMGLRAAPDEERQGLDAAEHGETAYPDMTLRESLAAS-------PLPRLEAQLLWQRVLDVPRAWLIAHDADPLQPAQLDAYRALEARRIAGEPIAYILGRREFFGRDFLVTPAVLIPRPDTELLVECGLRAIRVRAPCVLDLGTGSGIVAVTLALERPDARVRATDRSAEALAVARKNACALGA-KLLFSHGNWYDTEGSVRFDLIVSNPPYIDARDAHLGQGDLRFEPPDALTDGADGLRALREIVRGAPDHLGPGGILCVEHGWDQAAAVRSLFLRHGFADVASERDLSGIERVTRGCLQA
MKK-YFFALLAL----PSLA---DDTLSGADTAWILVATALVMLMTPAGLALFYGGLTRSKNVINTVSMSLGAFAVGTLVWVLVGYSIAFGD-GDLIGT-GKILLSGIGSETLKGSIPELLFVAFQGTFAAIAVAIASGSMIERVKFSTFLIFVALWVAAVYAPVTHWAWGGGETLNFGEMDFAGGTVVHINAGVAGLVVALILGRRKDYGKTAIKPFSPVLVALGAALLWFGWFGFNAGSELAADGVAASAFLVTNVAASLGVIGWLVAEWIMFKKATLVGGASGAIAGLVAITPAAGSAGVEGAIILGLVAGILGFIGVSKLKPMLKIDDSLDAFWVHGLVGIWGSIATAIFIADYAMAEN-----DMAAQIVSQLKAIALTIVYSGVVTAIVFYIAAALTGGRVDEETESKGLDETVHGEKALN-MVVSKWIESIASELSG-ERPRREAELLLMAYLQRDQIWLITHPDTEIE--EDTKLIEWIRRRKANEPLEYITNSVSFYSEIFHIEPGVLIPRPETELLIDEVLSCADNRETTIAEVGTGSGVISIVLARHLPKARIIAVDISSTALEVARKNITEFGLERIELRHGNLLDPV--EKIDILVSNPPYIARNAV--LESNL-YEPDEALFGGEAGNEIIIRLIDTVLD--RDIDCFACEMGYDQKEGIVKYLEKERGRSLRFYKDLAGFDRGFVLKKKR
--------------------------MNGADTAWIIVATALVLFMTLPGLALFYGGLVRARNVLSVFMHVYAIAALMSVLWLVAGYSIAFGDGNAIWGGLGKAFLTGIDADTLSGTIPEVLFFAFQMTFAIITPALIVGAYVERIGFGFVLAFSGLWMLLCYAPVAHWIWGGGFLSDTGVRDFAGGIVVHETAGLAAIMISVFLGPRRD---QKKPPHSPGFVMIGASMLWVGWFGFNGGSQLAADGGAAMALTATHLSAAAASLTWALWEKIKFGRASLVGIVTGTIAGLASVTPASGFIGPVEALIIGGVAGILCQEAVNLIRNTLKIDDTLDVFAVHGVGGIFGTIMIAVFGAGT---------------WAAQLGSLAIVGVFTIVVTFVLIKLVAVVTHLRVDEETETNGLDITVHGERAYDSMILSGALAMGTTRLREIDGAARDAQLLLAQVLRIEVMRLSLERDMQVSPADMLAYEDMLDRRIAREPVSKIIGRRQFWGRDFTVTRDVLDPRPETETLIAEALTG--APPSRILDLGTGSGILAITLLAEWREAFAVATDLSDPALKVAARNATLNGVNRLTFLASDWFARVQ-GRFDLIVSNPPYIAADEMPSLAPEVLFDPQMALTPGGDGLDPYRKIAAGALAHMDPGGRLLVEIGFRQGRAVSDIFAAAGLDDVRIHPDMDGRDRVIGARALS
M--------------------------DQGNTAFLLISAALVLLMT-PGLAFFYGGLVRAKSVISMMMLSFGAMGLIGVLWVLYGYAITFSNEGGVIGILSQLGLQAAFDEAITTAFPTLAFASFQATFAIITVALISGAIADRAKFGAWMVFAGVWATVVYFPVASWVFNGGWIAGVGANDFAGGTAVHINAGAAALALALVLGKRVNFTKGAHQPHNPPFVLLGAGLLWFGWFGFNSGSELAADGIAAVAFLNTIAAPAAGILGWLLIEKIKDGKPTSVGAASGAVAGLVAITPACNILTPFWAIVLGIVTGAVCALAID-LKYKLGFDDSLDVVGVHLVGGLIGTLYIGFFGNN--------VGLFGFEQLGKQAIAAFAVLAYSFVLTYAIGWVIQRTMGFRVKNEDEVAGIDTAVHGENGYV-MDGRTLLADATGRLSAVPTSDVDAELLLGHVLGLGRGELQARLGLVVDEQAAASYDRFIERRAAREPLQHITGVAPFRSLELAVGPGVFVPRPETEGVAQIAIDALRDPSPLAVDLGTGSGAIALSLAHEVPHARVIGVENAVEAFIWARGNRDRLG-ENARIVFDDIARALPEGTVSVVVSNPPYIPSAA-VPRDPEVRYDPPSALYGGEDGLEVVRSLSATARRLLRAGGVLVIEHGELQGAEIRALLSGDGWRGATTQRDLTGRDRSTVAVR--
M--------------------------DTGSIAWAITATALVLFMT-PGVAFFYGGLVKAKSVVSMMMMSFGALGLISVLWVLYGYNMSAVDS-SFAGNFSDFALGSLATGE--TANVDLIGVAFGATFAIITVALISGAIADRAKFGAWMIFAGVWATLVYFPVAAWVWGGGWILP-GVIDYAGGTAVHINAGAAALALALVLGKRVGFQKGMDKPHNVPLTLLGASVLWFGWFGFNAGAEFNELANTGLIVLNTLGATAAAILGWLVVEKFKDGKPTSVGAASGAVAGLVAITPACANLEPGWALLLGAVAGAVCALAIE-LKFKLGFDDSLDVVGIHLVGGLIGTLYLGFFAID--------TGLGDLGQLAVQTIAAVGVLAYSFVVAFVLGFAIEKTIGFRVKNEDELAGIDTIVHGEEGYKVMGLRAVRDETVARLAAVPDPEVDAELLIGHVLGLSRGGVQARLGGELGEADAATLESLVARRERREPLQHLTGRAAFRSLDLAVGPGVFVPRPETEQVAQYAIDALREPEPIAVDLGSGSGAIALAMATEVPHARVWAVENSPEAFPWTRRNVDEVG-SNLELVFGDLATALAEGRVAVVISNPPYVPAGE-LPRDPEVRHDPEAALYGGEDGLDVVRVISRRAAELLHQGGLLVVEHAETQSAPIAAILAADGWRAISHHRDFTMRDRATTAVR--
--------------------------MVGADTAWIIVATALVLFMTLPGLALFYGGLVRSRNVLSVFMHCFAIASVMSVLWLVAGYSIAFGDGNAYWGGLGKSFLNGVDADTVSDTIPEVLFFAFQMTFAIITPALIVGAYVERIGFAFVMLFSSVWMLVVYAPVAHWIWGGGLLAENGVNDFAGGIVVHQTAGLAALVLAAFLGPRSD---KSKPPHNPGMVMIGAAMLWVGWFGFNGGSQLAADGGAAMALTVTHISAATASITWALWERIRYGKASLVGMVTGTIAGLASITPASGSVSPVEALIIGAIAGVLCQVMCGVIKDAMKIDDTLDVFAVHGVGGMFGILMLVVFGHAG---------------IVEQGGGLIVVGTFTLVMTTLIVMVCKMIVPLRVDPEDEVQGLDLTAHGERAYDSMTAAQALAQAAARLAEVPDPARDARRLLAHAAGVDATRVTLMAPEPLPDTVAERFAHLVAQRAARRPVSHLTGAREFYGRRFQVTPQVLDPRPETETLVEAALA---LPFASVLDLGTGSGAILVTLLAEREHAVGVGTDLSEAACLVASANAVAHGVARADIRATYWFDGVT-DQFDLIVSNPPYIAEAEMAELAPEL-HEPRMALTDEGDGLSAYHAIAAGAAIRLAPGGTILVEIGASQGADVCAIFLGEGF-ETRILSDLDGRDRVVRAIRSG
MRNSALLIIVAALVIIPGGAEIDTSNLDAGDTAWMLTATGLVLLMT-PGLAFFYGGMIQSRNIISTMLQSYIAMGIVSVLWVVVGFSIAFGDSGGLFGNLTFFMFKGVNGGTFAPTFPFAVFAMFQLKFAIITPALITGSFAGRVRFRAYMLFMVLFILFIYAPLAHWTWHNGFLRNWGVLDFAGGTVVHMSAGFAALAGAIFLGRRKDAN-KEIKPANIPYILLGAGMLWFGWFGFNAGSALAADSVAASALVNTNTASAAAMLTWIFFDAAQGKKPSAVGAAIGLVVGLVAITPAAGFVNVGSSIFIGVIAAIISNYAIT-LRTKSKLDDTLDVFPAHGMGGITGMLFTAVFANE--------VGLGEITTFLYHLLALVIVGIFTFGGSMLMYKITDMIVPIRISPHGEKVGLDISQHDESYNFDM--QKTIQYIRAELAPETEIAGFVQMIMNSVLGLSYTQMILEKDRVLENSESDQIKAIVERLKIHEPIQYILGVAEFCGLELNVQPGVLIPRPETEELVDWICKT--PASAKILDIGTGSGCIPLALKNELPAAEVMAVDVSEKALSIAAENAQKHQL--VAFELADILKWEERPLFDVIVSNPPYVMEREKKLMEANVLHEPELALFSDTDPLIFYRAIAQFASKQLNESGFLFFEINENLGDEMVDLVKQLGFKSIELRRDLNGKNRMLRCQ--K
--------------------------MVGADTAWIIVATALVLFMTLPGLALFYGGLVRSRNVLSVFMHCYAIACLMSILWLAFGYSIAFGSGTSYWGGLDKMFLAGIDADTLAGTIPEVLFFAFQMTFAVITPALIVGAYVERVGFGFVLLFSGLWMLLCYAPVVHWIWGGGMLAETGARDFAGGIVVHETAGLAALIIAVMLGARKE---QSKPPHNPGYVMIGAAMLWVGWFGFNGGSQLAADGGAAMALTVTHISAAAASLSWALWEKIKFGKASLVGIVTGTIAGLASITPASGFVDPVTALCIGGVAGILCQEAVVLVRNTLKIDDTLDVFAVHGVGGIFGTIVIALVGQGT---------------WVAQLGSLAIVGVFTTVVTIALVYIVKAITPLRVDEETEQTGLDLAVHGERAYDSMTVQSALMAAIVRLREIVEPAPDARRLMAHALGIAASRLTLHSHDTISAQAAATFEAYVDARLGHQPVAQIIGRRAFYGREFIVTKDVLDPRPDTETLIERALS---APYSKVLDLGTGSGCILVTLLAENPAATGEGADLSAAALAVAEQNAIACGVDRAAFYRSDWLGGAS-GPYDLIVSNPPYIAEDEMAGLARDVRWEPHMALTPGADGLKVYRVLAADAAQFLTADGQIIVEIGAGQGPDVVALFEQALWANVGLFKDINGKDRVVCARKVI
M---GAIFASAW----ASSAAGLAGVAGPGHNGFMMICAALVLFMTLPGLALFYGGLVRKKNVLSVLAQCLGITGLVTILWWAFGYSLVFGTSSPYLGGTEFLLLKGVTSAPYAYWISQNVFAMYQLMFAIITPALIVGAIAERMKFSAVILFVTLWMLVVYFPLAHMVWGTGLMAAIPAIDFAGGTVVHMSSGWSALVLCLILGPRLGFGKEKMAPHSMVLCMVGTGMLYVGWYGFNAGSALAADGVAANAFMTTTLAAAVAGFVWGALEKITRGHASVLGFCSGIVAGLVVITPATGFVDATGSIIIGVLAGIVPFLACTKLKALFKYDDALDTFGVHAVGGTLGALLTGFLATAEVNSNGYANGLTDGGLWVAQLKAIGITLVLSIVATVVIAYIVKAVLGLRPTAEAEQQGLDITDHSEEGYILMTVLEIIKRTTEFFDKVESARLNAELLIGHALALKRMQLYLQFERPLAEAELEKIRPLVKRRGNREPLQYIIGDTEFCGLKLKVDRRALIPRPETEYLVELITGRV-APPERILDLGTGTGALALALATHYPAALVTAVDASADALALAGENAAALNLGRVALVASDWFSAVPPDRFALIVANPPYLTAAEVAEAAPEVRHEPHAALVAAADGCADLEVIIRQARTYLAPGGMLACETGIAQHARLRALAETAGYARTESLPDLTGRDRFLLAF--V
M--------------------------DQGNTAFLLIAAALVLLMT-PGLAFFYGGLVKAKSVISMMMMSFGAMGLIGLLWVLYGYAIAFGNGGGVLGILGQLGLGDAYTAAQTSAYPTLAFAAFQATFAIITVALISGAIADRAKFGAWMVFAGIWATVVYFPVASWVFNGGWIANVGAIDFAGGTAVHINAGAAALALSLVLGKRVGFAKGMHVPHNPPFVLLGAGLLWFGWFGFNAGSELAADGIAAIAFLNTIAAPAAAILGWLVVEKIRDGKPTSVGAASGAVAGLVAITPACAALSPTWAIVLGLVAGAVCAVAIE-LKFKLGFDDSLDVVGIHLIGGLIGTLYIGIFATK--------VGLGSLEQLGKQALAAFAVLIYSFVLSYVIGTIIQKTMGFRVKNEDEIAGIDTIVHGEEGYVRMTVDALRMRVGQVLAAIGDPAVDAELLVGHVLGLSRGQVQSRARAAVDARDAERVLELTARRARREPLQHITGVAHFRSLELLVGPGVFVPRPETEHVAQLAIDALSGDAPVAVDLGTGSGALALALATEVPHARVHAIEVSPEAHAWTARNVERL--PRVDLRLGDLADAFPEGTVSVVVSNPPYIPVDA-VPRDPEVRHDPALALYGGADGLDVVRLVSTTARRLLHPGGALVIEHGELQGQAIRALLDADGWRATATHQDLTRRDRATTALR--
MQK-VALLSISFLLFYSGH-TDIDSNLNFADIAWMITATIFVLMMT-PGLSFFYGGMVRSKNVISTMLQSFIAMGVISVIWVVVGFSLAFGEDGHFIGNGTFFMFVNVGGATLAPTIPLALYALFQMKFAIITPSLITGSFAERVRFSGYLVFMILFCIFVYCPLAHWTWHDGFLRQMGVLDFAGGIVVHASSGVAALAGAIFLGRRK----ESGQPANIPFVLLGAAMLWLGWFGFNAGSSLAANSIAVKVFLNTNTASATAMMTWVVFDCLRGRKPSAMGAAIGAVVGLVAITPSAGYVTVGESIFIALVVTVICNMAVS-WKKKNSFDDALDVFPTHGVGGIVGTIMTGIFVYNAT------ENI--WQNLLNHIIAVVIVCGYTFIVTYALYWITDKMIPMRVSEKSEKIGLDMSQHDERYGISM--KQSIRRIQNCLQDTGEIKALTRIILEEVCQYSLTDILLHKNSILSASKHQEIETILQRLKQNEPIQYILGHTKFYGININVAPGVLIPRPETEELVELILKE--KLKGNILDIGTGSGCIALALAKFLPESRVEGWDISVEALNIATQNARQNSI--AFFLQKDILNLNTSRQYDLIVSNPPYICEREKKEMDRNVLYEPHLALFEDSDPLLFYRKIAEAGKSILKPGKRLYFEINALFGKETQKMVEEYGYTDVHIYKDISGKNRFISAKN-G
M---------------------GVFMLDTGNTGFMLLATSLVMLMT-PGLAFFYGGLVGRKNVLAIMIQSFVSMGWTSVIWYTCGYSLCFSGKGAIIGNLNLAFLSGVKPTDPGNNIPLFVFIAYQMMFAIITPALITGAFANRVRFPAYLAFLTAWLFFVYFPAVHMIWGGGILQEWGVLDFAGGIVVHAVAGMAALASVFFVGTRKL---KEPLPHSIPLVALGTGLLWFGWYGFNAGSEVKVDSITAMAFINTDTAASFAAITWLIIAWVLEKKPKFVGLLTGSIAGLATITPAAGYVSVGTAALIGVISGIVCYFAVS-MKNKLGWDDALDVWGVHGVGGILGVICLGLFASTEINPAG-ANGLGDSSFFMKEIVAVVGFSIYAFIFSYIALFCINWFTPVRTTEKEEIDGLDSTLHGEEAYI-MNIENLFRQTYNKLKSLEQPHLEASWLIEKYAHVGALTRIKFPQKQIDESVMSHITKALERRARGEPLAYIFNEKEFFGRKFFVNRHVLIPRPETELLVEWAIEWAHKQPINILDLGAGSGCIGLTLLKELSFARLTALDKSSEALIVAKQNAKNLELNSCEFVHMD--AALAAKRYDLVVANPPYISPDDI-NIEENVKYEPTEALFCGEDGMQEMTAWLKAMPNVLTQRSAVCFEIGYNQGARAINLFNNLNFSRAYLLKDYAKHDRVICGEI-L
M-------------------------YDTGTTAFMVLSTALVVMMT-PALALFYGGLSRKKHVVNTMIMSIVAACIVGVVWVLIGDSIAYGNAGAFVGGFERIFMNAMVADTIYGSYPSTISIAFQASFAMVTTAIISGSLAGRIKFSAYALIVCLWPILVYAPMAHMVWGGGLIGAIGAIDFAGGTAVHISSGLSGLVLCLILGKRIGMGQLNYRPHNVPFVMLGAGLLLVGWFGFNGGSALIADANAGLAVLNTLVAACAAGVAWAIIEHLVNKKVTLVGACTGIVAGLVVITPACGFVAPWAAVIMGLIVSPVCFVAIAYLKCKLGYDDALDAFGCHGVGGIVGAILTGIFAIPELSFTD-FGGLGDPTLLGAQALGVLVTIVYVGIMSAIVGLIAKALCGLRVEKEIEQTGLDTTLHGESGYPDMTVKAILDWCEGYLARDPNPRLSAQWLLSEALGLSRIELYTSFDKPLTASERDTMREWVRRRGAGEPLQLISGKAPFRYITVSVKEGVLIPRPETEVLVSEAFEELAAYPISVLDLCTGSGCIACAIAHEYPQAQVLATDISPVACDLARHNSEELGLERVSVQQNDLMHGMTQNAFDLIISNPPYIPTKVLSSLDGEVTFEPVLALDGGDDGLDILRCFLDDARVCLKPDGVLAVELFEESLAEAAQLARLHGYDRVRVAKDLTGRDRILVARKSE
M--------------------------DQGNTTFILVAAALVLLMT-PGLAFFYGGLVKAKSVISMMMLSFGAIGLIGVLWVLYGYAIAFANN-GVIGISGAIGLTSLLEVPEGAAFPPLAFAAFQATFAIITVALISGAIADRAKFGAWMVFAGVWATVVYFPVASWVFNGGWITGVGAIDFAGGTAVHINAGAAALALALVLGKRIGFAKGAHVPHNPPFVLLGAGLLWFGWFGFNAGSELAADGTAALAFINTIAAPAAALLAWLVVEKIKDGKPTSVGAASGAVAGLVAITPACAALTPGWAIVLGLVAGAVCALAVD-LKFKFGFDDSLDVVGIHLVGGLVGTLYLGVFANG--------TGLGELTQLMVQAIAAFAVMIYSFTLAFVIGLAIEKTMGFRVKEEDELAGIDPIVHGEEGYVRMTIDALRREAIDALAAVPAPEVDADLLIGHVLGLSRGGVQARASSVVADDAAAAIRAAVTRRAAREPLQHITGLAPFRSLELEVGPGVFTPRPETEFVVQFAIDALASPDPLAVDLGSGSGAIALAMATEVPHSRVVAVEKSADALPWTARNIERHG-GRVRLVEGDLADALPEGLVDVVASNPPYIPLGA-VPRDPEVRFDPAAALYSGEDGLDAVRALSRTARRLLRPGGALVIEHGELQAADIGAILRADGFSAIACHRDLLGRDRATTARR--
M--------------------------DHGQTAFILIMAALVLFMT-PGLAFFYGGLVKAKSVISMMMMSFGAIGLVSVLWVLYGYAISFATAGGLFSIWNLIGLGQLFEQALDASYPLMAFAGFQATFAIITVALISGAIADRAKFGAWMVFAGIWVTVCYFPVASWVFNDGWIVKLGVIDFAGGTAVHINAGAAGLALAIVLGRRVGFAKGAHKPHNPPFVLLGAGILWFGWFGFNAGSEGNADGIASIAWVNTLAAPAAAILGWLLIEKIRDGKATSIGAASGAVTGLVAITPACANLTPGWGILLGFVAGILCCFAID-WKYRLGFDDSLDVVGVHLVGGITGTLFLGFFAND--------TGLAGFRQLGVQALAAVTVLVYSFVLAFVIGFAIEKTMGFRVKTEDEVAGIDTAVHGEEGYVR---------------------MDAELLLAWATDTSRGAVQARAGGAIAPEHVERFRHAVARRVTREPLQHITGQAYFRALTLSVGPGVFVPRPETEGVVQFGIDALRVPSPVAVDLGSGSGAIAIAMDTEVPNAVVYAVERSPEALPWTRRNVDAHG-GTVRLVEGDLADALPEGTVSVVVSNPPYVPDDM-VPVDPEVRHDPALALYGGADGLDAVRALTETARRLLVPGGLLVIEHAEQQGAGVRAVLARRGFRSPETHVDLTGRDRTTTATR--
M--------------------------DTGTIAWAITATALVLFMT-PGVAFFYGGLVKAKSVVSMMMMSFGALGLISVLWILYGFNMSAVTG-DFAGNFSDFGLTALSQGE--TANTDLLGATYGATFAIITVALISGAIADRAKFGAWMIFAGIWATVAYFPIAAWVWGGGWIMGLAVIDYAGGTAVHINAGAAALALALVLGKRVGFQKGMSKPHNVPLTLLGASILWFGWFGFNAGAEWNNMENVGLIVINTLGATAAAIIGWLVIEKFKDGKATSVGAASGAVAGLVAITPACANLTPGWALLLGVVTGAVCALAVE-LKFKLGFDDALDVVGIHLIGGLIGTVYLGFFATS--------TGLGGWEQLVLQVVAALAVLIYSFVVALVIGFAIQKTIGFRVKNEDEIAGVDTSVHGEEGYAVMLLSELRDSAVERLARVPSPDVDGELLLGHVTGLGRGELQAAFGRRADADAATALESLLERRAAREPLQHILGVAWFRSLELRVGPGVFVPRPETEGVVQIAIDALRTPEPVAVDLGTGSGAIALAMATEVPNARVHAVEASVDAFIWARENFAAVD-SNARLVFDDMGRALPEGTVDVVISNPPYVPDDA-IPRDPEVRFDPAMALYGGPDGLDLVRSLERTAHRLLREGGLLVIEHGELQGADIRSILTERGWRAAATHVDLTLRDRTTTAVR--
MKK-IVLTILVIILFHPGS-PEEAANIDTGDTAWMLVSAALVLLMT-PGLAFFYGGMVSKKNIISTMLQSFVALGVVSILWVTVGFSLAFGDSGGIIGNMTYFNFNGVSLAPFAETIPFLLFALFQLKFAIITPALITGSFAERVRFRSYILFMVFFVLIIYTPLAHMTWHDGLLRNWDVLDFAGGTVVHMSAGFAALAGAVFLGKRRK---NIHNPSQVPYIILGTALLWFGWFGFNAGSALGANLDAVSAFANTNFASAAAMTAWIFFDMFNKKKMSATGACIGAVVGLVAITPAAGFVTIGQSIFIGFISAIISWYAVQ-IKNKSGLDDTLDVFPCHGIGGVSGMILTAVFAKD--------VGLGQTTTFIHHIIALLGVGIFTFFGSLLLYKIVDMITPIRVAEDKELQGLDLSQHGESV--DMKLKTYKAKFYEKLLSETEVESFFYLLTEAYLEKTRIQLALEPDFEINSEQLQQFEKALQRLFQQEPIQYILEETEFFGYPFQVNQYTLIPRPETEELVAWIIEDVATAKISILDIGTGSGCIPISLAKELPQAKVSSIDVSKEALQIAQNNSALNQV--VKFIQQDILQAESLEKYEVIVSNPPYVRELEKEQMHQNVLFEPELALFEDNNPLIFYRKIARLAKNALTKNGVLYFEINEYLPEEMVSLLEEIGYQHIELKKDIFGKFRMCKAS--F
M---------------------E--EINYGTTAWMLVSASLVLLMT-PGLAFFYGGMSRQKSVLNMMMMSFGTLGVVSVIYVLWGWSMSYAESGGIFGNFEQFGLNGAIYDGLADGLPVIVDVGFQATFAIITVALISGALAERVKFGTWLAFAALWVTFSFFPLAHMVWGGGLLAGVGPIDFAGGTVVHINAGVAALVLALIIGKRQGFGKTAFRPHNLPFVMLGAALLWFGWFGFNAGSAYAADGMAGLAWVNTTTATAAAILGWLVVERIRDGKATSLGAASGIVAGLVAVTPAAGSISPVGAIALGVIAGALSALAVG-LKFKFGYDDSLDVVGVHLVAGLWGTVAIGALATE--------TGFGGIGQLVVQTLIAIVAVVFAAVVTLVIALILK-PFGWRVTIEEEHSGIDEAEHAETAYD-M--RASLHDATQVLKDVPSPAVDAELIAAHVLGVQRTRLGLT--PFFSDGQAEDFDTLIARRAKREPLQYITGVAAMGEIDVAVGPGVFIPRPETELLLGWALASLEAHPPLVMDLCSGTGALALAIAHARPDADVHAIEIDPAALEWLQRNRQLREASTITVYRGDVTSLLSEGAIDVIVANPPYVPSA--ANVTAEVAFEPPAAVFAGQDGLDVIRPMVANVARLLRSGGAVGIEHDDSNGAGVCAILEGHGFSDVVEHCDLAGKPRFVTANR-I
--------------------------MNAADTAWILTATALVLFMSLPGLALFYGGLVRARNVLSVFMHVYAIACMMSMLWFVLGYSIAFGGSDHIWGGLGKAFLNGVTADSLSGTLPEILFFAFQMTFAVITPALIVGAYVERVGFGFVLTFSGLWMLLVYAPVVHWIWGGGMMSAVGTKDFAGGITVHETAGIAALIIAYVLGPRKH---RTTPPHAPGLVFMGAGMLWVGWFGFNGGSQLAADGGAAMAITVTHISAATASLTWAIWERIKYGKASLVGIVTGTIAGLASITPASGFVGPVEALIIGAVAGVLCQEAVNFVRNKMKIDDTLDVFAVHGVGGIFGTIMIAAFGHGA---------------WIAQIGALLIVGVFTFVVTLALVKLVALITPIRVDLETETNGLDLSAHGERAYDSMTAQMLLVQGVRRLSEIEGGAGDARALLAYALGIDRGRLTLALPDPVSADQKQRFDQAIEARIARQPVAQIVGKRHFYGRDFRVTQDVLDPRPETEELVSLALQ---APFGRVLDLGTGSGCILVTLLAECEGAQGVGVDLSPAALEVACENARALGVPRISFLKGSWFEPVD-GRFDLIVSNPPYIAADEMAGLAPDVLWEPHMALTPGGDGLEPYREIAAQSIRFLQPGGRVMVEVGPTQGAAVAGMFGGAGLSDVQIKQDMDGRDRVVCAIL-R
M-------------------------IDSGMTAWMLISASLVLLMT-PGLAFFYGGMVRGKSVLNMLMMSFGAMGVIGILYVLYGWSMSYADSGGIFGNFEQWALNGVFTHGVSDGLPVIVDVGFQVTFAMITTALISGAIADRVKYGSWLVFSGLWVTLSYFPLAHMVWGRGLLA-ASPVDFAGGTVVHINAGIAALILVLIIGKRKGFGTEAMRPHNLPFVMLGAALLWFGWFGFNAGSAYAADGIAGLAWVNTTTATAAAMIGWLLTEKIRDGHATSLGAASGVVAGLVAITPAAGSLSPFGAIILGLIAGVLSALAVG-LKYRFGYDDSLDVVGVHLVSGLWGTVGIGFLALD--------GGLGGVSLLAVQVIIAVVAMAFSAAVTAVLALGIKATLGWRVSEQVEVAGIDLAVHGESAYEPMTLDDLLTQLTARFTAIEQASVDALLLVEHVTGHDRSDILRHRRTPVGSTALTALTQLAQRREHREPLQHLTGIAYFRRLSLEVGAGVFIPRPETELLAEHAITEAHGTQPVVVDLCTGSGAIALAIATEVPSAQVYAVELDQGAYTWATRNNHRYA-DPVHLTQGDARTALSHARVDIVVSNPPYIPSDA-IPRDHEVAHDPAVALYLGDDGLEVPRGVTMNAALLLRPQGLYVMEHADSQADAARAMVDGTGFTLAKTHADLTGRPRMVSARREG
M-------------------DAMAYADGVGALGWLLVSASLVLLMT-PALAFFYGGMSRSKSVLNMMMMSFGALGVGMLAWVLFGYSISAGPTNNLFGEFSNFGMIDVLNN-YAE-DPSVISAGFGATFAIITVALISGSVADRMKFGSWLLFAFIWVVLVYAPVSHWVWGGGLLALPGPYDFAGGTVVHINAGVAGLVLALLLGIRKGFGKEPMRPHNLPFVMLGAALLWFGWFGFNAGSAFAADGYAALAWVNTTTATAVAMLGWLLAEKIRDGKATSLGAASGVVAGLVAITPSCASVDTWGAIVIGFVAGVLSALAVG-LKYKLGYDDSLDVVGVHLVSGLWGTLAIGLVASGTIN--G-DAGLGGITLLGVQAAAAAITIVYSAIATLIIGLLIKYTLGLRVSEDVEVSGIDLAVHGETAYEKMTVGARLRDTTRRLADVPSPRHDAIVLIAHTLGLEPSYIRTAADDEWPDADLDLLEARVTRRVDREPLQHITGKAYFRSLELQVGPGVFIPRPETEVVAGVAMAAARRGTVRVTDLCAGSGAIGISIATEIPEAHVSMVEASEEALVYLRLNARAQPATRLRSVYGDARNCLRQECADVVVTNPPYVPTAA-VPRDPEVAHDPPQALYLGDDGLDVPRAILDEAQRLLRVGGTVVMEHGDEQGPALRAYAESSEWGDVRTLTDLTGRDRMLVATRGV
MKLKLFALLASL---MPIA-ASAADKLDSGDTAWMMISTALVLLMTPAGLALFYAGMTRSKNALNTYAMVMGAFVLAFVVWIVAGYSIAFGTAQKFIGGLGNILLSETKWTDLSGTYPTYVFVAFQGTFAAITVAIASGSVIGRMKFSTWMIIVALWGLVVYAPITHMVWGGALLFDAGALDFAGGTVVHMNGGLAGLVLAILVGKRAGYPKIAMKPFSIIFTAAGAALLWFGWYGFNGGSAFGANAIAGLAVLTTTVATAAAGVTWLLIEWFVYKKPTLLGIASGIIAGLVAITPAAGFVSVGGAFIVGIFGSVIAFFGVVALKKKLGYDDSLDAFGIHFLAGLWGALATGFLALNDKELL---DGPGDMGQFMVQVESVVVVGLWTLIGTIVVYYIASALTGARVTAENEEMGLDESVHGEKGMN-MTIKEGLAWARAQL-ECDRPQFEAELLLAHHLQKDRMYLVTHDNDVMED--PESYRHLVERRAANEPYEYIVGSASFYDLHLEVEKGVLVPRPETEILIDLVAGIIEEKISRIAEIGVGSGAISIVLARKFPELNIVATDISEIPIKVARKNIETFGLKQIELRRSNLIDEV--ERVELVVSNPPYIAEGFL--LESNVVYEPKEALFGGRVGDELLKQIILD----VKEKRWLACEMGYDQKEPIASFVKEIGVQSIKFYKDLVGFDRGFIIKF-T
--------------------------MNGADAAWVAVASALVLFMTLPGLALFYGGLVRARNFLSVLAQCLAIACLMSLLWLAAGYSIAFGDGGALWGGLGKAFMLGVGPDALRGTIPEILFFLFQMTFAIITPALIVGAWVERARFGFVLLFSSAWMLLCYAPVAHWIWGGGWLARMGTVDFAGGIVVHETAGLAALVLAAMLGPRRD---GARPPHAPAMTMIGGAMLWVGWFGFNGGSQLAADGGAAMAMTVTHLSASAGALSWAAYERVRYGKASLIGLATGAIAGLATITPAAGEAGPLEAVLLGAVAGVLCQLCVVWVRTGLRIDDSLDVFAVHGVGGVFGTIMLAALGHAD---------------PAAQLTALAAVGAFVVAVTWALARLCALIVPMRVSAEDETEGLDYASHGERAYDSMTRAALLAEGARRLEGIEGAARDARLLLRWAAGLDGAALAARLDQAPAPDEAARFREAVAARAARRPLSHITGRRVFWGREFLVTGDVLDPRPETETLIAAALEG--GAFARALDLGLGSGCILFTLLAERPGARGVGVEREAAALAVARRNAALVGVGRARLVQGDWFAPLGDERFDLIVSNPPYIPADEMDALAPEVRHEPAAALSPGGDGLDAYRALAAGLAAHLAPGGRALFEFGAGQEEAVRAIFAAQGFGAARLHRDMDGRARVIELRART
MKSTGLIILSAFLVVLPSGFDQDYSDLVAGDTAWMLTATALVLLMT-PGLAFFYGGMMQPRHIISTMLQSFVAMGIVSVLWVIVGFSIAFGDSGGFFGNLTFFMFRGVGGGTFSPTFPLAVFAMFQLKFAIITPALITGSFAGRVRFRAYMLFICLFLIFIYSPLAHWTWHNGFLRNWGVLDFAGGTVVHMSAGFAALAGAIFLGRRKDAG-TKFKPANIPYILLGAGMLWFGWFGFNAGSALAADSVAAHALVNTNTASAAAMLTWIFYDAAKGIKPSAVGASIGLVVGLVAITPAAGFVDVGSSIFIGVMAAIISNYAIT-LRTKSTLDDTLDVFPAHGMGGITGMLGTAIFAAD--------VGLGEVTTFLYHLLALVIVSIFTFGGSLLMYKITDLIVPMRISPQGEKIGLDISQHDESYDFEM--KATIQYIGEELGGQTEVKAFTRLILEHVCGLDYTAQILMRDHVISAIQSKQISEIVTRLKNFEPIQYVFGETEFFGMKLSVNPSVLIPRPETEELLHWISEM--SKEPCFLDVGTGSGCIALGLKKQFPYSNVMAIDYSDEALETARENAVLNGL--VSFSRADILKWEERQNFDLIVSNPPYVRESEKKEMFANVLFEPESALFPDSNPLLFYLRIAEFAQKFLTKNGWLYFEINEMFGEQTAQVVKKCGFEAIEIKKDLFGKDRMLRCR--K
M----------------------EEVTGNLNSLWLLVAAALVLLMT-PGVAFFYGGMVKAKSVVSMMMMSFGAMGLVGVLWVVYGYGLAFGTPPGLVGNFESIGLGSLLGIDMNPDLAGLAFAGFQATFAIITVALISGAIADRAKFGAWMVFAGIWVTVVYFPVAFMVFNEGWAPVWGVNDFAGGTAVHINAGAAALALALVLGRRVGFQKGIQKPHNVPLTLLGAALLWFGWFGFNAGSEAAVDGVAAIAWINTLAAPAAAILGWLIVEKIKDGKPTSIGAASGAVAGLVAITPACNILAPGWAILLGIIAGAVCCLAIE-LKFKLGFDDSLDVVGIHLVGGFIGTLYIGLFGAG--------IGWGNPEQLWKQFAAAAVVAIYSFVMAFIIGWIIQKTMGFRITNEDEVAGVDTVVHGEEGYARMTVRTLVERSARILEAVPDPRVDAELLVGHVLDASRGRVQSLSDAPVSAEEAVAIAEVVERRAAREPLQHILGVAWFRTLELSVGPGVFVPRPETESVAQIAIDAVRDRPPLAVDLGTGSGALALSIASEVPHAEVVGVENSPRAFVWAKENLARTG-QNARLVFADLADALPDGRVDVVVSNPPYVPIGA-IPRDPEVRFDPEAALYGGQDGLDVVRRVSATARRLLREGGTVVIEHGELQGESIRALLTADGFRAASTQRDLTGRDRTTTALR--
M--------------------------------FLIICSAMVLFMT-PGLAFFYGGLVRASSVVSMMMMSFGSLALIAVMWVVFGYAVSFGAAGGVIGILDKIFLADAIAQAKAGDGFNLAFAGFQGTFAIITVALISGAIADRAKFGSWMLFGALWACVVYFPVAGWVFNGGWLVNIGVLDFAGGTVVEIASGASALALSLVVGKRFGFTKGMHAPHNVPLTLIGAAILWFGWFGFNAGSELAADGVAALAFMNTLAAPVGAMLSWIAYEQIAHKKPTSVGAASGAVAGLVAITPSCAFLTPVFALLLGLIVGVTCALAIE-LKYLLGFDDSLDVVGIHLVGGLVGTLYIGLFGNG--------VGAFGFEQLGKQAIGAVVVLVFSFTASYLIGWLIQKTIGFRVTSTDEIAGVDRVLHGETAYSGM-LRDLVEHAAKRFEEISSATVDAELLAGYVLGLSRGGVQSEIGAELTESQSEKLTELYGRRHRREPLQHITGAAYFRNLELQVGKGVFVPRPETEFVAQLAIDALQPGARIAVDLGTGSGAIALAMATEVPDSIIYAVEKSSDAMPFTSKNFETYG-ANATLRHGDLADAFPEGTVSVVASNPPYIPSAA-VPRDIEVNHDPDLALYGGEDGMQVMHLVSAAARRLLQIGGTLVVEHADSQAAQVCQLLLADGWRQVQSHQDLTARDRAVTAIK--
MKIEVIICIISLGLVGSNTNFLPESNINSADTAWILTASGLVLLMT-PGLSFFYGGMVGRKNILSTMLQSFISLGVVSLIWIAVGFSLSFGDSGGIIGNFEYFFFDGVSTLPLASTIPFLLFALFQMKFAVITPALITGSFAERVRFISYLLFIVLFSLFIYTPLCHMIWYDGLLNKFGVKDFAGGTVVHMSAGFAALAGAMVLGKRKR---PHHEPSNTAFVLLGTGMLWFGWFGFNAGSALAANATAALAFGTTTIASASAMMTWIFFDRINGRKVSVLGACIGAVVGLVAITPAAGFVSIRESLFIGFITAIISNTMVN-WSKLKQIDDTLDVFACHGIGGIMGMILTAIFAHGE------NASLGGISVFLHHMTALILVSLFSFFGSLLLYKISNAIIPLRVSEESEKIGLDLSQHDEQL--CMKIQELQQLYSKELKLESENQKLFTYFAEEYLQYNSIQLKMYADQEVEEAQQLQFTQALEELKSGKPYQHILGKAYFYGEEFFVNENVLIPRPETEELIELILEKLPDKELKILDIGTGSGCIAITIAKHLKKANVYALDYSGKALEIAKKNAVLHQT--IQFIQQDYLNSHPPEVFDVIISNPPYIGTEEEIDIENSVKFEPMMALFPENDVLAFYRKIANDTETSLSNKGFVFLEINQKLGPETLELYKHK-LSEAYLLKDISGNDRMIWGR--K
M---------------------------DGYYAFMIVATLLVLMMTTPALAFFYGGMSRSKSVLNMMMMSFVSMGVVGIVYVLWGWSESFGDGGGLFANFTLFGLKDVTPD-------NYIFVMFQLTFAAITAALISGAVADRVKLSSWIVFLPFWVTLSYFPLAHMVFGGGYIGTIGAQDYAGGTAVHINAGVAGLVLALIVGKRVNWPRDPMRPHNLTLTMLGAGLLWVGWYGFNVGSIVLGNVKAGRTFLNTTIATMAAMLGWLLVERILHKKASALGAASGIVAGLVAITPACGAVDLVGAICIGAIAGGVCAWAVS-LKFKLGFDDSFDVVGVHLVGGIIGTVLIGLFSVKAGAG-G-VDGLGGLASLGDQAAGAGIAILWSGVATAIIGFAIKFTIGWRITDEEEVDGIDFAEHGESAYDAMAVRELLAEATTRLAAVGSARVDAELLLAHVLGVTRARLPLR--DAVTPAEARDYDVALDRRAAREPLQHITGTAPFRHVELAVGPGVFVPRPETELLVDAVLPHLRLDRPEVVDLCAGSGALAVAVADELPTAAVTAVERSPAALPWLRRNTAGTR---VTVIAADVGDALRPGRVDAVVANPPYVPLA--SPVDPEVRADPPEAVFGGSDGLDVVATVIGRAATLLRPGGVLAVEHDDTHGTTVPALLRADGWQAIEARSDLAGRPRYALARRAG
M-------------------------LDTGSSGFMLVSAMLVLLMT-PGLAFFYGGLSRRKNVINTMFMSLAAIGIVGVVWVICGWSFAYGGDSPFFGGFDQLGLSGEAAD-ASASYPAIIDIVFQMAFAMITTAIITGAVAGRMKVGAVMAFCTIWVVLIYAPLAHMVWGDGFIGMIGALDFAGGDVVHISSGLTGLVLCILLGKRRGFGMLSYRPHNVPFVFLGATLLWFGWFGFNAGSAFADNGTAGLALLNTVAASAAASLSWIGFERILTGKCTLTGGATGLVAGLVVITPAAGFVEPLAAVFMGLVVSPICYLAISRMKAKLGYDDALDAFGCHTIGGIVGGVLTGIFCVPELSWTE-NGGLGDPSLLFAQVLGILVTVAFVAIGSLVIALVVKALFGLRVSEHDEGLGMDVIQHGESAYPDMTVKRILDWISGYLSEDENPLLSAQWLVAEALGVSRIQLYADLDRPLSMAERDTLRDYTRRRGAGEPLQYITGTTDFRFITVRVKPGVLIPRPETEVLVSEALSACKPQPFRVVDLCTGSGCIACSIAKEVLQSQVVATDISDDAIELARLNAAELGLERVDVVQGDLAKGVPAGTVDLVISNPPYIPTAVLGEMSHEVMYEPSLALDGGEDGLDLYRRIVPAALELLAPGGVLAVELHETCLDEARAIAVEAGFASCRIAVDLAGRPRVLVASSLE
--------------------------MVGSDIAWVLVSAALVWLMV-PGLALFYGGFTDVRSTVNTLAMVLIAIAIGGTVWFAVGYSLAFSGHGLIIGDLRAAFFHGVSMTSRGLSIPDGAFALFQGMFPMITMAIIAGSVVGRMNFKAFILFLLGWMLLVYVPLAHMVWGGGLLAQMGALDFAGGDVVHISSGVSGLTLALIIGKRKQ--ATTLTVHNMLSVVIGGGLLWFGWFGFNAGSALAANGVAVLAFINTSIAASAGMLTWVMFDLLVFHQVKVAGAMSGAIAGLVAITPGAGFVEPVSAAIMGVVVSLVVYIATTVIKYRMGYDDTLDAFGLHGVGGVFGGLLTGVFATKTLA--G-TTGLGKWHLMGVQLAGIVLTIAVSVVMTWSIAKIVGLIVPLRIGEKAELTGVDLLQHGESLTFKMTIQAVRDWGDWQLEPQEERLAQIDYLLTGMMDWNYAQLANNLNTVLEDEKRLRFMVAVRAIKGGQPVQYALGHAAFYGREFNVDRRVLIPRQETEELVEWVLNDHKGPVQRVLDIGTGSGAIAVTIGAERPTWDVTGADISADALAVAQTNADQF--KQVNFIESDLFSQA--GQYDIIISNPPYISEAERDVMDESVIYEPDLALFADDEGLALYKQMAAQLLTYLAPNGTAYFEIGYQQGPALLAVFGELPGVSVALRQDMSGHDRMIKVSREA
M------------------------EI-SASHVWMMVCAAMVFLMT-PALAFFYGGMTRAKSVLNMMMMSFISLAIVSVIWVLWGNAMAGGGTGGLFGSFEQFGLSGQI------GTEDLIGIGYGATFAIITVALISGAVADRMSFGAWSVFVPVWVTVVYAPIAFWVWGGGLLGAGEAIDFAGGTVVHINAGVAGLVLALLVGKRRGFGKDPLRPHNIPFVMLGAALLWFGWFGFNGGAAGTAE-QAGLIWINTLVAPAAAVLGWVVTEKIRDGHPTSLGAASGVVAGLVAITPACADVSPLGAIGLGIVSGILSALAVG-LKYKWGYDDSLDVVGVHLVSGIVGTLALGFIALPNEEA---AGGLGGFGQLIAQTVAVVVAVIYTAVATWVIGAIIQKIMGLRITEEAEIAGIDYYEHAETAYEAMDLAAALSWAVSLLRDITTPLPDTELLAAHTLGESRGRVSALKGFQFSDAQADTFEDLVSERAQRIPLQHLTGKAPFRYLELEVGPGAFVPRPETESVAGLAIDYLK-AGSKVVDLGTGSGAIAASIAHEVPHADVTAVELSPHAFAWAERNLSPLG---VRLLAGDFGTALEDASFAVVISNPPYIPTGA-VPQDEEVRHDPEMALYGSEDGLKFPRIVMQRAAFLLEDDGFFVMEHAEVQAAAVAKILAGTGWRDIQTHQDLTGRDRATSARRSR
M---------------------EESNVLDAGTVWMVTSAAMVLLMT-PGLAIFYGGMTRAKSSLNMIMMSFVSMGLVGVVWVLWVHGMTGGDGAGVVGNAGDLGLTGTMAE---G---GLVAAAYGATFAIIAVALISGAVADRFKFVTWCVFVPVWTTVVYAPLAYMVWGGGLLGLGEALDFAGGLVVHISAGVAALVLALLLGKRHGFGVDPHRPHNVPFTMLGAALLWFGWFGFNGGAAGSVD-ELGLIWVDTLAAGAAGMLGWVFVEWLRRGRPTSIGTASGIVSGLVAITPACAYVSPLGAVVIGLVSGAASALAVN-LKYRLGFDDSLDVVGVHLTAGILGTVLIGFFALPDE---G-RAGLGDAGLLVAQTVAVLVAVVFTAVVTTVIALVLRGTMGLRVSKEDEERGVDLTLHDESAYDRMAWSALLREAAARLTAIDSPRVDAELLLGHVLGLDRGALLARVGAVAEPAQAAGFEALVGRRAAREPVQHLTGVAHFHGLDLAVGPGVFIPRPETELLVEAVVADLA-AAGVVVDLCTGSGAIAVAVAARGRPLAVTAVELDPTAADWARRNLAPRG---VDLRQGDALVACPDGRVDVVVSNPPYVPEAE-VPAQPEARLDPARALYGDAPGLRIPRAIAHRAAELLAPDGLFAMEHHETQGPALLAALGADPFTGVRVHPDLTARDRFLTARREE
M------------------------EL-TTTQVWMMVCAALVLLMT-PALAFFYGGMTRAKSVLNMMMMSFSAIALVTVVWVLWGNSMAGGGAGGLIGNADGFGMVDLI------GTDGLITAGYGATFAIITVALISGAVADRAKFSAWMVFVPVWVTVVYAPIAFWIWGGGILGVGEAIDFAGGTVVHINAGVAGLVLALILGKRRGFGKDPQRPHNIPFVMLGAALLWFGWFGFNGGAASTAE-EAGLIWVNTLAAPAAALLGWILVERLRDGHSTSLGAASGIVAGLVAITPACANITPVAAIGLGIVAGVASALAVG-LKYRWGYDDSLDVVGVHLVSGIIGTVALGFIALPVDGV-G--GGLGGFGQLWAQIVACVIVMAFTAIMTGIIGLAIHKTMGFRITTEHEVAGIDLMQHAETGYEAMPLSGHLAAATAALERVPSPRVDAELLAAHVLDVSRGRLATMKGSAFAPEEHARFTELIGRRATRIPLQHLTGLAHFRYLELAVGPGVFVPRPETESVVQLALDFAR--RPVLVDLGTGSGAIAGSLAHELPGSSVHAVELSDDALVYAARNLKPLG---VHLVQGDLAHAFTEGSCDVVVSNPPYIPANA-VPREPEARHDPAMALYGGADGMVLPAAATASAARLLRPGGFFVMEHAEVQAEAITAVFAASGWEQVTTHQDLNGRDRATSGIR-R
M------------------------EL-TAGDVWVMVSAALVLLMT-PGLAFFYGGMARAKAALNMVMMSFVSIGMVGVVWVLWGYGMTSAPGGGLVGDFADLGLAAHV------GTADLVGIGFGATFAIITVALISGAVADRTRFGAWSVFVPVWVTLVYCPLAFMVWGGGLLGFGEAIDFAGGTVVHINAGLAALVLVYIIGSRADFGKGFHKPHNIPLVMIGTALLWFGWFGFNGGAAGTVE-EAGLIWVNTMVAPAAAMLAWMLTERVRDGRPTSIGAASGVVAGLVAITPACASVSPLGAVLIGLVAGVGSALAVG-LKYRFGYDDALDVVGVHLVAGIIGTVAIGFLALPVDGA-G--GGLGGADQLVAQLAATVFTVVYTGVLTALIGLAIARTIGFRVSPEDEARGVDLSEHRESAYAVMTVDALVRGAAARLAPVPSPTVDAEVLLAHVLGRSVGELRRARGEVVPLPGVTAYQELVDRRAARVPLQHLTGTAHLGGVDLVVGPGVFVPRPETEVLVGLALSALDVDAPTVVDLCTGSGAIALAVSHARPDARVGAVELAEDAHRYAVRNVERTG-LPVDLRLGRAQEAFEDSRVDVVTSNPPYIPPDA-VPVDVEVRHDPEVALYGGEDGLQVPLEVAARAAVLLRPGGVLLMEHAEAQGRSLPEALAAQGWSSVEDHDDLAGLPRVVRAVRGP
M--------------------------DTGSIAWAITATALVLLMT-PGVAFFYGGLVKAKSVVSMMMMSFGALGLISVLWILYGFSMSAVDA-DFAGNFADFGLGALATGA--TSNTDLLGATFGATFAIITVALISGAIADRAKFGSWMIFAGIWATLVYFPVAAWVWGGGWIMP-SVIDYAGGTAVHINAGAAALALALVLGKRVGFQKGITKPHNVPLVLLGAAILWFGWFGFNAGAEWNGLANVGLIVVNTLGATAAAILGWLVVEKFKDGKATSVGAASGAVAGLVAITPACANLEPGWALLLGVVAGAVCAMAVE-LKFKFGFDDSLDVVGIHLVGGIIGTLYLGFFAIG--------TGLGNLGQLAVQAIAAGAVLLYSFIVAFALGFAIEKTIGFRVKNADEVAGIDTVVHGEEAYAVMPVREVRDAAAARLGAILDPQIDAELLIGHVTGRSRGELQAGIDALLSAADVAALEPLVARRALREPLQHITGLAPFRSLELAVGPGVFVPRPETEQVAQIAIDALHAPSPIGVDLGTGSGAIALAMATEVPRARIWAVENSPEAFVWTSRNFRETG-GNATLQFADLADALHEGTVSVVISNPPYIPLAA-IPRDPEVRFDPEHALYGGEDGLDVVRHVSQTALRLLHPGGTLVIEHGELQAAEIAALLRADGWRAVAGHRDFTTRDRATTALR--
M--------------------------DTGQLAWGITATALVLLMT-PGVAFFYGGLVKAKSVVSMMMMSFGALALVGVLWVLYGYSMSSVGD-NFSGNFSSFGLEGL-------GNEDLLGAAFGATFAIITVALISGAIADRAKFGSWMVFAGIWSTLVYFPVAAWVWGGGWIMP-AVIDYAGGTAVHINAGAAALGLAIVLGRRVVFHKGAHKPHNVPLVLLGAALLWFGWFGFNAGAEFEGMPGVGLIVVNTLGATAAAILGWMVVEKLKDGKATAVGAASGAVAGLVAITPACANLTPGFALLLGSVAGIVSALAVD-WKFKLGYDDSLDVVGIHLVSGLIGTLYLGFFAID--------TGLGDFGQLTVQAIAAFSVLFYSFVVALVLGFAIQKTIGFRVTSEDEVAGIDNIVHGEEGYQLM-VLDVLRDVATRLDQVASPSVDAERLVSHVVGISRGELLAKAGFTLEAPALEELELLVSRRSRREPLQHLIGTAAFLGFEVAVGPGVFVPRPETESMAERAIHHAQAHGLRILDLCAGSGVLGIALARSVPHAHVSAVEVSDLAYPYLEKNTQELA-PENTVVQADLVAG-ATESVDMIVANPPYIPDSE-VPNDPEVAFDPGLALYGGIDGLDVVRDVLELAKRVLRPGGLVMIEHSNLQGLAVRQLCEDAGFRAITTEQDLVGRDRFTQGFR-S
MKK-GTIIAASIALFAPAASFGTEDQLVFSDIAWLLTASCLVLLMT-PGLSLFYGGMVGKKNLISTMLQSFISLGVVTMVWTVVGFSLAFGDPGGLIGNFQYMFFDQVNKLPIASSIPFILFALFQMKFAVITPAIITGSFAERVRFIGYVFFIGIFCVLVYAPLCHMVWHDGLIGAFGVLDFAGGTVVHISAGLASLAGALFIGKRRN---QHHAPSNITYIMLGTGMLWFGWFGFNAGSSLAANGTAALAFATTTISSATAMMTWVFFDRMQGRKITAMGACIGAVVGLVVITPAAGFITVPESMFFGFIGAIISNLALS-AKFLKQMDDTLDVFACHGVGGIVGMILTAIFANPE----G--SSLGGWAIFGSHMVVLVGVSVFSFVVSYAIFFVLNKFVTLRVRDEYEEVGLDISQHGESA---MSARALYQSYHSSLQPEQEASQLAFWLLEHFLGWKRGDIVRNA--SLP-ELPNDIQVAFERLMEGHPIQYILGEAPFYGRDFKVDPSVLIPRNETEELVHLILKD--QAGLQIMDIGTGSGCIPITLFLEMAHPVVHAMDISKEALQMAQENAKRLGA--VTFLQTDILSKEIPNQLDILVSNPPYVRELEKAHMHKNVLHEPSLALFSNEDPLVFYRTIATKGLKALNPGGKLYFEINEAFAKEMETLAESLGYRHVTIHDDLQGKPRMLSAIR-P
M------------------------EL-STSDVWVMVSAALVLLMT-PGLAFFYGGMARAKASTNMILMSFVSIGLVGVVWVLWGYGMSAAPPGGVVGNAADFGLTNYV------GTADMIGIGFGATFAIITVALISGAVADRTRFGSWSVFVPIWVTLVYCPLAFMVWGGGLLGFGEAIDFAGGTVVHINAGLAALVLVYIIGSRSDFGKGFHKPHNIPLMMLGAALLWFGWFGFNGGAAGTAE-EAGLIWVNTMVAPGAAMLAWLITERIRDGHATSLGAASGVVAGLVAITPACANVSALGAILIGVLAGVGSALAVG-LKYKFGYDDALDVVGVHLVSGIIGTVMIGFVALPVDGE-G--GGLGGAGQLVAQVVATLFTLVFTGVMTALIGLAIAKTIGFRVSPEDEARGVDLSQHSESAYAAM-VDELVRAATRWLAGVPSPGVDAELLLAHALGQDVSQVRRGRRESVGAQAHARFLELVVRRAEREPLQHLTGTAHFHGLDLSVGPGVFVPRPETETLVDLALRHLALREPVVVDLCTGSGAVALAIAVARPDARMGAVELSPEAYRYARANVAALG-ADVDLRLGEAQEAFADGRVDVVVSNPPYIPPDA-VPVDVEVRHDPGLALYGGADGLEVPAQVAARAWDLLRPSGALLMEHADVQGDAVVELLTGAGWGSVLDHEDLTGRPRVVGATRAR
M------------------------EL-TAGHVWTVVAAGLVFFMT-PGLALFYGGMTRAKGVLNMMMMSFAALGVVGVVWVLWGGSMLAGDPGGLTADFAHVGLHGLMD------TEDLLSSDFSVTFAIITVALISGAIADRTRFGTWVVFTLVWVTLVYFPLAYMVWGDGLFGFGEPIDFAGGLAVHINAGIAALVLILLIGARRGFGRDSQRPHNLPLVMLGSAILWFGWFGFNAGAATTVE-QAALIWTNTLVAPAAAMLAWLLTERIRDGHATSLGAASGVVAGLVAITPACANVTPLGAILLSAVAGACSAIAVG-LKYRIHLDDSLDVCGVHLVSGIVGTVALGFLAIPSE---G-RAGLGGWGLLGTQLAATLFVTLYTSVLTLVIGLVLKATMGLRITRRDEVIGVDLTQHAESAYSQMTLAQAIAWGRSRLLRVASPDADAVLLAAHTLGLGRGDTEAR--AILGAPEPDGYRDLVERRARREPLQHITGTAPFRQLELAVGPGVFVPRPETELLVQLTLDLVRETHPGVIDLGTGSGAIALAVASEDPASRVTAVEREPAALEWTRRNLAGSR---VRLLEADYRDVTVEGRFCVVVTNPPYVPDGE-IPEDPEVRYDPPTALYGGDTGMTFPCAAMDTAVRILRPGGSFVMEHAESQVAAVARALWDRGFRDIRMHHDLTDRPRATTATLGG
M--------------------------DAGSIAFGVVATALVLFMT-PGLAFFYGGLVRAKSVISMMMMSFGAIGLVGTLWILYGFNMAAVES-AFSGNFSDFGLAALAAGE--SANTDLVGVAYGSTFAIITVALISGAIADRAKFGAWMLFAGAFATLGYFPIAAWVWGGGWAYP-AVIDYAGGTAVHINAGAAALALTFVLGKRIRFGKGEHKPHNVPFVILGASILWFGWFGFNVGAEWNGLGNAGLITLNTIGATAASICAWLLVEKLKDGKPTSVGAASGAVAGLVAITPACANLTPGWALLLGALSGALCALAVE-LKFKLGFDDSLDVVGIHLVGGMLGTVYLGFFATD--------TGMGGIGQLVVQLIASLGVMLYAFVVAFAIGFAIEKTIGFRVKHEDELAGVDLIVHGEEAYEAMSVSDAVRDARARLSAIEGP--DAELLAAWASGSSFGELRVEMGRAFEADALARFARAVARRESREPLQHITGTAPFRHVDLRVGPGVFTPRPETELLVDVALRHLRAESPLVLDVGTGSGAVAIAIARE-SGARVVAVERSPAAYVWARRNFDELA-PDATLLHADARQALASGSLAAFVSNPPYVPDAS-VPLDHEVRFDPHAALYSGADGLDLIRSLAPLAADLLAPGGLVAFEHAEHQGEAIREMLADAGFTRAHTHADLAGRDRVTAAIR--
M------------------------EL-GSLDVWVLVASGLVLLMT-PGLAFFYGGLSQAKSAINMMMMSFAAMGLVAVVWALWGSAIAGGESGGLFGNGTDLGLYNTLAE-----APDLIGIGFGATFAIITTALISGAIADRAKFSAWMVFVPIWVTLVYCPLAFMVWGGGLLGVGEAVDYAGGLVVHMCAGLAALVLALILGKRRNFTRASHRPHNTPFVLLGASLLWFGWFGFNGGAAAEAG-EAGLIWVNTLLAPASALVVWLITQRIRGEKPTALGAASGIVAGLVAITPACAHVDPVGAIIIGAISGFVCYLAVG-LKYKLGFDDTLDVVGLHFVAGLWGTVAIGLLGRAELID-GERAGLGGLGLMGSQVVAVLVTLVFTVVMTAIIAYAIHATIGFRVTSDVETLGIDRSEHDEDAYIEMSLEDLLRDAVGRLRDVPSARVDAEILLAHVLGESRGRAAALAGRRADPETAERLRSLVDERARRVPLQHLTGLAPFRGLELRIGPGVFIPRPETEQVAQAALDRLQVSRPRVIDLGTGSGALAAAIAAEHPAAEVHAVELSEQAAAWARVNLEPHG---VTLHRQDLREVPAEATFDVVVSNPPYIPPGM-VPTEVEVRHDPELALYGGPDGLQVPWAVVDSAAALLSAGGWMIMEHAEVQAATIAARLAEDPFAQVRTHQDLTGRDRATSAVRGE
M--------------------------DSGSIAWVLTSAVLVWIMT-PGLGLFYAGLGDKKNLLHTVGISVLLIGLATVIWALLGYSLSFGGSGSFIGNLHYLGLNHVSLSGRGLNIPDGAFAIFQGMFPIITITIITGSVVGRMRLKSMLTFLTLWLIFIYAPLAHMIWDNGFLAKLGAIDFAGGTVVHISSGVTGLVLALILGPRND-----QKPHNPIYVLVGGFLLWVGWFGFNSGSALAANNQAIVALINSWVASSAAVLSWGVIAYQIQKKVTLDGLVTGALAGLVAITPAAGYVQPWAAIVMGLIAGVLGFVSITTIKNFFGYDDTLDAFGIHGIGGTVGALLTGVFADKNLPGS--AAGLGHWDLLGHQAIAILVTLALVIIGTLVLAGVTRVIAGLRVSDADESAGYDKLIHLLVI--DMSLLEARKWALKELAAADEASDNVDFLLTGALKVNYGMLRANLTRQMHPWLTKRWPTWIAQLLKGVPAQYVLGQAPFYGREFVVDDRVLIPRPETELLVDWVLSDLKEQAPTILDVGTGSGAIILTLAQELPDVRGIGLDISLDALAVAKKNRHQFELNRVGLMHSDLFTAVADQRFDVIVSNPPYIRPDGQEEMDKSVVFEPDLALYAPNGGKALYERMAHGLEKQLTPGGVAYFEIGYDQGEALTKVFQDQPTATVTLKQDLAGLDRMIRVQLKK
M---------------------------EATDVWTLTSTALVLIMT-PGLALFYGGLVRVRSVVNMMLFSVSAMGMVGVLWILFGYSMSVGE-GWFAGSLRDFGLAHTD-------PSEFIGVGFGAVFAMITTALISGAIADRVGLGSWVLFAGIWASLVYFPVAAWVWGGGWISTPDVIDLAGGTAIHINAGAAALALALVVGKRRDFAPGAHRPHSIPLVTIGAALLWFGWIGFNAGLATEAG-TAGLILINTLGAPAAAIMGWLAVDTLRGRKPGVVGAASGAVAGLVAITPAAANLSPAFALLLGALAGAACAVAIE-WKFRLGFDDSLDVVGLHLVAGVLGTVYLGFFALS--------DGLGDSGLLLVQVISVVGVVLYSFVVSLVIALGVKLTTGLRVPQSVEDSGIDAAAHGETAYATMGVRAVLGELRERLGAIGDPAADAELIVGHVLGVSRGRVQALAGRDLEPDQLEAVRGLSEERARRVPLQHLTGRAPFRRLELSVGPGVFVPRPETEGVAQLAIDELSGVEPLAVDLCTGSGAIALAIAHEVPAARVLAVEMSVEAHAWAERNVREWG-DRVELLRGDLAAAFAPGRVAVLVSNPPYVPRGM-VPRDPEVRHDPELALYSGADGLDLIRVISRVGLALVRPGGLLVLEHAETQGAAIRGLLAADGWEGAETRPDLTGRDRATLARR--
M------------------------ELD-VANLWILIAAALVLLMT-PALGLFYGGMTRATGVVNMMLMSFSAAAITAVVWVLWGYSFSAGEPAGIVGNISDFAMHNT-------EQSELLAAGFAGTFAMISVAIISGAIADRARFAPWLFFVPLWVTLVYAPVAFWVWGGGLLGFGEAIDFAGGAVVHTNAGIAALVLALKLGQRHNFHDRP-QPHNTPLVMLGAGLLWFGWFGFNAGAATTVE-QAGLIWVNTLAAPGAAVLGWILVEKLRGSRPSSLGVASGLVAGLVAITPSCADVAPWAAMLLGVLAGAGAAWAVN-LKWKLGYDDSLDVVGVHLVAGLIGTLFLGFFALPTEES---AGGLGGVAQLIAQAATLIVVMVFSAVMTWVIATVIGKFSPWRVAADIEIAGIDEAEHNENGYQKM-LTAVRRQAIAALADVPSPGVDADLLLCHVLGISRSELKLRQGDAFDPAYRQQFTELVAARRTRIPLQHLTGVAHFRYLELKVGPGVFIPRPETETVVQQGIDYLHIDNPRCIDLCSGSGAIAAALASEVPGSSVWAVELSEQAIGYTRANCQPHQ---VNVLHQDASQLPAEGTMDLVISNPPYIPPNA-IPREAEVRHDPQMALYLGEDGLQIPRAITAQAMALLRPGGYYVMEHAEVQRESAAAMLREAGFTHVAGHEDLSGRARATSGYA-Q
