# Supplementary material for: Inter-protein residue covariation information unravels physically interacting protein dimers
Source: BMC Bioinformatics. 2020 Dec 17;21:584. doi: 10.1186/s12859-020-03930-7 (PMC7745481; doi:10.1186/s12859-020-03930-7)
Supplement: Supplementary file 5 — Additional file 5. Final ER-MSAs at different ASA thresholds. Available on Mendeley data (http://dx.doi.org/10.17632/9bk2r55286.1). [file 12859_2020_3930_MOESM5_ESM.zip › Additional file 2/Final ER-MSAs/Negative ER-MSA dataset/ASA0.0/paired_MSA/2ns1-A-4eb7-C/MSA_IDs.txt]

sp|P69681|AMTB_	sp|P0DMG2|ISCU2
tr|C9R9J0|C9R9J	tr|C9RBE8|C9RBE
tr|D5XCE5|D5XCE	tr|D5X841|D5X84
tr|Q2WBF7|Q2WBF	tr|Q2W2U4|Q2W2U
tr|A0A0C7N8X2|A	tr|A0A0C7N2A6|A
tr|A0A1G3I8T5|A	tr|A0A1G3I8W0|A
tr|F7NPQ3|F7NPQ	tr|F7NEP9|F7NEP
tr|A0A085GI50|A	tr|A0A085G716|A
tr|C1DJ63|C1DJ6	tr|C1DE67|C1DE6
tr|A0A090AN25|A	tr|A0A090AM29|A
tr|B0TB87|B0TB8	tr|B0TFA6|B0TFA
tr|A0A1F9PBV9|A	tr|A0A1E7JAN7|A
tr|A0A165FEA8|A	tr|A0A165FCA2|A
tr|G2FBF1|G2FBF	tr|A0A075MLX7|A
tr|A0A1W1W1D7|A	tr|A0A1W1W2N9|A
tr|A0A1J5U637|A	tr|A0A1J5TXT2|A
tr|A5D4I5|A5D4I	tr|A5D4Q3|A5D4Q
tr|A0A0G0GP88|A	tr|V5RU28|V5RU2
tr|A0A0L6JRG9|A	tr|A0A0L6JUS8|A
tr|A0A0Q4XIS0|A	tr|A0A0S9NDT0|A
tr|E9CPA5|E9CPA	tr|A0A068ZC64|A
tr|A0A1U9JRD1|A	tr|A0A1U9JPA8|A
tr|A0A1R1M1V2|A	tr|A0A1R1LWA3|A
tr|H5UYF2|H5UYF	tr|H5UYC4|H5UYC
tr|A1HNS2|A1HNS	tr|A1HU93|A1HU9
tr|A8AK00|A8AK0	tr|A8AD53|A8AD5
tr|A0A0Q6BK18|A	tr|A0A0Q6BM53|A
tr|A0A1M5C0X8|A	tr|A0A1M4U0K8|A
tr|C1D6X6|C1D6X	tr|C1D4Q2|C1D4Q
tr|A7MFK3|A7MFK	tr|A7MGX9|A7MGX
tr|A0A0K8JKG8|A	tr|A0A0K8JCV6|A
tr|A0A0F3KTW0|A	tr|A0A0F3K417|A
tr|A0A1E4LTP3|A	tr|A0A060NNC9|A
tr|A0A0J5JDX2|A	tr|A0A0J5JDK3|A
tr|Q6D814|Q6D81	tr|Q6D260|Q6D26
tr|A0A0J8VUV9|A	tr|A0A0J8VJM9|A
tr|E1VJL5|E1VJL	tr|F3KFK8|F3KFK
tr|A0A1F8VQ92|A	tr|A0A1F8VT40|A
tr|Q1JXS5|Q1JXS	tr|Q1K3T6|Q1K3T
tr|A0A0G4JQ50|A	tr|A0A0G4JWX6|A
tr|A0L411|A0L41	tr|A0LC59|A0LC5
tr|H8FTC3|H8FTC	tr|H8FQI2|H8FQI
tr|A4G1J2|A4G1J	tr|A4G785|A4G78
tr|A0A1Q4GR34|A	tr|A0A1M3H5S2|A
tr|F3ZVV4|F3ZVV	tr|F3ZX92|F3ZX9
tr|A0A1D8S0P9|A	tr|A0A1V0KNX5|A
tr|A0A094JYP1|A	tr|A0A0Q0VZ21|A
tr|G9Z4B0|G9Z4B	tr|G9ZB17|G9ZB1
tr|Q32JA6|Q32JA	tr|Q32D35|Q32D3
tr|A0A1C2FZV9|A	tr|A0A1C2G469|A
tr|A0A1S8YSS1|A	tr|A0A1S8YFF3|A
tr|F4GED5|F4GED	tr|F4GCA3|F4GCA
tr|A0A071LUG0|A	tr|A0A071LNS9|A
tr|S9PLV1|S9PLV	tr|S9QLW4|S9QLW
tr|A0A1C9VCH0|A	tr|W7WW46|W7WW4
tr|A0A0F7K0K1|A	tr|A0A0F7K0A5|A
tr|A0A0E4C8N7|A	tr|A0A0E4GAL0|A
tr|A0A089PWH8|A	tr|A0A089PJH1|A
tr|W0LGF5|W0LGF	tr|W0L9H6|W0L9H
tr|F1W063|F1W06	tr|F1VX18|F1VX1
tr|A0A0J8YVT0|A	tr|A0A0J8YSR1|A
tr|A0A124INJ1|A	tr|A0A1Q8QZQ1|A
tr|A0A1K2HI23|A	tr|A0A1K2HSJ9|A
tr|A0A154BV63|A	tr|A0A154BUS0|A
tr|A0A1T4RZ25|A	tr|A0A1T4PS74|A
tr|W0TJ93|W0TJ9	tr|W0TLV7|W0TLV
tr|I2BBN6|I2BBN	tr|I2B6I5|I2B6I
tr|A0A099KG44|A	tr|A0A1Q6CH03|A
tr|A0A1A6C420|A	tr|A0A1A6C7V7|A
tr|A0A0G3BQL3|A	tr|A0A0G3BKL1|A
tr|A0A1A6DTB8|A	tr|A0A1A6DVH1|A
tr|A0A165UU74|A	tr|A0A165UBI2|A
tr|Q60C43|Q60C4	tr|Q60C63|Q60C6
tr|A0A1X0Y0S9|A	tr|A0A1X0Y5Q7|A
tr|S4XNN2|S4XNN	tr|S4XI68|S4XI6
tr|A0A097R891|A	tr|A0A097QZE1|A
tr|A0A0U5AFT0|A	tr|A0A0U5AWW9|A
tr|I4EJT8|I4EJT	tr|I4ELA1|I4ELA
tr|B6BW04|B6BW0	tr|A0A0N1AAY4|A
tr|A1AVV2|A1AVV	tr|A1AWM0|A1AWM
tr|Q5P470|Q5P47	tr|Q5NYS8|Q5NYS
tr|C8PWT4|C8PWT	tr|C8PZB5|C8PZB
tr|A0A1L6LTM3|A	tr|A0A1L6LUG8|A
tr|A9BTK1|A9BTK	tr|A9C063|A9C06
tr|E0SD83|E0SD8	tr|E0SAX6|E0SAX
tr|A0A1Y2K4X5|A	tr|A0A1Y2K5X8|A
tr|R5Q5T5|R5Q5T	tr|R5Q2Y8|R5Q2Y
tr|E8X388|E8X38	tr|E8WVS6|E8WVS
tr|C3X1J1|C3X1J	tr|C3X6S2|C3X6S
tr|E1QFA8|E1QFA	tr|E1QIZ5|E1QIZ
tr|A0A017SYR8|A	tr|A0A017T336|A
tr|Q7N0M6|Q7N0M	tr|Q7N225|Q7N22
tr|A0A1C3K755|A	tr|A0A1C3K1G7|A
tr|R6HST2|R6HST	tr|R6IGR4|R6IGR
tr|C1F316|C1F31	tr|C1F1Z7|C1F1Z
tr|C5BCY2|C5BCY	tr|C5BEU4|C5BEU
tr|A0A085HMI3|A	tr|A0A085HND1|A
tr|B1Y6V4|B1Y6V	tr|B1Y702|B1Y70
tr|A0B5B2|A0B5B	tr|A0B757|A0B75
tr|A0A0K9I8L9|A	tr|A0A0K9IAW0|A
tr|A0A0G3CP57|A	tr|A0A0G3CQK4|A
tr|A0A1G3MUP0|A	tr|A0A1G3PY84|A
tr|A9AUR8|A9AUR	tr|A9AUE0|A9AUE
tr|R8ANP1|R8ANP	tr|R8ATN3|R8ATN
tr|A0A0A3B9S2|A	tr|A0A0A3AN57|A
tr|A0A1G7KB46|A	tr|I3ZM96|I3ZM9
tr|A0A117SBZ1|A	tr|A0A117SCU8|A
tr|Q3AFY9|Q3AFY	tr|Q3AA23|Q3AA2
tr|K4L1F8|K4L1F	tr|K4L5H0|K4L5H
tr|Q1IRK8|Q1IRK	tr|Q1IUG2|Q1IUG
tr|A0A101J099|A	tr|A0A101IYF6|A
tr|E4TJ50|E4TJ5	tr|E4TFT0|E4TFT
tr|A7I8Z4|A7I8Z	tr|A7IA79|A7IA7
tr|A0A101DX29|A	tr|A0A1G0ACG8|A
tr|W6K8H4|W6K8H	tr|W6KLE2|W6KLE
tr|Q3Z7F9|Q3Z7F	tr|Q3Z7X3|Q3Z7X
tr|A0A1G3YPQ1|A	tr|A0A1L8MYJ7|A
tr|A0A1M5YU29|A	tr|A0A1M5Z1R9|A
tr|A0A0K1QEL0|A	tr|A0A0K1Q0E6|A
tr|A0A0N0Z8M1|A	tr|A0A0N0IAG7|A
tr|J5KBE9|J5KBE	tr|J4V4Y9|J4V4Y
tr|S6EMD5|S6EMD	tr|S6EGB7|S6EGB
tr|D3PE53|D3PE5	tr|D3P8H6|D3P8H
tr|A0A1R1IDV3|A	tr|A0A1R1I8C1|A
tr|F0SXS2|F0SXS	tr|F0T0V8|F0T0V
tr|M1SJL5|M1SJL	tr|J7TPD2|J7TPD
tr|A0A080JZR4|A	tr|A0A080JTZ0|A
tr|D4H0Y2|D4H0Y	tr|D4H7L7|D4H7L
tr|H1Z350|H1Z35	tr|H1Z374|H1Z37
tr|J1L5M8|J1L5M	tr|J1ARN1|J1ARN
tr|E1RE64|E1RE6	tr|E1RGA3|E1RGA
tr|A0A0G2ZV65|A	tr|A0A0G2ZTT4|A
tr|A0A0Q0VUF9|A	tr|A0A0Q1FDI0|A
tr|R5UN67|R5UN6	tr|R5UAU3|R5UAU
tr|M1E9H5|M1E9H	tr|M1E6C9|M1E6C
tr|E1IF27|E1IF2	tr|E1IFH1|E1IFH
tr|F4H924|F4H92	tr|F4HD36|F4HD3
tr|C7PH60|C7PH6	tr|C7PDA7|C7PDA
tr|B9L0N6|B9L0N	tr|B9KY34|B9KY3
tr|A0A080KME6|A	tr|A0A080K9Z4|A
tr|B0UT87|B0UT8	tr|B0UVL6|B0UVL
tr|A0A163B9X4|A	tr|A0A163E6G3|A
tr|A0A1M7M3V7|A	tr|A0A1M7JJW6|A
tr|Q2NGJ2|Q2NGJ	tr|Q2NFL2|Q2NFL
tr|A4XJ61|A4XJ6	tr|A4XLP6|A4XLP
tr|U2K8E4|U2K8E	tr|U2M363|U2M36
tr|A0A1Q3TQ17|A	tr|A0A0R2VPU3|A
tr|Q2FQT3|Q2FQT	tr|Q2FNE5|Q2FNE
tr|B8GGC1|B8GGC	tr|B8GJE4|B8GJE
tr|L0KW14|L0KW1	tr|L0L2C8|L0L2C
tr|A0A0J1G0P3|A	tr|A0A0J1J7Q1|A
tr|A0A0F6YMB9|A	tr|A0A0F6W4Z4|A
tr|A0A0C1IIK5|A	tr|A0A0C1I524|A
tr|A0A171KU34|A	tr|A0A171KUA7|A
tr|A0A1M6K5Y3|A	tr|A0A1M6I4W4|A
tr|A0A1J5I685|A	tr|A0A1J5IAS6|A
tr|A0A1G3J1L3|A	tr|A0A1G3J614|A
tr|A0A0A7S1E6|A	tr|A0A0A7S416|A
tr|A0A1M5IAT4|A	tr|A0A1M5HZT1|A
tr|A0A1T4L492|A	tr|A0A1T4K4G8|A
tr|A0A1N7RBS9|A	tr|A0A173MNF3|A
tr|A0A1N6VXD1|A	tr|A0A1N7FWT1|A
tr|A2SS52|A2SS5	tr|A2SQ35|A2SQ3
tr|H6LKH9|H6LKH	tr|H6LCI5|H6LCI
tr|B3QVV5|B3QVV	tr|B3QYR4|B3QYR
tr|H8KUE4|H8KUE	tr|H8KPK0|H8KPK
tr|Q1CZ61|Q1CZ6	tr|Q1D2G5|Q1D2G
tr|A0A1Y2RF14|A	tr|A0A1Y2QYZ6|A
tr|F4KY49|F4KY4	tr|F4KV71|F4KV7
tr|A0A1E7INY1|A	tr|A0A1E7HVB0|A
tr|A0A0G3WH04|A	tr|A0A0G3WL21|A
tr|G4KY82|G4KY8	tr|G4KYK3|G4KYK
tr|A0A0P0CZ80|A	tr|A0A0P0CWT6|A
tr|F0S522|F0S52	tr|F0SEN5|F0SEN
tr|K0YXW4|K0YXW	tr|K0YN00|K0YN0
tr|W6MW93|W6MW9	tr|W6MGY0|W6MGY
tr|R7BNH8|R7BNH	tr|R7BQ80|R7BQ8
tr|A0A1Q7NKM7|A	tr|V6AQK0|V6AQK
tr|A0A125PHY6|A	tr|A0A125PJ98|A
tr|D3S2L0|D3S2L	tr|D3RXR9|D3RXR
tr|A0A0X8UZN7|A	tr|A0A0X8UZ04|A
tr|A0A1R2C946|A	tr|A0A1R2AP29|A
