# Supplementary material for: Inter-protein residue covariation information unravels physically interacting protein dimers
Source: BMC Bioinformatics. 2020 Dec 17;21:584. doi: 10.1186/s12859-020-03930-7 (PMC7745481; doi:10.1186/s12859-020-03930-7)
Supplement: Supplementary file 5 — Additional file 5. Final ER-MSAs at different ASA thresholds. Available on Mendeley data (http://dx.doi.org/10.17632/9bk2r55286.1). [file 12859_2020_3930_MOESM5_ESM.zip › Additional file 2/Final ER-MSAs/Negative ER-MSA dataset/ASA0.0/paired_MSA/2ns1-A-4eb7-C/MSA_ready_for_MI.txt]

MKIATIKTGLASLAMLPGLVMAAPAVADKADNAFMMICTALVLFMTIPGIALFYGGLIRGKNVLSMLTQVTVTFALVCILWVVYGYSLAFGEGNNFFGNINWLMLKNIELTAVMGSIYQYIHVAFQGSFACITVGLIVGALAERIRFSAVLIFVVVWLTLSYIPIAHMVWGGGLLASHGALDFAGGTVVHINAAIAGLVGAYLIGKRVGFGKEAFKPHNLPMVFTGTAILYIGWFGFNAGSAGTANEIAALAFVNTVVATAAAILGWIFGEWALRGKPSLLGACSGAIAGLVGVTPACGYIGVGGALIIGVVAGLAGLWGVTMLKRLLRVDDPCDVFGVHGVCGIVGCIMTGIFAASSLGGVGFAEGVTMGHQLLVQLESIAITIVWSGVVAFIGYKLADLTVGLRVPEEQEREGLDVNSHGENAYNAMYSDKVFDHFQNPRNVGKIEDADGVGTVGNPVCGDLMTIYIKVKDNRIEDIKFQTFGCAAAIATSSMATEMAKGKTIEEALKITRDAVAEALGGLPKQKMHCSNLAADALRRAIVDYFRKNGKIDKIKELGLEKELEKMEKGEMDDHGEYCEA
MR--RFCPLVALLLSIPGS---SESKVDAGDTSWVLVSTALVMLMT-PGLAFFYGGMVRRKNALNTLMLSFVALILISVQWVLWGYSLAFGPDGHLIGGLSWLGLKGVGAEDYAATIPHLAFMAFQMMFAIITVALISGAIVERMRFPAFLAFVLLWSTFVYAPLAHWVWGGGWIRNLGALDFAGGTVVHISSGVSGLIAALLLGRRRGYGEEPMLPHNLPMTLLGAALLWFGWFGFNAGSALAANDLAASAFVVTNTAAAAAALSWMVVEWLHHGKPTALGVASGCVAGLVAITPASGYVSALPAVIIGLVAGAVCYLAVAVLKPRLGYDDALDVFGVHGIGGTWGALATGLFASKAVNAAGA-NGLGNPAQLGIQAVGVVATWVFAALATLVILKVVGLLTPLRATYSEEVSGLDITLHGEEAYRLMYSAKVMEHFLHPRNVGVIEDADGVGEVGNPACGDVMTFYIKVKEDRIAEIKFQTFGCAAAIAVASMISEMAKGKHITEALKITNKDVAEALEGLPKQKLHCSNLGADALHKAIEDYLARKKEKEA----GDDGNKPS------------CAR
MK--VKLSLLAMLFSLPGI---DASAVDAGDTAFMIISSALVMLMT-PGLALFYGGMVRRKNVLSTMMQSFIIIAIISVQWVLFGYSLAFGPDGHIIGSLDWLGFNGVGAEDYAGTIPHQIFAIFQLMFAIITPALITGSIAERMRFPAFLAFTVLWATIIYDPLAHWVWGDGWIRNLGALDFAGGTVVHISSGVSGLIAALILGKRKGYGKEPMLPHNLPWTVLGAGLLWFGWFGFNAGSALAANGLAGTAFVVTNTSAAAAALSWVLAEWLHHGKPTLLGAASGAVAGLVAITPAAGFVTPLAAIAIGLIGGVICYLGVGVLKARLGYDDALDAFGCHGIGGTWGAIATGLFATTTVNPAGA-DGLGNPALLKAQIISIVATYLFAAIGTFVILKVVNAFTRIRATEDEELMGLDSTMHGEEAYRTMYNEKVMDHFTNPRNVGEIEEASGIGEVGNPTCGDIMRISIKVEDNIIKDIKFKTFGCGAAIATSSMVTEMVKGKTIDEALEITNKAVAEALGGLPPQKMHCSNLAADALHKAIEDYKNKAAG----------------------------GQ
MNHRLGVGPA--LTLLASMAGAAPVVLDTGSTAWMLTSTALVLMMTIPGLALFYAGMVRKKNLLGTMMQSFAITCVVTLLWVIIGYSLAFTGESPFIGGMERFLLNGLEKASLANPVPESVFMMFQMTFAIITPALITGAFADRMKFSSMLVFMSLWLLVVYAPICHWVWMTGFLGKMGVLDFAGGTVVHINAGVAGLVACLILGPRKGYGTDNMAPHNLSLSIIGAALLWVGWFGFNAGSAVAADGRAGMAMAVTQVGAAAAAVSWMFAEWLLRKKPSALGIISGAVAGLVAITPASGFVDVKGALVIGLVAGVVCYWGATGLKHALKYDDSLDAFGVHGIGGIVGAILTGVFAVEKIGGTA---GLGNAGQVMTQVYGVLTTLVYTAVVSFILLKAIDMVMGLRVTAEEEREGLDIALHGETVH--MYSDKVIDHYEHPRNVGALDKDDGTGLVGAPACGDVMKLQIKVSAEIIEDAKFKTFGCGSAIASSSLVTEWVKGKTLDEAASIKNTDIAHEL-ALPPVKIHCSVLAEDAIKAAIADYKKKSG-------------------------------
MK--QLGLLAAFWAILARP---TGGTIDTGDTAFLLVASALVMLMT-PGLALFYGGMVRQKNVLSILMQCLAIVALISVQWVLWGYSLAFGPDGHLIGSLSWLGFRGVGLEDYAATIPHQVFAMFQLMFAIITPALITGSFAERMRFPAFLLFTILWATVVYDPLAHWVWGGGWLRELGALDFAGGTVVHISAGVAGLVCALVLGRRRDYGRLPLLPHNLPMTVLGTALLWFGWFGFNAGSALAANGLAGNAFVTTNTAAGAATLGWLAVEWLLHGKPTALGAASGAVAGLVAITPAAGFVTPLAALVIGGFGGAICCLSVAVVKVKLGYDDSLDAFGCHGVGGTWGAIATGIFATRAVNPAGA-DGLGNARLLGIQLLDVVVAWAFVAVVTYGILKVVSLLTPLRVTAEDEEAGLDFSQHGESAYPNMYGELLLDHFLNPRNVGSIKDADGIGTIGDPGCGDYLCVYIKVQDNRLVDVKFQVYGCPAAIATSSILTEMAKGKTLEEGLQITDADVAAAIGGLPEIKLHCSNLGASALHEAILNYQTRMK----------------------------AGG
MISS------------------GSPMLNDGNTAWILTSTALVLFMTMPGLALFYGGLVHARNIVSVLMHCFAIACISSVLWPAFVYSLAFSDGNAWIGGLDKAFLAGVGVDSLTGDIPETVFFMFQMTFAIITPALIVGAYVERIKFSAVVLFSALWLVLVYAPVAHWVWGGGWLAKMGVQDFAGGLVVHVTCGTAAIVSALMLGGRKGFPKEIKPPHSPVMVFIGTGMLWVGWYGFNAGSALAANGSAGMAMLVTHISAATGAFTWMTIEWIKFGRPTLVGIATGGIAGLATITPASGFVGPIGGFVLGLVAGFICFYAVIFIKNRLKIDDSLDVLAIHGVGGATGALLTAFFGSAVLGGLGLSK-TSVFDQLLIQATGIAATIIWTATVTYIILVVVRALVGLRVDREDEIEGLDLTTHGEKGYELMYSDKLLDHYENPRNVGSMDKSEGTGLVGAPACGDVMKLQIKVGADIIEDAKFKTFGCGSAIASSSLVTEWVKGKSLDEAARIKNSEIVFEL-SLPPVKIHCSVLAEEAIKAAISDYKAKNAGKEK----IE------------------AAE
MK--LGKILCSLLMALPAL---EPPAIDTGDTAFVLISAALVMLMT-PGLALFYGGMVRSKNVLSTIMQSFFILGLISVQWALFGYSLAFGPDGSLIGDLSWFGLNGVGQEDYAGTIPQFAFMIFQGMFAVITPALLTGSFAERMRFPALVVFTLLWATLVYDPLAHWVWGGGWLRNLGALDFAGGTVVHISSGVSGLVIALLLGKRKGYGSEVILPHHLPMTVLGAALLWFGWFGFNAGSALGANGLAASAFVTTHIAAAAATVSWVLTEWLDHGKPTLLGAASGCVAGLVAITPGAGFVNVPSALIIGLLGGVVCYLAVSKLKAKLGYDDSLDVFGVHGIGGTWGALATGLFASKAVNSAGA-DGLGNPEQLLLQAYGVLAGWIFAAVMTFIIIKVVGLFMKLRAKEDQEVQGLDISDHGERGYMSMYSEKVMDHFMNPRNVGEIADANGVGEVGNAVCGDIMKIYLKVENNRILDVKFNTFGCGSAIASSSMATEMIKGKTLEEAWDLTNKAVAEALDGLPPVKMHCSVLAEEAVHKAINDYRISQGLKPW----DYKEHTDIHEQ--------VHGH
MKKLASILGVVALALAPSIALAAPAVADKADNAFMMISTALVLFMTIPGLALFYGGLIRSKNVLSMLTQITVTFALVCVLWVVYGYSLTFGTGGSFFGNFDWVMLKNIQLTALTGSFYQYIHVAFQGSFACITVGLIVGALAERIRFSAVLIFVVIWLTLSYLPIAHMVWGGGLLATHGAMDFAGGTVVHINAAVAGLVGAYLIGKRVGYGKEAFKPHNLPMVFTGTAILYFGWFGFNAGSASAANEIAALAFVNTVVATAAAVLGWVFGEWALRGKPSLLGACSGAIAGLVGITPACGYVGVGGALIIGIVAGLAGLWGVTLLKKWLRVDDPCDVFGVHGVCGIVGCIMTGIFASPSLGGVGYAEGVTMGHQVLVQLESIGVTILWSAVVAFIGFKVADLTVGLRVPEEHEREGLDVNSHGENAYNAMYSEKVIDHYENPRNVGSFDNSDGSGMVGAPACGDVMKLQIKVNNEIIEDARFKTYGCGSAIASSSLVTEWVKGKSLDEAQAIKNTDIAEEL-ELPPVKIHCSILAEDAIKAAIADYKSKRE-----------------------------AK
MTLR------AALLFLPVM---QEATLDSGDTAWMLTATALVLFMTIPGLALFYGGMVRSKNLLSVMMQCFAITGLISVLWVLFGYSLAFDTASSFVGGLDKAFLSGLTTDSLVGTFPESVFITFQMTFAIITPALITGAFAERMKFSSMLVFMSAWFLLVYAPIAHMVWSGALMWDWGVLDFAGGTVVHINAGVAGLVACLVLGKRKGYPGVAMTPHNLGYTLVGAAMLWVGWFGFNAGSAIAANGTAGMAMLVTQIATAAAALAWMAAEWLTHGKPSALGIASGVVAGLVAITPAAGTVGPMGALVIGLASGSICFYCATAVKRRFGYDDSLDAFGVHGVGGIVGAVLTGLFAAPALGGFGEID--SIASQLWIQIKGVLFTVIYTGVATFVILKAIERVIGLRISEEEETMGLDLSLHNERGYNLMYSDKVIDHYENPRNVGKLDAQDGTGMVGAPACGDVMRLQIKVNEQIIEDAKFKTYGCGSAIASSSLATEWMKGRTLEEAETIKNTQIAEEL-ALPPVKIHCSVLAEDAIKAAVRDYKHKKG-----------------------------LV
MKIRLSGWLVILMTALPSV---AADTLSAGDTAWMLTATALVLFMTIPGLSLFYAGMVRSKNVLSVLMQCFTITSIITILWVLYGYSLAFTDGNAVVGGLEKTFLNGVGIIALTGAIPETVFMTFQMTFAIITPALIVGAFAERMKFSAMLIFMTLWLTLVYLPICHWVWGGGWLGKDGVLDFAGGTVVHINAGIAGLVAALVLGKRRGYPHVAMPPHNLTLTVVGASMLWVGWFGFNAGSAVAANGVAGMAMVVTQIATAAAALTWMFSEWVLHGKPSVLGIASGAVAGLVAITPASGTAGPMGALAIGAASGMGCFLMATKVKRMFGYDDSLDVFGVHAIGGIIGAILTGVFAAESLGGAGFASGISMMTQVQIQVISVVVTISYTALISYIILKIIDVIMGLRVDEEQEVEGLDMALHDERGYIIMYSNKVIDHYNNPRNVGVLDKEDGTGMVGAPACGDVMRLQIKVSEDVIQDAKFKTYGCGSAIASSSLLTEWVKGKTLEEAAAIKNVEIVEEL-ALPPVKIHCSVLAESSVKAAIEDYKKKQAAIQP----KVTEMA--------------NMA
MK--IALFAIMLLLVAPAAAAAEAPKADTGDTAFIIISAALVMLMT-PGLALFYGGMVRKKNVLSTMMHSFIIICLVSVIWVLYGYSLAFGTDNGMIGSLDFALFNNVGPDDYSATIPHSIFSMFQLMFAIITAALISGAFAERMRFSAFLLFTVIWISVIYFPLAHWVWGGGWLRDLGALDFAGGTVVHISSGVSGLVLAILLGKRRGLGTTPMPPHQLPMTVLGAGLLWFGWFGFNAGSALGANGLAGSAFVTTNTAAAAAALSWIFAEWIRQGKPTVLGAASGAVAGLVAITPAAGFVTAGSALVIGLLSGVICYFAV-VLKPRLGYDDALDAFGIHGVGGTFGAIATGIFATTTVNSAGA-DGLGSSELLVKQLIAVGASYAFAAIGTFIIYMIVNAVFKARVTVEDEETGLDITQHGEEGYPHMYTDKVMDHFMNPRNVGEIENASGVGEVGNASCGDIMRIYLDVEDNIIKDVKFKTFGCGAAIATSSMVTELIKGKTIDEALGLTNRAVADALGGLPPQKMHCSNLAADALHKAIADYKAKQEA----------------------------KR
MKMIIVSFVL---LFLPEL---DGSVIDTGSTSWMLISTALVLLMM-PGLAMFYGGLVRAKNVLGTMMHTFVAMAVIGVLWVICGYSLTFGNNGGLIGWNKFFFLRGIDE-VITGGIPEYIIAMFQGKFAIITPALISGAMAERVYLRGYIMFIALWFLMVYCPLCHWVWAEGWLFNAGVIDLAGGLVIHVSAGISALVVAVFLGPRLGFQKLAAPPNNLVMTLMGAGLLWVGWFGFNAGSTLQSGLDTARALTMTQISAATGALTWLCIEGIIYRKASALGFASGTLAGLVVITPAAAVVLPVGAFFLGAASSVACFYAV-QAKIKLGYDDALDCFGIHGVGSGLGVILLSFFIRDSWLASATAAGRTAFDQLFIQIKGLGATILLAAVVTAILCIIVEKTVGFRIDEENEYIGMDQSLHGERGYDSM-ATEVIERWLRPRNRGVIPGANGLGKVTGP-CGDTIEIYLRIRNDRIEQAGYLTNGCPNSAACASMGAELAQGKSLSEAYDLTHEDIVSSFSDLPKDEQHCAKLTIVTLRQAIDGYFRTEKRKRP----DDALS-------------SNRTA
MKTI------LGAAAMPALALADASTISAGDTAWMLTATALVLFMTIPGLALFYGGMVRRKNVLSTLMQSFAICALITVLWTVVGYSLAFTPGNPFIGGFDRVLLDGLVYLPLAGTIPESVFMMFQMTFAIITPALITGAFAERMKFSAMLVFMTVWSLAVYVPVAHWVWAGGWMADHGVLDFAGGTVVHINAGVAGLVAALVLGKRVGYGREAMAPHNLVLTLIGASMLWVGWFGFNAGSAVAADGRAGMAMMITQIATGAAALAWMFAEWIAKGKPSVLGIASGAVAGLVAITPAAGFVDAKGALAIGLISGVVCYWGATGLKHMLGYDDSLDAFGVHGVGGIVGALLTGVFAVKAIGGVE--------ASLSAQALGVAITMAYCAVVTFVILKLVDAVIGLRVDEEKEREGLDLVLHGERV--EMYSTQVLDHYENPRNVGSFEKGDGTGMVGAPACGDVMKLQIKVGEGVIEDAKFKTYGCGSAIASSSLVTEWVKGKTLDEALAIKNTDIAEEL-ALPPVKIHCSILAEDAIKAAVADYKQKHG------------------------------E
--------------------------------------------MTLPGLALFYGGLVRSKNVLSVLMQCFSIAGMATIIWFVFGYSLAFGEGNAWIGDFSKVMMAGIGKETLSGDIPESLFMLFQMTFAIITPALIVGGFAERMKFSAMMIFSAVWLVLVYLPVTHWVWGGGWLGEMGLYDFAGGTVVHITAGVGALMAALVLGPRKGFGTSAMTPHNMTMTVTGAGMLWVGWFGFNGGSALAADGSGAMAMLVTHISAATGAMTWLAIEWIRFGKPSALGAVTGMVAGLGTITPASGFVGPGGALVIGLLAGIVCFSATQYLKRVLKIDDSLDVFPVHGVGGILGTLLAGVFSATSLGGYGFADGITMGEQVYVQFIGVLATVIFTAVVSWVILKLIDSLIGLRVSEEDEVEGLDVVDHEERGYDHMYSKKVIDHYENPRNVGSFDKEEGTGLVGAPSCGDVMKLQIKVNPTVIEDAKFKTFGCLSAIASSSLVTEKVKGKTLDEALTIKNVDIAEEL-SLPPVKIHCSVLAEDAIKAAITNLKQSLEKQNS------------------------EEE
MR--FFVAAVWWVTSLSGT---ETQSINAGDTAFLLVTSALVMLMT-PGLALFYGGMVRRKNVLNTIMQSFIVMALVSVQWILIGYSLAFGPDGNIIGNLSWAGFHQVGLTDYAPSIPHQVFAAFQLMFAIITPALISGSIAERMRFPAYLLFALLWATFVYDPLAHWVWGNGWLRNLGALDFAGGTVVHISAGVAGLVAALVLGQRRGYGKLPMPPHNLPMTVIGTALLWFGWFGFNAGSALAASELASNAFITTNTAAGAAVLSWMFTEWILHGKPTVLGAASGAIAGLVAITPAAGYVTPLASVIIGVVAGILCCLAVSVLKKRMGYDDALDAFGCHGIGGTWGSLATGLFASQAVNPAGN-NGLGNPSLLMTQFIAVLAAWSFVAATTFIILKVVGLLTPLRASAEEEEMGLDLSQHGEDAYPPMYNTSVLEHFLNPRNVGCIPDADGIGIIGDPNCGDYLKIYIRVQEGKLIDVKFEISGCPAAIATSSILTELAKGKTVEEALRITDLDIIKALGGLPDPKIHCSNLGAEALHKAIEDYLAKRPKQKA----LQN----------------TKKD
MKGQ---KLLMLLALMPMG---FADDLNGANTSWILTSTALVLFMSLPGLALFYGGLVRSKNILSVLMQCFSIAGIVSVLWLIVGYSIAFADGNAYFGSLSKFMLSGVLEGSLSGDIPESLFALFQMTFAIITPALIVGGFAERMKFSAVLLFSAIWLIVVYAPVTHWVWGGGWLQEMGLLDFAGGTVVHITAGVGALVAAIVLGPRKGFLTTPMPPHNMTMVVTGAGMLWVGWFGFNGGSALAANGDAAMAMLVTHISAATAAMVWMFYEWVKFGKPTALGTVTGMVAGLGTITPASGFVGPAGALVIGAIAGIVCFNAVIIIKQKFKIDDSLDVFPVHGVGGILGTMLAGVFASNELGGQGLAKGMTIISQLNVQFIGVIATFAYTAIATYIILKIVGMITGLRVSAEEEQQGLDITSHEEVGYNLMYGEKVLDHYENPRNVGVLDKDAGTGMVGAPACGDVMRLQIQVDENVIEEAKFKTYGCGSAIASSSLLTEWVKGKTLDEAAQIKNVDIAEEL-ALPPVKIHCSVLAEDAIKAAINDIKSK--------------------------------A
MK--LLRTASAAVMTVPALAWAGAAPVDTGDTAWVLASTALVMLMTLPGLALFYGGLSRKKNVLSTIMYSFFAMVIISIQWALYGYSLSFGPDGHFIGSLAWLGLNNVGAADYSATIPHQVFMIFQMMFAVITPALISGAFAERMRFPAFLAFLILWATFVYDPVAHWVWGGGWLRNLGALDFAGGTVVHILSGVSGLVACLVLGRRKGYGSEPMIPHNLPFVVVGAALLWFGWFGFNAGSALGANGLAAGAFVVTHLATAAAALSWVAAEWLHHGKPTTLGAASGAVAGLVAVTPASGFVEPMPALIIGLVAGALCYLAVGVLKARLRYDDALDAFGVHGIGGTWGAIATGLFATTAVNPAGA-DGLGNPGLLANQLIAVAASWAAALAGTFIILKIVGAFTRLRATDEEQDTGLDLTQHGEDAYTLMYSDTVIDHARNPRNVGNIPNCDGFSQETGE-CGDTMAIWLKVIDNKINNATFWTDGCGTTIACGSMVTEMAKNLSVEEALKIKAEDILNALGGLPEDHAHCAALAAEALRNAVKDYIDTSKFPWK----KAYQK-------------KNSTA
M-------------I-------NAGLLDTGSTGFMLLATSLVMLMT-PGLAFFYGGLATKRNILAIMIQSFVSLGWTTVLWVFFGYSLCFSGGGGIIGNLDKAFLSGISIDAGNGKIPEIVFFAYQMMFAIITPALITGAFVNRVTFKSYFIFLTVWQILVYYPFVHMIWGGGLLAQWGVLDFAGGIVVHATAGFAALASVFYVGARADK---NSTPNSIPLVAIGSGLLWFGWYGFNAGSECQVDNITALAFLNTDIAASFATISWLVIEWIRERKPKFVGLLTGSIAGLATITPCAGFVPLWASPLIGIGAGVMCYMAV-QFKNKMKWDDALDVWGVHGVGGVFGSILLGVFASKAVNGAGA-DGLGGGYFFVKQVVAVVVASVYAFVFTYLMLIVINKITPVKVKEQDEILGLDNTLHGEKAYDIMYQEELMDIYKNPAKRGLLDGADVSISQSNPMCGDDVSVQLKIENGIVKDARFHGNACMVSIVSSEILLDYLVGKTLDEVKVVTKEKFLEMLNNLSTSRIGCATLALGAVQKAVNEYE---------------------------------KK
MN--IFSALLALSFGLPIL---EAAKVDSGDTTLVLVASALVFFMT-PGLALFYGGMVRRKNVLNTMMSSIVLIGLISVQWVLFGYSISFGPDSGIIGNFDWFGFSGVGGADYAATIPHNVFAIFQLMFAIITPAIIGGAVAERMRFSAYIIFVLLWGILVYDPMCHMVWAGGFLRNLGALDFAGGTVVHISSGVSALVAALVIGKRKGYGKKPIIPHNIPLVLIGAGILWFGWFGFNTGCALSAGELAGLAFVNTNTAAAAALLSWMILEWMHRGKPTILGTLTGGIVGLVVITPAAGYVTTVSAIIMGLCVSPVCYFAITFLKKRLGYDDSLDAFGCHGVGGILGAITTGIFATKSVNPLGA-DGLGNPAQVGVQLLAVGITILWSGLATFIILKVISMFIKLKVSDKEEEEGLDYAMHGEEAYEIMYSDIVLEHFMCPRNVGSMNDADGEGTCGEPGCGDSLTIYIKVQNNVIVEISFLVFGCAAAIATSSMATELAKGKTIEEVLKITDEDVIEALGGLPEHKKHCSNLGVQTLKKAIEDYYKKNA----------------------------HKE
MKKILASFVLGLGMMGGTLALAAAPKVDSGDTAWMLTSTLLVILMTLPGLALFYGGLARSKNMLSVLMQVFVIFSLISILWAVYGYSLAFSGDGNFFGGFDKIFLKGVTTETFGTTIPEYVFIAFQGTFAAITVALIVGSFAERIKFAGVLVFAVLWFTFSYVPMAHIVWGGGLLAKDGALDFAGGTVVHINAGVAGLVGAYVLGKRVGYGREAFTPHSLTLTMVGASLLWVGWFGFNAGSAGAANGAAGLAFVNTVLATAAATLSWILGESLHKGKASMLGAASGAVGGLVAVTPAAGFVGPMGSIVLGLLAGLVCLWGVGGLKRMLGADDAFDVFGVHGVGGILGAILTGVFASQSLGGTGGLDTFAMGAQVWIQTKSVLFTIVWSAVVAFIAYKIADMTVGLRVTEEEEREGLDISSHGETAYNRMYSDKVVDHYENPRNVGSFDKGDGTGMVGAPACGDVMKLQIKVNQTVIEDARFKTYGCGSAIASSSLVTEWVKGKTLDEAAALKNSQIAEEL-ALPPVKIHCSILAEDAIKAAVDDYRKKRTGDN-------------------------TVH
--------------------------------------------MTLLGIALFYGGLLRSKNVLSMLTQVSITFALVCVLWVLYGYSLVFSEGNAFLGSFQMAMLKGIGIDSVIGTFHQMIHVAFQCSFACITVALVVGGIAERIRFSAVVIFAAIWFTLSYLPIAHMVWGGGFLAADGTPDFAGGTVVHINAASASLIGAYLLGKRVGFGREAFKPHNLPMVFTGASILYIGWFGFNAGSASAANCIAALAFLNTVIATAGAILSWIFAEWMARGKPSLLGACSGCIAGLVTVTPAAGSVGVGGSLLIGLAGGIAGLWGVVMLKKWLNVDDTCDVFGVHGVCGIVGCLLTGVFTASSLGGIGYAEGVTMGHQVWSQLISVVITLVWSGIAAFIAFKVADVIVGLRVAEEQEHEGLDVNSHGERAYNSMYSEKVIDHYENPRNVGSFDNQDGSGMVGAPACGDVMKLQIKVNNEIIEDARFKTYGCGSAIASSSLVTEWMKGKSLDQAEAIKNTQIAEEL-ALPPVKIHCSILAEDAIKAAIADYKSKHS-----------------------------TK
MTQAVAPVAA---------AVAAAPVANKGDTAWMLVSTLLVVMMAAPGLGLFYGGLVRTKNMLSVLMQTMVVFCLLGVLWAVYGYSLAFTEGGAFLGSFDKAFLNGVTVESMAATVPEYVYIAFQLTFAGITSALIIGGFAERVKFSAVLAFVVLWFSFSYLPLAHMVWYAGFLFQKGALDFAGGTVVHINAGVAALVGALIIGKRVGYGRESMAPHSLTMTMVGGAMLWVGWFGFNAGSNLEATGTAALAMINTLLATCAATVSWTLVEWLLKGKPSMLGAISGTIAGLVVITPACGFVGPMGSIIMGLLAGVVCYWGVNGLKRMLGVDDSLDVFGVHGVGGILGAMLTGVFAAPSLGGTGVYGDYDMAAQLVSQAWGVGVAVLWSAVVSFIAFKLIDLTIGLRVSEEAEREGLDITTHGETAYHHMYSEQVLDHYENPRNVGVFDKGDGTGMVGAPACGDVMKLQIKVNEAVIEDAKFKTYGCGSAIASSSLVTEWVKGKTLDQALAIKNTDIAEEL-ALPPVKIHCSILAEDAIKAAVSDYKAKHG------------------------------H
MLKT------IALTLIPGI---SADQLNGANTAWILASTALVLFMTLPGLALFYGGLVRSKNVLSIMMQCFAIAGAASIIWLIFGYSLAFGEGNAWIGDFSRVMMAGVGRDTLAGDIPESLFMMFQMTFAIITPALVIGGFAERMKFSAMLIFSCIWLVLVYAPVTHWVWGGGWLAEMGLYDFAGGTVVHITAGVAAITTAMVIGPRKGFPTTAMPPHNLTMTVTGAGMLWVGWFGFNGGSALAANGDAAMAMLVTHISAAAGVLTWSFIEWVRFGKPSVLGAVTGMVAGLGTITPASGFVGPGGALIIGVLAGAICFTATQYIKRVLKIDDSLDVMPTHGVGGIIGTLFAGIFSGTSLGGFGYADGITMGGQFSVQLIGVLSTFAYTAVVTLIILKVVGAIVGLRVDEETEIQGLDTAEHEETAYNLMYSEEVLDHYENPRNVGKMDDKDGTGMVGAPACGDVMRLQIKVSDEVIEDAKFKTYGCGSAIASSSLVTEWVKGMTLDEAADIKNTSISQEL-ALPPVKIHCSVLAEDAIKAAIDDYRKKQ--------------------------------
MKKLTLTSALAALVLLPGLAAAAPAVADKADNAFMMICTALVLFMTIPGLALFYGGLIRSKNVLSMLTQVSVSFALVCVLWVVYGYSLAFGTGGSFFGNFNWIMLKGIAITDVMGSFYQYIHVAFQGSFACITVGLIVGAIAERIRFSAVVIFVVVWLTLSYIPIAHMVWGGGLLGTHGALDFAGGTVVHINAAVAGLVGAYLVGKRVGFGKEAFKPHNLPMVFTGTAILYFGWFGFNAGSASAANEIAGLAFVNTVVATAAAILAWVFGEWAVRGKPSLLGACSGAIAGLVGVTPACGYIGVGGALIVGIAAGLAGLWGVTMLKRWLRVDDPCDVFGVHGVCGIVGCILTGIFASSSLGGVGFAEGVTMGHQVLVQLESIAVTVVWSGVVAFVAYKLADLTVGLRVPEEQEREGLDVNSHGENAYNSMYSEKVIDHYENPRNVGSFDNSDGSGMVGAPACGDVMKLQIKVNNDIIEDARFKTYGCGSAIASSSLITEWVKGKSLDEAQAIKNTDIAEEL-ELPPVKIHCSILAEDAIKAAIADYKSKRE-----------------------------AK
MK--LWTILSCLLIFMPAA-FAEPAKIDTGDTTFVLISAALVMLMT-PGLALFYGGMVRTKNVLNTIMQSFFIVSLISVQWVLWGYSLAFGPDNHIIGSLDWIGLKGVGQEDYAATIPHFAFMIFQAMFAVITPALITGAFAERMKFPAFVVFTLIWATVVYDPVAHWVWGGGWMRELGVLDFAGGTVVHILSGVSGLVIALMLGKRKGYGSEAILPHHLPMTVIGASLLWFGWFGFNAGSALSANGLAASAFTVTNTAAAAATVAWVFTEWLFHGKPTILGAASGCIAGLVAITPAAGFVGTLPSVIIGLVAGIFCFLAVSVVKTKLGYDDALDAFGVHGIGGTWGAIATGLFASKAVNPAGA-DGLGNPEQLTTQLIGVAASWAFAIVMTFIILKVMGMFMQLRASENQEVMGLDLTEHGERGYASMYTEKVMDHFTNPRNVGEIEDANGIGEVGNAKCGDIMRIYLKIENDIIKDVKFKTFGCGAAIATSSMVTEMVKGKTIDEALKISNQAVAEALGGLPPAKMHCSNLAADALHEAIKDYLNKKG------------------------------K
MKIATMKTGLASLALLPGLAMAAPAVVDKADNAFMMICTALVLFMTIPGIALFYGGLIRGKNVLSMLTQVAVTFALVCILWVVYGYSLAFGEGNNFFGDFNWVMLKNIELTAVMGSFYQYIHVAFQGSFACITVGLIVGALAERIRFSAVLIFVVVWLTLSYIPIAHMVWGGGLLASHGALDFAGGTVVHINAAIAGLVGAYLIGKRVGFGKEAFKPHNLPMVFTGTAILYIGWFGFNAGSAGMANEIAALAFVNTVVATAAAILGWIFGEWALRGKPSLLGACSGAIAGLVGITPACGYIGVGGALILGVVAGLAGLWGVTMLKRLLRVDDPCDVFGIHGVCGIVGCILTGIFASTTLGGVGFAEGVTMGHQLLVQLESIAITIVWSGVVAFIGYKLADITVGLRVPEEQEREGLDVNSHGENAYNAMYSEKVIDHYENPRNVGSFDNSDGSGMVGAPACGDVMKLQIKVNNEIIEDARFKTYGCGSAIASSSLVTEWVKGKSLDEAQAIKNTDIADEL-ELPPVKIHCSILAEDAIKAAIADYKSKRE-----------------------------AK
MKKILSVLSLVALMGLAAIPVTAPATLDVGNTAFMIIATVLVILMTIPGLALFYGGLVRQKNMLSVLMQVFVVFSLISVLWAAYGYSLTFTEGNMIVGGLSKAFLSGITTDSLSGTIPEYVFLTFQMIFAALTPGLIVGGFAERIKFSAVLLFTALWVTFAYIPIAHMVWGGGYLAELGAKDFAGGTVVHINAGVAALVGALMLGKRIGYGKEAMPPHNLVMTMIGASLLWVGWFGFNVGSELAADATAGMVLINTQLATAAAVIGWIFAEWLFRGKPSMLGAASGAVAGLVAITPACGFIGPMGSIILGFTASFVSLWGVTKLKGALGYDDSLDVFGVHGLAGIWGAVGTGVLMAPGLGGVGYAEGVTMGGQVTTQIIAVVVTLIWTGVVSVILYKVVDVVVGLRVSEEYEREGLDTTEHGERAYSLMYSDKVLDHYENPRNVGSMDKNDGTGMVGAPACGDVMKLQIKVNTAVIEDAKFKTYGCGSAIASSSLVTEWLKGKTLDQAQEIKNSAIAEEL-ALPPVKIHCSVLAEDAIKSAIADLKSKQG------------------------------K
MN--VHKDIEHKRYSIPFMDFLVIPLINTGDTAFILISAALVMFMT-PGLALFYGGMVRRKNVLGTMMQSFIIIALISVLWVLLGYSLSFGPDGHIIGSLKWFGLNGVGLKDYASTIPHMAFAAYQMMFAIITPALITGAFAERMRFKPFLIFITLWSLLVYSPLAHWVWGGGWLRSLGALDFAGGNVVHISSGVSGLVLALVLGKRRHYGKEPMIPHNIPMVVLGAAILWFGWFGFNAGSALSANGIAVNAFITTNTAAAMSSLSWMFVEWIRTNKPTLFGAASGAIAGLVAITPAAGFVSPLSSIIIGLVSGVLCYYTVNIMKYRLGYDDSLDAFGMHGIGGTWGAIATGLFASKTVNPAGT-NGLGNPHQLLIQFISVVATYAFAAVTSFILIKAISLFTQIRLSEEDEELGLDLTQHGEEAYPIMYSEKVMDHFMNPRNVGEIPDADGVFQVGNPVCGDIMKIYLKIKDGIIVDAKFKTFGCGAAVATSSMATEMIKGKPIEEALKLTNKAVAEALDGLPATKMHCSVLAEEAVKGAIEDYYKKHGINKQ-------------------------VE
M-------------L----------AINTGDTAFIILCTALVALMT-PGLALFYGGLVRSRDMLTIMMQNFISMGIVTLVWVLGGFSLAFGKDSGLIGDFRYFAMIGIGMAVYAPSIPFIMVFAYQMMFAIITPALITGAFAGRFRFSSYLWFIALWTLVVYIPVAHWIWGGGFLGKLGVIDFAGGIVVHTTAGFAALATAIFLGRRTLSPNDPPRPANIPLVAVGTGLLWFGWFGFNAGGAYAANQLAAYAFVNTAIAGGIAMVVWLFWSAIFEDKPSFSGVMVGGVAGLATITPTAGYIEPWAAIIVGALGATICYFAK-GIQEKFKYDDALEVFRAHGIGGITGSLLVGFFAERVIDGVS-----GGWEQFFIQLLGVAVVAVYSFVVTWILMMVLHK---PRVSPEQEREGLDKSEFGEEAYYNMYSEKVIEHYEHPRNVGSFEKGDGTGMVGAPACGDVMKLQIKVNENVIEDAKFKTYGCGSAIASSSLVTEWVKGKTLDEALAIKNTAIAEEL-ALPPVKIHCSILAEDAIKAAVKDYREKHGS----------------------------QE
MKHTAFKSGFGLLALLPGIALAAPAVADKADNAFMMICTALVLFMTIPGLALFYGGLIRAKNVLSMLTQVSVAFALVCVLWVVYGYSLAFGSGGSFFGNVDWLLLKGIKITDLMGTFYQYIHVAFQGSFACITVGLIVGALAERIRFSAVLIFVAVWLTFSYVPIAHMVWGGGLLASDGALDFAGGTVVHINAAVAGLVGAYLVGKRVGFGKEAFKPHNLPMVFTGTAILYFGWFGFNAGSASAANEIAGLAFVNTVVATAAAILAWVFGEWALRGKPSLLGACSGAIAGLVGVTPACGYIGVGGSLIVGIAAGLAGLWGVTLLKRWLRVDDPCDVFGVHGVCGIVGCILTGIFASTSLGGVGYAAGVTMGHQVLVQLESIAITVVWSAVVAFIAYKAADLTVGLRVSEEQEREGLDVNSHGENAYNAMYSEKVIDHYENPRNVGSFDNNDGSGMVGAPACGDVMKLQIKVNNEIIEDARFKTYGCGSAIASSSLVTEWVKGKSLDEAQAIKNTDIADEL-ELPPVKIHCSILAEDAIKAAIADYKSKRE-----------------------------AK
MK--LWNSLGSLLAWLPAA-FAAAPAIDTGDTTFVLVSAALVMLMT-PGLALFYGGMVRTKNVLSTIMQSFFILGLISVTWALWGYSLAFGPDNHIIGSLDWIGLNGVGQEDYAGTIPHFAFMTFQGMFAVITAALITGAFAERMKFPAFVLFTLIWSTIVYSPVAHWVWGGGWMREMGILDFAGGTVVHILSGVSGLVVAIVIGKRRGYGSEVMLPHHLPMTVIGASLLWFGWFGFNAGSALGANGLAASAFVTTHVAAAAATVSWVLTEWLYHGKPTILGAASGCVAGLVAITPAAGFVTPIAAIIMGLLSGIICFLAVAVLKAKAGYDDALDAFGVHGIGGTWGAIATGLFASKAVNPAGA-DGLGNPEQLTTQIIGVLVSWFFAAVMTFIILKVLGIFVKLRADETQEIEGMDISDHGERGYASMYSEKVIEHFLSPQNAWYMPDADGVGRIGEPGCGDNCMIFIKVREGIIHDISFLIFGCGAAIASGSMTTVLAKGKTLQAALEITEQDIIDALDGLPEAKQHCSNLGTAALRAAIQDYLIKQGQTS------------------------EEYR
M---------------------PIPPLNVGNTGFMLLCASLVMLMT-PGLAFFYGGLVGRKNVLTIMAQSFMSLGWTTVLWFAFGYSMCFGPSRGIVGDPTYAFMLGVTLNTGNAGIPLIVHVAYQMMFAIITPALITGAFANRVTVKAYFLFLTGWLVLVYFPFVHMIWSDGLLAKWGVLDFAGGIVVHNTAGFAALASVLYVGRRSVV---ENKPHNVPLIALGTGLLWFGWYGFNAGSELRVDYITASAFLNTDVAASFAGTAWFFLEWSHARQPKFIGLLTGAVAGLATITPAAGYVSLGTAAVIGVIAAVVCYYAV-QLKNRLGWDDALDVWGVHGVGGLLGTLLLGVFASKAWNPAGV-DGLGNPDFLWKQVVAAVVSGLWAFGFTYGMLWLINKMTPVLIDEHTQETGLDQTLHGEEAYSLMYSDKLMDHYENPRNVGSFEKGDGTGMVGAPACGDVMKLQIKVNADVIEDAKFKTYGCGSAIASSSLVTEWVKGKSLDEAMAIKNTAIAEEL-ALPPVKIHCSILAEDAIKAAVSDYKQKHG------------------------------K
MREVVGAMWLGALAQAPQGGTAPFDAISGADTAWLMTATVLVLLMTLPGVALFYAGMVRRKNVLNTMASVVAIAAVVSVWWFVAGYSWAFTPGSAWIGGIGRMGLAGLDYDHIAPHVPEAVYAMFQLSFAVITAALVVGAFVERMRFSALVIFISLWTLFVYAPVAHWVWEGGWLARLGALDFAGGAVVHVNAGMAGLACAWLLGKRRGYGKEPFAPYNLGWTMVGAALLWVGWFGFNAGSALAADGRAGLALAVTHIAAAAGALGWMAGEWVVRGRASLLGLCSGLVAGLVAITPAAGYVTPRAALAIGVVAGLVCYWGATGLKRWLHTDDSLDVFGVHGIGGVVGSLLTGVFASRTVSGVE--------ASVLAQAVGVGTVMIFSLVGTALLLWLTGKVVPLRVDETSELEGLDIAEHREHLG-SMYSDKVIDHYEHPRNVGGFDKGDGTGMVGAPACGDVMKLQIKVNATLIEDARFKTYGCGSAIASSSLITEWVKGKSLDQATQIKNSQIAEEL-ALPPVKIHCSILAEDAIKAAVDDYRQKHAKAAP----SAAAAPS-----------AQLAH
MKKLIGASALLS-FAAPSFA--ATSTISGGDTAWMLTSTALVLFMTIPGLALFYAGMVRKKNVLSTLMQSFAICAMITVLWAVIGYSLAFMPGNPYIGGFDRIFLDGMLYLPLAASIPEGVFMMFQMTFAIITPALIAGAFAERMKFSSMMVFMALWSLVVYVPVAHWVWAGGWMFDHGVLDFAGGTVVHINAGIAGLVAALVLGKRVGYGREAMAPHNLVLTLVGASMLWVGWFGFNAGSAVAADGRAAMAMVATQVATGMAALAWMAAEWIAKGKPSVLGIVSGAVAGLVAITPAAGFVDAKGALAIGLISGLVCYWSATSLKHMLKYDDSLDAFGVHGVGGLIGAILTGVFAVKEIGGVE--------GSVMTQTVGALATAVYCAIVTFVLLKIIDAVMGLRVSEEEEREGLDVALHGERI--EMYSDKVMDHYENPRNVGAFDKGDGTGMVGAPACGDVMKLQIKVNEQVIEDAKFKTYGCGSAIASSSLVTEWVKGKTLDQAMALKNTEIAEEL-ALPPVKIHCSILAEDAIKAAVADYKQKHA------------------------------K
MKKLLSSLGLGVAALLPSWAMAATPTIDKADNAFIMICTVLVLFMTIPGIALFYGGLIRSKNVLSMMTQVSVTFAMVCILWVVYGYSLAFSEGNAFFGGFSTFMLKGIGIESISGTYYQFVHVAYQASFACITVALIVGAIAERIRFSAVLIFVGLWLTFSYLPMTHMVWGGGYLAMDGALDFAGGTVVHINAAVAGLVGAYLLGKRAGFGKEAFKPHNLPMVFIGTAILYIGWFGFNAGSAGAANGVAALAFLNTVVATAAAILAWVGGEWLVRGKPSLLGACSGCIAGLVAITPAAGTVGVGGALIIGLAGGVAGLWGVTVLKRWLRVDDPCDVFGVHGVCGIVGCILTGVFTSASLGGTGYAEGVTMAHQVWVQLFSVIVCLVWSGVVAFVAFKVADMIVGLRVPEEQEREGLDVNSHGESAYNQMYSEKVIDHYENPRNVGSFDNADGSGMVGAPACGDVMKLQIKVNNEIIEDARFKTYGCGSAIASSSLVTEWVKGKSLNEAEAIKNTQIAEEL-ELPPVKIHCSILAEDAIKAAIADYKSKRD-----------------------------AQ
MKHTALKSGLGLLSLLPGLAMAAPAVADKADNAFMMICTALVLFMTVPGLALFYGGLLRGKNVLSMLTQISVTFALVCILWVVYGYSLAFGSGGSFFGNLNWILLKGINITDLMGSFYQYIHVAFQGSFACITVGLIVGALAERIRFSAVLIFVVVWLTLSYVPIAHMVWGGGLLGSHGALDFAGGTVVHINAAVAGLVGAYLVGKRVGFGKEAFKPHNLPMVFIGTAILYFGWFGFNAGSASAANEIAGLAFLNTVVATAAAILAWVFGEWALRGKPSLLGACSGAIAGLVGVTPACGYIGVGGSLIVGIAAGLAGLWGVTMLKRWLRVDDPCDVFGVHGVCGIVGCILTGVFAASSLGGVGYAEGVTMGHQVLVQLESIAVTVVWSGVVAFIGYKLADMTVGLRVPEDQEREGLDVNSHGENAYNAMYSEKVIDHYENPRNVGSFDNNDGSGMVGAPACGDVMKLQIKVNNEIIEDARFKTYGCGSAIASSSLITEWVKGKSLDEAQAIKNTDIAEEL-ELPPVKIHCSILAEDAIKAAIADYKSKQ------------------------------AK
MKRQLALGALVPTLSLP--AFAVAPIAVKGDDAFLMMSAAFVILMSLPGLALFYGGLVRKKNMLSVLMQVLTIFSLITVLWVIYGYSLAFTEGNAFIGSLSKFFLQGVTPDSLAGTIHEFIYVVFQGAFAAITGCLIIGAFAERVKFSALLVFVVVWFTFAYLPIAHIVWYAGFMFQKGALDFAGGTVVHINAAIAGLIGAYFVGKRRGVGREAMHPHSLTMTMIGASLLWFGWFGFNAGSSLEANGVAGLAFINTWVATAAAALSWMLAEWVLKSHPSLLGAASGAISGLVAITPACGFVGVGGALAIGLTAGLVCLWGVTGLKRLLGADDALDVFGVHGVGGILGALLTAVFAAPSLGGTGVWAEYSIASQLWIQAQGILITVGICGLVSAAAYKLVDLTIGLRVDDEQEVVGLDLSSHGERAYYDMYSEKVLDHYENPRNVGALDKDSGTGMVGAPACGDVMRLQIEVDENVISDAKFKTYGCGSAIASSSLLTEWVKGKTLDEATQIKNTDIAEEL-ALPPVKVHCSVLAEDAIKAAISDLQSKRSS----------------------------NK
MADAAPAAAPAE-AAAPASAPAAQSSLNTADTAWMMTSTALVLLMTLPGIALFYGGMVRKKSVINTMASVVAIAAMVSLLWFAVGYSLAFTPGSTWLGGTERFWFTGLNYLHVAPNIPESVYAMFQLTFAIITGALIVGAFVERMRFSAMLWFIGMWSIVVYAPIAHWVWEGGWLVQMGVLDFAGGSVVHINAGMSGLVCAYMLGARKGYGREPFEPFNLGLTMAGAGLLWVGWFGFNAGSAVASDGRAGLAMAVTHIAASAGAMAWMFGEWIMRGRPSLLGLCSGLVAGLVAITPAAGFVTPGSAVIFGGVAGLACYWGATGLKRMLNADDSLDVFGVHGIGGIVGSLMTGYFASKNISGVS--------GSVATQALGVLVVLVYSGVMSWVLLWVTQVIVGLRVDENSELTGLDVSQHREHMG-TMYSEKVVDHYENPRNVGSFDKGDGTGMVGAPACGDVMKLQIKVNQTVIEDARFKTYGCGSAIASSSLVTEWVKGKTLDQAAALKNSQIAEEL-ALPPVKIHCSILAEDAIKAAVDDYRKKH------------------------------MN
MLRYACRMVP---LFAPAT---AETTCDSGTTAWMMISVALVLLMI-PGLAMFYGGLVRTKNVLSTMMHSYVALAIIGVLWVAVGYSLTFGKSGGFVGWNPYFFLSGIDS-TITDGIPEYITAMFQGKFAIITPALISGAIAERVYMRGYAAFIALWFLLVYCPLCHWIWADGWLFNAGVVDLAGGLVIHVSAGASALVAAIYLGPRKGFPTKPMQPNNLVMTMMGAGLLWVGWFGFNAGSTLHSGLDTARALTMTQISAASGALTWLVIEALTFRKATALGFVSGILAGLVVITPAAAVVQPVGALTLGACSSILCYYAL-GMKMKLGYDDSLDCFGIHGVGSGLGVLLLCFFIRDSWMSDAAAAGGTAFDQLGVQLVGMGATIALAVVVTLALCFAIEKTIGFRVDAQSEAEGLDQTLHGENGYGGMYTDKVMDHFSNPRNVGQIENPNVVVKVGDPGCGDAVLIFLKIDDNVITDVKYKVYGCGAAIATTSMASTMVEGKTLEEALEVTDEKVAEALGGLPDSKMHCSNLAATAIRAAVTRYLTPPEE--------------------------GAAS
MKKLVSSLGLGVAALLPSWAMAAAPTIDKADNAFIMICTALVLFMTIPGIALFYGGLIRSKNVLSMLSQVIVSFALVCILWVVYGYSLAFSEGNAFFGGFSNFMLKGISIDSITGTFYQYIHIAYQASFACITVGLIVGAIAERVRFSAVLIFVAIWLTFSYLPMTHMVWGGGYLAADGALDFAGGTVVHINAAVAGLVGAYLLGKRAGFGKEALKPHNLPMVFIGTAVLYIGWFGFNAGSAGAANEIAGLAFLNTVVATAAAILAWVIGEWMARGKPSLLGACSGCIAGLVAITPAAGTVGVGGGLIIGVAAGIAGLWGVTVLKRWLRVDDPCDVFGVHGVCGIVGCILTGVFTSASLGGVGYAEGVTMAHQVWVQLFSVIVCFVWTGVVSFIAFKVADMVVGLRVPEEQEREGLDVNSHGENAYNQMYSEKVIDHYENPRNVGSFDNADGSGMVGAPACGDVMKLQIKVNDEIIEDARFKTYGCGSAIASSSLVTEWVKGKSLNEAESIKNTQIAEEL-ELPPVKIHCSILAEDAIKAAIADYKSKRE-----------------------------AK
MMRFLKGGALALLLITPTW---AEQGLDKADTAWILTTTALVLFMTLPGLALFYGGLVRSKNILSILMQCFAIACLVSVLWLAGGYSLAFEHGNGVIGSLQKAFFAGVAHNTVKGSLPEGVFAAFQMTFAIITPALVIGGFAERIRFAVILPFTALWLLLVYIPVCHWVWGGGWMQAAGVMDFAGGVVVHITAGVAALVAALVLGPRNGFQKTVMFPHNLTMTYAGAAMLWVGWFGFNGGSALTADGSAGWAILATHMGAAAGSLAWMGMEWMRHGKPSVLGIVTGMVAGLGTVTPASGYISPFGGFAIGLIAGVVCYLATMMVKQRWKIDDSLDVFPVHGVGGMIGTLMTALFAAPLFGGHGLASNAQILPQLATQGVAVGVTALYTAVVTWLIFKGLAQVMQLRVSRDQETEGLDLVDHDERGYNLMYNEKVLDHYEKPRNVGSMDKDAGTGMVGAPSCGDVMKLQIKVDDNVIEDAKFKTFGCGSAIASSSLVTEWIKGKTIDEALTIKNKDVAEEL-ALPPVKVHCSVLAEDAIKAAVKDYREKQQK---------------------------KGA
MIHRLGAGPA--LALLATAARAAAPTLDSGATAWMLISSALVLLMTIPGVALFYGGMVRKKNVLAMTAQSFAITALVTVIWGVIGYSLAFTGDNPYIGGFSRVLLDGLEKGSLNGPIPESVFWAFQCTFAIITPALITGAFADRMKFSAMLVFIGLWSIIVYAPIAHWVWAVGFLGKMGVLDFAGGTVVHINAGIAGLVAALVLGPRKGYGVDNMAPHNLTLSIIGASLLWVGWFGFNAGSAVAADGRAGMAFLVTHLATAAAALSWVFAEWILRKKPSVLGLISGAVAGLVAITPASGFVGPKGALVIGFAAGIGCYWASTTLKQALKYDDSLDAFGVHGVGGIIGAILTGVFAVEAIGGTA---GAGNSGQVLTQLWGVLITAAYTAVASYILLKLVDWTIGLRVTPEEEREGLDIALHGETIH--MYSDKVIDHYEHPRNVGSLDKEDGTGLVGAPACGDVMKLQIKVSADIIEDAKFKTFGCGSAIASSSLVTEWVKGKTLDEAGQIKNTDIAQEL-ALPPVKIHCSVLAEDAIKAAIADYKRKAGKDDS----AA-------------------AE
MKKIFASALAGALLAFAAPAIAPAPVLNTGDTAWMLTSTMLVILMTIPGLALFYGGLGRSKNMLSVLMQVFVLFALITVLWAIYGYSMVFAGGGSFYGTFEKLFLGGIKPDTLSGTIPEYVFVAFQSTFAAITCALIVGAFAERMKFAAVIAFSVLWFTFSYIPIAHMVWAGGLLFVEGALDFAGGTVVHINAGVAGLVGAYMVGKRVGFGKEAMPPHSLTLTMVGASLLWVGWFGFNAGSALGANGVAGLAFINTILATGAATLSWIGAEAVLKGKASMLGAASGAVAGLVAVTPAAGFVGPMGSIVLGLLAGMICLWGVSGLKRMLGVDDAFDVFGVHGVGGIFGAIMTGVLAAPSLGGTGA-ADYAMAHQLMVQVKGVLITIVWSGIVAFVAYKLVDMVIGLRVADEAEREGLDISSHGESAYHSMYSDKVLDHYENPRNVGAFDKGDGTGMVGAPACGDVMKLQIKVGADVIEDAKFKTYGCGSAIASSSLVTEWVKGKTLDQALSIKNTQIAEEL-ALPPVKIHCSILAEDAIKAAVLDYKTKHGVAEA-----------------------EKAV
MKRLISTLGLSAPLLMPVLAL-AVPMPDKGDTTWMMLSTLLVVLMIVPGVALFYGGLVRAKNMLSVLTQVMAIFCLIALLWAAYGYSLAFGDGNWAIGDLSKAFLAGITPDSTAATIPEFTFVAFQLTFAAITVALIVGGLAERVKFSALLVFSALWFTFSYLPVAHMVWAGGHLFAAGDLDFAGGTVVHINAGVAALVGAIVLGRRVGYGRDAMPPHNLPMTMVGVSLLWVGWFGFNAGSNLEATGGAALAFLNTILATAAAGLAWMFAEWMLRGKPSMLGLASGVVSGLVAITPAAGLVGPMGGIVLGAVTGVVCLWGVSGLKKALGYDDSLDVFGIHGIGGIIGAIGTGVFVSPALGGVGV-DGYSMASQVVTQVTGVGITLLWSGSVSLVLFKLIDMTMGLRVSEEQEREGLDTASHGERAYSTMYSDKVLDHYENPRNVGSFGKEDGTGMVGAPACGDVMKLQIKVGKDLIEDAKFKTYGCGSAIASSSLVTEWVKGKTLDQAMAIKNTAIAEEL-ALPPVKIHCSILAEDAIKAAVADYKQKHS-----------------------------QE
MKEFIWRYVYTGA-IIPVI---ENATINTGDTAFVLISAALVMLMT-PGLAFFYGGMVRRKNVLNMIMQSFIIIAIISIQWVLAGYSLVFGPDAHIIGDLSWFGLNGVGLEDYAATIPHQAFMIYQLMFAIITPALITGAFAERMRFPAFIGFTVLWSFLVYDPLAHWVWGGGWLRNLGALDFAGGNVVHISSGVSGLVLALILGKRKKYDSAPLLPHSMPMIILGAGILWFGWFGFNAGSALGANSIAVNAFVTTNTSAAAAVLSWVAVEWMRNGKPTILGAVSGAVAGLVSITPGAGFVDAGSAIIIGLVGGVVCYFAISVVKAKLGYDDALDAFGIHGIGGMWGAVATGLFASKAVNPAGN-NGLGNPAQLGIQLISVAATVMLAIAMTFIIVKLVAALTPLRASEDEEDIGMDISQHGEDAYPAMYSQKVMDHFTNPRNVGEIPDADGVGEVGNPRCGDIMKIFIKVDGDIITDVKFQTFGCAAAIATSSMATELIKGKTLDEALAITNKTVADALDGLPAIKMHCSVLAEDGLRAAIEDYKRKMGLITE----DEMAKHEHIHDCAD---DEAANG
MNKV------LLLVALPSF---SNGELNGANTAWILTSTALVLMMTLPGLALFYGGLVRRKNILSILMQCFSIAALSSILWFVVGYSLAFGEGNAWIGDFSKVLMMGITKETLVGDIPESLFALFQMTFAVITPALIIGAYAERMKFSAVLIFSGLWLLAVYAPVTHWVWGGGWLGQMGIYDFAGGIVVHITCGVAALVAAVVLGPRYGFPRTPMLPHNLTMTITGAGLLWVGWFGFNGGSALAANGDAAMAMLVTHLSASAGALTWAAIEWKKFGKASVLGAVTGMVAGLGTITPASGFVGPGGALVIGISAGFICFYSTVYIKQKLKIDDSLDVFPVHGVGGILGTLLAGVFSSTELGGYGYAEGITMLGQVSVQLVGIGAVIVYTAVVSYVLFKLVSLMTGLRVDKEQEITGLDLIEHDESGYNLMYSEKVIDHYENPRNVGSLDKNDATGMVGAPACGDVMKLQLKISADIIEDAKFKTYGCGSAIASSSLVTEWVKGKSIDEAGEIKNTAIAEEL-ALPPVKIHCSILAEDAIKAAIADYRSKHK------------------------------A
M--------------------------SAGDTAWILVCCSLVLLMT-PALAFFYGGMVRRKNVLSTLTMSYIFMSLIGVQWVLYGYSLAFGSDGGLIGGLNFLGFQGVGAEAYAKTIPHELFASFQMMFAVITPALITGAFVERVKFKSFLLFSLLWATLVYDPLCHWVWGGGWLKEMGVLDFAGGTVVHIAAGFSALAFALVIGPRKGYSNVPMEPNNIPLTVLGTGLLWVGWFGFNAGSALGANGVAVNALVTTNTSAATAGLVWMLLSWL-DGRPSTLGIATGMVVGLAAVTPACGYITPLAAMIIGAVAAPLSYYTM-RFRDRCKLDESLDVWACHGMASTWGTIATGLFATVAVNADGA-NGLGNPSQLAIQIIAVIVTIAFSFGMTYVLAKALNMSIGLRVSPVEEEVGLDISSHGERSYS-MYS-TANKHANKPHNMGKLEDFNGHAKITGP-CGTTMEFWLKAQNDKIKKISFITDGCAPSIASGSMATCMAEGKSVYHVKSISQQDVLTELEGLPKDHEHCALLATNTLKAACDDYLSK-------------------------------GK
MKKPLMKASLAALALMPGLALAAPAVADKADNAFMMICTALVLFMSIPGIALFYGGLIRSKNVLSMLTQVTVTFALVCVLWVVYGYTLAFGSGGNFFGSFEWVMLKNIELKALMGTFYQYIHVVFQASFACITVGLIVGALAERIRFSAVLIFVVVWMTLSYVPIAHMVWGGGLLASHGALDFAGGTVVHINAAVAGLVGAYLIGKRVGFGKEAFKPHNLPMVFTGTAILYIGWFGFNAGSASAANEIAALAFVNTVVATAAAILGWVFGEWVVRGKPSLLGACSGAIAGLVAVTPACGYIGVGGSLILGIVAGLAGLWGVTALKRWLRVDDPCDVFGVHGVCGIIGCILTGFFASTAFGGVGYAEGVTMWHQVLVQLESVGITIVWSGVVAFIGYKLADLTVGLRVPEEQEREGLDVNSHGENAYNAMYSEKVIDHYENPRNVGSFDNSDGSGMVGAPACGDVMKLQIKVNNEIIEDARFKTYGCGSAIASSSLVTEWVKGKSLDEAQAIKNTDIADEL-ELPPVKIHCSILAEDAIKAAIADYKSKRE-----------------------------AK
MKIATIKTGLASLAMLPGLVMAAPAVADKADNAFMMICTALVLFMTIPGIALFYGGLIRGKNVLSMLTQVTVTFALVCILWVVYGYSLAFGEGNNFFGNINWLMLKNIELTAVMGSIYQYIHVAFQGSFACITVGLIVGALAERIRFSAVLIFVVVWLTLSYIPIAHMVWGGGLLASHGALDFAGGTVVHINAAITGLVGAYLIGKRVGFGKEAFKPHNLPMVFTGTAILYIGWFGFNAGSAGTANEIAALAFVNTVVATAAAILGWIFGEWALRGKPSLLGACSGAIAGLVGVTPACGYIGVGGALIIGVVAGLAGLWGVTMLKRLLRVDDPCDVFGVHGVCGIVGCIMPGIFAASSLGGVGFAEGVTMGHQLLVQLESIAITIVWSGVVAFIGYKLADLTVGLHVPEEQEREGLDVNSHGENAYNAMYSEKVIDHYENPRNVGSFDNNDGSGMVGAPACGDVMKLQIKVNDEIIEDARFKTYGCGSAIASSSLVTEWVKGKSLDEAQAIKNTDIAEEL-ELPPVKIHCSILAEDAIKAAIADYKSKRE-----------------------------AK
MATP---------AATPT----ANAKINPGDTAWMLASTALVLMMTIPGLALYYGGMVRKKNVLDTLAQSFIVTCLVTVLWYAIGYSLAFTNGNPWIGGLSRVFLHGMNKDGLSLAVPESVYMTFQMTFAIITPALITGSFAERMKFSALLWFMGLWLVFVYSPIAHWVWSDGWLAQLGALDFAGGTVVHLNAGVAGLVTALVLGKRKGYGKEAMPPHNLVLTVIGTALLWVGWFGFNAGSAVSAGGRAGMAMATTQIATGAAALAWMFAEWMARGKPSVLGMVSGAVAGLVAITPASGFVDPTGAFIIGIAGGAVCFWTATYMKNFFGYDDSLDAFGVHAIGGALGAILTGVFAVKAIGGTA---GAGNDYQVVKQLIDVGSVLVYDAVVTYIILKVVDVIVGLRVSEEDEVEGLDLSQHGEQVY-EMYGDKVLDHYENPRNVGGFDKDDGTGMVGAPACGDVMRLQIRVDDGVITEARFKTYGCGSAIAASSLTTEWLKGRTLAQALAIKNQAIADEL-ALPPVKIHCSVLAEDAIRAAVADYRAKHALSPD----TD------------------RAA
M------------------------IFDAPNVSFILLCSSLVMLMT-PGLAFFYGGLVSRKSIVTIMLQCFISMSWTAVLWFAVGYSLSFAPSNGIIGDPFYAFLNNISPEAGNGGVPLLVHFVYQMMFAIITPALITGAFAHRVNFSAYMIFITLWTLLVYCPFVHMIWSDGVFARWGVADFAGGIVVHATAGLAALASAIYVGKRMVN---TRQDHNIPFVALGAGLLWFGWYGFNAGSEFQINTITVSAFVATDISAAFAAVVWLILDRAHSGTIKLSAFLTGAVAGLATITPAAGYVSIGSAALIGAIGSLVCYYSVLLVRRH--IDDALDVFAVHGMGGIAGSILVGVFASLTWSQSGS-VKPSGVMQVMKQTCAVLAAAGWSFVATLIILKLADTITPVKINKDIVGDDLDQQLLGESAY-EMYSEKVIDHYENPRNVGSFDNSDGSGMVGAPACGDVMKLQIKVNAAIIEDARFKTYGCGSAIASSSLITEWVKGKSLDEAQSITNMAIAEEL-ELPPVKIHCSILAEDAIKAAVADYKSKKN-----------------------------AG
MRKLLASLALGLHLAGGTAALAPAPKVDSGDTAWMLTSTLLVILMTIPGLALFYGGLGRAKNMLSVLMQVFVVFSLISILWSLYGYSLAFSGEGRLVGDLSKAFLQGVGPETFGATIPEYVFLAFQGTFAAITVALVVGSFAERMRFSAVLIFALLWFTFSYVPMAHIVWGGGLLAQDGALDFAGGTVVHINAGIAGLVGAYMVGKRIGFGREAFTPHSLTLTMVGASLLWVGWFGFNAGSAGAANAAAGLAFVNTVLATAAATLSWIAGEAVHKGKASMLGAASGAVAGLVAVTPAAGFVGPMGAIAIGLVAGLVCLWGVGGLKRMLRVDDAFDVFGVHGVGGIVGAILTGVFAAQGLGGTGGAETFSMGAQVWIQTKSVLFTIVWSGVVSVVAYKIADLLVGLRVDEESERQGLDISAHGETAYHRMYSDKVIDHYENPRNVGSFDKGDGTGMVGAPACGDVMKLQIKVNETVIEDARFKTYGCGSAIASSSLVTEWVKGKTLDEAAALKNSQIAEEL-ALPPVKIHCSILAEDAIKAAVNDYKAKHEAAV-------------------------EAA
MSKFGIKLGLGALALLPSLAMAAPAVADKADNAFMMICTALVLFMSIPGIALFYGGLIRSKNVLSMLTQVSVTFALVCVLWVVYGYTLAFSTGNNFFGSFDWTMLKGIKITDLMGTFYQYIHVSFQGSFACITVGLIVGALAERIRFSAVLIFVAVWMTLSYVPIAHMVWGGGLLASHGALDFAGGTVVHINAAVAGLVGAYMMGKRVGFGKEAFKPHNLPMVFTGTAILYVGWFGFNAGSASAANEIAGLAFLNTVVATGAAILAWVFGEWAIRGKPSLLGSCSGAIAGLVAVTPACGYIGVGGALIVGIAAGIAGLWGVTALKRWLRVDDPCDVFGVHGVCGIVGCILTGIFASSSLGGVGFAEGVTMGHQLMVQLESVLITIVWSGVVAFIGYKIADMTVGLRVPEDQEREGLDVNSHGENAYNAMYSEKVIDHYENPRNVGSFDNNDGSGMVGAPACGDVMKLQIKVNDNVIEDARFKTYGCGSAIASSSLVTEWVKGKSLDEAQAIKNTDIAEEL-ELPPVKIHCSILAEDAIKAAIADYKSKRE-----------------------------SK
M------------VLASGL---AEPVANSGDTAWMLVASALVLLMT-PGLALFYGGMVRRKNVLATFMYSFFALALVTVQWVLFGYSLAFGKTGGFIGGFDYLLLNNVSLE---GSIPHLVFMAFQLKFAIITPALISGAFVERMRFSAYVIFTLLWTTLVYDPVAHWTWAGGWLFKLGVLDFAGGTVVHWTAGLSALICALYVGKRLGYGRERFIPHDLPMTVMGAGLLWFGWFGFNAGSSLSAGPLAALAFVTTHVAAGAAALSWTTAEWFFRKRPTLLGFVSGLVAGLVAITPAAGFVSPGGSLAIGIIAGVVCYGAV-LVKEKLHYDDSLDAWGVHGVGGLLGALLVGVFSQQALNPAGA-DGLGNPALLGKQALAVLAVGAYTAVVTLVLLKLVDKLVGLRVTEEEERMGLDSTQHGEAAYTSMYSDKVIDHYENPRNVGSLDKADGTGLVGAPACGDVMRLQLKITDEIIEDARFKTFGCGSAIASSSLVSEWVKGKTVDEALTISNKDVAREL-ALPPVKIHCSVLAEDAIKAAIDDFKKKRDARRQ------------------------QPA
M---------------------AMPAIQGADTAWMLVSTVLVFLMTMPGIMLFYSGMLRKRNALSIMAQTIAAIGVVTFLWAAVGYSLAFTAGNGWIGGLSKLWAEGLVGAPLAPTVPESVFFLFQMAFAIIAFAIVLGATAERMRIGATMLFAALWLLAVYAPIAHWVWHTGWLASMGHMDFAGGTVVHVVAGASGLAAALACGARRGFGKEPMVPHSLTLTVMGAGLMWAGWFGFNAGSAFEAGTRASGALLVTQVAAGGGALTWGMAEILRRQQMSVLGMATGAIAGLIAITPASGFVGVFGGLCIGAAGAVGCFFAVSHFKRLTGVDDSLDVFALHGVGGLVGTVLTPVFALPGIAPVT--------ATVWVNLTGAVAVMVYAGLMSFLLLKLVQLLIGLRVTAKQEAVGLDLAQHGESA--TMYSEKVVDHYENPRNVGSFDKGDGTGMVGAPACGDVMKLQIKVNTTVIEDARFKTYGCGSAIASSSLVTEWVKGKTLDQAAALKNSEIAEEL-ALPPVKIHCSILAEDAIKPRWTTTA--------------------------------RNT
MRKP------FLSVLLPGL---ADTGLNDANTAWILTSTALVLFMTLPGLALFYGGLVRTKNVLSVLMHCFAIAGSASILWLILGYSLAFGEGNAWIGDFSKVMMAGIGRESLVGDIPESLFMLFQMTFAVITPALIIGGYAERMKFSAMLLFSCIWLLLVYVPVTHWVWGGGWLQQMGLYDFAGGVVVHITAGVAALVAALVLGPRKGFPTTAMPPHNLPMTVTGAGMLWVGWFGFNGGSALAANGDAAMAMLATHIAAATGAMTWSMIEWKKFGKPSVLGAVTGMVAGLGTITPASGFVGPGGALIIGLLAGSVCFAATQYIKRVLKIDDSLDVFPVHGIGGIMGTLLAGLLSSPDLGGFGFADGISMGGQFGVQLTGVLVAILFTGLASYLILRLVSLVTGLRVTEEQEIQGLDIVSHEESGYNYMYSEKVLDHYENPRNVGVMDKDAGTGMVGAPACGDVMRLQIQVNEQVIEDAKFKTYGCGSAIASSSLLTEWVKGKTLEEAQQIKNTQIAEEL-ALPPVKVHCSVLAEDAIKAAVQDYAAKNA-----------------------------KE
MK--LKSLVLGLTITMPGI---EKAAADTGDTAFIIICAALVLLMT-PGLALFYGGMVRKKNVLSIMMQCIAVMALVSVQWVLLGYTLSFGSDASLIGGLEFLGLQGIGLTDFGTTIPHQVFVAFQLMFAIITASLISGAFAERMKFSVFVVFVLLWTTLVYDPLAHWVWGGGWLTKLGALDFAGGTVVHISSGVSGLVAALVLGRRHGREREAILPHSLPLTVLGAALLWFGWFGFNAGSALGANGLAGLAFLVTNTCAAAGALSWVAAEWIDHGKPTVFGAVSGAVAGLVAITPAAGFVSPLSSVIMGLLVGPLCYLAVSRVKEKLGYDDSLDVFGIHGVGGTFGALATGVFASQALNPAGV-NGLGNTHLIQVQAVAVLATYVFAGLMTYLILKAIGLFTDLRVTAEEEETGLDVSLHGESAYGVMYSQKVMNHFMNPRNVGRIDLPSGSGEVGNAVCGDIMHIDIKVADNIITDVKFKTFGCAAAIATSSMVTEMVKGKSLQEAEQITNQTVAEALDGLPPVKMHCSNLAADALHAAIADYMRKEANKLG-------------------------VS
MRKILLKTAPGLLALLPALAMAAPAEADKADNGFMMICTALVLFMSIPGIALFYGGLIRGKNVLSMLTQVTVTFSLVCVLWVVYGYTLAFGTGGNFFGSFDWVMLKGIELKALMGTFYQYIHVAFQGSFACITVALIVGSLAERIRFSAVLIFVAVWMTFSYVPIAHMVWGGGLLATHGALDFAGGTVVHINAAVAGLVGAYLVGKRVGFGKEAFKPHNLPMVFIGTAILYIGWFGFNAGSAGAANEISALAFVNTVVATAAAVLAWVFGEWAARGKPSLLGACSGAIAGLVGITPACGYIGVGGALILGIVAGLAGLWGVTALKRVLRVDDPCDVFGVHGVCGIVGCILTGIFASTSLGGVGYAEGVTMGHQVMVQLESIGVTIVWSAVVAFIAYKLADVTVGLRVPEEQEREGLDVNSHGENAYNSMYSEKVIDHYENPRNVGSFDNSDGSGMVGAPACGDVMKLQIKVNDSIIEDARFKTYGCGSAIASSSLITEWVKGKSLDEAQAIKNTDIAEEL-ELPPVKIHCSILAEDAIKAAIADYKSKRE-----------------------------AK
MKKLLSMLGLSTVTLVPSLALAAPAVADKADNAFMMICTALVLFMTLPGIALFYGGLLRGKNVLSMLTQVTVTFALVCVLWVLYGYSLAFSEGNAFFGGFQTVMLKGIGIDSVTGTFNQMIHVAFQASFACITVALVVGGFAERIRFSAVVIFAAIWFTISYLPIAHMVWGGGFLAMDGALDFAGGTVVHINAASAGLVGAYLLGKRAGFGKEAFKPHNLPMVFTGASILYIGWFGFNAGSASAANGIAALAFLNTVVATAGAILSWTFAEWILRGKPSLLGACSGCIAGLVAITPAAGTVGVGGALIIGLIGGVAGLWGVVILKKWLKVDDTCDVFGVHGVCGIVGCLLTGVFTAASLGGTGYAAGVTMAHQVWVQLLSVVITLVWSSVAAFIAFKVAGAVVGLRVPEEQEREGLDVNSHGENAYNQMYSEKVIDHYENPRNVGSFDNEDGSGMVGAPACGDVMKLQIKVNNEIIEDARFKTYGCGSAIASSSLVTEWMKGKSLDQAEAIKNTQIAEEL-ELPPVKIHCSILAEDAIKAAIADYKSKHS-----------------------------AK
MTRR------LSMLMTALWSGPDTATINSGDTAWMLTSTALVLLMTIPGLALFYAGMVRKKNVLGTMAHSIVTVAIVSVLWVVVGYSLAFTPGSMFLGGLDRVMLDGMMFLPLAPTIPESVFVMYQMTFAIITPALITGAFAERMKFSALILFIIIWSLVVYVPIAHWVWEGGWLATEGVLDFAGGTVVHISAGISGLVAALIVGPRMGYGDEPMPPHNLVLTLIGAALLWVGWFGFNAGSALAADGRAGMAMLVTQVATATGALGWMAAEWLRRGKPSVLGLVSGAVSGLVAITPASGFVGISGALVIGVVAGVACYLGATVLKGWLGYDDTLDVFGIHAIGGITGSLLTAVFADKAIGGVS--------TTLATQAFGVGLTILYAGVATAVILMLVKMLVGLRVGSSDEVDGLDSEQHGESV--SMYSEKVLDHYENPRNVGAFDKGDGTGMVGAPACGDVMKLQIKVGADIIQDAKFKTYGCGSAIASSSLVTEWVKGKTLDEAMSIKNTQIAEEL-ALPPVKIHCSILAEDAIKAAVLDYKTRHAAEAT----IA------------------SAA
MKKIVSLLSFFAALGLPSLAFAPEPTASGADNGFMMICTALVLFMTVPGVALFYGGLIRGKNVLSLMTQVSVTFALVCVVWVVYGYSLTFSEGNNFFGGFQWTLLKGIELKAVMGSIYQYIHVAYQASFACITVALVVGALAERVRFSAVLIFSLLWVTFSYFPIAHMVWANGLLAKDGALDFAGGTVVHINAAIGGLVGAWVLGKRSGFGKEAFKPHNLPMVFTGTAILYIGWFGFNAGSAASANEIAALAFVNTIVATAGAILSWTFGEWAIRGKPSLLGACSGFIAGLVAITPACGYVGVGGALVIGVVGGLAGIWGVTGLKRFLRVDDPCDVFGVHGVCGIVGCLLTGVFASSSLGGVGYAEGVTMGHQVWIQLLSCLVTIVWSGVVAFISFKIADMTVGLRVSEDLEREGLDVNSHGENAYNQMYSEKVIDHYENPRNVGSFDNADGSGMVGAPACGDVMKLQIKVSDTIIEDARFKTYGCGSAIASSSLITEWVKGKSLDEAQSISNMQIAEEL-ELPPVKIHCSILAEDAIKAAIDDYKSKKT-----------------------------AK
--------------------------------------------MT-PGLALFYGGMVRKRNVLSIMMQSYAAIGLVTVIWVLFGYSLAFGPDGHLIGSFDWLALRGVGLSDYAPTIPHLLFFLFQLMFAIITPAVISGATAERLRFPAFILFVLFWSTLVYIPLVHWVWGGGWMRDLGVLDYAGGTVVEMASGVSGLVAALMIGKRLKVGYEWNIPHHMPNVLFGAGLLWFGWFGFNAGGAMGANGIAVLALATTQIAASAGMIGWALVEWLHRRQITVFGAASGMISALVAITPAAGFVSIGSSLLIGFIAGGVCYLAISFLKVRLGYDDALDVFGIHGIGGTWGTIATGLFADLSLNPQGK-NGLGGIEPVLIQLLAVVATYLFVGGMTFLVLKGIGMITPLRATDDEQVNGLDLTQHRENAYPIMYSQKVMELLKCPQNVGTMQNSDGEGTIEDPNKGDALTIYIRVQFRIITEISFVAIGSTAAVTTGSLITVLAKGKCIDEAMTISEQDVLQYLDCLPEEERQCANLGVSALRKAIENYAVKRGIFCC----HIDTEVSSASK-----FNFSVKK
MLPR--AAVLLRTAPVLVFSTAPASQISAGDTAWLMMATALVLLMTLPGLALFYAGMVRKKNVLATLSQAVAICALVSVLWVVVGYSLAFTPGSPWLGSLDRWMLEGLIYFPLMPTVPESVFALFQLTFAIITPALICGAFAERMRFSALLCFMTLWSLLVYAPVAHWVWEGGWLAGMGALDFAGGTVVHINAGAAGLMAAYMLGRRQGWGQEAFIPHNLGLTMVGAALLWVGWFGFNAGSAGAADGRAGMALLVTHLAAATGALGWMLAEWLVRGRPSMLGLCSGAVAGLVAITPASGFVAVNGALLIGLAAGVACYWGATGLKRLLGADDSLDVWGVHGIGGLVGALLTGVFARKEIGGVT--------ADLATQAIAAGAVFAYSLLASAIILKLVDLIVGLRVPEDEELLGLDLSQHGERL--DMYSDKVIDHYENPRNVGSFEKGDGTGMVGAPACGDVMKLQIKVSDTVIEDAKFKTYGCGSAIASSSLITEWVKGKTLDEAMAIKNTQIAEEL-ALPPVKIHCSILAEDAIKAAVADYKAKHE------------------------------G
MK--PGLLLLTVL--VSSVAFAPAVTVDAGDTSFILISAALVMLMT-PGLALFYGGMVRTKNALATIMQSFFVLGLISVQWALFGYSLAFGPDGHLIGSLDWVGLNGVGMEDYAATIPHLAFVAFQGMFAVITPALITGAFAERMRFSAFVVFTLVWATFVYDPVAHWVWGGGWMRELGVLDFAGGTVVHILSGVSGLVVALYLGKRKGYGTESILPHHLPMTVLGASLLWFGWFGFNAGSALGANGLAASAFMTTHLAAASATISWVAAEWMIHGKPTILGAVSGCVAGLVAITPGAGFVGVMPAIIIGLIGGIVCFGAVSIVKAKLGYDDSLDAFGVHGVGGTWGALATGLFSSKAINPAGA-DGLGNPEQLLLQFYGAAATWIVAIVATLIILKGLSLVMKLRVEEEAEIQGLDLSEHGERGYAAMYTDKVMDHFTNPRNVGEIKQADGVGEVGNAKCGDIMRIYLQVENNIITDVKFKTFGCGAAIATSSMVTEMVKGKTIEEALEISNQAVAEALDGLPPAKMHCSNLAADALHEAIRDYHEKH-------------------------------K
M------------------------NINSGDTAFMLVATALVMLMT-PGLALFYGGMARKKHVLNTIMMSLAALGLISVQWVVFGYTLSFGPDQGIIGGLEHLGLQGLADK-IAPSIPAFVFMAFQLMFAIITPALISGAIAERMRFGAYLLFILLWATLIYDPLAHWVWGGGWLAKLGALDFAGGLVVHISSGVSGLVAALVLGKRRGYGHEPMAPHQVPMTVLGAGLLWFGWFGFNAGSALGANATAALALVTTNTAAAAAALAWMFLEWLHHGKPTALGVASGAVAGLVAITPAAGFVSVLSALAIGAIGGAVCYFGVAILKKKLGYDDALDAFGCHGLGGTWGAIATGIFAMDG--------GLGKTDLLQAEIISVAATYLFAGIGTYLILKAINLFLPLRVEAEEEVTGLDLTQHGEEAYPKMYTEKVMDHFTNPRNVGEIPDADGVGQVGNPSCGDIMKIFIKVDNDVITDIKFKTFGCGAAVATSSMVTEIVKGKTIQEALQVTNKDVAEALEGLPPQKMHCSNLAADALHAAIKDYLQKQGR----------------------------SE
MKIW------GLLMCLTGG---QDAVLDTGNTAWILTSTALVLFMTLPGLALFYGGLVRSKNVLSVLMQCFSIAGVASILWLLVGYSLAFAEGNAWIGDFSRVLMAGVGKDTLHGDIPESLFMLFQMTFAIITPALVVGGFAERMKFSSMLLFSALWLLLVYVPVTHWVWGGGWLASMGLYDYAGGTVVHVTAGSAALVTALVMGPRRGFPSTPFMPHNMTMTVTGAGMLWVGWFGFNGGSALAAGGDAAMAMLVTHISAATGAMTWMAIEWVKFGKPSALGVVTGMVAGLGTITPASGYVGPGGALVIGLLAGGVCFNATMTLKRVLKIDDSLDVFPVHGVGGILGTLLAGVFSATSLGGYGFADGISMSGQVWVQFIGVAATLVFTVVLTWGILKVVALMTGLRVGADEEQEGLDIALHEERGYDHMYSDKVIDHYENPRNVGQMDDNAGTGMVGAPACGDVMRLQIEVGEDVIKDAKFKTYGCGSAIASSSLLTEWVKGKTLDEAQQIKNTDIAEEL-ALPPVKVHCSVLAEDAIKAAIEDFTSKQQ------------------------------D
MKKLCL---LAALALLPSLAIAADSVADKADNGFMMLCTALVLFMTIPGIALFYGGLIRAKNVLSMLTQVSVSFALVCVLWVVYGYSLAFGSGNHFFGGFEWAMLKNIALTALSGSFYQYIHVAFQCSFACITVGLIVGALAERIRFSALLIFVVVWLTFSYLPVAHMVWGGGLLASHGALDFAGGTVVHINAAVAGLVGAYLMGKRVGFGKESFKPHNLPMVFTGTAVLYFGWFGFNAGSASAANEIAALAFVNTVVATAAAILAWIFGEWALRGKPSLLGACSGAIAGLVGITPACGYVGVGGALLIGIAAGLAGLWGVTMLKRWLRVDDPCDVFGVHGVCGIVGCILTGVFADTSLGGVGYAQGVTMAHQVMVQLESVVITVVWSAVVAFIGFKLADVIVGLRVPEEQEREGLDVNSHGENAYNSMYSEKVIDHYENPRNVGSFDNSDGSGMVGAPACGDVMKLQIKVNNDIIEDARFKTYGCGSAIASSSLVTEWVKGKSLDEAQAIKNTDIAEEL-ELPPVKIHCSILAEDAIKAAIADYKSKRE-----------------------------AK
MIKI------LLCIGFSSV---GENELNGANTAWILTSTALVLLMTLPGLALFYGGLVRSKNILSILMQCFAIASISSILWLVVGYSLAFGAGNAWIGDFSKVMMADIGKGTLSGDIPESLFMLFQMTFAVITPALIIGAFAERMKFSAVLLFSGLWLLTVYAPVTHWVWGGGWLAEMGLYDFAGGTVVHITAGVAAIVAAMVLGPRKGFPKTPMLPHNLTMTVTGAGLLWVGWFGFNGGSALAANGDAAMAMLVTHISASAGALTWAAIEWKKFGKASVLGAVTGMVAGLGTITPASGFVGPGGALVIGTLAGIVCFTCTVYIKQKLKIDDSLDVFPVHGVGGILGTFLAGIFSATSLGGFGFAEGITMSEQVGVQLIGIIATIVYTAVVSYILFKVVGLMTGLRVSEEQETTGLDLVEHDESGYNIMYSEKVIDHYENPRNVGSFSKEDATGMVGAPACGDVMKLQLKITEEIIEDAKFKTYGCGSAIASSSLVTEWVKGKSIDEASGIKNTDIAEEL-ALPPVKIHCSILAEDAIKAAIEDYRTKHG------------------------------E
MKPKAIGGLLGLVWLMPGL---APPKIDSGNTAWMLTSTALVLLMTIPGVALFYGGMVRKKNLISVAAKTFAVTCLITAVWAIAGYSLAFKGDGMFVGNLSALFLHGMGYNSMSGSIPETVFMTFQMTFAIITPALIIGSVVERMKFSAMLWFMGLWSLLVYSPIAHMVWGGGFLGSDGVQDFAGGTVVHINAGVAGLVAALVLGKRKGYGKEPMPPVNVVFTMAGAALLWVGWFGFNAGSELAADGTAGMAMAVTQIATGIAALAWMFAEWAARGKPTLLGMSSGAVAGLVAITPASGFVGPTGAFVIGIAAGVLCFWAAVYLKNMLGYDDSLDAFGVHAIGGIVGALLTGIFSAAIFGGAGLNEAASIAAQFLIQLKGVMFTIVYDAIMTFIIIKVLDVIMGIRVSEEDEVQGLDVSSHGEQVY-EMYSDKVIDHYENPRNVGTLDKGDGTGMVGAPACGDVMKLQIKVNAAVIEDAKFKTYGCGSAIASSSLLTEWVKGKTLAEAGEIKNTQIAEEL-ALPPVKIHCSVLAEDAIKAAIADYQGKQNDNNQ----NA------------------QSA
MKKLLAILALAAALGIGDLAWAPAPTVDKGDVAWMLTSTLLVILMTIPGLALFYGGLVRAKNMLSVLMQVFVVFALIVVLWAVYGYTLAFGGGGSFIGTFDKLFLAGITKDSLADTIPEYVFVAFQSTFAAITCGLIVGAFAERVRFSAVLLFSVLWFTFSYLPIAHMVWFEGLLFKDGAIDFAGGTVVHINAGVAGLVGAYLVGKRIGYGKEAMPPHSLTLTMVGASLLWVGWFGFNAGSNLEANAGAALALINTLLATAAATLSWIGGESLSKGKASMLGAASGAVAGLVAITPACGTVGPMGAIVIGLVAGIVCLWGVNGLKRMLGADDALDVFGVHGLGGILGALLTGVFTAPGLGGTGA-AEFSIAHQLFVQAKGVLITIVWSAVVSLVAYKVVDLLVGLRVPEEAEREGLDITSHGETAYHNMYSDKVIDHYENPRNVGSFEKGDGTGMVGAPACGDVMKLQIKVNKTVIEDARFKTYGCGSAIASSSLVTEWVKGKTLDEAVTIKNTHIAEEL-ALPPVKIHCSILAEDAIKAAVEDYKAKKT------------------------------H
MKKLLMSLCLGLGLMWGGAALAAAPTVDKGDVAWMMTSTLLVIMMVIPGLALFYGGLVRSKNMLSVLMQVLMVFSLITVLWALYGYSLAFGGEGAIIGSLDKVFLKGVTTASLADTIPELIFVAFQATFAGITCALIVGSFAERIKFGAVLLFSAIWFTFSYLPIAHMVWGGGYLLGKGALDFAGGTVVHINAAMAGLVGAYMLGKRIGYGREAMPPHSLTLTMVGASLLWVGWFGFNAGSNLESSAGAALAFLNTLVATAAAVLAWAIGEALLKGKASMLGAASGAVAGLVAITPACGSVGPMGAIVIGLAAGFLCLWGVTGLKKMLGADDSLDVFGVHGVGGIVGALLTGVFAAPGLGGTGA-EDFSIAHQLWVQAEGVIITMVWSSVVAVIAYKIVDMILGLRVTEEEEREGLDITSHGESAYNRMYSDKVIDHYENPRNVGSFDKGDGTGMVGAPACGDVMKLQIKVNATVIEDARFKTYGCGSAIASSSLVTEWVKGKTLDEAAQIKNSQIAEEL-ALPPVKIHCSILAEDAIKAAVEDYKKKHTA----------------------------TA
MRNF---AVLASTALVANT---SASELNQADTAWILTATALVLFMTIPGLSLFYSGLVRAKNVLSVLMQCFALTCLMSLLWFAVGYTIAFGSDGAFIGDFGNVFFASMTMDSLNGSIPATLFATFQMTFAIITPALIVGAFAERMRFSAMLIFSSIWLLVVYAPVCHWVWGGGWLGSMGLQDFAGGTVVHITAAVAAIVAAMMMGPRKGFGTVAMPPHNLTLTVAGAGMLWVGWFGFNAGSAVAADNSASMAMLVTHLSAAAGSLAWMAMEWIRHGKPSVLGIVTGMVAGLGTITPASGSVGPAAAVVIGLSAGVVCYFATNWIKNTLKIDDSLDVFPVHGVGGMLGTILAGVFASQQLGGNGFSDGISMGGQLMVQATGVVATFVYTAVVSWIILKVVDVMVGLRVDEEEETQGLDLVLHDERGYDLMYSDKVLDHYENPRNVGKLDASDGTGMVGAPACGDVMRLQIKVDDNVIEDAKFKTYGCGSAIASSSLLTEWVKGKNLDEAEQIKNTEIAEEL-ALPPVKIHCSVLAEDAIKAAVKDLREKRG-----------------------------DS
MGQGFFGFSLGCLLV-------EAAELEAADTAWILTSTGFAWFMTVPGLALLYAGLVRTKNVLSVLAQCFAVAALVSLVWMGAGYSLALGGGSPWLGGTSRLFLHGLTADSAVGPVSEAAYCIYHLGFAVLAPTVMVGGFAERMKFSAMLWFTTLWMLLVYAPVCHWLWGGGWLARLGAADFSGGVVVHATAGVSALTAAWLVGPRRGFPDALMPPHNLTLTAAGAGMLWIGWHGFSAGSALITNGAAALSMLNTHLAASAGAMVWMVAEWWRFGRPTLLGLVTGMIAGLVALSPAAGYLGPQGAVIVGGAGGLACFFAIPWIRRRLEIDDAMDVFPVHAAGALLGVLLTPLVAGGAWGGSGF-PGLGVGQRIGVQLVAIAAAGVWSGTVSYFILKGLNRWPGLRVGPDEETEGLDLSSHNGKGYYFMYSDKVIDHYENPRNVGSFDKDEGTGVVGAPACGDVMKLQIKINEEVIEDAKFKTYGCGSAIASSSLVTEWVKGKTVDEALAIKNSDIAEAL-ALPPVKIHCSVLAEDAIKAAVSDYKAKLGVADD----GYEIRK--------------SAA
MRFSLVSTLFLLLLL-------AADRLDSGDTAWMLVSSALVLAML-PGLALFYGGMVRSKNVLSTTMHTVAAMAIMGVQWVAIGYSLAFGGEGRFIGGLANAFLCGITPESLTGSIPTYVFIMFQGMFAVITPALISGAIAERMKFSTYCVFILLWGTLVYDPLCHWVWGGGWLLELGALDFAGGTVVHLSSGISALVLALALGRRIGYPQERLVPHNLPMTLLGAGLLWFGWFGFNAGSALSAGGSAALAFATTQTAAAAGALSWMLLEWLHAGKPSALGAASGIVAGLVVITPAAGFVTPGWAMLMGLTAGPVCYGGV-MLKHRLGYDDSLDAFGVHGLGGAWGAVATGIFATV-----GA-TGLGNFHQFWVQLIGVVAAGGYAVVVTTLLVLVLKATMGLRVEKDDERMGLDQVAHSETAYS-MYNETVKDHFYHPRNAGELEDADGIGEVGDINCGDIMRITLRVERDIITAIRFKTFGCAAAIATSSMVTELANGKTLQQALRISNADVAAALGGLPEEKLSCSNLAADALHAAIRDYRARR------------------------------SP
M-----------------------NEINASDTTWLLVSSAMVLLMT-PALALFYGGMVRTKNTLSTFMHSFFAMGIVTLAWVTIGYSMAFAESGGLIGGLDYAFLNGVGTE--GTTVPHLLFMAFQMMFAIITPALISGAYAERIKFSSYVVFTLLWSLAVYSPICHWVWNGGWLLARGALDFAGGTVVHLASGASALVMAIVIGKRKGYPTRKIVPHNLTMTLLGAGLLWFGWFGFNGGSSLAANGLASVAFVNTHIAAAIGALAWALIEAVRFGKPSLLGVASGLVAGLVAITPAAGFVGPMASVAIGLAAGAVCYGAV-MLKGKLGYDDSLDAFGIHGVGGLLGALLTGVFASKVWNSAGQ-DGLGNSALLTEQVIAAAVAAGYAALVTFVLVKGINAVMGFRVDAETEDEGLDGILHGEEAYAAMYSNKVIEHYENPQNVGTLDKNDGTGLVGAPACGDVMRLQIKVGEGVIEDAKFKTFGCGSAIASSSLATEWLKGKTIDEAETIKNSMIAEEL-HLPPVKIHCSVLAEDAIKSAIADFRAKQQAKKE----LGGAAPEGTAT--------ASAE
MKTRLSTLALGSALLLPGAAMATPAVADKADNAFMMICTALVLFMTIPGIGLFYGGLLRSKNVLSLMTQVMVTFAAICVLWVVYGYSLAFGAGNAIFGNLDEVMLKGIGLTDLTGSFYKMIHVAFQGSFACITVGLIVGSFAERIRFSAVLIFAVLWFTISYIPMAHMVWGGGYLAADGALDFAGGTVVHINAAIAGLVGAYLLGKRAGFGKEAFKPHNLPMVFMGTAILYIGWFGFNAGSASAANEIAALAFVNTVVATAGAILSWVLAEWMTRGKPSLLGACSGCIAGLVAVTPAAGTVGVGGALLLGLIAGVAGLWGVVMLKRWLKVDDTCDVFGVHGVCGIVGCLATGILTATSLGGTGYAEGVTMGHQLGVQALSVVVCIVWSGVAALIAFKIADVCVGLRVPEEQEREGLDVNSHGENAYNQMYSDKVIDHYENPRNVGSFDNEDGSGMVGAPACGDVMKLQIKVNNEIIEDARFKTYGCGSAIASSSLVTEWVKGKSLDQAQAIKNTDIAEEL-ALPPVKIHCSILAEDAIKAAIADYKTKHS-----------------------------AK
M---------------------ELLKFDTGDTAWLLISTALVMMMTLPGLALFYGGLSKRKDALNTMAMSFVTYCLISVFWVVYGYSLAFGHDFGLIGGFEKIFFKSITLTEGAKTVPEFIFAMFQLTFAAITVALVSGAYIERIKFSIWITFSLLWFTMVYLPVAHWIWGGGFLAKMGVVDFAGGIVVHTTAGISALIGALILKARND---TTLIPHNLTLVVLGTGLLWFGWFGFNAGSALSAKELATIAFVNTNTAAASASLIWCIAEWLIFKKPTILGLASGTIAGLATITPAAGYVNVYGALIIGVIAGLVCFISIAFVKGKLNYDDTLDAFGIHGVGGIIGSLSVGFFADPSINQIA---GLGSAAQLWLQLLGIGIIIFYSAMVTALIFLFLKIIFNLRVNPEDELVGLDETQHGERAYNIMYGKKVLQEFLNPKNIGEIPDADIIITEENPVCTALLRLYLKREGNIIKDAKFKVQGCVAAIAFLSKLTEKLKGKTIDEILKLERDFLLEELEGIPENKLSCPILNVDTLKKALLSQK---------------------------------IS
M---------------------PEAAVSAGDTAWLLISAALVMLMT-PALGFFYGGLVRRKNVLATIMHSFFILALISVQWVLWGYSLAFGPDRGLIGNLDWIGLHGVGTANYAATVPHQAFMVFQMMFAVITPALITGAFAERKRFKAFVIFSLVWSTLVYDPVAHWVWGGGWLRQLGALDFAGGTVVHITSGASALVAAMVLGKRLGLGQEPMDPHDATMTVLGAALLWFGWFGFNAGSALTSGALAAGAFVTTNTAAAMGALTWMTVSWAVHRRPSVLGAAAGAVAGLVAITPAAGYVTVPAAILIGFGAGILCFLAV-QLKSRLHIDDALDVFAVHGVGGTWGALATGIFATLAVNGAGA-DGLGNPRQLLIQAVAVAVVWVYSVTMTFAILKVIDLAIGIRVPEQEEVLGLDTSQHGEAAYQLMYREVILDHYRNPRNAGTIENPDISYEDSNPLCGDRIRIDLKVAGGKVTEIKFHGRGCAISQASTSMLTEMIQGQDLEEIRSLTAQDLLDELGPISPARVKCALLGLKVLKTGAYGIAGWPNAEEP---------------------GDDKPV
MKKLLSKLGLVSLMGFTNISFAEEATIDTGDTAWMIVATILVIVMAIPGLALFYGGLVRAKNMLSVLMQVFVTFSLMSVLWVFYGYSLAFSDGNDYIGGLSAAFLNGITADSVSDTIPEFVFVTFQLTFAALTPALIVGAFAERIKFSALLLFMPLWLTLVYLPICHMVWGGGLIDSWGAVDFAGGTVVHINAGIAALVGAIIIGKRIGLGKTAMAPHNLPATMIGASLLWAGWFGFNVGSELAADGTAGLVMINTQAATAAAVLGWLAIEWAAKGKPSMLGGASGAIAGLVAITPACAVVGPIGAILLGFVASIVAFWACSSLKNALGYDDSLDVFGIHGVAGIIGAIGLAVLMAPQFGGVGYDDGVTMATQLWSQTKSVLFTIVWCGVISFILFKIVDAVIGLRVSEEDEVSGLDTSSHGETAYRNMYSEKVVEHYENPRNVGSFDKGDGTGMVGAPACGDVMKLQIKVNETLIEDARFKTYGCGSAIASSSLVTEWVKGKTLDEAVAIKNTQIAEEL-ALPPVKIHCSILAEDAIKAAVDDYKSRHGQATG----AA------------------ASH
M---------------------FAQDINGADTAWIMTSTALVLFMTLPGLALFYGGLVRTKNILSILMQCFAIAGIISILWFVVGYSIAFSGDNPYFGDFSNVLLVQISINTVNGSIPESLFAVFQMTFAIITPALIIGSYAERMKFSAVLLFSSIWLLVVYAPVTHWVWGGGWLGN--VLDYAGGTVVHITAGIAALVAAIVLGPRKDFFKKPMPPHNMTMTITGAAMLWVGWFGFNGGSALVAGGDAAMAILVTHISAATGAITWMFYEWIKFGKPTALGTVTGMVAGLGTITSASGFVGPTGALVIGFISGIVCFNAVIIIKQKFKIDDSLDVFPVHGVGGIIGTLMTGFFASKELGGQGGWDAIVIADQLQIQFIGVVATVIYTAVVTYLILKVVDAITGLRVSEEEEQQGLDIVSHEEKGYDLMYGEKVMDHYENPRNVGVLDKDAGTGMVGAPACGDVMRLQIQVDDNVIEDAKFKTYGCGSAIASSSLLTEWVKGKTLNEAAEIKNSDIAEEL-SLPPVKIHCSVLAEDAIKAAINDIKSK--------------------------------A
MKKLYALLPAALALLAGGSALAAAPIVEKGDVAWIMTSTLLVLFMALPGLALFYGGLVRSKNMLSVLMQVMVVFSLIAVLWVFYGYSLAFTEGAPFIGSLDKLFLSGVTIDTLADTLPEFAFVAFQATFAGITGALVVGAFAERMKFSAVLIFSVIWFTLCYLPICHMVWGGGMLLDDGALDFAGGTVVHINAGVAGLVGAYMVGKRIGFGREALTPHSLTLTMVGASMLWVGWFGFNAGSNLEATSGAALAFINTLVATAAAVLAWSLGEALFKGRPSMLGAASGAVAGLVAITPACGSVGPMGAIVIGLLAGFVCLWGVNGLKRMLGADDALDVFGVHGVGGILGAILTGVFTAPSLGGTGA-EDFSIAGQVWIQTYSVLITIAWSAVVAVIAYKVADILVGLRVPEEEERQGLDVSAHGETAYHHMYSEKVLDHYENPRNVGAFGKEDGTGMVGAPACGDVMKLQIKVGKDVIEDAKFKTYGCGSAIASSSLVTEWVKGKTVDQALEIKNTQIAEEL-ALPPVKIHCSILAEDAIKAAVADYKKKQG-------------------------------
MNAVVSTKSISLLLLSPLG---DTPTLNAGDTAWVLISTALVLLMTIPGLALFYSGMVRKKNILGTMAHSYGATALVSIVWIVLGYSLAFGSSNQFIGGFDNALLSNIGLSDLTGTVPTLLFVTFQMTFAIITVAILAGSIAERIKFSSFMVFTALWVLLVYAPICHWVWGGGWLMADGALDFAGGTVVHINAGVAGIVLAAVLGKRNGYNRDPMAPSNLALTLIGTGLIWVGWFGFNGGSALAANALAGNALLVTQVAAAAGALTWFAIEKLVRGKASVLGGASGAVAGLVGITPAAGFVTVAGALAIGIITSLVCFYAVNYLKRLLKIDDSLDAFGLHGVGGIVGAILTGVFVSPAITGKPLA--LSTMGQVWVQLEGVFAVIIYCAIVTFIIAKVIQLTMGLRVTDEDEYTGLDLAVHGERI--EMYSDKVLDHYENPRNVGNLDKDAGTGMVGAPACGDVMRLQIQVGDNIIEDARFKTYGCGSAIASSSLVTEWLKGKTLDEASAIKNKDIAEEL-ALPPVKVHCSVLAEDAIKAAIEDYKSKAE------------------------------A
M------------------------KIDTGDTAWLLVSTALVLFMT-PGLAFFYGGMVRRKNVLATLMHSFSALPLVTLQWMIIGYSLCFGASGGLIGGLEFAGLSGLAFQ---GTVPHLAFSAYQMMFAVITPALIAGAFAERMKFSAYVIFVLTWTTFVYDPVAHWVWARGWLAQMGALDFAGGTVVHLAAGISALVCAVVLGKRTGYPHERHAPHNLTMTLTGAGILWFGWFGFNAGSALGANGLAALALVNTHVAAGAGAFSWLFVEWKHRGKPTALGVASGLVAGLVGITPAAGFVAPWAAAIIGFAAGAVCYLAV-VSKERLGYDDTLDAWGVHGVGGALGAILTGVFASKALNDGGR-DGVGNIGQMVPQLVGVIVVGLYSVVVTFVLLKIIDKLVGLRVPVSDEREGLDSTEHGEQGYALMYSDKVIEHYENPRNVGTLDKNDGTGLVGAPACGDVMRLQIKVGDDKIEDAKFKTFGCGSAIASSSLATEWLKGKTVDEAETIKNSMIAEEL-HLPPVKIHCSVLAEDAIKSAIADFRAKQAAKKA----LSDQPQAEAAT-------ASQQQ
MHRCVAGGWVAVLAQTAQAAEQAVESISAVDTVWLMTATVLVLLMTLPGIALFYAGMVRRKNVLNTMASVVAIACLVSILWFALGYSLAFTPGNAWIGGDSRAWFSGLDFNHLAPHVPEAAYAMFQLAFAVITAALLVGAWVERMRFGAMLIFVGLWSLLVYAPVAHWVWEGGWLARMGALDFAGGTVVHVNAGVAGLVCAWFLRPRRGYGHEPFEPYNLALTMMGAALLWMGWFGFNAGSSLAGDSRAALALAVTHIAASAGALAWSLAEYVVRGKATLLGLCSGLVGGLVAITPAAGFVTPLSALCIGLIAGVACYWGATGLKRLLGADDSLDVFGVHGVGGIVGSLLTGVFASPQIGGVQ--------GSVLTQAVSVLAVALFTLVATAVLLWLLDMLIGLRVDEESELQGLDLALHRERLS-GMYSDKVVDHYENPRNVGSFDKNDGTGMVGAPACGDVMKLQIKVNETVIEDARFKTYGCGSAIASSSLVTEWVKGKTLDEAAALKNSQIAEEL-ALPPVKVHCSILAEDAIKAAVDDYRAKRTAV--------------------------VAA
MKKLSLSLGLGAAAMLPAWAMAPAPVADKADNAFMMICTALVLFMTIPGLALFYGGLIRSKNVLSMLTQIMVAFALVCILWVIYGYSVAFSTGSPFFGGLTNFMLNGIDINSVSGTFYQFIHVAYQASFACITVGLVIGALGERIRFSAVLIFSGLWFTLSYLPMTHMVWGGGYLAADGALDFAGGTVVHINAAVAGLVGALLLGKRVGFGKEAFKPHNLPMVFLGTAILYIGWFGFNAGSAAAANNVAGLAFLTTVVATAAAILAWVVGEWITRGKPSLLGACSGCIAGLVAITPAAGTVGIGGAMVIGFAGGFAGLWGVTVLKKWLRVDDPCDVFGVHGVCGVVGCLLTGVFTAASLGGTGYAQGVTMAHQVWVQLFSVIVAIVWSGVAAFISFKVADIAVGLRVPEEQEREGLDVNSHGENAYNQMYSEKVIDHYENPRNVGSFDSSDGSGMVGAPACGDVMKLQIKVNEQIIEDARFKTYGCGSAIASSSLVTEWVKGKSLNEAESIKNTQIAEEL-ELPPVKIHCSILAEDAIKAAIADYKSKRD------------------------------K
----------------------------------MIVATALVLMMTIPGLALFYGGLVRAKNVLSVLMQCFAITAVMSVLWAIYGYSVAFGGGNWLMGDFSKLFLSGVTVDSLSGTIPESVFVTFQMTFFIITPALIVGGFAERMKFSAMLLFMILWGTLVYLPICHMVWGGGWMGADGVLDFAGGTVVHINAGIAALMAAIVLGKRKGYPNTAMPPHNLPLTVVGAALLWVGWFGFNAGSELAADGTAGMALLVTQLATAAAAATWMLVEWARHGKASVLGVVTGAVAGLVAITPASGTCGPMGALVIGVAAGFFCFIGATTIKRIGGYDDSLDAFGVHGIGGIVGALLTGVFAADTLGGSVAADGGSIGGQVIAQAKSVGFTIVYSGFVSLLLLKILDVIMGLRVDEEGETMGLDLADHDERGYNLMYNDKVIDHYDNPRNVGSMDKDAGTGMVGAPSCGDVMKLQIQVGEDVINDAKFKTFGCGSAIASSSLVTEWIKGKTVDEALQIKNKDVAEEL-ALPPVKIHCSVLAEDAIKAAVADYRKKQ-------------------------------K
MTSLLPSLAL---AAIPAF---DEPVLDKADTAWIMIAGLLVLFMTIPGIALFYAGMVRKKNMLSTLAQSVAICGLMSILWYAVGYSLAFSEGTPFIGGLSKAFLSGISISTLSGSIPELLFVFFQMTFAILTPALITGSLAERMKFSSLCVFMVAWSLLVYAPICHWVWADGFFFQMGALDYAGGTVVHINAGIAGLVACLMLGRRTGYGSQHLAPANLTFAMIGACLLWFGWMGFNGGSGLAANERAVMAILVTQIAAAAGTISWMAAEWISRGKPSLLGMISGAVAGLVAITPASGFVEPAPALFIGLVAGVLCFWMVAVVKAKLGYDDSLDAFGVHGIGGMLGAVLTGFFATSAVTGSELP---PMMTQVGIQIFSVAATLIYGGIVSFVILFVIKKTMGLRVTKDEELTGLDLAIHGERI--EMYSEKLIDHFEHPRNVGTLDKNAGTGMVGAPACGDVMRLQIKVNPEVIEDAKFKTYGCGSAIASSSLVSEWVKGKTLEEAGKITNAQIADEL-ALPPVKIHCSILAEDAVKAAIADYRAKQHPAEQ----DA------------------KKE
MRFSFLAILTGLTAAAPAMTASTAAAQTAGDNGWMLVSSALVLMMSIPGLALFYGGLVRKKNILGTMMQTFAMCAVITVLWALVTYSLAFSSGSAFIGGFSNVLLHGVGLQDYAPTIPLQTFMVYQLMFAIITPALITGAFAERVKFSAMLVFMVLWAFIVYSPMAHMVWGGGLLNVFPCLDFAGGTVVHVTSGVSALVTALYLGKRLGYPKVPMPPHSVVLSFIGAGLLWVGWFGFNAGSALGAGTLATSAFVATHFGAAAAALGWSAAEWIKNGKPSALGAISGAVAGLVGITPAAGFVTPMSALWIGLIVGIFCFFMVVTVKALFGYDDSLDAFGVHGAGGTMGALLTGIFANSVINPVFG-TGAGNPHQLLNQLTGVAIAWTLSIVGTLIILVVVDKTIGLRVSEEDEREGLDLSQHGEEGYDHMYSDKVVDHYSNPRNVGQMDKSLGTGLVGAPECGDVMRLQIRVNETVIEDAKFKTFGCGSAIASSSLATEWVKGKTVAEALQISNTDIVKEL-ALPPVKIHCSVLAEDAIRAAIGDWKKKNNVAET----EGAAVA--------------VAH
MKNLCSGMLAAITAGFAGEVLAASSALNPGDTAWMLTSTLLVLLMVVPGLALFYGGLARTKNMLSVLMQVFVTFSLITVLWFLYGYSLAFSGEGAIIGNFDKLFMNGITPDTLSTVIPEYVFSAFQGSFACITAVLIVGAFAERIKFGAVMAFMALWFTFSYVPMAHIVWGGGFLGEDGALDFAGGTVVHINAAIAGLVGAYLIGKRLGYGKEAFMPHSLVLTMVGASLLWIGWFGFNAGSAGAANGLAGLAFVNTVVATGAATLSWLLGEMFTRGKPSMLGAASGAVAGLVTITPAAGFAGPMGSLVMGLIAGPVCLWGVTGLKRMLKVDDAFDAFGVHGVGGILGAILTGIAVSPALGGTGLSSGYSMLAQLWIQFKSVMVTIVWSGVVSFMAYKLIGMVWGLRVSEDEERDGLDKTSHGESAYHYMYSNKVLDHYENPRNVGSFDKDDGTGMVGAPACGDVMRLQIKVNADLIEDARFKTYGCGSAIASSSLVTEWVKGKTLDEALKIKNSEIADEL-ALPPVKIHCSILAEDAIKAAVDDYQKRQEKKN-------------------------QAE
M-----------------------AQINAGDTAWLMVCCSLVLMMT-PALAFFYGGMVRKKNILSTLTLSYVFMALIGVQWVLYGYSLAFGPDGGIIGGLEYLGLAGVGAANYSANVPALLFAAFQMMFAVITPALITGGFVERIRFKSFLLFSIIWSTIVYDPLCHWVWGGGWLRQMGVLDFAGGTVVHIAAGFSALAFAMAVGPRKGFGRTPMEPHNIPYTVLGTGLLWVGWFGFNGGSALAADGVAVHALVATNTSGAAAALVWMLLSWL-DGRPSTLGLATGMVVGLAAVTPASGYVTPMAAMFIGAVAAPISYYAI-RFRARRGLDESLDVWACHGMASTWGMLATGLFASTTVNPAGA-NGLGNPGLFATQLWAVVVTMAYAFVVTYVLVKVLDWSIGMRVSEMEEEVGLDVSAHGERAYS-MLSDEFYAHALTPQNVGMLPNPDGHAMPKGA-CGDYIELFLRIDDDLITDARFMPEGCLNTVACGSAVTSLAKGASLREAAEIDAERIEGLLGGLHKDHRHCAVLAAATLKAAIRDYLKKRSEPWK----RPY------------------AK
M------------------------QIDSGDTAWLLVSTALVLFMT-PGLALFYGGMVRRKNVLSTLMHAFAALGVISLQWILFGYSLAFGRSGGLIGGMDHLGLAGLTGV---GTVPALAFCAFQMMFAVITPALIAGAFAERMRFSAYLIFAVLWSTLVYDPVAHWVWAEGWLFKMGALDFAGGTVVHLAAGISALVCAVVIGRRTGWPHERHQPHNLTMTLLGAGVLWFGWFGFNAGSALSSGGLASMALVDTHAAAAAGACGWVAVEWAQRRKPTALGAASGLVAGLVGITPAAGFVSPLAAVVIGFLAGAVCYAAV-LLKERLRYDDSLDAFGVHGVGGLLGALLTGVFAQKALNEAGQ-DGLGNPGQLVPQLASIAAVGVYAGLVTLALLKLIDKVVGLRVPTPEEREGLDATEHGETGYALMYSEKLIEHYENPKNVGALDKEDGTGLVGAPACGDVMRLQIKVK-DIIEDAKFKTFGCGSAIASSSLATEWLKGKTVDEAETIKNSMIAEEL-NLPPVKIHCSVLAEDAIKSAIADFRSKQSARRT----LASEPEAQGAT-------PRAAE
MKRQFSVAASVVASCVPSLSQAAEGVVDKADNAFMMICTVLVLFMTIPGIALFYGGLLRSKNVLSLMAQVMVSFALVCVLWVIYGYSLAFEPGNGFFGGFSQVMLKNLAFTDLSGNFYQLIHVAFQGSFACITVALIIGALGERIRFPALLVFTVLWLTFSYLPMAHMVWGGGVLSQDGALDFAGGTVVHINAAVAGLVGAYLLGKRTGFGKEAFKPHNLPMVFTGTTVLYIGWFGFNAGSASAANEIAALAFLNTIVATAAAILSWVFAEWLFRNKPSLLGACSGCIAGLVGITPAAGMVGVGGALIIGLIAGFTGLWGVVALKRWLRVDDVCDVFGIHGVCGIVGCLLTGVFTAKSLGGIGYAEGITMLGQVGIQAFSILVCVIWSVVVAFIAFKIADLLVGLRVTVEIEREGLDINSHGESAYN-MYSEKVIDHYENPRNVGSFDSEDGSGMVGAPACGDVMKLQIKVNNEIIEDARFKTYGCGSAIASSSLVTEWMKGKSLEQAEAIKNTEIADEL-ELPPVKIHCSILAEDAIKAAIADYKSKRQ-----------------------------GR
--------------------------MNNADVAWLSTSTVLVLLMVVPGLALFYGGLVRSKNMLSVLMQVIATFSLAVVLWFVYGYSLAFTDGNAFFGGFSRLFLSGVFTPPLSGTVPEILFAAFQATFAGITCALIVGSFAERARFSAVLVFTFIWFTFAYVPIAHMVWYPGLLFAAGALDFAGGTVVHINAGIAGLVGAYVIGKRLGYGREAMQPHNLPMTFIGATLLWVGWFGFNAGSALSANGVATLAFFNTLIATAGAVLAWVFTEWAIKGKPSILGAASGAVAGLVGITPGAGLVGPVGALIIGIAAGAICVWGVNGLKRLLKADDSLDVFGVHGVGGIVGALLTGVFNAQAFGGPGL-ESIAIPGQLWIQLEGILLTIVWSGIVAFIAYKIADMVCGLRVPEDVEREGLDINSHGESAYHSMYSDKVLDHYENPRNVGSFDKGDGTGMVGAPACGDVMKLQIRVNDEVIEDARFKTYGCGSAIASSSLVTEWVKGKTLDQAMAIRNTQIAEEL-ALPPVKIHCSILAEDAIKAAVKDYQDKHA------------------------------S
MR--IHGLLAGVLLGIPGT---GAPAVDTGDTAWVLISAALVMLMT-PGLAFFYGGMVRSKNVLTTIMQSFFIVAMVSVQWVLFGFSLAFGPDNGVIGSLSWAGLTDMALADYSATVPLFAFAAFQCMFAVITAALITGAYAERFKFGAFVLFTFLWTTFLYDPMAHWVWGGGWLRDLGALDFAGGTVIHILSGVSGLVACIMLGKRSGKGVVPMLPHHLPMTVLGAALLWFGWFGFNAGSALGANGLAAGAFVVTQAAAAAATLSWVGAEWLVNGHPTMLGAASGCIAGLVAITPAAGFVTVVPAVLIGLIGGVLCFAAVAIVKAKLGYDDALDAFGVHGVGGTWGALATGLWATKTANSAGA-DGLGNAHQLYVQAVTVVVAIVMAVVGTYIILKIVGAVTTLRADAAEEESGLDIVEHGERAYRKMYSEKVMDHFMNPRNVGVMPDADGVGEVGNAKCGDIMKIFIKVKDNIITDISFQTFGCGAAIATSSMATELAKGKSVEEALELTNLAVAEALDGLPPIKMHCSNLAADGLRAAIYDYKVKNGMSTE----GIEVCSGCCHD---------CGH
MRPRFVKLSFAFSLLLPALAQSIANAQTSGDNGWMLVSSALVLMMTGPGLALFYSGLVRKKNVLATMMQSFMMMCIVTLLWGIVGYSLAFGSGTSFIGGFQHLFLRGVGLAAYAGTIPAQTYMIYQLMFAIITPALITGAFAERMKFSAMAVFLTLWSLVVYSPMAHMVWGGGLLNAIPCLDFAGGTVVHITSGVSALVCALYLGKRVGYPKEPTPPHSLVLSVVGACLLWVGWFGFNAGSALNAGTLATSAFVNTQFATATAALGWVAVEWWRTGKPTVLGGISGAVAGLVAITPAAGFVEPMAAFVIGAIAGVFCFLMVTTVKSLFGYDDSLDAFGVHGAGGTLGAILTGVFASSAINPIFKASGVGNWHQLLNQFGGVAIAWGLSIVGTLILLKLVDVTIGLRVTPDEEREGLDITQHGEEGYEAMYSDKVIDHYNNPRNVGQLDKSSGTGLVGAPECGDVMRLQIRVNETVIEEAKFKTFGCGSAIASSSLATEWVKGKTVEEALQIKNTDIVKEL-ALPPVKIHCSVLAEDAIRAAIGDWKKKNGVAET----EAAQQT-------------VAAQ
MR---LGRGMVSVALLPGVALAGAPQVDRADNGFMMLATALVLLMTLPGIALFYGGLLRAKNVLSLMTQVMVAFAVVSVLWVIYGYTLAFGRGNAVVGNLHALLLRGIGLHEVTGSISTLVHVAFQGSFACITVALVTGALAERARFSAVLIFAALWFSLSYVPLAHMVWGGGWLAADGALDFAGGTVVHINAAVAGLLGARLLGRRSGYGRESFKPHSVPMVFLGTSILYIGWFGFNAGSAGAANDIAALAFINTMIATAAAILSWVLAEWGLRGNPSLLGACSGCIAGLVAVTPAAGSVGVGGALLLGLIAGAAGLWGVVVLKRWLRTDDACDVFGVHGVCGIVGCLATGVLSAAPLGGTGYASGVTMGHQLWVQMLSVLVCVIWSAAAALIAYKAADLCVGLRVSEDQEREGLDVTSHGENAYNRMYSDKVIDHYENPRNVGSFDNSDGSGMVGAPACGDVMKLQIKVNNEIIEDARFKTYGCGSAIASSSLVTEWVKGKSLEQAAEIKNTDIAEEL-ALPPVKIHCSILAEDAIKAAIADYKNKHS-----------------------------AE
MKRYLSRTAVGLLILLPGVA-AAQTAADKADNAFMMISTAMVLFMSIPGIALFYGGLLRAKNVLSLLTQVIATFSLVSVLWVVYGYSLAFGEGNDIIGNLSGVMLKDVQLTDVTGTFYKLIHVAFQGSFACITVGLIVGGFAERIRFSAVLLFVLIWFTLAYVPMAHMVWGGGYLFKLGAIDFAGGTVVHINAAIAALVGAYMLGKRKGIGREAFKPHSLPMVFVGTAILYIGWFGFNAGSASSANEIAALAFINTVIATAGAVLGWLGAEWALRGKPSLLGACSGCIAGLVAITPAAGSVGIGGALVLGVVAGIAGLWGVVVLKSWLKADDTCDVFGVHGVCGIVGCIGTGILTSAALGGTGYAEGVTMLKQVGVQAASVVVCLLWSGIVALVAYKVADICLGLRVSEETEREGLDINSHGESAYNPMYSEKVIEHYENPRNVGSFDNEDGSGMVGAPACGDVMKLQIKVNDSIIEDARFKTYGCGSAIASSSLVTEWVKGKSLEQAEAIKNTDIAEEL-ALPPVKIHCSILAEDAIKAAIADYKNKRG-----------------------------EK
MKLFLAPAAL---SVSPTALWAAAPVLSAGDTAFIFACCIAVWLMTIPGLALFYGGLARTKNVLSILMQVFTVSSLITVLWALYGYTLTFTDGQSFIGGLDKLFMKGVGADALQGTIPELLYFFFMLLFAAITPTIIVGAFAERIKFSAVLVFMAIWFTINYVPMAHMGWGGGWVFKLGAQDFAGGNVVHVNVGIAALVGAWMVGARKGAGTGAMSPHNMTMTMTGGSMLWVGWLAFCGGCALAANGFAMLVVVNTMLAAAAGAMSWVLVEWLHRGRPSMLGAVSGAIAGLVAITPACGFVGPMGALAIGVIVSPICIWAVEKLKPMIGLDDSFDVFGVHGVGGIVGGILTTIFAMPSLGGLGFAEGRG--SQMQVQLMVIGFSVVYSAISSWIAFKLTSIVCGLRVDEDEEDEGLDLISHGEPGYKYMYSDKVIEHYENPRNVGGFTAEDGTGMVGAPACGDVMKLQIKVNLTMIEDAKFKTYGCGSAIASSSLVTEWVKGKTLDQALAIKNTAIAEEL-ALPPVKIHCSILAEDAIKAAVADYRHRHDAHIE----QPACSP------------AKAAA
M------------------------AIDTGDTAWIMISAALVMLMT-PGVGLFYGGLVRSKSVISMISLSILAISLASIQWVLIGYSISFGHDMGLIGGLDFIFMRNVGMN-LAESVPHLAYMMFQLVFAAVTLAILTSAVAERIKLSSFIVLSILWTTLVYDPLAHWVWAGGWLASLGALDFAGGTVVHISSGFSALAIALVIGKRVGFDSYVLEPHNIPMAMIGAALLWFGWFGFNAGSALTAGGLAASAFVVTNTSAAAGALAWLLGSWL-RGKPSALGMVSGAIAGLVAITPAAGYVDAMSALLIGAFAGLICYSAL-LFRVSIGLDESLDAWAVHGVGGLWGALATGIFANPAVN--TY-TGLGNTGQFTAQVVAVLASVAYAFVISYVLARLVDATIGLRVTEDEEYVGLDIAVHGEKAYA-MYSKKVMEHFMNPRNVGVIDDPDGYGKVGNPVCGDLMEIFIKVGDEKIEDIKFRTFGCGAAIATSSMITEMARGKSLEEAMRITRNDVADALDGLPPQKMHCSNLAADALHAAINDYLSKKQ-----------------------------KH
M-----------------------TNINAGDTAWILTSTALVLMMT-PALAFFYGGMVRKKNILSTLNLSFIMMGLIGVQWVLFGYTLSFGKDGSFIGDLSFLGFQGVTGA--GSTIPHLAFAAFQATFAIITPALITGAFVERVKFSTFLVFSLLWATIVYDPLCHWVWGGGWMGAMGALDFAGGTVVHIAAGFSALAFALAIGPRRGFPKAPMEPHNIPFTVLGAGLLWVGWFGFNAGSALAANGQAAYALVNTNTAAAAAALVWMLLAWR-DGHPSVLGIATGAVVGLVAVTPAAGFVTPMGAMAIGALAAPISFYAI-RFRQKRNLDESLDVWACHGMAGTWGAIATGLFAAKDVG--GT-DGLGNAAQLGIQAISVAVTIAFVFVVTFVLVKVLDAVMGLRVSRPKEEVGLDLSEHGERAYS-MVSEEFLTHALTPANVGLLPNPDGFARSKGS-CGDHIEVYLNIRDDQIKDIRFMPEGCVHTIACGSALTSLAKGRALEEAAKVDAKRVEEELGGLPREHKHCAVLAAAALRSALRDYHKKRNEPWK----KLY-----------------GDR
MKRFLSTVMLSASAIFPEVTMAAENVADKADNGFMMISTALVLFMCIPGIALFYGGLLRSKNVLSLLTQVMATFSLVSVLWVIYGYSLAFGVGNDFFGNFNGLLLKDIHLTDVTGTFYKLIHVAFQGSFACITVGLIVGGFAERIRFSAVMLFVFIWFTLAYLPMAHMVWGGGYLFKLGAIDFAGGTVVHINAAIAALVGAYMLGKRSGFGREAFKPHNLPMVFIGTAILYVGWFGFNAGSASGANEIAALAFINTLSATAGAVLSWLMAEWMLRGKPSLLGACSGCIAGLVAITPAAGSVSIGGALILGIIAGVAGLWGVVVLKSWLKVDDTCDVFGVHGVCGIVGCIGTGILTSASLGGTGYAEGVTMLKQVGIQAASIGVCLLWSGLVAYVAYKMADYWLGLRVPEEVEREGLDVNSHGESAYNQMYSEKVIEHYENPRNVGSFDNEDGSGMVGAPACGDVMKLQIKVNDQIIEDARFKTYGCGSAIASSSLVTEWVKGKSLDQAEAIKNTEIAEEL-ALPPVKIHCSILAEDAIKAAIADYKSKHS-----------------------------GK
M------------------------NIDIGSTGFMLLATSLVMFMT-PGLAFFYGGLVGRKNVLTIMFQSFVSLGVTTILWFLFGYSLCFSGTGGIIGNLDMAFLRGVDLNPVNPGVPLLVFVAYQMMFAIITPALITGAFANRIRFPAYLLFLVAWLVLVYFPFVHMIWGGGILASWGVRDFAGGIVVHTTAGFAALASVLYVGKRRSV---DKGLHSLPLVALGTAILWFGWYGFNAGSEFGVDRITALAFLNTDVAASFAGPTWLLLDWIFTRKPKFLGFLTGAVAGLATITPCAGYVSTSAAVVIGILASLICYLAV-HLKNKAGLDDALDVFGVHGVGGLTGSILLGVFATATMTFPGRDSGLGNVRFFLVQLVAVAIAAAYAFLFTLAMLWLINKVTPVRVSALVEQTGLDEGEHGETAY-IMYSKKAIEYANYPRNIGRMNDPDGGAAIKGL-CGDTMEIYFILDDGRVSDIKFFTDGCGATLACGSSATELAKGKTIDEMLTISPKDVLNDLGKIPEPHIHCAILSVMTVHKAVAYYLLKKN-----------------------------AG
M-----------------------DMINGADTVWVLLSAALVMLMT-PALGLFYGGMVRQKNVLSTLMHSFFMLALISVQWVLFGYSLAFGPDGGVIGSLEWAGLRNVGIETYAATIPHQAFMIYQMMFAVITPALISGAFAERKRFKSFVIFSLAWSTLIYAPVAHWVWAGGWLRSLGALDFAGGTVVHITSGVSALVCALVLGRRSGYGKEAMEPHDTTMTVIGTALLWFGWFGFNAGSSLGAGGLAVSAFVNTNSAAAMAMLAWMTAGWIQHKRPSVLGASAGAVAGLVAITPAAGFVTPMASLIIGFLAGGICYFVVENL-VRGRVDDALDVFGVHGVGGVLGAILVGVFATKSINPAGA-DGVGNWSQLGVQALTVGIVAIYAAGMTWGILKVVDLLFGIRVSEAEEEQGLDSSQHGEVAYRIMYRENILDHYRHPRNYGEIEQATIVQHEHNPLCGDQLSIYLLVENERIVDVKFKGKGCAISQASASMLSEELAGKSVDEAKAFDKQTILDLLGPIGPVRLKCALLSLKTLKAGLYGVNLVDD--------------------------DEDSL
MMTLTATAGLTGLLTLPAA---TAPVINKADDVWLLVASAMVILMSLPGLALFYGGLVRSKNMLSVLAQVFTVFAAITVLWIVYGYSIAFTEGNGFFGSFDKVLLKGVTPDSLAATVHELLYVVFQGAFAAITCGLIVGAFAERMKFAAVLLFCVVWFTLSYLPMAHMVWYAGYLFRHGALDFAGGTVVHINAAVAGLVGAYMVGRRVGFGREAMKPHSLTMTMIGASLLWFGWFGFNAGSALEMNGTATLAFVNTWGATAAATLSWLFAEWILKGKPSLLGAASGAVSGLVAITPACGFVGVGGGLIIGLLAGIAGYWGVHALKRWLSVDDALDVFGVHGVCGILGAILTGVFADPALGGTGVWAPYAMWEQVKIQALGVGITILWSGVVALICYKLVDLVVGLRVAEEDERIGLDVTTHGENAYNQMYSDKVIDHYENPRNVGAFDKNDGSGMVGAPACGDVMKLQIKVNDAIIEDARFKTYGCGSAIASSSLVTEWVKGKSLDEAAAIKNTDIAEEL-ALPPVKIHCSILAEDAIKAAIADYKSKHDA----------------------------AE
MKRQ------LTLLLAPTATLAPMSEISAGDTAWVMVSALLVLFMTLPGLALFYAGMVRKKNVLATMVQSIAVACLISLLWICFGYSLAFTSNNGFIGGTERFFLSGLNVFPGAGTIPESVFMLFQMAFAIIAAAIITGAFAERIKFSAILLFTGLWSLLIYVPTAHWVWGDGWLAADGVLDYAGGTVIHINAGIAGLVGAIMLGKRIGYGKEAMPPHNLVLTLIGMSMLWIGWFGFNAGSALAADGRAGMAMATTQVATASAALAWILTERLFGHKPSALGLASGAIAGLVAITPAAGFVSVQSAVAIGLISGVICFWGATKLKYWLGYDDSLDAFGIHGIGGIIGAILTGVFVSTDITGGG--------ASIWVQVQSVLITIAYSAVGSAILLFIVDKITGLRVEKDEERQGLDVVLHGERV--EMYSEKVIDHYENPRNVGAFDKKEGSGMVGAPACGDVMQLQIKVDDNIIEDARFKTYGCGSAIASSSLITEWVKGKSLDEAGSIKNSQIAEEL-ELPPVKVHCSILAEDAIKAAIADYKAKNN------------------------------K
MRVPLLSVVLAAT-TLPAMAQTVAAAQSAGDNAWMLVSAALVLMMSAPGLALFYGGLVRRKNILGTMMQTFAMMGVITVLWAVCGYSLAFGENGSFIGSFHNVFLHGVGLITYVTTVPLQTFMVYQLMFAIITPALITGSIAERVKFSGILAFLVLWAIFVYSPMAHMVWGGGLLNAFPCLDFAGGTVVHVTSGVSALVFCLYLGKRKGFPKEPMPPHSLVLSFIGAALLWVGWFGFNAGSALNASSLATSAFVATHFGAAAAACGWTIAEWIKHGKPTALGAISGAVAGLVGITPAAGFVTPISALWIGLLTGIFCFLMVFIVKNKFGYDDSLDAFGVHGAGGTFGALLTGIFANSAINPILG-TGLGNAHQLLNQAVGIGLAWVISIVGTLVLLIVVDKTIGLRVSAEDEATGLDLSQHGEEGYHYMYSDKVVDHYENPRNVGTLDKSSGTGLVGAPECGDVMRLQIKVNDTVIEDAKFKTFGCGSAIASSSLATEWVKGKTVAEALAISNTEIVKEL-ALPPVKIHCSVLAEDAIRAAIGDWKKKNNVAET----EPALVG--------------ASA
M------------------------DYNSGDIAFMLVSTALVFLMT-PGLAFFYGGLVKRRNVLSIMMQSIAAFGIVTILWVVIGYSLAFGSSGSLIGNLDHVFLRGVGLV--GDGIPPLLFMIFQLMFAVLTPALMIGATAERLRFPAYVLLIGLWSLFIYAPLAHWVWGGGWIGNLGALDFAGGTVVHISSGFSGLIAAIVIGKRLNKSSEPTIPHNLPYVILGGSLLWFGWFGFNAGSELAADGIAVLAFVTTHIAASAGLLGWVIVEKIYHGRPTVLGAISGVIAGLVAITPATAFVTPIAAIFIGLISGGICYLAVAKLKEKLGYDDALDVFGIHGIGGTWGALATGLFATTSVNAGGA-DGLGNFELVGIQMIAVLATYAFAGIGTFVILKIISAITPLTASGEEQVSGLDTTQHGESAYPIMESTKLVDHFLNPRNVGIIEGTSYQAIVGDPKCGDYIELYIKIDDEKLTDIKYLVYGCMGAIATSSALTEIAKNKTITEALKITDNDVISFLGGIPEHKKHCSLLGVLALQLALKKYIEVKSN--------------------------EEGV
MKKKFLSLLF---ILLPNL---GEPGYNPGDVTFVLLSAALVFLMT-PGLALFYGGMVRRKNVLNTVAMSFIAIVVVSLQWILIGYTLSFGNDKGIIGDFSYLGLKNVMG-LTVSNLPGYVFVVFQLMFAIITAAIISGSVVERMSFAAWILFIALWTTLVYDPLAHMVWGGGMLFKLPTLDFAGGTVVHISSGISGLVAALILGKRKEGENAPLMPHNLPLTILGAGLLWFGWFGFNAGSALAANNLAALAFINTNTSAVMAALAWALAEWLHRRKVTVLGIATGAVAGLVAVTPAAGFVTPTSSVFIGLVGGVLVYIAVGILKAKFNYDDSLDAFGCHGVGGIWGAVATGIFATKAVNPAGA-DGVGNFGQLLNQLAGVGLAIALAVVGTVIILKLIGIFLPLRVKDEAESIGLDITVHGEDAYKSMYSEKVMDHFTNPRNVGEIPDADGVGEVGNPSCGDIMRIYIKVDGDKITDVKFKTFGCGAAIATSSMVTEMVKGKTIEEAMKITNKAVADALDGLPPQKMHCSNLAADALKVAIEDYLKKKG-----------------------------QK
M--------------------------NYGDIAFMLFSTALVFLMI-PGLAFFYGGLVKRRHVLSIMMQSIAAIGIISILWIVIGYTLAFGPDGHLIGGLDYAGLRGVGLN-ESATIPHMLFMLYQMMFAIITPAIMTGATAERLRFPAYILLISLWSLLVYAPLAHWVWGGGWLADLGVLDFAGGIVVHISSGFSALIAALYIGKRYHKDSEQAIPHNIPYVILGGGLLWFGWFGFNGGSELAADGIAVLASTTTHLSACAGLLGWIIIEKLLHGKPTVLGAVSGMVAGLGAITPACAYVTPLAAVLIGLVSSGLCYFAVAWLKVKLGYDDALDAFGIHGIGGTWGTLAAGIFCTTALNPNGV-DGLGSFSQVGIQLLAILATYAYCGVMTLLILKVISLITPLAATTEEQETGLDISQHGESAYPNMYSDKVIEHFMCPQNVGSMPDADGEGIFGDVSCGDSLTIYLKVKDGILTDISYLVFGCAAAVAASSMFTVLVKGRSIEEALNIGGRDVFDALDGLPASKVHCSVLGPQALKKAIEDYESKRK----------------------------DQS
MRRVLLGLTLAFA--APLVSAQVTDAKNSADNAWMLVCAALVLMMTAPGLALFYGGLVRKKNVLATMLQSFSMMAIITVLWALILYSLAFGSGSSFIGGWHNAFLHGVGLADYAPTIPAQTFMIYQLMFAIITPALITGAFAERMKFSAMAVFMVLWSLIVYAPMAHMVWGGGLLNAFPTLDFAGGTVVHITSGVSALVCALYLGKRIGYPKEPMPPHSVVLSFIGAGLLWVGWFGFNAGSALSAGTLATSAFVATHFGAAAAVIGWSAAEWLHNGKPTTLGAISGAVAGLVAITPAAGFVSPMSALFIGLLAGAFCFTMVAFAKAKFGYDDSLDAFGVHGAGGTLGAILTGVFASSAINPMFKASGFGNYRQLLNQGVGVVIAWSLAIVGTLAILFLVDKLIGLRVSEEHEVAGLDISLHGEEGYYSMYSEKVLDHYSNPRNVGSMDKNSGTGLVGAPECGDVMKLQIKVNETIIEDAKFKTFGCGSAIASSSLATEWVKGKTVDEALGIKNTDIVKEL-SLPPVKIHCSVLAEDAIRAAIGDWKKKNN------------------------------Q
M------------------------GLDSGATAFVLIATAMVMLMT-PGVGLFYGGMVRKKNFISTIALSMIAFAVVSIQWVVIGYSLAFGSDGGFIGNLDYLGLRGVGMD-----IPDLLFMVFQLVFAGLTLAILTSAMAERVKISSFIIFGLLWTTLVYDPLAHWAWGGGWAHQLGALDFAGGTVVHISSGFGALAAALIIGKRIGFGTHSMEPHNIPMTLIGGALLWFGWFGFNAGSALAADGLAANAFVVTNVSAAAGALAWMFAAWV-HGKPSSLGMISGAIAGLVAITPAAGFVDPMASIVIGLVAGLICYKAM-LWRIKKGLDETLDAWAIHGVGGLWGALATGIFATAAVG--GV-NGLGNPAQLGIQALDTFAAVIYAFVVTYILAYVVHKTIGLRVTEEEEYVGLDISQHGEKIGS-MYSEKVMDHFMNPRNQREITDADGIGEVGNQKCGDIMRIFLKIHENTVEDAAFQTFGCGAAVASSSMATEMIIGKTLEEAWEISNKAVAEALEGLPAQKIHCSVLAEEAIHAAINNYRERQGLPPW----GDVACAGCGDC--------HSCE
MKKFLCTIST--FVMAIGL---DKPVLSGADTAWIIVATSLVMIMTPAGLALFYGGMTRSKNILNTIGMSFMSYAIASILWVILLFSLAFGPDGGIIGGTEYLFFNNIKVTDLQGSIPKILFASFQMTFAGITLALISGSIVERVKFSFWLVFGSLWLIFVYSPIAHWVWGGGFIGSMGALDFAGGTVVHINAGVSGLVLAILIGKRKDYGKTAIIPSSIVLTVVGAALLWFGWFGFNAGSQLAADGIAANAFIVTNTSAAFGAISWIIIEWIFAKHPTMLGAASGAVAGLVAITPAAGFVSVPASILFGLLSGVTGFLGIFVLKSKLKYDDSLDAFGVHGLCGVLGALLTGIFANPEINSIG--KGLGNPKQLWIQFISIVVTIVYSGIITIILFYITKLFVPVRVDEESEIRGLDETEHGERGFNIMYSDKVMDHFMNPRNMGEIEDANGVGEVGNPACGDVMKLFFKIDDNVIQDVKFKTFGCGAAIASSSMATELLKGKTVEEVLELTNNAIVEALDGLPPAKIHCSVMAEEAIEAALKDYYKRIGKDPS----IVDEMKAKIKN--------RVKS
M------------------------ALDTGVTTWLMVSALLVMLMT-PGVGFFYGGLVRKKNFISMIALSFLVLSLTSIQWILYGYSLAFGPDGGFIGNLQYLGLSGVSAT--VAAYPPLVYMVFQLFFASVTLTIVTSAVAERVKLTSFIVFSLIWLTIVYCPIAHWAWGGGWAQQMGLIDFAGGTVVEICSGFAALALAMVIGKRAGFGEYSLEPHNIPIALLGAALLWFGWFGFNAGSALAVNASAVTAFVNTNTAAAAGALAWMFASWY-KGKPSSLGMVSGAIAGMVAITPAAGFVTPLVAVLIGAVAGVLCFGMM-LLRISRQLDESLDAWAIHGMGGVWGTLATGLFAAAAVA--GF-SGFGNTHQLVANTIGALAAVAYAFVMTFVIAWILDRVIGLRVTPDEEYVGLDICHHGERA---MYSETVMDHFKNPRNVGEIENPDGVGEVGNPVCGDIMKIFLKIENNIVVDAKFKTFGCGAAIASSSMATELVRGKTLEEAWQLSNKAVAEALNGLPPIKMHCSVLAEEGIHKAINDYRVKHGLEPW----QETSSHAHEHEE-----GIECQH
M-------------------------LDSGDTAWILAATALVMLMT-PGVGLFYGGLVRRKNVISMIALSFIAFALVSIQWVLLGYTLSFGPDAGFVGGLEFLGLSGVGMD---GTIPSLLFMVFQLVFAAITLAILTSAVAERVKVSSFIIFGVLWTTIVYDPLAHWVWGGGWTAALGTLDFAGGTVVHISSGFSALALALVVGRRIGFGSHIIEPNNIPMTLLGAALLWFGWFGFNAGSALAANGLAANAFVVTNTAAAAGALAWMFASWV-SGRPSSVGFVSGAIAGLVAITPAAGFVDVLSSIVIGAVAGLICYRAM-LFRISKGLDESLDAWAVHGVGGLWGALATGIFAVPAIG--GY-DGLGNVSQFIAQALGAGAALVYAFGATYVIAKVLDVTIGLRVSEVEEYVGLDISQHGEKV---MYQEQILEHYKKPRHRGPLEGATHEARESNPLCGDDLTLRLRVEGSRIEEARFEGQGCAISLASADMLAERIVGKGVGEAEVVSPRDVQAMLGPLSAVREKCAVLALDVLRQALRRKA------------------------------PGSGT
MSAYALPAGL---ILLPAA---AADGIDTGHTAWIITATALVLFMTLPGLALFYAGLVRARNTLSVLMHCFAVACISSVLWVLIGYSMAFGEVGGIIGGMNKLFLSGVTVDSASGEIPEVVFMMFQMTFAIITPALILGAFVERAKFTTTIAFSGLWMLLVYAPAVHWIWGGGLMTDVGVKDFAGGIVVHATAGAAALVAAVVIGPRKGFPNHLHPPHSPGLTMMGAAMLWVGWFGFNGGSALAANGGAGMAIAVTHLSAAVASLTWMALEWKQYGKPTLVGIVTGMVAGLATVTPASGFIGPLGGLVCGLGGGALCYVAVNTVKMKWHIDDSLDVFAVHGVGGILGSILVAFFALPSLGGLGLGDGVSVGSQLTSQIAGIVIAVIWSGLITFLIFKVLAGVFGLRVDPEEENEGVDLTEYGERAYDNMYSDKVIDHYEHPRNVGALDKDDGTGLVGAPACGDVMKLQIKVSAEIIEDAKFKTFGCGSAIASSSLVTEWVKGKSLDEAASIKNTEIAEEL-ALPPVKIHCSVLAEDAIKAAIEDYKAKDAKPES----DA-------------------AE
M--------------------------DSGDTTWLLVSTALVMLMT-PGVALFYGGMVRRKNLVSTLMMSFGAMALGGVLWVLIGYSLGFGNDNGLVGGLNFLGLNGVGQDTYATTVPHLAFMMFQGMFAIISLALITGAVVERIRFSALLLFGALWLCLIYSPIAHWVWGGGWLFNLGVLDFAGGTVVHINAGVSAMALVLALGARRGFLKEQMEPNNLPMVMLGAALLWFGWFGFNGGSALTAGGLASNAFVTTNTAAASAALCWIFLSWR-HRRPSLLGAVTGAVAGLVAITPAAGFVTPLAAIAIGAVAALVCYGAM-IFKMKRGFDDSLDVMAVHGVGGIWGALATGIFASVAVNSAGA-DGLGNVELFLKQALGVAVTGGFAFVGSFIIAKVVDKLVGLRVKEPEEMIGLDIAQHSERAYGRMYFEKVMEYFVNPLNSGEMENPDGIGRAGNDICGDVTEFYIRVKDNRLVEVKFKTYGCGAAVAISSLVSLMATDKTIEEAMKIDNKAVEAEIKGLPQNRSHCSQMGPQALHSAIADYKSKVQ----------------------------ARG
MRKILSAVALSTLTTMPLIAQ-AEPVLSGGNTAWVLAATAMVMFMTMPALGLFYGGLVRKKNVLSILMQSFISIALVSVIWVTFGYSLAFSDTPGVLGDFKWAFFNGIATSDSIGRIPHILYAMFQCMFAVITPALIIGAFAERMKFSSFLAFTVAWLVLIYIPLAHMVWSNGWLYKLGALDFAGGTVVHINAGFAALATALYLGKRSYL--KPFPPHNLPFAVIGAGMLWFGWFGFNGGSSLAADGLAANAVMTTNTAAATAALIWALFDKLVNGKVTVLGVATGAVVGLVSVTPAAGFVTVTGALAIGAAGSAVCFFMVSFVKEKFGYDDSLDAFGCHGMGGLVGALLTGVFADPVVWGGNY-SGLGNPKQLGIQALTSLVSIALAFLGTLVILKVVDLFLGIRVDPKTEAIGLDITQHNERAYTEMYSDKVMDHFRNPRNVGTIEDANGIGEVGNAKCGDIMKMYLKIDENIITDVKFNTFGCGSAIATSSMATEMIKGKKVDDALKISNKAVVEALDGLPANKIHCSVLAEQAVKAAVENYREHKNK----------------------------SA
M-----------------------AALNSGDVSWMLTSSALVLIMT-PGLAFFYGGLVKRKNIINTIMSSVILMGIASLLWVLIGFTLSFHGGGGIFGDFGWFGLNFDTLN---TTLPTLCLAIFQMMFAIITPALITGAIAERMKFGALVIFTTVWSILVYYPLAHMLWGGGFLFKLGAVDFAGGNVVHISSGVSALVLTLLLGKRKNFGKAPYHPHNVPFVLLGAALLWFGWFGFNAGSALAANGLAIHAFMTTNTAAATALLSWLLIEVIRNGKPTLVGASTGIVIGLVAITPAAGFVPVWAAIIIGALVSPICYFFITVIKPKFGYDDALDVFGCHGVGGIWGGIATGLFAQKSINSAAAWDGLGDAHLFVRQLAAIGITIGFAVVGTLIAAGISSLVTGIKVPPKSEDAGLDSSEHGETAYPDMYSEKVMDHFSNPRNVGELPDANGIGQVGNAVCGDIMKIYLKIEDNIITDAKFKTFGCGAAVATSSMATELVKGKTVEEALELSNKAVAEALDGLPPQKMHCSVLAEEGIKAAIDDYHARQAQKE--------------------------AV
M-------------------------VNAGDTAWLLASSALVLMMT-PALALFYGGMVRKKNVLSTIMYSLSAIPIVTLVWVLFGYSLAFGPSGGLIGGFSMLGLSGLVN-EIHGTVPSLAFVGFQMMFAIITPALISGAFAERMKFSAYALFIVCWSTLVYVPVAHWVWSEGWLFKLGALDFAGGTVVHLTAGASALVSAIMVGKRLKYPQERPLPHNLTMTLTGAGFLWFGWFGFNAGSALTSGYLAALAFMTTHLGAAGGALGWVIVEWKHRGKPTALGIASGLVAGLVAITPGAGFVSPLAAIVIGIIASVVCYIAV-LAKYKYGYDDSLDAFGVHGVGGLTGAILTGVFSQKREFAVGE-AGLGNPKQLAIQILACVVSALYAAAVTWLLLKVIDKLVGIRVTVADEREGLDTTQHGEDGYAGMYSDKVIDHAENPRNVGTLDKDDGTGLVGAPACGDVMRLQIKVSDDVIEDAKFKTFGCGSAIASSSLATEWIKGKKVEEAESIKNSDIVNEL-NLPPVKIHCSVLAEDAIKSAIADYRAKQAAKR-------------------------AAE
MNKLFYRSLMLVLTCLPFMAVSEPATLDKADNAFMMICTALVLFMILPGIALFYGGLLRAKNVLSLMAQVVVIFALVSVIWIVYGYSIAFSEGNDFFGGFDQVMLKNITLSSMTGSIPQFIHVVFQGAFASLTVALVAGALSERIKFSAVLIFSLIWTTFAYLPMAHMVWGGGWLSQDGALDFAGGTVVHINAAVAGLVGAYFLGKRAGLGKEAIKPHNLPMVFIGAAILFIGWFGFNAGSAGAADEVAALAFINTVVATSGAILSWALSEWLFRGQPSLLGASSGCLAGLVGITPAAGTVGIGGALIIGLLCGAAGLWGVVVLKRWLKADDVCDVFGVHGVCGIIGCLLTGILTASVFGGTGYAEGMTMAKQAGVQALSIVICIVWTAIVAACAFKFADMTVGLRVSIEQEREGLDVTSHGESAYN-MYSEKVIDHYENPRNVGSFDNSDGSGMVGAPACGDVMKLQIKVSDEIIEDARFKTYGCGSAIASSSLVTEWMKGKSLDEAEAIKNTTIAEEL-ELPPVKIHCSILAEDAIKAAIADYKSKRQ-----------------------------GK
MLKR--------LFLVPFV---EASELNSGDSAWILTSTALVLFMTLPGLALFYGGLVRSKNVLSVLMQCFTIACLISVCWVVYGYSLAFYGDGLFIGDLSAAFLNGVGRDSLSGTLPETVFITFQMTFAIITPALIVGAFAERMNFTAMCVFSVAWFTLVYLPACHMVWGGGYLAQKGVIDFAGGLVVHATCGVAALVIAIFLGQRNGFLTSPLPPHNRTFVMIGASMLWVGWFGFNAGSAVAADGSAGMAMLVTHISAAVGALTWMFIEWFKSGKSTIVGIATGMVAGLATITPASGTVGPAGALLIGLLAGSVCFYATQLVKSYFKIDDSLDVFPVHGVGGILGIIMLALVGNPEGFGSGA-AGIGSLAQLLIQLEGIFVICLWTAVATWIILKVTSVFIDIRVSSESEDKGLDVSEHNEQAYNLMYSKKVVDKFEDTLNVGRFDPKEGTGMVGAPACGDVMKLQIKCEQKIIKDVKFKTYGCGSAIASSSELVEMLIGKTLEEAKEIKNIEIAKAL-ELPPIKIHCSVLAEDSIKQAIEDFESKQ--------------------------------
----------------------PFSVISAGDTAWVMLSAILVLFMTIPGLALFYAGMVRKKNILSVMVQSFAACSLIAVIWFVCGYSLAFTPNNTFIGGLDRLFLHGLNVFPGASTIPESVFMLFQMAFAIIAGAIMTGAFAERMKFSAVLIFVGLWTLLVYVPTAHWVWGGGWLAEDGVLDYAGGTVIHINAGVAGLCAAMFIGKRIGYGKDAMPPYNLTLTLIGCAMLWIGWFGFNAGSALAADSRAGMAMVTTQISAAVGALAWILCEACYRHKPSALGLASGAVAGLVGITPAAGFVDAQSAVFIGFITSVICFFSVTKLKYKLGYDDSLDAFGIHGIGGIVGAVLTGIFVSADITGSEG-------ASLWIQIESVLITLVYSSAVSFALLWGMSKFMTLRVERDEERQGLDLTSHGERL--EMYSEKVIDHYENPRNVGSFDKKDGSGMVGAPACGDVMQLQIKVNDDIIEDAKFKTYGCGSAIASSSLITEWVKGKSLDEAQAIKNSQIAEEL-ELPPVKVHCSILAEDAIKAAITDYKAKRG------------------------------E
MRLFITSILF--L---------FNGKVNSADTLWVIISSILVLLMI-PALSIFYGGMVRGKNVLSTMSFSFVSMTVVGVLWFLIGHTIAFGPGNSFVGSMKYLFLGKDLMTDVHGTIPESVFSFFQGMFAIITIALFSGAIVERFKFSSYVFIISLWLIFIYAPLAHFVWGNGFLANMGVLDFAGGLVVHLSSAVASLVLILMVGPRKGYPQKQFIPHNLVLTGIGTGLLWFGWFGFNAGSALAVNNVAYYAFINTFVAGAAGGAVWMFLE-MKNSKPSFLGICSGIIAGLASITNAAGYVIPPIALLIGIMGGFICFYAI-QLKFKLGYDDSLDVIGVHGVGGLIGALMTGLFVS--IN---G-KGLGNIKQFIVQIVGILVTILFVGIGTFLIGKLADVIFGLRVGVEEEVEGLDLSQHGESAYN-MYSEKVMDHFMNPRNMGEIEDANAVGEVGNPACGDVMKLYMKINDEIVEDVKFKTFGCGAAIASSSMATELIKGKRVEDVLRLTNEAIVEALDGLPPAKIHCSVMAEEAIEAALKDYYQRIGKDPK----IVDEMKEKIKT--------EIAS
-----------------------------------MTATLLVLFMALPGLALFYGGLVRAKNMLSVLMQVMVVFSLISILWVAYGYSLAFTEGSPYIGSLSKLFLSGVTTDSLADTLPEYAFIAFQCTFAGITCALIVGSFAERMKFSAVLIFSVIWFTLCYLPIAHMVWGGGMLLGDGALDFAGGTVVHINAGVAGLVGAYMVGKRIGYGRESMAPHSLTLTMVGASMLWVGWFGFNAGSNLEATSGATLAFINTLVATAAAVLAWSAGEAVFKGKASMLGAASGAVAGLVAITPACGSVGPMGAIVIGGLSGLVCLWGVSGLKKMLGADDSLDVFGVHGVGGILGAILTGVFTAPSLGGTGA-EDFSIASQVWIQTYSVIITIVWSAVVAFIAYKIADIVVGLRVPEEEEREGLDLTAHGESAYHHMYSVKVIDHYENPRNVGAFGKEDGTGMVGAPACGDVMKLQIKVNKAVIEDAKFKTYGCGSAIASSSLVTEWVKGKTVDQALEIKNTEIAEEL-ALPPVKIHCSILAEDAIKAAVADYKKKHG------------------------------E
M--------------------------NNGDTAFMLISAALVFIMI-PGLAFFYGGLVKKRHVLSIMMQSIAGLGIVTILWVVIGYTIAFGTDNGLIGGLDYLGLKDVGLD--EMTIPHILFVAFQLMFAILTPALATGATAERLRFPAYVGILALWSLVVYAPVAHWVWGGGWLGSLGALDFAGGTVVHISSGISGLVAAIVIGKRYNKANDPTIPHNIPYVVLGGALLWIGWFGFNAGSELAADGTAALAFANTHIAACMGLLGWMISEKLHHGKATMLGAISGAVAGLVGITPACAFITPLASIVLGLIVGVVCYFSVAVLKEKLGYDDALDVFGIHGIGGTIGALMTGIFCTAAVNPLVANEGLGNFEQVKIQLIATLATYAYAAVATFIILKVVGIFTPLAASNIEQETGLDSTQHGESAYSLMYSDKVLDHFSNPRNVGELENANGVGTVGNAKCGDIMQIFLDIEDDIIKDVKFKTFGCGAAVATSSMVTEMVKGKTVEEAMNVTNAAVAEALDGLPPVKMHCSNLAADAVHAAIKDYYEKKT-----------------------------KV
MMKRKMVLPVVMSAALPLPAFSATEGMERADNGFMLICAALVYFMTLPGIALFYGGLVRRENVLSVMTQVIVSFALVLLLWVFYGYSMAFSDGNGVIGGLSHAFLSGITPVSNSGSISQLTHVIFQGSFAAITVALITGALAERIKFTAFLLFTVIWFSLAYVPMAHMVWGGGWLAEDGALDFAGGTVVHINAAVAGLVGAYILGPRLLPGKTATKPHSLPMVFTGTAILYIGWFGFNAGSAGKPDGIAALAFLNTVIAVAAGVLAWVIAEWCMRGKPSLLGACSGCIGGLVGITPAAGTVGVAGAIVIGLISGIAGYWGVTALKRRLKADDVCDVFGIHGVCGIAGCLLTGVFTASALGGTGYAEGVTMLHQVWIQAESILVTVLWSGVITYIAFKCAALTTGVRCTEEDEISGLDISTHGEQAYNSMYSDKVIDHYENPRNVGSFDNEDGSGMVGAPACGDVMKLQIKVDDNVIEDARFKTYGCGSAIASSSLVTEWMKGKTLDEAEAIKNTAIAEEL-ELPPVKIHCSILAEDAIKAAIADYKSKRR-----------------------------GN
MKKY------AMVMMMPGPVMAPLTQINDGNTAWVMTSAVLVLFMTIPGLALFYGGMVRKKNVLGTMMHSFTIAALVSILWMVIGYSLAFTPGNAFIGGFDRFFLYGMGLDQGEGTIPESVFMFFQMTFAIISTAIVTGAFAERLKFSALLLFSGLWVVLVYAPICHWVWGGGFMSQTPVMDFAGGTVVHINAGIAGLVASLVIGKRVGYGKDVMAPHNMVLTLTGAAMLWIGWFGFNAGSAGAADASAGMAMAVTQIAAAAGALVWMLCEKVAGHKPSALGLASGAISGLVGITPAAGFVGPQAALLIGILTTIGTYCASVFLKRKFGYDDSLDAFGIHGFGGIVGSVLTGLLFSNIIFGGEA----TIGSQLLAQIKDAAITIVYSSVITYVILKIVAIICGLRIDRDAEHEGMDISIHGEHI--EMYSDKVIDHYENPRNVGSFEKGDGTGMVGAPACGDVMKLQIKVGENIIEDAKFKTYGCGSAIASSSLITEWVKGKSLDEALAIKNSAIAEEL-ALPPVKIHCSILAEDAIKAAVADYRKKHD------------------------------E
MKSSLRGDSMRLLVLLITM---FADGLNTGDTAWVLVSSAFVMLML-PGLALFYGGMVRSKSALSTLLYSFSALCVAGVTWAVIGFTIAFGESSLFMGSMKYFMFGSDFMDAMSGTIPLGTFAIFQGMFAIITVALISGAIVERMKFSAWLLFMPLWIILVYSPIAYWVWGGGWLGKLGALDFAGGTVVHFSSGMAALAIALVLGNRKDFMHAKIIPHNVTYTVIGAGLLWFGWFGFNSGSALAADKIASLAFVNTMIAAAAAGFVWMIIE-MAVSKPSALGVASGIVAGLVGITPAAGFVEPWAAIIIGGLTGALCYWGI-TLKFKFKLDDSLDVFGIHGLGGLFGAIATGVFATV-----GA-EGLGNAGQVLIQIIDALACGGYSFIMTLIIAFAIKATIGIRITPEEETEGTDLNQHGEKAYNFMYSEKVMDHFMNPRNMGEIEDANGIGEVGNPACGDVMKIFLKINDDIVEDVKFKTFGCGAAIASSSMATELMIGKSVEELLQLTNDAIVEALGGLPPAKIHCSVMAEEAIEEALKDYYKSKGEDPS----VVDDMKAKVKK----------DN
MM-----------------------EFNEINSGFVLICTAMVMLMT-PGVGLFYAGLVRKKNLISMLTLSFISFALVTIQWVVIGYSLAFGPDGGIIGGPDHFMLNGVGFN-----VPDLLFMVFQLVFAAITLAIITSAVAERIKLSSFIIFGLLWTTLIYDPLVHWVWGGGWLSQMGVLDFAGGIAVHIGAGFGALALAFAIGKRLGFGDHSMEPHNITLTLIGGALLWFGWFGFNAGSALAVNEIAINAFIVTNISASAGALAWLGASWV-NGKPGSMGMISGAIAGLGAITPAAGYVGPVSAILIGVISGMLCYGAL-LFRMNKGWDESLDAWAIHGVGGLWGTIALGIFAVPAIG--GI-VGLGGYGQLEIQILGAVSAAIFAFTATYILAKIIDRIHGLRVSEEEEYVGLDISQHGEATIS-MYSETVMDHFENPRNMGTIEGADGIGEEGNPQCGDIMKIYIKVDENRISDVKFQTFGCGAAVASSSMATELIKGKTLEEAWELSNKAVAEALEGLPPQKMHCSVLAEDAIHKAINDYRVKQGLSPW----EERAGKETH------------HH
MR---------------------TIAIDAGDTAFVFISTALVMLMT-PAVGLFYGGLVRRKNIISMIALSFIAFSLVTVQWMLVGYTLVFGTDGGVIGGLDHLGLAGVGMD-----IPGLLFMAFQLTFAGVTLAIVTSGAAERVKISSFIVFGLLWTTLVYDPIAHWAWGGGWAQTMGVLDLAGGMAVEICSGFAALALCLVIGKRAGYGMYSMEPHNIPMTLIGGALLWFGWFGFNAGSVLSANGAAANALVTTNAAAAAGALAWLFASWY-RGRPSSLGMISGAIGGLVAITPAASFVDPMGALAIGAVAGLLCYGAM-LLRIKRSLDESLDAWAVHGVGGLWGTVATGVFAVAAVG--GT-AGLGNPGQLLVQVVCALAAMAYAFGMTYLLAKGVDRVMGLRVSEEEEYVGLDIAQHGESLQM-MFTEKVMDHFENPRNVGVLEDADAVAEVGSKECGDTTTLYLKIRDSRIVDVRFRTLGCAAAIASSSMATELIRGKTLEEAWALTNTDVVEALGGLPEPKIHCSVLAEGAIREAINNYRRSQGLDPW---------------------------
M------------------------EINEINSSFILICTAMVMLMT-PAVGIFYGGLVRKKNLISMLMLSFISFALVTVQWIFFGYSLAFGPDAGFIGGLDYVFLNGVGMD-----IPDLLFMVFQLVFAAITLAIITSAVAERVKLSAFIIFGLLWTTLIYDPLAHWMWGGGWASQIGALDFAGGIVVHIGAGFGALALALAVGSRFGYGDHNMEPHNIPLTLLGGALLWFGWFGFNAGSALGVNEVAINAFIVTNISASCGALSWLAAAWI-KGKPSSMGMISGAIAGLGAITPAAGFVGPMAAVCIGIVAGLVCYGAM-LLRLKKNWDESLDAWAIHGVGGLWGTIALGIFAIPAIG--GV-AGIGNFGLIQVQIIAAVAAVVYAFAGTFALAKIVDSFIGLRVSEDEEYVGLDIAQHGETIYP-MYSDKVMDHFENPRNQGTIEDADGIGEVGNPQCGDIMKIYIKVRDDIIEDVKFQTFGCGAAIASSSMATEMIKGKTVKEAWDLSNKAVAEALEGLPPQKLHCSVLAEEAIHKAINDYRAKNGLEPW----EEKGGHQEH------------HH
M----------------------PGGIVGADVAWVLVASALVMLMV-PGLALFYGGMVQGKNVLSTLMHSFGALAVVTVVWALWGYSLAFGESGGLIGGATHLFMRGVGQE---GTLPHILFFLFQGTFAAITPALISGAYAERLKFSAFLLFTVLWATFVYAPVAHWVWADGWLLKLGALDFAGGAVVHLTSGVSALVVALVVGRRRG---ARQPPHNLTFTLLGAGLLWFGWFGFNAGSALAANELAAVAAANTHLAAAAGAVAWGFVDLVRLKKVTALGAASGLVAGLVGITPAAGFVSPMGALAIGLLAGGVCYGGV-LLKEHLRYDDALDVVGVHGVGGALGALLTGVFATVSVNPAGA-DGVGNWALLGKQALSILAVAAFSALLTFVLLKVVQAVVGLRVDAEAEFDGLDPHVHGERAYHGMYSDKVIDHYENPRNVGTLDKADGTGLVGAPACGDVMRLQLKISDDIIQDAKFKTFGCGSAIASSSLVTEWVKGKTVDQAMTISNKDVAREL-ALPPVKIHCSVLAEDAIKAAIDDFKKKREARQ-------------------------QKA
M------------------------IPDSGNTAFILICTALVMLMT-PGVGLFYGGLVRRKNLISMFALSFAALAIVSVQWILFGYSLAFGPDGGLIGSLEYIGLRGVDFS-----IPDLLFMAFQMMFAAVTLAIITSAVAERIKLSSFIIFGLLWTTLVYDPLAHWVWGGGWMAASGILDFAGGIVVHISAGWGALALALVIGKRAGFGQYSMEPHNIPLTLLGGALLWFGWFGFNAGSALAANGLAVNALIVTNTAAAAGTLAWMAASWI-NGKPSSIGMISGSIAGLGAITPAAGFIDPIGAVIIGAVSGLLCYYAL-LWRLNRSLDESLDAWAIHGVGGVWGTVALGIFAVSGIG--GI-TGLGSSAQLALQAVGAVAAVAYAFAVTFMIAKAVDLTMGLRVTEEEEYVGLDISQHGESIYV-MYNDIVMDHFQHPRNVGEIPDADAVVEVGSPECGDTTKIYLTIRDNRIVDVKFQTLGCAAAIASSSMATEMIKGKTLEEAWKLTNRQVSDALGGLPEKKLHCSVLAEGAIREAINQYRKKKGLLPW-------------------------TE
M--------------------------NAGDTGFMLICSALVFFMT-PGLAFFYGGLVRRKNVVSTMMACAAIMGLSVVMWVLFGYSLSFGGNAGIIGDFRWFGLHGIKMNPYASTIPHLVYIAFQMMFAMITPALITGSLVGRVKFKALFLFIMFWSVIVYYPMAHMVWGGGFLAEIGSVDFAGGNVVHISSGVSALVFSIILGRRRGYEQTAYRVHNIPFVALGAFILWFGWFGFNAGSALAANGLAAHAFMTTALASASAMMSWMFIDVIKDGKPTLVGASTGLVVGLVAITPGAGFVPIWSAIIIGALVSPICCGTISLLKGKLKIDDALDAFGCHGIGGVWGGIATGLFAKHSINPVARWDGLGNYRLFVAQIIGIVVTVTVAIVGTLVCLGIVRLFTELRVDEKAEKVGLDISQHGESAYPSMYSEKVMDHFQNPRNVGKMEDADGVGEVGNAKCGDIMRMYIKVNDQTISDVKFNTFGCGSAIATSSMATEMIKGKKIDEALELSNRAVVEALDGLPPAKIHCSVLAEEAVKAAVKDYYDKNGIAYD----HEKFQSVDCA---------HCHE
MKRILLVFSV--LFIVLDLSV-SLNTINKADTSWMMVSTALVMLMTFPGLILFYSGLVKKLSALNTMLMSIVSYAIVSVIWFVFGFPLVFGKDFGIIGSFTDVFFSHIT--SVSGSIPTILFAVYQMTFAAITVSLISGALVERIKFKSWIIFTVLWVTFVYIPLAHWVWGDGWLAKLGVLDFAGGIVVHISAGISALAMCLILGRRKDM---RILPHQLGYSVIGAGLLWFGWFGFNAGSALSSGQLAVDAFINTNIAASSGLLTWMAIDLIKDNKATVLGAISGCIAGLGAITPDAGYVNISSALVIGIISSCLCYFAITFIKPKFNYDDTLDVFGIHGISGIWGSLALGIFANPLINGA---KGLGSATQIVSQIIGVVVAIIYCFTITFLIGLLIQRFFGLRVSRESEIKGLDESEHEESAYEFMYSEKVMDHFRNPRNVGIISDADGIGEVGNPRCGDIMKVYIKVKDNIIEDVKYETYGCASAIASSSIASELIKGKTLEEAWKITNKAVAEALDGLPPIKMHCSVLAEEAIHKAINDYRKSHNLELW----EERTHAEVIKE-------HQCNN
------------------------------------------MLMT-PALGFFYGGLVRQKNALSTIMHSFFMLGFVSVIWALVGYSLAFSPTGGFIGGLSWVGLNGVGVEDYAATIPHQAFMVFQMMFAVITPALISGAFAERKRFKAFVIFSLFWLLLVYVPVAHWVWGGGWIRTMGALDFAGGTVVHITSGVSALVCALVLGKRTGYGSEPMEPHNATLSILGTGMLWFGWFGFNAGSSLGSGALAASAFVNTHLGASMGAITWMTASWIRHRRPSVLGASAGAVAGLVGITPAAGFVTPLAAIIIGFLAGVGCFMAVEML-VRGRVDDSLDVFGVHGVGGIIGAIATGIFATKSINEFGA-DGLGNPGQLVTQIIAVVVVAAYAALITWGLLFIINAIVGIRVSPEEEARGLDASQHGETAYQIMIIERLFDHYEHPRHSGTLEDADLVHSGGNPDCGDLLTFYLKINTERITDLAFEGRGCTISQAGASILSEYLHGAPLTTIEAMDDEEIFDMLGEVVRSRQRCSTLALNTLKAAVLRYR--------------------------------AGR
MKKY------WLLAFLPITA-HPISAISAGDTAWVMLAAILVLFMTIPGLALFYAGMVRKKNILATMVQSFAVCCLVAVIWLVCGYSLAFTPNNAFIGGLDRLFLNGLNVFPGAGSIPESVFMVFQMAFAIIAGAIITGAFAERIKFGAVLVFVGIWTLLVYVPTAHWVWSGGWLAEDGVLDYAGGTVIHINAGVAGLCAALFIGKRIGYGKDAMPPYNLTLTLIGCAMLWIGWFGFNAGSALAADSRAGMALATTQIAAAVAALTWMLCEVISKHKPSALGLASGAVAGLVGITPAAGFVSAQSAVLIGLITSVFCFVAVTKIKYKLGYDDSLDAFGIHGIGGIVGAVLTGVFVSTDITGGD--------ASVLAQVESVVITLIYSSVMSVIILWVMSKFTDIRVSTDEERQGLDLVSHGERL--EMYSEKVIDHYENPRNVGSFDKKDGSGMVGAPACGDVMQLQIKVNDNIIEDAKFKTYGCGSAIASSSLITEWVKGKSLDEAQAIKNSDIAAEL-ELPPVKVHCSILAEDAIKAAIADYKAKNS------------------------------K
MKKTYLPFIVALVLFVPGELP-DEGKYNYGDIAWILVASCLVFLMT-PGLSFFYGGMVNRKNVISTLVQSFIATGVVSIVWVAVGFSLSFGTSNGLIGDPSFLFFKGVPSGSLGTTIPLLLFALFQMKFAVITPALVVGAVAERIRFTSYVLFMVLFSLLVYAPIAHWTWHDGILFKLGVLDFAGGTVVHISAGCAALAGVLVLKRRKDHEKKELQPANIPFVLLGTGLLWFGWFGFNAGSALGANGLAASAFATTNTAAAAAGLSWIFFDVIRGRKASALGFCIGAVVGLVAITPAAGFVGIPQSIMIGFASAIVSNLVA-HYKSKTAIDDTLDVFPCHGVGGMVGMLLTGIFASKNVNGAIS-DGLGGFELFKNQVIGLVIVVVYSFSVSYGIFKLINLIHPLRVSEEEEELGLDATQHNEQYHPHMYAERVLDYYNNPRNAGTLDKSSGTGLIHVPEYIEVVRIQIEVSKRVIMDARFKTFGCGAAIAATSITTEWLKGKTIEEAARLDHMDIVEAL-SLPPAKIHATILIEDAVKAAINDYRFKNGLEPM----REEVPEEGYEL-------EEEHN
M--------------------------SEGAIAWMLVATALVLLMT-PALGFFYGGLVRSKNVLNTLMMSFGAVSVVGLAWALLGYSLAFSAGWPLVGGLSHALLRGVDLE-ASGAIPHVLFMAFQGTFAVITAALISGALVERMRFGPYLAFLGLWAIAIYAPIAHWIWGGGWLADLGALDFAGGTVVHINAGIAAVVAALVLGRRRDYGRQAILPHNIPFVLLGAMLLWLGWFGFNAGSALGANEIAGLAFANTMLAPMATALVWMILDLVRSGKATAVGLATAIVVGLVAITPAAGFVSPLSAIVLGALAAFPSYFAL-LWRARTRLDDSLDVFAAHGVGGLTGALLTGVFAQESWNGVA--NGLGNPLQLLIQAVAVLAVVAYSAAGTFLILRAIALVTSLRVADAAERAGLDVTEHGEQAYTAMYREHILDHYQHPRNYGTLERPDRTFEDSNPLCGDRIRIDLKLENDRIADIRFTGRGCAISQAAASILTEMVKGKTLEEVKQLGAQDLLEELGPISPARRKCALLSLKVLKAAAYGLNEW-------------------------------PT
MKKCILPLCL----IFPTHVFAVLEQANNADNGFMMICTALVLFMSIPGIALFYGGLLRSKNVLSMLSQVLVTFSLISVLWIVYGYTLTFGEGNWFFGDFEHLLLVGIDITDVNGSIYELIWVAFQGSFACITCCLILGAFAERIRFSAVLIFMVLWFTFSYIPMAHMVWGGGILGDEGALDFAGGTVVHINAAVAGLMGAYLLKNRIGYNREPLKPFNLPYVYLGAAILYIGWFGFNAGSSTHADEIAGLAFINTVAATAAAVLSWSFAEWVLRGKPSCLGAASGVIAGLVGITPAAGFVGVGGAMLIGLICGFAGVWGVSSLKRILKIDDTCDVFGVHGVCGIVGCLLTGIFASKSLGGLGYADGIDMTTQVGIQLMSVITCVIWTSVIAFVAYKIADICVGLRVSEEHEREGLDINSHGESAFNSMYSDKVIDHYENPRNVGSFEKGDGTGMVGAPACGDVMKLQIKVGENIIEDAKFKTYGCGSAIASSSLITEWVKGKSLDEALAIKNSAIAEEL-ALPPVKIHCSILAEDAIKAAVADYRKK---------------------------------
MKKF------ILLLLSFSSSSIPISDISSGDTAWVMISAILVLFMTIPGLALFYGGMVRKKNVLSTMAQSFAVSGLIAVIWLCFGYSLSFTPNNAFIGGMDRFFLQGLNVFPGAGTIPESVFMIFQMTFAIIAGAIITGATVERMKFSALLLFVGLWSLLIYVPTAHWVWGGGWLVNDGVLDYAGGTVIHINAGVAGLVAAIVIGKRVGYRHEVMMPHNLVLTLIGTAMLQIGWFGFNAGSALAADARAGMALATTQISASVGALTWILVEVFCKHKPSALGLASGAVAGLVGITPAAGFVSVQSALFIGMITSAVCFVGVMKLKYWFRYDDTLDAFGIHGLGGIVGAVLTGIFVSPDISATE--------TTLWTQIESVLITIIFSASGSFVLLKIIDKTVGLRVERDEERQGLDLSCHGERI--EMYSEKLLDHYENPRNVGSFDKKDGSGMVGAPACGDVMQLQIKVNDEIIEDAKFKTYGCGSAIASSSLITEWVKGKSLDEAQAIKNSQIAEEL-ELPPVKVHCSILAEDAIKAAIADYKAKKA------------------------------E
M---------------------FEYKIDNGDTAWMMVCTTFIFLMA-PALGFFYAGLARAKNALSLMYLTVLSVAVVSIQWYLIGFSLTFSATGPFIGDSVHFLLRSVGVQLESQTIPQSVFMIFQAMFACITPGLAFGSAAERMSLGPAILFIFVWTTCVYDIITYWVWGNGWLNVMGVLDFAGGTPVHISSGLAAVAYAMVLGKRRDYHENVNTPHNVSFVFLGLALLWFGWFCFNAGSALGANAQSVHALICTHLSACVAAVVWVLMDYRHARKWSIIGLCTGAVAGLATITPGSGYVSYSSSLAFGALGSFVCNLAV-QYKHKYGFDDALDVFAVHYIGGLVGLVLTGIFAQRNVMALAFPGGWGNWMQVPYQLAAIASVSAYSFVVTYIILIVLNMFPFLRLADEDELIGTDWAEMGERAYALMYHPKVIDHYENPRNVGTLNKSNGTGLVGAPACGDVMKLQIQVDDTKITDVKFKTFGCGSAIASSSYMSERVLGLSLDEAEKIQNTEIAREL-SLPPVKLHCSMLAEDAIQSAIRDYQKKRG----------------------------TLQ
M--------------------------NSGDIAYVLICSALVFFMT-PGLAFFYGGLVQRKNVVNTMMACVAIMGISIVMWVLFGYSLAFGGNGGIIGDFRWFGFEGVTWEPYASNIPHVVFAIFQMMFAVITPALITGALVGRMRFKALLTFVVIWSILVYYPMAHMVWGGGFLAKIGSVDFAGGNVVHISSGVSALLLAVILGRRKGYEHNIYRIHNIPFVVLGASILWFGWFGFNSGSALAANGLAAHAFLTSAVSAASALLSWMVIDYIKEGKPTLVGASTGLVIGLVAITPGAGFVPVWSSFIIGALVSPICYFGVKFIKNRLKIDDALDAFGCHGIGGIWGGIATGIFAKSSINPVARWNGLGETKLFVAQVIGILVTILIALIGTAICVGIIRIFMPLRVNEKEEQIGLDISEHGENAYPSMYSEKVMDHFSNPRNVGEIENASGVGTVGNAKCGDIMRMYLDIDDNIIQDCKFKTFGCGAAVATSSMATELVKGKTVQEALQVTNKAVMNALDGLPAVKVHCSLLAEEAIHAALWDYAEKNGIQIE----GLQKPKSDIHEDEE----VVEEY
M---------------------AESLLNTGDTAWILMSTALVMIMTLPGLALFYGGMSKNKNVLNTMFLSLTGFAIASVIWIAYGYQFTFGSTGGFIGAPTNFLLTGISLDHVDTTIPELLYVVFQATFAAITVALISGAVVGRMKAKAWMVFVALWLTLVYVPIAHWVWGGGWLFNLGALDFAGGAVVHLNSGIAALALITVLGPRKD---RRLLPHHLGYAVIGAALLWFGWFGFNAGSALGANGLAANAFITTNTAAAMAMIAWILLDIWKTGKPTILGAITGAVAGLVAITPAAGFVDVPASLIIGFTTVFVSYFGISYLKPKLGYDDALDAFGVHGLSGTWGAILTGVFACPAINEAA---GLGNPNQLVIQIISIVAVALYSFIVTYIIAQVLDKTMGIRVDEQTEIEGLDANEHEEVGYRIMYSDKVVDHYTNPRNTGVIKNPDGEGTVGNPVCGDIMTIYIKVDDDKLSDVKFSTFGCGAAIATSSMITEMAIGMDVDEAYHITRNDVADELDGLPPIKLHCSNLAADALQAAIENYREKKEK---------------------------GEL
M--------------------------NYADIVWVLISTALVMLMT-PAVGLFYGGMVRRKNLLSTITMSALTLGIISIEWVLVGYSMAFGPDFGLIGTLDWAGLRNVGYKDYAATIPHLLFMAFQMMFAVITPALIVGAYVERIKFSSYILFTLLWALFVYNPVAHWVWAGGWLKNLGALDFAGGTVVHITAGVSALALSLVLRPRKDFGKVQMEPNNVPLTLLGAFLLWFGWFGFNGGSSLAANEIGVNAFVVTNVAAASAAVSWMIISWL-YKKPSAIGIATGAIVGLVAITPASGYVNALSAIVIGAVASVISFYFI-RLRERLKLDETLDVWACHGMGGTWGALATGIFASKAVNPGGN-DGLGNFQLFVVQILSVAVVWAFSFVITFIIAKILDKTVGLAVTYEEETVGLDISQHGEEAYGIMYSEKVLDHFMNPRNVGEIEDADGVAQVGNPKCGDIMKMYLKIENGIIVDAKFKTFGCGAAVATSSMATEMVKGKTIEEALQITNKAVAEALDGLPANKLHCSVLAEEAIKAAIEDYLNKQKQQT--------------------------QN
M---------------------------TGNVAFMFVCTIMVFFMT-PGLAFFYGGMVRRKNALNTMMFCMAMMGIGMLLWFLCGYSLSFGKDAGIIGDLNNVLMRNVSWEGGEGDAPEMVSALFNMMFAVISPAIILGAVAERMKFSKMMLFVVIWSFLVYYPLAHMAWGGGLLEMIGSIDFAGGNVIHISTGVSGLTACIILGSRKGYGAMSYHPHNIPLFLLGASMLWMGWFCFNCGCAGGANSIAVLAFANTALSSAASMVVWMLIEALVQKKCTVMGAVTGGIVGLVGITPGAGYVPLWSSLIIGATAAPICYLAISKMKKKFGYDDALDAFGCHGVGGIWGGIVTGIFATKQMNDAVPQEGLGDYRLFLSQLGAIGISIAVAVVMTTIIMLVLKKCSGVRVSDLEEAQGLDLIEHGERAYPDMYSAKVMDHFMNPRNVGIMEDADGVGQVGSARCGDTMKIYLKIQDGIITRATFETFGCGTAIASSSMATVLITGKPLSQALALTNQAVAEALDGLPEQKLHCSVLAEQAVRAAVRDYYDRSHIPYD----PADFP-------------VYEEE
MSKTVAPFLVLIIIFVSPAASFPKYTYNSGDIAWMLVSCAFVFLMT-PALAFFYGGMVGRKNVLSTMIKSTVSAGIISVLWIVIQFSLCFGKSNGLIGDPRFFFFKDVMNGSLASTIPLPLFAFFQLMFAIITPGLVVGAVAERIRFSSYTLFIVLFGILVYAPLCHMAWHNGLMAGWGVQDFAGGTVVHISAGMAALAGALVLKPRKNP--AATAPANIPYVLIGTGLLWFGWFGFNAGSAVGAGPLGVYAFATTNTAAAAAGLSWMFWDVIRGKKPSVLGFCIGAVVGLVAITPAAGFVGVPQALFIGFIAAIISNVIAEFLKHKTRYDDPLDVFACHGIGGITGMLLTGVFST--VKPI---EGA--PSQFPIQLVGMLVAVSYSFAMSFIIFKVINLVLPMRVTQEEEAEGLDASQHNEKYLQEMYSKKVLEHYENPRNVGSMDAKKGTGLVGAPECGDVMRLQIEVDETVIKDAKFKTFGCGSAIASSSLATEWLKNKTIDEAMTIDNMDIVEEL-ALPPVKIHCSVLAEDAIKAAIQDYRKKNGLPEL----ELEAK---------------IVH
M--------------------------QAVDTAFVLLCTALVILMT-FGVGFFYAGLVHRKNIISMITLSFISFALISLQWIFFGYTLSFGTDMGIIGSTEKIALMNVSLD-----LPEMVFMVFQMAFAGITLAIVTSAVAERIKLSSFLLFGLAWSTIIYDPIAHWVWGGGWAQQMGVLDFAGGIVVHICAGFSALALAFVIGKRRGFGEYTLSPYNIPLTLLGGGLLWFGWFGFNAGSALAVNTIAVNAFIVTNISAAAGTFSYMLTSWY-YGKPSSLSMISGTIAGLGAITPAAGFVGPMEAFIIGTVSGIICYYAL-VFRLARQWDESLDAWAIHGSGGLWGTLAAGIFATAAIG--GV-NGLGNPQQLITQAGAAFVILAYSFIGTWILALAIDKIIGLRVKEEEEYVGLDISQHGESSRA-MYSEKVMDHFMNPRNQGEIPDADGVGEVGNPTCGDIMRIFLTVKDNIITDVKFQTFGCGAAVASSSMATELIKGKTLEEAWEVSNKAVAEALEGLPPIKMHCSVLAEEGIHKAINDYRIKNGLEPW----EEKGGHTHSHDD------LACEE
M------------------------VLDSGATAWILAATALVFVMT-PGVGFFYGGMVRRKNFISMIALSFLAFALVSVQWVICGYSLAFGPDSGFIGNLDYVLMNNVSMD---LIYPPILFVMWQLVFATVTLAILTSACAERVKLSSFIVLGLLWTTLVYDPLAHWAWGGGWAMTLGSLDFAGGTVVHISSGFGALALALVIGKRIGFGKYAMEPHNIPMTLLGATMLWFGWFGFNSGSALTADGLAGSAFLVTNTAAAIGALAWLGASWI-HGKPSSLGMVSGGIAGLVAITPAAGFVDTKAALVIGAVAGVLCYGCM-LLRIGRGLDESLDAWAIHGMGGLWGALATGIFATAAVN--KY-TGLGNVDQFIHNAMGAFAAVAYAFVVTYILATIVDKIMGLRVSEDEEYVGLDISQHGERIPN-MYTEKVMDHFMHPRNVGAVADPDGVGQVGNPVCGDLMEVSIKVEKDVITDIKFKTFGCGSAIATASMVTELAKGKTLDEAEKISRQDVADELDGLPPRKMHCSNLAADALHKAIEDYRKKTE-----------------------------TG
M------------------------ALDTGDTAFILICTAMVMLMT-PGVGLFYGGMVRNKNVISMIAMSFIAFAIVTIQWVTAGYSLAFGSDSGFIGSLEHFGLNGVGMG-----IPDILFMVFQLVFAGVTLAILTSGVAERIKLSSFIVLGVLWTTLVYDPLAHWAWGGGWASQLGALDFAGGTVVHISSGFGALALALVIGKRSGFGKFSMEAENISLTLIGGALLWFGWFAFNSGSALAANGLAANAFVVTNISAASGALTWMLASWA-KGKPSSLGMVSGAVAGLVAITPACGFVGPMAAIAIGGIAGVLCYRML-LLRVKKGLDESLDAWAIHGMGGLWGALATGIFASASIG--GV-DGLGNVDRFLIQALDAGVAITYAFVVTYILAQVVDKTMGLRVTETEEYVGLDISQHGESTKG-MYSRRLLEEFTNPQNVGVIEDADGVGQLGNPADGDVITIYIKVKDDVLVDVKFKTFGCAAAIATSSMVTQMAKGRTIEEARLITKEEVAEALGGLPSGKMDCSNFAPDTLRMAIEDYQKKQ------------------------------KT
M--------------------------NTGDTAFLLISAALVFLMT-PGLAFFYGGLVRRKNVCNTMMACVSIMGLSIVMWILFGYSLSFGGNLGIIGDFRWFSFQGVGMDPYSDTLPHLVFAAFQMMFAMITPALITGALVGRMRFKALFLFICLWSVIVYYPLAHMVWGGGFLSAIGSIDFAGGNVVHISSGVSALLLALFLGRRRGYETTSYRIHNIPFVVLGASLLWFGWFGFNAGSALGANGLAAHAFITSALSAATALLSWMLIDVIKEGKPTIVGASTGLVVGLVAITPGAGFVPVWSAFIIGGLVSPICYVTVTFIKKHLKADDALDAFGCHGIGGIWGGIATGLFARSSINSTAKWDGLGDTRLFMAQITGILISIAVAAAGTLICVGIVKLFTPLRVTPKVEQLGLDISEHGESAYPDMYSEKVMDHFQHPRNVGEIENASGVGTVGNAKCGDIMRIYLDIDENIIRDVKFKTFGCGAAVATSSMATELVKGKDINEALKITNKAVMEALDGLPPVKVHCSLLAEEAIHAALWDYAEKNHIQID----GLEKPKSDIHEGEE---EEQEEY
--------------------------------------------MT-PALALFYGGLVRSKNVLSTFMHSFFALGLVTIQWVVIGYSLSFAPTGGWIGGLDHMFLAGVGLE--GQTIPHILFMVYQLMFAIITPALISGAFAERVKFSSYVVFTLAWTTLVYDPLCHWVWGGGWLGARGALDFAGGTVVHLSSGISALVFALVLGKRLGYPKQKMLPHDLTMTLLGAGMLWFGWFGFNAGSALTSGGLASLAFVNTHIAAGAGALAWATIEWVRHKKPSALGVASGLVAGLVAITPAAGFVGPMAGLGIGLAAGVVCYLGV-LLKSRVGYDDALDAFGVHGIGGALGAVLTGVLASTVWNSAGQ-DGLGNTGLFIENLLSVVVAGVYAAGVSFVLLKIIDKVMGLRPAPEMEQEGLDITLHGEEAYAEMYSNKVIDHYENPRNVGTLDKEDGTGLVGAPACGDVMRLQLKVNETVIEDAKFKTFGCGSAIASSSLATEWVKGKTVDEAMSLKNTEIVKEL-NLPPVKIHCSVLAEDAIKSAIEDYRRKQAAKKA------------------------EQK
MRKLIAPFVIAVVLFIPALPN-DGKLYSAADTGWIIVATALVFLMT-PGLAFFYGGMVHRKNVISTMIKSVVASGVVSILWVTVGFSLCFGESGGFIGNPGFAFFQGVGSGSLAPTIPLTLFALFQLMFAIITPGLVVGAVAERIRFTSYILFIALFSLLVYAPIAHWTWHEGFLFQMGVLDFAGGTVVHISAGCAALAGALVLKRRQSHEQKEIPPANIPYVLIGTGLLWFGWFGFNAGSALGANSLAVSAFATTNTAAAGAGLSWMFFDVLRGKKPSVLGFCIGAVVGLVAITPAAGFVTIPQSIFVGVLAAIISNLAI-YYKQKSTLDDTLDVFPCHGIGGMVGMLMTGIFATKAVNAAGN-DGLGNPEFFFTQLKALGIVVAYSFAVSYGIFKFINFILPLRVTSEEEELGLDESQHNEKYMQIMYSEKLIDHYQNPKNVGTLDKSKGTGLVGAPECGDVMRLQIEVDDTMITDAKFKTFGCGSAIASSSLATEWLKGKSVDDALKIDNMAIVEEL-ALPPVKIHCSVLAEDAIKAAINDYRKKNGLEEI----VFEEK---------------GVH
--------------------------MENADIAWLSVSTLLVLMMVVPGLALFYGGMVRSKNVLSVLMQTTSVFCLAVVLWFVYGYSLAFTDGNAFFGGFSKLFLSGLFNAAESGSVPELLFAAFQATFAGITCALIIGGFAERARFSAVLVFTVVWFTLAYVPIAHMVWYPGLLFAAGALDFAGGTVVHINSGIAALTAAALVGKRLGYGKEALQPHNLPMTYIGAAVLWVGWFGFNAGSALAANNTAVLAFMNTLIATAIAVLAWSATEKLLKGRSSLLGAASGAIAGLVGITPAAGLVGPVGALIIGLIAGVACAWSVTYVKHWLRIDDALDVFCIHGIGGIIGAILTGIFNAQSLGGPGI-TSAEIPAQIWTQVEGVLLTIVWSGVVAIVAYYVAKVLCGFRVSEEDERAGLDISAHGESAYRKMYSDKVLDHYENPRNVGSFDKDDGTGMVGAPACGDVMKLQIRVNEEVIEDARFKTYGCGSAIASSSLITEWVKGKTLAEAAAIRNTEIAQEL-ALPPVKIHCSILAEDAIKAAIKDYQDKHA------------------------------S
M-----------------------EGLNGADVGFVIFAASLIMFMI-PGLALFYGGMVKSKNVLSSTLHSYMALAVISLQWILVGYSLAFGPDNGLIGGLNWAFLKDVGMSDYAATIPHLLFVVFQMMFAVITAAVISGAFAERMRFPAFLLFLVLWSTFVYDPVAHWIWGGGWLKQLGVLDFAGGFVVEISSGIAGLVAAIVIGKRRR---TRPDPHHIPMAILGGGILWFGWFGFNAGSALAANGIAVNAFLTTNTAAAAGAISFVTMEWIINKKPTALGTVSGAIAGLVSITGGAGYVTPGSSLIIGLVGGLLSFLAISRLKPKFGYDDALDAFGCHGVAGIWGALATAVFASIKVNPAGA-DGLGNVELFRNHLIAIGAIVVYTAVMTFVILKAISLVTTLRTKKEEETEGLDISLHGESAYNNMFSDKVMDHFMSPRNVGVISDADAEGSSGDPECGDALTIYIKVEDYVITDISFLVFGCVAAIASSSMTTELAKGRNLEEALQITNQDIADALDGLPESKMHCSVLGADALENAIKNYYTKNQ-----------------------------KK
M--------------------------NAGDTAWVLVCCSLVLLMT-PALALFYGGMVRRKNVLSTLTLSYTFMALIGVQWLLYGYSLAFGEDQGIIGGLNFLGFNGVGALDYSKTIPHGLFAAFQMMFAVITPALITGAFVERVKFKSFLLFSLLWATLVYDPLCHWVWGGGWLKALGVLDFAGGTVVHIAAGFSALAFALVIGPRKGFGKSPMEPNNIPFTVLGAGLLWVGWFGFNAGSALAANGVAVNALLTTNTSAATAGLVWMMLSWL-DGRPSPLGIATGMVVGLAAVTPASGYVTPMAAMVIGAVAAPLSYYTM-RFRDRHRLDESLDVWACHGMTSTWGMIAAGLFATTAVNADGA-NGLGNPGQIGVQLLAVVVTVAFSFGMTYVLARLLRASIGLRVTVMEEEVGLDISSHGERSYS-MFSEEVVKRWLNPKNIGKMEAPDGVGRITGP-CGDTMEIFLKIRNDRITNAFFMTDGCGTTIATGSMVTDLATGKEIKEALKISQEVILDALGGLPEDSKHCALLASNTLKEAIKDYLAYKSDPWK----------------------RSYGK
MKKLVTPFLVLIVIFAPPELS-DEGVYNGADIAWILVATALVFLMT-PGLAFFYGGMVHRKNVISTMIKSVVATGVVTIIWVTVGYSLCFGESGGFIGNPTYLFMKGINSSSLAPTIPLGLFALFQLMFAIITPGLVVGAVAERVKFTSYILFIALFSLLVYAPIAHWTWHEGFLFKMGALDFAGGTVVHISAGCAALAGALVLKRRKAHDQIEIPPANIPYVLIGTGLLWFGWFGFNAGSALGANALAVSAFATTNTAAASAGLSWMFFDVMRGKKPSVLGFCIGAVVGLVAITPAAGFVAVPQSIFIGFIAAILSNLAV-YYKSKSSLDDTLDVFPCHGVGGMVGMLMTGIFATKSVNGAGA-EGLGNTEFFITQVKALLIVVTFSFTVSLGIFKLISVMLPLRVSSEEEELGLDATQHDEKYVQ-MYSEKVIDHYSNPKNVGTLDKSKGTGLVGAPECGDVMRLQIEVDDSVITDAKFKTFGCGSAIASSSLATEWLKGKTLDQAVAIDNMELVEEL-NLPPVKIHCSVLAEDAIKSAINDYRKKNGLEEL----VFEER----------------IH
MKRILLLLGL----LLSSNAWAVKTVADKADNAFMMICTVLVLFMSVPGIALFYGGLLRSKNILSMLSQVLISFSLIAVLWVIYGYSLAFGDGNWFFGNFEWVLLKGIAITDVEGSIYQLIWVAFQGSFACITCCLILGAFAERIKFAAVMIFMVIWFTFSYVPMAHMVWGGGILGNEGALDFAGGTVVHINAAVAGLIGAYLVRQRIGFNKEPLKPFNLPYVYIGAAILYIGWFGFNAGSSTHADEIAGLAFINTVVATAAGVLAWSAVEWIHRGKPSCLGACSGVIAGLVGITPAAGFVGVGGALIIGLICGVAGVWGVSGLKRLLKVDDTCDVFGVHGVCGIVGCILTGIFTAESLGGVGFENNISMIEQLFIQVMSIITCVIWTAVVALIAFKVADKLVGLRVSIDHEREGLDINSHGESAFNDMYSDKVIDHYENPRNVGSFDKNDGSGMVGAPACGDVMRLQIKVNDEIIEDAKFKTYGCGSAIASSSLVTEWIKGKSLDEASAIKNVDIAQEL-ALPPVKIHCSILAEDAIKAAIEDYKNKKN------------------------------K
MKNAAVPFFLLLVVVYPGVPKAVKDGIVAGDVAWMLCSAGLVLLMT-PGLALFYGGMVSTRNVISTMLQSFICMGVISVLWIVVGFSLAFGDSGGIIGDPRYFMFRGVLESPLASTVPLVLFAFFQLKFAVISPALITGSFSERIRFTSYILFACLFSMLIYAPIAHWTWHDGILFKMGVLDFAGGTVVHISAGCSALAAAIYLRNRKQ-GQLHLNPSNIPFVLTGTGLLWFGWFGFNAGSAVGANDVAASALATTNTSAAAAGMAWILFDAFKGKKPSALGFSIGAVVGLVAITPSAGFVTIAHSIFIGTATSIISNMVV-AWTAKTSIDDTLDVFPCHGVGAMVGMLFTGIFAHQTVNPANTGNGLGETKLFLAHLAGLGIVVAFSFVGAFALLKITDLISPLRVSKDEEIQGLDITQHGEQVS-AMYSDKLLDHYNNPKNVGTLDKSKGTGLVGAPECGDVMRLQIEVDENVIADAKFKTFGCGSAIASSSLATEWLKGKSIEDAIKIDNMVLVEEL-NLPPVKIHCSVLAEDAIKAAVNDYRKKNGLEEI----QFEES---------------VVH
MKKPSAPFAVALVVFTPTLP--TSGKFNSADIAWLLTATALVFLMT-PGLAFFYGGMVHRKNVISTMIKSVVAAGVVSIFWVFIGFSLCFGDSGGFIGNPGYLFFKGVMSGSLAPTVPFALFALFQLMFAIITPGLVVGAVAERIRFTAYILFIALFSLLVYAPIAHWTWHNGFLFKMGVLDFAGGTVVHISAGCAALAGAMVLKRRQAHNHQEVPPANIPYVLIGTGLLWFGWFGFNAGSALGANVLAVSAFATTNTAAAAAGLSWMFFDVIRGKKPSVLGFCIGAVVGLVAITPGAGFVAVPQSIFIGFVSAIISNMAV-YYKSKSVLDDTLDVFPCHGIGGMVGMLLTGVFASKAVNDAGT-DGLGNAAFFFTQLKALGIVIAYSFTVSFLIFKFINFVLPLRVSSEEEEIGLDATQHNEKYVQHMYSEKVIDHYSNPKNVGTLDKAKGTGLVGAPECGDVMRLQIEVDETLITDAKFKTFGCGSAIASSSLATEWLKGKTVDQAVQIDNMDLVEEL-NLPPVKIHCSVLAEDAIKAAINDYRKKNGLEEL----VFEEK---------------GVH
MSKVVAPFVLSAILTIQSKPD-DPSTYSAADITWILVSSALVFLMT-PGLAFFYGGMVDRKNVISTMMKSLVAAGVVSVLWIVVGFSLCFGDSGGFIGNPTFMFFKNVMTGDGAPTIPLGLFAVFQLMFAIITPGLVVGAVAERIRFTAYVLFVALFGLLVYAPLAHWSWHNGFLAKMGVFDFAGGTVVHISAGCAALAGALVLKRRHTHEHREIPPANVPYVLIGTGLLWFGWFGFNAGSALSAGPLAVSAFFTTNTAAGAAGLSWMFFDVVRGKKPSALGFCIGAVVGLVAITPAAGFVAVPQSIFIGVVAAIISNVAV-YFKQKSTLDDALDVFPCHGIGGMVGMLMTGIFASKNVNPAGP-E--GGLAFFLIQLKAMLIVVAYSFVVSYAIFKFIGLILPLRVTAEEELEGLDATQHNEEYAGSMYSDKVIDHYNNPKNVGTLDKSAGTGLVGAPECGDVMRLQIQVGDDVIQDAKFKTFGCGSAIASSSLATEWLKGKSVDEALKIDNMEIVEEL-NLPPVKIHCSVLAEDAIKAAINDYRKKNGLEEL----VFEER----------------IH
MKKF-IPFGVIVVLVYPSVTLTKDSKIDSGDTAWLLVSTALVLIMT-PGLAFFYGGMVSKKNVLSTMLQSFVCMGVITVIWVIFGFSLAFGDSGGFIGDPRFFMMKGTLGNKLAPTIPLVLFAMFQLKFAVITPALITGAFAERIRFNSYVIFLCLFMIFIYAPLAHSTWHDGFLFGKGVLDFAGGTVVHMSAGWAALASALYLKQRND---KAHAPARISYVLLGTGLLWFGWFGFNAGSALGSGTLAATALATTTTASAAAAMAWMFFDILRGKKPGVMGACIGAVVGLVAITPAAGFVTIPHSLIIGIVAAVVSNLVV-IWRSSTSIDDTLDVFPCHGVGGMVGMLLTGVFAHQNVNAGNTGNGLGETHLFFLHVITLIGVSAFAFFGSLLLLKITDMISTLRVTPEQELAGLDVSQHDEEL---MYSDKVIDHYTNPRNVGTLDKSSGTGLVGAPECGDVMRLQIQVDDNVITDAKFKTFGCGSAIASSSLATEWLKGKSIDDAMKIDNMDIVEEL-ALPPVKIHCSVLAEDAIKAAINDFRVKNGLAPI----ESEK----------------VHH
M-------------------------IDTGSVAWVLASTALVLLMT-PALGLFYGGMVRKKNFISVLMLVFASLMIVILQWFLLGYSLVFGTD-LVIGGLNHLGLNGVEFGTLGLQIPDLLFAAFQMTFAGLTLAIIVSGVAERVKFGAFLLFGVLWTTFVYDPIAHWLWGGGWLQQLGALDFAGGTVVHISAGFGALALAIYIGKRSGFGSYNFHPQNIPLTFFAGGVLLFGWMGFNGGSALAANELAIHAIMVTLISAAAGTISWMIANWR-HGKPSSLGFISGTIAGLGAITPAAGFVNMWAALLIGTVAGILCYYAL-IWRVKKGFDESLDAWSIHGVGGFWGTIACGIFATAAVG--GV-SGLGNAYLLGIQILDACVTAVFAFGVTYLLAWVVDKTVGLRVSEDEEYIGLDLTLHGEMVR--MYSEKVMDHFTNPRNVGMIEDPSGVGEEGNPSCGDIMKMYLKVENDIIVDAKFQTFGCGAAIASSSMATEMIKGKTLEEAWTLSNKAVAEALDGLPPNKMHCSVLAEETIHKAINDYLVKSGREPW----GDEECSSCGHDC------DTCEL
M-------------------------INSGDVSFILICVILVFFMT-PGLGLFYAGMVRRKNVLNTMMSVLFCCGLTTVMWFAFGYSLSFGPDGGIVGDLSNAFFHGINETPYASNIPGILFALFQLVFCMVTPAIVVGSLVGRMKFSALFIFVAAWLMFVYYPMAHMVWGGGLIAGFGAVDFAGGYVIEISSGISGLVACIMLGSRKGYRVKSYHPHNIPLFVLGGAILWVGWFAFNGGSALAADGLAIHAVVTTMIASAAAMLSWMLVEMILYTKVTIMGAVTGSIVGLVSITPGAGFVPYEAALFIGAIVSPICFFFLTKVKVKFGYDDSLDAFGCHGISGIWGVIATGLFAQSAINPVAKWNGLGDTQLFTAQIIALLIAVIYSGVMTGVIMLILKKVMVIRVSPEAEALGLDISEHAEEGYAQMYTDVVMENFTCPKHVGELEDANGIGQVGSPACGDIMKIFLKINDDVIEDASFKTFGCGAAVASSSMATDMIIGKTIEEAGKFKNSDVVDALGGLPSEKIHCSVLAAEAIQAAIADYQNN-------------------------------KA
MKKYSIPLGLLMVAVVPHVPQ-TGGDIVPGDVAWMLTATALVLLMT-PGLSFFYGGMVGKRNIISTMLQSFVAMGVVSILWVVVGFSLSFGDSGGFIGNPFYFMFNHVDGADLSPTIPLALFALFQLKFAIITPALITGSFAERVRFSSYLLFITLWVLLIYTPLAHWTWHEGFLRQMGVLDFAGGTVVHMSAGFAALAGAMVLGRRKSHKSEPHTPANIPFVLLGTGMLWFGWFGFNAGSALAASDVATVAFLNTNTASASAMLAWMFLDGVRGRKISALGAAVAAVVGLVAITPAAGFVSVGASIFIGAVASIISNLAV-YWKNKSTLDDTLDVFPCHGMGGIVGMILTAVFANEV--------GLGDPTTFLHHLLALVIVGVFTFGGSYLLYKITDMIIPLRVTEEQEFLGLDLSQHGESLSENMYSDKVMDHYNNPRNVGSLDQKDGTGVVGAPECGDVMKLQIKVDETIIEDARFKTFGCGSAIASSSLATEMLKGKTIDEASEIKNTALVSEL-SLPPVKIHCSVLAEDAIKAAIDDFRKKQAAKHA----KSET----------------SAS
MAKKHFFLFILLILFAPVSGG-DNSAIVPADIAWILTASAMVFFMT-PGLAFFYGGMVNKKNIISTMLSSFIALGVITVLWVVVGFSLAFGDDGGFIGSPKFFMFNHVFSGKLAPTIPLMLFAIFQLKFAIITPAIVVGAVAERIKFAGYLLVMILFTLFVYTPLAHWTWHEGFLFKMGVLDFAGGTVVHISAGCAALAGALVLKPRQDLKGNSIFPANIPYVILGTGMLWFGWFGFNAGSALSASSLAVYAFATTAVASASAALSWIFFDAARGRKPSALGACIGAVVGLVAITPGAGFVAIGPSIFIGAVTSIISNLAV-HWKSKTSIDDTLDVFPCHGLGGIIGMLLTGVFANKTINPAGA-DGLGGIDLFNKHLIALLIVVAYSFCVSWVIFKIANALIGLRVDEENENIGLDLSQHDETYSSSMYSEKVIDHYTHPRNVGTLDKAKGTGLVGAPECGDVMRLQIEVDENLITDAKFKTFGCGSAIASSSLATEWLKGKTIDQALEIDNMDIVEEL-ALPPVKIHCSVLAEDAIKSAINDYRVKNGMEPI----ALEK----------------SHH
MKKW-FAMALVGVLLVEPAAQ-QGGPIDTSDTAWILTATALVLLMT-PGLSFFYGGMVRLKNVVSTLLQSFIAMAVISLIWVVVGFSLCFGDSHGLIGDPRFFMFSGVGGEDLAPTIPLMLFALFQLKFAIITPALITGAFAERVRFKAYVLFMVLFTLVIYAPLAHWTWHEGFLRQWGVLDFAGGTVVHMSAGFAALAGALVLGRRKVHENTTHAPANIPFVMLGTGMLWFGWFGFNAGSAMSASSLATLAFATTNTASAAAMLGWIAFDWLRGRKPSAMGACIGAVVGLVAVTPAAGFITVGQSIFVGLVASFVSNAAV-HFKNRTPVDDTLDVFPCHGLGGVVGMVLTGVLAKDV--------GLGETRTFMMHMLALVLVSVFSFAGSFLLYKLVDRIVPLRVTREHEEEGLDLSQHGETVGEAMYSDKVIEHYENPRNVGTLDKEDGTGLVGAPACGDVMRLQLKISEDLIEDARFKTFGCGSAIASSSLVTEWVKGKTVDQAMTISNKDVAREL-SLPPVKIHCSVLAEDAIKAAIEDFKKKRAARQA------------------------KAS
MSKRILPFVLVAVMFVKPAADYDAPQYSSSDIAWVLVSTALVFLMT-PGLAFFYGGMVNRKNVISTMIKSVVAAGVVGVLWVVCGFSLAFGESNGIIGNPTYAFYDGVKSGPAANTIPLSLFSLFQLMFAIITPGLVVGAVAERIRFTSYVLFIVLFALLVYAPVAHWSWHEGFIAKMGAWDFAGGTVVHITAGCAALAGAIVLKQRKSHAKKEIPPANVPYVLIGTGLLWFGWFGFNAGSAVGATPLAVNAFGTTTTAAASAGLAWMFFDVIKGKKPSVLGFCIGAVVGLVAITPGAGYVGIPQSIIIGLVGAIVSNIAV-AIKQKSKLDDTLDVFPCHGIGGMVGMLLTGVFASTAVHSGGP-QGLGNPQFFFIQLKAMAIVVVYSFVVSYGIFKFINLVVPMRVSESEEEEGLDASQHNEKYLQLMYSDKLIDHYQNPKNVGTLDKSKGTGLVGAPECGDVMRLQIEVDETIIKDAKFKTFGCGSAIASSSLATEWLKGKSVDEAVTIDNMAIVEEL-NLPPVKIHCSVLAEDAIKAAINDYRQKNGLETL----KFEES---------------VIH
MTQLTFSFVLLIISVYPASFPTEGVTFDSGNVAWMLVASSMVLLMT-PGLSFFYGGMVSPKNIISTMLQSFIALGIISVIWYVVGFSLAFGDSGGFVGNPLHFMFNGVGTAGINQGIPFVLFAAFQLKFAIITPALITGSFAERVRFWSYIIFIVLWSILIYAPLAHWAWHEGFLFKMGVLDFAGGTVVHISAGIAALIGARVLGRRKTHEGQSHAVLYTPYVILGTGLLWFGWFGFNGGSALAANGQAVTAFVNTNLASAAAAIAWILVDTMRGRKPSALGACIGAVVGLVAITPACGYINFGPSLLIGAVAATVSNYAV-VRKSRTSLDDTLDVFPCHGIGGIVGMLMTAIFATEAFGGVIA----GNPKLLISHLIALAIVVAYTGVGSWLVYKLTNMISPLRVSEDQEEEGLDISQHEETVVEMMYSDKVLEHFQNPRNVGTLDKSKGTGLVGAPECGDVMRLQIEVDATTIVDAKFKTFGCGSAIASSSLATEWLKGKTIDQALTIDNMTIVEEL-ALPPVKIHCSVLAEDAIRGAIADYQQKNGIEVA----VAE-----------------KAH
MKQFTLSIFL---LLAPSA---NNSTVDTGTTAWMMMSVALVLLMI-PGLAMFYGGLVRTKNVLSTMMHSYIALAIIGVLWVAVGYSLTFGNSGGVIGWNSYFFLQGIDN-TIVDGIPEYIMAMFQGKFAIITPALISGAIAERVYLRGYSLFIALWFLFVYCPLCHWIWSEGWLFNAGVIDLAGGLVIHVSAGASALVAAIYIGPRKGFPNRPMHPNNLVMTMMGAGLLWVGWFGFNAGSTLQSGLDTARALTMTQISAASGALTWLIIEAIAFRKATALGFASGILAGLVVITPAAAVVLPKGALFLGAASSLVCFYAL-KMKMKFGYDDSLDCFGIHGVGSGLGVLLLCFFVRQSWMDSAAAAGGGAFDQLGVQLVGMGVTIALAVPVTYLLCVFVEKTVGFRIDAQSELEGLDQALHGEKGYGQMYSPTVIEHFTDPHNIGYIEDATVAVQYGEPSCGDFLLVFLKIDNDIISEMKYKVLGCAAAIATASITSVMATGRSVSEALELTEAEIVEALGGLPPDKVHCSNLAVGALKAALRVYLSRLEQAA------------------------EENP
M-------------------------INVGDTAFILICAALVFIMT-PGLALFYGGLGRRKNMVNNMMNSVFILGLGISLYALIGYSLSFGDGGQIIGSLKNVALNGITKDIFGENLPTFAFVAFQMMFALITPAIITGSVAGRMKFKALFIFIGLWSVLVYYPLAHMVWGGGFIGELKALDFAGGDVVHISSGLTGLILAIILGKRQGYAQTSYRVHNVPLIVLGMGLLWFGWFGFNAGSALAANGLAAHAFMTTAVSAAIALVTWLAIDVIKQGKATLIGACTGVVAGLVGITPAAGFVSITGAFVIGITTSIVCYFGITLIKKVLKIDDALDAFGCHGIGGIWGGLLTGFFVVPELNLTEGLGGLGGWTQFIAQAEGILVTIAIVIVGTLICAGITRIFTPLRVDKKEELQGLDVSEHGENAYPDMYSEKVMDHFANPRNVGEIKDADGVGEVGNPVCGDMMTFYVKIKDNKLEDVKFKTFGCGAAIAVSSMVSEMAIGKTVQEALKITNADVAAELGGLPPNKMHCSNLGADALHKAIEDYEKKHG------------------------------K
M-------------------------IDFGNTAFVLICSAMVCFMT-PGLAFFYCGLVRRKNALTIMMQSFVAMGVVAVVWFVCGFSLAFGKDGGIIGGLEYAFLNGVGLQTYAPSIPFLAFFLFQLMFAVITPALITGAFADRVSFKSYLIFLALWCPLVYAPCAHWIWGGGFLQKLGVVDFAGGIAIHTAAGMAALASIFFVGKRTIRPDEDTRPYSVPYIALGTGILWFGWFGFNGGSALAANGVAAVAFINTAIAGATAMVTWMLLAWRKDGHPSIVEAMTGAVAGLATVTPASGYVAPWAAALIGVAAGLVCRLAI-QFRRRKAWDDALDVWGVHGVGGMLGSLLVGVFAQNSIGGV---DGWGNPHQFLVQVLAVAVVAVYSFVITFALLKAIQHFVPVKVSQEEELAGLDSLFH------AMFTDKVIEHFMSPRNVGNMPDADAEGTCGVPSCGDALALYIKVKDNVIEDISFLVFGCVAAIATSSMTTELVKGKSLDTALKLTDTEKTSRD-YFP----------FTGIFPGMAYYKRRKPNNRR----------------------FLWTH
MAKAKIPFILVIVFVFPSVPK-TPAELNQADVAWMLTATAFVLLMT-PGLAFFYGGMVNRKNVISTMLQSFICMAMLTVIWIVFGFSLAFGDSGGIIGDPTFFMMQNVLDGSLAPTIPLALFAMFQLKFAIITPALITGAFAERIRFTSYTIFILFFFCFIYAPLAHATWHEGLLFKLGVLDFAGGTVVHMSAGWAALASALFLKRRNEP---THSPAMITFVLLGTGLLWFGWFGFNAGSAMGANSLAATAMATTMTASAAAALAWIFFDGVKGRKPSAMGTCIGAVVGLVAITPAAGFVTLPHSIAIGVISAVVSNLLV-DLRTRTSIDDTLDVFPCHGVGGMVGMLLTGVFASKGVNPAIADQGLGETKLFLAQSGALIGVSIFAFAGSWALLKVTNLISPLRVSMEEEQLGLDLSQHDERI---MYSDKVIDHYSNPRNVGTLDKSKGTGLVGAPECGDVMRLQIEVDENVITDAKFKTFGCGSAIASSSLATEWLKGKTVDEALAIDNMEIVEEL-ALPPVKIHCSVLAEDAIKSAINDYRVKNGLEPL----VEAK----------------SHH
MKKY-LPFVIIILLFTATVPTGENPDLNTGDTAWLLTSSALVLIMT-PGLAFFYGGMVSKKNVISTMLQSFICMCLITVIWVFFGFSLAFGEDGGIIGNPSFYMMSGVLGNVALPTVPIALFAMFQLKFAIITPALITGAFAERVKFNSFLIFITLFSIFIYSPLAHATWHEGILAKFGVLDFAGGTVVHMSAGWAALAAAIYLKGRIN---ISHNPARISYVILGTALLWFGWFGFNAGSAGGANTLAAYAFATTTTASSAAALAWIFFDIVRGKKPSAMGTCIGAVVGLVAITPAAGFVSIPHSIVIGVVAAIISNLVV-IWRSKTNIDDTLDVFPCHGVGGMVGMVLTGVFAHNSINGVVTDNGLGETKLFVAHLVALVAVSVFAFFGSLLLLKITDLISPIRVHEEAETVGLDRSQHDEEL---MYSDKVIDHYSNPRNVGTLDKSKGTGLVGAPECGDVMRLQIEVDENVITDAKFKTFGCGSAIASSSLATEWLKGKTIDEAVTIDNMDIVEEL-ALPPVKIHCSVLAEDAIKSAINDYRVKNGLPAL----EIEK----------------SHH
M-------------------------YDEGTSAFMMVCTMLVFLMT-PALAFFYGGLSRRKNVVNTMIMAFSVIGIVGVLWVVLGWSLAYGGDSPFFGGFDQLMCSGALSELEDASYPGVVDMAFQLAFAAITAAIITGSLAGRMKFVAVIAFIAIWSVVVYAPLAHMVWGDGSFIGIGALDFAGGDVVHISSGLTGLVLAVLLGKRRGFGMMAYRPHNVPFVLLGAGLLWFGWFGFNAGSAFAADAVAALALLNTMVAPAAAMLAWMLVEAAHTRKVTLVGACTGVVTGLVAVTPAAGFVDVWAAVVMGVVTAPICYAAIAFLKPRFGYDDALDAFGCHTVGGIVGGLLTGVFCVPELSWTEV-GGLGDPSLLVSQLLGILVTIAFVAVATLVIGFVLKAAFGLRVDAREEGEGLDARQHGESAYPDMYSDKVIDHSLNPRNVGEIEDASGCGTVGNAVCGDIMRVYLDIDENVIRDAKFKTFGCGAAIATSSMATMLVKGKNIQDALAVTNKAVAEALDGLPPVKMHCSLLAEEAIYAALWDYAEKNGIAIE----GLEPPVHDVSELEG-----EHHA
MSD-----------ALPSGLT-LNARYDKGDMVWIMVSGVLVWIMI-PGVGLLYSGLARKKHALSLLWASMMAVCLVSFQWFFWGYSLTFGVGSVFLGSLENFCLMNVLGNFAAAAVPDIVFCFFQGMFAMITGCLMIGGACERARLGPMMVFLFLWMTVVYCPIAMWTWNDGWLYTLGALDFAGGGPVHMSSGIGALAYALICGKRHDPGIPKYRPHSVTSVVLGTVFLWFGWFGFNGGSSGNATIRGFYACVNTNLAAACGGLTWMFVDYFRCGKWTTVGMCSGAIAGLVGITPAAGFVPVYFSVPIGVITGIVCNFAV-DLKSILHIDDGMDVFALHAVGGFTGSVLTGLFAADYVAHLDG-GGWQHYKQLGYQLAAATSTLLWSFVVTSILLIVMNKIPFLRLSEDEEELGTDAAQIGEFTYQEMYHPKVIDHYQNPRNVGSFNKSLGTGLVGAPACGDVMRLQIKVSDDVIEDVKFKTFGCGSAIASSSYLTELVRGMTLEEAGQVKNTAIAKEL-SLPPVKLHCSMLAEDAIKSAIKDYRSKRATTTL----GP------------------EAA
M-------------------------YDTGTTAFMVLSTALVVMMT-PALALFYGGLSRKKHVVNTMIMSIVAACIVGVVWVLIGDSIAYGNAALFVGGFERIFSNWSVAEAIYGSYPSTISIAFQASFAMVTTAIISGSLAGRIKFSAYALIVCLWPILVYAPMAHMVWGGGLIGNIGAIDFAGGTAVHISSGLSGLVLCLILGKRIGMGQLNYRPHNVPFVMLGAGLLLVGWFGFNGGSALIADANAGLAVLNTLVAACAAGVAWAIIEHLVNKKVTLVGACTGIVAGLVVITPACGFVAPWAAVIMGLIVSPVCFVAIAYLKCKLGYDDALDAFGCHGVGGIVGAILTGIFAIPELSFTDF-GGLGDPTLLGAQALGVLVTIVYVGIMSAIVGLIAKALCGLRVEKEIEQTGLDTTLHGESGYPDMYSTKVMDHFTNPRNMGEIENASGCGTVGNAVCGDIMRVYLDIDDNVIQDAKFKTFGCGAAIATSSMATVLIKGKTVQEALEVTNKAVMEALDGLPPVKVHCSLLAEESIHAALWDYAQKHGIEIK----GLQPPVKDIEEILD-----EEEE
M--------------------------DPSDTTWIIIATGLVMMMT-PSLGFFESGLLRSKNSLSVIMQTFTGLGVLSALWFILGFSAVYGTSSGIVGATDFIFFNNIPLQPYAPTIPGITFASYVMMLAVVTPLLITGAVAERMKWSAFLVFIIAWSIFIYYPLAHWVWGGGWLAQMGVFDFAGGIVIHTSAGMSSLAAALVLKRRKNFGTSLLLPHNIPLAVIGGSLLWLGWFGFNAGSGFITGALASNVLLVTHISSAMGATVWVLLSWKRSGRASLVAALNGMLVGLVAVTPSAAYITAQNAFFLGIIAGIISYFAMILFKDKLKIDDALDVGAVHGVTGITGSLAVGLLASAVLFPSVP-NGLGGGQLLQAQAIGVGVAVLLGFGGTIIISKVIDKTIGLRVKEIEEDIGLDITQHAEKAYVEMYHEMIVDYSRNPSNFGKIENADVMYHDSNPLCGDSIDIYINVSDDKISDIKFHGRGCAICMACSSVLTEIVKGKTIEEAKKIQKNDVLSELGNLQAVRIKCALLSLKVFKYGLYTYLAKHLKSGD----ADVLK-----------QEASSLY
MRRYVASAAQDAAAIQPSGTDMEVASYNPGDIAWLLTCTALVWLMI-PGVGYLYSGLVRRKNALTVLFLTMLAMAMISFQWFIWGYSLAFSPTGKFLGDMHFALFRHVLETQANNKVPQVVYMIYQNMFAALVPAVLIGAAAERGRVLPACIFFFCWSTCVYCPVVHWIWAEGWAFQYGVLDYAGGGPIEICSGVTGLVYSIFLGKRRGFGTHSFKPHNVSYVIQGTIFLWGPSILFNGGSTFAANVKAAVAITNTNLAASFGGLFWMLMDWRLERKWSAVGYCTGAICGLVAITPAAGFVGYGPAIFIGAFAAIVSNLLT-TLKGLFAFDDAMDIYACHGVAGIVGLVFTGVFAQAEIAATDG-GGWGNYVQVGWQLAYICAVWGWTFVVSYALMFLINLIPGFRVDEEGEIIGVDEVEVRLLLFSL---KQVIDHYERPRNVGSLDKNDGSGLVGAPACGDVMKLMIKVDDKIISDVKFKTFGCGSAIASSSYITERVRGLSLDQAAAIRNTEIANEL-NLPPVKLHCSMLAEDAIQAAIKDYKKKR--------------------------------
M----------------------------EPNGWILTSAALVMLMV-PGLALFYAGMVRRKNAVNMIMLSLVSYVIVSLQWVLFGYSLSFGDGSDFIG--------------FPSPMPEDLFAFYQLTFAAITLAIITSAAAERMKFSSFVLFGLLWTTFVYDPFAKWLWGNGWLAKLGALDFAGGAVVHISSGFGALALALALGNRAGYGEHDIKAHNVPMTLLGAGLLWFGWFGFNGGSSLAVNETAVRAVIVTNTAAATGALVWLLIS-LRSGRVGSLAFVTGAIAGLASITPAAGFVTIWQSIVIGVVAGVLCYYAM-VYRVKKKIDESLDAWAIHGVGGAIGMLMLGIFN----------------GKFIPQLVAVTVTIIYAFAVTYIIAKVVDVVTGLRVSEEEEYVGLDISQHGEEAYS-MYSEKVMEHFRNPRNVGVIEDADGVGTVGNPVCGDMMTIYIKVKDDKIVDIKFQTFGCAAAIATSSMATELAKGKTLEEALKITKKTVAEALGGLPPQKMHCSNLAAEALKRAIADYLKKQGRIDELKRLGLDKLSEEEHEEE------VCEV
M------------SVMPSA---GSEPASSGDTAWILICTILVSMML-PGVAFFYGGMLRKQSMTSIMAQTLIAAGIMTLSWVILGYSLAFGSSGGIIGNLDFVFMNGLDEG---SDYSAMEFALFQMMFAVLTSAIILGACAERVRFVAIAWFLLFWGLLVYVPMAHWVWSGFESIGLTVLDFAGGDVVHICAAVSGLALVMFVGNRKDSIRR-SRAHSVPLTFLGAMMLWVGWFGFNGGSGIFANGQAVHAIFVSQLAAAAAMIAWAVCQYMVVGRVGVLGLIAGAVSGLVAITPGAGYVGTPEAFVIGLVGGVLCFWSVRIIRARFSLDDALDVFGVHGVGGIWGGIAVGLFAESKYTGGTV--GLGSTDLFVGQLCAIAITIVFCFAVSYMLALLLSKVMPLRIPAEEESIGQDVVEHGEPAY-SMYSDKVIDHFTNPRNVGEIENASGVGTVGNAKCGDIMRIFLDIDENVIRDCKFKTFGCGAAVASSSMATEMVKGKSVQEAMAITNKAVMEALDGLPVVKIHCSLLAEEAIHAALWDYCQKSGTVIE----GLKPPKKDIND----------AC
MQNFLIFIVILAIVILLSVFTKDHDDKYYSNIAWMLTATALVMIMTMPGLAFYYGGFSLKNSQLNTMAMVFVSYVIVAIIWVVYGYSLAFGETGGVIGNLNKFFLYGVKSSDQVDNMPEFIYVLFQFTFAAITVALVSGGLIERIKFTSWLLFVVLWTTLVYIPIAHWVWAEGFLKKYSVIDFAGGTVVHLNSGIATLMGTIILGERLNR---HENPRSMPYILLGTCLLWFGFLGFNGGSAYGANERAAAALINTNTSAAVSSFVWLLMQNFHSGKPTLAGMCDGAIAGLVGITPAAGNVNIMGAFIIGIIEGASLYWVI-LWKTKFNYDDTFNTFALHCVAGSFGAILTGLYADSEICRISHEDGFGNYMQLPKQLIGVSVCLAYSALMSCLILVFLKKTFGLRVTKEEELAGVDLSQHGENPYPTMYHEKVIEYYEHPKNVGSYDKSDGTGIVGAPACGDVMKLQIRVK-DKIQEAVFKTFGCASAIASSSYATEWITGMTLDDAMNLKNTDIAKYL-HLPPIKLHCSMLAEDAVKAAVKDFQRKA-----------------------------ENK
