# Supplementary material for: Inter-protein residue covariation information unravels physically interacting protein dimers
Source: BMC Bioinformatics. 2020 Dec 17;21:584. doi: 10.1186/s12859-020-03930-7 (PMC7745481; doi:10.1186/s12859-020-03930-7)
Supplement: Supplementary file 5 — Additional file 5. Final ER-MSAs at different ASA thresholds. Available on Mendeley data (http://dx.doi.org/10.17632/9bk2r55286.1). [file 12859_2020_3930_MOESM5_ESM.zip › Additional file 2/Final ER-MSAs/Negative ER-MSA dataset/ASA0.0/paired_MSA/2ns1-B-2b3t-A/MSA_IDs.txt]

sp|P0AC55|GLNK_	sp|P0ACC1|PRMC_
tr|G2IZG9|G2IZG	tr|G2IY81|G2IY8
tr|G4E7G2|G4E7G	tr|G4E4V3|G4E4V
tr|I3TQD8|I3TQD	tr|I3THI2|I3THI
tr|A0A179D4Z7|A	tr|A0A179D2S9|A
tr|A0A0S3QVR3|A	tr|A0A0S3QW49|A
tr|Q2BRN3|Q2BRN	tr|Q2BHZ1|Q2BHZ
tr|A0A1N6SZQ7|A	tr|A0A1N6U5X6|A
tr|C7RMR3|C7RMR	tr|C7RNJ3|C7RNJ
tr|A1WZQ7|A1WZQ	tr|A1WVR3|A1WVR
tr|A0A1K1WNP4|A	tr|A0A1K1YX17|A
tr|A0A1E4PSX2|A	tr|A0A1E4PX48|A
tr|A0A0A1VDZ6|A	tr|J0KG80|J0KG8
tr|H1G0U6|H1G0U	tr|H1G1E4|H1G1E
tr|A0A1C7HEN4|A	tr|A0A1C7HLC5|A
tr|Q46Y18|Q46Y1	tr|Q46WS7|Q46WS
tr|A0A1A6DUW2|A	tr|A0A1A6DU26|A
tr|A0A0C5VDC2|A	tr|A0A0C5VAP1|A
tr|A0A0U3E908|A	tr|A0A0U2TEA9|A
tr|Q9EZQ4|Q9EZQ	tr|H0PXM6|H0PXM
tr|A0A0Q7SYX2|A	tr|A0A0Q7SN73|A
tr|A0A162FUK1|A	tr|A0A166GD70|A
tr|F0S0G0|F0S0G	tr|F0S278|F0S27
tr|A0A1G0NCI1|A	tr|A0A1G0NM33|A
tr|A0A1V3TSQ2|A	tr|A0A1V3TWK9|A
tr|A0A1B7UQA6|A	tr|F7NY74|F7NY7
tr|A0A0P0MAD6|A	tr|A0A0P0ME40|A
tr|A0A147GNC9|A	tr|A0A147GUS2|A
tr|A0A163CQA9|A	tr|A0A163BCF0|A
tr|A0A1M4TAN1|A	tr|A0A1M4VAE6|A
tr|A0A133XG72|A	tr|A0A133XLP2|A
tr|A0A0Q4XQV8|A	tr|A0A0S9NCY2|A
tr|A0P547|A0P54	tr|A0P599|A0P59
tr|A0A1R1M1T1|A	tr|A0A1R1MHM8|A
tr|A0A120II45|A	tr|A0A0X8GQP2|A
tr|A0A0S8BK32|A	tr|A0A0S8KX99|A
tr|A0A059KLQ0|A	tr|A0A059KJB1|A
tr|A0A0K6IVH1|A	tr|A0A0K6IWM4|A
tr|A0A1C3EIT4|A	tr|A0A1C3EF45|A
tr|A0A0J1DAR4|A	tr|A0A0Q5HKR6|A
tr|A0A1R1IBN5|A	tr|A0A1R1ICY9|A
tr|C1D4X1|C1D4X	tr|C1D8T7|C1D8T
tr|A0A0U2U0S1|A	tr|A0A0U3MB68|A
tr|A0A1F8VTY4|A	tr|A0A1F8VAZ0|A
sp|Q9CJK1|GLNB_	tr|J6CSI0|J6CSI
tr|Q1H484|Q1H48	tr|Q1GYE6|Q1GYE
tr|A0A167IGU5|A	tr|A0A167HIS9|A
tr|A9BMF8|A9BMF	tr|A9BP61|A9BP6
tr|W0SAW3|W0SAW	tr|W0SEG7|W0SEG
tr|A0A0A0DS92|A	tr|A0A0A0DVG6|A
tr|A0A1E2VCJ4|A	tr|A0A1E2V6U9|A
tr|V4J298|V4J29	tr|V4IEX1|V4IEX
tr|G8QH81|G8QH8	tr|G8QM26|G8QM2
tr|A0A160FQK3|A	tr|A0A0Q5P557|A
tr|A0A1C3K7A2|A	tr|A0A1C3K5P5|A
tr|J7U897|J7U89	tr|J7TCM5|J7TCM
tr|A0A0B2BL77|A	tr|A0A0B2BNJ6|A
tr|A0A0E9M710|A	tr|A0A0E9M6L6|A
tr|A0A0C5JBS7|A	tr|A0A0C5J6M8|A
tr|C6WTQ1|C6WTQ	tr|C6WT82|C6WT8
tr|J8SCF8|J8SCF	tr|A0A0Q4L5X5|A
tr|Q1QSQ3|Q1QSQ	tr|Q1QXC5|Q1QXC
tr|A0A0J5GGJ5|A	tr|A0A0J5GIL4|A
tr|D5CTK1|D5CTK	tr|D5CLB1|D5CLB
tr|A4G3W0|A4G3W	tr|A4G1N0|A4G1N
tr|F5RGM8|F5RGM	tr|F5RAF9|F5RAF
tr|A0A1N7IZ84|A	tr|A0A1N7N4Y0|A
tr|A0A1G3HLB2|A	tr|A0A1G3HG30|A
tr|J9YXS7|J9YXS	tr|J9DF05|J9DF0
tr|F3KV35|F3KV3	tr|F3KTE5|F3KTE
tr|T0B3M3|T0B3M	tr|S9ZEF6|S9ZEF
tr|A0A1F9AN41|A	tr|A0A1F9GWS8|A
tr|Q5P469|Q5P46	tr|Q5P7G8|Q5P7G
tr|B1Y6V3|B1Y6V	tr|B1XYX0|B1XYX
tr|C0QSY1|C0QSY	tr|C0QT71|C0QT7
tr|E8T616|E8T61	tr|E8T6K6|E8T6K
tr|A0A1F3AHC5|A	tr|A0A1M3DWY1|A
tr|A0A172YBR1|A	tr|A0A172YE23|A
tr|Q2RWY6|Q2RWY	sp|Q2RWE0|PRMC_
tr|Q2S8I0|Q2S8I	tr|Q2SL94|Q2SL9
tr|F4G7F0|F4G7F	tr|F4G8N3|F4G8N
tr|M9WZD2|M9WZD	tr|M9X1N7|M9X1N
tr|A0A0P0UQT9|A	tr|A0A075MNK3|A
tr|J3HZ85|J3HZ8	tr|J3DBK4|J3DBK
tr|A0A0L6T7D3|A	tr|A0A0L6TAI7|A
tr|A0A1H3W866|A	tr|A0A1H3XW96|A
tr|F1VVD4|F1VVD	tr|F1VX62|F1VX6
tr|A0A0F7M0V7|A	tr|A0A0F7M6J7|A
tr|A0A085HMI2|A	tr|A0A085HIZ5|A
tr|D4C189|D4C18	tr|D4C3C5|D4C3C
tr|Q605Y5|Q605Y	tr|Q60A22|Q60A2
tr|I8U4F5|I8U4F	tr|I8UBC9|I8UBC
tr|A0A1E4ILC9|A	tr|A0A1E4IE02|A
tr|A0A148N7H5|A	tr|A0A148NAW9|A
tr|A0A0G3BKH0|A	tr|A0A0G3BTH6|A
tr|A3JRR4|A3JRR	tr|A0A177H5G5|A
tr|A0A1W1XRV0|A	tr|A0A1W1XT17|A
tr|A0A0Q8QTQ6|A	tr|A0A0Q8R4M6|A
tr|A0A0N0XK10|A	tr|A0A0N0GLQ2|A
tr|Q0FEC1|Q0FEC	tr|Q0FGB0|Q0FGB
tr|A0A0P7DNF4|A	tr|A0A0P7DWY4|A
tr|A0A0F3KC23|A	tr|A0A0F3K880|A
tr|F8ADT6|F8ADT	tr|F8ABF9|F8ABF
tr|A4BJ94|A4BJ9	tr|A4BI77|A4BI7
tr|B6BW05|B6BW0	tr|A0A0N1L0Z9|A
tr|A0A1H8D6L6|A	tr|A0A1H8DHG8|A
tr|A0A1C2G021|A	tr|A0A1C2FZH5|A
tr|A0A0N0ZBT3|A	tr|A0A0N0IAG4|A
tr|A0A0M2VL60|A	tr|A0A0M2VCS8|A
tr|A0A1T5G0H2|A	tr|A0A1T5FEH0|A
tr|E9CPA4|E9CPA	tr|R4HZW7|R4HZW
tr|A0A0F5ZZG6|A	tr|A0A0F5ZSH3|A
tr|E0SD82|E0SD8	tr|E0SCL2|E0SCL
tr|V5BIC2|V5BIC	tr|V5BZX9|V5BZX
tr|A0A1S2DEL0|A	tr|A0A1S2D8P8|A
tr|A0A0F5EY22|A	tr|S6EK69|S6EK6
tr|A0A0B5FFT0|A	tr|A0A0B5FM02|A
tr|A4BMY6|A4BMY	tr|A4BMP8|A4BMP
tr|A0A176H191|A	tr|A0A167PD34|A
tr|A0A1M7EA84|A	tr|A0A154R041|A
tr|G4T2R7|G4T2R	tr|G4SU89|G4SU8
tr|A0A1E7ITA0|A	tr|A0A1F9PAB9|A
tr|C5BCY1|C5BCY	tr|C5B815|C5B81
tr|W0LC86|W0LC8	tr|W0L8W8|W0L8W
tr|A0A017HX70|A	tr|A0A017HJW8|A
tr|A0A1W9HT44|A	tr|A0A1W9HKM5|A
tr|A0A1V0PZB4|A	tr|J6UHH7|J6UHH
tr|A0A0Q8RHT7|A	tr|A0A0Q8R694|A
tr|H8YZY2|H8YZY	tr|H8Z2W8|H8Z2W
tr|M4R370|M4R37	tr|M4RAL2|M4RAL
tr|A0A1Y1R1X4|A	tr|A0A1Y1R0U7|A
tr|A0A1G0MY67|A	tr|A0A1G0MRJ3|A
tr|A0A1D9BEU2|A	tr|A0A1D9BE83|A
tr|B4EU64|B4EU6	tr|B4EVR8|B4EVR
tr|C0DUT9|C0DUT	tr|C0DY39|C0DY3
tr|A0A0R0LGN6|A	tr|A0A0R0LJG3|A
tr|A0A0J5P9X9|A	tr|A0A0J5P3H3|A
tr|W0DTT8|W0DTT	tr|W0DWU1|W0DWU
tr|A0A1K2HM91|A	tr|A0A1K2H416|A
tr|S6HFE9|S6HFE	tr|S6HN91|S6HN9
tr|A0A176I8P0|A	tr|A0A176HUA8|A
tr|A1WIN5|A1WIN	tr|A1WI57|A1WI5
tr|Q0ACK0|Q0ACK	tr|Q0AC10|Q0AC1
tr|H2IZH3|H2IZH	tr|H2J0R7|H2J0R
tr|A0A058ZKU7|A	tr|A0A058ZRN3|A
tr|Q6D815|Q6D81	tr|Q6D550|Q6D55
tr|V9VY78|V9VY7	tr|V9VTQ9|V9VTQ
tr|A0A097R545|A	tr|A0A097R1L2|A
tr|A0A1U9JIN4|A	tr|A0A1U9JMJ6|A
tr|I3IFA0|I3IFA	tr|I3I6K0|I3I6K
tr|A0A0K8P8G6|A	tr|A0A0K8NWW1|A
tr|W0TNS6|W0TNS	tr|W0TIN1|W0TIN
tr|A0A0H4LCD6|A	tr|A0A0H4KR23|A
tr|R4YS16|R4YS1	tr|R4YQ51|R4YQ5
tr|Q1K3N7|Q1K3N	tr|Q1K272|Q1K27
tr|S6B049|S6B04	tr|S6A9L4|S6A9L
tr|A0A1T1H8J0|A	tr|A0A1T1H9B1|A
tr|A9MM09|A9MM0	tr|A9MPA2|A9MPA
tr|A0A0C1UX86|A	tr|A0A0C1RA68|A
tr|A0A1T2KU50|A	tr|A0A1T2KYE3|A
tr|A0A1T4X3M8|A	tr|A0A1T4XTT2|A
tr|U5T170|U5T17	tr|U5T4R8|U5T4R
tr|G0A9F5|G0A9F	tr|G0ADW6|G0ADW
tr|A0A0P1GZW3|A	tr|A0A0N7M3I4|A
tr|F4H925|F4H92	tr|F4HFE9|F4HFE
tr|Q32JA7|Q32JA	sp|Q32GZ5|PRMC_
tr|A0A0J9BLA0|A	tr|A0A0J8YJV8|A
tr|A0A0K1XEZ5|A	tr|A0A0K1XCF4|A
tr|A3UD04|A3UD0	tr|A3UGG9|A3UGG
tr|C4LAH9|C4LAH	tr|C4LBL6|C4LBL
tr|A0A0F3IWS3|A	tr|A0A0F3IPL7|A
sp|O66513|GLNB_	sp|O66506|PRMC_
tr|A0A1Y6BQ29|A	tr|A0A1Y6CB88|A
tr|K4KNU3|K4KNU	tr|K4KLV2|K4KLV
tr|R8ANS1|R8ANS	tr|R8AVF0|R8AVF
tr|A0A139C3M8|A	tr|A0A139CC81|A
tr|A0A1A9T3N1|A	tr|A0A1A9T2D1|A
tr|D3RQD5|D3RQD	tr|D3RND9|D3RND
tr|U7U9H7|U7U9H	tr|U1YAW0|U1YAW
tr|R7IP23|R7IP2	tr|R7KPM0|R7KPM
tr|A0A1Y5RF03|A	tr|A0A1Y5RA15|A
tr|F9U7X4|F9U7X	tr|F9U5U1|F9U5U
tr|A0A0N8GF19|A	tr|A0A0P6VWV1|A
tr|A0A0Q4GP99|A	tr|A0A0Q4GDR4|A
tr|G3IYW3|G3IYW	tr|G3ITE3|G3ITE
tr|A0A0P9C7F7|A	tr|A0A0P9C857|A
tr|A0A1Q6ZTL1|A	tr|A0A1E4BB48|A
tr|K2GLF6|K2GLF	tr|K2HEC1|K2HEC
tr|A0A1Y6D105|A	tr|A0A1Y6CUH8|A
tr|A0A1Y1SC24|A	tr|A0A1Y1S9Z6|A
tr|Q21P81|Q21P8	tr|Q21FM4|Q21FM
tr|A0A0P7XTG5|A	tr|A0A0P7WRA3|A
tr|Q11DB6|Q11DB	tr|Q11E05|Q11E0
tr|I8I5J9|I8I5J	tr|I8T827|I8T82
tr|A0A1M5ZBF8|A	tr|A0A1M5TEW2|A
tr|A0A0P7WJD5|A	tr|A0A0P7W725|A
tr|A0A0K1PHD2|A	tr|A0A0K1PEJ2|A
tr|Q1MZ38|Q1MZ3	tr|Q1N3L9|Q1N3L
tr|A0A1E4ZZT3|A	tr|A0A1E4ZNI3|A
tr|A0A1M6I1C7|A	tr|A0A1M6FAU5|A
tr|A4W7C2|A4W7C	tr|A4WBC5|A4WBC
tr|A0A1N7PGN7|A	tr|A0A1N7K6I3|A
tr|C5BUM1|C5BUM	tr|C5BSZ5|C5BSZ
tr|A0A099KFS2|A	tr|A0A099KZY5|A
tr|A0A0R2TTK7|A	tr|A0A0R2WE53|A
tr|A0A1D8RRC9|A	tr|A0A1V0KXI1|A
tr|A0A085HXR4|A	tr|A0A085IK92|A
tr|Q1GDA5|Q1GDA	tr|Q1GI41|Q1GI4
tr|A0A0G3XFW2|A	tr|A0A0G3XII0|A
tr|A0A1G1E3U6|A	tr|A0A1G1D4T4|A
tr|C3X1J0|C3X1J	tr|C3X9Z9|C3X9Z
tr|A7MFK4|A7MFK	tr|A7MKA4|A7MKA
tr|K6YLD0|K6YLD	tr|K6Z009|K6Z00
tr|A0A0F6TQM4|A	tr|A0A0F6RD86|A
tr|A0A1Y5S3T5|A	tr|A0A1Y5RTV9|A
tr|A0A0G3CRF9|A	tr|A0A0G3CK89|A
tr|A0A1E2RXP2|A	tr|A0A1E2RZ18|A
tr|V9HMP4|V9HMP	tr|V9H6J4|V9H6J
tr|A0A0S8ESV2|A	tr|A0A0S8ESV5|A
tr|H6SNV4|H6SNV	tr|H6SJY6|H6SJY
tr|G9Z4A9|G9Z4A	tr|G9Z8S2|G9Z8S
tr|K9GLF5|K9GLF	tr|K9GJP0|K9GJP
tr|A0A071LTX1|A	tr|A0A071MAI0|A
tr|H5UYF3|H5UYF	tr|H5V4Z2|H5V4Z
tr|A0A1J4Z3K4|A	tr|A0A1J4Z389|A
tr|E0MSY3|E0MSY	tr|E0MS27|E0MS2
tr|A8V1G9|A8V1G	tr|A8UY00|A8UY0
tr|W8S0U9|W8S0U	tr|W8RWC4|W8RWC
tr|Q2NV71|Q2NV7	tr|Q2NRS5|Q2NRS
tr|A0A1Y6BG39|A	tr|A0A1Y6C4J8|A
tr|A0A1M7TV25|A	tr|A0A1M7S1W8|A
tr|A0A0R2T038|A	tr|A0A0R2T2P2|A
tr|A0A1W2A7C7|A	tr|A0A1W2BT40|A
tr|A0A1S8CRH1|A	tr|A0A1S8CY30|A
tr|A0A1X1QT29|A	tr|A0A136GV52|A
tr|A0A0B3S161|A	tr|A0A0B3SP76|A
tr|G8PIC4|G8PIC	tr|G8PFI1|G8PFI
tr|A8LKP9|A8LKP	tr|A8LLU6|A8LLU
tr|A0A1S1NMB9|A	tr|A0A1S1NY78|A
tr|A0A0N1LEQ8|A	tr|A0A0N0K0U0|A
tr|A0A1E4G555|A	tr|A0A1E4F8F6|A
tr|A0A089R7L2|A	tr|A0A0J5MA00|A
tr|A0A1M5NLN7|A	tr|A0A1M5JU40|A
tr|C8PWT5|C8PWT	tr|C8PVB3|C8PVB
tr|A0A0W1RUZ9|A	tr|A0A191ZF04|A
tr|C1DJ64|C1DJ6	tr|C1DEU9|C1DEU
tr|S9RTX2|S9RTX	tr|S9QH88|S9QH8
tr|G2DYC0|G2DYC	tr|G2E0A0|G2E0A
tr|A0A1M3M009|A	tr|A0A0U5MII1|A
tr|A0A0U3ATL8|A	tr|A0A0U3AHF2|A
tr|A0A077DI63|A	tr|A0A077DF87|A
tr|A0A081MLG1|A	tr|A0A081M967|A
tr|A0L6C0|A0L6C	tr|A0LDE7|A0LDE
tr|A0A080JVA1|A	tr|A0A080JU92|A
tr|A0A0F3IIK2|A	tr|A0A0F3IPZ2|A
tr|A0A1B6ZBW5|A	tr|A0A101VKJ1|A
tr|A0A084IL53|A	tr|A0A084IGD3|A
tr|Y0KKK5|Y0KKK	tr|Y0KKT0|Y0KKT
tr|A0A0T1X7U6|A	tr|A0A1L8P677|A
tr|H2FUZ2|H2FUZ	tr|H2FY53|H2FY5
tr|A0A0Q6BR15|A	tr|A0A0Q6B7D8|A
tr|L0GYA5|L0GYA	tr|L0H176|L0H17
tr|W8WXG3|W8WXG	tr|W8WTR4|W8WTR
tr|A0A1Q4C3R9|A	tr|A0A1M2YQQ7|A
tr|A0A0K2DBQ4|A	tr|A0A0K2DI36|A
tr|A0A1X9NF25|A	tr|A0A1X9NL51|A
tr|D3DJN0|D3DJN	tr|D3DGY4|D3DGY
tr|H5T799|H5T79	tr|H5T8Y0|H5T8Y
tr|A0A1Y5T268|A	tr|A0A1Y5TAM0|A
tr|K2J987|K2J98	tr|K2JZA0|K2JZA
tr|A0A0K0XRV2|A	tr|A0A0K0XWF6|A
tr|X2H6V0|X2H6V	tr|X2H7D8|X2H7D
tr|A0A1W2AJV3|A	tr|A0A1W2D6C3|A
tr|A0A139SPJ1|A	tr|A0A139SI63|A
tr|A0A1Y5SAN1|A	tr|A0A1Y5RA30|A
tr|A0A1C2DGB4|A	tr|A0A0H1A0U0|A
tr|E6WP53|E6WP5	tr|E6WVL8|E6WVL
tr|A0A1M6EVQ0|A	tr|A0A1M6A838|A
tr|A0A140GUY8|A	tr|A0A140GVP5|A
tr|S9SA12|S9SA1	tr|S9QKC9|S9QKC
tr|B9JCP9|B9JCP	tr|B9JB74|B9JB7
tr|A0A127MGB2|A	tr|A0A127MIE6|A
tr|I3YE13|I3YE1	tr|I3YG72|I3YG7
tr|W0E589|W0E58	tr|W0E1S1|W0E1S
tr|E8UDS0|E8UDS	tr|E8UG52|E8UG5
tr|A0A1E4K0R3|A	tr|A0A1E4LDI2|A
tr|A0A0F5ARD1|A	tr|A0A0F5AUP8|A
tr|A0A0L1JSN5|A	tr|A0A0L1JKT0|A
tr|U3U0G4|U3U0G	tr|U3TW43|U3TW4
tr|A0A081B8R3|A	tr|A0A081BBG5|A
tr|A0A0P7KR90|A	tr|A0A0P7ITV6|A
tr|A4A9E7|A4A9E	tr|A4A5A2|A4A5A
tr|R5E6R9|R5E6R	tr|R5E390|R5E39
tr|A0A1B1YQH1|A	tr|A0A1B1YTK8|A
tr|I2BBN7|I2BBN	tr|I2B8W6|I2B8W
tr|A0A1X4IVF5|A	tr|A0A1X4IYZ2|A
tr|D7A9C8|D7A9C	tr|D7A5C7|D7A5C
tr|A0A1M5XVS3|A	tr|A0A1M5W5W9|A
tr|A0A1V8MA94|A	tr|A0A1V8M0W1|A
tr|A0A0H5B9B4|A	tr|A0A0S4Q643|A
tr|B0UW65|B0UW6	tr|B0UUE4|B0UUE
tr|A0A066ZP04|A	tr|A0A066ZQG5|A
tr|Q0AQ14|Q0AQ1	tr|Q0ARZ7|Q0ARZ
tr|A0A1S8YEW7|A	tr|A0A1S8YQ80|A
tr|A0A0S8AKP8|A	tr|A0A0S8CNU8|A
tr|A0A1G3IPM3|A	tr|A0A1M3PE81|A
tr|A0A167G6T9|A	tr|A0A160DRJ9|A
tr|D9SI58|D9SI5	tr|D9SCF6|D9SCF
tr|A0A0W7WKF4|A	tr|A0A0W7WNR5|A
tr|A0A1G2VW32|A	tr|A0A1G2VVY9|A
tr|A0A0F7JXU2|A	tr|A0A0F7K346|A
tr|A0A0M1JER5|A	tr|A0A0M1JJ79|A
tr|E3F0H0|E3F0H	tr|E3F3T5|E3F3T
tr|A0A090IF20|A	tr|A0A090IGL9|A
tr|A0A1Y2K6V7|A	tr|A0A1Y2JYX3|A
tr|A0A1X0XK76|A	tr|A0A1X0XQ67|A
tr|A0A1W6MYC8|A	tr|A0A1W6MUX7|A
tr|A0A099T857|A	tr|A0A099TFH6|A
tr|B9QTJ5|B9QTJ	tr|B9QSM7|B9QSM
tr|A0A1G6WNC6|A	tr|A0A1G6USA5|A
tr|A0A1M3BPT4|A	tr|A0A021X332|A
tr|A0A0F2RJP8|A	tr|A0A0F2R5V5|A
tr|A0A0A7S7V8|A	tr|A0A0A7S072|A
tr|Q1YDY9|Q1YDY	tr|Q1YGE9|Q1YGE
tr|A0A1M6NIU2|A	tr|A0A1M6GLY2|A
tr|H0A1J7|H0A1J	tr|H0A0R9|H0A0R
tr|A0A0D6P9G0|A	tr|A0A0D6P5G6|A
tr|A0A090AHH4|A	tr|A0A090AGX8|A
tr|A0A1M6BR76|A	tr|A0A1M6HE52|A
tr|A0A0H1AG27|A	tr|A0A0H1AFV9|A
tr|A0A1B1AFS6|A	tr|A0A1B1AMT2|A
tr|A0A0J8GSF4|A	tr|A0A0J8GYW5|A
tr|A6GMW5|A6GMW	tr|A6GMB8|A6GMB
tr|A0A1B9F618|A	tr|A0A1B9F8E9|A
tr|A0A1S1TCW1|A	tr|A0A0Q9D7L8|A
tr|C3M9W0|C3M9W	tr|C3MHQ4|C3MHQ
tr|F2J0E7|F2J0E	tr|F2J341|F2J34
tr|A3VF42|A3VF4	tr|A3VJP3|A3VJP
tr|A0A076K378|A	tr|A0A076K5R8|A
tr|A0A0D8CWM1|A	tr|A0A0D8D3M2|A
tr|A0A1B1PP70|A	tr|A0A1B1PLI8|A
tr|A0A177PGX0|A	tr|A0A1A6FK58|A
tr|A0A1D8UWU8|A	tr|A0A1D8UTQ5|A
tr|A0A0Q6LZ36|A	tr|A0A0Q6LXV0|A
tr|A0A0J5Q8Z7|A	tr|A0A0J5TAP8|A
tr|A0A0L0IWM2|A	tr|A0A0U3PHG7|A
tr|Q0FLR9|Q0FLR	tr|Q0FKB7|Q0FKB
tr|A0A171KU33|A	tr|A0A171KQI8|A
tr|A0A1U7JJN8|A	tr|A0A1U7JJD4|A
tr|Q4FQ18|Q4FQ1	tr|Q4FSC4|Q4FSC
tr|D6Z4E5|D6Z4E	tr|D6Z160|D6Z16
tr|A0A0N0D8H8|A	tr|A0A0M9EJ48|A
tr|B8EMQ7|B8EMQ	tr|B8ENR8|B8ENR
tr|A0A099CUV9|A	tr|A0A099CSN7|A
tr|A0A1I6Z285|A	tr|A0A1I7ANX8|A
tr|Q7M9Z8|Q7M9Z	tr|Q7MAI5|Q7MAI
tr|C9R6U4|C9R6U	tr|C9R3D4|C9R3D
tr|A0A1Q4F617|A	tr|A0A1Q4FBU8|A
tr|A3JYB4|A3JYB	tr|A3JZ72|A3JZ7
tr|A0A0M2RD47|A	tr|A0A0M2R0T7|A
tr|I4C9L1|I4C9L	tr|I4CAK2|I4CAK
tr|A7IHG0|A7IHG	tr|A7IIM1|A7IIM
tr|H8FTC2|H8FTC	tr|H8FR28|H8FR2
tr|A0A0K1NC74|A	tr|A0A0K1NC61|A
tr|A0A1D2SFE7|A	tr|A0A1D2SGE6|A
tr|A0A1C7P3Q3|A	tr|A0A1C7NSN4|A
tr|A0A086Y3B5|A	tr|A0A086XZP3|A
tr|A0A1U7D1Q9|A	tr|A0A1U7DAA9|A
tr|A0A1W6ZNZ6|A	tr|A0A1W6ZQ36|A
tr|A0A1W1H6Z3|A	tr|A0A1W1H4J3|A
tr|A0A1L9P024|A	tr|A0A1L9NUU7|A
tr|A0A1Y5RJG8|A	tr|A0A1Y5TIM1|A
tr|A0A0Q7TMS1|A	tr|A0A0Q7TJT7|A
tr|A0A1N7JF62|A	tr|A0A1N7MEL5|A
tr|A0A0F2NPR4|A	tr|A0A1Q6DM85|A
tr|A0A135I1J8|A	tr|A0A135I1S9|A
tr|A0A126UX74|A	tr|A0A126V4C8|A
tr|A8HSW9|A8HSW	tr|A8HYS0|A8HYS
tr|A0A1A6C428|A	tr|A0A1A6C0E0|A
tr|A0A0X3T9W7|A	tr|A0A0X3TB86|A
tr|A0A1M5CPG4|A	tr|A0A1M5N060|A
tr|A0A086MMA2|A	tr|A0A086MD34|A
tr|A0A1Y5S065|A	tr|A0A1Y5RJ90|A
tr|M2U522|M2U52	tr|M2T7N5|M2T7N
tr|K6XTV3|K6XTV	tr|K6WYK5|K6WYK
tr|D5BQI9|D5BQI	tr|D5BMY2|D5BMY
tr|A0A0P8Y764|A	tr|M4U8G6|M4U8G
tr|A0A1M7ZFD0|A	tr|A0A1M7ZN46|A
tr|W6K9E3|W6K9E	tr|W6K7U7|W6K7U
tr|B8FL89|B8FL8	tr|B8FEA1|B8FEA
tr|A0A0B4DBU1|A	tr|A0A0B4CA70|A
tr|S0FS97|S0FS9	tr|S0G286|S0G28
tr|A0A0Q5VIH7|A	tr|A0A0Q7SYV6|A
tr|A0A1Y5T826|A	tr|A0A1Y5RJT1|A
tr|A0A1M2ZED6|A	tr|A0A1M2ZWI5|A
tr|G5ZYS6|G5ZYS	tr|G6A0G5|G6A0G
tr|J2VZL0|J2VZL	tr|J2V0V5|J2V0V
tr|A0A0D6PL50|A	tr|A0A0D6PIX0|A
tr|A0A1J4TZ67|A	tr|A0A1W9PJN3|A
tr|A0A1M6CJK1|A	tr|A0A1M6HVD4|A
tr|A0A1T4YCE5|A	tr|A0A1T4WIE6|A
tr|B2IJT0|B2IJT	tr|B2IH61|B2IH6
tr|F7QHD4|F7QHD	tr|F7QGR1|F7QGR
tr|Q3JD67|Q3JD6	tr|Q3JE27|Q3JE2
tr|A0A1D2TVM0|A	tr|A0A1G2WYX6|A
tr|A8ZU50|A8ZU5	tr|A8ZTL9|A8ZTL
tr|A0A0P8Z158|A	tr|A0A0P9CMT2|A
tr|A0A1E5Q3B1|A	tr|A0A1E5Q717|A
tr|A0A1D8AX27|A	tr|A0A1I7PHB7|A
tr|A0A127F5D3|A	tr|A0A127F6E7|A
tr|A0A0A0E0Q3|A	tr|A0A0A0E126|A
tr|V4TC70|V4TC7	tr|V4RFC9|V4RFC
tr|A7HSU3|A7HSU	tr|A7HTY4|A7HTY
tr|A0A0F2QY53|A	tr|A0A0F2QSA7|A
tr|Q2YQ66|Q2YQ6	tr|Q2YLN9|Q2YLN
tr|A0A146G4S2|A	tr|A0A146G7U3|A
tr|M1YVC7|M1YVC	tr|M1YXX3|M1YXX
tr|G6EYM0|G6EYM	tr|G6F399|G6F39
tr|A0A1Q3J937|A	tr|A0A1F8I154|A
tr|B9XG72|B9XG7	tr|B9XCI6|B9XCI
tr|A0A011UWR5|A	tr|A0A011T4P9|A
tr|A0A1U9JY68|A	tr|A0A1U9K193|A
tr|B5JN58|B5JN5	tr|B5JND3|B5JND
tr|A0A1V8RRC1|A	tr|A0A1V8RR36|A
tr|F4GRF9|F4GRF	tr|F4GTM6|F4GTM
tr|E2CGZ4|E2CGZ	tr|E2CDK2|E2CDK
tr|E3I394|E3I39	tr|E3I815|E3I81
tr|Q21CP0|Q21CP	tr|A0A0D7F3H4|A
tr|A0A193LH19|A	tr|A0A193LHI0|A
tr|A0A0Q4XH91|A	tr|A0A0Q5YYQ3|A
tr|M1P503|M1P50	tr|M1PRR8|M1PRR
tr|A0A1W2A384|A	tr|A0A1W1YE65|A
tr|A0A1N6WHN7|A	tr|A0A1N6RWB9|A
tr|A9E831|A9E83	tr|A9E5H8|A9E5H
tr|C7D5Z6|C7D5Z	tr|C7D715|C7D71
tr|A0A0R2P9A2|A	tr|A0A1F2X985|A
tr|A0A0U1NJQ6|A	tr|A0A0U1NJR1|A
tr|A0A164B3S3|A	tr|A0A164ATT3|A
tr|B4DBE9|B4DBE	tr|B4CY64|B4CY6
tr|I5B3G9|I5B3G	tr|I5B528|I5B52
tr|R9PI21|R9PI2	tr|R9PM24|R9PM2
tr|A0A0F2QJB5|A	tr|A0A0F2QEH4|A
tr|A0A1M7XX92|A	tr|A0A1M7YCZ6|A
tr|A0A143DGT0|A	tr|A0A143DDZ4|A
tr|A0A062U4C5|A	tr|A0A0F2RE66|A
tr|Q9PCD8|Q9PCD	sp|Q9PD67|PRMC_
tr|A0A1U7DJ66|A	tr|A0A1U7DLA3|A
tr|B1ZSX2|B1ZSX	tr|B1ZVA7|B1ZVA
tr|A0A0P7AHN0|A	tr|A0A0P7AG11|A
tr|F8BX43|F8BX4	tr|B6JA07|B6JA0
tr|A0A1K1N330|A	tr|A0A1K1MXE9|A
tr|A0A1W2E0D7|A	tr|A0A1W2FQU1|A
tr|A0A0F0H8R5|A	tr|A0A0F0GVN3|A
tr|S9PBI9|S9PBI	tr|S9QH66|S9QH6
tr|E6W4T5|E6W4T	tr|E6W427|E6W42
tr|V4NLX3|V4NLX	tr|V4NUL7|V4NUL
tr|K6GJL6|K6GJL	tr|J4WR86|J4WR8
tr|C6XN90|C6XN9	tr|C6XPZ2|C6XPZ
tr|A0A096AKZ0|A	tr|A0A095Z9N5|A
tr|Q5FSX5|Q5FSX	tr|K7SF91|K7SF9
tr|A0A1Y1SRE3|A	tr|A0A1Y1SNN6|A
tr|A0A0G2ZFX2|A	tr|A0A0G2ZKZ2|A
tr|U9VT53|U9VT5	tr|K9Q074|K9Q07
tr|D8FDH0|D8FDH	tr|A0A1V4MS03|A
tr|A0A1U9KS94|A	tr|A0A1U9KML5|A
tr|Q0F2M8|Q0F2M	tr|Q0EZS9|Q0EZS
tr|A6CDP0|A6CDP	tr|A6C399|A6C39
tr|B5YH07|B5YH0	sp|B5YIQ8|PRMC_
tr|A0A0H5CME3|A	tr|A0A0H5CMX1|A
tr|C7Q1E5|C7Q1E	tr|C7Q634|C7Q63
tr|A0A0D6MIR9|A	tr|A0A0D6MNU5|A
tr|A0A1E4HFF8|A	tr|A0A0P0SEG7|A
tr|A0A0S8BZQ2|A	tr|A0A0S8BXH3|A
tr|A0A0N9IE44|A	tr|A0A0N9I5G6|A
tr|A0A0K1Q160|A	tr|A0A0K1PSG7|A
tr|C6WEW6|C6WEW	tr|C6WHK5|C6WHK
tr|F0SQU6|F0SQU	tr|F0SSY5|F0SSY
tr|A0A0F0HYI2|A	tr|A0A1V2Q5P0|A
tr|W7T8B9|W7T8B	tr|W7T5C9|W7T5C
tr|A0A098GIJ5|A	tr|A0A098GIE5|A
tr|E6X3K2|E6X3K	tr|E6X083|E6X08
tr|A0A1J5TSH9|A	tr|A0A1J5UM01|A
tr|B4WMD4|B4WMD	tr|Q7U4T7|Q7U4T
tr|S4Y8F8|S4Y8F	tr|S4YEN6|S4YEN
tr|A0A1G9XDV1|A	tr|A0A1G9XTS4|A
tr|A0A017TB40|A	tr|A0A017SV96|A
tr|J1F9C0|J1F9C	tr|J0L2S9|J0L2S
tr|B7KDA2|B7KDA	tr|B1X0Y3|B1X0Y
tr|I0UZG3|I0UZG	tr|I0V5J3|I0V5J
tr|K9XV27|K9XV2	tr|K9Y051|K9Y05
tr|A0A0C1LD39|A	tr|A0A0C1LB62|A
tr|A0A0T7BUA5|A	tr|A0A1Q4RX57|A
tr|Q5NQ89|Q5NQ8	tr|Q5NMC6|Q5NMC
tr|A0A060Q8C4|A	tr|A0A060Q9E5|A
tr|E6JCU5|E6JCU	tr|E6J6C6|E6J6C
tr|A0A0C2ZM55|A	tr|A6Q7V7|A6Q7V
tr|A0A1E5QK22|A	tr|A0A1E5QEM3|A
tr|A0A0C1XVF4|A	tr|A0A0C1XPF3|A
tr|A0A0C2LD08|A	tr|A0A0C2QRP3|A
tr|U5QLM9|U5QLM	tr|U5QF33|U5QF3
tr|A0A1F6CB15|A	tr|A0A1F6CS77|A
tr|D6ZA34|D6ZA3	tr|D6ZDA6|D6ZDA
tr|G6FZH2|G6FZH	tr|G6FY30|G6FY3
tr|A0A1H7W398|A	tr|A0A1H7G6H8|A
tr|A0A1H2KWC5|A	tr|A0A1H2JK27|A
tr|D1AB21|D1AB2	tr|D1AE33|D1AE3
tr|K9RFR0|K9RFR	tr|K9R9H9|K9R9H
tr|A0ZHF5|A0ZHF	tr|A0ZBQ9|A0ZBQ
tr|A0LV77|A0LV7	tr|A0LSK5|A0LSK
tr|A0A1Z3HIH5|A	tr|A0A1Z3HRK8|A
tr|A0A1V1RER1|A	tr|U2U4K0|U2U4K
tr|A0A1M5GX67|A	tr|A0A1M5GA53|A
tr|K9VXR2|K9VXR	tr|K9W0I9|K9W0I
tr|K9WV13|K9WV1	tr|K9X492|K9X49
tr|A0A1M5D051|A	tr|A0A1M5DKJ2|A
tr|K9T241|K9T24	tr|K9T6B1|K9T6B
tr|F4XN73|F4XN7	tr|F4XJ84|F4XJ8
tr|C8XBX7|C8XBX	tr|C8XIB1|C8XIB
tr|A0A0M2PTX9|A	tr|A0A0M2Q1B6|A
tr|K9UMF9|K9UMF	tr|K9UPP0|K9UPP
tr|A0A1G2WKK9|A	tr|A0A0S8EAV9|A
tr|L8LKA9|L8LKA	tr|L8LU29|L8LU2
tr|F6EIU8|F6EIU	tr|F6ENN7|F6ENN
tr|A0A1Q9TM84|A	tr|A0A1Q9TW12|A
tr|Q8DLA5|Q8DLA	sp|Q8DHV7|PRMC_
tr|Q6APR7|Q6APR	tr|Q6AJM6|Q6AJM
tr|A0A1C0V7F7|A	tr|A0A1C0V353|A
tr|D0LQ28|D0LQ2	tr|D0LKI5|D0LKI
tr|A0A1M7HUI1|A	tr|A0A1M7H8B9|A
tr|B4VHR0|B4VHR	tr|B4VYI3|B4VYI
tr|A0A0D6YHV8|A	tr|A0A0D6YI05|A
tr|L8LXZ3|L8LXZ	tr|L8M757|L8M75
tr|D4ZVP7|D4ZVP	tr|D5A591|D5A59
tr|A0A1K0GMZ9|A	tr|A0A1K0H047|A
tr|A0A0M1JUN8|A	tr|A0A0M1JTW6|A
tr|K9W6N9|K9W6N	tr|K9W710|K9W71
tr|A0A1J0ABF2|A	tr|A0A1J0AGN4|A
tr|A1AVV6|A1AVV	tr|A1AX57|A1AX5
tr|A0A177R6Q3|A	tr|A0A142WPS6|A
tr|A0A1V0A7D1|A	tr|A0A1V0A7P6|A
tr|K9Y7A0|K9Y7A	tr|K9YDP1|K9YDP
tr|A0A073CAP6|A	tr|A0A073CLF5|A
tr|D5SNI5|D5SNI	tr|D5SXZ2|D5SXZ
tr|C8X555|C8X55	tr|C8X492|C8X49
tr|A0A1B7VVK2|A	tr|A0A1B7VXC3|A
tr|V6LDT3|V6LDT	tr|V6KAU1|V6KAU
tr|B0CEP9|B0CEP	tr|B0CDV6|B0CDV
tr|A0A0Q9M0X7|A	tr|A0A0Q9SKY6|A
tr|A0A0J9EY83|A	tr|A0A0F5YJB1|A
tr|F4FAJ7|F4FAJ	tr|F4F826|F4F82
tr|A0A1P8WBF0|A	tr|A0A1P8WBG0|A
sp|Q55247|GLNB_	sp|P74003|PRMC_
tr|D8FZC6|D8FZC	tr|D8G4F6|D8G4F
tr|A0A151BU13|A	tr|A0A151C0R7|A
tr|J9Z9J5|J9Z9J	tr|J9ZE60|J9ZE6
tr|A0A0U4W125|A	tr|A0A0U4N405|A
tr|A0A171BTL2|A	tr|A0A161LUS7|A
tr|X5JS43|X5JS4	tr|M1X596|M1X59
tr|M1E7J2|M1E7J	tr|M1E800|M1E80
tr|A0A0D6AHM0|A	tr|A0A0D6AI04|A
tr|D2ATA0|D2ATA	tr|D2ARW9|D2ARW
tr|I0ALX8|I0ALX	tr|I0AKC5|I0AKC
tr|A0A0F0ESU9|A	tr|A0A0F0EY98|A
tr|K9U257|K9U25	tr|K9TWU9|K9TWU
tr|A0A0F6YJ04|A	tr|A0A0F6YHU8|A
tr|A0A0Q7BSI7|A	tr|A0A0Q8E3K7|A
tr|D2Q0J7|D2Q0J	tr|D2Q3F3|D2Q3F
tr|A0A1G1BH56|A	tr|A0A1G1BLB7|A
tr|U5DJX7|U5DJX	tr|U5DMD3|U5DMD
tr|M4ZXT5|M4ZXT	tr|M4ZXW8|M4ZXW
tr|D4TMZ9|D4TMZ	tr|D4TRX2|D4TRX
tr|B0JI06|B0JI0	tr|B0JPT5|B0JPT
tr|A0A0B6X1D9|A	tr|A0A0B6X0G1|A
tr|A0A1F9QB17|A	tr|A0A1F9Q0L7|A
tr|A0A1M3FEH9|A	tr|A0A0J6DKW9|A
tr|Q4C8V7|Q4C8V	tr|Q4C5H1|Q4C5H
tr|Q110Q8|Q110Q	tr|Q115A8|Q115A
tr|A0A1F3BDT2|A	tr|A0A0S4PKR6|A
tr|H6RWK8|H6RWK	tr|H6RJ16|H6RJ1
tr|Q7V025|Q7V02	tr|Q7TUP8|Q7TUP
tr|A0A1L9QQZ2|A	tr|A0A1L9QMW1|A
tr|A0A0P7ZGB9|A	tr|A0A0N8KNJ9|A
tr|M1WX97|M1WX9	tr|M1WN90|M1WN9
tr|A4X4G9|A4X4G	tr|A4XAX4|A4XAX
tr|A0A1J4SIL0|A	tr|A0A1J4SN14|A
tr|A0A0Q9KKA7|A	tr|A0A0Q9KYE1|A
tr|F5XN44|F5XN4	tr|F5XKH3|F5XKH
tr|A0A085WUX6|A	tr|A0A085WHH4|A
tr|D5XCF0|D5XCF	tr|D5XDJ0|D5XDJ
tr|A0A074QK55|A	tr|A0A074Q0N0|A
tr|G8NT82|G8NT8	tr|G8NU67|G8NU6
tr|K6WL88|K6WL8	tr|K6WVA0|K6WVA
tr|S0EZ43|S0EZ4	tr|S0ES22|S0ES2
tr|A0A0Q7K9R9|A	tr|A0A0Q7K946|A
tr|A0A1T5LRP8|A	tr|A0A1T5I7X7|A
tr|D6SPD0|D6SPD	tr|D6SQH7|D6SQH
tr|A6W7U3|A6W7U	tr|A6W7F8|A6W7F
tr|D1BZP0|D1BZP	tr|D1BWC8|D1BWC
tr|A0A1H6Z9H8|A	tr|A0A1H6X2G6|A
tr|A3ZQR5|A3ZQR	tr|A3ZUD0|A3ZUD
tr|A0A021VQN8|A	tr|A0A021VWV6|A
tr|A0A085L9T6|A	tr|A0A086YNR4|A
tr|A0A1F2U8A3|A	tr|A0A1F2QL38|A
tr|A0A1H1U2I2|A	tr|A0A1H1R3U6|A
tr|A0A1C0ABF2|A	tr|A0A1C0A6C5|A
tr|Q01V34|Q01V3	tr|Q01RX9|Q01RX
tr|D6Y797|D6Y79	tr|D6Y718|D6Y71
tr|A0A1Q4B2M6|A	tr|A0A1Q4B784|A
tr|C7R315|C7R31	tr|C7QZC9|C7QZC
tr|F3ZYD7|F3ZYD	tr|F3ZX10|F3ZX1
tr|C5BWX6|C5BWX	tr|C5C1S9|C5C1S
tr|C9R9I9|C9R9I	tr|C9RAD1|C9RAD
tr|A0A1Q6X536|A	tr|A0A1Q7CQA4|A
tr|A0A0K1FC43|A	tr|A0A0K1FCE1|A
tr|C1F317|C1F31	tr|C1F2J0|C1F2J
tr|B0TI20|B0TI2	tr|B0TI70|B0TI7
tr|A0A073AT33|A	tr|A0A073AVQ8|A
tr|A0A1W1VE63|A	tr|A0A1W1W4W2|A
tr|A0A1M2Z8E8|A	tr|A0A1Q6J6P9|A
tr|I7L879|I7L87	tr|I7KJ37|I7KJ3
tr|Q3AFZ0|Q3AFZ	tr|Q3A929|Q3A92
tr|Q1IRK9|Q1IRK	sp|Q1II29|PRMC_
tr|F8C283|F8C28	tr|F8C5G5|F8C5G
tr|F0T040|F0T04	tr|F0T2C3|F0T2C
tr|A0A0Q6F8Z9|A	tr|A0A0Q6FSI1|A
tr|A0A1G3PTH4|A	tr|A0A1G3PGN6|A
tr|A0A1T4PRB2|A	tr|A0A1T4RHE7|A
tr|A0A101FR95|A	tr|A0A117SI86|A
tr|E5Y790|E5Y79	tr|E5YBF9|E5YBF
tr|I3ZEY5|I3ZEY	tr|A0A1G7P7T2|A
tr|A0A1M5AEV3|A	tr|A0A1M4W5Y5|A
tr|A0A101HRX9|A	tr|A5CYC2|A5CYC
tr|A0A1L2ZLE4|A	tr|A0A1L2ZKX2|A
tr|B0KBB6|B0KBB	tr|B0K7G7|B0K7G
tr|D4YMZ2|D4YMZ	tr|D4YKA7|D4YKA
tr|A0A154BVD5|A	tr|A0A154BR64|A
tr|A9WP35|A9WP3	tr|A9WNB4|A9WNB
tr|M7NDV7|M7NDV	tr|M7MXF6|M7MXF
tr|A0A1F8MZI3|A	tr|A0A1F8P1W4|A
tr|F7NPQ4|F7NPQ	tr|F7NIR1|F7NIR
tr|A0A101V6G6|A	tr|A0A124IGU7|A
tr|A1HNS1|A1HNS	tr|A1HR89|A1HR8
tr|B1I0Y6|B1I0Y	tr|B1I6L0|B1I6L
tr|C0GKN3|C0GKN	tr|C0GGF2|C0GGF
tr|A0A0K2SQR8|A	tr|A0A0K2SQ18|A
tr|A0A0B0DFD8|A	tr|A0A0B0D9E6|A
tr|D7CNP9|D7CNP	tr|D7CJT4|D7CJT
tr|A6G036|A6G03	tr|A6G1T2|A6G1T
tr|A1R7H4|A1R7H	tr|A1R7W4|A1R7W
tr|A0A024H148|A	tr|A0A024H1L7|A
tr|A0A1W2EC02|A	tr|A0A1W1YQ01|A
tr|A0A1D8C2G0|A	tr|A0A1D8BTZ8|A
tr|I9L6I6|I9L6I	tr|I9ASJ2|I9ASJ
tr|I3VXH1|I3VXH	tr|I3VS57|I3VS5
tr|A0A0L6JQ73|A	tr|A0A0L6JXC5|A
tr|A0A0F2QAW3|A	tr|A0A0F2PZ61|A
