# Supplementary material for: Inter-protein residue covariation information unravels physically interacting protein dimers
Source: BMC Bioinformatics. 2020 Dec 17;21:584. doi: 10.1186/s12859-020-03930-7 (PMC7745481; doi:10.1186/s12859-020-03930-7)
Supplement: Supplementary file 5 — Additional file 5. Final ER-MSAs at different ASA thresholds. Available on Mendeley data (http://dx.doi.org/10.17632/9bk2r55286.1). [file 12859_2020_3930_MOESM5_ESM.zip › Additional file 2/Final ER-MSAs/Negative ER-MSA dataset/ASA0.0/paired_MSA/2ns1-B-2b3t-A/MSA_ready_for_MI.txt]

MKLVTVIIKPFKLEDVREALSSIGIQGLTVTEVKGFGRQKGHAELYRGAEYSVNFLPKVKIDVAIADDQLDEVIDIVSKAAYTGKIGDGKIFVAELQRVIRIRTGEADEAALMEYQHWLREAISQLQASESPRRDAEILLEHVTGRGRTFILAFGETQLTDEQCQQLDALLTRRRDGEPIAHLTGVREFWSLPLFVSPATLIPRPDTECLVEQALARLPEQPCRILDLGTGTGAIALALASERPDCEIIAVDRMPDAVSLAQRNAQHLAIKNIHILQSDWFSALAGQQFAMIVSNPPYIDEQDPHLQQGDVRFEPLTALVAADSGMADIVHIIEQSRNALVSGGFLLLEHGWQQGEAVRQAFILAGYHDVETCRDYGDNERVTLGRYYQ
MKLVTAIIKPFKLDEVREGLSSIGVQGITVTEVKGFGRQKGHTELYRGAEYVVDFLPKVKLEIAIDDALLDQVVEAIEKSARTGKIGDGKIFVFDLQQVVRIRTGETGADAVMTIDEALR--RYPL-----PRLESRLLLMQVTGFTPAKLVGYPELELSPVQEAAFAALAERRLSGEPIAYLLGEREFYGRLFQVSPAVLIPRPETEHLVEAALARVGRSPAQVVDLGCGSGAIAVTLALEAPHWQVSAVDVSDAALATARQNAARLTA-PVTFFQGSWYAPLPAAVFDLIVSNPPYIAAADHHLEQGDVRFEPRLALTDENDGLSCLREIARGAPERLVPGGWLMVEHGYDQGDAVRALFHAVGLAEVETLPDLAGLDRVTLGRRAT
MKKIEAIFKPFKLEDVREALMEIGITGLTATEVKGFGRQKGHTELYRGAEYVVDFIPKVKLDVVVDDDRVDACVEAIIKAARTGKIGDGKIFISDIERAVRIRTGEEGVDALMSIHTWLQQASHALRVRQYPSQEARLLLQTVLQCTPTWLLSHDEAPLQRHQVQRATRLLQRRLYGEPIAYLLGEREFWSLPLEVSLDTLIPRPETEHLVEAALGCMRAPCVRALDLGTGTGAVAIALAHEHPGLTAVAVEKNPATAAVAARNIARHQLARVRLQIGDWFAPVAGEQFDVIVANPPYIARDDVHLKQGDVRFEPMMALVSGNDGLDALRHIIAHAPEYLCPAAYLWVEHGHTQAAAVRALLSEAGFAQCQTQRDLAGHERVSGGRW-C
MKLISAIIKPFKLQAVREALTDLGIQGLTVTEVKGYGRQKGQTEIYRGAEYEVNFVPKLKIEIALNDDLLEAAVEAIQTNAQTGKIGDGKIFVFDLERVVRIRTGETDKDALMDADALRRMLTARLAAGADAGLEARMIVERVTGLDAAGLLTRGDQPVSPDARAAAEAMLARRLAREPLSQIFGTRGFWTIDLDVTADVLTPRPDTETLIEAVLDFVDTHPWRILDLGTGSGCLPAALLTELPEARAVAVDRSEAAARVARGNLARI-ADRAAVAVGDWATALSGHVFDLIVSNPPYIPTNEIRALDPEVAHEPHLALDGGDDGLEAYRVLAPVIARLLHPEGFACVEVGRGQARDVERLFGDLGL-TTSVRNDLGRIGRCVTARHAP
MKKVEAVIKPFKLEEVKEALTEIGIQGMTVTEVKGFGRQKGHQEIYRGAEYVVDFLPKVKLEIVVPDEMVDRVIETILKSARTGKIGDGKIFVVPVEEVIRIRTGEKGEEAIMTVSEALALGKKFFLGFDDAEHETRLILAFLLGLRPLDLYLRLDSEVPE---GLFRRLLAERASGKPLAYVLGEVEFWGRTFKIRPGVLIPRPETEILVEAFLKAKV-PEGPVLELGVGSGVILVTCLLERAGLKGLGIDIQEGALRLALENAKLHGVERMFLVRGDWLSPLRGPKFSALVSNPPYVSARDLSGLSREILHEPLEALYGGWDGLAFVRRTLEKGPGYLKPGGKIFLEIGYDQREAVEEICRRCDL-KVYFEKDLSGIARVAVVEK--
MKKVEAIIKPFKLDEVKEALREVGISGMTVTEVKGFGRQKGHTELYRGAEYVVDFLPKVKIEVVVPDSMVEQVVEAIRNGAYTGKIGDGKIFVIDVENAIRIRTGETGEEALMTVRDVLSWTVDYLTGLPSPRQDVEYLLSYVLGTTRLQLYMQLDRPMTNQELSLFKALVKRRLNKEPLQYITGVAYLWKYEFSVEKGVFIPRRETETLIEVAASALRKENAFVVDVGTGTGCILLSLLKDHPGLKGVGVDISGKAIEVFRRNRAKLRLDRAFGVLGDGLKPFAEEIFDAVVSNPPYVKTEEIETLQDEIKYEPKEALDGGRDGLDFIRRLVKEAYVRLKRGGFLTLEVGYEQAEAVSFLMKRAGFVNIEVERDLSQIERVVMGW-KH
MKMVSAVIKPFKLDDVREALSEIGVQGITVTEVKGFGRQKGHTELYRGAEYVVDFLPKVRVDAAVASDIVDQVVEAISSAAQTGKIGDGKIFVSEIEQVVRIRTGETGTEALMQIKQALQLSEKLAAISDSPQLDMQYLLCHVLDKPESYLFTWPERELQPGEQESLEQLLQRRLKGEPVAHIIGKRGFWSFELEVSPHTLIPRPDTEVLVEKALELCSLPAARVVDLGTGTGAVALALAKENPGWEVFASDYVKEAAELAERNRQRLHITNMQVLQGSWYEPHSG-RFDMIVSNPPYIDPEDPHLDQGDVRFEPLSALTAENQGMADIELIAKQGRNFLNKNGVLAFEHGFDQGPICRNLLQTLGYLEVGTQRDYGQNERVTYGVWES
MKLISAIIKPFKLDDVREALSDIGVQGITVTEVKGFGRQKGHTELYRGAEYIVDFLPKVRIDAAVADDIVDQVLEAISKASHTGKIGDGKIFVTPLEQVVRIRTGESGHDALMCVADALAKAELLVNVSDSPRVDVELLLCEVLDKPRSWLFTWPDKALNSEQQAAFDQLLARRLQGEPVAHLLGYRDFWTLRLKVSTDTLIPRPDTECLVEQALSLLPNQPARVADLGTGTGAIALALASERPAWQLQATDFHPGAVALARTNAELNQLNNVEVLQGSWCEPLSG-RYDMLVSNPPYINPEDPHLQQGDVRFEPLTALIAEEEGMADIRQIAEQATRHLCNGGWLLFEHGYDQGDAVRQCLTRLGYAEVETVRDLGGNERVTQGRWEK
MKLVTAIIKPFKLDEVREALSAIGVQGITVTEVKGFGRQKGHTELYRGAEYVVDFLPKVKVEAAIKNDILDQVIEAIEKSASTGKIGDGKIFISSIEQVVRIRTGETGEDALMTVGDAWRAARQRI-----DRLDARLLVEHVAACTHAELISEPMRRLLAEQAQVLADLVERRAAGEPLAYLLGSAGFYGIEFQITPAVLIPRPETELLVTLAVKCVESAEPRIVDLGTGSGVVAVTVGCLCPAARITAVDLSPSALDLARINAGRHGV-EATFLVGDWYTPLGDCGFDLIVANPPYVANDDEHLQRDGLPFEPRMALTDGGDGLACIRRITDGARRHLLPGGWLLIEHGYDQAAAVRNELHKAGLSDVASWQDLARIERVSGGRL-R
MKLVTAIIKPFKLDDVREALSAIGVQGITVTEVKGFGRQKGHTELYRGAEYVVDFLPKMKLEVAIDDSLVDRACDAIRQAANSGKIGDGKIFVFDVEQAIRIRTGDTGSDALMSIGTALHEGTEALRASATARLDAELLLAEVLGVGRSHLFAFPERPIPAATIEAYRALIARRRTGEPVAYLMRRCEFRDLTLSVTPAVLVPRPETEHLVEQAVACLP-AGGQVLELGTGSGAIALAVAHERPDARITATERSTAALAVAQENRHRLGLSEVHLTPGDWNEGIPPGPFDVIVSNPPYVQTTAAEWGNGALEHEPREALAAGHDGLADIRSLVPPATAELARGGWLILEHGARQGGAVRELLQAAGLEAVRTECDLAGLERLTLGR-RP
MKLVTAIIKPFKLDDVREALSEIGIQGITVTEVKGFGRQKGHTELYRGAEYVVDFLPKVKIEVAIDDARVESVVEAIIGAANTGKIGDGKIFVSPVDEAIRIRTGERGNDAVMTLAAWLQQATNRLQSVEAARHEAQCLLSWALDKNTAFFHARPEFLLNATQQQQLAEGLQRRLTGEPLAWILGQWEFWGLPLQVSPATLIPRADTECLVELALQVCELPQARVLDLGTGTGAVALALKKERPDWQVDAVDFQPDAVKLAQANAQRLGL-DIRVWQSDWWQQVPAGQYDLLVSNPPYIHPDDPHLSQGDLRYEPTSALVGGQDGLDAYRALLNPVQQRLTPGGYLLVEHGYDQAAAVAALFSRAGLVGIQLQQDLAGQPRVTLGRRAA
MKLVTAIIKPFKLDEVREALSAIGVTGLTVTEVKGFGRQKGHTELYRGAEYVVDFLPKVKIEVAIKAEWLERVIETIETSANTGKIGDGKIFVASLEQVVRIRTGESGPEALM-----LHDATARIGDTREARLEARVLAAFAWSVAPAWLISHDTDRPAQAQITQFNDLVARRLSGQPVAYLTGTREFYGRGFQVSPDVLIPRPDTELLVEQALLHIPAQSVAVLDLGTGSGCIAITLALERPLSRVTAVDRSVAALAMAKRNGDLLDA-PVEFLDSDWFSALAGRRFDLIVGNPPYVASSDPHLTRGDVRFEPLSALAASSAGLSDLRHLIATAPGHLKPGGVLLLEHGYDQAGAVQDLLRAAHFGHVRCWTDLSGIYRVSGGVLSE
MQMITAVIKPFKLEEVREALAECGVTGLTVTEVKGFGRQKGHTELYRGAEYVVDFLPKVKIEVVVRGEDVDRCVDAIVGAARTGKIGDGKIFVTAVQRVVRIRTGDLDDAAVMTVADALGLAR----TLGLARIDAQLLLLHVLGRDRAWLLAHDTDALASDASRRYQALCLRRATGEPVAYLTGRKEFYGLALSVDARVLDPRPDTETLVDWTLELIAPPAPRIADLGTGSGAIALALQHQRPAARVLAVDASTDALAVAQANAQRLAL-PVQFAHADWLQGVEG-LFDAIVSNPPYIAAADPHLAA--LTHEPLSALASGTDGLDDIRTIVVQSPDHLLPGGWLLLEHGHDQADAVCALLREQGFAEVQSRMDLAGIARCSGGQWVK
MKKIEAIIKPFKLEDVREALMEIGVTGLTATEVKGFGRQKGHTELYRGAEYVVDFIPKVKLEIGVDDSLVDACVEAILKAARTGKIGDGKIFVTDMERAIRIRTGEENSDALMTLKALLVESRSALAQGDAPRLEAELLLAHVLGKDRGWLYAHGDDILEPDALTVFRTLVRRRGEGEPVSYLLGCREFWSLNLTVRPGVLIPRPDTETLVEAALSRLAEFSGRLADLGTGTGAIALALSVERPRCRIVAVDRSPQALAVARENVTRLGLARVECRLGSWFEPLAGERFDLIVSNPPYIADTDPHLTQGDLRFEPRSALASGPDGLTDIRRIVEQAPGHLGPGGALLLEHGMDQGEAVRTLLTRQGFIEVDTVRDLGGRDRVTLGIMGQ
MKLITAIIKPFKLDEVREGLVELGISGITVAEVKGFGRQKGHTEIYRGAEYVVDFLPKVSLSIACPDALVDLAIEKICEAARTEKIGDGKIFVTPLEESIRIRTGETGEAALMTLGEWYQ---ATL----LPTSEKRGFLCHFLGLTQIQTLTRKDLVLSENEIHYLSEAVRRRLDGEPFPYIVGTQEFFSRPFFVNPSVLIPRPDTECLIEWLIDHIP-KNAKAADLGTGSGCIAITLKLERPDLEVIATDISGDALAIAKKNAENLG-AEIKFYQGDWLKAIPDESFDVIVSNPPYIDQHDEHLKQ--LTFEPISALTDHGNGLSCIEAIYSQASALQEKPSVIAIEHGWDQGSAVRQLAEKNSFKGAQTLRDYGGNDRFTVW--TE
MKQITAIIKPFKLDEVRESLADVGVTGLTVTEVKGFGRQKGHTELYRGAEYVVDFLPKIKIEVVVAENQLDTVLDAVVKAAHTGKIGDGKIFVTEIERVIRIRTGEQDEAAVMTVREAQSLA----AMAGLPTLEARMLLTHVTGLTRTQLITRDGDTLTLPQRDAFATLLARRLAGEPMAYLIGEREFFGRKFRVTPDVLIPRPDTEIAAESSLARLAGPHPRVLDLGTGSGILAVTIARERTDAEVWATDISPGALMVAQDNASALGANRIHFLVSDWYAALPAEHFHLIVSNPPYIAEGDPHLIEGDLRFEPIDALTDHKDGLSDLAAIVAGAHGRLLPGGWLLMEHGYDQAEATQGLLERAGFTEVFTARDLAGQQRCTGGRRAA
MKQITAVIKPFKLEEVREALAEQGVTGLTVTEVKGFGRQKGHTELYRGAEYVVDFLPKVRIDVVVRDDDVDRCIDAIVRAARTGKIGDGKIFVTPVEKVIRIRTGEEDDAAVMTLRDALRAAQ----ARGMDRLDAQWLLLHALGRDRAWLLAHDDTPLAPEAAARYAALCQRRIDGEPLAYLTGERGFYGLTLRVDARVLDPRPDTETLVDWALAVLPAAGVRVVDLGTGSGAIALALQHARPDAAVWGLDQSADALTVAAANGRRLGL-PVRWVQGRWWSPMAPARFDLIVANPPYLRADDPHLDA--LRHEPIGALVGGADGLDDLRAIVAGAPARLEPGGWLLLEHGWDQAEAVAALLQQGGWRDIDHRRDLGGHRRCTGGRWPG
MKLVAAVIKPFKLDDVREALSEVGVQGITVTEVKGFGRQKGHTELYRGAEYVVDFLPKLKLEVAVADDQVENVVEAISKAANTGKIGDGKIFVSNLEQVVRIRTGEEGLDALMTIEQALTWAVTELARSDTPLLDAQVLLAHVLGESRTYLLAFSEVKVSASNMAEFESLISRRRQGHPVAYLLGEKEFWSLTFYTGASTLIPRADTERLVEVTLETLPEASLSVADLGTGTGAVAIALATERRCWKLFAVEKSPDALVLAEKNIARHQVVNVKPVLSDWLSDFEDLSLDALVSNPPYIDEMDPHLSQGDVRFEPRTALVADDHGLADFKAIIQQAQRVLKPGGWVFFEHGFEQADELSRLLLAAGYHDIECFNDYAHHPRVTRARWNA
MKQITAIIKPFKLDEVRESLAEVGASGLTVTEVKGFGRQKGHTELYRGAEYVVDFLPKVKVEVVVKDEDVERCIDAILKAAKTGKIGDGKIFVTPVEQVVRIRTGETDEDAVMDVSAALQLAQ----AMGLDRLDAQLLLGHALQRNRAWLISHDDAPLAAEVAESLLQQFRQRAEGMPLAYLTGEKEFHGLRLRVTPDTLIPRPDTETLVDWALEILRAGLPRVIDLGTGSGAIALAIKAGHPQADVHALDFSSAALAVAQANSRELNL-PLQFHQGNWWEPLDGQRFALIVSNPPYIAGQDEHLPA--LRHEPLSALTPGRTGMRDLLTLINGAPEHLLPGAWLLLEHGYDQAPAVAAALQARGFAEVSLRRDLGEQPRVTGGRWPA
MKLITAIIRPFKLDEVREALAHVGVTGLTVTEIKGFGRQKGHAELYRGAEYVVDFVPKVKLETVVADERLEATLEAIQAAAHTGKIGDGKMFVTTVDQTIRIRTGESGADALMDVAGALKWARTHI-----VLAEARILLRYVLQCPASRLIAFPEAVLGVAEWAEFRSLVERREAGEPIAYLTGEREFFGRSFHITPAVLIPRPDTELLVELAMAHFGDRGTRVLDLGTGSGILAITLMLDLIEADVTAVDRSREALLVAMANAARLGA-SVSFVLGDWFSALGEERYHLIVANPPYVAAADPHLEEGDVRFEPATALASGPQGLDDLAAIVSGAPAHLEPGGWLFLEHGYDQAAAVRGLLTDAGFSAIASWKDLAGIERVSGGQWGR
MKQITAIIKPFKLDEVREALAEVGASGLTVTEVKGFGRQKGHTELYRGAEYVVDFLPKVKVEVVVKDDEVDRCIDAILKAAKTGKIGDGKIFVLPVEQVVRIRTGETDEAAVMTVDEALALAR----RLGVERGDAQCLLSHLTGQDRAWLITHGDAPAPGAGA-----ALHRLAAGEPLAHLTGWQPFHGLMLRVTPATLIPRPDTETLVDWALALLAEGQPGLVDLGTGSGAIALAVKAACPRALVSAVDVSADALAVARGNGERLNL-AVDWRHGSWFEPLAGRRFDLVVSNPPYIAGDDPHLPA--LRHEPITALTPGGDGFADLQSLIDAAPQHLAPNGWLLLEHGWDQADAVAQQLAARGFADVALKRDLGGRARASGGRWRG
MKMMTAIIKPFKLDDVREALHQIGIAGMTVEEVKGYGRQKGHTELYRGAEYLVEFQPKVKIQIAIADAQVDAAIDAICEAASTGKIGDGKIFVAPLEQSIRIRTGETGEEALMTVAELLQGV-DDL-PGDSPRRDLEVLLGHCLAKSRTWLYTWPEAAVEGETLAQFQALLARRKRGEPVAHLTGQREFWSLDLEVNPSTLXPRPDTETLVEWALELPLDEPVRALDLGTGTGAIALALAHSKPGWQITATDASTEAVALALRNARRCQLEQVVVLESDWFSALSGEHFDLIVSNPPYIAPGDPHLSQGDVRFEPDSALVAAAQGLADLAHLCANAGDYLAPGGWLLLEHGYDQAPAVRQLLTDNGFSAVMSRRDLGGHERISGGQLVE
MKKIEAIIKPFKLDEVKDALTEIGITGMTISEVKGFGRQKGHTELYRGAEYVIDFIPKIKLEVIVPDESVEKVVEVIVNSAKTGRIGDGKIFILSVEDAVRIRTGERGQEALMTVGKLIKRATEILRGIKSARLDAELLLAHSLGFDRIKLYTEFERPLTEEEVENYRQLIKRRAKGEPVAYLTGEKEFFGFTFKVQKGVLIPRPETELLVEVVYDYLKDEDKTIVDVGTGSGCIILTLYKLLGDKRYIGTDISSIALKVANENKELLGCNNVEIVKMDLLKEI-NYPVDVIVSNPPYIPFGD-KKLDKEVLYEPAVALFGGKSGLEIVERLIGESAKKLSSNGFFAIEIGKGQSKGVKKLLEKAGFRNIKLHKDLAGVERVISAE-RG
MKFVTAIIKPFKLDEVREALSAIGVTGLTVTEVKGFGRQKGHTELYRGAEYVVDFLPKVKIEVAIKAELLERVIEAIEKSANTGKIGDGKIFVTSLEQVVRIRTGESGPDALMTVAGLIDDATARIALRRDARLDARVLAAHVLGVDAAWLIAHDTDLLSAQQIDAYQTLLARRLNGSPIAYLIGSREFFGRPFRVSPDVLIPRPDTERLIELALEQIPPQAVDVLDLGTGSGCIAITLARERPLAHVTAVDSSPAALAIAQRNAASLDV-CVEFLASDWFSALAGRRFDLVVSNPPYIAAADPHLAQGDVRFEPLSALAAGPDGLDDLRHLIAAVCAHLQPGGTLLLEHGYDQAEAVRTLLQQSCIPFPRSWNDLSGIPRVSGGELSE
MKKIEAIIKPFKLDDVREALTDVGIQGMTVTEVKGFGRQKGHTELYRGAEYAIDFLPKVKLEVIVTDEQVDECIETIIETAQTGKIGDGKIFVYDVERVIRIRTGEENEDAIMNYQQWLQQAEQQLKKTANPKADANLLLQAVTKRSKSAIFAFGEMSLTDQELELLKPLLMRRVQGEPMAYILGEKEFWSLPLAVSTATLIPRPDTERLVEIALEEANKKKLRILDLGTGTGAIALALASELQRAEIIGVDKQPEAVELAENNRQKLAFSNVNFLQSDWFDSLKNQSFDLIVSNPPYIDENDENLSQGDVRFEPLTALVAGQNGIADLQKIIENAPLYLNKNGVLLLEHGWKQAEQVRNLFKQNQWDNPETVQDYGGNDRVTKAVWTK
MKLVCAIIKPFKLDDVREAIADIGIEGLTVTEVKGFGRQKGHTELYRGAEYQVDFLPKVKLEIATLDENVERLLQAITKAAHTGRIGDGKIFVYDLEQVIRIRTGEMDSEAIMTLTQWLEQATALLTVPADAKQEARRILLEVLDINATTLMLYPERELTASQLLLLGPVLTRRLTGEPLAHILGYWYFWDFKLAVAPCTLIPRPDTELLVEQALAL-PPAKAQVLDLGTGTGAIALALAKEKSAWAVTGVDLEPDAVALAKQNVELLALTNCQIKQSSWFDALEGQQFDLIVSNPPYIDAQDPHLALGDVRFEPDSALIAPEQGLADIRHICTQAPQFLTPSGWLWLEHGYQQSDVVQQILTAAGFTSVQSVKDYGDQWRISGGQLPA
MKQITAVIKPFKLEEVREALAECGVTGLTVTEVKGFGRQKGHTELYRGAEYVVDFLPKVKVEVVVKNDDVDSCVDAIIKAARTGKIGDGKIFVTSVERVVRIRTGEQDETAIMNVLQCLQHAQ----VLGLPRLEAQLLLLHALGRDRAWLLAHDTDEVQADQVDALKSYAQRRLQHEPVAYIVGQKEFFGLTLHIDKRVLDPRDDTEVLVEWALACGQSKATRYLDLGTGSGAIALALQSQHKDAQVTAVDTSTDALNVAKHNAQNLAL-DVSFLQSDWFSQVTG-EFDVIASNPPYIEAQDPHLAH--LHHEPLEALVSGDDGLADIRNIVQNAQSHLVPGGWLLLEHGWQQAPQVRALLEAVGYKQVQSKKDLAGIERCSGGQ--K
MKLITAIIKPFKLDEVREALSAIGVQGITVTEVKGFGRQKGHTELYRGAEYVVDFLPKVKIEAAVADELVDRVIEAVESAARTGKIGDGKIFVFNLEQVVRIRTGETGREALMHVAAALQAGL----RAGLDRLDAQLLLLYALGRDRAWLLTHDGDALAAGDWPRIAALFRRRLAGEPAAYLLGEKEFHGLDLQVDARVLVPRPDTETLVDWALDCLQGSAPRVLDLGTGSGAIALALQRARPDARVEAVDASTDALAVATANAQRLGL-AVAFRQASWLDGAPRAAYDLIVSNPPYIADGDPHLPA--LRHEPRSALVAGADGLDDLRQIVRDAPAHLAAGGQLLLEHGHDQAAAVRQLLAGAGFADIQRRHDLSGIARCTGGTWVK
MKLVSAIIKPFKLDEVREALSAIGVQGITVTEVKGFGRQKGHTELYRGAEYVVDFLPKVKLEIAIPEDLLEVVLEAIENAARTGKIGDGKIFVMDLEQVVRIRTGETGADALMSYDDLLR--DAGL-----PRLEARLLLETASGLTRAQLIARGDEAAPDRVVAAFQTMAGARRRGEPVAYLVGAREFFGRTFRVAPGVLIPRPETEHLVEAALARLPRRACRAVDLGTGSGIVAVTLALEAPAWTVDAADISADALAIARDNADRLGA-PVRFHRGSWYDALPGERYDLIASNPPYIAAGDRHLGQGDLRFEPRGALTDEADGLACLRELAAGAPGRLAPGGWLIVEHGYDQAGAVRALFAAAGLARVETLVDLAGLDRITLGQRPC
MQLVTAIIKPFKLDEVRTALTDLDIRGLTVTEVKGFGRQKGHTELYRGAEYTVDFLPKIKIELAIDHSLLERVVETITAAARTGKIGDGKIFVQSLDNALRIRTGETGTESLMNVAQALQHAR----QAGLERLDAQILLLHTLGQDRAWLISHDRDNLSGEQQRHFASLCQRRLQQEPVAYLTGHKAFYGLHLHISSDVLDPRSDTETLVDWALQCVQAHQPRILDLGTGSGAIALALQQQRPDATVVAVDASAAALCVAQANGQRLNL-PVQWLHGHWFAPLLQQAFDLIVSNPPYLADTDEHLPA--LLHEPRTALVSGPDGLDDLRHIIHHARPHLRPGGWLLLEHGWQQHDAVRTLLQTADFAALEHRHDLAGHIRCTGG--CR
MKFVTAIIKPFKLDEVREALSAIGVQGITVTEVKGFGRQKGHTELYRGAEYVVDFLPKVKIEAAVKSEQLDQVIEAIEKSASTGKIGDGKIFVFDVEQVIRIRTGETGTDALMTLFEALTAARQKI-----DRLDARLLLQYATGCSHTDLLARPETPVIAPAYAQFAEWVERRAAGEPLAYLVGEAEFRGRVFQVSPAVLIPRPETEVLIDLALEKLRGTAPKVLDLGTGSGIVAISLALECPAAEVLAVDLSKEAISVARNNAGRLGA-KLAFCASDWFAELAGQRFDLIVSNPPYVAEGDPHLSRDGLPFEPQMALSDGGNGLACIRRIVADAPAHLTAGGWLLFEHGYDQGAASRNLLHDAGFKAASTFPDLAEIDRVSGGHL--
MKQITAIVKPFKLEEVREALAECGVTGLTVTEVKGFGRQKGHTELYRGAEYVVDFLPKVKVEIVVKTDDVDRCVEAIVRAARTGKIGDGKIFITAVERVVRIRTGEEDESAVMRIAELLAAAA----TRGLDRLDAQLLLLHALGHDRAWLLAHDQDPLAPDVLQRFDAHTARRLAGEPVAYLLGHKEFFGLPLQVDARVLVPRPDTETLVEWALEHLP-AGGSVVDLGTGSGAIALALAHARPDALVAAVDRSADALAVASANARQLNL-RVQFMQGDWLHGVDG-PYDLIVSNPPYIAEEDPHLAA--LVHEPLAALAAGADGLDDLRTITADAGAHLSPGGWLLLEHGHDQADAVCALLRAQGFVQVGSRMDLAGIARCSGGQWTG
MKFVTAIIKPFKLDEVREALSEIGVQGITVTEVKGFGRQKGHTELYRGAEYVIDFLPKVKLEVAVSDKILKKVVGAIEKSAATGKIGDGKIFVMSLDEVKRIRTGETGEDALMSIRSYRKKILQNLSTAREAELEAQFILQFVLKETSTQLIIGRNKKISENDAGLIESIVKQRLLGTPLAYLFKEWDFYGRTYYINQQTLIPRQDTELMIDILIQNNKESSLKILDLGTGSGVIGLTLAHHFFNAQITLSDISSEAIKVAKINGGNSGLKNIQFVESNWFEKIPPGKFDVIVSNPPYIPKNDKHLKHPELLEQPQIALMSELGGLQAITDIVKNAKQYLNKAGLLMIEHGFDQAPTVKNIFTANTFNNVRQYQDINSRIRITSGV-KI
MKLVSAVIKPFKLDDVREALAEVGVNGITVTEVKGFGRQKGHTELYRGAEYVVDFLPKVKLEIAVSSEQVENIIDVITQSTRTGKIGDGKIFVTHLETAVRIRTGESGKSALMNITQALAEAESLQQISDSPQLDVQLLLEQVLEKPGSYLYTWPERKLTEQQQAAFMDMLRRRQAGEPVAHILGYRDFWTLSLAVNATTLIPRPDTERLVELALERVADGPYHVADLGTGTGAIALSLASERPRWMLYATDRLEDAVRLAEQNRQRLNIPNVRLQVGSWCEPLSAEPLDMIVSNPPYIDPADPHLKQGDVRFEPHSALVADHSGMADIELIALQAVDYLKKGGWLLLEHGYDQGERVRDTLIEHSYLEVETFVDLGGQDRVTQGRRPF
MKFVSAIIKPFKLDEVREALSEIGVQGLTVTEVKGFGRQKGHTELYRGAEYVVDFLPKVKVEVAIGDDQLEQTLEVIEKAANTGKIGDGKIFVFDLQHVVRIRTGETGQDAIMNYSALLL--QSGL-----DKIDAQVLFSHCTGKNRAWLIGHGQDEVDEAHATAFKPLAARRRAGEPVAYIVGMREFFGRDFVVNPSVLIPRPDTELLVELVLERAGE-GARVLDLGTGSGCIPITLKLERLDLDVSAVDLSPAALIVAQTNASQLDA-AIRFFQSDWYQALGDACFDVIVSNPPYIEQNDHHLSEGDLRFEPRSALSDEGDGLVHIRSIIAGARSRLSANGWLLFEHGWDQSAVCRALLDEAGFDEVQSWRDLSGIERVTGGRCLS
MKKIEAIIKPFKLDDVREALSEVGISGLTTTEVKGFGRQKGHTELYRGAEYVVDFLPKVKVEVVVQEKLVDQCIDAIMNAARTGKIGDGKIFVSAVEEVIRIRTGEKGEEAIM------HEAETHLSHSPSPRLDAEVLVMHVCGLSRAELLTRADVELRQTSLTRLQTLLARRAAGEPLAYLTGVREFWSLPLRVSADVLIPRPETELLVERALAHVPPASWTIADLGTGSGAIAIAIARERPRSRLFATDASAAALEVARENAHRHHVTNIEFREGNWCAALGKERFELIVSNPPYVCEADAHLARGDVRFEPRAALVAGADGLDAIRTIVADCPRYLADMGRLLLEHGHDQAAAISRILIGAGFRDIVVHRDLADLERVTEARRAT
MKQITAIIKPFKLEEVREALAEVGVTGLTVTEVKGFGRQKGHTELYRGAEYVVDFLPKVKVEIVVKGGDVDRCLEAIVKAAHTGKIGDGKIFVTPVEQVIRIRTGETDENAVMTVAEALRQAR----AQGLDRSDAMALLGALLACSRTWLLTHDDAPLDAAQQARWQDWLARRQDAVPVAYLTGQHEFHGLMLSVTPDVLDPRPDTETLVDWALDVLATPPGALADLGTGSGAIALALKSRRPDAQVSAVDLSPAALAVARGNGERLGL-AVDWREGAWFAPLAGRLFDLIVSNPPYIAEGDVHLPA--LRHEPILALTSGADGLDAIRAIVAAAPAHLAPGGWLLLEHGHDQADAVAALLHAAGWQAVSHREDLAGHRRCTGAHRPA
MKFVMAIIKPFKLDEVREALSENGVQGLTVSEVKGFGRQKGHTELYRGAEYVVDFLPKVKLEVAIPDELLEQVLEAIEKSAFTGKVGDGKIFVFELAEAVRIRTGETGTAALMTVGEALAWARARI-----GALEARVLLSYASSWSSTKLTAWPERPLPPEVLQRFVDLVERRAAGVPVAYLVREREFYGRRIRVTPSVLIPRPETETLVEVAIALLPPHAPRILDLGTGSGCVAITLALELPQAEVLAVDALPEALGLAMGNAARLKA-SVSFMESDWFSRIGGETFDLIVSNPPYLAQDDPHLEEGDLRFEPRQALVAGETGLEAIAAIVSEAPRHLAEGGWLLLEHGWDQAQRVRGLLLDAGFLEVQSWKDLAGHERVSGGRRPK
MKIINAIIKPFKLDDVREALSEVGVDGMTVCEVKGFGRQKGHTELYRGAEYQVDFLPKVKLEIAVNSENVDEVIEAITKAAHTGKIGDGKIFVYDLQQALRIRTGEMDTEALMTIEAALKQAAEHLEQSPSARIDASVLLCHLLDKPSSYLFTWPDKTLTEQQLSGYQQLIKRRCQGEPVAYITGTREFWSLELDVEPSTLIPRPDTERLVELALEKITSACRSVLDLGTGTGAIALAIASENPGISVIGVDLRHEAVALATRNREKLKLNNASFLQSSWFDAVSSQPFDVIVSNPPYIDPEDPHLSQGDVRFEPSSALTADDHGLADIRHICFYSPQFLSHEGWLLIEHGYDQGESVRELFLSAGFTEVETIKDYADLDRVTRGRYNK
MKQITCVIKPFKLDEVREALAEVNVTGLTVTEVKGFGRQKGHTELYRGAEYVVDFLPKVKIEVVVDDTMTEQVVDAIIKAARTGKIGDGKIFVQEVEQVIRIRTGETGPDAVMTVQALQA--GLPL-----DPLENRILLCHALRLTRVGLITNAERALTREEAALLDALVARRQAGEPIAYIVGQREFFGLPFQVGPAVLIPRPDTELIVELALERLAP-AARMLDMGTGSGAIAVAVAHTRPDAVVTALDLSDDALHVARANASANRA-NVRFLRSDWFAALGTDQFDLIASNPPYIASGDEHLAQGDLRFEPSGALTDFADGLSALHTIIEGAPAHLVAGGWLLLEHGYDQAAAVRDALLDAGYTEVQSWRDLGGIERVSGGRR-G
MKFVTAIIKPFKLDEVREALSAIGVQGITVTEVKGFGRQKGHTELYRGAEYVVDFLPKVKLEAAVKAEQIDQVIEAIEKSASTGKIGDGKIFVFDLEQVVRIRTGETGGDALMTLGEALAAARQRI-----DRLDARLLLQYATGCTHADLLARPETPVIAPAYAQFAEWVERRAAGEPLAYLVGEAEFRGQVFQVSPEVLIPRPETEVLIDLAVDRLKTKTARVVDLGTGSGIVAISLALECPQVGIVAVDLSPGAISVARNNAGRLGA-AVDFRQGDWFAPLTGERFDLIVSNPPYVADGDPHLSRDGLPFEPQMALSDGGDGLACIRRIVAAAPAFLNPGGWLLFEHGYDQGAASRNLLTAAGFKAAFTHPDLAGTDRVSGGQL--
MKFVSAIIKPFKLDEVREALAAVGVQGITVTEVKGFGRQKGHTELYRGAEYVVDFLPKVKLEIAIEDDQLDRVLESIEGAARTGKIGDGKIFVYDLEQVVRIRTGETGARAVMTIGGLLA--GCGL-----DRLDAHLLLEQASGLSRTRQITWPEQEVPEETAQRFLALAARRLAGEPVAYLLGVREFFGRDFRVTPDTLIPRPETEHLVEFALTHLPP-AGRMLDLGTGSGAIAVTVACERPDARVTALDVSAAALAVARSNGQHLQA-QVRWLESDWFSALPEERFELIVSNPPYIAAGDPHLEQGDLRFEPASALTDFADGLEALQVLATQACHFVTPGGWLAVEHGYDQGKACRALFAGAGWLSVSTLPDLAGLDRVTVGQWAV
MKQITAIIKPFKLDEVREALAEVGASGLTVTEVKGFGRQKGHTELYRGAEYVVDFLPKVKVEVVVKDEDVERSIDAILKAAKTGKIGDGKIFVTPVEQVIRIRTGEEDEAAVMTVAEALRQAS----SAGLPRAEAHYLLQAVLACSRSWLIAHDTDALTPEQQQRFEHWLTQRLDDVPLAYLVGEKEFFGLTLQVTPDTLIPRPDTEVLVHWALERMEGTAPRVLDLGTGSGAIALALASRRSDAVIHMVDASAGALAVASANARRLGL-KVQAHLGSWFEPLAGQRFDLIVSNPPYVAGNDHHLRA--LRHEPRSALTPEGNGLSDLGHLTQHAPDWLSPGGWLLLEHGWDQADAVASLLQERGFGDVSLRHDLGGQPRASGGRWAG
MKQITAVVKPFKLEEVREALADCGVTGLTVTEVKGFGRQKGHTELYRGAEYVVDFLPKVKVEVVVKTEDVDRCVDAIVKAAHTGKIGDGKIFVTSVERVIRIRTGEQDESAVMTVGTFL--------TRGLDRLDAQMLMLHALGRDRAWLLLHSDDPLPAATQQWLEQSLQRRMAGEPVAYLTGHKEFYGLDLQVDARVLVPRPDTETLVDWALEVLAPPDARVVDLGTGSGAIALALKHSRPSLQVLAVDYSTDALAVAQANAERLQL-QVAFQQGSWLTGIPG-PLDAIVSNPPYIREEDEHLPA--LRHEPLQALTAGADGLDDIRTIVAQSRERLRHGGWLLLEHGHDQAPAVCALLQQAGFTQVQIRHDLAGIARCSGGIW--
MKKIEAIIKPFKLDDVRESLSDVGITGMTVTEVRGFGRQKGHTELYRGAEYMVDFLPKVKMEIVVTDEQVDQCIEAIMETAQTGKIGDGKIFVYDVERVIRIRTGEENEDAIMTYQEWRQFAEHVLMKNKDVKSESVLLLQTVTKRSKASILAFSETVLTEVELQQLAQLLMRRAKGEPIAYILGEKAFWSLSLKVSEHTLIPRPDTEVLVEHALDLAKQGELSILDLGTGTGAIALALAAELTNLNILGVDRIAEAVALAKDNAKQNDL-KVNFLQSVWFDALNPERFDLIVSNPPYIDKNDPHLTQGDVRFEPLSALVAAEEGYADIRHIIEQAPLFLKPQGVLLLEHGWQQAEKVQSIFQKNLWHKVATLKDYSGNERVTLGCW-R
MKFISAIIKPFKLDEVREALSAIGVQGITVTEVKGFGRQKGHTELYRGAEYVVDFLPKVKLEVAIEDSLLDQVIDAIEQSASTGKIGDGKIFVFDLEQAYRIRTGETGGDALMKLKHLVSCAANRLQDLNEARIEIRALMQHSLGVDHAWLIAHGDEAVTDALRARFESLLARRIEGEPVAHILGRREFYGRDFIVTPDTLIPRSDTETLVEAALDRIPVQTCEILDMGTGTGAIGITLALERPQAKVTIVDYSEAALAIARENARQLSAHNVTALRSDWFSALGGRCFDLIVSNPPYIEAADPHLQQGDLRFEPIAALASGADGLDDIRILSAQAADHLITNGWLMLEHGYQQGAAVRSLLQQHGFANIGTATDLAGHERVTLGQL-A
MKQITAIIKPFKLEEVREALAEQGVTGLTVIDVKGFGRQKGHTELYRGAEYVVDFLPKVKLEVVVKSEQVDMCVDAIVKAAHTGKIGDGKIFVTSVERVVRIRTGEEDESAVMTLKDALLKTQ----ACGLERLDAQMLLLLALDQDRAWLLRHDQDPLTPEAGLRLETMTQRRLTGEPLAYIHGEKAFFGLVLKVDARVLVPRPDTEALVEWSLDLLARDQPSFLDMGTGSGAIALAVKNQQPATQVTATDTSDGALTVASGNAARLGL-AVTFKHGSWLHAVKGEHFHVIASNPPYIAEGDHHLPA--LTHEPVTALTAGVDGLDDIRALIAMAPESLEPGGWLLLEHGHDQAQAVRDLLSMRGFEQVSSRTDLAGIQRCSGGQWRR
MKMITAIIKPFKLEEVREALADCGVNGLTVTEVKGFGRQKGHTELYRGAEYVVDFLPKVKIEVVVRTEDVDRCVDAIVNVARTGKIGDGKIFVTAVERVVRIRTGELDDGAIMIVKEALQQAQ----ALGLARIDAQMLLLHVLGRGRAWLLTHDEDMLTAPQAEAYATLCARRLGTEPVAYLLGHKEFYGLDLAVDARVLDPRPDTETLVDWALELMPASACRVVDLGTGSGAIALALQSQRPGATVWAVDASADALAVASANATRLQL-GVQFAHGSWLQPLAGQPFDLIVSNPPYIRDDDPHLQA--LAHEPLSALASGADGLVDIRAIITQAPALLVRGGWLLMEHGWDQADAVAALLRHAGFGDVQHRHDLGGIARCTGGQWLT
MKLVTAIIKPFKLDEVREALAAVGVQGITVTEVKGFGRQKGHTELYRGAEYVVDFLPKVKVEAAIRDDLLDQVIEAIEKSASTGKIGDGKIFVFDVEQVIRIRTGETGEEALMTVAAALAAARAKL-----PASEARLLLGHVLGKPAAWLITHDADVLDEDVLLGFASLVARRAGGEPVAYLAGFREFFGREFEVSPAVLIPRPETELLVDVVLKSVTEATVTMLDLGTGSGCIAITLALECPQARVVAVDASAAALALARRNAERLGA-QLRLLQSDWFAALAGERFDLIVANPPYIAAGDPHLAAGDLRHEPSTALSSGADGLDDIRRIIAATPAHLAPGGQLWLEHGYDQAEAVRELLKAADLAGIEQHRDLAGIVRVSGGRL-R
MKMVTAIVKPFKLDEVREALSAIGVQGITVTEVKGFGRQKGHTELYRGAEYVVDFLPKVKIEAAVDEAILDRVIEAIESSARTGKIGDGKIFVTSLEQVIRIRTGETGQDALMTIAQAMQHAR----QQGVDRLDAQLLLSDAVQQGHAWLLAHGSDALSPAQQTRFLTGLTRRAAGEPLAYILGDKAFFGLTLAVSPDVLIPRPDTETLVEWALELLPATASTVLDLGTGSGAIALAIQHHRPQAKVTAVDASEAALRVAQANAQNLNL-PVTFRHGSWLTPVAGQRFELIVSNPPYIAEGDPHMAA--LGFEPRQALTAGPDGLDDLRQIIAAAPAHLHPGGWLLLEHGYDQPVAVAQLLTAHGFSNVSTRFDLGGQPRCTGGQRPA
MKLVTAIIKPFKLDDVRESLSEIGVQGITVTEVKGFGRQKGHTELYRGAEYVVDFLPKVKLEIAVDDDMVSQVIDAIVKVANTGKIGDGKIFVSPLEQVIRIRTGETNADAVMRLDAQLAWAIQQCQGCETAQLDAELLLAHVLSQPRVYLWTWPERELDAVQQAQFSALVERRCQGEPVAYLLGQQEFWGLRLEVSANTLIPRADTETLVETALALALPAAARCIDLGTGTGAIALALAHERPHWQCWASDQVPEAVMLARRNAQALDL-NIEVFQSDWWQQIPQGQFDLIVSNPPYIHPQDPHLQQGDVRFEPASALVGGHDGLEAYRQLLAPIHERLSANGWCLMEHGYDQAEAVQALMLEAGLTEVRSLRDLNGQWRVTLGRSGA
MKKVEAIIKPFKLEEVREALTDAGISGMTVTEVKGYGRQKGHTELYRGAEYPIDFIPKIKIEVVVTDDISAFVVNAILKSANTGRIGDGKIFVEPVEHAVGIRTG---AAECMTVTDALAAAARELGGVTGAQRDAELLLAHILNTSVSHLYLHRERAVGVEELIKFATLVQRRSRREPLAYILGEWEFWSLPFTVTPDVLIPRPETEFLLELVFKRADPNFRICLDLCCGSGVIGIVIARQM-ALPVIGVDISRTALEVARHNAVRHEVELVSFVQADAGSCFGRSEISLIVANPPYVTLAEWNELAPEITYEPSQALFGGASGMTVIERVVEAADALLAPGGELFMEIGAEQADQVLQLCASPDFCDRFIEQDYAGRDRVLHVR-RT
MKLVTAIIKPFKLDEVREALSAIGVQGITVTEVKGFGRQKGHTELYRGAEYVVDFLPKVKIEAAVKNELLDQVIEAIEKSASTGKIGDGKIFVFDVEQVIRIRTGETGEDALMTRRQAVDQVRRRI-----APLDARLLLQHCLGISHVEFLTRPDEPLAAADSEAFMALVMRRERGEPLAYLTGEREFFSRSFKVTPDVLIPRPDTELLVLQALERLKPAWPRVVDLGTGSGAIAVSIACEWPEAKVTAVDVSPAALAVARENAERLGA-RVEFRHSDWFTGLAGEQFELIVSNPPYVAAQDPHLSQNGLPFEPNGALTDGGDGLSCLRAIIEGAPAHLVPGGWLLLEHGYDQAEKVRELLGAGGFKEVTSWSDLAGIERVSGGRLPD
MKLITAIIKPFKLEDARAALSAAGVSGITVTEVKGFGRQKGHTELYRGAEYVVDFLPKVKIEVAVSDDIADEAIEALERAARTSKIGDGKIFVTSIEQVIRIRTGETDAAALMTAAGLLR--ASAL-----PALEARILLEHVLGWRRTELITRDEEALHAESVGQFEALAQRRLNGEPIAQLVGTREFFGLSFDVTPDVLIPRPETELLVEIALTKIEGEKPRVLDLGTGSGAIAVAIASSRVDAKVWAVDQSAEALAVAARNASKLGGQTLNLLQSNWTDALDALRFEVIVSNPPYIAQHDPHLSEGDLRFEPRFALTDEADGLNAIRTIIQTAPFFLAANGSLWLEHGYDQAAEVRALLTARGFSNVRSERDLAGIERASGGVFTA
MKLIIAIIKPFKLDEVRVALSGIGVQGLTVTEVKGFGRQKGHTELYRGAEYAVDFLPKLRVEAAVPDALVEQAVETIEAAARTGKIGDGKIFVAPLEQVIRIRTGEAGEAALMTVRGLMA--DCGL-----PRLEARMLLERVLDKPRAWLLAHDTDPLAPAAVAAFQTLCARRLAGEPMAYLLGEREFMGHVYAVAPGVLIPRPETELLVETALECLSGQAPRVLDLGTGSGAIAVAIALARPDAHVTGTDASPEALAQAHANAQRLGAPRVRCLAGDWYAALPDAPFDLIVSNPPYIAAGDVHLDQGDLRHEPRGALTDEADGLSALARIVSGARAWMAPGARLWLEHGWDQAAAVRQLLADAGFRNAASRRDLAGIERISGANL--
MKMIMAIIKPFKLNDVRDALNEEGIQGLTVLEVRGAGRQKGHTELYRGEEYSTDFLPKTQLTIVVPDDSLDRIIEAICRSAYTGSIGDGKIFVSDITQAVRIRTGEQNDEAIMTFRTWLAEAVSRLSHSDSPKRDAEILLTFVTGRTRSYIIAFDETPLSGDEQQRLEALLVRREQGEPVAYITGVREFWSLPLEVSPATLIPRPDTECLVEAALELLPAASCDILDLGTGTGAIALALASERPDCHVTGADIQPDAVALAQRNAARLGLTNTTFKESRWFASLPIHQFAMIVSNPPYIDENDEHLVQGDVRFEPRSALVAPQNGLADLAEIAAQSAHYLTPGGWLIVEHGWRQGDAVRELFRENGFYRVETRRDYGGNDRVTLGQREK
MKLVTAVIKPHKWEEVREALETFGVTGMTVTEASGYGRQKGHTEVYRGAEYDVSLVPKIQVEIVTENEDVADVVDVIVKAAATGKIGDGKVWVVPVDSVVRVRTGEKDEAALM------AEAAVRLSGVDSPRTDAELLLAHVLGVPRGALLVAD--DLDEASAHAYEVLLARRERREPLQHLTGTAPFRHRELEVGPGVFVPRPETESLVDWALERLHDAAPVVVDLGTGSGAIAGAVAAEHPGARVHAVELSEDAYGWARRNLDGLG---VDLRRGDLADAFADGTVDLVLSNPPYIPLVAWESVTPEVRHDPEAALFSGEDGLDAMRAVAATAARLLRAGGWVAAEHAEVQAESAPAVFVASEFDRVDDRPDLAGRPRFVVARRAR
MKMVTAIIKPFKLDEVREALSAIGVQGITVTEVKGFGRQKGHTELYRGAEYVVDFLPKIKLEAAVASEILDQVIEAIEKSAKTGKIGDGKIFVQEVEQVIRIRTGETGPEALMDLRQILSEDVALLVERSEARIEVQSLLQAVLQVHRAYLLAHPEHFPNANQQAEYTALLKRRLAGEPIAYLLGEREFFGLTFKVTPATLIPRPDSELLVEQALARIPADRIRVLDLGTGTGAIALSIAHARPGATVTAVDASAAALEVAKENAQRLGTHNVRLLDSDWFSALQGERFDLIVSNPPYIAAADLHLAQGDLRFEPTTALASGADGLDDIRRIVAEAPLHLSRGGCLLLEHGYDQAERVRALLVNAGFSEVYSAHDLGKIERVSGGCWSA
MKKIEAIIKPFKLDEVREALSEVGVTGLTITEVKGFGRQKGHTELYRGAEYVVDFLPKIKIEVIVADDALTPAIDAIVKAGRTGKIGDGKIFVMPVEQVVRIRTGEIDEAAIMTIAAALAAAREKL-----PGFEARLLLGHVLQRPPVWLLAHD-DVLDEAVLRAFNVLVARRHEGEPVAYLLGRREFFGRDFCTSPAVLIPRPETELLVDIALRKVTAKAVRILDLGTGTGCIAITLALEYAQAHVTALDASDAALAIAKENAQRLHA-AVRFLQSDWYATVQGETFDLIVSNPPYIAATDAHLAQGDLRYEPSAALTSGGDGLDAIRHIIAAAPAHLSPQGQLWLEHGYDQAEAVRTLLIAAGFVAIKQHRDLAGIVRVSGGCFVE
MKFVSAIIKPFKLDEVREALSIIGVQGITVTEVKGFGRQKGHTELYRGAEYVVDFLPKVKLEVAIKDELLDQVVDAIEKSAATGKIGDGKIFIFNLEEVYRIRTGETGVEALMSVRSTWLVAQQRLIEANDAKFEAQLLLQSALKVKRSWLLAHEQDVLPASVSADFETLLTRRLAGEPVAYILGYREFYGLNLKVSPDTLIPRPDTETLVEAALAKIPTTDYTILDLGTGTGAVALAIAQHRPHTQVTAVDASQGALHIAEHNAQQLGLTQVRFSLSHWFSAVESERFNLIISNPPYIEQHDPHLGQGDLRFEPISALASGVDGLDDIREIIAHSLIHLQPQGWLMLEHGYNQAHLVADLMAESGLVDIETIKDLGANDRVTIGKNWD
MKYVTAIIKPFKFTEVKEALAASGVSGLTVSEVSGHGRQKGQTEVYRGAEYTSSMLPKLRLEIAVTDEMAPRVIDIVRAHANNDEIGDGKIFVFALDRVVRIRTGEQGDDALMAVSAAIATAAARF-GSATPRLDAELLMAHALGVDRNAILLDPT---RYAVPAAFAALVERRLRHEPLAYITGTRGFWSIDLAVGPGALVPRADSETLLIAAQAHFAGAPATVLDLGTGPGTLLLAALDEWP-AQGLGVDFSSQALAYARVNAATLGMDRARFFRGRWASAI-VGQFDLILANPPYIATD--ETLPAEVHHEPHAALFAGRDGLDDYRILAAQLSALIAPGGAAIIEIGSTQATPVTALLEAQAL-HVALHHDYGNNPRALVATTRR
MKLITAIIKPFKLDDVREALADNGVQGITVTEVKGFGRQKGHTELYRGAEYVVDFLPKVKIEIAVEEDRLESVLEAISNAANSGKIGDGKLFVTPLEDVIRIRTGERGADAVMTFDALLARATMRLQGSPSPRLDAEVLMMHAADVTRAWLYTWGDREIVPPAWARFDALIAARSLGHPVAHLTGEREFWGLVLRVDDTTLIPRPDTECLVEALLARMPHATGRALDLGTGSGAIALALASERPAWHVVGVDKVPGAVRLATANAERLALSNATFLVSDWFSALGNETFDVIAANPPYIAEDDPHLAQGDVRFEPRSALVAEDAGLADLCHLALTARAHLAGGGWLAMEHGMTQAARVREILTSAGYRDVASVADLGARERVTLGRAAR
MKLVSAIIKPFKLDEVREALSAIGVQGITVTEVKGFGRQKGHTELYRGAEYVVDFLPKVKLEIAIANELLDQVVEAIESAARTGKIGDGKIFVMDLEQVVRIRTGETGADAVMTINEALR--HFEL-----PRLEARLLLSAVTGFSHAELVSFAPDELTAQQWQAFAALAQRRLAGEPVAYLLGEREFYGRPFRVSPEVLIPRPETEHLVDAALHKVGRRRARVLDLGTGSGAIAVTLALEAPLWQVSAVDLSPAALAVAQHNAANLGA-NVSFHLGSWLAPLPDAVFDAIVSNPPYIDAQDHHLDEGDVRFEPRMALTDGNDGLDCLREIVAQAPARLVAGGWLLVEHGYDQGAACRALFAAAGLQQVATLPDLAGNDRVTLGCR-A
MKIVTAIIKPFKLDEVREALSAIGVQGITVTEVKGFGRQKGHTELYRGAEYVVDFLPKIKLEAAIKADQLDSVIEAIEKSAQTGKIGDGKIFVQDLEQVIRIRTGETGPEALMDIGNILRADAARLDGTATARIEVQCLLQNALKVPRSYLLAHPEQVLDATQQASYANLLQRRLQGEPVAHILGEREFFGLNFKVTPATLIPRPETELLVELALQRIPAGHFRVLDMGTGSGAIALSIAHARPEAEVVAVDASGAALEVARENAVRLGIRNATFIRSDWYAALDDKRYGLIVSNPPYIETGDAHLTQGDLRFEPPSALASGADGMDDIRRIVGQAHRFLELGSWLLLEHGYEQAETVRLLLGQNGFANVFSVKDIAGIERVSGGMLSC
MKQITAIIKPFKLDEVREGLADVGVTGLTVTEVKGFGRQKGHTELYRGAEYVVDFLPKVKVEAVVDDAVVEQAVDAIIKAARTGKIGDGKIFVQAVEQVVRIRTGETGIDAVMTIAAILR--RAPV-----EQLEARMLIGHVTQLSRVQLITNAERVLNAAEAQQLATLFARRMAGEPMAYLLGEREFYGLSFQVSPAVLIPRPDTELLVELALQRLPQ-QGRVLDMGTGSGAIAIAIAHARPDAVVTALDVSEAALAVASANAHRHKA-RVECLRSDWFAALDGRQFDLIVSNPPYIVAGDRHLSEGDLRFEPIDALSDHADGLSALRIISEHAADHLSDDGWLLMEHGYDQAAAVRGLLAENGFGEVQSWRDLAQIERVSGGKKRA
MKLVTAIIKPFKLDEVREALSAIGVQGITVTEVKGFGRQKGHTELYRGAEYVVDFLPKVKIEAAISDELVDSVVEAIEKSASTGKIGDGKIFVFELEQVVRIRTGETGVDALMSVRDWLRFLMSRMAGVD-AWDEAVYLVLHTLHLPLDRLEPFLDAALTVDECERLMRVVERRCEREPAAYITGEAWLGGLRFRVDPRVIIPRSHIFELMQDGFSPLDDAPGRILDLCTGSACLAIAAAHTFPDAEVDAVDLSADALKVAQLNIHDHGLDRVEVLHGDLFEPLEGRRYDLILSNPPYVTDAAMDALPEEFRKEPAMALGAGADGMDIVRRIVAEAGRHLNPGGLLLIEIGHNQAEAEAAL---PDLPLVWLDTDSATAPVFLLAE-PQ
MKLISAIIKPFKLDDVREALSEIGVQGITVTEVKGFGRQKGHTELYRGAEYVVDFLPKVRIDAAVSDDMTDQVVDAISQAAQTGKIGDGKIFVMPLEQVVRIRTGESGNDALMRIAEVLKLAQRLEDVSDSPRLDTELFLCHVLEKPSSYLMTWPEKELTEAKVQRFYQCLERRQRGEPVAYILGMQAFWTLDLEVSADTLIPRADTEVLVETALNLLPNIPLRVADLGTGTGAIALALASERSAWDVWGCDRIIGAVELAKRNQTRLGLAHVTFVQGSWLEPLEG-RFDMIVSNPPYIDQADEHLQQGDVRFEPLSALVAGEDGLSDIRHIITASCQYLAEGGWLLFEHGYQQATAVRSLFSEEGYSDVVTYQDYAGNDRVTLGCWAD
MKKIEAIIKPFKLDEVREALSEVGVTGLTVTEVKGFGRQKGHTELYRGAEYVVDFLPKIKIEVVLANETVEAAIEAIIKAARTGKIGDGKIFVTAVEQIVRIRTGETNESAIMTVAAALAAARTKL-----PASEARLLLGHVLGRPAAWLLTHDDEVLDEAALLAFASRVARRAGGEPVAYLLGYREFFGREFAVSRAVLIPRPETELLIEIALARVAASAARILDLGTGSGCIAITLALEIPQAQVTAVDASAAALEVAQDNAERLGA-KLRLLQSHWFDRLADERFDLIVTNPPYIADADPHLLAGDLRHEPATALSSGADGLDAIRQIVDGASAHLAPGGQLWLEHGYDQAVAVKELLAAAGLTGIEQYRDLAGIVRVSGGR-RQ
MKLVTAIIKPDKVEALRQALTGVDIQGLTIVEAKGYGRQKGHTELYRGAEYEVHFLPKSRAEVLVDSADVEKVITTISEAVKSGKIGDGKIYVTDVIDVVRIRTGERGAEAIMTIQQAQRNLRDRFKGIVTYELDARLLTGHALGLDDVGLIKQASREISEQENRLLETSCRARLAGKPVSRIIGVKEFYSLPFQISSATLDPRPDSECLVETALANAQKRPLKVLDLGTGSGCLLIALASACQEKQGLGVDISAPALRQARINAAINGVRVLSFRQSNWFENV-TEKFDIILSNPPYIASHEIETLASEVRHDPLSALDGGADGLDAYRQIIADMTAYLKPEGCILFEIGATQSESVTKLVTQQSHITINHITDLAGLDRLVQVE-FA
MKLITAIIKPFRVEEVREALAACGVTGLTVTEVKGFGRQKGHTEVYRGAEYAVDFLPKVKIEAVVPTVIVDQCIDAIVKVARTGKIGDGKIFVTSVERVVRIRTGEQDEAAIMQIQQAINTAS----SLGLDRREAQLLLLHALDKDRAWLIAHDTDSLAGTAELRYIELARRRASGTPLPYLTGKIEFHGMPLQVDGRVLIPRPDTETLVDWALECLTDPPPQIIDLGTGSGAVALAMAQTGRTGEVHALDVSPDALALAQANAERLDL-RVQFMLGAWLTGISA-RYDLIVSNPPYIAEGDPHLAA--LGHEPRLALISGPDGLDAIRIIVRQAPDNLRPGGWLLLEHGWDQALAVRELLTRAGFADVQSRRDLAGIERCSGGRW-G
MKFITAIIKPFKLDEVREALSAVGVQGITVTEVKGFGRQKGHTELYRGAEYVVDFLPKMKIEAAIPDALLEQTIEAIERAASSGKIGDGKIFVFELEQVIRIRTGETGADALMDIAGALGWARTRI-----ELMDARVLLRFVLQCPAARLVAWPEQRLDGEDWSAYRALVERRMAGEPVAYLTGEREFFGREFMVTPAVLIPRPDTELLVELALAHFAGKDMRVLDMGTGSGALAVTLALELDDADVIALDRSREALWVAMANAARLGA-SVSFVHSDWFAALGEERFHLIVANPPYVAAGDPHLEQGDVRFEPPGALAAGPAGLDDLAEIVMQAPARLEPDGWLFLEHGYDQAVAVRGLLADGGFAAIASWKDIAGIERVSGGRWRV
MKLILAMIKPNKLDEVHQELTGLGIGGMTALEVKGYGRQKGHTEKYRGAEYQIEFLPKIMILVAVNSDLTEKAVQAIAAAAKTGNIGDGKIFVLSLEEALRIRTGETGPDAIM-ILHLINEGEAELSKIENPRLNSELLLSKILKTDRTLLYFDFDREITKDAIADFKKLIQLRCQHTPIQHLTGTQAFRNLELFVGPGVFIPRPETEQLVSIALDVIPSAGIHCLDIGTGTGAIPLAITSETSDTYFDAVELSPDAFIFAERNLKTYQLERINLILADIFTFTPTSRYDLIISNPPYIPTDEIRNLPPEVSGDPFVALDGGGSGVEFLFNLADLITDWLAPNGWFISEIGEDQGDRIIKHFKEKKFKNVSIKQDFNKRDRFLIAS-GV
MKFVTAIIKPFKLDEVREALSAIGVQGITVTEVKGFGRQKGHTELYRGAEYVVDFLPKVKIEAAIRPDLLDQAIEAIEKSAATGKIGDGKIFVFDLEQAIRIRTGETGPDALMHIGGALNWARARI-----AVVDARILLRHVLQCSAARLAAYPEARLEAPEWAEFRSLVERREAGEPVAYLTGEREFFGHPFIVTPAVLIPRPDTELLVELALAHFGDPHTRVLDLGTGSGALAISLALELPQADVVAVDRSREALWVAMANAARLRA-SISFVLGDWFSSLGDDHYQLIVANPPYIAAADPHLDEGDVRFEPSTALVAGPDGLDDLAAIAAQAPRHLEPGGWLFMEHGFDQAAAVRGLLTDGGFSSIASWKDLAGIERVSGGQWGR
MKLVTAIIKPFKLDEVRQALSDIGTQGITVTEVKGFGRQKGHTELYRGAEYVVDFLPKIRIEAAVEDSVLARVIEAIETSARTGKIGDGKIFVTTLEEVIRIRTGETGKEALMTIGQALAQAR----DAGLARLDAQLLLGHVCGLSRTGLLTNDDQVLPAAQLARWQQLLARRLAGEPVAYLTGRHEFHGLTLHITSDVLDPRPDTETLVDWGLELLARRPARVLDLGTGSGAIALAIKHRCPSAQVSAVDFSAAALAVARANGARLNL-DVDWQPGNWFENLAGQRFDLILSNPPYIAEDDPHMPA--LRHEPRQALVSGADGLDDIRSLVRQAPQHLVAGGWLLLEHGHDQGVAVQDLLRSTGYREVDRRLDLADHVRCSGGQWGN
MKKIEAIIKPFKLDEVKDAVSEIGTFGITVTEVKGFGRQKGHTELYRGAEYVIDFLPKIKIEIVVDDSMVEKVVEAIMNAARTGKVGDGKIFITPVEDAVRIRTGERGVEALMKIKDLIRIGSERLKGIKTPVTDTQILLSYVLKLPRWKLITEREEEIPKEKVMEFFSLIERRAQREPLAYITGEKAFYGLDFKIKKGVLIPRPETEILVDEVLKRIPEKRVLGLEIGVGSGVISISLLKYRHNLFMYGVDISEKALELTRENAKIHRVSRLKLLKSDLFKDV-HIKFDFIVSNPPYVSAEEYAGLEEEVKKEPVEALIGGKGGIEFYERIVKEGKIYLKEKGFFGFEIGYTQSDRVKKILQDEGF-NVKVYKDLQDYDRVVIGERNG
MKKIEAIIKPFKLEEVKDALTEIGVQGLTVSEVKGFGRQKGHTELYRGAEYVVDFIPKVKIEVVVPDSIAEKVVETIVNAARTGRIGDGKVFVIPVEDAVRIRTGERGDSAIMNVGSLLKRASEILKGSPTPRLDAELLLVHSLGLGRVELYTQFDRPLTDDEVERYRQLIVRRAKGEPVAYITGKKEFYGFEFLVDRGVLVPRPETELLVDVALSYLKGQGKTVVDVGTGSGCVILTLCKLLGDARYYGVDLSPKALEVAEKNRERLGC--VTFLRSNLLEAV-DFPVDAVVANLPYVPVGD-KRLHKWVLYEPAMALFGGKDGLELIERLIVQAKEKINPKGFIALEVGEGQADRVKSLLETAGFLNVKSFRDLSGIERVVVGEKGE
MKYVSAVIRPRKLDDVRAALQALGVSGLTVTDVRGYGRQKGHTEVYRGAEYAVDFRPKVKIDAAVPAELLEAVINAIREKANAGSIGDGKIFVFDLENVIRVRTGEAGADALM-VSDLIRLAMRKFT-LDRFQHEVRLIISAVIGRSESWVFANHEYEVPEEQAQVIVSFIERRASHEPLAKILGRKNFWKFAFNTTQATLDPRPDSEILVEAVLSSFLDQPFRILELGVGTGCLIMSILLDRPNAIGIGVDLSAEALAVAGENLRHFELERLLLVQADWLEAI-GGSFDCIISNPPYIPSLEINELAPDVKFDPLRALDGGADGLDYYRRFFDCVPSMLTTNGKVFFECGIGQKEGVIEKSERSFLNFSNAYKDLQGIARVLEFC-GG
MKLITAIIKPFKLDDVREALADNGVQGITVTEVKGFGRQKGHTELYRGAEYVVDFLPKVKVEVAVDDAQAAAVLDAIRDAANSHKIGDGKLFVTELEDVIRIRTGERGADAIMTLDAALREAAGRLSASATPRLDAELLLAQLLGKPRSWLYAWGDRALEPAIGATFEALIERRRAGEPVAYLVGYREFHGLELEVGPATLIPRPDTECLVDLALSLAEQEQGDALDLGTGSGAIALAFARARPGWRVVACDRIEEALALARRNAERLSIDNLEFVHSDWFSAFASRRFGLILSNPPYIAEDDHHLALGDLRFEPRSALVAADGGLADLRRIIMDAFHHLLPGGWLLLEHGMAQGGAVRDLLMAAGFERVATHPDLGGRERVSLGRRGE
MKLIMAIIKPFKLDEVCEALTSLDVHGLTVSEVKGFGRQKGQTEIYRGAEYQVNFLPKVKIEVAVSDGLADLAVEAICNAARTDRIGDGKVFVYDLDKIVRIRTGEIDADALMVLGRLLDRGAWRLKGVEKPRRDARLLAGHVLGLSPGAVLLADDRVVTPEEAQALEAVIARRETREPVSRILGHRGFWRFDLALGADTLDPRPDTETLVEAGLAVLE-CGGRILDLGTGSGCILLALLADRPGAIGLGIDIAPGAVRVALRNARALGLRRALFAVGDWAAAV-AGPFDLIVSNPPYIPSADIAALEPEVAFDPSRALDGGADGLDPYRILAAQVPALLAPAGVLAVEFGQGQARDVAGLLEVGGLCPYEIKKDLSGEERCLLARRKA
MKLVTAIIKPFKLDDVREALSEIGVQGVTVTEVKGFGRQKGHTELYRGAEYVVDFLPKVKIEVAIGDDLLDQVVEAITKAANTGKIGDGKIFVVDLQQAIRIRTGETGTDAIMRIDEALAWAKSRLE-TESPRLDAEVLLAHVLGKGRTYLISHNDSVLDEPALQAYQRLIAERETGRPVAHLIGKREFWSLEFQVSPATLIPRPETELLVELVLEEAAPAGAKVLDLGTGTGAIACALAHERPDWRFTAVDVSQEAVELATTNVLSLGLTNVRCLRSNWYDAVGDEQFHVIVSNPPYIDALDIHLTQGDVRFEPASALVAADHGLADIRMIAAGAGRHLLAGGLLAVEHGYDQGAAAREIFSTAGYVDVRTHQDLAGHDRITLGRLPE
MQMITAVIKPFKLEEVREALAECGVTGLTVTEVKGFGRQKGHTELYRGAEYVVDFLPKVKIEVVVRTEDVDRCVDAIVAAARTGKIGDGKIFVTAVERVVRIRTGDLDDAAVMTIAQALARAQ----ARGLARIDAQMLLLHALGRDRAWLLAHDTDPLDAPALARYQALCARRAAGEPVAYLTGSKEFYGLPLRVDARVLDPRPDTEILVDWALELLAPPAPRVADLGTGSGAIALALQHARPDARVLAVDASAGALAVARANAERLGL-PVRFVQADWLAGIAG-PFDAIVSNPPYIPAQDPHLAA--LAHEPLSALASGADGLDDIRAIAAQAPALLAPGGWLLLEHGWDQAGAVQALLRAAGLARVQSRDDLAGIARCTGGSMRQ
MKKIEAIIKPFKLDDVREALTDVGVSGMSITEIKGFGRQKGHTELYRGAEYAIDFLPKVKVEIVIPDELEEQCIEAIMETAQTGKIGDGKIFVYDVGRVIRIRTGEENEEAIMDYREWLTFAEQKLLENSNAKFDANLLLQAVTKRSKSAIFAFSETLLSESELAELAEKLARRAKGEPMAYILGYREFWSLPLKVSPATLIPRPDTERLVELALEYANKKMLQILDLGTGTGAIALALASELGKAQIIGVDFQNEAVQLAEENRRNLGLNQVTFLQSDWFSSLANQQFDLIVSNPPYIDESDENLTVGDVRFEPLTALVADNKGLSDLQKIIENAPLHLKPQGALMLEHGWKQGNLVRDLFDLHLWEQVETAQDYAGNDRVTKAIL-K
MKFVTAILRPHQLDDVREALSEAGVSGITVTEVKGFGRQKGHTEMYRGAEYQIDFLPKIKLEIAISASKLGDVIEAITNVANTGKVGDGKIFVSNLEKVVRIRTGETDQDALMKIFEILKRGKVILRGIEVFALEAELLLSKLVQSSRERLFALSDSEVDENIEKEFFNLIERRIQNEPISQILGKKEFWDYEFIVDSSVLTPRNDTETIIEQVIKYFSDAELNILDLGTGSGCLSVTLAAIFSNARITAVDISPAALKIAKQNAVKNIVNRIAFIKSDWFSEVPRRTYDIIVCNPPYISINELRELANEVKFEPQIALTDFADGYTCYKIIADEMRDYLKQSGKAFFEIGIGQALGVKEIFESQGYRVENIAKDLAGIERCVV---IS
MKLITAIIKPFKLDEVREALSAIGVQGITVTEVKGFGRQKGHTELYRGAEYVVDFLPKTKIEAAVDDTIVERALEAIETAARTGKIGDGKIFVQDLLDVIRIRTGETGKDALMSLADVLR--GAPL-----DTLENRILIGHALQLTRIQLITQSERLLTATEAEQLTALFRRRLQGEPIAYIVGEREFFGLAMQVTPDVLIPRPDTELLVELALERLPQ-QCKALDMGTGSGAIAVAIAHTRPDVAMTALDVSEGALKVAASNAHRHGA-KVTFLRSDWYAALGETPLDLIVSNPPYIVAGDAHLSQGDLRFEPIGALTDHADGLSALRIIVDGAATYLKPDGWLLMEHGYDQAEAVRTLLAQRGFSEVQSWRDLAGIERVSGGKCAS
MKQITAIVKPFKLEEVREALAVVGVTGLTVTEVKGFGRQKGHTELYRGAEYVVDFLPKVKLEVVVKDGDVERCIDAIVKAAKTGKIGDGKIFVTAIEQVVRIRTGEVGEDAVMTVAAALANAK----AMGVARLDAQLLLAHALRCDRTWVLAHDDALLSPSAAAAFTAHAGRRAAGEPLAYLVGEKEFHGLTLTVNAHVLVPRPETEGLVDWALELLNGAPARVLDLGTGSGAIALAVKHAHPSAQVAALDASAEALAVAAANAGRLGL-HVEFHHSHWWEAVARRHFHLLLSNPPYIRPGDPHLAA--LQHEPQLALTAGSGGLAALQAIVAGAAGHLEGGGWLLLEHGHDQAEDVHALLRRHGLRDAQTRVDLAGLPRCTGAR--R
MKLVTVVIKPFKLEDVREALSSIGIQGLTVTEVKGFGRQKGHAELYRGAEYSVNFLPKVKIDIAIAEDQLDEVIDVISKAAYTGKIGDGKIFVAELQRVIRIRTGETDEAALMDYQRWLQQAIQRLQDSDSPRRDAEILLEFVTGKARTFILAFGETLLSETERLQLSQLLERRIAGEPIAYLIGQKEFWSLPLTVSPATLIPRPDTECLVEQALKCLPSEPADILDLGTGTGAIALAIASERPDCRVQGVDVQPDAVTLAKANAQRLGINNVSFTQGSWFSGVTGQRFSAIVSNPPYIDAEDIHLSQGDVRFEPRRALTSGDEGLADLRMIITESAHYLLPGGWLLLEHGWQQGCAVRDLLLQQGFIRVETCKDYGGNERVSLGF-RP
MKQITAIIKPFKLDEVREALAEVGVTGLTVTEVKGFGRQKGHTELYRGAEYVVDFLPKVKVEAIVDDSAMDAAVDAIIKAARTGKIGDGKIFVQNVEQVVRIRTGETGSDAVMTIEAVLR--QPAP-----LLAERRILLGHALGLTRIELITGNEQMLTPAQAQRVSALFERRIAGEPIAYLVGTREFYGLRFEVTPAVLIPRPETELLVELAIDRLPR-QGRVLDMGTGSGAIAVALANSRRDAAVSAIDFSDAALAVARRNAAHHAV-QVHLQRSDWYAALEGQCFDMIVANPPYIVEGDHHLSEGDLRFEPVDALTDHADGLSALRQIVSGATAALAPAGWLLMEHGYDQAAAVCALLDAAQFTDVQSWPDLAGIARVSGGRRAP
MKLVSAVIKPFKLDDVRAALSEIGVQGVTVTEVKGFGRQKGHTELYRGAEYVVDFLPKVKLEIAVADSLLDKVIDTVTKAASTGKIGDGKIFVTELEQVIRIRTGETGEDAIMSIQQALAYQRRLVEVSDSAGLDAALLLCAVLAKPKSYLYAWSERTLTAGEVALYFDFLDRRASGEPVAHIIGQREFWSLNLKVSPASLIPRPDTECLVEQALHFAQSRSGKILDLGTGSGAIALALASELPQWSVVGCDCVTEAVALAEENRQKLGLANVKFMQSNWYANLTGDKYDLIVSNPPYIEENDPHLAQGDVRFEPRSALVSGEDGLRDIRRIVAESGAYLNSGGAMLLEHGYRQGDAVRQILLSAGFLSVSTLKDLAGQDRVSWGVKDG
MKLVTVIIKPFKLEDVREALSSIGIQGLTVTEVKGFGRQKGHAELYRGAEYSVNFLPKVKIDIAMTDEQVDNAIAAITEAAYTGKIGDGKIFVTELQRVVRIRTGETDEGALMTFNQWLEQAIARLKGGDSPKRDAEIILGFVTGKTRTFLMAFSETAIEPTALTQLESLLVRRIAGEPIAYLVGSREFWSLMLNVSPATLIPRPDTERLVELTLEHLPTVECDILDLGTGTGAIALALGSERPDSSVTGIDLQPAAIALAQDNAERLGIDNVHFVQGNWFEPLSECYFDAIVSNPPYIDRNDPHLQQGDVRFEPSSALVAEQDGLADLLWIVQNAPDYLKQGGWLLVEHGWEQGEKVRTLFKQRGFDLIATHQDYGGNDRVTLGRWSH
MKYIIAIIKPFKLDEVREALSDIGVQGLTITEVRGFGRQKGHAELYRGAEYTVDFLPKVRMEIAVSDELVEQVIETIEKKAYTGQVGDGKIFILSLEQAVRIRTGEKQDEALMQYIEWVKQAANRLSASDSAKRDAEILLEHVTGRSRTYLFAFGETELKAEEFQQAELLLQRREKGEPIAYIIGEREFWSLPLYVSPATLIPRPDTECIVEQALSRLTEQKNQILDLGTGTGAIALALASEMQQSQVIGVDFNPDAVALAQRNQQRLNISNVKFIQSNWFSSLSIQQFDMIISNPPYIDENDMHLSEGDVRFEPLTALVAKDEGLADLMHIIKESKKYLKNQGWLLLEHGWTQGLAVRDLFKVHGYTKIETCLDYGGRERISLGQWNG
MKFVTAILKPFKLDDVREALSEVGITGITVTEVKGFGRQKGHTELYRGAEYVVDFLPKVKLEVAITDDQLEAVIDAITKTANTGKIGDGKIFVADLEQVVRIRTGETGPDALMDLREALQAASRELSVSDTARLDAEVLLAHVIGKNRAYLRAWPERLLQADEERRFLASIAARARGVPVAYLTGVREFWSRSFKVCPDVLIPRPETELLVELAVEAACRNRPRILDLGTGSGVIAVTLALECPDAEVWAVDVSESALAVARHNAAALGAKTVRFLRGDWFAPLPDIRFDLIVSNPPYVSPSDPHLLRGDLRYEPRQALVSVKDGLHDIALIADNAGPRLLPDGGLMIEHGFDQADAVARILGKAGYRDVRHHRDLQGHERVTSALRES
MKLVCAIIKPFKLDDVREAIADIGVEGLTVTEVKGFGRQKGHTELYRGAEYQVDFLPKVKLEIATQDDQVERLLEAIQKAAYTGRIGDGKIFVYDLEQAVRIRTGETDAEAIMTLQQCTQQLSQQLSICDNPAHEARLLLCHLLSCQPGYLYTYPERVLTPSELQQLQPLLQRRLAGEPLAYIFGHWPFYGLELAVAPCTLIPRSDTEILVEQALALTLPAQARVLDLGTGTGAIALALAHNRPHWQLTAVDLQAEAVALAQRNAQTLQLSNVHFTVSSWFSALADQQYDLIVSNPPYIEAADPHLTA--LRFEPLTALVAEQQGLADLASIIAAAPAYLAPGGWLWLEHGYNQAQQVQQLLKQAGFGQVDSVRDYGGNWRISGGQRLS
MKMVTAIVKPFKLDEVREALGAVGVQGITVTEVKGFGRQKGHTELYRGAEYVVDFLPKLKLEVAVEEALLPRVIEAIESAARTGRIGDGKVFVAALDEVVRIRTGETGRSALMRVAEALALAR----ARGLARLDAQLLLTLRLAKPRSWLLAHDDAELPAAVEQQFRASLAQRLDGVPMAYLSGEREFHGLSLAVTPAVLVPRPDTETLVDWALEGLAGSRPRVLDLGTGSGAIAVAIGHARRDAQVTATDIDAAALALAQANARRHGV-RVEGLLGSWWQPLAGRRFDLIVSNPPYIAEGDPHLPA--LRHEPRHALTAGVDGLDALRLIAAAAAGHLEPGGQLLLEHGADQGAAVRALIAAGGMQGQETRRDLGNRERCTGGMVSA
MKLVTAVIKPFKLDDVREALSDVGVAGITVTEVKGFGRQKGHTELYRGAEYVVDFLPKVKIEVAVSDEQLDQVVEAVLNSARTGKIGDGKIFVSSLEQVIRIRTGESGAEALMTIAQLLRQGSQALAVSQSPNLDTELLLAHALNKPRAHLHAWPEKRVEDPLLSCFHQLLQRRLQGEPIAYLLGTKEFWSREFYVNSAVLIPRPETELLVEHTLALIPKCPVLVADLGTGSGAIALTLGLERPNIQVVATDRSLKALKVASENVQRHRANNVHLCQANWLSSFRPSSFDLIVSNPPYIAPDDPHLNRGDVRFEPRSALAADKNGLAALQTIGAQARRCLKPGGWLIVEHGWDQRPAVARIFESLGYQEVTCFSDWQNHPRVTRAQWSS
MKQITAIIKPFKLEEVREALAEVGVTGLTVTEVKGFGRQKGHTELYRGAEYVVDFLPKVKVEVVVKDADVERCIEAVVKAAKTGKIGDGKIFVTAVEQVVRIRTGETDEQAVMTMAAAWASAV----QRGLERLDAQLLLAHLLGLARAWLLAHDTDPLAPAVASRYAELVERRLDGVPLAYLVGEKEFYGLRLAVSPEVLVPRPDTETLVAWAVELAQPPAPRLADLGTGSGAIALALKHLLPHAEVTATDLSPAALAVARGNGERLGL-PVRWRQGCWWEALAGQHYDVVASNPPYIAERDPHLAA--LRHEPLQALASGPLGLDALRQIVAGAPDHLTDGGWLLFEHGHEQADDVQALLRKAGFVDVSTRVDLAGRPRCTGGRWSR
MKFIIAAIKPFRLEAVREALSDIGVRGMMVSEIKGFGAQSGHTEIYRGAEYAVNYVPKIKLEIAVSADIADAVLETLTKAARTDKIGDGKIFVLDLQQAVRVRTGETNEEALMILRDLLTLGQQKLKHIDTAGRDARLLAAAAMEISTAQVTLKALDYVSKQQQDHFESMIEQRRNFKPVSRILGKRQFWSRWFEISPDVLDPRGDSEVLVNLALQ----KADRILDLGTGSGILALTLLSEWPDALAVGVDICEKALLIAQRNAVQLEVDRFQAQKSDWFEAI-SGQFDLIVSNPPYIGEDEIPHLDPDVRYDPMIALSPGRDALQAYQNIASDAIGYLKPGGRLLVEIGFRQGEAVRALFASNGLKSVETIQDLNGLDRVVCAIKTV
MKFVTAIIKPFKLDEVREALSAIGVQGLTVTEVKGFGRQKGHTELYRGAEYIVDFLPKVKLEIAIADALLDQTLEAIEKAAHTGKIGDGKIFVFDLESVLRIRTSETGEAAIMDYQTLLA--QSGL-----ERIDAQVLFSHVSGRNRAWLIAHGQDEADAAIAAAFDTLAARRRAGEPVAYLVGQREFFGRDFKVSPAVLIPRPDTELLVELALARAGQ-GAQLVDLGTGSGCIPVTIKLERPDLQVSAVDISPTALVVATANAAVLGA-EVRFRQSDWFAALAGQRFDVIVSNPPYIEQHDAHLAQGDLRFEPRNALTDEGDGLVHIRSIVAGAPAYLLPQGWLLFEHGYDQGEASRALLAAAGFAQVQTWADLAGLDRVSGGQWQG
MKLVTAIIKPFKLDEVREALGEIGVTGLTVTEVKGFGRQKGHTELYRGAEYVVDFLPKVKIEAVIDEKQVEQAVDAIIKAARTGKIGDGKIFVREVEQVIRIRTGETGTDAVMTLAAVLR--KPPI-----DAIDARILVCHGLKLSRVQLITQSEHALDTKQAQLLSDLFIRRLAGEPVAYIIGEREFFGLALYTTPDVLIPRPETELLVELALERLPQ-RGRVLDMGTGTGAIAIAIAHTRPDAAVTAIDASGAALQVAQRNATQHGV-HVQFMESDWYAALDGQHFDLIVSNPPYIVANDPHLSQGDLRFEPIDALTDHADGLSALRTIVHGAATHLMPAGWLLMEHGYDQAEAVRGLL-QRNFDAVQSWKDLAGIERVSGGMVSS
MKFVTAIIKPFKLDEVREALSAIGVAGLTVTEVKGFGRQKGHTELYRGAEYVVDFLPKVKLEVAIADDLLDQTVEAIEKAANTGKIGDGKIFVFELESVVRIRTGETGESAIMTYQTLLA--QSGL-----DRSDATALLFHLTGHGRAWLIAHDRDDVPDDLAQRFAELAARRRAGEPVAYLVGEREFYSLMFAVTPDVLIPRPDTELIVDLALERITVQPAPVLDLGTGSGIIAVTVAQQRPLAQVTAVDVSAAALAVAQANGARHA-PQVQFVLSDWFSALSPQRFDLILSNPPYIERDDAHLAQGDLRFEPRGALTDEADGLAHIRTIIDNAPHWLTPDGWLLFEHGYDQGLASRDLLTEAGYRDVQTWQDLAGLDRVSGGLAAE
MKLIIATIKPFKLEEVRIALTESGVTGMMVTEIKGYGTQSGHTEIYRGAEYAVNFVPKIRLDIVVSDAEADGVVSTIENTAKTGKIGDGKIFVLDVDQAVRVRTGETGDDAVMSVALILKESSQLLESGQNAKREAKILLEFTLNLKGKILQL--DHEISDDIYNYFKTLINKRLEFQPISQIIGERYFWKNKFIVSPNVLDPRPDTETLIEHTLSQ---KFYNILDLGTGSGCIILSLLDEYKDAIGVGIDKSEDALNVAKQNANLLSLQRVSFNLGNWCEGI-KEKFDLIISNPPYISENDMKILSKSVLWEPRIALTPEGDGLGAYRHILDGAKNLLIPNGKLILEIGYDQGKKVTHLLKNHGYKDIKLVKDINNKDRVLSASWIE
MKLITAIIKPFKLDDVREALADNGVQGITVTEVKGFGRQKGHTELYRGAEYVVDFLPKVKIEVAVDDSSVESVLDAITQAANSGKIGDGKLFVTPLDDVIRIRTGERGADAVMRIDVTLAAATARLSGSDSPRLDAELLLGEVMGRERTWFYTWGDRDLESEAGARFEALLARRAEGHPVAHLLGRREFYGLTLACSPATLIPRPDTEVMVECALELAEATSGKLLDLGTGTGAIALAFARHRPQWQVLGVDLIEEAVQLARGNAERLAIANAEFRQSDWFSAVTESGFALITANPPYLADDDPHLALGDVRFEPRSALVAAEAGLADFLHLIATAPQHLAAGGHLMLEHGLTQGNEVREALRAGGFIDVETLEDLGGRERITLGKL-A
MKKIEAVIKPFKLDEVREALSDLGINGLTVTEVKGFGRQKGHTELYRGAEYVVDFLPKVKVEVILADDLVDRAIEAIVAAARTGKIGDGKIFVTAVEQVVRIRTGETNEDAIMTLEQALR--CHSL-----PRLEARMLLQHVRGLTHARMIADPDLPLTEDEAARFEQLAQRRLQGEPMAYLLGEREFYGRPFRVSPAVLIPRPETEHLVEAALQRVATGPKRVLDLGCGSGAIAITLALEAPAWQVQAVDLSPAALEVASGNAQQLGA-EVQFHQGSWYQPLAQGEFDLIVSNPPYIEQHDHHLDEGDVRFEPRMALTDEADGLMCLRAIIDGAPSRLKAGAWIMLEHGYDQGPAVRDLLRQAGLQQVETLADLAGLDRVTLGQMAP
MKKIEAIIKPFKLEEVKEALAEIGVKGMTVSEVKGFGRQKGHREIYRGAEYIVDFLPKVKIELVLEDELVEKVVETIINSARTGKIGDGKIFIIPVEDAIRIRTGERGKEAVMYVKDVLEEAQKLLVGQEEAAFEARFILSFLLKKRPLDIFTV--QEISPAVASRFFELIKRRGDGVPTAYLLGEAEFYGRSFKVGPGVLIPRPETEILVETALEFIS-PGAGVLELGVGSGCISLSLALEKRDVKVFGVEYSSRALKYALVNRERYHLNRVFFVQGNWLAPLKKQVFSLIVSNPPYISEEEFSSLEKSVRHEPLEALLAGPKGLNFIAKTLWEASKYLLPGGYVLLEIGYRQKEDVAALAKKAGY-RYDFVKDLLGYERVLVVQKLP
MKLVTAIIKPFKLDDVREALSEVGVQGITVTEVKGFGRQKGHTELYRGAEYVVDFLPKIKLEIAIDDDKVDGVIDAVTGAAATGKIGDGKIFVSSLEQVIRIRTGETGVEAVMALGQLRRVA----IEQGLDALDVDVLLATVLEKPRSFLYAWPEHELSEAQHHRFQDGCQRRLSGEPVAYIVGEREFWSLPLKTAPHTLIPRPDTEVLVEQVLADAPDGEYRCVDLGTGTGAIALALKSERPKWQVEGIDRVPEAVALATENAQRLGL-DVTFRVGNWCADLADDSIDILVSNPPYIDADDEHLSQGDVRFEPESALVADQHGLADISIIVDQAQRCLRPGGGVFIEHGWQQGDAVRALLQDAGFLRVDTRRDYGNQERVTFGWKST
MKLITAIIKPFKLDEVREALSDIGVQGVTVTEVKGFGRQKGHTELYRGAEYVIDFLPKVKLEVAIAAKLEKKVIDAIEKSAVTGKIGDGKIFVSDLEKVIRIRTGESGEDALMSVQEALAQAA----ASGVERLDAQRLLQYLLQQGRAWLLAHDDALLTAPQATAWQALLARRAAGEPLAYLLGEREFHGLPLQVSPAVLVPRPDTETLVDWALELLAGPQPAVADLGTGSGAIALAVKHRCPRAEMRASDASAAALAVAQGNGQRLGL-AVDWRLGSWWQPFANQTLLLVLSNPPYIEGGDPHLPA--LRHEPLSALVPGGDGLTSLREIVTGAPQHLQPGGWLLLEHGHDQPDAVAALLRTAGFTEVQHRSDLGGHRRCTGGRW-P
MKKIEAIIKPFKLDEVKEALQEAGIQGLSVTEVKGFGRQKGHTELYRGAEYVVDFLPKVKIEIVLSDDMVDAAIEAIIIAARTDKIGDGKIFVSPVEQAIRIRTGESGDDALMTLLAARRAGLERLLGVPGAAQDMALLLAHVLGLTRADLALLSPIELTESQVAALEAALTARTSRKPMSHITGHRMFWGRSFAVTPAVLDPRPETETLIAAALT----PFASVLDLGTGSGCILLTLMAERAAANGVGVDLSDAALVVARANHARFG-GYAHFVQGSWFDPV-QGTFDLIVSNPPYIAADEMAGLSPEVRWEPHLALTPGGDGLAAYRHICAGAAAHLTPNGWLMVEIGPRQGAHVSTLFALAGFESVGILPDLDGRDRVVIGQIVI
MKLIAAIIKPFKLDDVREVLSEIGVQGITVTEVKGFGRQKGHTELYRGAEYVVDFLPKVKIEVAIDDDLVERVIEAIGKAANTGKIGDGKIFVFDLEQAIRIRTGESGPEALMTVRAFLAEVARPTPGSPCPVQEVWALGCHVLRRPLARLLAASAERLDPEDEARWRALIARRALGEPLAYLVGHAEFWSLALSVTPDVLVPRPETEILVERALDTPAVEGATYLDIGTGSGAVALALKKERPRALVAACDQSPAALAIARANATALGL--VAFWNGSWSDAIAACSCDLVVSNPPYIESADPCLNGDGLRYEPRDALDGGDDGLRAIAALIPAAVRVLRPGGRLLIEHGARQDRPVRSLFEHAGLTDIVTHPDYAGHARVTGGIWRG
MKYIIAIIKPFKLEDVREALSDIGIQGLTISEIRGFGRQKGHSELYRGAEYTVDFLPKVKMEIAVTEEQFEPVIEAIEQAAKTGKVGDGKIFVLDLEQVVRIRTGEKADDAIMDFRQWLQQATARLVASDSPKRDAEILLGYATGRSRTFIVAFDETQLSTDERAKLEILLTRRQQGEPIAYIVGQREFWSLPLQVSPATLIPRPDTECLVEQALMRLPAEGTNILDLGTGTGAIALAIASERPGYQVVGVDINPDAVELALLNQHQLQIKNTKFIQSHWFSSLSSTQFDMIVSNPPYIDKEDEHLQQGDVRFEPLTALVADLQGLSDLAWIIDHASDYLVNKGWLLLEHGWQQGEQVRQLFSQHGYHRIATCQDYGLRDRVSVGQWHS
MKLVCAIIKPFKLDDVREAIADIGVEGLTVTEVKGFGRQKGHTELYRGAEYQVDFLPKVKLEIAVLDDQVDRLLEAIQQAAHTGRIGDGKIFVYELERAVRIRTGETDAEAIMTLSQWLQHAAYQLKVSELAADDARLLLAHQLKVNTSYLYSHSDDSLTNANLVALTQQLARAVQGEPLAYIIGQWPFWNIELEVAACTLIPRPDTELLVEKALAL-PPTAAKVLDLGTGTGAIALALACNRPLWQIIATDNVATAVALAGRNAQRLAANNCTVLQSDWFSALHNQQFDLILSNPPYIDVDDAHLPA--LRHEPLSALVAADQGLADLATICRQAAGHLTAAGWLWLEHGYNQAAAVRQLLTAAGFQQVQSFKDYGGNWRISGGCLAP
MKWINAIIKPFTLDDVREALAEVGVQGMTVTEVKGFGRQHGHTELYRGAEYVVDFLPKLKIEIAVTDEQLERAVEAISTAARTGKIGDGKIFVIDLEQAIRIRTQEVDGDALMDVRTILRQAAEAL----GDRLEAELLLAHVLGVNRAWFFAHADDELGTDATAAFGGLVRRRAEGEPVAYITGTRDFWSMTLEVGPATLIPRPETELLVELVLERLPA-GGRVLDLGTGSGAIALAVAKERPDASVTAVDFSEPALVVARRNAERHGLQRVRFAASNWYSAVVDERFDVIVSNPPYIESSDAHLGQGDLRFEPSSALASGEDGLDDIRRIASGASAHLVDGGWLLMEHGWNQGDAARAVLEREGLADVFTAQDLEARDRVSGAKSAR
MKLVTVVIKPFKLEDVHEALSAVGIQGLIVTEVKGFGRQKGHAELYRGAEYSVNFLPKVKIDIAIADDQLDDVIDVISKAAYTGKIGDGKIFVAELQHVIRIRTGETDEAALMYYHNWLKTATARLRYSDSPRRDSEILLGFVTGYARSFLLAFDDMQLTKQEEHQLELLLLRRERGEPVAYLVGEREFWSLPLSVSPVTMIPRPDSEHLVALALERIPMKPSYILDLGTGTGAIALALASERLDCTIIGVDVQPKALALAQYNAQKLNISNVQFLLSDWFSALAGYYFELIVSNPPYIDANDAHLINGDVRFEPTVALVSSQHGMADLNAITCQALQYLHPKGWLLLEHGWQQGSHVRKMFINAGFIGVATYRDYGNNERVTIGQNQA
MKLINAIIKPFKLDDVREALAEVGVDGMTVSEVKGFGRQKGHTELYRGAEYQVDFLPKVKLEIAAHSENVDEIIEAISKAAQTGKIGDGKIFVYDLQQAVRIRTGEMDAEAIMSIENALRDAALLLAQSPSPRIDASVLLCHVLDKPSSYIYTWSDKALSDEEEAAFNALLERRKVGEPVAYIIGYRDFWSLRLNVEPSTLIPRPDTERLVELALERLPQGEGSVLDLGTGTGAIALAIASERNDMAVTGVDLRDEAVALAERNKLENGINNAQFMQSSWFGNVPEHRFTMIVSNPPYIDPEDPHLSQGDVRFEPKSALIADDHGLADIRIICQHSPEYLTDNGWLLIEHGYDQGEAVRTIFSDAGFSDVETQHDYAGLDRVTLGRFIR
MKLVTVVIKPFKLEDVREALSSVGIQGLTVTEVKGFGRQKGHAELYRGAEYSVNFLPKVKIDIAIADDQLDEVIDVISKAAYTGKIGDGKIFVAELQRVIRIRTGETDEAALMNYQDWLKQAVARLQASDSPKRDAEILLEHVTGKGRTFLLAFGETELTDGEGSALAALLARRATGEPIAYLVGHREFWSLSLAVSPATLIPRPDTECLVEHALAHLPAGASSVLDLGTGTGAIALAIAHERPDCQVVGIDRQPDAVALASHNASQLGIANARFLPGDWFSPLDGQRFSLIVSNPPYIDEHDPHLSRGDVRFEPASALVAREAGLADLRQIIRQAGGFLLDSGWLLLEHGWQQGDAVRSLLTQYGFVQVKTYRDYGDNERVTLGQWGR
MKLITAIVKPFKLDDVREALSELGVSGVTVTEVKGFGRQKGHTELYRGAEYVVDFLPKAKVEVAVADTLLDSAVMAISKVANTGKIGDGKIFVTNLEQVIRIRTGETGEEALMTLKSTLAEAVSLLQTTESPLLDAELLLCHVLGKDRSYLRAWPDAELNPEQLHAYRALVNDRRQGKPIAYLTGTREFWSRDFHISPDVLIPRPDTELLIELSLALIPTQPSRIIDLGTGSGIIAITLAAERPAIHVSATDISATALQVAKANAARHQVERIQFCQSHWFDDVPTGKFDLVVSNPPYLASDDEHRQQGDLRFEPLTALVSAQQGLSDIQTIAETARNRLENGGFLLVEHGYNQKEAAQKLFRNLGYHNVQTHHDLSGQPRVTLGQYPS
MKLITAIIKPFKLDDVREALADNGVQGITVTEVKGFGRQKGHTELYRGAEYVVDFLPKVKVEVAVEDDRVDGVLDSIRNAANSGKIGDGKLFVTPLEDVIRIRTGERGADAVMTIDDALREAAGRLVMSPTARLDAEVLLANVCETNRTWLYTWGDRELTAAQHEAFQQLVARRVEGLPVAYLVGSREFWGLCLETSPATLIPRPDTERLVEVALEFATPPTGELLDLGTGTGAIALAFASERPGWRVTGVDLAPDAVTLAQANARRLVIANACFLESDWFSALAGHRFDLIVSNPPYIADDDPHLLRDDVRFEPRSALVAEASGMSDLEWLAARAPDHLQPGGWLWMEHGHAQAGLVREVLLRRGFRDVDSRRDLAGHERVTGGRW-E
MKLISAIIQPFRLDDVKAALTGVGIRGITVSEVRGFGRQKGHTEIYRGSEYQVDFIPKIQIDIALADDLVEPAIDAILDAAQSGKVGDGKIFVLPLEQVVRIRTKETGEQALMNYADWISLAVSKLDKNKNAKVDAMLLLEFVTGHSRSFILAFSDTTLPKHLLIKLTALLERRANGEPMAYILGCQPFWTLDLMTTPDTLIPRSETEILIENALDCIKKGTLTILDLGTGTGAIALALAKELRKYSVIGVDLVDNAVKLAENNARYNNIENVYFHQSNWFEHLKGQSFDIIVSNPPYIDKEDLHLTIGDVRFEPLTALVSNDEGYADLRHIIINAPAYLKANGWLLVEHGWQQGNKVRSFFQTDFWRNIVTIKDYSHNERVTLAQLNR
MKKVECIIKPFKLEDVKNALIEMGIPGMTVGEVRGFGRQKGHTELYRGAEYQIDFIPKIRLEVVVEDGQVPEVVAAIQKEACTGRIGDGKIFVTPVDQSIRIRTGEQGADSLMTVLRVLRWTAGYFRGLDSPRLDAELLLADTLGVDRVGLYLRYDQPLTDEELASYRRRVARRAKNEPVAYILGKAEFWSLSLNVSPAVLIPRPDTEVLVEEALARGG-KRTRVLDVGTGSGAIVLALASERPDWSFTALDLSQEALQIARENAQRHEMGRISFVHGDLAH-L-EGPFELIVANPPYVPRGELAGLMADVRHEPMQALDGGEDGLEAYRALAAQAISRLAPGGCLLVEIGAGQQDDVRHLFQTAGLLDVATRTDYAGIERVVGGCAPL
MKFVVAIIKPFKLDDVREALSGVGLRGLTVSEVKGFGRQKGHTELYRGTEYRADLLPKIKVEAALDDDRVEEAIEAICQAAHTGKVGDGKIFVLPLEQSVRIRTDETGKAALMPIASVLAWAGRQFALGENARLDAEVLLAGLLAVERSYLLTWPERRLPPAVLARYRAQVARRASGYPVAYLTGIREFWSLELRVTPATLIPRPETEGLVEVALASLTGTQPMVLDLGTGSGAVGLAIATERPDATVVAVDTCPRALAVARCNARRLGLQRVQFLLGDWLEPAGERRFHLIVANPPYVDPAEPELRCASLRFEPPTALLAPEQGLAELRRIVSGALTNLHHGGVLAVEHGYRQGAAVRTLFQTAGFEEIHTELDLQGHPRVTAGSQPT
MKLITAIIKPFKLDDVRSALTELGHHGMTIEEVKGFGRQKGHTELYRGAEYVIDFIPKLKLQIAVAEDAVDQAIEAIISAANTGKIGDGKIFVSPMEQTIRIRTGETGNDALMTIADALGYSADLV--SEAPDVDVRELLCAVLEVDSTYLRTWPERMLSDAQAHRFYQLIEQRKLGTPVAHLVGSRGFWSLDLEVSPDTLIPRPDTECLVEFILNSFDRNPIRMLDLGTGTGAIALAVAVERPLWAVVATDVSENIVELAKRNAQKHDVHNVHFSVGSWFSALQSQRFGLIVSNPPYIDAQDHHLDQGDVRFEPKSALVAEDHGFADLVHIANEAKAYLTSGGTLCLEHGFEQGARLRELLEGLGYDQLQTHKDYGGNDRFTSARFRY
MKMVTSVIRPYKLDEVRDALAQTGVSGITVTEVRGFGRQKGHTELYRGAEYVVDFLPKLKLEVVVSDELLDVVLEEIQRSARTGNVGDGKIFVTHVDQVIRIRTGELDADALMDIRSLLAAATARL----GERAEAELLLLHVLRQPRSWLFAHADDVPGMDVQTAFSALLERRAAGEPVAYLTGRRGFWSLDLEVTPATLIPRPETELLVELALQRLPPAACRVADLGTGSGAIALAIASERPHAHVVATDASAEALAVAQRNAQRHAIGNVAFVHGDWLAPLAGQRFDLIVSNPPYIEAADPHLAQGDLRFEPAAALASGADGLDAIRRIVRDARTYLEAGGWLLFEHGWNQGVAVRALLADAG-----------------------
MKLITAIIKPFKMDDVREALSEIGVAGVTATEVKGFGRQKGHTELYRGAEYVVDFLPKVKLEIAVSDEILDQAIETIVKAANTGKIGDGKIFVTSLEQVIRIRTGETGSDAIMTAQSALAHAAQSLSVSESPLLDAEILLCLALDKDRSHLRAWPNKKLLPEQNSHFEALLQKRLSGMPIAYITGNREFWSRDFEVNRDVLIPRPDTELLIELALQRIPEQPYRLIDLGTGSGIIAITLAAERPDSEVIATDFSTNALTIARRNAQRHIVRNIQFLQSDWFEAVNSALFNLVVSNPPYIADNDPHLTEGDVRFEPMCALIADNHGLSDIERIANAARRHLLPQGHLLVEHGYDQQDQVQAIFSQLNYRNIVTYLDLSGQPRVTYGQWRP
-------IKPFKLDDVKTALCDLGINGMTVSEVRGFGRQKGHTELYRGAEYQIDFIPKVKLELVVAVDQVDAVVAAVQREACTGRIGDGKIFVTPVEQCVRIRTGETGIDSLMTTLKVLNWTKEYLAGIENARLEAEWLLCASTGLDRIGLYLNFEKPLNETELAAYREMVARRGRREPLQHILGNQEFYGLEFEVSPEVLIPRHDTETLVEAALARMPE-ARSVLDIGTGSGCIAIALAKQLPQAAVTAIDISEKALGVARRNADLNGV--IEFLQGSLLDPV-GRCFDLIVSNPPYIPTADIEALDPEVRYDPRGALDGGAEGLDIYRLLVPAALTCLNPAGWLLVEVGIGQAVAVGQLFRECN-----------------------
MKLVSAVIRPFKVEAVREALLAIGIQGLTLTEVKGFGRQKGHAELYRGAEYSANFLPKVKIEVALEDERLEAAIDAIRQAACSEKIGDGKIFVAELTRVVRIRTGECDDAALMRYDQWLRQACARLTPGDSPRRDAEILLEHVTGRGRSFLLAFGETLLTAAQLAQLTSLLARRVQGEPVAYLIGEREFWSLPLAVSPATLIPRPDTECLVEQALLRLPATPVQIVDLGTGTGAIALALASERPDCQVSAVEFNPDAVALAQHNAARLGLSRVEILQGSWFTPLAGRRFTLIVSNPPYIDAADGHLSQGDVRFEPASALVAAEQGLADLRAIARQAPDYLALGGWLLLEHGWQQGAAVRALLTEYGFCRVESVRDYGNNERVTLGQYSC
MKMVTVVIKPFKLEDVREALSSVGIQGLTVTEVKGFGRQKGHAELYRGAEYSVNFLPKVKIDIAIADDQLDEVIDVISKAAYTGKIGDGKIFVAELQRVIRIRTGETDEAALMDYQTWLKTAVVRLAGSESAKRDAEILLGFVTGRTRTFLMAFGETLLTPQQTEQLATLLMRRERGEPVAYLVGEREFWSLPLSVSPATLIPRPDTECLVELALQRLPAQPCAILDLGTGTGAIALALASERPDCQVVGIDLQPGAVTLAQHNAQKLAIDNAYFKQGSWFTPVAGQQFALIASNPPYIDENDPHLLQGDVRFEPSSALVAAQQGLADLAVIVQHAPEHLQPKGWLLLEHGWQQGESVRALLKDAGFSAIETCRDYGGNDRVTLGQKTQ
MKLVIATIKPFKLEEVREALTTVGVRGMMVTEIKGFGAQSGHTEIYRGAEYAVAFVPKVKLEIVVPDDLVDQVTATIARTARTDKIGDGKIFVVDVEAALRVRTGELDEDALMTGSDLLARGIRTLRDVPEPVGDARRLLAQALGVGPGRLTVMLPEPVSADSAKAYEGLLVRRAKREPVSHLVGSRTFWGRDFEVNADVLDPRPETEVLVATALE----PFARVLDLGVGSGCILLTLLAERPDATGLGLDLSPGALSVADRNAARLGVGRASFARSDWFQNA-DGLFDLIVSNPPYIALDEMPALEPEVRWEPRLALTDEGDGLGAYRAILSGAAAHLAPKGRLMVEIGPTQAEAVARIGAAQGLAPPEIRRDLDGRARVCLFR-VP
MKKIEAIIKPFKLDDVIEALTEVGIEGVSITEIRGFGRQKGRTEIYKGAEYVVDFLPKIKIEAVVIDSLAESCVEAIRRAAHTGKIGDGKIFVIPVENAVRVRTNERNEEALMTIREFIQSTTNQLKGVHTPRLDAELIASLVLGINRTDLIIKSSESISEGNKNKINELIRRRINGEPIAHFTGEKEFYSINFKVNNKVLVPRPETEIIVDAAIGIIEQDKTKIVDMGSGSGCIGATILRLRKESSLVAIDISEEALAVTKENAERLGVSRCQFMNADIHK-IPDSNVGLVVANPPYIDANDP-LLDTKTLFEPSIALYSKDSGYRDPVGWAEKSAQILKPSGVLLMEIGADQSERLEKIFKQ--FKKISLLEDLQGIPRVVWAE--K
MKLIIAAIKPFKLEEVREALTAIGVRGMMVTEIKGFGSQSGHTEIYRGAEYAVNFVPKVKLEIVVAASMADQVVETIAKTAKTDKIGDGKIFVLDVQQAVRVRTGELNDDAIMTIAQARRVVTAALRGVETPALDARLMIGHALALDHAGLVSAAERALDGAACARIASFVTRRLAGEPVSRILGCREFWGLPLLITSAVLDPRPDTETVVEAALAALDARAKRIADLGVGSGALLLALLTELPHACGVATDRSIDALQVARKNAETLALDRAHFVLCDFGSAL-AGKLDLVVSNPPYVVRDAIATLAPEVRYDPHLALDGGVDGLDAYRAIAADARRLVAPGGVLAVEIGIGQERSVPALFEAVGLVCRVPYKDLSGVPRAVVAQLPT
MKQITAIIKPFKLDEVRESLAEVNVTGLTVTEVKGFGRQKGHTELYRGAEYVVDFLPKVKVEVVVDDSVVDTAVDAIIKAARTGKIGDGKIFVQNIEQVIRIRTGETGPDAVMTLGALQR--KPLL-----DPVDQRILVCHALGITRTALITQSERVLSADEAARVSALLQRRHDGEPVAYIVGQREFFGLDFETTPAVLIPRPDTELLVELALVRLPP-RGKVLDMGTGSGAIAVAIAHSRPDAGVTALDVSRQALAVAARNAQRNNA-AVRFLHSDWYAAVEGEQFDLIVSNPPYIADGDRHLAEGDLRFEPSGALTDFADGLSALRTIIAGAPAKLAPGSWLLMEHGYDQSVAVRALLLSSGYTDVQSWQDLAGIERVSGGRRPG
MKKVEAIIKPFKLDDVREALSAAGITGMTAIEVKGFGRQKGHTELYRGAEYVVDFLPKVKIELVVANDQLDSCVEAITRAARTGKIGDGKIFVIDVSRVVRIRTGEEDEAAIMSIAALLHWGRAQLTATPTARLEAELLLATAASLGRTDLIAWPERQIGEPEQTVFAHMIRRRSQGEPIAYVLGEREFRGLPLRVSPATLIPRPETELLVDWALAQHPPASIRCADLGTGSGAIALAIALERPHWQVLALDRSGAALAIAATNCQRLKADQIQLIQSDWLSPIAAQRLDLILANPPYVAAQDPHLTRGDLPFEPASALIAGNDGLAAIRRIAAELPRHLTPTGRAAIEHGWDQGAAVRTILNQAGLTMIETHRDLAGHERFTSARRAF
MKKIEAIIKPFKLDDVREALTDVGIQGMTVTEVKGFGRQKGHTELYRGAEYAIDFLPKVKLEIIVTDEQVEECIAAIIDTAQTGKIGDGKIFVYDVERAIRIRTGEENEEAIMNYTQWLTFATQELLKNANAKFDANLLLQAVTKRSKSAIFAFAETELTENELTELTEKLARRVKGEPMAYILGEREFWSLPLKVSPHTLIPRPDTERLVELALDRAYEKRVQILDLGTGTGAIALALASEKEKAGIVGVDRIIEAVELAEQNRQNLGFDNVCFLQSDWFSALGERKFDIIVSNPPYIDADDENLMVGDVRFEPLSALVAEQQGLSDLQKIIQNAPLALNKNGVLLLEHGWQQAFAVQELFKQNQWDNIQTAQDYGGNDRVTSAEWNR
MKLVSAVIKPFKLDDVREALSEIGVQGITVTEVKGFGRQKGHTELYRGAEYVVDFLPKVKIEVAIGDDMLDQVIEAISKTANTGKIGDGKIFVTALEQAIRIRTGETGTDAIMQVRDILQRASELTSLSSTPALDVELLICRVLDKPRSWLFTWPEYELTADQLAAVTQLIDQRLAGHPVAHLIGTRDFWNLTLKVSPDTLIPRPDTELLVELALACLDPTPHKIADLGTGTGAISLALAVERPNWQVTGTDRVEAAVELARHNAVMNALSHLHFYTGSWCDALPDNDYDLIVSNPPYIRSDDPHLSQGDVRFEPSSALASGIDGLDDIRIIAEQALKHLKTGGWLLLEHGYDQGADVRTILNQQHYTEIETLRDLAGHERITRGRRFD
MKLIEAIIKPFKLDEVKDALNAIGIEGITVSEVKGFGRQKGHTELYRGAEYVVDFIPKIKMEIAVSDELVSKVVETIETTAKTGRIGDGKIFIISLEEAIRIRTGENGSDAIMTTLKVLTWTKDYLGGIANARLEAEWLLCAATGLDRVGLYLQYDKPLNDRELTDYRTMVARRARREPLQHILGSQEFCGLDYEVSGDVLIPRHDTEVLISEAIRLAPE-AKNILDIGTGSGCIAVSLQKQLVTAKVTATDISDAALIVARRNAAKHDA--IEFLLGSLFAPV-GRRFDLIVSNPPYIPTADIGSLEQEVSYDPRTALDGGSDGLDIYRALIPAAVDHLNSGGWLILEIGIGQAHDIQRLFRETGFGEPIVTLDSGGIERVVAAQRKL
MKFVTAIIKPFKLDEVREALSAIGVQGLTVIEVKGFGRQKGHTELYRGAEYIVDFLPKVKLEVAIADDQLDATLEAIEKAANTGKIGDGKVFVFDLEHVVRIRTGETGEAAIMTPRQLLA--DARL-----DAVDARVLLQHALQVSRAWLIGHADDVLPPAQAAAFEALAARRRAGEPVAYLVGTREFYGRDFAVSPAVLIPRPETELLVELALARAGQ-GARVVDLGTGSGCIPVTLKLERPDLAVSAVDISADALAVARGNAAALGA-DVVFRQSDWYAALAGETFDLVVSNPPYIVAGDAHLSRGDLRFEPQGALTDFADGLEHIRRIVEGAGGPLAPRGWLLFEHGFDQGEASRALLAAAGFLDVQTWPDLAGLDRVSGGRL-A
MKYIIAIIKPFKLEDVRESLSELGINGMTISEVKGYGRQKGHAELYRGAEYEVNFLPKVKIELAVCDGQLEPVLQAISQVTDTGKVGDGKIFVLELLQAIRIRTGESGEEALMNYKQWLHQAALQLIDSDSPKRDAEILLGHVTKRARTYLIAFSETVLLEDEQVQLSSLLARRIKGEPIAYLVGEREFWSLPLKVSPATLIPRPDTECLVEKALEKLSAQASRILDLGTGTGAIALAIASERSDCRVLGVDFQPEAVALAIENAQHLALSNVEFTESCWFSSLSGYQFDMIISNPPYIDEEDEHLYQGDVRFEPLTALVAADHGFADIELIITNARQFLANNGWVLIEHGWQQGERVRNIFIDKGYCCVETFRDYGGNERVTVGRWHS
MKKIEAIIKPFKLDDVRDALTDIGVNGMTVTEVKGFGRQKGHTEIYRGAEYAVDFLPKIRLEIVLEDSMVEQAVEAIVQAANSGKIGDGKIFILPVEGVVRIRTGERDEAALMTFQQWLD--TCRL-----PRLEARLLVEAVCRITHVRLISRSGDELPQPQRAVLDMLAARRRRGEPMAYLLGSREFYGRSFRVSPAVLIPRPETELLVEAALARLPP-GGRLWDLGCGSGIIGLTVALERPDAAVRASDISPDALAVAQANAAALGA-SIEWAQGSWFAALPEGLFDIIASNPPYIEAGDGHLQQGDLRFEPAAALTDFADGLSHIRTLAAQAQGYLKPGGWLLLEHGWNQGEAVRGMLAEHGWQQEETLRDLAGLDRVSIGRKAV
MKLITAVVKPFKLDEVREALSEIGISGLTVTEVKGFGRQKGHTELYRGAEYVVDFLPKVKIEVVVIQDMEQNAIDAIVRAARTGKIGDGKIFVTEVSHVVRIRTGETNEEAVMIVADALN--------RDPLRLERRRLLEHITRRDYAYLLAHAEDPLSEHQEHLFLQCLSRLQTGEPLAYILGEQEFYGITFQVTPAVLIPRPDTELLVEEAHKVIRSAHPSAIDLGTGSGAIAITLSLLCPTLRITATDISSSALAVAQHNAQRLDSSRISWLTSDWFDSVT-DTFDVILSNPPYIAMGDPHLKGEGLPFEPEIALTSGPQGRQALACIIEQAPRFLKRPGYMFIEHGYNQEVFVQNAMEQAGFVKISTHLDLNRLPRLTQGM-LG
MKKIEAIIKPFKLDDVREALTDVGIMGMTVTEVKGFGRQKGHTELYRGAEYAIDFLPKVKLEIIVTDEQVDDCIEAIIDTAQTGKIGDGKIFVYEVERAIRIRTGEENEDAIMNYAQWLTFAEQTLRENANPKLEANLLLQAVTKRSKSAIFAFSETQLTEPELIALAKLLARRARGEPLAYILGEKEFWSLPLKVSHATLIPRPDTERLVEVALEWANKENVQILDLGTGTGAIALALAAELGRAMIVGVDKLAEVVALAEENRLRLGFDNVRFLQSDWFVQLNGQVFDLIVSNPPYIDAADEHLKQGDVRFEPLSALVAEQNGLADLQKIICNAPLYLTPNGALMLEHGWQQAAAVQAIFQQNQWLNIKTVQDYGRQDRVTTAIWTI
MKLIVAIIKPFKLDDVREALHDIDVHGMTVTEAKGFGRQKGHTEIYRGAEYAIEFLPKVRLEIGVPDDKVEVAIEAIGNAARTGKIGDGKIFVMPIEQAVRIRTEESGDVALMSISCALNWAQNRLASSYEAKFEAEYLLTELLHVNRAHLIARPESTLPEPIKQAYTDAVNQRVMGKPIAYILGYREFWGLKLKTTPDTLIPRPDTETLVNETLKKITPQTQRLIDLGTGTGAIAIALATETENIEILATDLHFATLAIAKHNASEHQ-ASISFIQSDWLQPFKTQQFDIVVSNPPYIEENDQHLNQGDLRFEPPRALASGHDGLKAITTIIKQCQSRLKKDGWLLLEHGYTQGDQINALLDAHGYRSISTIKDYANLDRVTIGQ--R
MKKVEAVIKPFKLDEVREALAEVGVTGLTVTEVKGFGRQKGHTELYRGAEYVVDFLPKVKIEVVITAEKVDLAIEAIVKAARTGKIGDGKIFVTAVEQVVRIRTGETGAEAVMTVANLISQSQHGL-----PALEARLLLEHASGLSRTRQAAWPETELDAAVAETFRELVRRRLAGEPVAYLIGLREFFSLEFEVSPAVLIPRPETELLVELALERLPLEPSSALDLGTGSGIIPVSLRKHRPQLAMYALDISETALAVAQRNAERHQT-PIRFARSNWYAALGEERFDLIVSNPPYIAAGDPHLVEGDLRFEPAGALSDGADGLLHIRQIIAGAARHLQPGGWLLFEHGYDQAAASRALLQAAGFQQVRSWSDLADIERVSGGRLAS
MKLVTAVIKPFKLDDVREALSEIGIQGITVTEVKGFGRQKGHTELYRGAEYVVDFLPKVKLEVAIDDNMLDQVIEAITVTANTGKIGDGKIFVSALEQIIRIRTGETGPDAIMSIAQALLHSRRLTASSESPQLDVQLLLAHVLHKPFSYLFTWPEKYLTSQEQAAFEKLLAQRCVGEPIAYLLGYQDFWSLRLKVSKDTLIPRPDTELLVELVLGLQPAAGITVLDLGTGTGAIALALASEQPNWSFFASDYLPAAAALAESNRCQLRLDNVEITTGSWFEPHRGKRFNVIVSNPPYIEEQDRHLAEGDVRFEPLSALTSADHGLQDIKLIIQQAPDYLLEHGCLLLEHGYNQGPQVRDLFAKRGFAAVRTEQDLAANDRVTLGVWPR
MKLITAVVKPFKLDDVRESLSEIGVQGITVTEVKGFGRQKGHTELYRGAEYVVDFLPKVKIEVAVAEDLTEKVSEAITKAANTGKIGDGKIFVTSLEQVIRIRTGETGADALMTVGDWVARAQASLIDSESPRADAELLLMHVLDVNRAWLYTWPEKSLTESQQDSLEALLARRIEGHPIAHLTGVREFWSLPLRVAPSTLIPRPDTETLIEWVLDLDLPDAARAIDLGTGTGAIALAIKSEYPAWSVEAVEFDVDAYALAQSNASRLEL-NIHLIHGSWFERVTG-HFDLIVSNPPYIDPDDNHLAEGDVRFEPASALVAEQSGLADLFHIIDHAPDYLKPDGWLLLEHGYDQAVAVCDYLRQRGFVNVQNRCDLGGNPRISGGRMHE
MKMITAVIKPFKLEEVRHALAECGATGLTVTEVKGFGRQKGHTELYRGAEYVVDFLPKVKVEVVVKADDVERCVDAIVNVARTGKIGDGKIFVTAVERVVRIRTGDLDDAAVMTLAQALNQAR----ALGLARIDAQLLLLHQLGRGRAWLLAHDSDALAPALHAQFLALCRRRAAGEPVAYLTGRKEFYGLPLAIDARVLDPRPDTETLVDWALEVIAPPAPRVLDLGTGSGAIALALQRHCPGAWILAIDASADALAVARANAGRLGL-PVQLAQGHWLSGAPA-GFDAIVSNPPYLGAQDPHLAA--LAHEPRQALVSGADGLQDIRSIIGQAPGHLAAGGWLLLEHGHDQAAAVHALLSARGFARVQSRADLAGIARCSGGQWGR
MKLVTAIIKPFKLDDVREALSEIGVQGITVTEVKGFGRQKGHTELYRGAEYVVDFLPKMKIEVALADDLVDRACEAVAKAANSGKIGDGKIFVFPLEQAIRIRTGETGSDALMTLAELRRSARTRLEGSDSPAADADALLAHALGRDRAFFLAHPEHRPPASSLARFRQLLARRLAGEPVAHLTGRRGFWSLELKVTAETLIPRPETELLVEAALARVDGRQLRVADLGTGTGAIALALADECPAWRVTAVEASAGALVVARENARRLGLDRVQVVAGSWFGPLAGERFDLVVSNPPYVGVHEPELYEGDVRFEPRSALAAGRDGLGDLRRIVGEAPGHLVAGGWLMVEHGFQQGEAVRRLFLEAGFGGVETLRDLAGHERVTVGRL-D
MKLVTVVIKPFKLEDVREALSAVGIQGLTVTEVKGFGRQKGHAELYRGAEYSVNFLPKVKIDIAIADDQLDEVIDVISKAAYTGKIGDGKIFVAELQRVIRIRTGETDEAALMDFQSWLRDAARRLAGGESPKRDAEILLGFVTGRARTFIMAFGETPLTAEQLQQLEILLARREQGEPVAYLTGEREFWSLPLSVSPATLIPRPDTECLVEQALARLPSVPVSILDLGTGTGAIALALASERPDCKVTGVDLQPDAVILAQHNAQKLNILNAHFLPGSWFSPVAGERFALIASNPPYIDAADPHLAQGDVRFEPASALVAENTGLADLAHIIQAAPAYLHKGGWLLLEHGWQQAADVQALLRDAGYQQIATVKDYGDNDRVSLGQWAG
MKLIIAAIKPFKLEEVREALTAIGVRGMMVTEIKGFGSQSGHTEIYRGAEYAVNFVPKVKLEIVVSAAMADQVVETIATTAKTDKIGDGKIFVLDVNQSVRVRTGETNDDALMTGAQALAQAIKTLRGVPDAPRDARRLLAHAMGITPDRLTLMVQDDLSEQAAGAFDAMITRRAARAPVSHIIGRRSFYGRDFIVSPDVLDPRPETEELVALALQ----PFEQVLDLGTGSGCILLTLLAECPTARGIGVDMSPEALRVAQMNADHLRV--ATFKTSDWFENV-TGQFDLIVSNPPYIALNEMPDLSPEL-HEPQIALTDKADGLTAYRAISAGVGAHLRPRGRVLVEIGPTQAAAVMNLFTRAGLENVQAHADLDGRDRVISATALT
M-----VIKPFKLEDVREALSSVGIQGLTVTEVKGFGRQKGHAELYRGAEYSVNFLPKVKIDIAIADDQLDEVIDVISKAAYTGKIGDGKIFVAELQRVIRIRTGETDEAALMTYQDWLISATEQLAAGESPKRDAEILLGFVTGKSRTFLLAFGETELSAAEQQPLTELLARREQGEPIAYLIGVREFWSLPLAVSPATLIPRPDTECLVEQALLRLPQTPCSVLDLGTGTGAIALALASERRDCRVIGVDLQPDAVALATKNAQQLKLDNARFLPGSWYSPLEHMRFALIVSNPPYIDVDDVHLAQGDVRFEPASALIAADNGLADLRAIIESAPHYLDAGGWLLLEHGWQQGDAVRRLLQVRGFTQIETYQDYGGNDRVSLGRWNY
MKMIIAAIKPFKLDEVREALTGLGVSGLMVTEIKGFGAQAGHTEIYRGAEYEVNFVPKLKLELVVPADQADQAISAISETARTGKIGDGKIFVLDVEQAVRVRTGETNLEALMTAAQAMAAATARLRGVQDPARDARVLLAHAARIEASRVTLIAPEELAPEVAERYEQLIALRAVRVPVSHLIGEREFYGRRFKVSRDVLDPRPETEILIEAALA----PYSRVLDLGAGSGCILVTLLAERQEATGLGVDISEAACLQASANAVLHRVARADIQQSDWFEAV-EGMFDLIVSNPPYIALDEMDGLSAEVRHEPGIALTDGGDGLGAYRKIAAQAAAHLAPGGRVLLEIGPTQGQAVGALLEMAGLSGIAVLPDLDGRDRVVRAHSGF
MKLVTVVIKPFKLEDVREALSSVGIQGLTVTEVKGFGRQKGHAELYRGAEYNVNFLPKVKIDVAIADDQLDEVIDVISKSAYTGKIGDGKIFVAELQRVIRIRTGETDEAALMRFDQWLKQAIERLSNGESPKRDAEILLGFVTGKTRSYILAFGETVLSPEQAQQLEHLLARRERGEPVAYLVGEREFWSLPLEVSPATLIPRPDTECLVEKALSLLPATACRALDLGTGTGAIALALASERSDSQFIGVDYSADAAALALRNATRLNLTNASFFTGSWFEPVSGQKFALIASNPPYIDAADPHLSQGDVRFEPASALVAPEQGLADLRYIVEYAPDHLIHEGWLIMEHGWQQGEAVRQLLTARGFEQVATQKDYGNNDRISFGQWAK
MKWVSTIIKPFKLDEVRVALENIGVKGLTVTEVKGFGRQKGHTEIYRGAEYTVNFLPKTRIDIAVRDDQLDQTLAAIEKAAATGKMGDGKIFVLDLQQVIRIRTGESGEDALMTLAELTQ--HAGL-----PRLEAQLLLDAAGGGNRVTQLTWPEREASAEVSAHFAQLCARRLAGEPMAYLLGEREFFGLDLQVSPAVLIPRPDTETLVEQALLRLPA-SARVLDLGTGSGAVALALAHARPDADVWALDVSAAALAQAEANGQRLGL-QVTWRLSDWFAAVTGERFALLVSNPPYIAADDPHLQQGDLRFEPASALTDFADGLSAIRQLAAGAPAHLLPGGWLLIEHGWQQADAVQAILHQAGFAEVASWQDLAGHQRVSGGRWTA
MKLVTAIIKPFKLDVVREALSDIGVHGMTVTEVKGFGRQKGHSELYRGAEYVVDFLPKTKVEIAVSDAETDAVVEAISKAANSSKIGDGKIFVSSLEQVVRIRTGETGDQALMTVAQCLQRAYELESLSDSARLDIELILCHILQKNRTYLFTWPEKTLSPEQEEEFLQFFTRRKSGEPIAHIIGMREFWSLPLAVNNSTLIPRPDTELLVETVLDLFAQQTRRGLDLGTGTGAIVLAIASEKPHWNLLGVDFSADAVALAEYNRAALGFTHVAIAQSDWFENVGAQAFDVIVSNPPYIDPQDPHLAQGDVRFEPRSALIAANHGLADIELIIQQAWDYLNLQGWLLLEHGYDQAHAVRELFRQRGFVQVETRRDLGGNERITLGRKQE
MKQITAIVKPFKLEEVREGLAEVGVTGLTVTEVKGFGRQKGHTELYRGAEYVVDFLPKVKVEVVVKDADVDRCIEAIVRAAKTGKIGDGKIFVTAVEQVVRIRTGETNEDAVM------ARAQ----ADGLARLDAQLLAAHLLGHDRSWVLTHDEHVLTPAEQAAWRDLVARRLDGEPLAYLVGQREFHGLPLRVDRHVLVPRPDTETLVDWALELLAPATAAVLDLGTGSGAIVLALVHRRPGLRAVAVDASAGALAVARGNGQALGL-AVDWRQGRWFSPVQSLRFDLVVSNPPYVAEGDPHLAD--LRHEPIEALTAGPDGLADLRAIVADAPDHLVPGGWLLLEHGHDQAAAVAALLRGRGFAEVGSRADLAGHLRCTGGRWPA
MKKIEVILKPFKLDDVREALSEIGITGMTVTEVKGFGRQKGHTELYRGAEYVVDFLPKVKLELVVRGEQMEQCVETIIGAARTGKIGDGKIFVSDVERVIRIRTSEEDEDAIMTVAELLSQA------RRDGAEDAPLLLAHVLGKDRSWLYAWPEHVPGSAQLHRYLNLLQRRRQGEPLAYLTGEKEFWSLPLKVSPAVLIPRPETELLVELALSLELPRGARILELGTGSGAIAIALSRERADWHITATDASPGALEIARDNARRHQTPGIEFLQGDWYQPLSSREYQLIISNPPYVAPDDPHLLQDGLPHEPRQALCADNAGLDDLETIIRQAPGYLAPGGWLLLEHGFDQGRRLRQWFAETGFEQVNTHQDLGGQDRVTLGCYSP
MKLIIATIKPFKLEEVREALTGIGVRGMMVTEIKGFGSQSGHTEIYRGAEYAVNFVPKIKLEIVVSAAMADQVVETITSTAQTGKIGDGKIFVLDVAQAVRVRTGETNDDALMTGSELLARGTRALKGIDGAGNDARRLLAHALGQEAGRLTLVLPEPVDPEAAARFDNLITRRAAREPVSHLTGKRMFYGREFAVTPDVLDPRPETETLIEAALA----PFERLLDLGTGTGCILLTLLAESQGAWGLGVDVSPAALDVAARNRAMLGLECALLRQSDWFAEV-DGSFDLIVSNPPYIADHEMAALAPEL-HEPRLALTDEADGLSAYRAIAASAGQFLEPGGRLLVEIGWQQAFPVAVLMREGGLSDVVVIQDLDGRDRAVSARKIQ
MKLVTAVVKPFKLDDVREALSEIGVQGITVTEVKGFGRQKGHTELYRGAEYVVDFLPKVKIEVAVSDEQTEQVIEAVTKAANTGKIGDGKIFVTSLEQIIRIRTGETGADAIMSIEQIISQFSQQLMNSDTAKLDVELLLARSLGKDRTYLYTWSDKPVTEKEESTFKALFARRLKGEPVAYILEQQAFWDLELKTAEHTLIPRADTETLIEWVLELADAECAKVIDLGTGTGAIALSLAHEFPLWEVQGVDVIPQAVELAQHNAILNQLERVLFFQSSWFDQVEG-RFDLIVSNPPYIDPDDEHLAQGDVRFEPKSALVADNKGLADLELIAEHSRDYLVEGGWLLMEHGYDQQSAVQQLLITLGYQHVATRIDLGGNPRITGGQFAV
MKKIDCIIKPFKLDDVKTALTDLGIAGMTVSEVRGFGRQKGHMELYRGAEYQTDFLPKVKVELVVDDQQVSDVVSALQKEACTGRIGDGKIFVTPVEESIRIRTGETGNDSLMTVLSVLRWTAEYLKGIDSPRLDAELLIGDALNKDRVGLYLCYDQPLQPQELTKIRQLVARRAKREPLQYIVGHTEFWSLPFKVAPGVLIPRGDTEILVEEALRLLEDSQQPVLDVGTGSGAIAVALAHSCPDLQVEAVDLQPEALAQAQANAELNGVERLSFRQQDMAV-L-GGPYRLVVSNPPYIREDEMDGLMPEVRHEPAVALQAGSDGLDCYRLLCEQALNLLIPGGWLLVEVGAGQADDVAALMVRHGLPETFQREDYNGIVRVVGGQAES
MKLVTAIIKPFKLDEVREALSAIGVQGITVTEVKGFGRQKGHTELYRGAEYVVDFLPKVKIEAAIKEDMVDQVIEAIEKSAKTGKIGDGKVFVFNLEQVVRIRTGESGPDALMTLDTSLRQGTDALGDPRESRLDAQILLCHALQQPRSWLAAHDRDPFLPEQAAAFSALLQRRLQGEPIAYILGEREFYSLAFKVTPAVLIPRPETELLVELALERLPADSVRVLDLGTGSGAVAVTLALHRPLAKVIAVDQSSTALEVARENSQRLGAGNLSLIQSDWYSALNGEKFNLIVSNPPYIAAADPHLTQGDVRFEPASALASGEDGLDDIRTIIQGATAHLKSNGWLLFEHGYDQAAACRKLLAQAGFKQVTSCADLAGIERVSYGLWAS
MKLVTAVIKPFKLDDVREALSDIGIQGITVTEVKGFGRQKGHTELYRGAEYVVDFLPKVKLEVAVSGDQVDQVVEAVTNAANTGKIGDGKIFITALEEIVRIRTGERGTDAIMDVQAALDWAVEALATSDTARLDSECLLADCVRQSRTWLFTWPDKILKDEQWRCFQQLVERRKAGEPVAYLLGYREFWGLTLKVSPDTLIPRPDTEDLVAKVLELIPLTEAKVADLGTGTGAIALALAAERPDWRITACDFNPGAVALAEANRKALGFEQVTVLQSDWCQALERGGFDLIVSNPPYIEDDDPHLSQGDVRFEPLSALTSGADGLDDIRLITLQAKVCLKPGGWLIFEHGYNQAGAVRGILSAAGYQDVQTAQDLAGVDRMSFAQR-P
MKLVTVVIKPFKLEDVREALSSIGIQGLTVTEVKGFGRQKGHAELYRGAEYSVNFLPKVKIDVAIADDQLEEVIDIINKAAYTGKVGDGKIFVAELTRVIRIRTGEADEAALMDFQHWLCEAVNQLRDSDSPRRDAEILLEHVTGKGRTYIMAFGETPLAATQQQQLAELLRRRKQGEPIAHLTGIREFWSLPLFVSPATLIPRPDTECLVEQALARLPVKTCRILDLGTGTGAIALALASERPDCDVTAVDRMPDAVALAIRNAEHLAIRNVRILQSCWFSALPGQQFDMIVSNPPYIDARDPHLSEGDVRFEPLSALVADENGMADITHIIDHARQVLTPGGWLLLEHGWQQGEAVRATFRRADYTDVETCRDYGGNERVTCGRITP
MKLVTAVIKPFKLDDVKDALANLDIQGMTVSEVQGFGRQGGHSETYRGTEYKVLFTPKTRVEAVVDDDQVESVVDAIVAAARTEKIGDGKVWVTGVESLVRIRTGERNSDAVMFWRQLYKQTSEILANIERPEIEARWIIEKASGYEGSAFVTGLDERATVLGVKQLDAIIEKRRAGEPLQYALGSWGFRNLDLYLDKRVLIPRPETEILVDIAHELLTNTVKHIVDLGTGSGAIGLSIAQERADVEVLLIDSSQEALKVTAANVAGLGHKKIQILHGSWFAAIPKKSFSLVVSNPPYISLH--EELPSDVIWEPHSALFAGEKGTEDIELIINQARHWLHPNGALAIEMAPHQTKPNALLASEIGYRDIKIHKDLAGKPRVMSCRWKL
MKMVAAVIKPFKLDDVREALSEIGVSGITVVEVKGFGRQKGHTELYRGAEYVVDFLPKIKVEIAVDDTRVDQAIEAVSGAAQTGKIGDGKIFVYDLTQVVRIRTGETGIEALMTLAEALNQAIGQLARTDEPRIEAEVLLCFALGKPRSHLAAWPDKILTREQQQRFAELLSRRLEGEPVAYITGQREFWSLNLDVTPATLIPRPETELLVERALELIPLTTWTIADLGTGSGAIALALASERPNSRILAVEQSPQALEVATRNTKNCGIVNVEFLAGSWCDAFPGTRLDLILSNPPYVAEGDPHLERGDLPWEPSTALTSGTDGLNDIRLIAAQAHSHLKTGGGLLLEHGLDQGESVRNILKENGFHKTQTLQDLERRERVTEGF-RA
MKMVQAIIKPFKLDDVREALTEIGVTGMTATEVKGFGRQKGHTELYRGAEYVVDFLPKIKLEIVINDEKVEAVIDAVLKAAQTGKIGDGKVFVMDVEQAIRIRTGEEGNEAVMQIREALQQASRYLESSDSARLDAELLLGKVLGKPRSYLFTWPEKELKPEESHQFQSLLAQRLQGQPVAYLLGYREFWGMELEVSPATLIPRPDTELIVELALEHLAQVAPRILDLGTGTGAIALALAKERPDAHILALDNSVAALAVAQRNQHRLGFSHVNWLASNWLSALAAKQFSLIVSNPPYIAEHDPHLSQGDLRFEPRSALSSGAQGLADLSYLIQTVPDYLQAGGWLMLEHGYTQGAEVAAVFTDTGYTELACYQDLAEHDRVSLGRYPR
MKLITAIIKPFKLDDVRESLSEIGVQGITVTEVKGFGRQKGHTELYRGAEYVVDFLPKMKVEVALGDDLVERATEAISKAANTGKIGDGKIFVAAIEQAVRIRTGETDKDALMTLAQAQRRGVELLATPADADIDVDWLLTAATGLSAAQRRAHPEDPITETAWRRFQALLQRRYRGEPVAYLLGRRGFLDFELVVTSAVLIPRPETEHLVEAALET---PAARVLELGTGSGCIAIALARAWPAATVDATDCSAEALTVATQNAAILGADGIRFRLGDWYEPVSGSRYNLIVANPPYIGEQAPEPDQGDARFEPRLALRAEESGLAALRTIIVGAPRHLEPAGRIWLEHGYDQGPAVRECLAAHGFQAIETRRDLAGHERVSGGRLHE
MKQITAVIKPFKLDEVREALAEVGVTGLTVTEVKGFGRQKGHTELYRGAEYVVDFLPKVKVELVIDDALTERAVDAIIKAARTGKIGDGKIFVRNIEQVIRIRTGETGPDAVMSIAAILK--QAPL-----NPLENRILLMHALQLTRIQLITQDERTIDTGQARRLSTLFQRRLLGEPIAYIIGQREFYGLQLEVTPDVLIPRPETELLVDLALQHLPAETLSVLDLGTGSGAIAVAIAHSRPDLQLTALDVSAAALAVASRNAARYLAGQLQLLLSSWYGALDDRQFNLIVANPPYIVAGDSHLAQGDLRFEPQDALTDHADGLSALRIIIDGAARHLKDGGWLLMEHGYDQAPAVRELLQAQQFDAVQSWEDIAGIERVSGGRRPS
MKMIIAAIKPFKLEDVRQALTDIGVSGLMVTEIKGFGAQAGHTEIYRGAEYEVNFVPKLKLEIVVPASLADQVVDTISNTARTGKIGDGKIFVIDVEHALRVRTGETNQDALMTAAQAMAAAAARLRGVPDPARDARILLAHAARIEASRVTLIAPEDLEPEVADRYEQLISLRAVRVPVSHLIGEREFYGRRFKVSKDVLDPRPETETLIEVALS----PFERVLDLGLGSGCILVTLLAENPKSTGLGVDLSEAACLQASANAVLHRVARIDIQQSDWFSNV-TGQFDLITANPPYIALDEMEDLEPEVRHEPDMALTDGGDGLGAYRIIAAGTMQHLTPGGRICLEIGPTQGAAVAEMLQQAGLQQVQVLPDLDGRDRVVLAVRAE
MKLVSAIIQPFRLDEVREALTDIGVHGITVSEVKGFGRQKGHTEIYRGSEYTIDFLPKIQIDIAVGDDLVENVIETIVEAAQTGRVGDGKIFILPLEQVVRIRTRETGDDALMNYQQWLQQAVARLSSSEDAKIDANALLCFVTEKSKAQIMAFAETRLSEAQQQRLELLLQRRLQGEPIAYILGEKGFWSLDLLVSPVTLIPRSDTECLVETALSLLQHAALSILDLGTGTGAIALALAAEKRDYRIIGVDRVAESVLLAKQNEQRNHLTNVEFMQSDWFSSLPPQKFDLIVSNPPYIAENDPHLKQGDVRFEPLSALVAKKEGLADIERIIEQATTFMKTGGYLLIEHGWQQAEAVQALFKRYNWCAVRTVLDYGGNQRVTYAKWDR
MKLVTVIIKPFKLEDVREALSSIGIQGLTVTEVKGFGRQKGHAELYRGAEYSVNFLPKVKIDVAIADDQLDEVIDIVSKAAYTGKIGDGKIFVAELQRVIRIRTGEADEAALMEYQHWLREAISQLQASESPRRDAEILLEHVTGKGRTFILAFGETQLTDEQCQQLDALLTRRRDGEPIAHLTGVREFWSLPLFVSPATLIPRPDTECLVEQALARLPEQPCRILDLGTGTGAIALALARERPDCEITAVDRMPDAVALAQRNAQHLAIKNIHILQSDWFSELAGQQFAMIVSNPPYIDEQDPHLQQGDVRFEPLTALVAADSGMADIVHIIEQSRNALVSGGFLLLEHGWQQGEAVRQAFILAGYHDVETCRDYGDNERVTLGRYYQ
MKLVTVVIKPFKLEDVREALSSIGIQGLTVTEVKGFGRQKGHAELYRGAEYSVNFLPKVKIDIAIAEDQLEEVIEVITQAAYTGKIGDGKIFVSNLERVIRIRTGEIDESALMQIRHWLHEVVPLLQHSDSAKRDAEVILSHVLDKPRSWLIAFDDYALTVEQQAVLAELITRRGQGEPIAYLCGQREFWSLPLSVSRATLIPRPDTEVLVEQALSLLPPTPVKVLDLGTGTGAIALALASERPDSLFIGVDRIAEAVELARGNAQRLSIKNCQFQLSHWFEALSPNAFDMIVTNPPYIDEDDPHLTQGDVNFEPRSALVAPQQGFADLQLIIQQAPQWLATGGWLLAEHGWQQHQQVQQLFVSEGFDAVATRVDYGGNPRVTYGKFLL
MKLVTAIIKPFKLDDVREALSEIGVQGITVTEVKGFGRQKGHTELYRGAEYVVDFLPKVKIEVAIAASQLDDVIDAISNAANTGKIGDGKIFVTALEQAIRIRTGETGKDAIMTIQTLLTQSSAVI-ESDTAQLDAELLLCQVLGKPRSYLFAWSEQVLTAEQLAHFEQLLARRVAGEPIAYIVGKQGFWSLDLSVEPSTLIPRADTETLVEQALQLPLKEGLQVLDLGTGTGAIALALASERPNWQVTGVDRVPEAVALAQQNQQQVGLTNTRFLTSHWFDSLAGSRYQLIVSNPPYIAEQDPHLAQGDVRFEPISALTSGADGLDDIRHIIQQAPKYLARHGWLLLEHGYDQAEAVQALMLAQGFLAVETKQDLGRNDRITFGQWIN
MKKIEAIIKPFKLDDVKEALQEIGLQGLTVTEAKGFGRQKGHTELYRGAEYVVDFLPKIKIELVIPDNRVEAAVEAIQTAAQTGRIGDGKIFILPVEGAIRIRTGETDDDAIMTRSDRLRLAAERLKGIDEAADDARRLLLAAFEGSPARLLTEMASEMPDAELERFDALIGRREQREPLSHILGTQPFWTLELKVTRDVLTPRADTETLIEAALAAYPDAPLRILDIATGSGAIILALLSEFPNATGAATDISEAALAVAQENADLTGLDRVSFQHQSWADGL-EGPFDLLVSNPPYIATAVIDELEPEVRYEPRMALEGGRTGFEPYPHLFAEASRLLVPGGLALFEIGYDQGVRAREAASEAGAKETRILKDLAGHDRVVSLRFSV
MKLISAIIKPFKLDDVREAVAALGVDGMTVSEVKGFGRQKGHTELYRGAEYQVDFLPKVKLDIATSDDNVESIIEAISKAAYTGKIGDGKIFVYDLAHVVRIRTGEVDGEAIMQIASLRQQLIQRFTDSDSAALDADCLLCAVLSCTRTYLRTWPEQELTPEQVAQVEQFAVRREQGEPVAYILGVREFWSLPLQVSPATLIPRPDTEALVEWALTLLSEQGQKALDLGTGTGAIALALKSEFPALAMWALEREPAALDLARRNAARLGF-SVNFLASNWFSALNERNFQLIVSNPPYIDAADPHLAQGDVRFEPHSALVADEDGLADIRQIIDQAPEYLAAGGWLLLEHGWQQAEAVRDLLSSRGFQAVTTKSDLGGQDRVSGGQWAG
M------IKPFKLDEVKEALHEIGIQGLTVTEAKGFGRQKGHTELYRGAEYVVDFLPKVKIEIVMDDALVERAVEAIQQAAHTGRIGDGKIFVIPVEDAIRIRTGEKGGDAIMDPQDLWRAATRRLTGIDGARLDARLLLEAAFDWKPHALTLGT-PAVSAEGLARLEGFIVRRLAHEPVSRILGLRDFWSLPFRISPATLDPRPDSETLVQAVLDRTE-APLRLLDLGTGSGCLLIALLAERPQAWGVGLDRAPAAAALAQSNAASLGVGRAAFAAGDWTEALTTGRFDVILSNPPYIPLGDRAMLAADVRYDPALALFGGVDGLDPYRRFAVDLQAFLVPGGLLALEIGWDQGAAVQALLQQAGWCAVTCLPDLGGRDRVIVAYSPR
MKKIEAIIKPFKLDEVKDALVEIGIGGMTVTEVKGFGQQKGHTEIYRGTEYVIDFLPKVKIEVVVRDEDVEKVVETIVKTAQTGRVGDGKIFIIPVEDVIRIRTGERGEQAIMKVFKLNKVKVKELL-VEEYRRDAEIILSYLLKVSPSQIPLMYAREIPEEIVKRFFKQMKERKKGIPTAYVIGEWECMGRVFKVKKGVLVPRPETEILIERTLELIPQREMVGFELGSGTGCISINLLIERPKLVMYATDVNPDAVELTKENAKLHKVDRLFVFLGNAFEPV-GMKFDFIVSNPPYIPENFWEILPEEVKKEGYTSLIGGKKGWEFYELIAEEGTKHLKENGFIALEIGHDQGKVVKELLEKKCF-KVNIFKDYAGFDRVVIAQRWS
MKLITAVIKPFKLDAVREALSEIGVQGITVTEVKGFGRQKGHTELYRGAEYVVDFLPKTKLEVAVADDQLDSVVESISKAAHSGKIGDGKIFVSSLEQVVRIRTGESGEEALMSIAELLRRSLELDAVSDSARIDTEVMLAAAVQKDRTYLYTWPEKTLSVSELEQFNVFFDRRKGGEPIAYIVGEKEFWSLPLFVNASTLIPRSDTELLVETVLGLEC-SRRAILDLGTGTGAIALALASELPDAKLIGVDASLDAIQLAKRNQLRHGFENIRFIESDWFSALEKQKFDVIVSNPPYIEETDPHLKLGDVVFEPTSALISADKGLADITLIIEQGCKWLEEGGSLLIEHGWQQAEGVRTIFKKNNYQQIYSRKDLAGHERITMAR--R
MKLITAVIKPFKLDDVRTALSEVGVQGMTVTEVKGFGRQKGHTELYRGAEYVVDFLPKVKLELAVDDSTVEQAVEAITKAAHTGKIGDGKIFITTLDDIIRIRTGETGAEAVMSIRDALTYA-NQL-SSDSARLDVELLLCHVLKQNRTWLFTWPEKTLNAEQETRFLQLFARRAAGEPVAHITGLRDFWSLTLKVNNSTLIPRPDTETLVEWALALPLPTHANVLDLGTGTGAIALALASERPGWSITATDISADALALAQDNARTHQL-DVTFIESNWFAAIAPQRFDLIVSNPPYIPAGDPHLQQGDVRHEPLSALVADDHGLGDIARICQRAGDYLAPGGWLGLEHGFDQAAGVQDILVGAGYREVHNLVDLAGQPRISVGQSTS
MKLITVIIKPFKLEDVREALSALGVQGLTITEVKGFGRQKGHTELYRGTEYVVNFLPKAKIEIAISDDQLDAVLDAIQKSAYTGKIGDGKIFVCELQQVIRIRTGETDDAALMRTDEWLLATTARLQGSESARRDAEILFGHVTGKNRSFLLAFPEYTLSGEQCEQLEALVCRREQGEPVAYVIGEREFWSLPLRVSPATLIPRPDTERLVEEALNRLPATRTQILDLGTGTGAIALALASERPDCQIIGIDVQPDAAALAASNAERLGIHNARFLTGSWFEPLPAPRFALIASNPPYIDAKDPHLTQGDVRFEPRSALVADEQGLADIRVIAAQSREFLLPGGWLLVEHGWQQATAVQAIFQAAGYQQVETVQDYGGNDRVTLGCYPA
MKLITAIIKPFKLDDVRESLADNGVQGITVTEVKGFGRQKGHTELYRGAEYVVDFLPKVKIEIALDDDRVDSVLEAIRAAANSGKIGDGKLFVTPLEDVIRIRTGERGPDAVMRIDRLLAAATTRLTGSPTPRLDAEVLLAHVLGRDRTWLYTWGDRELDGFERARFEALVAARDGGQPVAYLTGEREFWGLPLLTEATTLIPRPDTETLVEAALAGDTPESAAVLDLGTGSGAIALALASERPGWEVTGVDRVPAAVALARRNAERLGILNAAFHESHWFDALAGRRFALIVANPPYLAVDDPHLARGDVRFEPASALVAEDRGRADLLHLIDTARGHLLAGGRLLLEHGMAQDEWLREAFRAAGFATVHTHADLAGLPRVTEGRWGA
MKKIEAVIKPFKLDEVREALSEIGVNGLTVTEVKGFGRQKGHTELYRGAEYEVDFLPKVKIELVVPDSLLETAMDAVIRSARTGKIGDGKIFVTSIQQVVRIRTGETGEAAIMHLRNLIACARNRLVDQTEARIEVRALLAHALGVSHAWLIAHEEDLIQPDVRDRFESLLARRIDGEPIAYITGKREFFGLDLKVTPDTLIPRPDTETLVEAALAKIPEKKFNVLDLGTGTGAIALAIAINRPISQITAVDRSEKALAIAKQNGTTLNVSNTRFLLSNWFSSINDERFDIIVSNPPYIEATDPHLHQDDLRFEPLSALASGIDGLDDIRKIIETSKQFLNADGWLMLEHGYNQADQVSALLSIAGFQDIYSTKDLAGILRVTSGCL-K
MKKVEAIIKPFKLDDVREALSAAGITGMTAIEVKGFGRQKGHTELYRGAEYVVDFLPKVKIELVLADDQVEECINAITTAARTGKIGDGKIFVSDVTRVVRIRTGEENEAAIMRTDALLARATAALAPDATPRLEAELLLAEATGWTRTSLLAWPERAPPDEAVATFEALLARRLTGEPIAYIRGRQEFWTLELRVTPDTLIPRPETEQLVELALDRLDARPLRIADLGTGSGAIAAALASERPDWSLVATDRSAAALAVARDNFRTLGLERIGCLRMDWLAALASGSLDAILSNPPYVAGQDPHLDRGDPRFEPRSALTPGGDGLDAIRTIAAETGRCLRPGGLLAVEHGFDQGDAVRRIFASAGLHRVETCRDLAGLDRVTLGHLRG
MKLITAIVKPFKVDEIREALSDLGIQGMTLTEVKGFGRQKGHTELYRGAEYAVDFLPKIRIELAIPDEQLQSVLEAIQSSARTGRIGDGKIFVQPLDHVIRIRTGECDEQALMTLRALQP--LSPL-----PRLERDMLWMQVLGVGRSWLIAHDTDELPLDKIQAYQALEARRVAGEPMAYIVGVREFMGHEFLVSPSVLIPRPDTETLVERALERVQNQSPRILDMGCGSGAIAVSLALARPDAHVVASDISTLVLAQAGLNAQRLCG-KVEFCLGSWYDAVAQEPFDLIVSNPPYIAVDDEHLAQGDVRFEPRQALTDGSDGLTDLRTIVQGAGPYLRPGASLLMEHGWDQADHVQNMLRQAGFKQVISYEDLAGIRRVTGGQC--
MKLITAIIHPYRLDAVKDALEEISISGITVTEVRGHGRQKGHTEVYRGAEYEIDYLPKVKIEIVVPDDVLDTTIETICAAARTGKIEDGKIFVSPIEYALRIRTGKENEEALMTVSEAWQNASKLI-----DRFEAKLLLASCLGVTRTYLITHDKDALAESVFNHYKKCVQERTKGVPVPYILGKQEFYGRPFKVTPAVLIPRPDTETIVEFVLGQCPISELSVLDMGTGSGCIAITLALENSNLSVSATDVSPAALEIAETNAKNLG-ADIHFYCGSWFEAIPSLRYDIIVSNPPYIHREDEHLK--NLSYEPITALTDGFDGLTHIDHIIKNAPSFLKKNGLLAFEHGWDQGESVRTLFRKHSWKDIQTIQDLGGNDRVTAAR-LF
MKLVMAVIKPFKLDEVREALTRLGVEGLTVTEVKGYGRQKGHTEIYRGAEYAISFVPKIKIEVAVSDALVEQTVETIAQVSKTGQIGDGKIFVYDLKSVLRIRTGERDAEALMSLRDALTAAAGRLAGIEGARAEARLLLCHVM-VDPGDILRAPERPLSADEAAAFETLVARRAAREPASHLLGRREFWSLEFRVGPAVLDPRPDSEALIEAVLAARPDKDWRIADLGSGSGCLLLTLLREYPRATGIGVDRSRAAASVAVANARDLGLDRARMAVGDWWGPL-GGRFDIVVSNPPYIASAEIEDLEPEIRHEPSVALDGGPDGLDCYRAILPATPDHLAPGGLLALEIGAGQGEVVTRIAAAAGLRAAGVRADLAGRQRCLLFEVGG
MKKVEAIIKPFKLDDVREALSAAGITGMTAIEVKGFGRQKGHTELYRGAEYVVDFLPKVKIELVLTDDLVDTCISAITTAARTGKIGDGKIFVSDVTHVVRIRTGEENEAAVMRIDTLLREATSALAPEGTPRLEAELLLSEATGWSRTRLFAWPDHPVASDAHARFHALLARRLAGEPIAYIRGRQAFWSLELHVTPATLIPRPETELLVETALETLLAAPLRIADLGTGSGAIAAALATERPVWHLLATDRSPAALEVARENLVRLGLRNATLLRAHWSEAFAPASLDAVVSNPPYVAADDPHLARGDLRYEPREALTPGGDGLDAYRAIATDARRCLRQGGWLILEHGYDQGRDVRRILIDTGLKAPTTRSDLAGHDRVTLAQ--A
MKIVMAIIKPFKLDEVRDALTAIGVQGLTVTEVKGYGRQKGHTEIYRGTEYAVSFLPKIKIEVAVATDQVEKVVSAISSAAKTGQIGDGKIFVYGIDQAVRIRTGETDVEALMRLDAAVLALRRAFAGLETPDLDARLIARGLLDLDLTGLIRAADRPLTAAEAVALAELAGRRIAGVPVARLFGEQEFWGLPFRLGPDTLVPRPDTETLVAVALDLLRRPAPVVADLGTGSGAVLAAILTDCPGAFGIGTDLAAGALAVAAGNLAVLGLGRAALVRGSFADAL-APRFDLIVSNPPYIVRAVIAGLAPEVRHDPLLALDGGEDGLDAYRALVARAAASLVPGAALAVEIGYDQGRSVPDLFARAGLTRITVVADAGGNDRVVVGF-AA
MKQITAIIKPFKLEEVREALAECGVTGLTVTEVKGFGRQKGHTELYRGAEYVVDFLPKVKVEVVVATEDVERCVDAIVGAARTGKIGDGKIFVTAVDRIVRIRTGEEDASAIMDIAQALHAAA----TAGLDRLDAQLLLLHALARDRAWLLAHDTDPLPPAAQGAFDAFCAGRRAGLPVAYLVGEKEFFGLPLAVDARVLVPRPDTETLVVWALEVLADAAAEVLDLGTGSGAIALALAHATPAARVTALDASPDALAVAGGNARRLGL-AVEFLHSDWFSAVAGRRFDLLVSNPPYIAAGDPHLAA--LRHEPTAALVAGADGLSDLRTLVAGAPAHLRPGGWLLLEHGWDQADAVQALLRAAGFAQVQSRSDLAGIARCTGGLWHG
MKLITAVVKPFKLDDVREALSDIGVSGVTVTEVKGFGRQKGHTELYRGAEYVVDFLPKAKIEVAVADNMLEQAVEAITKAANTSKIGDGKIFVTNLEQVVRIRTGETGEEALMCIKSILAEASDALTVSDSALLDAEILLCQALNQPRSHLRAWPDKPLLPEHLAAFRALLEQRQQGIPIAYITGNREFWSRDFQVSPDVLIPRPDTELLIELSLKLIPADPVKIIDLGTGSGIIAITLAAERPHAQISATDFSLAALRIARLNADKHHINTIQFYQSNWFADVPATQFNLVISNPPYIAEDDSHLQQGDVRFEPQTALCAAEQGLGDIKIIADAARNYLEPRGHLLIEHGYDQQQQVQTLFKDLHYDNVQTYTDLSGQPRVTYGQFPV
MKLVTAIIKPFKLDDVREALGEAGVQGITVTEVKGFGRQKGHTELYRGAEYVVDFLPKVRIDVVVPADQAQAVVDAITDTAQTGKIGDGKIFVSPVEQAVRIRTGETDADALMTVRAVLEWTAGHLNGSDTGRLDAELLLAHALGVERLQLYLDPDRPLDQTERDAYRELVRARAKGAPVAHLLGEREFWSLPLRVTADTLIPRPDTEVVVERALELLPVGGTRALDLGTGTGCIPAALASERPELRVDAVEAGSEAAAVAADNMERLGLERVTVQTGSWFEPV-GETYHLIVANPPYVPEADPHLTAGDVAAEPREALAAGPEGLDAYRVLVPGAPAHLVPGGWLVVEIGWDQGEAVAALFEANGFTEVAVHRDYGGRDRVVEGRWGA
MKKIEAIVKPFKLDEVREALSEVGVTGLTVTEVKGFGRQKGHTELYRGAEYVVDFLPKVKIEVVVPNGQVEGAIDAIVKSARTGKIGDGKIFVTSVEHVVRIRTGETNEAAVMTVSDAVARTTAVLH-GPLAAGEARELVAAVMRQPRFWPSTAAALVLAPEEFAAIAQAAERRADGAPLAYAVRSAPFRALTLYVDERVLIPRPETEYLVDLILATPQGAGGVAVDVGTGTGAIALALATEGSFGRVVASDVSADAIAVARENARRLALGTVEFRMGEALAPLGVHSVDVLVSNPPYIAFAEVPELPASVRWEPPLALACPDEGLAVTRAIVGGAGALLRPGGLLALETDSRRARAVARMVEQGGFGEVRVLSDLTGRERFVFATRNR
MKKIEAIIKPFKLDEVKEALQDVGVQGLSVLEVKGFGRQKGHTELYRGAEYVVDFLPKVKIEVVLEDDQVDAAIEAIVAAARTDKIGDGKIFVSPVEQAVRIRTGETGPDALMKAETAFRAGTATLRGIDDPLRDARRLLDWAMQGRA--------ETLDKAQADRFEAAIRERVSGRPVARIVGRRAFWKDVFIVTDAVLDPRPETETLVELALA----PFDRVLDLGTGSGCILLSLLRDRAGATGIGTDISEDALNVAQSNAAALGVDRAEFRKADWFRGV-EGRFDLIVSNPPYIAASEMADLAPEVQHDPRTALTDGADGLSAYRAIAHGALAHLMPAGRILVEIGAGQGASVTDIFTSAGWTDVTLHPDLDGRDRVVMAL-AT
MKFVTAILKPFKLDDVREALSEVGISGITVTEVKGFGRQKGHTELYRGAEYVVDFLPKVKLEVAVTDEQLDVVLEAISRTANTGKIGDGKIFVFDLEQVVRIRTGETGADALMTLGQALQSAIDRLAFTDTPRLDAEILLCHSLGQGRAYLRTWPERELTPEQAGRFRDWIGQRAAGMPIAYLTGQREFWSRDFIVRPGVLIPRPETELLVELALARMPVAPAAILDLGTGSGIIAVTLAAERPRASVTAIDLSVEALAVARANAVRHGAAHIRFLQGAWFEPLSDQRFDLIASNPPYIAERDPHLAQGDLRFEPVLALASGATGLDALTTIAAGARHHLKPGGHLLLEHGYDQAAALADLLTAQGYADIAHHHDLQGHPRTTTALWSA
MKLITAVIKPFLLDEVREALSAVGVNGMTVTEVKGFGRQKGHTELYRGAEYVVDFLPKTKLELAVNDDQLDAAIEAIQKAACTGKIGDGKVFVSTLEQVIRIRTGETGAQAIMTIRQTLARASAALAVSDSARLDAELLLCQTLNCTRSRLFSHADDTLNAAQATQFEALLARRKHGEPVAYLLGHQEFWSLRLAVSDACLVPRADTECLVDWALSL-PGDALQVLDLGTGSGAIAIALASERPGWRVSASDASAAALHIAQRNAQTHKV-AVNFAHGSWFEPLAGQRFDLIVSNPPYIAEGDAHLA--DLHHEPQSALTSGADGLDAVRHIASHAPAHLHAGAHMALEHGYDQAQRVREILSAQGFQTITTAQDLAGRDRYTHAQWGA
MKLITAVIKPFKLDDVRNALSEIGVQGMTVTEVKGFGRQKGHTELYRGAEYVIDFLPKVKLELVLGDELIDQAVEAISKAAQTGKIGDGKIFITPCEEVIRIRTGETGPEAVMTIKACLQQAQLLLSISDSSRLDAEVLLAFVMQKNRTWLYTWSDKIPSPDQLQQFNQLVSQRQQGTPIAYLTGEKEFWSLPLQVSPATLIPRGDTEILVEVALELAQTEHIRILDLGTGTGAIALALASELPTANITAVDKMPQAVELAEKNRAALGFKNVTVLHSDWFSAITLQKFHVIVSNPPYIDEQDPHLKQGDVRFEPLTALVAPNQGLADIQHIAEHAKQHLLPNGFLCVEHGWQQAEAVRGVFEKNGYVGVRSEKDNGGNDRVTLGV-VG
MKKIEAIIKPFKLDDVRAALSEVGIAGMTVSEVKGFGRQRGHTELYRGAEYMVDFLPKVKLEIVVADDDVERCLEAIMETAQTGKIGDGKIFVTDVQRVIRIRTGEQNEDAVMTLAEALKYAQSQIVSSDSPAVDAQWLLMHVLDCDRSYLFTWPERSLSRAQEKEFKTLVARRAIGEPVAFITGSRAFWNFELEVNNTTLIPRADTEILVETALSLGTNSKAQVLDLGTGTGAIAFALATERPDWQILAVDKFPEAIALAKRNRERLGLNEVEIQQSDWFQSISASPFDLIVSNPPYIDSEDLHLEAGDVRFEPKSALVAQSEGYADIFHIIEHARAYLSDSGWLLFEHGYMQAEKIQEYFLEKGYKRVNTVQDYANLNRVTFAQWKG
MKFVMAIIKPFKLEAVREALTELGIQGLTVTEVKGYGRQKGHTEIYRGAEYAVSFLPKVKIEVAVDSDIADQAVQAIAGAAKTGQIGDGKIFVYSIEKAVRIRTGETDADALMTLAALLRTARQQLTGVEDAALEARLIVEHFSETTQTQAITHPECAVEAAVAEKVARAVERRIAGEPVHRILGHRDFYGLKLALSPETLEPRPDTETLVDLVLPEARRKHCRILDLGTGTGAIALALLSVVPEAEAVGTDISEGALETARHNADMSFVERFTPLRSDWFRNV-DGRFDLIVSNPPYIATAEMETLPREVRHDPKAALDGGPDGLMPYRAIASGARDHLTREGLIAVETGAEQKAAVAAIFAAEGYAVSRTARDLGGRDRAMLFAPTA
MKMLIAIIKPFKLDAVREALSDIGVQGMTVTEVRGFGRQKGHTELYRGAEYTVDLLPKIKLEVALAPETVDAAIDAIAKAARTGQIGDGKIFVYDLGQTVRIRTGEAGVDAVMTMAEALASGKARLACSDSARLDAEWLLADVLAISPGALPARSRQALDEAQRTRYEQQLARREQGEPVAYLLGTQGFWTLDLQVSPAVLIPRPDTELLVEWSRAMLPPAEAEVADLGTGSGAIALAIARECPKARVLATDVSQAALDVAERNARLNHIANVRFAQGSWFEPLTDERFDLIVSNPPYIAAGDPHLPA--LRHEPLSALTDGADGLNCLREIVAGARAHLKPGAWLLVEHGYDQAAAVRELFAQAGYLDVQTRRDLGGNERASGGRLGA
MKLVAAIIKPFKLDEVREALADIGVSGLTVTEVKGFGRQKGHTELYRGAEYVVDFLPKIKVEVVLPAAMVDGAIDAIIKAAFTGKIGDGKIFVTAVEQAVRIRTGESGIDALMSLRSLSR--DSKL-----PRLEWQMLWQHVLQVPRAWLIAHDTDPLAPEALARFSDLQARRLAGAPMAYLLGRREFMGHDFEVSPAVLIPRPETELLVETGLDYLKGAAPRVLDLGTGSGAIAVSIALACPAATVLATDLDPDALAVAQANARRLGA-RVEFLRGNWYHALSHKGFDLIVSNPPYIAAGDFHLQEGDVRFEPIAALTDGSDGLTALRAIIHGAGPWLAPQGALLVEHGWDQAQAVRQLLRQAGFKQLASLPDLAGIDRVTGGIY-N
MKYIIAAIKPFKLEEVREALTSIGVRGMMVTEIKGFGAQSGHTEIYRGAEYAVNFVPKLKLEIGVSDAMADQVVETLQKTAKTDKIGDGKIFVLDLASATRVRTGETGEDALMRAAELLADGIARLRGLDGAAGDARVLLAYALDIPRDRLTLAMGDDVSTPAQHRFQTAITARAAYRPVAQIIGRRAFFGRDFAVTPDVLDPRPDTETLIEAALE----PFSRLLDLGTGSGAIALTLLAERPDAQAVAVDLSQPALKVAARNAKALGLSRVTFLRSDWFGAV-GGVFDLIVSNPPYIGVPELADLSRDVRYEPRMALVPDGSGLAAYRVICAQAQNYLRPGGWLRVEIGYRQGAAVQALFTEAGFDHVSLRKDLSGHARVVSGQAEL
MKKIEAIVKPFKLDEVKEALAEVGVQGITVLEAKGFGRQKGHTELYRGAEYVVDFLPKMKVEVVVADEQVHAVVEAIQAAARTGRIGDGKIFVLPVDEVIRIRTGERGEEALMTVRRAILWTAGYLEGADSPRTDADVLLADALGVDRVRLLFDFDKPLSPEELAAYRVRIERRAAGEPTAYILGRKEFHGRDFLVDSRVLIPRPETEELVAIGLRSLA-PGARVLDLCAGSGCVGLTIAAEREDVKVDLVELDPGAAEVARANAEKLGVDRCRILVGDLFAPVLEPPYQAIVSNPPYVPSAEIPGLSREVRREPKLALDGGPDGLDLVRRIAIDAPERIVPGGLLALELTIEQPRVAVDLFVAAGFAEAHVEQDFTRRDRFLVAT--R
HELVTAVIKPFKLDDVREALSEIGVQGITVTEVKGFGRQKGHTELYRGAEYVVDFLPKVKLEIAIDEAQLDKVIEAITEAANTGKIGDGKIFVTNLEQIIRIRTGETGADAVMSLREVVTYGASQLTESDSAKLDAELLLLHVLKQTRTFLFTHSDTELSQEQYLQFTQLLERRKQGEPVAYIIGQTGFWDLTIKVSPATLIPRGDTESLMDYIVEHFN--PKNVLDLGTGTGALALATAKEYPQASVVAVDVIEEAVALAKENAKLNKVTNVEILQSDWFALVPKRRFDLIVSNPPYIDANDHHLGEGDVRYEPKSALVAERHGLADIEKICNQALSFLTEDGCLMVEHGYDQGPHVRAIFSQSGFSNIETHQDLAGRDRFTLGYYFV
MKKITAIIKPFKLEDVREELSKVGVKGITVTEVKGFGRQKGHTELYRGAEYVIDFLPKVKLEAVVSSDQLDECVEAITNAAKTGKIGDGKIFIETVDRVIRIRTGEEDNQALMTISALLRSAAHRLELSETARLDAELLLAECLQRNRAYLYTWPEKIPDPATQNKFDDLIDQRAEGIPVAYLTGTREFWSLPFRVNPETLIPRPETERLVELALDILHQQEGPVLDLGTGSGAIAISLGSEFDALVVDAVDQSAAALDIARFNAHTNKV-NVHFIQSDWFEQVPRRDYRLIVANPPYIAGDDPHLNRGGLQYEPRGALVSPKNGTHDITCIVSGAAEFMQNSGWLLIEHGATQGTVTQQLMRDAGFQNVRTEQDIEARDRVTLGQ--R
MKKVDCIIKPFKLDDVKSALCDLGITGMTVSEVRGFGRQKGHTELYRGAEYQIDFIPKVKLELVIDDAQVDEVVAAVQREASTGRIGDGKIFVYAVEQSVRIRTGETGTDSLMTLLRLLRWTTDYFGGIDNPRLDAELVLAHVLKLDRVGLYLNFERPLNADELDAIRPLVKRRGQREPLQYLTGQTEFWSLPFEVTPAVLIPRGDTEILVEEALNHADAANGSLLDVGTGSGAIAISLATELADWQVTALDISSDALEVAARNAEKNGVRQMQFLQADLAE-L-QQQYDLIVSNPPYIARDEWDELMPEVRFEPQQALLAAGNGLDCYRKLAAQARSRLQPGGWLLVEIGFRQAENVSQLFRDAGLQDVFVRDDYAGQPRVVGGC-NK
MKLVTVVIKPFKLEDVREALSSMGIQGLTVTEVKGFGRQKGHAELYRGAEYSVNFLPKVKIDVAIADDQLDEVIDVVSKAAYTGKIGDGKIFVAELQRVIRIRTGEADEAALMDFQHWLRVAISELGESESPRRDAEILLEHVTGKARTYLLAFGETELTADQHAQLSDLLSRRKAGEPVAHLTGEREFWSLPLYVSAATLIPRPDTECLVEHALARLPATACRILDLGTGTGAIALALASERPDCQITAVDVMPDAVALALRNVARLGFNNVKIQQSSWFDALVGQQFEMIVSNPPYIDERDPHLSQGDVRFEPLTALVAAEEGLADIAHIVTVSRQHLTAGGWLLIEHGWTQGEAVRALFTHAGYERVETCQDYGGNDRLTLGR-MA
MKLIIAAIKPFKLEEVREALTAIGVRGMMVTEIKGFGTQSGHTEIYRGAEYAVNFVPKVKLELVVSDAMADQVVDTIRTTATTGKIGDGKIFVLDVEGAVRVRTGETDDNALMSWRPHLRAAAGRMASVPDAMRDARLLLAHVLGIAPDRLTLHLDDPVRPDLLGGFERLVAARTARRPLSHLTGQRLFWGRAFHVTPDVLDPRPETETLVALALA----PFARVLDLGTGSGAILLSLLADRPGATGVGADVSPAALAVAQHNAQSLGLDRARMVLSDWCADI-TGQFDLIVSNPPYIALSEMPSLSPEVRHEPHLALTDGGDGLRAYRDIASQACANLRPEGRLLVEIGATQGADVVKILVAAGFVGVAIHPDLDGRDRVVAAR-AP
MKLITAVIKPFKLDAVREALSEIGVQGITVTEVKGFGRQKGHTELYRGAEYVVDFLPKTKLEVAVADDQLDSVVEAISKAAHSGKIGDGKIFVSSLDQVVRIRTGESGEEALMSVADCLTVSAELSDVSDTARLDTELLLAAVLGKSRTWLFTWPEYNLSEEEQARFAEFFARRRAGEPVAYILGEREFWSLPFFVDASTLIPRPDTELLVSCIVDL-PIPKQRVLDLGTGTGAIALALASELSDAVIVAVDKSPEAVKLALRNQARLGFTNVEILQSDWYSALGDQHFDVIVANPPYIDEKDTHLGRGDVRFEPRSALVAADKGLADIRHIIVHAVEHLNDGGTLLIEHGWQQDERVAEILAGKGFLEIRTFQDLGGNNRATLGRWYE
MKLINAIIKPFKLDDVREAISEVGIEGLTVSEVRGFGRQKGHTELYRGAEYQVDFLPKVKLEIAVKAEDAERIIEAITKSAHTGKIGDGKIFVYDLESAVRIRTGELDSAALMTIKQLFDFAKSCFLDAYDAKADSQALLSAVLAKPTSYLLTWPEKHLSAEQQALFLSFVKRREQGEPVAFIVGKQEFWSLDFFVAPCTLIPRPDTETLVEAVLSNNEVEQLSLLDLGTGTGAIALALASEHQAWQVDAVDFSAQAVQLAKSNAEQLHLTQVNIYQSDWFSNISSKRFDLIVSNPPYIASDDKHLAEGDVRFEPKSALVADEQGFADIRHIIDKSRDYLTTNGQLYLEHGFEQHQGVQQLFAQYGFTNIKTYNDYGGNPRITMGI--K
MKLITAIVKPFKLDEVREALAELGVSGVTVTEVKGFGRQKGHTELYRGAEYVVDFLPKVKVEVALTDEMVESAVEAITKSAATGKIGDGKIFISHLDDAIRIRTGETGAEAIMTIAELLRSATQANASSDSAALDAALLLAHVLNVDLSYFKAWPDRTLSDADQEHFNGLLQRRLEGEPVAFIIGRQGFWSLDLKVSPETLIPRPETELLVEKALELPLPEDASVLDLGTGSGAIALALATERPEWAVSAVDCMPGAVALARGNCQQCALSNVQVFQSHWFAQIPPQQFHLIVSNPPYIEEGDRHLFEGDVRFEPASALVSGPDGLEDLRVIVARSADYLTPQGWLLVEHGFQQGDAVRSLFKAAGFTTIDTLTDLNGRERVTLGCYAA
MKLITAIIKPFKLDDVREALSEIGLEGLTLSEVNGFGRQKGHTELYRGAEYVVDFLPKMKLELAVKDEMVERVIDTILETAQTGKIGDGKIFVTNIEHIVRIRTGETDNEAIM---KLITFGEQLLLHSDSAKLDTELLICFVIDKSPSFLLTWPEHKLSLEQTTQFAELLSRRFQGEPIAYIVKLREFWSLPLQVSPATLIPRPDTEVLVELVLSHHDFASLNCLDLGTGTGAIALALASERPQWTIEAVDFSHDAVALAISNANNLHLSKVNIYQSDWFNEVSEKRFDIIVSNPPYIDEHDYHLNEGDVMYEPKTALVAADNGLADIKIIASQALNFLKPGGFLYIEHGFEQRIAVQEILTNLAYSEIETIKDYSNNDRITWACYSV
MKLVTVVIKPFKLEDVREALSSIGIQGLTVTEVKGFGRQKGHAELYRGAEYSVNFLPKVKIDVAIADDQLDEVVDVISKAAYTGKIGDGKIFVAELQRVIRIRTGEADEAALMTYRQWLQQAVTALQGGESPRRDAEILLGHVTGKARTTILAFDETELTASQAETLAQLLARRVNGEPVAHLVGTREFWSLPLFVSPATLIPRPDTECLVEQALARLPSTPCRILDLGTGTGAVALALASERPDCTLTAVDYVADAVALAQRNADNLRINNVTILQSDWFNALGEQRFAMIVSNPPYIDEQDEHLAQGDVRFEPKTALVAGNNGLADLAHIITQGRGWLEPGGFMLLEHGWKQGAAVRELFTSAGYLQAETCRDYGDNDRLTLALWHG
MKLIIAAIKPFKLEEVREALTKLGVSGLMVTEIKGFGAQAGHTEIYRGAEYEVNFVPKVKLEIVVPSDLADQVVETITQASRTGKIGDGKIFVLDVAQAVRVRTGETNQDALMTAAQAMVAATARLRGVEDPARDARVLLAHAARIEAARVTLIAPEELSHEVAERYDQLISLRAIRVPVSHLVGERDFYGRRFKVSGDVLDPRPETETLIEAALA----PFERVLDLGVGSGCILVTLLAEQQRARGLGVDLSEAACLQASANAVLHRVARADIRQSNWFSAV-EGQFDLIVSNPPYIALEEMDGLSAEVRHEPQMALTDGADGLSAYRQICAGLAPHLAANGRVMVEIGPTQGPAVAQMMRETGLRDVSVLPDLDGRDRVVFGR-NA
MKYIIAIIKPHKLDEVREALGSLGVAGMTASEVKGFGRQKGQTEIYRGAEYSVNMVPKVKIEIAASDALAPQIVETIQNSANSDAIGDGKVFVLDLASAVRIRTGETGDTALMSVADTLRNAARALE-SPSPRLDAELLMADALGTGRSEMLLRHG---RDDVPEVFAPLLEKRMAGQPVAQIIGHQEFYGLSFKVTPAVLIPRPDTETLIDAAQQAFGDAPTRILDCGTGTGALLLAALSIWPESTGIGIERSPAALAVAQENAAELGMDRAAMQPGDWTAPL--GPFDLILSNPPYVETDD-PDLAPDVRYEPPEALFAGADGLDDYRQLVPAFPDLLAKDGIVIIEIGSRQADTVSAIARATGL-SVELKHDLANNPRALLLRDAE
MKKVEAIIKPFKLDEVKDKLNEIGIKGITVSEVKGFGRQKGHTELYRGAEYVVDFLPKIKLEVVIADNQLDDVINTIMKTAQTGRIGDGKIFVIDLVDTIRIRTGERGEDAIMTIKDILNWATEYLKNISSACLDSEILLSFILHKDHTYLYQNSKFTIHNSQIRRFEELIERRGRNEPVSYIIGEKEFWSLKFKVTHDTLIPRPETEILVQAVLDVISRRRNNILDIGTGCGNIAVSIAVECRDCHIFAVDKSDASLSVAKKNAVTHGAERITFLKGDLYSPFNGGFFDIIVSNPPYIPTEDIKGLMPEVKWEPRLALDGGKDGLEVIRRIIDGAQ-----GGCLAMEIGFGQADDVRHILEVSKFSDIKVIKDLSDIERVVMAW-KK
MKLISAIVKPFKLDEVREALASIGIQGMTVTDVRGFGRQKGHTELYRGAEYVVDFLPKTKIEVAIADELLEQAIEAIGKSASTGKIGDGKIFIVDLEQVIRIRTGETGTEALMTIRSLFS--TVPL-----DPLELRILLEYAIGFSRVKLITHSDHPLTTEQAKALSDVVSRRVCGEPVAYITGKREFFGLSFAVCPDVLIPRPETELLVELALERLPH-GGKIVDMGTGSGAIAIAIASERPDAHVFATDVSEKALNMATHNALALGKQTVHFSAGNWFYALKNETFDLIVSNPPYIDSKDDHLQKGDLRFEPVGALTDHADGLSALKILVSGAQAYLKRGGWLLMEHGYDQAVAVRALLARAGFEEVQSWKDLAGIGRVSGGK-RK
MKLVTVVIKPFKLEDVREALSTIGIQGLTVTEVKGFGRQKGHAELYRGAEYSVNFLPKVKIDVAIADDQLDEVIEVVSKAAWTGKIGDGKIFVAELQRVIRIRTGEADEAALMEYQQWLKQAIERLTASESPRRDAEILLAFVTGRTRTFILAFGETALTDDEHERLDALLARRAAGEPVAYLIGQREFWSLPLEVSPATLIPRPDTECLVEQALARLPATPCCILDLGTGTGAIALALASERPDCHVTALDVIPEAVALAKRNAQRLGIDNVTILQSHWFSALTDVRFSLIVSNPPYIDGDDPHLSQGDVRFEPKSALVADDAGLADLETLVTEARRFLEDNGWLMLEHGWQQGEAVRELFTRAGYQAVETCRDYGGNERLTLGHYQE
MKKIEAIIKPFKLEDVREALTEAGISGLTVTEVKGYGRQKGHTETYRGAEYKVDFLPKIKLEIVLTNDQVERCIEVITSKANTGKIGDGKIFVFEVERAIRIRTSEEGDDAVMTIEQALSWAKELLSLHDSAAIDSKVLLAASIQRELVYLHTWPEKRLDELQMKVFKEYITQRSLGHPVAHIIGYRDFWSLRLKVSAATLIPRPETELLVEIALTLNLAENSVVLDLGTGTGAIALALASENPNWLVTGLDKSVQAVDLAKDNGIMHKLERVNFIQSDWFSAVEHKQFDLIVTNPPYIEDNNHYLQQGDVRFEPSSALTSGVDGLDDIRLIVSQSKQYLADNAWLVIEHGYQQSDQIMDVLRASGFKKIRSELDLNGLPRVTLGC--I
MKKIEAIIKPFKLDDIRESLTDLGVTGMTVTEVKGFGRQKGHTELYRGAEYMVDFLPKAKVEVVVDDELVDKCVETIIEIARTGKIGDGKIFVTNVERAVRIRTGEESSEAIM---------------FDTAKLDAEVLLAETVQQNRTWLKTWSDKALTPEQMRAFEEKVERRRNGEPVAYIVGRQDFWTLSLKVTPATLIPRPETEHLVELALTKVAPDSHRIVDLGTGTGAIALAVASERPKARVWAMDLSADALVVAGYNRQKYKLDNVTCHQGHWLRDWQGEPFDLIMSNPPYIDQDDPHLQ--DLTFEPTSALVSAEQGLSDIKEITQQATTHLTPLGWLMFEHGYEQGPKVRAILQSHGFVHVETLSDYSGHDRVTCGQKEL
MKLIIAAIKPFKLEEVREALTSIGVRGMMVTEVKGFGSQSGHTEIYRGAEYAVNFVPKVKLEVVVADAMAEQVVDTIAATAKTDKIGDGKIFVLDVEGAVRVRTGETNDDAIMTIQAALVLATRQLSGIAGASRDARILMAHVLDIDASRITMVAPEPIDQTAQTAFETCIARRAAREPVSHILGRRSFYGRDFSVTADVLDPRPETEILVEQSLL----PFSSVLDMGTGSGAILLTLLAEQPLAKGLGCDISPKALEVAQQNATQLGLKQARWCPSDWFTDV-SGTFDLIVSNPPYIALDEMQALSHEL-HEPRLALTDEADGLTAYRIIADQALNFLSPRGRVLLEIGPTQGAAVADLMMAAGFKGVRVVADLDGRDRVVCAVARQ
MKLVTVVIKPFKLEDVREALSSIGIQGLTVTEVKGFGRQKGHAELYRGAEYSVNFLPKMKIDIAMSDEQVEGAIEAITQSAYTGKIGDGKIFVTELLRVVRIRTGETDEDALMTFNQWLQQAITKLTGGDSPKRDAEILLGYVTGKTRTFLMAFSETMLTADQVNRLDELLNRRINGEPIAYLVGTREFWSLQLKVSPVTLIPRPDTEKLVELALERLPTIDCDILDLGTGTGAIALALGSERPDCSVTGIDYQAEAISLAQDNADNLNINNVHFMQGDWFEPFNDAYFDMIVSNPPYIDKQDPHLSQGDVRYEPDSALIAAQEGLADLRHIVEHAPEYLKSGGWLLLEHGWTQGEQVRQLFQQRGFELIATHQDYGGNERVTLGRWQA
MKYVVAVIQPHRLHEVHDALTAIGVEGLTVTEVRGVGRQKGHTEVYRGAEYTVNFVPKVKLEIAADDSLADKIVSAISDAAKTGKVGDGKIFVLPLESAVRVRTGETGAEALMSFREAVSTAASQLAGSDTAMLDARLLLFASAGIGPEDYLRDPQAVLTDIAAARFATFLERRAAGSPISRILGSREFYGRSFRLSEGTLDPRPDTETLIDAVLNSPLANAPRILDLGVGSGAILLTLLAEIEGATGLGIDRSEDALKTARTNAVALGLHRAGFCCADWLAPLGSPAFDIVVANPPYIASAEITALAVEVRHDPLLALDGGPDGLDAYRRIIDSLPKILKPGGAVFFEIGETQAEDVAGLMGAAGLEEAWLFRDLAGRARGVTGKWSG
MKKIEAIIKPFKLDDVREALTEMGITGMTVSEVKGFGRQKGHTEIYRGAEYAVDFLPKVKLELVLADDMVERVVDVIVEVARSGKIGDGKIFILPVDEIIRIRTGEKDEAAIMTLSQWLA--TQIL-----PRNESRMLLQHITGYTRAQLITHDQEILTEQQINQLNTLAKRREQGEPMAYLLGTREFYGREFTVSPAVLIPRPETEHLLEAALLRLPE-NGVLWDLGTGSGILGISTKLERKDSLVFASDLSADALQVAQQNAQHLGA-DVAFAQGSWFDALPENSVDVLVSNPPYIKNNDLHLNQGDLRFEPQTALTDFSDGLAHIRILIKNGKIYLKPNGWLLLEHGYNQAVAIRQLFTQHGYQMIETQPDLAGLDRITFGQMSN
MKKIEAIIKPFKLDDVREALSEVGISGLTTTEVKGFGRQKGHTELYRGAEYVVDFLPKVKIEVVVQEKLVDQCIDAIMNAARTGKIGDGKIFVSAVEEVIRIRTGEKGEEAIM--------------SSDSAAIDARALMEHVTGYDHADLIRKDKQPLSDSQQSLFDELVAMRESGAPIAYITGQREFWSMNFLVTPDTLIPRPETEILVEQALLRIPESDATIADLGTGSGAIALAIAYDRPHASVIATDASHLALETARVNEERLGIGNIELRLGHWLNALGQDQCDVIVSNPPYIQEGDPHLAQGDVRYEPVSALVSGGDGLDAIREIISEATTHLNPGGWLLLEHGYNQGEAVQGLMQSLGFGGVETVGDLAGQDRVTLGQWVR
MKLITAIIKTFKLDEVREALTAIGIEGMTVAECKGYGRQKGQTEIYRGAEYVVNFLPKLKIEIAVADDRVEQVIETISQVARTGKIGDGKIFVFSLENAIRIRTGETGAEALMTLADWVAGAARRLAGLDDARREARVLAAVGLGLAPGAVLTQGERVLSAEETAPLAAMLARRVAREPLSRIVGRRGFWTLELALSPDTLDPRPDTETLVQAGLDLLPPKTPCLLDLGTGSGCVLLALLSERPDALGVGVDIAPGAAATAQANARALGLDRVLVVVGDWLTAL-RGPFDLIVSNPPYIPSADIAGLEPEVRFDPWRALDGGPDGLAPYRLLAREAPARLTPGGALAVEVGQGQDADVAALLAAAGWREIGVKQDLAGVGRCVVARGQE
MKLVTVVIKPFKLEDVREALSAIGIQGLTVTEVKGFGRQKGHAELYRGAEYSVNFLPKVKIDVAIADDQLDEVIDVVTKAAYTGKIGDGKIFVAELQRVIRIRTGEADEAALMTFQQWLTQAIARLGESESPRRDAEILLGHVTGRARTYILAFDETELSTDELAALEVLLARRERGEPVAHLTGEREFWSLPLAVSAATLIPRPDTECLVEQALVRLPAEPCQILDLGTGTGAIALALASERPDCQVTAVDVIPEAVELARRNATRLAIGNVTVVQSHWFSALADQRFAVIVSNPPYIDEQDEHLAQGDVRFEPLSALVAAQHGLADLAQIIREGRDHLLADGVMLLEHGWKQGAQVRELFLACGYTQVETCRDYGGNERITLGV-KA
MKLVTAIIKPFRLDDVREALLDLGLQGLTVTEVRGFGRQKGQTEVYRGAEYEVSFLPKVKVEVAVEDDLEDKVIEAVREAAHTGKIGDGKIFVTEVARTVRIRTGEKDMDAVMTVDALLREASGVLSGVEGGRRDARLLLADLLDCAAGDLLTRGDAVVNAATADAFRARIGRRADREPVSRILGRRGFWRHEFLVGPETLDPRPDTETVVELALEALPDGRYSVLDLGTGTGCILLSILGDRPNATGLGIDIAPGALAVAAENARRLGVDRARFARGDWTAAV-NGKFDAIVSNPPYIPDAEVPRLDPEVSHDPHTALKGGPDGLYPYRVIAKEAPRLLRSLGSLIVEVGAGQADDVATLFEDAHLRVIDVRRDLAGIARCVRAA-NG
MKLVTVVIKPFKLEDVREALSSIGIQGLTVTEVKGFGRQKGHAELYRGAEYSVNFLPKVKIDVAIADDQLDEVIDVISKAAYTGKIGDGKIFVAELQRVIRIRTGEADEAALMDLSEWLARAAEHLCDSDSPRRDAEILLSHVTGKGRTFLLAFGETELSPEQYQQAETLLARRKNGEPVAYILGEREFWSLPLYVSPHTLIPRPDTECLVEQALVRIPPESCQVLDAGTGTGAIALAIASERPDCQVTGVDRVPEAVELARRNAARLGISNVQFLQSDWFSAVSSLQFSLVVSNPPYIDETDEHLGQGDVRFEPRSALVAKDNGLADLAELVSQARGVLIPGGWLLLEHGWKQGESVRALFCAAGYHHVETVKDYGNNDRLTLGRNEE
MKLVTVVIKPFKLEDVREALSSIGIQGLTVTEVKGFGRQKGHAELYRGAEYSVNFLPKVKIDVAIADDQLEEVIDVISKAAWTGKIGDGKIFVAELQRVIRIRTGEADEAALMDFQHWLRQAAAQLVGSESPRRDAEILLGLVTGKSRTFIMAFGETVLTQAQLAELDELLARRAVGEPIAYLTGEREFWSLPLRVSPATLIPRPDTECVVEQALTRLPAEPCRILDLGTGTGAIALALASERPDCAVVAVDKVPEAVALARHNAQHLHIPNVEILQSDWFSALAGRRFQLIVSNPPYIDSQDEHLTQGDVRFEPLSALVAPDAGFADIDFLIQEARAYLEPGGWLVLEHGWRQGEAVRALFTQAGFNAVETGLDYGGNERLTMGQIQE
MKFITAIIKPFKLDEVREALATLGVSGITVTDVKGFGRQKGHTELYRGAEYVVDFLPKVKVEVAVMAVLLDQAIEAIQKAAQTGKIGDGKIFVWDLEQVVRIRTGEAGEAAVMTVAARLADAAGRLASQGEARLEARILASHVLMVETVWLLAHDTDTLGTAQAAALEAIVCRRLTGEPVAYILGAREFYGRWFRVGPATLIPRPETEHLIDAALARAP-VNARVLDIGAGSGCIAISLKLERPDLRLTSVDISPAALAVARDNGARL-CAEVEWLESDLFDTLAGRTFGLIVANPPYVAEADPHLTLGDCRFEPYAALASGPDGLDAIRAIIRQAPAYLLAGGWLLLEHGWDQGTAVARLLAEAGFGDLFMDRDLAGQARVSGGRYGL
MKFVVAVIKPFKLDEVRDALSAIGVQGLTVTEVKGYGRQKGQSEIYRGAEYAVHFVPKLKLEIAVDDALAAQVVEAIQTNASTGQIGDGKVFVLDLESALRIRTGEAGADALMSRHGAVRDAIVTLEGHEAADFAARAIMAHVTGDDAGMVMVREDVAFNAADAAVFQNLVQKVASGTPLFRAIGVREFHGLDFALSKDTLEPRDDTEALIEAVLSQSPPAKSRFSDLGTGSGIVAISLLHELSEATAVATDISAGALQTATANAARNGVERLSTAQGSWCEPL-EGAFDFMVSNPPYIASDIVDGLDQSVLHDPRRALDGGETGLEAYREILSQAGSLLRPGGFLALEIGYDQAEAVTALAQQTGWRRLALYHDLQGHDRALVFA-PV
MKKIEAIIKPFKLDEVKEAITELGNFGITITEVKGFGRQKGHTELYRGAEYVIDFLPKIKLEIVVEDEMVEKLVEAITNAAKTGKVGDGKIFILPVEDAVRIRTGERGESALMEARQLLQSL-----G--ELRRDGEIILAHLLKRRPGELYLLS-EEVPEEVVKKFKRLMKLRERGFPTAYLIGEWDFYGRTFKVKEGVLIPRPETELLVEKTLELIPAKEMEGFEVGGGTGCISITLLLERGLLRMAVDDVNPTAVELMKENAKIHGVYRLEVFEGDMFSPV-GRRFDFIVSNPPYIPENFWERLPPEVRREGREALIGGEKGYEFYERFAKEVPRHLKGGGFVALEIGHDQGRVVEELLKGAGFERVIIYKDYSGQDRVVIA--WS
MKLIIAAIKPFKLEEVREALTSIGVRGMMVTEIKGFGSQSGHTEIYRGAEYAVNFVPKVKLEIVVAASMADQVVETIQTTAKTDKIGDGKIFVLDVESAVRVRTGETNDDALMSAADWLRAATARLAGLSEAQRDARLILRAATDWSAARLVAEGATPLDAGPELRADAMLARRAGHEPLAQILGHWPFYGRAFAVDRNVLTPRADTETLIELALS----PFKTMIDLGTGSGAIAVTLLAERPTARGVATDLSPAALSIAARNATAHGVSRLDLAAADWWAGI-GGRFDLIVSNPPYVTAADYAALAPEVQYEPMAALTPGGDGLSAYRAILDGVAAHANPGARLLLEIGALQGQALRDMLTQAGFQDVSIQTDINGKDRVAMGRVCR
MKLVTVVIKPFKLEDVREALSSVGIQGLTITEVKGFGRQKGHAELYRGAEYSVNFLPKVKIDIAIADDQLDEVIDVISKAACTGKIGDGKIFVAELQRVIRIRTGETDEAALMTWQQWLSQAVSRLRQSPSARSDAEILLAQQTGVARTRLLAFGETPLTDAQHATLEALLARRERGEPVAYLTGEREFWSLPLRVSADTLIPRPDTECLVQRALDLLSPGRAEVLDLGTGSGAIALALASERPEWRITGIDRLPGAVALARANAARLGLRNVQFHEGDWFKPLQAQRYRLIVSNPPYIKADDPHLMQGDVRFEPRSALVAGEDGLQDLAAICRGAGAHLEPGGWLVLEHGWCQGAAVRGLLADTGFGQIATLRDYGDNERVSQGQWQA
MKMVVAIIKPFKLDDVREALTSVGIEGLTVSEVKGYGRQKGQTEIYRGAEYSVNFLPKVKIEVAVTDDQVEQVVETIQKAANTGRIGDGKIFVLDVSHAVRIRTGETDAEALMSLGAALATATAELAGVEGARRDARLLLADAAGLEPAAVVAWPERPLAGPARATFESHVRRRAAHEPVSRILGRREFWSLSFALSPATLDPRPDSETLVEALLAEVGDRPLRLLDLGTGSGCLLLALLSELPAAWGLGIDRAPAAAAAARRNAAALGLDRAAFLAGDWAAAL-DGRFDLIVSNPPYIARDELAGLDPEVAHDPPAALDGGPDGLDAYRALAAALPRLLRPGGVAALEIGSGQAASAGAVLTAGGLPAPRLLSDLAGRPRGLLFHAPL
MKLVIAVIKPFKLEEVREALASSGAQGLMVSEIKGYGRQAGHTEIYRGAEYVVNFVPKIKLEVAVPDAAVERTVEAIAGAARTGRIGDGKIFVLDLEQAVRVRTGEQGEDALMTRAALLAEGARRLEGIEGAARDARLLLRWAAGLDGAALAARLDQAPAPDEAARFREAVAARAARRPLSHITGRRVFWGREFLVTGDVLDPRPETETLIAAALEG---AFARALDLGLGSGCILFTLLAERPGARGVGVEREAAALAVARRNAALVGVGRARLVQGDWFAPLGDERFDLIVSNPPYIPADEMDALAPEVRHEPAAALSPGGDGLDAYRALAAGLAAHLAPGGRALFEFGAGQEEAVRAIFAAQGFGAARLHRDMDGRARVIELRART
MKLVTAIVKPFKSDDVREALSEIGISGMTLTEVKGFGRQKGHTELYRGAEYVIDFLPKAKIEVAVEDAIVDQVIEAICKAANTGQIGDGKIFVSNLEQTIRIRTGETGNDALMTIAQALAHAGAALSALASLRFETELLLMNAAGCTRASLLTWPGRELEPAVLATFEQTLKRRLEGEPLAYILGVREFWDFELVVSPAVLIPRHETELLVETALEIAAGGVQHLLDLGTGSGAIAIALARAAERYRVIGVELSPETLLVAQENGSRLG-ENLDFVQGSWLSAIAADLVDIIVSNPPYIAPGDPHLTEGDLVHEPALALSCEEFGLAAIHTIVRQSTQMLKQGGWLLFEHGFDQREPVASALLAAGFVAVECLPDIAGRDRVTRGRLGV
MKKIEAIIKPFKLDEVKEALNSLGVTGMTLSEVKGFGRQKGHKEIYRGAEYQVDFVPKIKLSIVAATDMVEKIISIIMEKAGTGKIGDGKLFILPVDDAIRIRTGETGESAIMTLLDTVAWTATYFKGLDSPRLTAEMLMCHCLEMDRMALYMEFDRPLHSDELARYKALIQRRVQREPVAYITGKKGFWDIEVAVSPHVLIPRPDTETLVEAALSEMTQRPLKILELGPGSGAVIVSLARAMPDNEYVAVDVSPAAAENTLENARRLGCKDLSVVSGSWFDPFAGTVFDLIVSNPPYIPTRDIESLAPEIQYEPRLALDGGMSGLDCIEHILSRAPAHLAHGGIILMETGFDQKTAVEALVNELAYDGFESIRDEAGHHRVVKIKKKN
MKLVTAVVKPFKLDDVREALSEIGVQGITVTEVKGFGRQKGHTELYRGAEYVVDFLPKVKIDIAVRDDMVDAVIEAITRVASTGKIGDGKIFVSNLEQVIRIRTGETGPDAVMNIAQALDYY----GPDSFERRECSWLLEHILAINHLTLKYKSDQPLTPDQEQQFLQGIQRLKQGKPLAYVIGEQEFWSLRLKVTPDTLIPRPDTEILVEQALALINSQRLCILDLGTGSGAIALSIAKERPLSNVIATDFSSAAIQVAQHNAMLNQISNIRFLQGSWYQALNSYQFDVIVSNPPYIDEQDQHLI--DLTHEPITALTAKNQGLADLKVIIGQSPQWLKPAGWLLVEHGYDQGQAVQQLFSQAGFNQVKTVKDYGGNDRVTLGQ--I
MKLITAIIKPFKLDDVRAGLSDAGIEGVTVTEVKGFGRQRGHTELYRGAEYVVDFLPKVKLEIALPEEQLDLALEAIVQAAGTGKIGDGKIFVTNLEKVIRIRTGETGKEALMTIKEALKLASNSLLDSDSGELDSEVLLAHVVKKNRSYFRAWPDRTLSADDLHTFLQLIEQRQIGQPIAYLTGEREFWSRSFIVSPDVLIPRPDTELLIDIVQQKFTTQSFSILDLGTGSGAIAITLALEFSNASVTAVDSSIKALAIANKNSRQLNANKVEFIHSVWFEQVPSKAFDIIISNPPYICQTDPHLLDGDVRFEPNSALVAMDGGLLDIKHITSNAHKYLKSDGVLLFEHGYQQGVQVKNLLESSGFKSTEQFQDIQGHTRATLGK-KP
MKLIIATIKPFKLEEVREALTGIGVRGMMVTEIKGFGSQSGHTEIYRGAEYAVNFVPKIKLEIVVSSSMADQVIETIKTTAQTGKIGDGKIFVLDVQQAVRVRTGETDADALMRGSDLLARATARLVEVPDPGRDARRLMAHVLKVPPGRLTLFLPEPVDPELEVVFLTLVERRADRVPVSHLVGRRAFYGRDFLVTPEALDPRPETETLIEVALT----PFATVLDLGTGSGCILLTLLAEREGTAGLGTDLSPPALNVAYWNRNALGLARADLREGSWYEALTDGEFDLVVSNPPYIAVNEMPFLAPEVRHEPRLALTDEGDGLSAYRAILAGLNGVLAPGGRLIVEIGAAQGMAVSKLFTQAGLRGVRVIPDLAGRDRVVLGTRPG
MKIVMAIIKPFKLDEVRDALTTLGIQGLTVTEVKGYGRQKGHTEIYRGTEYAVTFLPKLKVEVAVASDMADKVVEAIGNAAQTGQIGDGKIFVYSIDQVVRIRTGEADAEAIMNVQALYLAVRSLFRDLAEADLDARVLTADVLGIEPRNLVLEYDRETSPEVLAVMTRYAEERLAGKPVGRILGKREFWGLEFSLSQATLEPRPDTETLVEATLAFCQARSWVFADIGTGTGAIAIALLSELPNAICVAVDISEEALKTARQNAANNGFSRFIPVRGSYLDAL-NGTFDFVVSNPPYIRSAVIEGLSHEVKHDPMLALDGGDDGLTAYKELIGNAKRVLKRNSGLLMEIGFDQAEELSTLARELVGLEVRCEHDLAGQPRVIVV--FP
MKLIIAAIKPFKLEEVREALTSIGVRGMMVTEIKGFGSQSGHTEIYRGAEYAVNFVPKVKLEIVVGDTMADQVVETIQTTAKTDKIGDGKIFVLDVQQAVRVRTGETNDDALM---DRHAAWLQALAGVADPAGDLRRLFDWAYAQGQGDPAPQTRDRPNDWTLYTLEDAVKARAARQPVSQIIGRRAFFKHDFEVTPDVLDPRPDTETLVEVALA----PFDTVLDIGSGSGCILLSLLAERPEATGLGIDISAPALDVARRNADRLGLGRARFRRSDWLAEV-DEQFDLIVSNPPYIDAATYATLAPELRWEPRGALEAGADGLDAYRVIARDAPRVLAPGGTLCLEIGHDQGRSVPALLAASGWRQITVQRDLIGKDRVVTAN-LI
MKLITAIIKPFKLDDVREALADHGVQGITVTEVKGFGRQKGHTELYRGAEYVVDFLPKVKLEVAVDDERVDGVLDAIRQAANSGKIGDGKLFVTPLEDVIRIRTGERGVDAVMTIDHWLVRAACQLQGSDTPRLDAELLLAHACGRDRTWLYTWGDRTLDTLQQAAFEQLLAARTAGQPIAYLLGRREFHGLELKLSPAALIPRPDTELLVDQALALMPAAGGDVLDLGTGSGAIVLALASARRQWRFTGVDLSAEALELAEYNARSLGVSNVTFCQSDYFEALAGERYGVIVSNPPYLSDSDPHLTRGDLRFEPRSALVAAEDGMADLSRLIRQAPAHLLPGGYLLLEHGLNQGAMVRALFEQAGYDMITTHDDLGGRPRVSLGRYSA
MKFIIAIIKPFRLDEVREALTSLGIAGMTVTEVKGFGRQKGQTEIYRGAEYTTNMVPKLKIEIAASDDIAPQVVETIQAAANTDSIGDGKIFVLDLAAATRIRTGETGDTALMTIAEALREATQTLA-SDTPRLDAELLMAHTFGISRSTLLLKRM---RDDVPAAFAALIARRSAHEPVAYITGRQDFWTLTLKVTPAVLIPRADSETLIEAAISALTEPPARILDLGTGSGALLLAALAQWPDAQGVGVDASADALAIAQSNASTLGSDRARMLPGDWRQPL-PAPFDLIVCNPPYVETT--AMLAPQVMHEPHCALFAGEDGLDDYRILIPALPALLAPQGIAILEIGAGQREDVAALATASGF-AVDCRQDLAGHDRALILRPPD
MKLVIAIIKPSRLEEVRQALNSLDVHGMTVTEVKGYGRQKGHSEIYRGTEYAVHFLPKLKVEIAVDDGIADAVSTAIRDAAQTGRIGDGKIFVLDLLAITRIRTGETGAAALM---GIWRGWRDVLTGFQTAALDAKLLTGHALGIDALALAVRENEPVEDSDAASIAGLIQRRMSGESVARIIGEKEFYGLAFGLNAATLEPRPDTELLVDRAIEALK-PGGRLLDLGTGSGCIPIAILANRSDATGLATDLSAEALSMARQNAERHGLWRLDLAEGSWFEAVAGEMFDLILSNPPYIASAVIETLTPEVKFDPMLALDGGPDGLGPYRIIAAESGRHLLPGGQVLVEIGYDQGEAVAALFAEHGFADIGVHNDLNGLDRVISAH-RR
MKLVTVVIKPFKLEDVREALSSIGIQGLTVTEVKGFGRQKGHAELYRGAEYSVNFLPKVKIDVAIADDQLDEVIDVVSKAAYTGKIGDGKIFVAELQRVIRIRTGEADEAALMNFEQWLSAAVTRLAGGESPRRDAEILLGHVTGRARTFILAFDETPLASAEEAALEALLARRAGGEPVAHLVGRREFWSLPLRVSPATLIPRPDTECLVEQALLRLPAAPCDILDLGTGTGAIALALASERPDCRVTAVDYVADAAALAARNAAELGITNVTVLQSDWFSALEGQTFAAIVSNPPYIDERDPHLALGDVRFEPKSALVAGDAGLADLSHIIARSRQFLLADGWLLVEHGWTQGAAVRQLFTDAGYRRIETCRDYGGNERLTLGQRAD
MKKVTAIIKPFRLEEVREALAQVGINGLTIGEVHGFGRQKGHSELYRGAEYEIDYVPKLRLEIVISDDLLDRVCEAIITAARTGKVGDGKIFVADAEKAIRIRTGEKGLDALMTIADAVQWATQSLEGGESPAVDARVLVCHVMDCQQSYLYTWPEKLLSDAQFSALAELVAKRQQGYPVAYLVGKRGFWELELNCNPSTLIPRPETELLVETALALPLAETANVCDLGTGTGAIALALASEQPGWTVTGVDRIPQAIELAKSNAALNGLAGLNWLESHWFSALPDQHFDLIVTNPPYVESSSPYLHEGDVRFEPHSALTAGEDGLDDIRLIIAQSPAYLSNGGWLLIEHGYTQHQAINALLREHGFTQCRGVKDLNGLDRITMGQCTA
MKLITAILKPFKLDDVRESLSEIGVQGITVTEVKGFGRQKGHTELYRGAEYVVDFLPKVKLEIAVTDEMVDAAIEAITRVASTGKIGDGKIFVSPLEQVIRIRTGETGANAIMTIQSLLAVP------STVEKHIRKQLLGEYLHVGQTYLITHDSEMVTAAIVTQYFAALEELIAGKPFAYVVGKQSFWQHEFLVNQHTLIPRPDTERLIEAVLNHHKNKQMNILDLGTGSGCIAITLAEEFKNSSVSAVDKSPQALSVATQNAKRIGVSNIAFFEGSWYEPFASNKFDIIVSNPPYIDPNDPHLA--GLTDEPISALIADNKGMADICHIVKTAPQFLQPHGLLAIEHGHEQGEQVRDVFLSNGFDEVITVKDYGNNERVTLGV-LN
MKKIEAIIKPFRLDDVRTALMDLGINGLTATEVKGFGRQKGHTELYRGAEYVVDFLPKVKLEVVISDDQEDAVIDAIVKAAYSGKIGDGKIFVAPIERAVRIRTSEENEDALMTLASLLDEGRALL-GTDDAMIDLRQLVTGISGIDRARQIIDPEQSLSEAAATRLRRAFYDRAKGIPVAYILGARGFWRHDFRVTPDTLIPRPETEILLEWALELLSVDQVTVADLGTGSGILAVCLAVERPRAMILASDLSAGALKVARENQQTIVPHPIHWFQGNWADCLADECLDMIVSNPPYIPDDDPHLSTGDLRYEPRTALAAGLDGLDDYRVLFAEAVRVLKPGGHILVEHGFDQSAAIMALLTQVGFTSLITRSDYAGLPRTTGGHKGR
MKLVTAIIKPFKLDDVRESLSEIGVQGITVTEVKGFGRQKGHTELYRGAEYVVDFLPKVKIDVAIEDSQLDHVIEAITKAANTGKIGDGKIFVVNLEQAIRIRTGETGTDAIMSIETLLESA--DLPDSPSPRLDAEWLLAAALGKPASYLRAWPEREVPEAPAVRFAADLARRRAGEPVAYILGRQGFWSLDLEVAPATLIPRPDTELLVETALALLPATPAEVLDLGTGSGAIALALAAERPAWRLTGVDRVMEAVALAERNRRRLGLGNATFLPSDWFSALDGRRFALIAGNPPYIAADDPHLALGDVRFEPASALVAGADGLDDIRRIVVEAPGHLQAGGWLLLEHGFEQAGAVRGLLTTRGFVEVHSRRDLGGHERISLGRLAA
MKLIIAAIKPFKLEEVREALTAIGVRGMMVTEIKGFGSQSGHTEIYRGAEYAVNFVPKVKLEIAVTAAMADQVVETITTTARTDKIGDGKILVLDVTQAVRVRTGETNEDALM---DPLATAVVRLHGIPDPHTEVRRL-----------------DALAREQGKELADLVARRATHEPFSHIAGHRAFWNHEFFVNADVLDPRPDTETLVEAALSL---PFDTVLDLGTGSGCILFSILAERPSTTGTGTDISADALTVAQRNADHIGVDRMTLIKSDWFAEV-EGHFDLITSNPPYITEAAYAELHPTVHFEPRIALTPGGDGLNPYRVIAAQAADYLTSEGYVLVEIGFDQGDSVQAIFRAQGWRDVACIPDLNGKDRVIRAKAPQ
MKKVEAIIKPFKLDDVREALSAAGITGMTAIEVKGFGRQKGHTELYRGAEYVVDFLPKVKIELILADDQVESCINAITTAARTGKIGDGKIFVADVQRVVRIRTGEEDESAIMRIDTALRMAVEALGPESSPRIEAEILLAQATGRSRTQLLAWPERTLDAEQDAVLAQLLQRRLNGEPIAYIRGWQSFWSFDLRVTPDTLIPRPETELLVETTLDLLEASTPHIADLGTGSGAIAAALALERPNWQLIATDRSYAALRVARENFAALDLQRIELVETDWLNAFADASLDAILSNPPYIAGTDPHLERGDLRFEPRQALTPEGDGLDAIRVIAAEAARCLRPGGLIAVEHGFDQGESARAIFTARGLARVETRQDLARLDRITLGY--R
MKLIIAIIKPFKLDEVREALTQLGIQGLTATEVKGFGRQKGQTEIYRAAEYVVSFVPKIKIELVVNDDVVDRAVEAVQAAARTDKIGDGKIFVMDVAHALRIRTGEADTEALMTAGQTIDAAARRLAGIDTAHYDARLMVAEVLGVEMRRLPASHHAELNGGESARLAAMLERRLAREPMSHILGRRGFWTLEFEVTADTLDPRPDTETLIEAVLGALDDRPRLLLDFGTGSGCILLTLLSELGHATGLGIDASQAALAVAERNARALGLGRAEFRLGDWGRGV-EGAFDVIASNPPYIPDGDIDGLQPEVAYEPRSALAGGPDGLDCYRRLIPDIARLLAPGGIAALEVGEGQAADVSALLAAAGLPGAVARCDLGGVERCVMVRRIK
MKLVSAIIKPFKLDDVREAISEIGIDGLTVTEVKGFGRQKGHTELYRGAEYQVDFLPKVKLEIAVQDDHLDRLVEAIVSAAKTGKIGDGKVFVFDLQHAVRIRTGETDNDAIMALSSALSWARLVLQGDADPLVDSKVLLCHCLQQPLVYLHTWPDRLLSQQQWQTYQQLIEQRQQGIPVAHLTKERGFWNLSLAVSDKTLIPRSDTEVLVEQALSLFDASPIEVLDLGTGTGAIALALASERPQWQLTATDFDAEVVALAQSNANRNHISNIHILQSDWFAGLAGKSFSMIVSNPPYIESDSPFLQQGDVRFEPLSALVAEQQGMADLEHIIAHAGKYLLDSGWLVLEHGFEQGQKVRHALQHHGFAEVTSIRDYAGLERVSFGKLKK
MKLIMAIIKPFKLDEVREALSGLGVSGLTVTEVKGFGRQKGHTELYRGAEYVVDFLPKIKIELVVDDSMVDSALEAISNAARTGKIGDGKIFVMPVENAIRIRTNESGDSALMTVADLLN-------SCALPNLEKQMLLQYVLQVPRIWLITHDKDVLATEQIDAFQTLAQKRLNGCPMAYLLGEREFYSLSFKVNESVLIPRPETEELVALSLQYLQGTAPRVLDLGTGSGVLAVCIKKHFPSAQVTAVDISDRALQVAKENATRHH-CDISFVQSNWLDEIGDQKFDLIVSNPPYLAPQDEHLMQGDLRFEPQQALTDFVDGLQPYRHILERVRQHLVPHAAVLFEHGWEQAESIRKLFEQYGFPNIGTLRDLAGRDRITGGVMLD
MKIVMAIIKPFKLDEVREALTAVGIQGLTVTEVKGYGRQKGHTEIYRGTEYAVSFLPKLKIEIAVATDLVEKAVDAIASAAKTGQIGDGKIFVYSIEQAVRIRTGETNTEALMSLDAAVADARAKFAGLPDAAMEARMLIGGLLGLTSTEVFSGGERLLTAAEAATVADAVTRRLKREPVHRILGAREFHGMTLRLSAETLEPRPDTEMLVETVLPHLRRGEARVLDLGTGTGAILLALLKECPAAQGVGSDVSEDALGTARDNAERLGLDRFQAIRSDWFADI-AGRFDIIVSNPPYIRADVIPALEPEVRFDPPRALDGGPDGLDAYRAIAAGAGASLQADGILGVEIGFDQKDSVTEIFTTAGFALRQAARDYGDNDRVLIFAPGP
MKWIVAIIKPFKLDEVREALTSVGISGITVSEVRGFGRQKGHTELYRGAEYRVDFLPKLKVELAVDDSILEQAVEAIQKGAKTSKIGDGKIFVYDLESAVRIRTGESGPSALMTVRRILQWTTDWLSGVGSPRLDGELLLAHTLTLRRLDLFLDPDRPLSPDELQRYKAFIKRRAAREPVAYIVGKKPFLHWELTVTAGVLIPRPETEHLVQAAQDFFNQAPHTILDIGTGSGAILLALLDHFNEAQGIGIDISKAALACAQHNGEQLNLNRAQWLYSHFCDDLPESRFDLILSNPPYINSDVIPTLEAEVNWEPRLALDGGVDGMQAYQQIIPAAVARLNPGGLLGVEIGHDQGPRVAALMQQHGLQQVVVHKDYAQHDRVVLGH--R
MKKITAMIKPFRLDAVREALADVGVQGMTVSEVKGFGRQKGHTEIYRGAEYEVDFLPKIKIEVVLPEELVERAIEAIKNAAKTGKVGDGKIFVMNVEEVIRIRTGESGIDAV-------------------------MLIQHLLSVTHSYLIAHGSRKLSLPEQQWLNQQAARRKAGEPLAYLLGYREFYGRCFKISDAVLIPRPETEHLVEAAISHLPQ-GGCIWDLGTGSGAIAVTIACERPDAQVWATDISAEALAIASDNAANLNT-SIQFGQGSWFQAQAKNSFDVIVANPPYIAANDEHLQQGDLRFEPQHALTDYHNGLTALDTIIAGAPAYLRNNGWLLLEHGYDQGRAVRDCLTQLGFEKIQTLLDLAGLERVTIGQIKQ
MKLITAIVKPFKLDDVREALSEIGVSGVTVTEVKGFGRQKGHTELYRGAEYVVDFLPKAKIEVAVGESLVDIAVEAITKAANTGKIGDGKIFVTNLEQVVRIRTGETGDEALMTVQTALTEAITLLTCTDSPRLEAELLLAHSLVKPRSFLRAWPNADIPDADYQAFTNLLRQRQQGQPMAYILGRREFWSHDFIVTPDVLIPRPDTELLCETSLARIAKLPLSVLDLGTGSGIIAITIAIERPYAQVYACDISPAALAIAQHNAEHHQ-QHIQFYQSNWFANIPIRTFDIIVSNPPYIAETDPHLQQGDLRFEPINALASGIDGLNSLRTIIADSWPYLSTNGYLILEHGYDQAPAVQTLLKNHNYQSVHTYTDLAGQPRVTLGQKIV
MKFIIAIIKPFKLDDVREALTGVGVSGMTVTEVKGFGRQKGQTEVYRGAEYTTNMVPKLKIEVACSSEIAAQAVEAIQSAAGSDSIGDGKIFTFAMDDAVRIRTGETGDTALMTVAQSIRAATRQLS-SDTARLDAELLMAHALGVSRSDMLLRHM---DAPAPESFAALAERRARHEPLAYILGHAEFYGRTFTVTPDVLIPRGDSETVVQASLEAAPQ-EGRVLDLGIGSGALLLTLLAERPGLTGVGIDFSLGAVAVAAANAAMLGVERAQIVHRDWHTAL--GKFELVIANPPYVEQD--AALEPDVRFEPASALFAGPDGLDDYRLIIPQLRQLLTDSGGAVLEIGSTQADNITQLSQEAGF-CVALHHDLGGRPRALV---LR
MKMVTAVIKPFRMDDVREALAEVGVHGTTMSEVRGFGRQKGHTELYRGAEYAVDFLPKVKLEVAVDEDRLDAVVDAIIGAAKTGQIGDGKIFVHDLEQVVRIRTGETDSDALMTLATLRRTLATRLAISDSPDLEARRLLEIFTGLNGSRLIIEADRPLEPEMIERVETAVARRLTGEPLAYIVGRIGFHDIELEVTPAVLVPRPDTETLVEAALARLPATALRVADLGTGSGAIALALAHARPRWRLVATDADPNALAVARGNAERLALTTVSFAHGCWLEPLAGERFDAIVSNPPYIDADDSHLDAPALRHEPYHALVADTDGLGDIQRIATAATNHLEPGAPLLVEHGYTQGPAVRRLFAAAGLTRIETEADLGGHPRVTIGY--R
MKFVSAIIKPFKLDEVREALSNIGVQGITVTEVKGFGRQKGHTELYRGAEYVVDFLPKVKLEVAIKDDMLDQVVDAIEKSAATGKIGDGKIFVFNLEQVYRIRTGETGPDALMSIKANLAEASSLLN-TDEAVLDARLLLQHVLNTNRAWLIAHADNTLTPEQYAAFDALLQRRLNGEPIAHILGEREFFGLPLKVTSETLIPRPDTETLVEQALQTIPEAVCQVLDLGTGTGAIALAIAKHRPLAIVTAVDASKAALAVATENANNLGLNNVSFQYSDWFSQLQVQRFDMIVSNPPYIAENDPHLSQGDVRFEPKSALTSGADGLDDIRHIVSHAAHYLKPNGWLLLEHGYDQAQAVAELLTQANFTHIGHALDLAGIQRVTFGMVST
MKIVMAIIKPFKLDEVREALTALGIQGLTVTEVKGYGRQKGHTEIYRGTEYAVSFLPKLKIEIAVATELADAAVEAIAGAAKTGQIGDGKIFVYSIDHAVRIRTGETDTEALMSIDSLFAEARRTFQGIDAAAQDARLLICGLLDLTLSGFMMRGGEALSSDDALTIRAAVKRRAAREPVHRILGARDFFGLTLGLSSGTLEPRPDTEILVERLIPFAERGACRILDLGTGTGAICLALLQTVPQATAIGCDISGDALSTAVANAARNGLERFRPLESSWFTAV-SGKFDIIVSNPPYIRSSVMATLEPEVLHDPAAALDGGTDGLDAYRAIAAGAGAFLDGRGVVGLEIGFDQHQSVTTLFESRGFTLIDQAKDLGGNDRALVFRPGA
MKMICAIIKPFKLDDVRSALAGMGIDGMTVTEVKGFGRQKGHTELYRGAEYQVDFLPKIKLEIAAQSEDVERVIETITEAAGTGKIGDGKIFVYDLQQAVRIRTGERDMEAIMQLSELRVRLREQLEGGESPALDADVLLCHVLGRPRSFLLAWPEFEVSAQQECELAELVRRRKRGEPVAHLTGQREFWSLMLEVSPNTLIPRPDTEVLVESALARLPERPARVVDLGTGTGAIALAMKSERPFDVVLAVEFNPGAAALARRNAARLGL-AVEVREGSWLEPLTGLTFDMIVSNPPYIDAADPHLAQGDVRFEPLSALVADDAGLADIRLIAGEAPAHLVAGGWLLVEHGWQQGDVVQSIFIDNGFDNVATLRDYGGQERVTLGRWHA
MKKLEAVIKPFKLDEVREALSEIGVNGLTVTEVKGFGRQKGHTELYRGAEYVVDFLPKIKVEVVLAENMLDNAIEAIIKAAHTGKIGDGKIFVTSVEQVIRIRTGETGEAAIMPVQQLLQYARQRLTAAAEASVEAQILLMHVLDVNRAWLLAHATDAVTEQQATDFNQLVQRRMQGEPVAYILGYREFYGLKLKVTPATLIPRPDTETLVEAALQKIS-KPMQILDLGTGTGAISLAIANQAPHSKVIAVDASESALAVAEANMRDLQLSNLTLLHSDWFSQLGQQSFDLIVSNPPYIESADQHLSQGDLRFEPLSALAAGEDGLADIRQIIAKAPSHLNNSGWLMLEHGYNQADAVQQLYQAAGFLNIQTLHDLGGNPRVTLAQWAT
MKKVEAIIKPFKLDDVREALSAAGITGMTAIEVKGFGRQKGHTELYRGAEYVVDFLPKVKIELVLPDDLVEACIEAITSAARTGKIGDGKIFVSDVERVMRIRTGEENEAAVMTIGHAVAQGIARLGPDVDPRLEAELLLGLAAQLTRAELMAWPERRLSEPVEGNFRVLLERRAGGEPFAYLSGRQAFWSLEVEVTPATLIPRPETELLVELALETLPRARLRVADLGTGSGVVAAALAGERRQWQLVATDRCPAALAVAGRNFAALGLGNVALVRGDWLAPFAPASCDALIGNPPYVRDDDPHLTRGGLDREPRQALAAGPDGLDAIRAILAGARSVVRPGGLVALEHGYDQGEIVRALFATVGLTRVGTRCDLAGLERVTCGWRDG
MKLVTALIKPFKLEEVHAALEAAGIQGMTVTEAKGFGRQKGHTELYRGAEYQVDFLPKLQIQVAVPDALVEMTVECLCQAARTGKIGDGKLFVTPLEQVVRIRTGETGEAALMTLRESLA--ASPL-----PRLEAQLLWQRVLDVPRAWLIAHDADPLQPAQLDAYRALEARRIAGEPIAYILGRREFFGRDFLVTPAVLIPRPDTELLVECGLRAIRDRAPCVLDLGTGSGIVAVTLALERPDARVRATDRSAEALAVARKNACALGA-KLLFSHGNWYDTLGSVRFDLIVSNPPYIDARDAHLGQGDLRFEPPDALTDGADGLRALREIVRGAPDHLGPGGILCVEHGWDQAAAVRSLFLRHGFADVASERDLSGIERVTRGCLQA
MKIVMAIIKPFKLEEVRDALTSIGIHGLTVTEVKGYGRQKGHTEIYRGAEYAVSFLPKVKIEVAIATDQVDRAIAAIVGAAKTGQIGDGKIFVISLDHAVRIRTGEADAAALMSLGFLHREARAGLAGIENAALDARLIVEHFTNTTRTDAIADPSRKVAAEDAMAVRDALRRRIAHEPVHRILGRREFYGLDLRLSPETLEPRPDTETLVDLCLPFVRERRCRILDLGTGTGAIALALLSQVREATALGTDISAEALETALANADMNGVHRFDVIVSNWFGAV-RGRFSLIVSNPPYIPSRDIGKLAPEVRQDPLKALDGGMDGLDAYRSIAIGAKKHLDEDGRVAVEIGFDQRQDVEDIFEAAGYALEGSAMDLGGNERALMFE-AV
MKIVMAIIKPFKLEEVRDALTAIGVHGLTVTEVKGYGRQKGHTEIYRGAEYAVSFLPKLKIEVAVPADLAGKVVDTIADTARTGQIGDGKIFVYSIEKAVRIRTGETDGDALMTRQEALRHLRTSFAGIDSPALDARLLLLAALDIAGAELAATPAEPLGEDGAKRLAAFAARRLDREPVARILGEREFWGLPFRLSPATLEPRPDTETLVEAVLKTLRAAPLAIVDVGTGTGCILLALLHELPQATGLGIDRALEAAQTARGNAERLGLARAHFIVGNWSTAA-AGPVDVLVSNPPYIESAVIPGLAPEVRYDPLLALDGGRDGLDAYRALAADAPRLLAPGGLAALEVGEGQDGAVAGLFAGRG--RITVHADLGGIARTVLVEADG
MKLITAVIKPFKLDDVRQALSEVGVTGITATEVKGFGRQKGHTELYRGAEYVVDFLPKVKLEIAINDDQVETVIEAISGAANTGKIGDGKIFVAPLEHIVRIRTGETNEDAVMTVAQLLAQSQPLLVGSDSPALDIELLLCHCLEKERSYLRAWPDATVPDLALQQFQTLLQRRIDGEPVAYLMGERGFWSLDLAVNASTLIPRPETELLVEVALGKVQEPSATILDLGTGTGAIALSLAAERSDCAITACDIEAAAVALAESNRKKYALDNVELCQSDWFSALGQQRFDLIVSNPPYIDPDDIHLEQGDVRFEPRSALVAANKGLADIEHIISRAPAYLTEGAWLLFEHGYDQAAAVQSLLTEAGFTQIFTEQDLAGVDRVTGALGNG
MKKVEAIIKPFKLDEVKDALVEIGIGGMTVTEVRGFGQQKGHTEIYRGTEYVIDFLPKVKIEVVVKDEDVEKVVEVIAKTAQTGRVGDGKIFVIPIEDVIRIRTGERGEQAIMKVQELLK-------PSKVSLRDRELLLAHLLKVKVGEVYLLLDRHVSKEMEEEYMRSLSLLEEGYPLQYLLGEWDFYGRTFRVEEGVLIPRPETELLVEKVLEKVPPKEAVGFEIGVGTGCISITLLLERPKLIMYADDLQEKAVHLAETNARLHKVDRLFLKVGDMFEPV-GMVFDFVISNPPYIPQKEWAGLPKGVKLEGKVSLIGGEKGYEFYERFAKEVGKFLKEDGFFALEIGHDQGKILEDIFSQEGF-FAQVYKDYAGQDRVILGW-KR
MKLVTAIIKPFKLDDVREVISDIGIDGLTVTEVKGFGRQKGHTELYRGAEYQVDFLPKVKLEIAVQDDQVERLIEAIVGAAKTGKIGDGKVFVYDLLQAVRIRTGEVDDEALMSISGLLDWAKHLIQQFQAPPLEARLLFTFATKENHTWQITYGTQHLSKEQIALYVKVVNQRLRGTPIAFILGTQEFWSLTLKVSKCTLIPRQDTEILVETALSL-PPYSACALDLGTGTGAIALALAKERKQWQVLGIDKVAQAVELARENALLNNV--AVFLQSDWFSALDRKTFDIIVTNPPYVEEDSNCVAQGDLRFEPLSALVSGKDGLDDIRHIIRQAKPYLNEDGYLLIEHGAGQYKNVQSLLKHAGFVDIRSVADINQIQRITLGKSTS
MKLIIAAIKPFKLEEVREALTSIGVRGMMVTEIKGFGSQSGHTEIYRGAEYAVNFVPKIKLEIVVTSDMADQVVETIVKTAKTDKIGDGKVFVLDVASATRVRTGETDADAIMSPDDALRMARTRL-HCPDPMRDARRLLADAAGLDPGALHRL-DDTLPAETRATFEALVARRAGGEPLARVLGYRDFWRHRFQITPDVLDPRADTETLVARALE----PWQRVLDLGTGSGCILLSLLAERGDAQGVGTDISDAALDVARGNAAVLGLDRVRFARADWWQGV-SGRFDLIVSNPPYIATDEMDELSPEVRHDPRLALSPGGDGLEAYRIIAGGAADMLEPGGTLMVEIGWQQGPAVTRLFSAAGLADVALHTDLEGRDRVVSARRPP
MKKVTAIIKPFKLDDVREALTETGVHGLTVSEVRGFGRQRGHTELYRGAEYRIDFLPKVQLDILVTASQVDLVIDAILKAAQTGKVGDGKIWVQDLETVVRIRTEERDEDAIMTLLEALKWGRAALAGGESPDIDAQLLLMQAAKVSRTTLLAFGERPLAPQAQAQFEGYIARRQNGEPVAHILGEQEFYGLALEVNPHTLIPRPDTETLVDLALAL-P-APLRFLDLGTGTGAIAIAISHHRPAWQGVAVDAIAEAAALAGRNVQRHQ-AKVEVCQGSWFMPVRGQRFGLIVSNPPYIDPVDPHLGQGDVRFEPLSALIAEEAGLADLRYLVEQAPAYLESPGWLMLEHGYDQGAAVRQLMSERGFELVRSERDLGGQERVTLGQWDK
MKLVTAIIKPFKLDDVRQAIAEAGIQGMTLSEVKGFGRQKGHTELYRGAEYKVDFLPKLKVEIAVADEDVDTAIEAIQEAAGTGKIGDGKIFVTALERVIRIRTGETNEAALMSYRQLLDRHRPRL----DDPSEAELLLVRALGKSRAWLYAHYDDPVTGPETERFLAWIEQRAAGQPVAYLLGEREFYGRSFQVSPAVLIPRPETELLVDLALEL-SSPPCSALDIGTGSGAIALTLAAERPDWHLTATDLSEAALRIAAGNRDQLGLSKVELLRGDLFEAIGDRTFDLIVSNPPYIAEGDPHLDRGDLRFEPAMALSSGQDGLALIDRLIEEAPSHLKRGGFLLIEHGHDQAEQLRRRLAAAGFAQAQSWRDLAGIERVSGACWPG
MKLVTVIIKPFKLEEVRESLSNIGITGLTVTEVKGFGRQKGHAELYRGAEYNVNFLPKVKIDLAINDEQLDEVISTISKAAYTGKIGDGKIFVTSLEHVVRIRTGETDESALMTYLEWLKGASQTLTDSESPKRDAEILLSFVTHKTRTFLMAFSETKLTDDELIALDKHLKRRQAGEPIAYITGEKEFWSLKFNVSNATLIPRPDTEKLVELGLDYLPKVPCEVLDLGTGTGAIAIAMATERPDCLFTGVEKNNDALNLAQKNANQIGVNNVYFLSGDWYKPIKNRKFSMITSNPPYIEPTDIHLSQGDVRFEPKSALVSEDEGLADIKLIVQGATKHLIQYGWLLIEHGWKQGEAVQTIFKQHGFQLVETFTDYSGNDRVTLGRWKP
MKLIIATIKPFKLEEVREALTSIGVRGMMVNEIKGFGAQSGHTEIYRGAEYAVNFVPKIKLEIVVAAAMVDQVVETITRTAQTRKIGDGKIFVLDVEQAVRVRTGEMNEDALMTVSEALAQATRTLHGIDGAPRDARALVAGAMGVEASRLTLLARDDFPDTAMAGLDRMLAERCARRPVSKILGTRLFWGRSFAVTEDVLDPRPETENIIEQSLT----RCSSILDLGAGSGILAVTLLAEWPDARAVASDISAKALEVAAQNATSHGVDRLTLLTADWFDGI-SGRFDLIVSNPPYIAANEMSDLSPEVRHDPEIALTPGGDGLAPYRVIATRAADHLTPGGRLLVEIGWQQGPAVAEIFRGCGLQNVIVHPDMDGRPRVVSCR-GN
MKLVTAIIKPFKLDAVREALSEIGVQGITVTEVKGFGRQKGHTELYRGAEYVVDFLPKVKIDVAIDDSQLDRAIEAISNAANTGKIGDGKIFVTALEQAIRIRTGETGANAIMTPAALLNCA--ELPDSPSARLDAELLLCAALGKPRSYLYAWPDKPLSPRQMETFAGFLARRRAGEPIAYILGKQGFYSLDLSVNQHCLIPRADTETLVEAALQRLPDTPARLLDLGTGSGAIALALARARPSWQLLGVDKQAEAVDLAEQNRKQLHLSNVQFVQSDWFAAVRGLRFTAILSNPPYIAENDQHLDE--LRFEPRSALVAGKDGFDDLRHIIGQAPGYLEANGLLLLEHGWQQAEAVRALLATAGFSQIESLRDLGGNWRVSLGRL-E
MKKIEAIIKPFKLDEVKEALQDAGIQGLSVIEVKGFGRQKGHTELYRGAEYVVDFLPKVKIDVVLDDDQVDAAIEAIIEAAKTDKIGDGKIFVSPVEQAIRIRTGETGSEALMNETETLSRGAGILAGITDAQREARLLLRAAIP----RRYADYEAAMAGGMEESFFDLIKRRCAREPMSHLLGYRDFYEHRFNVSGDALDPRPETETLVIAALE----AFSRLLDLGTGSGCILLSLLAARPEATGVGTDVSDAALRVARSNLASLELGRAALIQSDWYDMI-EGSFDLIVSNPPYIALDEMEGLAPEL-FEPRKALTDEGDGLGAYRVIVPGAPAHLKPAGRLMVEIGWQQGRAVRDMFAQAGFDRIRVLPDLDGRDRVVSGIWPG
MKIVMAIIKPFKLDEVREALTAVGIQGLTVTEVKGYGRQKGHTEIYRGAEYAVSFLPKIKVEVAVATDLVDRAVEAITSAAKTGQIGDGKVFVFGIDQAVRIRTGETDTDALMTLGALLAYVRKALEGKAEAALDARILVEHFTGASRTDAVLDPGRAVGEEAALAVTEALRRRLAGEPVYRILGFREFHGLKLSLSSETLEPRPDTEALVDLVLPFVRDGACRILDLGTGTGAIALALLKEVEAAEAIGADISSQALATARANADISGNGRFRTVCSDWFSDI-EGRFHLVVSNPPYIRSDDMLHLQPEVRFDPLRALDGGADGLHAYRQIAARANEFLMDGGLVAVEIGHDQREEVTVVFRAAGFMLADSTRDLAGNDRALAFRPRG
MKLITAIIRPFKLDEVREALAQAGVSGITVTEVKGFGRQKGHTELYRGAEYVVDFLPKIKIETVVTDDRLEAVLEAIQQSAGTAKIGDGKIFVTAVEQVIRIRTGEIGADALMTPKTLLGEANGRL-----PREDAEPLLLHALQQDRAWLFAHGDDPVDPAKAEAYRALLGRRLAGEPVAYLTGHRGFWTLDLETTPETLIPRPETELLVELALGRLPVEPVRVADLGTGTGAIALAIASERPLAAVVATDVAKATLAVAVRNAQANGVGNVWFRRGDWCQALGRDRFDLVASNPPYIAEGDRHLSEGDLRHEPARALSSGADGLDAIRTIVATAPDHLVPGGWLLLEHGYDQGAAVRALLEQAGFVEVATAQDLEQRDRVSLGRRPG
MKLIIATIKPFKLEEVREALTAIGVRGMMVTEIKGFGSQSGHTEIYRGAEYAVNFVPKVKLEIVVPAAMADQVVSTIASTARTDKIGDGKVFVLDVESALRVRTGEINDDAIMSAAALLRDATHRLAGVPDPGRDARRLLAHALGVDPGRLTLHLSDVMSPEAARDYTAYVARRARREPVSQITGSRMFYGRRFRVTAATLDPRPESETLIEAALA----PFERVLDLGTGTGCLLLTLLAEATGTTGQGVDVSPAALAVARANAEALGLDRAAMIEGDWLAPV-DGAFDLIVSNPPYIAHHEMAGLEPEVRWEPALALTDGADGLGAYRAILSAAPSHLVPGGRLLLEIGPEQGDEVAAMALAAGLDDVSIVPDMDGRDRVVAARDPF
MKLVMAIIKPFKLEDVRDALSAIGVHGMTVGEVKGYGRQKGHTEIYRGAEYAVNFLPKLKVEVAVEDQMADKAVAAIGNAAKTGQIGDGKIFVYDLGHAVRIRTGETDNDALMTVVQARRALSEMFRGLDSPELDARLLTGHALGLDHTGLTIEASRAITDDEARAIDVLAARRLAREPVARILGHQEFWGLPLRLSPATLVPRPDTETVVEAALAAVDSRPLRIADLGTGSGALLIALLTELPNAHGVATDVSPEALQTARDNARRLELRRARFVACDFSAAL-AGPFDVIVSNPPYVISGDIASLAPEVRHDPRRALDGGPDGLDCYRTIAGQVGRLLKPGGHLVVELGFGQEAQVASIFRMAGLVPRPADTDLSGVPRALCAAVPE
MKLIIATIKPFKLEEVREALTGIGVRGMMVTEIKGFGSQSGHTEIYRGAEYAVNFVPKIKLEIVVAASMADQVVETITKTAQTGKIGDGKIFVLDVLQAVRVRTGETDADALMTGSVLLARATARLVGIPDAGRDARRLLAHVLKVPPGRLTLFLPEPVGDAAGASFEALIARRAAREPVSHLTGRRLFYGREFLVTPDVLDPRPETEVLVEAALS----PFARVLDLGTGSGCILLTLLAEREGATGTGTDLGAAALEVAYWNRNAMKLPRATLAQGDWYGAL-PERFDLIVSNPPYIAAAEMAGLSPEVLHEPRMALTDEGDGLSAYGAIAAGAAAHLAPGGRLMVEIGPTQGPAVARLFEAAGLARVSVTPDLDGRDRVVSGRLAA
MKIVMAIIKPFKLDEVREALTAVGIQGLTVTEVKGYGRQKGHTEIYRGTEYAVSFLPKLKIEVAVATEIVDKAVEAIASSAKTGQIGDGKIFVFSIDHAVRIRTGETDSEALMTVAGLFQEVRARFIDLDDPATEARILVGGLLQLSSTELVTRGAEAVAPDRVEAARAAIARRLNHEPVHRILGEREFYGLPMALSPATLEPRPDTEILVDTVLPHARRGTIHLLDMGTGTGAICLALLHECQQAMGIGSDISGEALETARANAARNGLARFDTVQGSWFEAI-HGRFHVIVSNPPYIESSVISTLAPEVKFDPPAALDGGLDGLDAYRAIAKDAARFLHQDGIVGVEIGYDQRKTVTSVFEGAGFFLIEAARDYGHNDRVLVFQYHH
MKFIIAIIKPFKLDDVREALTGVGVTGMTVTEVKGFGRQKGQTEVYRGAEYTTNMVPKLKIEVACSSAVAAQAVEAIQTAAGTESIGDGKIFTLGLEDAVRIRTGETGDTAIMDAAVALREAAQRLS-SESPRLDAELLMAHGLQIERSELLLKLP---ELEAPAEFSALVERRQKSEPIAHIIGQKEFWGLDFQVTPDVLIPRPDSEVLIEEAVRICASPPQRIVDLGTGSGALLLAALHEFPQARGLGMDASAAALQIAHNNADALGLDRASFVLLDWTEAL-GSGFDLILANPPYVSTS--ARLSADVAFEPHKALFAGEDGLDDYKIIIPALEKLLSPTGIALLEIGFDQAEPVSKIAANNGY-LVELKQDLGGNDRLLTLR--R
MKKVEAIIKPFKLDDVREALSAAGITGMTAIEVKGFGRQKGHTELYRGAEYVVDFLPKVKIELVLADEQVEGCINAITAAARTGKIGDGKIFVSEVTRVVRIRTGEEDEAAIMSIGETLRAAAAALSPDSSPRLEAELLLTQAGGWSRSHLLAWPERELDPATAADFHALLARRLNGEPIAYLRGQQSFWTLELKVSPDTLIPRPETERLVETALERLASAPLRIADLGTGSGAIAAALASERPDWRLIATDRSAPALRIARDNFRALGLGGIDTLRADWLSAFAADSLDAILGNPPYIPDADPHLARGDLRFEPPSALASGRDGLAAIRAIAADARRCLRPDGLLAVEHGFDQARDVRRLLRAGGLDRIETRQDLAGQDRVTLGYREA
MKKVEAIIKPFKLDDVREALSAAGITGMTATEVKGFGRQKGHTELYRGAEYVVDFLPKVKIDLIVGDDQVEDCINAIMTAARTGKIGDGKIFVSDVQRVVRIRTGEEDEAAIMRTDEILTRAAAALGAGAAARLEAELLLEQCSGWSRTSQRAWPERRLDATTATAFAALLGRRLDGEPIAYIRGTQAFWTLELGVTPDTLIPRPETELLVETALARGPAGTATVLDLGTGSGAIALALASERPRWRITATDRSGAALAVARANRDRLGL-EVDLVTGDWLGAVATGSCDLILSNPPYIDGDDPHLDLGDLRFEPPGALTPGADGLAAIRTILAEAPRCLRPGGWLMVEHGCDQGVAARALFGAAGLVEVATLDDLAGLDRITLGR--R
MKLVTAIIKPFKLDEVREALGEVGITGLTVTETKGFGRQKGHTELYRGAEYAVDFLPKVKIELLVKDTEVDSALEAIVEAARTGKIGDGKIFVTNVEQVVRIRTGETGEEAIMTIGEILKKS-----GLD--RLESQIILAHVLGVDRVWLFVHDDVLICEEQKLEFDTLVQRRLEGEPIAYLVGSREFMGLELNVDNSVLIPRPDTELLVECALDFLKTTGARILDLGTGSGAIAISIANFMPKCEVYAVDISKEALKVAYLNAKNHGV-HIKFFEGSWFDALPVGTFDLIVSNPPYIASDDIHLQLGDVRYEPITALVGGNDGLSEYIKIMKQVHDFIHSGSAIMFEHGWTQGAELRRILEQGHCHKINTHKDLAGHERVTCGV-FA
MKLIVAIIRPFKLDDVREALSDAGVSGITVTEVKGYGRQKGHTELYRGAEYVVDFVPKIRIEAAVPDSLEDIAIEAITTAARTDKIGDGKIFVLELQHAVRIRTGETDDEALMTVARLLARARDLI-----DPADAALLLAHALGKSRSWLFAHADDALGEAEAARFDVLLARRAAGEPVAYLTGWRGFWTLELAVTPATLVPRPETELLVDLALARLPVAPVRVADLGTGSGAIALAIASERPRAQVLATDASSAALDVARGNAARNGIGNVAFRLGSWLKPLGEDTFDLIASNPPYIAEGDPHLARGDLRFEPAMALSCGADGLDAIRVIVRDAPACLRPGGWLLLEHGWDQGDAVRALLAAAGFVDVATERDLEQRDRVSLGRL-R
MKLISAIIKPFKLDDVREALADAGIDGMTVSEVKGFGRQKGHTELYRGAEYQVDFLPKVKLEIAVQSEHVDSVVEAISKAAQTGKIGDGKIFVFDLQQAVRIRTGEMDLEAIMTISALLADSTTELTSGGAAAVDVRALLCHVLGQPSSYLYTWPERKLTAAQLAQFRQLFARRLQGEPVAYILGYRDFWTLRLSVSSATLIPRPETELLVEQALAVLPATPCRVLDLGTGTGAVALAIASERPDVTVVGVDLMPEAVALASRNAHDNRLPNAHFIQSDWFDALSDNPFEMIVSNPPYIDSADPHLQQGDVRFEPASALVAEESGLAAIRHIGQTAATYLVDGGWLMVEHGYNQGEAVRSAWKEAGWPDAKTQQDYAGLDRITLAQ-RL
MKLIIATIKPFKLEEVREALTEIGVRGMMVTEIKGFGSQSGHTEIYRGAEYAVNFVPKIKLEIAVTAAMTDQVVETITKTAQTGKIGDGKIFVLDVVQAVRVRTGETNEDALMTAAQALAQAAARLAEVPDPARDARRLLAHAAGVDATRVTLMAPEPLPDTVAERFAHLVAQRAARRPVSHLTGAREFYGRRFQVTPQVLDPRPETETLVEAALA----PFASVLDLGTGSGAILVTLLAEREHAVGVGTDLSEAACLVASANAVAHGVARADIRATYWFDGV-TDQFDLIVSNPPYIAEAEMAELAPEL-HEPRMALTDEGDGLSAYHAIAAGAAIRLAPGGTILVEIGASQGADVCAIFLGEGF-ETRILSDLDGRDRVVRAIRSG
MKLVTVVIKPFKLEDVREALSSIGIQGLTVTEVKGFGRQKGHAELYRGAEYSVNFLPKVKIDIAIADDQLDEMVDVISKAAYTGKIGDGKIFVAELQRVIRIRTGETDEAALMNFWRWLQQAQAALCGGDSPKRDAEILLGFVTGKSRSGLIAFDDSPLNDAQLAQLETLLARRVRGEPIAHLVGEREFWSLPLRVSDATLIPRPDTEVLVEQALLRLPATPSAVLDLGTGTGAIALALASERPDCQITGCDRIAAAVALAQDNAQRLHLTNAGFVLSHWFDDLPAQRFDLIVSNPPYIDAADEHLQQGDVRFEPLSALVAEEAGLADLRLIIERAPHWLQPQGWLLLEHGWQQGEAVRTLLTRNGFLAVTTVEDYGGNPRVTLGQL-T
MKLVVAIVKPAMTNAVMDALSAIGVSGMTVTEVKGHGRQKGQTEIYRGAEYQVTLVPKVRFDIAVADDIADKVVETIGKAAKTGKIGDGKIFVLDLEQAVRIRTGERDAEAVM-----RRQMAVELTGIETPALDARLLLCAALGVEEIALILAPEEKLSIEERDAAQAFLERRLAGEPVSRILGRREFWGLSFGLNDATLDPRPDSETLVETALRHFNAESPRVLDLGTGTGCLLLALLHALDGAWGLGTDRSEKALRMARQNAAALGLRRAAFACADWGGAF-CGRFHLVVSNPPYIPYADIGALQREVRYDPHAALNGGEDGLDPYRVLFRQFGALALDGGIGVFEFGAGQETALLDLAERAALDVIEVAEDLAGKPRVMAVR-RR
MKLIIAAIKPFKLDEVREALVGLGVSGMMVTEIKGFGMQAGHTEIYRGAEYDVNFLPKMKLEIVVADDLADAVVATIARSAQTGKIGDGKIFTLDVASAMRVRTGETDMDAIMTAQMLLVQGVRRLSGIEGGAGDARALLAYALGIDRGRLTLALPDPVSADQKQRFDQAIEARIARQPVAQIVGKRHFYGRDFRVTQDVLDPRPETEELVSLALQ----PFGRVLDLGTGSGCILVTLLAECEGAQGVGVDLSPAALEVACENARALGVPRISFLKGSWFEPV-DGRFDLIVSNPPYIAADEMAGLAPDVLWEPHMALTPGGDGLEPYREIAAQSIRFLQPGGRVMVEVGPTQGAAVAGMFGGAGLSDVQIKQDMDGRDRVVCAI-LR
MKLITAIIKPFKLDDVRSALAEVGVQGITVTEVKGFGRQKGHTELYRGAEYVVDFLPKVKVEVAVGDEQLQSSVEAIVAAADTGKIGDGKIFVSSLEEVIRIRTRETGEDAIMTVEQLLAES-TAL-AGDEAQREAQVLLCAALKKPRSYLVAWPDAEVEASAAEHYRHLLAQRASGIPVAYLLGEREFWSLTLRVNDATLIPRPDTELLVEQALKLDLSPGASVLDLGTGSGAIALALASERPRWQITGVEHSPEALEIARTNGKRLGLKDVAFHRSDWFTAVRGQRFDLIVSNPPYIAESDGHLSSGDLRFEPRSALVSGADGLDDIRHIIAEAPTWLEPRGRLLLEHGFEQGSTVRALLSTRGFTAVASAEDLAGHERVSSGVWLC
MKLIFAVFKPFKLDEVREALTEIGITGMTVTEVKGFGRQKGHTELYRGAEYVVDFLPKVQIMAACPDGLIDIATETIRNAANTGKIGDGKIFVMPLEEVVRIRTGETGEGALMTVREWLF-------SSSLDSIDKSFMLEHVCGMDKAAQLIHDDRVLSSDEERKLNDIAKKRSEGVPLPYLLGTQEFFARPFLVNPSVLIPRSDTECLVEWLIEHLP-KNALVCDLGTGSGCIAATVALERPDLTVWASDLSESALAVAQANCKALG-ADVKLVQGSWLDPYPELSFDAVISNPPYIERDDKHLDA--LRYEPRSALTDESDGLIAYRTILPQIKRKAPKVQLIAVEHGWNQGEAVRSIFEENGFKGSATFRDYGNNPRFTTWI-KN
MKLITAVIKPHKLDDVRDALGDLGITGMTVTEVRGFGRQKGHTEIYRGAEYVVDFIAKMRVEVAVRDEDAERVVEAIADAANSGKIGDGKIFVSPLEQVVRIRTGETGSDALMTVQALLAAARRRCAGNSAAAGDCALLLALALDVPRAWLLAHAEQRPDDAALGRFETLLRRRLAGEPMAYLRGRQGFWSLELDVTPDVLVPRPETELLVELALACMG-ECGRLADLGTGSGAIALALASTRPHWQIVATDRSAAALAVADGNAARLGL-SVEFRQGDWFAPLAGERFDIIVSNPPYIAAHDTCLEGDGVRREPRAALVAGDDGLADLAAIIAGSAAHLSPGGWLLLEHGADQGPAVRALLASAGFVALATHADLASRPRVTLGRLAN
MKLVTVVIKPFKLEDVREALSSIGIQGLTVTEVKGFGRQKGHAELYRGAEYSVNFLPKVKIDVAIADEQLDEVIEVVSQAAYTGKIGDGKIFVAELQRVIRIRTGESDEAALMTFREWLQQAVAQLSASESPRRDAEILLGLVTGKSRTFIMAFDETALSGGQQQRLAALLARRAQGEPVAHITGTREFWSLPLFVSPVTLIPRPDTECLVEQALARLPAGPCRILDLGTGTGAIALALASERPESQVYATDLVAEAVALAQRNARQLDIRNITIRQSDWFSALSGEQFALITSNPPYIDDQDPHLARGDVRFEPRSALVAGDHGLSDLALLVDQARGYLEPGGWLLLEHGWQQGEAVRQLFCQSGYQQVETCRDYGGNERLTAGRYPG
MKLIIAAIKPYKLEEVREALSAIGVRGMMVTEIKGFGTQSGHTEIYRGAEYAVNFVPKAKLEIVVSSAMAEPVVQAIQTAAKTGKIGDGKIFVLDVAQAVRVRTGEIDADALMTGTQAVVAAVARLRGITDPARDARRLLAYALEIPSDRVTLCLPEAMSDLAQTRFEAAISARCLHQPVAQITGKRAFYGRIFKVTRDVLDPRPETETLIAAALE----PATRILDLGTGSGCILLTLLSEFPNAVGIGTDLSEAALTVAAANAERLGVDRADFQQADWTDGL-CGPFDLIVSNPPYIAADEMPGLSVDVRWEPSMALSPGGDGLAPYRRILPDAMGLLVDGGRVLVEIGPTQGPQVAQIAKDSGLVNVRILPDLDGRDRVVTAQRST
MKIVMAIIKPFKLEEVRDALTGIGVHGLTVTEVKGYGRQKGHTEIYRGAEYAVSFLPKLKIEVAVPSDQVSKVIDAITTSAKTGQIGDGKIFVYAIDQAVRIRTGETDADALMTRAGLLREIAAAFAGLETPEREARALLKGGLGLADIDLVARADLPVAEEDAARLRALAARRADGEPLARLVGRREFWSLDFSLAPETLVPRPETETLVEAALALFPDAKLRILDLGTGTGAILAALLSEYPNAVGLGIDLSEGAARQARDNLARLGLGRSAVIVGRWAEAI-HSRFDLVASNPPYIPARDIAALDKEVRHDPRLALDGGADGLDAYRVLAAALPGLLVPGGRAVLELGIGQEEDVAALLAAAGLSADGARRDLSGIARAIVTR-PA
MKKIEAIIKPFKLEEVKEALTEIGITGMTISEIKGYGRQKGHTEVYRGAEYKVEFNPKIKIELIIDSPLVDKAVEAVRKAANTGKIGDGKIFVLPVENVVRIRTGEQGKDAIMTVAEHLQQAAAALAGIDEARLEAELLLGFCLGIGRTELYLATRETVDDQRHRLFSALLRRRLNREPLAYITGEKEFWSLPFVVTPAVLIPRPETEFLLEMALARRN-QSGRWLDLCCGSGVIGVVLAREA-LREVIAVDISAVALAVARVNCRRHGVDRVALVQGDLVTCLRQRMFSLIVTNPPYIRRDDVHRLEPEVAFEPRLALDGGASGMEVITAIASALPDLLAPGGDCFIEIGEEQGNAIRTLFSRTGYRFVEILKDYAGRDRVVHIR-AA
MKLITAIVKPFKLDDVREALSDIGIAGVTVTEVKGFGRQKGHTELYRGAEYVVDFLPKAKIEAAVTDELVTQALEAISNAANTGKIGDGKIFVTNLEQVIRIRTGETGNEAIMDIQSILTSSALSLQISDSADLDVEVLLCHVLEKNRSYLRTWPEKQLSRTQLEQFKQLLKQRQQGQPIAYIIGKREFWSRYFYVDSNVLIPRPDTETLIELCLQLIQHPNAKLIDLGTGSGAIAITLAAEYPKLKVTAVDNSTAALKIAQHNALLNHTSGIRFLQSNWFDQIADESFDFIVSNPPYIAPDDPHLNLGDVCHEPKCALIAEQHGLQDIMLISKQSQRYLNNNGYLILEHGYDQKQSVHNILQKHQYQNIQCLHDLSNQPRISYAQWLK
MKIVTAIIKPFKLDEVRDALTGIGVHGLTVTEVKGYGRQKGHTEIYRGAEYAVSFLPKLKIEVAVPTSQVDKVIDAITTAAKTGQIGDGKIFVYSIEHAVRIRTGETDTDALM---------RQALHGIAEADADARHLLAWALKCDASGLILAADRPLGTEAADALAALLARRLRREPMARLKGTREFWGLEFELSAETLVPRPDTETLVEAVLRARPEAPLRIIDLGTGSGALLAALLAEYPRASGVATDRSRLALSTARTNLARHGFARAAVVACDWGTAL-GGRFDVVVSNPPYIATADIAGLDPEVRFDPAAALDGGADGLAAYRAILADLPRLLTPGGLAVLELGIGQAAAVANLAVAAGLVVREVAADLAGHPRALVATLSR
MKKIEAIIKPFKLDDVRESLADIGITGMTVTEVRGFGRQKGHTELYRGAEYMVDFLPKVKMEIIVPDEIVEQCIEAIIETAQTGKIGDGKIFVYDVNRVIRIRTREENEEALMNYQQWLELAEKRLFENVDAKVDANLLLQTVTKRSKSAILAFSETLLTEDELKQLTELLVRRAKGEPMAYVLGETEFWTLNLQVAPYTLIPRPDTEILVEQALVCIQLSPIRILDLGTGTGAIALALADELKHFEIFGLDVIADAVKLAKTNAVRNHLTEVQFLQSNWFEQVTG-QFDLIVSNPPYIDAEDQHLNQGDVRFEPLTALVAEKKGYADLQYIIEQAPNYLKKQGFLLVEHGWQQGQKVRSFFAEKLWKQVETINDYGGNERITLAQLLS
MKLVVAIIKPFKLDDVRESLHEIDVHGMTVTEAKGFGRQKGHTEIYRGAEYAIEFLPKVRLEIAVADDKVDSVIEAIGNAARTGKIGDGKIFVSPLENAVRIRTEETGDVALMTIAEALNLGRNTLT-SESPLLDAEILLAYTLDKDRTYLFTWPEHELSAQQAEHFSELLKKRQVGVPVAHLTGNKEFWGLDFKVTSDTLIPRPDTEILVEQALLKIKQLNARVLDLGTGSGAIICALKHEAPYIEALAVDLQPAALTVAKQNAEQHGL-SIDFRTGSWFEPMVNARFEVIVSNPPYIVENDPHLSQGDVRFEPLTALTSGQDGLEDIRTLISESRNHLVEGGWLLIEHGFDQEVALQKLFADNSFEQVETIYDYGHNPRVTLGQYSR
MKKIEAIIKPFKLDDVKEALQEIGVQGLTVIEAKGFGRQKGHTELYRGAEYVVDFLPKIKIELVLPADRVEAAVEAIQTAAQTGRIGDGKIFVSPIESVIRIRTGETGRDALMGLAEIRADLATRLIGIEEGPDESRFLINHVLAPVRLADALADPALFSWQAADELAALAWRRLARVPLSQVLGSQPFWTLDLAVSSDVLTPRADTEALVEAVLAEAGEASARLVDLGTGSGAILLALLSERPGWSGLGVDLSAPALAIATANADRCGLNRAEFMQGRWGAGLADGSVDILVSNPPYIVSDILAGLEPEVRHEPALALDGGVDGLDAYREIIADLPRLLVSNGLFALEIGHDQGVTVSALAREAGLVDIRVLPDLAGNDRVVLGRRDG
MKLVTVVIKPFKLEDVREALSSIGIQGLTVTEVKGFGRQKGHAELYRGAEYSVNFLPKVKIDIAIADDQLDEVVDVISQAAYTGKIGDGKIFVAELQRIIRIRTGETDEAALMRIREWLAAAAARLKNSESARRDAEILLTFVTGKGRSWIRAFDETVLDDAQLATLDTLLARREKGEPVAYLTGEREFWSLALQVSPATLIPRPDTETLVERALEKMVAPQGLALDLGTGTGAIALALASERPGWQVIGVDRVGQAVSLAQHNGKTLAINNACFLLSNWFSGLHDRRFDLIVSNPPYIDAEDSHLTQGDVRFEPASALVADEQGLADIRHIVLHAAAHLHSGGWLLLEHGWQQADSVRQMLCAAGFVKVETCRDYGGNERITFGQRAT
MKKIEAIIKPFKLEILKEAFAEMGLHGMTVSEVKGFGRQKGHTEIYRGAEYVVDFIPKIKVEIVTTDDQVDTIIDKIIDSVKTGNIGDGKIFVQPIETVCRIRTGELDMEAIMQIRKAFQNAVQRLNDIPQSELEVSLLLSHALKMKRTTVLLAGERDLNGSLLEKFEKNVARRLAREPLAYITGEKEFWSLPFMVTSDVLIPRPETEFLLEKTLEVIKNQTVKVLDLGTGSGVLAIVLAQELVTAKVTALDYSFNALKVARYNAKKHQVEKINFINCNWFDGILRAEFDIVISNPPYIAEEVFGSLQPEVGFEPRLALDGGERGIREISRIAVAVRKVLKPCALFFMEIGEDQHEEVVDIFQRAAFDSIEIFNDYAGLPRVFQARKGK
MKMIMAVIKPFKLDETREALTGLGIEGMTVTEVKGFGRQKGQAEIYRGAEYAVSFLPKVKIETAVRDDLVDAAVAAIRKAALTGKIGDGKIFVWDIGKAVRIRTGETDRDALMTYPQALRATADRLAGIEDALFEARMLIWHVLGLAPGAVPDRA----AAVDAVALEALVARRCAREPMALILGRQGFWTLDLAVSRDTLIPRADSEAVVEAAMAARPDAVRAVLDLGTGTGCLLLAALVAFPAAWGVGVDRVPAAAALAARNAATNGLGRAAFLAGDWAGAI-AGRFDLVLSNPPYIESGAMAGLMPEVAYEPASALDGGADGLAAYRTIVAALPGLLAPGGVAVLELGQGQAAAVGRLALAAGFAPPDLRDDLAGIARAMVLRRAS
MKLITAIVRPFKLDEVREALSQAGVSGITVTEVKGFGRQKGHTELYRGAEYVVDFLPKIKIETVVTDDRVEPVLEAIQAAAATGKTGDGKIFVTAIEQAIRIRTGEVGADALMTIRQLLAAAATCLAAAESARSEAELLLAAVLDRPRAWLYAHDRDVAPPAVAAGFAALLTRRAAGEPLAYLTGKRGFWTLDLAVTPDVLIPRADTERLVELALQRIAPSDVAVADLGTGSGAIALALASERPRARILATDLSAAALGVARTNAARLGIANVEFVRGDWAGALGTRRFALIASNPPYIRADDPHLGQGDLRHEPLSALASGEDGLDAIRAIVAAAPAHLDPGGWLLLEHGYDQGAAVRALLEAHGLVQVATAQDLEARDRVSLGQRPE
MKMVTAIIKPFKLDEVREALSAIGVQGITVTEVKGFGRQKGHTELYRGAEYVVDFLPKVKLEAAIAADQLDSVLEVIEKAAQTGKIGDGKIFVQEIEQVIRIRTGETGSDALMTLGALLKQDSRHLEDSVTARIEVQCLLQSVLGVNRAYLLTHPERILTVRETARYVELFARRLAGEPIAYLLGEREFFGLNFKVTPATLIPRPDTELLVEMALQHIPA-GGAVLDMGTGSGAIALSIARERPDARVVAVDASEAALIVAAENAQRLNLGRVRLLRSDWFSALSGERFDLIASNPPYIENGDVHLSLGDVRFEPLSALASGADGLDDIRRIIVEAKAYLNAGGWLMFEHGYNQAERVRGLLQDAGFFGVSSVLDLSGIERVTQGQ--A
MKLIIATIKPFKLEEVREALTGIGVRGMMVTEIKGFGSQSGHTEIYRGAEYAVNFVPKIKLEIVVSAAMADQVIETIKTTAQTGKIGDGKIFVLDVSQAVRVRTGETDADALMRGTDLLMRVTARLTGLPDPGRDARRLLAHALGVAPGRLTLVLPEPVAPEVETRLEALVDRRAAHVPVSQLTGQRTFYGRSFRVTSDVLDPRPETEILIEAALA----PFASVLDLGTGSGNILLTLLAERGQAVGLGTDLSTAALSVARENAVALELARAEFRQGDWYAALSDLRFDLVVSNPPYIARAEMAGLSRDVRHEPRMALTDEGDGLGAYRAILAGATGRLAPGGRLLLEIGPTQGAAVAGLCRAAGLEAVRVIADLDGRDRVVCARFSA
MKKIECIIKPFKLDDVKSVLTDLGIAGMTVSEVRGFGRQKGHTELYRGAEYQIDFIPKVKIELVVADEQVADIVSAVQKEACTGRIGDGKIFVTPVDQSVRIRTGETGPDSLMTVLKILQWTAGYFKGIDGGRLDAEILLADVLKLNRVGLYLNFDRPLSSDEQAAFRERVARRARREPVQYILGTTEFWSLPLQVTPDVLIPRADTEILVEEALKKIAG-SGAILDVGTGSGAIAIALAHELPEARIDAIDISPAALAVAEANARHNGLERVNFRQADLYH-L-GGPYGLIVANPPYIPGAEMSGLMPEVRFEPHLALLGGADGLAAYRALATEAGRLLQPDGWLLVEVGLGQAEAVDRIFIRAGLQDLFVRDDYAGVPRVVGGRNLR
MKKVDAIIKPFKLDDVREALSAVGITGMTASEVKGFGRQKGHTELYRGAEYVVDFLPKVKIEVVINENQLDDCIEAITSAAKTGKIGDGKIFVTSVEKVVRIRTGEEDETAIMTITTALRLA-EQV--ARLTPVDAQVLLCHVLHCSRSHLYAWPEQRLSAQQANQFHALLDRRAQGEPIAYLTGYREFWSLNLRVTPDTLIPRPETELLVECALTLLEPRNGRVADLGTGSGAIAAAIASECPRAQLVATDISGAALAVARENVQAHRLHNIELRQGSWLDALKSERFDLILSNPPYVAENDPHLEQNGLPWEPQRALTAGADGLADIRRLINDAPPHLEPEGWLLIEHGFEQGSAVRQLFQQAGYRAITTHQDLAKRDRLTQGQRVS
MKLITAIIKPFKLDNVREALSEIGVQGITVTEIKGFGRQKGHTELYRGAEYVVDFLPKIKIEAAVTADMADKVVDTIRIAANSGKIGDGKIFVCPLEEVIRIRTGEKGKDALMQATQTLTDC--RL-PGSNPRLEAELLLCAILKRPRSYLAAWPEQTLTSVQEAAYQNLLQRRQCGEPIAYILGCQEFWTLSLHTTPEVLIPRPETELLVEIALQTQLATALEVLDLGTGSGAIALALAQERPLWNLHVTDITPATLGIAIHNAKQHNI--VNTYLGSWYAALPDHRFDVILSNPPYIAAHDPHLMQGDLVWEPQQALVAGVDGLDALRTICLGCVKHLKPGGIILLEHGYDQAIAVRHLLQQAGIINIQTWQDLAGHERITGGYVLD
MKLIIATIKPFKLEEVREALTSVGVRGMMVTEIKGFGLQSGHTEIYRGAEYAVNFVPKVKLEIVVPDALADEVVATIAKTAKTDKIGDGKIFVLDVESAVRVRTGETNEDALMTGNALIREAIAALNGVDGAARDARLLLAHALGVAPDRLTLVLPDVVNAAQADAFHAAIAQRAKRQPVAQIIGQRMFYGRNFLVTPDTLDPRPETEVLIAAALA----PFTRVLDIGTGTGCILLTLLAENQQAVGQGVDLSPAALDVAQRNAVALGLTRAEFSLSDWGMAA-TGRFDLIVSNPPYIALDEMAGLSPEVTWEPAMALTDGGDGLAAYRAILADAPRLLSDAGRVIVEFGPTQADAIRAIGDAAGFTSAQLHHDLDGRDRCLVFS--Q
MKLISAIIKPFKLDDVREAVADIGVEGLTVTEVKGFGRQKGHTELYRGAEYQVDFLPKVKLEIATQSENVDRLIEAINSAAYTGKIGDGKIFVYDLTQVVRIRTGEMDSEAIMTIAQLLQWAVKQLTDSESPKLDADVILCFLLDKDRSHLFTWDDKVMDDDIIRRFTALIMRRQAGEPVAHILGYREFWSLELEVSPDTLIPRPDTEVLVEQALACMPIQACQVLDLGTGTGAIALALASESPQATVTAIEYQQGAAALARRNAKRCGL-DVAILQGSWFEPLASQRFDVIVSNPPYIEEHDPHLAMGDVRFEPLTALVAADDGLADLKHIIREGYQFLTMDGWLLVEHGFEQGVAVRALFTESNYHQVVTHKDYGNNDRITVGQREA
MKKIEAIIKPFKLDDVKRGLIECGVVGVTVSEVRGFGRQKGHTEIYRGSEYEVDFLPKVKVEAIVPSELAQQALEVLEGAARTGRIGDGKMFVSGVDGAVRIRTGETGVDAVMTFRTLIQWTTQWLTGVDNPRLDAELLLAHALKLRRLDLFLDPDRPLHDDELNRYKVLIKKRASREPVAYILGSREFWSLTFRVGPGVLIPRPETETLVERILEGVADATLRILDVGVGSGAILCALLDELPNATGVGVDRAAEALACARSNVDALDLARAEIVEGDLFSPFNSELFDVIVSNPPYIASAVIETLEPEVRHEPRGALDGGADGLACYRALIPASKPLLKSGGLLALEIGYDQGEAIFDLCREAGFAAVSITQDHARRDRVITA--TA
MKRVECIIKPFKLDDVKTALTDLGITGMTVSEVRGFGRQKGHTELYRGAEYQVDFIPKVKIDLVVAADQVGAVVAAVQKEACTGRIGDGKIFVSDIGQAVRIRTGEVGIDSLMTLLKVLQWTASHLKGVENGRLDAELLLCDLLDLDRVGLYLNFDRPLQQSELAAYRERVRRRAQREPLQHIIGHTGFWTLDLQVGPEALVPRADTEILVEEALKRLPDSAAAVLDVGTGSGCIALALAGEKPALRLTGLDRSGAALQLAARNAESTGLERITWLTGDLRD-L-SGPWRMIVSNPPYIPNADLSGLMPEVRFEPVEALDGGPDGLDAYRALAGQT-DCLAAGGWLLVEIGIGQAEAVRGLFAAAGLDELFVRDDYAGIPRVVGGRKSA
MKVVVAIIKPFKLTDVHDALHAIGVHGLTVYEAKGHGHQKGHSEIYRSVEYVAHYLSKLRVEVIVADERVDKVVATISTAARTGQTGDGKIFIQAIEKVVRIRNGEADEAALMTRGQALSRLARFLEGVEAAREDARLLLFDACGLTHAEFVLSPETPLGKAEAGLLAEHAARRAAREPVSRILATRGFWTLDLAVFPDVLDPRPDTESVAALALSLVSAEALRLLDLGSGSGALLCALLAELPQAFGVAVDLSPQALLATRTNLTRCGFARAALLRGCWGGAL-SGAFDLIVGNPPYVRSGDIDELSPEVRHDPRLALDGGVDGLSCIREIAADLPRLLAPGGVAVLEVGCGQAHETAALLAAAGLDDAGTRRDAGGRERAVAARRRL
MKLIIAAIKPFKLEEVREALTTLGVRGMMVTEIKGFGSQSGHTEIYRGAEYAVNFVPKVKLELVVADGMADQVVETIQSTAKTDKIGDGKIFVLDVNQAVRVRTGETNDDALMTLRALWLSARAQLAPKDEAERDARLLIQAAFRLTSAGFTADLGRIVGDPCKDHLDWMLSKRAQRMPVSHILREAVFWGRTFEVTSATLAPRGDTESLLAEALSV---PFDTMLDLGTGTGCLGISLLAERKAAQGVATDISVEALAVAGRNAVRHGVARLSCIQSDWLAQV-TGTFDLIVSNPPYITEAAFATLAPEVRYEPKTALTPGGDGLEPYRILCAQTPAYLVPGGWLMLEIGYDQGPAVAALMEGAGLQRVTVVADLSGHDRVVRGQRAL
----MAIIKPFKLDEVRDALTGIGIQGLTVTEVKGYGRQKGHTEIYRGTEYAVSFLPKLKIEVAVDGGSVDKVVEVISGAAKTGQIGDGKIFVYSIDQVVRIRTGETDAEALMNTGALYRQIRDQFRKLETPELDAKLLVSAALRISVSELLLRESGEVPDAAAGIALEYAAQRLNGKPVGRILGEREFYGRTFRLNHATLEPRPDTETLIETVLKDCDPRPLTMCDIGTGTGAIAVTLLAELQKAVMVAVDISEDALGCAVSNAENHGVARFLPVRSDYAAAL-QHGFDWVISNPPYIRTPVLRELSKEVLHDPILALDGGADGLEGYRQIVSQAASVLVPGGRIALEIGRDQGEELKNQLRHHGFEAIDIIQDLGRRDRVATAR-RV
MKYIIAIIKPHRLDPVRDALAEIGINGMTVTEVQGYGRQRGQKEIYRGAEYEVHFLPKVKLEVATDDGVAAQAIEAIQQSGHTGQIGDGKIFVLDLNQVIRIRTGETDSAALMTLQQLIQAAEAKLVGIDTARLDAEILLAHVLGCPRMALYGKLADPVSAEAATAFDSLIDRRQAFEPVAYLTEEQEFWSLPFKVSPDTLIPRPDTETLVETVLNQMSGPVRSVLDLGTGTGCICLSLLHELPGAQGYAVDISAGALAVAKHNAETLGLERTAFLEGSWFEPL-GGRFDVIVSNPPYIPSADMADLMPDVRYEPSGALDGGNDGLGPYRLIAEQAPAFLAPGGILAVEVGIHQADDVKALFDAAGLVETGKVKDLGGIERVVWGKKTR
MKIVMAIIKPFKLDEVREALTAVGIQGLTVTEVKGYGRQKGHTEIYRGTEYAVSFLPKLKIEIAVPVDVADKAVEAIASAAKTGQIGDGKIFVYSIDHAVRIRTGETDSEALMTLAEVLATARRRLAGIVDAAGDARTLLVGLLGLTPTSFITRGDQPLGEAERQTIDDALVRRIAREPVHRILGRRAFSRLDLVLSPETLEPRPDTEVLVDALVPHVERGGCRILDLGTGTGAICLALLDLVPVATGIGADLSVGALETARRNADINGIDRFETVESDWFAAV-TGVFDIIVSNPPYIVSSVVETLDDEVRHDPMLALDGGDDGLDAYRAIAAGAGAHLKENGLVAYEIGYDQKDAVTAIMRESGFSRIDAIQDLGGNDRVLLFSKAL
MKLITAVIKPFKLDEVREALLDIGIHGMTASEVKGFGRQKGQSEMYRGAEYDVSFLPKMKLEVVVPDDVVDHALVILQNEARTGRIGDGKIFVTEVTEVVRIRTGERGPEALMTAGRATDALTRRFAGIDTPRLDARMLVAHILNIRPQDIVIRSDMPLTADQADALEDMALRREAREPVSRILGRRGFWSIDLAVSADTLDPRADTETLVEAVLEAMPDAPLRILDLGTGTGCILLALLSEFPAATGVGIDIAEGAVSTAQANAQDLGLDRAEFHIGDWTAGLEGGDFDIVVSNPPYIPDGVIAGLEPEVRFDPMRALAGGSDGLDAYRVLAPLVAGRVRSGGLVAFEVGIGQADDVSALLGGAGLEIVWNRADLGGVDRCVCARRRK
MKLVTVIIKPFKLEEVREALSNINVTGLTVTEVKGFGRQKGHAELYRGAEYTVNFLPKVKIEIAILDEQFDEVINTITQSAHTGKIGDGKIFVTELQSVIRIRTGETDEAALMTYLEWLKQASLSLNESESPKRDAEILLGFVTNKTRTFLMAFCETELTQQELDLLDTYLKRRQEGEPIAYITGMKEFWSLKFQVSPSTLIPRPDTEKLVEIALEYLPKVPCEVLDLGTGTGAITIAMATERQDCLFTAVEKSEQALHLAQNNAKHNGVNNAYFLLGNWYKSLKGRKFSMIVSNPPYIDENDIHLSQGDVRFEPRSALVADDQGLADIKLIVEGATKHLNQYGWLLIEHGWQQGEDVRTIFKQNNFQLVETHTDYSGNDRVTVGRWKP
MKIVMAIIKPFKLDEVREALTGIGVQGLTVTEVKGYGRQKGHTEIYRGTEYAVSFLPKLKIEVAVAVDLVDRTVEAIQTAAKTGQIGDGKIFVFGIDQAVRIRTGEVDVNALMTLGDCLRAGQARLRGCDTPDLDARLLLAEICDRRPGEVHSASGAVVSAADAARFDAVLARRAAGEPVHRIIGRRAFYEHDFVLSPETLEPRPDTEVLVEEAREAMAAGRCVFADVGTGTGAIAVSLLALFAEAEAVALDISDGALRTARRNAIVAGVDRMLAVRANYLDAI-GGPLELVVSNPPYIPHDDIAALSREVRHDPLLALDGGADGLDAYRALATGARRVVRPQGLVIVEIGVGQERDVAAIFAAEGFILDAETRDLGGVIRVLTLRLSV
MKKIEAIIKPFKLEEVKEALADVGVQGMTVTEVKGFGRQKGHTEIYRGSEYTVDFLPKVKIEIVVDDELSQTVAEAIVKSANTGKIGDGKVFISSVDEAIRIRTGETGPEAVMTILDTLEAGTTWLEGIEDARRNMQLMICHQLDCSKIQLYTRFDEPLDESALAPLRVMLKQRGEGVPLQHLLGTVEFYLRDFHTDARALIPRPETEELAEILIKRFKLESPAILDMGTGSGVLGITLAKEIPSAAVTCADVSTDALSLAEQNATALD-QNIRFVHSDLFSQIE-GGYDLIVANLPYVPETDRPSLAPELAHDPDLALFGGQDGLDIIRTFIQEAPSYLNPGGIIALEIGIHQNEEVEKLLSATGFTDIKTYPDLSGILRFPTAS-KS
MKLVMAIIKPFKLDEVREALTPLGVQGLTVTEVKGFGRQKGQTEIYRGAEYHVSFLPKLKIEVAVPGDLVEAVVEAIATTARTGKIGDGKIFVLDVERALRIRTGETDDSALMSVGAFLCRAGQHLRAIENPRLEARLLLSTAMEVDSTALLRDPRAPVPEQAASRFAAMLNRRLAHEPMAFVLGHQGFWTLDLLVSPATLIPRADSEAIVEAALQG-P-TPSRVLDLGTGTGCLLLAVLSEHSGAFGVGVDLSPEAAALAAENARRNGLARAVFLAGSWAESL-AGSFDLVLSNPPYIESAAIPGLMPEVAHEPARALDGGADGLDAYRLITADLPRLLAPSGRAVLELGQGQVPAVAELARSAGLAVLGTHADLGGVERALILQ-RR
MKLIMAIIKPFKLDDVREALTPLGVQGLTVSEVKGFGRQKGQTEIYRGAEYHVNFLPKVKIEVAVPSSLADQVVEAIMKSAHTGKIGDGKVFVLDLERAVRIRTGELDSEALMTRAAALDWGAARLAGIDTPRLEARLLLAHALGVDAATLLADRAAPLA---ASDYHRLIERRAARVPLAYLLGTREFWSLPFAVSPATLIPRPDSETVVEAALAAAPARGLRVLDLGTGTGCLLLSLLSEWPDAWGLGVDVVPSACALAAGNAAALGLGRAAFLCADWDAAL-RGRFDVIVANPPYIPRDTIAALMPEVAHEPASALNGGADGLDPYRRLLPTLSALLAPGGVAVFEHGADQAAALADLAARWGF-DADPRRDLAGLARAVVLRPQV
MKMVIAIIKPFKLDDVREALSEIGVQGITVTEVRGFGRQKGHTELYRGAEYVVDFLPKIKIEAVIGDELLDQVIDSIKKSANTGKIGDGKIFVINIEQAIRIRTGETGIDAIMTIQPILESAIQLFPQLDSARLEAEVLLSHVLRVKRSYLYTWPHCLLTAHQISQFQALCQRRLQGEPIAYLIGHKEFWSLELQVTPATLIPRPETELLVEQALARLPISDAQVVDLGTGSGAIALAIARERPRCRVLATDNAPEALVIAQQNAQHLGLHQVQFQVSDWWQALDQVNAAVVVSNPPYIAITDPHLTQGDVRYEPRHALISGKDGLAAIRLLITQSLVHLEPKGWLLLEHGYNQAAAVKKLLTRQGYAMITTYPDLAGQPRVTGGQ-KP
MKLIIATIKPFKLEEVREAMTSIGVRGMMVTEIKGFGSQSGHTEIYRGAEYAVNFVPKVKLELVVSADMADQVVETITKTAQTGKIGDGKIFVLDVQQAIRVRTGETDADAIMTLREALVRATEQLREIENAARDARALLAMAAGIPADRVTLEGA--MELADPTLVERLVQRRISREPVSKILGKRLFWGHEFTVSPETLDPRPETETLISTALEI---PVNRFADLGTGTGIIAISLLKEWPKAQAVATDISPSALEVAAANAETLNVNRLGFHQNQWLDED-LGCFDLILSNPPYISDAEMTQLSPEVFHDPHLALTPGGDGMGPYRDIAAQSLAHLKSGGHLMVETGWRQGADVKAIFERAGLTNVQILPDMDKRDRVVQATK--
MKLITAVIRPFKLDEVREALGEAGVTGLTVTEVKGFGRQKGHTELYRGAEYVVDFLPKLKIECAVTDEAYEAALEAITAAAATGKVGDGKIFVVALEQVLRIRTGEIGADALMRLDTVLRAAATRI-----DATDARWLLAHAAGRSHSWLFAHGDDPIEPALATRFEALVARRAAGEPVAYLTGRRGFWRFELAVSPATLIPRPETERLVELALAKLPAPGRAVADLGTGSGAVALAIAAERPEVEVVATDLSEAALAVARANAVELGLSRVAFRPGDWYAPLAGRRFDVLVSNPPYIEADDPHLAQGDLRFEPPSALASGGDGLDAIRTLAADARGHLRPGGWLLVEHGLAQGAAVRALFVAAGLVEVETAQDLERRDRVTLGRAGC
MKLITAIIKPSRLDPVLDALKEVGCGGITVSEVRGFGRQKGKTEVYRGAEYEVKLLPKMKLEIVAQADAVERIIEAISEAAKTGKIGDGKIWVADLDSILRIRTGETGQAAVMTLVSLWTDVRKRLEGVDSPVLDARLLIEAGAGVSRLEIVTDPRRALSQVQVDAVNLLTARRVSREPLSHIIGRKHFWTLDLAVNEHVLTPRPETEFVVEAGLQETLPAPHRILDLGAGSGAIILALLKDRPNATGVAVDVSDRALEMVHKNAAELGVDRIEIRSGDWAKHI-NERFDLVVSNPPYIPTADIDGLAPEVSFEPRLALDGGPDGMIAYRIITAALPRLLKPGGAFALEVGLGQAEGVKAMAEAAGLAASEPRRDLSGIPRVVVGH-AV
MKKITAIIKPHKLDEVRSALSDIDVKGITVTEVKGFGRQKGHVELYRGAEYAVDFVLKTKLEIVVTDDRVDAVIACIIETARTNKIGDGKIFVSDVGQTIRIRTGELGPDAVMSLEQAWRHAASLLTKSDSATLDAQLLLLAAIERSRIYLMTYPETLLTFEQADKFTQLIEQRLTGKPVAHILGIREFWGLPIQVNPSTLIPRPDTETLIDTVLEKYRDEPLTVLDLGTGTGAIALALKSECPNWQVHAVEFNPDAFQLAISNSQKLSL-DIELHLGSWFSALPKNKFDLIVSNPPYIDENDPHLNQGDVCFEPKSALVADNQGLSDIELITHQAKGFLKPSAYLMFEHGYQQADLVQNIFQSEGYSAIETIKDIAENDRVTLAQNLS
MKLISAVIKPFKLDEVREALSAIGVQGITVTEVKGFGRQKGHTELYRGAEYVVDFLPKVKIEAAVDDSLVDQACEAIEAAAKTGKIGDGKIFVFDLLSVTRIRTGETGKDALMTIESVLQQTREET-G--LAPSELRILMTHITGFDRVGLVTKGNRELPMDQLSAFKSLAAKRQQGEPIAYLVQQKEFYSRPFFVDPRVLIPRPETEELVEHALGFLQSLLTRVLDIGCGSGAIAVSLALENPILEVTATDISADALWVAQFNANELGAKNIRFLQSDLFENLLPLAFDLICSNPPYIELGDEHLSQGDLRFEPQQALTDGGDGLHFYREIAQHSPSLLRAGGGVLVEHGHTQQEAVKALFSKAPYVDVQGLPDLAGTPRFVFARISN
MKKIEAIIKPFKLDDVKEALNEIGIKGMTISEVKGYGRQKGHKEIYRGAEYVVDFIPKVKLEIIVEAEQVEQVITKIRDAAQTGKIGDGKIFVLPVEEVVRVRTGERGKDAIMSLNSLISQGIEILKGIESPRLDAELLFSHVLGLNRYDLYIKNDPSLSPRLRDEYFQLLKRRASGEPIAYLIGEKEFWSRSFKVGPGCLIPRPETELLIEVSLQFIEKLAPAILDLGTGSGCIAITLFLELSRARIYASDISEEALKIAQTNAKFHGAKAIHFIRTNWLTAFKPRSFDLIVSNPPYISESDFELLAKDVRYEPQLALLGGHDGLYYIKKTLEGASLLLKDRGALIMEIGYDQHEDIIRYLESESFSNIEIRKDLSGIERVVFLK--K
MKIVMAIIKPFKLDEVREALTAVGIQGLTVTEVKGYGRQKGHTEIYRGTEYAVSFLPKLKVEIAVPSEIVDKAVDAIASAAKTGQIGDGKIFVYSIDHAVRIRTGETDSEALMTLASLVAESRDRLQGIENAALDVRHLISGLLYMSLSAVVSRGRDPISDEDATRIRVAVARRLAREPVYRILGEREFFGLPLKLSKETLEPRPDTETLVDRMIPYLRAGGCALIDLGTGTGAICIALLSQVLEAGGTATDISKDALATATANAAALGLDRFRPLLSNWYEKV-DGRYDVIVSNPPYIRSSVVHELEPEVRHDPAAALDGGEDGLDAYRAIASQAGHHLETNGVIGLEIGFDQKEAVTALFSAENFRLREEAKDLGGNDRVLIFERNR
MKIVMAIIKPFKLDEVREALTTVGIQGLTVTEVKGYGRQKGHTEIYRGTEYAVSFLPKLKIEIAVPSEIVDKAVDAIASAAKTGQIGDGKIFVYSIDHAVRIRTGETDSEALMTLDSLLAESRDRLKGIEGAAIDARHLISGLLGLSLAGLMARGGEPVSPQDAARIRAAIERRAAREPVYRILGEREFHGLTFRLSKETLEPRPDTETLVDCLIPYVRRGCCRLIDMGTGTGAICLALLAAALEARGFGTDISEDALATARENAKRNGLDRFQTLRSDWFETV-EGRFDIIVSNPPYIRSSVVGELEPEVRHDPAAALDGGNDGLDVYRAIAQHAGRHLETDGVVGLEIGFDQKHAVTALFQAQGFRLLESAMDLGGNDRVLIFEQLH
MKIVMAIIKPFKLDEVRDALTSIGVQGLTVTEVKGYGRQKGHTEIYRGTEYAVSFLPKLKIEVAVSSETVDKVVEVISSAAKTGQIGDGKIFVYSIDQVVRIRTGETDAEALMKLGALYRELRDALRGVDTPELDARMLTADAAGLSPGDIVLREDAEVDPAREALARAHVAARCGGTPVGRILGRREFWGLELSLSPATLEPRPDTETLVEAVLARAGGAAPVLADIGTGSGAIAIAVLTALPEACAVATDISLEALATARANALRHGVGRMLFVQGSYGAPL-GAGFDWIVSNPPYIASAEVDRLAREVRHDPRRALDGGADGLDAYRAIVPAARHSLRPGGRLAVEIGADQGAEVAELMAENGFFDVEIIRDLAGRPRVVSGCRAR
MKLIIAAIKPFKLEEVREALTTIGVRGMMVTEIKGFGSQSGHTEIYRGAEYAVNFVPKVKLEIVVEDGLAEQVVETIAKTAQTGKIGDGKIFTMDVSGALRVRTGETDGDALMILSGALAMGTTRLRGIDGAARDAQLLLAQVLRIEVMRLSLERDMQVSPADMLAYEDMLDRRIAREPVSKIIGRRQFWGRDFTVTRDVLDPRPETETLIAEALTG---PPSRILDLGTGSGILAITLLAEWREAFAVATDLSDPALKVAARNATLNGVNRLTFLASDWFARV-QGRFDLIVSNPPYIAADEMPSLAPEVLFDPQMALTPGGDGLDPYRKIAAGALAHMDPGGRLLVEIGFRQGRAVSDIFAAAGLDDVRIHPDMDGRDRVIGARALS
MKLIIATIKPFKLEDVREAVSEVGVSGMMVSEVKGFGAQSGHTETYRGAEYTVNFVPKIKLEIAVTDAAAAGVVEAITKAAHTGKIGDGKIFVLDLEQALRVRTGETNEEALMTLQTALTHAGQRLSGIEDSRREARILLAFVLGIDALQVSLRLEETLTAEHSAAFEATLKSRMAYVPMSHILGYREFYEHRFIVTPDVLDPRPETEELVARALS----PFQNVLDLGVGSGCIILSLLAVNSSACGVAVDCSAKALEVARRNAAKLQLDRVRFCRSDWCAEIPSERFDLIVSNPPYIHPAVWKGLSPEVHHEPKLALTDGKDGLSHYATIAHQAHGFLAAEGRLLFEIGYDQGAAVAEILRKEGYRDIAILEDLDHRPRVVSCRAAE
MKIVNAIIKPFKLDDVREAISEIGVEGLTVSEVKGFGRQKGHTELYRGAEYQVDFLPKVKLEIAVNSEVVERLVEAISKSAYTGKIGDGKIFVYDLQQAVRIRTGELDSQAIMPLARLVEQGAALLLSSDSARLDAQVLLCHVLGKELSYLHTWPEKIIADEVFVHFIRLLERRQNGEPVAYITGIKEFWSLPLKVSPATLIPRPDTEVLVEQVLACHQQNKLNCLDLGTGTGAIALALASEQPGWQLDAVDFNIDAVALARENARQLKLERVKIYQSDWFKQVADKKFEVIVSNPPYIDGGDKHLSEGDVRFEPETALVAAENGLADIITIATGAKDYLADGGSLYFEHGFEQGLAVRKILTGLGYTDAKTTKDFAGNDRITQANWKN
MKLIIATIKPFKLEEVREALTAIGVRGMMVTEIKGFGSQSGHTEIYRGAEYAVNFVPKIKLEIVVAGSMADQVVETITSTAQTGKIGDGKIFVLDVQQAVRVRTGETNADALMTGSQLLARATARLVGVADPGRDARRLLAHVLKVPPGRLTLFLPEPVAPEHAVLFDALIDRRAARVPVSHLTGRREFYGREFLVNSSVLDPRPETEILIEAALS----PFTRVLDLGTGSGCILLTLLAERPGATGIGTDLSAQALEVAFWNRNALQLPRAALAQGNWWGALGPETFDLIVSNPPYIALTEMPGLAPEVRHEPRMALTDEGDGLEAYRAIAAGAAAHLAPGGRLLVEIGPSQGAAVADLFRASGLVDVAVIADLDGRDRVVTGRLAL
MKIVTAIIKPFKLDEVRDALTNIGVHGLTVTEVKGYGRQKGHTEIYRGAEYAVSFLPKLKIEVAVTSELVAKAIEAITTAAHTGQIGDGKIFVLPLEQTIRIRTGERDADALMTRAAALDRVASLLEGVEEPRRDARALLLAAGEMTAADLLLEPHARLSPCVQRRLDDFARRRAAREPVTRILGARGFWTQDLVVAPDVLDPRADTETLVALALDLLREDALTILDLGVGSGAITCALLSELPQARAVGVDLSGEACAAASVNIARCGIARATILRGRWAQAL-ETRFDLVVSNPPYVASGEIATLAPEVRHDPSLALDGGADGLACYREIIADLPRILAPHALAVLEAGAGQAASIAALLEAAGLEIAEIREDFAGCERAVAARRAR
MKLITAIIKPFKLDDVREALTPLGVQGLTVTEIKGFGRQKGQTEIYRGAEYQVSFLPKVKIEIAVADSIVDEVVEAVLNAARTGKIGDGKIFVSPLDRVIRIRTGETGDGALMFLRMVLQDASRRLAGIEEARAEARILMAWALETDAAGLLLIDN--ISEGMLARFDAALARRLMREPMALILGHAGFWTLDLAVSAETLVPRGDTESLIESLLAACPSEALKILDLGTGTGCLLLAALSEYSTAFGVGVDLAPQAAALACGNAERNGLERSAFVAGNWADSL-TETFDVVLSNPPYIERAHIAGLMPEVSYEPGRALDGGEDGLDAYRVIVARLPSLLSPQGVAILELGQGQGPAVSELAARVGLRTMERRCDLGGIERALVLKRER
MKIVMAIIKPFKLDEVREALTNVGIQGLTVTEVKGYGRQKGHTEIYRGAEYAVSFLPKIKIEVAVSTDLVDKAVEAITGAAKTGQIGDGKIFVFGIDQAVRIRTGETDTDALMTLASLHLSARRRLAGIESSALDARLIVEHFTGTSRTDAVLRPDAPVADTIAREIEAALDRRISGEPVHRILGYREFYGMRLSLSTETLEPRPDTETLVDAVLPFVHEDICRILDLGTGTGAIALALVTQEPRAVAVGADISDDALATAAANAGHLGVARFSAKKSDWFSHI-DGLHHLIVSNPPYISSSEIEDLQNEVRFDPRRALDGGPDGLEPYRTIASGAARHLEKDGLVGLEIGHDQRHDVTSIFERAGYELLSHYKDLGGNDRVLVFRLRK
MKLIIATIKPFKLEEVREALTAIGVRGMMVTEIKGFGSQSGHTEIYRGAEYAVNFVPKIKLEIVVSGAMADQVVETITTTAQTGKIGDGKIFVLDVLQAVRVRTGETNADALMTGSQLLARATRTLNDVPDAGRDARRLLAHVLRVPAGRLTLFLPEPVEADLAANFDALIERRALRVPVSHLTGRRLFYGREFLVTPEVLDPRPETETLIEAALA----PFERVLDLGTGSGCIVLTLVSEMAGSIGVGTDLSDAALNVAFWNRNALKLSRVSLVQGSWFDPI-TGQFDLIVSNPPYIAMDEMPGLSPEVRFEPHLALTDGGDGLLCHAAICRAAPAHLAPGGRLMIEIGPTQARDVCDMMTRAGLTDLRVIADLDGRDRVVLGINRK
MKIVMAIIKPFKLDEVRDALTSIGIQGLTVTEVKGYGRQKGHTEIYRGTEYAVSFLPKLKIEVAVSSESVDKVVEVISGAAKTGQIGDGKIFVYSIDQVVRIRTGETDTEALMTFGALYRELRDRFRGLASPELDARLLVAAAAGMSPGDVVLRGDDPVKDTVAALVRHYAQRREAREPVGRILGERQFFGLDLALSPDTLEPRPDTEVLVEAMLARAGGTSPLIADIGTGTGAIILALLNELPQACGLAIDLSRGALETARANARRHGLDRLCFAQASYAESL-APFFDWIVSNPPYIASDVIAGLDEDVRHDPVLALDGGPDGLVAYRAIVPQALAALRPGGRLGFEIGFDQGGAVRGLMAEAGFQDLEIIQDLGGNDRVVTGIKSG
MKLIIATIKPFKLEEVREALTGIGVRGMMVTEIKGFGSQSGHTEIYRGAEYAVNFVPKIKLEIVVAASMADQVVETITKTAQTGKIGDGKIFVLDVAQAVRVRTGETDADAIMTGSALLAQATRRLAGIPDPGRDARRLLAHVLKVPPGRLTLFLPDPVESEHALLFNAVIESRAAHVPVSHITGRRQFYGREFLVTPEVLDPRPETEILIEAALA----PFSRVLDLGTGSGCILLTLLCEREGATGIGTDLSEEALEVAFWNRNALRLARAALARGSWFGALGRERFDLIVSNPPYIALDEMDDLSPEVRHEPRMALTDEGDGLTAYRMIAAGAPSHLLPGGRLMVEIGPSQGAAVADLFRSAGLQEVAVITDLDGRDRVVVGRVAV
MKLIIAIIKPFKLDEVRVALSTAGVQGMTVSEVNGFGRQKGHTELYRGAEYAVDFLPKLRIEVVVPDAQLDTTLEAIESAAYTGKIGDGKLFVVPVERAVRIRTGESDESALMSIREAMA--ACDL-----PRLESRMLLSELLGRPHAWLVAHDSDPLPAGVASRFETLARRRREGEPMAYLLGMREFMGHEFHVTPAVLIPRPDTEVLVEQGLRELARPGARVLDMGTGSGAIAVSLALAAPQAHVTASDASAEALAVARENARRLGA-TVEFVAGDWFAALQEARYDLIVSNPPYVAAADPHLDQGDVRYEPRMALTDGADGLADIRSIAAGAPAWLNPGGTLWLEHGWDQAVAVREILSEAGFRQVNSHADLAGIDRISGGYL--
MKIVMAIIKPFKLDEVRDALTSVGIQGLTVTEVKGYGRQKGHTEIYRGTEYAVSFLPKLKIEVAVDADMADKAVEVISNAAKTGQIGDGKIFVYSIDQVVRIRTGEADADAIMTFQQAFLEMRDAFRNVSEPDLDARYLLAAAAGLDPKQLPFRYGEVASGLCLSKARDYMAKRLSGMPVGRILGEREFWGLTFKLSEGTLEPRPDTEVLVEAVLSQYGQRDWVFADIGTGTGAIAVALLTELPNAFAVAVDISSDALHTARQNAIRHRVERMAFVRGSYLSCL-AHSYDFIVSNPPYIRGSVVGTLAEEVRHDPIVALDGGPDGLDAYRELIGEADKALKYGGSLFLEIGWDQMFPLRQLIEQNGFFFAGGRQDLAGNDRVVVMN-VD
MKLITAILKPFKLDDVREALSDIGVKGVTVTEVKGFGRQKGHTELYRGAEYVVDFLPKVKVEVAVIDEMVEPAIEAITRIASTGKIGDGKIFVTNLEQVIRIRTGETGPDAIMTVWQIKQQAEKAATDAAIPQFWITDWLLYVIDKPALFLITDDNYQLSDSETERFNAGMTKMQQGTPLAYLTGTQAFWSLDFTVNEHTLIPRPDTEVLVETVLDWIKSKSMRLLDLGTGSGCIAISLAHELKSWQVVAVDFSLEALKIAQHNAVSNAV-EVTFVHSSWYDELPEQLFDVIVSNPPYIDEADEHLA--GLLAEPISALSAPNHGLADIEHIVYYAPQYLKVGGLLAIEHGYDQGQAVRQLFADNHFDNIRTIKDFGGNDRMTLGQFSL
MKKVEAIIKPFKLDEVKKALHELGVQGMTITEVKGYGRQKGHTEIYRGAEYEVEFIPKVKVEVIVNADQVEAVVACIREAANSGKIGDGKIFVLPVEEVIRVRTGERGAEAIMRIGELRVVLIDRLRGIEEAAIEADLLLGWVLNCDRAGLVLAAEQPLAEPLRQRLQAALKRRESREPLAYIMGEWEFWSLPFAVGPAVLIPRPETELLVEQALAFVRQYPWRILDLGTGSGILAVVLAREIASAQVVALDRSPAALAMARANARRHGVEKITFVGSDWLSALARPAFDLVVANPPYVCRSAMLTLQPEVRHEPHTALDGGRQGLDDIKIICRDLPAVLRPDGLLLLEIGWDQKTAAAELFNRPAYRQTEIINDLAGLPRVLRCRKEC
MKLIIATIKPFKLEEVREALTNIGVRGMMVTEIKGFGSQSGHTEIYRGAEYAVNFVPKVKLELVVAANMADQVVETITTTAQTGKIGDGKIFVLDVQQAIRVRTGETDADAIMTISDLVAQVAGSLTGIEGAPREARLLVAHVTGVPMARLTLEMGQAASSEHQEKLLPLVARRAAREPLSHLLGRRAFYAHDFKVTGDTLDPRPETETLVAVALR----PFKRVLDLGTGSGAIAISLLAARLDAQGVASDVSEAALEVARENAETIGVDRLEFVRSDWFSGV-TGEFDLIVSNPPYIALDEMAELAPEL-FEPRIALTDEGDGLAAYREISAGAMAHLFDGGRLMVEIGWKQGPAVAALFAKAGLQDVEILNDLDGRNRVVCGVNRR
MNVVVAIIQPYKLDDVRDALTEAGVDGITVTEVRGFGHQKGHTEIYRGAEYVASFVPKVKIEVVTLPDRVDAIVEAILKSAFTGQIGDGKIFVIDVARAVRIRTGEVGEAALMPRDRARRILSGALAGVPSADLDARLLLCAALGLDHAGLLRDPGAPLGARGAQALERMAARRLAREPTSRILGAREFWGARFHLGPAALDPRPDTETLVEVVLDAVGARAWRILDLGVGSGALLCALLASLPNAFGVGVDLAPAACAIADRNLAAQGLGRGKLICADWAAPLEAARFDIIVSNPPYISRGDIARLEPEVRYDPLLALDGGEDGLDAYRAVIPTAARLLAPEGFVALEIGQGQGKDVDALLRDASFSARNFRLDLGGVERIILAK-FA
MKWVTVIIKPFKLDDVREALAEVGVQGLTVTEVKGFGRQKGHTELYRGAEYVVDFLPKLKLEIALSDDILEQAVEAIVGAARTGKVGDGKVFVSDLEQVIRIRTSETDIDALMPVRELLVGAACGV-----ERGEAELLLMHALGVDRAWLFAHATDPVDVSTAQAFEALLQRRAQGEPVAYMLGRRGFWNLDLEVTPATLIPRPETERLVELALQRMPEVPVQVADLGTGSGAIALALASERPQARVTAVDLSMQALQVARRNAVAHDLPQVEFLHGDWYQPLAGRTFDLIVSNPPYIERDDIHVRQGDLRFEPLDALVSGADGLDAIRTLIAGAARHLRDGGWLLFEHGWNQGEAARRLLVDAGFADAFTARDLEARERVSGARRTL
MKLIIATIKPFKLEEVREALTEAGVRGMMVTEIKGFGSQSGHTEIYRGAEYAVNFVPKVKLELVVNAAMADEIIETIARTAKTGKIGDGKIFALDVNQAMRVRTGETNEDALMTAAEAMVAATARLRGIDQPARDARVLLAHAARIEAARVTLIAPEDLAPDIGERYEQLIALRAVRVPVSHLLGEREFYGRRFKISADVLDPRPETEILIEVALS----PFDRVLDLGLGSGCILVTLLAENPGAIGLGVDLSEAACLQASANAVLHRVNRAEILQSDWFSSV-RGQFDLIVSNPPYIARDEMAGLQDEVRHEPEMALTDGGDGLGAYRVIAAQVMDYLAPGGRLLLEIGPTQAATVTGLLAEAGLDGIAAVPDLDGRPRVVCAR-RP
MKKIEAVIKPFKLEEVKSALVERGISGMTVSEVKGYGRQKGHTELYRGAEYVVDFIPKIKLEIVVRDEEVEGIIEAIIKSAKTGKIGDGKIFVTPVERAIRIRTQESDEEAIMTIKEALASARDQLAFIERPRLEAEILLQELLKKERSWLHAHDETLLSDEESQNYQSLLKRRLQGEPIEYILERASFYSRDFYVASGVLIPRPETEILIDWASSLIASPICRVAEVGIGSGIISSTLALLHPHLTFEASDISPRALEVARENLKRMGASRITLHLGSLLEPL-EGEFDLLLSNPPYIAQNTP----PKPLFEPSEALFGGERGSELLEELIKEAQKRSIP--YMIAEMGYDQRGAIERFMERIPHQELRFYQDLAGLDRGFIVRFRP
MKKIEAIIKPFKLDDVREALSDIGITGMTVIEVRGFGRQKGHTELYRGAEYMVDFLPKVKMEIVVPNDLLDRCLDAIIDTAQTGKIGDGKIFVYEVERVIRIRTGEENEDAIMNYQQWLQQAIQALNPSENGKTDAQVLLQFVTQKSRAFILAFGETALDEKTLEKLTALLARRLQGEPIAYILGEKEFWSLPLNVSAGTLIPRPDTEILVEKAVAIAIEQRFRILDLGTGTGAIALALASAKPQLDIIGVDLTPEVVALAKSNGEKNQL-NVAFVQSCWFENVTG-TFDLILSNPPYIDAHDEHLTQGDVRFEPLSALVAAEEGYADLRHIIANAPKFMRENGYLLVEHGWQQGEKVRSIFQENFWSAVETLRDYGNNERVTLGCWNK
MKMVMAIIKPFKLDDVREALAEVGVQGITVSEVKGFGRQKGHTELYRGAEYVVDFLPKIKIEIAVAEEQLERVIETLRESANTGKIGDGKIFVWQLDQVMRIRTGELDNDALMSVRELLHAAAARG--DVEARHEAEILLGHVLQRERAWLFTHADFVPDQAEVDKYNELMEERQRGEPIAYLVGHRGFWTLDLLVTPDVLIPRAETELLVELALARIPLVEFRIADLGTGSGAIALAIAGDRPHARVLATDASRAALAVATANAKRLGIDNVEFAEGDWCAALGSRTFDMIVSNPPYIAAADAHLGQGDLRFEPPAALASGADGLDAIRQIIDAAPRHLAGGGWLLLEHGYDQGAAVRDLLEQHGFEATQTWQDLADHDRISGGHR-P
MKLIIATIKPFKLEEVREALTGIGVRGMMVTEIKGFGSQSGHTEIYRGAEYAVNFVPKIKLEIVVGAAMADQVVETIKTTAQTGKIGDGKIFVLDVQQAVRVRTGETDADALMRAADLLSQATRRLAEVADPGRDARRLMAHVLKVPPGRLTLFLPEEVDPELEVVYLTLIERRADRVPVSHLVGRRAFYGRDFLVTPEVLDPRPETETLIEVALS----PFGTVLDLGTGSGCILLTLLAERDDAVGYGTDVSASALNVAHWNRNALNLGRAEFCEGSWYGALGDELFDLIVSNPPYIAVNEMPFLSPEVRHEPRLALTDEADGQTAYHAILAGHARWLAPGGRLVAEIGATQGMAVSKLFARAGLRGVRVIPDIDGRDRVVVGVNPF
MKKIEAIIKPFKLDEVKEALHEVGINGITVTEAKGFGRQKGHTELYRGAEYVVDFLPKVKVEIVLEDELAERATEAIQQAAQTGRIGDGKIFVSNIEEVIRIRTGERGGDAIMTIADCLMAGSEQLRGIDNSRLDVRLLLADAISKETSYLFGYPEKILSDEEFSCFQMMLDKRIKREPVSKIIGRKEFWSLNFKVTRDTLDPRPDSETLIEAVLENVTDRQVQILDLGTGTGCLLLALLSEYRAAQGLGIDISDKALAVAEENAVSLGLSRAVFQAGNWCEGL-EPGWDIIISNPPYIGSDEKNALAPEVLYDPSTALFAENNGMQDYQTLIPQAAAILNVEGLLVIEAGQGQAEDINALMFDAGLIVSPPKKDLGGIARACVGRKSI
MKKVEVIIKPFKLDDVKEALSAIGVQGMTVTEVKGFGRQKGHKEIYRGAEYLVDFLPKIKMEMVVATEMVDQVIEKVIAAARTGTIGDGKIFVMPVETVVRIRTGERDADAVMTIKDILEWTTAFFKGIRTARLDAEVLLAFCLSVDRLFLYLNFERPLSPSERMNYRELVRRRAMREPVSLIIGKKEFWSRTFKAVSGVLIPRPDTEILVEATLRALATESPRLLEIGTGSGAISIVVALENPAARIVATDIDPLALDTAQENAALHGVSAITFVLGDLYAPFKGERFHLICSNPPYIPTEVIATLEPEIDYEPLLALDGGPDGLNVIRRIADGAPDFLLPGGSLLMEIGPDQEMQARTILEQSSFVDIRITQDLAGRPRVVTGRLSP
MKIVMAIIKPFKLEEVRDALTGIGVHGLTVTEVKGYGRQKGHTEIYRGAEYAVSFLPKLKIEVAVSADQVSKVVEAITASAKTGQIGDGKIFVLPIEHAVRIRTGETDADALMTIGTLRRQMAASLAGVETPDLDARLLLAQALGCAPGDLLLRADAPVPSEAEVTARAFTKRRAGGEPVARIRGRREFWSLDLHLSPDTLVPRPDTETLVEAALAALPDAPLSILDLGTGTGAILAALLVECPNATGIAVDRSEGAALTARANLARNGLARAHVMVGDWGTAL-AGGFDLVVSNPPYITSSAMLDLPAEVRHDPHLALEAGADGLLAYEAIAADLPRLVRRGGIAVLELGEGQEAAVAALVAAAGLEVAGARRDLSGIPRALLAR-RG
MKLIMAIIKPFKLDEVREALTPLGVQGLTVSEVKGFGRQKGQTEIYRGAEYVVNFLPKVKIEVAVNDELADRVVEAIQAAARTGKIGDGKIFVTELQQAFRIRTGETNAEAIMSLGQALSEGRLRLSGIDTALFDARLLLAEVTGLAAPMVALRGSEDLPPEAAARFEALLVRREGREPMSHILGRRGFWTLDLAVTADTLDPRPDTETLVEAVLAVLPNRPLRLLDFGTGSGCILLALLSELPAAIGLGIDASPAALAVATANAETNGLPRAQFRLGDWGQGI-GGRFDVIVSNPPYIPEAEIDGLAPEVAFEPRSALSGGADGLECYRRLIPDIARLLVPGGVTAVEVGQGQAGAVAALMTAAGLRLEMLRCDLGGIERCVVAFAES
MKKITAIIKPFKLEEVREELADVGVTGLTVTEVKGFGRQKGHTELYRGAEYVVDFLPKVRIDVVVADDLVDRCVDAILKSARTGKIGDGKIFISNVERVVRIRTGEEDEAAIMTLAQALAQAA----ASGLPRLEAHMLLLHALGRERAWLLAHDSDALPAEQARRFASLCQRRAAGEPVAYLTGRKAFYGLELQVDARVLDPRDDTETLVDWALSLLPAAPLRALDLGTGSGAIALALASQRPQADIWASDASADALAVAAANAQRLAL-RLNLRQGDWLRAVAAPAFDLIVSNPPYIAEGDAHLPA--LAHEPRLALTSGADGLDAIRAIIAPARAHLRPGGWLLLEHGHNQAPAVRALLAAAGFARVQSRRDLAGIERCSGGQWPS
MKLITAVIKPFKLDEVREALSAIGVQGMTVAEVKGFGRQKGHTELYRGAEYVIDFMPKIKIDVAVPDELVDRAIEAIETSARTGKIGDGKVFVFDLERVLRIRTGETGDGALM------------------PRLEARVLLGHASGRRREWLVAHGDEPAEARAAVAFAELARRRRDGEPIAYLTGSREFLGRDFEVSPAVLIPRPETELLVQAALERAPR-GARVLDLGTGSGAIAISLACERADLSVLGSDASPQALAVAARNAQRLGAGRLRLRAGSWWEAVDQERFDLVVSNPPYVQAGDPHLAQGDLRFEPPQALAAGPDGLAALREVVAGASGRLQPGGWLLLEHGRDQDAAVRALLAGAGFTAILTLGDAAGLPRVTLGRRPE
MKIVMAIIKPFKLDEVREALTAVGIQGLTVTEVKGYGRQKGHTEIYRGTEYAVSFLPKLKIEIAVASEIVDKAVEAIASSAKTGQIGDGKIFVYSIDHAVRIRTGETDTEALMTLDSLFAEARARFLHIGEAALDARVLISGLLDLPAVAFMTRGGEIVSETDAQRIREAIERRAAHEPVHRILGNREFYGLTLGMSADTLEPRPDSEMIVEGLIPFAQKGSCHLIDLGTGTGAICLALLSAVPQATGVGSDLSAGAVEMARANAERNGLDRFTGVESDWFASI-DGRFDIIVSNPPYIRTEVVASLAPEVRHDPALALDGGADGLDAYRTIAAHAARHLAEGGIVGVEIGYDQLQVVGALFESEGFRVIDRVRDLGGNDRAILFSFGH
MKLIIAAIKPFKLEEVREALTAIGVRGMMVTEIKGFGAQSGHTEIYRGAEYAVNFVPKVKLEIVVPDSLSDEVVDTILKAAKTDKIGDGKIFVLDVAQAVRVRTGEAGDDALM------VFGTRALKGIDGAGTDARYLLAHALGLSPDRLILVLQDEMPDGAGERFDAAIAARATHRPVAQITGRRLFWGREFRVTQDTLDPRPETEILIEAALS----PFTRVLDLGTGTGCIALTLLAERPEARGLATDLSEAALAVARDNAELLGLDRIEFRRSDWFASV-GETFDLIVSNPPYIAEDEMAGLAPDVRWEPLAALTPGGDGLDAYRAIAAGAAAHLAPGGRIGLEIGPTQADAVCQMLRQDGFPAPEVLRDFDGRDRCIFAT-LP
MKLIIATIKPFKLEEVREALTGIGVRGMMVTEIKGFGSQSGHTEIYRGAEYAVNFVPKIKLEIVVASSMADQVVETITKTAQTGKIGDGKIFVLDVSQAVRVRTGETDADAIMSASVALVAATRRLAGIPDAARDARRLLAHALDVPPARLTLVLPDPMPADASVAFEALIARRAAREPVSHLVGHRAFYGRDFEVTSDVLDPRPETETLIETALS----PVTRLLDLGTGSGCILLTLLAERPAATGVGSDLSEAALAVACRNRDALGLDRATLCRGSWYEALGQGGFDLIISNPPYIARDEMAGLSPEVRHEPRMALTDESDGLAAYRAIAAGAAAHLAPGGRLLVEIGPTQGAAVSALFDLAGLSEVSVVQDLDGRDRVVGARLAL
MKIVMAVIKPFKLDEVRDALTAIGVHGMTVTEVKGYGRQKGHTEIYRGTEYAVSFLPKLKIEVAVASDQVDKVIESIAGAAKTGQIGDGKIFVLPLEAAVRIRTGETDTSALMDIGAARRIVTRLFEGLESPSLDARLLIGHALSLDHTALAIASDRALTQGERDTIAEFVARRLKGEPVARIVGEKEFWGLPFKLSPAALVPRPDTETLVEAALAAVDADRLMIADLGVGSGAILLALLHELPNAFGIGTDRSSEAIATARSNAAALGLSRAAFAMMDFGAGL-GGGFDIVVSNPPYIASADIASLSRDVRHDPRLALDGGADGLNAYRAIARQAPDLLRGDGAMIVEIGLGQAGDIRTIFETSGLEITASRDDLAGIARALTFRRRP
MKKIEAIIKPFKLDEVKDALNGFGVAGMTLSEVKGFGRQKGHTEIYRGAEYRVDFIPKIKLTIVAEDSMVDKIVSTIMEKAGSEKIGDGKIFILPVDDAIRIRTGERGKDALMTIVKVLQWSEGYFKNVDSPRLTAEILLSHVLDIRRLDLYLQFDRPLNPDELAAYKELIKRRVNREPVAYITGERGFWNGQFMVSPYVLIPRPDTETLVEQTVEYIRDRKMNILDLGTGSGAVIVSLSMTCPGHSFFASDISMAAVEIARQNYVHNCLSDINFWVSSWLESVRGFKFDIIVSNPPYIPSKDIATLQPEIRHEPLSALDGGHDGFDSFRRILAFAVNYLKEDGYLLMEMGSDQRKQMEAEVMGRCYAPPSFIKDYAGHDRLVVLRRNL
MKLIIATIKPFKLEDVREALTDIGVRGMMVTEIKGFGAQSGHTEIYRGAEYAVNFVPKVKLEIVIGADMADQVVETITNTARTGKIGDGKIFVLDVAQAVRVRTGETNNDAIMTLQEWLPDLRDRLSPSDDTMRDIRILAAHAMGVSPSRMTLHMHDELSDDMVKHISLLVDARMLCTPVSKIIQKRSFWGREFAVDLDVLDPRPDTETLIAAALDL---AQSRVLDLGTGTGIIGLTLAAEWPNAEVVCTDISEKALAVAKHNKNALGVDKVTLLKSDWFEAV-NGQFDLILSNPPYIALDEWDDLDFEVRFDPRLALTDEADGLSAYRTLTQHVGLHLKTDGHLMVEIGHTQGSAVQALFNSAGFIQIKCLPDMAGRDRVVKGVWTQ
MKLVIAAIKPFKLEEVREALTAIGVRGMMVTEIKGFGSQSGHTEIYRGAEYAVNFVPKVKLELVVADAMADQVVETISTTAKTDKIGDGKIFVLDVEAAVRVRTGETNDDAIMTVQQALIAGKSRLDGLAGAMGDARRLMAFALKIDASRLTLVAPDLLPPEAQIRFEAAIAARLTRQPVSQIIGKRAFYGREFRVTPDTLDPRPDTEALISAALR----PATRLLDLGTGTGCILLTLLAELPQASGVGADVSAAALTVAQSNAQALGLARAAFLWSDWFSQI-AGRFDLITANPPYIALCEMAGLAPEL-HEPRMALTDESDGLTAYRAICARVRDYLAPEGRLLVEIGPTQGTAVSQLMRDAGLVAVEILPDLDGRDRVVAAHAAP
MKIVMAIIKPFKLDEVRDALTSIGVQGLTVTEVKGYGRQKGHTEIYRGAEYAVSFLPKVKVEVAVASNQVDKVIGAITGAAKTGQIGDGKIFVFGLDSAVRIRTGETDAAALMSVAEAQRLMTQAFRGLDSPEADTRLLLGHALRLDRARLLSQSDRLLEAREVEAIQGLAARRLRHEPVSRILGRKEFWSLTLQVGDAVLVPRPETETVIELALDLIGRRPLRILDIGTGTGALLLALLSELTHATGIGTDVSVGALEMARANARQNKLARSQFVCCNLADGI-SGPFDLVVSNPPYIARGEIETLQPEVRYDPALALDGGTDGLDFYRAIAREALRLLAPDGRLIVELGAGQEAPVATLFQSAGLTVAPARLDLAGIPRALSAVAAS
MKLITAVIKPFKLDEVREVLVAMGLHGMTATEVKGFGRQKGQSEMYRGAEYEISYLPKMKLEVVVTDDQVDQVVATIQNQARTGRIGDGKIFVTDCTEVVRIRTGETGIEALMTLDSACRWLAARLSGIADARRDARLLVAHALGLDPQRLLIDGDRRLGSADLVALEAVATRRCAREPVSRIIGSRGFWTLDLTLTPDTLDPRPDTETLVEAVLAARPDAPLRMLDFGTGSGCILLALLSEYPAAQGLGIDIAPGAVAAAEANARRNGLQRARFQCGNWAEGL-SGPFDVIVSNPPYITDAEMAGLEPEVTYDPLRALVSGPSGLEDYQRLIPALPALLAPGGLVALEVGHTQAEAVSALLVASGFDAPWARQDLGGIARCVVAESKA
MKFVTAIIKPYKLSDVREALTAIGVNGVTVTEVKGFGRQKGHTEIYRGAEYVVEFLPKVKIEAAIPDELLSPVIEAIKKAAHTGQIGDGKVFVFDLEQVMRIRTGETGPDAIMKAHDLYQHGIHRLKGIPDPEIESSLLVGHLLDLSRTQVLLHE-KEVPDSVSERFAVYLERRLQREPLAYILEEQEFWSLPFYVNSDVLIPRPETEFLLEIVLQVIKGTDLSLLDMGTGSGVIPIVLALELAGASVSSLDISRAAQVVARRNALRHGVEKISFINADWLSAIRIPLFDLVISNPPYVARETFATLQPEVSFEPRLALDGGEKGMEVIAGFAGQVADVLKTGGRFFMEIGADQGSLVMDLFSSSQFDGLTVYEDYAGLPRIFHAR-RS
MKIVMAIIKPFKLDEVREALTAIGIQGLTVTEVKGYGRQKGHTEIYRGAEYAVSFLPKLKIEIAVGADLVEKTVEAITAAAKTGQIGDGKIFVYSIDQAVRIRTGETDTDALMALAALHGRARKVLRGIATPEIDARLLVEWATGTTRLDALSRPERIIPSDAVGTLDRAIERRLKGEPVYRIMGERSFYGLGFRLSPETLEPRPDTETLVDLVLPFLKQGVADVIDLGTGTGAIAIALLSQLEGLRAVGVDIAPGALAIARENALAAGVRRFAALRSDWFAAV-TGKFDLIVSNPPYIPRHVIATLDREVRHDPLLALDGGEDGLDFYKALASGSGYHLYEGGAVGVEIGAGQLPDVESIFAKHGFRLIEISRDLSGHERALLFR--L
MKLIIAAIKPFKLEEVREALTAIGVRGMMVTEIKGFGSQSGHTEIYRGAEYAVNFVPKVKLEIVVSAAMADQVVETIQKTAKTDKIGDGKIFVLDVDHAVRVRTGETNEDALMTGAIALFEAVQLLKGVADPATDARILLAHALKTERARLTLVVQEPMSSVALAEYETLIAARMARQPVSQIIGLRAFYGRDFRVTPDVLDPRPDTELVIDLALE----PFERVLDLGTGTGCILLTLLAE-TKATGLATDVSTAALDVARGNAEALNLSRTEFITSDWFADIPPQAFDLIVSNPPYISAQAMQTLAPEVRWEPHGALTPGGDGLGPYQILTQNAPRYLVPNGRLIVEIGFDQGPQVAQMFEQAGFAQVAVSKDLSNNDRVVSGVWEN
MKIVMAIIKPFKLEEVRDALTGIGVHGLTVTEVKGYGRQKGHTEIYRGAEYAVSFLPKLKIEVAVPSDQVAKVVEAITASAKTGQIGDGKIFVFQIDHAVRIRTGETDADALMTLGGLRRQLATRFSGIDSPDLDASLLIAHALGLEPGDVRLRGADPLAPDALPRIEALAAQRLSGVPVARLVGEKEFWSLSFSLSPETLVPRPDTETVVEAALMTVTDAPLHILDLGTGSGAILAALLVELPAAVGIGVDQSEGAARTARDNLARAGLGRGTVIVGDWASAL-GGGFDLVVSNPPYIPSIDIVGLAIEVRNDPLAALDGGADGLSSYRIIAAEAPRLLKAGGHLVLELGIGQEAEVAALAGAAGLAITGARRDLGGIPRALVAR-RS
MKLLIAIIKPFKLDEVREALSEIGVKGITVAEVKGFGRQKGHTELYRGAEYVVDFLPKVKIEVALDDALVDQAIEAISKAASTGKIGDGKIFLCPLEQAIRIRTGETGTEALMRYDAALADAARRLAIADSPRLEAELLLAHALGRDRSHLHAWPERTLCGDARTAFEDLIARRLRGTPLAYLTGEREFWSLRLHVAPGALIPRPETERLVEQALSRLPAHPPCLADLGTGSGAIALALASERPDARIVATDRSETALEIARGNARRLNL-PVEFRAGDWLDALPDARYDLIVSNPPYIAEGDPHLTRGDLPAEPPEALASGPDGLDAIRRIVADAPSRLRPGGWLLLEHGFDQGAAVRALLEDAGLVEVATLRDLENRERVSEARRPA
MKLVKAVIAPHKLSDVRECLADLGSYGLTSYEVKGYGRQKGQTEIYRGAEYEIAFIPKVMIELVVKDEALDDVIQCIVRETQTGKIGDGKIFVLPVENAIRVRTNEQGDEALMTYEQARQTGRAYLSPGDEVALEVDLLLMAVTEQSRAALLTWPERTLTLEEQQRFDALLKRRMQGEPIAYILGQRAFWGLSLRVTPDTLIPRPDTELLVETAIDLYQTQAWSFLDLGTGSGAIACALKHSLPQCTCTGVDRSDAALAVARENAQAHDL-DIQWLAGDWFAPVTGQRFDCIVANPPYIDPSDAHLTQGDLRFEPQSALIAADQGMADLRHIIEQAPFHLKPGGWLVLEHGYDQQDAMQACFQPAHWQSPVTHKDLGGQPRVTLAQYAS
MKIVMAIIKPFKLDEVRDALTAIGVQGLTVTEVKGYGRQKGHTEIYRGTEYAVSFLPKLKIEVAVATESVDKVIDAISGAAKTGQIGDGKIFVYSIDQAVRIRTGETDTDALMTLGALRRLAAKRLATVDTPALDARILIASVVGMAPNELVLADYRAVSMEEITRIDALLERRAAGEPVARIIGAREFWGLSFRLEAETLVPRPDSETVIEAALGFVDRRPLRLIDIGTGSGALLIALLSELPNAIGLGIDLSVGAARAARANAARLGVRRSLFVSGYFAES--ARQADVVVSNPPYIESAVIATLPAEVRFDPRLALDGGVDGLDAYRAIIPTLTRLLDPGGAAFLEIGFDQGDVVRRLAEDAGF-DAAMHRDLSGHDRVVEVSRAL
MKIVMAVIKPFKLEEVRDALTALGVHGLTVTEVKGYGRQKGHTEIYRGAEYAVSFLPKLKIEVAVPGELVDPVIDAITASARTGQIGDGKIFVTSLEKAVRIRTGETDGDALMTRSGALRELRRTLTGFDTAALDARLLLLEALRISATELITGSDVPLTPEQAETLAAFAQRRLNHEPVARIVGEREFWGLPFRLSPETLVPRPDTETLVETVLDLLPDAPLRMVDFGTGSGCILVALLHELPNATGLGIDLSFGALVTARTNAIGNRVSRSHFALSRWADAV-SGPFDLIVSNPPYIASGVIPGLDEEVRHDPRLALDGGPDGLEPYRILLGEAKRLLAPGGLLAVEIGYDQAEALAGLAKLHDLEILRIAHDLSGNPRCIAMK-RL
MKLIIATIKPFKLEEVREALTAIGVRGMMVTEIKGFGSQSGHTEIYRGAEYAVNFVPKVKLEIVVASAMAEQVVDTIASTAKTDKIGDGKIFTLDVQSALRVRTGELNDDAIMSEAQRLAWAVDTLQGLADPVREARLLWRNVGE----------D--------DRFEAAVTRRAARVPMSHVLGYRDFWKHRFTVTSDVLDPRPETETLVEAALE----PFRKVLDLGTGSGAIIISLLAERSEARGVGTDISERGILVAGANAAAIGVDRLILPLSDWYDDV-GGQYDLIVSNPPYIALDEMPDLAPEV-HEPRMALTDEDDGLSCYRIICAGAPSRLVAGGWLMVEIGPTQGEAVAAMMSAAGLVSVEIRPDLDGRHRVVMGQKPL
MKKIEAIIKPFKLDEVKEALHDVGVQGLTVTEAKGFGRQKGHTELYRGAEYIVDFLPKVKLEVVVDDALSDRVVEAIAGAAKTGRIGDGKIFVSDVLQAYRIRTGETDVEALMTVPQQVAEGARRLAGRDTARLDAELLAAHLAGISRDRLLLDPP---PAMDQAAYDALIARRAAAEPLAHIVGEAEFWSLPIRVSRHVLTPRPDSETLIELALELRGGSTRTIVDYGTGSGCLLLAGLAEFPAAEGLGIDRSAAAIRVASENAALLGVGRAAFLIGDWAA-LEAGKFDLLLCNPPYIEEN--AELGPGVRYEPAGALFAGADGLAAYRVVLPLLRRHLAPDGHAVVEIGAGQQAQVTQLAARAGLEPVGARRDLGGHVRALGFS-VR
MKKIEAIIKPFKMENVREALSEIGVSGMTVTEVKGFGRQKGHSELYRGAEYHVGFLPKHKIDLVVPDDLVERAIEVILDNARTGKIGDGKIFVSDIERAIRIRTGEENEEAVMTIADLLEWAKRELCDGESPNTDARILLAHILNQTTTYLMTWPDKVVEHEVKVRFEGLVAKRKLGHPVAHLIGKRDFWTLTLEVTPDTLIPRPETELLVEYALELTLPKQARVLDLGTGTGAIALSLASEKPSWQVFGVDVVEEAVLLAQRNADLNQLTQVQFSQSCWFSHLPNRQFDLIVSNPPYVESNSHYLAQGDVRFEPASALTSGTDGLDDIKHIIKESFTHLEAGGWLVIEHGFNQAEAIAQLFSKYQYTHLQQKHDLNNQPRVSAAQKFI
MKYIVAIIQPSRLTAVHEALVAVGVEGLTSSEVQGYGRQKGKSEIYRGAEYTVHFLPKVKIELAVSAEMADKAVEAIKSVSATGKIGDGKIFILNLEDAMRIRTGETGVDALMDAREILLDVAAILSSIDSPQQDARLLLGAALGRDDAVLPHES-ISFGDMEKALLETLVARRIAREPVSRIRGWREFWSLRFALSSATLDPRPDSEIIVATAIAAAKAKQLKLLDLGTGSGCLLLACLSELPDAVGLGLDISEDALATARNNATALGLEQSRFYQHSFMDEMSQGSFDIILCNPPYIPAAEITALEPEVAYEPMRALDGGADGLDCWRGLMTVVPSCLAAGGCLVVEIGAGQEDDVIQLAEMANMTCVEMHKDLAGITRCLMFRLKN
MKMLVVIIKPFKLDDVREAIMDVGIAGMTISEVRGFGRQKGHTELYRGAEYQVDFLPKIKLEIAVKDEEVDLLIEAILKATNTGKVGDGKIFIQNLEKVVRIRTGELNDEALMRIDAAVVWAKSLLLKSDSALLDAQVLLCFVLQKESVYLMTWPERLLTDMQKEAYKALIDERIKGVPVAYLTGTREFWSLPFKVNASTLIPRADTETLVEYALQVCSP-NSHILDLGTGTGAIILALASELPHAQCSAVDFNADAVQLAIENRQALKLDNVNIYQSDWFSQVHG-RFDLIVSNPPYIDKEDHHLAEGDVRFEPLSALVADDKGLADIHLIVSQARLYLKTNGTLMIEHGFEQGEAVRNIFRLFEFDEIRTECDLARNERISIAIYSK
MKIVSAIIKPFKLEEVRDALIGIGIVGMTVTEVKGYGRQKGHTEIYRGAEYIISLVPKLKIELIVDDGVVDDVIAAIVGSAKTGHIGDGKIFVHSIDRAVRIRTGEEDLAALMRIADLLIRTRAAFRGLPTADLDARLLVSEAFGLSSTAVVIEGDRAATADGQTRLADFTRRRLDGEPVGRLLGRREFWGIPFALAPDTLEPRPDTETVVEAALAAFPHAPLRFADLGTGTGAIAVAILSERPNAVAVGLDLAPGAVAAAVKNAVSAGVTRFLGVVGDFSRLP-VAGFDFIVSNPPYITSSDMASLDRGVLYDPALALDGGPDGLVAYRALIPAAFAALKPEGRLIVEIGAGQERDVAALMTRAGFEAVFARRDLAGLDRVIEGRRAR
MKLIIAIIKPTKIDEVQENLRDLGITGATVTEVRGYGRQKGQTEIYRGAEYHIQFVPKLKLEIAVPDEYVESTLDAIQKGAHTDKIGDGKIFVIDMEQAMRIRTGETDREALMTVGEALVEVVHRLANLEDPRLEGRLLVAWATGLRPETVFGYPEKTVSEEALERLRAAVERRAVRVPLAQITGEREFWSLPFKVTAETLIPRPDSETLVEAVLHL--DSSPMILDLGTGTGCLLLCLLREWSAASGIGVEINPAAAAVAQDNARALHINRAEIRIGDWTDVV-AERFDLVISNPPYIPTGDIPDLQPDVRHEPRRALDGGADGLDFYRRLARDMCSLLKPNAWLAVEVGQGQAESVVRLLNEAGLVGISAHNDLSGVPRCILGQWSS
MKKIEAIIKPFRLDELKKGLSDMGVKGMTITEVKGFGRQKGHSEIYRGAEYAVDFVPKVKVEVVIQAEMVEQCIQTILETTKTGEIGDGKIFVMPVEQVLRIRTGETGTEAIMTIQKILKWTTDFFSQVEAPRLSAEILLSHCLDYPRIHLYTRHDQPLNPEELGRFRELVKRRAAREPVAYIVGNRDFWTLELDVNPSVLIPRPETETLVETALEVLNAAPMRVLDLGTGSGAIILALASEKPEHHYMAVDYSPQALETAKANAQKHNL--VDFYKGSWFEAVRLDRFDLVVSNPPYIPSRDIPGLMPEVAYEPMSALDGGPQGMDHLALIIERAPEHLKPGGWLMLEMGFDQKELVEQVLETQAYENVRFVRDLAGHFRTAVMQRAP
MKLIIATIKPFKLEEVREALTEAGVRGMMVTEIKGFGSQSGHTEIYRGAEYAVNFVPKVKIEIVVAASMADQIVETITKTAQTGKIGDGKIFVLDVQQAVRVRTGETNEDAIM------VAATARLRGVPDPARDARVLLAHAAQVDAARVTLIAPEDIAPDIADRYDHLIALRAVRVPVSHLIGQREFYGRAFKVSSDVLDPRPESETLIEAALT----DFGRVLDLGIGSGCLLITLLAERTEAQGVGVDLSEAACLQASANAVLHDVARATIRQGDWFDPV-EGRFDLIVANPPYLSAFEMEEIAPELRHEPRMALTDEGDGLTAYRTIADEAGSYLTAQGRVLCEIGWQQGPDVRAIFESGGWGTVDVLPDLDGRDRVVLARNPA
MKKIEAVIKPFKLEALKEAMAKIGVQGMTISEVKGFGRQKGHKEVYRGAEYQVDFVPKVKVEIIVNEALVDTVVKSIIQSVKTGNIGDGKIFVLPLNEVCRIRTGETGEAAIMTVFKLISWTETYFTQIDSPRLTAEILLGFCLGVRRLDLYLQHDRPLEKQELTRFKTLIQRRKNHEPVAYITGEKGFFESSFQVGPGVLIPRPDTETLVTTALSVLDENPQKILELGVGSGAIVISLAKAHPEHLFFAGDISRIALDAARKNAAREKEGTIHFFNGSWFAPLTGPFFDVIVSNPPYIPTEDIFGLAPEIRHEPRSALDGGHDGLTCIRELVTHAGDFLVPGGQLLLEMGFDQKADVTALAKAPQFDQINIVQDLAGQNRVAQLKKSV
MKKIEAVIKPFKLDEVKEALQDVGVQGMTVLEAKGYGRQKGHSELYRGAEYVIDFLPKIKIEVVVADDLAPAVVEAIQTSARTGKIGDGKIFVSDVADVIRIRTGETGSQAVMTLVTAWKAATATLKRIDSPSIDARLLLEVATGATRTDILADPYREVTADQQTQLDAYVERRLRREPVSRILGKKGFWKIMLNVTPDVLSPRPDTEAILDVVMLAFPPRAFEMIDLGTGSGAILLATLAERAGARGVGTDISSEALAVAKENAANLELNRATFLRTEWAAGFGDDSFDLVVSNPPYIPSGDIPGLDPEVRHDPLLALDGGPDGLVAYRELAPEIRRILRPEGIFAVEIGWDQGPQVKALFEEAGFANVIIVKDLSDRDRVITNGPKM
MKLIIATIKPFKLEEVREALTAIGVRGMMVTEIKGFGSQSGHTEIYRGAEYAVNFVPKVKLEIVVPENMADQVVTTIASTAKTDKIGDGKVFVLDVESALRVRTGETNDDALMPAREALAEATRALAGIPEAGTDARRLLAHAMNVPPGRLTLMLSEPLPDATDAAYETLVARRAAREPVSHLTGRRLFYGREFIVTADVLDPRPETETLIEVALA----PFDHVLDLGTGSGCILFTLLAERDSTWGIGVEASDPAFEVAWWNRNAFGLETAVLLKGSWFAPL-AAGFDLIVSNPPYIREADWRGLAPEVRHEPKLALTAGRDGLDAYREILGAVRGHMAPGGRVAVETGVGQGPDVMAMMLEAGLDEVHMVQDLDGRDRVVIGRRRG
MKIVMAIIKPFKLEEVRDALTAIGVHGLTVTEVKGYGRQKGHTEIYRGAEYAVSFLPKIKIEVAVASTLVDKTIEAITGAAKTGQIGDGKIFVINLDHAVRIRTGEADAAALMSVEAARRALAAHFKDIDSPDLDARLLIGAALGLDHTGLAIQASRIIAGHEAEIIASHAARRVAHEPVARILGHKEFWGLDFELSDATLVPRPDTETVVEAALDILRRLSLRIADIGTGSGAILLALLSELPAATGIGTDINPAALDTAKTNATRLGFDRASFVACDYAGGL-SGPFDLIVSNPPYIRSADIAALDPDVRHDPALALDGGADGLNAYRAIMPQAVGLLASEGLLIVEVGHDQSADVSALMRMAGLTLPHPKADLAGIHRAVIGRKAV
MKYIIAIIQPGKLDAVHEALGILGISGMTVSEVQGYGRQKGKSEIYRGAEYVVNFIPKVKIEVAVEKKLADDVVNAIKTAAGTGKIGDGKIFLLSLEDAMRIRTAETGADALMSARDILRSVKARLH---DSALDARWLLAIALGRDEAVLGHEM-IDLTAAQESELAQLIDQRNQGRPISRMRGCREFYSLPFFLNDDTLDPRPDSECLIDEALAYARSQALRCLDLGTGTGCLLLSLLHHLPAATGIGVDLAPQAVAQARANAAFLGLGRARFISSHWLDKI-QGRFDVILANPPYIETDA-PGLSRDVAHDPALALFAGSDGLDAYRVLLPQMADALSPVGRLFLEIGSEQARPVTELAEAAGLQLCALVPDLSGNNRCLILT-KK
MKIVMAIIKPFKLDEVREALTAVGIQGLTVTEVKGYGRQKGHTEIYRGAEYAVSFLPKLKVEVAVASDLVDTAVEAITAAAKTGQIGDGKIFVLSIEQAVRIRTGETDTEALMPLAQVLRQARAVLTAIESADLDARLLVEWSTGCDQLELIRNPNRVIGQHEYETLQAVLARRINGESVHRIIGKRAFFGIELSLSTETLEPRPDTESLVELALPFLQEELADIVDLGTGTGAIALALLDQLPQLRAVGVDISADALATARKNAGAAGVSRFAALLSDWFSEL-TGSYDMIISNPPYIPAADIEHLQREVVHDPVKALDGGADGLDPYRIIAASAHHYLRPGGAVALEIGAGQREDIETIFSRQNFVLHDVKKDLGGHERALLFTAEK
MKKIEAIIKPFKLDEVKTALGEVGLQGITVTEAKGFGRQKGHSETYRGAEYVVDFLPKMKVEVICDDALVDRAVEAIMNAARTGRIGDGKIFVSTVDEAIRIRTDEKGVAALMPTAQALSEITERLKGVEEPRREARLLLAFALGTNAAGLLARD-----MVDPHCYAVPLARRAAREPLAYITGHKEFWGLDFLTSPATLIPRPDTETLVEAVLDS---TPRAILDLGTGTGCLLLACLHEFPTAFGVGVDLNPDAARLAHNNAKHLGLRRAAFLAGSWASAL-NHQFDFVLSNPPYIESADIPGLMPEVTHEPALALDGGASGLMAYRQIIADLPRILTPNGQAVLELGARQAKSVSMLAHEAGF-ETSLRCDLAGIERAIIVKFCK
MKKVEAVIKPFKLEDVKDALAEIGITGMTVSEVKGYGRQKGHSELYRGAEYVVDFLPKIKMVMVISDEMVDQVTKTIVEAARTGKIGDGKIFISDVEKIIRIRTGETDAEAVMVVSKWIESIASELSVAERPRREAELLLMAYLQRDQIWLITHPDTEI--EEDTKLIEWIRRRKANEPLEYITNSVSFYSEIFHIEPGVLIPRPETELLIDEVLSCADSRETTIAEVGTGSGVISIVLARHLPKARIIAVDISSTALEVARKNITEFGLERIELRHGNLLDPV-EEKIDILVSNPPYIARNA--VLESNL-YEPDEALFGGEAGNEIIIRLIDTVLDRDI--DCFACEMGYDQKEGIVKYLEKERGRSLRFYKDLAGFDRGFVLKKKR
MKLIIAAIKPFKLEEVREALTAIGVRGMMVTEIKGFGSQSGHTEIYRGAEYAVNFVPKIKLEIVVSEGMVDQVVDTIATTAKTDKIGDGKIFVLDVQSAIRVRTGETNDDAIMSRHGAF---LDRLRGVPDPAGDLRRLTDWAFGL----------DDTAPEGLARLEEAVNRRAAREPVSKIKGLRAFWKHEFEVTRDTLDPRPDTESLVEQALA----PFSRVLDLGTGTGCIAISLLSERPDAVGVATDTSDAALAVAARNAARIGVDRLKLIRADWFDGV-DDRFDLVVSNPPYITPAEMAALDPEVAFDPAEALTPGGDGLHAYRAIAAGAPGHLAAGGRLFLEIGWKQSDAVREIVAGAGFVDIVCHRDLGGRDRVISAV-RR
MKKVEAIIKPFKLEDVKEALSEVGVEGMTVVEVKGFGRQKGHTEIYRGSEYTVDFLPKVKIEVVVEDARSETVVDAIVKAANTGKIGDGKVFVSEVIEAVRIRTGERGADAIMPLLDTLRAGTGYLEGVEEARLNMEHLLAHVLGCRRLDLYLRFGEALHETDLEKLRGLTKRRAEGEPLQHLLGTVDFLGLELVSDHRALIPRPETEYLCDLLIKRYGKPPARVLDMATGSGCIGLSLATAWPESQVVLADISEEALDLTRLNTERLGLTRVQILRSDLFEKIT-GSFDLIVTNLPYIPCGEIPALSREVQRDPILALDGGPDGLDIVRRFLTDAPAHLPPSGWVALEVGHDQGHATAEHAQSLGFHQAEVRADLAGIERFVFAKRSE
MKIVMAIIKPFKLDDVRDALTTLGVHGMTVTEVKGYGRQKGHTEIYRGAEYAVSFLPKLKVEVAVASDLVDKTIEAISAAARTGQIGDGKIFVTSLETAVRIRTGERDLDALMRRDEAQRHLTAFFSGLETPGLDARLLLCAALGIDHAGLIRDPAEPI-GDKAKVLDAFCRRRLAREPVSRIIGEREFWSLDLKLDPAVLDPRPDTETLIDLVLREVGKPPQRVLDLGTGSGAILAALLTEWPEAFGVGVDLSPRTCAIAAGNFARLGLDRAAVFCGRWSAAL-SGRFDLIVSNPPYIVLDEIDTLAPEVSYDPRLALDGGPDGFDAYRALLPPLASLLAEGGLVALECGAGQSPILQDLLRAAQLEPMSIGLDLSGHERVVLAKSFS
----MAIIKPFKLEEVRDALTAIGVHGLTVTEVKGYGRQKGHTEIYRGAEYAVSFLPKIKIEVAVASSQVDKTIEAITGAAKTGQIGDGKIFVINLDHAVRIRTGEADDAALMTVEAARRALATQFKGIDSPELDARLLIGAALALDHTGLAVQAARPVTADEADIIASFAQRRLAHEPVARILGHKEFWGLDLRLSDATLVPRPDTETIVAAALEMIRAKPLRIADIGTGSGAILLALLSELPAATGIGTDISESALATACLNAQRLGLDRTSFIQCSYAAAL-TGPFDLIVSNPPYIRSAEIAGLDRDVRYDPRLALDGGADGLDAYRAITPQAASLLAPQGVLVFEVGQGQSADVSALMRQAGLTLSHPRADLGGIHRAVMGRKAI
MKKIEAIIKPFKLDDVREALSEIGISGMTAIEVKGFGRQKGHTELYRGAEYVVDFLPKIMLEIVVGDEQVDACIEAITKAARSGRIGDGKIFVTNVERATRIRTGEEGMDAVMSIAEAIEFAGNRLVSGDGGRLEAERLLAYLLKVERSYLYAWSDRRLTPTQWVSFQRLLQRRAKGEPLAYIRGWQEFWSLNLQVTEATLIPRPETEQVVELALQRLDLRALNVADLGTGSGAIALAMGSERPRARVIATDVSAETLEVARENGRRLGLCNVTFRLGDWFVPLVGERFHLIASNPPYIAEGDPHLTQNGLAFEPDIALIAKDKGLGAARHIAMTAREHLLDGGWLLLEHGYEQGPSLLALFTQLGYQQVADFCDLAGLPRVVAGQWAC
MKMIVAVIKPSRLDAVLEAVTEAGASGLTVTEVRGYGRQRGKTEVYRGAEYEVKLLPKVKLEIAVPSDIVNAVVEAVARTANSGKIGDGKVFVLDLEQALRIRTGDRDAAAIMNLLQAWGAAKKRLEGLAGPVIDARLLVEAAAEATRIDIVTDPYRALTPQQEATLEDYLARRERREPVSHILGRKGFWKIMLQVTPDVLTPRPDTECVVDAALKAIPEERFSMLDLGVGSGAIILAILAERPNAKGLGIDVSEEALAVARDNAAHLGLGRVALLRGDWTAGLSDESFDLVTANPPYIATDVIETLEPEVRHEPRLALDGGPDGLDAYRRLAPEILRVLKPGGLFFVEIGHDQKLAVEALFRAAGAVDVSTQQDLSALDRVVMGKKAG
MKKIEAIIKPFRLDDVKTALNEAGVTGMTITEVKGFGRQRGHTEIYRGAEYQVDFIPKIKLEVITDDEMSEKVVSIILEKASSGKIGDGKIFVLPVEGVVRIRTGEKGSAAVMTILDVLSWTATFFSRVEAPRVSAELLLAHVLGIKRLDLYLRYDQPLTPDELAAFRSLISRRKAGEPVAYILGEKAFWSMDLVVTPDVLIPRPDTECLVETALSFLAGAERWVLEPATGSGAVVLALAKSHPGCRFFAFDRSTAALAVARKNAVRYDPHRVVFFASDWFSALGSGRFDMIVANPPYVASGDIDHLAPEIGFEPRMALDGGADGLDPVRHILQAAGRFLKPGGRLLIEIGWDQKERVAQVTEQAGYTAVGFAKDLAGHHRVVHMQRAG
MKKIEAIIKPFKLDEVKEALQDVGVQGLSVIEVKGFGRQKGHTELYRGAEYVVDFLPKVKIEVVLPEDMVEGAIEAIIDAARTDKIGDGKIFVSNVEQVVRIRTGETGIDAIMTIAQALAGAVPRLRDVPDAANDARILLAAALNIERSRLTLVLPDQMPVAAQTAYEKSIQARILRQPVSQIIGQRNFYGRSFNVTADVLDPRPDTETLVLVALE----PFETVLDLGTGSGCILLTLLAENTAATGQGVDCSIAAIAVARGNAMSLDLARSDFAQSDWLTDV-TGQFDLIVSNPPYITQVEMATLAPEVRWEPNIALTPGGDGLAAYRKITATARPYLAAGGRLIVEIGPTQAAAVTALFSQAGFNGITCLQDIDGRDRVVMGQ---
MKFIMAIIKPFKLDDVREALTGLGVEGMTVTEVKGYGRQKGQTEIYRGAEYEIHFLPKVKVEVAVSDEQAERTVEAISAAAGTGKIGDGKVFVVDLEKAMRIRTGETDDQALMTVGQAQRVCVPLLKGIDDPVFEARVLLGFVLGGGPERVLADRDEQLSLAQAKALAEALSQRCRRMPMAQIVGVREFWSLAFKVTSDTLTPRPDTETLVEAVVDHCVQPPKRILDLGTGTGCIVLALLSEWPSAVGIGVDASLEALKIAEENSRTLGLERVAFVSADWTGAL-GAPFDVVVSNPPYIPALDIEGLEPDVRFEPRAALDGGEDGLDAYRAIVAELPTLLAPGGLVGFEIGIGQADDVAALLKGAGLDVVEQRADLGGVTRVVLGHKAA
MKLIIAIIKPFKLDEVKEALAKAGVEGLTVTEVKGFGRQKGHTEIYRGSEYTVDFLPKVKLEIAVSDELLQPAIAAISGAAKTGKIGDGKIFVLPLEDVVRIRTDEHGSAAVMTVLEIIKRTTEFFDGVESARLNAELLIGHALALKRMQLYLQFERPLAEAELEKIRPLVKRRGNREPLQYIIGDTEFCGLKLKVDRRALIPRPETEYLVELITGRVTAPPERILDLGTGTGALALALATHYPAALVTAVDASADALALAGENAAALNLGRVALVASDWFSAVPTDRFALIVANPPYLTAAEVAEAAPEVRHEPHAALVAAADGCADLEVIIRQARTYLAPGGMLACETGIAQHARLRALAETAGYARTESLPDLTGRDRFLLA--FV
MKLISAIIKPFKLDDVRAALSEIGVSGMTVTEVKGFGRQRGHTELYRGAEYVVDFVPKTRIEVAVSDGLVDQVVEAIIGAAKTGKVGDGKIFITELERVLRIRTGETDDQALMTLGEALHAASALLASSPSARLDAELLLEYVTGLSRTSFHATPERVLPASAGWSFQQLIKRRLKGEPVAYIRGQQAFWSLLLEVSPAVLIPRPETELVVERALAHLPPSSGQIVDLGTGSGAIALALASERPTARVIGVDVSRKALDIAFRNAGRLQIGNVRFVQGSWFAPLAGERFALLTANPPYVAQDDPELAANVRRFEPELALIPGRTGMEALEQIIAQAPRHLTSGGWLILEHGWQQASAVRDRLVRGGFTHVRSYTDLAGHERVTEGLIAA
MKKIEAVIKPFKLDDVKEALNEIGIQGMTISEVKGYGRQKGHKEIYRGAEYVVDFIPKIKIEIVVEADRAEQVVQKIREAANTNKIGDGKIFVLPVEEAVRVRTGETGRDAVMTVREALAEG--RFAGSHTPELDTALLLANACKLDREHLYMRLSESLDNTIVKEYRLSVKRRISGEPVAWIIGRKEFWGRDFSVGPGVLCPRPDTEALIEAALKTMDESKARLHDCCCGPGTLALTLAAEQPGWSISASDISSIAEQYFERNNQSIS-GNVKYFRSNLLENVP-GQFEIIVSNPPYLTPAEF-SQRKKLKKEPALALDGGDDGLNVIRRLIPYAWAKTTKNGTLLLETSPTQMHEVLRLLSDAGFKNIQYRDDLGGIPRVAIAKKLA
MKIVSAVIKPFKLDEVREALTAVGVQGLTVTEVKGFGRQKGHTEIYRGAEYAVSFLPKLKIEVVVAAEQADTVVEAIASAARTGQIGDGKIFVHGIDRAVRIRTGETDVDALMRASEAARALARRLAGCDTPDLDARLLTSHAVTGDASRYVLIARDPLDVEARARLEDLAGRRLAGEPVARILGRREFWSLDFELSPDTLDPRPDTETLVAEALCEIDRAALRLADFGTGSGCILVALLSELPNARGLGIDVSPHALRTARRNAEANGVERARFVAGDWGAAI-SARLDVIVTNPPYIESENVPGLAAEVAFDPRRALDGGDDGLEAYRALLPQVPALLAPDGVFMAEIGSSQSAAVSELATAHGLRVDRVARDLAGRDRVVVARRRR
MRMITAIIRPHKYEELRDALIALGIEGITVTQVSGFGRQRGQTEIYRGAEYNVAEVPKVRIDVAVSAALAEKAVREIERVANTGKIGDGKIFVQPLEQVIRIRTGETNETALMSRDHAMRMLGWRLKGLPTPELDARILVQAVTGATDIEMIREPAAPISAAEEEALAGFERRRLAREPVSRILGAREFWGLAFAVTSATLDPRPDSETLIEASLKCLAPRP-RLLDLGTGTGCLLLTLLHERPDASGIGVDISEEALQVARENSARLGLARARFQPGNWMEGL-GEKFDLVISNPPYIASGEIEVLEPEVRHDPRLALDGGADGLDAYRAIAAALPDVLTQEGVAVVELGAGQADAVRGIFEAAGCAVLRVDPDLSGVPRALVAALRA
MRKIEAIIKPFQLDEVKDALNLLGVTGMTISEVKGFGRQRGHKEVYRGAEYQVDFVPKIKIDLIVSREMVDQVVGAIAGKANTHKVGDGKIFVIPLENAVRIRTGESGRDAIMTVLKTLQWTVDYFKGLDTPRIDAETLLSHVLNCQRIDLYLRYDQPLNEDELTRFKHLIKRRIRREPVAYLVGAKEFWSLRVEVNPAVLIPRPDTECLVENALKLLPRDPCKVLELGVGSGAVVIALAHERPDCHCWASDRSWPAISLARRNARWHDLDRIRFFVSHWLDAVSAAFFDMVLSNPPYIRHDAIDHLPDDIRFEPVGALDGGPDGLRDIRTIMVQAYRCLKPGGELLMEIGFDQRRAVEALARTQAYADVQFFKDYSGHDRVARLQKRP
MKKIEAIIKPFKLDEVKEALQEVGLQGITVIEAKGFGRQKGHTELYRGAEYVVDFLPKVKVEVIVADETVDSAIEAIRKAAQTGRIGDGKIFVSNIEEVIRIRTGESGVDAIM------AEARAKLRGGETPDLDARLLIEWATGATRLDLVSQPEKLIGSAEAEKLRAALERRAGGEPVHRIMGQREFYGLPFRLSAQTLEPRPDTEALVELVIPVLEQGTAEVLDMGTGTGAIIISLLHRFEHMHGIGVDVAEGALATARINAIDNGVERFAGLKSDWFSNV-SGKFHLIVSNPPYIPHAEIAGLSREVRHDPLAALDGGPDGLDFYKALAQGVGAYLYKDGMVAVEIGAGQFQDVEALFKSTGFSLAGEANDLGGHRRAMLFGQQF
MKKIEAIVKPFKLDAIKEALSETGVDGMTACEVKGFGRQKGHTEIYRGSEYTVDFLPKVKLEVVVPDELVDVVVRTIIDTARTGKIGDGKVFVLPLDAVHRIRTGETGEQAVMTVLETLTAAADYLGSVESPRLNAEHLLAHTLGKKRLDLYLEFDRPLSDADRAPLRDLVRQRAQGKPLQHLLGTAEFFGHTFLCDERALIPRPETEQLIEFALQY-P-KPARILDIGTGSGVIAITFALEFPDSEVFATDLHAEALSLARQNAEKLG-AKVHFSQADLLPS--GGPFDLIMANLPYIPAGDIPDLQREVQFDPVSALDGGPDGLDIIRRLIATAPAHLIPGGRIGLEIGHDQAALVCELFSGNNYRDITVRPDYQGIERFVFAS-YG
MKKVEAVIKPFKLDEVKEKLNEIGIKGITVSEVKGFGRQKGHTELYRGAEYVVDFLPKIKLEIIIPDNQLDDVVDAIMKSAQTGRIGDGKIFVTDLVDTIRIRTGERGEEAIMTVGEILHDAENRLHGVNTPRLDAEILLAEAMHTTRTGLMADAGREVTPVERTAFTTWLERREQREPVAYLLGRKEFWSLDFTVNPNVLIPRPDTECLIEHLLTLVKREAPRILDVGTGSGILAIVAARECPTATVTAMELSDRALDLARHNASVHNVSQIQFVQGDFHREFWGAPFDYILSNPPYIDYETYETLAPEIRYEPKQALVAGPDGMDAYRKIIPLAAMLLRPGGSLLLEFGNDQGPGVNQLVAENGFEAIERASDYTGAERVLSAKRRG
MKKIEAIIKPFKLDEVKEALQEIGLQGITVTEVKGFGRQKGHTELYRGAEYVVDFLPKVKIELVCSEDLVERAVDIIMHTARTGRIGDGKIFVMPVENAIRIRTGESGTEALMSLGHLIEEGAELLKEIEDVRREAQLLIAAALQKSMTEIFMMDKNTLIDPVL--IRQYFARRAKREPFAYIVKEQGFWSLDLEVSPATLIPRADSEALIEVLLKLFPDAPYRFLDLGTGTGCLLLAALSEYPNAFGVGIDVVPQAAALASNNAQRCQLDRTVFMAGHWADAI-QGQFDVILSNPPYIRKHELLELMPEVQYEPMSALDGGEDGLDAYRYICDQAVDLLSDKGIIILELGIKQDQEIAKYALSKGLYVVEKQHDLNDCIRALVLS--R
MKLIVAIVKPFKLDEVREALVAAGIEGLTVSEVKGYGRQKGQTEIYRGAEYQVNFVPKVKLEAVVDDAAAAKAVEAVKAAAATGKIGDGKIFVLSVEEAVRIRTGETGAAALMTLLSAWKAAQARLKRIDSPSIDARLLLEVAAGCTRADILTDPYRPVTAEQQAVLDGYVERRLRREPVSRILGRKGFWKIMLNVTPDVLSPRPDTEAILDVVMLAYAPEAFTMIDLGTGSGAILLATLAERAGARGVGTDVSTEALAVARENAANLGLSRCDFIRTEWATGFGDHSFDLVVSNPPYIPTADIAGLDPEVRHDPHLALDGGPDGLQAYRELAPEIRRILRPGGFFAVEIGWDQGPQVKAMFEAEGFGDVIVVKDLSDRDRVVTNGPKM
MKKIEAIIKPFKLEEVKDALAEVGIEGMTVVEVKGFGRQKGHTEIYRGSEYTVDFLPKIKIELVTTDALVETAVSAIVKAAKTGKIGDGKVFISTVEDAIRIRTEEKGEKAVMTVLEVIQRSTEFLTEVDSPRLQVELMLAHVLKMKRMALYLNFEKPLGSKELDEVREMVRRRGGREPLQHILGSTCFCGLEFEVNPKVLIPRPETELLAELGWQFLNSTPPVALDYGTGSGCLAVTVAAKSPTAQLHALDISPDALATAQKNAATHQMSRIQFHLGDGFAAVPGLQFNLIISNPPYIASDEIATLQPEVRHDPRLALDGGRDGLDFYRRLAKEAAPRLLPNGKIMLEFGEGQAEAIQKLFEDEKWVVEGVKADYSGRLRILIARQTG
MKIVMAVIKPFKLDEVREALTALGIEGLTVTEVKGYGRQKGHTEIYRGAEYAVSFLPKIKIEVAVAGDLADKAVEAIRTAARTGQIGDGKIFVFGIDQAVRIRTGETDTDALMTLGTLLRSARHRLAGIADAALDSRLLVEHFTGTTRSDAIARPGMAVDAGAAAAVESALERRCRGEPVHRILGFREFYGLRLSLSPETLEPRPDTEVLVDAVLPFMRAGECRVLDLGTGTGAIALALLANVPEATATGVDISDGALATATRNAENLGLARFTAKKSDWFAQI-SGRYRVIAANPPYIGSHEIAALQNEVRFDPLRALDGGEDGLGPYRIIAAGAASRLEAGGLVAVEIGSTQRPDVTAIFEGEGFRLERTVADLAGNDRVLLFA-TA
MKQVTAIIKPFKLDEVREALSELDISGLTVTEVKGFGRQKGHTELYRGAEYVVDFLPKIRLDIIVTADRCDAVIEAIIRAAQTGKIGDGKIFVTPVEQVIRIRTGETGAAAIMTLKVAFT--QSQL-----PRLEQKMLWEHVLGVTRSWLIAHDTDPLPPDAVQRYLLLEQRRLDGEPMAYILGKREFMAHEFVVSPAVLIPRPETELLVEHALEQIKDPTVRVLDLGTGSGAVAISIALARPDAVVVATDFSSDALAIAQQNAHNLCA-KVEFLQGSWYDAVIQAPFDIIVSNPPYIADNDPHLHQGDLRFEPITALRAEQNGLADIRAIIRGAHPYLTEIGSIWIEHGWDQAVLVRNLLAQADFSQPTSIFDLAGIPRVTGA--YS
MKLVVAIIKPFKLEEVKEALSEIGIEGMTVTEVKGFGRQKGHTEIYRGSEYTVDFLPKVKIEIAVPDDVVSKAAEAIVKSAKTGKIGDGKVFVIPLEEAVRIRTDEAGDAALMTVLDVIQRSSSFLEGVESARLNAEWLIASALGIDRMKLYMQFDRPLKEAELADMRSMVARRAKREPLQYIIGSAPFHELDLKVDARALIPRPETEQLVELVLGSLGEAPYRIIDLGTGSGAIALALAFALPRAEIFAVDASREALELAQENALRCGLNRVNFVLSDWFSDFDEGEFDLIVSNPPYLTQEELESAEPEVRHEPVGALVADREGLSDLETILQGAFGRLKPGGMLWLETGIGHRAELLALCENAGYAESLGIDDWSGRARFVK---VK
MKKIEAIIKPFKLDEVKEALQEAGLQGITVTEAKGFGRQKGHTELYRGAEYVVDFLPKVKIELVLGDDSVEIAIEAIRKAAQTGRIGDGKIFVSSIEEVVRIRTGETGMDAVMKLAALHREARAKLAGIAEAALDARLIVEHFTATSRTDAIASPDREIAVAAGLAVKKAIARRLAGEPVHRILGFREFYGLKLALSPETLEPRPDTETLVDALLPFVRAGECRILDLGTGTGAIALALLATIDSTMADGVDISDGALAAAAGNAARLGFGRFRAIRSDWFAEI-SGRYHVIVSNPPYIATNIIAGLQAEVRFDPHRALDGGPDGLGAYRSIAKGAKTHLLDEGVVAVEIGSTQKRDVSAVFEQAGFALLQAAGDLGGNDRVLIFATRS
MKQVSAIIKPFKLDEVREALADIGVSGLTVTEVKGFGRQKGHTELYRGAEYVVDFLPKLRIDVVLPATMVDTAIDAIIKAAFTGKIGDGKIFVSAVEQAIRIRTGESGIDALMSVHSVSQ--ACGL-----PRLEVHMLWQQVLQVSRAWLIAHDRDPLAPEAIARFHDLQARRLAGEPMAYILGYKEFMGRDFRVSPGVLIPRPETELLVETALDYLQRRAPRVLDLGTGAGAIAISIALNASGASIAATDVSMDALAVARQNAQALGA-RVEFLSGSWYDALVHSGFDLIVSNPPYIAACDPHLAQGDLRFEPVQALTDGSDGLSALRTIVQGAGARLKPGAALFLEHGWDQAKAVRQLLQQAGFTQVASLQDLAGIERVSGGIYQG
MKIVMAIIKPFKLDEVRDALTGIGVQGLTVTEVKGYGRQKGHTEIYRGTEYAVSFLPKLKIEVVVSSDIADQVVETIAGAAQTGQIGDGKIFVHSVDRVMRIRTGETDVEALMRLGALYRQVRDAFRENPTADLDARHLVSGLLDLHPSDLVLREDDLVSTDKIKVILDAQEQRQRGVPVGRILGVREFYGLEFQLNADTLEPRPDTEILVDTVLNIAPTTAWRFLDVGTGTGAIAIALAANSALAEGAASDISEHALLAAKANAAMNGVGRLSFVRGSYLAPF-SGQFDWIVSNPPYIASDVVRQLDTGVRYDPLRALDGGADGLDAYRQLIPSAKELLAPSGHLALEIGFDQGKSVSSLCTDHGYCGVEIIKDLAGQDRVVLAA-LG
MKLVMAIIKPFKLEEVRQALDGLGVEGLTVSEVKGYGRQKGHTEIYRGAEYEVNFIPKIKIEVVVADEQADKVIEAISSTAKTGQIGDGKIFVSTIEHTVRIRTGETDADALMTFAELVRYLAERFRGIESAALDARLLSAYAAGFSSEEIVTKRDTALPPEILDRAIAVAQRRFAGEPVSRIVGTREFWGMPFGLSPHTLDPRPDTEVLVDAGLAWCRKAPLRILDLGTGTGCILAALLSELPKATGVGVDRSEGALRTARANFARLGLSRAFFFCGDWGVALADATFDIIACNPPYIETADIAGLCAEVRFDPALALDGGKDGLKAYRDIVPQASRLLRVPGLLIFETGHRQARSVRDMVTEAGF-QTEIFLDLAGIERAVAGVRSG
MKIVMAIIKPFKLEEVRDALTAIGVHGLTVTEVKGYGRQKGHTEIYRGAEYAVSFLPKIKIEVAIASNQVDKTIEAITSAAKTGQIGDGKIFVIALDHAVRIRTGEADAAALMTIDTARRALTARFKDIDSAELDARLLVGAALGLDLTGLIVAAARVLTPDEADRLAALAKRRLAGEPVARILGVREFWGLPLHLSAETLVPRPDTETVVEAALDVLRAGPIVLADIGTGSGAILLALLTEWPAAFGIGTDISLSALRTAQANAVSLGLNRAGFVACDFCAAL-SGGFDLIVSNPPYISSREIASLATEVRHDPLRALDGGADGLDAYRQIVPEAARRLSPGGALVVEIGQGQGQDVGALMAAAGLTVVEPRPDLSGIFRAVTGWKSP
MKLVTAIVKPFRLDDVRNALGEAGVQGMTVSEVKGFGRQRGHTELYRGAEYVVDFLPKAKIEVAVADERVEAVIEAIINSAKTGKVGDGKIFVTTLDEVWRIRTGETGDSALMRIDALLKAATNRLEASDSPRLDAELLLARAIDMPRSYVFAHADEELDEQAVQRFNATLARRIAGEPMAYISGEKEFWSMQLMVSPATLVPRPDTEILVEQAIARVSRAAMSVLDLGTGSGAIALAIARERPLSFVTATDISADALAIAVQNARQLDIANIEFVQGTWLEPVAGRRFDLIVSNPPYIAEDDPALAA--LTCEPRSALVSGPDGLDDIRLIATAALEVIAEDGVLLLEHGFEQAEAVAKILQLAGWSDVHCVKDLSGLPRVSSARRRT
MKIVMAIIKPFKLEEVRDALTGIGVHGLTVTEVKGYGRQKGHTEIYRGAEYAVSFLPKLKIEVAVASDLTSSVIDAIAAAARTGQIGDGKIFVVPLEKAVRIRTGETDVDALMTRQAALSVARSLLDGIDAGPEDARFLVLDALGLTQTELRLAPDAAIGEAGAARLARAMERRLSGEPVARILGAWEFWGLPFLLSPETLVPRPDTETLVETALRGLADHALRILDLGTGSGCVLIALLSECRHAFGIGVDRSAHALVTASANARANGVDRCAFVAASWSDPL-TGPFDVIVSNPPYIASAVIPALSASVRHDPVLALDGGVDGLDAYRSILAGDASLLAGDGALHVEIGFDQAQAVADLGRRAGFEHVHVVRDLAGHERVVSLSGRT
MKKIEAIIKPFKLESVKEALNEIGISGMTITEVKGYGRQKGHKEMYRGAEYVVDFNPKIKIELVVAADLVEKVMETIREAALSGKIGDGKIFIIPVEDVLRVRTGERGADAIMQIREILKSASAALVGVDTPELDSALLLGHCLGKSRTELYLMASEELDSEIERKFLKLLQRRQQREPLAYILCVQEFWSLDFHVTPDVLIPRPETELLVERGIALWKDSRGAILDLCTGSGIIAVVLAKEL-DRPVIAVDVSMRALQVARKNAELHGVHLVSFVQSDLLTAFSRPYFSLVLSNPPYVSIQDLDGLQAEVDYEPHLALDGGDRGLEIIRRIQQQLIPQLLPGANLLMEIGADQGTDLLSIFSPSEFEEVRVEKDYSNHDRIFHGKVTS
MKIVMAIIKPFKLDEVREALTGVGIQGLTVTEVKGYGRQKGHTEIYRGTEYAVSFLPKLKIEVAVPIDMVDRAVEAIQGAAKTGQIGDGKIFVFGIDQAVRIRTGETDANALMTVGDWLKAGAAKLLGLETHSLDSRLLLAEAAGLPPMELSLNRRSVLSDDAGERFARLLDRRIAGEPVFRIIGRRGFYEHEFDLSPETLEPRPDTETIVEMALEVLSAQGCCFADIGTGTGAIAISILSALGEARAIASDIAPGALLTARTNASRIGVDRLMLVRTDFLAGI-GGPLDCVISNPPYIRHADIDGLAAEVRHDPMAALDGGEDGLDAYRALAADAARVLRDDGSVLLEIGQGQEHDVEMLFAAAGFSLAEARSDLTGIPRGLHFTRLR
MKKIEAIIKPFKLDEVKEALHEVGLQGITVLEAKGFGRQKGHTELYRGAEYVVDFLPKVKIEVICEDSVAERAIEAITNAARTGRIGDGKIFVSTIEDVIRIRTGEKGEAAIMATHEALTAIAAILAGIEEPRREARLILAHAIGCDPSSLFSRE-TVMS----DAALALARRRATREPLAYITGHREFWSLELAVSPATLIPRPDSETLIEAALHHRPDRVRTVLDLGTGTGALLLAALSAFDGAFGIGTDRIAAATALARANARHLGFARCGFLVADWTAPL-AGSFDLILSNPPYIPSPALAGLMPDVAFEPVSALDGGVDGFDAYRCIIADLPRLLAPAGIAIIEAGIGQAAGIAGLAAAAGLAAVS-HADLAGVPRAIVMSAIW
MKKIEAIIKPFKLDEVKEALQDVGVQGLSVIEVKGFGRQKGHTELYRGAEYVVDFLPKVKVEVVLDDDQVDAAIAAIVDAAKTEKIGDGKIFVSPVEQTIRIRTGESGSDALMTAAQAMAAAAGRLRGVPDPARDARLLLAHAAAVDAARVTLIAPEEIAPDVAERFEQLIALRAVRVPVSQLIGRRAFYGRDFSISRDVLDPRPETETLVDLALG----HFDRILDLGTGSGCILVTLLAERAQATGLGVDLSEAACLQASANAVQHGVERAEIRQSDWFSAV-EGRFDLILSNPPYLAAEEMADVSPELRHEPEMALTDGQDGLSIYRIIATEAQGYLTPEGRVMVEIGWQQGEAVQDIFTKAGWGRVTLAHDLDGRPRVVCADKPA
MKLIIATIKPFKLEEVREALTTIGVKGMMVTEIKGFGAQSGHTEIYRGAEYAVNFVPKVKLEIVVVDSMADQVVSTIATTAKTDKIGDGKIFTLDVQGAMRVRTGETGDDAVMTLQDLMPALVRQMAPRADAVRDIRRLAAHVLQVSPDRMTLHMGDDVTAGQKAQLHVLIARRAAHEPVSKLIGQRAFWGRDFAVTPDVLDPRPETECLIEACLGA---PAARVLDLGTGSGAIAVTLAAEWDAAAVTATDLSHAALDVARQNAVRHDVARIEFVGSDWFDAV-DGCYDLIVSNPPYIALAEMTGLAPEVRHDPRMALTDEADGLTCYRIICDGALAKMVSGGRLAVEIGPTQGDAVALMMQEAGLVEIEIRPDLDGRNRVVLGR-NR
MKLITAIIKPGKFDDVKNALRAAGVKGMTVSEVSGVGRQGGHIEVYRGAEYPIDLIDKIRLEILAENKDVDSVINTIVKAASTGSIGDGKVWSTPVDNVVRVRTGEKGEAAIM-----------------LPPHELERLRRAVAGRSAASLVL--DPSLTSEEQDRLDEVVARREAGEPLQYLEGTVDFGPLTLKIDRRALIPRPETERLWEEAVRSLGQPGTVIVDLGTGSGCLALALKHAFPDARVFATDTSEEALALAAENAALTGL--VAFLHGDLFAPLPGGRIDLVVSNPPYVADG--DALPAEVRHEPHRALFAGPRGTEVLARIAEEAYWRVGVGGWVLCEIGDGQAAEALDLFNA---YDREVRRDLTGSDRILVARKCL
MKLIIAAIKPFKLEEVREALTSIGVRGMMVTEIKGFGSQSGHTEIYRGAEYAVNFVPKVKLEIAVAASMVDQVVETIATTAKTDKIGDGKIFVLDLDSALRVRTGETNDDALMTVQSALMAAIVRLRGIVEPAPDARRLMAHALGIAASRLTLHSHDTISAQAAATFEAYVDARLGHQPVAQIIGRRAFYGREFIVTKDVLDPRPDTETLIERALS----PYSKVLDLGTGSGCILVTLLAENPAATGEGADLSAAALAVAEQNAIACGVDRAAFYRSDWLGGA-SGPYDLIVSNPPYIAEDEMAGLARDVRWEPHMALTPGADGLKVYRVLAADAAQFLTADGQIIVEIGAGQGPDVVALFEQALWANVGLFKDINGKDRVVCARKVI
MKLVVAIIKPFKLDEVRQALTAIGVHGMTVTEVKGYGRQKGHTEMYRGAEYIVNFLPKLRLEIAVASDLVAKAVEVISTGARTGQIGDGKIFVTPIDHALRIRTGETDSDALMSVENARRSLTNLLRSIDSAELDARLLTGAALGLDLTGLISAAKRILTSNEAAQLARFAQRRIDGEPVARVLGMKEFWGLPLQLSPDTLVPRPDTETIVEAALEFLDARPLVIADLGTGSGAILLALLSELTNATGIATDINLYALRTARSNAAQLGLERAHFVACDYASAL-AGGFDLIVSNPPYIPSADIAGLDVEVRHDPLRALDGGKDGLNAYRIITPEAARLLVPGGLLVVEVGHDQSDDVAGLMTVSGLTLPGAKADLGGIRRAVSGQKPR
MKKIEAIIKPFKLEDVKGALTDIGAEGMTVSEVKGFGRQKGHTEIYRGSEYTVDFLPKVKLEIVTTDALAEKVVEAIIAAAKTGKIGDGKVFVYTIDKSYRIRTEEEGDASVMTVLEVIQATTAYFQGIESPRLNIEHLLAHVLGKKRMELYLEFDRPLSEPELEPLRALVKRRAAGEPLQHLLGTAEFHGRSFLCDKRGLVPRPETEQLCELVLAG---AAKRVLDIGTGSGVIALTLATAWPEAQVEAVDLSPDALALARENAARLELGRVQFLASDLLASVT-GEYDLIVANLPYIARDEIATLTREVRHDPLSALDGGPDGLEVFRRFIPQAAQHL--RGRLALEIGHDQADPLTELLAAHNFQDIRPQTDYQGKDRFIFAT-YG
MKEVVAVIKPFKVDEVKDALSKISINGMTISEVKGFGRQKGHKEVYRGAEYQTDFVPKVELKICVADDQAQAVVDTIVKTAKTGKIGDGKIFVLPVENVVRIRTGETGTEALMSIKSILSWADTYFSSVDSPRLTAEILLAQALGLRRLDLYLQHDRPLEKQELAAFKILIRRRIAREPVAYITGHKGFFKDQFRVAPGVLIPRPDTETLVETAVEILSERQARVIELGVGSGAVIISIANACKSHLYFGSELSSAALAVACANAKSF-ATPVSLFRGDWLAAVAQPLFDLIVSNPPYIPSADIEFLAPEVRHEPRQALDGGVDGLDAVRVILAQAGDRLLSSGRLILEIGFDQKPLIKSLVQGFSWTELDFIKDLAGHHRLAVFK--K
MKLISAIIKPFKLDDVREAIAEVGVDGLTVSEVKGFGRQKGHTELYRGAEYQVDFLPKVKLEIATSSENVDRIIEAISSAAYTGKIGDGKIFVYDLSNVVRIRTGEMDAEAIMSIIEAQQWAKQQLAGGESPKVDAKVILQHVLQCNQTYLLTWPERALSAEQWQLYQTLVTKRVAGEPVAYVIGEREFWSLSLKVSPATLIPRPDTEVLVEQALKKVLNADTHIVDLGTGTGAIALALASELPKAEVFASDLHEDAVNLAKYNASELGLSRVQVKQGSWFSPFVGQKFDLVVSNPPYIDPADPHLSQGDVRFEPSSALTAEQHGLADIDHIASQAPSYLKAGGWLLLEHGFDQKGAVQQLLTAKGFVEVFTEQDYGGMDRVTGGRIKE
MKLVTAIFKPSRLDAVIDALSEAGATGLTVSEVRGYGRQLGKTEVYRGAEYEVRLLPKVKVEVACPDDAAERFADAITQAANTGTIGDGKIFILDLGSVIRIRTGERDELAVMTFDQLIRSAAQRFHGVESARQNAVQLMLHVRGDTRAALISAGASPVPKPVEENFLAAVERRIRREPLQHIVGSTDFYGLEIRSDGRALIPRPDSETVVEAALALI--EVVSLADLGTGSGCMLAALLHLRPDARGVGVEASPEAASLARENFAALGLGRAGLFEGSWADWS-GEQSDLVISNPPYIASGEIAGLSPEVRHDPMKALDGGADGLNAYREIVALAESRLKPGAWLVFEIGYDQKETVSGLLEAADFTGIGSARDLGGNDRAVWAQKES
MKYISAIIKPFKLNEVREALSAAGVNGMTVTEVKGFGRQKGHTEIYRGAEYLVDFMPKMKIEAAVTDDQYALAIEKIKQAAHTGQIGDGKIFVFDLAEVIRIRTGESGSDAIMQTAELVHYGITELKGIPECTSDVHLLLGFCLGKSRTQLLLAAREEVSTRAEQLFVGLLQRRKQREPLAYILGEQEFWSQSFFVNPSVLIPRPETEFLLETVFEESKSGQGAVLDLCCGSGVIAIILALEL-KRQVVAIDLSAAALAVTGQNCLRHGVQLVMPVRSDLLSALRDRSFSLVVSNPPYIATAVVNELEPEVRHEPWLALDGGERGLDLIQRIRDDLPRILSPNGQLFMEIGYDQGEAVAEMFAASDFYDIRILKDYAGRDRVLHAR-IR
MKKIEAIIKPFKLDEVREALGDIGLQGITVTEVKGFGRQKGHTELYRGAEYVVDFLPKVKIEMVLEESCVEQAIAVIQQAARTGRIGDGKIFILPVDDAIRVRTGERGPNAVMPLGQVLQTVTCRLDGVDNPRFDARQLIAAATGLSARSLSLHPDRPVSVAEQEVLETFVRRREAREPVARIMGHRGFWTLELALNAATLDPRPDTETLVEAVLRNIPDIPLRILDLGTGSGAILVALLRELPHAYGVGIDLAPAAAAMAFCNAHANGVDRASFIVGSWGQSL-VGTFDVIVSNPPYIPLSDIATLEPEVRYDPALALVGADDGLGCYRALIPDAARLLSPGGLLAVEVGIGQADAVAALFTAHGFSVPTRYPDLGGVERCLASVSGS
MKLVTAIFKPSRLDAVIDALSEAGATGLTVSEVRGYGRQLGKTEVYRGAEYEVRLLPKVKVEVACASNAAERYAEAISQAANTGTIGDGKIFIYDLDSIIRIRTGERDEQAVM-------------AGIDDAYFEARLLMRVITGMSAARWIMSEQDAAPPVIAERYERMIRERMTRRPLQHILGTTEFYGLEFLSDARALIPRSDSETVVEAALDLLTPRPVLVADLGMGSGCLLAAILANRVEARGVGVEASPDAASLARENLCRLGLVRATVFEGSWVDWT-GGQADLVISNPPYICSALIETLEPEVRHDPIAALDGGTDGLDAYRELTVLARRKLKPGTPLVLEIGFDQKEDVQEILSGAGMVNIGSCPDLSGNDRVVWAIQRS
MKLITAIIRPFKLDEVREALSQVGVSGITVTEVKGFGQQKGHTELYRGTEYVIDFLPKIKIETVVTDERLDSVIEAIRIAAVTGKIGDGKIFVTKIEQVVRIRTGEIDIDALMSPIALLTAATERI-----ERVDAEALLLHALDCDRAWLFTHGDIPLAAAATESFQALVEQRARGIPVAYLIGRRGFWTLDVMVSSATLIPRAETETLVEQALQRLDHSERRVADLGTGSGAIALAIACERPQAQVLATDNSAAALDIAARNASAHGLNHVVFREGDWYEALLGERFDLIVSNPPYIAVTDPHLTQGDLRFEPPSALISGGDGLDALRILTAGAPAYLRPGGWLVMEHGWDQGAAMRTLLHTAGLVAVATVQDLEARDRVTVGRCGF
MKLIIATIKPFKLEEVREALTLIGVRGMMVTEIKGFGSQSGHTEIYRGAEYAVNFVPKIKLEIVVSSGMAETVVDTIRQTACTDKIGDGKIFVLDVLQAVRVRTGETDTDALMIAAQALARAVADLRGIEGAARDARRLLAHAMGVGADRLTLVLQDPLSPAQLARFDAALQERAHARPVSQIVGSRLFWGREFRVTRDVLDPRPETEVLIAAALG----PFERVLDLGTGTGCILLTLLAEAPGATGMGVDLSAPALEVARENALALGVDRARLEVSDWYAAV-EGGFDLIVSNPPYIPTDEYEALAPGVRWEPGLALTPGDDGLAAYRRIAAGLCTHLRPGGRFLCEIGPAQAEGVAALLQDAGLECGPVLRDMDGRDRVVQAR-LA
MKLVTAIIKPFKLEEIKAALAEIQVEGMTVTEVKGFGRQKGHTEIYRGTEYTVDFLPKVRIEILAADESVPKILETIISTAKTGKIGDGKIFISAAEDVVRIRTDERGEAALMTVLEIIKKTTEFFAGLEHPRLNAELLVGHGLGLGRMQLYLQFERPLSEAELERIRPLVRRRGQREPLQYVLGETEFFGLKLKTDRRALIPRPETERLVELVVARYADPPARILDLGTGSGAIALALASRFTDAQVTGLDHSEDALALAAENAAATGLSRVTWLQSDWYAGLPGAAFELIVANPPYLSAEETAQTQPEVRHEPHLALTGGPDGLADLRKILAGATQFLAAGGLIALETGIAQHPALCALAREAGFNQVESLPDLTGRDRYVIAH--R
MKLIIAIVKPFKLDEVVEALTGVGVQGLTVTEAKGFGRQKGHTEVYRGAEYSTSFVPKVRIETVVDDAVAPKAVEAISAAAKTDAIGDGKIFTIDVSSALRIRTGETDDTALMSVGEVIREAASLL-DVAWARIDAELLMAHALGCSRSAMLLHHM---RDPVPDGFAPLFERRLAHEPVAYITGNAEFYGLELKVTPAVLIPRGDSETLIDAAQEHFATAPQRILDLGTGSGALLLAALSQWPGAEGVALDASMPALRVAQCNARKLGMERSRFLRRSWRRDL--GQFDLVLCNPPYVEDD--ASLDPCVRHEPSSALFAGPEGLDDYRILLPQIAPLLTPDGIAIFEIGSTQHDAVAALAQNQGL-ESTLRRDLNGHPRAMIMSQNR
MKKIEAIIKPFKLDEVKEALQEVGLQGITVTEAKGFGRQKGHAELYRGAEYVVDFLPKVKIEIVIGDDLVDKAIDAIRRAAQTGRIGDGKIFVSNIEEAIRIRTGETGLDAIMTLDEARRAIATQLRKIESPELDARLLLGDVLQLDLTGLITAATRRLDTSEAQRLEDVIRRRIAGEPVARILGRREFWGLTFALSPATLVPRPDTETLIEAVLDILKRAPLRILDIGTGSGAILLALLSELPNTTGIGTDINPAAIATAADNAATLGLSRATFVACDYAGAL-RGPFDIVVSNPPYIPTADIDHLDLEVRHDPRLALDGGADGLTAYRTIAPLAFALLAPSGIAAVEIGQRQAHGVATLMAEAGLAVPAAKADLGGVPRVVTAR-KT
MRKIEAIIKPFKLDEVCEALNEAGVSGLTITEVKGFGRQKGHTELYRGAEYVVDFLPKIKIETVVPEALVDGIIDTIARTARTGKIGDGKIFVTRIEQVVRIRTGETGETAIMTLGEALRAA-----CRDIEGIDARLLLQNVLGVAPAWLAAHPEHELTASQAQRLRRLVRRRARGEPVAYLVGEREFYGLRFQVTPAVLIPRPETELLVDLALERIPPRACKVLDLGSGSGAIALTLARHRPLAEVTAVDISSDALVVARLNAARLAVANVRILQGDWFEGVAGESFHLIVSNPPYVADGDPHLARGDLRFEPRAALTAGADGLGCLRRISRLSARHLVEGGTLLLEHGYDQAGACRELLHGASFGDVCSWPDLAGIPRVSGGRLFA
MKLVTAIIKPFTLDDVKGALEQLGVLGMTVSEVQGYGRQKGHTEVYRGAEYSVDFVPKIKIEVVIDDTAVEKVLEAVVEAARTGKIGDGKVWVTPVETVVRVRTGERGSDALMPLRLAVSEAAKILAGVDSPRVDAEYLAAHVLGVERGRLPLIP--LVDPSVIDQLHKLVRVRASRIPLQHILGWAPMGTISVEVGPGVFVPRPETELLMEWGLKSLA-SSPVVVDLCTGTGALALSIAAARPDAVVHAVEIDPQALSWTRRNADARVATPIRLHSGDATDLLSDGLVDLVVCNPPYVPEGT--PVQPEVGHDPHHAVFSGADGLDVIRHVVRAAARWLKPGGSVGIEHDDTHGESVPALLAARRLTEVTGHADLAGRPRFATARK-G
MKLVTAIIKPFTLDDVKSSLEQLGVLGMTVSEVQGYGRQKGHTEVYRGAEYSVDFVPKIKIEVVIDDNQVDKVLEAVVEAARTGKIGDGKVWVTPVDTVVRVRTGERGSDALMPLRLAISEAAKILSGVDSPRVDAEYLAAHVLGVERGRLPLIP--LVDPPVIDQLHKLVLVRASRIPLQHILGWAPMGSISVEVGPGVFVPRPETELLMEWGLKALV-SSPVVVDLCTGSGALALSIAAARPDAVVHAVEIDPQALAWTRRNSDLRVATPILLHSGDATDLLSDGLVDLVVCNPPYVPEGV--EVQPEVGHDPHHAVFSGADGLDVIRHVVSAAARWLRPGGFVGIEHDDTQGESVPALLSARRLTDVADHLDLAGRPRFATARR-S
MKKIEAIIKPFKLDDVKDALHEVGVRGLTAMEVKGFGRQKGHTELYKGAEYVVDFLPKVKVEVVVDDDLAERVVDAIVRAARSGKIGDGKIFVIPVDEAVRIRTGERGSDALMTIRRVLTWTTQHFEGVDAPRLTTEVLLAHVLKTTRVRLYVDLDRPLDKEELAAFKALIARRMAGEPTQYLTGVREFYNRPFKVDARVLIPRPETELLVEAALHALPKGPGTALDVCTGSGCIAISLAAERPQATVLATDLSPDACALARENSQALGVDRVSVLHGSLYTPLPDARFQVVVSNPPYIASGEIPGLSAEVRREPRMALDGGPDGLALLRQVIQGARRVLVPGGLLAMEIGETQGPAVQALLQAAGYENARVEKDLERRERLAFGTQRG
MKKIEAIIKPFKLDDVKEKLETIGIQGITVSEVKGLGRQKGHTELYRGAEYVIDFLPKVKIELIVADSAVEDAINVIMETARTGRIGDGKIFVLPVERVVRIRTGEANEDAIMTLQRLLLWSTTYLEGVNAARYSAETLLAKVCDYRRLDIYLHFDRPCTPEELQSFKHLLQRRTGGEPLAYITGEQNFLGLDFQVGPGVLIPRFDTETIAMEAVARLRPQQPAILDLCCGSGVLGITVAHMAP--QLTLADIDPAALEYAQRNASRHG-GAWHVLPSDLFGAIR-GTFDLILCNPPYLDQAHLSEREDEVRHEPLHALDGGRDGLDFYRALARGFRHHLNPGGRMLLEAGYDQHQSLASLFGD---TLEKPLFDEAKRFRGAV---TP
MKKIEAVIKPFKLDEVKEALQEIGVQGMTVLEAKGYGRQKGHSELYRGAEYVVDFLPKIKIELVVADDLAPAALEAIQTAARTGKIGDGKIFVSDILDVVRIRTGESGPQAVMTLVKAWNGAQKRLKHIDSPAIDARLLLEAATGFTRTDIITDPYKLITPEQNAKLDDYLSRREKRVPVARILGRKGFWKLLLNLSPAVLVPRPETECLVDMILKTTTPQAFTVADLGVGSGAILLSILSERPAAKGLGTDVSEEALAVARDNAANLGINRAAFLRTSWASGLDDESFDYVASNPPYIQSHVIPTLDPEVKHDPILALDGGESGLDAYIDLVPDLYRILKKGGGAWLEIGYDQSAAVEGLMKKAGFFNVTTFKDLSDQPRIVVGTKIA
MKLISAIIKPFKLEEVRQALLDYGVEGLTITEVKGFGRQKGHTELYRGAEYTIDTLPKIKLEIIADSAKVNEIVDVISKSANTEKIGDGKIFITNVEEVIRIRTGETGTDAIMGQYKILFDGIHE---------ELNFFLKEKLKFNDQDTLINNERILTKHQQNLIEQFLEQKKQGVPLDYILNSTDFYENRFYVDERVLIPRPETEILVDYV-NHLS-SRTKVLDAGTGSGCIGISIALKNPSLNVYGSDHSVDALNVALINKNILNVNNFSLVHADWLSSFKKASFDLIVSNPPYIADQDPHLEN--LQHEPNKALVAKDYGLRDIRLIIEQSTEVLKRGGLLILEHGYQQQEEVENIFKKNHFSNVSNLKDFQELPRITLGT--F
MKLITAVFKPSRLDAVLDAVTEVGASGVTVSEVRGYGRQHGKTEVYRGAEYEVRLLPKVKVEIATSSDLVEKVVEAVSTAANTNKIGDGKIFVSDLESVLRIRTGERDAAALMTYSDALRLAAQKLADVEGPLRDARRLMELAAGMSTTDLIAEENTQIPLQISAKFSAFIQRRLEGEPISRIAGRREFWGLEFVITSDVLDPRPDTETLVELVLSEWKSDYKNVLDLGTGSGCILLSILSEKLSAQGLGLDQSEKALGVATKNAEKLELQRARFQNSNWFDALTEQKFDVIVSNPPYIPSADIEVLDIDVKYDPLSALDGGEDGYDDYRHIISKAKVHLNKNGLIAFEVGFNQAEKVCELLENEKFIHINVRKDLSGVKRCVYGYASV
MKQITAIIKPFKLDEVREELSEIGVNGLTVTEVRGFGRQRGHTELYRGAEYVVDFLPKVRIDVVVTKDQVDACIEAIIKAARTGKIGDGKIFVTNVEKVIRIRTGEQDALAIMRIRDVLA-------LPQLPLLERRMLLEFVLDKPRAWFISHDDEILSTEHKAQLQALFERRLVGEPLAYLIARREFMSLSFKVTPAVLIPRPETELLVEQAIAFLEAKRPHVLDIGTGSGIIAISIKHYFPEAEVWALDLSAEALAIARDNARTLQV-DIELLQSDLFEAFNDNGFDLIVSNPPYIDRDDPHLQQGNVRFEPLMALTDNADGLRLIRRLVAEAPQFLKSSAALWLEHGWEQAASVRSLLTQQGFKQVQSLQDLAGIERISGGLWAA
MKLVTAIIKPFKLDDVREALTPLGVQGLTVTEVKGFGRQKGQTEIYRGAEYHVSFLPKLKIEVAVSDTIAEDVIEAIMTAARTGKIGDGKIMVSSLDQLIRIRTGETGEGALM-KDELLRQATGALQGLEDPRREARLLLGWATQRDLAGLFSLTS--VSEVEANRFQVGVERRVAREPLAFIVGETGFWTLDFYTSPDTLIPRGDSEALIEALLAVRPDASLSMLDLGTGTGCLLLSALSEYPNSWGVGVDLAPGAATLARRNAVRNGLSQSCFVAGNWDSAL-DGKFDVVISNPPYIESADVPELMPEVSYEPARALDGGRDGLDAYRLLCNALPDLLAPGGHAVLEMGIGQIDAVSALGRARGLREVARQNDLGGIARALVLQREN
MKIVMAIIKPFKLDEVRDALSSIGVAGLTVTEVKGYGRQKGHTEVYRGTEYAVSFLPKLKIEVAVPSEMTPRVIEAIQSSAKTGQIGDGKIFVYTLDSAVRVRTGEVDTEALMELGHLYNTLRRVFRDISTPDLDARLLVTETLDVTTTQLIANPRLVIEDESIAELERRARERLAGRSIGRILGRRAFWSLDLRVTDDTLEPRPETETVVELALAALYPEAVTVADLGVGTGAILLSILSERPAAFGVGVDISFKALVEARRNAERHNLQRARFIQANFGAAL-GRQFDLVVSNPPYIASAEVETLDRTVRFDPRLALDGGEDGLNAYRTVFAQAEAMLKPGGALIVEIAPLARDDVIAEAALQGLEPLAVADDLNGDPRAVSLRRVV
MKKIEAIIKPFKLDDVKDALHEVGVLGLTAVEVKGFGRQKGHTELYKGAEYVVDFLPKVKVEVVVDDEMVTRVVDAIVRAARSGKIGDGKIFVLPVDEAVRIRTGERGSDALMTVRKILTWTTQHFEGVDAPRLTTEVLLAHALKTSRVRLYVDLDRPLEKTELATFRALIERRLAGEPTQYLTGVREFYNRPFKVDARVLIPRPETELLVEAALHKLPKGPGLALDVCTGSGCIAISLAAERPQATVMATDLSADACALARDNAQALGVERVTVLQGNLFAPLPDARFDVVASNPPYIASGEIPTLSAEVRREPHLALDGGPDGLVLIRKVIEGARRVLKPGGLLAMEIGETQGDAVKALLQAAGYDDARVEKDLERRDRLAFGTQAV
MKQVIAVIRSTQLDKVKEALVNAGIVGMTVSNARGFGRQKGQTQKYRGQTYKVDFLPKIRLEVAVADNQVDLVVKTITDAAYTGEIGDGKIFVLPIDAVYRIRTGERDDVALMELNQWRQWAEAQAID--ISLGEINWFLQALTSATALDLKFGI--EITQVNLAELTELWQQRIQRIPLQYLVGKAPWRNFELIVTPDVLIPRPETEYLIDLAKDAAEHATGHWVDLGTGSGAIALGLAEAFPSAEIYAVDQSQKALDVAKQNADIYKFNRIKFYQGSWWKPLSEGKVMGMISNPPYIPSAMLPSLQKEVFHEPHSALDGGENGLADIQILIHKSPNYLISGGIWLIELMRGQGKTVAQFLKKNGYTQIQIINDLSGGDRYVMAKK-R
MKKVEAIIKPFKLDDVKDGLSELGAKGLTVSEVKGFGRQRGHKEVYRGAEYQVDFVAKIKIEVVMESDLVPEAVKIIQEKGRTGQIGDGKIFIMPVEEVIRIRTGETGKEAIM-------AATKQLSHIENPQLEAEILLAHILRKEQIWLHLNPEFLLEDTVNKQYMALVARRVMHEPTAYIIQQREFWSLPFRVTRDTLIPRPETELIVEIALALVKQRRPSILDLGTGCGILALALAHEIPEAFLVATDRSFSALIVAHQNVKRHGLSRVSLVQGDWTEPFKKKGFHLIVSNPPYVAKKDKRLLAKEILYEPKMSLYSGKNGLEDIETLIKTVPSILSKGAWFICEIGHDQGENVLQMSKNTGYKYVEIRKDLSGKDRVLIGK-RA
MKLVTAIIKPFKLDDVREALTPLGVQGLTVTEIRGFGRQKGQTEIYRGAEYHVSFLPKVKIEIAVSEAIVDEVVETILSAAHTGKIGDGKIFVSPLDRVIRIRTRETGEGALMSLQNLLSQASHALTGIDDARREARLLASWSLGMDLSGLLTRT--AMNDDELRRFEKAVTRRVEREPLAMIVEQTGFWTLDLLVSPATLVPRGDTETLIESLLRLRPEAPRRILDFGTGTGCLLLAALSEYPQAFGIGIDRSNEAAALARRNAERNGLARAAFVTGDWAQAL-AGTFDIILSNPPYIETDDIAGLMPEVSYEPKRALDGGADGLTAYRALMAAFPKLLATDGIAIVELGQGQAASVSKLAVEAGLQIRDIRRDLGGIERALAVT-HD
MKMIRAIIKPFKLDDVKEALAGAGISGLTVTEVRGHGRQKGHTELYRGAEYNVDFVPKTELMIVVEDDHVDGAIAAIVESARSGKVGDGKIFVSNVEKVVRIRTGESDADALMTTSELLRLAAADLQGCDSPRLDAELLLMHVWPCSRTDLIIRAHDEPPATVSRHFAALLQRRLAREPLAYITGEKEFWSRPFRVSPDVLIPRPETEHLIEAVLARFPDAPYQFCDIGTGSGCIAVTLAAEYPHAAVTATDISEASLRMAQTNAAALNVSRLAWRSGDLLQALQDGPFDVVISNPPYVSSDEMHGLEPELALEPRHALTDEADGLQLLATILNDAPVCLKPHGYIIVETGTCGLPDTPES-----LIMEEEIRDLAGLLRGAVYK-RA
MKKIQAIIRHYKLEEVKNAISEIGISGMTVSEVRGFGRQRGHKETYRGNEYIVDFLPKVKLEIVVQDDMVPKTIETITQVARTGQIGDGKIFITSLDEVIRIRTGETGPEAVMTVRRILDWTTAHLEGSDSPRLDTEVLLAHARNCERIRLYTNYEDVVTEQERALMRQLVQRRANSEPVAYLVGNREFFGLDFYVDKNVLVPRPDTETLVIELVDEAQKTNPFILDLCTGSGCIAISAAANCHNAKFQATDISEPALAIAQKNAASNELNQIQFLLSDCFEQIPGTLFDIIVSNPPYIPDAEIEQLEKDVRHEPRLALSGGKDGLDFYRKIIQEAGRYLKDQGLLMLEFSPEQEADLLALFKATGYTNVRVKADLAGRARVIIGQKLK
MKKIEAIIKPFKFEEVKEALVLAGIQGMTVTDVKGFGRQKGHVEIYRGSELEVLFIPKIKIEVVVPDSLVEKVVKVIQEKAYTGNVGDGKIFIIPVEDAVRIRTKEKGEQAVM---DKIREIVNKF----SNIREAQEIICHVLKIDKIQLYTEN-PEITSEQAHTIKSLIERRLKKEPLQYIIGECYFYNIKIKVGRGVLIPRPETEILVEQVLERQKLTGNRILDLCTGSGCIALAIGKNAPEFQIFGIDKSEKAVKYATENKALNNIKNVIFLVGDMFNPFKEKIFACITANPPYVKTDEISKLQPEIKYEPLEALNGGEDGLNFYRKIIENAEKYLLNSGLIFLEIGQGQAKAVQNIALMSGFNVIEVVKDIAGIDRVMILQKSL
MKLVTAIIKPFTLDDVKAALEQIGVLGMTVSEVQGYGRQKGHTEVYRGAEYSVDFVPKIRVEVLADDATGDKVVDAIVEAARTGKIGDGKVWVTPVETVVRVRTGERGTDAIMPLRVAILEAERLLAGVDSPRNDAELLAAHVLGVERGKLPMVP--LVDPPVVDALGKLVARRARREPLQHLTGYAYMGAVAVSVGPGVFVPRPETELLFAWGLATLE-RDPVVVDFCTGSGVLALAVANARPDARVHAVDIDHSALAWARRNADARATTPVRLYSGDVTDLFTDGRVDLVLCNPPYVPADT--PVPPEVSHDPAHAVFSGADGLDVIRSVVTAATRLLRPGGSVAIEHDDTHGESVPALLSSRRLTDVVDHDDLAGRPRFATARR--
MKLITAVIKPFKLDEVKNALRSFGVHGITITEVSGSGRQRGHTEVYRGAEYTVDLVPKVRIEVLCEDEDTDDLVNVIVKAATTGKIGDGKVWVTPVEDVVRVRTGEHGGSALMLLRAEIAQASLRLAGVGSPRHDAEELAAWVHGVRRTDLHRVP----DHDFDARYWEVIARRANREPLQHITGAAYFRYLELAVGPGVFVPRPETEVMVGWAIDKLRAAEPLIVDLCTGSGAIALSIAQEVPRARVHAVELSEDAYTWASRNIAASEAERVTLHLADAVTALPDGRVDVVVSNPPYIPLTEWEYVAPEARHDPELALFSGPDGLDLIRGLERTAQRLLKPGGWSAFEHSDKQGGEVQRIFLEERWAEASDHRDLTNRPRFVTARK--
MKLITAIIKPFKLDDVREALTPLGVQGLTVTEVKGFGRQKGQTEIYRGAEYHVSFLPKVKIEIAVADAVADDVVDVILQAAHTGKIGDGKVFISTLDSVIRIRTRETGDGALMAWREVRARLFRDLDGIEDAAREVRWLACHVLETDASGLLLREN--LTAQELARLEQAVERRCAREPAAFITGDAGFWTLSLAVSRETLIPRADSEALIEALLQMRPDSVRSVLDLGTGTGCLLLAALSEYQEAIGIGVDLSPDAAVLAMRNARANGLKRCACFAGSWDTAL-DARFDVVLSNPPYIPRADLAGLMPEVRYEPGRALDGGVDGLDAYRVIVSRLPDLLVPGGCAILEMGIGQIDQVSALARGQGLAERGRWQDLGGIARALVLEADA
MMLVTAIVKPFALADVQAQLERLGILGMTVSEAQGFGRQKGHTEIYRGAEYSVDFVPKLRIEVLVEDEHADRVVDAIVAGARTGRIGDGKIWTTRVETVVRVRTGERGPDALMPLRVAIAEAERTLAGVASPRVDAELLAAHVSGRSRSTLLLTP--LVDPGVVEELKVLVKRRATREPLQHILGTAVLGPVEVAVGPGVFTPRPETELLFEWGLGALR-RRPVVLDLCTGSGALALAFAVSRPDAAVHALEADPAALVWTRRNLDAHVGRPVTLHAADVRWLLVEGRVDLVVCNPPYVPDGT--PVPPEVEWDPPGAVFGGPDGTEIIQAVVRGATGWLRHGGALAIEHDDTHGDTVPALLRRRRLAEVTEHTDLTGRPRFVTARRRD
MKKVEAIIKPFKLDEVKDALNEVGIKGMTVTEVKGFGRTGGKREVYRGSAYVVDFVPKVKVEIVVPDSLVVSVIEAIENAAKTGRIGDGKIFVSPIEESVRIRTGERGEAAVMTIREVLEWATEDFAGIESPRLDAELLVAKALGIDRVGLYLDLNRPLLEQERGLIRPLVARRREGEPVAYILGYREFYARRFCVTPDVLIPRPDTETLIDHALACIPVAPCRVLDVGTGSGAIAITIAAERPLATVTATDLSEAALKVARGNAETHEVARIRFERVDLVA---GEQYDVILSNPPYVARSDIETLQTEVRHEPIAALDGGEDGLDVVKALLTATEPATAPGAQILIEVGQGQAQSVLDFIEETSWEPVAVYKDLNRVDRVVHLR-RI
MKLVTAIIKPFTLDDVKAALEQLGVLGMTVSEVRGYGRQKGHTEVYRGAEYAVDFVQKVRIEVLTDDAAVDKVVEAVVDAARTGKIGDGKVWVTPVDTIVRVRTGERGTDALMPLRLAVIEAEKILAGVDSPRVDAELLAAHVLGVERGRLPLVP--LVDPSVVDAIGKLVARRAAREPLQHITGSGWLGSIPLVVGPGVFVPRPETDLLLEWGLSV---QAPVVVDLCSGSGALALAFANARPDAVVHAVELDRVALSWARRNADIRGETPIRLHSGDVTDLLADGTVDLVLCNPPYVPDGT--PVPPEVAHDPDIAVFGGADGLDVIKSVISCAARLLKPGGWVGVEHDDSQGDSVPQLLSARRMSEVEDHVDLAGRPRFTTAQR-P
MKKIEAIIKPFKLDEVKDALAEVGVQGMTVTEVKGFGRTGGKKEVYRGSAYVVDFVPKVKIEIVVPDELVHDVLDAIEKSAKTGRIGDGKIFVSPIEEAVRIRTGERGKDAIMTIGSLVKWATDDFRGIENPRLDAELLVAFALRIDRMRVILDAERPLEGAELAMLRDLVKRRRAHEPIAYLRGEREFYGLKFRVDKRVLVPRPDTETLVDVALARTSGLSMRQLDLCTGSGCVAISMAHKRPTAKVFAVDLSPDALDVARENAYRLGT--VAFYEGDLFAPV-GRTFDVITANPPYIPTAEIETLQPDVRFEPRLALDGGADGLDLVRRIVDEAPSYLVPGGVLALEIGAGEAPDTAALLEARGYRDVQTARDFGRIERVVSGVFPA
MKLITAIVKPFTLDDVKTSLEQLGVLGMTVSEVQGYGRQKGHTEVYRGAEYAVDFVPKLRIEVLVDDAAVDKVLDAVVEAARTGKIGDGKVWVTPVDTVIRVRTGERGTDALMPLRPALIEAERLLAGVDSPRTDAHLLAAHLLGVPPGKLVLTP--MVEPRVLDELGALVAKRATRVPLQHLTGEAHLWGVDLAVGPGVFIPRPETELLVEWALNAVR-ARPVVVDLCTGSGALALSIAHHRPDAVVHAVEKDPTALSWARRNADARSATPIRLHHGDVTAVLSDGAVDLVVCNPPYVPDAT--EVQPEVAHDPRAAVFGGADGLDVIRHVVTLAARLLKPGGHVAIEHDDTHGEAVPALLATRKLADATPHRDLAGRPRFATARR-G
MKKIEAIIRHFKLEDVKTALVAAKIEGMTVAEVRGFGRQKGHKETYRGAEYVVDFMPKVKIELVLADDVADKAIEVISEAARTGNIGDGKIFVSHVEQVIRIRTGETGEEAIMTIQRILSWTTEHLRGFDSPRLESEILLAHAQKCPRIQLYANYHTVVSEETRAQMRELVKRRVRREPVAYLVGHKEFYSLEFAVEPGVFIPRPETETLINQGLEKLTPERPHILELCTGSGCIAVTLAKRLPKARVIAVEKNPIPLRVSRSNAEKHQVDRVQILEGDLFAPVPGPRFDLIVSNPPYIRSDEIPGLVADVRHEPHAALDGGADGLDMIRVIIAQAPKYLKPGGWLMLEMDPAQIEATHDIARQSRWTTQQAYRDLFEDERCIGLQLHS
MKLITAVIKPHRLDEVKNALQAFGIQGLTVTEASGYGRQRGHTEVYRGAEYTVDLVPKVRIEVLVSDEDADELIEVLVKAARTGRIGDGKVWSIPVDTAVRVRTGERGPDALMPLRLAILEAERMLAGVDSPRVDAELLAAHVLGVERSRLPLIP--LVDPPVVDALHKVVRQRTKRIPLQHITGRSHLGGVDLEVGPGVFVPRPETELMLEWGLSTLDPAAPVVVDLCTGSGALALAVAHRLPRASVHAIERDHSALAWARRNAEIRTATPITLHAGDVTAVLSDGQVDLVLCNPPYVPDAT--EVQPEVAHDPRQAVFGGPDGLDVIRHVVGLAARLLKPGGHVAIEHDDTQGESVPALLAARRFTDATDHPDLAGRPRFATARR-W
MKLVTAIIKPFVLDDVKASLERLGVLGMTVSEVQGFGRQKGHTEVYRGAEYAVDFVPKLRVEVLIDDLTADKVVDAVVEAARTGKIGDGKVWVVPVETVVRVRTGERGNDALMPLRLAILDAERILSGIDSARWDAEEIAAHVVGVERMKLPLVP--LVDPQVIDGIGKLVHQRAKRIPLQHLLGWAPLGPITVDVGPGVFIPRPETELLWEWGLAALQ-SNPVVIDLCTGSAALALAVAHSRPDAVVHAVEMDRSALAWARRNADKQVATPIRLHAADVTTVLSDGAVDLVLCNPPYVPMGT--AVPPEVAHDPVQAVFSGGDGLDVIRHVVALAARLLKPGGGVAIEHDDTQGESVPALLAQRRLTDVVDHLDLPGTPRFATARR--
MKMLTAIIKPFKLDDVHEALMEIGVPGITISETRGFGRQKGHTELYRGAEYVVDFLPKIKIELALSDDMVEAAIDAICKAAYTGKIGDGKIFVYELQQVVRIRTGEVGVDALMDIKGALSQATTQLEESDSPRLDGEILLAHVLMKTRTYLYTHMDKTLTKAQWQTFQQLVDKRAHGMPIPYLTGTREFWSLPLKVCEDTLIPRPETELLVELTLKLLADPHAQILDLGTGSGAIALACAHERPDWQIIACDCSLSALQIAEENAARLRVTNICFYHSDWFEKISTQKFDAIVTNPPYIAANDPHLIQGDVRFEPTLALVGGTDGLEAIRHIIQHSLARLKPDGLLLIEHGFDQKSAVGSMLNDYGYRQVQCWQDLQGNDRVSGGK--R
MRKIEAIIKPFKLEDVKEALIEAGIEGMTVSEVKGYGRQQGHSELYRGAEYVVDFIPKVKIEIVVSSEEMRAAVDAIKESARTGKIGDGKIFVSPVEHVVRIRTGEEDEEALMTIAEALRDAAASLR-AERPRLEAEILLAHHLGCERTSLLLREGETLPRE--EEFFALIERRKAHEPIEYITNEVSFYSETFYIASGALIPRPETELLVEEVAHLIREGLKRIAEIGVGSGALSVTLARIFPELKIVATDISPEALSIAGVNAERFGVDRIELRQSSLLDGV--EAVEMIVSNPPYIPAG--TELEPNVAYEPETALYAPGDGTDLLRQIVLLGQERGIP---IACEMGYDQRAAMEGFFKEQGIEHYRFYKDLAGLDRGFLI--ND
MKFVTAILRPHQLDDVREALSEAGAPGITVTEVKGFGRQKGHTEMYRGAEYKIDFLPKIKLEIAIPASKLDGVIEAISNTANTGKVGDGKIFVSNLEKVVRIRTGETDQDALMSVHHYLN----------SRVIDSAPLLGLALKRDHTWLITHNDYILNAQEKHTLAHLIEQRQKGVPFAYLSGTKGFYHLDFKVTPDTLIPRPETELLIDIALDLFKKKPCRLLDLGTGSGIIAITLADKNPHWQVSATDFCDKALAVAKQNARQ----DINFQQGNWFDAMPNQTFDLIISNPPYIEQNDLYLK--DLSHEPQSALVAGKDGLDDIRLIIKNAPKHLNKQGYLLLEHGYNQQQQITQLLKDN-FLNIHKFNDYNLQNRAILAQL--
MKRIEAIVRPEKLQDVKGALVEIGATGMTLEDVRGFGRQKGQTSTYRGISYTVEFLTKKRLVLVVPDSSLNQVIETISAAASTGTIGDGKIFVSQVDEAIRIRTGEKGEVALMEGASLLSWRRRQLQG---RRVDFDWLLDLAGGLSLQRLLVEPQRTVQKVSLKDLEQIWGHHLDAIPLQHLVGRCPWRDLELAVSAAALIPRQETEVLVDLALETIAGSIERWADLGTGSGAIAVALSRAMPATPGHAVDLSPNALALARTNLEALAPGEWHLHQGRWWEPLEWGHIDLVVCNPPYIPSDLILNLDPVVRHEPHLALAGGIDGLQAIREVVAGACRALAPGGWILIEHHHDQSAPALNLLKQAGLSSIRAARDLEGVNRFALARRCS
MKKVEAIIKPFKLDEVKDALAEVGIQGMTVTEVKGFGRTGGKKEVYRGSAYVVDFVPKVKVDIVVPDSMVGDVIDAIEKSAKTGRIGDGKIFVVPVEEAVRIRTGERGEDAIMTIRRVIAWASGDLRGASSARLDAELLLGKVLGIDRVGLLIDAERPLDRAELAAYRELHQRRRAGEPVAYLLGVREFYGRPFRVDPRVLIPRPDTEILVEVGLARTRQLSARVLDLCTGSGCVAVSLACERPTSRVLGIDISDGALAVARENALRLG-VNAGFLRSDLFAGVPGLRFDLITANPPYIPDQDVGALQIDIRYEPHLALAGGADGLAFTRRIVAGAPARLAGGGVLAVEVEAGKAGEVAELFAAAGFVDVARHLDYGGHERVVSGVL-P
MKLVTAIVKPFTLDDVKSALEQLGVLGMTVSEVQGYGRQKGHTEVYRGAEYAVDFVPKVRVEVLVDDEIAGKVVDAVVEAARTGKIGDGKVWVTPVETLVRVRTGERGNDALMPLRLAVMDAERILAGVASPRVDAELLAAHVLGVERGRLPLIP--LVDPAAIEQLHKLVRRRATREPLQHILGSAVMGRVPLDVGPGVFVPRPETELLLEWGLRLLA-REPVVVDLCTGSGALALGFAHERPDAVVHAVELDQTALAWARHNADARAQTPIRLHSGDVTDLLSDGTVHLVLCNPPYVPEGT--PVPPEVAYDPPQAVFAADQGLAVIRHVVSAAARLLRSGGGVAIEHDDTHGTAVPDLLATRKLTAVTPHADLAGRPRFTTALRVS
MKKVEAIIKPFKLDEVKDALAEVGIQGMTVTEVKGFGRTGGKKEVYRGSAYVVDFVPKVKIEIVVPDGMVNDVIDAIEKSAKTSRIGDGKIFVMPVEEAVRIRTGERGEDAIMTIRRMLTWSADDLKGSASPRLDAELLLGKVLGMSRVQMVIDPERPLQKSELSTYKALHQRRRAGEPVAYLLGVREFYGRTYRVDHRVLVPRPDTEILVEVGLARTRDLCARVLDLCTGSGCVAISLGKERPTTRVLGADLSGEALTVARENALRLG-VNVGFMRTDLFARVPKVRFDLITANPPYISDEDMLGLPPDIRYEPRMALEGGPDGLDVARRIIAEAPRWLEVGGVLAMEVGAGQAPDTAALFERAGFGEIQRTRDLGGHERVVSGVR-T
MKKIEAVIKPFKLEDVKESLAEIGITGMTVSEVKGYGRQQGHSELYRGAEYVVDFVPKIKLELVISGDQVDEVVQTIVDNARTGKIGDGKIFVTDIEKIIRIRTGEEDNSAIMTIGDAISFGKDRLS-AERPIFETEILLQHILKKDRIFLLLNRDFEID----DIFLELLERRENGEPIEYITNRVSFFSEDFYIAKGALIPRPETEILVEKTLEIANKENPRILEIGVGSGIISIMLSKLLPNAKIIGVDISENALKIAKKNRLDKNIENVEFRQSDLFQNV-SEKFDLIVSNPPYISDSERGKLQKELDFEPENALYGGEIGDEVLQKIV----EFLREEKYLLCEMGFDQKEKIQKFESP--NLQIEFFKDLANLDRGFIAK--K
MKKVEAIIRPFKLDEVKIALVNAGIVGMTVSEVRGFGRQKGMTERYRGSEFTVEFLQKLKIEIVVEDNQVDMVVDKLVTAARTGEIGDGKIFISPVEQIIRIRTGEKDLEAIMDLEQWYYWATQEARH--ISPSEVDWFILAMTPLDSLSLRLGLESQIPKCSLSELTQLWQCRVKRVPLQYLVGETPWRRFSLKVSPDVLIPRPETELIIDFALKAVQHSSGHWVDLGTGSGAIALGLADSFPQATIHAVDTSIQALTIAQENAIKEGFSQIHFYQGSWWTPLEQGQVSAMVSNPPYIPTSLLSQLEPEVKHEPILALDGGNDGLEAINYLIDTAPNYLISGGIFLVEMMAGQGEKVKQLLEASYYQAIEILPDLAGVGRFALAYR-C
MKLITAVVKPYTLDEVRSALERLGVLGMTVAEVQGYGRQKGHTEVYRGSEYTVDFVAKTRIEIVTGDDTADKVVEAVVAAARTGNIGDGKVWVTPVETVVRVRTGERDTEALMPLRLALMEAARTLDGVASPRAEAELIAAHVLGVERGRLPLVP--LVDPPVVEAIGRLAAERATRVPLQYLLGEAVLGGISVRVGPGVFVPRPETELLLEWGLKVLK-EYPVVVDLCTGSGVLALAVANARPDAVVYALDNDPDALAWARHNADLRAETPIRLYSGDVTDVFADGLVDLVLCNPPYVPQGT--PVPPEVAYDPPQAVFAEQGGLGVIKHVVTMAARLLRPGGGVAIEHDDTHARAVPPLLEARRLTDVADHTDLVGRPRFVTARR--
MKKIEAIIRPFKLDEVKIALVNAGVVGMTVSEVRGFGRQKGQTERYRGSEYTVEFLQKLKIEIVVEDNQVDMVVDKIIAAARTGEIGDGKIFVHPVDEVIRIRTGERNLEAVMELYLWRKQAQQEALK--VSPQEVDWLLQELLGLSNLTLRLELQTEVSTQSLQQLTDLWQKRLQRLPIQYLVGRVPWRYFHLKVSAAVLIPRPETELMIDFAQQAIENSLGNWVDLGTGSGAIALGLASILPQAKIHAVDVSEAALAIAKENAENLGFEQISFYQGNWWYPLPRGKVSGMVSNPPYIPTDELEHLQPEVFHEPLLALDGGADGLDHIRYLVQESADYLHSGGIWLIEMMIGQAPIVAKMLSETGYHNIQIFSDLAGIERFVLAYR-C
MKLITAIVKPFTLDDVRSALEQLGVLGMTVSEVQGYGRQKGHTEVYRGAEYAVDFVAKLKIEVVTDDAGVDKVIDAVATAAHTGKIGDGKVWVTPVDTVVRVRTGERGADALMPLRLAILEATRILEGVASPRNDAELIAAHVLGVERGRLPLTP--LVDPPVVESMRRLVEQRSKRVPLQHLTGWAALGDITVNVGAGVFVPRPETELLLEWGLKLLK-EYPVVVDLXTGSGALALAVAHARPDAVVYAVDNDATALAWARHNADARAATPIRLYSGDVTDVFADGLVDLVLCNPPYVPEGT--QVPREVAHDPPQAVFAPGGGLAVIRHIVGMAARLLRPGGGVAMEHDDTQGSAVPELLRSRKLTDVRGHQDLAGRPRFATALR--
MRKVEAIIRPFKLDEVKIALVNAGIVGMTVSEVRGFGRQKGQTERYRGSEYTVEFLQKLKLEIVVEDNQVDMVVDKIISAARTGEIGDGKIFISPVEQVVRIRTGEKNTEAVMQLWQWRIEAIADAVD--VEVAEVDWLLRGITALDGLALRLGSDAQINKLNIEELDALWQKRLKRLPVQYIASSQPWRQFELSVSPSVLIPRPETEYLIDLAIGAVKNQFGNWADLGTGSGAIAIGLADAFTQATIHAVDISPEALKIASSNARNLGLERIKFYQGKWWEPLAKGKFSGMVSNPPYIPTSTVLTLQPEVVHEPHLALDGGTDGLDCIRQLITSSPEYLQPGGVWLIEMMAGQADTVFQLLQNHGYCNIEIHSDFAGIERFAVAYNRV
MKKIEVVIKPFKLEDVKAALTDAGISGITVTETRGYGRQKGHTELYRGAEYVVDFLPKVKLETVVPDELVENVVEAVTVAARTGRIGDGKIFISDVLDAIRIRTGERGIEAIMSITEALREAARDLAS--TARLDTELLMAHSLGIERDALLLGSG---EKEAPLSFFEAIKRRKQNEPVAYILGYRDFWTLRLTVTPDVLIPRPDSETLIETAIAYFREAPENILDLGTGSGALLLAALDEWKDAKGLGVDASPEAIKIARLNADKCGAPRVEFKIGHWGRGI-QQKFDLLLCNPPYIARD--AMMPADVLYEPHLALFSGDEGLDDYREIIPGIPSLLTERGIACLEIGFDQAENVSMIAKETGL-RSRIFYDLEQRPRCVL---SR
MKLVTAIIKPFKLDDVREALAELGVHGLTVTEVRGFGRQKGQTEIYRGAEYTVSFIAKIRVETVVADERVPDIIQAITETARTGRIGDGKIMVTNVEQMVRIRTGETGEGALM---DLLQQAGERLFGIEEAAFEARLLLCWACGWTRMELMQHDG--IPAEGVDRFQRAIQRRSQREPVAFITGEQGFWTLDFHVSPETLIPRGDSETLLEALLDHKPDSVRSILDLGTGTGCLLLSALSEYPRAWGLGVDIAPAAAALARRNAGRNGLDRVAFMAGDWAAAV-GGRFDVVLSNPPYIEHADMAHLMPDVAYEPHRALDGGDDGLVAYRILCRSLPHLLMPNGCAVLELGMGQADAVTELAEAEGLAVLECRKDLGGVERALVLA-FS
MKLVTAIVKPFTLDDVKAALEQAGIHGLTISEVQGYGRQKGHTEVYRGAEYAVDFVPKIRVEVVVDDDTAGTVVQLIVDAARTGKIGDGKVWVTAVESIVRVRTGEEGVDAIMPAAEVVRSATRTLQGVDSAHVEAQLICAHVLGIDRGRLMIAD--DLDATAVAEVERIVAARVRRTPLQYLLGRAASGRLDLAVGPGVFIPRPETELLVEWTLAALPAPGPVVVDLCAGSGTIALEIAHARPDARVHAVELHDAALEWLRRNAHERAATPVEVHRADATDTLARGRVAAVVSNPPYIPVTD--DLPAEVLHEPATALFGGGDGLVVVVALVDLAAALLAPGGLLAVEHDDTTGDAVAAVVSAEGFGTVEQHTDLAGRPRFVTARRTR
MKKIEAIIKPFKLEDVKDALVEAGIEGMTISEVKGYGRQQGHSELYRGAEYVVEFIPKVKIEIIVSSQKADIAISAIKGAARTGKIGDGKIFVSDISKVIRIRTGEEDEEALMIIKEGLAWARAQLESCDRPQFEAELLLAHHLQKDRMYLVTHDNDVM--EDPESYRHLVERRAANEPYEYIVGSASFYDLHLEVEKGVLVPRPETEILIDLVAGIIEEKISRIAEIGVGSGAISIVLARKFPELNIVATDISEIPIKVARKNIETFGLKQIELRRSNLIDEV-DERVELVVSNPPYIAEGF--LLESNVVYEPKEALFGGRVGDELLKQIILDVKEKGI--RWLACEMGYDQKEPIASFVKEIGVQSIKFYKDLVGFDRGFIIKF--
MKKIEAIIRPFKLDEVKIALVNAGIVGMTVSEVRGFGRQKGQTERYRGSEYTVEFLQKLKIEIVVDDAQVDLVVDKIIAAARTGEIGDGKIFVTPVDQIIRIRTGEKNFEAIMELWRWQKQAKLSAIE--ISPLEVDWLLQEIAGFDRLTLRLETTTQLNSFSLPDLDALWQQRLQRVPIQYLAGRTPWRKFRLKVGPGVLIPRPETEDLIEIALKAAQTRQGHWVDLGTGSGAIAIGLADAFPDANIHAVDRSSEALAIAQENARTLGFDRIQFYQGSWFAPLSRGKLAAVVSNPPYIPSAIVTQLQPEVVHEPHLALDGGTDGLDCIRHLVVTAPDYLCSNGIWLIEMMAGQADSVLELLRDCGYHSMQVFRDFTGIERFVLAYR-S
MKKVEAIIRPFKLDEVKIALVNAGIVGMTVSEVRGFGRQKGQTERYRGSEYTVEFLQKLKVEIVVEDNQVDMVVDKIIAAARTGEIGDGKIFISPVEQVVRIRTGEKNTEAVM---DLFRDLRKRIA-SET-ESILYRVLEEVPGITRADIISQKAVSLTAKEISALDSIIDRINQNEPVQYILGKADFFGREFVVNPSVLIPRPETELLIEEVLKHATPAPGKISDIGTGSGCIAITLSCELPQKQVYAFDISEVALKTAKGNADKLN-AHVTFQQVDILNEI-LNDFEFIVSNPPYVAVSEKDAMNANVLYEPHLALFPDDDPLIFYKIIAERGVRSLRSGGRIIVEINERFGKEVKEVFMNAGLRDACILKDLQGKDRIVSAV--K
MRKVEAIIRPFKLDEVKIALVNAGIVGMTVSEVRGFGRQKGQTERYRGSEYTVEFLQKLKVEIVVEDNQVDMVVDKIIAAARTGEIGDGKIFISPVEQVVRIRTGEKNTEAVMQLWQWRNVAIQAAMG--ILPAEVDWLLQEVAGLDRLALRLESNAEIPKLSLEDLDKLWQQRLNHLPVQYIAGATPWRKYKIAVSNAVLIPRPETEYLIDLAVVAARKEQGHWADLGTGSGAIAIGLADVFTTANIHAVDYSHEALVVAKANAQNLGFERIQFYQGSWWQPLAKGQFSGMVSNPPYIPTNIIPTLQLEVLHEPHLALDGGIDGLDCIRHLVEISPIYLRSGGVWLIEMMKGQADTVREMLHNQGYCNIQIHKDLAGIERFALAYRSS
MKKIEAIIRPFKLDEVKIALVNAGIIGMTVSEVRGFGRQKGQTERYRGSEYTVEFLQKLKIEVVVEEDLVDTVIDKIMVAARTGEIGDGKIFISDIDRVVRIRTGERDDEALMEARSWYAQALTQAQG--IDPAEVDYLVEAVSGLDRLRLRLLGAGPFE----DKLTKLWRRRLSCVPVQYLTGRAYWRDLELQVNPAVLIPRPETELLADLAIAFCQ-EQPLLADLGTGSGAIAVAVARALPTATLWATDISKQALAVADANIRTYGLERIHLVEGDWFSPLP--AFDCLISNPPYIPSAEVDRLMPEVRHEPRLALDGGADGLETIRLLVAKARRYLRPGGLVAIELMAGQAAAVVELIEKAGYDQIRTVCDWSGIERFVCANAGS
MKKIEAFIRPTALDGVREALHETGVVGMSVSEIRGFGRQRGHREVYRGAEYQVDFVPKLKVEVVVSDEGLEEAVGAIIRGAKTGQIGDGKIFVSSVEEAIRIRTEETGDAALMTVRAALRWASEQLSGVESPSVDAERLVQHALGATRLDLYLHLDRLITPSERAWLRDALRRRCSRIPLQRLTGETEFWSLPFFVNDAVLIPRPETETLVEAALARLSGPRPRVADVGTGSGCIAVSLARDLPESLVVATDASAAALRVARINALRNGVGRVRLVAGDLFDPFGSARFDAVVSNPPYVRRDEIETLQPEVRHESRLALDGGEDGLSVHRRLVACAGRHLSPRGWLALEVGAGQSGPVAEMLKKSEFEEVTRHRDLTGVERVLVAR-RR
MKLVTAIVKPFTLEDVKTALEQSGVVGMTVSEVQGYGRQKGHTEVYRGAEYSVDFVPKVRVEVIVDDSAADQVAQVIVDAARTGKIGDGKVWISPVESVVRVRTGERGSDALMPLRNQLREAEQALRGVPSPEHDARVLAAHVLGVKPGFVWQVA--SLSEEQQERFGWLVRERSRRVPLQHLLGKVFFASVEVFVGPGVFIPRPETEQLHVWALAMLRAPEPVVLDLCSGSGSLGLSIARSVPEAKVALVENDPEALVWTRRNANTPD-ADVDVVGGDVTDLLANGAVDVIVANPPYVPAGT--PTPPEVAFDPPQAVFAGPDGLDVITGLVGNVARWLKPGGAFGVEHDEGHADQVRGLFAHDEFCEVKTMNDLSGRPRFVTGRR--
MKKVEAIIRPFKLDEVKIALVNAGIVGMTVSEVRGFGRQKGQTERYRGSEYTVEFLQKLKLEIVVEDNQVDMVVDKIISAARTGEIGDGKIFISPVEQVVRIRTGEKNTEAVMQLWQWRQAAIAAAID--VSPTEVDWLLQEIAGLDRLALRLESDAQIQQLPLAELDLLWQKRLKRLPVQYIAGVTPWRNFKITVSPAVLIPRPETELLIDIAVAAIAKQQGHWADLGTGSGAIAIGLADALPEATIHAVDYSSAAVAIAQINAQNAKLDRIKFYQGYWWEPLEKGRLSGMVSNPPYIPSSTLSILQPEVVHEPHLALDGGDDGLDCIRYLVETSPTYLKSGGVWLVEMMAGQADAVQEMLQNQGYCDIEIYTDLAGIERFALAQR-L
MKLITAVIKPFRVDAVREALTGMGVHGLTVTEASGYGRQRGHTEVYRGAEYRIDLVPKARLEVVVEDTDADAVMDAIVTAARTGKIGDGKVWAVPVDTVVRVRTGERGPDAVMLLLAEVARATQRLAGVPSPRFDAEELAAYVHDVKRGELHNVR----DGDFDARYWEVISRREAREPLQHITGRAFFRYLELQVGPGVFVPRPETESVVGWAIDALRDAEPMVVDLCTGSGAIALALAQEVPRSRVHAVELSDDAYAWARRNIDASPDSRIELIQGDATRAFPSGQFDLVISNPPYIPLTEWEYVAPEARHDPEMALFSGEDGLHTIRGIERVAARLLRPGGVVVVEHADTQGGVVPWIFREEAWTDAADHRDLNNRPRFATARRVL
MKVVTAVIKPFKLDEVRKALEAFGVNGMTVTEASGYGRQKGHTEVYRGAEYTVDLVPKVRLEVLVDDLDVDQVLGVVAEAARTGKIGDGKIWVTPAEAVIRVRTGETGPDALMPLLEQLRAATGVLTEVPSPRHDTEALAAHVLGIERGALLSQP--EPDASFASRFAELVRRRAGREPLQHLTGEAPFRHLTLQVGPGVFIPRPETELTAGAAIDEAAARVPVVVDLFAGSGAIAVSVATEVRPVMVHAVEREDDAVAWLRRNAAGNS---VIVHRDDVAASLSLGQVDVVAANPPYIPADAT-IRDPEVAHDPPAALWSGADGLDAMRVLADVGARLLKPGGLLVAEHADVQGETAPEVFRRHGWTAVADHLDLAGRPRYVTARR-G
MKLITAVIKPFKLDEVKAALETAGVKGLTVSEASGYGRQKGHTEVYRGAEYKVDLVPKVRVEVLVDDVDADDVIDAIVKAAQTGKIGDGKVWAVPVDAVVRVRTGETGPEALMLLLEEVARATVRLAGVASPRADAEELAAAVHGVKRSELHTVP----DSAFDARFWEGVARREAGEPLQHITGRAFFRYLELKVGPGVFIPRPETEVMVGWALETLHQRDPLVVDLGTGSGAIALSIVQEAPSARVHAVEKDPTAFVYATRNVEELDLGRVRLHLADFADALQNGTVDLVISNPPYIPMSEWEYVPPEVRHDPAAALWGGDDGLDAIRTVERTARRLLRPGGHVAVEHSDMQGNAVYWVFAEEHWRDVRNHRDLTDRDRFVTARLVE
MKKVEAIIRPFKLDEVKIALVNAGIVGMTVSEVRGFGRQKGQTERYRGSEYTVEFLQKLKVEIVIEDAQVDMVVDKIIAAARTGEIGDGKIFISPVEQVVRIRTGEKNTEAVMELSQWRDAAISAAAN--VSCAEVDWLLQEVAGLDSLALRISSEPQIQKLPLQELSKLWQQRINNLPVQYIAKNTPWRHFNIKVSPSVLIPRPETESIIDLVTAATADIQGHWADLGTGSGIIALGLATALNEAIIHAVDSSAQALSMARINAENNGLNRIKFYQGSWWEPLNKGEFSGMVSNPPYIPTNTLPKLQPEVFHEPHLALDGGNDGLECIRHLVDTSSDYLKPGGIWLVEMMAGQADRVTQMLNSNGYSKIEIHRDLAGIERFALAYK-R
MKKVEAIIRPFKLDEVKIALVNAGIVGMTVSEVRGFGRQKGQTERYRGSEYTVEFLQKLKVEIVIEDSQVDMVVDKIIAAARTGEIGDGKIFISPVEQVVRIRTGEKNTEAVMQLWRWRNSAIAQAID--ISPAEVDWLLLEVAGLDRLALRLESEPEIQALPLEDLEQLWQRRLNRLPVQYITGVTPWRQFKIAVSNAVLIPRPETEYLIDLAVAAATKNSGHWADLGTGSGAIALGLADAFPKATIHAVDYSPEALKIARDNARNLGFNQIKFYQGSWWEPLAKGEFSGMVSNPPYIPTSTVATLQPEVVHEPHLALDGGSDGLDCIRQLIEISPGYLRPGGVWLIEMMAGQADTVRTLLAKQGYCNIQIHADLAGIERFAIASI-K
MKLITAVVKPFKLDDVKTALEAFGVTGMTVSEASGYGRQRGHTEVYRGAEYEVDLVPKVRIEVLVDDADAEDVIDVIVKAAQTGKIGDGKVWSIPVETVVRVRTGERGVAALMPLRAALAEAASILAGVVSPHADAEQLAAFVLGCPRTHLLAAG--ALPAGRHEVFRQLVARRAQRVPLQHLTGSVGFRRLELAVGPGVFVPRPETEVLAGWCIETLRAAQPLVVDLCTGSGAIALSIAQEVPAARVFAVDDDPVATAWAQRNVAGTGLGRVVVLCADAAVALPDGQVDLVVANPPYLAEGDRQLLEPEVRHDPPRALWSDADGLAGPAMIVEAARRLLRPGGRVAVEHGDGQRAAVVGLFDR--WSEVAAHQDLTGRDRFVTARR--
MKKIEAIIRPFKLDEVKIALVNAGIVGMTVSEVRGFGRQKGQTERYRGSEYTVEFLQKLKIEIVVEDSQVDMVVDKIIAAARTGEIGDGKIFVAPVDQIIRIRTGEKNMEAIMELWQWWQMARQQALQ--IDPAEVDWLVRAISDVDGLSLRLQSQAAIPRYGLPALETLWQRRRQHIPVQYLVGQTQWRDFTLQVSTAVLIPRPETELLIELVHAAVAQEAGTWVDLGTGSGAIALGLAKALPRAHIIAVDCSAEALALAAANAAANGLDRIELRQGHWFTPLARGQLAGMVANPPYIPSAMVATLAPEVAHEPRLALDGGPDGLTAIQHLIDAAPDYLQANGLWLIEAMAGQPATILQQLQQHGYCDLQRHRDLAGLERFVQARCSQ
MKKLEAIIKPHKLEAVKEALHEIGVAGMTVSEVKGFGRQKGHTEIFRGAEYTVEFVPKIKVEIVVDDALAEKAEDAIVKAARSGSIGDGKVFTYDCEAAVRIRTGERGPDALMTCKAILDWTSEYLERDEHPRLSAEWLLSGVLGLSRIELYTNFDRPLDSLELAAMHAAIERRVAGEPLQYVTGETAFRHIVVNCKSGVLIPRPETELLVEEVLNHLSAYPALVLEVGCGTGCVACSLAHERAKTHVITTDVSPDAVALARLNRDKLGLCLVDVLECDLASKVDMGHFDALVSNPPYIPSEVVEELPYEVSFEPHLALDGGTDGLDVYRRLLKLAEQALLPGGLFAVELFETTLEEAAGLAHAQGWQSIEVHEDYTHRPRFLLAV-RA
MKLVTAIVKPFVLDDVRTELELLGVLGMTVSEVQGYGRQKGHTEVYRGAEYEVDFVPKTRVEVVVDDSVVDKVVDAVVRAARTGKIGDGKVWVTPVETLVRVRTGERGSDALMPLRLAVLEAERALAGVASPRVDAELLAAHVLGVERTRLPLVP--LVDAVVVEAIRQLVEQRVRRVPLQHLLGTAVLGRVTLAVGPGVFVPRPETELLLEWGLGALR-SAPVVVDLCTGSGALALALAHERPDAVVHAVERDPAALAWARRNADAQVETPIRLHAGDVADLLSDGTVDLLVCNPPYVPEGT--PVPPEVAHDPHHAVFAPGAGLDVIRHVVDCAVRLLRSGGALAIEHDDTHGESAPALLSARRLTDVVDHPDLTGRPRFVTARR--
MKKVEAIIRPFKLDEVKIALVNAGIVGMTVSEVRGFGRQKGQTERYRGSEYTVEFLQKLKVEIVVEDNQVDMVVDKIISAARTGEIGDGKIFITPVDQVIRIRTGEKNLEAVMELWQWFTQARLAAVD--IPVSEVDWLLQEVAGLDKLALRLESDLEIPSMPFSKLATLWQQRVDRMPVQYLTGVAPWRNFLLSVSPAVLIPRPETECLIELAVAAVENKAGCWADLGTGSGAIALGLAYAMPAAQIHAVDYSAAALEIASYNAQKLGFTRIQFHQGSWWEPLNKGEFSGMVSNPPYIPSTLISELQPEVAHEPHLALNGGSDGLDYIRHLIEVSPIYLRSGGIWLIEMMAGQAPVVAELLRQQGYCQIKIFSDLAGIDRFALAYR-A
MKKVEAIIRPFKLDEVKIALVNAGIVGMTVSEVRGFGRQKGQTERYRGSEYTVEFLQKLKVEIVVEDSQVDMVVDKVIAAARTGEIGDGKIFISPVEQVIRIRTGEKNTEAVMQLWQWRHRAILAAGD--VPRVEVDWLLQEVAGLDRLALRLESDPQMQDLSLEELDHLWQRRLNRLPVQYIAGVTSWRRFKIAVSSAVLIPRPETEYLIDLAVTAAASRSGHWADLGTGSGAIALGLADAMPEAIIHAVDYSPEAMAIAQTNAQNLHLERIRFYQGSWWEPLSKGQFSGMVSNPPYIPTSTLPTLQPEVFHEPHLALDGGADGLDCIRHLITISPNYLRPGGVWLIEMMAGQAEAVRELLEAQGYCNISIHADLAGIERFALAYR-S
MKQITAVVKPFKLDDVKAALEVLGVQGLTVSEVQGFGRQRGHTEVYRGAEYTVDFVPKVKIEVIVAETDVDKLVSAIVEAARTGKIGDGKVWVTPVEGLVRVRTGERDADAIMAVRELLAEATTRLAGVGSARVDAELLLAHVLGVTRARLPLRD--AVTPAEARDYDVALDRRAAREPLQHITGTAPFRHVELAVGPGVFVPRPETELLVDAVLPHLR-DRPEVVDLCAGSGALAVAVADELPTAAVTAVERSPAALPWLRRNTAG---TRVTVIAADVGDALRAGRVDAVVANPPYVPLAS--PVDPEVRADPPEAVFGGSDGLDVVATVIGRAATLLRPGGVLAVEHDDTHGTTVPALLRADGWQAIEARSDLAGRPRYALARRAG
MKKIEAIIRPFKLDEVKIALVNAGIVGMTVSEVRGFGRQKGQTERYRGSEYTVEFLQKLKIEIVVEDNQVDLVVDKLISAARTGEIGDGKIFVSPVEQIIRIRTGEKDLEAIMELALWRDRAKQDAIG--VSPDEVDWLLEEVAGLDKLSLRLESESQIHKQPLSVLTELWQQRLQRMPVQYLVGVAPWRHFSLKVATGVLIPRPETELLVDIAVRAIQAVSGYWVDLGTGSGAIALGLAEALPDARIYATDTSAEALAIARQNAIALGFEQIKFCQGSWWSPLEKGRVSGMVSNPPYIPTAEIARLQPEVAHEPRLALDGGSDGLDCIRHLVETAPDYLRPGGIWLIEMMAGQAEQVVQLLQKRGYDKIQIFCDLANIERFALAYR-C
MQKIEAIIRAYKLEEVKIALVNAGIVGMTVSEVRGFGRQKGQTEQYRGTKYRVDFLPKVKLEVVVENGLVDMAVEKILAAAHTGKIGDGKIFISPIEQIVRIRTGERNLEAVMELWQWRQDACKSAAG--VPTAEVDWLLKEVAELDPLVLRLESESTIQSQPLPVLTQLWQKRIHRCPVQYLAGVTPWRHFSLRVSPAVLIPRPETESLIDLAVNGVAMSSGHWADLGTGSGAIACGLAEVFPHGTIHAVDCTEEALAIAQLNAQQLGMEKIKFYHGYWYSPLEKGQLSGMVANPPYIPSNSLKQLQPEIYHEPHIALDGGRDGLDCIRQLIDMSGDYLRPGGVWLIEMMAGQADKVVQLLQNHGYSEIQIFPDLAGIDRFALAYREV
MKVVTAVIKPFKLDEVRAALLAFGVQGMTVSESSGYGRQRGHTEVYRGAEYTVELLPKVRVEILVDDEDAEDVVDVIVRAARTGKIGDGKVWTQPVETVIRVRTGERGPEALMSLRAAILDATRTLEGVASADVDAQELAAHLMGVPRTRLGLTP--LVEQSFLTDYQALVERRAQRIPLQHLTGSVQLGRATVAVGPGVFVPRPETESLLVWALHAIA-ERPVVVDLCTGSGVLALAIAAERPDARVIGVERSSAALAWARRNVTN-AGTKVELRGGDIFDLLVEGLADLVTANPPYVPEGT--AVEPEVAHDPPEAVFAGPDGLAVIRPLLSVAASLLKLGGVLAIEHDDSHGETVPALLRSRRLTDVEDHSDLAGRPRFVTATRTP
MKKVEAIIRPFKLDEVKIALVNAGIVGMTVSEVRGFGRQKGQTERYRGSEYTVEFLQKLKIEIVIEDAQVDTVVEKIIAAAQTGEIGDGKIFISPVDNVIRIRTGERDMAAIMTLYRWRIQALEQALG--ADPLGVDWLLREVGGIDRLQLRLLPSRPLAACTLEHLDRLWRQHLDHTPVQYLAGFTHWWRFRLQVSPAVLIPRPETELLVDWVEQWAQQPRGHWADLGTGSGSIALGLATILPQAQIHGVDCSAAALAIAQSNAQSLGLPAIQWHHGHWFKPLERGQLQGIVANPPYIPTATIATLDPEVQHEPHLALDGGQDGLDDLRHLITTAADYLQDAGVLVLEMMAGQGEAVRSLLHQQGYRAIEICNDLSGLDRFAVAQRQT
MKKIVAIIRPFKLDEVKIALVNAGIVGMTVSEVRGFGRQKGQTERYRGSEYTVEFLQKLKVEVVIEDAQVDMVVDKIIAAARTGEIGDGKIFVSPIEQVVRIRTGEKNVEAVMELWAWRRWARSVAAK--ISEREIDWLLQSVANLDRLTLRLESPRSIPSMSLDRLSALWHDRVAHQPVQYLIGTAFWRDFELVVSPAVLIPRPETESIIDIAIANANNKQGIWVDLGTGSGAIAIGLAKELPDAQIYAVDYSAAALKIACLNATKLDLQRITFSQGNWWSSIAQGRVAGMLSNPPYIPSEEVLRLQPEVVHEPHLALDGGFDGLEAIRVLVETAPAYLQPGGIWLIEMMAGQGCAVIELLTKQGYTDIEIINDLAGHDRFALARR-N
MKKIEAIIRPERLTIMKEALEELGYPGMTVTDVKGHGAQRGITEQWRGRTYRVDLLSKVKVELVVSDGDVEKIVQCITKESQTGSIGDGKIFISNIEDVLRIRTGERGEKAVMTVLRLLDWTKGHFGGVDSPRLAAEVLLGHALNCQRVMLYARFDYQPTPAELSAFRELVRRAAEHEPVAYLVGHKEFYSLTFRVTPDVLVPRAETEILVAEAVGHLRTRPGIMWDVCTGCGCVAVATAHQVPDVRVLATDICAKALAVAEENVRRHGLERVRCRQADLLA-LPDEDFDVIAGNPPYVANG--HPVGETVRREPRIAVFAGPDGMALLGPTIRSAAGLLRAGGKLILEFGYDQADSVRDAIAATGYDEPKILCDHQEIERVAVAARRG
MKKIEAIIRPFKLDEVKIALVNAGIVGMTVSEVRGFGRQKGQTERYRGSEYTVEFLQKLKIEIVVENDQVDLVVDKIITAARTGEIGDGKIFISPIEQIIRIRTGEKDLEAVMELKYWRISAIAKAKG--IEAGEVDWLLQRVTTLTKLDLRLESHQDILRKSLRELTQLWQQRLTRVPLQYLAGYTHWRDFDLKVSPDVLIPRPETEAIVDLALEAIASATGTWVDLGTGSGAIALALAQVLPKSTIYATDVSHTALNIAKENAKMLDLARIIFKQGSWWSPLEQGQVSGMVANPPYIPTYMIPQLQSEVSHEPHLALDGGDDGLMCLKHLLETAPLYLRSGGIWLSEIMMGQSPRLVEMLANQGYHQIQAFTDLAGSDRFVLGYR-K
MKLVTAIVKPFTLEDVKSGLEQAGVLGMTVSEVQGYGRQKGHTEVYRGAEYSVDFVPKVKVEVVVDESAVDKVVDVIVEASRTGKIGDGKVWVTSVDSVIRVRTGERGTDAIM--RASLHDATQVLKAVPSPAVDAELIAAHVLGVQRTRLGLTP--FFSDGQAEDFDTLIARRAKREPLQYITGVAAMGEIDVAVGPGVFIPRPETELLLGWALASLEAHPPLVMDLCSGTGALALAIAHARPDADVHAIEIDPAALEWLQRNRQLREASTITVYRGDVTDLLSTGAIDVIVANPPYVPSAA--NVTAEVAFEPPAAVFAGQDGLDVIRPMVANVARLLRSGGAVGIEHDDSNGAGVCAILEGHGFSDVVEHCDLAGKPRFVTANR--
MKLITAVIKPFKLDEVKAALETFGVRGMTVSEASGYGRQKGHTEVYRGAEYKVDLVPKLRIEVLVDGEDADDIIDVLVKAARTDKIGDGKVWAVPVDTVVRVRTGETGPDALMLLLDEIARATARLAGAASPRADAEELAAAVHDVKRSELHGVP----DGSFDARFWEFVARREAGEPLQHITGRAFFRYLELKVGPGVFVPRPETEVMVGWALETLRDRDPLVVDLGTGSAAIALSIALEAPRARVHAVEKDPTAFVHATRNIEELDEGRVRLHLGDFASALPNGTVDLVVSNPPYIPMSEWEYVPPDVRHDPAAALWGGDDGLDAMRVVERTARRLLRPGGHVAVEHSDLQGNAVYWTFPEENWRDVRNRRDLTDRDRFVTARMSD
MKKVEAIIRPFKLDEVKIALVNAGIVGMTVSEVRGFGRQKGQTERYRGSEYTVEFLQKLKVEIVVEDNQVDMVVAKIIEAARTGEIGDGKIFVTPVEQVIRIRTSEKDHEAVMALQRWWHWAIIPAPE--SGLRELKQFLRAFTGLSPLEITLRR-PQIHKLPLTELQERWQRRWQRVPLQYLIGVAHWHDLELVVTPSVLIPRPETEELLAVVAATVPPQQGHWLDLGTGSGAIAIGLARLFPAALIHAVDCSSEALEVAQVNIQKYALDRVRCYVGNWFDPIVQGQVQGIVSNPPYIPTSVVATLQPEVQHEPLLALDGGTDGLQAIRQILETAPEYLQPQGWLFIELMATQGKAVAALAMATQYERVEILRDLSGHDRFLLAQT-P
MKKIEAIIKPFKLDDVKSALSEVGITGMTISEVRGYGRQKGHSEMYRGAEYVVEFVPKIKLEIVVSADRATEVVAKIREHAYTGKIGDGKIFVSPIEYAVRVRTGEENKEAVMHVAQLMQRAVLVLAGVESALVDVQLLLGHCLGKTRTELFLYPENPVSSGSEAAFNLLLARRVQREPLAYILGEQEFWSLDFKVNSHVLIPRPETEFMLEKVLASAGASVTPVLDLCTGSGVIAVVLAKEL-GRPVVAVDISEEALQVARFNAHRHHV--INFIRSDLFANIELHQFGLIVSNPPYVSRGAIHELEPEVAYEPHLALDGGADGLDFIRRMRDDLPKYLSLGGEVFIEFGADQGAAIADLFAESSFTDVHVLQDYARRDRVLYARLHN
MKKIEAIVRPFKLDDVKIALVNAGIVGMTVSEVRGFGRQKGQTERYRGSEYTVEFLQKLKIEVVVDDKDVDMVVECIITAARTGEIGDGKIFISPVEQIIRIRTGEKNLEAVMDFWTWYAQARRQASQ--VPIGELDWLLVEWAGVDRLRLRLQV-GDLPGIDLERLDQLWQRRLIRVPVQYLAGVVGWRNFRLQVSPGVLIPRPETELIVDLAWELTATRRGVWADLGTGSGAIALALAEAMPEATIWAVDRSTAALEIAHLNAMHTGLHRIHLALGNWFEPLTAGHLAGMVSNPPYIPSAEVPALQPEVAHEPHGALDGGSDGLDCLRHLVKTAPAYLRPGGVWLVEVMAGQAPTVMELLWAKGYQEITAHRDLAGIDRFVSARYTA
MKKVEAIIKPFKLDEVKESLSEIGVHGMTVTEVKGFGRTGGKKEVYRGSAYVVDFVPKVKLEIIVPDETVRQVVTVITEGARTGRIGDGKIFVSSVDEVIRIRTGETGEDAIMTTLKVLDWTANRFTGIPSPRLEAQVLLAHVLGCDRTRLYMDFEKPLGDDELASYRGLIQRRLSGEPVAYLVGHQEFWSLSFQVGPEVLIPRRDTETVIEQVLDQIGAAALRIADVATGSGAIAITLAHELPSASVIATDLSQAAAAMATDNAARNQVARVEVRVGDLLAPLAEAPFDVLVSNLPYVPAGDIEGLAPEVQREPRLALDGGDDGLHLLRRLIADAPALLSDTGLLVLEHGFDQDAAVRALIDATGFEPAQTRLDLGKQPRVSWARRQP
MKLVTAVIKPFKLEDVKGALSALGIAGLTVSEVQGYGRQKGHTEVYRGAEYQVDFVPKVRIEVVVDDIDAAKVVDALVAAARTGKIGDGKVWVTSVDEVIRVRTGERGLDALMSLGPVLAGAVRRLTGVASPRFDAEELAAFVLGVPRSRLLLAE--GFDQPQAARFDDLVGERARRVPLQHLTGVAGFRHLELAVGPGVFVPRPETELLAGWAIERAR-PRPVVVDLCSGSGAITLAVANECPDATVYGVEREELALAWARRNGEARRVRSVTFVHGDATAVLADGTVDVVVTNPPYVPDGS--TVSPEVAHDPAAALWGGPDGLDVVRRLLVRAAALLRPGGVLGIEHADVQGESLPALVNRHEFEDVADHRDLADRPRFTTARRAG
MKKVEAIIRPFKLDEVKIALVNAGIVGMTVSEVRGFGRQKGQTERYRGSEYTVEFLQKLKVEIVVEDAQVDMVVEKVIAAARTGEIGDGKIFISPVEEIVRIRTGERNLEAVMNLWLWRQEARRSAVD--IPVAEVDWLLQEVAGIDPLSLRLESASHIERYPLPVLTQLWQRRLCRLPVQYLVGITPWRRFSLKVSPAVLIPRPETEYLIDLAVSATGQDAGQWADLGTGSGAIALGLAEAFRSATIHAVDYSHDALAIAQLNAQQLGFSRIQFYQGSWLSPLAKGQLSGIVSNPPYIPRDELQQLQPEVRHEPLMALDGGIDGLDCIRHLIRTAPDYLRPGGVWIIEMMAGQGDTVAQLLHQQGYCQIQILPDLAGIDRFALAYRQE
MRKVEAIIRPFKLDEVKIALVNAGIVGMTVSEVRGFGRQKGQTERYRGSEYTVEFLQKLKLEIVVEDNQVDMVVDKIIAAARTGEIGDGKIFISPVEQVVRIRTGEKNTEAVMQLWEWRQAAIAASID--VSPAEVDWLLQEIAGLDRLALRLESESHIQQLPLEELEILWQKRLKRLPVQYIAGVTPWRQFQITVSPAVLIPRPETECLIDIAVAAVAKQQGHWVDLGTGSGAIAIGLADALQEATIHAVDYSRAAIAIAQINAQNAKLDQINFYQGYWWEPLEKGQFSGMVSNPPYIPTSTVSTLQPEVVHEPHLALDGGEDGLDCIRYLIETSPSYLKSGGVWLVEMMAGQADAVREILQNQGYYNIEIYADLAGIERFALAYK-L
MKKVEAVIRSHKLEDVKLALVGAGVIGMTVSEVRGFGRQKGQTTRYRGKEYKIDFFAKVRIEVVIDDELVEQVVQEVSLAARSGEIGDGKIFVSPVDDIIRIRTGEKGITAIMEVFLWRRESLSEAIG--IPTQELDWLLQEMADLDALSLRLASDRDVATCSFLELKMLWERRIQRVPVQYLAQVTRWRDFKLMVAPGVLIPRPETELIIEIAQRATCPPRAHWVDLGTGTGAIALGLTNIFPQAAIHAVDSSEVALAIAKENAQLTKLNRVTFHHGSWWQPISKGQITGMVSNPPYIPTQELPTLQPEVFHEPHLALDGGDDGLDAIRYLAQSAPNYLVSGGIWLIEMMAGQGAKVVNILSEQRYRDIKIIQDLSQIERFVLAYR-K
MKKIEAIIRPFKLDEVKIALVNAGIVGMTVSEVRGFGRQKGQTERYRGSEYTVEFLQKLKVEIVVEDEHVDMVVEKIVSASRTGEIGDGKIFVSPVEQIIRIRTGEKNLEAIMELRQWQKQAKIDAIE--ISAIELDQFLEALTDLTHLDIRLDSDPSIQNQPWSAIVKLWERRITRVPLQYLLGVVHWRNFALKVSPAVLIPRPETELIIDIAVSYHAAGSGNWVDLGTGSGAIALGLASVFPQAMIHAVDCSWSALAIALENAQSLGYNRVKFYQGSWWAPLHKGKVSGMVANPPYIPSQELPNLQPEVVHEPHQALDGGESGLDCIHHLVQTAPQFLQPGGIWIVEMMAGQGQAVTSMLESAGYRDIKILPDLAGIDRFAIAYVQW
MKLVTAVIKPYQLDAVKEALHALGVAGLTVSEVQGYGRQKGHTEVYRGAEYTVEFLPKIKVEVVTDEIDVEKVVDAVVNSARTGKIGDGKVWVTSVDDVVRVRTGERGLDALM------TRATARLAGVESPRVDAELLAAHVLGIGRGRLLLVD--TVRAAELRRFEELVARRARRIPLQHLLGTAAFRHLELAVGEGVFVPRPETELLAGWGIEH---PGATVVDLCSGSGAVALSVADESGAARVVAVERSPSALIFLRRNAAAF--PAVRVVEADVTALLRYGQVDVVLCNPPYVPDGT--AVPPEVAHDPAEAVFGGADGLSVIRPVIALAAALLRPGGMVGIEHDDVHADAVPALLEADGFTMVEGHPDLAGRPRFATARR--
MKKVEAIIRPFKLDEVKIALVNAGIVGMTVSEVRGFGRQKGQTERYRGSEYTVEFLQKLKVEIVIEDNQVDTVVEKIIAAARTGEIGDGKIFISPVEKIVRIRTGEKDLEAIMELWQWCQEARSQAAN--VPLQEIDWLLQTVADLEKLELRLQSTSQINQIPLIQLTQLWQRRLERLPVQYIAGITPWRNFFLQVSNAVLIPRPETECLIDLAIAAAHDIPEQWADLGTGSGAIAIGLAEVLTNATIYAVDISAAALAIAQKNAQTLGWNRIHFNQGSWFEPLQRGQLNGIVSNPPYIPSQIVPQLQPEVAHEPHLALDGGADGLDCIRHLINQAPDYLQPEGILLFEMMAGQAAEVRQLLNSQGYQKITIHRDLAGIERFALAYR-K
MRKVEAIIRPFKLDEVKIALVNAGIVGMTVSEVRGFGRQKGQTERYRGSEYTVEFLQKLKVEIVVEDSQVDMVVEKIIAAARTGEIGDGKIFISPVEQVVRIRTGEKNLEAVMALWQWRQEARKSALG--VPTAEVDWLLTEVAGLDSLTLRLESEPQINPFPLSVLSQLWDQRIDRSPIQYLAGVAPWRHFRVNVSPAVLIPRPETEYLIDLAVSAVKNGSGHWADLGTGSGVIALGLAGVFPAATIHAVDYSADALAMAQQNAQQLGCQRIQFYQGSWWEPLDKGHFSGIVSNPPYIPSTLVQQLEPEVRHEPHLALDGGSDGLDCIRHLIETSPNYLRPGGIWLIEMMAGQADAVTQLLEEQGYCHIQIVSDLAGIDRFALAYRET
MKKIEAIIRPFKLDEVKIALVNAGIVGMTVSEVRGFGRQRGQTERYRGSEYTVEFLQKLKIEIIVEDSQVDLVIDKVVAAARTGEIGDGKIFISPVEGAIRIRTGERDAEAVMTLRDWWQRQRQFT-P--TLAGELDWLVRQVTGWDTLTLKWGNG----GEFLPRLEALWHTYTQRQPLQYLVGTTSWRNMELQVAPGVLIPRPETELLVDVAVQSAKNTDGQWVDLGIGSGAIALGLLRELPGIHVHGVDCSEIALQIAKYNAVALELHRLTLHQGDWFTPLGRGHIQGMVSNPPYIPTHLLATLAPEVQHEPRLALDGGDNGLVYLHYLVQTAPAYLCPGGLWCVETMSGQTEVVVNLLQQQGYQNIEIHRDWGGHDRMVLARWGG
MKMIIAIIKPFKLDNVIEALSDIGVSGITATEVKGFGRQKGHTELYRGAEYTVDFLPKVKLEIAIAANQVDGVVEIIRVAAKSGKIGDGKIFVSSLDQVFRIRTGEIGSVALMSIQDYLN----------SDIIDIVPLLSLALNKNHVQLITHYDYQPNNEEKTQLNQLIKQRQFGIPFAYLSGTKGFYHLDFKVTPSTLIPRPETELLIDIALGLFDKQTCKVLDLGTGSGIIIITLGDKNPQWHLTATDSSINALDIAQQNAKT----NINFQLGSWFKATPNQIFDLIISNPPYIKQSDPHLN--DLSFEPQSALVSGKDGLDDIRTIINNAPQHLNKKGYILLEHGFDQQQEIIQLLSN-NFFNIQKFKDYNQQDRALLAQ-IK
MYKIEAVIRHYKLEEVKNALTARGITGLTATEVRGFGRQRGHKEQYRGAEYTVDFLPKVKIEVIVKDDDLTGAIDTITNSARTGKVGDGKIFVSRLDQVIRIRTSESGAEAIMTVRRILEWTTDYLKGSESPRLEAEILLAHARKCPRIKLYTDFDEVLTEPVRAQMRDFVKRRANREPVAYLVGHREFFSLSFEVGPGVFIPRPDTETLVMETIGLAKGESPRILELCTGSGCISVALAVNLPKSQLTAVELDDVPFATAQRNAEKHKVDRIDFRQGNLFEPVGGEPFDFIVSNPPYIPDGEIPTLEPEVSHEPRLALAGGADGLDVIRTLAREVPKHLKSGGYFLFELSPEQAPAALELFAGETYRPGVVHNDLTGAARVIRVQ-KI
MRLITAIIKPFKLDDVKAALEQFGIKGMTVSEASGYGRQRGHTEVYRGAEYQVDLVPKVRLEVLADEDDAEDVIDVIVKAAHTGKIGDGKVWSVPVDTVIRVRTGERGPEALMFLLDEIALATARLAGVPSPRTDAEEIAAFVHGVRRSELHTVK----DSEFDALFWEGVARREAREPLQHITGHAYFRYLELAVGPGVFVPRPETEVMAGWAIETLRENAPLVVDLGTGSGAIALSIAQEVALAEVHAVEVDPAAYTWAKRNISELG-GRTHLHPEDLAEALPNGKVDLVISNPPYIPPGAI-PRDPEVRYDPSRALYGGDDGLGEVRAVERTARRLLRPGGWVAVEHADEQGRAVYLTFPEDNWRDVRLRQDLTRRDRFVTARLQD
MKKVEAIIRPFKLDEVKIALVNAGVVGMTVSEVRGFGRQKGQTERYRGSEYTVEFLQKLKIEIVIEEDQVDTVVDKIINAARTGEIGDGKIFISPVDQIVRIRTGEKNLEAVMELARWREESIDRAIS--IPPQEVDWLLQSLAGLSSLSLRLESTAEIPPIPFSELKQLWEKRLQRIPVQYLVGETPWRDLMLKVSPAVLIPRPETEILVELALNYGADSRGHWVDLGTGSGAIALSLAKALPNAKIHAVDDSPEALAIAQENAKNLGLNQIEFHQGSWFSPLSQGKISVMVSNPPYIPTATLAELQPEVRHEPLTALDGGNDGLDAIRHLVNTAPQFLHSGGLWLVEMEARQGDAVKALLTENGYHPIAIHKDLAGIERFALAYVDH
MKKIEAIIRPFKLDEVKIALVNAGIVGMTVSEVRGFGRQKGQTERYRGSEYTVEFLQKLKVEIVVEDSQVDMVLDKVITAARTGEIGDGKIFISAVEQIIRIRTGEKNLEAIMQLQGWIEQAHAECAG--VSPNEIHWFLQELGGLDRLTLRLQAQPAIPLVPWSELTQLWQRRLTRIPLQYLAGRTYWRHFTLKVSPQVLIPRPETELIIDLAVSAIENNSGIWVDLGTGSGAIALGLADSFPTAEIHGVDTSLEALAIAESNAETTGLSRIQFHHGSWWEPLQKGQLTGMVSNPPYIPSDIIPTLQPEVAHEPTLALDGGDDGFDCIRYLVETAPHYLRPGGVWIVEMMAGQGEGVARLLEAQGYSGIKIIPDLAGFDRFVIAYKML
MKKIEAIVRHFKVEEIKEALTEVGVKGITASEVRGFGRQKGHRETFRGAEYTVDFLPKVKLEIVVSDDQEPKVVSTIIAAAQTGQIGDGKIFVTNIDEMIRIRTGEMGDEAVMTIRKVLEWTTAHLKGSATPRLDAEVLLAHARQCHRIQLYTHYDEELTEEVRASMRDLVQRRARQEPVAYLVGEREFFSLSFSVNADVLIPRPDSETLIVEAISCLKPRSWRIVDLCTGSGCLAITLARQLPTAQLIATDLSDKALAVARQNLARHSLDRVELRQGSLLEPLEEPPFDLIVSNPPYIPTADIESLEEDVRHEPRLALDGGADGMDLLRPLIAEGAKHLLPGGWMLLEFTSEQAPALMNYAQAQPWSLVQVVKDLSQLPRVLKLQKRS
MRKIEIITRPFKLDEVKQRLTKLGIQGMTVTEVKGFGRQRGHKEIYRGAEYQVDFVAKVKIEIVVDDGLVEEIVSTVQEGARTGKVGDGKIFISPVDNAVRIRTGESGAEALMPLSAVLRAATGILRGIDSARLDAEILVADALSVSRLELYLQHDRWIQAEELRRIAIRLERRSKFEPVAYIVGCKEFYGLDFHVRPGVLIPRPETETIIDAVREWFTPSIFRFADTCTGSGILGVVLATYFPRSQGVLIDISDEALAIARSNVQLHGLQRLLAVQGDLLHPTARNQLDLVVANPPYLAPREVEETMPDVRHEPRLALEGGDTGCLFLQRLVEQAQRALKPGGMVCVEMGWQQEQWVQGQFHGPAWERTAVLKDLAGHDRVVVAHRTT
MKKVEAIIRPFKLDEVKIALVNAGIVGMTVSEVRGFGRQKGQTERYRGSEYTVEFLQKLKVEIVVEDTQVDMVVDKIISAARTGEIGDGKIFISSVDQIIRIRTGERNTEAVMELWQWRKTAIQAAID--ISPVEVDWLLLTIANLDRLALRLESTPRIPELSLTELDHLWQRRLHHLPVQYIAGTTAWRKFQLTVSNAVLIPRPETEILIDLAVAAAQGKAGHWADLGTGSGAIALSIAEVLTNATIHAVDISPAALTIAQTNAENLGFERIQFYQGSWWQPLEKGQFSGMISNPPYIPRDTVLTLQPEVVHEPHLALDGGADGLDHIRHLITVSPAYLSPGGVWLIEMMAGQAETVRELLENNGYSHISIHPDLAGIERFAVAYICN
MKLITAVIKPHRLDEVKEALQAFGVHGLTVTEASGYGRQRGHTEVYRGAEYTVDLVPKVRVEVLVEDDDAGQIIEVIVTAAHTGKIGDGKVWSVPVDAAVRVRTGERGPDALM-LLAEVAQATQRLAGVPSPRFDAEELAAYVHGVKRGELHRVA----DADFDARYWEATARREAREPLQHITGRAFFRYLELQVGPGVFVPRPETESVVGWAIDAVRAAEPLIVDLCTGSGAVALALAQEVPRSRVHAVELDEGAHGWAAKNVEG---SRVTLHHGDALRALPDGQVDLVISNPPYIPLTEWEYVTPEARHDPSLALFSGEDGLDVIRGLERTAHRLLRPGGVVVVEHADTQGGQVPWIFAEDRWADAADHPDLNNRPRFATARRVP
MKKVEAIIRPFKLDEVKIALVNAGVVGMTVSEVRGFGRQKGQTERYRGSEYTVEFLQKLKVEIVVEDHQADMVVDKIVNAARTGEIGDGKIFISPVDQIVRIRTGEKDFEAVMRLWQWYQQAIANLSV--DLRQELDWLLLEISNLTPLDLKLTPAPIVQQVSLEELQQLWQQRLTNKPVQHLTGTTHWRQFHLQVSKDVLIPRPETELLIDLVVDAAQNHLNLWADLGTGSGAIALGLATAFPQGTVHTVDCSREALAVAQRNSQTYGLPQIHFHWGQWFGPLVEGQFSGIVSNPPYIPTEILPTLQPEVFHEPHLALDGGEDGLDAIQEIVAIAPQYLQPGGFLLLEMMCGQDAAVKTLLINQGYEQIQIHPDLAGIPRFAQAYR-I
MKLVTAIIKPHQLDEVKEALEAYGISGMTVSEASGYGRQRGHSEVYRGAEYTVDFVPKVRVEVLVDDIDAGSVADVILKSAQTGRIGDGKIWTVPVEDVVRVRTGERGVDALMTLRSEVVRATGALAGVPSPEADALVLAAFALGSDVADVRRRMLAEADVAFLDRYADLVAERAARIPLQHLTGRAGFRRLELSVGPGVFVPRPETEFVAGLAIEAAL-EAPVVVDLCTGSGAIALAVADEVPSATVYAVELGREAHAWADRNVTDSG-LPVELRLGDATEAFPAGEVDIVVSNPPYIPVGMV-PLDPEVRHDPELALFGSPDGLAIPLAVARRAAQLLRPGGLLVMEHADSQGASLPHGLGRTGWTEILDHDDLTGRPRATTARR--
MKKIEAIIRPFKLDEVKIALVNAGIVGMTVSEVRGFGRQKGQTERYRGSEYTVEFLQKLKVEIVVENDQVDIVVDKIIAASRTGEIGDGKIFISPVEQIIRIRTGEKNQEAIMQLWEWLQKAKAEAID--ICVTEVDWFVQEWVGLDRLSLRLESDPKVNRLPWSELMQLWERRLKRVPLQYLTGVVGWRHFNLTVSPAVLIPRPETELIIDCVADQLKSWRGHWVDLGTGSGAIALGLAEVLTEAQIHAVDCSQEALAIAQKNAEDLGFNRIQFYQGQWWEPLERGQVSGMIANPPYIPTKMISTLQPEVAHEPHLALDGGDSGLVCIQHLVETAPTYLHSGGVWLVEMMAGQGEQVVEMLKDQGYTQIELIADLAGIQRFARAYR-L
MKLVTAVIKPHQLDAVKEALHALGVAGLTVSEVQGYGRQKGHTEVYRGAEYTVEFLPKIRVEVLTDEIDVEKIVDAVVGAARTGKIGDGKVWVTGVEEVVRVRTGERGLDALM------AVAARELLGVTSARVEAELLAAYVLGVPRGRLAIAD--GFTDEQLDRYRALVDRRARREPLQHLTGNAAFRHLELAVGPGVFVPRPETELLAGWGIEQARRPRPLVVDLCSGSGAIALSVAQEVPDARVVAVERSSAALAWLRRNAADRAARAIEVVEADVTDLLAVGQVDVLLCNPPYVPQAV--AVPPEVAHDPAEAVFGGADGLTVIRPVIERAATLLRPGGQLGVEHDDTHGAAVPELLAEDGYTAISAHRDLAGRARFATASRSS
MKKIEAVVRHFKLEDVKSAITEAGVHGMTVTEVRGFGRQKGHKETYRGAEYIVDFMPKVKIEVVVADDVEKTIVEAIVNAARTGQVGDGKIFVSNIESVVRIRTGEADESAIMTVQRILQWTTDFLESVESPRLEAELLLAHARNCKRINLYTDFEAELSDDERTKMRDFVKRRAVHEPLAYITGRKEFYGRDFSVGAGVLVPRPETETLVDICLDHLPKQPMRVCEIGFGSGCIAVTLAKQRPNATIVACDVSEAAEKFAAENVATYKVSQVELVSGDGIAAIQSEPFDGIVSNPPYIREDEFAALPVDVAHEPREALVSGDDGLELIRRLIPDAVSILKPGGWMVLEVDPAQCETVAGLFREAGFESTKIHKDSFDQNRIVEARRPG
MKKVEAIIRPFKLDEVKIALVNAGIVGMTVSEVRGFGRQKGQTERYRGSEYTVEFLQKLKIEIVVDEGQVDMVVDKLVSAARTGEIGDGKIFISPVDSVVRIRTGEKDTEAIMEFARWYATARQMAIG--IETGELNWLLQGWTDLDRLTLRLQDHREIAQETWENIQRGWRRRVEKYPVQYLLGQTQWRDFVIKVTDDVLIPRPETELIIDIVQHEHSACADHWVDLGTGSGAIALGLAATFPQALVHAVDCSGSALAIARENAQLNQFDRIQFHQGYWWEPLEKGQVQGMVSNPPYIPQRELAQLQPEVIHEPLLALDGGPDGLQAVEQLIRRSPTYLKPGGFWLVEIMTGQAPMVAELLRASGYQDIQIHRDLASIERFVSARTLS
MKKVEAIIRPFKLDEVKIALVNAGIVGMTVSEVRGFGRQKGQTERYRGSEYTVEFLQKLKVEIVVENDQVDMVVDKIIAASRTGEIGDGKIFISPVEQIIRIRTGEKNQEAIMELWEWLNQAKAEAIN--ISLTELEWWLQELAGIDRLSLRLESNPEVTKLPFTDLKDLWHRRVSQMPVQYLTGTAYWRHFSLKVTPAVLIPRPETELIIDLAVEAAKHAKSHWVDLGTGSGAIALGLAESLTNTLIHAVDYSSDAIAVARQNADNLGLDRIQFYQGSWWEPLERGQISGMVANPPYIPSSLVPNLQPEVAHEPHLALDGGSDGLDCIRHLVATAPDYLRSGGVWLVEMMEGQAEVVVEILHSAGYRDIGIYADLAGIKRFAIAFR-K
MKLVTAIIKPFKLDEVKEALESYGIAGMTVSEASGYGRQRGHSEVYRGAEYNVDFVSKTRLEVIVDDADAANVVDVIVKAAQTGRIGDGKVWIVPVEEVVRVRTGEKGPTALM---DLLRTVTERLTGVPSAYADGLALVAHVWGRSPSDARRDLGRRPDEQQLVALAELVDERTRRVPLQHLTGRAPFRHLELSVGPGVFIPRPETELLVDLVLAA---EQATVTDLCTGSGAIALAIKQERPDLQVAAIEVDELAFAWAQRNAQTLG-LDVNLSLGDARTAFPLGEVDVVVSNPPYIPVGME-PIDPEVRHDPQVALYGSADGLRIPLAVAARAADLLRDGGVLIMEHADSQGDSLPAALRADGWRDVTDEVDLTGRPRAVRAVRDR
MKMIVAIIRPSRLEFVRDALLNEGILGMTVSDVRGYGRQKGQVEQYRGSRMQIDFLPKIKIEVVVGANLFDKALQTIRDAARTDHIGDGKIFVLDLENVVRIRTGEEGHEAIMRIIDWLKWGEERLS-PEASARESRDLLGEILE-DPLAPWTRDREVLPDELSACYASWVERRRQREPFHLITGSVPFLEERFVVAPGTLIPRPETESLVENVLRILDSSPERILDLGCGSGILGISLLKKFPKAHCLAVDRSVVPLEVSRKNALALGVSRIHFVQGDWTEMLRDQGFDLIVSNPPYIASGDLSGLDPEILYEPREALDGGPDGLVFYRRLMAVLPGLLSTGGVAAVEIGSCQGDFFRSD---AGFGAPLVFPDILGLDRIVLWK-KG
MKKIEAIIKPTKLEDVKKALEKKGIHGMTITEVKGFGRQKGYIEVYRGKEYEVRFLPKIKIELIVKDDEVEKIINTILETAKTGNVGDGKIFISSIEEVIRIRTGERGEEAIMKVKEALLYLQEALLEPVSARSSALIILAHFLKTSPLNVFLYPEEEIPD---EELKKILEKRLTFKPLPYILKEAYFYGRAFYVEEGVLIPRPETETIISAFLETGI-QEGPILELGCGSGVISVTLLLECPKLIAFAVDISEKAIEVTRKNAYLHRVDRLFLIRGNWFTPLKAPFFKAILSNPPYISLEEWKTLDREVRFEPKEALLAGPSGREFHENLLENAPFYLQEGGFLIFEMGYNQASTILTLAREYNY-EFKFYKDLLNIERCALMWKDT
MRLITAVIKPFKLDDVKAALEQFGVKGMTVSEASGYGRQRGHTEVYRGAEYQVDLVPKVRLEVLAEEEDAEDVIDVIVKAAQTGKIGDGKVWSVPVDTVVRVRTGERGPEALMFLLDEIALATARLAGVPSPRTDAEEIAAYVHGVRRSELHTVA----DADFDALFWEGVARREAREPLQHITGRAYFRYLSLEVGPGVFVPRPETEVMTGWAIERLQEASPVVVDLGTGSGAIALSIAQEVALATVHAVEVDPDAYRWAKRNILEQG-GRVHLHPEDLADALPNGQVDLVVSNPPYIPPGAI-PRDPEVRYDPHRALFGGRDGLDEVRAVERTARRLLRPGGFVAVEHADEQGTPVYLIFSEENWRDVRSRQDLARRDRFVTARFQE
MKKVEAIIRPFKLDEVKIALVNAGIVGMTVSEVRGFGRQKGQTERYRGSEYTVEFLQKLKLQLVVEDDQVDMVVEKIISAARTGEIGDGKIFISPVSDVVRIRTGEKDIEAVMELWHWRNKAIEAAVN--ISPREVDWLLLKVASLDRLSICLDYEPKIVKFPFKDLEVMWQRRITRLPVQYIAGITSWRQFELIVSTRVLIPRPETEILIDLAIEATQYNQGHWADLGTGSGAIALGLADAFPNAIIHAVDCSSDALVIAQQNAEKYGFHIVKFYEGYWWQPLEKGQFSGMVSNPPYIPVGMLPNLQPEVRHEPHLALDGGEFGLDCILHLINLSPRYLCPGGLWLLEIMAGQADMVKKLLERQGYDNIHIHTDLAGIERFAVAQIKR
MKYIIAIVRPYKLDEIKEALMEAGVKGMSVSEIRGFGRQRGHKERYRGSEYVVDFVEKIKLEIAVEDEYSDKVIEIIREAAKTGDVGDGKIFVLPMENVIRIRTAEEGKEALMNLKQFARDISDQLKKTDNPFLESKIILSHFLEIDIKDLYLFDNIEIDMDKINSIYEAIELRLKNKPLEYIIGYKPFRLLKLKVNEDVLIPRNETEEIIDIIKKFFP-RAKTFLDIGTGSGAIALSLVREIENSFCVATDISERALMVAKENAKENNLNKVSFELADLF-PL-KKMFDVIVSNPPYIDISNTSLISKEIYFEPKIALFAENKGLYFYEKILSKAKDFLLFDGGLVFEVGFNQAKEVVEIGEANNFSCFS-LKDLYGVERFVVCRAIK
MKKIEAIIRPFKLDEVKIALVNAGIVGMTVSEVRGFGRQKGQTERYRGSEYTVEFLQKLKIEIVVEDSQVDMVVDKVVQASRTGEIGDGKIFISPIEETIRIRTGEKNLEAIMQLFNWYQQGKQDTIH--IPLFELEYLVTELTELTSLDLRFNNNGKISKISLEELQKLWNLRVERCPIQYLIGECHWRNFTLKVTPDVLIPRPETELIIDLALELTQEQLGKWLDLGTGSGAIAIALADIFPQATIYAVDKSEKALKIAQENALNLGLSKIKFYHGSWFNPINRNNFSGIISNPPYIPSKMVLELQPEVVHEPKIALDGGEDGLNDIRYLIGNAPNFLINKGFLLLEIMAGQGDMVKELLTKNGYTNINIYQDLANLDRFAMAQL-S
MRLITAVIKPFKLDDVKAALEQFGVKGMTVSEASGYGRQRGHTEVYRGAEYQVDLVPKVRLEVLAEEDDAEDVIDVIVKAAQTGKIGDGKVWSVPVDTVVRVRTGERGPEALMFLLDEIALATARLAGVPSPRTDAEEIAAYVHGVRRSELHNVT----DADFDALFWEGVARREAREPLQHITGRAYFRYLSLEVGPGVFVPRPETEVVAGWAIERLREASPVVVDLGTGSGAIALSIAQEIALATVHAVEVDPDAYRWAKRNILEHG-GRVHLHPEDLADALSNGQVDLVISNPPYIPPGAI-PRDPEVRYDPHRALYGGSDGLDEVRAVERTARRLLRPGGFVAVEHADEQGTPVYLIFSEDNWRDVRSRQDLTRRDRFVTARFQE
MKKIEAIIRPFKLDDVKQALLEEGVRGLTISEVRGYGRQKGHTETYRGSEYHIEFVPKIKIEVVVNDNMVDKIVDAIIKTAKTGQVGDGKIFISEISEVIRIRTEESGPHALMTVLEALNLSTDYLNGIESARLNAELMLAHILNCKRLELYLMFDRPLDEAELQNYRNFLSRRAQREPLQYIIGEVEFFNIRLKVNRSVLIPRPETELLVEKIINDFQENNFRFLDIGVGSGNISIAILKNIFQANGLAIDISEDALALAKENSALNEVSRISLLKFDFLKDIKLGKFDLIISNPPYVSAQDYEALEPELKYEPKIALTDFYNGLTFYKKIIEQSSTLLNENGRIYFELGKGQSENVNMMLKEKGFNSIDIIKDYQGIERIVCGE-LK
MKLITAIIKPHQLDEVKEALEAFGVAGMTISEASGYGRQRGHSEVYRGAEYTVDFVPKVRLEVLVDDVDSSDVLEVILKAAQTGRIGDGKIWAVPVDEVVRVRTGERGVDALMDLRDGIRAAAGQLRGVASADVDAVELAAHVLGTDGSEVRRLMG---GRSLPPTYAVLVDERARRVPLQHLTGRAHFRRLTLAVGPGVFVPRPETEVLVDLALAELAQDGARVVDLCSGSGAIALALKDECPVAEVRGLELSPDAYAWAVANRDRLG-LDVGLANGDATACFPAGTVDVVTVNPPYIPVGAV-PLDPEVRHDPEMALYGSEDGLAIPLAVVRVAAGLLRPGGLVLVEHADSQGESLPRRMASTGWVDEADHADLSGRPRVTTARR-G
MKKVEAIIRPFKLDEVKIALVNAGIVGMTVSEVRGFGRQKGQTERYRGSEYTVEFLQKLKVEIVIEDAQVDMVVDKIIAAARTGEIGDGKIFISPVEEVVRIRTGEKNLEAVMELWRWRQQAAIDAID--VSPTELDWLLQEVAGLDTLSLRLELHPQIQKLPLAELDRLWQRRLQRLPVQYIARITPWRDFKLAVSPAVLIPRPETEILIDLAVAAVNKERGHWVDLGTGSGAIAIGLAAVFPAAEVHAVDRSSSALVIAQSNAQNLGYDRLKFYLGNWWEPLEQGQVCGMVSNPPYIPSNLVPQLQPEVAHEPHSALDGGADGLDCIRHLIATAPNFLRSGGLWLIEMMGGQAETVSELLQQQGYMNIQIFADLAGIERFALAYR-R
MKKVEAIIKPFKLDEVKDALAEVGVKGMTVTEVKGFGRTGGKREVYRGSAYVVDFVPKVKIEVVIPDALVVPVLEAIERSAKTGRIGDGKVFVFHVEEAVRIRTGERGEDAVM------KWSADDFAGIESARLDAELLVAHALGLDRVKLYMDLDRPLAPDELTKIRELVLRRRKREPVAYILGRREFFGRGFEVSPAVLIPRPDTETLIEAALERLPEASGAVLDLCTGSGAIAVTLAAERTGIEVDATDLSEAALEVAKKNASKLGVERVRFHHGDLFAALPPREYALIACNPPYIAEHERATLAPDVAHEPGMALFSGPEGLDVLHRLCAEAPKWLAPGASILIEVGAGQAPAVIALLERAGLVEGRAHQDLGGHERVVEARRAT
MKLITAVIKPHKWEDTRAAIEATGVTGMTVSEVSGYGRQKGHTEVYRGAEYDIALVPKIRIEIITGDEDAAAVVEAISSSARTGKIGDGKVWVTTVDSVLRVRTGDQDEAALMETRRLLQTASARLRGVASPEYDAAELLAHVLGTNRSQLPLVQ--EVPPAAEQEYDALITRRALREPLQHLIGRAWFRHVSVAVGPGVFVPRPETELLAGWAIDQARARIPVVVDLCTGSGVIARSIADEVPEAQVHAVELDPPAHAWAEQNLADTS---VDLRQGDLATAFDAGRVDVLVSNPPYVPLEAWESVAVEARHDPHLALFSGDDGLDAIRVLEQRGVVLLRAGGVVGIEHADAQGESAPAVFSRSGWEEVRDHRDLAERPRYLTARR-R
MKLITAVVKPHKLEDVRTALETFGVTGMTVTEASGYGRQKGHTEVYRGAEYEVDLVPKVRLEVVVEDGDSTDVLDVIVKAAQTGKIGDGKVWVTPVETIVRVRTGEVDGDALMNARPLIAAATERLAGVASPEYDAAELLAFVCGVSRLQLGLVD---VTTAQQTQYDVLVDRRAQREPLQHLTGTAAFRYRELVVGPGVFVPRPETEVLVGWMLDRLK-EAPLVVDLCSGSGAIAGAVATERPDSTVHAVELSPEACGWARRNLEGTG---ATLHEGDIDGCLPDGQVDAVIANPPYIPLTAWESVTAEVRHDPALALWSGDDGLDEIKVVAATAGRLLKPGGWFGCEHADVQGESAPAVFAATGFTEVRDQLDLAGRHRFATGRR--
MKKIEAIIRPFKLDDVHNALLEAGYAGLTVTEVRGYGRQKGHKEIYRGAEYNIEFVPKIKIELVCEAEKAEKAISIIINTSKTGAVGDGKIFVSSVEEAIRIRTEESGKSALMTILDAIKLSTDYLEGIESARLNSELMLAEILNCKRLDLYLKFEQPLQEYEVDKLREWIARRGKFEPLQYIIGKADFYGAQFNVNSLVLIPRPETEILVDRIIVQNKNGSLKILDIGTGSGIIPIVLALHIPDATICAIDNSNDAIEVAKQNAVMNNVERIEFLTTDLFSAF-DESFDIIVSNPPYVALDEYGTLQKEIVYEPKQAVTDMGNGLKFYSYISGKAKSWLKKGGKLYFEVGKDQYETVKRFMSENGFENISAVKDLLSIDRVVIGE-KQ
MKKVEAIIRPFKLDEVKIALVNAGVVGMTISEVRGFGRQKGQTERYRGSEYTVEFLQKLKVEVVVEDDQVQIVVDKIVGAARTGEIGDGKIFIYPVDEIVRIRTGEKNLEAVMDLACWRTRARQQAMG--IDPTEVDWLLREGAGLDTLTLRLGTSPQVLERPLAELDRLWQRRVSRVPVQYLIGQTPWRDFTLHVSPAVLIPRPETEELVELAIATTCGARGHWADLGTGSGAIAIALAAALPSATIHATDIEADALKVARANASTAGVDRVRFYCGSWYEPLARGRLSGCVSNPPYIPSHEIDCLQPEVAHEPRRALDGGVDGLDCVRHAIATAPSYLHAGGVWLCELMAGQAPTVLQLLVANGYNDTRSAYDLAGIERVVLATR-R
MKLITAVIKPFKLDEVKDALKTHGVTGITVSEVRGFGRQGGHTETYRGAEYQIDFVPKVSLSIVIDDEQVDGVVDVIANAARSQKIGDGKIWVTNVDRVVRIRTGEEGIDAVMTISELLRETEAII-G---DRAHARWICETATSSTPDEFRAMLDQPAGERAVGHLDAMVARYRTGEPIQYVLGSWGFRRLDLAVDRRVLIPRPETEQLAEMAIEKAATPTRTVADLGTGSGAIGLSIADELPGTTVWLTDASDDALAVAQANLAGLGAINVRIAHGSWFDALPDVMFDVIVSNPPYVADGSV-ELEPIVAWEPTSALLSGSDGLDDIEVIVAGAPARLRPGGWLLLEHGHDQGDSVRALLEVAGFVDVETKRDLADLDRITAGR-RP
MKKVQAIIRPFKLDEVKIALVNAGIVGMTVSEVRGFGRQKGQTERYRGSEYTVEFLQKLKLEIVVEDNQVDMVVDKIISASRTGEIGDGKIFISPVDSVIRIRTGEKNGEAVMALWKWRNSAITTALG--ISPREVDWLLQELAGMDKLTLRLESDQEMTVLSLAELDSLWQKRLQRVPIQYLAGRTPWRNFTLAVSDAVLIPRPETEILIDLVIESANQQSGIWVDLGTGSGAIALGLVEVLTNAKIYGTDISEQALAVARTNARNLGFQRVEFHQGCWWEPLNKGKISGMVSNPPYIPSDLIGTLEPEVVHEPHLALDGGVDGLEAIRYLVEVSPHYLLPGGVWLIEMMAGQDEMVREMLINNGYSHISIHTDLAGINRFALAYVSR
MKKVEAIIRPFKLEEVKIALVNAGIVGMTVSEVRGFGRQKGQSERYRGSEYTVEFLQKLKIEIVVEDKQVDMVVDKLISAARTGEIGDGKIFISPVEQIVRIRTGEKDLEAIMELSQWRQQAIADLEQ--LSPKEVDIFLQAVTDLDTLSLRLQSEEKIPSYSWSEITKRWQKRLQRVPLQYLLESVVWRNFTLKVSPEVLIPRPETELLIDIVGETVRGDGGIWVDLGTGSGAIAIGLASILTKAEIYAIDYSQTALAIAKENIINTGFDRIILKQGSWWTPLEQGQISGMLSNPPYIPSAEILDLQIEVRHEPRLALDGGEDGLTALRYLVATAPDYLRSGGLWLVEMRAGQGEKVAQMLENQGYRQIQIINDLAGFDRFVLAER-I
MKKIEAIIRPHLLDAVRNALQEIDVKGMTVSEVQGYGRQRGHTETYRGTEYQIEFIPKMKVEVVVPDDIEEMAVHAIMKAARTGKFGDGKIFVTTLDDVIRIRTGERGEAALMTIAQALSEAATTLREIAEARREAMSLLTHVLGCDRLFLFTNRDDALTPEQGERFRALVARRARGEPLQYITGHQEFFGLDFLVTPEVLIPRPETELLVEAALEVGPREEAFVCDLGTGSGCIAIALLNERPRWRAVGVDLSSAALEVARRNARRHGVERLCFVAMDLFSAFARAQFDLIVSNPPYVAAADLPALQLEVRFEPRIALTPGDDPLSLIRRLLVEAPLFLRDEGFLLFEIGFGQEQAVKEAIDGAIWRVLEVRRDLQDIPRTFILR-RR
MKKVEIITRTFKLDDVKAALAEIGVKGMTVSEVKGFGRQGGHKEVYRGAEYQVDFVVKVKIEVVVEDARVTDVINAATKAARTGQVGDGKIFVLPVDEVVRIRTGETGDSAIMTIAEVLATATAELAGLDAPRLSAELLGTKAFGLSRLGLIVRAKDRLTEESLTTFRALVARRAKGEPVAYLLGEKEFYSLAFRVTPDVLIPRPETELIVEEAERLFPAAPLRFADFGTGAGALAVALAHVFPNAHGLAVDLSPQALEIARYNAREHGLGRLDFLCADFTSLKLPASLDLVAANPPYVTEAEYAALSPEVRFEPDSALVSPDEGLAHIRGLAPVAARALKPGGVLLCEFGSSQGRAVLEFFGDLGFSQPAILRDYAGLDRVLRAVRAA
MKLVTAIIQPHRLDDVKSALEGAGVHGLTVSEASGYGRQRGHTEVYRGAEYTVDLVPKVRVDVLVADEDSASIVDAIIQAAQTGKIGDGKVWVTPVDDVARVRTGEHGAVALMGVRALVEAAARVLDGVPSPRVDAVALAAFALGVPHLELALAP-QVAPDGFVEELAALVERRRGREPLQHILGSTVFRYLTLRVEPGVFVPRPETEVVAQVAIDEATRGSPVVVDLCCGTGAIALSVDTEVPGAQVVAVDLSSEAVALTRANSGAVG-LRLRVEQGDVRDLLAVGKVDVLVSNPPYVPPDAV-PREPEVRHDPDLALYGGADGLDVPRAVIAAAQRLLAPGGLLVMEHAEVQDVEARVAAAGTGFVEIATLPDLTGRPRMLVARRNA
MKKVEAIIRPFKLDEVKIALVNAGIVGMTVSEVRGFGRQKGQTERYRGSEYTVEFLQKLKLEIVVENDQVAMVIDKLRGAARTGEIGDGKIFVSPVDQVIRIRTGESDLEAIMTLDQWYRWAKQEAIE--IPASEVDWLLQTVTPLDSLSLRLGLESQIPQYPLSKLTELWQRRVKRVPLQYLVGITPWRRFSLKVSPDVLIPRPETELIIDFAVEAAKQMFGHWLDLGTGSGAIALGLGDSFPQATIHAVDTSSKALTIAQENAIQAGFHRINFYQGSWWTPLEKGQVSAMVSNPPYIPTSLLSELQPEVQHEPILALDGGNDGLEAIRYLIDTSPDYLVSGGIFLVEMMAGQGETVRQLLETSGYQSIQTLPDLAGISRFALAYR-S
MKKVEAIIRPFKLDQVKIALVNAGIVGMTVSEVRGFGRQKGQTERYRGSEYTVEFLQKLKLEVVVEDDQVQTVIDKIINASRTGEIGDGKIFVSPVDKIVRIRTGEDNTDAIMELWEWYCQTKACALG--ISVAEVDLFLEEFASLNRLTLRLESDPNVSELSLVELDSLWRRRLERVPLQYLTGVTYWRNFSLRVGSGVLIPRPETELLIDLVLVATNSGHGNWVDMGTGSGAIACGLADILTDASIYGIDCSPVALAIARQNAVSLGYDRINFYEGSWWQPLERGQVSGMVANPPYIPSDMVSTLEPEVRHEPHLALDGGVDGLDCIRFLVETAPLYLVSGGVWLVEMMAGQSEEVAKILYDHGYCQVEIFGDLEGVDRFAMAYL-K
MTKVEAIIRPGKLDDVKAALDELGVKGITVINVMGAGKQRGRTQYYRGQEYVVNLLDKTKIETVVADNIAEDVIEAITKAAFTGEIGDGKIFVSNVDEVVRIRTGERGDIALMRIEQALQFAREQLAEVPNAEREAWVLLSALLNQPRAWVMAHPEFVLSPAFQRKLTRWLQRRARREPLAYITHRRWFYGLELEIRRGVLVPRPETELLVERFVQWATSQGGVLVDAGVGSGAIAVASLVHLPHWQGIGTDISPRALRVAQLNRARFRLERLLLTRMRWLSGLRPQSAHAVLSNPPYVLPDEWDALEPEIRWEPRTALRPAKDPLRPYRTLATQATQVLIAGGLLLLETSPRLAPEVQTLLENTGYRQVRASRDLAGHLRLVEGVWHP
MKLVTAIVKPYKLDDVKNALELIGIAGLTVSEVQGFGRQRGHTEVYRGAEYQVDFVPKIRIEVVVSELDATRVVDAVVEAASTGQIGDGKVWVTTIDEIVRVRTGERGEDAVMTCRALLTAAAARLAGVESPRVDAELLLAHALVVPRTRLLTLD--EVGDEAIARFEALLALRADRVPLQHLTGRAPFRYLELAVGPGVFVPRPETEQLVGWALQQVA-AEPVVVDLGSGSGAIALSIAHEHPGARVTAVERDPGAVEWTRHNARTRAAPPVEVLSGDMTDLLRDGTVDLVVSNPPYVPDGA--RVPREVAHDPPLALWGGPDGLDVVRGLLVTAARLLRPGGALGIEHADQQGESLPAVVRAHGFTDVDDHPDLAGRPRYTTARR--
MKKIEAIIRPFKLEDVKIALVNSGIVGMTVSEVRGFGRQKGQVERYRGSEFTVEFLQKLKVEVVVENEKVSSVIDAIAEAAKTGEIGDGKIFISSIDSVVRIRTGDTDEEALMSAAELLAWRRLQLAG---RAVDFDWLLDLGGGLDLQQLYLDPRRSVLERSLDQLEMIWKQHLDHIPLQHLIGYCPWRDFELEVSAVALIPRQETELLVDFALQALVRPFGRWADLGTGSGALAVALARALPVWRGHAVDCSIEALALAKRNLQRLAPALWQLHQGSWWEPLRWGEFSLVLVNPPYIPEVVMAQLEPVVRHEPHLALYGGADGLVATRQIIAGAMQALEPGGWLFLEHHHDQSDAVLALMRQQGLENVDYKSDLLGVRRFAIARHCS
MKKIQAIIRPFKLDEVKIALVNAGIVGMTVSEVRGFGRQKGQTERYRGSEYTVEFLQKLSLEVVVEDAQVDLVVDQIISAARTGEIGDGKIFISPVERVVRIRTGESNLEAIMELAAWRKQAQEAAIN--IPPSEVDGLLRSLSSLDTLSLRLESSADIPSRPWLDIQQLWKERIDRVPLQYLIGELTWRDLELHVAPGVLIPRPETELFIDLVLASHVGMDGDWADLGTGSGAIAIGLAQALPQITVHAVDRSPEALAIARVNAAQYPFAQIQFYQGCWFTPLHKGQLVGMVSNPPYIPTGLINQLQPEVAHEPHLALDGGSDGLDCIRTLISAAPDYLCSGGLWIVEMMAGQAEPVEQLLVENGYRQIEIHKDLAGIERFALASR-R
MKKIEAIVRPEKLQEVKTALVNIGATGMTLEDVRGFGRQKGQTSTYRGISYTVEFLTKKRLVLVVPDDQLEKVIDTITTAAATGTIGDGKIFVSSVDQAIRIRTGETGDIALMALYQWRQWAIDLALG--IDLEEIDWFLQSVTSLSTLSLNLDLSFEIPELPLTHLTEKWQQRVTRTPVQYLIGETPWRNFAIAVSPHVLIPRPETELIIDIAQKLAAEMSGHWADLGSGSGAIALGLAHQFNNATIHAVDISEKALEIVRLNAKKNRLDRITCHQGSWLTPLTQGQLSAIVANPPYIPTQIIPTLQPEVAHEPHLALDGGPDGLHSIRTLITTSQAYLHTGGLWLIELMQGQAPSVVDLLTQHHYENIAIHLDLSGIQRFVSARKAL
MKKIEIITRTFKLNEIKTTLSAIGVKGMTVNEVKGFGRQGGHKEVYRGAEYQVDFVPKIKIEVVVEDEFAPQVVEAATKAAQTGQVGDGKIFVSPVDEVVRIRTGETGEEAIMSILEILKTSEARL-NVDSPRLSAEVIISEVLHCSRISLVLERDKSVSPTDLECIFSLVERRAKGEPLAYLLGNREFYGLDFKVDSSTLIPRPETEHIIEEVTKSFDAASLSFADLGTGSGAIAVTLATLFEHAKGIAVDLSLDALRVAKKNALLHGVQRIAFLLGDFMEPLFAQSLDFIVSNPPYVPQDEYDGASFEVTFEPLTALVSGVDGLDHIKALLPQIEMGLKQNGLAFLEIGFQQAEAVGQFLKTHGLCLVDVVQDLAGHDRVLKLQ-KK
MKLVTAVIKPYQLDAVKEALHALGVAGLTVSEVQGYGRQKGHTEVYRGAEYTVEFLPKIRVEVLTDELDVNKIVDAVVAAARTGKIGDGKVWVTGVEEVVRVRTGERGLDAVMRPTLAVVRAARVLAGVEGPRGEAEVLAAYVLGVPRGRLALAD--GLSPDQRRRFDALVARRADREPLQHLTGSAPFRHLELAVGPGVFVPRPETELLAGWGVEQAR-AAPLVVDLCSGSGAIALAVAQEVPAARVVAVEGSPAALSWLRRNATSRAARPVEVVAADVTALLDLGRVDVLLCNPPYVPAGV--VVPPEVSHDPARAVFAGMDGLAVIRPVVPRAAVLLRPGGRLGIEHDDTQGAAVPGLLAGDGYDSIADHADLAGRPRFATATRGG
MKKIEAIIKPHKLDEVKDALDKAGVHGMTVTEVKGYGRQKGHVEMYRGAEYQVVFKAKVKIEVVVNDAIAASVVEAVRAAANSGSIGDGKIFVINVEEAVRIRTNERGESAVMDVREAVAWATARLVGADVPRLASELLACRAFGLTRLELLTRRDQRPGLERLAAFSRLVERREAGEPTAYILGQREFFGLVFAVTPDVLIPRPETELIVEQALRLFQSAPLAFADFGTGSGALAVTIAHEFPNAHGLAVDISPAALDVARSNARFNGVERLEFRLADFMRMSLPASLDLVVANPPYVTEDEHAALAREVRFEPRLALVSPECGLAHLRGLLPVAAAALRPGGMLLCELGCGQGARALSLAADPGLCDAVILKDHAGLDRILLASRVV
MKLITAIIKPHQLDVVKEALEAYGISGMTVSEASGYGRQRGHSEVYRGAEYNVDFVPKIRIEVLVDDMDASSVADVILKAAQTGRIGDGKIWTVPVEDVVRVRTGEHGSEAIMDLRAAVREATQQLAGVGSPEHDAVVLAAHALRVEPSEVRRLMG----GDVPATYAGLVAERASRVPLQHLTGRAWFRGLELEVGPGVFVPRPETEVVAGWAIEATLSTSPVVVDLCTGSGAIALAVKAEVPQAQVHAVEVSDLAVAWALRNRDRLG-LDVEIVHGDAVTAFEA-DVDVVVSNPPYIPTTAE-PVDPEVRHDPEVALYGSEDGLAIPRLVAARAAGLLHRRGVLVMEHADSQGESLPAALRATGWSHVEDRLDLTGRPRATVAVR--
MKLVTAIIKPHMLDEVKTALESFGVEGMTVSEAQGFGRQRGHTEVYRGAEYTVDLVPKVRLEVLVEDEDAKDIIDVLVKSARTGRIGDGKVWSVPVDEIVRVRTGERGLDALMTARELVKHAAEQLRGVPSPENDARLLLSHVLGEDPGLWWSRR--EVEPADVQTYDLLVARRAERIPLQHLTGVSYFGNVELRVGPGVFIPRPETETMMAWACAELRSARPLAVDLCTGSGAIALSLAKEVPAAEIYAVELSADALSWAEQNLAGTE---VRLVQADMADALSDGTVDVVTANPPYVPLEAYDSVAVEARHDPSLALFSGMDGLDAIRIVTKVAARLLRPGGVLTFEHAEVQAESAPQVVLDSEFAQIRDRTDLTGRPRFVTAVRDE
MKRVEAIIKPTKLDEVKEALHKLGVQGMTATEVRGFGRQRGHTEFYKGSDASVGFLQKMKLEVVVDDEQVNQVVEAIIGVARTGKIGDGKIFVLPVDEVIRIRTGERGSKALMTIRKVLTWTTQHFEQVDAPRLTADVLLSHVLKVSRVRLYVDLDRPLSKEELASFRALIERRISGEPTQYLTGVKEFYNRPFKVDQRVLIPRPETELLVEASLHALPKTPSRALDVCTGSGCIAVSLAAERPQASVLATDLSPEACALARENAEALGVARVTIVQGDLFTPVPDARFHLVVSNPPYIETGEIPSLSAEVRREPHLALDGGKDGLDALRRVIREARRFLRPGGLLAMEIGETQGNAVRELLQAAGYENARVEKDLERRDRLAFGTQQA
MKKVEAIIRPAKLNEVKEALELIGIRGMTVSHVIGCGTQMGLTSVYRGQVYNINLLEKIKIEIVAEDRFIDQIIKKISEAARSGEIGDGKIFVYPVEKAVRIRTGESGPDAIMTVSQALVWATNRLRGIDEPRLDAEVLLSYLLGMDRAKLYLNREAVLSDEQIGRFRNLVERRGLREPVAYLTGTKEFMSLDFKVNSSVLIPRPDTEILVEEILAI---KPALMVDVGTGSGAIAISAAYYLPETRVFATDISPEALNLARENAINLGVDRIEFVQGNLLTPFINFRVDLIAANLPYIPGEVLKELPDEVRYEPALALDGGCEGLDLYKSLIGQVPRVLKSGGRLLMEIGYNQSGLLADFLTQPCFSGIRVIKDLSGRDRVVSVA-MA
MKLVTAVVQPHRLDDVKKALEAAGVHGMTVSEASGYGRQHGHTEVYRGAEYTIELVPKVRVEVVVDDRDADAVVDAVVGAAQSGRIGDGKVWTVPVEDVVRVRTGERGADAL-----AVAGATKVLAGVPSPAVDARLLAEHLLG---GPLVLAP--EVRADLLARYADLVRRRSRRIPLQHLTGTMAFRHLVLEAAPGAFVVRPETEVVAGAAIEAARERAPVVVDLCTGSGAIALAVATEVPAAQVHAVELSPEALAVARRNVDALA-PMVRLVAGDAATALPDGTVDVVVSNPPYIPPDQV-PVDVEVRHDPDLALYGGPDGLDVPRAVVASAARLLRPGGTFVMEHAEVQSEAVRGIVVDAGLVDVATGTDLTGRDRYVRARR--
MTKVEAIIRPSQFDKVQEALAQLGIEGMTVSEVRGHGRQKGHTESYRGREYAISLIPKVRIEIVVTDERVEPVIDAILVNAATGEIGDGKIFLYKAEDAIRIRNQDRGEIALMTLRDTLAETSARI-----LRRDAETLLAHVLGHPRAWLLAHPEEELDAAQAETFLGLAARRAAGEPLQYLTGVQEFYGLSLRVTPEVLIPRPETEHLVEAVILWATQRILRIADVGTGSGAIAIALATHLAGVALVAIDQSEGALAVAEENAHALGCERITFLRNDLLKDLSYPPFDAIVSNPPYIPLGDAATMQVEVVHEPHSALFAGDDGLAIYQRLIPQAHAALHPCGLLAMEIGFGQRPALEELLVD--WSNVRFVDDYAGIPRIVLAE-RV
MKLVTAIIKPFKIDDVRNALEAFDVAGMTVSEASGFGRQRGHSEVYRGAEYTVDTVPKARLEVLVDDADAADVVDVIVTAARTGKIGDGKVWTAPVEEVVRVRTGERGTQALMDLGPALRAAGATLRGIDSGRADAARLAAHLLDCPVGEVERLA----GRPAPAGFTELVTRRARREPLQHLTGRAPFRHLDLHVGPGVFVPRPETETLVDLALTYLRGPPPRIVDLCTGSGAIALTIADEHPVAVVGAVELSEAAHAYARRNVDAHGEPAIDLRRGDASSSFLAGTIDLVATNPPYIPDDAI-PRDREVRHDPHLALFGGADGLDVPRALLAHAAHLLRPGGALLMEHGETQGQQLAELLGAAGWVDIADHRDATDRPRVICARRRT
MIKVEAMIRPQKLDDVTAALSEIGVRGMTITEVRGSGKQKGLTHLYRGVEYTVNLLQKVKIEIVVKDSEAQLVAETIAKAARTGEIGDGKIFLSPISDVIRIRTGETGETALMSTLDTISAVECQLKGIPEARLEAQILLSLATGRPRSHVVADLIDPLSPEQQKRLEELVAARIRRTPLAYLRGTQEFFGLEFIVTPATLIPRPETELLVERGIACLRQYPPVFADIGIGSGCIAVSLLKHVPEAFAIGVDIAADALSVARLNARRHQVERLALVRGDKLSALKPHRFALIVSNPPYIPSAEIGELQPEVRYEPRHALDGGPDGLTFHRVLVEQARDLLVPNGWLLVEVAWGQAAQVRSLFEANGYSQIEVLRDLASVERAVCGRIRG
MRLVTAIIKPHKLDDVKSALESFGVQGMTVSEASGYGRQRGHTEVYRGAEYTVDLVPKLRVEVLVGDDDAPDVLEVLVKSAQTGRIGDGKVWTVPVEDVARVRTGERGLDALMQLAQAVREATARLQGVSSARHDAEALAAHVLGRPLGDVRLAVGD--DVTLGERFTALVDERCRRVPLQHLTGTAPFRGVDLAVGPGVFVPRPETEVVAQPAVDEAQRRSAVVVDLCTGSGAIAIAVAREVPHAEVHAVELDAQALAWAQRNVAAHA-PRVDLRQGDAATACPEGVCDVVVSNPPYVPPDCV-PVDPEVRHDPEVALYGGPDGLQVPRQVIARAAELLAEGGLLVVEHADVQQDALLRALTTSGWDDARGHRDLTGRPRYVTARRRP
MKLVTGVIQPHRLDDVKSALEAAGIRGMTVSEASGYGRQKGHTEVYRGAEYTVDLVPKVRVEVLVADEDAPTVVDVVVKAAQTGRIGDGKVWTTALDDVVRVRTGEHGDAALMSIGGATRWAVSRLADVPSPRVDAETLLAHALGVDRAEVRRLADRDLPGAAAARFAAAVERRAAREPLQHLTGVAPFRHLELSVGPGVFVPRPETEQVAQVAIDEAARGSAVVVDLCTGSGAIALAVATEVPGARVHAVELDAAAHGWAARNVAATQ-AGVHLVRGDARTALRAGTVDVVVSNPPYVPPGAV-PRDPEVAHDPAVALYGGDDGLEVPRGVTAAAARLLRPGGLYVMEHAEVQAAAARAMVAHSGFGPASTGDDLTGRPRMVVARRSP
MKKLEIITRPFKVEAVKEALAGMGIKGMTLTDVKGFGRQMGHKEIYRGAEYDVDFLPKVKIEVILDDANVDQAVEAAIKAARTDKVGDGKIFVYSVENAIRIRTGESGDEAIMTIASMLARGTDELRGVDSPGLSARVLLAHALDLSTEKLVLVFQDQTSDEIRRHYEELIARRSRGEPVAYILGRKEFYSLDFQVSPQVLIPRPETELLVELVGNSYSRQKKIFADLGTGSGILGICIALDFSLFLCLACDISKQALAVARSNARRHRVDRILFFRGDMGAGIKPQSLDFIVCNPPYISVREFAGLEAEVRFEPGQALLSGERGLGHIKRLEQEAARLLRGSGRVFLEMGSTQADHVRRIFSR--WSSCHIYQDLAGLDRAAV---CK
MKLLTAIIKPHKLDDVKSALESYGIQGLTISEASGYGRQRGHTEVYRGAEYTVDLVPKVRVEVLVDDVDIADVVEVVVKSAQTGRIGDGKVWTQHVEDVVRVRTGEHGPDALMDVRALLREAEQRLAGVASARADAEVLLAHALGVERSRLAVLVR---EDVEPGTFWGLLAEREQRVPLQHLTGRAGFRALELHVGPGVFVPRPETETVAQLAVDEAQRRFPTVVDLCTGSGAIALAVATEVPRAAVHAVELDPMAHAWARRNVDAIA-PRVDLREGDAGTAFADGRVDVVVSNPPYVPPGAV-PLDPEVAHDPEVALYGGDDGLLVPRRVVAAAARLLVPGGYVVVEHAEVQERSARALFAGPAWTGVESHRDLTGRPRSTSARR--
MKLVTGIIQPHRLDDVKSALEAAGVRGMTVSEASGYGRQKGHTEVYRGAEYTVDLVPKVRLEILVADEDAPAVVDVVVSAAQTGKIGDGKVWVVPVDDVARVRTGEHGDSALM----------RVLEGVGAPRVDAEVLLGFVLGVSRGALGSLLDRELPDGAAAAFDALVERRARREPLQHLTGVAPFRHVELAVGPGVFVPRPETEQVAQVAIDEARRGSAVVVDLCTGSGAIALAVATEVPGARVHAVELDAAAHAWAARNLAGSG---VTLVKGDARTTLRDGAVDVVVSNPPYVPPDAV-PRDPEVAHDPAVALYGGADGLEVPRGITAAAARLLRPGGLYVMEHAEVQDAAARAMVDATGYAPATTADDLTGRPRMVVARREH
MKLVTAIIQPHRVDEVRAALEAAGVKGVTVSEAAGYGRQKGHTEVYRGAEYTVDLVPKTRLEVLVDDADAATVTEAIVSAAQTGKIGDGKVWVVPVDDVARVRTGEHGADALMTVGARLRDTTRRLAGVPSPRHDAIVLIAHTLGLEPSYIRTAADDEWDGADLDLLEARVTRRVDREPLQHITGKAYFRSLELQVGPGVFIPRPETEVVAGVAMAAAREGTVRVTDLCAGSGAIGISIATEIPEAHVSMVEASEEALVYLRLNARAQPATRLRSVYGDARNCLRDECADVVVTNPPYVPTAAV-PRDPEVAHDPPQALYGGDDGLDVPRAILDEAQRLLRVGGTVVMEHGDEQGPALRAYAESSEWGDVRTLTDLTGRDRMLVATRGV
MKKIEAIVRHHKLDEIKDALVSKGFGGMTAIEVQGFGRQKGQTETYRGAEYSIDFVPKIKIEIVATDEQFQEIVDTIIEKAQSGQIGDGKIFVSELTDVIRIRTAESGSAAIMTVGRLLKWTTDYLQQADSPRLDAELLLAQALGCKRIELYTRFDEVVAEEPRGKFRQLVKQRAAGMPVAYLLGRREFYSRDFRVTPDVLIPRPETEHLVIAALDRLREETARICDVGAGSGCIAITLAKDLPKLQVTAIDISAAALQVAQQNAEEHGVEQIKFVKSDLLTALPNAVFDLIVSNPPYIGLVEKPSLPKDVLYEPHVALFSGEDGLDAIRELVRQAPSHLKPGGWLLIEFGPVVAEAAVAIVTASDFEAPTVEKDLAKLPRVLIARRAT
MKLVTGIIQPHRLDDVKSALEAFGVRGMTVSEASGYGRQRGHTEVYRGAEYTVDLVPKVRIEVLVADEDAASVTKVIVGAAQTGKIGDGKVWVVPVEDVARVRTGEHGIDALMSLRQVVAAAAAVLAGVPSPQHDAAALAALVLGVPRFESALVG----PDGFRARYAEVVERRRRREPLQHIVGETGFRHLVLAVEPGVFVPRPETESVAQRAVDEAAARAPVVVELCCGAGGIAVSVALEVPGSRVLAVDLSPQAVALTGRNAERAG-VRERLVVADATAVLADGSVDVVVANPPYIPPDAV-PVDPEVRHDPDLALYGGEDGLEVPRGVVRTAARLLRAGGLLVMEHAEVQAAPARALAVGTGFEAVTTGTDLTGRDRMLVARRPL
MKRIEAVIRDEKLNEVKEALEKVGYPGMTVVRVEGHGRQKGRVERFRGQEVKVELLPKVKIEIVTQDQHVAELIDLIKKTARTGEVGDGKIFVIPVEEVVRIRTGEEGESAIMTVNKALLWAKNYLKGLENTALEAEVLLAFCTKLDRVALYRQNERFLSPGEEENFRQMIKRRGQREPVAYLTGHKEFMSLDFLVNPAVLIPRPETELLVEKALEILNAEKILIVDVGTGSCAIAVSIAKYIPEVYIYATEISPAALDVARLNAKRHGVERIIFWQGDLLEPLKEGQISLITANLPYIPTIEIACLEPDVRYEPHLALNGGKDGLDFYRRLISQGREFLRPGGYLLMEIDPAAINQISGLLNAAGW-KFNVFLDLAGKERLIVAGQEV
MKLIKSIVRPNKVDEVKNALEKLQISGMTVTEVRGHGKQKGHTAIYRGQEYNVSLLPKMEIEVVVPDAMVSDAVKAITEAARTGEIGDGRIFVIPVGESYKIRTGER---EV----------------------EARWLLARALEHAEAWVVAHPEEQVPDASADVYRGWLARRAAGEPAHYIVGSCPFWGRSFTVTPAVLIPRPETELVVECALAL-PPERPRVLDVGTGSGCLAVTLALEFPYSRVLATDLSLPAVHVARANASRLGA--VRFIVGNLATHL-TGPFDLVVANLPYVTDADITGLPVEILHEPRLALAGGEDGTDLLRLLLADLPRLLATGGLALLEMGPWQRTRLRDVTAATGLLEVQRGLDHAGIERVLVLR-KG
MKLVTGIIQPHRLDDVKTSLEAAGIRGMTVSEASGYGRQKGHTEVYRGAEYTVDLVPKVRIEVLVDDETAPTVTDVVVQAAQTGRIGDGKVWTVPVEDVVRVRTGEHGAGALMGADVLVRDAVDRFDGIASPRADAELLLAFLLDVPRSEVVRRVCSEVPEELRGRWDALVVRRAARVPLQHLTGRAAFRHVDLEVGAGVFVPRPETEVVAGEAIDAALRAEVVVVDLCAGSGAIALAVADEVPSASVHAVELDQEAYGFARRNVAAQG-DSVRLVRGDARTAFADGRVDVVVSNPPYVPSDAV-PKDPEVAHDPGVALYGGADGFEVPRGITAAAARLLRPGGVFVMEHAEVQADLARRTAADAGLVDVRTLDDLTGRPRAVVARQKD
MRKIEAIIKPAKLNVVKDALNEIGIKGMTVTEAKGFGRQKGKKEIIRGAEYKVDFLSKVKLEIVCKEEDTEKILDIIIANAKTGEIGDGKIFIYPVEEVVRIRTGERGETAIMTVKEILDRTVKHFQEIASARLDAEILLSEILDMERINLYVNFDKPLTKSEIDKYRQFVIARSKGTPVAYILGSQEFMSLDFKVTDATLIPRPETEHLVEVTLDKIKSDRIKVVDIGTGSGAIIVSLTKATKKIEAIAVDISADALDVAQENARNHDLDRIDFRLGSLLEPVS-ETVDIIVSNPPYIPTSDIDNLQREVKNEPMTALDGGKDGLDFYRGIINQSVSRLNTGGLIAFEVGINQANDVAVLLENNCFDNIEVIKDYAGIERVILAT-RK
MKKIEAIIQPFKMDEVKEALMGIGIEGITISEVRGHGRQKGHKEVYRGQEYNVDLLPKLKMEMVVASDRSDEVIKVLAGAARTGKIGDGKIFIYDVAEAIRIRNGDRGDLALMNVQTALVQGTRLLEGVGVPRLTAEVLLGHAMRVQREYFYAHPEQELREVEWLHYGRYLHERLGGKPTQYITHRQEFYSREFRVTPDVLIPRPETEHVVEAALEVARG-AKRVLDVGTGSGALAITLRLEM-GTEAWATDISAEAATVAAGNAARLG-ANVHFAVCDLMDAI-ADSMNLIVSNPPYVPLAHREGLQREVRFEPHVALFGGQTGFELYDRIVADAPRVLRPGGWLIMELGFTSLDHVRALLAS--WSDVRVIPDLAGIPRVIAAR---
MKLVTAIIKPSKLDDVKAALGQFGVKGLTVSEAKGYGRQRGQTEVYRGAEYPVHLVPKVRVEVLTADEDAGDVIEVIAKAAQTGQIGDGKVWSVPVDTVVRVRTGERGVDALMLLLDEIARATARLAGVPSPRADAEEIAAFVHGVSRGRLHTVK----DEDFDARFWEGIARREAREPLQHITGRAYFRYLSLEVGPGVFVPRPETEVMTGWAIDRLREASPIVVDLGTGSGAIALSIAQEVALAQVHAVEIDPVAYSWAKKNVLEHG-GRVFLHPEDLADCLPNGQVDLVISNPPYIPPGEV-PRDPEVRYDPSRALYGGEDGLGEIRAVERTARRLLRPGGYVAVEHAECQANAVYWLFAEEKWRDVRTRQDLTGRDRFVTARLQD
MKLVTAVIQPHRLDDVKSALEAAGVRGMTVSEASGYGRQHGHTEVYRGAEYTVDLIPKVRLEVLVAAETAATVVDAIVQAATSGKIGDGKVWVVPVDDVVRVRTGEHGAGALMSVREYVRGAAAVLAGVPSPEVDARALAEHVLGV--SSLVMAP-SVAPDGFAARYAELVERRRLREPLQHLTGRAAFRYLDLEVRPGVFVPRPETEVVAQHAVDAARAREPLVVDLCCGAGGIALAVATEVPDGRVVAVDAAPEAVALTRDNAERVG-PAVEVSLGDVRDLLATGLVDVVVSNPPYIPPDAV-PIDPEVRHDPDLALYGGGDGLAVPRDVVVAAWRLLRPGGWFVMEHAEVQAAAVRAIVVSAGFEDVATFPDLTGRDRGVRARR-A
MKLVTAIIQPHRLDAVKSALEAAGIRGMTVSEASGYGRQKGHTEVYRGAEYTIDLVPKIRLEILVDDPDAHRVGEVITQAAHTGRIGDGKVWTIPVDSVTRVRTGEEGPSALMTLDDLLTQLTARFTGIEQASVDALLLVEHVTGHDRSDILRHRRTPVSSTALTALTQLAQRREHREPLQHLTGIAYFRRLSLEVGAGVFIPRPETELLAEHAITEAHRTQPVVVDLCTGSGAIALAIATEVPSAQVYAVELDQGAYTWATRNNHRYA-DPVHLTQGDARTALSAARVDIVVSNPPYIPSDAI-PRDHEVAHDPAVALYGGDDGLEVPRGVTMNAALLLRPQGLYVMEHADSQADAARAMVDGDAFTLAKTHADLTGRPRMVSARREG
MKKIEAIIRPEKLDDVKEALNAYGIFGMTVTQVMGCGRQKGRKEVYRGVELNINLLPKIKIEVAANDQDVDKIIDVVSTAARTGQIGDGKIFVYDIENIIRIRTGDTGENAIMDVARALEWGERMLRGIDTARRDVEILLQELLDVDRSALYLDRSRALLPEQKIMFEQWIKQRCARMPLQYVLHKAWFMDMELYVDERVLIPRPETELLVEVVIKEAKGEPLQVLDIGTGSGAIAIALARHMSGCRVWAVDISPDALAVARINVGKYSLQRVTLLEGNLFEPV-GMAFDIIVSNPPYIVRDDLIELEPEVRSEPEPALNGGDDGLDFYRKLC-HAGELLKPHGFLALEIGYDQGQAVSDILKACGFKDIQVLKDFANMDRIVLAHKWK
MKLVTGVIQPHRLDDVKAALEAAGVRGMTVSEASGYGRQRGHTEVYRGAEYTVDLVPKVRIEVLVEDEAAATVTEVIVQAAQTGKIGDGKVWTSSVDDVVRVRTGEHGAGALMRPAAWLRWGTAELDGVPSPRADAETLLASALGVTRAEVRRLVDADLPEGRRADFARLVDRRAAREPLQHILGAAPFRHLELAVGPGVFVPRPETEVVAQVAIDEAERARPLVVDLCCGAGGIALAVDTEVPASRVVAVDLAPEAVALTRRNDAAVG-TRMRIEHGDVRDLLADGTVDVVVSNPPYIPPDAE-PTEPEVRHDPDLALYGGVDGLDVPRAVVLASTRLLRAGGLFVMEHAEVQAAAVREVVTASGFDDAVTLDDLTGRPRAVVARR--
MKKIEAIIRPEKLEAVKDSLGKFGIHGMTVYQVMGCGTQRGWTEVYRGREYSINLLPKVKVEIAVPDHQVEEVVKLILEVARTGEIGDGKIFVSNLEDAVRVRTGERGEGALMQVKKLLAAGTRRLLGIKEARLEAEVLLAHLTKRDRLFLYGAADLSVPFLTKLRFWELVGRRLAGEPLAYLIGKKEFWGLELEVTPAVLVPRPETELLVETGLEKVKGGSPILVDVGTGSGAVAVSWAVSLPQARLLALDISPEALACAQRNARRHGVERITFMAGDLLSPLKAGKVDVVGANLPYIPRAFLPALSREVRREPRQALDGGTDGLAFYRRLVLQAKQVLRPGGYLLCEIAPWQRSGALELFDE--WDELEVKRDLAGRARLVLARLRA
MTKLEAIIQPSRFETVKEVLSELGVEGMTISDVRGHGRQKGHTETYRGREYSVDLLPKIKLEMVLPDNLVDAVVDAIVQTAGSGKIGDGKIFLYRVEEAIRIRNQERGVAALMLLRDALTSAGSRLTGVPSPRMNAELLLMFTLNCDRAYLYAHAERQLGDDEKSRYDQALDQRAQGIPAQYITGHQEFWGMDFIVTPAVLIPRPETEHVIETVLPLVQTTTPRIVDVGTGSGCIAIALAKELPQAEMHATDISSEALEIARANAARHQLSRVHFHQGDLLQRL-QNRFDCVVSNPPYVGESEEDQVQLEVRFEPRHAVFAGPTGLEVIQRLIPQAHDALKPGGWLVIEISGSIVEGVQDVLDS--WREVRVTEDLQKIPRVARAQKLP
MKLITAIIKPHMLDPVKEALEAFGLAGMTVSEASGYGRQRGHSEVYRGAEYTVDFVPKLRLELLVDDRDARDVMDLIVRQAATGRIGDGKVWSVPVEDVVRVRTGERGVDALMSLRAAVREATSRLAGVPSPEVDAVALAAYVLSQGPGEVHRGMGARLSETQASRYADLLSHRAARVPLQHLTGRAGFRRLELGVGPGTFVPRPETELAVELVLAELDRSVPVVVDLCTGSGAIALAVKDERPHARVLAVELSDLAYRRAQHNARSLD-LDVTVILGDATAGLTVGRAAVVVSNPPYVPTDAV-PRDPEVRHDPALALYGSQDGLAIPLAIARTAATLLRPGGLLVMEHADTQGETLPAGLRAEGWDEVHDHHDLAGRPRTTTARR-P
MHKIEAVIQPSKLDAVKDALLEAGIEGMTILEARGHGRQKGHTEFYRGREYTVDLLPKIKIEAVVVDELLDKAIDAILSAARTGKIGDGKIFVTKIDEAIRIRNDERGVSALMSVRTILDQATQRL-GLPTARRDAELLLQHVLGRNRAWLIVHSDDAMTAEQVTQFESWILRRAAQEPVQYIVGEQEFWGLRLRVTPDVLIPRPETEHLVEAALERLPEETVRVADIGTGSGAIAIALAASRPQALVTALDLSEAALRIARENAAAHGVERMRFLQSDLLAAV-GERFAMIVSNPPYVPGG--EELEPQVRFEPHSALFAGAEGLDVYRRLIPEAAEVLEPGGWLLMEIGHGQRAALAELL--AGWDDIAFVDDLQGIPRVVMARKDR
MKKIEAVFRPERLDLVKQRLEAIGIRGMTLTQVMGCGRQKGETGVYRGQEYAITLRTKVKLELAVADGEVESVVQAIIEAARTGNVGDGKIFVLPIEEAVRIRTGERGAIALMTVGEALQAAVSFFTEIPSPRLEAEVLLAYGLGVSRAGLLAMLRDQLTDAQQARLGELIQRRLTGCPLQYITGRQEFWGLDFAVTPAVLIPRPETELLVETALALLGRRTAWIADVGVGSGAIAVAMARERPRLQVLATDLSEAALAVARQNAKRHGVGQIRFARGDLLDPIDAIRLKAVLSNPPYIPSGHIPSLQREVAFEPKLALDGGEDGLDLYRRLAFKAGLVLEPGGFVALEIGYNQGEAVSSLFAAQGFRDIGLIRDGQGHDRVVTAVWER
MKLVTAIVQPAKLDNIKTTLGKLGVLGMTVSQAQGYGRQKGHTEVYRGAEYAVDFIEKLRIEILVADSMLDDVVSEIVSTTRTGSVGDGKVWVTPVETVVRVRTGETGEAAIMPLRLALREAEQVLAGVPSPRTDAELLVAHLLGVERSRLVLVS--SISARTAARLRELVAARAARVPLQHLTGRAALGRVTVEVGPGVFVPRPETELLLEWGLELLR-QRPVVVDLCTGSAALALAVANARPDAVVRAVDNDPRALRWARRNAAARAETPVEVLSGDVTDLLATGEVDLVLCNPPYVPAST--PVPPEVAHDPPQAVFAGPDGLSVVRHVVVLAARLLRPGGGVAIEHDDTHGEAVPELLSARPFCSVRDHTDLAGRPRFATARRGS
MKKIECIIRPSRLEAVKEALGRYGIHGMTITYVLGCGLQRGKTEYYRGSVYTINLLPKVKIEIITRDNWVAEIVEIISREARTGEIGDGKIFIYPIENTIRIRTGEQGEEAIMNFAQALARATQIFKGIERPRLEAEVLLSFATGLTRAQVLARPEQPLLGEAEDTFWKMVEERAKGYPLQYLTGQQEFMGLTFKVTPQVLIPRRDTEVLVETMLDRVERKPWVAADVGTGSGAIAVSLAYYLPQAFLYALDISPEALEVARENAKRAGVDRIFFLVGDLLEPLLKERLDAVVANLPYIPTEELKQLPREVGYEPRLALDGGKNGLKVIARLLPQAAALLKPGGWLALEIGWDQGERVKGLVRATGFTEGEIIQDYGGRPRCFLARRST
MKKIEAIIRPSQLEDLKEALLKIQVNGITITQVMGCGKQLGWKEYYRGSEVILNVLPKVKIEIVIDDSDYEKTIDTIIEFARTGEVGDGKIFVSTIDEVIRIRTGEKGTDALM-LKQAYSYAVQFLENVDEADFKALCLVCHLAGIKNSEYSLHINDEI-----SRLAKSLWRLKEGEPLQYVLGKWDFYESEFYVGKGVLIPRPETEELVEKVIDYAKNKNPVIYDLCSGSGCIGISIAKAVPEAVVYCIEKSDDAFYYLEKNAKGV--SNVNIIHGDINDSFD-EPADIIVSNPPYIKSDDISSLQSEVLFEPEMALDGGTDGFDFYRIINDKWADKLKPSGMLFLEIGNEQGDGIKSVLTS--FCDIRVVKDIYKNDRIVIAK-NL
MKLITAVVKPYTIDDIREALVGLGVHGMTVTEVQGFGQQDGHSEVYRGAEYATEFVQKIKVEVVVADGDADRVLDAVVEAANTGSIGDGKVWQSPVETVVRVRTGERDEDALMLLVEALREAAARLGGVDRPEVDARLIAGDLLGCPPLEVGLRGREECDASFLERYRALIERRATREPLHYILGAAPFGAGELKVGEGVFIPRPETEILADRAARLLA-KSPVAVDLCAGAGSLATYLAREVEGASVHAVEADPKAVPWLRRNAEPLG---VECHEGDARDALSRGAVDVVVANPPYVPDG--AEVAPEVRFDPDVAVYGGPTGVEFTARLLPVALGLLKPGGWFGVEHDDTTAEATRVLLKEAGFVEVGTLRDLAGRERFAVGRRGD
MKKIEALIRPQKLGEVKEALNKLGISGMTVTEVVGCGRQKGQKEIYRGIEYEINLLPKVKIEIVTVDEKVEEIIKIISESARTGAIGDGKIFISEVLDAVRIRTGERGTAAIMTLREALLWAKNRLTGIEMPALDAELLLAHVLGISRVAIYTRPERVLSEYEWERFVDHVERRASRIPLAYLIGKKEFYGLDFFVTPEVLIPRPETELMVEEGINFLRQGLKLVADVGTGSGAVGVALACHIPLGLFFLLDISEEALKVARVNAHHHGVERVILGHGDLLEPLSSGKFSLITANLPYIPTEELSTLMPEVQKEPQIALDGGEDGLMLYRRLLPEAHKLLAEDGVMLLEIAPYQGKAITAEAEK--LYRVEIKKDLAGHDRLVILR-KR
MTKVEAVIQPSKLDAVKDALLAIGIDGMTVLEARGHGRQKGHTEFYRGREYTVDLLPKIKIELVVPDERTEEVVKAIADASRTGKIGDGKIFLSRIDDAIRIRNDERGPGALMTLKQAFDSALKHLEDTPSPRLSAELLLMFSLNCDRAYLFTYPERELTADEQARYDEAIARRCHGEPAQYITGHQEFYGRDFLVSPAVLIPRPETEHLIEAVLELAPRVRWEVLDVGTGSGCIAATLAKEFPRMKVTAVDISPEALQIAQANAAR--LAQVEFRVSDLLSAIEGRQFDMIVSNPPYVGECEADKVQRQVKFEPHCAVFGGERGMDIIKRLAPQVWEHLKPGGWFLMEIGYSIADPVHEIMRD--WTNFKVVPDLRGIPRVVVGRKTS
MKKIEAIIRPTKFDEVVQGLSEAGITGMTITEVKGFGRQKGFVEIYRGREYEIRFIPKIKIEIVLNDELVEKAISVIIEKAKTGEVGDGKIFIFNLEDAIRIRTGQRGKEALMKVLSALKYAKEVLSEEEYAKWEALLILSHLLNVPPLNVYLYLDKEIPQ---KSFLKILEERKKKKPLPYILKTTYFWGRKFYIEEGVLIPRQDTEILISAFLELPL-EKGKVLELGVGAGIISITLLLERKELKVFAVDIEPKALKITKKNAKTYEVKRLFLIKGDWFSPFLKPLFNAIVSNPPYISFEEWETLGEEVRYEPKSALVSGKEGTEFQEKLLKFADKYLLKGGFLIFEIGYNQGKRIRELLDLYKW-NYKIYRDLKNYERVVVAWKSL
MKKIEAIVRPAKLEEVKEALGKFGVKGMTVTSVIGCGLQQGKTEVYRGSTYTINLLPKVKLEIIVPDDLVDKVIDIIVKNAKTGEIGDGKIFVYDVLNAVRIRTEESGEDAVMTIIDHLREGALYLAGVDDPRTEADLLLAHSLRISRDRLYLEREGTLTSIQADRFMELLEQRGKREPLAYLVKTREFMGLDFYVDRRVLIPRPETEMLIEKLIELAEKKEYSLLDLGTGSGVMAIAAARYIAGVKITAVDISEDALTVARQNAVKHGV--IDFRQGDLFTPV-NQKFDWILTNPPYVSLPEMEDCSPEVLREPHLALCGGEDGLEIYRRLAAQAGDFLHPGGKLLAEIGSAQAPAVCKLFAEKGY-STKVFNDLAGLNRMIL---EG
MKILTAVIKPHRWDEVRTALEAVGVTGMTVSEVSGYGRQKGHTEVYXXAEYDVSLVPKVRLEVVLEDADVEAVTEAVVEAARTGRIGDGKVWVSPVESVVRVRTGDRDGSALMRPRDLVRAATGRLAGVASPEHDAAELLAHVAGTTRSRLPLLD--DVAPEVAARFEALVGRRAAREPLQHLTGTAAFRHVELAVGPGVFVPRPETELLAGWALDRARERAPVVVDLCTGSGAIARSLVDELPGARVHAVELDGSAHAWAARNLDGTG---VDLRRGDMAEAFADGTVDVVVCNPPYIPLDAWESVAPEARHDPALALWSGDDGLDALRVLARTAARLLVPGGWLGSEHADVQGESAVEVLAGTGFVEVRDHADLAGRPRFVTARL-R
MKYVIAIIQPSRLEAVRDALQQAEITRMTISDVMGYGRQMGHTENFMGKEYEINFTRKVKLEIAVNDEFLETTVDTIMKVARTGKIGDGKIFIFPMDEVIRIRTGETGKEAIMTAGELYHDAIERFAGIAAPRTDAGILIAHAFGLERIDILADKDREAGFLKKRRALKMIERRLANEPVAYILGYRHFYLDKFIVTPDVLIPRCDTEHIIYTAERYGKQGYKRILDIGTGSGAIAVSLARVFPDSAVIGIDV---VTRIAEKNVRALGVSNVHILFQDMMEPAPGTLFDLVVSNPPYLSGGDMKNLAPEVRYEPDGALYGGLDGLDYYRRIAELLPGLLDSKGMLLLETDYKWRE-VSEVFMRKGYPTLEIVKDYNGIERVLAGK-NI
MKKIEAVIRPEKLNEVKQALEAYGIKGMTVSQVVGCGLQKGRTQLYRGTEINLNLLPKVKLELVVPNACVEEIMNVILNSACTGAVGDGKIFVTAVENAIRIRTGEEGEAALMKLGQALQDTVKQLRGVEAARLEAELLLMRITGLSRAQLWTREETMLSPVQRQALAELVAARCQRRPLAYVLGEKEFMGLAFRVTPAVLIPRPETELLVERIVADLSDPAPWIADVGTGSGAIVVSLAVLLPRARLWATDYSGEALTVARLNACRHRVIRCSWQQGDLLGQWQTERLDWVAANLPYIPRGELGQLQPEVQFEPRLALDGGEDGLDLYRRLLPQAWRVLKPGGRLGMEIDCRQGAALSALCREVGWREVEIVKDYAGLDRFVLARKEG
MTKIECILRPGRLEEVKDALGKFGIHGMTVSQVLGCGLQKGRTEVYRGREYSINLLPKVKVEIVVRDDQVNEIVKVISEAARTGEIGDGKIFTYRIDNAIRIRTGEQGDDAIMSIRELLKNAVEVLKNTDTPVLDAELLLIFALKQNRIKLMTQQEYLLDEQAAKGYMELIDERSKGKPVQYITKRQEFMGLELYVDSGVLIPRGDTEIIAEKVIELTKGESPEIIDVCTGSGAIAVSLAINIPNARVLAVDISDSALDCCNINVNRFGLNSIRVVKSDLFENIREGITDVIVSNPPYIESAAIQELDINVRYEPHLALDGGKDGLVYYRRIIKDSVEFLKNKGILAFEVGHDQGVRVKNIMEESGYDNLNIEKDLSGYDRCVWGRKIR
MKKLEIIIRPSALDNVKDKLASLDIHGMTCTEVRGFGRQRGHTEVYRAAVYQVDFVAKIRLEIVVHDSMTESVVQAVMEAARTGNVGDGKIFVTPVENAWRIRTGEEGDAALMSRADWVREATRTLHAVDSPRLSAELILQHVCGISRVELATRPETFLTSDQLSRMTGLLRRRADGEPAAYLLGQREFYGRDFRVTPATLIPRPETEHLIEAALKGCD-GPASFADLGTGSGCIAVTLCAERPDWRGLMVDLSGRALAVACQNAVRHDVQRLQPVRADFTRPLLPESLDLLVSNPPYVGKTEYEGLSAEVRFEPVTALVGGSEGLEHLIAVAQEAFVALKPGGLLLMEHGYAQGAAIKVLLESHKWENVLILKDLSGHDRVASARKAA
MQKIEAVIQPGKLDAVKEALIEAGIEGITILEARGHGRQKGHTEFYRGREYSVDLLPKIKLETVVTDDLAEKAVNAIITAAQTGSIGDGKIFITRVDDAIRIRNEDRGDLALMTVADALRFGTMRLSDRENAARDAQQILEIATGLTRVQMMAQPDRPVKEEEAGSFQGMLAQRRHAMPIQHLRGSQEFFGREFAVSPDVLIPRPETEHIVEEVLRLFPDAPLKIADVGTGSGILAVTLALEFPQSLVAALDISPDALAVAQDNTARLNTNRTRILQSDLLAAV-GETFDLIVSNPPYIPLIEKDTLHAQVRYEPHLALFGGEDGHDVLRRLIPQAKDALSPGGWLLLETAGRSGIADELL---SGWQQVHWVSDLQGIERIAVAQ--R
MKKIECIIRPEKLEEVKAALDKCGVHGLTVTHVMGCGQQKGRTEVYRGIELNINLLPKIKIEIVAKDSDVDKIVEAVANTARSGKIGDGKIFVYEIAEAIRIRTGEKGDTAIMSVHEAIIWGTGVLKGIQTSRLDAELLLSHVLKCERAHLIVINKEKLTHDDLVIYRRLIEDRRRGIPVAYITGFKEFMGIDFIVNQSVLIPRPETEILVEALIQRLKGKSPKILDIGTGSGCIGISLAYFITDSSVYATDISSDALAVAKTNARRLGVDRVFFYQGDVYDALPKGYFDVIVSNPPYIPSVDIKNLSNEVKSEPALALDGGKDGLRFYRKIIAGAFEYLKKGGLLAFEVGYDQAQKVKSMMMS---YSVDIIKDLAGIERVVIGRRIS
MTKIECILRPGKLEGVKDALNRFGFHGMTVSQVAGCGLQKGRTEIYRGTEYSIYLLPKIKVEMVVPDKDVEEVVKIIAETARTGKIGDGKIFTFKIDNAIRIRTGETGEIAIMEILDPLRWGRERLRGIDTPELDAEVLLAYVTGLSRAGLYRKKELVLTEEEEARFIDLVERRLAGEPVAYLTGHKEFMGLDFVVNRSVLIPRPETELMVETALKFLPG-APVIADVGTGSGAVAVSLAFFVKEAVVYATDISREALAVARLNAARHGVGRVHFCPGDLLEPLTPGSLDLIAANLPYIATEDLPGLPREVRFEPPVALDGGPGGLALYRRLIPAAAGFLKQGGIMLMEISPGQWAEMAGLLQPPQW-EASLLKDLAGLDRLVLARFGY
MKLVTAIVRPDKLNEIRNALESYGVQGLTVSQANGYGRQRGHTEVYRGAEYTVDLLPKARLEILVSNEWVDDIVDVIVATANTGRAGDGKVWVTTVDEVVRVRTGERAEAAIMDLAAALSWAVSLLRGITTPLPDTELLAAHTLGESRGRVSALKGFQFSDAQADTFEDLVSERAQRIPLQHLTGKAPFRYLELEVGPGAFVPRPETESVAGLAIDYLKDAGSKVVDLGTGSGAIAASIAHEVPHADVTAVELSPHAFAWAERNLSPLG---VRLLAGDFGTALEEASFAVVISNPPYIPTGAV-PQDEEVRHDPEMALYGSEDGLKFPRIVMQRAAFLLEDDGFFVMEHAEVQAAAVAKILAGTGWRDIQTHQDLTGRDRATSARRSR
MKKIECIIRPEKLEEVKDTLNQLGIKGMTVSQVMGCGLQKGKTEYYRGVAININLLPKIKLELIVKDSEVDRIVDTIIKVARSGKIGDGKIFIYNVEDAVRIRTGEKGESAIMKVYEVINLGAKELQGCENPKLEAELLLAYCLGMDRINLIIKREDEVEEGELAKFLGLLNMRKSHIPYQYIVKKHYFMGLEFFVDENVLIPRPETEILVEEVLKRLKK-GNTLIDIGTGSGAIAVSVVKYFPDCFVYAVDISRKALEVAKYNAKKHNVDKIVFIESDVFSQVPNIKFDFIVSNPPYIKRGELETLQEEVKKEPIIALDGGEDGLFFYKKIIEGAPFYLNPEGAICFEMGYDQKEEVTDLLTKGGFKNIEVIKDLSGIDRVVIARYKL
MKLITAVVKPFTVTEIKTALEQLGIHGMTAWEVRGYGQQQGHVEIYRGAEYAVDFVDKVRIEVLVDNPQLQGALEAIVNTARTGEIGDGKVWVTPVEEVIRVRTGERGVDAVMNADQLLRQSIQQLAGIESPTADAKTLFAWAWDISVSELGSHVGTDVPREVKAQYARACESRAQRVPLQHITGVAPFRYLEMHVGPGVFIPRPETELMVTYAIEHLAGDNHTAIDLCTGSGAIAIALATEVPRTHVHAVELSPDAALYTERNIERYG-SDVIPHLGDATEFLGATSAQVITCNPPYVART--VEHAPEVNSDPDLALYGGKDGSELPQRIIAHAPRLLAPGGLFMCEHAEYNSRTVENAFHRAGFTNVETVGDYTGRDRFTRGYRHI
MTKIDIITRPGKLEELKEAMYAIGVTGMTVSQVFGCGLQKGHTEVYRGQEYAINLLPKIKIEIVVCEVPVEAVLEAAKKACRTGKIGDGKIFVYPIENAIRIRTGEEGDIAIMTIGEILQWTKQYFSGVDNPRLDAEVLLSHILHRDRLYLYVHYDQPLAPDELIAFRECVRKRAARIPVAYITGEREFFGLMFTVSADVLVPRPETELLVEAVLKRLESPAPRIVDLGTGSGAIAVSLLTQLPAATAVAIDISAAALVIAEENAKRHGLDRLELRQGDFWQPA-GMLFDAIVSNPPYIPADDVAALAPEVRTEPVLALDGGKDGLDYYRRLLTDGYSHLAPGGFMAIEIGISQADAIRSLAEQSPFVIQEILLDYAGIERVVVLTGEN
MKLITAIIRPEKFDDVRGALESYGVQGLTVSAANGYGRQRGHTEVYRGAEYVVDLLPKIRIEVLATNDQVDDIVDVIISSSNTGRAGDGKVWTVDVYEAVRVRTGERGTAAVMGLAEALQLATAKLTGVPSPKVDAEILAAHLSGKTLGEIRAAV----NAPVPAGFAELVAERAQRIPLQHLTGVAYFRHLELAVGPGVFIPRPESEGVAQLAINFLAATAPVVVDLGTGSGALAAAIASEVPGSRVFAVELSDLAHDWAARNLARYG-AQVELRLGDLRSAFEDGLADVVLSNPPYIPDEAV-PNEPEVAHDPEIALYGWADGLELPRAALASAVRLLKPGGLFVMEHAEVQAATMVRLFENAGFGYVEGHLDLTGKERATSGRLMG
MKLVTAIIRPEKTDLIRDALESYGVQGMTISQASGYGRQRGHTQVYRGAEYTVDLLPKVRLEILVDDNSCDDILDVLISTANTGIAGDGKIWVTQVEEVIRVRTGERGLAAVMPLSGHLAAATAALEGVPSPRVDAELLAAHVLDVSRGRLATMKGSAFAPEEHARFTELIGRRATRIPLQHLTGLAHFRYLELAVGPGVFVPRPETESVVQLALDFARE-RPVLVDLGTGSGAIAGSLAHELPGSSVHAVELSDDALVYAARNLKPLG---VHLVQGDLAHAFTDGSCDVVVSNPPYIPANAV-PREPEARHDPAMALYGGADGMVLPAAATASAARLLRPGGFFVMEHAEVQAEAITAVFAASGWEQVTTHQDLNGRDRATSGIR-R
MKKVEAIIRPEKLEPVRVALAEIGIIGMTVMEVSGRGRQKGITLQWRAGEYRVDLLPKVKIEVVVLDEEVGKALNVIMTRARTGERGDGKIFVLPVENAVRVRTGETGDNAIMLIHQAVLCAYQDLK-SDKPRSDAQMLLANILGKTHTWIMTHPEAELNFREKEDYFHSLSRYKSGEPLPYVLGWWEFFGRRFNINESVLIPRPETEHIVEHAIRFLLASKRSALDIGTGSGCIAVTLLDEFEDLQITATDISYSALKLARDNAVKFGVSRLRLSQMDLTIAI-TGLFDLIFANLPYIPTASLENL--KVANEPLIALNGGEDGLSLIKQLLKDIPRLLVPEGCALLELEAGTGERVLEVARAAK-ADFRLIQDLAGHDRVLAIEYES
MTKIDIITRPAKLEELKEAMNVIGVTGMTVTQVYGCGLQKGHTEVYRGKEYTINLLPKVKVEIVVCEVPVEKVLEAAKKACHTGQIGDGKIFVYPIENAIRIRTGEEGDIAIMTIGEILQWTKQYFSGVENPRLDAEVLLSDIVKLDRLRLYVNFDQPLQQQELDRYRDYVKKRVMRLPVAYILGRKEFMGLEFAVNPAVLIPRPETELLVETVLKRLEGQNPAILDIGTGSGAIILSVLKLLPAATGLAVDISPQALAVARDNADRLGVERVTFRESNLLTALGAGGFDAILSNPPYIKDEDIPVLAPEVGKEPRTALAGGRDGLDFYRLILQEAAGYLQPEGFLAWEIGAGQSEDISRLARESGWTVTDVLKDLAGIERVMVLIIGK
MKRIDCIIRPTKIEDVKESLNKIGVNGMTVSQVLGYGMQKGHKHSYRGNEYNVNLLPKIMVSIVIDDEMLDSAIDSIIEGSRTGEIGDGKIFIYNVEEAIRIRTGEKGKEALMKISNLINEGVKILEGVGNARFEATLLLGFTLKWQKHTMLMNMQEELLQTEAKRFFELIELRRTGYPLQYITETQDFMGLELNVNPCVLIPRYDTEVLVESILKKLP-PGTIAVDVGTGSGAIAVSLAKFRPAWDIYAIDISERAIEVAENNCNRHKV--ITFLQGDLLEPLEQLKPNLIVSNPPYIPSGEVETLMKEVQFEPGLALNGGQDGLDVYRRLIPQAYSILTKDGYIALEIGYDQSASVSSICTKEGFRDIEIIKDYQQHDRVVIGI--K
MTKIEIITRPGKLDELKEALNAIGVTGMTVSQVFGCGLQKGYTEIYRGKEYNINLLPKIKVEIVVCEVPVEKVLETAKQVCRTGNIGDGKIFVYPIENAVRIRTGEEGDIAIMTIGAILSWTGQYFRGVATPRLDAEVLLSHILGRDRLYLYLNYDQPLEPAELAAFREAVKKRVLRVPVAYITGHKEFMGLDFIVTSDVLVPRPDTEVLVEAALARLAGSTPVVLDLGTGSGAIIVSLLHRLQAATGIGVDISPGALAVARANAQKHGVARLALKQGDLFAPV-GQAFDAIVANPPYIPDGDIAGLEPEVRHEPRTALAGGADGLDFYRRIVAMAPGHLKDGAFLAVEVGCGQAAAVAGLAAVSGLGVEAVIRDYAGIERVVVMRRGR
MKKIEAVIRPSKFEEVKQALGKFGIKGMTVTDVLGCGLQHGQREIYRGTEF-IKLLPKVKIEVVVQEAVLDQVIETITTVARTGEVGDGKIFIYPVETAVRIRTGESGDAAIMTVGEALAWARTALRDNETPALDAAVLLAAVLGCDRVDLYREPERALTETERGRFEQMVRDRLAGRPVAYLTGHREFMGLDFVVTPEVLVPRPETELIVEEALRLMSGEGSLVVDVGTGSGAIAVSLARYVRGARVLATDLSEAALTVARLNVGRHRV--VEFLLGDLMEPIPAGQIDLIIANLPYIPTAQMDTLPRAVRAEPRLALDGGPDGLDLYRRLVPQAHRFLRPGGSLLFEIAPGQGRAALTIVPSPDW-ESRILTDLAERERVVIACKSL
MKKITCIIRPSKLEAVKERLGREGIQGMTVTHVTGCGLQKGSTAIYRGNLYEVNLLPKVKLELVVTAEKVDTLIDTIVAEAATGEIGDGKIFISPVDEVVRIRTGERGKEAIMTIKEALQRASFQLRGFDRPRREAQFLLTALLGCDAAWLYAHDQEKLTAPQWAEFQAWLARRATGEPFAYLAGQKEFMGLCFAVTPDVLIPRPETEFLVEAVAEELQATSPRILEIGAGSGAVAVSLAKLLPKARVVAVDVSQAALEIAQKNAARHGVGRVEFLAGDLYAPV-DEYFDAVVSNPPYISAADILKLQCDVKFEPRLALCGGEDGLDFYRRLTGELDVLSNRPKMLAFEVGMGQAQAVAALCLKAGYENTRQIKDLAGIDRIITAK-LA
MKKLECIIRPSHFDAVKQALASLDVRGMTVVQVMGYGSQKGQTDVYRGVEFTVNLLPKVKIEVVLADEAVEAAIDAVTAAARTGQVGDGKIFVSDVAEAVRIRTGERGAAAVMTLLELLRLATGYLRGVEQPRLDAEVLLAHVLKTERIMLYVHHDRPLEPEEVTAYRALVARRGRREPAPYLTGEKEFHGLPFRVTPAVLVPRPETEHLVAVALAFAGDGAWHGFDVGTGSGVLAVTLAVRCPQARLVASDLSPEALAVARENAQRHGVDRVELVEGDLWAGRERGAWDLVISNPPYLTAQEMAGLPPEVRWEPQLALDGGPDGLAVIRRLAAEAWAHLRPGGLLAFEIGASQAAACLELLENTGYRDARVTHDHAGLPRVVSCLRAA
MKLITAVVRPEKFSDVKDALERYGVQGMTVLTVHGYGRQRGHREVYRGAEYTVDLLEKVRIETVVEDGEVQDLVDVIVTSARTGEPGDGKVWVTAVENTVRVSTGELGDVALMTLAQAIAWGRSRLLGVASPDADAVLLAAHTLGLGRGDTEARA--ILGAPEPDGYRDLVERRARREPLQHITGTAPFRQLELAVGPGVFVPRPETELLVQLTLDLVRVTHPGVIDLGTGSGAIALAVASEDPASRVTAVEREPAALEWTRRNLA--G-SRVRLLEADYRDVTVAGRFCVVVTNPPYVPDGEI-PEDPEVRYDPPTALYGGETGMTFPCAAMDTAVRILRPGGSFVMEHAESQVAAVARALWDRGFRDIRMHHDLTDRPRATTATLGG
MKKIEAIIRPSKLEELKEALAKLEVRGMTIYEVSGRGLQRGEKQYYRGRELSVDLFPKVKVELVCRDHWVERIIETIVNVCATGNIGDGKIFVYPVEEIVRIRTGERGESALMTVKSLLEWTTGYFRNIAEPRLEAELLLAYVLGIDRVGLYVNYYQPVNQDERSCYREIIKRRVQGEPVAYLTGKKEFFSLEFDVSPEVLIPRAETEVMVEKAIAIGRGGSLWVADVGTGCGAIAIALAVYLPNARIVAIDISSAAVELARKNARRYQVDRIDFMVGDLLTPLGNAGLDIVVANLPYVPTNEWENLALEVKFEPRIALDGGADGLAYYRRLMPQARQCLREGGYILVEIAWNQGPAMLSLMQH--FDEVEVGQDLAGRDRVVVGRKVL
MVKVEAMIRPFKLDDVKERLTELEVGGMTVTEVKGFGRTGGKTEFYRGSAYVIDFVPKIKIEVVVPAARSEEVIAAIREVAASDRIGDGKIFVTPVLEAVRIRTDERGESALMTVRELLAWTTERFAGIDDARVDAEHLLAQALDCSRMDLYLRHAELLDEAQRAPFRELVRRRLSREPVAYIEGARGFHALDLEVDRRVLIPRPETEHLVDWLLEDLREPLMDVLDVGTGSGAIALAVAKARYEVTVTAVDASTDALDVARQNAERHGLERVRLRRANLLDGVEPGGWTAIAANLPYIPAADWAQLAPEVRFEPRGALVGGDDGLDLVRRLITQVARALAPGGGLYLEIGVGQAAEVEALLRAAGFVGVASRDDYAKIPRIVAGYRAR
MKLITAIVRPEKLEAVREGLESYGVQGLTVSAASGYGRQRGYTEVYRGAEYNVDLLPKIRIEVLATDEQADDILDVLIASSNTGRAGDGKVWTVDVYEAVRVRTGERGAAAIMSLADAVREATAVLAGVPSPRVDAELLAEHLLGVGLGRLRAML----DTPAPEGYGELVEERAGRVPLQHITGVAYFRHLELCVGPGVFIPRPETESVVQLVIDHVA-PTPKVVDLGTGSGAIAGSIAHEVPGAEVHAVEFSTFAHAWAAKNLEPLG---VTLVQGDLRDALPNGTFDVVVSNPPYIPSEAI-PTEPEVAHDPPEALYGGADGMVLPTAAAASAARLLKPGGFFVMEHAEVQAVWIAGMLERTGWNNVTTHCDLNGKERATSAILDE
MKLITAIVRPEKLEAIREGLEAYGVQGLTVSAASGYGRQRGYTEVYRGAEYNVDLLPKIRVEVLATDEQADDILDVIIASSNTGRAGDGKVWTMDVFEAVRVRTGERGVAAIMSLADAVTAATAILRGVPSPRVDAELLADHLLNVGLGRLRAMM----DAPAPEGYEALVAERASRIPLQHITGVAHFRYLELAVGPGVFIPRPETESVVQLVIDHVK-AQPRIVDLGTGSGAIAGSIAHEVPGAEVHAVEFSPFAHAWAAKNLAPLG---VHLVLGDLRNALQNGTVDVVVSNPPYIPSEAI-PNEPEVAHDPPEALYGGADGMELPTAAAASAARLLVPGGYFVMEHAEVQAEWIAAMLGRSGWTRISTHRDLNGKERATSAVLGQ
MTKIDIITRPEKLEELKEAMKKINVTGMTVTQVYGCGLTKGHTEVYRGQEYNINLVPKVKIEIVVCEVPVERVLEAAKQACRTGKIGDGKIFVYPVANAVRIRTGEEGDIAIMTIASILNWTKQYFGGIDNPRLDAEVLLSHILGKDRLYLYTQFDQPLTPEELTAYRDTVKRRAVRAPVAYITGYKEFMGLNFAVSPAVLIPRPDTEILVETALERLTSGAPLIADLGTGSGAIIVSILTKLATGTGVAVDISPDALAVAKENAVRQGVERLNLCQGDMLGPL-GKTFDAILSNPPYIPDSDIAGLSAEVRQEPRLALAGGADGLNFYRRIVAQGAEYLNSGGFIAVEVGIDQAGPVARLADQASLKVEAIVKDYAGIERVVVFG-LR
MKLVTAIVKPATLGAIRAGLDRLGVLGMTVGEVRGYGRQKGHTEVYRGAGVSIDYVPKVRIDVLTETSIVDAVVDTIVETARSGAIGDGKVWVTPVESVVRVRTGERDSDALMPLRMVLVEAERILRGVASPRTDVELLAAHVLDVSRGRLALVT--VVEQDMVSELNRLVLQRAERTPLQHLLGWSAMGAITVGVGPGVFIPRPETELLLEWGMKLLV-EAPVVVDLCTGSGALALGMANARPDAVVHAVERDPRALAWARRNADARAATPIRLHSGDVTDTLADGTVDLVLCNPPYVPVDT--EVDREVAHDPFDAVFGGADGLDVIRPVVSTAARLLRAGGGVAIEHDDTHGESVPALLGARRLTEVTGHLDLAGRPRFATARRTR
MTKIDVVTRPGKLEELKEALADIGVMGMTVSQVFGCGLQKGHTEVYRGKEYNINLLAGIKVEIVVCEVPVTAVIETVKKVCRTGKIGDGKIFVYPIENAVRIRTGEEGDIAIMTVQAILNWTRQYFLGVENPRLDAEVLLSHILEKERLYLYVHFDQPLEDKELAAFRAAVKQRAARLPVAYIIGSKEFMGLDFEVTPAVLIPRPDTEILVEAAISRLALEEPCILDLGTGSGAICISMLKNLPAARGTTVDISPEALIVAKRNAAKHQIQRLTFYQGNLFIPV-GQKFTAIVSNPPYIPEGDIPGLTPEVQQEPNLALAGGEDGLDFYRRIVQDGRNYLTDNGFIAMEVGIGQARLVADMAEKTGYKVSDIIKDYGGIERVVVLE-GL
MKKVECIIRPDVLEDVKAELNKLKIHGMTVSQVFGCGHQKGKKEIYRGAEIEISLLPKVKIEIVTEDGSVENIVDAVTKVARTGNVGDGKIFIYDIQDAIRIRTGERGEKAIMKIFDALNFGIQYLKHVSEPRLEAEGLLSFALGVEREYIIVNRDKEISEDIFERYKGLLDLRISGMPYQYIVGKKHFMGLIFKVSPKVLIPRNDTEILVEEVLKRLKK-SDVVLDIGTGSGAIAVSIAKY-KDVKVYALDISDDALSVARDNAYENGVDKIVFLKSDLFSSVPDVKFDVIVSNPPYIRSGDIDKLQEEVKKEPKIALDGGEDGLLFYRNIVRDSKGYIKRGGIIAFEVGYDEAFDVSQILLDGGYGDIEIVKDLQGIDRVVLGKWGP
MKKIEAVIRPAKLEEIKDELNKYNIHGITISQVMGCGMQKGRKEYYRGTEVTLNLLAKVKIEIVIQDSQVEDVIKIISKEAKTGEVGDGKIFVYNVEEVIRIRTGEKGENAVMTLKNLFDIGISSLKQIEAPVLEAGVMLCNLLNINRALLYAKSDEIIRPEVSAEYIEFIKRRSDGTPLQYITGHQEFMSLDFKVTPDVLIPRQDTEILVETVIEHAKKRPLRILDIGTGSGCIAISLAHYIKDCSITAIDISKNALKVAEFNAEAIGVDKISFIELDILGPIPKGDFHIIVSNPPYIPSDEIPLLQKEVRHEPVGALDGGKDGLNFYREIILKSQSLLAEGGLLAFEAGYNQAQDVKELMALKSF-DVAIHKDLSGIARVVAGIRKT
MKKIEAVIRPNMLEDVKNALDKFGISGLTITQVIGCGLQKGHTGVYRGQEMSINLLPKIKLEIVIKKELLEDVLEVISEAAKTGQVGDGKIFVFDVVDAIRIRTNERGRNSLMTVQELLQWAALFLG---EGQMEGELLLSKVSGYSRAKLWAYPEVELSESDRKFFTELVKLRHAGEPLQYLLGTQSFMGLDFLVNKNVLIPRSDTEVLVEETISLARKWPLRILDLCTGSGAIAISLAKYLLEAEVTAVDISREALQTAQANAELHNVQRVKILQGDLFHPIG-DTFHIITSNPPYITTAEMVKLPDDVKKEPSLALWGGEDGLDFYRRIIKESRQYLKAPGWLLVEIGWLQGERVKELFEKNGFTECQIIKDWAGHDRVVTGRSVL
