# Supplementary material for: Inter-protein residue covariation information unravels physically interacting protein dimers
Source: BMC Bioinformatics. 2020 Dec 17;21:584. doi: 10.1186/s12859-020-03930-7 (PMC7745481; doi:10.1186/s12859-020-03930-7)
Supplement: Supplementary file 5 — Additional file 5. Final ER-MSAs at different ASA thresholds. Available on Mendeley data (http://dx.doi.org/10.17632/9bk2r55286.1). [file 12859_2020_3930_MOESM5_ESM.zip › Additional file 2/Final ER-MSAs/Negative ER-MSA dataset/ASA0.0/paired_MSA/2ns1-B-4eb7-A/MSA_IDs.txt]

sp|P0AC55|GLNK_	sp|O29689|ISCS2
tr|A0A099PEQ1|A	tr|A0A099P8H5|A
tr|G2IZG9|G2IZG	tr|G2IZ68|G2IZ6
tr|B7J6Z9|B7J6Z	tr|B7JA84|B7JA8
tr|A0A179D4Z7|A	tr|A0A179D6I7|A
tr|C7RMR3|C7RMR	tr|C7RQJ3|C7RQJ
tr|L0DT26|L0DT2	tr|L0DWI7|L0DWI
tr|A0A1J5MJM1|A	tr|A0A1G0GR28|A
tr|A0A1K1WNP4|A	tr|A0A1K1UXT5|A
tr|A0A1E4PSX2|A	tr|A0A1G3Y067|A
tr|A0A1J5CE96|A	tr|A0A1E4LYB5|A
tr|F5S5V6|F5S5V	tr|F5S8I1|F5S8I
tr|A0A0A1VDZ6|A	tr|A0A0A1VJ65|A
tr|H1G0U6|H1G0U	tr|H1G750|H1G75
tr|A0A1C7HEN4|A	tr|A0A1Q3YQS2|A
tr|A0A1A6DUW2|A	tr|A0A1A6DVP4|A
tr|A0A0C5VDC2|A	tr|A0A0C5VBX4|A
tr|A0A1A9HKJ2|A	tr|A0A1A9HJD7|A
tr|A0A0U3E908|A	tr|A0A0U3EWQ0|A
tr|Q9EZQ4|Q9EZQ	tr|A1K2W4|A1K2W
tr|A0A0Q7SYX2|A	tr|A0A0Q7RZ04|A
tr|A0A162FUK1|A	tr|A0A162FRI5|A
tr|A0A1G0NCI1|A	tr|A0A1G0NG49|A
tr|A0A1V3TSQ2|A	tr|A0A1V3TNS7|A
tr|A0A1B7UQA6|A	tr|F7P0R7|F7P0R
tr|A0A0P0MAD6|A	tr|A0A0P0M9P6|A
tr|A0A147GNC9|A	tr|A0A147H038|A
tr|A0A163CQA9|A	tr|A0A161SGQ9|A
tr|A0A1M4TAN1|A	tr|A0A1M5A8U9|A
tr|A0A0J6NID8|A	tr|A0A0J6NPK0|A
tr|A0A0Q4XQV8|A	tr|A0A0Q4Y3F3|A
tr|A0P547|A0P54	tr|A0P631|A0P63
tr|A0A1G0DXZ1|A	tr|A0A1G0EXZ3|A
tr|A0A1R1M1T1|A	tr|A0A1R1LWD4|A
tr|A0A120II45|A	tr|A0A0M2WM08|A
tr|A0A0S8BK32|A	tr|A0A0S8KZV1|A
tr|A0A059KLQ0|A	tr|A0A059KIG9|A
tr|A0A0K6IVH1|A	tr|A0A0K6IR10|A
tr|B2V6G4|B2V6G	tr|B2VAD4|B2VAD
tr|A0A0J1DAR4|A	tr|A0A0Q6WFN9|A
tr|A0A1R1IBN5|A	tr|A0A1R1I0D3|A
tr|C1D4X1|C1D4X	tr|C1D4Q3|C1D4Q
tr|A0A0U2U0S1|A	tr|A0A0U3E024|A
tr|A0A1L3GP25|A	tr|A0A1L3GMK9|A
tr|A0A1F8VTY4|A	tr|A0A0R0MGN8|A
tr|Q1H484|Q1H48	sp|Q1H361|ISCS_
tr|A9BMF8|A9BMF	tr|A9C064|A9C06
tr|W0SAW3|W0SAW	tr|W0SEN8|W0SEN
tr|A0A0A0DS92|A	tr|A0A0A0DTA0|A
tr|B1XS99|B1XS9	tr|B1XTQ9|B1XTQ
tr|A0A1E2VCJ4|A	tr|A0A1E2VE40|A
tr|V4J298|V4J29	tr|V4IZA6|V4IZA
tr|G8QH81|G8QH8	tr|G8QLU1|G8QLU
tr|A0A1C3K7A2|A	tr|A0A1C3K1H2|A
tr|D9IPD6|D9IPD	tr|G1Y3Y9|G1Y3Y
tr|J7U897|J7U89	tr|J7SKE0|J7SKE
tr|D4XB00|D4XB0	tr|D4XF26|D4XF2
tr|A0A0B2BL77|A	tr|A0A0B2BL61|A
tr|A0A0E9M710|A	tr|A0A0E9MBI7|A
tr|A0A0C5JBS7|A	tr|A0A0C5J717|A
tr|Q1QSQ3|Q1QSQ	tr|Q1QTL4|Q1QTL
tr|A0A0J5GGJ5|A	tr|A0A0J5GG92|A
tr|D5CTK1|D5CTK	tr|D5CPA4|D5CPA
tr|A4G3W0|A4G3W	tr|A4G786|A4G78
tr|F5RGM8|F5RGM	tr|F5R8K6|F5R8K
tr|A0A0D8PUS5|A	tr|A0A0D8P673|A
tr|A0A1N7IZ84|A	tr|A0A1N7P7I5|A
tr|A0A1G3HLB2|A	tr|A0A1G3HFK8|A
tr|J9YXS7|J9YXS	tr|A0A061QE01|A
tr|F3KV35|F3KV3	tr|F3KP06|F3KP0
tr|Q5P469|Q5P46	tr|Q5NYS7|Q5NYS
tr|B1Y6V3|B1Y6V	tr|B1Y3B3|B1Y3B
tr|C0QSY1|C0QSY	tr|C0QQA5|C0QQA
tr|A0A1F3AHC5|A	tr|A0A1Q3JZ38|A
tr|A0A172YBR1|A	tr|A0A172YIH5|A
tr|Q2RWY6|Q2RWY	tr|Q2RVH6|Q2RVH
tr|Q2S8I0|Q2S8I	tr|Q2SDV9|Q2SDV
tr|F4G7F0|F4G7F	tr|F4GCA2|F4GCA
tr|M9WZD2|M9WZD	tr|M9X669|M9X66
tr|A0A0P0UQT9|A	tr|A0A0P0US30|A
tr|A0A0L6T7D3|A	tr|A0A0L6TG35|A
tr|A0A1H3W866|A	tr|A0A1H4FPB2|A
tr|F1VVD4|F1VVD	tr|F1VX17|F1VX1
tr|A0A0F7M0V7|A	tr|A0A0F7M4Z6|A
tr|A0A085HMI2|A	tr|A0A085HND0|A
tr|Q605Y5|Q605Y	sp|Q60C64|ISCS_
tr|A0A0D2UHZ3|A	tr|A0A0D2WI07|A
tr|I8U4F5|I8U4F	tr|I8U6W0|I8U6W
tr|A0A1E4ILC9|A	tr|A0A1E4IGG7|A
tr|A0A0G3BKH0|A	tr|A0A0G3BPK9|A
tr|A0A1W1XRV0|A	tr|A0A1W1X7N6|A
tr|A0A0Q8QTQ6|A	tr|A0A0Q8QB14|A
tr|A0A0N0XK10|A	tr|A0A0N0XKY5|A
tr|A0A0P7DNF4|A	tr|A0A0P7CPE3|A
tr|A0A0R0CUV2|A	tr|A0A0R0DAU2|A
tr|A0A0F3KC23|A	tr|A0A0F3K3S3|A
tr|F8ADT6|F8ADT	tr|F8ACW2|F8ACW
tr|A4BJ94|A4BJ9	tr|A4BH28|A4BH2
tr|B6BW05|B6BW0	tr|A0A0N1AC18|A
tr|A0A1D2U891|A	tr|A0A1D2U3X5|A
tr|A0A1C2G021|A	tr|A0A1C2FYL4|A
tr|A0A0N0ZBT3|A	tr|A0A0N0IAG5|A
tr|A0A0M2VL60|A	tr|A0A0M2VGS9|A
tr|A0A0F5ZZG6|A	tr|A0A0F6A3G3|A
tr|E0SD82|E0SD8	tr|E0SI02|E0SI0
tr|V5BIC2|V5BIC	tr|V5BK81|V5BK8
tr|A0A1S2DEL0|A	tr|A0A1S2DJV8|A
tr|A0A0F5EY22|A	tr|S6EQH6|S6EQH
tr|A0A0B5FFT0|A	tr|A0A0B5FTY7|A
tr|A4BMY6|A4BMY	tr|A4BSU7|A4BSU
tr|A0A176H191|A	tr|A0A162KH66|A
tr|A0A1X7PVI3|A	tr|A0A1X7PNX9|A
tr|G4T2R7|G4T2R	tr|G4SUS2|G4SUS
tr|D5X710|D5X71	tr|D5WZN5|D5WZN
tr|A0A1E7ITA0|A	tr|A0A1E7IPB9|A
tr|C5BCY1|C5BCY	sp|C5BEU5|ISCS_
tr|W0LC86|W0LC8	tr|W0LAN9|W0LAN
tr|A0A1W9HT44|A	tr|A0A1W9HHJ9|A
tr|A0A1V0PZB4|A	tr|J6LAI9|J6LAI
tr|A0A0Q8RHT7|A	tr|A0A0Q8RXN0|A
tr|M4R370|M4R37	tr|M4RJV1|M4RJV
tr|A0A1Y1R1X4|A	tr|A0A1Y1R713|A
tr|A0A1G0MY67|A	tr|A0A1G0LVP3|A
tr|A0A1D9BEU2|A	tr|A0A1D9BH16|A
tr|C0DUT9|C0DUT	tr|C0DX99|C0DX9
tr|A0A0J5P9X9|A	tr|A0A0J5S5T1|A
tr|A0A1K2HM91|A	tr|A0A1K2HRR5|A
tr|A0A176I8P0|A	tr|A0A176HRR0|A
tr|A1WIN5|A1WIN	tr|A1WKG2|A1WKG
tr|Q0ACK0|Q0ACK	tr|Q0AB09|Q0AB0
tr|H2IZH3|H2IZH	tr|H2J2I5|H2J2I
tr|Q6D815|Q6D81	tr|Q6D2Z9|Q6D2Z
tr|A0A097R545|A	tr|A0A097QZG9|A
tr|A0A1U9JIN4|A	tr|A0A1U9JPA6|A
tr|A0A0K8P8G6|A	tr|A0A0K8P059|A
tr|W0TNS6|W0TNS	tr|W0TK69|W0TK6
tr|R4YS16|R4YS1	tr|R4YLQ9|R4YLQ
tr|Q1K3N7|Q1K3N	tr|Q1K3G6|Q1K3G
tr|S6B049|S6B04	tr|S6AAR7|S6AAR
tr|A0A1T1H8J0|A	tr|A0A1T1HG16|A
tr|A9MM09|A9MM0	sp|A9MHJ4|ISCS_
tr|A0A1T2KU50|A	tr|A0A1T2KMY8|A
tr|G0A9F5|G0A9F	tr|G0AGZ8|G0AGZ
tr|F4H925|F4H92	tr|F4HD35|F4HD3
tr|A0A1J5E429|A	tr|A0A1V4RWW4|A
tr|Q32JA7|Q32JA	tr|Q32D34|Q32D3
tr|A0A0J9BLA0|A	tr|A0A0J8YQK8|A
tr|A0A1E8FB79|A	tr|A0A1E8FAE8|A
tr|A0A0K1XEZ5|A	tr|A0A0K1XFD8|A
tr|C4LAH9|C4LAH	tr|C4LAT7|C4LAT
tr|K0NI18|K0NI1	tr|K0NHH8|K0NHH
sp|O66513|GLNB_	tr|O66947|O6694
tr|A0A1Y6BQ29|A	tr|A0A1Y6C028|A
tr|K4KNU3|K4KNU	tr|K4KJI9|K4KJI
tr|R8ANS1|R8ANS	tr|R8ATQ0|R8ATQ
tr|A0A139C3M8|A	tr|A0A139CBF4|A
tr|A0A1A9T3N1|A	tr|A0A1A9T3I4|A
tr|D3RQD5|D3RQD	tr|D3RT27|D3RT2
tr|U7U9H7|U7U9H	tr|U1XZX0|U1XZX
tr|F9U7X4|F9U7X	tr|F9UF93|F9UF9
tr|A0A0N8GF19|A	tr|A0A0N8GFK4|A
tr|A0A0Q4GP99|A	tr|A0A0Q4GNU3|A
tr|G3IYW3|G3IYW	tr|G3IZ87|G3IZ8
tr|A0A1Q6ZTL1|A	tr|A0A1Q7E2Z7|A
tr|A0A1Y6D105|A	tr|A0A1Y6D4V5|A
tr|A0A1Y1SC24|A	tr|A0A1Y1SF99|A
tr|Q21P81|Q21P8	tr|Q21KV4|Q21KV
tr|A0A0P7XTG5|A	tr|A0A0P7XGL3|A
tr|I8I5J9|I8I5J	tr|I8T5Z8|I8T5Z
tr|A0A1M5ZBF8|A	tr|A0A1M5YH65|A
tr|A0A0K1PHD2|A	tr|A0A0K1PED8|A
tr|Q1MZ38|Q1MZ3	tr|Q1N0G5|Q1N0G
tr|A0A1E4ZZT3|A	tr|A0A1E4ZQ79|A
tr|A0A1M6I1C7|A	tr|A0A1M6B495|A
tr|A4W7C2|A4W7C	sp|A4WDB1|ISCS_
tr|C5BUM1|C5BUM	tr|C5BLX3|C5BLX
tr|A0A099KFS2|A	tr|A0A099LE98|A
tr|A0A0R2TTK7|A	tr|A0A0R2W6R8|A
tr|A0A1D8RRC9|A	tr|A0A1D8RYB0|A
tr|A0A1G1E3U6|A	tr|A0A1G1E3T2|A
tr|C3X1J0|C3X1J	tr|C3X6S3|C3X6S
tr|A7MFK4|A7MFK	sp|A7MGX8|ISCS_
tr|A0A0A2W1G2|A	tr|A0A0A2W5K4|A
tr|A0A0G3CRF9|A	tr|A0A0G3CLT0|A
tr|V9HMP4|V9HMP	tr|V9H5T5|V9H5T
tr|G9Z4A9|G9Z4A	tr|G9ZB18|G9ZB1
tr|K9GLF5|K9GLF	tr|K9H2Y6|K9H2Y
tr|A0A071LTX1|A	tr|A0A071LWM7|A
tr|H5UYF3|H5UYF	tr|H5UYC5|H5UYC
tr|A0A1J4Z3K4|A	tr|A0A1J4ZAZ2|A
tr|A8V1G9|A8V1G	tr|A8UXT7|A8UXT
tr|A0A1M5J8A8|A	tr|A0A1M5ET97|A
tr|Q2NV71|Q2NV7	tr|Q2NS31|Q2NS3
tr|A0A1Y6BG39|A	tr|A0A1Y6BYH1|A
tr|A0A0R2T038|A	tr|A0A0R2TDM4|A
tr|A0A1S8CRH1|A	tr|A0A1S8CSH0|A
tr|A0A1S1NMB9|A	tr|A0A1S1NVJ9|A
tr|D3SMG2|D3SMG	tr|D3SP07|D3SP0
tr|A0A1E8CIS1|A	tr|A0A1E8CIU9|A
tr|A0A089R7L2|A	tr|A0A089PNG7|A
tr|A0A1M5NLN7|A	tr|A0A1M5LCB2|A
tr|C8PWT5|C8PWT	tr|C8PZB6|C8PZB
tr|A0A0W1RUZ9|A	tr|A0A191ZED7|A
tr|A0A1X4NBD3|A	tr|A0A1X4N2X9|A
tr|A0A060QII8|A	tr|A0A060QKE7|A
tr|C1DJ64|C1DJ6	tr|C1DH19|C1DH1
tr|G2DYC0|G2DYC	tr|G2DVX1|G2DVX
tr|A0A0U3ATL8|A	tr|A0A0U3BCF0|A
tr|A0A077DI63|A	tr|A0A077DGX7|A
tr|A0L6C0|A0L6C	tr|A0LC60|A0LC6
tr|E4TF52|E4TF5	tr|E4TFS9|E4TFS
tr|A0A080JVA1|A	tr|A0A080JWS9|A
tr|Y0KKK5|Y0KKK	tr|Y0KIM1|Y0KIM
tr|H2FUZ2|H2FUZ	tr|H2FZB2|H2FZB
tr|A0A0Q6BR15|A	tr|A0A0Q6BKY0|A
tr|A0A085JAR1|A	tr|A0A085JI88|A
tr|W8WXG3|W8WXG	tr|W8X3G3|W8X3G
tr|A0A1X9NF25|A	tr|A0A1X9NMN3|A
tr|D3DJN0|D3DJN	tr|D3DIF9|D3DIF
tr|H5T799|H5T79	tr|H5T7X0|H5T7X
tr|A0A0A3B9J6|A	tr|A0A0A3BBC8|A
tr|K2J987|K2J98	tr|K2JKF3|K2JKF
tr|A0A139SPJ1|A	tr|A0A139SMB3|A
tr|I3YE13|I3YE1	tr|I3Y6C8|I3Y6C
tr|W0E589|W0E58	tr|W0E091|W0E09
tr|E8UDS0|E8UDS	tr|E8UCN7|E8UCN
tr|A0A0F5ARD1|A	tr|A0A0F5APC2|A
tr|U3U0G4|U3U0G	tr|U3U212|U3U21
tr|A4A9E7|A4A9E	tr|A4A470|A4A47
tr|R5E6R9|R5E6R	tr|R5E0X3|R5E0X
tr|A0A1B1YQH1|A	tr|A0A1B1YPP5|A
tr|I2BBN7|I2BBN	tr|I2B6I4|I2B6I
tr|A0A1M5XVS3|A	tr|A0A1M5X4Q7|A
tr|A0A1V8MA94|A	tr|A0A1V8M211|A
tr|A0A0H5B9B4|A	tr|A0A0H5BPX7|A
tr|B0UW65|B0UW6	sp|B0UVL5|ISCS_
tr|A0A1S8YEW7|A	tr|A0A1S8YFS5|A
tr|A0A0S8AKP8|A	tr|A0A1E7HZC1|A
tr|A0A1G3IPM3|A	tr|A0A1Q3URM2|A
tr|D9SI58|D9SI5	tr|D9SCZ6|D9SCZ
tr|A0A1G2VW32|A	tr|A0A1G2W8J6|A
tr|A0A0F7JXU2|A	tr|A0A0F7K1G1|A
tr|A0A0M1JER5|A	tr|A0A0M1J9F6|A
tr|A0A090IF20|A	tr|A0A090IDI7|A
tr|A0A1Y2K6V7|A	tr|A0A1Y2K5M1|A
tr|A0A1X0XK76|A	tr|A0A1X0XLD7|A
tr|A0A1W6MYC8|A	tr|A0A1W6MTT9|A
tr|A0A1G6WNC6|A	tr|A0A1G6WZC5|A
tr|A0A0F2RJP8|A	tr|A0A0F2RAY2|A
tr|F8E6R2|F8E6R	tr|F8E9I0|F8E9I
tr|A0A0A7S7V8|A	tr|A0A0A7RXF4|A
tr|H0A1J7|H0A1J	tr|G9ZZY2|G9ZZY
tr|A0A0D6P9G0|A	tr|A0A0D6PAS4|A
tr|A0A090AHH4|A	tr|A0A090AFM6|A
tr|A0A0J8GSF4|A	tr|A0A0J8GRV8|A
tr|A6GMW5|A6GMW	tr|A6GT55|A6GT5
tr|A0A1B9F618|A	tr|A0A1B9F7E0|A
tr|A0A1S1TCW1|A	tr|A0A1S1T2P8|A
tr|C3M9W0|C3M9W	sp|P55690|NIFS_
tr|A0A095VRJ1|A	tr|A0A095X290|A
tr|A0A0D8CWM1|A	tr|A0A0D8CQ56|A
tr|A0A1B1PP70|A	tr|A0A1B1PK21|A
tr|D4H2Y6|D4H2Y	tr|D4H3R0|D4H3R
tr|A0A177PGX0|A	tr|A0A1A6FQA5|A
tr|A0A1D8UWU8|A	tr|A0A1D8URD4|A
tr|A0A171KU33|A	tr|A0A171KUA8|A
tr|Q4FQ18|Q4FQ1	tr|Q4FRN3|Q4FRN
tr|D6Z4E5|D6Z4E	tr|D6Z1W8|D6Z1W
tr|B8EMQ7|B8EMQ	tr|B8EJ13|B8EJ1
tr|A0A0C2ZE72|A	tr|A0A091AF58|A
tr|Q7M9Z8|Q7M9Z	tr|Q7M7M6|Q7M7M
tr|C9R6U4|C9R6U	tr|C9R388|C9R38
tr|A0A0M2RD47|A	tr|A0A0M2RDH9|A
tr|I4C9L1|I4C9L	tr|I4CB78|I4CB7
tr|A7IHG0|A7IHG	tr|A7IBH4|A7IBH
tr|A0A0S8DK20|A	tr|A0A0S8CN02|A
tr|H8FTC2|H8FTC	tr|H8FQI1|H8FQI
tr|A0A0K1NC74|A	tr|A0A0K1NCI9|A
tr|A0A1D2SFE7|A	tr|A0A1D2SJQ4|A
tr|A0A1W1H6Z3|A	tr|A0A1W1H7U6|A
tr|A0A1N7JF62|A	tr|A0A1N7IP12|A
tr|A0A0F2NPR4|A	tr|A0A1Q6DR54|A
tr|A8HSW9|A8HSW	tr|A8III6|A8III
tr|A0A1A6C428|A	tr|A0A1A6C7T3|A
tr|D3PEB2|D3PEB	tr|D3P8H7|D3P8H
tr|K6XTV3|K6XTV	tr|K6YAB9|K6YAB
tr|A0LG72|A0LG7	tr|A0LM34|A0LM3
tr|W6K9E3|W6K9E	tr|W6K8P3|W6K8P
tr|B8FL89|B8FL8	tr|B8FEA9|B8FEA
tr|S0FS97|S0FS9	tr|S0FTM4|S0FTM
tr|B8KSV5|B8KSV	tr|B8KXH0|B8KXH
tr|A0A1J4TZ67|A	tr|A0A1J5F217|A
tr|B2IJT0|B2IJT	tr|B2IE32|B2IE3
tr|A8ZU50|A8ZU5	tr|A8ZUV7|A8ZUV
tr|I0FY64|I0FY6	tr|A0A0Q6AB98|A
tr|A0A1E5Q3B1|A	tr|A0A1E5Q6G9|A
tr|A0A1Q6VAW4|A	tr|A0A1Q7FPX1|A
tr|A0A127F5D3|A	tr|A0A127F8K8|A
tr|A0A0A0E0Q3|A	tr|A0A0A0DXR7|A
tr|A0A0F2QY53|A	tr|A0A0F2QV88|A
tr|A0A146G4S2|A	tr|A0A146GAV5|A
tr|B4U911|B4U91	tr|B4U5I9|B4U5I
tr|B9XG72|B9XG7	tr|B9XLS8|B9XLS
tr|D1AZ04|D1AZ0	tr|D1B4Z6|D1B4Z
tr|A0A1U9JY68|A	tr|A0A1U9JYF3|A
tr|F4GRF9|F4GRF	tr|F4GPE9|F4GPE
tr|E3I394|E3I39	tr|E3I1D7|E3I1D
tr|Q21CP0|Q21CP	tr|Q20Y12|Q20Y1
tr|A0A193LH19|A	tr|A0A193LKF3|A
tr|A0A0Q4XH91|A	tr|B0UAP7|B0UAP
tr|M1P503|M1P50	tr|M1P606|M1P60
tr|A0A0R2P9A2|A	tr|A0A1F2WN82|A
tr|B4DBE9|B4DBE	tr|B4CTM6|B4CTM
tr|I5B3G9|I5B3G	tr|I5B7F0|I5B7F
tr|R9PI21|R9PI2	tr|R9PKB9|R9PKB
tr|A0A1M7XX92|A	tr|A0A1M7Y279|A
tr|E6W4T5|E6W4T	tr|E6W700|E6W70
tr|K6GJL6|K6GJL	tr|J4KSY9|J4KSY
tr|A0A096AKZ0|A	tr|A0A095YXE4|A
tr|A0A0G2ZFX2|A	tr|A0A0G2ZN87|A
tr|U9VT53|U9VT5	tr|A0A0P4UVA6|A
tr|D8FDH0|D8FDH	tr|D8EYD5|D8EYD
tr|B5YH07|B5YH0	tr|B5YFS4|B5YFS
tr|A0A0H5CME3|A	tr|A0A0H5CK96|A
tr|A0A0S8BZQ2|A	tr|A0A0S8EZD2|A
tr|A0A0N9IE44|A	tr|A0A0N9I3M8|A
tr|A0A0K1Q160|A	tr|A0A0K1QFB4|A
tr|A0A0F0HYI2|A	tr|A0A0M8YQU0|A
tr|A0A098GIJ5|A	tr|A0A098GER8|A
tr|A0A1J5TSH9|A	tr|A0A1J5TZJ4|A
tr|B4WMD4|B4WMD	tr|K9RSJ4|K9RSJ
tr|S4Y8F8|S4Y8F	tr|A9EXZ8|A9EXZ
tr|A0A017TB40|A	tr|A0A017T1X1|A
tr|J1F9C0|J1F9C	tr|J0UXF8|J0UXF
tr|B7KDA2|B7KDA	tr|E0UDY7|E0UDY
tr|A0A1Y1RBZ7|A	tr|A0A1Y1RCI6|A
tr|K9XV27|K9XV2	tr|K9XX11|K9XX1
tr|A0A0T7BUA5|A	tr|A0A0T7BRS1|A
tr|Q5NQ89|Q5NQ8	tr|Q5NLF2|Q5NLF
tr|Q6MR32|Q6MR3	tr|Q6MNP8|Q6MNP
tr|A0A0C2ZM55|A	tr|I2K5K8|I2K5K
tr|A0A1E5QK22|A	tr|A0A1E5QEN4|A
tr|A0A0C1XVF4|A	tr|A0A0C1XWZ7|A
tr|A0A0C2LD08|A	tr|A0A0C2QKA7|A
tr|U5QLM9|U5QLM	tr|U5QPY7|U5QPY
tr|A0A1F6CB15|A	tr|A0A1F6D5H6|A
tr|I0K0K6|I0K0K	tr|I0JWQ5|I0JWQ
tr|K9S9M2|K9S9M	tr|K9S702|K9S70
tr|G6FZH2|G6FZH	tr|G6FRD7|G6FRD
tr|K9RFR0|K9RFR	tr|K9RKY4|K9RKY
tr|A0ZHF5|A0ZHF	tr|A0ZCH0|A0ZCH
tr|K9SKR9|K9SKR	tr|K9SG64|K9SG6
tr|D2R996|D2R99	tr|D2R983|D2R98
tr|A0A1Z3HIH5|A	tr|A0A1Z3HM40|A
tr|F2NF26|F2NF2	tr|F2NJV6|F2NJV
tr|A0A1V1RER1|A	tr|A0A1V1RGV4|A
tr|K9VXR2|K9VXR	tr|K9W1F7|K9W1F
tr|K9WV13|K9WV1	tr|K9X8X2|K9X8X
tr|K9T241|K9T24	tr|K9T785|K9T78
tr|F4XN73|F4XN7	tr|F4XJ29|F4XJ2
tr|A0A0V8A0E3|A	tr|A0A0V7ZVF5|A
tr|A0A0M2PTX9|A	tr|A0A0M2PUB1|A
tr|K9UMF9|K9UMF	tr|K9UI40|K9UI4
tr|A0A095BF17|A	tr|A0A0K2DVZ1|A
tr|A0A1G2WKK9|A	tr|A0A1G3BN05|A
tr|A0A0D8ZRK2|A	tr|A0A0D8ZPX3|A
tr|L8LKA9|L8LKA	tr|K9XM67|K9XM6
tr|Q8DLA5|Q8DLA	tr|Q8DMK1|Q8DMK
tr|Q6APR7|Q6APR	tr|Q6AL17|Q6AL1
tr|A0A1C0V7F7|A	tr|A0A1C0UUT9|A
tr|D0LQ28|D0LQ2	tr|D0LH13|D0LH1
tr|B4VHR0|B4VHR	tr|B4VRB6|B4VRB
tr|A0A0D6YHV8|A	tr|A0A0D6YNT0|A
tr|L8LXZ3|L8LXZ	tr|L8LYE4|L8LYE
tr|D4ZVP7|D4ZVP	tr|D5A0R3|D5A0R
tr|A0A098TL95|A	tr|A0A098TNG4|A
tr|A0A0M1JUN8|A	tr|A0A0M1JW07|A
tr|K9W6N9|K9W6N	tr|K9WHL5|K9WHL
tr|A0A1J0ABF2|A	tr|A0A1J0AFK8|A
tr|A1AVV6|A1AVV	sp|A1AWM1|ISCS_
tr|A0A177R6Q3|A	tr|A0A142YD06|A
tr|K9Y7A0|K9Y7A	tr|K9YBV8|K9YBV
tr|A0A073CAP6|A	tr|A0A073CFD5|A
tr|C8X555|C8X55	tr|C8WZC7|C8WZC
tr|A0A1B7VVK2|A	tr|A0A1B7VW47|A
tr|K9Z6M6|K9Z6M	tr|K9Z8P2|K9Z8P
tr|B0CEP9|B0CEP	tr|B0C2F1|B0C2F
tr|A0A0J9EY83|A	tr|A0A0F5YB82|A
sp|Q55247|GLNB_	tr|Q55602|Q5560
tr|D8FZC6|D8FZC	tr|D8G540|D8G54
tr|A0A0U4W125|A	tr|A0A0U4W466|A
tr|X5JS43|X5JS4	tr|X5JUW2|X5JUW
tr|M1E7J2|M1E7J	tr|M1E834|M1E83
tr|A0A0D6AHM0|A	tr|A0A0D6AG09|A
tr|I0ALX8|I0ALX	tr|I0AK35|I0AK3
tr|K9U257|K9U25	tr|K9U2K5|K9U2K
tr|U5DJX7|U5DJX	tr|U5DLD3|U5DLD
tr|D4TMZ9|D4TMZ	tr|D4TPW1|D4TPW
tr|B0JI06|B0JI0	tr|B0JIV3|B0JIV
tr|A0A0B6X1D9|A	tr|A0A0B6WZE7|A
tr|A0A1F9QB17|A	tr|A0A1F9Q0X2|A
tr|C7LW86|C7LW8	tr|C7LWG6|C7LWG
tr|Q4C8V7|Q4C8V	tr|Q4BXY0|Q4BXY
tr|Q110Q8|Q110Q	tr|Q114E6|Q114E
tr|A0A1F3BDT2|A	tr|A0A1J5ADS0|A
tr|A0A1L9QQZ2|A	tr|A0A1L9QVF7|A
tr|A0A0P7ZGB9|A	tr|A0A0P8BKT2|A
tr|M1WX97|M1WX9	tr|M1WLC7|M1WLC
tr|A0A1J4SIL0|A	tr|A0A1J4SQY5|A
tr|F5XN44|F5XN4	tr|F5XEE2|F5XEE
tr|A0A085WUX6|A	tr|A0A085WLA7|A
tr|D5XCF0|D5XCF	tr|D5X842|D5X84
tr|G8NT82|G8NT8	tr|G8P0T6|G8P0T
tr|S0EZ43|S0EZ4	tr|S0EXT1|S0EXT
tr|A0A1D2W6U4|A	tr|U6EBA1|U6EBA
tr|D6SPD0|D6SPD	tr|D6SL90|D6SL9
tr|A0A085L9T6|A	tr|A0A085L9A9|A
tr|A0A1C0ABF2|A	tr|A0A1C0A6P7|A
tr|Q24PJ3|Q24PJ	tr|Q24US7|Q24US
tr|Q01V34|Q01V3	tr|Q02BG0|Q02BG
tr|F3ZYD7|F3ZYD	tr|F3ZX91|F3ZX9
tr|C9R9I9|C9R9I	tr|C9RBE9|C9RBE
tr|A0A1Q6X536|A	tr|A0A1Q3QP90|A
tr|A4XMB8|A4XMB	tr|A4XLP7|A4XLP
tr|C1F317|C1F31	tr|C1F756|C1F75
tr|B0TI20|B0TI2	tr|B0TFA5|B0TFA
tr|A0A1W1VE63|A	tr|A0A1W1VD73|A
tr|A0A1M2Z8E8|A	tr|A0A1Q6MAC9|A
tr|Q3AFZ0|Q3AFZ	tr|Q3AA22|Q3AA2
tr|Q1IRK9|Q1IRK	tr|Q1IPC4|Q1IPC
tr|F0T040|F0T04	tr|F0T0V9|F0T0V
tr|A0A1J5I6W0|A	tr|A0A1J5IFZ6|A
tr|Q2RIX5|Q2RIX	tr|Q2RM05|Q2RM0
tr|A0A1G3PTH4|A	tr|A0A1G3MLV8|A
tr|A0A1T4PRB2|A	tr|A0A1T4PTD5|A
tr|A0A101FR95|A	tr|A0A117KXS8|A
tr|E5Y790|E5Y79	tr|E5Y603|E5Y60
tr|I3ZEY5|I3ZEY	tr|I3ZKK0|I3ZKK
tr|A0A1M5AEV3|A	tr|A0A1M4WMT8|A
tr|A0A101HRX9|A	tr|A5D3E8|A5D3E
tr|B0KBB6|B0KBB	tr|B0K8J1|B0K8J
tr|A0A154BVD5|A	tr|A0A154BUE5|A
tr|B8GHU0|B8GHU	tr|B8GHW2|B8GHW
tr|A0A1F8MZI3|A	tr|A0A1F8KI51|A
tr|A0A0E3L0I5|A	tr|A0A1E7GBV5|A
tr|F7NPQ4|F7NPQ	tr|F7NEQ0|F7NEQ
tr|J1L4S0|J1L4S	tr|J0S9N7|J0S9N
tr|A0A101V6G6|A	tr|A0A101V9V5|A
tr|A1HNS1|A1HNS	tr|A1HU92|A1HU9
tr|B1I0Y6|B1I0Y	tr|B1I365|B1I36
tr|C0GKN3|C0GKN	tr|C0GD43|C0GD4
tr|A0A166C8C4|A	tr|A0A166C6P9|A
tr|A0A101W0U5|A	tr|A0A101VQD7|A
tr|A0A0K2SQR8|A	tr|A0A0K2SKL5|A
tr|A0A1P8F7D8|A	tr|A0A1P8F4Q8|A
tr|A0A150JAA5|A	tr|A0A150IZX8|A
tr|I3VXH1|I3VXH	tr|I3VVL6|I3VVL
tr|A0A0L6JQ73|A	tr|A0A0L6JLK6|A
tr|A0A0F2QAW3|A	tr|A0A0F2Q607|A
