# Supplementary material for: Inter-protein residue covariation information unravels physically interacting protein dimers
Source: BMC Bioinformatics. 2020 Dec 17;21:584. doi: 10.1186/s12859-020-03930-7 (PMC7745481; doi:10.1186/s12859-020-03930-7)
Supplement: Supplementary file 5 — Additional file 5. Final ER-MSAs at different ASA thresholds. Available on Mendeley data (http://dx.doi.org/10.17632/9bk2r55286.1). [file 12859_2020_3930_MOESM5_ESM.zip › Additional file 2/Final ER-MSAs/Negative ER-MSA dataset/ASA0.0/paired_MSA/2ns1-B-4eb7-A/MSA_ready_for_MI.txt]

MKLVTVIIKPFKLEDVREALSSIGIQGLTVTEVKGFGRQKGHAELYRGAEYSVNFLPKVKIDVAIADDQLDEVIDIVSKAAYTGKIGDGKIFVAELQRVIRIRTGEADEAALMAYFDYTSAKPVDERVLEAMLPYMTESFGNPSSVHSYGFKAREAVQEAREKVAKLVNGGGGTVVFTSGATEANNLAIIGYAMRNARKGKHILVSAVEHMSVINPAKFLQKQGFEVEYIPVGKYGEVDVSFIDQKLRDDTILVSVQHANNEIGTIQPVEEISEVLAGKAALHIDATASVGQIEVDVEKIGADMLTISSNDIYGPKGVGALWIRKEAKLQPVILGGGQENGLRSGSENVPSIVGFGKAAEITAMEWREEAERLRRLRDRIIDNVLKIEESYLNGHPEKRLPNNVNVRFSYIEGESIVLSLDMAGIQASTGSACSSKTLQPSHVLMACGLKHEEAHGTLLLTLGRYNTDEDVDRLLEVLPGVIERLRSMSPLYRR
MKLVSAIIKPFKLDDVRESLSEIGIQGITVTEVKGFGRQKGHTELYRGAEYVVDFLPKVRIDAAVSDDVVDQVVEAISKAAQTGKIGDGKIFVVPLEQVIRIRTGESGHDALMIYLDNNATTQVDPQVVEVMLPYFTEQFGNPSSLHQYGNRVGLALKQARQQIQALLGAQDTEIVFTSCGTESDSTAILSALKAQ-PERREIITTVVEHPAILSLCEYLEKDGYTVHYLEVDGQGRLDLQLYQSLLSERTAIVSIMWANNETGTFFPVLEMAEMAYQAGMFHTDAVQAVGKVPIDLKNSKIDMLSLSGHKLHAPKGIGVLYLRRGTRFRPLLRGGHQERGRRAGTENSASIVALGKAAELAQQSLTHENTVVKALRDRLEQGILQIEHAFVTGDAANRLPNTCNIAFEYIEGESILLLLNKYGIAASSGSACTSGSLEPSHVMRAMGLPYTAAHGTVRFSLSRYTTEAEIDRVIEVMPGIISQLRSLSPYWKA
MKLVTAIIKPFKLDEVREGLSSIGVQGITVTEVKGFGRQKGHTELYRGAEYVVDFLPKVKLEIAIDDALLDQVVEAIEKSARTGKIGDGKIFVFDLQQVVRIRTGETGADAVMIYLDYSATTPVDPRVAEQMVVYLTEKFGNPASSHSFGWEAEAAVEQARADVAALVNCDPKEIIWTSGATESDNLAIKGAAQFYKSKGKHIITVKTEHKAVLDTCRELERQGFEVTYLGVKDNGLIDLDDFKAALRPDTILVSVMYVNNEVGVIQDIPQIGEICREKGVFHVDAAQATGKVDIDLSQLKVDLMSFSAHKTYGPKGIGALYVRRRVRLEAQMHGGGHERGFRSGTLAPHQIVGMGQAFRIAREEMATENERIRMLRDRLWNGIKDMEEVYINGDIDARVPHNLNVSFNFVEGESLIMAVR--DLAVSSGSACTSASLEPSYVLRALGRNDELAHSSIRFTIGRFTTEEEIDYTIKLMREKIGKLRELSPLWEH
MKQLSAIIRPFKLDDICDALATIGIRGMTVTEVTGFEQRKGHSQIYRGHTYVSDFIARIKIEAVISDERLDDAIAAVVKEARTGKDGDGKIFVLNVSEAIRIRTGEMGDEACMAYMDNNATTRVDPQVLETILPYFSEYYGNPSSMHSFGGDVGKRLEEARASVQALLGVHDSEIIFTSCGTESDNTAILSALAIQ-PSRREIITSVVEHPAILSLCDHLEREGYKVHYIPVDRLGRISMEAYAAALSEQVAVVSMMYANNETGTIFPVESMARMAKEKGLFHTDAVQAVGKIALNMQESAIDMLSLSGHKLHAPKGVGALYVRRGTRYRPMLRGGHQERGRRAGTENTTGIIALGLAADMALEHMEYENTVVRALRDRLEAGILQVPYAFVNGDPEHRLPNTSSISFEYIEGEAILMLLSRVGIAASSGSACTSGSLEPSHVLRAMDIPYTAAHGTIRFSLSRETTEAEVDWVIAQTPPIVEQLRRLSPYWGA
MKKVEAVIKPFKLEEVKEALTEIGIQGMTVTEVKGFGRQKGHQEIYRGAEYVVDFLPKVKLEIVVPDEMVDRVIETILKSARTGKIGDGKIFVVPVEEVIRIRTGEKGEEAIMVYLDYNATTPVLPEVAETVRFCLTEEFGNPSSGHAYGLRAKEILEEARRALARLIAADSEEILFVSGGTEANNLALFGTVLR--RERGHVLISKIEHPSVLEPALRLLEMGYAVDFLPVDGKGYVDPEEVRRRLRPETVLVSVMLANNETGAIQPVAEIAKVCREAELFHTDAAQAVGKIPVSVKEIGCDLLTIAGHKMYAPKGIGALYIRKGVELSRILFGAGQERGLRPGTEPMALIAGLGKAAEVAASDLREEAEREKYLRERLWEGLNIYPKTIRHGDPELTLPNTLSVSFPGLSAAEVLSRAR--GICASTGSACHDRAEAISHVLSAMGVPPEVARGTIRFSLGRFTTLEDIDRALEILREGI------------
MKLVTAIIKPFKLDEVREALSAIGVQGITVTEVKGFGRQKGHTELYRGAEYVVDFLPKVKVEAAIKNDILDQVIEAIEKSASTGKIGDGKIFISSIEQVVRIRTGETGEDALMIYMDNNATTACDPAVVAAMLPYFTEQFGNASSIHSFGSQVGKAIKQARMQVQSLLGAHDSEIVFNSCGTESDATAILSALKAN-PERRTVITTMVEHPAILSLCAYLEKEDYVVHRLRVDRKGRLDLDEYRSLLNERVAIVSAMWANNETGTLFPVEEMAEMAHAKGLFHTDAVQAVGKVAIDLKSTKIDMLSLSGHKLHAPKGIGVLYVRRNTRFRPLLRGGHQERGRRAGTENSASIIGLGVACELAQEHLVAENTTVKRLRDRLERGILSVRNAFVNGDTLYRLPNTASIAFEYVEGEGILLLLNQLGIAASSGSACTSGSLEPSHVMRAMAIPYTAAHGTIRFSLSRYNSEEEVDRVIAAVPPVIAKLRKLSPYWSA
M--ITAIIKPFKLDDVREAISEIGVQGMTMTEVKGFGRQRGHTELYRGAEYVVDFLPKVKLEVAVDGDLVDRVVEAITKSASTGKIGDGKIFITPIEQVVRIRTGETGAEALMIYLDYNATTPIAPEVFEAMAPFLTDHFGNPSSSHPYGKRAAEAVARARGEVAALLGAETDEIVFAGCATEANNLALRGVARALRGKGRHLVTSAVEHPSVLVPCERLRSDGWEVTVLPVDGDGRVDPDELARTIRPDTVLVSIMLANNETGTLQPVAALARIAHAAGLFHTDAAQAAGKIPVRVDELGIDLLTLAGHKFYAPKGVGALYLRRGTPVEPVLVGAGQEHGLRPGTENTPHLVAMGAAARLAREGLHDLSSQLRSLRDTLHGALLAIPGLQLNGHLQERLPNTLNLSFPGVSGRDLLAACP--GLAASVGSACHEEGDAVSGVLAALGCNSRRARGAVRVSLGRGNDPAQVAAAAQALIGAWNLLAKGS----R
MRLITAIIKPFKLDSVREALSDIGIQGLTLTEVRGFGRQKGHTELYRGAEYAVDFLPKIKLEIAANTAQEDAVIEAITAAAYTGKIGDGKIFVTQLEQVVRIRTSEQGMEAVMVYLDYAASTPLDSRVKNKMLDVMNALYANPSSLHIYGQKAKALIDTARLQIASYVGAEASEIIFTSGATESINLAIKGVASLLKRKGHHIITVKTEHKAVLDTCQHLEKIGYRVTYLTPHPTGRIDLDELLHAFSQETILVSVMQVNNETGVIQDLDAIAEATSSRSLLHVDAAQSIGKCKLDVSRTPIDLISFSSHKVYGPKGIGALYLRKRVRVEPLLHGGGHELGMRSGTLATHQIVGMGEAFQIAQQDFESDVLHIQQLHDKFLQALRMIRSIQITGDLQHKVPHILNIRFEGLLADALLNELS--DMAVSTGSACQTKEMSSSHVLRAMGLSTEQIKSAIRFSFGRLTTQDDISFVIDKMIKIFTR---------S
MKLVTAIIKPFKLDDVREALSEIGIQGITVTEVKGFGRQKGHTELYRGAEYVVDFLPKVKIEVAIDDARVESVVEAIIGAANTGKIGDGKIFVSPVDEAIRIRTGERGNDAVMIYLDYAATTPAAPEVAALMAAHLTLCFANPASSHLLGWQAEQAVEKARRQVAALIGADLREIVWTSGATEANNLALIGAARANPDKGRHIITSAIEHKAVLDTCSWLEQQGYRITRLQPDHQGRIQLSQVTEALSDDTLMVSLMLVNNELGSVNPVMEVGELLRDRNLFHVDAAQAAGKLPIDVKRMQVDLLSLSAHKFYGPKGVGALYVRRAVHIEALIHGGGHERGMRSGTLPTHQLVGMGLAAELAVSQLQADRDHITLCRDAFLKGLNAF--YHQHADNDDNWPGIINLAFPGIEAETLIMALP--ELAVSTGSACNSASLDPSYVLTALGLQRELALSSIRFSFGRYLTCEQATQAGQRLNQALERLHATT----G
MKLVTAIIKPFKLDEVREALSAIGVTGLTVTEVKGFGRQKGHTELYRGAEYVVDFLPKVKIEVAIKAEWLERVIETIETSANTGKIGDGKIFVASLEQVVRIRTGESGPEALMISLDYNATPPIDPRVLEAMLPYLAVHYGNPSSDHVVGQRAKAAVEAARAEVATLIGATPSEIIFTGCATEANNLALLGARSALSSGRKLLVTSAIEHPSVLQPLRHLAREGWSLTELPVDAAGRVQMDRAAHAITPEVALVSVMLANNETGSLQAVRALADLAHAAGLMHVDAAQAVGKVAVDVNALGADLLTLAGHKFYATKGVGALYVRAGVALEPIQYGAGHEHGLRPGTENVPHIVALGEAARLARATLAQDAARMAVLCERLYGRLAAIPGLQLNGHPTERLPNTLNLSFPAVAGWQLLAAAP--AVAASTGSACHAGEHAASGVLAAMGLTAEAAAGAVRLSLGRFTTEAEVDRAADALISAWKSLT-------A
MKQITAVIKPFKLEEVREGLAECGVTGLTVTEVKGFGRQKGHTELYRGAEYVVDFLPKVKIEVVVKTDDLERCVDAIVKAAHTGKIGDGKIFITPVERVVRIRTGELDQSAIMIYLDYGATTPVDPRVVDAMIPWLREHFGNAASSHAWGWEAEEAIEQARGQVADLIGADPREIVWTSGATESINLALKGAAHFYQGKGKHLITLKTEHKAVLDTMRELERQGFEVTYMDVKEDGLLDLDAFKAAIRPDTILVSVLFVNNEIGVIQDIPAIGALCREKGLFHVDAAQATGRVEIDMKTLPIDLMSMTAHKTYGPKGVGALYVRRRVRLEAQIHGGGHERGMRSGTLPTHQIVGMGEAFRLIKLEMNEVNAKARALQQRLLDGLKDIEQVFINGSMEHRVPQNLNMSFNFVEGESLIMGIK--GLAVSSGSACTSASLEPSYVLRALGRSDELAHSSLRMTIGRFTTEEEIDYAVATIRENVAKLRALSPLWEH
MKKIEAIIKPFKLDDVREALTEAGISGMTVTEVKGFGRQRGHTEVYRGAEYAVDFLPKVKLELVLPDDLVERTVEIIVQTARSGKIGDGKIFVLPVEEVIRIRTGETGEAAVMIYLDYAATTPIDRRVLDKMLPYMTEMFGNPASSHAYGWEAEEAVEEARKNIADLINADSKEIVFTSGATESNNLAIKGAAQFYKTKGKHLITLKTEHKAVLDTMRELERQGFEVTYLNVQENGLLDLEELKSAIRPDTILISVMWVNNEIGVIQNIPEIGKICREHKIFHVDAAQACGKTPVDVETANVDLLSMSAHKIYGPKGIGALYVRRRVRLEAQMHGGGHERGFRSGTLPTHQIVGMGEAFRLAKLELEKDTAHALKLREIFLNGIKDIEEVYINGDLENRVATNLNVSFNFVEGESLIMAVK--EIAVSSGSACTSASLEPSYVLRALGRNDELAHSSLRITFGRMTTEDEVKFAAELIKSQIGKLREMSPLWEH
MQMITAVIKPFKLEEVREALAECGVTGLTVTEVKGFGRQKGHTELYRGAEYVVDFLPKVKIEVVVRGEDVDRCVDAIVGAARTGKIGDGKIFVTAVQRVVRIRTGDLDDAAVMIYLDYGATTPVDPRVVDAMIPWLREHFGNAASSHAWGWEAEEAIEKARGHVADLIGADAREIVWTSGATESINLALKGAAHFYQGKGKHLITLKTEHKAVLDTMRELERQGFEVTYMDVKEDGLLDLDAFKAALRPDTILVSVLFVNNEIGVIQDIPAIGAICREKGLFHVDAAQATGRVEIDVKTLPIDLMSMTAHKTYGPKGVGALYVRRRVRLEAQIHGGGHERGMRSGTLPTHQIVGMGEAFRIIKLEMDEVNAKARALQQRLLDGLKDIEQVFINGSMEHRVPQNLNMSFNFVEGESLIMGIK--GLAVSSGSACTSASLEPSYVLRALGRSDELAHSSLRMTIGRFTTEEEIDYAISVIRHNVAKLRELSPLWEH
MKKIEAIIKPFKLEDVREALMEIGVTGLTATEVKGFGRQKGHTELYRGAEYVVDFIPKVKLEIGVDDSLVDACVEAILKAARTGKIGDGKIFVTDMERAIRIRTGEENSDALMIYLDNNATTRVDPAVVEAMLPFFTEQFGNPSSIHSFGNRVGHAIKQARGQVQTLLGAHDSEIVFTSCGTESDSTAILSAVKAQ-PQRREIITTVVEHPAILTVCEQLEKEGYTIHRLPVDGRGRLDLDHYAALLSDQVALVTVMWANNETGTLFPVETMARMAREAGMFHTDAVQVVGKLPIDLKSSAIDMLSLSGHKLHAPKGIGVLYLRRGLRFRPLLRGGHQERGRRAGTENSAGIVALGKAAELAMTHMDYENNQVRALRDHLQAGLARIPHALVMGDQDHRLPNTLNMAFEYIEGESILLLLNQAGIAASSGSACTSGSLEPSHVMRAMGIPYTAAHGSVRFSLSRYNTRAEIDRVIDVMPDIVARLRKMSPYWGA
MKLITAIIKPFKLDEVREGLVELGISGITVAEVKGFGRQKGHTEIYRGAEYVVDFLPKVSLSIACPDALVDLAIEKICEAARTEKIGDGKIFVTPLEESIRIRTGETGEAALMIYLDHHATTPVDPRVLDAMLPCLREDFGNASSHHVFGRQAAALVEQARERVAQAIGARYSEVIFTSGATESNALAIKGVAHA--RPGAHLITTAIEHRAVLDTCRRLEHDGWRLTVVPVDRHGRVDPGDVQRALAPDTILVSVMAANNEIGTIQPLARIGAVVRASQLFHVDATQAIGRMEIDVEAASIDLLSLSAHKIYGPKGVGALYLRRRVELLPLVEGGGQENGLRPGTLNVPGIVGLGAACELALACRAEETARLRALRERLLGHLAALDGLTVNGHPEQRLAGNLSLGIDGVEAEALLLGLP--EVAVSAGAACSSAAAKPSHVLEAIGVAGTASRAALRFGIGRFNTEEEIDRAARLVVERVRTLRGQ-----G
MKQITAVIKPFKLEEVREALAEQGVTGLTVTEVKGFGRQKGHTELYRGAEYVVDFLPKVRIDVVVRDDDVDRCIDAIVRAARTGKIGDGKIFVTPVEKVIRIRTGEEDDAAVMVYMDYSATTPVDPRVVDKMVPWLYEHFGNPASSHAWGWEAEKAVETAREQVADLIGADPREIVWTSGATESNNLALKGAAHFYQGKGRHIITVKTEHKAVLDTCRHLEREGFEVTYLDVDQDGLLNLDAFRDAIRPDTILASVMFVNNEIGVIQDIDAIGRICREKGIFHVDAAQATGKLPIDLATLPVDLMSLASHKTYGPKGIGALYVRRRVRLEAQMHGGGHERGLRSGTLATHQCVGMGEAFAIAKAEMATELPRIQRLHDRLLAGLSQIEQSFVNGHPTRRVPHNLNMSFNFVEGESLIMGIK--GVAVSSGSACTSASLEPSYVLRALGRSDELAHSSLRMTIGRWTTEEQVDYAIAAIKANVEKLRELSPLWEH
MKLVAAVIKPFKLDDVREALSEVGVQGITVTEVKGFGRQKGHTELYRGAEYVVDFLPKLKLEVAVADDQVENVVEAISKAANTGKIGDGKIFVSNLEQVVRIRTGEEGLDALMIYLDNNATTRVDPLVVEAMLPYFSEQFGNPSSLHSFGNKVGFAIKQARKQIQQLIGAHESEIIFTSCGTESDTTAIMSALAAQ-PERKEVITTVVEHPAILSLVDHLESEGYTIHRLAVDNKGRLDLDEYRARLSDRVAIVSVMWANNESGTLFPVEKMAEMAADAGMFHTDAVQAAGKIAINVAESDIHMLSISGHKLHAPKGIGVLYLKRGTRFRPYLRGGHQERGRRAGTENTASIIGLGKAAELAMIHMETENTEVRAMRDRLEQGLLAIPYSFVTGDPDNRLPNTVSIAFEYIEGEAILLLLNKMGIAASSGSACTSGSLEPSHVMRAMGIPYTAAHGTVRFSLSRYNTMAEVERVIEAVPPIVAKLRKLSPYWGG
MKQITAIIKPFKLDEVREALAEVGASGLTVTEVKGFGRQKGHTELYRGAEYVVDFLPKVKVEVVVKDDEVERSIDAILKAAKTGKIGDGKIFVTAVEQVIRIRTGEQDEAAVMIYMDYGATTPVDPRVVDAMIPWLREHFGNPASSHAWGWEAEEAVEKARVEVAKLIGADPREIVWTSGATESNNLAIKGAANFYQSRGKHLITIKTEHKAVLDTTRELERQGFEVTYLDVQEDGLIDLDVLKAAIRPDTILISVMFVNNEIGVIQDIPTIGALCREKGVFHVDAAQATGKVEIDLTTLPVDLMSLASHKSYGPKGIGALYVRRRVRLEAQMHGGGHERGLRSGTLPTHQIVGMGEAFRIAREEMATELPRIKALQQRLLDGLKDIEQVFLNGDLTRRVPHNVNASFNYVEGESLIMGIK--GIAVSSGSACTSASLEPSYVLRALGRSDELAHSSLRMTIGRFTTEEEIDYAVSLLKDRVAKLRELSPLWDH
MKQITAIIKPFKLDEVRESLAEVGASGLTVTEVKGFGRQKGHTELYRGAEYVVDFLPKVKVEVVVKDEDVERCIDAILKAAKTGKIGDGKIFVTPVEQVVRIRTGETDEDAVMIYMDYGATTPVDPRVVSAMVPWLSEHFGNPASSHAWGWEAEAIVEKSREQVAALIGADPREIVWTSGATESINLAIKGAAHFYKTRGKHIITLRTEHKAVLDTCRELERQGFEVTYLDVEENGLLDLEKFKAAIRPDTILVSVLFVNNEIGVIQDVVSIGNLCRERGIFHVDAAQATGKIEIDVAQLPIDLMSLASHKTYGPKGIGALFVRRRIRLEAQMHGGGHERGMRSGTLATHQIVGMGEAFRIAKEDMAVDNARILALHKRLLSGLQDIEQVFVNGDLERRVPHNLNISFNYVEGESLIMGVK--GLAVSSGSACTSASLEPSYVLRALGRSDELAHSSLRMTIGRFTTEEEIDYAIATLKDRVAKLRELSPLWDH
MKLITAIIRPFKLDEVREALAHVGVTGLTVTEIKGFGRQKGHAELYRGAEYVVDFVPKVKLETVVADERLEATLEAIQAAAHTGKIGDGKMFVTTVDQTIRIRTGESGADALMIYLDNNATTRCAPEAVTAMLPYFTEQFGNPSSMHSFGAKVGHATKGARASLQKLLGAFDSEIIYTAGGTEADNTAILSALKAN-PERKEIITSTVEHHAVLHLCEQLEKEGYTIHKLKVDGKGRLDLDEYAKLLTDKVAVVSVMWANNETGTYFPVEKMAEMAKAAGLFHTDAVQAVGKIPLNLKDSAIDMLSLSGHKLHGPKGIGALYLRRGARFRPLLRGGGQERGRRAGTENVPGIIGLGVAAELALEHMEQENTYVRALRDKLQAGILAVPNAFATGDVDNRLPNTLNIAFEYVEGEAILMLLNKQGIAASSGSACTSGSLEPSHVMRAMGIPYTAAHGTIRFSLSRENTEAEIDRVIAAVPPIIAQLRKLSPYWGA
MKQITAIIKPFKLDEVREALAEVGASGLTVTEVKGFGRQKGHTELYRGAEYVVDFLPKVKVEVVVKDDEVDRCIDAILKAAKTGKIGDGKIFVLPVEQVVRIRTGETDEAAVMIYLDYGATTPCDPRVVDAMIPWLREHFGNPASSHAWGWEAEEAVEKARVQVAELIGADPREIVWTSGATESNNLALKGAAQFYKTRGKHLITVKTEHKAVLDTMRELERQGFEVTYLDVLENGLVDLEAFKAALRPDTILASVMYVNNEIGVIQDVVALGNLCRERGIFHVDAAQATGKVEIDLAKLPIDLMSLASHKTYGPKGIGALYVRRRVRLEAQMHGGGHERGMRSGTLPVHQIVGMGEAFRIAREEMGTESERIRALHNKLIQGLSGIEQTFINGDLEQRVPHNLNISFNYVEGESLIMGVK--GLAVSSGSACTSASLEPSYVLRALGRSDELAHSSLRMTIGRFTTEEEIDYAISVLTDRVAKLRELSPLWDH
MKMMTAIIKPFKLDDVREALHQIGIAGMTVEEVKGYGRQKGHTELYRGAEYLVEFQPKVKIQIAIADAQVDAAIDAICEAASTGKIGDGKIFVAPLEQSIRIRTGETGEEALMIYFDYLATTPCDPRVVEKMVHCLSVNFGNPASSHLYGWKAEEAVENARRQVADLIGADPREIVWTSGATESDNLAIKGVAHFYGKKGKHIITSKIEHKAVLDTCRQLEREGFEVTYLDPDAHGLITPEAVAAALREDTILVSIMHANNEIGTVNDIAGIGEVTRNAGLFHVDAAQGAGKIAIDLKEMKVDLLSMSGHKMYGPKGIGALYVRRRVRLESQMHGGGHERGMRSGTLATHQIVGMGEAAHIAKEEMASEAEKVNALRQRFWDGIKDIEEVHVNGDMDQRLPGAINVSIAFVEGESLIMSLK--DLAISSGSACTSASLEPSYVLRALGLNDELAHSSLRFSFGRFTTEEDVDVAIEQLRGAVGKLRELSPLWDH
MKFVTAIIKPFKLDEVREALSAIGVTGLTVTEVKGFGRQKGHTELYRGAEYVVDFLPKVKIEVAIKAELLERVIEAIEKSANTGKIGDGKIFVTSLEQVVRIRTGESGPDALMIYLDCNATTPVDPRVLEAMLPYLAAHYGNPSSDHVYGQRAKAAIDAARAEVAALIGASPAEIVFTGCATEANNLALLGAARAAQPGGRVLVTSSIEHPSVLQPLRHLARGGWSVTELPVDAAGRVQSSHAAKAITPEVALVSVMLANNETGSLQAVRAMADLAHAAGLMHVDAAQAAGKVAVDVHALGADLLTLAGHKFYAPKGVGALYVRTGVALEPVQFGAGHENGLRPGTENVPYIVALGEAARLARTTLTQEATRMTALRDCLHGLLGAIPGLSLNGHPTERLPNTLNLSFPSVAGWQLLAAAP--AVAASTGSACHAGDHAVSGVLAAMGLSREAAVGAVRLSLGRFTTEAEVDRAADALISAWKSLK-------A
MKKIEAIIKPFKLDDVREALTDVGIQGMTVTEVKGFGRQKGHTELYRGAEYAIDFLPKVKLEVIVTDEQVDECIETIIETAQTGKIGDGKIFVYDVERVIRIRTGEENEDAIMIYLDYAATTPMDERVAKKMMEYMTKIFGNPASSHKFGWEAEEAVDVARNQIADLIGADSREIVFTSGATESDNLAIKGAAHFYQTKGKHIITVKTEHKAVLDTCRQLEREGFEVTYLEPEETGLVDLAKLEAAIRPDTILVSIMHVNNEIGVIQPIKEMGALCRAKKIFHVDATQSVGKIPVDVAELNVDLMSFSSHKLYGPKGIGGLYVCRRVRLEAIIHGGGHERGMRSGTLPVHQIVGMGEAYRIAKEEMAIEMPRIKALRDRLFNGFKDMEEVYVNGTMEERVDSNLNISFNFVEGESMMMSLR--DIAVSSGSACTSASLEPSYVLRALGRNDELAHSSIRFSLGRWTTEEEIDHTIEIVKKAVIKLRELSPLWDH
MKLVCAIIKPFKLDDVREAIADIGIEGLTVTEVKGFGRQKGHTELYRGAEYQVDFLPKVKLEIATLDENVERLLQAITKAAHTGRIGDGKIFVYDLEQVIRIRTGEMDSEAIMIYLDYAATTPVDPRVAEKLMQFLTMCFGNPASSHKFGWQSEEAVEIARAQIAELVNADPREIVFTSGATESNNLAIKGAAQFYHKKGKHLITAKTEHKAVLDTMRSLEREGFEVTYLDVEASGLVDLDKLTAAIRPDTTVISIMFVNNEIGVIQDIAAIGELCRSKGIFHVDAAQATGKVDIDLETLKVDLMSFSGHKTYGPKGIGALYVRRRIRLEAQTHGGGHERGMRSGTLATHQIVAMGEAFRIAKEEMHAERERVAVLRDRLLDGIKDIEQVFLNGDAVQRVPGITNVSFNYVEGESLIMALK--DIAVSSGSACTSASLEPSYVLRALGLTDELAHSSIRFSIGRYTTEEQIDHTIKIVHDAIDKLRDMSPLWEH
MKQITAVIKPFKLEEVREALAECGVTGLTVTEVKGFGRQKGHTELYRGAEYVVDFLPKVKVEVVVKNDDVDSCVDAIIKAARTGKIGDGKIFVTSVERVVRIRTGEQDETAIMIYLDYGATNPCDPRVVDAIVPWLREHFGNPASSHAWGWEAEAAVETAREQVAGLIGADPREIVWTSGATESNNLAIKGAANFYKSRGKHLITVKTEHKAVLDTMRELERQGFEVTYLDVQADGLLNMDALKAAIRPDTILISVMFVNNEIGVIQDVTAIGNLCREKSVFHVDAAQATGKVEIDMTQLPIDLMSLASHKTYGPKGIGALYVRRRIRLEAQMHGGGHERGMRSGTLPTHQCVGMGEAFRIAKLEMAQDNAKARALHDRLINGLSDMEQVFLNGHATQRVPHNINMSFNFVEGESLIMGIK--GLAVSSGSACTSASLEPSYVLRALGRSDELAHSSLRMTIGRWTTEEDIDYAIKTIRENVAKLRDLSPLWEH
MKLITAIIKPFKLDEVREALSAIGVQGITVTEVKGFGRQKGHTELYRGAEYVVDFLPKVKIEAAVADELVDRVIEAVESAARTGKIGDGKIFVFNLEQVVRIRTGETGREALMIYLDYGATTPVDPRVVDAMIPWLREHFGNPASSHAWGWEAEEAVEKARGDVAALINADPREIIWTSGATESDNLALKGAAHFYKEKGRHLITVKTEHKAVLDTMRELERQGFEVTYLEVEENGLLDLDKFKAAIRPDTILASVMFVNNEIGVVQDMVALGNACREKGIFHVDAAQATGKVEIDVTQLPIDLMSLASHKTYGPKGIGALYVRRRVRLEAQMHGGGHERGMRSGTLPTHQIVGMGEAFRIAKEEMAQDLAKARALQKRLIDGLSDIEQVFINGDLTHRVPHNLNISFNFVEGESLIMGIK--GLAVSSGSACTSASLEPSYVLRALGRSDELAHSSLRMTIGRFTTEEEIDVAIASIRHNVAKLRELSPLWEH
MKLVSAIIKPFKLDEVREALSAIGVQGITVTEVKGFGRQKGHTELYRGAEYVVDFLPKVKLEIAIPEDLLEVVLEAIENAARTGKIGDGKIFVMDLEQVVRIRTGETGADALMIYLDYSATTPIDPRVAEKMIPYLTEKFGNPASSHSFGWEAEEAVENARAEVAKLVNCDPKEIIWTSGATESDNLAIKGAAQFYKSKGKHIITVKTEHKAVLDTCRELERQGFEVSYLPVQENGLLDIEAFKAAIRPDTILASVMFVNNEIGVVQDIAQLGEICREKGIFHVDAAQATGKVEIDLDKLKVDLMSFSAHKTYGPKGIGALYVRRRVRLEAQMHGGGHERGFRSGTLATHQIVGMGEAFRIAREEMASENERIRLLRDRLWNGVKDMEEVYLNGDAEHRVPHNLNVSFNFVEGESLIMAVK--DLAVSSGSACTSASLEPSYVLRALGRNDELAHSSIRFTIGRFTTAEEVDYAIALMRAKIGKLRELSPLWEH
MQLVTAIIKPFKLDEVRTALTDLDIRGLTVTEVKGFGRQKGHTELYRGAEYTVDFLPKIKIELAIDHSLLERVVETITAAARTGKIGDGKIFVQSLDNALRIRTGETGTESLMVYLDYGATTPVDPRVVNAMIPWLGEHFGNAASSHAWGWEAEEAIEKARTQVADLIGADSREIVWTSGATESDNLAIKGAAHFYQTKGKHLITVKTEHKAVLDTMRALEREGFEVTYLDVKDDGLLDLDVFKAALRPDTILVSVMAVNNEIGVIQDMTAIGRICREKGIFHVDAAQATGKIEIDLKTLPVDLMSLASHKSYGPKGIGALYVRRRVRIEAQMHGGGHERGMRSGTLATHQIVGMGEAFRIAREEMAQDREHAARLQKRLLDGLTDIEQVFINGDLTQRVPHNLNISFNYVEGESLIMGIK--GVAVSSGSACTSASLEPSYVLRALGRTDELAHSSLRMTFGRFTTEEEVDYAIATIRENVHKLRELSPLWEH
MKKVEAVIKPFKLDEVREALSELGINGLTVTEVKGFGRQKGHTELYRGAEYVVDFLPKVKVEVILPDDLVERAIETIVATARTGKIGDGKIFVTPVEQVVRIRTGETNEQAIMIYLDYSATTPVDPRVADKMIPYLYEKFGNPASSHSFGWDAEEAVENARAEVAKLINADSKEIVWTSGATESDNLAIKGAAHFYKSKGKHLITVKTEHKAVLDTMRELERQGFEVTYLGVKDDGLLDIEEFKAAIRPDTIVASVMFVNNEIGVIQDIEQLGEICRANGIFHVDATQAPGKVVIDMEKQKVDLLSLSAHKVYGPKGIGALYVRRRVRLEAQMHGGGHERGFRSGTLATHQIVGMGEAFRIAREEMDSERERIRMLRDRLWNGIKNMEEVYINGDIDQRVPHNLNVSFNFVEGESLIMAIK--ELAVSSGSACTSASLEPSYVLRALGRNDEMAHSSIRFTLGRFTTEEEIDFAVNLLNQKIGKLRELSPLWEH
MKQITAIVKPFKLEEVREALAECGVTGLTVTEVKGFGRQKGHTELYRGAEYVVDFLPKVKVEIVVKTDDVDRCVEAIVRAARTGKIGDGKIFITAVERVVRIRTGEEDESAVMIYMDYSATNPCDERVVDAMIPWLREHFGNPASSHAWGWEAEAAVEKAREHVATLIGADPREIVWTSGATESNNLALKGAANFYKGKGRHLITVKTEHKAVLDTCRELERQGFEVTYLDVQEDGLLDLAVFEQAIRPDTILASVMFVNNEIGVIQDIAAIGEICRAKGVFHVDAAQATGRVDIDLGTLKVDLMSLTSHKTYGPKGIGALYVRRRIRIEAQMHGGGHERGMRSGTLPTHQIVGMGEAYRIAKAEMAEENKRIRALHDRMLAGLSDIEQVFVNGHADRRVPHNLNMSFNFVEGESLIMGIK--GLAVSSGSACTSASLEPSYVLRALGRSDELAHSSLRMTIGRWTTEADIDYAVQTIRQNVDKLRALSPLWEH
MKFVTAIIKPFKLDEVREALSEIGVQGITVTEVKGFGRQKGHTELYRGAEYVIDFLPKVKLEVAVSDKILKKVVGAIEKSAATGKIGDGKIFVMSLDEVKRIRTGETGEDALMIYMDYSSTTPVDPRVAEKMIPFITEDFGNPASSHPYGWTAEKAVETARKEVAKLVNADPREIVWTSGATESNNLAIKGAGNFYSTKGKHIVTLATEHKAVIDAVREMERLGFTTTFLQPEPDGLVNIEKFKAALRPDTVLASVMMVNNEIGVIQDITAIGNICREQNIFHVDAAQATGKVEIDLEKLPVDLMSFSAHKTYGPKGIGALYVRRRIRIEAQIHGGGQERGMRSGTLATHQIVGMGEAFRIAREEMGEENARIKKMQHRLYEGLTEIDETYVNGDLEKRVPHNLNISFNYVEGESLVMAIK--GIAVSSGSACTSASLEPSYVLRSLGRSDEMAHSSIRFSIGRFTKEEDIDYTIQLLKDKIGRLRELSPLWEH
MKKIEAIIKPFKLDEVREALSELGVSGLTVIEVKGFGRQKGHTELYRGAEYVVDFLPKIKVDVVVPASLLDTAAEAIIKAAHTGKIGDGKIFISTVEQVIRIRTGEINENALMIYLDYNATTPVAPEVADAIRPFLVEHFGNPSSSHVYGLSARQAVADARASVADLIHANQNEIVFTGSATEANNLALLGVASASGQNRRHLVISAIEHPAVVQPAQHMREAGWDLTVVPVDSYGRVDPRAMAAAVRADTALVSIMHANNEVGTIQPIAEIARLIKPMGLLHTDAAQSAGKIEIDVDALGVDLLTLAGHKFYATKGVGALYVRSGTPIKPILFGADQEHGLRPGTENVPLIAGLGAAARLARERLPAAMQKLRALRDALHERLASVPGLVLNGHPVERLPNTLHVSFPGISGRELLSRV-VGEVAASVGSACHSDTDAVSGVLAAMGCDADRARGAVRFSVGWMTTPEEIALAATALTEGANNLFA------S
MKLVSAVIKPFKLDDVREALAEVGVNGITVTEVKGFGRQKGHTELYRGAEYVVDFLPKVKLEIAVSSEQVENIIDVITQSTRTGKIGDGKIFVTHLETAVRIRTGESGKSALMIYLDYSATTPIDPRVAEKMSQCLTSNFGNPASSHQFGWKAEEAVENARRQVADLINADPREIVWTSGATESDNLAIKGAAHFYSKKGKHIITSKVEHKAVLDTCRQLEREGFEVTYLDPTDKGIITPEAVANALREDTILVSIMHVNNEIGVINDIEAIGEITRANKLFHVDAAQSAGKINIDLERFKVDLMSFSGHKVYGPKGIGVLYVRRRVRLEAQMHGGGHERGMRSGTLATHQIVGMGEAFAIAKEEMHDENKRLLKLRQRLWDGVSEMDEVFVNGDIDQRVAGNLNISFNYVEGESLLMALK--DLAVSSGSACTSASLEPSYVLRALGMNDELAHSSIRFSFGRFTTEEDVDYAIEQIRTAVGKLRELSPLWDH
MKFVSAIIKPFKLDEVREALSEIGVQGLTVTEVKGFGRQKGHTELYRGAEYVVDFLPKVKVEVAIGDDQLEQTLEVIEKAANTGKIGDGKIFVFDLQHVVRIRTGETGQDAIMIYMDYSATTPIDPRVADKMIPYLREQFGNPASSHMYGWTAEKAVEEARGYVAALVNADPREIIWTSGATESNNLAIKGAAQFYKTKGKHIITVKTEHKSVLDTVRELERIGFEATYLEPQDNGLITVEQLAAAVRPDTILVSVMLVNNEIGVIQPIDEIGVFCRSKGIFHCDAAQATGKVVIDLQKTKVDLMTFTAHKTYGPKGVGALYVCRRVRLEAQMHGGGHERGLRSGTLPTHQIVGMGEAFRIAKEEMDSEIGRIKALRDRLAKGLQEIEEVYINGDMDHRVPHNLNVSFNYVEGESLIMAIK--DIAVSSGSACTSASLEPSYVLRALGRSDELAHSSIRFTIGRFSTEEDIDFAVNLLKSKVHKLRELSPLWDH
MKKIEAIIKPFKLDDVREALSEVGISGLTTTEVKGFGRQKGHTELYRGAEYVVDFLPKVKVEVVVQEKLVDQCIDAIMNAARTGKIGDGKIFVSAVEEVIRIRTGEKGEEAIMIYLDYSATTPVDPRVADKLCSYLTMDFGNAASSHTFGWRAEQAVEAARADVAALIGADPKEIVWTSGATEANNLAIKGAAHFYSKKGKHLITCKTEHKAVLDPCRQLEREGFEVTYLDPESNGLVDLGKLAAAIRPDTILVSIMHVNNEIGVIQDVAAIGALCREKGLFHSDAAQSAGKVPIDVNGMNIDLLSLSAHKIYGPKGIGALYVRRRVRIEAQIHGGGHERGMRSGTLATHQCVGMGEAYRIAREEMAAEGERIRVLRDRLFGALKEMPEVYVNGDLDHRVAGNLNISFNFVEGESLIMALK--DIAVSSGSACTSASLEPSYVLRALGRNDELAHSSIRFTIGRFTTTEEIDFTARLVREKVNKLRELSPLWEH
MKQITAIIKPFKLEEVREALAEVGVTGLTVTEVKGFGRQKGHTELYRGAEYVVDFLPKVKVEIVVKGGDVDRCLEAIVKAAHTGKIGDGKIFVTPVEQVIRIRTGETDENAVMIYLDYAATTPVDPRVVQAMVPYLYEQFGNPASSHAFGWAAEEAVEIARERVAALIGADPREIVWTSGATESNNLAIKGAAQFYQGRGKHLITVKTEHKAVLDTMRELERHGFEVTCMDVRDDGLVDVEAFRAAIRPDTILASVMFVNNEIGVVQDVATLGRICREKGIFHVDAAQATGKVAIDLAELPIDLMSLSAHKTYGPKGIGALYVRRRIRIEAQMHGGGHERGMRSGTLATHQIVGMGEAYRLAAEHMGRENERIRALRDRLLAGLGQIPEIRVNGSLEQRVPHNLNISFTFVEGESLLMGMS--GIAVSSGSACTSASLEPSYVLRALGLPDEVAHSSIRFSVGRFTTEAEIDAAIAKTRHTVERLRALSPLWDH
MKFVMAIIKPFKLDEVREALSENGVQGLTVSEVKGFGRQKGHTELYRGAEYVVDFLPKVKLEVAIPDELLEQVLEAIEKSAFTGKVGDGKIFVFELAEAVRIRTGETGTAALMIYLDYAATTPVDPRVRDAMIPWLTERFGNPASTHAYGWEAEKAVEEARSRVAELVGCEPRELVWTSGATEADNLAIKGVAEFYRDQGRHLITLQTEHKAVLDSVKALEARGFTATYLPVQENGLVDVDELERALRPDTLLVSVALVNSEIGVIQPIEEIGALCRERGLFHVDAAQATGKVTIDLQKLDVSLMSFSAHKTYGPKGIGALYVRRRVRLEAQMHGGGHERGFRSGTLPTHQIVGMGEAYRLARAEMSDELPRIRALRDRLLAALQELPGIHLNGDLEHRVPHNLNVSVESIEGDALLLSLE--ELAVSAGSACTSASLEPSYVLRALGRSPELARSALRLTLGRFTTAEEIDTAIRLLRERILALR-------R
MKKVEAIIKPFKLDEVKDALSTLGNFGITITEVKGFGRQKGHTEVYRGAEYVIDFVPKIKIEVVVDDAIVEKVIEAIITAARTGRVGDGKIFISTIEDAVRIRTGERGTEALMIYVDHLATTPVCDEAIEAMMPYFKEKFGNPTSLHEMGIEAKKAINRAREQVAQLLNVNPEDIVFTSGAIEANNLAIKGYAKAPGRRGKHIVVSAIEHHSILHSCKTLEKEGFEITEVQPDEYGIIDPEKLAAAVREDTILVSVGFANREIGTLQDMPALVAAVKEKNVFHSDIAAAVGHMPVDVEGWGLDMASFTGHYFYAPKGVGGLYVKKGIRLKPLIEGGIQEGGRRAGTENVAGIVGMGAAAELAIKEMDDRVNRLRYLRDKLKKGIERIPYIRFTGHPEKRLPNHLSLIVMYIEGEAMLLMLNIKKTYTASGSACVSYALKQSHVLAAIGVEKEASNGSIVFSLGRDNTEEDIDYIIEEYPKVIARLREISPFNPK
MKQITCVIKPFKLDEVREALAEVNVTGLTVTEVKGFGRQKGHTELYRGAEYVVDFLPKVKIEVVVDDTMTEQVVDAIIKAARTGKIGDGKIFVQEVEQVIRIRTGETGPDAVMIYMDYSATTPIDPRVADMMIPYLREQFGNPASSHMYGWTAEKAVEEARGHVAALVNADPREIIWTSGATESNNLAIKGAAQFYKTKGKHIITVKTEHKAVLDTVRELERVGFEATYLEPQDNGLITIAQLEAAIRPDTILISVMLVNNEIGVIQPIDEIGALCRSKGIFHCDAAQATGKVVIDLQKTKVDLMTFTAHKTYGPKGIGALYVCRRVRIEAQMHGGGHERGLRSGTLPTHQIVGMGEAFRLAKVEMESEIARIKALRDRLAAGLQEIEETYINGDMEHRVPHNLNVSFNYVEGESLIMAVK--DLAVSSGSACTSASLEPSYVLRALGRSDELAHSSIRFTIGRFTTEKDIDFAVELMKSKVGKLRELSPLWDH
MKFVTAIIKPFKLDEVREALSAIGVQGITVTEVKGFGRQKGHTELYRGAEYVVDFLPKVKLEAAVKAEQIDQVIEAIEKSASTGKIGDGKIFVFDLEQVVRIRTGETGGDALMIYLDNNATTRCDPAVVEAMLPFFTEHFGNASSIHAFGSEVGKALKKARSQVQALLGAHDSEIIFTSCGTESDSTAILSALKAQ-PERNTVITTNVEHPAILTLCEWLEKEGYIVHKLKVDKKGRIDMDEYKSMLHDRVAVVSVMWANNETGTIFPVEEMAELANAKGMFHTDAVQAVGKIPIDLKNTKIDMLSLSGHKLHAPKGIGVLYLRRGCRFRPLLRGGHQERGRRAGTENSASIVGLGMACELALNKMEIENTEVKRLRDKLEQGILQVTHCFPTGDVSNRLPNTSNIAFEYIEGEAILLLLNKMGIAASSGSACTSGSLEPSHVMRAMGIPYTAAHGTIRFSLSVYNTEAEVDRVIEAVPPIVAQLRKLSPYWTA
MKFVSAIIKPFKLDEVREALAAVGVQGITVTEVKGFGRQKGHTELYRGAEYVVDFLPKVKLEIAIEDDQLDRVLESIEGAARTGKIGDGKIFVYDLEQVVRIRTGETGARAVMIYLDYSATTPIDPRVAEKMIPFLTEKFGNPASSHSYGWEAEEAVENARAEVARLINADPKEIIWTSGATESDNLAIKGAAHFYQSRGKHLITVKTEHKAVLDTCRELEREGFEVTYLPVQENGLIDLEVFKAAIRPDTIVVSVMFVNNEIGVIQDIPAIGDICREKGIFHVDATQAPGKVRIDLSELKVDLMSLSAHKVYGPKGIGALYVRRRVRLEAQMHGGGHERGFRSGTLATHQIVGMGEAFRIAREEMDEEQARIARLRDRMWNGIKDMEEVYINGDLEHRVPNNLNVSFNFVEGESLIMAIK--ELAVSSGSACTSASLEPSYVLRALGRNDELAHSSIRFTLGRFTTEEEIDFAVRLLNDKIGKLRELSPLWEH
MKQITAIIKPFKLDEVREALAEVGASGLTVTEVKGFGRQKGHTELYRGAEYVVDFLPKVKVEVVVKDEDVERSIDAILKAAKTGKIGDGKIFVTPVEQVIRIRTGEEDEAAVMIYMDYGATTPVDPRVVDAMIPWLREHFGNPASSHAWGWEAEEAVEKARGQVAALINADPREIVWTSGATESNNLAIKGAAQFYKTRGKHLITIKTEHKAVLDTTRELERQGFEVTYLDVQENGLIDLDVLKAAIRPDTILISVMFVNNEIGVIQDIPTIGAMCREKGVFHVDAAQATGKVEIDMATLPVDLMSLASHKSYGPKGIGALYVRRRVRLEAQMHGGGHERGLRSGTLPTHQIVGMGEAFRIAREEMATELPRIKALQQRLLDGLKDIEQVFINGDLTRRVPHNVNASFNFVEGESLIMGIK--GIAVSSGSACTSASLEPSYVLRALGRSDELAHSSLRMTIGRFTTEEEIDYAVSLLKDRVAKLRDLSPLWDH
MKKVECIIKPFKLDEVKEVLSDLGINGMTVSEVRGFGRQKGHAELYRGAEYQIDFIPKIKIELVIPAARVAEVVDAIRQEAATGTIGDGKIFVYEVEQAVRIRTGETGPEALMIYLDHNATTAIHPLVVEAMQPYLHTSFGNPSSVHWAGRSVRNVVEEARKQVARLVNCEPEEVVFTSCATESNNTAIKGVAVSKRMKGKRIITTAVEHPSVLMPCYYLEHFGFAVDCFHVDGAGRLDLNALAGTLTEETILLSVMYANNETGTIFPVQQIGELAARRGCFHCDAAQAVGKIPVDFKACNIDLMSFSGHKFYAPKGVGALIVRQGVKLPPLLHGGSQERNRRAGTENVAGIVGLGKACEIAADTQAVEAARLQKLRDRLEQGILKIPDVRPNGDLDHRLPNTTNLSFLYVDSDALLSCLDQAGIAVSSVSACSSGTLKTSRVLEAMGVAEGTPMGTLRFSLGRANNEADVIYVLEVLPEVVKRLRQT-----H
MKQITAVVKPFKLEEVREALADCGVTGLTVTEVKGFGRQKGHTELYRGAEYVVDFLPKVKVEVVVKTEDVDRCVDAIVKAAHTGKIGDGKIFVTSVERVIRIRTGEQDESAVMIYMDYGATTPCDPRVVDAMIPWLREHFGNPASSHAWGWEAEEAVEKARVQVAELIGADPREIVWTSGATESINLALKGAAQFYKGKGKHLITLKTEHKAVLDTMRELERQGFDVTYLDVQEDGLVNLDALKAAVRPDTILISILFVNNEIGVIQDIPAIGAYCREKGLLHVDAAQATGRVEIDMNKLPIDLMSMTAHKTYGPKGIGALYVRRRVRIEAQIHGGGHERGMRSGTLPTHQIVGMGEAFRIAKAEMAQDLAKARKLQQRLLDGLKDIEQVYINGSLEKRVPQNLNMSFNFVEGESLIMGIK--GLAVSSGSACTSASLEPSYVLRALGRSDELAHSSLRMTIGRFTTEEEIDYAITTIKHNVAKLRELSPLWEH
MKFISAIIKPFKLDEVREALSAIGVQGITVTEVKGFGRQKGHTELYRGAEYVVDFLPKVKLEVAIEDSLLDQVIDAIEQSASTGKIGDGKIFVFDLEQAYRIRTGETGGDALMIYLDYSATTPIDPRVAEKMIPYLTEHFGNPASSHAFGWTAEKAVENAREEVARLVNADPREIVWTSGATESNNLAIKGAANFYSSKGKHIVTVQTEHKAVIDTVRELERLGYEATYLIPEPNGLIDLDKFKAALRPDTVLASVMLVNNEIGVIQDIEAIGNICREQGIFHVDAAQATGKVHIDLQKLPVDLMSFSAHKTYGPKGIGALYVRRRVRIEAQMHGGGHERGMRSGTLATHQIVGMGEAFRIAREEMDSENVRIRQLRDRLLKGLQEIEEVYVNGDLEHRVAHNLNISFNFVEGESLIMAVK--DIAVSSGSACTSASLEPSYVLRALGRSDELAHSSIRFSIGRFTTEEEIDYTIQLMKSKIGKLRELSPLWEH
MKMITAIIKPFKLEEVREALADCGVNGLTVTEVKGFGRQKGHTELYRGAEYVVDFLPKVKIEVVVRTEDVDRCVDAIVNVARTGKIGDGKIFVTAVERVVRIRTGELDDGAIMIYLDYGATTPVDPRVVDAMIPWLREHFGNAASSHAWGWEAEEAIEKARGQVADLIGADPREIVWTSGATESINLAIKGAAHFYQGKGKHLITLKTEHKAVLDTMRELERQGFEVTYMDVQPDGLLDIEAFKAALRPDTILVSVLFVNNEIGVIQDIPTIGALCREKGLFHVDAAQATGRVEIDMSKLPVDLMSMTAHKTYGPKGVGALYVRRRVRLEAQIHGGGHERGMRSGTLPTHQIVGMGEAFRIAKEEMAESNAKAYALQQRLLNGLKDLEQVFINGSMEHRVPQNLNMSFNFVEGESLIMGIK--GLAVSSGSACTSASLEPSYVLRALGRSDELAHSSLRMTIGRFTTEEEIDYAISTIRTNVVKLRELSPLWEH
MKLVTAIIKPFKLDEVREALAAVGVQGITVTEVKGFGRQKGHTELYRGAEYVVDFLPKVKVEAAIRDDLLDQVIEAIEKSASTGKIGDGKIFVFDVEQVIRIRTGETGEEALMVYLDYSATTPVDPRVAAKMIPWLTEHFGNPASSHSYGWEAEKAVEDAREEVAALVGADAKEIIWTSGATESNNLAIKGAAHFYATKGKHIITVSTEHKAVLDTVKELERQGFEATYLVPQENGLITVEQFKAALRPDTVVASVMAVNNEIGVIQPIAEIGEICREKSIFHVDAAQATGKMPIDLSKLKVDLMSFCAHKTYGPKGIGALYVRRRIRLEAQMHGGGHERGMRSGTLATHQIIGMGECFRLAREEMAVENERIRMLRDRLLKGLLDIEETYVNGDIDQRVPHNLNVSFNFVEGESLIMAVK--DIAVSSGSACTSASLEPSYVLRSLGRSDELAHSSIRFTLGRFTTEEEIDFTIKLLHDKLGKLRELSPLWEH
MKMVTAIVKPFKLDEVREALSAIGVQGITVTEVKGFGRQKGHTELYRGAEYVVDFLPKVKIEAAVDEAILDRVIEAIESSARTGKIGDGKIFVTSLEQVIRIRTGETGQDALMVYLDYAATTPVDQRVAAKMIPYLSERFGNPASSHAYGWAAEEAVELAREQVALLIGADPREIVWTSGATESNNLAIKGAATFYKTKGRHLITLATEHKAVLDTMREMEREGWDVTVLPVMDNGLVDIELFKSAIRPDTVLASVMFVNNETGVIQDIEALGAICRSKGIFHVDAAQATGKVHIDLSVMPIDLMSMSAHKSYGPKGVGALYVRRRVRIEAMTHGGGHERGMRSGTLPTHQIVGMGEAYHLAAKEMGPELERIRSLRDHLWAGLSRIDQVHLNGDFDRRTPNHLNVSFNYVEGESLLMGMK--DIAVSSGSACTSASLEPSYVLRAMGRSDELAHSSVRFTIGRFTTLEEIDFAIARVTEVVNRLRELSPLWDH
MKLIIVIIKPFKLDEVREALSEVGVSGITVTEVKGFGRQKGHTELYRGAEYVVDFLPKVKIEAAVEDGILERAIEAIEKSARTGKIGDGKIFVSLVEHVIRIRTGETGAPALMVYMDYSATTPIDPRVVDKMLPYLREQFGNAASSHAYGWAAEEAVEWARSEVAQLVYADPREIVFTSGATESINLALKGAAHFYKDRGNHIITVKTEHKATLDTCRELEREGYEVTYLDVLPNGLIDFAQLEAAMKPGTILASVMYVNNEIGVVQDIPAIGDLCRSRGIFHVDAAQATGKVEIDLEKIKVDLMSFSAHKTYGPKGIGALFVRRRIRIEAQIHGGGHERGMRSGTLAVHQIVGMGEAFRIARIDMVEENKRIRALRDRLLNGLKDIKEVYVNGDMDNRVPHNLNISFNYVEGESMLMALK--DLAISSGSACTSASLEPSYVLRALGRNDELAHSSIRFTLGRFTTEEEVDFTIKLVKEKIAKLRELSPLWEH
MKLVTAIIKPFKLDDVRESLSEIGVQGITVTEVKGFGRQKGHTELYRGAEYVVDFLPKVKLEIAVDDDMVSQVIDAIVKVANTGKIGDGKIFVSPLEQVIRIRTGETNADAVMIYLDNAATTPCDPAVAEVMMEYLTPLFANPASSHLLGWQAEQVVEQARRQVADLIKANPREIVWTSGATESDNLALIGAARAYRHQGQHIITSAIEHKAVLDSAHWLAQEGFEVTYLQPDAQGVIHPEQVIEALRDDTILVSLMWVNNELGTINPIPAIAERLQSHPLFHVDAAQAAGKLPIDMQQVPVDLLSLSAHKVYGPKGVGALFVRRQALIEPLIHGGGHERGMRSGTLATHQLAGMGKAFEIAAQRMSQDHDHLQACRDAFLKALEPIEYIH-HGGQAHQVPNLLNLGFTGIEGETLLMALP--DLAVSTGSACNSASVDPSFVLTGIGISREQALSSVRFSFGRFTEVEEASRAGQWVAEAVTRLRT------P
MKKVEAIIKPFKLEEVREALTDAGISGMTVTEVKGYGRQKGHTELYRGAEYPIDFIPKIKIEVVVTDDISAFVVNAILKSANTGRIGDGKIFVEPVEHAVGIRTGA---AECMIYMDNNATTMVAPEVMAAMEPYFGGLYGNPSSMHSFGGQVGKAVANARQQVAELLGCDEDEVIFTSCGTESDSTAILSALRAN-PERRHIVTSRIEHPAVKNLCENISIHPYRVTMLKVDEEGLIDMDEYAESLRDDTAIVSIMWANNETGVILPVEEMAVMARERGPFHTDAVQAVGKIPFSLRDSEIDFLSLSGHKLHAPKGIGVLYVKRGTPFAPFLTGGHQEDGRRAGTENVASIVGIGRACQLAADKMDEENGRVKALRDKLENGLLSIPRSLLNGNKELRLPNTANISFEFVEGESILLHMDRYNICASSGSACTSGSLEPSHVLRAMGVPFTAAHGSIRFSLSVYNTEEEIDTVLEKLPPIIASLREMSPFWPK
MKLVTAIIKPFKLDEVREALSAIGVQGITVTEVKGFGRQKGHTELYRGAEYVVDFLPKVKIEAAVKNELLDQVIEAIEKSASTGKIGDGKIFVFDVEQVIRIRTGETGEDALMIYLDYSATTPVDPRVAEKMIPFLVEKFGNPASSHSYGWEAEAAVEEAREQVAALVNADPKEIVWTSGATESNNLAIKGAANFYAGKGKHIITVKTEHKAVLDTVREMERQGFSATYLDVQENGLIDLEVLKAAIRPDTVLVSVMFVNNEIGVVQPIAEIGEICREKGIFHVDAAQATGKVDIDLEKLKVDLMSFSAHKTYGPKGIGALYIRRRVRLEAQMHGGGHERGFRSGTLATHQIVGMGEAFRLAKEEMVEENKRIAALRDKLLKGLSDMEAVYVNGDLEHRVAHNLNMSFAYVEGESLLMAIK--DVAVSSGSACTSASLEPSYVLRALGREDELAHSSIRFSIGRFTTEEEVDFVVKLLHSKVGKLRELSPLWDH
MKLIIAIIKPFKLDEVRVALSGIGVQGLTVTEVKGFGRQKGHTELYRGAEYAVDFLPKLRVEAAVPDALVEQAVETIEAAARTGKIGDGKIFVAPLEQVIRIRTGEAGEAALMIYFDYSATTPVDPRVVDKMVPWLYENYGNPASSHAMGWAAEEAVEQARADVAALVNADPREIIWTSGATESNNLALKGAAHFYAERGKHLITVKTEHKAVLDTCRELERQGFEVTYLDVQEDGLIDLAALEAALRPDTSVVSVMMVNNEIGVIQDIEAIGELLRARGIFHVDAAQATGKVVIDLQKLKVDLMSFSAHKTYGPKGIGALYVRRRVRIEAQIHGGGHERGFRSGTLATHQIVGMGEAFRLAREEMAVENDRVRMLRDRLWQGLSDVEEVYLNGHIERRVPHNLNVSFNYVEGESLIMAIK--ELAVSSGSACTSASLEPSYVLRALGRNDELAHSSIRFTIGRFTTEQEVDFAVQLLKSRVGKLRDMSPLWEH
MKLVVAVLKPFKLDEVREALADMGHLGVTVSEVRGCGRQQGRTEIYRGAEYAMNFLPKVKIEVAVPDDQMESVVEAIQATANTGRIGDGKIFVMTIADAVRIRTGERGQPALMVYLDNNATTATDASVVAAMLPWFTERFGNPSSAHAVGAAAADGIRLARRQVQALLGAHDHEIVFTSGGTEANNTAILSALDSQ-PGRDEIVTTAVEHPAILALAAHLEKRGVKVHTVGVDGDGRLDMEDFERALGPRTALVSVMWANNETGTLFPVAALARQAHAAGLFHTDAVQAVGRVPLRLRDTDIDMLSLSGHKLHGPKGIGALYLRKGTAFRPLLRGGRQERGRRGGTENVPGIVGLGAAADLAARYLETERGWIGRLRDRLEQGVLRIGQAHVLGDLDNRLANTACIAFDYVDADALLLMLDRAGIAVSSGSACASGGTEPSHVLRAMRVPAGAIRGALRFSLSRDTAVPDIDRVLDVLPDIVGRLRSSSPLWRA
MKMIMAIIKPFKLNDVRDALNEEGIQGLTVLEVRGAGRQKGHTELYRGEEYSTDFLPKTQLTIVVPDDSLDRIIEAICRSAYTGSIGDGKIFVSDITQAVRIRTGEQNDEAIMIYLDYSATTPVDPRVAEKMMQCLTMIFGNPASSHRFGWQAEEAVDIARNQIADLVGADPREIVFTSGATESDNLAIKGAAKFYEKKGKHIITCKTEHKAVLDTCRQLEREGFEVTYLAPQRNGLIDLAELEAAMREDTILVSIMHVNNEIGVIQDIEAIGELCRSKGVFHVDATQSVGKVPVDLSKLKVDLMSFSGHKIYGPMGIGALYVRRRIRIEAQMHGGGHERGMRSGTLAVHQIVGMGEAYRIAKEEMAAEAERLSALRMRLWNGIKDIEETYLNGCPEHSAPNILNVSFNYVEGESLMMALK--DLAVSSGSACTSASLEPSYVLRALGMTDELAHSSIRFSLGRFTTEEEIDYAIKLIHNAIGRLRDLSPLWEH
MKLIIAIIKPFKLDEVRVALSGIGVQGLTVTEVKGFGRQKGHTELYRGAEYAVDFLPKLRVEAAVPDHLVDQVIEAIEQAARTGKIGDGKIFAAPLEQVIRIRTGEAGEAALMIYFDYSATTPVDPRVVDKMVPWLYENFGNPASSHAYGWDSEEAVERAREEVAKLVNADPREIVWTSGATESDNLAIKGAANFYAERGKHIITVKTEHKAVLDTCRELERQGFEVTYLNVKDDGLIDLDTFKAALRPDTVLVSVMMVNNEIGVVQDIETLGEICREKGIFHVDAAQATGKVEIDLQKLKVDLMSFSAHKTYGPKGIGALYVRRRIRIEAQMHGGGHERGFRSGTLATHQIVGMGEAFRLAREEMGTENERIRMLRDRLWNGLSQIEEVYLNGDMDQRVPHNLNVSFNYVEGESLIMAIK--ELAVSSGSACTSASLEPSYVLRALGRNDELAHSSIRFTLGRFTTEQEVDYAIQLLKSRVGKLRDMSPLWEH
MKLVTAVIKPHKWEEVREALETFGVTGMTVTEASGYGRQKGHTEVYRGAEYDVSLVPKIQVEIVTENEDVADVVDVIVKAAATGKIGDGKVWVVPVDSVVRVRTGEKDEAALMIYMDYSATTPVDPRVVDKMVPFLHEQFGNPASSHSYGWEAEQAVEEARAHVAALLGADPREIVWTSGATEGNNLAIKGAAHFYQGKGKHLVTVKTEHKAVLDTCRELERQGFDVTYLDVREDGLLDLDAVQQALRADTILVSVMLANNETGVIQPVAEIGALCRARGVFHCDAVQAAGKIPVDVNALNVDLLTVTAHKVYGPKGIGALYVRRRVRIEAQMHGGGHERGMRSGTLPTHQIVGMGEAFRLAKEEMAEESRRVGALRDRLLAGLSTLDEVYVNGDLSRRIPHNLNVSFNFVEGESLIMGIK--GVAVSSGSACTSASLEPSYVLRALGRSDELAHSSIRFTLGRFTTEAEVDSVIAQVRDTVGKLRELSPLWDH
MKMVTAIIKPFKLDEVREALSAIGVQGITVTEVKGFGRQKGHTELYRGAEYVVDFLPKIKLEAAVASEILDQVIEAIEKSAKTGKIGDGKIFVQEVEQVIRIRTGETGPEALMIYFDNNATTRVDEKVVEAMLPYFTEQFGNPSSMHSFGNKVGLAIKKARMQVQELLGAHDSEIIFTSCGTESDSTAILSALKAQ-PERKEIITTTVEHPAILTLCAYLEKEGYKVHYLKVDGKGRLDLDEYKKLLTDQVAVVSVMWANNETGTFFPVVEMAELANAAGMFHTDAVQAVGKVPLNLKDTKIDMLSVSGHKLHAPKGIGVLYLKRGVRFRPLLRGGHQERGRRAGTENTTSIVGLGKAAEMALEAMAFENTEVARLRDKLEAGILKVPSSFVTGNPDDRLPNTSNIAFEYIEGEAILLLLNKFGIAASSGSACTSGSLEPSHVMRAMGIPYTAAHGTVRFSLSRYSTEAEVDRVIAVVPEIIAQLRKLSPYWDA
MKKIEAIIKPFKLDEVREALSEVGVTGLTITEVKGFGRQKGHTELYRGAEYVVDFLPKIKIEVIVADDALTPAIDAIVKAGRTGKIGDGKIFVMPVEQVVRIRTGEIDEAAIMIYLDYSATTPVDPRVAAKMIPWLTEHFGNPASSHAYGWEAEKAVEDAREEVAKLVGADAKDIIWTSGATESNNLAIKGAAHFYSSKGKHIVTVTTEHKAVLDTVKELERQGFDATYLVPQEDGLVTPAQFAAALRPDTVLASVMMVNNEIGVIQPIAELGEICREKGIFHVDAAQATGKMPIDLTTLKVDLMSFSAHKTYGPKGVGALYVRRRIRLEAQMHGGGHERGLRSGTLATHQIVGMGEAFRLARLEMATENERIRMLRDRLMNGLMDIEEIYVNGDLTQRVPHNLNLSFNYVEGESLIMAIK--DIAVSSGSACTSASLEPSYVLRALGRSDELAHSSIRFTLGRFTTEQDVDFTVKLLHEKIGKLRELSPLWDH
MKLITAIIKPFKLDDVREALADNGVQGITVTEVKGFGRQKGHTELYRGAEYVVDFLPKVKIEIAVEEDRLESVLEAISNAANSGKIGDGKLFVTPLEDVIRIRTGERGADAVMVYLDYAATTPVDPRVAELMARHLTLVYANPASSHMPGWLAEQAVESARRQVADLIAADPREIVWTSGATEADNLALIGFMRANCARGRHLVTSRIEHKAVVDTATALEAEGFEVTWLTPGADGRVTPTQLNDAMREDTVLVSLMAVNNELGSIHDLAALAEVTHAGGVLHVDAAQATGKIALDVGALGIDLMSMSAHKTYGPKGVGALYVRRDIRLEALIHGGGHERGMRSGTLPTHQIAGMGEAFSLAADELERDRDRSLALRQRFLDGLDDCAGIHCNTALDVSVPNIVNLAFEGVDGESLLMALR--ALAVSTGSACNSASVEPSYVLKAIGVDRILALSSIRFSFGRFTTEADIDTATAELRHALGALRQ-------
MKLVSAIIKPFKLDEVREALSAIGVQGITVTEVKGFGRQKGHTELYRGAEYVVDFLPKVKLEIAIANELLDQVVEAIESAARTGKIGDGKIFVMDLEQVVRIRTGETGADAVMIYLDYSATTPVDPRVAEVMIPFLTENFGNPASSHAYGWTAEEAVENARAQVAALVNCDPKEIVWTSGATESINLALKGAAQFYKSKGKHLITLKTEHKATLDTMRELERQGFEVTYLDVQDNGLLDLAALEAALRPDTILVSVLFVNNEIGVIQDIPAIGEMLRSRGLLHVDSAQATGKIDIDLDKLKVDLMSFSAHKTYGPKGIGALYIRRRVRLEAQMHGGGHERGFRSGTLATHQIAGMGEAYRIARESMHAENERIRMLRDRLWAGLQGIEETYLNGDIDARVPHNLNVSFNFVEGESLIMAIK--DLAVSSGSACTSASLEPSYVLRALGRNDELAHSSIRFSIGRFTTEADVDYAIKLLQEKIGKLREMSPLWEH
MKIVTAIIKPFKLDEVREALSAIGVQGITVTEVKGFGRQKGHTELYRGAEYVVDFLPKIKLEAAIKADQLDSVIEAIEKSAQTGKIGDGKIFVQDLEQVIRIRTGETGPEALMIYFDNNATTRVDPAVVEAMLPYFTEQFGNPSSMHSFGNKVGLAIKKARMQVQELLGAHDSEIIFTSCGTESDSTAIISALKAQ-PERKEIITTTVEHPAILTLCTHLEKEGYKVHLLKVDGKGRLDLDEYKKLLTDQVAVVSVMWANNETGTFFPVVEMAELAHAAGMFHTDAVQAVGKVPLNLKDTKIDMLSVSGHKLHAPKGIGVLYLKRGTRFRPLLRGGHQERGRRAGTENTTSIVGLGKAAEMALEAMAYENTEVARLRDKLETGILKVPRSFVTGNPDNRLPNTSNIAFEFIEGEAILLLLNKFGIAASSGSACTSGSLEPSHVMRAMGIPYTAAHGTVRFSLSRYSTEAEVDRVIAVVPEIIAQLRKLSPYWEA
MKQITAIIKPFKLDEVREGLADVGVTGLTVTEVKGFGRQKGHTELYRGAEYVVDFLPKVKVEAVVDDAVVEQAVDAIIKAARTGKIGDGKIFVQAVEQVVRIRTGETGIDAVMIYMDYSATTPIDPRVADKMIPYLREQFGNPASSHMYGWTAEKAVEDAREQVAKLVNADPREIIWTSGATEGNNLALKGAAQFYKTKGKHIITVKTEHKAVLDTVRELERQGFEATYLQPQDNGLITIEQLAEAIRPDTILVSVMLVNNEIGVIQPIDEIGELCRSKGIFHCDAAQATGKVKIDLEKSKVDLMTFTAHKTYGPKGIGALYVRRRIRIEAQMHGGGHERGLRSGTLATHQIVGMGEAFRIAREEMDEEIVRITALRDRLAKGLMDMEEVYINGDMDHRVPHNLNVSFNYVEGESLIMAIK--DLAVSSGSACTSASLEPSYVLRALGRSDELAHSSIRFTFGRFTTEEDVDFTIKLIKEKVAKLRELSPLWDH
MKLVTAIIKPFKLDEVREALSAIGVQGITVTEVKGFGRQKGHTELYRGAEYVVDFLPKVKIEAAISDELVDSVVEAIEKSASTGKIGDGKIFVFELEQVVRIRTGETGVDALMIYLDYSATTPVDPRVAAKMIPWLTEHFGNPASSHAYGWDAEAAVEEAREQVAKLVNADPKEIVWTSGATESNNLAIKGAAHFYSGKGKHIITLRTEHKAVLDTFRELEREGFEATYLDPKEDGLIDLDAFRAALRPDTVLVSIMFVNNEIGVIQPIAEIGEICREKGIFHVDAAQATGKVVIDLDKLKVDLMSFSAHKTYGPKGIGALYVRRRIRLEAQMHGGGHERGLRSGTLATHQIVGMGEAFRIAREEMGAENERIRMLRDRLLKGLQDIEATYVNGDLEARVPHNLNISFAYVEGESLIMAIK--EVAVSSGSACTSASLEPSYVLRALGREDELAHSSIRFSIGRFTTEEEIDFTIDLLHRKIGKLRELSPLWEH
MKIINAIIKPFKLDDVREALAIVGVEGMTITEVKGFGRQKGHTELYRGAEYQVDFLPKVKLEIATQAENLDDIVDAISKAAQTGKIGDGKIFVYDLEHAVRIRTGEVDREALMIYFDYSATCPVDPRVAEKMVQCLTMTFGNPASSHRYGWQAEEAVDAAREYIAELVNADPREIVFTSGATESDNLAIKGAAHFYHKKGKHVITCKTEHKAVLDPCRQLEREGYEVTYLEPESNGLVDLAKLRDAMREDTVLVSIMHVNNEIGVIQDIAAIGEICRENKVFHVDAAQSAGKLPIDVQTTKVDLISFSAHKIYGPKGIGALYVRRRIRLEAQMHGGGHERGFRSGTLPTHQIVGMGEAFRIAKLEMAQDYQHAVDMRERLLKGLEGIEEMSINGDMEHRIPTNLNISFAFVEGESLLMALK--DLAVSSGSACTSASLEPSYVLRALGLNDELAHSSIRFSFGRFTTAEEIDYAVVQIKQAVDKLRAMSPLWDH
MKLISAIIKPFKLDDVREALSEIGVQGITVTEVKGFGRQKGHTELYRGAEYVVDFLPKVRIDAAVSDDMTDQVVDAISQAAQTGKIGDGKIFVMPLEQVVRIRTGESGNDALMIYFDYSATTPVDPRVAEKMVACLTLNFGNPASSHVFGWKAEDAVETARKQVADLLNADPREIVWTSGATESDNLAIKGVAHFYHKKGKHIITSKIEHKAVLDSCRQLEREGFEVTYLEPDTEGLIHPEAVADAIREDTILVSLMHVNNEIGTITDIAAIGEITRAKGIFHVDAAQSAGKVEIDMEKEKVDLMSVCAHKIYGPKGVGALYVRRRIRLEAMIHGGGHERGMRSGTLPTHQIVGMGESFRLAKEELAVDNTHMLALRNRLWEGLKDMEEVHINGSFVQRVPANLNISFAFVEGESLLMSLK--DLAVSSGSACTSASLEPSYVLRALGLSDELAHSSIRFSFGRFSTEEEIDHAIGQLKTAVNKLRELSPLWDH
MKKIEAIIKPFKLDEVREALSEVGVTGLTVTEVKGFGRQKGHTELYRGAEYVVDFLPKIKIEVVLANETVEAAIEAIIKAARTGKIGDGKIFVTAVEQIVRIRTGETNESAIMIYLDYNATTPIAPEVAAAMRPWIEEQFGNPSSSHDYGQRARKAVADARAAVATLVGATADEMVFTGSATEANNLALLGLARAMPPSRRHLIVSAIEHPAVMQPALHLRDEGWDLTVLPVDEFGRIATDDLRAALRPDTALVSVMHANNEVGTIQSVAAIAALARANGIVHADAAQSTGKVPLDVGELGVDLMTLAGHKFYAPKGIGALYVRRNTPIKPILFGADQERGLRPGTENVAQIVGFGEATRLARARLPHATRHLAALRDDLHRHLAAVPGLVLNGHPAQRLPNTLHVSFPGVAGRDLLAAAG--EVAASVGSACHSDADAVSGVLAAMGCNSARARGAVRLSVGLPTSAREIERAAAALIAAWRQMA-------R
MKLVTAIIKPDKVEALRQALTGVDIQGLTIVEAKGYGRQKGHTELYRGAEYEVHFLPKSRAEVLVDSADVEKVITTISEAVKSGKIGDGKIYVTDVIDVVRIRTGERGAEAIMIYLDFQATTPLDERVYAAMTPWFEAGFGNPHSTHRFGWEAAAAIDEARKAVAQVIAADPRAVFFTSGATESNNLAIKGVMEAMLSVKPELIVPVTEHKCVLESALAMERRGAHVKWLPVGRDGLIDLDQLADLITDRTALVSVMAVNNEIGVIQPLAEIGALCHRKGYFHCDAAQAFGKIPLDIKAMNIDLLSISGHKIYGPKGVGAIFMRRRVRFVPQMSGGGQEEGVRSGTLSPALCVGLGEASRVAAQQMDEDRRHVRRLSQRFFEGLRAHPGILINGDLEKRYEGNLNLSFPGIDGDRLLSGLR--DLAVSSGAACASATSGPSYVLRAIGRSRAESLSSIRFGFGRTTSIDEVDFACETINHVIDELGGLKSG--Q
MKLITAIIKPFRVEEVREALAACGVTGLTVTEVKGFGRQKGHTEVYRGAEYAVDFLPKVKIEAVVPTVIVDQCIDAIVKVARTGKIGDGKIFVTSVERVVRIRTGEQDEAAIMIYMDYGATTPVDPRVVDAMIPWLREHFGNPASSHAWGWEAEEAVEKARGHVAELIGADPREIVWTSGATESINLALKGAAQFYKDKGKHLITLKTEHKAVLDTMRELERQGFDVTYMDVKEDGLLDLDALKAAIRPDTILISVLFVNNEIGVIQDIPAIGALCREKGLLHVDAAQATGRVEIDMAKLPIDLMSMTAHKTYGPKGIGALYVRRRVRIEAQMHGGGHERGMRSGTLPTHQIVGMGEAFRIAKLEMAQDLEKARRLQQRLLDGLKDIEQVYINGNLERRVPQNLNMSFNFVEGESLIMGIK--GLAVSSGSACTSASLEPSYVLRALGRSDELAHSSLRMTIGRFTTDEEIDYAITTIKHNVAKLRELSPLWEH
MKFVTAIIKPFKLDEVREALSAIGVQGITVTEVKGFGRQKGHTELYRGAEYVVDFLPKVKIEAAIRPDLLDQAIEAIEKSAATGKIGDGKIFVFDLEQAIRIRTGETGPDALMIYLDYSATTPVDPRVAQAMIPWLTEHFGNPASSHAYGWEAEKAVEDAREQVARLVNADAKEIVWTSGATESNNLAIKGAAQFYKGKGKHIITLKTEHKAVLDTFRELERQGFEATYLDVQENGLVDLSVLKDAIRADTVLVSIMFVNNEIGVVQPIAEIGEICREKGVFHVDAAQATGKVDIDLSKLKVDLMSFSAHKTYGPKGIGALYVRRRARLEAQMHGGGHERGLRSGTLATHQIVGMGEAFRIAREEMKVENERIRALRDRLMKGLQDIDATYINGDVEHRVPHNLNISFAYVEGESLIMAIK--DVAVSSGSACTSASLEPSYVLRALGRNDELAHSSIRFTIGRFTTEEEVDYTIDLLHKKIGKLRELSPLWEH
MKLVTAIIKPFKLDEVRQALSDIGTQGITVTEVKGFGRQKGHTELYRGAEYVVDFLPKIRIEAAVEDSVLARVIEAIETSARTGKIGDGKIFVTTLEEVIRIRTGETGKEALMIYMDYGATTPVDPRVVDQMVPWLREHFGNPASSHAWGWEAEEAVEKARAQVAALVGADPREIVWTSGATESINLALKGAAQFYKSRGKHIITFKTEHKAVLDSVRELERQGFDASYLDVQENGLIDLDRFKDALRPDTILVSVLLVNNEIGVIQDITAIGSICRERGIFHVDAAQATGKVDIDLAHLPVDLMSLASHKTYGPKGIGALYVRRRVRLEAQMHGGGHERGMRSGTLPTHQIVGMGAAFQIAQAEMGAERERIRGLQQRLLAGLSDIEQVFINGDLERRVPHNVNASFNFVEGESLIMGVK--GIAVSSGSACTSASLEPSYVLRALGRSDELAHSSLRMTIGRFTTVEEIDYAVSTLKDRVAKLRELSPLWDH
MKKIEAIIKPFKLDEVKDAVSEIGTFGITVTEVKGFGRQKGHTELYRGAEYVIDFLPKIKIEIVVDDSMVEKVVEAIMNAARTGKVGDGKIFITPVEDAVRIRTGERGVEALMVYADHLATTPVADEVLEAMLPYYKDKFGNPTSLHQFGVDAKKAINRAREQIAQLLNIRPEDIVYTSGAIEANNLAIKGYAKAPTRRGKHIVVSAIEHHSILHSCKSLEKEGFEITYVQPDQYGIIHPDKLAEAVREDTILVSVGYANREIGTLQDMPALVKAVKEKNVFHSDIAAAVGHTPVDLEGWGVDMASFTGHYFYAPKGVGGLYVKKGVRLKPLIEGGIQEGGRRAGTEPVPEIVGMGAAAELAIKEMDDRVNRLKKLRDKLKKGIEKIDYIQFTGHPEKRLPNHLSLIVMYIEGEAMLLMLNYKKIYTASGSACVSFALKQSHVLAAIGIDKEASNGSIVFSLGRENSEEDIDYIIEEYPKVIQRLREISPFGPR
MKYVSAVIRPRKLDDVRAALQALGVSGLTVTDVRGYGRQKGHTEVYRGAEYAVDFRPKVKIDAAVPAELLEAVINAIREKANAGSIGDGKIFVFDLENVIRVRTGEAGADALMIYLDYNASTPICQSVRMAMAPYLEEAYGNPSSLHWAGQPARAAVENARAEVAALLGASADEIIFTSGGSEANNLALKGVAFALREKGRHIITAAAEHPAILAPCAFLEKIGFEVTRVPVDGQCRVDLDAVARAVKPGTVLVSIMHANNEVGTINPIADIARVARSHGLMHTDAAQSVGKVETKADALGVDLLTMAGHKFGAPKGVGALYVRRGTPLEPLIHGAGHEQGRRAGTESALLAVALGAAARDAA-DLAPL-VQVKALRDRFWASLQQFGNIALNGHPEERLPNTANISFVGKVGADILSALD--GVAASTGSACHSGHVELSPVLAAMQVPPEVGMGAIRFSLGRTTTEAEIDTVAADLVRIVRD---------T
MKLITAIIKPFKLDDVREALADNGVQGITVTEVKGFGRQKGHTELYRGAEYVVDFLPKVKVEVAVDDAQAAAVLDAIRDAANSHKIGDGKLFVTELEDVIRIRTGERGADAIMIYLDYAATTPVDPRVAQAMARHLGLTFANPASSHMLGWLAEQAVEGARRQVADLLNADPREIVWTSGATEADNLALIGYMRANRARGRHLVTSTIEHKAVIDTAHALENEGFEVSWLKPAADGRICPEALEAAMRPDTILVSLMAVNNELGTVNDLEALGNIAHRHGVFHVDAAQAAGKLALDLERLPIDLLSLSAHKIYGPKGIGALYVRRDTRIEALIHGGGHERGMRSGTLATHQIVGMGEAFALAELEREDDMQRIAELRTRLLEGLGELEGARLSVAEGHGMANILSIGFDGVDGQALVMALR--RLALSTGSACNSASVAPSYVLTELGVPTARALATLRISLGRFSTATEIDTAIADIREALDKLRKGSRV--A
MKLIMAIIKPFKLDEVCEALTSLDVHGLTVSEVKGFGRQKGQTEIYRGAEYQVNFLPKVKIEVAVSDGLADLAVEAICNAARTDRIGDGKVFVYDLDKIVRIRTGEIDADALMVYLDHSATTPADPRVVEAMIPFLGGIYGNPSSLHTVGREARAAVLTARAQVAALIGARPEDIVFTASGTEADNLAILGSYEARESQDFALAVSAIEHPAVLAPARAVERRGAALEIVPVDGQGTVDPDRLALAFRPAIALVSVMAANNVVGTLQALEDLGQVAHENGLFHTDAIQAAGKVAIDVRTLPVDMLSLSAHKLHGPKGVGALYLRPGVALHPIIHGGGQERGLRSATENVAAIVGFGKAAEIALAEGAAEADRLRVLRDHILAEVTRLPNAYLLGHPSERLPGHLCLGFAGQEGEALLMALDQEGIAVSSGSACSAHRVEPSYVLQAMGLDAFQARGSLRVTLGRFTTAAEIERFLEVLPRVVGELRSISTR--S
MKLVTAIIKPFKLDDVREALSEIGVQGVTVTEVKGFGRQKGHTELYRGAEYVVDFLPKVKIEVAIGDDLLDQVVEAITKAANTGKIGDGKIFVVDLQQAIRIRTGETGTDAIMIYLDYAATTPVDPRVAEAMSHCLTLVFANPASSHIYGWRAEEMVEKGRRQVADLIGADPREIVWTSGATEADNLAIKGVASRYAEKGRHIITSAIEHKAVLDPCAYLERQGYEVTYLKPGRDGVISLQSVKDALRDDTILVSLMHANNELGSVNDIQAIGELLRGHQFFHVDAAQSVGKLAVDMKTMPVDLLSCCAHKIYGPKGIGALYVRRFVGVDAQIHGGGHERGMRSGTLPTHQIVGMGAAFEIAGQGLAEESDRLTELRDRLWRALSVLPEIYLNGSEANRLPGTLNISFGYVDGESLLMAMR--DLAVSTGSACTSASLEPSYVLRGIGVPDELALSSLRISMGRFTEEEDVNVAADVIITAVNKLRELSPAWRD
MQMITAVIKPFKLEEVREALAECGVTGLTVTEVKGFGRQKGHTELYRGAEYVVDFLPKVKIEVVVRTEDVDRCVDAIVAAARTGKIGDGKIFVTAVERVVRIRTGDLDDAAVMIYLDYGATTPVDGRVVDAMIPWLREHFGNPASSHAWGWEAEEAVEKARGHVADLIGADPREIVWTSGATESNNLAIKGAAHFYKGKGKHLITVKTEHKAVLDVMRELERQGFEVTYLDVQENGLLDIEKFKAALRPDTILASVMFVNNEIGVVQDIPAIGALCREKGIFHVDAAQATGKVEIDLGRLPVDLMSLASHKTYGPKGIGALYVRRRVRIEAQMHGGGHERGMRSGTLPTHQIVGMGEAFRLARLEMVQDLAKVRALHERLLNGLKDIEQVFINGDLRQRVPHNLNISFNYVEGESLIMGIK--GLAVSSGSACTSASLEPSYVLRALGRSDELAHSSLRMTIGRFTTEEEIDYAISTIRHNVAKLRELSPLWEH
MKKIEAIIKPFKLDDVREALTDVGVSGMSITEIKGFGRQKGHTELYRGAEYAIDFLPKVKVEIVIPDELEEQCIEAIMETAQTGKIGDGKIFVYDVGRVIRIRTGEENEEAIMIYLDYAATTPMDERVAKKMMEYMTKIFGNPASSHKFGWEAEEAVDVARNQIADLIGADSREIVFTSGATESDNLAIKGAAHFYQTKGKHIITVKTEHKAVLDTCRQLEREGFEVTYLDPEEDGILDLAKLKAAIRPDTILVSVMHVNNEMGVIQPIKEIGAICRAKKIFHVDATQSVGKIEVNVQDLNVDLMSFSSHKLYGPKGIGGLYVCRRVRLEAIIHGGGHERGMRSGTLPVHQIVGMGEAYRIAKEEMATEMARLTVLRDRLYNGFKDIEEVYVNGSMEERIGSNLNISFNFVEGESLMMSLR--DIAVSSGSACTSASLEPSYVLRAIGRDDELAHSSIRFTLGRWTTEEEIDHTIEIVKKAIVKLRELSPLWEH
MKFVTAILRPHQLDDVREALSEAGVSGITVTEVKGFGRQKGHTEMYRGAEYQIDFLPKIKLEIAISASKLGDVIEAITNVANTGKVGDGKIFVSNLEKVVRIRTGETDQDALMTYMDYSATTPVDKRVADLMMKYLTMDFGNPASSHYYGWQADDAVKNARQQVADLINADPREIVWTSGATESDNLAIKGIAHFYKKKGNHIITLKTEHKAVLDTCRQLEREGYEVSYLDPLPNGLLDLNILKEAIREDTILVSVMHVNNEIGVIQDIESIGNLCRENKFFHVDAAQSAGKVDIDVTKLPVDLMSFSAHKIYGPKGIGALYVRRRVRLEAQMHGGGHERGMRSGTLATHQIVGMGKAFAIAKAEMTEENKKIGALRDRLLAGFTDMEEVVVNGDMEHRIAGNLNISFNYVEGESLMMAIN--DIAVSSGSACTSASLEPSYVLRALGLTDELAHSSIRFTIGRYTTEADVDKAITLVREKVQKLRDLSPLWDH
MKQITAIVKPFKLEEVREALAVVGVTGLTVTEVKGFGRQKGHTELYRGAEYVVDFLPKVKLEVVVKDGDVERCIDAIVKAAKTGKIGDGKIFVTAIEQVVRIRTGEVGEDAVMVYMDYGATSPVDQRVVDAMIPWLREHFGNPASSHAWGWEAEAVVEKSREQVAALVGADPREIVWTSGATESINLAIKGAAQFYKTRGKHLITVRTEHKAVLDTMRELERQGFEVTYLDVEEDGLLDLEKLKAAMRKDTILVAVMFVNNEIGVIQDIPAIGAMCRERGIFHVDAAQATGKVAIDLATLPVDLMSLASHKTYGPKGIGALYVRRRVRIEAQMHGGGHERGMRSGTLATHQIVGMGEAFRIAREEMGTESERIRMLQQRLINGLSDIEQTYLNGHPEKRVPHNVNMSFNFVEGESLIMGIK--GIAVSSGSACTSASLEPSYVLRALGRSDELAHSSLRMTIGRFTTAEEIDYVVTTLKDRVAKLRELSPLWDH
MKLVTVVIKPFKLEDVREALSSIGIQGLTVTEVKGFGRQKGHAELYRGAEYSVNFLPKVKIDIAIAEDQLDEVIDVISKAAYTGKIGDGKIFVAELQRVIRIRTGETDEAALMIYLDYSATTPVDPRVAEKMMKFLTMTFGNAASSHRYGWQAEEAVDVARNQIADLVGADPREIVFTSGATEADNLAIKGAAAAHQEKGKHIITCVTEHKAVLDPCHQLERDGFDVTYLTPMSHGIIDLDVLEAAFRDDTILVSIMHANNEVGVVQDIAAIGDLCHRRGLYHVDATQSVGKLPIDLGQLNVDLMSFSGHKIYGPKGIGALFVRRRVRIEAQMHGGGHERGMRSGTLPVHQIVGMGEAYRIAAEEMETDFSRLRTLRDRLWNGIRNIEEIYLNGDLSQSIPNLLNVSFNYVEGESLLMALK--DLAVSSGSACTSASLEPSYVLRALGVNETLALSSIRFSLGRFSTEEEVDYAVGQIHKAVDRLRNVSPDWKQ
MKQITAIIKPFKLDEVREALAEVGVTGLTVTEVKGFGRQKGHTELYRGAEYVVDFLPKVKVEAIVDDSAMDAAVDAIIKAARTGKIGDGKIFVQNVEQVVRIRTGETGSDAVMIYLDYSSTTPIDPRVADKMIPYLREQFGNPASSHMYGWTAEKAVEEARAEVAKLVNADPREIVWTSGATESNNLAIKGAAHFYKTKGKHIITVKTEHKAVLDTVRELEREGFEATYLQPQDNGLITIEQLAEAIRPDTILVSVMLVNNEIGVIQPVDEIGELCRSKGVFHCDAAQATGKMKIDLEKTKIDLMTFTAHKSYGPKGIGALYVRRRIRIEPQMHGGGHERGMRSGTLPTHQIVGMGEAFKIAREEMDEEITRITALRDRLAKGLSEMEEVYINGDMAHRVPHNLNVSFNYVEGESLIMAIK--DIAVSSGSACTSASLEPSYVLRALGRSDELAHSSIRFTFGRFTTNEDIDFTINLIKEKVAKLRDLSPLWDH
MKLVSAVIKPFKLDDVRAALSEIGVQGVTVTEVKGFGRQKGHTELYRGAEYVVDFLPKVKLEIAVADSLLDKVIDTVTKAASTGKIGDGKIFVTELEQVIRIRTGETGEDAIMIYLDYAATTPVDPRVAEKMVACLTQNFANPASSHLPGWKAEAAVESARRQVADLIGADAREIVWTSGATEADNLAIKGVAEAYSERGRHIITSQIEHKAVLDSCAYLESKGFEVTYLAPDSIGVIHAERVAEALRDDTILVSLMHVNNELGSVIDLAAIAELLQSHQFFHVDAAQSLGKLPLDMAVLGIDLMSLSAHKCYGPKGVGALYVRRRCQLAAQIHGGGHERGMRSGTLATHQIVGFGEACALAQDSLRDELERLTVLRDGFLTSVLALDGVYLNGA-DKGWPGIVNLSFDGVDGETLLMAIK--DLAVSTGSACASASLEPSYVLRAIGRSESLALSSLRFSFGRYTRAEDLSSAAEQVCAAVQRLRAARR---G
MKLVTVIIKPFKLEDVREALSSIGIQGLTVTEVKGFGRQKGHAELYRGAEYSVNFLPKVKIDIAMTDEQVDNAIAAITEAAYTGKIGDGKIFVTELQRVVRIRTGETDEGALMIYLDYSATTPADPRVAEKMMQYLTLIFGNPASSHRFGWQAEEAVDIARNQIAELVGADPREIVFTSGATESDNLAIKGAANFYQKKGKHIITCKTEHKAVLDTCRQLEREGYEVTYLSPQPNGIIDLGELEAAMRKDTIVVSIMHVNNEIGVVQDIATIGEMCRSRGIFHVDATQSVGKLPIDLSQLKVDLMSFTGHKIYGPKGIGALYVRRRVRIEAQMHGGGHERGMRSGTLAVHQIVGMGEAYRIAKEEMATEIPRIRALRDRLWNGLKDIEEVHLNGCLEQGVASILNVSFNYVEGESLMMALK--DLAVSSGSACTSASLEPSYVLRALGLNDELAHSSIRFSLGRFTTEEEIDYTIDLVKKSIGRLRELSPLWDH
MKFVTAILKPFKLDDVREALSEVGITGITVTEVKGFGRQKGHTELYRGAEYVVDFLPKVKLEVAITDDQLEAVIDAITKTANTGKIGDGKIFVADLEQVVRIRTGETGPDALMVYLDYSATTPVDPRVAEKMIPFLTENFGNPASSHTFGWTAEQAVENAREEVAKLVNADPREIVWTSGATESDNLAIKGAAEFYQTKGRHLITVKTEHKAVLDTMRELESSGFEVTYLEPMANGLLDLDAFRAAIRPDTVLASVMQVNNEIGVIQDIAAIGGICREHGIFHVDAAQATGKVEIDLEQLPVDLMSFSAHKTYGPKGIGALYVRRRIRLKAQMHGGGHERGLRSGTLATHQIVGMGEAFRIAREEMAAENERIRRLRDRLLAGLADMEEVFINGDLEQRVPHNLNISFNYVEGESLMMAIK--DLAVSSGSACTSASLEPSYVLRALGRSDELAHSSIRFTLGRYTTAEDVDFAISLIKDKVARLREISPLWEH
MKLVVAIIKPFKLDEVREALTTLGIQGLTVSEVKGFGRQKGQTEIYRGAEYSVSFLPKVKVEVAVSEELAEQVVEAIQKAANTGRIGDGKIFVLEISQAVRIRTGETNGEALM-YLDNNATTRVDDAVVAEMLPLFTEHFGNPSSMHGYGAAVGGKIEWARGEVQKLLGAFDTEIVFTSGGTESDNTAILSALKAY-PKRREIVTSVVEHPAVLSFCDYLESEGYKVHRIPVDGKGDLDMAAYEAALSENVAIVSIMWANNETGTIFPVEQLAVMAKKVGLFHTDAVQAVGKIPMDLANSEIDMLSLSGHKLHAPKGVGALYLKRGIRFRPLFRGGHQERGRRAGTENAPAIVGLGKACQLAREALPVELGQVAALRDRLESALIAIPNCFVTGNPANRLPNTANIAFEFIEGEAILLLMNEFGIAASSGSACTSGSLEPSHVMRAMGVPYTAAHGATRFSLSRDTTQAEIDKVIEVMPGIIERLRKLSPYWTS
MKLVCAIIKPFKLDDVREAIADIGVEGLTVTEVKGFGRQKGHTELYRGAEYQVDFLPKVKLEIATQDDQVERLLEAIQKAAYTGRIGDGKIFVYDLEQAVRIRTGETDAEAIMIYLDYAATTPVDPRVAEKMMQFLTMQFGNPASSHRFGWQAEEAVEIARSQIAELVNADPREIVFTSGATESNNLAIKGAAEFYHKKGKHLITVKTEHKAVLDTMRQLERDGFEVTYLDVEANGLVDLAKLEQAMRPDTTVVSIMMVNNEIGVVQDVAAIGELCRSKGIFHVDAAQATGKVEIDLQQLKVDLMSFSGHKTYGPKGIGALFVRRRIRLEAQTHGGGHERGMRSGTLATHQIVAMGEAFRLAKEEMAAEQQRITALRDRLWNGIKDIEQVFLNGDAQARVPNITNVSFNYVEGESLIMALK--DIAVSSGSACTSASLEPSYVLRALGLSDELAHSSIRFSIGRFTTEEQIDHTIKIVHEAIAKLREMSPLWDH
MKMVTAIVKPFKLDEVREALGAVGVQGITVTEVKGFGRQKGHTELYRGAEYVVDFLPKLKLEVAVEEALLPRVIEAIESAARTGRIGDGKVFVAALDEVVRIRTGETGRSALMIYLDHHATTPLDPRVLEGMLPYLREHFGNAASNHVFGRTAAAAVEEARERVAAAIGARPADIVFTSGATEANALALRGTVLQ--DSGAHLVTTAIEHRSVLDNARRLEREGCSLTVLPVDGFGRVDPDELRRALRPQTRLVSVMAANNEIGTLQPIADLGAVVRDSGLFHVDATQALGRVALDVEAAGVDLLSLSAHKAYGPKGVGVLYRRRRVRLVPLQEGGGQEDGLRPGTLNVPGIVGMGVACELAAAAMASEGPRLLALRQRLFSALAEIEGLRLNGHPDERLAGSLHLAIDGVDADALLLGLD--DIALSAGAACSSGVVKPSHVLQAIGAATPGQAATLRLCVGRFNTEGEIDAAAQRIVTRVKALRAA-----R
MKQITAIIKPFKLEEVREALAEVGVTGLTVTEVKGFGRQKGHTELYRGAEYVVDFLPKVKVEVVVKDADVERCIEAVVKAAKTGKIGDGKIFVTAVEQVVRIRTGETDEQAVMIYLDYGATTPVDPRVVDAMIPWLREHFGNPASSHAWGWEAEEAVEKARGQVADLIGADPREIVWTSGATESNNLALKGAAHFYKSKGKHLVTVKTEHKAVLDTCRELERQGFEVTYLDVQENGLLDLDKFKAALRPDTILASVMFVNNEIGVIQDIPALGALCRERGIFHVDAAQATGKVQIDMSKLPIDLMSLASHKTYGPKGIGALYVRRRVRLEAQMHGGGHERGMRSGTLPTHQIVGMGEAFRIAKEEMASEGERIRALHQRLLNGLKDIEQVFINGDIERRVPHNLNISFNFVEGESLIMGVK--GIAVSSGSACTSASLEPSYVLRALGRSDELAHSSLRMTIGRFTTTEEIDYAVSILKDRVAKLRELSPLWEH
MKFVTAIIKPFKLDEVREALSAIGVQGLTVTEVKGFGRQKGHTELYRGAEYIVDFLPKVKLEIAIADALLDQTLEAIEKAAHTGKIGDGKIFVFDLESVLRIRTSETGEAAIMIYLDYSATTPVDPRVAQAMIPYLTELFGNPASSHAYGWEAEDAVESAREEVAKLVNCDAKEIIWTSGATESDNLAIKGAAQFYKTKGKHLITVKTEHKAVLDPMRELERQGFEVTYLDVLENGLIDLDALKAAIRPDTILISVMFVNNEIGVIQDIPAIGELCREKGVFHVDAAQATGKVVIDLQALKVDLMSFSAHKSYGPKGIGALYVRRRVRLEAQMHGGGHERGFRSGTLATHQIVGMGESFRIAREEMGTELERTRMLRDRLWAGLNDIEEVHLNGDMDQRVPHNLNVSFNYVEGESLIMALK--ELAVSSGSACTSASLEPSYVLRALGRSDELAHSSIRFTIGRFTTVEDIDFTIKLVHQKIGKLRELSPLWDH
MKLVTAIIKPFKLDEVREALGEIGVTGLTVTEVKGFGRQKGHTELYRGAEYVVDFLPKVKIEAVIDEKQVEQAVDAIIKAARTGKIGDGKIFVREVEQVIRIRTGETGTDAVMIYMDYSATTPIDPRVADKMIPYLREQFGNPASSHMYGWTAEKAVEEARAQVAALVNADPREIIWTSGATEGNNLALKGAAHFYKTKGKHIITVKTEHKAVLDTVRELERQGFEATYLQPQDNGLITVEQLQEAIRPDTILVSVMLVNNEIGVIQPIPEIGELCRSKGIFHCDAAQATGKLAIDLEKWKVDLMTFTAHKTYGPKGIGALYVRRRVRIEAQMHGGGHERGLRSGTLPTHQIVGMGEAFRIAKEEMDSEIARVKALRDRLAKGLTEIEEVYVNGDMEHRVPHNLNVSFNYVEGESLIMAIK--DIAVSSGSACTSASLEPSYVLRALGRSDELAHSSIRFTIGRFTTEEDIDFTINLIKTKVAKLRELSPLWDH
MKFVTAIIKPFKLDEVREALSAIGVAGLTVTEVKGFGRQKGHTELYRGAEYVVDFLPKVKLEVAIADDLLDQTVEAIEKAANTGKIGDGKIFVFELESVVRIRTGETGESAIMIYLDYSATTPVDPRVAEKMIPYLTNMFGNPASSHAYGWTAEEAVEDARAEVAALLNCDPKEIVWTSGATESDNLAIKGAAHFYQSKGKHLITVKTEHKAVLDTMRELEREGFEVTYMDVKADGLLDLDALKATIRPDTILISVMLVNNEIGVIQDVDAIGELCREKGVFHVDAAQATGKVVIDLQKSKIDLMALSAHKTYGPKGVGALYIRRRIRLEAQMHGGGHERGFRSGTLATHQIVGMGEAYRLARVEMNEELARIRGLRDRLWAGVSNIEEVHLNGDMDARVPHNLNVSFNFVEGESLIMALK--ELAVSSGSACTSASLEPSYVLRALGRSDELAHSSIRFTIGRFTTEEDIDFTIKLIHDKIGKLRELSPLWEH
MKLITAIIKPFKLDDVREALADNGVQGITVTEVKGFGRQKGHTELYRGAEYVVDFLPKVKIEVAVDDSSVESVLDAITQAANSGKIGDGKLFVTPLDDVIRIRTGERGADAVMIYLDYAATTPVDPRVAELMMRHLTQTFANPASSHMPGWLAEQAVEGARRQVAELIGADPREIVWTSGATEADNLALTGYMRANAARGRHLITSTIEHKAILDTASALEAEGFEVTRIAPQPDGRISPDSLRDALRSDTILVSLMAVNNELGSLNDLDALGDIAHSHGAFHVDAAQAPGKVQIDVSRQPIDLLSLSAHKAYGPKGIGALYVRRQIKVDALIHGGGHERGMRSGTLPTHQIVGMGEAYRLSAEQFDADHQHLVALRDQFIAGLAGLEGVHFNTDIEVSAPNIVNLAFEGVDGEAMLMALR--GIAISTGSACNSASVEPSFVLTGIGVPRPLALASLRFSFGRFTTAADIESALGELRHALTSLRA-------
MKMVMAVIKPFKLDDVREALAERGVTGITVTEVKGFGRQKGHTELYRGAEYVVDFLPKVKLEVAVTDDQVESVVESIIKAAGTGKIGDGKVFVYELGSVVRIRTGELDADALMIYLDNNATTALDPDVLQAMMPYMTGCYGNAASSHAFGWAASDAVDTARAAIAKAINAAPADIIFTSGATESVNLALAGLRSLQGASGGHVITSMIEHKAVLDSCARLADNGVSVTCLPPAADGIVSPRHIRSAIRADTRLVSIMAANNETGTLQQLEDIGALCRERDPFHTDATQAFGKVAIDVRRMNISLASFSAHKIHGPKGIGALYVDSSLSLSPLIVGGGHERGLRSGTLNVPGIVGFGRAAELAQQTLETESWRVRGLKDTLRRYLAHVPGVEINGHLTACLPGTLNVSFAGVDASSLLLELP--DIALSSGSACTSAQQSPSHVLLALGASEARIQSSVRIGIGRFNTEEEVRHVGARLAEAVATLRSMVPAA-S
MKKIEAVIKPFKLDEVREALSDLGINGLTVTEVKGFGRQKGHTELYRGAEYVVDFLPKVKVEVILADDLVDRAIEAIVAAARTGKIGDGKIFVTAVEQVVRIRTGETNEDAIMIYLDYSATTPVDPRVAAKMIPYLTEQFGNPASSHSFGWTAEEAVENARAEVAKLLNADPKEIVWTSGATESDNLAIKGAAQFYKSKGKHIITVKTEHKAVLDTCRELERQGFEVTYLGVQENGLIDIEEFKAAIRPDTILVSVMYVNNEIGVIQDIPQIGEICREKGIFHVDATQAPGKVKMDMNVLKVDLMSLSAHKAYGPKGIGALYVRRRVRLEAQMHGGGHERGFRSGTLPTHQIVGMGEAFRLAREEMDSESERIRMLRDRLWNGIKDMEEVYINGDIDQRVPHNLNVSFNFVEGESLIMAIK--DLAVSSGSACTSASLEPSYVLRALGRNDEMAHSSIRFTLGRFTTEEEIDFAIALLKDKIGKLRELSPLWEH
MKKIEAIIKPFKLEEVKEALAEIGVKGMTVSEVKGFGRQKGHREIYRGAEYIVDFLPKVKIELVLEDELVEKVVETIINSARTGKIGDGKIFIIPVEDAIRIRTGERGKEAVMIYLDYNATAPVLPEVREVVDFYLVEAFGNPSCSHKVGQVAKKGLEEARKNVASLIEANPQEIIFLSGGTEANNLAILGMTLAQ-EKKKHVITSQIEHPSVLNPMIKLLEMGFDVSFLPVDSQGYVDPDELKKALRPDTFLVSIMLVNNEVGTIQPVAEIGHICRERDVFHTDAAQAVGKLPVSVKEINCDLMTIAGHKMYAPKGIGALFIREGISLRPLMHGASQEKGLRPGTEPVALACGLGKAASIAKKDLIAEGAREKILREKLYQGLKIYPRLVLHGDPERTISNTLSISFPGLSASQILANLP--EICASTGAACHNKAQAISHVLSAMGVSKEVALGTMRLSLGRGTSDQDISRAISLFKRVL-----------S
MKLVTAIIKPFKLDDVREALSEVGVQGITVTEVKGFGRQKGHTELYRGAEYVVDFLPKIKLEIAIDDDKVDGVIDAVTGAAATGKIGDGKIFVSSLEQVIRIRTGETGVEAVMIYLDYAATTPVDRQVAKKMADYLTVDYGNPASSHMLGWLAEEAAEEARNDVADLIGADSREIVWTSGATESNNLAIKGVAENYAPEDCHIITGATEHKAVLDPVAYLKSKGYLVTILQPGRDGRITRAQVADAMTEKTRLVSLMAVNNETGVCHPVAEVGALCAERNYFHVDAAQAIGKIHVDINDWQATLVSLSAHKFYGPKGVGALYVRRPLQLKAQIHGGGHERGMRSGTLAAHQLVGMGEAARLVGQNFDEETTRIGRLRDHLWLGLERIGEVSLNGDPTHRSPSHLNVCFHHVDGEALMMAVR--NLAISSGSACTSATVEPSFVLKSMGLSDQDAHSSLRISLGRYTTEDDIERAISSFTEAVTGLRSAPEQ--G
MKLITAIIKPFKLDEVREALSDIGVQGVTVTEVKGFGRQKGHTELYRGAEYVIDFLPKVKLEVAIAAKLEKKVIDAIEKSAVTGKIGDGKIFVSDLEKVIRIRTGESGEDALMIYLDYGATTPCDPRVVDAMIPWLREHFGNPASSHAWGWEAETAVEKARGQVASLINADPREIVWTSGATESINLAIKGAANFYASRGKHLITLKTEHKATLDTMRELERQGFEVSYLDVQENGLLDLDKFKDTLRKDTILVSVLMVNNEIGVIQDIPAIGAMCRERGVFHVDGAQATGKVAIDMNALPIDLFSMSAHKTYGPKGQGALYVRRRVRLEAQMHGGGHERGMRSGTLPTHQIVGMGEAFAIAQAEMPAELERIRGLQQRLLDGISTIEQVFINGDLERRVPHNLNASFNFVEGESLIMGVK--GIAVSSGSACTSASLEPSYVLRALGRSDELAHSSLRMTIGRFTTAEEIDYAVSTLQANVGKLRDLSPLWEH
MQMITAIIKPFKLDEVREALAACGVAGLTVTEVKGFGRQKGHTELYRGAEYVVDFLPKVKIEVVVRDEDVERCVDAIVAAARTGKIGDGKIFVTGVARIIRIRTGELDEAAIMVYLDYGATTPCDPRVVDAMVPWLRTRFGNPASTHAWGWEAREAVEQARSHVATLIGADPREIVWTSGATESINLALKGTAEFHQARGRHLITLKTEHKAVLDTLHELERRGFEVTFLDVRPDGLVSLDALRAAIRPDTILVSILLVNNEIGVIQDVAAIGALCREHGLLHVDAAQATGRVPIDMTRLPIDLMSMTAHKTYGPKGVGALYVRRRVRLMAQIHGGGHEYGLRSGTLPTHQIVGMGEAYRLARLAMQDDEVRARAFQRQLLGGLTDLGEVFVNGSLEHRVPQNLNLSFKYIEGEALMSAIH--GVALSSGSACTSASAEPSHVLRALGRSDELAHSSLRITTGRFTTQEDIDIAIEAIRKAVTRLRGISPLWEI
MKLIAAIIKPFKLDDVREVLSEIGVQGITVTEVKGFGRQKGHTELYRGAEYVVDFLPKVKIEVAIDDDLVERVIEAIGKAANTGKIGDGKIFVFDLEQAIRIRTGESGPEALMIYLDYSATTPVDPRVAEVMCRYLTMDFGNPASSHAFGWEAEKAVERARGEVAALIHADPKEIVWTSGATESDNLALKGVAHFYQSKGRHIVTVKTEHKAILDTARQLEREGFEVTYLDPEPNGLLDLAKLEAALRKDTILVSVMHVNNEIGVIQDLGAISRIVKPRGLFHSDAAQSAGKIPIDVSALGVDLMSLSAHKVYGPKGIGALYVRRRVRLEAQMHGGGHERGMRSGTLATHQIVGMGEAFRLAREEMEAEAARLKRLRARLLEGLSDIEEVYVNGDLEHRIPGNLNISFNFVEGESLIMALK--ELAVSSGSACTSASLEPSYVLRALGRNDELAHSSIRFTMGRFTTEEDVEYTIRLLHDKIGRLRELSPLWEH
MKYIIAIIKPFKLEDVREALSDIGIQGLTISEIRGFGRQKGHSELYRGAEYTVDFLPKVKMEIAVTEEQFEPVIEAIEQAAKTGKVGDGKIFVLDLEQVVRIRTGEKADDAIMIYLDYSATTPVDPRVAEKMMKCLTMVFGNPASSHRFGWQAEEAVDIARNQIAELVNADPREIVFTSGATESDNLAIKGAANFYQKKGKHIITCKTEHKAVLDTCRQLEREGFEVTYLAPESNGLIDLSKLEAAMREDTILVSIMHVNNEIGIVQDIATIGELCRSRGVFHVDATQSVGKLPIDLAALKVDLMSFSAHKLYGPMGIGALYVRRRIRLEAQQHGGGHERGMRSGTLPVHQIVGMGEAYRIAKAEMAEESEHLRQLRLRLWNGIQDIEEVYLNGDLENGAPHILNVSFNYVEGESLMMSLK--DLAVSSGSACTSASLEPSYVLRALGMNDELAHSSIRFSFGRFTTEEEIDYAIVQIHKAIEHLRALSPLWDH
MKLVCAIIKPFKLDDVREAIADIGVEGLTVTEVKGFGRQKGHTELYRGAEYQVDFLPKVKLEIAVLDDQVDRLLEAIQQAAHTGRIGDGKIFVYELERAVRIRTGETDAEAIMIYLDYASTTPVDPRVAEKMMQYLTMDFGNPASSHRFGWQAEESVEISRSQIADLVNADPREIVFTSGATESNNLAIKGAAQFYKKKGKHLITIKTEHKAVLDTMRQLEREGFEVSYLDVESSGLIDLAKLEAAMRPDTTVVSIMFVNNETGVIQDVTAIGELCRSKGVFHVDAAQATGKVDIDLQQMKIDLMSFSGHKTYGPKGIGALYVRRRIRLEAQTHGGGHERGMRSGTLAPHQIAAMGEAFRLAKVEMAAERERITTLRDRLWDGIKDIEQVYLNGHDAPRVPGITNISFNFVEGESLIMALK--DIAVSSGSACTSASLEPSYVLRALGLTDELAHSSIRFSIGRFTTEAQIDHTIKIVHQAIDKLREMSPLWDH
MKLINAIIKPFKLDDVREALAEVGVDGMTVSEVKGFGRQKGHTELYRGAEYQVDFLPKVKLEIAAHSENVDEIIEAISKAAQTGKIGDGKIFVYDLQQAVRIRTGEMDAEAIMIYFDYSATCPVDPRVAEKMMQYLTLCFGNPASSHRFGWQAEEAVDTARENIANYLNADPREIVFTSGATESDNLAIKGVAHFYGKKGKHIITCKTEHKAVLDPCRQLEREGFEVTYLEPESNGIVDLNKLADAIREDTILVSIMHVNNEIGVVQDIAAIGELCRERKVFHVDAAQSIGKLPLDTQEIKVDLISMSAHKAYGPKGIGALYVRRRIRLEAQMHGGGHERGFRSGTLPTHQIVGMGEAFRIAKEELEQDMAHSLALRNRFYDGVKDLEAVYVNGDLEQRVASNLNVSFAFVEGESLLMALK--DLAVSSGSACTSASLEPSYVLRALGLDDELAHSSIRFSFGRFTTEEEVDYAVEQVRKAVTKLREMSPLWDH
MKLVTVVIKPFKLEDVREALSSVGIQGLTVTEVKGFGRQKGHAELYRGAEYSVNFLPKVKIDIAIADDQLDEVIDVISKAAYTGKIGDGKIFVAELQRVIRIRTGETDEAALMVYLDNNATTRLDPMVLEAMLPFLTEHYGNPSSIHDFGTPCRGALERARQQVASLLGAYDSEILFTSCATEATSTAIYSAVNLA-PERREIITTAVEHPATLEVCEHLARQGYTIHRLAVSPQGALDLAEYRRLLSDRVALVSVMWANNETGVQFPVPEMAALAHEHGLFHCDAVQAVGKIPMVLSATDIDMLSCSAHKIHGPKGVGCLYLRRNTRFRPLLRGGHQERGRRAGTENIAGIVGMGSACELAEVHLPMMTAAVAPLRDTLQHELVRIPSVMVMGDGQPRTPNTLNMAFEFIEGEAILLLMNHVGIAASSGSACTSGSLEPSHVMRAMDIPYTAAHGSIRFSLSRYTREKEIDYVIEQLPPIIARLRTLSPYWQG
MKLITAIVKPFKLDDVREALSELGVSGVTVTEVKGFGRQKGHTELYRGAEYVVDFLPKAKVEVAVADTLLDSAVMAISKVANTGKIGDGKIFVTNLEQVIRIRTGETGEEALMIYLDYSATTPVDPRVADKMIPYLTESFGNPASSHSFGWDAEKAVENAREEVARLVNADPKDIIWTSGATESNNLAIKGAAFFYDTKGKHLITLKTEHKAVLDTMRELEGLGFEVTYLDPLPNGLVDIEQFKAAIRKDTIVASIMHVNNEIGVIQDISALGAICREQGIFHVDAAQATGKVLIDLQAMPVDLMSFSAHKTYGPKGIGALYVCRRVRLKAMMHGGGHERGLRSGTLATHQIVGMGEAFRLAREEMAQECSRLRLLRDKLLAGVQDLEEVYVNGDMVQRVPHNLNISFNFVEGESMMMAIK--DMAVSSGSACTSASLEPSHVLRALGRSDELAHSSIRFSIGKFTTEEEIEYAINVLRREVMRLRELSPLWEH
MKLITAIIKPFKLDDVREALADNGVQGITVTEVKGFGRQKGHTELYRGAEYVVDFLPKVKVEVAVEDDRVDGVLDSIRNAANSGKIGDGKLFVTPLEDVIRIRTGERGADAVMIYLDYAATTPTDPRVAEQMMRHLTLVYANPASSHMPGWLAEQAVENARRQVADLIAADPREIVWTSGATEADNLALTGFMRANRARGRHLVTSIIEHKAIVDTALALETEGFEVTWLTPGSDGRISPEQLRGAMRQDTVLVSLMAVNNELGSVNDLTALSAVAHEFGRFHVDAAQASGRLALDVEAMGIDLMSLSAHKAYGPKGIGALYVRRDLRIEALIHGGGHERGMRSGTLPTHQIVGMGEAFALARDECEADGERVRALRQRFLDGLADCGGIHNHSPLEQSVPNIVNLAFDGVDGESLLMALR--GLAVSTGSACNSASVEPSYVLKGIGVPHLQALASIRFSFGRFTTIEEIDAAVADIRRALGGLRQPSTA--R
MKLISAIIQPFRLDDVKAALTGVGIRGITVSEVRGFGRQKGHTEIYRGSEYQVDFIPKIQIDIALADDLVEPAIDAILDAAQSGKVGDGKIFVLPLEQVVRIRTKETGEQALMIYLDYAATCPVDERVAKKMMEFLTITFGNPASSHKFGWQAEEAVDVARNHIADLIGADSREIVFTSGATEADNLAIKGAAHFYQTKGKHIITCKTEHKAVLDTCRQLDREGFEVTYLTPKSDGLINLEELKNAMRDDTILVSIMHVNNEIGVIQDIKAIGDLCRERKIFHTDATQSVGKLPINLAELNVDLMSMSSHKLYGPKGIGALYVRRRVRLEAIIHGGGHERGMRSGTLPVHQIVGMGEAYRICKEEMATEMPRLKALRDRLYNGLKDIEETYVNGSMEHRVDNNLNISFNYVEGESLMMALR--DIAVSSGSACTSASLEPSYVLRALGLNDELAHSSIRFTVGRYTTEEEIDYTINLVKGAVEKLRALSPLWDH
MKKVECIIKPFKLEDVKNALIEMGIPGMTVGEVRGFGRQKGHTELYRGAEYQIDFIPKIRLEVVVEDGQVPEVVAAIQKEACTGRIGDGKIFVTPVDQSIRIRTGEQGADSLMIYMDYNATTPVRPEVLDAILPFYREEFGNPSSVHWAGRAVSGAVEKAREQVAKLINCSPAEVVFTSCGSEGDNMALKGTVAALRDKGNHIITTGVEHPAVLETCHYLEKNGCDVTFLTVDSDGMVDLRQLEDAITEKTILISAMWGNNETGTLFPVEEIGRIARKHKRFHTDAVQAVGKIPVDVQKAGADLLVLSGHKIGAPKGVGAIYIRRGTRMTPLIHGGHQERNRRAGTHNVAGIVGLGMACELAGQNLEQNAERMAHLRDKLEQGILQIPDVKVNGHRTQRLPNTLNVSFAYIEGESLLLNFDMKGVAASSGSACTSGSLEPSHVMGAMGVDVALAHSSTRFSLGPDSTEEDVDYILEILPPIIQRLREMSPLYPK
MKFVVAIIKPFKLDDVREALSGVGLRGLTVSEVKGFGRQKGHTELYRGTEYRADLLPKIKVEAALDDDRVEEAIEAICQAAHTGKVGDGKIFVLPLEQSVRIRTDETGKAALMIYLDYAATTPVDPEVVRAMANYLSGVFANPASEHAPGQQAAEALAVARLRVAALVGAEPGEIVFTSGATEANNLAIAGAARWRRGRGQRIVTVRTEHKSVLETCTALAAEGFAVSYLDVGADGRLDPAALDAVLDDDTALVSVMHVNNETGVVQDLAALATRVKAVGLLHVDAVQSIGGEPLDVRALPVDLVSLSAHKLYGPKGVGALYIRQRVRLCPLLHGGGQEAGLRPGTVPVHQAVGMGVACELAAQRRASDALWLKGLHQRLRESLAALGGVVLNGR-EDGAAHILNVSFVGIQGETLAYELQAADLAVASGSACTAANRAPSHVLQAMGRPAALAHAAVRFSLGRSITGHEIDTAVERIRCRLQSLRRFSPLWRT
MKLITAIIKPFKLDDVRSALTELGHHGMTIEEVKGFGRQKGHTELYRGAEYVIDFIPKLKLQIAVAEDAVDQAIEAIISAANTGKIGDGKIFVSPMEQTIRIRTGETGNDALMIYLDYAATTPADPRVVEKMLAYLGVCFANPASSHMLGWQAEAAVEAARKTIAKSLHCDVRELVWTSGATESNNLAIKGALEYLRDERRHIITSKTEHKAVLDVFEYLAGLGYQTTFIDPDEDGVISVERLAAAIQPDTALVSAMHVNNETGVVNPIMELAQFTKSHGLFHADCAQSAGKLRINLSELPADMISLCAHKIYGPKGVGALFVRREFGVREQIHGGGHERGMRSGTLPVHQIVGFAEALQLCTEDMQAEQERVAGYRARFLQMLGAT--YRINGNPEKTVPGIVNLSFPGVDGQMLLTALP--NLGVSSGSACNSASMKPSHVLKAMGLGDEEALSSLRFSFGRFTTDDEVLDAASQLRNALSKLA-------Q
MKLVMAIIKPFKLDEVREALTSLGIQGLTVSEVKGFGRQKGQTEIYRGAEYSVSFLPKVKVEVAVSDDQFEQVVEAIQKAANTGRIGDGKIFVLEIAQAVRIRTGETNAEALMIYLDNNATTRVDPEVLAEMLPLFTEHFGNPSSMHGFGAAVGGKIEWARKQVQALLGAYDSEIVFTSGGTESDNTAILSTIEAY-PKKTEIVTSVVEHPAVLALCDYLEKRGYTIHRIGVDNRGNLDMDAYKAALSDRVAIVSIMWANNETGTIFPVEELARMAKAVGIFHTDAVQAVGKIPMKLADSAIDLLSLSGHKLHAPKGIGALYVKRGLRFRPMMRGGHQERSRRAGTENAPAIVGLGAAAHLALTHMAEENTRVKAQRDRLEQAILAVPACFVTGNPENRLPNTCNIAFEYIEGEAILLLLNEQGIAASSGSACTSGSLEPSHVMRAMGVPYTAAHGATRFSLSRDTTDAEIDHVIAVVPGIIAKLRSLSPYWES
MKLITAIIKPFKMDDVREALSEIGVAGVTATEVKGFGRQKGHTELYRGAEYVVDFLPKVKLEIAVSDEILDQAIETIVKAANTGKIGDGKIFVTSLEQVIRIRTGETGSDAIMIYLDYAATTPTAPEAVEAMLPYLTQLFANPASQHCLGEAAESAVERARTQIAELIGAHAKDFIFTSGATESNNLAIKGIALTYRDRGRHIITSAIEHKSVLDTCKYLESEGFSVTYLSPNREGMINTKDLLNAVTDETIMVTIMHVNNETGVIQPIEQIADALADTNFFHVDAAQSAGKLAIDLSKTPIDLLSISAHKFYGPKGIGGLYVRNKTRLTPMMHGGGQEHNLRPGTLASHQIAGMANAFKIAHENLSNDFEHCRQLKRTLINSLHRIEGVTLNGGQTHTLPNILNVSFDNVGSDSLIIALR--DLAIASGSACNSGAIEASYVLRAMAIEGDRLYGAVRISFGRYTTEAEILNAGDAIISEVTRLRELA----T
MKMITAIIKPFKLDEVRESLSGIGVTGITVTEVKGFGRQKGHTELYRGAEYVVDFLPKVKIEAAVPQALVERTIEAIETAARTGKIGDGKIFVSALEQVVRIRTGETGGDALMIYMDYAATTPVDPRVVDAMIPWLREHFGNPASSHAWGWEAEAAVEKAREQVAALINADAKEIIWTSGATESNNLAIKGAAEFYQGKGKHIVTVKTEHKAVLDTVREMERRGFEATYLDVQPNGLLDLDVFKAALRPDTILVSVMLVNNEIGVIQDIPEIGRICRERGIFHVDAAQATGKMVIDLQTWPVDLMSLASHKTYGPKGIGALYVRRRVRLIPQMHGGGHERGLRSGTLPTHQIVGMGEAFRIAKAELGASIERARMLQQRLLDGLKDIEEVYVNGDLERRVPHNLNISFNYVEGESLIMAIK--GIAVSSGSACTSASLEPSYVLRALGRSDELAHSSLRMTIGRYTTEEEIDSAVRQLRESVAKLRDLSPLWDH
-------IKPFKLDDVKTALCDLGINGMTVSEVRGFGRQKGHTELYRGAEYQIDFIPKVKLELVVAVDQVDAVVAAVQREACTGRIGDGKIFVTPVEQCVRIRTGETGIDSLMIYLDNNATTLVDPRVREAMDPFYCQMYGNPNSLHSYGIEVRPYLHQAMEQMYSGIGADEDDIIINSCATEGNNTVIMGMYFNLDTRKKSLVTTQLEHPCVREACRFLETQGVKVTYLAPDRDGMITADMVKEAINDKTALVSVMWANNETGLILPIKEIAETCKEKGYFHTDAVQAIGKIDVDLRDVPIDYLTFSAHKFHGPKGVGGLYIRKGASLPPLLHGGEQMGGHRAGTVDVAGMVGMGKAMEIAVESLDFEDKEVRRLRNKLEDALLKNDDVMVVGDRELRTPNTLYISIRGVEGEAMIWDLNEHGIAASTGSACASESLEASPILTAIGADKELAHTGVRFSLSRFTTEHEIDRTIEVANKAIVRLRQLSTAY--
MKLVSAVIRPFKVEAVREALLAIGIQGLTLTEVKGFGRQKGHAELYRGAEYSANFLPKVKIEVALEDERLEAAIDAIRQAACSEKIGDGKIFVAELTRVVRIRTGECDDAALMIYMDYSATTPADPRVAEKMMQYLTLTFGNPASSHRFGWQAEEAVDVARNNIAELVGSDPREIVFTSGATEADNLAIKGAANFYQKKGKHIITCKTEHKAVLDTCRQLEREGFEVTYMTPQPNGLIDLNALEAVMRDDTILVSIMHVNNEIGIIQDIETIGEMCHARGIFHVDATQSVGKLPIDLSKLKVDLMSFSGHKIYGPKGIGALYVRRRVRIEAQMHGGGHERGMRSGTLPVHQIVGMGEAYRIAKEEMSTEVLRLRVLRDRLWNGLKDIEEVYLNGALEQGAPNILNVSFNFVEGESLIMALK--DLAVSSGSACTSASLEPSYVLRALGLNDELAHSSIRFSLGRFTTEEEVDYAIDLVRKSIGRLRELSPLWEH
MKMVTVVIKPFKLEDVREALSSVGIQGLTVTEVKGFGRQKGHAELYRGAEYSVNFLPKVKIDIAIADDQLDEVIDVISKAAYTGKIGDGKIFVAELQRVIRIRTGETDEAALMIYLDYSATTPVDPRVAGKMMQFLTLTFGNPASSHRFGWQAEEAVDIARNQVAELVGADPREIVFTSGATESDNLAIKGAANFYQKKGKHVITSKTEHKAVLDTCRQLEREGFEVTYLAPQANGIIDLKELEAAMREDTILVSIMHVNNEIGVVQDIATIGEMCRARGIYHVDATQSVGKLPIDLSKLKVDLMSFSGHKIYGPKGIGALYVRRRIRIEAQIHGGGHERGMRSGTLPVHQIVGMGEAYRIAKEEMASEMARLRTLRDRLWNGVKDIEEVYLNGCLEHGVPNILNVSFNYVEGESLIMALK--DLAVSSGSACTSASLEPSYVLRALGMNDELAHSSIRFSLGRFTTEEEIDYTISLVHKSIGRLRDLSPLWEH
MKKIEAIIKPFKLDDVIEALTEVGIEGVSITEIRGFGRQKGRTEIYKGAEYVVDFLPKIKIEAVVIDSLAESCVEAIRRAAHTGKIGDGKIFVIPVENAVRVRTNERNEEALMIYFDCHATTPVDPRVMEAMLPYFTQNFGNPASSHSHGWQAEAAITKARAQVAALIGAREKEIIFTSGATESNNIALFGAIGKVNGHVPHLITTQVEHSCVLSISKELKERGVDVTFLPVNKFGQVEIETLLNSIKPQTALISIIFANNEIGTINPIKEIVKVAKEKNLVHVDAAQAVGKLPIDVNDLNIDMLSLSAHKIYGPKGVGALFIRSRVKLDPVVFGSGQERGIRPGTLNVPGIVGLGKAAEICQNDMAEEVKRIKRLRDKLENGIKQLENVTVNGHPTERLVMNLNVSFDNATPDFLLDNCS--AIAVSSGSACSSANMAPSHVLAAIGLTEELARCTLRFGVGRMTTESDVDTAITTVVNAVKKCRQVRFGGKN
MKLIIAAIKPFKLEEVREALTAIGVRGMMVTEIKGFGSQSGHTEIYRGAEYAVNFVPKVKLEIVVAASMADQVVETIAKTAKTDKIGDGKIFVLDVQQAVRVRTGELNDDAIMVYLDNNATTRVDPRVVEAMLPCFSEVFGNPSSPHAAGAAAKRLVGRARRQVQALIGADSSEIVFTSGGTESDDLAIRGALAAR-PEQREIVISAVEHAAVGKRAAALAGEGYSVHVIPVDRRGRLDIAAYERALSERVALVSIMWANNETGTVFPVAELAARAKAVGLFHTDAVQAVGRLPIALAATRIDLLSLSGHKLHAPKGIGALYVRRGTALHAQMVGGSQERGRRAGTENVPGIVGLGTACALAAHGLADDAARIRALRDHLEIGVCRIPDVLVLGDPEARVAGTAALAFSGIEGEAVVKFLDREGIAVGTGSACGSGAVEPSHVARAMGLPEKYLRGVVRFSLSRDTTEAEIDRTLDVLPGVIGRLRGSA----A
MKQITAIIKPFKLDEVRESLAEVNVTGLTVTEVKGFGRQKGHTELYRGAEYVVDFLPKVKVEVVVDDSVVDTAVDAIIKAARTGKIGDGKIFVQNIEQVIRIRTGETGPDAVMIYMDYSATTPIDPRVADKMIPYLREQFGNPASSHMYGWTAEAAVEEARGHVAALVNADSREIIWTSGATESNNLALKGAANFYKSKGKHIITVKTEHKSVLDTVRELERQGFDATYLDTQDNGLITIEQLEAAVRPDTILISVMMVNNEIGVIQPIKEIAAFCRKKGIFHCDAAQATGKVAIDLQELKVDLMTFTAHKTYGPKGVGALYVCRRVRIEAQMHGGGHERGLRSGTLPTHQIVAMGEAFRLAKEEMDSEIARIRALRDRLAAGLQEIEETYVNGDMDHRVPHNLNVSFNFVEGESLIMAVK--DLAVSSGSACTSASLEPSYVLRALGRSDELAHSSIRFTIGRFTTEKDVDFAVELLKGKVGKLRELSPLWEH
MKKIEAIIKPFKLDDVREALTDVGIQGMTVTEVKGFGRQKGHTELYRGAEYAIDFLPKVKLEIIVTDEQVEECIAAIIDTAQTGKIGDGKIFVYDVERAIRIRTGEENEEAIMIYLDYAATCPVDERVAKKMMDYMTKVFGNPASSHKFGWEAEEAVDIARNQIADLIGADSREIVFTSGATESDNLAIKGAAHFYQTKGKHIITVKTEHKAVLDTCRQLEREGFEVTYLEPEADGIIDLAKFEAAIRPDTILVSVMHVNNEIGVIQPIKEIGAICRAKKIFHVDATQSVGKVPVNVQELNVDLMSFSSHKLYGPKGIGGLYVCRRVRLEAIIHGGGHERGMRSGTLPVHQIVGMGEAYRIAKEEMATEMPRIKALRDRLLNGFKDMEEVYINGSIEERVDSNLNISFNFVEGESMMMSLK--DIAVSSGSACTSASLEPSYVLRALGLDDELAHSSIRFSLGRWTTEEEIDHTIEIVKKAVNKLRELSPLWEH
MKLVSAVIKPFKLDDVREALSEIGVQGITVTEVKGFGRQKGHTELYRGAEYVVDFLPKVKIEVAIGDDMLDQVIEAISKTANTGKIGDGKIFVTALEQAIRIRTGETGTDAIMIYLDYSATTPVDPRVAEKMMQCLTTNFGNPASSHLFGWKAEEAVENARKQVAELVNADPREIVWTSGATESDNLAIKGVARFYQKKRRHIITSKIEHKAVLDACRQLEREGFEVTYLSPDSDGLIQPQSVADAIREDTILVTLMHVNNEIGTITDIKAIGEITRERKLFHVDAAQSAGKLLIDLEDMKVDLMSFCAHKIYGPKGVGALYVRRRVRIEAQIHGGGHERGMRSGTLPTHQLVGMGESFRIAGEEMAAENERLLALRNRFMDHMSDMEEVHVNGSLEQRVPGNLNVSFAFVEGESLIMALK--DIAVSSGSACTSASLEPSYVLRALGLSDELAHSSLRFSFGRFTTEEDVDYAADKVRQAVIKLRELSPLWDH
MKLIEAIIKPFKLDEVKDALNAIGIEGITVSEVKGFGRQKGHTELYRGAEYVVDFIPKIKMEIAVSDELVSKVVETIETTAKTGRIGDGKIFIISLEEAIRIRTGENGSDAIMIYLDNNATTKVDEAVFEEMRPYFCELYGNPSSMHFFGGQVQGKVTEARQRVAELLGASPEEIIFTACGTESDNAAIRSALEVF-PDRRHVITSRVEHPAVLTQCRNLTQKGYRVTEIGVDGAGRLDMDELKAAVDTDTAIVSLMWANNETGVIFPVEEAAAIAKSKGLFHSDAVQAIGKIPINMADSGIDMLSLSGHKLHAPKGIGVLYLRRGTPFRPFLVGGHQEKSRRAGTENAAAIIALGKACQLADQYMEAENTTVKAMRDRLQNALMAIPNARINGGGAERLPNTTSIAFEFVEGEAILLLLSELGICASSGSACTSGSLEPSHVLRAMGVPFTCAHGSIRFSLSRYTTDAEIDTVIREMPPIIARLRQMSPFGRA
MKFVTAIIKPFKLDEVREALSAIGVQGLTVIEVKGFGRQKGHTELYRGAEYIVDFLPKVKLEVAIADDQLDATLEAIEKAANTGKIGDGKVFVFDLEHVVRIRTGETGEAAIMIYLDYSATTPVDPRVAQKMIPYLTEIFGNPASSHAYGWDAEAAVEEAREQVAALINADPKEIVWTSGATESDNLAIKGAANFYKTRGKHIITVKTEHKAVLDPCRELERQGFDVTYLDVRDDGLLDLEAFKAALRPDTILVSVMFVNNEIGVIQDVETIGEICRERGIFHVDAAQATGKVEIDLQKLKIDLLSMSAHKSYGPKGIGALYIRRRVRLEAQMHGGGHERGFRSGTLATHQIVGMGEAFRIAREDMAQELERTRMLRDRLWAGLSDIEETHLNGDMDRRVPHNLNVSFNFVEGESLIMALK--ELAVSSGSACTSASLEPSYVLRALGRSDELAHSSIRFTIGRFTTEDDIDFAVKLIHQKIGKLRELSPLWDH
MKKIEAIIKPFKLDDVRDALTDIGVNGMTVTEVKGFGRQKGHTEIYRGAEYAVDFLPKIRLEIVLEDSMVEQAVEAIVQAANSGKIGDGKIFILPVEGVVRIRTGERDEAALMIYLDYAATTPVDQRVAEKMIPYLIETFGNPASSHAFGWTAEEAVEKARADIAALINADPKEIVFTSGATESDNLAIKGAAHFYQSKGKHLITVKTEHKAVLDTMRELERQGFEVTYLGVQENGLIDLEELKAAIRPDTILISVMWVNNEIGVVQDIPAIGEICRERKIFHVDGAQACGKVPVDVEAAKIDLLSMSGHKVYGPKGIGALYVRRRVRLEAQMHGGGHERGFRSGTLPTHQIVGMGEAFRIAKEELEQDMAHYRKLRDIFLKGIEGIEEVYINGDLEHRAPNNLNVSFNFVEGESLIMAVK--ELAVSSGSACTSASLEPSYVLRALGRNDELAHSSLRITFGRMTTEEEVQFAAELIKSKIGKLRELSPLWEH
MKKIEAIIKPFKLDDVREALTDVGIMGMTVTEVKGFGRQKGHTELYRGAEYAIDFLPKVKLEIIVTDEQVDDCIEAIIDTAQTGKIGDGKIFVYEVERAIRIRTGEENEDAIMIYLDYAATCPVDERVAKKMMDYMTKIFGNPASSHKFGWEAEEAVDVARNQIAELINADSREIVFTSGATESDNLAIKGAAHFYQTKGKHIITCKTEHKAVLDTCRQLEREGFEVTYLEPEEDGLIDLAKFEAAIRPDTILVSIMHVNNEIGVIQPIAEIGQICRAKKIFHVDATQSVGKIPVDVHALNVDLMSFSSHKLYGPKGIGGLYVCRRVRLEAIIHGGGHERGMRSGTLPVHQIVGMGEAYRIAKEEMASEMARIKVLRDRLYNGFKDMEEVYVNGSMEARVDSNLNISFNFVEGESMMMSLK--DIAVSSGSACTSASLEPSYVLRAIGRDDELAHSSLRFSLGRWTTEEEIDHTIEIVKKAVVKLRELSPLWEH
MKKVEAVIKPFKLDEVREALAEVGVTGLTVTEVKGFGRQKGHTELYRGAEYVVDFLPKVKIEVVITAEKVDLAIEAIVKAARTGKIGDGKIFVTAVEQVVRIRTGETGAEAVMIYLDYSATTPVDPRVAEQMIPWLTEQFGNPASSHPFGWAAEEAVENAREEVAKLVNCDAKEIVWTSGATESNNLAIKGAAHFYQDKGKHLITMKTEHKAVLDTMRELEREGFEVTYLSPLENGLLDLELLKASLRDDTILVSIMAVNNEIGVIQPIAQIGELLRERGLFHVDAAQATGKIAIDLASLKVDLMSFSAHKTYGPKGVGALYVRRRVRLEAQMHGGGHERGMRSGTLATHQIVGMGAAFKIAREEMASELERIRMLRDRLWQGVSNMEEVYLNGDMDQRVPHNLNISFNYVEGESLIMALK--DLAVSSGSACTSASLEPSYVLRALGRNDELAHSSIRFTIGRFTTVEDIDYAIKLIHDKIGKLRELSPLWDH
MKLITAVVKPFKLDDVRESLSEIGVQGITVTEVKGFGRQKGHTELYRGAEYVVDFLPKVKIEVAVAEDLTEKVSEAITKAANTGKIGDGKIFVTSLEQVIRIRTGETGADALMIYLDYAATTPCAPEVAEAMTACLTLNFANPASSHRYGWQAEQAVENARGQLARLIGADTREIVWTSGATESNNLAIKGHVEALRREQPHIITSAIEHKAVLDTVAYLERHQVHVSYLTPDADGLIQPSQVADALTDNTCLVTLMAVNNELGTVTDIPAIAKLLKGHKLLHVDAAQAVGKMAVNVSDWGVDMMSLSAHKFYGPKGIGALYVRRQVPLVSQIHGGGHERGMRSGTLPTHQLVGFGEAARLVSEQLVTDEARIRELRDRLWAGISSLGDVWVNGDLDARVANHLNVSFADVDGEILLASLA--KVAVSSGSACTSASVEPSYVLKAIGRSDQLAHAGLRMSVGRYTTEEEIDFAITEVSRVVSLLRK------Q
MKMITAVIKPFKLEEVRHALAECGATGLTVTEVKGFGRQKGHTELYRGAEYVVDFLPKVKVEVVVKADDVERCVDAIVNVARTGKIGDGKIFVTAVERVVRIRTGDLDDAAVMIYLDYGATTPVDPRVVDAMVPWLREHFGNPASSHAWGWEAEEAVERARAQVADLIGADPREIVWTSGATESINLALKGAAQFYQGKGRHLITLKTEHKAVLDTLRELERQGFEATYLDVREDGLVDIDALKAAIRPDTVLASILFVNNEIGVIQDIPAIGALCRDKGLLHVDAAQATGRVEIDMQRLPIDLMSMTAHKTYGPKGVGALYVRRRVRLQAQMHGGGHERGMRSGTLPTHQIVGMGEAFRIAKAEMQAGNAKARALQQRLLDGLKDIEQVYINGSLERRVPQNLNMSFNFVEGESLIMGIK--GLAVSSGSACTSASLEPSYVLRALGRSDELAHSSLRMTIGRFTTEEEIDYAICAIRENVARLRELSPLWEH
MKLVTAIIKPFKLDDVREALSEIGVQGITVTEVKGFGRQKGHTELYRGAEYVVDFLPKMKIEVALADDLVDRACEAVAKAANSGKIGDGKIFVFPLEQAIRIRTGETGSDALMIYLDYNASTPIAPEVAKAMAPYLQEAYGNPSAGHWAGGPAREAVEQARRQVARLIGAAPDEIVFTSGGSEANNHAIKGTWYAT-EGPFHIITTAVEHPATLVPCRFLESLGASLTVLPVDRYGQVNPDAVQAAITPETRLISVMHANNEVGTLQPVEAIGRIARDHGRFHVDAAQSAGKVPINVQAMGVDLLSLAGHKFYGPKGIGALYVRRGIDLTPLIHGAGHEGGRRAGTESALLATGLGTAAEKAR-DLSPM-ARVQALRDRLWTGLKHFGDLCLNGHPQARLPNTLNVAFADCVGAAILDRLD--GVAASTGSACHAGSVTLSPVLAAMGVPERVGMGALRFSLGRWTTEQEIDEVIARLARAVPQARAATTQ--S
MKLVTVVIKPFKLEDVREALSAVGIQGLTVTEVKGFGRQKGHAELYRGAEYSVNFLPKVKIDIAIADDQLDEVIDVISKAAYTGKIGDGKIFVAELQRVIRIRTGETDEAALMVYLDNNATTRIDPMVLEAMMPYLRDYYGNPSSIHDFGGPCRAGLECAREQVASLLGAYTSEIIFTSCATEATSTAIYSAIALA-PERREIITTAVEHPATLAVCEHLERQGYMIHRIGVSEEGALDTAHYYDALSENVALVTMMWANNETGVLFPVSEMATAAHERGLFHCDAVQAVGKIPISLRATDIDMLSCSAHKIHGPKGCGCLYLRRNTRFRPLVRGGHQERGRRAGTENIAGIVGMGAACELADVHMPMM-ASVQEMRDRLETGLLTIPHTLLMGANQPRTPNTVNIAFEYIEGEAILLLLNHCGIAASSGSACTSGSLESSHVMRAMNIPYTAAHGSIRFSLSRFTREREIEWAIEQMPDIVARLRTLSPYWQG
M-----VIKPFKLEDVREALSSVGIQGLTVTEVKGFGRQKGHAELYRGAEYSVNFLPKVKIDIAIADDQLDEVIDVISKAAYTGKIGDGKIFVAELQRVIRIRTGETDEAALMIYLDNNATTRLDPMVLEAMMPFLTDYYGNPSSIHDFGTPCRGALEKARQQVASLLGAYDSEIIFTSCATEATSTAIHSAVALA-PERREIIISAVEHPATLEVCEHLARQGYTIHQIGVSAQGELDMAQYRALLSDRVALVTMMWANNETGVLFPVREMASLAHEQGLFHCDAVQAVGKIPIVLSSCDIDMLSCSAHKIHGPKGVGCLYLRRSTRFRPLLRGGHQERGRRAGTENIAGIVGMGSACELADVHLPMMSAAVEPLRDRLQKGLAVIPSVIVMGEGQPRTPNTLNIAFEFIEGEAILLLLNHVGIAASSGSACTSGSLEPSHVMRAMNIPYTAAHGSIRFSLSRYTREKEIDQVITALPPIIERLRTLSPYWQG
MKLVTVVIKPFKLEDVREALSSVGIQGLTVTEVKGFGRQKGHAELYRGAEYNVNFLPKVKIDVAIADDQLDEVIDVISKSAYTGKIGDGKIFVAELQRVIRIRTGETDEAALMIYLDYSATTPADPRVAEKMMQFLTLTFGNPASSHRFGWQAEEAVDIARNNIAELVGADPREIVFTSGATESDNLAIKGAANFYQKKGKHIITSKTEHKAVLDTCRQLEREGFEVTYLAPQRNGIIDLKELEAAMREDTIVVSIMHVNNEIGVIQDIEAIGELCRSRGIFHVDATQSVGKLPIDLSKLKVDLMSFSAHKIYGPKGIGALYVRRRIRIEAQMHGGGHERGMRSGTLPVHQIVGMGEAYRIAKEEMATEVPRLRALRDRLWDGLKDLEEVYLNGSLEHGAPNILNVSFNYVEGESLIMALK--DLAVSSGSACTSASLEPSYVLRALGMNDELAHSSIRFSLGRFTTEEEIDYAIALVRKSIGRLRDLSPLWDH
MKWVSTIIKPFKLDEVRVALENIGVKGLTVTEVKGFGRQKGHTEIYRGAEYTVNFLPKTRIDIAVRDDQLDQTLAAIEKAAATGKMGDGKIFVLDLQQVIRIRTGESGEDALMIYLDNNATTRVDPSVVETMLPFFTEHFGNASSMHAFGSQVGKALKNARAQVQALLGAHDSEIIFTSCGTESDSTAILSALKAQ-PERNTVITTMVEHPAILTLCEWLEKEGYIVHKLKVDKKGRLDIDEYKSLLNDRVAIVSVMWANNETGTIFPVEEMAELAAAKGMFHTDAVQAVGKIPIDLKNTKVDMLSLSGHKLHAPKGIGVLYLRRGCRFRPLLRGGHQERGRRAGTENSASIVGLGQACQLALEHMEAENTTVKALRDKLEQGILQVSHCFVTGDPRNRLPNTCNIAFEYIEGEAILLLLNKLGIACSSGSACTSGSLEPSHVMRAMGIPYTAAHGTIRFSLSRYNTEAEVDRVIAAVPGIIAQLRKLSPYWGA
MKQITAIVKPFKLEEVREGLAEVGVTGLTVTEVKGFGRQKGHTELYRGAEYVVDFLPKVKVEVVVKDADVDRCIEAIVRAAKTGKIGDGKIFVTAVEQVVRIRTGETNEDAVMIYMDYGATTPVDQRVVDVMIPWLREHFGNPASSHAWGWEAEEAVEKARGEVAALIGADPREIVWTSGATESNNLAIKGAAQFYKTRGKHLVTVKTEHKAVLDTTRELERQGFEVTYLDVQEDGLLDLDRFRDALRPDTILVSVMLVNNEIGVIQDIPAIGAICRERGVFHVDAAQATGKVAIDLATLPVDLMSLASHKTYGPKGIGALYVRRRVRLEAQMHGGGHERGMRSGTLPTHQIVGMGEAFRLAREEMAQELPRIQALHRRLRDGLGAIEQTFLNGHAERRVPHNLNMSFNFVEGESLIMGIK--GIAVSSGSACTSASLEPSYVLRALGRSDELAHSSLRMTIGRFTTDEEIDYVVTTLKERVAKLRELSPLWDH
MKKIEVILKPFKLDDVREALSEIGITGMTVTEVKGFGRQKGHTELYRGAEYVVDFLPKVKLELVVRGEQMEQCVETIIGAARTGKIGDGKIFVSDVERVIRIRTSEEDEDAIMIYFDYSATTPVDERVAEKMCRCLTLTFGNPASSHPFGWEAEKLVDEARGQVAALINADSREIVWTSGATESDNLALKGAAHFYHKKGKHIVTVKTEHKAVLDTCRQLEREGYEVTYLDVQANGLLDLDAFRDALREDTILASVMHVNNEIGVIQDIAAIGEICRENKVFHVDAAQSAGKVEIDVQALPVDLMSFSAHKIYGPKGMGALYVRRRVRLEAQMHGGGHERGLRSGTLATHQIVGMGEAFRIAREEMAEENARLLALRNRLWDGLKDMEEVYVNGDLEQRVAGNLNVSFNYVEGESLMMALK--DIAVSSGSACTSTSLEPSYVLRAIGRPDELAHSSLRFTLGRYTTEEEIDFVISKLREQVQRLRDLSPLWDH
MKLVTAVVKPFKLDDVREALSEIGVQGITVTEVKGFGRQKGHTELYRGAEYVVDFLPKVKIEVAVSDEQTEQVIEAVTKAANTGKIGDGKIFVTSLEQIIRIRTGETGADAIMVYLDYAATTPVAEEVADIMAQHLTLNFANPASSHRFGWQAEEAVESARITVAKLIGASNREIVWTSGATESNNLAIKGILEGF--ESGHIITSSIEHKAILDTCAYMETGGFDVTYLEPNEEGLIIADQVSQALRPDTRLVSLMLVNNELGNVTDIKSISKVLSNHELLHCDAAQGTGKLAIDVTDMGVDLMSICAHKMYGPKGIGALYVRKEVKVHQQIHGGGHERGMRSGTLATHQIVGFAKAADLVMENLDVEIAHNRQLRDRLWLGIEEL-GVQRNSHETQCSPNHLNVSFTGVDGEILLASLA--QLAVSSGSACNSASVAPSYVLKALGVPDELAHAGIRFSVGRYTTEDDIDFAISEIKRVLLALR--------
MKKIDCIIKPFKLDDVKTALTDLGIAGMTVSEVRGFGRQKGHMELYRGAEYQTDFLPKVKVELVVDDQQVSDVVSALQKEACTGRIGDGKIFVTPVEESIRIRTGETGNDSLMIYLDNNATTIVDPTVREAMDPFYCHMYGNPNSLHSFGIEVRPYLHQAMEQMYAAINADEDDIIINSCATEGNNTVIMGMYFSLETRKKRIVTTQLEHPCIREACRFLETQGVKVTYLAPDRQGLITPEMVKEVISDKTALVSVMWANNETGLILPIKEIAEVCKEKGYFHTDAVQAIGKVKVDMQDVPADFLTFSAHKFHGPKGAGGLYVRKGGMLPPLLHGGEQMGGHRAGTVDVPGMVGMGKAMEIAVESLEYENTHVRRLRDKFEDALMQIDDVLVVGDRDLRTPNTVYVSIRGVEGEAMIWDLNQNGIAASTGSACASESLEASPILTAIGADKELAHTGVRFSLSRFTTEKEIDFTIEVVKKAVVRLRQLSTSY--
MKLVTAIIKPFKLDEVREALSAIGVQGITVTEVKGFGRQKGHTELYRGAEYVVDFLPKVKIEAAIKEDMVDQVIEAIEKSAKTGKIGDGKVFVFNLEQVVRIRTGESGPDALMVYLDYNATTPVAPEVADAIEPYLREHFGNPSSSHIYGLRAKAAVAQARGEVAALIGARPEEIVFTGCATEANNLAIQGAARALSGTKRHLITSAIEHPSVMQPFLKLREEGWEVTILPVDRNGRVSPIAVERAIRPDTALVSIMHANNEVGTIQPIEEIAQITRPKGLLHTDAAQSAGKIQVIAQKLGVDLLTLAGHKFYAPKGVGALYVRMGTPLTPLQVGANHEHGLRPGTENVPFIVGLGAAAKLSRKRLLKAQAHLKTRRDQLHAHLQEIPRLALNGHAEERLPNTLNVSFPGVSGHKLLEAVAL-DLAASTGSACHSGDHAVSGVLGAMKVSTARAIGAVRLSVGIYTTPADIDRAGMALIAAWKVLR-------A
MKLVTAVIKPFKLDDVREALSDIGIQGITVTEVKGFGRQKGHTELYRGAEYVVDFLPKVKLEVAVSGDQVDQVVEAVTNAANTGKIGDGKIFITALEEIVRIRTGERGTDAIMLYMDYAATTPVDPLVAEKMMQYLTPCFANPASAHMLGWFAEQAVEEARQVIAKSIGCDLREIVWTSGATESNNLALKGVAEARQSQGRHIITSAIEHKAVLDTCGWLETQGFDVTYLKPDSKGVISVGQVADALRDDTILASFMWVNNELGSINPVLEIGSLLRENGIFHVDAAQAGGKIAMDLAHMPIDLISFSAHKFYGPKGMGALYVRRALKVAAQMHGGGHERGMRSGTLPTHQIIGMAEAMKIAVDRLEKDHEHLTRLRLQFWQGISELDGVSVNGDLESGYPGILNVCFSGVDGESLLMALK--DVAVSTGSACNSASVDPSYVLSGIGLSRNLALSSLRFSWGRFSTLDEIGQAVTSVKRAVSALRS-------
MKLVTVVIKPFKLEDVREALSSIGIQGLTVTEVKGFGRQKGHAELYRGAEYSVNFLPKVKIDVAIADDQLEEVIDIINKAAYTGKVGDGKIFVAELTRVIRIRTGEADEAALMIYLDYSATTPVDPRVAEKMMQFLTLTFGNPASSHRFGWQAEEAVDIARNQIAELVGADPREIVFTSGATESDNLAIKGAANFYQKKGKHIITSKTEHKAVLDTCRQLEREGFEVTYLAPQSNGIIDLKALEAAMRDDTILVSIMHVNNEIGVVQDIATIGEMCRARGIYHVDATQSVGKLPIDLSQLKVDLMSFSGHKIYGPKGIGALYVRRRIRIEAQMHGGGHERGMRSGTLPVHQIVGMGEAYRIAKEEMETEMARLRGLRNRLWNGIKDIEEVYLNGDLEQGAPNILNVSFNYVEGESLIMALK--DLAVSSGSACTSASLEPSYVLRALGMNDELAHSSIRFSLGRFTTEEEIDYTIDLVRKSIGRLRDLSPLWEH
MKMVAAVIKPFKLDDVREALSEIGVSGITVVEVKGFGRQKGHTELYRGAEYVVDFLPKIKVEIAVDDTRVDQAIEAVSGAAQTGKIGDGKIFVYDLTQVVRIRTGETGIEALMIYLDNNATTMVATEVVEEMLPFFTEQFGNPSSLHQFGDKVGRALKKARRQVQELLGAHDSEIIFTSCGTESDSTAILSALKAQ-PDRREIITTVVEHPAVLNLCEHLEKEGYTVHYLKVDKKGRLDIQEYYKLLSDNVAIVSVMWANNESGTLFPVEEMAEMARSVGMFHTDAVQAVGKLPINLKDTNIDMLSLSGHKLHAPKGIGVLYLRRGVRFRPLLRGGHQERGRRAGTENATSVVGLGKACSMALEAMDYEKSFVRAMRDRLEQGILKVSHCFVTGDPNNRMPNTCNIAFEYIEGEAILLLLNKMGIAASSGSACTSGSLEPSHVMRAMDIPFTAAHGSVRFSLSRYNTMEEVERVIEAVPPIVEQLRKLSPYWGA
MKQITAVIKPFKLDEVREALAEVGVTGLTVTEVKGFGRQKGHTELYRGAEYVVDFLPKVKVELVIDDALTERAVDAIIKAARTGKIGDGKIFVRNIEQVIRIRTGETGPDAVMIYLDYSATTPVDPAVAVKMCEYLTEKFGNPASSHAFGWEAKAAVEQARRQVAALVGAQASEIVWTSGATESNNLALKGAAHVLRGRGRHLVTMSTEHKAVLDTMRTLEREGFEVTYLAPQPNGLVDLETFKAALRSDTIIASVMMVNNEIGVIQPVAELGEICAGRDVFHVDAAQAAGKVAIDLRSLKVNLMSFSAHKVYGPKGIGALFVRHALKLEAQIDGGGHENGMRSGTLATHQIVGMGEAFSLAAKLLDSENARIRSLQERLWDGLRDCPGVVLNGDRLQRVPHNLNLSFEIPGSTPIAAQLL--DIAVSAGSACNSANAAPSYVLSSLGRPDALARSAIRFSLGRYTSAQEIDYTVATLRQLLN----------S
MKLVSAIIQPFRLDEVREALTDIGVHGITVSEVKGFGRQKGHTEIYRGSEYTIDFLPKIQIDIAVGDDLVENVIETIVEAAQTGRVGDGKIFILPLEQVVRIRTRETGDDALMIYLDYAATCPVDERVAKKMMDYLTITFGNPASSHKFGWQAEEAVDVARNHIADLIGADAREIVFTSGATESDNLAIKGAAHFYQTKGKHIITSKTEHKAVLDTCRQLEREGFEVTYLSPKSDGLIDLDELKAAMRDDTILVSIMHVNNEIGVIQDIEKIGEICRERKIFHVDATQSVGKLPIDLSKLKVDLMSMSGHKLYGPKGIGALYVRRRVRLEAIIHGGGHERGMRSGTLPVHQIVGMGEAYRICKEEMATEMPRLTALRDRLYNGLKDIEEVYVNGSMEHRVGTNLNMSFNYVEGESLMMSLR--DIAVSSGSACTSASLEPSYVLRALGLNDELAHSSIRFTVGRYTTEEEIDYTIDLVKKAVAKLRELSPLWDH
MKKIEAIIKPFKLDDVKEGLSSLGVKGLTVSEVKGFGRQRGHKEVYRGAEYQVDFVSKVKIEVVVESDLLSDAVKIILERSRTGQIGDGKIFILPVEDVIRIRTGETGKDAIMIYLDHNATTRVDQDVLKAMMPYLNEEFGNPSSPYLLGTRAKEGLERAREEVALLLGCQNHEVIFTSGGSESNNMVLKGLIDFKRPEKFHIITTAVEHPAILNPVLYLMELGVKVTVLPVDSFCRVDPEAVRKAILPQTTLISIMLANNETGTLQPVKEISEIGHKHGPVHTDAAQAIGKIEVDVNDLGVDFLTVAGHKLYAPKGIGALYIRNGQNLTPLIHGAGQEYGKRPGTENTILSAGLGAACRIARKRLKNDFQNMEILRNRLQELLFGLDDLVLNGHPEKRLPNTLNVAVPGIEGGLILEGLP--KIMASTGAACHDRTVRLSHVLSAMGVAPEIGMGALRFSAGRSNTIEQIEEAANSIINQVKRMRD------P
MKLVTVIIKPFKLEDVREALSSIGIQGLTVTEVKGFGRQKGHAELYRGAEYSVNFLPKVKIDVAIADDQLDEVIDIVSKAAYTGKIGDGKIFVAELQRVIRIRTGEADEAALMIYLDYSATTPVDPRVAEKMMQFMTMTFGNPASSHRFGWQAEEAVDIARNQIADLVGADPREIVFTSGATESDNLAIKGAANFYQKKGKHIITSKTEHKAVLDTCRQLEREGFEVTYLAPQRNGIIDLKELEAAMRDDTILVSIMHVNNEIGVVQDIAAIGEMCRARGIYHVDATQSVGKLPIDLSQLKVDLMSFSGHKIYGPKGIGALYVRRRVRIEAQMHGGGHERGMRSGTLPVHQIVGMGEAYRIAKEEMATEMERLRGLRNRLWNGIKDIEEVYLNGDLEHGAPNILNVSFNYVEGESLIMALK--DLAVSSGSACTSASLEPSYVLRALGLNDELAHSSIRFSLGRFTTEEEIDYTIELVRKSIGRLRDLSPLWEH
MKLVTVVIKPFKLEDVREALSSIGIQGLTVTEVKGFGRQKGHAELYRGAEYSVNFLPKVKIDIAIAEDQLEEVIEVITQAAYTGKIGDGKIFVSNLERVIRIRTGEIDESALMIYLDYSATTPADPRVAAKMMQFLTMTFGNPASSHRFGWQSEEAVDIARNQIAELVGADPREIVFTSGATEANNLAIKGAATFHQEKGRHIVTCTTEHKAVLDTCAQLEREGFSVTYLDPQGDGTLDLKQLQAALRDDTVLVSIMHVNNEIGVVQDIATIGDLCRERGIFHVDATQSVGKLPIDLSQLNVDLMSFSAHKIYGPKGIGALYVSRRVRLEAQIHGGGHERGMRSGTLPVHQIVGMGEAYRIAREEMSVEMARLGALRSRLWAGLNSIEQVQLNGSLEHGAANILNVGFRYVDGESLIMALK--DLAVSTGSACTSASMEPSYVLRAIGLDDELAHSSIRFSLGRFTTEEEVDYAIALVQKSIARLRELSPEWK-
MKKVTAIIKPFRIEEVRQALADVGINGLTVSEVKGFGRQRGHSELYRGAEYQIDYVPKTRIELVLADEDVERVCEAITQSARTGKVGDGKIFITDVEKVIRIRTSETNSDAIMVYLDYASTTPVDPLVAEQMAVCLTMSFGNPASSHRYGWIAEEAVDVARNQIADLINCDPREIVFTSGATESDNLAIKGVIEASEKAKKHVVTVITEHKAVLDTCDYLAQRGVAVTYLQPDAEGLISAQQVADAITDETVLVSVMHVNNEIGVVQDLVAIGQVCRQKQYFHVDAAQSLGKLPLDLSALPVDLMSLSAHKCYGPKGIGALYVRRKVQLAAQMHGGGHERGMRSGTLPTHQIVGFGAACELAGQQLAEEGLRLRHYTELLWDLLSTLDDVYLNGHLTQRVPGIINISFGGVDGESLVMGLN--DIAISTGSACTSASMEPSYVLTALGRSAQLAHAGLRFSVGRFTTEDEVRFVAQRVTETVETLRKAR----G
MKLVTAIIKPFKLDDVREALSEIGVQGITVTEVKGFGRQKGHTELYRGAEYVVDFLPKVKIEVAIAASQLDDVIDAISNAANTGKIGDGKIFVTALEQAIRIRTGETGKDAIMIYLDYSATTPVDPRVAEKMIACLTMNFGNAASSHIYGWKAEEAIEEARRQVADLIHADPREIVWTSGATESDNLAIKGVAHFYASKGKHIVTSKIEHKAVLDTCRQLEREGYEVTYIDPTEEGIVTPEMVEQALRDDTILVSIMHVNNEVGTINDIAAIGELTRARGIFHVDAAQSAGKVEINMETMKVDLLSLSAHKMYGPKGIGALYVRRRIRLEAQMHGGGHERGMRSGTLATHQIVGMGEACRIAKAEMAEENARMKQLSERFYSHVSDMEELYLNGSQTQRVPHNLNLSFNYVEGESLIMALK--DMAVSSGSACTSASLEPSYVLRALGRNDELAHSSIRFTFGRFTTEEEVDRAASQIKEAVNKLRELSPLWDH
MKLISAIIKPFKLDDVREAVAALGVDGMTVSEVKGFGRQKGHTELYRGAEYQVDFLPKVKLDIATSDDNVESIIEAISKAAYTGKIGDGKIFVYDLAHVVRIRTGEVDGEAIMIYLDNNATTRLDPMVLEAMMPFMTENYGNPSSIHGFGEPVRKGIERAREQVAGLLGAHDSEIIFTSCATEANSTAILSAVEAL-PERKEIITSVVEHPAILEVCEHLERRGYTIHRLPVDTQGRLDLDHYQSLLSDNVALVSVMWANNETGTVFPVQTMATMAKEKGLFHTDGVQAVGKFPINLASSDIDMLSFSGHKIHAPKGVGALYVKRGTRFRPLLRGGHQERGRRAGTENAAGIVGLGMACELAEVHMPMM-SHLAELRDELQAGLLKVPCSIVTGDVDSRTPNTLNIAFEFIEGEAILLMLNQLGIAASSGSACTSGSLEPSHVMRAMSIPYTAAHGSVRFSLSRYTRQKEIDYVLEKLPPVIERLRSLSPYWVA
MKNILAVIKPFKVDEVKDALIKIDVKGMTISEVKGFGRQKGHKEIYRGAEYQTDFIPKVEIKIVVADDQVDEVVKTIIDAAKTGKIGDGKIFIMPIEDVIRIRTNEAGIDALMVYTDNNATTKVADEVIEEMLPYFGQFYGNPSSMHTFGDQVDKKIKQARQRVANFINADPNEIIFTSCGTESDNCAIYSALNAF-PEKKHIITSNVEHPAINKLYQHLQKKGYEVTFVPVDKKGLLNLDLLYDSLSDNTAIVSLMWANNETGVLFPIEDIAKKVNKKGLFHTDAVQAGGKVPIDVKQVGVDMLSLSGHKIHAPKGIGVLYVKKGVKFSPFLIGGHQEEGRRGGTENTVSIIGLGRACELATEHLPVMNTRVRELRDYLQTRLLKIPCSSVNGDLDLRLPNTLSIGFDAVEGESILLLLDREGICASSGSACTSGSLDPSHVLMAMEVPFKSAHGSIRFSLSHYNTKDEMDIIVSALVPAIEKLREMSPFWKV
MKKIEAIIKPFKLDEVKDALVEIGIGGMTVTEVKGFGQQKGHTEIYRGTEYVIDFLPKVKIEVVVRDEDVEKVVETIVKTAQTGRVGDGKIFIIPVEDVIRIRTGERGEQAIMVYVDHIATTPVAEEVLEAMLPYFREKFGNPTSLHSFGQEAKKAVEKAREQVAQLINAIPEEIIFTSGGIEANNLAIKGIAKAYQRRGKHIVTTEIEHHSILHPCKTLEREGWEVTYLKPDKYGLIDPEQVREAVREDTVLVSIGHSNREIGTIQNIKELVKAAKEKNIFHTDAAPSLGHYPVDVQDWGVDAASFTAHLMYGPKGVGALWTRKGVKVKPLIEGGTQERGVRAGTENVPGIVGFGAAAELAMKELDDRMKRLSHYRDKLRKGLEKVDYIEFTGHPTQRLPHHLSIIVHFVEGEAMLLRLDLMGIETASGSACVSLALKQSHVLTAIGIPKEVSNGSVVFSFGRENTEEDVDYILEEFPKVINWLREVSPFNPG
MKLITAVIKPFKLDAVREALSEIGVQGITVTEVKGFGRQKGHTELYRGAEYVVDFLPKTKLEVAVADDQLDSVVESISKAAHSGKIGDGKIFVSSLEQVVRIRTGESGEEALMIYLDNNATTMVDPAVVDEMLPFFSEQFGNPSSIHSFGNKVGLAIKKARKTIQTLLGAYDSEIIFTSCGTESDSTAILSALRAQ-PERKEIITTEVEHPAILTLCENLETQGFVVHYLKVDEKGRLDLNAYQRLLSDKVAIVSVMWANNETGTIFPVEKMAEMAQNAGMFHTDAVQAVGKLPVNLKDSCIHMLSLSGHKLHAPKGIGVLYLKRGTRFRPLLRGGHQERGRRAGTENAAAIVGLGKAAQLALEHMAFENSHVSALRDKLQEGILAVPCSFVTGDPDNRLPNTANIAFEYIEGEAILLLMNKFGIAASSGSACTSGSLEPSHVMKAMGIPYTAAHGTVRFSLSRYNTEEEIDKVIEAVPPIVAKLRKLSPYWEA
MKLITAVIKPFKLDDVRTALSEVGVQGMTVTEVKGFGRQKGHTELYRGAEYVVDFLPKVKLELAVDDSTVEQAVEAITKAAHTGKIGDGKIFITTLDDIIRIRTGETGAEAVMVYLDYAATTPVDPRVASAMAACLTQVFANPASSHIYGWQAEEKVEHARRQVADLLVADPREVVWTSGATESNNLAIKGVFEAAGYKG-HLVTSVCEHKAVIDPAKWLEARGVDVTWLRPDANGVVPVADVRAALRPDTRLVSLMHVNNEVGSVNPVAEIGALCRQESLFHVDAAQSAGKLALDMEALQVDLLSLSAHKFYGPKGVGALYVRRARQLAPQIHGGGHERGLRSGTLPTHQLVGLGEAAAIARNQLAEDSERTARLRDHLWSGIAGLAGVKRNGCPQAMSPIHLNVCFSGIDSETLLLSLR--DIAISSGSACTSASMEPSYVLKAMGLSDADAHSSVRISLGRFTTMADVDRAIEHIRTVIGKL--------A
MKLITVIIKPFKLEDVREALSALGVQGLTITEVKGFGRQKGHTELYRGTEYVVNFLPKAKIEIAISDDQLDAVLDAIQKSAYTGKIGDGKIFVCELQQVIRIRTGETDDAALMIYLDYSATCPMDPRVAEKMMQFMTMTFGNPASSHRFGWQAEEAVDIARNQIAELVNADPREIVFTSGATEADNLAIKGVANFYGKKGKHIITCTTEHKAVLDTCRQMEREGFEVTYLDPESNGLVDLAKLEAAMRPDTILVSIMHVNNEIGVIQDIATIGEMCRSRGLFHVDATQSVGKLPIDLAELKVDLMSFSAHKVYGPKGIGALYVRRRVRLEAQMHGGGHERGMRSGTLPVHQIVGMGEAYRIAKEEMAEEMARIRTLRDRLWNGLKDMEAVYVNGDLEQRMAGNLNVSFAFVEGESLIMALK--DLAVSSGSACTSASLEPSYVLRALGLNDELAHSSIRFSIGRYTTEEEVDYAIELCRSAVTRLRELSPLWDH
MKLITAIIKPFKLDDVRESLADNGVQGITVTEVKGFGRQKGHTELYRGAEYVVDFLPKVKIEIALDDDRVDSVLEAIRAAANSGKIGDGKLFVTPLEDVIRIRTGERGPDAVMIYLDYAATTPVDPRVAEVMARHLTLIFANPASSHMPGWQAEQVVEGARRQVADLIGADPREIVWTSGATEADNLALIGFMRANRARGMHLVTSTIEHKAIIDTARALEAEGFEVTWLEPGHDGRIAPARLAAAMRDDTVLVSLMAVNNELGSINDLAALSAVVHARDVFHVDAAQAVGRIPLDVVELGIDLMSLSGHKVYGPKGVGALYVKRDIRLEALIHGGGHERGMRSGTLPTHQIAGMGEAFVLAESEGEADQTRIAALAERFLAGLDDLEGVHRNTDVTVAVPNIVNLSFDGVDGESLLMALR--GIAVSTGSACNSASVEPSYVLQGIGVPRSRALTALRFSFGRFTTEAEIDAAIADIRHAITTLRG-------
MKKIEAVIKPFKLDEVREALSEIGVNGLTVTEVKGFGRQKGHTELYRGAEYEVDFLPKVKIELVVPDSLLETAMDAVIRSARTGKIGDGKIFVTSIQQVVRIRTGETGEAAIMIYLDYSATTPVDKRVAAKMIPFLTEDFGNAASSHPYGWTAEKAVENARDEVAKLVHADPREIVWTSGATESNNLAIKGAAHFYQDKGKHIITMQTEHKAVIDAFRELERQGFEATYLAPEADGLLSLDKFRAAIRPDTVLASVMLVNNEIGVIQDIETIGNICRENGIFHVDAAQATGKVHIDLEKLPVDLMSFSAHKTYGPKGVGALYVRRRVRLEAQMHGGGHERGLRSGTLATHQIVGMGEAFRIAREEMDLENARIRRLRDRLLAGLQEIDETYVNGDLKNRVPHNLNISFNYVEGESLIMAVK--DIAVSSGSACTSASLEPSYVLRAIGRSDELAHSSIRFSIGRFTTEEDVDYTIELMKSKIGKLRELSPLWEH
MKKVEAIIKPFKLDDVREALSAAGITGMTAIEVKGFGRQKGHTELYRGAEYVVDFLPKVKIELVLADDQVEECINAITTAARTGKIGDGKIFVSDVTRVVRIRTGEENEAAIMIYFDNNATTMVAPEVVEAMLPYFTEQFGNPSSIHQFGNRVGQALKQARVQVQTLLGAHDSEIVFTSCGTESDSTAILSALRVQ-PERREIITTVVEHPAVLALCEQLEKEGYTVHYLPVDGRGRLDLDAYGRLLSERVAIVSVMWANNETGTLFPVERMAEMAKAAGLFHTDAVQAVGKVPIDLKRTAIDMLSLSGHKLHAPKGIGVLYLRRNTRFRPLLRGGHQERGRRAGTENSAAIVALGKACDMALEYMEHEQTSVRALRDRLEQGLIAVPHCFVTGDTDNRLPNTANIAFEYIEGEAILLLLNKLGIAASSGSACTSGSLEPSHVMRAMGIPYTAAHGTIRFSLSRYNTAEEVERVIEAVPPIVAQLRKLSPYWGA
MKLITAIVKPFKVDEIREALSDLGIQGMTLTEVKGFGRQKGHTELYRGAEYAVDFLPKIRIELAIPDEQLQSVLEAIQSSARTGRIGDGKIFVQPLDHVIRIRTGECDEQALMIYMDYAATTPVDPRVADSMIPWLTERFGNPASSHPYGWDAEEAVDQARRQVAALVGAEPREIVWTSGATEAINLALKGAAQFYQSKGRHIITVRTEHKAVLDTCLALQDEGFEVTFLDVLPSGLIDPQAFEQAIRPDTILASVILVNNEIGVIQDVQALGAMCREHKLFHVDAAQATGKVAINLQEWPVDLMSMSAHKTYGPKGIGALYIRRAVRLKAQIHGGGHERGFRSGTLATHQIVGMGRAFELAAQEMDLDNQRITALRDRLWAGLQSIPDLFLNGTLDQRVPHNLNISVDHIEGEALMMALT--DLAVSSGSACTSASLEPSYVLTALGRSDQLAHSSLRLSLGRFTTEQDIDDTIAAIRRVVEQLRAISPLWSQ
MKKVEAIIKPFKLDDVREALSAAGITGMTAIEVKGFGRQKGHTELYRGAEYVVDFLPKVKIELVLTDDLVDTCISAITTAARTGKIGDGKIFVSDVTHVVRIRTGEENEAAVMIYLDNNATTMVAPEVVEAMLPFFTEQFGNASSIHAYGNRVGHAIKQARQQVQALLGAQDSEIVFTSCGTESDSTAILSALKAQ-PERKEIITTVVEHPAILALCQHLETEGYKVHYLPVDGKGRLDIQQYMDLLSDRVAIVSVMWANNESGTLFPVQEMAELAKSAGLFHTDAVQAVGKLPIDLKDTAIDMLSLSGHKLHAPKGIGVLYLRRNTRFRPLLRGGHQERGRRAGTENSASIVGLGKACEMAMEHMDDEKTTVRAMRDRLERGILAVPNCFVTGDPTNRLPNTSNIAFEYIEGEAILLLLNKLGIAASSGSACTSGSLEPSHVMRAMGIPFTAAHGTTRFSLSRYNRMEEIDRVIEAVPPIVAKLRKLSPYWSA
MKIVMAIIKPFKLDEVRDALTAIGVQGLTVTEVKGYGRQKGHTEIYRGTEYAVSFLPKIKIEVAVATDQVEKVVSAISSAAKTGQIGDGKIFVYGIDQAVRIRTGETDVEALMIYLDHHATTPLDPRVFEAMRPYFLEAFGNPHSDHAYGWEAEAGVEAARRAIARLIGAAAGEIVFTSGATEANNLALRGAAARLPEGRRHLVASTIEHPCVAAVVDRLEADGFAVTRVDPGADGIVPAEAVAAALRPETGLVTVMAANHEIGTLQPIGAIGALTRARGLFHSDAAQAAGKVPLDVVAAKVDLMSLSAHKMYGPKGIGALHVRRGVALEPLILGGGQERGLRSGTVPAPLAVGFGAAAGIAQAEMDGEALRLKALRERLRAGLARIPGLRVNGELERRLPGNLDLALPGIAAIDLIHRMK--DVAVSAGSACASASLEPSPVLGAIGLDDAAALGSIRIGLGRGTTEAEIDAAIAAVAEAWSALTGLAC---A
MKQITAIIKPFKLEEVREALAECGVTGLTVTEVKGFGRQKGHTELYRGAEYVVDFLPKVKVEVVVATEDVERCVDAIVGAARTGKIGDGKIFVTAVDRIVRIRTGEEDASAIMIYLDYGATTPVDPRVVDAMIPWLREHFGNPASSHAWGWEAEEIVEKSRGHVADLIGADPREIVWTSGATESINLALKGAAQFYKTKGKHLITLKTEHKAVLDTMRELERQGFDVTYLDVEEDGLVDLEKLKAAIRPDTILISVLFVNNEIGVIQDIPAIGAMCREKGLFHVDAAQATGRVEIDMKTLPIDLMSMTAHKTYGPKGVGALFVRRRVRLEAQIHGGGHERGMRSGTLPTHQIVGMGEAFRLIKLEMAEVNAKAKALQQRLLDGLKDIEQVFINGSMERRVPQNLNISFNFVEGESLIMGIK--GLAVSSGSACTSASLEPSYVLRALGRSDELAHSSLRMTIGRYTTEEEIDYAIATIRQNVAKLRELSPLWEH
MKLITAVVKPFKLDDVREALSDIGVSGVTVTEVKGFGRQKGHTELYRGAEYVVDFLPKAKIEVAVADNMLEQAVEAITKAANTSKIGDGKIFVTNLEQVVRIRTGETGEEALMIYLDNNATTKVDPAVVDVMIPYFLEQYGNPSSIHKFADGVARGLKQARQQVQALIGCHDSEIIFTSCGTESNSTAILSAIKAQ-PNKKEIITTMVEHPAILSLCDYLEKEGYTIHRMPVDKAGRLNLESYKRLLSDQVAIVSVMWANNETGTIFPVAEMAEMANAAGMFHTDAVQAVGKIPMMLQDTKIDMLSLSGHKLHAPKGIGVLYLRRGTRYRPLLRGGHQERGRRAGTENSASIVGLGKACELALEYIEYENTKVKAMRDRLEQGITQIGHCFVTGDMYNRLPNTTDIAFEYIEGESILMLLNKYGIAASSGSACTSGSLEPSHVMRAMDIPYTAAHGTIRFSFSRYNSMAEVDKVLEVMPGIVATLRKLSPYWDA
MKKIEAIVKPFKLDEVREALSEVGVTGLTVTEVKGFGRQKGHTELYRGAEYVVDFLPKVKIEVVVPNGQVEGAIDAIVKSARTGKIGDGKIFVTSVEHVVRIRTGETNEAAVMVYLDNAATTPVRPEVLEAMLPYLGKAFGNPSSGHRFGRAARAGIEEAKRTIAETLGAEPNQVIFTSGGTEADNLAIIGAALASRDRGGRVAVSAIEHKAVLAAAHAVGHLGGEELILPVNASGVVDERALEQALAGGVAVVSVMWVNNEVGVIQPVARIADRCRAAESFHTDAVQAFGKVPVSLQDVRCTLLTISGHKIGAPKGIGALIVRDRAAVEAIIHGGGQQFGIRPGTENVPGIVALGKAVELAAAERAEAERRLRALRDDLERRVLAVPDAVINAWQAERAPHVSNVSIPGTDSEALLMHFDLAGVACSSGSACSTGSIEPSHVLTAMSVPRELGIAALRFSFGRDNTAEDVDAVIGALPKIVEKVRSLAAV--R
MKFVTAILKPFKLDDVREALSEVGISGITVTEVKGFGRQKGHTELYRGAEYVVDFLPKVKLEVAVTDEQLDVVLEAISRTANTGKIGDGKIFVFDLEQVVRIRTGETGADALMIYLDYSATTPVDPRVADKMIPYLTEAFGNPASSHSFGWTAEKAVEEAREEIAKLVNCDPKEIVWTSGATESDNLAIKGAAQFYETKGKHLITVNTEHKAVLDTMRELEAQGFEVTYLDPLPNGLIDLDAFKAAIRLDTILVSVMHVNNEIGVIQDIAAIGEICRANGVFHVDAAQSTGKVEIDLKKLPVDLMSFSAHKTYGPKGIGALYVRRRIRLKAMMHGGGHERGMRSGTLAPHQIVGMGEAFRLARLEMAAENERIRFLRDKLLSAVQGMEEVYINGDLEQRVVHNLNVSFNYVEGESLMMALK--DLAVSSGSACTSASLEPSYVLRALGRTDELAHSSIRFTLGRYTTEADVDYAISLIHKAVERLRDLSPLWEH
MKLITAVIKPFLLDEVREALSAVGVNGMTVTEVKGFGRQKGHTELYRGAEYVVDFLPKTKLELAVNDDQLDAAIEAIQKAACTGKIGDGKVFVSTLEQVIRIRTGETGAQAIMIYLDHAATTPVRREVAEAMAMCMTEHFANPGSDHAPGRQAAHIVEQARERFAALIGAKAEDIVFTSGATESNNMALLGGAAFYSNKGKRIALAKTEHKSVLDPCRQLASRGWSLDWLETDEQGLITTQALTAAITDETCLASCMLVNNETGVVHNIPALARVCGEAQLLHVDAAQALGKLPIEARRWDVAMMSFSAHKLGGPKGVGALYLRRPVKVQPLVFGGGQERGLRSGTLPVHQIVGLVRAAELAEAEREQMFRHLGRLRRRLLDQLVGLPQVEVNGAQTAQSPHILNLSFHGVDGEALRADLI--DLAVSSGSACTSDHAESSYVLRALGRSDSLADASLRFSFGPTTTAEQVDQAAQRVIASVRRLRALSPLWRA
MKLITAVIKPFKLDDVRNALSEIGVQGMTVTEVKGFGRQKGHTELYRGAEYVIDFLPKVKLELVLGDELIDQAVEAISKAAQTGKIGDGKIFITPCEEVIRIRTGETGPEAVMMYFDYAATTPVDERVAEAMIGCLTRNFGNPASSHLIGWQAEEAVEIARGDVAKLIGCDTREIVWTSGATESNNLAIKGALEALLQNEEHIVTSAIEHKAVLDTCAELQRRGCEVTYLTPPADGVIRAAQVAEAMRPQTRLVSIMHVNNEIGVINEIAGIGKNCRDSGLFHVDAAQSAGKVEIDVASMCIDLLSISAHKMYGPKGIGALYVRRDVNIAAQIHGGGHERGMRSGTLPTHQIVGLGKAAAIAKQEMVAESKQLLALRDLFLSQLQQLTCWQLNGSKEQRVPGNLNISFADVEGETLLMSLR--DIALSTGSACTSASLEPSYVLSAIGVPSELAHSSLRISLGRYTTETEVKMAADKITAAVTSLRKSPPV--A
MKKIEAIIKPFKLDDVRAALSEVGIAGMTVSEVKGFGRQRGHTELYRGAEYMVDFLPKVKLEIVVADDDVERCLEAIMETAQTGKIGDGKIFVTDVQRVIRIRTGEQNEDAVMIYLDYAATTPVHERVAEAMAECMTFVFGNPASSHRFGWQAEERVDEARHQIADLINADPREIVFTSGATESDNLAIKGVAYAHQARGKHIITLQTEHKAVLDTCAALEREGFEVTYLPVAENGLLNLDVLRDALRDDTILVSVMHVNNETGVIQDIAKITQMAHEKGLMHVDGAQSVGKVRVDVQALEIDLLSISGHKMYGPKGIGALFVRRRVELRAQIHGGGHERGMRSGTLATHQIVGLGAAALLASQDLEETRERLYALRERLRAGLEAIGGVRVNGEGAPRIDGILNVSFSDVPGDALLMQLN--GVAVSSGSACNSATVEPSFVLQALGVERELALSSLRFSVGRYTTEQDIDTTVQQVTETVVALRKSGSFWP-
MKMLIAIIKPFKLDAVREALSDIGVQGMTVTEVRGFGRQKGHTELYRGAEYTVDLLPKIKLEVALAPETVDAAIDAIAKAARTGQIGDGKIFVYDLGQTVRIRTGEAGVDAVMIYLDYAATTPLDARVLEAMMPALVALQANAASSHAPGFRARAAVERARAQVAELLGAEASEIIFTSGATESNNLAIKGVLEFRGLRQAHVVTSRIEHKCVLDTCRYLETQGARVTYLKPGADGAITPEQVLDALTPDTALVSLMWVNNEIGVRNDIERLAPLLRERGLLHVDAAQASGRIDINLKQTPVDLLSVSAHKAYGPKGIGALFVRRRARLAPQMHGGGHEQGMRSGTLATHQIVGMGAAFEILRREGAAEAERIAALRERFWQGLQGLDRIHRNGA-GPSAPHVLNVSFEGVEGESLRASLA--DLAVSSGSACSSATAEPSYVLRALGRDDELANASLRFSFGRFTTAGEVDAAAERVCLQVKRLRSISALW-N
MKLVAAIIKPFKLDEVREALADIGVSGLTVTEVKGFGRQKGHTELYRGAEYVVDFLPKIKVEVVLPAAMVDGAIDAIIKAAFTGKIGDGKIFVTAVEQAVRIRTGESGIDALMVYFDYSATTPVDPRVVEKMIPWLYENFGNPASSHAYGWDAEEAVELARAEVAGLVNADPREIVWTSGATESNNLALKGAAHFYSGRGKHIVTVKTEHKAVLDTCRELERQGFEVTYLDVQDNGLLDPAAFKAALRPDTILVSVMFVNNEIGVVQDIAAIGETCREKGVFHVDAAQATGKVGIDLQALKVDLMSFSAHKTYGPKGVGALYIRRRIRLEAQMHGGGHERGFRSGTLATHQIVGMGEAFRLARLEMAAENERIRGLRDRLWAGLAQIEEVYLNGDVTQRVAHNLNVSFNYVEGESLIMAIK--ELAVSSGSACTSASLEPSYVLRALGRNDELAHSSIRFTLGRFTTQQDVDFAVDLLARRVGKLRDMSPLWEH
MKKIEAIVKPFKLDEVKEALAEVGVQGITVLEAKGFGRQKGHTELYRGAEYVVDFLPKMKVEVVVADEQVHAVVEAIQAAARTGRIGDGKIFVLPVDEVIRIRTGERGEEALMIYMDNHATTPLDPRVLEAMMPYLTEHFGNAASSHPFGWAAEEASEQARERVAALIGGSGKEIVWTSGATESINLALKGITEFYKDRGNHVITAKTEHKAVLDTCKRLERSGCEVTFLDVDKHGRLDPEAVRAAITDRTVLVSVMAANNEIGTIHPIREIGAITREKGFFHVDAAQAAGKVALDVNECNIDLASLSAHKMYGPKGVGALWVRRRVRLTGLIDGGGHERGMRSGTINVPGVVGFGMAAEIAQREMVEESARVRALRDRLQQQIVGLDMVYLNGHPEHRLDGNLNLSFAFVEGEGMMMALK--DVAVSSGSACTSASLEPSHVLRACGVEEDLAHTSIRFGLGRFNTEEEVDHVAKLVVEKVKRLRDMSPLYEH
HELVTAVIKPFKLDDVREALSEIGVQGITVTEVKGFGRQKGHTELYRGAEYVVDFLPKVKLEIAIDEAQLDKVIEAITEAANTGKIGDGKIFVTNLEQIIRIRTGETGADAVMVYLDYAATTPVDPKVAEAMADCLTLNFANPASSHRYGWMAEEAVETARGQLATVINADVREIVWTSGATEADNLAIKGVAEQHGYQGSHIITSSIEHKAVLDTCAHLEQQGVEVTYLQPTSAGVITCEQVAAALQENTILVSLMYVNNEVGSINPISQIGDVCRRANLFHVDGAQAVGKIKVDVEKDNIDLLSLSGHKFYGPKGIGALYVKRGVKLVAQIHGGGHERGMRSGTLATHQIVGMGVAASLVDDN----TKDIKQLRDQLWQGLSQLDGVSINGDEASGVPHILNVAFAGVDGESLLLSIP--QVAVSSGSACNSATMAPSYVLKAIGLDDELAHASIRFSLGRFTTQQQIEQTIESVTTAVNRLKGMA----A
MKKITAIIKPFKLEDVREELSKVGVKGITVTEVKGFGRQKGHTELYRGAEYVIDFLPKVKLEAVVSSDQLDECVEAITNAAKTGKIGDGKIFIETVDRVIRIRTGEEDNQALMVYLDYSATTPVDERVAKAMTDCLTLNFGNPASSHVFGWKAEDAVVEARKNVADLIGANPKEIVWTSGATESDNLAIKGAAQFNARKGKHIITVKTEHKAVLDTCRQLEREGFEVTYLDPEDNGLVDINKLAAAIRDDTTLVSVMHVNNEIGVIQDVAAIGALTRSKKLFHVDAAQSPGKVAIDVNAMNIDLLSLCAHKVYGPKGIGALYVRRRVRLEAQIHGGGHERGMRSGTLATHQIVGMGECFRIAREEMEAENARIEALRDRLWNGLKDMEEVYLNGDLEQRIPGNLNVSFNFVEGESLMMSLK--DIAVSSGSACTSDSLEPSYVLRALGRNDELAHSSLRFTLGRFTTPEEVDFTIAEVRKAVEKLRDLSPLWDH
MKKVDCIIKPFKLDDVKSALCDLGITGMTVSEVRGFGRQKGHTELYRGAEYQIDFIPKVKLELVIDDAQVDEVVAAVQREASTGRIGDGKIFVYAVEQSVRIRTGETGTDSLMIYMDNNATTRVKPEVLDAMLPFFKEQFGNPSSVHWAGRMVSGAVEKARQQVADLINCSPAEVVFLSCGSEGDNYAIKGTADALKEKGNHIITTAVEHPAVLETCEHLEKNGYDVTYLKVDRDGMLDLQALEDAITDKTILLSVMWANNETGNLFPIEEIGKIAKKYKRFHTDAVQAVGKIPVDVQACNVDMAVISGHKIGAPKGVGAMYIRRGTRLTRFMHGGHQERNRRAGTHNVAGIVGLGVACELAKKNLESEYEYVRKLRDKLEKGILTVPDVKLNGHPNPRLPNTLNVSFNYIEGESLLLYFDMKGIAASSGSACTSGSLEPSHVMGAMCVDVVLAHSSTRFSLGADNTEEDIDYVLQELPPIVQRLREMSPLYNV
MKLVTVVIKPFKLEDVREALSSMGIQGLTVTEVKGFGRQKGHAELYRGAEYSVNFLPKVKIDVAIADDQLDEVIDVVSKAAYTGKIGDGKIFVAELQRVIRIRTGEADEAALMIYLDYSATTPVDPRVAEKMMQCLTLNFGNPASSHRFGWHAEEAVDIARNQIAELVGADPREIVFTSGATESDNLAIKGAANFYQKKGKHIITSKTEHKAVLDTCRQLEREGFDVTYLAPKSNGIIDLKELEAAMRDDTILVSIMHVNNEIGVVQDIATIGEMCRARGIYHVDATQSVGKLPIDLSQLKVDLMSFTGHKIYGPKGIGALYVRRRIRIEAQMHGGGHERGMRSGTLPVHQIVGMGEAYRIAKEEMETEMARLRTLRNRLWDGVKDMEEVYLNGDLEQGVPNILNVSFNYVEGESLIMALK--DLAVSSGSACTSASLEPSYVLRALGMTDELAHSSIRFSLGRFTTEEEIDYTIKLVRNSIGRLRDLSPLWEH
MKLITAVIKPFKLDAVREALSEIGVQGITVTEVKGFGRQKGHTELYRGAEYVVDFLPKTKLEVAVADDQLDSVVEAISKAAHSGKIGDGKIFVSSLDQVVRIRTGESGEEALMVYLDYAATTPVDDRVAEAMMGCLTMNFANPASSHMYGWKAEEAVEVARGELADLVAADPREIVWTSGATESNNLAIKGVAELERPSDVHFVTSLIEHKAVLDCFKHLESQGYKVTYLQPGRDGRVTADMVASALQPNTRLVSVMFVNNEIGVVNEIDAIARICREQGLLHVDAAQAAGKIKIDVGELGADLMSFSAHKFYGPKGIGALYVRRQLKLAAQIHGGGHERGMRSGTLPTHQIVGMGAAAKIVGESLGEENARILWLRNRFLNGLCGLSGWQVNGSMDHRVAGNANVSFSGVDGEALLMSLR--DLAVSTGSACTSFSVEPSYVLKVIGVSDALAHSSIRFSFGRYTTEDDVDFAAQTVCDTVSKLRGESSI--F
MKLINAIIKPFKLDDVREAISEVGIEGLTVSEVRGFGRQKGHTELYRGAEYQVDFLPKVKLEIAVKAEDAERIIEAITKSAHTGKIGDGKIFVYDLESAVRIRTGELDSAALMIYLDYSATTPVDKRVAEKMMQYMTSFFGNPASSHKFGWQAEEAVDIARNQIADLINADPREIVITSGATESDNLAIKGAAHFYNKRGKHIITAKTEHKAVLDTCRELERQGFEVTYLDPEDNGLIDLNKLEAAMRDDTVLVSIMHVNNEIGVIQDINEIGELCRSRKIFHVDAAQSVGKIPLDMQQSKVDLLSISAHKMYGPKGIGALYVRRRIRLEAQMHGGGHERGMRSGTLATHQIVGFGEACRIAKEEMAQDLAHVTAMRDRLWAGLKGMEQVFVNGDFDKRYNGNLNVSFNFVEGESLIMALK--DLAVSSGSACTSASLEPSYVLRALGLNDEMAHSSIRFSFGRFTTTEEVDYAIELIQGAISHLREMSPLWEH
MKLITAIVKPFKLDEVREALAELGVSGVTVTEVKGFGRQKGHTELYRGAEYVVDFLPKVKVEVALTDEMVESAVEAITKSAATGKIGDGKIFISHLDDAIRIRTGETGAEAIMIYLDYAATTPVDPQVAEKMMQYLTPHFGNPASSHVFGWEAEAAVEDAREQVAKMINADPREIVWTSGATEGNNLAIKGCAHFNQRKGKHIITSRIEHKAVLDTCRQLEREGFEVTYLDPDSSGIVQPQMVADALREDTTVVSIMHVNNELGTLNDIAAIGAICREKGFFHVDSAQSAGKTPIDVEAMKVDMMSFSAHKIYGPKGIGALYVRRRVRIEAQMHGGGHERGMRSGTLPTHQIAAMGEAFRIAGEVLAEESARIEKLRTRLWEGVSDMEEVYLNGSKDQHVPGIINISFAYVEGESLIMALR--DLAVSSGSACTSASLEPSYVLRALGLNDEMAHSSIRFSIGRYTTEEDIDNAILKVRHAVTKLRELSPLWDH
MKLITAIIKPFKLDDVREALSEIGLEGLTLSEVNGFGRQKGHTELYRGAEYVVDFLPKMKLELAVKDEMVERVIDTILETAQTGKIGDGKIFVTNIEHIVRIRTGETDNEAIMIYFDYSATTPVDKRVAEKMMQYMTTFYGNPASSHKFGWQAEEAVDIARNQVAELLNADPREIVFTSGATESNNLAIKGAANFYRKKGKHVITCKTEHKAVLDTCRELERQGFEVTYLDPESNGLIDLDKLAAAMRDDTVLVSIMHVNNEIGVIQDVAAIGEMCRARKVFHVDGAQSVGKIEVDMEKLKIDLMSISAHKFYGPKGMGAMYVRRRIRLEAQMHGGGHERGMRSGTLPTHQIVGLGEACRIAKEEITQDIAHVTEMRDRLWAGLNTMEQVFVNGDFDNRYPGNLNVSFNFVEGESLIMALK--DLAVSSGSACTSASLEPSYVLRALGLNDEMAHSSIRFSFGRFTTTEEVDYAITLIQKSIGHLRDMSPLWEH
MKKVEAIIKPFKLDEVKDKLNEIGIKGITVSEVKGFGRQKGHTELYRGAEYVVDFLPKIKLEVVIADNQLDDVINTIMKTAQTGRIGDGKIFVIDLVDTIRIRTGERGEDAIMIYLDHNATTPLDPDVLEEMLPVLREHFGNPSSIHSQGRFARVRIDEARERVAELIHAHPGEIVFTSGGTESDNLAIQGAAFALQDKGRHIITSQIEHPAVLNTCRELAKLGFQIDCLSVDRFGRVDIRQLQRIINDKTILITIQQGNSEVGTVQDIGKIGEIARERGLFHTDAVQSAGKIPLDVKSLPVDLLSFSAHKLNGPKGVGALYIQKGCPLYPHISGGGQEKKRRGGTENVXXIVGFGKTCERTKCKLESPAVHLEQLRNGLLKMITVIPGVEIFGDAKFSLPNTLSLGFEGAGGDTLLMGLDIEGISVSTGSACSSGSSLPSHVLVAMGISEEKINSSLRFSVGWGNTLEEMKTVSESLQRIIQHIRGTT----A
MKLISAIVKPFKLDEVREALASIGIQGMTVTDVRGFGRQKGHTELYRGAEYVVDFLPKTKIEVAIADELLEQAIEAIGKSASTGKIGDGKIFIVDLEQVIRIRTGETGTEALMVYMDYSATTPVDPRVAEKMIPYLCEKFGNPASSHLYGWEAEKAVEEARSHVAALINADAREIVWTSGATEANNLALKGAARFYKTKGKHIITVKTEHKSVLDTFRELERDGFEATYLDPQENGLITVRQLEKAIRPDTILVSVMMVNNEIGVIQPIDEIAELCRGKGIFHCDAAQAAGKMDIDLQKTKVDLMTLTAHKICGPKGVGALFVRRRVRLEAQMHGGGHERGMRSGTLPTHQIVGMGEAYRIAREEMKEEIARMKVLSKRLADGLSQIEAVVFNGDMEHRIPHNLNVSFNYVEGESLMMAMK--GLAVSSGSACTSASLEPSYVLRALGRSDELAHSSIRFTIGRFTTEEEVDFAIDLVKTQVAKLRELSPLWEH
MKLVTVVIKPFKLEDVREALSTIGIQGLTVTEVKGFGRQKGHAELYRGAEYSVNFLPKVKIDVAIADDQLDEVIEVVSKAAWTGKIGDGKIFVAELQRVIRIRTGEADEAALMIYLDYSATTPVDPRVAEKMMQFLTMTFGNPASSHRFGWQAEEAVDIARNQVADLIGADPREIVFTSGATESDNLAIKGAANFYQKKGKHIITSKTEHKAVLDTCRQLEREGFEVTYLAPQSNGIIDLKELEAAMRDDTILVSIMHVNNEIGVVQDIATIGEMCRARGIYHVDATQSVGKLPIDLTQLKVDLMSFTGHKIYGPKGIGALYVRRRIRIEAQMHGGGHERGMRSGTLPVHQIVGMGEAYRIAKEEMASEMERLRGLRNRLWNGIKDIEEVYLNGDLEQGVPTILNVSFNYVEGESLIMALK--DLAVSSGSACTSASLEPSYVLRALGMNDELAHSSIRFSLGRFTTEEEIDYTIELVRKSIGRLRDLSPLWEH
MKKIDAIIKPFKLDDVREALAEVGITGMTVTEVKGFGRQKGHTELYRGAEYMVDFLPKVKIEIVVTDDIVDTCVDTIIRTAQTGKIGDGKIFVFDVARVVRIRTGEEDDAAI-------------------------MTFGNPASSHRFGWQAEEAVDIARNQIAELVGADPREIVFTSGATESDNLAIKGAANFYQKKGKHIITAKTEHKAVLDTCRQLEREGFEVTYLAPQSNGIVDLKQLEAAMREDTILVSIMHVNNEIGVVQDIAAIGEMCRSRGIFHVDATQSVGKLPIDLSQLKVDLMSFSGHKIYGPKGIGALYVRRRIRIEAQVHGGGHERGMRSGTLPVHQIVGMGEAYRIAKEEMETEMARLRTLRNRLWNGVKDMEEVYLNGDLEHGAPNILNVSFNYVEGESLIMALK--DLAVSSGSACTSASLEPSYVLRALGMSDELAHSSIRFSLGRFTTEEEIDYTIELVRKSIGRLRDLSPLWEH
MKLVTVVIKPFKLEDVREALSSIGIQGLTVTEVKGFGRQKGHAELYRGAEYSVNFLPKMKIDIAMSDEQVEGAIEAITQSAYTGKIGDGKIFVTELLRVVRIRTGETDEDALMIYLDYSATTPVDPRVAEKMMQYLTSIFGNPASSHRFGWQAEEAVDIARNQIAELVGADPREIVFTSGATEADNLAIKGAANFYQKKGKHIITSKTEHKAVLDTCRQLEREGYEVTYLSPQSNGIIDLGELEAAMRDDTCVVSIMHVNNEIGVVQDIATIGEMCRSRGIFHVDATQSVGKLPIDLSQLKVDLMSFSGHKIYGPKGIGALYVRRRIRIEAQMHGGGHERGMRSGTLPVHQIAGMGEAYRIAKEEMNSEMTRIRALRDRLWNGLKDIEEVHLNGCLEQGVASILNISFNYVEGESLMMALK--DLAVSSGSACTSASLEPSYVLRALGMSDELAHSSIRFSLGRFTTEEEIDYTIDLVRKSIGRLRELSPLWDH
MKKIEAIIKPFKLDDVREALTEMGITGMTVSEVKGFGRQKGHTEIYRGAEYAVDFLPKVKLELVLADDMVERVVDVIVEVARSGKIGDGKIFILPVDEIIRIRTGEKDEAAIMIYLDYAATTPVDKRVAEKMIPYLTELFGNPASSHSFGWVAEEAVETARKNIADLINADSKEIVFTSGATESNNLAIKGAAHFYQSKGKHLITVKTEHKAVLDTMRELERQGFEVTYLGVQENGLIDLEELKAAIRPDTILISVMWVNNEIGVIQNIPEIGKICREHKIFHVDAAQACGKTPIDVEAANVDLLSMSAHKIYGPKGIGALYVRRRVRLEAQMHGGGHERGFRSGTLPTHQIVGMGEAFRLAKLELEQDTAHALKLRQIFLDGIKDIEEVYINGDLENRVATNLNVSFNFVEGESLIMAVK--ELAVSSGSACTSASLEPSYVLRALGRNDELAHSSLRITFGRMTTEDEVKFAAELIKSQIGKLREMSPLWEH
MKLVTVVIKPFKLEDVREALSAIGIQGLTVTEVKGFGRQKGHAELYRGAEYSVNFLPKVKIDVAIADDQLDEVIDVVTKAAYTGKIGDGKIFVAELQRVIRIRTGEADEAALMIYLDYSATTPVDPRVAEKMMQFLTLTFGNPASSHRFGWQAEEAVDIARNQIAELVGADPREIVFTSGATESDNLAIKGAANFYQKKGKHIITCKTEHKAVLDTCRQLEREGFEVTYLAPQSNGIIDLKELEAAMRDDTILVSIMHVNNEIGVVQDIATIGEMCRARGIYHVDATQSVGKLPIDLSQLKVDLMSFSGHKIYGPKGIGALYVRRRIRIEAQMHGGGHERGMRSGTLPVHQIVGMGEAYRIAKEEMDTEMARLRTLRDRLWNGVKDMEEVYLNGDLQQGAPNILNVSFNYVEGESLIMALK--DLAVSSGSACTSASLEPSYVLRALGMTDELAHSSIRFSLGRFTTEEEIDYTIKLVRNSIGRLRDLSPLWEH
MKLVTAIIKPFRLDDVREALLDLGLQGLTVTEVRGFGRQKGQTEVYRGAEYEVSFLPKVKVEVAVEDDLEDKVIEAVREAAHTGKIGDGKIFVTEVARTVRIRTGEKDMDAVMIYLDNNATTRVDPRVVEAMLPFFTEQFGNPSSIHSFGADVGKTVRWARDQVKTLLGAHDSEIVFTSGGTESDNAAILSALKTQ-KARDEIITSAVEHPAVLALCEYLAKEGYTLHVIPVDSLGRLDVNAYDKALSEKTAIVSFMWANNESGTIFPIPKLAAMAKKVGLFHTDAVQIVGKMPLNLAATEVDFLSLSGHKLHGPKGIGALYVRRGTRFRPIIRGGHQERDRRAGTENVTGIVGLGKACELAMEYMEHENTAVKALRDKLEQGILKVSHCFVTGDPSDRLPNTCNIAFEYIEGEAILLFLNRLGIAASSGSACTSGSLEPSHVMRAMNVPFTAAHGATRFSLSRETTTEEIDAVIDAVPAIIEKLRALSPFWDA
MKLVTVVIKPFKLEDVREALSSIGIQGLTVTEVKGFGRQKGHAELYRGAEYSVNFLPKVKIDVAIADDQLDEVIDVISKAAYTGKIGDGKIFVAELQRVIRIRTGEADEAALMVYLDNNATTRLDPMVLEAMMPYLTEHYGNPSSIHDFGGPGRVALARARAQLAALLGAYESEIVFTSCATEATSTAIHSAVTLA-PEKKEIITTAVEHPATLAVCENLERMGYTIHRLAVNEQGALDLEQYRALLNPNVALVTVMWANNETGVVFPVPEMAEMAHEQGLFHCDAVQFVGKCPISLANTTIDMLSCSGHKFHGPKGIGALYIRRNTRFRPFLRGGHQERGRRAGTENIAGIVGMGAASELADIHMPMMQSGIEALRSRLEQGLVQIPHALVMGQGQPRTPNTLNIAFEFIEGEAILLLMNQVGIAASSGSACTSGSLEPSHVMRAMSIPYTAAHGSIRFSLSRYTREKEIDYVIEQLPAIVSRLRTLSPYWQG
MKLVTVVIKPFKLEDVREALSSIGIQGLTVTEVKGFGRQKGHAELYRGAEYSVNFLPKVKIDVAIADDQLEEVIDVISKAAWTGKIGDGKIFVAELQRVIRIRTGEADEAALMIYLDYSATTPVDPRVAEKMLQHMTMIFGNPASSHRFGWQAEEAVDVARNHIADLLGADPREIVFTSGATESDNLAIKGAANFYQKKGKHIITCKTEHKAVLDTCRQLEREGFEVTYLAPQSNGIIDLKALEAAMRDDTILVSIMHVNNEIGVVQDIDTIGELCRARGIFHVDATQSVGKLPIDLSKMKVDLMSFSGHKIYGPKGIGGLYVRRRIRIEAQMHGGGHERGMRSGTLPVHQIVGMGEAYRIAKEEMASEMERLRGLRLRLWNGIKDIEEVYLNGDLEQGVPTILNVSFNYVEGESLIMALK--DLAVSSGSACTSASLEPSYVLRALGMNDELAHSSIRFSLGRFTTVEEIDYTIELVRKSIGRLRDLSPLWEH
MKFITAIIKPFKLDEVREALATLGVSGITVTDVKGFGRQKGHTELYRGAEYVVDFLPKVKVEVAVMAVLLDQAIEAIQKAAQTGKIGDGKIFVWDLEQVVRIRTGEAGEAAVMIYLDYSATTPVDPRVAAKMIPYLTEKFGNPASSHSFGWEAGEAVEVAREQVAGLVNADPKEIVWTSGATESNNLAIKGAAHFYAGKGKHIITVRTEHKAVLDTFRELERQGFEATYLSVMDNGLIDLDVFKAAIRPDTILASVMFVNNEIGVIQDIAALGDICREKGILHVDSAQAAGKVDIDLGKLKVDLMSFSAHKVYGPKGIGALYVRRRIRLEAQMHGGGHERGLRSGTLPTHQIVGMGEAFALAKKEMHVEGERIRMLRDKLYQGVSDIEEVHVNGDMEARIAGNLNVSFNFVEGESLIMAIK--DLAVSSGSACTSASLEPSYVLKALGRNDELAHSSIRFTIGRFTTEAEIDYAVKLLHEKIGKLREMSPLWEH
MKKIEAIIKPFKLDEVKEAITELGNFGITITEVKGFGRQKGHTELYRGAEYVIDFLPKIKLEIVVEDEMVEKLVEAITNAAKTGKVGDGKIFILPVEDAVRIRTGERGESALMVYLDHIATTPVAEEVLEAMLPYFREHFGNPTSLHSFGQEAKKAVNEAREKVATLINATPEEIVFTSGGIEANNLAVKGIASAYKRRGNHIVTTEIEHHSILHPCKTLEREGWEVTYLKPDRYGLIDPEQVREAVRKETVLVSIGHSNREIGTIQNIKELVQAAKEKNIFHTDAAPTLGHYPVDLKEWGVDAASFTAHLMYGPKGVGALWTRKGVKVRPLIEGGTQERGVRAGTENVPGIVGFGAAAELTMKELEDRMTRLADYRDRFKKAIEKLEYIEFTGHPTQRLPHHLSLIVHFIEGEAMLLRCDLMGIETASGSACVSLALKQSHVLFAVGVPKEVSNGSVVFSFGRENTEEDVQYASEEFPKIVSWLRSLSPFNPH
MIKIEAIIKPFKLGDVQEALVGLGVQGMTLVEVKGFGRQKGHVELYRGAEYHVDFVPKLLLTVVVADDLAPSVVEAIREAGYTGKIGDGKIFVSTIQDAIRIRTGENGIQALMVYLDHASATPVRREALEAMMPYFAEAFENPSSVYDRGFAIKAAVDEAREKVASLIHAKPKEVLFTSSGAESNNLAVKGAALANLRKGRHIIVSAIEHHSVLNAARYLERHDFEVTFLPVTETGLVDPERLRRAITDDTVLVSIMHGNNEIGTLQSVAELSAICREKGLFHTDAVATVGQVPVDVEALGVDLLSLSGPALGAPKGTGALFFRDRLRFVPLIHGGIQENGRRAGTENVPGIVALGKAAELAQGELEKKAAHLQTLRHALVEGVLAVPRVHHTGHPEQRLPGHASFCFEGVEGEALIFLLAQNGVYASTGSACASKALKTSPVLIAIGMDAAVAQGSVVFTLGPDNTLDEATYTVDVLTKVVDRLRSFSPVWRA
MKLVTVVIKPFKLEDVREALSSVGIQGLTITEVKGFGRQKGHAELYRGAEYSVNFLPKVKIDIAIADDQLDEVIDVISKAACTGKIGDGKIFVAELQRVIRIRTGETDEAALMIYLDYSATTPVDPRVAGKMMQHLTLIFGNPASSHRYGWQAEEAVDIARNHIAALMGADPREIVFTSGATESDNLALKGAAHASRAKGRHIITAITEHKAVLDTCLQLEQEGFTVTRLVPAANGIVTPQQLGDALRDDTILVSLMHVNNETGVIQDIAAFGDLCRARGLFHVDATQSIGKLPIDLTTLPVDLMSFSGHKVYGPKGIGGLFVRRRVRIEAQIHGGGHERGMRSGTLPVHQIVGMGEAYHLAAQELASEMPRLRALRDRLWQGLQQIGGVAVNGCLDQSVATVLNVSFRDVDGESLIIALK--DLAVSTGSACTSASLKPSYVLRAMGLDEELSHSSIRFSIGRFTTPEEIEYAISHTRTAIARLLEVAPQCAP
MKMVVAIIKPFKLDDVREALTSVGIEGLTVSEVKGYGRQKGQTEIYRGAEYSVNFLPKVKIEVAVTDDQVEQVVETIQKAANTGRIGDGKIFVLDVSHAVRIRTGETDAEALMIYLDHNASTPIDPKVAAAMRPYLEEAFGNPSSGHWASLPAKDALERARGKVAAMLGCRSDEIVFTSGGSEANNLALKGTFFAGPRDGAHIVTTAVEHPAILSPCRFLERLGAAVTYLPVDGTGRVDPDDLRRAISSRTILVSVMHANNEVGTIQPIEALAQVARERGPFHTDAAQSVGKIPAKVDDLGVDLLSVAGHKLYAPKGIGALYVRRGVALEPLIHGAGHEGGRRAGTESALLAAALGEACALAA-DLSAM-DGVRRLRDSFWGGLRRFGSVVLNGDPEHRLPNTLNVAFPGVVGSELLGKLD--GIAASTGSACHAGRIELSPVLAAMGIAPEIGMGAIRFSLGRRTTAAEIGTVLERLTAALV----------S
MKLVTAIVKPFKSDDVREALSEIGISGMTLTEVKGFGRQKGHTELYRGAEYVIDFLPKAKIEVAVEDAIVDQVIEAICKAANTGQIGDGKIFVSNLEQTIRIRTGETGNDALMIYLDYSSTSPCDPRVAAKMAECLTLNFGNPASSHKFGWKAEEAVENARKQVADLLNCDPREIVWTSGATESDNLAIKGAAHFYVKKGKHIITSKIEHKAVLDSCRQLEREGFEVTYLDPDSTGIVSPEMVAAAIRPDTTLVSLMHVNNEIGVINDIEAIGKVTREHGIFHVDAAQSTGKLRIDMETMQVDLMSVTAHKTYGPKGIGALFVRRRIRLEPQMHGGGHERGMRSGTLATHQIVGMGEAFHLAMVEMEADNARILKLRNRLLEGLQDMEEVYVNGDLDHRVAANLNISFNFVEGESLMMALR--NLAVSSGSACTSASLEPSYVLRAIGLNDELAHSSLRMTIGRFTTEEEIDYTIEKVKEAVGKLRDLSPLWDH
MKLVTAVVKPFKLDDVREALSEIGVQGITVTEVKGFGRQKGHTELYRGAEYVVDFLPKVKIDIAVRDDMVDAVIEAITRVASTGKIGDGKIFVSNLEQVIRIRTGETGPDAVMIYLDYAATTPVDPRVADRMMQFLTMVFGNPASSHGYGWQAEEAVEHARQQVADLIKADPREIVWTSGATEANNLALKGVAHFYQKKGKHIITSKIEHKAVLDTCRQLEDEGFEVTYLDVQSTGRITPQMLQAALREDTILVSLMMVNNELGNLTDVEAIGEITRARGYFHVDAAQAAGKTEIDLSRMKVDLMSFSGHKIYGPKGIGALYVRRRVRLKAQIHGGGHERGMRSGTLPTHQIVAMGEAFEIAGREMAAEQQRLEALRTKLWNGMQDLEEVHLNGDPDYRVANYLNVSFNFVEGESLMMALK--DLAVSSGSACTSATLEPSYVLRALGLPDELAHSSIRFSFGRYTTEDDIDQVLAFTKSAVDKLRALSPLWDH
MKLITAIIKPFKLDDVREALADHGVQGITVTEVKGFGRQKGHTELYRGAEYVVDFLPKVKLEVAVDDERVDGVLDAIRQAANSGKIGDGKLFVTPLEDVIRIRTGERGVDAVMIYLDYAATTPVDPQVAELMARHLTRTFANPASSHMAGWMAEQAVEGARRQVSDLIGADPREIVWTSGATEADNLALTGFMRANRARGRHLITSSIEHKAVLDTASMLEQEGFEVTRLAPPSDGGIDPEKLREALRPDTVLISLMAVNNELGSISDINALGRIAREHGAFHVDAAQAAGKIELDMSEQPIDMLSLSGHKVYGPKGIGALYVRRGTRIEALIHGGGHERGMRSGTLATHQIVGMGQAFALAADSLDEDRQHVSALRQRFLAGLQECEGVHINGEGGTSVPNILNLGFDGVDGEALLMALR--DVAVSTGSACNSASVDPSYVLTEIGLPRERALASLRFSFGRFTTAEEIDQAGQSLHQALVSLRQARQNRPD
MKKVEAIIKPFKLDEVKDALVELGIGGMTVTEVRGFGQQKGHTEIYRGTEYVIDFLPKVKIEVVVKDEDVEKVVETIMKTAQTGRVGDGKIFIIPIEDVIRIRTGERGQQAIMVYLDHIATTPVAQEVIEAMLPYFRERFGNPTSLHSFGQVAKKAINEAREKIASLIKASPEEIIFTSGGIEANNLAIKGISKAYEKRGRHIVSTEIEHHSILHPLKTLEREGWEVTYLKPDKYGLIDPDQVREAVREDTVLVSIGHSNREIGTIQNIKELVKAAKEKNIFHTDACPTLGHYPVDLQEWGVDAASFTAHLMYGPKGVGALWTRKGVKIRPLIEGGTQERGVRAGTENVPGIVGFGAAAELTMKELDDRMKRLSYYRDKLKKALEKLDYIEFTGHPTQRLPHHLSLIVHLIEGEAMLLRLDLMGIETASGSACVSLALKQSHVLFAIGVPKEVANGSLVFSFGRDNTEEDVDYVIEEFPKTVKLLRELSPFTPG
MKLITAIIKPFKSDDVREALSDLGVNGMTMTEVKGFGRQKGHTELYRGAEYVVDFLPKAKIEVAVADDLVDSAIEAICKAANTGHIGDGKIFVTALEQSIRIRTGETGNEALMVYLDYAATTPVDPLVAEAMARCLTLQFGNPASSHLYGWQAEELVENARRDVAELINCDPREIVWTSGATEADNLAIKGVAGFHANKGRHIISSRVEHKAVLDSCHYLEQKGFEVTYLKPEADGSIDPARVEEAIRGDTILVSLMHVNNETGSINDLAAIGAITRAHNLFHVDAAQGAGKVPIDLMQLPVDLMSLSAHKVYGPKGVGALFVRRRVELAAQIHGGGHERGMRSGTLPTHQLVGMGQAFRLARAQMPDELLRLRDLRQQLLTGLDGVPGWQLHGQADNGVPGIVNLGFAGVDGESLLLALR--QIAVSSGSACMSATLEPSYVLKAMGVEEDMAQSALRVSFGRFSTPQDIDTALDCLVRTLAQLRQPAR---A
MKLVTVVIKPFKLEDVREALSSIGIQGLTVTEVKGFGRQKGHAELYRGAEYSVNFLPKVKIDVAIADDQLDEVIDVVSKAAYTGKIGDGKIFVAELQRVIRIRTGEADEAALMIYLDYSATTPVDPRVAEKMMQYLTLTFGNPASSHRFGWQAEEAVDIARNQIAELVGADPREIVFTSGATESDNLAIKGAANFYQKKGKHIITSKTEHKAVLDTCRQLEREGFEVTYLAPQRNGIIDLKELEAAMRDDTILVSIMHVNNEIGVVQDIATIGELCRARGIYHVDATQSVGKLPIDLSQLKVDLMSFSGHKIYGPKGIGALYVRRRIRIEAQMHGGGHERGMRSGTLPVHQIVGMGEAYRIAKEEMTTEMARLRGLRDRLWNGIKDMEEVYLNGDLEQGAPNILNVSFNYVEGESLIMALK--DLAVSSGSACTSASLEPSYVLRALGMNDELAHSSIRFSLGRFTTEEEIDYTIALVQKSIGRLRDLSPLWEH
MKKVTAIIKPFRLEEVREALAQVGINGLTIGEVHGFGRQKGHSELYRGAEYEIDYVPKLRLEIVISDDLLDRVCEAIITAARTGKVGDGKIFVADAEKAIRIRTGEKGLDALMIYLDYASTTPVDPAVASEMAKCLTLTFGNPASSHRFGWQAEEAVDVARNQIAELVNCDPREIVFTSGATESDNLALKGAAQQYRSKGNHIITVSTEHKAIVDTCDYLMEQGFDVTYLAPDAQGLVSVEQITNALREDTILVSVMHVNNEIGVVQDIEGIGNLCRQHSVFHVDAAQSLGKMPIDLQVLPVDLMSFSAHKCYGPKGIGALFVRRRTLLAEQMHGGGHERGMRSGTLPTHQIVGFGTACELAGQQLEKEGARLRQLTEAFWERISQLDEVTLNGHLTQRVPGIINISFGGVDGESLVMGLA--DLAISTGSACTSASLEPSYVLTALGRSAELAHAGIRFSAGRFTTEAEIDFAASTVIDVVTRLRRARPA--E
MKLITAILKPFKLDDVRESLSEIGVQGITVTEVKGFGRQKGHTELYRGAEYVVDFLPKVKLEIAVTDEMVDAAIEAITRVASTGKIGDGKIFVSPLEQVIRIRTGETGANAIMVYLDYAATTPIDEQVAQKMMKYMTFVFGNPASSHGFGWQAEEAVETAREQIAELINADPREIVFTSGATESDNLAIKGVAQFYSGKGKHIITSKIEHKAVLDVCRELETEGFEITYLDPQKTGLITIDQVKEAIREDTILVTLMMVNNELGTLTDVAAIGEITREKGIFHVDAAQAAGKTPIDLEQLKVDLMSFSAHKIYGPKGIGALYVRRRVRLKSQMQGGGHERGMRSGTLATHQIVGMGEAFAIAGKRMAEDEARLTKLRQRLWDGLKELDEVYLNGDMNHSIPNIVNISFNFVEGESLMMSLK--DFAVSSGSACTSATLEPSYVLRAIGLSDELAHSSIRFSLGRYTTEEDVDHAIAEMRTAVEKLRALSPLWDH
MKKIEAIIKPFRLDDVRTALMDLGINGLTATEVKGFGRQKGHTELYRGAEYVVDFLPKVKLEVVISDDQEDAVIDAIVKAAYSGKIGDGKIFVAPIERAVRIRTSEENEDALMAYMDNNATTRVDPRVVEAMLPYFSECYGNPSSMHSFGGDVGKRMDEARIAVQKLLGAHDTEIIFTSCGTESDSTAILSALAAY-PERREIITSVVEHPAILTLCEHLAREGYTVHYLPVDRLGRIDMEKYAEVLSDRVAIVSIMYANNETGTIFPVETMARMAKEKGLFHTDAVQAVGKIPLNMAESAIDMLSLSGHKLHAPKGIGALYVRRGTRFRPFLRGGHQERSRRAGTENTTGIIGLGKAAELALEHMAYENTEVRKLRDKLEAAILVVPYSFPNGDPDKRLPNTTSISFEYIEGEAILLLLSRVGIAASSGSACTSGSLEPSHVLRAMDIPYTAAHGTIRFSLSRETTEAEVDWVIAQTPPIIAQLRALSPYWGA
MKLVTAVIKPFKLDEVREALSALGVQGLTVTEVKGFGRQKGQTEIYRGAEYMVSFLPKVKLEVAITDNLVDQVVEAITKTAQTGKIGDGKIFVLDVSHAVRIRTGETGDDALMIYLDYQATTPTDPRVVDAMLPYFYEKFGNAHSNHSFGWEAEDAIELARGQVATIIGASPKEVIFTSGATESNNLALKGVMKFYGKKKPHLITTVTEHKCVLDSARHLEQEGYKVTYLPVQQNGLVDLEQLKAAITDETALVSIMAVHNEIGVIQPLKEIGEICRERGFFHCDAAQAVGKIPLDVNDMKIDLMSISGHKIYGPKGVGALFVRRRVRVVAQITGGGQERGMRSGTLPTPLIVGLGKACDIALNEMAEENARIMELRNYTLNRFRRLADIYLNGDEENRVAGNLNISFAYVEGESLLMGIK--NIAVSSGSACTSASLEPSYVLRALGVDEELAHTSLRIGIGRFTTREELDQAVDAICNEVERLREMSPLWEH
MKLITAIIKPFKLDDVREALTPLGVQGLTVTEIKGFGRQKGQTEIYRGAEYQVSFLPKVKIEIAVSDDIVDEVVDAILNAARTGKIGDGKIFVSPLDSVIRIRTGETGETAIMIYLDNQATTRCDPEVVAAMLPWFSEHYGNPHSGHAAGEAAAHAVEEARTAIAALIGAQSREIIFTSGATEANNLAIKGAARFLASPKRRVITVATEHKCVLESVRDLAAEGFEPVILPVGPDGLLAPETLAAALSQPTALVSVMTVNNETGIVQDIPRLSAMAREADLFHTDAAQAAGKMVLDSS--LVDLMSLSAHKFYGPKGIGALYVRHRARLLPLFSGGGQERGLRSGTLPTPLIAGFGKAATLAQALMPQEQLRLAGLRDHLLAGLEIFPGVHINGASSPRIGGALNLIFEGVEARALMAALP--DVALSTGSACTSADVTPSYVLTAMGLDAKDAARCLRLSVGRFTSTPEIVQALEYFRQAACEVYRT-----S
MKLVTAIIKPFKLDDVRESLSEIGVQGITVTEVKGFGRQKGHTELYRGAEYVVDFLPKVKIDVAIEDSQLDHVIEAITKAANTGKIGDGKIFVVNLEQAIRIRTGETGTDAIMVYLDNNATTRVDDEIVQAMLPFFTEQFGNPSSLHSFGNQVGMALKKARQSVQKLLGAHDSEIVFTSCGTESDSTAILSALKAQ-PERKTVITTVVEHPAVLSLCDYLASEGYTVHKLPVDKKGRLDLEHYASLLTDDVAVVSVMWANNETGTLFPIEEMARLADDAGMFHTDAVQAVGKVPIDLKNSSIHMLSLSGHKLHAPKGVGVLYLRRGTRFRPLLRGGHQERGRRAGTENAASIIGLGVAAERALQFMEHENTEVKRLRDKLEAGILVVPHAFVTGDPDNRLPNTANIAFEYIEGEAILLLLNKVGIAASSGSACTSGSLEPSHVMRAMDIPYTAAHGTVRFSLSRYTTEEEIDRVIREVPPIVAQLRKLSPYWSG
MKKVEAIIKPFKLDDVREALSAAGITGMTAIEVKGFGRQKGHTELYRGAEYVVDFLPKVKIELILADDQVESCINAITTAARTGKIGDGKIFVADVQRVVRIRTGEEDESAIMIYFDNNATTMVDPEVVEAMLPFFTEQFGNPSSMHLFGNKVGFAIKKARGQIQELLGALDSEIVFTSCGTESDSTAILSALKAQ-PDRKEIITTVVEHPAVLALCEHLEKDGYKVHYLKVDGKGRLDLDAYREALSDQVAIVSVMWANNETGTLFPVLEMAEMAKAAGLFHTDAVQAVGKVPIDLKNSAIDMLSLSGHKLHAPKGIGVLYVRRNTRFRPLLRGGHQERGRRAGTENTASIVALGKACEMALEHMSQEQTTVRALRDRLEQGILAVPYSFVTGDPDNRLPNTANIAFEYIEGEAILLLLNKLGIAASSGSACTSGSLEPSHVMRAMGIPYTAAHGTTRFSLSRYNTMDEVERVIQAVPPIVAQLRKLSPYWGA
MKLVSAIIKPFKLDDVREAISEIGIDGLTVTEVKGFGRQKGHTELYRGAEYQVDFLPKVKLEIAVQDDHLDRLVEAIVSAAKTGKIGDGKVFVFDLQHAVRIRTGETDNDAIMVYLDYAATTPVDPVVADKMAQYLTMVFGNPASSHRYGWQAEEAVDIARNQIAALVNADPREIIFTSGATESDNLAIKGAVRFYQDKGKHIVTLKTEHKAVLDACAALEEEGFEITYLAPEADGLLNLDKLKAALRSDTVLVSVMQVNNEIGVIQDIAAIGEICRQHHLFHVDAAQSTGKVAIDLQQLQVDLMSFSAHKSYGPKGIGALYVRRRIHLQALIHGGGHERGMRSGTLPTHQIVGMGEAFALAGKLMESENHRILTLRQRLWQGIKGIEGIGLNGSETARIAGNLNISFEGVDGEALLMALK--DLAVSSGSACASASIEPSYVLKAIGLSDQLAHSSVRLSIGRFTTEQDIDFAIEHIHSAIGNLKKMALDW--
MKLIMAIIKPFKLDEVREALSGLGVSGLTVTEVKGFGRQKGHTELYRGAEYVVDFLPKIKIELVVDDSMVDSALEAISNAARTGKIGDGKIFVMPVENAIRIRTNESGDSALMIYLDYSATTPVDPRVVDKMVPWLFEHFGNPASSHAWGWEAEEAVEQARKQVADLVGADPREIIWTSGATESDNLAIKGAALFNEPKGKHIITVKTEHKAVLDTCRELERIGFEVTYLDVQENGLIDIDYLKDSIRPDTTVVSVMLVNNEIGVIQDIETIGNICREKGVFHVDAAQATGKVAINLAQLPVDLMSFSAHKCYGPKGIGALYVRRRVRILSQMHGGGHERGLRSGTLPTHQIVGMGAAYELARLEMAEENKRIRLLRDRLWNQLSHIEEIYINGDMEHRIAHNLNVSFNYVEGESLMMAIK--ELAVSSGSACTSASLEPSYVLRALGRNDELAHSSIRMTLGRFTTEENVDFAAKLIIENVAKLRDMSPLWDH
MKWIVAIIKPFKLDEVREALTSVGISGITVSEVRGFGRQKGHTELYRGAEYRVDFLPKLKVELAVDDSILEQAVEAIQKGAKTSKIGDGKIFVYDLESAVRIRTGESGPSALMIYMDYQATTPMDPRVFEAMTPWFVEKFGNPASSHPYGWEADTAVENARQQVASSIGADPREIIFTSGATESDNLAIAGVAKFYKDKGNHIITPVTEHKAVLDTCRYLEQEGFEVTYLPVQKDGLVNMAELEAAITDKTVLVSIMAVNNEIGVIQPLAQIGALCRRKKFFHCDAAQGVGKMPIDVNEMNIDLMSISGHKIYGPKGIGALYVRRRVRVNAIIHGGGHERGMRSGTLSTPLIVGLGEACRLATEEMVVEEARVLRLREKLRTALEQMTHVQTNGSLEHRIAGNLNISFEYVEGESMMMAIK--DVAVSSGSACTSASLEPSYVLRSLGLNDEMAHTSIRFGLGRFTTEEEVDAVIKIVTGAVDKLREMSPLWEH
MKKVEAIIKPFKLDEVKEKLTEIGIRGITITEVKGFGRQKGHTELYRGAEYVIDFIPKIKIEIVLPDEMVDDAIKVISEAAKTGRIGDGKIFVIPVESVVRIRTGETGENALMIYLDNVAGTKPDPRVVEKMLPFLTDKYGNPSAFYPLGRESFQAINEARENVANLINAESDEIIFTSCGTESNNLAIKGVANSFKEGKKHIVISEIEHFSIQNSTAKLSNQGYKTTKLKVDNNGKINLEDLKKAITGDTLIVSIMHANPEIGVIQNIQEIGEICKEKGLFHVDAIASTGHIDVDVKKFNCDLLSLSAQNFYGPRGVAALYIKKGVHISPLFDGGFQENGFRSGSENVPGIVGLGEAARIAKLEMDKYSNNMKYLRDKLINALKMFSFLHITGDEKDRLPGHVSFWIEYIEGESLLLWYALKGICAASGSACSSNDLAASHVLTAIGVPNDICAGSITFSMSKYTTESEIDEVIKVTPEIVNRLCEMSPYY-K
MKKITAMIKPFRLDAVREALADVGVQGMTVSEVKGFGRQKGHTEIYRGAEYEVDFLPKIKIEVVLPEELVERAIEAIKNAAKTGKVGDGKIFVMNVEEVIRIRTGESGIDAVMIYLDYSATTPVDPRVAEKMIPYLTEIFGNPASSHSFGWTAEEAVEKARNEVAALIGADSKEIIFTSGATESDNLAIKGAAQFYASKGKHLITLKTEHKAVLDTMRELEREGFEVTYLNVQENGLLDLDELKAAIRPDTTVVSVMWVNNEIGVIQDIAAIGVICEEHGIFHVDAAQATGKVHIDVKANRIGLLSMSAHKTYGPKGIGALYVRRRVRLNAQMHGGGHERGFRSGTLPTHQIVGMGEAFRLARLEMDHDNAHAKILRDRFLHAIKDVKEVYVNGDMEHRVYQNLNISFNFVEGESLIMAVK--DIAVSSGSACTSASLEPSYVLRALGRNDELAHSSLRITFGRFTTVEEVDYAANLIKSKIDKLRELSPLWEH
MKFVSAIIKPFKLDEVREALSNIGVQGITVTEVKGFGRQKGHTELYRGAEYVVDFLPKVKLEVAIKDDMLDQVVDAIEKSAATGKIGDGKIFVFNLEQVYRIRTGETGPDALMIYLDYSATTPVDPRVAAKMIPFITEHYGNPASSHPYGWTAEKAVENAREEVAKLVNADPREIVWTSGATESNNLAIKGAANFYASKGKHIITVATEHKAVIDTVRELERQGFEATYLEPEPNGLVDLEKFKAAIRPDTVLASVMLVNNEIGVIQDITAIGNICRANNIFHVDAAQATGKVVIDLETLPVDLMSFSAHKTYGPKGIGALYVRRRIRIEAQMHGGGHERGMRSGTLATHQIVGMGEAFRIAHEEMAAENERIRMLRDRLLHGLMEIEETYVNGDLDHRVPHNLNMSFNFVEGESLIMAVK--DIAVSSGSACTSASLEPSYVLRALGRSDELAHSSIRFSIGRFTTQADVDYTIDLLKSKIGKLRELSPLWEH
MKMICAIIKPFKLDDVRSALAGMGIDGMTVTEVKGFGRQKGHTELYRGAEYQVDFLPKIKLEIAAQSEDVERVIETITEAAGTGKIGDGKIFVYDLQQAVRIRTGERDMEAIMIYLDYAATCPVDPRVAEKMMQYLTPFFGNPASSHRFGWQAEEAVDIARNQIADLINADPREIVFTSGATESDNLAIKGIAHFYGKKGKHIVTAKTEHKAVLDPCRQLEREGFEVTYLEPQSNGLFTLEQIEGALRDDTVLVSIMHVNNETGVIQDVKAIGELCRSRKMFHVDAAQSAGKIPVDVKDMNIDLLSLSAHKIYGPKGIGALYVCRRVRLEAQMHGGGHERGMRSGTLATHQIVGMGEAFRIAKEEMQAEGERIRVLRDRLFEGVKDIEEVYVNGDLEQRVPGILNISFAYVEGESLMMALK--DLAVSSGSACTSASLEPSYVLRALGLNDELAHSSIRFSIGRFTTEEEIDYAVRLVNEAIGRLREMSPLWEH
MKKLEAVIKPFKLDEVREALSEIGVNGLTVTEVKGFGRQKGHTELYRGAEYVVDFLPKIKVEVVLAENMLDNAIEAIIKAAHTGKIGDGKIFVTSVEQVIRIRTGETGEAAIMIYLDYSATTPVDPRVAQKMIPFLTEDYGNPASSHPYGWTAEKAVENAREEVAKLVNADPREIVWTSGATESNNLAIKGAAHFYEGKGKHIITAATEHKAVLDTFRELEREGYEATYLQPEADGLINIETFKAAIRPDTVLASIMLVNNEIGVIQDIEALGNICRANNIFHVDAAQATGKVVIDLQKLPVDLMSFSAHKTYGPKGVGALYVRRRIRIEAQMHGGGHERGMRSGTLATHQIAGMGEAFRIAREEMASENERIRMLRDRLLHGLLDIEETYVNGDLDHRVPHNLNVSFNFVEGESLIMAIK--GIAVSSGSACTSASLEPSYVLRALGRSDELAHSSIRFSIGRFTTEADVDYTIDLLKSKIDKLRELSPLWEH
MKLVTVVIKPFKLEDVREALSSVGIQGLTVTEVKGFGRQKGHAELYRGAEYSVNFLPKVKIDIAIAEDQLDEVIDIISKAAYTGKIGDGKIFVSELQRVIRIRTGETDEAALMIYLDYSATTPADPRVAEKMMQYLTLVFGNPASSHRFGWQSEEAVDIARNQIAELVGADPREIVFTSGATEADNLAIKGAAQFYQKKGKHIITCKTEHKAVLDTCRQLEREGFEVTYLTPQTNGIIDLAALEAAMREDTILVSIMHVNNEIGVVQDIAAIGEMCRARGIYHVDATQSVGKLPIDLSQLKVDLMSFSAHKLYGPKGIGALYVRRRIRLEAQMHGGGHERGMRSGTLAVHQIVGMGEAYRIAKEEMDSEMARLRVLRDRLWNGVKDLEEVYLNGDLENGAPNILNISFNYVEGESLIMALK--DLAVSSGSACTSASLEPSYVLRALGMNDELAHSSIRFSLGRFTTEEEIDYAIDLVRKSIGRLRDLSPLWEH
MKLVTALIKPFKLEEVHAALEAAGIQGMTVTEAKGFGRQKGHTELYRGAEYQVDFLPKLQIQVAVPDALVEMTVECLCQAARTGKIGDGKLFVTPLEQVVRIRTGETGEAALMIYLDYNASTPIAPEVQAAMLPLLETAYGNPSSGHWASTPAKAALEHARAQVAGLLGASPDEIVFTSGGSEANNLALKGSFFALRERGEHIITEATEHPAVLQPLAFLERLGASVTRLPVDGTGRVDPEAVRRAITPRTVLVSVMHANNETGTLQPIKVIGTIAREHGRFHTDAAQSVGKLPTKVDDLGVDLLSIAGHKLYAPKGIGALYVRRGTALEPLIHGAGHEAGRRAGTESVLMAAALGAACELARTNLDVGPERLRALRDHFWQALQIFGEVVLNGHAEHRLPNTLNVNFAGRIGAEVLAHLD--GVAASTGSACHAGRVELSPVLAAMGVPEPVGMGAVRFSLGRGTTQAEIDAVAERLRAIAS----------R
MKLITAVIKPFKLDDVRQALSEVGVTGITATEVKGFGRQKGHTELYRGAEYVVDFLPKVKLEIAINDDQVETVIEAISGAANTGKIGDGKIFVAPLEHIVRIRTGETNEDAVMIYLDYAATTPVDPSVAEAMAGCLTRIFANPASSHIYGWQAEEQVEKARRHVADLIHSDPREIAWTSGATESNNLALKGVFEAENYQG-HLITSTIEHKAVIDPAKWLEQKGVKVTWLAPDADGVISAEQVKQALTEDTKLVSIMQINNETGAINPIAEIGRICRDNHLLHVDAAQAAGKVPVDTKALQVDLMSLCAHKFYGPKGIGALYVRRQPQLNQQMHGGGHERGMRSGTLPTHQIVGMGEASRLAAECLAEEAPRIERLRNLLWSGIADLPGVKRNGSTEQVSPGHLNVCFSGVEGETLLLSLR--ELAVSTGSACTSASMEPSYVLTAMGVSNEDAHSSIRFSLGRFTTEENVSAAVAHIRTIYTQLQQA-----A
MKKVEAIIKPFKLDEVKDALVEIGIGGMTVTEVRGFGQQKGHTEIYRGTEYVIDFLPKVKIEVVVKDEDVEKVVEVIAKTAQTGRVGDGKIFVIPIEDVIRIRTGERGEQAIMVYLDHIATTPVAQEVLEAMLPYFREHFGNPTSLHSFGQVTKKAINSAREKIATLINASPEEIVFTSGGIEANNLAIKGIAEAYEKKGRHIVSTEIEHHSVLHPLKTLERKGWEVTYLKPDRYGLIHPDQVSEAVRTDTVLVSIGHSNREIGTVQDIKSLVQAAKSKNIFHTDAAPTLGHYPVDVKDWGVDAASFTAHLMYGPKGVGALWTRKGVKIRPLIEGGTQERGVRAGTENVPGIVGFGAAAELTMKELQDRMTRLSHYRDKLRKALERLDYIEFTGHPTQRLPHHLSLIVHLIEGEAMLLRLDLMGIETASGSACVSLALKQSHVLFAVGVPKEVANGSLVFSFGRDNTEEDVDYVIEEFPKIIKLLRQISPFTP-
MKLVTAIIKPFKLDDVREVISDIGIDGLTVTEVKGFGRQKGHTELYRGAEYQVDFLPKVKLEIAVQDDQVERLIEAIVGAAKTGKIGDGKVFVYDLLQAVRIRTGEVDDEALMIYLDYSSTTPVDPRVADAMRECLSLNFGNPASSHKFGWVAEEAVDIARNNIAALVNADPREIVFTSGATESNNLAIKGAAAFYKKRGKHIITLKTEHKAVLDSTRQLEREGFEVSYMLPKANGIVDLDELQSAMRDDTVLVSIMHVNNEIGVIQDIAAIGEICRSRKIFHVDAAQSTGKIPIDLQTMKVDLMSFSAHKTYGPKGIGALYVSRRVRVEAQMHGGGHERGMRSGTLATHQIVGMGEAFRIAKEEMATESARILMLRNKLWNGIKNMEEVYLNGDLEQRIAHNLNVSFNYVEGESLIMALK--DMAVSSGSACTSASLESSYVLRALGLTDELAHSSIRFSLGRFTTEAEIDYVIDVILSKIDKLREISPLWDH
MKQITAIVQPFRLDEIREALSDIGIQGITVTEVKGFGRQKGHTELYRGAEYAVDFLPKIALDIVLTDELAEQAVEVICQTARTGKIGDGKIFVKPVDKVIRIRTGETDENAIMIYLDYAATCPVDERVAKKMMEFMTYIFGNPASSHRFGWQAEEAVDIARNHIADLIGADSREIVFTSGATESDNLAIKGAAHFYQTKGKHIITCKTEHKAVLDTCRQLEREGFEVTYLEPEADGLIDLAKLEAAMRDDTILVSIMHVNNEIGVIQDIEKIGELCRAKKLFHTDATQSVGKVEIDLSRLKVDLMSFSGHKLYGPKGIGGLYVRRRVRIEAMVHGGGHERGMRSGTLPVHQIVGMGEAYRICKEEMATEIPRIQALRDRLYNGLKGIEEVHVNGSLQQRVAGNLNISFNYVEGESLMMALS--DIAVSSGSACTSASLEPSYVLRALGLNDELAHSSIRFSIGRYTTEEEVDYTIELVKKAVGKLRELSPLWDH
MKKVTAIIKPFKLDDVREALTETGVHGLTVSEVRGFGRQRGHTELYRGAEYRIDFLPKVQLDILVTASQVDLVIDAILKAAQTGKVGDGKIWVQDLETVVRIRTEERDEDAIMIYLDYAATTPVDPRVAQTMMQYLTLQFGNPASSHRFGWQAEEAVEEARSNIADLIGADPREIVFTSGATESDNLAIKGAAHFYQKKGKHIITSKIEHKAVLDTCRQLEREGFEVTYLEPNEEGLHPVSQIEGALRDDTVLVSIMHVNNELGVIQDIAAIGELCRSKGIFHVDAAQSAGKIAIDLGELKVDLMSLSGHKMYGPKGIGALYVRRRIRIEAQMHGGGHERGMRSGTLATHQIVGMGEAARLAKAEMAAEAQRITALRDKLWQGVQGLEEVHLNGTLDSHVPGILNVSFNYVEGESLIMALK--DLAVSSGSACTSASLEPSYVLRAIGRNDELAHSSIRFSIGRFTTEEDIDYAISCIKGAIDRLREMSPLWEH
MKLVTAIIKPFKLDAVREALSEIGVQGITVTEVKGFGRQKGHTELYRGAEYVVDFLPKVKIDVAIDDSQLDRAIEAISNAANTGKIGDGKIFVTALEQAIRIRTGETGANAIMIYLDYSATTPVDPRVAQKMCECLTLNFGNPASSHLFGWKAEEAVENARRQVAELVGADPREIVWTSGATEADNLAIKGVAHFYQSQGKHLITSKIEHKAVLDTCRQLEREGFEVTYLEPGEDGLISAQQVEAALREDSILVSIMQVNNEIGTLNDIAAIGELTRSRGLLHVDAAQSFGKVEIDLNSLKVDLMSFCAHKIYGPKGIGALYVRRRVRLEAQMHGGGHERGMRSGTLATHQMVGMGEAAAIAKAEMQTERQRLSELRARFMAQLEGMEEIYLNGSRESYVPNILNLSFNYVEGESLMMSLK--DIAVSSGSACTSASLEPSYVLRALGRSDELAHSSLRFSFGRFTTMEEVDYAAAQVRKAVDKLRELSPLWDH
MKKVEAIIKPFKLDDVREALSAAGITGMTAIEVKGFGRQKGHTELYRGAEYVVDFLPKVKIELVLADEQVEGCINAITAAARTGKIGDGKIFVSEVTRVVRIRTGEEDEAAIMIYFDNNATTMVAPEVVEVMLPYFTEQFGNPSSLHQFGNRVGMAIKQARQQVQALLGAHDSEIVFTSCGTESDSTAILSALKAQ-PERKEIITTVVEHPAILSVCEHLEKDGYKVHYLKVDGKGRLDMQTYMDLLSDRVAIVSVMWANNESGTLFPVQEMAELAKSAGLFHTDAVQAVGKLPIDLKDTAIDMLSLSGHKLHAPKGIGVLYLRRNTRFRPLLRGGHQERGRRAGTENSAAIVGLGKACAMALEHMESEKTVVRAMRDRLEQGILAVPNCFVTGDPTNRLPNTSNIAFEYIEGEAILLLLNKLGIAASSGSACTSGSLEPSHVMRAMGIPFTAAHGTTRFSLSRYNNMDEVERVIAAVPPIVAQLRKLSPYWGA
MKKVEAIIKPFKLDDVREALSAAGITGMTATEVKGFGRQKGHTELYRGAEYVVDFLPKVKIDLIVGDDQVEDCINAIMTAARTGKIGDGKIFVSDVQRVVRIRTGEEDEAAIMIYLDNNATTMVAPEVVEAMLPFFTEQYGNPSSIHRYGDRVGRALRTARAQVAALLGAHDSEIIFTSCGTESDATAILSALRAQ-PERREIITTEVEHPAVLSLCDQLAKEGYVIHRLGVDDHGRLDLDAYRALLTERVAIVSVMWANNETGTLFPVEEMAEMARAAGMFHTDAVQAVGKLPIALADSAIDMLSLSGHKLHAPKGVGVLYVRRNTRFRPLLRGGHQERGRRAGTENSAAIVGLGLACELAGAALEHERTTVRALRDRLERGILAVPHCFVTGDPDNRLPNTSNIAFEFIEGESILLLLNRHGIAASSGSACSSGSLEPSHVMRAMGIPLTAAHGTIRFSLSRYNSAAEIDRAVDTLVPVIEQLRRLSPYWGA
MKLVTAIIKPFKLDEVREALGEVGITGLTVTETKGFGRQKGHTELYRGAEYAVDFLPKVKIELLVKDTEVDSALEAIVEAARTGKIGDGKIFVTNVEQVVRIRTGETGEEAIMIYLDNSSTTPVDPRVVDAMVPWLYEKYGNPASTHALGWEAEEAVEKARKQVADLVGADSREIIWTSGATESNNLALKGAAHFYKDKGKHLITVKTEHKAVLDTMRELERQGYEVTYLDVKENGLIDIGELIQAIRPDTILISVMFVNNEIGVIQPIEQIGEIAREKGIFHVDSAQATGKVDIDLQNLKVDLMSFSAHKCYGPKGIGALYIRRRVRIEAQMHGGGHERGFRSGTLPTHQIVGMGEAFAILKSEMHEEIERIRALRDRLLAGLQAIPDVYVNGDMQSRIAHNLNISFNYVEGESLIMAIK--DVAVSSGSACTSASLEPSYVLRALGRDDELAHSSIRFTLGRFTTEDEIDYTVDLVKSKIDKFREMSPLWEH
MKLISAIIKPFKLDDVREALADAGIDGMTVSEVKGFGRQKGHTELYRGAEYQVDFLPKVKLEIAVQSEHVDSVVEAISKAAQTGKIGDGKIFVFDLQQAVRIRTGEMDLEAIMIYFDYSATCPVDPRVAEKMSQYLTMFFGNPASSHRFGWQAEEAVDTARENIANYCNADPREIVFTSGATESDNLAIKGIANFYSKKGKHIITCKTEHKAVLDPCRQLEREGFEVTYLEPEENGLVDLKKLEAAMRDDTILVSIMHVNNEIGVIQDISAIGELCRERKMFHVDAAQSVGKVPLDVKEMKIDLISFSAHKAYGPKGIGALYVRRRVRIEAQMHGGGHERGMRSGTLPTHQIVGMGEAFRIAKEEREKDFQHALALRERFYEGVKDLEEVYVNGDLEQRVPHNLNVSFAFVEGESLLMALK--DLAVSSGSACTSASLEPSYVLRALGRDDELAHSSLRFSFGRFTTEEEVDYAIEKVREAVNKLREMSPLWDH
MKLVTVVIKPFKLEDVREALSSIGIQGLTVTEVKGFGRQKGHAELYRGAEYSVNFLPKVKIDIAIADDQLDEMVDVISKAAYTGKIGDGKIFVAELQRVIRIRTGETDEAALMIYLDYAATTPADPRVASKMMQFLTLTFGNPASSHRFGWQAEETVDVARNQVAELINADPREIVFTSGATEADNLALKGAAQQHQARGKHIITSQTEHKAVLASCAQLAREGFDVTFLQPGADGIVTPAMLEAALRDDTVLVSLMHVNNETGVIQDIAALGALCHARDLFHVDATQSVGKLPLDVSALPVDLMSFSAHKLYGPKGIGALWVRRKLQIDAQMHGGGHERGMRSGTLPVHQIVGMGEAYRIAREEMVDESARLATLRHRLWQGISTLSDVQLNGSLEQGAPNILNISFAHVDGESLIMALK--DLALSSGSACTSASLETSYVLRAMGVDQQLAYSSLRFSLGRFTTQEEIDYAIGVVHKAVTRLRALTPA--R
MKLITAIIKPFKLDDVRSALAEVGVQGITVTEVKGFGRQKGHTELYRGAEYVVDFLPKVKVEVAVGDEQLQSSVEAIVAAADTGKIGDGKIFVSSLEEVIRIRTRETGEDAIMVYFDYLSTTPVDPAVAEAMTRCLTMTFGNPASSHRFGWEAEMAVENARQQLASLINADLREIAWTSGATESDNLALKGVVEAAREAGNHLVTSAIEHKAVLDSARHLESQGVAVTYLKPDGEGLITPDAVRGAIQDNSCLVSVMHANNEIGTTNDIAGIAAVCREVGPLHVDAAQSVGKIPVDVKALDVDLLSISAHKFYGPKGIGALYQRRRVAVAAQMHGGGHERGLRAGTLPTHQIVGMGQAAATAREALSAEVTRLTYLRERLWSSLSGVEGLTLNGHPTQRLPGALNISVAGVEGEALLLSLP--EFALSTGSACTSASLEPSYVLRSLGLPDALAHSSLRVSLGRFSDENDVQLFSDRLREVVSRLRRDT----A
MKLIFAVFKPFKLDEVREALTEIGITGMTVTEVKGFGRQKGHTELYRGAEYVVDFLPKVQIMAACPDGLIDIATETIRNAANTGKIGDGKIFVMPLEEVVRIRTGETGEGALMIYLDYSATTPVDPRVVDKMIPFLYENFGNAASSHEYGWKAKEAVENARAEVAALINADPKEIVWTSGATESDNLAIKGAARFHKDKGKHLITVKTEHKAVLDSMRELEREGFEVTYMDVGKDGLLDLDALAKAMRPDTTLVSVMAVNNEIGVIQDIEKIGEMCRERGLFHVDATQAAGKIPLDMEKLKVDLMSLSAHKLYGPKGMGALYVRRRARIEAIIHGGGHERGMRSGTLATHQIVGMGEAYRLCRLEMDEEMKRIGALRDRLWKGLSEIEAVHVNGSMEHRAPFNLNVSFAFVEGEALMASCP--EIAVSSGSACTSASLEPSYVLRALGIDDELAHSSIRFSLGRFTTEEEIDYTVKLIKEKVAQLREMSPLWEH
MKLITAVIKPHKLDDVRDALGDLGITGMTVTEVRGFGRQKGHTEIYRGAEYVVDFIAKMRVEVAVRDEDAERVVEAIADAANSGKIGDGKIFVSPLEQVVRIRTGETGSDALMVYLDYAATTPVDPRVVARMLPYLEQHFGNPASSHRIGWVAEEAVVEARAEVAALVGCEPREIVWTSGATESDNLAIKGAAQFYQDRGRHLVTVTTEHKAVLDSMRALERQGFEVTYLSPDANGLLDPDRFAAALRPDTVLASVMLVNNEIGVVQDIATLGALCRERGLFHVDAAQATGKVAIDLSTLPVDLMAFSAHKTYGPKGIGALYVRRRVRLEAQMHGGGHERGMRSGTLPTHQIVGMGEAFRLARLEMADDNARIAALHQRLKDGLMALDEVHLNGDAVQRVPHNLNLSFAFVEGESLMMAIK--DIAVSSGSACTSASLEPSYVLRALGLPDELAHSSIRFSLGRFTTEAEVDFAISELASQVGRLRELSPLWDH
MKLVTVVIKPFKLEDVREALSSIGIQGLTVTEVKGFGRQKGHAELYRGAEYSVNFLPKVKIDVAIADEQLDEVIEVVSQAAYTGKIGDGKIFVAELQRVIRIRTGESDEAALMIYLDYSATTPVDPRVAEKMMQCLTLTFGNPASSHRYGWQAEEAVDIARNQIAELVGADPREIVFTSGATESDNLAIKGAANFYQKKGKHIITSKTEHKAVLDTCRQLEREGFEVTYLSPESNGLIDLKKLEAAMRDDTILVSIMHVNNEIGIVQDIAAIGEMCRARGVYHVDATQSVGKLPIDLNTLKVDLMSFSGHKIYGPKGIGALYVRRRIRIEAQMHGGGHERGMRSGTLPVHQIVGMGEAYRIAKEEMSTEVARLAALRDRLWNGVKDIEEVYLNGDLEHGAPNILNVSFNYVEGESLIMALK--DLAVSSGSACTSASLEPSYVLRALGLNDELAHSSIRFSLGRFTTEEEIDYAIDLVRKSIGRLRELSPLWEH
MKKIEAIIKPFKLEEVKEALTEIGITGMTISEIKGYGRQKGHTEVYRGAEYKVEFNPKIKIELIIDSPLVDKAVEAVRKAANTGKIGDGKIFVLPVENVVRIRTGEQGKDAIMVYLDYNGTTPHAPEVIAAMRPFLESDFGNPSSGHWYGIRPKQAVIAARKQVAGLLGCAPSEVLFTSGGTEANNQVIKSIAGARHTTGRHLITSSIEHPAILEVCRHMERHGFDVTVVEVDSDGLVDPADVAAAIRTDTIMISIMHANNEVGTIQPIAEIATLARRHGLMHTDAAQSLGKIPARVDELGVDLLSMAGHKLYAPKGVGALYIRKTVEPQVFCHGAGQENGRRAGTENVLEIVGLGAACQLAGADLGHHAAHQQAMRDRLEAGLSNLTEIRFNGHRTYRLPNTCSVSFYGLEANRLLEEIGL-DVAASAGAACHADRVEISHVLTAMQVTESWAAGTLRFTTGRYTTAEDIDRALAAVVSAVQRLR-------G
MKLITAIVKPFKLDDVREALSDIGIAGVTVTEVKGFGRQKGHTELYRGAEYVVDFLPKAKIEAAVTDELVTQALEAISNAANTGKIGDGKIFVTNLEQVIRIRTGETGNEAIMIYLDNNATTKVDPMAVDAMMPYFSEQFGNPSSIHKFADGVARGIKKARKQVQDLIGAHDSEIIFTSCGSESDSTAILSALKAQ-PNRKEIITTAVEHPAVLSLCDFLEKDGYTIHRMPVDKIGRLNLDAYQSLLSDQVAIVSVMWANNETGTIFPVEKMAEMAHDAGMFHTDAVQAVGKIPMNLQDTKIDMLSISGHKLHAPKGIGVLYLRRGTRYRPLLRGGHQERGRRAGTENTASIVALGKACELAQEFIEYENIEVKAMRDKLEQAIIAVPHSFITGDVSNRLPNTTDIAFEYIEGEAILMLLNKAGIAASSGSACTSGSLEPSHVMRAMDIPYTAAHGTIRFSFSRYNSMSEVDEVIKVMPQIAATLRKLSPYWDA
MKIVTAIIKPFKLDEVRDALTGIGVHGLTVTEVKGYGRQKGHTEIYRGAEYAVSFLPKLKIEVAVPTSQVDKVIDAITTAAKTGQIGDGKIFVYSIEHAVRIRTGETDTDALMVYLDANATTPMAPAVLAAMLPYFSAEFGNPSSPYAAGGRARAAVTEARARVAAAIGGEDSEIVFTSGGTEGANAAIRAALKAN-PKRRVLVTTAVEHAAVRTLADRLETRGVIVRRVPVESTGALDIAAFEDALGPDVAVVSAMWANNETGTLFPVAELAERAKAVGLFHTDAVQAAGKLTIDVAATAIDLLSFSGHKLHGPKGIGALYVRRGLKFSPLIVGGRQERGRRAGTENVPAIVGLGVAAELAA---AADWSGVQALRDRLEAELMRITAAMVLGDRGARLPNTSCIAFAGADAEAVLHRLDRAGIAAASGAACSSGSIEPSHVLRAMAVPDTFARGAVRFSLSRDTTAADIDRVLAVVPAIVADLRPPCRRPSA
MKKIEAIIKPFKLDDVRESLADIGITGMTVTEVRGFGRQKGHTELYRGAEYMVDFLPKVKMEIIVPDEIVEQCIEAIIETAQTGKIGDGKIFVYDVNRVIRIRTREENEEALMIYLDYAATCPVDERVVKKMMEFLSINFGNPASSHKFGWQAEEAVDVARNHIADLIGADSREIVFTSGATEADNLALKGVMRFYQTKGKHLITCKTEHKAILDTCRQLEREGFEVTYLDPKSDGLIDLEELKSVIRDDTVLVSIMHANNEIGVVQDIAKIGEICRERKLFHTDATQSVGKLPINLSELKVDLLSMSSHKLYGPKGIGALYVCRRVRLEAIIHGGGHERGMRSGTLPVHQIVGMGEAYRIAKEEMATEMPRLTALRDRLYNGLKDIEETYVNGSMEQRLGNNLNISFNYVEGESLMMALR--DIAVSSGSACTSASLEPSYVLRALGLNDELAHSSIRFTVGRYTTEEEIDYSIGLVKSAVKKLRDLSPLWDH
MKLVTVVIKPFKLEDVREALSSIGIQGLTVTEVKGFGRQKGHAELYRGAEYSVNFLPKVKIDIAIADDQLDEVVDVISQAAYTGKIGDGKIFVAELQRIIRIRTGETDEAALMIYLDYSATTPVDVRVAEKMMQFLTLTFGNPASSHRFGWQAEEAVDIARNQIAELIGADPREIVFTSGATESDNLAIKGAATFYQKKGKHIITCKTEHKAVLDTCRQLEREGFEVTYLAPQSNGIVDLRALEAAVRDDTVLVSIMHVNNEIGVVQDINAIGELCRARGIFHVDATQSVGKLPINLAELPVDLMSFSGHKIYGPKGIGGLYVRRRIRLEAQIHGGGHERGMRSGTLPVHQIVGMGEAYRIAKEEMTSEVARLRTLRDRLWHGLKDIEEVYLNGDLEKGAPNILNVSFNYVEGESLIMALK--DLAVSSGSACTSASLEPSYVLRALGMNDELAHSSIRFSLGRFTTEEEIDYAIDLVHKSIGRLRDLSPLWEH
MKKIEAIIKPFKLEILKEAFAEMGLHGMTVSEVKGFGRQKGHTEIYRGAEYVVDFIPKIKVEIVTTDDQVDTIIDKIIDSVKTGNIGDGKIFVQPIETVCRIRTGELDMEAIMIYLDYNGTTPMDAHVIEAVRPFLETEFGNPSSSHWYGIVPKKAVETARRQVAGLLDCSPGEIIFTSGGTESNNHAITGIARAFRVKGNHIITSRIEHPAVLEVCRFLEGFGFETTYLPVDKQGLVSESDVEKSIRPETILITIMHTNNEVGTIQPIEKISRIAKEHGVMHTDAAQSIGKIPTHVSKLGVDLLSIAGHKVYAPKGIGALYIRQSTTPEKFCHGASQEMGLRAGTENVFGIVGLGKACEIAGRDLKKSMEHMKMLRDRLHDGLSELGQIKPNGHPDKRLPNTLSLSFKGLEANRILEEIGL-EIAASAGAACHSDTVEISHVLQAMNIPLDWAKGTLRFSVGRMTTVEQIDKAVQVVVHAVKKLQS------Q
MKMIMAVIKPFKLDETREALTGLGIEGMTVTEVKGFGRQKGQAEIYRGAEYAVSFLPKVKIETAVRDDLVDAAVAAIRKAALTGKIGDGKIFVWDIGKAVRIRTGETDRDALMVYLDNQATTRCDPRVLAAMLPWFSEEYGNPHSEHVMGHTAEAAVEAARARIAALVGADTKEIVFTSGATESNNIAIKGAARHARGERRRVITVATEHKCVLEAVGDLKDEGFEPVFLPVRPDGLLDPETLRDALAKPTLLVSVMAVNNETGVVQDIPALAAIAKDAGLFHTDIAQAAGKIPVDLTGWRVDLASISGHKIYGPKGIGALFVRRRVRIAPLFSGGGQERGLRSGTLATPLIVGLGEACRLAALEMADEAGRVGALRDSLLGRLQAIPGLRLNGSPSARIPGNLNLTFP-TPAARLLERLP--DLCVSTGSACSSAAIEPSYVLQALGLDEEAASRTLRIGIGRFTSPADIDYAAAALAAAQDAGAQDAATRDA
MKMVTAIIKPFKLDEVREALSAIGVQGITVTEVKGFGRQKGHTELYRGAEYVVDFLPKVKLEAAIAADQLDSVLEVIEKAAQTGKIGDGKIFVQEIEQVIRIRTGETGSDALMIYMDYSATTPVDPRVAEKMIPYLCEKFGNPASSHAFGWEADAAVELAREQVASLVNADPKEIVWTSGATESNNLAIKGAAHFYQGKGKHIVTMKIEHKAVIDTVRELEREGFSATYLDPEPNGLLDIEKFKAALRPDTIIVSIMLVNNEIGVIQDIARIGEICREKGLFHVDAAQATGKVAIDLQALKVDLMSFSAHKTYGPKGIGALYVQRRVRLEAQMHGGGHERGMRSGTLATHQIVGMGEAFRIAKEEMTAENERIRTLRDRLMAGLMDMEEVHLNGDLVQRVPHNLNLSFNFVEGESLIMAIK--DVAVSSGSACTSASLEPSYVLRALGRSDELAHSSIRFTVGRFTTVEEVDYVIALMKSKIDKLRELSPLWEH
MKKIECIIKPFKLDDVKSVLTDLGIAGMTVSEVRGFGRQKGHTELYRGAEYQIDFIPKVKIELVVADEQVADIVSAVQKEACTGRIGDGKIFVTPVDQSVRIRTGETGPDSLMIYMDNNATTAVRAEVLEAMLPFYREQFGNPSSVHWAGRAVSGAVEKAREQVAKLINCSPAEIVFISCGSEGDNMSLKGTVDALRDKGDHIITTTVEHPAILETCKSLEKQGIRVTYLPVDHNGMLNLADLEAAITDKTILISVMWANNETGNLYPIEAIGAIARKYKRFHTDAVQAVGKVPVDVQKAKVDLLVLSGHKIGAPKGVGAIYIRRGTRLTPFMHGGHQERNRRAGTHNVAGIVGLGVACELAGSHLGEDAARIRRLRDKLEQGIIAVSEIKLNGHPDPRLPNTLNVSFAYIEGESLLLNFDMKGIAASSGSACTSGSLEPSHVMGAMCVDVVLAHSSTRFSLGIDNTEEEVDYVLEVLPPIVQRLREMSPLYNH
MKKVDAIIKPFKLDDVREALSAVGITGMTASEVKGFGRQKGHTELYRGAEYVVDFLPKVKIEVVINENQLDDCIEAITSAAKTGKIGDGKIFVTSVEKVVRIRTGEEDETAIMIYLDNNATTQVAPEVVEAMLPYFTEQFGNPSSLHQFGNQVGRALKKARRQVQALLGAHDSEIIFTSCGTESDSTAILSALRAQ-PERREIITTVVEHPAVLTLCNYLEKDGYKVHYLEVDKRGRLDMQTYARLLSDKVAVVSVMWANNESGTLFPVLEMAEMARAAGMFHTDAVQAVGKLPINLKESAIDMLSLSGHKLHAPKGIGVLYLRRGVRFRPLLRGGHQERGRRAGTENAASIVALGKACEMAAESLDYEKRYVKAMRDRLEQGILQVPYCFVTGDPNNRLPNTCNIAFEYIEGEAILLLLNKLGIAASSGSACTSGSLEPSHVMRAMDIPFTAAHGSVRFSLSRYNTMEEVERVIAAVPPIVERLRKLSPYWNG
MKLITAIIKPFKLDNVREALSEIGVQGITVTEIKGFGRQKGHTELYRGAEYVVDFLPKIKIEAAVTADMADKVVDTIRIAANSGKIGDGKIFVCPLEEVIRIRTGEKGKDALMIYMDYSATTPVDPRVAERMCTYLTKDFGNPASSHAFGWRAEESVEQARQEVAQLVGADPKEIVWTSGATESNNLALKGIAHFYRKQGHHIVTSKTEHKAVLDTCRQLEREGFEVTYLDPNPDGLIELERIQAALKDNTILLSIMHVNNEIGVIQDLPAIGKLTRSKNFFHVDAAQSAGKVPIDVDAMNIDLLSLSAHKIYGPKGIGALYVRRKVRIEAQIHGGGHERGMRSGTLATHQIVGMGEAFRIARLEMDQDNAKILALRQRFWAGLADMEQVILNGHPEQRVAGNLNVSFAFVEGESLIMALK--DLAVSSGSACTSASLEPSYVLRAIGREDELAHSSLRFTLGRFSTQDEIDYAIDRIRQQVERLRNLSPLWDH
MKLISAIIKPFKLDDVREAVADIGVEGLTVTEVKGFGRQKGHTELYRGAEYQVDFLPKVKLEIATQSENVDRLIEAINSAAYTGKIGDGKIFVYDLTQVVRIRTGEMDSEAIMIYLDYSATTPVDPRVAEKMMQCLTMIFGNPASSHRFGWQAEEAVDIARNQIADLVNADPREVVITSGATESNNLAIKGAAHFYKKKGKHIITSKIEHKAVLDTCRQLEREGYEVTYLDPTSEGLITVETLEAAIREDTIIVSIMHVNNEIGAINDIAALGELCRAKKLFHVDAAQSAGKLPIDFSELKVDMLSVSAHKIYGPKGIGALYVQRRIRLEAQMHGGGHERGMRSGTLPTHQIVGMGEAFRIAKEEMQKDNDHAEALRKRFWAGIAGIEEVYLNGHAEQRIVSNLNVSFNFVEGESLMMALK--DLAVSSGSACTSASLEPSYVLRALGLNDEMAHSSIRFSFGRFTTEEEVDYATSIIEENISKLREMSPLWEH
MKKIEAIIKPFKLDDVKRGLIECGVVGVTVSEVRGFGRQKGHTEIYRGSEYEVDFLPKVKVEAIVPSELAQQALEVLEGAARTGRIGDGKMFVSGVDGAVRIRTGETGVDAVMIYMDYQATTPMDPRVFEAMTPWFVEKFGNPASSHPYGWEADTAVEAARKQVADAICADPREIVWTSGATESDNLAIAGVADFYKDKGNHIITVVTEHKAVLDTCRTLEMKGFEVTYMPVGVDGLVDLDKLRAAITDKTILVSVMAVNNETGVIQPLKEIGQICRDSKFFHCDAAQGVGKMPIDVNAMNIDLLSISAHKIYGPKGIGALYVRRRVRLNAIIHGGGHERGMRSGTLATPLIVGMGEACRLATEEMATENERILMLREKLRKGIEKLTHVTVNGHVEKRVAGNLNMSFGYVEGESMMMAIK--DVAVSSGSACTSASLEPSYVLRAMGVDEAMAHTSIRFGIGRFTTEEEIDYVINLVITAVNKLRDMSPLWEH
MKRVECIIKPFKLDDVKTALTDLGITGMTVSEVRGFGRQKGHTELYRGAEYQVDFIPKVKIDLVVAADQVGAVVAAVQKEACTGRIGDGKIFVSDIGQAVRIRTGEVGIDSLMIYLDNNATTIVDPAVRDAMEPFYCHMYGNPNSLHSFGIEVRPYLHQAMEQLYTGINADEDDIVINSCATEGNNTVILGFYFNLDTRKKHIITTQLEHPCIRESCRYLETHGVKVTYLAPDHDGMITAEAVREAITDQTALVSVMWANNETGLILPIKEIAEVCRERGYLHTDAVQAIGKIKVDVQEVPVDFLTFSAHKFHGPKGVGGLYIRNGVSLPPLLHGGEQMGGRRAGTVDVPGMVAMGKAMELANQHLAFEQTEVRRLRDKLEDALLKIDDVLVVGKRELRTPNTVYVSIRGVEGEALIWDLNQNGIAASTGSACASESLEASPILTAIGADKELAHTGVRLSLSRFTTEQEIDFTIYTISKAVMRLRQLSTSY--
MKVVVAIIKPFKLTDVHDALHAIGVHGLTVYEAKGHGHQKGHSEIYRSVEYVAHYLSKLRVEVIVADERVDKVVATISTAARTGQTGDGKIFIQAIEKVVRIRNGEADEAALMVYLDNNATTRVDARVVEKMLPYFSDEFGNASSTHVFGSEVANAVRAARRSVQALLGAHDHEIVFTSGGTEADNAAILAGLSAV-EGRDEIVVSAVEHPAILSLIEHLQQRGLKAHIIGVDGTGRLDMESFRKALGPKTALVSIMWANNETGTLFPVKELADLAHEAGLFHTDAVQAAGKTPIELKSTRIDFLSLSAHKIHGPKGIGALYVRKGTKFTPLIRGGHQERTRRGGTENTPGIIGFGAAAEIMAASLAEEASKVGGLRDRLERRILEIGDCLVSGDKENRLPNTTNIAFFDIEGEAVLNHLNRAEVAASTGSACTAGSNEPSHVLRAMNVPARALNGAIRFSLSRDNCEADVDRVLEILPGIVAKLRGIAQAAAQ
MKYIIAIIKPHRLDPVRDALAEIGINGMTVTEVQGYGRQRGQKEIYRGAEYEVHFLPKVKLEVATDDGVAAQAIEAIQQSGHTGQIGDGKIFVLDLNQVIRIRTGETDSAALMIYLDYQATTPMDERVLDAMMPYLTSKFGNPHSTHRFGWEAEAALDIAREQVAEVIGADAGEIYFTSGATEANNLALKGIMDVWGRKKPHLVTVVTEHKCVLEAAKAVERAGYRVTYLPVRPNGLIDLDQLAEAVTDETALVSVMAVNNEIGVIQPMADIGAICRAKGLFHTDAAQGFGKITLDVNAMNIDLMSISGHKIYGPKGVGALYKRSQTALTPQMSGGGQEGGIRSGTQAPALVAGLGAAASICKAEMAQEKDRLAHIMNRFKSKLFELPSLLVNGDEEMRWAGNLNLSFPGLDGDLLLANIR--SLAVSSGAACASAVSGPSYVLQAIGRTEALSKSALRIGIGRFTGDDEIDFAAETLISAVREMGGLK----S
MKLITAVIKPFKLDEVREALLDIGIHGMTASEVKGFGRQKGQSEMYRGAEYDVSFLPKMKLEVVVPDDVVDHALVILQNEARTGRIGDGKIFVTEVTEVVRIRTGERGPEALMIYLDNNATTRVDPRVVEEMLPFFSEHFGNPSSIHSFGAEVGGKMREARARVAALLGAHDTEIVFTSGGTESNNTAILSALKVA-PDRREIITSAVEHPAVLEVCRHLAKEGYVLHIIPVDKQGRLDIDAYKAALSPRVAVVSIMWANNETGTIFPVEALADMAKEHGLFHTDAVQAVGKVPLRLAETNIDMLSLSGHKLHAPKGVGALYVRRGIRFRPLLRGGHQERERRAGTENTTAIIGLGKAAELALVHMDQENTTVKALRDKLEKALLTVGHCFVTGNVHDRLPNTTNIAFEYIEGEGILLFLSRVGIAASSGSACTSGSLEPSHVLRAMDIPFTAAHGAIRFSLSRETTEAEIDQVIAAVPEIIGRLRSLSPYWDA
MKLIRGILKPHKLDDVKNALMEVGIIGMTVIEVKGYGRQKGHSELYRGAEYKIDFVPKVQIDVVVADDQVEIVVEKIVSSANTGRIGDGKVFVLPVEETVRIRTGEKGLSEVMVYMDNVAGTKPDKRVVDKMIPFYTEKYGNPSAFYPLGREAFEAVDEARGYVADLIGAENDEIIFTSCGTESNNLALKGVLDTEKKGKDHIVISEIEHFSVQNVCMKLMNEGYKITKIRVDENGKVDMNALEKAVTPETALVSVMHTNPEIGTVQDLKKVGEICRKNELFHTDAVAGVGHTEVDVYEFGCDLLSLAGQNFYGPKGSAALFVKNGVKLNPLFDGGFQEKGFRSGSENVPAIVGLGEAARIAKKEMGEYVPRMKKLQEKLWNGLDMFDFIHFTGDRNDRLAGHVSFWIEYIEGESLLLWYSLKDVYGASGSACSSNELEASHVLTAVGVPNDICAGSLTFSMSKYNTEDEVDRVLEITPEIVNKLCEMSPYY-K
MKLVTVIIKPFKLEEVREALSNINVTGLTVTEVKGFGRQKGHAELYRGAEYTVNFLPKVKIEIAILDEQFDEVINTITQSAHTGKIGDGKIFVTELQSVIRIRTGETDEAALMIYMDYAATTPVDPRVAEKMMQYLTLVFGNPASSHRYGWQAEEAVDIARNQIADLIGADSREIVFTSGATEADNLAIKGAAHFYQSKGKHIITCKTEHKAVLDTCRQLEREGYEVTYLAPESNGLIDLNKLEQAMRDDTVVVSIMHVNNELGVIQDIEKIGELCRSRGVFHVDATQSVGKLPIDLTKLKVDLMSFSSHKLYGPKGIGGLYVRRRIRIEAQMHGGGHERGMRSGTLPVHQIVGMGEAYRIAKEEMTSEMPRLQALKERLWNGLKDIDEVYLNGSMENSVANILNVSFAYVEGESLMMALK--DLAVSSGSACTSASLEPSYVLRALGLNDELAHSSIRFSLGRFSTEEEIDYVIKLLHDSIGKLRELSPLWEH
MKLVMAIIKPFKLDEVREALTPLGVQGLTVTEVKGFGRQKGQTEIYRGAEYHVSFLPKLKIEVAVPGDLVEAVVEAIATTARTGKIGDGKIFVLDVERALRIRTGETDDSALMVYLDNHATTPLDPRVLAAMRPWWEENFANPHSEHVLGRAAEAAVEEARAHVAALVGAEAREIVFTSGATESNNLAIKGAARFAADARRRIVTVATEHKCVLESVKDLAAEGFEPVILPVGPDGMLEPETLRAALAEPTLLVSVMAVNNEIGVVQDLAALAALTKEAGLFHTDAAQGAGRVALDVRALPADLISVSGHKIYGPKGIGALYVRRRVRLAPLFSGGGQERGLRSGTLPAPLLVGLGEAARLATAERETDAARIAGLRDRLWAMLGEVPGVALNAPAAPRVPGNLNIAFPGGASALAIMNAAAEELCVSTGSACSSAEVEPSYVLRAIGVPDSLARSCLRIGIGRFTSPADVELAAAALGRAWRQALSET----E
MKLIMAIIKPFKLDDVREALTPLGVQGLTVSEVKGFGRQKGQTEIYRGAEYHVNFLPKVKIEVAVPSSLADQVVEAIMKSAHTGKIGDGKVFVLDLERAVRIRTGELDSEALMIYLDNQATTRCDPRVVDAMLPWFTETYGNPHSEHAMGRAAETAVEAARAGIAALIGAEAREIVLTSGATESNNLAIKGAAGHARDPRRRIVTLATEHKCVLESVRDLAADGFEPVVLPVGRDGLLDLDRLRAALAVPTLLVSVMAANNEIGVLQDLPAIAALTRAAGLLHTDAAQAVGKVSVDV-GIGIDLLSISGHKIYGPKGVGALYVRRRARIAPLFSGGGQERGLRSGTLPAPLIVGLGAACRIAAEERAAEAARVGVLRDDVFARLAALPGLRVNGSRTARLAGNLNVTFPAARALDIMAAAP--ALCVSTGSACSSAAIEPSYVLAAIGLSADEAARTLRIGIGRFTSAADVAQAAELLIAAHAVCADR-----A
MKMVIAIIKPFKLDDVREALSEIGVQGITVTEVRGFGRQKGHTELYRGAEYVVDFLPKIKIEAVIGDELLDQVIDSIKKSANTGKIGDGKIFVINIEQAIRIRTGETGIDAIMIYFDYSATTPVDPRVAEKMIHHLTKHFGNPASSHRFGWEAEQAVEAARTQVAELINADPKEIVWTSGATESDNLAIKGAAHFYQNKGKHIITSKTEHKAVLDSCRHLESEGFEVTYLDPEPNGLIDLKKLTAVIRPDTILVSLMHVNNEIGVISDIAAIGEITREHKLFHVDAAQSAGKVPIDLQKMPVDLMSFSAHKVYGPKGIGALYVRRRVRLEAQMHGGGHERGLRSGTLATHQIVGMGEAFRIAKAEMTLENDRLRELRDHLWNNLKDMEEVYLNGDLDHRIAGNLNVSFNYVEGESLIMALS--DLAISSGSACTSASLEPSYVLRALGRHDELAHSSIRFTLGRFTTAEEINYVIPLIRSKVEKLRELSPLWDH
MKKITAIIKPHKLDEVRSALSDIDVKGITVTEVKGFGRQKGHVELYRGAEYAVDFVLKTKLEIVVTDDRVDAVIACIIETARTNKIGDGKIFVSDVGQTIRIRTGELGPDAVMIYLDYSATTPVDPRVAEKMIDCLTMTFGNPASSHRFGWQAEELVDIARSQVAELVNADPREIVFTSGATESNNLAIKGAANFYAKKGKHIITVKTEHKAVLDTCRELERKGFEVTYLDVMPNGLIDMDAFKAALREDTVVVSVMHVNNEIGVIQDIAAIGKLCRANKIFHVDAAQSAGKVEIDLQNVKVDLMSFSAHKIYGPKGIGALYVRRRIRLEAQMHGGGHERGFRSGTLATHQIVGMGEAFRIAKAEMATENERLQVLRDKLLNGVKGLEEVYVNGDLEQRVAGNLNISFNFVEGESLIMALK--DMAVSSGSACTSASLEPSYVLRALGLNDELAHSSIRFSFGRFTTEEEVDYVISVVQGAIEKLREMSPLWDH
MKLISAVIKPFKLDEVREALSAIGVQGITVTEVKGFGRQKGHTELYRGAEYVVDFLPKVKIEAAVDDSLVDQACEAIEAAAKTGKIGDGKIFVFDLLSVTRIRTGETGKDALMIYLDYSATTPVDPRVADAMIPFLRESFGNPASSHAYGWTAEEAVEKAREDVAALVNADPREIVWTSGATESNNLAIKGAALFYETKGKHIITVKTEHKAVLDTFRDLERHGFEATYMDVQENGLLDMDALKAAIRPDTVLISVMFVNNEIGVIQDIPAIGELCREKGIFHVDAAQATGKVEIDLQKLKVDLMSFCAHKTYGPKGIGALYVRRRIRIDAQIHGGGHERGMRSGTLATHQIVGMGEAFRIAKEEMASELPRMKALRDRLLNGLKAIDEIYVNGDLEKRIPHNLNVSFNFVEGESLIMAVK--DIAVSSGSACTSASLEPSYVLRALGRSDELAHSSIRFSIGRFTTEADVDFTIELMKTKVAKLRELSPLWEH
MKKIEAIIKPFKLDDVKEALNEIGIKGMTISEVKGYGRQKGHKEIYRGAEYVVDFIPKVKLEIIVEAEQVEQVITKIRDAAQTGKIGDGKIFVLPVEEVVRVRTGERGKDAIMVYMDHASATSLSPEVKEAMMPYLDEVFWNPSVVYDLGSRVKDAIEDAREKVADLINAEPDEIVFTSSGAEANNLAIKGIAFANPKKGKRIIVSAIEHHSVLNSARFFERLGYEVTFLPVDRYGLVDPERLKKAISPDTVLVSIMHANNEIGTIEPIKELCEIAHENGFFHTDAVATVGNIPVDVKELGIDLLSLSGISLGAPKGTGALYFKKNTRLMPLIHGGIQERGRRAGTENVPGIIGLGKAAELRVKNLEERAKKLTSLRDRLIQGVTSIPKVHFTGHPEKRLPNHASFCIEGIEGEALIFMLSANNVYANTGSACASKALKTSPVLVAIGLSDVVAQGSVVFTLDESNSPEDVDHVLNVLPQVARRLREMSPVWKA
MKIVMAIIKPFKLDEVREALTAVGIQGLTVTEVKGYGRQKGHTEIYRGTEYAVSFLPKLKVEIAVPSEIVDKAVDAIASAAKTGQIGDGKIFVYSIDHAVRIRTGETDSEALMVYLDNNATTRVDSEVLQAMLPFFTDHFGNPSSMHDLGDVAGAAMKTARQQLQALIGAFEHEIIFTSGGTESNNTAILSALGVM-PGRTEIITSAVEHPAVLTLCTHLEKSGIKVHRIPVDQHGRLDLDAYRIALTQRVAIVSIMWANNETGTIFPVAHLAEGAKEVGIFHTDAVQAVGKLPMDLKSTAIDMLSVSGHKLHGPKGVGALYIKGGVPFHALLKGGHQERDRRAGTENTPGIVGLGKAAELALECMDEENTRVKSLRDRLEKGLLRIPKTSVNGDPLARLPNTTSVTFGGTVGEAIQLLLTRIGVACSSGSACNSGFQMQSHVLEAMNIPSTAALGAVRFSFSRFNSEEDVDQVLQVIPGIVKKLQGSYPAPVS
MKIVMAIIKPFKLDEVREALTTVGIQGLTVTEVKGYGRQKGHTEIYRGTEYAVSFLPKLKIEIAVPSEIVDKAVDAIASAAKTGQIGDGKIFVYSIDHAVRIRTGETDSEALMIYLDNNATTRVDAEVLQAMLPFFADVFGNASSMHDAGATAGAAINVARRQLQALIGAFDPEITFTSGGTESNNAAILSGLEAM-PERTEIVTSAVEHPAVLTLCTHLEKRGTKVHKVPVDHQGRLDLDAYQDALTHRVAIVSIMWANNETGTIFPVVKLAEMAKKVGIFHTDAVQAIGKLPIDLKSTAIDMLSLSAHKFHGPKGVGALYIKRGVPFHALIKGGHQERDRRAGTENTPGIVGLGKAAELALDCMDKDNAIIRSFRDRLEKGLLRVPQVFVMGDPVTRLPNTTSIAFEGVGGEAMQFLLNRHGIACSSGSACTSRSLSTSHVLKAMGTPHRQAVGAVRFSLSGYNCEEDIDRVLRVIPAVVKKLRESRPVFAG
MKLITAVVKPFKLDDVREALSEIGVQGITVTEVKGFGRQKGHTELYRGAEYVVDFLPKVKIEVAVGENLFEQAIEAITKAANTGKIGDGKVFVTTLEQVIRIRTGETGAEAIMIYLDYLATTPVDPRVAEAMAACLTLTFGNPASSHRYGWEAEMCVENARRDVAELIGADPRELVWTSGATEADNLAIKGVLRAAGERG-HIVTSAIEHKAVLDTCRYLEGRGVAVTYLAPEADGLIAPASVAAALRDDTRLVSIMHANNEIGTVNDIAAIGAIAREAGTFHVDAAQSAGKLPLNVSELPVDLLSLSAHKFYGPKGVGALYVRRQLSLVPQMHGGGHERGLRAGTLATHQLVGMGTAAALARDELGAEAQRLTALRERLREGLEAIGDVTVNGHGTARLPGALNVAVGGVEGETLLLALK--DLALSTGSACTSASVEPSYVLRALGLPDALAHSSLRFGLGRFTTAEEIEQAVAQVAVSVQRLRPAAAI--H
MKIVNAIIKPFKLDDVREAISEIGVEGLTVSEVKGFGRQKGHTELYRGAEYQVDFLPKVKLEIAVNSEVVERLVEAISKSAYTGKIGDGKIFVYDLQQAVRIRTGELDSQAIMIYFDYSATTPVDKRVAEKMMQYLTTIYGNPASSHKFGWQAEEAVDIARNQVADLINADPREIVFTSGATESNNLAIKGAANFYGKKGKHIITCKTEHKAVLDTCRELERQGFEVTYIDPESNGLIDLNKLSEAMRDDTVLVSIMHVNNEIGVIQDIGEIGEMCRARKVFHVDAAQSAGKLPIDLQHLKVDLMSFSAHKIYGPKGMGALYVRRRIRLEAQMHGGGHERGMRSGTLPTHQIVGMGEAFRIAKEEMEQDLAHVTAMRDRLWKGISSMEQVFINGDPDKRYTGNLNVSFNFVEGESLIMALK--DLAVSSGSACTSASLEPSYVLRALGLNDEMAHSSIRFSFGRFTTEEEVDYAIELIQKSIGHLRDMSPLWEH
MKLIIATIKPFKLEEVREALTAIGVRGMMVTEIKGFGSQSGHTEIYRGAEYAVNFVPKIKLEIVVAGSMADQVVETITSTAQTGKIGDGKIFVLDVQQAVRVRTGETNADALMVYLDNNATTRVFPETVAKMLPYFSEQFGNASSIHAFGSEVGGALRKARKSLQALIGAFDHEIIFTSGGTESNNTAIRSALQVM-PGRNEVITSTVEHPAILSLCDWLEKEGVVVHRIPVDKLGRLEIDAYREALSEKTAIVSFMWANNETGTIFPVDGLAELAHEVGLFHTDAVQAVGKVPIDLKSTEIDMLSLSSHKFHGPKGLGALYLRKGTRFRPLLRGGHQERGRRAGTENAPAIIGLGHAAEMTLQTMAEDGARMAALRDKLETGLISIGHCFVTGDPHDRLPNTATVAFEYIEGEAILLKLNAAGIAASSGSACTSGSLEPSHVLRAMDIPFTAAHGAIRFSLSRETTEAEIDHVLKVMPEIIAGLRTMSPFWSA
MKLIKAIVKPHMLDEVKDALNTLGVTGMTVFEVKGYGRQKGHHELYRGAEYQIDFVPKVMLETVVSDEIAGECVKVISEAAKTGKIGDGKVFVLDVADALRIRTGETGNDSIMIYLDYSATTPMDPAVFEAMRPYFVEKYANPSSIHSLGRAIRDDLEKARETVAKSIGAEAHEIIFTASGSESDNMAIRGTAELFRDKGKHIITSSIEHKAVLESFKLLEKQGFEVTYLPVDTNGIVPLDAVKNAIRKDTTLISIMLVNNEIGTIQPVREISDIAKKQGIVHTDAVQAMGKMKIDVGELGVDLLTISGHKLCGPKGIGALYIDENLKFKPLVVGGAQEYGLRAGTESVPNIIGLAESCAIIMKNLEKEKAHIKSLRDLFEHRLIELGDVNINGDIEKRVCSISNIAFRYVEAEALMIYAE--DICCSTGSACSSESVDASHVLYAIGVNPVDLHGAIRFSFGRFNTEEEVNRAVDILKESVEKLRAMSPL--R
MKIVTAIIKPFKLDEVRDALTNIGVHGLTVTEVKGYGRQKGHTEIYRGAEYAVSFLPKLKIEVAVTSELVAKAIEAITTAAHTGQIGDGKIFVLPLEQTIRIRTGERDADALMIYLDNNATTRTDPSVVEAMLPYFSESFGNASSAHSFGASVGEAVKAARQQLQALLGAHDHEIIYTSGGTESDNAAILSALEAM-PDRNEIVTSKVEHPAILSLCEHLEKGRAKVHFIGVDKLGQLDIEAYRAALSDKVAIVSLMWANNETGTIFPIEGLAELAKQHGLFHTDAVQAAGKTSIVLKDSAIDMLSLSGHKLHGPKGIGALYVKKGVRFKPLIRGGHQERARRGGTENVPAIIGLGKAAELALAHMAEEQGRVKEMRDRLEKAVLRVPNCLVNGDRNDRLPNTLNLAFEYVESEAILLHLNRAGVAASSGSACTSGSMEPSHVLKAMEVPEAALHGAVRFSFSRDNQASDVDRVIETLPPIVEKLREMSPFWAA
MKLITAIIKPFKLDDVREALTPLGVQGLTVTEIKGFGRQKGQTEIYRGAEYQVSFLPKVKIEIAVADSIVDEVVEAVLNAARTGKIGDGKIFVSPLDRVIRIRTGETGDGALMIYLDNQATTPCDPRVLEAMLPYFTEHFGNPHSGHRYGNKAAEAVEAARAQVAELLHAQPREIIFTSGATEANNLAIKGAARHLRDTRRRVITVATEHKCVLEAVRDLAQEGFDTVTLPVARNGRLDPELLKEALQTPTLLVSIMAANNETGVLQDIPALSALVREAGLMHSDLAQMAGKLPFYSE--HVDLASLSGHKIYGPKGVGALYVRHRVRLQPLFSGGGQERGFRSGTLPTPLIVGLGVACALARENMEDEAVQAAALRDRLFGRLAILPGLEQNGDPAHRLPGAINVRLEGLTALDMIAHMP--DVAVSTGSACSSAEIVPSYVLTAMGLSAEEAARSLRLSVGRFTSSADIARAAEMFRDAALVEAPLQDG--T
MKLIIAIIKPFKLDEVRVALSTAGVQGMTVSEVNGFGRQKGHTELYRGAEYAVDFLPKLRIEVVVPDAQLDTTLEAIESAAYTGKIGDGKLFVVPVERAVRIRTGESDESALMIYLDNAATTPVDPRVIEKMVPYLGVHYGNPASSHAYGWEAEEAVENARAEVAKLINADPREIIWTSGATESDNLAIKGAAHFYADKGKHIITVKTEHKAVLDTCREMERLGFEVTYLDVKDDGLVDLDVFKAALRPDTSLVSIMYVNSEIGVIQDIETIGEICRERGIFHVDAAQATGKVNIDMQKLKVDLMSFCAHKTYGPKGIGALYVRRRVRILAQMHGGGHERGFRSGTLATHQIVGMGESFRLAREEMASDNARIGALRDRLLNGLRDIEETYVNGSMEHRVCANLNISFNYVEGESLIMALK--ELAVSSGSACTSASLEPSYVLRALGRNDELAHSSIRFTLGRFTTQEEIDTAIALVKGRVGKLRDMSPLWEH
MKLITAILKPFKLDDVREALSDIGVKGVTVTEVKGFGRQKGHTELYRGAEYVVDFLPKVKVEVAVIDEMVEPAIEAITRIASTGKIGDGKIFVTNLEQVIRIRTGETGPDAIMIYLDYAATTPVAKSVAAKMSEYLTVIFGNPASSHGYGWQAEEAVETARQQVAEVINADPREIVFTSGATESDNLAIKGAAHFYQSRGKHIITSKIEHKAVLDTCRELEQEGFEITYLEPQSTGMILPEQVKAALREDTILVSLMIVNNELGTITDVAAIGEITREAGIFHVDGAQSVGKILINLAEMKIDLMSFSGHKAYGPKGIGALFVSRRIRLKAEQHGGGHERGMRSGTLPTHQIVGLGAAFELANNRYQEDNAHAAKLRQKLWDGLQDIEEIYLNGDLENSVPNIVNISFNFVEGESLMMSLK--DLAVSSGSACTSATLEPSYVLRAIGRPDELAHSSIRFSFGRYTTEEDIDTVITQMHQAVDKLRALSPLWDH
MKKVEAIIKPFKLDEVKKALHELGVQGMTITEVKGYGRQKGHTEIYRGAEYEVEFIPKVKVEVIVNADQVEAVVACIREAANSGKIGDGKIFVLPVEEVIRVRTGERGAEAIMIYLDNNATTKVDPAVLEAMLPYFGELYGNPSSMHSFGGQVGRTLATARQQVASLIGATAEEIVFTSCGTESDSTAILAALQAF-PEKRHIVTTRVEHPAVKHLCEHLDRHKHRVTKLPVDRDGLLDLEQYEAALNDDTAVVSVMWANNETGVLFPVEEMAKIAKSRGLFHTDAVQAVGKIPINMAESAIDLLSISGHKLHAPKGVGALYVRKGAPFAPLIIGGHQEKGRRGGTENVTSIIGLGQACELAAARLEEENSRVRQLRDKLEEGLLQIPNAILNGHKEQRLPNTTNISFEYVEGESILLHLDQYGICASSGSACTSGSLEPSHVLRAMGVPFTAAHGSVRLSLSVFNTEEEIDYVIAKMPGIIAKLREMSPFWQS
MNVVVAIIQPYKLDDVRDALTEAGVDGITVTEVRGFGHQKGHTEIYRGAEYVASFVPKVKIEVVTLPDRVDAIVEAILKSAFTGQIGDGKIFVIDVARAVRIRTGEVGEAALMIYLDNNATTRVDPAVLESMLPFFTEQFGNASSTHSFGESVAGAIKTARKQLQELLGAHDHEIIYTSGGTESNTTAIMAALEAM-PGRDEIITSAVEHPSVLQLCEHLEKGRAKVHVIGVDSYGRLDLDGYRAALSDKVALVSIMWANNETGTIVPVDALADLAKAAGLFHTDAVQAIGKLPVALKDTAIDMLSLSGHKLHAPKGIGALYVKRGVRFKPLIRGGHQERGRRAGTENVPAIVGLGKAAELAIQNFADEQGRVRALRDRLEQAILSVANCAVNGDLHDRLPNTSNIAFDYIEGEAILLHLTRAGIAASTGSACTAGSTEPSHVLRAMNVPEAALHGAIRFSLSRDNNAADVDRVIEALPPIVDKLRALSPFWSA
MKKIEAIIKPFKLEDVKDALTEKGITGMTVSEVKGYGAQKGHSELYRGAEYVVDFLPKIRLELVVTSERVDEIVATIVDAAKTGKIGDGKIFVSEVTKVVRIRTGETNDDAIMVYLDNNATTKLDPLVKMKMQPFFEELYGNPNSLHQYGMEVRPYLNEAMGYMYDALNADPDDILITSCATESNNTVLKGVFFKYDPSKNHIITTAVEHPSVLETLHFLEEQGVEVTFVDVDENGYVSAERMAAAITDRTILISMMWANNETGMIFPVEEVAAIAHEKGLFHTDAVQAIGKVAIDLSKTPVDYLTFSAHKFHGPKGIGGLYVKKGSELPNLLHGGEQMGGKRAGTLNVAYIIGMGLAMKQSVGHIEKMNTDVRALRDRLEDALAQISDTIVVGDRNRRTPNTILISVRGIEGEAMLWDLNRAGIAASTGSACASESLEANPVMSAIGEDPELAHTAIRLSLSRFTTSDEIDYTIDVFTRAVERLRAISSTYAG
MKKIEAVIKPFKLEEVKSALVERGISGMTVSEVKGYGRQKGHTELYRGAEYVVDFIPKIKLEIVVRDEEVEGIIEAIIKSAKTGKIGDGKIFVTPVERAIRIRTQESDEEAIMVYLDNNATTLVDPKVKELMDPYFCQMYGNPNSLHRFGTETHPAIKKALDDLYEGINADEDDVIITSCATESNNWVIKGVYFDIHGVKNHIVTTDVEHPAVRATCAFLETLGVEVTYLPINDQGTISAEQVREAITEKTALVSVMWANNETGMIFPIQEIGEICRERGLFHTDAVQAIGKIPVDVQKAKIDLLSFSAHKFHGPKGMGALYIRKGVELTPLFHGGEHMSGRRSGTLNVAGIVGMGEAMRLAVQYLDFEKSNVRRLRDRLENALLELPDVFVVGSRENRVPNTVLISVKGVEGEAMLWDLNKAGIAASTGSACASEDLEANPVMIAIGADKELAHTAIRLSLSRFTTEAEIDYTIEVFKKSAERLRSISSSY--
MKKIEAIIKPFKLDDVREALSDIGITGMTVIEVRGFGRQKGHTELYRGAEYMVDFLPKVKMEIVVPNDLLDRCLDAIIDTAQTGKIGDGKIFVYEVERVIRIRTGEENEDAIMIYLDYAATCPVDERVAKKMMEYLTIVFGNPASSHKFGWQAEEAVDVARNQIADLIGADSREIVFTSGATESDNLAIKGAAHFYQTKGKHIITCKTEHKAVLDTCRQLEREGFEVTYLEPESDGLIDLEKFKAALRPDTILASIMHVNNEIGVIQDIKAIGELCRANKIFHVDATQSVGKVEINLAELPVDLMSMSGHKLYGPKGIGALYVRRRIRLEAIIHGGGHERGMRSGTLPVHQIVGMGEAYRIAKEEMATEIPRIKALRDRLYNGLKNIEETYVNGSMEHRVANNLNISFNYVEGESLIMALR--DIAVSSGSACTSASLEPSYILRALGRNDELAHSSIRFTLGRFTTEEEIDYTVSLMKGAVEKLRELSPLWDH
MKKIEAIIKPFKLDEVKEALHEVGINGITVTEAKGFGRQKGHTELYRGAEYVVDFLPKVKVEIVLEDELAERATEAIQQAAQTGRIGDGKIFVSNIEEVIRIRTGERGGDAIMIYLDYQATTPTDPRVVKDMMPYFTESFGNPHSDHAYGWEAEEVVDKAREQIADAIGADPREIVFTSGATESNNLAIKGTARFIRTPRNQVITAVTEHKCVLESVARLEREGFEVVRLPVNAGGLIDLDQLQDIVSEKTALVSLMAVNNEIGVIQNLTQIGEICKEVGKFHSDAAQAIGKIPLDVNRMQIDLMSISGHKIYGPKGIGALYVRRRVRLEPLMDGGGQERGFRSGTLATPLCVGLGAAAQYANEALFTEYDRLSSLSTRFRKALEKVDGLCFNGDEDQRIPGNLNITFEGLSGADIMKAAP--KLAMSMGSACTSADLDPSYVLKALGHDDDQALASLRIGFGRFTTEEEIDEAVDILVATVKKMRSSS----T
MKKVEVIIKPFKLDDVKEALSAIGVQGMTVTEVKGFGRQKGHKEIYRGAEYLVDFLPKIKMEMVVATEMVDQVIEKVIAAARTGTIGDGKIFVMPVETVVRIRTGERDADAVMVYLDYNGTTPHDPEVITAMRPFLEEEFGNASSSHWFGIAPKRALSLARKQIAGMLNCDPKEILFTSGGTESNNHAILGIAFSRKDKGNHIITSKIEHPAVLDVCRFLETQGFTVTYLDVDEYGVVSVSSVEAALRPETVLISIMHANNEVGTIQPVEEIAAIAKDRDVMHTDAAQSLGKIAADVTALRVDLLSVAGHKLYAPKGIGALYMREGLKLPKFMLGAGQESGRRAGTENILELVGLGKACEIAARDLTKNSEHMKKMRDKLHAGITRIKEVKLNGHPEKRLPNTLNLSFKGLEANRILEEIGL-DVAASAGAACHSDQITISHVLEAMHVPLEWAKGTLRFTTGRMTTESEIDRAVKAVISGVSRLAQ------S
MKIVMAIIKPFKLEEVRDALTGIGVHGLTVTEVKGYGRQKGHTEIYRGAEYAVSFLPKLKIEVAVSADQVSKVVEAITASAKTGQIGDGKIFVLPIEHAVRIRTGETDADALMVYLDNNATTRTDPAVVEAMLPFFSEHFGNASSTHAFGEHVGEALKKARKQLQALLGAFDHEIIYTSGGTEADNAAILSALETQ-EGRDEIVTTTVEHPAILTLVAHLEKRGIKVHLIGVDRHGRLDLDAYAKALSPKTALVSVMWANNETGTLFPVAELAEQAKAVGLFHTDAVQAVGKVAIDLKSTAIDMLSLSGHKLHGPKGIGALYVKKGVKFRPLIRGGHQERGRRGGTENVPGIIGLGAAADLALQHMEEERTRVKALRDRLEQGILRVSNTLLNGDGDNRLPNTANIAFEYLDGEAVLHNLNKAGVAASTGSACTSGSTEPSHVLRAMNLPATALHGALRLSLSRENTGEDVDRVLEALPEIVTRLRAMSPAWLV
MKNIAAIIKHFKLDDVKKALTDAGIQGITIIEVKGFGRQKGHFDMHRETKEEVYFLPKIKIEVVVPDNKVDEVVTIIADSAKTGEIGDGKIFVYTMKDVVRIRTGEKNEEAIMINLDHISANPLLPEVQEAMIEAIKRNYGNPSSQHKIGDQAAEALDRAREQVANLINCVPQEVVFTSCGTESVNLAIKGVAFGNASKGKHIVTSNIEHNAVLRSLRRLKMMDYHVTSIPVDEYGRVNPAHVAKAIRDDTILVSIMHSNNEIGTIQPIKEISQITKEKKLFHTDAVDSVGVVPIDVQELGVDLLSFASNTFYGPTGVGGLYVRRGTKIWPLLDGGVQENNKRAGAENLIGIIGMGVAAGLAQRDMEKRTSESKKLKEMVLTELPYIEEYLVNGHPEQSLPNLVSVSIKYVEGESVVLMLDEENIAVSTRSACAAGALQASHVLLSIGRDFADAQGTMVITFGVDNTKEDITRFLTVLKDAVKTLRDISPLYKA
MKLIMAIIKPFKLDEVREALTPLGVQGLTVSEVKGFGRQKGQTEIYRGAEYVVNFLPKVKIEVAVNDELADRVVEAIQAAARTGKIGDGKIFVTELQQAFRIRTGETNAEAIMVYLDYQSTTPCDPRVVEAMLPWFTEKFGNPHSNHQYGWEAEEAVELARAQVAAIIGADAKEIIFTSGATESNNLAIRGVAMFLKDRRNHIVTVSTEHKCVLDTCRHLEQEGFSVTYLPVAHNGLIDLAELEAAITDKTAIVSVMGVNNEIGVIQPLAEIGALCRAKGYFHSDCAQAVGKIPLDVNAMNIDLMSISGHKIYGPKGIGALYIRRRVRLVPMIHGGGQERGMRSGTLATPLCVGLGLACALSQAEMATESKRLLGLRTRLLGGLQRLPEIYVNGDMDHRVPGNLNISFAFVEGEGLMMGVK--GLAVSSGSACTSASLEPSYVLRALGLNAEMAHTSLRFGFGRFSTDEDISYAIDHIVTAVEHLRSLSPLWEH
MKKITAIIKPFKLEEVREELADVGVTGLTVTEVKGFGRQKGHTELYRGAEYVVDFLPKVRIDVVVADDLVDRCVDAILKSARTGKIGDGKIFISNVERVVRIRTGEEDEAAIMIYLDYGATTPCDPRVVDAMVPWLYEHFGNAASSHAWGWEAEAAIEKARGHVADLIGADPREIIWTSGATESTNLALKGAAHFYQSKGKHLITLKTEHKATLDTMRELERQGFEVTYMDVKPDGLLDLEAFKAAIRPDTILASILFVNNEIGVIQDIAAIGAICREHGLLHVDAAQATGRVEIDVKKLPIDLMSLTAHKTYGPKGIGALYVRRRVRLEAQMHGGGHERGLRSGTLPTHQIVGMGEAYRIAKAEMQKDNEHAARLQKRLLDGLTSIDESFVNGSLEHRVPQNLNISFNYVEGESLMMGIK--GVAVSSGSACTSATLEPSYVLRALGRSDELAHSSLRLTVGRFTTEAEVDYAIEAIRENVAKLRELSPLWEH
MKLITAVIKPFKLDEVREALSAIGVQGMTVAEVKGFGRQKGHTELYRGAEYVIDFMPKIKIDVAVPDELVDRAIEAIETSARTGKIGDGKVFVFDLERVLRIRTGETGDGALMIYLDHHSTTPVDPRVLDAMLPWFSEHYGNASSSHAFGRTAAAAVEQARERVAQAIGASYSEVVFTAGATESNALAIKGCAHR--QPGAHLVTSAIEHRSVLDACRRLEADGWSLTVLPVDRHGRVDPDDVRRALRPDTVLVSVMAANNEIGTLQPIGEIGAIVRASGLFHVDATQALGRMALDVDADSIDLLSLSAHKLYGPKGVGALYLRRRVEPLPLIEAGGQENGLRPGTLNVPAIVGMGAACELMIEATGSERTRLRALRERLLATLAELDGLVLNGHPDERLAGNLNLGIDGVQADALLLGLP--DVAVSAGAACSTGSVKPSHVLEAIGAAGGGVRAALRFGIGRFNTEEEIDRAAQRIVERVRALREQ-----R
MKKIEAIIKPFKLDEVKDALNGFGVAGMTLSEVKGFGRQKGHTEIYRGAEYRVDFIPKIKLTIVAEDSMVDKIVSTIMEKAGSEKIGDGKIFILPVDDAIRIRTGERGKDALMVYTDNNATTQVAPEVLEEMLPYFSENYGNPSSMHTFGGSVGKKIQEARAKTAALINAEPNEIIFTSCGTESDNAAIMAALEMN-PEKKHLITSAVEHPAIRNLYKYLETKGYQVSFVSVDEKGILDLDMLYSIMTNNTAIISLMWANNETGVIFPVEEVAQKSAEMGLFHTDAVQAAGKIPIDIKKTGVDMLSLSGHKIHAPKGIGALYVKNSIKFPPFLKGGHQEKGRRGGTENTASIVGLGKACELASTHLEDMDQRVRGLRDHLQKSLLAIPASSVNGDQANRLPNTLSIGFNAIEGESILLLMDQAGICASSGSACTSGSLDPSHVLMAMKVPFESAHGTIRFSLSTYNTKEEMDYIIEKMPPIIKRLRDMSPFWNR
MKLITAVIKPFKLDEVREVLVAMGLHGMTATEVKGFGRQKGQSEMYRGAEYEISYLPKMKLEVVVTDDQVDQVVATIQNQARTGRIGDGKIFVTDCTEVVRIRTGETGIEALMIYLDNNATTRCDPRVVEEMLPFFSEQFGNPSSIHSFGSQVGAKVREARAQVAALLGAHDSEIVFTSGGTESDNAAILSALDLA-PERREIITTAVEHPAILSLCDYLKKKDYTIHIIPVDKQGRLDVAAYKAALSDRVAIASIMYANNETGTLFPVEGLAEMAKPYGLFHTDAVQAVGKVALDLKNSDIDMLSLSGHKLHAPKGIGALYLKRGTRFRPLIRGGHQERERRAGTENTTGIIGLGKACELALTYMEHENTEVARLRDKLEQGIIQVSHAFVTGDVRNRLPNTTNIAFEYIEGEAILLFLNRMGIAASSGSACTSGSLEPSHVLRAMQIPFTAAHSATRFSLSRETTEDEIDYVISHVPAIISRLRALSPYWDA
MKFVTAIIKPYKLSDVREALTAIGVNGVTVTEVKGFGRQKGHTEIYRGAEYVVEFLPKVKIEAAIPDELLSPVIEAIKKAAHTGQIGDGKVFVFDLEQVMRIRTGETGPDAIMIYLDYNGTTPHDPEVIAAMRPFLEHDFGNPSSSHWYGIAPQRAVQKARAQVAELLGCVPEEIIFTSGGTESNNHAIKGIVAAA-PKGAHIITSAIEHPAVLEVCRRLETSGAATTSVPVDRYGLVDPEDVARAIRPETVLITIMHSNNEVGTIEPIAEIAEIARRHSLIHTDAAQSAGKTRLDVNELGVDLLSLAGHKLYAPKGVGALYVRRGVELAPFCHGAGQENGRRAGTENVLEIVGLGTACDIARRDLTANIDHMLSLRNRLHQCLARLGNFRLNGHPEKRLANTLNLSFKDVEATRMLEEIGL-EVAASAGAACHSGTVRISHVLRAMQVPDEWAKGTLRFTVGRMTTETEIDRAVDVIGNAVLRLR-------A
MKIVMAIIKPFKLEEVRDALTGIGVHGLTVTEVKGYGRQKGHTEIYRGAEYAVSFLPKLKIEVAVPSDQVAKVVEAITASAKTGQIGDGKIFVFQIDHAVRIRTGETDADALMIYLDNNATTRVDPAVVAAMLPFFTEQFGNASSSHAFGSSVAESVRAARRSLQALIGAFDHEIVFTSGGTESDNTAILSALATQ-EGRDEIVTSAVEHPAVLNLLDHLEARGITVHRIGVDGEGRLDLEAFARALSPRTALATIMWANNETGTLFPVAQLAQMARAVGLFHTDAVQAVGKIPIDLAATQIDMLSLSGHKLHGPKGIGALYLRKGTPFAPLVRGGPQERRRRGGTENVPGIVGLGAAAALALEELPEEQGRVRALRDRLEQGVLQAGPCRALGVPDGRLPNTTNIAFEHLEGEAVLHNLNKAGIAASLGSACASGSMEPSHVLKAMQVPASALRGAIRFSLSRDNTDDDVDRVLQVLPEITARLRSTVP---A
MKLLIAIIKPFKLDEVREALSEIGVKGITVAEVKGFGRQKGHTELYRGAEYVVDFLPKVKIEVALDDALVDQAIEAISKAASTGKIGDGKIFLCPLEQAIRIRTGETGTEALMIYLDNNATTRVDPEVVEAMLPFFTEQFGNPSSMHSFGDRVGRAVKQARAQVQSLLGAHDSEIIFTSCGTESDSTAILSALRAQ-PERREIITTVVEHPAVLTLCDQLEKEGYTVHRLAVDNRGRLDLDEYRRLLSDQVAVVSVMWANNESGTVFPVVEMAEMAFEAGMFHTDAVQAVGKLPVKLSETRIDMLSLSGHKLHAPKGIGVLYLRRGTRFRPLLRGGHQERGRRAGTENTASIVGLGKAAELAQAHIADENTRVRAMRDRLEEGIQQLPHAFVNGDLDNRLPNTASISFEYIEGEAILLLLNKSGIAASSGSACTSGSLEPSHVMRAMGIPYTAAHGTVRFSLSRYNTPEEIERVIEAVPPIVAQLRKLSPYWGA
MKKIEAIIKPFKLDDVKEKLSELGVKGLTITEVKGFGRQKGHTELYRGAEYVIDFIPKIKIEVVVPDDIVQNVVEAIVGSAKTGRIGDGKVFILPVDEAVRIRTGETGENALMIYMDNVAGTKPDKRVVEKMLPFIEEKYGNPSAFYPLGRESFEAIEEAREHVASLINAKSDNIVFTSCGTESNNLAIKGVAFNSEEGKKHIIISEIEHYSVQNTALKLTNLGFEVTKLKVDETGLVSLEDLRNAIREDTLLVSIMHANPEIGTIQDIEKIGEICKEKGLFHVDAVASCGHVEVDVEKFKCDLLSIASQNFYGPKGVAALFIRDGVKLTPLFDGGFQERGYRSGSENVPAIVGMGEAARIAKEEMHIYAPKMIQLRKKLWDGLAMFDFLHFTGHPEQRLPGHVSFWIEYIEGESLLLSYSLKGVAAASGSACSSNELEASHVLTAVGVPNDICAGSLTFSMSKYNEEKDVDYVLEITPAIVNRLCEMSPYY-K
MKKIEAIIKPFKMENVREALSEIGVSGMTVTEVKGFGRQKGHSELYRGAEYHVGFLPKHKIDLVVPDDLVERAIEVILDNARTGKIGDGKIFVSDIERAIRIRTGEENEEAVMIYLDYSATTPVDPRVAQKMMECLTLNFGNPASSHKFGWIAEEAIDLARNQIAELVNADPREIVFTSGATESDNLAIKGAAHFYSKKGKHIITLKTEHKAVLDTCRQLEREGFEVTYMDPKPNGLLDLDAFKANLRPDTVLVSIMHVNNEIGVIQDIQQIGEICRENKLFHVDAAQSAGKIDIDLQALKVDLMSFSAHKIYGPKGIGALYVRRRVRIEAQMHGGGHERGMRSGTLATHQIVGMGEAFRIAKEEMVEENARILKLRNRLWNGLKDIEEVYLNGDLEQRVTANLNVSFAYVEGESLIMALK--DMAVSSGSACTSASLEPSYVLRALGLNDELAHSSIRFSIGRFTTEEDIDHVVSVVQNAIDKLREMSPLWDH
MVKIEAVIKPFRLTEVQEALSSLGVQGMTVFEVKGFGRQKGHVELYRGAEYKVSFVPKLMVLAVVPDTLVERAVEAIQKAACTGKIGDGKIFLSHIDDVMRIRTKETGPEALMIYLDYNATTPIDPAVARAMLPYIHEHFGNPSSRHAYGVTAWNAVQKARGQIAEMLHCAPEEIVFTSGGTESNNHAIKGIAFANRARGNHIITSVIEHPAVLEVCDYLESLGFRVTRLPVDRHGLVDPRRAEEAITPETILVTVMHANNEVGTIEPIAEIAAIARRHGPMHTDAAQSIGKIPVRVDELGVDLLSVAGHKLYAPKGVGALYVRSGLTLEKFVHGAGHELNRRAGTENVIHIVGLGEACAMVHRNIESFGEHLRKMRDRLENGLRRFSGLRINGHPSLRLPNTSSAGFRGLKADLVLSRLE--NVAASAGAACHSDGVVVSAVLNAMDIPPEYAAGTIRFSVGRATTAEEIDRAVEYIAAAVEA---------S
MKLIIAIIKPTKIDEVQENLRDLGITGATVTEVRGYGRQKGQTEIYRGAEYHIQFVPKLKLEIAVPDEYVESTLDAIQKGAHTDKIGDGKIFVIDMEQAMRIRTGETDREALMVYLDYQATTPTDPRVVEEMLPWFTQNFGNPHSNHAYGWRTEEAVEIGRKQVASLIGADPREIIFTSGATEANNTALKGVARFYKDKKRHIITVVTEHKCVLDTCRHLEQEGFEVTYLPVQQNGLIDLDLLRDTLREDTLMVSVMGVNNEIGVIQPLKEIGAMCKENKFFHTDCAQAVGKIPLDVNDMNIDLMSISGHKLYGPMGIGALFVRRRVRLEALISGGGQERGMRSGTLPVPLCVGLGKACEIAEKEMAAESERLRMLRDRFYKKFNALSEVFLNGDLEQRIPGNLNLSFAYVEGEGLMMGIK--DLAVSSGSACTSASLEPSYVLRALGVEEELAHTSLRLGIGRFTTEEEVDFAVDLIVREVTRLREMSPLWEH
MKKIEAIIKPFRLDELKKGLSDMGVKGMTITEVKGFGRQKGHSEIYRGAEYAVDFVPKVKVEVVIQAEMVEQCIQTILETTKTGEIGDGKIFVMPVEQVLRIRTGETGTEAIMIYLDHNATTAVDERVARVMEPFFRSAFGNPSSSYQEGLDAKRSVENAREKAAKALGAKPQEIVFTSGGSESNNWVIKSLAGSR-PGKGHIITTAIEHPSVLNPCLYYMERGYDVTFAGVDSQGVVDVEEIEKAVRPDTFLISVMHANNETGVIQPISEISRIAKKAGLLHSDAAQTLGKIPVDVNAMGVDFLSVAGHKVYAPKGIGLLYIREGVELEPMILGGGQESGRRAGTENVPMAVGLGTACEFFTGDMTRVTERLSRLTALLFELLSRIEGLVLNGHPDQRLPNCLSVSFPVVTGADLLAAVP--EVRASTGAACHDRSVAVSHVLAAMGVPAEQAKGTVRLSLGIHTNQTEIEKAAKLIANAYEKMTR------P
MKKIEAVIKPFKLEALKEAMAKIGVQGMTISEVKGFGRQKGHKEVYRGAEYQVDFVPKVKVEIIVNEALVDTVVKSIIQSVKTGNIGDGKIFVLPLNEVCRIRTGETGEAAIMIYTDNNATTRVADEVIEEMLPFFGGFYGNPSSMHTFGDRVGKKIRQARQKVADLIHADPDEIIFTSCGTESDNSAVFSALNAY-PDKKRIITSNVEHPAILNLFKYLRDKGYDVVLVPVDKKGDLDLDLLYDSLSDDTAIVSLMWANNETGVIFPIPEIAEKVTEKGLFHTDAVQAAGKIPIDVRAAHVDMLSLSGHKIHAPKGIGVLYVKKGMKFFPYLIGGHQEKGRRGGTENTVSIIGLGKACELAAQQLPIMNTQVKELRDYLQSQLLKIPSVSVNGDLENRLPNTLSIGFDAVEGESILLMLDKEGICASSGSACTSGSLDPSHVLMAMEVPFKSAHGTIRFSLSHYNTKEEMDHIVKTMVSAIETLRAMSPFWKV
MKLVTTIIKPFKLDDVRGALADIGVNGVTVSEVKGFGRQRGHTELYRGAEYVVDFLPKLKLEVACADDQLDQIVEAIVAAANTGKIGDGKIFVTDLEQIIRIRTGESGEEAIMIYLDYLATTPADPRVADAMMGCLTQVFGNPASSHGFGWRAEAMVEDARSEVAELIGADPREIVWTSGATESDNLAIKGAAHFHRERGKHIVTSRIEHKAVLDSCAQLEAEGFEVTYLAPDADGLVSADGVREALREDTVLVSVMHANNEIGTINDIASIGEVTREAGLLHVDAAQSVGKVAIDLQDLQVDLLSLSAHKLYGPKGAGALYVRRRVRLEPQMHGGGHERGMRSGTLATHQIVGLGVAARIAREQMAQEAERLRELRDRLWAGLRRIPEVQVNGGRAPRLPAALNVSFAFVEGESLIMSLS--DLAVSSGSACTSASLEPSYVLRALGLSDELAHSSLRFSVGRFTTEAEIDYAVAQVATAVEKLRELSPAWRH
MKKVEAVIKPFKLEDVKDALAEIGITGMTVSEVKGYGRQKGHSELYRGAEYVVDFLPKIKMVMVISDEMVDQVTKTIVEAARTGKIGDGKIFISDVEKIIRIRTGETDAEAVMVYLDNNATTMCDPLVVEVMQPFFSEMYGNPNSLHKFGSSTHPALSHAIDQVYTALNADKDDIVFTSCATESNNWVLKSVWIDHNGDKNHIVTTEVEHPSVLATCKFLEEQGVKVTYLPVNNQGVVEAHTVRSFITEKTALVSVMWASNETGMISPIDEIGQICKEKGLFHSDGVQAVGKIPVDLQATHVDFVSFSAHKFHGPKGIGGLYIKDSQELTPLLHGGEHMGGRRSGTLNVPYIVGMGKAIELATANIEETMAKIRAKRDRLEDALVELSDTFVVGDRENRTPNTILISIKGVEGEGMLWDLNNGQIGASTGSACASADLEANTVMLAIGADNELAHTGIRLSLSRFTTDAEIDYTISHFKGAVARLRAISSSFAH
MKIVMAIIKPFKLDDVRDALTTLGVHGMTVTEVKGYGRQKGHTEIYRGAEYAVSFLPKLKVEVAVASDLVDKTIEAISAAARTGQIGDGKIFVTSLETAVRIRTGERDLDALMIYLDNNATTAVAPEAIEAMAECMRSGPTNPSSKHKAGECSKESVMQARGEVARFLSCSPPEIVFTSCGTESNHMAILGALALN-PDKKHIVASAVEHPSCLELLRHLEKQGVAVSYVPVDAQGQLDAAAVASSIRPDTALVTVMWANNETGVIFPIEAIAAITKEKGLFHTDAVQAVSKIPVDLKQVPVDLLSLSGHKLHGPTGIGVLFVRKGIKL-PSQIFGHQERARRGGTENVPGIIGLGKAAVLAQKELAEQQVQLAALRDRLEAAVLAVPIATVNGAGAKRVSNTTNIRFGNLEAELLLERLDRAGICASAGAACTSAGTEPSHVLLAMGVDERGALSSIRFSLGRDNTAADIDTLLEVLPGIVNEAAAIA----A
MKKIEAIIKPFRLDDVKTALNEAGVTGMTITEVKGFGRQRGHTEIYRGAEYQVDFIPKIKLEVITDDEMSEKVVSIILEKASSGKIGDGKIFVLPVEGVVRIRTGEKGSAAVMIYLDYNGTTPLDPEVLEAMRPFWETEFGNPSSAHWYGIRPRQAVEAARRQVAGLLGCLAEEVLFTSGGTESNNHAILGMARALRHKGRHIVTSTIEHPAVLEVCQYLEKEGFETTRVAVNELGMVDPAAAEQAIRPDTILVTIMHANNEVGTVQPIAEISERVRARGTMHTDAAQSLGKIPVNVSTLGVDLLSVAGHKIYAPKGIGALYIKKGLALEKFCHGAGQETGRRAGTENVTGIVGLGKACEIATRDLEVNRVHMKDMRDRLHSGISRVADMRLNGHPENRLPNTLSMAFKELEANRLLEEICL-EVAASAGAACHSDTVTLSHVLEAMGVPVEWAKGTLRFSTGRMTTAEEIDRTVEVVAEAVARLRK------S
M----AIIKPFKLEEVRDALTAIGVHGLTVTEVKGYGRQKGHTEIYRGAEYAVSFLPKIKIEVAVASDQVDKTIDAITSAAKTGQIGDGKIFVINLDHAVRIRTGEADAAALMIYLDYNASTPLDPKVAATMRALLDSPFGNPSSGHWASVPAKTILERARGQIAALLGADPNEIAFTSGGSEANNMALKGTFFALRDKGDHIITQATEHPAVLKPLQFLKRLGANVTVLPVDRNGLVDPDAVRQAITPHTILITVMHANNETGAIQPIEAISAVARDHGRFHTDAAQSVGKIATRVDDLGVDLLTIAGHKLYAPKAIGALYIRQGTPIEPLIHGAGHENGRRAGTESVLLAAALGKAAELAS-DLEPQ-KRVRALRDRFWQQLRIFGNVAINGPENGCLPNTLNVAFVGRVGADVLSELK--GVAASTGSACHAGRIELSPVLAAMGVSEQVGMGAIRFSLGRGTTDEEIDAVIARLAEMRS----------P
MKFIMAIIKPFKLDDVREALTGLGVEGMTVTEVKGYGRQKGQTEIYRGAEYEIHFLPKVKVEVAVSDEQAERTVEAISAAAGTGKIGDGKVFVVDLEKAMRIRTGETDDQALMIYLDNNATTQVDPEIVAEMLPYFTEQYGNPSSMHQFGNKVGHAIKTARGQVQALLGAHDSEIVFTSCGTESDSTAILSALKAF-PKRQEIITTTIEHPAVLELCKHLEKEGYTVHYLKVDGKGRLDLDVYKSLLSPNVAVVSVMWANNETGTLFPVEEMAELAHAANLFHTDAVQAVGKVPIDLKSSKIDMLSLSGHKLHAPKGVGVLYLKRGTRFRPLLRGGHQERGRRAGTENAASIVGLGLACALAMKHMAFENTEVKALRDRLQAGILAVPSCFVTGDPDNRLPNTLNIAFEYVEGEAILMLLNKDGIAASSGSACTSGSLEPSHVMRAMDIPFTAAHGTIRFSLSRYNTPQEIEKVIDVIPTIMTKLRKLSPYWGS
MKKIEAIIKPFKTEPVKEALMTAGVEGMTLSEVKGFGRQKGHSEIYRGTEYTVDFLPKTKFEIVIADDRAQRAVEAILGASKTGKIGDGKIFVTEVEEAVRIRTGERGMEALMIYLDYNATTPLCEDAREEMLPYLDRHFGNPSSVHSAGREARAAIDDARDKLAALLRVKPHELIFTSGGTESCNLAVLGLARCRSSGGAHVISNKTEHHAVLNALEHLEKENFEVTWLNVSRDGIVDLDQLAESIRPETRLVSIMTANNETGVIHPIREISEICRDRGLLHSDMVQSFGKSDIDLS--LVDSASFAAHKFYGPKGAGFLFLRSGLSIQPIMFGGAHENERRPGTENVAAIAGMAAAAEWALRDREDEQKREARLRDELWKRIASFLAAKQNGDSIPRLANTLNVSFSGFDSETMLMALDLQDVCASSGSACMVGSVVASHVLLAMGLPMERASSAVRFSLGKQTTAQEIDGAAKAIGRIIERLMKASSAY-A
MKLISAIIKPFKLDDVRAALSEIGVSGMTVTEVKGFGRQRGHTELYRGAEYVVDFVPKTRIEVAVSDGLVDQVVEAIIGAAKTGKVGDGKIFITELERVLRIRTGETDDQALMIYLDYAATTPVDARVAEAMIECLRPAHGNPSSNHAYGRRARALVEKARAQVAAAINARPEGIVWTSGATESNNLALLGVARFHDQGGRHIVSSRTEHKAVIDPLKQLEREGFAVTWLKPGPDGIIQPEQVAEALRADTRLVSLMHVNNEIGVIQDIAAIGALCRERGVLHVDAAQSAGKLKLDVEAMQADLLSLTAHKVYGPKGIGALYVRRPLGLQPLMHGGGQEMGLRSGTLATHQIVGMGLAFELAESERKTDVDRIAALCERLWQGIEAVGGIELNGHPQRRVANLLNVCFHGVEGESLQFALR--ELAVSAGSACATASESASYVLRALGRSDQLAQSSLRFSLGRFTTEREIDAAITAVKREVARLRALAP---S
MKKIEAVIKPFKLDDVKEALNEIGIQGMTISEVKGYGRQKGHKEIYRGAEYVVDFIPKIKIEIVVEADRAEQVVQKIREAANTNKIGDGKIFVLPVEEAVRVRTGETGRDAVMIYLDNNATTKVAPEVVDAMLPYMSEYYGNPSSMHSFGGDVAAEIKQARENIARLIGASPDEIIFTSCGTESDGTAIRAAIESN-PDKKHIITSRVEHPAIKNLYETLSKKGYRVTFVPVDNLGRLDLDYFYQHLDDETAIVSLMWANNETGVIFPVEELSREVKDRGVFHTDAVQAAGKLRIDVQATGIDMLSLAGHKFHGPKGIGVLYVRKGTKFSPYMIGGHQEHGRRGGTENVAAIIALGKAAEMAVEHLAENGERVGKLRDRLETTLLQIPQSMVNGDREHRLLNTSSIAFEYVEGEAILLMMNEHGICASSGSACTSGSLEPSHVLRAMGVPFTAAHGSIRFSLSRYTTDEEIEVVIEKMPPIIERLRGMSPFWKN
MRKIEAIIKPFQLDEVKDALNLLGVTGMTISEVKGFGRQRGHKEVYRGAEYQVDFVPKIKIDLIVSREMVDQVVGAIAGKANTHKVGDGKIFVIPLENAVRIRTGESGRDAIMIYLDYNGTTPHDPEVIAAMRPFLEVEFGNPSSSHWYGIKPRQAVEAARRQVAGLLGCRPAELFFTSGGTESNNHAIKGLARALKHKGRHIVTSAFEHPAVLEVCRYLAGEGFETTYVPVDGQGMLDPLAIASAVRSDTILITIMHANNEVGTVQPIAAIAAMARARGVMHTDAAQSLGKIPADVRDLGVDMLSVAGHKLYAPKGIGALYVRQGVQIEKFCHGAGQEKGARAGTENVLEIVGLGKACEIAARDLAANMTHMQAMRDRLHQGIARLPEVRLNGHPDLRLPNTLSLAFRGMEANRLLEEIGL-EVAASAGAACHADSVTLSHVLEAMQVPMEWAKGTLRFSTGRLTSSADIDRAIEVVVGAVQRL---------
MKKIEAIVKPFKLDAIKEALSETGVDGMTACEVKGFGRQKGHTEIYRGSEYTVDFLPKVKLEVVVPDELVDVVVRTIIDTARTGKIGDGKVFVLPLDAVHRIRTGETGEQAVMVYLDYNATTPLAPEALETMLPFLHGGYGNPSSIHAAGREARAGIDDAREKLAALLGVKGHEIIFTGGGTEACNLGVLGIARAHLPRGRHLITTATEHHAVLHACQHLHHEGYELTILPVDASGRVDPQDVARAIRADTTVVSVMHANNETGVLQPIEEISALCRERKFFHTDAVQTFGKIPVRPAELGAAAVSIAGHKFYGPKGVGALYLRSGIATARTLHGGAQENTRRPGTENVAAIVGMVAAAEKALAAGIADQPRQAALRDRLWAGIQVEPRAIRNGAADDSLGNTLNVSFPGVDGEALLIGLDLEGVCVSSGSACMVGSVQPSHVLIAMGVAPAVASSTVRFSLGLATTEADIDHCLRALASVLARQAAF-----A
MKKVEAIIKPFKLDEVKDALVEIGIGGMTITEVKGFGQQKGKTEIYRATEYVIDFLPKIKIETVVKDSEVEKVVQTILKSAQTGKVGDGKIFIYNVEETVRIRTGERGESAIMVYLDHIATTPVAQEVLEAMLPYFREIFGNPTSLHSFGQQAKKAINHAREQIAYFINASPEEIVFTSGGIEANNLAIKGIAKSYEKKGRHIITTPIEHHSILHPCKNLEKEGFEVTYLEVDKYGFVNPEQLEEAIRPDTILISIGHSNREIGTIQDMKNLVSIAKAKNIFHSDIAPSCGHTPIDVQELGIDAASFTAHLMYGPKGVGALWTKKGIKVKPLIEGGVQERGVRAGTENVPGIVGFGAAAELAMKEMDDRVKRLSSYRDKVRKALENLDMIEFTGHPTQRLPHHLSVIVHLIEGEAMLLRLDLQGIETASGSACVSTALKQSHVIAAIGIPKEVSNGSLVFSFGRDSTNEDIDYVAREFPKVIKKLREISPFNRK
MKKIEAIIKPFKLEEVKDALAEVGIEGMTVVEVKGFGRQKGHTEIYRGSEYTVDFLPKIKIELVTTDALVETAVSAIVKAAKTGKIGDGKVFISTVEDAIRIRTEEKGEKAVMYYFDNNATTQVAPEVVEAMIPFLRDFWGNPSSAYQFGKQVARHVESAREKVAALINADPREVIFTSCGTESNNSAIHSALVSQ-PGKRHVVTTAVEHSANIKFCAYLEKRGYDITLLPVESDGSIDIHLLEKSIRPDTAIVSVMWANNETGVIFPLEEIAAICRSKGPCHTDAVQTPGKLKIDVADLGVDYLSLSAHKLHAPKGIGMLYVKKRARYQPYIIGGGQERGRRGGTENVANIVAFGRAAELAMATLNDENTRVRAMRDRMEKTILTIPNTVRNGSFDSRLPNTSNIAFDSVEAEAILLMLDQASICVSSGSACTTGSLDPSHVLTAMGLTPSRARGSIRFSLGVYNTNEEVDYLLKHLPPIISRLRAISSSTAK
MKKIEAIIKPFKLEDVKDALSNIEVTGMTVHEVKGYGRQQGHSELYRGAEYVVDFLPKIKLDIVVADENVDKVIATIMEAAKTGKIGDGKIFVSEIERVIRIRTGEQNEDAIMVYLDNNATTIVDPKVFAEMVPYFCQMYGNPNSLHQFGSESHPALRAAMDQLYAGINADDDDIVITSCATESNNWVIKSIYNDTNGDKNHIITSEVEHPAVGASCKFLESLGVNVTYLPVNSDGVINVEDLKNAITDKTALVSIMWANNETGMIFPIEEIGAICKERGLFHTDAVQAIGKIPVDVQKANVDFLSFSAHKFHGPKGVGGLYIRNGQTLSPFFHGGEHMGGRRSGTLNVAGIVGMGKAMEFAVEALDFEKNNVRRLRDKLEDALLQIPETFVVGTKEQRVPNTILISVKGIEGEAMLWDLNQNGIGASTGSACASEALESNPVMEAIGAEADLAHTALRLSLSRFTTEAEIDYAIEVINKAVLRLRAISSTYAL
MKQVTAIIKPFKLDEVREALSELDISGLTVTEVKGFGRQKGHTELYRGAEYVVDFLPKIRLDIIVTADRCDAVIEAIIRAAQTGKIGDGKIFVTPVEQVIRIRTGETGAAAIMVYLDYAATTPLDARVLEQMMPWLTTQYGNPASTHAYGWDAEEAVERARVQVATLVQAHPREIVWTSGATESNNLAIKGAALAYAEQGKHLITVNTEHKAVLDTFAYLETQGFEVTYLAVNTEGLITLDQLKAAIRPDTTLVSVMAANNEIGVIQDLEGIGAICAEHNIFHIDAAQGAGKIDLNVDTIQADLMSFSGHKLYAPKGIGALYVRRRVRLAAQIHGGGHERGFRSGTLAPHQIVGMGAAFELAQQEMATEQAHIQTLRDQFWQQLQQLPNIHLNGSLEHRLPNNLNISFEGIEGEALMMSLT--GLAVSSGSACTSASLAPSYVLMALGRSPQLAHSSLRISLGRQTTQQDLDTALSEIVTQVRRLRALSPVWQL
MKQVSAIIKPFKLDEVREALADIGVSGLTVTEVKGFGRQKGHTELYRGAEYVVDFLPKLRIDVVLPATMVDTAIDAIIKAAFTGKIGDGKIFVSAVEQAIRIRTGESGIDALMVYLDYSATTPVDPRVVQKMVPWLYEQFGNPASSHAYGWDAEEAVEAARAQVAQLVNADPREIVWTSGATESNNLALKGAAHFHAGRGKHIITLKTEHKAVLDTCKELEREGFQVSYLDVQENGLLDLAAFQTALRDDTTLVSVMLVNNEIGVIQDIAAIGAICRSKGVFHVDAAQATGKVAIDLQTLDVDLMSFSAHKTYGPKGVGALYTRRRVRIQAQIHGGGHERGLRSGTLPTHQIVGMGEAFRLAGLEMAAENERIQGLRDRLWAGLSHIPDIFLNGDLNQRVPHNLNLSFSHIEGEALIMGLK--GLAVSSGSACTSASLEPSHVLRALGRSDELAHSSLRLSMGRFTTQQDIDFTIALITAQVDRLRQLSPLWEY
MKLVMAIIKPFKLEEVRQALDGLGVEGLTVSEVKGYGRQKGHTEIYRGAEYEVNFIPKIKIEVVVADEQADKVIEAISSTAKTGQIGDGKIFVSTIEHTVRIRTGETDADALMVYLDNNATTRLDPAVLAEMLPFFTQHFGNASSIHGFGKEVGAAIHQARDQVRALIGAQSHEIVFTSGGTESDNTALLSALETQ-TGRNEIVTSAVEHPAILALVQHLQRRGITVHVIGVDGKGRLDIDAYRAALGPKTAITSIMWANNETGTIFPVAELARLAHEVGLFHTDAVQAVGRIPIDVKAADIDMLSLSSHKFHGPKGIGALYIKKGVPFHQLVRGGKQERGRRAGTENAPGIVGLGKAAELALRRLQGGGERVRQIRDAFEAASLRIGGAFIAGDIENRLPNTSNIVFDRAEGEVILLELDKAGIAASSGSACAAGSTEPSHVLRAMKVPYAAALGAIRFSFAHTSTDEDLGRVLAKLPAIVEKAREASGFAAR
MKIVMAIIKPFKLEEVRDALTAIGVHGLTVTEVKGYGRQKGHTEIYRGAEYAVSFLPKIKIEVAIASNQVDKTIEAITSAAKTGQIGDGKIFVIALDHAVRIRTGEADAAALMVYLDANATTAVDPRVVEKMLPLFTETYGNPSSKHGFGEAAGVALRRAREQVKSLLGAQAAEIVFNSGGTEGANAAIMSALEAS-PRRREIIISAVEHPAVLALCAWLEKKGIRIHIIPVDREGWLDLAAYKAALSERVAVVSIMWANNETGVIFPVPELAEQAKEFGLFHTDAVQAVGKLPIDLKSTEIDMLSLSGHKFHAPKGIGALYLRNSVRFKPQLKGGHQERGRRPGTENMPGIVGLGAAAELAAAHLEEENIRVRALRDRLEQSILQVGNCVAVGSGAERLPNTSTIAFSYIEGESIVLLLDRAGIAVSMGSACSVGSFEPSHVLTAMHVAKEAVRGAVRFSLSRDTTDADIDRAIAAVPPIVAKLRAISPFGSV
MKLVTAIVKPFRLDDVRNALGEAGVQGMTVSEVKGFGRQRGHTELYRGAEYVVDFLPKAKIEVAVADERVEAVIEAIINSAKTGKVGDGKIFVTTLDEVWRIRTGETGDSALMVYLDHAATTRVAPEVVAAMNDCLRDAFANPSSLHIAGRTAAAKEREARTTVAGLLNVAPRDLIWTSGATESDNLAIIGGARFRAHRGRHLITMRTEHKAVVDAFRALEKEAFEVSWLSPGPDGMLDLAELVDAFREDTQLVSVMHVNNETGVVQDIAAIGQLCRERDLFHCDAAQSVGKLPLDLAELPIDLLSMTAHKFHGPPGIGALYIAPGCSVQPLLFGGGQQRRLRPGTLPIPLIVGCGAAAGLAAERHDDDLRHVRGLYQQLWSELQGVPGLHLNGNAHSHYPGILNVSADGVEGESLRLLLE--PLCVASGSACNSQSAEPSYVLRALGRSAELAESAIRFSFGRETRPADIEFASLTYRQAIGRLRALLPA--R
MKIVMAIIKPFKLEEVRDALTGIGVHGLTVTEVKGYGRQKGHTEIYRGAEYAVSFLPKLKIEVAVASDLTSSVIDAIAAAARTGQIGDGKIFVVPLEKAVRIRTGETDVDALMAYLDNNATTRVDSRVVEAMLPFLTEHFGNASSMHAFGAAVGGAVRAARGEVQALLGAHDSEIVFTSGGTESDNTAILSALEVS-PRRREIVTSAVEHPAVLSLCSHLEKRGIKVHVIPVDGKGRLDRAAYSAALSERVAVVSIMWANNETGTIFPVADLAEEAKAHGMFHTDAVQAVGKVPIDLKATAIDMLSLSAHKLHAPKGVGALYLRRGLRVRPLLRGGHQERGRRAGTENIPGIVALGAAARIAAEGLAADAIRVGALRDRLEKGLLRIPHCFVTGDPDHRLPNTANVAFAYIEGEGILLLLNRAGIAASSGSACTSGSLEPSHVLRAMKVPATAAHGAIRFSLSRETTGEEVDRVLEAMPGIVGKLRDLSPFWSA
MKKIEAIIKPFKLESVKEALNEIGISGMTITEVKGYGRQKGHKEMYRGAEYVVDFNPKIKIELVVAADLVEKVMETIREAALSGKIGDGKIFIIPVEDVLRVRTGERGADAIMIYMDNNATTRVAPEVVDAMMPFLTECYGNPSSMHNFGGQVGSAVQKARGQVAELIGAEPTEITFTSCGTESDSTAILSALQAF-PEKRHIITTRVEHPAIKHLCENLDRHKHRVTRLQVESDGTLDLASYEEALAEDTAIVSVMWANNETGVIFPVEKMATMAKERGLFHTDAVQAVGKIPINLKDLDIDFLSISGHKLHAAKGVGVLYVKRGTPFVPFLAGGHQEGGRRGGTENVASIVGLGKACELAGKMMEEENTRVRALRDRLEEGLLTVPKSMLNGHKTDRLPNTTNISFEFVEGEAILLHMNMYNICASSGSACTSGSLEPSHVLRAMGVPFTAAHGSIRYSLSVYNTEAEVDFVLEKMPPIIAELRELSPFWEE
MKLITAIIKPGKFDDVKNALRAAGVKGMTVSEVSGVGRQGGHIEVYRGAEYPIDLIDKIRLEILAENKDVDSVINTIVKAASTGSIGDGKVWSTPVDNVVRVRTGEKGEAAIMIYLDYNASTPIDTSVRDAVVPYLEKAYGNPSSTHWAGIPARQAIDDARSKVADLFGCSHDEIVFTSGGTEANNHALKGVFFANGARG-HFITSAVEHPAIVEPLRFLETLGAEITIVPVDRFGMVDPADVLDAIKSDTLLVSVMHANNEVGTIQPIKEISAICRNAGLLHTDAAQSVGKIPSGVNELGVDLMSIAAHKFYGPKGIGALYIKNRIRLESFMHGAGHEAGRRAGTENIPLVVGLGQAALLAK-DLEPM-FRVAQLRDLFWSRLIVFDEIVLNGHPEQRLPNTLNVSFLGHVGAEVLAAMP--EVAATTGSACHSGSVEMSPVLKAMNTPEDVAAGTIRFSLGRMTRDSDIEQVVGRLKNII-----------G
MKKIEAIIKPFKLEDVKGALTDIGAEGMTVSEVKGFGRQKGHTEIYRGSEYTVDFLPKVKLEIVTTDALAEKVVEAIIAAAKTGKIGDGKVFVYTIDKSYRIRTEEEGDASVMIYLDNNATTRVDPAVVDEMLPYLTELYGNPSSGYRFGQQVGKALDKARERVAHLIGCEPGEVIFTSCGTESTNAAINSALLMD-RDRQHIVTTRVEHSATLKHCETLAKQGHEVTWLGVDEKGQIDLHELEKAIRPDTAIVTVMWANNETGVLFPIHEIAEIVRKKHLFHTDAVQAVGKIPLNLAESKINFLSLSGHKLHCPKGVGVLYVNKRTKFAPYLIGGGQENGKRAGTQNVPSIVALGKACEVAGHNLHHEKTVVRKLRDEFEKGVLQIEGAHVNGDTEHRLPNTSNLAFEGIDSEGALMLLDQNHICCSSGSACTTGSVHASHVLKAMGLSDERARASLRFSFSRFNTHAEVEKALEIMPKVIGKLRRIA----A
MKEVVAVIKPFKVDEVKDALSKISINGMTISEVKGFGRQKGHKEVYRGAEYQTDFVPKVELKICVADDQAQAVVDTIVKTAKTGKIGDGKIFVLPVENVVRIRTGETGTEALMIYTDNNATTRVADEVIEEMLPYLGQFYGNPSSMYGFADMVNKKVQQARTQVADLINADPGEIIFTACGTESDNAAVNAAISAF-PHKKHIITTAVEHPAIRSLCFHLQKKGYKVTFVPVDKKGRLDLDTLYKAMSDDTAVISVMWANNETGVIFPIDEIAQKAKEKGWFHTDAVQAAGKIPIDVKAAGVDMLSLSGHKIHAPKGIGALYIKNGIKFSPFLIGGHQEKGRRGGTENTASIIALGKACELAKAHLPLMDTQVRAIRDYLETRLLAIPATSVNGDRENRLPNTLSIGFDAVEGESILMLMNQAGICASSGSACTSGSLDPSHVLMAMQVPFKSAHGTIRFSLSHYNTKAEMDTIVQTLIPAIDKLRQISPFWKV
MKLISAIIKPFKLDDVREAIAEVGVDGLTVSEVKGFGRQKGHTELYRGAEYQVDFLPKVKLEIATSSENVDRIIEAISSAAYTGKIGDGKIFVYDLSNVVRIRTGEMDAEAIMAYLDNNATTQVDQAVLQEMLPFLSEFYGNPSSIHRFGSQVGQAIEQAREQVQKLIGAHSSEVIFTSCATEASATAILSAVEAY-PKRKEIVTSVIEHPATLQLCQMLERKGYTIHWIGVDQRGRLDMEAYKAALSENVAVASFMWANNETGSLFPIRGMAELAKQHGVFHTDAVQVAGKLPIQVADSGIDLLSISGHKFHAPKGIGAMYLRRGAKFRPLLRGGHQERGRRAGTENSSGIVGLGKAAELAMQSIEQDSARIKLMRDRLEMGLLRVPNCFVTGDPKHRVPNTSNIAFEFVEGESILLMLDQHGIAASSGSACTSGSLEPSHVMRAMDIPYTAAHGAIRFSLSRFTTEAMVDQVLAVLPGIVEKLRMLSPYWDA
MKYISAIIKPFKLNEVREALSAAGVNGMTVTEVKGFGRQKGHTEIYRGAEYLVDFMPKMKIEAAVTDDQYALAIEKIKQAAHTGQIGDGKIFVFDLAEVIRIRTGESGSDAIMVYMDNNATTRVAPEVVSEMMPYLTDFYGNPSSMHTFGGQVGQALKTARKRVADLLGADPEEITFTSCGTESDSTAILSALQAY-PDKRHIITTRVEHPAVKNLCDTLDTHKHRITRLKVDPEGMLNLEEYEAALSEDTAIVSVMWANNETGVIFPIAEMARMAKERGLFHTDAVQAVGKIPINLKELDVDFLSLSGHKLHAPKGVGVLYVKRGTIFTPFLTGGHQERGRRGGTENVASIVGLGQACLLVAEKMTEENTRVKMLRDKLEDGLLTVPKSLLNGHKTERLPNTCNISFEYVEGEAILLHMNKHNICASSGSACTSGSLEPSHVLRAMGVPFTAAHGSIRFSLSIYNTEEEIDFVLEKMPAIIESLRQMSPFWPD
MKKIEAIIKPFKLDDVKEKLETIGIQGITVSEVKGLGRQKGHTELYRGAEYVIDFLPKVKIELIVADSAVEDAINVIMETARTGRIGDGKIFVLPVERVVRIRTGEANEDAIMIYLDSNASTPVAPEVLAAMQPYLEDHFGNPSSQHWASSGAKDALEAARGQVANLLDCDPTEVVFTSGGSEANNHAIKGVYFALRYQGNHIITSAVEHPAVLEPCRFLESLGARITRLPVDGYGMVDPEQVRRAIDKDTILISIMHANNETGTIQPIEAIGEIARAAGLFHTDAAQSVGKIPTVMDALGVDLLSVAGHKLSAPKGVGALYIREGTPIVPLVHGAAHEAGRRAGTENVLLNVALGAACELAGEWTG--AAEMIAMRDEFWQHLQQFGNISLNGHPTERLPNTLNVNFHGAIGAEILEQMP--EVAASTGSACHAGAISLSPVLEAMGVPVSAGMGAVRFSLGRNTKYAELQRVLELLTQVVNTHNP------T
MKLISAIIKPFKLEEVRQALLDYGVEGLTITEVKGFGRQKGHTELYRGAEYTIDTLPKIKLEIIADSAKVNEIVDVISKSANTEKIGDGKIFITNVEEVIRIRTGETGTDAIMVYLDYASTTPVDPRVADKMCQFLTPDFGNPASSHKYGWRADEAVEEARSHVANLVNCDPREIVWTSGATEADNLAVKGIARFYKSKGNHIITSKIEHKAVLDPCRQLEREGFEVTYLEPNEGGIITPEMVDDAIKDSTILVSIMHINNELGTVNNIEEIGEITRSKNFFHVDAAQSTGKTKIDLTNMKIDLMSFSAHKTYGPKGIGALYVRRRVRIEALIHGGGHERGMRSGTLPTHQIVGMGEAFRIAKLEMDDDLKKIQKLHDMFLKELDSIEHVYLNGDIENKVPNILNVSFNFIEGESLIMGLK--DVAVSSGSACTSASLEPSYVLRALGRKDELAHSSIRFSFGRFTSESEVLSTLNTLKNVVERLRELSPLWEH
MKQITAIIKPFKLDEVREELSEIGVNGLTVTEVRGFGRQRGHTELYRGAEYVVDFLPKVRIDVVVTKDQVDACIEAIIKAARTGKIGDGKIFVTNVEKVIRIRTGEQDALAIMIYFDYSATTPVDPRVVDAMVPWLYEKFGNPASSHAFGWEAEEAVEQARQHVADLIGADSREVIWTSGATESNNLAIKGIAQFYQSRGKHIITVKTEHKAVLDTMRELEREGFEVTYLDVQSNGLLDLEVLKAALRPDTILVSVMWVNNEIGVIQDIEAIGELCRANKVFHVDAAQAAGKVDIDLNKVKVDLLSLSAHKAYGPKGIGALYVRRRIRLEAQMHGGGHERGFRSGTLATHQIVGMGEAFRILKEDMAKDNERIRALRDRLLQGLSEIEEVYINGDMEHRIGANLNISFNYVEGESLMMAIN--DLAVSSGSACTSASLEPSYVLRALGRDDELAHSSIRFTLGRFNTEEEVDYAIELIKKQVAKLREMSPLWDH
MKKIEAIIKPFKLDDVKDALHEVGVLGLTAVEVKGFGRQKGHTELYKGAEYVVDFLPKVKVEVVVDDEMVTRVVDAIVRAARSGKIGDGKIFVLPVDEAVRIRTGERGSDALMIYLDHNATAPLLPEVVDAMVPYLREHFGNPSSAHVYGRQAKAAVDQARARVAVLLGAAAEELFFVAHGTEANNLAIRGVLAAL-PEKRHVVTCVTEHPATTEPCRQREKQGGQVTWLPVDGEGRIRVSEAVAALRSDTALVTLMHANNETGVLQPIAEVAREARARGLLHTDAAQSVGKLPVSVEGLGVDLLTVVGHKFGAPKGVGALYVRKGTPVRPVLLGAGHERGLRPGTENVASIVGLGVACEVALRTVETEAARVRGLRDELWERLRRVPGLALNGHPVERLPNTLNVRFPGVSGSALLTATP--EVAASTGSACHAGEESASSIITAMGVEPSAALGSVRLSLGRMTTQPDVVAAAEALAAAWKRLAR------G
MKQVIAVIRSTQLDKVKEALVNAGIVGMTVSNARGFGRQKGQTQKYRGQTYKVDFLPKIRLEVAVADNQVDLVVKTITDAAYTGEIGDGKIFVLPIDAVYRIRTGERDDVALMIYLDYSATTPTRPEAIALMQQVLTEQWGNPSSLHVWGNRAATVLERSRVQVARLINAPEESIVFTSGGTESNNLAIMGIAHQY-STPQHIIISRVEHSAISEPARLLEQWGWEVTRLPVNVFGQVNPTDLQIALRSNTVLVSIIYGQSEVGTLQPIAQLGQIVRNHGLFHTDAVQVAGRLPIDVQQLPIDLLSLSSHKLYGSQGAGALYVHPGVELVPLLGGGGQEGKLRSGTQALPTIASFGIAAELSAQELPTETPRLIRLRDRLFDQLSDVPELVVTGDRIHRLPHHVSFCLETLNGKVLVRQMNLAGIGISAGAACSSGTLKPSPILLAMGHSDRAAKSGIRLTLGRYTIEEDIDWTAMVLKQILARLQPQKQP--V
MKKVEAIIKPFKLDDVKDGLSELGAKGLTVSEVKGFGRQRGHKEVYRGAEYQVDFVAKIKIEVVMESDLVPEAVKIIQEKGRTGQIGDGKIFIMPVEEVIRIRTGETGKEAIMIYLDHNGTAPIDAAAVSAMKPFMEKHFGNPSSSHLLGQRAKRGVARAREEVADLLGCQPDEIIFTSGGTESNNMVLKGIVDLKYPEKFHLITSAIEHPAILNPALFLSELGVRVTILPVDGKGFVDPDRVKKAILPETALISIMLANNETGAIQPIEEIAEIARDHHPLHTDAAQAVGKISVSVDELKVDFLSVAGHKLYGPKGVGALYMREGTTLTPLMHGAGQENGKRAGTENTILSVGLGAACRVARKRVAQDEKNIRFLRNLLQTLLFGVDDLVLNGPEKKRLPNTLNVSVPGLDGGQILSGIP--DIMASTGAACHDRRVTLSHVLSAMGVSLRVGMGALRFSLGRSNTQEEIEAAAEAVIGQIKRMRDEK----S
MKKIEAIIKPFKFEEVKEALVLAGIQGMTVTDVKGFGRQKGHVEIYRGSELEVLFIPKIKIEVVVPDSLVEKVVKVIQEKAYTGNVGDGKIFIIPVEDAVRIRTKEKGEQAVMIYLDYNATTPLEPRVKEEIIRTF-EEFGNPSSSHSYGKNARKIIETARKKVAELIEAEPEEIIFTSGGTESNNLAIFGRALCF--SKGHIITSSIEHPSVLNPCRQLLRMGYDVTFLPVSPGGIVDPEDVKKAIKKDTILVTIMHSNNETGIIQPIKEIGEILLEKEPFHTDCAQSIGKVPVSVNELPVTMLSLAGHKFYAPKGIGALYIRKNFIIKPVLLGASHEKGLRPGTENTAYIAGLGKASEIISQEFSQITEHLHHVTEPLLNGLL-IHNVKFNGKKAPRLPNTINISIKGILADEFVERLS-GKVAISSGSACHAGTRKPSHVLLAMGVSPEDALSSIRISTGKFTTVDEVMETIEIIKQEL-----------E
MKLVTAIIKPFTLDDVKAALEQIGVLGMTVSEVQGYGRQKGHTEVYRGAEYSVDFVPKIRVEVLADDATGDKVVDAIVEAARTGKIGDGKVWVTPVETVVRVRTGERGTDAIMVYLDHNATTPVDPRVTAACLPYLTEHFGNPSSGHTYGHRARRAVDTARASVAEFLGCAPGEVVFSGSGSESDTLAIRGAALAARERGDHVITQLTEHPAVIAACDALRRHGFRVTELPVNGHGLVDPAALAAALTDRTVLVSIMHANNETGTVQPIRELAALTHTRGLFHTDAAQSAAKLDLSVRDLGVDLLTIAGHKMYAPKGVGALYVRQGLDLEPTIYGGGQESGRRGGTENVALIVALGAAARLAMDDHSAP-QRLQHLRDLLHTLLDNLPGVHLNGHPTHRLPNTLNLSIDGTLGAALLAAVP--GIAASTGSACHEGETRPSAVLTAMGHPPGRALAALRLTLGRSTTAEDIQHAATQLTAAA-----------S
MKKVEAIIKPFKLDEVKDALNEVGIKGMTVTEVKGFGRTGGKREVYRGSAYVVDFVPKVKVEIVVPDSLVVSVIEAIENAAKTGRIGDGKIFVSPIEESVRIRTGERGEAAVMIYMDHHATTPVDERVLEAMLPYFGARFGNAASVHAHGKEARDAVETARAEVAALMGASPEELIFTSGATESDNLAIAGTARGRALEGKHIVTVSTEHKAVLDTCSALEREGWRITRLDVDERGWVCADAVANALRDDTVLVSVMLANNEVGVAQDLFAIGALTRAHGTFHCDAAQGLGYLPFSVEEMNIDLASSSAHKMYGPKGVGALYVARALQLLPQMHGGGHERGFRAGTLNVAGIVGFGAAASIMQREGHAEAERIAALRDTLERRLGSIDEARINGAGAPRHPGNLNMSFGYVDGPALLLRLC--EVSVSSGAACSSAEAGPSYVLEAMGVPADWSAASVRFGLGRDSSLADVEQVAEATITTVEELRARSPLWAW
MKLVTAIIKPFTLDDVKAALEQLGVLGMTVSEVRGYGRQKGHTEVYRGAEYAVDFVQKVRIEVLTDDAAVDKVVEAVVDAARTGKIGDGKVWVTPVDTIVRVRTGERGTDALMIYLDYNATTPVDPAVTDAMLPLLTSAFGNPSSDHHYGTQPRAALTRARAQVAALAGASAEEIVFTGSGSEADNLALRGVVLASGVDRPHVITQRTEHPAVLHACEALRRHNADVTLLPVDSEGLVEPADLAAALTERTVLVSIMLANNETGALQPIGELSRVTRERGLFHCDAAQAVGKIPVDVTELGIDLLTVVGHKMYAPKGIAALYVRAGVRLEPLVYGGGQERGSRAGTEPVAMAVGLGAAADLAATDLASGGHRIRQLRDRLHASLAGLPGVTLNGPLDARLPNTLNISIDGILGHDLLAAQS--GIAASTGSACHSGAHEPSPVLTAMGLGTSRSLAALRLSLGRWSSEEDVDRAAELIVSAARAVAT------R
MKKIEAIIKPFKLDEVKDALAEVGVQGMTVTEVKGFGRTGGKKEVYRGSAYVVDFVPKVKIEIVVPDELVHDVLDAIEKSAKTGRIGDGKIFVSPIEEAVRIRTGERGKDAIMIYLDYNATTPLLPEVVDAMLPYLREHFGNPSSGHVYGARARNAVDHAREQVATLLGCEADEIVFTSGGTEANNLAIRGVTEAF-ESKSHVVTTVIEHPATARPCMWLEKHGRSVTRIGVDGEGRARLDEAREAIDGDTALVTVMHSNNETGVLQPIAELARRAHDAGLIHTDCAQSLGKVPVDVRELAVDLLSVAGHKLYAPKGVGALYVKRGTPLVPFALGASHERGLRPGTENVASIVGLGAACEAVGRDLESAAERMKTLRELLWEKLADIPSLALNGHRELRLPNTLNLRFPRISGSALLEGAP--EIAASTGSACHEGHESASAVILAMGVEPEEALGSVRLTLGRSTTDDDVTRAADALVKSWRRLTR------D
MKLITAVIKPHRLDEVKNALQAFGIQGLTVTEASGYGRQRGHTEVYRGAEYTVDLVPKVRIEVLVSDEDADELIEVLVKAARTGRIGDGKVWSIPVDTAVRVRTGERGPDALMTYLDYNATTPVDPRVVEACLPYLARHFGNPSSGHVFGHVARDAVASARGQVADLLDCAPEEVVFTGGGSEGDTLAVCGAALARRDRGDHVITQATEHPAVLAACDSLVRHGFRVTRLPVDRHGLVDPNDLRRALTGRTVLVSIMHANNETGTVQAVAELAAIAHAGGVFHTDAAQSVGKIPVSVRELGVDLLTVAGHKLYAPKGVGALFVRRGLALEPVVHGGGQERGLRAGTENVPYAVAMGVAARLAAEALPGEPERLRRLRDELHADLDRLPGVHLNGHPEQRLPNTLNICVDGTVASELQAALS--GVAASAGSACHEGDESPSPVLTAMGLPAGRATSALRLSLGRWTGEEDVRRAADQVAAAVGLTDR------A
MKMLTAIIKPFKLDDVHEALMEIGVPGITISETRGFGRQKGHTELYRGAEYVVDFLPKIKIELALSDDMVEAAIDAICKAAYTGKIGDGKIFVYELQQVVRIRTGEVGVDALMIYLDYMATTPVDPRVIEKMMKYLGPHFGNPASTHVYGKVAAEAVERARAQIAEVIHTTPQEIVFTSGATEADNLAILGAARFYQRKGRHVITMRTEHKAVLDTFHQLEREGFTVSYLNPQPDGLLDLNTLAESLREDTILVSIMHANNEIGVIQDIAGIGELLRDKGIFHVDAAQSAGKLEIDLTKLSVDLMSFSAHKIYGPKGIGALYVRHRVRLQPLSFGGGHEGGLRSGTLATHQIVGMGEALTLAKESRIEEQATILRLRQQLWDGIKHLPGIRLNGHEHKRLAGNLNLTFAGVEGDSLLLALR--EIAISTTSACSAASMQPSYVLRALGLTDELAYSSIRLSIGRFTTEEQVKQVIAIICHQINRLHEISPL---
MKFVTAILRPHQLDDVREALSEAGAPGITVTEVKGFGRQKGHTEMYRGAEYKIDFLPKIKLEIAIPASKLDGVIEAISNTANTGKVGDGKIFVSNLEKVVRIRTGETDQDALMTYMDYSATTPVDERVAAIMMKYLTLDFGNPASSHYYGWQADEAVKKARKQVADLISADPREIVFTSGATESDNLAIKGVAHFYKKKGNHIITLKTEHKAVLDTCRQLEREGFEVTYLDPMPNGLLDLQVLKDAIREETILVSIMHVNNEIGVIQDIETIGKLCREHKFFHVDAAQSAGKVAINVNELPVDLMSFSAHKIYGPKGIGALYVRRRIRLEAQMHGGGHERGMRSGTLATHQIAGMGEAFAIAQVEMAEENKRITALRDRLLAGFVDMEEVQVNGDLEQRIPGNLNISFNYVEGESLMMAIN--EIAVSSGSACTSASLEPSYVLRALGLNDELAHSSIRFSIGRYTTEADIDKAIVLVREKVEKLRDLSPLWDH
MKRIEAIVRPEKLQDVKGALVEIGATGMTLEDVRGFGRQKGQTSTYRGISYTVEFLTKKRLVLVVPDSSLNQVIETISAAASTGTIGDGKIFVSQVDEAIRIRTGEKGEVALMIYLDYSATTPCRPEAMASMNRVMAQAWGNPSSLHEWGQRAATVLEQARMQVASLINSSPLGIVFTSGGTESNNLAIYGVARQF-SSPQHLIISSVEHAAVSQPMAFLESQGWQVTRLPVDRWGRVNPRDLDQAIQANTVLVSVIYGQSEVGTLQPISELAKICRNRDLFHTDAVQVAGRLPVDVQALGVDLLSLSSHKLYGPQGVGALYIRPGVELHPFLAGGMQESGLRAGTQALPNIAGFGIAAELAEVELLEEIARLQTLRERLFAQLYACPQLQPTGHRLYRLPHHLSFTVTPLSGKTLVRQLNLAGIGVSSGSACNSGKSIPSPVLRAMGYDDGLAKSSLRLTLGKHTTAADIDWVGLVLPQVIERVTQAPVL--C
MKKVEAIIKPFKLDEVKDALAEVGIQGMTVTEVKGFGRTGGKKEVYRGSAYVVDFVPKVKVDIVVPDSMVGDVIDAIEKSAKTGRIGDGKIFVVPVEEAVRIRTGERGEDAIMIYMDYHATTPVDQRVLDAMLPYFNGKFGNAASSHVFGWTAEEAVGHARETLARFIGANPKEIVFTSGATESDNIAIKGVAEFYKDKGNHIITSVIEHKAVLDTCKRLEKQGYEVTYLKVDKYGMVDPDDVARAITDKTILVSIMLANNEVGTVQPIAEIGKITKSKGLLHSDAVQGVGKVPFNVEQMGVDLASVTAHKIYGPKGIGFLYVRRRVRITAQMDGGGHEFGMRSGTLNVPGIVGFARAAEILMEEGEAESARILSLRERLRSRLWELDAIQLNGSPDRRLPGNLNVSFSFVEGEAMMMAIK--DVAVSSGSACTSASLEPSYVLHAMGIGDDLAHSSIRFGLGRFTTEEEVDYVADLVIRKVNKLRDMSPLYEH
MKKVEAIIKPFKLDEVKDALAEVGIQGMTVTEVKGFGRTGGKKEVYRGSAYVVDFVPKVKIEIVVPDGMVNDVIDAIEKSAKTSRIGDGKIFVMPVEEAVRIRTGERGEDAIMIYMDNHATTPVDPRVLEAMLPYFTGKFGNAASSHAYGWTAEEAVSKARETIAKLIGANPKEIVFTSGATESDNLALKGVAEFYKEKGNHIITTVVEHKAILDTCKRLEKQGYEVTYLNVDKEGLVDPDDVRKAITDRTLLVSVMLANNEVGSVQPIGEIGKITREKGLLHSDAVQGIGKVPFDVEKMNVDLASVTAHKMYGPKGVGCLYVRRRVRLTAQMDGGGHEFGMRSGTLNVPGIVGFAKAAEIMLQESEAESKKLFALRERLRTRLMELDEVKVNGSMDNRLPGNLNVSFSFVEGEALMMAIK--DVAVSSGSACTSASLEPSYVLHAMGVGDDLAHSSIRFGIGRFNTEEEIDYVADLVIGKVKKLRDMSPLYEH
MKKIEAVIKPFKLEDVKESLAEIGITGMTVSEVKGYGRQQGHSELYRGAEYVVDFVPKIKLELVISGDQVDEVVQTIVDNARTGKIGDGKIFVTDIEKIIRIRTGEEDNSAIMIYVDNNATTKVDERVVEAMTPYFSEMYGNPNSLHKFGSETHRGVATAIDEVYRGLGADNDDVVFTSCATESNNWVVKSVWLDYNGEKDHIITSDVEHPATLSTCKFLEKEGVKVTYLPVNSEGVVPVSALEEVITDKTALVSIMIANNETGVIFPIKEMVEVAHKHGLFHTDGVQAVGKIPVNVADLGVDFFSLSAHKFHGPKGVGALFIKSGITLTPLFHGGSQMGGLRSGTLNTPYIVGIGKAMELATSSLNDMNSRVRGLRDKIEDALLELPDTFVVGNRDNRTPNTILISVRGVEGEGMLWDLDKKGIAAATGSACASEDLEANPVLEAIGADEDLAHTAIRISLSRFTTEEEANYIITSFKDAVNRLRAISSSYAA
MKKVEAIIRPFKLDEVKIALVNAGIVGMTVSEVRGFGRQKGMTERYRGSEFTVEFLQKLKIEIVVEDNQVDMVVDKLVTAARTGEIGDGKIFISPVEQIIRIRTGEKDLEAIMIYLDYSATTPPRPEVITIMQQVLAEGWGNPSSLHSWGQRAATLMETARVQVASLINAAPESIIFTSGGTEADNLAIAGVARQY-ITPQHIIISSVEHSAIAEPCRLLEQRGWQITRLRVDRHGRINPQDLKAAIQHNTVLISVIYGQSEVGTLQPIEELGLIARANGLFHTDAVQVAGRLPIDVQRLPVDLLSLSSHKFYGPQGAGALYVRPGIDLIPLLAGGGQEKGLRSGTQAVPILAGLGLAAQLAAEEINRENPRLMSLRDRLFDQLADCPYLTPTGDRLHRLPHHVSYLVETLTGKTLVRQLNLAGIGISSGAACHSGKVSPSPILLAMGYTDTQAVKGIRLTLGRETTQADIDWTAMVLKQILDRLMPRLVT--G
MKKIEAIIKPFRLDEVKEALTEIEISGMTISEVKGYGRQQGHTELYRGAEYVVDLIPKIKIELIVKEIDLQNAIDAIIKGARTGKIGDGKIFVSAVERTIRIRTGEEDEEAVMVYLDNNATTIVDPQVKLAMEPFFCQMYGNPNSLHDFGSETHPYLKIALEKIYAGINAVADNVVITSCATESINWVFKSIYLDETGKKDHVIVSEVEHPATIANAKFLESRGVKVTYLPINEEGLVVAQMLRDFITPKTALVSIMWANNETGGIFPIREIGEICKEYGAFHTDAVQAIGKVPVNVQDVHVDYLSFSAHKFHGPKGVGGLYIKKGKELSPLFHGGEHMGGLRSGTLNVPGIIGMGKAMELAVDALDYEWRDVKELRDMLEDELLKIPDTFVVTPRQKRTPNTILISFRGIEGEAMLWDLNRAGIAASTGSACASEDLESNPVMEAIGAAEDLAHTAIRFSLSRFTTREEIEYTIGVVKKAVERLRGISSSYAA
MKKIEAIIRPFKLDEVKIALVNAGVVGMTVSEVRGFGRQKGQTERYRGSEYTVEFLQKLKIEIVVEDNQVDMVVDKIIAAARTGEIGDGKIFVHPVDEVIRIRTGERNLEAVMIYLDYSATTPPHLDVMAKVHQVMTQQWGNPSSLHTWGGRAATVLETARMQVASLINADPESIIFTSGGTESDSLAIMGVARTY-ATPQHLIISSVEHSAIAEAAKLLEQWGWQVTRLPVNRQGRINPLDLQAAIQPNTILISIIYGQSEIGTLQPIEKLAQIAHSHGLFHTDAVQVAGRIPIDVQQLGVDLLSLSAHKIYGIQGAGALYVRNGVNLVPLLNGGGQELKLRSGTQALPAIAGFGVAAELAAQELTSEAMRLRGLRDRLFDLLADYPYLIPTGDRLYRLPHHVSFILQNVTGKTIVRQLNLAGIGISAGSACHSGKLNPSPVLLAMGYSEAAAKRGIRLTLGKDTTEADIDWTAMVLQQVLDRLMPPLVT--Q
MRKVEAIIRPFKLDEVKIALVNAGIVGMTVSEVRGFGRQKGQTERYRGSEYTVEFLQKLKLEIVVEDNQVDMVVDKIISAARTGEIGDGKIFISPVEQVVRIRTGEKNTEAVMVYLDYSATTPTRPEVIAAIQAVLTQQWGNPSSLHEWGERAATVIELARMQVASLLNAAPDSIIFTSGGTEADNLAIMGVARLY-REPQHIIISAVEHSAISEPAQLLEASGWEVTRLPVDTMGRVNPLDLTAALQENTVLVSVIYGQSEVGTVQPIEELGNIARSFGLFHTDAVQAVGRLPIDVQALPVDLLSISSHKIYGPQGAGALYVRPGVNLMPLILGGGQENRLRSGTQAVPIIAGFGVAAELAAQELSTETPRLIELRDRLFANLAHIPGLVPTGDLMQRLPHHVSFCLNKVNGRNLVRELNRAGIGISAGAACNSGKATPSPVLLAMGYTEKAAKAGIRLTLGRYTAETDIDWAAIVLQQVLERLAPVELV--R
MKKIEVVIKPFKLEDVKAALTDAGISGITVTETRGYGRQKGHTELYRGAEYVVDFLPKVKLETVVPDELVENVVEAVTVAARTGRIGDGKIFISDVLDAIRIRTGERGIEAIMVYLDNNATTRVDPEILSAIIPYFSEHFGNPSSLHAWGRKAKTALRTARQQVQKLLNAEEQEIIFTSGGTEANNTALLSALAFD-PERNEIITSRVEHPAILSLCAWLQKRDIKIHYIGVDAKGCLDIEAYRRALNPKTALVSFMYANNETGTLFPIEILSRMAHEAGLFHSDAVQAIGKLPVSLHNSDIDMVSLSGHKLHAPKAVGVLYLRQGLKLQPLIRGGHQERGRRGGTENIPAIVGLGLAAEKAFNTISKDNAAIAALRDKLEQGLLLDSKALILGDREHRLSNTLNIAFENKDSEALLTFLDQSGIAASSGSACASGSIEPSHVLRAMRVPYPFAHGALRFSFSRENSEEDVSYVLEQMNKILKDPRSNRDI--L
MKKIEAIIKPFKLDDVVDALSEVGVEGITVSEVRGFGRQKGRTEVYKGAEYVVDFLPKIKIEVVLPTALVDSAVEAIRKTAHTGKIGDGKIFVLPVDSALRIRTGEKDEQALMIYLDYNATTPVDPRVYSTMEPYFKEFFGNPASGHHWGWIAENAVAKARTQVASFIGCKSMEVTFTGGATESNNWVIFGLISKLREENPHFITSNIEHSSIMKGMAAAQKMGVEVDFLPVNKFGVVELEAVKAAIKPHTKLMSFIWVNNEIGSINPIPEIAALCKEKQYLHTDATQAVGKIPVNVTEMGIDLMSFSGHKIYGPKGVGALYIRGKVQLNPLIYGGGQERGLRSGTVNVPAVVGFGTACELCQQNFTAEVQHMKDLRDFLWSELQNIPGVKLNGHPTDRSPANLNITLPGIKTEQILPRLQ--KLGVSTGSACGTGAMVVSHVLKGLGLSTEEVQCSLRLSLGRWTTQDELSRAAQILKQAIQK----------
MKKIEAIIKPFKLEDVKDALVEAGIEGMTISEVKGYGRQQGHSELYRGAEYVVEFIPKVKIEIIVSSQKADIAISAIKGAARTGKIGDGKIFVSDISKVIRIRTGEEDEEALMVYLDNNATTIVDPQVFAEMEPYFVQRYGNPNSLHIFASDTHPGIKAGMERIYAGINSREDSVIITSCATESNNWVLKSIYFDQTGKKNHIIVSEVEHPSVIATAKFLENMGCKVTYLPINHEGLIDAQSVEESITDKTALVSVMWANNETGAIFPVEEIGAICKKHNPFHTDAVQAIGKIPVDVQSFNVDYLTFSAHKFHGPKGVGALYMKKGKELMPLLHGGSQMGGYRSGTLNVPGIVGMGKAMEQAIDALDYEMSEIRKMRDAFEDELLKIEDTFVVTPREKRTPNTILISFRGIEGESMLWDLSRAGIGASTGSACASEDLEANSVMEAIGAAEDLAHTAIRFSLSRYTTQDELDYTLKVVNAAVIRLRGISSSYAH
MKKIEAIIRPFKLDEVKIALVNAGIVGMTVSEVRGFGRQKGQTERYRGSEYTVEFLQKLKIEIVVDDAQVDLVVDKIIAAARTGEIGDGKIFVTPVDQIIRIRTGEKNFEAIMIYFDNNATTQVDPIVLEAMLPYLQEYYGNPSSMHSFGGQVSKAIQAARSQLASLLGAEDSEIVFTSCGTEGNNTAIRAALAAQ-PDRDRIITTQVEHACVLNVCKQLEKQGYTVTYLSVDRHGQIDLTELEAALTGSTALVTTMYANNETGVVFPIEEIGALAKSYGAFHVDAVQAVGKLPLNLKTSTIDLLTLSGHKLHAPKGVGALYVRRGFRFRPLLLGGHQERGRRAGTENVAGIVALGKAAELAQQHFQST-TLEQQLRDRLEQGLLTISDCQVNGHPTQRLPNTTNIGFKYIEGEAILLSLNQYGVCASSGSACTSGSLEPSHVLRAMGIPYTILHGSIRFSLSRYTTAAEVDRVLELMPPIIERLRAISPFNSK
MKKVEAIIRPFKLDEVKIALVNAGIVGMTVSEVRGFGRQKGQTERYRGSEYTVEFLQKLKVEIVVEDNQVDMVVDKIIAAARTGEIGDGKIFISPVEQVVRIRTGEKNTEAVMIYLDYSATTPTRSEAIATMQAILTQQWGNPSSLHEWGQRAATIVEQARMQVAGLINAVPQSIIFTSGGTEADNLAIMGIARLY-AVPQHMIISSVEHSAISEPARLLEMWGWQITRLPVDAKGTVNPVDLEAALQPNTVLISVIYGQSEVGTVQPIAELGNIARSHNIFHTDAVQVAGRLPINVQTLAVDLLSLSSHKIYGCQGAGALYVRPGVDLAPLLSGGGQEMRLRSGTQAVPNIAGFGVAAELATQEIVTETPRLIKLRDRLFSQLADIPGLIPTGDMIYRLPHHVSFCLEKLSGKTLVRMMNLAGIGISAGAACNSGKLSPSPILLAMGYSEKAALGAIRMSLGRETTSADVDWVAMVFKQILQRLT-------K
MRKVEAIIRPFKLDEVKIALVNAGIVGMTVSEVRGFGRQKGQTERYRGSEYTVEFLQKLKVEIVVEDNQVDMVVDKIIAAARTGEIGDGKIFISPVEQVVRIRTGEKNTEAVMIYLDYSATTPTRPEAIASMQAVLTQHWGNPSSLHEWGQRAATVVEQARMQVAGLINAAPESIVFTSGGTEANNLAIMGVAHLY-AKPQHMIISNVEHSAVAEPVRLLELWGWQVTRLGVDAKARVNPLDLKAALQDNTVLVSVIYGQSEVGTLQPIEELGKIARSAGLFHTDAVQVAGRLPIDVKSLPVDLLSLSSHKIYGPQGVGALYVHPGVELVPLVGGGGQERRLRSGTQAVPIIAGFGVAAELADQELPTETPRLIKLRDRLFAQLTDIPGLLPTGERTHRLPHHVSFCLEKLSGKTLVRQMNLAGIGISAGAACHSGKLSPSPILLAMGYSENAALGAIRMTLGRETTEADVDWVAMVLKQVLQRLSPVELV--H
MKKIEAIIRPFKLDEVKIALVNAGIIGMTVSEVRGFGRQKGQTERYRGSEYTVEFLQKLKIEVVVEEDLVDTVIDKIMVAARTGEIGDGKIFISDIDRVVRIRTGERDDEALMIYLDNQATTPVDPAVLEAMWPYFTEKFGNAASSHPYGWEAEEAVELARTRVAAALHADGREIVFTSGATESNNLAIKGVAEAYRQKGNHLITVSTEHKCVLDSMSFLEHQGYRVTYLPVSAGGLIDPAQLAAAITPETILISVMFANNEIGVLQPVAEIGRIAKAHGVFHTDAAQAVGKVPIDVQALGIDLLSISGHKLYGPKGIGALYVRRRVSLTAQIHGGGHERGMRSGTLAVPLIVGLGTAVEQAVANLSAEAPRLRALRDRLLEQITRLSGVIVNGSLDERLAGNLNLAFAGVEGTALLMGLA--DVALSSGSACTSASLAPSHVLRALGLDDELAHASLRFGIGRFNTEADIERTSAKVVEVVNRLRELSPAWES
MKKIEAFIRPTALDGVREALHETGVVGMSVSEIRGFGRQRGHREVYRGAEYQVDFVPKLKVEVVVSDEGLEEAVGAIIRGAKTGQIGDGKIFVSSVEEAIRIRTEETGDAALMIYLDHNATTPTRPEVVEAMLPYLGPVYGNASSVHAFGREARVAVEEARQTVAGGIGADPAEVFFTSGGTEADNAALAGVVRACSDGGGHIITSAVEHHAVLHTARFLAERGCRLTVLPVDACGQVDPDDCRRAIADDTVLISLMHANNEIGTLQPVAEVGAIARERGLLHVDAVQSFGKIDAQVDALGCDLLSLSAHKVYGPKGVGALYVRRRTPFAPLLHGGSHEAGRRAGTENVPGIVGFGKATELVLRERDDQAVLLSALTEALWSGLCRIDRVRRNGHPVMRTPNTLNVSIYAAEGESLILSLDLEGVAVSSGSACTSGTEEPSHVLMEIGLEPRLAQSSVRFSFGRDNTMEDVNYVLQVLPPVVQRLRDVSVL--V
MAKIEAIIKPFKLEEVKEALTEIGIAGLTVTEVKGFGRQKGHTEIYRGSEYTVDFLPKVKIEIVLTEEILPKATEAIIKSAKTGKIGDGKIFVLPVTEAIRIRTEEKGENAIMIYLDNNATTPVDPEVLKEMVPFFSVYYGNPSSPYRLGQEAKQYVKKSRIALARFLGCEEEEIVFTSCGTESNNAAILSALRTT--GKKRVITTATEHSAIYELCVDLEKRGFEVLRIGVNASGLLKLEEIEKLLTADTAIVSVMWANNETGVVFPVEQIAAMCQEKGLFHTDAVQAIGKIPIDLSKVPVDFLSLTGHKFYAPKGIGALFIRKGKQFEPFMRGGSQEMHRRAGTENVPAIIGMGKAIELLSQNMEEDNKRILQLRNLLESRILEIPFTRVNGDKEHRIVNTTNIFFEGVDSETLLFDLDQKGIYASGGSACTTGSLKPSRVLTAMGLNPIEAKSSVRFSLGRYNTEEEIHRAVDEIKNSVEKIRKKLP---S
MKKIEAIIRPFKLDEVKIALVNAGIVGMTVSEVRGFGRQKGQTERYRGSEYTVEFLQKLKVEIVVEDDQVDMVVDKIIAAARTGEIGDGKIFISPVEKIVRIRTGEKDLEAIMIYLDHSATTPPRPEAIAAMEQVFTRQWGNPSSIHGWGERAAIALETARLQVAALLNASPEAIVFTSGGTEADNLAILGVARHY-QRPQHLIISSIEHPAVSEPARFLESQGWQVTRLPVDRLGRVNPADLAAAFRPETVLVSILYGQSEVGTLQPIDQLGTLCRDRGLFHVDAVQVAGRLPLDVQQLPVDLLSLSSHKLYGPQGAGALYVRPGVDLIPLLGGGGQEFGLRSGTQPVPVIAGFGVAAALAAQEMAAESLRLQGLRDRLFDLLADCPDLVPTGDRLHRLPHHVSFCAEMLSGKTIVRQMNLAGIAISAGSACHSGKTVPSPILKAMGYSDRLAQSAIRLTLGHSTTLADIDWTATVLRQVLARLTPPLSL--L
MKKVEAIIRPFKLDEVKIALVNAGIVGMTVSEVRGFGRQKGQTERYRGSEYTVEFLQKLKLEIVVEDNQVDMVVDKIISAARTGEIGDGKIFISPVEQVVRIRTGEKNTEAVMIYLDYSATTPTRPEAIAAMQTVLTQQWGNPSSLHEWGQRAATVLEQARMQVAGLINAPAESIIFTSGGTEADNLAIMGVARLY-SKPQHLIISSVEHSAISEPARLLEQWGWEVTRLPVDSQGRVNPLDLKAALQDNTILVSVIYGQSEVGTVQPIAELAQITHSAGLFHTDAVQVAGRLPIDVGSLSVDLLSISSHKIYGPQGAGALYVRPGLELVPLLGGGGQEKRLRSGTQAVPVIAGFGVAAELAAQEMPIKTPRLMQLRDRLFSQLIDIPGLIPTGDLVHRLPHHVSFCLEKVSGRTLVRELNRAGIGVSAGAACNSGKLSPSPILLAMGYSEKAAFASVRMTLGRDTTVEDVDWVAMVFKQVLQRLSPVELV--S
MKKVEAIIRPFKLDEVKIALVNAGIVGMTVSEVRGFGRQKGQTERYRGSEYTVEFLQKLKVEIVIEDAQVDMVVDKIIAAARTGEIGDGKIFISPVEQVVRIRTGEKNTEAVMIYLDYSATTPTRPEAINMMHTVLTQGWGNPSSLHEWGQRAATIVEQARMQVASLIGAPHESIVFTSGGTEADNLAVMGVAQLF-REPQHIIISSVEHSAISEPAKLLENWGWEVTRLHVDNKGRVNPDNLKAALKDNTVLISVIYGQSEVGTVQPIEEIGKIARSAGLFHTDAVQVAGRLPIDVRKLSVDLLSISSHKIYGPQGVGALYVRPEVELVPLLNGGGQEMRSRSGTQAVPIIAGFGIAAELAAQELPIETPRLIELRDRLFSQLADVEGLIPTGDLIQRLPHHASFCLQKISGKTIVRQLNLAGIGISAGSACHSGKLSPSPVLTAMGYSDKAAMGGIRITLGRYTTQADIDWVAMVLKQVMSRLENRFAL--K
MKKVEAIIRPFKLDEVKIALVNAGIVGMTVSEVRGFGRQKGQTERYRGSEYTVEFLQKLKVEIVIEDSQVDMVVDKIIAAARTGEIGDGKIFISPVEQVVRIRTGEKNTEAVMIYLDYSATTPTRPEAIAAIQTVLNQQWGNPSSLHEWGQRAATIVEQARIQVAGLIHAAPESIVFTAGGTEANNLAIMGIARLY-TVPQHIIISQVEHSAISEPARLLEMWGWEVTRLGVDTKGRINPQDLTAALQNNTVLVSVIYGQSEIGTIQPIIELGNITQKHGLFHTDAVQAAGRVPIDVQKMPVDLLSLSSHKIYGPQGAGALYVRPNIELVPLLGGGGQEMGLRSGTQAVPAIAGFGIAAEFAAVELLREIPRLMKLRDRLFANLADIPGLIPTGDRDHRLPHHVSFCLKKISGKALVRQMNLAGIGISAGSACHSGKLSPSPILLAMGYPESAALGGVRLTLGRDTTEADVDWVAMVFKQVLRRLSP------D
MKKVEAIIRPFKLDDVKIALVNAGIVGMTVSEVRGFGRQKGQTERYRGSEYTVEFLQKLKVEIVVEDNQVDMVVEKVLSAARTGEIGDGKIFISPVNEIIRIRTGEKGLEAVMIYLDNHATTTMDRRVLEAMLPYFCESFGNAASSHLYGWEAEAAVSSAREVLATAIAAEPEEIVFTSGATEANNLAIKGVAEAYLTKGRHIITMQTEHNAVLDPCAYLESMGFEVTYLPVQTNGLINVTELEQAIRADTVLVSVMAANNEIGVLQPIAQIGQICHDRNLFHTDAAQAIGKIQLDVQAMHIDLLSITAHKIYGPKGIGGLYVRRRVKLAPQLHGGGHERGMRSGTLYVPQIVGFAKAVALALESQASEQARLQELRDRLWQRLSQLEGVYLNGDATQRLAGNLNISVADVDGQALIVALQ--KLAISTGAACSSVKNEPSHVLTALGRSKKLAQASLRFGIGRFNTVAEIDRAADLTIAAIASLQKV-----C
MIKIEAIVRHHKIDDIKSALVALGYHGMTVTEVRGFGRQKGQKETYRGAEYKIDFVPKLKIEIIADKANQDQLVGAIIKAAQTGQIGDGKIFVSEIGEAIRIRTGETGTTALMIYLDNHATTRCDDRVVAAMLPYFTELYGNPGSSHPAGHLALDAVNQSRELIAQLLGADPKEIIFTSGATESNNLAIRGLATRPRRRGNHIVSVATEHKAVLDPLKRLAREGFEVTLLPVSQQGIIDLQQLKNVLRDDTLLVSVMLANNEIGVLQPIREIATICHERGPLHCDATQAVGKIPVDLRQLDVDLLSFSGHKMHGPKGIGALYIKRRLRLSSLVDGGGQEQGLRSGTLNVPGIVGLAAALTLCVQELPAEMIRLATLRAQLFALLQEVPDLLLSGPAVGRLPGNLNVAFPHVDGEALMMSMG--HIAVSSGSACTSASPEPSHVLRAVGLSEDLTRASLRFGLGRFTTENEIALAAQAVGQNVRKLRSLR----A
MKKIEAIIRPFKLDEVKIALVNAGIVGMTVSEVRGFGRQKGQTERYRGSEYTVEFLQKLKIEIVVEDSQVDMVVDKIIAAARTGEIGDGKIFVAPVDQIIRIRTGEKNMEAIMIYLDHSATTPPRPEAIATMQSVLTSQWGNPSSLHQWGNRAATILEQARLQVAQLLNAPMDAIVFTSGGTEADNLAIMGVAHRY-TRPQHIVVSSVEHSAVAEPVRLLLQRGWQVTWLPVDRDGRVDPEQGQQALRDNTVLVSVIYGQSEVGTLQPIEALGQWVRQHGLFHTDAVQVAGRLPIDVQRLPVDLLSLSSHKIYGPQGAGALYVRPGVELMPLLGGGGQEFRLRSGTQALPSLAGFGVAAALAAQEMAAETLRLIHLRDRLFDHLARVPGLAPTGDRRNRLPHHVSFCVQQVSGKTLVRQMNLAGIGISAGSACHSGKLSPSPILKAMGYSDREAKCGIRLTLGRHTTEADVDWAAMVLQQVLTRSLAPLVV--V
MKKIEAIIQPFKLESVKEALHQINIQGMTVTEVKGFGQQKGMREVYRGMEYQVDFIPKVKIEIVAPDDKVVAIVQAIQEQARTGRIGDGKIFVYPVSEAIRLRTGESGDTALMIYLDHNATTPIAPEVAAGIQIFLQEEFGNPSSDYPLGQRAKAAVQQSRSQVAALLGAQPEEIVFLSGASEANNWVLKGVAHHLQQKGRHLITTVIEHPAVLNPCLFLMEEGWEVDFIKVDSQGRVDPDDVRRACKPQTVLISIMHANNETGAIQPLAEVGRFAREYGLFHTDAAQSVGKIPTIVDELGVDFLTVAGHKFYAPKGIGALYIRRGVVLTPLLHGASQEGGRRAGTENVIFANALGLACELARNRQPQDREHFLFLRDRLHRRLQGYPDLVLNGPETARLPNTLNVSFPGLSGADILAGIP--ELAASTGAACHGPGVRLSHVLASMGVSREVGKGAVRLSVGRSTTAAEVDQAAALLLQRVQALSAV-----S
MKKLEAIIKPHKLEAVKEALHEIGVAGMTVSEVKGFGRQKGHTEIFRGAEYTVEFVPKIKVEIVVDDALAEKAEDAIVKAARSGSIGDGKVFTYDCEAAVRIRTGERGPDALMTYLDYSATTPVDPRVVEAMVPYLTERFGNPNSLYRLGREAHGALEDARERVARSINAAASEIVFMGCGTESDNAAIFGIATANGRSSGHVVVSAFEHHAVLEPAHALSKRGFEVTELKPRTDGTVHPEDLEAVMRDDTVLVSVMHGNNEIGTLQPIAELARIAHARGAFHSDAAQTLGKVDVDVQALGVDAMSFSGHKIYAPKGVGVLYLKRGTPFAPQMLGGGQESRRRSGTQNVAGAVAFARALEIMDEERPTEAPRLASLRDRLVEQVLRIEHARLNAAEPERLPHIANFVIPGCEGEAMLLHLDAAGFAVATGSACSSGSLKPSHVLLSIGLPPELAHGSLRVSLGRWSAEADVDAFVDALVPIVEKLRAMNPLYEA
MKKVEAIIRPFKLDEVKIALVNAGIVGMTVSEVRGFGRQKGQTERYRGSEYTVEFLQKLKVEIVVEDNQVDMVVDKIISAARTGEIGDGKIFITPVDQVIRIRTGEKNLEAVMVYLDYSATTPPRPEVVAAMQQALTQQWGNPSSLHEWGQRASILVERARLQVAGLLNAPPESIIFTSGGTEADNLAIMGIARKY-VVPQHLIISTVEHSAVSESVRLLEESGWEVTRLPVDVWGRVSETDLKNALQPNTALVSIIYGQSEVGTLQPIASLGKIARDRGLFHTDAVQVAGKMPIDVQQLPVDMLSISSHKFYGSQGAGALYVRPGIELVPLLAGGGQEMQTRSGTQAVPAIAGFGVAAQLAAQEMELEMHRLIKLRDRLFDQLANNPNLKPTGHPTQRLPHHVSFCIEQLTGKTLVRQLNLAGIAISAGAACNSGKLSPSKVLLEMGYSDREALGAIRLTLGRDTTEADIDWVTMVIQQILARLLPALVL--R
MKKVEAIIRPFKLDEVKIALVNAGIVGMTVSEVRGFGRQKGQTERYRGSEYTVEFLQKLKVEIVVEDSQVDMVVDKVIAAARTGEIGDGKIFISPVEQVIRIRTGEKNTEAVMIYLDYSATTPTRPEAIAKMQAVLTQEWGNPSSLHEWGKRAAMVVEQARVQVAGLINAAPESIIFTNGGTEADNLAIMGVARWY-NVPQHLIISCVEHSAIAEPVRLLERWGWEVTRLSVDKNGTVNPLDLKVALRHNTVLVSVIYGQSEVGTVQPIEELAKITQAHGLFHTDAVQAVGRLAINVQSLPVDLLSLSSHKIYGPQGVGALYVRPGVDLQPLVSGGGQERGLRSGTQAVPIIAGFGVAAELALAELADETPRLIKLRDRLFANLADVPGLIPTGDLVNRLPHHVSFYLEKLSGKTLVRQMNLAGIGISAGAACHSGKLSPSPILLAMGYGEKAALGGIRLTLGRDTTAADIDWTAIALKQVLQRLTSIELV--T
MKKIEAIIRPFKLDEVKIALVNAGIVGMTVSEVRGFGRQKGQTERYRGSEYTVEFLQKLKIEIVVEDNQVDLVVDKLISAARTGEIGDGKIFVSPVEQIIRIRTGEKDLEAIMIYLDYSATTPPRSEVVTKMQEVLAQQWGNPSSLHAWGERAATIIETARIQVANLINAPPESIVFTSGGTEADNLAMMGVARRY-QTPQHIIISSAEHSAIAQPANLLEKWGWQVTRLPVNRYGRVNPLDLKAAIQPNTVLVSIIYGQSEVGTLQPIEELAQIARDRNFFHTDAVQVAGRVPIDVQKLPVDMLSLSSHKIYGVQGAGALYVREGRELVPLLGGGGQERGLRSGTQAVPVIAAFGVAAELAAADMETETRRLIELRDRLFDRLADCPYLIPTGDRLYRLPHHVSFIVEKITGKTLVRQLNLAGIGISSGSACHSGKLSPSPILLAMGFTPEEALGGIRLTLGRETTEAEIDWTAMVLKQVLDRLMPQLVT--H
MQKIEAIIRAYKLEEVKIALVNAGIVGMTVSEVRGFGRQKGQTEQYRGTKYRVDFLPKVKLEVVVENGLVDMAVEKILAAAHTGKIGDGKIFISPIEQIVRIRTGERNLEAVMIYLDYSANTPPRPEVIKTMQDVLTQQWGNPSSLHQWGQRAAIVLERARIQVARLINAPAESITFTSGGTEADNLAVMGVAQGY-KKPQHIIISSVEHSAIAQPVAMLEQWGWQVTRLPVDSLGRVNPSDLKAALQANTVLVSVIYGQSEVGTLQPIDQLGQIAREQGLFHTDAVQVAGRLSIDVQRLPVDLLSISSHKIYGPMGAGALYIRPGVELVPLISGGGQESRLRSGTQALPVIAGFGIAAELAAAQMLTETPRLIRLRDRMFDQLADTPYLIATGSRDYRLPHHVSFCL-GVTGKTIVRQFNQAGIGISAGSACHSGKLSPSPILLAMGYNEPAALAGIRLTLGRDTTEADVDWTVMVLKQIWERLMPQPEL--V
MKKVEAIIRPFKLDEVKIALVNAGVVGMTVSEVRGFGRQKGQTERYRGSEYTVEFLQKLKIELVIEDDLVDLVVDKIISAARTGEIGDGKIFISPVEQVVRIRTGEKNTEAVMVYLDYSATTPTRREAITTMQAVMTNQWGNPSSLHEWGQRAATVVEQARMQVAALINAPAESMIFTSGGTEADNLAIMGVARWY-TEPQHIIISSVEHSAVSEPVRLLEKWGWEVTRLAVDAKGRVNPLDLKAALQDNTVLISVIYGQSEVGTVQPIEELGKIARSANLFHTDAVQAAGRLPIDVQKTSVDLLSISSHKIYGPQGAGALYVRPGVELIPLVLGGGQEARLRSGTQATPIIAGFGTAAELAAQELSLETPRLIELRNRLFAQLADIPGLIPTGDLIQRLPHHVSFCLGRISGKTLVRQMNLAGIGISAGAACSSGKLNPSSILLAMGFDEQVALGAIRMTLGRYTTEADIDWVAMVFQQVLERLQPELSL--N
MKKVEAIIRPFKLDEVKIALVNAGIVGMTVSEVRGFGRQKGQTERYRGSEYTVEFLQKLKIEIVIEDAQVDTVVEKIIAAAQTGEIGDGKIFISPVDNVIRIRTGERDMAAIMIYLDAHATTPVDPRVLEVMVPYFTEHFGNPASTHAYGWGAAAAVSAARDRLAQAINASPEEIIFTSGATEANNLAIKGIAEAQMTKGRHLVTVVTEHRAILDPCRYLEGLGFEVTYVPVQGDGLVEVGDVVQALRSDTVLVSVMAANNEIGVVQPLATLGRICHDHGLFHSDAAQAIGKIPLDVQAQHIDLLSLTAHKVYGPKGIGALYVRRRVVLAPQSHGGGHERGLRSGTLYTPQIVGFAEAVTLALGEMEAEGQRLASLRDRLWQQLQDLGDIHLNGHPQQRLPGNLNISVGGVDGSALLLGLQ--PVAVSSGSACSSAQGSPSHVLKALGRSDGLAYGSVRFGLGRFTTAAEVDRVAAHTRATIQGLRRSGFG--G
MKKIVAIIRPFKLDEVKIALVNAGIVGMTVSEVRGFGRQKGQTERYRGSEYTVEFLQKLKVEVVIEDAQVDMVVDKIIAAARTGEIGDGKIFVSPIEQVVRIRTGEKNVEAVMIYLDRHATTPVDPRVLAAMLPYFTEHFGNPTSTHEYGWTAEAAVTGARETIATAIGASPEEIVFTSGATEANNLALKGVAEAYFAKGQHIITLQTEHNAVLDPCKYLESLGFTVTYLPVQSDGLVDLDELKNAFRPDTILVSIMSANNEIGVLQPLVDIGKLCRENGLFHTDAAQSIGQIPLDVELLNIDLMSMTAHKVYGPKGIGALYVRRRVKLSPQLHGGGHERGMRSGTLYPPQIVGFAKAVEFGIAEMEVETARLTQLRARLWSQLSQIDGIYLNGHPTLRLPGNLNISIAGVDGNALLLGLR--PVALSSGAACSSAKIEPSHVLRAIGRSESLAYAALRFGIGHNNTVEQIDRVATATIATVQSLRKLA----S
MKLITAIIKPFKLDEVREALDQTGISGMTVTEVKGFGRQKGHTELYRGAEYVVDFMPKVKIEIAVSANMAEAVINTILKHAYSGKMGDGKIFVQALEQVIRIRSQEMDHDALMIYLDYAATTPVDPEVIQAMQECLGLDFANPSSLHRLGWLAAEKIKHARGQIARLVGADSKAIIFTSGATEANNLAIKGVCEAYQKRGRHIITSKAEHKSVLDVFAVLEKQGFEVTYLTPNKQGLIDPEILQTAMHEQTILVSLMHVNNELGVAHDLVALGTIVKAHGIFHVDAVQALGKLPIDLAELPVDLMSFSAHKCYGPKGVGTLFVRRKVRLHAQQHGGGHELGLRSGTLATHQIVGFGRACELAEEKLNEEPQRVMALRDRLWQGLSQYDQVYWNGQGLTQAPGILSVSFAGVDGESLLACLP--ELAVSQGSACNSTTVEISHVLAAIGMPAERAHSTLRFSLGRYSTLAEVDQVIEQVGRALTHLRKLSPTWQE
MKKIEAIIRPERLTIMKEALEELGYPGMTVTDVKGHGAQRGITEQWRGRTYRVDLLSKVKVELVVSDGDVEKIVQCITKESQTGSIGDGKIFISNIEDVLRIRTGERGEKAVMVYLDNSSATSLHPKVAELMASLLKEGLANPSSLHGPGRRAKEVLEEARGRVAGLIGAKPEEIVFTSSGTEANNLAIKGMAMAYKDKGRHIITSDIEHFSVLNPLTRLEKMGFSVTKVPVDSNGVVDPAAVERAVTPETIFASIMLANGEVGTIEPIKDIAGVLKKKKILHADAIAAAGNIPVDVNELGVGAMSLSANQFHGPSGAGALFVRNGVRVRPQIDGGVQEGGRRAGTEDLLAIAGMGKAAELAAKEMPERSNKLRSLRDALRDRLTDVDFIHLTGHPTQRLPGSLSLCVEFVEGESVLLFLDMQGVAVTSGSACTSKALKASHVLLAMGVDAAVAQGSLHFSLGMNTTKEDVDYVAKVMPPIVDRLRQMSPLYEA
MKKVEAIIRPFKLDEVKIALVNAGIVGMTVSEVRGFGRQKGQTERYRGSEYTVEFLQKLKVEIVVEDSQVDMVVDKVIAAARTGEIGDGKIFISPVEQVIRIRTGEKNLEAVMIYLDCHSTTPVDERVLTAMLPFFTQHFGNPSSNHVYGWEAEAAVKQARTTLAGAINASIEEIVFTSGATEANNLAIKGVAEAYFSKGQHIITVETEHSAVIDPCKYLRSLGFEVTVLPVQKDGLLDLNQLEKALRPETILVSVMAANNEIGVLQPLAEIGALCRARELFHTDAAQAIGKIPLDVEAMKIDLLSMTAHKVYGPKGIGVLYVRRRVQMSPQLHGGGQERGMRSGTLYPPQIVGFAKAVEIALAELDAESQRLIQLRQQLWQQLSQLDGIYLNGHPTLRLPGNLNISVEGVDGAALLLGLQ--PMAVSSGAACSSQATAPSRVLTALGHSEKLAYASVRFGMGRFNSAAEIERVGEYAIATISSLRRQT----V
MKKIEAIIRPFKLDEVKIALVNAGIVGMTVSEVRGFGRQKGQTERYRGSEYTVEFLQKLKIEIVVENDQVDLVVDKIITAARTGEIGDGKIFISPIEQIIRIRTGEKDLEAVMIYLDYSATTPPRPEAIAAMQAVLTQYWGNPSSLHEWGGRAATVLEQARMQVASLINAPAESIVFTSGGTEADNLAIMGIARQY-SQPQHIIISQVEHPAIAEPVKLLEQWGWQVTRLPVDTQGRVNPLELKAALRSNTVLVSIIYGQSEVGTLQPIESLCRITHLHGLFHTDAVQVAGRLPIDVQQLPIDLLSLSSHKIYGSQGTGALYVRPGIEIVPLLGGGGQESRRRSGTEAVPIIAGFGVAAELAAQEMTLETPRLIQLRDRLFDLLSDTPYLIPTGDRTARLPHHVSFCLNNITGKTIVRQLNLAGIAISSGSACQSGKLSPSPILCAMGYTPQQALGAIRLTLGRDTTTADVDWTAIVLKQVLHRSIPKLTC--S
MKKVEAIIRPFKLDEVKIALVNAGIVGMTVSEVRGFGRQKGQTERYRGSEYTVEFLQKLKVEIVVEDNQVDMVVAKIIEAARTGEIGDGKIFVTPVEQVIRIRTSEKDHEAVMIYLDGLATTPVDPQVLAAMLPYFSDRPGNPSNGHAYGWEAAAAIDVARETIAAAIHAHPEEIIFTSGATEANNLAIKGVAEAYHSRGRHIITVQTEHNAVLAPCRYLESLGFRVTYLGVNEKGFIDLAELEQAFTPETLLVSVMAANNEIGVLQPLAEIGRRCRDRGLFHTDAAQALGKIPLDVQALQVDLMSLTAHKLYGPKGIGALYVRRRVQLAPQLHGGPQEQGWRSGTLATPLIVGFGAAVQLAQERQATDIPYLWHLKERLWQGLVSLGDIYLNGDWQQSLPNCLNVSIAGVDGNVLLRSIY--PVALSTGAACSSEKPTPSHVLLALGRSPTLARASLRFGLLRTTTEADIDTALEQIGRSIWQLRHS-----K
MKKIEAIIKPFKLDDVKSALSEVGITGMTISEVRGYGRQKGHSEMYRGAEYVVEFVPKIKLEIVVSADRATEVVAKIREHAYTGKIGDGKIFVSPIEYAVRVRTGEENKEAVMVYMDNNATSKVAPEVLEEMIPYFSEYYGNASSMYTFGGQVAAAVNTARQQVADLLGASADEITFTSCGTESDSTAILAALRTH-PEKRHIITTRVEHPAVKSLCDNLEVHRYRITRLKVDAEGMLDMDAYREALCEDTAIVSVMWANNETGVIFPVEEMAQLAKSRGLFHTDAVQAVGKIPINMAENEINFLALSGHKLHAPKGVGVLYVRKGTMFTPFLIGGHQEHGRRGGTENVASIVGLGKACELAGQMLETENSRVRALRDRLEEGLLSVPKALLNGNKTHRLPNTSNISFEFVEGEAILLYMNEHNICASSGSACTSGSLEPSHVLRAMGVPFTAAHGSIRFSLSVYNTEEEVDFVLDKMPAIIASLRKMSPFWKA
MKKIEAIVRPFKLDDVKIALVNAGIVGMTVSEVRGFGRQKGQTERYRGSEYTVEFLQKLKIEVVVDDKDVDMVVECIITAARTGEIGDGKIFISPVEQIIRIRTGEKNLEAVMVYLDCHATTPIDPRVAEAMWPFLTDYFGNAGSNHAYGWAAAAAVDRSRATLATAINASPEEILFTSGATEANNLAIKGVAEAYLNKGRHLITVATEHSAVLDPCRYLQSLGFEVTVLPVDRLGLLDLEALAQAMRPETVLVSVMVANNEIGVLQPIEQIGALCRDRGLFHTDAAQAIGKVPLDVQTQSIDLMSLTAHKVYGPKGIGALYVRRRVALAPQLHGGGQERGLRAGTLPVSQIVGFGRAIELAMEHLATEAEQLQMLRDRLWERLQTYLALELNGHPSLRLPGNLNVTIEGLPNGAVLKAIQ--SAAVSSGSACQSETGRQSHVLKALGQSAGPLTTTLRFGLGRFHDFATIDRVATRLIGAIEQIRRNA----A
MKKVEAIIKPFKLDEVKESLSEIGVHGMTVTEVKGFGRTGGKKEVYRGSAYVVDFVPKVKLEIIVPDETVRQVVTVITEGARTGRIGDGKIFVSSVDEVIRIRTGETGEDAIMIYLDNHATTPCDPRVLEVMLPYFTEHCGNAASSHVFGWTAEAAVDYAREQVATLIGASPREIVFTSGATEADNLAIKGVAATRHTQGKHIITAVTEHKAVLDSCARLAREGFEITYLTPGPDGLLTPAQVAEAVRDDTILVSVMFVNNEIGVVQPIAEIAAAVKAERLVLCDAVQGVGKLPFAVEDMGVDLVALSAHKMYGPKGVGALWVRRRVRLEPLIDGGGHERGLRSGTLPVPLIIGFGMACELSQESMDEEAARTAGLRDRLLHGLRRLDGVSVNGSLEHRVPGNLNLSFAGVDGESLLMSLK--DVAVSSGSACTSATQAPSYVLRALGVDDELAQASLRFGVGRFNTEAQIDYVIELCADAVERLRALGPSPAD
MKKVEAIIRPFKLDEVKIALVNAGIVGMTVSEVRGFGRQKGQTERYRGSEYTVEFLQKLKVEIVVEDAQVDMVVEKVIAAARTGEIGDGKIFISPVEEIVRIRTGERNLEAVMIYLDYSATTPPRPEAIAAMQGVLTQQWGNPSSLHEWGQRSATVVEQSRMQVAGLVNAPADGLIFTSGGTEADNLAIMGIAQNY-KTPQHIVISSVEHSAIAQPVRWLETWGWQVTRLSVDSEGRVNPRDLEDALQPNTVLVSVIYGQSEVGTLQPIEALGQIAQDHGLFHTDAVQVAGRLPIDVRQLPVDLLSMSSHKIYGPQGVGALYVRPGVELVPLLWGGGQEMQQRSGTQAVPAIAGFGVAAELATAELTTETPRLIRLRDRLFNQLSDIPYLKPTGSLRHRLPHHVSFCLEGVTGKTMVRQLNLAGIGISAGSACDSGKLNPSPILSAMGYSESEALRGIRLTLGRQTTEADVDWTVMVLKQILARLLPKPVL--V
MRKVEAIIRPFKLDEVKIALVNAGIVGMTVSEVRGFGRQKGQTERYRGSEYTVEFLQKLKLEIVVEDNQVDMVVDKIIAAARTGEIGDGKIFISPVEQVVRIRTGEKNTEAVMIYLDYSATTPTRQEAIATMQTVLTQQWGNPSSLHEWGQRAATVLEQARMQIAGLINASAESIIFTSGGTEADNLAIMGIARLY-RQPQHIIISSVEHSAISEPARLLEQSGWEVTRLCVNHQGKVNPLDLKAALQDNTVLVSIIYGQSEVGTIQPIAELGKIARSAGLFHTDAVQLAGRLPLNVQNLPVDLLSISSHKIYGPQGAGALYVRPGVELVPILGGGGQEQRSRSGTQAVPVIAGFGVAAELAAQEMATETPRLMQLRDRLFSQLTDVPGLIPTGDLVDRLPHHVSFCLEKVSGRSLVRELNRAGIGVSAGAACNSGKLSPSPILLAMGYSEQAAFASVRMTLGRDTTAADVDWVAMVFKQVLQRFFARDAINRD
MKKVEAVIRSHKLEDVKLALVGAGVIGMTVSEVRGFGRQKGQTTRYRGKEYKIDFFAKVRIEVVIDDELVEQVVQEVSLAARSGEIGDGKIFVSPVDDIIRIRTGEKGITAIMIYLDCHATTPVDKRVLDAMLPYFCDRFGNASSTHLYGWEAESAVDQARKTIAEAINATPEEIIFTSGATEANNLAIKGIAESYFTQGKHIITVATEHRAVLDPCKYLQTLGFEVTYLPVQPDGLIDLSQLRGAIRPETILVSVMAANNEIGVIQPLEEIGQICREHNLFHSDAAQAIAKMPLDVEQMNLDLMSLTAHKLYGPKGIGALYLRRRVTIAPQMQGGGQERNIRSGTLYTPQIVGFGKAIELGLDLMASEQQYLLQLREKLWSLINQLSGIYLNGHPTQKLAGNLNLSVAGIDGTALLLALQ--PVALSSGSACSTTSTKPSHVLTALGREAKLAQASIRFGIGRFNTIKEIETVGEAVVANIRSLRQAQ----R
MKKIEAIIRPFKLDEVKIALVNAGIVGMTVSEVRGFGRQKGQTERYRGSEYTVEFLQKLKVEIVVEDEHVDMVVEKIVSASRTGEIGDGKIFVSPVEQIIRIRTGEKNLEAIMIYLDYSATTPTCAEAIAAMQGVLTESWGNPSSLHEWGQRSATVVEMARTQVAHLINAPPDGIVFTSGGTEADNLAIFGVVGKY-DQPQHLIISSVEHSAIAETVGILEKRGWSVTRLPVDRQGSIHPLDLKTALQPNTVLVSVIYGQSEVGTLQPIETLGEIARYHGLFHTDAVQVAGRLPIDVEKLPVDMLSLSSHKIYGPQGVGALYVRPGVDLMPLMGGGGQEFKLRSGTQAVPAIAGFGVAAELAAQELLWETPRLIKLRDRLFDLLADIPYLVPTGDRTRRLPHHVSFCVTGITGKTLVRHLNLAGIGISAGSACHSGKLSPSPVLLAMGYSDREGLGGIRLTLGRQTTEADIEWTAIALKQILDRLISKPLA--F
MKKVEAIIRPFKLDEVKIALVNAGIVGMTVSEVRGFGRQKGQTERYRGSEYTVEFLQKLKIELVVEDDQVDLVVDKVITAARTGEIGDGKIFVTPVEQTIRIRTGEKNLEAIMIYLDNNATTQVDPEVVAAILPYLTQYYGNPSSMHSFGGQVGKALKQARNQVASLLGAEESEIIFTSCGTEGNNTAIRAAIAAQ-PDRKHLITTQVEHACVLNLFKQLEKQGYTVTYLSVNRKGQLDLMELEAAITGSTALVSTMYANNETGTVFPVEQAGAIAKEYGTFHVDAVQVAGKLPLNMKTSTIDLMTISGHKLHAPKGVGALFVRRGFRFRPLLVGGHQERGRRAGTENVAGIVGLGKAAELAQLHLADV-ATEKKLRDRLEKGLL-ISDTELNGDRKNRLPNTTNIGFKYIEGEAILLSLDQYGICASSGSACTSGSLEPSHVLRAMGLPYTILHGSIRFSLSRNTTESDIDLVLEVMPGIVERLRALSPFNNR
MKKVEAIIRPFKLDEVKIALVNAGIVGMTVSEVRGFGRQKGQTERYRGSEYTVEFLQKLKVEIVIEDNQVDTVVEKIIAAARTGEIGDGKIFISPVEKIVRIRTGEKDLEAIMIYLDYSATTPPRAEAIAAMQTALLDQWGNPSSIHEWGGRSSTLVEVARMQVASLLNVVPEAIVFTSGGTESDNLAIMGVARRY-AQPQHLIISQVEHSAVSKPVEWLEKSGWQVTRLPVNAQGRVNPADLTAAIQENTVLVSIIYGQSEVGTLQPIQALAEIARSHGLFHTDAVQVAGRLPLDLEQLPVDLLSLSSHKFYGPQGAGALYVRPGVELVPWLCGGGQEGGWRSGTQAVAAIAGFGVAAELARTDMAAETPRLRSLRDRLFDQLADIPGLTPTGDRLHRLPHHVSFCLGAVSGRTLVRQMNLAGIAISSGSACSSGQLNPSPVLLAMGYSPQAATAAIRMTLGRHTTVEDIDWTAMVFKQVLQRLRPECAIPVR
MRKVEAIIRPFKLDEVKIALVNAGIVGMTVSEVRGFGRQKGQTERYRGSEYTVEFLQKLKVEIVVEDSQVDMVVEKIIAAARTGEIGDGKIFISPVEQVVRIRTGEKNLEAVMIYLDYSATTPPRPEVIATMQDVLTQQWGNPSSLHEWGQRAATVVEQARMQVAGLINAPAESIIFTSGGTEANNLAIMGVARGY-RKPQHIIISSVEHSAVAEPVGLLEQWGWEVTRLPVDKDGRVNPNDLENALQPNTVLVSIIYGQSEVGTLQPIHTLAQITRQKGLFHTDAVQVAGRLAIDVKELPVDLLSMSSHKIYGPQGSGALYIRRGVELVPVMLGGGQELQLRSGTQAVPMIAGFGVAAELAAAEMATETSRLMRLRDRLFEQLSDTPNLIPTGSRLHRLPHHVSFAVKTVTGKTLVRQLNLAGIGISSGSACHSGKLSPSPILKAMDYSDAVALGSIRLTLGRDTMEADVDWTAMVLKQVLARLIPELAC--C
MKKIEAIIRPFKLDEVKIALVNAGIVGMTVSEVRGFGRQRGQTERYRGSEYTVEFLQKLKIEIIVEDSQVDLVIDKVVAAARTGEIGDGKIFISPVEGAIRIRTGERDAEAVMIYLDYHATTPLEERVWEAMMPYWREKFGNPASGHYYGWEAQAAVELAREQVAASLNSTPESIIFTSGATEANNLAIKGVAAAYHAQGRHLVTVQTEHRAVLDTCRYLESLGFSVTYLPVQADGLLDVELLRQSLRPETILVSVMAANNEIGVLQPLAEIGAICRERGLLHTDAAQAAGKIPLDVQALPIDLLSLTAHKIGGPRGVGALFVRRRVQLVPQLHGGAQEQGWRAGTLAVPLLVGLATALTLTLAEQEVEQARLLALRTDLWQELQKLDDVLLNGAWSPRLAGNLNVTFPGVNGAELHQHLQ--PMAVSSGSACSTG--QPSHVLQALGRSVQAAASSVRFGLGRGTTAGEIQQVVNHFQEILPLLRQKS----T
MKMIIAIIKPFKLDNVIEALSDIGVSGITATEVKGFGRQKGHTELYRGAEYTVDFLPKVKLEIAIAANQVDGVVEIIRVAAKSGKIGDGKIFVSSLDQVFRIRTGEIGSVALMTYMDYSATTPVDERVAQKMMQYLTTNFGNPASSHYYGWKADEAVKKARHQVADLVGADSKEIVWTSGATESDNLAIKGIAHFYHKKGNHIITLKTEHKAVLDTCRQLERENYEATYLDPMPNGLLDLNVLKKAIREDTILVSIMHVNNEIGVIQDIEAIGNLCRENKFFHVDAAQSAGKVTIDLSKLPVDLMSFSAHKIYGPKGMGALYVRRRVRIEAQMHGGGHERGMRSGTLATHQIVGMGEAFAIAQAEMKEENSKIRQLRDRLLAGFVNMEEVVINGDMKNRIPGNLNISFNYVEGESLMMAVN--DIAVSSGSACTSSSLEPSYVLRALGLSDELAHSSIRFTIGRYTTEAQVDKAINLVRTKVDKLRDLSPLWDH
MYKIEAVIRHYKLEEVKNALTARGITGLTATEVRGFGRQRGHKEQYRGAEYTVDFLPKVKIEVIVKDDDLTGAIDTITNSARTGKVGDGKIFVSRLDQVIRIRTSESGAEAIMVYLDNHSTTKPDPRVVEAMLPYLTEVYGNAASSHRFGRDAAEAVERARVQVAGALGAAPREIVFTSGATEANNLAIKGVLPGLRRRGDHLVATTVEHKSVLDVVERLAREDWKLTLVPCDESGRVDAEAVRQALRPETVLVSVMTANNEVGTINPIREIGAICHERGVFHTDATQAVGKLDLNVEADQIDLLSLSAHKLYGPKGIGALYVRRQVRLRPLFDGGGHERGMRSGTLAVPLIVGLGAAVELAIRERSVDLPRIRGLRDRLEAGIRRVSDVTLNGHPVARLDGNLNLSFAYVDGEALMMAMR--DIAVSSGAACTSAEPESSHVLRAMGRDEDSARASLRFGVGRFNTADEIDFAIELVANAVSTLRLHSAAWTG
MKKVEAIIRPFKLDEVKIALVNAGVVGMTVSEVRGFGRQKGQTERYRGSEYTVEFLQKLKIEIVIEEDQVDTVVDKIINAARTGEIGDGKIFISPVDQIVRIRTGEKNLEAVMIYLDNNATTKIDEDVFAAMLPYLSIYYGNPSSMHTFGGQVGRAVREARGQVASLLGAEDSEIVFTSCGTEGDNAAIWAALKAQ-PNKKQIITTEVEHPAVLNLCRKLEKEGYTVTYLSVDQEGQLDLDELQAAITGNTALVSVMYANNETGVIFPIEEIGQIVKEYGLFHVDAVQAVGKIPLDMKTSTIDLLTLSGHKIHAPKGIGALYVRKGVRFRPYLVGGHQERGRRGGTENVPAIVALGQAAALAEQHLDNV-IQEQRLRDKLEAGILMISDTVINGTRAHRLPNTTNIGFKYIEGEAILLSLDQYGICASSGSACTSGSLEPSHVLRALGLPYSLLHGSIRFSLSRFTTEEEIDRVLEVLPPIINRLRELSPFNSH
MKKIEAIIRPFKLDEVKIALVNAGIVGMTVSEVRGFGRQKGQTERYRGSEYTVEFLQKLKVEIVVEDSQVDMVLDKVITAARTGEIGDGKIFISAVEQIIRIRTGEKNLEAIMIYLDHSATTPPSDEVIALMQTVMTQNWGNPSSIHEWGNRAAMILERSRIQVAHLINAPPESIIFTSGGTESDNLAIMGVARQY-SQPQHLIISAVEHSAISEPAKLLEQSGWQITRLPVDSRGRIHPLDLQAAIQPNTVLVSIIYGQSEVGTLQPIETLGKIAHTHGLFHTDAVQVAGRLPLDIQQLPVDLLSLSSHKLYGPQGAGALYVRDGVRLTPVLAGGGQELQLRSGTQAVPILAGFGLACQLAAQDMVTETSRLIRLRDHLFDLLTDVPYLLPTGDRLNRLPHHVSFCVATLTGKTLVRQLNLAGIGISAGSACSSGKLSPSPILLAMGYDEITALGGIRFTLGRDTTEADIDWTAMVVKQVLKRLIPNQLL--I
MRKIEIITRPFKLDEVKQRLTKLGIQGMTVTEVKGFGRQRGHKEIYRGAEYQVDFVAKVKIEIVVDDGLVEEIVSTVQEGARTGKVGDGKIFISPVDNAVRIRTGESGAEALMVYLDNNATTRVAPEVEEAMRPYLGELYGNPSSMHRFGGQVGKDLRIAREQVATGLGADPEEIIFTSCGTEGDNTAIHAALESQ-PDKRHIVTTKVEHPAVLNYCKHLEKKGYEVTYLGVDTHGRLDLNALKNSLRPDTAIVSIMYANNETGVIFPLDEIAPLVKERGLLHTDAVQTLGKIPFSVADLPVDYLVVSGHKVHGPKGVGVLYVRRSAPYAPFVIGGHQEHGRRAGTENTASIIAMGKAVELATTDIAAEQSRISALRDRLQSGLLAIPDTVVNGEAAERLPNTLSIAFKYIEGEAMLLLLDEFAICASSGSACTSGSLEPSHVLRAMGVPFTYAHGSLRFSLSRYTTEEEIDTVLRELPPIIERLRAMSPFRRV
MKKVEAIIRPFKLDEVKIALVNAGIVGMTVSEVRGFGRQKGQTERYRGSEYTVEFLQKLKVEIVVEDTQVDMVVDKIISAARTGEIGDGKIFISSVDQIIRIRTGERNTEAVMVYLDYSATTPTRPEAIAMIQTILTQQWGNPSSLHEWGNRSALVVETARMQVASLINAVPESIIFTSGGTEADNLAIMGVARCY-TTPQHIIISSVEHSAISEPAKMLENWGWEITRLGVNNYGRVNPEDLKAALRDNTVLVSVIYGQSEIGTVQPIPELGEITKTHGLFHTDAVQVAGRLPLDVQTLPVDLLSLSSHKLYGGLGAGALYVRPGVKLKSLLSGGGQEAGLRSGTQATPAIAGFGVAAELAAQELDTEMLRLIGLRDRLFAILADIPGLIPTGDRIHRLPHHLSFCLEKISGKTLVRQLNLAGIGISAGSACNSGKLSPSPILLAMGYSQQAALTGIRLTLGKQTMVTDIDWTAVVLQQVLQRLIPQW----K
MKKIEAIIRPFKLDEVKIALVNAGIVGMTVSEVRGFGRQKGQTERYRGSEYTVEFLQKLKLEIVVEDDQVDMVVDKVVQASRTGEIGDGKIFISPVDETIRIRTGEKNLEAIMIYLDGHATTQVDERVIKAMMPYFTEYFGNPSSAHVYGWEAQAGVKKARDAIASAINAEPREIIFTSGATEANNLAIKGVAEAYFQKGRHIITVETEHRAVIEPCEYLQSLGFEITFLPVEKNGLLNLELLTKTIREDTILVSVMTANNEIGVIQDIEKIGAICRENEIFHTDSAQAIGKIPLDVQKMNVDLMSFTAHKIHGIKGIGALYIRARVNIASQIQGGGQERGYRSGTLCTPQIVGFAEAINIALKEMEQENQRQKNLRDYLWQELKQLDGIYLNGDLNQRLAGNLNISVEGVNGSALLLALQ--SIAVSSGSACSSTSTKPSHVLKALGYSDELARASLRFGIGRFNTFEEIKETASFTLQTIKTLRR-------
MKKVEAIIRPFKLDEVKIALVNAGVVGMTVSEVRGFGRQKGQTERYRGSEYTVEFLQKLKVEIVVEDHQADMVVDKIVNAARTGEIGDGKIFISPVDQIVRIRTGEKDFEAVMIYLDYSATTPCHPDVIIAMGKVWTEQWGNPSSLHEWGQRSATVLEQARMQIADLIHAPAESIIFTSGGTEANNLALMGIARTF-TQPQHLIISSIEHSAITEPARLLEQQGWQVTRLPVDSQGHISPDALNDSIQNNTVLVSVIYGQSEIGTLQSIHTLGQIARDRGLFHSDAVQVAGRLPIDVQTLPVDLLSLSSHKLYGPQGAGALYVRPGTHLIPLLAGGGQEQGMRSGTPAVPIIAGFGLAAEMAAEEMEAEGVRLMQLRDRMFAQLSHSPYLLPTGDLSQRLPHHVSFCLTEITGKTLVRQMNLAGIAISAGSACHSGKLSPSPILKAMGYSDQQALSGIRLTLGKQTTLEDIDWTITALNQLLHRLMPQSAA--V
MKKIEAIIRPFKLDEVKIALVNAGIVGMTVSEVRGFGRQKGQTERYRGSEYTVEFLQKLKVEIVVENDQVDIVVDKIIAASRTGEIGDGKIFISPVEQIIRIRTGEKNQEAIMIYLDYSATTPTRCEAIAAMQAVLTQQWGNPSSLHEWGQRSATVLEKSRSQVAHLINAPPESIIFTSGGTEADNMAIMGVARCY-STPQHLIISSVEHSAIAEPAKLLEQWGWQVTRLPVDRLGRVHPLDLQAAIQPNTVLVSVIYGQSEIGTLQPIEALGKIARSHGLFHIDAVQVAGRIPINVQTLPVDLLSLSSHKLYGPQGSGALYVKPGVELKPLLTGGGQETKLRSGTEAVPGIVGFGVAAVLALEDMVTETPRLIQLRDRLFDLLADVPDLIPTGDRIHRLPHHVSFCLSQITGKTLVRQMNLAGIGISAGSACHSGKLSPSPILLAMGYDEKTALGGIRLTLGRDTTEADIDWTAMVLKQILQRLKPLPVV--V
MKKVEAIIRPFKLDEVKIALVNAGIVGMTVSEVRGFGRQKGQTERYRGSEYTVEFLQKLKIEIVVDEGQVDMVVDKLVSAARTGEIGDGKIFISPVDSVVRIRTGEKDTEAIMLYFDNHATTALDPRVLEAMLPYLTEQYGNAGSAHFYGWQASAAIKQARQEIAETMGAQPEEIIFTSGATEANNLAIRGVAEAYFAQGKHLVTVETEHQAVLAPCRYLETLGFEVTYLSVQSSGLVDLTELEKALRPDTILVSVMAANNEIGVLQPLKEIGALCRQRSIFHCDGAQALGKIPLDVHQLNIDLLSFTGHKIHGPKGIGGLYRRQGVRLAPQLLGGGQEGNFRSGTLPVPLIVGLAKALTIAGETLVSEGDRQRQLRDQLWQGLAKISGVVLNGDYEQRLPGNLNVSITGVDPKALLTTLQ--PLALSSGSACSSYRTEASHVLYALGRDKTSAQASLRFGLSRFTTEIEIDQAIAIVTDTVARLRADA----S
MKKVEAIIRPFKLDEVKIALVNAGIVGMTVSEVRGFGRQKGQTERYRGSEYTVEFLQKLKVEIVVENDQVDMVVDKIIAASRTGEIGDGKIFISPVEQIIRIRTGEKNQEAIMIYLDNNATTKVDPGVLEAMLPYLTEYYGNPSSMHTFGGKVGKAVKQARAQVAGLLGADDSEIVFTSCGSESNNTAIRAALAAQ-PDRRHIITTQVEHAAVINVCKQLEKQGYTVTYLSVDRQGQLDLMELEAALTGNTALVSTMYANNESGTIFPIEKIGALAKEYGVFHVDAVQAVGKIPLNMKESTIDLLTLSGHKLHAPKGIGALYVRRGFHFRPLLIGGHQERGRRAGTENVAGIIGLGKAAELELLHMPEAIQRESKLRDRLEENLLTIPNCEVNGDPAHRLPNTTNIGFKYIEGEAILLSLDRYGICASSGSACTSGSLEPSHVLRAMGLPYVILHGSIRFSLSRYTTDAEIDRVLTVMPGIVERLRSLSPFNSR
MKKIEAIIKPTKLEDVKKALEKKGIHGMTITEVKGFGRQKGYIEVYRGKEYEVRFLPKIKIELIVKDDEVEKIINTILETAKTGNVGDGKIFISSIEEVIRIRTGERGEEAIMVYLDHMATTQPDERVYQAMLPFLKEYYGNALSVYDLGVTAREAIESARSKVADLINAKPQEIIFTSGGTESNNFALRGLATAYHKKGNHIIVSLVEHHSITNPARILEREGFEVTFLPVDKFGRIDLNFLERALKPETVLISIQLANPEVGTLQPIEEVVKLAEKVGLVHTDAVAALGQIEVDVEKLDVHALSLSSHQFYGPKGVGALYLRKGTRIQPLIYGGIQEGGKRGGTENVAGIVGMGEAAQLVKENLKVWKPKMQTLRDKLIKGLVRIPKIHLTGHPVERLPGHASFIVEFIEGEAMLLMLAMKGIYVSSGSTCTSKALKASPVLSSMGFPAHLIQGSIVFSLGKDTSEEDIEYVLSEMPPIIEKLREMSPFKEH
MKKVEAIIRPFKLDEVKIALVNAGIVGMTVSEVRGFGRQKGQTERYRGSEYTVEFLQKLKLQLVVEDDQVDMVVEKIISAARTGEIGDGKIFISPVSDVVRIRTGEKDIEAVMIYLDYSATTPTSPEALAAMQAALNQQWGNPSSLHMWGQRAATILETARMQVADLIHAPPESIVFTSGGTEADNMAIMGVARQY-RHPQHLIISSVEHSAVAEPVKLLEQWGWQVTRLPVDNKGRVNPLDLQAALQDNTVLVSVIYGQSEVGTVQPIEELAKITHGSGLFHTDAVQAIGRLPIDVQKMHVDLLTVSSHKIYGPQGAGALYISPGVELLPLMVGGGQEMGLRSGTQAISVIAGFGMAAELALQEMPTETQRLIELRDSLFCQLANVSNLIPTGDLIQRLPHHVSFCLEILSGRSIVRQMNLAGIGISAGAACSSGKLSPSGVLMAMGYEDKTALGAIRLTMGRCTKQADVDWAAIVLIQIIERFKGMKLSVAS
MKYIIAIVRPYKLDEIKEALMEAGVKGMSVSEIRGFGRQRGHKERYRGSEYVVDFVEKIKLEIAVEDEYSDKVIEIIREAAKTGDVGDGKIFVLPMENVIRIRTAEEGKEALMIYMDYAATTFVRQEVLDEILPYFKDYYSNPSSLYSFAEDSKKAIKLARQRVASVINSKEEEIYFTSGGSESDNWAIKGIAFANKDKGNHIITSQIEHHAVLNAAKFLEKNGFTVTYLPVDSDGFIKLEDLRNAITDKTILVSIMFANNEIGTIEPISEIGKLCKEKGYFHTDAVQVVGHLPIDVESMNIDLLSMSGHKFYGPKGVGVLYVKKGVKIENLIHGGAQEKGKRASTENVPGIVGLGKAIEIAQSEQNFEIKRLTALRDKLIDGILKVSNTKLNGPTNLRLPNNVNISFLGVEGETLLFDLDDAGVFVSTGSACASGSLEPSHVLLSIGLSHELAHGSIRLTLGLNTTEEDVDYVLEILPKIIEKRRAMSPIWSR
MKKIEAIIRPFKLDEVKIALVNAGIVGMTVSEVRGFGRQKGQTERYRGSEYTVEFLQKLKIEIVVEDSQVDMVVDKVVQASRTGEIGDGKIFISPIEETIRIRTGEKNLEAIMIYLDNHATTKVDPQVLKAMMPYFTEYFGNPSSAHIYGWEAEAAVKQARSIIAQTINADETEIIFTSGATEANNLAIKGIAEAYFTKGKHIITVQTEHKAVIEPCQYLQTLGFEVTFLPVEKNGLLDLNLLTKTIRDDTILVSVMTANNEIGVIQDITQIGAICRENEIFHTDSAQAIGKISLDVQKMNIDLMSLTAHKIHGIKGIGALYIRRRVKLASQIQGGGQERGFRSGTLCTPQIVGFAEAIKIALLELDLENKRQKELRNYLWQKLSQLDGIYLNGDLNQRLSGNLNISIDGVDGSALLLALQ--SMAVSSGSACSSNSTKPSHVLKALGHSDKLAKASLRFGIGRFNTQEEIEKVAQFTVKTINNLRKLR----I
MKKIEAIIRPFKLDDVKQALLEEGVRGLTISEVRGYGRQKGHTETYRGSEYHIEFVPKIKIEVVVNDNMVDKIVDAIIKTAKTGQVGDGKIFISEISEVIRIRTEESGPHALMIYLDNNATTPVDSRVLESMLPYFSEKFGNPLSKHTFGYVTNAAVDFAREQIANLIKAEKNEIYFTSGASESINIIHFGIALKHVSKGNHIISSDVEHSASYESLLQLIKKGFDVTFLKCDSKGFIHPEQIIEAIRTETILVSIIAANNEIGTVNNISEIGKVCRANNLFHTDATQAVGKIKIDVQEMNIDFLSFSSHKIYGPKGIGGLFIRKEQKISPLIFGGGQEKGIRPGTLNVPAIVGFGKAAEICNKDFEKDFIHTKNLRDKLYKNILSLDSVTLNGDKDNRLPGNLNLLIKGIKADNLISNLR--EIAFSSGATCSSETGKPSRVLKAIGLSEEDSRCCIRIGVGRFNTSEEIEYASEKIIEEITKLRLKRNY--I
MKKVEAIIRPFKLDEVKIALVNAGIVGMTVSEVRGFGRQKGQTERYRGSEYTVEFLQKLKVEIVIEDAQVDMVVDKIIAAARTGEIGDGKIFISPVEEVVRIRTGEKNLEAVMIYLDYSATTPTRLEAISTMQAVLTQQWGNPSSLHEWGGRAATVLEQARMQVASLVNARAESIIFTSGGTEADNLAIMGVAQRY-SSPQHLIISSIEHSAIAEPARLLERWGWQVTRLPVDGNGCVNPDRLQAALQPNTVLVSIVYGQSEVGTLQPIETLGKITRSHGLFHTDAVQVAGRLPIDLQELPVDLLSLSSHKIYGPQGAGALYIRPGVEIVPLLGGGGQESKLRSGTQAVPIIAGFGIAAELAAQEMPTETSRLVSLRDRLFAQLADVPQLIPTGDRQSRLPHHASFYIEKVSGKTIVRQMNLAGIGIGAGSACHSGKLSPSPILLAMGYDKAAALSGIRLTLGRETTAADIDWTATVLKQILDRLIPVKLQ--S
MKKVEAIIRPFKLDEVKIALVNAGVVGMTISEVRGFGRQKGQTERYRGSEYTVEFLQKLKVEVVVEDDQVQIVVDKIVGAARTGEIGDGKIFIYPVDEIVRIRTGEKNLEAVMIYLDYHATTPVDRRVVEAMLPYFTEHFGNPSSGHIYGWEAEAAVAQARDRVAAAIGARSEEIVFTSGATEANNLAIKGVAEAYLDRGRHIVTVQTEHSAVLAPCRYLERLGFEVTYLPVQADGLLGLANLEAVLRSNTVLVSVMAANNEIGVLHPLADIGALCRDRGLFHTDAAQAIAKIPLDVEAMSVDLLSLTAHKLYGPKGIGALYVRRQVRVAAQLHGGGQESDRRSGTLFVPQIVGLGTAIALGLDEMECEGRRQLALRDRLWQHLQVAGDVTLNGHPTQRLPGNLNVSFAGVDGAALLLGLR--PVAVSSGSACASESQQVSHVLRALGRSPELARATLRFGIGRFVTKEEIERAAAATIDVVQNLRSPS----R
MKKVQAIIRPFKLDEVKIALVNAGIVGMTVSEVRGFGRQKGQTERYRGSEYTVEFLQKLKLEIVVEDNQVDMVVDKIISASRTGEIGDGKIFISPVDSVIRIRTGEKNGEAVMIYLDSHATTPLDERVLNAMIPYFTEKFGNPASSHVYGWEGQAAVKRTREVLSTAINCTPEEIVFTSGATEANNLAIKGIAEAYFSKGQHIVTVATEHKAVLDTCEYLKTIGFQLTILPVEKDGLIDLEKLEKSLRADTILVSVMAANNEIGVLQPLSEIGRICHQQGIFHSDAAQAIGKISLDVEALNIDLMSLTAHKVYGPKGIGALYVRRKVKLAPQQHGGGHERGMRSGTLYTPQIVGFGGAIEIALEEQETENFRLETLRERLWKQISKVGGIHLNGHPSKRLAGNLNISVEGIDGAALSLGLQ--PVAVSSGSACSSHNIAPSYVLTALGHPEELAHASVRFGIGRFNTVEEIDEVAAHFVKTVEGLRFAS----C
MKKVEAIIRPFKLEEVKIALVNAGIVGMTVSEVRGFGRQKGQSERYRGSEYTVEFLQKLKIEIVVEDKQVDMVVDKLISAARTGEIGDGKIFISPVEQIVRIRTGEKDLEAIMIYLDCHATTPMEPQVLAAMLPYFTEHFGNASSNHVYGWTAEAAVKQARETIAAAINSSPEEIIFTSGATEANNLAIKGVAEAYFAKGRHIVTVVTEHRAVLDPCHYLEKLGFEVTILPVGADGLIDLELLEKSLRPDTILLSIMAANNEIGVIQPLAAIGAICRQYQLFHTDAAQAIGKIPLDVEEMNIDLMSLTAHKVHGPKGIGALYVRRRVRLAAQIQGGGQEKGLRSGTIFTPQIVGFAKAVELGIKAIEEDNSHLNQLKARLWEIISQLDRIYLNGHPSQRLAGNLNISIEGVDGAALLLGLQ--PVALSSGSACSSSHTAPSHVLTALGRPESLAYASLRFGLSRFNTLEEIELVGEQVVLTVNSLRKAK----F
MKKIEAIIRPHLLDAVRNALQEIDVKGMTVSEVQGYGRQRGHTETYRGTEYQIEFIPKMKVEVVVPDDIEEMAVHAIMKAARTGKFGDGKIFVTTLDDVIRIRTGERGEAALMVYLDHSATTPIDPRVVEAMLPYLTEKFGNPSSVHLFGQEARAAVDRARQLVAELIGAQPQELIFVSSGTEANNLAIRGIAERAAPYGRHIITSAIEHPSVRGVCQALEQRGWEVTRLPVGEDGLVRVEDVRAAIRPDTVLITIMLANNEIGTIQPIAEISHLVRERHWFHTDAVQAAGRMAINVAELGCDLLSLSGHKLYAPKGIGALYVRRGVQLAPQMLGGHQERDRRAGTEAVPLIVAFGKAAELARQELDARIERMRALRDRFERGVARITDVVFNGHRERRLPHLSNISFRYIEGEGLLINLDLQGIAVSTGSACSSGTLEPSPVIRALGRDEELARGAVRFSLGKDTSEEDIDYVLEVLPQAVESLRRISPLYHN
MKKVEIITRTFKLDDVKAALAEIGVKGMTVSEVKGFGRQGGHKEVYRGAEYQVDFVVKVKIEVVVEDARVTDVINAATKAARTGQVGDGKIFVLPVDEVVRIRTGETGDSAIMVYLDNNATTRVAPEVLTAMLPFFSERYGNPSSMHTFGGSVGREMREARESLAELLGCGADEIVFTSCGTESDNTAIRSALTAQ-PEKRHIITTRVEHPAVLSLCKFLERQGYRVTYLGVDAEGRLDMQELTDSLSDDTAIVSIMWANNETGVIFPIEQIAELTRSRGMLHTDAVQAVGKIPMRLSETGVDMLSLSGHKLHAPKGVGALYVRRKLPYRPYLIGGHQEHGKRAGTENTTGIIALGAAAKAAQAHLPGENTTVRALRDRLENALLSVTDSRLNGHAIERLPNTSNISFKYIEGEAILLLLDQLGIAASSGSACTSGSLEPSHVLRAMGVPFTYAHGSIRFSLSRYTTDADVDYVIKNVPQIIETLRTISPYKQS
MKRVEIITRPYKLDEIKEALTSMGIQGMTVTDVRGFGRQRGHKEVYRGAEYQVDFVSKVKIEIVIDDDLLDQTLEVIQQAAKTGKIGDGKIFVSTIDNAIRIRTGESGGSALMVYFDNNATTPLHPGVKEALIEGLE-IFGNPSSMHGFGREAREKIEEAREKVASFIGADADEILFVGSGSEANNTVLSLLHCDSTSGRSGLVTTAIEHPCVLNTARDLGRKRHEVTYLPVDKYGRIDLEELRRAVTDKIGMVSNMMANNEIGTIQDIKAAARIAHEGGLFHTDAVQAVGKIPVDVRDLDVDFLTISAHKLYGPKGIGALYVKKGAPYCPLILGGHQEHGRRAGTENSLGIIGMGKAIELRGLEMEEEEKRLLELKNILKDGIAAIPDTLFMGHPEHSLPGTLSVSFAGAEGEAILLYLDLAGIAVSTGSACASGSLDPSHVIMATGVPVENAHGSVRISLGRENTLEDVHYMLHHLPPIIDRIRTMSSAY-K
MKKVEAIIRPFKLDEVKIALVNAGIVGMTVSEVRGFGRQKGQTERYRGSEYTVEFLQKLKLEIVVENDQVAMVIDKLRGAARTGEIGDGKIFVSPVDQVIRIRTGESDLEAIMIYLDCHATTPMDKRVLEAMLPYFTEHFGNPSSNHLYGWEAEAAVKKARETIANAINCSPEEIIFTSGATEANNLAIKGVAEAYFSQGQHIITVESEHRAVLDPCKYLEILGFEITYLPVQKDGLIDLELLEKSIRNETILVSVMTANNEIGVLQPLQAIGEICQKKDLFHSDAAQAIGKIPLDVKEMNINLLSLTAHKVYGPKGIGALYIRRRVNIAPQLHGGGQEKEIRSGTLYTPQIVGFGKAIELSLEELETENKRQTELRDRLQKQLLSLEGVHLNGHPTQRLAGNINVSIEGVDGAALLLALQ--GVALSSGSACTSTTTKPSHVLKALGHSDKLAYSSLRFGLGRFTTCQEIDIISKLIIDTVKSLRQTI----H
MKKVEAIIRPFKLDQVKIALVNAGIVGMTVSEVRGFGRQKGQTERYRGSEYTVEFLQKLKLEVVVEDDQVQTVIDKIINASRTGEIGDGKIFVSPVDKIVRIRTGEDNTDAIMIYLDYSATTPTRPEAITTMQQVLTQQWGNPSSLHMWGQRSATLVEKARIQVADLINTVPESIIFTSGGTEADNMAIMGVALCY-GKPQHIIISSVEHFAISEPARVLENWGWQVTRLPVDRQGRLDPQELQAALQPNTVLVSIIYGQSEVGTLQPIAELGNICRDRGLFHTDAVQVVGRLPIDLQKLPVDLLSLSSHKIYGPQGVGALYVRQGVKLVPLLSGGGQEMKLRSGTQAVAAIAGFGVAAELANEEIATETSRLSRLRDRFFAHMVDNPYVIFTGDRLYRLPHHVSFCINQVTGKTLVRQLNLAGIGISTGSACHSGKIAPSPILLAMGYTKEHAIRGVRFTLGRETTEADIDWTAIVLKQILTRLMPNVNSQKL
MTKVEAIIRPGKLDDVKAALDELGVKGITVINVMGAGKQRGRTQYYRGQEYVVNLLDKTKIETVVADNIAEDVIEAITKAAFTGEIGDGKIFVSNVDEVVRIRTGERGDIALMIYLDSNATTPLRPEVWEAMVEFGPDMIRNPSSTHKAGLAAKRAMRAARERLAGALGAAPEEVLFTGGGSEAINLALKGAVWAAEGARTHVISTQVEHHAGVHALEWLETQGVEATLVPVDPTGRVDPEAVRAAFRPNTGLVSVMYVNNEVGTIQPVEEIGAVCREKGPFHVDAVQAFGKLPVDVNRVQCDLLSCSAHKLGGPKGVGALYVRKGTALAPLVHGGPQEHHLRAGTENVQGIVGFGEAVRLALEEQEQNWAKWVELREELYRLPKELDAVRCNSHPDLTVPNCVNATFMYCDGMTLSTNLSSKGIYVSTGSACTAGDMNPSHVLTAMGLSDRAAHGAIRFSMNWATTREELTQTVDLTKQLVERLRLITMPEDG
MKKIQAIIRPFKLDEVKIALVNAGIVGMTVSEVRGFGRQKGQTERYRGSEYTVEFLQKLSLEVVVEDAQVDLVVDQIISAARTGEIGDGKIFISPVERVVRIRTGESNLEAIMIYLDYSATTPTRPEAIAAMQEILLHQWGNPSSLHNWGQRAATVLELARMQVASLIGASSESIIFTSGGTESDNLALMGIAGQY-TQPQHLIISRVEHSAVAQPAQFLEQRGWRVTRLPVNRQGRVNPADLEAAISKDTVLISVIYGQSEVGTLQPIEELGKIAQAHGVFHTDAVQVAGRLPLDVASLPVDLLSLSSHKIYGPQGTGALYVRPGIQLYPLIGGGGQERGLRSGTEATVAIAGFGVAAELASEELPEEMLRLRRLRDRLFEQLVDIEGLIPTGDRWHRLPHHVSLCWREITGKTLVRQLNLAGIGISAGSACHSGKLSPSPILKAMGYSDREAIGGIRFTLGKQTTEADIDWTVMVLKQILQRLRSESPR--I
MKKIEAIVRPEKLQEVKTALVNIGATGMTLEDVRGFGRQKGQTSTYRGISYTVEFLTKKRLVLVVPDDQLEKVIDTITTAAATGTIGDGKIFVSSVDQAIRIRTGETGDIALMIYLDNNATTQIDPIVLQTMLPYLSDFYGNPSSMHRFGGQVGAALQDARAQVAELLGAETTEIVFNSCGSEGNNTAIHAALAAQ-PEKRHIVTTAVEHPAILNVCKHLEKKGYTVTYLSVDGRGQLDLMEVEAAITGGTALVTTMYANNETGVIFPVEQIGAIAKECGTFHVDAVQAVGKIPINLKNSTIDLLTLSGHKLHAPKGIGALYIRRGFRFRSFILGGHQERGRRAGTPNVASIVALGKAAEIAQQHLQTLNNPERQLRDLLEQQILTIPNCAVNGGGTHRLPNTTNIGFKYIEGEAILFMLDKHSICASSGSACSSGSLDPSHVLTAMGLPYTILHGSIRFSLSRFTTETDIQQVLTVLPTIVEKLRAMSPFNST
MKKIEIITRTFKLNEIKTTLSAIGVKGMTVNEVKGFGRQGGHKEVYRGAEYQVDFVPKIKIEVVVEDEFAPQVVEAATKAAQTGQVGDGKIFVSPVDEVVRIRTGETGEEAIMIYMDNNATTQVDPAVFDEIKPFFSELYGNPSSMHRFGGQVGGRIAEARQQVADLLGCSPEEIIFTSCGSESDNTAIRSALNAQ-PDKKHIITTRVEHPAVLSLCKFLAKDGYEVTYLGTDEHGRLDLDEYRKSIRKDTAIISIMWANNETGNIYPIEEMARIAKEYGIFHTDAVQAVGKVSIDLHSAPIDMLSLSGHKLHAPKGVGALFVRKRLPFRPFLIGGHQERSRRAGTENTTGIIALGKACQLAMQHMEKEKTEVKQLRDKLESGLLSIPDSILNGDKESRLPNTSNISFGYVEGEAILLMMDQLGICASSGSACTSGSLEPSHVLRAMGIPFTFAHGSIRFSLSRFNTNEEIDFVLESMPDLIKNLRKLSPFSAE
MKKIEAIIKPHKLDEVKDALDKAGVHGMTVTEVKGYGRQKGHVEMYRGAEYQVVFKAKVKIEVVVNDAIAASVVEAVRAAANSGSIGDGKIFVINVEEAVRIRTNERGESAVMVYLDNNATTRVAPEVLEAMLPFFSERYGNPSSMHSFGGAVGKEMREARQQLADLLGCEIDEIIFTSCGTESDNTAIRSALAAQ-PEKRHIVTTRVEHPAVLSLCKFLERQGYRVTYMGVDAEGRLDMKELEQSLTPDTAIISVMWANNETGVIFPIAEIARIAHSHGMMHTDAVQAVGKVDINLRELDVDMLSLSGHKLHAPKGIGALFVRRKLPYRPFLIGGHQEHGRRAGTENTTSIIALGAAAGIAREHLVDENTRVRALRDKLENALLAVPESRLNGHKKDRLPNTANISFKYVEGEAILLLLDQLGIAASSGSACTSGSLEPSHVLRAMGVPFTYAHGSIRFSLSRYTTEEDVDYVVKNLPPIIETLRKISPYKRC
MKLVTAIIKPHMLDEVKTALESFGVEGMTVSEAQGFGRQRGHTEVYRGAEYTVDLVPKVRLEVLVEDEDAKDIIDVLVKSARTGRIGDGKVWSVPVDEIVRVRTGERGLDALMTYLDAAATTPVRRQVLEAMWPYLTTTYGNPASHHEVGEAAARGLDAARRAVAQVLGARPAEVTFTSGGTEGANTAIKGIALAA-PRGRHVIVSAIEHPAVLESARWLGRLGYEVTELGVDADGLVSPEALAAAVRPDTTLVSIQYANNEIGTIQPIAELTAITRTHDPFHTDAVQAAGWLELNVDHLGVQALSISGHKLGAPKGIGVLYLRRRTPIEPLIHGGGQQRGLRSGTEDVAGAVGMATALRLAR---AADPALLAATRDRFITRVEGVPDARLTGHRTQRLPGHASFVLPGISGESVLLDLERHGVVCSSGSACAAGSDEPSHVLTALGIPAEIAQTALRFSFEAGTTDGDLNHAADELKSAVPR---------T
MKRVEAIIKPTKLDEVKEALHKLGVQGMTATEVRGFGRQRGHTEFYKGSDASVGFLQKMKLEVVVDDEQVNQVVEAIIGVARTGKIGDGKIFVLPVDEVIRIRTGERGSKALMIYLDFNATTPVAPEVLEAMLPYLREEFGNPSSTHPYGRRARAAVERSREQVARLLDAHAEEILFTSGGTEANNLAIRGVMAAQ-PERRHLLTSTIEHPATALPCRHLER-EHAVSWVGVDAEGRLRLEQATELLRSGTALVTLIHANNETGVLQPVRELASAARRVGVVHTDAAQSVGKVPVSVNELGVDLLTVVGHKLYAPKGVGALYVRRGTPLKPLVLGGGQEHGRRPGTENVPSIVGLGAACELARGRLERGMAALVELRERLWWRLQEVPGMRLTGHPTERLPNTLNVRFPGVRGSAVLAGAP--EVAASTGSACHEGGETASSVLLAMGLPPEEALGAVRLTLGHGSTAQEVDVAASALARAWRVAAG------R
MKKVEAIIRPAKLNEVKEALELIGIRGMTVSHVIGCGTQMGLTSVYRGQVYNINLLEKIKIEIVAEDRFIDQIIKKISEAARSGEIGDGKIFVYPVEKAVRIRTGESGPDAIMIYLDHSATTQTDPEVAKVMCDFMVNHFGNPASVHSFGREAKKHLEDARERVARCIGAEPSEIIFTSGGTEADNLAIRGAAYANRKKGNHIITSTIEHHAVLDTCKSLEKEGFKVTYIPVDEHGLVNVADVEKAITNETILITIMHANNEIGTIQPIKEIGALARERGLFHSDTVQTVGKIPVNVDELNLDMLSVSAHKFYGPKGVGCLYMRKGARVLPITFGGSQERNKRPGTVNVPGIVGFALAMEKAVNSLDEQIPYQTRLRDKLIKGIMRVEHVRLNGHPTKRLPNNVNMSFEFIEGESLLLSLDMKGIAASSGSACTSGSLDPSHVLLAIGLPHEIAHGSVRMTLGKDNTEEQIDYVLEVLPEIVDRLRAMSPLYQV
MTKVEAIIRPSQFDKVQEALAQLGIEGMTVSEVRGHGRQKGHTESYRGREYAISLIPKVRIEIVVTDERVEPVIDAILVNAATGEIGDGKIFLYKAEDAIRIRNQDRGEIALMIYLDSAATTAVRREVLEAMWPYLTAEFGNPSSHHSLGEAAAQALKTARATLAQLLGCRASEIIFTSGGTEADNLAIKGIALAA-PRGRHIVTTTIEHEAVLESCDYLHRHGFEITYLPVDRQGLISLEQAAAAIRPDTTLCSIMLANNEVGTIQPIHELAGIAHAAGPIHTDAVQAAGALDLNVGNLGVDALSLSGHKFGAPKGTGLLYLRGRLTIEPVLHGGGQERGRRSGTESVAGAVALAKAFQMAETSRLESAQRLSKLRDDFIAAVLFVPSAILTGDSVKRLPGSASFCFPETSGEAVLLYLEEHEIICSSGSACAAGADHPSHVLLAMGLEPAIAQTAVRFTLSESTTAEELSRVALTIRNAIHSLTR------K
MIKVEAMIRPQKLDDVTAALSEIGVRGMTITEVRGSGKQKGLTHLYRGVEYTVNLLQKVKIEIVVKDSEAQLVAETIAKAARTGEIGDGKIFLSPISDVIRIRTGETGETALMIYLDHAATTPVLPEVAEAMMPFLVQTYANPSAAHALGIEARHAVEEARGIVAEAIHAYPDEIVFTSGGTESDNAAIYGVAYALENRGRHILSSPIEHHAVLEPLQYLAQRGWEIEMLPVSSEGLVAPEEVARRIRNDTVLVSVMHANNEIGTVQPIEAIGAICREKGLFHTDAVQSFGYLPIDVRKMNIDLLSLTAHKFYGPKGIGVLYVRSGIPFEPYQKGGGQENGRRGGTLNVPGIVGLGKAVTMVMEQREGESARLQRLRDHFIAAVEAIPEATLTGHRQYRLPNNVHFCFKGIEGESLLLSLDAEGICASAGAACSAGSHEPSHVLQAIGVPPDRLRGALRLSLGRATTEEALEYCLHVLQKAVGALRQKQRV--T
MKKILAIIRPDKLEAVKNALEKIGCHGMTVRDVKGRGRQLGVTENYRGRDYRIDILPKTEIEIVTRETDVEGIVQAIIETAKTGDIGDGKIFISSVEEVIRIRTGERGDKAIMTYLDNASITRLDERVWEEMKPYFFDIYAIPTSGYSMGVEAREALEKSRETIARKLNIQTSELIFTSGFTESSNIALKGVAMALKKKGNHIIVSKIEDYSVLNTAKALEKQGFQVTYLEVDKYGLVDPDILNDHITPETILVSIQQANQEIGTLQDLKSIGEACKDKGLFHTDATHTFTRTSLDLEKLPVDLATISAHTIHGPSGIGALYIKKGTPISKWMDGGFQESNLRAGLENIPGAVGFAKAVTLVTGE---ENNRLQKMRDYLIHRILEVPKSILNGHPTKRIPQNANITFEYVEGESITLHLDMRGFAVSTGSACFSRSLDPSHVILGIGGDHERAHSSVRFTLGRFTTQEEVNAVCDSVATVVENLRKISPL--R
MKKLEIITRPFKVEAVKEALAGMGIKGMTLTDVKGFGRQMGHKEIYRGAEYDVDFLPKVKIEVILDDANVDQAVEAAIKAARTDKVGDGKIFVYSVENAIRIRTGESGDEAIMTYLDNNATTRVAPEVMEEMLPFMDTLYGNPSSMHTFGGQVQKHLAQARERAAQALDCSPEEIIFTSGGTEGDNAAIFAAVNSQ-PDKRHLVTTRVEHPAVLNTCKYLEGRGYEVTYLPVDGYGRVNLDQLRESLRPDTALVSVMYANNETGNIYPVQAMAEMVKERGLFHTDAVQVIGKLDLSMQKLPVDYLALSGHKIHAPKGVGAMFVRKKAPFRPFILGGHQENGRRAGTENTAGIVGLGRAMQLAAMDIAEENTRVAALRDRLEQGLTEVEQTRINGDRESRLPNTLNISFKYVEGEAILLMLDTLGVCASSGSACTSGNLEPSSVLRAMGVPFTHVHGSIRFSLSRYTTQEEVDLVLDHLPGIINKLRDMSPFGQY
MKRIEAVIRDEKLNEVKEALEKVGYPGMTVVRVEGHGRQKGRVERFRGQEVKVELLPKVKIEIVTQDQHVAELIDLIKKTARTGEVGDGKIFVIPVEEVVRIRTGEEGESAIMIYFDHSATTPVHPVAAIELYRFLTDNFGNPTSIHYFGRQAREAVEEAREKVALAIGALDKEIIFTSGGTEADNMAIHGLAYANRHRGNHIITSAVEHHAVLNTVKALTREGFTASILPVDRYGRINVNDVAAAITDKTILITIMHANNEVGTIMPLMEIGRLAKERGYFHTDAVQSFGKIPVRVDDLGVDLLSISGHKIYGPKGIGALYLCQGTRWQTLFHGGAQEQLRRAGTENTPGIVALGKVAEIAVNELEQEANRLIKLRDKLIKGITKIKGAYLTGHPTERLPNHASFCFEFMEGESLLLNLDQRGIAASSGAACTAGSLEPSHVLTAMGIPFEIAHNSLRLSLGRDNTALEVEHFLEVFSSITGELQ-------P
MRKIEAIIKPAKLNVVKDALNEIGIKGMTVTEAKGFGRQKGKKEIIRGAEYKVDFLSKVKLEIVCKEEDTEKILDIIIANAKTGEIGDGKIFIYPVEEVVRIRTGERGETAIM---DNGATTPTDPEILEAMKPYFTDIFGNASSFHSFGREARNAITEARDSVAKLIGADSREIVFTSGGTESDNYAIKGVAEALEKKGKHIITSSIEHHAVLHTCQYLEKKGFEVTYLAVDEDGMVNPQDVKDAIKEDTILITIMMANNEVGTIQPIAEIGKIAKEAGTFHTDAVQAVGTIPVDVNELNVDLLSLSGHKFNAPKGIGALYIRKGTKVAKYLHGGAQERNRRATTENVPGIVGLGKACEIALNTMDEKSAKLTVLRDRLISGIEQVDYVKLNGHRTERLPGNVNFSIRYIEGESILMKLDLEGIAASSGSACTSGSLDPSHVLLAMGLTHEVAHGSLRLTLGKYNTEEDVDRVLDVLPKVVTDLRAMSPIYN-
MKKIEAIIRPSKLDEVQSALDRFGVSGLTVTHVIGCGKQKGHTQVYRGVEYKVFLLPKVKIEVVVNDQAVDEVVRIISDEARSGEVGDGKIFIYPVEGAIRIRTGEIGETVLMVYLDHSATTPVDPEVAKLMMTYYTEKYGNPSSVHSFGRDAKAALENARESVAKLLGAQPTEITFTSGGTEADNLAIFGVTEAQSKKGKHIITSAVEHHGVLEACEFLEKNGYELTIVPVDEEGLVAVEDVAKAIRPDTILITIMHANNEVGTIQPIAEIGKLARDKGVFHVDAVQSFGKIPIDVVAMNVDLMTVSSHKIYGPKGVGALYIRKGIRIIPRIYGGGQEKKRRSGTENTPGIIGFGKACELAAQRMEEEAVREAKLRDKLLRGIVKIDYVKLNGPQEKRLPGNLNVSIQFIEGEALLLSLDMMGIAASSGSACTSGSLDPSHVLLAMGLSHEIAHGSLRFSFGAQNTEEDVDYVLEQLPKIVERLRMMSPLYDQ
MKKIEAIIQPFKMDEVKEALMGIGIEGITISEVRGHGRQKGHKEVYRGQEYNVDLLPKLKMEMVVASDRSDEVIKVLAGAARTGKIGDGKIFIYDVAEAIRIRNGDRGDLAL----------------METLVACLGQVYGNASSIHHFGQGAKQRLEAARRQVAALINANATEIVFTSGGTEADNLAIFGVTRAAAGPRKHVITCAIEHPAVLAPAKQLGEEGVEVTCLRVGSNGIVNPHDVRRALRPETVLVSIMHANNELGTLQPVAEIAQIAHEAGTLHVDGVQALGKTPVDVQALGADLYTMSGHKLYAPKGVGALYVRKGTRMAPISYGGHHERDRRPGTENVPGIAAFGAAAELAGRRLAEDAERLGMLRDRLESAVLRIPGTGVNGSRWNRVANTSNLYFDGIDGEAMVIALDLRGFAVSTGAACSSGALAPSHVLKAIGLTDDRARASMRFSLGRANTVEHVDALIDAITASVAHLRRIS----A
MKKIEAIIRPEKLDDVKEALNAYGIFGMTVTQVMGCGRQKGRKEVYRGVELNINLLPKIKIEVAANDQDVDKIIDVVSTAARTGQIGDGKIFVYDIENIIRIRTGDTGENAIMIYMDHAATTYVKPEVLDEMLPYFTDKFGNPSSIYFYGREAKEAIEMAREKVAVAIGAEPSGIYFTSGGTESDNWAIKGAAFAGKKKGNHIITSAIEHHAVLHTCQYLEKLGFEVTYLPVDQYGLINPDDVRRAITDKTVLISIMTANNEIGTIEPISEIGKIAREQGYFHTDAVQAIGSMDIDVKSLNVDMLSLSGHKFYGPKGIGALYIKKGVKIDQFMHGGAQERNRRASTENVPGIIGLGKAIELATATIPQRREHLTRLRDRLIKGIMKIPFVRLNGHPTERLPGNVNLSFEFIEGESMLLSLDLKGVAASSGSACTSGSLDPSHVLLAIGLPHEVAHGSLRLTLGDDNTEEDVDYVIEILPDIVERLRQMSPLFAV
MKKIEAIIRPEKLEAVKDSLGKFGIHGMTVYQVMGCGTQRGWTEVYRGREYSINLLPKVKVEIAVPDHQVEEVVKLILEVARTGEIGDGKIFVSNLEDAVRVRTGERGEGALMVYLDYAAAAPVLPEVYEAMLPYFTEHWGNPSSIHELGEKAREALEKARAQVADLIGAAPEEIIFTSCGTEANNFALKGIAWAHENRGKHIIISSIEHFSIMHCAKTLERWGFEVTRLPVDRYGMVNPADVEKALRPDTILVSVMHANNEIGTIQPIAEIGRICRERNLFHTDAVATAGLIPVNVEELNVDLLTLSANTFYGPKGAAALYIRKGVRIQPLLDGGIQERGLRAGTENVPAIVGMGVAAAIAKKEMNSRIQHLQALRDRLIEELPRIPDTILLGHPHQRLPNNVSVAIEYVEGESMLLFMDMAGIKISSGSACVSRSLKVSHVMLAMGISAATAQGSLVFTLGIHNTEKDVDQVLEVLPPVVQRLREMSPLYHR
MTKLEAIIQPSRFETVKEVLSELGVEGMTISDVRGHGRQKGHTETYRGREYSVDLLPKIKLEMVLPDNLVDAVVDAIVQTAGSGKIGDGKIFLYRVEEAIRIRNQERGVAALMIYMDANATTPLLPEVFEAMRPFWIEHFGNASSIHQQGQYARAAVDQARAAVAGFLHCRTSEVVFTSGGTESDNLALFGVLSAESGEKPHLITSSIEHDAVLHAAQSLSAQNIDVTFLPCTPQGLIEPAALEAAIRPNTKLVSIIFANNETGVIQPIAELARIAHAAGLFHADAVQAAGKLPLDLSPREIDLLTLSGHKIHGPKGIGVLYVRRNVRLAPMLHGGPHERQRRAGTENVAGIVGLGKAAELARQWLAEDPAHLAALRDRLEQGILQVEECGVNGDGAPRVSNTSNLYFDHVEAEALVIALDLKGLSVSGGSACQSGATEPSHVLTSMGLSPARARASIRFSLSKLTTEEEVEQALALVPTAVARLRDLSPTYKG
MKKIECIIRPEKLEEVKDALNQLGIKGMTVSQVMGCGLQKGKTEYYRGVEININLLPKIKIELIVKDSEVDRIVDTIIKVARSGKIGDGKIFIYNVEDAVRIRTGEKGESAIMIYFDHAATTPLKKEVLDEMMPYLTEQYGNPSTIYRLGREAKKAIELARERVAKALNAEVQEIFFTSGGTESDNWALKGVAFANKDKGKHIITTTIEHHAVLHPLKYLEGLGFEVTYVPVEPNGIVDPQKVKEAIRDDTILISVMLANNEIGTIQPVKEIAKIAKERGIVHTDAVQAVGQIPVDVKDLGVDLLSLSAHKFYGPKGVGALYIKKGTKIHPFSHGGAQERNRRAGTENVAGIVGLGKAIELATQNLSEYAAKLQKLRDKLIDGVLKIDYVRLNGDRYNRLPNNANFSFEFIEGESLLLMLDMKGIAASSGSACTSGSLDPSHVLLAIGLEHEVAHGSLRITLGEDNTEEDIDYLLEVLPEIVSRLRDMSPLYEN
MHKIEAVIQPSKLDAVKDALLEAGIEGMTILEARGHGRQKGHTEFYRGREYTVDLLPKIKIEAVVVDELLDKAIDAILSAARTGKIGDGKIFVTKIDEAIRIRNDERGVSALMIYLDANATTPVLPEVLEAMRPWFLESFGNASSIHQPGQRARAAVEQAREFAAQLVGCRPGEIVFTSGGTESDNAALFGAL----KPGDHLITTTIEHHAVLHTAEKLRDRGMEVTFLPVSAEGVVDPDEVRRAFRPNTRLVSIMYANNETGAIQPIAEIGRLTREAGLLHTDAVQAAGKLPIDVKELNVDLLSISGHKMHAPQGTGLLYIRRGLQLEPMLFGGSHERQRRAGTENVPGIVGFGKAAELAMAGLASGAEKMAALRDRLEQGVLAVEGAGAHSTGVPRTANTTSLYFDQLEGEALVISLDLRGLAVSGGSACMSGATDPSHVLLAMGVPGPRARATIRCSLSKLNTAEDIDAALEVIPACVARLRELSPANAG
MKKIEAVFRPERLDLVKQRLEAIGIRGMTLTQVMGCGRQKGETGVYRGQEYAITLRTKVKLELAVADGEVESVVQAIIEAARTGNVGDGKIFVLPIEEAVRIRTGERGAIALMVYLDHGATTPVHPAVIEAMVDCMQNHFGNPSSVHSFGREAKKLLEEARAKVAHLIGARPEEIIFTSGGTEADNLTIFGVARAMRKKGNHVITSAAEHHAVLDACQALTKEGFEVTVLPVDKYGMVRVEDVKAALKPETVLVTIMHANNEVGTINPIKEITQLVKAHGVMHTDAVQTVGKIPVDVNDLGVDLLSLSSHKIYGPKGVGALYIRKGTKLFPLSHGGGQERKRRPGTENLPGIVGFGKAAEIMARELPEEMGRMGRLRQRLIEGLL-IPEVQLNGHPTERIPINVNVSIKYIEGESLLLMLDMKGIAASSGSACTSGSLDPSHVLLAMGICHEVAHGSLRLTLGRDNTEEDIEYVLDVLPPIVERLRAMSPLYAG
MKKIECIIRPSRLEAVKEALGRYGIHGMTITYVLGCGLQRGKTEYYRGSVYTINLLPKVKIEIITRDNWVAEIVEIISREARTGEIGDGKIFIYPIENTIRIRTGEQGEEAIMIYLDNSATTMVLPEVAEAVRETMTVTYGNPSSLHGMGVAAERILRRAREEVADLLGAQPGEIYFTSGGTEANNWALRGLAHALKRRGRHIITTAIEHASVLEACRLLEREGFSVTYLPVDSQGIVRLEALEQALREDTILVSVMSVNNELGSLQPLEEIASLIAARSLFHVDHIQGYGKIPLPIKKLNLAAVSLSAHKIHGPKGVGALYLRQGIRIEPLLVGGDQERGLRAGTENVPGIAGFGVAAALARKALPGSTEKMHRLKIRLAEGLLGIPGAHLNGPEQTGAPHILNISFPEVKAEVLVHMLEERGIYVSTGSACHSRRQEVSHVLKALGIPLKYMEGAIRISLSQLNTEEEIDEAVRSIKECVEELRRL------
MKKIEAIIRPSQLEDLKEALLKIQVNGITITQVMGCGKQLGWKEYYRGSEVILNVLPKVKIEIVIDDSDYEKTIDTIIEFARTGEVGDGKIFVSTIDEVIRIRTGEKGTDALMIYFDNAATTCVFPEVVEAMQDAMQVTYGNPSAKHMKGIEAENKVKAAQELIAKTLRAKPKEILFTSGGTESNNTAIIGTAMANRRKGKHIITTKVEHASVYEPMYHLEEEGYEVTYLDVDSEGIVDLDQLEESIREDTILVSCMMVNNEIGAIEPIEEIAKIIKAKNIFHVDAIQAYGKLPIVPKNMGIDLLSTSGHKIHGPKGIGFLYIKEGTKISPIIFGGGQQKGMRSGTENVPGIVGLAVACEKMIGKNYENAEKIREVKEYFQERIK-IEDIKDN---SGKAPHVASISFKKLRSEVLLHALEDREIYVSSGSACSSNKKAVSGTLNAIALSDEFKDGTLRFSFSIENTKEEVDETIKALKELVPMLRRFV----K
MKKIEALIRPQKLGEVKEALNKLGISGMTVTEVVGCGRQKGQKEIYRGIEYEINLLPKVKIEIVTVDEKVEEIIKIISESARTGAIGDGKIFISEVLDAVRIRTGERGTAAIMIYLDHGATTPLSREVLEEMLPYLTEKFGNPSSIHAFGREARKAIEDAREKVAKAINADPGEIVFTGGGTEADNLAIKGIARAYKHKGNHIITSAVEHHAVLDACLALQKEGFEVTVLPVDKYGMVSVEDVKKAITDKTILITIMHANNEVGTIQPIAEIGEIAREKGYFHTDAVQTVGKIPVDVKELKVDLLSLSAHKIYGPKGVGALYVRKGLKLEPLANGGGQERKRRPGTENVAGIVGLGKAIELAVAEMPEESARLTKLRDKLIKGVLRIPYVRLNGHPTKRLPHNANFSVEFVEGESMLLMLDMKGIAASSGSACTSGSLDPSHVLLAMGIPHEVAHGSLRLTLGKANTEEQIDYVLEVLPGIVERLREMSPLYNE
MTKVEAVIQPSKLDAVKDALLAIGIDGMTVLEARGHGRQKGHTEFYRGREYTVDLLPKIKIELVVPDERTEEVVKAIADASRTGKIGDGKIFLSRIDDAIRIRNDERGPGALMVYLDNNATTPLLPEVLEAMQPYFLGQFGNASSIHQQGQQARAAVEHAREHVADLIGAREAEIVFTSGGTEGDNLALFGLC----KPGDHLIISTIEHHAVLNSAQRLKELGVEVTDVPVDGQGIVDPDAVKRALRANTRLISIMLANNETGVVQNAVEIGKIAAEADYFHTDAVQAIAKIPVDVNEIRCDLLTLAGHKIHAPQGTGALYVRKGTILDPLFYGGRHERSRRAGTENLPGIVGLGKAAELAMAWFENDPTRMAALRDRLEQTVVQLDQLTVNSGSAPRVPNTTNVSFDGIEGEAMVIALDLKGLSVSTGAACSSGAIEPSHVLTAMGLTPEQARGSIRFSVGKQNTEADIQFALERVPEVVAKLRELSPVYRK
MKKIEAIVRPAKLEEVKEALGKFGVKGMTVTSVIGCGLQQGKTEVYRGSTYTINLLPKVKLEIIVPDDLVDKVIDIIVKNAKTGEIGDGKIFVYDVLNAVRIRTEESGEDAVMIYLDHSATTPTDPEVAELMMKYYVEYYGNPSSVHSFGREVRKGIEEARNQVAALVGADFKEIIFTSGGTEADNLAIQGAAKTRSNKGRHIITSAVEHHAVLDTCEHLAKNGFELTIIPVDSEGFVSVEAVSEAIRPDTILISIMHANNEVGTIQPISEIGQIAREKDLFHVDAVQSLGKVPINVKEMNIDLLTISSHKIYGPKGVGALYIRKGIRISPLVLGGGQERKIRSGTENAPGIVGFGKACELAGLRMKEEHDRMVYLRDKLLAGITTIPDVKVNGPIERRLPHNVNVSIFFVEGESLLLSLDMLGIAASSGSACTSGSLDPSHVLLAMGLSHEIAHGSLRFSLGRQNTEEEIDYLIAELPKIVNRLRQMSPLFNN
MVKIEAVIKPFKLTEVQEALVGAGVQGMTLTEVKGFGRQKGHVELYRGAEYRVDFVPKLLLVVVVPEARAGEVVEAIASAAHTGKIGDGKIFLSKVDDVLRIRTGEKGLQALMIYLDNNATTKVAPEVIEAMLPFLHEHYGNPSSMHSFGGNVARHLRAARAAIAALLGAQPEEILFTSCGTESDNAAIRSALETQ-PDKRHIVTSRVEHPAVKALAANLKKHGYRVTEIPVDKFGRLDLDRYEASLTPDTAIVSLMWANNETGVVFPIERAAALAKAQGLFHTDAVQAVGKVPIDLSRGAVDMLSLSGHKLHAPKGIGVLYVRKGTRFAPFLIGGHQELGRRGGTENVPGIIALGKASELAAAKMSDENERVKRLRDRLERGLLQIPNAQINGDVDSRLPNTSNISFESVEGEAILLRLNEYGICASSGSACTSGSLQPSHVLRAMGVPFTMAHGSIRFSLSVYNSDQDIDLVLEKMPSVIENLRALSPFWTQ
MKKIEAIIRSSRLEAVKEALGKYNIHGLTVTHVLGCGLQRGQTEYYRGNLYTVNLLPKVKLEIIALDNRVPEIVEIISREARTGEIGDGKIFIYPVETAIRIRTGEQGEDAIMIYLDNSATTAALPEVAIAVKEMLTENYGNPSSLHGLGIKAEKALGEARRQVAGLIGARPTEIYFTSGGTEANNWALLGIARARRRQGRHLITTAIEHPSILATCRRLEADGFEVTYLPADARGVIRLADLEAALREDTILVSVMSVNNEVGSRQPVADIARLVHSRSVLHVDHIQGYGKIPLNCHEAGIDLMSLSGHKIHGPKGVGALYIKEGLRLEPLLTGGGQEAGQRSGTENTAGIAGFGVAAQLAAADFARRTARMQEIKLELARRLVEIPGAVINGPPEEGAPNIINVSFPGVRAEVLVHMLEQRGIYVSTGSACHSRRESASHVLQALHLERWRQDGAIRISLGALNRLEEVEPTVEAFKECVQELWSL------
MKYVIAIIQPSRLEAVRDALQQAEITRMTISDVMGYGRQMGHTENFMGKEYEINFTRKVKLEIAVNDEFLETTVDTIMKVARTGKIGDGKIFIFPMDEVIRIRTGETGKEAIMVYMDYNATTPLHPLVKQALVDNLD-LFANASSMHEQGRQARSTIEAARLYVAQLIGANPEQLVFTSGGSESNNTVFATMFHLGRQDRNQIITTAIEHPCVLNAAKWLESEGFPVHFLGVDGDGRIDLAELARLVNDKTLLVSIMAANNEIGTLQDMPAIGRIVKPSLWLHCDATQAVGKIPVDVESWQVDYLTLSSHKLYGPKGVGGLFVRKGAPLEPLIRGGHQEHGRRAGTYNSGAIAAFGLAASLARQELPEYGQRLRALRTRLVDGLLAIPKIRVNGHPEQVLPNTLNISFPGAEGEAILLHLDLAGIAVSTGSACASGSLDPSHVLMATGVGPELAHGSIRFSLGRGSTADDVDYVLATLPGIIARLRSMSTV--F
MKKIEAVIRPEKLNEVKQALEAYGIKGMTVSQVVGCGLQKGRTQLYRGTEINLNLLPKVKLELVVPNACVEEIMNVILNSACTGAVGDGKIFVTAVENAIRIRTGEEGEAALMIYMDHSATTPVDPEIAQAMVKYMTEDFGNPSSIHAFGREARKAVEEARERVAKAIGANPQEIIFTSGGTEADNMAILGVAQANCKKGNHIITSSVEHHAVLDTCKHLEKNGYSVTYLPVDEYGRVRVEDVEKAITKNTILITIMHANNEVGTIQPIAEIGQLAKKHGLFHVDAVQSFGKIPVNVDELQVDLLSLSSHKIYGPKGVGALYIRRGTRITPITHGGAQERKRRAGTENVPGIVGFGLAAEKIVAEMAEESPRLQALRDKLIKGIMKMDYVKLNGHPTERLPHNVNFSFHFIEGESLLLMLDMKGIAASSGSACTSGSLDPSHVLLAMGLSHEVAHGSLRLTLGKVNTEEDVDYVLEELPKIVQRLREMSPLGPH
MTKIECILRPGRLEEVKDALGKFGIHGMTVSQVLGCGLQKGRTEVYRGREYSINLLPKVKVEIVVRDDQVNEIVKVISEAARTGEIGDGKIFTYRIDNAIRIRTGEQGDDAIMIYLDNSATTMVIPEAAEAMVEACCVKYGNPSSLHGKGIEAEKIIKETRERIAEFLNCSPDEIFFTSGGTEANNWALFKAAEKLKRFGKHIITTSIEHSSVLEPVKELERRGFEVSYLSPSKDGIISLEDLKKELRPDTILVSIMHANNETGSVQPIYEAAEIIKNSSLFHVDAVQSFGKININLKKEGIDFLSVSAHKIHGPKGIGALFIRKGINISPYVYGGDQEGKMRAGTENVPGIAGFGAALKALKNNVEDHQKKIKGLKERFISGIKGIQDVVINGPLDEALPNIVNVSVLGVKGEVLVHYLEQWGIYISTGSACHSRGGSVSHVLKAMGLKKEALESAVRVSFSAFNTEEEVDFAVEKFKEAAEELRDL------
MKKLEIIIRPSALDNVKDKLASLDIHGMTCTEVRGFGRQRGHTEVYRAAVYQVDFVAKIRLEIVVHDSMTESVVQAVMEAARTGNVGDGKIFVTPVENAWRIRTGEEGDAALMIYLDNNATTSVAPEVFESMIPFFTEKYGNASSMHTFGGQVGKSIQDAREKVAAMLGAQPEEIVFTSCGTESDSTAVMSALQAQ-PEKKHVITTRVEHSALIALGQHLEQKGYELTYLGVDSKGRLDLDELSEAMRKDTAIVSIMFANNETGTVFPIQKIAEMVKERGLFHTDAVQAAGKLPIDLAKMPVDFLALSGHKLHAPKGIGVLYVRKGTRFIPFLRGGHQERGRRAGTENAPYIVGLGTACELAMNHMTDENTRVPALRDKLEKGLLAIPDAIVNGDVENRLPNTSNIAFQYVEGEAILLLMDQLGICASSGSACTSGSLEPSHVLRAMGVPFTFAHGSIRFSLSRYTTDTEIDYVLKNLPPIIEQLRAISPFRAK
MQKIEAVIQPGKLDAVKEALIEAGIEGITILEARGHGRQKGHTEFYRGREYSVDLLPKIKLETVVTDDLAEKAVNAIITAAQTGSIGDGKIFITRVDDAIRIRNEDRGDLALMIYMDANATTPVLPEVVAAMQPFWADRFGNASAVHGHGRGARGAIDAAREQVAALIGGKASEITFTSGGTESDNLALFGQL----QPDDHLIISAIEHDAVLHAADALETTGIRVSRIACDANGVVDPAAISAALRENTKLVSVMLANNETGAIQPLREIAEITHAAGLLHTDAVQAGGKLSVDVQALRCDLLSLSAHKMHGPQGVGALWMRSGLKLRPMMHGGSHERQRRAGTENVPGIVGFGAAAAITRSWLAENAHRLAELRDRLESSLLRIENVAVNSGNVDRLPNTASLRFAGVNAEELVIALDLQGLAISGGSACQSGAIEPSHVLRAMGMNEHDARSSVRFSLSRLTTEDEVDAAVATVSAAVTRLRSL------
MKKIECIIRPEKLEEVKAALDKCGVHGLTVTHVMGCGQQKGRTEVYRGIELNINLLPKIKIEIVAKDSDVDKIVEAVANTARSGKIGDGKIFVYEIAEAIRIRTGEKGDTAIMVYLDNSATTKPYKEVVEAMIYALNERYENPSSMYRPAMEAEKMIENARLNIAKVIGAKKEEIFFTSGGTEANNTAIKGAAYLLKKRKNHIITTTIEHPSVLNAVMRLEAEGFKVSYIGVDVNGIVDLNEIKDKINDSTALISVMAVNNEIGSIQPIKDIGDIAKEKGLFHVDAVQGYGKIVLDMRDLNVDLMSISGHKIHGPKGIGAIYIKRGVKIQPLLDGGGQEGNVRSGTENVPGIIGFGVAAEICHKNMDKYSDYMMTLKKRLWYGLKNISDCFINGPDEKGAPHILNISFVGVKGEVLLHALEEKGVYVSTGSACSSHKRGVSHVLKNLGLSDDRIESAIRFSLSPFNTCEEVDYTVNVLIDLVREYRKFY----R
MTKIECILRPGKLEGVKDALNRFGFHGMTVSQVAGCGLQKGRTEIYRGTEYSIYLLPKIKVEMVVPDKDVEEVVKIIAETARTGKIGDGKIFTFKIDNAIRIRTGETGEIAIMVYFDHGVTTPLDPAVLEEMLPFLKEQFGNPSSFHWFGRPVRKAVEEAREKVAAAIGADPKEIVFTSGGTESVNIAIAGAVTANRNKGNHIITCTVEHHCSLNTCKGLARQGYEVTFVPVDSCGMVNVEQIASAITDRTILINIMHANNEVGTIQPVAEIGRLARERGIFHTDACASFGKIPVNVEEMGADLLSVSAHKVYGPKGCGALYIRKGTRWSPVFHGGAQERLRRSGTENVPGIVGFGKAAEMAAAGLEEESARLKVLRDRVIRGVLRFEHVQLTGHPEKRLPNHASFCFKFIEGESMLLSLDMQGVAASSGSACTAGSMEPSHVLTSMGISPVDAYGSLMVTLGKGNSEEEVDYFLETLEPIVKKLREMSPLCAK
MKKIECIIRPEKLEEVKDTLNQLGIKGMTVSQVMGCGLQKGKTEYYRGVAININLLPKIKLELIVKDSEVDRIVDTIIKVARSGKIGDGKIFIYNVEDAVRIRTGEKGESAIMVYLDNSATTRVRKEVIEKMVEVLENEYGNPSSLHLKGYQAEKLMKEARENVAKLINGDIEGIVFTSGGTESNNLALIGVAESLRKKGNHIISSAIEHPSVLNVLKYLEENGFEVTYLAVDKTGKVDVKDLKRAITDKTILISIMAVNNEIGTIEPIEEIGEIAKERGIFHVDAIQAVGKINIDLKKQNLDMISLSSHKIHGPKGVGALYIDKSVKIRPIIFGGGQEKNLRSGTENMPGIVGFGVASKLAKENFHGNVSKLMTLKKRLYQGIVEIKDVHLNGPNEEGAPHILNISFAGVRGEVLLHALEEKGIYVSTGSACSSKKKGQSHVLKAIGLKEDLIESAIRFSIGIFNTEEEIDYTISVLKEKVNFLRKYK----R
MRKIDIITRPGKLEELKEAMYAIGVTGMTVSQVFGCGLQKGHTEVYRGQEYAINLLPKIKIEIVVCEVPVEAVLEAAKKACRTGKIGDGKIFVYPIENAIRIRTGEEGDIAIMIYFDHSATTPVHPEVVATMMEYLTDKFGNPSSVHSFGRETRKAVDEARAKVADLIGAEPNEIFFTSGGTESDNLALKGIAYANRKKGNHIITSAIEHHAILHTCEYLANQGFQITYLPVDQYGMVSVDDVRNAITDQTILISIMFANNEVGTIQPIREIGKLAREKKFFHTDATQAVGHYPINVKEDNIDLLTMAGHKFNAPKGVGALYARRGVRLESLQQGGAHERNMRAGTENVPGIVAIGKAAEIAKRDMNEQIAHLQGLRDKLISQVLTIPHTQLNGHPTQRMPGSVNFSFHFIEGESLLLNLDLKGIAASSGSACTSGSLDPSHVLLAMGLTHEVAHGSLRITMGLGNTEEEVDYLLEVLPEIVARLRSMSPLYGE
MKMIEAIIRETQFEPVKKALEEIGVTSMTVSDVKGRGEQKGITQQYRGSEYVIDMLPKIKIEVVVKDSALEGVIETLCSSARTGEIGDGKIFVIPLEQVIRVRTGERGEKVIMIYMDSHATTPVDPRVFEAMLPYFSEIFGNAGSDHNYGAVAADAVKKAREQCAHILNAQSEEIIFTSGATESDNIAILGVAEQYAAKGDHIITCVTEHKAVLDTCKHLQMAGKSVTYLPVDHYGLVDPGQVEDAITEKTVLISIMAANNEIGTIAPIKEIGEIAHKHGLFHTDAAQAVGHIPMDAKEMNIDLLSFSGHKIYGPKGIGGLYVRGRVKLSPIVFGGGQEKGIRSGTLNVTGIVGLGEALAIARKEMGKEEKRFRQWTMQMFDAFKAYPSVMLNGHPTQRLAHNLNVCFPGIESKALIHLLR-DDVSISAGSACTTTSVEPSHVLLAIGRTVEESHSAVRFGLGRGNSEKEVGLGIKKVYDYLKQLEKL-----K
MKKVEAIIRPEKLEPVRVALAEIGIIGMTVMEVSGRGRQKGITLQWRAGEYRVDLLPKVKIEVVVLDEEVGKALNVIMTRARTGERGDGKIFVLPVENAVRVRTGETGDNAIMIYLDYAATTPVDERVLQAMLPYFSHTFGNPSSIHQYGQKAENAIEAARETVAGVLKCRPDEIIFTSCGSESDNLALRGASLAMRKNANWILTSQAEHHAVSRTAGQMELFGFEVEWLPVDEYGMVLPQTIAQAICHQTAIVSVMLANNEIGTINPISKISEICHEQGLLHTDAVQAAAYLPVNVDALGVDLLSLGGHKFYGPKGVGALYVRKGTPLVPVQTGGGQEVGLRAGTQNVPYIVGFAEALRLTDLERKARAAQVKPMRDRIIGSVLNIPDAKLTGHPIERLPNHCSFVFKGVDGNFLLTLLDSAGFACSSGSACKTGNPEPSEVMRLMQLPLEWGLGSLRVTLGTASTAVDVEKFLARLPGLVEKARKL-----Q
MYKIEAIIKPTKLHEVKDALDEAGFASLTVTDVKGRGQQKGMVQQWRGRKYCVDLLPKTKIEIVIPDNKLDQVIDVIQKTASTGEIGDGKIFVYPVETVIRIRTGERDGDALMIYLDNAACTRLDERVLEAMKPYFFDTYAVATSGYSMGIESKEGLERAREGIISKLEAGSGEVIFTSGDTESSNTALKGVAWALEKKGKHIIVSKIEDFSVLNTAKALQKQGFDVTFLDVDAEGFADLEGLRKAITKETVLVSIQHGNQEIGTVQDLKAISEICEEKDLLHTDATHSFTRLPLSVKELPIDLITMSAHTIHGPRGIGALYIRKDTPINKFMDGGFQEFNLRAGVENIPGAVGFEKAVELVTEE---ETRQLKAMRDRVIEKSLEISDVTLNGSREKRLPQNANLTFHYVEGESVTLHMDMRGFAVSTGSACFSRSLEASHVIRGIGGEHERAHGSVRFTFGRYNRMEDADAAIAAMSDIVARLREISPL--K
MRKIDIITRPAKLEELKEAMNVIGVTGMTVTQVYGCGLQKGHTEVYRGKEYTINLLPKVKVEIVVCEVPVEKVLEAAKKACHTGQIGDGKIFVYPIENAIRIRTGEEGDIAIMIYLDHSATTYIKPEVFNEMLPYLNTYYGNPSSIYAMSRVTEQAIDQARERVAKVLNTAKDEIYFTGGGSEADNWALKGVAFAHKNRGNHIITTKIEHHAILHTCEFLEKNGFQVTYLPVDSQGFINPDELKKAITDKTILVSVMFANNEIGTIEPISEIGKICRERNLFHTDAVQVAGHVPIDVKALNIDLLSLAAHKFYGPKGVGVLYIRRGVKIDSLIHGGGQERGKRAGTENIAGIVGLGKALELSVSNMEEENRHLGFLRDKLINGLT-IPYTRLNGPADKRMTSNVNVCFEFIEGESMLLLLDSKGVAASSGSACTSGSLDPSHVLLAIGLPHEIAHGSLRLTLGSATTEQDIDYVLEVLPPIVQRLRDMSPLWKQ
MKKIEAIIRTTKFEEVKAALEGIGMVSMTVTEVKGRGQQKGIKQQWRGAEYIVDLIPKTKIELVVEDSKVDIVIVTLAEAARTGQIGDGKIFVIPVERTIRVRTGEEGDSALMVYLDHASATPVDPRVLAFAGRFLSEEFGNPSTLYTLGLSARQALEEARARVAALVGAKPASIVFTGSATESNNLAIRGTALRNRKDGKKLLVSAIEHISVLNPMKDLQKQGFDLGVIPVDPAGIVDLGALEEQISPETVLVSVNYANDEIGTIEPIAKIARIVHEKGYLHVNATAAAGRVPIDVERDGIDLLTLSSNDLGGPRGAAALYIRPGVKVQAVMPGGGQERGLRSGTENLFAIAGMGEAARLSADEMEAEMARERSIRDGLVREILTIDDSYLIGHPEQRLPGHASFRFSRIEGESILLNLDFFGIQVATGSACSSRTLEPSHVLLAIGLEHAEAHGSVVMTLGRSNVPEDVPYVADAMKRTVERLRAISPL---
MKRIDCIIRPTKIEDVKESLNKIGVNGMTVSQVLGYGMQKGHKHSYRGNEYNVNLLPKIMVSIVIDDEMLDSAIDSIIEGSRTGEIGDGKIFIYNVEEAIRIRTGEKGKEALMVYLDHSATTAVRKEVADLVVEYMVDKFGNPSSIHSFGREARKALDEAREKIANLIGAEPKEIFFTSGGTESDNVAVLGAAFANSKKGKHIITSSIEHHAVMDTCKYLEKQGFEVTYLPVDDQGLIRVEDLEKAIKPETILISIMHVNNEIGTIQDISEMAKIAKEKGLFHTDAVQSLGKISVKVNELNIDMLSGSSHKIYGPKGVGVLYVRKGVKLNSIMFGGAQERKKRPGTENLSGIVGFALAAELAEKEMEQETERLSKLRDKLTKGILNIPHTRLNGHPEKRIASNVNVSVEFIEGESLLLSLDMRGIGASSGSACTSGSLDPSHVLLAMGLSHEIAHGSLRMTLGRENTEEDVDYVLEVLPQIVDRLRAMSPLYNK
MRKIEIITRPGKLDELKEALNAIGVTGMTVSQVFGCGLQKGYTEIYRGKEYNINLLPKIKVEIVVCEVPVEKVLETAKQVCRTGNIGDGKIFVYPIENAVRIRTGEEGDIAIMIYFDHSATTPVDPEVAKLMMEYMLDKFGNPSSIHAYGREARKAVEEAREKVAALIGANANEIFFTSGGTESDNLAIKGVAYANRKKGNHIITSAIEHHAVLHTCEYLEKQGYVVTYLPVDEYGMVRVEDLKKAITDKTILISIMFANNEVGTIQPIKEIGQIAREKGYFHTDAVQAAGNYPIDVKEYNIDLLTLSGHKFHGPKGIGALYIRRGVRIEAIQHGGGHERNMRAGTENVPGIVGLGKAAEIAKNEMAQKMAHIQRLRDKLIRETMKIPHVKLNGHPTQRMPGNANFSFHYVEGESLLLNLDLKGIAASSGSACTSGSLDPSHVLLAMGLSHEVAHGSLRISLGRGNTEEEVDYFLTVMPEIIERLRSMSPLYGH
MKKIEAVIRPSKFEEVKQALGKFGIKGMTVTDVLGCGLQHGQREIYRGTEF-IKLLPKVKIEVVVQEAVLDQVIETITTVARTGEVGDGKIFIYPVETAVRIRTGESGDAAIMIYLDHGATTPPDPRVVDKMLTYLRGTFGNPSSGHVFGREAREGIEKARVRVALGLGADPREIIFTSGGSEANYLALRGAAYANRERGRHIVASQIEHHSVLDTCRDLEREGFEVSWVPVDEWGLVDPGDVAAVLRPTTILVSVMLANNEVGTIQPVGEIAALARTAGLCHTDAVQGFGKMAVNVRELGVDLLSISAHKIYGPKGAGALYLRNGTNWRPLNYGGGQEWGRRPGTENVAGIAGLGMAAELAVAELETEAARVGALRDRLVEQVLRVPGARLTGHRERRIPHNAHFLIAGVAGFELLAGLDAEGVAVSAASACAAGSGAPSHVLQAMGVPNELAMGAVRVTLGRGNTTEEVDRFVDLLERLVNNRAP------G
MKKITCIIRPSKLEAVKERLGREGIQGMTVTHVTGCGLQKGSTAIYRGNLYEVNLLPKVKLELVVTAEKVDTLIDTIVAEAATGEIGDGKIFISPVDEVVRIRTGERGKEAIMIYLDYHSTTPCDPRVLKVMLPYFEEDYANPSNYHYAGRMVQSHIEEARRKIASIINANEKEIIFTSGATESNNLAILGLARTYQGKRNKIVTTPIEHKSVLKSCEYLEKHGLVIDYLDVDHTGAVILESAKDIIDETTLLVSIQACNNEIGTIQPLVEISNIAKESGLVHCDAAQAVGKIPVDVAHFDVDFLSISSHKLYGPKGVGALFIRKGLRLEPLYWGGDQELGLRPGTHNVPGIIGMAEACLICEEEMVLESSETKDLRDLFERSLKNIPDIKFNGNEHNRLPGNSNITFPGVEGDALLLNLP--QLALSIGSACNTGAIEPSYVLTAIGLSREYANSTIRIGIGRFTTEAEIMTAVKEITDAYNLLLN------I
MKCIVAIIRQEKYIDVKDALSKIGCKGMNVTEVKGRGSQKGIQESYRGSSYCIDLIPKTRIELVVKDENVDVIIDTIKKSAHTGNIGDGKIFIYPIDSVIRIRTGEEGHNAIM-YLDNSATTEISKEVLSAMEPYLKENFGNPSTLYSIGRESKKALELARKQVADSINAKTDEIIFTSGGSESDNLAIKGIAFKLKSKGNHIITTEIEHPAVKETLHFLESLDFNVTYLPVYENGVIKVEDLKEAITPETILITIMHANNEIGTIQPIEEIGKLARENNIFHSDAVQSFGKIDIDVEKLNVDLLSLSSHKINGPMGVGALYTKKGVRLVPLIHGGGQERGIRSGTENVPGIVGFAKACELANNNLNEKQEKLVAIRDEIIEKVLKIPESYLNGDKEIRLPNLINFRFRAIEGESLVLLLDSKGYQTSTGSACSSKNLESSPVLTALGLDPVDVHGSLRISLSPNSNEFDIDEFVDAIAGAVETLRKMSPLWNK
MKKLECVIRPAKFEELKEALGKSGVKGMTVTNVIGCGLQQGKTEVYRGNTYIVNLLPKVKIEIVIPNDSVDKIIDIIVETARTGEIGDGKIFVYDMINAVRIRTGESGESAVMIYLDHSATTPVDPQVAELMMKYYVEFYGNPSSVHLYGREVRKALDEARTQVATLIGADQAEITFTSGGTEADNIAIQGAAKSRAKKGKHLITSAIEHHAVLDTCKYLAKNGYDLTILPVDEEGLVSVDELKKAIRPDTILVSIMHANNEVGSIQPIEEIGKITKELDLFHVDAVQSLGKCPIDVKAMNIDLLTISSHKIYGPKGVGALYIRKGVRISPLMFGGAQERKIRSGTENAPGIIGFGKACELSGQRMKSEIPYLTGLRDKLIDGIMRIDNVKLNGPRQKRLSNNVNVSINFIEGESLLLSLDMIGVAASSGSACTSGSLDPSHVLLAMGMSHEVAHGSLRLSLGKQNTDEDIEFVLEELPKIVDRLRVMSPLYNC
MKKLECIIRPSHFDAVKQALASLDVRGMTVVQVMGYGSQKGQTDVYRGVEFTVNLLPKVKIEVVLADEAVEAAIDAVTAAARTGQVGDGKIFVSDVAEAVRIRTGERGAAAVMAYLDHSATTPPDPEVIGAMVEAMSPEFGNPSSLHRLGVEAERKVRRAREQVAALLEAAPDEIVFTSGGTEANNLAAQGGARARARRGRHVLVSAVEHPSVREAAGRLADEGFRVEEVPVDREGRVLPDRLAERLRDDTVLVSVMRVNNELGTVQPVEELVRVVKERCLFHVDAIQAAGLTRVTPRAWGCDLLSVSAHKLHGPKGVGALWIRPGVRLIPLVRGGGQERDLRPGTENVPGIVGFGRAAELALSR-RGEAPRVAQRRRRLEEGIRRVPGVRRLGPEEHAAPHILNLAFAGLRGEVLVHGLEAEEVYVSTGSACSSRHTGPSHVLAALGEPQEAIEGAIRFSLSPLTTEAEVDQAIDAVARTVAELRAMI----G
MKKIEAIIREERLDAVKKALEEIGLIGMTVTEVSGRGQQKGIPLQWRVGEYRVDFLPKLKIEIICHDDDCNAAVDAIMKSAKTGRIGDGKIFVLPVEAAYRIRTAETGEAVVMVYLDNAAATRLDERVLEAMSPYFFQTYAVATSAYSQGIEAKEALDGARGRLAGLLGVTPEEFIFTSGDTESSNIALKGVAKALKSKGRHIITSRIEDFPVLQSAKALEKDGFSVTYLGVDGEGFVDLDQLEEAITGETILVSVQHSNQEIGTVQDIEAISKICRSRNLFHCDATHSFRRLPIDLSRVPIDLLTVSAHTIHGPKGIGGLVVRKGTTLGKLMDGGFQEFDRRPGLENIPGAIGFARAAELVDEA---ENDRLRAMRDHAIWRILEIPSVTLNGSPVDRLPQNVNVSFHFVEGESITLHLDMRGFAVSTGSACFSRSLQGSHVIYGIGGDHERAHGSIRLSLGRYNTLEEVDAAVTALAEVTRELRKISPL--K
MKKIEAIIRPEKLQDVKSALDKLGCVGMTITEVKGRGKQGGITQQWRGRQYHIDLIPKIKIELVVKTKYVDKVVNTIIESARTGNTGDGKIFVSSVEKVYRVRTGDINEDAIMVYLDNAAATRLDERVLEAMKKYYFEVYAVATSGYSLGIEAREALDESREFIAKNIGADFEEIVFTSGSTESSNTALKGVAMDLEKKGKHIIVSKIEDFPVLNSAKSLERQGFEITYLDVDQYGLINLDQLEKSIRNDTVLVSIQHANQEIGTMQDISKISEICKNKDLFHTDATHTFTRVPIDLKKIPADLVTLSAHTIHGPKETGALFIRKNTQISKWMDGGFQEFNKRAGLENIPGAVGFAKAIELVTPE---ENKNIQNMRNHLIKKVLEIPDTTLNGHKEKRTPQNANITFHYVEGESITLHLDMRGFSVSTGSACFSKSLEASHVIMGIGGDHERAHGSVRFTFGRYNTMEDVESIVENISEVVSELRKISPLGKK
MKKVECIIRPDVLEDVKAELNKLKIHGMTVSQVFGCGHQKGKKEIYRGAEIEISLLPKVKIEIVTEDGSVENIVDAVTKVARTGNVGDGKIFIYDIQDAIRIRTGERGEKAIMVYLDNSATTKVRREVVEKMVEAMEVEYGNPSSVHRKGYNAEKILSKSREDVAKLLGCESHEVFFTSGGTESNNLAIRGIVHSMKRNGNHLITTKIEHPSVLNVMKQLEEEGFDVTYLNVDNHGYVDLDELKNAINDRTILMSIMAANNEIGTIEPLDEIAKLKRMKDYFHVDGVQAVGKINIDLKNIDIDLLSISGHKMHGPKGIGALYVKKGTKIKPILYGGGQEANLRSGTENMPGIVGLGEACRFMKDNFIEYEGKLRALKKRLYDGIKEIPDIHLNGPDDDGAPQILNISFLGVRGEVLLHALEEKGIYVSTGSACSSHKNTESHVLKAIGLSHEYIEGAIRFSLSVFNTEEEIDYAIQVLKEKVNFLRRYK----R
MKKIEAVIRPAKLEEIKDELNKYNIHGITISQVMGCGMQKGRKEYYRGTEVTLNLLAKVKIEIVIQDSQVEDVIKIISKEAKTGEVGDGKIFVYNVEEVIRIRTGEKGENAVMIYMDHAATTYVKPQVVEAMLPFFTEKFGNASSIYTIGRESKKAIEESREKVSDAIGAQAREIFFTGSGTEADNWAIKGVAYANKSKGNHIITTNIEHHAVLHTCQYLENDGFEVTYLPVDENGLVTPQQVADAIKPNTILITIMFANNEIGTIQPIAEIGAIAKEKGYFHTDAVQAIGNIAINVKDMNIDLMSMSAHKFYGPKGVGALYVRKGVKLVSFIHGGAQERGRRASTENIPAIVGFGKAIELATANLDEYNKKIMALRDRTIDEITKIPFVKLNGHREKRLPGNVNLSFQFIEGESLLLMLDMKGIAASSGSACTSGSLDPSHVLLAIGLPHEIAHGSLRLTFGDENTDEDVNKLLEVLPVIVERLREMSPLYEV
MKKIEAVIRPNMLEDVKNALDKFGISGLTITQVIGCGLQKGHTGVYRGQEMSINLLPKIKLEIVIKKELLEDVLEVISEAAKTGQVGDGKIFVFDVVDAIRIRTNERGRNSLMVYMDHSATTPVRSEVAQLVTGYFTETFGNASSVHAYGRDARKGVENAREQIASLIKAKPEEIFFTSGGTEADNMAIIGTVMANRDKGKHIITTQIEHHAVLDTCHYLEKQGFEVTYLPVSDDANIDLNQLKNAIREDTILITIMHVNNEVGTILPIKEVGQIAKEKNILHVDAVQSFGKIPIDVNEMNIDLLSASGHKIYAPKGIGCLYLRKGIKLSPLFFGGSQERKRRPGTENVPGIVGFGLAAELAGKEMEAESIRLTMLRDKLIDGILKIPESQLNGSRTKRLPGHVNVSLRYIEGESLLLMLDMKGIAASSGSACTSGSLDPSHVLMAMGICHEIAHGSLRLTLGKINTEGDIDYVLEVLPEIVEKLRSMSPLFNK
