# Supplementary material for: Inter-protein residue covariation information unravels physically interacting protein dimers
Source: BMC Bioinformatics. 2020 Dec 17;21:584. doi: 10.1186/s12859-020-03930-7 (PMC7745481; doi:10.1186/s12859-020-03930-7)
Supplement: Supplementary file 5 — Additional file 5. Final ER-MSAs at different ASA thresholds. Available on Mendeley data (http://dx.doi.org/10.17632/9bk2r55286.1). [file 12859_2020_3930_MOESM5_ESM.zip › Additional file 2/Final ER-MSAs/Negative ER-MSA dataset/ASA0.0/paired_MSA/2ns1-B-4eb7-C/MSA_IDs.txt]

sp|P0AC55|GLNK_	sp|P0DMG2|ISCU2
tr|Q2BRN3|Q2BRN	tr|Q2BGT6|Q2BGT
tr|A0A1N6SZQ7|A	tr|A0A1N6TT25|A
tr|C7RMR3|C7RMR	tr|C7RMV1|C7RMV
tr|A0A0G3ER62|A	tr|A0A0G3EPU7|A
tr|A0A1E4PSX2|A	tr|A0A1M3H5S2|A
tr|A0A1J5CE96|A	tr|A0A060NNC9|A
tr|A0A0A1VDZ6|A	tr|J0KRN0|J0KRN
tr|H1G0U6|H1G0U	tr|H1G2K1|H1G2K
tr|A0A1C7HEN4|A	tr|A0A1F4JFH8|A
tr|A0A1A6DUW2|A	tr|A0A1A6DVH1|A
tr|A0A1A9HKJ2|A	tr|A0A1A9HLE9|A
tr|A0A0U3E908|A	tr|A0A0U3F0C2|A
tr|A0A0Q7SYX2|A	tr|A0A0Q7S731|A
tr|A0A162FUK1|A	tr|A0A165UBI2|A
tr|A0A1G0NCI1|A	tr|A0A1G0NHH5|A
tr|A0A1V3TSQ2|A	tr|A0A1V3TMS4|A
tr|A0A1B7UQA6|A	tr|A0A0U4VPG3|A
tr|A0A0P0MAD6|A	tr|A0A0N7J9U8|A
tr|A0A147GNC9|A	tr|A0A147H0I6|A
tr|A0A163CQA9|A	tr|A0A165FCA2|A
tr|A0A1M4TAN1|A	tr|A0A1M5A9I4|A
tr|A0A0Q4XQV8|A	tr|A0A0S9NDT0|A
tr|A0P547|A0P54	tr|A0P630|A0P63
tr|A0A1R1M1T1|A	tr|A0A1R1LWA3|A
tr|A0A0S8BK32|A	tr|A0A0S8L177|A
tr|A0A059KLQ0|A	tr|A0A059KHF1|A
tr|A0A0J1DAR4|A	tr|A0A1M5KPM4|A
tr|A0A1R1IBN5|A	tr|A0A1R1I8C1|A
tr|C1D4X1|C1D4X	tr|C1D4Q2|C1D4Q
tr|A0A0U2U0S1|A	tr|A0A0U3CYP2|A
tr|A0A1F8VTY4|A	tr|A0A1F8VT40|A
sp|Q9CJK1|GLNB_	tr|J6CU38|J6CU3
tr|A0A167IGU5|A	tr|W7WW46|W7WW4
tr|A9BMF8|A9BMF	tr|A9C063|A9C06
tr|W0SAW3|W0SAW	tr|W0SHM5|W0SHM
tr|B1XS99|B1XS9	tr|B1XTR0|B1XTR
tr|G8QH81|G8QH8	tr|G8QLU2|G8QLU
tr|A0A1C3K7A2|A	tr|A0A1C3K1G7|A
tr|A0A0Q7A9V6|A	tr|A0A0Q6W0A3|A
tr|J7U897|J7U89	tr|J7TPD2|J7TPD
tr|D4XB00|D4XB0	tr|D4XF25|D4XF2
tr|A0A0B2BL77|A	tr|A0A0B2B1P6|A
tr|A0A0E9M710|A	tr|A0A0E9M6E2|A
tr|A0A0C5JBS7|A	tr|A0A0C5JK38|A
tr|C6WTQ1|C6WTQ	tr|C6WVT3|C6WVT
tr|A0A0J5GGJ5|A	tr|A0A0J5JDK3|A
tr|D5CTK1|D5CTK	tr|D5CLN7|D5CLN
tr|A4G3W0|A4G3W	tr|A4G785|A4G78
tr|F5RGM8|F5RGM	tr|F5R8K7|F5R8K
tr|A7BR91|A7BR9	tr|A7BXG9|A7BXG
tr|A0A1N7IZ84|A	tr|A0A1N7P7H2|A
tr|A0A1G3HLB2|A	tr|A0A1G3HJI2|A
tr|F3KV35|F3KV3	tr|F3KP05|F3KP0
tr|T0B3M3|T0B3M	tr|S9ZRF4|S9ZRF
tr|Q5P469|Q5P46	tr|Q5NYS8|Q5NYS
tr|B1Y6V3|B1Y6V	tr|B1Y702|B1Y70
tr|F4G7F0|F4G7F	tr|F4GCA3|F4GCA
tr|M9WZD2|M9WZD	tr|M9X5D3|M9X5D
tr|A0A0P0UQT9|A	tr|A0A075MLX7|A
tr|A0A0L6T7D3|A	tr|A0A0L6TFR6|A
tr|F1VVD4|F1VVD	tr|F1VX18|F1VX1
tr|A0A085HMI2|A	tr|A0A085HND1|A
tr|Q605Y5|Q605Y	tr|Q60C63|Q60C6
tr|I8U4F5|I8U4F	tr|I9NZ50|I9NZ5
tr|A0A1E4ILC9|A	tr|A0A1E4PWE4|A
tr|A0A148N7H5|A	tr|A0A148N9J0|A
tr|A0A0G3BKH0|A	tr|A0A0G3BKL1|A
tr|A0A1W1XRV0|A	tr|A0A1W1X7Q3|A
tr|A0A0N0XK10|A	tr|A0A0N1JSY1|A
tr|A0A0F3KC23|A	tr|A0A0F3K417|A
tr|B6BW05|B6BW0	tr|A0A0N1AAY4|A
tr|A0A1D2U891|A	tr|A0A1D2U3V8|A
tr|A0A0W7U5R1|A	tr|A0A0S2SDE5|A
tr|A0A1C2G021|A	tr|A0A1C2G469|A
tr|A0A0N0ZBT3|A	tr|A0A0N0IAG7|A
tr|A0A0M2VL60|A	tr|A0A0M2VJF8|A
tr|E9CPA4|E9CPA	tr|A0A068ZC64|A
tr|A0A0F5ZZG6|A	tr|A0A0F6A323|A
tr|E0SD82|E0SD8	tr|E0SAX6|E0SAX
tr|V5BIC2|V5BIC	tr|V5C1D6|V5C1D
tr|A0A0F5EY22|A	tr|S6EGB7|S6EGB
tr|A0A1E7ITA0|A	tr|A0A1E7HVB0|A
tr|C5BCY1|C5BCY	tr|C5BEU4|C5BEU
tr|W0LC86|W0LC8	tr|W0L9H6|W0L9H
tr|A0A1W9HT44|A	tr|A0A1W9K3P4|A
tr|A0A1Y1R1X4|A	tr|A0A1Y1R6X2|A
tr|A0A1G0MY67|A	tr|A0A1G0M2R0|A
tr|A0A1D9BEU2|A	tr|A0A1D9BHD9|A
tr|B4EU64|B4EU6	tr|B4EZU7|B4EZU
tr|C0DUT9|C0DUT	tr|C0DXA2|C0DXA
tr|A0A0R0LGN6|A	tr|A0A0R0LKE3|A
tr|A0A0J5P9X9|A	tr|A0A0J5P736|A
tr|A0A1K2HM91|A	tr|A0A1K2HSJ9|A
tr|A1WIN5|A1WIN	tr|A1WKG3|A1WKG
tr|Q6D815|Q6D81	tr|Q6D260|Q6D26
tr|A0A097R545|A	tr|A0A097QZE1|A
tr|A0A1U9JIN4|A	tr|A0A1U9JPA8|A
tr|A0A0K8P8G6|A	tr|A0A0K8NYV5|A
tr|W0TNS6|W0TNS	tr|W0TLV7|W0TLV
tr|Q1K3N7|Q1K3N	tr|Q1K3T6|Q1K3T
tr|S6B049|S6B04	tr|S6AA18|S6AA1
tr|A9MM09|A9MM0	tr|A9MHJ5|A9MHJ
tr|G0A9F5|G0A9F	tr|G0ACT0|G0ACT
tr|F4H925|F4H92	tr|F4HD36|F4HD3
tr|Q32JA7|Q32JA	tr|Q32D35|Q32D3
tr|V8GBI5|V8GBI	tr|V8GB98|V8GB9
tr|A0A0J9BLA0|A	tr|A0A0J8YSR1|A
tr|A0A0K1XEZ5|A	tr|A0A0K1XFI9|A
tr|C4LAH9|C4LAH	tr|C4L7K1|C4L7K
tr|R8ANS1|R8ANS	tr|R8ATN3|R8ATN
tr|A0A1A9T3N1|A	tr|A0A1A9T3H2|A
tr|U7U9H7|U7U9H	tr|U1ZTY3|U1ZTY
tr|A0A0Q4GP99|A	tr|A0A0Q4GBF3|A
tr|G3IYW3|G3IYW	tr|G3J2B7|G3J2B
tr|A0A0K1PHD2|A	tr|A0A0K1PEH4|A
tr|A0A1E4ZZT3|A	tr|A0A1S9D1S5|A
tr|A0A099KFS2|A	tr|A0A1Q6CH03|A
tr|A0A0R2TTK7|A	tr|A0A0R2WD05|A
tr|A0A1D8RRC9|A	tr|A0A1V0KNX5|A
tr|C3X1J0|C3X1J	tr|C3X6S2|C3X6S
tr|A7MFK4|A7MFK	tr|A7MGX9|A7MGX
tr|A0A0F6TQM4|A	tr|A0A0F6TQJ2|A
tr|A0A0G3CRF9|A	tr|A0A0G3CQK4|A
tr|A0A1F4T816|A	tr|V5RU28|V5RU2
tr|V9HMP4|V9HMP	tr|V9H5T4|V9H5T
tr|G9Z4A9|G9Z4A	tr|G9ZB17|G9ZB1
tr|A0A071LTX1|A	tr|A0A071LNS9|A
tr|H5UYF3|H5UYF	tr|H5UYC4|H5UYC
tr|A0A1J4Z3K4|A	tr|A0A1J4Z9F6|A
tr|A0A0R2T038|A	tr|A0A0R2T8K8|A
tr|A0A1S8CRH1|A	tr|A0A1S8CUR9|A
tr|A0A1X1QT29|A	tr|A0A1X1QQ62|A
tr|A0A089R7L2|A	tr|A0A089PJH1|A
tr|C8PWT5|C8PWT	tr|C8PZB5|C8PZB
tr|C1DJ64|C1DJ6	tr|C1DE67|C1DE6
tr|A0A077DI63|A	tr|A0A077DEX2|A
tr|A0L6C0|A0L6C	tr|A0LC59|A0LC5
tr|E4TF52|E4TF5	tr|E4TFT0|E4TFT
tr|A0A080JVA1|A	tr|A0A080JTZ0|A
tr|A0A0F3IIK2|A	tr|A0A0F3IN47|A
tr|Y0KKK5|Y0KKK	tr|Y0KIB9|Y0KIB
tr|H2FUZ2|H2FUZ	tr|H2FZB3|H2FZB
tr|A0A0Q6BR15|A	tr|A0A0Q6BM53|A
tr|A0A085JAR1|A	tr|A0A085JI89|A
tr|W8WXG3|W8WXG	tr|W8X4B0|W8X4B
tr|A0A0A3B9J6|A	tr|A0A0A3AN57|A
tr|K2J987|K2J98	tr|K2JI79|K2JI7
tr|X2H6V0|X2H6V	tr|A0A080K9Z4|A
tr|A0A139SPJ1|A	tr|A0A139SM94|A
tr|E8UDS0|E8UDS	tr|E8UCN8|E8UCN
tr|A0A0F5ARD1|A	tr|A0A0F5APV8|A
tr|R5E6R9|R5E6R	tr|R5E4J4|R5E4J
tr|I2BBN7|I2BBN	tr|I2B6I5|I2B6I
tr|A0A1V8MA94|A	tr|A0A1V8MA51|A
tr|B0UW65|B0UW6	tr|B0UVL6|B0UVL
tr|A0A1S8YEW7|A	tr|A0A1S8YFF3|A
tr|A0A0S8AKP8|A	tr|A0A1E7JAN7|A
tr|A0A1G3IPM3|A	tr|A0A1G3I8W0|A
tr|D9SI58|D9SI5	tr|D9SCZ7|D9SCZ
tr|A0A1G2VW32|A	tr|A0A1G2W8I4|A
tr|A0A0F7JXU2|A	tr|A0A0F7K0A5|A
tr|A0A090IF20|A	tr|A0A090K4M0|A
tr|A0A1Y2K6V7|A	tr|A0A1Y2K5X8|A
tr|A0A1X0XK76|A	tr|A0A1X0Y5Q7|A
tr|A0A0A7S7V8|A	tr|A0A0A7S416|A
tr|A0A090AHH4|A	tr|A0A090AM29|A
tr|A0A0J8GSF4|A	tr|A0A0J8GW63|A
tr|A6GMW5|A6GMW	tr|A6GT54|A6GT5
tr|A0A0D8CWM1|A	tr|A0A0D8CPB2|A
tr|D4H2Y6|D4H2Y	tr|D4H7L7|D4H7L
tr|A0A171KU33|A	tr|A0A171KUA7|A
tr|C9R6U4|C9R6U	tr|C9R387|C9R38
tr|H8FTC2|H8FTC	tr|H8FQI2|H8FQI
tr|A0A0K1NC74|A	tr|A0A0K1NBT9|A
tr|A0A1A6C428|A	tr|A0A1A6C7V7|A
tr|D3PEB2|D3PEB	tr|D3P8H6|D3P8H
tr|K6XTV3|K6XTV	tr|K6YER9|K6YER
tr|W6K9E3|W6K9E	tr|W6KLE2|W6KLE
tr|A0A1E5Q3B1|A	tr|A0A1E5Q4S3|A
tr|A0A127F5D3|A	tr|A0A127FB31|A
tr|A0A1U9JY68|A	tr|A0A1U9JXM2|A
tr|R9PI21|R9PI2	tr|R9PJP2|R9PJP
tr|S9PBI9|S9PBI	tr|S9QLW4|S9QLW
tr|K6GJL6|K6GJL	tr|J4V4Y9|J4V4Y
tr|A0A096AKZ0|A	tr|A0A096A8J9|A
tr|A0A0G2ZFX2|A	tr|A0A0G2ZTT4|A
tr|A0A0K1Q160|A	tr|A0A0K1Q0E6|A
tr|A0A098GIJ5|A	tr|A0A098GEA3|A
tr|A0A1J5TSH9|A	tr|A0A1J5TXT2|A
tr|S4Y8F8|S4Y8F	tr|S4XI68|S4XI6
tr|A1AVV6|A1AVV	tr|A1AWM0|A1AWM
tr|A0A177R6Q3|A	tr|A0A142YPA7|A
tr|A0A0U4W125|A	tr|A0A0U5AWW9|A
tr|M1E7J2|M1E7J	tr|M1E6C9|M1E6C
tr|A0A085WUX6|A	tr|A0A085WCM0|A
tr|D5XCF0|D5XCF	tr|D5X841|D5X84
tr|A0A1F2U8A3|A	tr|A0A1Q8A1T9|A
tr|A0A1C0ABF2|A	tr|A0A1C0A4T7|A
tr|Q24PJ3|Q24PJ	tr|Q24US8|Q24US
tr|Q01V34|Q01V3	tr|Q01P18|Q01P1
tr|C9R9I9|C9R9I	tr|C9RBE8|C9RBE
tr|A4XMB8|A4XMB	tr|A4XLP6|A4XLP
tr|C1F317|C1F31	tr|C1F1Z7|C1F1Z
tr|B0TI20|B0TI2	tr|B0TFA6|B0TFA
tr|A0A1W1VE63|A	tr|A0A1W1W2N9|A
tr|Q3AFZ0|Q3AFZ	tr|Q3AA23|Q3AA2
tr|Q1IRK9|Q1IRK	tr|Q1IUG2|Q1IUG
tr|F0T040|F0T04	tr|F0T0V8|F0T0V
tr|A0A1G3PTH4|A	tr|A0A1G3PY84|A
tr|A0A1T4PRB2|A	tr|A0A1T4PS74|A
tr|I3ZEY5|I3ZEY	tr|I3ZM96|I3ZM9
tr|A0A1M5AEV3|A	tr|A0A1M4U0K8|A
tr|A0A154BVD5|A	tr|A0A154BUS0|A
tr|B8GHU0|B8GHU	tr|B8GJE4|B8GJE
tr|A0A1F8MZI3|A	tr|A0A136LEZ4|A
tr|A0A0E3L0I5|A	tr|A0A1E7GEX4|A
tr|F7NPQ4|F7NPQ	tr|F7NEP9|F7NEP
tr|J1L4S0|J1L4S	tr|J1ARN1|J1ARN
tr|A0A101V6G6|A	tr|A0A101V6E8|A
tr|A1HNS1|A1HNS	tr|A1HU93|A1HU9
tr|C0GKN3|C0GKN	tr|C0GCR3|C0GCR
tr|A0A101W0U5|A	tr|A0A117SCU8|A
tr|A0A1W2EC02|A	tr|A0A1W1Y9S3|A
tr|I9L6I6|I9L6I	tr|I8RFI1|I8RFI
tr|A0A0L6JQ73|A	tr|A0A0L6JUS8|A
tr|A0A0F2QAW3|A	tr|A0A0F2Q5V1|A
