# Supplementary material for: Inter-protein residue covariation information unravels physically interacting protein dimers
Source: BMC Bioinformatics. 2020 Dec 17;21:584. doi: 10.1186/s12859-020-03930-7 (PMC7745481; doi:10.1186/s12859-020-03930-7)
Supplement: Supplementary file 5 — Additional file 5. Final ER-MSAs at different ASA thresholds. Available on Mendeley data (http://dx.doi.org/10.17632/9bk2r55286.1). [file 12859_2020_3930_MOESM5_ESM.zip › Additional file 2/Final ER-MSAs/Negative ER-MSA dataset/ASA0.0/paired_MSA/2ns1-B-4eb7-C/MSA_ready_for_MI.txt]

MKLVTVIIKPFKLEDVREALSSIGIQGLTVTEVKGFGRQKGHAELYRGAEYSVNFLPKVKIDVAIADDQLDEVIDIVSKAAYTGKIGDGKIFVAELQRVIRIRTGEADEAALMYSDKVFDHFQNPRNVGKIEDADGVGTVGNPVCGDLMTIYIKVKDNRIEDIKFQTFGCAAAIATSSMATEMAKGKTIEEALKITRDAVAEALGGLPKQKMHCSNLAADALRRAIVDYFRKNGKIDKIKELGLEKELEKMEKGEMDDHGEYCEA
MKMVSAVIKPFKLDDVREALSEIGVQGITVTEVKGFGRQKGHTELYRGAEYVVDFLPKVRVDAAVASDIVDQVVEAISSAAQTGKIGDGKIFVSEIEQVVRIRTGETGTEALMYSDKVIDHYENPRNVGKMNDKDGTGMVGAPACGDVMRLQIKVSDGIIEDAKFKTYGCGSAIASSSLVTEWVKGMSLDEAAELKNTSIAEEL-ALPPVKIHCSVLAEDAIKAAVADYKEKQD------------------------------K
MKLISAIIKPFKLDDVREALSDIGVQGITVTEVKGFGRQKGHTELYRGAEYIVDFLPKVRIDAAVADDIVDQVLEAISKASHTGKIGDGKIFVTPLEQVVRIRTGESGHDALMYSEQVIDHYENPRNVGKMDAEDGTGMVGAPACGDVMRLQIKVNDGVIEDARFKTYGCGSAIASSSLVTEWVKGMTLDQASELKNATIAEEL-ALPPVKIHCSVLAEDAIKAAVDDYRKKQD------------------------------K
MKLVTAIIKPFKLDEVREALSAIGVQGITVTEVKGFGRQKGHTELYRGAEYVVDFLPKVKVEAAIKNDILDQVIEAIEKSASTGKIGDGKIFISSIEQVVRIRTGETGEDALMYSVKVLDHYENPRNVGSFGKEEATGMVGAPACGDVMKLQIKVGKGVIEDAKFKTYGCGSAIASSSLVTEWVKGKTIDQALDIKNTQIADEL-ALPPVKIHCSILAEDAIKAAVADYRKKHAE----------------------------SV
MKQITAIIKPFKLDEVREALAEVGVAGLTVTEVKGFGRQKGHTELYRGAEYVVDFLPKIKIEVVVGADQAEAVIDAILGAARTGKIGDGKIFVTDVERVIRIRTSEEGEAAVMYSNKVLDHYENPRNVGSFDKGDGTGMVGAPACGDVMKLQIRVNEGVIEDAKFKTYGCGSAIASSSLVTEWVKGKTLDQALTIKNTQIAEEL-ALPPVKIHCSILAEDAIKAAVADYKQKHEAA-----------------------ADQAAA
MKLVTAIIKPFKLDEVREALSAIGVTGLTVTEVKGFGRQKGHTELYRGAEYVVDFLPKVKIEVAIKAEWLERVIETIETSANTGKIGDGKIFVASLEQVVRIRTGESGPEALMYSDKVLDHYENPRNVGSFGKEDGTGMVGAPACGDVMKLQIKVGKGLIEDAKFKTYGCGSAIASSSLVTEWVKGKTLDQAMAIKNTAIAEEL-ALPPVKIHCSILAEDAIKAAVADYKQKHSQ-----------------------------E
MKQITAVIKPFKLEEVREGLAECGVTGLTVTEVKGFGRQKGHTELYRGAEYVVDFLPKVKIEVVVKTDDLERCVDAIVKAAHTGKIGDGKIFITPVERVVRIRTGELDQSAIMYSDKVIDHYEHPRNVGGFDKGDGTGMVGAPACGDVMKLQIKVNAGLIEDARFKTYGCGSAIASSSLITEWVKGKSLDQATQIKNSQIAEEL-ALPPVKIHCSILAEDAIKAAVDDYRQKHAKAAPSAA------------A---APSAQLAH
MQMITAVIKPFKLEEVREALAECGVTGLTVTEVKGFGRQKGHTELYRGAEYVVDFLPKVKIEVVVRGEDVDRCVDAIVGAARTGKIGDGKIFVTAVQRVVRIRTGDLDDAAVMYSDKVVDHYENPRNVGSFDKGDGTGMVGAPACGDVMKLQIKVNEGVIEDARFKTYGCGSAIASSSLVTEWVKGKTLDEAAALKNSVIAEEL-ALPPVKIHCSILAEDAIKAAVLDYKTKHAA--------------------------AVTA
MKKIEAIIKPFKLEDVREALMEIGVTGLTATEVKGFGRQKGHTELYRGAEYVVDFIPKVKLEIGVDDSLVDACVEAILKAARTGKIGDGKIFVTDMERAIRIRTGEENSDALMYSDKVIDHYENPRNVGSLDKADGTGMVGAPACGDVMKLQIRVNDGVIEDARFKTYGCGSAIASSSLLTEWVKGKTLEEAGAIKNTQIAEEL-ALPPVKIHCSVLAEDAIKAAIADFRKKSVQGHPADH----------------EEPQRLSA
MKLITAIIKPFKLDEVREGLVELGISGITVAEVKGFGRQKGHTEIYRGAEYVVDFLPKVSLSIACPDALVDLAIEKICEAARTEKIGDGKIFVTPLEESIRIRTGETGEAALMYQEVIFDHYSKPRNYHALDCANHTAKGHNPLCGDQVTVYLKVAGDVIEDLSFEGTGCAISTASASLMTEALKGRKIAEVEHLFHDFHHPDLGKLEPARIKCATLAWHTLQAALKDRKQPIST-----------------------------E
MKQITAVIKPFKLEEVREALAEQGVTGLTVTEVKGFGRQKGHTELYRGAEYVVDFLPKVRIDVVVRDDDVDRCIDAIVRAARTGKIGDGKIFVTPVEKVIRIRTGEEDDAAVMYSDKVIDHYENPRNVGSFDKGDGTGMVGAPACGDVMKLQIKVNAGVIEDARFKTYGCGSAIASSSLVTEWVKGKTLDEAAQIKNSQIAEEL-ALPPVKIHCSILAEDAIKAAVEDYKKKHTA----------------------------TA
MKQITAIIKPFKLDEVREALAEVGASGLTVTEVKGFGRQKGHTELYRGAEYVVDFLPKVKVEVVVKDDEVERSIDAILKAAKTGKIGDGKIFVTAVEQVIRIRTGEQDEAAVMYSDKVIDHYENPRNVGGFDKGDGTGMVGAPACGDVMKLQIKVNAGLIEDAKFKTYGCGSAIASSSLVTEWVKGKTLDQALSIKNNQIAEEL-ALPPVKIHCSILAEDAIKAAVDDYRAKHGQNADAG--------------------ATAAA
MKQITAIIKPFKLDEVRESLAEVGASGLTVTEVKGFGRQKGHTELYRGAEYVVDFLPKVKVEVVVKDEDVERCIDAILKAAKTGKIGDGKIFVTPVEQVVRIRTGETDEDAVMYSDKVVDHYENPRNVGAFEKGDGTGMVGAPACGDVMKLQIKVNVGLIEDAKFKTYGCGSAIASSSLVTEWVKGKSLDQALDIKNTQIAEEL-ALPPVKIHCSILAEDAIKAAVDDYRAKHGA---------------------------AAQ
MKQITAIIKPFKLDEVREALAEVGASGLTVTEVKGFGRQKGHTELYRGAEYVVDFLPKVKVEVVVKDDEVDRCIDAILKAAKTGKIGDGKIFVLPVEQVVRIRTGETDEAAVMYSEKVVDHYENPRNVGKFDNSDGTGMVGAPACGDVMKLQIKVNAGLIEDAKFKTYGCGSAIASSSLVTEWVKGKSLDEALTIKNTQIAEEL-ALPPVKIHCSILAEDAIKAAVDDYRAKH------------------------------AN
MKMMTAIIKPFKLDDVREALHQIGIAGMTVEEVKGYGRQKGHTELYRGAEYLVEFQPKVKIQIAIADAQVDAAIDAICEAASTGKIGDGKIFVAPLEQSIRIRTGETGEEALMYSDKVLDHYENPRNVGKLDASDGTGMVGAPACGDVMRLQIKVDDGVIEDAKFKTYGCGSAIASSSLLTEWVKGKNLDEAEQIKNTEIAEEL-ALPPVKIHCSVLAEDAIKAAVKDLREKRG-----------------------------DS
MKFVTAIIKPFKLDEVREALSAIGVTGLTVTEVKGFGRQKGHTELYRGAEYVVDFLPKVKIEVAIKAELLERVIEAIEKSANTGKIGDGKIFVTSLEQVVRIRTGESGPDALMYSDKVLDHYENPRNVGALEANDGTGMVGAPACGDVMKLQIKVNDGIIEEARFKTYGCGSAIASSSLVTEWVKGKTLDQALAIKNTAIAEEL-ALPPVKIHCSILAEDAIKAAVADYRNKHEVVSAGYA-----------------ACDPAAA
MKKIEAIIKPFKLDDVREALTDVGIQGMTVTEVKGFGRQKGHTELYRGAEYAIDFLPKVKLEVIVTDEQVDECIETIIETAQTGKIGDGKIFVYDVERVIRIRTGEENEDAIMYSDKVIDHYENPRNVGSFDKKAGTGMVGAPACGDVMQLQIKVSDGIIEDARFKTYGCGSAIASSSLITEWVKGKSLDEAAAIKNSEIAEEL-ELPPVKVHCSILAEDAIKAAIADYKEKNG------------------------------K
MKLVCAIIKPFKLDDVREAIADIGIEGLTVTEVKGFGRQKGHTELYRGAEYQVDFLPKVKLEIATLDENVERLLQAITKAAHTGRIGDGKIFVYDLEQVIRIRTGEMDSEAIMYSNKVIDHYENPRNVGAFAKDDATGMVGAPACGDVMKLQIKVNEGIIEDAKFKTYGCGSAIASSSLVTEWVKGKSLDEAALIKNTDIAQEL-ALPPVKIHCSILAEDAIKAAIADYKQRHG------------------------------S
MKQITAVIKPFKLEEVREALAECGVTGLTVTEVKGFGRQKGHTELYRGAEYVVDFLPKVKVEVVVKNDDVDSCVDAIIKAARTGKIGDGKIFVTSVERVVRIRTGEQDETAIMYSEKVVDHYENPRNVGSFEKGDGTGMVGAPACGDVMKLQIKVNQGVIEDARFKTYGCGSAIASSSLVTEWVKGKTLDQAAALKNSEIAEEL-ALPPVKIHCSILAEDAIKAAVEDYKKKHA-----------------------------TA
MKLITAIIKPFKLDEVREALSAIGVQGITVTEVKGFGRQKGHTELYRGAEYVVDFLPKVKIEAAVADELVDRVIEAVESAARTGKIGDGKIFVFNLEQVVRIRTGETGREALMYSDKVIDHYENPRNVGSFDKGDGTGMVGAPACGDVMKLQIKVNQGVIEDARFKTYGCGSAIASSSLVTEWVKGKTLDEAASLKNAQIAEEL-ALPPVKIHCSILAEDAIKAAVDDYRTKAAAKTGA---------------------EAVAS
MKLVSAIIKPFKLDEVREALSAIGVQGITVTEVKGFGRQKGHTELYRGAEYVVDFLPKVKLEIAIPEDLLEVVLEAIENAARTGKIGDGKIFVMDLEQVVRIRTGETGADALMYSTQVLDHYENPRNVGSFEKGDGTGMVGAPACGDVMKLQIKVGEGVIEDAKFKTYGCGSAIASSSLVTEWVKGKTLDEALAIKNTDIAEEL-ALPPVKIHCSILAEDAIKAAVADYKQKHG------------------------------E
MQLVTAIIKPFKLDEVRTALTDLDIRGLTVTEVKGFGRQKGHTELYRGAEYTVDFLPKIKIELAIDHSLLERVVETITAAARTGKIGDGKIFVQSLDNALRIRTGETGTESLMYSDKVIDHYENPRNVGSFDKGDGTGMVGAPACGDVMKLQIKVNDGIIEDARFKTYGCGSAIASSSLVTEWVKGKTLDEAAALKNSIIAEEL-ALPPVKVHCSILAEDAIKAAVQDYRAKQTV--------------------------EAAV
MKQITAIVKPFKLEEVREALAECGVTGLTVTEVKGFGRQKGHTELYRGAEYVVDFLPKVKVEIVVKTDDVDRCVEAIVRAARTGKIGDGKIFITAVERVVRIRTGEEDESAVMYSDKVVDHYENPRNVGSFDKGDGTGMVGAPACGDVMKLQIKVNQGVIEDARFKTYGCGSAIASSSLVTEWVKGKTLDEAAALKNSQIAEEL-ALPPVKIHCSILAEDAIKAAVDDYRKKRTG-------------------------DNTVH
MKFVTAIIKPFKLDEVREALSEIGVQGITVTEVKGFGRQKGHTELYRGAEYVIDFLPKVKLEVAVSDKILKKVVGAIEKSAATGKIGDGKIFVMSLDEVKRIRTGETGEDALMYSDKVLDHYENPRNVGSFDKNDGTGMVGAPACGDVMKLQIKISDGMIEDAKFKTYGCGSAIASSSLVTEWLKGKTLDQASEIKNSAIAEEL-ALPPVKIHCSVLAEDAIKAAVADLKSKQ-------------------------------K
MKLVSAVIKPFKLDDVREALAEVGVNGITVTEVKGFGRQKGHTELYRGAEYVVDFLPKVKLEIAVSSEQVENIIDVITQSTRTGKIGDGKIFVTHLETAVRIRTGESGKSALMYSEEVLDHYENPRNVGKMDDKDGTGMVGAPACGDVMRLQIKVSDGVIEDAKFKTYGCGSAIASSSLVTEWVKGMTLDEAADIKNTSISQEL-ALPPVKIHCSVLAEDAIKAAIDDYRKKQ--------------------------------
MKKIEAIIKPFKLDDVREALSEVGISGLTTTEVKGFGRQKGHTELYRGAEYVVDFLPKVKVEVVVQEKLVDQCIDAIMNAARTGKIGDGKIFVSAVEEVIRIRTGEKGEEAIMYSDKVLDHYENPRNVGSFDKGDGTGMVGAPACGDVMKLQIKVNDGVIEDAKFKTYGCGSAIASSSLLTEWVKGKTLNEAAQIKNTQIAEEL-ALPPVKIHCSVLAEDAIKAAIADYQSKTAGGDD----------------------KADAA
MKQITAIIKPFKLEEVREALAEVGVTGLTVTEVKGFGRQKGHTELYRGAEYVVDFLPKVKVEIVVKGGDVDRCLEAIVKAAHTGKIGDGKIFVTPVEQVIRIRTGETDENAVMYSDKVIDHYENPRNVGGFEAADGTGMVGAPACGDVMKLQIKVNAGVIEDARFKTYGCGSAIASSSLVTEWVKGKTLDQALSIKNTQIAEEL-ALPPVKIHCSILAEDAIKAAVSDYRQRATPTPEGVA------------C---APVVPAAH
MKQITCVIKPFKLDEVREALAEVNVTGLTVTEVKGFGRQKGHTELYRGAEYVVDFLPKVKIEVVVVDDMTEQVVDAIIKAARTGKIGDGKIFVQEVEQVIRIRTGETGPDAVMYSEKVLDHYENPRNVGAFDKGDGTGMVGAPACGDVMKLQIKVGAGLIEDAKFKTYGCGSAIASSSLVTEWVKGKTLDQALSIKNTQIAEEL-ALPPVKIHCSILAEDAIKAAVLDYKTKHPA----------------------------AA
MKFVTAIIKPFKLDEVREALSAIGVQGITVTEVKGFGRQKGHTELYRGAEYVVDFLPKVKLEAAVKAEQIDQVIEAIEKSASTGKIGDGKIFVFDLEQVVRIRTGETGGDALMYSVKVIDHYENPRNVGAFGKEDGTGMVGAPACGDVMKLQIKVNKGVIEDAKFKTYGCGSAIASSSLVTEWVKGKTVDQALEIKNTEIAEEL-ALPPVKIHCSILAEDAIKAAVADYKKKHG------------------------------E
MKFVSAIIKPFKLDEVREALAAVGVQGITVTEVKGFGRQKGHTELYRGAEYVVDFLPKVKLEIAIEDDQLDRVLESIEGAARTGKIGDGKIFVYDLEQVVRIRTGETGARAVMYSEKVIEHYEHPRNVGSFEKGDGTGMVGAPACGDVMKLQIKVNEGVIEDAKFKTYGCGSAIASSSLVTEWVKGKTLDEALAIKNTAIAEEL-ALPPVKIHCSILAEDAIKAAVKDYREKHGS----------------------------QE
MKQITAIIKPFKLDEVREALAEVGASGLTVTEVKGFGRQKGHTELYRGAEYVVDFLPKVKVEVVVKDEDVERSIDAILKAAKTGKIGDGKIFVTPVEQVIRIRTGEEDEAAVMYSDKVLDHYDNPRNVGAFEKGDGTGMVGAPACGDVMRLQIKVNSGLIEDAKFKTYGCGSAIASSSLVTEWVKGKSLDEALSIKNTHIAEEL-ALPPVKIHCSILAEDAIKAAVDDYRAKH------------------------------AQ
MKQITAVVKPFKLEEVREALADCGVTGLTVTEVKGFGRQKGHTELYRGAEYVVDFLPKVKVEVVVKTEDVDRCVDAIVKAAHTGKIGDGKIFVTSVERVIRIRTGEQDESAVMYSEKVVDHYENPRNVGSFDKGDGTGMVGAPACGDVMKLQIKVNQGVIEDARFKTYGCGSAIASSSLVTEWVKGKTLDQAAALKNSQIAEEL-ALPPVKIHCSILAEDAIKAAVDDYRKKH------------------------------MN
MKKIEAIIKPFKLDDVRESLSDVGITGMTVTEVRGFGRQKGHTELYRGAEYMVDFLPKVKMEIVVTDEQVDQCIEAIMETAQTGKIGDGKIFVYDVERVIRIRTGEENEDAIMYSNKVIDHYENPRNVGSLDKKDGTGMVGAPACGDVMQLQIKVSEGIIEDAKFKTYGCGSAIASSSLITEWVKGKSLDEAQAIKNSQIAEEL-ELPPVKVHCSILAEDAIKAAIADYKAKKEA-----------------------------K
MKQITAIIKPFKLEEVREALAEQGVTGLTVIDVKGFGRQKGHTELYRGAEYVVDFLPKVKLEVVVKSEQVDMCVDAIVKAAHTGKIGDGKIFVTSVERVVRIRTGEEDESAVMYSEKVVDHYENPRNVGSFDKGDGTGMVGAPACGDVMKLQIKVNTGVIEDARFKTYGCGSAIASSSLVTEWVKGKTLDQAAALKNSEIAEEL-ALPPVKIHCSILAEDAIKPRWT--------------------------------TTARNT
MKMITAIIKPFKLEEVREALADCGVNGLTVTEVKGFGRQKGHTELYRGAEYVVDFLPKVKIEVVVRTEDVDRCVDAIVNVARTGKIGDGKIFVTAVERVVRIRTGELDDGAIMYSDKVVDHYENPRNVGSFDKNDGTGMVGAPACGDVMKLQIKVNEGVIEDARFKTYGCGSAIASSSLVTEWVKGKTLDEAAALKNSQIAEEL-ALPPVKVHCSILAEDAIKAAVDDYRAKRTA--------------------------VVAA
MKLVTAIIKPFKLDEVREALAAVGVQGITVTEVKGFGRQKGHTELYRGAEYVVDFLPKVKVEAAIRDDLLDQVIEAIEKSASTGKIGDGKIFVFDVEQVIRIRTGETGEEALMYSEKVLDHYENPRNVGSFGKDDATGMVGAPACGDVMKLQIKVGKGIIEDAKFKTYGCGSAIASSSLVTEWVKGKTLDQALDIKNTQIAEEL-ALPPVKIHCSILAEDAIKAAVADYKKKQG------------------------------A
MKLIIVIIKPFKLDEVREALSEVGVSGITVTEVKGFGRQKGHTELYRGAEYVVDFLPKVKIEAAVEDGILERAIEAIEKSARTGKIGDGKIFVSLVEHVIRIRTGETGAPALMYSEKVIDHYENPRNVGSFEKGDGTGMVGAPACGDVMKLQIRVNDGVIEDAKFKTYGCGSAIASSSLVTEWVKGKTLDQAFEIKNSLIAEEL-ALPPVKIHCSILAEDAIKAAVADYKEKHPA-----------------------------K
MKLVTAIIKPFKLDEVREALSAIGVQGITVTEVKGFGRQKGHTELYRGAEYVVDFLPKVKIEAAVKNELLDQVIEAIEKSASTGKIGDGKIFVFDVEQVIRIRTGETGEDALMYSVKVLDHYENPRNVGSFTKEEGTGMVGAPACGDVMKLQIKVNKGVIEDAKFKTYGCGSAIASSSLVTEWVKGKSLDQALEIKNTDIAEEL-ALPPVKIHCSILAEDAIKAAVADYKKKHGD-----------------------------N
MKLIIAIIKPFKLDEVRVALSGIGVQGLTVTEVKGFGRQKGHTELYRGAEYAVDFLPKLRVEAAVPDALVEQAVETIEAAARTGKIGDGKIFVAPLEQVIRIRTGEAGEAALMYSDKVLDHYENPRNVGSFDKGDGTGMVGAPACGDVMKLQIRVNDGVIEDARFKTYGCGSAIASSSLVTEWVKGKTLDQAMAIRNTQIAEEL-ALPPVKIHCSILAEDAIKAAVKDYQDKHA------------------------------S
MKQITAIVKPFKLEEVREALGQVGVTGLTVTEVKGFGRQKGHTELYRGAEYVVDFLPKVKLEVVVKDADVDRCIEAIVKAAKTGKIGDGKIFVTAIEQVIRIRTGETNDEAVMYSEKVVEHYENPRNVGSFDKGDGTGMVGAPACGDVMKLQIKVNTGLIEDAKFKTYGCGSAIASSSLVTEWVKGKSLDEALTIKNTHIAAEL-ALPPVKIHCSILAEDAIKAAVDDYRAKTGSTV-----------------------AAKAH
MKMIMAIIKPFKLNDVRDALNEEGIQGLTVLEVRGAGRQKGHTELYRGEEYSTDFLPKTQLTIVVPDDSLDRIIEAICRSAYTGSIGDGKIFVSDITQAVRIRTGEQNDEAIMYSDKVIDHYENPRNVGSFDNEDGSGMVGAPACGDVMKLQIKVDDGVIEDARFKTYGCGSAIASSSLVTEWMKGKTLDEAEAIKNTAIAEEL-ELPPVKIHCSILAEDAIKAAIADYKSKRRG-----------------------------N
MKLIIAIIKPFKLDEVRVALSGIGVQGLTVTEVKGFGRQKGHTELYRGAEYAVDFLPKLRVEAAVPDHLVDQVIEAIEQAARTGKIGDGKIFAAPLEQVIRIRTGEAGEAALMYSTKVLDHYENPRNVGSFDKSDGTGMVGAPACGDVMKLQIKVNEGVIEDARFKTYGCGSAIASSSLVTEWVKGKTLDQAMNIRNTQIAEEL-ALPPVKVHCSILAEDAIKAAVQNYKEKHSAPAE-----------------------AVAG
MKLVTAVIKPHKWEEVREALETFGVTGMTVTEASGYGRQKGHTEVYRGAEYDVSLVPKIQVEIVTENEDVADVVDVIVKAAATGKIGDGKVWVVPVDSVVRVRTGEKDEAALMYSNKVLDHYENPRNVGSFAKDDGTGMVGAPACGDVMKLQIRVGAGVIEDAKFKTYGCGSAIASSSLVTEWVKGKTLDEALSIKNTQIAEEL-ALPPVKIHCSILAEDAIKAAVADYKKRHDTT----------------------EGDQAAA
MKMVTAIIKPFKLDEVREALSAIGVQGITVTEVKGFGRQKGHTELYRGAEYVVDFLPKIKLEAAVASEILDQVIEAIEKSAKTGKIGDGKIFVQEVEQVIRIRTGETGPEALMYSEKLLDHYENPRNVGAMSKDDGTGMVGAPACGDVMKLQIRVNDGVIEDAKFKTYGCGSAIASSSLVTEWVKGKTLDQAMEIKNTAIAEEL-ALPPVKIHCSILAEDAIKAAVADYRAKHGAMTETDA-------------------CKGSC
MKKIEAIIKPFKLDEVREALSEVGVTGLTITEVKGFGRQKGHTELYRGAEYVVDFLPKIKIEVIVADDALTPAIDAIVKAGRTGKIGDGKIFVMPVEQVVRIRTGEIDEAAIMYSEKVLDHYENPRNVGSFNKDDATGMVGAPACGDVMKLQIKVGKGVIEDAKFKTYGCGSAIASSSLVTEWVKGKTLDQALEIKNTHIAEEL-ALPPVKIHCSILAEDAIKAAVADYKQKRG------------------------------G
MKFVSAIIKPFKLDEVREALSIIGVQGITVTEVKGFGRQKGHTELYRGAEYVVDFLPKVKLEVAIKDELLDQVVDAIEKSAATGKIGDGKIFIFNLEEVYRIRTGETGVEALMYQDMIFDHYRQPRNYGRLAHANHTAEGYNPLCGDKVSITLILKDGVIHDLKFEGVGCAISTASASLMTESLKGKTEAEALGILEDFVARDMGKLSPQRVKCATLAWHTLQAALKNNTEPVST-----------------------------E
MKLVSAIIKPFKLDEVREALSAIGVQGITVTEVKGFGRQKGHTELYRGAEYVVDFLPKVKLEIAIANELLDQVVEAIESAARTGKIGDGKIFVMDLEQVVRIRTGETGADAVMYSDKVMDHYENPRNVGAFDKGDGTGMVGAPACGDVMKLQIKVNEGVIEDAKFKTYGCGSAIASSSLVTEWVKGKTLDQAMALKNTEIAEEL-ALPPVKIHCSILAEDAIKAAVADYKQKHA------------------------------K
MKIVTAIIKPFKLDEVREALSAIGVQGITVTEVKGFGRQKGHTELYRGAEYVVDFLPKIKLEAAIKADQLDSVIEAIEKSAQTGKIGDGKIFVQDLEQVIRIRTGETGPEALMYSEKVLDHYEHPRNVGSLDKDDGTGMVGAPACGDVMKLQIKVGKGLIEDAKFKTYGCGSAIASSSLVTEWVKGKTVDQALAIKNTHIAEEL-ALPPVKIHCSILAEDAIKAAVADYKAKNGATLETAA-------------------CNGNK
MKQITAIIKPFKLDEVREGLADVGVTGLTVTEVKGFGRQKGHTELYRGAEYVVDFLPKVKVEAVVDDAVVEQAVDAIIKAARTGKIGDGKIFVQAVEQVVRIRTGETGIDAVMYSDKVLDHYENPRNVGAFDKGDGTGMVGAPACGDVMKLQIKVGAGVIEDAKFKTYGCGSAIASSSLVTEWVKGKTLDQALSIKNTQIAEEL-ALPPVKIHCSILAEDAIKAAVLDYKTKHGVA-----------------------EAEKAV
MKLVTAIIKPFKLDEVREALSAIGVQGITVTEVKGFGRQKGHTELYRGAEYVVDFLPKVKIEAAISDELVDSVVEAIEKSASTGKIGDGKIFVFELEQVVRIRTGETGVDALMYSDKLLDHYENPRNVGSFGKEDGTGMVGAPACGDVMKLQIKVGAGIIEDAKFKTYGCGSAIASSSLVTEWVKGKTLDQALEIKNTAIAEEL-ALPPVKIHCSILAEDAIKAAVEDYRKKHGTT-----------------------SSADAA
MKMVSAIIKPFKLDEVREALSEIGVQGITVTEVKGFGRQKGHTELYRGAEYVVDFLPKIKVEVAVSEEILEQVLDVIIKAANSNQIGDGKIFVSALEQTIRIRTGETGREALMYSAGVLDHYENPRNVGVLDKEDGTGMVGAPACGDVMRLMIKVGDGVIQDAKFKTYGCGSAIASSSLLTEWVKGKTLEEAAAIKNTEIAEEL-ALPPVKIHCSVLAESAVKSAVEDYQKKQAT---------------------------QAA
MKLISAIIKPFKLDDVREALSEIGVQGITVTEVKGFGRQKGHTELYRGAEYVVDFLPKVRIDAAVSDDMTDQVVDAISQAAQTGKIGDGKIFVMPLEQVVRIRTGESGNDALMYSEEVLEHYENPRNVGKMDDSDGTGMVGAPACGDVMRLQIKVNDGIIEDAKFKTYGCGSAIASSSLVTEWVKGMTLDQAAALKNTQIAEQL-ALPPVKIHCSVLAEDAIKAAVEDYKKKQS------------------------------V
MKKIEAIIKPFKLDEVREALSEVGVTGLTVTEVKGFGRQKGHTELYRGAEYVVDFLPKIKIEVVLANETVEAAIEAIIKAARTGKIGDGKIFVTAVEQIVRIRTGETNESAIMYQELVIDHGRRPRNFGRLTQANHRAEGYNPLCGDRLTLYLKLAGDVIEDASFEGAGCAISTASASLMTEALKGKTAAQAEALFAGFAAAPLGKLAPARVKCATLAWHTLHAALHDAAQPVST-----------------------------E
MKLITAIIKPFRVEEVREALAACGVTGLTVTEVKGFGRQKGHTEVYRGAEYAVDFLPKVKIEAVVPTVIVDQCIDAIVKVARTGKIGDGKIFVTSVERVVRIRTGEQDEAAIMYSDKVIDHYENPRNVGSFDKGDGTGMVGAPACGDVMKLQIKVNAGVIEDARFKTYGCGSAIASSSLVTEWVKGKTLDEAAALKNSQIAEEL-ALPPVKVHCSILAEDAIKAAVDDYRKKHAQ---------------------------ITA
MKFITAIIKPFKLDEVREALSAVGVQGITVTEVKGFGRQKGHTELYRGAEYVVDFLPKMKIEAAIPDALLEQTIEAIERAASSGKIGDGKIFVFELEQVIRIRTGETGADALMYQEVIFDHNRKPRNYRPMADANRHADGHNPLCGDQLTVYLHIEDEIVRDVSFVGQGCAISTASASLMTEAVKGKPVAEVEALFQDF--RDFGKLAPARVKCATLAWHTLHNAIIGAQDPART-----------------------------E
MKFVTAIIKPFKLDEVREALSAIGVQGITVTEVKGFGRQKGHTELYRGAEYVVDFLPKVKIEAAIRPDLLDQAIEAIEKSAATGKIGDGKIFVFDLEQAIRIRTGETGPDALMYSEKVLDHYENPRNVGAFGKEDGTGMVGAPACGDVMKLQIKVGKGVIEDAKFKTYGCGSAIASSSLVTEWVKGKTVDQALEIKNTQIAEEL-ALPPVKIHCSILAEDAIKAAVADYKKKQG-------------------------------
MKLVTAIIKPFKLDEVRQALSDIGTQGITVTEVKGFGRQKGHTELYRGAEYVVDFLPKIRIEAAVEDSVLARVIEAIETSARTGKIGDGKIFVTTLEEVIRIRTGETGKEALMYSDKVIEHYENPRNVGGFTAEDGTGMVGAPACGDVMKLQIKVNLGMIEDAKFKTYGCGSAIASSSLVTEWVKGKTLDQALAIKNTAIAEEL-ALPPVKIHCSILAEDAIKAAVADYRHRHDAHIEQPA----------------CSPAKAAA
MQMITAVIKPFKLEEVREALAECGVTGLTVTEVKGFGRQKGHTELYRGAEYVVDFLPKVKIEVVVRTEDVDRCVDAIVAAARTGKIGDGKIFVTAVERVVRIRTGDLDDAAVMYSDKVIDHYENPRNVGSFDKGDGTGMVGAPACGDVMKLQIKVNEGVIEDARFKTYGCGSAIASSSLVTEWVKGKTLDEAAALKNSQIAEEL-ALPPVKIHCSILAEDAIKAAVNDYKAKHEA-------------------------AVEAA
MKKIEAIIKPFKLDDVREALTDVGVSGMSITEIKGFGRQKGHTELYRGAEYAIDFLPKVKVEIVIPDELEEQCIEAIMETAQTGKIGDGKIFVYDVGRVIRIRTGEENEEAIMYSEKVIDHYENPRNVGTFDKEAGTGMVGAPACGDILRLQIKVNDGIIEDARFKAYGCGSAIASSSLITEWVKGKSLEEAGAIKNSDIAEEL-ELPPVKVHCSILAEDAIKAAIADYKEKQA------------------------------K
MKFVTAILRPHQLDDVREALSEAGVSGITVTEVKGFGRQKGHTEMYRGAEYQIDFLPKIKLEIAISASKLGDVIEAITNVANTGKVGDGKIFVSNLEKVVRIRTGETDQDALMYSKKVIDHYENPRNVGSFDKEEGTGLVGAPSCGDVMKLQIKVNVKVIEDAKFKTFGCLSAIASSSLVTEKVKGKTLDEALTIKNVDIAEEL-SLPPVKIHCSVLAEDAIKAAITNLKQSLEKQ------------------------NSEEE
MKQITAIVKPFKLEEVREALAVVGVTGLTVTEVKGFGRQKGHTELYRGAEYVVDFLPKVKLEVVVKDGDVERCIDAIVKAAKTGKIGDGKIFVTAIEQVVRIRTGEVGEDAVMYSDKVVEHYENPRNVGSFDKGDGTGMVGAPACGDVMKLQIKVNVGLIEDAKFKTYGCGSAIASSSLVTEWVKGKSLDEALTIKNTHIAEEL-ALPPVKIHCSILAEDAIKAAVNDYKAKMTSAAPT---------------------GTVTH
MKQITAIIKPFKLDEVREALAEVGVTGLTVTEVKGFGRQKGHTELYRGAEYVVDFLPKVKVEAIVDDSAMDAAVDAIIKAARTGKIGDGKIFVQNVEQVVRIRTGETGSDAVMYSEKVLDHYENPRNVGAFDKGDGTGMVGAPACGDVMKLQIKVGAGIIQDAKFKTYGCGSAIASSSLVTEWVKGKTLDEAMSIKNTQIAEEL-ALPPVKIHCSILAEDAIKAAVLDYKTRHAAE----------------------ATIASAA
MKLVTVIIKPFKLEDVREALSSIGIQGLTVTEVKGFGRQKGHAELYRGAEYSVNFLPKVKIDIAMTDEQVDNAIAAITEAAYTGKIGDGKIFVTELQRVVRIRTGETDEGALMYSEKVIEHYENPRNVGSFDNEDGSGMVGAPACGDVMKLQIKVNDGIIEDARFKTYGCGSAIASSSLVTEWVKGKSLEQAEAIKNTDIAEEL-ALPPVKIHCSILAEDAIKAAIADYKNKRGE-----------------------------K
MKFVTAILKPFKLDDVREALSEVGITGITVTEVKGFGRQKGHTELYRGAEYVVDFLPKVKLEVAITDDQLEAVIDAITKTANTGKIGDGKIFVADLEQVVRIRTGETGPDALMYSDKVIDHYENPRNVGSFDKDEGTGVVGAPACGDVMKLQIKINEGVIEDAKFKTYGCGSAIASSSLVTEWVKGKTVDEALAIKNSDIAEAL-ALPPVKIHCSVLAEDAIKAAVSDYKAKLGVADDGYE------------------IRKSAA
MKLVCAIIKPFKLDDVREAIADIGVEGLTVTEVKGFGRQKGHTELYRGAEYQVDFLPKVKLEIATQDDQVERLLEAIQKAAYTGRIGDGKIFVYDLEQAVRIRTGETDAEAIMYSNKVIDHYENPRNVGSFAKDDATGMVGAPACGDVMKLQIKVNEGIIEDAKFKTYGCGSAIASSSLVTEWVKGKTLDEAQQIKNTDIAQEL-ALPPVKIHCSILAEDAIKAAIADYKQKRG------------------------------G
MKMVTAIVKPFKLDEVREALGAVGVQGITVTEVKGFGRQKGHTELYRGAEYVVDFLPKLKLEVAVEEALLPRVIEAIESAARTGRIGDGKVFVAALDEVVRIRTGETGRSALMYSDKVIDHYEHPRNVGSFEKDDGTGMVGAPACGDVMKLQIKVNEGLIEDARFKTYGCGSAIASSSLVTEWVKGKSLDEAVTIKNTHIAEEL-ALPPVKIHCSILAEDAIKAAVEDYKSRHGA---------------------------TAN
MKLVTAVIKPFKLDDVREALSDVGVAGITVTEVKGFGRQKGHTELYRGAEYVVDFLPKVKIEVAVSDEQLDQVVEAVLNSARTGKIGDGKIFVSSLEQVIRIRTGESGAEALMYQEVVFDHNRNPRNFRVIEDADRTIEGFNPLCGDRITLYLKLDGDKIVDVAFQGQGCAISTASASLMTEIVKGKTVQEAEKLFEAFKLEALGKLAPSRIKCATLPWHSLEAALKGEESAVST-----------------------------E
MKQITAIIKPFKLEEVREALAEVGVTGLTVTEVKGFGRQKGHTELYRGAEYVVDFLPKVKVEVVVKDADVERCIEAVVKAAKTGKIGDGKIFVTAVEQVVRIRTGETDEQAVMYSDKVIDHYENPRNVGSFEKGDGTGMVGAPACGDVMKLQIKVNKGVIEDARFKTYGCGSAIASSSLVTEWVKGKTLDEAVTIKNTHIAEEL-ALPPVKIHCSILAEDAIKAAVEDYKAKK------------------------------TH
MKFVTAIIKPFKLDEVREALSAIGVQGLTVTEVKGFGRQKGHTELYRGAEYIVDFLPKVKLEIAIADALLDQTLEAIEKAAHTGKIGDGKIFVFDLESVLRIRTSETGEAAIMYSEKVLDHYENPRNVGAFEKGDGTGMVGAPACGDVMKLQIKVGSGVIQDAKFKTYGCGSAIASSSLVTEWVKGKTLDEAMAIKNTQIAEEL-ALPPVKIHCSILAEDAIKAAVEDYKKKH-------------------------------G
MKFVTAIIKPFKLDEVREALSAIGVAGLTVTEVKGFGRQKGHTELYRGAEYVVDFLPKVKLEVAIADDLLDQTVEAIEKAANTGKIGDGKIFVFELESVVRIRTGETGESAIMYSEKVLDHYENPRNVGSFEKGDGTGMVGAPACGDVMKLQIKVGVGVIEDAKFKTYGCGSAIASSSLITEWVKGKTLDEALAIKNTHIAEEL-ALPPVKIHCSILAEDAIKAAVEDYKKKHD------------------------------A
MKKIEAVIKPFKLDEVREALSDLGINGLTVTEVKGFGRQKGHTELYRGAEYVVDFLPKVKVEVILADDLVDRAIEAIVAAARTGKIGDGKIFVTAVEQVVRIRTGETNEDAIMYSDKLMDHYENPRNVGSFEKGDGTGMVGAPACGDVMKLQIKVNAGVIEDAKFKTYGCGSAIASSSLVTEWVKGKSLDEAMAIKNTAIAEEL-ALPPVKIHCSILAEDAIKAAVSDYKQKHG------------------------------K
MKLITAIIKPFKLDEVREALSDIGVQGVTVTEVKGFGRQKGHTELYRGAEYVIDFLPKVKLEVAIAAKLEKKVIDAIEKSAVTGKIGDGKIFVSDLEKVIRIRTGESGEDALMYSEKVVEHYENPRNVGSFDKGDGTGMVGAPACGDVMKLQIKVNEGLIEDARFKTYGCGSAIASSSLVTEWVKGKTLDEAVAIKNTQIAEEL-ALPPVKIHCSILAEDAIKAAVDDYKSRHGQATG----------------------AAASH
MQMITAIIKPFKLDEVREALAACGVAGLTVTEVKGFGRQKGHTELYRGAEYVVDFLPKVKIEVVVRDEDVERCVDAIVAAARTGKIGDGKIFVTGVARIIRIRTGELDEAAIMYSPQLIDHFEHPRNVGSLDERHGTALVGSPQTGEVIRLQIRIDAGLIDQACFKAYGSSAAIAASSLATQWLRGRSLDAAAAITHADITREL-ALPPERVHCALVVTQAIQAAVSDYRAKHNE---------------------------SNT
MKLITAIIKPFKLDDVREAIADLGVEGLTVSEVKGFGRQKGHTELYRGAEYQVDFLPKVKLEIATVAENVEQIIEAICSAAYTGKIGDGKIFVYDLQHAVRIRTGESDAEALMYSEKVIDHYENPRNVGGFDKNDATGMVGAPACGDVMKLQLKINEGVIEDAKFKTYGCGSAIASSSLVTEWVKGKTLDEAASIKNTEIAEEL-ALPPVKIHCSILAEDAIKAAIADYKQKKGL-----------------------------A
MKLIAAIIKPFKLDDVREVLSEIGVQGITVTEVKGFGRQKGHTELYRGAEYVVDFLPKVKIEVAIDDDLVERVIEAIGKAANTGKIGDGKIFVFDLEQAIRIRTGESGPEALMYGDKVLDHYENPRNVGGFDKDDGTGMVGAPACGDVMRLQIRVDDGVITEARFKTYGCGSAIAASSLTTEWLKGRTLAQALAIKNQAIADEL-ALPPVKIHCSVLAEDAIRAAVADYRAKHALSPD----------------------TDRAA
MKYIIAIIKPFKLEDVREALSDIGIQGLTISEIRGFGRQKGHSELYRGAEYTVDFLPKVKMEIAVTEEQFEPVIEAIEQAAKTGKVGDGKIFVLDLEQVVRIRTGEKADDAIMYSEKVIDHYENPRNVGSFDNSDGSGMVGAPACGDVMKLQIKVSDGIIEDARFKTYGCGSAIASSSLVTEWMKGKSLDEAEAIKNTTIAEEL-ELPPVKIHCSILAEDAIKAAIADYKSKRQG-----------------------------K
MKLVCAIIKPFKLDDVREAIADIGVEGLTVTEVKGFGRQKGHTELYRGAEYQVDFLPKVKLEIAVLDDQVDRLLEAIQQAAHTGRIGDGKIFVYELERAVRIRTGETDAEAIMYSNKVIDHYENPRNVGSFAKDDATGMVGAPACGDVMKLQIKVNAGIIEDAKFKTYGCGSAIASSSLVTEWVKGKTLDEAQQIKNTDIAHEL-ALPPVKIHCSILAEDAIKAAVADYKQKRG------------------------------G
MKLVTVVIKPFKLEDVHEALSAVGIQGLIVTEVKGFGRQKGHAELYRGAEYSVNFLPKVKIDIAIADDQLDDVIDVISKAAYTGKIGDGKIFVAELQHVIRIRTGETDEAALMYSEKVIDHYENPRNVGSFDNQDGSGMVGAPACGDVMKLQIKVNNGIIEDARFKTYGCGSAIASSSLVTEWMKGKSLDQAEAIKNTQIAEEL-ALPPVKIHCSILAEDAIKAAIADYKSKHST-----------------------------K
MKLINAIIKPFKLDDVREALAEVGVDGMTVSEVKGFGRQKGHTELYRGAEYQVDFLPKVKLEIAAHSENVDEIIEAISKAAQTGKIGDGKIFVYDLQQAVRIRTGEMDAEAIMYSEKVIDHYENPRNVGAFDKNDGSGMVGAPACGDVMKLQIKVNEGIIEDAKFKTYGCGSAIASSSLVTEWVKGKSLDEAAAIKNAEIAEEL-ELPPVKVHCSILAEDAIKAAVSDYKKKHE------------------------------A
MKLVTVVIKPFKLEDVREALSSVGIQGLTVTEVKGFGRQKGHAELYRGAEYSVNFLPKVKIDIAIADDQLDEVIDVISKAAYTGKIGDGKIFVAELQRVIRIRTGETDEAALMYSEKVIDHYENPRNVGSFDSSDGSGMVGAPACGDVMKLQIKVNEGIIEDARFKTYGCGSAIASSSLVTEWVKGKSLNEAESIKNTQIAEEL-ELPPVKIHCSILAEDAIKAAIADYKSKRD------------------------------K
MKLITAIVKPFKLDDVREALSELGVSGVTVTEVKGFGRQKGHTELYRGAEYVVDFLPKAKVEVAVADTLLDSAVMAISKVANTGKIGDGKIFVTNLEQVIRIRTGETGEEALMYQEVIFDHNRNPRNFRVIADADRKVEGFNPLCGDRLTLYLKMDGDRIVDASFQGSGCAISTASVSLMTEIIKDKTEAEAEALFKTFQLEAVGKLAPARVKCATLAWHTLDAALKNQQQPVST-----------------------------E
MKLISAIIQPFRLDDVKAALTGVGIRGITVSEVRGFGRQKGHTEIYRGSEYQVDFIPKIQIDIALADDLVEPAIDAILDAAQSGKVGDGKIFVLPLEQVVRIRTKETGEQALMYSEKVIDHYENPRNVGSFDKKDGSGMVGAPACGDVMQLQIKVNDGIIEDAKFKTYGCGSAIASSSLITEWVKGKSLDEAQAIKNSQIAEEL-ELPPVKVHCSILAEDAIKAAITDYKAKRG------------------------------E
-------IKPFKLDDVKTALCDLGINGMTVSEVRGFGRQKGHTELYRGAEYQIDFIPKVKLELVVAVDQVDAVVAAVQREACTGRIGDGKIFVTPVEQCVRIRTGETGIDSLMYSPTVIEHFTDPHNIGYIEDATVAVQYGEPSCGDFLLVFLKIDNDIISEMKYKVLGCAAAIATASITSVMATGRSVSEALELTEAEIVEALGGLPPDKVHCSNLAVGALKAALRVYLSRLEQAA------------------------EENP
MKLVSAVIRPFKVEAVREALLAIGIQGLTLTEVKGFGRQKGHAELYRGAEYSANFLPKVKIEVALEDERLEAAIDAIRQAACSEKIGDGKIFVAELTRVVRIRTGECDDAALMYSDKVIDHYENPRNVGSFDNSDGSGMVGAPACGDVMKLQIKVNNGIIEDARFKTYGCGSAIASSSLVTEWVKGKSLEQAAEIKNTDIAEEL-ALPPVKIHCSILAEDAIKAAIADYKNKHSA-----------------------------E
MKMVTVVIKPFKLEDVREALSSVGIQGLTVTEVKGFGRQKGHAELYRGAEYSVNFLPKVKIDIAIADDQLDEVIDVISKAAYTGKIGDGKIFVAELQRVIRIRTGETDEAALMYSEKVIDHYENPRNVGSFDNEDGSGMVGAPACGDVMKLQIKVNNGIIEDARFKTYGCGSAIASSSLVTEWMKGKSLDQAEAIKNTQIAEEL-ELPPVKIHCSILAEDAIKAAIADYKSKHSA-----------------------------K
MKKIEAIIKPFKLDDVIEALTEVGIEGVSITEIRGFGRQKGRTEIYKGAEYVVDFLPKIKIEAVVIDSLAESCVEAIRRAAHTGKIGDGKIFVIPVENAVRVRTNERNEEALMYQEVIFDHNRNPRNFRVMENANRQVEGFNPLCGDRLTLFLKIDDHVISDASFQGSGCAISTASVSLMTEIVKGKTETEADTLFKQFNLEAIGKLAPARVKCATLAWHTLDAALKNEAQSIST-----------------------------E
MKLVSAVIKPFKLDDVREALSEIGVQGITVTEVKGFGRQKGHTELYRGAEYVVDFLPKVKIEVAIGDDMLDQVIEAISKTANTGKIGDGKIFVTALEQAIRIRTGETGTDAIMYSEKVIDHYENPRNVGKMDASDGTGMVGAPACGDVMRLQIRVNDGVIEDAKFKTYGCGSAIASSSLATEWMKGKTLEEAETIKNTTIAEEL-ALPPVKIHCSVLAEDAIKAAIDDYRSKQQ-----------------------------GA
MKLIEAIIKPFKLDEVKDALNAIGIEGITVSEVKGFGRQKGHTELYRGAEYVVDFIPKIKMEIAVSDELVSKVVETIETTAKTGRIGDGKIFIISLEEAIRIRTGENGSDAIMYTAKVLDHVHNPRNVGSLENANVVVQAGDPGCGDALVFFIRIEDDIILDIKFLIKGCGAAIATSSIATELVMGKSLDEVLKLNDQKIAMALDGLPEEKMHCSNMAASALHAAVQQYRSTIAGET------------------------APVG
MKFVTAIIKPFKLDEVREALSAIGVQGLTVIEVKGFGRQKGHTELYRGAEYIVDFLPKVKLEVAIADDQLDATLEAIEKAANTGKIGDGKVFVFDLEHVVRIRTGETGEAAIMYSEKVLDHYENPRNVGAFDKGDGTGMVGAPACGDVMKLQIKVGAGVIEDAKFKTYGCGSAIASSSLVTEWVKGKTLDEALSIKNTQIAEEL-ALPPVKIHCSILAEDAIKAAVADYKKKH-------------------------------D
MKYIIAIIKPFKLEDVRESLSELGINGMTISEVKGYGRQKGHAELYRGAEYEVNFLPKVKIELAVCDGQLEPVLQAISQVTDTGKVGDGKIFVLELLQAIRIRTGESGEEALMYSDKVIDHYENPRNVGSFDNNDGSGMVGAPACGDVMKLQIKVDDGVIEDARFKTYGCGSAIASSSLVTEWMKGKTLDEAEAIKNTAIAEEL-ELPPVKIHCSILAEDAIKAAIADYKSKRQG-----------------------------K
MKKIEAIIKPFKLDDVRDALTDIGVNGMTVTEVKGFGRQKGHTEIYRGAEYAVDFLPKIRLEIVLEDSMVEQAVEAIVQAANSGKIGDGKIFILPVEGVVRIRTGERDEAALMYSDKVIDHYENPRNVGTLDKDDGTGMVGAPACGDVMRLQIKVNDGIIEDAKFKTYGCGSAIASSSLITEWVKGKSLDDALAIKNSEIAEEL-ELPPVKIHCSILAEDAVKAAVADYKKKKG------------------------------A
MKLITAVVKPFKLDEVREALSEIGISGLTVTEVKGFGRQKGHTELYRGAEYVVDFLPKVKIEVVVIQDMEQNAIDAIVRAARTGKIGDGKIFVTEVSHVVRIRTGETNEEAVMYQEVIFDHNRHPRNFGKLVNANRHTEGFNPLCGDSLELYLIVDNERIVDIKFEGQGCAISTASASLMTEALKGKTIQEAEKLFEGFPATDLGKLSPARVKCASLSWHTLHAALNNSDQPVTT-----------------------------E
MKKIEAIIKPFKLDDVREALTDVGIMGMTVTEVKGFGRQKGHTELYRGAEYAIDFLPKVKLEIIVTDEQVDDCIEAIIDTAQTGKIGDGKIFVYEVERAIRIRTGEENEDAIMYSDKVIDHYENPRNVGTFDKEAGTGMVGAPACGDILRLQIKVNDGIIEDARFKAYGCGSAIASSSLITEWVKGKSLDEAAQIKNSDIAEEL-ELPPVKVHCSILAEDAIKAAIADYKEKNA------------------------------K
MKKVEAVIKPFKLDEVREALAEVGVTGLTVTEVKGFGRQKGHTELYRGAEYVVDFLPKVKIEVVITAEKVDLAIEAIVKAARTGKIGDGKIFVTAVEQVVRIRTGETGAEAVMYSDKVIDHYENPRNVGSFEKGDGTGMVGAPACGDVMKLQIKVSDGVIEDAKFKTYGCGSAIASSSLITEWVKGKTLDEAMAIKNTQIAEEL-ALPPVKIHCSILAEDAIKAAVADYKAKHE------------------------------G
MKMITAVIKPFKLEEVRHALAECGATGLTVTEVKGFGRQKGHTELYRGAEYVVDFLPKVKVEVVVKADDVERCVDAIVNVARTGKIGDGKIFVTAVERVVRIRTGDLDDAAVMYSEKVVDHYENPRNVGSFDKGDGTGMVGAPACGDVMKLQIKVNQGVIEDARFKTYGCGSAIASSSLVTEWVKGKTLDEAAAVKNSEIAQEL-ALPPVKIHCSILAEDAIKAAVLDYKTKRMA-------------------------AAAVA
M-----VIKPFKLEDVREALSSVGIQGLTVTEVKGFGRQKGHAELYRGAEYSVNFLPKVKIDIAIADDQLDEVIDVISKAAYTGKIGDGKIFVAELQRVIRIRTGETDEAALMYSEKVIDHYENPRNVGSFDNADGSGMVGAPACGDVMKLQIKVNNGIIEDARFKTYGCGSAIASSSLVTEWVKGKSLNEAEAIKNTQIAEEL-ELPPVKIHCSILAEDAIKAAIADYKSKRDA-----------------------------Q
MKLVTVVIKPFKLEDVREALSSVGIQGLTVTEVKGFGRQKGHAELYRGAEYNVNFLPKVKIDVAIADDQLDEVIDVISKSAYTGKIGDGKIFVAELQRVIRIRTGETDEAALMYSDKVIDHYENPRNVGSFDNEDGSGMVGAPACGDVMKLQIKVNNGIIEDARFKTYGCGSAIASSSLVTEWVKGKSLDQAQAIKNTDIAEEL-ALPPVKIHCSILAEDAIKAAIADYKTKHSA-----------------------------K
MKWVSTIIKPFKLDEVRVALENIGVKGLTVTEVKGFGRQKGHTEIYRGAEYTVNFLPKTRIDIAVRDDQLDQTLAAIEKAAATGKMGDGKIFVLDLQQVIRIRTGESGEDALMYSEQVLDHYENPRNVGVFDKGDGTGMVGAPACGDVMKLQIKVNEGVIEDAKFKTYGCGSAIASSSLVTEWVKGKTLDQALAIKNTDIAEEL-ALPPVKIHCSILAEDAIKAAVSDYKAKHG------------------------------H
MKQITAIVKPFKLEEVREGLAEVGVTGLTVTEVKGFGRQKGHTELYRGAEYVVDFLPKVKVEVVVKDADVDRCIEAIVRAAKTGKIGDGKIFVTAVEQVVRIRTGETNEDAVMYSDKVIDHYENPRNVGAFDKGDGTGMVGAPACGDVMKLQIKVNAGLIEDAKFKTYGCGSAIASSSLVTEWVKGKSLDEALSIRNTQIAEEL-ALPPVKIHCSILAEDAIKAAVSDYRAKTGAAVD----------------------PATAR
MKKIEVILKPFKLDDVREALSEIGITGMTVTEVKGFGRQKGHTELYRGAEYVVDFLPKVKLELVVRGEQMEQCVETIIGAARTGKIGDGKIFVSDVERVIRIRTSEEDEDAIMYSDKVIDHYENPRNVGQMDDNAGTGMVGAPACGDVMRLQIEVGEGVIKDAKFKTYGCGSAIASSSLLTEWVKGKTLDEAQQIKNTDIAEEL-ALPPVKVHCSVLAEDAIKAAIEDFTSKQQ------------------------------D
MKKIDCIIKPFKLDDVKTALTDLGIAGMTVSEVRGFGRQKGHMELYRGAEYQTDFLPKVKVELVVDDQQVSDVVSALQKEACTGRIGDGKIFVTPVEESIRIRTGETGNDSLMYTDKVMDHFSNPRNVGQIENPNVVVKVGDPGCGDAVLIFLKIDDNVITDVKYKVYGCGAAIATTSMASTMVEGKTLEEALEVTDEKVAEALGGLPDSKMHCSNLAATAIRAAVTRYLTPPEE--------------------------GAAS
MKLVTAIIKPFKLDEVREALSAIGVQGITVTEVKGFGRQKGHTELYRGAEYVVDFLPKVKIEAAIKEDMVDQVIEAIEKSAKTGKIGDGKVFVFNLEQVVRIRTGESGPDALMYSTKVLDHYENPRNVGTFGKDDATGMVGAPACGDVMKLQIKVNKGVIEDAKFKTYGCGSAIASSSLVTEWVKGKTLDEALTIKNTQIAEEL-ALPPVKIHCSVLAEDAIKAAVADYKSKHGAMVETAA----------------CTGSDCSK
MKLVTVVIKPFKLEDVREALSSIGIQGLTVTEVKGFGRQKGHAELYRGAEYSVNFLPKVKIDVAIADDQLEEVIDIINKAAYTGKVGDGKIFVAELTRVIRIRTGEADEAALMYSEKVIDHYENPRNVGSFDNNDGSGMVGAPACGDVMKLQIKVNDGIIEDARFKTYGCGSAIASSSLVTEWVKGKSLDEAQAIKNTDIADEL-ELPPVKIHCSILAEDAIKAAIADYKSKREA-----------------------------K
MKQITAVIKPFKLDEVREALAEVGVTGLTVTEVKGFGRQKGHTELYRGAEYVVDFLPKVKVELVIDDALTERAVDAIIKAARTGKIGDGKIFVRNIEQVIRIRTGETGPDAVMYSEKVLDHYENPRNVGAFEKGDGTGMVGAPACGDVMKLQIKVGAGIIQDAKFKTYGCGSAIASSSLVTEWVKGKTLDQAMSIKNTQIAEEL-ALPPVKIHCSILAEDAIKAAVEDYKAKHGEQ-------------------------KQAA
MKLVSAIIQPFRLDEVREALTDIGVHGITVSEVKGFGRQKGHTEIYRGSEYTIDFLPKIQIDIAVGDDLVENVIETIVEAAQTGRVGDGKIFILPLEQVVRIRTRETGDDALMYSEKVIDHYENPRNVGSFDKKDGSGMVGAPACGDVMQLQIKVNDGIIEDAKFKTYGCGSAIASSSLITEWVKGKSLDEAQAIKNSDIAAEL-ELPPVKVHCSILAEDAIKAAIADYKAKNS------------------------------K
MKLVTVIIKPFKLEDVREALSSIGIQGLTVTEVKGFGRQKGHAELYRGAEYSVNFLPKVKIDVAIADDQLDEVIDIVSKAAYTGKIGDGKIFVAELQRVIRIRTGEADEAALMYSEKVIDHYENPRNVGSFDNNDGSGMVGAPACGDVMKLQIKVNDGIIEDARFKTYGCGSAIASSSLVTEWVKGKSLDEAQAIKNTDIAEEL-ELPPVKIHCSILAEDAIKAAIADYKSKREA-----------------------------K
MKLITAIIKPFKLDEVREELSEVGISGLTVTEAKGFGRQKGHTELYRGAEYAVDFLPKVKIEMVVKDELVETAIETIVRAARTGKIGDGKIFVTPVEQAIRIRTGELNDEALMYSDKVLDHYENPRNVGSFE-NDGTGMVGAPACGDVMKLQIKVNDGVIEDARFKTYGCGSAIASSSLVTEWVKGKTLDQALEIRNSQIAEEL-ALPPVKIHCSILAEDAIKAAVADYKNKK-------------------------------A
MKLVTVVIKPFKLEDVREALSSIGIQGLTVTEVKGFGRQKGHAELYRGAEYSVNFLPKVKIDIAIAEDQLEEVIEVITQAAYTGKIGDGKIFVSNLERVIRIRTGEIDESALMYSEKVIDHYENPRNVGSFDNADGSGMVGAPACGDVMKLQIKVSDGIIEDARFKTYGCGSAIASSSLITEWVKGKSLDEAQSISNMQIAEEL-ELPPVKIHCSILAEDAIKAAIDDYKSKKTA-----------------------------K
MKLVTAIIKPFKLDDVREALSEIGVQGITVTEVKGFGRQKGHTELYRGAEYVVDFLPKVKIEVAIAASQLDDVIDAISNAANTGKIGDGKIFVTALEQAIRIRTGETGKDAIMYSDKVLDHYENPRNVGKLDDSAGTGMVGAPACGDVMRLQIQVGDGVIEDAKFKTYGCGSAIASSSLATEWMKGKTLEEAEQIKNTTIAEEL-ALPPVKIHCSVLAEDAIKAAVRDYKQKKG-----------------------------LV
MKLISAIIKPFKLDDVREAVAALGVDGMTVSEVKGFGRQKGHTELYRGAEYQVDFLPKVKLDIATSDDNVESIIEAISKAAYTGKIGDGKIFVYDLAHVVRIRTGEVDGEAIMYSEKVIDHYEHPRNVGSFDKDDATGMVGAPACGDVMKLQLKVNEGVIEDAKFKTYGCGSAIASSSLVTEWVKGKTLEEAAAIKNTDIAEEL-ALPPVKIHCSILAEDAIKAAIADYKHKKGL-----------------------------N
MKLITVIIKPFKLEDVREALSALGVQGLTITEVKGFGRQKGHTELYRGTEYVVNFLPKAKIEIAISDDQLDAVLDAIQKSAYTGKIGDGKIFVCELQQVIRIRTGETDDAALMYSDKVIDHYENPRNVGAFDKNDGSGMVGAPACGDVMKLQIKVNDGIIEDARFKTYGCGSAIASSSLVTEWVKGKSLDEAAAIKNTDIAEEL-ALPPVKIHCSILAEDAIKAAIADYKSKHDA----------------------------AE
MKKIEAVIKPFKLDEVREALSEIGVNGLTVTEVKGFGRQKGHTELYRGAEYEVDFLPKVKIELVVPDSLLETAMDAVIRSARTGKIGDGKIFVTSIQQVVRIRTGETGEAAIMYSDKVLDHYENPRNVGALDKNDGTGMVGAPACGDVMKLQIKVNDGIIEDAKFKTYGCGSAIASSSLVTEWIKGKTLDQVMEIKNSDIAQEL-ALPPVKIHCSVLAEDAIRAAVADLKSKQTVA-------------------------SEVA
MKLITAIVKPFKVDEIREALSDLGIQGMTLTEVKGFGRQKGHTELYRGAEYAVDFLPKIRIELAIPDEQLQSVLEAIQSSARTGRIGDGKIFVQPLDHVIRIRTGECDEQALMYQEVIFDHNRSPRNFEVIENASHFANGHNPLCGDQLAVYAVVEDGIVQKVSFVGHGCAISKASASLMTEAVKGLSLAEFESLFQDM--RDLGKLEPARVKCATLAWHTLHNAINQAKETAQT-----------------------------E
MKQITAIIKPFKLEEVREALAECGVTGLTVTEVKGFGRQKGHTELYRGAEYVVDFLPKVKVEVVVATEDVERCVDAIVGAARTGKIGDGKIFVTAVDRIVRIRTGEEDASAIMYSEKVIDHYENPRNVGSFEKGDGTGMVGAPACGDVMKLQIKVNDGVIEDARFKTYGCGSAIASSSLVTEWVKGKTLDEAAALKNSVIAEEL-ALPPVKVHCSILAEDAIKAAVDDYRKKHVAV------------------------AAAVA
MKLITAVVKPFKLDDVREALSDIGVSGVTVTEVKGFGRQKGHTELYRGAEYVVDFLPKAKIEVAVADNMLEQAVEAITKAANTSKIGDGKIFVTNLEQVVRIRTGETGEEALMYQEVIFDHNRNPRNFRVMDNADRKVEGFNPLCGDRLTLYLKMDGELIIDASFQGSGCAISTASVSLMTEIVKGKTEQEAEDLFKKFNLEAVGKLAPARVKCATLAWHTLDAALKNEQKSIST-----------------------------E
MKKIEAIVKPFKLDEVKEALAEVGVQGITVLEAKGFGRQKGHTELYRGAEYVVDFLPKMKVEVVVADEQVHAVVEAIQAAARTGRIGDGKIFVLPVDEVIRIRTGERGEEALMYSDKVVDHYENPRNVGSLDKADGTGLVGAPACGDVMRLQLRIGDGVIEDAKFKTFGCGSAIASSSLVTEWVKGKSIEEAAKITNSAIAEEL-SLPPVKIHCSVLAEDAIKAAIADYKQKKG------------------------------V
MKKITAIIKPFKLEDVREELSKVGVKGITVTEVKGFGRQKGHTELYRGAEYVIDFLPKVKLEAVVSSDQLDECVEAITNAAKTGKIGDGKIFIETVDRVIRIRTGEEDNQALMYQEVIIDHNRHPRNCRRLDSADRIAEGYNPLCGDRLTVYVKVHEGVVEDVSFEGSGCAISVASASLMTEHIKGKTAHEVDQLFARFTEEGLGKLEPARVKCATLAWHTLKSALSNEHSTVTT-----------------------------E
MKLINAIIKPFKLDDVREAISEVGIEGLTVSEVRGFGRQKGHTELYRGAEYQVDFLPKVKLEIAVKAEDAERIIEAITKSAHTGKIGDGKIFVYDLESAVRIRTGELDSAALMYSEKVIDHYENPRNVGSFSKEDATGMVGAPACGDVMKLQLKITEGIIEDAKFKTYGCGSAIASSSLVTEWVKGKSIDEASGIKNTDIAEEL-ALPPVKIHCSILAEDAIKAAIEDYRTKHG------------------------------E
MKLITAIVKPFKLDEVREALAELGVSGVTVTEVKGFGRQKGHTELYRGAEYVVDFLPKVKVEVALTDEMVESAVEAITKSAATGKIGDGKIFISHLDDAIRIRTGETGAEAIMYSNKVIDHYENPRNVGKLDDSAGTGMVGAPACGDVMRLQIQVNDGIIEDAKFKTYGCGSAIASSSLLTEWVKGKHIDDAELIKNTQIAEEL-ALPPVKIHCSVLAEDAIKAAVRDIRAKQG------------------------------S
MKLITAIIKPFKLDDVREALSEIGLEGLTLSEVNGFGRQKGHTELYRGAEYVVDFLPKMKLELAVKDEMVERVIDTILETAQTGKIGDGKIFVTNIEHIVRIRTGETDNEAIMYSEKVIDHYENPRNVGSLDKNDATGMVGAPACGDVMKLQLKISAGIIEDAKFKTYGCGSAIASSSLVTEWVKGKSIDEAGEIKNTAIAEEL-ALPPVKIHCSILAEDAIKAAIADYRSKHK------------------------------A
MKLISAIVKPFKLDEVREALASIGIQGMTVTDVRGFGRQKGHTELYRGAEYVVDFLPKTKIEVAIADELLEQAIEAIGKSASTGKIGDGKIFIVDLEQVIRIRTGETGTEALMYSNKVLDHYENPRNVGSFDKDDGTGMVGAPACGDVMRLQIKVNAGLIEDARFKTYGCGSAIASSSLVTEWVKGKTLDEALKIKNSEIADEL-ALPPVKIHCSILAEDAIKAAVDDYQKRQEKK-------------------------NQAE
MKLVTVVIKPFKLEDVREALSTIGIQGLTVTEVKGFGRQKGHAELYRGAEYSVNFLPKVKIDVAIADDQLDEVIEVVSKAAWTGKIGDGKIFVAELQRVIRIRTGEADEAALMYSEKVIDHYENPRNVGSFDNNDGSGMVGAPACGDVMKLQIKVNNGIIEDARFKTYGCGSAIASSSLVTEWVKGKSLDEAQAIKNTDIADEL-ELPPVKIHCSILAEDAIKAAIADYKSKREA-----------------------------K
MKKIEAIIKPFKLDDIRESLTDLGVTGMTVTEVKGFGRQKGHTELYRGAEYMVDFLPKAKVEVVVDDELVDKCVETIIEIARTGKIGDGKIFVTNVERAVRIRTGEESSEAIMYSEKVIDHYENPRNVGSFEKDDGTGMVGAPACGDVMKLQIKVNEGIIEDAKFKTYGCGSAIASSSLVTEWVKGKTVDEAQAIKNTDIAEEL-ALPPVKIHCSVLAEDAIKAAVKDFKDRSQ------------------------------K
MKLVTVVIKPFKLEDVREALSSIGIQGLTVTEVKGFGRQKGHAELYRGAEYSVNFLPKMKIDIAMSDEQVEGAIEAITQSAYTGKIGDGKIFVTELLRVVRIRTGETDEDALMYSEKVIEHYENPRNVGSFDNEDGSGMVGAPACGDVMKLQIKVNDGIIEDARFKTYGCGSAIASSSLVTEWVKGKSLDQAEAIKNTEIAEEL-ALPPVKIHCSILAEDAIKAAIADYKSKHSG-----------------------------K
MKKIEAIIKPEKLEDLREALDAKGFSGMTITEVKGRGIQRGITLEWRVGEYRVEFLPKIKVELVVDDKKSAEVIAIIIGVCKTGSIGDGKIFVSPIEEVIRIRTGERGEKVLMYQEELMDIYKNPAKRGLLDGADVSISQSNPMCGDDVSVQLKIENGIVKDARFHGNACMVSIVSSEILLDYLVGKTLDEVKVVTKEKFLEMLNNLSTSRIGCATLALGAVQKAVNEYEK---------------------------------K
MKKIEAIIKPFKLDDVREALTEMGITGMTVSEVKGFGRQKGHTEIYRGAEYAVDFLPKVKLELVLADDMVERVVDVIVEVARSGKIGDGKIFILPVDEIIRIRTGEKDEAAIMYSDKVIDHYENPRNVGSFDKGDGTGMVGAPACGDVMRLQIKVNEGVIEDAKFKTYGCGSAIASSSLITEMVKGKSLDEALAIKNSDIAEEL-ELPPVKIHCSILAEDAVKAAVADYKKKHS------------------------------A
MKLVTVVIKPFKLEDVREALSAIGIQGLTVTEVKGFGRQKGHAELYRGAEYSVNFLPKVKIDVAIADDQLDEVIDVVTKAAYTGKIGDGKIFVAELQRVIRIRTGEADEAALMYSEKVIDHYENPRNVGSFDNSDGSGMVGAPACGDVMKLQIKVNNGIIEDARFKTYGCGSAIASSSLVTEWVKGKSLDEAQAIKNTDIADEL-ELPPVKIHCSILAEDAIKAAIADYKSKREA-----------------------------K
MKLVTVVIKPFKLEDVREALSSIGIQGLTVTEVKGFGRQKGHAELYRGAEYSVNFLPKVKIDVAIADDQLDEVIDVISKAAYTGKIGDGKIFVAELQRVIRIRTGEADEAALMYSEKVIDHYENPRNVGSFDNNDGSGMVGAPACGDVMKLQIKVNDGVIEDARFKTYGCGSAIASSSLVTEWVKGKSLDEAQAIKNTDIAEEL-ELPPVKIHCSILAEDAIKAAIADYKSKRES-----------------------------K
MKLVTVVIKPFKLEDVREALSSIGIQGLTVTEVKGFGRQKGHAELYRGAEYSVNFLPKVKIDVAIADDQLEEVIDVISKAAWTGKIGDGKIFVAELQRVIRIRTGEADEAALMYSEKVIDHYENPRNVGSFDNSDGSGMVGAPACGDVMKLQIKVNNGIIEDARFKTYGCGSAIASSSLITEWVKGKSLDEAQAIKNTDIAEEL-ELPPVKIHCSILAEDAIKAAIADYKSKREA-----------------------------K
MKFITAIIKPFKLDEVREALATLGVSGITVTDVKGFGRQKGHTELYRGAEYVVDFLPKVKVEVAVMAVLLDQAIEAIQKAAQTGKIGDGKIFVWDLEQVVRIRTGEAGEAAVMYSEKVLDHYENPRNVGTFNKDEGTGMVGAPACGDVMKLQIRVNDGVIEDARFKTYGCGSAIASSSLVTEWVKGKTLDEAMNLKNTQIAEEL-ALPPVKIHCSILAEDAIKAAVADYKQKHGGGGEYTA-----------------CNPPKEH
MKLVTAIVKPFKSDDVREALSEIGISGMTLTEVKGFGRQKGHTELYRGAEYVIDFLPKAKIEVAVEDAIVDQVIEAICKAANTGQIGDGKIFVSNLEQTIRIRTGETGNDALMYSEKVIDHYENPRNVGKMDDSDGTGMVGAPACGDVMRLQIKVSAGVIEDAKFKTYGCGSAIASSSLLTEWVKGRSLDEATAIKNSDIAEEL-GLPPVKIHCSVLAEDAIKAAIADIKAKRG------------------------------A
MKLVTAVVKPFKLDDVREALSEIGVQGITVTEVKGFGRQKGHTELYRGAEYVVDFLPKVKIDIAVRDDMVDAVIEAITRVASTGKIGDGKIFVSNLEQVIRIRTGETGPDAVMYSNKVIDHYENPRNVGVLDKDAGTGMVGAPACGDVMRLQIQVNDGVIEEARFKTYGCGSAIASSSLVTEWLKGKTLDQAQAIKNKDIAQEL-ALPPVKIHCSVLAEDAIKAAIEDYRSKKVA---------------------------DQA
MKLITAIIKPFKLDDVRAGLSDAGIEGVTVTEVKGFGRQRGHTELYRGAEYVVDFLPKVKLEIALPEEQLDLALEAIVQAAGTGKIGDGKIFVTNLEKVIRIRTGETGKEALMYQEVIFDHNRNPRNFRKMDDADRQIDGFNPLCGDRLTLFIKLAGGKIADASFQGEGCAISTASASLMTDIVKGQTEEQAQKLFGLFKMDDLGKLAPARVKCATLPWHTLDALLHGAKDPVTT-----------------------------E
MKLVTVVIKPFKLEDVREALSSIGIQGLTVTEVKGFGRQKGHAELYRGAEYSVNFLPKVKIDVAIADDQLDEVIDVVSKAAYTGKIGDGKIFVAELQRVIRIRTGEADEAALMYSEKVIDHYENPRNVGSFDNSDGSGMVGAPACGDVMKLQIKVNDGIIEDARFKTYGCGSAIASSSLITEWVKGKSLDEAQAIKNTDIAEEL-ELPPVKIHCSILAEDAIKAAIADYKSKREA-----------------------------K
MKLITAILKPFKLDDVRESLSEIGVQGITVTEVKGFGRQKGHTELYRGAEYVVDFLPKVKLEIAVTDEMVDAAIEAITRVASTGKIGDGKIFVSPLEQVIRIRTGETGANAIMYSDKVLDHYENPRNVGNLDKDAGTGMVGAPACGDVMRLQIQVGDGIIEDARFKTYGCGSAIASSSLVTEWLKGKTLDEASAIKNKDIAEEL-ALPPVKVHCSVLAEDAIKAAIEDYKSKAE------------------------------A
MKLVTAIIKPFKLDDVRESLSEIGVQGITVTEVKGFGRQKGHTELYRGAEYVVDFLPKVKIDVAIEDSQLDHVIEAITKAANTGKIGDGKIFVVNLEQAIRIRTGETGTDAIMYSDKVIDHYENPRNVGKLDAQDGTGMVGAPACGDVMRLQIKVNEGIIEDAKFKTYGCGSAIASSSLATEWMKGRTLEEAETIKNTQIAEEL-ALPPVKIHCSVLAEDAIKAAVRDYKHKKG-----------------------------LV
MKLIMAIIKPFKLDEVREALSGLGVSGLTVTEVKGFGRQKGHTELYRGAEYVVDFLPKIKIELVVDDSMVDSALEAISNAARTGKIGDGKIFVMPVENAIRIRTNESGDSALMYSDKVLDHYENPRNVGAFDKDDGTGMVGAPACGDVMKLQIKVNEGVIEDAKFKTYGCGSAIASSSLVTEWVKGKTLDQALDIRNTDIAEEL-ALPPVKIHCSILAEDAIKAAVEDYRKKHQ------------------------------K
MKWIVAIIKPFKLDEVREALTSVGISGITVSEVRGFGRQKGHTELYRGAEYRVDFLPKLKVELAVDDSILEQAVEAIQKGAKTSKIGDGKIFVYDLESAVRIRTGESGPSALMYNEKVLDHYEKPRNVGSMDKDAGTGMVGAPSCGDVMKLQIKVDDGVIEDAKFKTFGCGSAIASSSLVTEWIKGKTIDEALTIKNKDVAEEL-ALPPVKVHCSVLAEDAIKAAVKDYREKQQK---------------------------KGA
MKKVEAIIKPFKLDEVKEKLTEIGIRGITITEVKGFGRQKGHTELYRGAEYVIDFIPKIKIEIVLPDEMVDDAIKVISEAAKTGRIGDGKIFVIPVESVVRIRTGETGENALMYSDKVMDHFMNPRNMGEIEDANGVGEVGNPACGDVMKLFFKIDDNVIQDVKFKTFGCGAAIASSSMATELLKGKTVEEVLELTNNAIVEALDGLPPAKIHCSVMAEEAIEAALKDYYKRIGKDPSIVD------------EMKAKIKNRVKS
MKKITAMIKPFRLDAVREALADVGVQGMTVSEVKGFGRQKGHTEIYRGAEYEVDFLPKIKIEVVLPEELVERAIEAIKNAAKTGKVGDGKIFVMNVEEVIRIRTGESGIDAVMYSDKVIDHYENPRNVGSFEKGDGTGMVGAPACGDVMKLQIKVGEGIIEDAKFKTYGCGSAIASSSLITEWVKGKSLDEALAIKNSAIAEEL-ALPPVKIHCSILAEDAIKAAVADYRKKHD------------------------------E
MKLITAIVKPFKLDDVREALSEIGVSGVTVTEVKGFGRQKGHTELYRGAEYVVDFLPKAKIEVAVGESLVDIAVEAITKAANTGKIGDGKIFVTNLEQVVRIRTGETGDEALMYQEVIFDHNRNPRNFRVIESADRKVEGFNPLCGDRLTLYLKLNGDTITDASFQGSGCAISTASVSLMTEIIKGKTEAEASALFTTFQLEAVGKLAPARVKCATLAWHTLDAALKNQGDSVST-----------------------------E
MKFVSAIIKPFKLDEVREALSNIGVQGITVTEVKGFGRQKGHTELYRGAEYVVDFLPKVKLEVAIKDDMLDQVVDAIEKSAATGKIGDGKIFVFNLEQVYRIRTGETGPDALMYSDKVLDHYENPRNVGSLDKNAGTGMVGAPACGDVMKLQIQVNDGIIEDAKFKTYGCGSAIASSSLVTEWLKGKTLDQAAEIKNSAIAEEL-ALPPVKIHCSVLAEDAIKAAVADLKSKQPGS-------------------------KEAA
MKMICAIIKPFKLDDVRSALAGMGIDGMTVTEVKGFGRQKGHTELYRGAEYQVDFLPKIKLEIAAQSEDVERVIETITEAAGTGKIGDGKIFVYDLQQAVRIRTGERDMEAIMYSEKVIDHYENPRNVGGFDKNDATGMVGAPACGDVMKLQLKISEGIIEDAKFKTYGCGSAIASSSLITEWVKGKSLDEAASIKNTDIAEEL-ALPPVKIHCSILAEDAIKAAIDDYKQKKNL-----------------------------A
MKKLEAVIKPFKLDEVREALSEIGVNGLTVTEVKGFGRQKGHTELYRGAEYVVDFLPKIKVEVVLAENMLDNAIEAIIKAAHTGKIGDGKIFVTSVEQVIRIRTGETGEAAIMYSDKVLDHYENPRNVGSMDKNDGTGMVGAPACGDVMKLQIKVNTGVIEDAKFKTYGCGSAIASSSLVTEWLKGKTLDQAQEIKNSAIAEEL-ALPPVKIHCSVLAEDAIKSAIADLKSKQG------------------------------K
MKLVTVVIKPFKLEDVREALSSVGIQGLTVTEVKGFGRQKGHAELYRGAEYSVNFLPKVKIDIAIAEDQLDEVIDIISKAAYTGKIGDGKIFVSELQRVIRIRTGETDEAALMYSEKVIDHYENPRNVGSFDNADGSGMVGAPACGDVMKLQIKVSDGIIEDARFKTYGCGSAIASSSLITEWVKGKSLDEAQSISNMQIAEEL-ELPPVKIHCSILAEDAIKAAIADYKSKKTD-----------------------------K
MKLVTALIKPFKLEEVHAALEAAGIQGMTVTEAKGFGRQKGHTELYRGAEYQVDFLPKLQIQVAVPDALVEMTVECLCQAARTGKIGDGKLFVTPLEQVVRIRTGETGEAALMYQEVIFDHNRKPRNFHAMDDASHRADGHNPLCGDQLTVYAKVSDGIVQDVSFVGHGCAISTASASLMTEAVRGQSVEQVEALFRNI--CDLGKLEPSRVKCATLAWHTLHNAITRAGDTAVT-----------------------------E
MKQITAIVQPFRLDEIREALSDIGIQGITVTEVKGFGRQKGHTELYRGAEYAVDFLPKIALDIVLTDELAEQAVEVICQTARTGKIGDGKIFVKPVDKVIRIRTGETDENAIMYSEKVIDHYENPRNVGAFDKKEGSGMVGAPACGDVMQLQIKVDDGIIEDARFKTYGCGSAIASSSLITEWVKGKSLDEAGSIKNSQIAEEL-ELPPVKVHCSILAEDAIKAAIADYKAKNN------------------------------K
MKKVTAIIKPFKLDDVREALTETGVHGLTVSEVRGFGRQRGHTELYRGAEYRIDFLPKVQLDILVTASQVDLVIDAILKAAQTGKVGDGKIWVQDLETVVRIRTEERDEDAIMYSEKVIDHYENPRNVGSFDKNDATGMVGAPACGDVMKLQLKINDGIIEDAKFKTYGCGSAIASSSLVTEWVKGKSIDEAEALKNTAIAEEL-ALPPVKIHCSILAEDAIKAAIADYKSKKGL-----------------------------A
MKLVTVIIKPFKLEEVRESLSNIGITGLTVTEVKGFGRQKGHAELYRGAEYNVNFLPKVKIDLAINDEQLDEVISTISKAAYTGKIGDGKIFVTSLEHVVRIRTGETDESALMYSDKVIDHYENPRNVGSFEKGDGTGMVGAPACGDVMKLQIKVGEGIIEDAKFKTYGCGSAIASSSLITEWVKGKSLDEALAIKNSAIAEEL-ALPPVKIHCSILAEDAIKAAVADYRKK---------------------------------
MKLVTAIIKPFKLDAVREALSEIGVQGITVTEVKGFGRQKGHTELYRGAEYVVDFLPKVKIDVAIDDSQLDRAIEAISNAANTGKIGDGKIFVTALEQAIRIRTGETGANAIMYSEKVIDHYENPRNVGSLPATDGTGMVGAPACGDVMRLQIRVNEGVIEDARFKTYGCGSAIASSSLATEWMKGKTLDEAALIKNSELAEEL-ALPPVKIHCSVLAEDAIKAAVRDYRQKQG-----------------------------QL
MKLVTAIIKPFKLDEVREALGEVGITGLTVTETKGFGRQKGHTELYRGAEYAVDFLPKVKIELLVKDTEVDSALEAIVEAARTGKIGDGKIFVTNVEQVVRIRTGETGEEAIMYSEKVLDHYENPRNVGSFDKSDGTGMVGAPACGDVMKLQIKVNDGIIEDAKFKTYGCGSAIASSSLVTEWVKGKSLDQAMDIKNTDIAEEL-ALPPVKIHCSILAEDAIKAAISDYRKKKEG----------------------------KV
MKLISAIIKPFKLDDVREALADAGIDGMTVSEVKGFGRQKGHTELYRGAEYQVDFLPKVKLEIAVQSEHVDSVVEAISKAAQTGKIGDGKIFVFDLQQAVRIRTGEMDLEAIMYSDKVIDHYENPRNVGSFEKGDGNGMVGAPACGDVMKLQIKVNDGIIEDAKFKTYGCGSAIASSSLVTEWVKGRSIDDAAAIKNSEIAEEL-ELPPVKVHCSILAEDAIKAAVSDYKKKHQ------------------------------Q
MKLIFAVFKPFKLDEVREALTEIGITGMTVTEVKGFGRQKGHTELYRGAEYVVDFLPKVQIMAACPDGLIDIATETIRNAANTGKIGDGKIFVMPLEEVVRIRTGETGEGALMYSDKVMDHFQHPRNVGRLDKNDGTGTRGAPACGDVLSLQIKVNDGVIEDAKFKTYGCTSAIASSSLVTELIKGKTLEEAEQLKNTAIAEEL-ELPPVKIHCSILAEDAIKAAVEDYRQKQAQI--------------------------KDK
MKLVTVVIKPFKLEDVREALSSIGIQGLTVTEVKGFGRQKGHAELYRGAEYSVNFLPKVKIDVAIADEQLDEVIEVVSQAAYTGKIGDGKIFVAELQRVIRIRTGESDEAALMYSEKVIDHYENPRNVGSFDNSDGSGMVGAPACGDVMKLQIKVNNGIIEDARFKTYGCGSAIASSSLVTEWVKGKSLDEAQAIKNTDIAEEL-ELPPVKIHCSILAEDAIKAAIADYKSKREA-----------------------------K
MKLITAIVKPFKLDDVREALSDIGIAGVTVTEVKGFGRQKGHTELYRGAEYVVDFLPKAKIEAAVTDELVTQALEAISNAANTGKIGDGKIFVTNLEQVIRIRTGETGNEAIMYQEVIFDHNRNPRNFHVMEDADRKVEGFNPLCGDRLTLFLKMDGDKIIDASFQGSGCAISTASVSLMTEIVKGKTEAEADALFQQFNLEAIGKLAPARVKCATLAWHTLDAALKNEQASIST-----------------------------E
MKKIEAIIKPFKLDDVRESLADIGITGMTVTEVRGFGRQKGHTELYRGAEYMVDFLPKVKMEIIVPDEIVEQCIEAIIETAQTGKIGDGKIFVYDVNRVIRIRTREENEEALMYSEKLLDHYENPRNVGSFDKKDGSGMVGAPACGDVMQLQIKVNDGIIEDAKFKTYGCGSAIASSSLITEWVKGKSLDEAQAIKNSQIAEEL-ELPPVKVHCSILAEDAIKAAIADYKAKKA------------------------------E
MKLVTVVIKPFKLEDVREALSSIGIQGLTVTEVKGFGRQKGHAELYRGAEYSVNFLPKVKIDIAIADDQLDEVVDVISQAAYTGKIGDGKIFVAELQRIIRIRTGETDEAALMYSEKVIDHYENPRNVGSFDNSDGSGMVGAPACGDVMKLQIKVNAGIIEDARFKTYGCGSAIASSSLITEWVKGKSLDEAQSITNMAIAEEL-ELPPVKIHCSILAEDAIKAAVADYKSKKNA-----------------------------G
MKKIEAIIKPFKLEILKEAFAEMGLHGMTVSEVKGFGRQKGHTEIYRGAEYVVDFIPKIKVEIVTTDDQVDTIIDKIIDSVKTGNIGDGKIFVQPIETVCRIRTGELDMEAIM--TEVIERWLRPRNRGVIPGANGLGKVTGP-CGDTIEIYLRIRNDRIEQAGYLTNGCPNSAACASMGAELAQGKSLSEAYDLTHEDIVSSFSDLPKDEQHCAKLTIVTLRQAIDGYFRTEKRKRPDDA-----------------LSSNRTA
MKMIMAVIKPFKLDETREALTGLGIEGMTVTEVKGFGRQKGQAEIYRGAEYAVSFLPKVKIETAVRDDLVDAAVAAIRKAALTGKIGDGKIFVWDIGKAVRIRTGETDRDALMYSDKLLDHYENPRNVGSMDKSEGTGLVGAPACGDVMKLQIKVGAGIIEDAKFKTFGCGSAIASSSLVTEWVKGKSLDEAARIKNSEIVFEL-SLPPVKIHCSVLAEEAIKAAISDYKAKNAGKEK----------------------IEAAE
MKMVTAIIKPFKLDEVREALSAIGVQGITVTEVKGFGRQKGHTELYRGAEYVVDFLPKVKLEAAIAADQLDSVLEVIEKAAQTGKIGDGKIFVQEIEQVIRIRTGETGSDALMYSEKLLDHYENPRNVGSFGKDDGTGMVGAPACGDVMKLQIKVGKGIIEDAKFKTYGCGSAIASSSLVTEWVKGKTVDQALQIKNTQIAEEL-ALPPVKIHCSILAEDAIKAAVADYKSKHGENVET-------------------SACTGSC
MKKIECIIKPFKLDDVKSVLTDLGIAGMTVSEVRGFGRQKGHTELYRGAEYQIDFIPKVKIELVVADEQVADIVSAVQKEACTGRIGDGKIFVTPVDQSVRIRTGETGPDSLMYSDKVMDHFSNPRNVGEIENADGVGEVGNASCGDIMKIFLKVEDNVIKDVKFKTFGCGAAIATSSMVTEMAIGKTIEEALELTNAAVAEALDGLPAQKLHCSNLAADALHEAIRNYKEKQ-------------------------------A
MKKVDAIIKPFKLDDVREALSAVGITGMTASEVKGFGRQKGHTELYRGAEYVVDFLPKVKIEVVINENQLDDCIEAITSAAKTGKIGDGKIFVTSVEKVVRIRTGEEDETAIMYSEKVLDHYENPRNVGVMDKDAGTGMVGAPACGDVMRLQIQVNEGVIEDAKFKTYGCGSAIASSSLLTEWVKGKTLEEAQQIKNTQIAEEL-ALPPVKVHCSVLAEDAIKAAVQDYAAKNA-----------------------------KE
MKLISAIIKPFKLDDVREAVADIGVEGLTVTEVKGFGRQKGHTELYRGAEYQVDFLPKVKLEIATQSENVDRLIEAINSAAYTGKIGDGKIFVYDLTQVVRIRTGEMDSEAIMYSEKVIDHYENPRNVGSFDKNDATGMVGAPACGDVMKLQLKISDGIIEDAKFKTYGCGSAIASSSLVTEWVKGKSIEQAGEITNMTIAEEL-ELPPVKIHCSILAEDAIKAAIDDYKKKKV------------------------------S
MKKIEAIIKPFKLDDVKRGLIECGVVGVTVSEVRGFGRQKGHTEIYRGSEYEVDFLPKVKVEAIVPSELAQQALEVLEGAARTGRIGDGKMFVSGVDGAVRIRTGETGVDAVMYNDKVIDHYDNPRNVGSMDKDAGTGMVGAPSCGDVMKLQIQVGEGVINDAKFKTFGCGSAIASSSLVTEWIKGKTVDEALQIKNKDVAEEL-ALPPVKIHCSVLAEDAIKAAVADYRKKQ-------------------------------K
MKRVECIIKPFKLDDVKTALTDLGITGMTVSEVRGFGRQKGHTELYRGAEYQVDFIPKVKIDLVVAADQVGAVVAAVQKEACTGRIGDGKIFVSDIGQAVRIRTGEVGIDSLMYNETVKDHFYHPRNAGELEDADGIGEVGDINCGDIMRITLRVERDIITAIRFKTFGCAAAIATSSMVTELANGKTLQQALRISNADVAAALGGLPEEKLSCSNLAADALHAAIRDYRARR------------------------------SP
MKLVTVIIKPFKLEEVREALSNINVTGLTVTEVKGFGRQKGHAELYRGAEYTVNFLPKVKIEIAILDEQFDEVINTITQSAHTGKIGDGKIFVTELQSVIRIRTGETDEAALMYSDKVIDHYENPRNVGSFDKNDGSGMVGAPACGDVMRLQIKVNDGIIEDAKFKTYGCGSAIASSSLVTEWIKGKSLDEASAIKNVDIAQEL-ALPPVKIHCSILAEDAIKAAIEDYKNKKN------------------------------K
MKMVIAIIKPFKLDDVREALSEIGVQGITVTEVRGFGRQKGHTELYRGAEYVVDFLPKIKIEAVIGDELLDQVIDSIKKSANTGKIGDGKIFVINIEQAIRIRTGETGIDAIMYSNKVIDHYNNPRNVGVLDKEDGTGMVGAPACGDVMRLQIKVSEGVIQDAKFKTYGCGSAIASSSLLTEWVKGKTLEEAAAIKNVEIVEEL-ALPPVKIHCSVLAESSVKAAIEDYKKKQAAIQPKVT------------------EMANMA
MKKITAIIKPHKLDEVRSALSDIDVKGITVTEVKGFGRQKGHVELYRGAEYAVDFVLKTKLEIVVTDDRVDAVIACIIETARTNKIGDGKIFVSDVGQTIRIRTGELGPDAVMYSEKVIDHYENPRNVGSFDKNDATGMVGAPACGDVMKLQLKISEGIIEDAKFKTYGCGSAIASSSLVTEWVKGKSIDEAKSITNTEIAQEL-ALPPVKIHCSILAEDAIKAAIEDYKAKQ-------------------------------D
MKLISAVIKPFKLDEVREALSAIGVQGITVTEVKGFGRQKGHTELYRGAEYVVDFLPKVKIEAAVDDSLVDQACEAIEAAAKTGKIGDGKIFVFDLLSVTRIRTGETGKDALMYSEKVLDHYENPRNVGSFEKGDGTGMVGAPACGDVMKLQIKVGEGVITDAKFKTYGCGSAIASSSLVTEWVKGKTLDQALEIKNTAIAEEL-ALPPVKIHCSILAEDAIKAAVEDYKKKH-------------------------------A
MKIVNAIIKPFKLDDVREAISEIGVEGLTVSEVKGFGRQKGHTELYRGAEYQVDFLPKVKLEIAVNSEVVERLVEAISKSAYTGKIGDGKIFVYDLQQAVRIRTGELDSQAIMYSEKVIDHYENPRNVGSMDKSDATGMVGAPACGDVMKLQLKISDGIIEDAKFKTYGCGSAIASSSLVTEWVKGKSVDEAAEIKNTAIAEEL-ALPPVKIHCSILAEDAIKAALEDYRSKHG------------------------------E
MKLIKAIVKPHMLDEVKDALNTLGVTGMTVFEVKGYGRQKGHHELYRGAEYQIDFVPKVMLETVVSDEIAGECVKVISEAAKTGKIGDGKVFVLDVADALRIRTGETGNDSIMYSEKVMDHFMNPRNMGEIEDANGIGEVGNPACGDVMKIFLKINDDIVEDVKFKTFGCGAAIASSSMATELMIGKSVEELLQLTNDAIVEALGGLPPAKIHCSVMAEEAIEEALKDYYKSKGEDPSVVD------------DMKAKVKK--DN
MKLIIAIIKPFKLDEVRVALSTAGVQGMTVSEVNGFGRQKGHTELYRGAEYAVDFLPKLRIEVVVPDAQLDTTLEAIESAAYTGKIGDGKLFVVPVERAVRIRTGESDESALMYSDKVLDHYENPRNVGSFDKDDGTGMVGAPACGDVMKLQIRVNEGVIEDARFKTYGCGSAIASSSLITEWVKGKTLAEAAAIRNTEIAQEL-ALPPVKIHCSILAEDAIKAAIKDYQDKHA------------------------------S
MKKIEAIIKPFKLDDVREALSDIGITGMTVIEVRGFGRQKGHTELYRGAEYMVDFLPKVKMEIVVPNDLLDRCLDAIIDTAQTGKIGDGKIFVYEVERVIRIRTGEENEDAIMYSNKVIDHYENPRNVGSMDRKDGTGMVGAPACGDVMQLQIRVNDGIIEDAKFKTYGCGSAIASSSLITEWVKGKSLEEAGAIKNSQIAEEL-ELPPVKVHCSILAEDAIKAAIADYKAKKG------------------------------S
MKLIMAIIKPFKLDEVREALTPLGVQGLTVSEVKGFGRQKGQTEIYRGAEYVVNFLPKVKIEVAVNDELADRVVEAIQAAARTGKIGDGKIFVTELQQAFRIRTGETNAEAIMYSDKVIDHYEHPRNVGSLDKEDGTGLVGAPACGDVMKLQIKVSAGIIEDAKFKTFGCGSAIASSSLVTEWVKGKTLDEAGQIKNTDIAQEL-ALPPVKIHCSVLAEDAIKAAIADYKRKAGKDD-----------------------SAAAE
MKKITAIIKPFKLEEVREELADVGVTGLTVTEVKGFGRQKGHTELYRGAEYVVDFLPKVRIDVVVADDLVDRCVDAILKSARTGKIGDGKIFISNVERVVRIRTGEEDEAAIMYSDKVIDHYENPRNVGSFDKGDGTGMVGAPACGDVMKLQIKVNAGVIEDARFKTYGCGSAIASSSLVTEWVKGKTLDEAAALKNSQIAEEL-ALPPVKIHCSILAEDAIKAAVNDYRQKQAA---------------------------AAQ
MKLLIAIIKPFKLDEVREALSEIGVKGITVAEVKGFGRQKGHTELYRGAEYVVDFLPKVKIEVALDDALVDQAIEAISKAASTGKIGDGKIFLCPLEQAIRIRTGETGTEALMYSDKVIDHYENPRNVGTLDKGDGTGMVGAPACGDVMKLQIKVNAGVIEDAKFKTYGCGSAIASSSLLTEWVKGKTLAEAGEIKNTQIAEEL-ALPPVKIHCSVLAEDAIKAAIADYQGKQNDNNQ----------------------NAQSA
MKKIEAIIKPFKLDDVKEKLSELGVKGLTITEVKGFGRQKGHTELYRGAEYVIDFIPKIKIEVVVPDDIVQNVVEAIVGSAKTGRIGDGKVFILPVDEAVRIRTGETGENALMYSEKVMDHFMNPRNMGEIEDANAVGEVGNPACGDVMKLYMKINDEIVEDVKFKTFGCGAAIASSSMATELIKGKRVEDVLRLTNEAIVEALDGLPPAKIHCSVMAEEAIEAALKDYYQRIGKDPKIVD------------EMKEKIKTEIAS
MKKIEAIIKPFKMENVREALSEIGVSGMTVTEVKGFGRQKGHSELYRGAEYHVGFLPKHKIDLVVPDDLVERAIEVILDNARTGKIGDGKIFVSDIERAIRIRTGEENEEAVMYSEKVIDHYENPRNVGGFDKSDATGMVGAPACGDVMKLQLKVGEGVIEDAKFKTYGCGSAIASSSLVTEWVKGKTLDEAVTIKNTDIAEEL-ALPPVKIHCSILAEDAIKAAVEDYKSKHSK----------------------------AQ
MKLIIAIIKPTKIDEVQENLRDLGITGATVTEVRGYGRQKGQTEIYRGAEYHIQFVPKLKLEIAVPDEYVESTLDAIQKGAHTDKIGDGKIFVIDMEQAMRIRTGETDREALMYSDKVIDHYEHPRNVGALDKDDGTGLVGAPACGDVMKLQIKVSAGIIEDAKFKTFGCGSAIASSSLVTEWVKGKSLDEAASIKNTEIAEEL-ALPPVKIHCSVLAEDAIKAAIEDYKAKDAKPE-----------------------SDAAE
MKFIMAIIKPFKLDDVREALTGLGVEGMTVTEVKGYGRQKGQTEIYRGAEYEIHFLPKVKVEVAVSDEQAERTVEAISAAAGTGKIGDGKVFVVDLEKAMRIRTGETDDQALMYSKELIDHYENPRNVGSMEDGAGTGLVGAPACGDVMKLQIKVSAGIIEDAKFKTFGCGSAIASSSLVTEWVKGKTIDEAATIKNTDIAEEL-ALPPVKIHCSVLAEDAIKAAIQDYKSKAATANKG---------------------QDAAE
MKLISAIIKPFKLDDVRAALSEIGVSGMTVTEVKGFGRQRGHTELYRGAEYVVDFVPKTRIEVAVSDGLVDQVVEAIIGAAKTGKVGDGKIFITELERVLRIRTGETDDQALMYRDVIVDHNRHPRNFGPLIPADTQAEGHNPLCGDRLTVYVNLDDDRIREARFEGSGCAISIASASLLTEAVKNKSRAEVQALFDDIDLASLGKLAPARVKCASLCWHTLNAALERAAKPVTT-----------------------------E
MKQVTAIIKPFKLDEVREALSELDISGLTVTEVKGFGRQKGHTELYRGAEYVVDFLPKIRLDIIVTADRCDAVIEAIIRAAQTGKIGDGKIFVTPVEQVIRIRTGETGAAAIMYQEVIFDHNRNPRNFNHMEDATHKADGHNPLCGDQLRVYAHVKDNVVEKVSFIGQGCAISKASASLMTEACKGKTMAEVEQLFKDM--RDLGKLEPARVKCASLAWHTLDNAIHQSDDVAKT-----------------------------E
MKLISAIIKPFKLDDVREAIAEVGVDGLTVSEVKGFGRQKGHTELYRGAEYQVDFLPKVKLEIATSSENVDRIIEAISSAAYTGKIGDGKIFVYDLSNVVRIRTGEMDAEAIMYSEKVIDHYENPRNVGAFDKDDGTGMVGAPACGDVMKLQLKVSDGVIEDARFKTYGCGSAIASSSLVTEWVKGKSLDEAQALKNTDIAEEL-ALPPVKIHCSILAEDAIKAAIADYKKKN-------------------------------A
MKKIEAIIKPFKLDDVKDALHEVGVRGLTAMEVKGFGRQKGHTELYKGAEYVVDFLPKVKVEVVVDDDLAERVVDAIVRAARSGKIGDGKIFVIPVDEAVRIRTGERGSDALMYSDKVIDHYENPRNVGSLDKADGTGLVGAPACGDVMRLQLKITDGIIEDARFKTFGCGSAIASSSLVSEWVKGKTVDEALTISNKDVAREL-ALPPVKIHCSVLAEDAIKAAIDDFKKKRDAR------------------------RQQPA
MKLISAIIKPFKLEEVRQALLDYGVEGLTITEVKGFGRQKGHTELYRGAEYTIDTLPKIKLEIIADSAKVNEIVDVISKSANTEKIGDGKIFITNVEEVIRIRTGETGTDAIMYSKKVVDKFEDTLNVGRFDPKEGTGMVGAPACGDVMKLQIKCEQGIIKDVKFKTYGCGSAIASSSELVEMLIGKTLEEAKEIKNIEIAKAL-ELPPIKIHCSVLAEDSIKQAIEDFESK--------------------------------Q
MKQITAIIKPFKLDEVREELSEIGVNGLTVTEVRGFGRQRGHTELYRGAEYVVDFLPKVRIDVVVTKDQVDACIEAIIKAARTGKIGDGKIFVTNVEKVIRIRTGEQDALAIMYSDKVLDHYENPRNVGSFEKDEGTGMVGAPACGDVMRLQIKVSDGVIEDARFKTYGCGSAIASSSLITEWVKGKTLDEALEIKNAAIAEEL-ALPPVKIHCSILAEDAIKAAVKDYKEKNN------------------------------A
MKKIEAIIKPFKLDDVKDALHEVGVLGLTAVEVKGFGRQKGHTELYKGAEYVVDFLPKVKVEVVVDDEMVTRVVDAIVRAARSGKIGDGKIFVLPVDEAVRIRTGERGSDALMYSDKVIDHYENPRNVGTLDKADGTGLVGAPACGDVMRLQLKISDGIIQDAKFKTFGCGSAIASSSLVTEWVKGKTVDQAMTISNKDVAREL-ALPPVKIHCSVLAEDAIKAAIDDFKKKREA-------------------------RQQKA
MKKIEAIIKPFKLDEVKDALAEVGVQGMTVTEVKGFGRTGGKKEVYRGSAYVVDFVPKVKIEIVVPDELVHDVLDAIEKSAKTGRIGDGKIFVSPIEEAVRIRTGERGKDAIMYSDKVIDHAENPRNVGTLDKDDGTGLVGAPACGDVMRLQIKVSDGVIEDAKFKTFGCGSAIASSSLATEWIKGKKVEEAESIKNSDIVNEL-NLPPVKIHCSVLAEDAIKSAIADYRAKQAA-------------------------KRAAE
MKMLTAIIKPFKLDDVHEALMEIGVPGITISETRGFGRQKGHTELYRGAEYVVDFLPKIKIELALSDDMVEAAIDAICKAAYTGKIGDGKIFVYELQQVVRIRTGEVGVDALMYQEIIIDHNRNPRNHHTMADATAEAKGFNPLCGDKLTVYLKVKDSKITDISFLGCGCAISQASASLMTEALCGKTVQEAHELFNRFQEFALDKLAPARVKCATLAWHTLEAALKKETVTVST-----------------------------E
MKFVTAILRPHQLDDVREALSEAGAPGITVTEVKGFGRQKGHTEMYRGAEYKIDFLPKIKLEIAIPASKLDGVIEAISNTANTGKVGDGKIFVSNLEKVVRIRTGETDQDALMYGEKVLDHYENPRNVGVLDKDAGTGMVGAPACGDVMRLQIQVDEGVIEEAKFKTYGCGSAIASSSLLTEWVKGKTLDEAAQIKNVDIAEEL-ALPPVKIHCSVLAEDAIKAAINDIKSK--------------------------------A
MKKVEAIIKPFKLDEVKDALAEVGIQGMTVTEVKGFGRTGGKKEVYRGSAYVVDFVPKVKVDIVVPDSMVGDVIDAIEKSAKTGRIGDGKIFVVPVEEAVRIRTGERGEDAIMYSNKVIEHYENPQNVGTLDKNDGTGLVGAPACGDVMRLQIKVGEGVIEDAKFKTFGCGSAIASSSLATEWLKGKTIDEAETIKNSMIAEEL-HLPPVKIHCSVLAEDAIKSAIADFRAKQQAKKELGG------------AAPEGTATASAE
MKMIIAIIKPFKLDNVIEALSDIGVSGITATEVKGFGRQKGHTELYRGAEYTVDFLPKVKLEIAIAANQVDGVVEIIRVAAKSGKIGDGKIFVSSLDQVFRIRTGEIGSVALMYGEKVMDHYENPRNVGVLDKDAGTGMVGAPACGDVMRLQIQVDDGVIEDAKFKTYGCGSAIASSSLLTEWVKGKTLNEAAEIKNSDIAEEL-SLPPVKIHCSVLAEDAIKAAINDIKSK--------------------------------A
MYKIEAVIRHYKLEEVKNALTARGITGLTATEVRGFGRQRGHKEQYRGAEYTVDFLPKVKIEVIVKDDDLTGAIDTITNSARTGKVGDGKIFVSRLDQVIRIRTSESGAEAIMFSDVLMDHFTYPRNSGALEAPDRVGLAGSPGQGPFMSLHLRLEGRTVAAARFQTYGCGASIAAGSMLTEMVVGRTVDECRALTAERLSEALEGFPPDKLHCPVLAVAALHRALE-----------------------------------GDA
MKKIEAIIKPTKLEDVKKALEKKGIHGMTITEVKGFGRQKGYIEVYRGKEYEVRFLPKIKIELIVKDDEVEKIINTILETAKTGNVGDGKIFISSIEEVIRIRTGERGEEAIMYGKKVLQEFLNPKNIGEIPDADIIITEENPVCTALLRLYLKREGNIIKDAKFKVQGCVAAIAFLSKLTEKLKGKTIDEILKLERDFLLEELEGIPENKLSCPILNVDTLKKAL---------------------------------LSQKIS
MKYIIAIVRPYKLDEIKEALMEAGVKGMSVSEIRGFGRQRGHKERYRGSEYVVDFVEKIKLEIAVEDEYSDKVIEIIREAAKTGDVGDGKIFVLPMENVIRIRTAEEGKEALMYSEKVMDHFRNPRNVGIISDADGIGEVGNPRCGDIMKVYIKVKDNIIEDVKYETYGCASAIASSSIASELIKGKTLEEAWKITNKAVAEALDGLPPIKMHCSVLAEEAIHKAINDYRKSHNLELWEER------------THAEIKEHQCNN
MKRVEAIIKPTKLDEVKEALHKLGVQGMTATEVRGFGRQRGHTEFYKGSDASVGFLQKMKLEVVVDDEQVNQVVEAIIGVARTGKIGDGKIFVLPVDEVIRIRTGERGSKALMYQEVVLDHGKRPRNFREVEGANHRAQGHNPLCGDQLTVTIKVEGGVIRDIGFQGQGCAISRASASLMTGAVKDRTREEAEQLFEQVDTEALGKLAPARVKCASLAWHTLRAALRGEADPIST-----------------------------E
MKKVEAIIRPAKLNEVKEALELIGIRGMTVSHVIGCGTQMGLTSVYRGQVYNINLLEKIKIEIVAEDRFIDQIIKKISEAARSGEIGDGKIFVYPVEKAVRIRTGESGPDAIMYNEKVMDHFTNPRNVGEIEEASGIGEVGNPTCGDIMRISIKVEDNIIKDIKFKTFGCGAAIATSSMVTEMVKGKTIDEALEITNKAVAEALGGLPPQKMHCSNLAADALHKAIEDYKNKAAG----------------------------GQ
MKLIKSIVRPNKVDEVKNALEKLQISGMTVTEVRGHGKQKGHTAIYRGQEYNVSLLPKMEIEVVVPDAMVSDAVKAITEAARTGEIGDGRIFVIPVGESYKIRTGER---EVMYQELIIDHSSRPRNFRPIGGAASSAEGYNPLCGDKVXXXLQMDGDVVADASFLGDGCAISKASASLMTESIKGKTRAEVEKLFSEFHSGRLGKLAPTRVKCGTLAWHTLRAALKHEPGVIST-----------------------------E
MRKIEAIIKPAKLNVVKDALNEIGIKGMTVTEAKGFGRQKGKKEIIRGAEYKVDFLSKVKLEIVCKEEDTEKILDIIIANAKTGEIGDGKIFIYPVEEVVRIRTGERGETAIMYSDKVMEHFQNPRNVGEISDADGVGTVGNAKCGDIMKMFIKVEDNIITDVKFKTFGCGAAIATSSMATELAVGKTVEEALELTNKAVAEALDGLPPAKMHCSNLAADALKKAINNYLGIETDDSDEDH------------HHHH---GHDEF
MKKIEAIIRPSKLDEVQSALDRFGVSGLTVTHVIGCGKQKGHTQVYRGVEYKVFLLPKVKIEVVVNDQAVDEVVRIISDEARSGEVGDGKIFIYPVEGAIRIRTGEIGETVLMYTEKVMDHFMNPRNVGEIEDANGVGEVGNAKCGDIMRIYLDVEGDIIKDVKFKTFGCGAAVATSSMVTEMVKGKSIDEALQITNAAVAEALDGLPPAKMHCSNLAADALHEAIKDYKEKTL-----------------------------KV
MKKIEAIIQPFKMDEVKEALMGIGIEGITISEVRGHGRQKGHKEVYRGQEYNVDLLPKLKMEMVVASDRSDEVIKVLAGAARTGKIGDGKIFIYDVAEAIRIRNGDRGDLALMYQEIILDHSKRPRNCHTMENATGHADGYNPLCGDKLKLFIRMEGDIVQDVSFVGSGCAISTASASLMTESLKGKSRAEALKMLDKFVSQDLGKLVPARVKCATLAWHTLKSALNNTEEQVST-----------------------------E
MKKIEAIIRPEKLEAVKDSLGKFGIHGMTVYQVMGCGTQRGWTEVYRGREYSINLLPKVKVEIAVPDHQVEEVVKLILEVARTGEIGDGKIFVSNLEDAVRVRTGERGEGALMYSAKVMEHFLHPRNVGVIEDADGVGEVGNPACGDVMTFYIKVKEDRIAEIKFQTFGCAAAIAVASMISEMAKGKHITEALKITNKDVAEALEGLPKQKLHCSNLGADALHKAIEDYLARKKEKEAGDD----------------GNKPSCAR
MKKIECIIRPEKLEEVKDALNQLGIKGMTVSQVMGCGLQKGKTEYYRGVEININLLPKIKIELIVKDSEVDRIVDTIIKVARSGKIGDGKIFIYNVEDAVRIRTGEKGESAIMYSEKVLDHFMNPRNVGEIEDADGVAQVGNPKCGDIMKMYLKIENGIIVDAKFKTFGCGAAVATSSMATEMVKGKTIEEALQITNKAVAEALDGLPANKLHCSVLAEEAIKAAIEDYLNKQKQQT--------------------------QN
MHKIEAVIQPSKLDAVKDALLEAGIEGMTILEARGHGRQKGHTEFYRGREYTVDLLPKIKIEAVVVDELLDKAIDAILSAARTGKIGDGKIFVTKIDEAIRIRNDERGVSALMYSDKVIDHYNNPRNVGQLDKSSGTGLVGAPECGDVMRLQIRVNEQVIEEAKFKTFGCGSAIASSSLATEWVKGKTVEEALQIKNTDIVKEL-ALPPVKIHCSVLAEDAIRAAIGDWKKKNGVAETEAA-----------------QQTVAAQ
MKKIEAVFRPERLDLVKQRLEAIGIRGMTLTQVMGCGRQKGETGVYRGQEYAITLRTKVKLELAVADGEVESVVQAIIEAARTGNVGDGKIFVLPIEEAVRIRTGERGAIALMYTDKVMDHFMNPRNVGEIENASGVGEVGNASCGDIMRIYLDVEDNIIKDVKFKTFGCGAAIATSSMVTELIKGKTIDEALGLTNRAVADALGGLPPQKMHCSNLAADALHKAIADYKAKQEA----------------------------KR
MKKIECIIRPSRLEAVKEALGRYGIHGMTITYVLGCGLQRGKTEYYRGSVYTINLLPKVKIEIITRDNWVAEIVEIISREARTGEIGDGKIFIYPIENTIRIRTGEQGEEAIMYNTSVLEHFLNPRNVGCIPDADGIGIIGDPNCGDYLKIYIRVQEGKLIDVKFEISGCPAAIATSSILTELAKGKTVEEALRITDLDIIKALGGLPDPKIHCSNLGAEALHKAIEDYLAKRPKQKALQ--------------------NTKKD
MKKIEALIRPQKLGEVKEALNKLGISGMTVTEVVGCGRQKGQKEIYRGIEYEINLLPKVKIEIVTVDEKVEEIIKIISESARTGAIGDGKIFISEVLDAVRIRTGERGTAAIMYSEKVMDHFTNPRNVGEIPDADGVGEVGNPSCGDIMRIYIKVDGDKITDVKFKTFGCGAAIATSSMVTEMVKGKTIEEAMKITNKAVADALDGLPPQKMHCSNLAADALKVAIEDYLKKKG-----------------------------QK
MTKVEAVIQPSKLDAVKDALLAIGIDGMTVLEARGHGRQKGHTEFYRGREYTVDLLPKIKIELVVPDERTEEVVKAIADASRTGKIGDGKIFLSRIDDAIRIRNDERGPGALMYSEKVLDHYSNPRNVGSMDKNSGTGLVGAPECGDVMKLQIKVNENIIEDAKFKTFGCGSAIASSSLATEWVKGKTVDEALGIKNTDIVKEL-SLPPVKIHCSVLAEDAIRAAIGDWKKKNN------------------------------Q
MKKIEAIVRPAKLEEVKEALGKFGVKGMTVTSVIGCGLQQGKTEVYRGSTYTINLLPKVKLEIIVPDDLVDKVIDIIVKNAKTGEIGDGKIFVYDVLNAVRIRTEESGEDAVMYSDKVLDHFSNPRNVGELENANGVGTVGNAKCGDIMQIFLDIEDDIIKDVKFKTFGCGAAVATSSMVTEMVKGKTVEEAMNVTNAAVAEALDGLPPVKMHCSNLAADAVHAAIKDYYEKKT-----------------------------KV
MKYVIAIIQPSRLEAVRDALQQAEITRMTISDVMGYGRQMGHTENFMGKEYEINFTRKVKLEIAVNDEFLETTVDTIMKVARTGKIGDGKIFIFPMDEVIRIRTGETGKEAIMYSKKAIEYANYPRNIGRMNDPDG-GAAIKGLCGDTMEIYFILDDGRVSDIKFFTDGCGATLACGSSATELAKGKTIDEMLTISPKDVLNDLGKIPEPHIHCAILSVMTVHKAVAYYLLKKNA-----------------------------G
MKKIEAVIRPEKLNEVKQALEAYGIKGMTVSQVVGCGLQKGRTQLYRGTEINLNLLPKVKLELVVPNACVEEIMNVILNSACTGAVGDGKIFVTAVENAIRIRTGEEGEAALMYTEKVMDHFTNPRNVGEIPDADGVGQVGNPSCGDIMKIFIKVDNDVITDIKFKTFGCGAAVATSSMVTEIVKGKTIQEALQVTNKDVAEALEGLPPQKMHCSNLAADALHAAIKDYLQKQGR----------------------------SE
MQKIEAVIQPGKLDAVKEALIEAGIEGITILEARGHGRQKGHTEFYRGREYSVDLLPKIKLETVVTDDLAEKAVNAIITAAQTGSIGDGKIFITRVDDAIRIRNEDRGDLALMYSDKVVDHYENPRNVGTLDKSSGTGLVGAPECGDVMRLQIKVNDQVIEDAKFKTFGCGSAIASSSLATEWVKGKTVAEALAISNTEIVKEL-ALPPVKIHCSVLAEDAIRAAIGDWKKKNNVAETEPA------------------LVGASA
MKKIECIIRPEKLEEVKAALDKCGVHGLTVTHVMGCGQQKGRTEVYRGIELNINLLPKIKIEIVAKDSDVDKIVEAVANTARSGKIGDGKIFVYEIAEAIRIRTGEKGDTAIMYSEKVMDHFMNPRNVGEIPDADGVFQVGNPVCGDIMKIYLKIKDGIIVDAKFKTFGCGAAVATSSMATEMIKGKPIEEALKLTNKAVAEALDGLPATKMHCSVLAEEAVKGAIEDYYKKHGINKQ-------------------------VE
MTKIDIITRPGKLEELKEAMYAIGVTGMTVSQVFGCGLQKGHTEVYRGQEYAINLLPKIKIEIVVCEVPVEAVLEAAKKACRTGKIGDGKIFVYPIENAIRIRTGEEGDIAIMYTDKVMDHFTNPRNVGEIKQADGVGEVGNAKCGDIMRIYLQVENNIITDVKFKTFGCGAAIATSSMVTEMVKGKTIEEALEISNQAVAEALDGLPPAKMHCSNLAADALHEAIRDYHEKH-------------------------------K
MKMIEAIIRETQFEPVKKALEEIGVTSMTVSDVKGRGEQKGITQQYRGSEYVIDMLPKIKIEVVVKDSALEGVIETLCSSARTGEIGDGKIFVIPLEQVIRVRTGERGEKVIMYTEKVMDHFMHPRNVGAVADPDGVGQVGNPVCGDLMEVSIKVEKDVITDIKFKTFGCGSAIATASMVTELAKGKTLDEAEKISRQDVADELDGLPPRKMHCSNLAADALHKAIEDYRKKTE-----------------------------TG
MKKVEAIIRPEKLEPVRVALAEIGIIGMTVMEVSGRGRQKGITLQWRAGEYRVDLLPKVKIEVVVLDEEVGKALNVIMTRARTGERGDGKIFVLPVENAVRVRTGETGDNAIMYRENILDHGMNPRNRGILDPADMDYEAHNPLCGDRLRLTLRLDEDHIKELAWDGEGCAISQASASMLGEMIIGKSMEEVRQIDKQVIFDLIGPLSMNRVKCALLSLKVLTVALYGLGEWEKREQA-----------------------DEDA
MYKIEAIIKPTKLHEVKDALDEAGFASLTVTDVKGRGQQKGMVQQWRGRKYCVDLLPKTKIEIVIPDNKLDQVIDVIQKTASTGEIGDGKIFVYPVETVIRIRTGERDGDAL------MDHFMNPRNVGEIEDADGIGEAGNPH-GDQMKIFLKIRDDRIEDVKFKTFGCAAAIASSSMATELIKGKTLKEAWELTNEAVAEALEGLPPGKLECSVVSREAIHRAINEYRKKQGLEAL-----------------------EEQT
MTKIDIITRPAKLEELKEAMNVIGVTGMTVTQVYGCGLQKGHTEVYRGKEYTINLLPKVKVEIVVCEVPVEKVLEAAKKACHTGQIGDGKIFVYPIENAIRIRTGEEGDIAIMYSEKVMDHFMNPRNVGEIADANGVGEVGNAVCGDIMKIYLKVENNRILDVKFNTFGCGSAIASSSMATEMIKGKTLEEAWDLTNKAVAEALDGLPPVKMHCSVLAEEAVHKAINDYRISQGLKPWDYK------------EHTDIHEQVHGH
MKKIEAIIRTTKFEEVKAALEGIGMVSMTVTEVKGRGQQKGIKQQWRGAEYIVDLIPKTKIELVVEDSKVDIVIVTLAEAARTGQIGDGKIFVIPVERTIRVRTGEEGDSALMFTEKVMDHFENPRNVGVLEDADAVAEVGSKECGDTTTLYLKIRDSRIVDVRFRTLGCAAAIASSSMATELIRGKTLEEAWALTNTDVVEALGGLPEPKIHCSVLAEGAIREAINNYRRSQGLD---------------------------PW
MKRIDCIIRPTKIEDVKESLNKIGVNGMTVSQVLGYGMQKGHKHSYRGNEYNVNLLPKIMVSIVIDDEMLDSAIDSIIEGSRTGEIGDGKIFIYNVEEAIRIRTGEKGKEALMYTELVNEHFQNPRNQGFIDDPDAVGEVSNENLGDSITLYLKIDKDIITDIKYEIFGCPAAIATASMLTELVKGKNLKEALTVTKEMVAEALGGLPERKMECSTVSVQALKEAIEEFTQNK-------------------------------K
MTKIEIITRPGKLDELKEALNAIGVTGMTVSQVFGCGLQKGYTEIYRGKEYNINLLPKIKVEIVVCEVPVEKVLETAKQVCRTGNIGDGKIFVYPIENAVRIRTGEEGDIAIMYTEKVMDHFTNPRNVGEIEDANGIGEVGNAKCGDIMRIYLKIENDIIKDVKFKTFGCGAAIATSSMVTEMVKGKTIDEALKISNQAVAEALGGLPPAKMHCSNLAADALHEAIKDYLNKKG------------------------------K
MKKITCIIRPSKLEAVKERLGREGIQGMTVTHVTGCGLQKGSTAIYRGNLYEVNLLPKVKLELVVTAEKVDTLIDTIVAEAATGEIGDGKIFISPVDEVVRIRTGERGKEAIMYTEKVMEHFTNPRNVGEIDNADGVGEVGNMKCGDIMRIYIKVNDNVIEDVKFRTFGCGAAIATSSVVTEMVKGKTIDEALEITNKKVAEELGGLPENKMHCSNLAADALHKAIEDLKNKRN-----------------------------DE
MKKLECVIRPAKFEELKEALGKSGVKGMTVTNVIGCGLQQGKTEVYRGNTYIVNLLPKVKIEIVIPNDSVDKIIDIIVETARTGEIGDGKIFVYDMINAVRIRTGESGESAVMESTKLVDHFLNPRNVGIIEGTSYQAIVGDPKCGDYIELYIKIDDEKLTDIKYLVYGCMGAIATSSALTEIAKNKTITEALKITDNDVISFLGGIPEHKKHCSLLGVLALQLALKKYIEVKSN--------------------------EEGV
MTKIDIITRPEKLEELKEAMKKINVTGMTVTQVYGCGLTKGHTEVYRGQEYNINLVPKVKIEIVVCEVPVERVLEAAKQACRTGKIGDGKIFVYPVANAVRIRTGEEGDIAIMYNDTVLDHFSDPRNIGEIADADGIGTMGNPLDGDLITIYVKIKDNVLTEVKVKTFGCAAAIAASSMVTVMASGETVKAALQITNEAVAEALGGLPPKKIKCSNIAADALHNAIADYYAKVDTQGGDHS----------------DSCQGTDK
MTKIDVVTRPGKLEELKEALADIGVMGMTVSQVFGCGLQKGHTEVYRGKEYNINLLAGIKVEIVVCEVPVTAVIETVKKVCRTGKIGDGKIFVYPIENAVRIRTGEEGDIAIMYSNTVIDHFMSPRNAWQMPDADGIGTIGEPDCGDHCMMFIKVREEIIHEISFLIFGCGAAVASGSMTTVLAKGKSIKEALELTEQDIINALDGLPEAKQHCSNLGVAALQAAIKDYLAKQG-----------------------------ES
MKKIEAVIRPAKLEEIKDELNKYNIHGITISQVMGCGMQKGRKEYYRGTEVTLNLLAKVKIEIVIQDSQVEDVIKIISKEAKTGEVGDGKIFVYNVEEVIRIRTGEKGENAVMYSDIVLEHFMCPRNVGSMNDADGEGTCGEPGCGDSLTIYIKVQNNVIVEISFLVFGCAAAIATSSMATELAKGKTIEEVLKITDEDVIEALGGLPEHKKHCSNLGVQTLKKAIEDYYKKNAH----------------------------KE
MKKIEAVIRPNMLEDVKNALDKFGISGLTITQVIGCGLQKGHTGVYRGQEMSINLLPKIKLEIVIKKELLEDVLEVISEAAKTGQVGDGKIFVFDVVDAIRIRTNERGRNSLMYTDKVMDHFSNPRNVGEIDKASGIGEVGNAKCGDIMRIYLDVEDNKIKDIKFKTFGCGAAIATSSMVTEMVKGKTIDEALEVTNKAVAEALGGLPPAKMHCSNLAADALHKAIEDYKSK---------------------------------
