# Supplementary material for: Inter-protein residue covariation information unravels physically interacting protein dimers
Source: BMC Bioinformatics. 2020 Dec 17;21:584. doi: 10.1186/s12859-020-03930-7 (PMC7745481; doi:10.1186/s12859-020-03930-7)
Supplement: Supplementary file 5 — Additional file 5. Final ER-MSAs at different ASA thresholds. Available on Mendeley data (http://dx.doi.org/10.17632/9bk2r55286.1). [file 12859_2020_3930_MOESM5_ESM.zip › Additional file 2/Final ER-MSAs/Negative ER-MSA dataset/ASA0.0/paired_MSA/2nu9-A-3ip4-B/MSA_IDs.txt]

sp|P0AGE9|SUCD_	sp|P64201|GATB_
tr|K9HJG7|K9HJG	tr|K9HQZ7|K9HQZ
tr|A0L8G3|A0L8G	tr|A0L5F9|A0L5F
tr|W6KCQ5|W6KCQ	tr|W6K5B9|W6K5B
tr|A0A0B6X2G6|A	tr|A0A0B6X152|A
tr|A0A0X3U8H2|A	tr|A0A0X3U639|A
tr|A0A0F2RAZ8|A	tr|A0A0F2RDM7|A
tr|A0A1Y2KAL1|A	tr|A0A1Y2K1P2|A
tr|A0A139DGP4|A	tr|M1FKY1|M1FKY
tr|A7HT40|A7HT4	tr|A7HX18|A7HX1
tr|A0A1E5QAV0|A	tr|A0A1E5Q7V9|A
tr|H6SNE3|H6SNE	tr|H6SIN7|H6SIN
tr|A4BDN2|A4BDN	tr|A4BI18|A4BI1
tr|I3TQ07|I3TQ0	tr|I3TXS4|I3TXS
tr|A0A1M3ALF0|A	tr|A0A1M3NRH5|A
tr|A0A1K1XH91|A	tr|A0A1K1V1K3|A
tr|D3E6V4|D3E6V	tr|D3EIV9|D3EIV
tr|F5L828|F5L82	tr|F5L456|F5L45
tr|A0A069PP17|A	tr|A0A069PHZ5|A
tr|A0A1N7PKN0|A	tr|A0A1N7NFV3|A
tr|A0A154W3Z8|A	tr|A0A154W5X0|A
tr|A0A023DBG1|A	tr|A0A023DEG1|A
tr|A0A1G2X0P8|A	tr|A0A0Q7DIS3|A
tr|A0A1W9KKQ8|A	tr|A0A1W9K401|A
tr|I1YFC5|I1YFC	tr|I1YJ09|I1YJ0
tr|A0A1M7IDH0|A	tr|A0A1M7F5M6|A
tr|A0A0P0UQ23|A	tr|A0A075MM63|A
tr|A0A0N1AUH4|A	tr|J9Z3L2|J9Z3L
tr|A0A139CB12|A	tr|A0A139CC88|A
tr|A0A0F7JYX3|A	tr|A0A0F7K339|A
tr|A0A1Y5RBV9|A	tr|A0A1Y5SSK3|A
tr|A0A1F9AM03|A	tr|A0A0S8I5A9|A
tr|A0A101VIN5|A	tr|A0A1Q7WSC8|A
tr|A0A1S2D9Z4|A	tr|A0A1S2D932|A
tr|A0A0P7D0K3|A	tr|A0A0P7DXA3|A
tr|A0A0Q5Q8M7|A	tr|B5WVZ6|B5WVZ
tr|A0A1G1F9X3|A	tr|A0A1G1E3B4|A
tr|A0A1E5XAX7|A	tr|A0A1V4LLB9|A
tr|A0A136H449|A	tr|A0A136HBC2|A
tr|D5WPD7|D5WPD	tr|D5WUX2|D5WUX
tr|Q2RV32|Q2RV3	sp|Q2RPH5|GATB_
tr|A0A143DCZ1|A	tr|A0A143DF17|A
tr|A0A1G6ZSL3|A	tr|A0A1G7C7Y5|A
tr|A0A098GCD9|A	tr|A0A098GFE9|A
tr|A0A095WXS6|A	tr|A0A095WX71|A
tr|A0A077FMU0|A	tr|A0A077FJY3|A
tr|A0A1E3WBZ2|A	tr|A0A1E3W9T0|A
tr|A0A0M2R519|A	tr|A0A0M2R429|A
tr|Q2SD36|Q2SD3	sp|Q2SBG4|GATB_
tr|A0A1A9EWV0|A	tr|A0A1A9EV41|A
tr|A0A1E2VA25|A	tr|A0A1E2V6N8|A
tr|A0A081B8D3|A	tr|A0A081B815|A
tr|A0A1B8WP25|A	tr|R7F0H9|R7F0H
tr|F3KEH0|F3KEH	tr|Q1YU32|Q1YU3
tr|K4KED4|K4KED	tr|K4KR58|K4KR5
tr|H1G0U4|H1G0U	tr|H1G4Y3|H1G4Y
tr|A0A1X9NG17|A	tr|A0A1X9N971|A
tr|Q0A5J9|Q0A5J	sp|Q0ACB6|GATB_
tr|Q1QY82|Q1QY8	tr|Q1QVB4|Q1QVB
tr|A1WZ91|A1WZ9	sp|A1WVR6|GATB_
tr|A0A0C4Y529|A	tr|H1RZA9|H1RZA
tr|A0A1U9KC14|A	tr|A0A1U9K3Y5|A
tr|A0A0C5VYB3|A	tr|A0A0C5VDA3|A
tr|G1Y444|G1Y44	tr|G1XWJ2|G1XWJ
tr|A0A1M3QAS0|A	tr|A0A1G3ICY9|A
tr|A0A0D1V8D8|A	tr|A0A0D1Y1P6|A
tr|G9ZJK6|G9ZJK	tr|G9ZGL0|G9ZGL
tr|A4AIN8|A4AIN	tr|A0A0C1RAQ8|A
tr|A0A135L419|A	tr|A0A135L0Y7|A
tr|A0A165QU55|A	tr|A0A166HQ61|A
tr|S6ALT6|S6ALT	tr|S6AAP8|S6AAP
sp|O08371|SUCD_	sp|Q9ZE11|GATB_
tr|A0A176I7Q9|A	tr|A0A176I7Y9|A
tr|A0A1F8V9U7|A	tr|A0A0S7XV00|A
tr|A0A1Y1R5X8|A	tr|A0A1Y1R6V9|A
tr|A0A1D2X7U8|A	tr|A0A1D2X9P5|A
tr|A0A150LAR5|A	tr|A0A150L7K6|A
tr|A0A161Y217|A	tr|A0A165WZ54|A
tr|D5BMN3|D5BMN	tr|D5BRF5|D5BRF
tr|A0A1F3SPU4|A	tr|A0A1F3RWD0|A
tr|A0A1N7K5L2|A	tr|A0A1N7NWL1|A
tr|A0A172YHA0|A	tr|A0A172YE12|A
tr|A0A1G0EIV9|A	tr|A0A1G0E8M2|A
tr|A0A139SPK1|A	tr|A0A139SUH3|A
tr|Q21IW7|Q21IW	sp|Q21FS7|GATB_
tr|I0YLK3|I0YLK	tr|I0YRB4|I0YRB
tr|A0A1M5C9Y9|A	tr|A0A1M5EU56|A
tr|A0A1S1NTF0|A	tr|A0A1S1NWD3|A
tr|G2KP84|G2KP8	tr|G2KN44|G2KN4
tr|B3E7B4|B3E7B	sp|B3EA25|GATB_
tr|C5BL82|C5BL8	sp|C5BSY9|GATB_
tr|A0A1K1U0M7|A	tr|A0A1K1YWJ3|A
tr|A0A1G0XSF9|A	tr|A0A1G0XBP5|A
tr|A0A177KKU7|A	tr|A0A177LAZ8|A
tr|A0A1X1QIN1|A	tr|A0A1X1QRZ2|A
tr|B8KRS0|B8KRS	tr|B8KRA0|B8KRA
tr|A0A1E4KB31|A	tr|A0A1E4K9E8|A
tr|A0A1W6ZNX2|A	tr|A0A1W6ZWM2|A
tr|A0A1P8UVQ7|A	tr|A0A1P8UWW7|A
tr|A0A1U7D1B8|A	tr|A0A1U7D7J7|A
tr|A0A1M5ANB2|A	tr|A0A1M4Z3W2|A
tr|Q28U68|Q28U6	sp|Q28R79|GATB_
tr|A0A101XPL1|A	tr|A0A101XS08|A
tr|E3HZX6|E3HZX	tr|E3I7X9|E3I7X
tr|D0CZT9|D0CZT	tr|I1AWL3|I1AWL
tr|Q1N6J0|Q1N6J	tr|Q1MYZ0|Q1MYZ
tr|A0A1F8SG12|A	tr|A0A1F8S6L2|A
tr|Q1IJS6|Q1IJS	tr|Q1IHD5|Q1IHD
tr|A0A1Y6CIN1|A	tr|A0A1Y6CGT4|A
tr|R4YTK0|R4YTK	tr|R4YNB4|R4YNB
tr|A3VBX4|A3VBX	tr|A3VI39|A3VI3
tr|A0A0D6PHM7|A	tr|A0A0D6PJ56|A
tr|S9R0Q6|S9R0Q	tr|S9QL94|S9QL9
tr|A0A0F5I9P8|A	tr|A0A0F5I3E1|A
tr|A0A160DUD4|A	tr|A0A160DX10|A
tr|A0A0R2T2I3|A	tr|A0A0R2TCE2|A
tr|A0A0Q6BDE5|A	tr|A0A0Q6B713|A
tr|A0A1N6KAI9|A	tr|J6J428|J6J42
tr|A0A1Y6BJS8|A	tr|A0A1Y6C7Q4|A
tr|A0A1A9T3M7|A	tr|A0A1A9T2B0|A
tr|A0A1F2UWW9|A	tr|A0A1F2R9T3|A
tr|A0A1W2DGM3|A	tr|A0A1W2BL51|A
tr|A0A1G3EAM7|A	tr|A0A1G3EBV7|A
tr|A0A0H4VDI6|A	tr|A0A0H4UWG7|A
tr|A4A3K2|A4A3K	tr|A4A5A9|A4A5A
tr|A0A1M7SX58|A	tr|A0A1M7SG50|A
tr|A0A1X4J0C0|A	tr|A0A1X4IXV8|A
tr|A0A0F7M309|A	tr|A0A0F7M3R9|A
tr|J8VQC3|J8VQC	tr|A0A0Q5PSI7|A
tr|W0TKS0|W0TKS	tr|W0TM35|W0TM3
tr|S6HTJ2|S6HTJ	tr|S6GQ01|S6GQ0
tr|W9HFV1|W9HFV	tr|W9HB03|W9HB0
tr|A0A075LPF9|A	tr|A0A075LH35|A
tr|A0A0P6VUX2|A	tr|A0A0P6W966|A
tr|A0A066ZM62|A	tr|A0A066ZW85|A
tr|A0A1G9MK83|A	tr|A0A1G9V5F9|A
tr|A0A1G0M819|A	tr|A0A1G0LTG7|A
tr|A3K629|A3K62	tr|A3KBB8|A3KBB
tr|K2HSI6|K2HSI	tr|K2I910|K2I91
tr|D7DPD9|D7DPD	tr|D7DNF4|D7DNF
tr|W8RTS3|W8RTS	tr|W8S5T4|W8S5T
tr|A0A0P7WRE2|A	tr|A0A0P7W8R0|A
tr|A0A1C2HQ60|A	tr|A0A1C2HQQ7|A
tr|A0A0L1JTW6|A	tr|A0A0L1JTK1|A
tr|A0A0P7XKR8|A	tr|A0A1G3FW57|A
tr|A8PMR7|A8PMR	tr|A8PNC4|A8PNC
tr|A0A1X4P200|A	tr|A0A1X4NY42|A
tr|A0A0Q9HAA0|A	tr|A0A126NWB9|A
tr|V9VY86|V9VY8	tr|V9VUK7|V9VUK
tr|A0A0K2DBX4|A	tr|A0A0K2DHH8|A
tr|A0A1Y5RUQ1|A	tr|A0A1Y5RQD4|A
tr|F4QKE6|F4QKE	tr|F4QSW2|F4QSW
tr|C1DB54|C1DB5	sp|C1D5M8|GATB_
tr|A0A0H5BPP5|A	tr|A0A0H5BEE1|A
tr|W0DR38|W0DR3	tr|W0DU49|W0DU4
tr|A0A1B1PMB8|A	tr|A0A1B1PRD2|A
tr|A0A1M6FT79|A	tr|A0A1M6IT73|A
tr|A0A1Q4CWQ1|A	tr|Q0F8V2|Q0F8V
tr|A0A1B2EGY4|A	tr|A0A1B2ELT0|A
tr|A0A1B6ZCP2|A	tr|A0A101VJS4|A
tr|W4F0I5|W4F0I	tr|W4F981|W4F98
tr|A0A1G1HSF4|A	tr|A0A1G1GZB9|A
tr|A0A1B1YWC2|A	tr|A0A1B1YUU3|A
tr|A0A1F4Q3P6|A	tr|A0A124G0I6|A
tr|G6A0R2|G6A0R	tr|G5ZWG4|G5ZWG
tr|S9QJK2|S9QJK	tr|S9QII2|S9QII
tr|V7EMD9|V7EMD	tr|A0A0R2TNY4|A
tr|A0A1Y1SJ37|A	tr|A0A1Y1SEF4|A
tr|A0A1R1LYZ4|A	tr|A0A1R1LS30|A
tr|A0A0P7IZS6|A	tr|A0A0P7J2Q9|A
tr|A0A1Y5RQI1|A	tr|A0A1Y5SGE3|A
tr|A0A1Y5TIL2|A	tr|A0A1Y5S9V4|A
tr|A0A1J5IC03|A	tr|A0A0X3TB91|A
tr|A0A1B7Z0D2|A	tr|A0A1B7Z5P0|A
tr|A0A0S8CWQ9|A	tr|A0A0S8CXA8|A
tr|I8T534|I8T53	tr|I8T696|I8T69
tr|A0A1M5E083|A	tr|A0A1M5B5P3|A
tr|A0A1U7PJ77|A	tr|A0A1U7PTC8|A
tr|K2GQZ3|K2GQZ	tr|K2GBJ8|K2GBJ
tr|D5BWC3|D5BWC	tr|D5C0K6|D5C0K
tr|D0MFB9|D0MFB	tr|D0MIQ7|D0MIQ
tr|A6FR80|A6FR8	tr|A6FVP0|A6FVP
tr|A0A0W1F5L3|A	tr|A0A095AQH7|A
tr|A0A0P6ZVN3|A	tr|A0A0P6ZPI1|A
tr|Y0KF96|Y0KF9	tr|Y0KKN9|Y0KKN
tr|C0DUZ6|C0DUZ	tr|C0DXQ2|C0DXQ
tr|A0A1C0YKH6|A	tr|A0A1C0YIN9|A
tr|A0A1Y1R076|A	tr|A0A1Y1QZL9|A
tr|A0A1C2AWX0|A	tr|A0A0R2RR52|A
tr|A0A086YAV3|A	tr|A0A086YB36|A
tr|A0A1W9LBJ5|A	tr|A0A1W9L4R6|A
tr|A8LSM7|A8LSM	sp|A8LI95|GATB_
tr|A0A0R2W3J3|A	tr|A0A0R2U8K5|A
tr|A0A0S8EZ42|A	tr|A0A0S8ESF0|A
tr|A0A1U7DJZ7|A	tr|A0A1U7DMG8|A
tr|A0A0J5QCH3|A	tr|A0A0J5QKQ6|A
tr|A0A0S8L033|A	tr|A0A0S8L2T1|A
tr|A0A0B3RYA1|A	tr|A0A0B3RVD4|A
tr|A0A0B4CH84|A	tr|A0A0B4C1P7|A
tr|G2IZQ0|G2IZQ	tr|G2IV45|G2IV4
tr|A0A017HQ26|A	tr|A0A017HTT5|A
tr|A0A0X1RVX7|A	tr|A0A0X8CX05|A
tr|A0A143H9I5|A	tr|A0A143HEA0|A
tr|A0A1Y6D103|A	tr|A0A1Y6D243|A
tr|A0A1D9B9P5|A	tr|A0A1D9BG48|A
tr|A0A1K2HEU5|A	tr|A0A1K2H4R0|A
tr|A0A0K1XC57|A	tr|A0A0K1XF74|A
tr|M7PAL8|M7PAL	tr|M7NB51|M7NB5
tr|A0A061P7M2|A	tr|A0A061P6S8|A
tr|L0EEL2|L0EEL	tr|L0EGQ9|L0EGQ
tr|A7IBM1|A7IBM	sp|A7IMA9|GATB_
tr|A0A1Q7MXK2|A	tr|A0A1Q3QX79|A
tr|A0A1Q3W5U2|A	tr|W3RE78|W3RE7
tr|A0A037ZFV4|A	tr|A0A037ZJJ2|A
tr|H8FW59|H8FW5	tr|H8FRK2|H8FRK
tr|A0A0W7WQ42|A	tr|A0A0W7WLR4|A
tr|A0A0J5GGV0|A	tr|A0A0J5GJ86|A
tr|A0A1W1XNL5|A	tr|A0A1W1X3H3|A
tr|A0A140GVD6|A	tr|A0A127EVZ7|A
tr|A0A1N7KDY6|A	tr|A0A1N7QN16|A
tr|A8ILC0|A8ILC	sp|A8ICV0|GATB_
tr|A0A1M3INC7|A	tr|A0A1M3IMT1|A
tr|A0A1F8IQT3|A	tr|A0A1F8IPK5|A
tr|A0A0F3KNA7|A	tr|A0A0F3KFL5|A
tr|A0A0H4KWI9|A	tr|A0A0H4KRY3|A
tr|A0A1U9JJH7|A	tr|A0A1U9JPK0|A
tr|D7A6R7|D7A6R	tr|D7A9R4|D7A9R
tr|A0A0F2Q900|A	tr|A0A0F2Q2J5|A
tr|A0A0A8E3E7|A	tr|A0A0A8E4F3|A
tr|A0A0D7EWW2|A	sp|P61347|GATB_
tr|F7QGK9|F7QGK	tr|F7QP21|F7QP2
tr|A9DS52|A9DS5	tr|A9E346|A9E34
tr|B9EBC8|B9EBC	sp|B9E825|GATB_
tr|Q021N7|Q021N	tr|Q01P01|Q01P0
tr|A0A0Q7TCT4|A	tr|A0A0Q7U4H7|A
tr|F2F628|F2F62	tr|F2F7J6|F2F7J
tr|B6JE34|B6JE3	sp|B6JFW6|GATB_
tr|A0A148N5X8|A	tr|A0A148N9R3|A
tr|A0A1H8JG98|A	tr|A0A1H8DN91|A
tr|A0A0N0K0P6|A	tr|A0A0N1LGU3|A
tr|S2Y5Q2|S2Y5Q	tr|S2XYX4|S2XYX
tr|A0A150YF06|A	tr|A0A150YJY1|A
tr|A0A0F3MP90|A	tr|A0A0F3MP58|A
tr|C1DM52|C1DM5	sp|C1DQ36|GATB_
tr|A0A0K0G840|A	tr|A0A0K0G8M6|A
tr|Q607L8|Q607L	sp|Q60CK9|GATB_
tr|A0A126UZC9|A	tr|A0A126V518|A
tr|C7D7N3|C7D7N	tr|C7D8L2|C7D8L
tr|A0A1M7ZJ02|A	tr|A0A1M7ZQA9|A
tr|A0A0F7HKW8|A	tr|A0A0F7HN13|A
tr|A0A1E7UCR0|A	tr|A0A1E7UA86|A
tr|A0A0F2QII9|A	tr|A0A142LF93|A
tr|A0A1G8AN89|A	tr|A0A1G8LQD8|A
tr|A0A1M3CU04|A	tr|A0A1M3CPY0|A
tr|A0A076K461|A	tr|A0A076K2T4|A
tr|A0A0N0XJ23|A	tr|A0A0N0XJ16|A
tr|A0A193LI23|A	tr|A0A193LHD8|A
tr|D3RTD0|D3RTD	tr|D3RQL3|D3RQL
tr|A0A1Y5RVL0|A	tr|A0A1Y5RPH8|A
tr|A0A086Y605|A	tr|A0A086Y1T6|A
tr|A0A099T8B1|A	tr|A0A099T9I7|A
tr|A0A1W1XQS4|A	tr|A0A1W1XQS7|A
tr|U5T508|U5T50	tr|U5T8E9|U5T8E
tr|A0A1L9NW10|A	tr|A0A1L9NRD2|A
tr|A0A0U4FFK9|A	tr|A0A0U3WGP4|A
tr|E8T443|E8T44	tr|E8T2K7|E8T2K
tr|F5SC95|F5SC9	tr|F5SG37|F5SG3
tr|B8FC53|B8FC5	sp|B8FJV3|GATB_
tr|A0A1V4RZH3|A	tr|A0A1W9WA81|A
tr|A0A1F3GPA4|A	tr|A0A136LMY7|A
tr|A0A161SFY0|A	tr|A0A165EK13|A
tr|G3ITS8|G3ITS	tr|G3ITQ0|G3ITQ
tr|C1F2F4|C1F2F	tr|C1F3R0|C1F3R
tr|A0A0P9CJV1|A	tr|A0A0P9CCN2|A
tr|A0A1I7EBB5|A	tr|A0A1I7D5V2|A
tr|A0A0S4PAK0|A	tr|L9PM71|L9PM7
tr|G2DYB8|G2DYB	tr|G2DVM6|G2DVM
tr|W0E3Y8|W0E3Y	tr|W0DZJ5|W0DZJ
tr|A0A0S8F3W3|A	tr|A0A1Q7P9K1|A
tr|A0A0S3QTD7|A	tr|A0A0S3QR47|A
tr|H8MGM1|H8MGM	tr|H8MTN8|H8MTN
tr|M2U435|M2U43	tr|M2TKM6|M2TKM
tr|A0A0U1NM88|A	tr|A0A0U1NIM2|A
tr|A0A1S8CRE8|A	tr|A0A1S8CT00|A
tr|A0A1W6HQX0|A	tr|A0A1B1Q4U6|A
tr|Q2GEF2|Q2GEF	sp|Q2GEW1|GATB_
tr|F8L9M0|F8L9M	tr|F8L4X7|F8L4X
tr|A0A177PN56|A	tr|A0A177PFA9|A
tr|A0A1Y5SCC6|A	tr|A0A1Y5SI97|A
tr|E0TEX0|E0TEX	tr|E0TCB4|E0TCB
tr|R1CBA2|R1CBA	tr|R1CDD6|R1CDD
tr|A0A1Y5R678|A	tr|A0A1Y5SFA6|A
tr|A0A1M6FJL3|A	tr|A0A1M6KZX6|A
tr|G2LE22|G2LE2	tr|G2LG32|G2LG3
tr|H0A4R9|H0A4R	tr|H0A6D7|H0A6D
tr|A0A0Q3W213|A	tr|A0A0Q3TXP1|A
tr|A0A085WRN1|A	tr|A0A085WJ50|A
tr|A0A078LWF5|A	tr|A0A078MC25|A
tr|B9KHT6|B9KHT	sp|B9KI71|GATB_
tr|G4E3Q5|G4E3Q	tr|G4E4B2|G4E4B
tr|A0A161RQ47|A	tr|A0A163ZJH8|A
tr|A0A1K1SA80|A	tr|A0A1K1NTX6|A
tr|A0A0D6P770|A	tr|A0A0D6P8Y4|A
tr|D3SM08|D3SM0	tr|D3SPW0|D3SPW
tr|A0A0G3XEK9|A	tr|A0A0G3XK91|A
tr|Q5FH55|Q5FH5	sp|Q5FHD2|GATB_
tr|S9NZI1|S9NZI	tr|S9PB15|S9PB1
tr|A0A0G2ZXA7|A	tr|A0A0G2ZI39|A
tr|R6GX62|R6GX6	tr|R6GWP6|R6GWP
tr|A0A0B5FE66|A	tr|A0A0B5FBR8|A
tr|A0A1V0DEG7|A	tr|A0A1V0DIV7|A
tr|Q0BW51|Q0BW5	sp|Q0BTK1|GATB_
tr|A0A074MAF6|A	tr|A0A074LL07|A
tr|A0A098S989|A	tr|A0A098SB40|A
tr|A0A1W9LXM8|A	tr|A0A1E7HDH1|A
tr|D6YUI6|D6YUI	tr|D6YVE3|D6YVE
tr|A0A1E4H851|A	tr|A0A1E4HCF6|A
tr|A0A1L4D454|A	tr|A0A1L4D4F6|A
tr|A0A1B1AI29|A	tr|A0A1B1AM80|A
tr|A0A1W6MYH7|A	tr|A0A1W6MYM2|A
tr|A5EX55|A5EX5	sp|A5EW27|GATB_
tr|Q08WT7|Q08WT	tr|E3FDJ2|E3FDJ
tr|A0A1T0CE49|A	tr|A0A1T0C7P5|A
tr|A0A1T4PYL8|A	tr|A0A1T4NPA4|A
tr|A0A0S8DNB7|A	tr|A0A0S8GZC7|A
tr|F8L2C0|F8L2C	tr|F8KZD4|F8KZD
tr|H1XSA7|H1XSA	tr|H1XQR0|H1XQR
tr|A0A1M7XY74|A	tr|A0A1M7XW85|A
tr|A6CAK4|A6CAK	tr|A6C5C8|A6C5C
tr|A0A1F8JPY4|A	tr|A0A1F8JL34|A
sp|O67547|SUCD_	sp|O66766|GATB_
tr|A0A1V1WRN6|A	tr|A0A1F9P219|A
tr|A0A1W1HFL2|A	tr|A0A1W1HA46|A
tr|I2ES00|I2ES0	tr|I2ETF0|I2ETF
tr|D1C4Q1|D1C4Q	tr|D1C4B6|D1C4B
tr|A0A173MMZ8|A	tr|A0A173MNM0|A
tr|A0A1A6C3B5|A	tr|A0A1A6C0E8|A
tr|S0G5K6|S0G5K	tr|S0G484|S0G48
tr|F9U7X2|F9U7X	tr|F9UDZ2|F9UDZ
tr|A8UXS6|A8UXS	tr|A8UWV8|A8UWV
tr|B4SCS7|B4SCS	sp|B4SBR1|GATB_
tr|I3YE10|I3YE1	tr|I3YE86|I3YE8
tr|A0A0A2HX88|A	tr|A0A0A2HWP9|A
tr|C0QQH4|C0QQH	sp|C0QUH9|GATB_
tr|A6GJK8|A6GJK	tr|A6GF56|A6GF5
tr|A0A1W6E8V8|A	tr|A0A1W6E4V5|A
tr|M1Z376|M1Z37	tr|M1Z313|M1Z31
tr|A0A191TIY4|A	tr|A0A191TKX7|A
tr|A0A0F2QTR9|A	tr|A0A0F2R5X5|A
tr|B8EKC4|B8EKC	sp|B8EPC0|GATB_
tr|A0A0W8EKY9|A	tr|A0A0W8EJU7|A
tr|A0A1G3J2R8|A	tr|A0A1G3J550|A
tr|D3PCS0|D3PCS	tr|D3P9J5|D3P9J
tr|A0A0E3UII4|A	tr|A0A0E3YV31|A
tr|E3EX62|E3EX6	tr|E3F4E0|E3F4E
tr|A0A0F6YI30|A	tr|A0A0F6YL20|A
tr|A0A135I1H8|A	tr|A0A135HVP8|A
tr|V5BXD8|V5BXD	tr|V5DX21|V5DX2
tr|A0A1Y2RDQ2|A	tr|A0A1Y2R1A8|A
tr|H8KSX1|H8KSX	tr|H8KQY2|H8KQY
tr|F8ENB5|F8ENB	tr|F8EGA2|F8EGA
tr|H8YZY3|H8YZY	tr|H8Z6M4|H8Z6M
tr|A0A1M5D3P5|A	tr|A0A1M4VUA6|A
tr|B3QYQ6|B3QYQ	sp|B3QTR8|GATB_
tr|A0A1M5AIE9|A	tr|A0A1M5EV42|A
tr|I2GP31|I2GP3	tr|I2GSB3|I2GSB
tr|E4RY71|E4RY7	tr|E4RZK3|E4RZK
tr|A0A1J5INV1|A	tr|A0A1J5I9R8|A
tr|A0A1V8M331|A	tr|A0A1V8M617|A
tr|A0A1J5TSS7|A	tr|A0A1J5UA36|A
tr|A0A090AH81|A	tr|A0A090AHL8|A
tr|G8PMX3|G8PMX	tr|G8PNF5|G8PNF
tr|J5K7G5|J5K7G	tr|J4KSX8|J4KSX
tr|A0A1X0YAG2|A	tr|A0A1X0Y075|A
tr|D3DKI4|D3DKI	tr|D3DIJ7|D3DIJ
tr|A0A1S2VKF6|A	tr|A0A1S2VRN6|A
tr|A1ZZJ1|A1ZZJ	tr|A1ZCT1|A1ZCT
tr|D5QDE5|D5QDE	tr|D5QEX6|D5QEX
tr|A0A143PSX3|A	tr|A0A143PT74|A
tr|B9L192|B9L19	sp|B9KZK4|GATB_
tr|A0A1E7QJV3|A	tr|A0A1E7QJF7|A
tr|A0A1R3WXL1|A	tr|A0A1R3WEF6|A
tr|A0A1U7JI85|A	tr|A0A1U7JDV7|A
tr|Q0EXT2|Q0EXT	tr|Q0EY09|Q0EY0
tr|E6WZX2|E6WZX	tr|E6X1W6|E6X1W
tr|J2V2J9|J2V2J	tr|J3HV64|J3HV6
tr|R9GUB0|R9GUB	tr|R9GWA5|R9GWA
tr|A0A1S1SJN5|A	tr|A0A0Q9DMY7|A
tr|A0A0F5PU47|A	tr|A0A0F5Q3U4|A
tr|A0A1B6YAN6|A	tr|A0A1B6Y5M0|A
tr|A0A0C2A622|A	tr|A0A0C1ZNW2|A
tr|M1PEJ1|M1PEJ	tr|M1PD40|M1PD4
tr|A0A1Q3QJX3|A	tr|A0A1M3FQR2|A
tr|A0A1X1Q8T0|A	tr|A0A1X1Q709|A
tr|A3ZS26|A3ZS2	tr|A3ZPT5|A3ZPT
tr|A0A1G0CHG0|A	tr|A0A1G0CAL7|A
tr|A8UP86|A8UP8	tr|A0A0F2P041|A
tr|A0A1P8WQC0|A	tr|A0A1P8WGD5|A
tr|A0A1V8RPE4|A	tr|A0A1V8RTW6|A
tr|A0A1Q3ZGN3|A	tr|A0A1Q3ZLX2|A
tr|A0A098T5V1|A	tr|A0A098T811|A
tr|A0P7P3|A0P7P	tr|A0P593|A0P59
tr|A0A1E3ZRZ9|A	tr|A0A1E4A6L7|A
tr|Q11SF6|Q11SF	tr|Q11V48|Q11V4
tr|A0A017TAJ9|A	tr|A0A017TD33|A
tr|A0A074KZQ6|A	tr|A0A074KRG7|A
tr|U5BZ23|U5BZ2	tr|U5C202|U5C20
tr|D5SP87|D5SP8	tr|D5SNJ4|D5SNJ
tr|H2CKV1|H2CKV	tr|H2CF71|H2CF7
tr|I5C0V1|I5C0V	tr|I5BVM7|I5BVM
tr|Q1YE12|Q1YE1	tr|Q1YNJ1|Q1YNJ
tr|S2DTU7|S2DTU	tr|S2D9I0|S2D9I
tr|L8JL57|L8JL5	tr|L8K1L0|L8K1L
tr|A0A1M5C2K7|A	tr|A0A1M4TJC3|A
tr|A0A1X7KFH6|A	tr|A0A1X7L159|A
tr|L0DD85|L0DD8	tr|L0DNL0|L0DNL
tr|Q2YLS1|Q2YLS	sp|Q2YNL2|GATB_
tr|A0A1T5IM36|A	tr|A0A1T5K9A4|A
tr|B2IG87|B2IG8	sp|B2IEA3|GATB_
tr|A0A0S8BR16|A	tr|A0A0S8IBR4|A
tr|A4BNH0|A4BNH	tr|A4BLX9|A4BLX
tr|W0J4L3|W0J4L	tr|W0ITG6|W0ITG
tr|R7L8K8|R7L8K	tr|R7L8H1|R7L8H
tr|A0A0D3LFF1|A	tr|A0A0D3LD26|A
tr|A0A0N0JEZ0|A	tr|B6BW32|B6BW3
tr|A0A1T5FYD3|A	tr|A0A1T5GQ24|A
tr|A0A1M5VFR9|A	tr|A0A1M5WJT0|A
tr|A0A1W2H460|A	tr|A0A1W2H6L1|A
tr|D8FG29|D8FG2	tr|A0A1V4MDJ6|A
tr|D0LWI6|D0LWI	tr|D0LUA7|D0LUA
tr|E8R0E0|E8R0E	tr|E8R261|E8R26
tr|A0A1M5NHL6|A	tr|A0A1M5L854|A
tr|A0A081MLP3|A	tr|A0A081MKS2|A
tr|A0A0L0IYH9|A	tr|A0A0U3PBA1|A
tr|A0A1B1FUH4|A	tr|A0A150AP19|A
tr|M7X9T9|M7X9T	tr|M7X2G7|M7X2G
tr|L0FQT4|L0FQT	tr|L0G359|L0G35
tr|Q2S4S3|Q2S4S	sp|Q2S1B9|GATB_
tr|F4KXV4|F4KXV	tr|F4KWQ7|F4KWQ
tr|A0A0C2VYM1|A	tr|A0A0C2V7H7|A
tr|A0A1E5T521|A	tr|A0A1E5T2N8|A
tr|A0A0C1UAL5|A	tr|A0A0C1UFM1|A
tr|K1L600|K1L60	tr|K1KV42|K1KV4
tr|Q0AKU4|Q0AKU	tr|Q0ANZ3|Q0ANZ
tr|Q11CV7|Q11CV	sp|Q11HL0|GATB_
tr|A0A0C1YIQ6|A	tr|A0A0C1V1I1|A
tr|B9L5I5|B9L5I	tr|B9LA32|B9LA3
tr|C8PUN7|C8PUN	tr|C8PVZ0|C8PVZ
tr|V4QWE2|V4QWE	tr|V4RBC3|V4RBC
tr|A0A0K9IAW3|A	tr|A0A0K9ID85|A
tr|A0A0M9UDX6|A	tr|A0A0M8K7T2|A
tr|A0A1Y6CN92|A	tr|A0A1Y6B5B3|A
tr|A4G231|A4G23	sp|A4G1L3|GATB_
tr|C3X582|C3X58	tr|C3XAQ5|C3XAQ
tr|A0A1U7GKD2|A	tr|A0A1U7GAG3|A
tr|A0A1I7K4K0|A	tr|A0A1I7FZF5|A
tr|A0A1Y1RCV0|A	tr|A0A1Y1RBZ3|A
tr|A0A150XI88|A	tr|A0A150X6H1|A
tr|A0A1U7CVV2|A	tr|A0A1U7CKE4|A
tr|A0A0Q6LZP9|A	tr|A0A0Q6M7H9|A
tr|A0A011UII6|A	tr|A0A011VKT3|A
tr|A0A1C7NZK1|A	tr|A0A1C7P501|A
tr|A1AVI2|A1AVI	sp|A1AW14|GATB_
tr|I4ALS0|I4ALS	tr|I4AMD8|I4AMD
tr|A0A0P7XZU8|A	tr|A3UJY0|A3UJY
tr|B0SSR9|B0SSR	sp|B0SNZ7|GATB_
tr|A0A1E3H2Q7|A	tr|A0A1E3H5Y1|A
tr|A0A1F9UFH3|A	tr|A0A1F9YK52|A
tr|A0A0C2YXW4|A	tr|A0A0C2ZIB8|A
tr|R7ZPU8|R7ZPU	tr|R7ZLJ7|R7ZLJ
tr|F2IVD1|F2IVD	tr|F2J488|F2J48
tr|E2CQZ5|E2CQZ	tr|E2CPG0|E2CPG
tr|K0NCT4|K0NCT	tr|K0NEH6|K0NEH
tr|F8E412|F8E41	tr|F8E7B6|F8E7B
tr|F0SFJ6|F0SFJ	tr|F0SMP2|F0SMP
tr|A6GU70|A6GU7	tr|A6GML5|A6GML
tr|C6XML2|C6XML	tr|C6XKU4|C6XKU
tr|A0A0K1QDI6|A	tr|A0A0K1Q6J9|A
tr|A0A180EJ19|A	tr|A0A180EP13|A
tr|A0A1Y1SS31|A	tr|A0A1Y1SUU6|A
tr|A0A090D299|A	tr|A0A090CYR3|A
tr|A0A0A0CZX7|A	tr|A0A0A0D636|A
tr|A0A098L8Q4|A	tr|A0A098LEY4|A
tr|U2SQR5|U2SQR	tr|U2WDM2|U2WDM
tr|Q6MBM8|Q6MBM	sp|Q6MDF6|GATB_
tr|R5E4W2|R5E4W	tr|R5E498|R5E49
tr|A0A1J5F6K9|A	tr|A0A1J4U3A3|A
tr|A0A1B6B887|A	tr|A0A1B6BC97|A
tr|A0A1F4LI65|A	tr|A0A1F4HW33|A
tr|A0A062TY87|A	tr|A0A062U656|A
tr|D7CWI2|D7CWI	tr|D7CRJ0|D7CRJ
tr|G8R258|G8R25	tr|G8R6J4|G8R6J
tr|I4B443|I4B44	tr|I4B8H9|I4B8H
tr|B9XII4|B9XII	tr|B9XMP2|B9XMP
tr|C3MH96|C3MH9	sp|C3MAA7|GATB_
tr|A0A0R2S3A1|A	tr|A0A0R2R062|A
tr|Q6ARL0|Q6ARL	sp|Q6AQD0|GATB_
tr|I0I3K4|I0I3K	tr|I0HYP3|I0HYP
tr|A0A085L0D4|A	tr|A0A085L2U1|A
tr|J0LAV9|J0LAV	tr|J1FB23|J1FB2
tr|A0A1C2G151|A	tr|A0A1C2FX31|A
tr|E4TK16|E4TK1	tr|E4TI42|E4TI4
tr|E7RU67|E7RU6	tr|E7S024|E7S02
tr|A9GD62|A9GD6	tr|A9GV01|A9GV0
tr|B4U900|B4U90	tr|B4U7E9|B4U7E
tr|A0A0C3RDR0|A	tr|A0A1M7EB30|A
tr|Q5NQ14|Q5NQ1	sp|Q5NPF4|GATB_
tr|A0A146G5C5|A	tr|A0A146G574|A
tr|D1CE54|D1CE5	tr|D1CFL5|D1CFL
tr|A5UYA8|A5UYA	sp|A5USB5|GATB_
tr|A0A0S8EBF4|A	tr|A0A1J5CX60|A
tr|A0A1M6NDE0|A	tr|A0A1M6R213|A
tr|E1QFU2|E1QFU	tr|E1QF83|E1QF8
tr|A0A1G3R1T3|A	tr|A0A1G3L456|A
tr|A0A0G3EPZ8|A	tr|A0A0G3ERF7|A
tr|A9WFK3|A9WFK	tr|A9WG15|A9WG1
tr|A0A1C3K8J7|A	tr|A0A1C3JZ13|A
tr|A0A149VYX8|A	tr|A0A149W1Q0|A
tr|A0A0Q8QLY8|A	tr|A0A0Q8R1H4|A
tr|A0A1M4ZUF6|A	tr|A0A1M4V8M4|A
tr|A0A0B2AZH8|A	tr|A0A0B2AXT3|A
tr|D9SCH7|D9SCH	tr|D9SDX3|D9SDX
tr|S7KPC9|S7KPC	tr|A0A0E2J0G4|A
tr|A9B0H9|A9B0H	sp|A9B5C4|GATB_
tr|A0A0E9M908|A	tr|A0A0E9M990|A
tr|L0EV57|L0EV5	tr|L0ETV2|L0ETV
tr|A0A1L6MXS2|A	tr|A0A1L6MX05|A
tr|A0A1W9V5L2|A	tr|A0A1B3WPB9|A
tr|D5CMT1|D5CMT	tr|D5CU40|D5CU4
tr|A0A1A6DXU1|A	tr|A0A1A6DTG9|A
tr|A0A0Q5HH30|A	tr|A0A0Q6WC91|A
tr|A0A023D6S1|A	tr|A0A023D2B4|A
tr|A6DU22|A6DU2	tr|A6DRZ8|A6DRZ
tr|A0A1D8UV22|A	tr|A0A1D8UTC0|A
tr|A0A171KUT9|A	tr|A0A171KWE5|A
tr|A0A0K6IPI4|A	tr|A0A0K6IUU2|A
tr|W0RKH1|W0RKH	tr|W0RJW9|W0RJW
tr|A0A1M6II59|A	tr|A0A1M6I0V4|A
tr|D4H3K4|D4H3K	tr|D4H3T7|D4H3T
tr|A0A0P6XXB5|A	tr|A0A0P6XQQ2|A
tr|U1ZSQ2|U1ZSQ	tr|U7U6R6|U7U6R
tr|A0A1K1N1X9|A	tr|A0A1K1LIE5|A
tr|D5WY90|D5WY9	tr|D5X3J1|D5X3J
tr|A0A126ZCZ1|A	tr|A0A126ZBL9|A
tr|E6W6R0|E6W6R	tr|E6W0H0|E6W0H
tr|J3HKB6|J3HKB	tr|J2W0E9|J2W0E
tr|A0A1M7Q6I5|A	tr|A0A1M7RA79|A
tr|U3A4U1|U3A4U	tr|U2YDH5|U2YDH
tr|A0A077DD52|A	tr|A0A077DBS2|A
tr|W8WX79|W8WX7	tr|W8X1Q4|W8X1Q
tr|L0GUY3|L0GUY	tr|L0H1J9|L0H1J
tr|Q7M9A5|Q7M9A	sp|Q7M7Y2|GATB_
tr|A0A1E7HQ75|A	tr|A0A1E7HJ78|A
tr|E1IHM9|E1IHM	tr|E1IH18|E1IH1
tr|A0A1M4ZNW7|A	tr|A0A1M4Z0V7|A
tr|A0A0D2HZ30|A	tr|A0A0D2JQW7|A
tr|G0AFX4|G0AFX	tr|G0AFD8|G0AFD
tr|A0A1W1YK70|A	tr|A0A1W2AWZ0|A
tr|A0A0Q5LFP9|A	tr|A0A1B3PNN4|A
tr|A0A1I0MBI3|A	tr|A0A1I0NKA7|A
tr|A0A0Q7AK69|A	tr|A0A0Q6XED4|A
tr|Q5P7A8|Q5P7A	sp|Q5P4D1|GATB_
tr|A0A1U9JXD9|A	tr|A0A1U9JZY2|A
tr|F4GUQ4|F4GUQ	tr|F4GT14|F4GT1
tr|A0A0K1ND10|A	tr|A0A0K1NGU7|A
tr|D1B1Z0|D1B1Z	tr|D1B234|D1B23
tr|F5R8M8|F5R8M	tr|F5RFU2|F5RFU
tr|Q9HPP0|Q9HPP	sp|Q9HS93|GATB_
tr|A0A1N7DS77|A	tr|A0A1N6YTL5|A
tr|A0A0G3BHH0|A	tr|A0A0G3BFU1|A
tr|A0A0P6XPC9|A	tr|A0A0N8GQ07|A
tr|A0A1F2Y108|A	tr|A0A0J0YM34|A
tr|F1VZ47|F1VZ4	tr|F1W184|F1W18
tr|E8UE88|E8UE8	tr|E8UFV2|E8UFV
tr|A0A1E4IN27|A	tr|A0A1E4IBH1|A
tr|A0A0U3E6Z9|A	tr|A0A0U3LRT4|A
tr|L0AMV0|L0AMV	tr|L0AMU2|L0AMU
tr|F5Y288|F5Y28	tr|F5Y5E8|F5Y5E
tr|A0A0K8P2F8|A	tr|A0A0K8P1A8|A
tr|F3KWQ0|F3KWQ	tr|F3KTA1|F3KTA
tr|A0A1F8VDA6|A	tr|A0A1F8VUM6|A
tr|A0A0K1J1Z0|A	tr|A0A0K1IZY3|A
tr|G8QNJ6|G8QNJ	tr|G8QID0|G8QID
tr|A0A1W9NA52|A	tr|A0A1W9N9Q7|A
tr|A0A1G3UME8|A	tr|A0A1G3US77|A
tr|A9BQA4|A9BQA	tr|A9BPM8|A9BPM
tr|A0A060NK70|A	tr|A0A060NK22|A
tr|L9X7L0|L9X7L	tr|L9XIF5|L9XIF
tr|A0A0F7IED2|A	tr|A0A0F7IEE1|A
tr|A0A1M5MFH5|A	tr|A0A1M5TM21|A
tr|W0SIX1|W0SIX	tr|W0SAX9|W0SAX
tr|A0A1N6YM04|A	tr|A0A1N6VF90|A
tr|A0A1A9HQ98|A	tr|A0A1A9HSJ1|A
tr|L0K3E1|L0K3E	tr|L0JTX3|L0JTX
tr|A0A147GSC4|A	tr|A0A147GRY4|A
tr|R7C405|R7C40	tr|R7IM34|R7IM3
tr|Q122H8|Q122H	tr|Q12H08|Q12H0
tr|F4GAW9|F4GAW	tr|F4GF95|F4GF9
tr|L0ICU1|L0ICU	tr|L0IAF8|L0IAF
tr|A0A095ZCP7|A	tr|A0A095Z802|A
tr|A0A0Q4FXE0|A	tr|A0A0Q4GQE6|A
tr|A0A1E2RVN6|A	tr|A0A1E2S1L1|A
tr|A0A1J5HTJ2|A	tr|A0A1J5HUI2|A
tr|A0A0Q7SND7|A	tr|A0A0Q7SRG1|A
tr|A0A0A0DRP5|A	tr|A0A0A0DPE3|A
tr|A0A0P0MCN5|A	tr|A0A0P0MB81|A
tr|Q2LW33|Q2LW3	sp|Q2LPY6|GATB1
tr|A0A1G3HG76|A	tr|A0A1G3HV66|A
tr|J3EWH0|J3EWH	tr|J2ZJ54|J2ZJ5
tr|E4NQJ9|E4NQJ	tr|E4NSJ5|E4NSJ
tr|L9XXJ0|L9XXJ	tr|L9YBQ1|L9YBQ
tr|F2LY42|F2LY4	tr|F2LUG1|F2LUG
tr|A0A0S7BHB6|A	tr|A0A0S7BEF2|A
tr|D8JAN9|D8JAN	tr|D8J740|D8J74
tr|A0A0W1R5H4|A	tr|A0A0W1RB88|A
tr|A0A0U3DM52|A	tr|A0A0U2VZU1|A
tr|A0A0C5J9S7|A	tr|A0A0C5JPT5|A
tr|A0A101EYC2|A	tr|A0A117L4J8|A
tr|S0EZV1|S0EZV	tr|S0ET38|S0ET3
tr|A0A0K2SQP1|A	tr|A0A0K2SND0|A
tr|D3RY33|D3RY3	tr|D3S1X5|D3S1X
tr|A0A1X4XUR1|A	tr|A0A1X4XX85|A
tr|L9W9U5|L9W9U	tr|L9VM35|L9VM3
tr|M1Y4I9|M1Y4I	tr|M1XKP2|M1XKP
tr|F7PH35|F7PH3	tr|F7PNB6|F7PNB
tr|A0A1R1ID92|A	tr|A0A1R1ICF4|A
tr|A0A1G0Z1P2|A	tr|A0A1G0WJZ2|A
tr|A0A0Q4XJH4|A	tr|A0A0Q4Y0U7|A
tr|C7RMH6|C7RMH	tr|C7RMK8|C7RMK
tr|R4W8S9|R4W8S	tr|R4W759|R4W75
tr|B5JMV5|B5JMV	tr|B5JNW5|B5JNW
tr|A0A139SK98|A	tr|A0A139STL1|A
tr|F2NLL0|F2NLL	tr|F2NR82|F2NR8
tr|I4CAU6|I4CAU	tr|I4C7S0|I4C7S
tr|A0A063ZJQ7|A	tr|A0A063ZMY4|A
tr|U1QHQ2|U1QHQ	tr|U1P9N8|U1P9N
tr|E5Y2K6|E5Y2K	tr|E5Y9B2|E5Y9B
tr|A0A0R2QEW2|A	tr|A0A0R2QC24|A
tr|U1PFC7|U1PFC	tr|U1N0M5|U1N0M
tr|B1XY00|B1XY0	tr|B1XWV0|B1XWV
tr|A0A1Q1FML9|A	tr|A0A1Q1FHB2|A
tr|I0GK58|I0GK5	tr|I0GJ17|I0GJ1
tr|A0A1M5MVF2|A	tr|A0A1M5JF64|A
tr|D6TNU7|D6TNU	tr|D6TL41|D6TL4
tr|A0A0P6XRR2|A	tr|A0A0P6YDA1|A
tr|Q5V4Q3|Q5V4Q	sp|Q5V1P6|GATB_
tr|A0A101EAA9|A	tr|A0A101WNV9|A
tr|B1ZP21|B1ZP2	sp|B1ZQN4|GATB_
tr|A1WLG4|A1WLG	tr|A1WIB7|A1WIB
tr|A0A0D7QSE8|A	tr|A0A0D7QLE3|A
tr|E4U7N5|E4U7N	tr|E4U5L2|E4U5L
tr|A0A1D8AWJ1|A	tr|A0A1D8AZM1|A
tr|A0A0F7PAI4|A	tr|A0A0F7P7M0|A
tr|M0CGS2|M0CGS	tr|M0CAD1|M0CAD
tr|C7NZQ1|C7NZQ	tr|C7P1M0|C7P1M
tr|A0A1X9LHI0|A	tr|A0A1X9LP10|A
tr|A0A1K0FF85|A	tr|A0A1K0FLN5|A
tr|F5XPF8|F5XPF	tr|F5XJQ8|F5XJQ
tr|I5B5I9|I5B5I	tr|I5B5B1|I5B5B
tr|A2BJB3|A2BJB	tr|A2BL23|A2BL2
tr|D3Q6S0|D3Q6S	tr|D3Q3L3|D3Q3L
tr|Q47LR3|Q47LR	sp|Q47SC0|GATB_
tr|A0A0Q4UU59|A	tr|A0A0Q4V5K9|A
tr|H6RLW4|H6RLW	tr|H6RX78|H6RX7
tr|A9QPH1|A9QPH	sp|B3DWT5|GATB_
tr|M5A507|M5A50	tr|M5A5K0|M5A5K
tr|A0A1Q4A1N6|A	tr|A0A1M3LK17|A
tr|A0A161IKY0|A	tr|A0A168E5Q3|A
tr|E2SFX5|E2SFX	tr|E2SCZ3|E2SCZ
tr|A0A0Q9S7E9|A	tr|R7XV51|R7XV5
tr|A0A1H1V0V8|A	tr|A0A1H1RC26|A
tr|A0A1M5GE47|A	tr|A0A1M5DAS0|A
tr|A0A0Q5E2Z8|A	tr|A0A0Q5E5A8|A
tr|U1MT54|U1MT5	tr|U1MND9|U1MND
tr|A0A173LN56|A	tr|A0A173LPS8|A
tr|A0A1J1AA04|A	tr|A0A1J1ADS4|A
tr|A0A0Q5L1D7|A	tr|A0A0Q5L6J7|A
tr|A0A1H6WMR4|A	tr|A0A1H6XDT1|A
tr|A0A086E012|A	tr|A0A086DZN7|A
tr|F6ERE2|F6ERE	tr|F6ENH7|F6ENH
tr|C6WLS2|C6WLS	tr|C6WG75|C6WG7
tr|A0A1T5IT29|A	tr|A0A1T5J8F6|A
tr|A0A109QWD1|A	tr|A0A0Y0MDU5|A
tr|A0A1Q9USW0|A	tr|A0A1B1NB43|A
tr|A0A1M5KFR9|A	tr|A0A1M5GPD2|A
tr|A0A0N9IBH1|A	tr|A0A0N9IEB6|A
tr|A0A0F0HYD6|A	tr|A0A0F0HRJ8|A
tr|A0A1T5JG74|A	tr|A0A1T5KNX2|A
tr|A0A0F0GVI0|A	tr|A0A0F0HC52|A
tr|F4FB51|F4FB5	tr|F4F9E5|F4F9E
tr|A0A1E4ZJV4|A	tr|A0A1E4ZJ87|A
tr|D1BXF7|D1BXF	tr|D1BVT9|D1BVT
tr|D3F0L5|D3F0L	tr|D3F0E2|D3F0E
tr|A4XBE4|A4XBE	sp|A4X491|GATB_
tr|A0A126Z385|A	tr|A0A0Q5C5D9|A
tr|D4YQ53|D4YQ5	tr|D4YJM8|D4YJM
tr|A0A0Q7UI07|A	tr|A0A0Q9JYP9|A
tr|A0A1G0A7M8|A	tr|A0A124FBC5|A
tr|A0A1W2B2R5|A	tr|A0A1W2DWM2|A
tr|A0A0Q7JWY2|A	tr|A0A0Q7K9Y4|A
tr|A0A099D7T6|A	tr|A0A099D6C5|A
tr|A0A1U7MMY8|A	tr|A0A1U7MSM6|A
tr|G0FZJ0|G0FZJ	tr|G0FL96|G0FL9
tr|A0A1X1AMZ5|A	tr|A0A0Q5QVG8|A
tr|D1BB16|D1BB1	tr|D1BDE4|D1BDE
tr|A0A0Q6R9M4|A	tr|A0A0Q6RKX1|A
tr|A0A1V0A9A5|A	tr|A0A1V0AFX2|A
tr|D6ZI83|D6ZI8	tr|D6ZHX4|D6ZHX
tr|A0A098YBK7|A	tr|A0A098Y2H1|A
tr|A0A1V9A295|A	tr|A0A1Q9V8H9|A
tr|A0A0Q9SWM5|A	tr|A0A0Q9SKL3|A
tr|Q18GD5|Q18GD	sp|Q18KP9|GATB_
tr|D2Q462|D2Q46	tr|D2Q1W9|D2Q1W
tr|A0A0Q6FIC5|A	tr|A0A0Q6FHU1|A
tr|D1A294|D1A29	tr|D1ABS0|D1ABS
tr|D3PRP5|D3PRP	tr|D3PKH6|D3PKH
tr|A0A0C1NUQ1|A	tr|A0A0C1P556|A
tr|A1R3M1|A1R3M	sp|A1R4R2|GATB_
tr|A0A126ZZ06|A	tr|A0A126ZYJ7|A
tr|C5BZT1|C5BZT	tr|C5C2F8|C5C2F
tr|A0A021VTE7|A	tr|A0A021W0W7|A
tr|A0A1R4JZD7|A	tr|A0A1R4JLA3|A
tr|A0A0Q9CDA4|A	tr|A0A0Q9BY79|A
tr|A0A1H7MBE7|A	tr|A0A1H8A281|A
tr|A0A151BTC6|A	tr|A0A151C160|A
tr|A0A0H5CPA4|A	tr|A0A0H5CMV0|A
tr|D6Y5N4|D6Y5N	tr|D6Y6N4|D6Y6N
tr|M7MN98|M7MN9	tr|M7NLD1|M7NLD
tr|D2BD01|D2BD0	tr|D2AVT0|D2AVT
tr|A0A0K1FCN2|A	tr|A0A0K1FCA6|A
tr|A0A0M2LGG6|A	tr|A0A0M2LN66|A
tr|B0RIA4|B0RIA	sp|B0RGB2|GATB_
tr|A0A1Y2T329|A	sp|Q67KJ3|GATB_
tr|A0A161LJF2|A	tr|A0A171D2T9|A
tr|B8HDC3|B8HDC	sp|B8HFK2|GATB_
