# Supplementary material for: Inter-protein residue covariation information unravels physically interacting protein dimers
Source: BMC Bioinformatics. 2020 Dec 17;21:584. doi: 10.1186/s12859-020-03930-7 (PMC7745481; doi:10.1186/s12859-020-03930-7)
Supplement: Supplementary file 5 — Additional file 5. Final ER-MSAs at different ASA thresholds. Available on Mendeley data (http://dx.doi.org/10.17632/9bk2r55286.1). [file 12859_2020_3930_MOESM5_ESM.zip › Additional file 2/Final ER-MSAs/Negative ER-MSA dataset/ASA0.0/paired_MSA/2nu9-A-3ip4-C/MSA_IDs.txt]

sp|P0AGE9|SUCD_	sp|P68807|GATC_
tr|K9HJG7|K9HJG	tr|K9HX02|K9HX0
tr|A0L8G3|A0L8G	sp|A0L5G1|GATC_
tr|A0A0B4XUI9|A	tr|A0A0B4XZS7|A
tr|W6KCQ5|W6KCQ	tr|W6K735|W6K73
tr|A0A0B6X2G6|A	tr|A0A0B6WWK9|A
tr|A0A0F2RAZ8|A	tr|A0A0F2RBP2|A
tr|A0A139DGP4|A	tr|A0A1E7PTD1|A
tr|A0A1E5QAV0|A	tr|A0A1E5Q774|A
tr|H6SNE3|H6SNE	tr|H6SPH9|H6SPH
tr|A4BDN2|A4BDN	tr|A4BGL1|A4BGL
tr|I3TQ07|I3TQ0	tr|I3TXS2|I3TXS
tr|A0A1M3ALF0|A	tr|A0A1M3AM37|A
tr|A0A1K1XH91|A	tr|A0A1K1V1K6|A
tr|D3E6V4|D3E6V	tr|D3EIW1|D3EIW
tr|F5L828|F5L82	tr|F5L447|F5L44
tr|A0A1N7PKN0|A	tr|A0A1N7NGG1|A
tr|A0A154W3Z8|A	tr|A0A154W5X2|A
tr|M4VBW3|M4VBW	tr|M4V776|M4V77
tr|A0A1G2X0P8|A	tr|A0A1E4GUC8|A
tr|A0A1W9KKQ8|A	tr|A0A1W9HK33|A
tr|A0A0P0UQ23|A	tr|A0A0N7KBC8|A
tr|A0A0N1AUH4|A	tr|J9Z1A3|J9Z1A
tr|A0A139CB12|A	tr|A0A139CC44|A
tr|A0A0F7JYX3|A	tr|A0A0F7JY57|A
tr|A0A1G0G878|A	tr|A0A1G0FCA5|A
tr|A0A1Y5RBV9|A	tr|A0A1Y5SMX5|A
tr|A0A1F9AM03|A	tr|A0A1F9FU51|A
tr|A0A101VIN5|A	tr|A0A1F2Z7R5|A
tr|A0A1S2D9Z4|A	tr|A0A1S2D985|A
tr|A0A0P7D0K3|A	tr|A0A0P7EFL7|A
tr|A0A1G1F9X3|A	tr|A0A1G1EBV0|A
tr|A0A1E5XAX7|A	tr|K5XKU2|K5XKU
tr|I3ICJ7|I3ICJ	tr|I3I8C0|I3I8C
tr|A0A136H449|A	tr|A0A136HBV8|A
tr|D5WPD7|D5WPD	tr|D5WUX4|D5WUX
tr|A0A143DCZ1|A	tr|A0A143DFF0|A
tr|A0A1G6ZSL3|A	tr|A0A1G7C587|A
tr|A0A098GCD9|A	tr|A0A098GGV3|A
tr|A0A095WXS6|A	tr|A0A095XU61|A
tr|A0A077FMU0|A	tr|A0A077FQ12|A
tr|A0A0M2R519|A	tr|A0A0M2R9I4|A
tr|A0A1E2VA25|A	tr|A0A1E2V6W2|A
tr|A0A081B8D3|A	tr|A0A081B817|A
tr|A0A1B8WP25|A	tr|A0A0A8JGC1|A
tr|F3KEH0|F3KEH	tr|F3L4B1|F3L4B
tr|A0A1E8CHI2|A	tr|A0A1E8CJR6|A
tr|K4KED4|K4KED	tr|K4KQT4|K4KQT
tr|H1G0U4|H1G0U	tr|H1G4Y1|H1G4Y
tr|A0A1X9NG17|A	tr|A0A1X9N4A2|A
tr|Q0A5J9|Q0A5J	sp|Q0ACB4|GATC_
tr|Q1QY82|Q1QY8	sp|Q1QVB6|GATC_
tr|A0A1U9KC14|A	tr|A0A1U9K3X6|A
tr|A0A0C5VYB3|A	tr|A0A0C5VVI6|A
tr|A0A1M3QAS0|A	tr|A0A1G3IEM4|A
tr|A0A0D1V8D8|A	tr|A0A0D1XYP2|A
tr|A0A135L419|A	tr|A0A135L7J2|A
tr|A0A165QU55|A	tr|A0A162FRX1|A
tr|A0A1T1HEQ5|A	tr|A0A1T1H9S8|A
tr|S6ALT6|S6ALT	tr|S6A9E0|S6A9E
tr|A0A176I7Q9|A	tr|A0A176I6R4|A
tr|A0A1Y1R5X8|A	tr|A0A1Y1R645|A
tr|A0A160IKW2|A	tr|A0A160II15|A
tr|A0A150LAR5|A	tr|A0A150L7S8|A
tr|A0A161Y217|A	tr|A0A165WZ64|A
tr|A0A1N7K5L2|A	tr|A0A1N7NWH9|A
tr|A0A172YHA0|A	tr|A0A172YE06|A
tr|A0A1G0EIV9|A	tr|A0A1G0BY21|A
tr|A0A139SPK1|A	tr|A0A139SUQ6|A
tr|Q21IW7|Q21IW	tr|Q21FS9|Q21FS
tr|U2FYP6|U2FYP	tr|U2EHW7|U2EHW
tr|A0A1F4EAJ7|A	tr|V4YRC9|V4YRC
tr|A0A1M5C9Y9|A	tr|A0A1M5EUN5|A
tr|A0A1S1NTF0|A	tr|A0A1S1NSP3|A
tr|G2KP84|G2KP8	tr|G2KN47|G2KN4
tr|C5BL82|C5BL8	tr|C5BSY7|C5BSY
tr|A0A1K1U0M7|A	tr|A0A1K1YWT4|A
tr|A0A1G0XSF9|A	tr|A0A1G0Z119|A
tr|A0A1X1QIN1|A	tr|A0A1X1QGH3|A
tr|B8KRS0|B8KRS	tr|B8KR98|B8KR9
tr|A0A1E4KB31|A	tr|A0A1E4K8N6|A
tr|A0A1W6ZNX2|A	tr|A0A1W6ZWH6|A
tr|A0A1P8UVQ7|A	tr|A0A1P8UQM5|A
tr|A0A1U7D1B8|A	tr|A0A1U7D094|A
tr|A0A1M5ANB2|A	tr|A0A1M4Z2Q1|A
tr|Q28U68|Q28U6	sp|Q28T23|GATC_
tr|I0JMJ9|I0JMJ	tr|I0JIL5|I0JIL
tr|A0A101XPL1|A	tr|A0A101XS04|A
tr|E3HZX6|E3HZX	tr|E3I7Y3|E3I7Y
tr|A0A0F3IW71|A	tr|A0A0F3IWF4|A
tr|D0CZT9|D0CZT	tr|I1AQC8|I1AQC
tr|Q1N6J0|Q1N6J	tr|Q1MYL3|Q1MYL
tr|A0A1F8SG12|A	tr|A0A1M3K0J4|A
tr|A0A1M6EMC0|A	tr|A0A1M6AT75|A
tr|A0A1Y6CIN1|A	tr|A0A1Y6CAD5|A
tr|R4YTK0|R4YTK	tr|R4YK82|R4YK8
tr|A3VBX4|A3VBX	tr|A3VHQ0|A3VHQ
tr|A0A0D6PHM7|A	tr|A0A0D6PJC7|A
tr|S9R0Q6|S9R0Q	tr|S9S4P3|S9S4P
tr|A0A0F5I9P8|A	tr|A0A0F5I3L1|A
tr|A0A160DUD4|A	tr|A0A160DXR9|A
tr|A0A0R2T2I3|A	tr|A0A0R2T634|A
tr|A0A0Q6BDE5|A	tr|A0A0Q6B706|A
tr|A0A1Y6BJS8|A	tr|A0A1Y6C6K9|A
tr|A0A1F2UWW9|A	tr|A0A1Q7FXM8|A
tr|A0A1W2DGM3|A	tr|A0A1W2D7W4|A
tr|A0A1G3EAM7|A	tr|A0A1G3E1T0|A
tr|A0A0H4VDI6|A	tr|A0A0H4UX31|A
tr|A4A3K2|A4A3K	tr|A4A5B1|A4A5B
tr|A0A1M7SX58|A	tr|A0A1M7THY5|A
tr|A0A1X4J0C0|A	tr|A0A1X4IYD4|A
tr|A0A0F7M309|A	tr|A0A0F7M1D7|A
tr|W0TKS0|W0TKS	tr|W0THW4|W0THW
tr|S6HTJ2|S6HTJ	tr|S6HRA6|S6HRA
tr|A0A1A9NL45|A	tr|A0A1A9NKQ3|A
tr|A0A075LPF9|A	tr|A0A075LII8|A
tr|A0A0P6VUX2|A	tr|A0A0N8GE93|A
tr|A0A066ZM62|A	tr|A0A066ZSS5|A
tr|A0A1G9MK83|A	tr|A0A1G9V566|A
tr|A0A1G0M819|A	tr|A0A1G0LT92|A
tr|A3K629|A3K62	tr|A3JZM1|A3JZM
tr|K2HSI6|K2HSI	tr|K2I4T7|K2I4T
tr|W8RTS3|W8RTS	tr|W8RT97|W8RT9
tr|A0A0P7WRE2|A	tr|A0A0P7VYU0|A
tr|A0A1C2HQ60|A	tr|A0A1C2HSL6|A
tr|A0A0L1JTW6|A	tr|A0A0L1JMD9|A
tr|A0A0P7XKR8|A	tr|A0A177H9J0|A
tr|A8PMR7|A8PMR	tr|A8PNC1|A8PNC
tr|A0A1G0NKH9|A	tr|A0A1G0QE77|A
tr|A0A1X4P200|A	tr|A0A1X4NXN6|A
tr|A0A0A5G5R8|A	tr|A0A0A5G526|A
tr|A0A0Q9HAA0|A	tr|A0A101K2J3|A
tr|A0A013VAX8|A	tr|A0A1M3P364|A
tr|V9VY86|V9VY8	tr|V9VTZ1|V9VTZ
tr|A0A0K2DBX4|A	tr|A0A0K2DH34|A
tr|A0A1Y5RUQ1|A	tr|A0A1Y5TLE1|A
tr|Q2CI27|Q2CI2	tr|Q2CFB3|Q2CFB
tr|F4QKE6|F4QKE	tr|F4QSU9|F4QSU
tr|C1DB54|C1DB5	sp|C1D5N0|GATC_
tr|A0A0H5BPP5|A	tr|A0A0H5BQC1|A
tr|W0DR38|W0DR3	tr|W0DV95|W0DV9
tr|A0A1B1PMB8|A	tr|A0A1B1PTZ4|A
tr|A0A1M6FT79|A	tr|A0A1M6FRZ0|A
tr|W4VFV2|W4VFV	tr|W4VHK3|W4VHK
tr|A0A1Q4CWQ1|A	tr|Q0F4X1|Q0F4X
tr|A0A1B6ZCP2|A	tr|A0A101VGZ2|A
tr|A0A132N9N1|A	tr|A0A132NC91|A
tr|W4F0I5|W4F0I	tr|W4F9K0|W4F9K
tr|A0A1G1HSF4|A	tr|A0A1J5G0S0|A
tr|A0A1B1YWC2|A	tr|A0A1B1YUZ7|A
tr|A0A1F4Q3P6|A	tr|A0A1F4NPG8|A
tr|A0A1N7GCB0|A	tr|A0A1N7HG60|A
tr|A0A0M4M879|A	tr|A0A0M4M910|A
tr|G6A0R2|G6A0R	tr|G5ZWG2|G5ZWG
tr|S9QJK2|S9QJK	tr|S9RSY9|S9RSY
tr|V7EMD9|V7EMD	tr|A0A0R2TT98|A
tr|A0A1Y1SJ37|A	tr|A0A1Y1SEI8|A
tr|A0A1R1LYZ4|A	tr|A0A1R1LS88|A
tr|A0A0P7IZS6|A	tr|A0A0P7IX10|A
tr|A0A1Y5RQI1|A	tr|A0A1Y5SVQ5|A
tr|A0A1Y5TIL2|A	tr|A0A1Y5TF23|A
tr|A0A1J5IC03|A	tr|A0A1J5IAZ7|A
tr|A0A1B7Z0D2|A	tr|A0A1M4N1C6|A
tr|I8T534|I8T53	tr|I8I003|I8I00
tr|A0A1M5E083|A	tr|A0A1M5BMV0|A
tr|A0A1U7PJ77|A	tr|A0A1U7PTN0|A
tr|K2GQZ3|K2GQZ	tr|K2FNB8|K2FNB
tr|A0A172U7T2|A	tr|A0A1S1Y9R7|A
tr|D0MFB9|D0MFB	tr|D0MF20|D0MF2
tr|A0A0W1F5L3|A	tr|A0A0W1FIE6|A
tr|A0A0P6ZVN3|A	tr|A0A0P7A854|A
tr|Y0KF96|Y0KF9	tr|Y0KL70|Y0KL7
tr|C0DUZ6|C0DUZ	tr|C0DXQ7|C0DXQ
tr|A0A1C0YKH6|A	tr|A0A1C0YIJ1|A
tr|A0A1Y1R076|A	tr|A0A1Y1QZX1|A
tr|A0A1C2AWX0|A	tr|A0A0R2RWY2|A
tr|A0A086YAV3|A	tr|A0A086Y7P9|A
tr|A0A1W9LBJ5|A	tr|A0A1W9X4I0|A
tr|A8LSM7|A8LSM	sp|A8LJ24|GATC_
tr|A0A0R2W3J3|A	tr|A0A0R2W520|A
tr|A0A0S8EZ42|A	tr|A0A0S8EW13|A
tr|A0A1U7DJZ7|A	tr|A0A1U7DGB9|A
tr|A0A0J5QCH3|A	tr|A0A0J5QFS5|A
tr|A0A0B3RYA1|A	tr|A0A0B3RL72|A
tr|A0A0B4CH84|A	tr|A0A0B4D8B9|A
tr|G2IZQ0|G2IZQ	tr|G2IV43|G2IV4
tr|A0A0X1RVX7|A	tr|A0A0X1S0B5|A
tr|A0A143H9I5|A	tr|A0A143HF13|A
tr|A0A1Y6D103|A	tr|A0A1Y6CUG9|A
tr|A0A1D9B9P5|A	tr|A0A1D9BIX7|A
tr|A0A1K2HEU5|A	tr|A0A1K2H4B9|A
tr|A0A0K1XC57|A	tr|A0A0K1XFT7|A
tr|M7PAL8|M7PAL	tr|M7NF30|M7NF3
tr|A0A061P7M2|A	tr|A0A061P250|A
tr|L0EEL2|L0EEL	tr|L0EH78|L0EH7
tr|A7IBM1|A7IBM	sp|A7IMA6|GATC_
tr|A0A1Q3W5U2|A	tr|W3RGN5|W3RGN
tr|A0A037ZFV4|A	tr|A0A037ZLF9|A
tr|H8FW59|H8FW5	tr|H8FRK4|H8FRK
tr|A0A0W7WQ42|A	tr|A0A0W7WN82|A
tr|A0A0J5GGV0|A	tr|A0A0J5GIL6|A
tr|A0A1W1XNL5|A	tr|A0A1W1X3U7|A
tr|A0A140GVD6|A	tr|A0A127EW05|A
tr|A0A1N7KDY6|A	tr|A0A1N7NQX1|A
tr|A8ILC0|A8ILC	sp|A8I9X4|GATC_
tr|A0A0C2V7D8|A	tr|A0A0C2VUS1|A
tr|A0A1M3INC7|A	tr|A0A1M3IMT3|A
tr|A0A1F8IQT3|A	tr|A0A1F8I539|A
tr|A0A0F3KNA7|A	tr|A0A0F3KFH1|A
tr|A0A0H4KWI9|A	tr|A0A0H4L5K5|A
tr|A0A1U9JJH7|A	tr|A0A1U9JPP1|A
tr|D7A6R7|D7A6R	tr|D7A9Q9|D7A9Q
tr|A0A0F2Q900|A	tr|A0A0F2Q4P9|A
tr|A0A0D7EWW2|A	tr|A0A0D7EEH4|A
tr|F7QGK9|F7QGK	tr|F7QP25|F7QP2
tr|A9DS52|A9DS5	tr|A9E1Q9|A9E1Q
tr|B9EBC8|B9EBC	sp|B9E827|GATC_
tr|Q021N7|Q021N	sp|Q02A54|GATC_
tr|A0A0Q7TCT4|A	tr|A0A0Q7TW44|A
tr|F2F628|F2F62	tr|F2F7J4|F2F7J
tr|B6JE34|B6JE3	sp|B6JFW0|GATC_
tr|A0A148N5X8|A	tr|A0A148N9Q3|A
tr|A0A1H8JG98|A	tr|A0A1H8MHN9|A
tr|A0A0N0K0P6|A	tr|A0A0N1LFX8|A
tr|S2Y5Q2|S2Y5Q	tr|S2YEY5|S2YEY
tr|A0A150YF06|A	tr|A0A150YJY6|A
tr|C1DM52|C1DM5	sp|C1DQ38|GATC_
tr|A0A0K0G840|A	tr|A0A0K0G9Z3|A
tr|Q607L8|Q607L	sp|Q60CK7|GATC_
tr|A0A126UZC9|A	tr|A0A126UVG6|A
tr|C7D7N3|C7D7N	tr|C7D9N3|C7D9N
tr|A0A1M7ZJ02|A	tr|A0A1M7ZQ96|A
tr|A0A0B4RD25|A	tr|A0A0B4R9T9|A
tr|A0A0F2QII9|A	tr|A0A142LA79|A
tr|A0A1G8AN89|A	tr|A0A1G8LRG8|A
tr|A0A1M3CU04|A	tr|A0A1M3CQ02|A
tr|A0A1M3CD35|A	tr|A0A1M3CCS5|A
tr|A0A076K461|A	tr|A0A076K1D8|A
tr|A0A193LI23|A	tr|A0A193LHK1|A
tr|D3RTD0|D3RTD	tr|D3RQS9|D3RQS
tr|A0A1Y5RVL0|A	tr|A0A1Y5RUL5|A
tr|A0A086Y605|A	tr|A0A086Y9K7|A
tr|A0A099T8B1|A	tr|A0A099T9W0|A
tr|A0A1W1XQS4|A	tr|A0A1W1WXD7|A
tr|U5T508|U5T50	tr|U5T4S4|U5T4S
tr|A0A1L9NW10|A	tr|A0A1L9NXP3|A
tr|A0A0U4FFK9|A	tr|A0A0U4E869|A
tr|E8T443|E8T44	tr|E8T5F0|E8T5F
tr|F5SC95|F5SC9	tr|F5SG39|F5SG3
tr|B8FC53|B8FC5	sp|B8FCL0|GATC_
tr|A0A1V4RZH3|A	tr|A0A1W9SY35|A
tr|A0A1F3GPA4|A	tr|A0A1Q3Q872|A
tr|A0A161SFY0|A	tr|A0A163B7X5|A
tr|G3ITS8|G3ITS	tr|G3ITQ3|G3ITQ
tr|A0A0P9CJV1|A	tr|A0A0P9C711|A
tr|C4L611|C4L61	sp|C4L691|GATC_
tr|A0A1I7EBB5|A	tr|A0A1I6Y6T2|A
tr|G2DYB8|G2DYB	tr|G2DVM4|G2DVM
tr|W0E3Y8|W0E3Y	tr|W0E719|W0E71
tr|Q4FVH8|Q4FVH	tr|Q4FUG3|Q4FUG
tr|A0A0S3QTD7|A	tr|A0A0S3QTU7|A
tr|H8MGM1|H8MGM	tr|H8MTN6|H8MTN
tr|A0A1N6UAM1|A	tr|A0A1N6YUX2|A
tr|M2U435|M2U43	tr|M2T6R6|M2T6R
tr|A0A0U1NM88|A	tr|A0A0U1NGX2|A
tr|A0A1G3BIZ1|A	tr|A0A1G2WQ56|A
tr|A0A1S8CRE8|A	tr|A0A1S8CUC3|A
tr|A0A1W6HQX0|A	tr|A0A1W6HTA1|A
tr|F8L9M0|F8L9M	tr|F8L888|F8L88
tr|A0A177PN56|A	tr|A0A177PEL2|A
tr|A0A1Y5SCC6|A	tr|A0A1Y5SL76|A
tr|E0TEX0|E0TEX	tr|E0TCB7|E0TCB
tr|R1CBA2|R1CBA	tr|R1AT38|R1AT3
tr|A0A1Y5R678|A	tr|A0A1Y5S6S7|A
tr|A0A1M6FJL3|A	tr|A0A1M6FXN2|A
tr|G2LE22|G2LE2	tr|G2LDL5|G2LDL
tr|H0A4R9|H0A4R	tr|H0A6D5|H0A6D
tr|A0A0Q3W213|A	tr|A0A0Q3VRS4|A
tr|A0A085WRN1|A	tr|A0A085WJ48|A
tr|A0A078LWF5|A	tr|A0A078MCA7|A
tr|G4E3Q5|G4E3Q	tr|G4E538|G4E53
tr|A0A0S7Y2R4|A	tr|A0A0S7XRW0|A
tr|A0A161RQ47|A	tr|A0A163ZJD9|A
tr|A0A0D6P770|A	tr|A0A0D6P9E6|A
tr|D3SM08|D3SM0	tr|D3SL91|D3SL9
tr|A0A0G3XEK9|A	tr|A0A0G3XJL3|A
tr|L7UCW4|L7UCW	tr|L7U8M4|L7U8M
tr|S9NZI1|S9NZI	tr|S9QY52|S9QY5
tr|A0A0G2ZXA7|A	tr|A0A0G2ZI56|A
tr|R6GX62|R6GX6	tr|A0A1V4MDI1|A
tr|A0A0F3IL99|A	tr|A0A0F3IKQ6|A
tr|A0A1V0DEG7|A	tr|A0A1V0DD80|A
tr|A0A074MAF6|A	tr|A0A074LHT6|A
tr|A0A098S989|A	tr|A0A098S624|A
tr|A0A1W9LXM8|A	tr|A0A1W9M171|A
tr|A0A0W1RWS6|A	tr|A0A0W1RWH4|A
tr|A0A1X7MRT0|A	tr|A0A1X7P563|A
tr|D6YUI6|D6YUI	tr|D6YVE5|D6YVE
tr|A0A1E4H851|A	tr|A0A1M3FVQ6|A
tr|B2V8I3|B2V8I	sp|B2V7T1|GATC_
tr|A0A1B1AI29|A	tr|A0A1B1AM92|A
tr|A0A1W6MYH7|A	tr|A0A1W6MVQ0|A
tr|A5EX55|A5EX5	tr|A5EY30|A5EY3
tr|Q08WT7|Q08WT	tr|Q09CR2|Q09CR
tr|A0A1T4PYL8|A	tr|A0A1T4N0A3|A
tr|A0A0S8DNB7|A	tr|A0A0S8HD76|A
tr|F8L2C0|F8L2C	tr|F8KZD6|F8KZD
tr|H1XSA7|H1XSA	tr|H1XY68|H1XY6
tr|A8ZRW6|A8ZRW	sp|A8ZSP9|GATC_
tr|A0A1M7XY74|A	tr|A0A1M7XW36|A
tr|A0A143B4L3|A	tr|A0A143B545|A
tr|A6CAK4|A6CAK	tr|A6C5C6|A6C5C
tr|A0A1F8JPY4|A	tr|A0A1F8J1J8|A
sp|O67547|SUCD_	sp|O67904|GATC_
tr|A0A1V1WRN6|A	tr|A0A1F9PFY4|A
tr|A0A1W1HFL2|A	tr|A0A1W1HA73|A
tr|I2ES00|I2ES0	tr|I2ESR0|I2ESR
tr|D1C4Q1|D1C4Q	tr|D1C543|D1C54
tr|A0A173MMZ8|A	tr|A0A173MMV3|A
tr|A0A1A6C3B5|A	tr|A0A1A6C0E5|A
tr|S0G5K6|S0G5K	tr|S0FZP1|S0FZP
tr|F9U7X2|F9U7X	tr|F9UDZ4|F9UDZ
tr|A8UXS6|A8UXS	tr|A8V018|A8V01
tr|B4SCS7|B4SCS	sp|B4SES8|GATC_
tr|I3YE10|I3YE1	tr|I3YF99|I3YF9
tr|A0A0A2HX88|A	tr|A0A0A2HUS6|A
tr|C0QQH4|C0QQH	tr|C0QST1|C0QST
tr|A0A1W6E8V8|A	tr|A0A1W6E4W0|A
tr|M1Z376|M1Z37	tr|M1Z8D6|M1Z8D
tr|A0A191TIY4|A	tr|A0A191TKY7|A
tr|A0A120CXH7|A	tr|A0A120CX85|A
tr|A0A0F2QTR9|A	tr|A0A0F2QRT8|A
tr|B8EKC4|B8EKC	sp|B8EPC2|GATC_
tr|A0A0W8EKY9|A	tr|A0A0W8EDT2|A
tr|A0A1G3J2R8|A	tr|A0A1G3J2K7|A
tr|D3PCS0|D3PCS	tr|D3P9L1|D3P9L
tr|A0A0E3UII4|A	tr|A0A1G3ZFJ7|A
tr|E3EX62|E3EX6	tr|E3EXX6|E3EXX
tr|A0A135I1H8|A	tr|A0A135HWR2|A
tr|V5BXD8|V5BXD	tr|V5BVH4|V5BVH
tr|A0A1Y2RDQ2|A	tr|A0A1Y2RF31|A
tr|H8KSX1|H8KSX	tr|H8KR07|H8KR0
tr|F8ENB5|F8ENB	tr|F8EDJ7|F8EDJ
tr|H8YZY3|H8YZY	tr|H8Z6M6|H8Z6M
tr|A0A1M5D3P5|A	tr|A0A1M5CV75|A
tr|B3QYQ6|B3QYQ	sp|B3QSB6|GATC_
tr|I2GP31|I2GP3	tr|I2GRC0|I2GRC
tr|E4RY71|E4RY7	tr|E4RRE0|E4RRE
tr|A0A1J5INV1|A	tr|A0A1J5I626|A
tr|A0A1V8M331|A	tr|A0A1V8M6A0|A
tr|A0A1J5TSS7|A	tr|A0A1J5TW55|A
tr|A0A090AH81|A	tr|A0A090BW15|A
tr|G8PMX3|G8PMX	tr|G8PNG7|G8PNG
tr|J5K7G5|J5K7G	tr|K6GHB7|K6GHB
tr|A0A1X0YAG2|A	tr|A0A1X0Y040|A
tr|D3DKI4|D3DKI	tr|D3DHE6|D3DHE
tr|A0A1S2VKF6|A	tr|A0A1S2VCW9|A
tr|A1ZZJ1|A1ZZJ	tr|A1ZXZ3|A1ZXZ
tr|A0A143PSX3|A	tr|A0A143PNH3|A
tr|B9L192|B9L19	sp|B9L146|GATC_
tr|A0A1R3WXL1|A	tr|A0A1R3WM57|A
tr|A0A1U7JI85|A	tr|A0A1U7JDM3|A
tr|I5C4F2|I5C4F	tr|I5C8N4|I5C8N
tr|Q0EXT2|Q0EXT	tr|Q0EY07|Q0EY0
tr|J2V2J9|J2V2J	tr|J2VX66|J2VX6
tr|R9GUB0|R9GUB	tr|R9GVB2|R9GVB
tr|A0A1Q3MPV3|A	tr|A0A1Q3MIX2|A
tr|A0A1S1SJN5|A	tr|A0A0Q9DWB6|A
tr|A0A1B6YAN6|A	tr|A0A1B6YDG3|A
tr|M1PEJ1|M1PEJ	tr|M1PD14|M1PD1
tr|A0A1Q3QJX3|A	tr|A0A1M3FSQ7|A
tr|A9HRF1|A9HRF	sp|A9HRJ1|GATC_
tr|A0A1X1Q8T0|A	tr|A0A1X1Q7V1|A
tr|A3ZS26|A3ZS2	tr|A3ZPT3|A3ZPT
tr|A8UP86|A8UP8	tr|A0A0F2NX20|A
tr|A0A1P8WQC0|A	tr|A0A1P8WIC3|A
tr|A0A1V8RPE4|A	tr|A0A1V8RJE8|A
tr|A0A0F3LM43|A	tr|A0A0Q7QW61|A
tr|A0A1Q3ZGN3|A	tr|A0A1Q3ZGL0|A
tr|A0A098T5V1|A	tr|A0A098T822|A
tr|A0P7P3|A0P7P	tr|A0P591|A0P59
tr|A0A0D5LRU9|A	tr|A0A0D5LSS7|A
tr|A0A1E3ZRZ9|A	tr|A0A1E4A746|A
tr|Q11SF6|Q11SF	sp|Q11R87|GATC_
tr|A0A074KZQ6|A	tr|A0A074L2Q6|A
tr|U5BZ23|U5BZ2	tr|U5BXY0|U5BXY
tr|D5SP87|D5SP8	tr|D5SNJ2|D5SNJ
tr|I5C0V1|I5C0V	tr|I5C9D7|I5C9D
tr|L8JL57|L8JL5	tr|L8JNC1|L8JNC
tr|A0A1M5C2K7|A	tr|A0A1M5CPN9|A
tr|A0A1X7KFH6|A	tr|A0A1X7JYI0|A
tr|A3HWP7|A3HWP	tr|A3I310|A3I31
tr|L0DD85|L0DD8	tr|L0DP31|L0DP3
tr|A0A127B0G8|A	tr|A0A127B0Z4|A
tr|Q2YLS1|Q2YLS	sp|Q2YKL4|GATC_
tr|A0A1T5IM36|A	tr|A0A1T5MLC9|A
tr|B2IG87|B2IG8	sp|B2IEA5|GATC_
tr|A0A0S8BR16|A	tr|A0A0S8B740|A
tr|A4BNH0|A4BNH	tr|A4BLX7|A4BLX
tr|W0J4L3|W0J4L	tr|A0A178IGJ6|A
tr|A0A0D3LFF1|A	tr|A0A0D3LF33|A
tr|A0A0N0JEZ0|A	tr|A0A0N0JVV6|A
tr|A0A1M5VFR9|A	tr|A0A1M5WK59|A
tr|A0A1W2H460|A	tr|A0A1W2HAM4|A
tr|D8FG29|D8FG2	tr|A0A1V4ME82|A
tr|D0LWI6|D0LWI	tr|D0LUA9|D0LUA
tr|E8R0E0|E8R0E	tr|E8R259|E8R25
tr|A0A1M5NHL6|A	tr|A0A1M5WY46|A
tr|A0A081MLP3|A	tr|A0A081MKS8|A
tr|A0A0L0IYH9|A	tr|A0A0U3EBV8|A
tr|A0A1B1FUH4|A	tr|A0A150AD37|A
tr|M7X9T9|M7X9T	tr|M7YDA8|M7YDA
tr|A0A1M7PDN6|A	tr|A0A1M7IZ71|A
tr|L0FQT4|L0FQT	tr|L0G0C1|L0G0C
tr|Q2S4S3|Q2S4S	sp|Q2S325|GATC_
tr|F4KXV4|F4KXV	tr|F4L2G9|F4L2G
tr|A0A1E5T521|A	tr|A0A1E5SKK3|A
tr|A0A0C1UAL5|A	tr|A0A0C1UAC4|A
tr|Q0AKU4|Q0AKU	sp|Q0ANY8|GATC_
tr|Q11CV7|Q11CV	sp|Q11IL6|GATC_
tr|A0A0C1YIQ6|A	tr|A0A0C1YA24|A
tr|B9L5I5|B9L5I	sp|B9LA82|GATC_
tr|B2UMH4|B2UMH	sp|B2UMP5|GATC_
tr|C8PUN7|C8PUN	tr|C8PVZ2|C8PVZ
tr|V4QWE2|V4QWE	tr|V4QV24|V4QV2
tr|A0A142XRU4|A	tr|A0A142XRX9|A
tr|A0A0K9IAW3|A	tr|A0A0K9I410|A
tr|C3X582|C3X58	tr|C3X4J5|C3X4J
tr|A0A1U7CVV2|A	tr|A0A1U7CKH8|A
tr|A0A0Q6LZP9|A	tr|A0A0Q6LQM1|A
tr|A0A011UII6|A	tr|A0A011V6M0|A
tr|A0A1C7NZK1|A	tr|A0A1C7P4W6|A
tr|A1AVI2|A1AVI	sp|A1AW12|GATC_
tr|I4ALS0|I4ALS	tr|I4AHL2|I4AHL
tr|A0A0M9GM91|A	tr|A0A0M9GNJ5|A
tr|A0A0P7XZU8|A	tr|A0A0N8K4F5|A
tr|A0A1E3H2Q7|A	tr|A0A1E3H5Z8|A
tr|A0A1F9UFH3|A	tr|A0A1F9VQL8|A
tr|A0A1E5A349|A	tr|A0A1E4ZY30|A
tr|R7ZPU8|R7ZPU	tr|R7ZQK8|R7ZQK
tr|F2IVD1|F2IVD	tr|F2J499|F2J49
tr|E2CQZ5|E2CQZ	tr|E2CPE8|E2CPE
tr|A0A1W2DIU8|A	tr|A0A1W1ZXY9|A
tr|F8E412|F8E41	tr|F8E7B3|F8E7B
tr|F0SFJ6|F0SFJ	tr|F0SQ10|F0SQ1
tr|A6GU70|A6GU7	tr|A6GML7|A6GML
tr|C6XML2|C6XML	tr|C6XKU9|C6XKU
tr|A0A0K1QDI6|A	tr|A0A0K1Q8X4|A
tr|A0A180EJ19|A	tr|A0A180EQM3|A
tr|A0A1Y1SS31|A	tr|A0A1Y1SUH7|A
tr|A0A090D299|A	tr|A0A090DYM2|A
tr|A0A098L8Q4|A	tr|A0A098LBV0|A
tr|U2SQR5|U2SQR	tr|U2V4X6|U2V4X
tr|Q6MBM8|Q6MBM	tr|Q6MDF4|Q6MDF
tr|R5E4W2|R5E4W	tr|R5E4F9|R5E4F
tr|D7CWI2|D7CWI	tr|D7CQ48|D7CQ4
tr|G8R258|G8R25	tr|G8R4N2|G8R4N
tr|I4B443|I4B44	tr|I4B1L8|I4B1L
tr|B9XII4|B9XII	tr|B9XMN9|B9XMN
tr|C3MH96|C3MH9	sp|C3MAA2|GATC_
tr|A0A1M6UVK2|A	tr|A0A1M6WD56|A
tr|A0A0R2S3A1|A	tr|A0A0R2QQA2|A
tr|Q6ARL0|Q6ARL	sp|Q6AQK0|GATC_
tr|I0I3K4|I0I3K	tr|I0I1M0|I0I1M
tr|A0A085L0D4|A	tr|A0A085L5D6|A
tr|A0A142WXH7|A	tr|A0A142YI94|A
tr|A0A1C2G151|A	tr|A0A1C2FX39|A
tr|E4TK16|E4TK1	tr|E4TIH3|E4TIH
tr|E7RU67|E7RU6	tr|E7S021|E7S02
tr|A9GD62|A9GD6	tr|S4Y0C3|S4Y0C
tr|B4U900|B4U90	sp|B4U5L8|GATC_
tr|Q5NQ14|Q5NQ1	tr|Q5NPF2|Q5NPF
tr|A0A146G5C5|A	tr|A0A146G835|A
tr|D1CE54|D1CE5	tr|D1CDH6|D1CDH
tr|A5UYA8|A5UYA	sp|A5USE7|GATC_
tr|A0A0S8EBF4|A	tr|A0A1J5CQL4|A
tr|A0A1M6NDE0|A	tr|A0A1M6PT41|A
tr|E1QFU2|E1QFU	tr|E1QL11|E1QL1
tr|A0A1G3R1T3|A	tr|A0A1G3MAG3|A
tr|A0A0G3EPZ8|A	tr|A0A0G3ER51|A
tr|A9WFK3|A9WFK	sp|A9WA95|GATC_
tr|A0A1C3K8J7|A	tr|A0A1C3JZA0|A
tr|A0A149VYX8|A	tr|A0A149W1Q6|A
tr|F7T491|F7T49	tr|F7SYL1|F7SYL
tr|A0A0Q8QLY8|A	tr|A0A0Q8QXC6|A
tr|A0A1M4ZUF6|A	tr|A0A1M4V8S0|A
tr|A0A0B2AZH8|A	tr|A0A0B2BBV0|A
tr|D9SCH7|D9SCH	tr|D9SDX1|D9SDX
tr|I9W4I2|I9W4I	tr|I9BZY6|I9BZY
tr|A9B0H9|A9B0H	sp|A9B090|GATC_
tr|A0A0E9M908|A	tr|A0A0E9M8I6|A
tr|L0EV57|L0EV5	tr|L0EX73|L0EX7
tr|A0A1L6MXS2|A	tr|A0A1L6MXN9|A
tr|A0A1W9V5L2|A	tr|A0A1W9UE29|A
tr|D5CMT1|D5CMT	tr|D5CU42|D5CU4
tr|A0A1A6DXU1|A	tr|A0A1A6DT43|A
tr|A0A0Q5HH30|A	tr|A0A1M5RTS9|A
tr|A0A023D6S1|A	tr|A0A023D3B6|A
tr|A6DU22|A6DU2	tr|A6DRZ6|A6DRZ
tr|A0A1D8UV22|A	tr|A0A1D8UTD8|A
tr|A0A171KUT9|A	tr|A0A171KWE3|A
tr|A0A0K6IPI4|A	tr|A0A0K6IUT9|A
tr|A0A1M6II59|A	tr|A0A1M6I0G0|A
tr|D4H3K4|D4H3K	tr|D4H3T5|D4H3T
tr|A0A0P6XXB5|A	tr|A0A0P6Y3V5|A
tr|U1ZSQ2|U1ZSQ	tr|U7U979|U7U97
tr|A0A126ZCZ1|A	tr|A0A109D1J3|A
tr|E6W6R0|E6W6R	tr|E6W1K4|E6W1K
tr|J3HKB6|J3HKB	tr|J3HYF6|J3HYF
tr|U3A4U1|U3A4U	tr|U2YWG7|U2YWG
tr|A0A077DD52|A	tr|A0A077DD61|A
tr|W8WX79|W8WX7	tr|W8X684|W8X68
tr|L0GUY3|L0GUY	tr|L0GXM0|L0GXM
tr|A0A1E7HQ75|A	tr|A0A1F9P4D5|A
tr|E1IHM9|E1IHM	tr|E1ICG8|E1ICG
tr|I0IGQ8|I0IGQ	tr|I0IET6|I0IET
tr|A0A0D2HZ30|A	tr|A0A0D2GGR7|A
tr|G0AFX4|G0AFX	tr|G0AFD5|G0AFD
tr|A0A0Q5LFP9|A	tr|J0KG91|J0KG9
tr|A0A1I0MBI3|A	tr|A0A1I0MY35|A
tr|A0A1U9JXD9|A	tr|A0A1U9K001|A
tr|F4GUQ4|F4GUQ	tr|F4GT12|F4GT1
tr|A0A0K1ND10|A	tr|A0A0K1NE81|A
tr|F5R8M8|F5R8M	tr|F5RFT8|F5RFT
tr|A0A1N7DS77|A	tr|A0A1N6XEF2|A
tr|A0A0G3BHH0|A	tr|A0A0G3BHI8|A
tr|M0AVN8|M0AVN	tr|M0ASM1|M0ASM
tr|A0A0P6XPC9|A	tr|A0A0P6XFL6|A
tr|A0A1F2Y108|A	tr|A0A1Q7CMW0|A
tr|F1VZ47|F1VZ4	tr|F1W187|F1W18
tr|E8UE88|E8UE8	tr|E8UFV4|E8UFV
tr|A0A1E4IN27|A	tr|A0A1E4PTT9|A
tr|A0A0U3E6Z9|A	tr|A0A0U3NL98|A
tr|L0AMV0|L0AMV	tr|L0AEJ3|L0AEJ
tr|A0A0K8P2F8|A	tr|A0A0K8P1B7|A
tr|A0A1D2U435|A	tr|A0A1D2U9P0|A
tr|A0A1F8VDA6|A	tr|A0A0R0ML98|A
tr|A0A0K1J1Z0|A	tr|A0A0K1IZN9|A
tr|G8QNJ6|G8QNJ	tr|G8QID3|G8QID
tr|A0A1G3UME8|A	tr|A0A1G3V139|A
tr|A9BQA4|A9BQA	sp|A9BPN0|GATC_
tr|A2SKX0|A2SKX	sp|A2SBV7|GATC_
tr|A0A060NK70|A	tr|A0A1J4S3X1|A
tr|L9X7L0|L9X7L	tr|L9XKG7|L9XKG
tr|A0A0F7IED2|A	tr|A0A0F7II22|A
tr|A0A1M5MFH5|A	tr|A0A1M5TMB6|A
tr|W0SIX1|W0SIX	tr|W0SA10|W0SA1
tr|A0A1N6YM04|A	tr|A0A1N6WLF3|A
tr|A0A0T2ZHF6|A	tr|A0A1Y2QUW8|A
tr|D4GT59|D4GT5	tr|D4GVM9|D4GVM
tr|A0A1A9HQ98|A	tr|A0A1A9HPL1|A
tr|L0K3E1|L0K3E	tr|L0JXC8|L0JXC
tr|A0A147GSC4|A	tr|A0A147GS77|A
tr|Q122H8|Q122H	sp|Q12H06|GATC_
tr|F4GAW9|F4GAW	tr|F4GF97|F4GF9
tr|L0ICU1|L0ICU	tr|L0I832|L0I83
tr|A0A095ZCP7|A	tr|A0A095Z872|A
tr|A0A0Q4FXE0|A	tr|A0A0Q4GN26|A
tr|A0A1E2RVN6|A	tr|A0A1E2S1J8|A
tr|A0A1J5HTJ2|A	tr|A0A1J5HY99|A
tr|A0A1Q8YHX4|A	tr|A0A1Q8YIJ5|A
tr|A0A0Q7SND7|A	tr|A0A0Q7SLL4|A
tr|A0A0A0DRP5|A	tr|A0A0A0DN89|A
tr|A0A0P0MCN5|A	tr|A0A0P0MCX3|A
tr|A0A1G3HG76|A	tr|A0A1G3HTP3|A
tr|J3EWH0|J3EWH	tr|J3EYF0|J3EYF
tr|F2LY42|F2LY4	tr|F2LWT1|F2LWT
tr|A0A0S7BHB6|A	tr|A0A0S7BB20|A
tr|D8JAN9|D8JAN	tr|D8J2T6|D8J2T
tr|A0A0W1R5H4|A	tr|A0A0W1R8L4|A
tr|A0A0U3DM52|A	tr|A0A0U3DRC4|A
tr|A0A068NVF9|A	tr|A0A068NQT3|A
tr|A0A0C5J9S7|A	tr|A0A0C5IX48|A
tr|A0A101EYC2|A	tr|A0A101EYU0|A
tr|S0EZV1|S0EZV	tr|S0EZ92|S0EZ9
tr|A0A0K2SQP1|A	tr|A0A0K2SNF1|A
tr|D3RY33|D3RY3	tr|D3RXA6|D3RXA
tr|M1Y4I9|M1Y4I	tr|M1Y079|M1Y07
tr|F7PH35|F7PH3	tr|F7PI61|F7PI6
tr|A0A1R1ID92|A	tr|A0A1R1IBU8|A
tr|A0A1G0Z1P2|A	tr|A0A1G0WK35|A
tr|A0A0Q4XJH4|A	tr|A0A0Q4XW10|A
tr|C7RMH6|C7RMH	tr|C7RML0|C7RML
tr|A0A023X388|A	tr|A0A023X1X2|A
tr|B5JMV5|B5JMV	tr|B5JNW3|B5JNW
tr|A0A139SK98|A	tr|A0A139STP1|A
tr|F2NLL0|F2NLL	tr|F2NK18|F2NK1
tr|I4CAU6|I4CAU	tr|I4C7R8|I4C7R
tr|A0A177RD33|A	tr|A0A177R9U2|A
tr|U1QHQ2|U1QHQ	tr|U1PAX7|U1PAX
tr|E5Y2K6|E5Y2K	tr|E5Y813|E5Y81
tr|A0A0R2QEW2|A	tr|A0A0R2Q3W5|A
tr|B1XY00|B1XY0	sp|B1XY11|GATC_
tr|A0A1Q1FML9|A	tr|A0A1Q1FNP8|A
tr|A0RPE7|A0RPE	sp|A0RQ21|GATC_
tr|I0GK58|I0GK5	tr|I0GJ15|I0GJ1
tr|D6TNU7|D6TNU	tr|D6TKK8|D6TKK
tr|A0A0P6XRR2|A	tr|A0A0P6YZQ4|A
tr|Q5V4Q3|Q5V4Q	tr|Q5V2G5|Q5V2G
tr|A0A101EAA9|A	tr|A0A124FD07|A
tr|B1ZP21|B1ZP2	sp|B1ZQN2|GATC_
tr|A1WLG4|A1WLG	tr|A1WIB2|A1WIB
tr|A0A0D8HEL0|A	tr|A0A0D8HEW5|A
tr|A0A0D7QSE8|A	tr|A0A0D7QPZ2|A
tr|E4U7N5|E4U7N	tr|E4U8D2|E4U8D
tr|A0A1D8AWJ1|A	tr|A0A1D8AZM0|A
tr|A0A0F7PAI4|A	tr|A0A0F7PAN6|A
tr|M0CGS2|M0CGS	tr|M0CK43|M0CK4
tr|C7NZQ1|C7NZQ	tr|C7NVX6|C7NVX
tr|A0A1X9LHI0|A	tr|A0A1X9LIA3|A
tr|A0A1M4SWC5|A	tr|A0A1M4VEX7|A
tr|A0A1K0FF85|A	tr|A0A1K0GN21|A
tr|F5XPF8|F5XPF	tr|F5XJR0|F5XJR
tr|A0A0D8FSZ0|A	tr|A0A0D8FX02|A
tr|I5B5I9|I5B5I	tr|I5B552|I5B55
tr|A2BJB3|A2BJB	tr|A2BLU9|A2BLU
tr|D3Q6S0|D3Q6S	tr|D3Q3L1|D3Q3L
tr|Q47LR3|Q47LR	sp|Q47SC4|GATC_
tr|A0A0Q4UU59|A	tr|A0A1S2H072|A
tr|A0A1F5UX49|A	tr|A0A1F5UWL5|A
tr|M5A507|M5A50	tr|M5A5N9|M5A5N
tr|A0A1Q4A1N6|A	tr|A0A1Q4B7T9|A
tr|A0A161IKY0|A	tr|A0A161II33|A
tr|E2SFX5|E2SFX	tr|E2SCZ1|E2SCZ
tr|A0A1H1V0V8|A	tr|A0A1H1RBX5|A
tr|A0A0Q5E2Z8|A	tr|A0A0Q5E8D5|A
tr|U1MT54|U1MT5	tr|U1L8Y2|U1L8Y
tr|A0A173LN56|A	tr|A0A173LK76|A
tr|A0A1J1AA04|A	tr|A0A1D8S552|A
tr|A0A0Q5L1D7|A	tr|A0A0Q5NDM0|A
tr|C7NF06|C7NF0	tr|C7NG27|C7NG2
tr|A0A1H6WMR4|A	tr|A0A1H6X6D1|A
tr|A0A086E012|A	tr|A0A086DZN5|A
tr|F6ERE2|F6ERE	tr|F6ENI4|F6ENI
tr|C6WLS2|C6WLS	tr|C6WG78|C6WG7
tr|A0A1T5IT29|A	tr|A0A1T5J858|A
tr|A0A1Q9USW0|A	tr|A0A1Q9V0I6|A
tr|A0A1M5KFR9|A	tr|A0A1M5GNX9|A
tr|A0A1T5JG74|A	tr|A0A1T5KNV9|A
tr|A0A0F0GVI0|A	tr|A0A0F0H6T2|A
tr|F4FB51|F4FB5	tr|F4F9E2|F4F9E
tr|D1BXF7|D1BXF	tr|D1BVU1|D1BVU
tr|D3F0L5|D3F0L	tr|D3F0E4|D3F0E
tr|A4XBE4|A4XBE	sp|A4X489|GATC_
tr|A0A126Z385|A	tr|A0A126Z1J8|A
tr|D4YQ53|D4YQ5	tr|D4YJN0|D4YJN
tr|A0A0Q7UI07|A	tr|A0A0Q4GYC1|A
tr|A0A099D7T6|A	tr|A0A099D719|A
tr|A0A1U7MMY8|A	tr|A0A1U7MSJ5|A
tr|G0FZJ0|G0FZJ	tr|G0FL94|G0FL9
tr|A0A1X1AMZ5|A	tr|A0A1X1AYL6|A
tr|D1BB16|D1BB1	tr|D1BD06|D1BD0
tr|A0A0Q6R9M4|A	tr|A0A0Q6RK49|A
tr|A0A1V0A9A5|A	tr|A0A1V0AFX8|A
tr|A0A098YBK7|A	tr|A0A098Y2B8|A
tr|A0A0Q9SWM5|A	tr|A0A0Q9LNM3|A
tr|Q18GD5|Q18GD	tr|Q18JJ0|Q18JJ
tr|D2Q462|D2Q46	tr|D2Q1X1|D2Q1X
tr|A0A0Q6FIC5|A	tr|A0A0Q6FY74|A
tr|D1A294|D1A29	tr|D1ABS2|D1ABS
tr|C7QGV9|C7QGV	tr|C7Q7F3|C7Q7F
tr|A0A0C1NUQ1|A	tr|A0A0C1NSP8|A
tr|A0A0D0PIX8|A	tr|A0A0D0N6L1|A
tr|A1R3M1|A1R3M	sp|A1R4R0|GATC_
tr|W2EQV6|W2EQV	tr|W2EJF5|W2EJF
tr|C5BZT1|C5BZT	sp|C5C2F6|GATC_
tr|A0A1R4JZD7|A	tr|A0A1R4JLC6|A
tr|A0A0Q9CDA4|A	tr|A0A0Q9C965|A
tr|A0A1H7MBE7|A	tr|A0A1H8A539|A
tr|A0A151BTC6|A	tr|A0A151C0L7|A
tr|A0A0H5CPA4|A	tr|A0A0H5CM84|A
tr|D6Y5N4|D6Y5N	tr|D6Y6N6|D6Y6N
tr|M7MN98|M7MN9	tr|M7MWL3|M7MWL
tr|D2BD01|D2BD0	tr|D2AVT4|D2AVT
tr|A0A0K1FCN2|A	tr|A0A0K1FD23|A
tr|A0A0M2LGG6|A	tr|A0A0M2LN75|A
tr|A0A1Y2T329|A	sp|Q67KJ1|GATC_
tr|A0A161LJF2|A	tr|A0A161LL13|A
