# Supplementary material for: Inter-protein residue covariation information unravels physically interacting protein dimers
Source: BMC Bioinformatics. 2020 Dec 17;21:584. doi: 10.1186/s12859-020-03930-7 (PMC7745481; doi:10.1186/s12859-020-03930-7)
Supplement: Supplementary file 5 — Additional file 5. Final ER-MSAs at different ASA thresholds. Available on Mendeley data (http://dx.doi.org/10.17632/9bk2r55286.1). [file 12859_2020_3930_MOESM5_ESM.zip › Additional file 2/Final ER-MSAs/Negative ER-MSA dataset/ASA0.0/paired_MSA/2nu9-B-3ip4-B/MSA_IDs.txt]

sp|P0A836|SUCC_	sp|P64201|GATB_
tr|A0A1E5QB39|A	tr|A0A1E5Q7V9|A
tr|A0A165X6H0|A	tr|A0A165WZ54|A
tr|I3TQ08|I3TQ0	tr|I3TXS4|I3TXS
tr|A0A023DBC1|A	tr|A0A023DEG1|A
tr|A0A1Q3V132|A	tr|A0A1G3ICY9|A
tr|A0A135L3P5|A	tr|A0A135L0Y7|A
tr|F5L829|F5L82	tr|F5L456|F5L45
tr|A0A150LCI2|A	tr|A0A150L7K6|A
tr|L0ED87|L0ED8	tr|L0EGQ9|L0EGQ
tr|A0A1Y5RFT8|A	tr|A0A1Y5SSK3|A
tr|J9Z0Y7|J9Z0Y	tr|J9Z3L2|J9Z3L
tr|A0A1Y2KAK2|A	tr|A0A1Y2K1P2|A
tr|A0A1U9KA43|A	tr|A0A1U9K3Y5|A
tr|A0A0D1WAU1|A	tr|A0A0D1Y1P6|A
tr|F5SC96|F5SC9	tr|F5SG37|F5SG3
tr|A0A150YEV9|A	tr|A0A150YJY1|A
tr|A0A081B8D2|A	tr|A0A081B815|A
tr|A0A0K0G749|A	tr|A0A0K0G8M6|A
tr|A0A0F5IA66|A	tr|A0A0F5I3E1|A
sp|A7HT39|SUCC_	tr|A7HX18|A7HX1
tr|A0A1K1XHB5|A	tr|A0A1K1V1K3|A
tr|A0A1W9KKQ4|A	tr|A0A1W9K401|A
tr|A0A086YAV4|A	tr|A0A086YB36|A
tr|A0A0S8HXH3|A	tr|A0A0S8I5A9|A
tr|A0A0S3QTE2|A	tr|A0A0S3QR47|A
tr|A0A0M2RBF4|A	tr|A0A0M2R429|A
tr|F2F629|F2F62	tr|F2F7J6|F2F7J
tr|A0A1G9MKW3|A	tr|A0A1G9V5F9|A
tr|K9H0C6|K9H0C	tr|K9HQZ7|K9HQZ
tr|A0A1A6DXI1|A	tr|A0A1A6DTG9|A
tr|A0A150WQP4|A	tr|W5X271|W5X27
tr|G1Y443|G1Y44	tr|G1XWJ2|G1XWJ
tr|A0A0Q3TT38|A	tr|A0A0Q3TXP1|A
tr|A0A1M4ZP45|A	tr|A0A1M4Z0V7|A
tr|A0A1M5C9D2|A	tr|A0A1M5EU56|A
tr|A0A0C2VTD9|A	tr|A0A0C2R9Q2|A
tr|A0A1W6ZNJ9|A	tr|A0A1W6ZWM2|A
tr|A0A171KUU0|A	tr|A0A171KWE5|A
tr|A0A1N7KDK1|A	tr|A0A1N7QN16|A
tr|S2XKM7|S2XKM	tr|S2XYX4|S2XYX
tr|A0A177LA98|A	tr|A0A177LAZ8|A
tr|A0A143HA52|A	tr|A0A143HEA0|A
tr|C3X583|C3X58	tr|C3XAQ5|C3XAQ
tr|A0A1M7SXK0|A	tr|A0A1M7SG50|A
tr|A0A0C2QAZ3|A	tr|A0A0C2UWE2|A
tr|A0A075LK77|A	tr|A0A075LH35|A
tr|A0L8G2|A0L8G	tr|A0L5F9|A0L5F
tr|A0A0P7YAM7|A	tr|A0A1G3FW57|A
tr|W6KDM8|W6KDM	tr|W6K5B9|W6K5B
tr|M7P0T8|M7P0T	tr|M7NB51|M7NB5
tr|A0A0S8BQL3|A	tr|A0A1Q7P9K1|A
tr|A0A1M2YYG5|A	tr|A0A1M3NRH5|A
tr|W4F190|W4F19	tr|W4F981|W4F98
sp|B9L5I6|SUCC_	tr|B9LA32|B9LA3
tr|A0A1H8JGY7|A	tr|A0A1H8DN91|A
tr|A0A1E7PZL1|A	tr|M1FKY1|M1FKY
tr|A0A095ZDQ6|A	tr|A0A095Z802|A
tr|A0A1U7PHF8|A	tr|A0A1U7PTC8|A
tr|A0A1W1WTU7|A	tr|A0A1W1WTW3|A
tr|A0A074LLA3|A	tr|A0A074LL07|A
tr|A0A1Y6BEG9|A	tr|A0A1Y6C7Q4|A
tr|A0A1C3K8R2|A	tr|A0A1C3JZ13|A
tr|A0A0X8CR54|A	tr|A0A0X8CX05|A
tr|A0A127JT55|A	tr|F5Y5E8|F5Y5E
tr|A0A1G6ZTA7|A	tr|A0A1G7C7Y5|A
tr|A0A127ENV9|A	tr|A0A127EVZ7|A
tr|A0A1G8ANH9|A	tr|A0A1G8LQD8|A
tr|A0A1G1FAJ1|A	tr|A0A1G1E3B4|A
tr|A0A0B2B1H4|A	tr|A0A0B2AXT3|A
tr|A0A1Q4CWR1|A	tr|Q0F8V2|Q0F8V
tr|A0A0R2TLK2|A	tr|A0A0R2TNY4|A
tr|A0A1C7HK93|A	tr|A0A1F4HW33|A
tr|V8G8K8|V8G8K	tr|V8FYY9|V8FYY
tr|A0A0D0NQD8|A	tr|A0A0D0QC91|A
sp|Q2RV33|SUCC_	sp|Q2RPH5|GATB_
tr|A0A1E2S164|A	tr|A0A1E2S1L1|A
tr|A0A059IJ57|A	tr|A0A059IPR7|A
tr|E6WZX1|E6WZX	tr|E6X1W6|E6X1W
tr|A0A1N6KAJ5|A	tr|J6J428|J6J42
tr|A0A0K2DBW1|A	tr|A0A0K2DHH8|A
tr|H8FW58|H8FW5	tr|H8FRK2|H8FRK
tr|A0A0K8P3E8|A	tr|A0A0K8P1A8|A
tr|A0A061P889|A	tr|A0A061P6S8|A
tr|A0A0Q7TL67|A	tr|A0A0Q7U4H7|A
sp|A4G230|SUCC_	sp|A4G1L3|GATB_
tr|E3HZX3|E3HZX	tr|E3I7X9|E3I7X
tr|A0A0U3D692|A	tr|A0A0U3LRT4|A
tr|W0PFR9|W0PFR	tr|W0PC56|W0PC5
tr|A0A1M6NCX9|A	tr|A0A1M6R213|A
tr|A0A1N6E6H2|A	tr|A0A1N6ETI4|A
tr|A0A0P7W0C3|A	tr|A0A0P7W8R0|A
tr|A0A0A1VGP4|A	tr|A0A1B3PNN4|A
tr|A0A1G0R9P1|A	tr|A0A1G0NS55|A
tr|E8UE89|E8UE8	tr|E8UFV2|E8UFV
tr|A0A1F3RXK2|A	tr|A0A1F3RWD0|A
tr|A0A0Q4XV91|A	tr|A0A0Q4Y0U7|A
tr|A0A0F2Q8K4|A	tr|A0A0F2Q2J5|A
tr|A0A0F7HJX4|A	tr|A0A0F7HN13|A
tr|A6FR81|A6FR8	tr|A6FVP0|A6FVP
tr|D5WPD6|D5WPD	tr|D5WUX2|D5WUX
tr|F4GAX0|F4GAX	tr|F4GF95|F4GF9
tr|A0A0G3BBY0|A	tr|A0A0G3BFU1|A
tr|S9SGV4|S9SGV	tr|S9QL94|S9QL9
tr|A0A1X4P1U6|A	tr|A0A1X4NY42|A
tr|A0A0F2RAV7|A	tr|A0A0F2RDM7|A
tr|A0A0K1NE65|A	tr|A0A0K1NGU7|A
tr|A0A0U4FAC8|A	tr|A0A0U3WGP4|A
tr|A0A0G3EWD1|A	tr|A0A0G3ERF7|A
sp|B9EBC7|SUCC_	sp|B9E825|GATB_
tr|A0A0B6X2G2|A	tr|A0A0B6X152|A
tr|A3VBX2|A3VBX	tr|A3VI39|A3VI3
tr|A0A1F8VEA1|A	tr|A0A1F8VUM6|A
tr|S9NVQ9|S9NVQ	tr|S9PB15|S9PB1
tr|I7ETR6|I7ETR	tr|I7EKG9|I7EKG
tr|A0A0G2ZP54|A	tr|A0A0G2ZI39|A
tr|A0A139CB26|A	tr|A0A139CC88|A
tr|A0A1X0YA96|A	tr|A0A1X0Y075|A
tr|W8S318|W8S31	tr|W8S5T4|W8S5T
tr|A0A0W7WQ79|A	tr|A0A0W7WLR4|A
tr|A0A0A0DSM6|A	tr|A0A0A0DPE3|A
tr|A0A0K6INZ8|A	tr|A0A0K6IUU2|A
tr|H8MGM2|H8MGM	tr|H8MTN8|H8MTN
tr|E7RU66|E7RU6	tr|E7S024|E7S02
tr|B5JTK7|B5JTK	tr|Q1YU32|Q1YU3
tr|A0A1B1PM86|A	tr|A0A1B1PRD2|A
tr|A0A1I7EB42|A	tr|A0A1I7D5V2|A
tr|D0CZT7|D0CZT	tr|I1AWL3|I1AWL
tr|A0A0B3S1W5|A	tr|A0A0B3RVD4|A
tr|A8LSM6|A8LSM	sp|A8LI95|GATB_
tr|A0A0B5FBN5|A	tr|A0A0B5FBR8|A
tr|A0A1C0YKP9|A	tr|A0A1C0YIN9|A
tr|A0A1M5E0E7|A	tr|A0A1M5B5P3|A
sp|Q28U74|SUCC_	sp|Q28R79|GATB_
tr|G6A0R3|G6A0R	tr|G5ZWG4|G5ZWG
tr|A0A069PRE9|A	tr|A0A069PHZ5|A
tr|D5CMT0|D5CMT	tr|D5CU40|D5CU4
tr|A0A0L1JUP6|A	tr|A0A0L1JTK1|A
tr|A0A1W2DF49|A	tr|A0A1W2BL51|A
tr|A0A1B2EGU5|A	tr|A0A1B2ELT0|A
tr|K2HB74|K2HB7	tr|K2GBJ8|K2GBJ
tr|A0A085WRN2|A	tr|A0A085WJ50|A
tr|J2VE86|J2VE8	tr|J2W0E9|J2W0E
tr|A0A109CF23|A	tr|A0A126ZBL9|A
tr|A0A1B7Z0H5|A	tr|A0A1B7Z5P0|A
tr|A0A147GSQ8|A	tr|A0A147GRY4|A
tr|D5WY89|D5WY8	tr|D5X3J1|D5X3J
tr|Q1N6I9|Q1N6I	tr|Q1MYZ0|Q1MYZ
tr|A0A1X4J0B6|A	tr|A0A1X4IXV8|A
tr|A0A1U7DJW8|A	tr|A0A1U7DMG8|A
tr|U1YF33|U1YF3	tr|U7U6R6|U7U6R
tr|A0A1M5MFN0|A	tr|A0A1M5TM21|A
tr|A0A166W3I8|A	tr|A0A166T9T5|A
tr|A0A1Y5RUR0|A	tr|A0A1Y5SGE3|A
tr|A0A068YSY2|A	tr|Q12H08|Q12H0
tr|A0A0P0UQD4|A	tr|A0A075MM63|A
tr|A0A0S8EPT1|A	tr|A0A0S8ESF0|A
tr|K4KTI5|K4KTI	tr|K4KR58|K4KR5
tr|A0A176HPK8|A	tr|A0A176I7Y9|A
tr|A0A077FJM7|A	tr|A0A077FJY3|A
sp|A9BQA5|SUCC_	tr|A9BPM8|A9BPM
tr|A0A1G0CSW8|A	tr|A0A1G0E8M2|A
tr|A7HGQ7|A7HGQ	sp|A7HIG8|GATB_
tr|A0A1Y5R7Z5|A	tr|A0A1Y5SFA6|A
tr|A0A1J4RWF8|A	tr|A0A060NK22|A
tr|A0A0P0MCH5|A	tr|A0A0P0MB81|A
tr|A0A1E4IMZ7|A	tr|A0A1E4IBH1|A
tr|A0A099T9P4|A	tr|A0A099T9I7|A
tr|A0A1U7D199|A	tr|A0A1U7D7J7|A
tr|A0A1M7ZJ07|A	tr|A0A1M7ZQA9|A
tr|A7IBM0|A7IBM	sp|A7IMA9|GATB_
tr|A0A1A9HSK1|A	tr|A0A1A9HSJ1|A
tr|W0SIB3|W0SIB	tr|W0SAX9|W0SAX
tr|H0PXB8|H0PXB	tr|A0A0K1IZY3|A
tr|B6BUP6|B6BUP	tr|B6BW32|B6BW3
tr|A0A0U2LU89|A	tr|A0A0U2VZU1|A
tr|A0A1M5AP97|A	tr|A0A1M4Z3W2|A
tr|A0A172YH19|A	tr|A0A172YE12|A
tr|A0A1Y5TIL0|A	tr|A0A1Y5S9V4|A
tr|A0A1S2DAL0|A	tr|A0A1S2D932|A
tr|A0A1E4GVS2|A	tr|A0A0Q7DIS3|A
tr|A0A1M5TPV1|A	tr|A0A0Q6WC91|A
tr|A0A167PW09|A	tr|A0A162HGL7|A
tr|A0A077DF71|A	tr|A0A077DBS2|A
tr|A0A0S8GNR3|A	tr|A0A124G0I6|A
tr|A0A1C7PDL8|A	tr|A0A1C7PCH5|A
tr|A3K628|A3K62	tr|A3KBB8|A3KBB
tr|Q1QY83|Q1QY8	tr|Q1QVB4|Q1QVB
tr|A0A0Q6LPU0|A	tr|A0A0Q6XED4|A
tr|K0CF16|K0CF1	tr|K0CE26|K0CE2
tr|A0A0H4KZJ9|A	tr|A0A0H4KRY3|A
tr|A0A1P8UVR0|A	tr|A0A1P8UWW7|A
tr|A9DS42|A9DS4	tr|A9E346|A9E34
tr|A0A0D6P869|A	tr|A0A0D6P8Y4|A
sp|C5BL83|SUCC_	sp|C5BSY9|GATB_
tr|A0A0P6VW22|A	tr|A0A0P6W966|A
tr|A0A0Q6ZNQ4|A	tr|W3RE78|W3RE7
tr|A0A0Q5QYZ1|A	tr|A0A0Q5PSI7|A
tr|A0A1G3HG71|A	tr|A0A1G3HV66|A
tr|A0A1Y5RUN0|A	tr|A0A1Y5RQD4|A
tr|A0A0P7IK19|A	tr|A0A0P7J2Q9|A
tr|W8X3S0|W8X3S	tr|W8X1Q4|W8X1Q
tr|F3KWQ1|F3KWQ	tr|F3KTA1|F3KTA
tr|A0A017HQ81|A	tr|A0A017HTT5|A
tr|F5R8M7|F5R8M	tr|F5RFU2|F5RFU
tr|B8KRS1|B8KRS	tr|B8KRA0|B8KRA
tr|A0A1Q4BPX5|A	tr|A0A1M7EB30|A
tr|H6SNE4|H6SNE	tr|H6SIN7|H6SIN
tr|E3FMQ9|E3FMQ	tr|E3FDJ2|E3FDJ
tr|A0A0Q7SRP9|A	tr|A0A0Q7SRG1|A
tr|A0A1A7QKH0|A	tr|A0A1A7QIJ0|A
tr|A0A101XPC8|A	tr|A0A101XS08|A
tr|V9VUA7|V9VUA	tr|V9VUK7|V9VUK
tr|A0A076K4Q9|A	tr|A0A076K2T4|A
tr|G8QNJ5|G8QNJ	tr|G8QID0|G8QID
tr|A0A1W1XQF6|A	tr|A0A1W1XQS7|A
sp|C0QQH3|SUCC_	sp|C0QUH9|GATB_
tr|A4BDN1|A4BDN	tr|A4BI18|A4BI1
tr|A0A1Y1R5Y2|A	tr|A0A1Y1R6V9|A
tr|A0A165QU46|A	tr|A0A166HQ61|A
tr|R4YRH4|R4YRH	tr|R4YNB4|R4YNB
tr|B1XY01|B1XY0	tr|B1XWV0|B1XWV
tr|F4GUQ5|F4GUQ	tr|F4GT14|F4GT1
tr|A0A0E9M7W2|A	tr|A0A0E9M990|A
tr|A0A1K1TZX8|A	tr|A0A1K1YWJ3|A
tr|A0A0S2KCV2|A	tr|A0A0S2KBF9|A
tr|A0A1N7PKH2|A	tr|A0A1N7NFV3|A
tr|A0A0F7M409|A	tr|A0A0F7M3R9|A
tr|A0A1G3E8Y1|A	tr|A0A1G3EBV7|A
tr|S9RUA7|S9RUA	tr|S9QII2|S9QII
sp|B8FLW6|SUCC_	sp|B8FJV3|GATB_
tr|A0A095VQQ0|A	tr|A0A095WX71|A
tr|A0A0C5VPP2|A	tr|A0A0C5VDA3|A
tr|A0A0P7DV28|A	tr|A0A0P7DXA3|A
tr|A0A139SPG8|A	tr|A0A139SUH3|A
tr|A0A0J5Q9E6|A	tr|A0A0J5QKQ6|A
tr|A0A1E4LVT1|A	tr|H0A6D7|H0A6D
sp|C1F2F2|SUCC_	tr|C1F3R0|C1F3R
tr|D3PCR9|D3PCR	tr|D3P9J5|D3P9J
tr|A0A1T4Z298|A	tr|A0A1T4YD96|A
tr|A0A086Y604|A	tr|A0A086Y1T6|A
tr|F7QRE7|F7QRE	tr|F7QP21|F7QP2
sp|B6JE33|SUCC_	sp|B6JFW6|GATB_
tr|G2KP82|G2KP8	tr|G2KN44|G2KN4
tr|A0A1V4RZG6|A	tr|A0A1W9WA81|A
tr|A0A1E7H1H9|A	tr|A0A1E7HJ78|A
tr|E8T442|E8T44	tr|E8T2K7|E8T2K
tr|A0A1Y1Q8L5|A	tr|A0A1Y1QZL9|A
tr|D0LWI5|D0LWI	tr|D0LUA7|D0LUA
sp|Q21CW8|SUCC_	sp|P61347|GATB_
tr|M2U3X8|M2U3X	tr|M2TKM6|M2TKM
tr|D5BMN2|D5BMN	tr|D5BRF5|D5BRF
tr|A4AIN9|A4AIN	tr|A0A0C1RAQ8|A
tr|A0A0Q4FXA5|A	tr|A0A0Q4GQE6|A
tr|A0A1W1YK68|A	tr|A0A1W2AWZ0|A
tr|A0A0R2WB73|A	tr|A0A0R2U8K5|A
tr|C7D7N2|C7D7N	tr|C7D8L2|C7D8L
tr|A0A1Y5SCY0|A	tr|A0A1Y5SI97|A
tr|F2IVD2|F2IVD	tr|F2J488|F2J48
tr|A0A0U1NMA3|A	tr|A0A0U1NIM2|A
tr|A0A164B236|A	tr|A0A163ZJH8|A
tr|A0A143DEA6|A	tr|A0A143DF17|A
tr|A0A193LI46|A	tr|A0A193LHD8|A
tr|A0A136H497|A	tr|A0A136HBC2|A
tr|A0A1E2VA19|A	tr|A0A1E2V6N8|A
sp|Q21IW6|SUCC_	sp|Q21FS7|GATB_
tr|A0A0B4C3Z2|A	tr|A0A0B4C1P7|A
tr|L0GQU6|L0GQU	tr|L0H1J9|L0H1J
tr|A0A127FBK8|A	tr|A0A127F8I1|A
tr|A0A1Y5RVN8|A	tr|A0A1Y5RPH8|A
tr|A0A1M6FJR6|A	tr|A0A1M6KZX6|A
sp|Q2SD35|SUCC_	sp|Q2SBG4|GATB_
tr|A0A1X9NIA7|A	tr|A0A1X9N971|A
tr|A0A1Y1RCY9|A	tr|A0A1Y1RBZ3|A
tr|K2HGN4|K2HGN	tr|K2I910|K2I91
tr|D7A6R6|D7A6R	tr|D7A9R4|D7A9R
tr|G0AFX5|G0AFX	tr|G0AFD8|G0AFD
tr|A0A0Q9IJ27|A	tr|A0A126NWB9|A
tr|A0A1R1LYY5|A	tr|A0A1R1LS30|A
tr|A0A1C7D5E5|A	tr|A0A1C7DAY7|A
tr|A0A1U7JI78|A	tr|A0A1U7JDV7|A
tr|A0A133XKH0|A	tr|A0A133XKP5|A
tr|A0A1M6FSZ6|A	tr|A0A1M6IT73|A
tr|N1MG01|N1MG0	tr|N1MPY8|N1MPY
tr|S6GK32|S6GK3	tr|S6GQ01|S6GQ0
tr|V4TCM9|V4TCM	tr|V4RBC3|V4RBC
tr|A0A0G3XLF4|A	tr|A0A0G3XK91|A
tr|A0A1B1Q3X2|A	tr|A0A1B1Q4U6|A
tr|A0A1Y6CN31|A	tr|A0A1Y6CGT4|A
tr|A0A1N7K5J2|A	tr|A0A1N7NWL1|A
tr|A0A1Y1SII2|A	tr|A0A1Y1SEF4|A
sp|B3QWF8|SUCC_	sp|B3QTR8|GATB_
tr|D9SCH8|D9SCH	tr|D9SDX3|D9SDX
tr|A0A0B8UP91|A	tr|A0A0K2DU80|A
tr|A0A135I1G0|A	tr|A0A135HVP8|A
sp|Q0A5K0|SUCC_	sp|Q0ACB6|GATB_
tr|A0A1V0DBS0|A	tr|A0A1V0DIV7|A
tr|A0A1B6ZCR2|A	tr|A0A101VJS4|A
tr|F4QKE5|F4QKE	tr|F4QSW2|F4QSW
tr|A0A084IP32|A	tr|A0A084IL20|A
tr|A0A0U3MQW6|A	tr|A0A0U3PBA1|A
tr|A0A1Y6CI61|A	tr|A0A1Y6B5B3|A
tr|A0A1Q7MXN8|A	tr|A0A1Q3QX79|A
sp|Q5P7A7|SUCC_	sp|Q5P4D1|GATB_
tr|A4A3K3|A4A3K	tr|A4A5A9|A4A5A
tr|A0A143PQN7|A	tr|A0A143PT74|A
tr|A0A1L9NWB5|A	tr|A0A1L9NRD2|A
tr|R1CSA7|R1CSA	tr|R1CDD6|R1CDD
tr|I7ZAZ9|I7ZAZ	tr|I8T696|I8T69
tr|A0A0N0K064|A	tr|A0A0N1LGU3|A
tr|A0A0H5BBM1|A	tr|A0A0H5BEE1|A
tr|A0A1B1YVV8|A	tr|A0A1B1YUU3|A
tr|Q0BW52|Q0BW5	sp|Q0BTK1|GATB_
tr|A0A1A6FPS8|A	tr|A0A177PFA9|A
tr|W0TP77|W0TP7	tr|W0TM35|W0TM3
tr|A0A0E3UIR6|A	tr|A0A0E3YV31|A
tr|A8ILC3|A8ILC	sp|A8ICV0|GATB_
tr|C7RMH5|C7RMH	tr|C7RMK8|C7RMK
tr|A0A126UZE3|A	tr|A0A126V518|A
tr|A0A1R1IDK9|A	tr|A0A1R1ICF4|A
tr|A0A011TPL8|A	tr|A0A011VKT3|A
tr|E2CQZ4|E2CQZ	tr|E2CPG0|E2CPG
tr|A0A1V1WSE1|A	tr|A0A1F9P219|A
sp|Q1IJS5|SUCC_	tr|Q1IHD5|Q1IHD
tr|U5T5H2|U5T5H	tr|U5T8E9|U5T8E
tr|G8PMX2|G8PMX	tr|G8PNF5|G8PNF
tr|M1ZEF9|M1ZEF	tr|M1Z313|M1Z31
tr|A0A148N602|A	tr|A0A148N9R3|A
sp|B4SEH6|SUCC_	sp|B4SBR1|GATB_
sp|A1WLG5|SUCC_	tr|A1WIB7|A1WIB
tr|E4TK15|E4TK1	tr|E4TI42|E4TI4
tr|A0A1G3SMG0|A	tr|A0A0C2V7H7|A
tr|A0A0N8H0B3|A	tr|A0A0P6ZPI1|A
tr|A0A0C1YFF9|A	tr|A0A0C1V1I1|A
sp|A6TKJ3|SUCC_	tr|A6TTJ7|A6TTJ
tr|A0A0C5JMV4|A	tr|A0A0C5JPT5|A
tr|F1VZ46|F1VZ4	tr|F1W184|F1W18
tr|A0A078M4A9|A	tr|A0A078MC25|A
tr|A0A0F2QTG2|A	tr|A0A0F2R5X5|A
tr|A0A1S1SHT9|A	tr|A0A0Q9DMY7|A
tr|A0A0K1QDC5|A	tr|A0A0K1Q6J9|A
sp|Q1H031|SUCC_	sp|Q1GYD4|GATB_
tr|A0A1J5I9V3|A	tr|A0A1J5I9R8|A
tr|A0A098LLB7|A	tr|A0A098LEY4|A
tr|D0MJC2|D0MJC	tr|D0MIQ7|D0MIQ
tr|A0A1F8I9Q3|A	tr|A0A1F8IPK5|A
tr|A0A1R3X1N4|A	tr|A0A1R3WEF6|A
tr|A0A0Q6MAU1|A	tr|A0A0Q6M7H9|A
tr|A0A098GDT6|A	tr|A0A098GFE9|A
tr|A0A127CFN1|A	tr|A0A127CPA1|A
tr|D7DPD8|D7DPD	tr|D7DNF4|D7DNF
sp|Q11CV8|SUCC_	sp|Q11HL0|GATB_
tr|A0A0P7VWP5|A	tr|A3UJY0|A3UJY
tr|A0A146G5K2|A	tr|A0A146G574|A
sp|C1DM53|SUCC_	sp|C1DQ36|GATB_
tr|A0A149W1E7|A	tr|A0A149W1Q0|A
tr|A0A0C2VE88|A	tr|A0A0C2ZIB8|A
tr|F8E411|F8E41	tr|F8E7B6|F8E7B
tr|A0A1B1FQY4|A	tr|A0A150AP19|A
tr|A0A1G0YWG1|A	tr|A0A1G0XBP5|A
tr|G2LEV9|G2LEV	tr|G2LG32|G2LG3
tr|D1B1Z1|D1B1Z	tr|D1B234|D1B23
tr|J3HMH4|J3HMH	tr|J3HV64|J3HV6
tr|F7XWW1|F7XWW	tr|F7XWC7|F7XWC
tr|I4B412|I4B41	tr|I4B8H9|I4B8H
tr|A0A0F7K004|A	tr|A0A0F7K339|A
sp|C1DB55|SUCC_	sp|C1D5M8|GATB_
tr|E0MSG1|E0MSG	tr|E0MKF2|E0MKF
tr|A0A165F7D2|A	tr|A0A165EK13|A
sp|Q0AKU3|SUCC_	tr|Q0ANZ3|Q0ANZ
tr|A0A1E7UCA2|A	tr|A0A1E7UA86|A
tr|C0DUZ7|C0DUZ	tr|C0DXQ2|C0DXQ
tr|A0A0J5GG29|A	tr|A0A0J5GJ86|A
tr|F0S841|F0S84	tr|F0S6K7|F0S6K
tr|A0A1Y1ST50|A	tr|A0A1Y1SUU6|A
tr|A0A0W8EM46|A	tr|A0A0W8EJU7|A
sp|O05966|SUCC_	sp|Q9ZE11|GATB_
tr|G2IZP9|G2IZP	tr|G2IV45|G2IV4
tr|A0A0F3KRM2|A	tr|A0A0F3KFL5|A
tr|A0A1F8SG39|A	tr|A0A1F8S6L2|A
tr|A0A1B1AI50|A	tr|A0A1B1AM80|A
tr|B2IG86|B2IG8	sp|B2IEA3|GATB_
sp|Q5F878|SUCC_	sp|Q5F8V0|GATB_
tr|K0C3P2|K0C3P	tr|A0A1X1QRZ2|A
tr|A0A0K1PBU9|A	tr|A0A0K1PIE8|A
tr|E0TG03|E0TG0	tr|E0TCB4|E0TCB
tr|A0A1V8RPD9|A	tr|A0A1V8RTW6|A
tr|A0A1E4E396|A	tr|A0A1E4GB47|A
tr|A0A0Q1A2A2|A	tr|A0A0Q5U828|A
tr|A0A0Q6BMG9|A	tr|A0A0Q6B713|A
tr|A0A1G1HQY3|A	tr|A0A1G1GZB9|A
tr|A6GJK9|A6GJK	tr|A6GF56|A6GF5
tr|A0A1G1T0D2|A	tr|A0A1G1T2N7|A
tr|A0A1J5EZN9|A	tr|A0A1J4U3A3|A
tr|A0A021X394|A	tr|A0A021X6B3|A
tr|A0A0A8E9A8|A	tr|A0A0A8E4F3|A
tr|A0A1M7YE94|A	tr|A0A1M7XW85|A
tr|A0A1A9T3N3|A	tr|A0A1A9T2B0|A
tr|A0A0F6W3G9|A	tr|A0A0F6YL20|A
tr|A0A1U9JJF3|A	tr|A0A1U9JPK0|A
tr|A0A167GXN9|A	tr|A0A160DX10|A
tr|A0A1F3H1D2|A	tr|A0A136LMY7|A
tr|A0A1T0CE37|A	tr|A0A1T0C7P5|A
tr|A0A0N0XL12|A	tr|A0A0N0XJ16|A
tr|C3MH95|C3MH9	sp|C3MAA7|GATB_
tr|A0A1K2HFG9|A	tr|A0A1K2H4R0|A
tr|A8PMR8|A8PMR	tr|A8PNC4|A8PNC
tr|A0A1S8CSM1|A	tr|A0A1S8CT00|A
tr|A0A1W1HFZ2|A	tr|A0A1W1HA46|A
tr|A0A0D3LAS1|A	tr|A0A0D3LD26|A
tr|A0A1W9L629|A	tr|A0A1W9L4R6|A
tr|I1YFC6|I1YFC	tr|I1YJ09|I1YJ0
tr|Y0KFL1|Y0KFL	tr|Y0KKN9|Y0KKN
tr|A0A1L4D421|A	tr|A0A1L4D4F6|A
tr|A0A0H4USZ6|A	tr|A0A0H4UWG7|A
tr|A0A0P9C2K8|A	tr|A0A0P9CCN2|A
tr|A0A1V8M1B5|A	tr|A0A1V8M617|A
tr|A0A0S8L014|A	tr|A0A0S8L2T1|A
tr|A0A0F2QHZ7|A	tr|A0A142LF93|A
tr|H8GH37|H8GH3	tr|H8GQD2|H8GQD
tr|A0A1M4ZUH8|A	tr|A0A1M4V8M4|A
sp|Q021N6|SUCC_	tr|Q01P01|Q01P0
tr|Q60AA1|Q60AA	sp|Q60CK9|GATB_
tr|A0A1M5VHN4|A	tr|A0A1M5L854|A
tr|A0A1W6E864|A	tr|A0A1W6E4V5|A
tr|A4BNH1|A4BNH	tr|A4BLX9|A4BLX
tr|A0A1E4KBE9|A	tr|A0A1E4K9E8|A
tr|A0A0R2XKZ2|A	tr|W0ITG6|W0ITG
tr|A0A1C7NZC7|A	tr|A0A1C7P501|A
tr|L8JT04|L8JT0	tr|L8K1L0|L8K1L
tr|H8KQ77|H8KQ7	tr|H8KQY2|H8KQY
tr|G2DYB7|G2DYB	tr|G2DVM6|G2DVM
tr|S2E1Z8|S2E1Z	tr|S2D9I0|S2D9I
tr|A0A1D9B9P9|A	tr|A0A1D9BG48|A
tr|E3EX63|E3EX6	tr|E3F4E0|E3F4E
tr|J0UXJ7|J0UXJ	tr|J1FB23|J1FB2
tr|A1ZK46|A1ZK4	tr|A1ZCT1|A1ZCT
tr|C6XML3|C6XML	tr|C6XKU4|C6XKU
tr|A0A0C2DGN6|A	tr|A0A0C1ZNW2|A
tr|A0A1G1BIG1|A	tr|A0A1G1BE52|A
tr|I3Z703|I3Z70	tr|I3Z7G3|I3Z7G
tr|I2GF11|I2GF1	tr|I2GSB3|I2GSB
tr|A0A0C1XF21|A	tr|A0A0C1UFM1|A
tr|A0A1W2H9K6|A	tr|A0A1W2H6L1|A
tr|S7TYN2|S7TYN	tr|S7VDT2|S7VDT
tr|H1G0U3|H1G0U	tr|H1G4Y3|H1G4Y
tr|A0A1W1XNV6|A	tr|A0A1W1X3H3|A
tr|A0A1Q6WC72|A	tr|A0A1Q7AE06|A
tr|C8PUN8|C8PUN	tr|C8PVZ0|C8PVZ
tr|A0A1D8AWI2|A	tr|A0A1D8AZM1|A
tr|K1L4L5|K1L4L	tr|K1KV42|K1KV4
tr|A0A017TBD1|A	tr|A0A017TD33|A
sp|B1ZP17|SUCC_	sp|B1ZQN4|GATB_
tr|D3SMW0|D3SMW	tr|D3SPW0|D3SPW
tr|G3ITS9|G3ITS	tr|G3ITQ0|G3ITQ
tr|A0A1J5IAY0|A	tr|A0A1J5HUI2|A
tr|B9XII3|B9XII	tr|B9XMP2|B9XMP
sp|Q2S3H9|SUCC_	sp|Q2S1B9|GATB_
sp|A9GD65|SUCC_	tr|A9GV01|A9GV0
tr|L0G2D7|L0G2D	tr|L0G359|L0G35
tr|A0A1Y6DBJ3|A	tr|A0A1Y6D243|A
sp|Q7M9A6|SUCC_	sp|Q7M7Y2|GATB_
tr|A0A085L235|A	tr|A0A085L2U1|A
tr|A0A1E3ZY34|A	tr|A0A1E4A6L7|A
tr|A0A1E5T1F0|A	tr|A0A1E5T2N8|A
tr|A0A1W2GGV5|A	tr|A0A1W2GN51|A
tr|D5QDE6|D5QDE	tr|D5QEX6|D5QEX
tr|S6AAD3|S6AAD	tr|S6AAP8|S6AAP
tr|A0A081MLP2|A	tr|A0A081MKS2|A
tr|A0A1T5M3R6|A	tr|A0A1T5K9A4|A
tr|U5BW74|U5BW7	tr|U5C202|U5C20
tr|K0ND41|K0ND4	tr|K0NEH6|K0NEH
tr|A0A1S2VQS6|A	tr|A0A1S2VRN6|A
tr|A8UXS3|A8UXS	tr|A8UWV8|A8UWV
tr|E4RSY8|E4RSY	tr|E4RZK3|E4RZK
tr|R7ZW27|R7ZW2	tr|R7ZLJ7|R7ZLJ
tr|A0A0S8CWD4|A	tr|A0A0S8CXA8|A
tr|A0A0A2HV48|A	tr|A0A0A2HWP9|A
tr|I0AIH5|I0AIH	tr|I0ALS6|I0ALS
tr|A0A1K1N1I3|A	tr|A0A1K1LIE5|A
tr|B8EKC3|B8EKC	sp|B8EPC0|GATB_
tr|A0A0D2JIU5|A	tr|A0A0D2JQW7|A
tr|M7XV46|M7XV4	tr|M7X2G7|M7X2G
tr|A0A0K1XCB2|A	tr|A0A0K1XF74|A
tr|A3ZS25|A3ZS2	tr|A3ZPT5|A3ZPT
tr|A0A074L173|A	tr|A0A074KRG7|A
tr|Q2YLS0|Q2YLS	sp|Q2YNL2|GATB_
tr|S0FXM3|S0FXM	tr|S0G484|S0G48
tr|I3YE09|I3YE0	tr|I3YE86|I3YE8
tr|A0A139SK22|A	tr|A0A139STL1|A
tr|R7LAC2|R7LAC	tr|R7L8H1|R7L8H
tr|V5BVH9|V5BVH	tr|V5DX21|V5DX2
tr|D4S3K3|D4S3K	tr|D4S8G7|D4S8G
tr|G0J338|G0J33	tr|G0IZE6|G0IZE
tr|G8R277|G8R27	tr|G8R6J4|G8R6J
sp|B4U901|SUCC_	tr|B4U7E9|B4U7E
tr|J4UZD7|J4UZD	tr|J4KSX8|J4KSX
tr|A0A1D8UV31|A	tr|A0A1D8UTC0|A
tr|A0A023D6T8|A	tr|A0A023D2B4|A
tr|F8EKK9|F8EKK	tr|F8EGA2|F8EGA
tr|A0A1G3VB05|A	tr|A0A1G3US77|A
sp|O67546|SUCC_	sp|O66766|GATB_
tr|A0A1B6Y8J0|A	tr|A0A1B6Y5M0|A
tr|D3DKI5|D3DKI	tr|D3DIJ7|D3DIJ
tr|A0A090AJL0|A	tr|A0A090AHL8|A
sp|Q2GEF1|SUCC_	sp|Q2GEW1|GATB_
tr|A0A1M3QYC2|A	tr|A0A1E4HCF6|A
tr|D7CWI3|D7CWI	tr|D7CRJ0|D7CRJ
tr|G4E3Q4|G4E3Q	tr|G4E4B2|G4E4B
tr|F0SFJ4|F0SFJ	tr|F0SMP2|F0SMP
tr|A0A1P8WQC6|A	tr|A0A1P8WGD5|A
tr|A0A1W9LY60|A	tr|A0A1E7HDH1|A
tr|I2EYW2|I2EYW	tr|I2ETF0|I2ETF
tr|F2I3I5|F2I3I	tr|F2I1E3|F2I1E
tr|A0A1Q9RYV4|A	tr|A0A1Q9TEL5|A
tr|U2T9J4|U2T9J	tr|U2WDM2|U2WDM
tr|A0A1M4ZQ00|A	tr|A0A1M4TJC3|A
tr|A0A1G3R180|A	tr|A0A1G3L456|A
tr|D5SP88|D5SP8	tr|D5SNJ4|D5SNJ
tr|F4KXZ7|F4KXZ	tr|F4KWQ7|F4KWQ
tr|I4AQQ9|I4AQQ	tr|I4AMD8|I4AMD
tr|A0A1C2AWH0|A	tr|A0A0R2RR52|A
tr|R6HIN8|R6HIN	tr|R6GWP6|R6GWP
tr|A0A066ZN06|A	tr|A0A066ZW85|A
tr|A0A0K9I8X9|A	tr|A0A0K9ID85|A
tr|A6CAK5|A6CAK	tr|A6C5C8|A6C5C
tr|A0A1M5AX97|A	tr|A0A1M5EV42|A
tr|D3RTC9|D3RTC	tr|D3RQL3|D3RQL
tr|A0A136MN89|A	tr|A0A136JYT8|A
tr|A0A1J5IC04|A	tr|A0A0X3TB91|A
tr|A0A0F2NU02|A	tr|A0A0F2P041|A
tr|A0A1E4E5S0|A	tr|A0A1E4E664|A
tr|A0A1M5VFE9|A	tr|A0A1M5WJT0|A
tr|A0A1M6II17|A	tr|A0A1M6I0V4|A
tr|E8R0E1|E8R0E	tr|E8R261|E8R26
tr|E1QFU3|E1QFU	tr|E1QF83|E1QF8
tr|Q11SW1|Q11SW	tr|Q11V48|Q11V4
tr|A0A1Y2R9N1|A	tr|A0A1Y2R1A8|A
tr|A0A1J5D7Q4|A	tr|A0A1J5CX60|A
tr|A6DU21|A6DU2	tr|A6DRZ8|A6DRZ
sp|Q5NMF5|SUCC_	sp|Q5NPF4|GATB_
tr|A0A1E7QJ68|A	tr|A0A1E7QJF7|A
tr|R7C4K2|R7C4K	tr|R7IM34|R7IM3
tr|F9U7X1|F9U7X	tr|F9UDZ2|F9UDZ
tr|E6W6Q9|E6W6Q	tr|E6W0H0|E6W0H
tr|A0A191TP29|A	tr|A0A191TKX7|A
tr|R5EDZ4|R5EDZ	tr|R5E498|R5E49
tr|D8EXL5|D8EXL	tr|A0A1V4MDJ6|A
tr|A0A098S0X7|A	tr|A0A098SB40|A
tr|W0E4U9|W0E4U	tr|W0DZJ5|W0DZJ
tr|A0A1Q3ZGY5|A	tr|A0A1Q3ZLX2|A
tr|A0A1U7GKF7|A	tr|A0A1U7GAG3|A
tr|H2CKV2|H2CKV	tr|H2CF71|H2CF7
tr|A0A1T4QQ63|A	tr|A0A1T4NPA4|A
tr|L0DES5|L0DES	tr|L0DNL0|L0DNL
tr|D4H3K5|D4H3K	tr|D4H3T7|D4H3T
tr|L0EWI0|L0EWI	tr|L0ETV2|L0ETV
tr|W0DVM7|W0DVM	tr|W0DU49|W0DU4
tr|F8L9M1|F8L9M	tr|F8L4X7|F8L4X
tr|A0A0M8KBA6|A	tr|A0A0M8K7T2|A
tr|A0A1U7CVU3|A	tr|A0A1U7CKE4|A
tr|A0A1A6C399|A	tr|A0A1A6C0E8|A
tr|A0A180ENF9|A	tr|A0A180EP13|A
tr|A0A1B6B878|A	tr|A0A1B6BC97|A
tr|A0A1L6MXH5|A	tr|A0A1L6MX05|A
tr|A0A1G0CGL5|A	tr|A0A1G0CAL7|A
tr|A0A1J5ABD0|A	tr|A0A0S8IBR4|A
tr|A0A0P6XY25|A	tr|A0A0N8GQ07|A
tr|A0A0P6X2M0|A	tr|A0A0P6XQQ2|A
tr|Q0EXT3|Q0EXT	tr|Q0EY09|Q0EY0
tr|F2LY43|F2LY4	tr|F2LUG1|F2LUG
sp|Q6ARL2|SUCC_	sp|Q6AQD0|GATB_
tr|A0A1F9TZ74|A	tr|A0A1F9YK52|A
tr|A0A101FYZ5|A	tr|E8MZE7|E8MZE
sp|A9WJ74|SUCC_	tr|A9WG15|A9WG1
tr|A0A1M3CWE0|A	tr|A0A1M3CPY0|A
tr|I0I3K3|I0I3K	tr|I0HYP3|I0HYP
tr|A0A1X4XUT0|A	tr|A0A1X4XX85|A
tr|D1C4Q0|D1C4Q	tr|D1C4B6|D1C4B
tr|A0A1F8JJS4|A	tr|A0A1F8JL34|A
tr|M1P904|M1P90	tr|M1PD40|M1PD4
sp|A5V080|SUCC_	sp|A5USB5|GATB_
tr|B9L193|B9L19	sp|B9KZK4|GATB_
tr|A0A1J5TSV1|A	tr|A0A1J5UA36|A
tr|A0P7P2|A0P7P	tr|A0P593|A0P59
tr|A0A1L3GF69|A	tr|A0A1L3GHF4|A
tr|A0A0S7BMP3|A	tr|A0A0S7BEF2|A
tr|B9KHT7|B9KHT	sp|B9KI71|GATB_
tr|H8YZY4|H8YZY	tr|H8Z6M4|H8Z6M
tr|F8L2C1|F8L2C	tr|F8KZD4|F8KZD
tr|A0A0P6Y4Q9|A	tr|A0A0P6YDA1|A
tr|E5Y2K7|E5Y2K	tr|E5Y9B2|E5Y9B
tr|D6YUI5|D6YUI	tr|D6YVE3|D6YVE
sp|A5EX54|SUCC_	sp|A5EW27|GATB_
tr|E1IGA5|E1IGA	tr|E1IH18|E1IH1
tr|I4CAU5|I4CAU	tr|I4C7S0|I4C7S
tr|W0RJ74|W0RJ7	tr|W0RJW9|W0RJW
sp|A1AVI3|SUCC_	sp|A1AW14|GATB_
tr|A0A090DZX3|A	tr|A0A090CYR3|A
tr|D1CE55|D1CE5	tr|D1CFL5|D1CFL
tr|A0A161ICN0|A	tr|A0A168E5Q3|A
tr|A0A1Q4A167|A	tr|A0A1M3LK17|A
sp|A9B0I2|SUCC_	sp|A9B5C4|GATB_
tr|A0A1Q3QJU0|A	tr|A0A1M3FQR2|A
tr|D6Y5N3|D6Y5N	tr|D6Y6N4|D6Y6N
tr|A0A126ZXF6|A	tr|A0A126ZYJ7|A
tr|A0A095YFE3|A	tr|A0A095ZMU5|A
sp|Q6MBM7|SUCC_	sp|Q6MDF6|GATB_
tr|D1A295|D1A29	tr|D1ABS0|D1ABS
tr|A0A0F7IIM0|A	tr|A0A0F7IEE1|A
tr|A0A0M2LFS9|A	tr|A0A0M2LN66|A
tr|A0A021VQA5|A	tr|A0A021W0W7|A
tr|A0A1L2ZN97|A	tr|A0A1L2ZMT6|A
tr|E4U7N4|E4U7N	tr|E4U5L2|E4U5L
tr|A0A1H1V0Z7|A	tr|A0A1H1RC26|A
tr|A0A1X3PBQ8|A	tr|A0A010Q5W1|A
sp|C5C916|SUCC_	tr|C5C9I5|C5C9I
tr|U1FB21|U1FB2	tr|U1F287|U1F28
tr|A0A1M5KGR8|A	tr|A0A1M5GPD2|A
tr|A3TQ90|A3TQ9	tr|A0A0Q9KMR2|A
tr|A0A1R1L6I6|A	tr|A0A1R1L8M4|A
tr|F2NLL1|F2NLL	tr|F2NR82|F2NR8
tr|A0A0Q9J6P8|A	tr|A0A0Q9JYP9|A
tr|D3RY32|D3RY3	tr|D3S1X5|D3S1X
tr|U1MPK4|U1MPK	tr|U1MND9|U1MND
tr|A0A099D8T0|A	tr|A0A099D6C5|A
tr|D1BB17|D1BB1	tr|D1BDE4|D1BDE
sp|Q1AWI8|SUCC_	tr|Q1AXS6|Q1AXS
tr|A0A0Q9CH76|A	tr|A0A0Q9BY79|A
tr|A0A161LGM4|A	tr|A0A171D2T9|A
sp|C5BZT2|SUCC_	tr|C5C2F8|C5C2F
tr|A0A0Q7JYC2|A	tr|A0A0Q7K9Y4|A
tr|A0A0F0EZT1|A	tr|A0A0F0EYS3|A
tr|A0A0Q6RQ73|A	tr|A0A0Q6RKX1|A
tr|A0A0C1NXB6|A	tr|A0A0C1P556|A
tr|E1VT44|E1VT4	tr|E1VTZ5|E1VTZ
tr|D2BD00|D2BD0	tr|D2AVT0|D2AVT
tr|C6WLS3|C6WLS	tr|C6WG75|C6WG7
tr|A0A1D8C3R7|A	tr|A0A1D8C2R5|A
tr|A0A1V0A9D7|A	tr|A0A1V0AFX2|A
sp|A4FP60|SUCC_	tr|A4FMR9|A4FMR
sp|A9WKU9|SUCC_	tr|A9WPN3|A9WPN
tr|A0A1V9A1Z4|A	tr|A0A1Q9V8H9|A
tr|S0EVR5|S0EVR	tr|S0ET38|S0ET3
tr|A0A1Q3L5J1|A	tr|A0A062VGI3|A
tr|A0A0F0HWH1|A	tr|A0A0F0HRJ8|A
tr|Q2LW34|Q2LW3	sp|Q2LPY6|GATB1
tr|A0A1T5JFC3|A	tr|A0A1T5KNX2|A
tr|A0A0Q5NB61|A	tr|A0A0Q5L6J7|A
tr|A0A1W2B2X6|A	tr|A0A1W2DWM2|A
tr|F5XPF7|F5XPF	tr|F5XJQ8|F5XJQ
tr|C7R1C0|C7R1C	tr|C7QYX0|C7QYX
tr|A0A1G9YTU4|A	tr|A0A1G9XJD5|A
sp|A1R3M0|SUCC_	sp|A1R4R2|GATB_
tr|D1BXF6|D1BXF	tr|D1BVT9|D1BVT
tr|A0A109QWC7|A	tr|A0A0Y0MDU5|A
tr|A0A0Q9M5B5|A	tr|A0A0Q9SKL3|A
tr|A0A0P6X0F6|A	tr|A0A0P6X1S6|A
tr|A0A0A0JFZ6|A	tr|A0A0A0JIY3|A
tr|A0A0N8GLD5|A	tr|A0A0P6XXG1|A
tr|A0A0F0GXL3|A	tr|A0A0F0HC52|A
tr|M7MS26|M7MS2	tr|M7NLD1|M7NLD
tr|D3F0L4|D3F0L	tr|D3F0E2|D3F0E
tr|H5UU42|H5UU4	tr|H5UNI9|H5UNI
tr|A0A0Q5C399|A	tr|A0A0Q5C5D9|A
tr|A0A0W1KJ80|A	tr|A0A0W1KLF0|A
tr|A0A1T5ISV9|A	tr|A0A1T5J8F6|A
tr|W4ULW0|W4ULW	tr|W4U077|W4U07
tr|A0A0Q5EIC1|A	tr|A0A0Q5E5A8|A
tr|W7T6P4|W7T6P	tr|W7SZU9|W7SZU
tr|A0A1U7MN44|A	tr|A0A1U7MSM6|A
tr|A0A1G0Z389|A	tr|A0A1G0WJZ2|A
tr|K6XD27|K6XD2	tr|K6WPG1|K6WPG
tr|A0A1H6WR87|A	tr|A0A1H6XDT1|A
tr|A0A1E8CQS1|A	tr|A0A1E8CWD8|A
tr|A0A0K1FEU3|A	tr|A0A0K1FCA6|A
tr|J7L4P2|J7L4P	tr|J7LI90|J7LI9
tr|K7S6J9|K7S6J	tr|K7S4Z9|K7S4Z
tr|H6RLW5|H6RLW	tr|H6RX78|H6RX7
tr|D2SGB0|D2SGB	tr|D2SEL0|D2SEL
tr|D6TNU6|D6TNU	tr|D6TL41|D6TL4
tr|F6ERE3|F6ERE	tr|F6ENH7|F6ENH
tr|A0A151BT63|A	tr|A0A151C160|A
tr|A0A1M7RGS8|A	tr|A0A1M7HKE3|A
tr|A0A1Q3PSN2|A	tr|A0A0J0YM34|A
tr|A0A1B1NGA6|A	tr|A0A1B1NB43|A
tr|D2Q461|D2Q46	tr|D2Q1W9|D2Q1W
tr|D3PRP6|D3PRP	tr|D3PKH6|D3PKH
tr|A0A1Q9LET4|A	tr|A0A1Q9LI32|A
tr|K6VJB2|K6VJB	tr|K6UKR7|K6UKR
tr|I0GK59|I0GK5	tr|I0GJ17|I0GJ1
tr|A0A1I5G3F4|A	tr|A0A1I4VV00|A
tr|A0A1H2IZ67|A	tr|A0A1H2LIT9|A
tr|D6ZI84|D6ZI8	tr|D6ZHX4|D6ZHX
tr|A0A0Q8PY96|A	tr|A0A0Q8NW95|A
tr|H0E7T0|H0E7T	tr|H0E0Y5|H0E0Y
tr|A0A1B7LXY4|A	tr|A0A1B7LYB6|A
tr|A0A1X9LHJ5|A	tr|A0A1X9LP10|A
tr|A0A1H7MCD1|A	tr|A0A1H8A281|A
tr|F4FB52|F4FB5	tr|F4F9E5|F4F9E
tr|A0A1K0GGS6|A	tr|A0A1K0FLN5|A
tr|A0A1M5GDF3|A	tr|A0A1M5DAS0|A
tr|A0A0X3UWJ0|A	tr|A0A0X3V745|A
tr|D3Q6R9|D3Q6R	tr|D3Q3L3|D3Q3L
tr|W1TWL3|W1TWL	tr|W1TMK3|W1TMK
tr|A0A0W1R5I0|A	tr|A0A0W1RB88|A
tr|V6LE83|V6LE8	tr|V6K7S4|V6K7S
