# Supplementary material for: Inter-protein residue covariation information unravels physically interacting protein dimers
Source: BMC Bioinformatics. 2020 Dec 17;21:584. doi: 10.1186/s12859-020-03930-7 (PMC7745481; doi:10.1186/s12859-020-03930-7)
Supplement: Supplementary file 5 — Additional file 5. Final ER-MSAs at different ASA thresholds. Available on Mendeley data (http://dx.doi.org/10.17632/9bk2r55286.1). [file 12859_2020_3930_MOESM5_ESM.zip › Additional file 2/Final ER-MSAs/Negative ER-MSA dataset/ASA0.0/paired_MSA/2nu9-B-3ip4-B/MSA_ready_for_MI.txt]

MNLHEYQAKQLFARYGLPAPVGYACTTPREAEEAASKIGAGPWVVKCQVHAGGRGKAGGVKVVNSKEDIRAFAENWLGKRLVTYQTDANGQPVNQILVEAATDIAKELYLGAVVDRSSRRVVFMASTEGGVEIEKVAEETPHLIHKVALDPLTGPMPYQGRELAFKLGLEGKLVQQFTKIFMGLATIFLERDLALIEINPLVITKQGDLICLDGKLGADGNALFRQPDLREMRDQSQEDPREAQAAQWELNYVALDGNIGCMVNGAGLAMGTMDIVKLHGGEPANFLDVGGGATKERVTEAFKIILSDDKVKAVLVNIFGGIVRCDLIADGIIGAVAEVGVNVPVVVRLEGNNAELGAKKLADSGLNIIAAKGLTDAAQQVVAAVEGKMHFETVIGLEVHVELKTDSKMFSPSPAHFGAEPNSNTNVIDLAYPGVLPVVNKRAVDWAMRAAMALNMEIATESKFDRKNYFYPDNPKAYQISQFDQPIGENGYIDIEVDGETKRIGITRLHMEEDAGKSTHKGEYSLVDLNRQGTPLIEIVSEPDIRSPKEAYAYLEKLRSIIQYTGVSDVKMEEGSLRCDANISLRPYGQEKFGTKAELKNLNSFNYVRKGLEYEEKRQEEELLNGGEIGQETRRFDESTGKTILMRVKEGSDDYRYFPEPDIVPLYIDDAWKERVRQTIPELPDERKAKYVNELGLPAYDAHVLTLTKEMSDFFESTIEHGADVKLTSNWLMGGVNEYLNKNQVELLDTKLTPENLAGMIKLIEDGTMSSKIAKKVFPELAAKGGNAKQIMEDNGLVQISDEATLLKFVNEALDNNEQSVEDYKNGKGKAMGFLVGQIMKASKGQANPQLVNQLLKQELDKR
MNIHEYQAKQLLAKYGVAVPKGKVAYTAPEAEAVAKELGGPVWVVKAQIHAGGRGKGGGVKVVKSVEDVRDTANAMLGMQLVTHQTGPQGKEVKRVYIEEGCDIQRELYISYLIDRATSRITIMASTEGGMDIEEVAAKTPEKILTITIDPATGMLPFHARRVAFGLGLEGKQVGAAVKLMLGMYAAFNALDASMMEINPLVVTGEGAVMALDAKMNFDDNALFRQKDVAELRDEDEEDPAELEAARHDLNYIKLDGNIGCMVNGAGLAMATMDIIKLFGGDPANFLDVGGGATKERVTTAFKLILSDANVEGILVNIFGGIMRCDVIAEGVVAAAREVSLNVPLVVRLEGTNVELGKKILADSGLPIVSADDLGDAAEKIVKAVK-AMDWEVVIGLEVHCQVISNAKLFSGAATDFGAEPNTQVSLVDAAMPGMLPVINEQCVRQAIKTGLGLKAKINTKSVFARKNYFYADLPQGYQISQADQPIVGPGTIILDLDGTSREVGIERLHLEQDAGKSLHDQTRTFIDLNRTGVALMEIVSDPDMRSPEEAGAYLRKLRSIVRYLETCDGNMDQGSMRCDVNVSVRPVGSTELRTRAETKNVNSVRFAMQAIEYEAARQVAIYDGGGEVVQETRLFDSQKGVTRSMRSKEHAHDYRYFPDPDLLPLVFSDDLVAEIKATLPELPDERKDRYINVFGLSPYDAGVLVAEKDTAMYFEAVAE-GRDAKMAANWVINNLFAVLSDRGVGISDSPISAVDLGKLLGLIVDETISTKIAKDVFEAMLETGDSPEKIVEDKGLKQITDTGAIEAAVDAAIAAGTAQVAQYKGGNEKILGWFVGQVMKSTQGKANPGQVNKLLKDKLDN-
MNIHEYQGKEILRKYGVTVPNGKVAFSVEEAVEAAKELGTDVVVVKAQIHAGGRGKAGGVKVAKSLEEVREYASELLGKTLVTHQTGPEGKEVKRLLIEEGCDIKKEYYVGFVVDRATSRVVLMASEEGGTEIEEVAAKTPEKIFKEYIDPAVGLQPFQARRIAFNINIPKELVGQAVKFMLGLYQVFVEKDCSIAEINPLVVTGDGKVMALDAKLNFDSNALYRQKDVLEYRDLDEENPKEIEASKYDLSYIALDGNIGCMVNGAGLAMATMDIIKYYGGEPANFLDVGGGATAEKVTEAFKIILSDENVKGIFVNIFGGIMKCDVIAQGVVEATKQVGLTIPLVVRLEGTNVELGKKILEESGLNITSAESMADGAQKIVSLVK--MNFETVIGLEVHVELKTKSKIFSSAPNAFGAEPNTNTTVIDLGYPGVLPVLNKEAVEFAMKAAMALNCEVATYTKFDRKNYFYPDNPKAYQISQYDQPIGQNGWIEIEVNGKKKKIGITRLHLEEDAGKLTHTGGYSLVDFNRQGTPLIEIVSEPDIRSPEEAYAYLEKLKSIIQYTGVSDCKMEEGSLRCDANISLRPIGQKEFGTKTELKNLNSFNFVRKGLEYEEKRQAEVLLSGGVIQQETRRFDEATGKTILMRVKEGSDDYRYFPEPDLVTLYIDDEWKERVRSSIPELPDARQKRYVEELGLPAYDAKVLTMTKEMSDFFEATVKAGADAKQASNWLMGEVSAYLNAEQKELSEVALTPESLAGMIKLIENGTISSKIAKKVFKELIEKGGDPEKIVKEKGLVQISDEGAILKLVIETLDENEQSVTDFKNGKDKAIGFLVGQIMKKTKGQANPQLVNKLLLQEIKKR
MNIHEYQAKALLAKYGVAVPRGGVAYTPEEAVEVAKSLGGPVWVVKAQIHAGGRGKAGGVKVVKSLDDVAATAKNMLGMTLVTHQTGPEGKEVKRVYIEEGCDIRRELYLGVVIDRETSSVTFMASTEGGMEIEEVAKETPEKIIKVPVDVITGMQPFHARKIAYGLGLEGKQVSVATKFMLAMYQAVIGTDASIVEINPLVVTGAGDVIALDAKMNFDDNALFRHKDIEDLRDESEEDPSELEASRHALNYIKLDGNIGCMVNGAGLAMATMDIIKLYGGEPANFLDVGGGATRERVTTAFKLILSDPNVEGILVNIFGGIMRCDVIAEGVVAAAREISLQVPLVVRLEGTNVEKGKAILANSGLPIMSADDLADAAEKIVKAVK-AMDWEIVIGLEVHAQVSSNAKLFSGAATAYGAEPNTQVSLIDAAMPGMLPVINEWCVAQAVRTGIALNAQINRHSVFDRKNYFYPDLPQGYQISQFKQPIVGEGRMVIDLDGETMTVGIERLHLEQDAGKSMHDQGETLIDLNRSGVALMEIVSKPDMRSPEQAGAYMRKLRTILRYIGSCDGNMEEGSLRCDANVSVRRPGG-PLGTRCEIKNLNSIRHIMRAIEFEAHRQIGIIEDGGSISQETRLYDVNKGETRTMRSKEEAHDYRYFPDPDLLPLKFDEAFVETQRAALPELPDAKKARFQDQYGLSAYDAGVLVGEQVSADFFETAAK-GRDAKLVANWMSTELFGALNRLSKGIEESPVSAEALGGLVDLIQDGTISGRIAKEVFAEMLETGETAGQVVERKGLKQVSDEGAIAAAIDQVIAANPDKLAEYKGGKTKLAGFFVGQVMKATGGKANPQVVNKLLNDKLNA-
MNIHEYQAKEILRSYGVSVPNGRVAFTVEEAVEAAKELGTPVCVVKAQIHAGGRGKAGGVKVAKSLDEVRTYANELLGKVLVTHQTGPEGKEVKRLLIEEGCDIKKEYYIGLVVDRATSRVVLMGSEEGGTEIEEVAAKTPEKIFKEYIDPAVGLQAFQARRLAFNINIPKELVNQAVKFMMGLYQVFVDKDCSIAEINPLVVTGDGKVMALDAKLNFDSNALYRHKDILEYRDLDEEDPKEVEASKYDLNYIALDGNIGCMVNGAGLAMATMDIIKYYGGEPANFLDVGGGATAEKVTEAFKIILSDPNVKGIFVNIFGGIMKCDVIASGIVEATKQVGLNLPLVVRLEGTNVELGKKILRESGLNITAAESMADGAQKIVELVR--MNFETVIGLEVHVELKTKSKIFSSSPNAFGAPPNTQTNVIDLGYPGVLPVLNKQAVEFAMKAAMALNCEIATETKFDRKNYFYPDNPKAYQISQYDQPLGRNGWIEIEVNGKKKKIGITRIHLEEDAGKLTHTGGYSLVDFNRQGTPLIEIVSEPDIRSPEEAYAYLEKLKSIIQYTGVSDCKMEEGSLRCDANISLRPIGATEFGTKTELKNLNSFNFVRMGLEYEAKRQEKILLSGGVIQQETRRFDEATKTTVLMRVKEGSEDYRYFPEPDLVMLYIDDEWKERVRASIPELPDARKKRYIEELGLPEYDAKVLTLTKEMADFFEATVANGADPKLASNWLMVEVSGYLNAEQKELHEIALTPESLAGMIKLIQNGTISSKIAKKVFKELVEKGGDPEKIVKEKGLVQISDEATLRKIVIEVLDANPQSIEDYKNGKDRALGFLVGQVMKATKGQANPPLVNKLLIEEMNKR
MNIHEYQAKELLKRYGVSVLEGHVAWTPEEAEAAASKLPGPVYVVKSQIHAGGRGAGGGVRLARSTAEVKAAAEAMIGHTLVTKQTGPAGRAVRRVYVEAGCDIARELYLSLLVDRLSGRITVIASTEGGMEIEEVAASHPEKILRVGIDPASGISGFHGRRLAAGLGLSGKQASAFGKFVAAMYEAFVALDCAVVEINPLVVTGAGDVVALDAKVSFDDNALFRHPELEKLRDEAEEDPKELEAAKYALNYVALDGNIGCMVNGAGLAMATMDIIKLYGMAPANFLDVGGGATKERVTAAFKIILSDANVEGILVNIFGGIMRCDVIADGVVSAAREVQLSVPLVVRLEGTNVDLGKQILARSNLPIIAADNLADAAAKIVQAVR-AMDWETVIGLEVHAQIISRSKLFSGSAADFGAAPNTQVSMIDAAMPGMLPVINEFCIEQAVRTGLGLKAKINLRSVFDRKNYFYPDMPQGYQISQLYHPIVGEGVVILDFDRPAREIGIERLHMEQDAGKSLHDQRRTFIDLNRSGVGLMEIVSKPDMRSPEEAGAYVAKLRAIMRYLGTCDGNMAEGSMRVDANVSIRLKGEKGLRTRAEIKNVNSIRFLQQAIEHEAERQVDVYESGGRVIQETRLFDSSTGETRSMRSKEQAHDYRYFPDPDLLPLALTEEYVEAIRKSLPELPDDKKERFIAEFGLSPYDAGVLAAERENADYFEAVAE-GRDAKTAANWVTANLFGALNAKGLNIGDSPVSAKNLGRLIDLINDDTISGRIAKEIFAIMIETGGDPDAIVKEKGLRQITDAGAVEAAVEAVIAANPERAEQFKGGNEKVVSWFVGQTMKATHGKANPQLVNDLLRKKLAE-
MNIHEYQAKELLRKHGVAVPKGKVAFTVDEAVKTAKELGTEVVVVKAQIHAGGRGKAGGVKIAKNLDEVRKYAKEILGKVLVTHQTGPQGKEVKRLLIEEGSKIKKEYYVGVVVDRATSRVVMMASEEGGMEIEEVAAKTPEKIIKEVIDPAVGLQPFQARKLAFAINIPGSLVNKAVKFMMGLYQVFVEKDASVAEINPLVVTEEGEVVALDAKINFDSNALYRHPEIKELRDLDEEDPKEIEASKFDLNYIALDGNIGCMVNGAGLAMSTMDIIKYYGGEPANFLDVGGGATTENVKEAFKIILSDSKVKGIFVNIFGGIMKCDIIANGIVTAAKEVKLDRPLVVRLEGTNVELGKQILNDSGLNIVAADSMADGAKKIVELVK--MGYETVIGLEVHAELSTESKIFCGCSTEFGAPPNTHTCPICLGHPGVLPILNKQAVEFAIKAALALNCEISRETKFDRKNYFYPDLPKAYQISQYDKPIGRNGWIEIEVNGEKKKIRINRLHLEEDAGKLTHAEEGTLVDYNRVGVPLIEIVSEADLRSPEEARAYLEKLKSIIQYTGVSDVKMEEGSLRCDANISLRPVGQEEFGTKTELKNMNSFRGVQRALEYEEKRQAEVLDAGGKIIQETLRWNEEQGVTITMRSKEEAHDYRYFPDPDLVDTIIDEEWIERIKSEIPELPDARKERYINQYGLPAYDAEILTSSKALANFFEETLNYTQDAKAVSNWIMGEVLGYLNAQSLEIQASKLTSKGLGDMVQLIEKGTISNKIAKTVIREMLETGKAPETIVKEKGLIQISDEGEIAKIVEQVLANNTQSVEDYRNGKEKALGFLVGQVMKESRGKANPALVNKLILEKLNS-
MNIHEYQAKQVLKQYGVSVPEGHVAFTVDEAVEAAEKLGTDVVVVKAQIHAGGRGKAGGVKVARSLDEVRTYASELLGKVLVTHQTGPEGKEVKRLWIEQGCNIENEYYIGVVVDRSTGRVVIMASEEGGTEIEEVAAKTPEKIFTEVIDPAVGLMPFQARKLAYAINIPKNLVNKAVKFMLGLYQAFVDKDCSMAEINPLVTTKEGDVLALDAKLNFDSNALFRHPDIVELRDLSEEDEKEIEASKYDLSYISLDGNIGCMVNGAGLAMATMDIIKYYGGEPANFLDVGGGASTEKVTEAFKIILSDPKVKGIFVNIFGGIMKCDVIANGIVEAAKQVGLNVPLVVRLEGTNVELGKQILNESGLNIIAAESMADGAQKIVELVK--MKFETVIGLEVHAELSTETKIFCGCRTSFGAPPNTHTCPICLGHPGVLPVLNQKALEYAIKAALALNCEIATETKFDRKNYFYPDLPKAYQISQYDQPIGKNGWLEIEVNGQKKRIGIKRLHLEEDAGKLTHVSNYSLVDYNRVGTPLIEIVSEPDIRSPEEGYAYLEKLKAILQYTEVSDCKMEQGSLRCDANISIRPVGQKEFGTRTELKNMNTFRGVQKALEYEARRQEEIIRAGGQVEQETRRWNEATGETVKMRGKEEAHDYRYFPEPDLVKVEITKELLEKIKATLPELPDAKKARYMEQYGLSDYDAGVLTSQKSLADFFEEATKYCEDPKLVANWMMGDVLGYLNAHHKELDETALKPDQLGKMIALIEKGTISSKIAKKVFAELVEKGGDPETIVKEKGLVQISDEGELRKIVIAVIENNPQSVSDFKNGKDRAIGHLVGQVMKETKGKANPQLVNKLLREEIAKR
MNIHEYQAKEILREYGVSVPRGIVAFTVDEAVEAAKKLGTDTVVVKAQIHAGGRGKAGGVKVAKSLDDVRTYAQQLLGKTLVTHQTGPEGKEVKRLLIEEGCAIQKEYYIGFVVDRSSSRVVLMASEEGGTEIEEVAAKTPEKIFKEYIDPAVGLLPFQARRIAFHIHIPKELVNQAVQFMMGLYRVFVEKDCSIAEINPLVTTADGKVLALDAKLNFDANALYRNQDILQYRDPDEEDPKEVEASKHGLSYISLDGNIGCMVNGAGLAMATMDIIKYYGGEPANFLDVGGGATAEKVTEAFKIILSDPKVKGIFVNIFGGIMRCDVIATGVVEAAKQVGLKVPLVVRLEGTNVDLGKKILNESGLNIIAAESMADGAQKIVELVQ--MNFEIVIGLEVHVELKTKSKIFSPAPAHFGAEPNTNTNVIDLGYPGVLPVLNKEAVNYALKAAMALNCEIATVTKFDRKNYFYPDNPKAYQISQYDQPIGRNGWIEIEVNGKKKRIGITRIHLEEDAGKLFHTDGYSLVDFNRQGTPLIEIVSEPDIRSPEEAYAYLEKLKSIIQYTGVSDCKMEEGSLRCDANISLRPFGQETFGTKTELKNLNSFNFVRKGLEYEAARQEKILLSGGVIRQETRRFDEATGTTVLMRVKEGSEDYRYFPEPDLVELYIDEKWKEEIRAQIPELPDSRKRRYVEELGLPEYDAKILTLTKEMSDFFEATVGHGADPKQASNWLMGEVSAYLNAEQKELGDTALTPESLAKLIRLIGNGTISSKIAKKVFRELIEKGGDPEEIVKERGLAQISDEATLRKIVLEVLDENEQSVQDFKNGKDRALAYLVGQIMKRTKGQANPPLVNKLLLEEIGKR
MNIHEYQGKEVLKQYGVSVPEGRVAFTVDEAVEAAKELGTSVVVVKAQIHSGGRGKAGGVKVAKSLDEVRQYASELLGKVLVTHQTGPEGKEVKRLLIEQGCDIKKEYYVGVVVDRSTGRVVMMASEEGGTEIEEVAARTPEKIFKEVIDPVVGLQPFQARRLAFNINIPNELVGKAVQFMTALYNAFVDKDCSIAEINPLVVTGDGNILALDAKLNFDSNALYRHPDIVALRDLDEEDEKEIQASKFDLSYIALDGNIGCMVNGAGLAMATMDIIKYYGGEPANFLDVGGGASKEKVTEAFKIILSDPKVKGIFVNIFGGIMRCDVIAEGVIAAARELGLDRPLVVRLEGTNVELGKKLLNESGLNITAADSMADGAQKIVELVK--MRYETVIGLEVHVELHTKTKIFCGCSTSFGAPPNTHTCPICLGHPGVLPVVNRQAVEYAMKAAMALNCEIADVTKFDRKNYFYPDLPKAYQISQYDQPIGKNGWIDIEVNGQTKRIGITRVHLEEDAGKLTHVEYASLVDLNRVGTPLIEIVSEPDIRSPEEARAYLEKLRAIMLYCEVSDVKMEEGSLRCDANISLRPWGQEKFGVRAELKNMNSFRSVQRGLEYEEWRQADILDSGGEVVQETRRWDESQGKTLPMRGKEEAHDYRYFPDPDLVRIVIDEEWKARVRASIPELPDARKARYMSEYGLSSYDAGVITASKKLADLFEESLRYTKDAKAAANWIMGDLLGYLNANNLELDDVKLTGQGLGEMIGLIEKGTISGKIAKTVFKAMLETGKLPQQIVEEQGLVQISDEGAIREIVEKVVAANPQSVEDYRSGKEKALGFLVGQVMRETKGKANPALVNQLLVEVLKS-
MNIHEHQAKALLAKYGVPVPKGGVAYSLEEARKVVDGLAGPVWVVKAQIHAGGRGKGGGVKVTKSADDAMAAAKAILGMNLVTHQTGPQGRKVNRIYVEEGSDIARELYLGAVVDRDFGGVTIMASTEGGMEIEEVAAKTPEKIIKVRIDPAIGIQPFHARRIAFGLGLEGKQVGAAVKFILALYRAFTDTDASLVEINPLVVTGAGEVIALDAKMNFDDNALYRHKDLQELRDPDEEDPAERRAAEFDLNYIKLDGNIGCMVNGAGLAMATMDIIKLNGGAPANFLDVGGGATKEKVTEAFKIILSDPNVEGILVNIFGGIMRCDVIAEGVVAAAREVKLSVPLVVRLEGTNVALGKKIMAESGLPILSADDLGSAAEKVVKAVK-AMEWEVVIGMEVHSQVVSNAKLFSGAATAFGAAPNSQVSLVDAAMPGMLPVINAHCVEQAVRTGLGLRAEINKVSVFDRKNYFYPDLPQGYQISQFTQPIVGKGVVTLDFDRESVDVGITRLHLEQDAGKSLHDQTRSLIDLNRSGVALMEIVSEPDMRSPEEAGAFLRKLRAILRYLGTCDGNMEEGSMRADINVSVRKPGG-DLGTRCEIKNVNSIRFLQQAIVYEAGRQIEIIEGGDEVRQETRLFDPNKGETRSMRSKEEAHDYRYFPDPDLMPLVLDDDFIERIRADLPELPDEKKARFVADLGLGAEDAGVLVAEREIADYFEAVAA-GRDARTAANWVIGNLFGALNKSGKTILQCPVAPAQLGALIDLITDGTLSNRLAKEVFEVMFETGRDAEAVIDEKGLRQVSDSGAIEGLVDGILAANPDKVAEYRGGKDKLFGFFVGQVMKATQGKANPQIVNEILKKKLSE-
MNLHEYQAKILLKNNDVRVLAGNPVLNDNEIDSAVDSIQTPVMVVKSQIHAGGRGAGGGVRVCFSKEEAKENAKKMLGKTLVTKQTGPDGKVVNRLYIEEGCDIKKEYYLSMLVDRSTSSISIIASTEGGMEIEEVAEKEPEKIITVNVPGDQTLDQASLDQLVQGLEITSEQSGDFCDQIQKIYSSFLSADASLVEVNPFVLTGEGNFLALDAKVSIDDNALYKHKDIAEMRDETEEDPAEIEASKHELNYVKLDGSIGCMVNGAGLAMGTMDIIQLHGGSPANFLDVGGGATKERVAKAFSIILQDPNVKVILVNIFGGIMKCDIIAEGVVAAAKELSIQVPLVVRLEGTNVDLGKEILNKSGLAIISADNLEDAAQKAVGAL--SM----VIGLEVHAQLKTSSKLFSSSPNLFGSEPNENVNFIDSGMPGMLPVLNWACIEKAIKTGFALNFTINKHSVFERKNYFYPDLPQGYQISQFEFPILSEGYLEIDQDGSAKKIRIERAHLEQDAGKSIHDIKFSFIDLNRVGTPLLEIVSYPDLSSADDVVNYMSSLRQTLMYIDVCDGNMQEGSLRADVNLSVRKPGG-ELGTRCEIKNLNSFKFIRQAIEFEFQRQIEVLEDGGSVEQNTMLFDTSTGETRPMRSKEFSHDYRYFPDPDLLPVNLTDEQINQIKPSMEELPHEKMTRYTNEYKIDKDISKIIIAEKENTVLFERMVNESVTPKNIASWLVGDIFAFIKDKNADVLSLLEFTKDITDLLKLISDDVISNKAGKEILPQVLEGKGKPSELVKKMGLEQVSDTSELEKIIDEALVGEEENIAKFQGGSDRVLGYFVGKCLKSTKGKGNPKLINKILLEKLKK-
MNIHEYQAKEIVAKYGVTVPRGRVAYTPVEAESAAKELGGDVFVVKAQIHAGGRGKAGGVKVVKSTADVKTEAERMLGMTLVTHQTGPAGKEVKRLYVEEGCDIARELYLGMVIDRETSRVTMMASTEGGMEIEQVAAESPEKILLEAIDPAVGMMPYQARNLAFGLGLEGKQIGKAVKFMIALYNAFMDTDASLVEINPLVVTGSGDVMALDCKMNFDSNSLYRHKDIEELRDFDEEDPKEIEASKHELNYIALDGEIGCMVNGAGLAMATMDIIKLYGGSPANFLDVGGGATTERVTAAFKLILSDPNVKGVLVNIFGGIMRCDVIAEGVVAAAREVELKVPLVVRLEGTNVEKGKQIMADSGLPIISADNLNDAAEKAVAAIQ--MDYELVIGLEVHAQMRTNSKLFCGCSTAFGAEPNTQICPVCSAQPGALPVINGAAVDMAIKTGLAIDGTINKMSEFSRKNYFYPDLPAGYQISQFEYPIVEHGHLMIEDEVPEKRIGVTRIHMEVDAGKNLHEGGASHVDLNRTGVPLMEIVSEPDMRSAAEAGAYLKKLRALVRYLEVCDGNMEEGSFRCDANVSVRKHGVKEFGTRCELKNLNSIRNVMRAIEFEAERQIDLIEEGGKVIQETRLWDANKSETRSMRGKEEAHDYRYFPEPDLPRLTFGDERIDRVRSTLPELPDAKRARFEAEFNLSHYDAAVLTASRELGDYYETVVAAVPEPKIAANWVTTELLGVINKEGREITDSPVSAENLGLLVARIVDNTISGKIAKEVFAAMYESGDSPDAIIEAKGLKQVTDEGAIEAEVDKVLAASAQQVEQYKNGQNKLFGFFVGQVMKATRGKANPGVVNKLLKAKLDG-
MNIHEYQAKEVLKQYGVVVPDGKVAFSVEEAVKAAEEIGTDVTVVKAQIHAGGRGKAGGVKIAKHLDEVRTYAEELLGKKLVTHQTGPEGKEVKRLLIEQGCDIQSEYYVGMVVDRSTGRVAIMASEEGGTEIEEVAAKTPEKIFTETIDPTVGLLPFQARKLAFAINIPKELVNKAATFMMGLYKAFVEKDCSLAEINPLVVTGDGNVMALDAKLNFDDNALYRHPDIQALRDEDEEDPKEIEASKHDLSYIALDGNIGCMVNGAGLAMATMDIIKHHGGEPANFLDVGGGASTEKVTEAFKIILSDQKVKGILVNIFGGIMKCDVIANGVVEAAKQVGLDRPLVVRLEGTNVELGKEILSNSNLNITPATSMDEAAEKIVAAVK--MRYETVIGLEVHVELSTKSKIFCGCSTEFGAPPNTHTCPVCLGHPGVLPVLNRQAVEYAMKAAMALNCDIATHSQFDRKNYFYPDNPKAYQISQSDQPIGENGWIEIEVDGEKKRIGITRVHLEEDAGKLMHAESASLVDLNRAGLPLIEIVSEPDMRSPAEARAYLEKLKAIIQYTGVSDVKMEEGSLRCDANISLRKRGDTTFGAKTEIKNMNSFRAVQRGLEFEEKRQARVLDQGGTLVQETRRYNEADGTTISMRSKEEAHDYRYFPEPDLVRLTIDDAWKEQVKASIPELPDSRQKRYVEQYGLPRYDAGVITASKSLADFFEDCLEHTENVKAVANWIMGDLSAHLNANDLDVTDVPLTPEGLGKMIALIDNGTISSKIAKKVFKDMLENGGDPEQIVKEKGLVQISDEGKLREIVADVIANNPKSVEDFKNGKDRAIGFLVGQVMKTTKGQANPQMVNELIREKLKK-
MNIHEYQGKEILKQYGVVVPNGKVAFTVNEAVEAAKELDTNVYVVKAQIHAGGRGKAGGVKIAKNLDEVRTYAQEILGKVLVTHQTGPEGKEVKRLLIEEGCDIQKEYYVGLVVDRNTNRVVMMASEEGGTEIEEVAEKTPEKIFKEAIDPAVGLLPFQARKLAFSINIPSKLVNKAVKFMMGLYQAFVDKDCSIAEINPLVVTGDGNVMALDAKLNFDSNALYRHQDVMKLRDLDEEDPKEIEASNYDLNYIALGGNIGCMVNGAGLAMATMDIIKFYGGEPANFLDVGGGATAEKVTAAFKLILSDENVKGIFINIFGGIMKCDVIAEGVVEAAKQVSLDRPLVVRLEGTNVDLGKKILNESGLNIVAAESMADGAEKIVSLVK--MQFETVIGLEVHVELSTKSKIFCGCSTEFGAPPNTHTCPICLGHPGVLPVLNKKAVEFAMKAALALNCEISEESKFDRKNYFYPDLPKAYQISQYDQPIGENGWIDIEVNGETKRIGITRLHLEEDAGKLVHADYASLVDYNRVGTPLVEIVSEPDLRSPEEARAYLEKLKAIIQYCEVSDVKMEEGSLRCDANISLRPVGQEAFGTRAELKNVNSFRNVQRGLEYEEVRQADILRDGGEVVQETRRWDEAKGRTVSMRGKEEAHDYRYFPDPDLIKLNISREWVEEIRSSIPELPDARKARYLSEYGLPEYDASVITMSKELSDFFDATVQTGADAKTAANWLMGELIGYLNANEKEMKDIQMTPESLGQMITLIEKGTISNKIAKKVFKEMMETGKSPEKIVEEQGLVQISDEGAIKQMVEEVVAKNPQAVEDFKAGKEKAIGALVGQVMKASKGKANPGVVNQLLRDVLNNL
MNVHEYQGKEILKQYGVVVPRGHVAFTPDEAVDAAKQLGGDLWVVKAQIHAGGRGKAGGVKLAKSLDEVKQYAEELLGKTLVTHQTGPEGKEVKRLLIEEGCKIEKEYYVGVVIDRSTDRVTMMASSEGGTEIEEVAANTPEKIVKVVVDPAVGLQPFQARKLAFAIGIPKNLVNKAVKFMMGLYQAFVEKDGSLAEINPLITTTDGQVMALDAKLNFDSNALYRHPEVVELRDFSEEDPKEIEASKFDLTYIALDGNIGCMVNGAGLAMATMDIIKHYGGEPANFLDVGGGATTEKVTAAFKIILEDPQVQGILVNIFGGIMKCDVIAEGVVEAAKQIGLDRPLVVRLEGTNVDLGKKILNESGLKITAADSMADAAEKIVSLVK--MQFETVIGLEVHAELSTQTKIFCGCSTEFGAPPNTQTCPICLGHPGVLPVLNRQAVEFAMKAALALNCNIADMSKFDRKNYFYPDLPKAYQISQYDQPIGTDGWLEIEVDGEKKRIGITRVHLEEDAGKLIHSDDGTLVDYNRVGVPLIEIVSEPDMRSPEEGRAYLEKLKQIIQYTGVSDVKMEEGSLRCDANISLRPVGSTTFGTKTEMKNLNSFRNVERALKYEEERQAQVLSEGGTIVQQTMRWLEDQGRTKVMRSKEEAHDYRYFPEPDLVRLQPDEAWIERVKDSLPELPDARRERYMSTFSLSAYDAGLLTSSPKIADFFDQVAAAGADPKSAANWVTSELLGYLNNQGKELEETRITADSLARMIQLIDRGTISSKLAKKVFKELVEQGGDPAKIVEEKGWVQISDEGKLKGIVSDVLQANPQSVVDYKNGKDRALGFLVGQVMKATKGKANPKMVNQLILENIGE-
MNIHEYQGKEILRKYGVAVPKGKVAFSPDEAVKVAKELGANVTVVKAQIHAGGRGKAGGVKIAKNLEEVRTYSKELLGKILVTHQTGPEGKEVKRLYIEEGSDIRKEYYLGLVLDRATSRVTLMGSEEGGMDIEEVAENTPEKIFKEIIDPVVGLQGFQARRMAFNMNIPTKLVNKAVKLMLGLYQAFVEKDASIVEINPLVVTGDDEVVALDAKFNFDANALYRHKDIVELRDFDEEDPKEIEASKYDLSYISLDGNIGCMVNGAGLAMATMDTISYYGGQPANFLDVGGGATAEKVTEAFKIILSDENVKGIFVNIFGGIMKCDVIAEGVIEATKQVGLTIPLVVRLEGTNVELGKKLLNESGLNIVAADSMADGAQKIVGLVG--MNFETIIGLEVHVELKTESKIFSSSPNHFGAEPNANTSVIDLGYPGVLPVLNKNVVDFAMRAALALNMEIEQETKFDRKNYFYPDNPKAYQISQFDKPIGKNGWIEIEVDGYKKRIGITRLHMEEDAGKLTHADGYSLVDFNRQGTPLVEIVSEPDIRTPNEAYAYLEKLKSIIQYTGVSDVRMEEGSLRCDANISLRPYGQEKFGTKAELKNLNSFNFVRKGLEHEEVRQAEVLRAGGEIEQETRRFDEKTGKTVLMRVKEGADDYRYFPEPDLVRLSIDDEWLERVKASIPELPDARKARYESELGLTAYDAAVLVINKDISDFFDATVTIGADAKLAANWLMGDVSAYLNAEQKELKDTALTPENLAGMIKLISDGTISSKIAKKVFTELVTNGGDAEKIVKEKGLVQISDPAVILGFVTEVLDNDQKSVEDYKAGKDRAIKAMLGQIMKASKGQANPQLTNQILLEELAKR
MNIHEYQAKAVLAKYGVPVAKGIPAFTAEEAVKAAKELGGPIWVVKAQIHAGGRGKAGGVKVVKSIEEVEAEAKRMLGLTLVTHQTGPEGKEVKRLYIEDGSAIERELYLSCLVDRATGRVAFIASTEGGMDIEEVAAKTPEKILTFSVDPASGVSGFHGRRIAFALGLKGDQVKQCTALIRNLYTAFVDADMSMLEINPLIVNKDGDLLCLDAKINFDSNALYRHADIVELRDLDEEDPSEIEASKYDLNYVKLDGTIGCMVNGAGLAMATMDIIKLYGEEPANFLDVGGGATKEKVTAAFKIILSDPNVNGILVNIFGGIMRCDIIAEGVVAAAKEVSLNVPLVVRLEGTNVDLGKKIMAESGLPIISADNLADAADKITKAVK-AMAWEVVIGLEVHAQISSNAKLFSGASTEFGAEPNQNVSLVDAAMPGMLPVINKKCVEQAVRTGLGLKAQINLRSVFDRKNYFYPDLPQGYQISQYKHPIVGEGAVLIDLGGEMKTVGIERLHMEQDAGKSLHDQSMSFVDLNRSGVALMEIVTKPDMRSSEEAQAFVRKLRAILRYLGTCDGNMEQGSMRADVNVSVRKPGE-PFGTRCEIKNVNSIRFVGLAIEYEARRQIDLIEDGGTVDQETRLFDIKTGKTRSMRSKEEAHDYRYFPDPDLLPLVFSQEWVDEIAKGLPELPDEKRERFIREYALSPYDASVLVSEKAIASFYEEVAE-TSDPKAAANWVTGDFFGALNKAGLTIESSPVSAKQLSELINLIQDGTISGRIAKEVFELMFDSGDDPAKIVEEKGLRQVTDTGAIEKAVDEVIAANPDKVEQVKE-KPKMIGWFVGQVMKSTSGKANPQTVNELLAEKLGVN
MNIHEYQGKQVLREFGVKVPNGHVAYTVDEAVEAAEKLGSAVTVVKAQIHAGGRGKAGGVKVAKNLDEVRTYANEILGKTLVTHQTGPEGKEVKRLLIEEGCDIKKEYYVGVVLDRATSRVVMMASEEGGTEIEEVAAETPEKIFKEVIDPVVGLAPYQARRLAFNINIPDELVGKAVKFMTGLYDAFIAKDCSVAEINPLVTTGDGEVLALDAKLNFDDNALYRQPEIMELRDLEEEDEKEIEASKYDLSYVALDGNIGCMVNGAGLAMSTMDIIKYFGGEPANFLDVGGGATAEKVTEAFKIILSDPNVKGIFVNIFGGIMKCDVIAEGVVEATKQVGLEIPLVVRLEGTNVDLGQKILNESGLNITSADSMADGAQKIVAMVK--MNFETIIGLEVHVELKTKSKIFSPSVNAFGSEPNTNVSPIELGYPGTLPVLNEEAVNFAMKAAMALNCEIATDTKFDRKNYFYPDNPKAYQISQFDQPIGEHGWIEIEVNGKKKKIGITRLHLEEDAGKLTHGDGYSYVDFNRQGTPLIEIVSEPDMRTPEEAYAYLEKLKNIIQYTGVSDVKMQEGSLRCDANISLRPIGQEEFGTKTELKNLNSFNFVQKGLEYEEKRQEKVLLSGGEILQETRRYDEKTKETILMRVKEGSDDYRYFPEPDLIPLYIDEEWKERIRAEIPELPDARRERYVKELGLSEYDANVLTSSKEMADFFEEAVGHGADVKQASNWLMGEVSAYMNKHLKELHDLAITPEALASMIKLIEDGTISSKIAKKVFSELVEKGGDPEKIVKEKGLVQISDPEQLKEIVNKVLDENEQSIIDFKAGKGKALGFLVGQIMKASKGQANPPMANKILKEEIEKR
MNIHEYQGKEILRNYGVAVPNGKVAFSVEEAVEAAKELGTDVCVVKAQIHAGGRGKAGGVKVAKNLDEVRTYAEEILGKTLVTHQTGPEGKEVKRLLIEEGCDIQKEYYIGFVLDRATSRVVLMASEEGGTEIEEVAEKTPEKIFKEYIDPVLGLMPYQARRIAFNINIPKELVNKAVKFMTGLYTVFVEKDASVAEINPLVVTGDGNVMALDAKINFDSNALYRHKDIMEYRDLEEEDPKEIEASKYDLSYISLDGNIGCMVNGAGLAMSTMDIIKHYGGDPANFLDVGGGATAEKVTEAFKIILSDKNVKGIFVNIFGGIMKCDVIASGVVEAAKQVGLSVPLVVRLEGTNVDLGKKILSESDIDVVPADSMADGAQKIVELVK--MNFETVIGLEVHVELKTESKIFSSAPAHFGAEPNTNTTVIDLGYPGVLPVLNKRAVEFAMKAAMALNCEVATETKFDRKNYFYPDNPKAYQISQFDQPIGENGWIEIEVDGQKKRIGITRLHLEEDAGKLTHTKGYSLVDYNRQGTPLVEIVSEPDIRTPEEAYAYLEKLKSIIQYTEVSDCKMEEGSLRCDANISLRPYGQEEFGTKTELKNLNSFNFVRKGLEYEEKRQADVLSSGGVIEQETRRFDEATGKTLLMRVKEGSDDYRYFPEPDLVELYIDDEWKERVRASIPELPDQRKERYMNELGLPAHDAKVLTLTKEMADFFEATVEEGADAKLASNWMMGEVSAYLNAEGKELSAAALTPQSLAAMIKLIEKGTISSKIAKKVFKELVEKGGDPEKIVKEKGLVQISDESELLKFVTEAIDANPQSVEDFKNGKNKAIGFLVGQIMKASKGQANPAVLNKLLMEEIKKR
MNIHEYQAKAVLAKYGVPVPSGHAAFTPEEAVAKAKELGGPVWVVKAQIHAGGRGKAGGVKVVKSLDDVKKEATRLIGSTLVTHQTGPDGKEVNRLYIEDGSSISRELYLSILVDRATSRVSFIVSTEGGMDIEEVAKKTPEKILSFSVDPASGISGFHGRKVAYALGLEGDQVKQGVALIEKLYKAFVTEDMSMLEINPLVVTGEGNLLCLDAKVNFDSNALYRHKDIVELRDLTEEDPAEVEASKYDLNYIKLDGKIGCMVNGAGLAMATMDIIKLYGSEPANFLDVGGGATKEKVTAAFKIILSDPSVEGILVNIFGGIMRCDIIAEGVIAAAKEVSLSVPLVVRLEGTNVDLGKKIMAESGLPIISADNLADAAEKIVKAVK-AMDWEIILGLEVHAQVTSNAKLFSASSTKFGAEQNTQVSFVDAAMPGMLPVINRYCVEQAVRTGLGLKAQINLRSVFDRKNYFYPDLPQGYQISQYKHPIVGEGEVVLDMDGRTVIVGIERLHLEQDAGKSLHDQAMSFVDLNRSGVALMEIVSKPDMRSADEARAYVTKLRTILRYLGTCDGNMEEGSLRADVNVSVRKVGA-PLGTRCEIKNVNSIRFIGQAIEYEARRQIEILEEGGKIDQETRLFDPKTGETRSMRSKEEAHDYRYFPDPDLLPLELLQDDVDAIRTSLPELPDEKKARLISDYGLSPYDATVLVSEGARADFFEAVAK-GRDAKLAANWVTGDFFGALNREGHSIEDTPVTAKQLGELIDLISDGTISGRIAKQVFDSMYKTGRDPAKIVEDEGLQQVTDFGEIEAAIDAVIAANPDKVEQTKV-KPQLAAWFVGQIMKSTSGKANPRVVNEILARKLGLG
MNVHEYQGKQLLKKYGAIVPNGHVAFHADEAVEAAEKLGGELWVVKAQIHAGGRGKAGGVKLARSLDEVRAYANELLGKILVTHQTGPEGKEVKRLLIEEGCPIEKEYYIGVVIDRSSNAVVMMGSEEGGTEIEEVAEKTPEKIFKEVIDPAVGMSPFQARRLAYSINIPKDKVNQAAKFMLGLYEAFVSNDCSLAEINPLVTTSDGRVMALDAKLNFDSNALYRHKDILELRDLNEEDPKEIEASKFDLSYIALDGNIGCMVNGAGLAMATMDIIKHYSGDPANFLDVGGGATAEKVTEAFKIILSDEKVKGIFINIFGGIMKCDIIAEGVVEAVKQVNLSVPLVVRLEGTNVDLGKKILNDSGLPIVAADSMADGAQKIVQLVA-AMKYETVIGLEVHVELHTKSKIFCGCSTTFGVAPNIQTCPICLGHPGVLPVLNREAVNFAIKAAMALNCEIATHSKFDRKNYFYPDCPKAYQISQFDQPIGENGWLDIEVDGARKRIGITRLHLEEDAGKLTHD-DATLVDFNRVGMPLVEIVSEPDLRSPAEAKAYLEKIKSIIQYTGVSDVKLEEGSLRCDANISLRLFGQDEFGTKTELKNLNSFRNVERALQYEEVRQAKDLDDGKRIIQQTLRWNEETNEVKVMRSKEQAHDYRYFPEPDLVSLVISDEWKEEIRSSIPELPDSRKARYIKDWGLSSYDADQLTGTRNVADYFEQTVQAGADAKMAANWITGDLMGYLNSNNVEIHQSKITPTLLAGMTDLLQKGTISSKIAKTVFKEMIETGKEAAKIVEEKGLVQISDEGAIRSEVVKVIQANPQSIDDFKNGKDRALGFLVGQVMKATKGKANPQMVNEMIREELSKL
MNIHEYQAKEILAEYGVKIVEGGLAYTVEEAVQRAREIEGNVWVVKAQIHSGARGKAGGIKVCKTHAEVEQAAEALLGKKLVTHQTGPAGKVCTRLYVEAGTQIAKEIYLSFMIDRTSERVIMIGSAQGGMEIEKLAVTNPEAIIKIYVEPAVGLQDFQARKMAFALGIDAAQLNHAVKTIKGCYRALRDLDANILEINPLVVTANNDIIALDAKMEFDENALFRRHRIAELRDNTQVDHREVAAAEAGLSYVGLDGDIGCMINGAGLAMATMDMIKLAGGEPANFLDVGGGASAERTEKAFRLVLADANVKAMLVNIFAGINRCDWIAEGVVQAVRNIDMKIPLVVRLSGTNVEEGRRIIANSGLPIITAETLAEAAEKVVRARN-AMDWEVVVGLEVHAQVTSNAKLFSGAATAFGAEPNTQVSLVDAAMPGMLPVLNAECVRQAVRTGMAIDAQINKWSRFDRKNYFYADLPQGYQISQLFHPIVGEGEIMISLDAATKRIGVERIHIEQDAGKLMHDQTRSYVDLNRSGVALMEIVSKPDMTSPQEAGAYLAKLRSILRYVGSCDGNMDQGSMRADVNVSVRKPGD-PLGTRTETKNVNSVRFVMAVVEQEAKRQVAVLEDGGRIVQETRLYDPDRNETRSMRSKEDAHDYRYFPDPDLLPLVLDDAFLAECRASLPELPDAKRKRYEA-LGVTPYAAAVLTAEVEAARWFDALLDAGSPAVAGANWMTSELFGALNRLGKDIAQSPVSPLQAAELLRLVADGTLSGSLAKQVFEIMLETGQGAAVIVEERGLKQTSDTGAIEAVIADILSANADKVGQYKAGKEALFGFFVGQTMKAMGGKANPGVVNELLRKAL-G-
MNIHEYQAKKLLRDYGVPVSDGRAVLKAEDAKTAAGELGGPLWVVKAQIHAGGRGKGGGVRLAKSVEEAAELAKQMLGRTLVTHQTGPAGKQVNRIYIEDGSDISRELYLALLVDRVTSRVSFVVSTEGGMDIEEVAASTPEKILSFSVDPATGIQPFHGRKVAFALGLEGKQVKQCVDLIGKLYKLFVDKDAEMVEINPLIVTTDGDMKALDAKVGFDNNALYRHADILALRDETEEDPKELAASKYDLNYIALDGEIGCMVNGAGLAMATMDIIKLYGAEPANFLDVGGGATKEKVTEAFKIITSDPNVKGILVNIFGGIMRCDIIAEGIIAAVKEVGLQVPLVVRLEGTNVELGKEIIANSGLNVIAADDLSDAAQKIVKAVK--MEWELVIGMEIHAQIATEAKLFSGASTGFGAEPNSHVSFIDAAMPGMLPVLNEFCIRQAVLTGLGLKAKINLRSAFDRKNYFYPDLPQGYQISQLYHPLVGEGEVWVEMPGVARRVRIERIHVEQDAGKSIHDMNMSFVDLNRTGVALMEIVSRPDIRGPEEAAAYVAKLRQILRYLGTCDGNMQNGNLRADVNVSVCRPGQSHLGTRCEIKNMNSMRFIQQAIDYEARRQIAILEDGGKIDQETRLYDPDKGETRSMRSKEEAHDYRYFPDPDLLPLEIEQGWVDEIAAGMPELPDAKKARFIADFGVTDYDAGVLTAETENAVFFEAVAT-GRDGKQAANWVINELFGRLNKEGLGISESPVSAAQLAGILDLLANETISGKIAKDLFEIVWTEGGNPSEIVESRGMKQVTDTGAIEAAVDEIIAANPAQVEEAKQ-NPKLAGWFVGQVMKATGGKANPAAVNALITQKLGL-
MNIHEYQAKEILSRHGVKIPRGHVSFDLRDAEAAAQGIGMGPFVVKAQVHAGGRGKAGGIRKAEDPAEVREIARAMFGTRLVTPQSGPQGKPISRVLVEEALPIEKEFYLGVTIDRTIGKVVVIGCSEGGVEIEEVSRRAPEKVHQVAVESGCGFTNFQGRKLALDMGLQGPVIGKGAAVSSSLVRSFIDCDCSLAEINPLALTTRGELVALDAKMNIDDNALYRHPELMALRDIEQEDPRDVEASRLNLSYINLAGNIGCIVNGAGLGMATLDLLKYYGGEPANFLDAGAGATKDMIRNAFGLLRSDPKVKGIFINMFGGITRCDSYAMGIVDALR-------------------GRKILEESGMNILTYKFMREAAQKIIELVK-AMKYEAVIGLEIHVQLNSATKMFCDCPNRPGDEPNRNTCPICLWFPGALPQLSQEALEKAVLACLALNCRIQPESAFDQKVYYYPDLPKGFQLSQHHKPLARNGWVDILGDGGNKRLRIHHIHMEEDVAKLVHETPISLVDFNRAGIPLIEIVSEADMRNPHEAMEYVKTLRGQLRYTGSAECSLEQGTLRVDANISLRPRGTDELNTKVEVKNMNSIRNVGDAIAYEIIRQTECLEKGEPIVLHTRLWDPEKRVTAPMRGKFSGP---CLPDPSVAKIVVTDDWLKEMQGRLPEMPAQKAERFLREYGLTPEEASNMSLERDLAEFFEAVLKQDLPSRKVASWIFTHLVPALRDRNQTIRETLLTAERFARLLSMLEKDLINAHAAKEVLLQLLSSGETPEEIVEKGRFRQVSDASELESLIDRILAEHPSDVADFRKGNAKVMGFFMGLAMKASQGKGNPKLLKEILTKRL-S-
MKVHEYQAKELFKQYGIPVPRGKVAETPEEAKKIAEELGGNLFVVKAQVHAGGRGKAGGVKLARSVDEVYEIAKNMIGMKLVTHQTGPEGKLVRKVLVEEGLNIEKEFYVGMVIDRQTECPVIMVSSEGGVEIEEVAKRSPEKILKAFVDPALGMMPFYARKLAFGLGFTGDVLKKAVNFITALYKLFIEKDASLAEINPLVLTKEGDLIALDAKINFDDNALYRHPEIAELRDIYEEDPLEVEASKYDLNYIKLDGNIGCMVNGAGLAMATMDIIKLYGGEPANFLDVGGAANADRVKAAFKILLSDPNVKAVFINIFGGIVRCDRVAEGVTKAARELEVKVPMVVRLEGTNKDEAMEILKNSGLSFILADSMADGAEKAVKAAK-LMKYEAVIGLEVHVQLNTKSKIFCSCSTEFGAPPNTHVCPVCLGMPGSLPVLNKRAVEYAVKAALALNCTINLRSIFARKNYFYPDLPKGYQISQYEEPLAENGYIEIETESGSKRIRIRRVHMEEDAGKNIHGEPFSYVDLNRAGIPLIEIVSEPDISSPEEARLYLQKLRTIMRYIGVSNADMEKGELRCDANISVRPVGSDKLGTKTELKNMNSFRHVQRALEYEIERQISVLEEGGTIVQETRLWNPQLGITETMRKKEEEHDYRYFPEPDLVPLVLSEDFVNRCRVELPELPDEKKRRFMEQYKLPAYDSEVLCSSRELADFYEQAVAVYNNPKGIANWVMVELLGRLNKEGKDITQSPVNPGQVAKLVELIDKGTISGKIGKQVFDILYTEGGDPESIVKERGLVQITDTSQIEKFVGEVISECTAEVQKYLKGKTKVIGYLVGQVMKKSRGKANPQLVNELLRKKLDE-
MNIHEYQAKELLRKYGVAVPRGSVAFTPEEAENAARELGGPIWVVKSQIHAGGRGAGGGVRLCKTLDDVKENARKMLGHTLVTKQTGAVGKEVKRLYIEEGCDIKRELYLGMLIDRATSRVTIMASTEGGMEIEEVAEATPEKILKVAIDPVEGFMPYHGRKLAFGLGLEGKQVSSAVKFMATMYKAFMDLDASIVEINPLVVTGEGDIIALDAKMNFDDNALFRHKDVAGMRDEDEEDAKELEAARHELNYISLDGEIGCMVNGAGLAMATMDIIKLYGSEPANFLDVGGGATKERVTVAFKIILSDPNVKGILVNIFGGIMRCDVIAEGVVAAAREVSLSVPLVVRLEGTNVELGKKIMAESGLPIISGDDLADAAEKVVKAVK-AMEWEVVIGLEVHAQVISKSKLFSGAATAFGADPNHHVSLVDAAMPGMLPVLNKEVVEQGIRTGLGLRAKINMKSVFERKNYFYADLPQGYQISQFLEPIVGEGTITLDLGGDVREVGVERMHLEQDAGKSVHDQTQSYIDLNRSGVALMEIVSKPDLRSPEEAGAYLRKLRSILRYLGTCDGNMDEGSMRADVNVSVRKPGD-EFGTRTETKNVNSIRYVQQAIEHEAKRQVKILEEGGQIVQETRLFDASKGTTRSMRSKEEAHDYRYFPDPDLLPLVLDPAWVEEIKATIPELPDEKKDRFINDFGLSAYDAGILVADREKAMFYEEVAE-GRDPKLAANWVMGDFFGALNKSGLALDQSPVSAKQLGGLIGLIKDNTISGRIAKEVFEVMWETSKDADTIVEEKGLKQITDTGPIEAAIDEIMAANPDQVEAFRGGNEKLIGWFVGQTMKATGGKANPGMVNQLLKKKLAG-
MNIHEYQGKEILRQYGVAVPRGSVAFSPDEAVKAAKELGSNVTVVKAQIHAGGRGKAGGVKIAKNLDEVRSFSKELLGKILVTHQTGPDGKEVKRLYIEEGSDIKKEYYLSLVLDRATSRVVMMGSEEGGMDIEEVAETNPEKIFKEVIDPVTGLNAFQARRMAFNMNIPAKLVNKAVGLMLGIYKAFIDKDASTVEINPLVVTGDDQVVALDAKFNFDANALYRHKDIVELRDFDEEDPKEIEASKYDLSYISLDGNIGCMVNGAGLAMATMDTISYYGGSPANFLDVGGGATAEKVTEAFKIILSDKNVKGIFVNIFGGIMKCDIIAKGVITAAKEVGLAVPLVVRLEGTNVELGKKLLNESGLNIVAADSMSDGAQKIVKLVEVAMNFETVIGLEIHVELKTNSKIFSSSPNHFGAEPNTNTTVIDLGYPGVLPVLNKQVVDYAMRASLALNMEIEQETKFDRKNYFYPDNPKAYQISQFDKPIGKNGWVEIEIPGYKKKIGITRLHMEEDAGKLTHADGYSLVDLNRQGTPLVEIVSEPDIRTPDEAYAYLEKVKSIIQYTGVSDVRMEEGSLRCDANISIRPYGQEEFGTKTELKNLNSFNFVRRGLEHEEIRQAEVLMAGGVIEQETRRFDEKTGKTILMRVKEGTDDYRYFPEPDLVRLSISDEWVERVRNEIPELPDARKARYVSELGLNDYDANVLVVNKEISDFFDATVNAGADAKLSANWLMGDISAYLNAEQKELKNTALTPENLAGMVKLISDGTISSKIAKKVFTELVTNGGDAAKIVKEKGLVQISDPEVIRGFVTTVLDNDAKSVEDFKAGKDRAIKALLGQIMKASKGQANPQLTNQILMEEINKR
MNIHEYQGKEILRKYGVAVPDGRVAYTVDEAVEAAKALGSNVSVVKAQIHAGGRGKAGGVKVAKNLDEVRTYAEEILGKTLVTHQTGPEGKEVKRLLIEEGCDIKKEYYVGLVLDRATSRVTMMASEEGGTEIEEVAAETPEKIFKEVIDPVVGLTPFQARRLAFNINIPKEYLSKAVKFMLGLYTVFEEKDCSIAEINPLVTTGDGDVLALDAKLNFDDNAVFRQKDVAEYRDLDEEDEKEIEASKHDLSYIALDGNIGCMVNGAGLAMATMDIIKHYGGDPANFLDVGGGATAEKVTEAFKIILSDSNVKGILVNIFGGIMKCDVIAEGVVEATKQVGLEIPLVVRLEGTNVDLGKQILADSGLNITAAESMADGAEKIVSLVK--MNFETIIGLEVHVELKTDSKIFSPSFNHFGADPNSNVNPIDLGYPGVLPVLNEEAVNFAMKAAMALNCEIATDTKFDRKNYFYPDNPKAYQISQFDQPIGEHGWIEIEVDGQKKKIGITRLHLEEDAGKLTHSDGYSLVDYNRQGTPLIEIVSEPDLRSPEEAYAYLEKLKNIIQYTGVSDCKMEEGSLRCDANLSIRPIGQEAFGTKTELKNLNSFSFVQKGLEFEEKRQQKVLLSGGEILQETRRYDEQTKETILMRVKEGSDDYRYFPEPDLVPLFIDEDWKERVRSEIPELPDARKQRYIHELELPAYDAMVLTSTKEMSDFFEETIQQGADMKQASNWLMGEVSAYMNKQQMELHDLALTPEGLAKMIKLIEDGTISSKIAKKVFAELVEKGGDPEQIVKDKGLVQISDEGQLKEIVTGILDENEQSIIDYKNGKDRALGFLVGQVMKATKGQANPPMVNKILKEEMDKH
MNIHEYQAKQILQKFGVPVLDGGVAYTADEAITVAKQLPGPVYVVKSQIHAGGRGKGGGVRVVKSPAEVGENAKQMLGKTLVTHQTGPAGKEVKRVYIEAGCDIQRELYLAMLVDRATSRISVMASTEGGMDIEEVAAKTPEKIVTQSIDPASGISGFHCRNIAFALKLEGKQVGAFTKMLTALYKCFVDTDASMLEINPLVVTGDGQVIPLDCKMNFDDNALYRHKDIEEMRDESEEDPSEIEAAQHSLNYIKLDGSIGCMVNGAGLAMATMDIIKLYGGAPANFLDVGGGATKERVTAAFKIILSDPNVEGILVNIFGGIMRCDVIAEGVVAAAREVSLNVPLVVRLEGTNVELGKKIMSESGLPIIAADNLADAAEKVVKAVK-KMDWEVVIGLEVHAQVISEAKLFSGASTKFGAEPNDQVSFVDAGFPGMLPVINEKAVEQAVRTGLGLKAQINHRSVFARKNYFYADLPQGYQISQYELPIVGHGTIILDMDGSTREVGIERLHLEQDAGKSMHDQAKTFVDLNRSGVALMEIVSKPDMRTPEEAGAYLRKLRAILRYLGTCDGNMEEGSMRCDVNVSVRRPDE-GFRTRCEIKNVNSVRFVMQAIEYEAKRHVEVYESGGKIEQETRLFDPSKGETRSLRTKENAHDYRYFPDPDLLPLEFDDAFVDGIRATLPELPDEKKQRFISDYGLSPYDATVLVFDKESAAYFEQVAE-GRDGKAAANWVTTNLFGALNKLGKDIGESPVSAKQLGQLIDLISDGTLSGRLAKEVFEIMIETGDDPAKIVDERGMKQVTDTGAIEKAVDEVIAANPDKVAEVQGGKEKLLGWFTGQVMKATQGKANPQAVNDVLKKKILG-
MKIHEYQGKEILRQFGVPVPRGIAAFTVQEAVEAAQKLGGPVWVVKAQIHAGGRGKGGGVKVAKSIDQVRELAGQILGMQLVTHQTGPQGQKVRRLYIEDGADIQKEYYVSVVTDRATQKVAIIASSEGGMDIEEVAAHTPDKIVKIFVDPLTGLTDAQARQLAEGIGMTGHTVDQAVTLLQNLYRCYMETDASLVEINPLNRDSQGNLIALDAKFNFDSNALFRHPEIVALRDLDEEDPAEIEASKFDLAYISLDGNIGCLVNGAGLAMATMDTIKLFGGEPANFLDVGGGATAEKVTEAFKIMLKNPNVKAILVNIFGGIMRCDVIATGVITACKAVNLNVPLVVRMKGTNEDLGKKMLAESGLPIISADTMAEAAQKVVAAVA-RMGYEVVIGFETHAQLATRSKIFSRAATAFGAAPNTQACAVDLALPGTLPVMNRAAVECAIRFGLAVGAHVAPRSVFARKNYFYPDLPKGYQISQYEIPVVQGGAIQFYLD-ELRTVRLVRAHLEEDAGKSLHEDGMSGIDLNRAGTPLLEIVTEPDIRSSAEAVAYAKELHKIVTWIGICDGNMQEGSFRCDANVSVRKPGQ-PLGTRREIKNLNSFKFMQQAIDYEVRWQIEQLEDGHAIEQATVLFDPDTGETRAMRTKEDAADYRYFPDPDLPPLVIPADWVARVQSEMPELPRAMAERLVREHGLPDYDATTLTQSPAMAAYFEATVRAGAAPKAASNWIMGEVSRRLNAAEIGIEACPVAPVLLGALLQRVSDGTVSNNAAKQVFDALWAEPGRVDAVIAAKGLRQMNDTGALEAIIAQVIAANEKNVAEYRAGKDRAFNALVGQVMKATQGKANPQQVNELLKRAL-G-
MNIHEYQAKEVLRKFGVATLKGKLAHSPEEAVAAAKDMGGAVWVVKAQIHAGGRGKGGGVKLAKSIDEVGTLTKQILGMTLVTHQTGPEGKVVQKVFIEQGCNIAKEYYVACLIDRATGRAAMMASSEGGMDIEEVAEHHPEKIVKVDIDPVTGLMPFQARELAFKIGMAPEIVNKAVKFFTGLYNAFITTDCSIAEINPLVVTKEGEVLCLDAKMNFDSNSLYRHADIVEMRDLNEEEPSEIEASKFDLAFIKLDGNIGCLVNGAGLAMATLDIIKLHGASPANFLDVGGGANKEKVTEAFKIILKDPNVKGILVNIFGGIMKCDIIAEGVIAASKELGLKVPLVCRLEGTNVELGKKMLRESGLNITPADDLTDAAKKIVAAIK-HMGYEAVIGIEIHVQLSTATKMFCADSTAFDAGDNENTSPISVGMPGTLPTLNKKAVEYSIKTGLALGCEIRKKSVFARKNYFYPDLSKGYQVSQHDEPICENGSVTFKVDGVEKTVTISRAHMEEDAGKSNHH-EYTLINYNRAGIPLLEIVTGPDLRTPAEAAEYGRTIRQIVRYLDVCDGNLEEGSMRCDCNVSVRKPGE-KFGTRVEIKNINSFRFVEKAIEFEIDRQIDAIESGEKINQETRLWDPDKNRTVAMRAKEDAQDYRYFPEPDLMPVIVTEAMLTKYRNELPELPRARAFRFQESHGLPEYDALVLTAEKALADFYEETAKVSGNFKASSNWVMTEVLRELNQANLDVLSSPIKPAQLGQMIALIDKGTISGKIAKTVFLEMWQSGKDPEVIVKEKGLVQISDPAAIEKIIDEVLAANAQNVEDHKTGKKKLFGFFVGAVMKASKGQANPELVNKILLEKL-K-
MNIHEYQAKGLLKKYGVAVPRGGVAYTPEEAKTVATDLGGPVWVVKSQIHAGGRGAGGGVRVVKSIDDVVSNAKEMLGHTLVTKQTGPEGKEVKRLYVEEGCDIKRELYLSLLLDRATSRVTVIASTEGGMEIEEVAHSHPEKIVKVAIDPVGGLQGYHARQIAFGLKLEGKQVGAAVKFLSAMYKAFVELDASQVEINPLVVTGAGEVIALDAKMNFDDNALYRHKDIEELRDESEEEASETEATKHGLNYVKLDGNIGCMVNGAGLAMATMDIIKLYGGEPANFLDVGGGATRERVTTAFKLILSDPNVEGILVNIFGGIMRCDVIAEGVVAAAREVSLHVPLVVRLEGTNVELGKKILAESGLPILSADNLADAAEKIVKAVK-AMEWEVVIGLEVHAQVVSNAKLFSGAATAFGAAPNSQVSFVDAGFPGMLPVINEVCVEQAVRTGLGLKAQINLRSVFDRKNYFYADLPSGYQISQFQQPIVGHGTIVLDLDGSTREVGITRLHLEMDAGKSLHDQTKTYIDLNRSGVALMEIVSEPDMRTPEEAAAYLRKLRTILRYLGTCDGNMEEGSMRCDINVSVRKPGE-KYGTRTETKNVNSIRYVQQAIEYEAQRQVALIEDGGVVVQETRLWDPNKGETRSMRSKEEAHDYRYFPDPDLLPLELDAGWVEEIKRTLPELPDEKKARFMADYKLPVYDAGVLVAERSRADFYEEVAR-GRDPKQAANFVIGDLLGALNKTGADIDSSPISAAALGGLIDLIADNTISGRIAKEVFADMLETGKPAAQIVEEKGLRQVTDTGAIDQAIAAVMAANADKVAEFRSGKDKLFGFFVGQVMKATQGKANPALVNEILTAKLKG-
MNIHEYQGKELLRQYGVAVPNGKVAFSPEEAVKAAKELGSEVVVVKAQIHAGGRGKAGGVKIAKNLDDVRAYAKELLGKVLVTHQTGPEGKEVKRLYIEEGSDIQKEYYLGLVLDRASSRVTLMGSEEGGMDIEEVAAATPEKIFKEEIDPVVGLTGFQARRMAFNMNIPAKLVNKAAKLMLGLYEAFVDKDAAIVEINPLVVTGAGEVVALDAKFNFDGNALYRHKDIVELRDFDEEDAKEIEASKYDLSYISLDGNIGCMVNGAGLAMATMDTISYYGGSPANFLDVGGGATAEKVTEAFKIILSDKNVKGIFVNIFGGIMKCDIIAEGVIVAAKEVGLEVPLVVRLEGTNVDKGKSLLNESGLNIVAADSMADGAQKIVELVG--MNFETVIGLEVHVELKTNSKIFSAAPNHFGAEPNTNTTVVDLGYPGVLPVLNKNVVDYAMRAALALNMEIEQNTKFDRKNYFYPDNPKAYQISQFDKPIGKNGWVEIEVNGETKRIGITRLHMEEDAGKLSHADGYSLVDFNRQGTPLVEIVSEPDIRTPEEAYAYLEKVKSIIQYTGVSDCKMEEGSLRCDANISIRPYGQEKFGTKTELKNLNSFNFVRKGLEHEELRQAQVLTSGGVIEQETRRYDEKTGKTILMRVKEGTDDYRYFPEPDLVDIVIDDAWLERVRSEIPELPDARKKRYIEELGLPAYDAMVLTLTKEMSDFFEETIALGADSKLASNWLMGEVSAYLNADQKELKDTKLTPANLAGMIKLISDGTISSKIAKKVFKELADNGGEAEEVVKAKGLVQISDEGALREIVISTLDANPQSIEDFKNGKDRAIGFLVGQIMKATKGQANPPLVNKILQEEIVKR
MKIHEYQGKEILRKFGVPVPRGIPAFTVQEAVEAAQKLGGPVWVVKAQIHAGGRGKGGGVKVAKSIDDVKALAEQILGMQLVTHQTGPEGQKVRRLYIEDGADIQKEYYVSVVTDRASQKVAFIASSEGGMDIEEVAHSHPEKIIKVFADPLVGLTDEQAGELADGIGIPADSKAQAVDVFKKLYETYQETDASLVEINPLNRDGKGNIIALDAKFNFDSNALYRHPEIVALRDLDEEDPAEVEASKFDLAYISLDGNIGCLVNGAGLAMSTMDTIKLFGGEPANFLDVGGGATPEKVTEAFKIMLQNPKVEAILVNIFGGIMKCDTIATGVITASRAVNLKVPLVVRMKGTNEELGKKLLAESGLPIISADTMAEAAEKVVAAVK--MGYEVVIGFETHAQLATHSKIFSRAPLGFGAEPNTQTSALDCALPGTLPVMNRQAVEHAIRLGLALGSHIAPRSIFARKNYFYPDLPKGYQISQFEIPVVQGGEVGFYLD-EKKTVRLVRAHLEEDAGKSIHDQTESGIDLNRAGTPLLEIVTEPDIRSTEEAVAYAKELHKIVTWIGICDGNMQEGNFRCDANVSVRKPGQ-PLGTRREIKNLNSFRNMQIAIDFEIRWQIEQIEDGHAIQQATVLFNPDTGETRAMRTKEDSADYRYFPDPDLPPLVIAPEWVAQVQADMPELPRHMAERFVSDYGLPEYDATTLTQSREMGAYFEEAAKACGQPKLASNWIMGEISRRLNHEEIGIGAAPVQPASLAALIGRIHDGTISNNAAKQVFETLWTGEGEVDAIIEAKGLKQMNDTGALEKIIDEVIAANPANVEQYRAGKEKAFNALVGQVMKASKGKANPQQVNAVLKERL-G-
MNIHEYQGKEVLQKFGVKVPNGYVAYTVEEAVEAAEKLGSSVTVVKAQIHAGGRGKAGGVKVAKNLDEVRTYADEILGKTLVTHQTGPEGKEVKRLLIEEGCDIQKEYYVGVVLDRATSRVVMMASEEGGTEIEEVAAETPEKIFKEVIDPVVGLTGYQARRLAFNINIPDALIGKAVKFMTGLYDAFVAKDCSIAEINPLVTTGDGEVLALDAKLNFDDNALYRQKDVTEMRDLEEEDEKEIEASKYDLSYVSLDGNIGCMVNGAGLAMSTMDIIKHYGGDPANFLDVGGGATAEKVTEAFKIILSDSNVKGIFVNIFGGIMKCDVIAEGVVEATKQVGLDLPLVVRLEGTNVDLGKKILDESGLDITAADSMADGAQKIVAMVK--MNFETIIGLEVHVELKTQSKIFSPSPNEFGSEPNSNVNPIDLGYPGVLPVLNEEAVNFAMKAAMALNCEIATNTKFDRKNYFYPDNPKAYQISQFDQPIGENGWIEIEVNGKKKRIGITRLHLEEDAGKLTHGDGYSLVDFNRQGTPLIEIVSEPDMRSPEEAYAYLEKLKTIIQYTGVSDVKMQEGSLRCDANISLRPIGQEKFGTKAELKNLNSFTFVQKGLEFEEKRQEKVLLSGGEILQETRRYDEKTKETILMRVKEGSDDYRYFPEPDLVPLYIDDAWKERIRNEIPELPDARKQRYISELGLPEYDAAVLTSSKEMSDFFEETVQHGADMKQASNWLMGEISGYMNKHYKELGELAITPEGLGKMIKLIEDGTISSKIAKKVFAELVEKGGDPEQIVKDKGLVQISDEGQLKEIIGKILDDNEQSIVDYKNGKDRALGFLVGQVMKATKGQANPPMVNKILKEEMDNR
MNIHEYQGKELLRKYGVSVPRGFVAFTPKEAVDAAKELGSAVTVVKAQIHAGGRGKAGGVKIAKNLDDVRTYSKELLGKTLVTHQTGPEGKEVKRILIEEGCDIKSEYYIGLVLDRATSRITLMASEEGGTEIEEVAEATPEKIFRETIDPVIGLTAFQARRVAFNINIPTELVNKTVKFMLGLYKMFIEKDCSIAEINPLVTTGDGNVMALDAKLNFDANALYRQKDVMEFRDLDEEDPKEIEASKYDLSYISLNGDIGCMVNGAGLAMATMDIIKHYGGDPANFLDVGGGATAEKVTEAFKIILSDTAVKGIFVNIFGGIMKCDIIAEGVVEAAKQVELKVPLVVRLEGTNVELGKKILNESGLDIVAAETMADGAQKIVELVG--MNFETIIGLEVHVELKTDSKMFSPAPAHFGAEPNTNTNVIDLGYPGVLPVMNKRAVEWGMKAAMALNCEIADHTKFDRKNYFYPDNPKAYQISQFDQPIGEHGWVEIEVDGYKKKIGITRLHLEEDAGKLTHTDGYSLCDYNRQGTPLIEIVSEPDLRTPAEAYAYLEKIKSIIQYTGVSDCKMEEGSLRCDANISLRPVGQEQFGTKAELKNLNSFNFVKKGLEHEQIRQEEVLLSGGEIQQESRRFDESTGKTLLMRVKEGSDDYRYFPEPDLVSMFIDEEWRESVRATIPELPDARKKRYVEELGLPGYDAMVLTLTKEMSDFFELTLEQGADAKLASNWLMGEVSAYLNAGQKELKDVALTPQGLAGMIKLIEDGTISSKIAKKVFKELIENGGDPKKIVKEKGLVQISDEGELLKFVTDVLDANPQSIEDFKNGKDRAIGFLVGQIMKASKGQANPPMVNKLLNEEIKKR
MNIHEYQAKAVLHDFGVPVPRGVPAFTIDEAVNAAKQLPGPVWVVKAQIHAGGRGKAGGVKVVKSLDDVKAEANRILGSILVTHQTGPKGKQVNRLYIEDGSAIAKEFYLSMLVDRVTSRVAIVVSTEGGMDIEAVAHDTPEKILTITIDPATGIMPHHVRNVSKALGLDADLQKQMGPLLNKLYKAFVDTDMSMLEINPLVVTKDNKLICLDAKIDFDGNALYRHPDIFALRDETEEDEKEIEASKYDLNYIALDGSIGCMVNGAGLAMATMDIIKLYGAEPANFLDVGGGATKEKVTAAFKIITSDPKVKGILINIFGGIMKCDIIAEGVVAAVKEVGLQVPLVVRLEGTNVDLGKKIIKESGLNVLPADDLDDAAQKIVKAVK--MDWEVVIGMEVHAQVTSESKLFSGASTAFGGEPNSHVSLVDAAMPGMLPVINEECVKQAIRTGLGLKAQINNKSVFDRKNYFYPDLPQGYQISQYKSPIVGEGVVSVDLDGSSIDVGIERVHLEQDAGKSIHDQTLSLVDLNRSGVALMEIVSKPDIRSSEQAKAYVSKLRSILRYLGTCDGDMEKGSLRADVNVSVRRPGD-DLGTRCEIKNVNSIRFIGQAIEFEARRQIDILEEGGSITQETRLFDPGKGETRSMRSKEEAHDYRYFPDPDLLPLEFDDAYVDALKANLPELPDEKKARFIDGYGLQAYDAGVLIAERETAEFFEDIAK-GRDPKLAANWVINELAGRLNKEGKDIGASPVSSAQLGTILDLIGDKTISGKIAKDLFEIVWTEGGDPRAIVEQRGMKQVTDLGAIEKVVDEIVAANPDKVADAKT-NPKAIGWFVGQVMKSSGGKANPQAVNELLSKKLGLA
MKIHEYQGKELLKKFGVPVPRGIPAFSVDEAVAAAEKLGGPVWVVKAQIHAGGRGKGGGVKLARSLDEVRQLASQILGMQLVTHQTGPEGQKVNRLYIEDGADIQKEYYVSVVTDRGTQKVAFIASSEGGMDIEEVAHSTPEKIVTEYIDPLAGLTDEQAAKIAAAIGLEGEAARQAVDVFKKLYQCYMETDASLVEINPLNRDSKGNIIALDAKFNFDSNALFRHPEIVEYRDLDEEDPAEIEASKFDLAYIQLDGNIGCLVNGAGLAMATMDTIKLFGGEPANFLDVGGGATAEKVTEAFKIMLKNKDVKAILVNIFGGIMRCDVIAEGVITACKAVNLSVPLVVRMKGTNEELGKKLLAESGLPIISADTMAEAATKVVAAAA--MAWEIVIGLETHTQLSTHSKIFSGSSTRFGAAPNTQANLVDMALPGSLPVPNYGAVERAIRFGLAVGAHIAPLSVFARKNYFYADLPKGYQISQFEIPVVQGGSLSFFVE-ERRTVNLTRAHLEEDAGKSLHDDFATGIDLNRAGTPLLEIVSEPEMRSAAEAVGYARALHSLVVWLGICDGNMQEGSFRVDANVSVRPVGQKEFGTRTEIKNVNSFRFLERAILYEARRQIELIEDGGTVVQETRLYDADRDETRSMRSKEDAHDYRYFPDPDLPPIAISPEWIEAVRSAMPELPAALQARLQEQYGVTAYDASQLGADRDTAAYFEQAAAAVGHAKTLANWIMGELAAALNREEKTIADSPISAASLAKLVTRIADGTVSNKIAREIFAALWAGEGDADAIIESRGLKQISDSGAIGAMIDEVLATNPAIVEEYRAGKQKAFNSLVGQIMKAAKGKANPQQVNSLLKEKLDS-
MNIHEYQAKALLRSYGVPVSDGRAVLRAEEAKAAASEMAGPLWVVKAQIHAGGRGKGGGVRLAKSVTEAAEMAQQMLGRTLVTHQTGPAGKQVNRIYIEDGSDISRELYLALLVDRQTSRVSFVVSTEGGMDIEEVAAHTPEKIVSFSVDPATGIQPYHGRKVAFALGLEGKQVKQCVDLIGKIYKAFVEKDAEMIEINPLIVTTDGDLKALDAKVGFDNNALYRQPDILALRDETEEDPKELAASKFDLNYIALDGEIGCMVNGAGLAMATMDIIKLFGAEPANFLDVGGGATKEKVTEAFKIITSDPNVKGILVNIFGGIMRCDIIAEGIIAAVKEVGLQVPLVVRLEGTNVDLGKKIIADSGLNVIAADDLSDAAKKIVAAVK--MDWELVIGMEIHAQVSSNAKLFSGASTTFGSEPNSNVAFVDAAMPGMLPVINEFCVEQAVRTGLGLKAEINLMSAFDRKNYFYPDLPQGYQISQLYHPIVGEGEVIVDMPGVARRVRIERIHLEQDAGKSIHDMALSFVDFNRTGVALMEIVSRPDIRGPEEAAAYVAKLRQILRYLGTCDGNMQNGNLRADVNVSICRPGAGHLGTRCEIKNMNSMRFIQAAIDYEARRQIAIVEDGGSVVQETRLYDPDRNETRSMRSKEEAHDYRYFPCPDLLPLEIEQAWVDDIAARMPELPDAKKARFMGEFGLTDYDASVLTAELEAAAYFDAVAQ-GRDGKQAANWVINELFGRLNKEGLTIADSPVSAAQLGGLLDLLADQTISGKIAKDLFEILWTEGGDPAQIVESRGMKQVTDTGAIEAAVDEIIAANPAQVEKAKQ-NPKLAGWFVGQVMKATGGKANPAAVNDLVAKKLGG-
MNIHEYQGKQLLRQYGVAVSNGLVAFSPEEAVKAAKELGTEVVVVKAQIHAGGRGKAGGVKIAKNLDEVRTYAKELLGKVLVTHQTGPEGKEIKRLLVEEGCDIKKEYYLGLVLDRATSRVTLMGSEEGGMDIEEVAEATPEKIFKEVIDPVIGLTGFQARRMAFNMNIPAKLVNKAVKFMLGLYQVFVEKDAAIVEINPLVVTGGGDVMALDAKFNFDANALYRHKDILELRDYDEEDAKEIEASKYDLSYISLDGNIGCMVNGAGLAMATMDTISYYGGSPANFLDVGGGATAEKVTEAFKIILSDKNVKGIFVNIFGGIMKCDVIAEGVITAAKEVGLQVPLVVRLEGTNVELGKKLLNESGLNIIAAGSMADGAQKIVELVG--MNFETVIGLEIHVELKTDSKMFSPSPAHFGAEPNTNTHVIDLGYPGVLPVVNKRAIDFGMKAAMALNCEISTHTKFDRKNYFYPDNPKAYQISQFDQPIGEHGWVEIEVDGYKKRIGITRLHLEEDAGKLSHTDGYSLVDYNRQGTPLIEIVSEPDIRTPAEAYAYLEKVKSIIQYTGVSDCKMEEGSLRCDANISLRPYGQEQFGTKAELKNLNSFNYVRRGLEHEEIRQAEVLLSGGEILQETRRFDESTGKTLLMRVKEGADDYRYFPEPDLVDLVIDQEWMDRVRADIPELPDARKQRYVEELGLPSYDAMVLTLTKEMSDFFEATIALGADTKLASNWMMGEVSAYLNVDQKELHDTKLTPEGLAGMIKLISDGTISSKIAKKVFKELADNGGTAEQVVKEKGLVQISDEGALRDIVTQTLDANAQSIEDFKNGKDRAIGFLVGQIMKATKGQANPPLVNKILQEEISKR
MNIHEYQGKEVLRSYGVAVPNGKVAFSVEEAVEAAKELGTTVNVVKAQIHAGGRGKAGGVKVAKNLDEVRTYAEEILGKTLVTHQTGPEGKEVKRLLIEEGCDIKKEYYIGLVLDRATSQVVLMASEEGGTEIEEVAEATPEKIFKEYIDPIIGLSPFQARRVAFNINIPKELVGQAVKFMISLYTAFIDKDCSIAEINPLVVTGDGKVMALDAKLNFDANALYRHKDILAYRDLDEEDKKEIEASKYDLSYISLGGNIGCMVNGAGLAMATMDIIKHYSGDPANFLDVGGGATAEKVTEAFKIILSDENVKGIFVNIFGGIMKCDIIATGVVEAAKQVSLSVPLVVRLEGTNVDAGKEILNQSGLDIVSADSMADGAQKIVSLVK--MEFETVIGLEVHVELKTNSKIFSSAPAHFGAEPNTNTTVIDLGYPGVLPVMNETAVEYAMKAAMAINCEIAEEAIWDRKNYFYPDNPKAYQVSQNDKPIGEHGWVEIEVNGETKRIGITRLHLEEDAGKLTHAGKHSLCDYNRQGTPLVEIVSEPDIRSPEEAYAFLEKLKAIIQYTEVSDCKMEEGSLRCDANISIRPYGQKEFGTRTELKNLNSFNFVRKGLEYEEKRQAEVVSSGGKVDQETRRFDESTGKTLLMRVKEGSDDYRYFPEPDLLPVYIDDEWKEHVRSTIPELPDARKKRYMDELGLPAHDAKVLTMSKEIADFFEATVAAGAGAKLASNWLMGEVPAYLNAEGKELAETKLTPDNLAGMISLLEKGTISSKIAKTVFKELIENDGDAEAIVKEKGLVQISDESALLKFVNDALDANPQSIADFKDGKKKAIGFLVGQIMKASKGQANPQAINKLLAEEIAKR
MNIHEYQGKEILRKYGVAVPAGRVAFSPEEAVNIAKELDSKVTVVKAQIHAGGRGKAGGVKIAKNLDEVRSYAKELLGKVLVTHQTGPEGKEVKRLYIEAGSDIQKEYYVSLLVDRATSRVTLMGSEAGGMDIEEVAEETPEKIFKEVIDPVVGLTGFQARRLAFNMNIPTKLINKTANLMLGLYKAFTDKDASILEINPLAVTGDGEVMALDAKFNFDDNALYRHKDVVELRDFDEEDQKEIEASKYDLNYVTLDGNIGCMVNGAGLAMSTMDTISFYGGRPANFLDVGGGATAEKVTEAFKIILSDPNVKGIFVNIFGGIMKCDVIAEGVIVAAKEVGLKVPLVVRLEGTNVELGKKLLNESGLDIVAADSMADGAQKIVELVG--MNYETVIGLEVHVELKTNSKIFSPSPNQFGSEPNTNTSVIDLGYPGVLPVVNKEVVNYAMRASLALNMDINQHTKFDRKNYFYPDNPKAYQISQFDVPIGENGWIEIEVGGEKKRIGITRLHMEEDAGKLTHGKNASLVDYNRQGTPLVEIVSEPDIRTPEEAYAYLEKLKAIIQYTGVSDVRMEEGSLRCDANISIRPYGQDEFGVKTELKNLNSFSFVKKGLEYEEQRQAAVLNAGGEIKQETRRFDEKTGKTILMRVKEGTDDYRYFPEPDLVDIVIDDEWLEREKAAIPELPDARKERYVSEYGVPAYDAHVLTLSKETADFFEATVATGADAKLSSNWLMGEVSAYLNAEQKELSDTALTPEGLGGMIKLITAGTISSKIAKKVFKELVENGGEAEKIVKEKGLVQISDEGALLKMVTEVLNQNAQSIEDFKNGKDRAIGFLVGQIMKASRGQANPQMVNKMLLEEIQKR
MNIHEYQGKQILRKYGVTTPRGFPCFTVDEAVEAAEKLGGNLWVVKAQIHAGGRGKGGGVKVAKSIDEVRKYATEILGMTLVTHQTGPEGRVVKRLLIEEGADIKKEFYVGMVVDRATQRVALMASSEGGMNIEDVARDTPELIHKVFIDPASGLTDAEGEDIARKIGMPEAAVKETCKFMQGLYKAFVETDASLAEINPLVLTGDNRVIALDAKFNFDSNALYRQPEIQAMRDLDEENPDEIQASKFDLTYISLDGNIGCMVNGAGLAMATMDIIKLYGGAPANFLDVGGGATTEKVTEAFKIMLSNPDVKAILVNIFGGIMRCDVIAEGIVAAAKQVELKVPLIVRLEGTNVDQGKEILAKSGLPIISASGMADAALKAVNAAK-NMQWEVVIGLETHAQLSTVSKIFSGASTSFGAEPNTQACPVDLALPGVLPVMNRGAVEKAIQFGLAIGAEVAPVSVFARKNYFYPDLPKGYQISQFEKPVVIGGKLNCIVQKGIKTVNLTRAHLEEDAGKSLHEEDMTGIDLNRAGTPLLEIVTEPDMRSAAEAVAYAKSLHSLVTWLGISDGNMQEGSFRCDANVSVRPAGTTALGTRCEVKNLNSFRNLEDAINYEVERQIELIESGGKVVQATRLYDPDKRETREMRTKEDSDDYRYFPDPDLPPLVISAEWIERVKKELPELPEALRKRFINEYGLPEYDATVLTQSKAMAEYYEKLISLTQLAKQNANWLMVDIASALNRENLEIGDLPVTVRQLAQLMQRIADNTISNKIARDIFGILWDARADVDKIIDAKGLKQISDTGAIEKIIDEVLANNAKSVEEFRSGKDKAFNALVGQVMKATKGKANPGQVSDMLKKKLAG-
MNIHEYQAKQLLREYGAPVADGRVVTRAEEAKTAAGELDGPLWVVKAQIHAGGRGKGGGVRLARSVEEAAEEARRMLGRTLVTHQTGPAGKQVNRIYIEEGADIERELYLALLVDRETSRISFIASTEGGMDIEEVAAATPEKIVTFSVDPATGVSGFHGRKVAFALGLKGQAYKDCVKLAGQLYKLFVEKDVNLLEINPLIVMTDGRLRCLDCKMNFDSNALYRHPEIMALRDESEEDPKELEASKYDLNYIALDGEIGCMVNGAGLAMATMDIIKLYGGEPANFLDVGGGATKEKVAEAFKIITSDPNVKGILVNIFGGIMRCDVIAEGIVAAVKEVGLSVPLVVRLEGTNVELGKKIINESGLDVIAADNLSDAAEKIVKAVK-NMEWEMVIGMEVHAQVSSKSKLFSGASTAFGAEPNTNVSLVDAAMPGMLPVINEFCIEQAVRAGLGLKAKINLFSVFDRKNYFYPDLPQGYQISQYKHPIVGEGEVLVDLPGVARRVRIERIHLEQDAGKSIHDLELTYVDLNRTGVALMEIVSRPDIRSPEEAAEYVRKLRQILRYLGACDGNMQEGSLRADVNVSVCRPGDSVLGTRCEIKNMNSMRFIQQAIDYEARRQIAILEDGGTVEQETRLYDPNKGRTRSMRSKEEAHDYRYFPDPDLLPLTLEQAWVDAIAASLPELPDEKKARFVAQYGVTEYDASVLTAERESADFFEAVAR-GRDGKAAANWVINELFGRLNKEGRAISDSPVSAEQLGGVIDLIASGDISGKIAKDLFEILWTEGGDPARIVEERGMKQVTDEGAIEKAVDEVLAANPDKVEQAKA-KPSLAGWFVGQVMKATQGKANPQAVNALVRRKLGVE
MNIHEYQGKEVLRQYGVNVPRGKVAFTAAEAVAAAKELGSPVTVVKAQIHAGGRGKAGGVKIAKSLDDVSKYAEELLGKVLVTHQTGPEGKEVKRLLIEEGCDIKKEYYIGVVVDRGTGRVVMMGSEEGGMDIEEVAAHSPEKIIKVVVDPAVGLQVFQARKLAYDIQIPAEQINKAVKFMMALYKAFEEKDCSIAEINPLVVTGGGDVMALDAKLNFDSNALFRHKDIVELRDLDEEDAKEIEASKYDLSYIALDGNIGCMVNGAGLAMATMDIIKYYGGEPANFLDVGGGATKEKVTEAFKIILSDANVKGIFVNIFGGIMKCDIIAEGVVAAARELGLDRPLVVRLEGTNVALGKEILNKSGLNIVAADSMADGAQKIVSLVK--MKYETVVGLEVHVELHTKSKIFCGCSTSFGAPPNTHTCPVCLGHPGVLPVLNRQAVEYAMKAAMALNCEIAEWCKFDRKNYFYPDSPKAYQISQFDQPIGLNGWIDIEVNGKTKRIGITRLHLEEDAGKLTHIEFGSLADFNRVGTPLIEIVSEPDIRSPEEAKAYLEKLRAIMQYCDVSDVKMEEGSLRCDANISIRPYGQEPFGTRTELKNMNSFRGVQRGLEYEEIRQAEVLDSGSRVVQETRRWDEAQGKTISMRSKEEAHDYRYFPDPDLVRLHIDAEWKARVQTSIPELPDARKARYMQEYGLSSYDADVLTGSMKLADFFEESLKHTADAKASANWIMGELLGYLNANGLDLDDVRITGRGLGEMIQLIEKGTISSKIAKTVFKGMVETGKSPQQIVEEQGLVQISDEGAILSIVDAVIAANPQSVEDFRNGKDKAIGFLVGQVMKETKGKANPGLVNKLLTDRLNG-
MNIHEYQGKEVLREFGVSVPAGRVAFSVEEAVEAAESLGTNVCVVKAQIHAGGRGKAGGVKVAKSLDEVRTYAEEILGKTLVTHQTGPEGKEVKRLLIEEGCDIQKEYYIGLVLDRSTSRIVMMASEEGGTEIEEVAAETPEKIFREAIDPVVGLTGYQARRLAFAINIPPESLNKAVGFMMSLYQAFVEKDCSIAEINPLVTTGDGQVLALDAKLNFDENALYRHKDIVALRDLDEEDEKEIEASKHDLSYISLDGNIGCMVNGAGLAMATMDIIKHYGGDPANFLDVGGGATTEKVTEAFKIILADQNVKGILVNIFGGIMKCDVIAEGVIGASRQVGLDIPLVVRLEGTNVEQGKKLLEESGLNITSAASMADAAEKIVALVN--MNFETIIGLEVHVELKTKSKIFSPSPNAFGAAPNENTNPIDLGYPGVLPVLNKEAVNFAMKAAMALNCEIATHTKFDRKNYFYPDNPKAYQISQFDQPIGENGWIEIEVDGYTKKIGITRIHMEEDAGKLSHTGGYSLVDYNRQGTPLIEIVSEPDLRTPAEAYAYLEKIRNIIQYTGVSDVKMEEGSLRCDANISLRPIGQEKFGTKAELKNLNSFTFVQKGLEFEEKRQQKVLLAGGEILQETRRYDESTKETILMRIKEGSDDYRYFPEPDLVPLYIDDAWKERVRASIPELPDARKARYVNELGLPAYDAMVLTLSVEMSDFFEATLKADADPKAASNWLMGEVSAYLNKQQKDLSDTALTPEGLAKMITLIEDGTLSSKLAKKVFAELIENGGDPEQIVKDKGLVQISDEGQLTEIISSILDQNEQSVVDFKNGKDRALGFLVGQVMKQTKGQANPPMVNKILIAEMNKR
MNIHEYQAKEIIAKFGVNVPRGRVAYTPQEAEMAAKELDSEVFVVKAQIHAGGRGKAGGVKVVKTTDAVREEASRMLGLTLVTHQTGPEGKEVKRLYVEEGCDIARELYLGIVIDRATSRVTFMASTEGGMEIEEVAEKSPEKILREVVDPAVGLVAFQARNLAFGLGLEGKQINKAVQLMSGLYNAFMETDASLMEINPLVITGAGDVIALDCKMNFDANALYRQKAIEELRDFDEENPKEIEASKHELNYIALDGNIGCMVNGAGLAMATMDIIKIKGGAPANFLDVGGGATTERVTEAFKLILSDENVKAVLVNIFGGIMRCDVIANGVVEAAKQVNLNVPLIVRLEGTNVEKGKEILANSGLPIISADNLDDAATKAVASLK-GMAYEMVIGLEVHAQMLTQSKIFCGCSTAFGAPANTQICPVCSGFPGVLPVLNKEAVNMAIKTGLAIEGEVRMQSEFSRKNYFYPDLPSGYQITQFELPIVEHGKVLIEDDVPAKVVGITRIHMEVDAGKSIHEGGGTWVDLNRTGVPLMEIVSEPDMSTPEEAGAYLKKLRSIVRYLEVCDGNMEQGSFRCDANVSVRKKGDPKLGTRCELKNLNSIRNVMRAIELEAERHIDILEEGGSIVQETRLYDANLNETRSMRSKEDAHDYRYFPEPDLPLLVLSEQQIATVKATLPELPDAKRERFETAYGLSHYDASVLTTSRALSRYYETVVEQVNDPKICANWVTVELLALLNKENKEIEQSPVSATNLAKMVVRILDNTISGKIAKEVFASMFESGSDPDTIIEEKGLKQITDSGAIEAAIDKVLALNSTQVEQYRGGQEKLFGFFIGQVMKATQGKANPAELNKLLKQKLGG-
MDIHEHQAKDILAQFGVPVPKGGLAFSPEQAAHRAREIGL-PCVVKAQIHSGGRGEAGGVKLCKTEAEVRDYAADLLGRTLVTKQTGASGKTVHRLWVEDATDIAQEIYLGFVLDRKSERIMIVASGHGGMEIEDLAHEDPDSLVRMVIDPATGLVEFQARELAFRLGLKGKQIGQMVTTLRACYRAYRDLDAMMVEINPLAITGEGDLVALDAKMSFDTNALFRRPQVAALRDPAQEDAREAMAADHGLAYVGLDGDIGCIINGAGLAMATMDMIKLAGGEPANFLDIGGGASPDRVVTAFRTVLTDPNVSVILVNIFAGINRCDWIAKGVVQAYKEVGLTIPVVVRLSGTNVTEGRAILDQADVPIITAGTLAEAAEAAVAARPAEMDWELVIGMEIHAQVSSNAKLFSGASTGVGAEPNSHVSFVDCAMPGMLPVINEYCVEQAVRTGLGIKAAINLRSAFDRKNYFYPDLPQGYQISQLYHPIVGEGEVLVEMPGVARLVRIERIHLEQDAGKSIHDMAMSFVDFNRTGVALMEIVSRPDIRGPEEAAAYVVKLRQILRYLGTCDGNMQNGNLRADVNVSVCRVGQSHLGTRCEIKNMNSMRFIQQAIDYEARRQIAIVEDGGSVVQETRLYDPDKGETQSMRSKEEAHDYRYFPCPDLLPLEIEQDWVDDIAARMPELPDAKKARFMGDFGLTDYDANVLTAELEAAAFFEAVAQ-GRDGKTAANWVINELFGRLNKEGHSIAESPVSAAQLGGMLDLLAKGEITGKMAKELFEILWTEGGDPAEVAAARGMKAVTDTGAIEKALDDLIAANPAQVEKAKV-NAKLAGWFTGQVLKATGGKADPAVVNAMVAQKLGL-
MNIHEYQAKQLLKRYGVPVAEGGVAYTPDEAETVAKDLGGPVWVVKSQIHAGGRGKGGGVRVVTNLEEVADNVKAMLGKTLVTHQTGPDGKQVKRIYIEAGCDIKRELYLSLLIDRTTSRVTIMASTEGGMNIEEVAEETPEKIITETIDPALGLQGYQSRKVGFALELNGKQVNAFSKMLAAIYKAFLELDCSMLEINPLVVTGDGNVMPLDCKMNFDSNALFRHKDVEEMRDEDEEDPSELEAARHGLNYIKLDGAIGCMVNGAGLAMATMDIIKLYGGSPANFLDVGGGATKERVTEAFKIILRDPKVEGILVNIFGGIMRCDVIAEGVVAAAREVSLNVPLVVRLEGTNVDLGKKILADSGLPIVSADNLADAAEKVVKAVK-AMDWEIVIGLEVHAQVISEAKLFSGAATAFGSAPNSQVSLVDSAMPGMLPVINKQSVAQAVRTGLGLQAAINLTSVFERKNYFYADLPQGYQISQYLHPIVGEGTIVLDLDGKTRDVGIERLHLEQDAGKSLHDQNRTFVDLNRSGVTLMEIVSKPDIRSPEEAGAYLRKLRSILRYLGTCDGNMEEGSMRCDVNISVRPVGETDLRTRAEIKNVNSVKFVMAAIEFEAARQVELYEEGGEPVQETRLFNATTGETKSMRSKEHAHDYRYFPDPDLLPVVLGEDFVAEIKASLPELPDQKKQRFIDDFGLSPYDAGVLVAEKETADYYEQVAE-GRDAKMAANWVVTNLFAVLNKQGLSIGESPVSAQHLGELVGLIGDNTISGRIAKDVFEAMVETGKAPGTIVDEKGLKQVSDTGALEAMVDEVIAANPEQADQFRGGNQKVTGWFVGQIMKMSKGQANPGMVNQILKAKLGG-
MNIHEYQGKQILREYGVAVPNGIVAFSPEEAVKAAKELDTGVYVVKAQIHAGGRGKAGGVKIAKTVDEVREYAKELLGKVLVTHQTGPEGKEVKRLYIEEGSDILKEYYISLVVDRATDRVVLMGSEEGGMDIEEVAEETPEKIFKEVVDPVVGLTGFQARRMAFNMNIPAKLVNKAAKLFLGIYEAFISKDASILEINPLVVTGDDQVVALDAKFNFDANALYRHADIVELRDFDEEDPKEIEASKFDLSYVSLDGNIGCMVNGAGLAMSTMDTINFYGGKPANFLDVGGGATAEKVTEAFKIILSDSNVKGIFVNIFGGIMKCDIIAEGVIQATKQLGLEVPLVVRLEGTNVDAGKKLLNESGLNITSADSMADGAQKIVELVG--MNFETVIGLEVHVELKTDSKIFSPAPNHFGAGPNTNTHVIDLGYPGVLPVLNKRAVEFAMKAAMALNCEINQETKFDRKNYFYPDNPKAYQISQFDKPIGEHGWIEIEVEGKKKRIGITRLHLEEDAGKLNHTDGYSLVDYNRQGTPLIEIVSEPDIRTPEEAYAYLEKLKSIIQYTGVSDVKMEEGSLRCDANISLRPYGQEEFGTKAELKNLNSFNFVRRGLEHEQKRQAEVLLAGGIIEQETRRFDESTGKTLLMRVKEGSDDYRYFPEPDLTDLSIDDEWMERIRAEIPELPDARQARYVNELGLPAYDAMVLTLTKDMSDFFDATVQAGADAKLASNWLMGEVSAYMNTNQKELSDTGLTPNNLAGMIKLIEEGTISSKIAKKVFKELADNGGDAEKIVKEKGLVQISDEGELLKVVTEVLDNNQQSIDDFKEGKDRAVGFLVGQVMKATKGQANPPLVNKLINQEIRKR
MNIHEYQAKELYRQHGIPVPKGIACMSVEEATQAAEKLGNQVVVVKAQIHAGGRGKAGGVKVVKGADAATKAAREILGKKLVTHQTGPDGKVVQRLLVEQGLPIKNELYLALVVDRDSRRIAIMASTEGGMDIEEVAAKTPEKIRTVTIDPAVGLQGYQIRQLAFGLGLTAQEQKHFSKLLDRLARLFEQEDCSIAEINPLILTEDEQVIALDAKVNFDSNAEFRHRELSSLRDLSEEAPTETEAKEADLSFIQLDGNIGCLVNGAGLAMATMDTIKHYGGEPANFLDVGGGASQEAVTKAFRIILQSEAVEGIFVNIFGGIMRCDTIAKGVVAATRELGLKVPLVVRLEGTKVEEGRKILDESGLAITSAATMAEGAQKIVELAK--MDFEPVIGLEVHAQLLTRSKIFCGCSTQFGAPPNTQVCPVCLGLPGALPALNSGAVEMAIKAGKAFGCRIAERSIWARKNYFYPDLPKGYQISQYELPICSGGAVPVP--G-LGRIGLERIHLEEDAGKNIHA-GGSEVDLNRSGVPLIEIVGKPELRSAEEASEYLKALRLSLIYLGINDGNLEEGSFRCDANVSVRRKGESKLGTRVELKNINSFRFVRQAIEYEIARQVELIEGGGKVLQETRLFDNEKGVTRAMRSKEEAHDYRYFPEPDLPPLLVSRELLDSV--TVPKLPQEVVEALTA-AGVSAADARTIVGDPRLVEVHRRI---GGDAKRAALFVVGELARAVNEKEADLGALKFDPALVPAVWKLQDSGAISSTAAKEVLAELIRTGEAPEKIVERKGLAQVSDTAALEIVVDAVIARTPAEVEKYKAGKTNLLGFFVGQAMKELKGKGNPGALNALFKKKL-G-
MNIHEYQAKQILKGYGAPVADGVPIFKAGEAEAAAKRLPGPLYVVKSQIHAGGRGKGGGVRLAKSVEDVVANANEMLGHTLVTKQTGPAGKQVNRLYIEDGADIDRELYLSLLVDRTVGRVAFVVSTEGGMDIETVAHDTPEKIVTVAINPEAGVTAADAKKLNGALKLSGDAAKDGEKLFPILYRAFLDKDMSLLEINPLIVMKDGRLRVLDAKVSFDNNALFRHPDIVELRDTTEEDAKEIEASKYDLAYVALDGNIGCMVNGAGLAMATMDIIKLYGAEPANFLDVGGGANKEKVTAAFKIITADPNVKGILVNIFGGIMRCDVIAEGVVAAVREVGLKVPLVVRLEGTNVELGKKILRESGLDVVPADDLDDAARKIVKGVK--MDWEIIVGMEIHAQVSSQAKLFSGASTAFGGAPNSHVSLVDAAMPGMLPVINEECVRQAIRTGLGLNAKINLKSIFDRKNYFYPDLPQGYQISQYKNPIVGEGEIVVDVPTEQITVGVERLHLEQDAGKSLHDQTMSLVDLNRSGVALMEIVSRPDLRSAEEARAYVTKLRTILRYLGTCDGDMEKGNLRADVNVSVRRPGE-PLGTRCEIKNVNSIRFIGQAVDVEARRQIAILEDGGAIDQETRLYDPAKGETRSMRNKEEAHDYRYFPDPDLLPLEFDDAYVETLRRDLPELPDAKKQRFIAQYGVTPYDGAVLVGERASADFFEEVAS-GRDGKTAANWVINEFFGRLNKEGKDIDTSPISAAQIGAIIDLLGKQVISGKIAKDLFEIVWTEGGDPAAIVEKRGMTQVTDTGAIEKVIDAVLAANPDKVAEAKA-KPTMIGWFVGQVMKSSGGKANPQAVNQLLKAKLGIE
MNIHEYQGKEILRQYGVSVPNGRVAFSPEEAVKVAKELSTSVVVVKAQIHAGGRGKAGGVKIAKNLDEVRSYSKELLGKILVTHQTGPEGKEVKRLYIEEGSDIKKEYYLGFVVDRATSRITLMGSEEGGMDIEEVAEATPEKIFKEVVDPAIGLTGFQARRLAFNMNIPDKLINKAASLMLGIYKAFTEKDASILEINPLVVTGDGNVVALDAKFNFDGNALYRHKDVVELRDFEEEDPKEIEASKYDLSYISLDGSIGCMVNGAGLAMATMDTISYYGGSPANFLDVGGGATAEKVTEAFKIILSDASVKGIFVNIFGGIMKCDIIAEGVITAAKEVGLNVPLVVRLEGTNVELGKALLNESGINIVTADSMADGARKIVELVG--MNFETVIGLEVHVELKTNSKIFSGSPNHFGAEPNTNTTVIDLGYPGVLPVVNKNVVDYAIRASLALNMEIEQHTKFDRKNYFYPDNPKAYQISQFDKPIGKNGWVDIEVNGEKKRIGITRLHMEEDAGKLTHGKNSSLVDFNRQGTPLVEIVSEPDIRTPEEAYAYLEQIKSIIQYTGVSDCKMEEGSLRCDANISIRPYGRDEFGTKTELKNLNSFNFVRRGLEFEEKRQAAVLNAGGVIEQETRRFDEKTGKTILMRVKEGADDYRYFPEPDLVDIVIDDAWLQRVKDEIPELPAARKVRYVEELGLTAYDAGVLTLQKDIADFFEATVAAGADAKLASNWLMGEVSAYLNAEQKELKDTALTPEGLAGMVILISAGTISSKIAKKVFKELVENGGDAEKIVKDKGLVQLSDPTALLKIVTETLDNNQQSIEDFKNGKDRAIGFLVGQIMKATKGQANPPMVNKILLEEINKR
MNIHEYQAKEIFRKYGVPTPRGGVAFTGPEARRVAEELGGNLWVVKAQIHAGGRGKAGGVKLAKSLDEVEKIAEEMLGMTLVTHQTGPEGKVVKKVYIEEGADIKDELYLGMVLDRALEMPVMMASTEGGMEIEEVAEKTPEKIIKVAIDPAIGFQPFHARKLAFGLGLPKDEQREFIKFASALYNVYMDNDAEMIEINPLIKTGDGKFLALDAKMGFDDNALYKHPEIAEMRDLDEEEPTEVEAKKYGLSYIKLDGNVGCMVNGAGLAMATMDIIKHEGGEPANFLDVGGGANPDTVAKGFEIILSDPNVKSIFVNIFGGIVRCDRIANGILQATEKVEVNVPVIVRLDGTNAEEAAEILRNANINIIPAENLKDGAKKAVAAAKE-MKYEVVIGLEVHVQLNTKTKIFCNCATSFGHEPNTNTCPTCLGLPGALPVLNKEAVRKAVMFGKAVNAEINKKSIFARKNYFYPDLPKGYQISQFEIPIVGKGSLTIEVNGETKEIGITRAHLEEDAGKNIHD-DVSKVDLNRAGTPLLEIVSEPDMRSSDEAIAYLKKLHAIVKYLGISDANMQEGSFRCDANVSVRPKGQKEFGTRVEIKNINSFRFIKQAIEYEIERHIEAYEYDDEVVQETRLFDSKTGETRSMRGKEESADYRYFPDPDLLPLVVPDEFFD---IEIPELPDEKKERYMKEFGLKEYDAGVLTAEPELAAYFEDLVARGCEPVMANNWLAVELLGRLNKAGYSIENSPVSSEKLAVLILRIKDNTISGAGGKKVLDLLMEEDIEVDAAIDKLGLKQVSDEGAIEKMVDEILAANEDKVAEYKAGKDKLFGFFVGQVMKASKGKANPQVVNKILKSKL-S-
MNIHEYQAKALLRSYGAPVSDGRAVTKAEDAKTAAGEMDGPLWVVKAQIHAGGRGKGGGVRLAKSVEEAAEMAKQMLGRTLVTHQTGPAGKQVNRIYIEDGSDIARELYLALLVDRQSSRISFVASTEGGMDIEEVAANRPEKIVSFSVDPASGLSDFHGRRVAFSLGLTGGQVKQCVSLIKVLYKAFVEKDMEMLEINPLIVTPDGNLKCLDAKMSFDGNAMYRHPDIATLRDETEEDPKELAASKFDLNYIALDGEIGCMVNGAGLAMATMDIIKLYGAEPANFLDVGGGATKEKVTEAFKIITSDPNVKGILVNIFGGIMRCDVIAEGVISAVKEVGLKVPLVVRLEGTNVEEGKAIIKNSGLNVIAAENLKDGAEKIVKAVK--MDWELVIGMEIHAQVASNAKLFSGASTQVGAEPNSNVAFVDAAMPGMLPVINDFCVEQAVRSGLGLKAKINLTSAFDRKNYFYPDLPQGYQISQLYHPIVGEGEVLVELPQIARLVRVERIHLEQDAGKSIHDMTMSFVDFNRTGVALMEIVSRPDIRSAEEATAYVTKLRQILRYLGTCDGNMQNGNLRADVNVSVCRAGQSHLGTRCEIKNMNSLRFMTQAIDYEARRQIAILEDGGSVHQETRLYDPDKGETRSMRSKEEAHDYRYFPCPDLLPLEIDQAWVDDIAATMPELPDAKKSRFMADFGLTDYDANVLTADLDSAAYFETVAQ-GRDGKITANWVINDLFGRLNKQGLTFHQSPMSQTQLGGIIDLIGSGEISGKMAKDLFDLIWTNGGDPATVAAENGMKQVTDTGAIEAAVDEIIAANPDQVEKARA-NPKLAGWFVGQAIKATGGKAAPAMVQALVAQKLGL-
MNLHEYQGKQLFAEYGLPVSKGIACDTPQEAVAAAVEIGGDRWVVKAQVHAGGRGKAGGVKLVSSKDEIRDFAEKWLGQNLVTYQTDENGQPVAKILVEELTDIAQELYLGAVVDRSSRRIVFMASTEGGVEIETVAEETPEKILKAEIDPLVGAQPYQARELAFKLGLQGDQIKQFTKIFLGLAQLFVDKDIDLIEVNPLVITDEGNLHCLDAKLAVDGNALYRQPQIREMHDPSQEDKREADAARWELNYVALDGNIGCMVNGAGLAMGTMDIVKLHGGEPANFLDVGGGATKERVTEAFKIILSDDAVQAVLVNIFGGIVRCDMIAEGIIGAVKEVGVEVPVVVRLEGNNADLGAKVLEESELNIIAATSLTDAAQQVVKAAGGKMQWDIVIGLEIHAQLATKTKIFSGSSTAFGAEPNTQASAVDLAMPGTLPVPNEQAFRYAVMFGLAVNAEIGRRSVFDRKNYFYPDSPKGYQTTQLDHPIVGSGFVDVDLGGRNKRVRIHHAHLEEDAGKSLHESGMTGIDLNRAGTPLIEIVTEPDMNSAEEAVAFAKKLHSLVSSLGICDGDMSQGSLRFDVNISLKPKGSDTLGTRTETKNLNSFRFMEQAIAHEVARQMDILEDGGRIIQETRLYNGDRDESRSMRSKEEANDYRYFPCPDLLPVVIDDAFIESARVLLPELPDARKARFKEQYNLNDYDASLLSDDARLSAFFEDTVSHCKDAKLAANWVLGEFSARLNADNETVARAPISGVQLGQLVARIADNTVSSSGAKKVFEALWNGDGAADAIIEAQGLKQVSDTGALETIVDEVLAGMPEQIAQFQEARKKLMGGFMGPLMKASKGQGNPRLFTEILQRKLNA-
MNIHEYQGKELLRKFGVNVPRGIPAFTVEEAVKAAEELGGPVWVVKAQIHAGGRGKGGGVKLAKSVDEVRQLASEILGMQLVTHQTGPEGRKVKRLLIEEGADIKKEYYLGIVTDRGTQKNAVMASSEGGMDIEEVAAKTPEKLLKVFVDPATGLTAEDAEKLARGIGVPEASIAEAVDQFQKLYQAYCETDASLAEINPLILTGDGHIRALDAKFNFDSNALFRQPEIVAYRDLDEEDPAEIEASKFDLAYIQLDGNIGCLVNGAGLAMATMDTIKLFGGEPANFLDVGGGATAEKVTEAFKIMLKNDDVKAILVNIFGGIMRCDVIAEGVVAACRAVNLNVPLVVRMKGTNEELGKQILADSGLPIISADTMAEAATKVVEAAK--MKWEIVIGLETHVQLSTASKIFSGSSTAVGAAPNTLTCANDLALPGTLPVMNRAAVHKAIQFGLAINAKVAEFSQFERKHYFYPDLPKNYQTSQLAHPIVSGGQISFMVD-ELKTLNLTRAHLEEDAGKSLHENFATGIDLNRTGTPLLEIVTEPDLRSAAEAVAYARALHSLVVWLGVCDGNLQEGNFRCDANVSVRPMGQKELGTRTEIKNVNSFRFLERAIAYEAQRQIEVLEDGGKIVQETLLYDDVNDETRSMRSKEDAQDYRYFPCPDLPPLIVSKEWIEEVRAALPELPAACRQRYESELGLSAYDAAQMTVNRETADYFEAVLAEAKQAKTIANWIMGDVNATLNSSGLEMAEIPVTPTALAKLVTRISDGTISHKAARDVFQALWAGEADVDKIIEAKGLKQISDSGAIEALVDTVLAANADIVEEYRSGKDKAFNSLVGRVMREAKGKANPAQVNEILKQKL-S-
MNIHEYQGKQLLREFGVEVPKGMVAFSPEEAVKAAKELGSAVTVVKAQIHAGGRGKAGGVKLAKSIDEVRDYAKELLGKVLVTHQTGPEGKEVKRLYIEEGSDILKEYYISLVVDRSTDRVVLMGSEEGGMDIEEVAEKTPEKIFKEVIDPVIGLAGFQARRMAFNMNIPAKLVNKAAKLFLGLYEAFISKDASIVEINPLVVTGDDKVMALDAKFNFDSNALYRHADIVELRDFDEEDPKEIEASKYDLSYVSLDGNIGCMVNGAGLAMSTMDTINFYGGRPANFLDVGGGATAEKVTEAFKIILSDANVKGIFVNIFGGIMKCDIIAEGVIQATKQLGLEVPLVVRLEGTNVDAGKKLLNESGLNITSADSMADGAQKIVELVG--MNFETIIGLEVHVELKTDSKIFSPAPAHFGAGPNTNTHVIDLGYPGVLPVLNKRAVEFGMKAAMALNCQINQETKFDRKNYFYPDNPKAYQISQFDKPIGEHGWIEIEVEGKKKRIGITRLHLEEDAGKLNHTDGYSLVDYNRQGTPLIEIVSEPDIRTPEEAYAYLEKLKSIIQYTGVSDVKMEEGSLRCDANISLRPYGQEKFGTKAELKNLNSFNFVRRGLEHEQKRQAEVLLSGGIIEQETRRFDESTGKTVLMRVKEGSDDYRYFPEPDLTDLSIDDEWMERVRAEIPELPDARKERYVNDLGLPAYDAMVLTLTKDMSDFFDATVGAGADAKLASNWLMGEVSAYLNTNQKELGETGLTPENLAAMIKLIEEGTISSKIAKKVFKELADNGGNPEQIVKEKGLVQISDEGALLKIVTEILDNNEQSIEDFKAGKDRAIGFLVGQVMKATKGQANPPLVNKLINEEIRKR
MNIHEYQAKEIFRAYGVPVPRGEVAFTGPEAREAAQKLGGDLWVVKAQIHAGGRGKAGGVKLARSLDEVEKIAEEMIGMTLVTHQTGPEGKKVEKVYIEEGADIQKEYYLGMVLDRSSEMPVMMASTEGGMEIEEVAAKTPEKIIKVAIDPTIGFQGFHGRKLAFGLGLAKEEIRPFIQFSEALYRVYMDKDANLIEINPLIKTGDGKFLALDAKMGFDDNALYKHPDIHEMRDLSEEDPVELEAAKYGLSYVNLDGNVGCMVNGAGLAMATMDIIKHEGGEPANFLDVGGGANPDTVAKGFELILSDENVKSIFVNIFGGIVRCDRIANGILQATQQVEVNVPVIVRLDGTNAQEAAEILKNANINIIPATDLADGARKAVAAAKE-MEFEVVIGLEVHVQLNTKTKMFCSCPTSFAQRQNKNTCPVCLALPGALPVINEEAVKKAMMFGWAIDATINKKSIFNRKNYFYPDLPKGYQISQFEIPIVERGYLFIDKDGSKRKIGITRAHLEEDAGKNIHE-EISKVDLNRAGTPLLEIVSDPDIRSSEEAVQYLKKLHAIVRYLDISDANMQEGSFRCDANVSIRPKGDEKLYTRVEIKNLNSFRFIQRAIDYEVQRHIEAWEDGEEVVQETRLFDTNKGVTRSMRGKEESADYRYFPDPDLLPLVIPEEFFEKT-KNIPELPDQKRDRFIQEYGIKPYDAALLAESKERAHFFEEMVATGIEPKNAVTWLTVELAARLNEKGLDITSSPVDSQKLAKLVQRIEDKTISGKAAKDVLDYLMEESVDVDEAIEKLGLKQITDTGAIETMIDEILAKNEEKVAEYKAGKEKLFGFFVGQVMKASKGKADPKLVNELLRKKL-S-
MNIHEYQGKAVLKKYGVAVPNGRVAFTVDEAVAIAEELGGK-GVVKAQIHAGGRGKAGGVKVAKTLDEVRTYAEQILGMTLVTHQTGPEGKVVKRLLVEELSDIKKEYYIGLVVDRATQRVVMMASEEGGTEIEEVAAHSPEKIFKEAIDPAVGLSAFQARKLAFAINIPKELVGQAVKFMQALYNAFVDNDCSIAEINPLVVTGDGKVVALDAKLNFDSNALFRHADILEMRDMDEEDPKEIEASKFDLTYIALDGTIGCMVNGAGLAMATMDTINHFGGTPANFLDVGGGATTEKVTAAFKIILADPNVKGILVNIFGGIMKCDTIAEGVIAAAKEVSLRHPLVVRLEGTNVEKGKQLLNESGLDIVAADSLADAAKKIVELVK--MKYETIIGLEVHVEMNTRSKIFCGCSAEFGAPPNTNVCPICLGHPGVLPVLNREVLDKAMKASLALNCTITKDSKFDRKNYFYPDSPDAYQISQYDKPIGQNGWIEIEVDGYTKRIGINRVHMEEDAGKSTHAESSTLVDLNRAGVPLIEIVSEPDIRTPNEAKAYLEKLKAIMQYCEISDCKMEEGSLRCDANISLRPWGQEKFGTKRELKNMNSFNNVKKALEYEQAEQESMIESGVAIEQATLRWDDAASKTHVMRTKEDAHDYRYFPEPDLVELEIDDAWIESVRATIPELPAERKARYQQEFGLPSHDADVLTASKRVADFFEATVQTGVEAKSASNWIMGDFLGYLNANGLEIEEVPLQPGQLGAMIKMIDVGEISTKIAKEVFKEMLQSGKDPQAIVKEKGLVQISDEGELLKIVDDVIANNPKSVEDYKAGKEKALGALVGQAMKATKGKGNPGLLNKLFLDRLNA-
MNIHEYQAKSLLKKFGVAVPEGYVAYTPEEAEEAAAKLGGPVSVVKSQIHAGGRGAGGGVRVVKGPAEVKAEAGRMLGETLVTKQTGPAGKEVKRLYVEQGCDIARELYLSMLLDRATGRITIVASTEGGMEIEEVAAEHPDRIVRQAIDPAVGLMPFQCRKIAFALGLEGKQIGAATKFLSAMYKAYTELDASLVEINPLVVTGDGSVIALDAKMGFDDNALFRHADIAEMRDEDEEDPTELEASRHELNYIKLDGSIGCMVNGAGLAMATMDIIKLYGGSPANFLDVGGGATKERVTAAFKIILSDPNVEGILVNIFGGIMRCDIIAEGVVAAAREVSLHVPLVVRLEGTNVERGKEILNESGLAIVSADNLADAAEKVVKAVK-QMSWEMVIGLEVHAQVISESKLFSGASTRFGAAPNSQVSLVDAAMPGMLPVLNRACVAQAIRTGLGLKAQINLTSVFERKNYFYPDLPQGYQISQYEKPIVGNGTLTIDLDGSTKDVGIERLHLEQDAGKSLHDQLHTYVDLNRSGVALMEIVSKPEMGSAEEAGAYVRKLRSLLRYLGTCDGNMEEGSLRCDVNLSLRRPGG-PLGTRTETKNVNSIRFVQQAIEAEARRQLEILESGGTVVQETRLFDPKRGETRPMRSKEEAHDYRYFPDPDLLPLELEPAWVEELGAGLPELPDDKKARFLADYGLSTYDASVLVAEQENAAFYEALVK-GRDPKLAANWTITNYFGALNASGETLETAPVDADKLGGLLDLLADDTISGRQAKEVFEAMWESGKDALTIVEEKGLKQVSDAGELGAAVDKVIADNPAQVEKYRE-NPNVIGWFVGQVMKATQGKANPGMVNKLLKDKL-G-
MKIHEYQGKELLKQFGVPVPRGIPAFSVDEAVAAAEKLGGPVWVVKAQIHAGGRGKGGGVKLARSLDDVRKLASEILGMQLITHQTGPQGQKVNRLYIEDGADIQKEYYVSLVTDRGTQQVAFIASSEGGMDIEEVAHATPEKIITEFVDPLTGLSAEQAKKIADAIGLPADSTAQAVDVFQKLYKCYMDTDASLVEINPLNRDGKGNIIALDAKFNFDSNALFRHPEIVAYRDLDEEDPAEIEASKFDLAYIQLDGNIGCLVNGAGLAMATMDTIKLFGGEPANFLDVGGGATAEKVTEAFKIMLKNESVKAILVNIFGGIMRCDVIAEGVITACKAVNLSVPLVVRMKGTNEELGKKMLAESGLPIISADTMAEAATKVVAAAK--MAWEIVIGLETHVQLSTASKIFSGSSTRFGAAPNTQANLVDLALPGSLPVMNRGAVERAIRFGLAVGATVAPRSVFARKNYFYPDLPKNYQISQYEIPVVQGGSLSFFVE-EERTINLTRAHLEEDAGKSVHDDGASGIDLNRAGTPLLEIVSEPEMRSAAEAVAYARTLHSLVVWLGICDGNMQEGSFRVDANVSVRPVGQKEFGTRAEVKNVNSFRFLERAILFEARRQIELIEDGGTVVQETRLYDADRDETRSMRSKEDAHDYRYFPDPDLPPLVIAPDWIDEVRQDMPELPAALRARFQADFGLPAYDAAQLTVSRGLAAYFEATVQAVAQAKQAANWVMGELAATLNREERDIADSPVSPAALAALITRIVDGTISTKIAREVFAAMWAGEGSADAIIEARGLRQISDTGAIGAMIDEVLAANPTAVEEYRAGKQKAFNSLVGQIMKAARGKANPQQVNDLLKAKLEG-
MNIHEYQGKEILRQYGVAVPKGRVAFSPEEAVNVAKELSSDVMVVKAQIHAGGRGKAGGVKIARNLEEVRAYAKELLGKVLVTHQTGPQGKEVKRLYVEEGSDIKKEYYLSLVVDRQTSRVTLMGSEEGGMNIEEVAEETPEKIFTEVIDPVVGLTGFQARRLAFNINIPKHLVNKAVKLMLGIYEAFIDKDASILEINPLAVTGDDEVIALDAKFNFDSNALYRHKDIVELRDYDEEDEKEIEASKYDLSYIALDGNIGCMVNGAGLAMATMDTISYYGGSPANFLDVGGGASAEKVKEAFKIILSDQQVKGIFVNIFGGIMKCDVIAEGVVKAASELGLEVPLVVRLEGTNVTKGKEILNESGLNITAASSLADGAEKIVKLVG--MNFETVVGLEVHVELKTNSKIFSPSPNQFGSEPNTNTSVIDLGYPGVLPVVNKEVVNYAMRVALALNMDINQHTKFDRKNYFYPDNPKAYQISQFDKPIGENGWIEIEVNGEKKRIGITRIHMEEDAGKLTHGANASLVDYNRQGTPLVEIVSEPDIRTPEEAYAYLEKLKAIIQYTGVSDVRMEEGSLRCDANISIRPYGQEEFGTRTELKNLNSFNFVRKGIEYEAQRQEAVLKAGGEIKQETRRFDEKTSKTVLMRVKEGTDDYRYFPEPDLVDIVIDDAWLEREKAMIPELPDARKERYVAEMGIPAYDAHVLTLSKETADFFEATVAAGADAKLASNWLMGEVNAYLNAEQKELADTALTPEGLAGMIKLISADTISSKIAKKVFKELVENGGNAEEIVKAKGLVQISDEGALLAMVTEVLDNNAQSIEDFKNGKDRAIGFLVGQIMKASRGQANPQMVNKLLIEEINKR
MKIHEYQGKEILRQFGVPVPRGIPAFTVQEAVEAAQKLGGPIWVVKAQIHAGGRGKGGGVKVAKSVDDVKRLAGEILGMQLKTHQTGPEGQKVRRLYIEDGADIQKEYYVSVVTDRATQKVAFIASSEGGMDIEEVAHATPEKIKKVFVDPLAGLTDAQAKEIADGIGIPAGSTAQAVDVFQKLYRCYMDTDASLVEINPLNRDGKGNIIALDAKFNFDSNALFRHPEVVALRDLDEEDPAEIEASKFDLAYISLDGNIGCLVNGAGLAMATMDTIKLFGAEPANFLDVGGGATPEKVTEAFKIMLKNKKVEAILVNIFGGIMKCDTIATGVITACKAVNLNVPLVVRMKGTNEELGKKMLAESGLPIISADTMAEAAQKVVAAVK-AMGWEVVIGFETHAQLSTRSKIFSRAPTAFGAEPNTQANAVDLALPGTLPVMNKGAVERAIRLGLAVGATIAPRSIFARKNYFYPDLPKGYQISQYEIPVVQGGAVEFHLE-EKKSVRLVRAHLEEDAGKSLHEDGQSGIDLNRAGTPLLEIVTEPDLRSSEEAVAYARELHKIVTWIGICDGNMQEGSFRCDANVSVRRPGG-PLGTRREIKNLNSFKFMQQAIDYEVRWQIEQLEDGHAIEQATVLFDPDTGETRAMRTKEDAADYRYFPDPDLPPLVVAPEWVERVRSGMPELPRAMAGRFVRDYGLPEYDAVTLTQSQAMAAYFEAAARASGQPKLASNWVMGELSRRLNAGEGTVEAAPVDARTLAVLLGRVADGTVSHNAARQVFDALWSGEGDVDALIEAKGLKQMNDAGALEKIIDEVIAANPDNVAQFKAGKDKAFNALVGQAMKASKGKANPAQVNELLRRRLAS-
MNIHEYQAKGLLKKYGAPVLEGGVAYTASEAVDAAKKLGGPVWVVKAQIHAGGRGKAGGVKVVKSLDDVEAVAKELIGKTLVTHQTGPEGKEVKRVYVEDGCAIKSEFYLSMLLDRASGKLAIMASTEGGMDIEEVAESTPEKIVTITIDPATGLQPFHCRKVAFGLNLEGAAAKECMKVVSSLYAAYTDLDASLLEVNPLVLTEDDKMIVLDAKMSFDGNALFRHADVRELRDESEEDPKEIEASKYELNYISLDGSIGCMVNGAGLAMATMDIIKLKGGEPANFLDVGGGATKERVTEAFKIILSDDNVEGILVNIFGGIMRCDVIAEGVVAAAREVALSVPLVVRLEGTNVELGKQIMADSGLPIISADDLNDAAEKIVKAVK-AMDWEVVLGLEVHAQVVSNAKLFSGASTEFGAEPNAQVSLVDAAMPGMLPTINAECIRQAVRTGLALGAQINKFSVFDRKNYFYADLPQGYQISQFKHPIVGEGTVTLDMDGKTKDVGVERIHLEQDAGKSMHDQQLTYVDLNRSGVALMEIVSKPDMRSPEEAGAYLTKLRTILRYIGTCDGNMEQGSMRADVNVSVRKPGD-PLGTRCEIKNVNSIRFVRQAIEYEAQRQVDILEEGGVIDQETRLFDPSKGETRSMRSKEEAHDYRYFPDPDLLPVEFDDAFIEAARESLPELPDDKKARFVEELGVSDYNASVLVGEKESCDYFEDLLSAQKLAAKASNWVMGDLFGALNKASKTVNESPVSAKQGADLLALVEDGTISGRIAKDVFEIMFETGKDAEVIVEEKGLKQVSDTGEIEKIIDEVIAANPAQLEQYRAGKDKLIGFFVGQVMKATGGKANPGMVNQLLKPKLDG-
MNIHEYQAKAVLREFGVPVPRGIPAFSVDEAVKGANELGGPVWVVKAQIHAGGRGKAGGVKVVKSVDDVKKEATRLLGSTLVTHQTGPKGKQVNRLYIEEGSAIDKEFYLSMLVDRARARVAIVVSTEGGMDIEQVAHDTPDKIITVPIDVATNICPHHVRTISKALGLDADLQKQASSLITKLYKAFTEKDMALLEVNPLVVTKDKKLICLDAKVGFDDNALFRHPDVVALRDETEEDPKEIEASKYDLNYVALDGSIGCMVNGAGLAMATMDIIKLYGMEPANFLDVGGSASKDKVAAAFKIITSDPKVKGILVNIFGGIMKCDVIAEGVVAAVKEVGLKVPLVVRLEGTNVELGKKIIKESGLNVTSGDDLDDAAQKIVAAVK-AMDWEVVIGMEVHAQVTSNAKLFSGASTAFGGEPNSHVSLVDAAMPGMLPVINEECVRQAVRTGLGLNAKINLRSVFDRKNYFYPDLPQGYQISQYKQPIVGEGEVTVAMDGETVTIGIERLHLEQDAGKSLHDQAMSAIDLNRSGVALMEIVSKPDIRSSEQAQAYLAKLQSILRYLGTCDGDMEKGNLRADVNVSVRRAGETGLGTRCEIKNMNSFRFIGEAVEYEARRQIEIIEDGGEIVQETRLYDPEAGETRSMRSKEEAHDYRYFPDPDLLPLEFDQIYVDELKQHLPELPDQKRARFAAELGLSAYDADVLVAEKALADFFEELAK-SRDAKLAANWVLNDLTGRLNKEGKSIEDTPVSAAQLGAILDLIAEGAISGKIAKDLFEIVWSEGGEPRAIVEQRGMKQVTDVGAIEKVVDEIVAKNPDKVADAKS-NPKAIGWFVGQVMKASGGKANPQAVNDVLKKKLGL-
MNIHEYQGKQILKQYGVAVPEGHVAFSPEEAVKAAKELGTDVVVVKAQIHAGGRGKAGGVKLAKNLDEVRTIAKELLGKVLVTHQTGPEGKEVKRLYVEAGSDIQKEYYLGLVLDRETSRVTLMGSEEGGMDIEEVAANNPERLFYEEIDPVVGLTGFQARRMAFNMNIPAKLVNKAAKLMLGLYQAYVDTDAAIVEINPLVVTGDGQVVALDAKFNFDANALYRHQNIMEMRDYDEEDAKEIEASKYDLSYISLDGNIGCMVNGAGLAMATMDTINYYGGTPANFLDVGGGATAEKVTEAFKIILSDKNVKGIFVNIFGGIMKCDIIAEGVIQAAKEVSLNVPLVVRLEGTNVELGKKLLNESGLDIVAAGTMADGAKKIVELVG--MNFETIIGLEVHVELKTESKMFSPAPAHFGAEPNTNTNVIDLGYPGVLPVVNKTAVDWAMKAALALNCQINRHTKFDRKNYFYPDNPKAYQISQFDEPIGEHGWIEIEVKGEKKRIGITRLHMEEDAGKLTHTGGHSLVDLNRQGTPLIEIVSEPDIRTPEEAYAYLEKIKAIIQYTGVSDVRMEEGSLRCDANISLRPYGQEEFGTKTELKNLNSFNFVRKGIEHEQVRQEQVLLSGGIIEQETRRYDESTGKTLLMRVKEGSDDYRYFPEPDLVDIVIDDAWLERVRAEIPELPDARKARYVSELGLSSYDAMVLTLAKPISDFFEATVAAGADSKLASNWLMGEVSAYLNAEQKELSDTQLTPEGLAGMIKLITDGTISSKIAKKVFKELIEKGGDANDIVKAKGLVQISDEGTLREFVTAALDNNPQSIEDFKNGKDRAIGFLVGQIMKQTKGQANPPLLNKILLEEIAKR
MKIHEYQGKELLRKYNVPVPRGILVHDKSEAASAAKNIGTSVVVVKAQIHAGGRGKGGGVKLAKSPADAERIAGEIIGMTLVTPQTGTEGRRVKKILIEEGMTIAKELYIGLLIDRQTSKVMIMASEAGGMEIEEVAAKSPQKIIKELVDPLIGVNPYLARKIAFALNLNGEVLKHAIPFIINLYECFVKEDCSMLEINPLVATADNRLLALDAKITIDDSALYRHKETLEYRDLDEEDPTEIEAGKFKLNYIKLDGNIGCMVNGAGLAMATMDIIKHSGGQPANFLDVGGGANEEMIENAFRILLSDGNVKAVLINIFGGILRCDILANGVVAAAKKLHFKVPVVVRMEGTNMEEGHKILTQSGFNFIVAHGMKDAARKVVKSIK--MRYEVVIGLEVHAQLKTKSKIFCSCSTEFCRPGNVNTCPICLGMPGSLPVLNKKAVEYAIRAGLATHCRIEPLNRFARKNYFYPDLPKGYQISQYELPLATKGYINIRQNGAKKKIGLTRIHMEEDAGKLIHGEDKSYADFNRAGVPLVEIVSEPDIRSPEEAREYLTELKSILEYTDVCDCNMEEGSLRCDANVSLRPPGQKEFGTRAEIKNINSFRFVQKALEYEIERQTKILDRGEKVIQETRLYNSAEGVTYSMRSKEEAHDYRYFPEPDLVPIVIDEKMINEIRKTLPELPEQKRERFIREYEIPEYDAGVLTASQPLAGFYEKSIRFYNKPKVVSNWIMGELLRELKNDERGIEDCPITPKTLADMLALMDNGVINGKIAKTVFEEMYRTGKTAEAIVQEKGLTQITDEGKIIKIIEDVMVANPAQLNDYRNGKDKLFGFFVGQVMKATQGQANPAAVNQLLKEKLGK-
MDLMEYQAKELFAKHGVPVTLGVVANTPEEAQQGAEDLGG-AVVVKAQVKAGGRGKAGGVKLAKTPQEARDRADDILGMEIK-------GLTVNRVLIAPAASIEDEYYFSFLLDRSNRRYLCIASVEGGVEIEEVAKTNPDAVKQIPIDPSTGVDAAKAREIAETAGFPAELLDQAATTIEQLYQVFVNEDATLVEVNPLARLAGDKLEALDGKVSLDENADFRHADHAAFEDKEAADPLEAKAKAKGLNYVKLDGQVGIIGNGAGLVMSTLDVVAYAGEKPANFLDIGGGASAEVMANGLDVILHDPQVVAVFVNVFGGITACDAVANGIVGALDLLEASKPLVVRLDGNNVEEGRRILNERNHLVTLVDTMDGAADRAAELAN--MRYEPVMGLEVHVELNTASKMFCGCSTVFGAEPNTQVCPTCLGLPGALPVVNGKAVESAIRIGLALNCSIAPWSRFARKNYFYPDMPKNFQTSQYDEPIAFDGWTDVTVDGKTFRVEIERAHMEEDTGKSLHVGEYSLVDYNRAGIPLIEIVTKPITHAPAVAKAYVAHLRELIRALDVSDVRMEQGSMRCDVNLSLMPIGSEVFGTRSETKNVNSLRSVERAVRYEAARHAGILDAGQKVVQETRHFHEDTGETTSGREKSDAEDYRYFPEPDLVPVAPSDAWVEELRGTLPEPPAARRARLQGEWGYSDLEMRDVVGAGAL-DLVEQTVAAGTSPASARKWWLGELARRANDTDVALDELGVTPEQVAQVQGLVDAKRINDKLARQVFDGLVAGEGTPEEIVAARGLEVVSDDGALTAAVDRAIEANPDVADKIRGGKVAAAGALIGAVMKEMRGQADAGRVRELILERL-T-
MDIHEYQAKEILAGFGVPVPRGGLAYSPEQAGYRARELGGSAWVVKAQIHSGGRGEAGGVKLCRSPEEVQDYAQTLFGRQLVTKQTDANGKGVYRLWVEAASEIRQELYLGFVLDRKSERIMIVASAHGGMEIEDLAESDADSLRRMVIDPAVGLVPFQARELAFSLGLRGGQIAQMVNVLTACHRAYRELDATMVEINPLIINGSGDLVALDAKMSFDTNALYRRPEVAELRDRSQEDPRESMAGDYGLAYVGLDGDIGCIINGAGLAMATMDMIKLAGGEPANFLDIGGGASPERVVRAFRTVLTDRNVQVILVNIFAGINRCDWVAEGVVKAYREVGMTIPVVVRLAGTNVEEGQRILAESGLPLHTADTLAEAADIAVGLRQRAMDWELVIGMEVHAQVASKSKLFSGASTKFGNEPNSNVSMVDAAMPGMLPVINEFCVEQAVRTGLGLKAKINLYSAFDRKNYFYPDLPQGYQISQLYHPIVGEGEILVNLAGIARNVRVERIHLEQDAGKSVHDMNMSFVDLNRTGVALMEIVSMPDIRSPEEAAAYVTKLRQILRYLGTCDGNMQNGNMRADVNVSVCPSGQSHLGTRCELKNMNSMRFIQLAIDFEARRQISILEDGGTIDQETRLYDAEKNETRSMRSKEEAHDYRYFPDPDLLPLEIDQKWVDGIAENLPELPDEKKIRFIKEFKVTEYDASVLTADLSDAEYFEKIAN-GRDGKQAANWVINELFGRLNKADLTIKESPISTTQLGDILDLISKGDISGKIAKDLFEIVWTEGGNPSDIVDKRGMKQVTDTTKIEAAIDKIMIENPDQVTKAKE-NPKLAGWFVGQVMKATGGKANPKAVNEIIAKKLLN-
MNIHEYQAKALLRRYGAPVAEGRPVTRAQDALSAAKELPGPVWVVKAQIHAGGRGKGGGVRITRSAQEAADEAQKMLGNTLITHQTGPVGKQVNRIYIEDGSAIDKEFYLALLVDRASSRVSFVASTEGGMDIEEVAASTPEKIISFTVDPASGLSDFHGRRIAFALGLTGSAQKQCGALVKLLYKAFVENDMEMLEINPLVLSPEGDLKVLDAKVSFDGNAMFRHSDIAELRDETEEDPKELAASKFDLNYIALDGEIGCMVNGAGLAMATMDIIKLYGAEPANFLDVGGGATTEKVTEAFKIITSDPNVKGILVNIFGGIMRCDVIAEGVIAAVKEVGLQVPLVVRLEGTNVELGKDIIRNSGLNVIAGDNLSDAAEKIVKAVK--MDWELVIGMEIHAQVASHAKLFSGASTGVGAEPNAHVSFVDAAMPGMLPVINQFCVEQAVRTGLGLHADINLWSAFDRKNYFYPDLPQGYQISQLYHPIVGEGEVLVELAGVARLVRVERIHLEQDAGKSIHDMNMSFVDFNRTGVALMEIVSRPDIRGPEEAAAYVTKLRQILRYLGTCDGNMQNGNLRADVNVSVCLPGQGYLGTRCEIKNMNSMRFIQQAIDYEARRQISILEDGGLVLQETRLYDSDKNETRSMRSKEEAHDYRYFPCPDLLPLQIEQAWVDDIKANLPELPDDKKRRFMSNFSLTDYDANVLTADLESAGFFEAVAQ-GRDGKQAANWVINELFGRLNKESLTVLESPLSAEQLGGILDLMAVGDLSGKMAKDLFDILWTKGGIPAEVAAAHGMKQVTDTGAIEAAVDVIIATNPDQVEKAKA-NPKLAGWFVGQVIKSTGGKANPAAVNALVAKKLGL-
MKIHEYQAREILQDFDVPIPAGKVAETPSQAREVAEQLGGTVWAVKAQVHAGGRGKGGGVKLARNLEQVEELAKTMIGMRLVTKQTGSDGALVSKVLIQQGVNIVSEYYVGFLIDRANQSPVLLASSEGGMEIEKVAADFPEKIVKEYIDSSVGLTKEQAKDVVVKLNMDEKVREKAEKVLLGLWKAFKEKDCSLLEINPLIVTKEGEVFPLDAKMTFDDNALYRHPELEVLIDPSQEDETELKAHEAGLPYIQLDGNIACLVNGAGLAMATMDTIKLFGGEPANFLDIGGGASVEKVTAAFEIMLSKPEVKVILVNIFGGIMKCDTIAEGIVEACKVVSLTVPLVVRMKGTHEDLGKQILKESGLPIITAETLGEAALKAVSLAK-QMGYEIVIGFETHAQLTTKSKLFSRASIAFGAEPNTQASAVDFALPGALPVMNKGAVQRAIEFGLAVNAHIAKQSVFARKNYFYPDLPKGYQISQFEIPVVQGGVVEFFLDGERKSVRLVRAHLEEDAGKSLHEDGMSGIDLNRAGTPLLEIVTEPDMRSTAEAVAYARELHKIVTWIGICDGNMQEGSFRCDANVSVRRPGE-PLGTRREIKNLNSFKFMQQAMDYEVRWQIGQLEDGHAIEQATVLFDPDTGETRSMRSKEDAADYRYFPDPDLPPLVIGRDWVERVRAEMTELPRVMAQRFVADYGLSEYDAGQLTQSKAIATYFETVAHISGAPKLAANWVLGEVSALLNRLQVDINAVGVVPTALGELIRRVADNTISHSGAKIAFQEMCSRIHFIENIIESRNLKQMSDTGELERIIDAVLAANAKNVDQVRAGNVKAFNALVGQAMKASQGKANPAQVNELLKKKL-A-
MKIHEYQGKELLKGFGVNVPRGIPAFSVEEAVKAAEQLGGPVWVVKAQIHAGGRGKGGGVKLARSIEEVRELSSQILGMQLVTHQTGPQGQKVNRLLIEEGADIKKEYYVGIVTDRASQRVCVMASSEGGMDIEEVAERTPEKILKVFVDPKTGLTQEEAEKLARGIGIPEASVAKAASEFQKLYKAYWDTDASLAEINPLILTGDGDIRALDAKFNFDSNALFRHPEIVAYRDLDEEDPAEIEASKFDLAYIQLDGNIGCLVNGAGLAMATMDTIKLFGGEPANFLDVGGGATAEKVTEAFKIMLQNKDVKAILVNIFGGIMRCDVIAEGVIAACRAVNLNVPLVVRMKGTNEELGKKMLADSGLPIISADTMAEAATKVVAAKK--MSWEIVIGLETHVQLSTKSKIFSGSSTAFGAAPNTQANLVDMALPGSLPVMNKEAVAKAIAFGLAIGAKVAPLSIFARKHYFYPDSPKNYQTSQFELPVVLGGKVSFFVE-EEKTLNLTRAHLEEDAGKSLHDDGSTGIDLNRAGTPLLEIVTEPELRSAAEAVAYARALHGLVVWLGICDGNMQEGSFRVDANVSVRPKGASEFGTRTEIKNVNSFRFLERAILFEARRQIELIEDGGKVVQETRLYDETKDETRSMRSKEDAHDYRYFPCPDLPPLIISQEWMDKVKADMPELPAARRARYEQDFSLSAYHAAQLTLSRPISDYFEQVVDASENAKIVANWVMGDVMASLNRDEKEFSDCPVQPANLAKLIQRINDNTISNKIARDVFQAMWAGEADVDAIIEAKGLKQISDTGAISKMIDDVLAANPAIVEEYRSGKEKAFNSLVGQVMKAAKGKANPAQVNELLKSKL-A-
MNIHEYQAKALLRDYGAPVSDGRAVLRAEEAKTAAGELDGPLWVVKAQIHAGGRGKGGGVRLAKSVEEAATEAKRMLGRTLVTKQTGAAGKQVNRIYIEDGSDIERELYLALLVDRGTSRISYVASTEGGMDIEEVAASTPDKILSFSVDPATGYQPYHGRRIAFALGLTGSQAKQCVKLMETLYRLFVDKDMEMLEINPLIVTDKGDLKCLDAKMGFDGNAIYRHPDIASLRDETEEDPKELAASKYDLNYIALDGEIGCMVNGAGLAMATMDIIKLYGAEPANFLDVGGGATKEKVTEAFKIITSDPNVKGILVNIFGGIMRCDVIAEGVIAAVKEVGLKVPLVVRLEGTNVEKGKEIIANSGLNVIAADDLKDGAQKIVKAVK--MDWELVIGLEVHAQVASRAKLFSGASTQFGAEPNSNVAFVDAGMPGMLPVINEGCVALAVKTGLGLKAQINLWSAFDRKNYFYPDLPQGYQISQLYHPIVGEGEVIVEMAGIARRVRIERIHLEQDAGKSIHDMAMSFVDLNRTGVALMEIVSRPDIRGPEEAAAYVGKLRQIMRYLGTCDGNMQNGNLRADVNVSVCRPGDSHLGTRCEIKNMNSMRFIQQAIEYEARRQIALIEDGKSVVQETRLFDPDRGETRSMRSKEEAHDYRYFPDPDLLPLEIEQAWVDDIASALPELPDEKKARFMADFGLTDYDASVLTAELEAARYFEEVAA-GRDGKQAANWVLNELFGRLNKDGHPITDSPIGAAQLGQILDLMAADTINGKIAKEVFETAYTTGREPKEIVETEGLTQVTDTGAIEAAVDQVIAENPAQVEKAKA-NPKLAGWFVGQVMKATGGKANPKAVNELVAAKLGL-
MNIHEYQAKQVLAKYGVPVLKGGVAYTAEEAEKVALDLAGPVYVVKSQIHAGGRGKGGGVRVVKSTDEVFSNAKQMLGATLVTHQSGAEGKEVKRVYIEDGCDIKRELYLSLLVDRATSAVTVMASTEGGMDIEEVANHSPEKIFFQAIDQATGISGFHCRNVAFSLGLEGKQVGAFTKLLSALYKCFTETDCSMLEINPLVVTGDGQVIPLDCKMNFDSNALYRHPDIVEYRDEDEEDPMELEASKHDLNYIKLDGSIGCMVNGAGLAMATMDIIKLKGGAPANFLDVGGGATRERVTAAFKIILSDPNVDGILVNIFGGIMRCDVIAEGVIAAAREVSLNVPLVVRLEGTNVELGKKIMVESGLPIISADNLADAAEKVVKAVK-SMTWEVVVGLEVHAQVVSQSKLFSGSSTRFGAPANSQVSLVDAAMPGMLPVINGLCVEQAVRTGLGLRAKINKRSIFARKNYFYADLPQGYQISQYEQPIVGEGKVVLDMDGSSREVGIERLHLEQDAGKSMHDQTKSLIDLNRSGVALMEIVSKPDMREPEEAGAYLRKLRSIMRYLGTCDGNMEEGSMRADVNVSVRPIGTTDLRTRCEIKNVNSVRFVMQAIEAEAHRQVEVWESGGEVRQETRLFDPAKGETRSMRSKEHAHDYRYFPDPDLLPLEFDDAFVEKVRRSLPELPDDKKNRFIADFGLTPYDASVLVVDRENAAFFEKVAE-GRDGKTAANWVINNLFGALAKAGKGVADSPVSAENLGKLLDLLKDEVINGRIAKDVFEIMMETGEDPDAIVEDKGLRQVTDTSAIEAAVDAVIAANPEKADDVRGGKEKLLGWFVGQVMKATQGKANPAMLNDILRAKLLG-
MNLHEYEAKALLKEFGAPTANGHVATTPDEAAEAVKHLDTGTYVVKAQIHAGGRGKGGGVKLVKTVDEIRSEADRMLGMTLVTPQTGPEGRLVRKVYVEEGSPIARELYLSMLVDRADGRVAFVASTEGGMDIETVAAETPEKILTFSVDPASGLQPFHGRKVAAALKLEGDLAKQCGKLIAALYKLFLAKDCSLIEINPLVVTEDDQLRCLDAKMSFDDNALFRHKDIAELRDIHEEDPAEVEASKYDLSYVKLDGDIGCMVNGAGLAMSTMDIIKLYGREPANFLDVGGGATKEKVTEAFKIILSDENVKGILVNIFGGIMRCDVIAEGIIAAAKETNIGVPLVVRLEGTNVEKGKELLAGSGLDIIAADDLEDAAKKIVAAVE-KMDWEVIIGMEVHAQVTSNAKLFSGASTGFGAAPNSHVSLVDAAMPGMLPVINSECVAQAVRTGLGLKAQINLTSIFDRKNYFYPDLPQGYQISQYQQPIVGEGEVIVDLDGTRVVVGIERLHLEQDAGKSLHDQKKSFVDLNRSGVALMEIVSKPDIRSSEQAKAYVSKLRTILRYLGTCDGNMEEGSLRADVNVSVRRPGD-PLGTRAEIKNVNSIRFIGQAIEYEARRQIELLEEGGEVVQETRLFDAKTGETRSMRSKEEAHDYRYFPDPDLLPLELTQDWVDSLKSDLCELPDEKRERFIRDFGLSPYDASVLVAEKERADYFEAVAD-GRDGKLAVNWVNNELFGRLNKEGLGITDSPVSADQLGKLIDLIADDTISGKIAKDVFDILWTEGGDPAEIVETRGMKQVTDTGAIEAAVDEVIAANPDKVEQAKE-KPQMIGWFVGQVMKATQGKASPQAVNALLKDKLGVE
MNIHEYQAKALLRDYGAPVSDGRVVLQSDQAKTAAGELDGPLWVVKAQIHAGGRGKGGGVRLAKSVEEAEAMAKQMLGRTLVTHQTGPAGKQVNRIYIEAGSGIERELYLALLVDRQTSRVSFVCSTEGGMDIEDVAANTPEKILSFSVDPATGYQAFHGRRIAFALGLKGPQVKQCVALMGTLYKLFLDKDMEMLEINPLIVAEGGDLKVLDAKFGFDGNALYRHADIAALRDETEEDPKELAASKYDLNYVALDGEIGCMVNGAGLAMATMDIIKLYGAEPANFLDVGGGATKEKVTEAFKIITSDPNVKGILVNIFGGIMRCDIIAEGVIAAVKEVGLKVPLVVRLEGTNVEKGKEIIRNSGLNVIAADNLSDAAQKVVKAVK--MDWELVIGMEIHAQVSSNAKLFSGASTRFGAEPNSNVSFVDAAMPGMLPVINEFCIEQAVRTGLGLKAQINLFSAFDRKNYFYPDNPQGYQISQLYHPIVGEGEVIVEMPGVARVVRIERIHLEQDAGKSIHDMNMSFMDFNRTGVPLMEIVSRPDIRGPEEAAAYVGKLRQILRYLGTCDGNMQNGNLRADVNVSVCLPGAGHLGTRCEIKNMNSMRFIQQAIDYEARRQIAILEDGGRVVQETRLYDPDRGETRSMRSKEEAHDYRYFPCPDLLPLEIEQAWVDDIATKMPELPDAKKARFMADFGLTDYDASVLTAELDSARFFEGVAE-GRDGKLAANWVINELFGRLKKEGHEISDSPVSAEQLGAIVDLIAKGDISGKIAKDLFEIVYTEGGDPARIVEQRGMKQVSDTGAIEAAVDEVIAANPAQVEKAKQ-TPKLAGWFTGQVLKATGGKANPKVVTELVTKKLGL-
MNIHEYQAKEIFRKYNVPVPRGKVAFTVDEAVEAAKELGGNLWVVKAQIHAGGRGLGGGVKLAKSIDEVRHWADEILGMTLVTHQTGPEGKVVHKVYIEEGADIAKEFYLGMLLDRAAEMPVMMASTEGGMEIEKVAAETPEKIVKVTIDPTIGFQGFHGRKLAFGLGLPKEEIGTFIKFASALYNAYMDNDAEMIEINPLIKTGDGKFLALDAKMGFDDNALYRHPDISEMRDLEEEEPTELEAKAHGLSYIKLDGNVGCMVNGAGLAMATMDIIKHEGGEPANFLDVGGGANPETVAKGFEIILKDPNVKAIFVNIFGGIVRCDRVANGILEATKITDVNVPVVVRLDGTNADEAAEILKNANINIIAAENLADGARKAVAAAKE-M-FETVIGLEVHVQLNTRSKIFCSCPTSFAEHQNKNTCPVCLGLPGALPVLNKEAVKKAMSFGFAVNATVNRRSIFNRKSYFYPDSPKAYQISQFDVPIVQDGELFIEDKGERKRIGITRAHLEADAGKSLHE-SISKVDLNRADTPLLEIVSEPDLRSSDEAVAYLRKLHAIVRYLDISDANMQEGSFRCDVNVSIRPKGREEFGTRVEIKNLNSFRFIKQAIEYEVERQIEAWEDGEEVWQETRLFDTEAGETRSMRGKEDSADYRYFPDPDLRPVIVTDEMMEEA-KKIPELPDEKVARYAQELGIKREDALVITAVKEMAAYFEAMIAAGAPARAAVTWLTSELQGRLNKAGLEIQNSPVSAETLGQVIARIEDGTISGKGAKELLDYMMENEENVDGLIEKLGLKQLSDDSAILEMIDQVLAANSDKVEEYRAGKEKLLGFFVGQVMKASKGTANPGKVNQLLKERLSS-
MDIHEHQAKEILAGFGVPTPRGGLAYSPEQAAFRTRELGGDAWVVKAQIHSGGRGEAGGVKLCKSQREVYDFAQELFGKQLVTRQTGAAGKGVYRIWVEEASDIAQELYLGFVLDRKSERIMVVASSSGGMEIEELAETDPDSLVRMVVDPAHGLVEYQARELAFALGLKGAQIGQMVKAVRACYRAYRDLDATMVEINPLVITGSGDLVALDAKMSFDTNALYRRPQIAALHDPSQEDAREAMAHDNGLAYVGLDGDIGCIINGAGLAMATMDMIKLSGGEPANFLDIGGGASPERVMTAFRTVLCDPNVSVILVNIFAGINRCDWVAKGVVEAYKAEGLTLPVVVRLAGTNVEQGRNIIDASGLPLITAETLAEAAEKAVAARPRAMAFEVIVGMEVHAQVTSQAKLFSGASAAFGAAPNAHVSLVDAAMPGMLPVINEECVRQAIRTGLGLKAAINLRSVFDRKNYFYPDLPQGYQISQYKSPIVGEGEVLVDMDGETVKVGIERLHLEQDAGKSVHDQSMSFVDLNRSGVALMEIVSKPDIRSAEEAKAFVAKLRTIMRYLGTCDGNMEEGSLRADVNVSVRRPGE-PLGTRCEIKNVNSLRFIGQAIEVEARRQIGLIEDGETIEQETRLFDPGKGETRSMRNKEEAHDYRYFPDPDLLPLEFDQAYVDALAADLPELPDARKARFMGNYGLSAYDAGVLTGEKESADFFEDVVR-ARDPKIAANWVLNELFGRLNKEGRGIAASPVSAGQLGAVLDLIADGTISGKIAKDLFEIVWTEGGDPKAIVEARGMKQVTDTGAIAAAVDEVIAKNPDKAAQAKE-KPAMVGWFVGQVMKASGGKANPQAVNALLKSKLGIE
MNIHEYQAKAVLKEFGAPVSAGKAVFSVDEAEAAAKELGGPLWVVKSQIHAGGRGKGGGVRLAKSVEEVKTFVGQMLGNTLVTVQTGPAGKQVNRIYIEDGSDIEREFYLSALVDRATSRVAFVVSTEGGMDIEEVAHSTPEKILTFSIDPATGVMPHHGRTVARALGLSGDLAKQAGSLVEKLYAAFVAKDMAMLEINPLIVTKDGQLKCLDAKVSFDSNALYRHPDVVALRDVTEEDEKEIEASKHDLAYIALDGTIGCMVNGAGLAMATMDIIKLYGEEPANFLDVGGGASKEKVTAAFKIITADPNVQGILVNIFGGIMKCDVIAEGVIAAVKEVGLKVPLVVRLEGTNVELGKKILNESGLNVISADDLDDAAQKIVKAVK-AMDWEVIIGMEIHAQVSSQSKLFSGASTEFGGEPNDHVSLVDAAMPGMLPVINEECVKQAIRTGLGLKAEINLNSVFDRKNYFYPDLPQGYQISQYKSPIVGEGEVVVDMDGEQISVGIERLHLEQDAGKSLHDQSMSFVDLNRSGVALMEIVSKPDLRSSEEAKAYVTKLRTILRYLGTCDGDMEKGSLRADVNVSVRRPGE-PLGTRCEIKNVNSIRFIGQAIEYEARRQIAILEDGGAIDQETRLFDANKGETRSMRSKEEAHDYRYFPDPDLLPLSFDQPYVDDLAQHLPELPDEKKARFIKDYGLSAYDAGVLVAERETADFFEDVAR-GRDGKTAANWVINELFGRLNKEGLDVARSPVSAEQLGAIVELIGEGVISGKIAKDLFEIVWSEGGDPRKIVEERGLKQVTDTGAIEAAIDAVIAANPDKVEQVKA-KPTMLGWFVGQVMRATGGKANPQAVNDILKAKLGIE
MNIHEYQAKQLLARYGVAVLKGGVAYTPAEAGQVAETLGGPVWVVKAQIHAGGRGKGGGVRVVKSIKEVEETVNAIMGKVLVTAQTGPAGREVKRVYVEQGCDIKRELYLGMLIDRATSRITIMASTEGGMEIEEVAATHPEKITKVAIDPVQGFQAYHGRQIAFSLGLEGKQVNSAVKFIGALYKAFVDLDMSIAEINPLVVSGDGDVIALDAKINFDDNALFRHKEVEELRDEAEEDPAELEAARHSLNYIKLDGSIGCMVNGAGLAMATMDIIKLYGGSPANFLDVGGGATKERVTTAFKLILSDPNVEGILVNIFGGIMRCDVIAEGVIAAAREVSLNVPLVVRLEGTNVELGKKIMAQSGLPIIAADNLADAAEKVVKAVK-AMAWEVVIGLEVHAQVISNAKLFSGAATTFGAEPNSQVSFVDAGFPGMLPVINAVCVEQAVRTGLGLKAKINLTSVFARKNYFYADLPQGYQISQFDKPIVGEGELVLDLDGSTSTVGIERLHLEQDAGKSIHDMTKSFIDLNRSGVALMEIVSKPDLRSPEEAGLYLTKLRSILRYLGTCDGNMQEGSMRCDANVSVRPVGSTELRTRCEIKNVNSIRFVQQAIEYEARRHVEVYESGGDIRQETRLFDSGRGETRSMRSKEHAHDYRYFPDPDLLPLVIEQAFVDGIKAGLPELPDEKKARFMAEYGLNAYDAGVLVAEKASAEFFETVAK-GRDPKLACNWVMGDFFAALNASGKTIEDPPVTAANLGAMIDLITDGTLSGRLAKDVFALMVETGKAPGVLVEERGLKQVTDTGAIEAAIDAVLAANPDKVQQVRDGKTTLLGWFVGQVMKATQGKANPALVNEMLAKKVQG-
MDIHEYQAKELLAGFGVPVPRGSVAYSPDQAVYAATELGGWHWAVKAQIHAGGRGKAGGVRLCRTYQDVAAATTALLGATLVTHQTGPAGKLVNRVYVEVAEPFVREIYLGLVLDRKAERIRVIASAEGGMDVEEILQTRPGSILQIEVEPAVGLQPFQAREIAFGLGLNLKQVSQAVQTILGCYRAFRDLDATMVEINPLVVTRDDRVLALDAKMSFDDNALFRRRQVAEMRDVQEEDPREASAGQHGLNYVGLAGDIGCIINGAGLAMATMDEIKHAGGEPANFLDVGGGASPERVQAAFNLVLSDPGVKAILVNIFAGINRCDWVAQGVVAAAK--SLTLPLVVRLAGTNVDEGRRIVRESGLPIITADSLEEAAAKAVAAARAQMGYEVVIGLETHAQLSTDSKIFSGSSTRFGAEPNTQASPVDLALPGTLPVMNRGAVERAIRFGLAVGAKVATQSIFARKNYFYPDLPKGYQISQYETPVVQGGSVTFFVE-REHRVNLTRAHLEEDAGKSLHEDGQTGIDLNRAGTPLLEIVSEPDMRSSAEAAEYARALHALVVWLGICDGNMQEGSFRCDANVSVRRPGA-PFGTRREIKNLNSFKFLQQAIDYEIQWQIDLIEDGGEVQQATVLFNPDTGETRAMRTKEEAHDYRYFPDPDLPPLVIAPTWIEAVRAEMPELPRAMAERFQREHGLPAYDAAMMTQSKAMGRYFEAAARACGAPKPVANWLMGEVSKRLNAEARTIEDSPVDAATLAALIGRIADGTVSNNAARQVFDALWAAGMQVDALIEAKGLRQMNDSGELERIVDEVLAAQAKSVEEYRAGKDKAFNALVGQVMKASKGKANPAQASELLKKKL-G-
MNIHEYQSKELLRKYGVAVPTGHVAFTVDEAVEKAKSLSTEVSVVKAQIHAGGRGKAGGVKVAKNLDEVRTYADEILGKTLITHQTGPEGKEVKRLLIEEGCDIDQEYYIGLVLDRSTSRIVLMGSEEGGTEIEEVAEETPEKIFKEFIDPAVGLQGFQARRLAFNMNIPKDALGKAVKFMDGLYKVFVDNDCSIAEINPLVTTKQGDVLALDAKLNFDSNALYRQNNIVEYRDLDEEDEKEIEASKFDLSYIALDGNIGCMVNGAGLAMATMDIIKYKGGEPANFLDVGGGATAEKVTEAFKIILSDKHVKGSSSTFLAG-LKCDVIAEGVVTATKEVGLEIPLVVRLEGTNVKEGKQILQESGLNITAADTMSDGAEKIVALVK--MKFDTIIGLEVHSELKTDTKIFCSCSTAFGAPANTQTCPICLGHPGVLPVLNQRAVDFAVQASVALNCDIAEETKFDRKNYFYPDNPKAYQISQFDKPIGENGWIEIEVDGYKKRIGITRIHLEEDAGKLTHDDDASLVDFNRVGTPLIEIVSEPDIRTPNEAYAYLEKLKAILQYTEVSDCKMEEGSLRCDANISLRPAGQVEFGTKAELKNLNSFTNVQKGLAFEEKRQAQELLSGGEILQETRRWNEDRKETVLMRIKEGSDDYRYFPEPDLVRLFIDEEWIDRVKQDIPELPDSRKERYMNDWNVPAYDADVLTQSKAMANFFEAAVAEGADAKQAANWLMGEVNAYLNAEGVELNDIQMTPAGLSGMIQLIEDGTISGKIAKKVFTELMKNGGDAKKIVEDKGLVQISDEGELKKIVEQILDNNEQSIEDFKNGKDKAFGFLVGQAMKETKGKANPQVINKLIKEGIEAR
MNIHEYQAKAVLKEFGVPVPRGIPAFTVDEAIKAANDLGGPVWVVKAQIHAGGRGKAGGVKVVKSVDDVKKESTRILGSTLVTHQTGPKGKVVNRLYIEEGSAIDKEFYLSALIDRETSRVAFVVSTEGGMDIEQVAHDTPDKILTFSVDPATGFMPHHARRVAQALNLTGDLAKQIGEILPKLYAAFTNKDMALLEINPLVVTKDAKIICLDAKVGFDDNALYRHPDVIALRDITEEDEKEVEASKYDLNYIALDGQIGCMVNGAGLAMASMDIIKLYGMEPANFLDVGGSATKDKVTAAFKIITSDPNVKGILVNIFGGIMKCDVIAEGVVAAVKEVGLKVPLVVRLEGTNVELGKKIIKESGLNVTSGDDLDDAAQKIVKAVK-AMDWEVVIGMEVHAQVTSKSKLFSGASTEFGGAPNSHVSLVDAAMPGMLPVINEECVRQAVRTGLGLKAKINLRSVFDRKNYFYPDLPQGYQISQYKQPVVGEGEVVVDLSGEAVSIGIERLHLEQDAGKSVHDRSMSAVDLNRSGVALMEIVSKPDLRSSEEAMAFLTKLRSILRYLGTCDGDMEKGSLRADVNVSVRRPGE-PFGTRCEIKNMNSIRFIGQAIEHEARRQIEIIEDGGTIDQETRLFDPGKGETRSMRSKEEAHDYRYFPDPDLLPLELSEDMVGTLQAALPELPDEKKTRFIRELGLSAYDASHLVAERDTADYFEAVAN-GRDAKLAANWVINELNGRLNKDGHDIVSSPVSAAQLGGILDLIGDKTISGKIAKDLFEIIWTEGGDPREVVKARGMAQVTDLSAIGGIVDDLVAKNPDKVEQAKA-NPKAMMWFVGQVMKASGGKASPQAVNDLLKTKLGL-
MNIHEYQGKEILRKYGVTTPKGFPCFSVDEAVQAAEKLGGKVWVVKAQIHAGGRGKGGGVKVAKSLDEVRKYANDILGMTLVTHQTGPEGRLVKRLLIEEGADIKKELYVGMVVDRGSQRVALMASSEGGMDIEHVAEHTPEKIHKVFIDPFKGLLDSEADDIARKIGVPEGSIPQARAFMQGLYKAFDETDASLAEINPLIVTGDDRIVALDAKFNFDSNALYRHPEIVEMRDLDEEDPAEIEASKFDLTYISLDGNIGCLVNGAGLAMATMDVIKLYGGSPANFLDVGGGATTEKVTEAFKIMLKNPDIKAILVNIFGGIMKCDVIAQGVIAAAKQVDLTVPLVVRMAGTNEELGKKILAESGLPIITANNMAEAAEKVVNAAQ-KMQWEVVIGLETHTQLTTKTKIFSGSPTRFGAAPNTQTSPVDLALPGALPVMNRSAVERAIQFGLAIGATIAPYSVFARKNYFYPDLPKGYQISQMDLPIVQGGRVSFAMVDGIRSVQLTRAHLEEDAGKSLHEDGMTGIDLNRAGTPLLEIVTEPDMRSAAEAVAYAKALHTLVTWIGICDGNMQEGSFRCDANVSVRPVGQKEYGTRCEIKNLNSFRFMEDAINYEVRRQIELIEDGGRVVQATRLYDPDKKETREMRSKENAHDYRYFPDPDLPPLVVSAEWITRVQAEMPELPGAMRERFTREYGLSDYDAAVLTQSKAMANYFELICSIAEQAKPAANLLMGDVASAVNRDGIELDAAPVSAAQLAVLLHRIADGTISNKIAKEVFGAMWEAKSSADELIESKGLKQISDSGALEKIVDDVLAANTKSVEEFRAGKEQAINALMGQAMKASKGKANPAQLTELLKKKLSA-
MNVHEYQAKAILKEYGVPVPKGHAAFTPEEAFAVAKELGGPIAVVKAQIHAGGRGKGGGVRIAKSFDDVRTFADEMLGRTLVTVQTGPEGRVVKRLLIEEGAAIKRELYLSFLVDRATSRVAVIASTEGGMDIEEVAHDAPEKILTFSIDPASGYSQFHGRKVAFELGLEGDQVKQCVKLIGSLYKAFVEKDMSQLEINPLIVTEKGDLVCLDAKLNFDSNALYRHPEIVALRDLEEEDPAEVLASRYDLSYVKLDGSIGCLVNGAGLAMATMDIIKLYGSEPANFLDVGGGATKEKVTEAFKIILSDPNVKGILVNIFGGIMRCDIIAEGIIAAAREMSLKVPLVVRLEGTNVELGKEIIRNSGLAVIPADNLADAAEKIVAEVK-AMPWEVIVGMEVHAQVLSNAKLFSGASAAFGGEPNSHVSLVDAAMPGMLPVINVECVKQAIRTGLGLKAQINRRSVFDRKNYFYPDLPQGYQISQFKFPIVGEGIVTVDLE-YSFDVGIERLHLEQDAGKSLHDQDHSYVDLNRSGVALMEIVSKPDIRSSEEAKAYITKLRTILRYLGTCDGNMEEGSLRADVNVSVRKLGA-PLGTRCEIKNVNSIRFIGQAIEYEARRQIDVIEDGGTIKQETRLFDAKSGKTRPMRSKEEAHDYRYFPDPDLLPLEVSEAFVEDLKKVLPELPDEKRARFMSEYALSAYDAGVLILDRASADFYETVAR-GRDPKLAANWMMGDFFAALNKTGKDITESPISAAQLGELIDLISSDVISGRIAKEVFEIMLDKGGTPGAIVEERGLKQVTDTGAIEKVVDEIIAANPKQVEQVQT-KPKTLSWFVGQVMRATGGKANPDAVNALLRQKLQVV
MKIHEYQGKEILRQFGVPVPRGIPAFTVQEAVEAAQKLGGPVWVVKAQIHAGGRGKGGGVKLGKSLDDVKALSEQILGMQLVTHQTGPEGQKVRRLYIEEGADIKNELYVSLVTDRGTQKVAFIASSEGGMDIEEVAHSTPEKIITEYIDPLTGITADQSRKIATAIGLTGASVDQAVDLFAKLYKCYMDTDASLVEINPLNCDSKGNLIALDAKFNFDANALFRHPEIVAYRDLDEEDPAEVEASKFDLAYISLDGNIGCLVNGAGLAMATMDTIKLFGGEPANFLDVGGGATAEKVTEAFKIMLKNPDVKGILVNIFGGIMKCDTIAEGVITACKAVNLSVPLVVRMKGTNEELGKKMLAESGLPIISADTMAEAATKIVAAVK--MGYEVVIGLENHVQLSTASKIFSGSSTAFGAAPNTQASAVDLALPGTLPVLNRGAVERAIRFGLAVGAKVAPLSIFARKNYFYPDLPKGYQISQYEIPVVQGGKIEFMVG-ERKVVNLTRAHLEEDAGKSLHEDGQSGIDLNRAGTPLLEIVSEPEIRSAAEAAEYAKTLHALVMWLGICDGNMQEGSFRCDVNVSVRKPGE-PFGTRREIKNLNSFRYLVDAVHYEVNWQIDRIEDGLEIQQATVLYNPDTGETRAMRTKEDAADYRYFPDPDLPPLMIAPDWIERVRGDMPELPAVMAARFQDTDGLPAYDALMMTQSLATARFYEAAREVSGAPKLVANWLMGEVSRRLNAEERDIESAPVTPTQLGQLIRRIQDGTISNNSAKQVFEALWTGEADVDAVIDAKDLKQSNDTGELERILDEVLAANAKSVEEFRAGKEKAFNALVGQAMKATKGKANPAAVNELLKKKLGA-
MKIHEYQGKELLKKFGVTVPRGIPAFSVDEAVAAAEKLGGPVWVVKAQIHAGGRGKGGGVKLAKSIDEVRQLSSEILGMQLVTHQTGPEGQKVNRLLIEEGADIKKEYYVGIVTDRSSQRVCVMASSEGGMDVEEVAEKTPEKILKVFVDPAKGFTDDEARELARGIGVPDASVEKAAVEFQKLYQAYWDTDSSLAEINPLILTGSGDIIALDAKFNFDSNALFRHPEIVEYRDLDEEDPAEIEASKFDLAYIQLDGNIGCLVNGAGLAMATMDTIKLFGGEPANFLDVGGGATAEKVTEAFKIMLKNKEVKAILVNIFGGIMRCDVIAEGVIAACKAVNLSVPLVVRMKGTNEEMGKKMLAESGLPIISADTMAEAATKVVAAVK--MKWEIVIGLETHTQLSTQSKIFSGSSTAFGAAPNTQANCVDLALPGSLPVMNRGAVDRAIRFGLAVGGTVSPRSIFARKNYFYPDLPKNYQITQFEIPVVIGGKIRFFVD-EEKTVNLTRAHLEEDAGKSLHDTGATGIDLNRTGTPLLEIVTEPEMRSAAEAVEYARTLHGLVVWLGICDGNMQEGSFRCDANVSVRPVGQKEFGTRTEIKNVNSFRFLERAILFEARRQIDVLEDGGTIIQETRLYDDVNDETRSMRTKEDAHDYRYFPDPDLPPLMISSEWIEQVRADMPELPVVRRERYETELGLPAYDAAQLTVTRSVSDFFDATMARLEQAKLASNWIMGELAASLNREEREIADSPVSPENLASLIQRIADGTLSNKAGREVFAALWAGERNVDAIIEARGLKQVSDAGAIGALIDEVLAAHSGIVEEYRAGKQKAFNSLVGQIMKAGKGKVNPAQVNQLLKEKL-G-
MNIHEYQAKELFEKFGVPSPKGIVASTAEEAGAAAKTIGGSDLVVKAQVHAGGRGKGGGVHLSDTPEKIQELAGQMLGQVLVTHQTGEEGRLVSKVMVAEGVDIERELYLAILMDRGTARPVIVASTEGGMDIEEVAEKTPEKILRQFIHPLNGLQPFEIRKLAAALKLSGDQAKQFGKLLKNLFTLFIKCDCDMVEINPLVVTPAGDVLALDAKFGFDDNALYRHPEIVEMRDTTEEDPREVEASKFDLNYIGLDGNIACLVNGAGLAMATMDIIKHCGGEPANFLDVGGGATKEQVSAAFKIILSDPNVEGILVNIFGGIMQCDIIAEGILAAAAELELTIPLVVRLEGTNVAKGKELIANSDLAVISADNLNDAAEKIVAAVK-GMDYIPTIGLEVHCQINSESKMFCSCRAGYGHDPNTNVCPVCLGLPGALPVLNKHAIEQTILAGMLLGCTTPEVSKWDRKNYFYPDMPKNYQLTQFDLPLCMGGEVPLYDDNPGKAVKMNRIHLEEDVAKSTHL-NASTIDYNRAGTPLMEIVTEPDIDSAEEAYAYLKSLQQILQYGKISDADMEKGQMRCDVNISVRKKGTDELGTKLEIKNLNSISAVRLAIYYEIDRQIEELDMGIEQQQATLRWDPNTGQTSVMRIKEDSHDYRYFPEPDLLPVR-TSELVEKMRSHVPELPHEKRDRFVADYGVSTYDAGVLTSEFALADYFEAAATDKKTGKKIANWIINTLLGKLNDTSLTLADNPLKPESIGQLVALVESGQVANNQAKEIFDVLWENDKEPAAIAKELGF-EPADSSEIEGIVDEVIAANPDKVAEIQGGNPKMANWLTGQVMKASKGKANPKIVTEIIQNKLGL-
MNIHEYQAKALLRSYGAPVSDGRAVLKADEAKTAAGALDGPLWVVKAQIHAGGRGKGGGVRLAKSVEEAAEEAKKMLGKTLVTHQTGPAGKTVNRIYIEDGSDITSEFYLALLVDRQSSRVSFVCSTEGGMDIEEVAAATPEKILSFTVDPATGYQPYYGRRVAFALGLEGAAVKQCVKLMGILYKAFMEKDMEMLEINPLILMPNGELKVLDAKVGFDGNAIYRQPDVAELRDETEEDPKELAASKHDLNYIALDGEIGCMVNGAGLAMATMDIIKLYGAEPANFLDVGGGATKEKVTEAFKIITSDPNVKGILVNIFGGIMRCDVIAEGVIAAVKEVGLKVPLVVRLEGTNVEKGKEIINASGLDVIAADNLSDGAEKIVKAVK--MDWELVIGMEVHAQVSSSAKLFSGASTRFGAEPNANVAFVDAGMPGMLPVINEGCVALAVKTGLGLKAQINLNSAFDRKNYFYPDLPQGYQISQLYHPIVGEGEVIVEMEGVARRVRIERIHLEQDAGKSIHDMHMSFVDLNRTGVALMEIVSRPDIRGPEEAAAYIAKLRQILRYLGTCDGNMQNGNLRADVNVSVCRPGQSHLGTRCEIKNMNSMRFIQQAIDHEARRQIAILEDGGKIDQETRLYDPDKGETRSMRSKEEAHDYRYFPDPDLLPLEIEQGWVDDIAASLPELPDAKKARFMGDFGLSDYDASVLTAEVEAADFFEEAAA-GRDGKLAANWIINELYGRLKKDEKELAESPVSPAQIGQIIDLIKSDAISGKIAKDVFEICYTTGRAPQEIVETEGMKQVTDTGAIEAAVDEVIAANPDQVEKAKA-NPKLAGWFVGQVMKATGGKANPKAVNDLVAAKLGL-
MDIHEHQAKDILAKFGVPVPRGGLAYSPEQAAYQAREIGL-PVVIKAQIHSGGRGEAGGVKFCRTDEEVREFAANILGRQLVTKQSGPGGKGVYRLWVEAATDIAQEIYLGFVLDRKSERIMIVASGAGGMEIEDLAEKDPDSLVRMIIDPATGLCDFEARELAFRLGLTGNQIGQMVNTLRACYRAYRDLDATMVEINPLAITGAGDLVALDAKMSFDTNAMFRRPEVAALRDLSQEDPREAMAAGSGLSYIGLDGDIGCIINGAGLAMATMDMIKLAGAEPANFLDIGGGASAERVVTAFRTVLTDPNVSVILVNIFAGINRCDWIAAGVVQAYKEVGMTIPVVVRLAGTNVDEGRRILESADVPIITAGTLAEAAEAAVKARPAAMDWELVIGMEIHAQVASQAKLFSGASTRFGAEPNSNVAFVDAAMPGMLPVINEYCIEQAVRTGLGLKAQINLWSAFDRKNYFYPDLPQGYQISQLYHPLVGEGEVLVEMAGIARLVRIERIHVEQDAGKSIHDMNMSFVDLNRTGVALMEIVSRPDIRGPEEAAAYVGKLRQILRYLGTCDGNMQNGNLRADVNVSVCRPGQSHLGTRCEIKNMNSMRFIQAAIEYEARRQIAILEDGGKVDQETRLYDPDRGETRSMRSKEEAHDYRYFPCPDLLPLEIEQAWVDDIAASLPELPDAKKARFMADFGLTDYDASVLTADLADAAYFEAVAE-AGDGKLAANWVINELFGRLKKDAREIGDSPVSAGQLAGVIKLIKSGDISGKIAKDLFEIVYTEGGDPAEIVESRGMKQVTDTSAIEKAVDDVIAANPAQVEKAKQ-NPKLAGWFVGQVMKATGGKANPAVVNQIVATKLEE-
MKIHEYQGKEILRSFGVPVPRGIPAFTVQEAVEAAQKLGGPVWVVKAQIHAGGRGKGGGVKVAKTIDDVKKLAGEILGMQLKTHQTGPEGQKVRRLYIEDGADIKNELYISLVTDRATQKVALIASSEGGMDIEEVAHSTPEKIITEMIDPLTGITADQSKKVAAAIGLTGASVDQAVDLFAKLYKCYMDTDASLVEINPLNCDSKGNLTALDAKFNFDSNALFRHPEIVALRDLDEEDPAEIEASKFDLAYISLDGNIGCLVNGAGLAMATMDTIKLFGGEPANFLDVGGGATPEKVTEAFKIMLKNPKVKGILVNIFGGIMKCDTIATGVITACKAVNLQVPLVVRMKGTNEELGKKMLAESGLPIISADTMAEAATQIVEAVR--MGYEVVIGFETHAQLATQSKIFSRAPIAFGAEPNTQACAVDLALPGTLPVMNREAVACAIRLGLALGSHIAPVSIFARKNYFYPDLPKGYQISQFEIPVVQGGEVEFFLD-EKKTVRLVRAHLEEDAGKSLHEDGQSGIDLNRAGTPLLEIVTEPDMRSSEEAVAYARELHKIVTWIGICDGNMQEGSFRCDANVSVRKPGG-PLGTRREIKNLNSFKFMQQAIDYEIRWQIDQIEDGHAIQQATVLFDPDTGETRAMRTKEDAADYRYFPDPDLPPLHISEQWVQTERALMAELPRSMAARFVADYGLPEYDATTLTQSKAMAAYFEAAAKACGQPKLASNWIMGEVSKWLNAVEYSFEKEFVPAKNLGALITRIVDKTISNSAGKTVFVELTHAPGYVDDIIESKGLKQMNDTGALEKIIDEVIAANADNVAQFRAGKDKAFNALVGQIMKASKGKANPQQVNDLLRAKLAG-
MKIHEYQAKELLSKFNIPTLNRAVAFSAEEAGELTFNFGVPVVVVKAQVHAGGRGKGGGVNIISISHQTYEISKKMLGNKLVTIQTGQSGTIVNRLLIEEGCRIAKEYYLGITLDRLTGKNVVMASTEGGVEIEKVAAETPEKILKEWISPSTGFQSFQARRLAFGLGLSGDAYKNFIAFVPKLIKAYDELDASLMEINPLVLTVENEIIALDAKITFDDNALYRHPAFLELRDIAEESPLEVEASKYDLNYIKLDGNVGCMVNGAGLAMATMDMIQYAGGNPANFLDVGGGANVDRIANAFRIMMSDSDVKAVLVNIFGGIVRCDKVADGIVKALSMVKVNLPVIVRLDGTNAIEGKATLMNSGLDFKVAMTFNEAANLVTKVLK-KMSYEAIIGLEVHAQLLTESKAFCGCSTTFGEEPNSNVCPVCLGLPGVLPVLNARVVEFVLRTGLATNCTIARRSVFARKNYFYPDLPKGYQISQYEEPICTDGYVEIDLDGSKKRIGIARIHMEEDAGKSIHDIASTLVDVNRCGVALIEIVSEPDLRTPREAHEYMLRMRQIVTYLGICNGNMEEGSLRCDANVSVRKQGETEFGTKTELKNMNSFRFVEKALEFEIARQIDALEHGEEIVGETLLWDASKGIAVPMRSKEEAHDYRYFPEPDLVPVNVGVDWIDRVRTKLPEFPSARRDRYVKELSLPKYDADILTTEKELADYFEGVLQHLEAIKLTSNWVMTEVLHVVKEQHIAVDSFAVRPKRLAEMIHMMIDGTISGKIAKEVFERMLTSADSPSAIVKSRGLAQVTDATAIEAAVDKILSENRKQAEEFLGGKKQVFGFLVGEVLKATGGKANPKLVNEILRKKLES-
MKIHEYQGKEILKKFGVNVLRGIPAFSVEEAVKAAEELGGNVWVVKAQIHAGGRGKGGGVKLAKSIDEVRDLASQMLGMQLVTHQTGPQGQKVNRLLIEEGADIQKEYYLGIVTDRGSQRNCIMASSEGGVNIEEVAHETPEKIIKVFIDPGHDVSYEQGLELVRGIGMPSELHDQAIDLIQKLYKAYWETDATLAEINPLIHTGDGKVIALDAKFNFDSNALSRHPEIVEYRDLDEEDPAEIEASKYDLAYIQLDGNIGCLVNGAGLAMATMDTIKLFGGEPANFLDVGGGATAEKVTEAFKIMLRSDSVKAILVNIFGGIMRCDVIAEGVVAACKAVDLKVPLVVRMKGTNEEQGKKILAESGLPIISADTMAEAATKVVEAAK--MEWEIVIGLETHAQLSTKSKIFSGSSTAFGAEPNTQANAVDMALPGTLPVMNYGAVERAIAFGIAVDAKIAPISIFARKHYFYPDLPKNYQTSQYEDPTVVGGKVRFFVE-TEHTVNLTRAHLEEDAGKSLHEDGSSGIDLNRTGTPLLEIVTEPEIRSAAEAVAYARALHSLVVWLGVCDGNMQEGSFRCDVNISVRPKGSTEFGTRTEIKNLNSFKFMEKAIQYEARRQIELIEDGGKVIQETRLYDDIKDETRSMRTKEDAHDYRYFPCPDLPPLHIDDAWIQKVRTQMPELPQARRDRYSKDYGLSDYHCAQLTQTREMADYFEKLLALAQNAQLVANWIMGDISASLNRDELSFNQSPISIEHMASLIKRIEDKTISSKIAKDVFQSMWSGEGDPDAIIEAKGLKQINDSSAIGAMIDEVLAENAEIVAEYKAGKQKAFNSLVGKVMKVAKGKANPAQVNEVLLEKL-K-
MNIHEYQAKQLLKKFGVRVPEGRLVEEGPQAEKAAQDLGNSVWVVKAQIHAGGRGKAGGVRVCKDISSLKAAATEIMAKTLVTPQTGAGGKKVHKIWIEEGSEIARELYFGIVIDRAISSVVMMASTEGGMEIEEVAAKNPEKIIKVSVDPTLGYQPFHGRKLAQGLALTAEQMKEAVGFFGNLYKAFMQSDCSQVEINPLIVTKKGNLVCLDAKINFDDNGLFRHPDIFEMRDLQEESAADIEASKYDLAYIPLDGNIGCLVNGAGLAMSTMDIIKLHGGEPANFLDVGGSASKEKVSHAFKIILSDPHVKAILVNIFGGIMKCDVIAEGVIAAAKELSLKVPLVVRLEGTNVERGKEILATSGLKIIPADGLTDAAKKVVAATK--MEFEAVIGLEVHAQLATASKIFCPCRAKPASDANLYTCPVCAGLPGALPVLNRKAVKYAVMAGLATECTVRTESVFARKNYFYPDLPKGYQISQFDRPICEKGRLLINTTG-CREIGITRIHMEEDAGKNVHL-GYSLVNLNRAGVPLIEIVSEPEMKSAEEAVAYLRALHEIVIFLGICDGNMQEGNFRCDANVSVRPHGSPVLGTRTEIKNINSFRFIEKAIDFEIRRQIEVVKSGAKVVQETRSYDPARNVTQTLRSKEEAQDYRYFPEPDLPPIQVPADWLSEIQQHLPELPAQMRQRFQKNYGLKPQEAAAITASRALAAFFDRTVQLGRAAKAAANWITGEVLRLVNEAGQQIESSRITPQHIAALVELTAEPLVSSTGAKQALAEAFATGEAIQEIVERLGLKQVSDSGAMESAVEKIIAGFPDQVAEYRSGKEKVLGFLVGQVMKQSGGKANPSVAQELLKKKLS--
MKIHEYQGKEILAKFGVPVPRGIPAYTVQEAVEAAQKLGGPVWVVKAQIHAGGRGKGGGVKVAKSVDDVKRIAGEILGMQLKTHQTGPEGQKVRRLYIEDGADIHKEYYVSAVTDRATQKIAFIASSEGGMDIEEVAHSSPEKIITVYADPKEGLTDAQAKEIADGIGMPADSTAQTVDILKKLYTCYMETDASLVEINPLNRDSKGKVMALDAKFNFDSNALFRHPEIVALRDLDEEDAAEVEASKFDLAYISLDGNIGCLVNGAGLAMATMDTIKLFGGEPANFLDVGGGATPEKVTEAFKIMLKNKNVEAILVNIFGGIMKCDTIATGVIAACKAVNLQVPLVVRMKGTNEVEGKKMLADSGLPIISADTMAEAAQKVVAATK-AMGYEVIIGFETHAQLSTASKIFSRASTAFGAEPNTQACAVDLALPGTLPVMNKGAVERAIRLGLALGSTIAPRSIFARKNYFYPDLPKGYQISQYEIPVVQGGTVSFYLD-EQKTVRLVRAHLEEDAGKSLHEDGQSGIDLNRAGTPLLEIVTEPDIRSSAEAVAYARELHKIVTWIGICDGNMQEGSFRCDANVSVRKPGD-KLGTRREIKNLNSFKFMQQAIDYEVRWQIGEIEDGRAVQQATVLFDPDTGETRAMRTKEDAADYRYFPDPDLPPLVIAAEWVEQVRGAMPELPRAMAQRFVADYGLPAYDAAQLTQSKAMAAYFEEAARASGQAKLASNWIMGELSRRLNAGETGIDAAPVTAAQLGRLIGRITDNTISNNAARQVFEALWNGEGEVDAVIEAKGLRQMNDDGALDAILDAVIAANPDNVAQFKAGKDKAFNALVGQAMKASKGKANPGQVNALLRKKLEG-
MNIHEYQGKEILRNYSVSVPKGIVAFSVEEAEEASKELGTAVTVVKAQIHAGGRGKAGGVKVARNLEEVRAYAGEILGKCLVTHQTGPEGKVVKRLLIEEGCNIKKEYYIGMVLDRSTSRVVMMGSEEGGTEIEEVAEHTPEKIFKEIVDPVVGLQGFQARRLAFNINIPPELVGKAVKFMLGLYRVFVEKDCSIAEINPLVVTAEGDVMALDAKFNFDSNALYRHQDILAYRDLDEEDPKEIAASEYDLSYISLDGNIGCMVNGAGLAMATMDIIKHYGGDPANFLDVGGGATAQKVTEAFKIILSDQNVKGIFVNIFGGIMKCDIIAEGIIEATKQVGLELPLVVRLEGTNVELGKKMLNNSGLNIVTANSMADGAEKIVSLLN-LMQYEAVIGLEVHVELKTKTKIFCGCPTEFGGEPNTHVCPICLGLPGVLPVLNKKVLEYAIKAGLAINCSIAEFSKFDRKNYFYPDLTKAFQTSQYDLPIAEHGHLDINVNGEIKRIGITRLHMEEDAGKLVHQGFSSLADYNRAGVPLVEIVSEPDLRSAEEAKAYLEMLKAIIEYIDVSDVKMEQGSLRCDANISIRPVGSKELGTRTEVKNLNSFRSVQRAIEYEIQRQIDQVEEGERIIQETRTWDENKGVTLSLRSKEEAHDYRYFPEPDLTPLVISRDWVAELKNGLPELPEAKKARLIAEHGLPEYDAGVITSSRALAEFYDKTVCIHPDYKGVSNWIMVELLKLLNAENMEISEAKISPEGLAKMLTMIEKNIISGKIAKQVFEEMFNTGKDPEAIVKEKGLVQISDEGQINSIVEQVIANNPKSVEDFKAGKEKSIGFLVGQIMKETKGQANPGVVNKLLKDKLNEL
MNIHEYQGKEIFRSMGVAVPNGSVAYTPEEAVDVAKTLDSDVYVVKAQIHAGGRGKAGGVKIAKSIDEVREYAKELLGKVLVTHQTGPEGKEVKRLLIEEGCDIQNEYYIGFVIDRATDRVVLMGSEEGGTEIEEVAEKTPEKIFKEVIDPVVGLMPYQAKRLAFNINIPKESVNKAAKLMLSLYKVFTEKDCAIMEINPLVSTGEGEVLALDAKVNFDENALFRNKDVVELRDLDEEDPKEIQASKYDLSYVALDGNIGCMVNGAGLAMATMDTINHFGGNPANFLDVGGGATTEKVTEAFKIILGDEGVQGIFVNIFGGIMKCDVIAEGVVEAVKNVGLEIPLVVRLEGTNVERGKEILDNSDFDIIPASTMAEGAQKIIEAVN-KMHFETVIGLEVHVELKTNTKMFSDAPAHFGAGPNTNLSVVDLAYPGTLPVPNKEAINFGMKAAMALNMDIADITKFDRKNYFYPDNPKAYQISQFDRPIGENGWIDIEVNGETRRIGITRLHLEEDAGKSTHKDDHSLVDLNRQGTPLVEIVSEPDIRTPEEAYAYLEKLKAIIQYTGVSDVKMEEGSLRCDANISLRPYGQEEFGTKAELKNLNSFNFVRKGLEHEEKRQEKVLMKGGIIEQETRRFDEKTNETILMRVKEGSDDYRYFPEPDLVEIHIDQDWKDRIRESIPLLPDELKEKYVKEYELPAYDAHVLTLKKETSDFFNEMVETGADVKLASNWLMGGVNEYLNKNQVELGETELTPQNLSDMIKLIEDGTISSKQAKKVFNVLVEKGGDAKKTVKDLGMEQISDPKILGEMVTEVLDANEQSIEDFKNGKDRAIGFLVGQIMKKSKGQANPKMVNQILLEEINKR
MDIHEYQAKELLKRFGVQVPRGGIAYSPEQAVYRASELSGERWVVKAQIHSGARGKAGGVRICSTEEEIADAAQWMLGRKLVTHQTGPQGKLVSRLYVEEATNIAQEIYLGLVMDRKLERVVVVASAQGGMEIEEISANEPDSIIRSVVDPAVGMQAFQAREIAFSLGLEPPMIAQAVKTILGCYALMSEMDANMVEVNPMVVTRSGEIVALDAKISFDDNALFRRPEISELRDKSQEDTRETFAEDRGLSYIGLDGEIGCIVNGAGLAMATLDMIKMAGGEPANFLDVGGGASPDRVLMSFKAVLNDPNVEAILVNIFAGINRCDWIAEGVVRAMRELELHMPVVVRLSGTNVEEGRKILAESGLAVIPAETLADAADKVVGAWKESMDWELVIGMEVHAQVASKAKLFSGASTEFGAEPNSNVSFVDAAMPGMLPVINEFCIEQAVRTGLGLKAKINLWSAFDRKNYFYPDLPQGYQISQLYHPLVGEGEILVDMPGIARLVRIERIHVEQDAGKSIHDMAMSFVDLNRTGVALMEIVSRPDIRGPEEAAAYVTKLRQILRYLGTCDGNMQNGNLRADVNVSICRPGASHLGTRCEIKNMNSMRFIQQAIEYEARRQIQIVESGGSVVQETRLYDPDKGETRSMRSKEEAHDYRYFPDPDLLPLEIEQAWVDGIAASLPELPDEKKARFIADYGVTEYDANVLTADVDLAQYFEDSVA-GGDGKRTANWVINEVLGRANKAEISPRQ-IVAPEVNAAILAMVARDEISTKIAKDVLELHIETGRAPEEIVETEGMKQVTDTGAIEAAVDQIIADNPAQVEKAKA-NPKLAGWFVGQVMKATGGKANPKAVNDIIQQKLGLG
MNIHEYQGKAILKTYGVAVPQGQVAFSVEEAVRIAEGLGGK-AVVKAQIHAGGRGKAGGVKVAKSLEQVREYAQQLLGSTLVTHQTGPEGKVVKRLLIEQLTDIQKEYYIGLVVDRATGRVVIMASEEGGMEIEEVAAKTPEKIVRETIDPAVGFMPFQARKLAYAIHIPKPLVNKAVQFMSGLYRAFVDKDCSVAEINPLVVTGDGNILALDAKLNFDSNGLFRHPELLELRDPDEEDPREQQAAKFGLSYIALDGNIGCMVNGAGLAMATMDIIKYYGGEPANFLDVGGGASTEKVTEAFKIILQDEKVKGILVNIFGGIMKCDVIANGVVEAARQLGLDRPLVVRLEGTNVELGKKILAESGLKIVPADSMADAAEKIVSLVH--MEFETVIGLEVHVELATKTKIFCGCSTEFGAPPNTHVCPVCLGHPGVLPVLNRRALELAMKAALALNCEIARESKFDRKNYFYPDLPKAYQISQYDKPIGEHGWVEIETADGPKRIGIIRVHLEEDAGKLMHGALHSLVDFNRVGVPLIEIVSEPDMRSPEEARAYLEKLKAIMQYCEISDVRMEEGSLRCDANISLRPAGTSEFGTKTEIKNMNSFRNVQRGLEHEQERQREILASGGQVVQETRRWDEAAGRTLPMRSKEEAHDYRYFPEPDLVTLSIDEEWVRRVRESIPELPDARRRRFVEQYGLPAYDAGVLTASRGVADFFEEAARHAGDAKAVSNWMMGELLGHMNQSGLEIRDVKVTPRGLARLIELIADGTISTKIGKTVFAEMFATGKEPDVVIEEQGLVQISDEGALAALVDRVIEANPKSVADYRGGKGKALGALVGQVMKETKGKANPQVVNKLLRERL-G-
MKIHEYQGKEILRSFGVPVPRGIPAFTVQEAVEAAQKLGGPVWVVKAQIHAGGRGKGGGVKVAKTIDDVKTLASQILGMQLVTHQTGPEGQKVRRLYIEDGADIKNELYVSLVTDRATQKVALIASSEGGMDIEEVAHSTPEKIITEMIDPLTGITAEQSRKVAAAIGLTGASVDQAVDLFAKLYKCYMDTDASLVEINPLNCDSKGNLIALDAKFNFDANALFRHPDIVALRDLDEEDPAEIEASKFDLAYISLDGNIGCLVNGAGLAMATMDTIKLFGGEPANFLDVGGGATPEKVTEAFKIMLKNPKVKGILVNIFGGIMKCDTIATGVITACKAVNLQVPLVVRMKGTNEELGKKMLAESGLPIISADTMAEAATKIVEAVR--MGYEVVIGFETHAQLATKAKIFSRASTAFGAEPNTQACAVDLALPGTLPVMNREAVACAIKLGLALGSHIAPESIFARKNYFYPDLPKGYQISQFEIPVVQGGEVGFYLD-EKKTVRLVRAHLEEDAGKSLHEEGMSGIDLNRAGTPLLEIVTEPDMRSTEEAVAYAKALHQIVTWIGICDGNMQEGSFRCDANVSVRRPGQ-PLGTRREIKNLNSFKYMQQAIDYEIRWQIEQLEDGHAIQQATVLFDPDTGETRAMRTKEDAADYRYFPDPDLPPLVIAPEWVEQVKAAMPELPRAMAARFVQQYGLPEYDATTLTQSQAMAAYFEDAAKACGAPKLASNWVMGEISRRLNTEEIGMDAVKVSSQQLATLIGRIGDGTISNNAARQVFEALWSGEGDVDAVIDAKGLKQMNDSGALEKIIDEVIAANPANVEQYKAGKDKAFNALVGQVMKASKGKANPQQVNELLKAKL-A-
MKIHEYQGKEILRNFGVPVPRGYPAFTVQEAIEAAQKLGGPVWVVKAQIHAGGRGKGGGVKLARSLDEVKSLSEQILGMQLKTHQTGPEGQKVRRLMIEEGADIKKEYYVAAVTDRGTQRVAMMASSEGGMDIEEVAHATPEKIIKVFVDPAAGLTDAQATELAKGIGVPDASVAQAIDVFRKLYECYMATDASLAEINPLILEGNGNIKALDAKFNFDANALFRHPEIVAYRDLDEEDPAEIEASKFDLAYIQLDGNIGCLVNGAGLAMATMDTIKLFGGEPANFLDVGGGATAEKVTEAFKIMLKNPNVKAILVNIFGGIMRCDVIADGVITASRAVGLKVPLVVRMKGTNEDLGKKMLAESGLPIISADTMAEAAQKVVAAVK--MGYEVVIGLETHAQLSTRSKIFSGASTEFGAAPNTQASPVDLALPGTLPVMNKAAVERAIRFGLAVGATVAPLSIFARKNYFYPDLPKGYQISQYEIPVVQGGLIEFYVD-AKHQVRLTRAHLEEDAGKSLHEDGQTGIDLNRAGTPLLEIVSEPDMRSSIEATEYAKALHALVVWLGICDGNMQEGSFRCDANVSVRKPGA-PYGTRREIKNLNSFRFLQQAIDYEIQWQIDEIEEGRKIQQATVLFNPDSGETRAMRTKEDAHDYRYFPDPDLPPLVIAPEWVERVRGEMPELPRVMAERFQRDYALPAYDATMMTQSKDFGAYFEQAAKACGQPKLVANWLMGEVSRRLNAEGKALADSPVDAPTLARMIGRIADGTISNNGAKQVFEALWSGEGDVDVVIESKGLKQMSDTGALEAILDEVLANNAKSVEEFRAGKEKAFNALVGQAMKATKGKANPAQVNELLKKKLGA-
MNIHEYQAKALLRDYGCPVSDGRVVLTANDAKTAAGELDGPLWVVKAQIHAGGRGKGGGVRLAKSVEEAAEETNRMLGHTLVTHQTGEAGKQVNRIYIEDGSDIERELYLALLVDRVSSRISFVCSTEGGMDIEEVAANTPDKILSFSIDPATGYQGFHGRRIAFALGLEGKQIRQCATLVGNLYKMFVEKDMEMLEINPLIVTTDGNLKCLDCKAGFDANALYRHPDIVGLRDETEEDPKELAASQHDLNYIALDGEIGCMVNGAGLAMATMDIIKLYGGEPANFLDVGGGATKEKVTEAFKIITSDKNVKGILVNIFGGIMRCDVIAEGVIAAVKEVGLQVPLVVRLEGTNVEQGKQIIADSGLNVIAADDLSDGAEKIVKAVK--MDWELVIGMEVHAQVASRAKLFSGASTQFGAEPNSNVSFVDAAMPGMLPVINEFCVEQAVRTGLGLKAEINLKSAFDRKNYFYPDLPQGYQISQLYHPIVGEGEVIVDMPGIARRVRIERIHIEQDAGKSIHDMTMSFVDLNRTGVALMEIVSRPDIRGPEEAAAYIAKLRQILRYLGTCDGNMQNGNLRADVNVSVCTPGASHLGTRCEIKNMNSMRFIQQAIDHEARRQIAILEAGGSVEQETRLYDPDKGETRSMRSKEEAHDYRYFPDPDLLPLELEQAWVDEIGANLPELPDEKKSRFVKDFGLSEYDAGVLTAEVANAAYFEEVAS-AGDGKLAANWVINELFGRLNKEDHDITESPVSPAQLAGIIRLIKSDAISGKIAKDLFEIVYTEGGDPEKIVEERGMKQVTDTGAIESAVDEIIAANPAQVEKAKQ-NPKLAGWFVGQVMKATGGKANPKAVNQIVSQKLGL-
MNIHEYQAKALLRSYGAPVSDGRVVLKAEEAKTKAGEMDGPLWVVKAQIHAGGRGKGGGVRLAKSVEEAAEEAKKMLGRTLVTKQTGDAGKQVNRIYIEDGSGIQTEMYLALLVDRQTSRVSFVASTEGGMDIEEVAESTPEKILSFSVDPATGYQAFHGRRIAFNLGLEGKQVKQCVALMGTLYKLFTDKDMEMLEINPLIVSDDGDLKCLDAKMGFDGNAIYRHPEIAELRDETEEDPKELEASKYDLNYIALDGEIGCMVNGAGLAMATMDIIKLYGAEPANFLDVGGGATKEKVTEAFKIITSDPQVKGILVNIFGGIMRCDVIAEGVIAAVKEVGLKVPLVVRLEGTNVEKGKEIIQNSGLDVIAADDLKDGAQKIVKAVK--MDWELVIGMEVHAQIASKAKLFSGASTQFGAEPNSNVAFVDAAMPGMLPVINEFCIEQAVRTGLGLKAQINLTSAFDRKNYFYPDLPQGYQISQLYHPIVGEGEVIVDMPGIARRVRIERIHIEQDAGKSIHDMAMSFVDLNRTGVALMEIVSRPDIRGPEEAAAYVVKLRQILRYLGTCDGNMQNGNLRADVNVSVCRPGQSHLGTRCEIKNMNSMRFIQMAIDYEAKRQIGILEAGGSIDQETRLYDPDKNETRSMRSKEEAHDYRYFPCPDLMPLEIEQAWVDDIAANLPELPDEKKARFVKEFGLSEYDADVLTADTANAGYFEEVVG-CGDGKLAANWVINELFGRLKKEDHDIGESPVSPAQLAGIIALIKKGDISGKIAKDLFEIVYTEGGNPAEIVEARGMKQVTDTGAIEKAVDEIIAANPAQVEKAQQ-NPKLAGWFVGQVMKATGGKANPAAVNQLVMAKLGL-
MNIHEYQAKELLKKFGVPVLRGGVAYTPDEAERVAKELGGPVFVVKSQIHAGGRGKGGGVRVVKSVEDVRENAEAMLGNTLVTHQTGAEGKEVKRVYIEDGCDIKRELYLSMLVDRASSRVSIMASTEGGMDIEEVAAHTPEKILVQDIDPATGISGFHCRKLAFALGLEGKQVSAFVKALTGIFACFNELDVALLEINPLVVTGEGGIVALDCKMGFDDNALYRHKDIEELRDEDEEDPSEIEAARHSLNYIKLDGSIGCMVNGAGLAMATMDIIKLYGGAPANFLDVGGGATKERVTTAFKIILRDPNVEGILVNIFGGIMRCDVIAEGVVAAAREVSLNVPLVVRLEGTNVELGKKIMSESGLPIIAADNLADAAEKVVKAVK-KMDWEVVIGLEVHAQVTSQAKLFSGASATYGGEANDHVSFIDAGFPGMLPVINAYCVEQAVKTGLGLRAQINKRSVFARKNYFYADLPQGYQISQYELPVVGVGEVVLDMDGSSAVVGIERLHLEQDAGKSMHDQSLSLIDLNRSGVALMEIVSMPDMRSPEQAGAYVRKLRSILRYLGTCDGNMDEGSMRCDVNVSVRRPGE-GYRTRCEIKNVNSVRFVMQAIEVEAKRHVEVYEGGGKIMQETRLFDPNKGETRSMRSKEHAHDYRYFPDPDLLPLEFDDAFVARIKATLPELPDDKKARFMDVYGLSPYDASVLVVERERAEYFEAVAK-GRDGKKAANWVITNLFGMLNKAGLDVTESPVAADQLGQLIDLIEDGTVSGRLAKEVFEIMWEERKDPAVIVEERGMKQVTDSGAIEAACDEVIAANPEKANDIRNGKEKLIAWFIGQVMKQTQGKANPGAVQEILKKKLLG-
MKIHEYQGKEILRSFGVPVPRGIPAFTVQEAVEAAQKLGGPVWVVKAQIHAGGRGKGGGVKVAKTLDEVKTLAGQILGMQLKTHQTGPEGQKVRRLYIEEGADIQKEYYLSVLTDRASQKVAIIASSEGGMNIEEVAHSHPEKIVKVFVDPLTGLTDAQGQELAKGVNMPEGSVPQFIDVCKKLYKCYMDTDASLVEINPLNRDSKGNIIALDAKFNFDSNALFRHPEIVALRDLDEEDPAELEASKFDLSYISLDGNIGCMVNGAGLAMATMDTIKLFGGEPANFLDVGGGATTEKVTEAFKIMLKNPKVKGILVNIFGGIMRCDTIATGVVAACKAVNLQVPLVVRMKGTFEEEGKKILADSKLPIIAADTMADAATKIVAAVK--MGYEVVIGFETHAQLQTKSKIFSRASTAFGAAPNTQASVVDMALPGTLPVMNREAVACAIKLGLALGSHIAPRSVFARKNYFYPDLPKGYQISQFEIPVVQGGEVSFFLD-KKKTVRLVRAHLEEDAGKSLHDAGMSGIDLNRAGTPLLEIVTEPDIRSTEEAVAYAKELHKIVTWIGICDGNMQEGSFRCDANVSVRKPGQ-PLGTRREIKNLNSFRFMQQAIDFEIRWQIEQLEDGHAIQQATVLFDPDTGETRAMRTKEDSADYRYFPDPDLPPLCISTEWIEQTRAQMPELPRKMAERFVAEYGLPEYDAATLTQSPQMAAYFEQAAQKSGQPKLASNWVMGEISKRLNAEEIGIESAQVTAQQLAQIIQRIQDGTISHNAARQVFDALWRGEADADAVIEAKGLKQMNDTGALEKIIDEVIAANPANVEQYRAGKDKAFNALVGQVMKASKGKANPQQVNELLRAKL-A-
MNIHEYQGKDILRESGVNVPNGHVAYTVEEAVSAANKLNSDVKVVKAQIHAGGRGNAGGVKIAKNMDDVRTYADELLGKTLVTHQTGPEGKEVKRLLIEEGCDIQNEYYVGLVMDRATSRIVMMASEEGGTEIEEVAAETPEKIFKEVIDPVVGLSGYQARRLAFNINIPDELIGSAAKFMIGLYNVFIEKDCSIAEINPLVTTGDGQVMALDSKLNFDDNAMFRQKNIMELRDLEEEDEKEIEASKYDLSYVALDGNIGCMVNGAGLAMSTMDIIKHYGGEPANFLDVGGGATAEKVTEAFKIILSDSNVKGIFVNIFGGIMKCDVIAEGVVEATKQVGLEIPLVVRLEGTNVELGKQILDDSGLNITSAGSMADGAEKIVSAVK--MNFETIIGLEVHVELKTDSKIFSPSPNAFGDEPNTNVNPIDLGYPGVLPVLNEEAVNFAMKAALALNCDIATDTKFDRKNYFYPDNPKAYQISQFDQPIGENGWIEIEVNGEKKRIGITRLHLEEDAGKLTHQDGYSLVDYNRQGTPLIEIVSEPDMQSPEEAYAYLEKLKNIIQYTGVSDCKMEEGSLRCDANLSIRPIGQEEFGVKTELKNLNSFSFVQKGLEFEEKRQEKELMSGGEILQETRRYDEKTKETILMRVKEGSDDYRYFPEPDLVPLYIDEEWKERIGQEIPELPDARKERYIDELELPEYDAAVLTNSKEMSDFFEEAVENGADIKQASNWLMGDVSAYMNKHYKELNELALTPEGLATMIKLIEDGTISSKIAKKVFAELVENGGDPEKIVKEKGLVQISDEGQLTEVITKVLDENEQSIIDYKNGKDRAIKYLVGQVMKATKGQANPPMVNKILQQEIDKR
MKIHEYQGKEILRKFGVAVPRGIPCFSVDEAVKAAEQLGGAVWVVKAQIHAGGRGKGGGVKVAKSMDQVREYANAILGMQLVTHQTGPEGQKVRRLLVEEGADIKKELYVGLVVDRVTQEVCVMASSEGGMEIEEVAAKTPELIHKVYVNPAQGLTDADADDLSRKIGIPEASVPQGRAALQGLYKAFWETDASLAEINPLIVTGDGKVIALDAKFNFDSNALFRHPEIVAYRDLDEEDPAEVEASKFDLAYISLEGNIGCLVNGAGLAMATMDTIKLFGGEPANFLDVGGGATTEKVTEAFKIMLKNPELKAILVNIFGGIMRCDVIAEGVIAASKAVSLKVPLVVRMKGTNEDLGKKMLAESGLPIISADSMEEAAQKVVAAAK-NMQWEVVIGLETHAQLSTASKIFSGASTRFGAAPNTQACPVDLALPGVLPVMNRGAVERAIQFGLSIGATIAPQSIFARKNYFYPDLPKGYQISQYEIPVVQGGALTIQVADEEKTVQLTRAHLEEDAGKSLHEDGMTGIDLNRAGTPLLEIVTEPDMRSAAEAVAYAKALHGLVVWLGICDGNMQEGSFRCDANVSVRPVGQEAFGTRAEIKNLNSFRFLEEAIHYEVRRQIELIEDGGEVVQETRLYDPDKRETRSMRSKEDAHDYRYFPDPDLMPLVIAADWIERVRGELPELPGAMQARLVEQYGLTKYDAAVLTSSKAMATYFEAVVARAASAKPAANWIMGELASQLNRDGIELAACPVSAAQLAGLLARIADGTISNKIAKEVFQHMWDEPADADRIIESKGLKQISDTGALEKIIDEVLAANAKSVEEFRAGKEKAFNALIGQAMKATKGKANPQQVNELLRKKLSA-
MNIHEYQGKEIFRSMGVAVPNGSVAYTPEEAVEVAKGLKEGVYVVKAQIHAGGRGKAGGVKIAKSLDEVESYAKELLGKVLVTHQTGPEGKEVKRLLVEEGCDIKKEYYLGFVLDRATDSVVLMGSEEGGTEIEEVAEATPEKIFKEVIDPVVGLMPYQARRLAFNINIPKESVNKAVKIMLGLYDVFMKKDASIIEINPLVTTGDGEVLALDAKINFDANALFRQKDVMELRDLDEEDPKEIEASKYDLSYIALDGNIGCMVNGAGLAMATMDTINHFGGNPANFLDVGGGATKEKVTEAFKIILGDEKVEGIFVNIFGGIMKCDVIAEGVVAAAKELELTIPLVVRLEGTNVDQGKEILGNSGLAITPASTMAEGAQKIVELVK-KMHFETVIGLEVHVELKTESKMFSASPAHFGAEPNTNVNVVDLGYPGVLPVVNKTAVDWAMRAAMALNMDIRTETKFDRKNYFYPDNPKAYQISQFDEPIGENGYIDIEVNGETKRIGITRLHMEEDAGKLTHKDGYSLVDLNRQGTPLVEIVSEPDIRTPEEAYAYLEKLKAIIQYTGVSDVRMEEGSLRCDANISLRPVGQEKFGTKAELKNLNSFSFVKKGLEHEVKRQEEVLLNGGEILQETRRFDESTGKTILMRVKEGSDDYRYFPEPDLVPLYIDEAWKERVRASIPELPDVRKAKYVSEYGLPEYDAHVLTLTKEMSDFFEAMIALDADAKLSSNWLMGGVNEYLNKNQKELHETALTPENLSEMVKLLADGTISSKIAKKVFADTVETGKAPKVIMEEQGLVQISDPEQLKAFVTEALDNNPQSIEDFKNGKGKATGFLVGQIMKISKGQANPQLVNKILREELEKR
MNVHEYQAKELLKKYGVAVPRGIVARTPDEAYQAAKGLATAPVVVKAQIHAGGRGKAGGVKLAQTPEEAREIAARMLGSKLVTHQTGPEGREVRTLLIEEGLPIEQEFYLGIVLDRAIGRPVFMASAAGGMEIEEVAAHSPEKILKETIDPAIGFRPFQARKLAFGLGLPTELINQAVKFMLALYNAYEQLDASLVEINPFLLTKDKRLIALDAKVNFDDNALFRHPDYAELRDLNEEEPLEIEASKYDLNYIKLDGDIACMVNGAGLAMATMDIIKLAGGEPANFLDVGGGASQERVEAAFRILLADENVRAVLINIFGGIVRCDMVARGVVEAARKTGVKVPVVVRLQGTNVEEGQRVLRESGLNFTVADGMKDAAEKVVALARSSMDWEAVIGLEVHAQLSTESKIFCGCSTRFGDEPNANTCPVCLGLPGALPVLNRRAVELAARAALALGLRINRRSIFARKNYFYPDLPKGYQISQYDQPFSEHGELEIMTDGRPKKIRITRLHLEEDAGKNMHEGRYSYVDLNRAGTPLIEIVTEPDFRSSWEAYDYVNHVRQTLRWIGASDADMEKGNLRCEANVSVRRKGEERFGTKVELKNLNSVRFMQRAIEYEIERQIGVLESGGSVVQETRLWDDRAGETRPMRSKEEAHDYRYFPEPDLPPLVVTDEFIARVRAEMPELPSARRQRFMDQYGLAFNDAAQLTTDRALADYFERAAQAANNARAAANWVRTELLRELEASKTEVESCPITPENLGALIRLIDQGRISGKQGKEVFAEMFATGKSAEEIVRQRGLEQVSDVAEIERLVEQAIAANPKQVEQYRAGKEGLLGFFVGQVMKASQGRANPKIVNELLRAKLNG-
MNIHEYQAKALLRDYGAPVSDGRVVMKAEEAKTKASELDGPLWVVKAQIHAGGRGKGGGVRLAKSVEEAAEEAKKMLGRTLVTHQTGPAGKQVNRIYIEAGSGIETELYLALLVDRQTSRVSFVCSTEGGMDIEEVAASTPEKILSFSVDPATGYQPFHGRRIAFALGLEGPQVKQCVSLMGTLYKVFTERDMEMLEINPLIVTDGGDLKVLDAKFGFDGNALYRQPDIANLRDETEEDSKELEASKYDLNYIALDGEIGCMVNGAGLAMATMDIIKLYGAEPANFLDVGGGATKEKVTEAFKIITSDKNVKGILVNIFGGIMRCDVIAEGVIAAVKEVGLEVPLVVRLEGTNVDKGKEIIANSGLNVIAADDLKDGAQKIVKAVK--MDWELVIGMEVHAQVSSKAKLFSGASTQFGAEPNANVAFVDAAMPGMLPVINEFCVEQAVRTGLGLKAEINLFSAFDRKNYFYPDLPQGYQISQLYHPIVGEGEIIVDMPGIARRVRIERIHLEQDAGKSIHDMSMSFVDLNRTGVALMEIVSRPDIRGPEEAAAYVTKLRQILRYLGTCDGNMQNGNLRADVNVSVCRPGQSHLGTRCEIKNMNSMRFIQAAIDYEARRQIAIVEDGGEVVQETRLYDPDKNETRSMRSKEEAHDYRYFPCPDLLPLEIEQAWVDGIKATLPELPDEKKARFVKDFGLSEYDAGVLTADTTNASFFEEVVQ-SRDGKLSANWVINELFGRLKKDDRDIADSPISPARLGQIVALIKKGDISGKIGKDVFEIAYTQDRDPEEIVETEGMKQVTDTGAIETAVDEVIAANPEQVEKAKQ-NPKLAGWFVGQVMKATGGKANPKAVNEIVAAKLGL-
MKIHEYQGKEILRQFGVPVPRGIPAFTVQEAVEAAQKLGGPVWVVKAQIHAGGRGKGGGVKVAKSIDDVKRLAGEILGMQLKTHQTGPEGQKVRRLYIEDGADIKNELYVSLVTDRATQKVALIASSEGGMDIEEVAHSTPEKIVTEMIDPLTGITTEQSKKVAAAIGLTGASIDQAVDIFAKIYKCYMDTDASLVEINPLNCDSKGNLMALDAKFNFDPNALFRHPEIVAYRDLDEEDAAEVEASKFDLAYISLDGNIGCLVNGAGLAMATMDTIKLYGAEPANFLDVGGGATPEKVTEAFKIMLKNPKVEAIMVNIFGGIMKCDTIATGVITACKAVNLSVPLVVRMKGTNEDLGKKMLAESGLPIISADSMAEAAEKVVAAVK-RMGYEVIIGFETHAQLSTASKIFSRASTAFGAEPNTQACAVDLALPGTLPVMNKGAVERAIQFGLAIGAHIAPRSIFARKNYFYPDLPKGYQISQFEIPVVQGGAVDFFLD-EKKSVRLVRAHLEEDAGKSLHEDGQSGIDLNRAGTPLLEIVTEPDMRSSAEAVAYAKELHKIVTWIGICDGNMQEGSFRCDANVSVRKPGS-PLGTRREIKNLNSFKFMQQAIDYEVRWQIEQIEDGHAIQQATVLFNPDTGETRAMRTKEDAADYRYFPDPDLPPLCISEQWVQEVRGKMAELPRNMAARFQASYGLSEYDATQLTQSLALAGYFEAAAKASGQAKLASNWITGELARRLNAQDLSIEQSPVSAQTLGQLITRISDSTISNSAAKQVFDALWDG-AEVDAVIESKGLKQMNDTGALEAIVLQVIDKNAKNVAEFKAGNDKALNALVGQIMKASQGKANPQQVNELLRSKL-A-
MKIHEYQGKELFRKYGVPTPRGILANTPDEAEKAAKELGTSVVVVKAQIHAGGRGKGGGVKLAKSPAEAKQLAQQMIGMMLKTIQTGPEGQKVNKVYIEEGLAIGQELYLGVTLDRATSRITFMASREGGVEIEEVAAHSPEKILREAVDPVAGFQDFQGRKLAFGLGLSGPTVNKFVQFCSALYRMFIETDASLVEINPLVITKDGGVVALDAKVDFEENALYRHKDLLAYRDLAEEEPRETQAKEWDLAYIALDGNIGCMVNGAGLAMATMDTIKLVGGNPANFLDVGGGASKEKVTAAFKLILADPQVKAVLVNIFGGIMKCDIIAEGIIAAAKEVQLKIPLVVRLEGTNVQQGKDLLSNSGLAITPADNLRQAAEKAVAAVK--MDFQPVIGLEVHAQLLTHTKIFCGCSTSFGAAPNHHTCPVCLGLPGVLPVLNTRVVEFAIRTGLALGCTVKKTSVWSRKNYFYPDLPKGYQITQFDQPICEWGQLSIDTEG-EKLIRVRRIHMEEDAGKSVHDASESLVDLNRAGVPLLEIVSEPDLRSADEAVDYLKALRDVLVYLGVNDGNMEEGSFRCDANVSVMRKGATVYGQRVELKNINSFRFVKQAIEYEISRQVDLLETGGKIDQETRLYDPNRGETRSMRSKEEAHDYRYFPEPDLPPLHVTDAQLEAAAQALPELPRAKVSRFMSQYGLPAYDAKILCAERPLADYFEAVAQHFKDYKRLSNWFLGELLRLLKDEGGTVTTLRFSTVQFSNLLTAVEKGTISANAGKDVFGEMFRTGREPEAIIADKGLAQVSDTGAIEAVVDDILAKNAGEVEKYRAGKKQIYGFFVGQVMKAMKGKGNPALVNDLLKKKLGE-
MNIHEYQAKALLRSYGAPVSDGRVVLKAEDAKTAAGELDGPLWVVKAQIHAGGRGKGGGVRLTKSVEEAADEAKKMLGRTLVTHQTGPAGKQVNRIYIEAGSGIQTELYLALLVDRQTSRVSFVCSTEGGMDIEEVAEATPEKILSFSVDPATGYQAFHGRRIAFSLGLEGQQIKQCVRLMGQLYKAFVEKDMEMLEINPLIVSDSGDLKVLDAKVGFDGNAVYRHADISELRDTTEEDPKELEASKYDLNYIALDGEIGCMVNGAGLAMATMDIIKLYGAEPANFLDVGGGATKEKVTEAFKIITSDPNVKGILVNIFGGIMRCDVIAEGVVAAVKEVGLKVPLVVRLEGTNVEAGKDIINTSGLDVIAADNLSDGAEKIVKAVK--MDWELVIGMEVHAQVSSNAKLFSGASTKFGAEPNSNVAFVDAAMPGMLPVINDYCVEQAVRTGLGLKADINLWSAFDRKNYFYPDLPQGYQISQLYHPIVGEGEVLVELDGTARNVRVERIHMEQDAGKSIHDMNMSFVDLNRTGVCLMEIVSRPDIRGPEEAAAYIAKLRQIMQYLGTCDGNMQNGNLRADVNVSVCRPGQSHLGTRCEIKNMNSMRFIQQAIDVEARRQIAIIEAGGTIDQETRLYDPDKGETRSMRSKEEAHDYRYFPDPDLLPLEIEQAWVDDIAANLPELPDEKKARFIKDFGLSDYDASVLTADVESATFFEQTAK-GRSGKLAANWVINELFGRLKKEDKQITDSPVSPAQLGGIIDLISSDAISGKIAKDLFEIVYTEGGDPAQIVEERGMKQVTDTGAIEAALDEIIAANPAQVEKAKV-NPKLAGWFVGQVMKATGGKANPKAVNELVAKKLGE-
MKIHEYQGKEIFRKYGVPTPRGILALSPKEAEAAAKELGTPVVVVKAQIHAGGRGKGGGVKLAKSPAEARDLAQQMLGMKLKTIQTGPEGQTVHKVYIEEGLAIGQELYLGVTLDRATSRITFMASREGGVEIEEVAAHSPEKILREAVDPAVGFQDFQGRKLAFGLGLSGPTVNKFVQFCAALYRMFMETDASLVEINPLVILKDGGVVALDAKVDFDENAMYRHKDLLEYRDVAEEEPRETQAKEWDLAYIALEGNIGCMVNGAGLAMATMDTIKLVGGAPANFLDVGGGASKEKVTAAFKLILADPAVKAVLVNIFGGIMKCDVIAEGIIAAAKEVQLKVPLVVRLEGTNVEQGKALLRNSGLAITPADNLRQAAEKAVAALK--MDFQPVIGLEVHAQQLTHTKIFCTCATSFGAAPNHNTCPVCLGMPGVLPVLNAKVVEFAIRTGLALGCTIKKTSVWSRKNYFYPDLPKGYQITQFDQPICEWGQLTIDTEG-EKVIRVRRIHMEEDAGKSVHDAAESLVDLNRAGVPLLEIVSEPDLRGADEAVEYLKALRDVLVYLGVNDGNMEEGSLRCDVNVSVMRKGSTEYGQRVELKNINSFRFIKQATEYEISRQVDLLESGGKVEQETRLYDPNKGVTRSMRSKEEAHDYRYFPEPDLPPLHLTDAQIDEVAKSLPELPRAKVSRFTSQYGLPAYDAKILCAERPLADYFEAVAQHFKDYKRLSNWFLGELLRLLKEEGGSVTTLRFTTVQFANLLTAVEKGSISANAGKDVFGEMFRTGKDPEAIIAEKGLAQVSDTGAIEAVVDEVLAKNAGEVEKYKGGKKHIFGFFVGQVMRAMKGKGNPALVNELLKKKLGE-
MNLHEYQSKQLFADYGLPVSKGFAVDTPEEAAEACKKIGGDKWVVKAQVHAGGRGKAGGVKLVESPDEAKAFAEQWLGKNLVTFQTDEKGQPVAKILVENCTDIANELYLGAVVDRGTRRVVFMASTEGGVEIEKVAEETPEKILKAEIDPLVGAQPYQARELAFQLGLEGAQVKQFTKIFLGLSKLFHDKDLALLEINPLVITDEGNLHCLDAKINLDGNALYRHPDLQAMRDPSQEDEREAHAQQWELNYVALDGNIGCMVNGAGLAMGTMDIIKLNGGQPANFLDVGGGATKERVAEAFKIILSDDSVKAVLVNIFGGIVRCDMIAEGIIGAVEQVGVNVPVVVRLEGNNAELGAEKLASSGLNIIAATSLTDAAQQVVKAAEGKMQWEAVIGLEVHVQLATQSKIFSGASTAFGAEPNTQACAVDLGLPGVLPVLNEGAVAMAVKFGLGINAEIPETSVFDRKNYFYPDLPKGYQTSQMYQPIVGPGEVEITLDGTTKRIRVHHAHLEEDAGKSLHEDGMTGIDLNRAGTPLLEIVSEPDLRSAREAAAYLKAIHAIVTYLGISDGNMAEGSMRCDVNVSVRPKGQETLGTRAEIKNVNSFRFVEKAIAHEIERQVELIEDGGTVVQETRLYDPEADETRSMRTKEEANDYRYFPCPDLLPVVLDQAYVDHLRATLPELPAEKRARFQDELGLSAYDASVLASSRAMAEYFEAVKDVCGDAKLAANWVQVELAGRLNKEGLDIADSPVTAEQLGGLVARVKDETINGKAAKQVFAALWDGEGSADAIIEARGLKQVTDTGAIEAMIDQVIADSPVQVAQYREARGKMIGYFVGQVMKASRGTANPQQVNALLKDKLDA-
MNIHEYQAKAILRNFGVPVPEGHVVYNSNSARDWAKRLGDGPWAVKAQIHAGGRGKGGGVKIAKTPDEVKQFTRDMIGMTLVTHQTGPEGKLVKRVLVEAGCNIADEFYVSFLVDRATSKVTLMASAEGGMDIEEVAANTPEKIFFEAIDPTVGMTAFQARKVAFKLGFAPAQVKQAVPLLKNLYTAFVEADCSLLEINPLVLTADGQLLCLDAKINFDDNALFRHLRIRDLRDYDEEDMMEIEASQYDLSYIALDGNIGCMVNGAGLAMATMDIIQYYGASPANFLDVGGGATIERVTEAFKIILSDEKVEGILVNIFGGIMKCDVIATGVVEAAKQVGVKVPLVVRLEGTNVDLGKKILAESGLDIVSADGMADAAEKIVKAVK-AMLFEPVIGLEVHVQLTTDTKIFCGCSTEFGRTPNSQTCPVCLGLPGALPVLNRQVVENAIKAGLATNCRIAPRSVFARKNYFYPDLPKGYQISQFELPICEHGWLDIETEGGPQRIGITRIHMEEDAGKLLHAEGSSRVDLNRACTPLLEIVSEPDMRSADEAIAYLKKLHQIVVYLGICDGNLEEGSFRCDANVSVRPRGREEFGTRAELKNINSFRFIREAIDYEIERQIELIEDGGTVIQETRLFDSDKGTTRSMRGKEEAHDYRYFPDPDLLPLTVDPEWVERVRKELPELPEAKLARYQQELGLKPYDAEVLTADRKVAEYFEACLARHDNPKLCANWVQGDIQRKLNETGLAVDAIPVTPELLAGLLKRIDDKSISSNIAKQVFDLIWESGRDADTIIEEKGLKQVTDSGAIEALVDEVLANCGAQVEQYRSGQTKVLGFIVGQVMKASKGRANPQLVNELLRKKL-D-
MDIHEYQAKEILAGFGVPVPRGGLAYSPEQAAYQARQLGGDAWVVKAQIHSGGRGEAGGVKVCRSEAEIRDYAQSLLGTQLVTKQTGAGGKGVYRLWVEEATDIAQEIYLGFVLDRKTERIMIVASGHGGMAIEELAESDPDSLVRMVIDPATGLVEYQTRELAFKLGLKGKQIGQMVTMLRACYRAYRDLDAMMVEVNPLAITGTGDLVALDAKMSFDTNALYRRPQVEALRDTSQEDAREAMAADNGLAYVGLDGDIGCIINGAGLAMATMDMIKLAGGEPANFLDIGGGASPERVVTAFRTVLTDPKVEVILVNIFAGINRCDWIAKGVVQAYEEVGLTIPVVVRLSGTNVEEGRRIIETSGLPLISAETLAGAAEAAVAARPAEMDWELVIGMEVHAQVSTRAKLFSGASTQFGAEPNSNVAFVDAGMPGMLPVINEACVAQAVRTGLGLKAEIHLNSAFDRKNYFYPDLPQGYQISQLYHPIVGEGKVLVEMDGTARMVRIERIHLEQDAGKSIHDMAMSFVDLNRTGVALMEIVSRPDIRGPEEAAAYVAKLRQIMLYLGTCDGNMQNGNLRADVNVSICQPGASHLGTRCEIKNMNSLRFIQAAIEYEARRQIAIVEAGGTVDQETRLYDADKGETRSMRSKEEAHDYRYFPDPDLLPLEIEQAWVDEIAANLPELPDAKKARFIGDYGLSDYDASVLTADLEAAHYFESVAE-AKDGKSAANWVINELFGRLKKDETSITDSPITPAQLGQIVKLIKSDAISGKIGKEVFEIAYTTGRDPEEIVETEGMKQVTDTGAIETAVEEIIAANPAQVEKAKQ-NPKLAGWFVGQVMKATGGKANPKAVNEIVTAKLGL-
MNIHEYQAKALLREYGAPVSDGRVVLKADEAKTAAGEMDGPLWVVKAQIHAGGRGKGGGVRLAKSVEEAEMEAKRMLGRTLVTKQTGPAGKQVNRIYIEDGSGIQTEMYLALLVDRVTSRVSFVASTEGGMDIEEVAEKTPEKILSFSIDPATGYQAFHGRRIAFNLGLTGKQVKQCVALMGTLYKLFLDKDMEMLEINPLIVTDEGDLKCLDAKMGFDGNAIYRHADIAALRDETEEDPKELAASKYDLNYIALDGEIGCMVNGAGLAMATMDIIKLYGAEPANFLDVGGGATKEKVTEAFKIITSDPNVKGILVNIFGGIMRCDVIAEGVVAAVKEVGLQVPLVVRLEGTNVEKGKEIINTSGLNVIAADNLSDGAEKIVKAVK--MDWELVIGMEVHAQVASQAKLFSGASTRFGAEPNSNVSFVDAAMPGMLPVINEFCIEQAVRTGLGLKAQINLVSAFDRKNYFYPDLPQGYQISQLYHPLVGEGEILVDMPGIARLVRIERIHVEQDAGKSIHDMAMSFVDLNRTGVALMEIVSRPDIRGPEEAAAYVTKLRQILRYLCTCDGNMQNGNLRADVNVSVCRPGQSHLGTRCEIKNMNSMRFIQAAIDYEARRQIALLEGGGSVVQETRLYDPDKGETRSMRSKEEAHDYRYFPCPDLLPLEIEQGWVDDIAASLPELPDEKKARFVTEFGLSEYDANVLTAETVNAAYFESVVE-AGDGKLAANWVINELFGRLKKEDHGIDESPVTPAQLAGIIRLIKSDAISGKIAKDLFEIVYTEGGDPEVIVEERGMKQVTDTGAIETAVDEIIAANPAQVEKAKQ-NPKLAGWFVGQVMKATGGKANPKAVNQIVSAKLGL-
MKIHEYQGKEILSRFGVPVPRGIPAFSVDEAVAAAQKLGGPVWVVKAQIHAGGRGKGGGVKVAKSLDDVKRLASEILGMQLKTHQTGPEGQKVNRLYIEDGADIQKEYYVSVVTDRGTQKVAIIASSEGGMDIEEVAHSTPEKIIKVFVDPLAGLTDAQAKEVADGIGMPADSTAQTVDILKKLYQCYMETDASLVEINPLNRDSKGKVMALDAKFNFDANALFRHPEIVALRDLDEEDPAEIEASKFDLAYIQLDGNIGCLVNGAGLAMATMDTIKLFGGEPANFLDVGGGATAEKVTEAFKIMLKNPDVKGILVNIFGGIMKCDTIADGVITACKAVNLNVPLVVRMKGTNEDLGKKMLADSGLPIIAADSMAEAATKIVAAVA--MGYEVVIGLETHVQLSTQSKIFSGASTQFGAEPNTQSCPVDLALPGTLPVMNKGAVERAIAFGLSVGSHIAPRSIFARKNYFYPDLPKGYQISQYEIPVVQGGTVSFFVD-KEHTVRLVRAHLEEDAGKSLHDDGSSGIDLNRAGTPLIEIVTEPDIRTSTEAAEYARALHTLVVWLGICDGNMQEGSFRCDVNISVRKPGA-PLGTRREIKNLNSFKHIVQAADYEINWQIDEIEDGRAIQQATVLFNPDTGETRAMRTKEDAHDYRYFPDPDLPPLVISPEWVERVRATMPELPRVMAARFESEYGLPAYDAALMTQSKAFGAYFEAAAKACGSPKLVSNWLMGEVSRRLNAAEQTIEQSPISAELLAAMISRIADGTISNNGAKQVFEALWSGEGRVDDVIAAKGLKQMSDTGELEKILDDILAANAKSVEEFRAGKEKAFNALVGQAMKATKGKANPATVNELLKKKLAG-
MKIHEYQAKEVLRKFGIRTPKGGPAFSVEEALEVAKSLGGPVWVVKAQIHAGGRGKGGGVKLARSLDEVRQHASAILGMRLVTHQTGPEGQIVKRLLIEEGADIKHEYYVSILTDRATQKVAVLASSEGGMEIEEVAAKTPEKILKAFIDPIVGFPDEEAERLARGIGIPEASVPAAVDTLKKLYTCYMETDASLAEINPLILEGDGGIKALDAKFNFDDNALFRHPEIVAYRDLDEEDPDEVEASKYGLSYIALDGNIGCLVNGAGLAMATMDTIKLFGGEPANFLDVGGGATTEKVTAAFKIMLRNPKVKGILVNIFGGIMRCDTIANGVVAAAREVQLNVPLVVRMKGTNEDIGKKILAESGLPIISAETMADAAQKIVAAVS-HMDWETVIGLEIHAQLTTRSKIFSGASTAFGAEPNRQACAIDVALPGTLPVLNRGAVERAIRLGLAIEAEIAQRSVFARKNYFYPDLPKGYQISQYELPVVKNGAITVQVEGEEKTVRITRAHLEEDAGKSLHEDGMTGIDLNRAGTPLLEIVSEPDMRSAEEAVAYARALHALVRWIGVCDGNMQEGSFRIDANVSVRPKGETRLGTRREIKNLNSFRFLQQAIDYEVRWQIETLEEGGAVQQATVLFDPERGETRVMRTKEDAHDYRYFPDPDLLPLVIDRAWIEEVRASLPELPQALRRRLVEEHGLTPYDANLLTASKELADYYLTAVAAVALAKPCANWILGELAARLNRSGIEIGESPVRPAHIAALARRVQDGTISHAGAKKVFEALWAGAGDVDAIIQAQGLKQVSDESALEALVEAAIAANPKSVEEFRAGKEKALNALVGQVMKASRGAANPQRVTELLRRKLTA-
MKIHEYQGKELFRKYGVPTPRGILALSPDEAEAAAKELATPVVVVKSQIHAGGRGKGGGVKLAKSPAEAKELARQMLGMMLKTIQTGPEGQKVHKVYIEEGLDIGQELYLGVTLDRATSRITFMASTEGGVEIEEVAEKHPEKILRAVVDPAVGFADFQGRELAFGLGLTGPTVNKFVQFCSALYKMYVETDASLVEINPLVIRKSGGVVALDAKVTFDENALYRHKDLLEYRDLAEEEPRETQAKEYDLAYIALDGNIGCMVNGAGLAMATMDTIKLVGGAPANFLDVGGGASKEKVTAAFKLILADPQVKAVLVNIFGGIMKCDVIAEGIIAAAKEVQLKIPLVVRLEGTNVEQGKELLRNSGLAITPADNLRQAAEKAVAAIK--MDFQTVIGLEVHAQLLTQSKIFCGCSTAFGAEPNHHTCPVCLGMPGVLPVLNQRVVEYAVRTGLALGCTVKPTSVWSRKNYFYPDLPKGYQITQYDQPICEWGELVIDTSG-EKTVRVRRIHLEEDAGKSVHDAGQSLVDLNRAGVPLMEIVSEPDLRDADEAVEYLKALRDVLVYLGVNDGNLEEGSFRCDANVSVMPKGSTTYGQRCELKNLNSFRFLKQAIEYEAARQVDVIESGGKVDQETRLWDVNKGITRSMRSKEDAHDYRYFPEPDLPPLLVSDALRDSQRQSLPELPRAKRTRFMGEYGLPAYDARILTAERPLADFFEACAKHVSDAKKLSNWFLGELSRLLKEEGTPISALRFTPAQLGELLATVEKGTVSANAAKDVLGEMFRTGRPPADIIAEKGLAQVSDVGAVEAVVDDILAKNAGEVEKYKAGKKSVYGFFVGQVMKAMKGKGNPGLVNELLKKKLGD-
MKIHEYQGKEILKRYGVTVPRGIPCFNVEEAVKAAEQLGGPVWVVKAQIHAGGRGKGGGVKLARSLDEVRQHATSILGMQLVTHQTGPEGQKVRRLLIEEGADIKKELYVGIVIDRQSQKICVMASSEGGMDIEEVAAKTPEKIHKVFCDVAQGLTDAEADDLATRIGIPAASLPKARQVLQGLYKAFFETDASLAEINPLILTGSGDVIALDAKLNFDSNALFRHADIVEMRDLDEEDPAEVEASKFDLAYIQLDGNIGCLVNGAGLAMATMDTIKLFGGSPANFLDVGGGATAEKVTEAFKLMLKNKGVKAILVNIFGGIMRCDTIAAGVIAASKAVNLSVPLVVRMKGTNEELGKQMLADSGLPIIAADTMADAARQVVAAAA-KMQWEVVIGLEVHAQLLTRSKIFSGASTRFGAEPNTQACPVDLGLPGTLPVLNRQAVEHAIRFGLAIGAQVAPVSIFARKNYFYPDLPKGYQISQYEQPVVLGGTLDIAVAGDIRTINLTRAHLEEDAGKSLHEDGMSGIDLNRAGTPLLEIVSEPELRSAAEAVAYARALHGLVTWLGICDGNMQEGSFRVDANVSVRPLGQKEFGTRAEIKNLNSFRFLERAIQFEVRRQIELIEDGGRVVQETRLYDPDADETRSMRTKEDADDYRYFPEPDLPPLVIDPAQIEAVRNDMPELPSTKRARYQDELGLPQADALTLTSSLASAQFFEAALAALAQAKTLANWMMGELAAQLNRDGLDIADSKVSAPQLAGLVIRIADGTLSGKLAREVFHTLWAEGGVVDALIDRQGLRQISGDDVLGPIIDQVLANNAKSVDEYRAGKEKAFNALVGQVMKLSKGKANPQQVNELLKKKL-G-
MNLHEYQSKALFQSYGVPVPQHRVVSDADDVARAVSELGSSRVVVKAQVHAGGRGKAGGVKVVDSVKEATEAARAMLGSRLVTFQTDEDGQPVNQVLVEMPSDIANELYLGAVLDRASQRVVVMASTEGGVNIEEVAEKTPEKILKAEINPLTGLMPYQARELAFGLGLQGDQIKQFGKIVGGLARLFVEKDLSLIEVNPLVITSEGDLVCLDGKINIDENALYRHADLVDLRDASQEDDRENRAKEWELNYVALEGNIGCMVNGAGLAMATMDLVKLHGGQPANFLDVGGGATKERVTEAFKIILSDDNVQAVLVNIFGGIVRCDLIAEGIIAAVEEVGVEVPVVVRLEGNNAERGSELLNQSSFNILAAESLTDAAQQAVAQAK-AMSWETVIGLEVHVQLATKTKIFSGASTAFGAEANTQACAIDLAMPGTLPVLNKQAVHYAVMFGLAIDAEIGKESAFERKNYFYPDSPKGYQTTQLEKPIVGRGNVEIKLDGSTKNVRIHHAHLEEDAGKSLHEGGVSGIDLNRAGTPLIEIVSEPDMSNAEEAIAFAKRLHSIVTSIGICDGEMSQGSMRFDVNVSVRPKGTSELGTRTETKNLNSYKFMEEAITKEVERQIDLIEDGGTVMQETRLYNGDTKVARSMRSKEEANDYRYFPCPDLLPVIVSDETIEELRRNLPELPDARQARFIEQYGLSDYDAAVIGSDAAMAAYFEIAAAKSANAKLAANWTMGELAARLNSQDLSISKSPVTAEQLGGLVMRIADNSISGKMAKEVFEAIWAGEGSADQIIDARGLKQVSDTGALEKMVVEVLATNQAMVDDYINSRKKKLGGFMGKIMQASKGQANPQQVNQILAQKLNEL
MNIHEYQAKALLREYGCPVSDGRVVLSANEAKTAAGELDGPLWVVKAQIHAGGRGKGGGVRLAKSVEEAAEEAKKMLGKTLVTHQTGPAGKQVNRIYIEDGSDIERELYLALLVDRVTSRVSFVCSTEGGMDIEEVAASTPEKILSFSVDPATGYQPFHGRRVAFALGLEGAAMKQCVKLMGQLYKAFIEKDMEMLEINPLILMPGGSLKVLDAKLGFDGNAMYRQPDIANLRDETEEDAKELEASKYDLNYIALDGEIGCMVNGAGLAMATMDIIKLYGAEPANFLDVGGGATKEKVTEAFKIITSDDNVKGILVNIFGGIMRCDVIAEGVIAAVKEVGLQVPLVVRLEGTNVELGKKIINESGLDVIAADNLSDGAEKIVKAVK--MDWELVIGMEIHAQISTEAKLFSGASTQFGAEPNSNVAFVDAAMPGMLPVINEYCIEQAVRTGLGLKAEINLKSAFDRKNYFYPDLPQGYQISQLYHPLVGEGEVIVDMPGIARKVRIERIHVEQDAGKSIHDMSMSFVDLNRTGVALMEIVSRPDIRGPEEAAAYVVKLRQILRYLGTCDGNMQNGNLRADVNVSVCRPGQSHLGTRCEIKNMNSMRFIQQAIDYEAKRQIAILENGGSVDQETRLYDPDKGETRSMRSKEEAHDYRYFPDPDLLPLEIEQGWVDDIAASLPELPDEKKARFVKDFGLSEYDAGVLTAEVVNSAYFEEVVA-CNDGKLAANWVINELFGRLKKEGHDITESPVSPAQLAGIIALIKKGDISGKIGKDVFEILYTEGGDPAQIVEAKGLKQVTDTGAIETAVDEVIAANPAQVEKAKQ-NPKLAGWFVGQVMKSTGGKANPKAVNEIVAAKLGL-
MDIHEYQAKEVLSNFGVAVPQGALAYSPEQAAYRAREMGGDRWVVKAQVHAGGRGKAGGVKVCDSDAEIQAATEGMFGQKLVTHQTGPEGKGIYRVYVEAAVPIDREIYLGFVLDRTSQRVMIVASAEGGMEIEDISAERPDSIVRATVEPAVGLQEFQCREIAFDLGIEPGMVQQMVRTLQGCYRAFTELDATMVEINPLVITGDNRILALDAKMTFDDNALFRHPQISELRDKSQEDPRESRAADRGLSYVGLDGNIGCIVNGAGLAMATMDTIKLAGGEPANFLDIGGGATPERVAKAFRLVMSDKNVQAVLVNIFAGINRCDWVAEGVVQALREVQVDVPVIVRLAGTNVQEGQKILAQSGLPLIRATTLNEAAERAVAAWRRVMDWELVIGMEVHAQISSNAKLFSGASTKFGAEPNSNVAFVDAAMPGMLPVINEYCIEQAVRTGLGLKARINLLSAFDRKNYFYPDLPQGYQISQLYHPIVGEGEVLVEMEGVARLVRVERIHIEQDAGKSIHDMNMSFVDLNRTGVALMEIVSRPDIRSPEEAAAYVTKLRQILRYLGTCDGNMQNGNLRADVNVSICRPGQSHLGTRCEIKNMNSMRFIQQAIEVEARRQIAIVEGGGKVDQETRLYDPDKGETRSMRSKEEAHDYRYFPDPDLLPLEIEQGWVDDIAANLPELPDQKKARFINDYGLSDYDASVLTADLDSAGFFEAVAE-GRDGKLAANWVINELFGRLKKEDHDIGASPVSPAQLGGIIELIAKGDISGKIAKDLFEIVYTEGGDPAEIVEKRGMKQVTDTGAIETAVDQVIADNPAQVEKAKA-NPKLAGWFVGQVMKATGGKANPKAVNEIVAAKLGL-
MNIHEYQAKALLRDYGCPVSDGRIVLTANDAKTAAGELDGPLWVVKAQIHAGGRGKGGGVRLAKSVEEAAEEANRMLGHTLVTHQTGPAGKQVNRIYIEDGSDITSEFYLALLVDRVTSRVSIVCSTEGGMDIEEVAASTPEKILSFSIDPAVGYQGFHGRRVAFALGLSGKQIRQCTNLLSNLYRMFVEKDMEMLEINPLIVTTDGDLKCLDCKAGFDGNALYRHPDIVGLRDETEEDPKELAASQHDLNYIALDGEIGCMVNGAGLAMATMDIIKLYGAEPANFLDVGGGATKEKVTEAFKIITSDPNVKGILVNIFGGIMRCDVIAEGVLAAVKEVGLQVPLVVRLEGTNVDLGKEIIANSGLNVIAADNLSDGAEKIVKAVK--MDWELVIGMEIHAQVASKAKLFSGASTMFGAEPNSNVSFVDAAMPGMLPVINEYCIEQAVRTGLGLNAQINLSSAFDRKNYFYPDLPQGYQISQLYHPLVGEGEVIVDMPGIARLVRVERIHVEQDAGKSIHDMNMSFVDLNRTGVALMEIVSRPDIRGPEEAAAYVAKIRQILRYLGTCDGNMQNGNLRADVNVSVCLPGQGHLGTRCEIKNMNSMRFIQAAIDHEARRQIAILESGGSVDQETRLYDPDKNETRSMRSKEEAHDYRYFPDPDLLPLEIEQAWIDDIAASLPELPDAKKARFVKDFGLSEYDAGVLTADVANAAYFEDVAT-AGDGKLAANWVINELFGRLKKEGHDITGSPVSPAQLAGIVRLIKSDAISGKIAKDVFEIVYTEGGDPEAIVEDRGMKQVTDTGAIEAAVDEIVAANPAQVEKAKA-NPKLAGWFVGQVMKATEGKANPKAVNQIVAAKLGL-
MDIHEHQAKEILKSFGVPVPRGGLAYSPEQAAYRARELGGNAWVVKAQIHSGGRGEVGGVKVCKSEQEVADFARGLLGRQLVTKQTDANGKGVFRLWVEEASDIAQELYLGFVLDRKTERIMIVASGHGGMEIEDLAEEDPDSLVRSVVDPAVGLALYQARELGFRLGLEPKQVDQFSTFLRACYRAYRDLDAMMVEINPLVITGSGDLVALDAKMSFDSNALYKHPAIASLRDPSQEDPREATAYDNGLAYVGLDGDIGCIINGAGLAMASMDMIQLAGGQPANFLDIGGGASPERVCQAFRTVLSDQNVSVILVNIFAGINRCDWIAKGVIQAYKEVGIDLPVVVRLSGTNVEEGQKIIRESGLPIISADTLEEAAEKAVAARPAAMDWELVIGMEVHAQVASQAKLFSGASTKFGAEPNSNVSFVDAAMPGMLPVINEYCIEQAVRTGLGLKADINLVSAFDRKNYFYPDLPQGYQISQLYHPLVGEGEIIVDMPGIARKVRVERIHVEQDAGKSIHDMHMSFVDLNRTGVALMEIVSRPDIRGPEEAAAYIAKLRQILRYLGTCDGNMQNGNLRADVNVSVCLPGQSHLGTRCEIKNMNSMRFIQQAIDYEAKRQIGILEAGGKIDQETRLYDPDKGETRSMRSKEEAHDYRYFPCPDLMPLEIEQGWVDDIAASLPELPDEKKARFVKDFGLSEYDASVLTAEVVNAAYFEEVVA-SGDGKLSANWVINELFGRLKKDDTEITDSPVNPSQLAAIIKLIKSDAISGKIAKDLFEIVYTEGGDPEKIVEERGMKQVTDTGAIETAVDEIIAANPAQVEKAKQ-NPKLAGWFVGQVMKATGGKANPKAVNEIVSAKLGL-
MDIHEHQAKDILARFGVPVPKGGVAFSPEQAAFRCRELGGGRCVVKAQVHSGGRGEAGGVKLCEGEAEVRDFAASLLGTSLVTKQTDAAGKRIDRLWVEEASAIERELYLGFVLDRKSERIMIVASGHGGMEIEDLAEEDPESLIRMVLDPAVGLAEYQARELAFKLGLQGAQIGQMVTVLKACYRAYRDLDAMMVEINPLVVCKDSSLVALDAKMSFDTNALFRRAEIAALRDPGQEDPRESFAADHGLAYVGLDGDIGCIINGAGLAMASMDMIQLAGGEPANFLDIGGGASPERVCQAFRTVLSDQNVSVILVNIFAGINRCDWIANGVIKAYTELGIELPVVVRLSGTNVEAGRKLIAESGLPIISADTLAEAAEAAVAARPAQMDWELVIGLEVHAQVATNAKLFSGASTLFGAEPNSNVAFVDAGMPGMLPVINEECVAQAVRTGLGLKAAINLTSAFDRKNYFYPDLPQGYQISQLYHPIVGEGEVLVELDGTARVVRIERIHLEQDAGKSIHDMHMSFVDLNRTGVALMEIVSRPDIRGPEEAAAYVSKLRQIMRYLGTCDGNMQNGNLRADVNVSVCRPGDSHLGTRCEIKNMNSLRFIQQAIEYEARRQIAIIEDGGSVTQETRLYDPDKGETRSMRSKEEAHDYRYFPDPDLLPLEIEQAWVDDIAAALPELPDAKKARFITEFGLSDYDASVLTADTTNAAYFEAVAE-AGDGKLAANWVINELFGRLKKEDHDITESPVSPAQLAGIIKLIKADAISGKIAKDLFEIVYTEGGDPAEIVEARGMKQVTDTGAIEAAVDEIIAANPAQVAKAQE-NPKLAGWFVGQVMKATGGKANPKAVNQIVAAKLAQ-
MNIHEYQAKAILRDFGVSVPDGHVVYNSNSARDWARRLGDGPWAVKAQIHAGGRGKGGGIKIARTPDEVKQYAREMFGMTLVTPQTGPEGKVVKRVLVESACDIADEFYLSFLVDRATAKVTLMVSAEGGVDIEQVAEKTPEKILLEPIDPAIGMTAFQARKIAFKLGFGMPQVKQAVSMLGNLYRAFTEADCSLLEINPLVLTGDGNLLCLDAKLNFDDNALFRHLRIRDLRDYDEEDPMEIEAGQYDLSYIALDGNIGCLVNGAGLAMATMDIIKHYGGEPANFLDVGGGATIERVTEAFKIILSDENVKGILVNIFGGIMKCDVIATGVIEAAHQVGVKVPLVVRLEGTNVDKGKQMLAESGLNIIAADGMADAAEKIVKAVH-QMKYETVIGLEVHVQLTTDTKIFCGCSTRFGEAPNSQTCPVCLGLPGALPVLNRKVVDFAILTGLATNCSIAPRSIFARKNYFYPDLPKGYQISQYELPICEHGRLDIETEGGPKSIGITRIHMEEDAGKSMHGENSSLVDLNRACTPLLEIVSEPDMRSADEAIAYLKKLHQIVVYLGVCDGSMEQGSFRCDANVSVRPHGQARFGTRAEIKNINSFRFIKQAIEYEVERQVELIEDGGHVVQETRLFDPDTGMTRSMRGKEEAHDYRYFPDPDLVPLVIKEDWIERVRTRMPELPEAKMERFMRDYGIPAYDAEVLTADRPLAEYYDACVKLHGGGKICANWVMGEVTRGLNEQGIAIADCPVTPEMLAGMLKRIDDNTISGKIAKKVFDAMWSTGKDADTIIEEQGLKQVTDTGAIEAMVDEILAANPDQVEEFRGGKEKVLGFFVGQVMKASKGKANPGMVNELLRKKLQD-
MNIHEYQGKEILRQYGVAVPRGYVAFSPDEAVKVAKELETAITVVKAQIHAGGRGKAGGVKIAKNLDDVRTYAKELLGKVLVTHQTGPEGKEVKRLYIEEGCNIEKEYYISLVVDRATSRVTVMGSAEGGMDIEEVAAETPEKIFTEVVDPVLGLTAFQARRLAFNIEIPAKLVNQAAKLMLGLYQAFLEKDASMLEINPLVVTGDDKVLALDAKFNFDGNSLYRQAEVRELRDLDEEDAKEIEASKYDLSYISLDGNIGCMVNGAGLAMATMDTISYYGGSPANFLDVGGGANAEKVTAAFKIILSDPQVQGIFVNIFGGIMKCDIIAEGVVAAAREVGLQVPLVVRLEGTNVELGKDILNNSGLNIIAANSMADGAQKIVNLVAVAMNFETIIGLEVHVELKTDSKIFSSSPNHFGAEPNSNTSVIDLGYPGVLPVLNKKVVDYAMRAALALNMEIEQETKFDRKNYFYPDNPKAYQISQFDKPIGKNGWIEIEIPGYKKKIGITRLHMEEDAGKLSHANGYSLVDFNRQGTPLVEIVSEPDIRTPDEAYAYLEKLKSIIQYTGVSDVRMEEGSLRCDANISLRPYGQEKFGTKAELKNLNSFNFVRKGLEYEEIRQAEVLSSGGIIEQETLRFDEKTGKTILMRVKEGTDDYRYFPEPDLVRLSISDEWVERVRAEIPELPDQRKERYVSELGLTAYDANVLVINKEISDFFDATVSNGADAKLAANWLMGDISAYLNGEQKELKDTALTPENLAGMIKLISNGTISSKIAKKVFTELVENGGDAEKVVKAKGLVQISDPEVIRGFVTTALDADPQSVEDYKGGKERALKALLGKIMKESKGQANPQLTNEILLEEINKR
MDIHEYQAKELLATRGLRMPRGGLAYSPEQAAYRATEIGGDRWVVKAQVHSGARGKAGGIILCDSDTEVAEAAEKLLGQRLVTAQTGPQGKLINRLYIEETVRIDKELYLGFVLDRKEERIIVIASSAGGMEIEQIAADAPDSMVRASVDPGVGMREFQAREIAFGLGLDGAVIGKTVDTILACYRAFRDFDASMLEINPLVVSG-NEVIALDAKMSFDENALFRRPEISELRDKSQEDPRETFASDRGLSYVSLDGDIGCIINGAGLAMATMDMIKIAGGEPANFLDIGGGASPDRVAKSFRAVLADKKVKVILVNIFAGINRCDWVAEGVVKALSEVGVECPLIVRLSGTKVEEGKRILAEKAPTVTVADTLKEAAEAAVAALQNAMDWELVIGLEVHAQVATRAKLFSGASTLFGAEPNSNVAFVDAGMPGMLPVINEACVAQAVRTGLGLKAQINLMSAFDRKNYFYPDQPAGYQISQLYHPIVGEGEVLVELDGTARRVRIERIHLEQDAGKSIHDMEMSFVDLNRSGVALMEIVSRPDIRSPEEAAAYILKLRQIMRYLGTCDGDMQNGNLRADVNVSVCRPGDSHLGTRCEIKNMNSTRFIQQAIEVEARRQIAILEDGGTVDQETRGFDPERGETRSQRSKEEAHDYRYFPDPDLLPLEIEQAWVDDIAAALPELPDAKKARFIADFGLSDYDASVLTADVANAAYFEDVAK-GGDGKLAANWVINELFGRLKKDDREITDSPIPAARLAQIVALIKAETISGKIAKDVFEIAYTQGRDPEEIVETEGMKQVTDTGAIEAAVDEIIAANPAQVEKAKA-NPKLAGWFVGQVMKSTGGKANPATVNALVTAKLGL-
MNIHEYQAKALLAQYGAPVSDGRVVTKAEDAKTAAGEMDGPLWVVKAQIHAGGRGKGGGVRLAKSAQEAADEAKKMLGRTLVTHQTGPVGKQVNRIYIEDGSGIETEMYLALLVDRQSSRISFVCSTEGGMDIEEVAASTPEKILSFSVDPATGYQPYHGRRVAFSLGLEGQQVKQCVKLMGQLFTAFQEKDMEMLEINPLIVTDEGNLKVLDAKVSFDGNAVYRHADVASLRDETEEDPKELAASKFDLNYIALDGEIGCMVNGAGLAMATMDIIKLYGAEPANFLDVGGGATKEKVTEAFKIITSDPQVKGIFVNIFGGIMRCDIIAEGVIAAVKEVGLQMPLVVRLEGTNVEKGKEIINNSGLDVIAADDLKDGAQKIVKAVK--MDWELVIGMEVHAQVSTRAKLFSGASTRFGAEPNSNVAFVDAGMPGMLPVINEACVSQAVRTGLGLKAQINLESAFDRKNYFYPDLPQGYQISQLYHPIVGEGEVLVELDGLARLVRIERIHLEQDAGKSIHDMALSFVDLNRTGVALMEIVSKPDIRSPEEAAAYVVKLRQIMLYLGTCDGNMQNGNLRADVNVSICAPGQSHLGTRCEIKNMNSMRFIQQAIEVEAKRQIAIIEGGGTVDQETRLYDPDKGETRSMRSKEEAHDYRYFPDPDLLPLTFDQAYVDAIAADLPELPDAKKARFIRGFGLSDYDASVLTADIDAAQYFEATAT-KDTGKLSANWVINELFGRLKKDERQIEDSPVAPAQLASLIALIASDTISGKIAKDVFEISYTTGRDPSEIVETEGLKQVTDTGAIEAAVDQIIADNPAQVAKAQE-NPKLAGWFVGQVMKATGGKANPKAVNQIVAQKLGG-
MNIHEHQAKELLRDFGVAVPKGIAAFSVDEAVAAAEQLGGDVTVVKAQIHAGGRGKAGGVKVVKSVAEVKAEAERLLGSTLVTHQTGPAGKEVQRLYIEQGCDIGRELYLSMLVDRASSQVTVIASTEGGMDIEAVAAETPEKILTVSIDPATGLKPHHVRSIANALGLTGATAKQASGFLSGIYTAFIKLDASLMEINPLVVTGSGDLLALDAKMGFDDNALFRQKDVLALRDLSEEDESEVKASEFELNYIKLDGTIGCMVNGAGLAMATMDIIKLEGGEPANFLDVGGSATTERVTEAFKIILSDPNVEGILVNIFGGIMRCDVIAEGVVEAARTLGLTKPLVVRLEGTNVEQGKQIMADSGLAIISADNLGDAAQKIVAAVK-AMHWEVVIGMEVHAQVTSASKLFSGSSTSFGANPNQNVSLVDAAMPGMLPVINSECVRQAVKTGLGLSAEINLFSVFDRKNYFYADLPQGYQISQYKQPIVGEGAITIELDGSSHEIGIERLHLEQDAGKSLHDQSKSYIDLNRSGVALMEIVSRPDLRSAEQAGAYIKKLRSILRYLGTCDGNMEEGSLRADVNVSVRRPGD-ELGTRTETKNLNSVRFIMQAIDFEVERQIEILEAGGQIDQETRLFDTSTGETRQMRSKEDAHDYRYFPDPDLLPLTFTQDYVDEIKSELPELPDQIKARMIADYGLSAYDAGVLTEERETAEFYEAASA-GYDKKLVANWMSVELFGALKKAGKSLSDSPVSPSALGALVGLITDGTISGKIAKDVLADMVETGRDAADIIEEKGLKQVSDSGAIEGLVDQVMAENQDKVDQYRGGKDKLFGFFVGQTMKLSGGQANPGMVNQILKAKLDG-
MDIHEYQAKELLSGFGVPIQRGAVAYTPDQAVYCATELGGWHWAVKAQIHSGARGKAGGIKLCETYHDVHEAATGLFGKHLVTKQTGPEGKVVERVYVEVAESFERELYLGIVLDRKAERVRVIATAQGGMDIEEIVHTSPDAVLQTVVEPAVGLQQFQARELAFGLGLNSKQVSRAVAAIMGAYRAFRDLDATMVEINPLVVTKDDRVIALDAKVSFDDNGLFRHPHVSEMRDAAQEDPREAEAAQFGLNYVGLEGDIGCIINGAGLAMATMDTIKYAGGEPANFLDVGGGASPERVAAAFRLVLSDPNVSAILVNIFAGINRCDWVAEGVVQAAK--NLRVPLVVRLAGTNVEQGRRIVRESGLPIIAADTLLEAAQKAVEASKKKMQWEVVIGLETHAQLSTVSKIFSGAATQFGAAPNTQACPVDLALPGVLPVANRGAVERAIRFGLAIGAHIAPRSIFARKNYFYPDLPKGYQISQYEIPVVQGGTVTIQVASEEKTINLTRAHLEEDAGKSLHEDGMTGIDLNRAGTPLLEIVTEPEMRSAAEAVAYAKTLHALVVWLGICDGNMQEGSFRCDANVSVRPVGQQEFGTRAEIKNLNSFRFLEEAIQYEVRRQIELIEDGGTVVQETRLYDPDKRETRSMRSKEDAHDYRYFPDPDLMPLVIDQAWISRVKDGMPELPEAMQARFVEQYGLTRYDAAGLTSSKATAAYYEAVVAKAAQAKTAANWVMGDVSAQLNREALDIADSPVSAAQLALILLRIADGTISNKIAKDIFQAIWDEKADADRIIEAKGLKQISDSGALEAIIDEVLAANQKSVDEFRAGKEKAFNALIGQAMKATKGKANPQQVNELLKKKLS--
MKIHEYQGKEILREFSVPTPRGMACFNVEEAVAAAKQLGGNVWVVKAQIHAGGRGKGGGVKVAKSLDEVRQFASQILGMHLVTHQTGPEGQVVHRLLIEEGARIAREFYVGMVVDRGSQRVALLASSEGGMEIEEVAKHSPEKIHTVRIDPATGLNEAEAVRTARAIGIPDAAIAEAVKVLWGLYQAFVEKDAMLAEINPLVLTADNRVLALDAKFNFDSNALYRHPEIVALRDLDEEDPAEIEASKFDLSYIQLDGDIGCLVNGAGLAMATMDIIKLYGGSPANFLDVGGGASKEKVTEAFKLMLKNPHLKAILVNIFGGIMKCDVIAEGVVAAAREVHLAVPLVVRLEGTNVELGKKILAESGLPIISGNDMADAAQKVVAAAK-KMTWEIVIGLEVHTQLSTNTKIFSGASTAFGAEPNTQADAVSIALPGVLPVLNKGAVERAIKFGLATGAHIAQRSVFARKNYFYPDLPKGYQISQFDLPVVGQGALTIQVPLSAKTVRITRAHLEEDAGKSVHGPNVTGIDLNRAGTPLLEIVSEPDMCSAAEAVAYAKALHSLVRWIGICDGNMQEGSFRCDVNVSVRKPGQ-PLGTRREIKNLNSFKFMQQAIDYEVQWQIDTIENGGKVQQATVLFNPDTGETRAMRSKEDAHDYRYFPDPDLLPLEISSDWIEQVRGTLPELPQAKQIRYVNDLGLSAYDASVLTSSREMADFFEAALGDAGQAKICANWIIGEVSAQLNRDGLDMAQCPITAQQLGGMLQRIADGTISNSGAKEVFRTMWAEGGEADAIIEAKGLKQVSDSGAIEALVDEIIAANADKVAEYRSGKDKLFGFFVGLAMKASKGKANPAQLNDILKKKLAG-
MDIHEYQAKEILSGFGVEVPPGALAYSPEQAAYRAREIGGDRWIVKAQVHAGGRGKAGGVKMCEDDHAIQKACEDMFGQKLVTHQTGPEGKGIYRVYVEGAVPIEHEFYLGFVMDRSSQRVMIVASAEGGMEIEEISAEKPDSIVRSTVEPAVGLQEFQAREIAFALGVEAGLVSQMVRTLMGCYRAFSELDATMVEINPLVVTGDDRIIALDAKMTFDDNALFRHPQVAELRDKSQEDPRESRAADRGLSYVGLDGNIGCIVNGAGLAMATMDTIMLAGGQPANFLDIGGGATPERVAKAFRLVMSDKNVQAVLVNIFAGINRCDWVAEGVVQALKEVQVDVPVIVRLAGTNVEEGQKILAKSGLPIIRANTLMEAAERAVGAWRRTMDWELVIGMEVHAQVSSEAKLFSGASTKFGAEPNSNVSFVDAAMPGMLPVINEFCVEQAVRTGLGLKAQINLKSAFDRKNYFYPDLPQGYQISQLYEPIVGEGEVLVDMPGIARLVRIERIHMEQDAGKSIHDMHMSFVDLNRTGVALMEIVSRPDIRGPEEAAAYVTKLRQILRYLGTCDGNMQNGNLRADVNVSVCRPGQSHLGTRCEIKNMNSMRFIQAAIEYEARRQIAIVEAGGTVDQETRLYDPDKNETRSMRSKEEAHDYRYFPDPDLLPLEIEQAWVDDIAASLPELPDEKKARFMGDFGLSEYDANVLTAETDSAAYFEAAAQ-GRDGKTVANWVINELFGRLNRDDTAITDSPMSPAQLGGVVDLVASDTINGKMAKDLFEIVYTEGGDPAQVAEAKGMKQVTDTGAIEAAVDEVIAANPAQVEKARE-NPKLAGWFVGQVMKATGGKANPKVVNQLIAQKLKD-
MDIHEYQAKEVLSNFGVEVPPGALAYSPEQAAYRAREMGGERWVVKAQIHAGGRGLAGGVKVCNSDVEIQEVTENMFGRRLVTHQTGPEGKGIYRVYVEAAVPIDREIYLGFVLDRTSQRVMIVASAEGGMEIEDISADRPDSIVRATVEPAVGLQEFQCREIAFKLGIDAGMVQQMVRTLQGCFRAFTELDATMVEINPLVITGDNRILALDAKMTFDDNALFRHPQISELRDKSQEDPRESRAADRGLSYVGLDGNIGCIVNGAGLAMATMDTIMLAGGEPANFLDIGGGATPERVAKAFRLVLSDAKVEAILVNIFAGINRCDWVAEGVVKALREVEVNVPVIVRLAGTNVEEGQKILAESGLPLIRATTLVEAAERAVGAWQRVMDWELVIGLEVHAQVASKAKLFSGASTKFGAEPNSNVAFVDAAMPGMLPVINEFCVEQAVRTGLGLKAQINLKSAFDRKNYFYPDLPQGYQISQLYHPIVGEGEVLVDMPGIARLVRIERIHIEQDAGKSIHDMNMSFVDLNRTGVALMEIVSRPDIRGPEEAAAYVTKLRQILRYLGTCDGNMQNGNLRADVNVSVCLPGQSHLGTRCEIKNMNSMRFIQAAIDYEAKRQIAILEAGGEIDQETRLYDPDKGETRSMRSKEEAHDYRYFPDPDLLPLEIEQGWVDDIAASLPELPDAKKARFVKDFGLSEYDASVLTADTANASYFEQVAS-DTDGKLAANWVINELFGRLKKEDHSIEESPVSPAQLAGILKLIQKGDISGKIAKELFEIVYTDGGDPAQIVEDRGMKQVTDTGAIEAAVDEIIAANPAQVEKAKA-NPKLAGWFVGQVMKATGGKANPKAVNEIVATKLGQ-
MNIHEYQGKAVLKEFGLPVSRGVAIFSADEAEAAARELGGPLWVVKSQIHAGGRGKGGGVRLAKSVDEVKEFARQMLGNTLVTIQTGEAGKQVNRLYIEDGSDIDTELYLSMLVDRATGQVAFVVSTEGGMDIEQVAHDTPEKILTFSVDPATGVMPHHGRTVAKALGLKGSLAKEAEDLVTKLYTAFIAKDMEMLEINPLIVTKDQHLKCLDAKISFDGNALYRHPDVVALRDITEEDEKEIEASKYDLAYIALDGTIGCMVNGAGLAMATLDIIKLYGEEPANFLDVGGGASEEKVTAAFKIITADPNVKGILVNIFGGIMKCDVIARGVIAAVKTVGLQVPLVVRLEGTNVEEGKQIIRQSGLNVIPADDLDDAAQKIVNAVR-KMDWEIVVGMEIHAQVTSQAKLFSGASTAFGGDPNSHVSLVDAAMPGMLPVINEECVRQAIRTGLGLKAEINLKSTFDRKNYFYPDLPQGYQISQYKSPIVGEGEVIVDVEGETITVRIERLHLEQDAGKSIHDLTLSFVDLNRSGVALMEIVSKPDLRSADEARAYVTKLRTILRYLGTCDGDMEKGNLRADVNVSVRRPGE-EFGTRCEIKNVNSIRFIGQAVDVEARRQIAILEDGGKIDQETRLYDPGKGETRSMRSKEEAHDYRYFPDPDLLPLEFDQAYVDDLAQHLPELPDEKKARFMASYGVPAYDAGVLVAERASADFYEEVAK-GRDGKAAANWVINELFGRLNKEGKDITETPVTAAQLGAIIELIGENVISGKIAKDLFEIVFTEGGDPREIVERRGMKQVTDTGAIEKAVDEIIAANPDKVEQAKA-KPTLLGWFVGQTMKATGGKANPQALNEILKQKLGIE
MNIHEYQGKQIMRDFGVAVPNGHVAYNVDEAVEAAEKLGTDVTVVKAQIHAGGRGNAGGVKIAKSLDDVRTYAEELLGKTLVTHQTGSEGKEVKRLLIEEGCDIKNEYYVGLVLDRNTSRVTMMASEEGGTEIEQVAEETPEKIFKEVIDPVVGLTPFQARRLAFNINIPKESLSKAVKFMLGLYDVFMKKDCSIAEINPLVTTGEGEVLALDSKLNFDDNALFRQKDIADLRDLDEEDPKEIEASKYDLSYIALDGNIGCMVNGAGLAMATMDTIKHYGGEPANFLDVGGGASKEKVTGAFKLILSDENVNGIFVNIFGGIMKCDVIAEGIVAASKEIGLELPLVVRLEGTNVKEGKRILDESGLNITAADSMADGAQKIVEFVK--MNFETVIGLEVHVELKTESKIFSPSPNMFGDEPNSNVNPIDLGYPGVLPVLNEEAVNYSMKAALALNCDIASHTKFDRKNYFYPDNSKAYQISQFDQPIGENGYIDIEVDGKKKRIGITRLHMEEDAGKLTHKDGYSLVDYNRQGTPLVEIVSEPDIRSPKEAYAYLEALKNIIQYTGVSDCKMEEGSLRCDANLSLRPVGQEEFGVKTELKNLNSFSFVQKGLEFEEKRQEEVLKQGGEILQETRRFDEKTKETILMRIKEGSDDYRYFPEPDLVPLYIDEAWKERIKAEIPELPEARKKRYIEELGLPEYDAAVLTNNKELSDFFEETLEKGGDIKQASNWLMGDISAYMNKQQKELKDLELTPDALAKLTVLLEEETISSKIAKKILPDLVEKGGDPEKIVKDRGLVQISDEGQLRDIVTNILDQNEQSITDYKNGKDKAIGFLVGQIMKETKGQANPKMVNELLIEEISKR
MKIHEYQGKELFRKYGVPTPRGILALSPKEAEAAAKELGTSVTVVKAQIHAGGRGKGGGVKLAKSPAEAGELAKAILGMKLKTIQTGPEGQTVHKVYIEEGLAIAQELYLGVTLDRATSRITFMASKEGGVEIEEVAAHHPEKILREAVDPVVGFSDFQGRRLAFGLGLTGPTVNKFVHFCSALYRMYVETDASLVEINPLVILKDGGVVALDAKVTFDENALYRHKELLEYRDLAEEEPRETKAKEYDLAYIALDGNIGCMVNGAGLAMASMDTIKLVGGNPANFLDVGGGASKEKVTAAFKLILADPNVKAVLVNIFGGIMKCDVIAEGIIAAAKEVQLKVPLVVRLEGTNVEKGKELLRNSGLAITPADNLRQAAEKAVAAAK--MDFQPVIGLEVHAQLLTKSKIFCGCSTEFGAEPNRNTCPVCLGMPGVLPVLNQRVVEFAVRTGLALGCTIKKTSIWSRKNYFYPDLPKGYQITQFDQPICEWGKLTIDTEG-EKVINIRRIHMEEDAGKNVHDAGESLVDLNRAGVPLLEIVSEPDLRNADEAVEYLKALREVLVYLGVNDGNLEEGSFRCDANVSVMRKGDTKYGTRVELKNINSYRFIKQAIEYEISRHVDVIEAGGKIDQETRLWDTQRYESRSMRSKEEAHDYRYFPEPDLPPLHVADALIDQMAQGLPELPRPKLQRFMSQYGLPAYDAKLLCSERPLAEFFEACAQHSKDYKKLSNWFQGELARLLNESAVTISTLKFTPAQLAELLTAVEKGTLSNNAAKDVLGEMFRTGKAPDAIIAEKGLAQVSDSGAVEAVVDEILAKNAGEVEKYRAGKKQIFGFFVGQVMKAMKGKGNPTLVNDLLKKKLGD-
MKIHEYQGKEILRQFGVTVPRGIPVTSLDEVEAAAKSLGGPVWVVKAQIHAGGRGKGGGVKVAKSLEQVQEYAKQIMGMQLVTHQTGPEGQKVRRLLIEEGADIKKELYVSLVTDRVSQRVVLMASSEGGMDIEEVAESHPELIHNVIIDPATGLTDADADAVATKIGVPAASIADARKQLQGLYKAYWETDASLAEINPLILTGDGKVIALDAKFNFDSNALFRHPEIVAYRDLDEEDPAEVEASKFDLAYISLDGNIGCLVNGAGLAMATMDTIKLFGGEPANFLDVGGGATAEKVTEAFKIMLKNPGLKAILVNIFGGIMRCDVIAEGVITASKAVSLNVPLVVRMKGTNEDLGKKMLAESGLPIISADSMEDAAKSVVAAAA-KMQWEVVIGLETHTQLSTQSKIFSGASTQYGAEPNTQASPVDLALPGVLPVLNRGAVERAIQFGLAIGATIAPRSVFARKNYFYPDLPKGYQISQYEIPVVQGGTLGFAVKDGFKTINLTRAHLEEDAGKSLHEDGMTGIDLNRAGTPLLEIVTEPEMRSAAEAVGYAKALHSLVVWLGICDGNMQEGSFRCDANVSVRPVGQAQFGTRCEIKNLNSFRFMEEAINFEVRRQIELIEDGGTVVQETRLYDPDRKETRSMRSKEDAQDYRYFPDPDLPPLVIAQAWIDQVKATLPELPAAMRERFVRDYALPEYDAMVLTQSKGVAAYFEAVVNAAEQAKPAANWLMGDFASTLNREDTDIAAAPVSATQFALLLKRIADGTISNKIAKEVFAGMWEARSQADDIIQAKGLKQISDSGALEAIVDQVLAANEKSVAEFRAGKEQAINALIGQAMKASRGKANPAQLTELLRRKLAG-
MHIHEYQGKELLRKFGVATPRGFPCGSVDEAAEVAMQLGGGTWILKAQIHAGGRGPGGGVKVARSLAEVRQHAGNLLGMRLRTTRTGPEGRIVKRLLVEERVDIGREFYLGLVVDREAQRVAMMASGEGGMDIEDVAARSPDRIHKLCIDPATGLKPAEADAVARGIGLPEKAIPQARALMQSLYRAFDECDASLVEINPMILTGDGRVLALDARFDFDANALFRHPEIAALRDLDEEDPAELEAAKFELSYISLPGNIGCLVNGAGLAMATMDAIRLYGGAPANFLDVGGGATTEKVAEAFKLMLRNPRLAAILVNIFGGIMKCDLIAQGVITAAREAGLKVPMVVRMKGTREKEGRALLAQSGLPIVSAHDMADAAELVVAAAR-RMGYEVIIGFETHAQLSTASKIFSRASTAFGAEPNTQACAVDLALPGTLPVMNKGAVERAIKLGLALGSTIAPRSVFARKNYFYPDLPKGYQISQFEIPVVQGGMVSFFLE-EQKSVRLVRAHLEEDAGKSLHEDGQSGIDLNRAGTPLLEIVTEPDMRSTAEAVAYAKELHKIVTWIGICDGNMQEGSFRCDANVSVRKPGD-KLGTRREIKNLNSFKFMQQAIDYEIRWQIEEIEDGRAVQQATVLFDPDTGETRAMRTKEDAADYRYFPDPDLPPLVIAQDWIDRVKTQMPELPRAMAERYVTTHGLSAYDAAQLTQSTALAGYFDAAVAAGGAPKLASNWITGELARRMNAQELSIDAAPVSAAQLGQLIARIADGTIPNSAARQVFDALWTGEGDVDAIIEAKDLKPMNDTGALDKIIDEVLAKNEKNIAEYRAGKDKAFNALVGQVMKASQGKANPAQVNALLKSKL-G-
MNIHEYQAKALLRSYGAPVSDGRPVLKAEDAKTAAGELDGPLWVVKSQIHAGGRGKGGGVRLAFSVEEAAEMAKQMLGKTLVTHQTGPAGKQVNRIYIEDGSDIERELYLALLIDRQTSRVSFVCSTEGGMDIEEVAASTPEKILSFSVDPATGYQPYHGRRIAFALGLSGTQVKECVKLMGILYKAFIEKDMEMLEINPLIVLESGSLKLLDAKVGFDGNAIYRQPDIAELRDTTEEDPKELEASKFDLNYIALDGEIGCMVNGAGLAMATMDIIKLYGAEPANFLDVGGGATKEKVTEAFKIITSDPNVKGILVNIFGGIMRCDVIAEGVIAAVKEVGLKVPLVVRLEGTNVEKGKEIINNSGLDVIAADNLSDGAEKIVKAVK--MDWELVIGLEVHAQVATKAKLFSGASTEFGAEPNSNVAFVDAGMPGMLPVINEGCVAQAVRTGLGLKAEINLWSAFDRKNYFYPDLPQGYQISQLYHPIVGEGEVLVEMNGTARKVRIERIHLEQDAGKSIHDMNMSFVDLNRTGVALMEIVSRPDIRGPEEAAAYVGKLRQIMRYLGTCDGNMQNGNLRADVNVSVCRPGAGHLGTRCELKNMNSMRFIQMAIDFEARRQIAILEDGGEIVQETRLYDADKNETRSMRSKEEAHDYRYFPDPDLLPLEIEQAWVDDIAATLPELPDEKKARFINDFGLSDYDASVLTAEVPNAIYFEEVAE-GRDGKLAANWVINELFGRLKKDEKDITESPISAARLGQIVGLIKSEKISGKIAKDVFEIAYTQDRDPEEIVATEGMEQVTDTGAIEAAVDEIIAANPAQVEKAQA-NPKLAGWFVGQVMKATGGKANPAAVNALVMKKLGL-
MKIHEYQGKELLAKFGVPVPRGIPAFTVQEAVEAAQKLGGPVWVVKAQIHAGGRGKGGGVKVAKSIEDVKARATDILGMQLVTHQTGAEGQKVRRLYIEDGADIQKEYYLSAVTDRGTQKVAFIASSEGGMDIEEVAHSTPEKIVKVFVDPLTGMTDALAKELAKGIQLPADSEAQFIDVCKKLYTCYMETDASLVEINPLNRDSKGNIIALDAKFNFDANALFRHPEIVALRDLDEEDPAEIEASKFDLAYISLDGNIGCLVNGAGLAMATMDTIKLFGGEPANFLDVGGGATPEKVTEAFKIMLKNKNVKAILVNIFGGIMKCDTIATGVITACKAVNLSVPLVVRMKGTNEELGKKMLAESGLPIISADTMAEAAQKVVAAVK--MGYEVVIGFETHAQLSTQSKIFSRAPTAFGAEPNTQACAVDLALPGTLPVMNRGAVERAIRLGLALGSTIAPRSIFARKNYFYPDLPKGYQISQYEIPVVQGGSVSFWLE-ERKTVRLVRAHLEEDAGKSLHEDGQSGIDLNRAGTPLLEIVTEPDIRSSAEAVAYARELHKIVTWIGICDGNMQEGSFRCDANVSVRRPGQ-PLGTRREIKNLNSFRFMQQAIDFEIRWQIEQIEDGHPIQQATVLFDPDTGETRAMRTKEDAADYRYFPDPDLPPLVIGRDWVDAVKAQMPELPRAMAERYVRDFGLTDYDATQLTQSPAHAAYFDAAVAAGAAPKLASNWLSGEIAKRLNTQEVGIEAAPVKPAQLAQLIGRIGDGTISNNAARQVFDALWSGEGSVDALIEAKGLKQMNDTGALEKIVDDVLAKNEKNIAEYRAGKDKAFNALVGQVMKESKGKANPAQVNALLKSRL-G-
MKIHEYQAKQLLREHGVPVPRGKPAFSVDEAIAAAQELGGPVWVVKAQIHAGGRGKGGGVKLARTLDEVRQLSLQILGMQLVTHQTGPAGQKVRRLLIEEGADILKEYYVAVLTDRATQKVAVMASSEGGMDIEEVAAKTPEKILKVFVDPLVGLQEAQGLELAAGIGIPLASQAQAIDVFKKLYQCYMDTDASLVEINPLILEGNGGIKALDAKFNIDDNALFRHPEIEAMRDLDEEDPAEVQAHKFDLAYIQLDGNIGCLVNGAGLAMATMDTIKLFGGSPANFLDVGGGATTEKVTEAFKIMLHNPHVKAILVNIFGGIMRCDTIAEGVIAASRTVGLSVPLVVRMKGTNEEIGRKMLADSGLPIISANTMGRGGASRRSCRAWSMQWEVVIGLETHVQLSTQSKMFSAASTAFGAAPNTQACAVDLALPGVLPVANRAAVERAIRLGLALGATIAPRSVFARKNYFYPDLPKGYQISQYEIPVVQGGVVEFLVDGKPHRLQLTRAHLEEDAGKSLHEDGASGIDLNRAGTPLLEVVTEPDMRSAREAAEYARALHALVMWLDICDGNLQEGSFRCDANVSVRRPGE-PLGTRCEIKNLNSFRFLEKAIEFEVRRQIELIEDGGKVVQETRLYDPDKGETRTMRTKEDAHDYRYFPDPDLPPLVISPEWIERVRADMPELPGQMAARFVASHGLSLDAAAQMTQTRAHAAYFEACVAAGAAPKLAANWIMGELAAQLNRDDLDIGASPVSAAQLAALTRKIDDGTLSSKTAKEVFAALWTGEGDVAAIIDARGLAQVNDSAALQAAVDAVLAANPKNVEEYRAGKDKALNALVGQVMKATGGRANPQQVGEMLKKAV-G-
MNLHEYQAKQLFAAYGLPVSEGVVATTAQEAEQAADKIPGDKWVVKAQVHAGGRGKAGGVKLVSSKQEIADFAQSWLGKNLVTYQTDENGQPVNQILVESCTDIDQELYLGAVVDRGTRRVVFMASTEGGVEIEKVAEETPEKILKAEIDPLTGAQPYQAREIAFKLGLKDKQIKQFTQIFLGLSKLFFDKDLALLEVNPLVITKDGDLHCLDAKINVDSNALYAHKDIQAMHDPSQEDGREAEAAKWDLNYVALDGNIGCMVNGAGLAMGTMDIIKLSGGDPANFLDVGGGATKERVAEAFKIILSDDNVKAVLVNIFGGIVRCDMIAEGIIGAVKEVGVKVPVVVRLEGNNAELGSKVLAESGLDIIAAESLTDAAQQVVKAAGGK------------CSLATKSKIFSGSSTEFGAEPNTQASLVDLGLPGVLPVFNEEALRMAVKFGLAIDAEIGKVSVFDRKNYFYPDSPKGYQTTQLHHPIVGMGHIDIDLDGTTKRINVTRAHLEEDAGKSLHEDGMSGIDLNRAGTPLIEIVSEPEIRSAKEAAAYFKKMHSIVTYLGICDGDLSQGSMRCDCNVSLRPKGQEEFGTRTEIKNVNSFRFVEQAINVEIERQMDILEDGGEIVQETRLFDPVKMETRSMRSKEVENDYRYFPCPDLLPVVIDDDYIQAINDSLPELPDQKKQRFMDEHGLSEYDAGVLSATRAIADYFEAVAAKCGDFKLAANWVMGELSAALNKNEVEIQDSPISAKQLGQMLVRIKDDTISGKGGKTLFQALWEQQGDVDALIDSLGLKQVTDTGAIEAIVEDVIANNQAQVDQYVNARGKMIGFFVGQVMKASKGTANPGMANKMLKEKLDAC
MNIHEYQAKALLRDCGAPVSDGRVVLKAEDAKTAAGALDGPLWVVKAQIHAGGRGKGGGVRLTKSVGEAAEEALKMLGRTLVTHQSGEAGKVVNRVYIEDGSGIETELYLALLVDRQTSRISFVCSTEGGMDIEEVAASTPEKILSFSVDPATGYQGYHGRRVAFSLGLKGGQIKQCVKLMGQLYDLFVSKDMEMLEINPLIVTDSGDLKCLDAKMGFDGNALYRHADILALRDETEEDPKELAASKYDLNYIALDGEIGCMVNGAGLAMATMDIIKLYGAEPANFLDVGGGATKEKVTEAFKIITSDPNVKGILVNIFGGIMRCDVIAEGVIAAVKEVGLQVPLVVRLEGTNVEKGKEIINNSGLAVIAADDLKDGAQKIVKAVK--MDWELVIGLEVHAQVSSKAKLFSGASTQFGAEPNSNVAFVDAGMPGMLPMINEGCIALAVKTGLGLNAQINLSSAFDRKNYFYPDLPQGYQISQLYHPIVGEGEVLVDMPGVARLVRIERIHLEQDAGKSIHDMTMSFVDLNRTGVALMEIVSRPDIRGPEEAAAYVVKLRQILRYLGTCDGNMQNGNLRADVNVSVCRPGDSHLGTRCEIKNMNSMRFIQAAIDYEARRQIALLEDGGSVTQETRLYDPDKNETRSMRSKEEAHDYRYFPDPDLLPLEIEQAWVDDIRATLPELPDAKKARFVTEFGMTEYDASVLTADIDSAAYFEDVAN-GRDGKLAANWVINELFGRLKKDDRTITDSPVSAAQLGGIIALISSGDISGKIAKDLFEIVYTEGGDPAEIVETRGMKQVTDTGAIEAAVDAVIADNPAQVEKAKA-NPKLAGWFVGQVMKATGGKANPAAVNALVAAKLGL-
MNIHEYQAKRLLRDYGAPVADGRPVLKAEDAKSAAGELDGPVWVVKAQIHAGGRGKGGGVRITKSVEEAATEAKKMLGRTLVTHQTGPAGKQVNRIYIEDGSGIARELYLALLVDRQTSRIAFVCSTEGGMDIEEVAASTPDKILSFSVDPAAGYQAFHGRRIAFALGLEGQQVKQCVQLMGTLYKLFNDKDMEMLEINPLVVTDKGDLMCLDAKMGFDGNAIYRHQDIAQLRDETEEDPKELAASKYDLNYIALDGEIGCMVNGAGLAMSTMDIIKLEGAEPANFLDVGGSATTEKVTEAFKIITSDPNVKGILVNIFGGIMRCDVIAEGVVEAVKEVGLQVPLVVRLEGTNVEEGKKIINESGLNVIAADDLGDAARKIVKAVK--MDWELVIGLEVHAQIASKAKLFSGASTQFGAEPNSNVAFVDAAMPGMLPVINEFCVEQAVRTGLGLKAQINLRSAFDRKNYFYPDLPQGYQISQLYHPIVGEGEVLVNMPGIARRVRIERIHMEQDAGKSIHDMTMSFVDLNRTGVALMEIVSRPDIRGPEEAAAYVVKLRQILRYLGTCDGNMQNGNLRADVNVSVCRPGDSHLGTRCEIKNMNSMRFIQQAIDYEARRQIAILEDGGSVVQETRLYDPDKGETRSMRSKEEAHDYRYFPCPDLLPLEIEQGWVDDIQANLPELPDEKRARFVTEYGVTEYDADVLTADVESGHYFDEVAK-GRDGKLAANWVINELFGRLKKEDHGIADSPVSAAQLGGILDLIAKGDISGKIAKDLFEIVYTEGGDPAQIVEDRGMRQVTDTGAIEAAVDKIIAENPAQVEKAKQ-NPKLAGWFVGQVMKATGGKANPKAVNEIVAAKLAG-
MKIHEYQGKALLKQFGVAVPRGIPAFSVDEAVAAAQELGGSVWVVKAQIHAGGRGKGGGVKLARSMDEVRQLASEILGMQLITHQTGPEGQKVGRLLIEEGADIKKEYYVGIVTDRATQRVAVMASSEGGMEIEEVAERDPDAILKEFVDPAVGLTNEQATKLARGIGVPDASIEKAVAEFQKLYKCYTETDAELAEINPLILTGSGDIIALDAKFNFDGNALFRHPDIVAFRDLAEEDPAEVEASKYDLAYIQLDGNIGCLVNGAGLAMATMDTIKLFGGEPANFLDVGGGATAEKVTEAFKIMLANKGVKAILVNIFGGIMRCDVIAEGVIAACKAVNLNVPLVVRMKGTNEELGKKMLADSGLPIISADTMAEAATAVVAAAK--MEWEIVIGLETHTQLSTESKIFSSSSTRFGALPNTQANEVDMALPGALPVFNRGAAERAIRLGLAVGGHIAPRSVFERKNYFYPDLPKNYQISQMEIPVVSGGTVSFMLG-EEKTINLTRAHLEEDAGKSLHENGSTGIDLNRAGTPLLEIVSEPEMRSAAEAVGYARALHSLVVWLGICDGNMQEGSFRVDANVSVRPKGQKEFGTRCELKNINSFRFLERAIQYEARRQIELIEDGGKVIQETRLYDSDRDETRSMRSKEDAHDYRYFPDPDLPPLFISEEWIEQVRQDMPELPAQKLARFEQEFELSRYDASQLTVDRATADFFEAILQAGANAKLAANWILGELSAALNREELSIEQSKVSPAQLAQLIARIADGTISNKIARDVFAAQWDGEGDVDAIIDARGLKQINDVGAIEAMVDEVLAANPSIVEQHRAGKPKAFNALVGQVMKVAKGKANPQQINEMLKQKLDA-
MKIHEYQGKELLKKFGVTVPRGIPAFSVDEAVAAAEKLGGPVWVVKAQIHAGGRGKGGGVKLARSIDEVRQLSSEILGMQLVTHQTGPEGQKVGRLLIEEGADIKKEYYVGIVTDRGTQRVCVMASSEGGMDVEEVAEKTPEKILKVFVDPKTGLTDKEAAELARGIGVPEASVSKAAAEFQKLYKAYWETDASLAEINPLILSGSGDIIALDAKFNFDSNALFRHPEIVEYRDLAEEDPAEIEASKFDLAYIQLDGNIGCLVNGAGLAMATMDTIKLFGGEPANFLDVGGGATAEKVTEAFKIMLKNEGVKAILVNIFGGIMRCDVIAEGVIAACKAVNLSVPLVVRMKGTNEELGKKLLAESGLPIISADTMAEAATKVVAAAK--MEWEIVIGLETHTQLSTESKIFSDSSTRYGAAPNTQANEVDMALPGSLPVLNQGAVERAIQFGLAVGAHIAPRSIFARKNYFYPDLPKNYQISQFEIPVVQGGTISFFVD-EEKTVNLTRAHLEEDAGKSLHENGSTGIDLNRAGTPLLEIVSEPEMRSAAEAVAYARALHGLVVWLGICDGNMQEGSFRIDANVSVRPKGQQELGTRSEVKNVNSFRFLERAILYEVRRQIELIEDGGKVVQETRLYDSERDETRSMRSKEDSHDYRYFPDPDLPALVIEPEWIARVIDAMPELPAQKRLRFERELGLSSYDAAQLTMGRASSDYFEEAAGRLGQAKLAANWVLGELSAALNRDEIDIGQSPIKPAALAALLARIIDGTISNKMARDVFAAMWTGEGDADAIIAARGLKQISDSGAIGAMIDEVLAANPAIVEEFRAGKQKAFNSLVGQVMKAAKGKANPQQVNDLLKEKL-G-
MNLHEYQGKQLFAQYGLPVSKGVAAKTAEEAVAAADEIGGEKWVVKAQVHAGGRGKAGGVKLVSAREEIKAFAENWLGKNLVTYQTDENGQPVSRILVESLTDIADELYLGAVVDRATRRVVFMASTEGGVEIEKVAEETPEKILKAEIDPLTGAQPYQGRELAFKLGLTGDQVKQFTKIFMGLAQLFQDKDLALIEINPLVIKEDGDLHCLDAKLGVDGNSLYRQKEVAAMNDPSQEDAREAEAAEWDLNYVALDGNIGCMVNGAGLAMGTMDIVALHGGFPANFLDVGGGATKERVAHAFKLILSDEKVKCVLVNIFGGIVRCDMIAEGIIGAVKEVGVNVPVVVRLEGTNADLGKQVLSESGLDIIAATSLTDAAEQAVKAA-GNMEWEVVIGLEIHAQLSTKSKIFSGSSTAYGAEANTQANAVDLGLPGVLPVFNEEALRMAVKFGLAIDAEIGKKSVFDRKNYFYPDSPKGYQTTQLHHPIVGMGHIDIELDGETRRINVTRAHLEEDAGKSVHEGGFSGIDLNRAGTPLIEIVSEPELRSAKEAAAYFRKMHSIVTYLGVCDGDLSQGSMRCDCNVSLRPKGQEEFGTRTEIKNVNSFRNVERAIEVEIERQMDVLEDGGVIVQETRLYDADKNETRSMRSKEVANDYRYFPCPDLLPVIIDDNYIEAVRETLPELPDAKRARFVKDHGLSATDAAVIASNRDLAHYFEAAAKAANDYKLAANWVQADVSAALNRLEIDVTELAVNAEQLGRILVLIKDNTLNNGGAKEVFNALLEGKGDVDGLVDSLGLKQVSDTGAIEAIVEQVLADNAKLVETYLATRGKAMGPFIGATRKAAKG-VNPQVVMEVLKKKLSG-
MNIHEYQAKALLRSYGAPVSDGRAVFRAEEAKTAAGELDGPLWVVKAQIHAGGRGKGGGVRLAKSVQEAADEAKKMLGRTLVTHQTGPAGKQVNRIYIEDGSGIETELYLALLVDRVTSRISFVASTEGGMDIEEVAASTPEKILSFAVDPATGYQPFHGRRIAFSLGLQGPAIKQCVKLMGILYNMFVERDMEMLEINPLIVTDKGDLKCLDAKMGFDSNALYRQPDIFALRDESEEDPKELAASKYDLNYIALDGEIGCMVNGAGLAMATMDIIKLYGAEPANFLDVGGGATKEKVTEAFKIITSDHNVKGILVNIFGGIMRCDVIAEGVIAAVKEVGLTVPLVVRLEGTNVEKGKEIIRNSGLDVIAADDLKDGAKKIVKAVK--MDWELVIGLEVHAQVASRAKLFSGASTLFGAEPNSNVAFVDAGMPGMLPVINEGCVALAVKTGLGLNAAINLRSAFDRKNYFYPDLPQGYQISQLYHPIVGEGEVIVDMPGIARLVRIERIHLEQDAGKSIHDMTMSFVDLNRTGVALMEIVSRPDIRGPEEAAAYILKLRQILRYLGTCDGDMQNGNLRADVNVSVCRPGDSHLGTRCEIKNMNSTRFIQQAIEVEARRQIAILEDGGTVDQETRGFDPDKGETRTQRSKEEAHDYRYFPCPDLLPLEIEQAWVDDIAASLPELPDARKARYVTDFGLTEYDASVLTAEVETATYFEAVAT-GRDGKMAANWVINELFGRLKRDDLDLAASPLPPARLGQIIDLIASDAISGKIAKDVFEKAYSEDRDPAEIVETEGLKQVTDTGAIEAAVDEVIAANPGQVEKAQQ-NPKLAGWFVGQVMKATGGKANPKAVNELVTQKLGL-
MKIHEYQGKEILRNFGVPVPRGIPAFTVQEAVEAAQKLGGPVWVVKAQIHAGGRGKGGGVKVAKTIEDVKRIAGEILGMQLKTHQTGPEGQKVRRLYIEDGADIQKEYYVSLVTDRATQKVAFIASSEGGMDIEEVAHSTPEKIITEFIDPLTGLGDAQATKIANAIGLPAESTAQAVDIFQKLYTCYMDTDASLVEINPLNRDSKNALMALDAKFNLDPNALFRHPEIVAYRDLDEEDPAEVEASKFDLAYISLDGNIGCLVNGAGLAMATMDTIKLFGGEPANFLDVGGGATAEKVTEAFKIMLKNPEVKGILVNIFGGIMKCDTIADGIIAACKAVNLNVPLVVRMKGTNEDLGKKMLADSGLPIIAADTMADAATKIVEAVK--MGYEVVIGFETHTQLTTQSKIFSRASTAFGAEPNTQASAVDFALPGALPVMNKGAVQRAIEFGLAVNAHIAEQSVFARKNYFYPDLPKGYQISQFEIPVVQGGVVEFFLDGEKKSVRLVRAHLEEDAGKSLHEDGMSGIDLNRAGTPLLEIVTEPDMRSSAEAVAYAKELHKIVTWIGICDGNMQEGSFRCDANVSVRKPGA-ALGTRREIKNLNSFKFMQQAIDYEVRWQIGQLEDGHAIQQATVLFDPDTGETRAMRTKEDAADYRYFPDPDLPPLVIARDWVERTRAEMSELPRVMAARFVKDYGLPEYDAAQLTSSKDTAEYFDRASEGARHGKTIANWINGEIAARMNRAGNSIRESPITAWHIVTLVRRIADGTISGKIAKEIIPALWDGNGSVNTFIESK--KQMSDTGELEKIIDDVLAANAKNVEEVKAGNAKAFNALVGQAMKATKGKANPAQVNELLRKKL-A-
MHIHEYQAKTLFKKNNIQTPNGILIDATAQASDACNTLGGDIWVVKAQVHAGGRGKGGGVILCHSVAEVENTCDKLLGTQLITPQTDAKGLPVNQLLIEAGQNIERELYLGLLIDRQTQKITVLASTEGGMDIEKVASETPDKIIKFGIDPLGVLSTKDCAEIAKKLELNTALTKQFNTALLGLYNIFTQKDVSLIEINPLITTAENTLLALDGKIDFDDNALYRHEDILAMRDISQEDEKEMTASEWQLNYISLDGTIGCMVNGAGLAMATMDLIEHHGGSPANFLDVGGGTTAQRVAKAFELIQSEVNVKGILVNIFGGIVRCDLIAEGILQAIEKVGLNLPIVVRLEGTNAAAGLKLLDESGVNIHTEADLTKAAIKIVALSK--MDWELVIGLEIHAQVSSKSKLFSGSSTEFGAEPNTQVSFVDAAMPGMLPVINEKCIEQAVRTGLGIGAQINKFSVFDRKNYFYPDLPQGYQISQFKDPIVGRGVVHVDMGGSVKEVGITRIHLEQDAGKSIHDQTETYIDLNRSGIALMEIVTEPDIRSSEEAGEFMKKLRSILRYLETCDGDMEKGSLRCDANVSVRRVGAKEYGTRAEIKNVNSIKNIIRAIEFEAARQVDLIEGGGIVDQETRLFDASLNETRSMRSKEDAQDYRYFPDPDLLPLTLTDEYIENIRKSLPELPDQKKERYIKQMGLSVYDAGVIVADQEVAKYFEEAAQ-NADAKLVANWITAELFGRLNRAGLEIEQSPIKAKQVGDLVKLIKDGTISGKIAKQVFDIMFETGDEPKAIVEREGLVQVSDTKAIEQLIEQVLIENQDKVNEYRSGKDKLFGFFVGQVMKLSQGKFNPSIVNDLLVQKLKG-
MNLHEYQAKGLLREAGVPVPAGKAAFSVREAMTVAEELGGDGWVVKAQVHAGGRGKAGGVKLVAGRDELEKSVDSLLGSRLVTHQTTALGQPVDRILVEAPCAIERELYLACLVDRGLERMVFIASAEGGTEIEEVAASTPEKILKAIVDPVAGLQPYQCREIAFGLGLEGQQTGSLVKIMMAIYRLFLERDLSLLEINPLVVTRAGELLALDAKINVDDSALYRQKGVEELRDPTQEDPKEHKAHQFGLNYVALEGNIGCMVNGAGLAMATMDLIQLHGGKPANFLDVGGGTTSDKVAEALKIILSDENVKAILVNIFGGIVRCDLIAEGIVSAVKEIRTSIPIVVRLEGTNATQGRELLEQSGLTITAAGELTDAAQKAVAAAT-AMEWETVIGLEVHAQLQTTSKIFSGASTRYGSEPNTQACAVDLALPGVLPVMNLEAARMAVKFGLAIGAQINQRSVFARKNYFYPDLPKGYQISQFELPVVGLGQLIIEVNGEEKVVGITRAHLEEDAGKSLHEDGMSGIDLNRAGTPLLEIVSEPDMRSPEEAVAYLKKLHELVRYLEICDGNMQEGSFRCDANVSIRPRGQKEFGTRAELKNINSFRFVEKAINYEIERQIDVIEGGGKVVQETRLYDSAKDVTRSMRSKEEANDYRYFPDPDLPPLVLDDAFVEATRATLPELPDAKRERFQKEYELSHYDAGVLTATREMADFFEAVVKHAGGAKVAVNWVMGDFSAFLNKDGVDIASAPINAEMLAGLIKRLQDNTISGKIAKEVFEAMWAGEGDADTVIEKRGLKQITDSGAIESVIDQILADNPDQVQQYRDGKEKVFGFFVGQAMKATKGKANPAQLNELLKEKLKG-
MNLHEYQAKQLFAEYGLPVSKGVAAETPAEAVAAATEIGGDKWVVKAQVHAGGRGKAGGVKLVSSKQEIEDFAKKWLGNNLVTYQTDEKGQPVSRILVESCTDIAQELYLGAVVDRASRRIVFMASTEGGVEIEKVAEETPEKILKATIDPLVGAQPYQARELAFKLGLNNDQVKQFTKIFLGLAKMFQDYDFALLEINPLVITDQGNLHCLDGKINIDGNALFRQPKIKEMHDPSQDDAREARAAKWELNYVALDGNIGCMVNGAGLAMGTMDIVKLHGGQPANFLDVGGGATKERVVEAFKIILSDENVEAVLINIFGGIVRCDMIAEGVIGAVKEVGVKVPVVVRLEGNNADLGAKVLSDSGLNIIAATSLTDAAQQVVKAAGGKMQWETVIGLEVHVQLATNSKIFSGSSTAFGAEPNTQASLIDLAMPGTLPVANAQAFRYATMFGLAIDAEIGKHSVFERKNYFYPDLPKGYQTTQLDAPIVGAGHVDVTLDGRTKRVRIHHAHLEEDAGKSLHEDGMSGIDLNRAGTPLIEIVSEPDMRNAEEAVAFAKKLHSIVTSLGICDGEMSQGSMRFDVNISVRPLGEEKLGTRTETKNLNSFRFMEEAIKLEVERQIDLIEDGGTVIQETRLYNGERKESRSMRSKEEANDYRYFPCPDLLPVVIDDAYIDDVRKAMPELPDARHARFVETYQLSDYDAGQLSDNIDTARFFEATVAVAKDAKLSANWIMGELAARLNAEDKTLRQSPVSAEQLGGMIARIKDGTISSKQAKEVFDGLWAGEGDADSIIEARGLKQVSDTGALEAMADDVIAASPKQVENYKNARPKMLGYFVGQIMKASKGQANPQAINEILLKKLNEL
MNLHEYQGKQLFAQYGLPVSKGVAAKTAEEAAAAADTIGGDRWVVKAQVHAGGRGKAGGVKLVSSKEEISDFANQWLGKNLVTYQTDENGQPVSRILVESCTDIDQELYLGAVVDRSSRRVVFMASTEGGVEIEKVAHETPEKILKAEIDPLVGAQPYQGRDLAFKLGLEGKQVSQFVKIFLGLSKLFHEKDLALLEINPLVVTNEGDLHCLDAKINIDSNAVYRHKDLQEMHDPSQEDEREAHAAKFELNYVALDGNIGCMVNGAGLAMGTMDIVKLHGGQPANFLDVGGGATKERVVEAFKIILSDENVSAVLINIFGGIVRCDMIAEGVIGAVKEVGVKVPVVVRLEGNNAELGSKVLAESGLNIIAATSLADAAEQAVKAAGGKMEWEVVIGLEIHAQLATKSKIFSGASTAYGAEANTQACAVDLGLPGVLPVFNEEALRMAVKFGLAIDAEIGLKSVFDRKNYFYPDSPKGYQTTQLHHPIVGMGHIDIELDGETRRINVTRAHLEEDAGKSVHEGGMSGIDLNRAGTPLIEIVSEPELRTAKEAAAYFKKMHSIVTYLGVCDGDLSQGSMRCDCNVSLRPKGQEEFGTRTEIKNVNSFRNVERAINAEIERQMDILEDGGVILQETRLYDADKNETRAMRSKEVENDYRYFPCPDLLPVIIDQDYVDAVKETLPELPDAKKARFENDHGLSATDAAVLAANRDLADFFETAAKIAGDYKLTANWVQGDVSAALNRLEVGINELNITAEQLGRILQLIKDNTLNNGGAKEVFNALVEGKGDVDGLVDSLGLKQVSDTGAIEEIVAQVLVDNPKLVEGYLATRGKAMGPFIGLTRKAAKG-VNPQVVMEVLKKKLEG-
MNIHEYQAKQILAKYQIPVPRGKEAFTAEEAKAIAKSLKSNVTVVKAQIHAGGRGKAGGVKLVKSPEEAYEQAKNLLGKVLVTHQTGPEGREIKCLYIEEGSDIAKEYYVGMVVDRSTSTVTFMVSQEGGMDIEEVAAKTPEKLIKQIIDPAVGIQPFHGRKMAYALGLSGDLVKKFTVLVANLYKAFIETDSSQVEINPLVITKTNEIIALDAKINFDDNALFRHADIKDMRDENEEDPLEREAADAELSYVKMSGNIGCMVNGAGLAMATMDIIKLYGAEPANFLDVGGGADKQRVTKAFKIILSDKNVKAILINIFGGIMRCDIIAEGVIAAAKEVGLSVPLVVRLAGTNVDLGKEILSNSGLKIIAADDLGDAADKIVKAIK--MKWELIIGLEIHAQVASESKLFSEASTKFGAAPNTQVSLIDAAFPGMLPVINAFCVEQAVKTGLGLQAKINLKSAFDRKNYFYPDLPSGYQISQFSYPIVGHGKVSLDMDG-PRDINIERIHLEQDAGKSLHDQDYSFIDLNRAGIALMEIVTEPDLRSSAEAGEFMRKLRILLRYLGTCDGDMEKGSLRCDANVSVRKPGE-KLGIRCEIKNLNSIRNIENAIDYEASRQIEILENGGKIDQETRLFDADQGITRLMRSKEDAQDYRYFPDPDLLPLELTEEFVNNIARRLPELPDQKKLRYINDLGLSSYDAEILVENQEVADYFEEVIK-TQDPKLASNWITAELFGRLKKYDQSINDTNITPHRLAELLDLLSNEVISGKLAKQVFDLMFETNENPISIVKKHGLQQVTDQNTISKIVEEVLAANVEKVQEYQSGKDKLFGFFVGQVMKLSNGKANPELVNQELKEQLSK-
MKIHEYQGKDILRQFGVPVPRGIPAFTVQEAVEAAQKLGGPVWVVKAQIHAGGRGKGGGVKVAKSIDDVKALAGQILGMQLVTHQTGPEGQKVRRLYIEDGADIQKEYYLSCVTDRGTQKVAFIASSEGGMDIEEVAHSTPEKIITIFVDPLVGLTQAQGEELAKGIGMPADSTAQFIDICQKLYKCYMDTDASLVEINPLNRDSKGNVVALDAKFNFDANALFRLPEIVALRDLDEEDPAEVEASKFDLAYISLDGNIGCLVNGAGLAMATMDTIKLFGGEPANFLDVGGGATPEKVTEAFKIMLKNPKVEGILVNIFGGIMKCDTIATGVITACKAVNLQVPLVVRMKGTNEELGKKMLAESGLPIISADTMAEAATKIVEAVK--MGYEVVIGFETHAQLATQSKIFSRASTAFGAEPNTQACAVDMALPGTLPVMNKKAVECAIRLGLALGSHIAPRSIFARKNYFYPDLPKGYQISQFEIPVVQGGEVSFFLD-EKKTIRLVRAHLEEDAGKSLHEDGQSGIDLNRAGTPLLEIVTEPDIRSTEEAVAYAKTLHQIVTWIGICDGNMQEGSFRCDANVSVRKPGQ-PLGTRREIKNLNSFKNMQLAIDYEIRWQIEEIEDGRRIQQATVLFDPDTGETRSMRTKEDAADYRYFPDPDLPPLVVAPEWVEQVRADMPELPRAMAARFVEQYALPEYDATTLTQSQAMAAYFEDTARACNAPKLASNWIMGEISRRLNTEEIGMEAAKVSSAQLAALIQRIGDGTISNNAAKQVFEALWSGEGDVDAIIEAKGLKQMNDTGAMEKIIDEVIAANPANVEQYRAGKDKAFNALVGQVMKASKGKANPAQVNELLKAKL-A-
MNLHEYQAKQVLRKYGIATPRGAAIDSASQLDGAITELGGDAWVVKAQIHAGGRGKAGGVKLVRSRDAAKEAVNALLGTTLVTYQNAPEGQLVSRLLIEETLPIARELYISLTVDRESERVALVASSEGGMEIEEVAEHSPEKILKEFCDPLLGLQDFQCRALAFGLKLEGAQIAEFGKLAKGLYKLFMENDLAMAEINPLIVTATGNLVALDCKIGVDDNAVFRHKDLAAMNDNSQIDPKEVAAKECEISYIALSGNIGCMVNGAGLAMATMDLVKLHGGQPANFLDVGGGATAEVVAKAFKIILSDSNVKAVLVNIFGGIMRCDIIASGIIAAVKDVGVKVPVIVRLEGTNVELGQKMLAESGVGVISASDMTDAAKRAVAAV--QMQWEIVIGLEVHTQLSTKSKIFSGASTAFGAEPNTQADAVSIALPGVLPVLNKGAVERAIKFGLAVGAHIAPRSVFARKNYFYPDLPKGYQISQFDLPVVGQGALTILVPLSEKVVRITRAHLEEDAGKSLHEDGMTGIDLNRAGTPLLEIVSEPDMSSAAEAVAYAKTLHSLVRWIGICDGNMQEGSFRCDVNVSVRRPGE-PLGTRREIKNLNSFKFIQQAIDYEVKWQIDTLENGGKIHQATVLFDPDKGSTHAMRSKEEAHDYRYFPDPDLLPLDITPAMLEQVRATLPELPETKRARYVGELGLSSYDASILTASREMTDFFEAALNPSVEAKLCANWLIGEVSAQLNRDGLDMTQCPITPQQLGGMLKRIADNTISNSGAKEVFRSMWAEGGDADVIIEAKGLKQVSDAGAIEALVDEIIAANPGQVTDYRSGKDKLFGFFVGLAMKASKGKANPAQLNEVLKRKLDGV
MRIHEYQAKELLRGFGVTVLRGGLATTPADAELAAAVLDTPICAIKAQIHAGGRGKAGGVKLARSPEEARDHAEAMLGMVLVTAQTGPAGQRVRKLYVEEGCRIERELYLGMTVDRETGRVTIMASREGGVEIEEVAKLHPERILRAEVDPLTGLQANQARGLAFGLGLRGEVASKFVKLAAGLYRAYVATDASLAEVNPLVVTAEGELVALDAKLELDDNALHRHPDLAALRDPDEEQQRELEAKEHDLSYVALEGDIACMVNGAGLAMGTMDMIQLAGGRPANFLDVGGGASEAKVAAAFKILLADPGVRAVLVNIFGGIMKCDVIAKGILAAARHVNLSVPLVVRLEGTNVELGKELLAQSDLEIIPADDLADAARKAVAAARRAMDFQVVLGLEVHAQLLTRSKIFCACPTEFGGAPNTHVCPVCLGLPGALPALNAAVVEMAIRTGLALGCEIQRRSVFARKNYFYPDLPKGYQISQYELPICSGGGVDIAVGGEARRIRLTRIHMEEDAGKNVHDVAGSGVDLNRAGVPLLEIVSEPDLRSIDEAIAYLKSLRAILMALGVNDGNLQEGSFRCDANVSVMPRGATRLGTRCELKNMNSFRFLRQAIDYEVRRQVELIESGGKVDQETRLFDPDRGETRSMRSKEEAHDYRYFPEPDLPPVLVDEALVERIRRELPELPRARSARYQRDLGLSAQDAELLVSDKGIGDFFDATLAAYDAAKRIANLLNGDVARLANELSLEPAAWRIAPAQLAAILRLQDAQTIGGPGAKQVVEEVFRSGAEPAEVVREKGLAQVSDEGALEAAVDRVLAASAGEVERYRGGNKKLLGFFVGQVMKETRGKGNPAVVNALLKRKLGG-
MDIHEYQAKELLKRFGVAVPRGGIAYSPEQAVYRSNELSGDKWVVKAQIHSGARGKAGGVRICSSEEEVAEAAQWMLGRKLVTHQTGPQGKLVGRLYIEEATNIAQEIYLGFVLDRKEERVVVVASAQGGMEIEEISSNEPDSIIRSVVDPAVGMQAFQAREIAFQLGLDAALIPQATKTIIGCYRAMSELDANMVEVNPLVVTTSGEIVALDAKLSFDENALFRRPDISELRDKSQEDQRETYASDRGLSYIGLEGKIGCIVNGAGLAMATLDMIKMAGGEPANFLDVGGGASPERVLMSFKAVLNDKNVEAILVNIFAGINRCDWIAEGVVRAVKELNLKLPLVVRLAGTNVEEGRQLLADSGLNITTADTLTDAASKVVAAWKEVMDWELVIGMEVHAQVSSRAKLFSGASTKFGSAPNSNVSFVDAAMPGMLPVINEFCVEQAVRTGLGLKAKINLWSAFDRKNYFYPDLPQGYQISQLYNPLVGEGEILVDMPGIARLVRVERIHMEQDAGKSIHDMNMSFVDLNRTGVCLMEIVSRPDIRGPEEAAAYVTKLRQILRYLGTCDGNMQNGSLRADVNVSICRPGQSHLGTRCEIKNMNSMRFIQAAIEVEARRQIAIVEGGGEVTQETRLYDPDKNETRSMRSKEEAHDYRYFPDPDLLPLEIEQAWVDEIAASLPELPDEKKARFMGDFGLSEYDANVLTADVANAAYFEEAAQ-GRDGKLTANWVINELFGRLKKEDHDITQSPVSPGQLGGIVDLISSDAISGKIAKDLFEIVYSEGGDPAEIVETRGMKQVTDTGAIEAAVDQIIADNPAQVEKAQA-NPKLAGWFVGQVMKATGGKANPKAVNQIVSAKLGL-
MKIHEYQGKEILRQFGVPVPRGIAAFTVQEAVEAAQKLGGPVWVVKAQIHAGGRGKGGGVKVAKTIDDVRRLAGEILGMQLKTHQTGPFGQKVRRLYIEDGADIQKEYYLSVVTDRASQKVAFIASSEGGMDIEEVASKTPEKIAKVFVDPLVGLTQAQGEEIARGVAMPADSQAQFIDVCQKLYKCYMDTDASLVEINPLNRDGKGNIIALDAKFNFDDNAMFRHPEITALRDLDEEDPAEIEASKFDLAYISLDGSIGCLVNGAGLAMATMDTIKLFGAEPANFLDVGGGATPEKVTEAFKIMLKNPKVKAILVNIFGGIMRCDTIATGIIAACKATNLSVPLIVRMKGTNEELGKKLLADSGLPIISVDTMADAAQASVKAVK--MGYEVVIGFETHAQLATRSKIFSRAPVAFGAEPNTQACAVDLALPGTLPVMNREAVACAIRFGLAVGAHIAERSVFARKNYFYPDLPKGYQISQYEIPVVQGGSVGFELG-QARTVRLVRAHLEEDAGKSLHEDGMSGIDLNRAGTPLLEIVTEPDLRSSAEAVAYAKALHQIVTWIGICDGNMQEGSFRCDANVSVRKPGQ-PLGTRREIKNLNSFKFMQQAIDYELRWQIEQLEDGHAIQQATVLFDPDSGQTRAMRSKEDAADYRYFPDPDLPPLCIAPQWIEQLRAELPELPRPMAERFVAQYGLPAYDAATLTQSPAMAAYFERAAAASGQPKLASNWIMGELSRRLNEAQQGMEAAALGPLQLAALLVRIADGSLSHNAAKQVFEALWSQPGQVDALIAAKGLQSLSDSGALQAIAEQVLAANAKNVAEYRAGKEKAFNALVGQVMKASQGKADPARVNALLKQLLGA-
MKIHEYQGKEILRQFGVPVPRGIPAFTVQEAVEAAQKLGGPVWVVKAQIHAGGRGKGGGVKLARSIDEVKKLAGEILGMQLVTHQTGPEGQKVRRLLIEDGADIQKEYYISAVTDRASQRVAMIVSSEGGMDIEGVAHDTPEKIITEIVDPALGLTDAQAKKLSDAIGVPAGSTAQAADVLQKVYKCYMETDASLVEINPLILEGNGGIRALDAKFNFDSNALFRHPEIVAYRDLDEEDPAEIEASKFDLAYISLDGNIGCLVNGAGLAMATMDTIKLFGAEPANFLDVGGGATPEKVTEAFKIMLKNPKVKAILVNIFGGIMKCDTIATGVITACKATNLNVPLVVRMKGTNEDLGKKMLKESGLPIISVDTMAEAAQAAVKAVK--MGYEVVIGFETHAQLSTKSKIFSRASVAFGAEPNTQACAVDMALPGTLPVMNMGAVERAIEFGLGVNAHIAERSIFARKNYFYPDLPKGYQISQFEIPVVQGGEVSFFLE-GKKTVRLERAHLEEDAGKSLHEDGQSGIDLNRAGTPLLEIVTQPDIRSSEEAVAYAKELHKIVTWIGICDGNMQEGSFRCDANVSVRKPGG-PLGTRREIKNLNSFKFMQQAIDYEVRWQIDQIEDGIAIQQATVLFDPDTGETRAMRTKEDAADYRYFPDPDLPPLVIGRDWVERVRSEMAELPRVMAERFVKDYALPEYDATQLTQSKAVAAYFEATAKACGQAKLASNWIMGEVSRRLNASELSIEQSPVSAAQLAALIGRISDNTISNNAARQVFEGLWNGEGEVDAIIEAKGLKQMNDTGELEKIIDEVLAANPKNVEEFKAGNAKALNGLVGPIMKASKGKANPGQVNALLMKKL-G-
MKIHEYQAKELLRAHGVPVPRGYPAFSVREAEEAAQKLGGAVWVVKAQIHAGGRGKGGGVKLARSMAEVTQLSSEILGMQLVTHQTGAAGQKVRRLLVEEGADIRKEYYAAVLTDRATQKVCVMASSEGGMDIEQVAHDTPDKILKVFVDPLAGLGDAQALELARGIGVPEASQAAAIDVFKKLYACYMATDASLAEINPLILEGSGSIKALDAKFNFDANALYRHPEIVAYRDLDEEDAAEVEASNFDLSYISLDGNIGCLVNGAGLAMATMDTIKLFGGEPANFLDVGGGASAEKVTEAFKIMLKNPKVKGILVNIFGGIMRCDTIAEGVIVACRAVNLSVPLVVRMKGTNEDIGKKMLAESGLPIISADTMAEAATRIVAAVK--MGYEVVIGLETHAQLSTASKIFSGAATAFGAAPNTQACALDLALPGTLPVMNRGAVERAIRFGLAVGARVATQSIFARKNYFYPDLPKGYQISQYEIPVVQGGEVSFLLE-QHRTVRLTRAHLEEDAGKSLHEDGDSGIDLNRAGTPLLEIVSEPDLRSSAEAVEYAKALHTLVVWLGICDGNMQEGSFRCDANVSVRRPGA-ALGTRREIKNLNSFRFLQQAIDAELQWQIDQLEDGRPFVQATVLFDPDSGQTRAMRTKEDAHDYRYFPDPDLPPLVIAPEWIERVRGQMPELPAPMAERLQREDGLAAYDAAMMTQSLPFARFYEAVRDAGAPAKLAANWLMGEVSKRLNAEGRDIGQAPLAPARLAALIGRVADGTISNSGARQVFEALWTDAAEVDALIAAKGLQQMSDAGELEAIVDAVIAANEKSVAEFRAGRDKAFNALVGQVMKASKGKANPAQASALLRGKL-G-
MNIHEYQAKALLRSYGAPVSDGRVVLKAEDAKTAAGEMDGPLWVVKAQIHAGGRGKGGGVRLAKSVEEAADEAKKMLGRTLVTHQTGPAGKVVNRIYIEDGSGIETELYLALLVDRQTSRVSFVCSTEGGMDIEEVAESTPEKILSFSVDPATGYQGFHGRRIAFALGLTGAQVKQCVKLMGQLYQCFVEKDMEMLEINPLIVTDKGDLKCLDAKMGFDGNAVYRHADIAALRDETEEDPKELAASKFDLNYIALDGEIGCMVNGAGLAMATMDIIKLYGAEPANFLDVGGGATTEKVTEAFKIITSDPNVKGILVNIFGGIMRCDVIAEGVVTAVKEVGLQVPLVVRLEGTNVEQGKEIINTSGLNVIAADNLKDGAQKIVKAVK--MDWELVIGMEVHAQVSSNSKLFSGASTLFGAEPNSNVAFVDAGMPGMLPVINEFCVEQAVRTGLGLKAQINLTSAFDRKNYFYPDLPQGYQISQLYHPIVGEGEVLVEMAGTARLVRIERIHLEQDAGKSIHDMAMSFVDLNRTGVALMEIVSRPDIRGPEEAAAYLGKLRQILRYLGTCDGNMQSGSMRADVNVSICLPGASHLGTRCEIKNMNSMRFIQAAIEVEARRQIAIVEAGGSVEQETRLYDPDKNETRSMRSKEEAHDYRYFPDPDLLPLEIEQSWVDEIEASLPELPDAKKARFMSDFGLSDYDASVLTAETADAVYFEAVAE-AADGKLAANWVINELFGRLKKDDAGIADSPVSPAQLAGIIALIKADEISGKIAKDLFEIVYTEGGDPAEIVAARGMKQVTDTGAIEQAVDDIIAANPAQVEKAQQ-NPKLAGWFVGQVMKATGGKANPAVVNQIVAKKLAG-
MNIHEYQAKALLRDYGCPVSDGRVVLTANDAKTAAGELDGPLWVVKAQIHAGGRGKGGGVRLAKSVEEAAEETNRMLGHTLVTHQTGPAGKQVNRIYIEDGSDITSEFYLALLVDRVTSRISIVSSTEGGMDIEEVAANTPEKILSFSIDPAVGYQGFHGRRVAFALGLEGKAVRQCSNLLANLYRMFVEKDMEMLEINPLILTTDGNLKCLDCKAGFDSNALYRHPDIVGLRDETEEDPKELAASQHDLNYIALDGEIGCMVNGAGLAMATMDIIKLYGGEPANFLDVGGGATKEKVTEAFKIITSDKNVKGILVNIFGGIMRCDVIAEGVIAAVKEVGLQVPLVVRLEGTNVDLGKKIINESGLDVIAADNLSDGAEKIVKAVK--MDWELVIGMEVHAQVASEAKLFSGASTKFGAEPNSNVSFVDAAMPGMLPVINEYCVEQAVRTGLGLKAEINLKSAFDRKNYFYPDLPQGYQISQLYHPIVGEGEVIVDMPGIARLVRIERIHIEQDAGKSIHDMNMSFVDLNRTGVALMEIVSRPDIRGPEEAAAYVAKLRQILRYLGTCDGNMQNGNLRADVNVSVCRPGDGHLGTRCEIKNMNSMRFIQMAIDYEAKRQIAILEAGGTVDQETRLYDPDKNETRSMRSKEEAHDYRYFPDPDLLPLEIEQAWVDDIAANLPELPDQKKARFVKDFGLSEYDANVLTADLANAAYFEQVVE-AGDGKLAANWVINELFGRLKKEGHEITESPVTPSQLAGIVRLIKSDAISGKIAKDLFEIVYTEGGEPEQIVEERGMKQVTDTGAIETAVDEIIAANPAQVEKAKQ-NPKLAGWFVGQVMKATGGKANPKAVNEIVSKKLAQ-
MNIHEYQAKAILKEFGAPVSRGVAVFSVDEAEAAATSLGGPLWVVKSQIHAGGRGKGGGVRLAKSIDEVKTFVGQMLGATLVTVQTGPAGKQVNRLYIEDGSDIEKEFYLSMLVDRATGRVAFVVSTEGGMDIETVAHDTPEKIVTFSVDPATGLMPHHGRTIAKALGLTGDLAKQAGTLAAQLYAAFTGKDMAMLEINPLIVTTDGQLKCLDAKVSFDSNALYRHPDMVALRDLTEEDSKEIEASKYDLSYIALDGTIGCMVNGAGLAMATMDIIKLYGEEPANFLDVGGGASKEKVTAAFKIITADPNVKGILVNIFGGIMRCDIIAEGVIAAVKDVGLQVPLVVRLEGTNVELGKKIISESGLNVIAADDLDDAAAKIVKAVK-AMDWEVVIGMEVHAQVTSESKLFSGAATRFGAAPNSQVSLVDAAMPGMLPVINEACVRQAVRTGLGLKAEINRRSVFDRKNYFYPDLPQGYQISQYKYPIVGEGEVVLDMSGETVVVGIERVHLEQDAGKSLHDQTMSFVDLNRSGVALMEIVSKPDLRSSEEARVYLSKLRTILRYLGTSDADMEKGNLRADVNVSVRRPGG-PLGTRCEIKNVNSIRFAGQAIEYEARRQIAILEDGGSIDQETRLFDARLGETRSMRSKEEAHDYRYFPDPDLLPLELTEAFIADVAAGLPELPDEKRARFIADYGLSGYDASVLVSDQASSDYFEAVAK-GRDAKQAANWVINELFGRLNKEGRAIADSPIDAASLGTILDLISEEVISGKIAKDVFEIVWQEGGDPRAVVEARGLKQVTDTGAIEAAVDAVIAANPDKVTQALA-KPTLAGWFVGQVMKSTGGKANPQSVNAIVKAKLGIE
MNIHEYQAKALLKKYGAPVSRGVPVLKVEDAEAAAKELGGPLWVVKSQIHAGGRGKGGGVRLAKSIDEVKTFVSQMLGNTLVTIQTGPAGKQVNRLYLEDGSDIEKEFYISLLVDRATSHVAFVVSTEGGMDIEEVAHSHPEKIVTFSVDPVTGVQGFHGRKIAKALGLTGDLAKQAGKLAEVLYTAFVDTDMAMLEINPLIITKDAQLRVLDAKVTFDSNAMFRHPELAELRDLTEEDAKEIEASKYDLAYIALDGTIGCMVNGAGLAMATLDIIQLYGESPANFLDVGGGANEEKVTAAFKIITADPNVKGILVNIFGGIMQCDVIARGVLAAVKAVGLEVPLVVRLEGTNVEEGKKIIRESGLNVIPADDLDDAAQKIVAAVK-AMDWEVVIGLEVHAQVASNAKLFSGASTAFGGPPNDHVSLVDAAMPGMLPVINQECVAQAVRTGLGLKAQIHLTSVFDRKNYFYPDLPQGYQISQYKQPVVGEGEVIVDLDGESIPVGIERLHLEQDAGKSIHDLTQSFVDLNRSGVALMEIVSRPDLRSAEEAKAYVTKLRTILRYLGTCDGDMEKGNLRADVNVSVRRPGE-PFGTRCEIKNVNSIRFIGQAIETEARRQIEILEDGGSISQETRLFDPTRGETRSMRSKEEAHDYRYFPDPDLLPLVLKPEWVEELKSGLPELPDEKKARFIADYGLSPYDAGVLVAERETAAYFEQVAD-GRDGKAAANFVINELFGRLNKEGKDVTSSPVTPHQIGAILDLIAEGTISSKIAKDLFEIIFTEGGDPRVVVEARGLKQVTDLGAIEKVVDEIIAKNPDKVAQVLA-KPTMLGWFVGQAMKASGGKANPQALNDILKAKLGI-
MKIHEYQGKEILRQFGVPVPRGIPAFTVQEAVEAAQKLGGPVWVVKAQIHAGGRGKGGGVKLGKSLDDVKALSEQILGMQLVTHQTGPVGQKVRRLYIEEGADIKNELYVSLVTDRGTQKIAFIASSEGGMDIEEVAHSTPEKIITEYIDPLTGITTEQSKKIAAAIGLSGASVDQAVDLFAKLYKCYMDTDASLVEINPLNCDSKGNLVALDAKFNFDANALFRHPEIVAYRDLDEEDAAEIEASKFDLAYISLDGNIGCLVNGAGLAMATMDTIKLFGGEPANFLDVGGGATAEKVTEAFKIMLKNPEVKGILVNIFGGIMKCDTIAEGVITACKAVNLSVPLVVRMKGTNEELGKKMLAESGLPIIAADTMAEAATKIVAAVK--MGYEVVIGLENHVQLSTASKIFSGSSTAFGAAPNTQASAVDLALPGTLPVLNRGAVERAIRFGLSVGAKVAPLSIFARKNYFYPDLPKGYQISQYEIPVVQGGHIEFFVD-EKKVVRLTRAHLEEDAGKSLHEDGQSGIDLNRAGTPLLEIVSEPEMRSGAEAVEYAKTLHALVMWLGICDGNMQEGSFRCDVNVSVRKPNDPEFGTRREIKNLNSFRYLVDAVNYEVNWQIDQIEDGLKIQQATVLYNPDTGETRAMRTKEDAADYRYFPDPDLPPLMISAEWVDRVRGEMPELPTVMAARFQQADGLPAYDATMMTQSLATARFYEAARDLCGAPKLVANWVMGEVSRRLNSEERGIASAPVTPAQLGALIKRIQDGTINNNAAKQVFEVLWTGEGDVDAIIDAKDLKQSNDTGEIERILDEVLAANAKSVEEFRAGKEKAFNALVGQAMKAAKGKANPTTVNELLKKKLGA-
MKIHEYQGKEILKKFGVTTPRGIPCFSVDEAVKAAETLGGKVWVVKAQIHAGGRGKGGGVKVAKNPDEVRIYAKAILGMQLKTHQTGPEGQKVRRLLIEEGADIKKEYYVAALTDRATQKVAMMASSEGGMDIEEVAHKTPEKIIKVFVDPAAGLTDAQANELAKGIGVPEGSLAQAVDTLKKLYTCYMETDASLAEINPLILEGNGNIKALDAKFNFDSNALYRHPEIVAYRDLDEEDADEIEASKFDLAYISLDGNIGCLVNGAGLAMATMDTIKLFGAEPANFLDVGGGATTEKVTEAFKIMLKNPKVKGILVNIFGGIMKCDTIAEGVVAAAKETHLSVPLVVRMKGTNEDLGKKILKESGLPIISADTMADAATKIVAAVK--MQWEVVIGLETHVQLQTKSKIFSGSSIAFGAAPNVQASAVDIALPGVLPVLNREAVVCAIKFGLAVGAQIAPRSIFARKNYFYPDLPKGYQISQFEIPVVLGGGLAITVAGDEKFVHLTRAHLEEDAGKSLHEDGRTGIDLNRAGTPLLEIVTEPEMRSSAEAVAYAKALHALVQWIGICDGNMQEGSFRCDANVSVRPMGQKEFGTRREIKNLNSFRFMQQAIDFEVQWQINEIEEGRAIQQATVLFDPDTGETRSMRSKEDAHDYRYFPDPDLLPLEIRPEWIAEVKSGMPELPQAMQQRFQAEYGLSAYDAAILTASRAMADYYVAAVADAANGKAVANWIMGELSARLNKNDMAVEASPISAAQIAGLVLRIADNTISNNIAKKVFEALWNGEGSADEIIEKQGLKQITDTGAIEALVDEVLAANQKSVEEFRAGKEKAFNALVGQAMKATKGKANPQQVTDLLKKKL-G-
MKIHEYQAKELLRKYGVVTPRGFHTVSVDGAVKAAEELGGKIWVVKAQIHAGGRGKGGGVKLARSLDEVRQHANDILGMQLITHQTGPEGQKVRNLLIEEGADIKKEYYVAALTDRATQKVAMMASSEGGMDIEEVAHSTPEKILKEFVDPLVGLTDAQAENLARGIGVPEASVAKAVDALKRLYTCYMETDASLAEINPLILEGNGNIKALDAKFNFDSNALYRHPEIVDFRDFDEEDADEIEASKFDLAYISLDGNIGCLVNGAGLAMATMDTIKLFGAEPANFLDVGGGATTEKVTEAFKIMLKNPKVKGILVNIFGGIMKCDTIATGVVAAAKEVNLSVPLVVRMKGTNEDLGKKILAESGLPIISADTMAEAATKIVAAVK--MDWEVVIGLEVHAQLNTASKIFSGASTAFGAEPNVQACAVDIALPGVLPVLNRGAVERAIRFGLAIGANVAAKSVFARKNYFYPDLPKGYQISQFELPVVQGGEITIRVEGEEKTVQLTRAHLEEDAGKSLHEDGMSGIDLNRAGTPLLEIVSEPDMRSSAEAVAYARALHALVRWIDICDGNMQEGSFRCDANVSVRHPGG-PLGTRREIKNLNSFRFLQQAIDFEVQWQIATIEDGGKIQQATVLFDPDTGETRMMRSKEDAHDYRYFPDPDLLPLVIAPEWKARVQSEMPELPGAMKARFIEQWGLSAYDATTLTASKEIASFYQATVEAAPLAKPCANWVMGDLAARLNKAELDASASPVSPAQLAGLVQRIADGTISNNIGKKVFEALWNGEGSADAIIEAQGLRQTNDAGAIEAMIDEVLAANQKSVEEFRAGKEKAFNALVGQVMKASKGKANPAQVNELLKRKLEG-
MNLHEYQAKELLRKYEIQTPYGQVAETLNEVNALAKDIKN-PVVLKAQIHAGGRGKSGGVKVVKSKEEALEFSSKLLGKNLVTYQNQPSGQPVHKILFEETENIINELYFSILIDREEEKVCLVVSSAGGMEIEEISKKSPDLILKEFCNPITGLMDYQTRELANSLKFSADLAGKFNKFAKSAYKLFTENNLSLLEINPLVINDANDFVALDCKISIDDNALYKQKKLSELRDWSQDDSKEAEAHHAGLNYIALNGDIGCMVNGAGLAMATMDLIQHSGGSPANFLDVGGGASAETVSKAFRILLSDKNVKVVLVNIFGGIMRCDVIAEGIINSAKDVGVSIPIVVRLEGTNVDDGKKLLKESYLNIHSADNLTDAAKIAVTYAKDKMSWDIVIGIETHVQLTTQTKIFSGAPTSFGMPANENACLVSLAYPGTLPVLNKEAVKKAIKFGLAVNADIAEHSVFARKNYFYPDLPKGYQISQFELPVVNNGFLTI---GDNKKIRILRAHLEEDAGKSVHGINQTGIDLNRAGTPLLEIVTEPDMNSAQEAIAYAKKLHNLVQWIGVCDGNMQEGSFRCDVNVSVKPSGSDKLGTRREIKNLNSFRNMEQAINFEVNWQIEQLEDGNEIVQSTVLFNPDNGETRAMRSKEEANDYRYFPDPDLLPLKITQEDIDDIRLTLGQLPEESIKKLVEDFKLNDADASIITTNKQTYEFFQSLISEGLDPKITANWIVVNLFAKLNDNELSINQSPINKDQFVLLIRRIMDKTISNNAAKKIFDLLWDDPKDVDQSIESLGLKQVSDASAILPLVQEVIAHNQAMVEQFKSGKDKAFNALVGQVMKLSKGKANPGQVSELLKGELDKV
MKIHEYQAKEILRQFGVPVPRGHAAFTVQEAVEAAQKLGGPVWVVKAQIHAGGRGKGGGVKLGRSLEDVKKLSEEILGMQLVTHQTGPEGQKVRRLYIEDGADINKELYISLVTDRGTQSVAFIASSEGGMDIEEVAHSTPEKIITEMIDPLVGLTEAQSRKIAATIGLSGASIDQAVDLFAKLYKCYMDTDASLVEINPLNCDSKGNLIALDAKFNFDANALFRHPEIVAYRDLDEEDPAEVEASKFDLAYISLDGNIGCLVNGAGLAMATMDTIKLFGGEPANFLDVGGGATAEKVTEAFKIMLKNPDVKGILVNIFGGIMKCDTIAEGVITACKAVNLSVPLVVRMKGTNEELGKKMLAESGLPIIAADSMAEAATKIVAAVA--MGYEVVIGLENHVQLSTQSKIFSGSSTAFGAEPNTQASPVDLALPGTLPVLNRGAVERAIRFGLAVGAKVAPLSIFARKNYFYPDLPKGYQISQFEIPVVQGGQVEFYVE-TKHVVQLTRAHLEEDAGKSLHEDGLTGIDLNRAGTPLLEIVSEPDMRSGAEACEYAKTLHALVMWLGICDGNMQEGSFRCDVNVSVRKPGN-PYGTRREIKNLNSFRNLIQAVDFEVNWQIDEIEDGRTIQQATVLFNPDTGETRAMRSKEDSADYRYFPDPDLPPLVVSAEWVERVRGEMPELPAVMAARFESVDGLPAYDAALMTQSLATARFYEAARDGCKAPKLVANWLQGEFSRRLNAEESSIESSPVSAATLAALIGRIQDGTISNNAARQVFEALWTGEGDVDALIEAKGLKQMSDSGELERILDEVLAANAKSVEEFRSGKEKAFNALVGQAMKATKGKANPSAVNELLKKKLAG-
MNVHEYQGKQVLKQYGVDVPNGYVAFTSEEAVAAAEKLSGDIKVVKAQIHAGGRGKAGGVKLAKNIDEVRTYATELLGKVLVTHQTGPEGKEVKRLLIEEGCPIEKEYYIGVVIDRSTNRVVMMGSEEGGTEIEEVAEKTPEKIFREVIDPAVGLLPFQARRLAYNINIPIDKVNKAARFMMALYQAFVDKDCSLAEINPLVTTSDGRVMALDAKLNFDANAIFRHKDIAELRDLDEEDPKEIEASKYDLSYIALDGNIGCMVNGAGLAMATMDIIKHFDGEPANFLDVGGSATAEKVTEAFKIILSDQNVKGIFVNIFGGIMKCDVIATGVVEAAKQVKLDRPLVVRLEGTNVDLGKEILQQSRLDIIAADSMADGAQKIVELVK--MQYETVIGLEVHVELSTKSKIFCGCSTQFGAPPNTHTCPVCLGHPGVLPALNREAVVFAMKAALALNCEIAEYSKFDRKNYFYPDSPKAYQISQFDRPIGEHGWLEIEVNGEKKRIGITRLHLEEDAGKLNHMEEGSLVDFNRVGVPLIEIVSEPDLRSPAEARAYLEKLKSVIQYTGVSDVKMEEGSLRCDANISLRPVGRKEFGTKTELKNLNSFRNVERALEYEVERQTDLLDEGGEVVQQTLRWLEDQNKTKVMRSKEEAHDYRYFPEPDLVELHLDEAWKAEILATIPELPDQRLHRYVTSYGLSDYDAQILVAQKEISDFFDQVVAQKADSKQAANWIISDLLGYLNTESVELAQTPLSSEGLAQMIQLIEKGTISSKIAKKVFKEMLINGGLPQQIVEEKGWVQISDESQLQAIVEQVIADHPQSVLDLQGGKDRALGFLVGQVMKATRGKANPQLVNQLIRKQVQS-
MNLHEYQGKQLFADYGLPVSKGFAVDTPEDAAAACDKIGGDMWVVKAQVHAGGRGKAGGVKLVKSRDEAKAFAQQWLGKNLVTYQTDEKGQPVAKILVESCTDIANELYLGAVVDRSSRRIVFMASTEGGVEIEKVAHETPEKILKATIDPLVGAQPYQARELGFKLGLNKTQLGQFTKIFLGLAKMFEDKDLALLEINPLVITEQGDLHCLDAKINLDSNALYRHPDLRAMRDPSQEDEREAHAAEWELNYVALDGNIGCMVNGAGLAMGTMDIIKLNGGQPANFLDVGGGATKERVAEAFKIILSDDSVKAVLVNIFGGIVRCDMIAEGIIGAVEQVGVEVPVVVRLEGNNAELGAKKLAESGLNIIAATSLTDAAQQVVKAAGGQMQWETVIGLEVHVQLATRSKIFSGASTAFGAEPNTQACAVDLGLPGVLPVLNENAVAMALRFGLAIDAEIPEVSVFERKNYFYPDLPKGYQTSQMAQPIVGRGTVEILLDGSRKAIRIHHAHLEEDAGKSLHEDGMSGIDLNRAGTPLLEIVSEPDMRSAKEASAYLRAIHTLVTYLGISDGNMAEGSMRCDVNVSVRPKGQAAFGTRAEVKNVNSFRFVERAIAFEVERQIDLLEEGGKVVQETRLFDPEADETRSMRTKEEANDYRYFPCPDLLPLMLDSAYVDHQRSLLPELPGTKRERFIEQLGLSTYDADILASDRDTAEYFEQVMAACDDPKLAANWVQGDLSARLNRAGLSIGESPVSAEQLGGLLKRIKDETINGKAAKQVFSDLWERRFNADQVIEIKGLKQVTDSGALAQVIDQVIEANPVQVTQYREARGKMLGFFVGQVMKASRGTANPQQVNALLKQKLDAC
MNIHEYQAKALLREYGAPVSDGRAVLKAEDAKSAAGELDGPLWVVKAQIHAGGRGKGGGVRLAKSVEEAAEMAKQMLGKTLVTHQTGPAGKQVNRIYIEDGSDIERELYLALLVDRVSSRVSVVCSTEGGMDIEEVAESTPEKIVSFSIDPAAGYQAYHGRRVAFTLGLTGAAVKQMVALLGKLYQAFIEKDMEQLEINPLIVMPDGNLKVLDAKVGFDGNAIYRHPDIANLRDETEEDSKELAASKYDLNYIALDGEIGCMVNGAGLAMATMDIIKLYGAEPANFLDVGGGATKEKVTEAFKIITSDPNVKGILVNIFGGIMRCDVIAEGVIAAVKEVGLQVPLVVRLEGTNVELGKEIIQNSGLNVIAADDLKDGAQKIVKAVK--MDWELVIGMEIHAQVASKAKLFSGASTQFGNEPNANVAFVDAAMPGMLPVINEYCVEQAVRTGLGLKAQINLFSAFDRKNYFYPDLPQGYQISQLYHPIVGEGEVIVDMPGVARLVRIERIHLEQDAGKSIHDMNMSFVDLNRTGVALMEIVSRPDIRGPEEAAAYVLKMRQILRYLGTCDGNMQNGNMRADVNVSVCRKGQSHLGTRCEIKNMNSTRFIQLAIDYEARRQIAILEDGGEIDQETRLYDADKNETRSMRSKEEAHDYRYFPDPDLLPLEIEQAWVDDIKASLPELPDDKKARFVRDFGLSEYDAGVLTADTANAAFFEGVAA-GTDGKLAANWVINELFGRLKKDDAEIENSPVSPAQLGGIVKLIKAGDISGKIAKDLFEIVYTEGGDPAEIVEARGMKQVTDTGAIEAAVDAVIADNPAQVEKAKA-NPKLAGWFVGQVMKSTGGKANPAAVNALVMQKLGL-
MNLHEYQGKQLFADYGLPVSKGFAVDTPDEAAQACKKIGGDKWVVKAQVHAGGRGKAGGVKLVDSPEAAKAFAEQWLGKNLVTYQTDEKGQPVAKILVENCTDIASELYLGAVVDRATRRVVFMASTEGGVEIEKVAEETPEKILKAEIDPLVGAQPYQARELAFQLGLNKDQIKQFTKIFLGLSKLFHDKDLALLEINPLVITDEGNLHCLDAKINLDANALYRHPDLQAMRDPSQEDEREAHAQEWELNYVALDGNIGCMVNGAGLAMGTMDIVNLNGGSPANFLDVGGGATKERVAEAFKIILSDTNVKAVLVNIFGGIVRCDMIAEGIIGAVEQVGVNVPVVVRLEGNNAELGAEKLASSGLNIIAATSLTDAAQQVVKAAEGKMQWETVIGLEVHVQLATQSKIFSGASTAFGAEPNTQACAIDLGLPGVLPVLNEGAVAMAVQFGLAINAEIPETSLFERKNYFYPDLPKGYQTSQMAQPIVGKGEVEIVLDDVRKRIRIHHAHLEEDAGKSLHEDGMSGIDLNRAGTPLLEIVSEPDMRSAKEAVAYIRAIHAIVTYLGISDGNMAEGSMRCDVNVSVRPKGQETLGTRAEIKNVNSFRFVERAIEFEVERQIELIEDGGKVVQETRLYDPDQDETRSMRTKEEANDYRYFPCPDLLPVMLDEAYIEHQRSTLPELPTEKRNRFETSLGLSTYDAGVLSSTRPMAEYFEAVLAVCGDAKQAANWVQGELSGHLNRENIDISNSPVTPEQLGGLISRVLDDTINGKAAKQVFAALWNNEGSADEIIDARGLKQVTDTGAIEAMIDQVIADSPVQVAQYREARGKMIGYFVGQVMKASRGTANPQQVNGLLKQKLDA-
MNIHEHQAKAVLAEFGVAVPRGYPAFSVQEAVDAASKLGGPVFVVKSQIHAGGRGKGGGVRVVKSVEDVKINAEEMLGRVLVTHQTGPKGKQVNRLYIEEGAAIAKEFYLSLLVDRETSRVSVVASTEGGMDIEDVAHDTPEKIATFSIDPATGVFPHHGRALAGALGLKGDLAKQAATLLSQLYAAFVAKDMSMLEINPLIVTADDQLRVLDAKVSFDSNALYRHKDIQALRDETEEDPKEIEASKFDLSYIALDGEIGCMVNGAGLAMATMDIIKLYGAEPANFLDVGGGADEAKVTAAFKIIIADPNVKGILVNIFGGIARCDILANGVIAAVKQVGLNVPLVVRLEGTNAELGKKIINESGLNVIAANDLSDGAEKIVKAVR-AMQWEVVLGLEVHAQVASNAKLFSGAAVGFGAGPNQQVSLVDAAMPGMLPVINKHCVEQAVKTGLGLKAQINLKSHFDRKNYFYPDLPQGYQISQFKDPIVGEGEVIVEHDGTTFTVGIERLHLEQDAGKSLHDQNSTYVDLNRAGTALMEIVSRPHMRSSAEAAAYVKKLRTILVYLGTCDGDMEKGNLRADVNVSVCRPGASHLGTRCEIKNVNSYRFIQQAIEYEARRQIEIIEDGGKIDQETRLFDPNKGETRSMRSKEEAHDYRYFPDPDLLPLELDPTWVKAIEASLPELPDPKKARLQSQYGLSAYDAGVLITEQARADFFEEAAK-GRDAKLTANWVTNELAAKLTAGGLAIEDSPLKPDAIAELVALIEEGVISSKIAKDVFERMWAGEGRPREIVEKQGLQQVSDTGALEKIIEELIAANPGQAEAVKE-KPQAIGWFVGQVMKATGGKANPGAVNQLLKAKLGIE
MKIHEYQGKEILRQFGVTVPRGIPCLTVDEAVKAAETLGGPVWVVKAQIHAGGRGKGGGVKVAKSLEQVKEYANQIMGMQLITHQTSAEGQKVRRLLIEEGADIKKELYVSLVTDRVSQRVVLMASSEGGMDIEEVAHSNPEKIHHIAIDPSVGVTDAECNDIGTKIGVPAASLADFAVQIKGLYKAYWETDCSLAEINPLILTGSGKVIALDAKFNFDSNALYRQPNIVAMRDLDEEDPAEVEASKFDLAYISLDGNIGCLVNGAGLAMATMDTIKLFGGEPANFLDVGGGATAEKVTEAFKIMLKNPGLKAILVNIFGGIMRCDVIAEGVITASKAVSLKVPLVVRMKGTNEEIGKKMLADSGLPIIAADTMEEAAKAVVAAAA-QMEWEVVIGIENHVQLTTESKIFSGSPIKFGAEPNTQASPVDLALPGVLPVMNKMAVDRAIRFGLAVGGKIAPQSIFARKNYFYPDLPKGYQISQFEDPVVQGGALTFGYKDGTKTVNLTRAHLEEDAGKSLHEDGMSGIDLNRAGTPLLEIVSEPEIRSAAEAVAYCKALHGLVMWLGVCDGNMQEGSFRCDINVSVRPKGATEFGTRCEIKNLNSFRFIEEAVHVEVRRQIELIEDGGSVVQATRLYDPDKKETRQMRSKEDAQDYRYFPDPDLPPLAISEDWISRVKADMPELPGVMRTRFIEEYALPEYDALILTSSKAMAVYFEAVVARAENAKAAANWLMGDVSSTLNRENTDIGAAPVKPEQLAAMLKRIADGTISNKIAKEIFSAMWEANSDVDAIIDAKGLKQISDTGALEAIVNDVLAANEKSVEQYRAGKEAAINSLIGQAMKASKGKANPAQLTELLKKKLAG-
MNLHEYQAKQLFAEYGLPVSKGYACDTADEAVAAADKIGGDKWVIKAQVHAGGRGKAGGVKLVDTKEEIIEFVNRWHGKNLVTYQTDENGQPVHKFLVEDCTDIDQELYLGAVVDRASRRVVFMASTEGGVEIEKVAEETPEKILKAEIDPLVGAQPYQGRDLAFQLGLKGDQIKQFTKLFIGLSQLFHDYDLALLEINPLVITSDGNLHCLDGKINIDSNAMYRQPKLREMHDPSQEDEREAHAAEWELNYVALDGNIGCMVNGAGLAMGTMDIVKLHGGAPANFLDVGGGATKERVTEAFKIILSDDNVKAVLVNIFGGIVRCDLIAEGIIGAVKEVGVEVPVVVRLEGNNAELGAKTLAESGLDIIAATSLTNAAESVVSAAGGAMEWETVIGLEVHVQLATKSKIFSGSSTAFGAEPNTQASAVDLALPGTLPVPNEQAFRYATMFGLAIDADICKRSVFERKNYFYPDLPKGYQTTQLDAPIVGAGVVEITLDGSKKNIRIHHAHLEEDAGKSLHEDGMSGIDLNRAGTPLIEVVSEPDMRNAEEAVEFAKTLHSIVTSLGICDGEMSQGSMRFDVNISVRPKGQSEFGTRTETKNLNSFRFMEQAIALEVERQIDVLEEGGEIVQETRLYDGDKHVARSMRSKEEANDYRYFPCPDLLPVVLTDEYIEEVRAQMPELPAARKERFISEFSLSDYDAGILSADAGLASLFETSANISGDAKLSANWVMGEFSARLNADDVSASNAPISGGALAQLVLRVKDNTVSSSGAKKVFEKLWSQEGDVDQIIDAEGLKQVSDTGALEAMVDEVLAGMADQIAQYKAARKKLMGSFMGPLMKASKGQGNPKLFNEILAKKLND-
MKIHEYQGKELLRKFGVSVPRGYPAFSVEEAIEAAEKLGGSVWVVKAQIHAGGRGKGGGVKVAKSMDEVRQYASEILGMQLVTHQTGPKGQKVRRLLIEEGADIKKEYYVGIVTDRASQKVCVMASSEGGMEIEEVAAKTPEKILKVFVDPIVGFERKDAVELAKGIGVPDASVEKAANQFEKLYTTYQETDASLAEINPLILDGKGDIIALDAKFNFDSNALFRHPEIVEYRDLDEEDPNEIEASKYDLAYIQLDGNIGCLVNGAGLAMATMDTIKLFGGDPANFLDVGGGATVEKVTAAFEIMLKNKGVKAILVNIFGGIMRCDVIAEGVVAACKAVNLSVPLVVRMKGTNEELGKKILADSGLPIISADTMAEAATKVVAAVK--MKWEIVIGLETHVQLSTESKIFSGSSTHFGAAPNTQANLVDMALPGSLPVMNKAAVEKAIRFGLAIGATIAPMSIFARKNYFYPDLPKNYQISQYEIPVVQGGQINFLVD-KIHTLNLTRAHLEEDAGKSLHDNGSTGIDLNRTGTPLLEIVTEPELRSAAEAVAYAKTLHALVMWLGICDGNLQEGSFRCDANVSVRPFGSSEFGTRTEIKNVNSFRFLERAIQYEARRQIELIEDGGTVVQETRLYDDVNDETRSMRSKEDAHDYRYFPDPDLPPLYISEDWIERIKADMPELPSSRRQRYENELGLTAYDAHQLTSSRELSDYFEQTLKHFGNAKLVANWMMGELSAALNQDELSLDKCPIQPADLALLLTRIEDNTISGKIARDVFKAMWAGEGDADSIIEKKGLKQISDVGAISAMIDEVLQANEATVQEFKSGKEKAFNSLVGQVMKATKGKANPAQVNALLKEKLSA-
MKIHEYQAKQIFARYGIPLPVGEMATTPEEARELAARIGK-PVMVKAQVHVGGRGKAGGIKKADDPDQAFEIASQILSMEIK-------GLPVKKVLVTECKDIASEAYLGVIVDRRSKKPVIMVSAAGGIDIEEVARETPEKIHKLEVDPLLGLQSFQARNLAYLLYSDRKIANQTSPVILKLYQAFSENDCSLAEINPFITTSEGEVWALDAKINIDDSGLARHPEIEAMRDLDADEAAEIEAREKGLSFVKLDGNIGCIVNGAGLAMATMDLVKRFGAEPANFLDIGGSSNPE-----------NPNVKAILFNIFGGITRCDDVANGIVYAVKQLKPKVPIVVRLTGTNEDKAREILEEIN--LTATSSMEEVVKRAIELSGFGMEYIVTIGVETHIQIKTKSKIFCKCSTEFTEEPNRNVCPICMGLPGVMPTLNFEVVPLAIKTALALNCNINRISGFARKNYFYPDLPKGYQITQHEFPLATSGYMQLRS-G--KKIRIKRIHLEEDTGKMIHDQQNSLLDFNRAGVPLMEIVTEPDFNSEKEVIEYLENLQRIVRYLDVSTANMEFGELRGEPNISLRKKDDQKLGTKTEIKNLNSFKSIEKGIILEIERQKELLSKGERIISVTMLFDERKQELRPMRKKESVSEYRYFPEPDLPDLLLSENFIEEIKKSMVELPSQKLERLQKDYGLSFEEGEIITSNRDFADFFEKSVDGVKNLKKVTKFFIREIPAILNEKKIGVKDLKFNHKDLNKLLKMIDEEKVNLNFAQDILKKMSLTGNDPDDIIKCDGGNISLNEKDVENMIIEVIKENSKEVERYKNGEDKLFGFLVGQCMKKAKNRANPKLINEMLKEILKR-
MNIHEYQAKQLFNRFGVATPQGLPASTPEEAAEVAASMDLKEYVVKAQVHAGGRGKGGGVHLVKTVDEVKDVASRMLGEVLVTKQTGETGKLVSKVMIAEAVDLKHEYYFAILQDRARKCPVIVASTKGGMNIEEVAETDPDAIVKEYIDPVFGLLPFQALKIACALNLRGALLRQATKFITNVYKLFSSLDCSLVEINPLVVTTDDRVMALDAKFNFDDNALYRHPEIMEMRDVTEEDPREVEASQYNLNYIGLDGNIGCLVNGAGLAMATMDIIKHYGGAPANFLDVGGSATEEMVTNAFRILTKDEQVKAILVNIFGGIMRCDVIALGVVNAARTIDMQIPLVVRLEGTNVELGKKILADSGVAIISADSLDDAAQKAVAAT--KMDYLVTIGLEVHCQIKTKTKMFCSCRAGFGYEPNTNVCPTCLGMPGALPVLNEFAIERTILTGMMLGCTTPPLCKWDRKNYFYADMPKNYQLTQLDLPLCIGGEVPLFPDGPFRTVKLDHIHLEEDVAKLTHH-NHSLIDFNRAGTPLMEIVSQPDLTSSDETYAYLKSLQQILICGGISDADMEKGQMRCDVNVSLRPHGQKELGTKIEMKNINSMSAVRRALEYEIRRQSDELDRGIAQVQCTRRWDDERGESILMRTKEDAHDYRYHTCPDLVPIH-TAPLVERVRGEVPELPGRKHARLMEDYALSEYDANTLVADMAVCAYFEEAAAASKHAKKIANWVINTLPNILGDKETTLEECPVRPQALAGLVDIVEEGIVSNNQAKEVLEALWENGISAEEAANKLGY-KKADTGALDAILDKVIAENPKEVELVKGGNAKLINFLTGQVMKASSVKPNPKIVTELLQAKLGI-
MDIHEHQAKDILKGFGVPVPKGFVAYSPEQAAYCARALGGGPWVVKAQVHSGGRGEAGGVKLCKTDAEVMDYAASLLGTRLVTKQTDAQGKGVYRLYVEEASDIAQELYLGFVLDRKSERIMIVASGHGGMEIEDLAHEDPDSLVRSVIDPAVGLREYQARDLGFRLGLTGPQVTQFVTFLQACYRAYRDLDAMMVEINPLVITGKGDLVALDAKMSFDTNALYRRPQVAALRDPGQEDPREAMAADNGLAYVGLDGDIGCIINGAGLAMASMDMIQLAGGQPANFLDIGGGASPERVCQAFRTVLSDRNVSVILVNIFAGINRCDWIAKGVIRAYTDVGIEIPVVVRLSGTNVEEGRKIIRESGLPIISADTLAEAADRAVAAASAEMDWELVIGMEVHAQVASKAKLFSGASTQFGAEPNSNVSFVDAAMPGMLPVINEYCIEQAVRTGLGLKAQINLVSAFDRKNYFYPDLPQGYQISQLYHPLVGEGEILVDMPGIARLVRIERIHVEQDAGKSIHDMNMSFVDLNRTGVALMEIVSRPDIRGPEEAAAYVAKMRQILRYLGTCDGNMQNGNLRADVNVSICRPGQSHLGTRCEIKNMNSMRFIQMAIDVEARRQIAIVEGGGTVDQETRLYDPDKNETRSMRSKEEAHDYRYFPCPDLLPLEIEQGWVDDIAASLPELPDEKKARFMGDFGLTEYDANVLTAETVNAAYFEQVVE-AGDGKLSANWVINELFGRLKKDDRDITDSPVTPGQLASIIKLIKSDAISGKIAKDLFEIVYTEGGDPEKIVEERGMKQVTDTGAIETAVDEIIAANPAQVEKAKA-NPKLAGWFVGQVMKATGGKANPKAVNEIVARKLAQ-
MNLHEYQSKQLFADYGLPVSKGFAVDTPEEAAEACKKIGGDKWVVKAQVHAGGRGKAGGVKLVESPADAKAFAEQWLGKNLVTFQTDEKGQPVAKILVENCTDIANELYLGAVVDRGTRRIVFMASTEGGVEIEKVAEETPEKILKAEIDPLVGAQPYQARELAFALGLEGAQIKQFTKIFLGLAKLFQEKDLALLEINPLVITDEGNLHCLDAKIGLDGNALYRHPDLQAMRDPSQEDEREAHAQEWELNYVALEGNIGCMVNGAGLAMGTMDIIKLNGGQPANFLDVGGGATEERVGEAFKIILSDDSVKAVLVNIFGGIVRCDMIAEGIIGAVEQVGVNVPVVVRLEGNNAELGAEKLASSGLNIIAATSLTDAAQQVVKAAEGKMQWETVIGLEVHVQLATQSKIFSGASTAFGAEPNTQACAVDLGMPGVLPVLNENAVAMAVKFGLAVDAEIPETSLFERKNYFYPDLPKGYQTSQMAQPIVGPGKVEITLDGSTRSVRIHHAHLEEDAGKSLHEDGMTGIDLNRAGTPLLEIVSEPDMRSAKEAVAYIKALHAIVTYLGISDGNMAEGSMRCDVNVSVRPKGQAAFGTRAEIKNVNSFRFVEKAIAFEVERQIELIEDGGQVVQETRLFDPERDETRGMRTKEEANDYRYFPCPDLLPVTLDGAYVDHQRALMPELPSEKRHRFENQLGLSAYDAGVLASSRAMAEYFEAVKDVCGDAKQAANWVQGELSANLNRENLEIGDSPVTAEQLGGLIQRVMDDTISGKAAKQVFQALWDGEASADAIIEARGLKQVTDTGAIEGMIDQVIADSPVQVAQYREARGKMIGYFVGQVMKASRGTANPQQVNSLLKQKLDA-
MKIHEYQGKEILRQAGVPVPKGYPAFSVLEASEAAQKLGGPVWVVKAQIHAGGRGKGGGVKLARSLDDVKKLSGEILGMQLKTHQTGPEGQKVRRLLIEEGADIKKEYYVAAVTDRATQKVAMMASSEGGMDIEEVAHNTPDKILKVFIDPLTGMTDAQGYELAKGIGVPEASQAQAVDVFKKLYGCYMSTDASLAEINPLILEGNGNIKALDAKFNFDSNALFRHPEITAYRDLDEEDPAEIEASKFDLAYIQLDGNIGCLVNGAGLAMATMDTIKLFGGEPANFLDVGGGATAEKVTEAFKIMLKNPKVKAILVNIFGGIMRCDTIAEGVIAACKAVNLSVPLVVRMKGTNEDLGKKMLADSGLPIISADSMAEAAQKVMGALK--MGYEVVIGIETHAQLSTQSKIFSGSTTQFGAEPNTQASAVDLALPGTLPVMNRGAVERAIRFGLAVGAKVAPLSIFARKNYFYPDLPKGYQISQYETPVVQGGVVEFYVD-VKHKVNLTRAHLEEDAGKSLHADGQTGIDLNRAGTPLLEIVTEPEMRSGPEAVEYARTLHELVKWIDICDGNMQEGSFRCDVNVSVRKPGA-DFGTRREIKNLNSFKFMQQAIDFEVNYQIDLIEDGGTVQQATVLFNPDTGETLAMRTKEDAADYRYFPDPDLPPLVIADSWVQAVRAAMPELPRKMAERFQADYALPAYDATAMTQDKATAAYFETAAKASGQAKLVANWVMGEISRRLNAEGLALDASPVKAEVLAQLIVRINDGTIANNGAKQVFDTLWTEGGDVDAIIEAKGLKLMRDTGELDRILDEVLAANAKSVEEFRAGKEKAFNALIGQAMKATKGKADPAAVNALLKKKLAG-
MNLHEYQSKQLFADYGLPVSKGFACDTPEEVAAKTKEIGGDKWVVKAQVHAGGRGKAGGVKLVDSAEEAAEFAKKWLGQRLVTFQTDEHGQPVSKILVETCTDIARELYLSAVLDRATRRVVFMASTEGGVEIEKVAEETPEKILKAEVDPLVGAQPYQARQIAFQLGLEGKQVNQFAKIFTGLAKLFDDKDLALIEVNPLVVTEQGDLHCLDAKINVDGSALFRHPDIKALEDPSQEDERERRAAEWELNYVALEGNIGCMVNGAGLAMGTMDLVKLKGGQPANFLDVGGGATKERVTEAFKIILSDDQVQAVLVNIFGGIVRCDLIAEGIIGAVEEVGVEVPVVVRLEGNNAELGAQKLADSGMNIIAAKSFDDAAEQVVKAAGGKMSWETVIGLEVHVQLATVSKLFSASSTRTGDEPNSNASLIDLAMPGTLPVVNREAIRHAIRFGLAIDAEIGRRSVFERKNYFYPDLPKGYQTTQLAEPIVGAGVVELQLDGTRKSVRIHHAHLEEDAGKSLHEAAMTGIDLNRAGTPLIEIVSEPDMSNAEEAVAFARKLHAIVTSLGISDGDMSQGNMRFDVNISVRRPGE-PLGTRTETKNLNSFRFMEKAIKLEVERQIDVLEDGGEVVQETRLYNGETNTARAMRSKEDANDYRYFPCPDLLPVLVSEEEINELRDALPELPDARKARFVEAYALSEYDAELLCADLATAAYFEAAAKQGGDAKLAANWVMGELTARLNADDIGIAQSPVSAEHLGELIQRIKDGTISSKIAKQVFDACWAGEGSPDQIIESKGLKQMSDTGELEKIVDDIIANHPAQVEDYHGSRKKKIGFFVGQAMKATQGKANPQQLNQLLQQKLNG-
MNIHEYQAKALLRSYGAPVSDGRVVLKADEAKTKAGEMDGPLWVVKAQIHAGGRGKGGGVRLAKSVEEAAEEAKKMLGKTLVTHQTGPAGKQVNRIYIEDGSDIDRELYLALLVDRQTSRVSFVCSTEGGMDIEEVAASTPEKILSFSVDPATGYQPYHGRRVAFSLGLEGAAVKQCVKLMGILYKAFIEKDMEMLEINPLIVMPGNELKVLDAKVGFDGNAMYRQPDISELRDETEEDAKELQASKYDLNYIALDGEIGCMVNGAGLAMATMDIIKLYGAEPANFLDVGGGATKEKVTEAFKIITSDPNVKGILVNIFGGIMRCDVIAEGVIAAVKEVGLKVPLVVRLEGTNVEKGKEIINNSDVDVIAADDLKDGAQKIVKAVK--MDWELVIGMEVHAQVSSQAKLFSGASTQFGAEPNANVAFVDAAMPGMLPVINEYCIEQAVRTGLGLKAQINLKSAFDRKNYFYPDLPQGYQISQLYEPLVGEGEVLVEMDGTARKVRIERIHVEQDAGKSIHDMNMSFVDLNRTGVALMEIVSRPDIRGPEEAAAYVVKLRQILQYLGTCDGNMQNGNLRADVNVSVCLPGQSHLGTRCEIKNMNSMRFIQQAIDYEAKRQIAILEAGGSIDQETRLYDPDKGETRSMRSKEEAHDYRYFPDPDLLPLEIEQGWVDDIRNTLPELPDEKKARFIADYGLSDYDASVLTSETASANYFEKVAE-GRDGKMAANWVINELFGRLKKEDHALADSPVSPEQLGGIIALIQKGDISGKIAKDLFEIVYTEGGDPAQIVEARGMKQVTDTGAIETAVDEVIAANPAQVEKAKA-NPKLTGWFVGQVMKATGGKANPKAVNEIVSAKLGL-
MNIHEYQAKALLRDYGCPVSDGRVVLTANDAKTAAGELDGPLWVVKAQIHAGGRGKGGGVRLTKSVEEAAEETNRMLGHTLVTHQTGPAGKQVNRIYIEDGSDIESEFYLALLVDRVTSRISIVCSTEGGMDIEEVADSTPEKILSFSIDPAVGYQGFHGRRVAFALGLEGKTVRQCQNLLGNLYRMFVEKDMEMLEINPLILTTDGNLKCLDCKAGFDSNALYRHPDIVGLRDETEEDPKELAASQHDLNYIALDGEIGCMVNGAGLAMATMDIIKLYGAEPANFLDVGGGATKEKVTEAFKIITSDDNVKGILVNIFGGIMRCDVIAEGVIAAVKEVGLQVPLVVRLEGTNVDLGKKIINESGLDVIAADDLADGAQKIVKAVK--MDWELVIGMEVHAQVASEAKLFSGASTKFGAEPNSNVSFVDAAMPGMLPVINEFCVEQAVRTGLGLKAEINLKSAFDRKNYFYPDLPQGYQISQLYHPIVGEGEVIVDMPGIARLVRIERIHIEQDAGKSIHDMNMSFVDLNRTGVALMEIVSRPDIRGPEEAAAYVSKLRQILRYLGTCDGNMQNGNLRADVNVSVCRPGQSHLGTRCEIKNMNSMRFIQAAIDYEARRQIAILEAGGSVDQETRLYDPDKGETRSMRSKEEAHDYRYFPDPDLLPLEIEQAWVDDIAANLPELPDAKKARFVGDFGLSEYDAGVLTAEVANAAYFEEVAE-AGDGKLAANWVINELFGRLKKEDHAIEDSPVSPAQLAGIIRLIKSDAISGKIAKDLFEIVYTEGGDPEKIVEERGMKQVTDTGAIETAVDEIIAANPAQVEKAKQ-NPKLAGWFVGQVMKATGGKANPKAVNEIVSKKLAQ-
MNIHEYQAKALLRSYGAPVSDGRVVLKAEDAKTAAGEMDGPLWVVKAQIHAGGRGKGGGVRLTKSVEEAAEEAKKMLGKTLVTHQTGPAGKQVNRIYIEDGSDIERELYLALLVDRQTSRISFVCSTEGGMDIEEVADATPEKILSFSVDPATGYQPFHGRRVAFSLGLEGTAVKQCVKLMGQLYQAFIEKDMEMLEINPLIVMPGNDLKVLDAKVSFDGNAMYRQPDVANLRDETEEDSKELEASKYDLNYIALDGEIGCMVNGAGLAMATMDIIKLYGAEPANFLDVGGGATKEKVTEAFKIITSDENVKGILVNIFGGIMRCDVIAEGVVAAVKEVGLKVPLVVRLEGTNVEEGKAIINNSGLDVIAADDLKDGAQKIVKAVK--MDWELVIGMEVHAQVASNAKLFSGASTQFGAEPNSNVAFVDAAMPGMLPVINEYCIEQAVRTGLGLKAEINLKSAFDRKNYFYPDLPQGYQISQLYEPIVGEGEVLVELDGTARLVRIERIHMEQDAGKSIHDMNMSFVDLNRTGVCLMEIVSRPDIRGPEEAAAYLSKLRQILRYLGTCNGDMQSGAMRADVNVSICRVGQSHLGTRCEIKNMNSMRFIQQAIEVEAKRQIAIVEAGGEVVQETRLFDPDKQETRSMRSKEEAHDYRYFPDPDLLPLEIEQAWVDEIAANLPELPDQKKARFIGDFGLSDYDASVLTADLDSAGYFEAVAQ-GRDGKMAANWVINELFGRLKKDDKNITDSPVSPAQLGAIVDLIASDAISGKIAKEVFEITYTTGRDPAEIVETEGLKQVTDTGAIETAVDEIIAANPDQVAKAQQ-NPKLAGWFVGQVMKATGGKANPKAVNEIVSRKLAQ-
MNLHEYQAKELLSAAGVDVPHGLVAYSPDQAVYAATELGGWHWAVKAQVHAGARGKAGGIKLCRTYHEVREAAEAMLGRRLVTVQTGPEGKPVNRLLIEVATPFEREFYLGFVLDRKTERVRVIASAEGGMEIEELAH-RPGALIECEVEPAVGLQAFQAREIAFRLGLTIKQVQRASKAIMGAYRTFRDSDATMLEINPLVLLADERVVALDCKMSIDDNALFRRPRLEAMRDPTQDDPREAQAADHNLNYVGLDGTIGCIVNGAGLAMATMDTIKYAGGEPANFLDVGGGASPERVATAFRLVLSDPNVRAVLVNIFAGINRCDWVAEGVVQAVRQIGLKQPLVVRLAGTNVEAGRQILRDSGIDLIAAESLSEAAARAVEAAR-PMTWEVVIGLEVHAQVISNAKLFSGAATAFGAAPNTQVSFIDAAFPGMLPVINRECVAQAVRTGLGLAAQINLVSRFDRKNYFYADLPAGYQISQYEHPIVGQGTIEIELGGITKSIGITRLHLEQDAGKSLHDQSKSYIDLNRAGVALMEIVSEPDLRSPEEAGAYLRKLRTILRYLGTCDGNMEEGSMRADVNVSVRRPGE-GFRTRCEVKNVNSVRFVMQAVEAEARRQIAVWEEGGTVEQETRLYDVARGVTRSMRSKEDAHDYRYFPDPDLLPLVLEQGWVDALAAGLPELPDAKKRRLMARHGLSAYDAGVLVAEQATADFYERLAA-GRDAKLAANWMLGDFFAALNRTGRTISDPPVSAAQLGALLDLIADATINGRIAKEVFEAMVETGDDPAAIIDARGLRQVTDTGAIDAAVAAVLAANADKVADYRGGKEKLFGFFVGQVMKAMAGKGNPALVNDVLRRHLAG-
MNLHEYQGKQLFAEYGLPVSKGVAAETPAEAASAAGILGGDTWVVKAQVHAGGRGKAGGVKLVKSKAEIEEFAKQWLGKNLVTYQTDENGQPVSRILVETCTDIDQELYLGAVVDRSTRRIVFMASTEGGVEIEKVAEETPEKILKAIIDPLAGAQPYQARDLAFKLGLEGKQIKQFTQIFLGLAKMFKEKDLALLEINPLVITKEGDLHCLDAKINIDGNALYRQPALKEMHDPSQEDEREAHAAKWELNYVALDGNIGCMVNGAGLAMGTMDIVKLHGGQPANFLDVGGGATKERVVEAFKIILSDESVSAVLINIFGGIVRCDLIAEGVIGAVEEVGVKIPVVCRLEGNNAELGAKVLADSGLNIIAATSLTDAAEQVVKAAKGAMEWETIIGLEVHVQLATNTKIFSGSSTAFGAEPNTQACAIDLAMPGTLPTPNAEAFRFATMFGLAVNAEIGKRSVFERKNYFYPDLPKGYQTTQLAEPIVGPGYVDIQLDGSEKRVRIHHAHLEEDAGKSLHEDGMSGIDLNRAGTPLIEVVTEPDMRSAEEAVAFARKLHSIVTSLGICDGEMSQGSMRFDVNISVRLKGDEKLGTRTETKNLNSFRFMERCIEQEVERQIEVIEDGGKIIQETRLYDGETHKARSMRSKEEANDYRYFPCPDLLPVMLDDDFIDAARAAMPELPDARQLRFEESYGLSPYDAGIISADAATADFFEAVAAKCSDAKLAANWVMGEISARLNAEEIRITAAKVSAEQLAGLIARIKDQTISNKIAKQVFDAMWNGEGDADTIIEAKGLKQVSDSGALEKMVDDVMNANPAQVENYRKAQPKMLGFFVGQVMKASKGQANPQQLNDILKKKLEN-
MDIHEYQAKEILAKFGVPIPKGGLAYSPEQAAYRAREIGGSVWVVKAQVHTGGRGKAGGVKVCKTENEVEEAADRMLGRKLVTHQTGPAGKMVGRLYVEGGVNIAKELYLGFVLDRSEQRVMVIASTEGGMEIEEVAAATPEKIVRMPVEPAVGMQAFQAREIAFALGIPANAVTEASQLILRAYRAFRDKDGTMLEINPLVLTHEGHLVALDAKMSFDDNALFRHADISELRDKSQEDPRETQAADRGLSYVGLEGDVGCIVNGAGLAMATMDMILLAGGAPANFLDIGGGATPERVAKAFRLVTQDGNVKCVLVNIFAGINRCDWVAQGVVKAVEMTNLKLPLVVRLAGTNVELGQQILRESGINVITADTLAEAAEKSVAAAKAAMDWEIVIGLEVHAQVNSEAKLFSGASTTFGNDPNSNVSLVDAAMPGMLPVINVECVRQAVRTGLGLKAAINRRSIFDRKNYFYPDLPQGYQISQYKNPIVGEGRILIDMDGETIEVGVERLHLEQDAGKSIHDQVYSFVDLNRSGVALMEIVSKPDLRSSEEAKAYVSKLRTILRYLGTCDGDMEKGNLRADVNVSVHKPGT-PFGTRCEIKNVNSIRFIGQAIEYEARRQIGIVEDGGTIVQETRLFDPGKGETRSMRSKEEAHDYRYFPDPDLLPLEFSQDFVDALAAHLPELPDEKKARFVRDYGVTPYDAMVLTLERASADYFEAVAK-GRDAKAAANWVINELFGRLNKEGKGIEASPVSADQLGAIVDLIGDSTISGKIAKDLFEIVWAEGGDPRAIVETRGLKQVTDTGAIEAACDAVIAANPDKVQQAKA-KPTMIGWFVGQVMKQTGGKANPQAVNDMLKGKLGIE
MAXHEYQAKAVLKEFGVPVSKGVPIFKASEAEAAAKQLGGPVWVVKSQIHAGGRGKGGGVRLAKSVDEVKTFAGEMLGATLVTAQTGPAGKQVNRLYIEDGSAIEKEFYLSALVDRETSRISFVVSTEGGMDIEKVAHDTPEKIVTFSVDPATGIMPHHGRTVAQALGLTGDLAKQAGKLVAQLYDAFVARDMEMLEINPLIVSKDGQLRCLDAKVSFDSNALYRHPDIVALRDTTEEDAKEIEASKYDLAYIALDGTIGCMVNGAGLAMATLDIIKLYGESPANFLDVGGGASEEKVTAAFKIITADPNVKGILVNIFGGIMKCDVIAAGVVAAVKAVGLKVPLVVRLEGTNVEEGKTIIRESGLNVLPADDLDDAAQKIVNAVK-KMDWEVVIGMEIHAQVTSNAKLFSGAATVFGGAPNNQVSLIDAAMPGMLPVINEECVRQAVRTGLGLKAKINLKSVFDRKNYFYPDLPQGYQISQFKSPIVGEGEVVIDLDGETVTVGIERLHLEQDAGKLLHDQSMSYVDLNRSGVALMEIVSKPDIRSSEQARAYVTKLRSILRYLGTCDGDMEKGNLRADVNVSVRRPGE-PLGTRCEIKNVNSIRFIGQAIDYEARRQIEIIEDGGAIDQETRLFDPGKGETRSMRSKEEAHDYRYFPDPDLLPLEFTQSFVDDLRAHLPELPDEKKARFIKDFALTPYDAGVLVAERENAEFFEAVLGGARDGKLAANWVINELSGRLNKEAKDIASSPVSSVQLASIVNLIGAGTISGKIAKDLFEIVWTEGGDPEALVEARGMKQVTDLGAIAKVVDDIIAANPDKVAQAKA-KPALIGWFVGQVMKASGGKVNPQAVNDLLKSKLGL-
MNIHEYQAKELLAKFGVPVPAGFAALSVEEAVEASKKLPGPLYVVKAQIHAGGRGKGGGVRLAWSEDEVRAAATDMLGNTLVTIQTGEHGKQVNRLYVTDGADIDKEFYLAFLVNRATGRVSMVVSTEGGMDIEAVAHDTPEKIQSIDIDCATGFQPHHGRAVAAALGLTGDLAKQAASTASNVYDAFLGTDAEQIEINPLAVTKQGQLLVLDAKVAFDGNAMFRHKDLMELRDETEEDPAELEASKYDLAYIKLDGDIGCMVNGAGLAMATMDIIKLNGMFPANFLDVGGGATTEKVTAAFKIILGDPAVKGILVNIFGGIMRCDIIAEGIVAAAKEVNLSVPLVVRLEGTNVQQGKDILSNSGLAIVAANDLGDAAKKIVAEVQ-AMEWEVVIGLEVHAQVTSNAKLFSGSSTTFGAEPNTQVSLVDAAMPGMLPVPNAECIRQAVRTGMAIDAQINTWSRFDRKNYFYADLPQGYQISQLYHPLVGEGAIDISLDASGKRIGVERIHVEQDAGKLMHDQTRSYVDLNRSGVALMEIVSRPDMASPAEAGAYLRKLRSILRYVGSCDGNMEEGSMRADVNVSVRKAGE-PLGIRTETKNVNSVRFVMAAIEHEANRQVDVLESGGRIIQETRLFDPDKGVTRSMRSKEDAHDYRYFPDPDLLPLVLDDAFLDACRASLPELPDAKRRRYEA-AGVTAYNATVLTAEVESARWFDGLLEAGVAALQAANWTTSELFGALNRMGRGFADSPVSPVQAAELLALVADGTLSNSLAKQVFEIMLDTGDGAAKVVDDRGLKQTSDTGAIDAAIAAIMTANADKVADYRGGKDKLFGFFVGQTMKAMAGKANPGVVNERLKAMLDG-
MKIHEYQGKEILKKFGVTTPRGIPCFSVDEAVKAAETLGGRIWVVKAQIHAGGRGKGGGVKVAKNPDEVRIYANAILGMQLKTHQTGPEGQKVRRLLIEEGADIKKEYYVAALTDRATQKVAMMASSEGGMDIEEVAHKTPEKIIKVFVDPAAGLTDAQASELAKGIGVPEASLAQAVDTFKKLYTCYMETDASLAEINPLILEGNGGIKALDAKFNFDSNALFRHPEIVAYRDLDEEDADEIEASKFDLAYISLDGNIGCLVNGAGLAMATMDTIKLFGAEPANFLDVGGGATTEKVTEAFKIMLKNPKVKGILVNIFGGIMKCDTIAEGVVAAAKETHLSVPLVVRMKGTNEDLGKKILAESGLPIISADTMAEAATKIVAAVK--MQWEVVIGLETHAQLQTKSKIFSGSSIAFGAEPNVQACAVDIALPGVLPVLNREAVVCAIKFGLAVGAQIAPRSIFARKNYFYPDLPKGYQISQFEIPVVSGGGLAISVQGDEKYVHLTRAHLEEDAGKSLHEDGRTGIDLNRAGTPLLEIVTEPDMRSSAEAVAYAKALHALVQWIGICDGNMQEGSFRCDANVSVRPMNQKEFGTRREIKNLNSFRFMQQAIDFEVQWQINEIEEGRAIQQATVLFDPDTGETRSMRSKEDAHDYRYFPDPDLLPLEITADWIAEVKSGMPELPQAMQQRFQTEFGLSSYDAATLTASREMAAYFETALDSAENAKPVANWVMGELSARLNKDGLEIAAAPLSAQQLASIVRRIADNTISNKIAKDVFETLWAGDGDADAVIEAKGWKQITDTGAIEALVDEVIAANQKSVEEYRAGKEKAFNALVGQAMKATRGKANPQQVTDLLKKKLGG-
MNIHEYQAKALLREYGAPVSDGRVVTKAEEAKTAAGELDGPLWVVKAQIHAGGRGKGGGVRLAKSVEEAAEEAKKMLGRTLVTHQTGPAGKQVNRIYFEDGSDISRELYLALLVDRQTSRISFVCSTEGGMDIEEVAASTPEKILSFDVDPATGYQPFHGRRVAFTLGLEGQAMKQCVKLMGILYKAFVEKDMEQLEINPLIVTEAGDLKVLDAKVGFDGNALYRHQDIASLRDETEEDSKELQASKYDLNYIALEGEIGCMVNGAGLAMATMDIIKLKGAEPANFLDVGGGATKEKVTEAFKIITSDKNVKGILVNIFGGIMRCDVIAEGVIAAVKEVGLQVPLVVRLEGTNVEKGREIINQSGLDVIAASDLNDAAEKIVKAVK--MDWELVIGLEVHAQVASQAKLFSGASTQFGAEPNSNVAFVDAGMPGMLPVINNGCVALAVKTGLGLKAAINLQSAFDRKNYFYPDLPQGYQISQLYHPIVGEGEVLVDMPGVARLVRIERIHLEQDAGKSIHDMNNSFVDLNRTGVALMEIVSRPDIRGPEEAAAYILKLRQIMRYLGTCNGDMQNGNLRADVNVSVCRPGDGHLGTRCEIKNMNSTRFIQQAIEVEARRQIAIIEDGGKVVQETRLFDVEKGETRSMRSKEEAHDYRYFPDPDLLPLEIEQDWVDEIAATLPELPDEKKARFVTEYGMTEYDAGVLTAEVENAAFFEEVAK-ASDGKASANWVINELFGRLKKDDRDIADSPMGAQQLGTIVALIKRGDISGKIAKDLFEIVYSEGGDPAAIVEDRGMKQVTDTGAIETSVDEVIAANPDQVQKAQA-NPKLAGWFVGQVMKATGGKANPKAVNEIVAQKLGL-
MNIHEYQAKALLKSYGAPVSEGRAVLKAEDAKTAAGELDGPLWVVKAQIHAGGRGKGGGVRLTKSVEEAAEEAKKMLGRTLVTHQTGPAGKQVNRIYIEAGSGIERELYLALLVDRQTSRISFVCSTEGGMDIEEVAAATPEKILSFSVDPATGYQGFHGRRIAFALGLEGAQIKQCVKLMGQLYKAFVEKDMEMLEINPLIVAEGGDLKVLDAKVGFDGNAVYRHPDIAELRDTTEEDPKELEASKYDLNYIALDGEIGCMVNGAGLAMATMDIIKLYGAEPANFLDVGGGATKEKVTEAFKIITSDPNVKGILVNIFGGIMRCDVIAEGVVAAVKEVGLQVPLVVRLEGTNVEAGKEIINNSDVDVIAADNLSDGAEKIVKAVK--MDWELVIGMEIHAQVSSNAKLFSGASTKFGAEPNSNVAFVDAAMPGMLPVINEYCVEQAVRTGLGLKADINLFSAFDRKNYFYPDLPQGYQISQLYHPIVGEGEVIVDMPGVARKVRIERIHLEQDAGKSVHDMNMSFVDLNRTGVALMEIVSRPDIRGPEEAAAYVTKLRQILRYLGTCDGNMQNGNLRADVNVSVCRPGQSHLGTRCEIKNMNSMRFIQAAIEYEARRQIAIVEDGGEVVQETRLYDPDKNETRSMRSKEEAHDYRYFPCPDLLPLEIEQDWVDGIADTLPELPDEKKARFVTDFGLSEYDAGVLTAEAESAAFFEKVAE-GRDGKLAANWVINELFGRLKKEDHSITESPVSPEQLGGIIALITKGDISGKIAKDLFEIVYTEGGDPAEIVEARGMKQVTDTGAIEAAVDEVIAANPAQVEKAKQ-NPKLVGFFVGQVMKATGGKANPKAVNDIVTAKLGL-
MKIHEYQGKELLKKFGVTVPRGIPAFSVEEAVAAAEKLGGPVWVVKAQIHAGGRGKGGGVKVAKSLDEVRTLAGQILGMQLVTHQTGPEGQKVRRLYIEEGADIQKEYYLSVVTDRATQKVAFIASSEGGMDIEEVAHSTPEKIVTVQIDPLQGFTRADGEKLAQGVAMPADSVDQFIDVCQKLYTCYMETDASLVEINPLNRDGKGNIVALDAKFNFDSNALFRHPEIVAYRDLDEEDPAEVEASKFDLAYIQLDGNIGCLVNGAGLAMATMDTIKLFGGEPANFLDVGGGATAEKVTEAFKIMLRNDGVKAILVNIFGGIMRCDVIAEGVIAACKAVNLSVPLVVRMKGTNEEKGKQMLAASGLPIISADTMAEAATAVVAAAK--MDWEIVIGLETHAQLSTRSKIFSRSSTRFGAEPNTQANAVDMALPGSLPAMNRGAVERAIQFGLAVGARVAERSVFARKNYFYPDLPKNYQISQFELPIVVGGQLSFFVE-QEHTVRLTRAHLEEDAGKSLHEHGSSGIDLNRAGTPLLEIVSEPEMRSAAEAVAYARTLHGLVVWLGICDGNMQEGSFRCDANVSVRPRGQAEFGTRCEIKNLNSFRFLERAIQYEARRQIELIEDGGRVVQETRLYDADRDETRSMRTKEDSDDYRYFPDPDLPPLVVAPDWIEQVRQAMPELPAAKRARFEADLGLSAYDAAQLTLHRATADYFEAAAAALGQAKQAANWILGELSAALNRDGLDIGASPVSPRRLAALIARVLDGTISTKIARDVFAAMWTGEGDPDAIIESRGLRQISDTGAIEAMIDTVLAANPAIVEEYRAGKQKAFNSLVGQVMKAAKGKANPQQVNEVLKRKLES-
MKIHEYQGKEILRQFGVPVPRGIAAFTVQEAVEAAQKLGGPVWVVKAQIHAGGRGKGGGVKVAKTVDDVKTLAGQILGMQLKTHQTGPEGQKVRRLYIEEGADIQKEYYLSAVTDRGTQKVAFIASSEGGMDIEEVAHSTPEKIVTIFVDPLVGFTEANGKELAKGINLPADSLSQFIDICQKLYKCYMDTDASLVEINPLNRDSKGNIVALDAKFNFDSNALFRHPEIVAYRDLDEEDAAEIEASKFDLAYISLDGNIGCLVNGAGLAMATMDTIKLFGGEPANFLDVGGGATPEKVTEAFKIMLKNPKVEGILVNIFGGIMKCDTIATGVITASRAVSLKVPLVVRMKGTNEELGKKMLAESGLPIISADTMAEAATKIVAAVK--MGYEVVIGFETHAQLSTESKIFSRAPTAFGAEPNTQASAVDLALPGTLPVMNRGAVERAIQLGLALGSHVAPRSIFARKNYFYPDLPKGYQISQFEIPVVQGGEVSFYLD-EKKTVRLVRAHLEEDAGKSLHEDGQSGIDLNRAGTPLLEIVTEPDIRSSEEAVAYAKELHKIVTWIGICDGNMQEGSFRCDANVSVRKPGA-PLGTRREIKNLNSFKFMQQAIDYEIRWQIEQIEDGHAIQQATVLFDPDTGETRAMRTKEDAADYRYFPDPDLPPLVIAPEWIERVRAQMPELPNDLAKRLQEEDGLPAYDAVQMTQSRAIARFYKMTRERCQQPKLAANWIMGEVSKRLNAEGIDIEQLEVTPAILGDMIRSIHDGIISNNAGKQVLDELWLGGDRVAAVIEAKGLKQMNDSGALEKIIDEVIAANPDNVAQFKAGKDKAFNALVGQAMKASKGKANPQQVNDLLKKKLAG-
MNIHEYQAKELLRAAGAPVADGRVVLRAEDAKTAAGQIDGPVWVVKAQIHAGGRGKGGGVRITKSVEEAEMEARRMLGRTLVTKQTGAPGKQVNRVYIEDGADIARELYLALLVDRQTSRVAFVCSQEGGMDIEEVAHATPDRILTLTIDPATGYQPFHGRRIAYALGLEGAQVKQCVALMGKLFDLFLSKDMEMLEINPLIVTKAGNLHCLDAKMGFDNNALYRHADIAALADETEVDPKELAAQKFDLNYIALDGDIGCMVNGAGLAMATMDIIKLYGAEPANFLDVGGGASKEKVTEAFKIITSDPNVKGILVNIFGGIMRCDIIAEGIIAAVKEVGLNVPLVVRLEGTNVELGKQIIRDSGLNVIPADDLSDAAEKIVKAVR--MPWELVIGLEVHAQIATAAKLFSGASTAVGAEPNSQVSFIDAGMPGMLPVVNEGCIAQAVRTGLGLKARINLVSAFDRKNYFYPDLPQGYQISQLYHPLVGEGEVLVEVGGV-RRVRIERIHVEQDAGKSIHDMTMSFVDLNRTGVALMEIVSRPDIRGPEEAAAYVSKLRQIMRYLGTCDGDMQHGNLRADVNVSVCRPGTSGLGTRCEIKNMNSLRFIQQAIDHEARRQIAILEDGGKVVQETRLYDPEKGETRSMRSKEEAHDYRYFPDPDLLPLEIEQAWVDDLAASLPELPDEKKTRFVRDFGLSDYDASVLTADTEDAVFFEAVAQ-GRDGKQAANWVINDLFGRLKKEGHALAESPVSPQQLGGIIDLIASGDISGKIAKDLFEIVYTEGGDPRGIVESRGMRQVTDTGAIEAAVDEVIAANPAQVEKARA-NPKLAGWFVGQVMKATGGKANPAAVNALVNAKLGL-
MDIHEYQAKELLAGFGVPVPRGSVAYSPDQAVYTATELGGWHWAVKAQVHSGARGKAGGIKLCKTYHEVDAAARELLGKRLVTIQTGPEGKPVQRVYVEVAEPFERELYLGIVLDRKAERVRVIASAEGGMEIEELAHSAPEKIMQVVVEPAVGLQAFQARQIAFGLGLNIKQVSRAVTAIMGAYRAFRDLDATMVEINPLVVTKDDRVLALDAKMSFDDNAMFRQRAVADMRDPSQEDPREVQAAEHNLNYVGLDGDIGCIINGAGLAMATMDTIKYAGGAPANFLDVGGGASPERVANSFRLVLSDKNVKAILVNIFAGINRCDWVAQGVVQACNDIDITVPLIVRLAGTNEEEGRRIIRESGLPIISADSLTEAAQKAVDAARASMNWEVVIGLETHAQLNTASKIFSGASTAFGAEPNVQASPVDLALPGVLPVMNRAAVERAIRFGLAIGATVAPRSVFARKNYFYPDLPKGYQISQFELPVVQGGTLTIRVEGEEKVVRLTRAHLEEDAGKSLHEDGMSGIDLNRAGTPLLEIVSEPDMSSSAEAVAYARALHALVRWVDICDGNMQEGSFRCDANVSVRRPGE-PLGTRREIKNLNSFRFLQQAIDYEIQWQIEQIEDGHKIQQATVLFDPDTGETRMMRSKEDAHDYRYFPDPDLPPLVIAAEWMDEVRRAMPELPGALAARLQNDYGLSAYDAAGLTASRETARYFTDALAIAAQAKPLANWIMGELAARLNREERDLADSPVSPAQLAGLVARIADNTISNSIAKKVFDALWNGEGDADAIIEAQGLKQVTDASAIEPIIDEVLAANPKSVEEYRAGKEKAFNALVGQVMKASKGKASPAQVNELLKKKLGG-
MNLHEYQGKALFAEYGLPVSTGYAVDTPADAAAAAEKIGGDMWVVKAQVHAGGRGKAGGVKLVKSPEECSAFAEQWLGKNLVTYQTDENGQPVSRILVESCTDIAEELYLGAVVDRATRRVVFMASTEGGVEIEKVAEETPEKILRAIIDPLVGPQPYQGRELAFKLGLSGVQVKQFVTIFMGLAKLFTDKDLALIEVNPLVITEEGNLHCLDAKLGVDGNAVYRHKDIQAMHDPSQEDEREANAAEWELNYVALDGNIGCMVNGAGLAMGTMDIVKLHGGSPANFLDVGGGATKERVTEAFKIILSDDNVKAVLINIFGGIVRCDLIAEGVIGAVEEVGVTVPVVVRLEGNNAELGRKVLADSGLNILAASSLTDAAEQVVAAAGGAM------GLEVHLQLATDSKIFSGSPSRFGAEPNVQADAVDLGMPGMLPVLNTRAVEFAVRFGLGVGAKIGRRSVFDRKNYFYPDLPKGYQISQFFEPIVGEGLFEVPMDGSLFPIRILRAHLEEDAGKSVHDADQTGIDLNRAGTPLLEIVTEPDFRTAEQAVAYLKALHSLVTYLGISDGNMSEGSMRCDVNISLRPVGSDTLGTRTEIKNVNSFRFVEKAIEVETERQADLLDNGETVTQETRLYDADRNETRSMRSKEVANDYRYFPEPDLLPVVLDEATIESIAQSLPELPGPKRARFIEQYTLSDYDAALLVSSRAMADYFESAVADCDEPKLVANWILGDLSAAMNREDLDIDQTPVSASALAGLITRIADNTLSSKLAKQVFEGLWLGEGSADDIIEARGLKQVSDTGELEAMIDDVITNNPDQVAQYQAAQKKLSGFFVGQIMKASKGQANPQLVSQLLMKKLSD-
MDIHEYQAKEILARCGVKIAEGGLAYSPEESVQRAREIDGNVWVVKAQIHSGARGKAGGIKICGTHDEVESAAEELLGKNLVTRQTGPEGKICSRVYVEAGTLISKEIYLCFLIDRSSERIVMIGSAEGGMEIEELAETNPGAIKRIFVEPSVGLQDFQAREMAFALQLDTSQLIHAVRTIKGCYRAFRDLDASMLEINPLVVTASGELIALDAKMSFDENALFRRHEIAELRDQTQGDPREVAAAEHGLSYIGLDGDIGCMINGAGLAMATMDMIKLAGGEPANFLDVGGGASAERTEKAFRLVLADKGVKAMLVNIFAGINRCDWIAEGVVHAVKNIDMQVPLVVRLSGTNVEEGRRIIEESGLPIVNANTLAEAAYKVVQARNKKMQWEIVIGLEVHAQLSTRSKIFSGASTAFGAAPNAEACAVDLALPGVLPVLNHGAVDRAIKLGLSVGGKINSPSIFARKNYFYPDLPKGYQISQYELPVVEGGNVTIHVE-TEKTVRLVRAHLEEDAGKSLHEDGMTGIDLNRAGTPLLEIVSEPDMRSSAEAVAYAKTLHSLVRWIDICDGNMQEGSFRCDANVSVRPQGSDRLGTRCEIKNLNSFRFLEKAIDYEARRQIALLEDGGAIHQQTRLYDPAKDETRAMRSKEDAQDYRYFPDPDLLPLEIPASWIAEVKSGLPELPQQMRIRLERDYGLSAYDAAALTADREIAEYFDAVADKLSDPKLCANWVMGEISSYLNNEGKLFDNCPLSPAQLVQLLTRIKDGTISGKMGKEVLRQMWIQSGQVDEIIKSQGLKQISDSGELEKLIADVIAANSKSVEEFKAGKEKAFNALVGQVMKAAKGKANPAQVNEILKKKLAK-
MNIHEYQAKQILAKYGVPILAGGVAYTADEARAVAGRLPGPVWVVKSQIHAGGRGKGGGVRVVRSLDEVQQNAFQMLGNTLVTHQSGPEGKEVKRVYIEDGCDIKRELYLSLLVDRATSTVTVMASTEGGMDIEDVAAKTPEKITFQAIDPATGISGFHCRKVAFSLGLEGKQVGAFTKLLSSLYTCFIATDCSVLEINPLVVTGDGQVIPLDCKMTFDSNALYRHPEILEFRDEAEEDPMELEASRHDLNYVKLEGNIGCMVNGAGLAMATMDIIKLKGGAPANFLDVGGGATRERVTAAFKIILSDPNVEGILVNIFGGIMRCNVIAEGVIAAAREVSLNVPLVVRLEGTNVELGKQIMADSGLPIISADNLADAAEKVVKAVK-SMFWEVVIGLEVHAQVVSQSKLFSGASTRFGAEPNTQVSLVDAALPGMLPVINGYCVEQAVRTGLALRAKINKHSIFARKNYFYADLPQGYQISQYEQPIVGEGRLVLDMDGSSRTVGIERLHLEQDAGKSMHDQTRSLIDLNRAGVALMEIVSRPDMREPEEAGAYLRKLRSILRYLGTCDGNMEEGSMRADVNVSVRREGETALRTRCEVKNVNSVRFVMQAIETEARRQVMVWESGDEVKQETRLFDPAKGETRSMRSKEHAHDYRYFPDPDLLPLEFDDDFVNRVRDTLPELPDDKKERFIADYGLTPYDASVLVVDRDNADFFEAVAT-GRDGKLAANWVINNLFGALAKAGRAVADSPVSAAHLGELLDLLRDEVINGRIAKDVFEIMMETGSAPGQIVEERGLTQVTDTSAIEAAVDAVIAANPDKANEVRGGKDKLLGWFVGQVMKTTGGKANPALVNDILKGRLLG-
MKIHEYQGKELFRKYGVPTPRGILALSPNEAEAAAKELATPVVVVKSQIHAGGRGKGGGVKLAKSPAEAKELAQAMLGMKLKTIQTGPEGQTVHKVYIEEGLAIGQELYLGVTLDRATSRITFMASREGGVEIEEVAAQHPEKILREAVDPAVGFLDFQGRKLAFGLGLSGPTVNKFVQFCSALYKMYTETDAALVEINPLVILKDGGVVALDAKVTFDENALFKHKELLNYRDLAEEEPRETQAKEFDLAYIALDGNIGCMVNGAGLAMATMDTIKLVGGNPANFLDVGGGASKEKVTAAFKLILADPAVKAVLVNIFGGIMKCDVIAEGIIAAAKEVQLKVPLVVRLEGTNVEKGKQLLSNSGLAITPADNLRQAAEKAVAAIK--MDFQPVIGLEVHAQLLTKSKLFCGCSTEFGAEPNQNTCPVCLAMPGVLPVFNQRVAEFAIRTGLALGCTIKKTSVWSRKNYFYPDLPKGYQITQYDQPICEWGALTIDTEG-EKTVRIRRIHMEEDAGKNVHDAGESLVDLNRAGVPLLEIVSEPDLRSADEAVEYLKALRDVLVYLGVNDGNMEEGSFRCDVNVSVMRKGETQYGQRCELKNINSFRFIKQAAEYEISRHVEVLESGGKIDQETRLWDTQRGETRSMRSKEDAHDYRYFPEPDLPPLHLADALIDEVAQGLPELPRTKFKRFMSQYGIPAYDAKLLCAERPLAEFFEACTQHYKDYKKLSNWFQGELARLLNESGVSISTLKFTPAQFGELLSAVEKGTLSNNAAKDVFAEMFREGKSPEAIIAEKGLAQVSDAGAVEAVVDDVLAKNAGEAEKYRAGKKQIFGFFVGQVMKAMKGKGNPALVNELLKKKLGD-
MKIHEYQGKEILRQFGVPVPRGIPAFTVQEAVEAAQKLGGPVWVVKAQIHAGGRGKGGGVKVAKSMDDLKEKAEGILGMQLKTHQTGPEGQKVRRLYIEDGADIGKEFYISLVTDRATQKVAFIASSEGGMDIEEVAHSTPEKIITEIIDPLTGITADQSKKIAAAIGMEGHTVDQAVDLFAKLYKCYMDTDASLVEINPLNRDSKGNLMALDAKFNFDANALFRHPEIVAYRDLDEEDPAEIEASKFDLAYISLDGNIGCLVNGAGLAMATMDTIKLFGGEPANFLDVGGGATAEKVTEAFKIMLKNKAVKGILVNIFGGIMKCDTIAEGVITACKAVNLQVPLVVRMKGTNEELGKKMLAESGLPIIAADTMAEAATKIVAAVA--MGYEVVIGLENHVQLSTRSKIFSGSSTAFGAAPNTQASPVDLALPGTLPVLNRAAVERAIRFGLAVGAKVAPLSIFARKNYFYPDLPKGYQISQFEIPVVQGGAVEFFVD-VKHKVNLTRAHLEEDAGKSLHEDGQSGIDLNRAGTPLLEIVSEPDMRSAAEAAEYAKTLHALVMWLGICDGNMQEGSFRCDVNVSVRKPGE-PYGTRREIKNLNSFRFLVDAVNYEVNWQIDELEDGRRISQATILYNPDTGETRAMRSKEDSADYRYFPDPDLPPLVVAPEWVERVKSEMPELPAVMAARFVEQDGLPAYDATMMTQSLAFARYYEAARDACGQPKLVANWMMGELARRLNAEGMAVDSVCIPADKLAWLIRRIADGTISNSGAKQVFEALWHPEGDVDALIESMGLKQLSDTGAIEAILDEVLAANPKSVDEFRAGKDKAFNALVGQAMKATKGKANPALVNELLKKKL-G-
MNIHEYQAKELLAKHGIAIPVGHAAMNVEEAVAAAKKLPGPLYVVKAQIHAGGRGKGGGVRLAHSIDDVAKDAGEMLGNTLVTIQTGDEGKQVNRLYVTDGVDIESEYYLSMVVDRASGQVAMIVSTEGGMDIEDVAHNTPDKIATITIDPAQGFMPHHGRAVAFALELSGDLNKQAQKLAKQLYTAFIDLDCEMVEINPLVETKDGNLLVLDTKMSFDGNALYRHPDVQALRDESEEDPAEVEASEYDLAYIKLDGTIGCMVNGAGLAMATMDIIKLNGAFPANFLDVGGGATTEKVTAAFKIILKDPAVEGILVNIFGGIMKCDVIANGIIQAAKDVNLSVPLVVRLEGTNVAAGKEILENSGLPIVSANDLGDAARKIVAEVK-AMDWEVVIGLEVHAQITSNAKLFSGASTAFGAEPNTQVSLVDAAMPGMLPVLNAECVRQAVRTGMAIEAQINKYSRFDRKNYFYADLPQGYQISQLYHPIVGEGSLTIDADKEDKIIGIERIHIEQDAGKLMHDQTMSYVDLNRVGVALMEIVSRPDMTSPAEAGAYVRKLRAILRYVGSCDGNMEEGSMRADVNVSVRKVGDPELGTRTETKNVNSVRFVMQTIEFEAQRQVDLIEDGGTVVQETRLFDPGTGTTRTMRSKEDAHDYRYFPDPDLLPLELGEDFLAECRASLPELPDAKRARYESELGLTPYNARELTAEVETFARYETLLAEAEVATQVANWALSVAPGVFKSLGDDADPAYATAQAQAAILELQAAGAISGGQAKEIYEIVLKTGREPGEIAETEGLKQQSDTGAIELAVDEVIAANPDKVEQYRGGKDKLFGFFVGQTMKAMQGKANPAVVNDLLKAKL-G-
MNIHEYQAKSVLKRYGVSVPEGTVAFTVEEAVKAAEAFNGK-AVVKAQIHAGGRGKAGGVKLARSMDEVRAHANEILGKTLVTHQTGPEGKVVKRLLIEALTDIKKEYYVGVVVDRATSRVVLMGSEEGGMEIEEVAARTPEKIFRQVVDPAVGLRPFQARALAYAMNIPAELISKAAEFMLALYQAFVDKDCSIAEINPLVVTGDGNVMALDAKLNFDSNALYRHKDILELRDLDEEDARETEASKYDLSYIALTGNIGCMVNGAGLAMATMDTIKYFGGSPANFLDVGGGATEEKVTAAFKIILSDPGVKGILVNIFGGIMKCDVIANGVIAAARQIGLDRPLVVRLEGTNVELGKKLLAESGLAISSADSLAEAAQKIIQLVQ--MVFETVIGLEVHVELGTKTKIFCGCAVEFGAPPNARVCPVCMGSPGVLPVLNEEALKLAVRAALALNCKVPNESKFDRKNYFYPDSPKAYQISQYDEPIGTNGYLDIEIDGEKKRIGITRVHLEEDAGKLNHSPDVSLVDLNRVGIPLIEIVSEPDLRSPEEARLYLEGIKAIMQYCLVSECKMEEGSLRCDANLSLRPAGQAAFGTKTEIKNMNSFRNVQRGLESEQARQTRALLAGDTIEQVTLRFDEATGLTSPMRSKEDAHDYRYFPDPDLPRMILSDAYIEERRREIPELPDARRARWIADYQLPVYDVGVLTASRDIADLFDQAVERVLDAKLVSNWIMGDVLAYLKAQGIELRDTKLTGAHLADLLENLKRGGISAAIAKDVLKRVMESGESPSAIIAAQGLAQISDEGELAGIVTQVIEANPKSVEDLLAGKDKAIASLVGQVMKATKGKANPQVVNRLIGEQIQS-
MDIHEYQAKEVLSNFGVTVPPGALAYSPEQAAYRARELGGDKWIVKAQVHAGGRGKAGGVKLCNSEAEIYEATENLFGKKLVTHQTGPEGKGIYRVYVEGAVPIAREIYLGFVLDRSSQRVMIVASSEGGMEIEEISAERPESIVRSTVEPAVGLQDFQAREIAFKLGIEPAMTQQMVRTLKGCYQAFSELDATMVEINPLVVTSDNRVIALDAKMTFDDNALFRHPQIAELRDKSQEDPRESRAADRGLSYVGLEGNIGCIVNGAGLAMATMDTIKLAGGEPANFLDIGGGATPERVAKAFRLVMSDSNVQAVLVNIFAGINRCDWVAEGVVQALREVEVDVPVVVRLAGTNVEEGQKILAQSGLPLIRATSLMEAAERAVGAWKRKMDWELVIGMEVHAQVSSNSKLFSGASTKFGAEPNSNVAFVDAAMPGMLPVINEYCVEQAVRTGLGLKADINLWSAFDRKNYFYPDLPQGYQISQLYHPIVGEGEVLVELDGTARNVRVERIHMEQDAGKSIHDMNMSFVDLNRTGVCLMEIVSRPDIRGPEEAAAYIAKLRQIMQYLGTCDGNMQNGNLRADVNVSVCLPGQSHLGTRCEIKNMNSMRFIQQAIEVEARRQIAIIEAGGKIDQETRLYDPDKGETRSMRSKEEAHDYRYFPDPDLLPLEIEQDWVDDIAANLPELPDEKKARFIKDFALSDYDASVLTAEVEAAAYFEETAK-GRNGKLAANWVINELFGRLKKEDHAITDSPVSPAQLGGIIDLISSDAISGKIAKDLFEIVYTEGGDPAEIVDARGMKQVTDTGAIETALDEIIAANPAQVEKAKV-NPKLAGWFVGQVMKATGGKANPKAVNELVAKKLGG-
MNIHEYQAKALLRSYGAPVSDGRIVLSANAAKAAASEMDGPLWVVKAQIHAGGRGKGGGVRLARSVDEAEKEAKAMLGRTLVTKQTGPAGKLVNRIYIEDGSGIEKEFYLAILVDRQTSRISFVASTEGGMDIEEVAEATPEKILSFSVDPATGYQGFHGRRIAFSLGLKGAQIKQCVKLMGQLYKAFVEKDMEMLEINPLIITDGGDLKVLDAKIGFDGNAVYRHADIAELRDTTEEDARELEASKYDLNYIALDGEIGCMVNGAGLAMATMDIIKLYGAEPANFLDVGGGATKEKVTEAFKIITSDPQVKGILVNIFGGIMRCDVIADGVVSAVKEVGLSVPLVVRLEGTNVDEGKRIITESGLNVIAADNLRDGAEKIVAAVK-LMDWELVIGLEVHAQVTSKAKLFSGASTQFGAEPNSNVAFVDAGMPGMLPVINEECVAQAVRTGLGLKAQINTFSAFDRKNYFYPDLPQGYQISQLYHPIVGEGEVFVELDGTARLVRIERIHLEQDAGKSVHDMNNSFVDLNRTGVALMEIVSRPDIRGPEEAAAYVTKLRQIMQYLGTCDGNMQNGSLRADVNVSVCRPGDSHLGTRCEIKNMNSMRFMQAAIDFEARRQIAILEDGGEVTQETRLYDADKNETRSMRSKEEAHDYRYFPCPDLLPLEIEQEWINDLAAQLPELPDAKKSRFINEFGLSNYDANVLTAETQNASYFEKVAQ-GRDGKVAANWVINELFGRMKKDDVTIANCPVTPDQLGGVIDLIASGEISGKIAKDLFEIVYTEGGNPAEIVESRGMKQVTDTGAIEAAVDQIIADNPAQVEKAKQ-NPKLAGWFVGQVIKATDGKANPQVVNQIVAAKLAL-
MKIHEYQGKEILRKFGVTTPRGKPAFSVDEAVKVAEELGGKVWVVKAQIHAGGRGKGGGVKVAKSLDEVRQYATQILGMQLVTHQTGPEGQKVRRLLIEEGADIKKEYYLAVLTDRATQKVAVMASSEGGMDIEEVAHATPEKILKEFVDPLVGITDQQTLNLAQGIGVPADSVAKAQAEIKKLYQCYMETDASLAEINPLILEGNGNIKALDAKFNFDSNALFRHPEIVEYRDLDEEDADEIEASKFDLAYISLDGNIGCLVNGAGLAMATMDTIKLFGAEPANFLDVGGGATTEKVTEAFKIMLKNPKVKGILVNIFGGIMKCDTIATGVVTAAKEVNLSVPLVVRMKGTNEDLGKQILKDSGLPIISADTMAEAAQKIVDAVK--MNWEVVIGIETHAQLSTQSKIFSGSSTAFGAQPNVQASAVDLALPGVLPVLNRGAVECAIKFGLSIGAEVAAKSVFARKNYFYPDLPKGYQISQFELPVVVGGGVRIQVQGDEKVVRLTRAHLEEDAGKSLHEDGKSGIDLNRAGTPLLEIVTEPDMCSSAEAVAYAKALHALVRWIGICDGNMQEGSFRCDANVSVRRPGE-PLGTRREIKNLNSFRFLQQAIDYEIQWQIDTLEDGGKIQQATVLFDPDSGETRVMRTKEDAHDYRYFPDPDLLPLVISREWVERTKATLPELPEAKRQRFMEQLGLSAYDATALTASLEVADYFDAVVTAAANAKSAANWVMGELSARLNKEDKDIAASPVSAAQLAGLIARIADNTISNNIAKKVFEALWNGDGSADEVIEKQGLKQITDTGAIEKLVDEVLAANAANVAEYKAGKEKAFNALVGQVMKAAKGKANPQQVNDLLKAKLGG-
MKIHEYQAKELFQKYGVPIPRGKVALTVEEAKAAAEELGTLPVVIKAQIHAGGRGKGGGVKLAQTADEVTSVADSILGMTLVTHQTGPEGRLVRKVLVEEGLEIEKELYLSLLPDRATATIVLMASEAGGMDIEEVAAATPEKIVKVHVNPLLGLQPFMTRKLAYGLRLEADLVKQFIPMVNALYRLCMDYDASLVEINPLVITKDRRILALDAKINFDDNALFRHKDILGYRDLDEEDPLEVEASKYNLNYIKMDGNIGNMVNGAGLAMATMDIIKLAGAEPANFLDVGGGASAEMVENGFRIILSDPNVKGVLINIFGGILRCDVLAQGVVEATKKVNVKVPVVIRMEGTNVEQGREILYKSGLNLIVAKDLSDAAEKVAAIAK-AMQFETVIGLEVHAQLLTKTKIFCSCSTQFGAPPNTHTCPVCLGMPGVLPVLNRTVVEYAMKMALATHCRILPRCRFARKNYFYPDLPKGYQISQYELPLGVDGWVEIETEAGQRRIGITRIHMEEDAGKLIHDEPVSYVDFNRTGVPLIEIVSEPDMRSPEEAAAYLRTLRDILRYLQICDGNMEEGSFRCDANISLRPAGSSGFGTKTELKNMNSFRNVQRALEFEVRRQRALLEKGEAVVQETRLWDPGRGVTVSMRGKEEAHDYRYFPDPDLVPVEIDQAWVDAVRSGLPELPDAKRERFIRQYDLPAYDARVLTASRDLADYFEAVVADFPQPKTVSNWIMSELMRELKRDEREIEDCPVSPSHLAELLQLMDRNVISGKIAKAVFKEMYETGASAKAIVEAKGLEQVSDEGAIDAVVREVLAENPKEVESFRQGKEKLLGFFVGQVMKKTRGKANPRLVNEMLLKALKG-
MKVHEHQAKEIFARYGLPVPKGYPAFTVEEAVEAAQQLGKFPVVVKAQIHAGGRGKAGGVKLANNLDEVQKYAAELLGKTLVTFQTGPEGLPVSRIYIEEGTNIDKEFYVAITLDRSKSKLIIMASSEGGMEIEEVAAKNPEAIITEVIDPFLGLRPYQAREIALKLGLPKNLLNKAAGLFVKLYELYMKEDASMVEINPLVLTKEGNIVILDAKVDFDDNALFRHPDIMEMEDPTQESELEVKAKQYNLNYIKLDGNIACMVNGAGLAMATMDTIKLAGGEPANFLDVGGSANAEQIANAFKIILSDPNVKAIFINIFGGILRCDRLAEGIIQASKEVNPHVPIIVRMEGTNVELGKKMLAESGLDLIPADTMWEGAKKAVELAS-AMEFEPVIGLEVHVQMSTNTKCFCSCKIEFGAEPNTNVCPVCLGMPGSLPVLNKKALEYAIKASLALNCEVHELSVFARKNYFYPDLPKGYQISQYDKPLATNGYIDIKVNDKTERIRIHRLHMEEDAGKTIHK-SYSYVDLNRAGTPLMEIVSEPDIRSAVGARLYLEKLRNIMRYIGVSDADMEKGQLRCDVNISLRPKGEEKFGTKVEIKNINSFRFVQKAIEYEIERQARILRKGGEIVQETRLFDEKTGKTFTMRTKEEAHDYRYFPDPDLIPVRITKEYIEEIRKSLPELPDQKAERYVKELKLTEYDAEVLVADKDRALFFEKAVSVSENPKSIANWIINELLGKLNEEGIEISNSPVRPEHIAELVQLIDKGDISSKIGKEVFEEVFKTGKSPKTIVEEKGLKQVSDEGEIRKIVEEVLNNHPAEVEKYKAGNQKLMGFFVGQVMKATRGKANPKLVNKILQELL-K-
MNLHEYQGKQLFKQYGLPVSEGYACDTPEEVVDAIGKIPGEMWVVKTQVHAGGRGKAGGVKLVKSADEAKEFAAHWLGKNLVTFQTDENGQPVSKILVESCTDIANELYLGAVVDRATRRIVFMASTEGGVEIETVAEETPEKILRAIIDPLVGPQPYQARELAFKLGLEGEQIKQFTKIFLGLANLFIDKDLALIEINPLVITDEGNLHCLDAKLGVDGNALYRHKDLQAMQDPTQEDEREAHAAEWELNYVALDGNIGCMVNGAGLAMGTMDIVNLHGGSPANFLDVGGGATKERVAEAFKIILSDDNVKAVFVNIFGGIVRCDMIAEGIIGAVEEVGVKVPVVVRLEGNNAEAGSKKLADSGLNIIAASSLTEGAEKVVAAAGGAMQWETVIGLEVHVQLSTNTKIFSGSSTAFGAEPNTQANAVDLGLPGVLPVFNEGALKKAVAFGLAIDADIGKRSFFERKNYFYPDLPKGYQTTQLEAPIVGPGHVDILLDGETKRVRIHHAHLEEDAGKSLHEDGMSGIDLNRAGTPLIEIVTEPDMRSSAEAVAFAKKLHTIVTAIGICDGDMSQGSMRFDVNVSIRPKGSDTLGTRTETKNLNSFRFMEEAIKLEVERQIDVLEDGGEIIQETRLYNGDTKTARSMRSKEEANDYRYFPCPDLLPVVIDDDYINSIRSTLPELPDAKIERFIDSYGLTQYDASVLSATAAMADYFEQTTKICGDAKLAANWCMGELSKFLNQQEIDIADCPISPNDLGQLLARIKDDTISGKIAKTVFQAMTNGEGSADEIIDAKGLKQVTDTGAIEAMVDEVIAANQGQFEELKSGKDKLIGFFVGQVMKASKGQANPGQVNKILKQKMQD-
MNLHEYQAKQLFKEYGLPVSVGFACKTPEEAVAAADKVGGDHWVVKAQVHAGGRGKAGGVKLVKSKEEIRAFAEQWLGNRLVTYQTDERGQPVSCILVESCTAIANELYLGAVIDRSTRRVVFMASTEGGVEIEKVAEETPAKILKATIDPLAGAQPYQARELAFKLGLNAAQVKQFTKIFLGLAKLFTDYDLALLEINPLVITEDGELLCLDGKINIDSNALYRQTKLKSMHDPSQDDPREAHAAQWELNYVALDGNIGCMVNGAGLAMGTMDIIKLHGGQPANFLDVGGGATKERVSEAFKIILSDDSVKAVLVNIFGGIVRCDLIAEGIIGAVKEVGVNVPVVVRLEGNNAELGAKTLADSGLDIIAANSLTEAAEQVVKAAEGKMEWEAVIGLEVHVQLATKSKIFSGSSTAFGAEPNTQANAIDLGLPGILPVVNEEAVNMGIRFGLGINAKINQRNVFDRKNYFYPDLPKGYQTTQLDHPIVGAGEVELTLDGSRKTVRLHHAHLEEDAGKSLHEDGMTGIDLNRAGTPLLEIVSEPDMRSAKEAVAYLKYLHTLVCYLGVSDGDMSQGSMRCDANVSVRPKGQEKLGTRAEIKNVNSFKFVERAINHEIERQIDLLESGGTVVQETRLYDADKDETRSMRSKEEANDYRYFPCPDLLPVVIDDEHMERIRQTMPELPAAKQARFTAEYQLNDYDANRLVEDRTTADFFEQVAKSGGDAKLAANWVMGELASRLNNDSLTISESPVNAEMLGGLITRIRDNTISGKIAKQVFDALWSGEGSADDVIEMKGLKQVTDTGAIEAIIDEVLANCADQVANYRAARGKMLGFFVGQIMKASKGKANPGMVNQILKQKLDQ-
MNLHEYQGKQLFAEYGLPVSKGYAVDSPEDAAEAADLIGGDMWVVKAQVHAGGRGKAGGVKLVESKDEIKDFASNWLGKNLVTYQTDENGQPVSKILVESCTDIAEELYLGAVVDRSTRRIVFMASTEGGVEIEKVAEETPEKILKATIDPLAGPQPYQGRDLAFKLGLTGVQIKQFVKIFMGLAQMFIEKDLALIEINPLVITDEGNLHCLDAKIGVDSNALYRQADLREMHDPSQEDEREAHAAQWELNYVALDGNIGCMVNGAGLAMGTMDIVALHGGFPANFLDVGGGATKERVSEAFKIILSDDNVKAVLINIFGGIVRCDLIAEGVIGAVEEVGVEVPVVVRLEGNNAELGKKVLAESGLNIIAAESLTDAAQQAVKAAGGAMQWETVIGLEVHLQLATQSKIFSGSPTTFGAEPNTQASAVDLAMPGMLPVLNKEAVHMAVMFGLGIGAEIGMRSVFDRKNYFYPDLPKGYQISQFEAPIVGTGTFEIQLDGSTREIGITRAHLEEDAGKSLHEDGMSGIDLNRAGTPLLEIVSEPDIRSAAEAVAYLKALHSLVTYLGISDGNMAEGSMRCDINISLRPHGQEEFGTRAEIKNVNSFRFVERAIRHEIERQXDILEDGGKVIQETRLYDPDRDETRSMRSKEVANDYRYFPEPDLLAVVIDEAYVQAVRESLPELPTAKRDRFMAQYNLSAYDANVLAGSIALADYYESVVAACGDAKIAANWVQVELLGQLNKVEQEITASPVSADALGNLIARILDNTISGKIAKQVFEAMWQGEGTADEIIDAKGLKQVSDTGAIEAMVDEVIANSAAQVEQYLAARKKLVGYFVGQVMKASKGQANPGMVNKLLAQKLK--
MNLHEYQGKQLFAQYGLPVSKGIAAQTVEEAVAAADQIEGDKWVVKAQVHAGGRGKAGGVKLVSSKAEIKEFAERWLGKNLVTYQTDAKGQPVSRILVETCTDIDQELYLGAVVDRASRRVVFMASTEGGVEIETVAHETPEKILKAEIDPLVGAQPYQARELAFQLGLEGKQINQFVKIFLGLAKLFVEKDLALLEINPLVITKEGDLHCLDAKIGIDSNAIYRHKDLQEMHDPSQEDEREAHAAKWELNYVALDGNIGCMVNGAGLAMGTMDIVQLHGGKPANFLDVGGGATKERVIEAFKIILSDENVDAVLINIFGGIVRCDLIAEGVIGAIEEVGVKVPVIVRLEGNNADLGIKVLADSGLNIIAATSLTDAAEQSVKAAAGKMEWEVVIGLEIHAQLATKSKIFSGSSTEYGADANTQANIYDLGLPGVLPVFNEEALRMAVKFGLAIDAEIGMKSVFDRKNYFYPDSPKGYQITQLHEPIVGMGHIDIDLEGKSRRINVTRAHLEEDAGKSVHEGGQSGIDLNRCGTPLIEIVSEPELRSSKEASAYFRKMQSIVMYLGICDGNLSQGSMRCDCNVSLRPKGEEKLGTRTEIKNVNSFKNVERAIEVEIERQIDILEDGGSIKQETRLFDADKNETRSMRSKEVENDYRYFPDPDLLPVIIDEEYVEAIRATLPELPEQKKARFESEHGLSAYNASVLAASREMADYFEVAAEIAGDYKMTANWVMGDLSAALNKNEISISDIPVSAQQLGAILKNVKGNDISNDGAKEVFNAIWQGKGNVDQLIDQLGLKQVSDTSAIEEVVAQVLADNPKLVEAYLSTRAKAIGPFIGATRKAAKG-VNPQVVMEVLKQKLNG-
MKIHEYQGKAILRQFDIPVPRGHAAFTVQEAVEAAQKLGGPVWVVKAQIHAGGRGKGGGVKVAKSLDDVKKLAEQILGMQLVTHQTGPEGQKVRRLYIEDGADIQKEYYVSLVTDRQSQKVAFIASSEGGMDIEEVAHSTPEKIITEVIDPLTGLGAEQAEKIARAIGLPAESIAQAVTLFQNLYRCYMETDASLVEINPLNRDSKGGLIALDAKFNFDANALFRHPEIVACRDLDEEDPAEVEASKFDLAYISLDGNIGCLVNGAGLAMATMDTIKLFGGEPANFLDVGGGATAEKVTEAFKIMLKNPEVKGILVNIFGGIMKCDTIAEGVITACKAVNLSVPLVVRMKGTNEDLGKKMLAESGLPIIAADTMAEAATAIVNAVK--MGYEVVIGFETHAQLSTQSKIFSGASTAFGAEPNTQACAVDLALPGSLPVMNRGAVERAIRFGLAVGATIAPMSIFARKNYFYPDLPKGYQISQYETPVVQGGAVGFFVG-EPMKVNLTRAHLEEDAGKSIHEGAVSGIDLNRAGTPLLEIVTEPDLRSSRQAVEYARALHTLVVWLGICDGNMQEGSFRCDANVSVRRPGQ-PYGTRREIKNLNSFRHLTQAIDYEVQWQIEQIEDGHEIRQATVLFDPDSGETRMMRTKEDAHDYRYFPDPDLPPLLIGPEWIERVKADMPELPGALAARFQSEHGLPAYDAAMMTTSRAIAAFYQAAVEACGQPKLVANWLMGELSRRLNAEDRGIETSPVSPTQLAALIGRIVDGTISNNAARQVFEVLWSGAAEVDAVIEAQGLKQMNDTGALDAIIDTVLAANQKSVDEFRAGKEKAFNALVGQVMKASKGKANPAQVNDRLKSRLGG-
MKIHEYQGKELLKKFGVTVPRGIPAFSVDEAVAAAEKLGGPVWVVKAQIHAGGRGKGGGVKLGRSLDEVRQLSSEILGMQLVTHQTGPEGQKVGRLYIEEGADIQQEYYLSAVTDRATQKVAFIASSEGGMDIEEVAHSSPEKIITVMIDPLKGFTQADGETLAKGVGMPADSVAQFIDVCQKLYACYMETDASLVEINPLNRDSKGNIIALDAKFNFDSNALFRHPEIVEYRDLAEEDPAEIEASKFDLAYIQLDGNIGCLVNGAGLAMATMDTIKLFGGEPANFLDVGGGATAEKVTEAFKIMLSNEGVKAILVNIFGGIMRCDVIAEGVIAACKAVNLSVPLVVRMKGTNEELGKKLLAESGLPIISADTMAEAATKVVAAAK--MEWEIVIGLETHAQLSTESKIFSDSSTRYGAEANTQANEVDMALPGSLPVMNKGAVERAIRLGLALGSHIAPRSIFARKNYFYPDLPKNYQISQFEIPVVQGGSITFFVG-EEKTVNLTRAHLEEDAGKSLHENGSTGIDLNRAGTPLLEIVSEPEMRSAAEAVAYARALHGLVVWLGICDGNMQEGSFRCDANVSVRRKGDPVLGTRSEVKNVNSFRFLERAILYEARRQIELIEDGGTVVQETRLYDSDLDETRSMRSKEDAHDYRYFPDPDLPPLVIAPEWVERVKADMPELPAQKRARFEQDMGLSAYDAAQLTMSRASADYFESVAAQLGQAKLAANWVLGEFSAALNREELDIDQSPVTPAQLAALIARIIDGTISNKMARDVFNAMWAGEGQPDAIIEARGLKQISDSGAIGAMIDEVLAAHPAIVEEYRAGKQKAFNSLVGQVMKAAKGKANPQQVNDLLKEKL-A-
MKIHEYQAKEVLRQYGVPTPRGVACFSVDEAVAAAQSLGGSVWVVKAQIHAGGRGKGGGVKVAKSLEAVREHAQAILGMQLITHQTSPQGQAVRRLLVEEGAAIAREFYLGMVVDRSKQRVALIASSEGGMEIEEVAAHSPEKIKTEWIDPVAGLTDVQADATSRAIGLPEAALAEARVVLQGLYRAFVEKDAMLAEINPLILTADNHVLALDAKFNFDSNALYRHPEIVALRDLDEEDPAEIEASKFDLSYIQLDGDIGCLVNGAGLAMATMDIIKLYGGNPANFLDVGGGATTEKVTEAFKLMLRNPKLKAILVNIFGGIMKCDVIAQGVVAAAREVQLTVPLVVRLEGTNVELGKQLLADSGLPIISAGNMADAAEKVVAAAR--MTWEIVIGLEVHTQLSTDTKIFSGASTKFGAEPNTQADAVSLALPGVLPVLNKGAVERAIKFGLATGAHIAPRSVFARKNYFYPDLPKGYQISQMDLPVVGQGAITIQVPLSEKTVRLTRAHLEEDAGKSVHGDGVTGIDLNRAGTPLLEIVSEPDMRSAAEAVAYAKALHSLVRWIGICDGNMQEGSFRCDVNVSVRKPGQ-PFGTRREIKNLNSFKFMQQAIDYEVQWQIDTIENGGKVQQATILFNPDTGETRAMRSKEDAHDYRYFPDPDLLPLEISEEWKEQVRATMPELPQDKQARYVGELGLSAYDASILTSSREMADFFEAALRAVAQAKICANWLIGEVSAQLNRDGLDMAQCPISAQQLGGMLACIADGTISNSGAKEVFRTLWAEGGEADAIIEAKGLKQVSDSGAIEALVDEIIAGNAEKVAEYRSGKDKLFGFFVGLAMKASKGKANPAQLNEILKQKLAG-
MNLHEYQGKKIFADYGLPVSTGFAVDTPEEAAEACKKIGGNMWVVKAQVHAGGRGKAGGVKLIKSADEAAAFAKQWLGKNLVTYQTDKNGQPVSKILVESCTDIANELYLGAVLDRATRRVVFMASTEGGVEIEKVAEETPEKILKAIIDPLVGAQPYQARELGFKLGLNSEQIKQFTKIFLGLSQIFQDKDLALMEINPLVITEQGNLHCLDAKLVVDSNALYRHKDLQEMRDPSQEDEREANAAKWELNYVALDGNIGCMVNGAGLAMGTMDIVNLHGGQPANFLDVGGGATKERVAEAFKIILSDSNVKAVLVNIFGGIVRCDMIAEGIIGAVEQVGVKVPVVVRLEGNNAELGSKKLADSGLNIIAATSLTDAAQQVVKAAEGKMQWEAVIGLEVHVQLATQSKIFSGSSIAFGAEPNTQANVIDLGMPGVLPVLNEKAVEMAIKFGLAVHAEIPERSVFERKNYFYPDLPKGYQTSQMAEPIVGLGYLDIPLDGGIKRVRIHHAHLEEDAGKSLHEDGMTGVDLNRAGTPLLEIVSEPDMNSAREAVAYLKAIHAIVTYLGISDGNMAEGSLRCDANVSVRPKGQEKLGTRCEIKNVNSFRFVEKAINHEIQRQIELIEDGGRVIQQTRLYDPDLDETRAMRSKEEANDYRYFPCPDLLPVELDEAYIQHLKETLPELPEQKRQRFTEQLGLSAYDAGVLSSSRALAEYFDRVVELSGDAKLAANWVTGELSAQLNREGIEIEQAPVAPEQLAGLLKRLQDDTINGKAAKQVFAALWAGEGTADEIIEAKGLKQVTDTGAIEAVIDEVLAANPAQVEQYRAARGKMVGFFVGQVMKASKGTANPQAVNQLLAKKLEG-
MNLHEYQGKQLFAEYGLPVSKGFAVDTPEAAAEACDKIGGDMWVVKAQVHAGGRGKAGGVKLVKSRDDAKAFAEQWLGKRLVTYQTDANGQPVSKILVEACTDIDQELYLGAVVDRSSRRVVFMASTEGGVEIEKVAHETPEKILKATIDPLVGPMPYQGRELAFKLGLQGDQIKQFTKIFMGLGQLFKDYDLALLEINPLVIKTDGNLHCLDAKINIDGNALYRQAKLRDMHDPSQDDPREAHAASHELNYVALDGNIGCMVNGAGLAMGTMDIVNLHGGKPANFLDVGGGATKERVSEAFKIILSDDNVKAVLVNIFGGIVRCDMIAEGIIGAVKEVGVKVPVVVRLEGNNADVGAKVLAESGLNIIAASSLTDAAQQVVKAAEGKMTWETVIGLEVHVQLATQSKLFSGSSTAFGAEPNTQANIYDLALPGTLPVMNEEVLRMAVAFGLAVDAEIGKRSVFDRKNYFYPDLPKGYQISQLDHPTVGKGSLRIQLNGDEKVIGITRAHIEEDAGKSLHEDGMSGIDLNRAGTPLLEIVSEPELRSAKEAVAYLKKLHSIILYLGISDGNMSQGSMRCDANVSVRKKGDTELGTRTEIKNVNSFRFVEKAINHEVQRQIDLIEDGGRVIQETRLYDSDKDETRSMRSKEVANDYRYFPEPDLLPIVIDDTYIEAVRATMPELPDARCARFVEQYGLSQYDAGVLTSSRAMADYFEQVAELCGDAKLSSNWVSVDLLGLLNKQDLDITQSPIKPTQLGTLIARIKDNTISGKIAKTVFEALADGEGEVDQIIEARGLKQVTDTGAIEKLVDDVLAGNPDQVAQFKSGKEAVFGYFVGQAMKISKGKANPAQLNELLRKKLSE-
MNIHEYQAKELLKKFGVPVLKGGVAYTPDEAESVAKTLETPVFVVKSQIHAGGRGKGGGVRVVKSADDVKVNAGQMLGNTLVTHQTGPEGKQVKRVYVESGCDIKRELYLSMLVDRASSRVAVMVSTEGGMDIEEVAAHTPEKIIVQDIDPASGISGFHCRKLAFALGLEGKQVGAFTKMLTSLFNCFCTLDVSLLEINPLVVTGEGDVIPLDCKMSFDSNALYRHKDIEELRDEDEEDPSEIEAAQHSLNYIKLDGAIGCMVNGAGLAMATMDIIKLYGGSPANFLDVGGGATKERVTTAFKIILRDPNVEGILVNIFGGIMRCDVIAEGVVAAAREVSLNVPLVVRLEGTNVELGKKIMNESGLPIIAADNLADAADKVVKAVK-KMDWEVVIGLEVHAQVISNSKLFSGADTTFGAEPNSQVSFVDAGFPGMLPVINAKCVEQAVRTGLGLKAKINNRSVFARKNYFYADLPQGYQISQYELPIVGEGTLILDMDGSTRAVGIERLHLEQDAGKSMHDQNKSLIDLNRSGVALMEIVSKPDMRTPEEAGAYLRKLRAILRYLGSCDGNMEEGSMRCDVNVSVRHPGE-EFRTRCEIKNVNSVRFVMQAIEHEAARHVEVYESGGDIRQETRLFDPSRGETRSMRSKEQAHDYRYFPDPDLLPLEFDDAYVEAIRATLPELPDEKKERFISEYGITAYDATVLVMDQENSAFFETVAK-GRDGKTAVAWVTTNLFGSLNKRGLSVSDSPVSATQLGQLIDLVADNTLSTRLAKDVFEIMMDEGKDPSVIVEERGMKQVTDTSAIEAACDQVIAANAEKADEVRNGKEKLVAWFVGQVMKATQGKANPAMLQEILKKKLLG-
MNLHEYQGKQLFAEYGLPVSKGYACDTPEEAAAAADKIGGDKWVVKAQVHAGGRGKAGGVKLVDSKEEITAFAEKWLGKNLVTYQTDEAGQPVTKILVESCTDIDQELYLGAVVDRGSRRIVFMASTEGGVEIEKVAEETPEKILKAEIDPLTGAQPYQGRELAFQLGLNPTQVKQFVNIFLGLAKMFQEKDLALLEINPLVITSEGNLHCLDAKIVIDGNAVYRHKDLQAMHDPSQEDEREARAAAWDLNYVALTGNIGCMVNGAGLAMGTMDIVSLHGGFPANFLDVGGGATKERVTEAFKIILEDSNVKAVLVNIFGGIVRCDLIAEGIIGAVKEVGVSVPVVVRLEGNNAELGSKLLSESGLDIIAATSLTDAAQQAVKAAEGKMQWETVIGLEIHVQLTTKSKIFSGASTAFGAAPNSQACAVDLALPGTLPVLNEQAVKDAILFGLAIDADICRESVFERKNYFYPDLPKGYQTSQMDAPIVGPGIVEITLDGSKRQIRVHHAHLEEDAGKSLHEAGMSGIDLNRAGTPLIEIVSEPDLRSAEEAVAYLRKIHSIITYLGISDGEMSQGSMRCDANVSVRLKGEEEYGTRAEIKNINSFRFVDRAIKVEAQRQIDLLEDGGKVTQETRLYDSDKNETRSMRSKEEANDYRYFPCPDLLPVKIEQTLIDQLKANLPELPDAKRQRFESQYGLSSYDAAQLTGERVVADYFETVAKTAGDAKLAANWVNVELSAALNKDDLKLANSPVSAEQLGGLITRIIDNSISGKIAKQVFEALWNQEGSADEIIDKKGLKQVSDSGALEAMIDEVIANSPQQVEQFRAAQKKLIGFFVGQVMKASKGQANPGMVNKLLNDKLKG-
MNLHEYQGKQLFAEYGLPVSKGFAVDTPEDAAAACDKIGGTEWVVKAQVHAGGRGKAGGVKLVKSKEDAKAFAANWLGKRLVTYQTDANGQPVTKILVESCTDIAKELYLGAVVDRSSRRIVFMASTEGGVDIEKIAHETPEKILKATIDPLVGAQPFQGRELAFQLGLEGKQVAQFAKIFVGLAKLFQDHDLALLEVNPLVIKADGDLHCLDAKINIDANAMYRQPKLKTFHDPSQDDPREAHAAKFELNYVALEGNIGCMVNGAGLAMGTMDIVNLHGGKPANFLDVGGGATKERVTEAFKIILSDSNVAAVLVNIFGGIVRCDMIAEGIIGAVKEVGVKIPVVVRLEGNNAELGAKVLAESGLNIIAATSLTDAAQQVVKAAEGKMQWETVIGLEIHAQLSTKSKIFSASATTFGAEPNTQASLIDLGMPGTLPVLNAEAVRMACKFGLAIDAEIAERNVFARKNYFYPDLPNGYQTSQMDHPIVGKGFLDITLDGTAKRIGITRAHLEEDAGKSLHEDGMTGIDLNRAGTPLLEIVSEPDIRSAKEAVAYVKAIHALVRYLGICDGNMAEGSLRCDCNVSVRPVGQAAYGTRAEIKNVNSFRFIEKAINHEVQRQIELIEDGGKVVQETRLYDPNKDETRSMRSKEEANDYRYFPCPDLLPVVIEQSLLDEIRASLPELPVQKRERFEAQFGLSAYDADVLASSRELANYFEAVNATCNDAKLAANWVMGELSSLLNKDGLEIDQSPVSAEQLGGMILRIKDNTISGKIAKMVFEAMANGEGSADQVIEARGLKQVTDSGAIESMLDEMLAANAEQVEQYRAARGKMFGFFVGQAMKVSKGKANPGQVNQLLKSKLEG-
MNIHEYQAKALLRSYGAPVSDGRVVLAAENAKSAAGELDGPLWVVKAQIHAGGRGKGGGVRLAKSVEEAATEAKKMLGRTLVTHQTGPAGKQVNRIYIEDGSGIETELYLALLVDRQTSRVSFVCSTEGGMDIEEVAASTPEKILSFSVDPATGYQAFHGRRIAFSLGLKGGQIKQCVQLMGILYKLFTEKDMEMLEINPLIVSDKGDLKCLDAKMGFDGNAIYRHSDIAELRDTTEEDPKELAASKYDLNYIALDGEIGCMVNGAGLAMATMDIIKLYGAEPANFLDVGGGATKEKVTEAFKIITSDPNVKGILVNIFGGIMRCDVIAEGVVAAVKEVGLKVPLVVRLEGTNVEEGKAIINNSDVDIIAADDLKDGAEKIVKAVK--MDWELVIGLEVHAQVATNAKLFSGASTKFGAEPNSNVAFVDAGMPGMLPVINEACVAQAVRTGLGLKADINLYSAFDRKNYFYPDLPQGYQISQLYHPIVGEGEVLVDMPGIARVVRIERIHLEQDAGKSIHDMTMSFVDLNRTGVALMEIVSRPDIRGPEEAAAYVSKLRQIMRYLGTCDGNMQNGNLRADVNVSICQPGASHLGTRCEIKNMNSLRFIQQAIEVEAKRQIAIVEGGGEVVQETRLYDPDKGETRSMRSKEEAHDYRYFPDPDLLPLEIEQDWVDALKADLPELPDEKRLRFMEQFGLSEYDASVLTADFVNADYFERIVQEGVDGKSAANYVVNVLFSYLKNDDIGIEKSPIAPWQLASILKLTDGGSISSKIAKDLFEIVYTEGGDPAQIVEARGMKQVTDLGPIEAALDEIIAANPAQVEKAKE-NPKLAGWFVGQVMKATGGKANPKAVNELVAKKLAG-
MKIHEYQAKELFANYGVPVPKGKPVFSVDEAVEAAKELGDFPVVVKAQIHAGGRGKGGGVKLAQNIDEVKTIAGEILGMQLVTHQTGPEGQKVQKLLVEQGLDIAKELYFSIIVDRATAKIVIMCSEAGGMDIEEVAASTPEKIIKVPVDPLLGVQGYHCRQAAYRLNLPPAAIKPFIKMVQGLYKMFMDTDCSLLEINPLVLTGDDGIIALDAKINFDDSALYRHKDIQEYRDLDEEEPLEVEASKFNLNYIKMDGNVGNMVNGAGLAMATMDIIKQAGAEPANFLDVGGGANAEQVENGFRIILSDKNVKGILINIFGGILRCDVLASGVVEAAKKVGLNVPVVVRMEGTNVEEGRRILAESGLNLTGAEDLKDAAAKVAQIVQ--MEFEAVIGLEVHAQLKTESKIFCGCSTAFGASPNTHTCPVCLGMPGSLPVLNKKVVDYAMRMALATQCSISPYSRFARKNYFYPDLPKGYQISQYELPIAEHGHLMVDTDQGKKKIGITRIHMEEDAGKLTHDSPVSRVDLNRTGTPLIEIVSEPDMRSPWEASAYLKQLHAILRYLDICDGNMEEGSFRCDANVSVRPRGQEEFGTRAEIKNMNSFRNVERAIAYEIDRQSTLVEEGGEVIQETRLWDAEKNRTFSMRGKEEAHDYRYFPDPDLVPLVIDEAWIEQVRGLLPELPEERKARFLEQYGLAQDDAVFLTSAREMADYYEACVEIFKDPKQVCNWVTGALAALLNAKGISVTESPISAQRLAALLKLIKDGVISGKIAKTVFECMETDERDPEAIVKEKGLVQVSDSGEIESMVQEVLDACPEEVEAYRGGKKKLMGFFVGQIMKKTKGKANPQTVNQLLKEKLDK-
MNLHEYQGKQLFADYGLPVSKGYAVDSPREAAEAADLIGGDSWVVKAQVHAGGRGKAGGVKLVKSKDEIREFASRWLGNNLVTYQTDENGQPVSRILVEACTDIADELYLGAVVDRSTRRIVFMASTEGGVEIEKVAEETPEKILKVAIDPLVGAQPYQGRELAFKLGLSGDQVKQFVKIFLGLARLFQDKDLALIEVNPLVITEQGNLHCLDAKLGVDGNALYRQDALREMHDPSQEDAREAHAAQWELNYVALDGNIGCMVNGAGLAMGTMDIVKLHGGAPANFLDVGGGATKERVSEAFKIILSDDKVKAVLINIFGGIVRCDLIAEGVIGAVEEIGVEVPVVVRLEGNNAELGRKVLAESGLNIIAATSLTDAAQQAVKAAGGAMNWEPVIGLEVHLQLATRSKIFSGSATTFGAAPNTQASAVDLAMPGMLPVLNEQAVRYAVLFGLGIDAEIGRRSVFDRKNYFYPDLPKGYQISQFAEPIVGRGQFEIVLDGTSKTVGITRAHLEEDAGKSLHEDGQTGIDLNRAGTPLLEIVTEPELASAEEAVAYLKALHSLVLYLGISDGNMAEGSMRCDINISLRPAGSDTLGTRAEIKNVNSFRFVEKAIAHEIERQAELLDSGGSVVQETRLYDAERDETRPMRSKEVATDYRYFPEPDLLPVVLEESLIEELRATLPELPTAKRQRFQDQYGLSAYDAGVLADSRALADYFEAVAGTCSDAKLAANWVQVELLGQLNREGLTIGDCPLAPDALGGLLARILDETISGKIAKQIFEAMWQGEGDADSIIEARGLRQVSDSGAIAAMVDAALAGNPEQVAQYAAARKKLIGYFVGQVMKTSKGQANPALVNQLLAEKLPD-
MNLHEYQGKQLFKQYGLPVSDGYACDTPEEVVAAVAKIPGDMWVVKAQVHAGGRGKAGGVKLVKSADEAKAFAEQWLGKNLVTYQTDENGQPVSKILVEACTDIAEELYLGAVVDRSTRRIVFMASTEGGVEIEKVAEETPEKILKATIDPLTGAQPYQGRELAFQLGLKGPQINQFVKIFTGLAQLFQDKDLALIEINPLVIKTDGDLHCLDAKLGVDGNALYRHKDLQDMNDPSQEDERESHAASHQLNYVALDGNIGCMVNGAGLAMGTMDIVALHGGFPANFLDVGGGATKERVAEAFKIILSDSKVKAVLVNIFGGIVRCDMIAEGIIGAVKEVGVTVPVIVRLEGTNAELGSKVLADSGLDIIAATSLTDAAQQAVKAAGGNMEWEIVIGLEVHVQLSTQSKIFSGSSIQFGAEPNTQASLVDLAMPGTLPVFNAAALNKAVAFGLSIDAEIGRKSVFDRKNYFYPDLPKGYQITQMDYPIVGKGHVDIVLDGTTKRVGVTRAHLEEDAGKSLHEDGYSGIDLNRAGTPLLEIVSEPDMRSAKEAVAYLKKIHSIITYLGISDGNMAEGSMRCDCNVSLRPKGQTEFGTRCEIKNVNSFRFVEKAINHEVQRHIDILENGGKITQETRLYDADKDETRSMRSKEVANDYRYFPEPDLLPVEIDDEYINAIRDTLPELPDAKQHRFMTEYGLPEYDAMVLSSTRAMADYFEDVAKKTGEAKLSANWIMGDLSKHLNKDSLEIEVCPVSSELLAGLLQRILDNTISGKIAKTVFEAMWNGEGSADEIIDSKGLKQVSDSGAIEKMIDEVIAANPGQVEQYRSGKDKLFGFFVGQVMKASKGQANPAQVNDILLAKLKG-
MNLHEYQAKQLFADYGLPVSKGFAVDTPEDAAEACKKIGGDKWVVKAQVHAGGRGKAGGVKLVDSAQAASDFATQWLGKNLVTYQTDENGQPVTKILVENCTDIAEELYLGAVVDRTTRRIVFMASTEGGVEIEKVAEETPEKILKAEIDPLVGAQPYQARELAFKLGLNPTQIKQFTKIFLGLAKMFADKDFALLEINPLVITDEGNLHCLDGKINIDANAVYRHPDLQAMHDPSQEDEREAHAAKFELNYVALDGNIGCMVNGAGLAMGTMDIVNLSGGKPANFLDVGGGATKERVAEAFKIILSDDNVKAVLVNIFGGIVRCDMIAEGIIGAVEQVGVNVPVVVRLEGNNAELGAKKLAESGLNIIAATSLTDAAQQVVKAAEGKMQWEVVIGLEVHAQLATQSKIFSGSSTTYGAEPNTQASAVDLGLPGTLPVLNEQAVAMAVRFGLAVDAAVAGRSVFERKNYFYPDLPKGYQTSQMDQPIVGPGVLEILLDGTRKSIRIHHAHLEEDAGKSLHEDGMTGIDLNRAGTPLLEIVSEPDMRSAKEAVAYVKAIHAIVTYLGISDGNMAEGSLRCDVNVSVRPKGQEAFGTRAEIKNVNSFRFIERAIHFEVERQIELIEDGGKVVQETRLYDPDADETRSMRTKEEANDYRYFPCPDLLPVEVDEAYIEHLRQTLPELPAEKRARFESELGLSAYDASVLSASREMADFFEEVKDVCGDAKQAANWVQGELAGRLNKENLDITVSPVSAAQLGGLIKRIVDETINGKAAKQVFAALWDGEGSADEIIESRGLKQVTDTGAIEAVVDQVIADNPAQVTQYQEARGKMIGFFVGQVMKASRGTANPQQVNKVLKDKLDS-
MNLHEYQGKQLFAEYGLPVSKGFAVDSGDEAAAACEKIGGNEWVVKAQVHAGGRGKAGGVKLVKSAAEAKAFAEQWLGKRLVTYQTDASGQPVAKILVESCTDIDQELYLGAVVDRASRRIVFMASTEGGVEIEKVAHETPEKILKASIDPLTGAQPYQGRELAFKLGLKGDQIKQFSHIFVGLAKLFVDYDLALLEINPLVIKKDGNLHCLDAKINIDGNALYRQPKLRAMHDPSQDDVREAHAAKFELNYVALDGTIGCMVNGAGLAMGTMDIIKLHGGFPANFLDVGGGATKERVSEAFKIILSDSKVKAVLVNIFGGIVRCDMIAEGIIGAVKEVGVKVPVVVRLEGNNAELGAKTLADSGLNIIAAKSLTDAAQQVVKAAEGKMQWETIIGLEIHAQLATRSKIFSPAATAFGAQPNTQANLIDLGMPGTLPVLNAEAVRMACLFGLAIEAEIAPRNQFARKNYFYPDLPKGYQTSQFEQPIVGRGHLDIRLDGTPQRIGITRAHLEEDAGKSLHEDGMSGIDLNRAGTPLLEIVSEPDMRSAKQAVAYVRTIHALLRYLKICDGNMAEGSLRCDCNVSVRPVGQSEFGTRTEIKNVNSFRFIEKAINYEVQRQIDLLEDGGKIVQETRLYDPGKDQTRSMRSKEEANDYRYFPCPDLLPVVIEPAFLDRLRRELPELPAQKEARFIRDYQLSDYDASVLSASRDMADYFEQVAEVCLDAKLTANWVMGELSSLLNREAIDIEQSPVSAQQLAGLLLRIKDGSISGTIGKKVFEALASGEGSADAIIESKGLRQVTDSDAIGALIDQVLAANESQVQQYRQSRSKMFGFFVGLAMKASKGKASPAGVNAILKEKLEG-
MDIHEYQAKELLATHGIRMPRGGLAYSPEQAAYRATEIGGESWVVKAQVHSGARGKAGGIILCRDDKEVAAAAEKLLGQKLVTHQTGPGGKLINRLYIEETVPIEKELYLGFVLDRKEERIMIVASSSGGMEIEQIAEQEPDSLVRASVDPGLGMQQFQAREIAFGLGLDGALIGKAVDTILGCYRVFRDFDASMLEINPLVVSK-GAVIALDAKMSFDENALFRRPEISELRDKSQEDPRETFASDRGLSYVGLDGDIGCIINGAGLAMATLDMIKIEGGEPANFLDIGGGASPERVAKSFRAVLQDKNVKVILVNIFAGINRCDWVAEGVVKAIEEVGVNMPLIVRLSGTKVDEGMAILREKAPSVIIAETLKDAAIAAVTALKSAMDWELVIGLEVHAQIATKAKLFSGASTGFGAEPNSHVAFVDAAMPGMLPVINEFCVEQAVRTGLGLKAQINLKSAFDRKNYFYPDLPQGYQISQLYHPIVGEGEVIVDMPGVARLVRIERIHIEQDAGKSIHDMNMSFVDLNRTGVALMEIVSRPDIRGPEEAAAYVVKLRQILRYLGTCDGNMQNGNLRADVNVSVCRPGQSHLGTRCEIKNMNSMRFIQQAVDYEAKRQIAILESGGKIDQETRLYDPDKGETRSMRSKEEAHDYRYFPDPDLLPLEIEQAWVDEIAASLPELPDAKKARFVADFGLSEYDASVLTADTANAVYFEEVAK-GGDGKLAANWVINELFGRLKKDDCDISDSPVTPAQLAGLIALIKAGDISGKIAKDVFEIVYTEGGDPAQIVEAKGLRQVTDTGAIEAAVDEVIAGNPAQVEKAKQ-NPKLAGWFVGQVMKATGGKANPAAVNQIVAAKLGL-
MNIHEYQGKELLKKYGVAVLDGYVAWTPEEAEAAAAKLPGPVYVVKSQIHAGGRGAGGGVRLAKSAAEVKAAAEAMIGHTLITKQTGPAGRRVNRIYVEAGCDIARELYLSLLIDRATSRVTIMASTEGGMEIEEVAEHHPEKIVRVTVDPAAGIWPYHGRRLAAALGLTGKQVGVFGKFVTAMYTAFTALDCAIVEINPLVVTKAGDVVALDAKVSFDDNALYRHPDIEKLRDEAEEDPKELEAAKYALNYVALDGTIGCMVNGAGLAMATMDIIKLYGASPANFLDVGGGATKERVTAAFKIILSDPNVEGILVNIFGGIMRCDVIAEGVVAAAREVSLNVPLVVRLEGTNVELGKEIMAKSGL----------------------MAWEVVIGLEVHAQVTSLAKLFSGAATEFGADPNSQVSFIDAGFPGMLPVINKECVAQAVRTGLGLNAQINLWSRFDRKNYFYADLPQGYQISQFEFPIIGKGEIEIELDGSTKQIGITRLHLEQDAGKSLHDQTKSYIDLNRSGVALMEIVSEPDLRSPEEAGAYLTKLRQILRYLGTCDGNMEQGSLRADVNVSVRKAGE-GFRTRCEVKNVNSIRFVMQAVEAEARRQIEVWEAGEEVVQETRLFDTSRGVTRSMRSKEDAHDYRYFPDPDLPPLVLEQAWVEELKSGLPELPDARRTRYVGDFGLTPYDAHVLTLEKETAAFYETVAA-GRDPKMAANWVTGDFFAGLNRTGHGIGDSPVSAENLGGLLDLIKDNTLSGKLAKEVLEAMFETGKAPAEIVEERGLKQVTDTGAIEKIIDEVMAKNADKVAEYRSGKEKLFGFFVGQTMKAMQGKGNPAMVNDILKQKL-A-
MKIHEYQAKDILAKYGVAVPRGEVANTLEEAMDVAKRLGAKGVVVKAQIHAGGRGKGGGVKVAKTLEEAEQYAKQILGMQLVTHQTGPQGQKVQRLLIEETAAIDRELYLGIVLDRAAAKLVFMASQAGGMEIEEVAAKDPSAIFKAYIDPAVGFQAYQARQLAFALGLKPTQINDAVKFMMGLYKAYMDTDASLLEINPFITTKDDKLFALDCKINFDDNAMFRHKDLKELRDIAEEDPLEVEASKYALNYIKLDGNIACMVNGAGLAMATMDIIQYAGGMPANFLDVGGGANQQQIEHAFEILLSDKNVQAVFINIFGGILRVDTLAHGVVGAAQKLNVKVPIVLRLEGTNVEEGRKILKDSGLNFIVGDTMQDAAQKVVAAAK-QMKYEPVIGLEVHVQLLTATKAFCGCVNKFGAPPNTNICPVCLGLPGALPVLNEKAVEFATSAALALHCTVNETSIFARKNYFYPDLPKGYQISQFDKPLAEHGYIDVPTNG-MKRIGITRLHMEEDAGKSLHDGKFTSVDLNRCGTPLIEIVSEPDIRTPDEAYEYLTRLKEILFYTGVSDCNMEEGSLRCDANVSVRLRGAEKFGTKAEVKNVNSFRYIRAALEYEIERQIEVIESGQRVVQETRLWNAGEGRTYSMRSKEQAHDYRYFPEPDLPPLVVSAAFRQQRADELPELPEARRARMVAQYEISEQDAQTLTATRAFADQFEAAAKTAKSPKRVANLIQSELTSRLKAAGLELEQSPISMAGIAQAADLAEEGKLSSKQLKQLFDISFEKGEDFGVVYEREKPEQISDTSAIEKFVEEAIAANPKQVEQYRAGKKTVAAFFVGQVMRLSKGQANPGLVNELVVKKLDA-
MNIHEHQAKEIFRKYGVPTPRGFVAFKPENAVKAAQQLGGDVWVVKAQIHAGGRGKAGGVKLARSTEEVGLIAKQMLGSKLVTHQTGPEGKVVHRIYIEEGVNIEKEFYLGMVLDRSLEMPVMMASSEGGVEIEEVAARSPEKIIKVAINPTIGFQGFHGRKLAFGLGLPRELVNKFISFAQAIYNVYMDYDANLIEINPLVLTKEGKFIALDAKMSFDDNALYRQPEILAMRDLTEEEPTEIEAAKYGLSYVKLDGNVGCMVNGAGLAMATMDIIKHEGGRPANFLDVGGGASAETVAKGFEIILRDPNVKSIFVNIFGGIVRCDRVANGIIEATKATQVNVPVVVRLDGTNAEEAAEILNNSGIQLIAATDLKDGARKAVEAAEGAMKYEAVIGLEVHVQLSTKSKIFCSCSTEFGADPNTHVCPVCLGMPGVLPVLNKQVVEYTIKAGLALNCDIQRKSVFARKNYFYPDLPKGYQISQYELPICLNGFIEIEIDGVKKKIGITRIHMEEDAGKSIHGEAHSYVDLNRTGVPLIEIVSEPDIRTPEEARAYLQKLKTILEYIEVSDCNMEEGSLRCDANISLRPVGETKFGTKTEIKNMNSFRNVQRAIEFEIKRQAKILDEGGTIVQETRLWDPNKGITVSMRSKEEAHDYRYFPDPDLVPLIVENDWIEKVKSTLPELPDAKKERFMKEYGLPSYDAEVLISNKHYADYFEQSVKNHNNPKAISNWIMSEVLRDVNEKGCNIFELNVKPEHIAEIVKLIDDGKISGKIGKEVYQLVLESGKSPAKIVEEKGLIQISDESAIEEIVKKVLEANPKEVERYKNGEKKLQGFFVGQVMKETKGKANPKLVNQLLQKLL-S-
MNIHEYQAKELFEKFGVATPPGKVAATAEEAGKIAEELGGAGLVVKAQVHAGGRGKGGGVHVINTAAEAQDIAGKMLGQTLVTHQTGPEGKLVSKVLVAKAVDISKEYYFAILFDRGSSGHALIASTEGGMNIEEVAEKTPEKITKEFVHPTIGLQAYQARKVAASLGLKGPLANQAVKLFTALWNLYLKSDCSLVEVNPLAITTDNQVVALDAKFNFDDNALYRQKDVVAMRDTTEEDPREVAASEFGLNYIGLDGNIACLVNGAGLAMSTMDIIKLHGGEPANFLDVGGGASKEQVTAAFKIILGDPNVKGILVNIFGGIMDCNIIATGIIAAAQEVSLTIPLVVRLEGNNVEAGKKTLAESGLAITSADGLTDAAQKIVAAVA-AMKYIVTIGLEVHAQLTTQSKMFCGCPVEVGAEPNSNTCPTCLGLPGALPVLNEAAIEKTILTGMMLGCSTPPVVSWDRKNYFYPDMPKNYQITQMPFPLCLGGGVPLYDDNPGKVVQLTRIHLEEDVGKSTHH-KFTSLDFNRAGTPLMEIVSEPDIDSAEEAVAYLNSLRQILIYGGVSDADMEKGQMRADVNISVRPEGQKELGVKIELKNINSMSAIRRAIKAETERQIDVLEGPEKLVQSTRRWDDDRGETTPMRTKEDAHDYRYFPDPDLIPLR-TEKIVERVRPLVPELPHEKRARFESDYGCSPYDAGVLVSDKFLADYYEAAVGADVPAKKIANWVINDLLGLLKDTEDGIKACPVKPEILSELVAIVESGKISNNQAKEVFAEMFATGQSAAPIIKAKGFEQVSDTGALEAIVEQILAANPEKVAEVKGGNEKAMNWFTGQAMKASQGKANPKIVTEIVRKKLLS-
MHIHEYQAKQLLKSCGCPVSNGRAVLKADEALGAASALDGPLWVVKAQIHAGGRGKGGGVRIARSAEEAAALAKQMLGRTLVTRQTGPAGKEVNRIYIEEGSDIAREMYLALLIDRKTSRVSFVCSTEGGMDIEEVAASTPEKILTFTVDPATGLSDFHGRRIAFALGLTGAQIKQCVALIRNLYAAFIGKDMEMLEINPLVVTTAGDLRVLDAKVGFDNNALYRHPDVQALRDETEEDPKELEASKFELNYIALDGEIGCMVNGAGLAMATMDIIKLYGSSPANFLDVGGSADKEQVTEAFKIITSDPNVKGILVNIFGGIMRCDVIAEGILAAVTEVGLKVPLVVRLEGTNVELGKSIIRNSGLNVIPADNLADAAQKIVNAVK--MDWELVIGMEIHAQVSSNAKLFSGASTGFGAEPNSHVAFVDAAMPGMLPVINEYCIAQAVRSGLGLKAAINLRSAFDRKNYFYPDLPQGYQISQLYHPIVGEGEVIVEMPGIERRVRIERIHLEQDAGKSIHDMTMSFVDLNRTGVALMEIVSRPDIRGPEEAAAYVVKLRQILRYLGTCDGNMQNGNLRCDVNVSVCKPGQSHLGTRCELKNMNSMRFIQAAIDYEARRQIAILEDGGSVDQETRLYDPDKNETRSMRSKEEAHDYRYFPCPDLLPLEIEQGWVDEIAANMPELPDAKKRRFIEELGLSDYDASVLTAELEHADYFEAVAA-CGDGKQAANWVINDLFGRLKKDGTEFDACPVSPAQLGAIIALIRKGDISGKIAKDLFEIVFTEGGEPAEIVEARGMKQVTDTGAIEKVVDEIIAKSPSEVEKARA-NPKLIGWFVGQVMKASGGKANPAAVNKIVAEKLGL-
MNIHEYQGKAVLKNFGVTVSAGAPAFTVEEAVAAAKSLPGPVYVVKSQIHAGGRGKGGGVRLAKSVDEVAAFAKEMLGRTLVTVQTGPAGKQVNRLYIEDGSDIEKEFYLSMLVDRETSRIAYVVSTEGGMDIETVAHDTPEKIVTFSVDPATGVMAHHGRHVAQALGLTGDLARQASILTAQLYNAFVTTDMAMLEINPLVVTRQGELRCLDAKINFDSNALYRHPDIVKLRDLTEEDEKEIEASKYDLNYIALEGTIGCMVNGAGLAMATMDIIKLYGATPANFLDVGGGATKEKVAAAFKIITSDPNVKGILVNIFGGIMRCDVVAEGVVAAVREVGLGVPLVVRLEGTNVELGKKVIAESGLNVVAADDLDDAAQKIVRATR-AMDWEMVIGLEVHAQVTSNSKLFSGASTEFGGAPNDHVSLVDAAMPGMLPVINEECVAQAVRTGLGLKAKINLKSTFDRKNYFYPDLPQGYQISQFKSPIVGEGAVVVDLGGESVTVGIERLHLEQDAGKLLHDQTMSFVDLNRSGVALMEIVSKPDIRSAEEAQGYVAKLRSILRYLGTCDGDMEKGNLRADVNVSVRRPGE-PFGTRCEIKNMNSIRFIGQAIHYEARRQIGILEDGGTIDQETRLYDPNKGETRSMRSKEEAHDYRYFPDPDLLPLEFTAAYVEELKAKLPELPDAKRERFMADFGLTPYDASVLVAERESAGFFEAVLDKGRDGKLAANWVINELFGRLNKEGQDISASPVSAEQMAAIVGLIGEGTISGKIAKDLFEIVWTKGGDPRALVESLGMKQVTDLGAIEKTVDDIIAANPDKVEQARA-KPQLMGWFVGQVMKATGGKVNPQAVNDLLKAKLGI-
MNIHEYQAKAVLREFGVSVSKGVPILKASDAEAAAKQLGGPVWVVKSQIHAGGRGKGGGVRLAKSIDEVKQFVDQMLGKTLVTVQTGPAGKQVNRLYLEEGADIDKEFYLSALVDRETSRIAFVVSTEGGMDIEKVAHDTPEKIVTFSVDPATGIMPHHGRKVAQALKLKGDQAKQAEKLVNQLYTAFIAKDMSMLEINPLILSKQGELRCLDAKISFDSNAIYRHPDVMELRDETEEDAKEIEASKYDLAYIALDGTIGCMVNGAGLAMATLDIIKLYGESPANFLDVGGGASEEKVTAAFKIITADPNVKGILVNIFGGIMKCDVIAAGVVAAVKAVGLKVPLVVRLEGTNVEEGKKIIRESGLNVLPADDLDDAAQKIVKAVK-KMDWEVVIGLEIHAQVTSNAKLFSGAATAFGGAPNEHVSLVDAAMPGMLPVINAECVAQAIRTGLGLKAQINLKSTFDRKNYFYPDLPQGYQISQYKQPIVGEGVVIVDIDGESIEVGIERLHLEQDAGKSLHDQTMSFVDLNRSGVALMEIVSKPDMRSADEAKAYVTKLRTILRYLGTCDGDMEKGNLRADVNVSVRHPGE-PFGTRCEIKNVNSIRFIGQAIDYEARRQIGILEDGGTIDQETRLYDPNKGETRSMRSKEEAHDYRYFPDPDLLPLEFTAGYVEELKAKLPELPDEKRARFIADFGLTPYDAGVLVSERESADFYEAVLAKTRDGKQAANWVINELFGRLNKEGVAIDASPVSADQLAAIVDLIGEGTISGKIGKDLFEIVWTKGGDPKALVESLGLKQVTDLGAIEKMVDDIVAANPDKVAQARA-KPQLIGWFVGQVMKLSGGKVNPQAVNDLLKSKLGI-
MNIHEYQGKALLKKYGVLVPEGIPAMTVAEAVAAAKQLPGPLYVVKSQIHAGGRGAGGGVRLCKTVDDVKDAAEAMLHQVLVTKQTGPDGQKVQRLYVTDGVDIQKEYYCSVVLDRATSRVTFMVSTEGGMDIEEVAETHPEKIIRCAIDPVTGMQGFHARKLAFGLGLSGDALKSAQKFFMSLYKAFVDMDCSIVEINPMIVTDKNEVMALDAKLNFDDNALFRHPDIADLRDEAEEDENERLAKDWELSYVRLDGNIGCMVNGAGLAMATMDIIKLYGGEPANFLDVGGGATTERVTAAFKIILSDPNVKGVLVNIFGGIMKCDIIANGIIAAAKEVSLSVPLVVRLEGTNVEQGKKILRESGLPITSADNLADAAQKVVDATKLAMVWEIVIGMEVHAQVTANSKLFSGSSATFGAAPNSQVSMVDAAMPGMLPVLNEYCVEQAVRTGLGLNAQINMTSVFERKNYFYPDLPQGYQISQFLHPIVGKGEIEIDLDGTVKTIGITRLHLEQDAGKSLHDQQKSFVDLNRSGCALMEIVSEPDIRGADEATAYLSKLRMVLRYLGTCDGNMEEGSMRADVNVSVRRLGVKELGTRCEIKNVNSLKAVQMAIEYEAGRQIEIIEGGGSIKQETRLWDPSKGETRSMRSKEEAHDYRYFPDPDLLPLNLKSDWVEKIKATLPELPDQKKHRFMDSYGLSAYDASVLIAERARADYYETAAK-GRDAKLAANWVLNELLGILNKDGKTISESPVTAAMLGLMIERITDNTISGKIAKDVFAEMYASGKDADTIIETKGLKQVTDTGAIEKIVEEVLNENPQIVADYKGGNEKVFGFLVGQVMKKSQGKVNPGMANELLKKKL-S-
MNLHEYQAKNIFRQFGIPVPHGLLVNEPGRAFQAARSIKGPPWVVKAQVHAGARGKAGGVKIVNDLDVVEQAAQSMIGQRIITNQTGPAGVMVNQVLVEEGVEIEREFYLSMAINRRNARPTMIFSPVGGVEIEEVMLEYPDLILIERPDPVTGWMPFQARNLLYRLDPSPEAIDNITFIAAQVFEIFLKYDCSLIEINPLVITREGKVIALDVKISIDDNASFRQEKIFQLDDKAGKDPLELQAEEYGINYIHLDGNVGVLVNGAGLAMATMDIIKQTGARPANFLDVGGGANEETISRGFEIILKDRHVKAILINIFGGILRCDELAKGVLAALKRMEIHVPLVIRLQGTRVEEGREILKNSDLKFLVAKDLAEAAKLVAEQV--SMEYDAIICFETHVELKTETKLFCGCRVAYDIPPNTEICPVCTGQPGALPVLNKKAVEYAIRAGLALDCAINQRSRFARKNYFYPDLPKGYQISQYELPFCENGCLEITGDGKPYPVGIKRIHLEEDAGKLVHSSDYSLVDYNRSSVPLLEIVGDHELRSIKEARTYLEKLRQILRYIGISDCKMEKGQLRCDVNLSIRPRGTREFNNRTEVKNMSSFRFMMEALEYEMKRQAEILETGGTIMQETLLFDEIKRITRPMRSKENAPDYRYFPDPDLLEVNLEDKFVNDIKNALPELPHQRVKRIMDEYAIPRDDALILTKDRDISDYFSACVSHCQDPRKLSHWIIKELFRLQKEASFAIGECPITPKDFAELVNLVSQGKVTPGIGREILDDMFKTGEDPKAVIDRKGLKPIQDDDQLETFLDDVMNENPKVISQIREG--------------------NP--------------
MNLHEYQAKELFRAYGIAVPRGSVAESAKEAQRLAAELGG-SCVLKAQVYAGGRGKAGGVQLAKTPAEAGELAAGLIGTVLITPQTGPGGLPVSQLLVEEAVAIEREFYLSLTLDRAAARFCLIASAAGGVNIEETASRAPEQIHRQLIDPCLGLRSFQARRLALALGLRGAICENAVELILNLYRLFLDKDCSQVEINPLVTTVEGQLLAMDAKINLDDNALFRHPQEQALLDHSQLDLLEVQAGRFDIAYIKMSGRIGCLVNGAGLAMATLDVLQERGGQPANFLDVGGGASREKIAEAFRIILQDREVEGVFVNIFGGIMRCDIVAQGVIDAAEAASCRLPIVVRMAGAQVDAGKALLAASGLNVTCVDGLGEGATRIVEVL--SMKYEVVIGLEVHAQLTTNTKIFCNCSTTFGNQPNSQTCPVCLGLPGALPVLNKKVVEYAVRTGLATECTIAPRSIFARKNYFYPDLPKGYQISQFELPICEHGRLEIETENGKKTIGITRIHMEEDAGKLLHDSAGSRVDLNRACTPLLEIVSEPDMSSSDEAIAYLKKLHQIIVYLGVCDGNLEEGSFRCDANVSIRPWGQKELGTRAELKNINSFRFIKQAIDYEVERQADILEEGGRVVQETRLFDTDSGTSRSMRSKEEAHDYRYFPDPDLVPLIVSEEWVEQARRELPELPAAKIERFVKEYEIPRYDAEVLATERANADYYDALVKLHGNGKLCSNWVMGEVLRALNDNNSTIDDGPVTPQLLGGMLKRIDDKTISGKIAKKVFDAMWQSGKDADTIIEEQGLTQVSDLSAIEPLVDEVIAANPGQVAEYRGGKEKLLGFFVGQIMKASKGKANPGALNELLKKKLAGD
MKIHEYQAKEIFKKYGLPVPRGIVAHNAHEAEQAAKELGTPVVVVKAQVHAGGRGKAGGVKLAKSPEEAAKIAAEMIGSRLKTYQN-PEGLSINCVLIEEGVNIDKEFYVGLTLDRETSRPVFMVSAAGGMEIEEIAKTNPELIIKEHVDPAIGLLPYQARKIAFKIGLTDRKVSQFVKILMTLSKMYFDLDASLIEINPLVKTKEDNFICLDAKIDFDDNALYRHPDIQELEDTTQIDPLELEAKKWDLNYVRLDGNIGCMVNGAGLAMATMDTIKFFGGEPANFLDVGGTATVERVAAAFKLLLSDPKVKAIFVNIFGGIVRCDRIAGGIIEAAKQVELDRPLIVRLEGTNVELGRKMLEESGLNIIPAKDMADGAQKAVKAAK-LMEFEAVIGLEVHAQLLTKTKIFCSCKNEFGAPPNTNVCPVCLGMPGALPVLNKRAVEFAVKAALALNCKINTYSVFARKHYFYPDLPKAYQITQYELPFAENGWVEIEKDGTKKRIRIRRIHMEEDAGKTIHGENNSYVDLNRAGTPLIEIVSEPDISTPEEARLYMQKLRDILVWIGVNDGNLEEGSLRCDANVSIRPKGSKELGTRTEIKNVNSFRFIQKALEYEIERQIKVVKSGGEIVQETRLFDSQKGITKTMRTKEEAEDYRYFPEPDLPPLIIDKEWLDAIRESLPELPDQVKERFVSDYGLTPYDASVLVRDRALATFFEEAAKASGEPKKVANILISDLLGALNEAKLDIADSPVKPEHLAQLLELVDREVISLRVAKEVIPEMVKSGKEPKLIVEEKGLVQISDESALTEVIKKVFANNEKAVKQYKEGKKKAVKFLIGQVMKETRGKANPKLLNELIPKLLEE-
MNLHEYQAKAVFSQYGMPVPTGKVASTAAEAEAAAASLSTPTVVVKAQVHAGGRGKAGGVKLVKTPAEAGAFAASLLGTNLVTYQTDKHGQPVNTILVEETCNIARELYLGAVLDRSTRRIVIMASTEGGMEIEKVAHETPEKILKAMVDPLVGVMPYQGRELAFGLGLQGVQIAQFTKLLAGLGKMFKEKDLSLVEINPLVVTAEGNLLCLDGKVNVDSNALYRQQELVAMRDKSQEDAREIEADEWELNYVALEGNIGCMVNGAGLAMATMDIIKLSGGQPANFLDVGGGATAERVAAAFKIILSDSAVKGILINIFGGIVRCDLIAEGIIKAVQEVNVNVPVVVRLEGNNAEKGAELLTNSGLAVIAASDLGDAALKIVAAVGEAMGYEVVIGFETHAQLSTQSKIFSRAPTAFGAEPNTQACAVDLALPGTLPVMNKGAVERAIELGLALGSHIAPRSIFARKNYFYPDLPKGYQISQFEIPVVQGGSVEFYLD-EKKSVRLVRAHLEEDAGKSLHEDGQTGIDLNRAGTPLLEIVTEPDMRSTAEAVAYAKELHKIVTWIGICDGNMQEGSFRCDANVSVRKPGE-PLGTRREIKNLNSFKFMQQAIDFEIRWQIEEIEDGRAIQQATVLFNPDTGETRAMRSKEDAADYRYFPDPDLPPLVIAPEWVERVRASMTELPRVMAARFCADYGLSDYDATALTQSREVASYFEAAAKACGQPKLVGNWIMGEISRRLNAAESDISACPVSAVQLAQLVGRIQDGTISNNAAKQVMDALWTDPQQVDAVIEAKGLKQMNDTGALEKIVDAVLAANPKNVDEFRAGNAKALNALVGQIMKGSQGKANPQQVNDLLKQKLAG-
MKIHEYQGKELLKRYGVPVPFGIAATSVEDAIAAVPKVGTDVVVVKAQIHAGGRGKGGGVKVCKNAEAAEKAINDIYGMQLVTHQTGPEGKKVQRLLVEQGLDIAHEYYLGLTLDRASGRITVMASTEGGMEIEEVAERTPEKILKATINPAVGWQDYQARSLGFALGLDAKQVRALSSFLQALTKAYWEMDCSLLEINPLVTTNDGRVLALDAKVNFDDNALYRHKDLEDWRDLSEEDPAETEAKKYDLSFIKLDGNIGCMVNGAGLAMSTMDIIKHYGGEPANFLDVGGGATAEKVTAAFKIITSDPSVKSIFINIFGGIMKCDTIANGVVTAVKEVGLKVPLVVRLEGTNVDLGKKILEESGLNLVAAADMADGAKKAVEHAK--MAWEAVIGLEVHVQLGTASKAFSGSAVEFGAEPNTLVDPTVLGLPGSLPVFNRQACALAVRLGLALGCRIRSESRFARKHYFYPDLPKGYQISQFDEPLCEGGAIEFFLD-EFRSVPLTRIHLEEDAGKNIHQAGTSLVDLNRAGVPLCEVVSEPALGSAEEAAEYMRALQRVVRYLGISDGDMEKGQLRCDANVSIRPRGETALGTRAELKNINSFRFVQHAIEHEIARQIRIRESGGTLVQETRLWDSDAGVSRSMRSKEESEDYRYFPDPDLPVLAVDAAFLEQVRAELPELPSARHRRYVGDFGLSADDARTLSAERELAEYFDAAVDAAAGAKPLANWIQSELLRELNRESRSVAECAIAPAHLAELVRMIDDGTISGKIAKRVFGDMYSSGDAPAVIVEREGLTQISDEGAIEAVVRHVVEANPGQAAGYRGGKTKLIGFFVGQVMKETGGQANPKLVNELLRRVLDS-
MNIHEYQAKAVLQPFGVSLSKGVAILKATDAEAAAKQLGGPIWVVKSQIHAGGRGKGGGVRLAKSIEEVKQYAAEMLGATLVTIQTGPAGKQVNRLYIEDGSDIEKEFYLSLLVDRVTSRISFVVSTEGGMNIEDVAHDTPEKIISFSVDPATGIMGHHGRTVAKALGLTGDLAKQAERLVAQLYAAFISKDMEMLEINPLVVTKQGELKCLDAKMSFDGNALYRHPDISALRDETEEDAKEIEASKYDLNYVTLDGTIGCMVNGAGLAMATMDIIKLYGMTPANFLDVGGGANKEKVTAAFKIITADPNVKGILINIFGGIMKCDIIAEGVVAAVKDVGLKVPLVVRLEGTNVEAGKKIIQESGLNVLSADDLDDAAQKIVKAVK-AMDWEVVIGLEIHAQVSSNAKLFSGAATAFGGDQNTHVSLVDAAMPGMLPVINEECVRQAIRSGLGLNAKIHLRSVFDRKNYFYPDLPQGYQISQYKSPIVGEGEVVVDLDGDSITVGIERLHLEQDAGKLLHDQTSTFVDLNRSGVALMEIVSKPDLRSSEQAKAYVSKLRTIMRYLGTCDGDMEKGSLRADVNVSVRRPGE-PYGTRCEIKNVNSIRFIGQAIEYEARRQIGILEDGGTIDQETRLFDANKGETRSMRSKEEAHDYRYFPDPDLLPLEFTQAYVDDLKAGLPELPDAKKERFVHDFGLSVEDAGVLVSERESAEFYEAVLAQGRDGKLAANWVINELFGRLNKDGQSIDASPVSAAQLAAIVELIGEGTISGKIAKELFEIVWTEGGDPRTLVEQRGMKQVTDLSAIEKVVDDIVAANPDKVAQVVA-KPAMLGWFVGQVMKSSGGKANPQAVNDLLKRKLGL-
MNIHEYQAKQLLAKHGAPISKGFPAFTADEAVEAAKKLPGPVYVVKSQIHAGGRGKGGGVRVVKSVDEVKANAEEMLGRVLVTHQTGPEGKEVNRLYIEDGADIAKEYYLSLLVDRASGMPAFVVSTEGGMDIEDVAAETPEKILTITVDPATGYQPHHGRAVAAALKLTGDTAKKAAKLGKTLYEAFLATDAAMLEVNPLVETGSGDLLVLDAKMGFDGNALYRHPDIKELHDESEEAPAELEAGKYDLAYVKLDGNIGCMVNGAGLAMATMDIIKLNGAEPANFLDVGGGASKEKVTAAFKIILSDDAVEGILVNIFGGIMRCDIIADGIVAAAKEVNLSVPLVVRLEGTNVEEGKKILADSGLPIVSADNLGDAAKKIVAEVK-GMEWEVVIGLEVHAQVTTKAKLFSGAATAFGAEPNTQVSLVDAAMPGMLPVINGEAVRQAVRTGVALNCEINKWSRFDRKNYFYADLPQGYQISQFAHPIVGEGVITVEPEGATKDIGVERIHLEQDAGKSMHDQDYSFVDLNRSGVALMEIVSKPDMRSPAEAGAYVRKLRSILRYVGSCDGNMDQGSMRADVNVSVRRPGE-GLGTRTECKNVNSVRFVEAAIAYEAQRQVEVLEAGGTVDQETRLFDPARMETRPLRSKEEAHDYRYFPDPDLLPLEFDDAFIEACRKDLPELPDTKRIRYIEQLGISPYNAGVLTADQETAAYFELLLNEADIGKAAANWIIGDLFGALNAAGRSITDSPISAAQGAELLALIGDGTLSGRLAKDVFAIMVETGDDPAKIVEERGMKQVSDTGAIEAEIAKVLEANADKVAEYRGGKDKLFGFFVGQTMKATKGQANPAVVNDLLKKAL-A-
MNIHEHQAKQLLGGFGVPVPRGNAVFSVDDAVSAATELGGPVYVVKAQIHAGGRGKAGGVKVVKSVDAVRDAADDILGKVLVTHQTGPEGREVRRLYVEDGCDIASELYISLLVDRASSRVTIIASSEGGMDIEEVAANQPDKIISLGIDPATGLQPHHVRRIARVLGLEGTTAKQLPSFLASLYKAFGDLDASLIEINPLVVTGAGDLLALDAKMSFDDNALYRHKDVQELRDLTEEDPAEVKASEFDLNYIKLDGDIGCMVNGAGLAMATMDIIQLHGASPANFLDVGGGATTEKVTEAFKIILTDDNVKGILVNIFGGIMRCDIIAEGVVMAARNLGLTKPLVVRLEGTNVAEGKKIMAESGLDIIPADDLADAAAKIVAAIK--MDWEVVIGLEVHAQVSSSAKLFSGAPTKFGAEPNQNVSLVDAAMPGMLPVINSECVYQAVRTGLGLKAEINLFSVFDRKNYFYADLPQGYQISQFKQPIVGEGILRIDLDGSSKDIGIERLHLEQDAGKSMHDQSKSYIDLNRTGVALMEIVSRPDIRSATQAAAYVRKLRSILRYLGTCDGNMEEGSMRADVNVSVRRPGD-ELGTRTETKNLNSLRFIQQAIDYEVARQIEVIEDGGTIDQETRLFDTNTGMTRTMRSKEDAHDYRYFPDPDLLPLEITQSDVDKLAAELPELPDSIKDRLMNDYGLSAYDAAVITEERETAAFYEAASK-GRDRKLVANWMTVELFGALNKAGLDLARSPVSPDALGGLVDMISDGTISGRIAKDVFADMMLSGKQAADIVEEKGLKQVSDSGAIETLIDDVMAANEDKVAEYRGGKDKLFGFFVGQVMKQSGGQANPGMVNQLLRSKLDG-
MDLFEYQARDVFESYGVPVLAGLIADTPEEAKAAAEKIGG-TVVVKAQVKTGGRGKAGGVKVVHNADDAFAAAEQILGLDIN-------GHTVKRVMIAAGARIAQEFYFSVLLDRANRSYLSLCSVEGGVEIEVLAVERPEALAKIEINPLTGIDLAKATEIAIAAKFPAELVDKVAPVFVKLYDVYKGEDATLVEVNPLVITEDGDIVALDGKVSLDENAEFRHPKHASLEDAAAANPLEAKAKANGLNYVKLDGEVGVIGNGAGLVMSTLDVVAYAGEKPANFLDIGGGASAEVMAAGLDVILNDPQVKSVFVNVFGGITACDAVAKGIVGALAELAANKPLVVRLDGNKVEEGRAILAEANHLVTLAASMDEGADKAAELAN-KMSWETVIGLEVHAELATKTKMFSSALNSFGGKPNSNTDPVSLGLPGSLPVLNEKAVELAIRVGLALNCEVQK-SVFARKNYFYPDMPKAYQISQFDLPINKEGWLELSD-G--RRIGIERAHLEEDTGKITHVGSYSLIDYNRSGVPLIEIVGAPDLRGPDEARDYVSELRSILVTIGASDGKMEEGSLRVDCNVSVRQKGDKELGTRCEIKNINSLRSLGRAIEYEAKRQIEIIESGQKIEQQTRHWDEAEGRTHKLRSKEEAFDYRYFPEPDLVPIEPSEEWVKEIADSLPPLPRDRRYLLAETIGVEPTETSLIVQ-RDLDGFALKAISFKANKKRVLVHLENNL----AD-----GTGELTPEAFASLTVMEMNGELTATQTKTVLAELVRAGGDPQEIAESHGFESM-DNSELEEIVDRIILENSDDWVVFINGRKKKSGFFVGLIMKETRGQADGKMVNQILSDKAKN-
MKIHEYQAKEILRKFGVPVPRGQAAFTVQEAVEAAQKLGGPVWVVKAQIHAGGRGKGGGVKVAKTIEDVKRISGEILGMQLKTHQTGPEGQKVRRLYIEDGADIQNELYVSIVTDRATQKLAFIASSEGGMDIEEVAHSTPDKIVTEYIDPLTGLGDEQAKKISDAIGIPAGSTAQAVDIFKKLYTCYMETDASLVEINPLNVDSKGQLLALDAKFNFDSNALFRLPEIVALRDLDEEDAAEIEASKFDLAYISLDGNIGCLVNGAGLAMATMDTIKLYGAEPANFLDVGGGATPEKVTEAFKIMLKNKKVEAIMVNIFGGIMKCDTIATGVITACKAVNLSVPLVVRMKGTNEELGKKMLAESGLPIISADSMAEAAQKVVAAVK-KMGYEVVIGFETHAQLSTVSKIFSRAPTAFGAEANTQAAPVDLALPGTLPVMNKGAVERAIELGLALGSHIAPRSVFARKNYFYPDLPKGYQISQFEIPVVQGGSVEFFLR-EKKTVRLVRAHLEEDAGKSLHENGQSGIDLNRAGTPLLEIVTEPDIRSSAEAVAYARELHKIVTWIGICDGNMQEGSFRCDANVSVRRPGQ-PLGTRREIKNLNSFKFMQQAIDYEIRWQIEEIEDGRAIQQATVLFNPDTGETRAMRTKEDAADYRYFPDPDLPPLVIGADWVEGVRGQMAELPRVMAARFVATHGLPEYDATQLTQDKGTAAYFEAAVAAGAAPKLASNWIMGELSRRLNAGGIALADAPVSAVQLGTLIGRIGDGTLSNNTARQVFDALWTGDGDVDAVIEAKGLRQDNDSGALEAILDEVLAANPKNVEEFRAGKEKAFNALVGQAMKASKGKANPAQVNELLRKKLQG-
MKIHEYQGKEILRQFNVPVPNGIPVFSVDEAVAAAEKLGGPVWVVKAQIHAGGRGKGGGVKVAKSLEDVRKYSTDILGMMLKTHQTGPEGQLVRRLLIEDGADIKKEYYVGILTDRETQKVVVMASSEGGMDIEEVAAHTPEKIIKEFINPLEGMTEAQASNLVKGIGVPEASQAQAKEVLVNLFKTYMQTDASLVEINPLILEGNGNIKALDAKFNFDPNALFRHPEIVAYRDEAEEDPAEIEASKFDLAYISLDGNIGCLVNGAGLAMATMDTIKLFGGEPANFLDVGGGATAEKVTEAFKIMLKNEKVKAILVNIFGGIMRCDVIATGIITACKAVNLSVPLVVRMKGTNEDIGKKMLAESGLPIISADTMAEAATKVVASVK--MEWEVVIGLETHAQLRTHSKIFSGASIAFGASPNEQACALDLALPGTLPVLNEEAVNHAIRFGLAIGSIVSPVSVFARKNYFYPDLPKGYQISQFSLPVVVGGTIAIEFDGQTKDIELTRAHLEEDAGKSLHDDGSSGIDLNRAGTPLLEIVTEPVMRSATEAVAYAKQLHALVMWLDICDGNMQEGSFRCDANVSVRPKGQAEFGTRCEIKNLNSFKFLEEAILYEVRRQIELIEDGGRVVQETRLYDPDKMETRSMRSKEDAQDYRYFPDPDLLPLYISEERIASIRSTMPALPKELREDWQNQLGLSAYDTGLLTQDKALAHYFMEVLQHISDAKAAANMMAGEFASAMNKEGLTANLAPVRPTHLVELLKRTKDGTISNKIAKEIFSQIWELGGLVDQIIDQKGLRQISDVGAIEKIIDQVLLENPKSVEEYRSGKEKAFNALVGQIMKASKGKANPGQVNTLLKQKL-A-
MNLHEYQGKQLFAEYGLPVSTGVAAKTVEEAVAAADTIGGDRWVVKAQVHAGGRGKAGGVKLVSSKAEIEAFAKQWLGKNLVTYQTDAKGQPVSRILVETCTDIAKELYLGAVVDRGTRRIVFMASTEGGVEIEKVAEETPEKILKAIIDPVTGAQPYQARELAFKLGLEGVQIKQFVTIFLGLAKLFKECDLALLEINPLVITSEGNLHCLDAKIVIDGNAMYRQPTLKAMHDPSQEDAREAHAAAFELNYVALDGNIGCMVNGAGLAMGTMDIVQLHGGAPANFLDVGGGATKERVVEAFKIILSDENVKAVLINIFGGIVRCDLIADGVIGAVAEVGVKVPVVVRLEGNNAELGTKKLAESGLDIIAATSLTDAAQQVVKAAEGNMNWETVIGLEVHVQLATKTKIFSAASTSFGAEPNTQACAIDLAMPGTLPALNEQAVHYAIMFGLAINAEIGKISIFERKNYFYPDLPKGYQTTQLEKPIVGRGEVAIQLDGSTKSIRIHHAHLEEDAGKSIHEGGSSGVDLNRAGTPLIEIVSEPDMRNIEEAVAFAKKLHSIVTSIGICDGKMSQGSMRFDVNVSVRPMGSTTLGTRTETKNLNSYKFMEEAIEKEVERQIDLIEDGGTVKQETRLYNGETKVSKAMRSKEEANDYRYFPCPDLLPVIVSDDTIEKLRRALPELPDARQARFVEQYALSKYDAGILSSDANTANFFESVAANASHPKMAANWTMGELSAALNHADLSITESPVSAELLAGMILRIADNSISGKMAKQVFEAMWQGEGNADEIIEAKGLKQVSDNAALEKMVSDVLEVNPAMVEDFIASRKKKLGGFMGQIMKASRGQANPQQVNQILLQKLNEL
MDIHEYQAKEVLSNFGVEIPAGALAYSPEQAAYRAREMGGEKWVVKAQVHAGGRGKAGGVKLCDTDHEIQATCEDMFGKKLVTHQTGLEGKGIYRVYVEAAVPIDREIYLGFVLDRTTQRIMIVASAEGGMEIEEISENKPESIVRSTVEPAVGLRDFQARDIAFKLGIEPSLTQSMVRTLQGCYRAFRDLDATMVEINPLVITGDNRVLALDAKMTFDDNALFRHPQISELRDKSQEDPRESRAADRGLSYVGLEGSIGCIVNGAGLAMATMDTIKLAGGEPANFLDIGGGATPERVAKAFRLVMSDKNVQAVLVNIFAGINRCDWVAEGVVQALKEVQVDVPIIVRLAGTNVEEGQKILAKSGLPIIRATTLMEAAERSVSAWK-VMDWELVIGLEVHAQVSSKAKLFSGASTQFGAEPNSNVAFVDAGMPGMLPVINEECVALAVKTGLGLNAEINLKSAFDRKNYFYPDLPQGYQISQLYEPIVGPGEILVDMPGIARKVRVERIHLEQDAGKSIHDMNMSFVDLNRTGVALMEIVSFPDIRGPEEAAAYVVKLRQILRYLGTCDGNMQNGNMRADVNVSVCRAGQGHLGTRCELKNMNSMRFIQLAIDFEARRQIAILEDGGEITQETRLYDADKNETRSMRSKEEAHDYRYFPDPDLLPLEIEQAWVDDIAASLPELPDAKRARFVGDFGLSQYDASVLTAEAENAAYFEQVAD-GRDGKMAANWVINELFGRLKKDDKAITDSPVSPAQLGGIIELISSDAISGKIAKDLFEIVYTEGGDPAVIVEERGMKQVTDTGAIEAAVDEIIAANPDQVAKAKE-NPKLAGWFVGQVMKATGGKANPKAVNQLVAQKLAE-
MNIHEYQAKALLRTYGAPVSDGRAVLNAADAKAAAGELDGPLWVVKAQIHAGGRGKGGGVRLAFSVEEAAQHAKQMLGQTLVTHQTGPAGKQVNRIYIEDGSDIETELYLALLVDRQTSRVSFVCSTEGGMDIEEVAANTPEKILSFSVDPACGYQAFHGRRVAFALGLKGAQVKQCVQLMGNLYRAFVEKDMEMLEINPLIVLEKTDLKVLDAKVSFDGNAMYRHADIAELRDETEEDPKELAASKHDLNYIALDGEIGCMVNGAGLAMATMDIIKLYGAEPANFLDVGGGATKEKVTEAFKIITSDPNVKGILVNIFGGIMRCDVIAEGVIAAVKEVGLQVPLVVRLEGTNVELGKDIIKNSGLNVIAADDLKDGAQKIVKAVK--MDWELVIGLEIHAQVQSNAKLFSGASTKFGNEPNSNVAFVDAAMPGMLPVINEYCIEQAVRTGLGLKAEINLFSAFDRKNYFYPDLPQGYQISQLYHPIVGNGEVLVDMPGVARNVRIERIHLEQDAGKSIHDMTMSFVDLNRTGVALMEIVSFPDIRGPEEAAAYVLKLRQILRYLGTCDGNMQNGSMRADVNVSVCRPGQGHLGTRCELKNMNSTRFIQMAIDVEARRQIAIIEDGGEIKQETRLYDADKNETRSMRSKEEAHDYRYFPDPDLLPLEIEQAWVDDIAASLPELPDEKKARFVTEFGLSEYDANVLTADTANAAYFERVAE-GTDGKLAANWVINELFGRLKKDDKDIVDSPVSAEQLGGVVKLIKSGDISGKIAKDLFEIVYTEGGDPATIVEDRGMKQVTDMGAIEAAVDDVIAANPAQVEKAKQ-NPKLVGFFVGQVMKASGGKANPAAVNELVVKKLGL-
MNIHEYQAKAVLKEYGAPVAEGVAIFSADEAAAAARKLPGPLWVVKSQIHAGGRGKGGGVRLSFSLEDVVKNAREMLGHTLVTAQTGPAGKVVNRLYIEDGADIERELYLSILVDRSVGRPAFVVSTEGGMDIEAVAEHTPEKIVTVAIDPDTGVTEADAARLCDALELEGAARADGMTLFPILYKAFMEKDMSLLEINPLIVMKDGRLRVLDAKVSFDGNALFRHPEIVALRDITEEDEKEIEASKYDLAYVALDGNIGCMVNGAGLAMATMDIIKLYGAEPANFLDVGGGASKEKVTAAFKIITSDPNVKGILVNIFGGIMRCDVIAEGVLAAVREVGLQVPLVVRLEGTNVELGKKIIAESGLNVIAADDLDDAAKKIVAAVK-AMDWEVVIGMEVHAQVTSEAKLFSGASTEFGKDPNANVSFVDAAMPGMLPVINEECVRQAIRTGLGLKARINLKSVFDRKNYFYPDLPQGYQISQFKQPIVGEGTIVLDMD-ERVEIGVERLHLEQDAGKSLHDQTMSFVDLNRSGVALMEIVSKPDLRSSDEAKAYLTKLRTILRYLGTCDGNMDQGSMRADVNVSVRRPGE-PFGTRCEIKNVNSIRFVGQAIEYEARRQIGILEDGGTIDQETRLFDAVKGETRSMRSKEEAHDYRYFPDPDLLPLEFTQAYVDDLAAHLPELPDDKKGRFVADYGLTAYDADVLVAEKVSADFFEQVAQ-GRDAKVAANWVINELFGRLNKEGLDVSTSPVSAAQLGAIIDLIRAGTISGKIAKDLFEIVWSEGGDPAAIVEARGMKQVTDLGAIEKVVDEIIAANPDKVAQAKE-KPTLLGWFVGQVMKASQGKANPQAVNDLLKAKIGIE
MNIHEYQAKALLRTYGAPVSDGRAVLKAEDAKTAAGEMDGPLWVVKAQIHAGGRGKGGGVRLAKSAEEAAQEAKRMLGRTLVTHQTGPAGKQVNRIYIEDGSGIETEMYLALLVDRQTSRVSFVCSTEGGMDIEEVAAATPEKILSFSVDPATGFQAYHGRRIAFTLGLTGQQVKQCVKLMGQLYTAFMEKDMEMLEINPLIVTDAGDLKVLDAKVSFDGNAIYRHADIAALRDETEEDPKELAASKFDLNYIALDGEIGCMVNGAGLAMATMDIIKLYGAEPANFLDVGGGATQEKVTEAFKIITSDPNVKGILVNIFGGIMRCDVIAEGVVAAVKEVGLKVPLVVRLEGTNVEQGKAIINNSDVDVIAADDLKDGAQKIVKAVK--MDWELVIGLEVHAQVATKAKLFSASSTQFGAEPNANVAFVDAGMPGMLPVINEECIAQAVRTGLGLRADINLYSAFDRKNYFYPDLPQGYQISQLYHPIVGEGEVLVELDGTARVVRIERIHLEQDAGKSIHDMNMSFVDLNRTGVALMEIVSRPDIRGPEEAAAYVSKLRQIMRYLGTCDGNMQNGNLRADVNVSVCRPGANHLGTRCEIKNMNSLRFIQQAIEYEARRQIAIVEDGGSVTQETRLYDPDKGETRSMRSKEEAHDYRYFPDPDLLPLEIEQSWVDDLAANLPELPDAKKARFISDFGLSDYDASVLTADTENAAFFEKTAD-GQDGKLAANWVINELFGRLKKDDKDITESPVSPEQLGGVIALISKGDISGKIAKDLFEIVYTDGGDPAVIVEERGMKQVTDLGAIEKAVDEIIAANPDQVAKAKE-NPKLAGWFVGQVMKATGGKANPKAVNELVARKLQG-
MNIHEYQAKAVLKEFGVPVSKGVPILKAEEAEAAAKQLGGPLWVVKSQIHAGGRGKGGGVRLSKSIDETKQFVKEMLGATLVTEQTGPAGKQVNRIYLEDGSDIEKEFYLSLLVDRETSRVAFVVSTEGGMNIEEVAHNTPEKIVTFSVDPATGVMGHHGRTVAQALGLKGDLAKQAEKLITQLYTAFIAKDMDMLEINPLIISKQGELKCLDAKMSFDSNALYRHPEIVALRDTTEEDAKEIEASKYDLAYIALDGTIGCMVNGAGLAMATLDIIKLYGESPANFLDVGGGATEEKVTAAFKIITSDPNVKGILVNIFGGIMKCDIIAAGVVAAVKAVGLKVPLVVRLEGTNVEEGKKIIRESGLNVLPADDLDDAAQKIVNAVK-KMDWEMVIGLEIHAQVNSHAKLFSGSSTEFGGSPNSHVSLVDAAMPGMLPVINEECVKQAVRTGLGLKAQINRRSTFDRKNYFYPDLPQGYQISQYKSPIVGEGEVTVELDGETITVGIERLHLEQDAGKLVHDQTQTFVDLNRSGVALMEIVSKPDMRSAEQAQAYVSKLRTILRYLGTCDGDMEKGNLRADCNVSVRKPGD-PYGTRCEIKNVNSIRFIGQAIDYEARRQIGILEDGGVIDQETRLYDPNKGETRSMRSKEEAHDYRYFPDPDLLPLEFSEEYVSELKAGLPELPDEKKARFISAFGLSAYDAAVLVVERESAEFFETTLAGARDGKLAANWVINELFGRLNKEGQDISSSPVSAAQMAAIVDLIGEGLISGKIAKDLFEIVWTEGGDPRALVEERGMKQVTDTGAIEKVVDDIIAANPDKVAQAQA-KPALMGWFVGQVMKSSGGKANPQVVNDLLKSKLGI-
MNIHEYQAKELLKKFGVPVLAGGVAYTADEAAKVASGLSSPVFVVKSQIHAGGRGKGGGVRVVKSVDDVKVNAGQMLGKTLVTHQTGADGKEVKRVYIESGCDIRRELYLSMLVDRATSRVAVMVSTEGGMDIEEVAARTPEKIIVQDIDPASGISGFHCRKLAFALGLEGSQVEVFGKLLTSLYTCFLGLDIALLEINPLVVTGDGTVIPLDCKMSFDDNALYRHKELADLRDEDEEDPSEIEAALHALNYIKLDGSIGCMVNGAGLAMATMDIIKLYGGSPANFLDVGGGATKERVTTAFKIILRDPNVKGILVNIFGGIMRCDVIAEGVVAAAREVSLNVPLVVRLEGTNVDLGKKIMRESGLPIIAADNLADAAEKVVKAVK-KMDWELVIGLEVHAQVISQSKLFSGAATTFGAEPNTQVSFIDAGFPGMLPVINGVCVEQAVRTGLGLKAQINKRSVFARKNYFYADLPQGYQISQYDQPIVGEGQIVLDLDGSSRTVGIERLHLEQDAGKSVHDQAKSLIDLNRSGVALMEIVSKPDMRTPEEAGAYLRKLRSILRYLETCDGNMEEGSMRCDVNVSVRKAGE-PYRTRCEIKNVNSVRFVMQAIEYEARRHVEVYENGGQIVQETRLFDSSRGETRSMRSKEHAHDYRYFPDPDLLPLEFDDAFVERIKATLPELPDDKKARFVSSYSLTPYDAGVLVMEKETAAYFEEAAE-GRDGKQVANWLITTLFGGLNKKGLSISQSPVSPSQLGQLVDLVKDNTISGRLAKDVFEIMMEEGKDPALIVEERGMKQVTDSSAIEAACDAVIAANPEKAQEVRDGKEKLVAWFIGQVMKATQGKANPGMLQDVLKKKLLG-
MNLHEYQSKKLFADFGIPVPSGHAVDNPDDAAAAADKLGGSLWVVKAQVHAGGRGKAGGVKLARSKDEVRAYAKEMLGMTLVTHQTGPEGLPVNTVYVESGSDIERELYLSMVVDREAKQVSFIASEAGGMDIEQVAEDTPELIFNVAVAPDAGLMPYQARQLAFGLNLNKAQQKQFGDLVGRMYKLFVECDASLVEVNPLIITKAGDVLSLDAKIDIEDNALYRQKALTALRDPSQEDEKEREAAAHDLNYVSLDGNIACMVNGAGLAMATMDLIKLHGGDPANFLDVGGGATSARVAEAFKLILSNQNVTAILVNIFGGIVRCDLIAEGIITAVKEVGVKVPVIARLEGTNVEKGRALLKESGLDIIAADDLTDAAKKAVAAAV-SMSWEVVIGLEIHTQLATKSKIFSGAATAYGAEPNTQACLVDLGYPGVLPVLNADVVRMACKFGFAVGADIAPRSVFARKNYFYPDLPKGYQISQFELPIVVGGELMIRDDGNEKRIGITRAHLEEDAGKSIHVGANSGIDLNRAGTPLLEIVSEPDMRSAREAVAYMRKIHSIVRYLEISDGNMQEGSFRCDANVSVRPRGQTALGTRTELKNLNSFRYVEKAINFEVARQIELIEDGGQVVQETRLYDSDRDETRSMRSKEEANDYRYFPDPDLLPVEIDDSFISAVRDSLPELPNAKLQRFVDEYGIKVADAEVLTQNRALADYFEEVTVAAGNAQQAANWVTGELTAAMNRDGLEISEQSLTPEQLGGLLRRIDDGTISGKIAKEVFEAMWTGEGSADEVIAARGLTQITDTSAIDAIVDAVIEANPQQVADYRAGKEKIIGFLVGQVMKESRGKANPGQVNESLKRKLAS-
MNLHEYQGKQLFAEYGLPVSKGYAVDTPEAAAEAAEKIGGDKWVVKTQVHAGGRGKAGGVKLVDSPAEAAEFAAHWLGKNLVTYQTDANGQPVAKILVEDCTDIANELYLGAVVDRSSRRIIFMASTEGGVEIEKVAEETPEKILKAEIDPLTGAQPYQGRELAFKLGLKGDQIKQFVHIFLGLAKMFKEKDLALLEINPLVITDAGNLHCLDAKVAIDGNAVYRHKDLQAMHDPSQEDEREAHAAEWDLNYVALDGTIGCMVNGAGLAMGTMDIVALHGGFPANFLDVGGGATKERVTEAFKLILADDKVKTVLVNIFGGIVRCDLIAEGIIGAVKEVGVNVPVVVRLEGNNAELGSKLLAESGLDIIAATSLTDAAQQAVNAAEGKMEWEAVIGLEIHAQLATKSKIFSGASTAFGAEPNTQACAVDLALPGTLPVFNEEALRMAVKFGLAVDAEIGRKSVFDRKNYFYPDLPKGYQTSQLFHPIVGIGHIDITLDGTTKRIGVTRAHLEEDAGKSLHDEGMTGIDLNRAGTPLLEIVSEPDMRSAEEAVAYVRKVHSLVTSLGICDGNMSEGSFRCDCNVSVRPKGQEEYGTRTETKNINSFRFIEKAIVGEIERQIDLIEDGGRVIQATRLYDADKNETRSMRSKEEANDYRYFPCPDLLPIVIDDDYIDAIRQTLPELPDARKARFIEEYKLSEYDAMVLSADHNMAAYFEVIAKTAKDAKLAANWVMGELSKLLNQHDIDITNSPVSAEQLGGLLMRIKDDTISGKIAKQVFEVMWSEGGSADEIIESKGLKQVTDSGAIEQIVDEVIANNTPQVEQYVNARGKMIGFFMGQVMKASQGKANPGQVQGVLKQKLDS-
MNLHEYQGKKLFADYGLPVSIGQAVDTPEAAAAACQEIGGDKWVVKAQVHAGGRGKAGGVKLVDSPEAAAEFAKNWLGKNLVTYQTDANGQPVSKILVESCTDIAQELYLGAVVDRTTRRIVFMASTEGGVEIEKVAEETPEKIIKATIDPLTGAQPYQARELAFKLGLNKEQIKQFTKIFLGLAQLFEDKDLALIEINPLVITVEGNLHCLDAKLGVDGNALYRHKDLQAMNDPSQEDQREAHAAEWELNYVALDGNIGCMVNGAGLAMGTMDIVNLHGGSPANFLDVGGGATKERVAEAFKIILSDDNVKAVLVNIFGGIVRCDMIAEGIIGAVEQVGVKVPVVVRLEGNNAELGAKTLEDSGLNIIAATSLTDAAQQVVKAAEGKMQWEAVIGLEVHVQLATQSKIFSGASTAFGAEPNSQACAVDLGLPGVLPVLNEKAVEMAVKFGLGVKAEIGRRSIFERKNYFYPDLPKGYQTTQMDAPIVGPGVVDIVLDGAERSIRIHHAHLEEDAGKSLHEDGMTGIDLNRAGTPLLEIVSEPDMRSAKEAVAYLKSIHALVTYLGISDGNMAEGSMRCDANVSVRPKGQETLGTRCEIKNINSFRFIERAINHEIERQIELIEDGGRVVQETRLYDADLDETRSMRSKEEANDYRYFPCPDLLPVDLDDAYIDYLRSQMPELPEEKKARFVEELGLSVYDANVLASSRAMAEYFDRTREICGDAKQAANWVMGELTGRLNKEGLEIQQSPVAAEQLGGLIKRIIDNTINGKAAKQVFAALWDGEGTADDIIEAKGLKQVTDTGAIERVIDEVMANNPAQVEQYRAARGKMVGFFVGQVMKASKGTANPQMVNQLLKQKLEG-
MNLHEYQGKQLFAEYGLPVSKGIAAETPAEAAAAADIIGGDKWVVKAQVHAGGRGKAGGVKLVSSKAEIEEFAKKWLGNNLITYQTDENGQPVSRILVESCTDIADELYLGAVVDRSTRRVIFMASTEGGVEIEKVAEETPEKILKAIIDPLTGAQPYQARELGFKLGLNPVQIKQFTQIFLGLAKMFVDKDLALLEINPLVITDEGNLHCLDAKVAIDGNAMYRQPALKEMHDPSQEDEREAHAAKWELNYVALDGNIGCMVNGAGLAMGTMDIVKLHGGQPANFLDVGGGATKERVVEAFKIILSDDNVKAVLINIFGGIVRCDLIAEGVIGAVEEVGVKVPVVVRLEGNNAELGAKVLADSGLNIIAAESLTDAAVQVVKAAEGKMEWETVIGLEVHVQLATKTKIFSGASTAFGAEPNTQACAIDLAMPGTLPSPNAKAFEYAIMFGLAVNAEIGKRSVFERKNYFYPDSPKGYQTTQLEQPIVGAGYIDIELDGSTKRIRIHHAHLEEDAGKSLHEDDMTGIDLNRAGTPLIEVVTEPDISNKAEAVAFARKLHAIVTSLGIGDGDMSQGSMRFDVNISVRLKGQ-ELGTRTETKNLNSFRFMERCIDQEVQRQIEVLEDGGKITQETRLYNGDTHTARPMRSKEEANDYRYFPCPDLLPVEITDEYIQSLRDKLPELPDARKARFIEQYGLSDYDAGLLGSDANTAHYFEVCAKACDDAKLSANWVAGELAARLNNEELAIQNSPVNAEQLAGLIARIKDQTISNKIAKQVFEAMWQGEGDADTVIEAKGLKQVSDSGALEKMVDDVMAANQQQVDAYRAARKKMLGFFVGQIMKASKGQANPQQLNQILLSKLDS-
MNIHEYQAKALLRSYGAPVSDGRVVLKAEDAKTAAGALDGPMWVVKAQIHAGGRGKGGGVRLTKSVEEAAEEAKKMLGRTLVTHQTGPAGKQVNRIYIEDGSGIETELYLALLVDRVTSRVSFVCSTEGGMDIEEVAAETPEKILSFSVDPATGYQAYHGRRIAFMLGLEGKQVKQCVGLMGLLYKAFMEKDMEMLEINPLIVTDSGDLKVLDAKVSFDGNAIYRHADINELRDETEEDPKELAASKYDLNYIALDGEIGCMVNGAGLAMATMDIIKLYGAEPANFLDVGGGATKEKVTEAFKIITSDQNVKGILVNIFGGIMRCDVIAEGVVAAVKEVGLQVPLVVRLEGTNVQQGKDIINNSGLDVIAADDLKDGAQKIVKAVK--MDWELVIGMEVHAQVSSNAKLFSGASTRFGAEPNSNVAFVDAAMPGMLPVINEYCVEQAVRTGLGLKAEINLHSAFDRKNYFYPDLPQGYQISQLYHPIVGEGKVLVELDGTARMVRIERIHMEQDAGKSIHDMNMSFVDLNRTGVCLMEIVSRPDIRGPEEAASYIAKLRQIMRYLGTCDGNMQNGNLRADVNVSICRPGDSHLGTRCEIKNMNSMRFIQQAIEVEARRQIAIVEGGGTVDQETRLYDPDKGETRSMRSKEEAHDYRYFPDPDLLPLEIEQGWVDDIAASLPELPDAKKARFIGDFGLTDYDASVLTADVDTAAYFEAVAE-GRDGKQAANWTINELFGRLKRDDKGITESPVSPAQLGRIIDLIGKGDISGKIGKDLFEIIYTEGGDPAEVVEARGMKQVTDTGAIEKAVDEVIAANPAQVEKAKE-NPKLAGWFVGQVMKATGGKANPKAVNEIVAKKLNG-
MKIHEYQAKELLRKYGVITPRGVPCFSVDEAVKAAESLGGKVWVVKAQIHAGGRGKGGGVKVAKSLDEVRQYAGQILGMQLVTHQTGPEGQEVKRLLVEEGADIASELYVGMVVDRVTQRVCLMASSEGGMDIEEVAAKTPEKIHKVFIDPAAGLTAQEADDTAAKIGVPTASIPQARAVLQGLYSAFWDSDASLAEINPLIVTGDGQVIALDAKMNFDSNGLFRHEDILAMRDLDEEDAAEIEASKYDLSYISLDGNIGCMVNGAGLAMATMDTIKLFGAEPANFLDVGGGATVEKVTEAFKLMLANTKVKAILVNIFGGIMRCDTIADGIVEAAKQTHLSVPLVVRMRGTNEEIGKKTLEASGLPIITANDMAEAAQKVVAAVA--MSWETVIGLEIHTQLATRSKIFSGAPTRFGAAPNTQACAVDLGLPGVLPVLNREAVRLALRFGRAVAAEIARRSVFARKNYFYPDLPKGYQISQYELPIVGRGQVEILLDGTTKPIGVTRAHLEEDAGKSLHEDGLTGIDLNRAGTPLLEIVSEPDLRSPHEAVAYARKIHQIVRWIGISDGNMQEGSFRMDANVSVRPRGETRLGTRTEIKNINSFRFLERALVFEIERQIEVIESGGRIVQETRLYDAERDETRSMRTKEEANDYRYFPDPDLLPLVIDEDFLATATADLPELPDVRRERFQQDYGLSQYDAGLLTANRELADHFEAVAARCGDAKLAANWINGELAAALNKAGLAIEDSPVGTERLAGLLVRISDGTISGKIAKQVFEAIWAGEGDADTVIESKGLRQISDAGTIEPLIDAIVAANPAQVEQYRAGKEKVFGFFVGQVMKQTQGKANPQQVNEILRRKLAP-
MNLHEYQSKQLFARYGIPVPTGYPASSAAEATAAARRIGGSKWVIKAQVHAGGRGKAGGVKLVDTPEQAGKAAAAMFGKRLVTHQTGPEGLPIHQVFVEQGSKIVRELYLSLVLNRDKGHIAFIASAAGGMDIEEVAAHTPEKIIRVDIHPAAGLQPSQCRVLAFGLGLEGEQIKEFTQIAQALYQLYLEKDASLVEINPLIVTGEGRLVALDAKINIEDNALFRQKELAEWRDITQEDPMERAAAEHELNYVSLDGDIACMVNGAGLAMATMDLIKLHGGSPANFLDVGGGATRERVTEAFNLILSNQNVKAILVNIFGGIVRCDMIADGIIHAVQDVGVRVPVVVRIEGTNAEKGRKLLQQSGLALIAASDLTDAAKKVVAAAR-GMNWETVIGLEIHAQLATRSKIFSSAPTAYGAAPNTQANLVDLGYPGVLPVLNRSAVQMAVKFGLAVGADIAARSVFARKNYFYPDLPKGYQISQYEKPIVERGSLQIVLDGERKTIGITRAHLEEDAGKSLHEDGLTGIDLNRAGTPLLEIVSEPDMRSAREAVAYMKKIHTLVRYLEICDGNMQEGSFRCDANVSVRPLGQSKFGTRCEIKNLNSFRYIEKAINHEVARQIEIIEGGGTIRQETRLYDPDKDETRALRSKEEANDYRYFPDPDLLPVVLDPSFIEQVRISLPELPDQKAARYLEQFGLSAYDAGILTASREMGDYYEAVLAALGHEKLAANWIMGELSAALNKDGLEIARSRVDARRLAGLLERIVDGTISGKIAKEVFEAMWADGLDADAVIEAKGLRQITDTAAIETVIESVMAANPKQLAEYRSGKDKLFGFFVGQVMKATGGKANPAQLNELLKKKLAG-
MNIHEYQAKALLAQFGAPVSDGRAVLKAEDAKTAAGELDGPLWVVKAQIHAGGRGKGGGVRLTKSVEEAAEEAKKMLGRTLVTHQTGPAGKQVNRIYIEDGSGIETEMYLALLVDRATSRIGFVCSTEGGMDIEEVAEATPEKILNFTVDPATGYQPYHGRRVAFALGLEGQQVKQCVKLMGQLYKAFTEKDMEMLEINPLIVTDKGDLKVLDAKVAFDGNAVYRHTDIAALRDETEEDPKELAASKYDLNYIALDGEIGCMVNGAGLAMATMDIIKLYGAEPANFLDVGGGATKEKVTEAFKIITSDPNVKGILVNIFGGIMRCDVIAEGVVAAVKEVGLQVPLVVRLEGTNVEAGKDIINNSDVDVIAADDLKDGAQKIVKAVK--MDWELVIGLEVHAQVATAAKLFSGASTQFGAEPNSNVAFVDSGMPGMLPVINEGCVAQAVKTGLGLKAEIHLRSAFDRKNYFYPDLPQGYQISQLYHPIVGEGEVLVEMNGQARTVRIERIHLEQDAGKSIHDMAMSFVDLNRTGVALMEIVSRPDIRGPEEAAAYVGKLRQIMRYLGTCDGNMQNGNLRADVNVSVCRPGDAHLGTRCEIKNMNSMRFIQAAIDHEARRQIAILEDGGEIVQETRLYDPDKNETRSMRSKEEAHDYRYFPDPDLLPLEIEQAWVDDIEASLPELPDAKKARFITDFGLSDYDASVLTADVTNAAYFEAVAE-GNDGKLAANWVINELFGRLKKDDRDIADSPISATRLGQIVGLIKSDKISGKIAKDVFEIAYTQDRDPEEIVKTEGMEQVTDTGAIEAAVDEIIAANPAQVEKAQA-NPKLAGWFVGQVMKATGGKANPAAVNKLVSAKLGL-
MNIHEYQAKALLRSYGAPVSEGRAVLKAEDAKTAAGEMDGPLWVVKAQIHAGGRGKGGGVRLAKSVEEAAEEAKKMLGRTLVTHQTGPAGKQVNRIYIEDGSDIENELYLALLVDRQTSRISFVCSTEGGMDIEEVAASTPEKILSFSVDPATGYQAFHGRRIAFSLGLKGAQVKQCVALMGNLYRAFVEKDMEMLEINPLIVLDTGDLKVLDAKVSFDGNAMYRHPDIAELRDETEEDSKELEASKYDLNYIALDGEIGCMVNGAGLAMATMDIIKLYGAEPANFLDVGGGATKEKVTEAFKIITSDPQVKGILVNIFGGIMRCDVIAEGVVAAVKEVGLQVPLVVRLEGTNVEAGKDIINNSDVDVIAADNLSDGAEKIVKAVK--MDWELVIGMEVHAQVSSNAKLFSGASTKFGAEPNNNVAFVDAGMPGMLPVINEECVAQAVRTGLGLKAEIHLNSAFDRKNYFYPDLPQGYQISQLYHPIVGEGEVLVEMDGTARNVRIERIHLEQDAGKSIHDMNMSFVDLNRTGVALMEIVSRPDIRSPEEAAAFVVKLRQILRYLGTCDGNMQSGSMRADVNVSICRPGQSHLGTRCEIKNMNSMRFIQAAIMVEANRQIKIVEGGGSVDQETRLYDPDKNETRSMRSKEEAHDYRYFPDPDLLPLEIEQAWVDDLAANLPELPDAKKSRFISDFDLSDYDASVLTADGESAAYFESVAD-GRNGKLAANWVINELFGRLKKEDHDITESPVSPAQLGSIIDLISSDAISGKIAKDLFEIVYTEGGDPAEIVEARGMKQVTDTGAIEAALDEIIAANPAQVEKAKE-NPKLAGWFVGQVMKATGGKANPKAVNQLVSQKLKG-
MNLHEYQAKQLFADYGLPVSKGFACESAQEAMSAADSIGGSQWVVKAQVHAGGRGKAGGVKLVSSKEEIKAFAEKWLGHNLVTYQTDEKGQPVNKILVESCTDIDQELYLGAVMDRGTRRIVFMASTEGGVEIEKVAEETPEKILKAVIDPLVGAQPYQARELAFALGLNSDQVKQFTKIFLGLAKLFQDLDLALLEVNPLVITKGGNLHCLDAKVVVDGNALYRQPRIRDMHDPSQEDPREAHAAKWELNYVALEGNIGCMVNGAGLAMGTMDIVKLHGGAPANFLDVGGGATKERVTEAFKIILSDDNVKAVLVNIFGGIVRCDLIADGIIGAVEEVGVKIPVVVRLEGNNAELGAKKLADSGLNIIAAESLTHAAEAVVKAAEGKMEWEAVIGLEVHVQLATKSKIFSGAATTFGAEPNTQACAVDLAMPGMLPVMNEEAVRMAVMFGLAIGAEINTRSVFDRKNYFYPDLPKGYQISQLDHPTVKQGKLDIQLNGEKKTITVTRAHLEEDAGKSLHEDGMTGIDLNRAGTPLLEIVSEPELRSAKEAVAYLRKLHSIVTYLGISDGDMSQGSMRCDCNVSVRPKGQKEFGVRTEIKNVNSFRFVEKAIQGEIERQIDLIEEGGKVTQETRLYDADKDNTRSMRSKEFANDYRYFPDPDLLPIEIDDAYIEAVRSTLPELPEQKLARFCSEYGLSDYDAGVLASSRAQADYFEAATKIVGDAKLTANWIMGELAKRLNQNSLDISQSPVTAEGLGKLLLRLKDNTINGKAAKDVLEAMWNGEGEADEIIEKKGLIAVTDDSAIEAFVDEVLANNAAQVEQYKAARGKMIGFFVGQTMKISKGKANPQQVNEILAKKL-S-
MNLHEYQGKQLFAEYGLPVSKGYACDTPEEAAQAADRIGGDKWVVKAQVHAGGRGKAGGVKLVDNKEDIKAFAQNWLGKNLVTYQTDENGQPVAKILVESCTDIDQELYLGAVVDRSTRRIVFMASTEGGVEIEKVAEETPEKILKAEIDPMAGAQPYQGRELAFKLGLEGVQIKQFVNIFLGLAKLFQDLDLALIEINPLVITDEGNLHCLDAKLGVDSNAMYRQPKLKEMHDPSQEDAREAQAAQWELNYVALDGNIGCMVNGAGLAMGTMDIVKLHGGSPANFLDVGGGATKERVSEAFKIILSDDTVQAVLVNIFGGIVRCDLIAEGIIGAVEEVGVEVPVVVRLEGNNAELGSKILAESGLNIIAATSLKEAADAVVKAAEGKMEWETVIGLEVHVQLATATKIFSGSSTAFGAEPNTQANAVDLAMPGTLPVLNEQALKHAILFGLGIGAEINKRSVFDRKNYFYPDSPKGYQTTQMDYPIVGAGAIEIQLNGESKVIRIHHAHLEEDAGKSVHEGNNSGIDLNRAGTPLIEIVSEPDMRSSEEAVEFARKLHSIVTSLGISDGDMSQGSMRFDVNVSVRLKGEEEFGTRTETKNLNSFKFMEEAIALEVERQIDILEDGGSITQETRLYNSDTKTAKAMRSKEEANDYRYFPCPDLLPVEIDDNYIDALRNAMPELPDARQARFVESYSLSNYDAGILSGDANMASYFEETASACDDAKLAANWLIGDVSAKLNNDELSIQQCPVSAAALGQLIARIKDNTISGKIAKQVFEAMWAGEGDADTVIEAKGLKQVSDTGALEAMVDEVIANNPEQVDNFRNARKKMTGFFVGQIMKASKGQANPGMVNKILMAKLNG-
MNIHEYQAKQIFQKYGVPTPRGKVAFSVDEAVENARELGGPIWVVKAQIHAGGRGLGGGVKLAKSIEEVRELATQILGMTLVTHQTGPEGKLVQKIYIEEGADIKEEYYLGMVLDRTLEMPVMMASTEGGMEIEKVAEETPEKIVKVAIDPSIGFQGYHGRKIAFGLGLAKDEQRAFIKFAQALYKVYMENDAEMIEINPLIKTGAGDFLALDAKMGFDDNALGRHPDIEAMRDLSEEEPTETEAKKYGLSYIKLDGDVGCMVNGAGLAMGTMDTINYVGGHPANFLDVGGGANPETVAKGFEIILKDPNVKSIFVNIFGGIVRCDRIANGILEATKIVDVNVPVIVRLDGTNAPEAAEILKKANINIITATDLEDGAKKAVAAAKESM-FETIIGLEVHIQLNTKTKIFCSCATSFGEAPNTNVCPTCLALPGALPVLNIEAVKKAISFGKAVNATIHRKSIFNRKNYFYPDLPKGYQISQFEIPIVENGELFIDFDGSTKRIGITRAHLEEDAGKNMHE-DHSLVDLNRAGTPLLEIVSEPDMRSSDEAVRYLKKLHAIVRYLDISDANMQEGSFRCDVNVSIRPKGDEKLYTRVEIKNMNSFRFIQRAIEYEVNRQIEAWEDGEEVFQETRLFNTATGETRSMRGKEDSAEYRYFPDPDLLPVIVTEEMIEEA-SQIPELPDEKKTRLVREYGIKEYDAVIITSDIAMAHFFEKMIEEGASAKMAVTWLTVELLGRL-KGGMTIETSPVDAIKLAGIIKRIEDGTISGKAAKEVLDYLMEHDEAVDDVIEKLGLKQVSDEGAILSLIDEILSANQDKVEEYRGGKEKLFGFFVGQVMKASKGSANPAKVNQLLKEKLSS-
MNIHEYQAKGLLRSYGAPVSDGRVVTRAEEAKTAAGELDGPLWVVKAQIHAGGRGKGGGVRLAKSVEEAAEEARRMLGRTLVTHQTGPTGKQVNRIYIEDGSGIETEMYLALLVDRQTSRISFVCSTEGGMDIEEVAASTPDRILSFSVDPATGYQPFHGRRVAFALGLKGGQVKQCVGLLANLYRAFVEKDMEMLEINPLIVTDSGDLKVLDAKVSFDGNAIYRHADIAALRDETEEDAKELAASKYDLNYIALDGEIGCMVNGAGLAMATMDIIKLYGSEPANFLDVGGGATKEKVTEAFKIITSDPQVKGILVNIFGGIMRCDVIAEGVIAAVKEVGLKVPLVVRLEGTNVEKGKEIIRNSDLDVIAADDLKDGAEKIVKAVR--MEWELVIGLEVHAQVASAAKLFSGASTRFGAEPNSNVAFVDAGMPGMLPVINEGCVALAVKTGLGLNAAINLRSAFDRKNYFYPDLPQGYQISQLYHPIVGEGEVLVDMPGIARKVRIERIHLEQDAGKSIHDMTMSFVDLNRTGVALMEIVSRPDIRGPEEAAAYVAKLRQIMRYLGTCDGNMQNGNLRADVNVSVCRPGDSHLGTRCEIKNMNSMRFIQAAIEVEARRQIAILEDGGTITQETRLYDPDRGETRSMRSKEEAHDYRYFPDPDLLPLEIEQEWVEGIRASLPELPDAKKARFVAEYGMTEYDAGVLTADVESALYFERVAK-GRDGKLTANWVINELFGRLKKDDRTIADSPVSADQLGAIIGLIASDEISGKIAKDLFETVYVEGGDPARIVEERGLRQVTDTGAIETAVDTVIADNPAQVEKAKA-NPKLAGWFVGQVMKATGGKANPAAVNRIVAQRLGL-
MNIHEYQAKGVLREYGVPVPNGVAILDAAEADAAAAKIPGPVWVVKSQIHAGGRGKGGGVRVVKSAGEAAANAKQILGKTLVTVQTGPAGKQVNRVYIEEGSDIDKEFYLSALVDRATSRVAFVVSTEGGMDIEEVAHSTPEKIHTFSIDPATGVMPHHGRTVAQALGLSGDLAKQAGNLVTKLYAAFVGKDMAMLEVNPLVVTKGGELKCLDAKISFDSNSLYRHPDVVALRDETEEDAKEIEASKYDLAYIALDGTIGCMVNGAGLAMATLDIIKLYGESPANFLDVGGGATEEKVTAAFKIITADPQVQGILVNIFGGIMKCDVIARGVIAAVKAVGLQVPLVVRLEGTNVEEGKQIIRDSGLNVIPADDLDDAAQKIVKAVK-AMDWEVVIGMEIHAQVTSNSKLFSGASTAFGGEPNSHVSLVDAAMPGMLPVINEECVKQAVRTGLGLKAQINNRSVFDRKNYFYPDLPQGYQISQYKSPIVGEGVVLVDMEG-RIEVGIERLHLEQDAGKSIHDLTQSLVDLNRSGVALMEIVSKPDLRSSEEAKAFVTKLRTILRYLGTCDGDMEKGNLRADVNVSVRKPGD-DFGTRCEIKNVNSIRFIGQAIETEARRQIGIIEDGGTIDQETRLFDPNKGETRSMRSKEEAHDYRYFPDPDLLPLEFDDAFVTELAAHLPELPDEKKARFVSAYGLSAYDADVLVAEKDTADYYEAVAK-GRDAKAAANFVINELFGRLNKEGKDIASSPVSAAQIGAIVDLIADGTISGKIAKDLFDICFTEGGEPREIVEARGMKQVTDTGAIEAAVDAIIAANPDKVEQVKA-KPTMLGWFVGQVMKQTGGKANPQAVNELLKGKLGIE
MKIHEYQGKEILRQFGVTTPRGIPCLNVDDAVKAAETLGGSVWVVKAQIHAGGRGKGGGVKVAKSLEQVREYASQILGMQLVTHQTGPEGQKVRRLLIEEGADIKQELYVSMVTDRVSQRVVLMASSEGGMDIEEVAASHPEKIHQVVIDPATGLTDAEADSISTLIGVPAGSIADARVQLQGLYKAYWDTDCSLAEINPLIVTGSGKVIALDAKFNFDANALFRHPEIVAYRDLDEEDPAEIEASKFDLAYISLDGNIGCLVNGAGLAMATMDTIKLFGGEPANFLDVGGGATAEKVTEAFKIMLKNPGLKAILVNIFGGIMRCDVIAEGVITASKAVSLQVPLVVRMKGTNEEIGKKMLADSGLPIIAADSMEEAAQKVVAAAN-KMQWEVVIGLETHTQLSTKSKIFSGSSTQFGAAANTQASPVDLALPGVLPVLNRGAVERAIQFGLAVNATIAPQSIFARKNYFYPDLPKGYQISQFEIPVVQGGKVSFVLKDGLRTVQLTRAHLEEDAGKSLHEDGMSGIDLNRAGTPLLEIVTEPDMRSAAEAVAYAKALHSLVMWLGICDGNMQEGSFRCDANVSVRPVGQAAYGTRSEIKNLNSFRFLEEAINYEVRRQIEVIEDGGKVVQETRLYDPDKKETRSMRSKEDSQDYRYFPDPDLPPLVIGAEWVERVRATMPELPGAMRERFVRDFGLSEYDAAVLTQSKAMAGYFEAVTVKAEQAKPAANWLMGDLSSALNRENVDVADAPVSAVQLALLLQRIADGTISNKIAKEVFGAMWEAKSQADEIIESKDLRQISDSGALEKIIDEVLAANAKSVEEFRAGKEKAFNALIGQAMKATKGKADPAQLTELLKQKLTA-
MNIHEYQGKAILKEFGAPVSAGFPALSVAEAVEAAKKLPGPLYVVKSQIHAGGRGKGGGVRLAKSVEEVEAHAKEMLGNTLVTVQTGEAGKQVNRLYIEDGSDIEKEFYLSALVDRETSRIAFVISTEGGMDIEAVAHDTPEKIETFSVDPATGIMPHHGRAMARILGLQGDLAKQAGTVLSQIYSAFVAKDMDMLEINPLIVTTQGQIKCLDAKVSFDSNSLYRHPEVVALRDTTEEDAKEIEASKYDLAYIALDGTIGCMVNGAGLAMATLDIIQLYGESPANFLDVGGGASEEKVTAAFKIITADPKVKGILVNIFGGIMKCDVIARGVIAAVKAVGLQVPLVVRLEGTNVEEGKAIISSSGLNVISADDLDDAAQKIVAAIK-AMDWEVVIGMEIHAQVTSNAKLFSGAATAFGAEPNEHVSLVDAAMPGMLPVINAECVRQAVRTGLGLNALINKRSVFDRKNYFYPDLPQGYQISQYKSPIVGEGEIVVDLPTEQIIVGIERLHLEQDAGKSMHDQTMSFVDLNRSGVALMEIVSRPDLRSADEARAFVTKLRTILRYLGTCDGDMEKGNLRADVNVSVRKPGA-ELGTRCEIKNVNSIRFIGQAVEVEARRQIGILEDGGSIDQETRLYDPAKSETRSMRSKEEAHDYRYFPDPDLLPLEFDDAFVAELKVHLPELPDAKKARFIAEYGLSPYDASVLVAEREQADYFEAVAK-GRDGKAAANWVINELFGRLNKEGQDVTTSPVSAAQLGGLVDLIGEGVISGRIAKDLFEILWSEAEDPRQIVEMRGMKQVTDTGAIEKAVDELIAANPDKVEQVKL-KPTMLGWFVGQAMKASGGKANPQALNEILKAKLGIE
MNLHEYQGKQLFAQYGLPVSIGHAVDTPEAAAEACGKIGGDQWVVKAQVHAGGRGKAGGVKLISSPEEAKAFAAEWLGKNLVTYQTDENGQPVSKILVESCTDIDQELYLGAVVDRSSRRIVFMASTEGGVEIEKVAEETPEKILKATIDPLTGALPYQGRELAFKLGLSGAQVSQFTKIFLGLAKLFQEKDLALLEINPLVITTEGNLHCLDAKMAIDGNAVYRHKDLQEMHDPSQEDEREAHAAQWELNYVALDGNIGCMVNGAGLAMGTMDIVKLHGGFPANFLDVGGGATKERVAEAFKIILSDDKVKTVLVNIFGGIVRCDLIAEGVIAAVKEVGVEVPVVVRLEGNNAELGTQVLADSGLDIIAATSLKDAAEQAVKAAEGKMEWEAVIGLEIHAQLATKSKIFSGAGTAFGADPNTQACAVDLALPGTLPVFNGEALQMAVKFGLAIDAEIGRRSVFDRKNYFYPDLPKGYQTSQLFYPIVGPGHIDIELDGRHKRIGVTRAHLEEDAGKSVHDLNMSGIDLNRAGTPLLEIVSEPDMRSAEEAVAYVKKIHAIVTTLGICDGDMSQGSFRCDCNVSVRPKGQEEFGTRTESKNINSFRFIEKAIKGEIARQIDLIEDGGRVEQATRLYDADKDETRSMRSKEEANDYRYFPCPDLLPIVIDEDYIEAVRKTLPELPDARHARFMEQYGLSDYDAGVLSAYRDLADYFETVVKAADDPKLAANWVMGELSKFLNSNNLGISNSPISAGDLGGLLHRIKDDTISGKIAKQVFEAMWNGEGSADEVIEAKGLKQVTDSGAIEGMIDEVIAKATPQVEQYKAARGKMLGFFMGQVMKASQGKANPGQVNQILKKKLDD-
MNIHEYQAKELLAKYGIGIPAGHAATTVEEAVEAAGKLPGPLYVVKAQIHAGGRGKGGGVRLAHSVDDVRSDAGEMLGNTLVTIQTGDEGKQVNRLYVTDGVDIESEYYLAMLVDRASGQVAMVASTEGGMDIEDVAHNTPEKITTITIDPAQGFMPHHGRAVAFALELDGALNKACQKLAKQLYTAFMDLDCEMLEINPLVETKDGQLLVLDTKMSFDGNALYRHPDVEALRDETEEDPAEVEASEYDLAYIKLDGNIGCMVNGAGLAMATMDIIKLNGAFPANFLDVGGGATTEKVTAAFKIILKDPAVEGILVNIFGGIMKCDIIAQGIVEAAKEVNLSVPLVVRLEGTNVQKGKDILANSGLPIVAADDLGDAAKKIVAEVK-AMEWEVVIGLEVHAQVTSQAKLFSGAATAFGAEPNSNVSLVDAAMPGMLPVPNQECIRQAVRTGLAIDAQINKWSRFDRKNYFYADLPQGYQISQLYHPIVGEGSLTIDAEKQDKVIGIERIHIEQDAGKLMHDQTMSYVDLNRSGVALMEIVSRPDMTSPAEAGAYVRKLRSILRYVGSCDGNMEEGSMRADVNVSVRKVGDTELGTRTETKNVNSVRFVMQVIEYEANRQVGVLEDGGSVDQETRLFDPGTGTTRTMRSKEDAHDYRYFPDPDLLPLVLEQSFVDDCKASLPELPDAKRARYTGELGLTDYNARELTAEVETFARFEQLLEEAKVSTQVANWALSVAPGVMKSLGDEANPAHATAAAQAQILAMQDKGEISGGQAKEIYEIVLKTGRDPSEIAEAEGLKQVSDTGAIEAAVDDIIAANGDKVEQYKAGKDKLFGFFVGQTMKAMQGKANPAVVNQILKDKL-G-
MNIHEYQAKAVLKEYGAPVAEGVAIFSADEAEAAAKQLPGPLWVVKSQIHAGGRGKGGGVRLAKTIEEVVANAKEMLGNTLVTAQTGADGKVVNRLYIEDGADIARELYLSLLVDRSCGQVAFVASTEGGMDIEEVAASTPEKILTLPIDPLEGVTDEKAAQLCDALELDGDARADGLKLFPILYTAFVEKDMALLEINPLIVMKDGHLRVLDAKVSFDGNALFRHDDIMALRDKSEEDEKEIEASKYDLAYVALDGNIGCMVNGAGLAMATMDIIKLYGAEPANFLDVGGGASKEKVTAAFKIITSDPNAKGILVNIFGGIMRCDVIAEGVLAAVKEVGLQVPLVVRLEGTNVELGKKIINESGLNVIPADDLDDAAQKIVAAVK-EMDWEIVIGMEVHAQVTSEAKLFSGASTSFGNDPNANVSLVDAAMPGMLPVINEECVRQAIRTGLGLKAQINLKSVFDRKNYFYPDLPQGYQISQFKQPIVGEGKVLLDMDGEQVEVGIERLHLEQDAGKSLHDQTMSFVDLNRSGVALMEIVSKPDIRCADEAKAYLTKLRTILRYLGTCDGNMDQGSMRADVNVSVRRPGG-EFGTRCEIKNVNSIRFVGQAIEYEARRQIGILEDGGEIDQETRLFDAVKGETRSMRSKEEAHDYRYFPDPDLLPLEFSQEYVDGLAAHLTELPDEKKDRFIRDYGLTAYDADILIVERSSADFFEKVAK-GRDAKLAANWVINELFGRLNKEGLALADSPVNSDQLGSIIDLIKSGAISGKIAKDLFEIVWTEGGDPATIVEERGMKQVTDLGAIEAIVDKILAANAEKAEQAKE-KPGMLGWFVGQVMKASKGKANPQAVSDMLKAKIGLD
MKIHEYQGKQLLKKFGVTVPRGIHCTTVDDAVKAAETLGGKVWVVKAQIHAGGRGKGGGVKVATSLEKVREYASQILGMQLITHQTGPEGQKVRHLLIEEGADIQHEYYVAALTDRATQSVAIMASYEGGMDIEEVAHKTPEKIVKVFVNPLVGLTDEQGMTLAKGMGMNEASIPQCIDTLKKLYTCYMETDASLAEINPLIHETDGTVKAIDAKFNFDSNALYRQEEIVAMRDLDEEDADEIEASKFDLAYISLDGNIGCLVNGAGLAMATMDTIKLFGAEPANFLDVGGGATTEKVTEAFKIMLKNPKVKGILVNIFGGIMKCDTIATGVVAAAKETHLSVPLVVRMKGTNEDMGKQILKDSGLPIISADSMAEAATKIVAAVK--MQWEVVIGIETHAQLATVSKIFSGASTAFGAEPNTQACAVDLALPGVLPVLNKKAVECAIRFGLAIGAEVAQKSVFARKNYFYPDLPKGYQISQMDLPVVVGGNITLQVQGDEKVVRLTRAHLEEDAGKSLHEDGKSGIDLNRAGTPLLEIVSEPDMRSSDEAVAYAKSLHALVRWIGICDGNMQEGSFRCDANVSVRPKGQAEFGTRREIKNLNSFRFLKEAIDFEVQWQINEIEEGRKIQQATVLFDPDSGETRMMRSKEDAHDYRYFPDPDLLPLIISSDWINRVKGELPELPGQKRERFVNELGLSAYDAITLTASQEMADYFESTVALAANAKPCANWVMVDLAARLNKEGKELVESPVSAAKLAGLIQRIADNTISNNIAKKVFEALWNGEGTADDVIEKQGLKQITDSGAIETLVDEVLAANAANVAEFKAGKEKAFNALVGQVMKAAKGKANPQQVNDLLRQKLAG-
MNIHEYQAKALLRDYGAPVSDGRIVTRAEDAKTAAGELDGPLWVVKAQIHAGGRGKGGGVRLAKSVQEAADQAKKMLGRTLVTHQTGPGGKQVGRVYIEDGSGIETELYLALLVDRQTSRVSFVCSTEGGMDIEEVAAATTEKILSFSVDPATGYQAFHGRRIAFALGLTGQQVKQCVKLMGQLYAMFVDKDMEMLEINPLIVTDSGDLKCLDAKMGFDSNALYRNADIANLRDETEEDPKELQASKYDLNYIALDGEIGCMVNGAGLAMATMDIIKLYGAEPANFLDVGGGATKEKVTEAFKIITSDPQVKGILVNIFGGIMRCDVIAEGVIAAVKEVGLQVPLVVRLEGTNVDKGKEIISNSGLDVIAADDLKDGAQKIVKAVK--MDWELVIGLEVHAQVASKAKLFSGASTAFGAEPNSNVAFVDAGMPGMLPVINEGCVALAVKTGLGLKAEINLRSAFDRKNYFYPDLPQGYQISQLYHPIVGEGEVLVDMPGVARLVRIERIHLEQDAGKSIHDMTMSFVDLNRTGVALMEIVSRPDIRGPEEAAAYVGKLRQILRYLGTCDGNMQNGNLRADVNVSVCRPGDSHLGTRCEIKNMNSMRFIQQAIDYEARRQIAIIEDGGAVVQETRLYDPDKGETRSMRSKEEAHDYRYFPCPDLLPLEIEQAWVDDIAASLPELPDEKRARFVLDYGMTEYDASVLTAEVDDAAYFEAVAKDAGDGKLAANWVINELFGRLKKDDRAITESPVAPAQLAAIIRMIKADEISGKTAKDVFEIVYTDGGDPEKIVDERGLKQVTDTAAIEAAVEKIMAENPAQVEKAQA-NPKLAGWFVGQVMKATGGTANPKVVNQIVATKLNG-
MNIHEYQAKELLAKYGAPIAAGYAAFSVEEAVEAAKKLPGPLYVVKSQIHAGGRGKGGGVRLAFNLDEVKAHSTDMLGNTLVTIQTGDAGKQVNRLYITDGADIDKEFYLALLVDRGSSKVAFVVSTEGGMDIEEVAHSTPEKIHSFSVDPATGFMPHHGRSIAAALGLTGDLAKQASKVASSLYAAFLDTDAEQIEVNPLALTKQGNLLVLDAKVGFDGNAMFRHKDIAQLRDLTEEDAAEVEASKYDLAYIKLDGNIGCMVNGAGLAMATMDIIKLNGEFPANFLDVGGGATTEKVTAAFKIILQDPAVKGILVNIFGGIMKCDIIADGIVAAAKEVNLSVPLVVRLEGTNVQQGKDILAASGLAIVPADDLGDAARKIVAEVR-AMEWEVVIGLEVHAQVTSNAKLFSGAATAFGAEPNTQVSLVDAAMPGMLPVPNRECIRQAVRTGMAIDAQINKWSRFDRKNYFYADLPQGYQISQLYHPIVGEGQIEIVLETSSKVIGVERIHVEQDAGKLMHDQTSSYVDLNRSGVALMEIVSRPDMRSPAEAGAYLAKLRTILRYVGSCDGNMDQGSMRADVNVSVRKPGG-ELGTRTETKNVNSVRFVMAVVEREASRQVDVLEAGGKIVQETRLYDPDKNETRSMRSKEDAHDYRYFPDPDLLPLVLDDAFLDECRASLPELPDVKRKRYEQALGLSPYNAATLTADADTARWFETLLTESDVAKAAANWLLSDLYGALNRLGKSLEESPVGPAQAAELLALVADGTLSGSLAKQVFEIMLETGDGAGKIVEEKGLKQTSDTGAIEAAVANVLANNADKVEQYRGGKEALFGFFVGQTMKAMQGKANPQVVNELVKKALAG-
MNLHEYQGKQLFAQYGLPVSKGYAVDTPEAAAEAVQKIGGDAWVVKAQVHAGGRGKAGGVKLIKSAEEAKEFAALWLGKNLVTYQTDEKGQPVAKILVETCTDIAQELYLGAVIDRSTRRVVFMASTEGGVEIEKVAEATPEKIIKATIDPLTGAQPYQARDLAFKLGLNPTQVKQFTKIFLGLAKMFVEKDLDLLEVNPLVITKEGNLHCLDAKLSIDSNAIYRHKDLQEMHDPSQEDEREAHAASWELNYVALTGTIGCMVNGAGLAMGTMDIVALNGGFPANFLDVGGGATKERVTEAFKIILSDTNVKAVLVNIFGGIVRCDLIAEGIIGAVKEVGVQVPVVVRLEGNNAELGSKVLAESGLDIIAATSLSDAAQQAVKAAEGNMEWEAVIGLEIHAQLATTTKIFSGASTAFGAQANTQACAIDLALPGTLPVFNTKALEMAVMFGTAIDAEISNISVFDRKNYFYPDSPKGYQTSQLFYPIVGLGSLEIELDGSTKQIGVTRAHLEEDAGKSLHDKSMTGIDLNRAGTPLLEIVSEPDMRSAEEAIAYAKKIHSIVTCIGICDGNMAEGSFRVDCNVSVRHKGEQKLGNRTETKNINSFRFIEKAIKGEIIRQIEILEEGGHTPQEPRLYDADKDQTRTMRSKEEANDYRYFPCPDLLPIVIEDDYIDAIRSKLPELPDAKKQRFIGQYQLNNKDAGVISSNTAQADYFEIVANGIKDAKLAANWLLGEVAKTLNQNDLQIAQSPVDANALAALLIRIKDNSISVNAAKQVFEAMWNSEDSADQIIADKGLKQVTDSGAIEKIVRDVIANSDKQVQQYIAARGKMLGFFMGQIMKASKGKASPGQVQGLLKPILDN-
MNIHEYQAKAVLKEYGAPVAAGVAITDAGEAESAARQLPGPVYVVKSQIHAGGRGKGGGVRVVKSIEDVVSNAKEMLGNTLVTKQTGAAGKQVNRLYIEDGAAIARELYLSLLVDRTVGRVAFVASTEGGMDIETVAAETPEKIHTIPIDPETGVTDADGNRLAEALKLDEPAKAEMVALAKTLYKAYTEKDMSLLEINPLIVLDDGHIRVLDAKVSFDNNALFRHPDIVELRDTTEEDEKEIEASKHDLAYIALDGDIGCMVNGAGLAMATMDIIKLYGASPANFLDVGGGASKEKVTAAFKIITADPNVKGILVNIFGGIMRCDVIAEGVVAAVKEVGLKVPLVVRLEGTNVDLGKKIINESGLDVVAADDLDDAAQKIVAAVK-AMAWEVVIGMEIHAQVTSQAKLFSGASTAFGGAPNSHVSLVDAAMPGMLPVINEYCVAQAIRTGLGLKAEINLRSVFDRKNYFYPDLPQGYQISQYKYPIVGEGRVLVDLDGETIEVGIERIHLEQDAGKSIHDLTKSYVDLNRSGVALMEIVSKPDLRSSEEAKAYVTKLRTILRYLGTCDGNMEQGNLRADVNVSVRRPGN-PFGTRCEIKNVNSIRFIGQAIESEARRQIDIIEDGGTIDQETRLFDPKTLETRSMRSKEEAHDYRYFPDPDLLPLELTQEWVDTLGENLPELPDEKKARFIADYGLTPYDASVLVVERENAQYFEQVAA-GRDGKAAANWVINDLLGALNRQGHGITDSPVSADQLGAIIDMIGEGVISGKIAKELFEIVWNEGGDPRVIVEERGMKQVTDTGAIEAAVDEVIAANADKAEQARA-KPSMAGWFVGQVMKATQGKANPQAVNELVRRKLGIE
MNIHEYQAKELLAKYGVGIPAGHAALTVEEAVEAAKKLPGPLYVVKAQIHAGGRGKGGGVRLAKSLDDVKADATDMLGNTLVTVQTGEAGKQVNRLYVTDGVDIAEEYYLSMLVDRASGRIALIVSTEGGMDIEEVAHSTPEKITTITIDPAEGFMPHHARAVAFALKLTGDLNKQAQKLSKQLFEAFTALDCEMLEINPLVETKDGNLLVLDTKMSFDSNALFRHPDVEALRDETEEDPAEVEASKYDLAYIKLDGNIGCMVNGAGLAMATMDIIKLNGAFPANFLDVGGGATTEKVTAAFKIILSDPAVEGILVNIFGGIMKCDIIADGIVAAAKEVNLSVPLVVRLEGTNVEKGKEILAGSGLPIVPADDLGDAAKKIVAQVK-AMEWEVVIGLEVHAQVTSNAKLFSGAATAFGAEPNTQVSLVDAAMPGMLPVPNRECIRQAVRTGMAIDAQINQWSRFDRKNYFYADLPQGYQISQLYHPLVGEGHLEISLDKNTKRIGIERIHVEQDAGKLMHDQTMSYVDLNRSGVALMEIVSKPDMRSPAEAGAYVRKLRSILRYVGSCDGNMEEGSMRADVNVSVRKAGD-EFGTRTETKNVNSVRFIMQVIEYEANRQVDVLESGGSVDQETRLFDPDSGTTRTMRSKEDAHDYRYFPDPDLLPLELDDDFIADCRASLPELPDAKRHRYETDLGLTPYNAGQLTAEVETYARFEDLLAAKDVATQVANWSLSVAPGVINAVGDEGKIEHATTASQAAILAMVADGSVSGGQAKEVFEHVLKSGRDPEEIAEAEGLKQTSDTGAIEAVIDEVLANNADKVAEYKGGKGKLFGFFVGQTMKAMRGQGNPQVVNEVLKQKL-G-
MNIHEYQGKDILRKFGVSVPKGIVAFSAEEARQAAEQLESPVVVVKAQIHAGGRGKAGGVKLAKSPEEVLEIARQLLGSTLVTHQTGPEGKEVRRLLVEEGMNIEKEFYVGITLDRATSRNVLMVSTEGGMEIETVAEESPERILKLQIHPTQGLQAFQARQAAFFLELEGEKFKNAVKFITALYNAYTSIDASLAEINPLVVTKEGRVLALDAKINFDSSALYRHKDFLELRDISEEDPFEVEASKSNLNYVRLDGNVGCMVNGAGLAMATMDMIQLAGGRPANFLDVGGGASPETVEEGFKIIMKDKNVKAILINIFGGIVRCDRVAGGVIEAAKKVGLDLPVIVRLEGTNAEIAQKMLDESGINLIAASGLRDAAQQVQKALA--MSYEVVVGLEVHCQLNTQSKAFCSCSTEFGKPANTNVCPVCLALPGALPVLNRRVVEDAVKLGLATECEIAPRSVMARKNYFYPDLPKGYQISQFEEPICSEGLISVDAEG-CRDIRLIRIHIEEDAGKSIHDIDDTFIDANRCGVPLLEIVSYPDIRTSAEASAYLQKLRQIVKYLGISDGNMEEGSLRCDANISVRKKGETEYGTRTEVKNMNSFKSVEKAIEFEAKRHIEVLESGGTIFQETRLWDADKLETRSMRGKEFAHDYRYFPDPDLVPVCVDNEMLEAVRSELPEFPEARAERFVREYGIPAYDAGVLTVERELADYFEAVVKGCGDPKSASNWVMGEVLRTIKEKSLQITSYPIEAQRLAGLLGMIRAAEISTTIAKQVFDKMLESGLGAAEIVEREGLKQVSDTSEIEKVVRAILDENADQVEQYRAGKTKVFGFFVGQCMKAMKGKANPAVVNDILKGVLDS-
MNLHEYQGKQLFAEYNLPVSTGVAAETPAEAAGAADIIGGDKWVVKAQVHAGGRGKAGGVKLVSSKAEIEEFAKQWLGKNLVTYQTDENGQPVSRILVESCTDIAEELYLGAVVDRSTRRIVFMASTEGGVEIEKVAEETPEKILKAIVDPLTGAQPYQGRELAFKLGLKGQQIKQFTHIFLGLAKMFQEKDLALLEINPLVITDEGNLHCLDAKINIDGNAMYRQPALKEMHDPSQEDEREAHAAKWELNYVALDGNIGCMVNGAGLAMGTMDIVKLHGGKPANFLDVGGGATKERVVEAFKIILSDENVSAVLINIFGGIVRCDLIAEGVIGAVEEVGVKIPVVCRLEGNNAELGAKVLADSGLNIIAATSLTDAAEQVVKAAEAKMEWETVIGLEVHVQLATQTKIFSGSSIAFGAEPNTQACAIDLAMPGTLPVANEQAFRYATMFGLAVDAEIGKRSVFERKNYFYPDLPKGYQTTQLEEPIVGPGNVDILLSGEQKRVRIHHAHLEEDAGKSVHEGAMSGIDLNRAGTPLIEVVTEPDMRNAEEAVAFARKLHSIVTSLGICDGEMSQGSMRFDVNISVRLKGG-ELGTRTETKNLNSFRFMERCIEQEVERQIEVLEEGGTITQETRLYDGDTHTARAMRSKEEANDYRYFPCPDLLPVILDDDYIEQVRSTLPELPDARQKRFEETYSLSAYDAGTLSADAAVASYFEATAKASGDAKLAANWLMGELSAKLNAEEIAIGGSKVSAEHLAGLIARIKDQTISNKIAKQVFEAMWNGEGDADSIIDAKGLKQVSDSGALEKMVDEVMSNNPSQVDNYRKARPKMLGFFVGQIMKASNGQANPQQLNEILKNKLDAE
MNLHEYQGKQLFAQYGLPVSKGYAVDTPEAAVEAVHKIGGDKWVVKAQVHAGGRGKAGGVKLVETPEAARAFAEHWLGKNLVTYQTDANGQPVTKILVETCTDIAQELYLGAVVDRSSRRIVFMASTEGGVEIEKVAEETPEKILKATIDPLTGAQPYQARELAFQLGLTGDQIKQFTKIFLGLAKMFEEKDFALLEINPLVITEAGNLHCLDAKIVIDGNAVYRHKDLQEMHDPSQEDAREAHAATWDLNYVALDGTIGCMVNGAGLAMGTMDIVATHGGFPANFLDVGGGATKERVTEAFKIILADDKVKAVLVNIFGGIVRCDLIAEGIIGAVKEVGVTIPVVVRLEGNNAELGAQRLAESGLDIIAATSLTDAAQQAVKAAGGKMEWETVIGLEIHAQLATTTKIFSGASTAFGAEPNTQACAVDLALPGTLPVFNENALRMAVMFGTAIDAEISKVSVFDRKNYFYPDLPKGYQTSQLFYPIVGKGFIDIELDGTTKRIGVTRAHLEEDAGKSLHEENMTGIDLNRAGTPLLEIVSEPDMSSAEEAVAYARKIHALVTSLGICDGNMAEGSFRCDCNVSVRYKGE-ALGNRTETKNINSFRFIEKAIKGEVERQIDILEDGGRIPQETRLYDADKDETRSMRSKEEANDYRYFPCPDLLPIVIDDDYIDAIRNALPELPDIRRIRFVDTYQLSDYDAGVLSAYKPLSDYFETVATLSGDAKLAANWIMGELSKHLNQHDTDIKNSPVSADQLGGLIQRIKDNTVSGNIAKKVFEAMWNEGGSADDIIEAKGLKQVTDSGAIEKIVDEVISSNQKQVDQYVAARGKMIGFFMGQVMKVSGGKANPGQVQGMMKQKLDS-
MNLHEYQAKDLFARYGIPVPTGELASSIDEARQKAKSLGGNRWVVKAQIHAGARGKAGGVKLVDSIEAVEEAAEAMLGTHLATIQTGPEGLPVNSVYVESPQPIARELYLSMLVDRATERVAIIASPDGGMSIEEVAEETPERIKTVYINPAAGLQGYHAREVGFFLGLDKGQIGEFFKILNGLYRIFMECDASLVEINPLIVTESGNLLPLDGKVNMDDNALFRQKAIAELRDPSQEDEKERAAAAHGLNYVTLDGDIGCMVNGAGLAMATMDIIKLHGGQPANFLDVGGGTTKERVAEAFKLITSGADVKAILVNIFGGIVRCDLIAEGIVSAVKEVGLNIPVVARLEGTNVEKGREILANSGFDIIAATDLTDAAERVVAAAK-AMSWEVVIGLEVHVQLKTQSKIFSGAATTYGAEANRQACAIDLGFPGVLPVLNQQAVEMAVKFGLAVGAQIAERCVFARKHYFYPDLPKGYQISQYELPIVAHGHLDISTGGTSKRIRILRAHLEEDAGKSVHEGAASGIDLNRAGTPLIEVVSEPDLRSAGEAVAYLKKLHSLVRYLEICDGNMQEGSFRCDANVSVRPVGQEELGTRTETKNLNSFRFVEKAIEFEIERQIDVLESGGSVDQETRLFDPDKGETRTMRSKEEAMDYRYFPDPDLLPVVCDGAFVSSIRDALPELPEARRTRFMASFGLPAYDADALVAERDLAAYFEALVAALDNAKLAANWCLGELTASLNEHNLDVAASAVTPDALAGLLKRVLDNTVSGKIAKDVFAAMWAGEGDADSVIEARGLKQITDSGAIETLVDQVIADSPAQVEQYRSGKDKVFGYFVGQVMKLSKGKANPGEVNRLLKSKL---
MNIHEYQGKEILRGFGVTVPKGIVAFSAEEAKKAAETLGGGVVVVKAQIHAGGRGKAGGVKLVRSADEAFEVATQMIGTTLVTHQTGPEGKEVRRLLVEEGMNIEKELYLGITLDRATSCNVLMVSTEGGMEIEKVAEETPEKLLKIQIHPTLGLQPNQAREAAFFLGLEGEQFKNAVKFISALYNAYMKADCSLAEINPLVVTKEGRVIALDAKINFDDNALFRHKDYIDLRDTSEEDPLEVEASKSNLNYVRLDGNVGCMVNGAGLAMGTMDMIQLAGGKPANFLDVGGGANPQTVQEGFRIILTDPNVKAILVNIFGGIVRCDRVAGGVIEAAKNIDIHVPVIVRLEGTNADIAQKMLDESGLNLVSAKGLSDAAKKVNEALA-AMNYEIVIGLEVHCQLNTQTKAFCGCSTAFGAPANTNVCPVCLAMPGTLPVLNQKVLESAIKLGLATNCKIAPYSIMARKNYFYPDLPKGYQISQFEEPICSEGYIEFDVDGEPHKTRLVRIHIEEDAGKSIHDIDDTYIDANRCGVPLLEIVSHPDIRSAKEASAYLQKLRQIVKYLGVSDGNMEEGSLRCDANISIRPKGQEKLGTRTEVKNMNSFKSVEKAIEYEAERQAEVLDAGGTVVQETRLWDADKLETRPMRSKEFAHDYRYFPEPDLVPIVTDESMLQKYAEELPEFPEKRMSRFISEYQIPEYDAGVLTVEREIADYFEETVKISDDAKASSNWVMGDVLRTLKEQSIEIKAFPVEPKRLGELITLIGKGTISNTIAKKVFEKMLSSSATPTQIVEADGLAQVSDTSAIETVIAEVLAASPNQLEKYKSGKTNLFGYFVGETMKRMKGKANPKVVNEILTEKLQA-
MKIHEYQGKEILRQFGVPTPRGVACFSVDEAVAAAEVLGGGLWVVKAQIHAGGRGKGGGVKVARSLDEVRQAAGQILGMHLVTHQTGADGQVVRRLLVEEGAQIAREFYLGMVVDRDSQRVALLASSEGGMEVEEVAKNTPEKIHTLRIDPVLGLIDTDAADVARLIGIPEDSIAGAVVVLQGLYRAFVEKEAMLAEINPLVLTADGRVIALDAKFNFDSNALFRHPEITTYRDLDEEDPAEIEASKFDLSYISLDGDIACLVNGAGLAMATMDIIKLYGGNPANFLDVGGGATREKVTEAFKLMLKNPNLKAILVNIFGGIMKCDVIAEGIVAAVREVHLSVPLVVRLEGTNVDLGKKILADSGLPIISGADMADAAQKVVAAAR-AMTWEIVIGLEVHTQLSTRTKIFSGASTTYGAEPNTQADAVSIALPGVLPVLNKGAVERAVKFGLAVGAHIAPRSVFARKNYFYPDLPKGYQISQFDLPVVGMGALTIQVPLSEKVVRITRAHLEEDAGKSVHGAGMTGVDLNRAGTPLLEIVSEPDMCSAAEAVAYAKTLHNLVRWIGISDGNMQEGSFRCDVNVSVRKPGE-ELGTRREIKNLNSFKYMQQAIDFEVQWQIDTIENGGKIHQATILFNPDTGETRAMRSKEDAHDYRYFPDPDLLPLDITPEMLEAMRAELPELPEARRTRYVSELGLSAYDANSLTSSREMADYFDTCVTSVGNAKLCANWLIGELSAQLNRDGLDMAQCPVSPQQMSGMLVRIADNTLSNAGAKEVFRTLWSDGGDADTIIEARGLKQVSDSGAIEALVDEIITANADKVAEYRSGKDKLFGFFVGLAMKASKGKANPAQLNEVLLKKLAG-
MNLHEYQAKQLFAEYGLPVSKGVVASSIDEAVRAADQIGGNMWVVKAQVHAGGRGKAGGVKLASSKDEIKDFASHWLGKNLVTYQTDEKGQPVHKILVESCTDIDSELYLGAVVDRATRRVTFMASTEGGVEIEKVAEETPEKIFKVEIDPLVGPQAYQARNVGFKLGLNVNQVKQFTKVFLGLANMFLDYDFALLEINPLVITKEGNLHCLDGKINIDGNALYRQPKIQEMRDATQEDEREARAAEWDLNYIALDGDIGCLVNGAGLAMATMDVIKLHDGSPANFLDVGGGATKERVAEAFKIILSDTSVKGILVNIFGGIVRCDMIAEGIIAAVEEVHVNVPVVVRLEGNNAEAGAKKLASCNLNITPASDLDDAATKIVSAV--KMEWETVIGLEVHIQLATQSKIFSGASTAYGALPNTQACAIDLGLPGVLPVLNQEAIKMAVKFALASDSKVNPRSIFSRKHYFYADLPKGYQISQYDQPIVHDGHLNVRLNDEIKRIGITRAHLEEDAGKSLHEDGLSGIDLNRAGTPLLEIVSEPDMRSAEEAVAYLKTLHSLVRYLEICDGNMQEGSFRVDVNVSVRPKGQAEFGTRTETKNLNSFRFIDRAIHFEVERQIQVLESGGIINQETRLFDAMKGETRPLRSKEDAHDYRYFPDPDLLPVAIEANFIDEIQATMPELPEQKRLRFVEEYQLNDYDADVLTANRDMANFYEQAVNTAGHAKLVANFIMGDFSAALNKELLDVTQSPISASGLGGLIARVGDNTISGKIAKEIFIAMWEGQGDADSIIDKKGLKQITDPTAIAAIVDDVIAANPTQLEQYRSGKDKLFGFFVGQAMKASKGKANPAELNKVLKHKLSS-
MNIHEYQAKRLLHSYGAPIANGVAVYSVEQAEEWAKTLPGPLYVVKSQIHAGGRGKGGGVRLAKSVDEVVANVKEMLGSTLVTKQTGPAGKQVNRLYIEDGADIDRELYLSILIDRTVGGPAFVVSTEGGMDIEAVAEETPEKIVTLAINPETGVTDEDAAKLADALKLEGDARADGLKLFPVLYKAFTEKDMSLLEINPLIVMKDGHVRVLDAKVSFDNNALFRHPDVVELRDTTEEDEKEIEASKYDLAYVALDGNIGCMVNGAGLAMATMDIIKLYGAEPANFLDVGGGASKEKVTAAFKIITADPAVEGILVNIFGGIMKCDVIAEGVIAAVKEVGLKVPLVVRLEGTNVELGKKIINESGLNVISADDLDDAAQKIVAAVK-NMEWEVIVGMEVHAQVTSNSKLFSGASTSFGAEPNSNVSLVDAAMPGMLPVINMECVKQAVRTGIGLKAQINLKSVFDRKNYFYPDLPQGYQISQFKQPIVGEGVVTVSVPDEDIEVGIERLHLEQDAGKSMHDQTMSYVDLNRSGVALMEIVSKPDIRSSEEARAYLTKLRTIVRYLGTCDGNMDEGSMRADVNVSVRRPGE-PFGTRCEIKNVNSIRFVGQAIEYEARRQIAILEDGGTIEQETRLFDPVKGETRSMRSKEEAHDYRYFPDPDLLPLEFDQAFVDALAAELPELPDDKKERLIKAQGLSAYDASILVTEKAIADYYEAVAK-GRDGKAAANWVINDLLGALNKAGKDIEESPVSPDQLGAIIDLIREGTISGKIAKDLFEIVWNEGGDPKKLVEERGMKQVTDTGAIEKAVDEVIAANPDKVEQAKA-KPTLAGWFVGQVMKATGGKANPQAVNELVKAKLGIA
MNLHEFQAKHLFADYDIPIPQGYVARSSGEAVEAAGRLGGSVWVVKAQVHAGGRGKAGGVKVLKTKEEVEEFTDSLLGSRLVTHQTDAKGQPIHAVLVEQGLDIARELYLGALVDRASKRVTFMGSAAGGMDIEEVAASTPEKILTLAVDPAAGFQAYQGRKMAFALGLEGKQIGQLVKIMKSLYRIFEEKDLSMIEINPLIVTGDGQLLALDAKVNVDDNAVERQPQIADMRDITQEDEAEVQAAEHNLNYITLDGNIGCMVNGAGLAMATMDVVNLHGGSPANFLDVGGGTTTERVTAAFKLILSSDTVEGILVNIFGGIVRCDVIAEGIIAAVKEVGVDVPVVVRLEGTNVEQGKQMLADSGMDLIPADDLTDAAKKVVAAVGKAMEWETVIGLEIHAQLATKSKIFSGAATAYGAEPNRQACAVDLGMPGVLPVLNKGAVRMATKFGLAIGAKIAPRSVFARKNYFYPDLPKGYQISQYELPIVEGGELWIELDGERKRIGVTRAHLEEDAGKSLHEDGMTGVDLNRAGTPLLEIVSEPDLRSAAEAAAYMKKLHALVRYLEICDGNMQEGSFRCDANVSVRPKGEEKFGTRAELKNLNSFRFVERAINYEVERQIALIESGGTVVQETRLYDADKGETRSMRTKEEANDYRYFPDPDLLPVELDPTFIEEVRETLPELPDEKRARFVEEYGLSDYDAGVLTATRELAEFYESVVTESGFAKRSANWVQGDFLGALNKAGLELADSPVTPEMLGRLVARIEDETISGRVAKEVFEAMWNGEGEPDQIIEAKGLKQVTDTGAIEAMIDEVLAANPKQVEQYKGGKDKLLGFFVGQVMKASRGKANPGQVNELLKEKLDS-
MKLHEYQAKDILARHGVAVQRGLVATSVEEAVEAARQIGKDLFVVKAQIHAGGRGKGGGVKLARGLEAVREVAGKILGMKLKTHQTGPEGQLVRSVLITEAVDIAREYYLGVTLDRQRSMNVIMASTEGGVEIETVAAETPEKILKVWVDPVTGLSPYQARQLAFGLGFEGQAFKDATRFIAALYRAYVESDASLAEINPLALTEQGQVLALDAKITLDDNALFRHKDLAAMRDPYEEDPLELEAAEYSLNYIKLDGNVGCMVNGAGLAMATMDIIKLAGGEPANFLDVGGNASAETVEAGFRIILKDPNVRAILINIFGGIVRCDRVARGIVEAARKVDINVPLIVRLQGTNAEEGQAILQESGLTIETAILLKEAAEKVTRALAAAMRYEPVIGLEVHCQLQTQSKAFSPDSAAFGGEPNTHVDPISLGHPGTLPVLNRQMVAYTLRMGLATHCRIAPRSVMARKHYFYPDLPKGYQISQFDQPICTDGFVEIMLDGEVKRIGITRIHMEEDAGKSLHDQYHTLLDYNRCGVPLIEIVSEPDLRSAREAYLYVQKIRQIVRYLGICDGNMEEGSLRCDANVSVRPRGQQAFGTKTEIKNMNSFRNVERAIEFEIARQIALLEAGEAVVQETRLWDANRLETRPMRSKEEAHDYRYFPDPDLVDIVVSEAELEAIRAALPEMPEQRRRRYMEDYGLPAYDAGVLTEERSVADYFEAALSARAQAKAVSNVVMTDVLRVLNERGLDAGALPVGPERLAGLVFLRLEDQVSSSGAQDLFAAMLEDDRAPEVIARDRNLLQVSDAGALGPVVDQVLAGNPKQVQQYLEGKESVIGYFIGQVMRSFDGSPDPRLVRRLLQEKLES-
MNIHEYQAKEELAKYGIGIPAGHAALTVDEAVAAAEKLPGPLYVVKAQIHAGGRGKGGGVRLAHSLDDVRKDAEEMLGNTLVTIQTGDAGKQVNRLYVTDGVDIEKEFYLSMLVDRASGRLAMVVSTEGGMDIEDVAHNTPEKIKTITIDPAQGFMPHHGRSMAFALGLSGDLNKQAQKLGKQLFTAFNDMDCEMLEINPLVVTKDEQLLVLDTKMSFDGNALMRHPNLAALRDETEEDPAEVEASNYDLAYIKLDGSIGCMVNGAGLAMATMDIIKLNGAFPANFLDVGGGATTEKVTAAFKIILADPAVEGILVNIFGGIMKCDVIAEGIVVAAKEVELDVPLVVRLEGTNVAKGKEILANSGLPIVPADDLGDAARKIVAQVK-AMEWEVVIGLEVHAQVTSHAKLFSGASTAFGAEPNSQVSLVDAAMPGMLPVPNRECIRQAVRTGMAIEAEINRWSRFDRKNYFYADLPQGYQISQLYHPLVGEGRLLIEAEKEDKWIGIERIHVEQDAGKLMHDQTMSYVDLNRCGVALMEIVSRPDMRSPAEAGAYIRKLRAILRYVGSCDGNMEEGSMRADVNVSVRRPGE-ELGTRTETKNVNSVRFVMAAIEHEASRQVDVLESGGKIVQETRLFDPGTGTTRSMRSKEDAHDYRYFPDPDLLPLELEDDFLAECRASLPELPDAKRRRYIDALGLSPYNAHVLTAEVETFARFETLLAEAEAATQVANWSLSVAPGVLNALGSEANPAHATAQAQASILKMQAAGEISGGQAKEIFEIVLRTGRDPAEIADTEGLKQQSDTGAIEAAVDAILAANADKVAEYKAGKQALFGFFVGQTMKAMAGKGNPGVVNQILKDKLGG-
MNIHEHQAKAVLKEFGVAVPRGFPAYSPQEAKKAAETLGSKVFVVKSQIHAGGRGKGGGVRVVKTPDDVKSNADEMLGRVLVTIQTGPAGKQVNRLYIEEGADIAKELYLSLLVDRVSSKVSVVASTEGGMSIEDVAHDTPEKIHSFTIDPATGVWPTHARALAQALNLKGDLAKQGAKLLSQLYAAFTAKDMDMLEINPLIVTGDDKLLVLDAKCSFDSNALFRHPDMVELRDVTEEDEKEIEASKYDLSYIALDGEIGCMVNGAGLAMATLDIIKLYGSEPANFLDVGGGATTEKVTAAFKIITSDPKVKGILVNIFGGIMKCDIIAQGVIVAVKEVGLKVPLVVRLEGTNVELGKKILNESGLNVIAADDLADAAAKIVKAVK--MPWELIIGLEVHAQVASNTKLFSGAKVGFGAGPNEQVSLVDAAMPGMLPVLNRFCVEQAVKTGLGLKAQINRHSRFDRKNYFYPDLPQGYQISQLFHPIVGEGEVLVELD-TTITVRIERLHLEQDAGKSIHDIVATYVDLNRAGTALMEIVSKPDMRSSDEAVAYFKKLRTILIYLGTCDGDMEKGNMRADCNVSVRRPGE-KLGTRCEIKNVNSFRFMQQAIEFEARRQIEVLEDGGSIIQETRLFDATKVETRSMRSKEEAHDYRYFPDPDLLPLEIEEAWIEEIRQHLVELPDDKKARFVSQYGLSGYDAGVLISDQARAEYYEQAAK-GRDAKLVANWVTNGLLSRLAEAGQDIADSPLPPEHISGLVELIETKVISSKIAKQVFEHMWDEKGTPAEIVDKHDLKTDNDTGALDKAIDDLIAANADKAAEVMT-KPQALGWFVGQVMRATQGKADPATVNALLKAKLGVE
MNVHEYQAKEIFARYGVPAGEGKVARSADEAEAVAKQLGGERWVVKAQVHAGGRGKAGGVKLVDSLDDVKKVASEMIGSTLTTHQSGGVALPINSVYVEKPADIQSELYLSVLVDRATRKVTFIASPEGGMDIEEVAEATPEKITQIAIHPAAGFQAYQGRELGFFLGLDKKQVGEFVKVMKGLYDMFMETDASLVEINPLVTTGDGGLVALDGKLNFDDNALFRHKEFADMRDVTQENEREAQAAEHDLNYIQLDGNIGCMVNGAGLAMGTMDLVKLHGGEPANFLDVGGGATTERVTEAFKLITAGEGVKAILVNIFGGIVRCDLIAEGIITAAKDVGIKVPVVVRLEGTNAEEGRKLLDESDYDLIAAQDLTDAAKKVVAEAA-KMNWEAVIGLEVHIQLATQSKIFSSAPTAYGAEPNTQANAVDVAMPGVLPVINEQVIRMATLFGLAINADIAPRSVFARKHYFYPDLPKGYQISQFELPIVANGHLDITVEGATKRIGITRAHLEEDAGKSLHDVRATGIDLNRAGTPLVECVSEPEISSAAEAAAYARKLHSLVTYLGICDGNMQEGSFRVDANVSVRPVGSAEFGTRTETKNVNSFRFLEKAIEYEIERQIDVIEGGGKIVQETRLFDPTTGETRSMRSKEEAHDYRYFPDPDLLPVAIDAAFIEAARAELPELPGAKAERFEAEYGLSTADAAALTASRVWADYFEATVAAAADAKPASNWINTELAGVLNRDGLSIGEAPVSAAQLGGLIARVDDNTISGKIAKQVFDALVAGEGSADAIIEAKGLKQITDSGAIESFVDEAIANNPDQVQQYLDGKTKVVGFLVGQVMKASKGKANPKEVNQMMVEKLNA-
MNIHEYQAKAVLKEYGAPVAEGVAIFSASEAEAAAKQLPGPLWVVKSQIHAGGRGKGGGVRLAFSLEDVVKHAGEMLGNTLVTAQTGDSGKVVNRLYIEDGADIERELYLSILVDRSVGRPAFVVSTEGGMDIEAVAEHTPEKIVTLPIDPETGVTDADAAKLCDALKLEGEARADALKLFPILYKAFMEKDMSLLEINPLIVMKNGRVRVLDAKVSFDGNALFRHPEIVALRDETEEDAKEIEASKWDLAYVALDGNIGCMVNGAGLAMATMDIIKLYGKEPANFCDVGGGAGKEKVAAAFKIITADPKVEGILVNIFGGIMKCDVIAEGVLAAVKEVGLKVPLVVRLEGTNVELGKKIIAESGLNVIAADDLDDAAQKIVAAVK-AMDWEVVIGMEVHAQVTSQAKLFSGASTEFGNDPNANVSLVDAAMPGMLPVINEECVAQAIRTGLGLKAQINLKSVFDRKNYFYPDLPQGYQISQFKQPIVGEGVIILDMD-ERVEVGVERLHLEQDAGKSLHDQTMSFVDLNRSGVALMEIVSKPDLRSADEAKAYLTKLRIILRYLGTCDGNMDQGSMRADVNVSVRRPGE-GFGTRCEIKNVNSIRFVGQAIEYEARRQIAILEDGGSIDQETRLYDAVKGETRSMRSKEEAHDYRYFPDPDLLPLEFTQAYVDELAQHLPELPDDKKARFVADYGLTPYDADVLVAEKVSADFFESVAK-GRDAKMAANWVINELFGRLNKEGLTIETSPVNAGQLGGIIDLIKEGTISGKIAKDLFEIIWTEGGEPAAVVEARGMKQVTDLGAIEAVVDQIIAANPDKVAQAKE-KPTLLGWFVGQVMKESKGKANPQAVNDLLKAKIGIE
MNIHEYQAKHLFRENGVPVPDGYLAQNGIEAEFAMRRLGTEVAVVKAQVHAGGRGKAGGVKLAKTPEECKALTEEMIGMTLVTHQTGPEGKLVRKVYIEAGSKIEKEYYLALLLDRETAGISIMFSTEGGMDIEEVAEKTPEKIVVVNVDPTVGLQGHHIRTLCFGLGLPKNEQKLLGGIVKNLYKMFLKYDYSMLEINPLVVTQDGEMFALDGKMNFDDNALYRQKEVDEMRDFLEEDEREIEASKYGLSYIGLDGNIGCLVNGAGLAMATMDIIKHYGGTPANFLDVGGGASQETVTNAFKILLSDSNVKGIFVNIFGGIMRCDVIANGVVAAAKELGLKVPLVVRLAGTNVEEGKKILNESGLNLEAADDMADGAKKIVELSK--MRFEPVIGLEVHCQLATKSKLFCNCSTEFGAGANHNTCPVCLGLPGTLPVLNRQAVDYAVAMGLAIEGSIQETSVFARKQYFYPDLPKGYQISQYDLPYCLGGAIRLDS-G--YEIQLTRIHIEEDAGKNVHG-NASYVDLNRAGIPLIEIVSEPVIRTPQEAVEYLKKLRTMARYLEISDGNMEEGSFRCDANVSVRARGQSQLGTRTEIKNLNSFKSIERAITYEIFRQIDVIDAGDRVIQQTLLFDTALGKTQALRSKEDSHDYRYFPDPDLGCLMLSKERIDKIRDNLPELPEAKAQRFQDQFSLSSYDATQLTTEKGLATYFEEVVSQAVAPKLAANWTLTEVLRVLSENDLEIEASPISPTQLAELLNLISDGTISGKIAKRVFELMLSRTENPKKIVEQEGLVQISDESKIQSVIKEILDKNGAQVEEYLSGKDKVLGFFVGQVMKAFQGKCNPSLVNKILKDQLNK-
MKIHEYQAKGILKKYGVAVPRGEVAETADQAEAAAQHLGASAIVVKAQIHAGGRGKGGGVKIAKSVKEAVEIATNMLGMRLVTHQTGPEGRIVRRLLIEETLPIEKELYLGIVIDRTEARPVFMASAAGGMEIEQVAAENPAAILKEYIDPGLGLEAFQARKLAFALGLKAQQINSAAQFMTSLYKAFAETDSSLMEINPFVTCTDGRLFALDTKINFDDNALFRHPEIRELRDISEEDPLEVEASKYNLNYIKLDGNVGCMVNGAGLAMATMDIIKYAGGMPANFLDVGGGANAEQVTHAFEILLSDKNVKAVLINIFGGILRVDTLAKGVVEAASKTHIQLPVVLRLEGTNVEAGREILKQSGLNFIVADTMKDAAEKVVAAAR-SMKYQPVIGLEVHVQLLTASKAFCGCVNQYGGEPNTHVCPTCLGLPGALPVLNRKAVEFAVLAAKAINCEIRETSIFSRKNYFYPDSPKGYQISQFDKPIAENGWIDVPDSGKPKRIGVTRLHMEEDAGKSVHDGSKTYIDLNRCGTPLVEIVSEPDLRTADEVFEYLTKLKEILLYTGVSDCNMEEGSLRCDANVSVMLKDAKEFGTKAEVKNVNSFRYIRAAVEYEIERQIGVLEDGGRVVQESRLWNNAEGRTFSMRSKEQAHDYRYFPEPDLPPLVVGAAWQAEILKNLPELPEARRARMIADYEISDQDAATLTATRAFADKFEAAAKKAKSPKRVAALLTSELTMRLRLANLELDQSPVSMDGIVLAADLAESGELSSKMLKQLLDTCFEKNEDFAAVYEREKPQQISDASAIEKMIDEVIAANPKQVEQYRGGKKTVSAFFVGQVMRLSKGQANPALLNELVVKKLDS-
MKIHEYQAKELLRKYGVVTPRGFHTVSVDGAVKAAEELGGKIWVVKAQIHAGGRGKGGGVKLARSLDEVRQHASDILGMQLVTHQTGPEGQKVRNLLIEEGADIQKEYYVAALTDRATQKVAIMASSEGGMDIEEVAHSTPEKILKEFVDPLVGLTDAQAENLARGIGVPEASVAKAVDALKRLYTCYMETDASLAEINPLILEGNGNIKALDAKFNFDSNALYRHPEIVDFRDFDEEDADEIEASKFDLAYISLDGNIGCLVNGAGLAMATMDTIKLFGAEPANFLDVGGGATTEKVTEAFKIMLKNPKVKGILVNIFGGIMKCDTIATGVVAAAKEVNLSVPLVVRMKGTNEDLGKKILAESGLPIIAADTMAEAATKIVAAVK--MDWEVVIGLEVHAQLNTASKIFSAASTAFGAEPNVQASAVDIALPGVLPVLNGGAVERAIRFGVAIGATVAPKSVFARKNYFYPDLPKGYQISQFELPVVQGGAITIRVDGDEKTVQLTRAHLEEDAGKSLHEDGMSGIDLNRAGTPLLEIVSEPDMRSSAEAVAYARALHALVRWIDICDGNMQEGSFRCDANVSVRRPGG-PLGTRREIKNLNSFRFLQQAIDFEVQWQIGTIEDGGRIQQATVLFDPDTGETRMMRSKEDAHDYRYFPDPDLLPLVIPSEWIARVRSEMPELPGAMKARFINDYGLSAYDAASLTAAKEIAAYYQAMLATAQVPKLGANWVMGELAAQLNRAERDIGDSPVTPAQLAGLVQRIADGTISNNIARKVFAALWNGEGSADRIIEAQGLRQVNDSSALEPLIDEVLAANRKSVDEFRAGKEKAFNALVGQVMKASRGKANPAQVNEMLKRKLDA-
MNLHEYQGKRLFAEYGLPVSTGHAVDSPQAAVEAADLIGGDMWVVKAQVHAGGRGKAGGVKLVKTKDEIAEFTSHWLGKNLVTYQTDANGQPVSKILVESCTDIADELYLGAVVDRSSRRIVFMASTEGGVEIEKVAEETPEKILRAVIDPLNGAQPYQGRELAFNLGLKGEQIKQFVKIFLGLAKMFQEKDLALIEINPLVITTEGNLHCLDAKIGVDGNALYRQAELREMHDPSQEDERESHAAQWELNYVALDGNIGCMVNGAGLAMGTMDIVKLHGGDPANFLDVGGGATKERVSEAFKIILSDDKVKAVLINIFGGIVRCDLIAEGVIGAVEEIGVEVPVVVRLEGNNAELGRKVLADSGLNIIAATSLTDAAQQAVKAAGGAMSREMVIGLEVHLQLATRSKIFSGSPTTFGAEPNTQANAVDLAMPGMLPVLNKQAVRYAVMFGLAIDAEIGKRSAFDRKNYFYPDLPKGYQISQFAEPIVGTGRFSFKLDGSESTVGITRAHLEEDAGKSLHEDGMTGIDLNRAGTPLLEIVTEPDFRSGEQAVAFLKALHSLVTYLGISDGNMAEGSMRCDVNLSLRPADSDTLGTRTEIKNVNSFRFVEKAIRCERIRQEDILDDGGSIVQETRLYDADRDETRSMRSKEVANDYRYFPEPDLLPVILDDEDIAEIKASLPELPRARWARFQDEYGLSEYDAGVLTDERDVADYFEATAKASGDPKLAANWIQGELLAALNAEDQSIQSCPVAAEHLGGLILRIKDQTISGKIAKEVFEAMWNGEGDADAIIDARGLKQVSDSGALAAMVDQVVADNPDQVAQYRAARKKLSGFFVGQIMKASKGQANPQMVNELLIPRLES-
MKIHEYQAKAILARHGVPVPRGEVAFTADEAGAIARRLGGGVTVVKAQIHAGGRGKGGGVKVVKDAAAAEESAKQILGMTLVTHQTGPDGRKVERLLIEEGVKIAKELYLGLLVDRAAGCPILMASAEGGMDIEEVAEHNPDAIKKVAISPVTGLTAFQARQLAFGIGLAPAHVNKAVKVMQQIYETFVATDASMIEINPLIVTESGDLIALDAKVTFDDNALYKHAEFRDLRDLAEEDPLEIEASKFSLNYIRLDGTIGCMVNGAGLAMATMDIIKLAGGQPANFLDVGGGANAEQIKNAFRILMSDKNVKAVLINIFGGILRCDVLAAGVIAAVKELGVPVPIVIRMEGTNVEQGKAMLRESGLNFTTADTMGEAADKVVALAR--MRFEAVIGLEVHAQLQTRTKIFCGCVPAFGAPPNTHTCPVCLGMPGALPVLNADAVDKAIAAAIALGCTVHEVSEFARKNYFYPDLPKGYQISQFDRPIATGGHVDLEVDGQAVRVGITRIHMEEDAGKSLHEGNLTGIDLNRAGTPLIEIVSEPDLRGAAAAAAYFTFMRDVLVAIGVNDGNLEEGSLRCDANVSVRPLGQQALGTKVEVKNVNSFRFLQKAIEYEIARQSAVVADGGAIVQETRLFDPDTGRTFSMRSKEEAHDYRYFPEPDLPLLVLSRGQVDRVRAALPELPAARRARFVSQYGLPAYDAAVLTQDVDLAAYFEQVASV-APPKLASNFVMGEVLRKVKDEDTAIADVPVTAAALADLIRLVDDGTISTGAGRQVFETMWTTREPASAIVAREGLKQVGDESALLAHVATVIAANPEAVASYKAGRVQAIGALVGQVMKLTRGTANPKVVHALVQRQLDA-
MNIHEYQAKALLASYGAPISDGRAVLKAEDAKTAAGEMDGPLWVVKAQIHAGGRGKGGGVRLAFSATEAAEEAKKMLGRTLVTHQTGPAGKQVNRIYIEDGSDIETELYLALLVDRQTSRISFVCSTEGGMDIEEVAASTPEKIISFSVDPATGYQAFHGRRIAFELGLKGAQVKQCVKLMGQLYQAFVEKDMEQLEINPLIVLESGDLKVLDAKVGFDGNALYRHADIMALRDETEEDSKELEASKYDLNYIALDGEIGCMVNGAGLAMATMDIIKLYGAEPANFLDVGGGATKEKVTEAFKIITSDPQVKGILVNIFGGIMRCDVIAEGVVAAVKEVGLKVPLVVRLEGTNVEEGKAIINNSDVDVIAADNLKDGAQKIVKAVK--MDWELVIGMEVHAQVSSNSKLFSGASTQFGAEPNSNVAFVDAAMPGMLPVINEFCVEQAVRTGLGLKAEINLFSAFDRKNYFYPDLPQGYQISQLYHPIVGEGEVIVDMPGIARRVRIERIHLEQDAGKSIHDMNMSFVDVNRTGVALMEIVSRPDIRGPEEAAAFVVKLRQILRYLGTCDGNMQSGSMRADVNVSVCLPGQGHLGTRCEIKNMNSMRFIQQAIDVEAKRQIAIIEAGGKVDQETRLYDPDKGETRSMRSKEEAHDYRYFPDPDLLPLEIEQAWVDDIAKTLPELPDEKKARFVKGFNLSEYDASVLTADVDSAGFFEAVAE-GRDGKLAANWVINELFGRLKADEKDITSSPITPAQLGGIIDLIKADTISGKIAKDLFEIIYTEGGDPAEVVEARGMKQVTDTGAIEAAVDQIIADNPAQVAKAKE-NPKLAGWFVGQVMKATGGKANPKAVNQIIAAKLAE-
MNIHEYQAKELLKSYNIPVPKGEVITKIEDAEKAAWKIESNIAVVKAQIHAGGRGKAGGVKIAKSIDEIRDFSEELLGKNLVTHQTGPQGKEIKTLLIEEGCNIEKEYYLAITLDRETSRVTMIASEEGGTDIEEVAAKSPEKIFKEVIDPVVGLAEFQARRLCFNINIPSNVISDTVKIMMNLYKCFMEKDCTLTEINPLVVTAEEKVIALDAKLNFDENSLYRNKDILEYRDLDEEDEKEVEASEHGLSYISLDGNIGCMVNGAGLAMATMDIIKYYGGEPANFLDVGGGASEEKVTNAFKIILSDDRVKGIFVNIFGGIMKCDVIASGIVKAAKEVNLRVPLVVRLEGTNVSLGKEILDSSDINIVTAKSMDEGAKKVVELIK--MPYKTIIGLEIHSELLTDSKIFCDCSTEFGGDVNTHTCPVCLGLPGALPVLNKKVVEYGIKAGLAFNCEISERTKMDRKNYFYPDLVKGYQISQYDMPLCQNGYVEIETDG-VKKIRLRRIHIEEDTGKSIHSEGGSLLDYNRSGVPLIEIVTEPDMNSPEEAKLFLEKLKSILQYIEVSDCKMEEGSLRCDVNINIVDEETGKRSTITELKNLNSFKAAVKAMEYEEERHKKLLEEGKDTRRETRRWDELKNETIVMRVKEEVSDYRYFPEPDIVEMEIDREWVEEIRKELPELPHVKKERFIEQYDLPEYDAEVLTSSKALADFFEETIRYFDDSKQVSNWIMGDISRRLNMENIGIEDVSFTAKDLADLLKLIDEGKISNKIGKKVLRAMFEEGKDPNTIVKEKGLIQISDEGELKKIVDKVLSENQQSVEDYKNGKDRALGFLVGQVMKATRGKANPQLANKLIRESI-Q-
MNLHEYQAKALFARYGIPVPEGILAESPEAARAAAKQLGTEKVVVKAQVHAGARGKAGGVKLVDSPEAAEEVAKNLLGKNLVTIQTDAKGLPVNSVYVEKPSNIARELYLSALVDRTQEKIVFMASPDGGMDIEEVAHNTPERIKHVFVSPTAGLQPYQARELGFFLGLNKEQVEQFTKVLTGLYHIFTERDASLVEINPLIVTKEGNIFALDGKLNFDDNALFRQKEIASQRDPSQEDERERLASKYDLNYVTLEGNIGCMVNGAGLAMATMDIVKLHGGQPANFLDVGGGTTAEKVTEAFKLITSSPEVKAIFINIFGGIVRCDLIAEGIIAAVKQVGLKIPVVARLQGTNMEKGQALLRESGLAVTPVSDLTEAAQTVVRLAQ-KMGWEAVIGLEVHCQLSTKSKIFSGAATAYGADVNTQADPVTLGFPGVLPVLNADAVQMAVKFGLSVDAQIAERCVFARKHYFYPDLPKGYQISQYELPIVFNGHLDVELEGIAKRIGITRAHLEEDAGKSLHENGVTGIDLNRAGTPLIEIVSEPDIRTAAEAVAYLKKLHQLVVYLGICDGNMQEGSFRCDANVSVRRKGAEKFGTRTETKNVNSFRYVEKAIEYEIERQIEVIESGGKIVQETRLFNPDTGETRSMRTKEDANDYRYFPDPDLLPVVVTTADIERIRDAMPELPEAKRNRFVEQYGLPKYDAGVLTAEAALADYYEAVVKASADAKICANWVIGDLLGLLNKQGLTLETSPVSAAALAGLVARIADKTISGKIAKEVFEAMFAGEGSADEIIKAKGLVQITDEGAIAAAIDEIIAKNPGQVAEYRGGKDKLFGFFVGQAMKATQGKANPEALNRLLKEKLAG-
MNIHEYQAKELLAKYGIGIPTGHAALTVEEAVAGAEKLPGPLYVVKAQIHAGGRGKGGGVRLAKSIDDVRKDAGEMLGNTLVTIQTGDAGKQVNRLYVTDGVDIAAEYYLSMLVDRKTGRVAMIVSTEGGMDIETVAHDTPELITTITIDPAQGFMPHHGRAVAFALKLSGDLNKQAAKLAQQLYTAFMDLDCAMLEINPLVETKDGKLLVLDTKMSFDSNALYRHPDVEALRDETEEDPMEVEASKYDLAYIKLDGDIGCMVNGAGLAMATMDIIKLNGMFPANFLDVGGGASKEKVTAAFKIILSDPAVKGILVNIFGGIMKCDIIAEGIVAAAKEVNLSVPLVVRLEGTNVQQGKDILANSGLPIVSADNLGDAAEKIVAQVK-AMEWEVVIGLEVHAQVTSHAKLFSGAATTFGAEPNAQVSLVDAAMPGMLPVPNGECVRQAVRTGMALNAQINRYSRFDRKNYFYADLPQGYQISQLYHPIVGEGAIEISLDAQTKTIGIERLHLEQDAGKLMHDQTMSYVDLNRCGVALMEIVSRPDMRSPAEAGAYLKKLRSILRYVGSCDGNMEEGSMRADVNVSVRKPGD-EFGTRTETKNVNSVRYVMATIEHEANRQVDVLESGGSIVQETRLYDPDKNETRSMRSKEDAHDYRYFPDPDLLPLELDDAFLEGCKASLPELPDAKRKRYESELGLSAYNAAVLTAEAETARWFEALLAETEVAKGSANWLLSELYGALNRTGKSIDDSPVSPAAGAELIALVADGTISGTIAKQVFEIMLETGECAGKIVEDKGLKQTSDSGAIDAAIAGVLAANADKVEQYRGGKEALFGFFVGQTMKAMQGKANPQMVNELLKKAL-N-
MNIHEYQAKAVLKEFGVPVSHGKAIFKPEDAAAAAKELGGPIWVVKSQIHAGGRGKGGGVRLAKSVEEVETFARQMLGNTLVTVQTGPAGKQVHRLYIEDGSEIATELYVSILVDRSTSRISFVVSTEGGMDIEAVAHATPEKIITFAVDPATGIMPHHGRTLARALGLTGDLAKQAGTLTEQLYTAFVTKDMTMLEINPLVVTKDGKLRCLDAKIAFEGNSLYRHPDMVALRDLTEEDDKEIEASKYDLSYVALDGTIGCMVNGAGLAMATMDIIKLYGEEPANFLDVGGGASKEKVTAAFKIITADPNVKGILINIFGGIMKCDVLAEGVIAAVKEVGLNVPLVVRLEGTNVDKGKAIINASGLNVISADDLDDAAQKIVNAVK-RMDWEVVVGMEIHAQVNSEAKLFSGASTAFGAKPNSHVSLVDAAMPGMLPVINAECVRQAVRTGLGLNAKINQCSVFDRKNYFYPDLPQGYQISQYKSPIVGEGEVVVDLGGRQITVGIERLHLEQDAGKSLHDQTMSHVDLNRAGVALMEIVSKPDIRSADEAKAYVSKLRTILRYLGTCDGDMEKGNLRADVNVSVRRPGE-ELGTRCEIKNVNSIRFIGQAVDTEARRQIAILEDGGSIDQQTRLFDPGRGETRAMRSKEEAHDYRYFPDPDLLPLELKAADIEALKRELPELPDAKKARFVADYGLTVYDADVLVAEKESADFFEAVAN-GRDAKAAANWVINELYGRLNKEGRDIAASPVSAAQLGGILDLIAAGTISGKIAKDVFEIAWTEGGDPAAIVEAKGLKQVTDTSAIAAAVDEVIKANPDKVEQAKA-KPTMIGWFVGQVMKKTGGKANPQAVNDLLKDKLGL-
MNLHEYQAKQLFADYGIAAPRGEVADSPKAAKAAAGRVPGSRWVVKAQVHAGGRGKAGGVKLVDSPDAVAEAAEAMLGTRLVTYQTAADGQPVNSVLVEEVSHIARELYLGAVVDRASQRVVFMASTEGGVEIEKVAAETPEKILTTAVDPIVGLQPYQCRQVAFGLGLSGDQIKQFTTLMTGLSRMFVECDLSLLEVNPLVVTGDGRLVCLDGKINIDDNALYRLPRLSAMRDASQEDEKENRAREHDISYVALDGNIGCMVNGAGLAMATMDIIKLHGGNPANFLDVGGTATAARVTEAFKIILADQSVKAVLVNIFGGIVRCDLIADGIIAAVKDVGVKVPVVVRLAGNNADLGSRKLTDSGLNIIPADGLTDAAQKVVKAAGSAMSWETVIGLEVHCQLATRSKLFSGAATAFGAEPNTQACAIDLALPGVLPVLNREAVAMAIKFGLAVGAQIAPRSVFARKNYFYPDLPKGYQISQYELPIVALGHLDITLDGTGKRIGITRAHLEEDAGKSLHEDGLTGIDLNRAGTPLVEIVSEPELSSAAEAVAYLKKLHALVRYLEISDANMQEGSFRCDANVSVRRVGDSKLGTRAEIKNINSFRFVERAIEVEVERQIELLESGGQVVQETRLYDAERNQTRAMRSKEEANDYRYFPDPDLLPIEVSEAWVEHLRAQLPELPQARQARFVSQYGLSDYDAGLLTAERELADYFEASLTSGAEPKLAANWINGELAAALNRDDLPITASPVSPAALGGLLGRIVDQTISGKIAKDVFAAMWQGEGEADAIIQARGLKQITDTGAIEAAVEQVLSANPDQVEQLKAGKDKVLGFLVGQVMKATGGKANPAQVNALLRSKVGV-
MDVHEYQAKELLASAGVAVPRGAIAFSADQAVYAATELGGWHWAVKAQIHAGARGKAGGIKLCKTYHEVREAAAGMLGKRLVTHQTGPEGKPVQRVYVEVADPFEKEFYLGFVLDRKLERVRVIASAEGGMEIEEIASKHPEKLIQVIVEPAVGLQQFQARQIAFKLGLSSRQVQRAVTSIMGAYRAFRDHDATMLEINPLVLTKDDRILALDAKMSFDDNALFRRNNVANMHDPSQDDPREAQAAEHNLNYVGLEGDIGCVVNGAGLAMATMDVIKYAGGEPANFLDVGGGASPERTATAFRLVLSDKNVKVVLVNIFAGINRCDWIAEGVVHAVKEVDLKLPLVVRLAGTNVEEGRRILKESGISVIMAESLTEAAEKAVEAAK-AMAWELVIGLEVHAQVISQSKLFSGAATAFGAEPNSQVSLVDAALPGMLPVLNRECVAQAVRTGLGLKAHINPVSRFDRKNYFYADLPQGYQISQFAHPIVGSGTIEIELDGSTRQIGVTRLHLEQDAGKSLHDQTRSFIDLNRSGVALMEIVSEPDMRSPEEAGAYLRKLRTILRYLGTCDGNMEEGSMRADVNVSVRRAGE-PFRTRCEIKNVNSIRYVMQAIEAEAKRQIAIWEEGEEVDQETRLFDPSRGETRSMRSKEDAHDYRYFPDPDLLPLVLDEDWIEGLKASLPELPDEKSARFVSEYGLTRYDAGVLVAEQASAHFFETVAK-GRDARLAANYITGDLFAVLNRTGRSITDSPISAEALGGLLDLLADNTINGRIAKEVFEAMAETGEHPADIVEARGLRQVTDTGAIDTAVAQVLEANPDKLAEYRSGKDKLFGFFVGQVMKAMQGKGNPALVNEALKKAL-G-
MDVHEYQAKELLASCGVAVPPGTVAFSPDQAVYAATELGGSHWVVKAQIHAGARGKAGGIKLCRTYHEVQQAARDLLGKRLVTTQTGPEGKPVQRVYVELADPYERELYLGFVLDRKLERVRVIASKHGGMEIEEIAKTDPDAILQVIVEPAVGLLPFQARELAFQLGLNLKQVSRAVQSILGAYRAFRDNDATMLEINPLVVTKDDKVLALDAKMSFDDNALFRRRNIVDMNDPSQSDPREAQALEHSLNYIGLDGEIGCIVNGAGLAMATMDMIKHAGGNPANFLDVGGGASAERVATAFRLVLSDANVKVVLVNIFAGINRCDWVAQGVIDAVKATNITAPLVVRLAGTNVEAGRKLLDESGINVITADSLADAAQKAVAAYR-KMDWEVVVGMEIHAQVTSKAKLFSGASAEYGGEPNNHVSLVDAAMPGMLPVINEECVKQAIRTGLGLQAQINLRSVFDRKNYFYPDLPQGYQISQYKHPIVGEGEVIVDVPSERITVGIERLHLEQDAGKSIHDLTESHVDLNRSGVALMEIVSKPDIRSAEEARAYVSKLRTILRYIGSCDGNMEQGSLRADVNVSVRKPGA-PFGTRCEIKNVNSIRFIGQAVEVEARRQIGILEDGGVIAQETRLFDPGKGETRSMRSKEEAHDYRYFPDPDLLPLEFDQAYVDALKVELPELPDEKRARFVADYGLPPYDAGVLVAERASADFFEEAAK-GRDAKLVANWVINELFGRLNKEGLDITRSPVSAAAIGAIVDLISTSVISGKIGKDLFEIVWQEGGDPREIVETRGLKQVTDTGAIEKAIDEIIAANPDKVAQAKA-KPTMLGWFVGQVMKATGGKANPQAVNELLKSRLGV-
MNLHEYQAKGLFSEYGIPVPQGRVASDVDSAMAAARELGGTLWVVKAQAHTGGRGKAGGVKLVRSLEEVGTAAGEILGMRLVTRQTGSGGLPVNQVLVEQGSDIQRELYLGALLDRASSRITFMASSAGGMNIEEVAAETPEKIVTTAVDPAAGLQPWQGRHLAFSLGLKGDQVKLFSRILMALYRLYLDKDVSLIEINPLIVTGDGTLMALDAKINIDDSALYRHPDIQALRDISQEDAREAAAAEHDLNYISLDGDIGCMVNGAGLAMATMDLVKLEGGEPANFLDVGGGTTAERVTEAFKLILSDPKVRVVFVNIFGGIVRCDLIAEGIITAARSLGMKVPVVVRLQGTNALQGLAMLEDSGLDFTTAEDFTEAARMAVAAATGQMQWETVIGLEIHTQLTTHSKIFSGASIAFGAEPNTQACLVDLGFPGVLPVLNEAVVKKAILFGTAVEAEIARRSVFARKNYFYPDLPKGYQISQFELPIVGPGHVDILLDGQEKRIGVTRAHLEEDAGKSLHEDGMTGIDLNRAGTPLLEIVSEPDMRSAKEALAYARKIHQIVTYLGICDGNMQEGSFRMDANVSVRPLGEEKLGTRTELKNLNSFRFLEKAINFEVDRQIDVIESGGKVNQETRLYDPQKGETRSMRSKEEANDYRYFPDPDLLPLVIDEDFIADTVKEMPELPEARRQRFQTQYGLSGYDADVLTATRAQADFYEVVVAEAGDAKLSANWVMVELFGALNKAGLDLEASPVSAERFGGLVKRIADNTISGKIAKTVFEVLWDSKDSADAIIEAKGLKQITDSGAIESIVDEVLAENAQQVENYRNAQPKMLGFFVGQVMKKSQGKANPKQVNQLLQERLKG-
MNIHEYQAKALFEKFGVPVPKGAPAKSAAEFDAALASLPEGPTMVKSQIHAGGRGKGGGVKFCKTKAEALEIAGKMINNTLVTIQTGPAGRKVQTVYFTVASDIKKEYYLAVLLDRASSRPVIVASTEGGVEIEKVAHDTPEKITKIIIDPAYGVADFQLRQVITALELTGNEAKNAAKLIKNLYTMFWETDAAMVEVNPLITTPSGDVLALDAKVSFDSNALYRHPEIVALRDLNEEDPKEIEASKFDLAYIALDGNIACLVNGAGLAMSTMDIIKHFGGNPANFLDVGGGASKDKVVAAFKIILGDANVKGIFVNIFGGIMDCNVIAEGVVEAVKEVGLKLPLVVRLEGNNVAKGKQTLSNSGLALVSGDTMADAAQKIVKLV--AMTYEAVIGLEVHVQIKTRSKMFTRVAAGYGQPENTLTDPTVLALPGALPVMNKAAVDAIIKAGLMLGCEIAPVCKWDRKNYFYPDSPKNYQISQYDQPICIGGTVEIELNGEHKGIPLTRIHLEEDVGKLNHG-GGSLIDYNRAGTPLMEIVSDPALRSADEAYAYLQSIRTSIVYAGISDCDMEKGQLRCDANISIRPVGDTKLGTKVELKNLNSIAFVRDGIAHEIARQIAVTKAGGVIVQETRDYDGIAGTSQSLRSKEMAHDYRYFPDPDLMPVKVDADWKARLAAELPERPFDKQRRFMAAYALPYTLASVLIPDRELSDWFEQAAKLAGRAQAVGNWIVNDLLRELAASATVLATAKVTPAALAELVGLVAAGTLLQHSAKEVFADMVATGEAPAAIVARKGLAAATDTAELETWCRDSIAANAKAVAEFKAGKESALNAFKGAIMKAAKGKANPKAVDETLRRLLAAL
MNIHEYQAKALLKTYGAPVSRGVPVLAVGEAEAAARELGGPLWVVKSQIHAGGRGKGGGVRLARSVEEVKTFVEQMLGNTLVTVQTGPAGKQVNRLYIEEGSDIETEFYLSLLVDRSTSRVSFVVSTEGGMDIEEVAHSTPEKIVSFSVDPASGIQAFHGRKVADALGLSGDLAKQAGKLTEVLYTAFTDTDMAMLEINPLIVTKDAKLKVLDAKVTFDSNALFRHPDLLALRDETEEDAKEIEASKYDLAYIALDGTIGCMVNGAGLAMATLDIIKLYGESPANFLDVGGGASEEKVTAAFKIITSDPNVKGILVNIFGGIMKCDVIARGVLAAVTAVGLKVPLVVRLEGTNVEQGKQIIRDSGLNVIPADDLDDAAQKIVAAVK-AMNWEVVIGMEIHAQVSSNAKLFSGASTAFGGPPNDHVSLVDAAMPGMLPVINKECVAQAVRTGLGLRAQINLRSTFDRKNYFYPDLPQGYQISQYKSPIVGEGEVIVDLDGESFVVGIERLHLEQDAGKSIHDLTLSFVDLNRSGVALMEIVSRPDLRSSEEARAYVTKLRSILRYLGTCDGDMEKGNLRADVNVSVRRPGE-PLGTRCEIKNVNSIRFIGQAIEVEARRQIEILEDGGVIDQETRLFDPNKGETRSMRSKEEAHDYRYFPDPDLLPLVLHADFVEELKSHLPELPDEKKARFIADYGLSPYDASVLVAERDTADYFEQVAK-GRDGKAAANFVINELFGRLNKDGKDVITSPVSPAQVAAIVDLIGEGVISSKIAKDLFEIVYTEGGDPRVLVEERGLKQVTDTGAIEKVVDEIIAANPDKVAQVQA-KPTMLGWFVGQAMKASGGKANPQALNDILKRKLGI-
MKIHEYQGKELLKKFGVVVPRGVFCPSVDDAVKAAETLGGKVWVVKAQIHAGGRGKGGGVKVAKSLDEVRQFAGQILGMQLVTHQTGPAGQKVRRLLVEEGADIRKEYYVAALTDRTTQKVVMMASSEGGMDIEKVAHDTPEKILKVFIDPVDGISDAQAAELANGIGVPAESVGQAVAALKGLYQCYMETDASLAEINPLILEGNGNIKAIDAKFNFDSNSLYRQPEIVAYRDLDEEDPDELEASKFDLSYISLDGNIGCLVNGAGLAMATMDTIKLFGAEPANFLDVGGGATTEKVTEAFQIMLRNPKVKGILVNIFGGIMRCDTIATGVVAAARETHLSVPLVVRMKGTNEDIGKKILSDSGLPIITADSMAEAATKIVAAVS--MQWEVVIGIETHAQLATRSKIFSGSSTAFGAAPNVQANAVDIALPGVLPVLNKAAVECAIRFGLAVAAEISSRSVFARKNYFYPDLPKGYQISQYELPVVVGGALTIQVE-AERVIHLTRAHLEEDAGKSLHEEGRSGIDLNRAGTPLLEIVTEPDMRSSAEAVAYARALHALVRWIGICDGNMQEGSFRCDANVSVRPVGQVAYGTRREIKNLNSFRFLQQAIDYEVQWQIATLEDGGTIEQATVLFDPSTGETRSMRSKEDAHDYRYFPDPDLLPLVIEPEWIDRIRAQMPELPAAKRDHLVAEYGLSPYDARVLTTSIEFANYYEATVAAAANAKICANWVMVDLAARLHRDDSEIGKSPVSAAQLGGLIARIGDGTLSNNLAKKVFDALWNGEGSADEIIAREGLQQITDTGALERLIDEIITANATMVAECRAGKEKAFNALVGQAMKATRGKANPQRINELLRRKI-G-
MNIHEYQAKALLRSFGAPVSDGRVVLKAEDAKTAAGELDGPLWVVKAQIHAGGRGKGGGVRLTKSVAEAAAEAAKMLGRTLVTHQTGPAGKQVNRIYIEDGSGIETELYLALLVDRQTSRISFVCSTEGGMDIEEVAAATPEKILSFSVDPATGYQSFHGRRVAFTLGLKGAQVKQCVALMGLLYKAFVEKDMEMLEINPLIVTDKGDLKVLDAKVSFDGNALYRHADIIALRDESEEDAKELEASKYDLNYIALDGEIGCMVNGAGLAMATMDIIKLYGAEPANFLDVGGGATKEKVTEAFKIITSDPNVIGILVNIFGGIMRCDVIAEGVIAAVKEVGLKVPLVVRLEGTNVAEGKAIINNSDVDVIAADDLKDGAQKIVKAVK--MDWELVIGMEIHAQVASNAKLFSGASTKFGNAPNSNVAMVDAAMPGMLPVINEFCVEQAVRTGLGLKAAINLYSAFDRKNYFYPDLPQGYQISQLYHPIVGEGEVLVEMEGIAREVRVERIHLEQDAGKSIHDMTMSFVDLNRTGVALMEIVSRPDIRGPEEAAAYVTKMRQILRYLGTCDGNMQNGSMRADVNVSVCLPGQGHLGTRCEIKNMNSMRFIQMAIDYEAKRQIAILEAGGTIDQETRLYDADKNETRSMRSKEEAHDYRYFPCPDLLPLEIEQEWVDDIAKTLPELPDAKKARFIKDFGLSDYDATVLTAEAENAAYFEQVAE-GRDGKLAANWVINELFGRLKKDDKDIGSCPVKPAQLSGVIALIANGDISGKIAKDLFEIVYTEGGDPAEIVEARGMKQVTDTGAIEAAVAKVVADNPDQVAKARA-NPKLAGWFVGQVMKATGGKANPQAVNEIVARLLAE-
MKIHEYQGKQLLKKFGVTVPRGIHCTTVEDAVKAAETLGGKVWVVKAQIHAGGRGKGGGVKVATSLEKVREYAGQILGMQLITHQTGPEGQKVRHLLIEEGADIQHEYYVAALTDRATQSVAIMASYEGGMDIEEVAHNTPEKIVKVFVNPLVGLTDEQGLELAKGMGMLESSIPQCIDTLKKLYTCYMETDASLAEINPLIHEGDGTVKAIDAKFNFDSNALYRQPEIVAMRDLDEEDADEIEASKFDLAYISLDGNIGCLVNGAGLAMATMDTIKLFGAEPANFLDVGGGATTEKVTEAFKIMLKNTQVKGILVNIFGGIMKCDTIATGVVAAAKEVNLSVPLVVRMKGTNEDMGKQILKDSGLPIISADSMAEAATKIVAAVK--MQWEVVIGIETHAQLATVSKIFSGASTAFGAEPNTQACAVDLALPGVLPVLNRQAVECAIRFGLAIGAHVAPKSVFARKNYFYPDLPKGYQISQMDLPVVVGGQIALQVQGDEKVVNLTRAHLEEDAGKSLHEDGKSGIDLNRAGTPLLEIVTEPDMRSSDEAVAYARALHALVRWIGICDGNMQEGSFRCDANVSVRPKGQAEFGTRREIKNLNSFRFLKEAIDFEVQWQINEIEEGRKIQQATVLFDPDSGETRMMRSKEDAHDYRYFPDPDLLPLIIDEAWMARVRSELPELPQQKRERFVGELGLSVYDAAMLTASQEISEYFESTVAVAASAKPCANWVMVDLAGRLNKDGVDIAAAAVSPQQLGGLILRIADNTISNNIAKKVFEALWLGEGTADEVIEKQGLKQITDSAAIESLVDEVLAANAANVAEFKAGKEKAFNALVGQVMKAAKGKANPQQVNDLLKKKLAE-
MNIHEYQGKQLLKAYGAPVADGVPIFTAEEAEAAAKKLPGPLYVVKSQIHAGGRGKGGGVRLAKSVEEVVAHAKEMLGNTLVTKQTGPAGKQVNRLYIEDGADIDRELYLSLLVDRTVGRVAFVVSTEGGMDIEAVAEATPEKIITVAIDPETGVTDADVAKINGALKLSGEAAEDGKKLFPLLYKAFSDKDMSLLEINPLIVMTNGRLRVLDAKVSFDGNALFRHDDVKELRDITEEDSKEIEASKWDLAYVALDGNIGCMVNGAGLAMATMDIIKLYGAEPANFCDVGGGAGKEKVAAAFKIITADPRVEGILVNIFGGIMKCDVIAEGVVAAVKEVGLKVPLVVRLEGTNVELGKKIINESGLNVISADDLDDAAQKIVKAVK-NMDWEVVIGMEVHAQVTSESKLFSGASTAFGAAPNANVSLVDAAMPGMLPVINEECVRQAIRTGLGLKAQINLKSVFDRKNYFYPDLPQGYQISQFKQPIVGEGKIIVSVPDEDIEIGIERLHLEQDAGKSMHDQTMSYVDLNRSGVALMEIVSKPDMRSSDEAKAYLTKLRTIVRYLGTCDGNMDEGSMRADVNVSVRRPGE-AFGTRCEIKNVNSIRFVGQAIEYEARRQIAILEDGGKIDQETRLFDANKGETRSMRSKEEAHDYRYFPDPDLLPLEFDQAYVDALAADLTELPDDKKARFVEKLGLSAYDASILVSEKAIADYFEQVTA-GRDGKLAANWVINDLLGALNKAGKGIEETPVSPAQLGAILDLIREGTISGKIAKDLFEMVWNEGGDPRAIVEKRGMKQVTDTGAIEKAVDEIIAANPDKVEQAKA-KPTLAGWFVGQVMKATGGKANPQAVNDLVKAKLGIE
MDIHEYQAKEVLSNFGVEIPAGALAYSPEQAAYRAREMGGEKWIVKAQIHAGGRGKAGGVKLCADDQEIQAACEAMFGRKLVTHQTGPEGKGIYRVYVEAAVPIDREIYLGFVLDRTSQRIMIVASAEGGMEIEDISAEKPDSIVRSTVEPAVGLRDFQAREIAFKLGIEPGLTQSMVRTLQGCYRAFRDLDATMVEINPLVITGDNRVLALDAKMTFDGNALFRHPQISELRDKSQEDPRESRAADRGLSYVGLDGNIGCIVNGAGLAMATMDTIKLAGGEPANFLDIGGGATPERVAKAFRLVMSDKNVQAVLVNIFAGINRCDWVAEGVVQALKEVQVDVPVIVRLAGTNVEEGQKILAKSGLPIIRATTLMEAAERSVSAWKISMDWEIVIGMEVHAQVTSEAKLFSGASTEFGKDPNDNVSLVDAAMPGMLPVINEECVRQAIRTGLGMKAEINLKSVFDRKNYFYPDLPQGYQISQFKQPIVGEGIILLDMEG-RVEIGVERLHLEQDAGKSLHDQSMSFVDLNRSGVALMEIVSKPDLRSSDEAKAYLTKLRTILRYLGTCDGNMDQGSMRADVNVSVRRPGE-GFGTRCEIKNVNSIRFVGQAIEYEARRQVSILEDGGSIDQETRLFDAVKGETRSMRSKEEAHDYRYFPDPDLLPLEFSQAYVDELAQHLPELPDDKKARFVKDYGLTEYDADVLIIEKVSADFFEEVAK-GRDAKLAANWVINELFGRLNKEGKDVETSPMSAAQLGAIIDLIKAGTISGKIAKDLFEIVWTEGGDPAQIVEDRGMKQVTDLGAIEAIVDEIMAANPDKVQQAKE-KPNLVGWFVGQVMKASKGKANPQAVNDLLKQKIGVE
MKIHEYQAKEIFSKFNIPIPKGSVAHEAKEAAAIAEEIGGSSWAVKAQIHAGGRGKGGGVRVAKTAEEVVTAAKDILGMNLVTHQTGPRGKIVRKILVEEGLSVAQEFYVGITIDRTRQCPVLIASSEGGMGIEELAANYPERIVREWIDVGLGFQGFQARNIAFGLGMDPSLIRPATGIFIELYRLFEAMDCMLVEINPLIETKDKQLLALDAKIDFDDSALFRHKDLLELKDTAEKDPLELKASQHRLNYIRMDGNVGIMVNGAGLAMATMDLIKQAGASPANFLDVGGGATSEMVSKGFEIILGDKNVRGILINIFGGILRCDVLAKGVVEAAGNVKINVPIVVRLDGTNVDEGRNILAESGLDFLVADSMADAAEKVRGIL--DMQFEPVIGLEVHAQLKTKTKIFCSCSTEFGKPPNANTCPVCTGMPGVLPVLNRLAVSFAIKACLATHCRINRESRFDRKNYFYPDLPKGYQISQYAAPIAEHGFLEIETMSGLKKIGITRIHMEEDAGKLIHDPSKSMVDLNRTGVPLIEIVSDPDIRSAEEAGAYLRKLHNILKYIDVCDGNMEEGSFRCDANISLRPLGKKEFGTRTELKNLNSFKHIEKAITYEIERQAYVLSEGNSVIQETRLWDPSKNKTVSMRGKEEAHDYRYFPDPDLVPLILDETWIKAVEKEMPELPDAKLSRFVKQYALSDTDAGVLTSTLALADFFEKAAGPLKDKKQAANWVMTILLGMLNTKGIPITESPVTAEAVSKLLLLIENGKINANAAKTVFDLMVETLKDPERIVQEKGLEQVSDVSELESAVMTVINENPEETAAYRTGKTKLFSFFMGQVMKKTKGKADPKIVTPLLKTKL-M-
MKIHEYQGKAILRKYGVAVPRGEMVTTREEAERVANDLGAKGVVVKAQIHAGGRGKGGGVKIAKSVDEAGQLAGKILGMTLITHQTGPEGKKVQRLLIEETLPIERELYLSIVLDRSNGKPVFMASAAGGMEIEEVAAKDPNAIIKEWIEPGYGLGAFQARKIAFKLGLKPELIGQAVKFMQALYKTYDETDASLVEINPFITTSDNRLFALDAKFNFDDNGLFRHPDLKDLRDVTEEDPLEVEASKYGLNYIKLDGTVGCMVNGAGLAMATMDIIQYAGGMPANFLDVGGGANAEQVTHAFEILLSDKNVKAVLINIFGGILRVDTLATGVVQAATQTKIQLPIVLRLEGTNVEQGREILQKSGLNFIVAETMKDAAEKVVAAAK-KMKYEPVIGLEVHVQLLTATKAFCGCSTQFGAPPNTNVCPVCLGMPGALPVLNRKAVEFAVLAATALNCQVRERSIFARKNYFYPDLPKGYQISQFDKPLAEHGYIDIKTAG-PKKIGITRLHMEDDAGKSLHDGDKSSVDLNRSGTPLIEIVSEPDIRSADEAYEYLTNLKEIILYTGVSDCNMEEGSLRCDANVSIRPKGQEQFGTKAEVKNVNSFRFIKQALDYEILRQFEVLESGGQVKQETRLYNSNEGRTYSMRSKEQAHDYRYFPEPDLLPLVVDTKWRDEIVSTLPELPEARRKRMIAEYGITDGDAHTLTLTRTMADQFESAAKQAKNPKRVANLVQGELIGRLKAKGLEIEQSPISMNGVAMSADLVEAGTISGKMLKDLYDLAFERGEDFPAIYEKEKPQQISDTGALEKIIDEVIAANPKQLEQYRAGKKTVIGFFVGQVMKASKGAANPALVNELLTKKLEG-
MNLHEFQAKHIFSQFGIPIPRGFVARSAAEARSAAQELGGSVQVVKAQVHAGGRGKAGGVKLAKSLDEVGEYTEGMLGTRLVTHQTDEHGMPINAVMIEEGLDIAREIYLGALVDRASKRVVFMGSAAGGMDIEEVAATEPEKIVTVRVNPVAGLQPYQCRQMGFALGLTPVQIKQLTQIMKGLYRCFEERDLSLIEINPLIVTADDTLLALDAKINVDDNAIERQAEIADMRDLSQEDETEVQAAEHGLNYITLDGNIGCMVNGAGLAMATMDVIKLHGGEPANFLDVGGGTNKERVTEAFKIISASPDVQGILVNIFGGIVRCDMIAEGVIAAVKEVGVNVPVVVRLEGTNVEQGKQLLAESGLDIIPADDLTDGADKVVGAVS-AM-----IGLELHAQLATRTKIFSGAPTAYGAEANRQASAIDLGMPGMLPVLNERAVRYAIRLGLALDAEVAGRSVFARKNYFYPDLPKGYQISQYELPVVGTGHLDIDLDGSHKRVGVTRAHLEEDAGKSLHEGRMTGIDLNRAGTPLLEIVSEPELRTAKEAVAYMKKMHSLVRYLGICDGNMQEGSFRCDANVSVRPVGQTGFGTRAELKNLNSFRFVERAINYEIERQIELIEDGGAVVQETRLFDPDRGETRSMRGKEEAHDYRYFPDPDLLPLEITTAFIDEVRAELPELPDAKSMRFQQDYGLSGYDAGVLTASRELADYFEAVVAAAGDAKLSANWVMGELSGALNKASLDITQSPVDAATLAGLLARIRDETISGKIAKEVFEAVWNGEGDADTVISARGLRQVTDNSAIEAMVDEAIAANPEQLEQYRAGKTKLMGFFVGQVMKASGGKANPQQVNEVLKQRLDG-
MNIHEYQAKAVLKEYGAPVAEGVAIFSADEAKAAADKLPGPLWVVKSQIHAGGRGKGGGVRLAFSKDEVESHANEMLGNTLVTAQTGDAGKVVNRLYIEDGADIDRELYLSLLVDRTCGQVAFVASTEGGMDIEEVAHATPEKILTLPINPLEGVTEEKASALCDTLKLEGEAREDGMKLFPILYKAFVEKDMALLEINPLIVMENGRLRVLDAKVSFDGNALFRHEDIVALRDKTEEDEKEIEASKHDLAYVALDGNIGCMVNGAGLAMATMDIIKLYGAEPANFLDVGGGATKEKVTSAFKIITSDPNVQGILVNIFGGIMRCDVIAEGVLAAVKEVGLQVPLVVRLEGTNVELGKKIINESGMNVIPADDLDDAAQKIVAAVK-AMDWEIVIGMEVHAQVTSEAKLFSGASTSFGSDPNNNVSLVDAAMPGMLPVINEECVRQAIRTGLGLKAEINLKSVFDRKNYFYPDLPQGYQISQFKQPIVGEGTIHLDMDGEQVEVGVERLHLEQDAGKSLHDQTMSFVDLNRSGVALMEIVSKPDIRSADEAKAYLTKLRTILRYLGTCDGNMDQGSMRADVNVSVRKPGG-EFGTRCEIKNVNSIRFVGQAIEYEARRQIGILEDGGEIDQETRLFDSVKGETRSMRSKEEAHDYRYFPDPDLLPLEFTQALVDEMSANLPELPDEKKARYINEFGLTPYDADILVAERVSCDFFEEVAK-GRDAKLAANWVINDTFGRLNKEGLDVTTSPISSEQLGKIIDLIKAGTISGKIAKDLFEIVWTEGGDPAQIVEDRGMKQVTDLGAIEGIVDEILAANADKAEQAKE-KPGMLGWFVGQVMKASKGKANPQAVSDMLKAKIGLE
MKIHEYQGKELFRKYKVPVPRGILIHDKSEAAAAAREIGTTPVVVKAQIHAGGRGKGGGVKLAKSPEEAEQHAGKIIGMTLVTHQTGPEGRLVKKVLIEEGMDIVRELYLSLILDRETSQVMIMASEAGGMEIEEVAEATPEKIIIERIDPVIGVKPYLARKIAFALNLEGEVFKQAIPFIINLYQCFVKEDLSMLEINPLVVTGDNRLLALDAKIDIDDNALGRHPDLQEMRDLDEEDPNEIEASKYRLNYIQLDGNIGCMVNGAGLAMATMDIVKHSGGEPANFLDVGGGANEEMIENAFRILLSDNKVKAIFINIFGGILRCDILAAGVVAAARKLSVKVPVVIRMEGTNMEEGHRILNESDINFIVGNGMKDAAKKVVQAIK--MKYETVIGLEVHAQLKTRSKIFCSCSTEFGKEPNENTCPVCLGMPGVLPVLNRKVVEYAMKACLATHCEIQPVNQFARKNYFYPDLPKGYQVSQFDLPIGLRGHLTIQTDG-PKRIGLTRIHMEEDAGKSIHGEDKSYVDYNRTGVPLIEIVSEPELRSAEDAREYLVALKSVLQYADVSDCNMEEGSFRCDANVSLRPVGQQEFGTRVELKNINSFKFVQKAIEYEVERQTKILDQGDQVVQETRLYDANRGITFSMRSKEEAHDYRYFPEPDLVPVACDEDWIESIRHELPEMPEEKRRRFVEQYGLPEYDAGVLTTSRALADYFEACVALFNQPKLVSNWIMGELLRLLNQDDRDIGDCPVTPEKLATMLKLIDAGTISGKIAKAVFEEMYRTGKEPAAIIEEKGLTQISDEGALGQIVDDIIANSPEQVQQFKDGRDKVLGYFIGQAMKASKGQANPGLLNKLFKEKLGA-
MNIHEYQAKELLRSYGVAVPVGNVAFSNSQAAVIAEQINGNQWVIKAQIHAGGRGKAGGVKVASSIEEVQKITDEMIGMTLVTHQTGPQGRVVKRVLVEQASDIKQEFYLGFVIDRASQRITIVASSEGGVDIEEVAAKSPEKIITETIDPAVGLVDFQCRKVAAAIGLKDKKMSQAVKIMKRIYRCFRDKDALQAEINPLAIVDDGQLVCLDAKFNFDDNALYRRPDINELRDLDEEDPKEVEASGHGLNYIALDGNIGCIVNGAGLAMATMDAITLHGGMPANFLDVGGGASPEKVTNACRIVMEDPNVKALLVNIFAGINRCDWIATGLIQAYTTLDIKLPMIVRLAGTNVEEGRKILNESGLPFVQASNLNDAAEKAVATVKSSMEWEPVIGLEIHAQLKTKSKIFSGASTAYGAPPNTQACAIDLGMPGVLPVLNEAAVRMAVKFGLAVEAEITPQSVFARKNYFYPDLPKGYQISQYELPVVGKGHLIITLDGEEKRIGITRAHLEEDAGKSLHEDGMSGIDLNRAGTPLLEIVSEPDLRSPAEAVAYMKKLHMLVVYLGICDGNMQEGSFRCDANVSVRPKGQEAFGTRTEIKNVNSFRFVERAISYEIERQIEVLESGGSITQETRLYDADKDETRPMRTKEEANDYRYFPDPDLLPLVVTESFIEEVRKELPELPDAKRHRFIEEYGLKPYDAEVLIATRQLADYFETVVRVSCDPKLCANWVMVELSGALNKAGLDITQSPVSAEKLAGLLKRIADNTISGKIAKQVFELIWETGKDADTLIEEKGLKQITDTGAIEKIIDEVIAANPKQLEQYLAGKDKLFGFFVGQVMKRTQGKANPKQVNELLKEKLKS-
MNIHEYQGKDILRKFGVAVPRGIVAYSPEEAKQAAEQLGCPVVVIKAQIHAGGRGKAGGVKLAKSPEESLDIAHQLIGMTLITHQTGPEGKEVRRVLVEEGMNIEKEFYVGITLDRSTSKNVLMVSTEGGMEIEKVAEETPERLLKIQIDPLFGMQGFQAREAAFFLGLKGEQFRNAVNFITALYNAYISIDAALAEINPLVVTKEGKVLALDAKINFDDNALFRHKEFHELRDTNEEDPFEVEASKSNLNYVRLDGNVGCMVNGAGLAMGTMDMIQLAGGKPANFLDVGGSASPQTVEEGFKIILSDKNVKAILVNIFGGIVRCDRVAGGIIEAAKKIDLHLPVIVRLEGTNAPIAQKMLDDSGLNLIAAKGLRDAAQKVQEALA-SMKYELVVGLEVHCQLNTTSKAFCGCSAKFGKSANTNVCPVCLALPGALPVLNRRVVEDAVKLGLATGCSIAPHSVLARKNYFYPDLPKGYQISQFEEPICSEGMVHIDAEG-NREIRLIRIHIEEDAGKSIHDIEETYIDLNRSGVPLLEIVSYPDLRTSKEASAYLQKVRQIVKYLGISDGNMEEGSLRCDANVSLRPVGETEYGTRTEIKNMNSFKNVEKAIDYEVERHREILEAGGVILQETRLWDADKGETRSMRGKEFAHDYRYFPDPDLVPVLVDQEMIDRIMSELPEFPEERAVRFVDEYAIPAYDAAVLTVEREVADYFEESVRVSGDAKASSNWVMGEVMRVLKESYLDIAEFSILPERLGGLIALIGKGVISTTIAKQVFELMLKSGDAPAEIVEREGLAQVSDSGAIETVVQAILDANPGQLAAYRGGKTKLLGFFVGQCMSQMKGKANPQMVNEVLLRKLEG-
MKIHEYQGKDILRQFGVPVPRGIPAFTVQEAVEAAQKLGGPVWVVKAQIHAGGRGKGGGVQLAKTIDEVRRLAGSMLGMQLKTHQTGPEGQKVRRLYIEEGADIGKEYYLSIVTDRATQKLAFIASSEGGMDIEEVKRAKPEMIITEFVDPLAGLGPEQALKIAVGIGLPAQAQAQAVDIMRRLYQCYMDTDASLLEINPLNCDGQNRLTALDAKFNFDANALWRHPEIVAYRDFEEEDPAEVLASKFDLAYISMDGNIGCLVNGAGLAMATMDTIKLFGGAPANFLDVGGGATAEKVTEAFKIMLGNPKVKGILVNIFGGIMRCDTIATGVISACKAVNLSVPLVVRMKGTNEEPGKKLLAESGLPIIAADTMADAAQRIVAAVR--MGYEVVIGFETHAQLCTRSKIFSRASTAFGAAPNTQACAVDLALPGTLPVMNHQAVVCAIRLGLALGARIAPVSVFARKNYFYPDLPKGYQISQFELPVVQGGVVEFFLN-EKKSVRLVRAHLEEDAGKSLHEDGQSGIDLNRAGTPLLEIVTEPDMRSSEEAVAYARELHKIVTWIGICDGNMQEGSFRCDANVSVRQPGQ-ALGTRREIKNLNSFKFMQQAIDYEIRWQIAQIEDGHPIRQATVLFDPDSGETRAMRTKEDAADYRYFPDPDLPPLYISDQMVQEQRALMVELPRSMAARFVAQYGLPEYDAATLTQSQAMAAYFEAVAGGCGQPKLASNWIMGEFSRRLNADGIGVAQAPVAPAQLAALIARICDATISNNAARQVFDALWADPAEVDAIIDAKGLRQMNDSSALEQIIDAVLAANADHVAQLRAGKDKAFHALVGQVMKASKGQANPQQARDLLRVKL-Q-
MNIHEHQAKEIFRKYGVPTPKGYVAFKAENAVKIAQQLGGEVWVIKAQIHAGGRGKAGGVKIARSTEEVGLIAKSLLGKTLVTHQTGPEGKVVRRIYIEEGLDIEKEFYLSILLDRAKEMPVIIASSEGGMEIEEVAAKSPEKIVRIHLDPLIGFQPFHARKLAFALNLPREEVNRFVNFVQALYKVYEDYDAELVEINPLIRTTDKKFIALDAKVSFDNNALFRQPEAQAMRDLTEEEPTEIEASNYNLSYVKLDGNVGCMVNGAGLAMATMDIIKHEGGNPANFLDVGGGATAETVAKGFEIILRDPNVKSIFVNIFGGIVRCERVANGIVEAAKVTEVRVPVVVRLDGTNAEEAAEILKNCGINIIPAKDMKDGAVKAVKAAKEIMKFEPVIGLEVHVQLNTNTKIFCSCPTTFGEEPNTNVCPVCLGMPGVLPVLNEKVVEYTVKAGLALNCKIQQKSVFARKNYFYPDLPKNYQISQFELPICLDGFVDIDTENGVKRIGITRIHMEEDAGKLIHGENSSYVDYNRTGTPLMEIVSEPDMRSSEEAKAYLEKLKLILEYTGVSDCSMEKGSLRCDANVSVRPIGQKEFGTKVEIKNMNSFKNVQKAIDYEIRRQISEIESGNIIVQETRLWDPEKGITISMRSKEESHDYRYFPDPDLVPVVVTKDMIDSIKKTLPEMPDKVLAKLISDYNLPEYDASVLVSSKELSDFFFETSKLTKNYKAISNWIQTEIMRVMNEKDCLINEVGISPAHLSELITLVDENVISLKIAKSLFDDILKEKRSPRELVKEKGLVQIADEGALEEVVKKVLSACSKEVERYKNGETKLIGFFVGQIMKETKGKANPKIVNELLTKLL-S-
MNIHEYQAKELFKKYNVPTPRGHIAFTPDEAVKAAQELGGSVWVVKAQIHAGGRGLGGGVKLARSTSEVRALAAEILGMQLVTHQTGPEGKLVQKVYIEEGADIKKEYYLGMLLDRASEMPIMMASTEGGMAIEDVAHDSPEKIIKVAIDPLTGFQSFHGRKLAFGLGLAVEEINTFIKFASALYRVYMDHDAEMIEINPLIKTGDGKFLALDAKMGFDNNALYRQSQVNEMRDLTEEEPTEIEADKYGLSYIKLDGNVGCMVNGAGLAMGTMDTINYEGGRPANFLDVGGSASAETVAKGFEIILKDPNVKAIFVNIFGGIVRCDRVANGILEATKLTNVNVPVIVRLDGTNAIEAAEILNNAGINIVAATDLADGARKAVAAAK-EM-FETVIGLEVHVQLNTKTKLFCSCPTSFDARPNAHTCPTCLALPGALPVLNQEVLHKAIMFGTAIDATINRTSFFDRKSYFYPDSPSAFQITQLYTPVVEHGKLEITFDGATKTIRINRAHIEADAGKNLHD-AISKVDLNRAGTPLLEIVSEPDMRSATEVTLYLKKLHSIVRYLDISDANMQEGSFRVDVNVSIRPKGDTQLYTRVEIKNINSFRFIEKAIEMEVGRQIEAWEDGREIVQETRLFDQAKQETRSMRGKEEAADYRYFPEPDLLPAYIDDAMFAKY-SQIPELPDQKRNRFVSEYGMSLYNADVITSMLETAHYFEAMMREGISAKNAVSWLTVELQGRL-KGGMTPAQSPIDALTLATLIKRIEDNTISGKAAKEVLDYLLEHHTDIDGTIEKLGLKQNSDTGAIEAIIDVILAANPDKIAEYKAGKEKMFGFFVGQTLKASQGSANPQMVNDLLKAKL-S-
MNIHEYQAKELLAEHGIAIPKGIPAMNVEEAVAGAKQLPGPLYVVKAQIHAGGRGKGGGVRLAKSIEEVEEAAREMLGNTLVTVQTGDAGKEVNRLYVTDGVDIAKEYYLALLVDRASGEVAIVASTEGGMDIETVAHETPERITTITIDPAQGFMPHHGRAVAFALKLEGDLNKQAQKLSKQLYEAFLAYDCAMLEINPLVETEDGNLLVLDTKMSFDSNAMYRQKEVEKLRDVTEEDEAEVEASEYDLAYIKLDGNIGCMVNGAGLAMATMDIIKLNGAFPANFLDVGGGANKEKVTAAFKLILKDPAVEGILVNIFGGIMKCDIIAEGIVAAAKEVNIQVPLVVRLEGTNVEKGKEILANSGLAIVPADDLGDAAKKIVAEVN-KMEWEVVIGLEVHAQVTSNAKLFSGASTEFGAEPNTQVSLIDAAMPGMLPVPNRECIRQAVRTGMAIEAQINAWSRFDRKNYFYADLPQGYQISQLYHPIVGEGQLLIEAEKEDKIIGIERIHVEQDAGKLMHDQTMSYVDLNRVGIALMEIVSKPDMTSPAEAGAYLRKLRSILRYVGSCDGNMEEGSMRADVNVSVRKVGDSELGTRTETKNVNSVRFVMQVIEYEANRQVDVLESGGTVDQETRLFDVATGTTRTMRSKEDAHDYRYFPDPDLLPLELDDAFLSECRESLPELPDAKRTRYENELGLTPYNARELTAEVETFGRFETLLSAKAVATQVANWALSVAPGVMKSLGDEADPAHATAEAQASILAMQDKGEISGGQAKEIYEIVLKTGRDPEEIADSEGLKQVSDTGPIEEAIDAIIAANEDKVAEYRGGKDKLFGFFVGQTMKAMQGKANPAVVNQILKDKLSN-
MNIHEYQAKRLLHSYGAPVAPGVAVYSVEQAEEWARKLPGPLYVVKSQIHAGGRGKGGGVRLAHSVEEVVENAREMLGNTLETKQTGPAGKQVNRLYIEDGADIDRELYLSILIDRATGKPAFVVSTEGGMDIEAVAEKTPDKITTLPIDPVKGMTEADAKKLNRALKLTKQAAKDGLDLFPTLYKAFTEKDMSLLEVNPLIVMKDGRLRVLDAKVSFDGNALFRHPDIVELRDISEEDEKEIEASKHDLAYVALDGNIGCMVNGAGLAMATMDIIKLYGAEPANFLDVGGGASKEKVTAAFKIITADRNVKGILVNIFGGIMRCDVIAEGVVAAVKEVGLKVPLVVRLEGTNVDQGKAILNDSGLDIIAADDLDDAAKKIVAAVS-EMDWEVIIGMEVHAQVTSSAKLFSGASTEFGAAPNANVSLVDAAMPGMLPVINVECVRQAVRTGLGLKAQINKRSVFDRKNYFYPDLPQGYQISQFKQPIVGEGVVQVAVPDEEVEVGIERLHLEQDAGKSMHDQTMSYVDLNRSGVALMEIVSKPDLRSAEEAKAYLTKLRQILRYLGTCDGNMDEGSMRADVNVSVRRPGE-AFGTRCEIKNVNSIRFVGQAIEYEAQRQIAILEDGGTIDQETRLFDPQKGETRSMRSKEEAHDYRYFPDPDLLPLEFDDAFVDELAANLPELPDEKRVRFMAE-GLTAYDASVLVSEKAIADYFEKLAE-GREAKTAANWVINDLLGALNRTGQTIDETPVSPGQLGKIIDLIREGTISGKIAKDLFEIVWEEGGDPETIVDERGMKQVTDTGAIEAEVDKVIAANPDKVEQAKA-KPNLAGWFVGQVMKATGGKANPQAVNALVRDKLGV-
MNIHEYQGKEIMKQYGISVPRSRITFTVEEAVQAAIDLGCEVIAVKAQIHAGGRGKAGGVKITRSLEETKSAAEAILDKILITKQTGPEGKVVNQVLIEEGLKIEKECYLSCAVDSTTSTVVLIGSPEGGMDIEEVAEKTPHKIFKESIDPAIGLQQYQARRLAFNMGINEACLQEAAQCIMNIYRLFMEKDCSMVEINPLITTEEHKVVALDCKVCFDDNSLCRHPEILKYRDLTEEDPREVQASKYDLSYISLSGNIGCMVNGAGLAMATMDMIDHFGGAPANFLDVGGGATAEKVKEAFKILISDKKVAGIFVNIFGGIMKCDVIATGILQAVNALDLDVPLVVRLEGTNVELGKEILKSSWLDVITVNSMAEGAEKIVALVNRNM-FETIIGLEIHVELNTKSKIFCACSTEFGAPPNGNTCPICTGLPGTLPVLNEEAVKLAIRAGKALNCEINTINKFDRKNYFYPDLPKAYQVSQFDLPICEKGFIDIDV-GQQKRINLTRIHLEEDAGKLIHMEPLTLVDYNRTGVPLIEIVTEPDMRSAQEATTFLKALKAILEYAEISDCKMEQGSLRCDANISIRKIGQVKLNTRVEIKNINSFKEILKAIQKEEKRQRELYSFGEKIKQETRKWDSAKGKTVPMRSKEDAHDYRYFPEPDLLPVVIKEEQIQAISKGLPELPEKKRERFLKVYELSEKEIDILIAQKPLAEYFEEVVDLGTNPKEAANWIIGELLRALKERE---EAIPIKSEYLAGLIDIIDEGKISRSIGKEVFEELINTDKSPEEIIQERGLSQISGTDELHKIITDILSKNPQAIEDYKSGKAQAFGFLMGQTMKASKGKANPQSTKKILEERLGL-
MKIHEYQGKELLKQFGMTVPRGIPCFSVDEAVKAAEELGTKVWVVKAQIHAGGRGKGGGVKVAKSLDEVRQYASQILGMQLITHQTSATGQKVRRLLIEEGADIRQEYYLAVLTDRATQKVAIMASSEGGMDIEEVAHATPEKILKEFIDPLVGVTDQQALHLARGIGVPEASQSDAVQQIKHLYTCYMETDASLAEINPLILEGNGKIKALDAKFNFDPNALFRHPDIVAYRDLDEEDAAEIEASKFDLAYISLDGNIGCLVNGAGLAMATMDTIKLFGAEPANFLDVGGGATTEKVTEAFKIMLKNPAVKGILVNIFGGIMKCDTIANGVVTAARETHLSVPLVVRMKGTNEDLGKQILKDSGLPIISADTMAEAATKIVAAVR--MKWEVVIGLETHTQLKTQSKIFSGSSVAFGAPPNAQASAVDIALPGVLPVLNREAVVCAIKFGLAIGGKIAPRSIFARKNYFYPDLPKGYQISQFETPVVSGGGLLIKVAGEEKFVNLTRAHLEEDAGKSLHEDGKTGIDLNRAGTPLLEIVSEPDMRSSAEAVAYAKALHTLVQWIGICDGNMQEGSFRCDANVSVRPLGQKEFGTRREIKNLNSFRFMQQAIDFEVQWQINEIEEGRAIQQATVLFDSDTGETRAMRSKEDAHDYRYFPDPDLLPLEITPAWIAEVGASLPELPEAMKARFESDYGLSTYDAATLTASRDMAAYFMETLNAAENAKLCANWVMGEVAAHLNKDGLEITAVPLAPTLLAGIICRIADNTISNKMAREVFDALWVGDGDADAVIAARGLTQVTDSSAIESVIDEVLATNAKSVEEFRAGKEKAFNALVGQAMKATKGKADPQQVNDLLRKKLGA-
MKIHEYQGKEILRKYGVTTPRGIPCNTVEDAVKAAETLGGPVWVVKAQIHAGGRGKGGGVKVAKTLEQVREYATAILGMQLVTHQTSPEGQQVRRLLIEEGADIAKELYVSLVTDRVTQRVVLMASSEGGMDIEEVAESHPELLHHIAIDPAVGLTDAEADGIAAKIGVPAASIVDARTQLQGLYKAYWETDAALAEINPLILTGSGKVIALDAKFNFDANALYRQPEIVAYRDLDEEDAAEVEASKFDLAYISLDGDIGCLVNGAGLAMATMDTIKLFGGEPANFLDVGGGATAEKVTEAFKIMLKNPGLKAILVNIFGGIMKCDVIAEGVIVASKAVSLTVPLVVRMKGTNEDLGKKMLAESGLPIIAADTMEDAARQVVAAAK-HMQWEVVIGLETHTQLTTQSKIFSGSAIRFGAEPNTQASLVDLALPGALPVMNKRAVERAIQFGLAVDAVIAPSSVFARKNYFYPDLPKGYQISQFEIPVVQGGRVSFAFRDGLRTVQLTRAHLEEDAGKSLHEDGMTGIDLNRAGTPLLEIVTEPDMRSAAEAVAYAKALHSLVMWLDICDGNMQEGSFRCDANVSVRPVGQEQYGTRCEVKNLNSFRFLEEAINYEVRRQIELIEDGGRVVQETRLYDPDRKETRSMRSKEDAQDYRYFPDPDLPPLIIGADWIAQVKAAMPELPGAMRARFISDFGLTDYDAAVLTQSKAMALYFEAVATLTDLAKQVANWLMGDLASAVNRDGIDPGQSPVGPAQLALLLQRIADGTISNKIAKEIFAAMWEAKSEADQLIESMGLKQISDSGALEAIIAEVLAANPKSVEEFRAGKEKAFNALIGQAMKASRGKANPAQLTELLKQKLAS-
MNIHEYQGKEIFRSMGVNVPKGNVALTPEEAVEVAKTLDSDVYVVKAQIHAGGRGKAGGVKIAKSVDEVKEYAEELLGKVLVTHQNGPDGTEIKRLLIEEGCDIDSEYYLGFVIDRATNRVTLMGSEEGGTEIEEVAEATPEKIFKEVIDPVVGLLPFQAKRLAFNINIPTASVNKAAKLMLALYDVFMEKDAAIMEINPLVTTGAGEVIALDAKVNFDANALFRNKDVVELRDFDEEDEKEIEASKHDLAYIALEGNIGCMVNGAGLAMATMDTINHFGGKPANFLDVGGGATAEKVTEAFKLILSDKAVEGIFVNIFGGIMKCDVIAEGVVEAVNNVGLEIPLVVRLEGTNVEAGKKILADSGLAITPASTMAEGAQKIIAAVN-KMHFETVIGLEVHVELKTNSKIFSNAPLHYGHEPNTNLSVVELGYPGTLPVLNETAVEYGMKAAMALNMQIAENTKFDRKNYYYPDNPKAYQISQFDKPIGEHGSLDIEIDGKKKTIGITRLHLEEDAGKSTHKEDYSLVDLNRQGTALVEIVSEPDIRTPEEAYKYLEKIKSIIQYTGVSDVKMEEGSLRCDANISIRPVGQKEFGTKTELKNLNSFNFVRKGLEYEVKRQEQVLLAGGIIEQETRRYDEKTGETVLMRVKEGADDYRYFPEPDLMHLHIDEEWRERVRASIPVLPDELREKYINEYDLPVYDAEILTMRKEMSDFFSDMVETKADPKLASNWLMGSVNEYLNKNNVELEDTGLTAENLTGMINIIEDGTISSKQAKKVFSVLIEKGGTAKQVAKDLGMEQISDPAVLTGMVTEVLDANEQSVEDYKNGKDRAIGFLVGQIMKKSKGQANPKMVNQILLEEINKR
MKIHEYQAKTLFERYDVPIPKGSVAFSPEEARTIAADLGGFPVVVKAQIHAGGRGKGGGVKLAHTMDEVSAVASEILGMTLVTHQTGPEGRLVKKVLVEQGLNIAKELYLSIVADRASAKIVIMASEAGGMDIEAVAEQTPEKIIKVYINPLTGIQSYHCLQVAYGLHLEAPTVKPFVQLLNNLYRLFVAYDASLVEINPLVITAEQTVLALDAKVNFDDNALFRHKDIVEFRDLDEEDPLEIEASNFNLNYINLDGNVGNMVNGAGLAMATMDIIKLAGARPANFLDVGGGANAEMVENGFRIILSDPNVKGILINIFGGILRCDVLAEGVVNAAKKTGIQVPVVVRMEGTNVEQGRKILADSGLNLTPAVDLKDAAAKVAQIVT-RMTFEPVIGLEVHAQLKTDTKIFCGCSTRFGAPPNTHTCPVCLGMPGVLPVLNRKVVEYALRMALATHCTVPGPSRFARKNYFYPDLPKGYQISQYELPIAVKGHVDIQVDGQERRIGLTRIHMEEDAGKLVHAPPISFVDLNRTGVPLIEIVSEPDMRSAEEAGAYLRILRSIIRWIDVGDGNMEEGSFRCDANVSIRPAGTTTLGTRTEVKNLNSFRHVEKALRHEIARQTEILLDGGTIVQETRLWDPDKNATVSMRGKEEAHDYRYFPDPDLLPIVIDDAWIQRVRSELPELPDERRARFVADYQLPGYDAAVLTASRELADYFEACLVLYDHPKTVSNWIMGPLLGLLNAQEKPIEQSPVSAADLADLLKRLGAGVISGKIAKTVFDEMAVSRRPAADIIEAQGLAQVSDSSALETAVDAVLAQSADEVTRYKAGQVKLMGFFVGQVMKATKGKANPGMVNAILKERL-G-
MDIHEYQAKELLSRYSVHIPRGGLAYSPEQATYRASEIGGDKWVVKAQIHSGARGKAGGVRICKSDSEVSDAAEYMLGRKLVTHQTGPKGKLVSRLYVEETVDIRQELYLGIVLDRKSERVMIVASASGGMEIEEIAEKQPDSIIRAVVDPGVGMQDFQAREIAFGLGLENSLIGKAVDTLLGCYRVFRDFDASMLEINPLVVTRDGNLIALDAKMSFDENALYRRPEISELRDKSQEDPRETFASDRGLSYVGLDGNIGCIINGAGLAMATMDMIKIAGGEPANFLDIGGGASPDRVAKAFRAVLADKNIETILVNIFAGINRCDWVAEGVIKAIREVGVHVPLVVRLAGTNVEEGRRILAESGEKVIVADTLAEAAEKSVEAMRKHMDWEVIIGMEVHAQVLSNSKLFSGASTEFGNAPNANVSLVDAAMPGMLPVINEECVKQAVRTGLGLKAAINKRSIFDRKNYFYPDLPQGYQISQFKDPIVGEGKIMISIPDEDVEVGIERLHLEQDAGKSMHDQSMSYVDLNRSGVALMEIVSKPDMRSSDEAKAYMTKLRSIVRYLGTCDGNMDEGSMRADVNVSVRRPGE-GFGTRCEIKNVNSIRFIGQAIEYEARRQIGILEDGGSIDQETRLFDPNKGETRSMRSKEDAHDYRYFPDPDLLPLEFDDAFVEALKADLPELPDDKKDRFVRDLGLSVYDASVLVSEKSIADYFEAVAE-GRDGKIAANWVINDLLGALNKAGKAIEETPVSPAQLGGIIDLIKAETISGKIAKDLFEIIWNEGGDPAEIVEARGMKQVTDTGAIEKAVDEIIAANPDQVAKVQA-KPSLAGWFVGQVMKATGGKANPQAVQALVKAKLGIE
MKIHEYQGKQIFAKYGVPVPKGYPAFTVDEAEAAAKKLGNQVVVVKAQIHAGGRGKGGGVKVAKGPTEARQLAEKILGMQLVTHQTGPEGQKVRRLYIEQGLDMARELYLSALVDRDRRRIAFMASTEGGMDIEEVAAHTPEKILTIHVDPTVGLAAYQSRELAFGLGLMKETVAKFVRLMTALYEAVVKEDCALLEINPLAVLKNGDIVALDAKVTFDDNADFRHKGWDELRDTDEEDPVELEAKKAGLNYVSLDGNVGCLVNGAGLAMATMDIIKHAGANPANFLDVGGGATQEQVTKAFSMILKSPKVKAIFVNIFGGIMKCDVIANGVVAAAKELGLKVPLVVRLEGTNVELGRKILNESGLAIVAATTMADGAKKIVDAVSGKMAWEAVIGLEVHAQLLTRSKLFCGCPTTFGAPPNTHVCPTCLGLPGALPALNAEAVAMAVKAALALGCTLQPTSRFARKNYFYPDLPKGYQISQYDEPFSQGGQVTIEMEGDTKVARLTRIHMEEDAGKNLHDLGGSVVDLNRAGVPLVEIVGEPDLRSPAEAAEYLRVLREELVFLGINDGNLEEGSFRCDANVSIRPVGETTYGTRVELKNINSFRFVEKAIAVEIERQKDVLETGGRVVQETRGWDEKNGTTYSLRSKETAQDYRYFPEPDLLPLVLDEAYIARVRSDLTESPKQKRERFLSELGITPYAAQVLTQHPRIASFFEEAAKIAGDAPKVANFVQSEVLRDVTTHGLE-ASIPVTAKQVAGVMTLVASGKISGKQAKELYAKLRGTDKDPEAMIAELGMTQVTDPKAIEEACAKVIADNPKQVAGIKEGKTALFGYLVGQTMKATKGSANPELVNTTLKRLLGE-
MNLHEYQAKALLQRYGVNVPRSQVAETAQAAVEAARALEGDAWVVKAQVHAGGRGKAGGVKLVRTLDEVQDIAVSLLGKRLVTYQNAPDGQPVEKVLVEATLPIARELYVSMLVDRSLERVVLVASAAGGMEIEEIAKDSPEKILQEVCDPLNGLVDYQARNIAFALGLVGDQVAAFTRLAKGLYRLFKENDLALLEINPLIVTAEGALVALDCKMSVDDNALYRRRELAEQRDWSQDDAKEAEAHNAGLNYIALNGNIGCMVNGAGLAMATMDLIKLHGGAPANFLDVGGGATATTVARAFKIILADPNVKAILVNIFGGIMRCDIIAEGIITAVKEVGIEIPVVVRLEGTNVELGRKMLSESGLSIISAAGLTDAAQQAVAAVK-VMSWEVVIGLETHVQLNTRSKIFSGSSTAFGAEPNTQANVVDVALPGVLPVLNKEAVQCAIRFGLAVNAEIAPRSVFARKNYFYPDLPKGYQISQYELPVVGKGALTIQVD-TEKTIRITRAHLEEDAGKSMHGAGQSGIDLNRAGTPLLEIVTEPDMRSAAEAVAYARKLHELVQWINICDGNMQEGSFRCDVNVSVRRKGQEKLGTRREIKNLNSFRFMQQAIEFETRWQIETLEDGGKIEQATVLFNPDTGETRAMRTKEEANDYRYFPDPDLLPLAISTEDIDAVRVTLPELPSAMKARFERDYGLSAYDASALTASRSVADYFTATLAEFGEAKLVANWVMGGISAKLNEEGREITDAPVSPVLLAGLLKRIADNTISSKIAKDVFEAMWAGEGDADAIIERKGLKQVTDSGAIEAIVDEVLAANAAMVEEFRAGKEKAFNALVGQTMKASKGKANPAQVNEILKRKLAG-
MKIHEYQAKELFSKYGIPIPQGRPAFSVEEARAAATELGTLPVVIKAQIHAGGRGKGGGVKLAHSADEVAAVAGAILGMTLVTHQTGPEGKLVRRLLVEQGLDIAKELYLSMLPDRGTASVVIMASEAGGMDIEQVAATTPEKIVKVQVNPLLGLQGFHCRQLAYGLNLAPELVKKFIPMIGNLYKLFSAYDCSLLEINPLVITKGGDILALDAKVNFDDNALYRHKDILGYRDLDEEDPAEVEASKYNLNYIKMDGNIGNMVNGAGLAMATMDIIKLAGAEPANFLDVGGGASAEMVENGFRIILGDPSVKGVLINIFGGILRCDVLAQGVVEAAKKVDVKVRIVIRMEGTNVDKGREILQASGLNLIVAADLKDAAGKIAKIAR-AMDYETIIGLEVHAQLLTESKIFCGCSTQFGAAPNSHTCPVCLGLPGVLPVLNRRVVDYTIKMGLATECTIAPHCRFARKNYFYPDLPKGYQISQYELPLARNGRLEIATENGPTVIRILRIHMEEDAGKLVHDEPVSYVDLNRTGVPLMEIVSEPDLRSPEQAVAYLKTLHDILMYLEICDGNMEEGSFRCDANISLRPRGREQLGVRTELKNMNSFKNVQKALEFEVRRQRALLEQGESIVQETRLWDAARGCTVGMRGKEEAHDYRYFPDPDLVPIVIGEDWIESIRSTLPELPAARRARFMTQYQLPAYDAEVLTASRPLADYFEQVTADYPQPKIVSNWIMSELVRELNRDNRPIKDCPVPPEHLVELLKLMDGGEISGKIAKSVFEEMYASGARASAIVAAKGLKQVSDQGAISAVVAAVIAENPKETAAYRAGKEKLLGFFVGQVMKRTRGQANP--------------
MNIHEYQGKEILKKYGVRIQEGIVAETAEAAVEAAKKLGTEWYVVKAQIHAGGRGKGGGVKLAKNLDEVKDLAGKIIGMNLVTKQTGPEGKHVHKVLISQGESKPKEYYMSILLDRNTSKNLIIASTEGGMEIEEVAEHTPEKIIKEWVDPRVGLQGFQARKIAFKLGVEGEAFKEMVNFIQALYKAYEETDSAMFEINPVLKTSDNKILAVDAKVNLDDNALYRHKDLAALRDLNEEDPLEVEASNSGLNYVKLDGNVGCMVNGAGLAMATMDIIKLSGGEPANFLDVGGGANAQTVEAGFRIILKDPNVKAILINIFGGIVRCDRVANGVVEAYKKIGIKVPIIVRLQGTNAEEGAKIIEESGLKVFSAIVLKDAAAKVKEVLS-KMKYQPVIGLEIHAQLSTQSKIFASDSTEFGSMPNTNVSVITLAHPGTLPLLNKKVVEYAIKMGLASGCEINRVNFFDRKNYFYPDLPKGYQTTQDKAPICKGGEVVIRMEG-EKVIRLNRIHMEDDAGKNLHLATDTLVDYNRAGVPLIEIVTEPDIRSSEEAFQVVTEIRKLVRYLEVCDGNMEEGSMRCDANVSVMLKGATQYGKKVEIKNMNSIRNVQRAIDHEIERQIELIEKGEAIFSETRMFDATTGSTYGMRTKEELNDYRYFPEPDLQPLHISDTWLADIKATMPSLPNFLYKKFTEEFGLPQYDAQVLTDSKEIALYFEDLCKHTKNYKAASNWVMGPVKGYLNELTLHINDFPLSTQKLSELIALVESGKVSFAVASKIFPEMINQGGSAQQIAEKMNLIQESDTGALQPLIDEAIAKYPNKVAEYKAGKTNLLAMFMGEVMKLTKGKADPKITSELLKKTLDN-
MKLHEYQAKDILQRYGVATQPGYVARTVEEAVEAARRLGYELFVVKAQIHAGGRGKGGGVKLAKGIEEVREKAGAILGMNLVTPQTGPEGQKVRAVLVAGAVDIAKEYYLGITLDRQRSQNVIMASTEGGVEIEEVAARSPEKILKVWVDPTIGLRPFQARQLAFGLGFEGNAFKQAVQFIQALYRAYEETDSSLAEINPLVLTKQGDVVAVDAKINLDDNALFRHPDLAELRDIHEEDPLEVEASKYRLNYVRLTGNVGCMVNGAGLAMATMDLIKLAGGEPANFLDVGGGASPETVEAGFRIILKDPNVKVILVNIFGGIVRCDRVARGIVEAARKVQINVPLIVRLQGTNAEEARAILEQSGLEIETATLFKEVADKVNQALQAAMDYEAVIGLEVHCQLLTASKAFSPESTQFGDPPNTNVDPISLGHPGTLPVLNARMVEYTIRMGLATNCKIAERSIFARKHYFYPDLPKGYQISQYETPICYDGWVEIELDGQRKRIGIIRIHMEEDAGKSLHDQYHTLLDFNRCGVPLIEIVSAPDIRSPREAALYMQKIRQIVRYLGISDGNMEEGSLRCDANVSVRRRGETKLGTKTEIKNLNSFRNVERALEYEIRRQIAILERGGEVVQETRLWDAVRQETRPMRTKEEAHDYRYFPDPDLVPVVVTADMLERIRAEMPEMPEVRRRRFMDELGLPAYDAGVLTEERGVADYYEATLAAKTQAKAVSNFVMTEVLRVLNERSIDIREFPIEPERLAGLVRLRLEDRVSSTGAQEIFNAMLEDPRRPEEIAEARNLLQVSDESALIPVVEAVLAENPDKVQTYLNGKTGLLGFFIGQVMRRFEGAPDPKLVRRLLEERLEK-
MNIHEYQAKQVLKGFGAPVAEGVPITSADQAEAAAKQLPGPLYVVKSQIHAGGRGKGGGVRLAFSIEDVVKNAKEMLGNTLVTAQTGEAGKQVNRLYIEDGADIARELYCSLLVDRQYGRVAFVVSTEGGMDIEAVAHDTPEKIQTIVIDPATGVTEADVAAINAAYGLTGDAAEDGKSLFPALYKAFVEKDMAMLEVNPLIVMENGRLRVLDAKVSFDGNALFRHEDMRALRDETEEDAKEIEASKWDLAYVSLDGNIGCMVNGAGLAMATMDIIKLYGKEPANFCDVGGGAGKEKVAAAFKIITADPNVQGILVNIFGGIMKCDVIAEGVVAAVKEVGLKVPLVVRLEGTNAELGKKILNESGLTIQAADDLDDAAQKIVAAV--GMDWEIVMGLEIHAQVASKAKLFSGAAVGFGAGPNEQVSLVDAGFPGMLPTLNKHCVEQAVKTGLGLRAQINKRSQFDRKNYFYPDLPTGYQISQLYYPIVGEGVVEVEADGSFFNVGIERLHLEQDAGKLIHDLTESYVDLNRAGTALMEIVSRPDLRTPEEAVAYVKKIRTILVYLGTCDGDMEKGNLRADVNVSVCRAGASFLGTRCEIKNVNSFRFISQAIQYEARRQIEILEDGGSIIQETRLFDPVKGETRSMRSKEEAQDYRYFPDPDLLPLDLEEAWIAEIKASLPELPDDKRKRLMSQYGLSQYDAIVLISEQAKADYFEAAAK-GRDAKLVANWVTNEVSARLAADGKDFSENPLPAAHVAQLVELIETNVISSKIAKEVFDHVWNGEGSPAEVVEKHGLKQVTDTGAIEKAVDEIIAANPDKAAAVAE-KPQALGWFVGQVMKATGGKANPAAVNDILKAKLGL-
MDIHEYQAKEILSRFGVAVPAGALAYSPEQAAYRARELGGERWVVKAQVHAGGRGKAGGVKVCDSDAEVQDAAEEMFGRKLVTHQTGPEGKGIYRVYVEAAVPIASEIYLGFVLDRSSQRVMIVASAEGGMEIEEISAERPESIVRATVEPAVGLQEFQCREIAFKLGIAPGMVQQMVRTLQGCFRAFTELDATMVEINPLIITGDDRIMALDGKMTFDDNALFRHPQIAELRDKSQEDPRESRAADRGLSYVGLDGSIGCIVNGAGLAMATMDTIKLAGGEPANFLDIGGGASPERVAKAFRLVLSDKNVQAILVNIFAGINRCDWVAEGVVQALREVQVDVPVVVRLAGTNVEEGQKILAESGLPLIRATTLMEAAERSVEAWQRNMDWEVVVGMEIHAQITSNSKLFSGASARFGAEPNASVAFGDAAMPGILPVLNEYCIEQAVRTGLGLNARINLYSSFDRKNYFYPDLPSGYQISQLYHPLVGEGEVLVELEGLARHVRIERIHVEQDAGKSIHDMHMSFVDLNRTGVALMEIVSKPDMRSPEEAAAYVGKLRLIMRYLGTCDGNMQHGSLRADVNVSVCRPGDSHLGTRCEIKNMNSLRFIQHAVDYEARRQIALLESGETFGQETRLYDPDKGETRSMRSKEDAQDYRYFPDPDLLPLEIEQAWVDEIRAALPELPDAKKARFMADLGLSDYDAAVLTAEVESAAYFESVAE-GRDGKAAANWVINELFGRLNKDDRRITESPVSPAQLGAIIDLIASGDISGKIAKDLFEIVYTDGGDPAEIVESRGMKQVTDLGALEAAVDKVIAENPEQVEKARA-NPKLAGWFVGQVMKATQGKANPKAVNDLVAEKLGAG
MNIHEYQGKQLLKGFGAPVADGVPVFKIEEAEAAAKALPGPLYVVKSQIHAGGRGKGGGVRLAKSVDEVVEFAKEMLGNTLVTKQTGPAGKQVNRLYIEDGADIDRELYLSILVDRSVGRVAFVVSTEGGMDIEAVAHDTPEKIITVAIDPEKGVTADDLKALNGALKLSGDAAKDGESLFPILYKAFVEKDMSLLEVNPLIVMKNGRLRVLDAKVSFDNNALFRHADVLELRDTTEEDAKEIEASKYDLAYVALDGNIGCMVNGAGLAMATMDIIKLYGAEPANFLDVGGGASKEKVTAAFKIITADPAVKGILINIFGGIMKCDIIAEGVIAAVKEVGLKVPLVVRLEGTNAELGKKIINESGLNVVSADDLDDAAKKIVAAVK-NMDWEVIIGLEVHAQVTSEAKLFSGASTAFGAEPNANVSLVDAAMPGMLPVINEECVRQAIRTGLGLKAQINLKSVFDRKNYFYPDLPQGYQISQFKQPIVGEGTMTISVPDEDIEIGIERLHLEQDAGKSIHDQTMSYVDLNRSGVALMEIVSKPDMRSADEAKAYVTKLRTIVRYLGTCDGNMDEGSMRADVNVSVRRPGS-EFGTRCEIKNVNSIRFVGQAIEYEARRQIAIIEDGGKIDQETRLFDPNKGETRSMRSKEEAHDYRYFPDPDLLPLEFDQAYVDELAKDLVELPDDKKDRLVKALGLSVYDASILVSEKSIADYFEKVAA-GRDGKLAANWVINDLLGALNKAGKDIENAPVTPDQLGAVIDLIKEGTISGKIAKDLFEIVWNEGGDPRELVESRGMKQVTDTGAIEKAVDDVIAANPDKADQARA-KPTMAGWFVGQVMKATGGKANPQAVNDLVKAKLGIE
MNLHEYQAKELFASYGMPIPRGQVAQSVEDALQVASQLNTSKWVVKAQVHAGGRGKAGGVKLVSTKDELANTVKSLLGTRLVTYQTDAKGQPINEVLIEETCDIGRELYLGAVVDRSSRRVVIMASTEGGVEIEKVAHETPEKIFQVVVDPLVGVMPYQCREVGFKLDLSEDQIKQFTHLMMALGKMFVECDLSLLEINPLVVTKKGQLLCLDGKVNIDGNALYRQPKLKVLRDTTQEDERENRATDWELNYIPLDGSIGCLVNGAGLAMATMDVIKLHGGEPANFLDVGGGATKERVTEAFKIILSDEKVRGILVNIFGGIVRCDLIADGILAAVREVDVTVPVVVRLEGNNAKLGADILNKSGLNVIAADSLTDAAKKIVAAI--AMAWDTVIGLEVHAQLKTKSKLFSGAATTFGAAPNTQTSFIDAGLPGVLPVLNQQAVFMAVQFGLAINAQINDHSYFERKNYFYPDLPKGYQISQFQRPIVSHGHLIIEVDGREKQVEIMRAHLEEDAGKSLHDAQYTGVDLNRAGTPLLEIVTAPCLYSAEEAISYLRALHRLVQFLGICDGNMQEGSFRCDVNISLKPQGSDHLGTRTELKNLNSFRFIEKAIRFEQARHLDLLECGQPVQQETRLYCPNTNTTQVLRSKENENDYRYFPDPDLLPIQIHPEDIEKIRKTMPSLPQELRQKLKMNQNLHDEDINFLLSSPAAYQFFSEVKQLSADEKMIANWLRGSFAAALNDANLGFEHSPLSAAKFAPLLSLLAEQKISVKIAKQIFTKLWAGEGTVEDILHKEGYGQIHDDDLLESIVRAVINQHPQQVADFQAGKDKLLGFFMGQVMKQTGGQAAPEQIHSLLKKYLNQ-
MNIHEYQAKALLKGYGAPVADGVAILSADEVEAAIGKLPGPLYVVKSQIHAGGRGKGGGVRLAKSADEVKAFVNEMLGNTLVTKQTGPAGKQVNRLYIEDGADIDRELYCSLLVDRTVGQVAFVVSTEGGMDIETVAEETPDKIVTVAIDPDTGVTASNVKTLCEALQLEGDAAKDAERLFPILYKAFVEKDMSLLEINPLIVMENGHLRVLDAKVSFDGNALFRHDDVRALRDTTEEDAKEIEASKYDLAYVALDGNIGCMVNGAGLAMATMDIIKLYGAEPANFLDVGGGASKEKVTAAFKIITADPAVKGILVNIFGGIMRCDVIAEGVIAAVKEVGLKVPLVVRLEGTNVELGKKIIDESGLNVISADDLDDAAQKIVSAVK-AMDWEVIIGLEVHAQVTSNAKLFSGSSTTFGKAPNANVSLVDAAMPGMLPVINEECVKQAVRTGLGLKAKINKRSIFDRKNYFYPDLPQGYQISQYKDPIVGEGTITISLPDEDIEIGIERLHLEQDAGKLMHDQSFSFVDLNRSGVALMEIVSKPDMRSADEAKAYITKLRTIVRYLGTCDGNMDEGSLRADVNVSVRKPGG-EFGTRCEIKNVNSIRFVGMAIESEARRQIDILEEGGVIDQETRLFDPVKGETRSMRSKEDAHDYRYFPDPDLLPLEFDDAFIEELAKDLPELPDDKKARFVGDLGLSVYDASVLVSDKAVSDYYEKLVG-LSDAKVAANWVINDLLGALNKAGKGIDETPVSPEQLGAILSLIKEGVISGKIAKDLFEIVWNEGGDPKQIVEERGMKQVTDTGAIEKIVDEIIAANPEQAAKVKD-KPSLAGWFVGQVMKASKGKANPQAVQALVKEKLGVE
MNLHEYQAKTLLQKYGIPVPRGQVVTVAKDTAAATTEIASDAWVVKAQIHAGGRGKAGGVKLVKSTTEAQAVVSELLGKTLVTYQNAPDGQLVNQVLIEETLPIARELYLSMLVDRTLERVVIIASSAGGMDIEEIAQTSPEKILEEVCDPLNGVVDFQARNLAFKLDLVGEQISAFTKILKGLYRLFKENDLALLEINPLVVTAEGKLFALDCKMSIDDNALYRQKALAEQRDWSQEDSKEAVAHHAGLNYIALNGNIGCMVNGAGLAMATMDLIKLHGGTPANFLDVGGGATAETVTKAFKIILADNNVKAILVNIFGGIMRCDIIAEGIITAVKDVGMQIPVIVRLEGTNVDLGKQMLQTSGLNIISANGLTDAAVQAVKAVS-AMEWEVVIGLETHTQLKTNTKIFSGASIKYGAEPNTQACEVSIALPGVLPVLNKEAVQCAIKFGLAINAHIAPRSVFARKNYFYPDLPKGYQISQFELPVVGKGAVTIQVAG-EKVVNITRAHLEEDAGKSVHGAGMSGIDLNRAGTPLLEIVTEPDMRSAAEAVAYAKKLHELVQWIGICDGNMQEGSFRCDVNVSVRPKGTEKLGTRREIKNLNSFKFMTQAIEYETRWQIETLEDGGTIQQATVLFNPDTGETRAMRSKEEANDYRYFPDPDLLPLVISEADKDAVKATMPELPEAMKARFEAQYALSSYDANALTTSRDLANYFVATVDAGADAKQSANWVMGTLAAKLNAVDTSISDSPINAQQLAQLLKRIGDNTISNNAAKQVFEALWNAEGSVDDIIAAKGLKQESDSGAIEAIIDEVLAANAAMVEEFKAGKEKAFNALVGQAMKASKGKANPAQVNDILKKKL-S-
MNIHEYQAKELLRGYGAPVAQGVAIFTSGEAEAAAKKLPGPLYVVKSQIHAGGRGKGGGVRLAKSIEEVVANAKEMLGNTLVTKQTGPEGKQVNRLYIEDGADIARELYLSILIDRTVGRPAFVVSTEGGMDIEAVAEETPEKILTLAIAPERGVTNDDVTKLNAALKLDGAAAKDGETLFPILYKAFTEKDMSLLEVNPLIVMQNGRLRVLDAKVSFDNNALFRHEDVVELRDTSEEDEKEIEASKYDLAYVALDGDIGCMVNGAGLAMATMDIIKLYGAEPANFLDVGGGASKEKVTAAFKIITADPNVKGILVNIFGGIMRCDVIAEGVIAAVKEVGLKVPLVVRLEGTNVDLGKKIISQSGLNVIPADDLDDAAKKIVAAVK-SMDWEVIIGMEIHAQVTSRAKLFSGASTEFGAEPNANVSLVDAAMPGMLPVINEECVKQAIRTGLGLKAQINHRSVFDRKNYFYPDLPQGYQISQYKQPIVGEGIVIVSVPAEEIQVGIERLHLEQDAGKSLHDQTMSYVDLNRSGVALMEIVSKPDMRSADEAKAFLTKLRSILRYLGTCDGNMDEGSMRADVNVSVRRPGE-PFGTRCEIKNVNSIRFVGQAIESEARRQIAILEDGGAIDQETRLFDPGKGETRSMRSKEEAHDYRYFPDPDLVPLVFDQAYVDALAAELPELPDEKKARFMASFGLSEYDASVLVAERATAAYFEKVAA-GRDGKAAANWVINDLLGALNRTGKDIEDTPVSPDHLGTIIDLIKDGTISGKIAKDLFEIVWNEGGDPVRIVEERGLKQVTDTGAIEKAVDEVIAANPDKVEQAKA-KPTLAGWFVGQVMKATGGKANPQAVNALVNQKLGIE
MNIHEHQAKAVLKAFGAPVADGVAIFSADEAGAAADKLPGPLWVVKSQIHAGGRGKGGGVRLAFSRDEVIAHAKDMLGNTLVTHQTGPAGKQVNRLYIEDGADIETELYLSLLVNRETGRVAFVVSTEGGMDIEAVAEETPEKILTINIDPQTGVTSSDAGRIADALELKGPAREDMLSLAPILYRAFTEKDMSLLEVNPLIVMKDGHLRVLDAKVSFDGNALFRHDDIRALRDLTEEDEKEIEASKYDLAYIALDGNIGCMVNGAGLAMATMDIIKLYGAEPANFLDVGGGASKEKVTHAFKIITADKNVKGILVNIFGGIMRCDVIAEGVVAAVKEVGLKVPLVVRLEGTNVDQGKKILNESGLDITSADDLDDAAQKIVAAVK-GMDWELVMGLEVHAQVKSNAKLFSGAATAFGAEPNTQVSLVDAGMPGMLPVINEACVAQAVRTGLGLNAQINAFSRFDRKNYFYPDLPQGYQISQFAHPIVGEGEIECERDGTLFTVGIERLHLEQDAGKSIHDLTATYVDLNRSGVALMEIVSRPHIRTPADAAAYVRTLRTILRYLDTCGGDMEKGQLRADVNVSVCRPGQEHLGTRCEIKNVNSLRFIMQAIEYEAQRQVDILEEGGTIDQETRLFDANAGVTRSMRSKEEAHDYRYFPDPDLLPLQLEDSFIADLKANLPELPAEKRKRFVEELGLSEYDASVLAADKDRADYFEKVLE-GRDPKLAANWVNNELFGRLNKEGLGITESPVSPEQLGGIVSLIMDKTISGKIAKDVFEIVWAEGGDPAKIVDDRGMKQVTDTGAIEKVIDDLIAANPDQAEKVKE-KPKTMGWFVGQVMKEMGGKANPQAVNEILAKKLLG-
MNIHEYQARELFAKFGVATQPGAVAFTPDEAEAVASKLGGK-IVVKAQIHAGGRGKGGGVHLCDTPAQARDLASQMLGQVLVTHQTGPEGKEVGKVFVGEAVDITKELYFAILLDRATSAPVVIASTEGGVDIESVAEHTPEKIIRVGVNPALGLMPFQSRKIAATLGLTGPLANQAVKLFANLYKLFIDCDCSMVEINPLVITAKGELLALDAKFNFDDNALYRQPAIVAMRDKSEEDPREVAASEYSLNYIGLDGNIACLVNGAGLAMATMDIIQYAGGKPANFLDVGGGASKDQVSAAFRIILGDANVKGILVNIFGGIMDCNIIANGIVEAARETSLSIPLVVRLEGNNVEAGKKTLAESGLALITGDDILDAAQKVVAAVA-AMDYIATIGLEVHVQLKTRTKMFCSCAVEYGAEPNTNVCPVCLGLPGALPVMNDEALRLTALAGLMLGCETPVTCKFDRKNYFYPDMPKNYQISQYDLPLCLGGAVPLHDDTKDKKIRLTRIHLEEDVAKSFHM-SSTGIDYNRAGTPLVEIVSEPDIASAEEAFAYLTVLQQVMIYGGISDADMEKGQLRCDVNVSVRPSTSDKWGTKIELKNLNSISGVRRALLFEIPRQIEALERGEVLQQETRRWDDVRGETTLMRIKESAHDYRYFPDPDLLPVK-TAHLIEDAVSRKPELPWEKRARYVSEYAVTEYDAAVLSNDLPTSRYFETAAKGAKKPKSIANWILNDLQSALAGASKSIAECPVAPEALDELVNLIDDGKINSRQGKEVFAEMFTSGKGAAVIVKEKGMEQVSDTGAIEALCDQAIANSAKAVAEYKAGKLAAINAIKGQVMKLSKGQANPALVGEILEKKLAS-
MNLHEYQGKQLFAEYGLPVSRGVAIDTPEAAAEACDRIGGDCWVAKVQVHAGGRGKAGGVKLVKSREEAKVFAVNWLGKRLVTYQTDASGQPVGKILVEACTEIERELYLGAVVDRSSRRIVFMASTEGGVNIEQVAHETPEKILKASIDPLVGAQPFQARDLAFRLGLEGDQLKQFTHIFIGLAKLFQEHDLALVEVNPLVVQKDGNLLCLDAKINLDTNALFRQPRLRAMHDPSQDDPREVHAAKWELNYVALEGNIGCMVNGAGLAMGTMDIVNLHGGRPANFLDVGGGATKERVTEAFKIILSDAKVKAVLVNIFGGIVRCDMIAEGIIGAVREVGVKVPVVVRLEGNNAELGAEMLARSGLNIIPASTLTDAAVQVVKAAEDPMQWETVIGLEIHAQLATRSKIFSGSATAFGAEPNTQASLIDLGMPGTLPVLNEETVRMAVRFGLAIEAEIGHTNVFARKNYFYPDLPKGYQTSQMDKPIVGKGHLDITLDGTLKRIGITRAHLEEDAGKSLHEDGMTGIDLNRAGTPLLEIVSEPDIRSAKEAVAYVKAIHALVRYLGICDGNMAEGSLRCDCNVSVRPRGQEAFGTRAEIKNVNSFRFIEKAINHEIQRQIELIEDGGKVIQETRLYDPNKDETRSMRGKEEANDYRYFPCPDLLPVVLEDGFVERLRETLPELPNQKRERFQSQYGLSAYDASVLSASREMAEYFEAVFEVCGDAKLAANWVMGELSSLLNKEGLEIERSPVSAEQLGGLIRRIQDNTISGKIAKMVFEALAADEGSADAIIERKGLKQVTDTGAIESMLDEMLAANAAQVEQYRAARAKMFGFFVGQAMKASKGKANPGQVNELLKKKLEG-
MKIHEYQAKALLQRFGVAVPRGFPCFTVGEAVAAGQQLGAGVCVVKAQIHAGGRGKGGGVKVVRTEAELEEAARRIMGMQLVTHQTGPQGQTVRRLLVEEGADIRQELYIGMVVDRTTQQVALMGSAAGGMDIEEVAAQHPEKIHAVQIDPGQGLLPAQAETLARQIEVPEPLVAQARDLMLGLYHAFVESDASLAEINPMAVTGDGRILALDAKFNFDDNAAFRHGEWQDWRDFDEEDPNEIAASRHGLSYISLEGNIGCLVNGAGLAMATMDIVKLYGGSPANFLDVGGGATTEKVTEAFKLMLANPEVQAILVNIFGGIMKCDVIAEGVVAAARQVHLTVPLVVRLEGTNVALGKRILAESGLPILSAANMDDAAAQVVAAAR-RMKWEMVIGLETHVQLATRSKMFSGSPTAFGAPPNVQANAVDLALPGVLPVPNRQAVAQAIRFGLAVGAQINPRSWFERKNYFYPDLPKGYQISQYEEPVVKGGVVTFALEGVPHQVLLTRAHLEEDAGKSLHEDGRSGIDLNRAGTPLLEIVTEPVMRSAAEAVAYARTLHQLVTWIGICDGNMQEGSFRCDANVSVRPQGQVAFGTRCEIKNLNSFRFLEQAILHEFERQVELLESGGKVVQETRLYDPERDETRSMRSKEDAQDYRYFPDPDLPPLCIDEAWIEQERAALPELPAALAQRLQTRFGLSVYDAGLLTASREWANYFLTLMAEGLDPKLCANWMTGELSATLKRTGREVQDSSVSAPQLAALLRRIQDGTLSGKMAREVFEIVWQEGGEVDALIAARGLSQVSDSGVLEKLIDELLAAHPAQVEEFRAGKDKVFGFFVGRAMKASEGRANPQQLNELLRRKLSS-
MNIHEYQAKQIFAKYGVPTPRGIVANTPVQAVANAQELGGDIWVVKAQIHAGGRGLGGGVKLARSIEEVRTLASEILGMTLVTHQTGPEGKLVQKVYIEEGADIKDELYLGVVLDRAKEMPVIMASTEGGMAIEDVAHDNPEKIIKIAVDPAIGFQGFHGRELVFGLGITDPMQKNLISFASKLYKLYMENDAEMIEINPLIKTGKGEFLALDGKMGFDDSALGRHPDIEEMRDISEEDPDEREAAQYGLSYVSLDGEIGCMVNGAGLAMGTMDTINYMGGTPANFLDVGGKANAQTVAKGFEIILKNPNVKAIFVNIFGGIVRCDRIANGILEATKMVDVHVPVIVRLDGTNALEAAEILQNANINVVAATDLADGAAKAVAAAK-AM-FETVIGLEVHVQLNTKTKLFCSCPTSFAHRQNANTCPTCLALPGALPVVNRQAAIKAMRFGYAINARVNHHSTFDRKSYFYPDSPSAYQITQMHKAIVQGGELFIDLDGSTKRIQMHQAHLEADAGKNTHD-DISKVDLNRAGTPLLEIVSAPDMRSSDEAVAYLKKLHSIVRYLDISNANMQEGSFRCDVNVSIRPKGQEAFGTRVEIKNINSFKFVAAAIAYEVERQTEAYEDGSEVVQETRLFDVSKGMTKSMRGKEEAADYRYFPDPDLRELIVSDEMIGEA-KQMPELPDAKVERYIQELGLKRYDALVICSTKELAYFFEEMLTSNASPKNCVTWLTTELLGRLNKASLSIEQSPLSGAKLGELVSKIESNAINGKGAKDILDRLMEEDSSIDALIESMGLKQVNDDGAILAIIDDIIAQNQDKAKEYQEGKEKLFGFFVGQVMKISGGSANPAKVNELLKKQL-G-
MDIHEHQAKEIFRKYGVPTPNGYVVYKPDNAVKVAQQLGGDVWVVKAQIHAGGRGKAGGVKLAKSTEEVGLLAKEMLGSTLVTHQTGANGKKVNRIYIEEGVNIEKEFYLGMVLDRSKEMPVMMASSEGGIDIEEVADKSPEKIVKVAINPTIGFRGFYGRKLAFGLGLPREQVNKLIKFAESIYNVYMDYDASLIEINPLVLTKDKTFIALDAKMSFDDNSLYRQPEILTMRDLTEEEPVEVEANKHGLSYVKLDGNVGCMVNGAGLAMSTMDIIKHEGGTPANFLDVGGGANAETVAKGFEIILSDPNVKSIFVNIFGGIVRCDRVAQGILEAAKITNVNVPVVVRLDGTNAEEAQEILANSGINIIAADSIADGARKAISAVR-NMNYEAVIGLEVHVQMGTNTKIFCSCSTNFGAEPNSNVCPVCLGMPGVLPVLNKRALEYAMTAGLALNCEIQEYSVFARKNYFYPDLPKGYQISQYELPLCLNGKMKINLEEYSKEIGITRIHMEEDAGKSIHGESASYVDLNRTGVPLIEIVSEPDMRTGEEAKAYLQKLKAILQYAGVSECNMEEGSLRCDANISIRPEGQKEFGVKTEIKNMNSFKNVQKAIEYEIKRQTKVLNEGGHIIQETRLWNPDKNITVAMRSKEEAHDYRYFPDPDLIPVKVDDGWIERVRESLPELPDEKKARFKKEYSLPEYDAEVLTSFKTYADYFEECIKSHNNPKIIANWIMSEILRVVNERNCDIFDIGVDPSMLAGLVKLIDDNTISGKIAKDVFEIMLESGKAPAEIVKEKNLAQISDSSELENIVKQVFEENPDELERFKNGEKKLQGFFVGQVMKKTKGQANPKLVNQLIAKLS-N-
MNIHEYQAKSILQEYGVKVPVGYVAETADEAVEAAKKLGTNFWVVKAQIHAGGRGKGGGVKVAKSLEEVKTLSEQIIGMQLVTPQTGPEGKKVNKVMIQQGESEIKEYYISVLLNRATGKNMIMYSPEGGMDIEEVAEKTPEKIFHEEVDPGLGIQGFQARRIAFNLGTSGKSFKEMVKFVTALYNAYVGTDSEMFEINPVFKTSDDQVMAVDAKVGIDDNALYRHKDIASMRDISEEDPTEVEAGESGLNYVKLDGNVGCMVNGAGLAMATMDMIKLSGGDPANFLDVGGGANAKTVEAGFRIILKDPNVKAILINVFGGIVRCDRVANGVVEAYKNIGIQVPIIVRLQGTNAEEGAKIIDESGLKVVSAITLSEAAEKVKNALA--MKYELVVGLEVHSQLQTQSKIFASDPTTYGQDPNVNVSTITLALPGTLPKVNKSVVEYSIKMGLACHCKISEYQFFDRKNYFYPDLPKGYQTTQDKTPICIGGHVGVVTAGEKSTVILNRIHMEEDAGKSTHLEPDTLVDLNRAGVPLMEIVTEPCIHDSATAAAFVGEIRKIVRYLEVSDGNMEEGSLRCDANVSVRLKGDTKLGQKCEIKNMNSMRNIQRAIDYEMQRQIAMIEKGEEIISETRTFNVETGKTYGMRTKETLNDYRYFPCPDLPPMIVKPEWVEKIKQEMPSLPYELVEKFISEFKLSEADAYQLTETRETATYFEAICGATKNFKSAANWMNGPLKSMVNESGVSYADLSVQPAQVAAIIGLVDDKKVSHAAATQLLKAVAERGSKPEEVAKELDLIQDSGDDFLLPLVEQAIAKFPDKAKAYKKGKKNLLGLFMGEVMKMAKGKADPQKTNQLLREALEK-
MNLHEYQAKELFASYGLPVPRGQVAYSVEDALLIATQFTSPTLVVKAQVHAGGRGKAGGVKIISTKDELALTTKSLLGTRLVTYQTDANGQPVNSVLVEETCDIAHELYLSAVIDRASRKIMLMTSTEGGVEIEKIAIESPDKIYKIALDQFLGVLPYQARALAFKLNLTDSQLKQWVPLILGISKMFMECDLSLLEINPLVITKNGDLLCLDGKVNIDDNALYRQPKLKTQRDPSQEDDRTNHATDWELNYIPLDGTIGCMVNGAGLAMATMDLIKLHGGDPANFLDVGGSATKERVAEAFKIILADNKVKGILVNIFGGIVRCDLVADGIIAAVKEVGVTLPVVVRLEGNNAKLGADLLTQSKLNIIAADDLTDAAKKIVAAV--GMNFETVIGLEIHAQLSTKSKLFSNASTEFGSKPNTAVNFIDAGLPGTLPVLNKKAVLYAIKFGMAINASINDLSYFERKNYFYPDLPKGYQISQFRRPIIEGGFIDI----SSHKVHIHHAHLEEDAGKSTHDQNFTSIDLNRAGNPLLEIVTTPCLNNAEQAVEFLKKLHELLRFLDICDGNMQEGSFRCDVNLSIREIGAKKLGVRTELKNLNSFRFIEKAIKYEEERHKDLILSGSPIIQQTRLYNPDTNSTHALRDKEEENDYRYFIDPDLLPIKISKNDLETIANDMPELPNNIRNRLSKDDNLSIEEIDFIMSTPSHLKFYEEVKSISSSNKIIINWLKGTYTAVLNEMHLSFENPPVSSKVLSELLDKISTGIIQPNIAKAIFKKLLSSNKTIEEIMKNENYGSGIDTQELLNIINKTILNNHKQVAEYKSGKEKLFGFFVGIIMKETGGKADANEVTTLLKQAFSN-
MKIHEYQAKRLLAKFGVPVPRHHVALNAMDACMAAEALGSFPVVLKAQIHAGGRGKGGGVKLASSLEEVEAIALRMLGHKLVTPQTGPEGRTVHRLIVEEGLHIDRELYLSLLIDRTTSSPIIMASEAGGMEIEEVAAATPEKILREVIDPALGLQPYQARKVAFGLGFTGSQAGQVVKILMALYRAFVESDASLVEINPFLLTKEGDFYALDAKVMLDDNALYRHPDYVELRDTREEEPLETEAAKYDLNYVKLDGNIGCMVNGAGLAMATMDIIKLAGGHPANFLDIGGGASQERVEQAFRILIADPSVRAVLINIFGGIVRCDMVAAGVIEAARNLDVRLPIVVRLEGTNVEQGRALLESSGLNFTTASGMRDAAEKVVALA--AMKYEPVIGLEIHAQLKTRTKIFCPCPTDFGAEPNANTCPVCLGLPGALPVLNQLVVEKAALAAFALNLHINETSVFARKNYFYPDLPKGYQISQYDQPFSVSGYVEIPTEGRLKTFRIQRMHIEEDAGKSLHEGTSSYVNLNRSGVPLVEIVSEPDFRSSWEAYDYVQYLRRALLYVDACDGNMEEGSLRCDANVSIRRRGSTTFGTRTETKNLNSFRFIQRAIDYEIARQIRILEEGGHIVQETRLWSEREARTYTMRSKEEAHDYRYFPEPDLPPLVLTAETIAALRSRMPELPEPRRRRFAESYGLSFEDSSLMTTTREMADFFEACVEASGNARAAFNWIANELLARIPAEKLSLETSPIAPTALAELIGLIADGTLSTKLAKEVFERMLTTGKAAREIVQELGGGQVSDVGQIEAIAAEVIAANPKQAAEYRGGKTPLLAFFVGQVMKATKGKANPQVVNEVLKRLLDTP
MNIHEYQSKEIFRRYGVATPRGYVATSVEEAVENAHKLGGALWVVKAQIHAGGRGLAGGVKLARSIEEVARYTQSLLGKNLVTHQTGPLGTVVQKVYIEEGMDIADEFYLGIVLDRAQEMPVIMASREGGMEIEKIAHETPEKIIKVTIDPFIGFQPYHGRELAFGLSLAKEEMADFIAFAKALYQAYMDNDASMIEINPLVKTKQGRFIALDGKMSFDDNALFRHPEIVAMRDYSEENPIEREASEYGLSYVKLNGNVGCMVNGAGLAMGTMDIIDYMGGEPANFLDVGGGANASTVAKGFEIILKDPNVKSIFVNIFGGIVRCDRIANGILEATKMVNVHVPVIVRLDGTNAKEAVEILKNANINIISATDLSDGAQKAVAAAKAVMQFEVVIGLEVHAQLNTKTKIFCSCPTSFGDEPNTNVCEVCLGLPGALPVLNKEAVKKAIALGTAIHATVNQKSIFNRKNYFYPDLPKGYQISQFEIPIVENGEIVIDFDGRTKRIGVTRAHLEEDAGKNIHH-ALSHVDLNRAGTPLLEIVSEPDMRSSEEAVLYLKKLHAILRYLDISDANMQEGSFRCDANVSIRPKGDTKLYTRAEIKNLNSFKFIQKAIDYEVERQIEAWEDGKEVVQETRLYDTEKNETRSMRGKEDSAEYRYFPDPDLLPVLIPDEMMAEC-IQIPELPDQKRDRFLKEYGIKEYDANVITSSVEMAHFYETMIKEGAGAKNAVTWLTVELLARLNN-GITLMTSPVDAVKLAMIVKRIEDGTISGKAAKEVLDYLMEHEASVDDTIETLGLKQVSDDGAILAIIDTIIASNMDKVAEYRAGKEKLFGFFVGQTMKESKGTANPAKVNELLKSKLDV-
MNIHEYQAKRLLHTFGAPIANGVAVYSVEQAEEWAKTLPGPLYVVKSQIHAGGRGKGGGVRLSRSVEEVVANAKEMLGNTLVTKQTGPAGKQVNRLYIEDGADIDRELYLSILVDRAVGRPAFVVSTEGGMDIEAVAHDTPEKIITVAIDPEKGVTADDIAKISDAYGLTGEARADGEKLFPILYKAFTEKDMSLLEVNPLIVMKDGRLRVLDAKVSFDGNALFRHADVVELRDTTEEDEKEIEASKYDLAYVALDGNIGCMVNGAGLAMATMDIIKLYGAEPANFLDVGGGASKEKVTAAFKIITADPAVKGILINIFGGIMKCDIIAEGVIAAVKEVGLKVPLVVRLEGTNAELGKKIINESGLNVVSADDLDDAAQKIVKAVK-NMDWEIVIGMEVHAQITSNSKLFSGASTTFGAGPNENVSLVDAAMPGMLPVINEWCVRQAVRTGLGLKAQINLKSVFDRKNYFYPDLPQGYQISQFKQPIVGEGTMIISVPDEDIEIGVERLHLEQDAGKSLHDQTMSYVDLNRSGVALMEIVSKPDMRSSDEAKAYLTKLRTIVRYLGTCDGNMDEGSMRADVNVSVRKPGG-EFGTRCEIKNVNSIRFVGQAIEYEARRQIAVLEDGGSIDQETRLFDPVKGETRSMRSKEEAHDYRYFPDPDLLPLEFTQAYVDELKADLPELPDDKKARLVSALGLSVYDASILVTEKAIADYYEAVAK-GRDGKLSANWVINDLLGALNKAGKGIEESPVSPDQLGGIIDLIKEGVISGKIAKDLFEIIWNEGGDPRDVVESRGMKQVTDTGAIEKAVDEIIAANPDKVEQAKA-KPSLAGWFVGQVMKSTGGKANPQVLSDLVKAKLGIE
MNIHEYQAKDLLSKYGVRVPGGRVAFSPSEAESVAKKLDTKVWVVKAQIHAGGRGKAGGVKVLRDIALVKPTAESMLGMRLVTQQTGPEGKIVKRVYIEAGSDIKKEYYFSIIVDRNTSSVVLISSTEGGMDIEEVAAKSPGKIIRVVIDTVMGLQDFHIGKIISAFKFTPAQGKRFAPFVKSLYKAFIETDASQIEVNPLIETNDGEFVALDAKFNFDPNALYRHSDIALLDDPDERDPLEVQAADFDLNYVKMDGNIGCMVNGAGLAMATMDIIQLHGGKPANFLDVGGSATTEKVTEAFKIITADQEVKGILINIFGGIMRCDVIASGVVTAAKEVGIKVPVVVRLEGTNAEKGREIINNSGLAVESASDLIDAAEKIVKAIG-K-------------------------------------------MPGMLPSINGKCVEQAVKTGLGIGAQINLFSCFDRKNYFYPDLPQGYQISQFRHPIVSNGRITIELDKQIKTIGVARIHIEQDAGKSIHDQGETFVDLNRSGIALMEIVTEPDMRSSEEAAEFLKKLRSTLRYLGSCDGDMEKGSLRCDANVSVRPLGSNKYGTRVEIKNVNSVKFVIKAINYEATRQVELLESGGEVLQETRLFDSNEEVTKPMRTKEDAVDYRYFPDPDLLPLILSEEYVENIRKALPELPDAKIARYISTMGISDYDANVIVADKNIADYFEATAA-LTDPKLAANWIIAELFGKLNKANLEIIASPIKPGDLAALIELIRSGVVSGKIAKQVFELMFETQEEPKALIEKHGLVQVTNNDEIEKFVDQVLAANPEKVAEYRAGKEKLFGFFVGQVMQISEGKVNPSVLNDILKKKL---
MKIHEYQGKEIFRKYNIAVPNGVVTTTADEAGAIYTKLGKSVAVVKAQIHAGGRGKGGGVKLAKSADEAKAHAKAILGMMLKTPQTGPEGQLVKTILVEEGSDILHEYYVGITLDRRLSKPVMMVSTEGGMDIEEVAEKHPEKILKETIEPALGLQRFQASRLAYGLGFEGDMAKQAINILIALWNCYDGEDCSLMEINPLISTKDGKVMALDAKVNFDDNATYRHPDQVGLRDEAEEDPLEVEASKYNLNYVRLDGTVGCMVNGAGLAMGTMDIIKYAGASPANFLDVGGGANVTTVTNGFKIILSDPNVKAIFVNIFGGIVRCDRIANGIIEAAKNVKITVPLVVRLAGTNAEEAKEILLKSGIPLQVADGLKDGAEKVVQAIG-KMKFIPTIGLEVHCQLNTRSKLFSTAATSFGADANTEVQTVCLGLPGALPVLNYEAVRKAVKAGLALGGVIHERSKFDRKNYFYPDLPKGYQISQFFEPYCTKAAIDIEISG-KKRIGITRIHIEEDAGKLMHSEHESYVDLNRAGTPLIEIVSEPEIDNSDEAVLYLTELKKILEYIDVSDCNMEQGSLRVDANVSIRPEGSDKLGTRVEIKNLNSFKAVKAAIEYEIRRHTEVIESGGKIVQETRLYNAVRDTTQSMRSKEEAHDYRYFPDPDLVPLILKPADIEEIRKDLPELAHQKRARYVAEFGLPEYDAGVLTADRSTALYYEDVIRAGAPAKKASNWVMVEMLAIVKEKNKALTEL-FPPTNLAELIQLIDSGVISGKIAKEVFADMIATGKKPKAIVDEKGMSQISDEGAIREIVLAVMGEHPASVADFKAGKDRALKHLQGEIMKKTRGKVNPQVANKLLEEELKK-
MNLHEYQSKQLFAKQGIPVPEGSPVTSVEEARQAAEALGGGRWVVKAQVHAGGRGKVGGVVLVDSLDQVEEEAKRLLGSMLVTKQTGEPGLPINTLLIETITDIDRELYLSVLVDRDSKKVLFMASQAGGMNIEEVAEETPEQIHIVRVDPAAGLQPYQCRKLGFALALEGTQIREFQKFMFALYQLFIDSDASLVEINPLVVTKAGNLIALDAKINLDSNALYRQPNLLAMRDISQEDEREAKAAEHDLNYITLDGNIGCMVNGAGLAMATMDLVQLKGGSPANFLDVGGGTTAERVAEAFKLILSDDKVQAVLVNIFGGIVRCDLIAEGIIEAVKEVDVKVPVVVRLEGTKAPEGLELLANSGLAITTAADLSEGAEKVVAAAK-GMQWETVIGLEIHAQLATRSKIFSAASTAFGAAPNTQACSVDLGMPGVLPVLNREAVRMAITFGVAIQAEIAPRSVFARKNYFYPDLPKGYQISQFELPIVGQGSVEIALDGSVKSIGVTRAHLEEDAGKSLHEDGMTGVDLNRAGTPLLEIVSEPDLRSAKEAVAYAKKIHQIVQYLGICDGNMQEGSFRCDANVSVRPVGE-PLGTRAELKNLNSFRFLERAINIEVERQIDLIEAGGEVVQETRLYDADKDETRSMRSKEEANDYRYFPDPDLLPVELEANLIEDVRAQMPELPDAKRRRFAEEYGLSTYDAAVLTASKGLADYFEQAAGVAGDAKLAANWVMGELSGALNKAGIELEASPVSATDLGGMLLRIVDQTISGKIAKQVFEAMWAGEGSADQVIEARGLKQITDSGAIEAVVDEVLAANPDQVANYRNARPKMLGFFVGQVMKASKGKANPKQVNELLLKKL---
MNLHEYQAKELLAKYGLPVQQGILASNADEAAAAFDQLGGKFAVVKAQVHAGGRGKAGGVKVVKSREEAADVAATLIGKNLVTYQTDANGQPVNSVLVEDMYPVERELYLGAVVDRSTRRVTFMASTEGGVEIEEVAHNTPEKILKVTVDPLVGLLPFQAREVAFALGLKDKQVNEFVKLMTGAYRAFVENDFALFEINPLAVRANGALACVDAKVGIDSNALYRLPAVAALRDKSQENERELKASEFDLNYVALEGNIGCMVNGAGLAMATMDIIKLKGGQPANFLDVGGGATKERVVEAFKLILADPSVKGVLINIFGGIVRCDMIAEAIIAAVKEVNVTVPVVVRLEGNNAELGARLLEESGLKLTSAQGLNDAAEKIVAAVG-AMKWEVVIGLEVHAQLSTQSKIFSGASTAFGAAPNTQACAVDIALPGVLPVMNRVAMEKAVRFGLAIGATVNPVSIFARKNYFYPDLPKGYQISQFEKPIVEGGQIAIRVE-TERRINLTRAHLEEDAGKSLHEEGSTGIDLNRAGTPLLEIVSEPEMRSAAEAVAYARALHGLVTWLGICDGNMQEGSFRVDANVSVRPEGQAEFGTRREIKNLNSFRFLEQAINYEVQWQIDLIEDGGKVQQATVLFDPATGETRAMRSKEDAHDYRYFPDPDLLPLTVTEADFAAVRADMPELPGEMAARFVESFGVPELDAAQLTQSLDVARYFEAAAAASGQGKLAANWITGELAARLNREDMALAACPIAPERLAGLLVRIADNTVSSKLARQVFDALWDSELSADAVIERDGLKQVSDAGAIEKLVDDAIAGNPKAVEEFRAGKEKALNALAGQVMKASKGKANPAQVQDILRQKLAG-
MNIHEYQAKQVLAGFGAPIAQGVPIMTAADVDAAIEALPGPLYVVKSQIHAGGRGKGGGVRLAFSPDEVRSHVAEMLGNTLVTKQTGPEGKQVNRLYLEDGADIDRELYCSILVNRETGKVSFVASTEGGMDIETVAEETPEKIHTIDIDHSAGVTDANVASLVSAFDLSGTAADEAPTLFRQLYKAFTDTDMAMLEVNPLIVMENGSLRVLDAKVSFDGNAEFRQADIQELRDLTEEDDKEIEASKYDLAYVALDGDIGCMVNGAGLAMATMDIIKLYGAEPANFLDVGGGATTEKVTAAFKIITADPKVKGILVNIFGGIMRCDTIAEGVVTAVKEVGLQVPLVVRLEGTKVEEGKAILNGSDVDVVAADDLDDAAQKIVKAVK--MPWELVIGLEVHAQVTSEAKLFSGSSTGFGAEQNSHVSLVDAAMPGMLPVINEHCVRQAVKTGLGLNAQINKKSAFDRKNYFYPDLPQGYQISQLYHPIVGEGVVQVQVPDESVEIGVERLHLEQDAGKSMHDQTMSYVDLNRSGVALMEIVSKPDIRSIDEAKAYVTKLRSILRYLGTCDGNMDQGSMRADVNVSVRKPGG-EFGTRCEIKNVNSIRFMGQAIDYEARRQIDILEEGGKIDQETRLFDPVKGETRSMRSKEEAHDYRYFPDPDLLPLEFDDAYVETIRAELPELPDEKRARFQAN-GLSEYDASILVADKAVGDYYEQVAE-GRDAKLAANWTINDLLGALNKAGTDLADSPVSAAQLGGIIDLIKADTISGKIAKDVFEIIWNEGGDPAKIVEDRGMAQVTDTGAIEAAVDEIIAANPEKVAQAKE-KPAMLGWFVGQVMKATGGKANPKAVNDLLRAKIGE-
MNLHEYQAKALLAKYGLPVQQGILAASPEEAAAAYDSLGGKFAVVKAQVHAGGRGKAGGVKVVKSREEAAELAKSLIGTNLVTYQTDANGQPVNSVLVEDMYPVERELYLGAVVDRSSRRVTFMASTEGGVEIEKVAEETPEKILKVTVDPLVGMQPCQAREVAFALGLKGDQIKQFTQLMLGAYDAFIENDFALFEINPLAVRGDGSLACVDAKIGIDSNALYRLPQIAALRDKSQENERELKASEFDLNYVALEGNIGCMVNGAGLAMATMDIIKLYGGQPANFLDVGGGATKERVIEAFKLILADPSVEAVLINIFGGIVRCDMIAEAIIAAVKEVNVTVPVVVRLEGNNAELGAQLLNESGLQLTSAEGLADAAQKVVASLA-AMKWEVVIGLEVHVQLSTKSKIFSGASTAFGAAPNTQTAVVDIALPGALPVMNRAAVDKAVRLGLALDATVNRKSIFARKNYFYPDLPKGYQISQFELPIVEHGKLSIQVD-AEKVIRVTRAHLEEDAGKSLHEDGATGIDLNRAGTPLLEVVSEPDMRSPEEAVAYARALYTLVTWLGICDGNMQEGSFRVDANVSVRPEGQTEFGTRREIKNLNSFRFLQQAIEAEIQWQIETLEDGGRVQQATVLFDPDRGETRAMRSKEDAHDYRYFPDPDLLPLVVSEALIESIKADMPELPGQMKARFIADYGLSAYDASLLTAGRAIAAYFEAVAKATGQGKLAANWVNGELAARLNRDGLDIAACPISAERLAGLVARIADNTLSSKLAKQVFDALWESELSADAIIERDGLKQVSDVGAIEKMVEEAIAANPKAVEEFRAGKEKALNALAGQVMKASRGKANPAQVQEILRAKL-A-
MNIHEHQAKAVLKSFGAPVAEGVAIFSADEAAAAADQLPGPLWVVKSQIHAGGRGKGGGVRLAFSKEDVVKNAKEMLGNTLVTHQTGPEGKRVNRLYIEDGADIATELYCSLLVNRETGQVAFVVSTEGGMDIEEVAAETPEKIQTIDIDPSTGVTDASAAAVCDALKLEGQAREDMMGLAKILYTAFCEKDMSMLEINPLIVMDNGHVRVLDAKVSFDGNALFRHPDIMELRDTTEEDEKEIEASKYDLAYVALDGDIGCMVNGAGLAMATMDIIKLYGAEPANFLDVGGGATTEKVTAAFKIITADPNVKGILVNIFGGIMRCDVIAEGVVTAVKDVGLQVPLVVRLEGTNVAKGKQIINESGLNVIAADDLDDAAQKIVAAVK-NMDWEVVMGLEIHAQVVSNAKLFSGAATAFGAAPNTQVSLVDAAMPGMLPVINSHVVEQAVRTGLGLNAQINLMSRFDRKNYFYPDLPQGYQISQFQFPIVGEGEIECERDGSRFTVGIERLHLEQDAGKSIHDLNSTYVDLNRSGVALMEIVSRPHIRSPEEASAYVAKLRTILRYLGTCGGDMEKGQLRADVNVSVCRPGQSHLGTRCEIKNVNSLRFIRQAIEYEAQRQIDIIEDGGKIDQETRLFDANTGVTRSMRSKEEAHDYRYFPDPDLLPLELQQSFVDEIKAGLPELPDQKRARLVSELGLSDYDAAVLSADKDRADYYEIVAE-GRDAKLASSWVNNELYGRLNKEGLDITDSPVSATQLGGLIALISDDTISGKIAKDVFEILWSEGGDPAKIVDEKGLKQVTDTGAIEAVIDQLIADNPDQAAQVKE-KPKTMGWFVGQVMKAMQGKANPQAVNEILRKKLLG-
MNLHEYQAKELLESYGLKVQKGIIAHNSNEAAQAFDQLGGKFAVVKAQVHAGGRGKAGGVKVVKSSQEAREVAESLIGKNLVTFQTNAEGQPVNSVGVEDVYPVTRELYLGAVVDRSSRKVTFMASTEGGVDIEEVAHNSPEKILKVEVDPLVGLQPFQAREVAFKLGLEGKQINDFVKTMLGAYKAFIECDFALFEINPLAIRENGEIVCVDSKINLDSNALYRHPKLLALRDKSQENAKELKASEHKLNYVALEGNIGCMVNGAGLAMATMDIIQLYGGKPANFLDVGGGATKERVIEAFKLILDDENVKAVLINIFGGIVRCDMIAEAIIEAVKEVNVTLPVVVRLEGNNAEKGAKILADSGLKLIPANSLADAAEKVVKSL--GM----VIGLEVHIQLSTKSKLFSTSATKYGQHQNTQAAFLDLGLPGTLPVVNKETIRKAVIFGLAIDAKISKDSFFARKNYFYPDLPKGYQISQSTNPIVQEGKLEIETKG-IKIIRIERAHLEEDAGKSVHGYGETGLDYNRAGTPLLEIVTYPDFRSAEEVITYLKKLHQLVKHLGICDGKMQEGSFRCDVNLSIRPQRQAEFGTRAELKNINSFRFIDKAIEYEYARQVAVLESGGEVVQETRLYDADANETRSMRAKQDAFDYRYFPDPDLLPLVITDDYIESIKKQMPLKPEEREAVYREH--LADQEVEFLLSNLEIADYYDQIAVV-IGHKPAYNWITVDLISTLNRAEKEFSVYVIPAEILLEIIANVQKDVISQANAKKVIAEYIDSAASVEAIIEKLDLKQVSDEGTIRELVQGIIAANPQQAADFKAGKTKLMSFFVGQAMKASKGKANPKQVNQIVQEELNK-
MNLHEYQAKELLASYGLPVQGGILAANGEEAAAAYDKLGGKFAVIKAQVHAGGRGKAGGVKVVKSRDEAKQVAESLIGKNLVTYQTDANGQPVNSVLVEDMYPVQTELYLGAVVDRAARRVVFMASTEGGVEIEKVAEETPEKIFKVVVDPLVGLQPCQAREVAFKLGLKDKQVGQFVKLMTGAYQAFIENDFALFEINPLSVREDGSLACVDAKVGIDGNALYRLPKIAELRDKSQENERELKASEFELNYVALEGNIGCMVNGAGLAMATMDIIKLKGGQPANFLDVGGGATKERVVEAFKLILEDKSVKGVLINIFGGIVRCDMIAEAIVAAVKEVNVTVPVVVRLEGNNAELGAKILNESGLKLTSADGLNDAAEKIVAAVN-AMTWETVIGLEIHVQLNTKSKIFSGASTAFGAEPNAHASVVECALPGVLPVMNREVVEKAIKLGLALDAKINQKNVFDRKNYFYPDLPKGYQISQLDLPIVEHGKLEIVVD-DVKTINVTRAHMEEDAGKSVHEGGATGIDLNRAGTPLLEVVSEPEMRSAAEAVAYAKALHSLVTWLDICDGNMAEGSFRVDANVSVRPKGQAEFGTRREIKNLNSFRFLEQAINYEVEAQIEILEDGGKVQQATMLFDPEKGETRVMRLKEDAHDYRYFPDPDLLPVIISDDRLQKAKAEMPELPKEMAVRFVADYGVSDYDARLLTASRVQAAYFEEAAKASGQGKLTANWMNGELAATLNKEGMELADSPITAPRLAALVGKIADGTLSSKLAKKAFEAMWAPEATIAEIIEKHGLQQMTDTGAIEAMVDEVLANNAKAVEQFKSGNEKALNAIVGQVMKASKGKANPAQVQELIKAKL-A-
MNLHEYQAKELLAKYGLPVQKGILANSPEEAAAAYDTLGGKFAVVKAQVHAGGRGKAGGVKVVKSREEAAEVAKSLIGTNLVTYQTDAAGQPVHSVLVEDMYPVQRELYLGAVVDRGSQRVVFMVSTEGGVEIEKVAEETPEKIIKVEVDPLVGMQPFQARDCAFALGLSGKQIGEFTKLMLGAYDAFVSNDFALFEVNPLALRENGELACVDGKINLDSNALYRHPELLAQRDKSQENEREVKASEFDLNYVALEGNIGCMVNGAGLAMATMDIIKLKGGQPANFLDVGGGATKERVIEAFKLILADTSVKGVLINIFGGIVRCDMIAEAIIAAVKEVNVTVPVVVRLEGNNAELGAKILDDSGLKLVSAQGLNDAAEKIVAAVAA-MKWEVVIGLEVHVQLNTVSKIFSGASTAFGAEPNTQASLVELALPGVLPVLNKAVVEKAIRLGLALDATINQKNVFARKNYFYPDLPKGYQISQMELPIVEHGKLNILVD-EEKSIRVTRAHMEEDAGKSLHEDGMTGIDLNRAGTPLLEVVSEPDMRSAEEAVAYAKALHTLVTWLGICDGNMQEGSFRVDANVSVRPFGQAEFGTRREVKNLNSFRFLEQAIKYETQWQIETIEDGGKVQQATVLFDPDSGETRMMRSKEDAHDYRYFPDPDLLPVRISDEQIARVRSEMPELPAQMKARFVDAFGVTAYDAAVLTGSRALATYFEAVATASGQGKLAANWLGGDVAARLNREGKDIAELPIDAERLSGLLVRIADGTLSNKLAKQVFDAMWDSRLSADVIIERDGLKQVSDVGAIEKMVEEVLAANPKAVEEFRAGKEKALNALAGQVMKASKGKANPAQVQEILKQKL-A-
MNIHEYQGKEILKSFGVRVQEGIVVDTPEEAVEAAKKMGSDWVVVKAQIHAGGRGKGGGVKLAKNLDEVKQRATDIIGMQLVTPQTGPEGKKVNKVLIAQGESETKEFYVSVLLNRSTGRNIIMYSTEGGMDIEEVAEKTPHLIFKEEIDPKVGLQPFQARKIAFNLGTSGNAFKEMVKFITALYKAYDAIDASMFEINPVLKTSDDKILAVDAKVNLDENALYRHPDIAAMRDITEEDPTEVEAGESNLNYVKLDGNVGCMVNGAGLAMATMDIIKLAGGDPANFLDVGGTANAQTVKAAFNIILKDPNVKAILINIFGGIVRCDRVAQGVIDAYQEIGIKVPIIVRLQGTNAEEAKKLIDESGLKVYSAILLKEAADLVSKVIA--MKYEAIIGLEVHVQLSTETKAFSSDSAKYGNKPNNNISPVSLALPGALPVTNKEIIKSAIKLGLALGCDIVRENYFDRKNYFYADLPKGYQITQDNKPICLGGKLTIALDGRTKDVVLNRIHMEEDAGKSIHDLDYSLIDLNRAGVPLLEVVSEPILHSGEEAACYFSELRKLVRYLGICDGNLEEGSMRCDANISVRLKGEQKLGKRCEVKNLNSVRNLQRAIDYEILRQISIVEAGGTIAQNTLNFDAATGVTSPLRTKEMANDYRYFPEPDLLPLIISESFITAVKRAMPALPNELFELFTTEFQLPEYDAKVLTSERETAEYFLSAVKYTKNYKAASNWIMGTIKSFLNDSGLELSEFNIEPEKIASIINLIDQGRLNNSQAKVLFIQLAKSHKQVDDLVIELNLSIDKDNTQLEEYVDSVLTIFADKVKQYHTGKKGVLGLFMGEIMKISKGKIDPKQANKILLDKIEK-
MNIHEYQAKQLLKTFGAPVAEGVAITSADEAAAAAAKLPGPLYVVKSQIHAGGRGKGGGVRLAKSAEEVEAHVKEMLGNTLVTKQTGPAGKQVNRLYIEDGADIARELYLSILVDRTVGQVAFVVSTEGGMDIEAVAEETPEKIVTVAIDPTMGVTATDAAKLSAALELEEPAKGEMATLAAQLYKAFTEKDMSLLEVNPLIVMENGHLRVLDAKVSFDGNSLFRHPDVMELRDMTEEDDKEIEASKYDLAYVALDGNIGCMVNGAGLAMATMDIIKLYGKEPANFLDVGGGATKEKVTAAFKIITADPNVEGILVNIFGGIMRCDVIAEGVIAAVKEVGLTVPLVVRLEGTNVDQGKALLDGSGLAITSADDLDDAAQKIVAAVG--MDWEIVIGMEIHAQVQSNAKLFSGAATAFGGAPNDHVSLVDAAMPGMLPVINKACVEQAVKTGLGLNAKINLVSRFDRKNYFYPDLPQGYQISQFAHPIVGEGEVIVDMSGERIVVGIERLHLEQDAGKSVHDLGRSSVDLNRSGVALMEIVSRPDIRSADEARAYLTKMRLILKTLGTSDADMEKGNLRADINVSVRKPGG-PLGTRCEIKNVNSIRFAGQAIEYEARRQIGILEDGGSIDQETRLFDARTGETRSMRSKEEAHDYRYFPDPDLLPLVVPQETVDRLKASLPELPDERRARYIDTLGLSPYDASVLVTDVAASAYFETVAE-GRDAKTAANWVINELFGRLNKEGTPIEDAPVSAAQLGGILDLIGQDVISGKIAKDLFEIVWAEGGDPAEIVESRGMKQVTDTGAIETAVEEVIAANPDKAAQAKE-KPNLAGWFVGQVMKATGGKANPKAVQGIVREKLGIE
MNIHEYQGKDILKRYGVRVQEGIVAETAEEAVEAAKKLGTGWHVIKAQIHAGGRGKGGGVKLAKNLDQVRELSEQIIGMQLVTKQTGAEGRKVHKVLVAQGESETKEYYMSVLLDRTSGKNVIIYTTEGGMDIEEVAEAHPEKIHKEYIDPRVGLQGFQARKIAFNLGVEGEAYKEMVKFVSALYKAYDDTDSAMFEINPVLKTSDNKILAVDAKVNLDDNALYRHKDFAALRDTNEEDPLEVEASESNLNYVKLDGNVGCMVNGAGLAMATMDIIKLSGGEPANFLDVGGGANAQTVEAGFRIILKDPNVKAILINIFGGIVRCDRVANGVVEAYKNIGIRVPIIVRLQGTNAEEGARIIDESGLKVYSAVLLKDAAQKVKEVLAQAMKYQPVIGLEVHAQLLTRSKMYSADENEYGAMPNSNLSVITLGHPGTLPRVNRTAVEFAMKMGLATNCHITRDNLFARKNYFYPDLPKGYQITQDKTPICTKGHVDIRLDGSTKQIGITRIHMEEDAGKSMHLAVETLVDLNRAGVPLIEIVSEPDIRNAEEAYAYLTEIKKLVQYLGICDGNMEEGSLRCDANISVMPVGSEKFGTKVEVKNMNSFRNVQRAIEYEIERQIELLEAGEEVISQTRGFDATTGTTQGQRSKETMNDYRYFPEPDLPPVIIDDAWLHRVQAELPALPQQLYARFTGELGLSAYDANVLTTEKDIALYFDELTRLTTNAKAAANWMQGPVKSFLNERALTMSDFPLSAQQLADIIGLIDEGKINHSVASQLYPHLLENGQSAAQAAEALGLLQQSDASELEAMVQQVLDANPAKVAEYRAGKKSLVGMFMGELMKLTKGKADPKLSNQLLRDKLET-
MNIHEYQAKEILRKYGVPTSTGLVVTKTEKINETIDKLNTKVYVIKAQIHAGGRGKAGGVKVAKSKEEAKKVAHDMFGINLVTHQTGPQGQKVNRIYIESGCDILKEYYFSIVFDRSASCITFIASTEGGVDIEAVAEKMPEKIIKFAVDPATGLQDFHMRGIAYELGFKDNQAKQMKEIVKAVYNAFIETDATQIEINPLIINSYGNLLALDAKITFDDNGLFKHPNITAMRDHDEEDPLETRAANAGLSYVKMDGNIGCMVNGAGLAMATMDIIKLYGALPANFLDVGGGADRERVKEALKIILSDKEVKGILVNIFGGIMRCDIIAEGIIAAAKDIGIKVPLVVRLAGTNVEKGKEILSNSDLKIIPAHDLADAANKIVEAIR--MKWEYVIGLEIHAQISSKSKLFSGSSTLFAASPNSQVSYVDAAMPGMLPVLNKHCVYQAIKTGLVLKAKINKYSVFDRKNYFYADLPQGYQISQFYYPIVQDGMIEIPTTGDLKTIRINRLHLEQDAGKSIHDQYYSLIDLNRAGIGLMEIVTEPDISSPEEAAEFVKKLRNLLRYIGSCDGDMEKGSMRCDANISVRRIGE-ALGTRCEIKNINSIRNIIKAIEFEAKRQVDLLESGETIIQETRLFNVDSCETKTMRLKEEALDYRYFPDPDLLPLIIPDELINELKASLPELPDQKIEKYIKKFGLSQYDAGIIVSDEAVAEYFEKAAN-ECNPKMLTNWLITELFGQLNKASIGIRECKITPSDFAKLIKLIEHDTISGKIAKTVFEIMFETGKAPDKIVEEKRLVQISDNKILNTVIDEVIAENSKSVKCYKSGKDKLFGFFVGQVMKKTECKANPTLVNKLLKDKLDS-
MNLHEYQAKELLAKYGLPVQQGILAHSPEEAAAAYDKLGGKFAVVKAQVHAGGRGKAGGVKVVKSREEAAEVAKTLIGTNLVTYQTDAAGQPVNSVLVEDMYPVQRELYLGAVVDRGSQRVVFMVSTEGGVEIEKVAEETPEKIIKVEVNPLVGMQPFQARDCAFALGLSGKQVGEFTKLMLGAYEAFVANDFALFEVNPLALRENGELACVDGKINLDSNALYRHPELLAQRDKSQENEREVKASEFDLNYVALEGNIGCMVNGAGLAMATMDIIKLKGGQPANFLDVGGGATKERVIEAFKLILADTSVKGVLINIFGGIVRCDMIAEAIIAAVKEVNVTVPVVVRLEGNNAELGAKILDESGLKLTSAQGLNDAAEKIVAAVAA-MKWEVVIGIEVHVQLNTASKIFSGASTAFGAAPNTQASAVELAFPGVLPVLNRAVVDKAIRLGLALDATINQKNVFARKNYFYPDLPKGYQISQMELPIVEHGKLKILVD-EEKVIGVTRAHMEEDAGKSLHEDGLSGIDLNRAGTPLLEVVSEPDMRSVDEALAYVKALYTLVTWLGICDGNMQEGSFRMDVNVSVRPEGQKEFGTRREIKNLNSFRFLEQAAKYEIQWQIDTLEDGGKVQQATVLFDPDSGETRMMRSKEDAHDYRYFPDPDLLPVRIDSAQIEAIRAEMPELPDAMQARFVAEFGVSAYDAGLLTSSRALAAYFETVAKVSGQGKLAANWVNGEIAARLNRDGKEIGDCPIAAERLSGLIARIADGTLSSKLAKQVFEAMWDSELSADAIIERDGLKQVSDVGAIEKMVDEAIAANPKAVEEFRAGKEKALNALAGQVMKASKGKANPAQVQEILKHKL-A-
MNLHEYQAKELLAKYGLPVQKGILATTPEEAAAAYDQLGGKFAVVKAQVHAGGRGKAGGVKVVKTREEAAEVAKSLIGTNLVTYQTDAAGQPVNSVLVEDMYPVQRELYLGAVVDRGSQRVVFMVSTEGGVEIEKVAEETPEKIIKIEINPLVGMQPFQARDAAFALGLSGSQIAAFSKLMLGAYQAFVENDFALFEVNPLALRENGELACVDGKINLDSNALYRHPALLAQRDKSQENEREVKASEFDLNYVALEGNIGCMVNGAGLAMATMDIIKLKGGQPANFLDVGGGATKDRVIEAFKLILADDSVKGVLINIFGGIVRCDMIAEAIIAAVKEVNVTVPVVVRLEGNNAELGAKILDESGLKLVSAQGLNDAAEKIVAAVAA-MKWEVVIGLEVHVQLNTATKIFSGTSTAFGAEPNTQASAVELAFPGVLPVMNKAVVEKAIRLGLALGSKINQKNVFARKNYFYPDLPKGYQISQMELPIVEGGVLSILVE-EEKLVKLTRAHMEEDAGKSLHEDGMTGIDLNRAGTPLLEVVSEPDMRSPEEAVAYARALHSLVMWLGICDGNMQEGSFRVDANVSVRPFGQQEFGTRREIKNLNSFRFLEQAIKYEIQWQIDTLEDGGRVEQATVLFDPDSGETRMMRSKEDAHDYRYFPDPDLLPVRISDEQIARIRSEMPELPSAMKARFVEAFGVSAYDAALLTGSRATAEYFEAVAQASGQGKLAANWVNGEIAARLNREGKDIGDCPISAERLTGLIQRIADNTLSSKLAKQVFDALWDSDLSADAIIERDGLKQVSDVGAIEKMVEEAIAANPKAVEEFRAGKEKALNALAGQVMKASKGKANPAQVQEILKQKL-A-
MKIQEADAKTLLVAQGLPVPAWAVAHTPAQARAATERIGAEAVVIKAQVLVGGRGKAGGVKLASSTDEAERVAGAIIGMDIK-------GITVRKVLVAPAADIAREFYMSAVLDRAARRILLMGSAEGGVEIEQVAADHPEAIIRRHADPMLGLLDYQAREFAFEMGLGGHL-KAAVAIAKGLVRTMLAYDADLVEINPLAIVREERLVCLDAKVTLDDSALARHPELEALRDPDEEDPADREAREAGLTFIKLDGTIGCMVNGAGLAMTTMDLVKRAGGEPANFLDIGGGARSDRVAAAMRIILADPKVAAILVNIFGGITRGDEVARGLVEARAQQTRDVPMVVRIVGTNAAEAAALLEQAH--FATAATLDEAAAKAVAAARAAMNWEPVIGIEVHGQLRTASKMFCGCSTAYGAAPNSHTCPVCLGLPGALPVINRRAVELVLATGAAIGARTPEHTRWDRKNYFYPDLPKGYQISQYDLPLAAAGELTIDTDG-PFTIRITRAHLEEDTAKLVHAPGISLVDFNRSGVPLMEIVTEPDVRSAEQARRYAEELQLLVRTIGASDADMERGQMRVEANVSLRRRGTEAFGTKVEVKNMNSFRSVERAINFEIERQAAALDAGEPLVQETRGWSDERGETYRMRVKETSDDYRYFPEPDLPPLRVDAAWLAEIRSALPELPAERRRRY-GTLGLAQGVAGTIVANNDLVTAFEGALAARPRPVDVGRWVTQEYAAASNTRIDRSQQGFVTGQGLADLIAEQGKGTISLANAREVLSLHIETGTPTSAIIEQEGFRQISDAGALGEIVDEVIAANPGAVADVRAGKAQAIGFLVGAVMKETRGQANAAVVQAALRERLAG-
MNIHEYQGKAVLKSFGAPVPRGFPAFTTEEAIDAAAKLAGSVWAVKSQIHAGGRGKGGGVRIAFKPEDVGLYASQMLKHTLVTEQTGPAGRVVNRIYIEEGVKIAKEFYLSALVDRESGRVAFVASEAGGMNIEEVAHDTPEKITTVAIDPATGPSKADTTKIAAAFGIGGDLATQCDDLIGKIYTAFVKSDMSLLEVNPLIVTEDGKLVCGDAKVSFDSNAAFRHPEWADLRDMGEEDEKEIEASKYDLAYISLDGDIGCMVNGAGLAMATMDIIKLFGAEPANFLDVGGGASKEKVTAAFKIITADPKVKGILVNIFGGIMKCDVIAEGVIAAVKEVGLQVPLVVRLEGTNVELGKKIINESGLNVISADDLEDAARKIVKAVK--MKWEIIVGLEVHAQVTSQAKLFSGASAAYGGDPNAHVSLVDAAMPGMLPVINKFCVEQAIRTGLGLNAQINKKSRFDRKNYFYPDLPQGYQISQFKEPIVGEGEIEIEPGEEPIKIRIERLHLEQDAGKSIHDLSETFVDLNRAGVALMEIVSRPDMRSSKEAAAYFNKLRSIVRALGTCDGNMEEGSMRADVNVSVRRPGE-EFGTRCEIKNVNSTRFMQQAIEYESRRQIEILENGGKIDQETRLFDPDKGETRTMRSKEDAHDYRYFPDPDLLPLVIDQAWIDKIKASLPELPDAKKKRFVSEYGLTPYDAGVLAADSDTAAFFETAAK-GRDGKLAANWVTQELFGSLNKKGIELSDSPVKAEALGALLDLMKDGTINGKIAKDVFAKMLETGDAPRAIVEREGLKQVTDTGAIERAIDELMAANADKVADVQK-NPKAFGWWVGQTMKATGGKANPAVVNDVLKKKLGV-
MNIHEYQAKAILRDFGAPVSHGAPVLTPGEAEAAARALPGPVYVIKAQIHAGGRGKGGGVRLARSLAEVKQAAEAMFDRTLVTVQTGPAGRKVQRLYIEDGCDIAREFYLSLLVDRSTSRISFVVSTEGGMDIEEVAHKTPDKIVSFSIDPVTGIEPHHGRAAAVALGLGGDQAAQITQITTSLYKAFVAKDMAMLEVNPLVLTKEGRLLCLDAKVSFDPNALYKHPDIVALRDENEEDPKEIEASKFDLAYIALDGTIGCMVNGAGLAMATMDIIKLYGGNPANFLDVGGGASKEKVIHAFKIITADPQVKGILVNIFGGIMKCDVIAEGIIGAVKEVGLKVPLVVRLEGTNVDLGKVLLERSGLDVIPADDLDDAAQKIVAAVK-VMDWEIIIGLEVHAQVTSRSKLFSGASTQFGAEPNSNVSLVDAAMPGMLPVINEECVAQAVRTGLGLKAQINLRSVFDRKNYFYPDLPQGYQISQYKSPIVGEGIVIVDVPTEQIEVGIERLHLEQDAGKSLHDQTDSFVDLNRSGVALMEIVSKPDMRSADEARAYVSKLRTILRYLGTCDGNMEQGSLRADVNVSVRRPGE-PFGTRCEIKNVNSIRFIGQAIETEARRQIGILEDGGVIDQETRLFDPGKGETRSMRSKEEAHDYRYFPDPDLLPLEFDQAYVDGLASALPELPDAKKARFMNDYGLPAYDAGVLVADKETADYYETTVNYKRDPKLVANWVTGDVAAYANSVGLPVSQTHLTPAQIATLVDLISEEVISGKIAKDVLAILINEAGDPRTIVEARGLKQVTDTGAIEAAVDAIIAANPDKVAQAQA-KPTMLGWFVGQVMKQTGGKANPQAVNEILKAKLGI-
MNLHEYQAKELLASYGLPVQGGILAHNGEEAAAAYDKLGGKFAVVKAQVHAGGRGKAGGVKVVKSREKAKEVAESLIGTNLVTYQTDANGQPVNSVLVEDMYPVQTELYLGAVVDRSTRRVTFMASTEGGVEIEKVAAETPEKIFKVTVDPLVGLQPCQAREVAFQLGLKDKQINEFAKLMTGAYKAFVENDFALFEVNPLAVRENGALACVDGKIGIDSNALYRLPKIAELRDKSQENERELKASEFDLNYVALEGKIGCMVNGAGLAMATMDIIKLKGGQPANFLDVGGGATKDRVVEAFKLILEDKSVKGVLINIFGGIVRCDMIAEAIVAAVKEINVNVPVVVRLEGNNAELGAKILNESGLKLTSADGLNDAAEKIVAAVN-AMTWETVIGLEIHVQLNTKSKIFSGASTAFGAEPNAHASVVECALPGVLPVMNREVVEKAIKLGLALDAKINRKNVFDRKNYFYPDLPKGYQISQLDLPIVEHGKLEIVVG-DVKTINVTRAHMEEDAGKSVHEGGATGIDLNRAGTPLLEVVSEPEMRSAAEAVAYAKALHSLVTWLDICDGNMAEGSFRIDANVSVRPKGQAEFGTRREIKNLNSFRFLDQAINYEAEAQIEILEDGGTVQQATMLFDPEKGETRVMRLKEDAHDYGYFPDPDLLPVIISDAQMQKAKAEMPELPKEMAARFVADYGVSEYDARLLTASRVQAAYFEEAAKESGQGKPTANWMNGELAATLNKEGMELADSPITAPRLAALVGKIADGTLSGKLAKKAFEAMWAPETSIAEIIEKHSLQQMTDTGAVEAMVDEVLANNAKAVEQFKSGNEKALNAIVGQVMKTSKGKANPAQVQELIKAKL-A-
MNLHEYQAKQVFAEFGVPVPVGKPARSVKEAVNVAKELGGECWVVKAQVHAGGRGKAGGVKLCKGIDEVEAFSKKLLGSRLVTPQTDEEGLPIEMLIVEEVKPIDRELYISAVVDRGTKRIMFMASEAGGMDIEEVAEETPEKILLAAVDPVAGLQPYQARDIAFKMGLKGKQVGQLFKVMSGILAVFWAKDASQVEINPLIVNGDGDLVALDAKVNLDDNAAYRNADMVAMRDPSQEDEKEHAAQQHELNYITLNGSIGCMVNGAGLAMATMDLVKLEGGFPANFLDVGGGATAERVAEAFKLILSDDKVKVVLVNIFGGIVRCNLIAEGIIEAVKEVGVSVPVVVRLEGTNADQGRQLLKDSGLDIIAADDLTLAAKAAVKAA--SMQWETVIGLEIHVQLATKSKIFSGASTAYGAQPNTQACAVDLGLPGTLPVLNEQAVRFAVRFGLAIGAHIAPYCVFARKNYFYPDLPKGYQTSQFDKPIVGLGNINIVVDGETKTIGVTRAHLEEDAGKSLHEDGKTGVDLNRAGTPLLEIVSEPDMRSSVEAVAYVKKMHTLVQYLGICDGNMQEGSFRCDVNVSVRPVGQKELGTRAEIKNLNSFRFIEKAIAHEVERQIDVIESGGSVVQETRLYDADKNETRSMRSKEEANDYRYFPCPDLLPVEITSELLDETRATLPELPEAKKQRFQTQYKLNEYDCDVLTTQRAMADYYEDAVSYSGETKLVANWVMGELSAFLKQHTLNISASPVTAERLGGLVNRIADQTISGKIAKQVFEHLSTSDATVDEIIEREGLMQISDSGELEKIIDQLMVNNEAQVEQFRAGKTKVLGFFVGSIMKQTQGKANPQQVNKLLQEKLKG-
MKIHEYQGKEIFRKYGVPTPRGILATSPSEAEAAAKQLATPIVVVKSQVHAGGRGKGGGVRLAKSAAEARTFAEAMLGKTLVTIQTGAEGAKVHKLYVEEGLDIGRELYLGVTLDRDNGRMSIMASTEGGVEIEEVAATHPEKILKAAIDPAVGFQAFQGRQLAFGLGLEGPTVGKFVKFCDALAKVVDGTDAALVEVNPLVITKGGEVIALDAKLEFDDNALFRHGDLQSFRDPLEEDPREREAKEFDLAYISLSGNIGCMVNGAGLAMATMDIIQYCGGMPANFLDVGGGADAKKVTAAFKLILADPAVKAVFVNIFGGIMKCDVIADGVLTAAKEVGLKVPLVVRLEGTNVELGKKKFAESGMNIITADTMLEGAQKAVAAAG-KMDWEVIIGLEVHAQLLTASKIFCSCSTAFGAEPNSQTCPVCLGMPGALPALNGKAVELAIRAGLGTGCEIRRESVFARKNYYYPDLPKGYQISQYDRPLCEHGTLTIDTEG-EKVVGITRIHMEEDAGKNTHDPGPSRVDLNRAGVPLIEIVGEPDLRSSDEAVEYLKGLRDIVVYLGVNDGNLEEGSFRCDANVSVRTVGETALRNRVELKNINSFRYVKQAIEYEVDRQIDVWEEGGKVVTETRLFDPQKGVTRSMRTKEEAQDYRYFPEPDLLPLRVGDEWIESIRGSLPELPREKAARFHSEYGLSAYDAGVLVAEKAIAEWYEAAVAAGGSAKTVANWVINEILRLVKDSREGIAGSRLTPAKLAALLDLLEARKVSGAGAKQILEEVHRSGAEPAEVMAAKGLEQVSDTGAVDAAVEKVLAANADQVAKYQGGKKNLLGFFMGQVMKELKGQGDPKVVTDALRARLGD-
MNIHEYQAKDLLKSYGAPVAAGAIVLDADDAATAAQGLPGPLYVVKAQIHAGGRGKGGGVRLAKTVDDAAAQVKAMLGHTLVTKQTGDEGKVVGRVYIEDGADIDRELYLSLLVDRGTGKVAFIASTEGGMDIEEVAASTPEKILTLPIDPA-GMTAEDAIKLVEALKLEGAAREDGLKLMPILYTAFVEKDMSMLEINPLIVMTDGHLRVLDAKVGFDPNASFRHPDIEQLRDESEEDPLERRASEFDLSYIKLDGNIGCMVNGAGLAMATMDIVKHYGAEPANFLDVGGGATKEKVTEAFKIITSDPGVEGILVNIFGGIMKCDVIAEGVIAAVKETGLKVPLVVRLEGTNVDAGKKIINESGLDVIAADDLDDAAKKIVAAVS--MEWEVVIGLEVHAQVASNAKLFSGASAQYGAGPNENVSLVDAAFPGMLPVINRYCVEQAVRTGLGLNAKINLWSRFDRKNYFYPDLPQGYQISQYKDPIVGEGMIEVELDGETVEIGIERLHLEQDAGKSIHDLKESYVDLNRSGVALMEIVSKPDMRSAEEGAAYFSKLRTILRYLGTCDGNMEQGSMRADVNVSVRRPGD-ALGTRTETKNVNSIRFVRQVIDYEARRQIEVLEAGGTIDQETRLFDVKTGETRTMRTKEDAHDYRYFPDPDLLPLELEEAMIERIRAELPELPDQKKRRFVDAYGLSVYDASVLAADREKADYFETVAD-GRDGKLAANWVTTELFAVLNKRDLTIAESPVPAAHLGELIDLIQDGTISGKIAKQVFEIMLDEGGAPRAIVDERGLKQVTDTGAIEAAVDKVIAENPAQVEKVKE-KPKTLGWFVGQVMKETGGKANPQAVNAILKEKLGVE
MDIHEYQAKELLSRYSVNIPRGGLAYSPEQATYRASEIGGDQWVVKAQIHSGARGKAGGIRVCKSDSEVSEAAESMLGRKLVTKQTGPKGKLVSRLYIEETVDIAQELYLGIVLDRKSERVMIVASASGGMEIEEIAEKQPDSIIRAVVDPGAGMQQFQAREIAFGLGLENHLIGKAVDTLMGCYRVFRDFDASMLEINPLVVTKDGQLLALDGKMSFDENALFRRAEISELRDKSQEDPRETFASDRGLSYVGLDGNIGCIINGAGLAMATMDMIKIAGGEPANFLDIGGGASPERVSKAFRAVLADQNVETILVNIFAGINRCDWVAEGVVKAIREVGVSVPLVVRLAGTNVEEGRRILAESGEKVIVTDTLAEAAEKAVESMRKHMDWEIIIGLEVHAQVTSQSKLFSGASTAFGAAPNANVSLVDAAMPGMLPVINEECVKQAIRTGLGLKAEINLKSVFDRKNYFYPDLPQGYQISQFKQPIVGEGTVIVSVPDEDIEIGIERLHLEQDAGKSMHDQTMSYVDLNRSGVALMEIVSKPDMRSADEAKAYLTKLRTIVRYLGTCDGNMDEGSMRADVNVSVRKPGS-EFGTRCEIKNVNSIRFVGQAIEAEARRQIAILEDGGQIDQETRLFDPVKGETRSMRSKEEAHDYRYFPDPDLLPLEFDQAYVDELAKDLPELPDDKRTRLIEKLGLSAYDASILVSEKAIADYFEKVAS-GRDGKLAANWVINDLLGALNKSAKTIEETPVSPDQLGAVVDLIREGTISGKIAKDLFEIVWNEGGDPKEIVEARGMKQVTDTGAIEKAVDEVIAANPDKVGQARA-KPTMAGWFVGQVMKATGGKANPQAVNDLVKTKLGLE
MNIHEHQAKALLKEYGAPVAAGVAIFSVDEAEAAAKSLPGPLYVVKSQIHAGGRGKGGGVRLAKSIEEVVSHAREMLGNTLVTAQTGEAGKQVNRLYIEDGADIARELYCSLLVDRSVGQVAFVVSTEGGMDIEAVAHDTPEKIVTVAINPEAGVTDADVAKIVAALKLDGVAAEDAKSLFPILYKAFSDTDMALLEVNPLIVMENGHLRVLDAKVSFDGNALFRHDNIKALRDESEEDSKEIEASKWDLAYVALDGNIGCMVNGAGLAMATMDIIKLYGKEPANFCDVGGGAGKDKVAAAFKIITADPKVEGILVNIFGGIMKCDVIAEGVVAAVQEVGLKVPLVVRLEGTNVELGKKILNESGLAITAADDLDDAAKKIVAAIN--MDWEVIIGMEVHAQVTSESKLFSGSSTAFGNPPNANVSFVDAAMPGMLPVINEECVRQAVRTGLGLKAQINKRSVFDRKNYFYPDLPQGYQISQFKDPIVGEGKVLFEVDGESIEIGIERLHLEQDAGKSIHDQNMSFVDLNRSGVALMEIVSKPDLRSSEEAKEYLSKLRTILRYLGTCDGNMEQGSMRADVNVSVRRPGG-DFGTRCEIKNVNSIRFAGQAIEYEARRQIDILEDGGSIDQETRLFDPKLGETRSMRSKEEAHDYRYFPDPDLLPLEFDDAFVAALASDLPELPDEKAARFIADYGVTSYDAMVLTLDRETADYYESCVGFKRDGKAVANLLNGDVAAFANSQGLAVWETHLQPRQIAGIVDLMAAGTISSKGGKDLLQIIIGEEGEPAEIVERRGLKQVTDLGAIEKIVDEIIAANPDQVEKVKA-KPTMIGWFVGQAMKASGGKANPQALNEL--------
MNIHEYQGKQILKSFGVAVQEGIVAETVDQAVEAAKKMNSDWVVIKAQIHAGGRGKGGGVKLAKNLDEVKQRATDILGMQLVTPQTGAEGKKVHKILVAQGASETKEFYVSVLLNRANGTNIIMYSTEGGMDIEEVAEHAPHLIFKEEIDPKVGLQGFQARKIAFNLGLSGAAHKEMVKFITALYKAYDATDSSMFEINPVLKTSDDKIIAVDAKVDLDENALFRHPDYAAMRDKLEEDPTDVEASESNLNYVKLDGNVGCMVNGAGLAMATMDIIKIAGGEPANFLDVGGTANATTVKAGFNIILKDPNVKAILINIFGGIVRCDRVAQGVIDAYKEIGVPVPIICRLQGTNAVEAKQLIDDSGLKVYSAIALKDAADLVTKVLA--MNYELVSGLEIHVQLNTNTKIFSADSASFGALPNQNISTVSLALPGSLPKLNKEVVAKAVRIGLALNCTINQINHFDRKNYFYADLPKGYQITQDSQPICINGFLEVELDGSTKKIGINRIHLEEDAGKSIHDQNYSLVDLNRAGVPLIEIVTEPDIRSAEEASALLTEIRKLVRHLNVSDGNMEEGSLRCDANISIRPKNATDFGTRCEVKNLNSMRNVRRAMDFEFSRQVEVVSAGGKIIQSTLNFDADKGTTSPMRTKEEANDYRYFADPDLPPVSISDAWLAEIKSLMPALPNEIWRQMVADFGISKADAALFAEDLSLLAYFNRALPNVKNKKSLINWLVGPVRAILSERGISIANFGVKPEQLAEALNLVDEKKLTQQIAIQLLPAIENHTEDVVKLAESLNLLISTNSDDLDGYIDEALQKYSQQVEAYKKGKKGVLGLFVGEVMKLAKGKADAKKINELILEKL-K-
MNLHEYQAKQLLQKYGLVTPAGLVVQSEEAAAAATKELGGEAWVVKAQVHAGGRGKAGGVKVVKSALEAQTMAGGLLGKHLVTYQNAPDGQPVHQVLVEQTLPIARELYLSMLVDRSLERVVMVASSAGGMDIEEIAATQPDKILQEICDPLNGLVDYQARNLAFGLGLSGDQIAAFTKLAKGLYKLFKDNDLSLLEINPLVVTTEGKLVALDCKMTVDDNALYRQKPFAEIRDWSQDDAKEAEAHHSGLNYIALNGNIGCMVNGAGLAMATMDLIKLHGGMPANFLDVGGGATAETVTKAFKIILADQNVKAILVNIFGGIMRCDIIATGIITAVKEVGMTIPVVVRLEGTNVELGKQMLRESGLNIISAEGLTDGAKQAVKAVS-VMQWEVVIGLETHVQLQTKSKQFSGASTTYGAEPNTQACEVSIALPGVLPVLNKQSVECAIKFGLAIDADIAPRSIFARKNYFYPDLPKGYQISQFELPVVGKGKITIQVAGKEKVINITRAHLEEDAGKSVHDAGMSGIDLNRAGTPLLEIVTEPDMRSAAEAVAYAKKLHELVQWIGICDGNMQEGSFRCDVNVSVRPKGTEKLGTRREIKNLNSFKFMLQAIEYETQWQIETLEDGGTIQQATILFNPDTGETRAMRSKEEANDYRYFPDPDLLPLEVTEADKTRVRADMPELPQALQARFTSEYQLSGYDASNLTSSRAVADYFVAVVNAGGDAKQAANWVMGALSAKLNAEEKTVAESPVSAGQLAALLKRIADNTISNNAAKQVFEGLWAGEGEVDAIIEAKGLKQVSDTGAIEAIINDVLAANQAMVEEYKAGKEKAFNALVGQCMKASKGKANPAQVNELLKSKL-G-
----------------MPVPQGKAVYSVDEAEQYAKEIKSNVAVVKAQIHAGGRGKAGGVKLARDKKDVAKFTNEILGKVLVTHQTGPEGRCVRKLLIEEGVDIAKELYLSLLIDRTYSRPVFITSLEGGMEIEEVAARTPEKVIKEYIDPSVGYQQFNGRNMAFRLGLPPEIIKQFISMAGNLYRLLTEKGASLIEINPLVITKDNRLIALDAKMSFDDNSLFKNEDVRAFRDLDEEEDLEIEASKHGLNYVKLNGNIGCMVNGAGLAMATMDVIKLAGSEPANFLDVGGGASKETVKHAFQILLADKNVRGVFVNIFGGIVRCERIAGGIIEAAKEVEIKVPLVIRLEGTNAKEGLEMLKGSGLNLQVASDIWEGAQKVVKLVG-A------------------------------------------GLPGTLPVINQAAVEMAVRAGLALNCTIATNNLFARKNYFYPDLPKGYQISQYEAPICEHGWIEIAGEG-SKRVRIRRAHLEEDAGKSVHVANGSRVDLNRAGTPLLEIVTEPDLRSADEVVAYLKGLRDVLMYLEVCDGNMDEGSFRCEPNLSLRPLGQKEFGTKVELKNINSFKFVKDAVEYEIKRQTKVLNEGGKINQETRLWNLERGETAVMRSKEEAHDYRYFPDPDLVPLKLDKEWIEGCRKEVIELPAARLKRFVSEFALSEYDAGVLTASKAVADYFESCVRLFNQSKTVSNWVMGELTRELNSSGTDASASPVSPERLVCLLQLVEQGTISLKVAREIFPEVYSSGKTPEQIVQEKGLIQVSDEGALDQIIGDVLAKNPTQVAQFKEGKQQVLGFLVGQVMKASGGKANPGKVNELLKKRL-G-
MKIHEYQAKGLLRAAGVPVPQSQVAFTADEARAAAQKLGIEVVVVKSQIHAGGRGKGGGVKVVKGADAAAEIAEKMLGSTLVTIQTGEEGKKVGRVLIEQGMDIASELYLAATLDRDTGRVMIMASSEGGMDIEEVAESHPEKILKSSVDPAFGMQGFDARAVAYGLGLEGKTARKMASFLGKIVTAYNDLDCSMLEINPLVVTGGGDVMALDAKVQFDDNALYRHKDVEALRDETEEDPAELEAGKWGLSYVALDGTIGCMVNGAGLAMATMDIIKYFGSEPANFLDVGGGATEERVTAAFKIICKDPNLKGILVNIFGGIMKCDTIANGVVGAVKQIGLEVPLVVRLEGTNVELGKEILANSGLKITSADSLRDAAQKIVEMTK--MDYEVVIGLEVHCQLSTETKMFTDCAYHVGAESNALTDAYSWGLPGTLPVPNQRAVEYALRLGLALGCAIRPVSRWARKHYFYPDLPKGYQITQSDLPYAQGGAVEIPDDGATKTVRLHHIHMEEDAGKNTHGGGLSLIDYNRAGAPLVEIVSEPDLRSAVEAADYMRELRQLVRTLGISEANMEEGTLRCDANVSLRRAGSETYGTRCEIKNLNSFKFLEAAILAEIRRQADLLDRGEAVVQSTLSYDTARDQTKIMRTKEAAADYRYFPEPDMPALRISKAMLEAARAAVPELPWARRRRLLS-LGLSTYDAGVLSAEQGLAAYFDDALAALGTAKLACNWITGDLLKLVNGHGHAIEDCPVTPSWLAELIALVEDGTISRRAGKEVLDKSYAEARSPAAIVERDGYRQVSDTGAIEAMIREVVAANPKQLAQLLGGKDKLRGFFVGQVMKRSKGQANPKVVQEVLATVLAD-
MNIHEYQGKEILKKYGVRIQEGIVADTPEEAVAAAEKLGTTWFVIKAQIHAGGRGKGGGVKLAKGLDKVAGIAKDIIGMQLITKQTGPEGRKVNKVLVAQGASEPKEYYMSVLLDRALGKNVIIYTTEGGMDIEEVAEAHPEKIHREHVDPAVGLQGFQARKIAFNLGLEGEAQKEMVKFVTALYKAYDETDSAMFEINPVLKTSDNKILAVDAKVTLDENALYRHKDFVALRDFNEEDPLEVEASQNNLNYVKLDGNVGCMVNGAGLAMATMDIIKLSGGEPANFLDVGGGANAQTVEAGFRIILKDPNVKAILINIFGGIVRCDRVANGVVEAYKKIGIRVPIIVRLQGTNAEEGARIIDESGLQVKSATLLKDAAARVKEVLA-AMKYQPVIGLEVHAQLLTHSKMYSSDENEYGVAPNTNLSVITLGHPGTLPKVNRTAVEFAMKMGLATNCTIRRDNLFARKNYFYPDLPKGYQITQDKTPICHDGHVDVRLDGTVKKIGVTRIHMEEDAGKSMHLATETLVDLNRAGVPLIEIVSEPDIRTGEEAYNYLIEIKKLVEYLGICDGNMEEGSLRCDANVSIMRVGADKFGTKVEVKNMNSFRNVQRAIAYEIERQIAIVEAGGEVGSETRGFDAASGTTNAQRSKETLNDYRYFPEPDLPPLIISDEWLHRVAAELPALPQQLYSRFTGELGLNDYDASVLVDQKEVALFFDDLSRLTPNAKAAANWVMGPVKSYLNERALTMADFPLDAAQLAGIIELIDAGKLNYSVASQLFPHLLDHTANATGAAESLGLLAQADNGELATLVQQVLAANPAKVAEYRGGKKSLTGMFMGELMKLTGGKADPKLANQLLRAALEG-
MNIHEYQAKQIFAKYNIPTPKGIMVESVKAAVEAAEVLGGPIWVVKAQIHAGGRGLGGGVKLAKTLDEVEKLASEILGMTLVTHQTTAEGKLVQKLYIEDGADIQAEFYLSVVLDRKLEMPLIMASTEGGMNIEDVAQNTPEKIITIPVDPAIGFQGFHGRQLAFGLGITDKIQKNIIKFAEKLFRLYMENDAEMIEINPLVKTGNGVFLALDGKMGFDNSALGRHPEIAAMRDLTEEDADEVEAAKYGLSYVALDGEIGCMVNGAGLAMGTMDTINYMGGTPANFLDVGGSANAQTVAKGFEIILKNPKVKAIFVNIFGGIVRCDRIANGILEATKLTDVNVPVIVRLDGTNAKEAAEILKNANINIIVGNDLGDGAAKAIAAAK-AM-FEVVIGLEVHTQLNTNTKLFCSCPTSFNHKQNTNTCPTCLALPGALPVLNKEVLHKSIMLGTALNATINQTSYFDRKSYFYPDSPSAYQITQLYTPVIDHGTLKIDFDGTHKIIRVNRAHIEADAGKNIHD-DISKVDLNRAGTPLLEIVSEPDLSNGEEVVLYLKKLHSIIRYLDIGDANMQEGSFRVDVNVSIRPKGDTKLYTRVEIKNINSFKFIQKAIELEVARQVEAWEDGQEICQETRLFDQVKQETRSMRGKEEAADYRYFPEPDLLKVSISNETLAKY-SKIPELPDEKMARFVKEYGMNDYSASVVTSSVEMAHFFETMMACGISSKNALTWLTTELLGRL-KGDVNITNSPVDAQKLGFLVKRIEDKTISGKAAKDVLDHLMEHDEDVDSAIDTLGLKQVSDTGAIEAICDAVIAANQDKAEEYRSGKDKLFGFFVGQVMKESKGSANPQTVNELLKVKL---
MNIHEYQAKALLKSFGAPVAEGVAIFSADEAEAAAKSLPGPLYVVKSQIHAGGRGKGGGVRLAFSIDEAKAHAKDMLGNTLVTAQTGEAGKQVNRLYIEDGADIDRELYLSLLVDRSVGQVAFVVSTEGGMDIEAVAHDTPEKILTVAINPEAGVTADDLAKLTSALKLEGEAKADAEKLFPILYKAFVEKDMSLLEINPLIVMKNGRVRVLDAKVSFDGNALFRHDDIKALRDETEEDAKEIEASKWDLAYVALDGNIGCMVNGAGLAMATMDIIKLYGKEPANFCDVGGGAGKEKVAAAFKIITADPKVEGILVNIFGGIMKCDVIAEGVVAAVQEVGLKVPLVVRLEGTNVELGKKILNESGLAITAADDLDDAAKKIVAAIN--MDWEVIIGMEVHAQVLSNSKLFSGASTEFGKAPNANVSLVDAAMPGMLPVINEECVRQAVRTGLGLKAQINHRSIFDRKNYFYPDLPQGYQISQFKDPIVGEGKIVISLPDEDIEIGIERLHLEQDAGKSMHDQTMSYVDLNRSGVALMEIVSKPDMRSSDEAKAYMTKLRSIVRYLGTCDGNMDEGSMRADVNVSVRRPGE-GFGTRCEIKNVNSIRFIGQAIEYEARRQIGILEDGGSIDQETRLFDPGKGETRSMRSKEDAHDYRYFPDPDLLPLEFDNEFVGKLLADLPELPDDKKIRFVKDLGLSVYDASVLVSEKAIADYYEAVAA-GRDGKTAANWVINDLLGALNKDGKAIEETPVSPAQLGGIIDLIKDGTISGKIAKDLFEIVWTEGGNPADIVESRGMKQVTDTGAIEKAVDEIIAANPDQVAKVLA-KPTLAGWFVGQVMKATGGKANPQAVQALVKAKLGID
MNLHEYQAKDLLESYGLKVQKGIVAHNPNEAAQAFDQIGGKFAVVKAQVHAGGRGKAGGVKVVKSSQEAREVAEKLIGTNLVTFQTDADGQPVNSVGIEDVYPVSRELYLGAVVDRSSRKVTFMASSEGGVDIEEVAHNSPEKILKIEIDPLVGLQPFQAREVAFKLGLEGKQINDFTKTMLGAYKAFIECDFALFEINPLAVRENGDIVCVDGKINLDSNALYRHPKLLALRDKSQENAKELKASEHELNYVALEGNIGCMVNGAGLAMATMDIIQLYGGKPANFLDVGGGATKERVIEAFKLILDDENVKAVLINIFGGIVRCDMIAEAIIEAVKEVNVTVPVVVRLEGNNAELGSKILSESGLKLIPADGLADAANKVVKSL--GMNWEMVIGLEVHIQLNTKSKLFSSSATKYGQHQNSQASFLDLGLPGTLPVVNKEAIRKAIIFGLAVDAKISKDSFFARKNYFYPDLPKGYQISQSNNPIVQDGKLDIQTKG-DKVIRIERAHIEEDAGKSIHGYGETGLDYNRAGTPLLEIVTYPDFRSAEEVVVYLKKLHQLVKHLNICDGNMQEGSFRCDVNLSIRPQGQAEFGTRAELKNINSFRFIDKAIEYEYARQVAVLESGGLVIQETRLYDADANETRSMRAKEDAFDYRYFPDPDLLPLKITDEYIEEIKSQMPLKPEQREELYRKH--LGDQEVEFLLSNLELADYYDQLVKK-FDYKLAYNWLTVDLISTLNRLEKEFDADILPPDVLSQIIESVQKDIISQKSARQVMFSYVENPKDIDKIIEELGLKQVSDEGALRKLVQDIIKANPEQATDFKAGKTKLMSFFIGLAMKASKGKANPKQVNQIVQEELNK-
MKIHEYQAKELFRKYNVPTPQGGVADNVAQVESIAADLGL-PVAVKAQIHAGGRGKGGGVRLAKTAEEVTAAAGDILGMTLVTKQTGPAGQLVRKVLIEKGVSIKKELYLSIIPDRDTASIAIVASQDGGMDIEEVAAKTPERIIKVFVNPLVGIQAYHLREVMFGLGLEKDVMKPFGPVLKNLYNLFVDYDCSMVEINPLIITSDNGIIALDAKVDVDSNAIYRHADVKEMHDPFEDDPAELEAAKFNLNYIKLDGNVGNMVNGAGLAMATMDIIKQAGANPANFLDVGGGANAEQVENGFRIILSDPNVKGILINIFGGILRCDVLAQGVVQAAQKVKLNVPVVVRMEGTNVDEGRRILAESGLNLTNATSLADAAQKVADLVA--MEFEIVIGLEIHAQLKTESKIFCGCSTKFGSPPNTNTCPVCLGLPGVLPVLNKKVVEYSIKMGLATNSTINRFNQFARKNYFYPDLPKGYQTSQFDLPIVEHGEVEIEVDGTTKRIGITRMHMEEDAGKLMHDEPVSYVDLNRTGTPLLEIVSEPDMRSPEEAYAYLKKIHAILRYLDICDGNMQEGSFRCDANISLRPWGQKEFGTRTELKNMNSFRNVQNALEYEVRRQRDLLLDGEKVVQETLLWNPDTNRTESMRGKEDAHDYRYFPCPDLVPIEISDAWVEEIKKTLPELPDDRKARFISQYELPDYDAVILTSDRELADYFESSLIPGATPKKVSNWIMTELLRELKGE--SIETCKVAPTQLGGLIAMIDKGTISGKIAKTVFFEMMASGKDPEVIVKEKNLVQVSDEGELMAIVEEIVAANPEQAEDFRNGKTKLMGYFVGQLMQRTKGKANPKLANDLFNKALNG-
MNLHEFQAKQLLQRYGLAIPKGQVADSADAVVAATQHVGGNAWVVKAQIHAGGRGKAGGVKLVKSVAEAQAVTASLLGKSLTTYQNAPDGQPVTQVLIEETLPIARELYLSLLVDRSLERVVFIASAAGGIDIEEIAQTSPEKILQEVCDPLNGLVDFQARNIAFALGLAGEQIGAFTKLAKGLYKLFKENDLALLEINPLIVTTEGALISLDCKMSVDDNALYRQKALAEQRDWSQDDAKEAVAHSAGLNYIALNGNIGCMVNGAGLAMATMDLIKLHGGMPANFLDVGGGATAETVAKAFKIILADDNVKAILVNIFGGIMRCDIIAEGIITAVKEVGIQIPVIVRLEGTNVELGRKMLSESGLSIISASGLTDAAKQAVNSVKSAMEWEVVIGLETHTQLQTKSKIFSGSSIAFGAAPNTQASAVDIALPGVLPVLNKEAVQCAIKFGLAVDAEISPRSVFARKNYFYPDLPKGYQISQYELPVVGKGSLTIHVASAEKTINITRAHLEEDAGKSVHGAGMSGIDLNRAGTPLLEIVTEPDMRSAAEAVAYAKKLHELVQWIGICDGNMQEGSFRCDVNVSVRKKGAEKLGTRREIKNLNSFRFMQQAIEYETRWQIETLEDGGTIQQATVLFNPDTGETKAMRSKEEANDYRYFPDPDLLPLQITASDIEAIKAVMPELPADMKARFEGEYSLSAYDAAALTASRGIADYFIATTAAFGDAKIAANWVMGAVAAKLNEEGKDISASPVSPTALASLLKRIADNTISNKIAREVFEAMWAGEGDADHIIDKKGLKQVTDSGAIESIIDEVLAANAAMVEEFKAGKEKAFNALVGQAMKASKGKANPAQVNELLKKKLAS-
MNIHEYQGKQIFQRYGVPTPKGIPAFTVPEAAAAAKQLGNEVVVVKAQIHAGGRGKAGGVKVVKGAAAAEEAAKALLGATLVTPQTGPKGKVVQRLYVEQGLAIEREIYMAMLVDREVRRVLFMASTEGGVEIEKVAEETPEKILKVWIDPATGLMPYQARKIGFALGLSGKTLNQFSAMAGKLYEMFVAEDCSMVEVNPFCVLKDGTAVALDAKVNFDENASFRHKEWEDLRDASEENAVETAAKQAGLSYVALDGNIGCLVNGAGLAMSTMDIIKHFGGQPANFLDVGGGATKEQVTEAFTIITKDPSVRGIFVNIFGGIMKCDVIAAGVIAATKAVGLKVPLVVRLEGTNVELGRKMLEESGLAITPANDMKDGAQKIVALAG-GMAYETVIGLEVHAQLLTRTKMFCGCATAYGAPPNTQICPVCIGLPGALPVPNRQAIELAIRAALATGCEVRSASRFARKNYFYPDLAKGYQISQFELPMNEHGALEIDGSG-KKTVGIIRIHLEEDAAKNLHGVTDTLVDFNRAGVPLIEIVGAPDLRSADEAEAYLRVLRDVLMFAGVNDGNLEEGSFRCDANVSIRPVGDPKLGTRVELKNINSFRFVKKAIEYEVARQEALVSSGGKVVQETRTWSEPQGKTLSMRSKEEAHDYRYFSDPDLPPLSVDPTWIDEVRAKMPEAIPARRARWQSELGLTEYDARVLSAHPGVAAWFESAVIDTKQPKKVANFVQSEVLRETTTNGLE-ARFPVPPQRLAELLALVEGGTINGKIAKDVFADMVKTGKAPKEIVDKKGLAQVTDTGAIEAAIRKVVADNPKEVEKLKAGKAAVRGFFVGQVMKATRGTANPALVNEILDKVLAS-
MNLHEYQAKELLAKYGLPVQQGVLATNGEEAAAAFDKLGGKFAVIKAQVHAGGRGKAGGVKVVKSREEAADITNGLIGKNLVTYQTDANGQPVNSVLVEDMYPVQRELYLGAVVDRSSRRVTFMASTEGGVEIEEVAHNTPEKILKVTVDPLVGLQPFQARDVAFQLGLEGKQIGEFVKLMTGAYNAFVENDFALFEINPLAIRGDGSLACVDAKVGIDSNALYRLPAVAALRDKSQENERELKASEFELNYVALEGNIGCMVNGAGLAMATMDIIKLKGGQPANFLDVGGGATKARVIEAFKLILADPSVQGVLINIFGGIVRCDMIAEAIIAAVKEVNVTVPVVVRLEGNNAEAGAKLLDESGLKLTSAQGLNDAAEKIVAAVN-GMKWEVVIGLEVHTQLSTQSKIFSGSSTAFGAAPNTQASAVDIALPGVLPVMNRAAVDKAIRFGLAIGAKVNRTSIFARKNYFYPDLPKGYQISQFELPVVEGGQISILVD-GEKTINLTRAHLEEDAGKSLHEDGMTGIDLNRAGTPLLEIVSEPEMRSATEAVAYARALYTLVTWLGICDGNMQEGSFRVDANVSIRPFGQAEFGTRREIKNLNSFRFLEQAINAEIQYQIDLIEDGGKVQQATVLFDPDSGETRAMRSKEDAHDYRYFPDPDLLPLVIRDEEVEAIRADMPELPGEMKQRFVDSFGVSAYDAGLLTQSLALARYFEAAAQASGQGKLVANWVNGEIAARLNREEKSIADCPLSAQRLAGLVVRIADNTLSNKLAKQVFDALWDSELDADAIIERDGLKQVSDSGAIEKLVDEAIAANPKAVEEFRAGKEKALNALAGQVMKASKGKANPAQVQEILRQKLAG-
MNFHEYQAKELFAQYGIPVPAGRIASTPDEAVAAAQALGSGPWMVKAQIHAGGRGKAGGVKFCKSIDDVKTAAAGMLGTSMETYQSGGRALPVNLVLVTEAGDIAKELYLSVLVDRGSKTVSFIASAQGGVDIEQVARETPEDIHTIEVDFVEGLQPYHARRLAFDMGLNAKQAGQLTKIMIGLYTLFNEKDLALVELNPLAILSDGSLAALDGKVNSDDNAEFRHPDLAAMRDESQEDAAEAAAVRHNLNYVTMDGNIGCMVNGAGLAMATMDVIKLAGAEPANFLDVGGGATKERVTEAFKLILSSDKVEAILVNIFGGIVRCDLIAEGIIAAVKDVGLTIPVIARLEGTNVEKGRELLANSGLKITPAIDLNDAAQKAVAAVK-AMSWQPVIGLEIHAQLATRSKLFSGASAAYGAEPNSQASMIDVGLPGTLPSANAEAVRMAVALGLAIDAAIAPRSVFARKNYFYPDLPKGYQISQYEQPVVGEGRLQVRLDGRTLSVRIERAHLEEDAGKSLHDAVQTGIDLNRAGVPLLEIVSAPVLHSPAEAVAYLRTMHRLVRWLGICDGNMQEGSFRCDANVSVRRSADAPLGTRTEIKNVNSFRFVEKAIAYEIERQIRALENGEAIVQETRLYDAAHDRTRPMRSKESADDYRYFPDPDLPPLAIPEALVATVRAALPELPDARWQRYVEVLGLPAQDAGQLCADRATSDYFEALLAALGEAKLAANWVLGELAAALNAAATPIEHAPLAPAALALLLRRLREGVISGKQAKDVFAAMVAGEGDADAVIAARGLVQISDEGALLAAIDAVIAAHPAQAAQVRAGQDKVLGFLVGQVMKATGGKAHPQRLNALLRERLAA-
MKIHEYQAKEIFASYGLPVDKSIICRSVEDAIKAYNQLDSQKVIVKAQVHTGGRGKAGGVKLADGEVELRKHAAAILGMEIK-------GFTVDRILVGQAVNIEKEYYVSYVIDRNSKSTLLMLSREGGMDIEEVARTAPEKIHKFVIDPAVGVPDYLAREAAFKLFDDIGQVRQAAPIFRKLYRLFVENDASLAEINPLVLTKEGSIMAIDAKMTFDDNALFRHLKIAGLKELTEEEKKEQNARDKGFSYVHLGGDIGCMVNGAGLAMATMDMIKLYGGNPANFLDIGGSSNPTKVIEAMKLLLNDKDVKVVLINIFGGITRCDDVASGLLEAFRQISTDVPIVIRLTGTNEKEGRAMLQGSH--FHVAETMGDATRMAVELTKYDMKYTVVIGLEIHAQLQTQSKIYNADSAVYGGAPNSHVSVITLAHPGTLPKLNRKVVEYAIRMGLACNSEISRYQIFDRKNYFYPDLPKGYQLTQDRTPICKGGQITITTAG-EHSIPLNRIHIEEDAGKSIHLEPDTLVDFNRAGVPLIEIVTEPALRSSEEAAALLAEVRRLVRYLEICDGNMEEGSLRCDANVSLMLKGAKEYGKKVEIKNMNSMRHVQRAVDFEVARQAAILERGDEVISETRTFDVGTGETYGMRTKEELNDYRYFPDPDLSPLEVSDEWLNAIKAAMPELPRELIEKFVSRYNLPKYDANVLTQSKEMAQYFESVCVFTSNYKAVSNWLMGPVKSYLNEHLVEVDQLPVAPQTMAQMLELIDSGKVSFAAASKLFPEMIANLVSPVDLAQRLNLIQDSNLDSLTPVVEQIIQDFPLKVKEYKSGRKAILTMFMGEAMKRTKGKADPKLVNELFLQKL-S-
MNLHEYQAKNLLKSYGLPIQEGIIAHNGDEAADAFDKTPTDVAVIKAQVHAGGRGKAGGVKLVKSREEAKQVAEELIGKNLVTYQTDADGQPVNFVLVEDMYPVQTELYLGAVVDRSTRRVTFMASTEGGVEIEKVAEETPEKIFKISVDPMIGLLPFEAREVAFKLGLEGKQVNQFVKIMTGAYQAFVDNDFALFEINPLAVRENGELACVDGKIGIDSNALYRLPKIAQMRDTSQENERELKASGFELNYVALEGNIGCMVNGAGLAMATMDIIKLYGGQPANFLDVGGGATKERVVEAFKIILEDDSVQGVLINIFGGIVRCDMIAEAIIAAVKEVDVKVPVVVRLEGNNAEKGAQLLDESGLQLISAQGLSDAAQKIVDAVK-AMGYEVVIGLEIHCQLNTKTKIFSPASTEFGQPANTQANIIDLALPGVLPVLNKDVVEKALIFGIGINAKLGTMNAFDRKNYFYPDLPKGYQISQMAHPIVGKGHIDIVVEGETKRIGITRAHLEEDAGKSVHDAQMTGVDLNRAGTPLIEIVSEPDMRSSLEAVAYAKAIHQLVTWLKISDAIMAEGSFRCDCNVSVRKPGQ-PFGTRNELKNLNSFRFIEMAINAEIERQIDLIEYGGQVTQATRLYDPITNTTRAMREKEEANDYRYFPDPDLLPVHIDDATITQIRKAMPELPTARRERFVAQLGLSEYDSRILTASRALADYYENVVAIVQHAKISANWIMGDLLGALNKDEKTIEQSPISAEQLAKLIERINDKTLSGKLAKQAFSALFAGEGAVDTIITKKGLKQTTDTGEIKAIIEDVLAKNQAMVDEYKSGKQKAFNGLVGQVMKASRGKANPQQVNEILKTLLGE-
MNLHEYQAKELLAKYGLPVQRGILAHSGEEAAAAYDTLGGKFAVVKAQVHAGGRGKAGGVKVVKSREEAAAEATRLIGTNLVTYQTDAAGQPVHSVLVEDMYPVQRELYLGAVVDRGSQRVVFMVSTEGGVEIEKVAEETPEKIIKIEVNPLVGMQPFQARDAAFALGLSGAQIGAFAKLMLGAYNAFVENDFALFEVNPLALRENGELACVDGKINLDSNALFRHPDLLAQRDKSQENEREVKASEFELNYVALEGNIGCMVNGAGLAMATMDIIKLKGGQPANFLDVGGGATKERVIEAFKLILADDSVKGVLINIFGGIVRCDMIAEAIIAAVKEVNVTVPVVVRLEGNNAELGAKILDESGLKLTSAQGLNDAAEKIVAAVAAAMKWEVVIGLEVHTQLTTKSKIFSPASTAFGAAPNTQTAVVDIALPGALPVMNKSVVDKAIQFGLAIGANVRRRSVFARKNYFYPDLPKGYQISQFELPVVEGGAITINVDGVEKTINLTRAHLEEDAGKSVHEGGMTGIDLNRAGTPLLEIVSEPEMRSAAEAVAYAKALYSLVTWIGICDGNMQEGSFRCDVNVSVRPEGQKEFGTRREIKNLNSFRFIEQAVKSEVRWQIETIEDGGTIQQATVLFDPDTGETRMMRSKEDAHDYRYFPDPDLPPLVISEEWIERVRSELPELPAAMKTRFESQYSIPAYDAGTLTASKALAAYFEATVAAGADAKLSANWIMGDVSATLNREEKDISECPVSAAALASLIKRVQDNTINNKTAKDVLRKMWETGDAADTIIERDGLKQETDTGAIEAIIDGVLAANAGMVEEFRAGKEKAFNALVGQCMKASKGKANPAVVNEILKQKL-A-
MDIHEYQAKELLSRYQIHIPRGGLAYSPEQAAYRAREIGGDRWVVKAQIHSGARGKAGGIKLCSTDHEIVEAADSMLGRTIVTHQTGPQGKLVSRLYVEEAMDIAREIYIGFVLDRKSERIMIVASSSGGMEIEEIAEAEPDSIIRATVDPGVGMQDFQAREIAFGLGIDNALIGRATQTLLGCYRAFVDYDASMLEINPLVVTRRGDLVALDAKMSFDENALFRRPHIAEMRDKSQEDQRETYASDRGLSYVGLDGNIGCIINGAGLAMATMDMIKIAGGEPANFLDIGGGASPDRVAKSFRAVLTDRQVETILVNIFAGINRCDWVAEGVIKALREVGVPVPLVVRLSGTNMEEGRRILAESGENIIVAETLAEAADKAVAAWRKAMDWEVIIGLEVHAQVLSNSKLFSGASTEFGNAPNANVSLVDAAMPGMLPVINEECVKQAVRTGLGLKAKINRRSIFDRKNYFYPDLPQGYQISQYKDPIVGEGKIIISIPDEDVEIGIERLHLEQDAGKSMHDQSMSYVDLNRSGVALMEIVSKPDLRSSDEAKAYLTKLRSILRYLGTCDGNMDEGSMRADVNVSVRRPGA-AFGTRCEIKNVNSIRFVGQAIEYEARRQIGILEDGGTIDQETRLFDPNKGETRSMRSKEDAHDYRYFPDPDLLPLEFDDAFVEALKTDLPELPDDKKDRFVRDLGLSVYDASVLVSEKAIADYFEAVAE-GRDGKIAANWVINDLLGALNKAGKTIEETPVSPAQLGGVIDLIKAGTISGKLAKDLFEILWNEGGDPAEIVESRGMKQVTDTGAIEKAVDEIIAANPDQVEKAKA-KPSLAGWFVGQVMKATGGKANPQAVQALVKSKLGIE
MNLHEYQAKDLLAKYGLPVQKGILATTPEETANAFRSMGGKFAVVKAQVHAGGRGKAGGVKVVKSAEEAADVAKSLLGKRLVTYQTDAKGQPVGSLLVEDMYPVQRELYLGAVVDRSTRSIVFMTSTEGGVEIEEVAHNTPEKIIKTVVDPLVGLQPYQAREAGFALGLDEKQIKQFTGLMMGAYKAFVENDFALFEINPLAIRGNGELCCVDAKIGIDSNAAFRLPNIVALRDKSQENERELKASEFDLNYVALEGNIGCMVNGAGLAMATMDIIKLKGGQPANFLDVGGGATKERVIEAFKLILADESVKGVLINIFGGIVRCDMIAEAIIAAVKEVNVTVPVVVRLEGNNAELGAKILDESGLKLTSAQGLNDAAEKIVAAVAAAMTWEVVIGLEVHTQLSTQSKIFSAASTAFGAEPNTQTAVVDIALPGALPVMNKVAVEKAIQFGLAIGAKVNRKSVFARKNYFYPDLPKGYQISQFELPVVEGGAITIRVD-EEKRINLTRAHLEEDAGKSVHEDGMSGIDLNRAGTPLLEIVSEPEMRSAAEAVAYAKALHSIVTWIGICDGNMQEGSFRCDVNVSVRRPGE-PLGTRREIKNLNSFKFMEQAIKYEVNWQIEQIEDGHKIQQATILFDPDSGETRMMRSKEDAHDYRYFPDPDLPPLVISEDWIARVRSELPELPEAMQARFAQQYGLSDYDARTLTASKALAGYFEATVAAGADAKLASNWITGEVAATLNREEQDITACPVAAEALAGLIRRVMDNTINNKTGKDVLKKMWESGDAADTIIERDGLKQENDAGAVEAIIDGVLAANQAMVDEYKSGKEKAFNALVGQCMKASKGKANPAQVNEILKRKL-G-
MNLHEYQGKALLSEYGLPVPRGKLASTVEEALAATEALGGSAWMVKAQVHAGGRGKAGGVKYVTSKEAVAIEVKRLLGQRLVTPQTDEKGQPVNHVLIAQPCDIKRELYLGVVLCRSTQRIIMMASTEGGVEIEKVAEETPEKIVKVICDPLLGVMPYQARDLAFQLKLTPNQVKEFTSILLGLGRLFVERDLSLIEINPLICDEKGHLICLDAKVVVDDNALFRQPECRAMRDPSQEDARENRAHDWELNYIALDGDIGCMVNGAGLAMATMDLIKLQGGNPANFLDVGGGATQERVAEAFKIILSDEKVKGILVNIFGGIVRCDMIAEGIIGAVKEVGIKIPVVVRLEGNNADVGAKKLSESGLNIIAAKSLTEAAEHIIAAVKTAMAWEPVIGLEVHVQLSTQSKLFSGAATAYGANPNSQACAIDLALPGVLPVLNAEAVRMAVKFGLSIKADIPHYSVFSRKNYFYPDLPKGYQISQHEYPIVGRGQITIHLQGEQKTIRITRAHLEEDAGKSFHEGNMTGIDLNRAGTPLLEIVSEPDLTSPQEAVIYLKTLHSLVRYLDISDGNLQEGSFRCDANVSVRKVHQKTWGQRVEIKNLNSFRFVEKAIQYEIERQINVLENGGHIIQETRLYDTDQQETRSMRSKEDAKDYRYFTDPDLCPVSLSAEWIEKINQSLPELPQKKWIRFQKDYQLSAYDASLLTATRGLADYFEAVVNEKVPAKLAANWIMGELAAALNKANLTIHESPLSPKRFAGLLHRIADQTLSSNIAKNVFEALWNSDKTSDQIIKEKNLRQVTDHTAISKMIDEILEKHPQQLAEYKAGKDKLFGFFVGQVMKASGGKLNPQQLNQLLKEKLDH-
MNLHEYQAKALLKQYGMPVQEGILATTPEEAAEAFEKI-GNFAVIKAQVHAGGRGKAGGVKIAKSKEEAAQIARDLIGTRLVTYQTDANGQPVNSVLVQDVYPVERELYLGAVIDRSTRRVTFMASTEGGVDIEKVAEETPEKIIKVTVDPLVGLQPFEARDVAFQLGLKDKQINQFVKVMTGAYRAFIENDFALFEINPLSVRENGEILCVDAKVGIDSNALYRLPELAAARDKSQENERELKASEFELNYVALEGNIGCMVNGAGLAMATMDIIKLYGGQPANFLDVGGGATKERVIEAFKLILADTSVQGVLINIFGGIVRCDMIAEAIIAAVKEVNVTVPVVVRLEGNNAELGTQILEQSGLKLIPAQGLADAAEKIVAAVK-AMGWEVVIGLEIHCQLNTNSKIFSGASTEFGAEPNTQASLIDLALPGALPVLNKEVVNKAIRFGLGIDAEIGRASVFARKNYFYPDLPKGYQISQMDHPIVGKGFVDIILDGSTKRVGVTRAHLEEDAGKSLHEDGMTGIDLNRAGTPLLEIVSEPDMRSAEEAVAYVRTIHALVRWLGISDGNMAEGSFRCDCNVSVRQPGD-EYGTRCELKNINSFRFIERAIEAEVERQIDLIEGGGRVIQATRLYDPNKNETRSMRSKEEANDYRYFPDPDLLPVEISEAQIEQIRAELPELPVARRERFVSQYQLPEYDARVLTGSRDLADFYEATVQAAQQAKQAANWVMGELLAALNKSDADIVDSPVTPQQLGGVIARIVDNTISGKIAKQVFAEMFEGAGTADQIIEEKGLKQETDTGAIEAIIRDVLAANETMVAEYKSGKEKAFNGLVGQVMKASKGKANPAQVNQLMKQML-G-
MKVHEYQAKEIFRKYGVPVPEGKVAFSRDEAQGIADGLGGYPVVVKAQIHAGGRGKGGGVKLAASNDEVGTLTDEILGMNLVTHQTGPEGKEVKKILVEAGQKIASELYLSLLVDRESACIVIMASREGGMDIEAVASKTPEKIIKVYVDPLCGIQGYQLRDVAFGLDIPSKAMKQFSAMLKQLYTLFVENDCSLVEINPLIITEDDQVLALDAKVDIDSNAMFRHKDLLSLRDLDEEDPQEVEASKFNLNYINLDGNVGNIVNGAGLAMATMDIIKNAGAEPANFMDVGGGATAEMVENALRIILMDQKVKAVLINIFGGILRCDVFAEGVVQAAKKTGINIPVVVRMEGTNVEEGKRILAESGLNLTSAVDLKDAAAKVAAAV---MQYEPVIGLEVHAQLKTETKIFCGCSTKFGAPPNANTCPVCTGMPGVLPVLNKKAVTFAIKSAIATNCTIARESRFDRKNYFYPDLPKGYQISQYAYPIAEHGHLSIEIEGLEKIIGITRIHMEEDAGKLIHEPDRSMVDLNRTGVPLVEIVSEPDIRSPAEAAAYLKKLHAILRYIDVCDGNMEQGSFRCDANISLRPLGEEKFGTRTELKNLNSFKHVEKAIQYEIQRQAYILDEGKNVIQETRLWDPAKNITKSMRGKEDAHDYRYFPDPDLVPLIVDDEWINSVKADMPELPDEKKMRFIKEYALTDYDAAVLTSSRELADYFEETAKKISDKKLAANWIMGPVMGLVKSEGNAIETLPVSSASLGELLQLLENNTINANGAKIVFEKLVNSDQSPASLVKDMGLEQVSDQSELEGVVDEILEANPAELNSYREGKTKLFSFFMGQIMKKTKGKADPKIITELLKKKL---
MNIHEYQGKELLKKWGVKVQEGYVAESPEEARQVAQKLGTSWYVIKAQIHAGGRGKGKGVVLAKSLDEVPEKSKDILGGTLVTIQTGPEGKKVNKVLIAQGDHEPKEYYLSILLDRAKSRNVIMASTEGGMDIEEVAEHTPEKIIKEWIDPAIGLRPFQASKVAFKLGLEGKAQKEMVKFITSLYNAYINSDASQFEINPVLKTSDEQILAVDAKVNLDDNALYRHKELAEMRDVSEEDPLEVEAGESGLNYVKLDGNVGCMVNGAGLAMATMDIIKLSGGEPANFLDVGGGANAQTVEAGFRIILKDPNVKAILINIFGGIVRCDRVANGVVEAYKKIGIQVPIIVRLQGTNAEEGARIIDESGLKVKSAVVLKDAAERVKEALQ--MKYTVVIGLEVHAQLLTQSKMFASDASPYGASPNQNISVITLAHPGTLPRINKRAVAYAIRMGIACHSQISRYNIFDRKNYFYPDLPKGYQLTQDRTPICKGGEVMIRTEG-ERAIVLNRVHLEEDAGKSMHLATYTLVDFNRAGTPLIEIVTEPVLRSADEASAFMTEVRRLVRYLDICDGNMEEGSLRCDVNISLMPKGTTVYGRKVEVKNLNSFSNVRRAIEFEIARQAGLLEKGAPVVSETRTFDANTGTTAAMRTKEELNDYRYFPEPDLSPLVISEEWLQQIEADMPVLPRELYQRFTAEWGLSDYDAQVLTDNKGMALYYQEICQNTTNYKAAANWMSGPVKASMNELSLEIEHFPLTPAQIAALIRLVDDEVVSFSVASRIFPLLLQNALMPMAVAERENLVQESRQDALQPIIEAVIAANPAKVAEYRSGRKGIIGMFMGEVMKKSRGKADPKVASKLLQQALEQ-
MNIHEYQAKRIFAHYGIPVPEGHPAINAEEARRHAEMISGSAWIVKAQIHGGGRGKAGGVKKANTLEEVATITDNLVGTWLVTHQTGPKGQPIDCVLIEEATAINRELYLSLVIDRARKQVAIIASNAGGMDIEQVAAKTPERIITRYINQVVGIQDYQCREIGFALGLDKRQRQQFSTLLPNLYRMFIENDLSLVEINPLITTADGDLLAIDAKINIDDNALYRHTDLFALHDSTQEDEKEHKARQFDLNYIALDGDIACMVNGAGLAMATMDVIKMHGGEPANFLDVGGNTTAERVTEAFKIILSDTKVRAILVNIFGGIVKCDLVASGLIYAIKETKTQLPIVIRLEGTNVEAGRTLLQESGLAITTAIDLDDAAEKIVEIAKQKMIWETVIGLEIHAQLSTKSKIFSGAATTYGAPPNTQACAVDLGLPGVLPVLNEEVVRMACKFGLAIGANIAQRSVFARKNYFYPDLPKGYQISQYEHPIVQRGCLQIEIEGAEKTIGITRAHLEEDAGKSLHEDGLSGIDLNRAGTPLLEIVSEPDLRSAKEAVAYMKKLHSLVQYLEICDGNMQEGSFRCDANVSIRPQGQQKLGTRAELKNLNSFRFVERAINYEIERQIALLESGGSVVQETRLYDADKNETRPMRSKEEANDYRYFPDPDLLPLMIETSFIQAVKATLPELPDEKKQRFIQQYGLSYYDATVLTTSRELAHYFEETVKISSTAKLCANWVMGDLAALLNKHNLEITTSPVSVSQLAGLLRRISDNTISGKIAKQVFEAIWQGEGEADEIIAKQGLQQVTDTSAIETVIDEIIARNPEQLQAYRSGKDKLFGFFVGQVMKASQGKANPSQVNELLKKKL---
MNLHEFQAKQLFSQYGIATPHGEVASDTENVKRIASRLPNGRSVVKAQIHSGGRGKAGGVKLLDSAEAAGEFAQGLFGQRLVTHQTDSQGLPVHQVLVEQPTDIAREIYLAVLVDRISKQITFMVSAQGGMDIETVAAEEPDAILTLPVNPVVGLQGYQCRRAGFFLGLSGQTFKQFQSVMQGLYRLFTENDASLVEINPLVVTTDGELLAVDAKVNLDENSLFKHADLAAMFDASQENPAEVTARDFGLNYIALDGNVACMVNGAGLAMATMDLIQHQGGQPANFLDVGGGTTAERVAEAFKLILSDAKVNSILVNIFGGIVRCDLIAQGIIQAAREVALNLPVIVRLEGTNAEQGRALLADSGMNIQAAQDLTQAATLAVQAAQGVMDWEVVIGLEIHAQLATKTKIFSGAATNYGAAPNTQACAVDLGLPGVLPVLNKEAVRMALKFGLAVDAEIADRSVFARKNYFYPDLPKGYQISQYELPVVGQGKISIELDGSEKVIGITRAHLEEDAGKSLHEDGQTGIDLNRAGTPLLEIVSEPDMRSAKEAVAYMKKIHSLVRYLEICDGNMQEGSFRCDANVSVRPKGQEKFGTRAELKNINSFRNVERAINIEVERQIDVIESGGEVIQETRLFDADKNETRSMRSKEEANDYRYFPDPDLLPLVLEPGLLETLRSSLPELPNEKRDRFIQALGLSLYDASVLTSSRELADYYESVLAETGKPKICANWVIVELSGALNKAGLDIEDSPVSAKQLAGIIERIEDNTISGKIAKSVFEALWQGEADADAIIEAKGLKQVTDIGAIEAMIDDVIAANPQQVVQYREGKEQLLGYFVGQVMQASKGKANPGQVNAILKQKLAE-
MNLHEYQAKQLLQRYGLTTPIGQVVQSEEAAAAATKEIAGSAWVVKAQVHAGGRGKAGGVKLVKSGQEAQTVANALLGKHLVTYQNAPDGQPVHQVLVEQTLPIARELYLSMLVDRTLERVVIVASSAGGMDIEEIATTQPEKILQEICDPLNGLVDYQARNLAFALDLVGDQITAFTKLTKGLYKLFKENDLALLEINPLIVTTDGKLVALDCKMTVDDNALYRQKPLAEMRDWSQDDAKEAEAHHAGLNYIALNGNIGCMVNGAGLAMATMDLIKLHGGMPANFLDVGGGATAETVAKAFKIILADKQVKAILVNIFGGIMRCDIIASGIITAVKEVGMTIPVVVRLEGTNVELGKQMLRESGLNIISAENLTDAAQQAVKSVN-KMEWEVVIGLETHTQLKTNTKIFSGASTTYGAEPNTQACEVSIALPGVLPVLNKEAVECAIKFGLAVDADIAPRSVFARKNYFYPDLPKGYQISQYELPVVGKGKLTIQVAGKEKTIHITRAHLEEDAGKSVHGAGMSGIDLNRAGTPLLEIVTEPDMRSAAEAVAYAKKLHELVQWIGICDGNMQEGSFRCDVNVSVRPKGTEKLGTRREIKNLNSFKFMQQAIEYETQWQIDTLEDGGKIQQATVLFNPDTGETRAMRSKEEANDYRYFPDPDLLPLVVSDEDKARVRTHMPELPEAMKARFEAAHGLSSYDAATLTASRGTADYFTAVVQAGAEAKPAANWVMGALSAKLNAEEKVITDSPVSAAQLAQLLKRIQDNTISNNAAKQVFEALWAGEGDVDTIIAAKGLKQESDTGAIEAIIDEVLNANPAMVEEFKAGKEKAFNALVGQAMKASKGKANPAQVNEILKKKL-G-
MNIHEYQAKELLSRFGLSIPLGKLAYTATEAEWAARSLEGRVAVIKAQVHSGGRGKAGGVKLVKTPDEAYAAAEKMLGMTLVTNQTGPQGKKVNKLLVAEGCDIDKEYYFALVVNRETASIGIMASTEGGMDIEEVAEKHPEKIITADIDPTVGLHDFTIRKLSLALGLGTPLAKDFAKTLKGLYQAFLEYDCSMVEINPLVLTKKGTLAILDCKMSFDENALFRHPNIADLRDYEEDDARELEASKYGLSYVSLEGNIGCLVNGAGLAMATMDIIKQTGGQPANFLDVGGGASQETVTQAFRIILRDNAVKGIFVNIFGGIMKCDVIANGIVAAAKELGLKVPLVVRLEGTNVELGKKILSESGLNILSASSMGDGAQKIVNAVK--MKYDVVIGIEVHCQLATNSKMFSCSKNAYGDAPNSNIDPTCLGLPGALPTINEEAVNLAIRMGIALKSEIQTLSVFARKNYFYPDLPKGYQITQYDRPICFGGEIILSS-G--KKIGIERIQIEEDAGKNIHV-TCSLVDYNRSGVGLIEIVSAPDLSSPEEASEYLKKLHSYVVNLDISDGDLERGNFRADANVSIKPKGSTILGRRCEIKNVNSFKYIEKAIAYEIERQYDVIESGGEIYMETRGYDSDKNITVSQRSKESAKDYRYFPEPDLPPLVVTKERIEKVKASMPELPESKAARLISNYSLPEYDAKVITASRINSAYFEKLVKLLVEPKAISNFFMTDIMRASENKGISLTEVPVSLEHSVSLLNLQASGTISGRIAKEVFEEMLLTHKSPDEIVKSKNLVQISDDTSIAKICEQVINENPAVLADYYSGKEKLFGFFVGQAMKLSGGKLNPAKVNEMLKKLLEK-
MNLHEYQSKHLLKKYNIPVPLGEVVFNPEAAVDAASKIGGNRWVVKAQVHAGGRGKAGGVCLVQNKEELRAAVKALLGTRLVTYQTDKRGQPVNQVLIEKTSNIARELYLGAVIDRSSQRIVFIASTEGGVEIEKVAEKSPEKILKIIVDRAVGLQPFQCRQLFFGLNLDPAQMPSFTDIVIGLYELFIERDLSLLEINPLIVTGSGELLCLDAKLNVDDNALYRQLELREMRDASQEDEHETLAQQWELSYIKLDGNIGCMVNGAGLAMATMDLIKLAGGEPANFLDVAGSATKERVTEAFKIIVSDKNVKGILVNIFGGIVRCDLIAEGIISAVKEVSVDVPVVVRLEGNNAQLGAKKLVESGMNIVAAKGFADAAKKIVEQVKVAMEWESVIGLEVHVQLRTKSKIFSGASTAYGAEPNTQACAIDLGLPGVLPVLNKEVIKLAIRFGLAVQATIVNHAVFARKNYFYPDLPKGYQISQYDLPIIKAGHLDIETEGSSKRVRITRAHLEEDAGKSIHEGGYSGIDFNRAGAPLLEIVSEPDICSSKEAVAYLKTLHMLVRYIGVSDAKIQEGAFRCDVNISLRPKGEKEFGTRTEIKNVNSFRFVERAILFEVARQKELLKAGKKIIQETRLYDAVQDETRTMRTKEEAHDYRYFPDPDLLSIEITSEFIDSIKRELPELPEEKRRRFQEIYQLGSYDVKFLTQHMETANYFEALVKIDISPKLAANWIIGDLAAALNKNNLEISESPINAEQLGGLLRRIADNTLSGSMAKQVFEAMWNTKGNADAIIERQGLKKITDTRELEKIIDEIITSNPQQVEEYHSGKIKLFAFFVGQIMKATKGKVNPQQVTELLKKKL---
MLIHEYQAKAILEEHGVPVPAGRPAFTVAEAVDAAEHLGGERWAVKAQIHAGGRGKAGGVQLADSMDEVRDRAEGLLEQTLVTEQTGSKGRLVRRLLVEKAYGFTQEFYVGAVVDRHVDSIVFMASSEGGVEIEEVARTHPEKILKVAVDPAVGLQPFQARKLGFGLGMDWAQVRQFTKILMALYRAFVERDASLVELNPLVVTDGGDLLALDAKFNLDDNGLIRHKDLTELRDPNEEEPKEHEATAHGLNYIALEGNIGCMVNGAGLAMATMDIIKLYGGEPANFLDVGGGTSVERVTAAFKILLSDENVEAILINIFGGIVRCDVIAEGIIAAVQEVAINVPLVVRLEGTNVDQGRKLLEDSGLDLITATTLADAAEKAVTAGKGAMEFEPVIGLEVHAQLSTKSKLFCGCSTQYGAEANTQTCPVCLGMPGTLPVLNREAVRMAVMMGLAVEAEVRPRSVFARKNYFYPDLPKGYQTSQYELPLIEHGRLRTEPDGEPKVVGITRIHMEEDAGKSLHEGGVTAIDLNRTGTPLIEIVSEPDMRSPQEAVAYLKKLHSIVRYLEICDGNMQEGSFRCDANVSIRPMGSEEFGTRTELKNLNSFRNVERAITFEMARQQEVLEDGGHITQETRLWDADKGETRSMRTKEEANDYRYFPCPDLLPLDVPETLVEEARGSLPELPDAKRERFMTEFGLKDYDASVLTTSRELAGYYERVVATGADAKLAANWTMVELLGALNKDGRDITESPISAENLGVLVQRIEDETISGKIAKQVFEPMYAEGIDPDTVIEREGLKQITDTSAIEAVVDEVIGENEGQVQQYLDGKDKVLGFFVGQVMKKTGGKANPQQVNQIVKEKLDG-
MNIHEFQAKQLFKDYLIPVPESVVATTAAAASAAAQALAGDSWAIKAQVHAGGRGKVGGVKIAQTAEDAAQFTAQMLGQRLVTKQTGAAGLPINSVLVEKTYPIKREFYLSLLVDRHEEKLCFIASEAGGMDIEAVAEQSPEKIITLFINPAAGLQSYQCRQIAFALSLQGEQIKALQSVMSGMVNLLVDKDASQIEINPLVEIADGRLFALDAKINFDDNALALHKDIMALRDTEQEDEKENKAKQFDLSYITLDGNIGCMVNGAGLAMATMDLVKLKGGSPANFLDVGGGTTTDKVTEAFKLIVSDKNVQAVLVNIFGGIVHCDVIAQGILGALKQIKTDLPVIVRLEGTHAEEGRALLEGAAPNIIAADNLDHAAEQAVSLAGAIMQWETVIGLEIHAQLATKSKIFSGASTAYGAEPNTQACAVDLGFPGVLPVLNKEAVRMAVKFGMAIEAEIADYSVFARKNYFYPDLPKGYQISQMDHPIVGIGHMDIQVDGKTKRVGVTRAHLEEDAGKSLHEDGLTGIDLNRAGTPLLEIVSEPDMRSAKDAVAYMRKIHELVQYLDICDGNMQEGSFRCDANVSVRRVGQEEYGTRTELKNINSFKFVEKAINIEVERQIDIIEAGGKITQETRLYDADKNETRSMRSKEEANDYRYFPDPDLLPVFISKELRAEVKAELPELPQRKRERFIADYKLDAETATNLSSSKDLANYFEDLVKESCDAKICSNWVTSDLLGALNKQGLEISQSPVAYKRMAGLLKRIADNTISGKIAKRVFEAMWTSDDNADTIIEAQGLKQITDSGAIEAIIDKIIADNPGQVEQYLSGKDKVFGFFVGQTMQASKGKANPGEVNKILQAKLKR-
MNLHEYQAKALFREYGIPVPAGQAAASVPEAAQAARALGGDSWIVKAQVHAGGRGKAGGVKKVTGVTEVETAAKALLGTRLVTHQTTSQGQPINQVLIETPSGIARELYLACLIDRALERVVFIGSSAGGMDIEEIAAKSPEKILKAACDPIAGLQAYQCRELGFALGLVDKQIAALTRIMLSLFHMFNARDLSLVEINPLVVTGAGELIALDAKVQVDDSALYRQPALAELRDDTQDDPKERAAREHDLNYVALDGTIGCMVNGAGLAMATMDLIKLQGGQPANFLDVGGGATAERVAEAFKIILADPKVKAILVNIFGGIVRCDLIADGIIKAVQEVHVAVPVVVRLEGTNVEQGRERLKASGLKITSAMSLTEGAKQVVVAASKAMEWESVIGLEIHAQLSTRSKAFSGAATRYGAEPNTQACAVDIALPGVLPVFNEQAARMAVKFGLAIGAQINHRSVFARKNYFYPDLPKGYQISQYEIPVVAKGSLTIELDGHERLIGITRAHLEEDAGKSLHEDGMTGIDLNRAGTPLLEIVSEPDLRSAKEAVAYMKKLHQLVVYLGICDGNMQEGSFRCDANVSVRRKGDPKFGTRAEIKNVNSFRFVEKAIEFEIERQIDLIESGKSVVQETRLYDADKDQTRSMRSKEEAMDYRYFPDPDLPPLVVDEAFVREVQATLPELPDARRARFMSQYGLNRYDAGVLTSSREMAEYYETAVRESGDPKIVANWIAVELSGYLNLDNKDIAESPVSAKMIAGLVQRIADNTISGKIAKEVLEAMWAGEGDADAVIAKKGLKQITDTGAIEKAIDEVIAKNTAQLEQYRAGKEALFGFFVGQVMKATRGKANPQQVNELLKKKLAG-
MNIHEYQAKAVLKSFGAPVADGVPVLSLDDVQKAVDSLPGPLWVVKSQIHAGGRGKGGGVRLAFSKEDVLANAKQMLGHHLVTAQTGPAGKQVNRLYIEDGADIDKELYLSILVDRATSRVSFVVSTEGGMDIEEVAHSTPEKILTVGIDPDTGVTAADSEKLNKALNLTGTAAEDGLKLFPILYKAFTEKDMSMLEVNPLIVMENGHLRVLDAKVSFDGNALFRHPDIVDLRDKTEEDEKEIEASEWDLAYIALDGTIGCMVNGAGLAMATMDIIKLYGEEPANFCDVGGGAGKEKVAAAFKIIMKDPNVKGILVNIFGGIMKCDVIAEGVIAAVKETNLAVPLVVRLEGTNVELGKKIIAESGLNVISADDLDDAAQKIVNAVK-AMDWEIIVGLEVHAQVSAQSKLFSGASASYGGAPNAHVSLVDAGMPGMLPVLNRYCVEQAVRTGLGLGAKINLWSRFDRKNYFYPDLPQGYQISQFAHPIVGEGTLNVDCNGETVPIRIERIHLEQDAGKSIHDLRATYVDLNRSGCALMEIVSKPDIRSSEEAANYFKTLRALVRYLGTCDGNMDEGSMRADVNVSVRKPGT-PFGTRCEIKNVNSTRYVALAVDYEARRQIEILEDGGTITQQTRLFDVKTGKTRSMRSKEDAHDYRYFPDPDLLPLELDQAWVDAIKASLPELPDAKKQRFKADYGLSPYDAAVLVSDKDAADFFETAAK-GRDAKLVNSWMTVELFGWLNKHDKTLAETPVSAERLGELVDLIGNGTINGKIAKDVFPRMIETGDAPLVIVEREGLKQETDTGLIEETVDALIAANPDKVEEART-KPKALGWWVGQLMKATGGKASPAVINEVIKAKLGL-
MNIHEYQAKQLFRSYGIPAPEGRPAASAQEADRAARGLGGAGWVVKAQVHAGGRGKAGGVKLVKTLEDVAAASRDLLGGRLVTHQTGNAGLPVRNLLIERTYPIKRELYLSLIVDRGSERMTFIASAAGGMDIEAVAHESPEQILSVAIHPAAGLQANQCRRCAYALGLKGEQIKALTGIMQGMYRLFLEKDASQIEINPLIETEAGELLALDAKINFDDNAVAAHPDILALRDHEQEDAKENKAQQYGLNYITLDGTIGCMVNGAGLAMATMDLVKLKGGSPANFLDVGGGTNVEKVCEAFKLILSDGNVKAVLVNIFGGIVQCDIIASGILAAIKQVHVAVPVVVRLEGTNAEQGRALLNSTGLNLYAADDLTHAAEQVVALAEAAMEWETVIGLEIHTQLATQSKIFSGAATAYGAEPNTQACAVDLGLPGVLPVLNQEAVNMAVKLGLAIEAEIAPYSVFARKNYFYPDLPKGYQISQFELPIVGNGHLDIEVDGVTKRIGITRAHLEEDAGKSLHEDGLTGIDLNRAGTPLLEIVSEPDMRSAKEAVAYMRKLHELVRYLGICDGNMQEGSFRCDANVSVRPKGRKEFGTRAELKNINSFKFVEKAINYEVERQIDLIEAGGTVVQETRLYDAVKDLTRSMRSKEEANDYRYFPDPDLLPVYISEAFKAEVLTTMPELPDAKKQRFKDQFGLDDESTTILTSSRETADYFEALLAASCEAKLCANWVTGELSAALNKSGLEIAASPVGYQRLAGLLKRIADNTISGKIAKQVFEVMWQGEAEADEIIETQGLKQITDTGAIEAIIDKIIADNPGQIEQYRSGKDKVFGFFVGQVMKAMQGKASPEEVNRMLKDKLHG-
MNIHEYQSKQILREFGVKVPNGNAAFSPEEAARVAKDLGTPVVVVKAQIHAGGRGKAGGVKIAHNIDEVKQFASGLLGKVLVTHQTGPEGKQVNRLLIEEGSNIEKEYYLGFVIDRKTAQIVMMGSEEGGMEIEKVAEETPEKIFKEYIDPVTGLMPFQTRRMAFRMNFKPEVMNKVTKFMDCLYKAFVAKDCSLAEINPLVVTKENDVIALDAKLNFDDSALFRHPEIEALRDESEEDPKERAAAKAALSYVNLGGDVACMVNGAGLAMATVDIIKYYGGEPANFLDVGGDSTVEKIAEAFRIMQSDDQVHSVFVNIFGGINKCDVIASGIVEAAKVVGLRVPVIARLDGTNVEAGRKILKEANVGVYMAADMDDGAKRAVELAAIAMKYEAVIGLEIHCELKTKTKIFCGCETGFGGDQNTHVCPVCLGLPGVLPTINKRVVEFGIKAGLATNCTINKFSKFDRKNYYYPDLPKNWQTSQYDLPIAEHGWVDIDVEGEKKRVRLTRIHMEEDAGKLVHSGASSNVDYNRTGVPLLEIVSEPDMHTAEEARTYMEKIKAIMEYIDVSNCRMEEGNLRADVNVSIRPVGSKELGTRTEMKNINSFKSLVDAIDYEIDRQTEVLEDGGHIVQETRTWDPNRGITLSMRSKEDAHDYRYMPEPDLPPIVTTDEQIEAYRKELPELPDARRERLEKEYGLSDYDAGVITASRPMAEYFDEVVAGGADAKLAANWIMGELAKHLNAENKTIVDSPVEPARLAAMIQMITKGTISSKIAKTVFEEMWTSKDAPEEIVKAKGLVQITDTKAIEEIVDKVIADNPKPVEDYKGGNKKAIGALVGQVMKQSKGKANPQMVNQLLAQKL-G-
MKIHEYQAKAILAQYKVPVPRGHVAYTEADAETAAKTLGGS-VVVKAQIHAGGRGKGGGVKVAKDAAEALELAKKILGMTLVTHQTGPEGRLVQRLLIEETLPIERELYLGIVLDRVQGKPVFMASSAGGMDIEEVAAKTPELILKETLE-YPGLSPYQARKLAFGIGIPAASVNAAAAAMTALSKAYWAMDASLAEINPFILTTDGKVYALDAKITFDDNALYRHKELVELRDLNEEDPLEVEASKHGLNYIKLDGTVGCMVNGAGLAMATMDIIKFAGGSPANFLDVGGGANAEQVKNAFRILLSDHSVKAVLINIFGGILRCDTLATGVVAAARDLNIQVPIVVRMEGTNVEAGRQILLESGFNFTVGADMWDAAQKVVKLA--AMRYEVVIGLEVHVQLATATKIFCGCPTSFGAPPNTNVCPVCLGLPGALPVLSREAVELAIKGSLALNCQVREYSRFARKNYFYPDLPKGYQISQYDEPVAEHGHVDIVVEGVRKRIGVTRVHMEDDAGKSIHDGRYSYVDLNRSGTPLIEIVSEPDMRSSDEAYAYLTELKQTIQFIEVSTCDMEKGHLRCDANVSVRLKGEEKLGTKAEVKNLNSFRFLKQALDFEVARQVALIESGGRVVQETRLYNPDLGETFTMRSKEDAHDYRYFPEPDLVPLRISARWLGEVRASMPELPARKRSRFVEALGLSDYDAEVLTATRAISEYFETVSAAAANPKAAANWVMGDLMAMLKAEGKDISESPVSAANLGELVKMIATGELSGKLAKEVFPKMFSTGEPAAAIMQREGLKQISDTGALEKIIDDVIAANPKQVEQYKGGKPTVINFLVGQAMKATRGQANVTVVTDLFKQKL-G-
MNLHEYQSKRLLADYGVPVPRGGVAFSPDEARSCALQIGGERWAVKAQVHSGGRGKAGGVKLCSSEDEVAAAAHALLGSELVTSQSGGKGLPVHAVLVEEVRGIAREIYLSVLVDRSSATIMFLASGEGGMDIEAVAAGSPEKILSSRIHPAAGFQPYQGRDIGYALGLDAAQIGTLVRLMAGMYRLFVEKDLSQIEINPLIVTAEGELLALDAKIGIDDNALFAHPELAGLRDASQEDARENAAREHGLSYVTLGGNIGCMVNGAGLAMATMDMVKLHGGEPANFLDVGGGATAEKVAEAFKLILSDSGVRAVLVNIFGGIVRCDLIAEGLIAAVREVRVGVPVVVRLEGTNAGEGRALLERSGLAIIAADELDEAARKAVEAA--AMEWETVIGLEIHAQLATRSKIFSGAPTAYGAEPNTQACAIDLGLPGVLPVLNREAVRMAVKFGLAIGAEIAPVSVFARKNYFYPDLPKGYQISQYDLPVVARGKLSINVDGKALTIGITRAHLEEDAGKSLHEDGYTGIDLNRAGTPLLEIVSEPDLRSAKEAVAYMKKLHALVRYLEICDGNMQEGSFRCDANVSVRPKGQTKFGTRAEIKNLNSFRFVEKAINHEIARQIEILEGGGEVIQETRLYDSVKDETRSMRSKEEANDYRYFPDPDLLPLEISSGFIEEVKATLPELPDAKRDRFKAQYGLSDYDAEVLTASREMADFYETVVREAGDPKLCANWVMVELSGLLNKDGLEITASKIDAAGLASLVRRIADATISGKIAKQVLETMWNEGGSADDIIERQGLKQITDTGAIESIIDQIIAANPEQLAQYRAGKDKLFGFFVGQAMKATQGKANPAQLNELLKKKLQ--
MNIHEYQGKEILKKYGVTIQRGIVADTPDSAIQAAKELGTKWFVVKSQIHAGGRGKGHGVVLAKSITEVPDKVKAILGGTLVTHQTGPEGKKVNKVLIAEGESEPKEYYMSILLDRSKACPVIMASTEGGMNIEEVAETHPEKIIKEWIDPAIGLQAFQARKIAFALGWEGNAFKEGVKFIGSLYNAYLGLDASMFEINPVLKTSDNRILAVDAKVNLDDNALYRHKDLAELRDITEEDPLEVEAGKAGLNYVKLDGNVGCMVNGAGLAMATMDIIKLSGGEPANFLDVGGGANAETVEAGFRIILKDPNVKAILINIFGGIVRCDRVANGVVEAYKKIGIHVPIIVRLQGTNAEEGAKIIEQSGLKVFSAIVLKDAAQRVKEVLA--MKYIAVIGLEVHAQLLTKSKIYNSDSAEYGSLPNTNVGVVTLAHPGTLPRLNKTVVEYAIKMGLACHSTITRFNIFDRKNYFYPDLPKGYQITQDRTPICVGGYVTINTEG-ERNIELHRIHIEEDAGKSMHLATDTLVDFNRAGVPLIEIVTQPDIKTSDEAYAYLTEVRKLVRYLDICDGNMEEGSLRCDANISVMRVGAKEFGKKVEVKNMNSIRNVQRAIDHEIERQIIETEKGNVIFSETRTFDASNGLTYSMRTKEELNDYRYFPDPDLSPLKVSEEWLAKIKASMPQLPRDLYNKYTKEFHLSEYDAQVLTDSKDVALYFEEVCKLTKNYKAASNWVMGPVKSYLNELTLSADEFPIPPHVLVELMNLVDDNTISFSIASRVFPELFKNNKGALQVAQQLNVIQDSNQDAILPIIDEVIKEFPLKVEEYKKGKKNIVSMFMGEVMKRSKGKADPKVANALITKKLEEV
MNIHEYQGKEILKRYGVRIQEGIVAESPEKAVEAAKLINSKFVVVKSQIHAGGRGKGRGVALAKSVDDVREIAKNLIGNVLVTIQTGPEGKKVNKVLVAQGESDTKEMYIGILLDRAKGCNVIMASTEGGMDIEEVAEHSPEKIVKEWIDPTVGLQPFQARKVAFGLGMTGEAFKEMVKFVTALYKAYVDTDASMFEINPVLKTSDNKILAVDAKVDIDDNALYRHPDLANYRDVSEEDPLEVEASANDLNYVKLDGNVGCMVNGAGLAMATMDIIKLSGGEPANFLDVGGGANAKTVEAGFRIILKDPNVKAILINIFGGIVRCDRVATGVVEAYKAIGIPVPIIVRLQGTNAAEGARIIDESGLKVQSAVELKEAAEKVRQVIA-LMQYEAVIGLEVHCQLLTQSKMFAADANAFGADPNTQVSVITLAHPGALPKANRVAVEYAVRMGIACGSDITRRNVFARKNYFYPDLPKGYQLSQDKGPICVGGGVLVKADGVDTTIQLHHIHLEEDAGKSIHDARATCLDYNRAGTPLIEMVTEPCLRSADEAGQFLTEVRRLVRYLGICDGNMEEGSLRCDVNVSIRPRGATELGTKVEVKNLNSIRNVQRAVDSEFSRQVAVTEAGGRLIQETRTFDAATGQTMGMREKESMNDYRYFPDPDLMPVVISDEWMAEIRAQMPALPRERYLKFTSQYGLPDYDAALLTDTRELADFYEAVCTGTPNFKAASNWVMGPLKAQLTERMARDGQFPVSASALAALIRLIDDGTISQTAAQTIFGLMVAQTANPAELATANGLLQNRNTDALQSLIEETIAAWPDKVEQYRKGKKNLLGLFVGEVMKKSKGSADPKLVNQLVVKTL-G-
MNLHEFQAKHLFSRFGIPIPRGYVARSVAEARKAAEQIGGDRWVVKAQVHAGGRGKAGGVKLAGSLDELTQYTESMLGTRLVTAQSPTKGLPVNAVLIEEGLDIARELYLSALVDRVSKRILFMASAAGGMDIEEVAAHHPERILTARVNPVVGLQAYQCRQLAFGLGLEGKRVGEWVKIMLSLYHCFIERDLSLIEINPLILTTQDELLALDAKINVDDNAVARQPEIADMRDLSQEDETEIRAAQHGLNYITLGGNIGCMVNGAGLAMATMDVIKLCGGEPANFLDVGGGTSTERVTEAFKLICSSPDVKAILVNIFGGIVRCDMIAEGIINAVKEVGVSVPVIVRLEGTNVERGKELLAESELDIIAAGNLTAAAQRAVAAVA-RMNWEAVIGLEVHIQLATKTKIFSGAATAYGAAPNTQACAIDLGMPGVLPVLNEQAVRMAVKLGLALGATIAPRSVFARKNYFYPDLPKGYQISQYELPVVADGELTIELADVSKRIGIIRAHLEEDAGKSLHEGQVTAIDLNRAGTPLIEVVSAPDMRSAKEAVAYMKKLHSLVRYLEISDGNMQEGSFRCDANISVRPLGEQRLGTRTEVKNVNSFRFVERAINYEIQRQIELLEDGGKVVQETRLFDTSRNETRPMRTKEEANDYRYFPDPDLLPLEIEPALIEEVRKTLPELPDAKRERFMRDYGLDAYDSTVLTASRALADYFEAVAAQCADAKLAGNWVMGELAGALNKAGLDITETPVSSEMLGVLLQRIKDNTLSGKIAKEVFEAMWNGEGGADAVIERRGLKQLTDRSALEAIIEEVIAANPNQTQQYRAGKEKLLGFFVGQVMKATKGQANPQLVNELLQEKLGG-
MNFHEYQAKELFAEYGIAVPAGKVAATPEAAVEAAKALGGEQWMVKAQIHAGGRGKAGGVKFCKSLDEVKAAAAGMLGRNMETYQSAGRALPVNLVLISEANDIVKELYLSVLVDRSTKAVTFIASSEGGVEIEKVAEENPEAIQTLDVNFVQGLQPYQCRKLGFALGLSAKHVNQLTKMMLGLYKLFNEQDLALVELNPLAIVGSGDLMALDGKVNSDDNAEFRHPRLAAMRDESQEDAAEAIAVKHNLNYVTMDGNIGCMVNGAGLAMATMDVIKLAGGEPANFLDVGGGATKERVSEAFKLILSSDKVQAILVNIFGGIVRCDMIAEGIIAAVKEVGVKIPVVVRLEGTNVEKGRELLSNSGLKITPATDLNDAAQKAVAAV--AMAWQAVIGLEIHAQLSTASKLFSGASTAYGAEPNTQTALLDCAMPGTLPVPNREAVRKAIQFGLAIDATIAPQSVFARKNYFYPDLPKGYQISQYELPVVGAGRLRVRVDGRVIEVEIQRAHLEEDAGKSVHDAAETGIDLNRAGTPLLEIVSAPVLHSAAEAVAYMRTVHTLVRWLGICDGNMQEGSFRCDCNVSVRRGSDAPLGTRTEIKNVNSFRFVEKAIEYEIERQIRALENGEAIVQETRLYDPARHQTRSMRSKESADDYRYFPDPDLPPLVIAAADIARERDALPELPQARRERYVAQLGLPEADADQLCADRATADYFEAVLAVLGQAKLCANWVLGEVAASLNEAGIEIAAAPVSAAALAQLLARLREGSISGKIAKDVFAAMWAGEGSADAIIEARGLRQISDSGALAAAIAAVLAEHPSQVADYRGGNEKLLQFFVGQAMKRTRGQANPQQLNELLRRALAG-
MNIHEYQAKHLLQEYGVPVPRGYAAQTSLEVDTALSHFSDEMIVVKAQIHAGGRGKGGGVKVVKGRGAALDAANHMLGNTLVTAQTGPEGRKVQTLYLTEGCDIEHEYYLAIVLDRETAQSMIIASTEGGIDIEDVAENTPEKLIRVPVSPTMGLRHHQCRQVAFALGFTGDQVKQFARILTGVYNMFWEKNAMMVEINPLVTDKSGNLSALDAKVSFDDNAIFQHPEIQQLRDLNEEDPKEIEASKHNLAYIALDGNIACMVNGAGLAMATMDIIQSFGGSPANFLDVGGGANEDQVTAAFKIILSDPNVKGILVNIFGGIMKCDVIARGIVAAAKNVDITVPLVVRLEGTNVEAGKQILRESGVALTPADSLVQAAEIIVAQVK-AMQYEAVIGLEVHIQLKTRTKMFTRAPAGYGHEPNTLTDPVVLALPGALPVLNKAAIDQIIKAGLLVGCTIAPECRWDRKNYFYPDSPKNYQLTQQFHPICLGGEVEIELNGEHKKIPLNRIHLEEDVGKLNHH-TDSLVDYNRAGTPLMELVTEPALHSADEAFAFLTALRAVMVQGGVSDCDMEKGQMRCDANVSIRPAGSTTLGTKVEMKNLNSISYVRDGIAHEIRRQTALVQSGGRVVQETRDYDGLTGASQSLRTKEDAHDYRFFPDPDLLPVRVDDAWKATIAATLPERPFDRQRRLMADYSLPYTITSVLIWDKPLAGYYDTAVQLAALAQPLGNWITNDLLRELGAANATFAAAKIPPANLVALVKLIADGLLTNNTAKEVFIDMFATGDAPEAIADRRGLKTVTDSNELEQWCRDAIAANEKAANEFRAGKESAINGLKGPVMKASRGKANPKQVDETLRRLLAG-
MNIHEYQAKALLKTFGAPVAEGVAIFSADEAEAAAKSLPGPLYVVKSQIHAGGRGKGGGVRLAFSIEEAKSHAKEMMGNTLVTAQTGEAGKQVNRLYIEDGADIARELYLSLLVDRSVGRVAFVVSTEGGMDIEAVAHDTPEKIHTIAIDPETGVTAADVAAISKALELSGAAAEDAKSLFPLLYKAFNEKDMALLEVNPLIVMKNDHLRVLDAKMSFDGNAIFRHDDVKALRDETEEDAKEIEASKWDLAYVALDGNIGCMVNGAGLAMATMDIIKLYGKEPANFCDVGGGAGKEKVAAAFKIITADPKVEGILVNIFGGIMKCDVIAEGVVAAVQEVGLKVPLVVRLEGTNVELGKKILNESGLAITAADDLDDAAKKIVAAIK--MDWEVIIGLEVHAQVTSNSKLFSGASTTFGNAPNSNVSLVDAAMPGMLPVINEECVKQAVRTGLGLKAQINKRSIFDRKNYFYPDLPQGYQISQFKDPIVGEGKIVISVPDEDIEIGIERLHLEQDAGKSMHDQTMSYVDLNRSGVALMEIVSKPDMRSSDEAKAYVTKLRSIVRYLGTCDGNMDEGSMRADVNVSVRRPGE-DFGTRCEIKNVNSIRFIGQAIEYEARRQIGILEDGGSIDQETRLFDPNKGETRSMRSKEDAHDYRYFPDPDLLPLEFDDAFVAALKADLPELPDDKKERFVRDLGLSIYDASVLVSEKAIADYFEAVAA-GRDGKIAANWVINDLLGALNKAGKGIEETPVSPAQLGAILDLIKSEVISGKIAKDLFEIVWNEGGDPAELVETRGMKQVTDTGAIEKAVDEIIAANPDQVAKVQA-KPSLAGWFVGQVMKSTGGKANPQAVQALVKAKLGID
MNIHEYQAKDILKKYGVQIQRGIVADTADKALNAAKELGTDWYVIKAQIHAGGRGKGNGVVLAKSLDQVTEKAKNIIGGTLVTHQTGDEGKKVNKVLIAEGDSEPKEFYLSILLDRAKSCNVIMASTEGGMDIEEVAEKTPEKIVKEWIDPAVGLQGFQARKIAFALGLEGNAFKEMVKFIYALYKAYEATDSSMFEINPVLKTSDNKILAVDAKVNLDDNALFRHKDLAELRDLSEEDPAEVEAGRSGLSYVKLDGNVGCMVNGAGLAMATMDIIKLSGGEPANFLDVGGGANAETVEAGFRIILKDPNVKAILINIFGGIVRCDRVANGVVEAYKKIGIDIPIIVRLQGTNAEEGARIIEESGLKVSSAILLKDAATKVKEVLS--MKYTAVIGLEVHAQLLTNSKIYNSDSTAYGSLPNTNVSVITLGHPGTLPKLNKKVVEYAIKMGLACNCDISRTQIFDRKNYFYPDLPKGYQITQDRTPICRKGYVAVSPDGEQRNIGLNRIHIEEDAGKSIHLPADTLVDFNRAGVPLIEIVTEPEIRTSDEAYAFLTEVRRLVRYLEICDGNMEEGSLRCDANISVMLKDAKEFGKKVEVKNMNSIRNVQRAIDHEIERQIMEIEKGNVIFSETRTFDANTGTTSGMRTKEELNDYRYFPDPDLSPLHVSEEWLKAIEESMPSLPRELFEKYVREYDLPEYDAQVLTDTREIALYFEGLCSKTTNYKAASNWIMGPVKSYLNEASMHINDFPMTTSMLAELIELVDSNKVSYTTASRLFHEMLRQGRSVLKVAEELNLVQDSDSDAIGALADEILAEFPDKVVAYQKGHKGLLGMFMGELMKRSNGKADPKVANELLRKKL-G-
MNIHEYQGKSILKSFGVRIQEGIVADTPEQAVEAAKQLGTGWWVVKAQIHAGGRGKGGGVKLAKSLDDVKSLSEQIIGMQLITPQTGPQGKKVNKVLIAQGESKTSEFYMSVLLDRAKGRNIIMYSTEGGMDIEEVAEHTPEKIFKEEIDPKVGLQGFQARKIAFNLGLSGDAHKDMVKFVAALYKAYEATDSSMFEINPVLKTSDNKILAVDAKVNLDENALYRHADIAAMRDESEEDPTEVEAGKSSLNYVKLDGNVGCMVNGAGLAMATMDIIKLAGGEPANFLDVGGTASAKTVEAAFHIILKDPNVKAILINIFGGIVRCDRVAQGVIDAYQNIGIPVPIIVRLQGTNAVEAKKLIDESGLKVYSAIQLKDAAELVTKVLA--MKYELVVGLEVHAQMSTQTKIFSGDSAAFGAEPNRNVNPVTLGHPGTLPRLNGKVVEYAVKLGLATNGTINKFNAFDRKNYFYADLPKGYQISQDTKPISIGGYVDVALDGTRKKLRLHHIHMEEDAGKSMHDQYNSYIDLNRAGVPLLEIVSEPDMRSAEQATQYLTELRKILRYLEICDGNMEEGSMRCDANISVRLKGAEEYGTRCEVKNMNSIRNVQRAIEYEFKRQIDVIEAGGTISQNTLNFDTVSGSTSVLRTKEMANDYRYFPEPDILPVVLSDEYIASIKESLPLLPEQLITKYTSEYELSEYDAGVLTENKQFAQFFESIIVHTSNYKSAANWMMGAIKSYLNDQSLEITDFALKPEQIAAIINLIDAGKINNSVATKVFPALLDDLKKVSQLAHDLGVLIESNDDELIGFIDQVLSKYPDKVKEYHKGKKNLVGMFMGDVMKLTKGKIDPKSANKLVVERLEAV
MNLHEYQAKDLFRGYRIPVPVGRLARTPEEAVAAVDRLGGERWVVKAQVHAGGRGKAGGVIVAHDAEEVASAARRLLGSSLVTHQSGAGGLPVDHLLVEEPTAIARELYLGLLVDRSTERLLFMASASGGMDIETVAAETPERILFARVHPAVGLQPYQVRRLGFGLGLEGAQIKALGTLMDGLYRLFNDCDASLVEINPLVVTTDGDLVALDAKVNLDDNALYRQAELARLRDPAQEDSRESEARAHELNYISLDGNIGCMVNGAGLAMATMDLVKLHGGAPANFLDVGGGATAARVAEAFKLILSDPKVEAVLVNIFGGIVRCDLIAEGIIQAVREVHVEVPLVVRLEGTNAARGLELLAGSGLAVATASSLSEAADKAVAAAAGVMQWETVIGLEIHTQLATQSKIFSGAPIAFGAEPNTQACAIDLGLPGVLPVLNEQAVTFAVRFGKSIEAEIAPRSIFARKNYFYPDLPKGYQISQYELPVVGKGQVEIVLDGTVKTIGVTRAHLEEDAGKSLHEDGFTGIDLNRAGTPLLEIVSEPDMRSPQEAVAYAKKIHQIVRYIGISDGNMQEGSFRMDANVSVRPVGQEAFGTRAEIKNVNSFRFLEKAIQFEVERQIDLIEGGGTVVQETRLYDADKDETRSMRTKEEANDYRYFPDPDLLPVEIDADFLARAIADLPELPDAKRARFQADYGLSEYDAGLLTASRELADYFETVARDSGEPKLAANWVSGELMAALNKTEVELDASPVSASMLAGLIRRIQDGTVSGKLAKQVFEGMWNGGGDADQVIESQGLKQITDTGAIEAMIDAIIAANPAQVEQYRSGKDKIFGFFVGQTMKQSGGKANPAQVNEILKRKLQR-
MNIHEYQAKELLKSYGVRIQEGVVTDSPEGALKAAKKLGTSWYVIKAQIHAGGRGKGNGVVLAKKLEDVPEKAKNILGGTLVTIQTGEEGKKVNKILVAEGDSEPKEYYLSILLDRAKGCNVIMASTEGGMDIEEVAEKTPEKIIKEWVDPKVGLQGFQARKVAFKLGLEGNAFKEMVKFISALYNAYIGSDASQFEINPVLKTSDDKILAVDAKVNLDDNALYRHKDLAELRDLAEEDPLEVEAGKSDLNYVKLDGNVGCMVNGAGLAMATMDMIKLSGGEPANFLDVGGGANATTVEAGFRIILQDPNVKAILINVFGGIVRCDRIANGVVEAYKSIGIPVPIIVRLQGTNAEEGAKIIDESGLKVSSAITLKEAAEKVRAAIS--MKYELVVGLEVHAQLLTKSKMYATDSTEYGNLPNTHISVLTLGHPGTLPKVNRKAVEFAVKMGLACNSQITRKNIFARKNYFYPDLPKGYQITQDKDPICVGGEVPVSLDGTKKSIALTRIHMEEDAGKSMHLAVDTLVDFNRAGVPLIEIVSEPDIRSSEEAYAYLVEIKKLVRYLDICDGNMEEGSLRCDANISVRIRGEKEYGKKVEVKNMNSFRNVSRAIEYEYERQIELIEKGVEIISETRTFDATTGTTASMRTKEDLNDYRYFPEPDLSPVVVSEEWLESIKVSMPSLPRELHHKFVNEFGLPEYDAGVLTDSKEIALYFEGLCKLTKNYKAASNLMMGPVKSYLNELTLHISDFPISPERLAQLISLIDEGKVNFSVATKIYPVMLKEEQSPLTIAQNLNLIQESDEGSLLPIIESVLAENEAKVAEYRSGKKGLMGMFMGQVMKKSHGKADPKVATKLLAEILDN-
MNLHEYQAKELLAKYGLPVQKGILANSAEEAAAAYDTLGGKFAVVKAQVHAGGRGKAGGVKVVKSREEAAEVAKTLIGTNLVTYQTDAAGQPVHSVLVEDMYPVQRELYLGAVVDRSSQRVVFMVSTEGGVEIEKVAEETPEKIIKIEIDPLVGAQPFQGRDAAFALGLQGPQIAAFTKLFLGAAKAFIENDFALFEVNPLALRENGELACVDGKINLDSNALYRHPELLAQRDKSQENEREVKASEFELNYVALEGNIGCMVNGAGLAMATMDIIKLKGGQPANFLDVGGGATKERVIEAFKLILADESVKGVLINIFGGIVRCDMIAEAIIAAVKEVNVTVPVVVRLEGNNAELGAKLLDESGLKLTSAQGLNDAAEKIVAALT--MKWEVVIGLEVHTQLTTQSKIFSPASTAFGAAPNTQTAVVDIALPGALPVMNRAAVEKAIQFGLAIGARVNQRSVFARKNYFYPDLPKGYQISQFELPVVEGGAITINVDGVDKTINLTRAHLEEDAGKSVHEDGLSGIDLNRAGTPLLEIVSEPEMRSAAEAVAYAKALYSLVTWIGICDGNMQEGSFRCDVNVSVRPEGQKEFGTRREVKNLNSFKFIEQAVKAEVQYQIELIEDGGKVQQATVLFNPDTGETRAMRSKEDAHDYRYFPDPDLPPLVISDEWVARVKSELPELPAAMQVRFVEQYGIPAYDAATLTSSKALAGYYEATVAAGADAKLASNWIMGDVSATLNREEKDIVDAPVSAELLAGLIKRVMDSTVTNKIAKEVLKKMWESGDSADTIIERDNLKTDTDTGAIEAIVDAVLAANPKAIEEYRSGKEKALNALVGQVMKGSGGKANPAMALDLLKKKV-G-
MNIHEYQAKGLLRDYQIPVGAGQIILNSRDADQAAAALQGPLWVVKAQIHAGGRGKGGGVRLARSASEAAQIARQMLDNTLVTVQTGPKGRKVGRVYLEAGADIARELYLALLIDRKTSRISFVCSTEGGVDIEHVAATTPEKVITIAVDPATGFQQWHGRAIAFALELSGAQIKECVALTGNLYRAFTERDMEMLEINPLIVTPAGHLHCLDAKVGFDNNALYRHPEIAALRDEAEEDEKELAASKFDLNYITLDGSIGCMVNGAGLAMATMDIIKLYGSAPANFLDVGGGASKEKVTEAFKIITSDPNVQGILVNIFGGIMRCDIIADGIIAAVREVGLQVPLVVRLEGTNVEIGKDIIRNSGLNVIPADDLADAAQKIVAAVK-AMDWELVIGLEVHAQVATNAKLFSGASTGFGAEPNSHVAFVDAGMPGMLPVINEECIAQAVRTGLGLKAAINLRSAFDRKNYFYPDLPQGYQISQLYHPIVGEGEVLVEMAGVARRVRIERIHLEQDAGKSIHDMHMSFVDLNRTGVALMEIVSRPDIRGPEEAAAYVGKLRQIMRYLGTCDGNMQNGNLRADVNVSVCRPGASYLGTRCELKNMNSMRFIQQGIEYEARRQIAILEDGGTIDQETRLYDPEKGETRSMRSKEEAHDYRYFPDPDLLPLEIEQAWVDDIAAHLPELPDAKKARFMADFGLTEYDASVLTAEAENAAYFEEVAQ-GRDGKLSANWVINELFGRLKKDSREIGDSPVSPAQLGGIVALIASGDISGKIGKDLFEIIYTEGGDPAEIVESRGMRQVTDFGAIETAVDDVIAANPAQVEKAKA-NPKLAGWFVGQVMKSTGGKANPAAVNDIVAKKLGL-
MNIHEYQAKEIFKKYGVATPRGIVANTVEEAVKNAEELGGNIWVVKAQIHAGGRGLGGGVKLAKSLDEVRTNAEAILGMQLVTHQTGPEGKLVQKIYIEEGADIQAEYYISVVLDRAREMPIIMASTEGGMDIETVAEKTPEKIVTVAVDPAIGIQGFHMRELAFGLGLSKEEQKHFGKLVSALYNAYMDTDAEMVEINPLIKTGEGKFIALDGKMGFDDNALGRQADIEAMRDLSEEEPTETEAKASGLSYIKLDGAVGCMVNGAGLAMATMDIIKHEGGEPANFLDVGGAANPQTVAKGFDIILRDKNVKAIFVNIFGGIVRCDRVANGILEATKITKVDVPVVVRLDGTNAEEAKIILQNSQINIIAAENLVDGAKKVNSL----MDFEIVIGLEVHVQLNTETKLFCSCPTSFDEKENSNTCPTCLALPGALPVINREAVHKAIQLGTAIGATVNKSSKFDRKNYFYPDSPSAYQISQFYKPIVENGFIEI----SNRKVKIDRAHLEADAGKNIHE-NVSKVDLNRAGTPLLEIVTAPDMRSSDEAIEYLKKLHAIIRYIDISDANMQEGSFRCDANVSIRPKGDDKLYTRVEIKNINSFKFIQKAIDFEVERQIEAWEDGDDVWQETRLYDSAKNETRSMRGKEEAADYRYFPEPDLLDVVISDETMEKY-SQIPELPDQKAKRLVNELKISEYDAGVISSSKELADYFENMLQIGASVKNSVSWLTVELLGRLNKRNLEISTSIINFQKLADIVIAIDKNQISGKAGKDVLDFLFENENSVKEAIEKLGLAQVNDDSAILQIIDEVLQKNPDKVEQYRNGKDKLFGFFVGQTMKASKGSANPQKVNELLKGRL---
MNIHEYQGKSILRKYGVATPAGHVIENLSQAKDIIKKVGSEKVVVKAQIHAGGRGKGGGVKLADNLEQALEYADNILGMQLVTPQTGDEGKKVHKLLVEEGEEEPKEFYMGILLDRNTSKIVIMASTEGGMDIEEVAEKTPEKIVKEWIDPRVGLQAFQARKVAFALGLKGKSLKEGVKFIYALYKAYTDSDATMVEINPMLKTSDSRILAADCKIDLDDNALYRHADLAEMRDVTEEDPFEVEAKESDLNYVKLDGNVGCMVNGAGLAMATMDIIKLSGGEPANFLDVGGGANPKTVEAGFRIILKDPNVKAILINIFGGIVRCDRVAKGVVEAYKNIGIPVPIIVRLQGTNAEEGAKIIDESGLKVTSAIVLKDAADKVKEVMA--MDYEVVIGLEVHVQLQTQSKIFSGDANQFSTTPNTHISAITLAHPGTLPKLNRRVVAHAIKIGLACGCRINQETIFARKNYFYPDLPKGYQISQDKAPICEGGQVTFALDGKKAVMPLTRIHMEEDAGKSSHPDVYSWVDYNRAGTPLVEIVTDPVVCHPNEAAAYFKEIRKLVQYLDICDGKMEQGSLRCDANVSLMPKGSQVFGQRTEVKNLNSMRNVQRAVTLEIERQFGLLSAGEQVLRQTLNFDAQKNTITAMRSKEEMNDYRYFPDPDLAPVIISDEWLQEVKQQMPALPQQLQDKLMTDFGLSAYDAEVITEEKALYEYFAQTATLTSHYKLIANWLMGDIKEYLNQHHLSIEALPVKPAGLAQLIALIESGKLSHTIASELFPLMLKNEKSAEALAQAHHLVANQDTGELSEVIKGIIAQFPKEAKAYKQGKKKLKGMFMGQVMKQTGGKADPKLTTQLLDKLIAE-
MNIHEHQAKAVLKEFGAPVADGVAIFSADEAAAAADKLPGPLWVVKSQIHAGGRGKGGGVRLAFSKEDVISNAAQMLGNTLVTHQTGPAGKQVNRLYIEDGADIKTELYLSLLVDRASGQPAFVASTEGGMDIEEVAESTPEKILTITIDPVAGVTDAVAESLCDALGLEGTAREDGIALSRILYKAFTEKDMDMLEVNPLIVMENERLRVLDAKMSFDGNALFRHPDIMELRDKTEEDEKEIEASEWDLAYIALEGTIGCMVNGAGLAMATMDIIKLYGEEPANFCDVGGGANAEKVAAAFKIIMKDPAVKGILVNIFGGIMKCDVIAEGVLQAVKETNLAVPLVVRLEGTNVEKGKEIIANSGLNVIPANDLDDAAQKIVAAVK-AMDWEVVMGLEVHAQITSKSKLFSGASTHFGADPNCNVALVDTALPGMLPVINEFCVEQAVRTGLGLNAQINLFSRFDRKNYFYPDLPQGYQISQFQYPIVGEGEIEVELDGSSITVGIERLHMEQDAGKSIHDLNATYVDLNRSGVALMEIVSKPDIRSPKEASAYVKKLRSIVVALGTCNGVMAEGNLRADVNVSVCKVGGSHLGTRCEIKNVNSFRFIEQAAEYEARRQVEIIEDGGVIDQETRLFDAETGVTRSMRSKEDAHDYRYFPDPDLLPLVLTQEYVDKIKANLPELPDQKKQRFIDEYGLKAYDAGVLSAESDKAAFFEEVAK-GRDAKMAANWVTQELFGYLNKFDLELEDSPVSAKQLGGLIDLIANKTISGKIAKDVFQKLIEEDANPAAIVERDGLKQVTDTGAIEKVVDEIMAANPDQVEQVKAQKPKALGWFVGQAMKLSGGKANPQAVNEILKSKLGI-
MKIHEYQAKDLLRDAGVPVPLSQVAFTADEARAAAQTLGNDVVVVKSQIHAGGRGKGGGVKVVKGADAAKAMAEQMLGSTLVTIQTGPEGKVVNRLLIEQGMDIANELYLAATLDRDTGRITLMGSSEGGMDIEEVAETHPEKILKIQIDPAFGLLGYQGRELAKGLGLTGKTARKMTGFLDKFYKAYVALDCALLEINPLLITGAGDVIALDAKATFDDNAMYRHANIEALRDPDEEDPAELEAKSWDLSYVALDGTIGCMVNGAGLAMATMDIIKYFGAEPANFLDVGGGATEERVTAAFKIITKDPQLKGILVNIFGGIMKCDTIARGVIGAVKEVGLQVPLVVRLEGTNVELGKKLLDESDLKITSAGSLREAAQKIVEMTQ--MDYEVVIGLEVHCQLATATKMFSGCAYSIGDEPNTQIDAYTLGLPGTLPVPNRAAVEHALRLALAVGCEIPPLSRWARKHYFYPDLPKGYQITQADQPYALGGAIEIPDDDATRRVPLLRIHMEEDAGKNTHA-EYSLIDYNRAGAPLVEIVSLPALRSAAEAADYVRELRTIVRYLGISAANMEQGTLRCDANVSLRPVGATALGTRCEIKNLNSFKFIEAAINAEIRRQVDLLDAGEAVIQSTMSYDPGRDQTKVMRTKEAAADYRYFPEPDMPPLSIDAAWIAAAKASLPALPWARR-RALVQLGLSAYDAGVLTADHELADYFDAALAACNDPKVVCNWVTGELLKLLKTDGGRLAGCPVSPAALAELIGHVEAGTISGRAAKQVLAKIFAEGQSPAQIIERDGYRQVSDQAAITQMVREIVNAHPQQLEQLLAGKAKVRGFFVGQVMRVSKGQANPQVVQQALEAVLEP-
MKIHEYQAKEVLKKYGVPVQDGIAIKDLSQFDSAISELGINQYVVKSQIHAGGRGKGGGVKFTTDTEKARDYASKMLGNLLVTHQTGAEGKIVQTLFITEGLDYKKELYLGILLDRAVSKNVIMASTEGGVEIEKVAEETPEKIIKEWIEPSTGIQSFQARKIAFGLGLEGAAFKSFTSFIMKLYKAYEETDASMLEINPLVITNDDKILALDAKMNFDDNALFRHPEIVAYRDLNEEAPLEIEASKFNLNYIKLDGNVGCMVNGAGLAMATMDIIKLAGGEPANFLDVGGGANKETVANGFKIILSDPNVKALLINIFGGIVRCDRVAQGVIDAVNEVSVTVPIVVRLEGTNAIEAKEMLESSGLNFSVATSLQDAAGKVTSVLA-AMKYEAVIGLEVHAQLLTDTKIFCGCSTKFGSLPNSNVCPVCLGHPGVLPVLNKKVVEYTVLMGLATDCRINEKSVFARKNYFYPDLPKGYQISQYEEPICEFGKVTIEFDGSKKDIGVTRIHMEEDAGKSIHDLDDTMIDLNRTGTPLMEIVSEPDMRSAEEAVLYLNKLKQVLLYLGICDGNMEEGSLRCDANISIRLKGETKLGTKAEVKNMNSFRNVEKAIEYEIERQIDIIEDGGKIIQQTLLWNAELNQIFPMRTKEEAHDYRYFPDPDLMPVIVDEKWRNEILSSLPELPDARRERFVSQYKLPVYDAQILTSSRELADYYEQVLTETDDYKTASNWVMTDVLKTVNEQKISVKDFSVTPQNLGKLVSLISKNTISGKIAKEVFPEMILSEKDPEVIVKEKNLVQISDTSELESAITKILDANPKDVQDYLGGKEKAIGFFVGQIMRETKGKANPQIVNELLKKKLER-
MNIHEYQAKEVLKSYGVRIQEGIVAETPEAALEAAKKLGTSWYVIKAQIHAGGRGKGNGVVLAKKLEDVAEKAKNILGGTLVTHQTGPEGKKVNKVLIAEGDSEPKEYYLSILLDRAKGSNVIMASTEGGMDIEEVAENHPEKIIKEWIDPKVGLQGFQARKVAFKLGLEGNAFKEMVKFITALYAAYEGTDSSQFEINPVLKTSDNKILAVDAKVNLDDNALYRHKDLADLRDLAEEDPLEVEAGESGLNYVKLEGNVGCMVNGAGLAMATMDMIKLSGGEPANFLDVGGGANATTVEAGFRIILKDPNVKAILINVFGGIVRCDRIANGVVEAYKSIGISVPIIVRLQGTNAEEGARIIDESGLKVSSAITLKEAAEKVKSAIA--MKYELVVGLEVHAQLLTKSKMYTTDSTEFGNLPNTHISVVTLGHPGTLPKVNKNAVEFAVKMGIACNSDITRRNIFARKNYFYPDLPKGYQITQDKNPICVGGEVPLTMDGSKKSVTLTRIHMEEDAGKSMHLAVDTLVDYNRAGVPLIEIVSEPDIRSSEEAYAFLVEIKKLVRYLDICDGNMEEGSLRCDANISVRVRGAAEYGKKVEVKNMNSFRNVARAIEHEYERQIHLIEANEEIISETRTFDATTGTTASMRTKEDLNDYRYFPEPDLSPVVVSEEWLEGIRKEMPELPRELHHKFVSVYGLPEYDAGVLTDSKEIALYFNELCESTANYKAASNWMMGPVKSYLNELTLHISDFPISPKRLADLIAIVDDGKVNFSVASKIYPEMLKSDKSPLEIAQQMNLIQESDEGSLKPIIEKVIAENAAKVEEYKSGKKGLMGMFMGQVMKQSHGKADPKVATKLLTELLEN-
MNIHEYQGKDILKRYGVRIQEGIVAESPEKAVEAAKQIGSKFVVVKSQIHAGGRGKGRGVTVAKSVDEVRDIAKNLIGNVLVTHQTGPEGKKVNKVLVAQGASEPKEMYISILLDRSKACNVIMASTEGGMDIEEVAASTPEKIVKEWIDPAVGLQPFQARKIAFGLGLEGEAFKEMVKFVTALYKAYVDTDASMFEINPVLKTSDNKILAVDAKVNLDDNALYRHPDLANLRDITEEDPLEVEASANDLNYVKLDGNVGCMVNGAGLAMATMDIIKLSGGEPANFLDVGGGANAKTVEAGFRIILKDPNVKAILINIFGGIVRCDRVATGVVEAYKAIGIPVPIIVRLQGTNAAEGAKIIDESGLKVQSAVELKEAAEKVRNVVQMLMKYEMVVGLEVHCQLLTQSKIFAADANSFGAEPNTQISVITLAHPGTLPKLNRRAVEFAVRMGLACGSEITRYNVFARKNYFYPDLPKGYQLSQDKGPICVGGGIRVKVNGQETTINIHHIHLEEDAGKSIHDGWATQLDYNRAGTPLIEMVTDPCIQTAEEAGQYLTEVRRLVRYLDICDGNMEEGSLRCDVNISIRPKGATKLGTKVEVKNLNSIRNVQRAIETEYRRQIELVETGGRIIQETRTFDATTGRSYAMREKETMNDYRYFPDPDLTPVIISDEWLADIQSRMPALPSAVYQKFTTFYGLPDYDAALLSDTKELAEFYETVCENTTNYKAASNWIMGPVKGQLTEKQLRDRQFPVTASQLAALITLIDNGIISQTAAQQVFGLMTNQDAQPADIAQTHNLVQNRNTDALKTLVEEVLAAWPDKVDQYRKGKKNLLGLFVGEVMKKSKGAADPKLVNQLLIESLAG-
MNIHEYQGKEILKKYGVAIQRGIVADTLDSAINAAKELGTKWFVVKSQIHAGGRGKGKGVVLAKSLAEVPEKVKGILGGTLVTLQTGPEGKKVNKVLIAEGESEPKEYYMSILLDRSKGCPVIMASTEGGMNIEEVAENHPEKIIKEWVDPMVGLQPFQARKIAFALGWEGNAFKEGVKFIHSLYNAYLGLDASMFEINPLLKTSDNKILAVDSKVNLDDNALYRHKDLAELRDITEEDPLEVEAGKAGLNYVKLDGNVGCMVNGAGLAMATMDIIKLSGGEPANFLDVGGGANAETVEAGFRIILKDPNVKAILINIFGGIVRCDRVANGVVEAYKKIGIRVPIIVRLQGTNAEEGAKIIEQSGLKVYSAIVLKDAAQKIKEVLA--MKYRIVIGLEVHAQLLTSGKIFSAEPSSFGASPNTQVGVITLAHPGTLPKLNKRAFELAIKMGLACGSEISRHNIFDRKNYFYPDLPKGYQITQDRTPVCKGGSVTIKTEGAARDVKLNRIHLEEDAGKSIHTD-DTFIDLNRAGVALIEIVTEPDMSTAEEASAFVAEVRKLVRYLDICDGNMEEGSLRCDANVSIMLKDAAVFGKKVEIKNMNSIRNVQRAINVEVDRQIELAEKGEQILSETRTYDADKDKTFGMREKEELNDYRYFPDPDLSPVVVSDEWLKQIAETMPALPQDLFNKFVSEYKLSEYDATVLTESKDIALYVNEVFGYTKNYKAAANWMIGPVKSWLNEHQKSADQLPVKPKHLSDVIGLIDAGTLNFTVASRLFTAMVLREVSVRQLVDEMGLAQENNQNSILPIIEEVIASFPDEVKQFKKGKGALIGMFMGEVMKRSQGKADPKTTKDLLVNKLKV-
MNIHEYQAKELLKSYGVRIQEGIVADSPEAALEAAKKLGTSWYVIKAQIHAGGRGKGNGVVLAKSLEDVPVKAGNILGGTLVTIQTGDEGKKVNKVLVAEGASEPKEYYLSILLDRAKGCNVIMASTEGGMDIEEVAEKHPEKIIKEWIDPKLGLQGFQVRKIAFKLGLDGAAFKDMVKFITSLYNAYIGSDSSQFEINPVLKTSDDKILAVDAKVNLDDNALFRHKDLADLRDLAEEDPLEVEAGKSGLNYVKLDGNVGCMVNGAGLAMATMDMIKLSGGEPANFLDVGGGANATTVEAGFRIILQDPNVKAILINVFGGIVRCDRIANGVVEAYKSIGIKIPIIVRLQGTNAEEGAKIIDESGLKVSSAITLKEAAEKVRAAIA--MKYELVIGLEVHAQLLTKSKMYTSDSTEFGNLPNTHISVITLGHPGTLPKVNRKAVEFAIKMGLACNSEITRNNIFARKNYFYPDLPKGYQITQDKNPICVGGEVPITLDGSKRSIALTRIHMEEDAGKSIHLAVDTLVDFNRAGVPLIEIVSEPDMRSSEEAYAYLAEIKKLVRYLDICDGNMEEGSLRCDANVSVMLKGSKEYGKKVEVKNMNSFRNVSRAIEHEFERQVIMAEAGKEIISETRTFDAATGTTASMRSKEDLNDYRYFPEPDLSPVIVSEEWLESIRSSMPPLPRELFHKFVHEYGLPDYDAGVLTDSKEIALYFEELCSHVKNFKAASNWMMGPVKSYLNELTLHIEDFPVSAISLAELIAIIDEGKVSFTVASKIYPEMLKDSKTPLQIAQELNLIQQSDEGSLKPIVESVLSENKAKVEEYRSGKKGLMGMFMGQVMKKSQGKADPKVATKILTELLEN-
MKIHEYQAKELFRKHGVAVPEGGVAFSVDEARAVADKLGRFPVVVKAQIHAGGRGKGGGVKVAKDAGEFDSYANQILGMTLVTKQTGPEGKRVKKLLIEEGLNIAKELYLSILPDRSTAKMVIMASEAGGMDIEEVAEKTPEKIIKVFVDPLLGLMPYHLRSAAFGLNIPAEAMKSFTTLLKNLYHMAVNYDCSMVEINPLVLTAENTVIALDAKVDFDDNALYRHKDVVEYRDLDEEDPTEVEASRYQLNYIHLGGNVGNMVNGAGLAMATMDCIKFAGGKPVNFLDVGGGASAEQIENGFRILQGDPNVKAILINIFGGILRCDRLANGVVQAARKVGMRVPVIIRMEGTNLEEGRKILADSGLSLINATDLKDAARKLTEVIQ--MKYEAVIGLEIHVQLNAATKLFCDCPNRPGDEPNRNICPVCLWLPGVFPQLSREALEKGVLACLALNCVIQPESAFDQKVYYYPDLPKGYQLSQHHKPLARNGWVDIVADGQVKRLRIHHVHLEEDVAKLLHETPISLVDFNRAGTPLIEIVSEPDMRDPHDAMEYIKALRDQLRYTGSAECSLEQGTLRVDANVSLRPLGSKALNTKVEIKNMNAIRNVGDAIAYEITRQTECLEKGEPIVMHTRLWDPEKKVTTPMRAKFEGP---CVPDPSVARIVIDDAWLEAVRQRLPEMPAHKAARFMDAYALTAEEAAAVSAERDLSEFFEAVVAHALPPRKVAGWIAGQLFSALKERNRSVGETRLTAARFAELLNLVEREVINTQAAREVLIRLLDSDAPLEEIVEKGGFRQISDTTDLEALVQRVLADHPADVQDFRNGNPKVLGFLMGQAMKTSQGKANPKLLKEMLAKRL-G-
MNLHEFQAKGLFRDYRIPVPSGVSIEGLDGLDGAMNTLGGDAWVVKAQVHAGGRGKAGGVRLVRGRDALKAAAKDLLGTTLVTHQTGPAGLPVNTLLIESLTDIQRELYLGLLVDRATRRVAIMASAAGGMDIEEVAASTPEKLLTLFVDPVAGIMPYQGRRVAFALGLEGRQVNEFVALLTRLYTLFIEADASLIEINPLVVTGEGGLVALDGKINLDDNALYRHPALAALRDASQEDAREARAREHELNYVRLDGNIGCMVNGAGLAMATMDLIKLHGGEPANFLDVGGGTTAARVTEAFKLILSDDSVKAVFVNIFGGIVRCDLIAEGIIAAVKEVHVGVPVVVRLEGTNVEQGRALLAQSDLNIIAAESLTDGALKVVKAAAKAMEWETVIGLEIHAQLSTKSKIFSGASTAYGAEPNTQACAVDLGLPGVLPVLNREAVRMAVKFGLAIGAPIAPRSIFARKNYFYPDLPKGYQISQYELPVVGRGQVEIELDGETRTIGVTRAHLEEDAGKSLHEDGMTGVDLNRAGTPLLEIVSEPDMRSAREAVAYMKKIHALVRYLEICDGNMQEGSFRCDANVSVRRKGTEKFGTRTEIKNLNSFRFLERAIHFEVERQIDILEGGGAVVQETRLFDPDKGETRSMRSKEEANDYRYFPDPDLLPLDIEPAFIEQVRGSLPELPDEKKHRFMSDHGLSSYDAGVLTASREMAEYFEQVAVAVGQAKLAANWVMGELTGALNREGREITDSPVSAEALGGLLRRIQDNTISGKIAKEVFEAMWAGEGDADQVIERKGLKQITDTGAIEQVIDQVIADNPSQLEQYRSGKDKLFGFFVGQVMKRTGGKANPAQVNDLLKQKLS--
MNLHEYQAKELLAKYGLPVQRGILANSAEEAAAAYDTLGGKFAVVKAQVHAGGRGKAGGVKVVKSREEAAEVAKTLIGTNLVTYQTDAAGQPVHSVLVEDMYPVQRELYLGAVVDRSSQRVVFMVSTEGGVEIEKVAEETPEKIIKIEIDPLVGAQPFQGRDAAFALGLQGPQVAAFTKLFLGAAKAFIDNDFALFEVNPLALRENGELACVDGKINLDSNALYRHPDLLAQRDKSQENEREVKASEFELNYVALEGSIGCMVNGAGLAMATMDIIKLKGGQPANFLDVGGGATKERVIEAFKLILADDTVKGVLINIFGGIVRCDMIAEAIIAAVKEVNVTVPVVVRLEGNNAELGAKILDESGLKLTSAQGLNDAAEKIVAAVAA-MKWEVVIGLEVHTQLTTQSKIFSPASTAFGAAPNTQTAVVDIALPGALPVMNKAAVEKAIQFGLAIGGKVNRRSVFARKNYFYPDLPKGYQISQFELPVVEGGAITINVDGVEKTINLTRAHLEEDAGKSVHEDGQSGIDLNRAGTPLLEIVSEPEMRSAAEAVAYAKALYSLVTWIGICDGNMQEGSFRCDVNVSVRPFGQAEFGTRREIKNLNSFKFIEQAVHAEVRYQIELIEDGGKVQQATVLFNPDTGETRAMRSKEDAHDYRYFPDPDLPPLVIGEDWIERVRGELPELPAAMQQRFQSQYGIPAYDASTLTASKALAAFYEATVAAGADAKLASNWIMGDVSATLNREEKDITASPVSAEALAALIKRVMDNTINNKTAKDVLKKMWESGATADTIIERDGLKQETDTGAIEAIVDAVLAANPKAIEEYRSGKEKALNALVGQVMKGSGGKANPAMALELLKKKV-G-
MNLHEYQAREILARHGIPLPGGAVATTPEEARAIAARLGG-PVVVKAQVHAGGRGKAGGVKLARDAAEAAAHASRILGMTIK-------GLTVRQVLVAPAADIASESYVGVIVDRASQRPVLMVSGAGGIDIEEVAARTPDRIHRLA---ALG--------LALHLYRDVGQARAAADIMRKLYAAVYAVGASLAEINPLATTPNGQVIALDAKVVIDDNELERHPEIAALRDATAEAPSEVAAREAGLTFIKLEGSVGCCVNGAGLAMATMDLVKYYGGEPANFLDIGGSSNPRKVVDALRIITADPTVRAILFNIFGGITRCDDVANGIVEATRQLRLTVPLVIRLTGTNEELAVRILTEAG--FSALTDMDEAVKQAVAQA--A--------------------MFCGCSAAFGAPPNTNVCPVCLGLPGALPVPNEQALKLAVRAALALGGTLHPKSVFARKNYFYPDLPKGYQISQFEQPLATEGALSYVSDRGLTTATIVRLHVEEDAGKSLHDRKETAIDLNRCGVPLIEIVTGPDFRSPSEARRYLQTLKQVLEYAGISDCDMEKGSLRVDANVSVRRVGETALGTKTEVKNINSFAYVEKALTVERDRQIALLEGGGVVEPQTLLYDSKTNGVRPQRSKEQSHDYRYFPDPDLPPLVLSEEFIAQEQAQLPELPAAKRERFMAQYALSVNDADVLTGDRAVADYYEAVVHAGADAKLGANWVINEVLADAKTHE---EQLRVPPGALAQLIGLVRGGTLSQQAAKRVFAEVAEHGGEPRNVAEALGVVQVLDSGVVAGWVTEVLGAHPHEVVRYKQGETKLMPFFVGQVMKVSRGKADPKLAQRILEEKLAA-
MNLHEYQAKELLKSYGLPVQEGIIAKNGDEAAAAFDKMAGGAVVVKAQVHAGGRGKAGGVKIAKTREEAKQIAEELIGKNLVTYQTDANGQPVNSVLIEDMYPIATELYLGAVVDRSARRVVFMASTEGGVEIEKVAEETPEKILKVEVDPLVGLQPSQAREVAFKLGLKDKQINEFAKLMTGAYKAFTENDFALFEINPLAVRKSGELACVDAKIGIDSNALYRLPKVAEQRDKSQENERELKASEFDLNYVALEGNIGCMVNGAGLAMATMDIIKLYGGQPANFLDVGGGATKERVVEAFKLILEDKSVQGVLINIFGGIVRCDMIAEAIIEAVKEVNVTVPVVVRLEGNNAEKGAQILRDSGLKLIPAEGLSEAGQKIVDAVN-AMGYEVVIGIEIHCQLNTKTKIFSSASTLFGQEPNTQANIVDLAMPGALPVLNKDVVEKAVMFGLGVNAEIGMMNAFDRKNYFYPDLPKGYQISQMAHPIVGAGYIDIVVEGEPKRIHITRAHLEEDAGKSVHDAQMTGVDLNRAGTPLIEIVSEPDMRSAAEAVAYVKAIHQLVTWLGISDAIMAEGSFRADCNVSVRKPGE-PFGTRNELKNINSFRFIEMAINREVERQIEDIERGIPIKQATRLYDPQKDETIAMREKEEANDYRYFPDPDLLPVHIDTATFEQIKNAMPELPVARRERFQSALGLPEYDSRILTASRSLADYFEQVVAKVDNAKLAANWIMGDLLGALNKDEKTIEQSPISVSQFAKLLERIKDNTLSGKLAKQAFIALFAGEGAVDKIIADKGLKQETDTGAIKAIVEDVLKNNQAMVDEYKSGKEKAFNGLVGQVMKASKGKANPAQVNQLLKELI-G-
MNIHEYQAKALFEKYGVAVPKGVAVRTAAEFEPALAQLPDAPVVVKSQIHAGGRGKGGGVKFAKTKADALGFAKAMFNNTLVTAQTGPAGRKVQTIYFTQASDITKEYYLAILLDRVSSRPVIVASTEGGVEIEKVAHETPDKIFKIIVDPAVGLQGYQARELAFRLGLSGDYFKNAVKLITSLYRMFWETDAAMVEVNPLITTPTGQVLALDAKVSFDDNALFRHPELVALRDLNEEDPKEIEASKYSLSYIALDGNIACLVNGAGLAMSTMDIIKHFGGSPANFLDVGGGASKDQVTAAFKIILTDPNVKGILVNIFGGIMDCNTIATGVVAASRELALTIPLVVRLEGNNVAAGKKTLAESGLKIESADTMADAAQKIVKLV--AMNYEAVIGLEVHVQLRTASKMFTRVAAGYGQPENTLVDPVVLALPGALPVLNKEALNQIIKAGLILGCQIAPVCKWDRKNYFYPDSPKNYQISQYDQPICVGGTVEIELNGEHKRVPLTRIHLEEDVGKLNHG-TDSLVDYNRAGTPLMEIVSDPALRSADEAFAFLTSLRIALVQGGISDCDMEKGQMRCDANISIRPVGQAQLGTKVELKNLNSISFVRDGIAHEIRRQVAVVQSGGTIVQETRDYDGQTGASQSLRSKEMAHDYRYFPDPDLMPVRVDAAWQARIQATVPEHHFDRQRRFLADYQLPYTITSVLVPDRALADYFEATVRLGATPQAAGNWIANDLLRELGAAQVTLADAKVQPAHIAALVKLVESGVISNSIAKEVFVTMAQSGELPDAIVAKQGLQQSTDTGALEKWVADAIAANPKAAEGFKGGNEKALNAIKGAVMKASAGKANPQLVDQIVRKQLGS-
MNIHEYQAKELLKGYGVRIQEGIVADTPEGALEAAKKLGTSWYVIKAQIHAGGRGKGNGVVLAKKLEDVSEKAKNILGGTLVTIQTGAEGKKVNKILVAEGASEPKEYYLSILLDRAKGCNVIMASTEGGMDIEEVAEKHPEKIIKEWVDPKVGLQGFQARKVAFKLGLEGNAFKEMVKFITSLYSAYIGSDASQFEINPVLKTSDDKILAVDAKVNLDDNSLFRHKNLAELRDLAEEDPLEVEAGKSGLNYVKLDGNVGCMVNGAGLAMATMDMIKLSGGEPANFLDVGGGANATTVEAGFRIILQDPNVKAILINVFGGIVRCDRIANGVVEAYKSIGIPVPIIVRLQGTNAEEGARIIDESGLKVSSAITLKEAAQKVRAAIA--MKYELVVGLEVHAQLLTQSKIYTSDSTEFGNLPNTHISVITLGHPGTLPKVNRKAVEYAIKMGLACNSDITRTNIFARKNYFYPDLPKGYQITQDKDPICVGGEVPVTLDGSKKSIALTRIHLEEDAGKSMHLAADTLVDFNRAGVPLIEIVSEPDIRSSEEAYAYLVEIKKLVRYLDICDGNMEEGSLRCDANVSVRLRGAQEYGKKVEVKNMNSFRNVSRAIEHEFQRQIDLIEKGVEIISETRTFDANTGTTSGMRTKEDLNDYRYFPEPDLSPVLISEEWLDSIREAMPALPRELHHKFVHSYGLPEYDAGVLTDSKEIALYFEALCELTSNYKAASNWMMGPVKSYLNELSLQIEDFPISPERLADLIALIEEGKVNFSVASKIYPVMLAHSKSPLEIAQELNLIQESDEGSIKPLVESVLAENPAKVTEYKSGKKGLMGMFMGQVMKKSQGKADPKVATKILTELLEN-
MKIHEYQGKQIFARYGVPVPKGEAAFNVSEVGPIAERLGNPVVVVKAQVHAGGRGKGGGVKVAKGAAEATSLAEKILGMQLVTPQTGPGGQKVRRLYIEQGLDIARELYLALLVDRDRRQIAVIASTAGGMDIEEVAHETPEKIIRIHIDPVLGLAGYQVRQLAFALGFGKEQLKKFSALMTSLYAAFTGEDCSLLEINPLIETKSGDIVALDAKINFDDNASFRHPGWEELQDPDEEDPVELEARKAGLSYVSLEGDIGCLVNGAGLAMATMDIILHSGGRPANFLDVGGGATKEQVSKAFRMILSSNEVKGIFVNIFGGIMRCDVVAEGIIAATKELGLKVPLVVRLEGTNVELGRKLLDESGLAIQSASSMGDGAQKIVAATRAAMPYEAVIGLEVHAQLLTRTKAFCGCATSFGDPPNTHTCPACLGLPGALPVLNGEAVRMAVAASLALGCTVQHHSVFARKNYFYPDLPKGYQLSQYELPLARTGVLEIEVEGETRRARILRVHMEEDAGKNLHGMGASVVDLNRAGTPLVEIVGEPDLRSGLEAAEYLKRLREILMFVGVNDGNLEQGSFRCDANVSVRKVGEARLGTRTELKNINSFKFVADAIDVEIRRQIALLEGGERVRQQTRGYHPERRETYLLRDKESEADYRYFPDPDLPPLTLDEAFIDGVRSALPELPSPKRRRFTEELGLSPYAASVMTAHPRVAGFFEETCLLHGDPVKVANFVQSEVLRDARTSGLS-ATFTVTPKQVAALLRLVDEGTISGKQAKEVFTAMAESGHDPGDIVREKGMAVLSDTSAIEQLAASIIAANPKQVGAYRSGKTALLGFFVGQVMKQTGGSANPAVVNEVLMRLLAT-
MNIHEYQAKALFEKFGVLVPKGAPAKTPEEFVTALAQLPEGMIVVKSQIHAGGRGKGGGVKVCKSKAEAREAAGKMLGNTLVTAQTGPAGRKVQTIYFNVGSQIKKEYYLAILLDRATSRPVIVASTEGGMEIEKVAHDTPDRIFKVHVDPAYGLADFQVRELVFKLGFTAAEGKNASKLIRALYRCFWENDASMVEVNPLITTPDGQVEALDAKVAFDDNALFRHPELVELRDLNEEDPKEIEASKHELNYIALDGNIACLVNGAGLAMSTMDIIKHFGGTPANFLDVGGGASREQVVAAFKIILGDKNVRGILVNIFGGIMDCNVIAQGIVDAVKEVGLELPLVVRLEGNNVAAGKATLATSGLKLVSGDSMADAAQKIVKLV--AMNYEAVIGLEVHVQVKTASKMFTRVAAGYGHAPNTLTDPVVLALPGTLPVMNKAALDAIIKAGLLLGCEIAPVCKWDRKNYFYPDSPKNYQISQYDQPICLGGAVEIELNGEHKKIPLTRIHLEEDVGKLNHE-VDSLVDYNRAGTPLMEIVSEPAIHSAEEAFAYLTSLRATMIYGGISDCDMEKGQLRCDANISVRPVGETKLGTKVELKNLNSISFVRDGIAHEIKRQLAVIERGGTIVQETRDYDGQTGTSQSLRSKEMAHDYRYFPDPDLMPVVVDQAWKARIQTTCPELPFDKQRRFFEQYRLPYTLTSVLVWDRELSDYFEETVKIADKAQTVGNWIVNDLLREIGTARVPLADAKVRPAHIAELVKLIDAGTILTNAAKEIFVEMFATGDTPAIIADRRGLKAATDSNELEQWCRDAIAANAKAVAEFKAGKDSAINAFKGPVMKAAKGKANPKLVDETLRRLLAAL
MKLHEHQAKEIFGRYGLPVPKGGVAFSVEEAQRVAEELGSFPLVVKAQVHCGGRGKAGGVKLVHSMEELTQAVESMLGKVLKTFQC-PEGKPVSRVWIEKATPIKKEYYFSITLDRSAAKPVIMASAEGGMEIEEVAKEKPDAILMLHVDPALGLMPSQARKIAFRLGLP---VDRFVPLALNLYKLYMDLDASLVEVNPLVLTEEGDLVILDAKVDVDDNALMRHRDIQEMEDLTQLDPLEVEAKKYGLNYIKLDGNIGCMVNGAGLAMTTMDIIKLAGGNPANFLDVGGGASVEQIANAFRILMADPNVKAVFINIFGGILRCDRLASGLIEAAKMVDISVPVVVRMEGTNVEEGKRMLAESGLRFVTAEDMWDGARKAVELA--SMELEPVIGLEIHVQLETRSKLFCSCPVEFGAEPNTNVCPVCLGLPGTLPVLNKRAVELALRAAIALNCEINLVSVFARKNYFYPDLPKGYQISQYEHPLAVNGFVEVQ----GKRVRIRRLHLEEDAGKNIHE-GKTYLDFNRAGTPLIEIVTEPDIDSPQMAREFLETLRNIMRYAGVSRADMEKGQLRCDINVSLRPKGSRELGTKVEIKNVNSFRFVQKAIESEIERQKRIITTGGSVIQETRTFDPSTGLTYPMRTKEEAHDYRYFPDPDLLPLVLTEDFVQEIRSSMPELPHERKMRLMEVYALGEYEAKILTDLKEVGDFFEEAARHSEDPKLLCNWLLNDLLGNLRERQMSIEDSPVTPLHLARLVELIHKGTLSSRLAKDVLKEMVETGKDPQEIVREKGLTQISDEQAIREIVLQVLASFPSEADRLRKGEEKLLSFFVGQVMKATKGKANPQVVQKILREVC-Q-
MDIHEYQAKEILSGYGVKIAEGGMAYSPEEAVQRARDIGGHIWAVKAQIHSGARGKAGGIKICKTHDEVEAAAEALLGKRLVTHQTGPVGKVCGRLYVEAGTDIVKEMYFCFLVDRSSERIVMVGSAQGGMEIEELAENNPDAITKIYIEPAVGLQDYQAREMAFALGLEPELLSHAVKTIRGCYRALRELDAGMLEINPLVVTRSNELVALDAKMGFDDNALFRQQKISELRDKTQEDPREMAAADRGLSYVGLDGDIGCMINGAGLAMATMDMIKLAGGEPANFLDVGGGASAERTEKAFRLVLADKGVKAMLVNIFAGINRCDWIAEGVVEAVKKIDMKIPLIVRLSGTNVEEGRRIIAESGLPIITAETLAEAAEKAVQARNQAMQWETVIGLEIHAQLATKSKIFSGASTAYGAEPNTQACAVDLGLPGVLPVLNEEAVRMAVIFGMAIEAHIAPYSVFARKNYFYPDLPKGYQISQMDLPIVGVGHLDIDVDGVSKRIGITRAHLEEDAGKSLHGSGLTGIDLNRAGTPLLEIVSEPEMSSAKEAVAYMRKMHELVRYLGICDGNMQEGSFRCDANVSVRPKGQKEFGTRAEIKNINSFKFVEKAINHEIERQIEVIESGGTVVQETRLYDSDKDETRSMRSKEEANDYRYFPDPDLLPVLIDEDFKAQIKAQLPELPQAKKQRFKDDYVLDEENATILTSSRSLADYFETVVKESCEAKMCANWVTGDLLAALNRADLEITDSPVSHERLAGLLKRISDDTISGKIAKQVFEELWQSTATADEIIEAKGLKQITDTGAIEAIIDKIIADNQDQVEQYRSGKDKVFGFFVGQVMKEMQGKANPGEVNKMLKAKLQ--
MKIHEYQAKNILREYNITVPRGEVATTPEMAREIAASLKT-RVVVKAQIHAGGRGKGGGVRLAASPEEAFEAAKGIIGMNLVTHQTGPEGKLVRQVLVEEAPEIEKELYLGLVVDRSRERMVYMASEAGGMDIEEIARTAPEKIVKAAVHPAIGFSPFQARKIAYGLGLDKSLSAQFSNIARSLHRLFVEKDASLVEINPLVITADGNLMAVDTKLNFDDDGLFRHPEIKALRDETEEEPLEVEAVNTGVNYIKLDGNVGCMVNGAGLAMTTMDLIKLAGGEPANFLDVGGGASPEQIEKAFRILTSDPKVKAILVNIFGGILRCDRVATGVVEAASKIKKKLPMVVRLQGTNVEEGRKILQESDLTFEVADELYEAAQKAVELSK-RMEFEPVIGLEIHAQLLTDAKIFCGCSTKFGAAPNTHTCPVCLGMPGVLPVLNRKVVEFMMKMALATHCDLNRECNFARKNYFYPDLPKGYQISQYAHPPAEHGWVEVDINGGKKRIGITRIHMEEDAGKLMHDEPASYVDLNRTGVPLIEIVSEPDIRSAEEAAAYLRRLHEILVYLEICDGNMEEGSFRCDANISLRPRGTEPFGIRAELKNMNSFRNVQRALEYEIKRQQYVLEGGGQVVQETRLWDDTAGVTHPMRSKEEAHDYRYFPDPDLVPVVIDDAWIDEIRKGQPELSLEKRERFMREYQIPAYDAGVLTASRALADYYEEVVRLSGEPKIAANWVMGDILRFLNEEKREIRECPIAPASLAGMIRLIQQGTISGKMAKEVSEAMYRSGKTPQAIIEEKGLVQITDEGALAKTIAEIIGKNSAQVEQYRGGKEKVFGFFVGQAMKATQGKANPQLINDLLKKMLAG-
MNIHEYQAKQLLSQYGVAVPPGDVCSTADEAKAIAEKLGEKLVVVKSQIHAGGRGKGGGVKLCKTADDVFEKAKAMLGQVLVTKQTGPEGRLVSKLLVAAAPAIKKELYLAVLLDRASSRPLVMVSTEGGVDIEEVAEKTPEKIVKETIDPAVGMMPYQARKLAAALGIKGDLINPAAKLLMGVYRTWWECDAAMVEINPLCIIEGDTIVAVDAKVGMDDNALYRHKNVQEMRDLAEEAPLEIEASKFNLNYIKLDGSIACLVNGAGLAMATMDIIQHFGGNPANFLDVGGGASKEQVTAAFKIILSDPHVKGILVNIFGGIMDCNVIATGIVAAVRETGLKLPLVVRLEGNNVEAGKKTLKESGLTIISGDSMSDAAQKVVKAVG-KMEYEAVIGLETHVQLKTKSKMWCGCANEFGASPNTNVCPVCLGMPGVLPVANDEALRLTVLTGYLLNCSIPRYAKFDRKNYFYPDASKNYQITQYDKPSTANGYVEFEF-GGMSRVRITRAHLEEDVGKNFHF-RNSGVDFNRAGVPLLEIVSEPDLTSADMAYDYLNALKDILIYGGVSDCDMEKGMVRCDVNVSVRPKGQKELGAKIEIKNMNSFSGARKALEYEIPRQIEVLTKGGKLTQETRRWDDVAGITETMRSKEQAHDYRYFPEPDLMPFEPAEPWLEEVNKRVVELPLARKTRFMADYELPAPDAETFVNDVPLGDYFEKAVAGAGNRKAVANWVINNLRAKITETQTSLADVKIKPTDIPELVALVDSGKISSKIAQDVFAEMFASGDAPAQIVEKKGLAQVSDTGAIEKFCDEVIAANPKPVEDYKSGKVAALNSLKGQVMKLSKGKANPALVGEILEKKLRG-
MKLHEYQAKGLFRDYGVSVPDGIVAETVDAAVDAARRLDATLFIVKAQIHAGGRGKGGGVKLAHSVEEVREHADNILGMDLVTHQTGPEGQTVRKILVTEGVDIDQEYYLGVTLDRETSMNAIMVSTEGGVDIETVAEESPEKIQRVWVDPSIGLRPFQTRQLAFAMGLEGDAFKQAVASIQGLYEAFEENDCTLAEINPLVQTPGGDIEAVDAKVNLDDNALFRHPDLEEMRDLHEEDPTEVKAGEHGLSYITLDGNVGCMVNGAGLAMATMDIIKLAGGEPANFLDVGGAASAETVEAGFRIILEDPNVEALLLNIFGGIVRCDRVAQGVIEAAKNIDIDVPLIVRLQGTNAEEGKRLLDESDLSLRSAVLLKEAADEVTAALG-DMRYEPVIGLEVHVQLQTNAKIFSPDAAAFGAAPNTQVDPISLGHPGTLPVLNETVVKHALRLGVATHCSIADRSAFARKHYFYPDLPKGYQISQYDTPICYDGYLEVFPDASSRRVGLTRIHMEEDAGKSVHASGTTRLDNNRCGVPLLEMVTEPDLRSPREASLFLQRLRQLVRYLGISDGNMEEGSLRCDANVSVRPQGREAFGTRTELKNMNSMRHVEQALDYEIARQIAAEERGESITQQTLLWDADAGTTRPMRSKEEAHDYRYLPDPDLVEVRIEDATVDEVRANLPELPRARRRRFVEEVGLPAYDAGVLTEERAVADYFEEALRHDAQAKAVSNFIMTEVMRVLNERDLSVSELGVGPERLAQLVFLRLQDKVSSNGAQEVFEAMLDADKSAGRIADERDLIQVTDRGAIAPVVEDVLNDNPDKVNTYLGGKDGLLGFFIGQVMQRFDGSPNPELVRSLLREKLDE-
MKIHEYQGKQLFARYGVPVPKGEPAFQASEVAPIADRLGNPVVVVKAQIHAGGRGKGGGVKVAKGSAEATALAEKILGMQLVTKQTGPEGQKVRRLYIEQGLDIARELYFAMLVDRERRRIAVIASTEGGMDIEEVAHSTPEKIYKLFIDPVLGLAPYQGRQLAIALGLTKETQRQFLKLVASLYACFTAEDCSLLEINPLVVTGAGDVFALDAKVSFDDNAEFRHADWNGMRDVDEEDPVELQAKRAGLSYVSLDGDIGCLVNGAGLAMATMDIILHYGGKPANFLDVGGGASQEQVKTAFQIILRSERVRGIFVNIFGGIMRCDVVAAGVIAAAKELGLKVPLVVRLEGTNVEAGRKLLDESGLTIQSASSMADGAQKIVAATRAAMSFEAVIGLEVHAQLLTRTKAFCGCATSFGDPPNTHTCPVCLGLPGALPVLNREAVRMAVSAALALGCAVQESSVFARKNYFYPDLPKGFQISQFDRPLALRGQLEIETAG-KTRAGITRVHMEEDAGKNVHGIGLSVVDLNRAGTPLIEIVGEPDLRSGAEAAEYLKRLREILMFIGVNDGNLEQGSFRCDANVSVRKVGETKLGTRTELKNINSFRFVAEAIDLEIRRQIALIEQGGRVRQQTRGYNAEKKETYLLRDKENESGYRYFPEPDLPPLVVDEAFLADVRGALPEPPVDKRRRFTESLGLTPYAASVLTGHPQIAAFFEEAARLHGDAVKVANFVQGEVLRDTRTTGLS-ATFPVAPGQVAALLRLVDEGAISGKQAKEVYTEMAGTDRAPGDIVRDKGMAVMSDAAAIEAVAASVIAANEKQAAAYRAGKAALFGYFVGQIMKKTGGSANPAVVNDVLKRLLDG-
MNIHEYQAKEVLKGYGVKIQEGIVAETPEAALEAAKQLGTSWYVIKAQIHAGGRGKGNGVVLAKKLDEVPEKAKNILGGTLVTHQTGPEGKNVSKVLVAQGDSEPKEYYLSILLDRAKGCNVIMASTEGGMDIEEVAEKTPEKIIKEWIDPKVGLQGFQARKVAFALGLSGNALKEMVKFISALYKAYDATDSSQFEINPVLKTSDDQILAVDAKVNLDDNALYRHRDLAELRDLSEEDPLEVEAGKSDLNYVKLDGNVGCMVNGAGLAMATMDMIKLSGGEPANFLDVGGGANATTVEAGFRIILKDPNVKAILINVFGGIVRCDRIASGVVEAYKSIGIRVPIIVRLQGTNAEEGAKIIDESGLKVSSAITLKEAAEKVQEVLA--MKYELVVGLEVHVQLLTKSKMYASDSTEFGNLPNTNISVITLGHPGTLPKVNKRAVEFAMKLGLACKSEITRHNIFARKNYFYPDLPKGYQLTQDKNPVCVGGTVPITLSGVTREIELTRIHMEEDAGKSMHLAVDTLVDFNRAGVPLLEIVTEPCIRASEEAYQFMSEIRKLVRYLEICDGNMEEGSMRCDANISIRLKGDTELGKKVEVKNMNSFRNVARAIEHEFDRQIDMMEKGETIISETRTFDATTGLTAGMRTKEDLNDYRYFPEPDLSPVVISDEWLQQISESMPSLPRELHERFVNAFGLPEYDANVLTDSKEIALYFEALCGETNNYKAASNWMMGPVKSYLNELTLHIEDFPVRPKQLASLIALIDEGKVNFSVASKVYPEMIKDSQSPLEIAQKLNLIQESDEGSLKPIVESVLAENEAKVAEYKSGKKGLLGMFMGQVMKKSKGKADPKVANKILTELLEN-
MNLHEYQAKQLFAAYGIPVPKGQPATSGQAAVEAAQALGGGRWVVKAQVHSGGRGKAGGVVLADSLDAVRAAAERLLGARLTTVQTGPGGLPINAVLVEEVRPLARELYLSALVDRGTARVLFMASEAGGMDIEEVAAHTPEQILTCIADPAAGIQPYQCRDLAFAMGLDAVQAGMLTKIMQAMYRLLLDQDLSQIEINPLVVTGDGQLMALDAKINIDDNALFAHPDLTALRDISQEDATETAARQHDLSYVTLDGNIGCMVNGAGLAMATVDVIQLYGGKPANFLDVGGGTTAAKVAEAFKLILADSKVKAVLINIFGGIVRCNLIAEGVIAAVTEVGVKVPVVVRLEGTNAAEGRALLEQSGLAVLTAGDLDEAAKKAVEAA--QMQWETVIGLEIHAQLATQSKIFSGAPTAYGAEPNTQACAIDLGMPGVLPVLNKEAVRMAVKFGLAIGAKVAPRSVFARKNYFYPDLPKGYQISQYDLPVVSTGQLSIEVDGAEKTIGITRAHLEEDAGKSLHEDGYSGIDLNRAGTPLLEIVSEPDLRSAKEAVAYMKKLHALVRYLEICDGNMQEGSFRCDANVSVRPVGQEKFGTRAEIKNLNSFRFVEKAINFEIERQIELIENGGTVVQETRLYDANKDETRSMRSKEEANDYRYFPDPDLLPLEITSEFIEDVRGGLPELPDAKRERFKSQYGLNDYDAGVLTATRELADYYEAVVRAACDAKLCANWVMGDLAAALNKAGLEIEQSPVEPARLAGLVQRIADDTISGKIAKQVFEALWETGDSADAIIEKQGLKQITDSGAIEAIIDQIIAANPEQVAGYRGGKEKLFGFFVGQAMKATAGKANPAQLNELLKRKLQG-
MNIHEYQAKALLAQYGVGIPRGGVAETPAEATVIAQRLGGEIWAIKAQIHAGGRGKAGGVKLAKTPEEAGEIAKAMLGSRLITHQTSLEGKEVHKVYVEEGLGIEREYYLGIVLDRSLEMPVIMASRQGGVDIEEVAKNSPNEIIKVAVDPMIGFRPFHGRKLAFALGLAKEQVGLFVDFCTSLFRLYVQKDAEIVEINPLVFTSCKRFVALDAKISFDNNALYRHPEIVAMRDLSEEESSEIEAGEYNLNYVKLQGNVGCMVNGAGLAMATMDIIKHEGGEPANFLDVGGGAKPETVAKGFEIILKDPNVKAIFVNIFGGIVRCDRVANGILEAAKIVHVSVPVVVRLDGTNAKEAKEILEQANINIFAAPSLEGGAKKAVELAQGSM-FETVIGLEVHVQLNTKTKIFCSCATSFGEEPNKNVCPVCLGLPGALPVLNGEAVKKAVSFAKAVNAKVNQNSIFARKNYFYPDLPKAYQISQFEIPIVGKGWLDIEVDGEKRRIGITRAHLEEDAGKNIHE-EISKVDLNRACTPLLEIVSEPDMRNSDEAIAYLKKLHSIVRYLEISDANMQEGSFRCDANVSIRPKGDEKLYTRVEIKNLNSFRFIQKAIEYEVERQIEAWQEGKEVVQETRLFDTDKGVTRSMRGKEESADYRYFPDPDLLPVFIDATLMEEA-EKIPELPDEKRARLVRDFGLKEYDAGVIVADLEMARFFETMLSEGASAKGAVTWLTVELLGRLKGE-SGVQNSPVDAKRLACLVKRIEDETISGKSAKEVLDVLVAEGGEVDAIIERLGLKQVSDDGAILSVIDEVLAQNGDKVAEYKSGKDKLFGFFVGQVMKSAKG-VNPAKVNDLLKSRL-G-
[truncated: 211,681 more chars]
