# Supplementary material for: Inter-protein residue covariation information unravels physically interacting protein dimers
Source: BMC Bioinformatics. 2020 Dec 17;21:584. doi: 10.1186/s12859-020-03930-7 (PMC7745481; doi:10.1186/s12859-020-03930-7)
Supplement: Supplementary file 5 — Additional file 5. Final ER-MSAs at different ASA thresholds. Available on Mendeley data (http://dx.doi.org/10.17632/9bk2r55286.1). [file 12859_2020_3930_MOESM5_ESM.zip › Additional file 2/Final ER-MSAs/Negative ER-MSA dataset/ASA0.0/paired_MSA/2y69-A-2wdq-D/MSA_IDs.txt]

sp|P00396|COX1_	sp|P0AC44|DHSD_
tr|A0A1W9HT41|A	tr|A0A1W9JFU0|A
tr|A0A1K1ND84|A	tr|A0A1K1MND2|A
tr|A0A1W6YLM8|A	tr|A0A1W6ZEJ8|A
tr|I3U864|I3U86	tr|I3UE19|I3UE1
tr|J2VT46|J2VT4	tr|J2VN82|J2VN8
tr|A0A1M5WA37|A	tr|A0A1M5ZPG6|A
tr|U7U6B8|U7U6B	tr|U7U9V0|U7U9V
tr|A6GLS4|A6GLS	tr|A6GNA6|A6GNA
tr|I9DQL0|I9DQL	tr|I9P4L2|I9P4L
tr|F4GW92|F4GW9	tr|F4GX96|F4GX9
tr|A0A0C5IXT0|A	tr|A0A0C5JA81|A
tr|A0A1M3GYT0|A	tr|A0A1Q4GT33|A
tr|A0A0C5UZR5|A	tr|A0A0C5VL02|A
tr|A0A0S8BLV6|A	tr|A0A0S8L1P4|A
tr|W8X0S6|W8X0S	tr|W8X5D0|W8X5D
tr|C4ZNF4|C4ZNF	tr|C4K9S5|C4K9S
tr|F5RCT4|F5RCT	tr|F5RA36|F5RA3
tr|A0A1T4LZG6|A	tr|A0A1T4KCZ1|A
tr|A0A1N7J2B8|A	tr|A0A1N7K628|A
tr|A0A0J1D333|A	tr|A0A0J1FZE1|A
tr|A0A1E4IM40|A	tr|A0A1E4IGZ5|A
tr|F1VVN3|F1VVN	tr|F1VWI3|F1VWI
tr|K4L0D6|K4L0D	tr|K4KH62|K4KH6
tr|C5BKT8|C5BKT	tr|C5BL89|C5BL8
tr|B6BV08|B6BV0	tr|B6BU34|B6BU3
tr|A0A147GNJ8|A	tr|A0A147GM99|A
tr|A0A1D2X7D7|A	tr|A0A1D2X7Z4|A
tr|A0A1G3EPC9|A	tr|A0A1G3G7T7|A
tr|Q5P2F1|Q5P2F	tr|Q5NYB3|Q5NYB
tr|A0A176H176|A	tr|A0A176HA30|A
tr|A0A1A6DTP6|A	tr|A0A1A6DXZ6|A
tr|Q21PS8|Q21PS	tr|Q21IW0|Q21IW
tr|A0A1C3K4A6|A	tr|A0A1C3K054|A
tr|A0A0K8P125|A	tr|A0A0K8P330|A
tr|A0A0Q4GQL3|A	tr|A0A0Q4H185|A
tr|C1DG41|C1DG4	tr|C1DM59|C1DM5
tr|A0A0P0MEJ4|A	tr|A0A0P0MHP9|A
tr|A0A1G0X778|A	tr|A0A1G0XSG5|A
tr|A0A0F6A027|A	tr|A0A0F5ZUR0|A
tr|A0A0J5GCM8|A	tr|A0A0J5GGI3|A
tr|Q2SQV4|Q2SQV	tr|Q2SD29|Q2SD2
tr|C1DA53|C1DA5	tr|C1DB63|C1DB6
tr|A0A1Y6CBS2|A	tr|A0A1Y6CIE2|A
tr|A0A0Q4YGX6|A	tr|A0A0S9MTZ4|A
tr|A0A1G3HMU1|A	tr|A0A1G3HNC8|A
tr|A0A0P7WQG0|A	tr|A0A0P8B663|A
tr|A0A1M5FEG0|A	tr|A0A1M5IW92|A
tr|Q21XU2|Q21XU	tr|Q21XH4|Q21XH
tr|A0A1G0N9E5|A	tr|A0A1G0NK44|A
tr|A0A139SXB2|A	tr|A0A139SV79|A
tr|A4A924|A4A92	tr|A4A3K9|A4A3K
tr|A0A1D2U856|A	tr|A0A1D2U7W7|A
tr|A0A1W1XZ73|A	tr|A0A1W1XNV5|A
tr|A0A1C3EJ50|A	tr|A0A1C3ERK0|A
tr|A0A0M2VDA6|A	tr|A0A0M2VDZ9|A
tr|A0A1E4JVU7|A	tr|A0A1E4K6U9|A
tr|A0A0F3KLP3|A	tr|A0A0F3KNK1|A
tr|A0A059KLY1|A	tr|A0A059KK47|A
tr|F3KTG0|F3KTG	tr|F3KNM8|F3KNM
tr|W0SFK2|W0SFK	tr|W0SI22|W0SI2
tr|A0A1K2HG35|A	tr|A0A1K2HEQ5|A
tr|Q1N2M4|Q1N2M	tr|Q1N6I3|Q1N6I
tr|A0A0F5APE1|A	tr|A0A0F5AUE6|A
tr|A0A0R0MC00|A	tr|A0A0R0MDP2|A
tr|R4YKM3|R4YKM	tr|R4YM32|R4YM3
tr|A0A098GAL3|A	tr|A0A098GDT3|A
tr|A0A1J4S1E3|A	tr|A0A1J5BT04|A
tr|A0A0Q7SEF3|A	tr|A0A0Q7SEQ4|A
tr|H2FZL1|H2FZL	tr|H2FV55|H2FV5
tr|A1WHN8|A1WHN	tr|A1WQZ9|A1WQZ
tr|K6YYM3|K6YYM	tr|K6XRL4|K6XRL
tr|A9BSV8|A9BSV	tr|A9BVJ7|A9BVJ
tr|R9PFE3|R9PFE	tr|R9PTP4|R9PTP
tr|A0A0U3D4M5|A	tr|A0A0U3D0U6|A
tr|A0A0U3EQN7|A	tr|A0A0U3F168|A
tr|A0A0B0H9D1|A	tr|A0A0B0HC96|A
tr|K2KJJ7|K2KJJ	tr|K2K0I4|K2K0I
tr|A0A0A0DN18|A	tr|A0A0A0DTM0|A
tr|A0A0N0XIW6|A	tr|A0A0N1JSQ4|A
tr|F4GGP9|F4GGP	tr|F4G9T2|F4G9T
tr|D5X617|D5X61	tr|D5X4M4|D5X4M
tr|A0A166Y1S0|A	tr|A0A166W3A5|A
tr|A0A0D8CTR2|A	tr|A0A0D8CSY4|A
tr|A8PL77|A8PL7	tr|A8PMS7|A8PMS
tr|A0A0P7D151|A	tr|A0A0N8HJN4|A
tr|D0KXM6|D0KXM	tr|D0KX52|D0KX5
tr|A0A1K1VZ90|A	tr|A0A1K1TZF5|A
tr|A0A1R1ICL3|A	tr|A0A1R1I1F9|A
tr|A0A133XK06|A	tr|A0A133XIP6|A
tr|A0A0F7JS56|A	tr|A0A0F7JT92|A
tr|C7RP99|C7RP9	tr|C7RQZ1|C7RQZ
tr|A0A1R1LRY2|A	tr|A0A1R1LZC6|A
tr|S6AB16|S6AB1	tr|S6AC67|S6AC6
tr|A0A1G0DYA1|A	tr|A0A1G0EA59|A
