# Supplementary material for: Inter-protein residue covariation information unravels physically interacting protein dimers
Source: BMC Bioinformatics. 2020 Dec 17;21:584. doi: 10.1186/s12859-020-03930-7 (PMC7745481; doi:10.1186/s12859-020-03930-7)
Supplement: Supplementary file 5 — Additional file 5. Final ER-MSAs at different ASA thresholds. Available on Mendeley data (http://dx.doi.org/10.17632/9bk2r55286.1). [file 12859_2020_3930_MOESM5_ESM.zip › Additional file 2/Final ER-MSAs/Negative ER-MSA dataset/ASA0.0/paired_MSA/2zu0-A-3pnl-A/MSA_IDs.txt]

sp|P77689|SUFD_	sp|P76015|DHAK_
tr|A0A085H8H8|A	tr|A0A085HMS9|A
tr|E3G5Z5|E3G5Z	tr|E3G410|E3G41
tr|A0A1S8YQ24|A	tr|A0A1S8YS18|A
tr|A0A0J8YLZ3|A	tr|A0A0J8YPH9|A
tr|W9H2A4|W9H2A	tr|W9H678|W9H67
tr|Q09CC4|Q09CC	tr|E3FYF9|E3FYF
tr|Q1QY68|Q1QY6	tr|Q1R0P0|Q1R0P
tr|W0LIY1|W0LIY	tr|W0LAE4|W0LAE
tr|Q2RR77|Q2RR7	tr|Q2RUQ4|Q2RUQ
tr|D4C309|D4C30	tr|D4C2T3|D4C2T
tr|A0A1A9NL64|A	tr|A0A1A9NPL4|A
tr|A0A1G0MF17|A	tr|A0A1Q7GY77|A
tr|Q123X9|Q123X	tr|Q12FN7|Q12FN
tr|A0A1F8L7Y3|A	tr|A0A1F8QNT9|A
tr|A0A1L6I7V9|A	tr|A0A1L6I8T3|A
tr|A0A1M6AL82|A	tr|A0A1M5R1A9|A
tr|A0A0C1RN00|A	tr|A4AIN1|A4AIN
tr|G3J2C0|G3J2C	tr|G3ITN8|G3ITN
tr|Q60A79|Q60A7	tr|Q60CU2|Q60CU
tr|V5C630|V5C63	tr|V5BUQ6|V5BUQ
tr|B5WED4|B5WED	tr|A0A0N0ZD45|A
tr|A0A061QE26|A	tr|J9Z0D1|J9Z0D
tr|G4T3G6|G4T3G	tr|G4T0K7|G4T0K
tr|A0A1Y6D1D0|A	tr|A0A1Y6CT02|A
tr|W8WXI2|W8WXI	tr|W8X039|W8X03
tr|A0A1V8M9U3|A	tr|A0A1V8M0P7|A
tr|A0A1Y6CQW5|A	tr|A0A1Y6CB76|A
tr|D7A8I3|D7A8I	tr|D7A0R1|D7A0R
tr|A0A172U932|A	tr|A0A172UAC4|A
tr|A0A1M3MHN1|A	tr|A0A1M3AUD5|A
tr|A0A0H4KRD4|A	tr|A0A0H4L1B1|A
tr|A0A148N9P0|A	tr|A0A148NA38|A
tr|A0A1L9QTR1|A	tr|A0A1L9QWT4|A
tr|A0A1G3G7Y2|A	tr|A0A1Q4D010|A
tr|A0A0B3RLS3|A	tr|A0A0B3RQH9|A
tr|A0A0R2TIG3|A	tr|C8RYJ8|C8RYJ
tr|S9R2R4|S9R2R	tr|S9R273|S9R27
tr|S9QZD0|S9QZD	tr|S9SG58|S9SG5
tr|A0A1U7DBM1|A	tr|A0A1U7DCS5|A
tr|A0A0P6W9Q8|A	tr|A0A0P6W3F9|A
tr|A0A1Y5T7M2|A	tr|A0A1Y5TCW3|A
tr|A0A1M7Z9F4|A	tr|A0A1M7ZNV5|A
tr|A0A0P0A9H9|A	tr|A0A0P0ACX1|A
tr|A8LL04|A8LL0	tr|A8LNW5|A8LNW
tr|A0A0H1RD94|A	tr|A0A0H1R8W3|A
tr|A0A133YYT4|A	tr|A0A180F397|A
tr|A0A0Q9I7P3|A	tr|A0A126P0P3|A
tr|A0A021X3R5|A	tr|A0A1M3CNZ4|A
tr|A6DHM1|A6DHM	tr|A6DNZ6|A6DNZ
tr|A0A1C7NTV1|A	tr|A0A1C7P0F7|A
tr|Q11HF2|Q11HF	tr|Q11BU6|Q11BU
tr|A0A135HVV9|A	tr|A0A135HS01|A
tr|A0A0Q9ELH4|A	tr|A0A1S1T9Y0|A
tr|C3MCZ2|C3MCZ	tr|F7XYZ4|F7XYZ
tr|A0A0F7PML0|A	tr|A0A0F2P0R3|A
tr|G6EYY6|G6EYY	tr|G6F1I9|G6F1I
tr|J3HV73|J3HV7	tr|J3HQV4|J3HQV
tr|A0A1T4LRK9|A	tr|A0A1T4PI95|A
tr|A0A0Q6EBJ0|A	tr|A0A0Q5GRF1|A
