# Supplementary material for: Inter-protein residue covariation information unravels physically interacting protein dimers
Source: BMC Bioinformatics. 2020 Dec 17;21:584. doi: 10.1186/s12859-020-03930-7 (PMC7745481; doi:10.1186/s12859-020-03930-7)
Supplement: Supplementary file 5 — Additional file 5. Final ER-MSAs at different ASA thresholds. Available on Mendeley data (http://dx.doi.org/10.17632/9bk2r55286.1). [file 12859_2020_3930_MOESM5_ESM.zip › Additional file 2/Final ER-MSAs/Negative ER-MSA dataset/ASA0.0/paired_MSA/2zu0-C-3pnl-B/MSA_IDs.txt]

sp|P77499|SUFC_	sp|P76014|DHAL_
tr|A0A150WXZ6|A	tr|A0A150X7F4|A
tr|A0A0M8KBQ0|A	tr|A0A0M8KB67|A
tr|A0A1Q6WPE3|A	tr|A0A1Q7GY64|A
tr|A0A1W9SJI5|A	tr|A0A0P7XIJ2|A
tr|A0A0C1UQQ5|A	tr|A4AIN0|A4AIN
tr|A0A1F8XHG9|A	tr|A0A1F9CZ97|A
tr|A0A1R4KS91|A	tr|A0A1R4KAR8|A
tr|A0A1Y6D9H2|A	tr|A0A1Y6CSY6|A
tr|A0A023X7J4|A	tr|A0A023X2L0|A
tr|W8WX14|W8WX1	tr|W8X0K0|W8X0K
tr|K9TZT8|K9TZT	tr|K9U7Y7|K9U7Y
tr|A0A165YQP6|A	tr|A0A161ZRP1|A
tr|A6ELR6|A6ELR	tr|A6EMJ5|A6EMJ
tr|G6FWM3|G6FWM	tr|G6FMN8|G6FMN
tr|A0A093W863|A	tr|J9Z1A9|J9Z1A
tr|D1CCU0|D1CCU	tr|D1CI02|D1CI0
tr|A0A023DFG7|A	tr|A0A023DJ44|A
tr|D3EDI2|D3EDI	tr|C5DA73|C5DA7
tr|A0A1C2BW91|A	tr|A0A1C2BZT4|A
tr|A0A1F8MGB8|A	tr|A0A1F8QNZ5|A
tr|A0A0P6XPU7|A	tr|A0A0P6Y288|A
tr|V5CAT2|V5CAT	tr|V5DRA3|V5DRA
tr|G4T3G5|G4T3G	tr|G4T0K8|G4T0K
tr|A8LL05|A8LL0	tr|A8LNW4|A8LNW
tr|K9RQ05|K9RQ0	tr|K9RKI5|K9RKI
tr|B7JUD3|B7JUD	tr|E0U9C1|E0U9C
tr|A0A139X744|A	tr|A0A139XAY0|A
tr|A0A1U9K765|A	tr|A0A1U9K5X3|A
tr|A0A0B3SP21|A	tr|A0A0B3S0L6|A
tr|A0A1M6AKQ3|A	tr|A0A1M5R189|A
tr|A0A0P6XBK3|A	tr|A0A0P6X6Z6|A
tr|A0A1E5QFW4|A	tr|A0A1E5QDU5|A
tr|A0A0A1B0K4|A	tr|E6WA32|E6WA3
tr|A0A1V8M9Y2|A	tr|A0A1V8M0I1|A
tr|A0A1K1WV66|A	tr|A0A094JLK6|A
tr|G3J2C1|G3J2C	tr|G3ITN9|G3ITN
tr|Q60A78|Q60A7	tr|Q60CU3|Q60CU
tr|L8LNJ7|L8LNJ	tr|K9XI13|K9XI1
tr|Q1QY69|Q1QY6	tr|Q1R0P1|Q1R0P
tr|A0A1W9IQZ3|A	tr|A0A1W9JCK9|A
tr|A0A1U7DBK4|A	tr|A0A1U7DCR1|A
tr|A0A089PLQ4|A	tr|A0A0J5LCL7|A
tr|A0A0B5IVM4|A	tr|A0A0B5IR57|A
tr|A0A0C2UXW9|A	tr|A0A0C2R3J4|A
tr|M7P546|M7P54	tr|M7NIQ8|M7NIQ
tr|E3G5Z4|E3G5Z	tr|E3G409|E3G40
tr|Q0FGK8|Q0FGK	tr|A0A1Q4D023|A
tr|A0A150M2V1|A	tr|A0A150MF74|A
tr|A0A024QA58|A	tr|A0A024Q8T2|A
tr|A0A133XRH2|A	tr|A0A180F7M2|A
tr|U2Z1A7|U2Z1A	tr|U3AM87|U3AM8
tr|L0EG38|L0EG3	tr|L0EJ60|L0EJ6
tr|A0A135L5P6|A	tr|A0A135L7V2|A
tr|A0A1S1NUQ4|A	tr|A0A1S1NYE6|A
tr|A0A177LDH5|A	tr|A0A177KIE7|A
tr|A0A1G9QY18|A	tr|A0A1G9RLA3|A
tr|A0A0A1MQX5|A	tr|A0A0A1M8Q0|A
tr|A0A0V7ZHE3|A	tr|A0A0V7ZBD2|A
tr|A0A085H8H9|A	tr|A0A085HMT0|A
tr|A0A1M7Z973|A	tr|A0A1M7ZNM2|A
tr|A0A0J8YKR2|A	tr|A0A0J8YPJ2|A
tr|A0A1L9QTK2|A	tr|A0A1L9QWN9|A
tr|Q123Y0|Q123Y	tr|Q12FM9|Q12FM
tr|A0A0T7BUA0|A	tr|K9VA65|K9VA6
tr|A0A148N9H7|A	tr|A0A148NA77|A
tr|A4YYZ6|A4YYZ	tr|H0TUV4|H0TUV
tr|A0A0K0GBX1|A	tr|A0A0K0G9P1|A
tr|F4XW67|F4XW6	tr|F4XKM2|F4XKM
tr|A0A1B3WQI8|A	tr|A0A1B3WME8|A
tr|A0A1T4Y5V3|A	tr|A0A1T4YXR4|A
tr|D7A8I2|D7A8I	tr|D7A0Q6|D7A0Q
tr|G8PTT7|G8PTT	tr|G8PLH0|G8PLH
tr|Q09CC3|Q09CC	tr|Q097J6|Q097J
tr|A0A0P6VRD6|A	tr|A0A0P6VWX0|A
tr|A0A0P6X1D8|A	tr|A0A0P6WVD5|A
tr|W4EQA6|W4EQA	tr|W4F0S5|W4F0S
tr|A0A1M3NNA4|A	tr|A0A1M3AUG5|A
tr|A0A1Y5T548|A	tr|A0A1Y5T7R7|A
tr|U5T6G3|U5T6G	tr|U5T5E1|U5T5E
tr|D1C3Z0|D1C3Z	tr|D1C9M9|D1C9M
tr|A0A1G3ZCL0|A	tr|A0A1Q6UMC5|A
tr|A0A099WQB9|A	tr|A0A099W180|A
tr|A0A1A9NKW0|A	tr|A0A1A9NP10|A
tr|A0A1Y6CR49|A	tr|A0A1Y6CBX1|A
tr|A0A0D6PCI6|A	tr|A0A0D6PKQ2|A
tr|W0HY75|W0HY7	tr|W0HSI6|W0HSI
tr|A0A1F4DUA2|A	tr|A0A1F4C896|A
tr|A9WKN7|A9WKN	tr|A9WJ22|A9WJ2
tr|A0A071LWS1|A	tr|A0A071LUV3|A
tr|K9TAU9|K9TAU	tr|K9TAS4|K9TAS
tr|I2B8B6|I2B8B	tr|I2BC43|I2BC4
tr|A0A0P6Y7S0|A	tr|A0A0P6XG10|A
tr|A0A1E4HNU2|A	tr|A0A1G3BJC1|A
tr|A0A1F2X586|A	tr|A0A1F2WIB4|A
tr|A0A0N0IA68|A	tr|A0A0N1KIT1|A
tr|K2HBR6|K2HBR	tr|K2FJ00|K2FJ0
tr|A0A061P0X1|A	tr|A0A061P2H9|A
tr|A0A0P9CYI1|A	tr|A0A0N8PSK2|A
tr|C4L4Z0|C4L4Z	tr|C4L4Q1|C4L4Q
tr|A0A143YK45|A	tr|A0A143ZAL4|A
tr|A0A1E8GQM8|A	tr|A0A1E8GMJ8|A
tr|A0A0U4FHE4|A	tr|A0A0U4EHY5|A
tr|W0LEU1|W0LEU	tr|W0L994|W0L99
tr|A0A0Q6EMJ7|A	tr|A0A1T4PII2|A
tr|C3MCZ1|C3MCZ	tr|C3KP63|C3KP6
tr|A0A0Q9EBF5|A	tr|A0A1S1TBI7|A
tr|A0A0Q8CF09|A	tr|A0A0Q8V883|A
tr|A0A135HVS2|A	tr|A0A135HRF9|A
tr|A0A1R0IHJ5|A	tr|A0A1R0IUN2|A
tr|A0A1L4C222|A	tr|A0A1L4C2B4|A
tr|A0A011Q9S0|A	tr|A0A011RNM6|A
tr|E1IDT4|E1IDT	tr|E1IG61|E1IG6
tr|A0A1M3BWC8|A	tr|A0A1M3BG03|A
tr|A0A060R5Z2|A	tr|A0A060R8T2|A
tr|G6EYY5|G6EYY	tr|G6F1I8|G6F1I
tr|D7N6D9|D7N6D	tr|U7UNX5|U7UNX
tr|E6SL39|E6SL3	tr|E6SH85|E6SH8
tr|K9EBA3|K9EBA	tr|K9ETT1|K9ETT
tr|I0I486|I0I48	tr|I0I656|I0I65
tr|J2VKI5|J2VKI	tr|J2VAZ1|J2VAZ
tr|D3EZG5|D3EZG	tr|D3F987|D3F98
tr|A0A1B7GT03|A	tr|W0J9Z4|W0J9Z
tr|A0A085LCN0|A	tr|A0A085LF47|A
tr|A0A1U9ZSV7|A	tr|A0A1V0AKE9|A
tr|A0A0J6DK90|A	tr|A0A1M3ELK9|A
tr|A9HRY6|A9HRY	tr|A9H2V8|A9H2V
tr|A6DHM0|A6DHM	tr|A6DNZ7|A6DNZ
tr|W2F2I8|W2F2I	tr|W2EY72|W2EY7
tr|A0A0A0C8M3|A	tr|A0A0A0C868|A
tr|A0A0W7WAR0|A	tr|A0A061LZ13|A
tr|D2AV67|D2AV6	tr|D2B9Y6|D2B9Y
tr|C7QJG1|C7QJG	tr|C7Q5T1|C7Q5T
tr|R7L854|R7L85	tr|R7L8D7|R7L8D
tr|A0A168ETT1|A	tr|A0A168EYU3|A
tr|A0A0F0HU32|A	tr|A0A0M8Y0B5|A
tr|A0A1Q7ST64|A	tr|A0A1Q7I6R3|A
tr|A0A0Q9JGR2|A	tr|A0A0Q9J253|A
tr|A0A1M4Y473|A	tr|A0A1M5GGP4|A
tr|A0A1M3LB13|A	tr|A0A1Q4B3D7|A
tr|K6VKD9|K6VKD	tr|K6UNQ1|K6UNQ
tr|C5BVY7|C5BVY	tr|C5BWZ3|C5BWZ
tr|A0A0Q9CWH0|A	tr|A0A0Q9CMP7|A
tr|A1R6I9|A1R6I	tr|A1R184|A1R18
tr|A0A0Q9SR07|A	tr|A0A0Q9S3X4|A
tr|A0A0H5CWH6|A	tr|A0A0H5CMF0|A
tr|A0A1G0YMR3|A	tr|A0A1G0ZZB5|A
tr|A0A171DHT7|A	tr|A0A171B5J4|A
tr|A0A0S7BUR8|A	tr|A0A0S7BTM5|A
tr|W5W8L4|W5W8L	tr|W5WJ74|W5WJ7
tr|A0A1P8NBH1|A	tr|A0A0M9UKK9|A
tr|C7R3U2|C7R3U	tr|C7R307|C7R30
tr|A0A0K1JJR0|A	tr|A0A0K1JLA7|A
tr|A0A0F0GUX5|A	tr|A0A0F0GZS3|A
tr|C6W8C5|C6W8C	tr|C6WHH1|C6WHH
tr|A0A1G3KZ13|A	tr|A0A1G3RGG5|A
tr|W7J6N0|W7J6N	tr|W7IDK8|W7IDK
tr|A0A1W2FNP8|A	tr|A0A1W2FQW4|A
tr|A0A1G9R4T7|A	tr|A0A1G9XQR3|A
tr|A0A0X8E2Z8|A	tr|A0A0X8E2X2|A
tr|A0A151BX31|A	tr|A0A151BVV2|A
tr|A0A1H1TGN7|A	tr|A0A1H1U4A9|A
tr|F5XQG6|F5XQG	tr|F5XQ38|F5XQ3
tr|A0A0B2ATL1|A	tr|A0A0B2ALR0|A
tr|A0A1T5JJJ5|A	tr|A0A1T5JMU1|A
tr|A0A1T5M2Q7|A	tr|A0A1T5LRU7|A
tr|A0A0C1P303|A	tr|A0A0C1NR27|A
tr|A0A0Q4VDQ4|A	tr|A0A1S2GYY3|A
tr|A0A1Q9V253|A	tr|A0A1Q9UTE1|A
tr|A0A0Q5E0Q2|A	tr|A0A0Q5EAH8|A
tr|A0A1U7MNG2|A	tr|A0A1U7MQ02|A
tr|A0A0Q6R7Z0|A	tr|A0A0Q6R9R2|A
tr|A0A0A0E1G9|A	tr|A0A0A0E074|A
tr|B0KB18|B0KB1	tr|B0K761|B0K76
tr|R5QLP1|R5QLP	tr|R5CUM8|R5CUM
tr|I3VSD4|I3VSD	tr|I3VUM6|I3VUM
tr|A0A1D8BWI8|A	tr|A0A1D8BU51|A
tr|F4FFI1|F4FFI	tr|F4F7H7|F4F7H
tr|D1BRD6|D1BRD	tr|D1BTV7|D1BTV
tr|A4FBQ7|A4FBQ	tr|A4FKF4|A4FKF
tr|A0A1K0FR98|A	tr|A0A1K0GV18|A
tr|D1AKY4|D1AKY	tr|D1AP48|D1AP4
tr|A0A1M6ICF3|A	tr|A0A1M6DX90|A
tr|A0A1X9LJI4|A	tr|A0A1X9LTD0|A
tr|C8XK93|C8XK9	tr|C8XKM4|C8XKM
tr|A0A1R1M018|A	tr|A0A1R1LYB7|A
tr|E0QS42|E0QS4	tr|E0QQH9|E0QQH
tr|A0A099D3U3|A	tr|A0A099D208|A
tr|Q8R6W0|Q8R6W	tr|Q8R8K0|Q8R8K
tr|D2Q4M8|D2Q4M	tr|D2PZT9|D2PZT
tr|A0A126Z613|A	tr|A0A126Z5Y3|A
tr|B0REH7|B0REH	tr|B0REA6|B0REA
tr|A9WT29|A9WT2	tr|A9WUM9|A9WUM
tr|A0A0Q5LG86|A	tr|A0A0Q5MV16|A
tr|A0A1G4FMQ1|A	tr|A0A1G4FJW0|A
tr|A0A1T4S3Z1|A	tr|A0A1T4RTM5|A
tr|E1R1S8|E1R1S	tr|E1R6V0|E1R6V
tr|A0A0R3JYN4|A	tr|A0A0R3JVT8|A
tr|A0A1R4KL67|A	tr|A0A1R4J277|A
tr|A0A1K1MEA7|A	tr|A0A1K1P136|A
tr|A0A0C2JTQ1|A	tr|A0A0C2JFB1|A
tr|S3XVV6|S3XVV	tr|S3X4B0|S3X4B
tr|A0A1I4YBX9|A	tr|A0A1I5BFP7|A
tr|U1FFP1|U1FFP	tr|U1GE01|U1GE0
tr|V7I9J1|V7I9J	tr|V7IAM1|V7IAM
tr|U2TG37|U2TG3	tr|U2THI0|U2THI
tr|W1TVV3|W1TVV	tr|W1TKQ0|W1TKQ
tr|E2SGI4|E2SGI	tr|E2SHI7|E2SHI
tr|I6X3N2|I6X3N	tr|I6X335|I6X33
tr|A0A0E3UTK4|A	tr|A0A0E3ZC32|A
tr|C7M3C3|C7M3C	tr|C7LYL5|C7LYL
tr|S2WL75|S2WL7	tr|S2W6B3|S2W6B
tr|A0A1M4M4A0|A	tr|A0A1M4M9N7|A
tr|C7HVE0|C7HVE	tr|C7HTR7|C7HTR
tr|A0A1M7Y008|A	tr|A0A1M7YKV5|A
tr|A0A0D8FY49|A	tr|A0A0D8FQG5|A
tr|A0A0P8Y8U6|A	tr|A0A0P8WAQ7|A
tr|A0A1M5WIX6|A	tr|A0A1M5XWL2|A
tr|D7GSX0|D7GSX	tr|D4MT14|D4MT1
tr|A0A0J1GF27|A	tr|A0A0J1J7E6|A
tr|E6MIK1|E6MIK	tr|E6MG44|E6MG4
tr|I2F2B0|I2F2B	tr|I2F888|I2F88
tr|V2Y5E1|V2Y5E	tr|V2Y558|V2Y55
tr|A0A124FDF4|A	tr|A0A117SHP6|A
tr|E3CUG5|E3CUG	tr|E3CX22|E3CX2
tr|I4BXT7|I4BXT	tr|I4BYG6|I4BYG
tr|D1B9S6|D1B9S	tr|D1B6Y5|D1B6Y
tr|A0A1C7G0C6|A	tr|A0A1C7G4M8|A
tr|F4XDE2|F4XDE	tr|F4XFL5|F4XFL
tr|B8CZ41|B8CZ4	tr|B8D1L0|B8D1L
tr|D4KEF3|D4KEF	tr|D4KHD6|D4KHD
tr|A0A1M6MI01|A	tr|A0A1M6J5D1|A
tr|G5IFH7|G5IFH	tr|G5IBQ9|G5IBQ
tr|A0A1M4ZC46|A	tr|A0A1M4W040|A
