# Supplementary material for: Inter-protein residue covariation information unravels physically interacting protein dimers
Source: BMC Bioinformatics. 2020 Dec 17;21:584. doi: 10.1186/s12859-020-03930-7 (PMC7745481; doi:10.1186/s12859-020-03930-7)
Supplement: Supplementary file 5 — Additional file 5. Final ER-MSAs at different ASA thresholds. Available on Mendeley data (http://dx.doi.org/10.17632/9bk2r55286.1). [file 12859_2020_3930_MOESM5_ESM.zip › Additional file 2/Final ER-MSAs/Negative ER-MSA dataset/ASA0.0/paired_MSA/2zu0-C-4eb7-A/MSA_IDs.txt]

sp|P77499|SUFC_	sp|O29689|ISCS2
tr|I0ANP0|I0ANP	tr|I0AK35|I0AK3
tr|A0A1Q7RJF2|A	tr|A0A1G0NV48|A
tr|C6VY65|C6VY6	tr|C6VSF6|C6VSF
tr|F8EPQ2|F8EPQ	tr|F8EL94|F8EL9
tr|A0A150WXZ6|A	tr|A0A150XSG2|A
tr|A0A0M8KBQ0|A	tr|A0A0M9UBD4|A
tr|A0A1S2VB03|A	tr|A0A1S2VFL3|A
tr|A0A023BYJ5|A	tr|A0A023BMZ6|A
tr|W0TPS8|W0TPS	tr|W0TK69|W0TK6
tr|G2PQ37|G2PQ3	tr|G2PN51|G2PN5
tr|A0A1W6E8I4|A	tr|A0A1W6E1I5|A
tr|S2CZQ6|S2CZQ	tr|S2DHU8|S2DHU
tr|A0M631|A0M63	tr|A0LYI5|A0LYI
tr|R7ZTK9|R7ZTK	tr|R7ZUQ9|R7ZUQ
tr|A0A1Q6WPE3|A	tr|A0A1Q7E2Z7|A
tr|A0A0B6WW43|A	tr|A0A0B6WZE7|A
tr|M7XSG0|M7XSG	tr|M7XVL3|M7XVL
tr|A0A1V0DBU2|A	tr|A0A1V0DCW0|A
tr|A0A1W9SJI5|A	tr|A0A0P7X3S7|A
tr|D0MKJ2|D0MKJ	tr|D0MHZ7|D0MHZ
tr|U5BLN9|U5BLN	tr|U5BYG8|U5BYG
tr|A0A142ER50|A	tr|A0A1V3RB91|A
tr|A0A1E7PUN1|A	tr|M1F7V2|M1F7V
tr|A0A1A7R3E3|A	tr|A0A1A7R3R9|A
tr|A0A1T5D1B2|A	tr|A0A1T5B1E8|A
tr|A0A127V8W4|A	tr|A0A127VDT8|A
tr|A0A139CBX3|A	tr|A0A139CBF4|A
tr|A0A074KW23|A	tr|A0A074KYQ5|A
tr|A0A1W2HB49|A	tr|A0A1W2H833|A
tr|A0A1Y6D9H2|A	tr|A0A1Y6D4V5|A
tr|A0A1E4H896|A	tr|A0A1E4H4G7|A
tr|A0A023X7J4|A	tr|A0A023X3R8|A
tr|A0A143PX80|A	tr|A0A143PNG0|A
tr|H8KUZ2|H8KUZ	tr|H8KPK1|H8KPK
tr|K1LCE1|K1LCE	tr|K1LFB2|K1LFB
tr|L0G2S2|L0G2S	tr|L0G5T5|L0G5T
tr|H2BSI9|H2BSI	tr|H2BW28|H2BW2
tr|W0F0M2|W0F0M	tr|W0F4K0|W0F4K
tr|A1ZN01|A1ZN0	tr|A1ZIJ1|A1ZIJ
tr|W8WX14|W8WX1	tr|W8X3G3|W8X3G
tr|K9TZT8|K9TZT	tr|K9U2K5|K9U2K
tr|A0A1D2SLZ5|A	tr|A0A1D2SJQ4|A
tr|A0A1E4A6M5|A	tr|A0A1E4AG76|A
tr|A0A136N9I2|A	tr|A0A136K8K2|A
tr|A0A165YQP6|A	tr|A0A161ZSX8|A
tr|A0A0P4UFX0|A	tr|A0A0P4UVA6|A
tr|G2LLD6|G2LLD	tr|G2LI14|G2LI1
tr|A0A1K1VX42|A	tr|A0A1K1UXT5|A
tr|A0A1J4TG93|A	tr|A0A1F9VRD7|A
tr|Q2SM48|Q2SM4	tr|Q2SDV9|Q2SDV
tr|A0A101FZ55|A	tr|E8N4Y7|E8N4Y
tr|G6FWM3|G6FWM	tr|G6FRD7|G6FRD
tr|A0A093W863|A	tr|A0A061QE01|A
tr|A0A1S2D8A3|A	tr|A0A1S2DJV8|A
tr|D1CCU0|D1CCU	tr|D1CCE2|D1CCE
tr|A0A023DFG7|A	tr|A0A023DB42|A
tr|F3L244|F3L24	tr|F3L495|F3L49
tr|F5SJU1|F5SJU	tr|F5SDP9|F5SDP
tr|A0A1E2V6F1|A	tr|A0A1E2VE40|A
tr|A0A159Z197|A	tr|A0A159Z3P0|A
tr|K9VXP2|K9VXP	tr|K9W1F7|K9W1F
tr|A0A1M3JQZ1|A	tr|A0A1Q3YQS2|A
tr|A0A098S1F7|A	tr|A0A098RYU7|A
tr|A0A085GFD8|A	tr|A0A085G717|A
tr|A7MF61|A7MF6	sp|A7MGX8|ISCS_
tr|V5CAT2|V5CAT	tr|V5BK81|V5BK8
tr|A0A0C1QW25|A	tr|A0A0C1NH03|A
tr|G4T3G5|G4T3G	tr|G4SUS2|G4SUS
tr|K9RQ05|K9RQ0	tr|K9RKY4|K9RKY
tr|A0A173MJ72|A	tr|A0A173MNH4|A
tr|B7JUD3|B7JUD	tr|E0UDY7|E0UDY
tr|A0A0C1XTP9|A	tr|A0A0C1XWZ7|A
tr|U1XZ80|U1XZ8	tr|U1XZX0|U1XZX
tr|A0A0N8GRM0|A	tr|A0A0P6YGD1|A
tr|A0A0P7DGZ7|A	tr|A0A0P7CPE3|A
tr|A0A1F6CFR1|A	tr|A0A1F6D5H6|A
tr|B9XEL5|B9XEL	tr|B9XLS8|B9XLS
tr|A0A1U9K765|A	tr|A0A1U9K5E3|A
tr|A0A0C5VRA3|A	tr|A0A0C5VBX4|A
tr|A0A1B1PLH4|A	tr|A0A1B1PK21|A
tr|A0A162R067|A	tr|A0A162RRA6|A
tr|A0A1M6AKQ3|A	tr|A0A1M5YH65|A
tr|F5L7I2|F5L7I	tr|F5L583|F5L58
tr|A0A1F3AEC1|A	tr|A0A1Q3JZ38|A
tr|A0A1E5QFW4|A	tr|A0A1E5QEN4|A
tr|A0A0A1B0K4|A	tr|D1KS55|D1KS5
tr|A0A1V8M9Y2|A	tr|A0A1V8M211|A
tr|A0A1T4RFG3|A	tr|A0A1T4K4F5|A
tr|A0A0D8ZPD4|A	tr|A0A0D8ZPX3|A
tr|R9GW50|R9GW5	tr|R9GPX8|R9GPX
tr|K9YBU4|K9YBU	tr|K9YBV8|K9YBV
tr|G3J2C1|G3J2C	tr|G3IZ87|G3IZ8
tr|Q60A78|Q60A7	sp|Q60C64|ISCS_
tr|F4GTZ7|F4GTZ	tr|F4GPE9|F4GPE
tr|L8LNJ7|L8LNJ	tr|K9XM67|K9XM6
tr|A0A0J8VL72|A	tr|A0A0J8VIK9|A
tr|A0A177N732|A	tr|A0A177NIQ0|A
tr|Q1QY69|Q1QY6	tr|Q1QTL4|Q1QTL
tr|A0A127FB11|A	tr|A0A127F8K8|A
tr|A0A0S7YKP1|A	tr|A0A0S8G101|A
tr|A0A085WCM3|A	tr|A0A085WLA7|A
tr|K7VZS1|K7VZS	tr|K7W320|K7W32
tr|A0A0C2ARQ5|A	tr|A0A1Q5L9V6|A
tr|Q01P21|Q01P2	tr|Q02BG0|Q02BG
tr|A0ZAI9|A0ZAI	tr|A0ZCH0|A0ZCH
tr|A0A1W9IQZ3|A	tr|A0A1W9HHJ9|A
tr|A0A089PLQ4|A	tr|A0A089PNG7|A
tr|A0A0B5IVM4|A	tr|A0A0B5IH40|A
tr|A0A1V2GXA9|A	tr|A0A1V2H8C4|A
tr|A0A176HQM3|A	tr|A0A176HRR0|A
tr|R4YPN2|R4YPN	tr|R4YLQ9|R4YLQ
tr|A0A0C2UXW9|A	tr|A0A0C2UBW4|A
tr|A7H8R7|A7H8R	sp|A7H804|ISCS_
tr|M7P546|M7P54	tr|M7NBB9|M7NBB
tr|A0A1M5JNC1|A	tr|A0A1M5DI06|A
tr|Q6D627|Q6D62	tr|Q6D2Z9|Q6D2Z
tr|A0A150M2V1|A	tr|A0A150M905|A
tr|A0A1Q3V0W3|A	tr|A0A1Q3URM2|A
tr|Q8DHP1|Q8DHP	tr|Q8DMK1|Q8DMK
tr|A0A1H3YGY1|A	tr|A0A1H4FPB2|A
tr|Q1N0G7|Q1N0G	tr|Q1N0G5|Q1N0G
tr|Q21KV2|Q21KV	tr|Q21KV4|Q21KV
tr|A7IBF1|A7IBF	tr|A7IBH4|A7IBH
tr|A0A1M3FQ01|A	tr|A0A1M3ERS4|A
sp|Q55791|Y075_	tr|Q55602|Q5560
tr|A0A172YDV5|A	tr|A0A172YIH5|A
tr|A0A0E9LT36|A	tr|A0A0E9LXB4|A
tr|L0EG38|L0EG3	tr|L0EFL1|L0EFL
tr|H2IT75|H2IT7	tr|H2J2I5|H2J2I
tr|A0A1S1NUQ4|A	tr|A0A1S1NVJ9|A
tr|F9U9W3|F9U9W	tr|F9UF93|F9UF9
tr|A0A1G8E4N2|A	tr|A0A1G8IR27|A
tr|A0A1C0V9Y1|A	tr|A0A1C0UUT9|A
tr|A0A1G9QY18|A	tr|A0A1G9XTX7|A
tr|A0A0V7ZHE3|A	tr|A0A0V7ZVF5|A
tr|A9MEP5|A9MEP	sp|A9MHJ4|ISCS_
tr|U3TVQ6|U3TVQ	tr|U3U212|U3U21
tr|D0LTU1|D0LTU	tr|D0LH13|D0LH1
tr|A0A1J5GMG1|A	tr|K8GL33|K8GL3
tr|A0A0J8YKR2|A	tr|A0A0J8YQK8|A
tr|A0A1E8CIG6|A	tr|A0A1E8CIU9|A
tr|A0A0S7BKB4|A	tr|A0A0S7BAQ5|A
tr|A0A193LL75|A	tr|A0A193LKF3|A
tr|A0A1L9QTK2|A	tr|A0A1L9QVF7|A
tr|A0A098TM01|A	tr|A0A098TNG4|A
tr|K9WI67|K9WI6	tr|K9WHL5|K9WHL
tr|A0A0M2RD31|A	tr|A0A0M2RDH9|A
tr|D3RQ83|D3RQ8	tr|D3RT27|D3RT2
tr|I3TGQ7|I3TGQ	tr|I3TWY7|I3TWY
tr|Q123Y0|Q123Y	tr|A0A068Z1E1|A
tr|A0A0T7BUA0|A	tr|A0A0T7BRS1|A
tr|L7U3X0|L7U3X	tr|L7TY71|L7TY7
tr|W0E4N2|W0E4N	tr|W0E091|W0E09
tr|Q4BXN8|Q4BXN	tr|Q4BXY0|Q4BXY
tr|A0A1S8WB95|A	tr|K9RSJ4|K9RSJ
tr|H5UYN3|H5UYN	tr|H5UYC5|H5UYC
tr|A4YYZ6|A4YYZ	tr|A0A0Q6AB98|A
tr|A0A0F5I8V9|A	tr|A0A0F5ICG3|A
tr|A0A0K0GBX1|A	tr|A0A0K0GED4|A
tr|F4XW67|F4XW6	tr|F4XJ29|F4XJ2
tr|B9KY38|B9KY3	tr|B9L2U5|B9L2U
tr|M5E5J7|M5E5J	tr|M5DPH1|M5DPH
tr|A0A1B3WQI8|A	tr|A0A1W9UG23|A
tr|D4TSH9|D4TSH	tr|D4TPW1|D4TPW
tr|K9X8L9|K9X8L	tr|K9X8X2|K9X8X
tr|B0C400|B0C40	tr|B0C2F1|B0C2F
tr|K9S9T1|K9S9T	tr|K9S702|K9S70
tr|S2XEH3|S2XEH	tr|S2YRK2|S2YRK
tr|A0A0M1JZ67|A	tr|A0A0M1JW07|A
tr|I3Y7Z9|I3Y7Z	tr|I3Y6C8|I3Y6C
tr|H1SDB4|H1SDB	tr|H1S9R6|H1S9R
tr|A4BH30|A4BH3	tr|A4BH28|A4BH2
tr|A0A098GE86|A	tr|A0A098GER8|A
tr|A8HQL9|A8HQL	tr|A8III6|A8III
tr|A0A0P6VRD6|A	tr|A0A0N8GFK4|A
tr|A0A0U2N3Y2|A	tr|A0A0U2P8Z6|A
tr|A0A075LPE2|A	tr|A0A075LJH8|A
tr|A0A0P8DJ35|A	tr|A0A0P8BKT2|A
tr|D5WUE8|D5WUE	tr|D5WWY1|D5WWY
tr|B4VTA1|B4VTA	tr|B4VRB6|B4VRB
tr|G2E136|G2E13	tr|G2DVX1|G2DVX
tr|K9UBC9|K9UBC	tr|K9UI40|K9UI4
tr|J7UAH7|J7UAH	tr|J7SKE0|J7SKE
tr|S0ESZ9|S0ESZ	tr|S0EXT1|S0EXT
tr|F2F6M7|F2F6M	tr|F2F7T6|F2F7T
tr|U5DPB5|U5DPB	tr|U5DLD3|U5DLD
tr|D1C3Z0|D1C3Z	tr|D1C8B4|D1C8B
tr|A0A1G3ZCL0|A	tr|A0A1Q7FPX1|A
tr|A0A099WQB9|A	tr|A0A099WLG2|A
tr|K4KGQ3|K4KGQ	tr|K4KJI9|K4KJI
tr|A0A0K1J7B2|A	tr|A1K2W4|A1K2W
tr|A0A0A6T549|A	tr|A0A0A6Q667|A
tr|A0A0B4XKR7|A	tr|A0A0B4XL93|A
tr|A0A1Q3QSJ5|A	tr|A0A1Q3QP90|A
tr|A0A1Y6CR49|A	tr|A0A1Y6BYH1|A
tr|B8KQU2|B8KQU	tr|B8KXH0|B8KXH
tr|A0A0X1RW51|A	tr|A0A0X1RVM9|A
tr|A0A1E4LQ49|A	tr|A0A1E4LYB5|A
tr|A0A095VPU4|A	tr|A0A095X290|A
tr|A4BQ67|A4BQ6	tr|A4BSU7|A4BSU
tr|A0A1Y6CFF8|A	tr|A0A1Y6C028|A
tr|A0A1F4DUA2|A	tr|A0A1F4C8F6|A
tr|D5A4A9|D5A4A	tr|D5A0R3|D5A0R
tr|A0A143HDC4|A	tr|A0A143HB08|A
tr|K9TQT6|K9TQT	tr|K9TNZ0|K9TNZ
tr|A0A1M4ZEE5|A	tr|A0A1M4WA93|A
tr|G9Z870|G9Z87	tr|G9ZB18|G9ZB1
tr|B0JGC5|B0JGC	tr|B0JIV3|B0JIV
tr|A9WKN7|A9WKN	tr|A9WAB8|A9WAB
tr|A0A071LWS1|A	tr|A0A071LWM7|A
tr|C0B498|C0B49	tr|C0AVQ3|C0AVQ
tr|Q32F86|Q32F8	tr|Q32D34|Q32D3
tr|A0A1E4CUW8|A	tr|A0A1E4C5P6|A
tr|Q0BSI0|Q0BSI	tr|Q0BQR1|Q0BQR
tr|Q0AAQ7|Q0AAQ	tr|Q0AB09|Q0AB0
tr|Q213P9|Q213P	tr|Q20Y12|Q20Y1
tr|K9SJR2|K9SJR	tr|K9SG64|K9SG6
tr|A0A1B7W071|A	tr|A0A1B7VW47|A
tr|K9TAU9|K9TAU	tr|K9T785|K9T78
tr|I2B8B6|I2B8B	tr|I2B6I4|I2B6I
tr|A4ABF2|A4ABF	tr|A4A470|A4A47
tr|Q63SF3|Q63SF	tr|Q63IF2|Q63IF
tr|A0A1E4HNU2|A	tr|A0A1G3BN05|A
tr|C5BLX1|C5BLX	tr|C5BLX3|C5BLX
tr|A0A0G2ZGL6|A	tr|A0A0G2ZN87|A
tr|A0A0F7M7U9|A	tr|A0A0F7M4Z6|A
tr|A0A1S9D1W4|A	tr|A0A1E4ZQ79|A
tr|A0A1G0WXL0|A	tr|A0A1G0YLD2|A
tr|A0A0K2SJI2|A	tr|A0A0K2SKL5|A
tr|A0A1Y1SFE2|A	tr|A0A1Y1SF99|A
tr|A0A1F2X586|A	tr|A0A1F2WN82|A
tr|A0A0D6AIM4|A	tr|A0A0D6AG09|A
tr|A0A0P1BXF2|A	tr|A0A0P1BYU8|A
tr|A0A1X9NJM5|A	tr|A0A1X9NMN3|A
tr|A0A1Z3HVA7|A	tr|A0A1Z3HM40|A
tr|I8HXF3|I8HXF	tr|I8T5Z8|I8T5Z
tr|D3EPN3|D3EPN	tr|B7TB38|B7TB3
tr|A0A0N0IA68|A	tr|A0A0N0IAG5|A
tr|G2J4K0|G2J4K	tr|G2IZ68|G2IZ6
tr|D8FU45|D8FU4	tr|D8G540|D8G54
tr|A0A1E4LHU4|A	tr|G9ZZY2|G9ZZY
tr|A0A1S8YQ94|A	tr|A0A1S8YFS5|A
tr|E0SGU0|E0SGU	tr|E0SI02|E0SI0
tr|A0A0S8F0M9|A	tr|A0A0S8EZD2|A
tr|A0A1M5CBK4|A	tr|A0A1M4YIP8|A
tr|H5TCI5|H5TCI	tr|H5T7X0|H5T7X
tr|A0A1G6T1F3|A	tr|A0A1G6WZC5|A
tr|C4K8J9|C4K8J	tr|C4K402|C4K40
tr|A0A0F2R8S8|A	tr|A0A0F2RAY2|A
tr|A0A099PG45|A	tr|A0A099P8H5|A
tr|K9GY28|K9GY2	tr|K9H2Y6|K9H2Y
tr|Q10WM6|Q10WM	tr|Q114E6|Q114E
tr|A0A0U4FHE4|A	tr|A0A0U4E4H6|A
tr|L8M6E2|L8M6E	tr|L8LYE4|L8LYE
tr|A0A0F5YCK6|A	tr|A0A0F5YB82|A
tr|W5WTX9|W5WTX	tr|Q6MNP8|Q6MNP
tr|K9XS09|K9XS0	tr|K9XX11|K9XX1
tr|A0A0H5BNC1|A	tr|A0A0H5BPX7|A
tr|W0LEU1|W0LEU	tr|W0LAN9|W0LAN
tr|A0A1W6MSS0|A	tr|A0A1W6MTT9|A
tr|A0A0P7XSA8|A	tr|A0A0P7XGL3|A
tr|A0A1G3HKA5|A	tr|A0A1G3HFK8|A
tr|Q5NQF5|Q5NQF	tr|Q5NLF2|Q5NLF
tr|Q67MS4|Q67MS	tr|Q67RR7|Q67RR
tr|A0A0Q4XL62|A	tr|B0UAP7|B0UAP
tr|A0A1F3SSH4|A	tr|A0A1F3SML3|A
tr|K7AIW4|K7AIW	tr|K6Z2I0|K6Z2I
tr|A0A0M2Q3A9|A	tr|A0A0M2PUB1|A
tr|A0A177PGQ3|A	tr|A0A1A6FQA5|A
tr|A0A0Q6EMJ7|A	tr|A0A1T4S8S3|A
tr|A0A1G0EW35|A	tr|A0A1G0EXZ3|A
tr|L0DWX2|L0DWX	tr|L0DWI7|L0DWI
tr|C3MCZ1|C3MCZ	sp|P55690|NIFS_
tr|A0A0Q9EBF5|A	tr|A0A1S1T2P8|A
tr|I4EMF5|I4EMF	tr|I4EKL4|I4EKL
tr|A0A1N7LIC1|A	tr|A0A1N7IP12|A
tr|A0A0D6P573|A	tr|A0A0D6PAS4|A
tr|A0A1M5LC52|A	tr|A0A1M5LCB2|A
tr|A0A0H4UXV0|A	tr|A0A0H4UXE1|A
tr|E1IDT4|E1IDT	tr|E1IB41|E1IB4
tr|A9AUE5|A9AUE	tr|A9AUT0|A9AUT
tr|A0A1U7GRA9|A	tr|A0A1U7GD52|A
tr|F2NKG6|F2NKG	tr|F2NLM7|F2NLM
tr|A1SV05|A1SV0	sp|A1SUI4|ISCS_
tr|A0A142X3H3|A	tr|A0A142YD06|A
tr|B4D292|B4D29	tr|B4CTM6|B4CTM
tr|A0A1J0AC93|A	tr|A0A1J0AFK8|A
tr|F1VV28|F1VV2	tr|F1VX17|F1VX1
tr|A0A1B1YX72|A	tr|A0A1B1YPP5|A
tr|E6SL39|E6SL3	tr|E6SLU2|E6SLU
tr|A0A1U7CUD0|A	tr|A0A1U7CW17|A
tr|E8PL65|E8PL6	tr|E8PMI0|E8PMI
tr|A0A0U3AYZ4|A	tr|A0A0U3BCF0|A
tr|L0DJ88|L0DJ8	tr|L0DEY2|L0DEY
tr|I0I486|I0I48	tr|I0I4X9|I0I4X
tr|S6GKX2|S6GKX	tr|S6GQV8|S6GQV
tr|A0A1B6Y755|A	tr|A0A1B6YA52|A
tr|A0A146G2N0|A	tr|A0A146GAV5|A
tr|A0A099L8M1|A	tr|A0A099LE98|A
tr|D7CR05|D7CR0	tr|D7CQD6|D7CQD
tr|E3HZ37|E3HZ3	tr|E3I1D7|E3I1D
tr|A9HRY6|A9HRY	sp|P57794|NIFS_
tr|B8EI73|B8EI7	tr|B8EJ13|B8EJ1
tr|J3TGG4|J3TGG	tr|A0A1C3L3W3|A
tr|A0A0M2VAM8|A	tr|A0A0M2VGS9|A
tr|A0A1D8UTW3|A	tr|A0A1D8URD4|A
tr|A0A0F0HU32|A	tr|A0A0M8YQU0|A
tr|A0A1Q7ST64|A	tr|A0A1Q7UTL3|A
tr|A0T0E5|A0T0E	tr|B7FUS8|B7FUS
tr|A0A0Q9JGR2|A	tr|A0A0Q4H572|A
tr|A0A0K8QEL0|A	tr|A0A0P7GJU9|A
tr|A0A0H5CWH6|A	tr|A0A0H5CK96|A
tr|A0A1G0YMR3|A	tr|A0A1G0ZHV6|A
tr|A0A060QF28|A	tr|A0A060QKE7|A
tr|A0A0X8CXB8|A	tr|A0A109QDZ2|A
tr|A0A0K6IRI9|A	tr|A0A0K6IR10|A
tr|A0A1G3KZ13|A	tr|A0A1G3MLV8|A
tr|F5XQG6|F5XQG	tr|F5XEE2|F5XEE
tr|B2IBN6|B2IBN	tr|B2IE32|B2IE3
tr|A0A1G1D3T5|A	tr|A0A1G1E3T2|A
tr|A0A0A0E1G9|A	tr|A0A0A0DXR7|A
tr|B0KB18|B0KB1	tr|B0K8J1|B0K8J
tr|I3VSD4|I3VSD	tr|I3VVL6|I3VVL
tr|F7XY27|F7XY2	tr|F7XXS5|F7XXS
tr|Q1LT12|Q1LT1	tr|Q1LU79|Q1LU7
tr|A0A1U7M8Z1|A	tr|A0A1U7M9I1|A
tr|Q8R6W0|Q8R6W	tr|Q8R9E9|Q8R9E
tr|A0A0E3Y962|A	tr|A0A0E3Y7J8|A
tr|A0A0B2B3Z8|A	tr|A0A0B2BL61|A
tr|A0A062XM32|A	tr|A0A062Y131|A
tr|A0A1I4YBX9|A	tr|A0A1I4YCJ8|A
tr|F2JQJ5|F2JQJ	tr|F2JKZ9|F2JKZ
tr|V7I9J1|V7I9J	tr|V7I9I1|V7I9I
tr|U2TG37|U2TG3	tr|U2WDJ7|U2WDJ
tr|A0A060HL39|A	tr|A0A060HK03|A
tr|A0A1Q7PPC1|A	tr|A0A1Q7PPS8|A
tr|D6GQY1|D6GQY	tr|D6GRC9|D6GRC
tr|A0A1B6BAR7|A	tr|A0A1B6BB62|A
tr|A0A1M5NP63|A	tr|A0A1M5NNB1|A
tr|A0RXG9|A0RXG	tr|A0RXX5|A0RXX
tr|A0A0J1DJ97|A	tr|A0A085L9A9|A
tr|E6U747|E6U74	tr|E6U4R9|E6U4R
tr|Q8D2J5|Q8D2J	tr|Q8D2S0|Q8D2S
tr|A0A1M4ZJP8|A	tr|A0A1M4URP2|A
tr|A0A1M4M4A0|A	tr|A0A1M4M6C4|A
tr|A0A101ET83|A	tr|A0A101ET14|A
tr|A0A1M7Y008|A	tr|A0A1M7YLY7|A
tr|A0A0P8Y8U6|A	tr|A0A0P9AL14|A
tr|A0A1M5WIX6|A	tr|A0A1M5TRP8|A
tr|A0A1M7FA52|A	tr|A0A1M7JJR8|A
tr|D7GSX0|D7GSX	tr|D7GTU1|D7GTU
tr|A0A0J1GF27|A	tr|A0A0J1GCP0|A
tr|E6MIK1|E6MIK	tr|E6MG88|E6MG8
tr|J4UEW9|J4UEW	tr|J4KA53|J4KA5
tr|A0A1V1RHJ4|A	tr|A0A1V1RGV4|A
tr|A1W9R9|A1W9R	tr|A0A0A1VJ65|A
tr|F4GES1|F4GES	tr|F4GCA2|F4GCA
tr|A0A1D2U4Y2|A	tr|A0A1D2U3X5|A
tr|A0A1E4IAK5|A	tr|A0A1E4IGG7|A
tr|A0A165ZCJ5|A	tr|A0A166C6P9|A
tr|H1YX10|H1YX1	tr|H1Z2G0|H1Z2G
tr|Q3Z8A6|Q3Z8A	tr|Q3Z9V3|Q3Z9V
tr|E1RI36|E1RI3	tr|E1RGA2|E1RGA
tr|Q2FML0|Q2FML	tr|Q2FNE6|Q2FNE
tr|F9VLE6|F9VLE	tr|F9VKF4|F9VKF
tr|A0A101J1A1|A	tr|A0A101IY49|A
tr|A4XGY0|A4XGY	tr|A4XLP7|A4XLP
tr|F3ZW89|F3ZW8	tr|F3ZX91|F3ZX9
tr|Q2NI09|Q2NI0	tr|Q2NFL3|Q2NFL
tr|A0A0U5AEY5|A	tr|A0A0U4W466|A
tr|J0SC89|J0SC8	tr|J0S9N7|J0S9N
tr|A0A1B9F6Q7|A	tr|A0A1B9F7E0|A
tr|M1E609|M1E60	tr|M1E834|M1E83
tr|D3S1R7|D3S1R	tr|D3RXR8|D3RXR
tr|A2SR87|A2SR8	tr|A2SQ36|A2SQ3
tr|A0A147JRZ8|A	tr|A0A147JTG6|A
tr|B8E2I3|B8E2I	sp|B8DZS1|ISCS_
tr|A0A1E7H1B6|A	tr|A0A1E7IPB9|A
tr|A0A1Y3GBG3|A	tr|A0A1Y3GAR6|A
tr|A0A150J4F0|A	tr|A0A150IZX8|A
tr|A0A124FDF4|A	tr|A0A117KXS8|A
