# Supplementary material for: Inter-protein residue covariation information unravels physically interacting protein dimers
Source: BMC Bioinformatics. 2020 Dec 17;21:584. doi: 10.1186/s12859-020-03930-7 (PMC7745481; doi:10.1186/s12859-020-03930-7)
Supplement: Supplementary file 5 — Additional file 5. Final ER-MSAs at different ASA thresholds. Available on Mendeley data (http://dx.doi.org/10.17632/9bk2r55286.1). [file 12859_2020_3930_MOESM5_ESM.zip › Additional file 2/Final ER-MSAs/Negative ER-MSA dataset/ASA0.0/paired_MSA/2zu0-C-4eb7-C/MSA_IDs.txt]

sp|P77499|SUFC_	sp|P0DMG2|ISCU2
tr|I0ANP0|I0ANP	tr|I0ANP3|I0ANP
tr|A0A1Q7RJF2|A	tr|A0A1G0RCM2|A
tr|A0A0M8KBQ0|A	tr|A0A0M9UDX8|A
tr|W0TPS8|W0TPS	tr|W0TLV7|W0TLV
tr|A0A1F2QAB6|A	tr|A0A1Q8A1T9|A
tr|A0A1Q6WPE3|A	tr|A0A1Q7JG40|A
tr|A0A1W9SJI5|A	tr|A0A0P7WJC4|A
tr|Q3J8A4|Q3J8A	tr|Q3J8A7|Q3J8A
tr|A0A1Y6D9H2|A	tr|A0A1Y6D0D2|A
tr|A0A1E4H896|A	tr|A0A0R2VPU3|A
tr|A0A143PX80|A	tr|A0A143PYI6|A
tr|H8KUZ2|H8KUZ	tr|H8KPK0|H8KPK
tr|A0A0S8DS18|A	tr|A0A1Q3SHC3|A
tr|A0A1G1J6L7|A	tr|A0A1G1JL39|A
tr|A0A1X1QG11|A	tr|A0A1X1QQ62|A
tr|W8WX14|W8WX1	tr|W8X4B0|W8X4B
tr|A0A1D2SLZ5|A	tr|A0A1D2SLV1|A
tr|A0A136N9I2|A	tr|A0A136P2A3|A
tr|A0A165YQP6|A	tr|A0A161ZVJ2|A
tr|A0A1J4TG93|A	tr|A0A1F9TZH6|A
tr|A0A101FZ55|A	tr|A0A101FZ61|A
tr|D1CCU0|D1CCU	tr|D1CFT0|D1CFT
tr|A0A023DFG7|A	tr|A0A023DEW6|A
tr|F3L244|F3L24	tr|F3KFK8|F3KFK
tr|D3EDI2|D3EDI	tr|D3EDH9|D3EDH
tr|F5SJU1|F5SJU	tr|F5SJU4|F5SJU
tr|A0A1F8MGB8|A	tr|A0A136LEZ4|A
tr|A0A1M3JQZ1|A	tr|A0A1F4JFH8|A
tr|A0A085GFD8|A	tr|A0A085G716|A
tr|A7MF61|A7MF6	tr|A7MGX9|A7MGX
tr|A0A154VNC9|A	tr|A0A154VNB8|A
tr|V5CAT2|V5CAT	tr|V5C1D6|V5C1D
tr|A0A173MJ72|A	tr|A0A173MNF3|A
tr|U1XZ80|U1XZ8	tr|U1ZTY3|U1ZTY
tr|A0A1F6CFR1|A	tr|A0A1F6CGH5|A
tr|H8MP76|H8MP7	tr|H8MP79|H8MP7
tr|A0A1U9K765|A	tr|A0A1U9K770|A
tr|A0A162R067|A	tr|A0A0C1I524|A
tr|A0A1M6AKQ3|A	tr|A0A1M6AKD3|A
tr|A0A0C2BPJ6|A	tr|A0A0C2BT47|A
tr|F5L7I2|F5L7I	tr|F5L7I5|F5L7I
tr|A0A1F3AEC1|A	tr|A0A1F3B930|A
tr|A0A0A1B0K4|A	tr|A0A0A1B0B2|A
tr|A0A1V8M9Y2|A	tr|A0A1V8MA51|A
tr|A0A1T4RFG3|A	tr|A0A1T4K4G8|A
tr|A0A0D1XZS6|A	tr|A0A0D1WG82|A
tr|G3J2C1|G3J2C	tr|G3J2B7|G3J2B
tr|Q60A78|Q60A7	tr|Q60C63|Q60C6
tr|F4GTZ7|F4GTZ	tr|F4GTZ4|F4GTZ
tr|A0A0J8VL72|A	tr|A0A0J8VJM9|A
tr|A0A127FB11|A	tr|A0A127FB31|A
tr|A0A0S7YKP1|A	tr|A0A0S8G3B3|A
tr|A0A085WCM3|A	tr|A0A085WCM0|A
tr|Q0F1D1|Q0F1D	tr|Q0F1C8|Q0F1C
tr|A0A0C2ARQ5|A	tr|A0A1V1YW52|A
tr|Q01P21|Q01P2	tr|Q01P18|Q01P1
tr|A0A1W9IQZ3|A	tr|A0A1W9K3P4|A
tr|A0A089PLQ4|A	tr|A0A089PJH1|A
tr|A0A1V2GXA9|A	tr|A0A1V2GXY0|A
tr|A7H8R7|A7H8R	tr|A7H8S0|A7H8S
tr|A0A1U7PT47|A	tr|A0A1U7PSN5|A
tr|A0A1M5JNC1|A	tr|A0A1M5JMW1|A
tr|Q6D627|Q6D62	tr|Q6D260|Q6D26
tr|A0A0F9YWC0|A	tr|V5RU28|V5RU2
tr|B9EAI8|B9EAI	tr|B9EAJ1|B9EAJ
tr|A0A150M2V1|A	tr|A0A150M2A2|A
tr|A0A1Q3V0W3|A	tr|A0A1G3I8W0|A
tr|A0A078LYN8|A	tr|A0A078LVA3|A
tr|L0EG38|L0EG3	tr|L0EGI1|L0EGI
tr|A0A0A2T9P3|A	tr|A0A0A2TAE2|A
tr|A0A135L5P6|A	tr|A0A135L5E1|A
tr|A0A010SR15|A	tr|A0A010SKE7|A
tr|A0A1G8E4N2|A	tr|A0A1G8E5B9|A
tr|A0A0Q3VZH7|A	tr|A0A0Q3RU41|A
tr|A0A1G9QY18|A	tr|A0A1G9QXR4|A
tr|A9MEP5|A9MEP	tr|A9MHJ5|A9MHJ
tr|A0A0J8YKR2|A	tr|A0A0J8YSR1|A
tr|Q123Y0|Q123Y	tr|Q123X7|Q123X
tr|A0A148N9H7|A	tr|A0A148N9J0|A
tr|H5UYN3|H5UYN	tr|H5UYC4|H5UYC
tr|A0A149VX35|A	tr|A0A0R0LKE3|A
tr|A0A0F5I8V9|A	tr|A0A0F5I8B8|A
tr|A0A0K0GBX1|A	tr|A0A0K0GBW4|A
tr|B9KY38|B9KY3	tr|B9KY34|B9KY3
tr|A0A1B3WQI8|A	tr|A0A1W9V9N5|A
tr|R4I136|R4I13	tr|A0A068ZC64|A
tr|S2XEH3|S2XEH	tr|S2XKT3|S2XKT
tr|I0JQ53|I0JQ5	tr|I0JQ50|I0JQ5
tr|Q09CC3|Q09CC	tr|Q09CC6|Q09CC
tr|A0A150YHR0|A	tr|A0A150YHP0|A
tr|H1SDB4|H1SDB	tr|H1SDB1|H1SDB
tr|A0A098GE86|A	tr|A0A098GEA3|A
tr|A0A075LPE2|A	tr|A0A075LQE4|A
tr|A0A1C0YEN4|A	tr|A0A1C0YEJ1|A
tr|D5WUE8|D5WUE	tr|D5WUF1|D5WUF
tr|W4EQA6|W4EQA	tr|W4EN20|W4EN2
tr|K0J1D7|K0J1D	tr|K0IWT7|K0IWT
tr|J7UAH7|J7UAH	tr|J7TPD2|J7TPD
tr|S0ESZ9|S0ESZ	tr|S0EST9|S0EST
tr|F2F6M7|F2F6M	tr|F2F6N0|F2F6N
tr|U5T6G3|U5T6G	tr|U5T2W5|U5T2W
tr|D1C3Z0|D1C3Z	tr|D1C3Z4|D1C3Z
tr|A0A1G3ZCL0|A	tr|A0A1Q7TJD1|A
tr|A0A099WQB9|A	tr|A0A099WQ00|A
tr|A0A0K1J7B2|A	tr|H0PTX4|H0PTX
tr|A0A1Q3QSJ5|A	tr|A0A1Q3QRU8|A
tr|A0A1A9NKW0|A	tr|A0A1A9NJM8|A
tr|A0A0X1RW51|A	tr|A0A0X1RVN2|A
tr|A0A1E4LQ49|A	tr|A0A060NNC9|A
tr|A4BQ67|A4BQ6	tr|A4BQ64|A4BQ6
tr|A0A143HDC4|A	tr|A0A143HH48|A
tr|A0A1M4ZEE5|A	tr|A0A1M4ZFB4|A
tr|G9Z870|G9Z87	tr|G9ZB17|G9ZB1
tr|A0A087S2B5|A	tr|A0A1J5UGG0|A
tr|A9WKN7|A9WKN	tr|A9W9Y6|A9W9Y
tr|A0A071LWS1|A	tr|A0A071LNS9|A
tr|Q32F86|Q32F8	tr|Q32D35|Q32D3
tr|I2B8B6|I2B8B	tr|I2B6I5|I2B6I
tr|S9QML4|S9QML	tr|S9QLW4|S9QLW
tr|A0A1E4HNU2|A	tr|A0A1G3A4D8|A
tr|A0A0G2ZGL6|A	tr|A0A0G2ZTT4|A
tr|A0A1Y5T7C2|A	tr|A0A1Y5TAE7|A
tr|A0A1S9D1W4|A	tr|A0A1S9D1S5|A
tr|A0A1G0WXL0|A	tr|A0A1G0YZY8|A
tr|A0A0K2SJI2|A	tr|A0A0K2SJG7|A
tr|A0A0N0IA68|A	tr|A0A0N0IAG7|A
tr|G2J4K0|G2J4K	tr|G2J4J7|G2J4J
tr|K2HBR6|K2HBR	tr|K2GDF9|K2GDF
tr|A0A1E4LHU4|A	tr|H0A7B4|H0A7B
tr|A0A1S8YQ94|A	tr|A0A1S8YFF3|A
tr|E0SGU0|E0SGU	tr|E0SAX6|E0SAX
tr|A0A0S8F0M9|A	tr|A0A0S8EZF7|A
tr|A0A061P0X1|A	tr|A0A061PGG8|A
tr|A0A0A8E8J4|A	tr|A0A0A8E949|A
tr|C8NFS1|C8NFS	tr|C8NFR8|C8NFR
tr|A0A1X7MP91|A	tr|A0A1X7MPL9|A
tr|C8N8H0|C8N8H	tr|C8N8G7|C8N8G
tr|A0A143YK45|A	tr|A0A143YLH8|A
tr|W7CMV0|W7CMV	tr|W7CBB0|W7CBB
tr|A0A0U4FHE4|A	tr|A0A0U4EV23|A
tr|A0A1J5D9M6|A	tr|A0A0S8CC72|A
tr|W0LEU1|W0LEU	tr|W0L9H6|W0L9H
tr|A0A1G3HKA5|A	tr|A0A1G3HJI2|A
tr|Q67MS4|Q67MS	tr|Q67MS1|Q67MS
tr|A0A1F3SSH4|A	tr|A0A1F3Y1Z7|A
tr|C6WVT6|C6WVT	tr|C6WVT3|C6WVT
tr|A5EYF4|A5EYF	tr|A5EYF1|A5EYF
tr|A0A1E4IWA3|A	tr|A0A1M3H5S2|A
tr|I4EMF5|I4EMF	tr|I4ELA1|I4ELA
tr|A0A101XPG2|A	tr|A0A101XP61|A
tr|A0A1Q7LRI1|A	tr|A0A1Q7M5U9|A
tr|E4U937|E4U93	tr|E4U941|E4U94
tr|A0A091C6T3|A	tr|A0A091C6V4|A
tr|E1IDT4|E1IDT	tr|E1IFH1|E1IFH
tr|A9AUE5|A9AUE	tr|A9AUE0|A9AUE
tr|A0A1U7GRA9|A	tr|A0A1U7GPJ5|A
tr|F2NKG6|F2NKG	tr|F2NKH1|F2NKH
tr|A1SV05|A1SV0	tr|A1SV02|A1SV0
tr|A0A142X3H3|A	tr|A0A142YPA7|A
tr|B4D292|B4D29	tr|B4D357|B4D35
tr|F1VV28|F1VV2	tr|F1VX18|F1VX1
tr|A0A1B1YX72|A	tr|A0A1B1YWY5|A
tr|L8XUM4|L8XUM	tr|L8XXL0|L8XXL
tr|E6SL39|E6SL3	tr|E6SL36|E6SL3
tr|A0A1D8AUX0|A	tr|A0A1D8AUS9|A
tr|A0A074LQV3|A	tr|A0A074LST2|A
tr|I0I486|I0I48	tr|I0I490|I0I49
tr|A0A1G1G7Q1|A	tr|A0A1J5G2E8|A
tr|A0A099L8M1|A	tr|A0A1Q6CH03|A
tr|A0A1B7GT03|A	tr|A0A178ING0|A
tr|A0A0K6I7Z7|A	tr|A0A0K6I8M8|A
tr|A0A0M2VAM8|A	tr|A0A0M2VJF8|A
tr|A0A1Q7ST64|A	tr|A0A1Q7AI03|A
tr|A0A0R2UZ77|A	tr|A0A1C2AGI0|A
tr|A0A1G0YMR3|A	tr|A0A1G0YPB4|A
tr|A0A0S7BUR8|A	tr|A0A0S7BUU7|A
tr|U2FQQ0|U2FQQ	tr|U2DYN2|U2DYN
tr|A0A1G3KZ13|A	tr|A0A1G3PY84|A
tr|A0A1G3WKL7|A	tr|A0A1G3X4B5|A
tr|K8ZMR0|K8ZMR	tr|K8Z792|K8Z79
tr|A0A1G1D3T5|A	tr|A0A1G1E4A7|A
tr|B0KB18|B0KB1	tr|B0KCT6|B0KCT
tr|I3VSD4|I3VSD	tr|I3VSD0|I3VSD
tr|Q8R6W0|Q8R6W	tr|Q8R6W4|Q8R6W
tr|A0A0B2B3Z8|A	tr|A0A0B2B1P6|A
tr|A0A1G4FMQ1|A	tr|A0A1G4FNI1|A
tr|A0A0R3JYN4|A	tr|A0A0R3K0G8|A
tr|H2J4W5|H2J4W	tr|H2J315|H2J31
tr|A0A1I4YBX9|A	tr|A0A1I4YBT9|A
tr|S8EBS1|S8EBS	tr|S8DFS6|S8DFS
tr|A0A060HL39|A	tr|A0A060HJP3|A
tr|A0A1Q7PPC1|A	tr|V6AQK0|V6AQK
tr|D6GQY1|D6GQY	tr|D6GRD0|D6GRD
tr|A0A1B6BAR7|A	tr|A0A1B6B7M3|A
tr|D1J705|D1J70	tr|D7G1C2|D7G1C
tr|I9B5Z5|I9B5Z	tr|I8RFI1|I8RFI
tr|C7M3C3|C7M3C	tr|C7M3C8|C7M3C
tr|E6U747|E6U74	tr|E6U751|E6U75
tr|T0M7Z8|T0M7Z	tr|T0N5K9|T0N5K
tr|F9MM76|F9MM7	tr|U7UM44|U7UM4
tr|A0A0G0I090|A	tr|A0A0G0I1Y9|A
tr|A0A0R2QY27|A	tr|A0A0R2QZB1|A
tr|A0A101ET83|A	tr|A0A101ET96|A
tr|G4Q8J2|G4Q8J	tr|G4Q8J6|G4Q8J
tr|A0A0D8FY49|A	tr|A0A0D8FY45|A
tr|A0A0P8Y8U6|A	tr|A0A0P8X2B8|A
tr|A0A1M5WIX6|A	tr|A0A1M5Z1R9|A
tr|A0A0T2Z004|A	tr|W7WW46|W7WW4
tr|A1W9R9|A1W9R	tr|J0KRN0|J0KRN
tr|F4GES1|F4GES	tr|F4GCA3|F4GCA
tr|A0A1D2U4Y2|A	tr|A0A1D2U3V8|A
tr|F0T8S7|F0T8S	tr|F0T6V3|F0T6V
tr|A0A1E4IAK5|A	tr|A0A1E4PWE4|A
tr|H1YX10|H1YX1	tr|H1Z374|H1Z37
tr|Q3Z8A6|Q3Z8A	tr|Q3Z7X3|Q3Z7X
tr|E1RI36|E1RI3	tr|E1RGA3|E1RGA
tr|A4XGY0|A4XGY	tr|A4XLP6|A4XLP
tr|Q2NI09|Q2NI0	tr|Q2NFL2|Q2NFL
tr|A0A0U5AEY5|A	tr|A0A0U5AWW9|A
tr|A0A0A8WLF6|A	tr|E8WRD8|E8WRD
tr|J0SC89|J0SC8	tr|J1ARN1|J1ARN
tr|M1E609|M1E60	tr|M1E6C9|M1E6C
tr|A0A147JRZ8|A	tr|A0A147K144|A
tr|R9T821|R9T82	tr|R9T5J6|R9T5J
tr|D5EBG8|D5EBG	tr|D5E9R2|D5E9R
tr|A0A139CJT5|A	tr|A0A139CUG6|A
tr|F7XK98|F7XK9	tr|F7XKC5|F7XKC
tr|A0A1E7H1B6|A	tr|A0A1E7HVB0|A
tr|L0KYF1|L0KYF	tr|L0L2C8|L0L2C
tr|A0A1T5LYJ1|A	tr|A0A1T5L3C5|A
tr|A0A151ESW6|A	tr|A0A151FB53|A
tr|G7V5R3|G7V5R	tr|G7V817|G7V81
tr|I4BXT7|I4BXT	tr|I4BXJ3|I4BXJ
tr|S6APL9|S6APL	tr|S6AA18|S6AA1
tr|D4M8L5|D4M8L	tr|D4M7Y2|D4M7Y
tr|B8CZ41|B8CZ4	tr|B8CWH6|B8CWH
tr|A8F553|A8F55	tr|A8F549|A8F54
tr|A0A1M6CB53|A	tr|A0A1M6I4W4|A
tr|D5XDE1|D5XDE	tr|D5X841|D5X84
