# Supplementary material for: Inter-protein residue covariation information unravels physically interacting protein dimers
Source: BMC Bioinformatics. 2020 Dec 17;21:584. doi: 10.1186/s12859-020-03930-7 (PMC7745481; doi:10.1186/s12859-020-03930-7)
Supplement: Supplementary file 5 — Additional file 5. Final ER-MSAs at different ASA thresholds. Available on Mendeley data (http://dx.doi.org/10.17632/9bk2r55286.1). [file 12859_2020_3930_MOESM5_ESM.zip › Additional file 2/Final ER-MSAs/Negative ER-MSA dataset/ASA0.0/paired_MSA/3g5o-B-2y69-A/MSA_IDs.txt]

sp|O33348|RELG_	sp|P00396|COX1_
tr|A0A1B6Y835|A	tr|A0A1B6YCZ4|A
tr|A0A1X0XXE5|A	tr|A0A1X0Y417|A
tr|A0A1F3YD36|A	tr|A0A1F4EY85|A
tr|X6DFP4|X6DFP	tr|A0A1C2E8T6|A
tr|A0A0T1WXH1|A	tr|A0A0Q6SV39|A
tr|A0A0X8R6U0|A	tr|A0A0X8R562|A
tr|K9YAJ2|K9YAJ	tr|K9YHR0|K9YHR
tr|A7HTK3|A7HTK	tr|A7HQW0|A7HQW
tr|A0A1B1YTT9|A	tr|A0A1B1YR17|A
tr|A0A151C033|A	tr|A0A151BW05|A
tr|H2G1Z3|H2G1Z	tr|H2FZL1|H2FZL
tr|A0A1M3IMY5|A	tr|A0A1M3ISS3|A
tr|K6VDT8|K6VDT	tr|K6XDM9|K6XDM
tr|A0A1W2EAP9|A	tr|A0A1W2AH06|A
tr|A0A077MAD6|A	tr|A0A077MBY5|A
tr|A0A1M5LUQ6|A	tr|A0A1M4XLF1|A
tr|C4ZIF3|C4ZIF	tr|C4ZNF4|C4ZNF
tr|A9WKP7|A9WKP	tr|A9WMK8|A9WMK
tr|D4TQE0|D4TQE	tr|D4TTK6|D4TTK
tr|A0A0R2PRZ4|A	tr|A0A0R2PX50|A
tr|A0A1X9LSA8|A	tr|A0A1X9LL14|A
tr|A0A0F2C1A8|A	tr|A0A164C054|A
tr|A0A1X9NC16|A	tr|A0A1X9NCA7|A
tr|A1R2P7|A1R2P	tr|A1R6U3|A1R6U
tr|A0A1Q4RBI5|A	tr|K9UUD2|K9UUD
tr|A0A1Q9S0A6|A	tr|A0A0M4Q436|A
tr|A0A1J4UX22|A	tr|A0A1G1HUL3|A
tr|A0A0D2VNJ0|A	tr|A0A0D2UPE2|A
tr|A0A1Q8BW78|A	tr|A0A1Q8C5V2|A
tr|A0A1N7EJB5|A	tr|A0A1N6XWH0|A
tr|A0A1E7HHC8|A	tr|A0A1F9NQD3|A
tr|A0A1M2Z0H1|A	tr|A0A1M3AXY2|A
tr|A0A0Q1CFG2|A	tr|A0A143BA51|A
tr|D0KW13|D0KW1	tr|D0KXM6|D0KXM
tr|A0A0S8BTF6|A	tr|A0A0S8ETJ5|A
tr|A0A1G1AMB8|A	tr|A0A1G1AX75|A
tr|A0A135HUB5|A	tr|A0A135I149|A
tr|A0A0Q4VE64|A	tr|A0A0N6ZXM6|A
tr|A0A1F3C6C5|A	tr|A7HEB5|A7HEB
tr|E6SBE3|E6SBE	tr|E6SCC0|E6SCC
tr|A0A021X2U9|A	tr|A0A021X527|A
tr|A0A0P4V2C2|A	tr|A0A0P4UTJ0|A
tr|A0A1Y6D0S4|A	tr|A0A1Y6CTM3|A
tr|A0A073CMC3|A	tr|A0A073CLX6|A
tr|A0A1F3VDJ1|A	tr|A0A1F3TYY3|A
tr|H6RSX4|H6RSX	tr|H6RW83|H6RW8
tr|A0A0C2VPG8|A	tr|I2K5B4|I2K5B
tr|G3IT40|G3IT4	tr|G3ITH2|G3ITH
tr|A0A0P0UTA3|A	tr|A0A0P0UPF7|A
tr|A0A0M1JSU4|A	tr|A0A0M1JYK3|A
tr|K9VZG6|K9VZG	tr|K9W522|K9W52
tr|L8M253|L8M25	tr|L8LXR9|L8LXR
tr|A0A1Q3ZY87|A	tr|A0A1M3L8S4|A
tr|A0A1V8M5B2|A	tr|A0A1V8M329|A
tr|A0A0C1XVT2|A	tr|A0A0C1Y7S7|A
tr|A0A139SNI3|A	tr|A0A139SXB2|A
tr|A0A0C2JEA6|A	tr|A0A0C2JCL2|A
tr|A0A1G0W9C5|A	tr|A0A1G1C9I6|A
tr|A0A1M6K9A8|A	tr|A0A1M6JHF9|A
tr|A0A0B2B7P4|A	tr|A0A0B2B9W3|A
tr|A0A160KQZ3|A	tr|A0A160KRM1|A
tr|A0A1F8VFG3|A	tr|A0A1F8V9B2|A
tr|A0A1M3H698|A	tr|A0A1J5L1R8|A
tr|D2ASY2|D2ASY	tr|D2B068|D2B06
tr|A0A1G1E6B2|A	tr|A0A1G1E2I1|A
tr|I3ZM67|I3ZM6	tr|I3ZLY4|I3ZLY
tr|A0A0K0XTY0|A	tr|A0A0K0XWA4|A
tr|A0A1C0UZ12|A	tr|A0A1C0UZC7|A
tr|A0A1M5T4U6|A	tr|A0A1M5PGK3|A
tr|A0A0F7PH69|A	tr|A0A0F2PCA5|A
tr|S0G4F2|S0G4F	tr|S0FXD1|S0FXD
tr|W0SGT5|W0SGT	tr|W0SFK2|W0SFK
tr|A6DTX8|A6DTX	tr|A6DSP1|A6DSP
tr|A0A1J5CG72|A	tr|A0A1J4S1E3|A
tr|A0A0Q9KIE7|A	tr|A0A0Q9KIA7|A
tr|A8UT45|A8UT4	tr|A8URQ2|A8URQ
tr|H8MZY5|H8MZY	tr|H8MW69|H8MW6
tr|H5UVK1|H5UVK	tr|H5UUU5|H5UUU
tr|K9X284|K9X28	tr|K9WYW3|K9WYW
tr|A0A1G0LDW7|A	tr|A0A1G0LPI6|A
tr|A0A0K1JAW5|A	tr|H0Q0N2|H0Q0N
tr|A0A0M2VJK6|A	tr|A0A0M2VDA6|A
tr|D3FAL1|D3FAL	tr|D3F355|D3F35
tr|K0NDI2|K0NDI	tr|K0N6S6|K0N6S
tr|A0A1T4SXS3|A	tr|A0A1T4K7I7|A
tr|A0A1B7VZU4|A	tr|A0A1B7VV58|A
tr|A0A1J5GZK7|A	tr|A0A1J5GRF7|A
tr|A0A1E8D1D6|A	tr|A0A1E8CU40|A
tr|C7LNQ6|C7LNQ	tr|C7LU11|C7LU1
tr|A0A0D8HHC0|A	tr|A0A0D8HJI1|A
tr|A0A1F4K3S3|A	tr|A0A1F4IT35|A
tr|A0A1S9CVZ9|A	tr|A0A1S9D3G0|A
tr|D5BZK1|D5BZK	tr|D5BWN0|D5BWN
tr|Q1N5J6|Q1N5J	tr|Q1N2M4|Q1N2M
tr|A0A1J4ZY15|A	tr|A0A1J4S939|A
tr|A0A1G2W6A7|A	tr|A0A1G2W4B0|A
tr|A0A1T5ILT2|A	tr|A0A1T5JN69|A
tr|Q0A7Q7|Q0A7Q	tr|Q0ABY8|Q0ABY
tr|A4BRI8|A4BRI	tr|A4BQS2|A4BQS
tr|D8FTQ3|D8FTQ	tr|D8FZL2|D8FZL
tr|A0A1E4IGP3|A	tr|A0A1E4IM40|A
tr|A0A1K1NWB4|A	tr|A0A1K1ND84|A
tr|K9VP29|K9VP2	tr|K9VEB4|K9VEB
tr|A0A0H5CQI7|A	tr|A0A0H5DB52|A
tr|A0A095VNH6|A	tr|A0A095VTP4|A
tr|A0A0N0JY61|A	tr|A0A124GBG5|A
tr|A0A1M7J4P0|A	tr|A0A1M7QF00|A
tr|Q4BW17|Q4BW1	tr|Q4C8J2|Q4C8J
tr|A0A1J4XN22|A	tr|A0A1Q7TCY1|A
tr|A0A0F2NIC1|A	tr|A0A0F2NGS1|A
tr|A0A060JEE1|A	tr|A0A060JGL4|A
tr|U1MN64|U1MN6	tr|U1LMD2|U1LMD
tr|I4BA25|I4BA2	tr|I4B3Z3|I4B3Z
tr|L8MWS3|L8MWS	tr|L8MX73|L8MX7
tr|F3KW19|F3KW1	tr|F3KTG0|F3KTG
tr|A0A0Q7SWD1|A	tr|A0A0Q7SEF3|A
tr|K9SD23|K9SD2	tr|K9S2D8|K9S2D
tr|Q5NZB9|Q5NZB	tr|Q5P2F1|Q5P2F
tr|A0A095YE33|A	tr|A0A095YF46|A
tr|A0A0N1B4A6|A	tr|B6BV08|B6BV0
tr|A0A1J0AGR4|A	tr|A0A1J0AA19|A
tr|A0A0D8FU96|A	tr|A0A0D8FWS3|A
tr|A0A1G0NDH3|A	tr|A0A1G0N9E5|A
tr|A0A0C5J6S2|A	tr|A0A0C5IXT0|A
tr|A0A0A2HRN1|A	tr|A0A0A2HVX0|A
tr|V5BHS1|V5BHS	tr|V5CB56|V5CB5
tr|Y0KKH9|Y0KKH	tr|Y0KEY1|Y0KEY
tr|A9H6V4|A9H6V	tr|A9HP37|A9HP3
tr|C7LZE1|C7LZE	tr|C7M189|C7M18
tr|K9U715|K9U71	tr|K9TUZ9|K9TUZ
tr|A0A0D8ZLK0|A	tr|A0A0D8ZS69|A
tr|A0A1C9VMX1|A	tr|A0A0T2ZLV4|A
tr|A0A0R2THE2|A	tr|V7ENJ5|V7ENJ
tr|K9HHQ1|K9HHQ	tr|K9H2I2|K9H2I
tr|A0A1M6PT21|A	tr|A0A1M6DFZ7|A
tr|A0A1E5QH40|A	tr|A0A1E5QMF3|A
tr|B1XZ55|B1XZ5	tr|B1Y7T0|B1Y7T
tr|A0A1F5UUA1|A	tr|A0A1F5V1I1|A
tr|X5E421|X5E42	tr|X5DX79|X5DX7
tr|F4XYN5|F4XYN	tr|F4XVA6|F4XVA
tr|K9RLP4|K9RLP	tr|K9RED9|K9RED
tr|B3PCR8|B3PCR	tr|B3PKV9|B3PKV
tr|E1IDM2|E1IDM	tr|E1IGZ7|E1IGZ
tr|A0A1D9H4T3|A	tr|A0A1D9HB10|A
