# Supplementary material for: Inter-protein residue covariation information unravels physically interacting protein dimers
Source: BMC Bioinformatics. 2020 Dec 17;21:584. doi: 10.1186/s12859-020-03930-7 (PMC7745481; doi:10.1186/s12859-020-03930-7)
Supplement: Supplementary file 5 — Additional file 5. Final ER-MSAs at different ASA thresholds. Available on Mendeley data (http://dx.doi.org/10.17632/9bk2r55286.1). [file 12859_2020_3930_MOESM5_ESM.zip › Additional file 2/Final ER-MSAs/Negative ER-MSA dataset/ASA0.0/paired_MSA/3ip4-B-3mml-A/MSA_IDs.txt]

sp|P64201|GATB_	tr|A0QPL0|A0QPL
sp|Q3AD35|GATB_	tr|Q3A9E1|Q3A9E
tr|A0A1M2ZA90|A	tr|A0A1Q6J4J8|A
tr|A0A1T4R3S3|A	tr|A0A1T4R2R7|A
tr|A0A1W1XQS7|A	tr|A0A1W1XMT8|A
tr|A0A0D1Y1P6|A	tr|A0A0D1YAM9|A
tr|A1HME4|A1HME	tr|A1HPE1|A1HPE
tr|A0A1V4MDJ6|A	tr|A0A1V4M1N8|A
tr|A0A0J1DMI9|A	tr|A0A0F2PEG1|A
sp|A5CZ96|GATB_	tr|A5D327|A5D32
tr|C0GJZ8|C0GJZ	tr|C0GH22|C0GH2
sp|B0KBN3|GATB_	tr|B0K9K1|B0K9K
tr|D5WUX2|D5WUX	tr|D5WT33|D5WT3
sp|Q8RC39|GATB_	tr|Q8R9K1|Q8R9K
tr|A0A0S8I5A9|A	tr|A0A0S7YPX0|A
tr|D9S202|D9S20	tr|D9RZ16|D9RZ1
tr|A0A1W1ZDE8|A	tr|A0A1W1ZVL6|A
tr|A0A140L1C8|A	tr|A0A140L1S9|A
tr|A0A135L0Y7|A	tr|A0A135L1W2|A
tr|B2A5W8|B2A5W	tr|B2A1I9|B2A1I
tr|A0A1U9K3Y5|A	tr|A0A1U9KB10|A
tr|F5L456|F5L45	tr|F5L7G8|F5L7G
sp|Q60CK9|GATB_	tr|Q60BJ1|Q60BJ
tr|D3EIV9|D3EIV	tr|D3EM32|D3EM3
tr|A0A0J6WUD2|A	tr|A0A0J6WZ22|A
tr|A0A165WZ54|A	tr|A0A165WRD7|A
tr|Q1YU32|Q1YU3	tr|H3NSC6|H3NSC
tr|A0A1M4V8M4|A	tr|A0A1M5AWM2|A
tr|A0LNN8|A0LNN	tr|A0LNR5|A0LNR
tr|A0A0F5I3E1|A	tr|A0A0F5I3C7|A
tr|F5SG37|F5SG3	tr|F5SIQ8|F5SIQ
tr|A0A1F9P219|A	tr|A0A1F9P2P5|A
tr|A0A1J5HUI2|A	tr|A0A1J5I1S7|A
tr|A0A0B0HD97|A	tr|A0A0B0H9F7|A
tr|A0A161RD80|A	tr|A0A161PVK6|A
tr|A0A1W9K401|A	tr|A0A1W9HW65|A
tr|A0A061P6S8|A	tr|A0A061NSW3|A
tr|B0TDK6|B0TDK	tr|B0TAN8|B0TAN
tr|A0A075JL43|A	tr|A0A075JQP3|A
tr|A0A0K0G8M6|A	tr|A0A0K0GDQ6|A
tr|A0A119CWP8|A	tr|Q3SF51|Q3SF5
tr|B5WVZ6|B5WVZ	tr|A0A0N1KKK2|A
tr|A0A1M5EU56|A	tr|A0A1M5J7E7|A
tr|A0A0J6FN47|A	tr|A0A0J6CWW2|A
tr|A0A0G3ERF7|A	tr|A0A0G3ERV1|A
tr|A0A0F2R5X5|A	tr|A0A0F2R465|A
tr|A0A0D2JQW7|A	tr|A0A0D2JRR3|A
tr|A0A1C0ABE8|A	tr|A0A1C0A9F7|A
tr|A0A0F5K3V1|A	tr|A0A0F5JWE9|A
tr|I4C7S0|I4C7S	tr|I4C5H9|I4C5H
tr|A0A0B0D826|A	tr|A0A0B0D296|A
tr|A0A1K1YWJ3|A	tr|A0A1K1ZSF8|A
tr|A0A143HEA0|A	tr|A0A143H8J8|A
tr|W9ANQ3|W9ANQ	tr|W9ACS0|W9ACS
tr|A0A0X8CX05|A	tr|A0A0X9VL59|A
tr|A0A136HBC2|A	tr|A0A136HP98|A
tr|A0A1E7HDH1|A	tr|A0A0F2NF30|A
tr|A0A0Q3TXP1|A	tr|A0A0Q3W2F9|A
tr|A0A150L7K6|A	tr|A0A150LX68|A
sp|C1DQ36|GATB_	tr|C1DQ22|C1DQ2
tr|A0A139CC88|A	tr|A0A139CEI8|A
tr|A0A1G9V5F9|A	tr|A0A1G9RHE6|A
tr|A0A1M6AZ77|A	tr|A0A1M6GCS5|A
tr|A0A0U3WGP4|A	tr|A0A0U3WLB9|A
tr|A0A1E2V6N8|A	tr|A0A1E2VEC3|A
tr|J2W0E9|J2W0E	tr|J2U6H1|J2U6H
tr|E4TI42|E4TI4	tr|E4TEG9|E4TEG
tr|A0A1Q8QR46|A	tr|A0A1Q8QX72|A
tr|M7NB51|M7NB5	tr|M7NHY0|M7NHY
tr|A0A1C3JZ13|A	tr|A0A1C3JYW4|A
tr|A0A0B2AXT3|A	tr|A0A0B2BKW1|A
tr|W4F981|W4F98	tr|W4F1M1|W4F1M
tr|A0A1G8LQD8|A	tr|A0A1G8M5R1|A
tr|A0A075LH35|A	tr|A0A075LN29|A
tr|A0A0S2KBF9|A	tr|A0A0S2KFB2|A
tr|A0A1U7PTC8|A	tr|A0A1U7PKC0|A
tr|A0A1G3EBV7|A	tr|A0A1G3FGF3|A
sp|Q6AQD0|GATB_	tr|Q6ANH5|Q6ANH
tr|A0A1R1LS30|A	tr|A0A1R1M292|A
tr|A0A066ZW85|A	tr|A0A067A1R1|A
tr|A0A166HQ61|A	tr|A0A162H7X9|A
tr|H1RZA9|H1RZA	tr|H1S168|H1S16
tr|Q01P01|Q01P0	tr|Q02CY8|Q02CY
tr|A0A1Y1SEF4|A	tr|A0A1Y1SD02|A
tr|A0A0N0XJ16|A	tr|A0A0N1JSZ0|A
tr|K2GBJ8|K2GBJ	tr|K2FNE3|K2FNE
tr|S2XYX4|S2XYX	tr|S2XNB9|S2XNB
tr|A0A0P7DXA3|A	tr|A0A0P7DTB0|A
sp|Q1DCA2|GATB_	tr|Q1DC04|Q1DC0
tr|F4GT14|F4GT1	tr|F4GR26|F4GR2
tr|B9LA32|B9LA3	tr|B9L7F3|B9L7F
tr|A9BPM8|A9BPM	tr|A9BP92|A9BP9
tr|A0A1S2D932|A	tr|A0A1S2DA14|A
tr|G0AFD8|G0AFD	tr|G0AE73|G0AE7
sp|B9E825|GATB_	tr|B9E7N0|B9E7N
tr|W9HB03|W9HB0	tr|W9GU79|W9GU7
tr|H8MTN8|H8MTN	tr|H8MYD6|H8MYD
tr|A0A0F3KFL5|A	tr|A0A0F3KTE1|A
tr|A0A1X4NY42|A	tr|A0A1X4NSK8|A
tr|A0A077DBS2|A	tr|A0A077DB96|A
tr|Q1QVB4|Q1QVB	tr|Q1QYS0|Q1QYS
tr|U7U6R6|U7U6R	tr|U7U732|U7U73
tr|A4BI18|A4BI1	tr|A4B8Y5|A4B8Y
tr|A0A0G2ZI39|A	tr|A0A0G2ZTH8|A
tr|A4A5A9|A4A5A	tr|A4A409|A4A40
tr|A0A0E3YV31|A	tr|A0A1Q6X375|A
tr|A0A1W1X3H3|A	tr|A0A1W1XKC4|A
tr|A0A095WX71|A	tr|A0A095XYR2|A
sp|C5BSY9|GATB_	tr|C5BPU9|C5BPU
tr|A0A1V2H8U0|A	tr|A0A1V2H5E7|A
tr|F2F7J6|F2F7J	tr|F2F0D9|F2F0D
tr|G2IV45|G2IV4	tr|G2J1V3|G2J1V
tr|I3TXS4|I3TXS	tr|I3TJQ0|I3TJQ
tr|R6QQB4|R6QQB	tr|R6QQ27|R6QQ2
tr|A0A1Q7WSC8|A	tr|A0A1Q3LL04|A
tr|E0TCB4|E0TCB	tr|E0TFA0|E0TFA
tr|V8FYY9|V8FYY	tr|V8G1D2|V8G1D
sp|Q8R680|GATB_	tr|Q8RG78|Q8RG7
tr|K4KR58|K4KR5	tr|K4KK78|K4KK7
tr|A0A0J0YM34|A	tr|A0A0N1NI28|A
sp|A8LI95|GATB_	tr|A8LPR2|A8LPR
tr|A0A1X9N971|A	tr|A0A1X9N3V1|A
tr|A0A085WJ50|A	tr|A0A085WGK4|A
sp|B1LUB2|GATB_	tr|B1LSN0|B1LSN
tr|A0A0Q5W421|A	tr|A0A1B9S5R1|A
tr|A0A1D9BG48|A	tr|A0A1D9BCX0|A
tr|A0A172YE12|A	tr|A0A172YEJ3|A
tr|K9HQZ7|K9HQZ	tr|K9HK08|K9HK0
tr|A0A0Q9DMY7|A	tr|A0A1S1T330|A
tr|A0A1C2HQQ7|A	tr|A0A1C2HR60|A
tr|J6J428|J6J42	tr|A0A1V0PZT6|A
tr|A0A135HVP8|A	tr|A0A135HYA6|A
tr|A0A139SUH3|A	tr|A0A139SUY9|A
tr|A0A1M7D2V5|A	tr|A0A1M7AA73|A
sp|C3MAA7|GATB_	tr|C3KNI3|C3KNI
tr|A0A1U9JPK0|A	tr|A0A1U9JR20|A
tr|R9MBE6|R9MBE	tr|R9MRD2|R9MRD
tr|A0A0Q5PSI7|A	tr|A0A1V2EVQ1|A
tr|A0A126NWB9|A	tr|A0A0Q6KN65|A
tr|A0A090EZC1|A	tr|A0A0H1A5S6|A
tr|A0A0H4KRY3|A	tr|A0A0H4KTM8|A
tr|A0A098T811|A	tr|A0A0F7PGR2|A
tr|A0A1C0YIN9|A	tr|A0A1C0YHZ2|A
tr|A0A086Y1T6|A	tr|A0A086XY05|A
tr|A0A1B6Y5M0|A	tr|A0A1B6Y5Q5|A
tr|A0A1M5TM21|A	tr|A0A1M5RB59|A
tr|A0A1N7NWL1|A	tr|A0A1N7J1V4|A
tr|A0A147GRY4|A	tr|A0A147HBS1|A
tr|A0A021X6B3|A	tr|A0A021WZG6|A
tr|A0A086YB36|A	tr|A0A086Y724|A
tr|R5D3F3|R5D3F	tr|R6WBM6|R6WBM
tr|F2J488|F2J48	tr|F2IVP8|F2IVP
tr|A0A062U656|A	tr|A0A062TXM1|A
tr|A0A1C7P501|A	tr|A0A1C7P405|A
tr|A0A099T9I7|A	tr|A0A099T9F4|A
tr|W3RE78|W3RE7	tr|A0A1Q3W259|A
tr|A0A0B3RVD4|A	tr|A0A0B3S2I1|A
tr|A0A0U3PBA1|A	tr|A0A0U3MPG2|A
tr|R5DTV0|R5DTV	tr|R5N9P8|R5N9P
tr|G5ZWG4|G5ZWG	tr|G5ZZW9|G5ZZW
tr|E3F4E0|E3F4E	tr|E3F042|E3F04
tr|A0A127MEI3|A	tr|A0A127MDP5|A
tr|D5QEX6|D5QEX	tr|D5QFH0|D5QFH
tr|A0A142LF93|A	tr|A0A0F2QJV9|A
tr|E2CPG0|E2CPG	tr|E2CJZ5|E2CJZ
tr|K2I910|K2I91	tr|K2H9Z0|K2H9Z
tr|A0A177PFA9|A	tr|A0A177NVQ6|A
tr|A0A0D6P8Y4|A	tr|A0A0D6P6P4|A
tr|M9RAX3|M9RAX	tr|M9R9U8|M9R9U
tr|D5BRF5|D5BRF	tr|D5BMH6|D5BMH
sp|B6JFW6|GATB_	tr|B6JF91|B6JF9
tr|A6FVP0|A6FVP	tr|A6FKS1|A6FKS
tr|A0A1E3H5Y1|A	tr|A0A1E3H9N6|A
tr|A0A1M4Z8S5|A	tr|A0A1M4UXH5|A
tr|B8KRA0|B8KRA	tr|B8KSD6|B8KSD
tr|A0A078MC25|A	tr|A0A078MGA9|A
tr|A0A0J1G9M6|A	tr|A0A0J1G7E6|A
tr|A0A1Y6C7Q4|A	tr|A0A1Y6CE68|A
tr|A6GML5|A6GML	tr|A6GNZ9|A6GNZ
tr|A3KBB8|A3KBB	tr|A3K088|A3K08
tr|A0A143PT74|A	tr|A0A143PSY8|A
tr|A0A0K1PIE8|A	tr|A0A0K1PI31|A
tr|A0A1Y5SI97|A	tr|A0A1Y5T8U7|A
tr|Q0F8V2|Q0F8V	tr|A0A1G3G941|A
tr|D1B234|D1B23	tr|D1B422|D1B42
tr|A0A1E4GB47|A	tr|A0A1E4E294|A
sp|A7IMA9|GATB_	tr|A7IFF0|A7IFF
tr|A0A1M6KZX6|A	tr|A0A1M6CJ13|A
tr|A0A1X4XX85|A	tr|A0A1X4XVS7|A
tr|A0A1B3WPB9|A	tr|A0A1W9UCM2|A
tr|A0A0Q7SRG1|A	tr|A0A0Q7SWP8|A
tr|A0A101VJS4|A	tr|A0A1B6Z7Z2|A
tr|A0A0R2RR52|A	tr|A0A1C2AJG1|A
tr|A0A1E4K9E8|A	tr|A0A1E4K2T7|A
tr|A0A1F8S6L2|A	tr|A0A1Q7HV08|A
tr|A0A1G0WJZ2|A	tr|A0A1G0WB59|A
tr|A0A136LMY7|A	tr|A0A1J5M0N0|A
tr|G2LG32|G2LG3	tr|G2LFI6|G2LFI
tr|A5WCI1|A5WCI	tr|A5WHM4|A5WHM
tr|A0A1T0C7P5|A	tr|A0A1T0CDC4|A
tr|A1WIB7|A1WIB	tr|A1WRM2|A1WRM
tr|A0A1T5MU62|A	tr|A0A1T5IPB0|A
tr|C6XKU4|C6XKU	tr|C6XL44|C6XL4
tr|S6GQ01|S6GQ0	tr|S6HJF2|S6HJF
tr|Q1MYZ0|Q1MYZ	tr|Q1N2K2|Q1N2K
tr|A6TTJ7|A6TTJ	tr|A6TSF4|A6TSF
tr|A0A1Y1SUU6|A	tr|A0A1Y1SPS5|A
tr|A0A160DX10|A	tr|A0A160DVC1|A
tr|A0A1D8GPS8|A	tr|A0A1D8GHX7|A
tr|A0A1I4VV00|A	tr|A0A1I5SC11|A
tr|A0A1N7DEK0|A	tr|A0A1N7FXJ7|A
tr|F5XJQ8|F5XJQ	tr|F5XPT8|F5XPT
tr|A0A0F6YL20|A	tr|A0A0F6W5Q6|A
tr|A0A1M6JCN8|A	tr|A0A1M6HE49|A
tr|A0A0W8EJU7|A	tr|A0A0W8EIW9|A
tr|A4FMR9|A4FMR	tr|A4F9Z9|A4F9Z
tr|R5XVA9|R5XVA	tr|R5X8Q9|R5X8Q
tr|D1C4B6|D1C4B	tr|D1C8S8|D1C8S
sp|Q47SC0|GATB_	tr|Q47NG8|Q47NG
tr|A0A1W2H6L1|A	tr|A0A1W2H6N4|A
tr|I3Z7G3|I3Z7G	tr|I3Z851|I3Z85
tr|A0A0K1JL55|A	tr|A0A0K1JM07|A
tr|E3H6G8|E3H6G	tr|E3H7Y3|E3H7Y
tr|A0A1Q9V8H9|A	tr|A0A1Q9V833|A
tr|A0A1K0FLN5|A	tr|A0A1K0FKZ6|A
tr|W4U077|W4U07	tr|Q6AB24|Q6AB2
tr|A0A1R0IPT7|A	tr|A0A1R0IHG1|A
tr|A0A171D2T9|A	tr|A0A171DG09|A
tr|A0A0Q7K9Y4|A	tr|A0A0Q7JZS6|A
tr|A0A1G9XJD5|A	tr|A0A1G9WH03|A
tr|R7XV51|R7XV5	tr|A0A0Q8PS56|A
sp|B9KZK4|GATB_	tr|B9L4Q5|B9L4Q
tr|M7X2G7|M7X2G	tr|M7XYL7|M7XYL
tr|A0A151C160|A	tr|A0A151C1B2|A
tr|A0A098Y2H1|A	tr|A0A098Y9F0|A
tr|A0A0C2JTF9|A	tr|A0A0C2JTR0|A
tr|F4F9E5|F4F9E	tr|F4FA65|F4FA6
tr|A0A1T4SET7|A	tr|A0A1T4S3Y4|A
tr|A0A099D6C5|A	tr|A0A099D281|A
tr|D2Q1W9|D2Q1W	tr|D2PYI0|D2PYI
sp|A9B5C4|GATB_	tr|A9AYV2|A9AYV
tr|A0A0C1P556|A	tr|A0A0C1P1P5|A
tr|A0A074KRG7|A	tr|A0A074L7P9|A
tr|L0G359|L0G35	tr|L0G2M0|L0G2M
tr|A0A1B1NB43|A	tr|A0A1Q9UY07|A
tr|E6SFV2|E6SFV	tr|E6SBM3|E6SBM
tr|A0A1M5GPD2|A	tr|A0A1M5B2B0|A
tr|A0A0R2R062|A	tr|A0A0R2RYL2|A
tr|A0A1D8C2R5|A	tr|A0A1D8BVB1|A
tr|A0A1W2DWM2|A	tr|A0A1W2EB19|A
tr|E2SCZ3|E2SCZ	tr|E2SG19|E2SG1
tr|A0A1M5DAS0|A	tr|A0A1M5MEJ5|A
tr|A0A1H2LIT9|A	tr|A0A1H2KQN7|A
tr|A0A0F0HC52|A	tr|A0A0F0HDY1|A
tr|C8XEK3|C8XEK	tr|C8X8X9|C8X8X
tr|A0A1X7L159|A	tr|A0A1X7IIZ0|A
tr|V6K7S4|V6K7S	tr|V6K2N5|V6K2N
tr|U5C202|U5C20	tr|U5BK93|U5BK9
tr|H6RX78|H6RX7	tr|H6RUE9|H6RUE
tr|A0A1E4HCF6|A	tr|A0A1M3H9J9|A
tr|F6ENH7|F6ENH	tr|F6EKD2|F6EKD
sp|B8HFK2|GATB_	tr|B8HAK5|B8HAK
tr|A0A1E8CWD8|A	tr|A0A1E8CY77|A
tr|A0A1Q5ZX84|A	tr|A0A1Q5ZV35|A
tr|C5C2F8|C5C2F	tr|C5C2F2|C5C2F
tr|H5UNI9|H5UNI	tr|H5USR2|H5USR
tr|A0A0Q5E5A8|A	tr|A0A0Q5EI65|A
tr|A0A0H5CMV0|A	tr|A0A0H5CR20|A
tr|A0A0P6YDA1|A	tr|A0A0P6XSP4|A
tr|A0A0Q4V5K9|A	tr|A0A1E5MGP0|A
tr|A0A1X9LP10|A	tr|A0A1X9LJK3|A
tr|E8MZE7|E8MZE	tr|E8MYL1|E8MYL
tr|A0A1H1RC26|A	tr|A0A1H1RPK0|A
tr|A0A1G3J550|A	tr|A0A1G3J9L6|A
tr|A0A0P6XQQ2|A	tr|A0A0P6X4M7|A
tr|A0A162PU89|A	tr|A0A162QU57|A
tr|A0A173MNM0|A	tr|A0A173MQR7|A
tr|A0A0F2P041|A	tr|A8UPJ3|A8UPJ
tr|A0A191TKX7|A	tr|A0A191TP00|A
tr|A0A1D8AZM1|A	tr|A0A1D8AZD2|A
tr|A0A0S7BEF2|A	tr|A0A0K8MXD9|A
tr|A9WG15|A9WG1	tr|A9WAD5|A9WAD
sp|B1ZQN4|GATB_	tr|B1ZX55|B1ZX5
tr|A0A0Q9JYP9|A	tr|A0A161SZR2|A
tr|K6UKR7|K6UKR	tr|K6WAL8|K6WAL
tr|E1IH18|E1IH1	tr|E1IBR6|E1IBR
tr|A0A0D3LD26|A	tr|A0A0D3LNM0|A
tr|A0A0Q5U828|A	tr|A0A0J0Y0A6|A
tr|A0A0M2LN66|A	tr|A0A061LZR8|A
tr|D6ZF88|D6ZF8	tr|D6ZAD0|D6ZAD
tr|L0DNL0|L0DNL	tr|L0DDJ2|L0DDJ
tr|D3F0E2|D3F0E	tr|D3F025|D3F02
tr|F4KWQ7|F4KWQ	tr|F4KT37|F4KT3
tr|L9YBQ1|L9YBQ	tr|L9Y0E8|L9Y0E
tr|A0A1U7GAG3|A	tr|A0A1U7GQJ6|A
tr|L9VM35|L9VM3	tr|L9VVL7|L9VVL
tr|D3SYG7|D3SYG	tr|D3T1W1|D3T1W
tr|D8J740|D8J74	tr|D8J6G0|D8J6G
tr|A0A1E5T2N8|A	tr|A0A1E5T199|A
tr|A0A1N6VF90|A	tr|A0A1N7CHE9|A
tr|A0A150X6H1|A	tr|A0A150X626|A
tr|D4MAM2|D4MAM	tr|D4M7W5|D4M7W
