# Supplementary material for: Inter-protein residue covariation information unravels physically interacting protein dimers
Source: BMC Bioinformatics. 2020 Dec 17;21:584. doi: 10.1186/s12859-020-03930-7 (PMC7745481; doi:10.1186/s12859-020-03930-7)
Supplement: Supplementary file 5 — Additional file 5. Final ER-MSAs at different ASA thresholds. Available on Mendeley data (http://dx.doi.org/10.17632/9bk2r55286.1). [file 12859_2020_3930_MOESM5_ESM.zip › Additional file 2/Final ER-MSAs/Negative ER-MSA dataset/ASA0.0/paired_MSA/3ip4-B-3mml-A/MSA_ready_for_MI.txt]

MHFETVIGLEVHVELKTDSKMFSPSPAHFGAEPNSNTNVIDLAYPGVLPVVNKRAVDWAMRAAMALNMEIATESKFDRKNYFYPDNPKAYQISQFDQPIGENGYIDIEVDGETKRIGITRLHMEEDAGKSTHKGEYSLVDLNRQGTPLIEIVSEPDIRSPKEAYAYLEKLRSIIQYTGVSDVKMEEGSLRCDANISLRPYGQEKFGTKAELKNLNSFNYVRKGLEYEEKRQEEELLNGGEIGQETRRFDESTGKTILMRVKEGSDDYRYFPEPDIVPLYIDDAWKERVRQTIPELPDERKAKYVNELGLPAYDAHVLTLTKEMSDFFESTIEHGADVKLTSNWLMGGVNEYLNKNQVELLDTKLTPENLAGMIKLIEDGTMSSKIAKKVFPELAAKGGNAKQIMEDNGLVQISDEATLLKFVNEALDNNEQSVEDYKNGKGKAMGFLVGQIMKASKGQANPQLVNQLLKQELDKRMGTTLEVLRTGPLALVEDLGRPGLAHMGVTRSGAADRRSHTLANRLVANPGESATIEVTFGGFSARVCGGDVAIAVTGADTDPAVNGIPFGTNSIHHVHDGQVISLGAPHSGLRSYLAVRGGIDVTPVLGSRSYDVMSAIGPSPLRPGDVLPVGEHTDEFPELDQAPVAAIAEDVVELQVVPGPRDDWFVDPDILVRTNWLVTNRSDRVGMRLVGMPLEYRNPDRQLPSEGATRGAIQVPPNGFPVILGPDHPVTGGYPVIGVVTEEDIDKLGQVRPGQTVRLHWAYPRRPFET
MEYEAVIGLEVHVELKTNTKIFCNCSTEFGGDPNSHVCPVCLGLPGVLPVLNKKVVDYAIKAALALNCEVAEYCKFDRKNYYYPDLPKNYQISQYDLPLAKNGYLEIEVDGQVKRIGITRIHMEEDAGKLVHQGPYSLVDYNRTGVPLIEIVSAPDIRTPEEARLYLEKLKAIIQYTGISDCRMEEGSLRCDANVSVRPKGQKEFGTKTEIKNMNSFKALQKALEYEIARQIEILEEGGRIIQETRMWDESRQVTLSMRSKEEAHDYRYFPEPDLPPVVIDREWLEEIRATLPELPDARKKRFVEQYGLTPYDAHVLTLTRELADYYEEAAKGYSNPKAVANWVINELLRLLNAAGKEITECPIKPEQITKMLELLDKGTISGKIAKTVFEEMFSSGKDPEVIVKEKGLVQITDLGELEAVVDKVIAANPKAVEDYKNGKEKALGFLVGQIMKETRGRANPEAVNQLLRDKLAKLM---LKILKPGNLTTIQDGGRFGYQRYGLGPGGAMDLNAFSIANKLCGNDDLKAVIEFN-AGISVKF-CQSTVFALTGGKYRAFLDGGPVHFWQSYFAPAGSVLEITGPYGGNWGYLAVKGGFIVPEVLGGRGTNLLAGFGGRALKKDDEIPFAEFEGNFKKRY-LPEFA-LYENDQIYFIQGPEWEYLSKDERLASQPFTLNPAFNRMGYRFSGPTLT-L-AEKEIISAPVPLGGMQVTKNGELIVLLADRQTTGGYPLIGVVAGESLSRLIQKTSKEKIFFKPIPLQEAWEV
MRYIPVIGLEIHAELSTKSKVFCTCTAEFGGEQNTRCCPRCSGMPGTLPVLNKGAVEYAVLAGTALNCSINLRNCFDRKNYFYPDLPKAYQISQFDRPICINGHVDV----EGKTIRINRIHIEEDAGKLMHDDGVSLADYNRCGVPLIEIVTEPDIGSAEEAKAFVEEVILRLKYAGVCDCKMEQGSLRVDVNISIMPAGATELGTRAEIKNLNSLKSIVKAIEYEITRQAELLDNGKRVIQETRRFNDNHGTTKSLRSKEEAHDYRYFPEPDIPAVIFSQEDIDEIRKKMPKMPAERFTEYTGVYGLPAEHAKLIINDKDLSDFYDSAVGVYNNYKGIASFIIVELLRRLNDSEQSVTEVSFSPEDLATLVKMSDDGIVSKNAAKDVLRFMYEKGGKPLEIAKENGFLMDNSSDAVAAAIAEVLTENEKAVGEYRSGSEKVFGFLMGQVSRKIGKGSNPQIIKDELIKALKG-M---IEIISAGILSTVQDLGRFGVMKNGFTQSGVMDAYSTKIANKLCKNDINAPVIEMTMFGITAKF-IGEHVFAISGGIFDISLNNKPIRTNKAYIAKDGDILSIKSTKQGLRCYLAVAGGFDVPLFMGSAATNLKIKVGGRKLKAGDILKIGKADKIKNI--ELPE--TYNNTVKVRVVLGPQDDMFSENLLFSNQQYTVTSDLDRMGIRLWGIALR-GKEKLEIISDAITFGSIQITNSGMPIILMADHQTTGGYAKIATVISADLPKLAQVKPKDKISFEIIDIDTA---
MDYEIVIGLEVHVELKTKSKIFCSCPTEFGGSQNTHVCPVCLGLPGVLPVLNRRVVEYAIKAGLALNCEIAEFSKFDRKNYFYPDLPKAYQISQYDLPIAKNGYLEIEVNGETKRIGITRIHMEEDAGKLVHQGDYSLVDYNRTGVPLIEIVSEPDLRSPEEARLYLEKLKAIIQYTEISDCKMEEGSLRCDANVSLRPIGSKEFGTKTELKNMNSFKALQRALEYEVERQAAILDEGGRIVQETRTWDENRGVTLSMRSKEEAHDYRYFPEPDLVPLVIDRAWVEEIRRSLPELPDARQQRYIQELGLPAYDAGVITASKAMADYFEACLQYHHDAKAISNWLMGEFSRLLNAEGMEIQQSRIKPQQLAQLLKLQENGTISVKIAKTVFEEMFATGREPEEIIKEKGLVQISDEGALAAIVAKVVEANPQSVADYKAGKERAIGFLVGQVMKETRGKANPQLVNKLLVEYLNK-MS-FIRVIKPGLLTTIQDRGRFGYQQWGIPVAGAMDEYALRIANLLVGNPEGEACLEITLLGPTLEF-QAEGVIALTGADLGARLNGQDLPLWQALQVQKGDKLEFTGVKAGCRVYLAVAGGFEVPVVMGSKSTYVRGQIGGRSLRKGDEIGIRVPRVDLRRL-TVPRRYEFTNPILVRVVLGPQDDAFTEDRTFLEGQYQVTNEADRMGYRLDGPKIQ-HKTSPDIISDGIVMGSIQVPGHGLPIIMMADRQTTGGYTKIATVITADLNKIAQAKPGDAIRFQAVSIEEAERL
MQFETVIGLEVHAQLLTKTKIFCSCSTQFGAPPNTHTCPVCLGMPGVLPVLNRTVVEYAMKMALATHCRILPRCRFARKNYFYPDLPKGYQISQYELPLGVDGWVEIETEAGQRRIGITRIHMEEDAGKLIHDEPVSYVDFNRTGVPLIEIVSEPDMRSPEEAAAYLRTLRDILRYLQICDGNMEEGSFRCDANISLRPAGSSGFGTKTELKNMNSFRNVQRALEFEVRRQRALLEKGEAVVQETRLWDPGRGVTVSMRGKEEAHDYRYFPDPDLVPVEIDQAWVDAVRSGLPELPDAKRERFIRQYDLPAYDARVLTASRDLADYFEAVVADFPQPKTVSNWIMSELMRELKRDEREIEDCPVSPSHLAELLQLMDRNVISGKIAKAVFKEMYETGASAKAIVEAKGLEQVSDEGAIDAVVREVLAENPKEVESFRQGKEKLLGFFVGQVMKKTRGKANPRLVNEMLLKALKG-MN-ALRIDDPGPLTTVQDAGRFGYQDRGVPVCGAMDPAALILGNLLVGNKPGEAALEILFGGFRATF-LNSTVFAVTGADPEVRHNGERVAPWVSLTAAPGDTVAVDAGDFGARHYLCVKGGVDVPLVLGSKSTYVRGGFGGRAFRKGDMVATGVPVDT-----CIPRRPAYDPSPMVRVVLGPQAERITEQQYLLSSPYTVTQRADRMGIMLDGPKLT-HTRGADILSDGIALGSIQVPGEGLPFILMADRATTGGYVKAATVVTRDIPLVAQLLPGAVLHFCAVTIEEAKTE
MQFETVIGLEVHVELSTKSKIFCGCSTEFGAPPNTHTCPICLGHPGVLPVLNKKAVEFAMKAALALNCEISEESKFDRKNYFYPDLPKAYQISQYDQPIGENGWIDIEVNGETKRIGITRLHLEEDAGKLVHADYASLVDYNRVGTPLVEIVSEPDLRSPEEARAYLEKLKAIIQYCEVSDVKMEEGSLRCDANISLRPVGQEAFGTRAELKNVNSFRNVQRGLEYEEVRQADILRDGGEVVQETRRWDEAKGRTVSMRGKEEAHDYRYFPDPDLIKLNISREWVEEIRSSIPELPDARKARYLSEYGLPEYDASVITMSKELSDFFDATVQTGADAKTAANWLMGELIGYLNANEKEMKDIQMTPESLGQMITLIEKGTISNKIAKKVFKEMMETGKSPEKIVEEQGLVQISDEGAIKQMVEEVVAKNPQAVEDFKAGKEKAIGALVGQVMKASKGKANPGVVNQLLRDVLNNLM---LDVIKPGLHTTVQDLGRDGFYHLGVPPGGAADKYSFQIGNFLVGNPAHYAGLEIRMLGPTLLF-TKRTLIAITGAPTPCFINDEPVPMWQCLEIKAGDVLSFRFAQQGICTYVCISGGIHSPEFLGSQSTYIVHQKPGYKLEIGGKLMINEPLPG-----FLPERPSFSKTAELHATLGLAIHRISDERVFLDSEWIVSTESDRIAYRLSGGPIS-FDYSANVVDLPYPVGVITVPNPKELIILVSDATAGGGFVTIGAVISSDLDTLNQCRPQTTVHFSAVTMEQA-TT
MDYEIVIGLEVHTELKTNSKIFCGCSTKFGAEQNTNVCPVCLGLPGVLPVLNQKVLEFAIRTGLALNCQILPFSKFDRKNYYYPDLPKNYQISQYDLPIAVNGYLDIEVNGEVKRIGITRVHMEEDAGKLVHAGDYALVDYNRTGVPLLEIVSEPDIRSPEEAKAYLEKLKAILQYIDVSDCKMEEGSLRCDANISLRPRGSAQFGTKTEIKNLNSFRAVQRGLEYEAARQAQILDEGGTIVQETRSWDEGRGITLSLRSKEQAHDYRYFPDPDLVPIVVDPAWVEEIRRSLPELPDARKKRLMDSYGLSAYDADIITASRAMADYFDAVVAHEVDPKAAANWLMGEVAKHLNAQNIDITDCPIKPQDLAGMLKLIDKGTISGKIAKTVFEEMWTSGKDAETIVKEKGLVQITDESAIVAVVEAVIAANPQSVADYKAGKERALGFLVGQVMKQTKGRANPELVNKLLRERL---M---ITVLNPGLFTTVQDYGRWGYQAFGMPVAGAMDRYAFRLANILAGNADNAAVLEMTLRGGSFRF-EQDCLVAVCGADMQGMLNGQKIRNWSSFWVPAGSELTFDYAVTGCRAYLAVHGGIDIPIVLGSRSTYTRAGVGGRQLQTGDQLPVGCEGKY-----HLPEIPQYGNHVQLRVLLGPQDDLFTTKDTLFTAVYTISSEADRMGYRLEGEKIE-HSGKPDIVSDALCLGAIQVPGHGMPIVMMADRQTTGGYAKIGTVIGPDLPKLAQAKPGDTVSFVRCTDEEATEV
MEFEAVIGLEIHVQLNTKTKMFCDCPNRPGDEPNRNTCPVCLWLPGALPRLSAEALEKATLAALALDCEISPIIAFDQKVYYYPDLPKGYQLSQFHKPLAKNGRVRITADGSSRNIGIIQVHMEEDVAKLLHERPVSLVDFNRAGTPLVEIVSRPDIRSSHEAMEYIKALRARVRYAGSSECSMEQGTMRVDANISIRPKGSDRFNTKVEVKNMNSIQNVGDAVDYEIRRQADQVRTGEQVTLHTRLWDPDKKMTVAMRGKFEG---PCVPDPAVPPIVISNEWLETVRSRLPEMPARKMERFIEHYELPRDEASLMSADRDLADYFETVAKSGIPPRTACHWIAAQLLPLLKNKGLTVEASPLSAERLAGLLLLLEKNEINARAAREILPVLFESDEAPEAVVERLNVRQVSDTAALETLVDRIITDNPAAVDDYRSGTQKAFGFLMGQAMQASQGTGNPQLIKEILHNKLKS-ME-KIVIESPGFLMALKDSGRHAWGIFGVPVSGPADFESAMLGNLLVGNPPEAAVIEMTLGGGKIRF-CGDFVIALTGAPTACTIDGRRVPMGETLQIRGGEVLEIATLKKGMKTYLSIGGSLGQSEILGSHSVSLTGGI-GRPFACGDILTMEANPRV-----RLPDRDPTKDTGPIRVIRGPEI--FPEEQELFSQSFTVSHQSNDMGLRLEGKAIP-H-RHREMISSGVAYGTIQVPPGGQPLIMMADHPVTGGYPRIAGVITRDLSRLAQLRPGETLSFVETTLEKAEAL
MEYKIRIGLEIHVELATKTKIFCGCAAAFGAPPNSLCCPTCLGLPGSLPVLNRAAVEFGVRAALALNCTVNLYSEFARKNYFYPDLPKAFQITQHDKPLAVNGKVQYYLD-QPVETVITRLHLEEEAGKSIHSGEYTSVDYNRAGIPLIEIVTAPDITSPAQAKAFLEQLRLILQYAQVSDCKMENGSLRCDANISLHGES-GQNGEKVEIKNLNSFRALERALAYEAKRQAKILEQGGVILPETRTWDERAQKTVRMRLKAGAPDYRYFPEPDLPPLELDEAWVEEIRAALPELPLAREERYRSALGLTAYDAGVLVRAPHLAQVFEETVALGHEPQLVANWVTGEYARFARQ------GSTVSGKVLGELLELIAEGAISASQGKTVLEEMFTNGVSPREFVAAKGLTVIADREVLQSMVEEVLQNHQELVKRYLEGEERLLGFFVGQVMQATKGQAEPRLVNKLLVKALTE-M---LKVINPGIEVIVEDWGRLGYLGKGMAPSAAMDNVALGLANLLVGNPKGEAGIEIAGGYFEAEF-GADTVISITGTDMQPTINGQPIPIWESLKVSKGDKIKFNHGTFGFRTYMAVAGGIDVPVYLGSKSTCIFGSYGGRKLQAGDIVDFGHPTLELDSL-KLKQIPQYAREWVLRAVPGPNTDYVTEEDYLFNTAFKISHSSNRSAYRLQELKFA-RSHPSNIVDHAYARGSLNICGN-TPVLLIGDGPTLGGYMCVLSVINADLWKVGQGTPSDFIRFAVCSQDEASLA
MQYEAVIGLEVHVELKTRSKIFCDSTTEFGGDPNTHVCPVCLGLPGVLPVVNKKVVEYAIRAALALNCQIAGFSKFDRKNYYYPDMPKNYQISQYDLPIARNGYIEIDVNGKRKRIGITRLHMEEDTGKLVHQGPFSLVDYNRAGVPLIEIVSEPDLRSPEEARQYMEKLRAVIQYTGVSDCKMEEGSLRCDANVSVRPAGSIAFGTKTEIKNLNSFKALQRALAYEIERQIDVLEEGGRVVQETRTWDEGKGITLPMRTKEEAHDYRYFPDPDLVPLVIDREWVEDIRRSLPELPDEKRERYMREYALPAYDAGVLTSTRELAGFFEACVQGYPNPKIVSNWIMGDLLRLLNAGNIEIQDCPVKPGQLVSMLRLIEKGTISGKIAKTVFEEMFATGRDAEDIVKEKGLVQISDEGAIAAIVDQVIAGNPRTVEDYRSGKEKALGFLVGQVMKATRGKANPELVNRLLKEKI---M---LKIINGGIETVIEDWGRIGYLDNGMSSSGAFDNVALGLANILVGNPPGEAGIEIAGGYFQAEF-GIDTVISITGTDMKPTLNGEPVPMWEAVEVKKGDVVKFSHGELGFRAYIGVAGGIDVPFYLGSKSTCLFGSYGGRKLQKDDIIKFGKPYQALSAL-KLKKIPRYSREWVLRAMPGPNTDYLTKEDYLYENSFKIQLNSNRSAVRLAEAKFA-RGHPSNVLDHAYARGTLNICGN-TPILLIADGPTLGGYMNALQVIYADLWKVGQGTPGDFVRFIYCTQEEASLA
MNYETVIGLEVHVELATKTKIFCSCPTEFGKEPNTHVCPVCLGFPGTLPVLNKRVVEYAIMAGLALNCEIPRMSKFDRKNYFYPDLDKAYQVSQFDQPVAVNGYLDIDVDGQTKRIRVNRVHIEEDAGKLVHSDDYSLADYNRGGVPLIEIVSEADMRSPEEAKAYLEKLKSIIQYTGVSDVKMEEGSLRCDANVSIMPQGSTEFGTRTEIKNMNSFRAVQRGIEYEVERHKDVLATGGKLIQETRRWDEDKGVTYSMRSKEEAHDYRYFPEPDLVPVVVEEQWVEEIRSGLPEMPDERRKRYVAEMGLPEYDAGVITASKSMADFFEAAVAEYKDAKAVSNWVMGDISRSLKAEGLEIQDTKLTPAHLVAMLKLQEDGTISGKIAKTVFEEMFASGKMPADIVKEKGLVQITDEGAIAAIVDQVIADNPKPVDDYKSGNEKAIGFLVGQVMKLSKGKANPGLANKLLKEKLQ--ME-GAEVLSGGLLSTVQDEGRFGWQAYGLPAAGAMDWYAFQTGNMLLGNAAEVAALEITLAGPTLRF-TCNSMVAVTGAPLPVLLNGKEMPLWQSFVVKTGQQLSLGAVSAGCRAYLCVAGGILVPKVLGSRSTYLRGQLGGRELAAGDFLPLEPCTAV-----YLLPIPAYPKSQSVRVMLGPQDDYFSIDNALLHSEYKITPESDRMGYRLDGPQLT-HKESADIISDGVVPGALQVPGHGTPIIMMADRPTTGGYPKIATVITADLWKVAQLKPGDSIRFQEVDFYQAEDE
MKYEAVIGLEVHAELLTESKIFCSCTTKFGGEPNTHVCPVCLGLPGTLPVLNKKVVEYAVRAGLALNCTIANFSKMDRKNYFYPDLPKAYQISQYDLPLCSNGYVEIEVDGKVKKIGIKRIHIEEDAGKLLHENDGSLVDYNRAGVPLIEIVSEPDMSTPEEAYQYLTKLKSILEYTEVSDCKMQEGSLRVDTNVSVRPVGSTELGTKIELKNLNSFRAVQKALEYEIKRQIKVLEEGGTIVQETRRWNEAKGITEPMRTKEEAHDYRYFPEPDLVPIIVTDEWKEEIRKSLPEMPHRKRERFISEYGLPEYDAKIITSSKKIADFFEKCALEYDSPKAVSNWLMGEFSRLMNETGKEIDEVPVTPQMLVKLLKLIDNGVISGSIAKTVFEEMFGTGKEPEVIVEEKGLKQIANEDELREIIKKVIAENPKSVEDYKNGKEKAMGFLVGQVMKATKGKANPQLTNQILKEELSK-ME-CFRVLSQGLFTTIQDIGRFGYESQGIPTSGAMDEFALRIANILVGNDENAPCLEITLMGPTLEV-LSDVMIAVTGAEIQPLVNGFPRPCWSSFPVQKGDIVSFGPIKSGFRAYLAVAGGFKGNLIMNSVSTYTRGKLGGRRIEKDDILISGVSQSG-----KVRDIPSYSSEEEIRIILGPQDDYFDEEKVFLSSTYVITKDSDRMGYRLEGPEIK-AKERHDIITDGLLPGAIQIPGNGKPIIILKDAQTTGGYTKIATVISVDLSKLAQLKPGDKVRFRAVDLFEAEPL
MEFETVIGLEVHVELATKTKIFCGCSTEFGAPPNTHVCPVCLGHPGVLPVLNRRALELAMKAALALNCEIARESKFDRKNYFYPDLPKAYQISQYDKPIGEHGWVEIETADGPKRIGIIRVHLEEDAGKLMHGALHSLVDFNRVGVPLIEIVSEPDMRSPEEARAYLEKLKAIMQYCEISDVRMEEGSLRCDANISLRPAGTSEFGTKTEIKNMNSFRNVQRGLEHEQERQREILASGGQVVQETRRWDEAAGRTLPMRSKEEAHDYRYFPEPDLVTLSIDEEWVRRVRESIPELPDARRRRFVEQYGLPAYDAGVLTASRGVADFFEEAARHAGDAKAVSNWMMGELLGHMNQSGLEIRDVKVTPRGLARLIELIADGTISTKIGKTVFAEMFATGKEPDVVIEEQGLVQISDEGALAALVDRVIEANPKSVADYRGGKGKALGALVGQVMKETKGKANPQVVNKLLRERLG--M---IRVIKPGLSTTVQDLGRPGYYSIGLPPSGALDKYSHTVANLLVGNDPSAATLEATYLGPELEF-RANVRFAVCGADMPAFLNGQPIPLWTAVAARSGDVLSFGMLQKGARSYIAVEGGIGVPPVMGSRSTYALCGIGGRALKAGDMLEKGDLQTR-----ALPTRPNFAEAAELHVVPGLYVHRLTEEQEFFAAEWTVTPEANRVGYRYKGIRLQ-FSNPSNVVDCGYPIGSIQVPDGVEPIVLLNDAVTGGGYATIGTVISADLDRIAQTRTNQKAKFVEIDLAEA-QS
MKYEAVIGLEVHAELLTDSKIFCGCSTKFGSEPNTQVCPVCLGLPGTLPVLNKKVVEYAVRAGLALNCTIANFSKMDRKNYFYPDLPKAYQISQYDLPLCSNGYIEIEVEGGTKRIGIKRIHIEEDAGKLLHEGDGSLVDYNRAGVPLIEIVSEPDISTPEEAYQYLVKLKSILEYTEVSDCKMQEGSLRVDTNVSVRPVGTTELGTKIELKNLNSFKAVQKALEYEIKRQIKVLEEGGTIVQETRRWNEAKGITEPMRTKEEAHDYRYFPEPDLVPIIVTEEWKEEIRKTLPEMPDAKRERFITQYGLPEYDAKVITSSKKMADFFEKCASNYHSPKIVSNWLMGEFARLLNDTGKEIDEVPITPDMLIELLKLVDDNVISGSIAKTVFEEMFFTGKNPQIIVEEKGLRQIADEGELRRIVRKVIEENPKSVEDYKKGKEKALGFLVGQVMKETKGKANPQLTNQLLREELSK-ME-CFKVLEPGLFTTIQDLGRFGYESQGVPTSGAMDEFAFRIANRLLENEENDACLEITLVGPTLEA-LTDTFVAVTGAEMQPMVNGIPRPMWSSFPVRKGDILSFSPIKSGLRSYLAVKGGFKGDYVMGSVSTYTRGKLGGRRLEKGDILEKNPSPQV-----KVREIPSYSSEEEVRVILGPQDDYFEEEKVFLSSSYVISKDSDRMGYRLEGPFLK-AKERYDIISDGLLPGAVQVPANGQPIVILKDAQTTGGYTKIATVISPDLSKIAQLKPGDRIRFRVITLEEAEPF
MKYEAVIGLEIHVQLNSATKMFCDCPNRPGDEPNRNTCPICLWFPGALPQLSQEALEKAVLACLALNCRIQPESAFDQKVYYYPDLPKGFQLSQHHKPLARNGWVDILGDGGNKRLRIHHIHMEEDVAKLVHETPISLVDFNRAGIPLIEIVSEADMRNPHEAMEYVKTLRGQLRYTGSAECSLEQGTLRVDANISLRPRGTDELNTKVEVKNMNSIRNVGDAIAYEIIRQTECLEKGEPIVLHTRLWDPEKRVTAPMRGKFSG---PCLPDPSVAKIVVTDDWLKEMQGRLPEMPAQKAERFLREYGLTPEEASNMSLERDLAEFFEAVLKQDLPSRKVASWIFTHLVPALRDRNQTIRETLLTAERFARLLSMLEKDLINAHAAKEVLLQLLSSGETPEEIVEKGRFRQVSDASELESLIDRILAEHPSDVADFRKGNAKVMGFFMGLAMKASQGKGNPKLLKEILTKRLS--MEPVFKVISPGLLTAVQDLGRFGQARYGVAPSGVLDAFAARVGNLLVDNLESEACLEVTLSGLELGV-LADLVIAVTGADLGLHINDRPARIWRSVRLVPGDLISFRAVEFGCRAYLTVGGGIEVPVVLNSRSTNLGSGFGGRALQAGDIVHGRDPELH-----HFDLVPAYANDWRLRVLLGPQEGQFRQTQTLQQAVYSVSPRSDRTGIRLEGPVIR-TRQPESIVSEGVVAGAIQVPGDGKPIIIL-NETVSGGYRKIATVITADVPLLAQMVPGDRVVFQAVTLWEAPVE
MEFETVIGLEVHVELHTKSKIFCGCTTEFGGEVNTHCCPVCLGMPGVLPVTNKKAVEYAIKAALALNCEIAEFSKFDRKNYFYPDLPKAYQISQYDLPLARNGYIEIEVDGKVKRIGINRVHLEEDAGKLVHEESYSLVDLNRTGVPLIEIVSEPDIRSPEEAWLYLNKLKTILQYIEVSDCKMEEGSLRCDTNISIRPKGSDRFGTKVELKNLGSFRAVRRSLEYEEKRQREILEQGGAIVQETRRWDEARGITISLRSKEEAHDYRYFPDPDLVPIVIEREWVEKLKSELPELPDARKKRYVEEYGLPAYDAEVITASKALANFFEQCVSLYHDPKTISNWVMSEMMGILNETGREVEDIPLGPEHLVKMLKMIDDGTISGKIAKEVFREMFDTGKDPEAIVKEKGLVQISDEAELEKVARKVIEENPKSVEDYRNGKEKAIGFLVGQVMKETRGKANPQLVNKILKELLK--MA-TFRVLQPGLFTTIQDLGRYGYESQGVPTSGAMDEFAFRVGNILLGNEENAPALEITIIGPTLEV-LEDTVVAVTGADLNVEVNGKRRTVWSSFPVRRGDILSLGPVSSGCRAYLAVCGGFSADTVMGSASTYTRGKLGGRPLKRGDVLSRARGGLI-----RVADIPSYGAEAEIRVIPGPQDDCFDREELFLNSTYTVTKDSDRMGYRLEGPEIR-AKLKHDIITDGILPGAVQVPGNGKPIVMLKDAQTTGGYTKIATCIWVDLSKLAQLKPGDRLQFKAVDLKQAEDL
MKYETVIGLEVHSELKTESKIFCGCSTKFGSEQNTNVCPVCLGLPGVLPVINEKVVEFAVRAGLALNCQILPFSKFDRKNYYYPDLPKNYQTSQYDLPIAVNGYLDIEVNGETKRIGITRVHMEEDAGKLVHSGEYALVDYNRTGVPLIEIVSEPDLRSPEEAKAYLEKVKAILQYIDVSDCKMEEGSLRCDANVSLRPVGTEPFGTKAELKNLNSFRSVQRGLEYEVERQTEVLEEGGRVIQETRSWDENKGVTLSMRNKEQAHDYRYFPEPELVPIVVDPATVESIRASLPELPDARKARLMADHGLSAYDAETITVSRAMADYYDAIVKAGADAKVAANWLMGDVSKHLNAAGKSVEECPVAPAQLAGLIELIAKGTISGKIAKTVFEGMWDSGKDAQTIVKEQGLVQISDEGAIVAIVDGVIAASPQSVADFKAGKEKAIGFLVGQVMKQSKGRANPELVNKLLKERLALV----------------------------MPIAGAMDRYAYRIANILAGNQETAAVIEMTDSGAAFKF-DQEQFVAVCGADMQGKLNGKLISNWSSFFVPKQGELRFDAAISGCRTYLAIRGGIEVPPVLGSRSTYTRAKIGGRALRQGDVLYVGQDSAA-----RLQSMPQYTPEVNLRVLLGPQDNMFTGNQTFFNSAYTIAGQADRAGYPLKGPKLP-LGKEADIVSDAVGLGAIQIASNGRPFIVTADHHTTRGFAKIGYVIRVDLSKLAQAKPGDKIRFTAVAEQDA-SK
MEFETVIGLEVHVELLTKSKVFCSCTTEFGGEVNTHCCPVCLGMPGVLPVLNKKAVEYAIKAALALNCEIPEFSKFDRKNYFYPDLPKAYQISQYDLPLARKGYIEIEVDGKPKRIGINRIHLEEDAGKLIHEESYSLVDLNRTGVPLIEIVSEPDIRTPEEAWLYLNKLKTILQYIEVSDCKMEEGSLRCDTNISLRPKGSDKFGTKVELKNLGSFRAVRRSLEYEEKRQREILESGGVVIQETRRWDEARGITIPLRSKEEAHDYRYFPDPDLVPIVIDREWVEKLKSELPELPDARKKRYMEEYGLPAYDAGVITASKALANFFEECVSQYHDPKTVSNWVMSEMLGILNETGREVDEIPFKPEQLVKMLKMIDNGTISGKIAKEVFREMFDTGKDPEAIVKEKGLTQISDEKELEKIAKKVIEENPKSVEDYKKGKEKALGFLVGQIMKETRGKANPQLVNKILKELLS--MA-TFRVLQPGLLTTIQDLGRYGYESQGVPTSGAMDEFAFRVANILLGNEENAPALEITVLGPTLEV-LEDVAVAVTGAQLPVEVNGKKRMVWTSFPLKKGDVLSIGAVSSGCRAYLAVNGGFKADVVMGSASAYTRGKLGGRPLKKEDLLFRELEKKP-----RVDEVPTYENVAEIRVILGPQDDYFDEDKLFLNSTYTITKDSDRMGYRLEGPQIR-AKEKHDIITDGIVPGAIQIPANGNPIIMLKDAQTTGGYAKIATCIWSDLPKLAQLKPGDRIRFKAISVEEAENI
MGYETVIGLEVHAELSTESKIFCGCSTEFGAPPNTHTCPICLGHPGVLPILNKQAVEFAIKAALALNCEISRETKFDRKNYFYPDLPKAYQISQYDKPIGRNGWIEIEVNGEKKKIRINRLHLEEDAGKLTHAEEGTLVDYNRVGVPLIEIVSEADLRSPEEARAYLEKLKSIIQYTGVSDVKMEEGSLRCDANISLRPVGQEEFGTKTELKNMNSFRGVQRALEYEEKRQAEVLDAGGKIIQETLRWNEEQGVTITMRSKEEAHDYRYFPDPDLVDTIIDEEWIERIKSEIPELPDARKERYINQYGLPAYDAEILTSSKALANFFEETLNYTQDAKAVSNWIMGEVLGYLNAQSLEIQASKLTSKGLGDMVQLIEKGTISNKIAKTVIREMLETGKAPETIVKEKGLIQISDEGEIAKIVEQVLANNTQSVEDYRNGKEKALGFLVGQVMKESRGKANPALVNKLILEKLNEQMSPLLKVIKPGLLTTVQDLGRLGYQQYGIVAAGVMDAFSMQIGNLLVGNPRNEAVLEISIIGPTLQA-LDDMLLAICGGNLFPTVDGKKIDMWKSFILKKGQILSFGAPVEGARAYLSIAGGFDIPIVMGSKSTYIKAGIGGRALQKDDILFGKGILEK-----LLHYIPTYKSEIHARVILGPHLNYFTEEQIFLTQTFEISSQSDRMGYRLNGPQIT-HLSTADIISDAIPFGGIQVPSNGHPIVLMADRQTTGGYTRIATVISVDLPLLAQALPGHTIRFSSISVEEA---
MNYETVIGLEVHSELLTSTKIFCGCSTSFGDEPNSNVCPICLGMPGTLPVLNNRALELAAKAGLSLNCEIADFSKFDRKNYFYPDLPKAYQISQFDLPIAKNGYLDVTVNGEKKRIRINRIHMEEDAGKLVHSEGGSLVDFNRTGVPLIEIVTEPDIGSPEEAKAFLEGLKAILQYTDVSDCKMEEGSLRCDANVSLRPVGSTEFGTKTEVKNMNSFRAVERALNYEVERQAEALEDGEEIIQETRRWDEDRGITISMRSKEEAHDYRYFPDPDLVPVVMKEEQIEKVRQEIPELPNDKKERFIKDFNLSEYDASVITADKSLAEFFDECVKTYDEPKKIANWIMGEISRVLNEDQIGIEDTNISPERLTELLKLEDEGTISNKIAKEVFEDMYQNDKSPKQIVEEKGLVQISDTSELEGIIDQVISENPSAVEDYRGGKKKAMGFLVGQVMKKTKGKANPQKVNELLQEKLEN-MS-TIKITDPGPFTTIQDLGRFGFQRYGMAPSGAMDEVSFQLGNYLLGNEPNAAAIEFTLKGPELEI-KKETLVAVTGGRCQVKVNGELSPMYAPLHLCPGDQISFSGIQEGLRGYLCVLGGVDVPLVMQSRSTYLKGQIGGRQVKKGDTLDACSYSSLDFSHISLPTWPTFISPYEIDVILGPQVDYFSEQNTFLSQEYQISDAADRMGYRLNGPEIE-HQGAADIISDGIPLGGIQVPGHGQPIIMMKDRQTTGGYPKIATVASYEIYKLGQAKPGDRIKFNKISLEEAQEL
MRYETVIGLEVHVELSTKSKIFCGCSTEFGAPPNTHTCPVCLGHPGVLPVLNRQAVEYAMKAAMALNCDIATHSQFDRKNYFYPDNPKAYQISQSDQPIGENGWIEIEVDGEKKRIGITRVHLEEDAGKLMHAESASLVDLNRAGLPLIEIVSEPDMRSPAEARAYLEKLKAIIQYTGVSDVKMEEGSLRCDANISLRKRGDTTFGAKTEIKNMNSFRAVQRGLEFEEKRQARVLDQGGTLVQETRRYNEADGTTISMRSKEEAHDYRYFPEPDLVRLTIDDAWKEQVKASIPELPDSRQKRYVEQYGLPRYDAGVITASKSLADFFEDCLEHTENVKAVANWIMGDLSAHLNANDLDVTDVPLTPEGLGKMIALIDNGTISSKIAKKVFKDMLENGGDPEQIVKEKGLVQISDEGKLREIVADVIANNPKSVEDFKNGKDRAIGFLVGQVMKTTKGQANPQMVNELIREKLKK-MGGVLEVIKPGLATSVQDLGRTGYQQYGVVVSGAMDAYALQVGNLLVGNRRGAAGLEITLMGPELGI-LRDTTIAVCGADLSPTVDGVPIPVWKSVQVKKGQTLTFGQPRSGVYAYLTVSGGIRVPDVMGSKSTYAKARLGGRYVKKGDVLKAEDMADRVKQV-GIPPVPDYRPSKSIRVVLGPDHELFDLEETFLSEAYRVTTQSDRMGYRLSGPKLK-HTSGADIISDAIMPGTVQVPANGEPIVLMADRQTTGGYSRVATVTSVDLPYVAQLPPGSKLTFEAVSVEEA-ER
MKFETVIGLEVHAELSTETKIFCGCRTSFGAPPNTHTCPICLGHPGVLPVLNQKALEYAIKAALALNCEIATETKFDRKNYFYPDLPKAYQISQYDQPIGKNGWLEIEVNGQKKRIGIKRLHLEEDAGKLTHVSNYSLVDYNRVGTPLIEIVSEPDIRSPEEGYAYLEKLKAILQYTEVSDCKMEQGSLRCDANISIRPVGQKEFGTRTELKNMNTFRGVQKALEYEARRQEEIIRAGGQVEQETRRWNEATGETVKMRGKEEAHDYRYFPEPDLVKVEITKELLEKIKATLPELPDAKKARYMEQYGLSDYDAGVLTSQKSLADFFEEATKYCEDPKLVANWMMGDVLGYLNAHHKELDETALKPDQLGKMIALIEKGTISSKIAKKVFAELVEKGGDPETIVKEKGLVQISDEGELRKIVIAVIENNPQSVSDFKNGKDRAIGHLVGQVMKETKGKANPQLVNKLLREEIAKRMGPLFEVIKPGLYTTVQDLGRAGFQQYGMVASGAMDPFAIQVANLLVGNRRNEAALEITLVGPELRL-LNDVVLAICGADLSPSLDGHQVPLWKSFLAKAGQTLSFAAPKQGARAYLAASGGIDVPLVMGSKSTYTKGKVGGRPLAKGDVINGGEAPQAKEKL-GLVKIPIYHNNQRIRVILGPEQSAFTEEETFLTKSYQITNQADRMGYRLAGPKLR-HKSGADIISDAVALGTIQVPSSGEPIILMADRQTTGGYTRIANVISVDIPFIAQMRPGDKVRFQAVSVEEA--K
MEWETVIGLEIHAQLATRSKIFSGAPTAYGAEPNTQACAIDLGLPGVLPVLNREAVRMAVKFGLAIGAEIAPVSVFARKNYFYPDLPKGYQISQYDLPVVARGKLSINVDGKALTIGITRAHLEEDAGKSLHEDGYTGIDLNRAGTPLLEIVSEPDLRSAKEAVAYMKKLHALVRYLEICDGNMQEGSFRCDANVSVRPKGQTKFGTRAEIKNLNSFRFVEKAINHEIARQIEILEGGGEVIQETRLYDSVKDETRSMRSKEEANDYRYFPDPDLLPLEISSGFIEEVKATLPELPDAKRDRFKAQYGLSDYDAEVLTASREMADFYETVVRAAGDPKLCANWVMVELSGLLNKDGLEITASKIDAAGLASLVRRIADATISGKIAKQVLETMWNEGGSADDIIERQGLKQITDTGAIESIIDQIIAANPEQLAQYRAGKDKLFGFFVGQAMKATQGKANPAQLNELLKKKLQ--M---IRVEHPGLLSTLQDLGRPGCQHLGVTPGGAMDGYSAAIANALVGNPPAAAVLEMTLQGPRLSF-ERGAWVSLTGADLSAELDGRPLACWRPVWLPAGSRLGFGRPRLGCRAYLAVAGGFEVTAVLGSRSTDLRAGFGGRPLGKGDVIEAGESTLALPDN-SAAWLP-LECPARLRLIPGPDWQDLPDERALETDAFRVGQASDRMGLRLEGPPLH-PVSAAERLSAGVTFGTLQLPPDGQPILLGVDRQTTGGYPVLGTVASVDHPRLAQLRPGETVRFEPIPVERAPSP
MKYETVIGLEVHVELHTHSKIFCGCSTAFGAPPNTHTCPICLGHPGVLPVLNRQAVEYAIKAAMALNCTIGDVSKFDRKNYFYPDSPKAYQISQYDQPIGENGWIDIEVDGKTKRIGITRLHLEEDAGKLTHVDYASLVDFNRVGTPLVEIVSEPEISTPEEAKAYLEKMRAIMQYCDVSDVKMEEGSLRCDANISLRPWGQKEFGTKAELKNMNSFRGVQRGLEYEQFRQAEILDEGGVIVQETRRWDEAQAKTFSMRGKEQAHDYRYFPDPDLVSVHISEEWKEAVRATIPELPDARKARYASEYGLPDYDAAVITSSKLLADFFEDSLSYTKDAKSVSNWIMGDLLGYLNSNNLELSEVKITGQGLGEMIGLIEKGTISSKIAKTVFKEMLESGKLPAQIVEEKGLVQISDEGAIKGIVEQVVANNPQSVEDYKAGKQKAIGFLVGQVMKESKGKANPALANKLLVEVLNG-MS--LTVIKPGLLATLQDTGRRGYGRYGIITAGVMDAYAYRLANRLVGNEGEHAVLEITWSGLAVEF-HDNCWIAITGGDLSPLIDGVKVPMWRPVLVKAGRVLSFQQPAAGCRAYMSVSGGFDVPPVMGSLSTYLRAGIGGRALKQGDTLHAHPSRLPVDSSESVSAYDFTGQDAVVRVLNGRQFDDFDDDQALFRDRFTVTPQSDRMGYRLSGPPLT-LRQAKEYVSEPVALGTVQVPSDGQPIILMADRQTLGGYPKIAQVASVDIPLIAQLPPGGSIRFAEISLAEAKEW
MKYESVIGLEVHVELKTKTKIFCGCSTEFGAEPNTHVCPICLGLPGVLPVLNKEVLHFAIKAGLALHCDILPFSKFDRKNYYYPDLPKNFQTSQFDLPICKGGYVDIEVNGEARRIHLTRIHMEEDAGKLVHSGDSTCVDYNRTGVPLLEIVGEPELRSGEEARAYLEKLRAVLQYLGVSDCRLEEGSMRCDANISVRPVGSTTLGTKTEIKNINSFSGVQKGIEYEAVRQAQILDEGGTIQQATRGWEEAKGITVLQRIKEGDSDYRYFPEPDLIPIEVAPAYIEEVRGELPEMPDARRKRFMEELGLPEYDANLLTLEKQTADYFEAVVRDGADAKTASNWMLGEFAKKLNEEGLRADQAPVQPDRLAELLGLIAKGTISGKIAKTVLPEMWSSGKTAAAVVKEKGLVQITDTGALEEIVKKIIAANPQSVADYRAGKKKAIGFLVGQIMKETKGRANPGAVNELLTKNLQ--MS--IVVLRGGMLSVLQDRGRKGYQKVGMLVNGAMDEEALRLGNILTGNEQQEAGLEITMLGPVLKF-SQETLIALTGADMDPRIDGRAVPMWRPVLVRAGAVLRFGHSLSGCRSYLCVSGGYDVPSVMGSKSTYLQAHIGGRALVQGDVLSLGRMSDQGRRIVYVEARLYDEVAAPVRLTAGLQYSCFTEDQRLVSEPFRITVHSDRMGYRLEGCQLR-LKKPLEMISEAAVQGTIQVPADGNPIILMADRQSTAGYPKIGQVIMADMSRLAQYRPGDWVRFAAVTIAQA--A
MNFETVIGLEVHVELKTKSKIFSSAPNAFGAEPNTNTTVIDLGYPGVLPVLNKEAVEFAMKAAMALNCEVATYTKFDRKNYFYPDNPKAYQISQYDQPIGQNGWIEIEVNGKKKKIGITRLHLEEDAGKLTHTGGYSLVDFNRQGTPLIEIVSEPDIRSPEEAYAYLEKLKSIIQYTGVSDCKMEEGSLRCDANISLRPIGQKEFGTKTELKNLNSFNFVRKGLEYEEKRQAEVLLSGGVIQQETRRFDEATGKTILMRVKEGSDDYRYFPEPDLVTLYIDDEWKERVRSSIPELPDARQKRYVEELGLPAYDAKVLTMTKEMSDFFEATVKAGADAKQASNWLMGEVSAYLNAEQKELSEVALTPESLAGMIKLIENGTISSKIAKKVFKELIEKGGDPEKIVKEKGLVQISDEGAILKLVIETLDENEQSVTDFKNGKDKAIGFLVGQIMKKTKGQANPQLVNKLLLQEIKKRMKEILLVEKPGLLTTVQDLGRTGYQQYGVVVAGAMDSFSMQIANLLVGNRKDEAVLEATIAGPSLRA-VRDIVIAICGGDLAAKINGKDAPLWKSVLLKKGDQLSFTGLKSGARAYIAIAGGINVPKVMGSKSTYLKAGIGGRALQKGDVIMGSDAVKT-----MLSPIPKYEKHMTIRIVPGPHEEAFTKEDTFFSSVYEVTPQSDRMGYRLKGPKIS-HRKPADILSEAAPLGGIQIPADGQPIILMADRQTTGGYTRIGTVITVDLMYVAQAVPGAKIRFQPVSVQEA-DE
MGWETVIGLEVHVQLATKTKIFSGASTAFGAEANTQACAIDLAMPGTLPVLNKQAVHYAVMFGLAIDAEIGKESAFERKNYFYPDSPKGYQTTQLEKPIVGRGNVEIKLDGSTKNVRIHHAHLEEDAGKSLHEDGVSGIDLNRAGTPLIEIVSEPDMSNAEEAIAFAKRLHSIVTSIGICDGEMSQGSMRFDVNVSVRPKGTSELGTRTETKNLNSYKFMEEAITKEVERQIDLIEDGGTVMQETRLYNGDTKVARSMRSKEEANDYRYFPCPDLLPVIVSDETIEELRRNLPELPDARQARFIEQYGLSDYDAAVIGSDAAMAAYFEIAAAKSANAKLAANWTMGELAARLNSQDLSISKSPVTAEQLGGLVMRIADNSISGKMAKEVFEAIWAGEGSADQIIDARGLKQVSDTGALEKMVVEVLATNQAMVDDYINSRKKKLGGFMGKIMQASKGQANPQQVNQILAQKLNL-MI--ISFVTSGLRTTTQDLGRRGYTHLGIPVGGVLDTPAMRYANQLVGNPINTPVLEITLSGPQLVC-EQAGSIALTGANFGIHINGEEKPSNARIVLAAGDTISFSNPQKGCRGYLAVEGDWQVKRWLGSASALRVGSQENAVWKAGDHLVTRERR-------VKPWQPG-PPSTQINVYKGPEFNWLTDEEALLSTPIKICEPSNRVGLRTDTTLLE-KHKNTEMLSSGVMPGTVQLTSSGETIILLADGQTIGGYPRVLQCSHSSLRSLGQLRAGDTFSLRLISQNGT---
MKYEAVIGLEIHCELKTKTKIFCGCETGFGGDQNTHVCPVCLGLPGVLPTINKRVVEFGIKAGLATNCTINKFSKFDRKNYYYPDLPKNWQTSQYDLPIAEHGWVDIDVEGEKKRVRLTRIHMEEDAGKLVHSGASSNVDYNRTGVPLLEIVSEPDMHTAEEARTYMEKIKAIMEYIDVSNCRMEEGNLRADVNVSIRPVGSKELGTRTEMKNINSFKSLVDAIDYEIDRQTEVLEDGGHIVQETRTWDPNRGITLSMRSKEDAHDYRYMPEPDLPPIVTTDEQIEAYRKELPELPDARRERLEKEYGLSDYDAGVITASRPMAEYFDEVVAGGADAKLAANWIMGELAKHLNAENKTIVDSPVEPARLAAMIQMITKGTISSKIAKTVFEEMWTSKDAPEEIVKAKGLVQITDTKAIEEIVDKVIADNPKPVEDYKGGNKKAIGALVGQVMKQSKGKANPQMVNQLLAQKLG--MS--IRILSPGGLTTIQDRGRFGYQSSGIRPCGVMDTDAYEAAVELAGGG--AAVLEMTMLGVSLEF-QSRMIFALTGADMKATLDDIPVPRYKRVGACPGQVLKIGAAMSGCRGYLAFYGGIQVPEVMGSRSTDMKCHIGGRPLKKDDILEVIEPDEKTFSKLAEGKEPTYTSNIKVRVIPGPQDDAFTEKHDFLNSDYEITPDSDRMGLRLAGLTIE-SKSGTDIVSDGIVFGSIQVTAAGNPIVLMADHQTTGGYAKIATVLSLDLPKLAQARPGDKVRFEKITAEEA-FG
MDHEAVIGLEIHVQLNCETKMFCRCPSRPGDEPNRNTCPICLWLPGNLPRFNREALEQAILASLALDCEIQKESAFDQKVYYYPDLPKGYQLSQFHMPLAMNGHLNVTDNGARKTIRIRKVHMEEDVARLVHENPVSLVDFNRAGMPLVEIVTEPDLRNSGDAMEFLRCLIRQIRYSGSSECSMEQGTMRVDANVSIRPAGSDQFNTKVEIKNMNSIRSVGDAIAYEIERQKECLVDGEPIVLHTRLWDPEKRVTSPMRGKFEG---PCVPDPSVPRIVIESEYLDEVRTRLPEMPEQKAQRFVKHYGLTYEDAATMCSERSVSEYFEAVADCGVSSRLAAQWIAGQVLPLLKECDETVSTSRLTPDRLAGLLKMLERDEINSSAAKEILGKLRGSDAPLKVIVESGGFRQVSEADQLEAVVDRVLEENPSAVENFRKGASKALGFLMGQAMQATRGKANPRLLKEIMTRKLG--MR-AIGIIEAGPPATIQDLGRFGFRDRGVPVSGAMDRQALVVGNLLVGNDPGAAAIEITLGGFMAEF-LCDAHFAVTGADHAPTLNGVPVSSWTCHAAGRGDSLHLDYARSGLRSCLAVSGGVAVPEIMGSRSTYLRGGFGGRPLRKGDILPLGNVVGK-----AFPSIPPYSDRPTVRIIPGPQDDRVTEEQSFLCGLYEVTVRSDRMGIGLSGPPIG-LARGADIISDGTCAGAIQVSGNRQPTILAADCQTTGGYVKIATVISTDLPLLAQLSVGAGIRFTAVGLIEA-AT
MNFETVIGLEVHVELKTESKIFSSAPAHFGAEPNTNTTVIDLGYPGVLPVLNKRAVEFAMKAAMALNCEVATETKFDRKNYFYPDNPKAYQISQFDQPIGENGWIEIEVDGQKKRIGITRLHLEEDAGKLTHTKGYSLVDYNRQGTPLVEIVSEPDIRTPEEAYAYLEKLKSIIQYTEVSDCKMEEGSLRCDANISLRPYGQEEFGTKTELKNLNSFNFVRKGLEYEEKRQADVLSSGGVIEQETRRFDEATGKTLLMRVKEGSDDYRYFPEPDLVELYIDDEWKERVRASIPELPDQRKERYMNELGLPAHDAKVLTLTKEMADFFEATVEEGADAKLASNWMMGEVSAYLNAEGKELSAAALTPQSLAAMIKLIEKGTISSKIAKKVFKELVEKGGDPEKIVKEKGLVQISDESELLKFVTEAIDANPQSVEDFKNGKNKAIGFLVGQIMKASKGQANPAVLNKLLMEEIKKRM---LYIHQPGLRTTIQDTGRFGHYHMGVPPSGAADRYSFLLGNALLGNPSHYAGLEIMLQGPVIEF-QKATVIALTGAPAKALLNGEDLPFYEPVAVSLGDVLEIGEIKNGVFAYLTISGGLDTPEILGSRSMCVASGFPGRALLEGDCIPVKEPLPG-----SILEKPVFRKELDLHIVLGISSESISDEIGMLNEEWTVHTQSNRVAYRLRGGKVR-YSNPGNIVDIPYPIGGVIVPNEEELIVLLNDGTGGGGFVTTGAMVSSDISLLAQARPQTTVRFHAVTVEKA-QA
MQFETVIGLEVHAELSTQTKIFCGCSTEFGAPPNTQTCPICLGHPGVLPVLNRQAVEFAMKAALALNCNIADMSKFDRKNYFYPDLPKAYQISQYDQPIGTDGWLEIEVDGEKKRIGITRVHLEEDAGKLIHSDDGTLVDYNRVGVPLIEIVSEPDMRSPEEGRAYLEKLKQIIQYTGVSDVKMEEGSLRCDANISLRPVGSTTFGTKTEMKNLNSFRNVERALKYEEERQAQVLSEGGTIVQQTMRWLEDQGRTKVMRSKEEAHDYRYFPEPDLVRLQPDEAWIERVKDSLPELPDARRERYMSTFSLSAYDAGLLTSSPKIADFFDQVAAAGADPKSAANWVTSELLGYLNNQGKELEETRITADSLARMIQLIDRGTISSKLAKKVFKELVEQGGDPAKIVEEKGWVQISDEGKLKGIVSDVLQANPQSVVDYKNGKDRALGFLVGQVMKATKGKANPKMVNQLILENIGE-M---ITVIKPGLLTTVQDLGRTGYQQYGMVVAGAMDSYSLQVGNLLVGNRRGEAGLEITWLGPVLRF-EEEAVIALTGADLGPLLDGKPVPLWKSISIGKGQELRFKGPVAGMRTYLCVAGGIRVPTVMGSRSTYLKGRIGGRALQSGDVLETGRSPQPADR--QPAPRPRYGKDIRLRVIPGPQAEAFTEEHTFYHADFEVTSRSDRMGYRLDGPVIG-HRAGADIISDAIAPGAVQIPAEGRPIILMADRQTTGGYTKIATVISVDLPRLAQAGPGTRITFHEVGVDEA---
MQFEPVIGLEVHAQLKTKTKIFCSCSTEFGKPPNANTCPVCTGMPGVLPVLNRLAVSFAIKACLATHCRINRESRFDRKNYFYPDLPKGYQISQYAAPIAEHGFLEIETNSGLKKIGITRIHMEEDAGKLIHDPSKSMVDLNRTGVPLIEIVSDPDIRSAEEAGAYLRKLHNILKYIDVCDGNMEEGSFRCDANISLRPLGKKEFGTRTELKNLNSFKHIEKAITYEIERQAYVLSEGNSVIQETRLWDPSKNKTVSMRGKEEAHDYRYFPDPDLVPLILDETWIKAVEKEMPELPDAKLSRFVKQYALSDTDAGVLTSTLALADFFEKAAGPLKDKKQAANWVMTILLGMLNTKGIPITESPVTAEAVSKLLLLIENGKINANAAKTVFDLMVETLKDPERIVQEKGLEQVSDVSELESAVMTVINENPEETAAYRTGKTKLFSFFMGQVMKKTKGKADPKIVTPLLKTKLM--MT-AVKVISPGGYTTIQDRGRFGFQNMGIPVSGVLDAFAFTLANLLVGNPDNTPVMELTVMGPSLEI-KKEMDIALTGAKMGLRVNDSPVEQWTSIRVRPGDLVTIGQVQAGCRAYLAFGGGIRVPEIMGSFSTYVGGKIGGRPLQKEDVLETGDFPLL-----AIPEIPAYPSEAVIRAIPGPQAEYFD-TKTLFQSEYSVTVKADRMGYRLQGNPIS-IKMPKSIVSEPSMPGSIQIPADEQPIILLVE-QTVGGYAKIATVISSDLPLVAQTTPGDTLWFECVDLKTA---
MEFEPVIGLEIHAQLLTDAKIFCGCSTKFGAAPNTHTCPVCLGMPGVLPVLNRKVVEFMMKMALATHCDLNRECNFARKNYFYPDLPKGYQISQYAHPPAEHGWVEVDINGGKKRIGITRIHMEEDAGKLMHDEPASYVDLNRTGVPLIEIVSEPDIRSAEEAAAYLRRLHEILVYLEICDGNMEEGSFRCDANISLRPRGTEPFGIRAELKNMNSFRNVQRALEYEIKRQQYVLEGGGQVVQETRLWDDTAGVTHPMRSKEEAHDYRYFPDPDLVPVVIDDAWIDEIRKGQPELSLEKRERFMREYQIPAYDAGVLTASRALADYYEEVVRLSGEPKIAANWVMGDILRFLNEEKREIRECPIAPASLAGMIRLIQQGTISGKMAKEVSEAMYRSGKTPQAIIEEKGLVQITDEGALAKTIAEIIGKNSAQVEQYRGGKEKVFGFFVGQAMKATQGKANPQLINDLLKKMLAG-MMELFAVRNPGPMTTVQDLGRLAFLDRGVPLSGALDPFACRVANLLVGNPEDAAVLEITVMGPTIEV-LTPADIALTGADMGMTINQAPIRAWRTVRANPGEVIRIPRAASGCRAYLAVTGGIDVPLMMGSRSTFVRAKIGGRGLIKGDILHRRAGSLL-----ELPDIPRYAREIALRAVPGPQDDAFR-EDAFFGASYEVTQQADRMGCRLRGPAVH-RESPESIVTEPTMPGNVQVPADGQPIILLVE-QTSGGYAKIATVITADLPNVAQAMPGNIVLFERVTLEDA-GL
MQWETVIGLEIHAQLATKTKIFSGASTAFGSEPNTQACLVSLGMPGVLPVFNREAAKMAVKFSSAIGAELGRRSVFARKNYFYPDLPKGYQISQFELPIVGMGKVEIVQNGDVKVVGVTRAHLEEDAGKSLHENGMTGIDLNRAGIPLLEIVSEPDIRSAKEAVAYARKIHQIVRYLGICDGNMQEGSFRCDANVSVRPMGQEKLGTRAELKNINSFRFLERAINIEVDRQIDLIESGGEVVQETRLYDSVKDETRSMRSKEEANDYRYFPDPDLLPVELDDDFIADAVAEIPELPDARCKRFVDELGLSLQDAGVLTSSREMADYFET-ASVGNDAKIAANWVMGEVSAVLNKQGLDIADCPVSAEMLGGMLKRIGDNTISGKIAKDVFEAMWNGEGSADEIIEARGLKQITDSGAIEAIVDEVLAANGKQVENYRNAQPKMLGFFVGQVMKASQGKANPQQVNALLKERLG--MS--FEVLKPGHFSCIQDLGRVGYQHLGITTGGPMDEHAFSWANRLLGNSPNVAQVEITYGVLSLLA-ETDAMIAITGADLDARINDIHVAPWFSYSVAAGDRLEFNTPLSGLRAYLAVVGGFSATHKLGSCATVAREGIGGDYLTKGDRLNFDPHAHR-----TVPTIPDYDAQLALGVVPGYQAAQFPDDEKFFSSSYEVTKNIDRMGYRLSGAAID--SGLDGIISEGICYGAIQVPGDGQPIILMKDRQTIGGYPKIGSLTALGAAQLSQRGPGASVNFYPITLYEAGVP
MSYETVIGLEVHVELLTKSKVFCGCSTEFGKDVNTHCCPVCLGMPGVLPVTNKKAVEYAIKAALALNCEIAEYSKFDRKNYFYPDLPKAYQISQYDMPLARKGYIEIEIDGNVKRIGINRLHLEEDAGKLVHEEGYSLVDLNRTGVPLIEIVSEPDMRSAEEAWLYLNKLKTILQYIEVSDCKMEEGSLRCDVNISLRPAGSEKFGKKVEIKNLGSFKAVKRALEYEEKRQRELLTQGFEVVQETRRWDEARGITTSMRSKEEAHDYRYFPDPDLVPMIIDKKWVEEIKTTLPELPDEKKKRYMRDFGLPEYDASVITSSKSFAKFYEECVELYHDPKIVSNWVMSELLGLLNEKGMEIDEVVFKPADFVKMLKLIDNGTISGKIAKDVFKEMFETGKDPEVIVREKGLVQITDEDEIRKVAQKVIEENKKSVEDYKSGKEKAFGFLVGQIMKETKGKANPQLANKVLKELLG--ME-VFKVLNPGLFTTIQDMGRYGYEHQGVPTSGAADEFSFKIANILLENPENCPALEITMMGPHLEA-LNKTFISVTGAQIPVYLNGNLVPNWSVIPVKKGDTITFGQLKSGCRAYLAVKGGFEGDFKMGSFSTYTRGNIGGRRLLKDDILKAKETNIE-----KVRDIPKYPSFMEVRVILGPQDDYFEKEDKFLSSEYTISKDSDRMGLRLEGPEIK-AK-KHDIITDGLVPGAVQVPANGKPIVMLKDAQTTGGYVKIATLISPDLDRLAQLKPGDRIKFKAVTVEEAEVL
MDWEVVVGLEVHAQVTSNAKLFSGAATAFGAEPNTQVSLVDAAMPGMLPVLNAECVRQAVRTGMAIDAQINKWSRFDRKNYFYADLPQGYQISQLFHPIVGEGEIMISLDAATKRIGVERIHIEQDAGKLMHDQTRSYVDLNRSGVALMEIVSKPDMTSPQEAGAYLAKLRSILRYVGSCDGNMDQGSMRADVNVSVRKPG-DPLGTRTETKNVNSVRFVMAVVEQEAKRQVAVLEDGGRIVQETRLYDPDRNETRSMRSKEDAHDYRYFPDPDLLPLVLDDAFLAECRASLPELPDAKRKRYEA-LGVTPYAAAVLTAEVEAARWFDALLDAGSPAVAGANWMTSELFGALNRLGKDIAQSPVSPLQAAELLRLVADGTLSGSLAKQVFEIMLETGQGAAVIVEERGLKQTSDTGAIEAVIADILSANADKVGQYKAGKEALFGFFVGQTMKAMGGKANPGVVNELLRKALG--MS-QLRVLQVGPVTSVQDFGRFGGQRYGLGTAGALDRWSLAAANALVGSRQTAPAIEIGPFACRFKV-EGAVRIALCGASRPASINGRTLAFNSTALIADGETLDIRAAQGAVFSYLAMEGGIAGEPIFGSFSVHARLGLGPRALASGDVLTVGNADQS-----AGERLPA-ADNGPIRIVLGPQDDYFTPAAALQETVWRISATSDRMGYRLEGPPLA-HAKGHNIVSDGITNGAIQVPGNGQPLVLLADRGTTGGYPKIAVILSCDLHRFAQIPAGGAVRFKAVSVAEADNP
MKFDTIIGLEVHSELKTDTKIFCSCSTAFGAPANTQTCPICLGHPGVLPVLNQRAVDFAVQASVALNCDIAEETKFDRKNYFYPDNPKAYQISQFDKPIGENGWIEIEVDGYKKRIGITRIHLEEDAGKLTHDDDASLVDFNRVGTPLIEIVSEPDIRTPNEAYAYLEKLKAILQYTEVSDCKMEEGSLRCDANISLRPAGQVEFGTKAELKNLNSFTNVQKGLAFEEKRQAQELLSGGEILQETRRWNEDRKETVLMRIKEGSDDYRYFPEPDLVRLFIDEEWIDRVKQDIPELPDSRKERYMNDWNVPAYDADVLTQSKAMANFFEAAVAEGADAKQAANWLMGEVNAYLNAEGVELNDIQMTPAGLSGMIQLIEDGTISGKIAKKVFTELMKNGGDAKKIVEDKGLVQISDEGELKKIVEQILDNNEQSIEDFKNGKDKAFGFLVGQAMKETKGKANPQVINKLIKEGIEARMT--VEVVKPGVQTTVQDIGRFGYLRQGVLQSGAMDTISLRTANQLVGNDEFAAALELTIAGPSLKF-ETDALLAVTGAGMQPVIDGKEYSLGVPLFIPKGQMLSFKPIKHGIRAYVAVAGGFDIPQVMDSHSTYLRAGFGGRALQKGDVLAIQETNYPYFNWM-GANRLDEESNQSIRIFKGTHWDRFTEDKKLIHTEYFLTTQSDRMGYRFEAEELE-LKDAFNVLSEAVDFGTVQVPSEGKPMILMADRQTTGGYPRMAQVIAADLSRLAQLRPTETMRFELVSFKEAAGV
MDFEIVMGLEVHVELHTKSKIFCGCTTEFGGEQNSHVCPVCLGLPGVLPVLNRQVVDYAMKAGLALNCEIAEFSKFDRKNYFYPDLPKAYQISQYDLPIAKNGYIEIEAGGKQKRIGITRVHMEEDAGKLVHAGDYSLADYNRTGVPLIEIVSEPDIRSIEEAIAYLEQLKAILEYTEVSDCKMEQGSLRCDANVSLRPWGQKEFGTRTELKNMNSFKALQRALEYEIERQAEILREGGAVVQETRMWDEAKGMTISLRSKEEAHDYRYFPDPDLVPLVISREWVDKVRRTLPELPQARRARLIQSYGLPRYDADIIVSSKAMADYFDAACAAYERAKQISNYMMGELTRFLNASEKGFQDSPISPDNLVGLLRLLEEGTISTKIAKTVFEEMFATGKAAKTVVEEKGLVQISDEGAIASVISEIVAANPSVVADYKAGKEKAMGFLVGQAMKATKGKANPGLVNKLLKEELAKMMT--VQVIKGGLLTTVQDMGRHGHQASGMPVAGAMDTFSLQAANLLVGNDPGAAALEITLVGPQLRF-LSTAVIAVTGGDLSPAVDGNPLPMWENVLIEAGSLLTFGAPRSGCRAYLAVAGGWAVEPVMGSRSTYVKGQIGGRALKAGDTLLHYRGKDFNQI--IMQAVPRYKTDVSVRAIVGPQADFFSSVERFFSADFCISPLSDRMGYRLEGPSIQ-SVMEKEMISDATALGAVQVPPDGQPILLMADRQTTGGYPKIATVITADIPLLAQAQAGHQVRFVPCTLGEAEVS
MNFETIIGLEVHVELKTNSKIFSPSVNAFGTDANTNVNPIDLGYPGTLPVLNEEAVNFAMKAAMALNCEIATDTKFDRKNYFYPDNPKAYQISQFDKPIGENGWIEIEVNGEKKRIGITRLHLEEDAGKLTHGNGYSLVDFNRQGTPLIEIVSEPDMRSPEEAYAYLEKLKNIIQYTGVSDVKMEEGSLRCDANISLRPVGQEEFGTKAELKNLNSFSFVQKGLEFEEKRQEKVLLTGGEILQETRRYDEKTKETILMRIKEGSDDYRYFPEPDLVPLYIDDAWKERIRKEIPELPDARKKRYIEELGLPAYDAAVLTSSKEMADFFEAALQDGADMKQVSNWLMGEVSAYMNKHYKELHDLAITPPALAKMIKLIEDGTISSKIAKKVFAELVENGGDPEQIVKDKGLVQISDEGQLREIIAQVLAENEQSIIDYKNGKDKAQKYLVGQVMKATKGQANPPMVNKILVEELDKKMDPIFQVIKPGIYTTFQDMGRIGFQKYGLPVAGAMDLYAYQIGNILVGNTRNTVSLEVTLIGPKLKA-TSAITIAITGANLEPEVNGQSRPMWSTFRLEKDDVLSFGKYHSGVRAYISVAGGFDVSSRFQSKSTDIRSGI-GRTLDEYGMLKGFPKSER-----GLSRIPAYATSIEVAVIEGPHMSSFTSKKGFFNKTFRVEPNSNRMGYRLFNSKKV-ETINQDIWSDAVPFGGIQIPPNGQPIILMADRQPTGGYPRIGTVISTDLPKVAQLPPKSEVSFYPISVEEAPSR
MNFETIIGLEVHVELKTKSKIFSPSVNAFGSEPNTNVSPIELGYPGTLPVLNEEAVNFAMKAAMALNCEIATDTKFDRKNYFYPDNPKAYQISQFDQPIGEHGWIEIEVNGKKKKIGITRLHLEEDAGKLTHGDGYSYVDFNRQGTPLIEIVSEPDMRTPEEAYAYLEKLKNIIQYTGVSDVKMQEGSLRCDANISLRPIGQEEFGTKTELKNLNSFNFVQKGLEYEEKRQEKVLLSGGEILQETRRYDEKTKETILMRVKEGSDDYRYFPEPDLIPLYIDEEWKERIRAEIPELPDARRERYVKELGLSEYDANVLTSSKEMADFFEEAVGHGADVKQASNWLMGEVSAYMNKHLKELHDLAITPEALASMIKLIEDGTISSKIAKKVFSELVEKGGDPEKIVKEKGLVQISDPEQLKEIVNKVLDENEQSIIDFKAGKGKALGFLVGQIMKASKGQANPPMANKILKEEIEKRMEAVIKVEKSGLTTSVQDLGRTGYQQYGMVVSGAMDPYALQVGNLLVGNERNAAGIEAVIMGPKLQF-LKDTVIAICGADLSPQLDGKDIPMWTSIFVHKGQSLSFGQPKKGVYTYIAVAGGIDVPVVMGSRSTYVKAGIGGRFLQKDDLLPSGKVTGK-----RLPDIPNYQSDQKIRVILGPDRDAFLQEETLLTGTYEITKQTDRMGMRLNGPKLQ-HVTGADIISDSIFPGTVQVPANGQPIILLADRQTTGGYTRIATVISVDIARVAQNLPGRKLQFEAISVHEA---
MQWETVIGLEVHTQLATRSKIFSGSSTAFGAAPNTQASAVDIALPGVLPVLNRGAVECAIKFGLAIGATLNRVNVFDRKSYFYPDLPKGYQISQLARPIVEGGALKIVVD-TERTIHLTRAHMEEDAGKSLHEDGMTGIDLNRAGTPLLEIVSEPEMRSSAEAVAYARALHTLVTWIGICDGNMQEGSFRVDANVSVRPLGQAELGTRREIKNLNSFRFLQQAIDYEVRWQIETLEDGGRIEQATVLFDADRGETRMMRSKEEAHDYRYFPDPDLLPVKLDEDWIEAVRATLPELPVAMQARFQNDYGVSAYDAAVLTGSRALADYFETAAKACGQGKLAANWVMGELSAALNKAELDIAQSPVSAAHLGALIARIQDGTLSGKLAKQVFDGLWEGAGEVDAIIEARGLKQMSDSGELEKIIDEVLAANPKSVDEFRSGKDKAFNALVGQVMKASKGRANPAQVNERLKAKLQ--M---IEVLRAGLCDLVMDAGRPGRGVLGVPAGGAADPAALAAANALVGNAADAAGLEIALVGPQLRF-PQGGVVALCGAVFSATRRSAAVAWNQTLTLAAGETLQLGEAIDGCRCWLAVRGGLVVPPVIGSRSTFLPGAFGGRALRSGDRLAVGAAAGT-----TLRRPP--QVEGPLRVVAGPQADLFDDRAAFFLGRYQVAAASDRRGIRLAGTPVT--GARRELPSQGVLPGCVQVPPGGQPIILGWDGPVTGGYPVIACVIDADRARLAQLRPGAAVQFTTVGVEEA-RG
MQWEVVIGLETHTQLSTHSKIFSGTATQFGAAPNTQASPVDLALPGTLPVMNRGAVERAIQFGLAIGATVAPRSIFARKNYFYPDLPKGYQISQYEIPVVQGGQVTIQVAGYEKTINLTRAHLEEDAGKSLHEDGMTGIDLNRAGTPLLEIVTEPEMRSAAEAVAYAKSLHTLVVWLGICDGNMQEGSFRCDANVSVRPLGQKEFGTRAEIKNLNSFRFLEEAIQYEVRRQIELIEDGGTVVQETRLYDPDKRETRSMRSKEDAHDYRYFPDPDLMPLVIDAAWVERVKSEMPELPEAIQRRFVSQYGLTPYDANVLTSSKATAAYYEAVVAKVGNAKVAANWVMGEVSSQLNREGLDMAACPVSAAQLALVLQRIADGTISNKIAKEIFLAIWEEKAAADRIIEAKGLKQISDTGALEAIIDEVLTANQKSVDEYRAGKEKAFNALIGQAMKATKGKANPAQVNELLKKKLS--M---IEILSNGAPNLIQDMGRRGHLGIGVSRGGAMDTVALSHANALVRNDAGAAAIEISLFPFRARF-LADTQFSVTGADCVVRLDEEVMAPWWSRQARAGQTLLVERPRRGARAYVAFKGGIDVKPVMGSRSTDLKGAFGGRGLRRGDILKLNEREGALISNA-LPTQELSSGLVAVRAIPAAEYELFTDDQVFVRTDYEITPDANRVGYRLKGASLP-LRRPLELLSHGIVAGTVQVPPSGQPIIQLAEANTCGGYPKIATVIEADLWKLAQAPIGCRIRFVLTDVASAQRA
MNFETIIGLEVHVELKTQSKIFSPSPNEFGSEPNSNVNPIDLGYPGVLPVLNEEAVNFAMKAAMALNCEIATNTKFDRKNYFYPDNPKAYQISQFDQPIGENGWIEIEVNGKKKRIGITRLHLEEDAGKLTHGDGYSLVDFNRQGTPLIEIVSEPDMRSPEEAYAYLEKLKTIIQYTGVSDVKMQEGSLRCDANISLRPIGQEKFGTKAELKNLNSFTFVQKGLEFEEKRQEKVLLSGGEILQETRRYDEKTKETILMRVKEGSDDYRYFPEPDLVPLYIDDAWKERIRNEIPELPDARKQRYISELGLPEYDAAVLTSSKEMSDFFEETVQHGADMKQASNWLMGEISGYMNKHYKELGELAITPEGLGKMIKLIEDGTISSKIAKKVFAELVEKGGDPEQIVKDKGLVQISDEGQLKEIIGKILDDNEQSIVDYKNGKDRALGFLVGQVMKATKGQANPPMVNKILKEEMDNRMTPIFYVKKPGFQTTFQDLGRHGFQQFGVVTSGAMDTFSLRVANLLVGNKQDEAAMEITMIGPELEA-VSPITIAICGADLSPTINGQSITNWKTFRMKEGDLLSFGIPKNGVRTYLAVKGGFDIPVVLGSKSTYLRAKL-GQKVEKGSILLGWPSTNNR----GLKQIPNYEREAEVNYIQDPHSNQFTKEETFSKQTYVVASQSDRMGYRLQGAPIR-HQNGADIWSSAVPLGGIQVPSNGQPIILMADRQTTGGYTRIATVISTDIPKVAQLPPGGKIKFRPITIKEA---
MNFETIIGLEVHSELKTNTKIFCNCSTNFGAPPNTNVCPICLGHPGVLPVMNEQAVDYAMRAAMALNCEIAEDTKFDRKNYFYPDNPKAYQISQYDKPIGENGWIDIEVDGKTKRIGITRLHLEEDAGKLTHVDNHSLVDFNRQGTPLVEIVSEPDIRTPEEAYAYLEKLKAILQYTEVSDCKMEEGSLRCDANLSLRPYGQEEFGTKTELKNLNSFANVQKGLQFEEVRQEKELLAGNVIGQETRRYDEAGKKTILMRVKEGSDDYRYFPEPDLVRLAINSEWMDRVRADIPELPDARRERYVKEYDLPEYDAMVLTQSKKMSDFFEVALGQGADPKQASNWLMGEVSAYLNANYKEIDEVALTPEGLGKLISLIEKGTISSKIAKKVFKDLIEKGGDPEQIVKDKGLVQISDEGELRSIVSGILDENEQSIEDYKNGKDRALGFLVGQVMKATKGKANPPMVNKLIVEEMDKRMK-LFLVEKPGLYTTYQDLGRIGYMKFGVPTSGALDRFALEVGNILLGNERGATGLEVTMKGPELIA-QETFILAVTGGDLSPMINGNRIPLWKSVLIKKGQVLEFGKPRQGVRAYITISGGFEAEEYMGSTSVYEPAGL-GRRLQARDELFGTPRERKT----GLFYIPEYCRDIEVRVVKGPHHEQISADKAFFSSTYEVSPQSNRMGYRLRS-ELE-TNHDGDVISDAVPIGGIQLPGNGQPIILLADRQTTGGYTRVGTVIGPDLPLIAQLPPGGTIRFKEVSVEEA---
MQWEVVIGLETHAQLSTASKIFSGASTRFGAAPNTQACPVDLALPGVLPVMNRGAVERAIQFGLSIGATIAPQSIFARKNYFYPDLPKGYQISQYEIPVVQGGALTIQVTGYEKTVQLTRAHLEEDAGKSLHEDGMTGIDLNRAGTPLLEIVTEPDMRSAAEAVAYAKALHGLVVWLGICDGNMQEGSFRCDANVSVRPVGQEAFGTRAEIKNLNSFRFLEEAIHYEVRRQIELIEDGGEVVQETRLYDPDKRETRSMRSKEDAHDYRYFPDPDLMPLVIAADWIERVRGELPELPGAMQARLVEQYGLTKYDAAVLTSSKAMATYFEAVVARAASAKPAANWIMGELASQLNRDGIELAACPVSAAQLAGLLARIADGTISNKIAKEVFQHMWDEPAAADRIIESKGLKQISDTGALEKIIDEVLAANAKSVEEFRAGKEKAFNALIGQAMKATKGKANPQQVNELLRKKLSA-MS--IEVIKPGMLTTFQDLGRAGYQHLGVPVNGAMDERSHRLANLLAGNASTEATLEVTLMGPTLRW-HAPATIVICGADLQPSLDDKPIPMCQPVPVAAGAVLAFGRRRSGVRAYLAVHGGFGLTRVMGSASTYVRGGYGGEPLRRGDVIALNDASPTLPRT-VLPPLG--APDAPLRAMAGREWAMFSAKRTLVGEPFRIDPQSDRMGYRLAGPALQ-LGAAREMISEAVGFGTVQVPPDGQPIVLMADRQTTGGYPRIAHVCAVDLPRLAQRMPGETVRFQLIDLAEA---
MTFEPVIGLEVHAQLKTDTKIFCGCSTRFGAPPNTHTCPVCLGMPGVLPVLNRKVVEYALRMALATHCTVPGPSRFARKNYFYPDLPKGYQISQYELPIAVKGHVDIQVDGQERRIGLTRIHMEEDAGKLVHAPPISFVDLNRTGVPLIEIVSEPDMRSAEEAGAYLRILRSIIRWIDVGDGNMEEGSFRCDANVSIRPAGTTTLGTRTEVKNLNSFRHVEKALRHEIARQTEILLDGGTIVQETRLWDPDKNATVSMRGKEEAHDYRYFPDPDLLPIVIDDAWIQRVRSELPELPDERRARFVADYQLPGYDAAVLTASRELADYFEACLVLYDHPKTVSNWIMGPLLGLLNAQEKPIEQSPVSAADLADLLKRLGAGVISGKIAKTVFDEMAVSRRPAADIIEAQGLAQVSDSSALETAVDAVLAQSADEVTRYKAGQVKLMGFFVGQVMKATKGKANPGMVNAILKERLG--ME-IFRVHAPGPYTTIQDRGRFDYQHMGVPPSGALDPFAHTTANLLVGNEPDCATLEITFFGPHLEV-LDTADIAVTGAEMEWRVNDQPAPQWTSLRVVQGDRIQFGQALRGCRAYLAVTGGFAVAPVMGSRSTLVSAGLGGRAIQAGDLLPRGPGLLL-----RMP-YPRYAAQIHLRAVPGPQDECFT-GETFFSSVFTVSDKANRMGYRLQGPLVA-RKAPQSIISEPSVPGNVQIPPDGQPIILMVE-QTIGGYTKIATVVTADLFKIAQARPGDQIRFHSVTLDRA---
MDFEAVIGLEVHAQLLTKTKIFCSCSTSFGQPPNTNVCPLCLGMPGVLPVLNKKVVEFAIKAALATNCRVASKSVWARKNYFYPDLPKAYQISQYELPIAEHGHLNIEVEGEKSTIGITRIHMEEDAGKLVHDPQVSYVDFNRTGVPLIEIVSEPDMRTPEQAAAYLRALRNVLVYLEICDGNMEEGSFRCDANISLRPRGQKEFGTRAEIKNMNSFRNVAKALDYEIRRQRALLESGGEVRQETRLWDANGGKTLSMRGKEEAHDYRYFPDPDLLPLLVDQDWVESLNQNLPELPEAKRLRFVEQYGLPAYDAEVLTASRHLADYFEKVVQQKVPAKAASNLIMGDLLGQLHAAGLDIRQSPVSPEAMAELLNLVDSGELSGKMGKEVFSEMFENNESASRVVERKGLRQVSDMGELTAVLEQILADNPQQVEQFRAGKEKLKGFFVGQAMKATKGQANPKLVNQLLDTLLKG-MN-VFKVVDPGPLSLIQDLGRFGYGRYGVPVSGALDPFSATVANLLVGNPANAAVMELTFMGPRLEA-LAQTKMAVTGAQMGMTINGDPAPDWSCLDISPGDKLAFKPAQKGIRCYLAVAGGFDVPAMMASRSTYVGAKLGGRPLKKGDILSAGEPLGA-----SIPPRPELNPTITLRAILGPQDDYFD-QEVLFSSEYKVTSKADRMGYRLEGPKVE-QGKPQSIISEPSLPGAVQIPPDGLPIVLLVE-QTVGGYTKPVTVITSDLGQVAQARPGDTVKFKKVDLKEA---
MGYEMTVGLEIHVQLDTDTKIFCGCKNEFGAEPNNHTCPICLGLPGTLPVLNEKAVEYIVKAGLALNCEINTFSKFDRKNYFYADLPKAYQISQFDLPFCEDGHVMIQLDGADMKIGITRIHLEEDAGKLNHAGDSSLVDYNRVGTPLIEIVSEPDIHSPEQAIAYLKKIKSILEYIGVSDCDMSQGSMRADVNISVAPKGSDKLGTRTELKNMNSFKAIEKALKYEPKRQIKVLESGGEIIQGTLTWDDEAGKTIPMRSKEEAHDYRYFPEPDLVPVILDQEWIEGIRETLPELPDARQKRYVEELGIPEYDAMVITADREMADFFEAVVEEHNDAKAISNWIMGDFSRLLNEESITIAEVKFKPADLAKMLKLMDEGTISSKIAKTVFEEMFATGKDPDTIVEEKGLKQISDTSELEKIIDQVIADNQSALEDYRGGNKNVFGFFIGQTMKATRGKANPGMVNKILREKLEG-MG-SLIVNKPGLLTTVQDQGRYGYQRYGMPVAGAMDSYAFQIANLLVGNRRNTPALEITLLGPEIGF-EGSCRIAITGAELGAEINGKRIYPWSSVKVDSGDRLIFKGAQQGCRAYLAVSGGIEVDEVMGSSSTYLRGQIGGRSLKAGDSLKVVDTDKGNFS--KIPKISEYRRESKIRVVAGPQFSHFSQKDKFFNSNYTISAQSDRMGYRLEGAKLS-HRQSADIISEGISLGAIQVPGDGQPIIMMADHQTTGGYTKIANVISVDIATLAQMKPGELISFSLLSIKEAIYS
MGWEVVIGLETHAQLSTVSKIFSGAPTSFGAAPNTHAAPVDLALPGTLPVPNRGAVERAIRFGLAIGATVSPRSIFARKNYFYPDLPKGYQISQFEIPVVVGGSLTVLVDAYEKTIELTRAHLEEDAGKSLHEDGMTGIDLNRAGTPLLEIVTEPVMRSSAEAVAYAKALHTLVVWLGVCDGNMQEGSFRCDANVSVRPVGQEAFGTRAEIKNLNSFRFLEEAIEYEVTRQIELIEDGGTVVQETRLYDPDRRETRSMRSKEDAQDYRYFPDPDLMPLVIEPSWIERVRGELPELPEAMQARLTTQYGLQKQDAMTLTSSRALAAYYEAIVAQAAQAKTAANWVVGELASQLNRDGLEIAQAPLTPVQIALLISRIADGTLSNKLAKEVFQLMWETRAAADRIIEEKGLKQISDSGALEGIIDEVLAANAKSVEEFRSGKEKAFNALVGQAMKATKGKANPAQVNDLLRKKLGR-M---FEVLKPGLETTVQSLGRIGFLERGFPCSGPADAWSFRLSNLLVGNHRDAPALEWQFVGPTIRF-LVDVRIALSGADVVAKLDDVVVPLWQTLPVRAGQTLVCAGAKTGARGYIAISGGVVSPTILGSSATFHMAGIGVGALKKGDTVAIGAKGDDTPLSATVPQRPP-RSDDRIAALLGPNDAWLDAAARFYDSDWTVLPQSNRTGIRLKGPAFT-FTDPSNILDHGYPLGGISIAGQ-TPIVFVQDSPTAGGFIVPFTVPKADLWRLGQARPNETIRFKQVSLAEACDF
MEYEAVIGLEVHAQLLTDSKAFCSCTTRFGNEPNTNTCPICQGMPGVLPVLNRKALEFTVKMALACNCTINETSRFARKNYYYPDLPKNYQISQYELPVAEHGWLDVETNGEIRRIGITRIHMEEDAGKLIHDEPFSHVDLNRTGVPLVEIVSEPEMRSPEEAADYLRALRSILVYLEVCDGNMQEGSFRCDANVSIRPKGTTALGVKAEVKNMNSFRNVQRALHYEIERQIETLKEGGRIVQETRLFDPSTGTTASMRSKEQAHDYRYFPDPDLLPLRVEPELVERMRNQLPELPAEKKERFI-QLGIPAYDAGVLTASRPLADFFERTVELFPNPKAVSNWMMTEFMRELKGEEADISCCPVSPSQLANLLKSVEDGTISGKIAKTVFEEMFRTGKEPEEIIREKGLVQVSDTDELTAACREVLDANAGEVAKYLSGKTKIFGFFVGQVMKKTKGKANPGLVNSILEEELKKRM---LTVKQGGIETLVEDWGRLGFLGKGMAPSGAFDNVGLGYANLLVGNLPGEAALEVTAGFFEAEF-NADTVIAVTGTPQPPTINGQPVAMWQSVEVHKGDTIKFSHGSTGFRWYLGIAGGIDVQPYLGSKSTCIFGNYGGRKLQPGDVLKFGNPSRNLSDL-KLKQIPEYSREWTLRAIPGPNTDYATEEEYLFTHSFKVQHTSNRSAYRLEALPFS-RSHPSNIIDHGYARGALNICGN-TPVLLIADGPTLGGYMCALNVINADLWKVGQGTPADFIKFQLCSQEEATVV
MNFETIIGLEVHVELKTNSKIFSPSPNMFGDEPNSNVNPIDLGYPGVLPVLNEEAVNFAMKAAMALNCEIATDTKFDRKNYFYPDNPKAYQISQFDKPIGENGYIDIEVDGVKKRIGITRLHMEEDAGKLTHSDGYSLVDYNRQGTPLVEIVSEPDIRSPKEAYAYLEALKNIIQYTGVSDCKMEEGSLRCDANLSLRPIGQEEFGTKTELKNLNSFSFVQKGLEFEEKRQRAELLSGGVIGQETRRYDEQTKETILMRVKEGSDDYRYFPEPDLVPLHIDEAWKQRIYDQIPELPDARKKRYIEELELPEYDAMVLTNNKELSDFFEETIAAGGDIKQSSNWLMGEVSAYMNKHYKELHELALRPESLAKMIKLIEDGTISSKIAKKVFTELVEKGGDPEKIVKDKGLVQISDEGQLTEIVVGIMDNNPQSIEDYKNGKDKALGFLVGQVMKETKGQANPPMVNKIILAEMDKRM---IKVIKPGLQTTVQDDGRIGYYETGMPPSGALDQYSYGIANLLVGNDKGAACLEITMMGPELAF-EKDSTIAITGGTIPPKINGEDVPMWETLEVKEGDVLSFDFVKQGARAYLAVAGGIDVPVIMDSRSTYTLCGIGGRALEADDSLSIGNMKER-----SVPEVPQFTTKHDIRIIIGLCSYRLTEEQRFLDLEWTVTPEANRVGYRLKGERLD-FSNPSNVVDLGYPIGSIQIPDGVEPIALLNDAVTGGGYATVATIISTDLNRIAQAKTNEKIKFVSVTLDEA-SN
MQWEAVIGLEVHVQLATQSKIFSGSSIAFGAEPNTQANVIDLGMPGVLPVLNEKAVEMAIKFGLAVHAEIPERSVFERKNYFYPDLPKGYQTSQMAEPIVGLGYLDIPLDGGIKRVRIHHAHLEEDAGKSLHEDGMTGVDLNRAGTPLLEIVSEPDMNSAREAVAYLKAIHAIVTYLGISDGNMAEGSLRCDANVSVRPKGQEKLGTRCEIKNVNSFRFVEKAINHEIQRQIELIEDGGRVIQQTRLYDPDLDETRAMRSKEEANDYRYFPCPDLLPVELDEAYIQHLKETLPELPEQKRQRFTEQLGLSAYDAGVLSSSRALAEYFDRVVELSGDAKLAANWVTGELSAQLNREGIEIEQAPVAPEQLAGLLKRLQDDTINGKAAKQVFAALWAGEGTADEIIEAKGLKQVTDTGAIEAVIDEVLAANPAQVEQYRAARGKMVGFFVGQVMKASKGTANPQAVNQLLAKKLEG-M----KILQPGVLSLVQDAGRQGVSHLGLTQGGVMDRHAWAWGNRLVGNAWGAAGLEITVGGLQLCF-YGQGVAALTGAELQARLNDAPLRNWCSFRFSDGDRLQLGHARQGMRSYLAIAGGLKTPVGLGSRSTVMREKLGGQALQAGDWLTLSNLQVSHDAL-SVPLQPDYDEPVILQVVEGYQAISLGAERALYAMDWQLNAASGRMAALFEPAPLQ--TPAMSLVSEGLVAGSIQLLPNGRPVVLLAERQTLGGYPKPGAVVPRSLDRLAQVRPGQRVRFAPVQPEIA-VT
MNYETVIGLEVHVELKTNSKIFSPSPNQFGSEPNTNTSVIDLGYPGVLPVVNKEVVNYAMRASLALNMDINQHTKFDRKNYFYPDNPKAYQISQFDVPIGENGWIEIEVGGEKKRIGITRLHMEEDAGKLTHGKNASLVDYNRQGTPLVEIVSEPDIRTPEEAYAYLEKLKAIIQYTGVSDVRMEEGSLRCDANISIRPYGQDEFGVKTELKNLNSFSFVKKGLEYEEQRQAAVLNAGGEIKQETRRFDEKTGKTILMRVKEGTDDYRYFPEPDLVDIVIDDEWLEREKAAIPELPDARKERYVSEYGVPAYDAHVLTLSKETADFFEATVATGADAKLSSNWLMGEVSAYLNAEQKELSDTALTPEGLGGMIKLITAGTISSKIAKKVFKELVENGGEAEKIVKEKGLVQISDEGALLKMVTEVLNQNAQSIEDFKNGKDRAIGFLVGQIMKASRGQANPQMVNKMLLEEIQKRM---ITIKKPGLLTTIQDLGRYGFQKYGVVVGGAMDTVAHRIANLLVGNEKNAPTLEITLMGPHIEF-HEDTLLSICGGDLTPSINGEAVSMWKTIYVKKGSELRFGAAKAGCRVNLGIAGGLAVPSVMGSKSTYLKAGIGGGAIKQGDKISTDSISGVAQHMMSIASIPAFKNDQVIRVMKGRYYSLFSTSNAFFSSRFDVSTQSDRMGYRLKGVPLS-LAQPIDMLSEAVSFGTIQVPSDGNPIILLADRQTTGGYPKIGQVATVDLPLLAQAKPGDTIRFTEITHEEAEGE
MNFETIIGLEVHVELKTDSKIFSPSTNEFGTNPNTNVNPIDLGYPGVLPVLNEQAVNFAMKAAMALNCEIATDTKFDRKNYFYPDNPKAYQISQFDKPIGENGWIEIEVNGKKKRIGITRLHLEEDAGKLTHGDGYSYVDFNRQGTPLVEIVSEPDMRSPEEAYAYLEKLKSIIQYTGVSDVKMEEGSLRCDANISLRPIGQEQFGTKAELKNLNSFSYVQKGLEFEEKRQEKELLTGGEILQETRRYDEKTKETILMRVKEGSDDYRYFPEPDLVPLYIDEAWKERIRNEIPELPDARKARYIAELGLSEYDASVLTSSKQMADFFEEAVNSGADMKQVSNWLMGEVSAYMNKHYKELGDLAITPEALAKMINLIEDGTISSKIAKKVFAELVENGGDPEQVVKDKGLVQISDEGQLREIISNVLADNEQSIIDYKNGKDKAVKFLVGQVMKATKGQANPPMVNKILQEELDKKMVELFQVIKPGIQTTFQDMGRTGYQQFGVPVSGAMDRFSLQVANILAGNKRTSPCLEITLVGPTLLA-KTTMTIVITGADLSPTCNGEPIAMWKTVRIEEGDELVFGKHQSGVRAYLAVSGGFETPAYFGSSSVDGNSGF-GKSLEIEDAIKGYPVMEK-----SLANIPIYQKEVKVSLIEGPHTDYFTQANTFFTETYKVGANSNRMGYRLEGPAIK-P-EKVTVWSDGIPFGGVQITSAGEPIILMSDRQTTGGYPRIGTVSSTDIPKIAQLIPGGEVSFKRVSVEKAKKA
MNFETVVGLEVHVELKTNSKIFSPSPNQFGSEPNTNTSVIDLGYPGVLPVVNKEVVNYAMRVALALNMDINQHTKFDRKNYFYPDNPKAYQISQFDKPIGENGWIEIEVNGEKKRIGITRIHMEEDAGKLTHGANASLVDYNRQGTPLVEIVSEPDIRTPEEAYAYLEKLKAIIQYTGVSDVRMEEGSLRCDANISIRPYGQEEFGTRTELKNLNSFNFVRKGIEYEAQRQEAVLKAGGEIKQETRRFDEKTSKTVLMRVKEGTDDYRYFPEPDLVDIVIDDAWLEREKAMIPELPDARKERYVAEMGIPAYDAHVLTLSKETADFFEATVAAGADAKLASNWLMGEVNAYLNAEQKELADTALTPEGLAGMIKLISADTISSKIAKKVFKELVENGGNAEEIVKAKGLVQISDEGALLAMVTEVLDNNAQSIEDFKNGKDRAIGFLVGQIMKASRGQANPQMVNKLLIEEINKRMS--ITCLKAGTLATIQDIGRIGYQNIGVIVSGAMDSFALKIANRLLGNHQHEACIEVTMRGTAFHF-SEDTYIAITGGDLTPTIQGMDVPQWRPVLVRANQTLRFKGAKKGLRSYLAVQHGFLIEEKLGSKSTYLRANMGGRALQEQDEIQLMNTNWDTPVLPHVRPYKKARKRHRIRFVEGNEYQWFTTAQNFERVHFDVAMSSDRMGYRLKGFKLQ-KDVQQEMVSEAVTNGTIQVANDGQPIILLADRQTTGGYPRIGQVISADLHRFGQMKPGDQIRFERVTLDEA---
MEWEAVIGLEIHAQLATKSKIFSGASTAFGAEPNTQACAVDLALPGTLPVFNEEALRMAVKFGLAVDAEIGRKSVFDRKNYFYPDLPKGYQTSQLFHPIVGIGHIDITLDGTTKRIGVTRAHLEEDAGKSLHDEGMTGIDLNRAGTPLLEIVSEPDMRSAEEAVAYVRKVHSLVTSLGICDGNMSEGSFRCDCNVSVRPKGQEEYGTRTETKNINSFRFIEKAIVGEIERQIDLIEDGGRVIQATRLYDADKNETRSMRSKEEANDYRYFPCPDLLPIVIDDDYIDAIRQTLPELPDARKARFIEEYKLSEYDAMVLSADHNMAAYFEVIAKTAKDAKLAANWVMGELSKLLNQHDIDITNSPVSAEQLGGLLMRIKDDTISGKIAKQVFEVMWSEGGSADEIIESKGLKQVTDSGAIEQIVDEVIANNTPQVEQYVNARGKMIGFFMGQVMKASQGKANPGQVQGVLKQKLDS-MS-GFKVLQPGLLTLIQDAGRFGHHRIGLTNGGPLDTQAFKWANRLLGNPLNSTLLEVSIGGLVLAS-EVDTFLVVTGAEMPLKINGVEQDRWHAHRIRQGDRIELGFSKQGARAYLAVTDGFDIQHDFSSSATVSREGIGGGKLQPGDYLPCSSNTKG-----RLAERPQYQDNINLRVITGYQQQAFSDVRMFFSSEYEVTDRADRMGYRLSGPEIK--ASMEGILSEGICHGAIQIPADGQPIVLLNDRQTIGGYPKIGSMISIDTARMAQQLPGSKVSFEEISIDEALGK
MKFETVIGLEIHAQLKTESKIFCGCSTTFGAPPNTQTCPICLGMPGVLPVLNKKVVKFAIKMGLATDSVVNRFNTFARKNYFYPDLPKGYQTSQFDLPIIGPGVVEVEVDGEKKLIGITRMHMEEDAGKLIHDEPVSYVDLNRTGTPLLEIVSEPDMRSPGEAYSYLKKIHSILRYLDICDGNMQEGSFRCDANISLRPVGQEKLGIRTELKNMNSFRNVQNALEYEVRRQRDILLDGGNVVQETLLWNPDKNCTESMRGKEDAHDYRYFPCPDLVPIEISQEWIEEIRASLPELPDQRKARFVEQYGLPEYDSAILTGDRELADFFETAASRGAPAKKVSNWMMTELLRELKGD--AIRNSKVTPDHLGELLLMVDKGTISGKIAKTVFIDMMESGKGPQEIVKNKNLLQVSDEGELLALVKEIVAANPGQAEEFKGGREKLMGYFVGQLMQKTKGKANPKLANELFAKELKG-M---LHIIKPGIETIVEDWGRLGYLSKGMAASGAMDNMSMQFANLLVGNPITEAGLEIAGGYVEIEF-QQDTVMSLCGSDMKPTVNGAAIPMWEAVPVNKGDHLNIGVGEFGFRSNLAVAGGFDVPAYLGSKSTCIFGGYGGRKLAAGDLLRTGTPSQSLTSL-KLKKMPEYSRVWELRAVPGPNTDYVTGEDYLYGSEHKIQHTSNRSAYRISPVPFA-RSHPSNIVDHGYARGTMNLCGN-TPILLIADGPTLGGYINVLQVIYADLWKIGQGTPSDKFAFTLCTREQAAIT
MNFETVIGLEVHVELKTNSKIFSAAPNHFGAEPNTNTTVVDLGYPGVLPVLNKNVVDYAMRAALALNMEIEQNTKFDRKNYFYPDNPKAYQISQFDKPIGKNGWVEIEVNGETKRIGITRLHMEEDAGKLSHADGYSLVDFNRQGTPLVEIVSEPDIRTPEEAYAYLEKVKSIIQYTGVSDCKMEEGSLRCDANISIRPYGQEKFGTKTELKNLNSFNFVRKGLEHEELRQAQVLTSGGVIEQETRRYDEKTGKTILMRVKEGTDDYRYFPEPDLVDIVIDDAWLERVRSEIPELPDARKKRYIEELGLPAYDAMVLTLTKEMSDFFEETIALGADSKLASNWLMGEVSAYLNADQKELKDTKLTPANLAGMIKLISDGTISSKIAKKVFKELADNGGEAEEVVKAKGLVQISDEGALREIVISTLDANPQSIEDFKNGKDRAIGFLVGQIMKATKGQANPPLVNKILQEEIVKRMS--IRVLHSGLLTTIQDIGRYGSQKFGVIVSGAMDSYSLRLANLLVGNKENEATLEITLFGTTLQF-DEDTLISITGGDFLPTIDGKKVLSWRPILIKKNSVLKFNSAIKGSRAYVAFAGGIDIPEIMESKSTYLRANIGGRALQKGDIFSVGEVSEIGEKLISVDFLIRFEQNQYIRVLKGTEFNRFDQENIFFEKPYTLTVQSDRMGYRLDGPTLS-LAENFELLSEGVTFGTVQIPSNGQPIILMADRQTTGGYPKIAQVITADLPSLAQIQPTGTIRFKEVTLAEAVSN
MNFEIVIGLEVHVELKTKSKIFSPAPAHFGAEPNTNTNVIDLGYPGVLPVLNKEAVNYALKAAMALNCEIATVTKFDRKNYFYPDNPKAYQISQYDQPIGRNGWIEIEVNGKKKRIGITRIHLEEDAGKLFHTDGYSLVDFNRQGTPLIEIVSEPDIRSPEEAYAYLEKLKSIIQYTGVSDCKMEEGSLRCDANISLRPFGQETFGTKTELKNLNSFNFVRKGLEYEAARQEKILLSGGVIRQETRRFDEATGTTVLMRVKEGSEDYRYFPEPDLVELYIDEKWKEEIRAQIPELPDSRKRRYVEELGLPEYDAKILTLTKEMSDFFEATVGHGADPKQASNWLMGEVSAYLNAEQKELGDTALTPESLAKLIRLIGNGTISSKIAKKVFRELIEKGGDPEEIVKERGLAQISDEATLRKIVLEVLDENEQSVQDFKNGKDRALAYLVGQIMKRTKGQANPPLVNKLLLEEIGKRM---IKIIKPGLLTTIQDLGRYGFQKFGVIVSGVMDSLSHRIANLLVGNEENAPTLEITMVGPVIEF-ERDTLISICGGDLSPSIDGKFVPLWRPVFVKKGSQLRFGQCKAGCRSYLAVAGGFDVPRVMGSASTYLRAGIGGRPLQAGDELKLSPPNNRSIRMISVSAIPISNEIPSIRVIKGRQYQLFSKEKSFFREPFEITTQSDRMGYRLKGPILS-LTSAEEMISEAVNFGTIQVPPDGNPIVLLADRQTTGGYPKIGQVASVDLPYIAQLKPGDKIKFVEVSHEEAGEM
MQWETVIGLEIHAQLATRSKIFSGSATAFGAEPNTQASLIDLGMPGTLPVLNEETVRMAVRFGLAIEAEIGHTNVFARKNYFYPDLPKGYQTSQMDKPIVGKGHLDITLDGTLKRIGITRAHLEEDAGKSLHEDGMTGIDLNRAGTPLLEIVSEPDIRSAKEAVAYVKAIHALVRYLGICDGNMAEGSLRCDCNVSVRPRGQEAFGTRAEIKNVNSFRFIEKAINHEIQRQIELIEDGGKVIQETRLYDPNKDETRSMRGKEEANDYRYFPCPDLLPVVLEDGFVERLRETLPELPNQKRERFQSQYGLSAYDASVLSASREMAEYFEAVFEVCGDAKLAANWVMGELSSLLNKEGLEIERSPVSAEQLGGLIRRIQDNTISGKIAKMVFEALAADEGSADAIIERKGLKQVTDTGAIESMLDEMLAANAAQVEQYRAARAKMFGFFVGQAMKASKGKANPGQVNELLKKKLEG-MI------RPGPFSLLQDAGRLGWQHLGVSPAGPLDIQAAAWANRLLDNPRGTPLVEIALGGMELES-ALDTWVALCGAELDIRLDGAPRPNWSRFALRAGQRLSLGFARSGQRAYLAVAGGFRAAPVLGSVATQEREGLGGRPLCAGDFLPCVPVVLP-----SVPWVPDYRAEPCLRVMLGGDAGDFSVAQRFFARPWRLSPQSDRMGTRLSGEPLR---APARQWSLGVTAGAIQVPPDGQPIVLMADRQTMGGYPILGWVHPLDLGLLAQCPAHREVRFERVKLGGM---
MQWEAVIGLEVHVQLATQSKIFSGASTAFGAEPNTQACAVDLGLPGVLPVLNEGAVAMAVKFGLGINAEIPETSVFDRKNYFYPDLPKGYQTSQMYQPIVGPGEVEITLDGTTKRIRVHHAHLEEDAGKSLHEDGMTGIDLNRAGTPLLEIVSEPDLRSAREAAAYLKAIHAIVTYLGISDGNMAEGSMRCDVNVSVRPKGQETLGTRAEIKNVNSFRFVEKAIAHEIERQVELIEDGGTVVQETRLYDPEADETRSMRTKEEANDYRYFPCPDLLPVVLDQAYVDHLRATLPELPAEKRARFQDELGLSAYDASVLASSRAMAEYFEAVKDVCGDAKLAANWVQVELAGRLNKEGLDIADSPVTAEQLGGLVARVKDETINGKAAKQVFAALWDGEGSADAIIEARGLKQVTDTGAIEAMIDQVIADSPVQVAQYREARGKMIGYFVGQVMKASRGTANPQQVNALLKDKLDA-MTPGLRVERAGPQALIQDAGRFGVRHLGVTQGGALDWVSLGWANWLLGNPPEAPGLEIAIGDLELRI-EAAATLALAGADLGATLDGRPLANNTSFAVEAGQRLAFAAPVRGLRAYLAVPGGIDAEPVMGSVATVTREGLGGRALAAGDTLGWRGQG-------VLPGVLPPEAEATLALVPGAQIAHFSGDFAAFNREWRVDDRADRMGVRLLGPELH--CRLSGMVSEGIPLGAIQVPADGQPIVLLNDRQTIGGYPRLGALTPLACARLAQLAPGESLWLTPTTAAQA--R
MNFETIIGLEVHVELKTDSKIFSPSFNHFGADPNSNVNPIDLGYPGVLPVLNEEAVNFAMKAAMALNCEIATDTKFDRKNYFYPDNPKAYQISQFDQPIGEHGWIEIEVDGQKKKIGITRLHLEEDAGKLTHSDGYSLVDYNRQGTPLIEIVSEPDLRSPEEAYAYLEKLKNIIQYTGVSDCKMEEGSLRCDANLSIRPIGQEAFGTKTELKNLNSFSFVQKGLEFEEKRQQKVLLSGGEILQETRRYDEQTKETILMRVKEGSDDYRYFPEPDLVPLFIDEDWKERVRSEIPELPDARKQRYIHELELPAYDAMVLTSTKEMSDFFEETIQQGADMKQASNWLMGEVSAYMNKQQMELHDLALTPEGLAKMIKLIEDGTISSKIAKKVFAELVEKGGDPEQIVKDKGLVQISDEGQLKEIVTGILDENEQSIIDYKNGKDRALGFLVGQVMKATKGQANPPMVNKILKEEMDKHMA--LRIIEEGLQTSIQDTGRYGFQSAGFSVSGAMDIWSAALANIAVNNDPSQAVLEMSYVGPSITF-EADTVIALAGADMAAKINGKPIQLGKPVSVKNADTLQLRTARRGLHCYLAVKGGFNIPDFLGSKSASLKDQLGCGKLQAGDTIPISFSTKA-----RLSPFDISGKQTTIRFLEGRQYHWFTRHSDFTSTVYTSTPQSNRMGYRLQGTPLK-VQTEGDLVTEAAGFGTIQVPPDGQPIILMAESQPTGGYPKIGQVIHSDLPALSQIRPGQPIVFQMTTVDNAWET
MNYETIIGLEIHAELSTKTKAFCNCKNEFGGEVNTNCCPVCMGYPGALPVLNKKVVEYAVKAGLALGCEISLYSKTDRKNYFYPDLPKAYQISQYDTPLCKNGKIKIEVDGKEKYIGITRIHIEEDAGKLIHGTDYSLVDFNRSGVPLIEIVSEPDIRSPLEARLYLEKLKGILEYLEISDCKMQEGSLRCDANISIRPVGQKEFGTKTEIKNMNSMKALQRALEYEEERHKKVLSEGGTIVQETRRWDEAKGITVSMRTKEQAHDYRYFPEPDLVPIILTEEWIEGIKKDLPELPDEKRKRFVREYGIPDYDASVLTLTKELSDFFETCAKGHKNPKAISNWVMGEVLRIMKEKELELKDLRIKPEFLRKLVDLVDEGVLSSTGAKQVFEEMFKTGEEPESLVDKLGLRQISDEGAIVELVKKVLSENQKSVEDYKNGKTNALGYLVGQCMKASKGKGNPQIINKILKDLLS--MD-MIKIIKPGLLTTIQDNGRIGFQRYGIPVAGAMDDFAFRVANILVGNDEHEAVLEATFMGPIIEI-GFDGFIAITGANMSPKLNEKNIHMWRSIEVHKGDQLSLSGAIEGLRTYIAFGGGIGVPEIMKSKSTYVRGSLGGRKLMEGDEIPIDASKSKAK---YISPIPRYNNNNVVRVVLGPQDDHFSPEETFLNSEYKITAEADRMGYRLEGPKLT-HVKGPDIISDGIVSGSVQVPGHGSPIVMMADRQTTGGYTKIATVISPDLPIMAQMGPGDTVRFKKVSVEESKKL
MNFETIIGLEVHVELKTDSKIFSPSPNAFGDEPNTNVNPIDLGYPGVLPVLNEEAVNFAMKAALALNCDIATDTKFDRKNYFYPDNPKAYQISQFDQPIGENGWIEIEVNGEKKRIGITRLHLEEDAGKLTHQDGYSLVDYNRQGTPLIEIVSEPDMQSPEEAYAYLEKLKNIIQYTGVSDCKMEEGSLRCDANLSIRPIGQEEFGVKTELKNLNSFSFVQKGLEFEEKRQEKELMSGGEILQETRRYDEKTKETILMRVKEGSDDYRYFPEPDLVPLYIDEEWKERIGQEIPELPDARKERYIDELELPEYDAAVLTNSKEMSDFFEEAVENGADIKQASNWLMGDVSAYMNKHYKELNELALTPEGLATMIKLIEDGTISSKIAKKVFAELVENGGDPEKIVKEKGLVQISDEGQLTEVITKVLDENEQSIIDYKNGKDRAIKYLVGQVMKATKGQANPPMVNKILQQEIDKRMQTIFQVHKPGVLTTFQDLGRYGFQQYGVPVSGAMDHFALQMANILVGNDRDTVCLEVTLVGPVLDV-SSPITVAITGAALGPNLNGNPAPMWQSFKMKRGDRLTFGKHQEGVRAYIAVAGGFDAPAFFQSQSTDVKSGF-GQQLQRDQSINGFPVKSP-----GLSPIPAYPSAINVSIVEGPHIDHFSKQDRFYSTAHTVDANSNRMGYRLNSEPMI-HKQSVDIWSDAIPFGGIQIPGNGQPIILMAERQTTGGYPRIGTVISTDLPKLAQLVPNGEIRFSPISVEAA---
MQWEAVIGLEVHVQLATQSKIFSGASTAFGAEPNSQACAVDLGLPGVLPVLNEKAVEMAVKFGLGVKAEIGRRSIFERKNYFYPDLPKGYQTTQMDAPIVGPGVVDIVLDGAERSIRIHHAHLEEDAGKSLHEDGMTGIDLNRAGTPLLEIVSEPDMRSAKEAVAYLKSIHALVTYLGISDGNMAEGSMRCDANVSVRPKGQETLGTRCEIKNINSFRFIERAINHEIERQIELIEDGGRVVQETRLYDADLDETRSMRSKEEANDYRYFPCPDLLPVDLDDAYIDYLRSQMPELPEEKKARFVEELGLSVYDANVLASSRAMAEYFDRTREICGDAKQAANWVMGELTGRLNKEGLEIQQSPVAAEQLGGLIKRIIDNTINGKAAKQVFAALWDGEGTADDIIEAKGLKQVTDTGAIERVIDEVMANNPAQVEQYRAARGKMVGFFVGQVMKASKGTANPQMVNQLLKQKLEG-MG--MIVKRPGILALLQDAGRRGVMHYGLANGGVMDRHAWAWANHLLGNSWGAPAIEVALGGLVLEV-KACTAIAVCGADLSLQLNGEPLPLWRVHRVEPGDELSFGHPRQGMRAYLAVSGGFQVSPSLGSCATVMREGTGGQRLQAGDILPFVAQSPS-----RVPDIPDYQADLTLDVVLGAQVDAFPAEAQFFDQSWTVSTSSDRMGARLEGGAIK--GLSQRMISEGIGLGAIQVPADGQPIILLNDRQTVGGYPKLGAVTPRALDLLAQCQFGRPVSFVPTALHDALSM
MQWEVVIGLETHTQLSTQSKIFSGASTQYGAEPNTQASPVDLALPGVLPVLNRGAVERAIQFGLAIGATIAPRSVFARKNYFYPDLPKGYQISQYEIPVVQGGTLGFAVDGEFKTINLTRAHLEEDAGKSLHEDGMTGIDLNRAGTPLLEIVTEPEMRSAAEAVGYAKALHSLVVWLGICDGNMQEGSFRCDANVSVRPVGQAQFGTRCEIKNLNSFRFMEEAINFEVRRQIELIEDGGTVVQETRLYDPDRKETRSMRSKEDAQDYRYFPDPDLPPLVIAQAWIDQVKATLPELPAAMRERFVRDYALPEYDAMVLTQSKGVAAYFEAVVNAAEQAKPAANWLMGDFASTLNREDTDIAAAPVSATQFALLLKRIADGTISNKIAKEVFAGMWEARSLADDIIQAKGLKQISDSGALEAIVDQVLAANEKSVAEFRAGKEQAINALIGQAMKASRGKANPAQLTELLRRKLAG-M---IEILATGALSTVQDLGREGSLRFGVGTSGAMDDLALAIGNILLGNDGNAAAIEVPILPFKLRF-LDDTDFALTGANCDARLDAQEIPPWWCLHASKGQVLTLGVPQSDARAYLCLAGGIDVAEVLGSRSTQMRGNFGGRPLKKGDLLRSVARAPGPRSAIGLPLGQDGATATAVRVLPAGEYESYTDAEQFWQACWQVTPQSDRYGYRLKGPVLA-ARSVIEKRSHGIVPGVIQVPQSGQPIIQLRDAQPSGGYPKIGTVIEADLWRLGQTRIGESIRFLQVSYQEAAHS
MKFEPVIGLEVHVQLNTNTKIFCSCPTTFGEEPNTNVCPVCLGMPGVLPVLNEKVVEYTVKAGLALNCKIQQKSVFARKNYFYPDLPKNYQISQFELPICLDGFVDIDTENGVKRIGITRIHMEEDAGKLIHGENSSYVDYNRTGTPLMEIVSEPDMRSSEEAKAYLEKLKLILEYTGVSDCSMEKGSLRCDANVSVRPIGQKEFGTKVEIKNMNSFKNVQKAIDYEIRRQISEIESGNIIVQETRLWDPEKGITISMRSKEESHDYRYFPDPDLVPVVVTKDMIDSIKKTLPEMPDKVLAKLISDYNLPEYDASVLVSSKELSDFFFETSKLTKNYKAISNWIQTEIMRVMNEKDCLINEVGISPAHLSELITLVDENVISLKIAKSLFDDILKEKRSPRELVKEKGLVQIADEGALEEVVKKVLSACSKEVERYKNGETKLIGFFVGQIMKETKGKANPKIVNELLTKLLS--M---IKVLDGGLFTTVQDLGRFGFGEFGVPKSGAMDDFSYELGNILVGNFQGEAVLEFTQKAGVYEF-LSDCTILLAGVDFGFSINDEPVEMFKTYFVKKGSILRDSGAITGYRSYLSVAGGIDLPLELGSRSTFVRGRIGGRRLQKGDFLKIGKSRFRLKRPIRLGKQPDF---SRIRVIPSPRM-----KENFLNVKYNVAVDIDRMGIRLKNSEIY-SNVEYDIVSEPVVPGVVQINNSGEPTILMNDCQTTGGYRILGYVIDADLYKVAQLRPRDTISFELIDFNQANEY
MKYEMVCGLEVHVELQTKTKIFCGCTTEFGGEQNTHVCPVCLGMPGALPVVNREVVNYAIKAGLALNCEIAEFSKFDRKNYFYPDLSKNYQTSQFDLPICGKGGLEIEVDGEKKWIGITRAHMEEDAGKLVHSGIESSVDYNRAGVPLLEIVSEPDLRSIPEVLAYLEQLVQILDYTEVSDCRLEQGSVRFDVNVSLRPIGATTLGTRTETKNLNSFSSVRRCMEYEVARQARVLDAGEAVVQETRTWDEGRGMTLTLRSKEEAHDYRYFPEPDLASLVIDREWVEKIRKTLPELPIARRAR-LQGLGLSAYDAAVITQGKAMANFFDEALSYYGDAKTLANWVMGDVTRLLNTNQCSVADSPISAKQLADLLGLMDKGTLSGKIAKGVLEEMYSTGKDAGTIVKEKGLAQISDEGALLGIIDGVIAANPQSVEDYRAGKDRAIGFLVGQIMKATKGQANPGLVNQLLKQKLT--MK-ILRILRAGPLSTLQDLGRGGYGQYGVPTAGAMDPWALQIGNLLVGNPRNSPGLEMTIQGIKAQI-LSRTVLTITGGTGVYTLNGQSVENWRTFPVEPGDVLDIGVITEGCRAYLIASGGLDVNMILGSGSTYLPASLGGRALVREDILSAVPKSTPQKRP-FLVPVPHYPDVCTLRVVPGLHEELFSREDLFYSTLYVVTPQSNRMGYRLQGRALN-LAKGAALISDAVVFGVVQVPPDGQPIILAADHQTTGGYPVIGVVASVDFSSLAQLRPGQSVRFRSIDLEEA---
MNFETVIGLEVHVELKTDSKIFSPAPNHFGAGPNTNTHVIDLGYPGVLPVLNKRAVEFAMKAAMALNCEINQETKFDRKNYFYPDNPKAYQISQFDKPIGEHGWIEIEVEGKKKRIGITRLHLEEDAGKLNHTDGYSLVDYNRQGTPLIEIVSEPDIRTPEEAYAYLEKLKSIIQYTGVSDVKMEEGSLRCDANISLRPYGQEEFGTKAELKNLNSFNFVRRGLEHEQKRQAEVLLAGGIIEQETRRFDESTGKTLLMRVKEGSDDYRYFPEPDLTDLSIDDEWMERIRAEIPELPDARQARYVNELGLPAYDAMVLTLTKDMSDFFDATVQAGADAKLASNWLMGEVSAYMNTNQKELSDTGLTPNNLAGMIKLIEEGTISSKIAKKVFKELADNGGDAEKIVKEKGLVQISDEGELLKVVTEVLDNNQQSIDDFKEGKDRAVGFLVGQVMKATKGQANPPLVNKLINQEIRKRM---LIIEKSGLQTSVQDLGRPGFQQYGVVAGGAMDPYSHRVANLLAGNSETCATIEAALAGPSIRF-EMDSLIALAGGDLSPGIDGEPVPMWRPVAVKAGAVLTFGKPVSGCRVYIAVAGGIDVPEVMGSRSTYTKARIGGRCLKKGDMLQAGKPSILAKHWASVSDVPRYGNQAEIRMMKGPQHRWFDEESLFFSGTFTVSSESDRMGYRLKGDALR-LSEPRELLSEGVVAGAVQVPSGGSPILLMADRQTTGGYPKIGQAASVDLPLVAQLQPGAQLRFKEVSVDEAKGV
MAWEIVIGLETHVQLSTASKIFSGSSTRFGAAPNTQANLVDLALPGSLPVMNRGAVERAIRFGLAVGATVAPRSVFARKNYFYPDLPKNYQISQYEIPVVQGGSLSFFVE-EERTINLTRAHLEEDAGKSVHDDGASGIDLNRAGTPLLEIVSEPEMRSAAEAVAYARTLHSLVVWLGICDGNMQEGSFRVDANVSVRPVGQKEFGTRAEVKNVNSFRFLERAILFEARRQIELIEDGGTVVQETRLYDADRDETRSMRSKEDAHDYRYFPDPDLPPLVIAPDWIDEVRQDMPELPAALRARFQADFGLPAYDAAQLTVSRGLAAYFEATVQAVAQAKQAANWVMGELAATLNREERDIADSPVSPAALAALITRIVDGTISTKIAREVFAAMWAGENSADAIIEARGLRQISDTGAIGAMIDEVLAANPTAVEEYRAGKQKAFNSLVGQIMKAARGKANPQQVNDLLKAKLEG-M---IEIVQAGFHTSVQDPGRHGLRSSGIGQSGAMDGWALRLVNALIGNAADAAAIEITLGRSAFRF-QADTVFAIGGADGAAMLDGTALPNWWVRTARAGQVLRFGAPRSGVRTYLTVQGGIDVPAVMGSRATDTKGAFGGRLLAKGDVLSARGAAPASQSP--LSVYPELDGVPVIDILPATAWADFTDEGRLTGETWQVSPQSNRIGSRLEGPELV-PRRVRELHSHGILPGVVQVPPSGQPIVQLCDGNTCGGYPVIATIIQPQLHLFAQLAPGARLRLRQTDMAGAAAA
MRYEPVMGLEVHVELNTASKMFCGCSTVFGAEPNTQVCPTCLGLPGALPVVNGKAVESAIRIGLALNCSIAPWSRFARKNYFYPDMPKNFQTSQYDEPIAFDGWTDVTVDGKTFRVEIERAHMEEDTGKSLHVGEYSLVDYNRAGIPLIEIVTKPGEHAPAVAKAYVAHLRELIRALDVSDVRMEQGSMRCDVNLSLMPIGSEVFGTRSETKNVNSLRSVERAVRYEAARHAGILDAGQKVVQETRHFHEDTGETTSGREKSDAEDYRYFPEPDLVPVAPSDAWVEELRGTLPEPPAARRARLQGEWGYSDLEMRDVVGAGAL-DLVEQTVAAGTSPASARKWWLGELARRANDTDVALDELGVTPEQVAQVQGLVDAKRINDKLARQVFDGLVAGEGTPEEIVAARGLEVVSDDGALTAAVDRAIEANPDVADKIRGGKVAAAGALIGAVMKEMRGQADAGRVRELILERL-T-MSFALEVLAVRGPVLVTDPGRPGLASIGVGPSGPADRGAYAAANRLLGNDPSAPALEVTMGGLVVRA-DRGLWIAVCGAEGDVVVDGTEHPVGIALPVRDGSTVEIATPRRGARSYLAVRGGLDVAPVLGSAAYDTLGEVGPRPLRAGDRLAVGPGGAPLPGVD-SPVPPVPTEPVVLRVVRGPRDDALEDPEALIGTRWTVAPDSDRVGVRLDGPPLA-AARVGSGESEGVLRGAVQLPPSGLPVVFGVDHPVTGGYPVVAVVVDADADVLGQLRPGEQVRLAWA--------
MNFETVIGLEVHVELKTNSKIFSGSPNHFGAEPNTNTTVIDLGYPGVLPVVNKNVVDYAIRASLALNMEIEQHTKFDRKNYFYPDNPKAYQISQFDKPIGKNGWVDIEVNGEKKRIGITRLHMEEDAGKLTHGKNSSLVDFNRQGTPLVEIVSEPDIRTPEEAYAYLEQIKSIIQYTGVSDCKMEEGSLRCDANISIRPYGRDEFGTKTELKNLNSFNFVRRGLEFEEKRQAAVLNAGGVIEQETRRFDEKTGKTILMRVKEGADDYRYFPEPDLVDIVIDDAWLQRVKDEIPELPAARKVRYVEELGLTAYDAGVLTLQKDIADFFEATVAAGADAKLASNWLMGEVSAYLNAEQKELKDTALTPEGLAGMVILISAGTISSKIAKKVFKELVENGGDAEKIVKDKGLVQLSDPTALLKIVTETLDNNQQSIEDFKNGKDRAIGFLVGQIMKATKGQANPPMVNKILLEEINKRMT--VTIVKPGLLTTIQDLGRFGSQKYGVIVSGAMDAYSLRIANILVGNLESEAVIEVSLFGTVLQF-NDDHLIALTGGDLTATINNEPTPLWRPFIVKKGDVLKFKRAHKGCRAYVSFAGGIQVPTVMNSKSTYLKAGMGGRALQKQDEVIIGPYTKKNKEIHSVNYLISLNQQQTIRVMPSTEWDSFTTEQCLTNNSYTLSTEADRMGYRFEGPALS-LTEKFELLSEAVTFGTVQIPPSGKPIILMADRQTTGGYPKMVQVITADLASLAQLQTGAKIHFELVTLEEAKLS
MNFETIIGLEVHVELKTESKMFSPAPAHFGAEPNTNTNVIDLGYPGVLPVVNKTAVDWAMKAALALNCQINRHTKFDRKNYFYPDNPKAYQISQFDEPIGEHGWIEIEVKGEKKRIGITRLHMEEDAGKLTHTGGHSLVDLNRQGTPLIEIVSEPDIRTPEEAYAYLEKIKAIIQYTGVSDVRMEEGSLRCDANISLRPYGQEEFGTKTELKNLNSFNFVRKGIEHEQVRQEQVLLSGGIIEQETRRYDESTGKTLLMRVKEGSDDYRYFPEPDLVDIVIDDAWLERVRAEIPELPDARKARYVSELGLSSYDAMVLTLAKPISDFFEATVAAGADSKLASNWLMGEVSAYLNAEQKELSDTQLTPEGLAGMIKLITDGTISSKIAKKVFKELIEKGGDANDIVKAKGLVQISDEGTLREFVTAALDNNPQSIEDFKNGKDRAIGFLVGQIMKQTKGQANPPLLNKILLEEIAKRM---LKIIKSGLQTTVQDLGRFGFQKYGVIASGAMDPFAHRIANLLVGNGENAATFEITMTGPTIQF-QQDAFIALCGGDLSPQIDGTDMKMWRPAFVKEGSVLKFGAPRSGCRAYLAVAGGIDVPELMNSKSTYLRAGIGGRALQAGDIVPVNPIPPQLAASLK---APRYSSEPVVRMMKGRQFELFNRDSYIFSEAFAVSSHSDRMGYRLEGIRLA-LEEPKELISEAVSFGSIQVPSDGNPIILLADRQTTGGYPKIGQVAAVDLPLVSQLKPGEKIRFKEISVAEAAGK
MNFETIIGLEVHVELKTKSKIFSPSPNAFGAAPNENTNPIDLGYPGVLPVLNKEAVNFAMKAAMALNCEIATHTKFDRKNYFYPDNPKAYQISQFDQPIGENGWIEIEVDGYTKKIGITRIHMEEDAGKLSHTGGYSLVDYNRQGTPLIEIVSEPDLRTPAEAYAYLEKIRNIIQYTGVSDVKMEEGSLRCDANISLRPIGQEKFGTKAELKNLNSFTFVQKGLEFEEKRQQKVLLAGGEILQETRRYDESTKETILMRIKEGSDDYRYFPEPDLVPLYIDDAWKERVRASIPELPDARKARYVNELGLPAYDAMVLTLSVEMSDFFEATLKADADPKAASNWLMGEVSAYLNKQQKDLSDTALTPEGLAKMITLIEDGTLSSKLAKKVFAELIENGGDPEQIVKDKGLVQISDEGQLTEIISSILDQNEQSVVDFKNGKDRALGFLVGQVMKQTKGQANPPMVNKILIAEMNKRMSKLFQVIKPGLLTTFQDLGRTGYQEYGVVVAGAMDDFSLQIANLLVGNRRDDAGLEVTMMGPVLKV-LEDSVIAITGGNLSPRVNGKPAPMWKSFEVKEGQLVEFGQPMEGIRSYISVAGGFDLPVVMGSGSTFLKAKIGGRALEKEDILYGNEDVHA-----SLHYIPKYQKEVAVRVILGPHQDAFTDEKTFLSSNYEITPQSDRMGFRLKGPELT-HKTTADIISEAIPLGGIQVPANGQPIILMADRQTTGGYTRIATVISADISLLAQAAPGAVVRFEEVGMDEA--L
MTWETVIGLEVHVQLATQSKLFSGSSTAFGAEPNTQANIYDLALPGTLPVMNEEVLRMAVAFGLAVDAEIGKRSVFDRKNYFYPDLPKGYQISQLDHPTVGKGSLRIQLNGDEKVIGITRAHIEEDAGKSLHEDGMSGIDLNRAGTPLLEIVSEPELRSAKEAVAYLKKLHSIILYLGISDGNMSQGSMRCDANVSVRKKGDTELGTRTEIKNVNSFRFVEKAINHEVQRQIDLIEDGGRVIQETRLYDSDKDETRSMRSKEVANDYRYFPEPDLLPIVIDDTYIEAVRATMPELPDARCARFVEQYGLSQYDAGVLTSSRAMADYFEQVAELCGDAKLSSNWVSVDLLGLLNKQDLDITQSPIKPTQLGTLIARIKDNTISGKIAKTVFEALADGEGEVDQIIEARGLKQVTDTGAIEKLVDDVLAGNPDQVAQFKSGKEAVFGYFVGQAMKISKGKANPAQLNELLRKKLSE-M---IEIVNTAPLLTVQDTGRFGNRHLGIPRCGMMDSLALQRANLLLGNTVDAAGLEISAAPVTIRS-LQDHSMVLMGSDMQASVNAQAVLPGVPFTLSPGDVLTLTRPRPGERAVLAVAGGIEVPMKFASRSTDLNNRFGGRALKSGDLLEVGALSAE-----CKMSIRQLTPDRILRIIPGPDIQYFSTRDTLFQNQWWLTPQSNRMGLRLEGATLA-VPAEHLRLSCGVLPGQIQVPASGQPVILANDAQSTGGYPVIASVINADLWKLAYLTPGDPFVFREVSVAEA-QT
MNFETIIGLEVHVELKTDSKIFSPAPAHFGAGPNTNTHVIDLGYPGVLPVLNKRAVEFGMKAAMALNCQINQETKFDRKNYFYPDNPKAYQISQFDKPIGEHGWIEIEVEGKKKRIGITRLHLEEDAGKLNHTDGYSLVDYNRQGTPLIEIVSEPDIRTPEEAYAYLEKLKSIIQYTGVSDVKMEEGSLRCDANISLRPYGQEKFGTKAELKNLNSFNFVRRGLEHEQKRQAEVLLSGGIIEQETRRFDESTGKTVLMRVKEGSDDYRYFPEPDLTDLSIDDEWMERVRAEIPELPDARKERYVNDLGLPAYDAMVLTLTKDMSDFFDATVGAGADAKLASNWLMGEVSAYLNTNQKELGETGLTPENLAAMIKLIEEGTISSKIAKKVFKELADNGGNPEQIVKEKGLVQISDEGALLKIVTEILDNNEQSIEDFKAGKDRAIGFLVGQVMKATKGQANPPLVNKLINEEIRKRM---ITIKQPGLQTSVQDLGRPGYQQFGVVGGGAMDTVSLRIANMLVGNAPGSAALEAALAGPAVVF-EEDRLIALAGADLSPEICGMRVPMCRPVAVKKGSVLRFGRPVSGCRVYIAIAGGIDVPEVMGSRSTYIKAGIGGRLLQKGDRLPAGEASEAARALTSVAEGTSLAEEAEVRMMRGPQFGWFDEEERFFGGAFIVSSESDRMGYRLKGAGLK-LAHPRELLSEAVVPGSVQVPSGGSPILLMADRQTTGGYPKIGQAATADLPVIAQLPPGGRLRFREVSVEEAGDS
MQWETVIGLEIHAQLSTKSKIFSASATTFGAEPNTQASLIDLGMPGTLPVLNAEAVRMACKFGLAIDAEIAERNVFARKNYFYPDLPNGYQTSQMDHPIVGKGFLDITLDGTAKRIGITRAHLEEDAGKSLHEDGMTGIDLNRAGTPLLEIVSEPDIRSAKEAVAYVKAIHALVRYLGICDGNMAEGSLRCDCNVSVRPVGQAAYGTRAEIKNVNSFRFIEKAINHEVQRQIELIEDGGKVVQETRLYDPNKDETRSMRSKEEANDYRYFPCPDLLPVVIEQSLLDEIRASLPELPVQKRERFEAQFGLSAYDADVLASSRELANYFEAVNATCNDAKLAANWVMGELSSLLNKDGLEIDQSPVSAEQLGGMILRIKDNTISGKIAKMVFEAMANGEGSADQVIEARGLKQVTDSGAIESMLDEMLAANAEQVEQYRAARGKMFGFFVGQAMKVSKGKANPGQVNQLLKSKLEG-----------------QDAGRFGVRHLGVSQSGALDWISMYWANWLLGNALDAVVVEITLGNFDLRC-EQDGCLALAGADLGATLDGEPLLPWRTFGVRRGQQLRFAQPRHGARAYLAAPGGFGASAVLGSCSSMAREQLGGKPLAVGDRLQWSNSL-------PMDAIPQFAPSPRLELVMGAQIGDFSGQFDVFNSAWKIDTRADRMGMRLLGPRLQ--ARRSTTISEGIPLGAVQVPPDGQPIILLNDRQTIGGYPRLGALTPQAVARLAQCLPGEELQLAPVLQETASRD
MEFETVIGLEIHAQLKTNTKIFCACSTQYGAAPNSHTCPICLGMPGVLPVLNKKVVEYSIKMGLATGSRINQWNQFARKNYFYPDLPKGYQTSQFDLPIVEGGHIEIEVDGVSKVIGITRMHMEEDAGKLVHDDPVSHVDLNRTGTPLLEIVSEPDMRSPQEAYAYLKKVHAILRYLDICDGNMQEGSFRCDANISLRPMGQEKLGTRTELKNMNSFKNVQAALEYEVRRQRDLLLEGEKVIQQTLLWDPDKNRTEAMRGKEDAHDYRYFPCPDLVPIEISDEWIEEIRASLPELPEQCKARFIVDYALSEDDAVQLTSERDLALFFEEVVAAGAHPKKSANWIMTELLRELGGE--SIVDCRVQASQLSALLLMVDQGMISGKIAKTVFAEMMAEGTDPQLIVKEKNLLQVSDEGELLAIVDEIVAANVQQAEDFRAGKTKLMGFFVGQLMKKTKGKANPGLANELFNKALNK-MA-TMQVLTGGFLTTIQDQGREKCQQLGLAEAGALDKHAFFWANRILQNHPETPALEILVGNSSFLF-DAPSRIAITGAEMEAKINGVNIPNWSSIAVYPGDKLSFGIMKTGLRSYLSLAGGFSTSQFFGSSSTVIREVTGGKKLAAGDRLHYKSPATA-----RLPKIPDYQEELILRFTAGYHFAEFQPEKEFLSKVYTVSNDADRMGYRLNGTPLL--RTGNNILSTGVPCGAIQIPSAGEPIILLNDRQCTGGYPIVGVICQRDIFRLAQRKPGDKVRFQLAEVGLLGQI
MEWEAVIGLEIHAQLATKSKIFSGAGTAFGADPNTQACAVDLALPGTLPVFNGEALQMAVKFGLAIDAEIGRRSVFDRKNYFYPDLPKGYQTSQLFYPIVGPGHIDIELDGRHKRIGVTRAHLEEDAGKSVHDLNMSGIDLNRAGTPLLEIVSEPDMRSAEEAVAYVKKIHAIVTTLGICDGDMSQGSFRCDCNVSVRPKGQEEFGTRTESKNINSFRFIEKAIKGEIARQIDLIEDGGRVEQATRLYDADKDETRSMRSKEEANDYRYFPCPDLLPIVIDEDYIEAVRKTLPELPDARHARFMEQYGLSDYDAGVLSAYRDLADYFETVVKAADDPKLAANWVMGELSKFLNSNNLGISNSPISAGDLGGLLHRIKDDTISGKIAKQVFEAMWNGEGSADEVIEAKGLKQVTDSGAIEGMIDEVIAKATPQVEQYKAARGKMLGFFMGQVMKASQGKANPGQVNQILKKKLDD-MA--FKVINPGLMTVTEDFGRFGYQHIGVTTGGPMDEHAFLWANRLLGNSFDSAQLEITIGQLSLEV-QQPTTIAITGGDLGASINGKRIKPWFSYPVDSGDLIAFNTAVNGLRAYLAVKGGFDFPQQLGSASTVSREKIGGKKLAPGDLLNYKPTHPL-----SVPSIPDYQAPITLGVIPGYQCDSFSKASKFFSSEYEVSADIDRMGYRLSGEPVH--SSLDGIISEGISYGAIQIPKDGQPIILLRDRQTIGGYPKIGCVTSLDAARISQRGPGTKVRFALKDIHEAPVN
MTWEVVIGLEIHAQLNTNTKIFSGSSIAYGAEPNTQANLLDLGMPGQLPVLNKAVLPKAIRFGLAVGATIGRRSVFDRKNYFYPDLPKGYQTSQFSYPIVDKGGVLEIEDGETKKIGITRAHLEEDAGKSVHDAGQTGIDLNRAGTPLLEIVSEPDMRSAQEAVAYARKMHELVQYLGICDGNMQEGSFRVDSNVSIHKPG-TPFGTRAELKNINSFKFIEQAIEYEIARQIEILESGGKVVQETRLYDSEKNETRSMRAKEEANDYRYFPCPDLLPVVVTDEDIEAIRAEMPELPGAKRARYVSEFGLSDYDASFLTGSRAMAEYFEAVVSHSKDAKMSANWVMGELSKSLNQQGIDINESPVSAEALAGLLARIQDNTISGKIAKQVFDAMWNQEGSADEIITAKGLKQITDSSAIEALVDEVLAANTAQVEAYRNGQDKMFGYFVGQVMKVSQGQANPGQVNEILKRKLS--MNACFKVLKAGFQASIQDAGRFGYQQFGLATSGALDSVSYDWANKLLGNPENAAVLEIPYGHVSLEV-NAPTRIVITGANLGATCNGEPILRYQPLQIHEGDKIDFHQAQDGVRTYLAVDGGFQTEAFWGSRSVNFREGI-GRAIEIGDCLPFTPSTQEKDTPY-FPQYLEFGDVVTLRLLPAHQLYEFDETQAFFKQTFEASNEFDRTACRLIAEQI--KPPYTQMVSQGMTPGTVQIPPSGHPIIMLKEHPTIGGYPKIGTIISKDLAKLAQSQPRQRIQFKLV-----LIT
MQWETVIGLEVHLQLATQSKIFSGSPTTFGAEPNTQASAVDLAMPGMLPVLNKEAVHMAVMFGLGIGAEIGMRSVFDRKNYFYPDLPKGYQISQFEAPIVGTGTFEIQLDGSTREIGITRAHLEEDAGKSLHEDGMSGIDLNRAGTPLLEIVSEPDIRSAAEAVAYLKALHSLVTYLGISDGNMAEGSMRCDINISLRPHGQEEFGTRAEIKNVNSFRFVERAIRHEIERQXDILEDGGKVIQETRLYDPDRDETRSMRSKEVANDYRYFPEPDLLAVVIDEAYVQAVRESLPELPTAKRDRFMAQYNLSAYDANVLAGSIALADYYESVVAACGDAKIAANWVQVELLGQLNKVEQEITASPVSADALGNLIARILDNTISGKIAKQVFEAMWQGEGTADEIIDAKGLKQVSDTGAIEAMVDEVIANSAAQVEQYLAARKKLVGYFVGQVMKASKGQANPGMVNKLLAQKLK--MS--VKVIQPGLLSLLQDGGRLGQHRIGLTNGGPLDPEAFHTCNRLLQNPEGSTAIEVSFGGLQLEA-QVDTFICLTGAIMTLRINQQEQPRWEVLPVTAGDSIHIEFAEQGCRGYLGIAGGFDVEPSFTSTATVMREGIGGDKLAAGDVLPCPAGEIR-----YLEEQPKYHDITTVRVIPGYQQKHFNRYRRFFSHGYTVSDRCDRMGYRLEGPAIE--CDIEGILSEGICFGAIQIPADGQPIVLLNDRQTIGGYPKIGAALSLDCARLAQLRPGSQVHFAPITQHAARRA
MQWEVVIGLETHTQLSTASKIFSGTSTAFGAAPNTQASPVDLALPGVLPVLNRGAVERAIQFGLAIGATIAPRSIFARKNYFYPDLPKGYQISQYELPVVQGGSISIQVGGYEKTVQLTRAHLEEDAGKSLHEDGMTGIDLNRAGTPLLEIVTEPDMRSSAEAVAYAKALHALVMWLGICDGNMQEGSFRCDANVSVRPYGSPKLGTRREIKNLNSFRFLQQAIDYEVQWQIAEIEDGREIQQATVLFDPDTGETRAMRTKEDAHDYRYFPDPDLLPLEIDTAWIERVRSELPELPVAMQARLVSQYGLSAYDASVLTASKALANYFEAVVGEAANAKPAANWLMGDVSSLLNREGIALEAAPVKPAQLAKLLVRIADGTVSNNTAKDVFPAMWAGEEDADAIIAAKGLKQMSDSGELEKIIDDVLAANAKSVEEFRAGKEKAFNALVGQAMKATKGGSAPGRVGFLLVSLLCE-MN-HMLVEKPGVFSLLQDTGRYGYQRYGVPVNGPMDEWAHRVANALVGNGEEAATLECTLKGPSVSF-SRNTLIALSGADMRVTAGGAQIPMHCAVMLRHGVRLEFGERRSGARLYLAVRGGFDAPLVLGSRSTYVRGSFGGRALRRGDRVPVASPRGEVLEL-AAAPAPLSSATQALRFVPGPQWQSFTSQRDFESECFRLSAQSDRMGYRLEGPELR-LAQPLEMISEVVTFGTVQVPPGGSPIVLMADRQSAGGYPKLAYVASADLPALAQALPGDALRFQAVTQARALVQ
MRYEVVIGLEVHVQLATATKIFCGCPTSFGAPPNTNVCPVCLGLPGALPVLSREAVELAIKGSLALNCQVREYSRFARKNYFYPDLPKGYQISQYDEPVAEHGHVDIVVEGVRKRIGVTRVHMEDDAGKSIHDGRYSYVDLNRSGTPLIEIVSEPDMRSSDEAYAYLTELKQTIQFIEVSTCDMEKGHLRCDANVSVRLKGEEKLGTKAEVKNLNSFRFLKQALDFEVARQVALIESGGRVVQETRLYNPDLGETFTMRSKEDAHDYRYFPEPDLVPLRISARWLGEVRASMPELPARKRSRFVEALGLSDYDAEVLTATRAISEYFETVSAAAANPKAAANWVMGDLMAMLKAEGKDISESPVSAANLGELVKMIATGELSGKLAKEVFPKMFSTGEPAAAIMQREGLKQISDTGALEKIIDDVIAANPKQVEQYKGGKPTVINFLVGQAMKATRGQANVTVVTDLFKQKLG-----------------MQDPGRFGFAQYGISASGAADPLALRAANLLVGNAENAPALEMTLTGGEFAF-EGNAVVALSGAEFGAN-----IPSWHAIEVRSGFVLRCGAARNGARCYLAVRGGLDVPLVMGSASVHVMTGVGGRPLRKGDRVAIGNAAVR-----RKPATPAYSATACLRATAGPQAHWFGEE--LYASAYMVSEESNRMGIRLKGPALK--SPGGGMITEGVPLGAVQAPPDGQPIVLFVEHQTTGGYPKPANVISADFWRLGQLRPRDEVRFERITLEGA---
MGWEVVIGLEVHVQLKTQSKIFSGAATTYGAEANRQACAIDLGFPGVLPVLNQQAVEMAVKFGLAVGAQIAERCVFARKHYFYPDLPKGYQISQYELPIVAHGHLDISTGGTSKRIRILRAHLEEDAGKSVHEGAASGIDLNRAGTPLIEVVSEPDLRSAGEAVAYLKKLHSLVRYLEICDGNMQEGSFRCDANVSVRPVGQEELGTRTETKNLNSFRFVEKAIEFEIERQIDVLESGGSVDQETRLFDPDKGETRTMRSKEEAMDYRYFPDPDLLPVVCDGAFVSSIRDALPELPEARRTRFMASFGLPAYDADALVAERDLAAYFEALVAALDNAKLAANWCLGELTASLNEHNLDVAASAVTPDALAGLLKRVLDNTVSGKIAKDVFAAMWAGEGDADSVIEARGLKQITDSGAIETLVDQVIADSPAQVEQYRSGKDKVFGYFVGQVMKLSKGKANPGEVNRLLKSKL---MS--FDVIKPGPLSLLQDHGRWGQQQLGISPSGPADAHAFAWACYLLGNTREQACLEITLGPLSLRA-HSTTHIALTGADLDARIDGEPIKAWCTQQIKAGQTLQLGLARAGLRAYLAVPGGFRAEPCYGSCATSVREKLGGQPLRHGDVLEFAPAA-------CVPAIPDYRNALTLRLLPGYQFAQFEPAERLLSSPYQISAQADRMGYRLKGDALQ--PSMAGLISEGIAYGAVQVPPSGQPIVLLNDRQTIGGYPKLGCIAAADAAQLAQRRPGESLRFALTDLDTLDNT
MKWEVVIGLEVHTQLTTKSKIFSPASTAFGAAPNTQTAVVDIALPGALPVMNKSVVDKAIQFGLAIGANVRRRSVFARKNYFYPDLPKGYQISQFELPVVEGGAITINVDGVEKTINLTRAHLEEDAGKSVHEGGMTGIDLNRAGTPLLEIVSEPEMRSAAEAVAYAKALYSLVTWIGICDGNMQEGSFRCDVNVSVRPEGQKEFGTRREIKNLNSFRFIEQAVKSEVRWQIETIEDGGTIQQATVLFDPDTGETRMMRSKEDAHDYRYFPDPDLPPLVISEEWIERVRSELPELPAAMKTRFESQYSIPAYDAGTLTASKALAAYFEATVAAGADAKLSANWIMGDVSATLNREEKDISECPVSAAALASLIKRVQDNTINNKTAKDVLRKMWETGDAADTIIERDGLKQETDTGAIEAIIDGVLAANAGMVEEFRAGKEKAFNALVGQCMKASKGKANPAVVNEILKQKLA--MS--LRILKTGPQCSVQDLGRFGASQWGVPVGGVMDIPALLVGNLLVGNAPELAALEVTLGGLHVRF-QSDAVIALTGAWVPATLDKQPLPCWRSVPVRKGQTLALGWAEQGARSYLCVSGGIDVPIVLNARATDLASGFGGRALKVGDILPLGVWDGH------APQVRAPERGEVLRILPGTEWTAFSQAKALVSEPWRVTPDANRMGAWLAGPDLG-LDPPLDLPSHSVQRGVIQVPPSGQPVLLLPDAQTTGGYPKIAQVIRADIWRMGQFRPGDSIRFVEVTMPQA-IQ
MNFETVIGLEVHVELKTESKIFSPSPNMFGDEPNSNVNPIDLGYPGVLPVLNEEAVNYSMKAALALNCDIASHTKFDRKNYFYPDNSKAYQISQFDQPIGENGYIDIEVDGKKKRIGITRLHMEEDAGKLTHKDGYSLVDYNRQGTPLVEIVSEPDIRSPKEAYAYLEALKNIIQYTGVSDCKMEEGSLRCDANLSLRPVGQEEFGVKTELKNLNSFSFVQKGLEFEEKRQEEVLKQGGEILQETRRFDEKTKETILMRIKEGSDDYRYFPEPDLVPLYIDEAWKERIKAEIPELPEARKKRYIEELGLPEYDAAVLTNNKELSDFFEETLEKGGDIKQASNWLMGDISAYMNKQQKELKDLELTPDALAKLTVLLEEETISSKIAKKILPDLVEKGGDPEKIVKDRGLVQISDEGQLRDIVTNILDQNEQSITDYKNGKDKAIGFLVGQIMKETKGQANPKMVNELLIEEISKRM---IQVQKAGLLTTIQDAGRRGYQKYGASPGGAADTFAYRLANIAVGNEAGAAVLEMTLQGDVLLF-EEPAVISIAGADMKPEINGKRVPMWRPVYIDKGEVLNFSNAARGIRTYVAIAGGFVGEDFLGSFSTYLSMNAGGRKLERGDVLSVNEPSHLNEEVKRVPGHFRIGTPGELRAFPGRHYELFDVGEAFETEKYKAGSKSDRMGVRLDGVTLT-LREPQDILSEPVTFGTVQVPSNGEPIILLADRQTTGGYPKIAQIISVDCSKAAQLRPGEAVSFRMITHPEAEG-
MNFETVIGLEIHVELKTDSKMFSPSPAHFGAEPNTNTHVIDLGYPGVLPVVNKRAIDFGMKAAMALNCEISTHTKFDRKNYFYPDNPKAYQISQFDQPIGEHGWVEIEVDGYKKRIGITRLHLEEDAGKLSHTDGYSLVDYNRQGTPLIEIVSEPDIRTPAEAYAYLEKVKSIIQYTGVSDCKMEEGSLRCDANISLRPYGQEQFGTKAELKNLNSFNYVRRGLEHEEIRQAEVLLSGGEILQETRRFDESTGKTLLMRVKEGADDYRYFPEPDLVDLVIDQEWMDRVRADIPELPDARKQRYVEELGLPSYDAMVLTLTKEMSDFFEATIALGADTKLASNWMMGEVSAYLNVDQKELHDTKLTPEGLAGMIKLISDGTISSKIAKKVFKELADNGGTAEQVVKEKGLVQISDEGALRDIVTQTLDANAQSIEDFKNGKDRAIGFLVGQIMKATKGQANPPLVNKILQEEISKRM---LMIDKEGLQTTVQDLGRNGFQKYGVIVSGVMDSYAHRLANILVGNEETKATIEITLMGPHITF-LEDCLFALTGANLSPVIDGVPIKMWRPIFARKGCKLIFGKPVTGCRTYMAVAGGVAVPKVMGSQSTYIRASIGGRALQRGDVIPVNDAPQQVKGFITLKSIPSYQKDETVRVIEGRQAHLFSKKDDFLNQVFQITSDSDRMGYRLKGTELR-LEVPKELLSEAVSFGSIQVPPDGQPIILMADRQTTGGYPKIGQVAFIDLPKVSQLKPGETIRFEKISLEESEGT
MQWEVVIGLEVHAQLATQSKIFSGSSTTYGAEPNTQASAVDLGLPGTLPVLNEQAVAMAVRFGLAVDAAVAGRSVFERKNYFYPDLPKGYQTSQMDQPIVGPGVLEILLDGTRKSIRIHHAHLEEDAGKSLHEDGMTGIDLNRAGTPLLEIVSEPDMRSAKEAVAYVKAIHAIVTYLGISDGNMAEGSLRCDVNVSVRPKGQEAFGTRAEIKNVNSFRFIERAIHFEVERQIELIEDGGKVVQETRLYDPDADETRSMRTKEEANDYRYFPCPDLLPVEVDEAYIEHLRQTLPELPAEKRARFESELGLSAYDASVLSASREMADFFEEVKDVCGDAKQAANWVQGELAGRLNKENLDITVSPVSAAQLGGLIKRIVDETINGKAAKQVFAALWDGEGSADEIIESRGLKQVTDTGAIEAVVDQVIADNPAQVTQYQEARGKMIGFFVGQVMKASRGTANPQQVNKVLKDKLDS-MSTTLRVERSGALALVQDAGRLGVRHLGVTQGGAADWVSLGWANWLLGNAHDAPGLEITMGGLLLKV-EQAGTLALCGADLAATLDGEVLAPGQAFEVASGQQLKFERPVAGLRAYLAFPGGLDVAPVLGSAASTVRDGLGGRALASGDALTAASNE-------ELPAAAREGEALELPLVVGAQIAEFSGDYRAFNSEWAVDGRADRMGVRLTGPRLE--RDGAGMVSEGIPLGAVQVPADGQPIILLNDRQTIGGYPRLGALTPLACAQLGQCVPGTRVRLAAVTPGQA---
MDFQPVIGLEVHAQLLTQSKIFCGCSTAFGAEPNRNTCPVCLGMPGVLPVLNQRVAEFAVRTGLALECTIRPTSVWSRKNYFYPDLPKGYQITQFDQPICEHGRLVIDTPQGEKAIRILRIHMEEDAGKSVHDAGQSLVDLNRAGVPLLEIVSQPDLRDADEAVEYLKAMRDVLVYLGVNDGNLEEGSFRCDANVSVMPKGSTTFGQRCELKNLNSFRFLKQAIEYEIARQVDVIESGGKVVQETRLWDVNKGVTRSMRSKEEAHDYRYFPEPDLPPLHVSAEAIAAAAKALPELPRAKLQRFTSQYGLPAYDARILTAERPLADYFEACAGHYKDYKKLSNWFLGELMRLLKEEGTPLSALRFTPAQLGELLGAVDQGMVSANAGKDVLGEMFRTGKAPADIIAEKGLAQVSDTGAIEAVVDDILAKNAGEIEKYRAGKKQVFGFFVGQVMRAMKGKGNPALVNELLKKKLGD-MTGWLDITGVGAPVTVQDAGRPGKMHHGVPPGGPLVPELLALANLAVGNASGTAALE-AFGRLELRA---------RGRSVRVSMGG------HAFALADGERLTVPAPESTSVRYVAVDGGLAVPEVLGGRGTLLVARLGGRLLRSGDSLPLGDTNER-----RAPG---LDAAAPIRVTLGPDNRRFGPAATLLSGAFTVSAATDRVGMRLQGPSLT-HGDEGTGTSRPMVRGAIQVTLSGTPIVLGPDHPTTGGYPLIATVIRADWGRLCARRPGAAVRFQEVSLEEAPPP
MEWEIVIGLETHAQLSTESKIFSDSSTRYGAEANTQANEVDMALPGSLPVMNKGAVERAIRLGLALGSHIAPRSIFARKNYFYPDLPKNYQISQFEIPVVQGGSITFFVG-EEKTVNLTRAHLEEDAGKSLHENGSTGIDLNRAGTPLLEIVSEPEMRSAAEAVAYARALHGLVVWLGICDGNMQEGSFRCDANVSVRRKGDPVLGTRSEVKNVNSFRFLERAILYEARRQIELIEDGGTVVQETRLYDSDLDETRSMRSKEDAHDYRYFPDPDLPPLVIAPEWVERVKADMPELPAQKRARFEQDMGLSAYDAAQLTMSRASADYFESVAAQLGQAKLAANWVLGEFSAALNREELDIDQSPVTPAQLAALIARIIDGTISNKMARDVFNAMWAGEHQPDAIIEARGLKQISDSGAIGAMIDEVLAAHPAIVEEYRAGKQKAFNSLVGQVMKAAKGKANPQQVNDLLKEKLA--MS--ILVVKPGMLSSFQDLGRTGYQHLGVPVGGAMDSRAHRLANLLVGNDENEATLEITLTGPTLRF-DAPACIAICGAQLNPTLNKEPIPNNRPLIVRRGDVLAFGARAAGLRAYIAWHGGMALPPIMASRSTYLRGGFGGRALRKDDTLTLNADLQDHNLD-ELADLPAMNPRPAIRAVRGAHAALFTDDQDFFSGEYQISPQSERMGYRLQGAQLK-LLSATQLLSEATSFGSVQVPADGNPIILMADRQTTGGYAKIAHIAAVDLPFIAQSMPGEMLRFMEVSLEQALFA
MKYEVVIGLEVHVQLNTKTKIFCNCATSFGHEPNTNTCPTCLGLPGALPVLNKEAVRKAVMFGKAVNAEINKKSIFARKNYFYPDLPKGYQISQFEIPIVGKGSLTIEVNGETKEIGITRAHLEEDAGKNIHD-DVSKVDLNRAGTPLLEIVSEPDMRSSDEAIAYLKKLHAIVKYLGISDANMQEGSFRCDANVSVRPKGQKEFGTRVEIKNINSFRFIKQAIEYEIERHIEAYEYDDEVVQETRLFDSKTGETRSMRGKEESADYRYFPDPDLLPLVVPDEFFD---IEIPELPDEKKERYMKEFGLKEYDAGVLTAEPELAAYFEDLVARGCEPVMANNWLAVELLGRLNKAGYSIENSPVSSEKLAVLILRIKDNTISGAGGKKVLDLLMEEDIEVDAAIDKLGLKQVSDEGAIEKMVDEILAANEDKVAEYKAGKDKLFGFFVGQVMKASKGKANPQVVNKILKSKLS--M---IRVIKSGFLSTVQDMGRAGYTDIGLTHSGAMDEFSYLLANALLGDK-EKACVEITFGNFEFEA-MRDFSAAVCGIDGEIEINSQKYKINRTFKLKKGDIVKIKPLKKGNFVYFCVKNGFDAKKKYGSCSVSVREKI-LEPLKDGDVLNLKAPE-------VIPNLSDVPDVLELRIVLGHQKDLFNTE-EFFKSEFELKS-INRQGAVLKGGV---KPEKGDIISEGISFGTVQVPASGDPIVLLKEHQTIGGYPKIGNVLPVDCFRLSQFRRG-KIRFKEIDLESA-YH
MGYEVVIGFETHAQLATQSKIFSRASTAFGAEPNTQACAVDMALPGTLPVMNKKAVECAIRLGLALGSHIAPRSIFARKNYFYPDLPKGYQISQFEIPVVQGGEVSFFLD-EKKTIRLVRAHLEEDAGKSLHEDGQSGIDLNRAGTPLLEIVTEPDIRSTEEAVAYAKTLHQIVTWIGICDGNMQEGSFRCDANVSVRKPGQ-PLGTRREIKNLNSFKNMQLAIDYEIRWQIEEIEDGRRIQQATVLFDPDTGETRSMRTKEDAADYRYFPDPDLPPLVVAPEWVEQVRADMPELPRAMAARFVEQYALPEYDATTLTQSQAMAAYFEDTARACNAPKLASNWIMGEISRRLNTEEIGMEAAKVSSAQLAALIQRIGDGTISNNAAKQVFEALWSGEGDVDAIIEAKGLKQMNDTGAMEKIIDEVIAANPANVEQYRAGKDKAFNALVGQVMKASKGKANPAQVNELLKAKLA--MA--IEVLKPGLATSVQDAGRPGYYHLGIPLSGALDQQSLVLANLLVGNDEGAAVIESTLLGPELQF-DAPALVAVTGADAKIKLNVNEVPRNTAFAVQAGDRLGFDFMKLGARMCIAVAGGIDVPVVLGSRSTYSLGAFGGRKLLAGDRLPVGVPSAT-----TVQALPVLDKEVVLRVLPGIYFHRLQEVQSFFADTWTVGSEADRIGYRYKNGTLK-FDDPSNIVDAGYPYGSIQVPGGREPIILHRDAVSGGGYAMVGTVISADMDLIAQMQPNHKARFVEVDMAQA--A
MQWETVIGLEVHVQLATQSKIFSGASTAFGAEPNTQACAIDLGLPGVLPVLNEGAVAMAVQFGLAINAEIPETSLFERKNYFYPDLPKGYQTSQMAQPIVGKGEVEIVLDDVRKRIRIHHAHLEEDAGKSLHEDGMSGIDLNRAGTPLLEIVSEPDMRSAKEAVAYIRAIHAIVTYLGISDGNMAEGSMRCDVNVSVRPKGQETLGTRAEIKNVNSFRFVERAIEFEVERQIELIEDGGKVVQETRLYDPDQDETRSMRTKEEANDYRYFPCPDLLPVMLDEAYIEHQRSTLPELPTEKRNRFETSLGLSTYDAGVLSSTRPMAEYFEAVLAVCGDAKQAANWVQGELSGHLNRENIDISNSPVTPEQLGGLISRVLDDTINGKAAKQVFAALWNNEGSADEIIDARGLKQVTDTGAIEAMIDQVIADSPVQVAQYREARGKMIGYFVGQVMKASRGTANPQQVNGLLKQKLDA-------------MALVQDAGRFGCRHLGVTQGGALDWISLGWANWLLGNAPDAAGIEIAIGGLALKA-ERTLRLAIAGADLGATRDGEPLAANGSFTLEQGQVLAFDQPRAGLRAYLALPGGIDAAPFMGSLSTVAREQLGGSAIQVGDRLVAASSTPQ-----ELPSMP--TDEAVLELVTGAQIAHFDGAFAAFNQPWQVDSRADRMGVRLTGPVLR--CQAGGMVSEGIPLGAVQVPPDGQPIILLNDRQTIGGYPRLGALSPIACARLGQCAPGTTIRLSPVTPHQA---
MQWEVVIGLETHTQLSTKSKIFSGSSTQFGAAANTQASPVDLALPGVLPVLNRGAVERAIQFGLAVNATIAPQSIFARKNYFYPDLPKGYQISQFEIPVVQGGKVSFVLDGELRTVQLTRAHLEEDAGKSLHEDGMSGIDLNRAGTPLLEIVTEPDMRSAAEAVAYAKALHSLVMWLGICDGNMQEGSFRCDANVSVRPVGQAAYGTRSEIKNLNSFRFLEEAINYEVRRQIEVIEDGGKVVQETRLYDPDKKETRSMRSKEDSQDYRYFPDPDLPPLVIGAEWVERVRATMPELPGAMRERFVRDFGLSEYDAAVLTQSKAMAGYFEAVTVKAEQAKPAANWLMGDLSSALNRENVDVADAPVSAVQLALLLQRIADGTISNKIAKEVFGAMWEAKSLADEIIESKDLRQISDSGALEKIIDEVLAANAKSVEEFRAGKEKAFNALIGQAMKATKGKADPAQLTELLKQKLTA-M---IKILRAGRINSVQDMGRSGFRHLGICQSGALDRTALAIANLLVGNPSDAAAIEFTLGPCELAF-TADGRIALGGADFAATLDDKPLPSWWSVRVCAGQILRLNAARHGMRAYLAIAGGIDAGLQLGSRATDLQAGFGGCALTEGDSLPAGAPAALHGAA-----YEDDAETLAIRVIPGPEYELFTQAKTFWNSSWTLTPQSNRMGFRLSGPELK-IKKGSDLLSHGVLPGVIQVPPAGQPIVLMADAQTTGGYPKIGVVISADLARLAQLRFNRTIQFVECDVVQAPAQ
MHFETVIGLEVHVELKTESKMFSASPAHFGAEPNTNVNVVDLGYPGVLPVVNKTAVDWAMRAAMALNMDIRTETKFDRKNYFYPDNPKAYQISQFDEPIGENGYIDIEVNGETKRIGITRLHMEEDAGKLTHKDGYSLVDLNRQGTPLVEIVSEPDIRTPEEAYAYLEKLKAIIQYTGVSDVRMEEGSLRCDANISLRPVGQEKFGTKAELKNLNSFSFVKKGLEHEVKRQEEVLLNGGEILQETRRFDESTGKTILMRVKEGSDDYRYFPEPDLVPLYIDEAWKERVRASIPELPDVRKAKYVSEYGLPEYDAHVLTLTKEMSDFFEAMIALDADAKLSSNWLMGGVNEYLNKNQKELHETALTPENLSEMVKLLADGTISSKIAKKVFADTVETGKAPKVIMEEQGLVQISDPEQLKAFVTEALDNNPQSIEDFKNGKGKATGFLVGQIMKISKGQANPQLVNKILREELEKRMG--LQVINPGLFTTIQDLGRFGYQNIGLSPSGGMDYRAVMFGNLLLGND-TFMSIEMTMQGGIFKF-EEACAFVITGGNMLAELNDTPVENRAVHNAGAGDILTFKAVKNGYRTYLTVKNGFKLDKVNNSYATHTKIGIGGRTLRKDDILEFNKPEHS-----RLTT---IDKVSTIRFIPGRQYNRFKN-HETLLNTYEISNMSDRMGMRLEGEPLQ-VKTNYDIISEPVQLGSIQVASDGQPIILLNDRQTVGGYAKIGTVYFADIPTLVQKAPGSEVRLVEGTLEEARGE
MDWEVVIGLEVHAQIISNAKLFSGASTLFGSEPNTQVSFVDAAFPGMLPVINEVCVEQAVRTGLGLKAQINLYSVFDRKNYFYADLPSGYQISQFQQPVVGKGEIVLDMDGSSRTVGVTRLHLEMDAGKSVHDLSRTYVDLNRSGVALMEIVSEPDMRTSEEAAAYVRKLRAILRYLGTCDGNMEEGSMRCDVNVSVRRPG-GPLGTRTETKNVNSIRYVQMAIDYEVQRQIEVLEGGGSIVQETRLWDTTKFVTRSMRSKEEAHDYRYFPDPDLLPLELEQSWVDAIKATLPELPDDKKARFIADYKLSAYDAGVLVAERASADFYETVAK-GRDPKLAANWTMGELFGALNKQGKGIEQSPVSAENLGGLIDLISDNTISGRIAKDVFAEMVETGKPAALIVEEKGLRQVTDTGAIDTAIEGVLAANPDKVAEFKGGKEKLFGFFVGQVMKQTQGKANPALVNEILTRKLKD-M---IEILSESGLATVQDLGRSGALRWGVGTAGAMDGMALACGNLLLGNEEGAAAIEAQVFPFEVRF-ETDGAFAITGADCSATLDGDPLPPWSAAWAVAGAVLRLGLPARGARAYLCVEGGIDVPAVLGSRSTQLRGAIGGRALRRGDRMRSAPPASGAPGVAA---LPDVDGHIAVRVLPAAEYDRFKPARAFWSEPWKVTPHSDRYGFRLAGPALE-TLAPLEMRSHGIVPGVIQVPPGGQPIVQMCDAQPSGGYPKIGTVIEADLWRLGQAPIGGSVRFVETAWDDATAR
MDFQTVIGLEVHAQLLTQSKIFCGCSTAFGAEPNHHTCPVCLGMPGVLPVLNQRVVEYAVRTGLALGCTVKPTSVWSRKNYFYPDLPKGYQITQYDQPICEWGELVIDTPSGEKTVRVRRIHLEEDAGKSVHDAGQSLVDLNRAGVPLMEIVSEPDLRDADEAVEYLKALRDVLVYLGVNDGNLEEGSFRCDANVSVMPKGSTTYGQRCELKNLNSFRFLKQAIEYEAARQVDVIESGGKVDQETRLWDVNKGITRSMRSKEDAHDYRYFPEPDLPPLLVSDALRDSQRQSLPELPRAKRTRFMGEYGLPAYDARILTAERPLADFFEACAKHVSDAKKLSNWFLGELSRLLKEEGTPISALRFTPAQLGELLATVEKGTVSANAAKDVLGEMFRTGRPPADIIAEKGLAQVSDVGAVEAVVDDILAKNAGEVEKYKAGKKSVYGFFVGQVMKAMKGKGNPGLVNELLKKKLGD-MSACIEIVGLGAPATVQDGGRPGVMHHGVPPGGAWVPELLAAANRAVGNAPGAAALE-SFGRLELRA---------RGRDVRVSVDGEA-----PSVLADGATLSVPAPTQHAVRYVAVDGALAVPEVLGGQGTLWVARLGGRPLRTGDRLPLGPPGTA-----SRLT---LDPAAPLRVLLGPDASRFSDAALLLGSTFTVSPSSDRVGQRLDGPPVP-HGDEGGGTCRPMVRGAIQVTLSGTPIVMGPDHPTTGGYPLIAAVIRADWGRLGARRPGAPVRFEAVTLEVALGA
MKWEVVIGLEVHVQLNTATKIFSGTSTAFGAEPNTQASAVELAFPGVLPVMNKAVVEKAIRLGLALGSKINQKNVFARKNYFYPDLPKGYQISQMELPIVEGGVLSILVE-EEKLVKLTRAHMEEDAGKSLHEDGMTGIDLNRAGTPLLEVVSEPDMRSPEEAVAYARALHSLVMWLGICDGNMQEGSFRVDANVSVRPFGQQEFGTRREIKNLNSFRFLEQAIKYEIQWQIDTLEDGGRVEQATVLFDPDSGETRMMRSKEDAHDYRYFPDPDLLPVRISDEQIARIRSEMPELPSAMKARFVEAFGVSAYDAALLTGSRATAEYFEAVAQASGQGKLAANWVNGEIAARLNREGKDIGDCPISAERLTGLIQRIADNTLSSKLAKQVFDALWDSDLSADAIIERDGLKQVSDVGAIEKMVEEAIAANPKAVEEFRAGKEKALNALAGQVMKASKGKANPAQVQEILKQKLA--MH--IKVIKPGLATSVQDAGRNGHYHLGIPPSGALDQYSFRAANLLLGNPETTAVLECTLLGPQLQF-GVDCRIAVCGADMLPLINGQPKATHQVLSIAAGDMLDFRPATAGVRAYLAVSGGIDVPEVLGSRSTYTLGTLGGRCLQAGDMLMLGRSTAE-----NLPPRRPLPRQATVRVLPGLYDHRLTAQERFYQETWTVASESDRIGYRLKGGSLQ-FADPSNIVDAGYPVGSIQIPAGKEPIILLRDAVSGGGYAMLGTVISADLDVVGQLPPNQRLAFSAVDMAEA--G
MDWELVIGMEVHAQIASKAKLFSGASTQFGAEPNSNVAFVDAAMPGMLPVINEFCIEQAVRTGLGLKAQINLTSAFDRKNYFYPDLPQGYQISQLYHPIVGEGEVIVDMPGIARRVRIERIHIEQDAGKSIHDMAMSFVDLNRTGVALMEIVSRPDIRGPEEAAAYVVKLRQILRYLGTCDGNMQNGNLRADVNVSVCRPGQSHLGTRCEIKNMNSMRFIQMAIDYEAKRQIGILEAGGSIDQETRLYDPDKNETRSMRSKEEAHDYRYFPCPDLMPLEIEQAWVDDIAANLPELPDEKKARFVKEFGLSEYDADVLTADTANAGYFEEVVAGCGDGKLAANWVINELFGRLKKEDHDIGESPVSPAQLAGIIALIKKGDISGKIAKDLFEIVYTEGGNPAEIVEARGMKQVTDTGAIEKAVDEIIAANPAQVEKAQ-QNPKLAGWFVGQVMKATGGKANPAAVNQLVMAKLGL-MTAAFTVSFAGPLVTYQDAGRTGHMRYGVSASGPMDRLAFDAAHAALGNRPGQTAIEISLGGLVLTC-TSAVSFAVTGGDFGVEHRGQKQGSWTVLTAEKGDRITIRGGKAGSWAYLTFAGSVACTGWLGSAATHAASDFG-GALQAGQTIRVEDASVRGD---RAGERPGFLTDGPMRVVPGPQDQHFSGDEQFLSERFAVTDAYDRMGMRMRGPELP-LAGALSIPSEPIVRGSVQVSGDGVPTVLLADHQTTGGYPKIATVIAPDLDRLVQSRSGDMVRFAAVSAAEAVLD
MKWEIVIGLETHVQLSTESKIFSGSSTHFGAAPNTQANLVDMALPGSLPVMNKAAVEKAIRFGLAIGATIAPMSIFARKNYFYPDLPKNYQISQYEIPVVQGGQINFLVD-KIHTLNLTRAHLEEDAGKSLHDNGSTGIDLNRTGTPLLEIVTEPELRSAAEAVAYAKTLHALVMWLGICDGNLQEGSFRCDANVSVRPFGSSEFGTRTEIKNVNSFRFLERAIQYEARRQIELIEDGGTVVQETRLYDDVNDETRSMRSKEDAHDYRYFPDPDLPPLYISEDWIERIKADMPELPSSRRQRYENELGLTAYDAHQLTSSRELSDYFEQTLKHFGNAKLVANWMMGELSAALNQDELSLDKCPIQPADLALLLTRIEDNTISGKIARDVFKAMWAGEGDADSIIEKKGLKQISDVGAISAMIDEVLQANEATVQEFKSGKEKAFNSLVGQVMKATKGKANPAQVNALLKEKLSA-M---IEVIKHGILSTVQDEGRYGYQHIGVPVCGAMDKSAARIANLLLGNNKNDAVLEMALMGATLRF-TTHTYIVLSGTKWPAFLDDQPITSLRPYFVKAGQVLRFGSPLEGGQAYLAVLGGVQTPIIMGSRSCDMKNKLG-APLKNGDVLPILPIKAPSNRLHKIYINLGNQKKRTIRVMKGWHWDKLSSSEDFIHSTYVVTPASNRMGFRLEGQKLT-LTEPINMLSESTVFGTIQLPPAGQPIVLMADRQTTGGYPKIANVIWADLGYIAQIPPNASIQFELCSLEKAVIR
MQWETVIGLEVHVQLATQSKIFSGASTAFGAEPNTQACAVDLGMPGVLPVLNENAVAMAVKFGLAVDAEIPETSLFERKNYFYPDLPKGYQTSQMAQPIVGPGKVEITLDGSTRSVRIHHAHLEEDAGKSLHEDGMTGIDLNRAGTPLLEIVSEPDMRSAKEAVAYIKALHAIVTYLGISDGNMAEGSMRCDVNVSVRPKGQAAFGTRAEIKNVNSFRFVEKAIAFEVERQIELIEDGGQVVQETRLFDPERDETRGMRTKEEANDYRYFPCPDLLPVTLDGAYVDHQRALMPELPSEKRHRFENQLGLSAYDAGVLASSRAMAEYFEAVKDVCGDAKQAANWVQGELSANLNRENLEIGDSPVTAEQLGGLIQRVMDDTISGKAAKQVFQALWDGEASADAIIEARGLKQVTDTGAIEGMIDQVIADSPVQVAQYREARGKMIGYFVGQVMKASRGTANPQQVNSLLKQKLDA-MK-GLVVERAGPLALIQDGGRFGVRHLGVTQGGAADWVSLGWANWLLGNAPQAAGLEITVGGLTLCA-ETSATLALTGADLGATLDETPLAPGASFTIAPGQRLAFERPRAGLRAYLAFPGGLEAPSVLGSVASTVREGLGGGTLGEGDRLVWSGHG-------RLPDSTLPGENPHLALVSGAQIAGFSGTFEAFNAAWTVDQRADRMGVRLTGPELR--YLGAGMVSEGIPLGAVQVPADGQPIILLNDRQTIGGYPRLGALTPLACAQLAQCVPGTQLRLRPVTASQA---
MEWEIVIGLETHTQLSTESKIFSSSSTRFGALPNTQANEVDMALPGALPVFNRGAAERAIRLGLAVGGHIAPRSVFERKNYFYPDLPKNYQISQMEIPVVSGGTVSFMLG-EEKTINLTRAHLEEDAGKSLHENGSTGIDLNRAGTPLLEIVSEPEMRSAAEAVGYARALHSLVVWLGICDGNMQEGSFRVDANVSVRPKGQKEFGTRCELKNINSFRFLERAIQYEARRQIELIEDGGKVIQETRLYDSDRDETRSMRSKEDAHDYRYFPDPDLPPLFISEEWIEQVRQDMPELPAQKLARFEQEFELSRYDASQLTVDRATADFFEAILQAGANAKLAANWILGELSAALNREELSIEQSKVSPAQLAQLIARIADGTISNKIARDVFAAQWDGELDVDAIIDARGLKQINDVGAIEAMVDEVLAANPSIVEQHRAGKPKAFNALVGQVMKVAKGKANPQQINEMLKQKLDA-MT--VHILKPGMMSSLQDRGRYGHQHLGVSPSGAMDERAHRLAHLLAGNTQDLASLEITVQGPSLRF-DEAALFVLTGADMNASLDGQPVAVLRPTLARAGQALTMQSAKQGARSYLSVYGGFQVESLLGSQSTHMRVGLGGRALKKGDQIALARPLPNDETTLSLQAMPALAPRERLRVML-DQADLFTDEELFQGQSYRISPASERMGYRLEGQPLQ-RKSPKELLSAPTCFGTIQVPNDGQPIVLMADRQTTGGYPRIGQVISVDLAQVAQRLPGQNLGFEVVTVEQACVT
MQWETVIGLEVHVQLSTNTKIFSGSSTAFGAEPNTQANAVDLGLPGVLPVFNEGALKKAVAFGLAIDADIGKRSFFERKNYFYPDLPKGYQTTQLEAPIVGPGHVDILLDGETKRVRIHHAHLEEDAGKSLHEDGMSGIDLNRAGTPLIEIVTEPDMRSSAEAVAFAKKLHTIVTAIGICDGDMSQGSMRFDVNVSIRPKGSDTLGTRTETKNLNSFRFMEEAIKLEVERQIDVLEDGGEIIQETRLYNGDTKTARSMRSKEEANDYRYFPCPDLLPVVIDDDYINSIRSTLPELPDAKIERFIDSYGLTQYDASVLSATAAMADYFEQTTKICGDAKLAANWCMGELSKFLNQQEIDIADCPISPNDLGQLLARIKDDTISGKIAKTVFQAMTNGEGSADEIIDAKGLKQVTDTGAIEAMVDEVIAANQGQFEELKSGKDKLIGFFVGQVMKASKGQANPGQVNKILKQKMQD-MT--FSVVKAGPQTTIQDAGRAGYSHLGMTEGGPMDVRSFVIANKLVGNPDHLAGLEVTLGGLELIC-NAPTTLAVTGAYCPLLINGKPRPLWCSHRVETGDRIELGFAALGVRAYVAFTGGLMSESWYHSQSVVVREGL-GRALQNGDDLTVQETHPA-----QLKFQPSLRKWATLTFVPGFQWQHIPEHTQFLNSEFRVSARSDRMGCQLDGPGID--TGIERLYSEGICTGSIQVTGQGVPVVLMRDHQTIGGYPKLGALTTASQCTLAQLPQNSALRFKAISSQQGSFA
MDFQPVIGLEVHAQQLTHTKIFCTCATSFGAAPNHNTCPVCLGMPGVLPVLNAKVVEFAIRTGLALGCTIKKTSVWSRKNYFYPDLPKGYQITQFDQPICEWGQLTIDTPEGEKVIRVRRIHMEEDAGKSVHDAAESLVDLNRAGVPLLEIVSEPDLRGADEAVEYLKALRDVLVYLGVNDGNMEEGSLRCDVNVSVMRKGSTEYGQRVELKNINSFRFIKQATEYEISRQVDLLESGGKVEQETRLYDPNKGVTRSMRSKEEAHDYRYFPEPDLPPLHLTDAQIDEVAKSLPELPRAKVSRFTSQYGLPAYDAKILCAERPLADYFEAVAQHFKDYKRLSNWFLGELLRLLKEEGGSVTTLRFTTVQFANLLTAVEKGSISANAGKDVFGEMFRTGKDPEAIIAEKGLAQVSDTGAIEAVVDEVLAKNAGEVEKYKGGKKHIFGFFVGQVMRAMKGKGNPALVNELLKKKLGE-MS--LRVRKQGLLTTLQDLGRQGHGRWGVSPCGAMDPLALSLSNLLVGNDMGAAALEVTALGPELVF-EEEATFALAGADLGATLEGVGLVPGRAQRARAGQTLRFGARVAGARAYVAVAGGLSARSFLGSVATDMEGGLGGRPLRAGDELLLEPQPPFHERA--VRGTRWYQPSDEVRFIPESS-PRVSAEERFVSTRFRVSSRSNRVGYRLEGPTLP-VVPSALQLSEPVAPGTVQLPPDGRPIVLMADRQTTGGYPRLGQVIRADVPRLAQRWLGEELSFRAVTLEEAAVR
MSREMVIGLEVHLQLATRSKIFSGSPTTFGAEPNTQANAVDLAMPGMLPVLNKQAVRYAVMFGLAIDAEIGKRSAFDRKNYFYPDLPKGYQISQFAEPIVGTGRFSFKLDGSESTVGITRAHLEEDAGKSLHEDGMTGIDLNRAGTPLLEIVTEPDFRSGEQAVAFLKALHSLVTYLGISDGNMAEGSMRCDVNLSLRPADSDTLGTRTEIKNVNSFRFVEKAIRCERIRQEDILDDGGSIVQETRLYDADRDETRSMRSKEVANDYRYFPEPDLLPVILDDEDIAEIKASLPELPRARWARFQDEYGLSEYDAGVLTDERDVADYFEATAKASGDPKLAANWIQGELLAALNAEDQSIQSCPVAAEHLGGLILRIKDQTISGKIAKEVFEAMWNGEGDADAIIDARGLKQVSDSGALAAMVDQVVADNPDQVAQYRAARKKLSGFFVGQIMKASKGQANPQMVNELLIPRLES-MS-TLEVLQPGLLSLLQDRGRFAQAAIGLTTGGPMDFIAASLANRLLQNDANATLIEVSFGGLSLRA-NDDSQIAVTGATLPLTVNGKERPMWSVIDLHAGDEISLGFSTTGCRSYLSVAGGLAINDSFGSTSTVIREGIGGGKLETGDCLPVHPGDRV-----WYPPRPSYHHRATVRVVPGYQHARFSRLRRFFGSDYTVSDRCDRMGYRLEGPPIQ--CDIQGILSEGIAPGAIQIPADGQPIVLLNDRQTIGGYPKIGCALSLDSAALAQLRPGDTVTFAAISEHRAAPQ
MTYEAVIGLEVHVQIKTRSKMFTRVAAGYGQPENTLTDPTVLALPGALPVMNKAAVDAIIKAGLMLGCEIAPVCKWDRKNYFYPDSPKNYQISQYDQPICIGGTVEIELNGEHKGIPLTRIHLEEDVGKLNHG-GGSLIDYNRAGTPLMEIVSDPALRSADEAYAYLQSIRTSIVYAGISDCDMEKGQLRCDANISIRPVGDTKLGTKVELKNLNSIAFVRDGIAHEIARQIAVTKAGGVIVQETRDYDGIAGTSQSLRSKEMAHDYRYFPDPDLMPVKVDADWKARLAAELPERPFDKQRRFMAAYALPYTLASVLIPDRELSDWFEQAAKLAGRAQAVGNWIVNDLLRELAASATVLATAKVTPAALAELVGLVAAGTLLQHSAKEVFADMVATGEAPAAIVARKGLAAATDTAELETWCRDSIAANAKAVAEFKAGKESALNAFKGAIMKAAKGKANPKAVDETLRRLLAALMN--MFVARAGFLTSVQDLGRIGFREFGVSLSGALDLFALRAANLLVGNDEHAAGLEITFAGLRLHF-QDERIVAWCGGEFDVRVGPVALPAGHACLVSAGDELKFGPPKIGCRSWLAISGGIDVPIVLSSRSTDLRASFGGRALRDGDELLLDEFRRSSRLV-TAPHVSPARREPLLRFGRGVDWNRFSVSQHFTSELFAVSPDSDRMGVRLDGPELK-RVDESDLISEAVAPGTIQVPPSGKPILLLGDCQTIGGYPKIAHVITVDLGIAAQLRAGDRVRFSEVSLADA-VL
MKWEVVIGLEVHTQLTTQSKIFSPASTAFGAAPNTQTAVVDIALPGALPVMNKAAVEKAIQFGLAIGGKVNRRSVFARKNYFYPDLPKGYQISQFELPVVEGGAITINVDGVEKTINLTRAHLEEDAGKSVHEDGQSGIDLNRAGTPLLEIVSEPEMRSAAEAVAYAKALYSLVTWIGICDGNMQEGSFRCDVNVSVRPFGQAEFGTRREIKNLNSFKFIEQAVHAEVRYQIELIEDGGKVQQATVLFNPDTGETRAMRSKEDAHDYRYFPDPDLPPLVIGEDWIERVRGELPELPAAMQQRFQSQYGIPAYDASTLTASKALAAFYEATVAAGADAKLASNWIMGDVSATLNREEKDITASPVSAEALAALIKRVMDNTINNKTAKDVLKKMWESGAVADTIIERDGLKQETDTGAIEAIVDAVLAANPKAIEEYRSGKEKALNALVGQVMKGSGGKANPAMALELLKKKVG--MT--VTILKPGPLSSVQDAGRPGHGGIGLPAGGACDALALQLGNLLVGNDQGAAGIEISLGGLQLRF-DRACSFALTGALADATLDGVPVGCWRRLHAQAGQVLAVGYAVLGARLLLCVAGGIEVPVVMGSRATALQSAIGGRALAAGDVLPLGEARML-----PVSERP-PGRGDTLRVLPGPEWPLLERSHQLLHAPWRLTPDSNRMGAKLAGPPLT-H-GLGALPSHAVQPGVVQLPQAGQPILLLADAQVTGGYAKPLVVIQADLWRAAQFRPGESLHFAEVSAKDA-QR
MNWEPVIGLEVHLQLATRSKIFSGSATTFGAAPNTQASAVDLAMPGMLPVLNEQAVRYAVLFGLGIDAEIGRRSVFDRKNYFYPDLPKGYQISQFAEPIVGRGQFEIVLDGTSKTVGITRAHLEEDAGKSLHEDGQTGIDLNRAGTPLLEIVTEPELASAEEAVAYLKALHSLVLYLGISDGNMAEGSMRCDINISLRPAGSDTLGTRAEIKNVNSFRFVEKAIAHEIERQAELLDSGGSVVQETRLYDAERDETRPMRSKEVATDYRYFPEPDLLPVVLEESLIEELRATLPELPTAKRQRFQDQYGLSAYDAGVLADSRALADYFEAVAGTCSDAKLAANWVQVELLGQLNREGLTIGDCPLAPDALGGLLARILDETISGKIAKQIFEAMWQGEGDADSIIEARGLRQVSDSGAIAAMVDAALAGNPEQVAQYAAARKKLIGYFVGQVMKTSKGQANPALVNQLLAEKLPD-MS-GLHVEDPGLLALLQDGGRRGHYRLGLTDGGPLDRQAFDLCNRLLENPAGAAAVELTFGGARFTV-GIDSYLCVTGAPMPLRINGEERSTWEVHPVREGDSIALGHPPAGCRAYLGVAGGFQAEPVFGSVSTVLREGLGTGKLAPGDLLPCTPAPGR-----YLPEQPRYNSQVTLRVIPGYQQHHFPRLRRFFGSRYTVTDRADRMGYRLEGPVVR--ADIEGLLSEGICLGAIQLPADGQPIVLLNDRQTIGGYPKIGAALSLDLARLAQQRPGGEVVFTPITQHAARGP
MEWETIIGLEVHVQLATNTKIFSGSSTAFGAEPNTQACAIDLAMPGTLPTPNAEAFRFATMFGLAVNAEIGKRSVFERKNYFYPDLPKGYQTTQLAEPIVGPGYVDIQLDGSEKRVRIHHAHLEEDAGKSLHEDGMSGIDLNRAGTPLIEVVTEPDMRSAEEAVAFARKLHSIVTSLGICDGEMSQGSMRFDVNISVRLKGDEKLGTRTETKNLNSFRFMERCIEQEVERQIEVIEDGGKIIQETRLYDGETHKARSMRSKEEANDYRYFPCPDLLPVMLDDDFIDAARAAMPELPDARQLRFEESYGLSPYDAGIISADAATADFFEAVAAKCSDAKLAANWVMGEISARLNAEEIRITAAKVSAEQLAGLIARIKDQTISNKIAKQVFDAMWNGEGDADTIIEAKGLKQVSDSGALEKMVDDVMNANPAQVENYRKAQPKMLGFFVGQVMKASKGQANPQQLNDILKKKLEN-MN-ALRIIKPGPYTLLVDRGRRLCQHFGLAAGGAADIHSYEWCNRLLGNPPNTPALEIAAGPFAAEF-LFQGHAALCGAEHSAKLNGKPVHNWSSFSVTPGDTLQLGYAQSGVRSYLSVGGVWNVDTLFDSCQRVNDDG--ARPIKAGEHIHFSALKQL-----MTPWIPDDDSALCLPVRPSYQFHRFPEDQALIDGHYTISPQSNRMGYRLQGPVVH--WPATGIESEGIALGAVQIPPDGQPIVLLNDRQTIGGYPKIGCVEASACSRLTQRRPGQKVSFCWLDTD-----
MTWEVVIGLEVHAQVTSEAKLFSGAATTFGAEPNSQVSFIDAGFPGMLPVINGECVAQAVRTGLGLNAQVNLWSRFDRKNYFYADLPQGYQISQFAYPIIGTGQIEIQLDGSTKQIGITRLHLEQDAGKSLHDQTKSYIDLNRSGVALMEIVSEPDLRSPEEAGAYLTKLRQILRYLGTCDGNMEQGSLRADVNVSVRRPG-EGFRTRCEVKNVNSIRFVMQAVEAEARRQVELWEGGEEVVQETRLFDTTRGVTRSMRSKEDAHDYRYFPDPDLPPLVIEQAWVDQLKAALPELPDARRARYVGDFGLTPYDAHVLTLEKETAAFYETVAK-GRDPKVAANWLTGDFFAGLNRTGHSIGDSPVTAAHLGELLDLIADSTLSGKLAKEVLEVMFETGKAPGVVVEERGLKQVTDTGAIEAVIDQVMAANAGKVEEYRSGKDKLFGFFVGQTMKAMQGKGNPALVNELLKTKLG--MSATLAVTQAGPHVTFQDAGRFGKMRFGVPTSGPMDRASYAAVQAALGNPDDAGAIEVSPGGLTLAC-EAAVSIAVAGGGFQVMLDGARHGAWTVLTLRAGSRLTIRPGFWGCWTYLAFAGRLRVAPWLDSISTHGPTGLG-GLLAEGQVITVDDTRLL-----APRALPVWRPPAEVPVVLGPQDRFFAPEATFLGAAYALSDAYDRMGVRLTGPALP-PNAALDMPSEPIARGSVQVSGDAVPTVLLADHQSTGGYPKIATVLSTSLDSFVQLRSRQRLRFQAVSPAQAALP
MNFETVIGLEIHVELKTNSKIFSSSPNHFGAEPNTNTTVIDLGYPGVLPVLNKQVVDYAMRASLALNMEIEQETKFDRKNYFYPDNPKAYQISQFDKPIGKNGWVEIEIPGYKKKIGITRLHMEEDAGKLTHADGYSLVDLNRQGTPLVEIVSEPDIRTPDEAYAYLEKVKSIIQYTGVSDVRMEEGSLRCDANISIRPYGQEEFGTKTELKNLNSFNFVRRGLEHEEIRQAEVLMAGGVIEQETRRFDEKTGKTILMRVKEGTDDYRYFPEPDLVRLSISDEWVERVRNEIPELPDARKARYVSELGLNDYDANVLVVNKEISDFFDATVNAGADAKLSANWLMGDISAYLNAEQKELKNTALTPENLAGMVKLISDGTISSKIAKKVFTELVTNGGDAAKIVKEKGLVQISDPEVIRGFVTTVLDNDAKSVEDFKAGKDRAIKALLGQIMKASKGQANPQLTNQILMEEINKRMS--IKVLHPGLMTTIQDLGRFGSQKFGVIVSGAMDPISLKIANLLVGNDEGEGALEITLLGTTLQF-DTDELVAITGGDLQPTIDGEKAPMWRPVLIRKGSVLKFKSAINGCRAYVAFAGGIVVPEVMGSKSTYLRAAIGGRALQKGDVLDSGDSNPLSQAFVSVDYFLSFDKTQTIRVLHGAEFERFDIEQAFYTKPYKLTTQADRMGYRLDGEPLS-LSKKFELLSEGVTYGTIQVPSNGQPIILMVDRQTTGGYPKIGQVISVDLPCLAQMQPNSNIQFKKFSLEQALHK
MKWEVVIGIEVHVQLNTASKIFSGASTAFGAAPNTQASAVELAFPGVLPVLNRAVVDKAIRLGLALDATINQKNVFARKNYFYPDLPKGYQISQMELPIVEHGKLKILVD-EEKVIGVTRAHMEEDAGKSLHEDGLSGIDLNRAGTPLLEVVSEPDMRSVDEALAYVKALYTLVTWLGICDGNMQEGSFRMDVNVSVRPEGQKEFGTRREIKNLNSFRFLEQAAKYEIQWQIDTLEDGGKVQQATVLFDPDSGETRMMRSKEDAHDYRYFPDPDLLPVRIDSAQIEAIRAEMPELPDAMQARFVAEFGVSAYDAGLLTSSRALAAYFETVAKVSGQGKLAANWVNGEIAARLNRDGKEIGDCPIAAERLSGLIARIADGTLSSKLAKQVFEAMWDSELSADAIIERDGLKQVSDVGAIEKMVDEAIAANPKAVEEFRAGKEKALNALAGQVMKASKGKANPAQVQEILKHKLA--M---LEILRPGVQTTVQDLGRHGLRHLGIGQGGALDMPALRMANRLVGNPEGAAGLEIVLGPVQLRF-LRDGWLALTGADFDATLDGAPVWCGWRQAVRAGQVLQLRGCHHGMRAYLAVDGGIAVPEVLGARATDLAAGFGGRALQAGDRLPLGAPVALEGRA-T----------PEIRALPGPEYDEFSAADALWTKPWSVTPQSNRMGYRLAGPALE-RTARHELLSHGVLPGVVQVPPGGQPIVLLADAQTSGGYPRIATVIEADLWKLAQARPGAELHFVPTTLAEA-GH
MDWEIVIGLEVHAQVSSNAKLFSGAATAYGAEPNTQVSLIDAAMPGMLPVINEWCVAQAVRTGIALNAQINRHSVFDRKNYFYPDLPQGYQISQFKQPIVGEGRMVIDLDGETMTVGIERLHLEQDAGKSMHDQGETLIDLNRSGVALMEIVSKPDMRSPEQAGAYMRKLRTILRYIGSCDGNMEEGSLRCDANVSVRRPG-GPLGTRCEIKNLNSIRHIMRAIEFEAHRQIGIIEDGGSISQETRLYDVNKGETRTMRSKEEAHDYRYFPDPDLLPLKFDEAFVETQRAALPELPDAKKARFQDQYGLSAYDAGVLVGEQVSADFFETAAK-GRDAKLVANWMSTELFGALNRLSKGIEESPVSAEALGGLVDLIQDGTISGRIAKEVFAEMLETGETAGQVVERKGLKQVSDEGAIAAAIDQVIAANPDKLAEYKGGKTKLAGFFVGQVMKATGGKANPQVVNKLLNDKLNA-MA--IKVLNPGLATTVQDLGRPGYFHLGIPVSGAMDTLSLTAANLLVGNPAGAAGLEVVFLGPQLEF-QRDATVAVTGADLPPKLDGEPRQGWTAFKVKAGQVLSFDYLKAGARAYVAVSGGIDVPEALGSRSTYALGALGGRALAAGDLLPLGEGPGA-----SVAPRRLPGTPAEIRVLPGLYWRLITEERNFFEDDWKVAPEADRIGYRFRGGRFS-FSDPSNIVDGCYQYGSIQVPGGSEPIVLHRDAVSGGGYFTLGAVISADMDLIGQLQPHTPTRFVKVDMATA--V
MSYKLVCGIETHIELATKTKIFCSCTTQFGGEPNTHCCPVCTGQPGALPVLNREVINFAVRAGLAVHCKINNNSHMDRKNYVYPDLPKAYQISQFDEPVCVDGYVELDS-G--KKIRIERIHIEEDAGKLVHE-GYTYVDYNRGGVPLIEIVSMADIETPQEAKEYAEKLQLIMRNVGVSDCKMQEGSMRCDVNVSIHEPG-EPWGTRTEIKNINSLSNIVRAMELEMERQEDIIESGEKVIQSTMRYDANSDTVYVLRSKENADDYRYFPEPDILRFYISPESVEEIRKSLPELPDAKLKRYVEDMKLPENNARLIYKYRNVTEFFDSAVNDGASASNVLNLIIGTIYATLQTEDKENFEIKTTAKQLADLVKLIDEKKIRANKAKEVLAQMLESGKDVSEYINADDLKGMSDDD-LKALCQGAVEANPKAVEDIKNGKDKAINVMFGYVMKNSKGKADVGKAAQIIKEIISL-M---IEIISAGMLSTIQDLGRFSVMKDGFTQSGVMDAYSTKIANKLCKNDVNAPVIEMTMLGITAKF-TDEHIFAISGGIFDISLNNKPIKTNKAYVAKKGDILSIKGVKQGLRCYLAVAGGFDVPLFMGSASTNLKINVGGRKLKAGDILKIGKAGKIKNI--ELSE--TYDKIIKARVVLGPQNDMFCENALFSKQQYTVTSDIDRMGIRLWGIALR-GKEKLEIISDAITFGSIQITNSGMPIVLMADHQTTGGYAKIATVISADLPKLAQAKPGDKIIFEIVDVNTA---
MTWETVIGLETHVQLRTRSKMFCGCSAAFGAPPNTQVCPVCLGLPGALPSPNGEAIKLAVRGALALGSTVHPKSIFARKNYFYPDLPKGYQISQHEQPLATGGTLVFVSERGVVTANIIRLHVEEDAGKSIHDRKATAVDLNRSGVPLIEIVGGPDLRSPAEARAYLQNLKQLLEYIGISDCDMEKGSLRVDANLSVRRAGETALATRTEVKNINSFAYVEKALSVERDRQIALVESGGTVTQQTMLFDSRENSVRPQRTKEESHDYRYFPEPDLPPLVLTPEFVAEQQSELPELPAAKRDRFAAQYALSRDHATVLTADRAVAEYYEGVVRAGAEPQGAANWVMTEALADAKDHQEQL---RVPPPALAQIVALVKGGTLSHQAAKKVFGEVAAKGGDPRTIAEALGLIQVADTNVLAGWVTDVLGAHAPEVGRYKNGETKLMAFFLGQVMRASKGKADPKLAQRVLEEKLAS-M---IEILETPPLNTMQDLGRVGYRQHGIGRGGVMDRLALAAGNALLGNEEGEAGLEFQLFPVRLRF-TKETAFAVTGADCEARLSGRRLPAWWATRAEAGDELVLSSPRKEMRAYLTIAGGFDVPKVLGSRSTHARDSFGGRALLAGDVLQSRAPEPFFRDGAAVAAEDLAEGETVVRAIPAAEYQTFDEANALCRTPWKVTARSNRQGYALSGTPLR-RNALLEMRSHAIVPGVIQVPPSGQPLIQLAEANSAGGYPKIGVVIEADLWRIGQLPPGGTLRFVWCSLAEAAIA
MEWEVVIGLEVHAQVASNAKLFSGASAQYGAGPNENVSLVDAAFPGMLPVINRYCVEQAVRTGLGLNAKINLWSRFDRKNYFYPDLPQGYQISQYKDPIVGEGMIEVELDGETVEIGIERLHLEQDAGKSIHDLKESYVDLNRSGVALMEIVSKPDMRSAEEGAAYFSKLRTILRYLGTCDGNMEQGSMRADVNVSVRRPG-DALGTRTETKNVNSIRFVRQVIDYEARRQIEVLEAGGTIDQETRLFDVKTGETRTMRTKEDAHDYRYFPDPDLLPLELEEAMIERIRAELPELPDQKKRRFVDAYGLSVYDASVLAADREKADYFETVAD-GRDGKLAANWVTTELFAVLNKRDLTIAESPVPAAHLGELIDLIQDGTISGKIAKQVFEIMLDEGGAPRAIVDERGLKQVTDTGAIEAAVDKVIAENPAQVEKVK-EKPKTLGWFVGQVMKETGGKANPQAVNAILKEKLGVEMSAALTILFGGLQASVQAGPRRGLRHKGVPSAGAADLLSLSLANIAVGNEAMTAGIEITMGGFEARF-LTEAVIALTGAPGAAHLDGTQVPYGEPVRTQAGQVLTIAPPGRGMRTYLALRGGVDVPAILGSPSTYLPGRFGGRALKTDDTLNIGRGSRR-----SLPATPYLEARWTLRAVAGPELSWLSREGRLFGGPFGISAQSDRMGLRLTESRVD-VAETRALASAPVFGGTVQCPADGHPIVLLADGQTTGGYPRIAHVIRADRHRLGQIRPGDTLRFERVSHSQA---
MSWEIVIGLETHVQLSTKSKIFSGSSTAFGAAPNTQANLVDMALPGSLPVMNKEAVAKAIAFGLAIGAKVAPLSIFARKHYFYPDSPKNYQTSQFELPVVLGGKVSFFVE-EEKTLNLTRAHLEEDAGKSLHDDGSTGIDLNRAGTPLLEIVTEPELRSAAEAVAYARALHGLVVWLGICDGNMQEGSFRVDANVSVRPKGASEFGTRTEIKNVNSFRFLERAILFEARRQIELIEDGGKVVQETRLYDETKDETRSMRSKEDAHDYRYFPCPDLPPLIISQEWMDKVKADMPELPAARRARYEQDFSLSAYHAAQLTLSRPISDYFEQVVDASENAKIVANWVMGDVMASLNRDEKEFSDCPVQPANLAKLIQRINDNTISNKIARDVFQAMWAGEHDVDAIIEAKGLKQISDTGAISKMIDDVLAANPAIVEEYRSGKEKAFNSLVGQVMKAAKGKANPAQVNELLKSKLA--MS--ILVQKPGLLSTFQDGGRWGYQSLGVNVSGIMDPSAFRLANILVGNDAQQTCLEMTVLGASLLF-EHHACIALTGAFLNPHIDDSPIQNNRAYFIKAGQTLHFKTTTTGARTYLAVFGGFNLPNVMHSHSTDLKSKLGGQALKKQDRIPLNGTFADTHIPL-LKELSSLQKRSSIRVLTGVHFDLFSPEQQFLHQSFTISPQSDRMGYRLQGQTLN-LTKPLQIFSEPSNFGTIQVPPDGNPIILMADRQSTGGYPKIANVITADLGYLAQSLPGEQIHFTLTTLEEASHF
MEWESVIGLEVHLQLKTGTKVWCGCKSDYDESGNLHTCPICLGHPGALPKLNKKVVDYAIKAALALNCQINNESGFDRKNYFYPDAPKNYQITQFEKSYAEKGYLEFKLSGRQVKIGITKIQIEEDTAKAVHG-NESYLNFNRASIPLIEIISEPDMRNSEEAYEYLNTLKNIIKYTKISDVSMETGSLRCDANISVMEKGSKVFGTRVEVKNLNSFKAVARAIDYEIGRQIELIQNGGKVDQETRLWDEENQITRVMRSKEEAMDYRYFNEPDLLKLVISDEEIEEIKKDMPETRLAKIERFKNNYSLDEKDAFILTEEVELSDYFEEVVKYSNNAKLSSNWILTEVLRILKHKNIDIEKFTISSENLAKIIKLIDKNTISSKIAKEVFEIALDDSRDPEIIVKEKGLVQLSDTSEIEKMVDEVLANNQKMVDDYKSAKPRVLKGIVGQVMKISKGKANPEIVNDLIMEKLK--MP-NIKVHKPGLCTTVQDIGRIGYQQFGIPVSGVMDEFAFTVANYLVESDKNNTVLEIPFLGPTLEF-DFDVTIAITGADIQPKINNQEVKMWQSINIKKGDTLSFGGLKTGIRSYLAFSAEIDVPIIMGSKSTLLKSKLGGRQLKIGDIINFKNVKVL-----ILDKIPEYKHNQNIRIVLGPQDNYFDENKTLLENKYQVTKDADRMGMRLLGEVIK-HKDKADIISDAAVFGSIQVPGNGQPIILLADRQTTGGYTKIATVIKADLPKLAQMVPNDTIEFSLINIEEARKK
MQWETVIGLEVHVQLATNSKIFSGSSTAFGAEPNTQASLIDLAMPGTLPVANAQAFRYATMFGLAIDAEIGKHSVFERKNYFYPDLPKGYQTTQLDAPIVGAGHVDVTLDGRTKRVRIHHAHLEEDAGKSLHEDGMSGIDLNRAGTPLIEIVSEPDMRNAEEAVAFAKKLHSIVTSLGICDGEMSQGSMRFDVNISVRPLGEEKLGTRTETKNLNSFRFMEEAIKLEVERQIDLIEDGGTVIQETRLYNGERKESRSMRSKEEANDYRYFPCPDLLPVVIDDAYIDDVRKAMPELPDARHARFVETYQLSDYDAGQLSDNIDTARFFEATVAVAKDAKLSANWIMGELAARLNAEDKTLRQSPVSAEQLGGMIARIKDGTISSKQAKEVFDGLWAGEGDADSIIEARGLKQVSDTGALEAMADDVIAASPKQVENYKNARPKMLGYFVGQIMKASKGQANPQAINEILLKKLNL-MS-HLQVLQPGMLALLMDTGRTGQHGLGLTTGGPLDAPAFFWANTLAGNPANATAIEVAVGGLELRA-NTDLMIAVTGAEVPLTIDGQKAALWTSHWVNRDSKIKLGFASKGARAYLAANGGFDVAPQFGSTATVVREGIGGKPLAAGDSLTVHDCPDG-----TLPERPQYPDQPVLRVIEGYQADQFSPAAVFYSSDYTLSPQCDRMGFRLQGPKLA--CAISGIVSEGISLGAIQVPADGQPIVLLHDRQTIGGYPKIGNVFSGDLYQLGQLMPGASVRFAPMSLEQALVE
MVWEIVIGLEVHTELATRTKLFCSAPNEFGGEPNTNIDPLTLGLPGSLPVLNEQAVELAIRVGLALNCKID-RSVFSRKNYFYPDQPTNYQISQFDLPINGEGWLELPS-G--KVIGIERAHLEEDTGKSTHVGTYSLVDYNRAGVPLLEIVGRPDLRSGDEARAYVSELRAILVAVGASDGKMEEGSLRVDCNVSVRKHGDEELGTRCEIKNINSLRSLVRAVDYEAERQIDMILAGERIEQQTRHWNEDEGRTLKLRSKEQADDYRYFPEPDLVGLAPSQEWIDRVREALPLLPAARRHRLCERSGADTAQAALIVE-RGLDDLCLAALDCGADPS-----------RTVTHAEHNLKALELDPEMFAKLTKMDADGDLSSTQTKTVLAELVQLGGDPGEIAEAHGFKAM-DSGELDAVVDQLIAENPEQWQRFCEGDPKISGFFVGKVMKATQGQADGKVVAGLLADRVPE-MTVGLDITRTGWVTTFQDLGRRDTERRGVPTGGAADQHSAAVANILVGNPRGATLVENLGGELAFVP-DADVLVAVTGAPCRVTIGGAPDGSWSPVVVPAGQEIRVRAMARGARNYLAVSGVLAAKTLLGSAAPDPRMGFTARVLLESGFRGFRHS--------RLPVCP--EGPWVIDVVESYG-ARSIPGELIARSPYTVTTRSNHVGLRLDGAVRH-PDTNAEIVSHGVPIGALQIPHADELIVLGRYRSLTAGYPIVGVASRASLPLLGQAGPGRELRFRWVDRETSIPQ
MDWELVIGLEVHAQVATNAKLFSGASTLFGAEPNSNVAFVDAGMPGMLPVINEECVAQAVRTGLGLKAAINLTSAFDRKNYFYPDLPQGYQISQLYHPIVGEGEVLVELDGTARVVRIERIHLEQDAGKSIHDMHMSFVDLNRTGVALMEIVSRPDIRGPEEAAAYVSKLRQIMRYLGTCDGNMQNGNLRADVNVSVCRPGDSHLGTRCEIKNMNSLRFIQQAIEYEARRQIAIIEDGGSVTQETRLYDPDKGETRSMRSKEEAHDYRYFPDPDLLPLEIEQAWVDDIAAALPELPDAKKARFITEFGLSDYDASVLTADTTNAAYFEAVAGEAGDGKLAANWVINELFGRLKKEDHDITESPVSPAQLAGIIKLIKADAISGKIAKDLFEIVYTEGGDPAEIVEARGMKQVTDTGAIEAAVDEIIAANPAQVAKAQ-ENPKLAGWFVGQVMKATGGKANPKAVNQIVAAKLAQ-MTARLEICAAGPGLTVQDAGFLGYIGQGLSRGGAADTRALAEGAALLRQSPDLAAIEMAGSGGTFRV-TRDARLALTGAPMQATLDGAPLAWHACHAWPAGAELRIGAVQGGSYGYLHVGGGIDTPVELGSRSTHLTAGL-GRALAAGDSLPLGRDPGG-----GLQV---RFCGGEIRIIRSFQSDSFAPETRLSETPFTRDPRGNRMGVRLAGDGFF-ARGGLTVLSEIVVPGDIQVTGEGAPYILGAESQTTGGYPRIATVIPCDLPRAMQAGPGAPIRLALVDRATAPSP
MEWETVIGLEVHVQLATATKIFSGSSTAFGAEPNTQANAVDLAMPGTLPVLNEQALKHAILFGLGIGAEINKRSVFDRKNYFYPDSPKGYQTTQMDYPIVGAGAIEIQLNGESKVIRIHHAHLEEDAGKSVHEGNNSGIDLNRAGTPLIEIVSEPDMRSSEEAVEFARKLHSIVTSLGISDGDMSQGSMRFDVNVSVRLKGEEEFGTRTETKNLNSFKFMEEAIALEVERQIDILEDGGSITQETRLYNSDTKTAKAMRSKEEANDYRYFPCPDLLPVEIDDNYIDALRNAMPELPDARQARFVESYSLSNYDAGILSGDANMASYFEETASACDDAKLAANWLIGDVSAKLNNDELSIQQCPVSAAALGQLIARIKDNTISGKIAKQVFEAMWAGEGDADTVIEAKGLKQVSDTGALEAMVDEVIANNPEQVDNFRNARKKMTGFFVGQIMKASKGQANPGMVNKILMAKLNG-MSTGFKVISPGVLSLIQDSGRFGYHGIGLTNGGPLDPQAFYWANRLCESAANNIALEISVGGLVLES-EVDTVIAVTGADMALTINGNNCPLWRSHTIKAGDHIELGYAQNGCRSYLAVAGGFDIAHSFGSAATVTREAIGGERVQQGDLLPCHSASAS-----CLDKQPVYSTSITARVILGYQQQTFSDVNLFFSSEYTVSDRCDRMGYRLTGQEIN--SSINGILSEGICHGAIQIPADGQPIVLINDRQTIGGYPKIGSMISTDTARLAQLLPGGKVAFEAVSMERA-TC
MDFQPVIGLEVHAQLLTKSKIFCGCSTEFGAEPNRNTCPVCLGMPGVLPVLNQRVVEFAVRTGLALGCTIKKTSIWSRKNYFYPDLPKGYQITQFDQPICEWGKLTIDTPEGEKVINIRRIHMEEDAGKNVHDAGESLVDLNRAGVPLLEIVSEPDLRNADEAVEYLKALREVLVYLGVNDGNLEEGSFRCDANVSVMRKGDTKYGTRVELKNINSYRFIKQAIEYEISRHVDVIEAGGKIDQETRLWDTQRYESRSMRSKEEAHDYRYFPEPDLPPLHVADALIDQMAQGLPELPRPKLQRFMSQYGLPAYDAKLLCSERPLAEFFEACAQHSKDYKKLSNWFQGELARLLNESAVTISTLKFTPAQLAELLTAVEKGTLSNNAAKDVLGEMFRTGKAPDAIIAEKGLAQVSDSGAVEAVVDEILAKNAGEVEKYRAGKKQIFGFFVGQVMKAMKGKGNPTLVNDLLKKKLGD-MS--LHVQKPGLFTTIQDAGRPGHGRWGVSPGGAMDPLALALANRLVGNSAQAAALEVTALGPELVF-EEEATFAVTGADLSATLEGIRLPLAQAHRARSGQVLKFGARVQGARAYVAVAGGLGARPFMGSVATDIETGLGGRPLRAGDVLELEPQPSFQPRT--VPSERWYEPRDVVRFIPEEG-TRLLPEERFTGSRFRISPRSNRVGYRLEGTPLP-TESTGMQLSEPVAPGTLQLPPDGNPIVLMADRQTTGGYPRLGHVIRADVPKLAQLWLGDRVSFRAVALEEAAVV
MDWEVIVGMEIHAQVSSRAKLFSGASTEFGAEPNDHVSLVDAAMPGMLPVINAECVAQAVRTGLGLKAKINLRSVFDRKNYFYPDLPQGYQISQYKDPIVGEGEVLVDLDGASITVGIERLHLEQDAGKSLHDQTRSFVDLNRSGVALMEIVSRPDLRSSEEAKAYVTKLRTILRYLGTCDGDMEKGSLRADVNVSVRRPG-EPLGTRCEIKNVNSIRFIGQAIETEARRQIAILEDGGTIDQETRLFDPTKGETRSMRSKEEAHDYRYFPDPDLLPLEFDQAYVDALAEGLPELPDAKKARFVSAFGLSPYDAGVLVAERASADYYEAVAK-GRDGKAAANWVINELFGRLNKEGLSIEATPVSADQLGTIIDLIGEGVISGKIAKDLFEIVWTEGGDPRVVVESRGMKQVTDTGAIEAAVDQIIAANPDKVAQAK-EKPTLLGWFVGQTMKATGGKANPAAVNALLKAKLGIEMP-ALVIDAAGPGITLQDGGRHGYLRYGITAAGPMDPLMHAAANRAASNALDATAVEISTGGVTVSA-QDAVGLALLAPGFRVALDGVLLPDTVALTLEPGQTLVVRAGDAGAWGYLAVAGRLDVAPVLGSAATHTRSGLGGRGLAAGDRLPVAEGRTP-----GPPQAPWLRDGREIRVVLGPQDDYFAPDAAFLAGPWTVSPRGDRMACFVDGTPLK-HAKGHDIVSDGVAMGAIQVPGNGLPIILMADRQSTGGYPKIATVIGPDLGRLAQVRGGARLSFRRVSVAEA-RA
MDWEVIVGMEVHAQVTSNSKLFSGASTTFGNAANANVSLVDAAMPGMLPVINEECVRQAVRTGLGLKAQINHRSIFDRKNYFYPDLPQGYQISQFKDPIVGEGKIVISLPDEDIEIGIERLHLEQDAGKSMHDQTMSYVDLNRSGVALMEIVSKPDMRSSDEAKAYMTKLRSIVRYLGTCDGNMDEGSMRADVNVSVRRPG-AAFGTRCEIKNVNSIRFIGQSIEYEARRQIAILEDGGKIDQETRLFDPNKGETRSMRSKEDAHDYRYFPDPDLLPLEFDEAFVAALRVDLPELPDDKKERFVRDLGLSIYDASVLVSEKAIADYFEAVAA-GRDGKAAANWVINDLLGALNKAGKGIEETPVSPAQLGGILDLIKSEVISGKLAKELFEIVFAEGGDPAEIVEARGMKQVTDTGAIEKAVDEIIAANPDQVAKVQ-AKPSLAGWFVGQVMKSTGGKANPQAVQALVKAKLGLEM---IEIIETGPFNTVQDLGRPGYRDIGVSASGAMDCLAVRIGNILIGNGDDAAAIEVQTFPFRLRF-EAGMAFAVTGADGNPILDGRELLPWCAYVAEPGQILELRQPPRLARAYIVFGGGLDVPVLMGSRSTALRGGFGGRPLAKGDRIGVGISAPLLPSG-ALRDPAMVDGVLPVRAIAAGEHDLFAADEAFWGQTWRISSSSDRTGYRLSGEPIR-PVKAIEMRSHGVVPGVIQVPPSGEPIVQMSDANTAGGYPKIAGVIECDLWRLGQARIGNRLRFVRSTHAEAAMA
MKWEVVIGLEVHTQLTTQSKIFSPASTAFGAAPNTQTAVVDIALPGALPVMNRAAVEKAIQFGLAIGARVNQRSVFARKNYFYPDLPKGYQISQFELPVVEGGAITINVDGVDKTINLTRAHLEEDAGKSVHEDGLSGIDLNRAGTPLLEIVSEPEMRSAAEAVAYAKALYSLVTWIGICDGNMQEGSFRCDVNVSVRPEGQKEFGTRREVKNLNSFKFIEQAVKAEVQYQIELIEDGGKVQQATVLFNPDTGETRAMRSKEDAHDYRYFPDPDLPPLVISDEWVARVKSELPELPAAMQVRFVEQYGIPAYDAATLTSSKALAGYYEATVAAGADAKLASNWIMGDVSATLNREEKDIVDAPVSAELLAGLIKRVMDSTVTNKIAKEVLKKMWESGDSADTIIERDNLKTDTDTGAIEAIVDAVLAANPKAIEEYRSGKEKALNALVGQVMKGSGGKANPAMALDLLKKKVG--MT--LTVLKPGPLTSVQDLGHGGYAALGVPHGGACDALSLRLANLVAGNDEGAAGLEITLGGVALRF-ESATTFAWAGAAMPVTLDGIALNPAHRYTAGAGAVLRFGFVVRGARAYLALAGGVAVAPVLGSRSTGLIAGMGGRALRRDDVIECGDAGPR------VPGIAQAERGEHLRVLAGPDWSQLGHERQLLTTPWQVSPASNRMGMRLTGETLE-L-DAPSLDSHAVMPGCVQLPPSGEPIVLLADAQTTGGYLRPLVVIQADLWRAGQFKPGDTLRFVEVDHRAA-TA
MQWETVIGLEVHVQLATRSKIFSGASTAFGAEPNTQACAVDLGLPGVLPVLNENAVAMALRFGLAIDAEIPEVSVFERKNYFYPDLPKGYQTSQMAQPIVGRGTVEILLDGSRKAIRIHHAHLEEDAGKSLHEDGMSGIDLNRAGTPLLEIVSEPDMRSAKEASAYLRAIHTLVTYLGISDGNMAEGSMRCDVNVSVRPKGQAAFGTRAEVKNVNSFRFVERAIAFEVERQIDLLEEGGKVVQETRLFDPEADETRSMRTKEEANDYRYFPCPDLLPLMLDSAYVDHQRSLLPELPGTKRERFIEQLGLSTYDADILASDRDTAEYFEQVMAACDDPKLAANWVQGDLSARLNRAGLSIGESPVSAEQLGGLLKRIKDETINGKAAKQVFSDLWERRFNADQVIEIKGLKQVTDSGALAQVIDQVIEANPVQVTQYREARGKMLGFFVGQVMKASRGTANPQQVNALLKQKLDC-MNSQFEVVKPGLETTVQELGRLGHWEQGIPPSGPVDFWSFRLANLLVGNPRDTAALECQVMGPTLRL-HCSVLIAITGAEMSPTLDGQPIPMWTTVIARAGQTLALRGSRVGMRSYIAFSGGIATTPVLGSRAVFHMAGIG-RALQPGQTLPLGVPGGDQRGLYHVDERPPSDESRSVACVRGPNDDWLSDETDFVSSDWKVQAQSNRTGMRLSGPVFS-FQDPSNILDHGYPLGAINLAGQ-TPIILINDAPSTGGFINPFTVPSAEFWKLGQVRPHEILRFHEVSLDEATPQ
MDWEVVIGLEVHAQVISEAKLFSGASTKFGAEPNDQVSFVDAGFPGMLPVINEKAVEQAVRTGLGLKAQINHRSVFARKNYFYADLPQGYQISQYELPIVGHGTIILDMDGSTREVGIERLHLEQDAGKSMHDQAKTFVDLNRSGVALMEIVSKPDMRTPEEAGAYLRKLRAILRYLGTCDGNMEEGSMRCDVNVSVRRPD-EGFRTRCEIKNVNSVRFVMQAIEYEAKRHVEVYESGGKIEQETRLFDPSKGETRSLRTKENAHDYRYFPDPDLLPLEFDDAFVDGIRATLPELPDEKKQRFISDYGLSPYDATVLVFDKESAAYFEQVAE-GRDGKAAANWVTTNLFGALNKLGKDIGESPVSAKQLGQLIDLISDGTLSGRLAKEVFEIMIETGDDPAKIVDERGMKQVTDTGAIEKAVDEVIAANPDKVAEVQGGKEKLLGWFTGQVMKATQGKANPQAVNDVLKKKILG-MA--FKVLNPGLLTTIQDLGRPGYFHLGIPVSGAMDRYALRAANLLVGNDEGEAGLEAVFMGPQLEF-EKDCTVAVTGADLPALVDGEAKAPWTSFTIKAGQTLSFEYLRGGARAYIAISGGIATPKNLGSRSTYPIGALGGRPLAVGDVVPTGDNPGR-----EVPARRLPGSPAELRVLPGLYWRLITEQRNFFDDEWKVAPEADRMGYRFRGGRVE-FSDPSNIVDGCYPYGSIQVPGGTEPIILHRDAVSGGGYFTLGAVISADMDLIGQLQPHTPTRFVKVDMEQA--D
MDWEVIIGMEVHAQVLSNSKLFSGASTEFGNAPNANVSLVDAAMPGMLPVINEECVKQAVRTGLGLKAAINKRSIFDRKNYFYPDLPQGYQISQFKDPIVGEGKIMISIPDEDVEVGIERLHLEQDAGKSMHDQSMSYVDLNRSGVALMEIVSKPDMRSSDEAKAYMTKLRSIVRYLGTCDGNMDEGSMRADVNVSVRRPG-EGFGTRCEIKNVNSIRFIGQAIEYEARRQIGILEDGGSIDQETRLFDPNKGETRSMRSKEDAHDYRYFPDPDLLPLEFDDAFVEALKADLPELPDDKKDRFVRDLGLSVYDASVLVSEKSIADYFEAVAE-GRDGKIAANWVINDLLGALNKAGKAIEETPVSPAQLGGIIDLIKAETISGKIAKDLFEIIWNEGGDPAEIVEARGMKQVTDTGAIEKAVDEIIAANPDQVAKVQ-AKPSLAGWFVGQVMKATGGKANPQAVQALVKAKLGIEM---IEVLSAAPLMTVQDLGRSGFYRYGVCRSGAMDRLALAVGNLLLGNDEGAAGLEIPLPPVKFAF-REDVNFALTGADCAAKLDGRPVPPWWAMQAEAGQTLSLAPSRSGTRAYLCLAGGVDVSEVLGSRSTQLREAFGGRPVGKGDLIAATGNVVLPEDG-AL--VLPDSSAIVVRVVAAAEYDHYTAAHAFWNAQWEVTAQSNRAGFRLAGPDLE-LAHALELRSHGVVPGVIQVPAGGHPIIQLADAATMGGYPKIGTVIEADLWRVGQAKAGDRLQFVEVDYSQARQA
MDWELVIGLEVHAQVSSNAKLFSGASTTFGAEPNSNVAFVDAAMPGMLPVINEYCVEQAVRTGLGLKAEINLFSAFDRKNYFYPDLPQGYQISQLYHPIVGEGEIIVDMPGVARRVRVERIHLEQDAGKSIHDMTMSFVDLNRTGVALMEIVSRPDIRGPEEAAAYVGKLRQILRYLGTCDGNMQNGNLRADVNVSICQPGASHLGTRCEIKNMNSMRFIQAAIEYEARRQIAIVEDGGKVDQETRLYDPDKGETRSMRSKEEAHDYRYFPCPDLLPLEIEQGWVDDIAATMPELPDGKKARFVREFGLSEYDASVLTADVGNADYFEAVLTVGNDGKLSANWVINELFGRLKKDDKDILESPVSPEQLGKIVGLIKKGDISGKIAKDLFEIVYTEGGDPEALVEERGMKQVTDMGAIEAAVDAVIAANPAQVEKAK-QNPKLAGWFVGQVMKSTGGKANPAAVNELVLKKLAQ-MT-GLRIVSPGLMVTVQDGGRTGLRGYGVSAAGPMDAGAHALANVLVGNDADAAALEFAGHGGQMEM-LQDARIAVTGGTCDVTVNGQPVQPGQGYHLAAGSVLCIGQLRDATWGYIAVAGAITTPPVLGARATHLRSGLGGRSLQAGDILPIGPAPDA-----RCRRYPLRAATGPIRVVLGPQDDRFSPDDQLTAQPFTVTAQRDRMAMVLGGVQLP-ASGGHDIVSDGSVPGSVQVPGSGNPLILMAESQTTGGYPKIATVIGADLGRLAQLPSGAQFHFATVSRDMAGRV
MAFEVIVGMEVHAQVTSQAKLFSGASAAFGAAPNAHVSLVDAAMPGMLPVINEECVRQAIRTGLGLKAAINLRSVFDRKNYFYPDLPQGYQISQYKSPIVGEGEVLVDMDGETVKVGIERLHLEQDAGKSVHDQSMSFVDLNRSGVALMEIVSKPDIRSAEEAKAFVAKLRTIMRYLGTCDGNMEEGSLRADVNVSVRRPG-EPLGTRCEIKNVNSLRFIGQAIEVEARRQIGLIEDGETIEQETRLFDPGKGETRSMRNKEEAHDYRYFPDPDLLPLEFDQAYVDALAADLPELPDARKARFMGNYGLSAYDAGVLTGEKESADFFEDVVR-ARDPKIAANWVLNELFGRLNKEGRGIAASPVSAGQLGAVLDLIADGTISGKIAKDLFEIVWTEGGDPKAIVEARGMKQVTDTGAIAAAVDEVIAKNPDKAAQAK-EKPAMVGWFVGQVMKASGGKANPQAVNALLKSKLGIEM---IEVLRSGPANCIQDAGRPGLLHLGISRSGAMDRLSFDMSNALLGNRPDAAAVEVAMFPFSVRS-DVDTCVAVTGADARADVDGHRLPPNWAVPVRAGAVLSLSPPDRGMRTYVAFRGGVYVPPVMGSRATDLKSGFGGRGLAKGDRFALGEANPCPTAG--LPAWAALATGAAVGVIPAAEFQDFTEGAQFFNANWRVGHQADRIGYRLEGPELT-RTEPRELFSHGLLPGTVQVPASGQPIIQLADANTCGGYPKIAAVVAPDLWKIAQLGPGGHLRFRMIEPEVA---
MEWEVIVGMEVHAQVTSNSKLFSGASTSFGAEPNSNVSLVDAAMPGMLPVINMECVKQAVRTGIGLKAQINLKSVFDRKNYFYPDLPQGYQISQFKQPIVGEGVVTVSVPDEDIEVGIERLHLEQDAGKSMHDQTMSYVDLNRSGVALMEIVSKPDIRSSEEARAYLTKLRTIVRYLGTCDGNMDEGSMRADVNVSVRRPG-EPFGTRCEIKNVNSIRFVGQAIEYEARRQIAILEDGGTIEQETRLFDPVKGETRSMRSKEEAHDYRYFPDPDLLPLEFDQAFVDALAAELPELPDDKKERLIKAQGLSAYDASILVTEKAIADYYEAVAK-GRDGKAAANWVINDLLGALNKAGKDIEESPVSPDQLGAIIDLIREGTISGKIAKDLFEIVWNEGGDPKKLVEERGMKQVTDTGAIEKAVDEVIAANPDKVEQAK-AKPTLAGWFVGQVMKATGGKANPQAVNELVKAKLGIEMA--IKVLHHGLATTVQDLGRPGYFHLGIPVGGAMDRFAMRAANLLVGNDEGAAGLEAVFIGPKLEF-TEDALVAVTGADMPAKVDGVPQPGWTAFKVKSGQTLTFDFLKSGARICIAVSGGIDVPEALGSRSTYPIGALGGRPLAAGDVLPVGKGSLA-----TVDERRKPDMPAELRVLPGLYWHRVTEEENFFADEWKVANEADRMGYRFKGGRLD-FSDPSNIVDSCYPYGSIQVPGGTEPIILHRDAVSGGGYFMVGTVISADMDLIGQLQPHTPTRFVKVTMEAA--T
MQWETIIGLEIHAQLATRSKIFSPAATAFGAQPNTQANLIDLGMPGTLPVLNAEAVRMACLFGLAIEAEIAPRNQFARKNYFYPDLPKGYQTSQFEQPIVGRGHLDIRLDGTPQRIGITRAHLEEDAGKSLHEDGMSGIDLNRAGTPLLEIVSEPDMRSAKQAVAYVRTIHALLRYLKICDGNMAEGSLRCDCNVSVRPVGQSEFGTRTEIKNVNSFRFIEKAINYEVQRQIDLLEDGGKIVQETRLYDPGKDQTRSMRSKEEANDYRYFPCPDLLPVVIEPAFLDRLRRELPELPAQKEARFIRDYQLSDYDASVLSASRDMADYFEQVAEVCLDAKLTANWVMGELSSLLNREAIDIEQSPVSAQQLAGLLLRIKDGSISGTIGKKVFEALASGEGSADAIIESKGLRQVTDSDAIGALIDQVLAANESQVQQYRQSRSKMFGFFVGLAMKASKGKASPAGVNAILKEKLEG-MA--IKVLHHGLATTVQDLGRPGYFHLGIPVGGAMDRFAMRAANLLVGNDEGAAGLEAVFIGPQLEF-TEDALVAVTGADMPVKVDGTPQPGWTAFKVKAGQVLTFDFLKSGARICIAVSGGIDVPEALGSRSTYPIGALGGRPLAVGDELPIGKGRLD-----SLAHMRAAGSPVVLRVVPGLYWHRVTEAENFFADEWKVANEADRMGYRFKGGRLD-FSDPSNIVDSCYPYGSIQVPGGTEPIILHRDAVSGGGYFTLGAVISADMDLIGQMQPNTPTRFVKVNMQEA--A
MDWELVIGMEVHAQVSSNAKLFSGASTQFGAEPNSNVSFVDAAMPGMLPVINEYCIEQAVRTGLGLKAEINLVSAFDRKNYFYPDLPQGYQISQLYHPLVGEGEILVDMPGIARKVRIERIHVEQDAGKSIHDMAMSFVDLNRTGVALMEIVSRPDIRGPEEAAAYVTKLRQILRYLGTCDGNMQNGNLRADVNVSICRPGASHLGTRCEIKNMNSMRFIQAAIEYEARRQIQIVEGGGEVVQETRLYDPDKGETRSMRSKEEAHDYRYFPDPDLLPLEIEQEWVDGIAATLPELPDEKKARFVTEYGVTEYDASVLTADVELAHYFEESAA-GGDGKRTANWIINEVLGRANKAEVG-PRQIASPEANAAILAMVGKDEISTKIAKDVLEIHIETGEAPDKIVEERGMKQVTDTGAIEAAVDQIIADNPAQVEKAK-VNPKLAGWFVGQVMKATGGKANPKAVNEIIAQKLGL-MSGCFTVVKPGLQTCVQELGRIGFLEQGFPFSGPFDAWSFRQANLLVGNDRDAAALECQFLGPTLKF-QSDCQIGITGADMRPELDGEVVPMWTTIEVKAGQQLVLGAAIAGARSYLGFSGGIATEPVLGSRAVFHQAGVG--ALVAGQDVPLGGGAGANEIV-TIPARPGFSNDWSIEALKGPNDDWLSDEEIFFSVDWKVQAKSSRTGIRLTGPEFA-FHDPSNIIDHGYPLGAVNLAGQ-TPIILVHDSPSTGGFINPFTVASAALWKLGQVKPNEVLNFRCIDRAEAERV
MDWEVIIGLEVHAQVLSNSKLFSGASTEFGNAPNANVSLVDAAMPGMLPVINEECVKQAVRTGLGLKAKINRRSIFDRKNYFYPDLPQGYQISQYKDPIVGEGKIIISIPDEDVEIGIERLHLEQDAGKSMHDQSMSYVDLNRSGVALMEIVSKPDLRSSDEAKAYLTKLRSILRYLGTCDGNMDEGSMRADVNVSVRRPG-AAFGTRCEIKNVNSIRFVGQAIEYEARRQIGILEDGGTIDQETRLFDPNKGETRSMRSKEDAHDYRYFPDPDLLPLEFDDAFVEALKTDLPELPDDKKDRFVRDLGLSVYDASVLVSEKAIADYFEAVAE-GRDGKIAANWVINDLLGALNKAGKTIEETPVSPAQLGGVIDLIKAGTISGKLAKDLFEILWNEGGDPAEIVESRGMKQVTDTGAIEKAVDEIIAANPDQVEKAK-AKPSLAGWFVGQVMKATGGKANPQAVQALVKSKLGIEM---IEVLQTGPLNTVQDLGRFGFRNAGVTSSGAMDRLALSVGNLLVGNDEGEAALEVQTFPFRLRF-GRDMTVAITGADCGARLDGRPLPPWWAIAVSAGQVLELDTPRRSARAYLSFAGGIDVAPVMGSRSTSLRGGFGGRFLAANDRLDIGGATALPPHG-ALSEPASDDGTLLVRAIPAGEHALFGAEERFWTQTWKISSQSDRTGYRLSGEPIR-LASPVELRSHGVVPGVVQMPPSGEPIVQMSDANTAGGYPKIAGVIEVDLWRLGQARIGSRIRFVQSSVAEAAMA
MKWEVVIGLEVHTQLSTQSKIFSGSSTAFGAAPNTQASAVDIALPGVLPVMNRAAVDKAIRFGLAIGAKVNRTSIFARKNYFYPDLPKGYQISQFELPVVEGGQISILVD-GEKTINLTRAHLEEDAGKSLHEDGMTGIDLNRAGTPLLEIVSEPEMRSATEAVAYARALYTLVTWLGICDGNMQEGSFRVDANVSIRPFGQAEFGTRREIKNLNSFRFLEQAINAEIQYQIDLIEDGGKVQQATVLFDPDSGETRAMRSKEDAHDYRYFPDPDLLPLVIRDEEVEAIRADMPELPGEMKQRFVDSFGVSAYDAGLLTQSLALARYFEAAAQASGQGKLVANWVNGEIAARLNREEKSIADCPLSAQRLAGLVVRIADNTLSNKLAKQVFDALWDSELDADAIIERDGLKQVSDSGAIEKLVDEAIAANPKAVEEFRAGKEKALNALAGQVMKASKGKANPAQVQEILRQKLAG-M---LEILRPGVQTSVQDRGRQGLRHLGIARSGALDMPALYRANCLVGNSPEAAGLEIVLGPVSLRL-GRDAWLALSGADFHPELDGQPIGTGWRTPAKAGQILTLTGCEYGMRTYLAIDGGIVVPEALGACATDLQAGFGGRALQAGDCLPLGAPHTLSGQP-T----------PLLRALPGPDYTSFSPSAAFWQRQWTVTPQGNRMGMRLRGTPLL-RHQPIELLSHAVLPGVVQVPPDGQPIILMADAQTTGGYPCIASVIQADQWKLAQARPGARLRFVPCTTSEA-QG
MQYETVIGLEVHVELATETKIFCGCSTRFGGAPNTHTCPVCTGMPGALPVLNKQVVEYAVAIGLAANCEITRMCKFDRKNYFYPDNPQNYQISQLYLPIARDGYVEIECGDTKKKIRIHEMHMEEDAGKLVHDEDTSIVDFNRSGVPLVEIVSEPDMRSADEVLAYLEKLRMIIRYLGASDCKLQEGSMRADVNLSVREMGSREVGTRTEMKNLNSFKAISRAIEGERQRQIELIEGGKAVRQETRRWDDNKEYSYAMRSKEDARDYRYFPEPDLVPIVIDDAWIEKIKERQPEFQDAKLIRYRREYGIPEYDAQIITSSRHMAELFEKASDVCKKPKKVSNWLMVETLRLLKEHGMEPEELRFSPENLAKLVELSEAGSINSSVAKEVFEKMFSEDIDPERYVEEHGLKTVNDEGELNEVIKKVIDSNTQAVSDYQGGKEKALGVLVGQTMKAMKGKADPRRVNQRLKELLS--MG--IVIENPGILTTVQDEGRFGYQQFGVSPAGPMDARSFRIANILAGNERGEGALEMTFQGAAIRF-EEENIVAITGADMSPSIDGEPAPMYQAVKVPAGALLSFGLTNNGCRAYLAFAGGLDIRPVMGSKSTLMRNELGGRKFLKGDRIGFAGAKSSLPNM-RLTPFP--KKELTLRVVRGPQDCEFTEERNFFWYGAKITNEFDRMGCRLEREELR-HIGDGNIITDGISFGSIQVPPNGQPIIMLADRQSTGGYTKIGSVISVDLPKLVQSMAGYKVRFIEVGIELA---
MEWEVVIGLEVHAQVTSNAKLFSGSSTTFGAEPNTQVSLVDAAMPGMLPVPNAECIRQAVRTGMAIDAQINTWSRFDRKNYFYADLPQGYQISQLYHPLVGEGAIDISLDASGKRIGVERIHVEQDAGKLMHDQTRSYVDLNRSGVALMEIVSRPDMASPAEAGAYLRKLRSILRYVGSCDGNMEEGSMRADVNVSVRKAG-EPLGIRTETKNVNSVRFVMAAIEHEANRQVDVLESGGRIIQETRLFDPDKGVTRSMRSKEDAHDYRYFPDPDLLPLVLDDAFLDACRASLPELPDAKRRRYEA-AGVTAYNATVLTAEVESARWFDGLLEAGVAALQAANWTTSELFGALNRMGRGFADSPVSPVQAAELLALVADGTLSNSLAKQVFEIMLDTGDGAAKVVDDRGLKQTSDTGAIDAAIAAIMTANADKVADYRGGKDKLFGFFVGQTMKAMAGKANPGVVNERLKAMLDG-MSARLRIETAGPLTSVQDAGRPGWRRFGVPPSGPVDRRAFAAALAATG--GKEVGIEVSLGGLSFTC-EGPVAMAITGAAV-ASVNGVEVGGWCVVTLQPGARCRVRE-SGGNWGYLAFAGEMDGAAWLGSRSTHLIAGLG-GRLEAGAAVSIADARDR-----AVSIPPEAEPVAVARVVLGPQQRFFADEARLTGEPFAASARFDRMGMVLDGPALT--PLRVDMPSEPAVRGALQVDGDGRVSLLTADHQTTGGYPRIGAVVEPDIDRVAQLPAAAALRFAVVDAGAA-AP
MDWEVVIGMEIHAQVTSNAKLFSGAATAFGAEPNEHVSLVDAAMPGMLPVINAECVRQAVRTGLGLNALINKRSVFDRKNYFYPDLPQGYQISQYKSPIVGEGEIVVDLPTEQIIVGIERLHLEQDAGKSMHDQTMSFVDLNRSGVALMEIVSRPDLRSADEARAFVTKLRTILRYLGTCDGDMEKGNLRADVNVSVRKPG-AELGTRCEIKNVNSIRFIGQAVEVEARRQIGILEDGGSIDQETRLYDPAKSETRSMRSKEEAHDYRYFPDPDLLPLEFDDAFVAELKVHLPELPDAKKARFIAEYGLSPYDASVLVAEREQADYFEAVAK-GRDGKAAANWVINELFGRLNKEGQDVTTSPVSAAQLGGLVDLIGEGVISGRIAKDLFEILWSEAEDPRQIVEMRGMKQVTDTGAIEKAVDELIAANPDKVEQVK-LKPTMLGWFVGQAMKASGGKANPQALNEILKAKLGIEMT-KLIVRSCGPATSIQDRGRFLYQRYGVSPAGAMDRLFLAAANLLVGAAPDAAAIELGLGGARFTA-EGTLLVALAGPSCSLSVDGQKIAPFTAARAEAGAEIVARIDPGAAYAYLALEGGLATAPDMGSRSMHRRSGIG-APLAPGTRLPAQGGGPE------PLAEPPRHETGPIRILPGPQDDFFPPEATLCGEGYRLSAQADRMGVRLEGPVLA-HRDGYNIVSDGIVDGSIQVPGDGQPIVLLRDRQTTGGYPKIATIISADIGRFAQIPPGEPVRFAIVTLDEAPAD
MDWEIIIGLEVHAQVVSEAKLFSGASTSFGAAPNANVSLVDAAMPGMLPVINEECVKQAIRTGLGLKAAINHKSVFDRKNYFYPDLPQGYQISQYKQPIVGEGKVIVSVPDEDIEVGIERLHLEQDAGKSMHDQTMSYVDLNRSGVALMEIVSKPDIRSADEAKAYVTKLRSIMRYLGTCDGNMDEGSLRADVNVSVRRPG-GPFGTRCEIKNVNSIRFIGQAIESEARRQIAILEDGGKIDQETRLFDPAKGETRSLRSKEEAHDYRYFPDPDLLPLEFDKAYVDALAKDLPELPDDKKARLISSLGLSAYDASVLVSEKPIADYFEKVAS-GRDGKLAANWVINDLLGALNKAGKDIEDAPLSPEQLGAVIDLIKEGTISGKIAKDLFEIVWSEGGDPRELVESRGMKQVTDTGAIEKAVDEVIAANPDKAEQAR-AKPTMAGWFVGQVMKATGGKANPQAVNDLVKAKLGIEM---IEIVHTGPFNTVQDLGRPGYRNIGVTASGAMDSLALKIGNMIVGNDEGAAAVEIQTFPFRARF-SGRVVFALTGADCGATLDGVELLPWCTYAAEMGQVLDLAQPRAATRAYLCAQGGVDVPSVMGSRSTSLRGGFGGRSLAAGDVIGLGEIAAWPKDG-ALSEPPSSDGLLPIRALPAGEHELFGADERFWEQTWKISAQSDRTGYRLSGDPIK-PTAPVEMRSHGVVPGVIQVPPSGEPIVQMSDANTAGGYPKIAGVIEADLWRLGQARIGSRLQFVRTTHSEAAMA
MDWELVIGMEVHAQVSSQAKLFSGASTQFGAEPNANVAFVDAAMPGMLPVINEYCIEQAVRTGLGLKAQINLKSAFDRKNYFYPDLPQGYQISQLYEPLVGEGEVLVEMDGTARKVRIERIHVEQDAGKSIHDMNMSFVDLNRTGVALMEIVSRPDIRGPEEAAAYVVKLRQILQYLGTCDGNMQNGNLRADVNVSVCLPGQSHLGTRCEIKNMNSMRFIQQAIDYEAKRQIAILEAGGSIDQETRLYDPDKGETRSMRSKEEAHDYRYFPDPDLLPLEIEQGWVDDIRNTLPELPDEKKARFIADYGLSDYDASVLTSETASANYFEKVAE-GRDGKMAANWVINELFGRLKKEDHALADSPVSPEQLGGIIALIQKGDISGKIAKDLFEIVYTEGGDPAQIVEARGMKQVTDTGAIETAVDEVIAANPAQVEKAK-ANPKLTGWFVGQVMKATGGKANPKAVNEIVSAKLGL-MTASLKVRFAGPLVTFQDGGRPGQMRFGVSASGPMDRLAATAANVALGNAPGATLIEVSMGGLVLEC-TEALSVAVTGGDFTVEHGGAAVPCWSILALEQGDSLSIRPGKSGSWAYLALAGEVAAESWLGSSATHSTSGFG-GGLSAGQVIEVDEARLRED---RHGARPDFPEDRQMRVVLGPQDRHFTAAAAFRSEPFALTNAFDRMGVRLSGPELP-SAGALSIPSEPITRGAVQVAGDGVPTVLLADHQTTGGYPKIATVIGDDIGRLSQLRAGDKLRFAPVEAAQAVPD
MDWEVIIGLEVHAQVTSHSKLFSGASTSFGKDANSNVSLVDAAMPGMLPVINEECVAQAVRTGLGLKARINKRSVFDRKNYFYPDLPQGYQISQYKDPIVGEGEIIISVPDEDIEIGIERLHLEQDAGKLMHDQSMSYVDLNRSGVALMEIVSKPDMRSADEAKAYVTKLRSILRYLGTCDGNMDEGSMRADVNVSVRKPG-GEFGTRCEIKNVNSIRFIGQAVDYEARRQIAILEDGGVIDQETRLFDPGKGETRSMRSKEDAHDYRYFPDPDLLPLEFDDAFVEELAAHLPELPDDKKARLVRDMGLSVYDASILVSEKAIADYFEELAA-GRDGKTAANWVINDLLGALNKAGKGIEETPVSPAQLGGVIDLIKDGTISGKIAKDLFEIIWNEGGDPAEVVESRGMKQVTDTGAIEKAVDEVIAANPDQVAKAQ-AKPALAGWFVGQVMKSTGGKANPAAVQALVKAKLGIDMS--LKIVNPGLSTSIQDLGRPGYFHLGIPMGGAMDRFALRAANMLVGNPEGAAGLEAVFMGPVIEF-DKTALVAVTGADLPVKVDGEPRAGWTAFIVKAGQTLSFDFLKSGARAYIAISGGIDTPEALGSRSTYPIGALGGRNIQAGDVLPIGEGDMI-----SVPVRRLPGTPAELRVLPGLYWHRLTEADGFFEDDWAVALEADRMGYRFKGGRLE-FADPSNIVDGCYSYGSIQVPGGLEPIVLHRDAVSGGGYFTLGAIISADMDLIGQLQPHTPVKFKKVEMAEA--G
MNFETIIGLEVHVELKTDSKIFSSSPNHFGAEPNSNTSVIDLGYPGVLPVLNKKVVDYAMRAALALNMEIEQETKFDRKNYFYPDNPKAYQISQFDKPIGKNGWIEIEIPGYKKKIGITRLHMEEDAGKLSHANGYSLVDFNRQGTPLVEIVSEPDIRTPDEAYAYLEKLKSIIQYTGVSDVRMEEGSLRCDANISLRPYGQEKFGTKAELKNLNSFNFVRKGLEYEEIRQAEVLSSGGIIEQETLRFDEKTGKTILMRVKEGTDDYRYFPEPDLVRLSISDEWVERVRAEIPELPDQRKERYVSELGLTAYDANVLVINKEISDFFDATVSNGADAKLAANWLMGDISAYLNGEQKELKDTALTPENLAGMIKLISNGTISSKIAKKVFTELVENGGDAEKVVKAKGLVQISDPEVIRGFVTTALDADPQSVEDYKGGKERALKALLGKIMKESKGQANPQLTNEILLEEINKRM------------------GRTGFQQYGVIVSGVMDEVAYRIGNALLQQ-CNTASIEMTVVGGTYQF-TKPTAIVLTGGHVDATLQGKQISMNRVIHVEANDVLVCGPITHRVRCYLAVRGGIQVPIVMNSRSTYVKAGIGGRALQKGDELPYEAGY--------MPSLAAFYTNAPIRILHGTEWATFSHDQAFSHNVFTVSLEADRMGYRMPQHPIQ-IAKPFQLISEAVTFGTIQMPPNGEPIILMADRQTTGGYPKIAQVIAADLHRLAQIGPNEKVLFEVVSIAEA---
MDWELVIGMEIHAQVSSNAKLFSGASTGFGAEPNSHVAFVDAAMPGMLPVINEYCIAQAVRSGLGLKAAINLRSAFDRKNYFYPDLPQGYQISQLYHPIVGEGEVIVEMPGIERRVRIERIHLEQDAGKSIHDMTMSFVDLNRTGVALMEIVSRPDIRGPEEAAAYVVKLRQILRYLGTCDGNMQNGNLRCDVNVSVCKPGQSHLGTRCELKNMNSMRFIQAAIDYEARRQIAILEDGGSVDQETRLYDPDKNETRSMRSKEEAHDYRYFPCPDLLPLEIEQGWVDEIAANMPELPDAKKRRFIEELGLSDYDASVLTAELEHADYFEAVVAACGDGKQAANWVINDLFGRLKKDGTEFDACPVSPAQLGAIIALIRKGDISGKIAKDLFEIVFTEGGEPAEIVEARGMKQVTDTGAIEKVVDEIIAKSPSEVEKAR-ANPKLIGWFVGQVMKASGGKANPAAVNKIVAEKLGL-MA-DLRIVSPGLMMTVQDLGRTGLLSNGVSGSGAMDPEALQIANALVGNAPGAAALEFAHMGGSFTA-TAECLVAVCAAAPGLSIAGKPAAPWQSHRLRAGETVTVGATPGTVWGYVAISGGIATPAVLGSRATHLRSGIGGRSLQAGDVLPLGTPGDL-----RPRRNPWRVRSGAIDVVMGPQADAFTPEHRFLSATFTVSAKRDRMAMILDGPAIE-AAAGHDIVSDGTLRGSVQVPGSGHPMVLMADRQTTGGYPKIATVVSTDLARLAQLATGQRFRFRALNQERAMTA
MRFEAVIGLEVHAQLLTKSKAFAPVAAQYGEAPNTQVSPLCLGHPGTLPVINENLVRYIIKMGLATDCSVAPKSIFARKNYFYPDLPKGYQISQFDTPICFDGFIDIELDEYDKRIGITRIHMEEDAGKSIHDQYNTLVDLNRAGTPLIEIVSEPDLRTPQEAYAYLTKIKQIVQYLEICDGNMEEGSLRCDANVSVRPRGREKFGTRTELKNMNSFRNVEKAIEFEIYRQIELIEEGGEVVQQTRLWDTTKNQTRVMRSKEEAHDYRYFPEPDLPPVIVTEELLADIKEELPELADVRQKRFMEEYAMSENDAVTLTESRYLADYFEEVVSFTKSPKSASNMVLSEVLRVLNEQSIDIGEFSVTPERLAELVKLKEEDKINSSAMQDIFNAMLGNKKSPEELAKEMNLIQVSDSGFLEPIVDEIIANNPDEVQRYKEGKKQLMGFFVGQAMKASRGKANPKLVTEMVSKKLQN-MG-KLVVIDGGLFTTVQDAGRFGFRKYGVPVSGVMDNSAFELVNSLVGNSPETPVLEMTLKGGKYRF-ESDSVIALTGANMNPTVNGISVELNSSLDIKSGDILDFEYARRGCRCYLGVRGIWEIEKILGSYSTYNEGDFGGRTLQKGDQLHWKEIQADFQSY-TSSRIPYYSSKLTVEFIPGPEWNWLSKKDKFLSTEFKISSESNRMGIRLNSDFIE--GKKREMVSSGVIPGIIQLPPNGSPIILMKDGQTVGGYPRIGKVLDIHLNRLAQVQPNGTIRFKKSD-------
MEWEIVIGLETHTQLSTESKIFSDSSTRYGAAPNTQANEVDMALPGSLPVLNQGAVERAIQFGLAVGAHIAPRSIFARKNYFYPDLPKNYQISQFEIPVVQGGTISFFVD-EEKTVNLTRAHLEEDAGKSLHENGSTGIDLNRAGTPLLEIVSEPEMRSAAEAVAYARALHGLVVWLGICDGNMQEGSFRIDANVSVRPKGQQELGTRSEVKNVNSFRFLERAILYEVRRQIELIEDGGKVVQETRLYDSERDETRSMRSKEDSHDYRYFPDPDLPALVIEPEWIARVIDAMPELPAQKRLRFERELGLSSYDAAQLTMGRASSDYFEEAAGRLGQAKLAANWVLGELSAALNRDEIDIGQSPIKPAALAALLARIIDGTISNKMARDVFAAMWTGENDADAIIAARGLKQISDSGAIGAMIDEVLAANPAIVEEFRAGKQKAFNSLVGQVMKAAKGKANPQQVNDLLKEKLG--MS--ITVIKPGLLSSFQDLGRVGYQHLGVSVGGAMDSRAHRLANLLAGNPEDEATLEITLAGPTLRF-DAPGCIAISGAQLSPTLNQAPVPNNRPLVVRAGDVLAFGPRTAGLRAYIAWNGGIDLPTVLSSRSTYLRGGFGGRALRKGDVLAMRRQPDSGRLA-ELEQLPALAPRTAIRAMRGAHTGLFTESAGFFADDYRISPQSERMGYRLEGARLS-LKSATQLLSEATSFGSIQVPPDGKPIVLMADRQTTGGYAKIAHVATVDLPVIAQCMPGETLRFVETTLDHAFEG
MEWETVIGLEIHAQLATTTKIFSGASTAFGAEPNTQACAVDLALPGTLPVFNENALRMAVMFGTAIDAEISKVSVFDRKNYFYPDLPKGYQTSQLFYPIVGKGFIDIELDGTTKRIGVTRAHLEEDAGKSLHEENMTGIDLNRAGTPLLEIVSEPDMSSAEEAVAYARKIHALVTSLGICDGNMAEGSFRCDCNVSVRYKG-EALGNRTETKNINSFRFIEKAIKGEVERQIDILEDGGRIPQETRLYDADKDETRSMRSKEEANDYRYFPCPDLLPIVIDDDYIDAIRNALPELPDIRRIRFVDTYQLSDYDAGVLSAYKPLSDYFETVATLSGDAKLAANWIMGELSKHLNQHDTDIKNSPVSADQLGGLIQRIKDNTVSGNIAKKVFEAMWNEGGSADDIIEAKGLKQVTDSGAIEKIVDEVISSNQKQVDQYVAARGKMIGFFMGQVMKVSGGKANPGQVQGMMKQKLDS-MK-GFKVVQPGLLTLIQDGGRYGHHRIGLTTGGPLDAHAFKWANRLCENDLNTTALEVSIGGLVLEA-QVDTRVAVCGAVMPFKINGQQMPRWCSHRVKAGDKIELGFATSGARAYLAVAGGFEIKQSFSSTSTVTREMIGGQKLQPGDFLPCQSSYSG-----ALPEQPDYSRSPTLRVVLGYQHQAFDRVQLFFSSEYTLTSSADRMGFRLAGQAVT--STMSGMLSEGICHGAIQIPADGQPIVLLNDRQTIGGYPKMGSVIALDTAQLSQQLPGAKVCFEEISLELARIA
MGYEVVIGFETHAQLSTQSKIFSRAPTAFGAEPNTQACAVDLALPGTLPVMNRGAVERAIRLGLALGSTIAPRSIFARKNYFYPDLPKGYQISQYEIPVVQGGSVSFWLE-ERKTVRLVRAHLEEDAGKSLHEDGQSGIDLNRAGTPLLEIVTEPDIRSSAEAVAYARELHKIVTWIGICDGNMQEGSFRCDANVSVRRPGQ-PLGTRREIKNLNSFRFMQQAIDFEIRWQIEQIEDGHPIQQATVLFDPDTGETRAMRTKEDAADYRYFPDPDLPPLVIGRDWVDAVKAQMPELPRAMAERYVRDFGLTDYDATQLTQSPAHAAYFDAAVAAGAAPKLASNWLSGEIAKRLNTQEVGIEAAPVKPAQLAQLIGRIGDGTISNNAARQVFDALWSGEGSVDALIEAKGLKQMNDTGALEKIVDDVLAKNEKNIAEYRAGKDKAFNALVGQVMKESKGKANPAQVNALLKSRLG--M---ILVHKPGLLASVQDLGRDGHRQRGICPGGALDRAALAVANRLVGNASGAAGLELTMGNAELRF-EAPTRIALMGDDFGARLDGRALHPGWSMPVPAGARLVLGGAKAGVRSWLAVAGGIDVPLVLGSRSTDLKAGFGGRALKKGDRLPVGASALGEAQRAADPVLPPDDGVWPLRVMPGPEYTQFGAPAQFWQAAWRITPQSNRMGSRLDGPVLR-REQEADMLSAGVVPGTIQVPPSGQPIVLMGDAQTTGGYPRIGVVVRADLWKLAQAPLGSRLRMVEVDAAAAPVR
MDWEVIIGMEVHAQVLSNSKLFSGASTEFGKAPNANVSLVDAAMPGMLPVINEECVRQAVRTGLGLKAQINHRSIFDRKNYFYPDLPQGYQISQFKDPIVGEGKIVISLPDEDIEIGIERLHLEQDAGKSMHDQTMSYVDLNRSGVALMEIVSKPDMRSSDEAKAYMTKLRSIVRYLGTCDGNMDEGSMRADVNVSVRRPG-EGFGTRCEIKNVNSIRFIGQAIEYEARRQIGILEDGGSIDQETRLFDPGKGETRSMRSKEDAHDYRYFPDPDLLPLEFDNEFVGKLLADLPELPDDKKIRFVKDLGLSVYDASVLVSEKAIADYYEAVAA-GRDGKTAANWVINDLLGALNKDGKAIEETPVSPAQLGGIIDLIKDGTISGKIAKDLFEIVWTEGGNPADIVESRGMKQVTDTGAIEKAVDEIIAANPDQVAKVL-AKPTLAGWFVGQVMKATGGKANPQAVQALVKAKLGIEMA--IKVLHHGLATTVQDLGRPGYFHLGIPVGGAMDRFAMRAANLLVGNEEGAAGLEAVFIGPKLEF-TEDALVAVTGADMPVKVDGVAQPGWTAFRVKAGQTLTFDFLKSGARICIAVSGGIDVPEALGSRSTYPIGALGGRPLAAGDELPVGAGSLA-----TVPERRKPGLPVELRVLPGLYWHRVTEQENFFADEWKVANEADRMGYRFKGGRLD-FSDPSNIVDSCYPYGSIQVPGGTEPIILHRDAVSGGGYFMVGTVISADMDLIGQLQPHTPTRFVRVTMEEA--A
MEWELVIGMEIHAQIATEAKLFSGASTGFGAEPNSHVSFIDAAMPGMLPVLNEFCIRQAVLTGLGLKAKINLRSAFDRKNYFYPDLPQGYQISQLYHPLVGEGEVWVEMPGVARRVRIERIHVEQDAGKSIHDMNMSFVDLNRTGVALMEIVSRPDIRGPEEAAAYVAKLRQILRYLGTCDGNMQNGNLRADVNVSVCRPGQSHLGTRCEIKNMNSMRFIQQAIDYEARRQIAILEDGGKIDQETRLYDPDKGETRSMRSKEEAHDYRYFPDPDLLPLEIEQGWVDEIAAGMPELPDAKKARFIADFGVTDYDAGVLTAETENAVFFEAVAT-GRDGKQAANWVINELFGRLNKEGLGISESPVSAAQLAGILDLLANETISGKIAKDLFEIVWTEGGNPSEIVESRGMKQVTDTGAIEAAVDEIIAANPAQVEEAK-QNPKLAGWFVGQVMKATGGKANPAAVNALITQKLGL-MTAVLSVIFAGPHVSVQDRGRPGLMRFGVPQSGAMDRAAFAAANTALGNPPETPGVEVSLGGLTLEC-LAEVGFAVAGGGFRVDHAGRRLGSWTVATLRAGERLVIRPGRWGSWCYLALAGNLLAPRWLGSQATHALSGFG-GRLQAGQRLTIAEPREA-----AAGDCPVFRPRRCIHVTLGPQDRFFPAEKTFLSTSWRMTDAWDRMGVRLSGPAIA-PSAALDMPSEPITRGAVQVAGDGVPTVLLADHQTTGGYPKIATVLDCDLDAFVQLRPHDEIEFRPVTTDQALFP
MQYETVIGLEVHVELATKTKIFCSCSTQFGGAPNTHTCPVCTGMPGSLPVLNKQVVEYAMAIGLATNCDITQVCKFDRKNYFYPDNPQNYQISQLYLPIARNGYVEIEVAGQKKKVRIHEMHMEEDAGKLIHDEDTSLVDYNRSGVPLVEIVSEPDMRSADEVIAYLEKLRTIVQYLGASDCKLQEGSMRADVNLSVREVGAAEFGTRTEMKNLNSFKAIARAIEGERERQIELIEEGKQVVQETRRWDDNKESSHAMRSKEDAQDYRYFPEPDLVPIIISDEWIQKVKDRQPELRSEKLERYKKEYDIPQYDAEILTNSKHMADIFEEAAAICGKPKKVSNWLMVETMRLLKENGMEPKDIDFAPENLAALVELTEAGTINSSVAKEVFEKIFAEDIDPKAYVEEHGLKTVNDDGALEEVLKKVIADNPQAVADYQGGKKKALGALVGQTMKTMKGKADPVAINKKLQEML---MG--IVVENPGLLTTVQDEGRFGYQQFGVSPAGPMDTRSFYLANILVGNKRGEGLLEMTFSGVTLLF-EEDNIIAVTGGDLAPTVNGEAIPMYQAVLVHAGDRLAFGMASNGCRAYLAFAGGLDIPLIMGSKSTLMRNHMGGRKLEKGDRIGFVHPKTELPNM-KIPQFP--TKEITLRVVTGPQDYEFSEERKFFWYGAEITNEFDRMGCRLKREEIH-HLGDGNIISDGIAFGSIQVPTNGQPIIMLADRQSTGGYTKIGTVISVDLPKLAQSVPGYRVRFIHVGIELA---
MDWEVVIGMEVHAQVTSEAKLFSGASTEFGKDPNANVSFVDAAMPGMLPVINEECVRQAIRTGLGLKARINLKSVFDRKNYFYPDLPQGYQISQFKQPIVGEGTIVLDMD-ERVEIGVERLHLEQDAGKSLHDQTMSFVDLNRSGVALMEIVSKPDLRSSDEAKAYLTKLRTILRYLGTCDGNMDQGSMRADVNVSVRRPG-EPFGTRCEIKNVNSIRFVGQAIEYEARRQIGILEDGGTIDQETRLFDAVKGETRSMRSKEEAHDYRYFPDPDLLPLEFTQAYVDDLAAHLPELPDDKKGRFVADYGLTAYDADVLVAEKVSADFFEQVAQ-GRDAKVAANWVINELFGRLNKEGLDVSTSPVSAAQLGAIIDLIRAGTISGKIAKDLFEIVWSEGGDPAAIVEARGMKQVTDLGAIEKVVDEIIAANPDKVAQAK-EKPTLLGWFVGQVMKASQGKANPQAVNDLLKAKIGIEMA--VKVISPGLSTTVQDLGRPGYYHLGIPLSGGMDRFSLRAANMLVGNDEGAAVLEAVFLGPELEF-TAPATVAVTGGDLPPKVNGEERSGWEAFPVKAGDRLSFGFLKSGARIYIAVSGGIDVPLKLGSRSTYTLGALGGRALQAGDELPIGASAAA-----SVPSRRQPGNPAELRMLPGLYWHRITADRRFFADTWKVAPEADRIGYRFRGGTLD-FSNPSNIVDACYPYGSIQVPGGTEPIVLHRDAVSGGGYMMVGTVISADMDLIGQLQPHMPARFVEVTMEQA--R
MDWELVMGLEVHAQVASNAKLFSGASTAFGSDPNCNVSLVDAAMPGMLPVINKFCVEQAIRTGLGLKAQINTWSRFDRKNYFYPDLPQGYQISQFAHPIVGEGEIEVDVDAYSFTCRIERLHLEQDAGKSIHDMNSTYVDLNRSGVALMEIVSKPDVRTPAEAAAYVKKLRAIVIALGTCDGDMDKGNLRADVNVSVCRPGQSHLGTRCELKNMNSFRFIQQAIEYEARRQIEILEDGGVVDQETRLFDPVKVETRSMRSKEDAHDYRYFPDPDLLPLEFEQAWVDEIRESLPELPDEKRARFETDYGLSRYDAGVLSADAEKADFFEEVAK-GRDPKLAANWVTQELFGYLNKQDMELSDSPVSAASLGGLIELISNDTISGKIAKDVFVRMIEGEGEAADIVEKHGLKQVTDTGAIEKVVDEIIAANPEQVAQVK-EKPKTMGWFVGQVMKASGGKANPKAVNDILKAKLGL-MS--LEIIQASPQSTLQATPRTGMRHVGIPASGAADPVSHALGARLVGNDISCASIEITYGPFEAVF-HCNAHISLTGAVSEAHINDKPVPFHETLKVRSGETLKLGHPTAGLRTYVSVGGGLKGEVFASSPSTYLPAHLGGRALMSGDVLAIGEASFH-----RTPSLP-FTNAFALRATSGPDF----PDTDFWSRSFSATRRASRIGIELDGDFPT-LELNRNLPSAGIFPGALQLPPQGRGFLLLPDCQTTGGYPHILQVNRSDRHLMGQIRPGDSVMFLKRTPDEA---
MDWEVIIGLEVHAQVTSNSKLFSGASTTFGNAPNSNVSLVDAAMPGMLPVINEECVKQAVRTGLGLKAQINKRSIFDRKNYFYPDLPQGYQISQFKDPIVGEGKIVISVPDEDIEIGIERLHLEQDAGKSMHDQTMSYVDLNRSGVALMEIVSKPDMRSSDEAKAYVTKLRSIVRYLGTCDGNMDEGSMRADVNVSVRRPG-EDFGTRCEIKNVNSIRFIGQAIEYEARRQIGILEDGGSIDQETRLFDPNKGETRSMRSKEDAHDYRYFPDPDLLPLEFDDAFVAALKADLPELPDDKKERFVRDLGLSIYDASVLVSEKAIADYFEAVAA-GRDGKIAANWVINDLLGALNKAGKGIEETPVSPAQLGAILDLIKSEVISGKIAKDLFEIVWNEGGDPAELVETRGMKQVTDTGAIEKAVDEIIAANPDQVAKVQ-AKPSLAGWFVGQVMKSTGGKANPQAVQALVKAKLGIEM---IEIIDTGPLNTIQDLGRPGYRDIGVTASGAMDPLALKIANLLVGNGEGAAAIEVQTFPFRLRF-DETTVFAVTGG-AGATLDGRVLPPWWMQQGNAGQVLELSLSPASARAYIAFAGGVDVPIVMGSRSTSLRGAFGGRFLQRHDRLPLGEATALSVDG-ALAEPIALDGTLLIRALPAGEHHLFGADERFWSQSWKISSQSDRTGYRLSGEPVR-PTEPAEMRSYGIVPGVVQVPPGGEPIVQMSDANTAGGYPKIAGVLEADLWRLGQARIGSRLRFVRSSHADATMT
MDWELVIGMEVHAQVSSNSKLFSGASTLFGAEPNSNVAFVDAGMPGMLPVINEFCVEQAVRTGLGLKAQINLTSAFDRKNYFYPDLPQGYQISQLYHPIVGEGEVLVEMAGTARLVRIERIHLEQDAGKSIHDMAMSFVDLNRTGVALMEIVSRPDIRGPEEAAAYLGKLRQILRYLGTCDGNMQSGSMRADVNVSICLPGASHLGTRCEIKNMNSMRFIQAAIEVEARRQIAIVEAGGSVEQETRLYDPDKNETRSMRSKEEAHDYRYFPDPDLLPLEIEQSWVDEIEASLPELPDAKKARFMSDFGLSDYDASVLTAETADAVYFEAVAEAAGDGKLAANWVINELFGRLKKDDAGIADSPVSPAQLAGIIALIKADEISGKIAKDLFEIVYTEGGDPAEIVAARGMKQVTDTGAIEQAVDDIIAANPAQVEKAQ-QNPKLAGWFVGQVMKATGGKANPAVVNQIVAKKLAG-MPAALSVAFAGPLVTVQDSGRPGNMRFGVSASGPMDRLAFDAANAALGNATGQSAIEVSLGGVILQC-REDVTIAITGGDFVVAHGAAETRSWTVLTLRKGERLAVRAGKSGSWAYIAFAGTLEATEWLGSRATHSTSGFG-GALQTGQSLTVSDASTRED---RLGDRPDFIPTGPIRVVTGPQDQHFAPEAQFLSSAFKITDAYDRMGMRLNGPGLE-LDGALSIPSEPIVRGSVQVSGDGVPTVLLADHQTTGGYPKVATVISSDIGRLAQSRAGDTIQFTAISSQQAIYD
MDWEVVIGMEIHAQVTSNAKLFSGAATVFGGAPNNQVSLIDAAMPGMLPVINEECVRQAVRTGLGLKAKINLKSVFDRKNYFYPDLPQGYQISQFKSPIVGEGEVVIDLDGETVTVGIERLHLEQDAGKLLHDQSMSYVDLNRSGVALMEIVSKPDIRSSEQARAYVTKLRSILRYLGTCDGDMEKGNLRADVNVSVRRPG-EPLGTRCEIKNVNSIRFIGQAIDYEARRQIEIIEDGGAIDQETRLFDPGKGETRSMRSKEEAHDYRYFPDPDLLPLEFTQSFVDDLRAHLPELPDEKKARFIKDFALTPYDAGVLVAERENAEFFEAVLG-GRDGKLAANWVINELSGRLNKEAKDIASSPVSSVQLASIVNLIGAGTISGKIAKDLFEIVWTEGGDPEALVEARGMKQVTDLGAIAKVVDDIIAANPDKVAQAK-AKPALIGWFVGQVMKASGGKVNPQAVNDLLKSKLGL-MS-TLDIISAGIATSIQDAGRFGMQRYGLAPSGAMDRLALAAANCLVGNSAFAPAIEIGPQGAVVTV-RDPLRVAVTGALRALDIDGHGKRLGQTITLEDGERLTLGMARDGIFGYLAIQGGIAATPVFGSCSVNAYAGLGPRALQNGDRLTVNVCAAW-----SHERLPS-QTTGALGVVMGPQADEFA-DELFLNSQWRVSASSNRMGYRLEGPALK-HLHGYNIVSDGPVDGSIQVAGNGQPIVLMKDRGTTGGYPKIATVISADLGWLAQTRFGRTIRFEALSIEDA-VA
MDWELVIGMEVHAQVASQAKLFSGASTKFGAEPNSNVSFVDAAMPGMLPVINEYCIEQAVRTGLGLKADINLVSAFDRKNYFYPDLPQGYQISQLYHPLVGEGEIIVDMPGIARKVRVERIHVEQDAGKSIHDMHMSFVDLNRTGVALMEIVSRPDIRGPEEAAAYIAKLRQILRYLGTCDGNMQNGNLRADVNVSVCLPGQSHLGTRCEIKNMNSMRFIQQAIDYEAKRQIGILEAGGKIDQETRLYDPDKGETRSMRSKEEAHDYRYFPCPDLMPLEIEQGWVDDIAASLPELPDEKKARFVKDFGLSEYDASVLTAEVVNAAYFEEVVTASGDGKLSANWVINELFGRLKKDDTEITDSPVNPSQLAAIIKLIKSDAISGKIAKDLFEIVYTEGGDPEKIVEERGMKQVTDTGAIETAVDEIIAANPAQVEKAK-QNPKLAGWFVGQVMKATGGKANPKAVNEIVSAKLGL-MS-VLEILQVGPGVTVQDDGRPGYMALGLSRGGAADRQALAEGAALLRQPVGTA-LELAGFGGRFRG-DTPCRIALTGAPMRATLAGAPLAWNASHALPAGAVLEIGGALAGVYGYLTVGGGVDLPEDLGARSAHLNAGL-GRLLEAGDRLPLGPDTGR-----TLDP---RFGGGVLRVLPSLQTEMFPEEARFVEERFTRDSRGNRMGIRLEGEGYG-LTEGQSIVSEVITPGDIQIPGDGAPYVLLYECQTTGGYPRIGTVIPADLPRVAQAAPGAELRFRFVSRAEAEPT
MDWEVVIGMEVHAQVTSQAKLFSGASTEFGNDPNANVSLVDAAMPGMLPVINEECVAQAIRTGLGLKAQINLKSVFDRKNYFYPDLPQGYQISQFKQPIVGEGVIILDMD-ERVEVGVERLHLEQDAGKSLHDQTMSFVDLNRSGVALMEIVSKPDLRSADEAKAYLTKLRIILRYLGTCDGNMDQGSMRADVNVSVRRPG-EGFGTRCEIKNVNSIRFVGQAIEYEARRQIAILEDGGSIDQETRLYDAVKGETRSMRSKEEAHDYRYFPDPDLLPLEFTQAYVDELAQHLPELPDDKKARFVADYGLTPYDADVLVAEKVSADFFESVAK-GRDAKMAANWVINELFGRLNKEGLTIETSPVNAGQLGGIIDLIKEGTISGKIAKDLFEIIWTEGGEPAAVVEARGMKQVTDLGAIEAVVDQIIAANPDKVAQAK-EKPTLLGWFVGQVMKESKGKANPQAVNDLLKAKIGIEMA--IKVLHPGLATTVQDLGRPGYFHLGIPIGGAMDRLAMRAANLLVGNDEGAAGLEAVFIGPKLEF-TRDVTVAVTGADMPVKLDGEARPGWTAFAAKAGQVLSFDFLKSGARICIAVSGGIGVPLALGSRSTYAIGALGGRAIAAGDELPVGDAGAS-----TIPERRKPGTPAQLRVLPGLYWHRITEEQAFFADEWKVAPEADRMGYRFRGGRLD-FSDPSNIVDSCYPYGSIQVPSGSEPIILHRDAVSGGGYFMVGTVISADMDLIGQLQPNTPTRFVQVDMEGA---
MVLKPILSLSSAAVLQNSAGGPCGCTTKFGGAPNSHCCPVCIGLPGTLPKLNREVVRYAIRAGLAVHGEIAEISKMDRKNYCYPDLSKAYQISQLYAPLIIGGYVELSN-G--RKIRLHHIHIEEDAGKLIHQ-GDTYVDYNRGGVPLIEIVSEPDIRSIDEAREYVEKLQQVMRYIGISDCKMQEGSMRCDVNISVRPKGSEKLGTRTEIKNMNSINNIAKAMEYEFERQVDLIENGGSVVQETLRYDDATNTTSSMRSKEDAHDYRYFRDPDLVTIHVPKDVVEEIKAAMPELPADKCRRYIDELAIPEKDAQLLTKYRKISEYFDKACEGVKSPKTVSNFIIGQIFRRTETEDKEIFDVAVTPEQLNELVKLLDSGKIRNNLAKATLEKMLDSGKGALEFISESDMGGL-DENALNDLCKQAVEGNPKAVEDYKNGKEKAIKSLVGNVMKNSRGKADPALAESKIKELIG--MG--ITVENGGILTTVQDEGRFGNQAFGVSTSGAMDPRAFHIANLLVGNKKTEGALEMTFIGPTLTF-TSDNIIAVTGGDLTPMLDGQPFPMYKAVLVKKGQKLMFAGARNGSRGYIAFAGGLDIPLVMGSKSTLLRNHIGGRKLEKGDTIEFTAPRTELPNM-QVPAYP--SDEVVLRVVLGPQENEFTEERKFFWYSGTITNEFDRMGCRIEREPVE-HAGDGNINTDGISMGSIQVPLNGQPIIMLADRQSTGGYPKIGTVITVDFAKIAQARPGQKIRFIEVSLDLA---
MHWEVVIGMEVHAQVTSASKLFSGSSTSFGANPNQNVSLVDAAMPGMLPVINSECVRQAVKTGLGLSAEINLFSVFDRKNYFYADLPQGYQISQYKQPIVGEGAITIELDGSSHEIGIERLHLEQDAGKSLHDQSKSYIDLNRSGVALMEIVSRPDLRSAEQAGAYIKKLRSILRYLGTCDGNMEEGSLRADVNVSVRRPG-DELGTRTETKNLNSVRFIMQAIDFEVERQIEILEAGGQIDQETRLFDTSTGETRQMRSKEDAHDYRYFPDPDLLPLTFTQDYVDEIKSELPELPDQIKARMIADYGLSAYDAGVLTEERETAEFYEAASA-GYDKKLVANWMSVELFGALKKAGKSLSDSPVSPSALGALVGLITDGTISGKIAKDVLADMVETGRDAADIIEEKGLKQVSDSGAIEGLVDQVMAENQDKVDQYRGGKDKLFGFFVGQTMKLSGGQANPGMVNQILKAKLDG-MA-CLTLITAGPYTSIQDKGRTGFQALGVPEGGAVDPDARISANWLVGQPADAAGLEIFIGGLSFHT-DTALAVALAGSLSDSLQSGRNEAVGQTVYLQAGDHVTIPPLRCSNLVFLAVSARFDLAPVFGSVGISANAKIGGDMLKTGDKLALTEIKTT-----QLPSADIFTPEEVFRIVLGPQDFCFDSGDKLVSTGWTLTTRMNRMGLRLSGPALH-HKISADILSDGIVKGAIQVPGDGQPIILMADHQTTGGYTKIATVISADLAKLTRLHPHRTVRFTVVSQEEALAD
MDWELVIGLEVHAQVATNAKLFSGASTGFGAEPNSHVAFVDAGMPGMLPVINEECIAQAVRTGLGLKAAINLRSAFDRKNYFYPDLPQGYQISQLYHPIVGEGEVLVEMAGVARRVRIERIHLEQDAGKSIHDMHMSFVDLNRTGVALMEIVSRPDIRGPEEAAAYVGKLRQIMRYLGTCDGNMQNGNLRADVNVSVCRPGASYLGTRCELKNMNSMRFIQQGIEYEARRQIAILEDGGTIDQETRLYDPEKGETRSMRSKEEAHDYRYFPDPDLLPLEIEQAWVDDIAAHLPELPDAKKARFMADFGLTEYDASVLTAEAENAAYFEEVAQ-GRDGKLSANWVINELFGRLKKDSREIGDSPVSPAQLGGIVALIASGDISGKIGKDLFEIIYTEGGDPAEIVESRGMRQVTDFGAIETAVDDVIAANPAQVEKAK-ANPKLAGWFVGQVMKSTGGKANPAAVNDIVAKKLGL-M---IEVLSPPPLTSVQDLGRDGFWYQGLGRAGAMDTLAHRVANLLLGNDENAATIECALTPAKLRF-TTRQPFALVGAACGAQLDGVPLPRCYAGWAEAGAVLQLGPMQGGAHVYLALAGGVDVPQVMGSRSTQLREGFGGRALAAGDQIGAIGGAVAPPQG-A---LPPLGDVITLRALPSSEHDSFEASEAFWSGAWQVTRERNRQGFRLEGQALT-RHATGELRSHGIVPGIVQVPGGGQPIVQLADSATMGGYPKIAAVIAADLWRIAQAAPGTALRFEKVDLAEASWS
MEWEVVIGLEVHAQITSKSKLFSGASTEFGAEPNTQVSLVDAAMPGMLPVLNGECVRQAVRTGLAINAQINKYSRFDRKNYFYADLPQGYQISQLYHPIVGEGMIQISLDAHGKAIGVERIHIEQDAGKLMHDQTMSYVDLNRCGVALMEIVSKPDMTSPKEAAAYVRKLRSILRYVGSCDGNMEQGSMRADVNVSVRKPG-GELGTRTETKNVNSMRFIQAVIEYEAQRQVDLIEDGGTVVQETRLFDPDRNETRSMRSKEDAHDYRYFPDPDLLPLELEDDFIFDCKASLPELPDEKRARYKSVLGLSAYNAAVLTAEHETALWFEELLETTKIASSAANWVTSELFGALNRMGLDIENSPVSPAQAAELLSLVADDTISGKIAKQVFEIMLETGDGAKKIVEEQGLKQESDTGAIEKVIADVMAANEDKVAQYRDGKDKLFGFFVGQTMKAMQGKANPQVVNELLKKALG--MS--ITVLNAGLQSSLQGAPFTGHRHLGMPAAGAADCLSLALANFLVGKSYGEIAIEITLTGALFRM-NEPGSIAVVGAAEHVRINGQDRPRHQTLKVMTGDQIDIGPSRPGCRTYLATAAKIHADHLLGGQSTCLAAALGGRALRNDDVIAFTPDSPV-----TTPERPHFSDNHVLRITPGPEADTRNENDDLCLAPYAVGARASRMGLALEGGALS-ACDSSNMPSAAVFPGTIQLPPSGQPYLLGPDAQTTGGYPRIAQIIRADRHLIGQLGSGSRIQFVQTTTERA---
MTWEIVVGLEVHAQVISKSKLFSGASATYGGNANTHVSLVDAGFPGMLPVINRECVAQAVRTGLGLKARINLQSRFDRKNYFYADLPTGYQISQFTHPIVGEGTVEIELDGTVRHIGITRLHLEQDAGKSMHDQTRSFIDLNRAGVALMEIVSEPDIRSPEEAGAYLRKLRMILRYLGTCDGNMEEGSMRADVNVSVRKKD-EPFRTRCEIKNVNSIRYVMHAIEVEAARQVEIWEAGGSVDQETRLFDPSRNETRSLRSKEDAHDYRYFPDPDLLPLVIGEEWVRNLEKGLPELPDDKRDRFEKEYKIPHYDANVLVAEQAIADYYETVAR-GRDGRLVANWVTGDLFAALNKSSRHISDSPISAQALGGMLDLVADGTINGKIAKEVFEDMLETGDSAADIVERKGLKQVTDTGAIDTVVADIMTKHADKVAEYRSGKDRLFGFFVGQVMKAMAGKANPALVNEALKKVL---M---ITILETSALNTVQDLGRPGYRNLGVGTSGVMDALALQVGNILLGNQMDDACIELQTYPFVLRF-ETATTFTVTGIDAAIELDGRTILPWMIETAAAGQVLRVGPPKAGARGYICLAGGIEVPVVLGSRSTQLRGSFGGRPLEAGDTLETIATALD-----VLDATAEDSKVIHLRAMPATDYALFTPEQRLWDTPWRITPQSNRVGYRLSGAPLE-LRHRVELRSYGVIAGIVQVPPAGEPIVQLADANTVGGYPRIATVIEADLWRLAQARIGTRIRLHECSFAEGAKA
MDWEIIVGLEVHAQVSAQSKLFSGASASYGGAPNAHVSLVDAGMPGMLPVLNRYCVEQAVRTGLGLGAKINLWSRFDRKNYFYPDLPQGYQISQFAHPIVGEGTLNVDCNGETVPIRIERIHLEQDAGKSIHDLRATYVDLNRSGCALMEIVSKPDIRSSEEAANYFKTLRALVRYLGTCDGNMDEGSMRADVNVSVRKPG-TPFGTRCEIKNVNSTRYVALAVDYEARRQIEILEDGGTITQQTRLFDVKTGKTRSMRSKEDAHDYRYFPDPDLLPLELDQAWVDAIKASLPELPDAKKQRFKADYGLSPYDAAVLVSDKDAADFFETAAK-GRDAKLVNSWMTVELFGWLNKHDKTLAETPVSAERLGELVDLIGNGTINGKIAKDVFPRMIETGDAPLVIVEREGLKQETDTGLIEETVDALIAANPDKVEEAR-TKPKALGWWVGQLMKATGGKASPAVINEVIKAKLGL-MS--FKVLKPGVQATLQAAPRSGTRHLGVPASGPADELSMALANRLVGNPSSACALELSFGLVSLEA-DADCAIAFTGAPVEIELAGDKVPMHRTLYIHGGETVSVGAAEAGARLYMAVSGGFLADDFLGSASTCLPAMVGGRALRAGDTLSTGESEPS-----ETPAHQAFTHAFALRCVDGPDAELISGW---SGQDYAATRRADRTGIEIAGSWPP-LSNAGLKPSAPVFPGAVQLTPSGNAFILLPDSQTTGGYPHVLQVTRADRHLLGQIRPGDRVHFLKRTPEEA---
MDWEIVIGMEVHAQVTSEAKLFSGASTEFGKDPNDNVSLVDAAMPGMLPVINEECVRQAIRTGLGMKAEINLKSVFDRKNYFYPDLPQGYQISQFKQPIVGEGIILLDME-GRVEIGVERLHLEQDAGKSLHDQSMSFVDLNRSGVALMEIVSKPDLRSSDEAKAYLTKLRTILRYLGTCDGNMDQGSMRADVNVSVRRPG-EGFGTRCEIKNVNSIRFVGQAIEYEARRQVSILEDGGSIDQETRLFDAVKGETRSMRSKEEAHDYRYFPDPDLLPLEFSQAYVDELAQHLPELPDDKKARFVKDYGLTEYDADVLIIEKVSADFFEEVAK-GRDAKLAANWVINELFGRLNKEGKDVETSPMSAAQLGAIIDLIKAGTISGKIAKDLFEIVWTEGGDPAQIVEDRGMKQVTDLGAIEAIVDEIMAANPDKVQQAK-EKPNLVGWFVGQVMKASKGKANPQAVNDLLKQKIGVEMT--LKIKNPGLSTSIQDLGRPGYFHLGIPMGGAMDRFALRAANTLVGNPEEAACLEAVFMGPEIEF-QAEATVAVTGADLPIDVDGNPVEGWTSFKVKAGQVLSFGFLVSGARAYIAISGGITTPEALGSRSAYPIGALGGRAIQAGDVLPVGKVAGV-----SVPTRRKPANPAELRVLPGLYWHRLTEATGFFEDEWTVAPEADRMGYRFKGGKLE-FADPSNIVDGCYSYGSIQVPGGTEPIVLHRDAVSGGGYFTLGAIISADMDLIGQLQPHTPVKFVRVDMDEA--S
MEWELVIGLEVHAQVASAAKLFSGASTRFGAEPNSNVAFVDAGMPGMLPVINEGCVALAVKTGLGLNAAINLRSAFDRKNYFYPDLPQGYQISQLYHPIVGEGEVLVDMPGIARKVRIERIHLEQDAGKSIHDMTMSFVDLNRTGVALMEIVSRPDIRGPEEAAAYVAKLRQIMRYLGTCDGNMQNGNLRADVNVSVCRPGDSHLGTRCEIKNMNSMRFIQAAIEVEARRQIAILEDGGTITQETRLYDPDRGETRSMRSKEEAHDYRYFPDPDLLPLEIEQEWVEGIRASLPELPDAKKARFVAEYGMTEYDAGVLTADVESALYFERVAK-GRDGKLTANWVINELFGRLKKDDRTIADSPVSADQLGAIIGLIASDEISGKIAKDLFETVYVEGGDPARIVEERGLRQVTDTGAIETAVDTVIADNPAQVEKAK-ANPKLAGWFVGQVMKATGGKANPAAVNRIVAQRLGL-MR-ALIVHRIGAGCSVQDRGRTGWLAQGLSRGGAADRLALAEGAALLGQPPDLAALELTGAGGTFEA-TEPMRVALTGARAVLRLGDKDLPPDAVHRVEPGARFSVGAARGGVFAYLNVGGGIDVPPVMGSRAAHLALAL-GPTLQDGTRLPVGADPGQ-----GLDP---RLGGGDLRMLPSAHTALFAQDARFAATPFVRDPRGNRQGVRLDGAPFA-TQGQLTLLSEVIVPGDVQMTGDGTPYILGPEAQTIGGYPRIGCILPADLPRAMQAAPGDVLRFRFVTPDEAEEQ
MDWEVVVGMEIHAQVTSKAKLFSGASAEYGGEPNNHVSLVDAAMPGMLPVINEECVKQAIRTGLGLQAQINLRSVFDRKNYFYPDLPQGYQISQYKHPIVGEGEVIVDVPSERITVGIERLHLEQDAGKSIHDLTESHVDLNRSGVALMEIVSKPDIRSAEEARAYVSKLRTILRYIGSCDGNMEQGSLRADVNVSVRKPG-APFGTRCEIKNVNSIRFIGQAVEVEARRQIGILEDGGVIAQETRLFDPGKGETRSMRSKEEAHDYRYFPDPDLLPLEFDQAYVDALKVELPELPDEKRARFVADYGLPPYDAGVLVAERASADFFEEAAK-GRDAKLVANWVINELFGRLNKEGLDITRSPVSAAAIGAIVDLISTSVISGKIGKDLFEIVWQEGGDPREIVETRGLKQVTDTGAIEKAIDEIIAANPDKVAQAK-AKPTMLGWFVGQVMKATGGKANPQAVNELLKSRLGV-MSARLILRAVGPGVTLQDSGRRGSLRFGVTPAGPMDARAYAATNLAAGAAMGAATIEVSLGGLELTA-EGTIGLAIAGGEFDIRLDGAPLPFACALSLEPGARLTIRAGRSGAWCYVAIAGRIDLPPTLGSLATHTRSFMGGRGLRAGDVLPLADLASPPR---ELQAAPWLSGEEPIHAVLGPQADYFSQEGEFLSARWRVGQRSDRMAYRLEGGRLA-HAKGHDIVSDGVALGAIQVPGDGAPLVLMADRQPTGGYPKIANVIGADIGRLAQRRPGDAFSFAAVSIEQADKE
MTWEVVIGLEVHAQVISNAKLFSGAATAFGAAPNTQVSFIDAAFPGMLPVINRECVAQAVRTGLGLAAQINLVSRFDRKNYFYADLPAGYQISQYEHPIVGQGTIEIELGGITKSIGITRLHLEQDAGKSLHDQSKSYIDLNRAGVALMEIVSEPDLRSPEEAGAYLRKLRTILRYLGTCDGNMEEGSMRADVNVSVRRPG-EGFRTRCEVKNVNSVRFVMQAVEAEARRQIAVWEEGGTVEQETRLYDVARGVTRSMRSKEDAHDYRYFPDPDLLPLVLEQGWVDALAAGLPELPDAKKRRLMARHGLSAYDAGVLVAEQATADFYERLAA-GRDAKLAANWMLGDFFAALNRTGRTISDPPVSAAQLGALLDLIADATINGRIAKEVFEAMVETGDDPAAIIDARGLRQVTDTGAIDAAVAAVLAANADKVADYRGGKEKLFGFFVGQVMKAMAGKGNPALVNDVLRRHLAG-MARRIEVVKPGLATTVQDLGRPGYYHLGIPLSGGMDQYALRAANRLVGNDEGAAVLEATFLGPELRL-HADTIVAVTGADMPAKLDGAPIPGWTSVAARAGQMLSFDFLRRGARAYVAFAGGVDVPVVLGSRSTYTLGALGGRALRAGDTLPLGPAGKA-----SVPERRVPESPAVLRVLPGLYWHRVTEAEAFFADTWKVAPEADRIGYRFRGGRLD-FSDPSNIVDSCYPYGSIQVPGGTEPIVLHRDAVSGGGYFMIGTVISADMDLIGQMQPHTPTRFVQVTMQQA--P
MDWELVIGLEVHAQVATKAKLFSSASTQFGAEPNSNVAFVDAGMPGMLPVINEECVAYAVKTGLGLKAQINLNSAFDRKNYFYPDLPQGYQISQLYHPIVGTGEVLVEMDGTARNVRIERIHLEQDAGKSIHDMAMSFVDLNRTGVALMEIVSFPDIRGPEEAAAYVVKLRQILRYLGTCDGNMQNGNLRADVNVSVCRPGDGDLGTRCEIKNMNSMRFIQLAIDFEARRQIAIIEDGGKIVQETRLYDADKNETRSMRSKEEAHDYRYFPDPDLLPLEIEQAWVDDIAASLPELPDAKKARFIKDFGLSDYDASVLTADVDNAGFFESVAQ-GNDGKLAANWVINELFGRLKKDDKDISDSPISATRLGQIVALIKSDKISGKIAKDVFEIAYTSDRDPIEIVKTEGMEQVTDTGAIEAAVDAIIAANPDQVAKAK-ENPKLAGWFVGQVMKATGGKANPGAVNKLISEKLK--MA--LKINKPGLSTSVQDLGRPGYFHLGIPISGAMDRFALRAANLLVGNPEGAAGLEAVFMGPEIEF-TEDAIVAVTGAEMPITIDGEAVEGWTSFTVKSGQTLAFGFLKTGARIYIAVSGGIATDPDLGSRSTYPIGALGGRPIAQGDVIPSGQGIVG-----SVPTRRGPTNPAELRVLPGLYWNRLTEANGFFEDTWIVAPEADRMGYRFKGGRLE-FADPSNIVDGCYSYGSIQVPGGTEPIVLHRDAVSGGGYFTLGAIISADMDFIGQLQPNTPVRFVKVDMDEA--T
MDWEVVIGLEVHAQVSSSAKLFSGAPTKFGAEPNQNVSLVDAAMPGMLPVINSECVYQAVRTGLGLKAEINLFSVFDRKNYFYADLPQGYQISQFKQPIVGEGILRIDLDGSSKDIGIERLHLEQDAGKSMHDQSKSYIDLNRTGVALMEIVSRPDIRSATQAAAYVRKLRSILRYLGTCDGNMEEGSMRADVNVSVRRPG-DELGTRTETKNLNSLRFIQQAIDYEVARQIEVIEDGGTIDQETRLFDTNTGMTRTMRSKEDAHDYRYFPDPDLLPLEITQSDVDKLAAELPELPDSIKDRLMNDYGLSAYDAAVITEERETAAFYEAASK-GRDRKLVANWMTVELFGALNKAGLDLARSPVSPDALGGLVDMISDGTISGRIAKDVFADMMLSGKQAADIVEEKGLKQVSDSGAIETLIDDVMAANEDKVAEYRGGKDKLFGFFVGQVMKQSGGQANPGMVNQLLRSKLDG-MS--ANILSAGFATTIQDMGRPGYYHLGIPMGGAMDRFALRCANLLVGNSEDAAGLECVFTGPEIEF-TSDTVIAVTGANLPPKRDGKVMKTWTAIPFKAGQILSFDFLKAGARAYVAIAGGIDTPPILDSRSTYGIGALGGRAVQTGDALPIGTATLP-----SIPARRSVKTPTALRVVPGLYWHRLTNEDQFFQDRWKVASEADRMGYRFGGGSLT-FSEPSNITDACYPYGSIQVPGGTEPIILHRDAVSGGGYCMVGTVISADMDLIGQLVPGDEVNFVKVNMHTA--G
MDWEVVIGLEIHAQVTSNAKLFSGAATAFGGAPNEHVSLVDAAMPGMLPVINAECVAQAIRTGLGLKAQINLKSTFDRKNYFYPDLPQGYQISQYKQPIVGEGVVIVDIDGESIEVGIERLHLEQDAGKSLHDQTMSFVDLNRSGVALMEIVSKPDMRSADEAKAYVTKLRTILRYLGTCDGDMEKGNLRADVNVSVRHPG-EPFGTRCEIKNVNSIRFIGQAIDYEARRQIGILEDGGTIDQETRLYDPNKGETRSMRSKEEAHDYRYFPDPDLLPLEFTAGYVEELKAKLPELPDEKRARFIADFGLTPYDAGVLVSERESADFYEAVLA-KRDGKQAANWVINELFGRLNKEGVAIDASPVSADQLAAIVDLIGEGTISGKIGKDLFEIVWTKGGDPKALVESLGLKQVTDLGAIEKMVDDIVAANPDKVAQAR-AKPQLIGWFVGQVMKLSGGKVNPQAVNDLLKSKLGI-MS-ALEIITAGPLTSVQDFGRFGAQRYGLAPSGAMDRLSLAAANALVGNPLSAPAIEIGPIKTVLKA-HGSLCVALAGALRFAHRGDDLCPLYRTFLLRDGEVLTLDAARKGVFSYLAIAGALQGEAVFGSFSVNARAGLGPRSLQSGNRLEFENAEAS-----ELSRVPPVFGEGAIRTVAGPQFDEFGASKTFFDSPWQISPASDRMGYRLEGPRLT-HAGNFNIVSDGTVDGSIQIVGNGQPIVLMKDRGTTGGYPKIATIISADFGRFAQTRPRHTLRFEMIDVTTA-DA
MDWELVIGMEVHAQVASKAKLFSGASTEFGAEPNSNVSFVDAAMPGMLPVINEFCIEQAVRTGLGLKAKINLWSAFDRKNYFYPDLPQGYQISQLYHPLVGEGEILVDMPGIARLVRIERIHVEQDAGKSIHDMAMSFVDLNRTGVALMEIVSRPDIRGPEEAAAYVTKLRQILRYLGTCDGNMQNGNLRADVNVSICRPGASHLGTRCEIKNMNSMRFIQQAIEYEARRQIQIVESGGSVVQETRLYDPDKGETRSMRSKEEAHDYRYFPDPDLLPLEIEQAWVDGIAASLPELPDEKKARFIADYGVTEYDANVLTADVDLAQYFEDSVA-GGDGKRTANWVINEVLGRANKAEIS-PRQIVAPEVNAAILAMVARDEISTKIAKDVLELHIETGRAPEEIVETEGMKQVTDTGAIEAAVDQIIADNPAQVEKAK-ANPKLAGWFVGQVMKATGGKANPKAVNDIIQQKLGLDMAAAFTVAFAGPLVTLQDAGRPGHMRFGVPASGAMDRLAFDAANAALGNESGQTGIEISLGGLILQC-TQPVTVAIAGGDFTVQLGTQKTRSWTVLTVQKGERLSITAGKAGSWAYLAVAGRIMAPEWLGRQATHSTSGFG-GALQTGQTITLSDASLRED---RLGDKPDFQASGPIRVVTGPQDQHFAKEARFLSDSFTVSDAYDRMGMRLKGPTLP-LAGALSIPSEPIVRGSVQVSGDGVPTVLLADHQTTGGYPKIATVISPDIDRLAQYRAGQSLRCVEITSAQAVFD
MDWEIVIGMEVHAQVTSKSKLFSGASAEYGGAPNAHVSLVDAAMPGMLPVINEECVKQAVRTGLGLKAAINHRSVFDRKNYFYPDLPQGYQISQFKQPIVGEGTVILDMPGETVEVGVERLHLEQDAGKSIHDQTMSFVDLNRSGVALMEIVSKPDLRSSDEAKAYLSKLRTILRYLGTCDGNMEEGSMRADINVSVRKPG-GEFGTRCEIKNVNSIRFAGQAIEYEARRQIGILEDGGAIAQETRLFDPREGVTRSMRSKEEAHDYRYFPDPDLLPLEFDQAFVDALAAGLPELPDDKKARFIADYGVTPYDAMVLTLEQASADFFEKVAK-GRDAKTSANWVINEFFGRLNKEGKEISASPMSAEQLGEIIDLIADNTISGKIAKDLFEIVWLEGGNPRELVESRGMRQVTDTGAIEAAVDEVIAANPDKAEQAK-AKPTLSGWFVGQVMKKTGGKANPQAVNEIIKARLGIEMSARLTVVAAGPLTTVQDRGRRGFLHAGVSVSGPMDPAALDLANALVGNDADAAGLEFFGPGGRYRT-DADRRIAVTGGDVDIRIAGRKVEPWESHLLPAGEDLVVGALRDAVWGTIAVSGGIDTPPVLGARATHLRTGVGGRALQTGDVLPLGEAEAG-----PLLRAPYRREAGPLRLIPGPQDDLFSQEDALLGADFTVSALRDRMATALDGPPLR-AIAGHDIVSDGTPAGSIQVPGSGRPIVLMAERQTAGGYPKIATLASVDLPRLAQMPGGATVRFVTITREAAGQG
MQYETVIGLEVHVELATKTKIFCACSTEFGSAPNTHTCPVCTGMPGSLPVLNKQVVEYAMAVGLATNCKINQYCKFDRKNYFYPDNPQNYQISQLYLPICHDGGIEIETSSGKKVIGIHEIHMEEDAGKLIHDEDCSLVDYNRSGVPLIEIVSEPDMRSAEEVTAYLDKLRLIIQYLGASDCKLQEGSMRADVNLSVREAGSGQLGTRTEMKNLNSFKAIGRAIEGERARQIELLEEGKAVVQETRRWDDNKEYSYAMRSKEDAQDYRYFPDPDLVPVMISDEWIQKVKERQPELRTEKLLRYRKEFDIPQYDAEIITASKKLADIFEEATAVCGKPKKVSNWLMVETLRLLKENDMEPEDIRFSPENLAKLVLLTEAGTINSTVAKEVFEEVFARDIDPEAYVEERGLKTVNDEGALRETIAGVIADNPQSVSDYKSGKEKAIGFLVGQTMKAMKGKANPSAVNKILKELLQ--MS--VKILLPGPLTTVQDGGRYGRQSAGIPPAGAMDQEAWETGNYLVGNEQGEAGLEFTLFGGSTQF-TEDTVFALTGADMCPRLDGQRVAMNVPHLAPGGSVLHMDMAREGCRTYLAAAGGITVPAVMGSRSTYIKCSMGGRALKAGDILEVGADQKNFEEV-KVQQ---FPREIVLRVVEGPQALYFTDKKTFYHSAYTISGESDRMGYRLSGGAVE-SKNGTDIISDPIPLGAVQVPAEGQPIVLLADRQTTGGYAKIAVVCSFDIPRIAQGRPGDLVRFLPVSIEEA---
M------GLEVHLQLATDSKIFSGSPSRFGAEPNVQADAVDLGMPGMLPVLNTRAVEFAVRFGLGVGAKIGRRSVFDRKNYFYPDLPKGYQISQFFEPIVGEGLFEVPMDGSLFPIRILRAHLEEDAGKSVHDADQTGIDLNRAGTPLLEIVTEPDFRTAEQAVAYLKALHSLVTYLGISDGNMSEGSMRCDVNISLRPVGSDTLGTRTEIKNVNSFRFVEKAIEVETERQADLLDNGETVTQETRLYDADRNETRSMRSKEVANDYRYFPEPDLLPVVLDEATIESIAQSLPELPGPKRARFIEQYTLSDYDAALLVSSRAMADYFESAVADCDEPKLVANWILGDLSAAMNREDLDIDQTPVSASALAGLITRIADNTLSSKLAKQVFEGLWLGEGSADDIIEARGLKQVSDTGELEAMIDDVITNNPDQVAQYQAAQKKLSGFFVGQIMKASKGQANPQLVSQLLMKKLSD-MVSEWLIETVSTPCTLQDAGRQHSLRLGLSPGGAVDPPAYRLGQRLVGNSKDEAALETCYGSIALTA-DGPCTVAVTGPDTPVLVDGDNIGINRGFQLEAGQRLELPPPSRGVYHYIAVKDGFDVPAVFGSHSTVVREGLGGRALVAGDRLILRTGSPA-----CYPTRRDESRILTLRFIPCFQFDQFPEARLFNTGSFSVTASANRMGIKLSGDPL--ITGIEKLYSETTCLGAIQIPPEGNPIVLLNDRQTVGGYPKAGAVISSDCVRLAQARPGQQVRFQPVTETEAAHD
MHFETVIGLEVHVELKTNSKIFSNAPLHYGHEPNTNLSVVELGYPGTLPVLNETAVEYGMKAAMALNMQIAENTKFDRKNYYYPDNPKAYQISQFDKPIGEHGSLDIEIDGKKKTIGITRLHLEEDAGKSTHKEDYSLVDLNRQGTALVEIVSEPDIRTPEEAYKYLEKIKSIIQYTGVSDVKMEEGSLRCDANISIRPVGQKEFGTKTELKNLNSFNFVRKGLEYEVKRQEQVLLAGGIIEQETRRYDEKTGETVLMRVKEGADDYRYFPEPDLMHLHIDEEWRERVRASIPVLPDELREKYINEYDLPVYDAEILTMRKEMSDFFSDMVEHKADPKLASNWLMGSVNEYLNKNNVELEDTGLTAENLTGMINIIEDGTISSKQAKKVFSVLIEKGGTAKQVAKDLGMEQISDPAVLTGMVTEVLDANEQSVEDYKNGKDRAIGFLVGQIMKKSKGQANPKMVNQILLEEINKRMA--LKIINPGLFTTVQDLGRYGYESYGFTPAGVMDYESFYLANALLGNSNDTAVLEMTLYGVTFEV-LHSTSMATAGALMELTINGEPYNTGTALDLVKGDIVKFGGVKSGARTYAAFSGGLDLPKELGSYSTHTRSKMGGRVLEAGDVLPVKGKIVE-----HNFRRKEKAEGTEIRFIPGQQYDRFTKDLAFADSEYTVTKDSDRMGARLEGTVLE-SSDADDILSEPTQFGSIQVPKNGQPIILLADRQTAGGYKKIGTVAKVDLPKIAQKKPGEKITFTEISVEEAMEG
MQYETVIGLEVHVELATKTKIFCSCQTTFGGAPNTHTCPVCAGMPGSLPVLNKQVVEYALAVGLAANCKIHQHCKFDRKNYFYPDNPQNYQISQLYLPICYDGGIEIETENGKKTIGIHEIHMEEDAGKLIHDEDCSLVDYNRSGVPLIEIVSEPDMRSAEEVIAYLEKLRLIIQYLGASDCKLQEGSMRADVNLSVREAGTAKLGTRTEMKNLNSFKAIARAVEGERARQIELLEEGKKVIQETRRWDDNKEYSYPMRSKEDARDYRYFPDPDLMPIVISDEWIQKIKEAQPELRTEKLLRYKKEFDIPDYDAGILTSSKKLADLFEAATAICNKPKKVSNWLMVETLRLLKEKNREPEDLTFSPENLAKLVELADAGTINSSVAKEVFEHVFEEDADPVQYVEAHGLKTVNDEGALRSAITDIVAANPQSVTDYKNGKEKAIGFLVGQTMKAMKGKADPGTVNKILKEILSENMG--FRVLKGGMLTTVQDLGRTGYQSQGFGVSGVMDVRSFKIANLLLDNPENEAALEITLIGPTLEF-TSATIIAITGGDFQPMINKKPAPMYTAIYMNKGDILEFQSARTGSRAYIAFSSYLDIPVIMGSRSTNIRSRVGGRKLQAGDYVGFRIKRRYLPYF-NLDL---FQEDATLRVVLGPQDSHFTKQESFLGSEYEVTSDFDRMGCRLEGPFVA-YKNTADIISDGITMGSVQVPSHGKPIIMLSDRQTTGGYAKIATVASVDIPKLVQRKTDHKIRFQAITVTEALFS
MSWEMVIGLEVHAQVISESKLFSGASTRFGAAPNSQVSLVDAAMPGMLPVLNRACVAQAIRTGLGLKAQINLTSVFERKNYFYPDLPQGYQISQYEKPIVGNGTLTIDLDGSTKDVGIERLHLEQDAGKSLHDQLHTYVDLNRSGVALMEIVSKPEMGSAEEAGAYVRKLRSLLRYLGTCDGNMEEGSLRCDVNLSLRRPG-GPLGTRTETKNVNSIRFVQQAIEAEARRQLEILESGGTVVQETRLFDPKRGETRPMRSKEEAHDYRYFPDPDLLPLELEPAWVEELGAGLPELPDDKKARFLADYGLSTYDASVLVAEQENAAFYEALVK-GRDPKLAANWTITNYFGALNASGETLETAPVDADKLGGLLDLLADDTISGRQAKEVFEAMWESGKDALTIVEEKGLKQVSDAGELGAAVDKVIADNPAQVEKYR-ENPNVIGWFVGQVMKATQGKANPGMVNKLLKDKLG--MP--TKVIAGGLATTIQDLGRPGYYHLGIPISGAMDRFALRAANRLVGNDEGAAALEAVFIGPELEF-TEDALVAVTGAEMTPKVDGDEQATWTAFPVKAGQVLSFDFLRAGARAYIAISGGIDVPMALGSRSTYAIGALGGRAIQPGDLLPLGKAAPA-----SLPERRGSGSPVELRVLPGLYWHRIVEAKSFFDDTWKVAPECDRMGYRFRSGKLE-FSDPSNITDACYPYGSVQVPGGTEPIVLHRDAVSGGGYFMLGTVISADMDLIGQMQPHTPTRFVKVDMDEA--A
MQWEIVVGLETHTQLTTESKIFSGASTAFGAEPNAQACAVDLALPGVLPVMNKAAVQRAIQFGLAVGAKVAEHSVFARKNYFYPDLPKGYQISQFEIPVVQGGTVSFLLD-QMKTVRLVRAHLEEDAGKSLHEDGQSGIDLNRAGTPLLEIVTEPDMRSAEEAVAYAKTLHTLVTWLGICDGNMQEGSFRCDANVSVRPKGESKLGTRCEIKNLNSFKFLQAAILYEAQRQIEIIEDGGVIKQETRLYDPDRNETRSMRSKEDSEDYRYFPDPDLPPLVISPEWVEQVRAEMPELPGQKQARYTADLGLSEYDAVTLTGSRAMTNFFEAALVAADKAKPLANWLLGEFSANLNRDDKTPAESPITPVLMAALVKRVVDGTLNNKTAKVVFAALWEGKYDVDACIKGEGLEQISDSGAVEKMIDDVLAAHPGPVAEYKAGKEASFNFLVGQIMRAARGKANPAQVNEILKAKLSD-M---LKVVRAQGQGIVSDLGRWGYQHEGVPIGGVLDPFSFGLGNLALGNAVNSACLELM-GQFDFVC-AKPCQVLFANRGAQALLNNKSVLCGQVLTLQEGDVLRTKPPHLGFWNMLCVQGGVDLPEIMDSRSTCLAAGFGGRALQVGDELHFTQQFAP-----AMPLVP-----LVLHFLPGPEFFELSENHLFTRQHFSLGTQSSRMGYRLEASELS-LKQALSLRSHAVHPGLVQLPPSGQLVVLLCEAQVTGGYPRLGSVLSCDLWKLSQLGAGESVSWVLVDQQQADVD
MDWELVIGMEVHAQVASKAKLFSGASTQFGAEPNSNVSFVDAAMPGMLPVINEYCIEQAVRTGLGLKAQINLVSAFDRKNYFYPDLPQGYQISQLYHPLVGEGEILVDMPGIARLVRIERIHVEQDAGKSIHDMNMSFVDLNRTGVALMEIVSRPDIRGPEEAAAYVAKMRQILRYLGTCDGNMQNGNLRADVNVSICRPGQSHLGTRCEIKNMNSMRFIQMAIDVEARRQIAIVEGGGTVDQETRLYDPDKNETRSMRSKEEAHDYRYFPCPDLLPLEIEQGWVDDIAASLPELPDEKKARFMGDFGLTEYDANVLTAETVNAAYFEQVVTEAGDGKLSANWVINELFGRLKKDDRDITDSPVTPGQLASIIKLIKSDAISGKIAKDLFEIVYTEGGDPEKIVEERGMKQVTDTGAIETAVDEIIAANPAQVEKAK-ANPKLAGWFVGQVMKATGGKANPKAVNEIVARKLAQ-MSGALEVLQAGPGLSLQDAGRPGWLAQGLSRGGAADRVALAEGAALLGQASGVA-LELAGMGGRFRA-TRDLRIALTGARMAASVDGRTLRWNACWLLPAGETLEIGAAQDGVYGYLTVGGGFDQPEVLGAQGAHLAAGI-GRVLAAGDRLALGQDAGG-----GLDP---RSGGGTLRVLPSLQTEVFPEDARFCTETFRRDARGNRMGVRLEGAGFG-LDAGGRILSEVIVPGDIQIPGDGAPYVLLSECQTTGGYPRIGTVIPADLPHVAQAAPGAEIRFRFVTRDEAVTR
MRFEAVIGLEVHAQLQTRTKIFCGCVPAFGAPPNTHTCPVCLGMPGALPVLNADAVDKAIAAAIALGCTVHEVSEFARKNYFYPDLPKGYQISQFDRPIATGGHVDLEVDGQAVRVGITRIHMEEDAGKSLHEGNLTGIDLNRAGTPLIEIVSEPDLRGAAAAAAYFTFMRDVLVAIGVNDGNLEEGSLRCDANVSVRPLGQQALGTKVEVKNVNSFRFLQKAIEYEIARQSAVVADGGAIVQETRLFDPDTGRTFSMRSKEEAHDYRYFPEPDLPLLVLSRGQVDRVRAALPELPAARRARFVSQYGLPAYDAAVLTQDVDLAAYFEQVASV-APPKLASNFVMGEVLRKVKDEDTAIADVPVTAAALADLIRLVDDGTISTGAGRQVFETMWTTREPASAIVAREGLKQVGDESALLAHVATVIAANPEAVASYKAGRVQAIGALVGQVMKLTRGTANPKVVHALVQRQLDA-MSPGLTLVRAGLHTTVQDAGRWGHQHLGVPVGGALDLDALRRANTLVGNAPGEAALEVTLVGCALRA-EVPMHAAVTGATFDLDVHGRPMAADSAIALAAGDLLTLGERRGGARACVAVRGGIDTPLVLGSRSAWPLDTRR--ALTDGSRLAIGSRVAG-----PVRPLPGSPRTNVLRVVAGPDA-PVAADVIMCTNTYMITAGASRMAYPLDGAPMH-L-LMPDRPSSGTVTGAIQVLPSGLPMLLMAERQTTGGYPVVAIVITADVGQAAQLAPADDVRFELVSHADA-IA
MDWEVIIGLEVHAQLLTASKIFCSCSTAFGAEPNSQTCPVCLGMPGALPALNGKAVELAIRAGLGTGCEIRRESVFARKNYYYPDLPKGYQISQYDRPLCEHGTLTIDTPEGEKVVGITRIHMEEDAGKNTHDPGPSRVDLNRAGVPLIEIVGEPDLRSSDEAVEYLKGLRDIVVYLGVNDGNLEEGSFRCDANVSVRTVGETALRNRVELKNINSFRYVKQAIEYEVDRQIDVWEEGGKVVTETRLFDPQKGVTRSMRTKEEAQDYRYFPEPDLLPLRVGDEWIESIRGSLPELPREKAARFHSEYGLSAYDAGVLVAEKAIAEWYEAAVAAGGSAKTVANWVINEILRLVKDSREGIAGSRLTPAKLAALLDLLEARKVSGAGAKQILEEVHRSGAEPAEVMAAKGLEQVSDTGAVDAAVEKVLAANADQVAKYQGGKKNLLGFFMGQVMKELKGQGDPKVVTDALRARLGD-MSGHLEIVSVSGLATVQDAGRLGFMDQGVPPGGALCTERLARANRAVGNAPGAAVIEAFG----------PLVVTARGGPLTLFANG------SVVRMKADEEVRLGKPPGERIIHVAVAGGFDVPVHLGGRGTLLVARLGGRALRRGDRLPIGAADRL------AKALPEPPHEGSIRVIVGPD--HFSAEEVLQRATFLVSPSSDRVGMRLDGPPIP-RTGGDEGRSLPMVRGAIQVPASGAPIVLGPDHPTTGGYPVIATVIRADLGRIEGRPARTEVRFSVVTLEQSFGC
MDWELVIGLEIHAQVQSNAKLFSGASTKFGNEPNSNVAFVDAAMPGMLPVINEYCIEQAVRTGLGLKAEINLFSAFDRKNYFYPDLPQGYQISQLYHPIVGNGEVLVDMPGVARNVRIERIHLEQDAGKSIHDMTMSFVDLNRTGVALMEIVSFPDIRGPEEAAAYVLKLRQILRYLGTCDGNMQNGSMRADVNVSVCRPGQGHLGTRCELKNMNSTRFIQMAIDVEARRQIAIIEDGGEIKQETRLYDADKNETRSMRSKEEAHDYRYFPDPDLLPLEIEQAWVDDIAASLPELPDEKKARFVTEFGLSEYDANVLTADTANAAYFERVAE-GTDGKLAANWVINELFGRLKKDDKDIVDSPVSAEQLGGVVKLIKSGDISGKIAKDLFEIVYTEGGDPATIVEDRGMKQVTDMGAIEAAVDDVIAANPAQVEKAK-QNPKLVGFFVGQVMKASGGKANPAAVNELVVKKLGL-M---IEVLSLPPLATVQDLGRDGFWQQGLGRAGAMDPMSHSLANLMLGNDANAATLEIPLSPARFQF-VERTAFALVGAACDARLDGRALPRVFAGIADKNQVLELGVMTQGARVYLALSGGIDVAVVLGSRSTQLREGFGGRVLAQGDRLVPATNSPKPKNG-----RSEQSSDIVLRALPSTEHDSFSSESAFWSAPYVITPQSNRQGYRFEGPELD-RASQGELRSHGIVPGIVQVPGGGQPIIQLADSATMGGYPKIAAVIEQDLWRIGQARPGDAVRFEKITLEAAGWT
MDWELVIGMEVHAQVASKSKLFSGASTKFGNEPNSNVSMVDAAMPGMLPVINEFCVEQAVRTGLGLKAKINLYSAFDRKNYFYPDLPQGYQISQLYHPIVGEGEILVNLAGIARNVRVERIHLEQDAGKSVHDMNMSFVDLNRTGVALMEIVSMPDIRSPEEAAAYVTKLRQILRYLGTCDGNMQNGNMRADVNVSVCPSGQSHLGTRCELKNMNSMRFIQLAIDFEARRQISILEDGGTIDQETRLYDAEKNETRSMRSKEEAHDYRYFPDPDLLPLEIDQKWVDGIAENLPELPDEKKIRFIKEFKVTEYDASVLTADLSDAEYFEKIAN-GRDGKQAANWVINELFGRLNKADLTIKESPISTTQLGDILDLISKGDISGKIAKDLFEIVWTEGGNPSDIVDKRGMKQVTDTTKIEAAIDKIMIENPDQVTKAK-ENPKLAGWFVGQVMKATGGKANPKAVNEIIAKKLLN-MAAVFKTVFAGPHASIQDGGRRGLMRFGVPASGPMDRKSFALANLALGKDADAAGIEISMGGLVLDC-VSATTLAIAGGGFIVERDGARLGSWSTLPIRAGQKLTIRPGPWGSWTYLAFAGKLTATQWLGSAATHALSGFG-GKLTTGQEITITDAIQHSD---AITACPIWRPRQHLHVVLGPQDRYFSAAQALLTEPFYLTSAYDRMGLRLRGPSLA-PDAALSIPSEAILRGSVQVSGDGVPTVLLSDHQTTGGYPKIATVLADDLDGFVQLRTNDAVAFKAITAPQA-GR
MQFEVVIGLEVHAQLNTKTKIFCSCPTSFGDEPNTNVCEVCLGLPGALPVLNKEAVKKAIALGTAIHATVNQKSIFNRKNYFYPDLPKGYQISQFEIPIVENGEIVIDFDGRTKRIGVTRAHLEEDAGKNIHH-ALSHVDLNRAGTPLLEIVSEPDMRSSEEAVLYLKKLHAILRYLDISDANMQEGSFRCDANVSIRPKGDTKLYTRAEIKNLNSFKFIQKAIDYEVERQIEAWEDGKEVVQETRLYDTEKNETRSMRGKEDSAEYRYFPDPDLLPVLIPDEMMAEC-IQIPELPDQKRDRFLKEYGIKEYDANVITSSVEMAHFYETMIKEGAGAKNAVTWLTVELLARLNN-GITLMTSPVDAVKLAMIVKRIEDGTISGKAAKEVLDYLMEHEASVDDTIETLGLKQVSDDGAILAIIDTIIASNMDKVAEYRAGKEKLFGFFVGQTMKESKGTANPAKVNELLKSKLDV-MK-GLLVENGGVQSSIQDAGRKGFGDIGLTQSGAMDELAFAYANMLVGNPFNTPAIEIALGGLVVKA-QATMRIAICGASMEPMCGGKRLALWQTHLLQKGDVLRFDFASDGQFAYLAVEGGFQTPFAYGSFSTSLKEGLGGRKLKAGDFLHVKEMLSR-----RLQSIPTYPEEICVRVLKGYQEAQFNEDKTFFATPYTFKGEGDRMGYRFRGEKVV--ADVNGILSEPICYGAVQVPSHGEPIVLLKERQTIGGYPKIGSVIAVDCFKLAQLKAGGRVRFCEISLEEAGEV
MDWEVIIGMEVHAQVTSESKLFSGSSTAFGNPPNANVSFVDAAMPGMLPVINEECVRQAVRTGLGLKAQINKRSVFDRKNYFYPDLPQGYQISQFKDPIVGEGKVLFEVDGESIEIGIERLHLEQDAGKSIHDQNMSFVDLNRSGVALMEIVSKPDLRSSEEAKEYLSKLRTILRYLGTCDGNMEQGSMRADVNVSVRRPG-GDFGTRCEIKNVNSIRFAGQAIEYEARRQIDILEDGGSIDQETRLFDPKLGETRSMRSKEEAHDYRYFPDPDLLPLEFDDAFVAALASDLPELPDEKAARFIADYGVTSYDAMVLTLDRETADYYESCVGFGRDGKAVANLLNGDVAAFANSQGLAVWETHLQPRQIAGIVDLMAAGTISSKGGKDLLQIIIEPEGEPAEIVERRGLKQVTDLGAIEKIVDEIIAANPDQVEKVK-AKPTMIGWFVGQAMKASGGKANPQALNEL--------M-------RAGPLTTIQDNGRFGMLAHGVSASGPMDREAFWRAGLRAGAS-GDGGLEFTRAGLDIEVAEGQAVLGWDGGAFGVAVNGVAQDWPGGAWLGAGDRVSITPGAAGNYGYLRFGAMLDLPMVLGSQSTSTRARLGGRALVAGDVLGLIGEGRA-----VLPATP-MDEDGPIRFIWGIHAERFSSANRFVGAGFVVSPTLDRMGVRLKGEVFG-GESILSLISDPILPGDIQILGDGTPVVLMVDHQPTGGYPRIGTIISVDLGRFAQLRPGSPVAFVPVSVDHA---
MDWEVVIGLEVHAQVASNAKLFSGASTAFGGPPNDHVSLVDAAMPGMLPVINQECVAQAVRTGLGLKAQIHLTSVFDRKNYFYPDLPQGYQISQYKQPVVGEGEVIVDLDGESIPVGIERLHLEQDAGKSIHDLTQSFVDLNRSGVALMEIVSRPDLRSAEEAKAYVTKLRTILRYLGTCDGDMEKGNLRADVNVSVRRPG-EPFGTRCEIKNVNSIRFIGQAIETEARRQIEILEDGGSISQETRLFDPTRGETRSMRSKEEAHDYRYFPDPDLLPLVLKPEWVEELKSGLPELPDEKKARFIADYGLSPYDAGVLVAERETAAYFEQVAD-GRDGKAAANFVINELFGRLNKEGKDVTSSPVTPHQIGAILDLIAEGTISSKIAKDLFEIIFTEGGDPRVVVEARGLKQVTDLGAIEKVVDEIIAKNPDKVAQVL-AKPTMLGWFVGQAMKASGGKANPQALNDILKAKLGI-MSPALRIVAAGPGTTIQDSGRHGYLRFGVTGAGPMDPLAHATANLAVGNAPGASAIEVGLGGLSLAA-EGPVTLAIAGAPFTVALDGQKLETPLVLTLEPGAALSLRAGPTGAWCYVAAAGSFALAPVLGSTATHTRSGLGGGPLKAGDRLPLGAAAEL-----TAPSAPWLRSLDVVRVVLGPQDDFFAPEERFLTQPWMLSGRSDRMGYLLEGEPLT-HAGGFNIVSDGIAHGAIQVPGEGLPIVQMADRAPTGGYPKIATVIGADLGSFAQLRPGASFRFAAVDIATAPIV
MDWELVIGMEVHAQVSSNAKLFSGASTKFGAEPNNNVAFVDAGMPGMLPVINEECVAQAVRTGLGLKAEIHLNSAFDRKNYFYPDLPQGYQISQLYHPIVGEGEVLVEMDGTARNVRIERIHLEQDAGKSIHDMNMSFVDLNRTGVALMEIVSRPDIRSPEEAAAFVVKLRQILRYLGTCDGNMQSGSMRADVNVSICRPGQSHLGTRCEIKNMNSMRFIQAAIMVEANRQIKIVEGGGSVDQETRLYDPDKNETRSMRSKEEAHDYRYFPDPDLLPLEIEQAWVDDLAANLPELPDAKKSRFISDFDLSDYDASVLTADGESAAYFESVAD-GRNGKLAANWVINELFGRLKKEDHDITESPVSPAQLGSIIDLISSDAISGKIAKDLFEIVYTEGGDPAEIVEARGMKQVTDTGAIEAALDEIIAANPAQVEKAK-ENPKLAGWFVGQVMKATGGKANPKAVNQLVSQKLKG-MNRALIVHRAGPGVTVQDLGRSGYLAFGLSRGGAADRLALIEGATLLQQDVSNAALELAGMGGEFEA-SEEMRIALTGAPMKATIDGARAVWNASHILPKGARLSIGAAEVGSYGYLHLGGGLHLPEQLGAQSTHLAAGIG--TVQAADRLPVGPDDLA-----TLDR---RFDGGTIRLVPSLQTEFFDARTRFEATEFLRDNRANRMGVRIQGEGFH-TEAGLTILSEVIVPGDVQITGDGTPFVLLSECQTTGGYPRIGSVLPTDLPRVAQAGRGAALRFRFVTLEQA---
MKFEPTIGLEVHIQLLTDSKIFCSCSTKFGSLPNENVCPVCLGMPGVLPVLNKKVVEFALRLGLALNCTINKYSVMARKNYFYPDLPKNYQISQYELPILTGGYVEIEDENGFKKIPLERIHIEEDAGKTIHT-NSSLIDYNRTGTALLEIVSKPAIETPRQAYEYLRSLRRIVRYLGICDGNMEEGSLRCDANISIKPKGQKELGTKVEVKNMNSFKHVEKALEYEWNRQIQAVMDNQSIIQETRLFDEKTLTTKSMRSKEEAYEYRYFPDPDLVPISINDDFTQSVKGNLPELPFEKMQRFVKHYSIKEEDAKTLVESKDIADYYEESAKL-SNPKAACNWILTEVLGYLNKENKDITQCKIKPANLAELINLVENNVISGKIAKEVFAKMYENALSPKVIIEKENLVLIQDTSIIEKALDEAIASNPKAVEQYKTGKKNTIGFFVGAVMKATKGKADPKIVNELIIKKLGDIMK--LLVKKPGLFSTIQDNGRMFYQKYGISQSGVLDDYSYKISNMLVGNKLDEAVLELTLFGGEFEV-IESGTIAITGADMSPKVNNKQVPMWETLELSKGDVLYLGFAKEGCRAYIALGGGIDVPIVLGSRSTYLRGKIGGTILQEGDIVSSFKTKALSNKC-RLPAIPKYLQDNTVRVILGPQINYFTRNKTFLTEKFIFTNDINRMACRLDGASIE-HKISGNIVSDGTPNGAIQVPENGKPIILLNDRQTTGGYPKIACAITVDIEKIAQAKPGDSVGFKAISVPKA-ST
MEYEVTIGLETHIQLNTVTKAFCGCKASWNDAPNTNICPTCAGLPGSLPATNQAMVEKGLRLCLAMNSEVNLTSLFDRKNYMYADLPSGYQVTQDTRPIGVGGYLDFNMDGREIRVHIHNLHMEEDAGKTKNE-GVRLIDMNRCGVPLIEMVTMPDLHSADEAATYLMKLRQLLRWIGVSEANMERAHLRCDANVSIAPKGSKELGKRCEIKNINSIEAVRSAITNEVQRQIREVEAGNKIEQWTIEWDNDAQVLRKMRSKETAADYRYFHEPNLMPVVISPEFYEEVRKSMPELPRAKRARFMDELGLPAYDASILTADRETSEFFETACGLGGDTKRVSNWMMNEVLRVVNEKGVSLAELPIRAEDLVEIIKLVDAKTINTSTGKSLVDKVLETGKKPGDIVRELGLGLVSDEGAIREVCRKIVDGNPKEVAAYRGGKETLIGWFVGQVMKEMRGKADPEMAKAILSELLRG-MT-CLKVLEPGLLTTIQDLGRRGYERFGVPVAGAMDPFALQAANNLVGNPPDAAGLEITLVGPRLRA-TANCLMAVCGADLGLWVHRWKMPTWTAIFVRRGWEISLQGRKSGCRAYLAVAGGIDVPPLMGSRSTYLRGGFGGRALRAGDALPIGEPTCSLTDR-QLPERPRYSENPVLEVILGPQDHRFTPAETFLSGEYTVGGTSDRMGYRLEGPVIA-HKSSAGIVSDGIALGAVQVPADGQPIVMMTDRQTTGGYAKIATVVSADIPSLAQCVPGSRIRFRATTVKSA-LC
MGYEVVIGLENHVQLSTRSKIFSGSSTAFGAAPNTQASPVDLALPGTLPVLNRAAVERAIRFGLAVGAKVAPLSIFARKNYFYPDLPKGYQISQFEIPVVQGGAVEFFVD-VKHKVNLTRAHLEEDAGKSLHEDGQSGIDLNRAGTPLLEIVSEPDMRSAAEAAEYAKTLHALVMWLGICDGNMQEGSFRCDVNVSVRKPG-EPYGTRREIKNLNSFRFLVDAVNYEVNWQIDELEDGRRISQATILYNPDTGETRAMRSKEDSADYRYFPDPDLPPLVVAPEWVERVKSEMPELPAVMAARFVEQDGLPAYDATMMTQSLAFARYYEAARDACGQPKLVANWMMGELARRLNAEGMAVSEVCIPADKLAWLIRRIADGTISNSGAKQVFEALWHPEGDVDALIESMGLKQLSDTGAIEAILDEVLAANPKSVDEFRAGKDKAFNALVGQAMKATKGKANPALVNELLKKKLG--MS--LQILRAGPLATVQDLGRSAWRDRGISRCGALDELALAWGNLLVGNAADAAGLEFTLGAASLRL-DADCCIAVTGTDADATLDGRPLRPWWRQRAHAGQTLKLAAPRERMRSYVAISGGIAVPPSLGSRSTDLKAGFGGRALRDGDRLPLNPPTALPARA-A----------ATLRVLPGPEHEDFAASEAFWHADWTVTPQSNRMGYRLAGPALR-RERGDELASHGVLPGVIQVPPSGQPIVLLADAQTTGGYPRIGVVIRADLWKLAQLRLGATLRFTPCTPAEA-ST
MEWEVVIGLEVHAQVTSHAKLFSGASTAFGAEPNSQVSLVDAAMPGMLPVPNRECIRQAVRTGMAIEAEINRWSRFDRKNYFYADLPQGYQISQLYHPLVGEGRLLIEAIAEDKWIGIERIHVEQDAGKLMHDQTMSYVDLNRCGVALMEIVSRPDMRSPAEAGAYIRKLRAILRYVGSCDGNMEEGSMRADVNVSVRRPG-EELGTRTETKNVNSVRFVMAAIEHEASRQVDVLESGGKIVQETRLFDPGTGTTRSMRSKEDAHDYRYFPDPDLLPLELEDDFLAECRASLPELPDAKRRRYIDALGLSPYNAHVLTAEVETFARFETLLAETEAATQVANWSLSVAPGVLNALGSEANPAHATAQAQASILKMQAAGEISGGQAKEIFEIVLRTGRDPAEIADTEGLKQQSDTGAIEAAVDAILAANADKVAEYKAGKQALFGFFVGQTMKAMAGKGNPGVVNQILKDKLGG-MS--LHVIKAGLQSSLQGVPYRGHRHIGMPAAGAADCLSLAFANHLVGKEYGALAIEITLDDAKFSI-GKKSTLALAGASSFLRINGSDQPKYEAVAVKPGDIVHIGSAKQGCRSYLALSGTFCAQSLLGGQSTYLPAGLGGRSLLDGDDLDWTDPATM-----PMPAQTRITNDFIIRITDGPECDWLAPRANLTESVWEIGNQTSRMGISLNGRPLQ-ITGSANMHSAPAFSGTVQCPPNGQPFLLGPDAQTTGGYPRIAQVIRADRHLIGQLRPGGRIQFVAITPKRA---
MVYEVVIGLEVHAQVTSNSKLFSTSSTKFGAEPNTQVSLVDAAFPGMLPVINEFCVKQAIKTGIGLKAQINKRSVFDRKNYFYADLPQGYQISQFKHPIVGEGKVILDMDG-HKEVGIERLHLEQDAGKSIHDMQSTFVDLNRSGVALMEIVSKPDLRSPDEVNAYIKKLRSIMRYLGTCDGNMQEGSLRADVNVSVRLKGIKEFGTRCEIKNVNSIKFMQMAINYEANRQVDLIEEGKTIDQETRLFDTKKNETRSMRSKEDAHDYRYFPDPDLLPLEVSDEFIEALKAEIPELPDEKKKRFMDEFKISPYEATILVSDIEVAKYFEEVVAKMKDMKLAVNWITGELFAVLNEKNLEISQTPISAKNLAKLINLIKNGTISGKIAKSIFEHMMDGDLDPQMIVEEKGLKQESNPKALETLIDKIINENREKAIEYKQGKEKLFGFFVGQVMKNSG-------------------MKNYFKILRAGINTTYQDLGRNNLYHIGIPFSGAMDKRNFQLLNSLLQNDYNSPVIEFAYQGPHLKYFGKDIFFCISGNVSFKIIEGIDGNSYQCYLLKNGDEVDIHSTNKSVYGYFSINGTFGVDYYWGSCSINTQAQIGGNKFSKDLEIEIIDINNS------IKR--DLSTIENIRVIRGTNYDYFSKSNKFFKESFKITKLSDRMGMRLEGPKIE-NIVDPNIKSEGLVKGVIQITSAGDPIIMLSDHGTIGGYPKIATVISADYDRLVQLTPGSNIKFKDVSLEDA---
MAWQAVIGLEIHAQLSTASKLFSGASTAYGAEPNTQTALLDCAMPGTLPVPNREAVRKAIQFGLAIDATIAPQSVFARKNYFYPDLPKGYQISQYELPVVGAGRLRVRVDGRVIEVEIQRAHLEEDAGKSVHDAAETGIDLNRAGTPLLEIVSAPVLHSAAEAVAYMRTVHTLVRWLGICDGNMQEGSFRCDCNVSVRRGSDAPLGTRTEIKNVNSFRFVEKAIEYEIERQIRALENGEAIVQETRLYDPARHQTRSMRSKESADDYRYFPDPDLPPLVIAAADIARERDALPELPQARRERYVAQLGLPEADADQLCADRATADYFEAVLAVLGQAKLCANWVLGEVAASLNEAGIEIAAAPVSAAALAQLLARLREGSISGKIAKDVFAAMWAGEGSADAIIEARGLRQISDSGALAAAIAAVLAEHPSQVADYRGGNEKLLQFFVGQAMKRTRGQANPQQLNELLRRALAG-M---IEVLRPGLLSSVQDLGRRGHAAIGVGGAGAMDSNALTLANWLVGNDAGAAALECTLNGPRLRF-TADACIAWCGADGELRLDGAPLPTWRPLPVAAGQVLDAAGLRRGARGYLAVAGGIAVAPVLGSRSVDVNAGLGGRALQTGDQLPLSDAA----RP-SLMPWFDPAPARVLRVLRGSHFDALDPAKSLLSEPFHIAAESNRVGVRLLGPALQ-LTAPLELVSAAVTAGTLQLPPGGQPIMLAAEHPTTGGYPRIAHLIATDQPHLAQRRPGETVRLALIEPDEACAP
MNWEPVIGIEVHGQLRTASKMFCGCSTAYGAAPNSHTCPVCLGLPGALPVINRRAVELVLATGAAIGARTPEHTRWDRKNYFYPDLPKGYQISQYDLPLAAAGELTIDTDG-PFTIRITRAHLEEDTAKLVHAPRISLVDFNRSGVPLMEIVTEPDVRSAEQARRYAEELQLLVRTIGASDADMERGQMRVEANVSLRRRGTEAFGTKVEVKNMNSFRSVERAINFEIERQAAALDAGEPLVQETRGWSDERGETYRMRVKETSDDYRYFPEPDLPPLRVDAAWLAEIRSALPELPAERRRRY-GTLGLAQGVAGTIVANNDLVTAFEGALAARPRPVDVGRWVTQEYAAASNTRIDRSQQGNSTGQGLADLIAEQGKGTISLANAREVLSLHIETGTPTSAIIEQEGFRQISDAGALGEIVDEVIAANPGAVADVRAGKAQAIGFLVGAVMKETRGQANAAVVQAALRERLAG-M---IHIEVPGFGSTVQ---------------GPADPFAFRAAQALVGNTDADAAIEAIGLPFAFRC-DTSRIVAVTGRDVRIAVRD--VPAWTAVFVRAGDLVRIEGTARSRYTYVAVSGGITTEVVLGSRAMYPRIGIG--ALRAGDALPLGTARRG-----A---IA-FEYSGEVAAVAGPHLDRFDAASRFFGEGFVASAQSDRQGARLEGANVA--PSGGEILSCGVVTGAVQVPRGGLPIVALADHGTTGGYPIIATVAEADLGYVAQRAPGESLRFYRVERERA---
MEYDVVIGLEVHVQLRTKSKMFCSCANQYGAEPNTTICPVCTGYPGVMPVPNYEAIRKTIMAGMMCECEISELSKFDRKSYFYPDMPKNYQISQYDLPFCKLGKIRISGKGPDKDIGITRIHLEEDVAKSTHY-SFSGIDYNRAGVPLMEIVSEPDMTSADEAYAYLTSLKLIMQYGAISDCDMEKGQMRCDVNISLKPKGRKEFGTKIELKNLNSFRSVHRGINHEISRQAELLDQGVALQQETRGWNDDRGATYLMRIKESAHDYRYFPEPDLTPICFSKEEIEMLRKELPELPAQMAERFVRDYELTAYDAQVLTSEKEISTYFDAGAKETKSPKLLANWIINEMLRLRDDSEFSIFE-QIPFKNLARLASMISDNIISGKIGKIVFEEMYATGKDPETIVKEKVLAQVTDESAIVEFVKKAIADNPSQVTEYKAGKSAVLQYFVGQVMKLSRGKANPQSVIKLLKEQLDA-MS-SIKIIKPGTQTTIQDKGRYGFQSCGMVVSGVMDSFSHRVANLLVGNSFFEAVFEVCLSGLELEF-QGICVIAITGANISPSLNGLTVPMWKSFLVKSNNNLSFGRVISGCRSYIAFAGGLEVPSVLGSKSSYAKANI-GMQLTAETIIEVKTPKEFSKL--ILPPIPIYKNEIALRVVIGSHKDYFTEDKKFFSSEYTVTKDCDRMGCRLEGEAIV-PID-SNIISDSITYGSIQIPQNGQPIIMCADRQTTGGYPKIATVITADLPLLAQAKPGNKISFSSISVSEA---
MKYTVVIGLEIHAQLQTQSKIYNADSAVYGGAPNSHVSVITLAHPGTLPKLNRKVVEYAIRMGLACNSEISRYQIFDRKNYFYPDLPKGYQLTQDRTPICKGGQITITTAG-EHSIPLNRIHIEEDAGKSIHLEPDTLVDFNRAGVPLIEIVTEPALRSSEEAAALLAEVRRLVRYLEICDGNMEEGSLRCDANVSLMLKGAKEYGKKVEIKNMNSMRHVQRAVDFEVARQAAILERGDEVISETRTFDVGTGETYGMRTKEELNDYRYFPDPDLSPLEVSDEWLNAIKAAMPELPRELIEKFVSRYNLPKYDANVLTQSKEMAQYFESVCVFTSNYKAVSNWLMGPVKSYLNEHLVEVDQLPVAPQTMAQMLELIDSGKVSFAAAQKLFPEMIANLVSPVDLAQRLNLIQDSNLDSLTPVVEQIIQDFPLKVKEYKSGRKAILTMFMGEAMKRTKGKADPKLVNELFLQKLS--M---IKVISPGFYTSVQDMGRIGFRNQGVPTSGCLDSVSANLANLLVNNTNECALLEITMFGPKLKF-LQSYAIAIVGAYMEPKLNEKVIANNCLIQVNANDVLSFGKLKKGVRAYLAIGGGIDSSKILSSRSQFYPIT--NAKIEKNDCLTVQVKRNPTNQLMNASVKVDFYDKNKIQVSKGPDFEIFEKEAQLFNKKFSVSNNNDRMGYQLNE--LL-FRHSKSLITSPVIPGTVQFLPNGKLVVLMKDGQTTGGYPRILQLTELSIAILAQKKVGDEFYFELTPTIN--LT
MKYEPVIGLEIHAQLKTRTKIFCPCPTDFGAEPNANTCPVCLGLPGALPVLNQLVVEKAALAAFALNLHINETSVFARKNYFYPDLPKGYQISQYDQPFSVSGYVEIPTEGRLKTFRIQRMHIEEDAGKSLHEGTSSYVNLNRSGVPLVEIVSEPDFRSSWEAYDYVQYLRRALLYVDACDGNMEEGSLRCDANVSIRRRGSTTFGTRTETKNLNSFRFIQRAIDYEIARQIRILEEGGHIVQETRLWSEREARTYTMRSKEEAHDYRYFPEPDLPPLVLTAETIAALRSRMPELPEPRRRRFAESYGLSFEDSSLMTTTREMADFFEACVEASGNARAAFNWIANELLARIPAEKLSLETSPIAPTALAELIGLIADGTLSTKLAKEVFERMLTTGKAAREIVQELGGGQVSDVGQIEAIAAEVIAANPKQAAEYRGGKTPLLAFFVGQVMKATKGKANPQVVNEVLKRLLDTPMG--IRVLEAGLYTTVQDAGRSGQRRWGIGRGGALDGLAASLLNILLGNPPEAALLEMHFPGPRLRF-EQATVMAIGGADFAPTLDGRPLANWQRYAVQPGQQLAFRQPRRGRWAYLAVAGGLATPRWLGSASMNPFAGLDGRPLRAGDEIPLSPGLPT-----ALAHRPETDDTRPLRVLPGAEFHALDPDAALFDEAMTIGADSNRMATRLEGVRLR-LAYPVELVSSAVACGSIQLPPDGRPVVLLADAQTIGGYPRVAHIITADLPDFVQRRPGQPVRFQPTTIVEAPER
MGYEVVIGIEIHCQLNTDSKIFSSSPTKFGNEPNTQANIVDLGLPGVLPVLNEGLIERALKFGIGVNAELGMLNTFDRKNYFYPDLPKGYQITQMENPIVGKGYIDVIVEGYAKRIGITRGHLEEDAGKSVHDAGMTGVDLNRAGTPLIEIVSEPDMRSASEAVAYIKAIHQLVTWLDISDAIMAEGSFRCDCNVSVRQPG-EEFGTRTELKNLNSFRNIENAIKREIERQIDIIEDGGKVVQATMLYDPEADETRIMRTKEDADDYRYFPDPDLLPVRIEQETVDAIRASMPELPVVRRERFSTELGLSEYDARILTDSRELADYFESVLATVEHAKLAANWIMGDLLGALNKDDKTITDSPISEVQLAGLLKRLNDNTLSGKLAKQVFTALYDGEGAADKIIEAKGLKQETDTGAIKAIVEEVIANNQAMVDEYKGGKEKAFNGLVGQVMKASRGKANPQQVNQILKEILG--M----KILASNALASFQDLGRFGFRSLGVGTNGAMDPWALKAANALLQNPLDTAAIEITLGSFSVQF-EQNTCFCLTGGLYEAYLDEQRVYAYWRITAQAGQTLKLVRPLQGMYAYFAVQGGFDIEAVLGSKSTNTKAEFGGRFLQPQDSVKVGKLDSAHRHTSRMPA---LSSAPQIRVIANSEYDHFTEAHNFENQLWQVDTSSNRMGYRCIGENLE-FAQKSEMSSHGVAAGMIQVPPQGQPIVLMADAQTTGGYPKIATIIEADIGLMAQTRFGQKCQFKMVSIQEA-DH
MGYEVVIGLEIHCQLNTKTKIFSPASTEFGQPANTQANIIDLALPGVLPVLNKDVVEKALIFGIGINAKLGTMNAFDRKNYFYPDLPKGYQISQMAHPIVGKGHIDIVVEGYTKRIGITRAHLEEDAGKSVHDAQMTGVDLNRAGTPLIEIVSEPDMRSSLEAVAYAKAIHQLVTWLKISDAIMAEGSFRCDCNVSVRKPG-QPFGTRNELKNLNSFRFIEMAINAEIERQIDLIEYGGQVTQATRLYDPITNTTRAMREKEEANDYRYFPDPDLLPVHIDDATITQIRKAMPELPTARRERFVAQLGLSEYDSRILTASRALADYYENVVAIVQHAKISANWIMGDLLGALNKDEKTIEQSPISAEQLAKLIERINDKTLSGKLAKQAFSALFAGEGAVDTIITKKGLKQTTDTGEIKAIIEDVLAKNQAMVDEYKSGKQKAFNGLVGQVMKASRGKANPQQVNEILKTLLGE-M----RIDKLTGICSVQDLGRIGHRSQGIRRNGAMDAWSLMAGNALLKNPTNTPAIELTMAVVTLSF-DCQVSFCLTGAQYEAYLDGEQIRNYWRVQAHAGQTLELKRAVTGLHGYLCIQGGLNMQSVLGSASTDIQAGFGGRLLQAGDDFELTDQF-------ELATIASLPAQDTIRISKNSEYDAFTANQQLESQAYKLLPSSSRMGYRLEGNHLT-LKSELQMPSHGVDVGMIQVPPNGQPIVLMADAQTTGGYPKIASVIEADLGLLAQTRFGQTCRFAVVSLGDA-AN
MGYEVVIGFETHAQLCTRSKIFSRASTAFGAAPNTQACAVDLALPGTLPVMNHQAVVCAIRLGLALGARIAPVSVFARKNYFYPDLPKGYQISQFELPVVQGGVVEFFLN-EKKSVRLVRAHLEEDAGKSLHEDGQSGIDLNRAGTPLLEIVTEPDMRSSEEAVAYARELHKIVTWIGICDGNMQEGSFRCDANVSVRQPGQ-ALGTRREIKNLNSFKFMQQAIDYEIRWQIAQIEDGHPIRQATVLFDPDSGETRAMRTKEDAADYRYFPDPDLPPLYISDQMVQEQRALMVELPRSMAARFVAQYGLPEYDAATLTQSQAMAAYFEAVAGGCGQPKLASNWIMGEFSRRLNADGIGVAQAPVAPAQLAALIARICDATISNNAARQVFDALWADPAEVDAIIDAKGLRQMNDSSALEQIIDAVLAANADHVAQLRAGKDKAFHALVGQVMKASKGQANPQQARDLLRVKLQ--MSVGIEVIEPGLATTVQDLGRPGYYHLGIPQSGALDQYALRLANLLVANDETAAALECTLLAPRLQF-RQDAIIAVTGAELDVRIAGQPVARHAAHLIEAGQQLSFGFMKSGARAYIAVAGGIAVPVVLGSRSTYGLGAFGGRKLQAGDILPLGMAARP-----VAPPAVATPKEQLLRVLPGLYFHRLHQDASFFDDCWSVAPEADRIGYRYRGGRLA-FSDPSNIVDAGYPYGSIQVPGGSEPIILHRDAVSGGGYAMIGTVISADMDRIAQMQPHHKARFIRVDMEQA--T
MVFETIIGLEIHVELKTKSKIFCSCSTKFGAKPNENTCPICTGLPGTLPVLNEEVVNLAIRAGKALNCHINTINKFDRKNYFYPDLPKAYQISQFDLPICERGFVDIEINGEAKKINLTRIHLEEDAGKLIHLEEVTLVDYNRTGVPLIEIVTEPDLRSPEEAVEFLKNLKGILDYSEVSDCKMEQGSLRCDANISVREVGQESLNTKVEIKNMNSFKEILKALKKEEKRQIELYSEGYKIKQETRKWDSGKGRTVTMRSKEDAHDYRYFPEPDLVPVLIEDMVIEKITKGLPELPAQKKERFLKEYKLSPKEIDILIDKRALADYFEEVVSLGVSPKEVSNWITVEMLRILKENEG--EEIPVKSQYLASLIKIIDEGKISRTAGKEVFKELAITDKSPDEIVKEKGLSQISTTDELENIVIDIIAKNPQAVDDFKNGKSKAIGFLMGQIMKATRGKANPKRTKEILSKKLNELMG-SLRVNNPGLLTTIQDAGRIGYGQYGIPSAGAMDSLSLQLANILVGNNRYEAAIEITFMGPEIEF-YENLIIAITGANISPRINGREIEMYSTIYVNKGDVLSFTSLKKGCRAYLAVSGGFKLSSIMNSKSTYLRGKFGGRKLKKGDILLVNIEKGYKYL--RIPRIPDFRNQYTARVIMGPEDHRFTEENTFLASEYTLSNQCDRMGYRLNGAKIE-HKEGADIISGGITLGAIQVPGHGEPIIMMADRQTTGGYTKIANVISVDIPYLAQLKAGDKISFEKISIKEAELI
MDWEVVMGLEVHAQITSKSKLFSGASTHFGADPNCNVALVDTALPGMLPVINEFCVEQAVRTGLGLNAQINLFSRFDRKNYFYPDLPQGYQISQFQYPIVGEGEIEVELDGSSITVGIERLHMEQDAGKSIHDLNATYVDLNRSGVALMEIVSKPDIRSPKEASAYVKKLRSIVVALGTCNGVMAEGNLRADVNVSVCKVGGSHLGTRCEIKNVNSFRFIEQAAEYEARRQVEIIEDGGVIDQETRLFDAETGVTRSMRSKEDAHDYRYFPDPDLLPLVLTQEYVDKIKANLPELPDQKKQRFIDEYGLKAYDAGVLSAESDKAAFFEEVAK-GRDAKMAANWVTQELFGYLNKFDLELEDSPVSAKQLGGLIDLIANKTISGKIAKDVFQKLIEDDANPAAIVERDGLKQVTDTGAIEKVVDEIMAANPDQVEQVKAKKPKALGWFVGQAMKLSGGKANPQAVNEILKSKLGI-MS--LIIIRPGMQASLQGRPRLHHRHQGVPASGPADEHSFALANLAVGNSVDTTCVEITAGGFETII-KHPATIALSGAPCPAYLNTQAIPFYQPIKVKADDVLILEPPPFGFRTYLAIAGGLEASSFLDSTSTYMPAHLGGRALKPDDEIKFANSNFN-----PIPKYPFFSNHWLLRIGEGAEFGLLSESNVFLNQNFKAGTRISRMGIQLETPTLS-LISDGRMKSEPVFPGTIQCPENGKPFILLSDAQTTGGYPRIGQVIRADRHRLGQIRPNDKITFVLTQQTDA-GI
MEWEAVIGLEIHAQLATTTKIFSGASTAFGAQANTQACAIDLALPGTLPVFNTKALEMAVMFGTAIDAEISNISVFDRKNYFYPDSPKGYQTSQLFYPIVGLGSLEIELDGSTKQIGVTRAHLEEDAGKSLHDKSMTGIDLNRAGTPLLEIVSEPDMRSAEEAIAYAKKIHSIVTCIGICDGNMAEGSFRVDCNVSVRHKGEQKLGNRTETKNINSFRFIEKAIKGEIIRQIEILEEGGHTPQEPRLYDADKDQTRTMRSKEEANDYRYFPCPDLLPIVIEDDYIDAIRSKLPELPDAKKQRFIGQYQLNNKDAGVISSNTAQADYFEIVANGIKDAKLAANWLLGEVAKTLNQNDLQIAQSPVDANALAALLIRIKDNSISVNAAKQVFEAMWNSEDSADQIIADKGLKQVTDSGAIEKIVRDVIANSDKQVQQYIAARGKMLGFFMGQIMKASKGKASPGQVQGLLKPILDN-MS-DFKVIQPGLLTLIQDAGRYGQHRIGLTNGGPLDALAFNWANRLCENPLNCSTLEISIGGLVLVA-QTDTYIAVTGACMPMKINGRDCSFWQTHKIVQGDKIEFGFATAGARAYLAVKGGFNVAPSFTSTSTVVRESIGGNKLAVGDLLACNRAVQA-----AVPDIPNYPTELSIKVILGYQQKSFDSVRLFFSSDYQLSDKVDRMGFRLQGQQIK--SSLSGMLSEGICHGAIQVPADGQPIVLMNDRQTIGGYPKIGSVIALDTARLSQLMPGNKVAFEQISMERANIA
------------CSLATKSKIFSGSSTEFGAEPNTQASLVDLGLPGVLPVFNEEALRMAVKFGLAIDAEIGKVSVFDRKNYFYPDSPKGYQTTQLHHPIVGMGHIDIDLDGTTKRINVTRAHLEEDAGKSLHEDGMSGIDLNRAGTPLIEIVSEPEIRSAKEAAAYFKKMHSIVTYLGICDGDLSQGSMRCDCNVSLRPKGQEEFGTRTEIKNVNSFRFVEQAINVEIERQMDILEDGGEIVQETRLFDPVKMETRSMRSKEVENDYRYFPCPDLLPVVIDDDYIQAINDSLPELPDQKKQRFMDEHGLSEYDAGVLSATRAIADYFEAVAAKCGDFKLAANWVMGELSAALNKNEVEIQDSPISAKQLGQMLVRIKDDTISGKGGKTLFQALWEQQGDVDALIDSLGLKQVTDTGAIEAIVEDVIANNQAQVDQYVNARGKMIGFFVGQVMKASKGTANPGMANKMLKEKLDC-MA--LQIIDPGFLTLTQDLGRFGQHHLGLTTGGPMDPFAFRFANRLVDNQANSVALEITMGGFKAVA-TQDMCVAVTGAKVDVSVDGKRQPQWRTLYIKNGQKIELAYAVKGCRIYLSVAGGFDIKKQFDSASAVVREGIGGGKLESGAELKLKKRNSL-----YLPEIPNYGNHAVLRVIPGYQEKHFSRHRRFFYHDFRISDLADRMGYRLQGPKIE--CDINGILSEGICLGAIQIPADGQPIVLMNDRQTIGGYPKIGSVLSLDLAKLSQLTPGATVNFEPISIDHAFDV
M-FETIIGLEIHVELNTKSKIFCACSTEFGAPPNGNTCPICTGLPGTLPVLNEEAVKLAIRAGKALNCEINTINKFDRKNYFYPDLPKAYQVSQFDLPICEKGFIDIDVAGQQKRINLTRIHLEEDAGKLIHMEPLTLVDYNRTGVPLIEIVTEPDMRSAQEATTFLKALKAILEYAEISDCKMEQGSLRCDANISIRKIGQVKLNTRVEIKNINSFKEILKAIQKEEKRQRELYSFGYKIKQETRKWDSAKGKTVPMRSKEDAHDYRYFPEPDLLPVVIKEEQIQAISKGLPELPEKKRERFLKVYELSEKEIDILIAQKPLAEYFEEVVDLGTNPKEAANWIIGELLRALKEREE--EAIPIKSEYLAGLIDIIDEGKISRSIGKEVFEELINTDKSPEEIIQERGLSQISGTDELHKIITDILSKNPQAIEDYKSGKAQAFGFLMGQTMKASKGKANPQSTKKILEERLGQLMG-NIKIFKPGMLTLVQDSGRQGYQQYGVPVSGVMDSFSHRVANILVGNHETESVLEATLLGPGIEF-LDETVIAITGGDLAPNINGAAVPLGQSITVKAGEKLDFKGIKTGCRCYIAFAGGINVPEIMGSKSTYNRGSIGGRALKAGDILNLGEPLKPLSSL-TIQQLYTYTNKIELRVVAGPQEEAFSPEETFYSFEYAVTNECDRMGYRLSGDVIK-HKEGGDIISDGIAMGAIQVPGHGMPIIMMADRQTTGGYTKIANVISADLPKMGQAKPGDKITFKKVTIEEAEEI
MDWEIVIGMEIHAQVQSNAKLFSGAATAFGGAPNDHVSLVDAAMPGMLPVINKACVEQAVKTGLGLNAKINLVSRFDRKNYFYPDLPQGYQISQFAHPIVGEGEVIVDMSGERIVVGIERLHLEQDAGKSVHDLGRSSVDLNRSGVALMEIVSRPDIRSADEARAYLTKMRLILKTLGTSDADMEKGNLRADINVSVRKPG-GPLGTRCEIKNVNSIRFAGQAIEYEARRQIGILEDGGSIDQETRLFDARTGETRSMRSKEEAHDYRYFPDPDLLPLVVPQETVDRLKASLPELPDERRARYIDTLGLSPYDASVLVTDVAASAYFETVAE-GRDAKTAANWVINELFGRLNKEGTPIEDAPVSAAQLGGILDLIGQDVISGKIAKDLFEIVWAEGGDPAEIVESRGMKQVTDTGAIETAVEEVIAANPDKAAQAK-EKPNLAGWFVGQVMKATGGKANPKAVQGIVREKLGIEMSARIKVVDPNPFITVQDGGRRGAMRYGVSESGPMDWVRYRLARRLVEAP---AAFEVGPGGARFAA-EGPVRLAVTGPGFTVRVGEAVLTPPLRLTLEPGETFSLTPGRTGMWAYVTVEGIDFGAPVLGSFATNARTGFG-RDLAGGFACTWVQPA--------GPEDP-YDDKGPIAVLPGPQHHMFSEAAQFATEPFRLTDAVDRMGYLLEGPKVE--AVSHDIVSDGIVEGAIQVPGSGRPIVQLADRAPTGGYPKIGVVAAADRPRLAQRRPRDEVRLVWSTVEEAAEK
MSWQPVIGLEIHAQLATRSKLFSGASAAYGAEPNSQASMIDVGLPGTLPSANAEAVRMAVALGLAIDAAIAPRSVFARKNYFYPDLPKGYQISQYEQPVVGEGRLQVRLDGRTLSVRIERAHLEEDAGKSLHDAVQTGIDLNRAGVPLLEIVSAPVLHSPAEAVAYLRTMHRLVRWLGICDGNMQEGSFRCDANVSVRRSADAPLGTRTEIKNVNSFRFVEKAIAYEIERQIRALENGEAIVQETRLYDAAHDRTRPMRSKESADDYRYFPDPDLPPLAIPEALVATVRAALPELPDARWQRYVEVLGLPAQDAGQLCADRATSDYFEALLAALGEAKLAANWVLGELAAALNAAATPIEHAPLAPAALALLLRRLREGVISGKQAKDVFAAMVAGEGDADAVIAARGLVQISDEGALLAAIDAVIAAHPAQAAQVRAGQDKVLGFLVGQVMKATGGKAHPQRLNALLRERLAA-MS--ITVLRPGLLTTVQDSGRTGHAGAGVGRSGPLDDVAARLANALVGNAATAALLEITLAGPRLRF-AAAATLALTGGAVDARLDDRPAATWRPLAVAAGEVLDLGAVRLGARAYLAVAGGLAVERVLGSAATDLNAGLGGRALAAGDVLALGDARPL-----SLDPWFDPRSGQPIRLVRGRHWDALTDATALLAAEWRIAAASNRVGFRLDGPPLA-LRAPLELVSEPVAPGTLQLPPGGQPIALMAEHPTTGGYPRAGQVAGVDIARLAQLRPGDRLHLQEIAIDEA---
MAYETIIGLEVHVELETNSKIFCGCSTSFGADPNTQCCPVCLGLPGSLPKLNTRVIEFAARAGAALNCEISAYSKMDRKHYFYPDMTKAFQTSQYDLPLCKTGHIYLEK--YDKKVRINRIHIEEDAGKLLHMESSSLIDYNRVGVPLIEIVSEPDMRSPEEAIEYLRQLKSVLEYLEISDCKMEQGSLRCDANISLREVGKKELNAKVELKNINSFKELLKALQKEEKRQLELYEESHKVIQETRRWDSAKGRTISMRSKENAHDYRYFPEPDLPGVVMAKEKVDNLLAHLPELPQQKKVRFISEYQLNEVETDILINDRKLSLFFEETASYYPQPKIIANWLLVELMKYLKEDTICFDSLKLKPLYLADMLKMIDDHTISGKIAKQVFEEMVLSGKTPQEIVKESGMVQITDTAELENIVERVLTENSKSVEDYRQGKEQALGFLMGQVMKQTKGKANPQIAKETLLKKL---MG-KFKVLHPGLLTSVQDGGRYGYQQFGVPVAGVMDSFAHRIANILVENEENEAVLEITLLGPQIEF-LSEAVIAITGGNLSPEINRRSVEMWKSIYVKSGDILSFSGAKTGCRSYIAFAGGIDVPIIMGSKSTYAKAKIGGRLLKAEDILDIGNTKYVLSS--SLPRIPEYKNHFEVQVVLGPQDDLFTTKETFLSNPYTVTNECDRMGFRLEGEEIE-HIQGGDIISDGIALGAIQVPGHGKPIIMMADRQTTGGYTKIGNVIWEDLNKIAQAKPGDIIRFKKITVEDAEEI
-RFEPVLGIETHIELGTASKMFCGCRTEFGAEPNTQVCPVCLGLPGALPVTNRAAIEGIIKIGLALNCDIVDWCRFARKNYFYPDMPKNFQISQYDEPLCVDGRLDVEVDGETYRIEIERVHMEEDTGKSLHVGEYSLVDYNRAGIPLVEIVTRPGDRAPLVARAYATELRELVRSLGVSDVRMEQGSMRCDVNVSLMPRGAGEWGTRTETKNVNSLRSIERAVRSEIERQAGVLAAGERVVQETRHFHEDTGRTTSGRSKEEAQDYRYFPEPDLVPMAPSREWVEELRASLPELPAARRRRIQAEWNLSDLELRDVVNAGAV-DLIEATVAQGTDAAAARKWWMNELSRRATEQGVELADLPITPEQVAQVQAMITAGELNDKLARTVFEGVLAGEGTPDEVVAKRGLKIVSDEGELNSIIDEVIAGNADVADKVRAGKVAAAGALVGAVMKATRGQADAGRARELILEKLGS-M---ISVVTPGLHTTIQDLGRPGHFAMGLPPSGALDQFSHRCANLLVGNSAGAATLESTMTGPALHF-KEASLIAVTGGDVDISIDDHPVEAWTSHAVSPEQVVRIGILRTGARAYLAIRGGIDSPPFLESRSTYTSSRIGGEPLKAGDILRSGRETSA-----SIDRRPALSAQTGVRVVEGLCNYRFTREHEFFTETFTVTSVSDRTGYRLDGPRLS-FDNPSNVVDLGYPVGSIQAPNGDQAICLMRDAVTGGGYATLGTVISSDIDRLAQLKAPDLIRFESVDLDAAFMF
MRFEPVLGLETHVELGTASKMFCGCPTTFGAPPNTQVCPVCLALPGSLPTANEKAIESTIRIGLALNCTIATWCRMARKNYFYPDMPKNYQISQYDEPLCTDGYLDVEVDGKIVRVEIERVHLEEDTGKSTHVGDYSIVDYNRAGIPLVEIVTKPDRLAPEVARAYVTELREVMRSLGVSDVRMEQGSLRCDVNVSLMPRGSSKWGTRTETKNVNSLRSVERAVRGEIERQAAILAEGGRIVQETRHFHEDTGQTTSGRSKEEAQDYRYFPEPDLLPIAPDPAWVESLKAALPELPSARRKRLQQEWGVSDLDMAAMHNADAI-DLVEATVAAGAPAADARKWWMGELARRANESATALADLPITPAQVARVTELVASGALNDKLARQVLEGVLAGEGGPDEVVGKRGLQVVSDEGELSSIIDQVLADNADAAEKVRGGKVAAVGALVGGVMKASRGKADAGRARELILEKLGG-MSRALLVLATGPLTTVQDLGRRSHSHLGVGRSGAADRGALRLANRLLANPEGAAGLEITLGGLLVRA-SGDLLVALTGAPCPATVTDRGVGHASVERLPDGATLRLGVPPRGLRTYLAVRGGLDVPKVLGSRATDLLSGLGPERPAPGALLPVGPPPVEFPAVDLAPVPEPESGDLVLAAVPGPRHDWFRPEAALCAEPYEVTPQSDRIGMRLRGPRLE-RARGGELPSEGMVPGALQVPPSGQPTLFLADHPVTGGYPVIAVLRDDEIGRAAQARPGQRIRFRLARRA--TMR
MRYDPVLGLEVHVELNTASKMFCGCSTAFGAEPNTQTCPVCLGLPGSLPVVNAKAIESAIRIGLALNCSIAEWCRFARKNYFYPDMPKNYQISQYDEPIAYNGWCEVEVDGETYRVDIERAHMEEDTGKSLHVGDHSLLDYNRSGVPLIEIVTKPGEKAPQVARAYVSMLRDLLRALGVSDVRMEQGSLRCDANVSLRPGTDAPYGTRTETKNVNSLRSVERAIRYEITRQAAVLDDGGTVTQETRHWHEDTGATTAGRSKETAEDYRYFPEPDLVPVAPSREWVEELRATLPEPPAERLKRLSAEWGFSELELRDVVSAGAV-DLIEQTVAAGASPQSARKWWLTEISRHANDAGVELADAGITPQQVAEVQQLVDAKTVNDKLARQVIEGVLAGEGSPAEVVEKRGLAVVSDDSALGAAVDAAIAANPDVADKIRAGKVQAAGALIGAVMKQMRGQADAGKVRELILTKL-G-MSGALRILAPGPSATIQDLGRPGWFSAGVGVSGAADTDSLRLANRLVGNDEGAAGIECVLGGLQVEA-IEVVTLAVTGAPAPITVDGIPVDHASVVRLESGQRLALGLAATGLRVYLAVRGGLAVEPVLGSRSRDTLAGLGPEPLTAGDELPVGPEPIGSPLTGIAPLTPMTNDPVVVRVQLGPRADWFAQPEDLFVGGWSLTDRLDRIGARLARPALT-RRDSRELPTEGMPLGAIQVPPSGEPVVFLADHPITGGYPVIGVVLGADIPLVAQARPGQQLIFVPEQPRASTHP
MAYETVIGLEVHAQLLTRTKMFCGCATAYGAPPNTQICPVCIGLPGALPVPNRQAIELAIRAALATGCEVRSASRFARKNYFYPDLAKGYQISQFELPMNEHGALEIDGS-GKKTVGIIRIHLEEDAAKNLHGVTDTLVDFNRAGVPLIEIVGAPDLRSADEAEAYLRVLRDVLMFAGVNDGNLEEGSFRCDANVSIRPVGDPKLGTRVELKNINSFRFVKKAIEYEVARQEALVSSGGKVVQETRTWSEPQGKTLSMRSKEEAHDYRYFSDPDLPPLSVDPTWIDEVRAKMPEAIPARRARWQSELGLTEYDARVLSAHPGVAAWFESAVIDTKLGKKVANFVQSEVLRETTTNGLE-ARFPVPPQRLAELLALVEGGTINGKIAKDVFADMVKTGKAPKEIVDKKGLAQVTDTGAIEAAIRKVVADNPKEVEKLKAGKAAVRGFFVGQVMKATRGTANPALVNEILDKVLAS-M---IEIERVVGLAFVQDGGRPGRLREGVPRGGALIASALSAANRALGNPGDAAGIERY-GAMTLVA-RGDVMLA----------DDDA----RVWTLRDGERVELAWDGARRARFVALRGGIDVPRVLGGRGTLVAARIGGRSLRRGDVLRAESEP-------MTNVRPWLAHEGPIRIVAGPDLAAYAPRDVLTSRAWRLSTRSDRTGTRLEGATVPWREGAPSARTTPMIAGAIELPPGGEPIVLGVDHPTTGGYPVVAVIARVDLDRFHAIPLGRDVRFAAITIDHA---
MSFETVIGLEIHVELATKSKIFCSCSTEFGAEPNKNTCPVCTGMPGVMPVLNEEVINLAVKAGTALNCDINLINKTDRKNYFYPDLPKAYQISQYDLPICSNGYVEIEVDGKKSQRALTRIHIEEDAGKLIHLEENTLIDYNRGGVPLIEIVSEPDMRSAEEAVSFLKNLRAILVYSGISDCRMEQGSMRCDVNISVRETGSDVLNTKVEIKNMNSIKEVFKAIKKEEKRQIELYSEGHKIKQETRRWDAAKGRTITMRTKEDAHDYRYFPEPDLPPVIIPAEKVESIRNTLPELPKQKKERMVSEYGISEKDTEILIEEKEIADFYEKTVELSKEPKEAANWIITEVLRVLKTQ----DEIPVTEVQLSDLIAEVKKGTVSRTAAKEVFDEICNSSKSVGEVIEEKGLRQISSSDELESIVKKILEENPQAIADFKEGKQKSFGFLMGQCMKATKGKGNPGTIKGILEEALNS-MG-SMKILKSGMFSTIQDLGRFGHQAKGISVSGAMDQLSLRLANILVGNDEKAPCLEMTVKGDKIEF-QKDAVIAITGCDMGFTVNGRPVWIDRTLFVNKGDVLDSGFCRYGKLSYLAVRGGLDIPKVLGSSSTFLRASIGGRKLMAGDVLDFPDLESSMSRAVQVTRKDLLFHPRKVRFVYGNEKDRFTEKGTFLNSQYTIQNDSDRMGYRMKGDVVE-HVTNGDIISGGINFGSIQIPGNGQPIVMMADRQTTGGYTKIGQVIQSDLPYLSQKKPQDIVEFQSVTVDEAVEV
MKYQPVIGLEVHAQLLTRSKMYSADENEYGAMPNSNLSVITLGHPGTLPRVNRTAVEFAMKMGLATNCHITRDNLFARKNYFYPDLPKGYQITQDKTPICTKGHVDIRLDGSTKQIGITRIHMEEDAGKSMHLAVETLVDLNRAGVPLIEIVSEPDIRNAEEAYAYLTEIKKLVQYLGICDGNMEEGSLRCDANISVMPVGSEKFGTKVEVKNMNSFRNVQRAIEYEIERQIELLEAGEEVISQTRGFDATTGTTQGQRSKETMNDYRYFPEPDLPPVIIDDAWLHRVQAELPALPQQLYARFTGELGLSAYDANVLTTEKDIALYFDELTRLTTNAKAAANWMQGPVKSFLNERALTMSDFPLSAQQLADIIGLIDEGKINHSVAKQLYPHLLENGQSAAQAAEALGLLQQSDASELEAMVQQVLDANPAKVAEYRAGKKSLVGMFMGELMKLTKGKADPKLSNQLLRDKLET-MS--FSILSPGLLTTVQDLGRVGYQKQGIIVSGAMDATALRLANLLVGNPENTAGLELTLLGPKIRF-ETDQVIALAGADLSPAVDSEPVRMWRPVLVRAGAVLSFGAPREGSRAYLAVAGGLALPPVLGSRSTYLRAGLGGRALRKGDAVPCSKPNALAAKLMAPDPLPRHESSLEIRATTGPEYHLFSAEGHLWEQEYSLSTESDRMGYRLLGPQLG-LENPQELLSSAVTFGTVQVPAGGLPIVLMADHQTTGGYPRIAQVITADFARLAQLPLGGKIRFREVTLAEAQHT
-RFDPVLGLEVHVELSTATKMFCGCANAFGAEPNTQVCPVCLGLPGALPVVNGKAVEAAIRIGLALNCQVAEWCRFARKNYFYPDMPKNFQTSQYDEPIVFDGHLDVVLDGDTFRVEIERAHMEEDTGKSLHVGEHSLLDYNRAGVPLIEIVTKPGERAPEVARAYVTALRDLLRSLDVSDVRMDQGSLRCDANVSLMPKGSSEFGTRTETKNVNSLRSVERAVRYEMRRHAAVLASGGSIVQETRHFDESTASTSAGRPKETSEDYRYFPEPDLVPIAPSREWVEELSGTLPELPWERRKRVQEEWKLSDEELRDLVNAGAL-ELVTETVDAGAPPAEARSWWVAYLTQQANTRGVELPELAITPKQVARVIELIAEGKLTNKLARQVVDGVLDGQGEPDEVVAAKGLEVVSDDSALQSAIDEALTAQPDVADKIRGGKVQAAGAIVGAVMKATKGQADAKRVRELVLAACGQ-M---LEVLETGPLATVQDLGRPGLADIGVGVSGAADRGSLRLANRLLGNAEGAAAIEVTFGGLAVRA-GRELTIAVTGAPCPITVGGRGEGAHAVLRVAAGVEVRLGTPPCGLRSYLAVRGGISVEPVLGSRSTDVMAGLGPAPLRVGDTLPVGPAPAAFPVIELAPVAQP-PEELMLEVVPGPRDDWFTDEDVLLTSVYEVTTESNRVGMRLDGPALT-RRRNEELPSEGMVAGALQVPPASRPTLFLADHPVTGGYPVIAVVTSADVDRAAQARPGQRVRFRRAQDRS-AKR
MQYSTVCGLEVHTELATKTKIFCSCSTEFGGEPNTHVCEICSGMPGTLPVLNKKVLEFAVRTGLATNCEITMYNKFDRKNYFYPDLPKAYQISQLYLPICRNGWIEINDNGGKKKVRIHEIHMEEDAGKLVHDEDCTLVNYNRCGVPLLEIVSEPDIASADEAVEYVEKLRAILQFCGVSDCKMQEGSLRADVNVSVMEKGSKEFGTRTEMKNINSFKAIHNAVEAEAQRQIELIEDGEKVVQETRRWDDSKGASYSMRSKEDAQDYKYFPDPDLPPVKLSDEYVDSIRENLPELPDAKKARYMNELGLSEYDTAMICSDMAYVRLFERTVEITNSPKDSANWIMGELMKMLNDSQTLPENMSFRQDSLGEIINLLAANKISRDSAKKVFKAVFEQDVVPADYVKANNMESVSDTGAIKAVVEEVIAANEKAVSEYREGKDKSFNFLIGQCMRALKGKAPAATVTQVLKEILG--MS--ILIVRPGLFTTVQDGGRFGGMSLGFPQCGAMDLKAAKTANLLIGNNPNDAVLEMTYMGIAALF-REDCAIALSGAHFKAAINTVPIKTNKAYKIKAGDVLSMREAISGARAYLAISGGIDVPQMLGSRSTDLKLKQCGRALKSGDEIKIFGSGIPSDI--EIPE--EYANEITLRCVLGPQDDMFTSKETLFSEEYKVSAEADRMGIRLSGAVLK-CKGTPDIISDGIAFGAVQVSKNGQPIILAADRQTTGGYAKPITVITADLPLLAQAKPGNTIRFKPVSLAEA---
MEFETIIGLEVHAQLLTRSKMFCGCSAAYTAEPNTHVCPVCLGLPGALPVINREAVAYTIMAGLSLGCSIPSYSKFDRKNYMYPDLMKGYQISQYDLPLCVNGVFEFPTN-GTGRVGIRRVHLEEDTARLVHRASYSLVDANRSGVPLIEIVTEPDLRSPEEARSFLVALRQVLRYLGVSTGNMEEGAFRCDANISQRSTDGTVVGPKVEIKNMNSFRAVERALHYEIERQRAALRNGETLVQETRGWLDDQGITVSQRTKEFAEDYRYFPEPDLPPLYLTEEDVAGIRARMPELPAARRARFAAQYGLSESDAALLTEERAVADYFESVVDGNALARDAANWITGEIFALMRDQDLAIDEINVSPQQLRRLITLVTDGTITMRSAKEVLAAVHETGRDPDAIVEERGLAQVSDAAQLAEVVKTVLAENPAAVADYRKGKKAAIGFLLGQVMRHMRGTANPAVARQLLEQALEG-M---LEVKSGGIETTVQDYGRVGLLDQGIFPAGPMDDLAFRMANLLVGNDPGAAGLEVTAGGAEFAF-TDDRVVAVCGADMQPRINGEPIELWRSYGVKAGDTLTLGWLNPGFRSYVAVSGGIDVPVVLGSRATYAPGEIGGRALKEGDQLPLGSAGNA-----RVKPVPTYTSEWVLEAVRGPQADYFTTEEFFFSHAWTLDRNSNRTGYRLDIHRWQ-WGHPSNILDNGYPVGAVNVAGD-QPIILTVDGPTLGGFVCCAVVAMGAMWKLGQMVPGDKIRFKEVNIAQAEGV
MGYEPVLGLETHVELGTRSKMFCSCATTFGAEPNTQVCPVCLALPGALPVVNSAAVESAIRLGLALNCSIAEWCRFARKNYFYPDMPKNYQISQYDEPLCYDGYLDVTVDGREFRIGIERVHMEEDTGKTSHVGEYSTVDYNRAGIPLLEIVTKPGEWAPQVARAYVRELRDLIRALGISDVRMEEGSLRCDVNVSLKPRGSTEWGTRTETKNVNSLRSIERAVRHEIERQGGVLSAGGRVVQETRHFQESTGTTVAGRSKEEAQDYRYFPDPDLVPVAPDREWVEQLRATLPELPSAKRRRLKAEWNLTDKELQDLVNANAV-DLVEQTVAAGAPPAEARKWWLNDLSRRATETGVELSELPITPAQVARVVELVAEGSLTNKLARQVVDGVLAGEGEPDEVVEARGLRVVSDDAALGAIVDQAIANNADAAEKVRNGKIAAVGALVGAVMRETKGQADAGRARQLILERLGG-MP-ALEVLETGVLTTVQDAGRVGHALLGVGRSGAADPVSYALANRLVANPPRAAALEVTFGGLRCRA-HGAMTVAVTGAPGPVSVDGRAAAMNTVIHLRDGSELRIGTPERGLRSYVAVRGGLDTPPVLGSRSTDTLAGLGPQQVTPGTVLPVGPPPQDLPVVDAAPDTVFPRDEVELRVMLGPRDDWFTEDRTLLTSDYVVSSRTDRVGARLLGPPLP-RSRLGELPSEGIVPGALQIPHHGDPVLFLADHPVTGGYPVIAVVVSADLRWAAQARPGTRLRFRAVG-------
MKYELVIGLEVHAQLLTKSKMYTSDSTEFGNLPNTHISVITLGHPGTLPKVNRKAVEFAIKMGLACNSEITRNNIFARKNYFYPDLPKGYQITQDKNPICVGGEVPITLDGSKRSIALTRIHMEEDAGKSIHLAVDTLVDFNRAGVPLIEIVSEPDMRSSEEAYAYLAEIKKLVRYLDICDGNMEEGSLRCDANVSVMLKGSKEYGKKVEVKNMNSFRNVSRAIEHEFERQVIMAEAGKEIISETRTFDAATGTTASMRSKEDLNDYRYFPEPDLSPVIVSEEWLESIRSSMPPLPRELFHKFVHEYGLPDYDAGVLTDSKEIALYFEELCSHVKNFKAASNWMMGPVKSYLNELTLHIEDFPVSAISLAELIAIIDEGKVSFTVAQKIYPEMLKDSKTPLQIAQELNLIQQSDEGSLKPIVESVLSENKAKVEEYRSGKKGLMGMFMGQVMKKSQGKADPKVATKILTELLEN-MIAYIHFHQPGLMTSVQDWARYDLVAYGVPYSGVMDRISMTLVNHLLHNPENAAVLEMAHIGPKMIF-EMPTRIAFAGAEADIYLNDRPVKLGKIIEIEEDDVVWVKKFRRRQWLYMGIQGGLESEMVGKSRSWYKGIT--REKVIKGDTLCYLYEERYFPPE-NSHSKANWYKDNVLKVYPGPEWNLVPKLNRILSKTFTISEQINRMAYQLEERM---ENDIPPILTAPVYPGTIQLTPGGQMIILMRDAQVTGGYPRILHVDIHSMNILAQKRAGEKVKFSIIVDE-----
MKYELVVGLEVHAQLLTKSKMYTTDSTEFGNLPNTHISVVTLGHPGTLPKVNKNAVEFAVKMGIACNSDITRRNIFARKNYFYPDLPKGYQITQDKNPICVGGEVPLTMDGSKKSVTLTRIHMEEDAGKSMHLAVDTLVDYNRAGVPLIEIVSEPDIRSSEEAYAFLVEIKKLVRYLDICDGNMEEGSLRCDANISVRVRGAAEYGKKVEVKNMNSFRNVARAIEHEYERQIHLIEANEEIISETRTFDATTGTTASMRTKEDLNDYRYFPEPDLSPVVVSEEWLEGIRKEMPELPRELHHKFVSVYGLPEYDAGVLTDSKEIALYFNELCESTANYKAASNWMMGPVKSYLNELTLHISDFPISPKRLADLIAIVDDGKVNFSVAQKIYPEMLKSDKSPLEIAQQMNLIQESDEGSLKPIIEKVIAENAAKVEEYKSGKKGLMGMFMGQVMKQSHGKADPKVATKLLTELLEN-MLSYIHFIKSNGYCTVQDQGRFGFADLGVPYSGAMDQFSYTLANKLLRNTEDSAVLEIAIAGPTMVF-EMATKIVFTGAQAEIFHNGNPIQLGQIISLNAEDEIVVGKIIRGQWLYMGIEGGLETPIFMDSRSWFAGIST-FSKIQKGDTICYFSEEKLNVNT-LSHPTNSWFENEKINVYKGPEWKALPDRTQILFTTFKISRNSNRMGIQLEELI---PNQLDQLLTSPVYPGTVQLTPAGKLIVLMRDAQVTGGYPRIFQLSDDSINIIAQKSFGQKVKFSIIF-------
MKYDPVMGLEVHVELGTATKMFCGCATGFGADPNTQTCPVCLGLPGALPVVNAVAVESAIRIGLALNCQVAEWCRFARKNYFYPDMPKNFQTSQYDEPIVFEGYLDVELDGEVFRVDIERAHMEEDTGKSLHVGDYSLVDYNRAGIPLVEIVTKPGERAPEVARAFVATLRDLLKALDVSDVKMEQGSMRCDANVSLMPKGATKLGTRTETKNVNSLRSVERAVRYEMCRHAAVLDGGGSILQETRHWHEDTGVTTSGRPKSDADDYRYFPEPDLVPVAPSRELVDRLRTTLPEPPAERRKRLQSAWGYSDLEMRDVMNAGAV-EIIQETVAAGASPAAARKWWTGELARRANNEGKSVSDFNVTPAHVAELDGMVTAGRLNDSMARQVLEGVIDGEGSPTAVADARGLELVQDDGALEAAVDQVIADNPDVADKVRDGKVQAVGALIGQVMKAMKGQADAAKVRELLVQRL-S-MT-ALVVRRVGLQVLIEDAGRPGLAHLGVSPSGAADRASYLLANRLVGNADGAAGLEVLMGGLVLEP-THDVVVAVTGAPALVRAGGAAVALCTALRVRAGQTLEIGTPVAGLRTYVAVRGGLDVPTILGSRSSDPTSSLGPPPVRQGDHLAVGPPPTAPVSDEVTPVSPP-LGPIDLATVLGPRDDWLTEDRLLGDAAWALTSESDRVGVRLSGPRLT-RAARGELASEGLVRGAVQVPPSGQPVVFLADHPTTGGYPVVAVIDDDATDRLAQLRPGEQVRFTLQHAS--WLS
MEWESVIGLEVHLQLKTGTKVWCGCSADYNSAPNTHTCPICLGHPGALPKLNRKVAEYGVKAALALNCRINNESRFDRKNYFYPDLTKGYQITQFDVPYAEEGHIDVKLSGKESRIGITRIQIEEDTGKSIHA-EESFINYNRASMPLIEIISDPDIRSSEEAYEYLNLLKTSVKYTGISDVSMELGSLRCDANISVRPKGEEKYGTRVEVKNLNSFKAVARAIDYEIGRQIEEIENGGTIHQETRLWDDESQVTRLMRSKEEAMDYRYFPEPDLGVLYISDELIDNIKKEMPESKIEKVKRFIEDYGLSEYDSNILCDEIELGNYFETAAKISGNSKTTANWIITEVLRVLKDSQKSIEEFEISPEDLGEIVKLIGNGSISGKIAKKVFEIKLTDKRSPEEIVKAEGLAQVADEGAIEAMVDEVLANNGKLVEDYHNAKPRVLKGLIGQVMKASRGKANPQMVTDLLTKKL---MK-QFEILSPGPLTLIQDCGRYGYQKSGVPVSGSMDSFSYNISNILLENNEDEGVLEFTMLGPKIKF-RSQCTIAITGGESSPKLNGKSVPLWETIRVNPQDELSFEIMSKGCRGYIAFAGGIDVPKVMGSRSTYMKGKIGGRQLKAGDILKLKNSEYC-----KLPHRPLYSNHYELRVILGPQDDYFTSADTFLSDKYTVTNECDRMGIRLEGDKIE-HASGGDILSDGIVPGSIQVPGQGKPIIMMADCQTTGGYAKIATVVSSDLKKLAQAKPGDTLSFKKVTVEQGFEV
MRFDPVLGLEVHVELSTNTKMFCGCANVFGGEPNTNVCPVCLGLPGALPVVNGTAVESAMRIGLALNCDIAEWCRFARKNYFYPDMPKNFQTSQYDEPIAFDGYLDVVLDGEVVRVEIERAHMEEDTGKSLHVGEHSLLDYNRAGVPLIEIVTKPGERAPEVARAYVTALRDLLRAMDVSDVRMDQGSLRCDANVSLMPKGSSEFGTRTETKNVNSLRSVERAVRYEMTRHAAILADGGSITQETRHFQEADGTTAAGRAKETAEDYRYFPEPDLVPIAPSRDWVEQLRGTIPEMPWERRKRIQTDWNLTDEDLRDLVNTGAI-DLVAATVDAGADQADARSWWVQYLNQQATSREIELADLAITPAQVARVIELVGSGELTNKLARQVVDGVLDGEGAPDEVIDKRGLKVVSDDSALLAAVDEALAAQPDVADKIRGGKVQAAGAIVGAVMKATKGQADAARVRELILERVGA-MS-DLLVRSGGLYTTVQDTGRFGYYHTGMPPSGAMDAYAAVVANLLVGNPDGAGVLEGTYIGPTLEF-TDERLVAVTGADVPVTVNDEPVEPWTAVRVGPGDVLAFAMIRAGCRAYVAVSGGVDVPVYLGSRSTYTLTGIGGRKLVDDETLPLGAATGS-----AIPQQPDLSAPAELRTVIGLCSYRLTEEASFLDTDWKVTKDADRVGYRLRGGRLD-FSDPANVVDLGYPVGSIQVPGGDEPIVLLNDAVTGGGYATIGTVISVDRDRIAQTKTGDTVRFTSVDLDTA--R
MRYEPVIGLETHVELGTNTKMFCSCPTDFGAEPNTQVCPVCLALPGALPVANRAGIEATIRIGLALNCDIASWCRMARKNYFYPDMPKNFQTSQYDEPLCVDGYVDVEVDGETVRIGIERVHLEEDTGKTLHVGTESLVDYNRAGIPLVEIVTKPGAKAPEVARAYVTELRDIIRSLGVSDVRMEQGSLRCDVNTSLNKPG-EEWGTRTETKNVNSLRSVERAVRSEIIRQAGILDDGGKIVQETRHFQEDTGDTRSGRSKETATDYRYFPEPDLVPIAPDPAWVAELKASLPERPSAKRARLREDWGISELDMQSVANAGAV-ELIEETIAAGASPAGARKWWMGELARRANETGVELADVGATPAQVAQLQSLVDAGKLNDKLARTVLEGVVAGEGDPAQVMTARGLGVVSDTGALQAAVDEAIAANPDIAAKIRDGKLAAAGALVGAVMKTTRGQADAKTVRELILARL-S-MT----VLRTGPMTVIKDAGRPGHAYQGVAPSGAVDRGAYARANALAGNPPGAAVLECTLGGLRVSF-DEPAVVALTGTDAVLTVDGTAAGDDRPVPVPAGAVVAVTVPRRGLRSYLAVRGGIDVAPVLGSRSTDQLAGVGPERPAPGDVLPIGAPPADPVS---SPGAPPPTAEGPLEVDLGPRDDWFTTEATFLGAEYTVSPAGNAIGLRLDGPALI-RSRTAELPSEGVVRGAVQVPPDGRPIIFQADHPVTGGYPVIAVLTPEAADRAAQLRPGATIRFTRAP------Q
MNYEPVVGLEVHVELSTATKMFCGCSTDTDKDPNTNVCPVCLGLPGSMPAINGHAVESAIRIGLALNCHIAQWCRMARKNYFYPDMTKNYQTSQYDEPICYDGWLDVEADGETFRVEIERAHMEEDAGKSLHVGSHSLMDYNRAGVPLIEIVTKPGAKAPQVARAYMAQLRDIMIALGVSEARMERGNLRCDANVSLMPRGSETLGTRTETKNVNSLRSVEGALRYEIQRQGYLLSEGRKVRQQTRMWQEAGEYTIAGRDKSDAEDYRYFPEPDLVPIAPSREWLSSCVPSCQSCQPPKKARLSSQWQFSEADMTSAVNAGAL-DLLEATVDAGCQPAAARKWWLTELSRRANEAGVDLAEVGMTPCQVAQLQKLVDDGTLTDKLARQVIDGVIAGEGDPQQVVDGRGLAVVSDDAALGSAVDDVIAANPQIAEKIRGGKVQAAGA---------------SSVR--------L-MT-HFVVETAGPRTLIEDAGRRGWADLGISGCGAWDRRAYLDGARLVGNGAGLGCLEILLGPVRLRCVGGPVLVAVTGADAQIDLDGAPRPSGWGFLVTDGQTVSIAMPATGLRSYFSVTGGINASPTFASVSADPTRGMGPAPLKAGDRVSVGDGPAGLIST--TPVQQ-APTELVLHGVWGPRDDWFTDARSLEQTPWRVAQASDRVGTRLEGPSLE-RAVTGELTSEPVMRGAIQVPTSGVPLVFGPDHPTTGGYPVIGVVDPEDADRLAQARAGVVVRFAMTA----HDW
MNFEVIIGLEVHVELKTQSKLFCSCSTEFGAEPNTHTCSICLGMPGVLPVLNQQAVVYATKAAMALQCTVHPYSKFDRKQYFYPDLPKAYQISQYDQPLAEHGSVPIVENGVVKKIGVRRIHLEEDAGKLNHIGKGSLVDLNRAGVPLIEIVSEPDIRSAEEARLYLTELRNILSYLDISDLRMEEGSMRCDANVSLRPKGSLEDLPRVEIKNVNSIRNVQRGIEYEVERQAELLARGERIVKETRGFDDQSGRTYSQRSKEEANDYRYFPEPDLPPLVLDEAFIQTIAGSLPPSTMTIREELKAA-GVQPKDIEIILADQGAWAFWQDATSQYGDARQITNWMLSDLSRLLNAHGDSFATSPVSPSNLVELLKLIDDGTLSGRMAKEVLDHMYQTKQPAHIVVKDLGLSQITDQNAITQVVEETVAQHPQVVQDYLSGKEKALGFLVGQVMKKTKGQAKPDMVNAILKEVIQA-MR-TIHIVKAGAFSHIQDLGRPGLEYLGLNRCGPLDFQSFVIAQTLVHNDLHEAAIEMTYQGLEFTA-DHPVTFAVVGAET-VRIDNEIYSGAMTLMAKSQQLVQIGRL-TTSRAYLAIQGGLDTPVILGSRSTDFTAGIGGRSLQSGDRIPLKPIEAPWPATVTAPH--HYSTKEPLKVVLGPHAYEFSSHETFFKESYTINKLSNIMGIRLMGKPVP-HNQAASRLSEGTVPGAIQVPPDGQPIVLLNQRGTIGGYPIIATLLGPELWRLTQWPMSSPLRFAAESLAAA---
-RFEPVLGLETHVELGTASKMFCACPTTFGAPPNTHVCPVCLALPGSLPTANAKAIESTIRIGLALNCSIAEWCRFARKNYFYPDMPKNYQISQYDEPLCFDGYLDVEVDGQTVRIEIERVHLEEDTGKSTHMGDYSIVDYNRAGIPLVEIVTKPDRLAPEVARAYVTELREVMRSLGVSDVRMEEGSMRCDVNVSLMPRGASEWGTRTETKNVNSLRSVERAVRSEIERQAGILAGGGRIVQETRHFHEDTGTTTSGRSKEEAQDYRYFPEPDLVPIAPDFAWVAALKTALPELPRLKRKRLQQEWGVSDLDMEAMHNADAI-DLVEATVSAGAPPADARKWWMGELARRANEAGVPLSALRITPDEIARVCAMVAGGALNDKLARQVLEGVLNGEGSPDDVVAARGLQIVNDEGELSAIIDQVLADNADAADKVRNGKIAAAGALVGGVMKASRGKADAGRARELILQKLGE-M---IEVVEPGPYATVQDLGRPGYGHLGVPRSGAADAPSLRLANRLVGNPEGAAGIELTFGGAVLRF-RDGAWAALTGAACPVVLRGGSAGMYAPFWVPAGGELRVGAPMTGLRTYVAVRGGVDVPPVLGSRSADSLSGLGPDPLAPGRVLPVGPSAGLPIVVDAAPP--PGDAPGVLRILPGPRDDWFAPGAALCAEPYEVSQDSNRVGVRLLGTPLE-RARSGELPSEGMVAGALQVPPDGRPIVFLADHPPTGGYPVIAVLASGDLAAAAQLRPGDRVRFRLWRLPPRSSY
MRFDPVLGLEVHVELSTATKMFCGCGTAFGAEPNTQVCPVCLGLPGALPVVNEAAVESAIRIGLALHCDITPWGRFARKNYFYPDMPKNFQTSQYDEPIATNGYLDVELDGTTYRVAIERAHMEEDTGKSLHVGEYSLVDYNRAGIPLIEIVTKPGERAPEVARAYVATLRDLLRALGVSDVRMEQGSLRCDANVSLRERRAVPLGTRTETKNVNSLRSVERAVRYEICRQGARLVAGDVIVQETRHWHEDSGLTTSGRVKSDAEDYRYFPEPDLVPVAPDAAWVEHLRTTLPEPPAQRRRRLQQDWGFTDLEMRDLVNAGAT-ELVEDTVAAGASPAAARKWWSGELARRANAEGQELASLPVTAEQVAQLAGLVESGRINDTIARQVLDGVLAGEGSPEEVVTARGLEVVSDDGALGAAIDRAIEANPDVAEKIRGGKVAAAGALIGAVMKEMRGQADAGRVRELVLERL-T-MS--IEVISPGLGCSVQDRGRPGYYDVGIPPSGALDLQSALAANLLVGNGPDAPVIEAAYLGPQLRF-TEPAVIAVTGAAMEARLNGDVVPQWESLAVATGDELTFGYLQQGARIYLAVGGGIDVPAVLGSRSTYAVGGFGGRALQAGDVLAHGAGG-------VVPDRPALSREVDVRVALGLYDYRLTAADRFLDSTWAVSPVADRMGLRYTGPELE-WSDPSNIVDAGYPIGSIQVPGGVEPIVLHRDAVSGGGYAMVATVISADLDLVAQCAPGTQTRFVPVSLDAA---
MRFDPVLGLEVHVELHTNTKMFCGCPTTFGAEPNTQVCPTCLGLPGSLPVVNGKGVESAIRIGLALNCEIAQWCRFARKNYFYPDQPKNFQTSQYDEPIAYNGHLDVVLDGEVFRVEIERAHMEEDTGKSLHVGDYSLLDYNRAGVPLIEIVTKPGARAPEIAKAYVGALRDLLRALDVSDVRMDQGSLRCDANVSLMPKGASVFGTRTETKNVNSLRSVERAVRYEMRRHAAILVEGGEIVQETRHFDEATGTTSAGRRKETAEDYRYFPEPDLVPVAPSREWVEELRTTLPELPWERRKRVQQEWNLSDLELRDLVSAGAL-DLIASTVDAGAPADEARSWWVSYLAQQANSRGVELDALPITPAQLARVIALISEGALTNKLARQVVDGVLAGEGEPDEVVAARGLKVVSDDSALIAAVDEALAAQPDIAEKIRGGKVQAAGAVVGAVMKATKGQADAKRVRELILERC-Q-M---ITIVTPGPQALVQDMGRPGLAELGVGRSGAADRRSLALANRLVGNPETHAGIEITFGGLVARF-ARPALVAVAGAPCPVRAGERAAAMYGPIWVRAGDELRLGRPSAGLRSYLAVRGGIDVPQVLGSRATDLMSGLGPDPLAAGAVLPIGVSTEDFPAVDIAPQAP-YREEPVLRVLPGPRADWFTENESLCGGHYEVSPASNRIGVRLTGPVLG-RRPDRELPPEAMVLGALQVPPSGQPILFLADHPVTGGYPVIGVVEPEDLPLAAQVRPGQRIRFRAVA------P
MKFDPAMGLEVHVELNTNSKMFCGCPTEFGAEPNTQVCPTCLGLPGAMPVVNRIAVESAMRIGLALNCEIAGWCRFARKNYFYPDMPKNFQTSQYDEPIAFDGYMDVNVDGEVVRVEIERAHMEEDTGKSLHVGDYSLVDYNRAGIPLIEIVTRPRANAPAVAKAYVAQLRELIVALGVSDARMDQGSIRADVNLSLAPAGSGGLGTRTETKNVNSLRSVERAVRYEMQRHAAILDSGGSILQETRHWHEDTGVTTSGREKSDAEDYRYFPEPDLVPVAPSREWVEELRGTLPENPTVKRQRLQGEWGFSDLEMRDTIGAGAF-GLVEETIAAGATPQVARKWWLSELARRANDTGTDIAGLGVSPADVVAVQKLIDAGSLNDKLARQVFEGLYAAEGTPEEIVAQRGLAIVSDDGALGAAIDNAIAANPDVADKIRDGKVAAAGALIGAVMKEMRGQADAGRVRELILEKL-T-M---VRAV-GGGPCLVQDAGRPGHAAIGVGVGGAADRASYELGNRLVGNAPGAAAVEVVLGGLEVEA-TVHVTVCVTGAPAPLHLDGRPEPSGAVLTLRPGQRLRLGVPASGLRSFLAIRGGVAVAAVLGSRSRDTLAQLGPAPLAPGDRLALGDAATGEVLVDAVPPAS-YDDRPVLRVVRGPRDGWVRD-ERLVTTTWRIGSSSDRVGLRLEGGGLD-PVARGELPSEGALRGAIQVSPDGRPVVFGPDHPVTGGYPVVGVVIDADTDRLAQLRPGDELGFRWV--------
MEFETVIGLEVHAQLLTRSKMFCGCSADYGAPPNTHVCPVCLGLPGSLPVINRRAVEMTVMTGLALGCRIPPYSKFDRKNYMYPDLPKGYQISQYDLPLCVDGALEFLVDGQRRRVRIRRVHLEEDTARLVHRTSYSLVDMNRSGVPLIEIVTEPDLHSPEEARLFLQSLRQVLRYLGVSTGNMEEGAFRCDANISQRTVDGQQQWPKAEIKNLNSFRSVERALAYEEQRQRAAIRRGERLVQETRGWLEDQGITVTQRAKEYPDDYRYFPEPDLPPIFLTEDDLARIRAAMPELPLARWERFQVEYGLGPQEAALLTEERAVADFFEACVAGDTLAREAANWITGELFALMRERGCGISEVGVQPRQLRQLIELVQRGTISTLTAKELLGAVSETGTDPEVLVAERGLAQVSDEAQLRAIVQRVLAENPKAVADYRKGKTAAIGFLLGQVNRALAGRANPAVARRLLEEALQE-M---LEVRNGGFETTVQDYGRIGMLSLGFAPAGPMDDYAFRFANVLVGNPPSAAGLEITAGGLVVAF-RDERAIAICGADMGAKLNGQPVELWRSYLVRAGDVLEFDYLQAGFRTYLAVSGGIDVPPVLGSRATYLPGAIGGRKLQAGDTLPLGEPVVDPAQA-RVPSVPSYNEVWEVEATRGPQADYMTADAFFFSHQWKLDAASNRTGYRLDIHKWQ-WGHPSNILDNGYPVGAVNVCGD-QPIILCIDGPTLGGFICNAVVAKAAMWKLGQMVPGSYIRFKEVTLEEAERS
MKYELVVGLEVHAQLLTKSKIFATDTTEFGKMPNTQISVITLGHPGTLPKVNSRVVEYAMKMGLACGCEITRHNVFARKNYFYPDLPKGFQTTQDKNPICVGGFVPITLDGTEKSIALTRIHMEEDAGKSIHLAPDTLVDFNRAGVPLIEIVSEPDIRSSEEAYAYLVEIKKLVRYLEICDGNMEEGSMRCDANVSVRLRGAKEYGKKVEVKNMNSFRNVARAIEHEFERQVELVEVGKEIVSETRTFDANTGTTASMRTKEDLNDYRYFPEPDLSPVVISEEWLESVKASMPPLPRELYHKFVDKYGLPGYDAGVLTDSKEIAMYFEELCHHTSSFKAASNWVMGPVKSYLNEHNEHISDFPIPAKSLAELIDMIDAGKVSFSAAQKIYPEMLQDTHSPLQIAQAQNLIQESDEGSLLPIVESVLAENAAKVAEYRSGKKGLIGMFMGQVMKKSEGKADPKVATKLLTELLEN-MIAYVHFLQAGLMTSVQDWARQEMADFGVPYSGVMDRLSMVLVNYLLQNPQNAAVLEMSQTGPEMLF-EMPTRIAFAGAIADIYHNDKPVKLGTIIDIDEGDRVIVKRFRRRQWLYMGIQGGFETDVVSGSRSWYKGIT--QEKVEKGDNLCYLYEERYFPPP-PANSKDSWYRQSEIMVHPGPEWEMLPRLNRIIHKSFTISETVNRMAYQLVEPI---YNSLESILTAAVYPGTVQLTPGGNLIVLMRDAQVTGGYPRILQVENNSLSILSQKRPGDKIKFSFVKEE---LT
MRFDPVLGFEVHVELGTATKMFCGCATGFGAEPNTQVCPVCLGLPGALPVVNAMGVESAIRIGLALNCKIAAWCRFARKNYFYPDMPKNFQTSQYDEPIAYDGYLDVELDGSVFRVDIERAHMEEDTGKSLHIGEYSLVDYNRAGIPLIEIVTKPGDRAPEIARAYVGAVRDLLKALNVSDVKMEQGSLRCDANVSLKPAGAEKFGTRTETKNVNSLRSVERAVRYEISRQAAVLDSGATVLQETRHWHEDTGVTTSGRPKSDADDYRYFPEPDLVPIAPDPAWVEELRATLPEPPNVRRRRLQTDWGYSDLEMRDVINAGAL-ELIEDTVAVGATPVAARKWWTGEIARRASAEGKGLDEFGVTPAHVAELDGMVQAGRLNDAMARQVFEGVLDGEGTPTAVADARGLQLVQDDGALEAAVDEVIAANPDVAQKVRDGKVQAAGALIGQVMKAMKGQADAAKVRELLLSRL-T-MN-ALRVIAVGPQALIEDLGRTGHLGIGVAPSGAIDGPSLRAANRVLGNPESAAGVEILLGGVELQA-DSPVVVVVTGAPAPVTVDGNPAPFGEPLTLGAESTLTIGRPTSGLRSYLAVRGGIEVTETLGSRSTDTSSGLGPTPVQPGDRLVIGPAPSEPVNGD--PIPPLLSGPVHLTAYLGPRDDLLTKSTQLTQSVWRVSNHTDRIGVRLDGPPLA-LNHTGELSSAPILAGAIQVPPSGQPIVFLNDHPTTGGYPIVACVRREDLPGLGQARPGETVRITLRA----NEI
MRYEPVIGLETHVELGTASKMFCGCATTFGAEPNTQTCPVCLGMPGSLPVANAAAVEATIKIGLALGCRIANWSRFARKNYFYPDIPKGFQTSQYDEPLCVAGHLDVEVDGTTHRVEIERVHLEEDTGKNLHVGDHSLIDFNRAGIPLVEIVTRPGRLAPEVARAYVTELREIVQALGVSDVRMEQGSLRCDVNISLNPVGDLEWGTRTETKNVNSLRSVERAVRFEMRRQAAVLDGGGRIVQETRHFHEDTGSTSSGRSKEEATDYRYFPEPDLVPLAPDAEWIEKLRAELPELPAARRARLQQEWGISGTEMTWLANAGAL-GLVEQTVAAGATPGDARKWWLGDLARRANEAGTELGELAITPAQVAELVGLVNAGTINDGLARQVLDGVLAGQGGPAQVVEAQGLAVMGESDELVAAVEAAIAGAPDVIAKVKAGKVQALGALVGAVMKTTRGKADAPTVKRMLEERVLS-MS--LTVLATGPLTTVQDLGRPGQAALGIGRSGACDRASAALANRLVGNRADDAVLEVTFGGLTVRA-GADLLVVTTGARCP------GAPHAAPTVLRRGQQLRLGPPVSGLRTYLAVRGGIAVPPVLGSRATDLLAGLGPAVVATGDVLPIGEPVDPAPGVDLAPVPEPTAGELTATVLPGPRADWFGDAAALTGQAWTVTSESNRVGLRLDGAPLE-RLRAGELPSEGMVRGALQVPPSGLPVLFLADHPVTGGYPVIGYVTDADVDACAQLRPGQALRLRPGR------P
MSYEPVLGLETHVELGTASKMFCSCATAFGAEPNTQVCPVCLALPGALPVANETAVESAIRLGLALNCSVASWCRFARKNYYYPDMPKNYQISQYDEPLCTDGYLDVTVDGREIRVDIERVHMEEDTGKTAHMGEYSIVDYNRAGIPLLEIVTRPGDLAPQVARAYVTELRDLVRSLGISDVRMEEGSLRCDVNVSLMPRGADEWGTRSETKNVNSLRSVERAVRSEIERQAGVLGAGGRVVQETRHFQENTGGSVSGRSKEEAQDYRYFPDPDLVPVAPGADWIERLRAGLPELPAAKRARVKAEWNLADEELRDLVNAGAI-DLVAATVDAGASPDEARKWWLNELSRRATETEVELAALPITPDQVARVAALVAEGTLTNKLARQVVEGVLAGEGDPDAVVEARGLKVVSDDSALGAAVDQAIADNPDAADKVRGGKVAAVGALVGAVMKATKGQADAGRARELILERLGQ-MP-AVEVVRTGALTTVQDSGRRGHAALGVGGSGAADAASYDLANRLLANPEGAAALEVTMGGLVLRA-RGGVTAAVTGAPCPVTVDGRGAAPDTVLHLPDGAELRLGAPPSGLRSYVAVRGGLEVPPVLGSRSTDTLAGLGPPRPEPGTVLPVGPPPDGLPAADWVPSRPFPAGELSLRIVPGPRDDWFREDGLLRSSTYEVTDRSDRIGARLWGPPLV-RRAGGELPSEGMVPGSLQVPPEGRPVLFLADHPVTGGYPVIAVVVAADVCRAAQARPGTGLTFRL---------
MRFEPVIGLETHVELGTNTKMWCGCPTDFGGEPNTRVCPVCLGLPGSLPVANKAAIEATIRIGLALNCSIAQWCRFARKNYFYPDMPKNFQISQYDEPLCFDGYLDVEVNGELVRIGIERVHLEEDTGKTLHVGTESLVDYNRAGIPLVEIVTKPGALAPEVARAYVTELRDVIRSLGVSDVRMEEGSLRCDVNTSLNRPG-EEWGTRTETKNVNSLRSVERAVRSEMLRQASVLEAGGRITQETRHFHEDTGDTTPGRSKETATDYRYFPEPDLVPIAPDPAWVAELKAALPELPRLHRRRLQEAWGLSDADMQSVLNAGAV-ELIEQTVAAGASPAAARKWWLGELSRRANETGVELADIGATPAQVAELQSLVDAGKLNDKLARTVLEGVVAGEGSPTEIMTARGLEVVSDTGALTAAVDEAIAANPDIADKIRSGKVAAAGALVGAVMKTTRGQADAKTVRELILSRLGV-MS-EIEVLTAGALTTVQDLGRPGWAHLGVPRSGALDPEALRLANRLVGNPEPAAGLEITMTGCALRF-TRATTVAVVGAEVDVRVGERPGDPGRPLAVPAGAVLRIGPARRGLRCWLAVAGGIAVDPVLDSRATDTLAGLGPAPLRDGDRLPVGVPIGPPAPVDVVPR--AHPQELHLTVRLGPRHDWFDTVDRLYGTAYTVSPLSNRVGARLTGAPLP-RAVPGELHSEGVVLGAVQVPADGQPLIFLADHPTTGGYPVIAVV--DDVTPLAQARPGTTVRFHG------PQR
-KYEPVLGLETHVELGTRSKMFCSCATTFGAEPNTQVCPVCLALPGSLPVVNGTALESAIRLGLALNCSIASWCRFARKNYFYPDMPKNYQISQYDEPLCFDGHLDVVVDGREFRVEIERVHMEEDTGKTAHLGEYSIVDYNRAGIPLLEIVTKPGELAPLVARAYVTELRDLVRALGISDVRMEEGSLRCDVNVSLMPRGATEWGTRSETKNVNSLRSVERAVRYEIQRHAAVLDSGGRVVQETRHFQENTGGTVAGRSKEEAQDYRYFPDPDLVPVAPSAEWVEELRAGLPELPAAQRRRIKAEWNLSDEELRDLVNADAI-GLVAATVDAGAPPAEARKWWLNELSRRATESEVELAALSITPAQVARVVELVAEGSLTNKLARQVIDGVLAGEGGPDEVVEARGLKVVNDDSALGAAVDQAIADNPDVAEKVRGGKIAAAGALVGAVMKATRGQADAGRARALILERLGG-MR-ALEVLDTGILTTVQDTGRFGHASLGVGASGAADRDAYALANRLLANDDGAAALEVTFGGLRARA-HGDLTVAVTGAPCPVTVDGRGAAPDSVLYLPDGAELRLGPPRTGLRSYVAVRGGIDVEPVLGSRSTDILAGLGPQVPGPGTLLPIGAAPRAFPVVDLAPTAPLPETEVSLRVVPGPRDDWFTPETTLLSSPYEVTGRSDRIGARLSGPPLR-RARTGELPSEGIVAGALQIPPDGDPVLFLADHPVTGGYPVIAVVVSADLPRAAQARPGTRLRFHT---------
MRFDPVLGLEVHVELSTATKMFCGCANEFGAEPNSRVCPVCLGMPGALPVVNGTAVESAIRIGLALDCQVAEWCRFARKNYFYPDMPKNFQTSQYDEPIVFDGGLDIVLDGEVFRVGIERAHMEEDTGKSLHVGEHSLLDYNRAGVPLIEIVTKPGERAPEVARAYVTALRDLLRSMGVSDVRMDQGSLRCDANVSLSPKGSGEFGTRTETKNVNSFRSIERAVRFEMRRQASLLVNGSEVVQETRHFDESSGETSSGRRKEEAEDYRYFPEPDLVPIAPSREWVEQLRGTLPEMPWERRRRVQEQWGLSDEELRDLVNASAL-DLVAATVDAGAPPSEARSWWVAYLSQRANERGVELAELSVTPAQVARVIELVAEGKLTHKLARQVVDGVLEDRGDPDEVIAADGIEVVSDDSSLQAAVDEALAAQPDAAEKIRGGKVQAAGAIVGAVMKATQGQADAKRVRELVLAACGQ-M----EVLRPGPLSTVQDLGRTGLAAMGVGVSGAADRRSLRLANRLVGNAEEAAAVEVTLGGLWVRA-RTTLVVALTGASFPVTVDGRVAASHTVLTLGAGSELRVGQCRTGMRGYLAVRGGVEVPPVLGSRATDTLAGLGPRPLGAGSVLPVGEPHGGFPRVDAAPVATPTGGDLALAVRLGPRRDWFTPERRLLGEPFVVTQDSDRVGMRLSGPSLP-RGETGELPSEGMVGGALQVPPDGRPTLFLADHPVTGGYPVIAVVPSAHLPTAAQARPGQRLWFRALEE---PEP
MSYDPVMGLEVHVELNTKSKMFCGCPTEFGAPPNTQTCPVCLGLPGALPVVNARAVESAIKIGLALNCEIAQWCRFARKNYFYPDMPKNFQTSQYDEPIAFNGWTEVVVDGETYRIEIERAHMEEDTGKSTHVGSHSLVDYNRAGIPLIEIVTKTPAKAAAVARAYVSMLRDLLLALDVSDVRMDQGSLRCDANVSLKPKGSSVLGTRTETKNVNSFRSVERAVTYEITRQAAVLASGGKVVQETRHWHEDTGITTSGREKSDAEDYRYFPEPDLVPVAPSREWVEELRATLPEAPSTRRVRLQEEWGFTDLEMRDVVNGGAL-ELVVGTVELGVTPAAAKKWWLGELARAANESGQALGELGVGAAEVAEVQKLVDTGALNDKLARQVFDGLVKGEGTPAQIIEARGLALVSDDSALLEAIDRAIAANPAVVEKVNSGKPAAAGALIGAVMKDMRGQADAAKVRELLNAKLGI-MSGGFEVLETGPLTTVQDAGRLGQGALGIGRSGACDRTSYRLANRLVGNAEDAAALEVTFGGLELVA-SSDLVYAVTGAPCA------GIALNAPTVLRTGEVLRLGVPRTGLRTYVAIRGGVNVAPVLGSRSTDLLSGLGPAPLSAGDVLAVGKECGPMPGVDLAPVADPPGGEVSVRVLPGPRRDWFTDADSLTGQSYTVSSNSNRIGVRLEGTPLE-RAREGELPSEGMDLGALQIPPSGLPVLFLADHPVTGGYPVIGYVDGADLDLCAQLRPGQSLRFRSAQRTN-SSR
MKYTATIGLEVHAQILTKSKMFSGCNAAYASAPNSCIDEVSIGLPGTLPVVNQEAIRKAALLGLALNCEIPEYCEFSRKSYTYPDLPKAWQITMYDKPICINGELEITLNGETKRVGITRAHLEEDTGMLQHGDTHSLVDYNRSGVPLLEIVSEPDMTTPEEARLYATKLRQILVFLGVNSGNLEEGALRVDANVSIRPEGQKEFGTKVEIKNMNSFRNLERALVYELERQEKVLREGGTIIQETRGWDDAAGITLSQRSKEHAHDYRYFPEPDLPPLELSREWVAERRAELPELPDAKFARYLSEFGLSKQDAALLSGERETADYFETIVATAANAKPVANWITGELFRLIKDGAETLAEVRVTPANLTSLIDVVAKGEIGSTVAKQVFEEMYRTGETPTAIINAKGLRQISDSSVLTQAARDAIAANPKVVADYKSGKLPAIKFLVGQVMRATKGQANPQVVEEALKTELDN-M---LTIRQTSMLITLQDAGRTGLRHWGMPASGALDWLAHGLASRLVGNTTDRASLEITAAGACLHF-SQVTIISLVGADLGAELNDQPISLGRAWLVRPNSELRFTQRRVGARCYLAIAGGFNLAPQLGSQSTLLGAPWHARPLHIGDQLTYTEPNLS-----SLDT--SISSQAPIRYLPNRQ---LANKRQFQAQTWQISSKSNRMGYRCEGPALA--APTQAVRSFGVVPGTIQLPPDGQPIVLLSDAQTTGGYPVLGVVIRADLPKLAQRLPLEYLQFQPIGVTLATPI
MRYDPVLGLEVHVELSTKTKMFCGCANAFGGDPNTNVCPVCLGLPGALPVVNGTAVESAIRIGLALNCEIAEWCRFARKNYFYPDMPKNFQTSQYDEPIAFDGYLDVVLDGETVRVEIERAHMEEDTGKSLHVGEHSLLDYNRAGVPLIEIVTKPGARAPEVARAYVTALRDLLRAMDVSDVRMDQGSLRCDANVSLMPKGATEFGTRTETKNVNSLRSVERAVRYEMTRHAAILADGGSIKQETRHFQEADGTTAAGRAKETAEDYRYFPEPDLVPIAPSREWVEQLRATIPEMPWERRKRIQDDWNLTDEELRDLVNTGAI-DLVAATVDAGASQADARSWWVQYLNQQASTREVELGDLAITPAQVARVIELVGSGELTNKLARQVVDGVLDGEGDPDQVIEKRGLKVVSDDSALLAAVDEALAAQPDVADKIRGGKVQAAGAIVGAVMKATKGQADAARVRELILERVGA-MS-QLRVRAGGLYTTVQDSGRFGYYHMGMPPSGAMDAYSAIAANLLVGNPDGAGVLEGTYVGPTLEF-TDERVVAVTGADVPVTVNDEPVEPWTAVRVRAGDVLGFAMIRAGCRVYVAVSGGIDVPVYLGSRSTYTLTGIGGRKLADDETLPLGSAASA-----AVPQRPELDGAAELRTVVGLCSYRLTEXASFLGTDWKVTKDADRVGYRLRGGTLD-FSDPANVVDLGYPVGSIQVPGGDEPIVLLNDAVTGGGYATIGTVISVDRDRIAQTKTGDVVRFNSVDLDTA--G
MKYELVIGLEVHAQLLTVSKMYNADSTEYGNMPNTNVSVITLGHPGTLPKVNKMAVEYAIKMGIACNGEITRHNIFARKNYFYPDLPKGYQITQDKGPICVGGHVPIFINGEQKSIALTRIHMEEDAGKSMHLAVDTLVDFNRAGVPLIEIVSEPDLRSSEEAYAFLVEIKKLVRYLDICDGNMEEGSLRCDANISIRKKGDTELGKKVEVKNMNSFRNVVRAIEHEFERQVQMMEDGIEIDSETRNFDGPTGTTSSLRSKENLNDYRYFPEPDLSPVVVSEEWLQAVKSEMPALPRELFDKFVNQYGLPDYDAGVLTDSKEIALFFEELCTKTDNYKAASNWMMGPVKSYLNELTLHISDFPIKPEQVAELIALIDDGKVNFSVAQKIYPELLRDHKRPYQIAQDLNLIQESDEGSIKPIIESVIAENAAKVEEYKSGKKGLLGMFMGQVMKKSQGKADPKVASKILTELLGD-MA--VTLLQPGLFTSIQDTGRYGFSSLGVPSAGAMDQYAHSMANLLLGNPAEAACLEITQSGPVLEF-SDETIVLFSGAITPVSLNKGAQANHHWLSISKGDVLQIGYLKHGLRSYMAIKGGFYSEFILRSRSQSKGITP-HERLLKFDTVSYDSNPLPVTFP-TTRVAYPWINDSPIDVYPGPEFSLLNEEGQIFQNRYTISLHSNRMAIILEERL---PNHLPQILTHPVFPGTVQLTPAGKLILLMRDAQVTGGYPRIFQIKEEHLNYLGQMSIGATFRFSLKT------F
MKYELVVGLEVHVQLLTKSKMYASDSTEFGNLPNTNISVITLGHPGTLPKVNKRAVEFAMKLGLACKSEITRHNIFARKNYFYPDLPKGYQLTQDKNPVCVGGTVPITLSGVTREIELTRIHMEEDAGKSMHLAVDTLVDFNRAGVPLLEIVTEPCIRASEEAYQFMSEIRKLVRYLEICDGNMEEGSMRCDANISIRLKGDTELGKKVEVKNMNSFRNVARAIEHEFDRQIDMMEKGETIISETRTFDATTGLTAGMRTKEDLNDYRYFPEPDLSPVVISDEWLQQISESMPSLPRELHERFVNAFGLPEYDANVLTDSKEIALYFEALCGETNNYKAASNWMMGPVKSYLNELTLHIEDFPVRPKQLASLIALIDEGKVNFSVAQKVYPEMIKDSQSPLEIAQKLNLIQESDEGSLKPIVESVLAENEAKVAEYKSGKKGLLGMFMGQVMKKSKGKADPKVANKILTELLEN-MKGNMEVIKAGFYGTIQDLGRFGYAHWGIPAAGAMDEQSYLLANHLLQNDPSDACLELTMVGGEFRF-HHPATIIITGAPVKVQVNDQEYSINHVINVGAGDKLRLSPVKKGCRIYLGVQGGFQTEKILGSKSWYNGIT--NARLEKGMTLPYLPSPKAHSAS-HAKVDDALFEEETLAVYPGAEAAEMDEGEQLLARDFHLSAKQNRMGIQLEEKF-E--NNLKEILTAPVYPGTVQLTPGGKLVVLMKDAQVTGGYPRILQLSQQAISCLSQKKQGDKIRFKLID-----KW
MRYEPVIGLEVHVELGTATKMFCGCATLFGAEPNTQTCPVCLGLPGALPVVNATAVESAIRIGLALNCQIADWCRFARKNYFYPDMPKNFQTSQYDEPIAFEGWLDVEVDGFTFRVEIERAHMEEDTGKSTHVGSHSLVDYNRAGIPLIEIVTKPGDRAPDVARAYVGALRDLLRALDVSDVKMEQGSLRCDANVSLMQTGSERFGTRTETKNVNSLRSVERAVRYEMTRHAAVLDAGESILQETRHWHEDTGITTSGRPKSDADDYRYFPEPDLVPVAPTREDVERLRATLPENPAERRRRLQGEWGYSDLEMRDVVNAGAT-EVIEETVAAGATPAAARKWWMGELARRAKTAAVDLLALGVTPADVAELDGLVTGGRLNDSMARQALDGVLAGEGTPTQVADARGLELVQDDSALQTAVDEVIAENADVVEKIRGGKTQAVGALIGQVMKKMRGQADAARARELILSTLGG-MTSALEVLAAGPGTTVQDIGRPGLAALGVGRSGAADRPSLRLANRLLGNDEGAAAVEVTLGGLTVRA-VGGVHVALTGAPCPLAVDGRDAAANAVHWLPDGAELSLGMPAVGLRSYLAVRGGVDVPPVLGSRSRDTLAGLGPEPLTEGTVLPVGPAPQTDPVVDAAPVDPPTADEIVLRVRLGPRDDWFTDERTLFAQAYRLSSDSDRVGARVEGPALE-RSDTQELPSEGMVLGSLQVPPSGQPTIFLADHPVTGGYPVIGVVDALDVPLAAQARPGQTVRFRR------SAG
MRFDPVMGLEVHVELHTLTKMFCGCPTEFGAEPNSQVCPVCLGLPGALPVVNEKAVESAIRIGLALNCEIAEWCRFARKNYFYPDMPKNFQTSQYDEPIAFNGYLDVEVDGEVFRVEIERAHMEEDTGKSLHVGEYSLVDYNRAGIPLIEIVTKPGVRAPEVAKAYVSALRDLLRALDVSDVKMEQGSVRCDANVSLRPRGAVPLGTRTETKNVNSLRSVERAVRYEMSRQAATLEAGGSVLQETRHWHEDTGMTTSGRVKSDADDYRYFPEPDLVPVAPTRETVDALRTTLPEPPGLRRRRLQGEWGFSDLEMRDVVNARAV-ELIEETVAAGAGAAAAKKWWLGEPSRRANAEGQDLAGLRFSPAHVAELDRLVTSGRLNDSMARQVLDGVLAGEGTPTQVADARGLELVQDDDALQAAVDRVIEANPDIAEKVRSGKVQAAGALIGQVMKEMKGQADAGKARTLILARL-G-MTRHIEIIEPGPLTLVEDLGRVGHLAVGVGRAGAADVGSYRLGGRLVGNVDGAAALEVTFGGLRLRA-HGEVVVCLTGAPSPADVDGRVQAHATPFTLRDGQVLSLRMPLSGLRTYVTFRGGLAVPTVLGSASTDTMSGLGPEPVRAGQVFGIGQRTEGLPHVDHAAVAPPPSGTVELAVLPGPRRDWFAEPERLAQAEWIVSGRSDRKGLRLDGEPIE-RHRDIELPSEGMVRGAIQVPPSGLPVLFLNDHPVTGGYPVIGVVRSAHVDRAAQLQPGQPVRFRWESLHPHFPS
MRFDPVLGLEVHVELSTATKMFCGCANVFGGEPNTRVCPTCLGLPGSLPAVNGRAVESAIRIGLALNCQIAEWCRFARKNYFYPDMPKNFQTSQYDEPIAFDGYLDVVLDGEIFRVGIERAHMEEDTGKSLHVGEHSLLDYNRAGVPLIEIVTKPGERAPEVARAYVTALRDLLRALDVSDVRMDQGSLRCDANVSLMPKGAEVFGTRSETKNVNSLRSVERAVRYEMCRQGAVLTAGGTVVQETRHFDEATGSTSSGRRKETAEDYRYFPEPDLVPIAPAREWVEELRTTLPELPWERRRRAKEEWGLSDAELRDLVNAGAL-ELVAETVEAGAAPGEARSWWVSYLAQQANVRGVELGDLEITPVQVARVTALVAEGSLTNKLARQVVDGVLDGEGEPDEVVEKRGLKVVSDDSALLTAIDEALAANADVADKIRSGKVAAAGAIVGAVMKATKGQADAKRVRELVLQRCGS-MK-RLDVISPGVLATVQDLGRPGLAGLGVGWSGAADRAALRLANRLAGNAEGAPAVEVTFGGLVVRA-VDPLVVVVTGAVCPITVDGRPEPVNTVLRLRAGAELRLGQPSRGLRSYLAVRGGLDLPTVLGSASTDVLAGIGPRSLAAGDVLRVAEPRHPLSDVDFAPVPQPRDDELELRVWLGPRDDWFTAEAALGREPFEVTSDSDRVGMRLAGPVLD-RHREGELPSEGTVRGALQVPPSGHPTLFLADHPVTGGYPVIAVVLADDVDRAAQARPGTRLRFRVVP----RTW
MKYEAVIGLEVHAQLLTKTKAYSSDENIYGATPNTKTSVISLGHPGTLPKSNSKVIEYAVKLGIAVGSKIRERNEYARKNYFYADLPKGYQITQDKTPICNGGVISIKDEGNKKDINIIRIHMEEDAGKSIHDLFNTLVDLNRAGVPLVEIVSQPDIRTSDEAYQYINEVRKLVRYLDICDGNMEEGSLRCDANVSVMLKGATEFGTKVEVKNMNSSRNVKRAIEFEVKRQVEILEKGGKVSHETRSFNAANNTTISMRHKEDANDYRYFPEPDLQPVIVTEKYINEIKQTLPPLPNTLFIKFTKEFGLSEYDATILVDEKGIALYYNELCNFTKNYKSAANFVNGSIKSYLNENALDISDFSISPARMASLITIVDDGKVSNTVASKVFFEMLKTDDDAEKIATDNNWIQESNSDALGEYIAQAIAKYPEKVTEYKSGKKGLIGLFMGEVMQLSKGQADPKLANQLLRTELEK-M---ITVESSGYFTTIQDSGRAGYRHLGVPVAGPMDRMAFDLAINTLPFYDDTCIFECTLIGPRLHL-RKALRFVVTGATTSVLLNGVCVAMNKVHTAPDNSTLELGRVQRGIRSYLRFEAVLDTPVVLGSKSFYTPVT--NNCIQKGDSFGVQLPL-------MLPTEPTYIDEGELNVTPGPDWAILSEGTKLLEETHIIEAQ-NRMGYRLSGTI-Q--TDTNTLLSQLVLPGMVQLTPGGKLLVAMADCQVTGGYLQVLQLDSKALAGLSQQREGTTIVFKI------QPT
MTFDPVLGLEVHVELSTVTKMFCGCPTEFGAEPNTQVCQTCLGMPGALPVVNGKAVESAIRIGLALNCEIAPWCRFARKNYFYPDMPKNFQTSQYDEPIAFNGYLDVVLDGETVRVEIERAHMEEDTGKSLHVGEHSLLDYNRAGVPLVEIVTKPGARAPEVAKAYVGALRDLLKSLGVSDVRMDQGSLRCDANVSLMPKGTTVFGTRTETKNVNSLRSVERAVRFEMRRQAVLLTQGDSIRQETRHFEEASGSTRAGRPKETSEDYRYFPEPDLVPIAPSAEWVEQLRSTLGEPPAERRKRIQAEWSLSDAELRDLENAGAV-DLVAATVAEGASSDEARSWWVSYLLAQANQREVELAALPITPAQVARVVALVSEGALTNKLARQVVDGVLAGEGEPDEVVAARGLKVVSDESALQTAVAEALAANPDVAEKIRGGKVAAAGAIVGAVMKATKGQADAKRVRELVLAAAGG-MSAMVTVLASGSLATVQDLGRPGYAAIGVTRSGAADVPALRLANRLVGNAESLAAIEATFGGVVLRF-HGATLMALTGAPVPADVDGRAIGMNGPVWVDSGAILRLGIPSSGLRSYIAIRGGIAVQEVLGSRATDLLSGLGPAPLSAGRELPVGPAPADWPSVTQAPVGG-LAEVPILRLRPGPRDDWFEPDQTLCGHAYEVTSESNRVGLRLAGPQLR-HRVSRELPSEAMVRGAIQVPASGKPVLFHVDHPVTGGYPVIGVVEEADLAAAAQARPGSRVRFRCLP----GLR
MKYDPVLGLEVHVELHTNTKMFCGCANTFGGEPNTNTCPTCLGLPGALPVVNAKAIESAMRIGLALNCEIAEWCRFARKNYFYPDMPKNFQTSQYDEPIAFNGWLDVTLDGEVIRVEIERAHMEEDTGKSLHVGEHSLLDYNRAGVPLIEIVTKMRERAPEVARAYVTALRDLLKALDVSDVRMDQGSLRCDANVSLSPKTTGALGTRTETKNVNSLRSVERAVRFEMTRQAAVLESGGSVTQETRHFDESSGSTSPGRKKETAEDYRYFPEPDLVPIAPSREWVEELRLTLPELPWERRARIQKDWNLTDEVLRDLVNANAL-DVIIATVEAGAKPDEARSWWVSYLAQQANSKGIEVTDLAITPAQVARVIELVNAGTLTNKLAREVVNGVLEGEGSPDDVIEKRGLKVVSDDSALEKAVDEALAAQPDVAQKIRDGKVQAAGAIVGAVMKATKGQADAARVREIVLARC-S-MKRSVTIIRTGPQALVEDLGRPGNAHLGVPPSGALDQDSLKLANRLVGNPENTAGLELLLGGLALKA-NASCTVAVTGPPTEVRIDGRLTDSHHPVHLKQDEVLEIGTPQTGLRNYLALSGGIEVDEELGSRSTDLLSGIGPEPLRANDVLHLGTP-NPPEGADVVPPHH-ALQTLVIPIRLGPRDDWFDD-TQLRQGSWTVSDRSNRVGARLNGTKLN-R-RDGEIPSEGMITGAVQVPPDGQPVVFLNDHPTTGGYPVIGVVDNDYLRFLGQARPGTEVRFRPID-------
MRYDPVMGLEVHVELNTATKMFCGCPTEFGAEPNTQVCPVCLGLPGALPVVNAKAVESAIRIGLALNCEIAEWCRFARKNYFYPDMPKNFQTSQYDEPIAADGWTEVEVDGSTFRIEIERAHMEEDTGKSLHVGDHSLLDYNRAGIPLIEIVTRTAQHAPAVARAYVNHLRDLMVALGVSDARMDQGSLRADVNLSLKPSGTSTLGTRSETKNVNSFRSVERAVRFEVGRHAAVLDGGGSVLQETRHFHESDGSTSPGREKSDADDYRYFPEPDLAPVAPSRAWVEELRTTLPEPPAERLRRLQGEWGFGDLEMRDTIGAGAL-DLVAATIEAGTSAQIARKWWLGDLARRSNDTGRELADLGISPADVAGVQALIDAGRINDKLAREVFDGVIAGEGSPEEVVVARGLEVVSDDGALGDAVDRAIEANPDVAQKIRDGKVAAAGALIGAVMKEMRGQADAGRVRELVLQKL-S-MS--LVVESAGPLTLVQDAGRPGHTGWGVSASGAFDRPAMRQSHHVLGNPAGAAVLE-TYGDLALRA-ARRHVVAVTGAPAPVLLDGRPVPQGRALTLPRGSLLRVGPASPGLRLTVGVAGGIRTPVVLGSRSRDVLADLGPDRLADGAVLSVGPA-HPTPLVDIVPT--VRSGCIDLSVTPGPRDDWFVEGEQLLTTGWAVSPQSDRIGVRLLGPPLV-RSRTAELPSEPVVRGSIQVTAAGLPVVLGPDHPVTGGYPVIAVVDDADTDLLAQARPGQVVRLHRRRPG--AGA
MRYEPVIGLETHVELGTASKMFCGCATGFGAEPNTQTCPVCLGLPGALPVANEQAIESTIRIGLALNCSIATWCRFARKNYFYPDMPKNFQTSQYDEPLCVDGYLDVDVDGTTHRVGIERVHLEEDTGKNTHV-DYSLVDYNRAGIPLVEIVTRPGALAPEVARAYVTALRDILRTLGVSDVRMEQGSLRCDVNTSLNLPG-EAWGTRTETKNVNSLRSVERAVRSEILRQAPLLDAGERIRQETRHFQEQTGDTRSGRSKEEATDYRYFPEPDLVPMAPDAAWVESLRATLPELPATRRARLRDELGLSDDDLAKMTNAGVV-DLVGATVEAGAPVGEARNWWMGYLAQKANEREVEVADLGITAAQVARVVALVASGELTTALARQAVDGVLETGDDVDAVVAARGLTVVSDTGALEQAADDAIAANPDVADKVRSGKVAAVGALVGAVMKATRGQADAAAVKDILLQRLGR-M---IEVLATGPAASVQDGGRPGWAALGVPHSGAFDAAALRLANRLVGNDPGAAGIEIVLGGLAVRT-DRAVTLALTGAPCPGAAWG------VAVTLPAGGWLRLGTPATGLRSYLALRGGVAVDPVLGSASTDTLSGLGPPVLRAGDRIATGRELGPVSGAESAPG---RLAPATLAVRPGPRDDWFTPARALVTTTWRVRAESDRVGVRLDGPPLE-RARDDELPSEAVLPGAVQVPGDGRPLVFGPDAPVTGGYPVIGVI--ADLGAVAQLRPGDPVRLRWCRDSAGRAT
MTYEPVMGMEVHVELGTATKMFCGCSTTFGGEPNSQVCPVCLGLPGALPVVNRTAVESAIRIGLALNCSIAEWCRFARKNYFYPDMPKNFQTSQYDEPIAFDGWLDVVAGGETYRIEIERAHMEEDTGKSLHVGSHSLLDYNRSGIPLIEIVTKPAAVAPAVARAYVTELRELIRALGVSEARMELGQLRCDANVSLRLPG-DPLGTRTETKNVNSLRSVERAVTYEIRRQASVLSSGGTIVQETRHWHEDTGETTAGRVKEEAEDYRYFPEPDLVPVAPSREWVDELRGTLPEPPSVRRARLQADWGFTDLEMRDVVNAGAL-SLVIETVAEGASAGGAKKWWLGEVARVANERGEALEDAGITPAQVARVETLIADGSLNDKLARQVVEGVLAGEGTPDEVVAARGLVLVNDDAALGAAVDDAIAAQPDVAEKIRGGNLGAVGALIGAIMKSTKGQADAKRARELILERL-G-MTPVLEVVEPGVLAIVEDLGRPGLGALGVGRAGAADEESFRLANRLVANAERAAAVEFVLGGLVVRF-RRTATVALTGAPADVRAGGRAAAFNAPFAVRAGEELRIGRPARGLRSYLAVRGGLGVTPVLGSRSWDTLAGIGPPPLRPGDLLPLAGDVDGEPCVDVAPMPPPPAGETTLRVLPGPRADRFTDSDTLFGTAYEVTADSDRVGLRLAGAPLR-TRDEGELAPEGMVTGALQVPPSGRPVLFLADHPVTGGYPVIGVVAAADLPPAAQLRPGDAVRFRPTAPAAARRG
MKYDPVLGLEVHVELHTNTKMFCGCANVFGGEPNTNTCPTCLGLPGSLPVVNGKAVESAIRIGLALNCEIAEWCRFARKNYFYPDMPKNFQTSQYDEPIAFNGWLDVTLDGEVIRVEIERAHMEEDTGKSLHVGEHSLLDYNRAGVPLIEIVTKMKERAPEVARAYVTALRDLLKALDVSDVRMDQGSLRCDANVSLSPKTTGALGTRTETKNVNSLRSVERAVRFEMTRQAAVLESGGEVTQETRHFDESSGSTSPGRKKETAEDYRYFPEPDLVPIAPSREWVEELRGTLPELPWERRARIQKDWNLTDEVLRDLVNAGAL-DLIIATVEAGAKPDEARSWWVSYLSQQANSKGIELTELAITPAQVARVIELVNSGALTNKLAREAVNGVLEGEGSPDEVVEKRGLKVVSDDSALEKAVDEALAAQPDVAQKIRDGKIQAAGAIVGAVMKATKGQADAARVREIVLARC-S-MNRKITIIRTGPQALIQDLGRPGNAHLGVPPSGAVDPDSLKLANRLVGNDEAAAGLELLLGGAELTT-DASCTIAVTGPHTRLWIDDKLADSHQPLHLPKASTLKVGTPDTGLRTYLAFSGGIDVPAELGSRSTDLLSGIGPDPLRDNDVLPLGTP-NVPIGADVVPPHR-ALQTLVIPIRLGPRDDWFDD-TQLQQGEWFVSDRSNRVGARLSGTKLN-R-RDGEIPSEGMITGAVQVPPDGQPVVFLNDHPTTGGYPVIGVVDRDHLRFLGQARPGTGVRFRPID-------
MRFDPVLGLEVHVELGTATKMFCPCPTEFGAPPNTQVCPVCLALPGAMPTINRTAVEYAIRIGLALNCTIAPWCQFARKNYFYPDMPKNFQTSQYDDPIASNGYLDVQVDGETVRVEIERAHMEEDTGKSTHVGEFSLLDYNRAGVPLVEIVTKPKASAPQVARAYVTALRDLLKSLDVSDVRMDQGSLRCDANVSLTPAGNPVFGTRTETKNVNSLRSVERAIRYEITRQAAVLLDGGRITQETRHFDEASGTTSSGRSKETAEDYRYFPEPDLVPVAPDADWVEQIRAALPELPWLRRDRLQAEWGFTDLEMRDLVAADAV-GLLAATVDAGAPAAAARSWWTSYLGQQANAQGIGLDELAITPAQLAAVIGKVTAGELTTKMAQRVVDGVLAGEGEPDEVIAARGLVVVNDDSALQKAVDEALAAQPAVADKIRSGKVQAAGAIVGAVMKATKGQADAARVRELVLATVGG-MT--LTVLRPGPLALLQDGGRRGHAADGVGRAGAADRASHARANHLVGNHPGAVAVEVTLGGLVVRA-DRDLTVAVAGAPAPAEIDGDPAAHDTAVALRQGQTLRLRAPKVGLRSYLAVAGGLDVPLVLGSASTDTLSGLGPAPLGKDHVLTVGRNGGQPEPAGPAPATPMGEPETTLRVLFGPREDWFTDPTALTAGRWRVSPQSNRVGVRLDRPALR-RADDAEIPSEGIVLGAIQVPPSGQPVLFLADHPLTGGYPVVAVVLDEDIDRAAQLRPGQHLRFASV--------
MKYRVVIGLEVHAQLLTESKFFCSDATVFGASPNTHISPISLGHPGTLPMLNKKAVDYAIKMGLACECSITEENIFARKNYFYPDLPKGYQVTQDKAPICLGGQVWIQAESEEKAIALNRIHMEEDAGKSIHTETDTLVDYNRAGVPLIEIVTEPDLRSADEAYSFLTEIRKLVRYLEICDGNMEEGSLRCDANVSVMLKDAKEYGSKVEVKNMNSIRNVHRAIEHEAERLIQLVESGEKVISETRDFDAATGTTSSLRTKEELNDYRYFPEPDLSPLIVNQSWVEEVKAQMPALPRELKRKFMEIYKLPEYDAQVLTDNKDFAMYFDAVCQETKNYKAASNWMMGTVKSYLNDKNINCREFPVSPKQLAGLIHLVEDNKVSNTVAQQIFVKMLEIDADAESIAIEANLIQESSSENIQPIIDEVLSEMADKVKDYKSGRKGLIGLFVGEVMKRSKGKADPKKTNELLKQTLK--MSLTLTFLKAGLQTTLQDNGRKGYQQLGIPKGGALDQSSASMANHIVGNESDEPLLEITMAGPEILF-DSDAIIAVTGAHFDVYSDNVLIENDKVHYLESGTMIRFDKLNAGCRAYLAVAGNWKVKKWKDSVSPLLQVAEANSVIKKGTKININSSYLNHTNLWKIP-YPALSNKVRLRVLVGPEFHSISRLANFFGKGHKVSNDANRMGYRLSSQLEK-ATEIKELISSGIIPGTVQLTGSGQPIILLNDAQTTGGYPRIANIIDEDLDQLAQLKPGDEIWFSLI--------
MDFDPVMGLEVHVELGTRTKMFCGCSTALGSDANTQTCPTCLGLPGSLPVVNATGVESAVRIGLALNCEIAEWCRFARKNYFYPDMPKNFQTSQYDEPIAFDGYLDVQLDGEVFRVEIERAHMEEDTGKSTHIGSHSLLDYNRAGIPLIEIVTKPGERAPEVAKAYVAELRELIRALDVSEARMEMGQMRCDVNLSLRPHGREKFGTRSETKNVNSLRSVERAVRFEVQRHAAVLGDGGTIVQETRHFHEEDGSTTSGRIKEEAEDYRYFPEPDLVPVAPSREWVEKLRSELPELPRLRRKRLREEWGLSEHEMQSVLNAGAV-GPIVATIDAGAPADQARKWWMGELARRANEQETELGDLPITAGQVARLCELVAEGSLNDKLARQTIEGVLAGEGTPDEVVEKRGLAVVSDEGALGQAVDEAIASNQAVADKIRGGKVAAAGALVGAVMKATRGQADAARVRELIIERLAR-MTGVVEVARAGALTTMQDLGRPGHAHLGVPRSGALDETAHRLANRMLGNPADAATLETTLDGCALRP-RSPAHVVVTGAPCPVTIDGRPAPWGTPLRLPAGALLDVGPASYGVRTYIGFAGGVDAAPVLGSRATDLLSGLGPAPLANGDLLPLGTPHTPRPAVPDVARAP--PRELVLPTVPGPRDDWFTEAHTLTDAVYRVTPDGNRIGLRLDGPALE-RARTGELPSEGMALGAVQVRPDGRPVVFLADHPVTGGYPVIGVVPEEFLPAAAQAVPGTPVRFTAAA----RRP
MKYELVIGLEVHAQLLTKSKMYTSDSTEFGNLPNTHISVITLGHPGTLPKVNRKAVEFAIKMGLACDSTITRRNIFARKNYFYPDLPKGYQITQDKNPICVGGNVPITLDGTKREVALTRIHMEEDAGKSMHLAVDTLVDFNRAGVPLIEIVSEPDMRSSEEAYVFLSEVKKLVKYLDICDGNMEEGSLRCDANVSARLWGAEEYGKKVEVKNMNSFRNVARAIEHEFERQILLIESGEEIISETRTFDAATGLTASMRTKEDLNDYRYFPEPDLSPVIVSEEWLSSIQGAMPSLPRELHHKFVNEYGLPEYDAGVLTDSKEIALYFEELCTLTRNYKAASNLMMGPVKSYLNELTLHISDFPIGPKRLAELIQLIDDGKVNFSVAQKVYPEMLIHEKTPLAIAQELNLIQDSDEGSLIPIVESVLAENVVKVAEYKSGKKGLMAMFMGQVMKKSQGKADPKVATKILMELLDN-MIGQITFFQPGILTTVQDQGRKKMSHFGIPYAGAMDQFSYFKANQILSNQEGSACLEMTLMGPEMGF-ESETQIVFTGATAVITQNGVEVPMGKILQIKAGDRVKVIRFEKGQWLYMGIKGGIESELIGGSRSFYDGIT--KSKISKGDKLFYLSDPKPFVPV-NSYAKADWFGTDTIQVFKGPEWRFLTKSEILTQKPFTLSKLQNRMGIHLNEAVI---NTLSEILTAPVYPGTVQLTPSGKPIVLMRDAQVTGGYPRILHVCDSSLNVLSQKRPGEKIVFSLI--------
MRYEPVVGLETHVELGTESKMFCGCSTTFGAEPNTQTCPVCLGLPGSLPAANAAAIEATIRIGLALGCRIATWSRFARKNYFYPDIPKGFQTSQYDEPLCTAGHLDVEVDGETYRVEIERVHLEEDTGKNLHVGDHSLVDYNRAGIPLVEIVTRPAAKAPEVARAYVTELREILLALGVSEVRMEQGNLRCDVNTSLAPVGSLDWGTRTETKNVNSLRSVERSVRFEMRRQAAVLDAGERIVQETRHFHEDTGSTSPGRSKEEATDYRYFPEPDLVPLAPDEEWVEKLRAGLPELPAARRSRLRDEWGISPTEMAWLVNAGAV-ELVSDTVAAGASPADARKWWLGELARRANDAGTDLGELAVTPAQVAELIGLVSAGTINDQLARQALDGVLAGEGGPAQVVASRGLAVMGESDELVAAVDAAIEGNPDVAEKVRGGKVQAIGALVGAVMKTTRGKADAATVKRMLEERL-T-M---LTVLAPGPFSTVQDAGRPGWASIGVSRSGAADRPAAELANRLVGNRPAAALLEVTAGGLRVRA-GRVLLVAVTGAPAPVTVDGRPAPFAGPVPVPAGAVLGLGTPPVGLRSYVAVRGGVDVPPVLGSRSTDTLSGLGPAPLTTGVRLPVGTEAGEEPFVDVAPVGAP-SDRPVLRVLPGPRRDWLADDPVLTGAEWRVGVDSDRVGLRLAGPGLR-RAREGELPSEGLVPGAVQVPPDGAPVLFLADHPVTGGYPVLAVVVTADLGAVAQLRPGDAVRFRPAR-------
MEYEIVVGLEVHAQLLTNSKLFCGDSIAFGAAPNTHVSPVTLAHPGTLPVMNHRAIELAVRIGLACNCTIEQHNYFARKNYFYPDLPKGYQISQHTTPICGGGEVRISVSGEEKIIRLNRIHLEEDAGKSIHDADFTAVDLNRAGTPLVEIVSEPDIRSSDEAFAYLTVLRQWVRYLEVCDGNMEEGSLRCDANISVRKKGETRLGTKVEVKNLNSIRNVKRAIDAEAVRLTAMLENGETIIQQTRGFDANSGTTYAIRDKEDADDYRYFADPDLTPFVLETTEIDRIREAMPALPEARILHYTQALGLTEYDAGVLTEERNFAEYFESVTQHTTYYKSAANWMLGPVKSWLNEPGCQLASFPLAPAKLAALLECVEKGQLSFSVASRLFEKLLVQDAEPLELARSLNLLQDSDASSLEPLIDAVLAKFPDKVEAYRKGKKGLLALFVGEVMKQSRGKADPRVTNELLLEKLKS-MS--LSIIKPGLLDTLQDMGRNGYGSWGINPGGVMDRYAAHVANLLVGNCKDEAVMEVHFPGPQILF-EQNTLIAITGADFSATVNDEVIPRWQPVVVRRNTVLQFSSLVEGARCYIGVHGGYCCDKWLNSYSTNLKASVGGQALKKGDELPFKENTIYFAGLLRVNT--VYRWPHEVGFIPGNEWDQLSAADSFTQNNFLIHPSSDRMGYQLSGSSLT-MDQSVELVSSAVSFGTVQLLPNGQMIVLMADHQTTGGYPRIAHVISAHLPKLAQLRPCDTIQFKRMDISAALVC
MIYEPVLGMEVHVELHTATKMFCPCPTTFGAEPNTQVCPVCLGLPGALPVVNKAAVESAIRIGLALNCSIAPWSQFARKNYFYPDQPKNYQISQYEEPIASDGYLDVVLDGETFRVGVERAHMEEDTGKLLHVGTHSLLDYNRAGVPLIEIVSKPGARAPEVARAYVGALRDLLKALDVSDVRMDQGSLRCDANVSLKPIGAKEFGTRTETKNVNSLKSVEVAVRYEMRRQAAVLQAGGEIILETRHFQEAGGTTSAGRPKETADDYRYFPDPDLQPVEPAAEWIEELRGTLPELPWIRRARIQADWGVSAEVMRDIINAGAL-DLIIATVDAGAPAEAARSWWVSYLTQKANVEGVGLEELPITPAHVAAVAELVSSGKLTNKLAREVVDGVLAGEGDPETVMKSRGLEIVRDDSVLQKAVDDAIAANPGIVEKIRSGKVQAAGAIVGAVMKATKGQADPARVKELVIEACGS-MTQGLEVLQAGALTTIQDRGRPGYGDQGVGWSGAADVRALDAANRLVGNRPSAACLELTLGGFVAKA-QTAMVCAVTGAPAPIFVGNKQVAHHEQIIVPAGATLKIGMPTAGLRTYLAVRGGIAGPVILGSRSTDTLSGLGPPPIRRGDVVAVATDEGEWPAVDVIPQTDPSTGPATIRIQMGPRAEWFDASHLLTSQTYEVTADSNRVGARLAGPELK-RARDDELSSEGMVPGALQVPPEGQPVLFLADHPVTGGYPVIAVA--LDLSAAAQLRPGDKVRFTTST-----IW
MKYDPVLGFEVHVELNTKTKMFSSAPNVFGDEPNTNVNEVDLGMPGVLPVVNKTAIESSIKIGLALNCKIAETCRFARKQYFYPDTPKNFQTSQYDEPIAYDGYLDIELDGTVFRVEIERAHMEEDAGKLTHMGDFSLVDYNRAGVPLVEIVTKPGSRAPELAKAYVAAVREIVKNLGVSDARMERGNVRCDANVSLRPHGRERFGIRSETKNVNSLRAVEHAVRYEIQRHAAVLDAGEPVIQETRHWHEDTRTTTSGRAKSDADDYRYFPEPDLVPMVASREWVEELRATLPEPPAERRKRLKADWGYSDLEFRDVVNAGVL-DEIEETISAGASASVARKWWMGEIVGRAKAADVDPGHLGVQPATIVELAKMVEDGKINNKMASQVLDGVLAGEGTPEEIVEKRGLAVVSDDGPLLEAIDAALAAQPDVADKIRGGKVQAIGAIVGGVMKATRGQADAGRVRELILEKLGA-MTGSLVILQPG-HSVVTDLGRTKGPAFGLPVNGALDQFSAKAANILAGNPDNEPLLELTALDFRMRA-TTDLLIAVTGAPLDLTVGGRDCSQWEPVSVRAGETVAVRGIRTGLRAYIAVRGSFPAPTLLGSCAPDTVVGFG--KLVEGTELATQKTTAPITQPHGLPLKPDFTTHPVIDVTDGPDVAEFGNTDLLFTSQYTVSPRSNHIGLRLGGALPE-RQLTSEVLSRGVPVGAIEVPSREELLVLHRGRGVTAGYPVLAVVTSRSLDVLSQARPGHTITFRKTTVADASGS
MRFDPVMGLEVHVELHTNTKMFCGCPTEFGAEPNSQVCPVCLGLPGALPVVNEKAVESAIRIGLALNCEIASWCRFARKNYFYPDMPKNFQTSQYDEPIAFEGYLDVDVDGEVFRVEIERAHMEEDTGKSLHIGDHSLVDYNRAGIPLIEIVTKPGARAPEVAKAYVAALRELLRALDVSDVKMEQGSMRCDANVSLRAKGAVPLGTRTETKNVNSLRSVERAIRYEISRHAAVLDSGRSILQETRHWHEDTGVTTSGRVKSDADDYRYFPEPDLVPVAPSRELVEALAATLPEPPAERRKRLQNDWGYSDLEMRDVYNAGAA-ELIEQTVAAGASPAAARKWWLGEPSRRANEEATDLAGIGFTPATVAELDSLVRSGRLNDSMAREVLSGVLAGEGGPTAVADAKGLELKQDDGALEAAVDVVIAANPDVAAKISDGKVAAAGALIGQVMKAMKGQADAGKARELILAKL-Q-MSGHLTIVRTGLPVLVQDLGRPGLAAIGVGGSGAVDRGALALGNRLLANPCTSAGLEITLGGLEATI-EGAQTLVLSGAVAPASLDDRPVPFAAPFATRHGQRLVLGIPPLGLRTYLSVRGGIDVDPVLGSRSTDVLSGVGPEPLTDGSTVPLGDPSGTFPCLDVAPVQP-LPEVLTLGVDLGPRHDWFADPSSLAHRLWTVSSQSNRVGIRLEGDPLR-RAVDRELPSEGVVLGAVQVPSNGRPVVFLADHPVTGGYPVIAVVRSNDLDRAAQARPGQPVRFHIHDNR--SNR
MQYELVIGLEVHAQLSTQSKAFCSDSAAFGALPNHHVSMVSIGHPGTLPFANERMVEYAVKMGLACGCEINPYNTFARKNYFYADSPRGYQITQDQQPICIGGRVVVRLDGTEKAIAIHHIHMEDDAGKSIHDQKNSLIDLNRAGVPLLEIVSEPDMRSGEEAAQYLSEIRKLVRYLDICDGNMEEGSLRCDVNISVRKKGATEYGNRCEVKNLNSLRNVQRAIEHEFLRQITVIENGGHIDQNTLNFNADTGETSVLRSKEMANDYRYFPEPDLVPVSISPEYIAHIKAGMTALPSELYHKYISDLGLTDYDASVLTSDKELALFFEQLILHTTNYKSAANWMMGPVKSYLNEHSSTLIESGLNPQDLADVIALVDGGKINNSVAQKLFPTLLKHGKKVAELAEQLNLLISENSDDLQQFIQEALQKHPDKVKEYKKGKKGVLGLFMGEIMKRSKGKIDPQKTNQLLLKALEA-MR--IRIIKPGILSTIQDLGRKHYLSQAVPVSGAMDTLSARVANIAIGNPDHAAVIEFTYADAEFMT-ETDMLMAYAGDGATLQAGDIIIPPEKPVFIPAYTSIQLINNPAGSRTYLSVAGGWDIPEVLGSRSTFITAEIGGRSLHAGDTLASTETFTPITATISVARLP--ADTKHIRIVPAHEFSWFHGLVNFLSLPYTLSMNSNRMGYHLDGEPVT-RIIKNELLSTAVTPGTIQVTGNGSLVLLMADCQTTGGYPRIAHVAAIDLPLCGQLKPGDTIYFEDISHQDAL--
MRYDPVLGIEVHVELGTVTKMFDGAPVTFGAEPNTQVTPVSLGLPGALPVVNRTAVEYAIRIGLALNCEIAELCRFARKNYFYPDVPKNFQTSQYDEPIAHDGWIDVELDGEVVRVEIERAHMEEDAGKNTHVGEYSLVDYNRAGIPLVEIVTRPGARAPEVARAYVRTLRDIFRSLGVSEARMERGNVRADVNVSLRPSPDSPLGTRTETKNVNSFRSVERAVRYEISRQAAVLDAGGPVIQETRHFHETDGSTSPGRVKSDAEDYRYFPEPDLVPLAPERAWIEEIRASLPEPPADRRRRLLGEWGFSGTEMRDVVNAGAV-ELIEATVVAGAAPAAARKWWMGELARRANADEVALEELPVTPEHVAELQALVDAGRINDKLARQALEGVLAGEGRPEEVVVARGLEVVSDDGALLEAIDAALAAQPDIAEKIRGGNLGPVGAIIGAVMKATRGQADAGRVRELVLERV-R-M---IEVLDAGGLTLVQDLGRPGLAALGVSPSGAADEAAHRRANVLAGNEPGAATLEVAFGGLVLRS-DVVAYVAVCGAPCPVDVDGLAVAMEHVHALAPGQVLTLGVPGRGLRSYVAVGGGIDAAPVLGSRSRDTLAGLGPEPVRAGDRLPVGGQGSV-----ATPPTAARSGAGPLDVVAGPHAELFAPDQRLLRSRYVVHADSDRVALRLDGPLLP-RVAEVELPSEGLVRGAVQVPGDGRPIVFGPDHPLTGGYPVVAVLTRSASDAAAQLRPGDTVRFRS---------
MAYDPVMGLEVHVELSTASKMFCGCSTEFGAAPNTHVCPVCLGLPGALPVVNAAAVDSAIRIGLALGCEVAPYSRFARKNYFYPDMTKNFQTSQYDEPIVHDGHLDVEIDGEVYRVEIERAHMEEDAGKLTHVGTHSLIDYNRAGIPLIEVVTKPGARAPEVARAYVGALREIMRALDVSDARMEQGSLRCDVNLSLRPRGEVPLGTRTETKNVNSLRSVEGAVEYEIRRHAAVLQAGGSILQETRHWHEDTGETTSGRPKSDADDYRYFPEPDLVPVAPSPEHVEELRATLPEPPAARRRRLQEEWGFSDLEMRDVLGSGAL-DLIAATAEKGATPAAARKWWLGEVARRAKADGTELADVPLTPEAVVELDGMVREGRLTDAMARQVLDGVLAGEGTPTEVADARGLAVVSDDGALQAAVDAVIVRNEGIAEKVRGGKVQAAGALIGQVMKEMKGQADATKVRQLILATLGG-MRRAVEILATGPRALVEDLGRPGLARLGVGRSGATDRTSHALAQRLVGNTDDAAGVEVTLGGLRLRA-RGALLAVVTGAPVPVTVDGRPRTPGELLHLRDGAELALGTATAGLRAYVAVRGGLDVPAELGSRSTDTLSGLGPAPLAVGDVLPVGEDVRALPTLDAVPVVEPSGGEVVLRVAPGPRRDWIASPGALVDPLWRVSSRSDRIGVRLEGDAVR-RDEGAELPSEGVVRGSIQVPPGGEPVLFLADHPVTGGYPVAAVVLDADVDRAAQLRPGDPVRLAWTNEETSPGR
MLYEPVLGFEVHVELNTKTKMFSSAPNGFGDAPNTNISPVCLGLPGSLPVVNEQAVRYSISLGLALGCSIAPSSRFARKNYFYPDLAKNYQISQFDEPIAFEGSVDVELDGTIVTVPIERAHMEEDAGKLTHIGEYSLVDYNRAGVPLVEIVTKPEHRAPEIAKAYVSAIRDIVVALGISDAKMERGNLRCDANISLRPRGQEKLGTRTETKNVNSLRSVERAVRYEIQRQAAILKDGGSIVQETRHWHEDTGATSAGRPKSDADDYRYFPEPDLLPVVPSPELIEELRAALPEQPAVRRRRLKGEWGFTDLEFQDVVNGGLL-NEITATVEAGAAPAAARKWWTGEISRIANQRDVEATSL-VSPEHVAALAALVEDGTLNDKLARQVLEGVIEGEGTPQEVIDARGLALVSDDGPLIAAIDEALAAQPDVLAKIRDGKVQAAGAVIGAVMKAMRGQADAARVRELVLERA-Q-MGGTLLVETAGPSATLQDLGRPGAASLGVGASGALDRGALRLANRLVGNPEGRAALEIVLGPFAAVP-DVDLWVAVTGAWGPITVDGRPVDGHRAVLVPAGSRLELGAATHGLRSLLAVRGGFDGPQLLGSRSTDTLAGLGPEPVATGDRLTVLPTPRRIPVLDIAPWTRPDAGERLVRVTPGPRADWFDDERRFVEQPWTVTADADRIGMRLDGTPLQ-RRPGRELPSEGMVAGAVQVPPSGLPTILLADHPVTGGYPVIAVVRPADRDLLAQLRPGQRVRFSRT--------
MRFNPVLGLEVHVELNTNTKMFCGCANTFGGEPNTQVCPVCLGLPGALPVLNAIGVESAIRIGLALNCEIAEWCRFARKNYFYPDMPKNFQTSQYDEPIAFNGYLDVTLDGEVVRVEIERAHMEEDTGKSLHVGEHSLLDYNRAGVPLIEIVTKTGARAPEVARAYVNTLRDLLKALDVSDVRMDQGSLRCDANVSLMAKDATEFGTRTETKNVNSLRSVERAVRHEMTRQAAILVQGGSILQETRHFEEASGTTRAGRRKETSEDYRYFPEPDLVPIAPSREWVEELRLTLPEPPAVRRKRVQAEWQLSDLELRDLVNAGAI-DLVAATVEAGAPPAEARSWWVSYLSQSANNQGVELGALAISPAQVAKVIALVADGSLTNKLAREVVDGVLAGEGEPEQVVEQRGLKVVSDDSALYAAIDEALAAQPDVAAKIRDGKVAAAGAIVGAVMKTTKGQADAKRVRELILERCGA-MK-AVTVIATGPLALIEDLGRPGHAHLGVPPSGAVDQPSMRLANRLVGNAEGAAGIESVLGGLALRA-EVSCTVAVTGPSVPVTVAGREADSHTPLHVGAGEVVAIGSPRAGLRCYVAVSGGIAVPPRLGSRSTDVLSGIGPAPLRAGDVLPLGVPAGPPVGEDAVPPPS-PADQLTIPIRLGPREDWFDDPAQFARLTWAVSPESNRVGLRLLGEPLT-RAAGRELTSEGVVTGAVQVPASGRPVIFLADHPTTGGYPVVGVV--DRLAELAQARPGTQIRFRPQPF---ADA
MEYEAVIGLEVHAEMQTRSKMFCACPVTTQVEANVAVCPVCAGMPGVLPVVNRQAVEYGLRVALALECEVARTSLFDRKNYFYPDLPKGYQISQYEYPLAQHGQLWITTQG-ERAVRVRRVHLEEDTGKLTHVTSYSLVDLNRAGISLLEIVSEPDMHTVEEVRAYADGLRAIVRYLGVNSGDMEKGVIRFEANVSVRPAGSQTLGTRVEIKNLNSFRALERSVAYQIEEQIAALERGESVVQQTLGWDETAGKTFSQRSKEEAHDYRYFPEPDLPPLVVEPEWAAAVAASLPELPRAKRARFQAEFGLTPYEARLLAEDQAVARYFERAAAAGLAPRTLALWITGELFGWLNQNGGDIETLRVAPEGLAELLGFLERGEINMATAKTLLGDMLVSGQSAAALIQSRGLRQISDSDVLAALVRQALEENPAELQSYLSGKETLANWFFGQVMRAARGQGNPQVIRAELERQLAS-MA-GLGVLDAGTLTTVQDAGRWGLERFGVPVGGAMDEFALAAANRLVGNPPDAAALECVGAGPLLRA-GRDTLAAAGGAGFALVVEGRRFPLWMAVRVRRGQRVGLSANAPGVWGVLAFAGGVDVPPVLGSRTTYLRGGFGGRALQAGDILPLGRPSLGAWER-CLPERPAYSLEPVLQAVVGPQAEAFQPQEVFFHSSYQVLPASDRMGYRLAGPRLI-HAGAADMLSEGLARGAVQVPGDGQPIVLLADRQTTGGYTKIAVVARASLPLLVQCPPGGRVRFQPVEAAQATPV
MRFEPVLGFEVHVELATATKMFSDAPNFFGGEPNTNVTPVDLGLPGSLPVVNEQAVRYSISIGLALGCEIAESSRFARKNYFYPDLAKNYQISQSDEPIAHDGTVEVELDGTVFTIPIERAHMEEDAGKLTHVGEYSLVDYNRAGVPLVEIVTRPEHRAPELGAAYVETIRDIVRGLGVSEARMERGNLRCDANISLRPRGQEKLGTRTETKNVNSFRAVERAVRYEIQRQAAILAGGGTITQETRHWHEDTGRTSAGRPKSDADDYRYFPEPDLLPVVPAPELIEELRAALPEAPVARRRRLKGEWGFADLEFQDVANSGLL-TEVEETVAAGAAPQAARKWWTGEISRIANARQTAPGDL-VSPAHVAEVIALVESGDLTDRLARQVLEGVIAGEGSPAEVVEARGLKVVSDDGALTAAVDEALAAQPDVLEKIRDGKVQAAGAIIGAVMKAMKGQADAARVRELVLERA-A-MT-ALTVLEVGFAASTQDLGRPGFSEAGLGAAGAADRGAAALANRMVGNRPSAAVLEALLGSVTLRA-DGHVVAALTGAPGPVTVDGRVAATREVLLLGPGDVLRVGLAVSGLRTYLAVRGGLAVEPVLGSRSWDSLARLGPAPVRPDDVLPVGADADGWPLVDAAPPAPPACTPVVLDVVTGPRDDWFRPDRTLTAQTWTTRPDSDRVGVRTTAPELV-RRLDGELPSEGVETGSLQVPPEGHPVLFLADHPVTGGYPVVAVLTAASVDRAAQLRPGDPLRFRLVG-------
MRFEPVLGFEVHVELNTKTKMFSSAPNFFGGEPNTNITPVDLGLPGSLPVVNGQAVRYSISLGLALGCSIAESSRFARKNYFYPDLAKNYQISQYDEPIAFDGQVDVELDGRIITVPIERAHMEEDAGKLTHVGEYSLVDYNRAGVPLVEIVTRPEKDAPEIAKAYVATIRDIVIALGISDARMERGNLRCDANVSLRPRGQEKLGTRTETKNVNSLRSVERAVRYEIQRQAAILAKGGTITQETRHWHEDTGATSAGRPKSDADDYRYFPEPDLLPVVPSAALVEELRAALPEPPAARRRRLKSEWAFTDLEFQDIANAGLV-ASVEQTIAAGSAPQSARKWWSGEISRLANAREVDAATL-VSPEHVAQLVALVDAGTLTDRLARQVLEGVVDGEGSPQEVVDARGLAVVSDDGALIAAIDEALAAQPDVLAKIRDGKVQAAGAVIGAVMKAMRGQADAARVRELVLERASE-MPPALEVLTPGPLALLQDHGRPGYAHLGVTGSGAADRAAFDAANRLVGNLPGAVGIETLLGGWRMHA-LRTLRIAVTGAPVAVRVGGRTHPIGCALTLARGDELEFGPPPHQLRSYLAVRGGIAAPHVLGSGSTDTLSGLGPAPLEAGDVLSLAAQAGEWPAADAIPTGREHPEVVVLPVVLGPRDRLLRGEAVLAAARWTVSPDSNRVGVRLAGPPLP-AAGTAQLPSEGVVAGSVQLPPDGRPVLFLRDHPVTGGYPVVAVLTAAALDAAAQLRPGDPVRLAPLR------R
MAYEAVIGLEIHAELLTRSKMFCSCPVSTKAKPNEAVCPICAGMPGTLPVINRQAVELALRVALALGCQINLVSIFARKNYFYPDLPKGYQISQYEQPLAVNGILPIETAG-WREIRIRRVHLEEDTGKLSHFSVYSLVDLNRAGVPLLEIVSEPDLHTAQEVRAYAQALRTLLRTLQASSGDMEKGALRIEPNISVRPAGSSVLGTRVEIKNLNSFRSLERAVAHQIEIQSAKLARGEAVEQETVGWDEIQEITFSQRSKEEAHDYRYFPEPDLPPLVLAPEWIESVRAALPELPWERQRRYVEALGLSSAEARLLVSDSALADFFDRTVQALASARMAATWVTGELLGWMNEQGQSLENLRISPEMLADLLDRAMDGQINLNTAKSVLQEMGASGKTAAEVIAEQGLEQVSDITWIAGVVAQVLQENPAELEKYRAGKQTLFNWFYGQVMRLMQGKANPQLVREELNRQLEA-MNMAFWVEQAGWFTTVQDLGRTGYEHLGLPAGGAMDPFACKAANRLVGNEDSAAVLEFSGAGPTLWS-DTPALIALCGGGFTLWVDGMEMPAWTAVRVRAGQRVECRPHLAGFWGVLAVSGGWDVPEVLGSRSTFLKANLGGRLLQPGDWLFSLREGWLPEER-VLPARPVYSPEAVIRVVPGPQCAWFGEEREFLSAIFQVSAQSDRLGYRLTGATVP--RRAGELLSEGIPRGAIQVPPDGNPIVMMADHPTTGGYPKIAGVIRADWGRMAQLRPGEKVCFETVTLEQAMRG
MRYDPVIGLEVHVELGTRTKMFCPAEVEFGGEPNTQVTPVSLGLPGALPVVNRTAVESAIKIGLALNCQIAESCRFARKNYFYPDNPKNFQTSQYDEPIAFDGWLDVELDGEIFRVEIERAHMEEDAGKNTHVGEYSLVDYNRAGIPLVEIVTRPGERAPEVARAYVHALRDIFRTLDVSEARMERGNVRADVNLSLRPTPDSPLGTRTETKNVNSFRSIERAVRYEVSRQAAVLDTSGTIVQETRHWHEDTSSTSSGRPKSDAEDYRYFPEPDLVPVAPSRDWVEELRAALPELPAERRRRLHAEWGYADAEMRDVVNAGAL-DLIEATVAAGTSAAGARKWWMGELARKAKSDEVELADLPVTPAQISELQGLVDSGRINDKLARQALEGVLAGEGDPTAVVQARGLEVVSDDGPLLEAIDAALAAQPDIADKIRGGNLGPVGAIIGAVMKATRGQADAGRVRELVLERV-S-MS--FVVVRAGALATVQDRGRPGYAHLGIARSGALDLDALTLANRAVGNDDGAAVLETTLSGVGLRA-VEPMVVAVAGAHCAVRVDGRPVAWGAPVLVRAGQVLDVGPAARGVRSYVAVRGGVDAAPVLGSRSRDVLGSVGPEPLRDGERYDVGAEPATDGGWP-GPLARDVPDEITLPLVLGPRADWFTAGRALWAATYVVGSASNRVGLRLQGAPLE-RRGGAELPSEGMVLGAVQVPPDGQPVVFLADHPVTGGYPVIGVVTAEGVGAAAQAVPGSTARFVRA-----VGP
MKYQAIIGLEVHAQLSTNSKLFSGDSIAFGNAPNTQVSPIALAHPGSLPKLNQRAIEYAVKMGLACNCTIAEQSFFARKNYFYPDLPKGYQISQHTHPICIGGFVTIKTE-GERAVQLNRIHLEEDAGKSIHDQDNTCIDLNRAGTPLIEIVTEPDLFSAEEAWNYVTEIRKLVRWINICDGNMEEGSLRCDANISVRLRGETQLGTKVEVKNLNSIRNVKKAIEFEIDRIIEELEKGNKIQQQTRSFNADNDTTFAIRDKEEANDYRYFPDPDLPAIQLTAAYIDSIKNQLPDLPHQLIQNYQTKYQLSAYDASQLCEEKSIANFFEQTIQYSSHYKMAANWILGPIKQLMNDSQKNIQELGLTPIELANLIELIESGKINFSTASKLLPAMLNNSTSPLELAESLNLLQVSDSNELEQWVNATIESMPDKVKEYQKGKKGLIGLFVGEVKKKSKGKADPKIVTQLLEQKLNT-MS--ITIIKAGLFSTVQDTGRKGFQHLGINPNGAMDVLAMQIANLLIQNKADEAVIEFFYPAPVFRF-NTAAFIALSGADFVASINDIPVPINHPIFVPENAVLSFTKKQSGHIGYLAIQGGLELNEWMNSYSTNTRAGAGGRALQKDDELKLKASAIQKNSQSQLPWTKGLYQTQSLRYLPGNEFSLLNTFQFMTNAQFTILADSDRMGYRLKGPALK-SKKQIELISSGVTNGTIQLLPSGQCIVLLADHQTTGGYPRIGHIIQSDIPTLVQQSPGTVIRLIPVNMETAHRH
MPYETVIGLEVHAELQTRSKMFCACPVSTRAEPNTAVCPVCAGMPGTLPVVNRKAVELALRVALALECEIAPLSLFARKNYFYPDLPKGYQISQYEYPLAQRGVLRIETRG-EKTVRIRRVHLEEDTGKLIHMQSFSLVDLNRAGVPLLEIVSEPDMHSLEEVRAYATTLRAILRRVGANSGDMEKGVIRFEANVSLRPSGSQTLGTRVEIKNLNSFRAMERAIAYEIERQTDLLQNGQAVQQETLGWDEAAQVTVSQRSKEEAHDYRYFPEPDLPPLVIEPEWIEQVRANLPELPQAMKKRFIHNYGLSAGEAVLLSEEEAVARYFEACLEQAIAPRTIALWITGEIFGWLNQSGEKFENLRVPPAGLVDLLRLTAKGIINLNTAKLVLNEMLASGKPAHAIIEERGLIQLDDAGQIADIVAKVLAEFPREVASYHQGKTTVFNWLLGQVMRQTAGRASPAVARAELERQLAN-M---IEILDGGYFSTIQDLGRYGWGQFGVPRSGAVDEFALRAANRLVGNPDELACIEIGLGGFRFRA-LKNLLMAVCGKGFSLRLDGQLMSLWQSIAVQSGQIVQVDHEGGGMWAVIAFHGGIDVKPLMGSRSTSLVGGFGGRFLMKGDQLKIGEPVKGQEGI-SFSIIQYYQPDPVIRVVVGPHSSWFNQDNSFFQKTYVISSSSNRSGYRLQGEPLT-VNFSGNLISLGMLPGAIQIPPNGEPIVMMADSPTSGGYPIIGVVIRADLPLLAQCEPLSQIQFCSVSPEQASIQ
MKYELVIGLEVHAQLSTVTKLFCADSASFGGEPNTHISPITLAYPGTLPRLNKEAMVAAVKMGLACGSRITETNWFARKHYFYPDLPKGYQTSQHINNICQGGTVRIQVNGQERNVQLHHIHLEEDAGKSIHDALKTAIDHNRAGVPLIEIVSEPDMFSAEEAYTYVTEVRKLVRFLGICDGNMEEGSMRCDANISIRPRGQKELGTKVEVKNLNSIRHVKKAIELEAQRMMEMAERGEPIIQQTRSFDADRMITFALRTKEEANDYRYFPDPDLPPFKVTQDQLAFIRSSMPVLPDELQQQYITEYQLPAYDARLISDEKELVQFFEATIAFTKQYKAVANWLLGPVKAWVNESGRLFDEFPLTPAQLARLTELVQSGKISFSSASRLFPRLLEQEKDPEELAASLQLLQDAGADQIEQWVMDVLTKMPDKVAEYKKGKKGLIGLFMGEVKKISKGKADPENHHRFIRAKIKSIM----RVLKSG-ICTIQDLGRFGNRNRGLPVSGFMDPLAAKLGNLLTGNDSNAASLEISRGAFSASF-ETTCLLALTGKGYTAYISGRPIPFYHPFLIKAGEFLQLFPKETGF-TYLSVHGGIRSNPVFGSRSTHLASKLGGRPLRAGDQLPVTVLPDENGQRIGLSHLPD-YTCQEIRFIAGAEYSWFSGENLLQSSGFRPSALSNRMGSRFTGPELK-RIHTAELLSQAVLPGTIQVSPDGQLLVLFADAQTTGGYPRIGQIIQADLHLAAQCSVDNVLHFKQVSIENA-FS
MKYEAVIGLEIHAQLATASKLFSGDATSFGAAPNTQVSPITLGHPGTLPKTNKKAVEYAIRMGLACNCEIEEYNYFARKNYFYPDLPKGYQVSQHTTPICKGGHVAIKVE-TSRNVQLNRIHLEEDAGKSIHDINYTCVDYNRAGVALIEIVTEPDLHNAEEAYQYVTEVRRLVRWLAVCDGNMEEGSMRCDANVSIRLKGETKLGTKVEVKNLNSIRNVKKAIEFEIERMIQLVESGGTVRQQTRSFDASNDTTFAIRDKEEANDYRYFAEPDLAPFHLKQSFIQSIREQLPALPAELLHVYQQELGLSEYDAAQLCAEKETTDYFNAVVKHTSLYKAAANFINGPVKQYLNENKLGIEQLTITPVLLAGLLQLVEEGQVNFSVASRVFPAMVNAGKEALEIATELNVLQVSDSGELEAWVIQALESMPDKVAEYKKGKKGLIGLFVGEVKKISKGKADPKLVTTLIQEKLK--MK--VTVIQPGILTTVQDTGRIGYKSQGVVTGGALDGFAHRVSNWLVGNEETCATLEITMGGLQLLF-EEKGWVAVGGHGVKVFINNKPVDCWRTLAMPAGGVLKIQYTGTGCRSYLAVQGGWEVPLVLNSFSTYLPAGWGGRPLKKEDILNTGAVKKA-----AIAALP-YAASVVVRAMHGPEWLQFTHDALFFDNPLPVLPQSNRMGYRVAAKM-K-KSVAGEMLSTAVCAGTIQALPDGNMVIMMNDGPTTGGYPRLAQVVEPDIALCAQLLPGNTIEFKHVNIETALYA
MKYQAVIGLEIHAQLSTKSKAYASDSATFGDLPNTNISPVTLGHPGTLPVLNEKNIEFAVKLGLAVGATIRENNEFARKNYFYADLPKGYQITQDKTPICTGGFITLFPTAKEKKIEITRIHMEEDAGKSIHDQFNTLVDLNRAGVPLVEIVSEPQISSAEEAYEYVTQVRKLLRYLEICDGNMEEGSLRCDANVSVMLKGASKFGERTETKNMNSIRNVKRAIEHEIIRQIDVLENGGKIEMETRSFNAVDGTTFTMRSKEEAHDYRYFPEPDLQPVIVSQNYINDVKTTLPTLPNELYKVYTKEFGLSEYDANLIIESKPLGIYYNELTQYTKNYKAASNWLNGSIKSYLNENGITIENFVIKPAKIAALIQLIDDGKVSNTVAQHIFPIMVKQELEPLAIAEQNNLIQESNDDDLSSYIEQVIENNPKEIERFRNGEQQLIGFLMGQLMKTSKGKADPKKANSLLREKLKQ-M---IKVIKSGFYTTIQDLGRFGYRRYGVPVSGAMDLYSCEFANALLGNSRGCAVLEMTMVGPTLQF-LKPTRIVLSGAFMNPKLNAIPIDMNSVVSVKRNDVLSFGRLEYGFRSYLAVKGGFKSEAIFGSRSMYTDITTS--HVEKDDAINYLSVDDVFDNS-NAHVND-YFNNEYLEVFKGPEYDKLSKTDALLNRELKVSKYNNRMAYQLE-PLLE--NTLEPILTSPVLPGTVQLTPLGQLIVLMRDCQTTGGYPRILLLTENAINTLSQKSTGNVLKIRLKD-------
MKYEAVIGLEIHAQLATQSKLFCADDASFGAAPNTHISEITLAHPGTLPKLNKKAVEYAVKLGLACNCEISKYNFFARKNYFYPDLPKGWQTSQHTHPICIGGTVLIKTQ-GKRLIQMHHIHLEEDAGKSIHDVDYTCVDLNRAGTPLVEIVSEPDMHTADEAWQYVNEIRKLVRWLGVSDGNMEEGSLRCDANVSIRLKGDTKLGTRAEVKNLNSTRNIKKAIEYEIERMIKLVESGGKVQQQTRSFDASTDTTFSIRDKEEANDYRYFPEPDLAPLNLSDEYINSLKSSLPALPNDLIEKYQTQLGLSEYDAEQLCSEKEIAVFFENVLPFSNNYKAVANWINGPIRSYVNDAKISLEELSFLPKQLAELIAMIDEGKVNFSVASQIFPELVKDNASAIDIATNKNLLQTSDNSQLESWINEAISRMPDKVKEYQKGKKGLIGLFVGEVKKLSKGKADPKKVTELLQEKLSG-MS--LKIIKAGILDTVQDTGRLRYRHLGINPGGAMDAFAARIANILVNNNADDAVLEMHFPASQILF-QKPAIIVLSGANFSPKLNGKTVASYQPIFVNVGDKLVFERCISGARLYLAVYGGFKTDKWLNSYSTNLKLNCGGRSLKKDDVLEYGKTLSE-----KITWAIIQENDDEILVLKGNEWEQLNDEALFENNYFEITAKSDRMGYRLLGQSLS-RKQNTEMLSSAVNFGTIQLLPNGQLIVLMADHQTTGGYPRVAHVISAHRNKLAQYSAGKKIKFIFTTQAVA--I
MNYEAVIGLEVHVQLRTASKMFTRVAAGYGQPENTLVDPVVLALPGALPVLNKEALNQIIKAGLILGCQIAPVCKWDRKNYFYPDSPKNYQISQYDQPICVGGTVEIELNGEHKRVPLTRIHLEEDVGKLNHG-TDSLVDYNRAGTPLMEIVSDPALRSADEAFAFLTSLRIALVQGGISDCDMEKGQMRCDANISIRPVGQAQLGTKVELKNLNSISFVRDGIAHEIRRQVAVVQSGGTIVQETRDYDGQTGASQSLRSKEMAHDYRYFPDPDLMPVRVDAAWQARIQATVPEHHFDRQRRFLADYQLPYTITSVLVPDRALADYFEATVRLGATPQAAGNWIANDLLRELGAAQVTLADAKVQPAHIAALVKLVESGVISNSIAKEVFVTMAQSGELPDAIVAKQGLQQSTDTGALEKWVADAIAANPKAAEGFKGGNEKALNAIKGAVMKASAGKANPQLVDQIVRKQLGS-M---IRVLKPGLLTTVQDLGRPGYQQYGVAVGGALDAFAARVANLVVGNDENAALIEIAQTGPELQF-ERETLVAWNGGDFEPTIGGEPLPRDRAVRVAAGEKLVFGVARAGLRAWLAVAGGIDVPLVMGSRSTYRRAGIGGRPLAAGDVLPCYGPGERSAAVLTVRPLGQPAPAGVVRAMCGPEWDWFAAEKAFFASAWEATREADRMGVRLHGPELL-LAPPREMISAAVNTGLVQVPPSGQPIVLLPSRQSVGGYPRIAAVAAVDIGRFTQLRPGEKVTFSRIPLVVA-AG
MKYETVIGLEVHAEMQTHSKMFCGCPVSTQTRPNVAVCPVCAGMPGVLPVVNRQAVEYALRVALALECSVAQTSLFARKNYFYPDLPKGYQISQYEDPLAEHGRLVIDTAG-ERLIRITRVHLEEDAGKLTHVESYSLVDLNRAGVALLEIVSEPDMRSAEEARAYAEGLRSILRALGVNSGDMEKGVIRFEANISLRPAGSPQLGTRVEVKNLNSFRALERSIAYEVERQAALLDSGAKVDQETLGWDEPNNRTYSQRSKEEAHDYRYFPEPDLPPLVVETEWVDRVRAGLPELPRVRTQRFIREYDLPASDAAVLAAEADVANYFEALVRDAIAPRLAANFILGEVFAWQKTSGERIDELKVRPAMLADLLERVTQGEITLLTTKTVLAEMLASGRQAADVIGARGLTQISDGVEITRLVAEVIAANPGEMEKYLAGKESVANWFFGQVMRLAGKRANPAMLRAELNRQLAA-M---LEILSASPFCTIQDSGRAAWRPFGLPAAGPMDPFAFTAANLLLGNPPGAAGIEIGPGELTLRS-WDDCLIALAGPGLALRVDGAIMPDWSAVFVPAGSSLQIERSGAGVWGYLAVSGGLQTELIMGSRAAYRPAGLG--AVSPGALLSTAAQPPD-----TLPPRPPYSLDLHLAALPGPHVGRFTPEAAFHSAVFSVSGLADRTGYRLDGPRLD-HGDGADILSAGLLPGCVQVPASGQAVVLMADAPTSGGYTQIASLPALDRALLAQVPPGERIRFREVSLAVAAGG
MEYIATIGLEIHAHVLTASKMFDGCSTDYGAPPNTRVSVVSLGLPGALPVLNARAVELAALCGLALGCRVNERSIFARKSYPYPDLPKGFQITQYDEPLCSDGAIEIRTAGEVRRIGIERLHIEEDTGRLIHSPGASLIDYNRSGMPLMEIVTRPDIRTPEEARLTFEKIRQILVWIGANSGNLEEGALRCDANVSVRPAGSERFGAKVEIKNINSFRFVERALTYEIERQIRILEAGGTVEQETRGWREDLGRTEGQRSKEYAHDYRYFPEPDIPPLVLSPEWIAARQAELPELPDARRARLMATHGLSWQDADLLTQERAIADYYEAAVAAVDGAKEVANWVLNEGFRLLKDRGEPATVLRMPVQRLATLIDLVQQGTITRVVARQLFEEVFTTGADPAALVAERGLTQISDDGALLEAVRAALADAAKAIAEYRKGKTTAIQFLVGMVMRATKGQANAQRVRELLEAELQ--MTATIDIIASGPLLTIQDGGRLTARRYGVPPGGAMDRFALVAANRLTGNLPDAPLLELTAGGVSMRF-NSAMLIALTGADLQARLNEIPLAPWQSVVAPAGSILNLGGRQWGGRAYLAIAGDLEAEWAVGGAGTCLAGGFGGRALRAGDQIKVRTRALNGENGYRWPTRPPYCAHPCLRVLPGPQRDLL-PTESLLSQDFQLDQAASRQGYRLSGATLP-V-HHLSLPSFGVIPGAIQLPPDGRPILLMADAQTTGGYPVIAVVIGADLPLAAQLLPNDRLRFAETDLATAALG
MNYEAVIGLEVHVQVKTASKMFTRVAAGYGHAPNTLTDPVVLALPGTLPVMNKAALDAIIKAGLLLGCEIAPVCKWDRKNYFYPDSPKNYQISQYDQPICLGGAVEIELNGEHKKIPLTRIHLEEDVGKLNHE-VDSLVDYNRAGTPLMEIVSEPAIHSAEEAFAYLTSLRATMIYGGISDCDMEKGQLRCDANISVRPVGETKLGTKVELKNLNSISFVRDGIAHEIKRQLAVIERGGTIVQETRDYDGQTGTSQSLRSKEMAHDYRYFPDPDLMPVVVDQAWKARIQTTCPELPFDKQRRFFEQYRLPYTLTSVLVWDRELSDYFEETVKIADKAQTVGNWIVNDLLREIGTARVPLADAKVRPAHIAELVKLIDAGTILTNAAKEIFVEMFATGDTPAIIADRRGLKAATDSNELEQWCRDAIAANAKAVAEFKAGKDSAINAFKGPVMKAAKGKANPKLVDETLRRLLAALME--MRIIRAGQLTTVQDLGRCGLRAAGVPLSGAMDPFALRIANALVGNSELAAALEFTLVGPEIEF-TAEARVALTGVEC----DG--FAAWKPVVVPAGARVNLSRCVRGCHGYLAIAGGVEVPLVLRSRSTYLRGGFGGRALRDGDVLPIGAAAAIEGTALRIDPLPAYSAKATVRTLPGAQGEEFG--GALFEREFTVAPQSDRMGLRLLGPKLE-RSNTADLLSMAAAPGTIQVPPDGQPLALMADAQTIGGYPQVAHVISVDLPVLAQLRPGDTVRFAPVTLAEAPQP
MLFEPVIGLEVHVELNTETKMFSSAPNYHGAEPNTLITPVCLGLPGSLPVVNGAAVRSSISLGLALGCSIAASSRFARKNYFYPDLAKNYQISQYDEPIAFEGSVEVELNGRIFQVPIERAHMEEDAGKLTHIGEYSLVDYNRAGVPLVEIVTKPEADAPELAKAYVSTIRDIALALGISEARMERGNLRCDANVSLRPRGTEALGTRTETKNVNSFRSIERAVRYEIQRQAAILAAGGAITQETRHWHEDSGTTSPGRPKSDADDYRYFPEPDLLPVEPARELIEELRAALPETPSAHRRRLKGDWGFTDLEFQDVVNGGLL-VEVAETVAAGASPAAARKWWTGELTRLANARETDAASL-ATPVQVAELAALVDAGTLTDRLARQVLEGVAAGEGSPQQIVDARGLAVVSDDGALVAAIDEALASQPDVLAKIRDGKVQAAGAVIGAVMKAMHGKADAARVRELVLERA-G-MT-ALRVEAAG-SVLVQDLGRPGLAHLGVAGSGALDRGALALANRLVGNPDDAAGLEVVLGGFRAVL-DADAWVAVAGAWGPMHVGGRPAWPYRAHRVRAGEVLELGTAERGLRYLLAVRGGIDEPPVLGSRSRDTLAGLGPEPVRAGRVLRVGAEPAAVPLLDEDAAYPPPAGPVTLGLLPGPRADWVTDVAALYESPWRLSASADRIGARLEGPALA-RAVVDELPSEPTVAGGIQVTGAGVPTVLLADRPVTGGYPVVAIVEPASLDRLAQARPGQELRFRHAR-------
MSFDPVMGLEVHVELNTRTKMFCACPTEFGAVPNSQVCPVCLGLPGALPVVNRAAVDSAIRIGLALNCSIAATCRFARKNYFYPDMTKNFQTSQYDEPIAFDGYLDVELDGEIYRVEIERAHMEEDAGKLVHVGDYSLIDYNRAGIPLIEIVTRPGERAPEVARAYVSALRELMRALKVSDARMEQGSMRCDVNLSLRPRGETPFGTRTETKNVNSLRSVEAACRFEIRRHAAVLASGGVIVQETRHWHEDTGETTAGRPKSDADDYRYFPEPDLVPVAPPVEHVEALRATLPEPPGRRLKRLQEEWAFTDLEMRDILGSGAL-DLVEATVRAGGTASAAKKWWVGEISRRANAEGQDLARMAISAEQVVELDSLVTGGRLNDTMAKQVLDGVLAGEGGPTEVADARGLQMVSDSGALQSAVEAVIARNEAVVQKIRDGRVQAVGALIGQVMKEMKGQADAAKVRALILESLGG-MT--LRIVRTGLRTLVEDLGRPGLAALGVGPSGAADRGAHRLANRLVGNPEAAATLEVLAGGLVVEA-VSSTVFVVTGAPLPVSVGGRPVPFSAPVRAAAGEQIELGRPTCGLRSYVAVLGGVDLPLTLGSRSSDTIAGLGPAPLAAGDLVAVGSHA--VSVVDAGPAAPTAHREPVLTATWGPRADWFTGPTILTETWWTVGPDSDRVGVRCTGPRLE-RAVDGELQSEPVVRGSVQIPPSGQPVLFLADHPTTGGYPVVAVLDPASTDLVAQLRPGDQVQIAVRPVGYPRSS
MAYLVTIGLEIHAHIKTASKMFDGCPADYGATPNSYVSAVSLGLPGTLPVLNQRAVELAACAGMALNCRVNHRSVFSRKLYPYPDLPKGFQITQYDEPICSDGWVEIRTAGETRRIGIERLHIEEDTGRLLHADDSSLIDYNRSGTPLMEIVSRPDVTTPEEARLVFEKIRQILVWIGASSGNLDEGAVRCDANVSVRPEGQVEYGAKVEIKNINSFRFVERALTYEIQRQIETLNAGGTVVQETRGWREDLGRTEGQRSKEYAHDYRYFPEPDIPPLELSDAWIAERRAELPELPDARRARFENDYGLSLQDADLLTLDRSVADYFEQAAAAAGNAKEVANWVLNEGFRLLKERGEPATALRMPVAHLSGLIALVLKGAITRGVAKQLFEECFDSGADPALLVTERGLTQISDSDALRVAVREALADAAKAIGEYRGGKTTAIQFLVGMVMRASKGQANAQVVRTLLEEELAQ-M---IEVITSGPLMTVQDLGRPEARRYGVSPGGALDSFALTVANQLVGNPPNSAGIEITAGSAALRF-HIPITIALAGGDLGARLDQQPIPTWCAVRAWPGATLSLNGRRWGGRCYLAVAGGIQVPSLLGSRSTDLAGGFGGRPLHPGDQLPLRRPGTGIIPV-HWPSRPAYCATPTLRFIPGPHSEHFTPDDRLGRATLRVSTTSNRMGYRLDGVHLH-YQHMTSILSLGVVPGTIQVPPDGTPIMLMADAQTSGGYPIIGVLLSADMPLAAQLLPGDTLHLAPTSLDTAAGG
MKYTVVIGLEVHAQLLTQSKMFASDASPYGASPNQNISVITLAHPGTLPRINKRAVAYAIRMGIACHSQISRYNIFDRKNYFYPDLPKGYQLTQDRTPICKGGEVMIRTEG-ERAIVLNRVHLEEDAGKSMHLATYTLVDFNRAGTPLIEIVTEPVLRSADEASAFMTEVRRLVRYLDICDGNMEEGSLRCDVNISLMPKGTTVYGRKVEVKNLNSFSNVRRAIEFEIARQAGLLEKGAPVVSETRTFDANTGTTAAMRTKEELNDYRYFPEPDLSPLVISEEWLQQIEADMPVLPRELYQRFTAEWGLSDYDAQVLTDNKGMALYYQEICQNTTNYKAAANWMSGPVKASMNELSLEIEHFPLTPAQIAALIRLVDDEVVSFSVAQRIFPLLLQNALMPMAVAERENLVQESRQDALQPIIEAVIAANPAKVAEYRSGRKGIIGMFMGEVMKKSRGKADPKVASKLLQQALEQ-MS--VKILSPGLLSTIQDAGRSGYRKEGIIASGAMDLYAHRIANLLVGNEEEEASIEICMSGLSLQF-EASHLVAITGADLSPAVDGISVKMWRPVWIPKGSILSFGAPASGCFAYLAIAGSFDVPEVLGSYATYLAAGLGGRPLQTDDLLECKKATELLPLL-APDTLPEYQENPVIRVIRGLEWELFNKEQIFLAEPFRVTAHSNRMGYRLQGPSLS-LATQAELLSSAVSFGTVQVPASGDPIVLAADHQTTGGYPRIANVISADFSSLVQTQAGKKIYFKEVTLAQAQQA
MNYELVSGLEIHVQLNTNTKIFSADSASFGALPNQNISTVSLALPGSLPKLNKEVVAKAVRIGLALNCTINQINHFDRKNYFYADLPKGYQITQDSQPICINGFLEVELDGSTKKIGINRIHLEEDAGKSIHDQNYSLVDLNRAGVPLIEIVTEPDIRSAEEASALLTEIRKLVRHLNVSDGNMEEGSLRCDANISIRPKNATDFGTRCEVKNLNSMRNVRRAMDFEFSRQVEVVSAGGKIIQSTLNFDADKGTTSPMRTKEEANDYRYFADPDLPPVSISDAWLAEIKSLMPALPNEIWRQMVADFGISKADAALFAEDLSLLAYFNRALPNVKNKKSLINWLVGPVRAILSERGISIANFGVKPEQLAEALNLVDEKKLTQQIAQQLLPAIENHTEDVVKLAESLNLLISTNSDDLDGYIDEALQKYSQQVEAYKKGKKGVLGLFVGEVMKLAKGKADAKKINELILEKLK--MA--IRIIRAGVLTTVQDLGRPMFRGQAVPTSGAMDQLSARLANKAVGNPDGSALIEFNYGGASFFV-ECDLLIAYSGYGAIFTVNGVDLPCNRPLFIPAGTSITLKENLQGSRSYLAVAGGWKVTEIMGSRSTYLSGGFGGRALEANDLLINEAGMSPLSKSISISD---FVLKNEVRVVPAQEFLWFDAIISLLTKPFVVNAQGNRMGIPIDGPLMS-RRKTDELLSTAVTMGTIQVTGNGNLVLLMADAQTTGGYPRIAQVASVDLVACAQMRPNKEIFFKEISSDEAMIE
MLFEPVIGLEVHVELNTKTKMFSTAPNVFGSEPNTNLAPVCLGLPGSLPVVNEQAVRSSISLGLALGCGIAEVSGFARKNYFYPDMGKNYQISQYDDPIAHDGSVEIELSGRVVHVPIERAHMEEDAGKLNHVGEYSLVDYNRAGVPLVEIVTRPEADVPEIAAAYVSTIRDIVVALGISDARMERGNIRCDANVSLRPRGNEDLGTRTETKNVNSLRSIERAVRFEIQRQALILSEGGSITQETRHWHEDTGETSPGRPKSDADDYRYFPEPDLAPLTPSRELVEELRAALPEHPTLRRRRLREDWQFSALEFQDVVNAGLL-TDIEATVAAGVPAQAARKWWMGEIARIAKERSAAPTDL-ITPAQIASVVELVEAGTLNDKLARQVIAGIIDGEGTAQQIVDARGLAIVSDDGPLIEAVDAALAEQPDVLAKIRDGKVQAAGAIIGAVMKAMRGQADAGRVRELVIERASE-MS--LEIITPGLATTVQDRGRFGYYRYGIPQGGSMDQYSSALANRLVGNTPDDAVLECTYLGPKLTT-DAPAVIAVTGAPVDVLVNGEPAQQNARIELQAGDELSFGVIRGGTKFFIAVAGGIDVPVALGSRSTYPIGRIGGRALAAGDALPVGEPREQ-----RVPDLPSYEKQVEVRVMTGLYDHKLTEERNLLGAEWTLTPVADRMGLRFDGPGAP-WQDPSNITDAGYPVGSIQIPGGTQPIVLHYDAVSGGGYAQACTVISADMDLFARMSPGTRVRFVPVTMEQA---
MRFDPVLGLEVHVELNTATKMFCGCRVVFGAPPNTQVCPTCLGLPGALPSLNEKALESAVRIGLALGCAIRPWGRFARKNYFYPDMPKNYQISQYDEPIAENGALEVTLDGTAVTVEIERAHMEEDTGKLTHIGDQSLVDFNRAGTPLIEIVTKPGARAPEVARAYVTALRELLGALGVSDVRMEQGSLRCDANVSLMAKGAQEFGTRTETKNVNSLRSVETAVRHEMRRQAAVLVNGGEILQETRHYQDD-GTTKPGRIKETAADYRYFPEPDLVPVAPDPAWVQSLRATLPEPPARRRARLQAEWGFSDEVMRDVVNAGAV-ELIIESVEAGAGADAARGVWLSQLSRVANERGVALADLPITPAQVAKTLALVASGELTSKMAAQVIDGVLAGEGEPDAVVAQRGLKVVRDDGALQAAVDAALAQFPSEADAIREGRQQAIGPVMGAVMKAMKGQADGKAVRALILKSCGG-MTRSALVLATGPLALFQDLGRPGLAHLGVPRSGAADRGALATVNQLLGNDPAAAAIECLFGGFSLRA-EATLELLLAGAPAPGTVDGAPVERLARFELRTGETLELGMAPVGARVYIGARGGFEAPRSLGSRSTCTLTGLGPAPIRPGGRIAVAEPAPQAPPWDFLSLPRPGGGPAVLRGRLGPRADRVAG-LDLAAQTWVAQEQSDRVGVRLRSSGAP-RWRFEPQRSEPVAHGSVQATPSGELICFLADHPTTGGYPVVGVLDEPAVGLVAQLRPGEHARFAL--------S
MDYTIIIGLEVHVQLHTESKMFSSCGTEFGLPPNTQTDPVSLGLPGSLPVMNGKAFELALKTAVALNAEITPFTKWDRKNYYYPDLPKNYQISQYDLPFSRHGWLEIPVDGGGGRCRLTRVHLEEDTGKLTHGNGFSEVDLNRAGIPLMEIVTEPDLRNPQDAKALLEELRLTLRYLGVSDCEMQEGSLRCDANINLHVDGKTVATPIVEIKNLNSFRSVERALAYEAERQFRQWKEDGLTIKETRGWSEPDGATKPQRRKESAADYRYFPEPDLVPVVVDEAWIERVRASIGELPSRRRQRFETDYGLSAYDANVLVEQEDVADYFDAVAKATDEYKLASNWVQQEVLRIIKEKKQTLAEFPVTPAVLADLINRVKRKELNTNQGREVLAALIETGDPVDKVIAAGGYGMVSDRDAIAAAVEAALQANPKAVEDLKGGKKKVKGFLRGQVMKQTGGKADPALVGELLDIKLTG-MG--LRILSPGHFTTIQDQGRLGFREWGVPCGGSFDRDSFAIANGLLGNPPDAATLEMTLFGGSYEA-QVPLAIALAGAPMESFLDQHPLSLPLCFSMKPGDRLRIGGSSLGARTYLAVKGGWQTRVRLGSRSEETR-------LPSGVILAANPGATPVRHP-QLPPPPSL---DPIRVLDGPDASRIDDRDEWLGSQFQVARQCDRMGLRLVGTPLR-LNVTSEPLSTPMAPGSIQV-AGGQLLILGVSCGTMGGYPLVAQVISTDLPRIGQLREGDRPVFQRVDLITATLL
MAYEPVIGLEIHVQLKTKTKMFCGCELSFGDPPTVHTCPVCLGLPGALPVVNARAIHYALMVGMALGCELAPRSIFHRKNYFYPDLPKGYQVSQYDIPICSGGHL-----G---DVRIHRAHLEEDAAKLIHVGDASVVDFNRGGTPLVEIVTEPDVKSAAQAREWLTLLRTTLRQLGVSDVNMEEGSLRCDANVSIRPVGSDVLGTKTELKNMNSFRYLERGVEAEIARQIALVESGEEVVQETLHYDPVSGAISSLRSKEEAHDYRYFPEPDLVPVVLTEEMIAAARAELPELPAQRAERYEQQLGLSADSARLFAFRSELGDYFEAALASDAGAQPLANWISGELVARIGDEDP--ASSKVTPQAIAQLAALVRSKAVTQGAAKQVLDRLVADGGEPNAIVEAEGLGAIGGGDELADVVKRALESDPAAVEKLKAGNMKAIGPIVGFVMRETKGRADGGEVNRLVREQLGL-MSALLEIVDAGPQTTVQDYGRLGRLADGVSQAGPMDHVALRAANTLAGNDAGAAALEVTLGGLRVRF-PDARTIAVCGAVAPVTLDGEELPLWHGVAVEAGQELRIRMSKPGFRLYLAVSGGIDVPPVFGSRSTHTLAALGGRALRKGDRVPLGADARP------IPPVPDYVRAWEVEVMLGPQADFLTAGERLTARAWNVDAASNRTGLRLEPFGFE-WGHPSNVLDDGYPPGGVNMNGD-TAVILGPDGPTSGGFVVVATVVHGALWKLGQVRPGDTIRFVPVTIEQASGG
MAYETIIGLEVHVQLATASKAFCADDASFGGEPNTQVSSISLGHPGTLPKANGRQIEFATRLGLALGCHINATNTFDRKNYFYADLPKGYQITQDKQPICVGGELPIKLN-SWKTIRIHHIHMEEDAGKSIHTMRHSFIDLNRAGVPLVEIVTEPDLRSGEEVDAFMTAMRQLVRYLEVSDGNMEQGSLRCDVNISIREQGATMLNDRCEVKNVNSMKFARQAIDYEVQRQIGLVESGGKIKQQTLNFDPNTGVTSPLREKEDAHDYRYFPEPDLPPIVLSHAYIEAVKNGLPALPQAMYTHLTTEYQLSDYDASILMEEKNTGVFYLSLVQHTKNYKSAANLVINRILPWCQEQRQSLSNFPLDAQQLAALIQLIEEGKISNTAAQNLFPAMLANQQAPMALAESLNLLQNSDGDFLQKIAEEILAQFPDKVKEYQKGKKGLIGFFMGELMKRSKGKADPKVATGILEGILTK-MS--ILVLNKGLQTTVQDLGRSGYAHFGINRSGAMDPLALQVGNFLVGNPGGTAALEMCFPAPALLF-LEPALIALSGADFGAQIEGQNLPLLTPIWVDAGMELHFRHKQEGQYAYLSICGGLDILPWLNSSSTNLKAQWGGRALLKGDRLPLAKSWPE-----GLKISSFYDQKTPIRFVPGQHYPQLLPEQRLHTQAWLISNASDRMGYRLAGAGLK-LSSNESLLSAGLTRGSIQLPPAGQPIVLMADHQTTGGYPLLGQVIQADWARLAQLGPGRSFYLQAVDLKEADAH
MDLVTVIGLEVHVQLETDTKIFCGCSTEPSDEPNDNVCPVCLGLPGALPVLNEAAVEAAVKIGKAIDADIPEETRFHRKNYYYPDLPKNFQITQYDEPICADGELEVSVEGTRRTVAIERAHLEEDPGSLQHVGEYTLVDYNRAGTPLMEIVTAPDFRSPSEVRAFLAELEEVLEYLSVFDAE-RDGSLRIDANLSIIPEGALEAANRTEVKNISSHKGAEKALAYEETRQKNAIQRGRAVEQETRHWDESRGITVSMRSKEEEKDYRYFEEADLPPLRVS-GWKDEI--AIPELPSARRERFQDEYDLSEEAASKLTSTKQVADFYEDVAG-EFDPDLAATWVADNLLGELNYRDIEITEIEGRLEEIKRLVELLAEDEITAKNAETVLRSMLDDGRTPDEVVSEEGLGK-TGEDEVQQAVVEAVDENPDAVDDYESGDDGAINFLVGQVMQKTGGSADPGDVNQLLRAELED-M---IEIEEGGIASTVQDLGRTGHYHIGMPPSGAMDRYAHTVANYLVGNDADAATVEMTYQGITATF-RDDAVIAVTGADMSPSLNGEPIDTWATVAVDAGDELELAFATEGARAYLAVAGGIDVAEVMDSRSTYTLVGIGGRGLEEGDRLSIGDAPAE-----RIDNVPDYADEDTVRIVLGLMSHRLTDEETLCDSEWTVSPEADRVGYRLEGPDLE-FTDPSNVVDLGYPLGSIQVP--QKPIVLMQDAVTGGGYATVGTVISADRGLLAQRQTHKTVTFESVDVDEAGEE
MPYDVVIGLEIHVQLQTESKMFSWCGTEFGLPPNTQTDPVSLGMPGTLPVMNRKAFELALKTAVALGAKITPFTKWDRKNYYYPDLPKNYQISQYDLPFSTGGSLDIPADGGGGVCTLTRVHLEEDTGKLTHGVEYSEVDLNRAGIPLLEIVSEPEIRSAADARGCLEELRLTLRYLGVSDCEMQEGSLRCDANVNLHKDGKTIATPIVEIKNLNSFRAVEKAINYEATRQYAKWEKDGLTIKGTWGWDDELERTKPQREKETAADYRYFPEPDLVPVVVDEAWLERVRASIGELPGARRRRYESEHGLSAYDANVLVEQDDVAAYYDAVVAAGGESKLASNWIQQDVLRTIKDRKIAIADFPVKADALADLIGRVKRSELNTNQGREVLGRMIETGDPAEKVIELGGYKMVSDDDVIAKAVEAALAANPQAIADLKGGKKKVKGFLRGQVMKQTGGKANPALVGELLEAKLSA-MS--LLVVDPGFFTTVQDLGRPGARAFGVPLGGAADREAMAVANALAGNAADLAGLEMTLRGGTFEA-RCDLGVALAGAGMEAAIVGRAVPVPGSATMRAGDRLVLGRAEDGARTYLATPGGFRTPAWMGSRSSET-------PWKAGDVLAAGPSRLA-----SRPAVSA-DPSDPIRILPGPDWPLLADPGDLTRGPFRVDPRSSRMGLRLAGAPVA-VAPTPERLSAPVTPGAVQA-AGGTLLVLGVACGTMGGYPHVAQVIAADLDRLGRLRPGDAAAFRVVALDEADVG
MDLVTVIGLEVHVQLETDTKIFCGCSTDQTDEPNENVCPVCLGLPGALPVLNEAAVEGAVKIGKAIDADIPEETRFHRKNYYYPDLPKNFQITQYDEPICQEGELEVSVEGERRTVSIERAHLEEDPGSLQHVGEYTLVDYNRAGTPLMEIVTAPDFRSPSEVRAFLAKLEEVLEYLGVFDAE-RDGSLRIDANLSIISEGALAAANRTEVKNISSHKGAEKALAYEETRQKNAIQRGRAVEQETRHWDESRGITVSMRSKEEEKDYRYFEEADLPPLRVA-GWKDEI--SIPELPSARRERFQEEYGLNEEAASKLTSTKQVADFYEDIAS-EFDPDLAATWVADNLLGELNYRDMAITDLEGRFEEVTRLVELVSEGEITAKNAETVLRSMLDDEKAPDEIVEDEGLGK-TDEDEVQQAVVAAIDENPDAVDDYESGDDGAINFLVGQVMQKTGGSADPGDVNQLLQAELEG-M----RILDGGLVTTVQDTGRHGHYHIGMPPSGAMDQFAHKVGNWLVGNDESDATLEMTYMGADVEF-EDDAVFAVTGADMEPTLEDEPVPTWTAVQADAGDTLSLEFATEGARTYLAVAGGVDIEPVMGSRSTYTLIGIGGRSLEAGDELPIGEPSAD-----SIDERPDYST-NEINVVMGLCDYRLTDEQRFLDADWKVSDEADRVGYRFEGPDIREFTDVTNVVDLGYPVGSIQMA--GQPIILMRDAVTGGGYTTVGTIVSPDRGALSQCRTHSTVDFNAVDVEEA---
MDLVTVIGLEVHVQLETDTKIFCGCSTDQTDEPNENVCPVCLGLPGALPVLNEGAVEAAVKIGKAIDADIPEETRFHRKNYYYPDLPKNFQITQYDEPICADGDLEISVEGERRTVTIERAHLEEDPGSLQHVGDYTLVNYNRAGTPLMEVVTAPDFRSPGEVRAFLAELEEVLEYLGVFDAE-RDGSLRIDANLSIIPEGALAAANRTEVKNISSHKGAEKALAYEETRQKNAIQRGRAVEQETRHWDESRGITVSMRSKEEEKDYRYFEEADLPPLRVS-HWKDEI--SIPELPSARRERFQDEYSLSEEAASKLTSTKQVADFYEDIAS-EFDPDLAATWVADNLLGELNYRDMEITGIESRLDEVTRLVELVATDEITAKNAETVLRSMLDDGRTPDEVVAEEGLGK-TGEDEVQQAVVEAIDENPDAVADYESGDDGAINFLVGQVMQKTGGSADPGDVNQLLRAELDD-M---IELSDGGIASTVQDRGRFGQYHIGMPPSGAMDQYAHTVANYLVGNAADSSTIEMTYQGITATF-HEDAVIAVTGADMSPSINGEPIKTWTTHAVESGDELEFEFATEGARAYLAVAGGIDVPEVMGSQSTYTLVGIGGRGLEAGDKLSIGDQPDE-----QVADIPNYADEDTVRVVLGLTSYRLTDEEQLCNAEWKVSAEADRVGYRLEGPDLE-FTDPSNVVDLGYPVGSIQVP--QSPIVLMQDAVTGGGYATVGTVISTDRGRLSQRQTHKSVYFEEVDVEAASEI
MDLAVVIGLEVHVQLETETKVFCGCSTDLGAEPNTHTCPTCLGLPGALPVLNEAAVESAVKLGKAIDAEIPQQTRFHRKNYYYPDLPKNFQITQYDAPLCQDGRLEIGVEGERREIGIERAHLEEDPGSLQHEGDHTLVNYNRAGIPLMEIVTRPDFRSPKETRAFLAKLEEVLEYLGIFDSQ-RDGSLRVDANISLVDGDTLAAANRTEVKNISSHKGAEKALAYEVTRQKNAVRRGREIEQETRHWDESRGITVSMRSKEEEKDYRYFPEYDLPVLRVA-DWTSKI--DIPELPDARRERFREEYGLGEEAASKLTSTKQVADFYEDLAR-DFEPDLAATWVADDLLGELNYRDMAVTDVEDRLDEVRRLVELVSGGEITAKNAEIVLREMLDSGTDPDAVVQKRDLGK-TDDDAVAAAVTEAIEENPEAVADLESGDDGAINFLVGQVMGKTGGSADPGQVNRLLRERLDG-MS--IEIRDGGLSTTVQDTGRFGQYHIGMPPSGAMDGFAHEVANALVGNPEGAATLECTYQGPTVEF-RDERVIAVTGPDMSPELNGEAMPTWEAVAVEAGDELAFGFATEGTRTYLAISGGIDVPEIMGSRSTYTLIGLGGRALEAGDSLALGESGDR-----AVEGRPSYGEDDPIRIVMGLCDYRLTEERAFLDAEWKVGAEADRVGYRLDGIDIE-FPDPSNVVDLGYPVGSIQVP--DEPIVVMRDAVTGGGYATVATVISPDRDRLAQRPTHGTVSFESVTVEEA--E
MGFKAVVGLEVHVQLNTESKIFSSDPNSADALPNEHISAISLGHPGTLPVLNREVVKKAVLMGLACHCEITQINHFARKSYFYPDLPKGYQTTQDKTPICQGGFVEIIGDLSQTQVALDHIHMEEDAGKSVHDEDATLIDLNRAGSPLIEIVTKPVIQGPEEAAAFLQEIRRIVRYLGISEANMEKGEFRCDANISIMPETASKLGSKVEIKNMNSFNHVRRAISFELERQLGLLKKGKEIIVETRTFDPGTGTTASMRMKETLNDYRYFPCPDLAPLVIESAFVESLKGEMASTPAEVRKEFEEVYQLTDYDTALLTEEKETAIYFKALCEKVGKPKSAANWVNGTIKSLMNDRNVGISDLGISSDRLGELINLTESKKISQKVAHHVLPKMLESELSAFDIAKEDDLLVVEDDSFVDDMIDEVLHLLPKEVEAYKAGKKKLFGLFMGEVMKKSRGKANPSVLKEKLNKKLNQ-MSVLVHIKKSGVHTSIQDNGRLGVQDQGIPIGGALDKSAMHLANELVGNAKDCPVLEMALAGPTLEF-EGICQIAITGANMSPTINGNLVDNFRTLNVKKGDVLSFGQAIEGCRAYLSIGGEWKTPVWLNSQSAVPDIMKSPSQLQEGDSISVIRKTPQEPKV--TAVRPAFSSTYVVRVVTGPEFGLFTLDEEFFEKMFTIGPESNRMGYRLKESLKG-YEAKREELSSGIVNGTIQITNAGKPIILMADAQTTGGYPRIANVISDDIDLVAQMKPGDEIKFMLVSY------
MEHVAVIGLEIHVQLETDTKIFCGCSTNQDPEPNTYTCPVCLGLPGALPVLNEAAVEFAVKVGKAIDADIPEETRFHRKNYFYPDLPKGFQITQYDAPICQDGELEFQHKGETRTVGIHRAHLEEDPGSLRHVRDYTLVNYNRAGTPLMEIVTDPDFRKPGEAVAFLEKLEEVLEYLGIFDST-RDGSLRVDANLSLVPGSVLAEANRTEVKNISSHKGAESALAYEESRQRNLIRRGKAVEQETRHFNETHGSTVSMRSKEEEKDYRYFAEADLPPLQVS-DWKERL--EIPELPDARRERFRDEYDLSKEAASKLTSSKQVADFYEEVAE-EFDPDLAAAWVADSLLGELNYRDMEITDVEERLGEFKTLIRLVAEDEITAKNAETVLREMLDEGDDPETVIDREGLGK-ADSGEVEQAVEEAIEENPDTVEDYHAGEGGAINFLVGQVMQKTGGSADPGSVNGMLRERLDE-M---IQILEPGLSTTVQDSGRYGNYHIGMPPSGAMDQYAHKVANYLVGNNEDAATLEMTYAGADMEF-TEDTVVAITGAAMSPKLDGDSMPQWTAVQVEAGTVLSCEFATEGVRSYLAVAGGINVSKIMGSRSTYTLIGIGGRELEEGDELPIGDTDDG-----QIDDVPDYANDNTIRVVMGLCDYRLTDEDRFLGTEWKVSDEANRVGYRLEGEDIESFPDPTNVVDLGYPVGSIQMA--GQPIVLMRDAVTGGGYATVGTVISIDRGKLAQARTHRTITFEAVDVDEA--E
MGYEATIGLEIHVQLNTESKIFSSDPNAETDEPNTLVSAISLGHPGTLPVLNEAAVEKAVLMGLACGCDITRHNYFDRKSYFYPDLPKGYQTTQDKTPICVGGKIELIGELAQEAVSLHHIHLEEDAGKSIHDDSSTMIDLNRAGTPLIEMVTNPSIKGPEEAAACLQEIRRMVRYLGIGDANMEKGEMRCDTNISIKRKGDSELGAKVEIKNMNSFNNVRKAAYYELERQLDLILKGEEIAVETRTFNPDEGKTYGMRFKETMNDYRYFPCPDLPPLQLEESFIAALKPKAEVQPSAFRKRFQQEYQLSDYDVAILTEEKETAIYFDVLCHQVKESKSAANWLNGPIRALQNEGNQSLSEIGLTPESLAELINLVDNGKVVYKTAQQLLPELLKGEKSAAILAEQMNLLVEKDSGELQSIIQEVLISLPKEVEAYKKGKKKLIGLFMGEVMKETRGKATPKDVQQELNKALSK-MDFKIKILKPGLFSSLQDLGRVGHQDAGIPFSGAMDKEAHKIANELLDNPHATPTIEMTLCGAELEF-EGVGQIAITGADMNAKLNDKPMPMYQTIDIKSRDRLSFHRVESGCRTYLAARGEWSGTEWLSSFSTISNLLKVPEQLQSNQSIEIRTSNFI-----TYPKRPIYTSSYILRVVTGPEFEQFSIDQSFFDKVFEVSADSNRMGYRLKGAIKD-YKPLREEISSGIVEGTVQVTSAGEPIILAADAQTTGGYPRIANVVTEDLSIVAQMKAGDEVRFMLVGLADL---
MTFTPVIGIEIHIQLKTDTKIFCGCSTDTGADPNTNICPICMGLPGALPRLNAQVVQQGMLAGLALHCTIQPQSLFFRKSYFYPDLPKGYQTSQCDLPIVTTGYIEVHDEGKLKRIRVHHLHLEEDVGRLHHSAATSYVDYNRSGLPLAEIVSEPDVSSAREAVEYVTTLRRRVRYSGASDVDLEKGMMRFDANVSMK--SDGRWGKKVEVKNMNSFHALERAIEYEIKRQKKVLLQGGQVLQETRHWNDAKGVTTASRSKEFYR--KFIVDPDLPPLVVSKEWADEVTAMMPEMPDVKAERYVEAMHIPPEIADVLTDSRDLAEYFEACVAAGAAPLRAANWVRTEVLRTLNERQIGLGDLRIAPRALAELVQRVEDGRFSTTQAKDVFDRMAETGTTVDDAAKACGITEGGVTGALTEMIRAVLEANRDVVDVIRSGKGKKMKFLQGLVMKEAKGQANPAELPDRIAKLLEGLMI----IENGGILTTVQDGGRFGYESFGVSSSGPMDRRSFEIANLLVGNDRSEACLEATVIGPSISF-AENAVMVIVGADMSPVLNGAPVPNCRAFAVRPGDRLRLGAARIGCRAYLAFAGGVDVPLLMNSRSTMVGKGFGGRRLRQGDEVRLLKDVSGLPNL-VAEPIP--SGERALRVILGPQDDRFTEEATFLNSRYTIGADFDRQGYRLEGPKIR-HVTDGNIISDGIVFGSVQVPTSGDPIVMMAEHQTVGGYAKIATVITVDLPVLGQCKAGDAVRFVRTSVEEAEED
