# Supplementary material for: Inter-protein residue covariation information unravels physically interacting protein dimers
Source: BMC Bioinformatics. 2020 Dec 17;21:584. doi: 10.1186/s12859-020-03930-7 (PMC7745481; doi:10.1186/s12859-020-03930-7)
Supplement: Supplementary file 5 — Additional file 5. Final ER-MSAs at different ASA thresholds. Available on Mendeley data (http://dx.doi.org/10.17632/9bk2r55286.1). [file 12859_2020_3930_MOESM5_ESM.zip › Additional file 2/Final ER-MSAs/Negative ER-MSA dataset/ASA0.0/paired_MSA/3ip4-B-3mml-B/MSA_IDs.txt]

sp|P64201|GATB_	tr|A0QPL1|A0QPL
sp|Q3AD35|GATB_	tr|Q3A9D9|Q3A9D
tr|A0A1M2ZA90|A	tr|A0A1Q6MVE9|A
tr|A0A1T4R3S3|A	tr|A0A1T4R2N4|A
tr|A0A1W1XQS7|A	tr|A0A1W1XP48|A
tr|A0A0D1Y1P6|A	tr|A0A0D1XS20|A
tr|A1HME4|A1HME	tr|A1HPE2|A1HPE
tr|A0A1V4MDJ6|A	tr|A0A1V4M258|A
tr|A0A0J1DMI9|A	tr|A0A0J1F8F3|A
tr|C0GJZ8|C0GJZ	tr|C0GH21|C0GH2
tr|D5WUX2|D5WUX	tr|D5WUZ3|D5WUZ
tr|A0A0S8I5A9|A	tr|A0A1F8ZQ15|A
tr|A0A135L0Y7|A	tr|A0A135L1P5|A
tr|B2A5W8|B2A5W	tr|B2A1I8|B2A1I
sp|Q60CK9|GATB_	tr|Q60BJ0|Q60BJ
tr|A0A0J6WUD2|A	tr|A0A0J6WY05|A
tr|A0A023DEG1|A	tr|A0A023DGG8|A
tr|Q1YU32|Q1YU3	tr|E1VFF1|E1VFF
tr|A0A154BMR4|A	tr|A0A154BPL2|A
tr|A0A1M4V8M4|A	tr|A0A1M5AVW2|A
tr|D9QT44|D9QT4	tr|D9QUX8|D9QUX
tr|A0LNN8|A0LNN	tr|A0LNR6|A0LNR
tr|A0A1F9P219|A	tr|A0A1F9P2N6|A
tr|A0A1J5HUI2|A	tr|A0A1J5IH48|A
tr|A0A161RD80|A	tr|A0A161PY81|A
tr|F7NF03|F7NF0	tr|F7NG30|F7NG3
tr|A0A1W9K401|A	tr|A0A1W9IBU0|A
tr|A0A1E5L5A7|A	tr|A0A1E5L352|A
tr|A0A061P6S8|A	tr|A0A061NR89|A
tr|B5WVZ6|B5WVZ	tr|A0A0N0ZBC5|A
tr|A0A1M5EU56|A	tr|A0A1M5J674|A
tr|A0A0J6FN47|A	tr|A0A0J6CK10|A
tr|A0A0G3ERF7|A	tr|A0A0G3ELW9|A
tr|A0A0F2R5X5|A	tr|A0A0F2R410|A
tr|A0A0D2JQW7|A	tr|A0A0D2J902|A
tr|A0A0F5K3V1|A	tr|A0A0F5JUE0|A
tr|A0A1X1Q709|A	tr|A0A1X1Q797|A
tr|A0A1K1YWJ3|A	tr|A0A1K1ZTN1|A
tr|A0A143HEA0|A	tr|A0A143H9P7|A
tr|A0A1F2R9T3|A	tr|A0A1Q7CNA0|A
tr|W9ANQ3|W9ANQ	tr|W9B9X2|W9B9X
tr|A0A0X8CX05|A	tr|A0A109QE54|A
tr|A0A136HBC2|A	tr|A0A136HP00|A
tr|A0A1E7HDH1|A	tr|A0A0F2NLD0|A
tr|A0A0Q3TXP1|A	tr|A0A0Q3W2R3|A
tr|A0A150L7K6|A	tr|A0A150LWC3|A
sp|C1DQ36|GATB_	tr|C1DQ21|C1DQ2
tr|A0A139CC88|A	tr|A0A139CEM5|A
tr|A0A1A9EV41|A	tr|A0A1A9F176|A
tr|A0A1G9V5F9|A	tr|A0A1G9RHB6|A
tr|A0A1M6AZ77|A	tr|A0A1M6GCU1|A
tr|A0A0U3WGP4|A	tr|A0A0U4FX29|A
tr|A0A1Q8QR46|A	tr|A0A1Q8QX64|A
tr|M7NB51|M7NB5	tr|M7NE70|M7NE7
tr|A0A074LL07|A	tr|A0A074LRG8|A
tr|A0A1C3JZ13|A	tr|A0A1C3JYX4|A
tr|A0A0B2AXT3|A	tr|A0A0B2BM09|A
tr|W4F981|W4F98	tr|W4F0N2|W4F0N
tr|A0A1G8LQD8|A	tr|A0A1G8M5W8|A
tr|A0A075LH35|A	tr|A0A075LME9|A
tr|A0A0S2KBF9|A	tr|A0A0S2KFC0|A
tr|A0A1U7PTC8|A	tr|A0A1U7PN20|A
tr|A0A1G3EBV7|A	tr|A0A1G3FWH1|A
sp|Q6AQD0|GATB_	tr|Q6ANH4|Q6ANH
tr|A0A066ZW85|A	tr|A0A067A0Z9|A
tr|A0A166HQ61|A	tr|A0A162FUU1|A
tr|Q01P01|Q01P0	tr|Q02CY9|Q02CY
tr|A0A1Y1SEF4|A	tr|A0A1Y1SCY7|A
tr|A0A1M3NRH5|A	tr|A0A1M3NVJ9|A
tr|A0A0N0XJ16|A	tr|A0A0N0XIY9|A
tr|K2GBJ8|K2GBJ	tr|K2H9Y7|K2H9Y
tr|S2XYX4|S2XYX	tr|S2XHS4|S2XHS
tr|F4GT14|F4GT1	tr|F4GR27|F4GR2
tr|B9LA32|B9LA3	tr|B9L7F2|B9L7F
tr|A0A150YJY1|A	tr|A0A150YKY3|A
tr|W9V032|W9V03	tr|W9VPG3|W9VPG
tr|G0AFD8|G0AFD	tr|G0AE72|G0AE7
tr|A0A1F4HW33|A	tr|A0A1F4NM02|A
tr|A0A1Q9J644|A	tr|R5U1P4|R5U1P
tr|A0A0C1RAQ8|A	tr|A4AKQ6|A4AKQ
tr|W9HB03|W9HB0	tr|W9GUU3|W9GUU
tr|A0A0M2R429|A	tr|A0A0M2R585|A
tr|A0A1V4T2Z6|A	tr|A0A1T4SHD2|A
tr|A0A1E8YRZ7|A	tr|A0A1E8YQU6|A
sp|Q2RPH5|GATB_	tr|Q2RU88|Q2RU8
tr|F8JHB6|F8JHB	tr|A0A1E4CW29|A
tr|Q1QVB4|Q1QVB	tr|Q1QYS1|Q1QYS
tr|U7U6R6|U7U6R	tr|U7U704|U7U70
tr|A4BI18|A4BI1	tr|A4B8Y4|A4B8Y
tr|A0A0G2ZI39|A	tr|A0A0G2ZMP0|A
tr|A4A5A9|A4A5A	tr|A4A408|A4A40
tr|J9Z3L2|J9Z3L	tr|J9YYG4|J9YYG
tr|A0A0E3YV31|A	tr|A0A1Q7FQP5|A
tr|A0A1W1X3H3|A	tr|A0A1W1XLI9|A
tr|A0A0A0D636|A	tr|A0A0A0D454|A
tr|A0A095WX71|A	tr|A0A095VU56|A
tr|A0A1V2H8U0|A	tr|A0A1V2H639|A
tr|F2F7J6|F2F7J	tr|F2F1B2|F2F1B
tr|G2IV45|G2IV4	tr|G2J1V2|G2J1V
tr|A0A1Q9K529|A	tr|A0A1Q9K345|A
tr|H8FRK2|H8FRK	tr|H8FN74|H8FN7
tr|A0A1Q7WSC8|A	tr|A0A1Q3LKK3|A
tr|A0A1G3HV66|A	tr|A0A1G3HNT8|A
tr|E0TCB4|E0TCB	tr|E0TF99|E0TF9
tr|V8FYY9|V8FYY	tr|V8G2K6|V8G2K
tr|K4KR58|K4KR5	tr|K4KN65|K4KN6
tr|A0A0J0YM34|A	tr|A0A0N0MXK9|A
tr|A0A1X9N971|A	tr|A0A1X9N6H2|A
tr|A0A085WJ50|A	tr|A0A085WGK3|A
tr|R6GWP6|R6GWP	tr|R5QKC6|R5QKC
tr|A0A1D9BG48|A	tr|A0A1D9BIP5|A
tr|A0A172YE12|A	tr|A0A172YFX0|A
tr|A0A0Q9DMY7|A	tr|A0A1S1T632|A
tr|A0A1C2HQQ7|A	tr|A0A1C2HR84|A
tr|A0A0J6NID7|A	tr|A0A0J6REM1|A
tr|A0A1B1PRD2|A	tr|A0A1B1PXX5|A
tr|A0A1G3FW57|A	tr|A3JU72|A3JU7
tr|A0A0P7J2Q9|A	tr|A0A0P7ITP1|A
sp|C3MAA7|GATB_	tr|C3KNI4|C3KNI
tr|A0A1U9JPK0|A	tr|A0A1U9JR32|A
tr|R9MBE6|R9MBE	tr|A0A1T5EKC2|A
tr|A0A0Q5PSI7|A	tr|A0A1V2EV48|A
tr|A0A161XLP9|A	tr|A0A163VKA2|A
tr|A0A090EZC1|A	tr|A0A0H1A6Q9|A
tr|A0A0H4KRY3|A	tr|A0A0H4KS34|A
tr|A0A1C0YIN9|A	tr|A0A1C0YHZ3|A
tr|A0A059KNP1|A	tr|A0A059KKS6|A
tr|A0A086Y1T6|A	tr|A0A086XY14|A
tr|A0A1N7QN16|A	tr|A0A1N7PSX0|A
tr|A0A1B6Y5M0|A	tr|A0A1B6Y5D4|A
tr|A0A1M5TM21|A	tr|A0A1M5RAC0|A
tr|A0A0H5BEE1|A	tr|A0A0H5BG22|A
tr|A0A1B2ELT0|A	tr|A0A1B2ESA9|A
tr|A0A1N7NWL1|A	tr|A0A1N7J1T3|A
tr|A0A0U1NIM2|A	tr|A0A0U1NLG4|A
tr|A0A0L1JTK1|A	tr|A0A0L1JMG0|A
tr|A0A147GRY4|A	tr|A0A147HBX5|A
tr|A0A086YB36|A	tr|A0A086Y723|A
tr|A0A0R3DB07|A	tr|A0A0R3DN99|A
tr|A0A062U656|A	tr|A0A062TSH0|A
tr|A0A0R2U8K5|A	tr|A0A0R2UHX0|A
tr|E3I7X9|E3I7X	tr|E3I5S0|E3I5S
tr|A0A099T9I7|A	tr|A0A099T7H7|A
tr|W3RE78|W3RE7	tr|A0A1M2ZD69|A
tr|A0A1V0L1B5|A	tr|A0A1V0L4X4|A
tr|R5DTV0|R5DTV	tr|R6I823|R6I82
tr|E3F4E0|E3F4E	tr|E3F043|E3F04
tr|A0A0L6TAW5|A	tr|A0A0L6T9B1|A
tr|A0A127MEI3|A	tr|A0A127MDX6|A
tr|F7QP21|F7QP2	tr|F7QMX0|F7QMX
tr|A0A142LF93|A	tr|A0A0F2QJY2|A
tr|A0A0Q6C2I1|A	tr|A0A0Q6EPV7|A
tr|A0A1Y5RPH8|A	tr|A0A1Y5RYH0|A
tr|A0A1Y5S9V4|A	tr|A0A1Y5RR45|A
tr|A0A163ZJH8|A	tr|A0A163ZUD7|A
sp|B6JFW6|GATB_	tr|B6JF90|B6JF9
tr|A0A1Y6CGT4|A	tr|A0A1Y6BA86|A
tr|A6FVP0|A6FVP	tr|A6FKS2|A6FKS
tr|A0A1E3H5Y1|A	tr|A0A1E3H8L8|A
tr|B8KRA0|B8KRA	tr|B8KSD5|B8KSD
tr|A0A0J1G9M6|A	tr|A0A0J1G7V0|A
tr|A0A126V518|A	tr|A0A126V206|A
sp|P61347|GATB_	tr|Q214L2|Q214L
tr|A6GML5|A6GML	tr|A6GNZ8|A6GNZ
tr|A0A143PT74|A	tr|A0A143PS84|A
tr|A0A0N1LGU3|A	tr|A0A0N1BLI0|A
tr|A0A1Y5SI97|A	tr|A0A1Y5T8M1|A
tr|Q0F8V2|Q0F8V	tr|A0A1G3G8G7|A
tr|R5WRB4|R5WRB	tr|R5WSA5|R5WSA
tr|D1B234|D1B23	tr|D1B423|D1B42
tr|A0A1M6KZX6|A	tr|A0A1M6KYP9|A
tr|A0A1X4XX85|A	tr|A0A1X4XVT6|A
tr|A0A1B3WPB9|A	tr|A0A1W9UB23|A
sp|B2IEA3|GATB_	tr|B2ICA5|B2ICA
tr|A0A0Q7SRG1|A	tr|A0A0Q7T027|A
tr|A0A1E4K9E8|A	tr|A0A1E4K2S5|A
tr|A0A1F8S6L2|A	tr|A0A1Q7HUK4|A
tr|A0A1G0WJZ2|A	tr|A0A1G0WB25|A
tr|A0A136LMY7|A	tr|A0A1F3GP63|A
tr|G2LG32|G2LG3	tr|G2LEC1|G2LEC
tr|A1WIB7|A1WIB	tr|A1WEV5|A1WEV
tr|A0A1T5MU62|A	tr|A0A1T5INQ1|A
tr|C6XKU4|C6XKU	tr|C6XL45|C6XL4
tr|S6GQ01|S6GQ0	tr|S6GP65|S6GP6
tr|Q1MYZ0|Q1MYZ	tr|Q1N2K1|Q1N2K
tr|A0A1Y1SUU6|A	tr|A0A1Y1SQ95|A
tr|A0A160DX10|A	tr|A0A160DVA6|A
tr|S9QII2|S9QII	tr|S9QN88|S9QN8
tr|D6Y6N4|D6Y6N	tr|D6Y5A7|D6Y5A
tr|A0A1D8GPS8|A	tr|A0A1D8GHW5|A
tr|A0A1I4VV00|A	tr|A0A1I5VVT0|A
tr|A0A1V0AFX2|A	tr|A0A1V0AI45|A
tr|A0A0B3W154|A	tr|A0A0B3VTK5|A
tr|F5XJQ8|F5XJQ	tr|F5XTC8|F5XTC
tr|A0A1M6JCN8|A	tr|A0A1M6HE38|A
tr|A0A0W8EJU7|A	tr|A0A0W8EIF6|A
tr|A0A1Q7AE06|A	tr|A0A1Q6ZST2|A
tr|R5XVA9|R5XVA	tr|R5XI12|R5XI1
tr|A0A1I7FZF5|A	tr|A0A1I7GQ85|A
sp|Q47SC0|GATB_	tr|Q47NG7|Q47NG
tr|A0A0K1JL55|A	tr|A0A0K1JM08|A
tr|A0A1Q9V8H9|A	tr|A0A1V8ZZI6|A
tr|G0FL96|G0FL9	tr|G0FRT0|G0FRT
tr|A0A1K0FLN5|A	tr|A0A1K0GQQ3|A
tr|W4U077|W4U07	tr|W4TT89|W4TT8
tr|A0A0N9IEB6|A	tr|A0A0N9ICL0|A
tr|A0A1Q9TEL5|A	tr|A0A0M4PYK5|A
tr|A0A1G9XJD5|A	tr|A0A1G9WH40|A
tr|R7XV51|R7XV5	tr|A0A1V1WBH6|A
tr|D3Q3L3|D3Q3L	tr|D3Q481|D3Q48
tr|D2SEL0|D2SEL	tr|D2SFX5|D2SFX
tr|A0LSR1|A0LSR	tr|A0LSF6|A0LSF
tr|D2AVT0|D2AVT	tr|D2B934|D2B93
tr|A0A151C160|A	tr|A0A151C1Z0|A
tr|M1E5H1|M1E5H	tr|M1E5S6|M1E5S
tr|F4F9E5|F4F9E	tr|F4FA64|F4FA6
tr|A0A1T4SET7|A	tr|A0A1T4S4B1|A
tr|A0A099D6C5|A	tr|A0A099D068|A
tr|A0A1H8A281|A	tr|A0A1H7UD23|A
tr|D2Q1W9|D2Q1W	tr|D2PYH9|D2PYH
tr|A0A1U7MSM6|A	tr|A0A1U7MPG5|A
tr|A0A1F1KE73|A	tr|A0A1F1KAY2|A
sp|A9B5C4|GATB_	tr|A9AY96|A9AY9
tr|A0A0C1P556|A	tr|A0A0C1NYZ3|A
tr|A0A0Q9KMR2|A	tr|A0A0Q9KHM8|A
tr|I2ETF0|I2ETF	tr|I2EPG3|I2EPG
tr|A0A0F0HRJ8|A	tr|A0A1V2Q3E2|A
tr|A0A1Q9LI32|A	tr|A0A1Q9LFX8|A
tr|A0A1M5GPD2|A	tr|A0A1M5B2K0|A
tr|A0A1D8C2R5|A	tr|A0A1D8BV91|A
tr|A0A1W2DWM2|A	tr|A0A1W2EAP6|A
tr|N0E5C0|N0E5C	tr|N0E036|N0E03
tr|A0A1M5DAS0|A	tr|A0A1M5MCZ3|A
tr|A0A1H2LIT9|A	tr|A0A1H2KQQ5|A
tr|A0A0F0HC52|A	tr|A0A0F0HFG6|A
tr|A0A173LPS8|A	tr|A0A173LK94|A
tr|C8XEK3|C8XEK	tr|C8X8X8|C8X8X
tr|C6WG75|C6WG7	tr|C6WPS7|C6WPS
tr|A0A1E4HCF6|A	tr|A0A1M3QTB9|A
tr|F6ENH7|F6ENH	tr|F6EKD3|F6EKD
tr|A0A0Q6FHU1|A	tr|A0A0Q6F5Z4|A
tr|A0A146G574|A	tr|A0A146G2H4|A
tr|A0A1Q5ZX84|A	tr|A0A1Q5ZV86|A
tr|C5C2F8|C5C2F	tr|C5C2F1|C5C2F
tr|C7MKS7|C7MKS	tr|C7MLZ1|C7MLZ
tr|H5UNI9|H5UNI	tr|H5USR1|H5USR
tr|A0A0Q5E5A8|A	tr|A0A0Q5EAV8|A
tr|A0A0H5CMV0|A	tr|A0A0H5D6U1|A
tr|A0A0P6YDA1|A	tr|A0A0M9U3H1|A
tr|A0A1X9LP10|A	tr|A0A1X9LJI5|A
tr|A0A126ZYJ7|A	tr|A0A127A0C5|A
tr|E8MZE7|E8MZE	tr|E8MYL2|E8MYL
tr|A0A0Q5QVG8|A	tr|A0A0Q5QNC1|A
tr|A0A1H1RC26|A	tr|A0A1H1RPH0|A
tr|A0A1G3J550|A	tr|A0A1G3J9V4|A
tr|A0A0P6XQQ2|A	tr|A0A0P6XNG2|A
tr|A0A173MNM0|A	tr|A0A173MQJ3|A
tr|A0A1Y2R1A8|A	tr|A0A1Y2RF76|A
tr|A0A191TKX7|A	tr|A0A191TNY2|A
tr|A0A1D8AZM1|A	tr|A0A1D8AZB6|A
tr|A0A0S7BEF2|A	tr|A0A0K8MXF1|A
tr|A9WG15|A9WG1	tr|A9W9Q6|A9W9Q
tr|A0A1M3LK17|A	tr|A0A1Q4B707|A
tr|A0A101J247|A	tr|A0A101ITB1|A
sp|B1ZQN4|GATB_	tr|B1ZX54|B1ZX5
tr|A9WPN3|A9WPN	tr|A9WUH8|A9WUH
tr|A0A0Q9JYP9|A	tr|A0A0Q4HF09|A
tr|K6UKR7|K6UKR	tr|K6UND4|K6UND
tr|A0A1M6R213|A	tr|A0A1M6E145|A
tr|E1IH18|E1IH1	tr|E1IBR5|E1IBR
tr|A0A0D3LD26|A	tr|A0A0D3LNH3|A
tr|D5EG07|D5EG0	tr|D5EDK3|D5EDK
tr|A0A0Q5U828|A	tr|A0A0Q5TFS6|A
sp|B0RGB2|GATB_	tr|B0RI76|B0RI7
tr|D6ZF88|D6ZF8	tr|D6ZAD1|D6ZAD
tr|G7V5S2|G7V5S	tr|G7V6R1|G7V6R
tr|A0A150AP19|A	tr|A0A150AFL5|A
tr|A0A1U7CKE4|A	tr|A0A1U7CK58|A
tr|L0DNL0|L0DNL	tr|L0DE17|L0DE1
tr|I4BXU4|I4BXU	tr|I4BYP4|I4BYP
tr|A0A1B6BC97|A	tr|A0A1B6BF14|A
tr|A0A1U7GAG3|A	tr|A0A1U7GQG6|A
tr|E8R261|E8R26	tr|E8QYT3|E8QYT
tr|H0UKG8|H0UKG	tr|H0UJ35|H0UJ3
tr|E4RZK3|E4RZK	tr|E4RR27|E4RR2
tr|A0A1M4VUA6|A	tr|A0A1M4XXT8|A
tr|A6DRZ8|A6DRZ	tr|A6DLR0|A6DLR
tr|A0A1E5T2N8|A	tr|A0A1E5T185|A
tr|M5A5K0|M5A5K	tr|M5A3P5|M5A3P
tr|D1B5Q5|D1B5Q	tr|D1B9J3|D1B9J
tr|A0A180EP13|A	tr|A0A180ER21|A
