# Supplementary material for: Inter-protein residue covariation information unravels physically interacting protein dimers
Source: BMC Bioinformatics. 2020 Dec 17;21:584. doi: 10.1186/s12859-020-03930-7 (PMC7745481; doi:10.1186/s12859-020-03930-7)
Supplement: Supplementary file 5 — Additional file 5. Final ER-MSAs at different ASA thresholds. Available on Mendeley data (http://dx.doi.org/10.17632/9bk2r55286.1). [file 12859_2020_3930_MOESM5_ESM.zip › Additional file 2/Final ER-MSAs/Negative ER-MSA dataset/ASA0.0/paired_MSA/3ip4-B-3mml-B/MSA_ready_for_MI.txt]

MHFETVIGLEVHVELKTDSKMFSPSPAHFGAEPNSNTNVIDLAYPGVLPVVNKRAVDWAMRAAMALNMEIATESKFDRKNYFYPDNPKAYQISQFDQPIGENGYIDIEVDGETKRIGITRLHMEEDAGKSTHKGEYSLVDLNRQGTPLIEIVSEPDIRSPKEAYAYLEKLRSIIQYTGVSDVKMEEGSLRCDANISLRPYGQEKFGTKAELKNLNSFNYVRKGLEYEEKRQEEELLNGGEIGQETRRFDESTGKTILMRVKEGSDDYRYFPEPDIVPLYIDDAWKERVRQTIPELPDERKAKYVNELGLPAYDAHVLTLTKEMSDFFESTIEHGADVKLTSNWLMGGVNEYLNKNQVELLDTKLTPENLAGMIKLIEDGTMSSKIAKKVFPELAAKGGNAKQIMEDNGLVQISDEATLLKFVNEALDNNEQSVEDYKNGKGKAMGFLVGQIMKASKGQANPQLVNQLLKQELDKRMTLGTVHNYGDQALLLEFDSTAEVLAWTETLREAELLGVVDIVPAARTVLVKLAGPRYQAPTRQRLGKLRVRPEAITHQPPGDRVDVTIDVVYDGADLHEVASLTGMTPAQVIAAHTGTPWRVGFCGFAPGFAYLVDGDARLQVPRRAEPRTSVPAGAVALAGEFSGVYPRQSPGGWQLIGHTDAVMFDVNRDKPALLTPGMWVQFRAVG
MEYEAVIGLEVHVELKTNTKIFCNCSTEFGGDPNSHVCPVCLGLPGVLPVLNKKVVDYAIKAALALNCEVAEYCKFDRKNYYYPDLPKNYQISQYDLPLAKNGYLEIEVDGQVKRIGITRIHMEEDAGKLVHQAPYSLVDYNRTGVPLIEIVSAPDIRTPEEARLYLEKLKAIIQYTGISDCRMEEGSLRCDANVSVRPKGQKEFGTKTEIKNMNSFKALQKALEYEIARQIEILEEGGRIIQETRMWDESRQVTLSMRSKEEAHDYRYFPEPDLPPVVIDREWLEEIRATLPELPDARKKRFVEQYGLTPYDAHVLTLTRELADYYEEAAKGYSNPKAVANWVINELLRLLNAAGKEITECPIKPEQITKMLELLDKGTISGKIAKTVFEEMFSSGKDPEVIVKEKGLVQITDLGELEAVVDKVIAANPKAVEDYKNGKEKALGFLVGQIMKETRGRANPEAVNQLLRDKLAKLM--YKIYSLGERCLGIYFAKEQKVIALDRKLQG--IPGILETVPTYRALAVYFEPAVSFWELKKLVERLAENL---KDGQEETPRLYRIPVAYGGPDLEEVARLNNLTPEEVIAIHTKNRYYIYMLGFTPGFPYLGGLDPRIAAPRKSSPRPRVEAGSVGIAGMQTGIYPVASPGGWQIIGRTPLRLFNPENEAPFLLEPGGYIEFYPIY
MRYIPVIGLEIHAELSTKSKVFCTCTAEFGGEQNTRCCPRCSGMPGTLPVLNKGAVEYAVLAGTALNCSINLRNCFDRKNYFYPDLPKAYQISQFDRPICINGHVDVE----GKTIRINRIHIEEDAGKLMHDDGVSLADYNRCGVPLIEIVTEPDIGSAEEAKAFVEEVILRLKYAGVCDCKMEQGSLRVDVNISIMPAGATELGTRAEIKNLNSLKSIVKAIEYEITRQAELLDNGKRVIQETRRFNDNHGTTKSLRSKEEAHDYRYFPEPDIPAVIFSQEDIDEIRKKMPKMPAERFTEYTGVYGLPAEHAKLIINDKDLSDFYDSAVGVYNNYKGIASFIIVELLRRLNDSEQSVTEVSFSPEDLATLVKMSDDGIVSKNAAKDVLRFMYEKGGKPLEIAKENGFLMDNSSDAVAAAIAEVLTENEKAVGEYRSGSEKVFGFLMGQVSRKIGKGSNPQIIKDELIKALKG-M--VKISTAGDSALLIEFGQEARITAFVHLLKAQRIEGVQDMIPAFTSLLINYDPRVNYKTLTKRLQKLLKLD---VNEETSTSRVFEIPVCYGGPDIENIAKNAGLTEEEVIKIHSSKDYLIYMLGFLPGFSYLGGLDERIHTPRLANPRIRIPAGSVGIGGSQTGIYPLDSPGGWQLLGLTPVKTYDPERENPILFEAGDYIRFVPVV
MDYEIVIGLEVHVELKTKSKIFCSCPTEFGGSQNTHVCPVCLGLPGVLPVLNRRVVEYAIKAGLALNCEIAEFSKFDRKNYFYPDLPKAYQISQYDLPIAKNGYLEIEVNGETKRIGITRIHMEEDAGKLVHQSDYSLVDYNRTGVPLIEIVSEPDLRSPEEARLYLEKLKAIIQYTEISDCKMEEGSLRCDANVSLRPIGSKEFGTKTELKNMNSFKALQRALEYEVERQAAILDEGGRIVQETRTWDENRGVTLSMRSKEEAHDYRYFPEPDLVPLVIDRAWVEEIRRSLPELPDARQQRYIQELGLPAYDAGVITASKAMADYFEACLQYHHDAKAISNWLMGEFSRLLNAEGMEIQQSRIKPQQLAQLLKLQENGTISVKIAKTVFEEMFATGREPEEIIKEKGLVQISDEGALAAIVAKVVEANPQSVADYKAGKERAIGFLVGQVMKETRGKANPQLVNKLLVEYLNK-M--ARFLPAGDKGVVVEFGNSKKIRSLMLAIEQAELPGIMELIPTYRSLLVLYEPLAKYGDLILQLEKIEANL---GALKLPEPQVILLPVVYGGPDLNFVSEHAKLTPEEVIKIHTGTDYLIYMLGFTPGFPYLGGMDERIATPRLQTPRTKIPAGSVGIAGSQTGVYPIESPGGWQIIGRTPVKLFDPAREKPVLLQAGNYVRFYQIV
MQFETVIGLEVHAQLLTKTKIFCSCSTQFGAPPNTHTCPVCLGMPGVLPVLNRTVVEYAMKMALATHCRILPRCRFARKNYFYPDLPKGYQISQYELPLGVDGWVEIETEAGQRRIGITRIHMEEDAGKLIHDEPVSYVDFNRTGVPLIEIVSEPDMRSPEEAAAYLRTLRDILRYLQICDGNMEEGSFRCDANISLRPAGSSGFGTKTELKNMNSFRNVQRALEFEVRRQRALLEKGEAVVQETRLWDPGRGVTVSMRGKEEAHDYRYFPDPDLVPVEIDQAWVDAVRSGLPELPDAKRERFIRQYDLPAYDARVLTASRDLADYFEAVVADFPQPKTVSNWIMSELMRELKRDEREIEDCPVSPSHLAELLQLMDRNVISGKIAKAVFKEMYETGASAKAIVEAKGLEQVSDEGAIDAVVREVLAENPKEVESFRQGKEKLLGFFVGQVMKKTRGKANPRLVNEMLLKALKG-MDLPRFLHCGDMGLLVELGNARRVHALGKRLRGS-APGILSLVPTYRSLFIHYDPTCSYERIIGLVQENLASL----SNDTGGSRVVKVPVCYGGPDLAQVAAIHGLTEHEVIEKHAGRRYHVYMVGFTPGFPYMGGLNPELHTPRRKQPRTRVPAGSVGIAEEQTGIYPIESPGGWQIIGRTPLRLFDVNRVPPFLVEAGDTVVFEPIR
MQFETVIGLEVHVELSTKSKIFCGCSTEFGAPPNTHTCPICLGHPGVLPVLNKKAVEFAMKAALALNCEISEESKFDRKNYFYPDLPKAYQISQYDQPIGENGWIDIEVNGETKRIGITRLHLEEDAGKLVHADYASLVDYNRVGTPLVEIVSEPDLRSPEEARAYLEKLKAIIQYCEVSDVKMEEGSLRCDANISLRPVGQEAFGTRAELKNVNSFRNVQRGLEYEEVRQADILRDGGEVVQETRRWDEAKGRTVSMRGKEEAHDYRYFPDPDLIKLNISREWVEEIRSSIPELPDARKARYLSEYGLPEYDASVITMSKELSDFFDATVQTGADAKTAANWLMGELIGYLNANEKEMKDIQMTPESLGQMITLIEKGTISNKIAKKVFKEMMETGKSPEKIVEEQGLVQISDEGAIKQMVEEVVAKNPQAVEDFKAGKEKAIGALVGQVMKASKGKANPGVVNQLLRDVLNNLM---KIYPLGDAAAVIELGGERKVKALSIQLEAQPIPGMIEYVPAFTTVTVFYDPYRPYRKVHDMLERMVAEI---GDEAEIAARVIEIPVCYGGPDLEFVANHNGLTPEEVIRIHSSAEYLVYMVGFAPGFPYLGGMPEAIAAPRRPSPRLAIPAGSVGIAGKQTGVYPIETPGGWQIIGRTPIELFIPDSNPPTILASGDRICFRAIR
MDYEIVIGLEVHTELKTNSKIFCGCSTKFGAEQNTNVCPVCLGLPGVLPVLNQKVLEFAIRTGLALNCQILPFSKFDRKNYYYPDLPKNYQISQYDLPIAVNGYLDIEVNGEVKRIGITRVHMEEDAGKLVHAADYALVDYNRTGVPLLEIVSEPDIRSPEEAKAYLEKLKAILQYIDVSDCKMEEGSLRCDANISLRPRGSAQFGTKTEIKNLNSFRAVQRGLEYEAARQAQILDEGGTIVQETRSWDEGRGITLSLRSKEQAHDYRYFPDPDLVPIVVDPAWVEEIRRSLPELPDARKKRLMDSYGLSAYDADIITASRAMADYFDAVVAHEVDPKAAANWLMGEVAKHLNAQNIDITDCPIKPQDLAGMLKLIDKGTISGKIAKTVFEEMWTSGKDAETIVKEKGLVQITDESAIVAVVEAVIAANPQSVADYKAGKERALGFLVGQVMKQTKGRANPELVNKLLRERL---M--VRILPAGEQAIVVEFGQARRVHQLGRQLAGQKLPGIIEVVPTYRSLLIYFDPLITRQTVAEQAMALLAST---AETGDSKARIIHIPVCYGGPDIGFVANHNGLTEAEVIEIHTSVPYLIYMLGFTPGFPYLGGMSPRIATPRLEKPRTRIPAGSVGIAGTQTGFYPIESPGGWQLIGRTPVKAFDPQAATPFLFAAGDYLKFYAVS
MEFEAVIGLEIHVQLNTKTKMFCDCPNRPGDEPNRNTCPVCLWLPGALPRLSAEALEKATLAALALDCEISPIIAFDQKVYYYPDLPKGYQLSQFHKPLAKNGRVRITADGSSRNIGIIQVHMEEDVAKLLHEEPVSLVDFNRAGTPLVEIVSRPDIRSSHEAMEYIKALRARVRYAGSSECSMEQGTMRVDANISIRPKGSDRFNTKVEVKNMNSIQNVGDAVDYEIRRQADQVRTGEQVTLHTRLWDPDKKMTVAMRGKFEG---PCVPDPAVPPIVISNEWLETVRSRLPEMPARKMERFIEHYELPRDEASLMSADRDLADYFETVAKSGIPPRTACHWIAAQLLPLLKNKGLTVEASPLSAERLAGLLLLLEKNEINARAAREILPVLFESDEAPEAVVERLNVRQVSDTAALETLVDRIITDNPAAVDDYRSGTQKAFGFLMGQAMQASQGTGNPQLIKEILHNKLKS-M---RIRALGDTHLIISLGERDRVLGLWRSLKGLAPGGVLSLVPSYTDITVHYNPLLSEKALQSLIFQAEERA---HESGSPLSRTFEIPVLYGGPDLSTLAKEKNLPEESIVKIHTARLYRLYSFGFTPGFMYLGILDKRIQTKRLSRPRLEVPRGSVGLAGEQTGIYPKASPGGWRIVGTSPLEFFDLEAEVPTPFELGDRIRFKAIE
MEYKIRIGLEIHVELATKTKIFCGCAAAFGAPPNSLCCPTCLGLPGSLPVLNRAAVEFGVRAALALNCTVNLYSEFARKNYFYPDLPKAFQITQHDKPLAVNGKVQYYLD-QPVETVITRLHLEEEAGKSIHSVEYTSVDYNRAGIPLIEIVTAPDITSPAQAKAFLEQLRLILQYAQVSDCKMENGSLRCDANISLHGES-GQNGEKVEIKNLNSFRALERALAYEAKRQAKILEQGGVILPETRTWDERAQKTVRMRLKAGAPDYRYFPEPDLPPLELDEAWVEEIRAALPELPLAREERYRSALGLTAYDAGVLVRAPHLAQVFEETVALGHEPQLVANWVTGEYARFARQGS------TVSGKVLGELLELIAEGAISASQGKTVLEEMFTNGVSPREFVAAKGLTVIADREVLQSMVEEVLQNHQELVKRYLEGEERLLGFFVGQVMQATKGQAEPRLVNKLLVKALTE-M--FVVNPFGDSAVHVQLGSEHKVRAFAAWMEAKADERIGELIPGYLAVTLFVRSGADVSEVARRLAEFEKTL---AEAAAGQGRVVEIPVCYGGPDLEYVAGYHGLTAGEVIALHAGTEYLVHMLGFMPGFPYLGGLPVRLATPRLATPRAEVAQGSVGIAGSQTGIYPLASPGGWQIIGRTPLRLFDPAEDPPTLLQSGDRIRFKAVN
MNYETVIGLEVHVELATKTKIFCSCPTEFGKEPNTHVCPVCLGFPGTLPVLNKRVVEYAIMAGLALNCEIPRMSKFDRKNYFYPDLDKAYQVSQFDQPVAVNGYLDIDVDGQTKRIRVNRVHIEEDAGKLVHSDDYSLADYNRGGVPLIEIVSEADMRSPEEAKAYLEKLKSIIQYTGVSDVKMEEGSLRCDANVSIMPQGSTEFGTRTEIKNMNSFRAVQRGIEYEVERHKDVLATGGKLIQETRRWDEDKGVTYSMRSKEEAHDYRYFPEPDLVPVVVEEQWVEEIRSGLPEMPDERRKRYVAEMGLPEYDAGVITASKSMADFFEAAVAEYKDAKAVSNWVMGDISRSLKAEGLEIQDTKLTPAHLVAMLKLQEDGTISGKIAKTVFEEMFASGKMPADIVKEKGLVQITDEGAIAAIVDQVIADNPKPVDDYKSGNEKAIGFLVGQVMKLSKGKANPGLANKLLKEKLQ--M--IKFRPAGDSALAVEFGETQKVRNMYYALQNLKLPGVVETVPTYRSLLVYFDPLQVPERLAEELLRVEMEM---DSVPLPPPVLFHVPVLYGGPDLAFVAEHAGLSEEEVIKIHTAKRYRIYMLGFTPGFCYLGGMAKQLATPRLSVPRTKIPAGSVGIAGEQTGIYPMDSPGGWQLIGRTPLRLFAPLSKTPFLFSAGNYLRFFSVS
MEFETVIGLEVHVELATKTKIFCGCSTEFGAPPNTHVCPVCLGHPGVLPVLNRRALELAMKAALALNCEIARESKFDRKNYFYPDLPKAYQISQYDKPIGEHGWVEIETADGPKRIGIIRVHLEEDAGKLMHGALHSLVDFNRVGVPLIEIVSEPDMRSPEEARAYLEKLKAIMQYCEISDVRMEEGSLRCDANISLRPAGTSEFGTKTEIKNMNSFRNVQRGLEHEQERQREILASGGQVVQETRRWDEAAGRTLPMRSKEEAHDYRYFPEPDLVTLSIDEEWVRRVRESIPELPDARRRRFVEQYGLPAYDAGVLTASRGVADFFEEAARHAGDAKAVSNWMMGELLGHMNQSGLEIRDVKVTPRGLARLIELIADGTISTKIGKTVFAEMFATGKEPDVVIEEQGLVQISDEGALAALVDRVIEANPKSVADYRGGKGKALGALVGQVMKETKGKANPQVVNKLLRERLG--MG-LDVTPVGDSAVLIRFGDAARIMAFADHLETVPIPGMVECVPAFTTVTVFYDPCRSYSEVKAELLRRLTLA---PAFLDREVRVVKIPVCYGGPDLEDVAAHHDLTAEEVVRIHTAGEYTVYAIGFAPGFPYLGGMSERIATPRLATPRLAIPAGSVGIAGGQTGVYPIETPGGWRLIGRTPLRLFRPEDDPPSLLAAGDRVRFYAIG
MKYEAVIGLEIHVQLNSATKMFCDCPNRPGDEPNRNTCPICLWFPGALPQLSQEALEKAVLACLALNCRIQPESAFDQKVYYYPDLPKGFQLSQHHKPLARNGWVDILGDGGNKRLRIHHIHMEEDVAKLVHEEPISLVDFNRAGIPLIEIVSEADMRNPHEAMEYVKTLRGQLRYTGSAECSLEQGTLRVDANISLRPRGTDELNTKVEVKNMNSIRNVGDAIAYEIIRQTECLEKGEPIVLHTRLWDPEKRVTAPMRGKFSG---PCLPDPSVAKIVVTDDWLKEMQGRLPEMPAQKAERFLREYGLTPEEASNMSLERDLAEFFEAVLKQDLPSRKVASWIFTHLVPALRDRNQTIRETLLTAERFARLLSMLEKDLINAHAAKEVLLQLLSSGETPEEIVEKGRFRQVSDASELESLIDRILAEHPSDVADFRKGNAKVMGFFMGLAMKASQGKGNPKLLKEILTKRL-S-M--PKIRPSGDSAVLVEFENRRSVRSLALAIESEALPGIKEVLPAYRALVVVYDPLEKYRPLEKKIYFWIKKA---KNIDLPPGRFFRLPTVYGGPDLQRVAETTHLSPEKVIQMFSETRFMVYFIGFICGLAYLGGLPESLRVPRLATPRTLVPAGSVGLAGGQANAISTDQPSGFNYIGRTFVNLYTPHLFPPVPFLSGDEIQFIPVL
MGYETVIGLEVHAELSTESKIFCGCSTEFGAPPNTHTCPICLGHPGVLPILNKQAVEFAIKAALALNCEISRETKFDRKNYFYPDLPKAYQISQYDKPIGRNGWIEIEVNGEKKKIRINRLHLEEDAGKLTHAEEGTLVDYNRVGVPLIEIVSEADLRSPEEARAYLEKLKSIIQYTGVSDVKMEEGSLRCDANISLRPVGQEEFGTKTELKNMNSFRGVQRALEYEEKRQAEVLDAGGKIIQETLRWNEEQGVTITMRSKEEAHDYRYFPDPDLVDTIIDEEWIERIKSEIPELPDARKERYINQYGLPAYDAEILTSSKALANFFEETLNYTQDAKAVSNWIMGEVLGYLNAQSLEIQASKLTSKGLGDMVQLIEKGTISNKIAKTVIREMLETGKAPETIVKEKGLIQISDEGEIAKIVEQVLANNTQSVEDYRNGKEKALGFLVGQVMKESRGKANPALVNKLILEKLNEQM--LDFQPLGDTAIRVSFGNEQAIRLFTNGLSQNPIYGVIEWIPTYASLTIFYNPALAYKEMLNKLIEIKDHI---KETNLPSAKIYEIPTYYGGPDLAYVAKYNNLTEDEVISIHTGTDYLIYMIGFVPGFPYLGGMSNKIATPRQEKPRTRIPAGSVGIAGEQTGIYPLETPGGWQIIGITPLKLYDQTKERPILLSVGHYLRFVSVN
MNYETVIGLEVHSELLTSTKIFCGCSTSFGDEPNSNVCPICLGMPGTLPVLNNRALELAAKAGLSLNCEIADFSKFDRKNYFYPDLPKAYQISQFDLPIAKNGYLDVTVNGEKKRIRINRIHMEEDAGKLVHSEGGSLVDFNRTGVPLIEIVTEPDIGSPEEAKAFLEGLKAILQYTDVSDCKMEEGSLRCDANVSLRPVGSTEFGTKTEVKNMNSFRAVERALNYEVERQAEALEDGEEIIQETRRWDEDRGITISMRSKEEAHDYRYFPDPDLVPVVMKEEQIEKVRQEIPELPNDKKERFIKDFNLSEYDASVITADKSLAEFFDECVKTYDEPKKIANWIMGEISRVLNEDQIGIEDTNISPERLTELLKLEDEGTISNKIAKEVFEDMYQNDKSPKQIVEEKGLVQISDTSELEGIIDQVISENPSAVEDYRGGKKKAMGFLVGQVMKKTKGKANPQKVNELLQEKLEN-M--LQILPAGDKAVVMEFENEAKIRATDHLLREEFLKGITEIIPTYRSLLIYYDEKYDFETLSKKLVEIPHYL---EEKEIPEPKTLNIPVVYGGPDLEYVAEYNNLTSDQVIEIHHTTTYLIYMLGFVPGFTYLGGMSEKIATPRLKDPRAKIPEGSVGIAGSQTGVYPLESPGGWQLIGRTPLKFYDPNKEDPFLPKPGYHLKFYPIY
MEWETVIGLEIHAQLATRSKIFSGAPTAYGAEPNTQACAIDLGLPGVLPVLNREAVRMAVKFGLAIGAEIAPVSVFARKNYFYPDLPKGYQISQYDLPVVARGKLSINVDGKALTIGITRAHLEEDAGKSLHEDGYTGIDLNRAGTPLLEIVSEPDLRSAKEAVAYMKKLHALVRYLEICDGNMQEGSFRCDANVSVRPKGQTKFGTRAEIKNLNSFRFVEKAINHEIARQIEILEGGGEVIQETRLYDSVKDETRSMRSKEEANDYRYFPDPDLLPLEISSGFIEEVKATLPELPDAKRDRFKAQYGLSDYDAEVLTASREMADFYETVVRAAGDPKLCANWVMVELSGLLNKDGLEITASKIDAAGLASLVRRIADATISGKIAKQVLETMWNEGGSADDIIERQGLKQITDTGAIESIIDQIIAANPEQLAQYRAGKDKLFGFFVGQAMKATQGKANPAQLNELLKKKL-Q-MSAPRLSPLGDSALLIVFGDRRRAVALSNALAD--LPGVTDRVPAYASLTLHYDPGVSHDGLVETVMPYLADE---GGT-ALEDRHLLIPVCYGGPDLDEVARHCGLAPDEVIARHSSGEYLVYFLGFTPGFAYLGGLDPDLATPRRAAPRSSVPAGAVGIAGEQTGIYPQTSPGGWRLIGRTPLRLFDPLREPPCLLAPGDRLRFVPIL
MKYESVIGLEVHVELKTKTKIFCGCSTEFGAEPNTHVCPICLGLPGVLPVLNKEVLHFAIKAGLALHCDILPFSKFDRKNYYYPDLPKNFQTSQFDLPICKGGYVDIEVNGEARRIHLTRIHMEEDAGKLVHSDDSTCVDYNRTGVPLLEIVGEPELRSGEEARAYLEKLRAVLQYLGVSDCRLEEGSMRCDANISVRPVGSTTLGTKTEIKNINSFSGVQKGIEYEAVRQAQILDEGGTIQQATRGWEEAKGITVLQRIKEGDSDYRYFPEPDLIPIEVAPAYIEEVRGELPEMPDARRKRFMEELGLPEYDANLLTLEKQTADYFEAVVRDGADAKTASNWMLGEFAKKLNEEGLRADQAPVQPDRLAELLGLIAKGTISGKIAKTVLPEMWSSGKTAAAVVKEKGLVQITDTGALEEIVKKIIAANPQSVADYRAGKKKAIGFLVGQIMKETKGRANPGAVNELLTKNLQ--MNEFAIESMGEAAVAVSFGHVQKVRLLGAYLDRHPFAGFTEVILSYTAVTVIYDPYAPVQFVKDTLFQALAAA---HTDVLPPPAVVTIPVCYGGPDLALVSQQHDMAPEEVIEIHSSGEYLVYMIGFCPGFPYLGGLDERIATPRRRSPRLEIPARSVGIAGMQTGVYPLATPGGWQLIGRAAVDLFTPEHEAPTLLHAGDIVRFTPIP
MNFETVIGLEVHVELKTKSKIFSSSPNAFGAPPNTQTNVIDLGYPGVLPVLNKQAVEFAMKAAMALNCEIATETKFDRKNYFYPDNPKAYQISQYDQPLGRNGWIEIEVNGKKKKIGITRIHLEEDAGKLTHTGGYSLVDFNRQGTPLIEIVSEPDIRSPEEAYAYLEKLKSIIQYTGVSDCKMEEGSLRCDANISLRPIGATEFGTKTELKNLNSFNFVRMGLEYEAKRQEKILLSGGVIQQETRRFDEATKTTVLMRVKEGSEDYRYFPEPDLVMLYIDDEWKERVRASIPELPDARKKRYIEELGLPEYDAKVLTLTKEMADFFEATVANGADPKLASNWLMVEVSGYLNAEQKELHEIALTPESLAGMIKLIQNGTISSKIAKKVFKELVEKGGDPEKIVKEKGLVQISDEATLRKIVIEVLDANPQSIEDYKNGKDRALGFLVGQVMKATKGQANPPLVNKLLIEEMNKRM--YMMFPLSEYAVTIRFSTKDYVHRVAVFLEQQKKDGIFDIVPTFSSVTVYYDPLVNYEEMCEWLRTELERV---EQVEAPPSRTVVIPVCYGGPDLEEVARFHGMTEEEVIAIHAQGRYRVYMIGFSPGFAYLGGLSPKIATPRRATPRTRVPAGSVGIAGSQTGVYPLATPGGWQIIGRTPLALFRPEHDEPSLLRAGDIVQFRPID
MSWETVIGLEVHVQLATKTKIFSGASTAFGAEANTQACAIDLAMPGTLPVLNKQAVHYAVMFGLAIDAEIGKESAFERKNYFYPDSPKGYQTTQLEKPIVGRGNVEIKLDGSTKNVRIHHAHLEEDAGKSLHEDGVSGIDLNRAGTPLIEIVSEPDMSNAEEAIAFAKRLHSIVTSIGICDGEMSQGSMRFDVNVSVRPKGTSELGTRTETKNLNSYKFMEEAITKEVERQIDLIEDGGTVMQETRLYNGDTKVARSMRSKEEANDYRYFPCPDLLPVIVSDETIEELRRNLPELPDARQARFIEQYGLSDYDAAVIGSDAAMAAYFEIAAAKSANAKLAANWTMGELAARLNSQDLSISKSPVTAEQLGGLVMRIADNSISGKMAKEVFEAIWAGEGSADQIIDARGLKQVSDTGALEKMVVEVLATNQAMVDDYINSRKKKLGGFMGKIMQASKGQANPQQVNQILAQKLNL-MREPKVIPLGDSAFLLYFNAQSMVLGYQKALKVAAPAWLIELVPAPDTLYLQYDPYLAYAEWLAWLTALPYQ-----PLQLEMRRSHTLPICYAGIDLEFIATVLKLSVSEIVHLHCGASYRVQMIGFAPGFPYLTGLPAALQMPRRATPRTRLPAGSVAVADQRCGIYPAALPGGWHVLGRTPTTLFDPNQSELCLLSMGDTVRFVEIK
MNWEVVVGLEVHTELKTESKIFCGCSTRFGADQNTNVCPVCLGLPGVLPVLNEKVVEFAIRTGLALNCKILPFSKFDRKNYYYPDLPKNFQTSQYDLPIAVDGYLDIEVNGQTRRIGITRVHMEEDAGKLVHSSEYALVDYNRTGVPLLEIVSEPDLRSPEEAKAYLEKMKTILEYIDVSDCKMEEGSLRCDANISLRPVGEEKLGVKAELKNLNSFRSVQKGLEYEVMRHTDVLESGGRIVQETRTWDEAKGITLSMRSKEQAHDYRYFPEPDLPPVVVDPERVEAIRRSLPELPESRQKRLMAEHGLSSYDAEVITASRAMADYFDATVKLGVDAKQAANWLMGDVSKHLNAAGLSIAESPVSPEKLAVLLGMLDKGAISGKIAKTVFEDMWETGKDAATIVAEKGLSQISNEGEIIAIVDAVLAANPQSVADFKAGKERAIGFLVGQIMKQTKGRANPDLVNRLLKERMV--M--IRFLQAGDQGLVVEFGNERQVHNLARALSSQALPSILEVIPTYRSLLVYFDPLQSRLALTKRIKSLLDAQ---DTPEASQARIVHIPVCYGGPDLEFVAQHNGLSTDEVIRIHTSTPYQVYMLGFTPGFPYLGGMSDKIATPRLEKPRVKIPAGSVGIAGSQTGFYPIESPGGWQLIGRTPINGFDTNSPNPFAFAAGDFLQFKSVE
MKYEAVIGLEIHCELKTKTKIFCGCETGFGGDQNTHVCPVCLGLPGVLPTINKRVVEFGIKAGLATNCTINKFSKFDRKNYYYPDLPKNWQTSQYDLPIAEHGWVDIDVEGEKKRVRLTRIHMEEDAGKLVHSKASSNVDYNRTGVPLLEIVSEPDMHTAEEARTYMEKIKAIMEYIDVSNCRMEEGNLRADVNVSIRPVGSKELGTRTEMKNINSFKSLVDAIDYEIDRQTEVLEDGGHIVQETRTWDPNRGITLSMRSKEDAHDYRYMPEPDLPPIVTTDEQIEAYRKELPELPDARRERLEKEYGLSDYDAGVITASRPMAEYFDEVVAGGADAKLAANWIMGELAKHLNAENKTIVDSPVEPARLAAMIQMITKGTISSKIAKTVFEEMWTSKDAPEEIVKAKGLVQITDTKAIEEIVDKVIADNPKPVEDYKGGNKKAIGALVGQVMKQSKGKANPQMVNQLLAQKLG--M--MRIMPEGDRALVVDFGEYDAVNALAGKIRKHQFEGVEEMIPTFRSLLILFDPKRSMRALREGIEKLDLTS---SAEEKKEKRILRIPCCYGGEDLIDMEKVTGLSREEIVKIHSGTDYRVYMLGFLPGFAYLGGLDERIAAPRLKTPRLSIPAGSVAIGGNQTGVYPIASPGGWRIIGSTPIEFYNPNREEPILCKAGDYIRFVPIA
MDYDITIGLEVHAQLDTETKIFCSCSTEFGAEPNVHTCPVCLGLPGVLPVLNKRAVEYAVKAGLALNCEIADFSKFDRKNYFYPDLPKAYQISQYDLPLCEDGYIDVEPEGDAVRVGINRIHMEEDAGKLVHDTEGSLVDYNRVGTPLIEIVTEPDIESPAQAVAYLKKLKSILEYLEVSDCNMAEGSLRCDANASIKPKGEAELGVKTELKNMNSFKAIEQALTYEIKRQKKILDSGKEVIQETRTWDPEAEKTYSMRGKEEAHDYRYFPEPDLVPLEIEQEWLEEIRETIPELPNVRRKRFIEELGLPEYDAQVLTDSKSIADFFEATVAEHNDPKSVSNWMMGDMMRLLNEEGLEIDEAEITPAGLAEMLELLDDGTISNKIAKTVFEEMFKTGKDPEDIVEDKGLKQISDEGELGNVIDEVIEDNPDAVEDYQGGKEQAIGYLVGQVMQATRGKANPQLAKEMLREKLNQ-M--AKYKPAGDKAVVIELENVQRIRALMIAIEEKEIDGVLEVVPTYSSLMVHYEVQKSYDQLIKKLKVLEEQL---EDLELSEPKTIKIPTVYGGPDIEKVAEYNGLTVDEVVEIHTSKPYLIYMLGFVPGFPYLGGMDEQIATPRLENPRTKIPAGSVGIAGKQTGIYPIDTPGGWQLIGRTHIKLYEPYSDDPFLLKAGNYVKFVQIK
MDHEAVIGLEIHVQLNCETKMFCRCPSRPGDEPNRNTCPICLWLPGNLPRFNREALEQAILASLALDCEIQKESAFDQKVYYYPDLPKGYQLSQFHMPLAMNGHLNVTDNGARKTIRIRKVHMEEDVARLVHEEPVSLVDFNRAGMPLVEIVTEPDLRNSGDAMEFLRCLIRQIRYSGSSECSMEQGTMRVDANVSIRPAGSDQFNTKVEIKNMNSIRSVGDAIAYEIERQKECLVDGEPIVLHTRLWDPEKRVTSPMRGKFEG---PCVPDPSVPRIVIESEYLDEVRTRLPEMPEQKAQRFVKHYGLTYEDAATMCSERSVSEYFEAVADCGVSSRLAAQWIAGQVLPLLKECDETVSTSRLTPDRLAGLLKMLERDEINSSAAKEILGKLRGSDAPLKVIVESGGFRQVSEADQLEAVVDRVLEENPSAVENFRKGASKALGFLMGQAMQATRGKANPRLLKEIMTRKL-G-MPEPRILLCGDTGISVEFGNDGRVQQLFRSLGARRLPGILGLNPTYRSLFIQYDPRESFENLLLVIDECLEWS---AEVAMEAAPPIEIPVCYGGPDLDEVASFHGISPEEVVKLHCASVYTVCMIGFTPGFPYLGGLDERLYTPRRKESRKVVPAGSVGIADRQTGIYPIDSPGGWRLIGKTPLKLFDLGKNDPFLIRTGQTLRFKAIH
MQFEPVIGLEVHAQLKTKTKIFCSCSTEFGKPPNANTCPVCTGMPGVLPVLNRLAVSFAIKACLATHCRINRESRFDRKNYFYPDLPKGYQISQYAAPIAEHGFLEIETNSGLKKIGITRIHMEEDAGKLIHDPSKSMVDLNRTGVPLIEIVSDPDIRSAEEAGAYLRKLHNILKYIDVCDGNMEEGSFRCDANISLRPLGKKEFGTRTELKNLNSFKHIEKAITYEIERQAYVLSEGNSVIQETRLWDPSKNKTVSMRGKEEAHDYRYFPDPDLVPLILDETWIKAVEKEMPELPDAKLSRFVKQYALSDTDAGVLTSTLALADFFEKAAGPLKDKKQAANWVMTILLGMLNTKGIPITESPVTAEAVSKLLLLIENGKINANAAKTVFDLMVETLKDPERIVQEKGLEQVSDVSELESAVMTVINENPEETAAYRTGKTKLFSFFMGQVMKKTKGKADPKIVTPLLKTKLM--MGKWVWRLAGDTGLIVEFGEGARVRSVAAAVKKTPPDGVIEIIPTYRSLLLVYEPLKRPEKLVNFIEQFDTAV---LDEDAGPFKRVDIPVCYGGPDIETVAKTAGLSTEEVIKRHAAPDYLIYMVGFTPGFPFLGGLDEKLFTPRLKTPRMVVPQGSVGIANNQTGIYPIASPGGWQIIGRTPLTLFAPRRENPFLYQAGDWIRFIPVS
MEFEPVIGLEIHAQLLTDAKIFCGCSTKFGAAPNTHTCPVCLGMPGVLPVLNRKVVEFMMKMALATHCDLNRECNFARKNYFYPDLPKGYQISQYAHPPAEHGWVEVDINGGKKRIGITRIHMEEDAGKLMHDEPASYVDLNRTGVPLIEIVSEPDIRSAEEAAAYLRRLHEILVYLEICDGNMEEGSFRCDANISLRPRGTEPFGIRAELKNMNSFRNVQRALEYEIKRQQYVLEGGGQVVQETRLWDDTAGVTHPMRSKEEAHDYRYFPDPDLVPVVIDDAWIDEIRKGQPELSLEKRERFMREYQIPAYDAGVLTASRALADYYEEVVRLSGEPKIAANWVMGDILRFLNEEKREIRECPIAPASLAGMIRLIQQGTISGKMAKEVSEAMYRSGKTPQAIIEEKGLVQITDEGALAKTIAEIIGKNSAQVEQYRGGKEKVFGFFVGQAMKATQGKANPQLINDLLKKMLAG-MAAARFRLSGDRALLVEYGDGEKVRAMTTLLKRNLPAGVEAVVPAYRSLSIIYDPLATPGRLAEILHALEADS---RAAEIAKAKVVPIPVCYGGPDIGVVAEHTGLREDEIVVIHIAVDYPIYMIGFTPGFCYLGGLDRRLQMPRRKTPRTNLPAGSVGVAESQTGMYPVDSPGGWQIIGRTPLRLFAPARENPFLYEAGDRIRFVPIS
MSYETVIGLEVHVELLTKSKVFCGCSTEFGKDVNTHCCPVCLGMPGVLPVTNKKAVEYAIKAALALNCEIAEYSKFDRKNYFYPDLPKAYQISQYDMPLARKGYIEIEIDGNVKRIGINRLHLEEDAGKLVHEEGYSLVDLNRTGVPLIEIVSEPDMRSAEEAWLYLNKLKTILQYIEVSDCKMEEGSLRCDVNISLRPAGSEKFGKKVEIKNLGSFKAVKRALEYEEKRQRELLTQGFEVVQETRRWDEARGITTSMRSKEEAHDYRYFPDPDLVPMIIDKKWVEEIKTTLPELPDEKKKRYMRDFGLPEYDASVITSSKSFAKFYEECVELYHDPKIVSNWVMSELLGLLNEKGMEIDEVVFKPADFVKMLKLIDNGTISGKIAKDVFKEMFETGKDPEVIVREKGLVQITDEDEIRKVAQKVIEENKKSVEDYKSGKEKAFGFLVGQIMKETKGKANPQLANKVLKELLG--M--PKILPEGDKAVLVEFGNEDKVMALYGFLKEKNIKGIISLVPTYRSLLIKYEPLTPYKEITSKIENMLSSI---DKSSYKNAKVIEIPVVYGGPDLEFVASYNKLTPEEVIEIHTKPLYRIYMLGFTMGFAYLGGMSEKIATPRLERPREKIPAGSVGIADKQTGIYPIESPGGWRLIGQTPVKIYDPKNERPILLEAGNYLKFVRIN
MQYETVVGLEVHTELKTHSKIFCGCSTRFGSEQNTNVCPVCLGLPGVMPVLNEKVVEFAIRAALALNCRILPFSKFDRKNYYYPDLPKNYQTSQYDLPIALDGYLDVEVNGETRRIGITRIHMEEDAGKLVHSAEYALVDYNRTGVPLLEIVSEPDIRSAEEAKAYLEKLKTILEYIDVSDCKMEEGSLRCDANISLRPVDTIPFGTKAEIKNLNSFRAVQKGLEYEIIRQTEVLEEGGRVIQETRSWDEAKGITISMRSKEQAHDYRYFPEPDLVPVVVSQEKIEAVRRNLPELPDARQKRLMEQYGLPSYDASIVTASRAMADFFDATVSQGVDAKLTANWLMGDFAKHLNAAGIDLENTPVTPVKLAGLLALLQKGTISGKIAKTVFEEMWNSGKDAGIIVQEQGLVQISNEAEIIAIVDGVIAANPQSVADFKAGKERAIGFLVGQIMKQTKGRANPELVNKLLRERIS--M--IQFLQAGDQGLVVEFGNERRVHSLARSLSTSNQAGILEVVPTYRSLLVYFDPLQSRSALVRLAKELLDAA---GTVQAPQGRVVHIPVCYGGPDLDFVAQHNDLSPDEVIAIHTSVPYQVYMLGFTPGFPYLGGMSEKIATPRLEKPRVRIPAGSVGIAGSQTGFYPVESPGGWQLIGRTPINGFDAHSSRPFAFAAGDYLQFKAVD
MDWEVVVGLEVHAQVTSNAKLFSGAATAFGAEPNTQVSLVDAAMPGMLPVLNAECVRQAVRTGMAIDAQINKWSRFDRKNYFYADLPQGYQISQLFHPIVGEGEIMISLDAATKRIGVERIHIEQDAGKLMHDQTRSYVDLNRSGVALMEIVSKPDMTSPQEAGAYLAKLRSILRYVGSCDGNMDQGSMRADVNVSVRKPG-DPLGTRTETKNVNSVRFVMAVVEQEAKRQVAVLEDGGRIVQETRLYDPDRNETRSMRSKEDAHDYRYFPDPDLLPLVLDDAFLAECRASLPELPDAKRKRYEA-LGVTPYAAAVLTAEVEAARWFDALLDAGSPAVAGANWMTSELFGALNRLGKDIAQSPVSPLQAAELLRLVADGTLSGSLAKQVFEIMLETGQGAAVIVEERGLKQTSDTGAIEAVIADILSANADKVGQYKAGKEALFGFFVGQTMKAMGGKANPGVVNELLRKALG--MA-PRILLSGDAALTVEFSSKRRVLALDRAIAEEGLNGVRETVPTYRSLLVHYDPIADYDSFCTRLLELAKRP---A-PDIAAGRRWRIPVVYGGIDLEEVARLHDMTPDDVVRRHTSGEYCVVMLGFMPGWAYLTGLDPAIATSRRQNPRTFTPAGTISIGGVQAGVQCLAAPSGWNLLGRTPARTYDIQRQPIFMLEPADMVTFYAIA
--------------MHTNTKIFCGCSTAFGAPPNSHTCPVCLGQPGVLPVLNEQAVTYAIKASLALNCRINQQSKFDRKNYFYPDLPKAYQISQYDKPIGEHGYIDIDLNGEKKRIGITRVHLEEDAGKLIHSASSSLVDYNRVGTPLIEIVSEPDLRSPEEARLYLEKLKAIIQYTDVSDVKMEEGSLRCDANISLRPIGQQELGTKAELKNMNSFKGVQKGLEYEEKRQAQVLREGEKVIQETRRWDDAAGKTISMRSKEQAHDYRYFPEPDLVKLEIDDEWIAQIQATIPELPDKRKERYMAEHGLSAYDASVITSSRELAEFFEKTMEHCKDAKSAANWLQGDLLGYMNANNIEFKNLTLDPANLGKMVSLIEAGTISTKIAKTVFQEILETGKDPQTIVKEKGLEQISDEGAILAIVKKAIESSPQSVEDFKNGKERAVGFFVGQVMKETKGKANPQLVNELIITELKKLM--LEYRPLGDQGIQILFGNCNRILTFIEILKGKEIHAIVEWVPAYTTLTVFYNPYLEYQELVNQLLKVEEEL---YRTNVSIEQILEIPTFYGGPDLEDVASFHNITTDDVIAIHSARIYLVHMLGFTPGFPYLGGLSLQIATPRLDKPRLRVKAGSVGIAGKQTGIYSVDSPGGWRIIGHTPIDLYNPYRESPFLLKSGDYIRFTPIL
MKFDTIIGLEVHSELKTDTKIFCSCSTAFGAPANTQTCPICLGHPGVLPVLNQRAVDFAVQASVALNCDIAEETKFDRKNYFYPDNPKAYQISQFDKPIGENGWIEIEVDGYKKRIGITRIHLEEDAGKLTHDDDASLVDFNRVGTPLIEIVSEPDIRTPNEAYAYLEKLKAILQYTEVSDCKMEEGSLRCDANISLRPAGQVEFGTKAELKNLNSFTNVQKGLAFEEKRQAQELLSGGEILQETRRWNEDRKETVLMRIKEGSDDYRYFPEPDLVRLFIDEEWIDRVKQDIPELPDSRKERYMNDWNVPAYDADVLTQSKAMANFFEAAVAEGADAKQAANWLMGEVNAYLNAEGVELNDIQMTPAGLSGMIQLIEDGTISGKIAKKVFTELMKNGGDAKKIVEDKGLVQISDEGELKKIVEQILDNNEQSIEDFKNGKDKAFGFLVGQAMKETKGKANPQVINKLIKEGIEARM--AEFYELSERAVTVKFGDGARVSQFMQVIDEQPFRGYVEAVPSYTGITFFYNPLKIQQQVIVELKERIDQL---ETKNSLEANKIEIPVLYGGPDLQEVAHANGLLTDEVIQLHSERTYLVYMIGFAPGFPFIGGMNERIATPRKSKPREKVPAGSVGIAGHQTGVYPMATPGGWQLIGQTPLKLFDVNRDVPSLLQSGDQVTFKPIS
MQWEVVIGLETHTQLSTHSKIFSGTATQFGAAPNTQASPVDLALPGTLPVMNRGAVERAIQFGLAIGATVAPRSIFARKNYFYPDLPKGYQISQYEIPVVQGGQVTIQVANYEKTINLTRAHLEEDAGKSLHEDGMTGIDLNRAGTPLLEIVTEPEMRSAAEAVAYAKSLHTLVVWLGICDGNMQEGSFRCDANVSVRPLGQKEFGTRAEIKNLNSFRFLEEAIQYEVRRQIELIEDGGTVVQETRLYDPDKRETRSMRSKEDAHDYRYFPDPDLMPLVIDAAWVERVKSEMPELPEAIQRRFVSQYGLTPYDANVLTSSKATAAYYEAVVAKVGNAKVAANWVMGEVSSQLNREGLDMAACPVSAAQLALVLQRIADGTISNKIAKEIFLAIWEEKAAADRIIEAKGLKQISDTGALEAIIDEVLTANQKSVDEYRAGKEKAFNALIGQAMKATKGKANPAQVNELLKKKL-S-MSAPRIHAAGAGAVLFDFSSEAVALRIAQSVQNNT---ATDLVLGVNNLLFVFDPLEHPDEAANLLTALWET----TDAISEAVRELEVPVIYGGEDLPILAASLSIDIEEYVRRHSEAIYSVACIGSMPGFAYMTGLPEELAVPRRKVPRMKVGEGTVIIGGAQAGVMPCTAPSGWHLLGRTDVKMFDPYRDRPCSFSPGDQVKFVVKL
MNFETIIGLEVHVELKTQSKIFSPSPNEFGSEPNSNVNPIDLGYPGVLPVLNEEAVNFAMKAAMALNCEIATNTKFDRKNYFYPDNPKAYQISQFDQPIGENGWIEIEVNGKKKRIGITRLHLEEDAGKLTHGDGYSLVDFNRQGTPLIEIVSEPDMRSPEEAYAYLEKLKTIIQYTGVSDVKMQEGSLRCDANISLRPIGQEKFGTKAELKNLNSFTFVQKGLEFEEKRQEKVLLSGGEILQETRRYDEKTKETILMRVKEGSDDYRYFPEPDLVPLYIDDAWKERIRNEIPELPDARKQRYISELGLPEYDAAVLTSSKEMSDFFEETVQHGADMKQASNWLMGEISGYMNKHYKELGELAITPEGLGKMIKLIEDGTISSKIAKKVFAELVEKGGDPEQIVKDKGLVQISDEGQLKEIIGKILDDNEQSIVDYKNGKDRALGFLVGQVMKATKGQANPPMVNKILKEEMDNRM--LQCYPMGDKAILVKFNDNQQIRSLCLSLQNQTLPGIVEWVPSFDTVTIYYQPDKSYEQVSEHIHHLSKTT----GRTNTESYLIEVPVLYGGIDMERVAQSSNLPIEKVIEMHSKPEYLVYMIGFLPGFPYVGGLPERLATPRLESPRSKVPAGSVGIAGSQTGIYPLESPGGWNIIGRTPLRLFNPKISNPFLFKAGDYIRFKRIR
MNFETIIGLEVHSELKTNTKIFCNCSTNFGAPPNTNVCPICLGHPGVLPVMNEQAVDYAMRAAMALNCEIAEDTKFDRKNYFYPDNPKAYQISQYDKPIGENGWIDIEVDGKTKRIGITRLHLEEDAGKLTHVDNHSLVDFNRQGTPLVEIVSEPDIRTPEEAYAYLEKLKAILQYTEVSDCKMEEGSLRCDANLSLRPYGQEEFGTKTELKNLNSFANVQKGLQFEEVRQEKELLAGNVIGQETRRYDEAGKKTILMRVKEGSDDYRYFPEPDLVRLAINSEWMDRVRADIPELPDARRERYVKEYDLPEYDAMVLTQSKKMSDFFEVALGQGADPKQASNWLMGEVSAYLNANYKEIDEVALTPEGLGKLISLIEKGTISSKIAKKVFKDLIEKGGDPEQIVKDKGLVQISDEGELRSIVSGILDENEQSIEDYKNGKDRALGFLVGQVMKATKGKANPPMVNKLIVEEMDKRM--MTFHPLGEAAVKVSFNEAKMIKAFCTNLSFKD-QGIIEWVPAYDSVTVYYDPWVTYQQLTELLKKKALET---EQQQSNSKTIVTVPTLYGGPDLTTLAKSKKMNTNDVISLHTNGDYLVNMIGFLPGFPYLSGLDEQIAMPRLKEPRQTVPRGSVGIAGSQTGIYPLESPGGWNLIGRTPLRLYDLEKENPFLLEQGDYLHFRSIL
MQWEVVIGLETHAQLSTASKIFSGASTRFGAAPNTQACPVDLALPGVLPVMNRGAVERAIQFGLSIGATIAPQSIFARKNYFYPDLPKGYQISQYEIPVVQGGALTIQVADYEKTVQLTRAHLEEDAGKSLHEDGMTGIDLNRAGTPLLEIVTEPDMRSAAEAVAYAKALHGLVVWLGICDGNMQEGSFRCDANVSVRPVGQEAFGTRAEIKNLNSFRFLEEAIHYEVRRQIELIEDGGEVVQETRLYDPDKRETRSMRSKEDAHDYRYFPDPDLMPLVIAADWIERVRGELPELPGAMQARLVEQYGLTKYDAAVLTSSKAMATYFEAVVARAASAKPAANWIMGELASQLNRDGIELAACPVSAAQLAGLLARIADGTISNKIAKEVFQHMWDEPAAADRIIESKGLKQISDTGALEKIIDEVLAANAKSVEEFRAGKEKAFNALIGQAMKATKGKANPQQVNELLRKKLSA-M--PVIVPSGDRCLIVEFDASRFARAAAACIEAAAPAGVTDVVPALHTVGVHYQPHRPHLALTKILQSVLADL---PLPAASDARVIDLPVCYGGPDLETVAALCDLRPAQLIELHCAEPVEVLMLGFAPGHPYIGRFDARLAPPRRTTPRTVVPAGSLGLANRQTVIYPMNLPGGWHLIGRTPLPLFDARRSQPCLLRPGDRVRFVPIP
MTFEPVIGLEVHAQLKTDTKIFCGCSTRFGAPPNTHTCPVCLGMPGVLPVLNRKVVEYALRMALATHCTVPGPSRFARKNYFYPDLPKGYQISQYELPIAVKGHVDIQVDGQERRIGLTRIHMEEDAGKLVHAPPISFVDLNRTGVPLIEIVSEPDMRSAEEAGAYLRILRSIIRWIDVGDGNMEEGSFRCDANVSIRPAGTTTLGTRTEVKNLNSFRHVEKALRHEIARQTEILLDGGTIVQETRLWDPDKNATVSMRGKEEAHDYRYFPDPDLLPIVIDDAWIQRVRSELPELPDERRARFVADYQLPGYDAAVLTASRELADYFEACLVLYDHPKTVSNWIMGPLLGLLNAQEKPIEQSPVSAADLADLLKRLGAGVISGKIAKTVFDEMAVSRRPAADIIEAQGLAQVSDSSALETAVDAVLAQSADEVTRYKAGQVKLMGFFVGQVMKATKGKANPGMVNAILKERLG--MSGARFRTSGDRVLLVEYGDAEKVRDITALLRKDVPAGVQLVLPAYRSLAVMYDPVVTPVKLQALLRGLEERL---DEADLPAPRTVEIPVCYGGPDIQQVADHNGLDIQEVIAIHSAQPYHIYTIGFAPGFCYLGGLDRRLHTPRLATPRVSVAAGSVGIAEAQTGIYPLDSPGGWRLIGRTPLKLFDARRPAPFFYQTGDSLRFVAII
MDFEAVIGLEVHAQLLTKTKIFCSCSTSFGQPPNTNVCPLCLGMPGVLPVLNKKVVEFAIKAALATNCRVASKSVWARKNYFYPDLPKAYQISQYELPIAEHGHLNIEVEGEKSTIGITRIHMEEDAGKLVHDPQVSYVDFNRTGVPLIEIVSEPDMRTPEQAAAYLRALRNVLVYLEICDGNMEEGSFRCDANISLRPRGQKEFGTRAEIKNMNSFRNVAKALDYEIRRQRALLESGGEVRQETRLWDANGGKTLSMRGKEEAHDYRYFPDPDLLPLLVDQDWVESLNQNLPELPEAKRLRFVEQYGLPAYDAEVLTASRHLADYFEKVVQQKVPAKAASNLIMGDLLGQLHAAGLDIRQSPVSPEAMAELLNLVDSGELSGKMGKEVFSEMFENNESASRVVERKGLRQVSDMGELTAVLEQILADNPQQVEQFRAGKEKLKGFFVGQAMKATKGQANPKLVNQLLDTLLKG-M--PLLRMMGDRGFLVELGDERKVRMLTSALDQDVPEGVLEIVPTYRSILMIYDPLLTPAKLEKEISILLDRL---DSIQIPEPTVVHIPVCYGGPDLEHVAKTHDLSTEEVIRIHSEPEYLIYMIGFTPGFPFLGGLPEILTTPRLESPRVLVPAGSVGIANNQTGMYSIDSPGGWQLIGRSPLKPFQPEKENPFLYQAGDYLKFDPIK
MGWEVVIGLETHAQLSTVSKIFSGAPTSFGAAPNTHAAPVDLALPGTLPVPNRGAVERAIRFGLAIGATVSPRSIFARKNYFYPDLPKGYQISQFEIPVVVGGSLTVLVGGYEKTIELTRAHLEEDAGKSLHEDGMTGIDLNRAGTPLLEIVTEPVMRSSAEAVAYAKALHTLVVWLGVCDGNMQEGSFRCDANVSVRPVGQEAFGTRAEIKNLNSFRFLEEAIEYEVTRQIELIEDGGTVVQETRLYDPDRRETRSMRSKEDAQDYRYFPDPDLMPLVIEPSWIERVRGELPELPEAMQARLTTQYGLQKQDAMTLTSSRALAAYYEAIVAQAAQAKTAANWVVGELASQLNRDGLEIAQAPLTPVQIALLISRIADGTLSNKLAKEVFQLMWETRAAADRIIEEKGLKQISDSGALEGIIDEVLAANAKSVEEFRSGKEKAFNALVGQAMKATKGKANPAQVNDLLRKKLGR-M------PSGDCCLIVEFGQTQHACRFADRVRAKAIRGVVDVVPMFAGVAVHYLPEQPFDALCREMHVLLTAH---DGGTDITARVIEVPVCYGGPDFDDVAHSTGMDRDALIAAHSGADARVFMVGFAPGAPYLGLWDQRFALPRRASPRMLVPAGTVSIANRQTVIMPLDLPTGWHLLGRTPLRLYNPKAESPFLLSPGDRVKFVPIV
MSYEAVIGLEIHSELKTNTKIFCGCATTFGAEHNTHVCPVCLGLPGVLPTLNKRVLEFAIKAGLALNCEINKFSKFDRKNYYYPDLPKNWQTSQYDLPICENGYVDITKNGETKRIRITRIHMEEDAGKLVHSKDTSNVDYNRTGVPLIEIVSEPDMSSPEEARLYMEKVKSILQYIDVSNCKMEEGNLRADLNVSLRPAGSDVLGTRTEMKNINSFKAVEEALTYEIERQEEVLEDGGHIIQETRTWDPDRGITLSMRSKENAHDYRYMPEPDLVPIITTDEEIEAFRNSLPELPDARKARLEEQFGLSAYDAGIITSSREMAEYFDAVIETGADAKLAANWMMGDLAKNLNAESLEISDSPVDAKRLGEMINLISKGTISSKIGKKVFEEMWKCPDSPEKIVKDKGLVQITDTKAIEEIVDKVIEANQKAVEDYKSGNKKAIGALVGQVMKQSKGKANPQTVNQILAQKLG--M--VRILTVGDCAVSVEFGQEHKVMALKMVLEREPVAGIVEMVPTYCSLLIQYDPMERYGQLKDKLNALVGQL---DKVEMPPKQVVEIPVAYGGPDLGEVAAAHNMSEEEVISLHSEPEYPIYMLGFVAGFPYLGGMNKAIATPRKKSPRLKIEAGSVGIAGEQTGIYSVESPGGWQIIGRTPLKLYDVNRQEPVLLKAGQYIKFKPIH
MQWEAVIGLEVHVQLATQSKIFSGSSIAFGAEPNTQANVIDLGMPGVLPVLNEKAVEMAIKFGLAVHAEIPERSVFERKNYFYPDLPKGYQTSQMAEPIVGLGYLDIPLDGGIKRVRIHHAHLEEDAGKSLHEDGMTGVDLNRAGTPLLEIVSEPDMNSAREAVAYLKAIHAIVTYLGISDGNMAEGSLRCDANVSVRPKGQEKLGTRCEIKNVNSFRFVEKAINHEIQRQIELIEDGGRVIQQTRLYDPDLDETRAMRSKEEANDYRYFPCPDLLPVELDEAYIQHLKETLPELPEQKRQRFTEQLGLSAYDAGVLSSSRALAEYFDRVVELSGDAKLAANWVTGELSAQLNREGIEIEQAPVAPEQLAGLLKRLQDDTINGKAAKQVFAALWAGEGTADEIIEAKGLKQVTDTGAIEAVIDEVLAANPAQVEQYRAARGKMVGFFVGQVMKASKGTANPQAVNQLLAKKLEG-M--YELQRAGLSGVLLQLAEVLQLRALREYLLAALPDLGLQITPSYTSLLLEYDLLQSHAAFLERLHPLLQQA---PVLDTTQAAVIEIPVFYDGPDLPRVAEQAGLAVDAVITLHAATAYEVCALGFAPGFAYLASVPLALRTPRLTTPRSRVPAGSVALADQQTAVYPQESPGGWNLIGRTPLRMFDAKRSPPSVLQPGQQVRFVPVG
MNYETVIGLEVHVELKTNSKIFSPSPNQFGSEPNTNTSVIDLGYPGVLPVVNKEVVNYAMRASLALNMDINQHTKFDRKNYFYPDNPKAYQISQFDVPIGENGWIEIEVGGEKKRIGITRLHMEEDAGKLTHGKNASLVDYNRQGTPLVEIVSEPDIRTPEEAYAYLEKLKAIIQYTGVSDVRMEEGSLRCDANISIRPYGQDEFGVKTELKNLNSFSFVKKGLEYEEQRQAAVLNAGGEIKQETRRFDEKTGKTILMRVKEGTDDYRYFPEPDLVDIVIDDEWLEREKAAIPELPDARKERYVSEYGVPAYDAHVLTLSKETADFFEATVATGADAKLSSNWLMGEVSAYLNAEQKELSDTALTPEGLGGMIKLITAGTISSKIAKKVFKELVENGGEAEKIVKEKGLVQISDEGALLKMVTEVLNQNAQSIEDFKNGKDRAIGFLVGQIMKASRGQANPQMVNKMLLEEIQKRM--YTLSPMGESAIIIELGNEQKVQAISFYLENHPFRWMIEYISAFSTVTIFYNPLEPYQFVCNELHEALSDL---PVNQHTETRIVEIPVCYGGPDLESVAKLNGLTADEVVQIHTSAEYTVYMIGFAPGFPYLGGMSEKIAAPRLPSPRLKIPERTVGIAGKQTGIYPISTPGGWNLIGRTPVELFQPNAETPSLLRAGDKIRFKPIG
MDYEPVIGLEIHAQLLTASKMFCGCSAVFGAPPNAHVCPVCLGLPGALPVINRGAVSHAVRAALALGCTVHETSVFARKNYFYPDLPKGYQISQYEQPLATDGLVPADSYAPPYDVRIRRLHLEEDAGKLLHEDRRSYVDLNRAGVPLVEIVTEPDFHAARYAAALFAYLRELLVAISANDGNMEEGSLRCDANVSVRPVGSQRLGTKVEIKNLNSFRFLEDAIDFECRRQIDVLTSGERLIQETRLWNGSARRTVSMRSKEEAHDYRYFPEPDLPPLVVDAARVRTLQADLPDLPALRRRHLMTTHGLTREEVVTLTRVPGLDVYFEETVKSGATARATKNWLLGAVRAKMNEEGYDVAQLRLGPERLAGLIRLVEAGTINSSMAKDVFEKMFQSVRDAAEIVRAEGLAQIDDESRIDALIREVLANNGDAVAQYRRGRAATFGFLVGQVMKAASGKVNPARVSQLLKRALEALMQD--KHWSEDRPLQRQ----ENVRKLLRLLELEPVKSIRNLHPAYCSLLIKFDALRQHEELEAILREYLERL---EEVKLPEQRRVEIPVCYGGPDLAEVCVMRGLTEAQAVELHASVEYLVYFLGFVPGFAYLGELPNELVTPRLAAPRKRVPAGSVGIAGNQTGVYPFATPGGWRLIGRTPLKMFRAGRDGLSLVSIGDHVRFTPIA
MNFETIIGLEVHVELKTDSKIFSPSTNEFGTNPNTNVNPIDLGYPGVLPVLNEQAVNFAMKAAMALNCEIATDTKFDRKNYFYPDNPKAYQISQFDKPIGENGWIEIEVNGKKKRIGITRLHLEEDAGKLTHGDGYSYVDFNRQGTPLVEIVSEPDMRSPEEAYAYLEKLKSIIQYTGVSDVKMEEGSLRCDANISLRPIGQEQFGTKAELKNLNSFSYVQKGLEFEEKRQEKELLTGGEILQETRRYDEKTKETILMRVKEGSDDYRYFPEPDLVPLYIDEAWKERIRNEIPELPDARKARYIAELGLSEYDASVLTSSKQMADFFEEAVNSGADMKQVSNWLMGEVSAYMNKHYKELGDLAITPEALAKMINLIEDGTISSKIAKKVFAELVENGGDPEQVVKDKGLVQISDEGQLREIISNVLADNEQSIIDYKNGKDKAVKFLVGQVMKATKGQANPPMVNKILQEELDKKM--KTIAAIGDGVIRIEFASDQQIQYTCRLIQERSIYGVIELVPGYQTITLYYEPIKRFEALVGKLENLLAKE---QDQEQEKTRLLHIPVCYGGPDLSDVAKRHHMTEDEVVKRHQQPEYLVYLLGFLPGFPYLGGLDSAIATPRLQEPRAKTPAGSVGIADAQTGIYPLSSPGGWNIIGNTPIPLFDAEKEDAFLFQPGDRVKFFEIE
MNFETVVGLEVHVELKTNSKIFSPSPNQFGSEPNTNTSVIDLGYPGVLPVVNKEVVNYAMRVALALNMDINQHTKFDRKNYFYPDNPKAYQISQFDKPIGENGWIEIEVNGEKKRIGITRIHMEEDAGKLTHGANASLVDYNRQGTPLVEIVSEPDIRTPEEAYAYLEKLKAIIQYTGVSDVRMEEGSLRCDANISIRPYGQEEFGTRTELKNLNSFNFVRKGIEYEAQRQEAVLKAGGEIKQETRRFDEKTSKTVLMRVKEGTDDYRYFPEPDLVDIVIDDAWLEREKAMIPELPDARKERYVAEMGIPAYDAHVLTLSKETADFFEATVAAGADAKLASNWLMGEVNAYLNAEQKELADTALTPEGLAGMIKLISADTISSKIAKKVFKELVENGGNAEEIVKAKGLVQISDEGALLAMVTEVLDNNAQSIEDFKNGKDRAIGFLVGQIMKASRGQANPQMVNKLLIEEINKRMRFTTISPMGDAAIRIEFNEAHMMQLLIQHIEDAELP-YEEIVPSFQVITILFNPLDPYQWLEEKICIILQQE---IIVTEQMEEVVEIPVCYGGPDLEEVANYHGITPGEVIQKHTGRDYFVYMLGFAPGFPYLGGLDESLATPRKQTPRLKIEAGSVGIAGSQTGVYSIETPGGWQIIGRTPTALFTPEAENPTLLRAGVWIRFYPIA
MEWEAVIGLEIHAQLATKSKIFSGASTAFGAEPNTQACAVDLALPGTLPVFNEEALRMAVKFGLAVDAEIGRKSVFDRKNYFYPDLPKGYQTSQLFHPIVGIGHIDITLDGTTKRIGVTRAHLEEDAGKSLHDEGMTGIDLNRAGTPLLEIVSEPDMRSAEEAVAYVRKVHSLVTSLGICDGNMSEGSFRCDCNVSVRPKGQEEYGTRTETKNINSFRFIEKAIVGEIERQIDLIEDGGRVIQATRLYDADKNETRSMRSKEEANDYRYFPCPDLLPIVIDDDYIDAIRQTLPELPDARKARFIEEYKLSEYDAMVLSADHNMAAYFEVIAKTAKDAKLAANWVMGELSKLLNQHDIDITNSPVSAEQLGGLLMRIKDDTISGKIAKQVFEVMWSEGGSADEIIESKGLKQVTDSGAIEQIVDEVIANNTPQVEQYVNARGKMIGFFMGQVMKASQGKANPGQVQGVLKQKLDS-M---NIEIAGENALIIYFGEQAKVQQAVTILETELADKLIDMVPSYASLLVIYDMLCDHLEMRSQLRKLLGQL---EDTNAVSGKIVTLPAYYSGPDLAALAKRAQLSIDEVINIHSEMEYRVYAIGFAPGFAYLGQVDPRIAAPRLATPRQKVPKGAVAIADQQTAVYPAVSPGGWNLIGLCPTPMFDPKAEPTMPVQVGDRVKFEPI-
MKFETVIGLEIHAQLKTESKIFCGCSTTFGAPPNTQTCPICLGMPGVLPVLNKKVVKFAIKMGLATDSVVNRFNTFARKNYFYPDLPKGYQTSQFDLPIIGPGVVEVEVDGEKKLIGITRMHMEEDAGKLIHDEPVSYVDLNRTGTPLLEIVSEPDMRSPGEAYSYLKKIHSILRYLDICDGNMQEGSFRCDANISLRPVGQEKLGIRTELKNMNSFRNVQNALEYEVRRQRDILLDGGNVVQETLLWNPDKNCTESMRGKEDAHDYRYFPCPDLVPIEISQEWIEEIRASLPELPDQRKARFVEQYGLPEYDSAILTGDRELADFFETAASRGAPAKKVSNWMMTELLRELKGD--AIRNSKVTPDHLGELLLMVDKGTISGKIAKTVFIDMMESGKGPQEIVKNKNLLQVSDEGELLALVKEIVAANPGQAEEFKGGREKLMGYFVGQLMQKTKGKANPKLANELFAKELKG-MTTPLFRIAGDQGLMMEFGEGQRIRTMMLALDQEGLDGVVEYSPAYRSITLIYDPLVTFWQLQEKLVELYRKT---SDIILPTPEVVELPVCYGGPDLSFVAANHNLSEEEVIHLHCRPDYFVYMLGFSPGFPFLGGLPEALHTPRLQSPRKKVPAGSVGIANGQTGVYPIASPGGWQLIGRTPLKLFDYGRGNPFLLSTGNILKFRSIS
MNFETVIGLEVHVELKTNSKIFSAAPNHFGAEPNTNTTVVDLGYPGVLPVLNKNVVDYAMRAALALNMEIEQNTKFDRKNYFYPDNPKAYQISQFDKPIGKNGWVEIEVNGETKRIGITRLHMEEDAGKLSHADGYSLVDFNRQGTPLVEIVSEPDIRTPEEAYAYLEKVKSIIQYTGVSDCKMEEGSLRCDANISIRPYGQEKFGTKTELKNLNSFNFVRKGLEHEELRQAQVLTSGGVIEQETRRYDEKTGKTILMRVKEGTDDYRYFPEPDLVDIVIDDAWLERVRSEIPELPDARKKRYIEELGLPAYDAMVLTLTKEMSDFFEETIALGADSKLASNWLMGEVSAYLNADQKELKDTKLTPANLAGMIKLISDGTISSKIAKKVFKELADNGGEAEEVVKAKGLVQISDEGALREIVISTLDANPQSIEDFKNGKDRAIGFLVGQIMKATKGQANPPLVNKILQEEIVKRMPNCIIKPLGDSALIVQLGEGQKVKNLSELLANSPFEGLTEFVPAYNNITVYYNPYISFEFVSIHMKNLVKKM---TKNKNESARIISIPVCYGGPDLDTVAQYHNISPEEVIRIHSESECLVYMLGFAPGFPFMGGMDERIATPRKEKPRLSIRPGSVGIAGKQTGIYPLETPGGWQIIGRTPLDLFLPQMSPPTLLQAGDIIRFVPIK
MNFEIVIGLEVHVELKTKSKIFSPAPAHFGAEPNTNTNVIDLGYPGVLPVLNKEAVNYALKAAMALNCEIATVTKFDRKNYFYPDNPKAYQISQYDQPIGRNGWIEIEVNGKKKRIGITRIHLEEDAGKLFHTDGYSLVDFNRQGTPLIEIVSEPDIRSPEEAYAYLEKLKSIIQYTGVSDCKMEEGSLRCDANISLRPFGQETFGTKTELKNLNSFNFVRKGLEYEAARQEKILLSGGVIRQETRRFDEATGTTVLMRVKEGSEDYRYFPEPDLVELYIDEKWKEEIRAQIPELPDSRKRRYVEELGLPEYDAKILTLTKEMSDFFEATVGHGADPKQASNWLMGEVSAYLNAEQKELGDTALTPESLAKLIRLIGNGTISSKIAKKVFRELIEKGGDPEEIVKERGLAQISDEATLRKIVLEVLDENEQSVQDFKNGKDRALAYLVGQIMKRTKGQANPPLVNKLLLEEIGKRM--YRFHPLGDNAVIIELGEDQKVNMVTTLFDEQPFEWMIEYVPAFTTVTVFYDPLKPYDYVCGQLKPLLESL---NIGEFSSERIVEIPVCYGGPDLEYVAEYNGLTPEEVIHIHSSGDYLVYMIGFAPGFPYIGGMSEKIATPRRESPRLKIPAGSVGIAGKQTGIYPIETPGGWQLIGRTPLKLFRPDDESPSLLKAGDKIRFIPIH
MQWETVIGLEIHAQLATRSKIFSGSATAFGAEPNTQASLIDLGMPGTLPVLNEETVRMAVRFGLAIEAEIGHTNVFARKNYFYPDLPKGYQTSQMDKPIVGKGHLDITLDGTLKRIGITRAHLEEDAGKSLHEDGMTGIDLNRAGTPLLEIVSEPDIRSAKEAVAYVKAIHALVRYLGICDGNMAEGSLRCDCNVSVRPRGQEAFGTRAEIKNVNSFRFIEKAINHEIQRQIELIEDGGKVIQETRLYDPNKDETRSMRGKEEANDYRYFPCPDLLPVVLEDGFVERLRETLPELPNQKRERFQSQYGLSAYDASVLSASREMAEYFEAVFEVCGDAKLAANWVMGELSSLLNKEGLEIERSPVSAEQLGGLIRRIQDNTISGKIAKMVFEALAADEGSADAIIERKGLKQVTDTGAIESMLDEMLAANAAQVEQYRAARAKMFGFFVGQAMKASKGKANPGQVNELLKKKLEG-M---RLEPAGPEALLLVLADQLRIAALADLIQLELGPLVVDLVPGWTTLLLHYDLLRDHLQLSRRLLPLLEDV---QAQPSRSGHLHEIPVWYAGEDLAEVARACALSEAELIALHSGVEYRVGAIGFAPGFAYLGELDARLSLPRRRTPRTRVPGGSLAIAERQTAIYPQTSPGGWHLIGRCPWRLFDAQAEPPCALAVGDRVRFLAIP
MQWEAVIGLEVHVQLATQSKIFSGASTAFGAEPNTQACAVDLGLPGVLPVLNEGAVAMAVKFGLGINAEIPETSVFDRKNYFYPDLPKGYQTSQMYQPIVGPGEVEITLDGTTKRIRVHHAHLEEDAGKSLHEDGMTGIDLNRAGTPLLEIVSEPDLRSAREAAAYLKAIHAIVTYLGISDGNMAEGSMRCDVNVSVRPKGQETLGTRAEIKNVNSFRFVEKAIAHEIERQVELIEDGGTVVQETRLYDPEADETRSMRTKEEANDYRYFPCPDLLPVVLDQAYVDHLRATLPELPAEKRARFQDELGLSAYDASVLASSRAMAEYFEAVKDVCGDAKLAANWVQVELAGRLNKEGLDIADSPVTAEQLGGLVARVKDETINGKAAKQVFAALWDGEGSADAIIEARGLKQVTDTGAIEAMIDQVIADSPVQVAQYREARGKMIGYFVGQVMKASRGTANPQQVNALLKDKLDA-M--PRLETVGMDSLIVRLFDAPWLAAADSALRKAFGPPLIDLVPSYTTLLVHFDVTATPAEARERIHTALADL---APASADQGQHHVIPVWYDGPELPRIAERLGTTVADVVERHCARDYGVFALGFAPGYGFMGLVEEALATPRLKTPRQKVAAGSVGIADRQTAVYPLRSPGGWNILGRTAVTLFDRDREGYSLLRPGDRVRFEAVP
MEWETVIGLEIHVQLATKTKIFSGSSTAFGAEPNTQASAVDLALPGTLPVFNENALRMAVMFGLAIDAEIGKRSVFERKNYFYPDLPKGYQTTQLAEPVVGRGHVDIELDGRTHRVRIHHAHLEEDAGKSLHEDGMTGIDLNRAGTPLIEIVTEPDMRNAEEAVAFARKLHSLVTSLGICDGNMAEGSLRFDVNVSVRPKGTETLGTRTETKNLNSFRFMEEAIELEVERQIDVIEGGGDIRQETRLYNGDTKVARAMRSKEEANDYRYFPCPDLLPIVIDDAYIDAVRATLPILPAQWKATFIEQYGLSDYDASVLSSNNVQAAYYDQVARSCGDGKLAANWVMGELARLLNQHDTYIKASPVSAEQLGGLLTRIKDDTISGNIAKKVFEAMWLEGGSADEIIEAKGLKQVTDSGAIEGIVDQVIASSDKQVEQYRAARGKMLGFFMGQVMKASGGKANPGAVTGILKQKLDD-M---RIEPAGESGCMLYLGEQARVCRAAALIRHRLGACVTDLVPSYASIFISLDLSRGVMAFCALLREALHDV---AYESEASGEVMSVGVYYGAPDLDEVAQLAGLSRDEVIALHCGQEYLVYAIGFSPGFCFMGNTDARLKVPRKASPRTRVPAGSVALADRQTAVYPCVSPGGWQIIGRTAVDMLALCQRSESPLQVGSRVRFEPVI
MNFETIIGLEVHVELKTDSKIFSPSFNHFGADPNSNVNPIDLGYPGVLPVLNEEAVNFAMKAAMALNCEIATDTKFDRKNYFYPDNPKAYQISQFDQPIGEHGWIEIEVDGQKKKIGITRLHLEEDAGKLTHSDGYSLVDYNRQGTPLIEIVSEPDLRSPEEAYAYLEKLKNIIQYTGVSDCKMEEGSLRCDANLSIRPIGQEAFGTKTELKNLNSFSFVQKGLEFEEKRQQKVLLSGGEILQETRRYDEQTKETILMRVKEGSDDYRYFPEPDLVPLFIDEDWKERVRSEIPELPDARKQRYIHELELPAYDAMVLTSTKEMSDFFEETIQQGADMKQASNWLMGEVSAYMNKQQMELHDLALTPEGLAKMIKLIEDGTISSKIAKKVFAELVEKGGDPEQIVKDKGLVQISDEGQLKEIVTGILDENEQSIIDYKNGKDRALGFLVGQVMKATKGQANPPMVNKILKEEMDKHMDSLSFFPLSESAILIDFGETMYIHQLTAALNAEPFPGFIEAVPAYTTLTVYYDPLAPYHHMCTRIEHAANNL----KTDKLETRTVELPVCYDALDLTEVANHNDLSAEEVIERHTSQVYHVYFIGFAPGFPFLGGLDSTIATPRKQSPRRKTPAGSVGIAGRQTGVYPIDIPGGWQIIGRTPRQLLHLNDRSPTLLQPGDKVRFYPIR
MNYETIIGLEIHAELSTKTKAFCNCKNEFGGEVNTNCCPVCMGYPGALPVLNKKVVEYAVKAGLALGCEISLYSKTDRKNYFYPDLPKAYQISQYDTPLCKNGKIKIEVDGKEKYIGITRIHIEEDAGKLIHGEDYSLVDFNRSGVPLIEIVSEPDIRSPLEARLYLEKLKGILEYLEISDCKMQEGSLRCDANISIRPVGQKEFGTKTEIKNMNSMKALQRALEYEEERHKKVLSEGGTIVQETRRWDEAKGITVSMRTKEQAHDYRYFPEPDLVPIILTEEWIEGIKKDLPELPDEKRKRFVREYGIPDYDASVLTLTKELSDFFETCAKGHKNPKAISNWVMGEVLRIMKEKELELKDLRIKPEFLRKLVDLVDEGVLSSTGAKQVFEEMFKTGEEPESLVDKLGLRQISDEGAIVELVKKVLSENQKSVEDYKNGKTNALGYLVGQCMKASKGKGNPQIINKILKDLLS--M--ARFLPAGDKSLIIEFGDSKKIRDMYLAIEKSGLDGIIEMVPTYRSILVSYNPLNIYEDLCHKLRELEDNL---NDSGSEPAKVVEIPTIYGGPDIEFVAQHNDLSVNEVIEIHSSRDYLIYMLGFTPGFPYLGGMSEKIETPRLKTPRTKIPAGSVGIAGKQTGIYPIDSPGGWQLIGRTPVKLFDPFAEPPVLLNPGDYVRFVPIK
MNFETIIGLEVHVELKTDSKIFSPSPNAFGDEPNTNVNPIDLGYPGVLPVLNEEAVNFAMKAALALNCDIATDTKFDRKNYFYPDNPKAYQISQFDQPIGENGWIEIEVNGEKKRIGITRLHLEEDAGKLTHQDGYSLVDYNRQGTPLIEIVSEPDMQSPEEAYAYLEKLKNIIQYTGVSDCKMEEGSLRCDANLSIRPIGQEEFGVKTELKNLNSFSFVQKGLEFEEKRQEKELMSGGEILQETRRYDEKTKETILMRVKEGSDDYRYFPEPDLVPLYIDEEWKERIGQEIPELPDARKERYIDELELPEYDAAVLTNSKEMSDFFEEAVENGADIKQASNWLMGDVSAYMNKHYKELNELALTPEGLATMIKLIEDGTISSKIAKKVFAELVENGGDPEKIVKEKGLVQISDEGQLTEVITKVLDENEQSIIDYKNGKDRAIKYLVGQVMKATKGQANPPMVNKILQQEIDKRM--VYMQAVGDFAVKIQFQGSRSIQLFSRKLDHAGIYGVVEWVPAYDSITIYYQPKKRYRELCRELDHVFRIE---LEEKNIGTRLITIPVVYGGPDLKRVAAVNELSEDGVIALHTQNTYLVYMLGFLPGFPYLGGLDKRIATPRLEAPREKTSAGSVGIAHEQTGVYSLESPGGWNIIGKTPMKLFDFQKEDAFLFRPGDKVQFYQID
MKYEMVCGLEVHVELQTKTKIFCGCTTEFGGEQNTHVCPVCLGMPGALPVVNREVVNYAIKAGLALNCEIAEFSKFDRKNYFYPDLSKNYQTSQFDLPICGKGGLEIEVDGEKKWIGITRAHMEEDAGKLVHSSIESSVDYNRAGVPLLEIVSEPDLRSIPEVLAYLEQLVQILDYTEVSDCRLEQGSVRFDVNVSLRPIGATTLGTRTETKNLNSFSSVRRCMEYEVARQARVLDAGEAVVQETRTWDEGRGMTLTLRSKEEAHDYRYFPEPDLASLVIDREWVEKIRKTLPELPIARRAR-LQGLGLSAYDAAVITQGKAMANFFDEALSYYGDAKTLANWVMGDVTRLLNTNQCSVADSPISAKQLADLLGLMDKGTLSGKIAKGVLEEMYSTGKDAGTIVKEKGLAQISDEGALLGIIDGVIAANPQSVEDYRAGKDRAIGFLVGQIMKATKGQANPGLVNQLLKQKLT--M--FKVLPYGDGALHVQFQETEKVQNFFNHLSHLQDERILELIPTYHSVTVFYRPGSSYLEMLNLVEEVHHRS---TESRPALLRKVEIPVCYGGPDLKHVADYHKLTVEEVIARHTASEYLVYMIGFMPGFPYMGGLDPELATPRLISPRSLVPQGSVGIAGQQTGLYPLASPGGWQLIGRTPLSLFDANYNPPTMLRSGDRVRFMPIS
MNFETVIGLEVHVELKTDSKIFSPAPNHFGAGPNTNTHVIDLGYPGVLPVLNKRAVEFAMKAAMALNCEINQETKFDRKNYFYPDNPKAYQISQFDKPIGEHGWIEIEVEGKKKRIGITRLHLEEDAGKLNHTDGYSLVDYNRQGTPLIEIVSEPDIRTPEEAYAYLEKLKSIIQYTGVSDVKMEEGSLRCDANISLRPYGQEEFGTKAELKNLNSFNFVRRGLEHEQKRQAEVLLAGGIIEQETRRFDESTGKTLLMRVKEGSDDYRYFPEPDLTDLSIDDEWMERIRAEIPELPDARQARYVNELGLPAYDAMVLTLTKDMSDFFDATVQAGADAKLASNWLMGEVSAYMNTNQKELSDTGLTPNNLAGMIKLIEEGTISSKIAKKVFKELADNGGDAEKIVKEKGLVQISDEGELLKVVTEVLDNNQQSIDDFKEGKDRAVGFLVGQVMKATKGQANPPLVNKLINQEIRKRM--LNYHPLGDGAIVVTAGESALVRAIAEAITRAEIHGVSDVIQAYVTVTVCYDAEGTYRTMEKRLREILSDV---RPAGKGEGRTVEIPVCYGGPDLAFVADHNGLTEEEVIRIHSGTTYDVKMIGFAPGFPFLGGMDERIAAPRRPSPRLEIPARTVGIAGAQTGVYPIGTPGGWQLIGRTPVELFLPDQEIPSLLRPGDQVRFRPIH
MKYETIIGLEVHVEMNTRSKIFCGCSAEFGAPPNTNVCPICLGHPGVLPVLNREVLDKAMKASLALNCTITKDSKFDRKNYFYPDSPDAYQISQYDKPIGQNGWIEIEVDGYTKRIGINRVHMEEDAGKSTHAESSTLVDLNRAGVPLIEIVSEPDIRTPNEAKAYLEKLKAIMQYCEISDCKMEEGSLRCDANISLRPWGQEKFGTKRELKNMNSFNNVKKALEYEQAEQESMIESGVAIEQATLRWDDAASKTHVMRTKEDAHDYRYFPEPDLVELEIDDAWIESVRATIPELPAERKARYQQEFGLPSHDADVLTASKRVADFFEATVQTGVEAKSASNWIMGDFLGYLNANGLEIEEVPLQPGQLGAMIKMIDVGEISTKIAKEVFKEMLQSGKDPQAIVKEKGLVQISDEGELLKIVDDVIANNPKSVEDYKAGKEKALGALVGQAMKATKGKGNPGLLNKLFLDRLNA-MSEGSITAFGECAVRVELGTGHRVAAFTEALQAHPFAGLIESVPAFTTVTVFYDPVRPYHAVAAHLQHLLQTL---QQAEHRPAETVEIPVCYGGPDLEEVARLNGLTPDEVIEIHAGGEYLVYMIGFAPGFPYLGGLSDRIAAPRRAEPRLRIPVGSVGIAGQQTGVYPMETPGGWQLIGRTPLTLFRPDRNPPSLLQAGHIVRFRPIR
MAWEIVIGLETHVQLSTASKIFSGSSTRFGAAPNTQANLVDLALPGSLPVMNRGAVERAIRFGLAVGATVAPRSVFARKNYFYPDLPKNYQISQYEIPVVQGGSLSFFVE-EERTINLTRAHLEEDAGKSVHDDAASGIDLNRAGTPLLEIVSEPEMRSAAEAVAYARTLHSLVVWLGICDGNMQEGSFRVDANVSVRPVGQKEFGTRAEVKNVNSFRFLERAILFEARRQIELIEDGGTVVQETRLYDADRDETRSMRSKEDAHDYRYFPDPDLPPLVIAPDWIDEVRQDMPELPAALRARFQADFGLPAYDAAQLTVSRGLAAYFEATVQAVAQAKQAANWVMGELAATLNREERDIADSPVSPAALAALITRIVDGTISTKIAREVFAAMWAGENSADAIIEARGLRQISDTGAIGAMIDEVLAANPTAVEEYRAGKQKAFNSLVGQIMKAARGKANPQQVNDLLKAKLEG-MAAPGYTRQGECALLFDPNGAQRLWSLADTLKA--DAAVREVVLGMNNVLVVWEPVAALGPEAERLDALWRD----STPREGAGRVVEVPVSYGAEDLAHAAEHAGLSPRDYAERHAAGDYVVYALGSQPGFGYLGGLPPELAVPRRRVPRPSVPSGAIMIGGGQAGIQSRTTPSGWHVIGMSTLQCFDARAEPPVLLAPGDRVRFQIKA
MRYEPVMGLEVHVELNTASKMFCGCSTVFGAEPNTQVCPTCLGLPGALPVVNGKAVESAIRIGLALNCSIAPWSRFARKNYFYPDMPKNFQTSQYDEPIAFDGWTDVTVDGKTFRVEIERAHMEEDTGKSLHVHEYSLVDYNRAGIPLIEIVTKPGEHAPAVAKAYVAHLRELIRALDVSDVRMEQGSMRCDVNLSLMPIGSEVFGTRSETKNVNSLRSVERAVRYEAARHAGILDAGQKVVQETRHFHEDTGETTSGREKSDAEDYRYFPEPDLVPVAPSDAWVEELRGTLPEPPAARRARLQGEWGYSDLEMRDVVGAGALD-LVEQTVAAGTSPASARKWWLGELARRANDTDVALDELGVTPEQVAQVQGLVDAKRINDKLARQVFDGLVAGEGTPEEIVAARGLEVVSDDGALTAAVDRAIEANPDVADKIRGGKVAAAGALIGAVMKEMRGQADAGRVRELILERL-T-MSVQRVVAYGDRAVLVELAGPDEVVAWTAALRAGPPGWLADLVPAARTVLVVGDGSLPVPQLAERVARIEADA---DAGGTSEGREVRIEVRYDGPDLAEVARATGLDEAAVVRAHTAGPWRVAFGGFAPGFAYLVGGDPRLRVGRRDAPRPRVPAGAVGLAGAYTGVYPRESPGGWQLIGHTDAALWDVRSDPPALLAPGDRVHFVEIG
MNFETVIGLEVHVELKTNSKIFSGSPNHFGAEPNTNTTVIDLGYPGVLPVVNKNVVDYAIRASLALNMEIEQHTKFDRKNYFYPDNPKAYQISQFDKPIGKNGWVDIEVNGEKKRIGITRLHMEEDAGKLTHGKNSSLVDFNRQGTPLVEIVSEPDIRTPEEAYAYLEQIKSIIQYTGVSDCKMEEGSLRCDANISIRPYGRDEFGTKTELKNLNSFNFVRRGLEFEEKRQAAVLNAGGVIEQETRRFDEKTGKTILMRVKEGADDYRYFPEPDLVDIVIDDAWLQRVKDEIPELPAARKVRYVEELGLTAYDAGVLTLQKDIADFFEATVAAGADAKLASNWLMGEVSAYLNAEQKELKDTALTPEGLAGMVILISAGTISSKIAKKVFKELVENGGDAEKIVKDKGLVQLSDPTALLKIVTETLDNNQQSIEDFKNGKDRAIGFLVGQIMKATKGQANPPMVNKILLEEINKRMGEVKFKPLGDSAVMVQIGNTTILQNLASLLEEQPFEGFIEAVPAYTNITIYYNPYTSYSFVCQYVQQLITQM---TTVKQHTQRVVDIPVVYGGPDLEYVAKINGLTTDEVIQLHSANECLVYMLGFAPGFAFMGGMNEAIATPRKETPRLAIPALSVGIAGKQTGIYPFETPGGWQIIGRTPLDLFLPNETPPSLLQAGDCIRFKPIS
MNFETIIGLEVHVELKTESKMFSPAPAHFGAEPNTNTNVIDLGYPGVLPVVNKTAVDWAMKAALALNCQINRHTKFDRKNYFYPDNPKAYQISQFDEPIGEHGWIEIEVKGEKKRIGITRLHMEEDAGKLTHTGGHSLVDLNRQGTPLIEIVSEPDIRTPEEAYAYLEKIKAIIQYTGVSDVRMEEGSLRCDANISLRPYGQEEFGTKTELKNLNSFNFVRKGIEHEQVRQEQVLLSGGIIEQETRRYDESTGKTLLMRVKEGSDDYRYFPEPDLVDIVIDDAWLERVRAEIPELPDARKARYVSELGLSSYDAMVLTLAKPISDFFEATVAAGADSKLASNWLMGEVSAYLNAEQKELSDTQLTPEGLAGMIKLITDGTISSKIAKKVFKELIEKGGDANDIVKAKGLVQISDEGTLREFVTAALDNNPQSIEDFKNGKDRAIGFLVGQIMKQTKGQANPPLLNKILLEEIAKRM--YTFSPLGEGAIVIEAGTEKRIQAIAALLEAQPPAWMVEFIPAFTTVTVFYNPLGLYESVKSDLETLLPHA---EETASSLSRTVEIPVCYGGPDLDFVAEHNGLTPEQVIDIHTSGTYSVSMIGFAPGFPFISGMSEKIAAPRRDSPRLRIPERTVGIAGKQTGVYPIETPGGWQLIGRTPIRLFRPEQEIPSLLRAGDKIAFRRIY
MNFETIIGLEVHVELKTKSKIFSPSPNAFGAAPNENTNPIDLGYPGVLPVLNKEAVNFAMKAAMALNCEIATHTKFDRKNYFYPDNPKAYQISQFDQPIGENGWIEIEVDGYTKKIGITRIHMEEDAGKLSHTGGYSLVDYNRQGTPLIEIVSEPDLRTPAEAYAYLEKIRNIIQYTGVSDVKMEEGSLRCDANISLRPIGQEKFGTKAELKNLNSFTFVQKGLEFEEKRQQKVLLAGGEILQETRRYDESTKETILMRIKEGSDDYRYFPEPDLVPLYIDDAWKERVRASIPELPDARKARYVNELGLPAYDAMVLTLSVEMSDFFEATLKADADPKAASNWLMGEVSAYLNKQQKDLSDTALTPEGLAKMITLIEDGTLSSKLAKKVFAELIENGGDPEQIVKDKGLVQISDEGQLTEIISSILDQNEQSVVDFKNGKDRALGFLVGQVMKQTKGQANPPMVNKILIAEMNKRM--LTYHPLGDTGIQLVFGQTQKIRIFTDLLKAEQIEGIVEWVPAYTTLSIFYRPDKRYQALLEKLERLYENI---QRVAEAASLVYEIPTYYGGPDLNFVADHNGLSEEDVIRIHSSQDYLIYMMGFVPGFPYLGGMPEEIATPRLEEPRSKIAAGSVGIAGSQTGVYPLETPGGWQIIGQTPVKLYDPEREQPILLTAGHYLRFVSVK
MTWETVIGLEVHVQLATQSKLFSGSSTAFGAEPNTQANIYDLALPGTLPVMNEEVLRMAVAFGLAVDAEIGKRSVFDRKNYFYPDLPKGYQISQLDHPTVGKGSLRIQLNGDEKVIGITRAHIEEDAGKSLHEDGMSGIDLNRAGTPLLEIVSEPELRSAKEAVAYLKKLHSIILYLGISDGNMSQGSMRCDANVSVRKKGDTELGTRTEIKNVNSFRFVEKAINHEVQRQIDLIEDGGRVIQETRLYDSDKDETRSMRSKEVANDYRYFPEPDLLPIVIDDTYIEAVRATMPELPDARCARFVEQYGLSQYDAGVLTSSRAMADYFEQVAELCGDAKLSSNWVSVDLLGLLNKQDLDITQSPIKPTQLGTLIARIKDNTISGKIAKTVFEALADGEGEVDQIIEARGLKQVTDTGAIEKLVDDVLAGNPDQVAQFKSGKEAVFGYFVGQAMKISKGKANPAQLNELLRKKLSE-MSIPAIRFVTENAIMLQFDESRRLCQLAEQLRNHEAALIQEAVPAPASLLLVLHNGHSARRVVRLAESLGDTL----ETLPPASRIIEIPVIYDGSDLPTVADHTGLSTADIIKLHSQPLYFVQCLGFMPGFPYLSGLDSRLSVPRKHNPATRVAAGSVAIGGSSTGIYPVESPGGWHVIGRTDACLFNPDGQPETLLMPGDQVRFVVID
MNFETIIGLEVHVELKTDSKIFSPAPAHFGAGPNTNTHVIDLGYPGVLPVLNKRAVEFGMKAAMALNCQINQETKFDRKNYFYPDNPKAYQISQFDKPIGEHGWIEIEVEGKKKRIGITRLHLEEDAGKLNHTDGYSLVDYNRQGTPLIEIVSEPDIRTPEEAYAYLEKLKSIIQYTGVSDVKMEEGSLRCDANISLRPYGQEKFGTKAELKNLNSFNFVRRGLEHEQKRQAEVLLSGGIIEQETRRFDESTGKTVLMRVKEGSDDYRYFPEPDLTDLSIDDEWMERVRAEIPELPDARKERYVNDLGLPAYDAMVLTLTKDMSDFFDATVGAGADAKLASNWLMGEVSAYLNTNQKELGETGLTPENLAAMIKLIEEGTISSKIAKKVFKELADNGGNPEQIVKEKGLVQISDEGALLKIVTEILDNNEQSIEDFKAGKDRAIGFLVGQVMKATKGQANPPLVNKLINEEIRKRM--IEMNPLGDSAAVVTPGLPAAVRAIAEAVERAAIPEVTDIIQAYVNVTVCYDASGTYTEMKDRLCGILRDV---KPASTEAGRTVEIPVCYGAPDLEFVAAHNGLTEEEVIQIHSGGSYDVKMIGFAPGFPFLGGLDERIAAPRRPSPRLEIPARTVGIAGTQTGVYPIGTPGGWQLIGRTPVDLFLPDEEIPSLLRAGDQVKFRPID
MQWETVIGLEIHAQLSTKSKIFSASATTFGAEPNTQASLIDLGMPGTLPVLNAEAVRMACKFGLAIDAEIAERNVFARKNYFYPDLPNGYQTSQMDHPIVGKGFLDITLDGTAKRIGITRAHLEEDAGKSLHEDGMTGIDLNRAGTPLLEIVSEPDIRSAKEAVAYVKAIHALVRYLGICDGNMAEGSLRCDCNVSVRPVGQAAYGTRAEIKNVNSFRFIEKAINHEVQRQIELIEDGGKVVQETRLYDPNKDETRSMRSKEEANDYRYFPCPDLLPVVIEQSLLDEIRASLPELPVQKRERFEAQFGLSAYDADVLASSRELANYFEAVNATCNDAKLAANWVMGELSSLLNKDGLEIDQSPVSAEQLGGMILRIKDNTISGKIAKMVFEAMANGEGSADQVIEARGLKQVTDSGAIESMLDEMLAANAEQVEQYRAARGKMFGFFVGQAMKVSKGKANPGQVNQLLKSKLEG-M--MRFEPAGAEALLLVLAEQLRIALLAERIRAELGPLLRDLVPSWTSLLLHYDLTRDHRQLVERLSPLLPRA---EPLPAKGGRLHEIPIWYAGADLAEVARLCRLSVEQVIELHSSTEYRVGAIGFAPGFAYLGDLHERLALPRRSTPRTRVPAGSLAIVERQTAVYPQASPGGWHLLGLCPRRLFDVQREPPCPLVLGDRVRFVAVL
MEFETVIGLEIHAQLKTNTKIFCACSTQYGAAPNSHTCPICLGMPGVLPVLNKKVVEYSIKMGLATGSRINQWNQFARKNYFYPDLPKGYQTSQFDLPIVEGGHIEIEVDGVSKVIGITRMHMEEDAGKLVHDDPVSHVDLNRTGTPLLEIVSEPDMRSPQEAYAYLKKVHAILRYLDICDGNMQEGSFRCDANISLRPMGQEKLGTRTELKNMNSFKNVQAALEYEVRRQRDLLLEGEKVIQQTLLWDPDKNRTEAMRGKEDAHDYRYFPCPDLVPIEISDEWIEEIRASLPELPEQCKARFIVDYALSEDDAVQLTSERDLALFFEEVVAAGAHPKKSANWIMTELLRELGGE--SIVDCRVQASQLSALLLMVDQGMISGKIAKTVFAEMMAEGTDPQLIVKEKNLLQVSDEGELLAIVDEIVAANVQQAEDFRAGKTKLMGFFVGQLMKKTKGKANPGLANELFNKALNK-MHKYTISPVSENSLLIKYGETLYIASCARVIEAELGESILNIIASYNALLITFKPYL-HGDFLAQVEASLAE----AKVESGRGKIIEIPTYYNAEYLDEITADMNLSLEELIAGHTASPFFVYMLGFCPGYAYMGDLPKQMQLPRRKTPQLKIPVGSVAIADFQTAIYPIEMPGGWHIIGRTPTTVFDSKREQPSLFQQGDMVQFKSIL
MTWEVVIGLEIHAQLNTNTKIFSGSSIAYGAEPNTQANLLDLGMPGQLPVLNKAVLPKAIRFGLAVGATIGRRSVFDRKNYFYPDLPKGYQTSQFSYPIVDKGGVLEIEDGETKKIGITRAHLEEDAGKSVHDAGQTGIDLNRAGTPLLEIVSEPDMRSAQEAVAYARKMHELVQYLGICDGNMQEGSFRVDSNVSIHKPG-TPFGTRAELKNINSFKFIEQAIEYEIARQIEILESGGKVVQETRLYDSEKNETRSMRAKEEANDYRYFPCPDLLPVVVTDEDIEAIRAEMPELPGAKRARYVSEFGLSDYDASFLTGSRAMAEYFEAVVSHSKDAKMSANWVMGELSKSLNQQGIDINESPVSAEALAGLLARIQDNTISGKIAKQVFDAMWNQEGSADEIITAKGLKQITDSSAIEALVDEVLAANTAQVEAYRNGQDKMFGYFVGQVMKVSQGQANPGQVNEILKRKL-S-M-----QPASENALLLTFNTGLMLQQLIPQIETVFAQSLRELVPSYHSLLLVFDLQQSYATAKQQLQNLVEQL---QQYQDSAGKTHVIPVCYDGLDLAELAQQKALSTEDIIRIHSERTYQVCAIGFAPAFAYLGEVDKRIASPRHASPRLSIPAGSVGIADRQTAIYPKASPAGWQILGQTPWDLSLNNPDNLMRFRVGDQVKFEPIS
MQWETVIGLEVHLQLATQSKIFSGSPTTFGAEPNTQASAVDLAMPGMLPVLNKEAVHMAVMFGLGIGAEIGMRSVFDRKNYFYPDLPKGYQISQFEAPIVGTGTFEIQLDGSTREIGITRAHLEEDAGKSLHEDGMSGIDLNRAGTPLLEIVSEPDIRSAAEAVAYLKALHSLVTYLGISDGNMAEGSMRCDINISLRPHGQEEFGTRAEIKNVNSFRFVERAIRHEIERQXDILEDGGKVIQETRLYDPDRDETRSMRSKEVANDYRYFPEPDLLAVVIDEAYVQAVRESLPELPTAKRDRFMAQYNLSAYDANVLAGSIALADYYESVVAACGDAKIAANWVQVELLGQLNKVEQEITASPVSADALGNLIARILDNTISGKIAKQVFEAMWQGEGTADEIIDAKGLKQVSDTGAIEAMVDEVIANSAAQVEQYLAARKKLVGYFVGQVMKASKGQANPGMVNKLLAQKL-K-M---ELQSAGENALILYLGKEARVQAAAAAIEQALGVDLVDLVPSYASLLIIYNALTDHMAVAATVRDCIADL---SADDEADGNTVVLPVYYHGEDLEALAAAAGMSTDDVIAIHSGTEYRVYAIGFAPGFAYLGQVDERIAAPRQSTPRLKVPRGAVAIADRQTAVYPAQSPGGWNLIGRCPQRMFDPQATPTMPVSVGDKVRFEAI-
MRYEVVIGLEVHVQLATATKIFCGCPTSFGAPPNTNVCPVCLGLPGALPVLSREAVELAIKGSLALNCQVREYSRFARKNYFYPDLPKGYQISQYDEPVAEHGHVDIVVEGVRKRIGVTRVHMEDDAGKSIHDDRYSYVDLNRSGTPLIEIVSEPDMRSSDEAYAYLTELKQTIQFIEVSTCDMEKGHLRCDANVSVRLKGEEKLGTKAEVKNLNSFRFLKQALDFEVARQVALIESGGRVVQETRLYNPDLGETFTMRSKEDAHDYRYFPEPDLVPLRISARWLGEVRASMPELPARKRSRFVEALGLSDYDAEVLTATRAISEYFETVSAAAANPKAAANWVMGDLMAMLKAEGKDISESPVSAANLGELVKMIATGELSGKLAKEVFPKMFSTGEPAAAIMQREGLKQISDTGALEKIIDDVIAANPKQVEQYKGGKPTVINFLVGQAMKATRGQANVTVVTDLFKQKLG--M---TIRPGSDRSLFISFGDALEVARLTRCLEG--VRGILNLHPAYTSVLVDFDPRLSHAEVEAIVRERIATH---EHQPPPEPRHIEIPVRYGGPDLADVARHTGMSAERVVELHSSAEYLVYFVGFSTCFPYLGGLLPELATPRLAAPRKHVPVGSVAIGGAQAGIYPLASPGGWRLIGRTSVTLFDRDASPPPLLRMGDRVRFT-IA
MGWEVVIGLEVHVQLKTQSKIFSGAATTYGAEANRQACAIDLGFPGVLPVLNQQAVEMAVKFGLAVGAQIAERCVFARKHYFYPDLPKGYQISQYELPIVAHGHLDISTGGTSKRIRILRAHLEEDAGKSVHEGAASGIDLNRAGTPLIEVVSEPDLRSAGEAVAYLKKLHSLVRYLEICDGNMQEGSFRCDANVSVRPVGQEELGTRTETKNLNSFRFVEKAIEFEIERQIDVLESGGSVDQETRLFDPDKGETRTMRSKEEAMDYRYFPDPDLLPVVCDGAFVSSIRDALPELPEARRTRFMASFGLPAYDADALVAERDLAAYFEALVAALDNAKLAANWCLGELTASLNEHNLDVAASAVTPDALAGLLKRVLDNTVSGKIAKDVFAAMWAGEGDADSVIEARGLKQITDSGAIETLVDQVIADSPAQVEQYRSGKDKVFGYFVGQVMKLSKGKANPGEVNRLLKSKL---M---KPVAVSDTSCLLTLGTQSRVRAACALIEQRLGTALIDLVPSYTTVLVEFDPLQTATQCLQQLADALAQ----AGEHDSAAQCIEIPVYYGAPDMAAVCQHSGLSRDEIIRCHSAPEYRVYAIGFAPGFCFLGTLDPRLQLPRRAEPRPKVPAGSVAIAEQQTAVYPLDTPGGWHLIGRTTQDMLALCSAELQPLRVGDHIRFVPVK
MDWEIIVGMEIHAQVSSQAKLFSGASTAFGGAPNSHVSLVDAAMPGMLPVINEECVRQAIRTGLGLNAKINLKSIFDRKNYFYPDLPQGYQISQYKNPIVGEGEIVVDVPTEQITVGVERLHLEQDAGKSLHDQTMSLVDLNRSGVALMEIVSRPDLRSAEEARAYVTKLRTILRYLGTCDGDMEKGNLRADVNVSVRRPG-EPLGTRCEIKNVNSIRFIGQAVDVEARRQIAILEDGGAIDQETRLYDPAKGETRSMRNKEEAHDYRYFPDPDLLPLEFDDAYVETLRRDLPELPDAKKQRFIAQYGVTPYDGAVLVGERASADFFEEVAS-GRDGKTAANWVINEFFGRLNKEGKDIDTSPISAAQIGAIIDLLGKQVISGKIAKDLFEIVWTEGGDPAAIVEKRGMTQVTDTGAIEKVIDAVLAANPDKVAEAKA-KPTMIGWFVGQVMKSSGGKANPQAVNQLLKAKLGIEMLDPKLSLMGTRALLLEAPGAKRIWSLAD--ETARWADVEETVLGVTNLLVVFSTPPDLEATKAALLDAWHR----LPEKAVSGRVIEIPVVYGGSDLAAMCAYSGLAAEEIIAIHSAGEYTVCAIGSSPGFGYLHGLDPRIFMPRKMVPSLRMLKGTVTIGGMQAGISVSTGPNGWNAIGWAATPMFDLTRSPPTLLAPGDQIRFLVEL
MKWEVVIGLEVHTQLTTKSKIFSPASTAFGAAPNTQTAVVDIALPGALPVMNKSVVDKAIQFGLAIGANVRRRSVFARKNYFYPDLPKGYQISQFELPVVEGGAITINVG-VEKTINLTRAHLEEDAGKSVHEGGMTGIDLNRAGTPLLEIVSEPEMRSAAEAVAYAKALYSLVTWIGICDGNMQEGSFRCDVNVSVRPEGQKEFGTRREIKNLNSFRFIEQAVKSEVRWQIETIEDGGTIQQATVLFDPDTGETRMMRSKEDAHDYRYFPDPDLPPLVISEEWIERVRSELPELPAAMKTRFESQYSIPAYDAGTLTASKALAAYFEATVAAGADAKLSANWIMGDVSATLNREEKDISECPVSAAALASLIKRVQDNTINNKTAKDVLRKMWETGDAADTIIERDGLKQETDTGAIEAIIDGVLAANAGMVEEFRAGKEKAFNALVGQCMKASKGKANPAVVNEILKQKL-A-M--PTLQPQGDTALVLTVS--QRLWRMQRLLQQR-FPD-WWLVLGVGNLTVRFDPLTRAALIEQGMQSAWTDS---RDAEPVVGQRHDIAVQYGGPDLAVVAEHSGLTPQQVIELHAAQDYVVYCIGFLPGFPYLGGLDERLIIPRRDQPRQKVPAGSVGIGGMQTGIYPCTSPGGWHLIGRTHTRLFDATRMPPALLAPGDSLRFVPGA
MNFETVIGLEVHVELKTESKIFSPSPNMFGDEPNSNVNPIDLGYPGVLPVLNEEAVNYSMKAALALNCDIASHTKFDRKNYFYPDNSKAYQISQFDQPIGENGYIDIEVDGKKKRIGITRLHMEEDAGKLTHKDGYSLVDYNRQGTPLVEIVSEPDIRSPKEAYAYLEALKNIIQYTGVSDCKMEEGSLRCDANLSLRPVGQEEFGVKTELKNLNSFSFVQKGLEFEEKRQEEVLKQGGEILQETRRFDEKTKETILMRIKEGSDDYRYFPEPDLVPLYIDEAWKERIKAEIPELPEARKKRYIEELGLPEYDAAVLTNNKELSDFFEETLEKGGDIKQASNWLMGDISAYMNKQQKELKDLELTPDALAKLTVLLEEETISSKIAKKILPDLVEKGGDPEKIVKDRGLVQISDEGQLRDIVTNILDQNEQSITDYKNGKDKAIGFLVGQIMKETKGQANPKMVNELLIEEISKRM--HTIEPLGDESLFINLGDEESVQAVAARLEKEKWSWLSEIVPSYTGLAVYYDAPAPYEQVAEMLKKVVETT---EPREGSGHRTVEIPVCYGGPDISVVAGENGLTEEEVIKRHSDNEYLVYMLGFAPGFPFLGGMDERIATSRKDSPRTSLPAGSVGIAGSQTGVYPVVSPGGWQLIGRTPFKLFNPDRESPSYVQPGDRVKFYPVE
MNFETVIGLEIHVELKTDSKMFSPSPAHFGAEPNTNTHVIDLGYPGVLPVVNKRAIDFGMKAAMALNCEISTHTKFDRKNYFYPDNPKAYQISQFDQPIGEHGWVEIEVDGYKKRIGITRLHLEEDAGKLSHTDGYSLVDYNRQGTPLIEIVSEPDIRTPAEAYAYLEKVKSIIQYTGVSDCKMEEGSLRCDANISLRPYGQEQFGTKAELKNLNSFNYVRRGLEHEEIRQAEVLLSGGEILQETRRFDESTGKTLLMRVKEGADDYRYFPEPDLVDLVIDQEWMDRVRADIPELPDARKQRYVEELGLPSYDAMVLTLTKEMSDFFEATIALGADTKLASNWMMGEVSAYLNVDQKELHDTKLTPEGLAGMIKLISDGTISSKIAKKVFKELADNGGTAEQVVKEKGLVQISDEGALRDIVTQTLDANAQSIEDFKNGKDRAIGFLVGQIMKATKGQANPPLVNKILQEEISKRM--ITYSPLGEEAIVLEVGQENLVRSITRRIEQASIDSVVEVIPAFTTVTVFYRVSAQFEDMKDCLTKILHNN---NDSEKVDQRTIEIPVCYGGPDLEFVASHNQLKVEEVIAIHSSGTYEVNMIGFAPGFPFIGGMSEKIAAPRRSTPRLRIPERSVGIAGMQTGVYPIETPGGWQLIGRTPMDLFLPHEDVPSLLQAGDLIVFKPID
MEWEIVIGLETHAQLSTESKIFSDSSTRYGAEANTQANEVDMALPGSLPVMNKGAVERAIRLGLALGSHIAPRSIFARKNYFYPDLPKNYQISQFEIPVVQGGSITFFVG-EEKTVNLTRAHLEEDAGKSLHENSSTGIDLNRAGTPLLEIVSEPEMRSAAEAVAYARALHGLVVWLGICDGNMQEGSFRCDANVSVRRKGDPVLGTRSEVKNVNSFRFLERAILYEARRQIELIEDGGTVVQETRLYDSDLDETRSMRSKEDAHDYRYFPDPDLPPLVIAPEWVERVKADMPELPAQKRARFEQDMGLSAYDAAQLTMSRASADYFESVAAQLGQAKLAANWVLGEFSAALNREELDIDQSPVTPAQLAALIARIIDGTISNKMARDVFNAMWAGEHQPDAIIEARGLKQISDSGAIGAMIDEVLAAHPAIVEEYRAGKQKAFNSLVGQVMKAAKGKANPQQVNDLLKEKL-A-MSTWRIVPQGDRTLLLVFGEQRRCALAAAALRAANIPGISDIVPSFNQVALHYSPGLRLTQLTAAIQKPLSAT---TAARAKTSRKIDIPVCYGGPDLEHVAGHCGLTPEEVIHLHSHQSAYVFMLGFAPGAPYIGVHDARLAIGRRATPRTLLPAGSVAIANLQTMIYPNASPGGWHIIGATPAVLFDPAQEPPTLLSPGDTVNFVSIA
MKYEVVIGLEVHVQLNTKTKIFCNCATSFGHEPNTNTCPTCLGLPGALPVLNKEAVRKAVMFGKAVNAEINKKSIFARKNYFYPDLPKGYQISQFEIPIVGKGSLTIEVNGETKEIGITRAHLEEDAGKNIHD-DVSKVDLNRAGTPLLEIVSEPDMRSSDEAIAYLKKLHAIVKYLGISDANMQEGSFRCDANVSVRPKGQKEFGTRVEIKNINSFRFIKQAIEYEIERHIEAYEYDDEVVQETRLFDSKTGETRSMRGKEESADYRYFPDPDLLPLVVPDEFFD---IEIPELPDEKKERYMKEFGLKEYDAGVLTAEPELAAYFEDLVARGCEPVMANNWLAVELLGRLNKAGYSIENSPVSSEKLAVLILRIKDNTISGAGGKKVLDLLMEEDIEVDAAIDKLGLKQVSDEGAIEKMVDEILAANEDKVAEYKAGKDKLFGFFVGQVMKASKGKANPQVVNKILKSKLS--M---KFKVAGVDSLIIEFGEVRLVMKNYEILK----PHFLEVTPSYTTVLVKYGIDR-YEDALESIKSMLVKD---VQEEICFSEPVIIPAFYDGYDLKRVAEYHKISIKEVIKRHSSKIYDVYAIGFLPGFAYMGIVD--IPTPRI-PPRSEVAKGSVGIAGEQTGIYPMKSPGGWNIIARTYKEMFSEKIEGFSLLKVGDRVKFEPVD
MNFETIIGLEVHVELKTESKIFSSSPNHFGAEPNANTSVIDLGYPGVLPVLNKNVVDFAMRAALALNMEIEQETKFDRKNYFYPDNPKAYQISQFDKPIGKNGWIEIEVDGYKKRIGITRLHMEEDAGKLTHADGYSLVDFNRQGTPLVEIVSEPDIRTPNEAYAYLEKLKSIIQYTGVSDVRMEEGSLRCDANISLRPYGQEKFGTKAELKNLNSFNFVRKGLEHEEVRQAEVLRAGGEIEQETRRFDEKTGKTVLMRVKEGADDYRYFPEPDLVRLSIDDEWLERVKASIPELPDARKARYESELGLTAYDAAVLVINKDISDFFDATVTIGADAKLAANWLMGDVSAYLNAEQKELKDTALTPENLAGMIKLISDGTISSKIAKKVFTELVTNGGDAEKIVKEKGLVQISDPAVILGFVTEVLDNDQKSVEDYKAGKDRAIKAMLGQIMKASKGQANPQLTNQILLEELAKRM--ITFKPLNDCALLVVFGDSKEIQQFHKIIEQQPFHGMIEAVPSYTSICIYYDIVKIYDYIVTYLQSLLQKN---VQNFLQANRMIEIPVIYGGPDLAFVANYHQLSEAEIIKRHTAEEYTVYMLGFAPGFAFLGGLDETIATPRKEVPRLTIPAGSVGIGGQQTGVYPFETPGGWQIIGRTPQRLFLPEQYPPTFLQAGDRVRFRAIV
MEWETVIGLEIHAQLSTRTKIFSGASTAFGAEPNTQACAIDLALPGTLPVVNENALRMAVMFGLAVNAEIGKRSVFDRKNYFYPDLPKGYQTTQLAEPIVGAGYIDITLDGETRRVRIHHAHLEEDAGKSLHEDGMSGIDLNRAGTPLIEIVSEPDMRSAKEASAYARKIHAIITTLGICDGNMAEGSMRCDCNVSVRPKGSPTLGTRTELKNINSFRFIERAIETEVARQIDLIEDGGRVIQETRLYDPDKNETRSMRSKEEANDYRYFPCPDLLPVIIDDSYIADIQKSLPELPDARKQRFIDEYQLSEYDAGVLSAYRPQADYFESVAKHTQDAKLSANWITGELAKHLNQHDIDITACPVSTEQLSGLLLRIQDETLTGKIAKTVFEVMWNDGGSADEIIEAKGLKQVTDSAAIEAIVDQVIASCTAQVEQYIAARGKMLGFFMGQVMKLSQGKANPGQVQGLMKQKLDT-MMKPRIEHAGVDAWTVRLFDDPWILSLVKGCEALFSEALIDIVPSYTTVWIQYNLTKSSQVSRQMLVSLLQEL---RPDISHAGSIKEIPVWYHGPELERLQDEKGLSLGEVIAFHTENPFRVFALGFAPGFAFMGSLPDALVLPRLSTPRQQVAVGSVAIAERQTAAYPQATPGGWNVIGRTPLRLFDPQREAMSYLQVGDRVQFVSIR
MQWEVVIGLETHTQLSTKSKIFSGSSTQFGAAANTQASPVDLALPGVLPVLNRGAVERAIQFGLAVNATIAPQSIFARKNYFYPDLPKGYQISQFEIPVVQGGKVSFVL--ELRTVQLTRAHLEEDAGKSLHEDGMSGIDLNRAGTPLLEIVTEPDMRSAAEAVAYAKALHSLVMWLGICDGNMQEGSFRCDANVSVRPVGQAAYGTRSEIKNLNSFRFLEEAINYEVRRQIEVIEDGGKVVQETRLYDPDKKETRSMRSKEDSQDYRYFPDPDLPPLVIGAEWVERVRATMPELPGAMRERFVRDFGLSEYDAAVLTQSKAMAGYFEAVTVKAEQAKPAANWLMGDLSSALNRENVDVADAPVSAVQLALLLQRIADGTISNKIAKEVFGAMWEAKSLADEIIESKDLRQISDSGALEKIIDEVLAANAKSVEEFRAGKEKAFNALIGQAMKATKGKADPAQLTELLKQKLTA-MTQAVIQALGESALILNTGASQRLWAIAAKAAH--WPHVRDVVPGMNNLTILFDPLADAEQLADKLQNAWDA----ASISQKAGRKIEIPVTYGGPDLEEVARHTGLSPAEIVKRHTAAEYIVYFIGFQPGFPYLGGLDPQLATPRRSEPRLVVPAGSVGIGGSQTGIYPAASPGGWQLIGHSTLRLFDPAADPPTLLQPGDRVRFVASA
MGYEIVIGFETHAQLTTKSKLFSRASIAFGAEPNTQASAVDFALPGALPVMNKGAVQRAIEFGLAVNAHIAKQSVFARKNYFYPDLPKGYQISQFEIPVVQGGVVEFFLG-ERKSVRLVRAHLEEDAGKSLHEDGMSGIDLNRAGTPLLEIVTEPDMRSTAEAVAYARELHKIVTWIGICDGNMQEGSFRCDANVSVRRPG-EPLGTRREIKNLNSFKFMQQAMDYEVRWQIGQLEDGHAIEQATVLFDPDTGETRSMRSKEDAADYRYFPDPDLPPLVIGRDWVERVRAEMTELPRVMAQRFVADYGLSEYDAGQLTQSKAIATYFETVAHISGAPKLAANWVLGEVSALLNRLQVDINAVGVPPTALGELIRRVADNTISHSGAKIAFQEMCSRIHFIENIIESRNLKQMSDTGELERIIDAVLAANAKNVDQVRAGNVKAFNALVGQAMKASQGKANPAQVNELLKKKL-A-M--PRLLALGDAAWTVEFGREARVMGLAERVALLRFATVSDVVPTFRSLSVHFDPLADAEALGQRLLALAQQA---G-QQVREGRRWRLPVCFEAPDLPRLAQAKGLAEAEVLAKLLEAQFRVYMIGFLPGFPYMGGLPPELAMPRLASPRQRVPANSLAVAGEMCSVYPWESPGGWNLLGRTPVQLFDLKQGQPAMLAAGDLVRWYAVA
MTYETVIGLEVHVELATKTKIFCSCSTAFGGAPNTHTCPVCTGMPGSLPVLNKQVVEYAIAVGLATNCSITQYCKFDRKNYFYPDNPQNYQISQLYLPICRNGSVEIETSAGKKNIGIHEIHMEEDAGKLVHDEDVSIVDYNRSGVPLIEIVSEPDMRSAEEVIAYLEKLRTLIQYLGASDCKLNEGSMRADVNLSVREAGSSEFGTRTEMKNLNSFKAITHAIEGERERQIELLEMGRKVVQETRRWDDNKESSHAMRSKEDAQDYRYFPEPDLVPIVISDEWLQEIKDRQPEFRSEKLERYKKEYEIPEYDAKILTESKHLADLFEATTAICKKPKKVSNWLMVETMRLMKEHEMDAEDLSFSPENLAKLIELADAGTINSSVAKEVFEKVFEDDIDPEQYVEEHGLKTVHDEGALRSTIEQILKDNPQSVSDYHSGKQKAIGFLVGQTMKAMKGKANPSMVNEILTELLRKEM--TKILTAGDSSLLIQFGQEAQITAFVHLMREQHLEGVTDVIPAFTSLLINYDPRVDYRKLKRRLEKLLKLE---VSKKASSSRIFEIPVCYGGPDLENIAKHANLTTQEVITIHSSSDYLIYMLGFLPGFSYLGGLDERIHTPRLANPRIRIPAGSVGIGGSQTGIYPLDSPGGWQLLGLTPVKTYDPNRDVPILFEAGDYIRFVPVV
MSWETVIGLEVHAELATKTKMFSSALNSFGGKPNSNTDPVSLGLPGSLPVLNEKAVELAIRVGLALNCEVQK-SVFARKNYFYPDMPKAYQISQFDLPINKEGWLELSD---GRRIGIERAHLEEDTGKITHVHSYSLIDYNRSGVPLIEIVGAPDLRGPDEARDYVSELRSILVTIGASDGKMEEGSLRVDCNVSVRQKGDKELGTRCEIKNINSLRSLGRAIEYEAKRQIEIIESGQKIEQQTRHWDEAEGRTHKLRSKEEAFDYRYFPEPDLVPIEPSEEWVKEIADSLPPLPRDRRYLLAETIGVEPTETSLIVQ-RDLDGFALKAISFKANKKRVLVHLENNLADGTG---------ELTPEAFASLTVMEMNGELTATQTKTVLAELVRAGGDPQEIAESHGFESM-DNSELEEIVDRIILENSDDWVVFINGRKKKSGFFVGLIMKETRGQADGKMVNQILSDKAKN-M---KILPFGDRALLAEFSNLDQTMRAFRAFGVARAPGIIELIPAASTVLVRLDPNKSLRAAEQWVTDTYGRA---STGGEVVDSNVIIPVRYNGPDLAQTALMLGISVAELISRHSQAQWRCAFIGFVPGFAYLASKDVDFDVPRRHTSRATVPRGSVGLAGEFTGIYPRSSPGGWQIIGTTPLELWNESHDDPAAITPGMTVRFE--T
MDWEVVIGLEVHAQIISNAKLFSGASTLFGSEPNTQVSFVDAAFPGMLPVINEVCVEQAVRTGLGLKAQINLYSVFDRKNYFYADLPSGYQISQFQQPVVGKGEIVLDMDGSSRTVGVTRLHLEMDAGKSVHDLSRTYVDLNRSGVALMEIVSEPDMRTSEEAAAYVRKLRAILRYLGTCDGNMEEGSMRCDVNVSVRRPG-GPLGTRTETKNVNSIRYVQMAIDYEVQRQIEVLEGGGSIVQETRLWDTTKFVTRSMRSKEEAHDYRYFPDPDLLPLELEQSWVDAIKATLPELPDDKKARFIADYKLSAYDAGVLVAERASADFYETVAK-GRDPKLAANWTMGELFGALNKQGKGIEQSPVSAENLGGLIDLISDNTISGRIAKDVFAEMVETGKPAALIVEEKGLRQVTDTGAIDTAIEGVLAANPDKVAEFKGGKEKLFGFFVGQVMKQTQGKANPALVNEILTRKLKD-MNAPHVSRLGTSALLFEAPGERRIWSLAREAET--WPEVREAVPGVNNLLLSFGKPPRITALETRLVAAWRE----AAPLPLDGRVFELPVVYGGPHMADVVEHTKLSPDEIAAIHSAPVYPVYAVGSHPGYCYLGGMDTRIATPRRKVPVLRLPGGSVSIGGAQTGVSASDGPSGWNTIGSTCMRFFDATRDPPALLQPGDSIVFKIAR
MEWEVVIGLEVHAQVISKSKLFSGAATAFGADPNHHVSLVDAAMPGMLPVLNKEVVEQGIRTGLGLRAKINMKSVFERKNYFYADLPQGYQISQFLEPIVGEGTITLDLGGDVREVGVERMHLEQDAGKSVHDQTQSYIDLNRSGVALMEIVSKPDLRSPEEAGAYLRKLRSILRYLGTCDGNMDEGSMRADVNVSVRKPG-DEFGTRTETKNVNSIRYVQQAIEHEAKRQVKILEEGGQIVQETRLFDASKGTTRSMRSKEEAHDYRYFPDPDLLPLVLDPAWVEEIKATIPELPDEKKDRFINDFGLSAYDAGILVADREKAMFYEEVAE-GRDPKLAANWVMGDFFGALNKSGLALDQSPVSAKQLGGLIGLIKDNTISGRIAKEVFEVMWETSKDADTIVEEKGLKQITDTGPIEAAIDEIMAANPDQVEAFRGGNEKLIGWFVGQTMKATGGKANPGMVNQLLKKKLAG-M--IRVLTLGDSAFTIEFPKLRSVRALRSCIEQEILSGVFDIISASRSLTVCLNPDVNYSDVVESISVLAKKP---LNNEGGHKSLWVLPACYEAPDLSDVARRSGLSVEDVVSIHSSAIYDIFLIGFLPGFAFMGEIDPRLQFPRRTSPRIRVPAGSVGIANEQTAVYPWESPGGWHLIARCPVPFFDSAWAQPSLLSPGGSVKFRPIS
MEWEAVIGLEIHVQLATQSKIFSGASIAFGSEPNTQACAVDLGLPGILPVLNETAVEMAVKFGLAVDAEIGMKSVFERKNYFYPDLPKGYQTTQNDLPIIGPGLVEIQLNGTSKHIRIHHAHLEEDAGKSLHEAGMTGVDLNRAGTPLLEIVSQPEMNSAKEAVAYIKAVHSIVTYLGISDGNMAEGSMRCDANVSMHYKG-TPLGTRCEIKNINSFKFIEKAINHEIERQIELLEDGGRVIQETRLYDPDKNETRSMRSKEEANDYRYFPCPDLLPVVLDEAYIEHIRSEMPELPKQKKQRFIDELGLSAYDASVLSSTRAMADYFEQVFQTCGDAKSAANWVMGELSAQMNKDNVEVENCPVSAVQLGQLVKRIIDSTINAKAAKQVFVALWEKEGSVDEIIADKGLKQVTDTGAIAAVVDEVLAKNPQQVEQYLAARGKMIGFFVGQIMKASKGTANPQMVNQLLSEKL-G-M--YPIETASVNTLIIYFAHTALIANAAEKIKQQ-LPAVTDLIPAYTSLLVCYDLLKDAAQLRLQLEQILQNL---DSLPANSGKLLEIPVYYSGIDLLPLAKAKNLSVEEVIALHCGQEYRVAAIGFAPGFAYLGDLPEALAQARHSTPRLSVPAGSVAIANRQTAVYPLTSPGGWHLIGRTTTAMFDRSLPSLCPVKMGDRVRFYSIV
MNFETVIGLEVHVELKTDSKIFSTSPAHFGAEPNTNTNEKDWGYPGALPVMNKRAIEFGMRASLALNCEITREMRFDRKNYFYPDNPTAYQISQADYPIGQNGYIDIEVEGHPRRIRIERVHLEEDAGKNTHGTGYSYVDYNRQGTPLIEIVTEADIRSPQEAYAFLEALREKIMYTEVSDVKMEEGSLRCDGNISIRPFGQEAFGTKTELKNLNSFNFVRKGLEFEEKRQAQILLAGGKIQQETRRYDEATGKTILMRTKEGAADYRYFPEPDLPPVTIDEEWIETVKATIPEMPDVRRQRYTKEYGLPEYDAMVLTLTKTMSDFFDQTVANGADAKLASNWLMGDVSAYLNSEKTSLEEIKLTPKNLAQMIQLIEDGTISSKIAKQLFKILAEEGGDATEIVEARGMVQLSDPAKLQPIIDEVIAKNEASLEDFRNGKDRAVGFFVGQVMKQTRGQANPQVVNKLLMETLNKLM--VKIVPHGDASMLVGWGAVQKITGLVSLFKDQKIEGVIDFIPAFSSLLINYDPRITFQRLKKITQDLLTIE---ISNHQLKKRIFEIPVCYGGPDIEFIAKNAQLTKEELIQIHSGTDYLIYMLGFLPGFSYLGGLDERIHTPRLNNPRKAIPAGSVGIGGSQTGIYPLESPGGWQLLGRTPIKTYDPEREEPILFEAGDYIRFVPIG
MTWEVVVGLEVHAQVVSQSKLFSGSSTRFGAPANSQVSLVDAAMPGMLPVINGLCVEQAVRTGLGLRAKINKRSIFARKNYFYADLPQGYQISQYEQPIVGEGKVVLDMDGSSREVGIERLHLEQDAGKSMHDQTKSLIDLNRSGVALMEIVSKPDMREPEEAGAYLRKLRSIMRYLGTCDGNMEEGSMRADVNVSVRPIGTTDLRTRCEIKNVNSVRFVMQAIEAEAHRQVEVWESGGEVRQETRLFDPAKGETRSMRSKEHAHDYRYFPDPDLLPLEFDDAFVEKVRRSLPELPDDKKNRFIADFGLTPYDASVLVVDRENAAFFEKVAE-GRDGKTAANWVINNLFGALAKAGKGVADSPVSAENLGKLLDLLKDEVINGRIAKDVFEIMMETGEDPDAIVEDKGLRQVTDTSAIEAAVDAVIAANPEKADDVRGGKEKLLGWFVGQVMKATQGKANPAMLNDILRAKLLG-MTDLTLVSAGDCAFGVVFGETARVQALHRRLRAQAFPGLIESVPGFTTLLIHYDPLLGRAELEPRLRALLAEA---S-VEPAQGRAWRLPVCYQSPDLDAVARATGLSAAEVTARHEQGRYVVYVLGFLPGFAYLGDLDPALALPRRAEPRLTVPAGSLAIAERLTAVYPWESPGGWHLIGHCPVPLFNASQASPALLAPGDQLRFFAVP
MDWEVVIGMEVHAQVASKSKLFSGASTGFGADPNSHVSLVDAAMPGMLPVINRECVAQAIRTGLGLKAQINLKSVFDRKNYFYPDLPQGYQISQFKQPIVGEGEIEIEVDGETLKIGVERLHLEQDAGKSLHDQDYSYVDLNRSGVALMEIVSRPDLRSSKQAQAYITKLRTILRYLGTSDGDMEKGNLRADVNVSVRQPG-DELGTRCEIKNVNSIRFIGQAIEYEARRQIDIIEDGGKIDQETRLFDSGKGETRSMRSKEEAHDYRYFPDPDLLPLELTQGFVDDLKSGLPELPDEKRARFMKSFGLSGYDADVLVAERSSADYFETVAK-GRDGKLAANWVINELFGRLNKEGKSIEESPVSAGQLGGIVDLIGSNAISGKIAKDLFEIVWTEGGDPAEIVEKRGMKQVTDTGAIEKAVDAIIAANPEKVEQAKA-KPSMLGWFVGQVMKSTGGKANPAAVNEILKGKLGI-MPRPRFLPSGDTSLVVEFGDRALVLNLCRRVEAAGIAGVSEAVPTFRSLMVHYDPLVRARDLQALLVPLIDDL---Q-AEALVGQRWYFPTCYEAPDLADVAAAAGLDPAEVVATHAAIEHLVYMIGFLPGQAYMGDLPKTLALPRRTSPRIKVSAGSVAIAIGQTTIYPFDSPGGWHIIGRSAVPLFDTRREKAALLTPGDTVQFVSVE
MQWETVIGLEVHVQLATQSKIFSGASTAFGAEPNTQACAVDLGMPGVLPVLNENAVAMAVKFGLAVDAEIPETSLFERKNYFYPDLPKGYQTSQMAQPIVGPGKVEITLDGSTRSVRIHHAHLEEDAGKSLHEDGMTGIDLNRAGTPLLEIVSEPDMRSAKEAVAYIKALHAIVTYLGISDGNMAEGSMRCDVNVSVRPKGQAAFGTRAEIKNVNSFRFVEKAIAFEVERQIELIEDGGQVVQETRLFDPERDETRGMRTKEEANDYRYFPCPDLLPVTLDGAYVDHQRALMPELPSEKRHRFENQLGLSAYDAGVLASSRAMAEYFEAVKDVCGDAKQAANWVQGELSANLNRENLEIGDSPVTAEQLGGLIQRVMDDTISGKAAKQVFQALWDGEASADAIIEARGLKQVTDTGAIEGMIDQVIADSPVQVAQYREARGKMIGYFVGQVMKASRGTANPQQVNSLLKQKLDA-MN-PKIETVGMDTLIVRLFDGPWMLAADRALREAFGTALIDLVPSYTTLLVHYDVAHTLPAARARVREALDGL---SPTAEREGRRHVIPVWYDGPELERIAARLGVSHDQVVARHCARDYSVFALGFAPGYAFMGRLDEELATPRLKTPRQKVAAGSVAIAERQTAVYPTLSPGGWNIVGRTPVALFGDDREGYSLFRPGDKVRFEAIA
MEWEIVIGLETHTQLSTESKIFSSSSTRFGALPNTQANEVDMALPGALPVFNRGAAERAIRLGLAVGGHIAPRSVFERKNYFYPDLPKNYQISQMEIPVVSGGTVSFMLG-EEKTINLTRAHLEEDAGKSLHENSSTGIDLNRAGTPLLEIVSEPEMRSAAEAVGYARALHSLVVWLGICDGNMQEGSFRVDANVSVRPKGQKEFGTRCELKNINSFRFLERAIQYEARRQIELIEDGGKVIQETRLYDSDRDETRSMRSKEDAHDYRYFPDPDLPPLFISEEWIEQVRQDMPELPAQKLARFEQEFELSRYDASQLTVDRATADFFEAILQAGANAKLAANWILGELSAALNREELSIEQSKVSPAQLAQLIARIADGTISNKIARDVFAAQWDGELDVDAIIDARGLKQINDVGAIEAMVDEVLAANPSIVEQHRAGKPKAFNALVGQVMKVAKGKANPQQINEMLKQKLDA-MHKWQLNEQGDRCLLVQFSGPLRCTRAARLLRDHAPACVRDLVPSFTAVAIHFYPDGQLARLHDYVHQALVEA---SQDQAAPGALVDVPVCYGGPDLPAIAEQLGLSQEQVIELHSSQVQLVFMVGFAPGAPYMGILPEQLNVPRRATPRTVLPKGSVAIANQQTIIYPNESPGGWHLIGRSPVNLFDARRSPAALLAPGDQVRFVPLA
MQWETVIGLEVHVQLSTNTKIFSGSSTAFGAEPNTQANAVDLGLPGVLPVFNEGALKKAVAFGLAIDADIGKRSFFERKNYFYPDLPKGYQTTQLEAPIVGPGHVDILLDGETKRVRIHHAHLEEDAGKSLHEDGMSGIDLNRAGTPLIEIVTEPDMRSSAEAVAFAKKLHTIVTAIGICDGDMSQGSMRFDVNVSIRPKGSDTLGTRTETKNLNSFRFMEEAIKLEVERQIDVLEDGGEIIQETRLYNGDTKTARSMRSKEEANDYRYFPCPDLLPVVIDDDYINSIRSTLPELPDAKIERFIDSYGLTQYDASVLSATAAMADYFEQTTKICGDAKLAANWCMGELSKFLNQQEIDIADCPISPNDLGQLLARIKDDTISGKIAKTVFQAMTNGEGSADEIIDAKGLKQVTDTGAIEAMVDEVIAANQGQFEELKSGKDKLIGFFVGQVMKASKGQANPGQVNKILKQKMQD-M--INVKDAGEQAVILYLDDVGQLKVLVEIIQEALDDDLIDTIPSYQSVLVQFNPLTDHQRVSHRIQSALAQY---NPPVHTRSQIVRLPVYYDGPDLERIARHHQCEIEQVIERHCMNIYHIYAIGFAPGFAYLGHVDDAIAMPRLEHPRAQVPAGSVAIADHQTAVYPKASPGGWNLIGRCPSPLFQPQQAHSLPFSVGDRIQFMPIV
MDFQPVIGLEVHAQQLTHTKIFCTCATSFGAAPNHNTCPVCLGMPGVLPVLNAKVVEFAIRTGLALGCTIKKTSVWSRKNYFYPDLPKGYQITQFDQPICEWGQLTIDTEG-EKVIRVRRIHMEEDAGKSVHDAAESLVDLNRAGVPLLEIVSEPDLRGADEAVEYLKALRDVLVYLGVNDGNMEEGSLRCDVNVSVMRKGSTEYGQRVELKNINSFRFIKQATEYEISRQVDLLESGGKVEQETRLYDPNKGVTRSMRSKEEAHDYRYFPEPDLPPLHLTDAQIDEVAKSLPELPRAKVSRFTSQYGLPAYDAKILCAERPLADYFEAVAQHFKDYKRLSNWFLGELLRLLKEEGGSVTTLRFTTVQFANLLTAVEKGSISANAGKDVFGEMFRTGKDPEAIIAEKGLAQVSDTGAIEAVVDEVLAKNAGEVEKYKGGKKHIFGFFVGQVMRAMKGKGNPALVNELLKKKLGE-MDELDLQPMGDSAFLVRFGDSARVAGALRTLDSAREPWVVDLVPGYASLMVLYDALRRPEQVRQWLEETLPR----ARPEPPSRRVIEVPVWYHGPDLEPLAQEKQLTVEELIALHTAPEYLVYMLGFRPGFPFLGGLDPRLFSPRLSTPRVAVPTGSVGIGGQQTGIYPVRSPGGWRLLGRTPLRLFSPEADPPFAVALGDRLRFVSIA
MSREMVIGLEVHLQLATRSKIFSGSPTTFGAEPNTQANAVDLAMPGMLPVLNKQAVRYAVMFGLAIDAEIGKRSAFDRKNYFYPDLPKGYQISQFAEPIVGTGRFSFKLDGSESTVGITRAHLEEDAGKSLHEDGMTGIDLNRAGTPLLEIVTEPDFRSGEQAVAFLKALHSLVTYLGISDGNMAEGSMRCDVNLSLRPADSDTLGTRTEIKNVNSFRFVEKAIRCERIRQEDILDDGGSIVQETRLYDADRDETRSMRSKEVANDYRYFPEPDLLPVILDDEDIAEIKASLPELPRARWARFQDEYGLSEYDAGVLTDERDVADYFEATAKASGDPKLAANWIQGELLAALNAEDQSIQSCPVAAEHLGGLILRIKDQTISGKIAKEVFEAMWNGEGDADAIIDARGLKQVSDSGALAAMVDQVVADNPDQVAQYRAARKKLSGFFVGQIMKASKGQANPQMVNELLIPRLES-MTDLKIECAGEAALIVYLGDEARVQALGDALRPKLGSTLVDLIPSYASLLVLYDPLQDRYHISQCIRDCRPAL---AHATIGSGRLVEIPVYYSGEDLETLANSKSLSIDDVIGIHSEQEYRVYAIGFAPGFAYLGDVDPRIAAPRLSTPRQKVPRGAVAIADRQTAVYPAPSPGGWNLIGRSPQRMFDPQAEVPMPVQVGDRVRFTPM-
M----VIGLEVHAQLKTSSKLFSSSPNLFGSEPNENVNFIDSGMPGMLPVLNWACIEKAIKTGFALNFTINKHSVFERKNYFYPDLPQGYQISQFEFPILSEGYLEIDQDGSAKKIRIERAHLEQDAGKSIHDIKFSFIDLNRVGTPLLEIVSYPDLSSADDVVNYMSSLRQTLMYIDVCDGNMQEGSLRADVNLSVRKPG-GELGTRCEIKNLNSFKFIRQAIEFEFQRQIEVLEDGGSVEQNTMLFDTSTGETRPMRSKEFSHDYRYFPDPDLLPVNLTDEQINQIKPSMEELPHEKMTRYTNEYKIDKDISKIIIAEKENTVLFERMVNESVTPKNIASWLVGDIFAFIKDKNADVLSLLEFTKDITDLLKLISDDVISNKAGKEILPQVLEGKGKPSELVKKMGLEQVSDTSELEKIIDEALVGEEENIAKFQGGSDRVLGYFVGKCLKSTKGKGNPKLINKILLEKLKK-M--FKINHYGDLGLILDFGSDQEVNAVYALLQDLDLPQ-LNIIPSFNKIVLAFQNIKDRNQAQDAIEHNFAKA---NRNSQKDRKVWNIPACYEALDRELIQTTHGLSKEEVISKHTGTSYYAYYIGFMPGFPYLGDIDPSLITPRLATPRIQIPARSIGIAKEHTCVYPKVSPGGWNIIGQVPFDIFSLEHSRTSLFLPGDTVQFQSIK
MTYEAVIGLEVHVQIKTRSKMFTRVAAGYGQPENTLTDPTVLALPGALPVMNKAAVDAIIKAGLMLGCEIAPVCKWDRKNYFYPDSPKNYQISQYDQPICIGGTVEIELQGEHKGIPLTRIHLEEDVGKLNHG-GGSLIDYNRAGTPLMEIVSDPALRSADEAYAYLQSIRTSIVYAGISDCDMEKGQLRCDANISIRPVGDTKLGTKVELKNLNSIAFVRDGIAHEIARQIAVTKAGGVIVQETRDYDGIAGTSQSLRSKEMAHDYRYFPDPDLMPVKVDADWKARLAAELPERPFDKQRRFMAAYALPYTLASVLIPDRELSDWFEQAAKLAGRAQAVGNWIVNDLLRELAASATVLATAKVTPAALAELVGLVAAGTLLQHSAKEVFADMVATGEAPAAIVARKGLAAATDTAELETWCRDSIAANAKAVAEFKAGKESALNAFKGAIMKAAKGKANPKAVDETLRRLLAALM---QITALGDSALIVRLRDRE-ILRTFRRLQEAAIPGVIELAPAYTTVAVFFDPLRVIELLVQRIGEVLAGR---RRHKRGATHTAEIPVCYDAMDLKRVAHHAQISPSEVVDLHRGAEYRVNCIGFTPGFPYLTGLPDKLATPRHTVPRKEIPAGSVAIGGAQAGIYPQKSPGGWNVIGRTPLRLFDPQRDPPALLQTGDQMRFRKIG
MKWEVVIGLEVHTQLTTQSKIFSPASTAFGAAPNTQTAVVDIALPGALPVMNKAAVEKAIQFGLAIGGKVNRRSVFARKNYFYPDLPKGYQISQFELPVVEGGAITINVG-VEKTINLTRAHLEEDAGKSVHEDGQSGIDLNRAGTPLLEIVSEPEMRSAAEAVAYAKALYSLVTWIGICDGNMQEGSFRCDVNVSVRPFGQAEFGTRREIKNLNSFKFIEQAVHAEVRYQIELIEDGGKVQQATVLFNPDTGETRAMRSKEDAHDYRYFPDPDLPPLVIGEDWIERVRGELPELPAAMQQRFQSQYGIPAYDASTLTASKALAAFYEATVAAGADAKLASNWIMGDVSATLNREEKDITASPVSAEALAALIKRVMDNTINNKTAKDVLKKMWESGAVADTIIERDGLKQETDTGAIEAIVDAVLAANPKAIEEYRSGKEKALNALVGQVMKGSGGKANPAMALELLKKKV-G-MTDPGIQLLGEAALVFSVA--QRLWAACRWLQQ--RHADVEWVLGMGNLTARFDPLVKATRLERALETAWAAS---ADAVPAPGKQVEIPVRYTGADLAHVAEHAGLTVAEVIALHTSPDYTVFCLGFLPGFAYLGGLDERIACPRRAEPRLKVPAGAIGIAGSQTGIYPLASPGGWQLIGRTSLSLFDAAAATPALLAPGDTVRFVEVR
MAWETVIGLEVHAQVISKAKLFSGAATDFGAAPNSQVSLVDAAMPGMLPVINDYCVEQAVKTGLGLKAQINRRSVFDRKNYFYADLPQGYQISQYKDPIVGSGEIVLDLDGSSRTVGITRLHLEQDAGKSLHDQRETFVDLNRSGVALMEIVSEPDLRSPDDASAYLRKLRSILRYLGTCDGNMEEGSMRCDVNVSVRKVGNTAFGTRCEVKNVNSIRHVMAAIEFEARRQVEIIEGGGSIDQETRLWDPNKGETRSLRTKEDAHDYRYFPDPDLLPLVLEDGFVERIAATLPELPDEKKARFIGEYGLSAYDAGVLVAEQAKAFFYERAAK-GRDPKLAANWVINELFGGLAKAGKEIEDSPVSAEQLGGLVDLIADNTISGRIAKDVFAEMMETGQDAGAIVEAKGLKQVTDTGAIEAVIDQVMAAQADKVAEYRSGKDKLFGFFVGQVMKASGGKANPALLNELLKKKLNG-M--------TETAMVVRFGDTDAIHALALSLEGNPFPGFVEASPGFATLAVFFDPDAPAATVQRLLEARLSGL---DPSALADPRIVEIPVAYGGPDLAELAQHHGLTEEEVIALHSGGEYRVHMIGFTPGFPFLGGLTERLATPRRASPRLRIPAGSVAIGGPQTGIYPVESPGGWNLIGRTPLALFLPAEDPPCLLQAGDRIRFRPIK
MNWEPVIGLEVHLQLATRSKIFSGSATTFGAAPNTQASAVDLAMPGMLPVLNEQAVRYAVLFGLGIDAEIGRRSVFDRKNYFYPDLPKGYQISQFAEPIVGRGQFEIVLDGTSKTVGITRAHLEEDAGKSLHEDGQTGIDLNRAGTPLLEIVTEPELASAEEAVAYLKALHSLVLYLGISDGNMAEGSMRCDINISLRPAGSDTLGTRAEIKNVNSFRFVEKAIAHEIERQAELLDSGGSVVQETRLYDAERDETRPMRSKEVATDYRYFPEPDLLPVVLEESLIEELRATLPELPTAKRQRFQDQYGLSAYDAGVLADSRALADYFEAVAGTCSDAKLAANWVQVELLGQLNREGLTIGDCPLAPDALGGLLARILDETISGKIAKQIFEAMWQGEGDADSIIEARGLRQVSDSGAIAAMVDAALAGNPEQVAQYAAARKKLIGYFVGQVMKTSKGQANPALVNQLLAEKLPD---------------MVYLGETARVQALADALPDALDEALLDLVPSYASLLVVYDPYLDHMAVVRKLHHLGYAL---EQGRAGEGRLVELPAWYSGADLEELARRAGLAMAEVIALHSGTDYRVYAIGFAPGFAYLGEVDERIAAPRLATPRQRVPRGAIAIADRQTAVYPAASPGGWNLVGRCPRRLFDPAADPCMPVAVGDRVRFRPI-
MTWEVVIGLEVHAQVTSEAKLFSGAATTFGAEPNSQVSFIDAGFPGMLPVINGECVAQAVRTGLGLNAQVNLWSRFDRKNYFYADLPQGYQISQFAYPIIGTGQIEIQLDGSTKQIGITRLHLEQDAGKSLHDQTKSYIDLNRSGVALMEIVSEPDLRSPEEAGAYLTKLRQILRYLGTCDGNMEQGSLRADVNVSVRRPG-EGFRTRCEVKNVNSIRFVMQAVEAEARRQVELWEGGEEVVQETRLFDTTRGVTRSMRSKEDAHDYRYFPDPDLPPLVIEQAWVDQLKAALPELPDARRARYVGDFGLTPYDAHVLTLEKETAAFYETVAK-GRDPKVAANWLTGDFFAGLNRTGHSIGDSPVTAAHLGELLDLIADSTLSGKLAKEVLEVMFETGKAPGVVVEERGLKQVTDTGAIEAVIDQVMAANAGKVEEYRSGKDKLFGFFVGQTMKAMQGKGNPALVNELLKTKLG--MSPPVFRPVADHALLVEFGDRDQVLRLDAGLSPESVPGFLEAVPAYVNILVRFDPMQDHASVEAALRRLLGGP---A-RVPKPGRLREVRVCYEAPDLARVAEATGLDTEAVIAAHLAGDYRVYMYGFAPGYAYLAGVPEAIRQPRKTSPVRGTPAGSVTIAGPQCLVTTMIMPNGWWNIGRSPTRILDGDSARPFLFDVGDSVRFTRIA
MNFETVIGLEIHVELKTNSKIFSSSPNHFGAEPNTNTTVIDLGYPGVLPVLNKQVVDYAMRASLALNMEIEQETKFDRKNYFYPDNPKAYQISQFDKPIGKNGWVEIEIPGYKKKIGITRLHMEEDAGKLTHADGYSLVDLNRQGTPLVEIVSEPDIRTPDEAYAYLEKVKSIIQYTGVSDVRMEEGSLRCDANISIRPYGQEEFGTKTELKNLNSFNFVRRGLEHEEIRQAEVLMAGGVIEQETRRFDEKTGKTILMRVKEGTDDYRYFPEPDLVRLSISDEWVERVRNEIPELPDARKARYVSELGLNDYDANVLVVNKEISDFFDATVNAGADAKLSANWLMGDISAYLNAEQKELKNTALTPENLAGMVKLISDGTISSKIAKKVFTELVTNGGDAAKIVKEKGLVQISDPEVIRGFVTTVLDNDAKSVEDFKAGKDRAIKALLGQIMKASKGQANPQLTNQILMEEINKRMAYAHIRPLGDSALVIQLGDGEKVKTLCNLLEKEPFTGLIESVPSYNSLTIYYNPVAPYKKVSAIILSLLDQI---ETSETSEQRLITIPVVYGGPDLEYVASYHGLSVEDVIQIHSSNEYLVYMIGFAPGFPFMGGMDERIATPRKDSPRLAIAPGSVGIAGKQTGIYPLETPGGWQIIGRTPLDLFLPELSPPTLLQAGDRIRYVPIQ
MKWEVVIGIEVHVQLNTASKIFSGASTAFGAAPNTQASAVELAFPGVLPVLNRAVVDKAIRLGLALDATINQKNVFARKNYFYPDLPKGYQISQMELPIVEHGKLKILVD-EEKVIGVTRAHMEEDAGKSLHEDGLSGIDLNRAGTPLLEVVSEPDMRSVDEALAYVKALYTLVTWLGICDGNMQEGSFRMDVNVSVRPEGQKEFGTRREIKNLNSFRFLEQAAKYEIQWQIDTLEDGGKVQQATVLFDPDSGETRMMRSKEDAHDYRYFPDPDLLPVRIDSAQIEAIRAEMPELPDAMQARFVAEFGVSAYDAGLLTSSRALAAYFETVAKVSGQGKLAANWVNGEIAARLNRDGKEIGDCPIAAERLSGLIARIADGTLSSKLAKQVFEAMWDSELSADAIIERDGLKQVSDVGAIEKMVDEAIAANPKAVEEFRAGKEKALNALAGQVMKASKGKANPAQVQEILKHKL-A-MENARFYLLGERAAVLAVDAPRRIWWLANQLRG--RTELMDIVPGMNNLTVVFDPLADGTTILAELEQLWRG----ADEASFTPREVLIPVRYGGPDLDDVARHTGLSPDEVIARHSGADYIVFFLGFQPGFAYLGGLPAALATPRRAEPRLAVPAGSVAIGGSQTGIYPAAAPGGWHLIGRTELTLFDPRRDPPTLLLPGDIVRFAPEA
MHYETVIGLEVHVELATKTKIFCSCSTEFGGAPNTHTCPVCTGMPGSLPVLNKQVVEYAMAVGLATNCTITQNCKFDRKNYFYPDNPQNYQISQLYLPICRDGHVDIEVEGKKKSIRIHEIHMEEDAGKLIHDPDCSLVDFNRSGVPLIEIVSEPDMRSAEEVIAYLEKLRLIIQYLGASDCKLQEGSMRADVNLSVREYGSEEFGTRTEMKNLNSFKAIARAIEGETERQIDLLEDGKQVVQETRRWDDEEEYSYPMRSKEDAQDYRYFPDPDLVPVIISDEWLNEVKERQPELRDEKMIRYKEEFGLPEYDIEILTASKHLADLFEETNAMVEKPKEVSNWLMGETMRLVKESEMDVDDITFSPKHLAKLIEMVDDGAINRKVAKQVFEEIFKKDVEPESYVEENGLKSMNDEGALRTTIEEIVAKNPQSVEDYRAGKKKAIGFLVGQTMRATQGKADPGMVNKILKEILG--M--PRILLCGDSAVDVEFGDVQKIRNFTNVLKKEEITGITDIIPTFRSVLINYDPRFLYDEMKEIIERLLKVD---DAGDAQKVRIFQIPVCYGGPDLADVAEYGNMTEKEVIELHANRNYLIYMLGFLPGFAYLGGMDPRLETPRLSNPRIRIPTGSVGIGGAQTGIYPLDSPGGWRLIGTTPIRPYDPDREPPILYEAGDYIRFVPIE
MAWEVVIGLEVHAQVISNAKLFSGAATTFGAEPNSQVSFVDAGFPGMLPVINAVCVEQAVRTGLGLKAKINLTSVFARKNYFYADLPQGYQISQFDKPIVGEGELVLDLDGSTSTVGIERLHLEQDAGKSIHDMTKSFIDLNRSGVALMEIVSKPDLRSPEEAGLYLTKLRSILRYLGTCDGNMQEGSMRCDANVSVRPVGSTELRTRCEIKNVNSIRFVQQAIEYEARRHVEVYESGGDIRQETRLFDSGRGETRSMRSKEHAHDYRYFPDPDLLPLVIEQAFVDGIKAGLPELPDEKKARFMAEYGLNAYDAGVLVAEKASAEFFETVAK-GRDPKLACNWVMGDFFAALNASGKTIEDPPVTAANLGAMIDLITDGTLSGRLAKDVFALMVETGKAPGVLVEERGLKQVTDTGAIEAAIDAVLAANPDKVQQVRDGKTTLLGWFVGQVMKATQGKANPALVNEMLAKKVQG-MH-PRITSLGDTAFNIEYGDDVRVTALNAAVLCARLTGLVETVPTFRSLQIVYDPLVSRAVLEAALLALDAQI---ARSSSPPSRRWRLPVCYRAPDLTAVATATGLSCDAVIARHCAPDYTVRMLGFLPGFAYLTGLDPALRLPRRSDPRTRVPAGSVAIADTLAAVYPSDSPGGWHLLGRCPLPLFDPSATPPVLLSAGDRVRFEPVA
MTWETVIGLETHVQLRTRSKMFCGCSAAFGAPPNTQVCPVCLGLPGALPSPNGEAIKLAVRGALALGSTVHPKSIFARKNYFYPDLPKGYQISQHEQPLATGGTLVFVSERGVVTANIIRLHVEEDAGKSIHDRKATAVDLNRSGVPLIEIVGGPDLRSPAEARAYLQNLKQLLEYIGISDCDMEKGSLRVDANLSVRRAGETALATRTEVKNINSFAYVEKALSVERDRQIALVESGGTVTQQTMLFDSRENSVRPQRTKEESHDYRYFPEPDLPPLVLTPEFVAEQQSELPELPAAKRDRFAAQYALSRDHATVLTADRAVAEYYEGVVRAGAEPQGAANWVMTEALADAKDHQ---EQLRVPPPALAQIVALVKGGTLSHQAAKKVFGEVAAKGGDPRTIAEALGLIQVADTNVLAGWVTDVLGAHAPEVGRYKNGETKLMAFFLGQVMRASKGKADPKLAQRVLEEKLAS-MSVARVSFCGNTAVLLDAEGPERIWRLSDTARQ--WEGVVDTQPGMNSLLVVVDPKTDLEALAARLGETWPAV----PSGRIEGRLLEVGVVYGGQDLPEVAAFHKCTPADVAKLHAAPEYTIFAPGVTAGFGYLFGMDPRLFTPRRQVPVMRALGGGVSIAGIQSNLSAKAAPTGWYMIGRAPPSPFDFDKTPPNLVSLGDRIRFRVDA
MQWEVVIGLETHAQLQTKSKIFSGSSIAFGAEPNVQACAVDIALPGVLPVLNREAVVCAIKFGLAVGAQIAPRSIFARKNYFYPDLPKGYQISQFEIPVVSGGGLAISVQGTEKYVHLTRAHLEEDAGKSLHEDGRTGIDLNRAGTPLLEIVTEPDMRSSAEAVAYAKALHALVQWIGICDGNMQEGSFRCDANVSVRPMNQKEFGTRREIKNLNSFRFMQQAIDFEVQWQINEIEEGRAIQQATVLFDPDTGETRSMRSKEDAHDYRYFPDPDLLPLEITADWIAEVKSGMPELPQAMQQRFQTEFGLSSYDAATLTASREMAAYFETALDSAENAKPVANWVMGELSARLNKDGLEIAAAPLSAQQLASIVRRIADNTISNKIAKDVFETLWAGDGDADAVIEAKGWKQITDTGAIEALVDEVIAANQKSVEEYRAGKEKAFNALVGQAMKATRGKANPQQVTDLLKKKLGG-M--PRLLALGDGALTLEFDDRAQVIAARDALSALKLEGISDVVPTYRSLTVHFDPLRDRQALGQHLLDAAQAP---PQSARQSPTRWQIPVVFGGPDLAHVAGATQRSETEVIEALCATELHVFLIGFLPGFPYLGELPQWLQLPRLATPRAAVPANSLAIAGAQAAIYPWQSPGGWHLLGRTPARLFDLNTARPALLEPGDTVRFVPIK
MEWEVVIGLEVHAQVASNAKLFSGASAQYGAGPNENVSLVDAAFPGMLPVINRYCVEQAVRTGLGLNAKINLWSRFDRKNYFYPDLPQGYQISQYKDPIVGEGMIEVELDGETVEIGIERLHLEQDAGKSIHDLKESYVDLNRSGVALMEIVSKPDMRSAEEGAAYFSKLRTILRYLGTCDGNMEQGSMRADVNVSVRRPG-DALGTRTETKNVNSIRFVRQVIDYEARRQIEVLEAGGTIDQETRLFDVKTGETRTMRTKEDAHDYRYFPDPDLLPLELEEAMIERIRAELPELPDQKKRRFVDAYGLSVYDASVLAADREKADYFETVAD-GRDGKLAANWVTTELFAVLNKRDLTIAESPVPAAHLGELIDLIQDGTISGKIAKQVFEIMLDEGGAPRAIVDERGLKQVTDTGAIEAAVDKVIAENPAQVEKVKE-KPKTLGWFVGQVMKETGGKANPQAVNAILKEKLGVEM--LTLHPLGDDAYEVSLPPG--RGRLAERLRR--LDLFVDVVPGLDKLAVSFDPLSDRRRLERALVNALKDL---PLEEEEHGPPLVLPVRYGGPDLEAVAASGGMETAAFIACHTARSYPVALMGFTPGFAYLTGLDERIECTRLATPRVRVAAGSVGVIAGHTGIYSLDGPGGWPIVGRVLEDLFSPKATDPFTLALGQTVRFEA-A
MSWEIVIGLETHVQLSTKSKIFSGSSTAFGAAPNTQANLVDMALPGSLPVMNKEAVAKAIAFGLAIGAKVAPLSIFARKHYFYPDSPKNYQTSQFELPVVLGGKVSFFVE-EEKTLNLTRAHLEEDAGKSLHDDLSTGIDLNRAGTPLLEIVTEPELRSAAEAVAYARALHGLVVWLGICDGNMQEGSFRVDANVSVRPKGASEFGTRTEIKNVNSFRFLERAILFEARRQIELIEDGGKVVQETRLYDETKDETRSMRSKEDAHDYRYFPCPDLPPLIISQEWMDKVKADMPELPAARRARYEQDFSLSAYHAAQLTLSRPISDYFEQVVDASENAKIVANWVMGDVMASLNRDEKEFSDCPVQPANLAKLIQRINDNTISNKIARDVFQAMWAGEHDVDAIIEAKGLKQISDTGAISKMIDDVLAANPAIVEEYRSGKEKAFNSLVGQVMKAAKGKANPAQVNELLKSKL-A-MIPYTFDNEGDNALIIRLSRNKAAQKFNLLIQQQTLSGILEAIPTFSTVGIYYDLDRNSQFLPRLKAEVLTEL---SKSDSDTGKLVEIPICYDGIDLIELSAQLNLSIEEIIQLHSQSPVRVFMLGFSPGLPYLGLFDKKLNIPRRPTPRTKLPAGSIAIANRQCVIYPYETPGGWHIVGATPLTLFDPNRQPKTLYQAGDLVQFKSII
MQWETVIGLEVHVQLATNSKIFSGSSTAFGAEPNTQASLIDLAMPGTLPVANAQAFRYATMFGLAIDAEIGKHSVFERKNYFYPDLPKGYQTTQLDAPIVGAGHVDVTLDGRTKRVRIHHAHLEEDAGKSLHEDGMSGIDLNRAGTPLIEIVSEPDMRNAEEAVAFAKKLHSIVTSLGICDGEMSQGSMRFDVNISVRPLGEEKLGTRTETKNLNSFRFMEEAIKLEVERQIDLIEDGGTVIQETRLYNGERKESRSMRSKEEANDYRYFPCPDLLPVVIDDAYIDDVRKAMPELPDARHARFVETYQLSDYDAGQLSDNIDTARFFEATVAVAKDAKLSANWIMGELAARLNAEDKTLRQSPVSAEQLGGMIARIKDGTISSKQAKEVFDGLWAGEGDADSIIEARGLKQVSDTGALEAMADDVIAASPKQVENYKNARPKMLGYFVGQIMKASKGQANPQAINEILLKKLNL-MSDLRLVIAGTNSVMAYFGEGARVAACAQALRQAPPVWLIDMVPSYGSLLVIYDPFMDALAVRAHLRELNAKA---TQGDIKTSQLVRLPVYYHGPDLIALADKAGLTPEQVIEIHTQQIYRVYAIGFAPGFAYLGEVDPRIAAPRLATPRTKVPKGAVAIADRQTAVYPAASPGGWNLIGRCPTPMFNPKAEPTMPVQSGDQVQFYAI-
MVWEIVIGLEVHTELATRTKLFCSAPNEFGGEPNTNIDPLTLGLPGSLPVLNEQAVELAIRVGLALNCKIDR-SVFSRKNYFYPDQPTNYQISQFDLPINGEGWLELPS---GKVIGIERAHLEEDTGKSTHVHTYSLVDYNRAGVPLLEIVGRPDLRSGDEARAYVSELRAILVAVGASDGKMEEGSLRVDCNVSVRKHGDEELGTRCEIKNINSLRSLVRAVDYEAERQIDMILAGERIEQQTRHWNEDEGRTLKLRSKEQADDYRYFPEPDLVGLAPSQEWIDRVREALPLLPAARRHRLCERSGADTAQAALIVE-RGLDDLCLAALDCGADPSRTVTHAEHNLS--------DPKALELDPEMFAKLTKMDADGDLSSTQTKTVLAELVQLGGDPGEIAEAHGFKAM-DSGELDAVVDQLIAENPEQWQRFCEGDPKISGFFVGKVMKATQGQADGKVVAGLLADRVPE-MTAIAVEPFGDSAVMVTVPRPTAIVAFRERFLAHRPPGVLDVVSGLESLLVEFDPLEALPHVEYAIHLLAERLPVHEQPLSRTALRFDIPVVFDGPDLLSVAEEVGLAPAEVVEAIAESTFTISLLGAAMA-PMMDGLRVPRPVRRRAEPRTDVPPGAIMIAGTNAIIQPFPGPTGWRVVGRTPHTIVDISRAEPVAFGTGDIVRFVPVA
MEWETVIGLEVHVQLATATKIFSGSSTAFGAEPNTQANAVDLAMPGTLPVLNEQALKHAILFGLGIGAEINKRSVFDRKNYFYPDSPKGYQTTQMDYPIVGAGAIEIQLNGESKVIRIHHAHLEEDAGKSVHEGNNSGIDLNRAGTPLIEIVSEPDMRSSEEAVEFARKLHSIVTSLGISDGDMSQGSMRFDVNVSVRLKGEEEFGTRTETKNLNSFKFMEEAIALEVERQIDILEDGGSITQETRLYNSDTKTAKAMRSKEEANDYRYFPCPDLLPVEIDDNYIDALRNAMPELPDARQARFVESYSLSNYDAGILSGDANMASYFEETASACDDAKLAANWLIGDVSAKLNNDELSIQQCPVSAAALGQLIARIKDNTISGKIAKQVFEAMWAGEGDADTVIEAKGLKQVSDTGALEAMVDEVIANNPEQVDNFRNARKKMTGFFVGQIMKASKGQANPGMVNKILMAKLNG-M---KIELAGENALIIYFGDEARVQAATAAIAGALQPVLIDLIPSYASLTVIYNALKDHFHMLAAIKDLLADT---VNAESGEGSLITLPVYYSGPELESIAERAELSIEQVIDLHQQQEYRVYAIGFAPGFAYLGEVDQQIASPRLSTPRQKVPRGAVGIADQQTAVYPAESPGGWNLIGLCPQRMFDPKAQPTMPVAVGDRVRFEAIF
MDFQPVIGLEVHAQLLTKSKIFCGCSTEFGAEPNRNTCPVCLGMPGVLPVLNQRVVEFAVRTGLALGCTIKKTSIWSRKNYFYPDLPKGYQITQFDQPICEWGKLTIDTEG-EKVINIRRIHMEEDAGKNVHDAGESLVDLNRAGVPLLEIVSEPDLRNADEAVEYLKALREVLVYLGVNDGNLEEGSFRCDANVSVMRKGDTKYGTRVELKNINSYRFIKQAIEYEISRHVDVIEAGGKIDQETRLWDTQRYESRSMRSKEEAHDYRYFPEPDLPPLHVADALIDQMAQGLPELPRPKLQRFMSQYGLPAYDAKLLCSERPLAEFFEACAQHSKDYKKLSNWFQGELARLLNESAGAVTTLKFTPAQLAELLTAVEKGTLSNNAAKDVLGEMFRTGKAPDAIIAEKGLAQVSDSGAVEAVVDEILAKNAGEVEKYRAGKKQIFGFFVGQVMKAMKGKGNPTLVNDLLKKKLGD-MHVPHLQPMGDSAFILRFGDAERVVATLRVLDSWRERWVVDLVPGYASVMVHYDALQDPERVRRWLEDALPR----ARPEATPHRIIEVPVWYHAPDLEPLAQEKGLTVEELVRLHTAPEYIVYMLGFRPGFPFLGGLNPRLFSPRLATPRPTIPAGSVGIGGQQTGIYPLKSPGGWRLIGRTPWKLFDPGVDPPVTLGVGDHLRFVSIQ
MRYYVTIGLEMHCEISTKSKVFSSAKNGYSEMPNTNIRPIDMGFPGTLPVLNKEAVRMSLMMSEILNCRQPEYMYFERKNYYYPDMPKNFQITQNPPEDCMNGYIDIIRDGTSFRVGIDNIHLEEDAASMNHL-DTSTIDYNRAGVPLLELVTEPCLHSADDAVYFLEYVRAIYQYCGISEADSKKGQIRCDVNVSISDDE-ETLGTKVEVKNVNSFGGVHDAIVYEIERQSELKDAGDEVEQETRRYDEESGTTKHMRSKVDAIDYKYFVEPNIPKFKISKEWLEEIRKSIPELPYERKAKYIEKYGLSDYDAGILIKDIDVASYFEECLSLDLDPKVCANWITGNILGYVYKHDITIKELFLNPKRLSVILKNMSNGKISSKQAKELFFLTLERCEEPEAIMKEEGMEQISDDGALTSIVSEVLNENNSQIEEYKNGKTNMFDYFVGQVMKKTRGQANPVKVKEILTDELSR-M--FRICPVGDQAVLCEFDNEDRVQYLAVQIKAAHPKGVTEVLPTYRSLLIFYDQAITYRRLMPVIKKFSSIK---ASEMQEKKRIRIVPCCYGGPDLVGMCRELGRSEEEIMQIHQSVDYKIYMLGFLPGFVYLGGLDERIHMPRLSVPRTKIPARSVGIGGSQTGVYPMESPGGWRLIGRTPLSFYDQTNDPPVLCKAGEYIRFAAVA
MKWEVVIGLEVHTQLTTQSKIFSPASTAFGAAPNTQTAVVDIALPGALPVMNRAAVEKAIQFGLAIGARVNQRSVFARKNYFYPDLPKGYQISQFELPVVEGGAITINVG-VDKTINLTRAHLEEDAGKSVHEDGLSGIDLNRAGTPLLEIVSEPEMRSAAEAVAYAKALYSLVTWIGICDGNMQEGSFRCDVNVSVRPEGQKEFGTRREVKNLNSFKFIEQAVKAEVQYQIELIEDGGKVQQATVLFNPDTGETRAMRSKEDAHDYRYFPDPDLPPLVISDEWVARVKSELPELPAAMQVRFVEQYGIPAYDAATLTSSKALAGYYEATVAAGADAKLASNWIMGDVSATLNREEKDIVDAPVSAELLAGLIKRVMDSTVTNKIAKEVLKKMWESGDSADTIIERDNLKTDTDTGAIEAIVDAVLAANPKAIEEYRSGKEKALNALVGQVMKGSGGKANPAMALDLLKKKV-G-MPEVTIQPFGEAALVLSVG--RRLWAAWHALR--EREPQVEWVLGMGNLTGFFDPLAAPARVEKAIELAWQGS---DGAESEAGKRVEIPVVYGGPDLDAVAEHAGLSASATIECHAAAEYTVYCLGFLPGFAYLGGLDPRLACPRRASPRIAVPAGSVAIGGAQTAVYPLASPGGWQLIGHTDAALFDPYRETPGLLSPGDTVVFVPV-
MQWETVIGLEVHVQLATRSKIFSGASTAFGAEPNTQACAVDLGLPGVLPVLNENAVAMALRFGLAIDAEIPEVSVFERKNYFYPDLPKGYQTSQMAQPIVGRGTVEILLDGSRKAIRIHHAHLEEDAGKSLHEDGMSGIDLNRAGTPLLEIVSEPDMRSAKEASAYLRAIHTLVTYLGISDGNMAEGSMRCDVNVSVRPKGQAAFGTRAEVKNVNSFRFVERAIAFEVERQIDLLEEGGKVVQETRLFDPEADETRSMRTKEEANDYRYFPCPDLLPLMLDSAYVDHQRSLLPELPGTKRERFIEQLGLSTYDADILASDRDTAEYFEQVMAACDDPKLAANWVQGDLSARLNRAGLSIGESPVSAEQLGGLLKRIKDETINGKAAKQVFSDLWERRFNADQVIEIKGLKQVTDSGALAQVIDQVIEANPVQVTQYREARGKMLGFFVGQVMKASRGTANPQQVNALLKQKLDC-MSSPVISLLGTTALLFEAPGDQRIWALAIEAGK--WPEAGEAVPGMNNMMLTFSTPPDLSALRVRLLAAWDH----CSALPLEGRIIDLPVIYGGPHMADVVAHTGLSIDDIVELHSAPLYPVYALGSHPGFCYLGGMDPRIATPRRKVPITNLPGGAVSIGGVQTGVSASAGPSGWNTIGRTTMSFFDLAQDPPILCAPGDLVRFRVER
MDWEVIIGMEVHAQVLSNSKLFSGASTEFGNAPNANVSLVDAAMPGMLPVINEECVKQAVRTGLGLKAAINKRSIFDRKNYFYPDLPQGYQISQFKDPIVGEGKIMISIPDEDVEVGIERLHLEQDAGKSMHDQSMSYVDLNRSGVALMEIVSKPDMRSSDEAKAYMTKLRSIVRYLGTCDGNMDEGSMRADVNVSVRRPG-EGFGTRCEIKNVNSIRFIGQAIEYEARRQIGILEDGGSIDQETRLFDPNKGETRSMRSKEDAHDYRYFPDPDLLPLEFDDAFVEALKADLPELPDDKKDRFVRDLGLSVYDASVLVSEKSIADYFEAVAE-GRDGKIAANWVINDLLGALNKAGKAIEETPVSPAQLGGIIDLIKAETISGKIAKDLFEIIWNEGGDPAEIVEARGMKQVTDTGAIEKAVDEIIAANPDQVAKVQA-KPSLAGWFVGQVMKATGGKANPQAVQALVKAKLGIEMNVPRVSLLGNTALLFEAPGERRIWALADQAMD--WPSVAEAVPGMTNLMLIFSEPPDLEAFERKLFDAWAT----GEEKQMKPREIEISIAYGGPHLREVAENTGLSVADVVKIHTDPSYTVYAVGSHAGYCYLGGLDSRLFLPRRKVPLVSIPGGSLSIAGMQTGVSASAGPSGWHTIGHAEISFFNPEKRPPALLGPGDIVHFKAES
MDWELVIGLEVHAQVSSNAKLFSGASTTFGAEPNSNVAFVDAAMPGMLPVINEYCVEQAVRTGLGLKAEINLFSAFDRKNYFYPDLPQGYQISQLYHPIVGEGEIIVDMPGVARRVRVERIHLEQDAGKSIHDMTMSFVDLNRTGVALMEIVSRPDIRGPEEAAAYVGKLRQILRYLGTCDGNMQNGNLRADVNVSICQPGASHLGTRCEIKNMNSMRFIQAAIEYEARRQIAIVEDGGKVDQETRLYDPDKGETRSMRSKEEAHDYRYFPCPDLLPLEIEQGWVDDIAATMPELPDGKKARFVREFGLSEYDASVLTADVGNADYFEAVLTVGNDGKLSANWVINELFGRLKKDDKDILESPVSPEQLGKIVGLIKKGDISGKIAKDLFEIVYTEGGDPEALVEERGMKQVTDMGAIEAAVDAVIAANPAQVEKAKQ-NPKLAGWFVGQVMKSTGGKANPAAVNELVLKKLAQ-MRFYSFLPSGDQTLTVEFGTADRVIALAADLADYPIAGVTEITPTYRSLLLRYDPHNRGAALERALATRIAGL---G-DVAAAGREWRVPICYGGQDLQDLADMKGMPVQQVIDLHLSAQYRVYMIGFAPGFAYLGGLPQPLHTPRLAKPRQLIPEGAVGIGGQQANINSVAGPSGWRFIGWTPVKLFDPKRAQPFLLAAGDRLRFAQIS
MKWEVVIGIEVHVQLNTVSKIFSGSSTAFGAEPNTQASAVELAFPGVLPVLNKAVVDKAIRLGLALDAKINQKNVFARKNYFYPDLPKGYQISQMDLPIVEHGQLKILVE-QEKVIGVTRAHMEEDAGKSLHEDGLSGIDLNRAGTPLLEVVSEPDMRSVDEALAYVKALYALVTWLGICDGNMQEGSFRMDVNVSVRPEGQQAFGTRREIKNLNSFRFLEQAAKYEIQWQIDTLEDGGKVQQATVLFDPDTGETRMMRSKEDAHDYRYFPDPDLLPVRISDEQIARIRGEMPELPAAMQVRLAEAYGVSAYDAALLTSSLAQAQYFEAAAKASGQGKLAANWINGEIAARLNRDGKDIVDCPISAERLSGLVARIADNTLSSKLAKQVFDALWDSELSADAIIERDGLKQVSDVGAIEKMVEEAIAANPKAVEEYRAGKEKALNALAGQVMKASKGKANPAQVQDILRQKL-A-MASTRYYLLGERAAVLESVRPRRIWWLAQTLTG--AAGLIDVVPGMNNLTLIFDPDADGEAWLERLRRGWTQ----AEEAEPRVRRVEVPVRYGGPDLAAVAAHAGLSEEAVVAAHASVDYVVYFLGFQPGFAYLGGLPERLATPRRAEPRLAVPAGSVGIGGAQTGIYPAVSPGGWQIIGRTELTLFDPRREQPSLLLPGDSVRFAPRD
MDWELVIGMEIHAQISTEAKLFSGASTQFGAEPNSNVAFVDAAMPGMLPVINEYCIEQAVRTGLGLKAEINLKSAFDRKNYFYPDLPQGYQISQLYHPLVGEGEVIVDMPGIARKVRIERIHVEQDAGKSIHDMSMSFVDLNRTGVALMEIVSRPDIRGPEEAAAYVVKLRQILRYLGTCDGNMQNGNLRADVNVSVCRPGQSHLGTRCEIKNMNSMRFIQQAIDYEAKRQIAILENGGSVDQETRLYDPDKGETRSMRSKEEAHDYRYFPDPDLLPLEIEQGWVDDIAASLPELPDEKKARFVKDFGLSEYDAGVLTAEVVNSAYFEEVVT-ANDGKLAANWVINELFGRLKKEGHDITESPVSPAQLAGIIALIKKGDISGKIGKDVFEILYTEGGDPAQIVEAKGLKQVTDTGAIETAVDEVIAANPAQVEKAKQ-NPKLAGWFVGQVMKSTGGKANPKAVNEIVAAKLGL-MSIPAFLAVGDSALAVQFGESRRVIALAESLTDLPLDGVLECVPTYRSLLVSYDPARRGAALEAALAQRVAQL---R-LGEEAARRWRVPVVYGGLDLEDLAREKELTPDELIELHSAAEFRVYMIGFAPGFAYLGGLPEALHTPRLPKPRMSIPAGAIGIGGQQGSINSVTGPSGWRFIGWTPWRAFDPARAEPFLFAAGDRLSFVPVQ
MDWELVIGMEIHAQVSSNAKLFSGASTGVGAEPNSHVSFVDCAMPGMLPVINEYCVEQAVRTGLGIKAAINLRSAFDRKNYFYPDLPQGYQISQLYHPIVGEGEVLVEMPGVARLVRIERIHLEQDAGKSIHDMAMSFVDFNRTGVALMEIVSRPDIRGPEEAAAYVVKLRQILRYLGTCDGNMQNGNLRADVNVSVCRVGQSHLGTRCEIKNMNSMRFIQQAIDYEARRQIAIVEDGGSVVQETRLYDPDKGETQSMRSKEEAHDYRYFPCPDLLPLEIEQDWVDDIAARMPELPDAKKARFMGDFGLTDYDANVLTAELEAAAFFEAVAQ-GRDGKTAANWVINELFGRLNKEGHSIAESPVSAAQLGGMLDLLAKGEITGKMAKELFEILWTEGGDPAEVAAARGMKAVTDTGAIEKALDDLIAANPAQVEKAKV-NAKLAGWFTGQVLKATGGKADPAVVNAMVAQKLGL-MSKPEFKPVADHALMVGFADKAKVIALDKALATEMPAGMIETVPALVNLLVSFDPVIDHGAIKAHVLRLLQGL---K-IERSHGVRRKIQVCYESTDLNAVATATGLSTDAVINAHLAGDFHVLMYGFSPGYAYLSGVDTQIQVPRKKAAVRDVPAGSVVIAGPQCLITTLTMPTGWSIIGRSPNQIFTGDPNHPFLFDVGDRVTFERIG
MDWELVIGMEIHAQVSSNAKLFSGASTKFGAEPNSNVAFVDAAMPGMLPVINEYCVEQAVRTGLGLKADINLFSAFDRKNYFYPDLPQGYQISQLYHPIVGEGEVIVDMPGVARKVRIERIHLEQDAGKSVHDMNMSFVDLNRTGVALMEIVSRPDIRGPEEAAAYVTKLRQILRYLGTCDGNMQNGNLRADVNVSVCRPGQSHLGTRCEIKNMNSMRFIQAAIEYEARRQIAIVEDGGEVVQETRLYDPDKNETRSMRSKEEAHDYRYFPCPDLLPLEIEQDWVDGIADTLPELPDEKKARFVTDFGLSEYDAGVLTAEAESAAFFEKVAE-GRDGKLAANWVINELFGRLKKEDHSITESPVSPEQLGGIIALITKGDISGKIAKDLFEIVYTEGGDPAEIVEARGMKQVTDTGAIEAAVDEVIAANPAQVEKAKQ-NPKLVGFFVGQVMKATGGKANPKAVNDIVTAKLGL-MTPPHFVPVADHALLVELGEEQQVLALDHAIAATPPLGVQEVVPALVNLLVEFDPLVDHDALQASLVDLLQTV---A-NIRIPVTTHQVDICYDSPDLNAVASALGVSIDTVINAHLGSKFRVGMYGFAPGYAYLTGLDPMLNLPRKSTALRDVPAGSVIIAGPQCLVTTLTMPTGWSILGRSPTRILRHSEDHPFLFNVGDHVRFNRIG
MDWEVIIGLEVHAQVLSNSKLFSGASTEFGNAPNANVSLVDAAMPGMLPVINEECVKQAVRTGLGLKAKINRRSIFDRKNYFYPDLPQGYQISQYKDPIVGEGKIIISIPDEDVEIGIERLHLEQDAGKSMHDQSMSYVDLNRSGVALMEIVSKPDLRSSDEAKAYLTKLRSILRYLGTCDGNMDEGSMRADVNVSVRRPG-AAFGTRCEIKNVNSIRFVGQAIEYEARRQIGILEDGGTIDQETRLFDPNKGETRSMRSKEDAHDYRYFPDPDLLPLEFDDAFVEALKTDLPELPDDKKDRFVRDLGLSVYDASVLVSEKAIADYFEAVAE-GRDGKIAANWVINDLLGALNKAGKTIEETPVSPAQLGGVIDLIKAGTISGKLAKDLFEILWNEGGDPAEIVESRGMKQVTDTGAIEKAVDEIIAANPDQVEKAKA-KPSLAGWFVGQVMKATGGKANPQAVQALVKSKLGIEMTYPKISVIGTSAYLIEAPGARRIWALAHAVEP--WPEIREVVPGVTNLLVILKQTPEPAQFEARLRHEWDG----ARSIDLTGKTVEIPVTYGATDLASVCDYTGLTDREVVRLHWQGNYTVVALGSAPGFGYLHGLDPRIHMPRKTVPSLRMLKGTVTIGGMQTGVSVLTGPNGWNSIGLAELPMFDPMKDPPALLAPGDKVRFVPEL
MKWEVVIGLEVHTQLSTQSKIFSGSSTAFGAAPNTQASAVDIALPGVLPVMNRAAVDKAIRFGLAIGAKVNRTSIFARKNYFYPDLPKGYQISQFELPVVEGGQISILVD-GEKTINLTRAHLEEDAGKSLHEDGMTGIDLNRAGTPLLEIVSEPEMRSATEAVAYARALYTLVTWLGICDGNMQEGSFRVDANVSIRPFGQAEFGTRREIKNLNSFRFLEQAINAEIQYQIDLIEDGGKVQQATVLFDPDSGETRAMRSKEDAHDYRYFPDPDLLPLVIRDEEVEAIRADMPELPGEMKQRFVDSFGVSAYDAGLLTQSLALARYFEAAAQASGQGKLVANWVNGEIAARLNREEKSIADCPLSAQRLAGLVVRIADNTLSNKLAKQVFDALWDSELDADAIIERDGLKQVSDSGAIEKLVDEAIAANPKAVEEFRAGKEKALNALAGQVMKASKGKANPAQVQEILRQKLAG-MPDPRFYFLGETAVALALPAPRRIWQLAAQLRH--YPTVCDVVPGMNNLTLSLDPAHDPEQGMAWLREGWQALS--ADVSAPSGRWVEIPVWYGGPDLAEVARHTGLSCAEVIACHSAADYRVYFLGFQPGFAYLGGLPDCLAAPRRGQPRTLVPAGSVGIGGRQTGIYPANSPGGWQLIGHTPLRLFDPQGEPPSLLLPGDRIRFVPQA
MQYETVIGLEVHVELATETKIFCGCSTRFGGAPNTHTCPVCTGMPGALPVLNKQVVEYAVAIGLAANCEITRMCKFDRKNYFYPDNPQNYQISQLYLPIARDGYVEIECGDTKKKIRIHEMHMEEDAGKLVHDEDTSIVDFNRSGVPLVEIVSEPDMRSADEVLAYLEKLRMIIRYLGASDCKLQEGSMRADVNLSVREMGSREVGTRTEMKNLNSFKAISRAIEGERQRQIELIEGGKAVRQETRRWDDNKEYSYAMRSKEDARDYRYFPEPDLVPIVIDDAWIEKIKERQPEFQDAKLIRYRREYGIPEYDAQIITSSRHMAELFEKASDVCKKPKKVSNWLMVETLRLLKEHGMEPEELRFSPENLAKLVELSEAGSINSSVAKEVFEKMFSEDIDPERYVEEHGLKTVNDEGELNEVIKKVIDSNTQAVSDYQGGKEKALGVLVGQTMKAMKGKADPRRVNQRLKELLS--M--STISPSGDRAITVEFENEAEVYALQESLD-YPGNGIVEMVPTFRSLLIFYDPNLGYHRLTKLIRMNDPGR---VSAANAKKKVLIVPCLYGGEDLAGLTRELQLSESEIIRLHSETTYRIYMMGFLPGFVYLGGLNKKIWAPRLKTPRTLIPEGSVGIGGNQTGVYPIGSPGGWRLIGRTPLKFYDPNRKNAILCKAGEYIKFQPVG
MEWEVVIGLEVHAQVTSNAKLFSGSSTTFGAEPNTQVSLVDAAMPGMLPVPNAECIRQAVRTGMAIDAQINTWSRFDRKNYFYADLPQGYQISQLYHPLVGEGAIDISLDASGKRIGVERIHVEQDAGKLMHDQTRSYVDLNRSGVALMEIVSRPDMASPAEAGAYLRKLRSILRYVGSCDGNMEEGSMRADVNVSVRKAG-EPLGIRTETKNVNSVRFVMAAIEHEANRQVDVLESGGRIIQETRLFDPDKGVTRSMRSKEDAHDYRYFPDPDLLPLVLDDAFLDACRASLPELPDAKRRRYEA-AGVTAYNATVLTAEVESARWFDGLLEAGVAALQAANWTTSELFGALNRMGRGFADSPVSPVQAAELLALVADGTLSNSLAKQVFEIMLDTGDGAAKVVDDRGLKQTSDTGAIDAAIAAIMTANADKVADYRGGKDKLFGFFVGQTMKAMAGKANPGVVNERLKAMLDQGMTAPVFRAVGAGALLADFGDVARVVALDRAVAAAPPVGLVETVPAYTSLLFVFDPLVDHVAVEAHAARLIA-P---G-GDFTGAHTHEVPVCYEAPDLAAVAEWLGMSGEAVIAAHLAGEYRVFMYGFAPGYAYLGGVPEALHLPRKAVAVRGYPVGSVMVAGPQCLITTLPMPTGWWVIGRTPLRVLDAGAGRPFLFEPGDQVRFTRVV
MDWEIVIGMEVHAQVTSQAKLFSGASTEFGKDPNDNVSLVDAAMPGMLPVINEECVRQAIRTGLGLKSEINLKSVFDRKNYFYPDLPQGYQISQFKQPIVGEGKVLLDMD-EQVEIGVERLHLEQDAGKSLHDQTMSFVDLNRSGVALMEIVSKPDLRCSDEARAYLTKLRTILRYLGTCDGNMDQGSMRADVNVSVRRPG-GAFGTRCEIKNVNSIRFVGQAIEYEARRQVAILEDGGEIDQETRLFDAVKGETRSMRSKEEAHDYRYFPDPDLLPLEFTQAYVDELARHLPELPDDKKARFISDYGLTAYDADILVAEKASADFFENVAK-GRDAKLSANWVINEFFGRLNKEGQDLSESPISADQLGAIVDLIKEGVISGKIAKDLFEIVWTEGGDPSKIVEERGMKQVTDLGAIETIVDEIIAANPEKVEQAKD-KPGLLGWFVGQVMKQSQGKANPQAVNDMLKQKIGLEMQPARVSMLGSHAVLFTPDCPQRIWALADRAAQ--WSDVREAVPGMTNLTLLLDSIPDLDALAAQLCEAWES----GIRKVVDGKLLEVGIHYGGPHLDEVATMTGLSVEEVVHLHSEPEYTVYAVGSHAGYCYLGGLDPRLETPRRKVPLTNLPGGSLSLAGMQTGVSASAGPSGWNTIGTADVTFFDPLRSPASLLCPGDRIKFTPLR
MDWEIIIGLEVHAQVVSEAKLFSGASTSFGAAPNANVSLVDAAMPGMLPVINEECVKQAIRTGLGLKAAINHKSVFDRKNYFYPDLPQGYQISQYKQPIVGEGKVIVSVPDEDIEVGIERLHLEQDAGKSMHDQTMSYVDLNRSGVALMEIVSKPDIRSADEAKAYVTKLRSIMRYLGTCDGNMDEGSLRADVNVSVRRPG-GPFGTRCEIKNVNSIRFIGQAIESEARRQIAILEDGGKIDQETRLFDPAKGETRSLRSKEEAHDYRYFPDPDLLPLEFDKAYVDALAKDLPELPDDKKARLISSLGLSAYDASVLVSEKPIADYFEKVAS-GRDGKLAANWVINDLLGALNKAGKDIEDAPLSPEQLGAVIDLIKEGTISGKIAKDLFEIVWSEGGDPRELVESRGMKQVTDTGAIEKAVDEVIAANPDKAEQARA-KPTMAGWFVGQVMKATGGKANPQAVNDLVKAKLGIEMTAPRISAIGSRAFLLEAPGDRRIWALSRSLRE--WEDLSEIVPGMTNLLAIFRQTPDPDTVVARLVEAWEC----ARSIDLHGKTIEIAVQYGAADLPALCNLSGFSDREVVRIHYEATYRVFALGSAPGFGYLHGLDPRIYMPRKTVPSLNMARGCVTIGGMQTGVAVLTGPNGWNSIGYAELQMFDPLSSTPAIMAPGDTVRFVPEL
MDWELVIGMEVHAQVSSQAKLFSGASTQFGAEPNANVAFVDAAMPGMLPVINEYCIEQAVRTGLGLKAQINLKSAFDRKNYFYPDLPQGYQISQLYEPLVGEGEVLVEMDGTARKVRIERIHVEQDAGKSIHDMNMSFVDLNRTGVALMEIVSRPDIRGPEEAAAYVVKLRQILQYLGTCDGNMQNGNLRADVNVSVCLPGQSHLGTRCEIKNMNSMRFIQQAIDYEAKRQIAILEAGGSIDQETRLYDPDKGETRSMRSKEEAHDYRYFPDPDLLPLEIEQGWVDDIRNTLPELPDEKKARFIADYGLSDYDASVLTSETASANYFEKVAE-GRDGKMAANWVINELFGRLKKEDHALADSPVSPEQLGGIIALIQKGDISGKIAKDLFEIVYTEGGDPAQIVEARGMKQVTDTGAIETAVDEVIAANPAQVEKAKA-NPKLTGWFVGQVMKATGGKANPKAVNEIVSAKLGL-MAAVTFTPVADHALLVQLGEEARVQQLDSAIHAAAPQGLLETVPAFVNLMITFDPVVDHAEMEQAVRALLQEG---A-AAQVPGAEREVLVCYDAPDLAAVAKAAGLSPEAVIEQHLAAEYRVGMYGFAPGYAYLSGVPEALQLPRKPKALRDIPAGSVLIAGPQCLVTTLTMPTGWSIIGRSPTEILRNDPERPFLFDVGDRVRFARIA
MNFETIIGLEVHVELKTDSKIFSSSPNHFGAEPNSNTSVIDLGYPGVLPVLNKKVVDYAMRAALALNMEIEQETKFDRKNYFYPDNPKAYQISQFDKPIGKNGWIEIEIPGYKKKIGITRLHMEEDAGKLSHANGYSLVDFNRQGTPLVEIVSEPDIRTPDEAYAYLEKLKSIIQYTGVSDVRMEEGSLRCDANISLRPYGQEKFGTKAELKNLNSFNFVRKGLEYEEIRQAEVLSSGGIIEQETLRFDEKTGKTILMRVKEGTDDYRYFPEPDLVRLSISDEWVERVRAEIPELPDQRKERYVSELGLTAYDANVLVINKEISDFFDATVSNGADAKLAANWLMGDISAYLNGEQKELKDTALTPENLAGMIKLISNGTISSKIAKKVFTELVENGGDAEKVVKAKGLVQISDPEVIRGFVTTALDADPQSVEDYKGGKERALKALLGKIMKESKGQANPQLTNEILLEEINKRM-----KIASERMIFVYFGDEENIRLALQILADKPIKGITEILPGYTNICIHFDPLQSADIVMAFVQQRLAQS---GATKRTSTRIVEIPVVYGGPDLAYVAQKNGLTPEEVIDIHTAGDYLVYMLGFAPGFPFLGGLDKRLATPRRETPRLHIEAGSVGIAGEQTGVYPLATPGGWQIIGRTQLDLFLPHEQPPTLLRAGDRVKFIAVQ
MGYEVVIGFETHAQLSTQSKIFSGASTRFGAEPNTQACAVDLALPGVLPVMNRGAVERAIQFGLAVGATVAPMSIFARKNYFYPDLPKGYQISQYEIPVVQGGHVDFLVG-VKHRVNLTRAHLEEDAGKSVHENGMTGIDLNRAGTPLLEIVTEPELRSSKQAVEYARALHTLVVWLGLCDGNMQEGSFRCDANVSVRRPG-QPFGTRREIKNLNSFRFLQQAIDFEVNWQIDQIEDGFDIVQATVLFDPDTGETRMMRTKEDAHDYRYFPDPDLPPLVIAPEWVERVRAEMPELPAALAERLQAEHGLPAYDAAMMTTSRATADYFLAAVAVCGAPKPVANWVMGEISKRLNADGGDIADAPVGPALLGALIRRIQDGTISNNAARQVFDALWSGEADVDAVIEAKGLKQMNDTGALEAILDEVLAANAKSVEDYRAGKEKAFGALVGQAMKATKGKANPAQVNELLKKKLAG-M---KLLPLGDAAWTLEFGRHEQVARLAARVRAACLPGVVDLVPTLRSLTVHFEPEAEAELLGAQLLALAADD---D-AADATGRCWRLPICTEAPDLAELAARVGLAPQAVRALLCGTTLRVGLIGFMPGFPYLIGLPQALHLPRRATPRTRVPTGSVALAAGLCGVYPWDSPGGWWLVGHLPLPLFEADHQAPAWLAAGDRLCWQPVA
MDWELVIGMEIHAQVSSNAKLFSGASTGFGAEPNSHVAFVDAAMPGMLPVINEYCIAQAVRSGLGLKAAINLRSAFDRKNYFYPDLPQGYQISQLYHPIVGEGEVIVEMPGIERRVRIERIHLEQDAGKSIHDMTMSFVDLNRTGVALMEIVSRPDIRGPEEAAAYVVKLRQILRYLGTCDGNMQNGNLRCDVNVSVCKPGQSHLGTRCELKNMNSMRFIQAAIDYEARRQIAILEDGGSVDQETRLYDPDKNETRSMRSKEEAHDYRYFPCPDLLPLEIEQGWVDEIAANMPELPDAKKRRFIEELGLSDYDASVLTAELEHADYFEAVAA-CGDGKQAANWVINDLFGRLKKDGTEFDACPVSPAQLGAIIALIRKGDISGKIAKDLFEIVFTEGGEPAEIVEARGMKQVTDTGAIEKVVDEIIAKSPSEVEKARA-NPKLIGWFVGQVMKASGGKANPAAVNKIVAEKLGL-M--PTILPAGDSAFVFQLGTEDRIIALAEAIAAAAPEGLIELVPTYRSLMVCYDPVRRGRDLAAQVCGIYEAL---G-PVGAATRRITVPCVYGGQDLDELAEMKGLTPAEVIALHSGADYRVYMIGFAPGFAYLGGLPEKLHTPRLKVPRQHIPAGALGIGGQQASISSVAGPSGWRFLGWTPVRAFAPESATPFLFRAGDRIRFRAVQ
MDWELVIGMEIHAQVSSNAKLFSGASTTFGSEPNSNVAFVDAAMPGMLPVINEFCVEQAVRTGLGLKAEINLMSAFDRKNYFYPDLPQGYQISQLYHPIVGEGEVIVDMPGVARRVRIERIHLEQDAGKSIHDMALSFVDFNRTGVALMEIVSRPDIRGPEEAAAYVAKLRQILRYLGTCDGNMQNGNLRADVNVSICRPGAGHLGTRCEIKNMNSMRFIQAAIDYEARRQIAIVEDGGSVVQETRLYDPDRNETRSMRSKEEAHDYRYFPCPDLLPLEIEQAWVDDIAARMPELPDAKKARFMGEFGLTDYDASVLTAELEAAAYFDAVAQ-GRDGKQAANWVINELFGRLNKEGLTIADSPVSAAQLGGLLDLLADQTISGKIAKDLFEILWTEGGDPAQIVESRGMKQVTDTGAIEAAVDEIIAANPAQVEKAKQ-NPKLAGWFVGQVMKATGGKANPAAVNDLVAKKLGG-MRRPRILACGDAAISVDFGNVARVMALDRALAAEPVPGVVETVPTYSALLVHFDPLTDYAALCARVLALARGD---R-AQLAPARRWKVPVAYGGADLDDLAAYAGMTPAACVEAHIAPVYTVMMIGFMPGFSYLGGLDPGLARPRRATPRPRVPASSVSIGGAQTAVGSVEGPSGWHLVGRTPALVFDRTREPAFLFEAGDEIVFSPIA
MRFEAVIGLEVHAQLLTKSKAFAPVAAQYGEAPNTQVSPLCLGHPGTLPVINENLVRYIIKMGLATDCSVAPKSIFARKNYFYPDLPKGYQISQFDTPICFDGFIDIELDEYDKRIGITRIHMEEDAGKSIHDQYNTLVDLNRAGTPLIEIVSEPDLRTPQEAYAYLTKIKQIVQYLEICDGNMEEGSLRCDANVSVRPRGREKFGTRTELKNMNSFRNVEKAIEFEIYRQIELIEEGGEVVQQTRLWDTTKNQTRVMRSKEEAHDYRYFPEPDLPPVIVTEELLADIKEELPELADVRQKRFMEEYAMSENDAVTLTESRYLADYFEEVVSFTKSPKSASNMVLSEVLRVLNEQSIDIGEFSVTPERLAELVKLKEEDKINSSAMQDIFNAMLGNKKSPEELAKEMNLIQVSDSGFLEPIVDEIIANNPDEVQRYKEGKKQLMGFFVGQAMKASRGKANPKLVTEMVSKKLQN-MESWSVFRLGETAWLLQ--PKEHIHSASDLLERSKIDGLQDIIPAYDSITLIYDSQFKYDP--GKISEISPSR---EPHLSREKNIFEINVCY-GMDWNEVEVKTGLSKEEVISIHSTQNYTLAMMGFMPGFIFLEGLDDRIAVSRKEKPRIKVPSGSVGIGGNQTGIYSLESPGGWQIIGRTTESFFDVKKTLPTKLKAGDRIRFKPIG
MEWEIVIGLETHTQLSTESKIFSDSSTRYGAAPNTQANEVDMALPGSLPVLNQGAVERAIQFGLAVGAHIAPRSIFARKNYFYPDLPKNYQISQFEIPVVQGGTISFFVD-EEKTVNLTRAHLEEDAGKSLHENSSTGIDLNRAGTPLLEIVSEPEMRSAAEAVAYARALHGLVVWLGICDGNMQEGSFRIDANVSVRPKGQQELGTRSEVKNVNSFRFLERAILYEVRRQIELIEDGGKVVQETRLYDSERDETRSMRSKEDSHDYRYFPDPDLPALVIEPEWIARVIDAMPELPAQKRLRFERELGLSSYDAAQLTMGRASSDYFEEAAGRLGQAKLAANWVLGELSAALNRDEIDIGQSPIKPAALAALLARIIDGTISNKMARDVFAAMWTGENDADAIIAARGLKQISDSGAIGAMIDEVLAANPAIVEEFRAGKQKAFNSLVGQVMKAAKGKANPQQVNDLLKEKL-G-MPRWEIVPQGDRSVLLVLGGEHRCAAAAAALRAARIKGVSDIVPAFNSVALHYKPGLSFRRLAGEIENVLSQA---QGLATAQARQIDIPVCYGGPDLAQVAAHCRLSEAEVVRLHSQSPAYVFMLGFAPGAPYIGVHDPKLAIGRRSTPRTNVPAGSVAIANLQTMIYPNTSPGGWHIIGATPLVLFDPFKDPAALLAPGDTVSFVPIP
MDWEVVVGMEIHAQVNSEAKLFSGASTAFGAKPNSHVSLVDAAMPGMLPVINAECVRQAVRTGLGLNAKINQCSVFDRKNYFYPDLPQGYQISQYKSPIVGEGEVVVDLGGRQITVGIERLHLEQDAGKSLHDQTMSHVDLNRAGVALMEIVSKPDIRSADEAKAYVSKLRTILRYLGTCDGDMEKGNLRADVNVSVRRPG-EELGTRCEIKNVNSIRFIGQAVDTEARRQIAILEDGGSIDQQTRLFDPGRGETRAMRSKEEAHDYRYFPDPDLLPLELKAADIEALKRELPELPDAKKARFVADYGLTVYDADVLVAEKESADFFEAVAN-GRDAKAAANWVINELYGRLNKEGRDIAASPVSAAQLGGILDLIAAGTISGKIAKDVFEIAWTEGGDPAAIVEAKGLKQVTDTSAIAAAVDEVIKANPDKVEQAKA-KPTMIGWFVGQVMKKTGGKANPQAVNDLLKDKLGL-M---RFLPAGDSALVVELGDAIRVARFATVVAAQHLDGITEVVPTFRSFLVCYDPLACQARLISDIEALALSD---P-APAQPPRRWTLPVCYAAPDLAEVAKSSRLSESEVVRRHTGATYHVYMLGFLPGFAYLGDLDPALRLPRRATPRTRLPTGSVAIAQAMTAIYPVESPGGWHLIGHTPVKMFDIAADPPALLAPGDAVRFTAIA
MDWEIVVGMEIHAQVTSQAKLFSGASTAFGGDPNSHVSLVDAAMPGMLPVINEECVRQAIRTGLGLKAEINLKSTFDRKNYFYPDLPQGYQISQYKSPIVGEGEVIVDVSGETITVRIERLHLEQDAGKSIHDLTLSFVDLNRSGVALMEIVSKPDLRSADEARAYVTKLRTILRYLGTCDGDMEKGNLRADVNVSVRRPG-EEFGTRCEIKNVNSIRFIGQAVDVEARRQIAILEDGGKIDQETRLYDPGKGETRSMRSKEEAHDYRYFPDPDLLPLEFDQAYVDDLAQHLPELPDEKKARFMASYGVPAYDAGVLVAERASADFYEEVAK-GRDGKAAANWVINELFGRLNKEGKDITETPVTAAQLGAIIELIGENVISGKIAKDLFEIVFTEGGDPREIVERRGMKQVTDTGAIEKAVDEIIAANPDKVEQAKA-KPTLLGWFVGQTMKATGGKANPQALNEILKQKLGIEMMVPQISLLGTRALLFEAPGERRIWSLAREVDT--WPEVSEAVPGVNNLLVSFSVPPSLAPLETRLHSAWDA----ATPMILQGRTIELPVVYGGPHMADVVAHTGLCSHEIAEIHASPLYPVYAIGSHPGYCYLGGMDARIATPRRKVPVLKLPGGAVSIGGSQTGVSASAGPSGWNTIGTTSTTFFDATRDPPILLQPGDSIRFRIVR
MEWETVIGLEIHAQLATTTKIFSGASTAFGAEPNTQACAVDLALPGTLPVFNENALRMAVMFGTAIDAEISKVSVFDRKNYFYPDLPKGYQTSQLFYPIVGKGFIDIELDGTTKRIGVTRAHLEEDAGKSLHEENMTGIDLNRAGTPLLEIVSEPDMSSAEEAVAYARKIHALVTSLGICDGNMAEGSFRCDCNVSVRYKG-EALGNRTETKNINSFRFIEKAIKGEVERQIDILEDGGRIPQETRLYDADKDETRSMRSKEEANDYRYFPCPDLLPIVIDDDYIDAIRNALPELPDIRRIRFVDTYQLSDYDAGVLSAYKPLSDYFETVATLSGDAKLAANWIMGELSKHLNQHDTDIKNSPVSADQLGGLIQRIKDNTVSGNIAKKVFEAMWNEGGSADDIIEAKGLKQVTDSGAIEKIVDEVISSNQKQVDQYVAARGKMIGFFMGQVMKVSGGKANPGQVQGMMKQKLDS-M---KVEIAGENSLIIYFGETAQVQQAAARLEAVMADSLIDMVPSYASLLVIYNPLKDHYAVRRHIREMLAQL---GNATQQEGQVITLPVYYSGPDLEALAVRAQLSVEEVISIHSAMEYRVYAIGFAPGFAYLGEVDARIAAPRLSTPRLKVPRGAVAIADRQTAVYPAVSPGGWNLIGLCPTRMFNPDADPTMPVQVGDRVQFSAI-
MDWELVIGLEVHAQVATKAKLFSASSTQFGAEPNANVAFVDAGMPGMLPVINEECIAQAVRTGLGLRADINLYSAFDRKNYFYPDLPQGYQISQLYHPIVGEGEVLVELDGTARVVRIERIHLEQDAGKSIHDMNMSFVDLNRTGVALMEIVSRPDIRGPEEAAAYVSKLRQIMRYLGTCDGNMQNGNLRADVNVSVCRPGANHLGTRCEIKNMNSLRFIQQAIEYEARRQIAIVEDGGSVTQETRLYDPDKGETRSMRSKEEAHDYRYFPDPDLLPLEIEQSWVDDLAANLPELPDAKKARFISDFGLSDYDASVLTADTENAAFFEKTAD-GQDGKLAANWVINELFGRLKKDDKDITESPVSPEQLGGVIALISKGDISGKIAKDLFEIVYTDGGDPAVIVEERGMKQVTDLGAIEKAVDEIIAANPDQVAKAKE-NPKLAGWFVGQVMKATGGKANPKAVNELVARKLQG-M---KATSVGEGAVLFQLAEVAAICALDEAIAAADIKGVVEVVPALINLLVAFDPIQDHGAVTAAVQALKPDV-----AASRTPQVHRVPVCYDCPDLLEVARLTNQSVEAVIAAHLGSEMRVEMYGFSPGYAYLRGLPQSIHLPRKPAAVRDIPKGSIIISGAQSLITTLTMPTGWWVIGRSGFDVIESDAPDPFVFKVGDRVVYERIV
MDWELVIGMEVHAQVSSEAKLFSGASTKFGAEPNSNVSFVDAAMPGMLPVINEFCVEQAVRTGLGLKAQINLKSAFDRKNYFYPDLPQGYQISQLYEPIVGEGEVLVDMPGIARLVRIERIHMEQDAGKSIHDMHMSFVDLNRTGVALMEIVSRPDIRGPEEAAAYVTKLRQILRYLGTCDGNMQNGNLRADVNVSVCRPGQSHLGTRCEIKNMNSMRFIQAAIEYEARRQIAIVEAGGTVDQETRLYDPDKNETRSMRSKEEAHDYRYFPDPDLLPLEIEQAWVDDIAASLPELPDEKKARFMGDFGLSEYDANVLTAETDSAAYFEAAAQ-GRDGKTVANWVINELFGRLNRDDTAITDSPMSPAQLGGVVDLVASDTINGKMAKDLFEIVYTEGGDPAQVAEAKGMKQVTDTGAIEAAVDEVIAANPAQVEKARE-NPKLAGWFVGQVMKATGGKANPKVVNQLIAQKLKD-MT-PQIRHAGYDGFVVTFGTRRAALAFRDAIDHAGIDAVEESSTSLVSAYVRFDPLQDHAAMRATLETLVQQH---DAVGPSGRRLWRVPTVFGAPQLAEAASVAGLSERDAIASIAETQVRVQTIGFAPGMPYLGELPPAWDIPRQTELTARVPAGGLCVAIRQLVLFPVDTPTGWRHVGQTALRLFRPDAPEPFLLRPGDEVLFDPVA
MGYEVVIGFETHAQLSTQSKIFSRAPTAFGAEPNTQACAVDLALPGTLPVMNRGAVERAIRLGLALGSTIAPRSIFARKNYFYPDLPKGYQISQYEIPVVQGGSVSFWLE-ERKTVRLVRAHLEEDAGKSLHEDGQSGIDLNRAGTPLLEIVTEPDIRSSAEAVAYARELHKIVTWIGICDGNMQEGSFRCDANVSVRRPG-QPLGTRREIKNLNSFRFMQQAIDFEIRWQIEQIEDGHPIQQATVLFDPDTGETRAMRTKEDAADYRYFPDPDLPPLVIGRDWVDAVKAQMPELPRAMAERYVRDFGLTDYDATQLTQSPAHAAYFDAAVAAGAAPKLASNWLSGEIAKRLNTQEVGIEAAPVKPAQLAQLIGRIGDGTISNNAARQVFDALWSGEGSVDALIEAKGLKQMNDTGALEKIVDDVLAKNEKNIAEYRAGKDKAFNALVGQVMKESKGKANPAQVNALLKSRL-G-MSQPRLHALGDAALLCELPPPQRIWALAREAVA--WPEVQEVLPGMNNLTLLFDPQQDAGELELRVLTAWPAL---AGQAEGTGRLVEIPVAYGGPDLHDVARHTGLSAAEVVRRHAAGEYVVYLLGFLPGFAFMGGLAPELHTPRRREPRTAVPARSVGIGGAQTGIYPLDSPGGWQLIGRTPLALFDPAAEPPTLLQPGDRVRFVPEL
MEWELVIGMEIHAQIATEAKLFSGASTGFGAEPNSHVSFIDAAMPGMLPVLNEFCIRQAVLTGLGLKAKINLRSAFDRKNYFYPDLPQGYQISQLYHPLVGEGEVWVEMPGVARRVRIERIHVEQDAGKSIHDMNMSFVDLNRTGVALMEIVSRPDIRGPEEAAAYVAKLRQILRYLGTCDGNMQNGNLRADVNVSVCRPGQSHLGTRCEIKNMNSMRFIQQAIDYEARRQIAILEDGGKIDQETRLYDPDKGETRSMRSKEEAHDYRYFPDPDLLPLEIEQGWVDEIAAGMPELPDAKKARFIADFGVTDYDAGVLTAETENAVFFEAVAT-GRDGKQAANWVINELFGRLNKEGLGISESPVSAAQLAGILDLLANETISGKIAKDLFEIVWTEGGNPSEIVESRGMKQVTDTGAIEAAVDEIIAANPAQVEEAKQ-NPKLAGWFVGQVMKATGGKANPAAVNALITQKLGL--------------MLVEFGDRERVLALDRLLEATPFAGFREAVPAYAALLIRFDPLVDHASVQRAAEALLHAP---A-MPAAPSRLREVAVCYDAPDLPAVARQSGLTREQVIATHLAGEYSVFMYGFAPGYAYLAGVPEALRMPRKPTAVRGIAAGSVVIAGPQCLVTTLVMPTGWWIIGRSPTAILTGDPATPFLFDVGDRVRFRRVT
MDWEVVIGMEIHAQVTSNSKLFSGASTAFGGEPNTQVSLVDAAMPGMLPVINEECVRQAVRTGLGLNATINLRSVFDRKNYFYPDLPQGYQISQYKSPIVGEGEVLLELGGRTAIVGIERLHLEQDPAKMLHDKSQSLIDLNRCGVALMEIVSKPDIRDAEQAKAYVTKLRSILRYLGTCDGDMEKGSLRADVNVSVRKPG-GPLGTRCEIKNLNSINFIGQAIEYEARRQIEIIEDGGKIDQETRLFDANKGETRSLRSKEEAHDYRYFPDPDLLPLEFSQSFVDELKAKLPELPDQKKARFVADFGLSAYDASVLVAERESAMFYESVLDRTRDGKMAANWVINELFGRLNKEGRDITDSPVNAEQLAAIIDLIGEGTISGKIAKDLFEIVWQEGGDPRALVESRGMKQVTDLSAIEKVVDGIIAANPDKAAQVKD-KPQSLGWFVGQVMKSSGGKANPQAVNELLKSKLGI-MSIPKISLIGTLAMLVEAPGDGRIWALADAVSA--WPNVQEAVIGVTNVMLVFEQPPDIGMLSAAIAELWHRL----PGRKADGKLIEIPVVYGAFDLPAIARHAGLSERDVIRIHSEGDYTVCAVASSPGFGYLHGLDPRIHMPRKSVPSLNMRAGSVTIGGMQTGVAVLTSPNGWNAIGWASVAMFDPSSEEPSLMLPGDRVKFRIDL
MDWELVMGLEVHAQVASNAKLFSGASTAFGSDPNCNVSLVDAAMPGMLPVINKFCVEQAIRTGLGLKAQINTWSRFDRKNYFYPDLPQGYQISQFAHPIVGEGEIEVDVDAYSFTCRIERLHLEQDAGKSIHDMNSTYVDLNRSGVALMEIVSKPDVRTPAEAAAYVKKLRAIVIALGTCDGDMDKGNLRADVNVSVCRPGQSHLGTRCELKNMNSFRFIQQAIEYEARRQIEILEDGGVVDQETRLFDPVKVETRSMRSKEDAHDYRYFPDPDLLPLEFEQAWVDEIRESLPELPDEKRARFETDYGLSRYDAGVLSADAEKADFFEEVAK-GRDPKLAANWVTQELFGYLNKQDMELSDSPVSAASLGGLIELISNDTISGKIAKDVFVRMIEGEGEAADIVEKHGLKQVTDTGAIEKVVDEIIAANPEQVAQVKE-KPKTMGWFVGQVMKASGGKANPKAVNDILKAKLGL-MILQKILACGDDAYRLMPSDNHQRHAIAEALRSKG---VSEVVVGRESVTVQYDPCESPEATRKLILSALDQV---NLVTQKSASSVTLRMRIDAPELVTCAEANGLSANEFLDRITGSDLMVDMLGFAPGFAYVSGVGDALVGKRLEHPRQLTHAGSVGFIQGFLGIYALDGPGGWPIIGQVSERLFDKTSDNPVLLAPGTRIKLE--Q
MNWETVIGLEVHVQLATKTKIFSAASTSFGAEPNTQACAIDLAMPGTLPALNEQAVHYAIMFGLAINAEIGKISIFERKNYFYPDLPKGYQTTQLEKPIVGRGEVAIQLDGSTKSIRIHHAHLEEDAGKSIHEDGSSGVDLNRAGTPLIEIVSEPDMRNIEEAVAFAKKLHSIVTSIGICDGKMSQGSMRFDVNVSVRPMGSTTLGTRTETKNLNSYKFMEEAIEKEVERQIDLIEDGGTVKQETRLYNGETKVSKAMRSKEEANDYRYFPCPDLLPVIVSDDTIEKLRRALPELPDARQARFVEQYALSKYDAGILSSDANTANFFESVAANASHPKMAANWTMGELSAALNHADLSITESPVSAELLAGMILRIADNSISGKMAKQVFEAMWQGEGNADEIIEAKGLKQVSDNAALEKMVSDVLEVNPAMVEDFIASRKKKLGGFMGQIMKASRGQANPQQVNQILLQKLNL-M---VISVAGENSLIVYFSDKARIKTCSSAIGLALGRHLVDLIPSYASILVIYDSLLDHFAVSKVIRTVAAAS---SSQSNTDGKLITLPVYYSGPDLSALAENAGLSIDQVIELHQAIEYRVYAIGFAPGFAYLGEVDQRIAAPRLATPRLKVPRGAVAIADRQTAVYPAQSPGGWNLIGLCPTPMFDAKADPIMPVSTGDRVAFKAIR
MPWEVIVGMEVHAQVLSNAKLFSGASAAFGGEPNSHVSLVDAAMPGMLPVINVECVKQAIRTGLGLKAQINRRSVFDRKNYFYPDLPQGYQISQFKFPIVGEGIVTVDLE-YSFDVGIERLHLEQDAGKSLHDQDHSYVDLNRSGVALMEIVSKPDIRSSEEAKAYITKLRTILRYLGTCDGNMEEGSLRADVNVSVRKLG-APLGTRCEIKNVNSIRFIGQAIEYEARRQIDVIEDGGTIKQETRLFDAKSGKTRPMRSKEEAHDYRYFPDPDLLPLEVSEAFVEDLKKVLPELPDEKRARFMSEYALSAYDAGVLILDRASADFYETVAR-GRDPKLAANWMMGDFFAALNKTGKDITESPISAAQLGELIDLISSDVISGRIAKEVFEIMLDKGGTPGAIVEERGLKQVTDTGAIEKVVDEIIAANPKQVEQVQT-KPKTLSWFVGQVMRATGGKANPDAVNALLRQKLQV-MPIPRVYDSGESAVLVEFGVGLAILQISERLHGSHLEGYRESIPALSSLTICYDPLVTKERLVAAIESACAIP---L-GAGAAARLWTIPCVYGGPDLRDVAREAALSEGDAAALHASETYVVSMLGFLPGFAYLAELPERLRLPRRASPRARVPAGSIAIAADMTAVYPLDSPGGWHLIGWTPVPMWDMARRAEPLLRPGDSVRFRAIA
MDWELVIGMEVHAQVSSNSKLFSGASTLFGAEPNSNVAFVDAGMPGMLPVINEFCVEQAVRTGLGLKAQINLTSAFDRKNYFYPDLPQGYQISQLYHPIVGEGEVLVEMAGTARLVRIERIHLEQDAGKSIHDMAMSFVDLNRTGVALMEIVSRPDIRGPEEAAAYLGKLRQILRYLGTCDGNMQSGSMRADVNVSICLPGASHLGTRCEIKNMNSMRFIQAAIEVEARRQIAIVEAGGSVEQETRLYDPDKNETRSMRSKEEAHDYRYFPDPDLLPLEIEQSWVDEIEASLPELPDAKKARFMSDFGLSDYDASVLTAETADAVYFEAVAE-AADGKLAANWVINELFGRLKKDDAGIADSPVSPAQLAGIIALIKADEISGKIAKDLFEIVYTEGGDPAEIVAARGMKQVTDTGAIEQAVDDIIAANPAQVEKAQQ-NPKLAGWFVGQVMKATGGKANPAVVNQIVAKKLAG-MQ-PQLKAIADHALLVTFADEAAVIALDHAIATNPPEGTIETVPALVNLLVSFDPILDHIAVETHIRACLKAL---N-IQKVSGVQRVVQVCYEAPDLEAVSTATGLSRDAVINAHLAGDFHVLMYGFAPGYAYLSGVTPEIQVPRKLAPVRDVPAGSVIIAGPQCLVTTLMMPTGWSIIGRSPTPILTNDPDHPFLFDVGDRVAFERIA
MDWEVVIGMEIHAQVTSNAKLFSGAATVFGGAPNNQVSLIDAAMPGMLPVINEECVRQAVRTGLGLKAKINLKSVFDRKNYFYPDLPQGYQISQFKSPIVGEGEVVIDLDGETVTVGIERLHLEQDAGKLLHDQSMSYVDLNRSGVALMEIVSKPDIRSSEQARAYVTKLRSILRYLGTCDGDMEKGNLRADVNVSVRRPG-EPLGTRCEIKNVNSIRFIGQAIDYEARRQIEIIEDGGAIDQETRLFDPGKGETRSMRSKEEAHDYRYFPDPDLLPLEFTQSFVDDLRAHLPELPDEKKARFIKDFALTPYDAGVLVAERENAEFFEAVLGRARDGKLAANWVINELSGRLNKEAKDIASSPVSSVQLASIVNLIGAGTISGKIAKDLFEIVWTEGGDPEALVEARGMKQVTDLGAIAKVVDDIIAANPDKVAQAKA-KPALIGWFVGQVMKASGGKVNPQAVNDLLKSKLGL-MT-PRILLAGDTALVVEFGRDRQVLNLDRNVAREAIAGVLETVPTYRSLLVHYDPVQGFGTLSERLLALAQLP---V-PKETAVRRWRVPVVYGGIDLDDVARAHQIATDEVIAKHSGSEYRVAMIGFTPGFAYLSGLDPSIATPRRESPRTETPPGTISIGGVQACVQCLAAPSGWHLLGRTPVRTFHPHRDPVFLMEPGDAVTFTPIS
MNFETIVGLEIHVELKTDTKIMSPAPAHFGAEPNKNIHVTDIAYPGVLPTLNKKAVEFGMKASMALNCDIAPIMNFDRKHYFYPDNPKAYQISQDKRPVGSNGWIEIEVDGKKKKIRIERVHLEEDAGKLTHTEGYSLVDLNRQGTPLIEIVTEADVRSPEEAYAFLEKLKAIIQYTGVSDVRMEEGSLRCDANISLRPFGQEKFGTKTELKNLNSFNFIRRGIANEVARQEKILLSGGTIQQETRRYDEATGDTVLMRIKGSANDYRFINDPDLPEVHIDQEWVDRVRAEIPELPDARKARYVSELDLPEYDAHVLTLTKEMSDFFDATVKAGAEPKLASNWLMGDVSAYLNAESKELHDTPLTPENLAQLVKLITDGTISSKIAKKVFVDLAKKGGNPADIVKEKGLVQISDEGTLRTIITEILDANEQSIEDFKNGKDRAVGFLVGQVMKATKGQANPPLVNKLLMEEIKKRMMNLDIKVLGDSAMIIKMGEGQQVKNLSFLLEEYPFDGFIESVPAYNSLAVYYSPYLPIEKVTDYITALAVQI---SDLPVTEGRLVEIPVLYGGPDLQFVAETHHLSIEEVIEIHTTPEYLVYMIGFAPGFPFLGGLDERIATPRKLTPRTSIPPGSVGIAGKQTGVYPLETPGGWQIIGRTPTDLFVPDMSPPSLLQSGDRIKFCPMQ
M-LKPILSLPQRQKLQNSAGGPCGCTTKFGGAPNSHCCPVCIGLPGTLPKLNREVVRYAIRAGLAVHGEIAEISKMDRKNYCYPDLSKAYQISQLYAPLIIGGYVELSN---GRKIRLHHIHIEEDAGKLIHQ-GDTYVDYNRGGVPLIEIVSEPDIRSIDEAREYVEKLQQVMRYIGISDCKMQEGSMRCDVNISVRPKGSEKLGTRTEIKNMNSINNIAKAMEYEFERQVDLIENGGSVVQETLRYDDATNTTSSMRSKEDAHDYRYFRDPDLVTIHVPKDVVEEIKAAMPELPADKCRRYIDELAIPEKDAQLLTKYRKISEYFDKACEGVKSPKTVSNFIIGQIFRRTEEADKEIFDVAVTPEQLNELVKLLDSGKIRNNLAKATLEKMLDSGKGALEFISESDMGGL-DENALNDLCKQAVEGNPKAVEDYKNGKEKAIKSLVGNVMKNSRGKADPALAESKIKELIG--M--TLFLPAGDSAVNVEFGRTKKIRGLSDSLSRKPIRGVTECIPTFRSLLVCYDPLQGCEALIKKLKKRIKSL---DQVSGGEKRVFNIPVCYGGEDIAFVASHAGLTEQEVIDIHTGRDYLIFMLGFLPGFAYLGDMDKRLHTPRLSNPRTSIPAGSVGIGGEQTGIYPLASPGGWQLIGRTPVKPYDPTRAEPILYRAGDYIRFFAVK
MDWELVIGLEVHAQVATNAKLFSGASTGFGAEPNSHVAFVDAGMPGMLPVINEECIAQAVRTGLGLKAAINLRSAFDRKNYFYPDLPQGYQISQLYHPIVGEGEVLVEMAGVARRVRIERIHLEQDAGKSIHDMHMSFVDLNRTGVALMEIVSRPDIRGPEEAAAYVGKLRQIMRYLGTCDGNMQNGNLRADVNVSVCRPGASYLGTRCELKNMNSMRFIQQGIEYEARRQIAILEDGGTIDQETRLYDPEKGETRSMRSKEEAHDYRYFPDPDLLPLEIEQAWVDDIAAHLPELPDAKKARFMADFGLTEYDASVLTAEAENAAYFEEVAQ-GRDGKLSANWVINELFGRLKKDSREIGDSPVSPAQLGGIVALIASGDISGKIGKDLFEIIYTEGGDPAEIVESRGMRQVTDFGAIETAVDDVIAANPAQVEKAKA-NPKLAGWFVGQVMKSTGGKANPAAVNDIVAKKLGL-MS-TRITLIGSRAILFEADCPQRFWAIAAEAAT--WPGVVEAVPGMTNVTLLLDKTPGLAALQRPLDQLWAS----GVRREVEGRLLDVDITYGGPHLAEVAALTGLSIDAVIRRHTAPDYTVFAVGSHAGYCYLGGLDPRLETPRRKVPLTRLPGGSLSMAGLQTGISASAGPSGWNTVGSADVAFFDPTRDPAALLQPGDRIRFGVRA
MGFEVVIGIETHAQLSTRSKIFSGSSTHFGAAPNTQASAVDLALPGTLPVMNRGAVERAIRFGLAVGATVAPLSIFARKNYFYPDLPKGYQISQYETPVVQGGAVEFFCD-EPHKVNLTRAHLEEDAGKSLHEDGQTGIDLNRAGTPLLEIVTEPDMRSSLEAVEYAKALHALVVWLDICDGNMQEGSFRCDANVSVRKPG-ATFGTRREIKNLNSFKFMQQAIDFEVQWQIDLIEDGGKVQQATVLFNADTGETRAMRSKEDAHDYRYFPDPDLPPLVIAPEWVERVRSEMPELPRRMAQRFQGEYGLPVYDAAMMTQSKAFAAYFEAAAKACGQPKLVANWLMGEVSRRLNAEGGSISECPVSAGSLANLVSAIQAGAVSNAGARQVLDDLWRTNATVESVIDRLGIRQMSDTGELDRILDEVLAANPKSVEEYRAGKDKAFNALVGQAMKASKGKANPALVNERLKQKL-G-M--VRLLDAGDCAVTVEFGDRAQVGAFERSLAAALLAGVVELVPTFRSLTVLYDPLHRRALLEPALLGLLQQP---TPTLAAIARRWRLPVCYEGADLADVAAAAGLSPEAVVQCHSGTDFNVYMLGFMPGFAFMGDLPSALAVPRRKEPRLRVPAGSVAITGGLSAIYPWESPGGWRLLGRCPVPLFDAAAAAPALLAPGDRVRFEPVA
MEWEVVIGLEVHAQITSKSKLFSGASTEFGAEPNTQVSLVDAAMPGMLPVLNGECVRQAVRTGLAINAQINKYSRFDRKNYFYADLPQGYQISQLYHPIVGEGMIQISLDAHGKAIGVERIHIEQDAGKLMHDQTMSYVDLNRCGVALMEIVSKPDMTSPKEAAAYVRKLRSILRYVGSCDGNMEQGSMRADVNVSVRKPG-GELGTRTETKNVNSMRFIQAVIEYEAQRQVDLIEDGGTVVQETRLFDPDRNETRSMRSKEDAHDYRYFPDPDLLPLELEDDFIFDCKASLPELPDEKRARYKSVLGLSAYNAAVLTAEHETALWFEELLETTKIASSAANWVTSELFGALNRMGLDIENSPVSPAQAAELLSLVADDTISGKIAKQVFEIMLETGDGAKKIVEEQGLKQESDTGAIEKVIADVMAANEDKVAQYRDGKDKLFGFFVGQTMKAMQGKANPQVVNELLKKALG--MAV--TIHICDDWISINLPDMDRVLAARNILSADV---WTEIVPGIDSIAIQFDPALSPADAASMASDQISDL---TQMAGMSPSTKVIPVCYDAPDSEYAAKKLGITTETLSSWHAAQIQRVAMLGFMPGFAYLESMEGCSDIGRLANPRQSVAPGSIGIIGRQSCIYSFDSPGGWPIIGRTPLRLFDPAKDQPALLSAGDTVRFEAIQ
MDWEMVIGLEVHAQVTSNSKLFSGASTEFGGAPNDHVSLVDAAMPGMLPVINEECVAQAVRTGLGLKAKINLKSTFDRKNYFYPDLPQGYQISQFKSPIVGEGAVVVDLGGESVTVGIERLHLEQDAGKLLHDQTMSFVDLNRSGVALMEIVSKPDIRSAEEAQGYVAKLRSILRYLGTCDGDMEKGNLRADVNVSVRRPG-EPFGTRCEIKNMNSIRFIGQAIHYEARRQIGILEDGGTIDQETRLYDPNKGETRSMRSKEEAHDYRYFPDPDLLPLEFTAAYVEELKAKLPELPDAKRERFMADFGLTPYDASVLVAERESAGFFEAVLDKGRDGKLAANWVINELFGRLNKEGQDISASPVSAEQMAAIVGLIGEGTISGKIAKDLFEIVWTKGGDPRALVESLGMKQVTDLGAIEKTVDDIIAANPDKVEQARA-KPQLMGWFVGQVMKATGGKVNPQAVNDLLKAKLGI-MALPRILPSGDTALTVEFGSSRRVLALDRNVASDGVTGVTETVPTYRSLLVHYDPLRGYAELSDKLLALAQRP---V-PPEAGVRRWRVPVVYGGIDLDDVARAHKISTSDVIAKHTGSEYRVAMIGFTPGFAYLSGLDPAIATSRRESPRTYTPPGTISIGGVQGCVQCLAAPSGWHLLGRTPVRTFHPHRDPVFLMEPGDAVVFHAIT
MDWEIIVGLEVHAQVSAQSKLFSGASASYGGAPNAHVSLVDAGMPGMLPVLNRYCVEQAVRTGLGLGAKINLWSRFDRKNYFYPDLPQGYQISQFAHPIVGEGTLNVDCNGETVPIRIERIHLEQDAGKSIHDLRATYVDLNRSGCALMEIVSKPDIRSSEEAANYFKTLRALVRYLGTCDGNMDEGSMRADVNVSVRKPG-TPFGTRCEIKNVNSTRYVALAVDYEARRQIEILEDGGTITQQTRLFDVKTGKTRSMRSKEDAHDYRYFPDPDLLPLELDQAWVDAIKASLPELPDAKKQRFKADYGLSPYDAAVLVSDKDAADFFETAAK-GRDAKLVNSWMTVELFGWLNKHDKTLAETPVSAERLGELVDLIGNGTINGKIAKDVFPRMIETGDAPLVIVEREGLKQETDTGLIEETVDALIAANPDKVEEART-KPKALGWWVGQLMKATGGKASPAVINEVIKAKLGL-M--------GDDAVAVQPNNRALRHPLARALRGSG---WIDTVPGKEVVAVHFDPRARPTEVMRKLEDWLSSF---SAEAFEPGKAVDLHLDCSAPDLQALADQNGLTPQEMLERVTRSDLVVDMLGFTPGFAYVEGVNPALKAERLAVPRQRVAAGSVGLVSGQLGLYGLSGPGGWPIIGRLTEALFDPARAEPFLLQEGQVVRLHLVV
MDWEIVVGMEVHAQVLSEAKLFSGASASYGGEPNDHVSLVDAAMPGMLPVINEECVRQAIRTGLGLKAEIMHRSVFDRKNYFYPDLPQGYQISQFKDPIVGEGVVQVLVPNEEVEVGVERLHLEQDAGKSIHDQTLSLVDLNRSGVALMEIVSKPDIRSADEAKAYLTKLRTILRYLGTCDGNMDEGSMRADVNVSVRRPG-DAFGTRCEIKNVNSIRFVGQAIEAEALRQIAIIEDGGTIDQETRLFDPVKGETRAMRSKEDAHDYRYFPDPDLLPLEFDAAYVAELARHLPELPDDKRARLIADSGLSAYDASILVSEKAIADFFEDLAR-GRDAKQAANWVINDLLGALNKAGKGIEETPVSAAQLGGILDLIRAETISGKIAKDLFEIVWTEGGDPVEIVEARGMRQVTDTGAIEKAVDEIIAANPDKAKQAQA-KPTLAGWFVGQVMRAMGGKASPGVVNDLVKAKLGLEMTAVKILPCGDGALSVELADRERVIALSADLARAPIVGVEETVPTYRSLMVVYDPAKRGAALAEEIRTRLGAL---D-VEARHGRRFTIPVHYGGLDLAELAAMKAMTPEALVELHAATEFRVYMIGFAPGFAYLGGLPEALHTPRLAVPRQRIEAGAIGIGGAQASINSVPGPSGWRYIGRTPVRLFDPAGPQPFLLKAGDRVRFRAVP
MDWELVIGLEVHAQVATAAKLFSGASTQFGAEPNSNVAFVDSGMPGMLPVINEGCVAQAVKTGLGLKAEIHLRSAFDRKNYFYPDLPQGYQISQLYHPIVGEGEVLVEMNGQARTVRIERIHLEQDAGKSIHDMAMSFVDLNRTGVALMEIVSRPDIRGPEEAAAYVGKLRQIMRYLGTCDGNMQNGNLRADVNVSVCRPGDAHLGTRCEIKNMNSMRFIQAAIDHEARRQIAILEDGGEIVQETRLYDPDKNETRSMRSKEEAHDYRYFPDPDLLPLEIEQAWVDDIEASLPELPDAKKARFITDFGLSDYDASVLTADVTNAAYFEAVAE-GNDGKLAANWVINELFGRLKKDDRDIADSPISATRLGQIVGLIKSDKISGKIAKDVFEIAYTQDRDPEEIVKTEGMEQVTDTGAIEAAVDEIIAANPAQVEKAQA-NPKLAGWFVGQVMKATGGKANPAAVNKLVSAKLGL-MPRPTCTPVADYGVLVTFADMARIRALDQALSHAPIEGVTEWVPALVNLMVVFDPLQDHGAVTQAVEHLLLEA---D-VAPTSGQTCVIDVCYDAPDLAAVAKTTGMSRDGVINAHLSGDYDVLMFGFAPGYGYLGGVPDAIYVPRKSAAVPGVPAGAVMIADRQCLVTTLTMPTGWSVIGRSPTQILTGAADAPTAFQVGDRVQFNRIP
MDWELVIGMEIHAQVASKAKLFSGASTQFGNEPNANVAFVDAAMPGMLPVINEYCVEQAVRTGLGLKAQINLFSAFDRKNYFYPDLPQGYQISQLYHPIVGEGEVIVDMPGVARLVRIERIHLEQDAGKSIHDMNMSFVDLNRTGVALMEIVSRPDIRGPEEAAAYVLKMRQILRYLGTCDGNMQNGNMRADVNVSVCRKGQSHLGTRCEIKNMNSTRFIQLAIDYEARRQIAILEDGGEIDQETRLYDADKNETRSMRSKEEAHDYRYFPDPDLLPLEIEQAWVDDIKASLPELPDDKKARFVRDFGLSEYDAGVLTADTANAAFFEGVAA-GTDGKLAANWVINELFGRLKKDDAEIENSPVSPAQLGGIVKLIKAGDISGKIAKDLFEIVYTEGGDPAEIVEARGMKQVTDTGAIEAAVDAVIADNPAQVEKAKA-NPKLAGWFVGQVMKSTGGKANPAAVNALVMQKLGL-MT-PRLRPLGDTALSVEFGERARARALSYDLAQNPITGVVDVVPTYRAVLVSYDPHVRGATLETALNERLRAL---GENAPQSGALWHVPVVYGGCDLAPLARDKGLSEQALIALHCSVEYRVYMIGFAPGFAYLGGLPEQLHAPRLATPRQWVPAGAIGIGGQQASINSVAGPSGWRYIGQTPWRSFDPDRARPFLFAAGDRIRFIPVP
MDWEMVIGLEIHAQVNSHAKLFSGSSTEFGGSPNSHVSLVDAAMPGMLPVINEECVKQAVRTGLGLKAQINRRSTFDRKNYFYPDLPQGYQISQYKSPIVGEGEVTVELDGETITVGIERLHLEQDAGKLVHDQTQTFVDLNRSGVALMEIVSKPDMRSAEQAQAYVSKLRTILRYLGTCDGDMEKGNLRADCNVSVRKPG-DPYGTRCEIKNVNSIRFIGQAIDYEARRQIGILEDGGVIDQETRLYDPNKGETRSMRSKEEAHDYRYFPDPDLLPLEFSEEYVSELKAGLPELPDEKKARFISAFGLSAYDAAVLVVERESAEFFETTLAKARDGKLAANWVINELFGRLNKEGQDISSSPVSAAQMAAIVDLIGEGLISGKIAKDLFEIVWTEGGDPRALVEERGMKQVTDTGAIEKVVDDIIAANPDKVAQAQA-KPALMGWFVGQVMKSSGGKANPQVVNDLLKSKLGI-M--PRILPSGDAAITVEFSRTRRVLALDKLVASAGLAAVTETVPTYRSLLVHYDPLQGFDALGEKLTELALQP---L-PEAKAARRWRIPVAYGGIDLEDVAKALNITPDEVVARHVGGDYKVAMIGFTPGWSYLSGLPSSMQMSRRQNPRLLTPPGTISIGGIQTGVQCLAGPSGWHLLGRTAVRTYQLGRDPIFLLEPGDAITFAAVS
MDWEVVIGLEIHAQVTSNAKLFSGAATAFGGAPNEHVSLVDAAMPGMLPVINAECVAQAIRTGLGLKAQINLKSTFDRKNYFYPDLPQGYQISQYKQPIVGEGVVIVDIDGESIEVGIERLHLEQDAGKSLHDQTMSFVDLNRSGVALMEIVSKPDMRSADEAKAYVTKLRTILRYLGTCDGDMEKGNLRADVNVSVRHPG-EPFGTRCEIKNVNSIRFIGQAIDYEARRQIGILEDGGTIDQETRLYDPNKGETRSMRSKEEAHDYRYFPDPDLLPLEFTAGYVEELKAKLPELPDEKRARFIADFGLTPYDAGVLVSERESADFYEAVLAGTRDGKQAANWVINELFGRLNKEGVAIDASPVSADQLAAIVDLIGEGTISGKIGKDLFEIVWTKGGDPKALVESLGLKQVTDLGAIEKMVDDIVAANPDKVAQARA-KPQLIGWFVGQVMKLSGGKVNPQAVNDLLKSKLGI-MT-PRILPCGDSALAVEFGTGRRVLALDRALKQAAITGVSEAVPTYRSLLVHYDPLTGFSELSDRLSALLDEA---Q-PVEGIGRHWRIPVVYGGLDLETVAAAHGITPDELIRRHSAPRYEVAMLGFTPGFSYLRGLDPTIATPRRSEPRLETPAGTISIGGAQAALQCLAGPSGWHLLGRTPVRTFQPQRDPVFLIEPGDTVTFMQIA
MEWETVIGLEVHVQLATQTKIFSGSSIAFGAEPNTQACAIDLAMPGTLPVANEQAFRYATMFGLAVDAEIGKRSVFERKNYFYPDLPKGYQTTQLEEPIVGPGNVDILLSGEQKRVRIHHAHLEEDAGKSVHEGAMSGIDLNRAGTPLIEVVTEPDMRNAEEAVAFARKLHSIVTSLGICDGEMSQGSMRFDVNISVRLKG-GELGTRTETKNLNSFRFMERCIEQEVERQIEVLEEGGTITQETRLYDGDTHTARAMRSKEEANDYRYFPCPDLLPVILDDDYIEQVRSTLPELPDARQKRFEETYSLSAYDAGTLSADAAVASYFEATAKASGDAKLAANWLMGELSAKLNAEEIAIGGSKVSAEHLAGLIARIKDQTISNKIAKQVFEAMWNGEGDADSIIDAKGLKQVSDSGALEKMVDEVMSNNPSQVDNYRKARPKMLGFFVGQIMKASNGQANPQQLNEILKNKLDE-MALPAVQALNDNTLLITFGDTAIVGRSWRFLKQHLAKQLINAVPASTTLLLEFKGKPSTEKVESLLSNALMD----SEHPVYTPKQHIIPVLYDAPDLNAIMKQSNLNLDQLIELHTNKIYRVFALGFMPGFAFLGEVDKRIAFPRMATPRVEVAAGSVGIAENITGIYPRTSPGGWHIIGRCPLELSPDENEKPPSFSVGDEVQFTAIK
MDWELVIGMEVHAQVASKAKLFSGASTEFGAEPNSNVSFVDAAMPGMLPVINEFCIEQAVRTGLGLKAKINLWSAFDRKNYFYPDLPQGYQISQLYHPLVGEGEILVDMPGIARLVRIERIHVEQDAGKSIHDMAMSFVDLNRTGVALMEIVSRPDIRGPEEAAAYVTKLRQILRYLGTCDGNMQNGNLRADVNVSICRPGASHLGTRCEIKNMNSMRFIQQAIEYEARRQIQIVESGGSVVQETRLYDPDKGETRSMRSKEEAHDYRYFPDPDLLPLEIEQAWVDGIAASLPELPDEKKARFIADYGVTEYDANVLTADVDLAQYFEDSVA-GGDGKRTANWVINEVLGRANKAEIS-PRQIVAPEVNAAILAMVARDEISTKIAKDVLELHIETGRAPEEIVETEGMKQVTDTGAIEAAVDQIIADNPAQVEKAKA-NPKLAGWFVGQVMKATGGKANPKAVNDIIQQKLGLDMS-PEFKAIADHALLVTFADEGAVLALDAALGADPPEGMIETVPAMVNLLVSFDPIADHDAIKTHVEGCLRAT---I-EAPSAGTSRIVQVCYDSPDLEAVSAATGLAPEAVIKAHLAGDFRVLMYGFAPGYAYLSGIPDAIQVPRKPAPVRDVPAGSVIIAGPQCLVTTLTMPTGWSIIGRSPTAILTGDPDHPFLFDVGDRVTFERIG
MDWEIVIGMEVHAQVTSKSKLFSGASAEYGGAPNAHVSLVDAAMPGMLPVINEECVKQAVRTGLGLKAAINHRSVFDRKNYFYPDLPQGYQISQFKQPIVGEGTVILDM-GETVEVGVERLHLEQDAGKSIHDQTMSFVDLNRSGVALMEIVSKPDLRSSDEAKAYLSKLRTILRYLGTCDGNMEEGSMRADINVSVRKPG-GEFGTRCEIKNVNSIRFAGQAIEYEARRQIGILEDGGAIAQETRLFDPREGVTRSMRSKEEAHDYRYFPDPDLLPLEFDQAFVDALAAGLPELPDDKKARFIADYGVTPYDAMVLTLEQASADFFEKVAK-GRDAKTSANWVINEFFGRLNKEGKEISASPMSAEQLGEIIDLIADNTISGKIAKDLFEIVWLEGGNPRELVESRGMRQVTDTGAIEAAVDEVIAANPDKAEQAKA-KPTLSGWFVGQVMKKTGGKANPQAVNEIIKARLGIEMTIPRLRSAGDRAITIEFSDRAQVVALGRTLADDPIGGVEEWVPTYRSLLVLYDPGTRGAALGARLMARAESL---D-VVAADARHLEIPVVYGGLDLGSLAAEKAMAPEDLVALHAGAGYRVHMIGFAPGFAYLGGLPEALHAPRLAEPRQRVAAGAVGIGGRQAGINSVPGPSGWRYIGRTPLRLFDPARAEPFLLRAGDRLRFRAIS
M------GLEVHLQLATDSKIFSGSPSRFGAEPNVQADAVDLGMPGMLPVLNTRAVEFAVRFGLGVGAKIGRRSVFDRKNYFYPDLPKGYQISQFFEPIVGEGLFEVPMDGSLFPIRILRAHLEEDAGKSVHDADQTGIDLNRAGTPLLEIVTEPDFRTAEQAVAYLKALHSLVTYLGISDGNMSEGSMRCDVNISLRPVGSDTLGTRTEIKNVNSFRFVEKAIEVETERQADLLDNGETVTQETRLYDADRNETRSMRSKEVANDYRYFPEPDLLPVVLDEATIESIAQSLPELPGPKRARFIEQYTLSDYDAALLVSSRAMADYFESAVADCDEPKLVANWILGDLSAAMNREDLDIDQTPVSASALAGLITRIADNTLSSKLAKQVFEGLWLGEGSADDIIEARGLKQVSDTGELEAMIDDVITNNPDQVAQYQAAQKKLSGFFVGQIMKASKGQANPQLVSQLLMKKLSD-M--ADITLAGEQGLLVTFTGARRIIALADFIEARFPTGINDVVPSYTTLGVFFEPAATRPTVMHEIREWLERP---LSTGSSPAIETTLPVYYGAPDLVTIAERTGLTPDEIVQLHTRERYHAYANGFAPGFCYLGHLNPRLSQPRRSTPRARVPKGSVAIADRQTAVYPVDSPGGWHLIGRCPLPLFNPESRTPNLISVGTFVRFKAIE
MQYETVIGLEVHVELATKTKIFCSCQTTFGGAPNTHTCPVCAGMPGSLPVLNKQVVEYALAVGLAANCKIHQHCKFDRKNYFYPDNPQNYQISQLYLPICYDGGIEIETENGKKTIGIHEIHMEEDAGKLIHDEDCSLVDYNRSGVPLIEIVSEPDMRSAEEVIAYLEKLRLIIQYLGASDCKLQEGSMRADVNLSVREAGTAKLGTRTEMKNLNSFKAIARAVEGERARQIELLEEGKKVIQETRRWDDNKEYSYPMRSKEDARDYRYFPDPDLMPIVISDEWIQKIKEAQPELRTEKLLRYKKEFDIPDYDAGILTSSKKLADLFEAATAICNKPKKVSNWLMVETLRLLKEKNREPEDLTFSPENLAKLVELADAGTINSSVAKEVFEHVFEEDADPVQYVEAHGLKTVNDEGALRSAITDIVAANPQSVTDYKNGKEKAIGFLVGQTMKAMKGKADPGTVNKILKEILSENM--IEILTAGDSAILIEFGKERKITAIVQLIKEQQIEGIVDTIPAFCSLLVNYDPRISYEKIVERMRQLVKVD---VMAEVGEKRIIEIPVCYGGPDIETVAENAKMSREEVIKLHSSKDYLIYMLGFLPGFSYLGGLDERLHTPRLANPRIKINAGSVGIGGSQTGIYPLDSPGGWQLIGLTPVKTYDPNREVPILFEAGDYIRFVPIV
MDWELVIGMEIHAQVASNAKLFSGASTKFGNAPNSNVAMVDAAMPGMLPVINEFCVEQAVRTGLGLKAAINLYSAFDRKNYFYPDLPQGYQISQLYHPIVGEGEVLVEMEGIAREVRVERIHLEQDAGKSIHDMTMSFVDLNRTGVALMEIVSRPDIRGPEEAAAYVTKMRQILRYLGTCDGNMQNGSMRADVNVSVCLPGQGHLGTRCEIKNMNSMRFIQMAIDYEAKRQIAILEAGGTIDQETRLYDADKNETRSMRSKEEAHDYRYFPCPDLLPLEIEQEWVDDIAKTLPELPDAKKARFIKDFGLSDYDATVLTAEAENAAYFEQVAE-GRDGKLAANWVINELFGRLKKDDKDIGSCPVKPAQLSGVIALIANGDISGKIAKDLFEIVYTEGGDPAEIVEARGMKQVTDTGAIEAAVAKVVADNPDQVAKARA-NPKLAGWFVGQVMKATGGKANPQAVNEIVARLLAE-MTNPEVLPMGQDGLIVRFALTSAVQRFFGIADAAGLKGVQEIAAALTSVLFKFDPLRTRADLAQELGALLARF---DATEPDAIRLWHIPVQFGGPQLQEAAAMAGRSEAQAISDVTDTDLRVLTIGFAPGQPYIGLLPPQWDLPRQTELTPKVPAGALVVAVRQLVLFANPSVTGWRQIGLCAFRPFLPTRSEPIALQQGDALRFSAVR
MDWEVVIGLEIHAQVSSNAKLFSGAATAFGGDQNTHVSLVDAAMPGMLPVINEECVRQAIRSGLGLNAKIHLRSVFDRKNYFYPDLPQGYQISQYKSPIVGEGEVVVDLDGDSITVGIERLHLEQDAGKLLHDQTSTFVDLNRSGVALMEIVSKPDLRSSEQAKAYVSKLRTIMRYLGTCDGDMEKGSLRADVNVSVRRPG-EPYGTRCEIKNVNSIRFIGQAIEYEARRQIGILEDGGTIDQETRLFDANKGETRSMRSKEEAHDYRYFPDPDLLPLEFTQAYVDDLKAGLPELPDAKKERFVHDFGLSVEDAGVLVSERESAEFYEAVLAQGRDGKLAANWVINELFGRLNKDGQSIDASPVSAAQLAAIVELIGEGTISGKIAKELFEIVWTEGGDPRTLVEQRGMKQVTDLSAIEKVVDDIVAANPDKVAQVVA-KPAMLGWFVGQVMKSSGGKANPQAVNDLLKRKLGL-MSLPRILPSGDAAITVEFGREERVLELDRALANTPIAGVIETVPTYRSLLVHYDPEQGFDALGGQLTALAQAS---SQPSPATIRHWRIPVCYGGVDLDDVAGSLGLSPDEVVRRHVAGDYRVAMIGFTPGWSYLSGLDPSLTMPRRQSPRLLTPAGTISIGGVQAGVQCLPGPSGWHLLGRTPVRTYQLHREPIFLLEPGDIVRFFAIS
MQWEIVVGLETHTQLTTESKIFSGASTAFGAEPNAQACAVDLALPGVLPVMNKAAVQRAIQFGLAVGAKVAEHSVFARKNYFYPDLPKGYQISQFEIPVVQGGTVSFLLD-QMKTVRLVRAHLEEDAGKSLHEDGQSGIDLNRAGTPLLEIVTEPDMRSAEEAVAYAKTLHTLVTWLGICDGNMQEGSFRCDANVSVRPKGESKLGTRCEIKNLNSFKFLQAAILYEAQRQIEIIEDGGVIKQETRLYDPDRNETRSMRSKEDSEDYRYFPDPDLPPLVISPEWVEQVRAEMPELPGQKQARYTADLGLSEYDAVTLTGSRAMTNFFEAALVAADKAKPLANWLLGEFSANLNRDDKTPAESPITPVLMAALVKRVVDGTLNNKTAKVVFAALWEGKYDVDACIKGEGLEQISDSGAVEKMIDDVLAAHPGPVAEYKAGKEASFNFLVGQIMRAARGKANPAQVNEILKAKLSD-M--PKAYLLSDRAIQIDWATSALREELIQSFETQD---VCQCVQTDQSITVLFENSIVTGRCEALLDQTLTKLGKVRMDANKPGCHHHIVVHYGGQDLDWLAGQTGLSPTEVIDLHSSIIYTVQFLGFLPGFAYLTGLPKQLQFPRRETPRPRVPAGTLAIAAHYCAVYPWESPGGWHLMGHVEQVLFDPEREGHSLFKAGDTVQFIRAA
MRFEAVIGLEVHAQLQTRTKIFCGCVPAFGAPPNTHTCPVCLGMPGALPVLNADAVDKAIAAAIALGCTVHEVSEFARKNYFYPDLPKGYQISQFDRPIATGGHVDLEVDGQAVRVGITRIHMEEDAGKSLHEGNLTGIDLNRAGTPLIEIVSEPDLRGAAAAAAYFTFMRDVLVAIGVNDGNLEEGSLRCDANVSVRPLGQQALGTKVEVKNVNSFRFLQKAIEYEIARQSAVVADGGAIVQETRLFDPDTGRTFSMRSKEEAHDYRYFPEPDLPLLVLSRGQVDRVRAALPELPAARRARFVSQYGLPAYDAAVLTQDVDLAAYFEQVAS-VAPPKLASNFVMGEVLRKVKDEDTAIADVPVTAAALADLIRLVDDGTISTGAGRQVFETMWTTREPASAIVAREGLKQVGDESALLAHVATVIAANPEAVASYKAGRVQAIGALVGQVMKLTRGTANPKVVHALVQRQLDA-MSDWRLEWLGDAALSVHAIDGAFIHRLAQRLRMAQVAGVRDVVPGMRELVVHVDPLRDVRQVALALRATEAD-----GEAATVGFAVEVPVVYGGPDLEDVALACGLAPEEVCRRHAAVDYVVCFVGFVPGFPYLGPLDSRLHLPRRATPRPKVPPGSVAIAGAYSGIYPSASPGGWHIIGRTDMSLFDLGATPPARLAPGTRVRFVRRR
MEWEVVIGLEVHAQVTSHAKLFSGAATTFGAEPNAQVSLVDAAMPGMLPVPNGECVRQAVRTGMALNAQINRYSRFDRKNYFYADLPQGYQISQLYHPIVGEGAIEISLDAQTKTIGIERLHLEQDAGKLMHDQTMSYVDLNRCGVALMEIVSRPDMRSPAEAGAYLKKLRSILRYVGSCDGNMEEGSMRADVNVSVRKPG-DEFGTRTETKNVNSVRYVMATIEHEANRQVDVLESGGSIVQETRLYDPDKNETRSMRSKEDAHDYRYFPDPDLLPLELDDAFLEGCKASLPELPDAKRKRYESELGLSAYNAAVLTAEAETARWFEALLAQGKPAKGSANWLLSELYGALNRTGKSIDDSPVSPAAGAELIALVADGTISGTIAKQVFEIMLETGECAGKIVEDKGLKQTSDSGAIDAAIAGVLAANADKVEQYRGGKEALFGFFVGQTMKAMQGKANPQMVNELLKKALN--MTL--PIYCADDWLMIRLG--DQVAGLAQAAQ---GQGWEDVVPGLDSLSLSWNPAESLETARAVAEALVAQAD--ADPAEGTLPPVTLHICYDAHDAEIVAELLGIATDVLPHWHAAQDWRVAMLGFQPGFGYLVCDAHIPEIPRLSDPRAHVARGSVGLLGQICGLYPHAGPGGWPIIGRIAETLFDPQAASPALLTPGQKVRFERVA
MDWELVIGLEIHAQVQSNAKLFSGASTKFGNEPNSNVAFVDAAMPGMLPVINEYCIEQAVRTGLGLKAEINLFSAFDRKNYFYPDLPQGYQISQLYHPIVGNGEVLVDMPGVARNVRIERIHLEQDAGKSIHDMTMSFVDLNRTGVALMEIVSFPDIRGPEEAAAYVLKLRQILRYLGTCDGNMQNGSMRADVNVSVCRPGQGHLGTRCELKNMNSTRFIQMAIDVEARRQIAIIEDGGEIKQETRLYDADKNETRSMRSKEEAHDYRYFPDPDLLPLEIEQAWVDDIAASLPELPDEKKARFVTEFGLSEYDANVLTADTANAAYFERVAE-GTDGKLAANWVINELFGRLKKDDKDIVDSPVSAEQLGGVVKLIKSGDISGKIAKDLFEIVYTEGGDPATIVEDRGMKQVTDMGAIEAAVDDVIAANPAQVEKAKQ-NPKLVGFFVGQVMKASGGKANPAAVNELVVKKLGL-MS-TKLSLIGSRAVLFEADCPERIWALTAAASQ--WDGVVEAVPGMTNLTLLLADVPDLTRIERDLAALWAK----GTRREVDGKLLEIDLTYGGPHLADVAEMTGMSIDAVIKMHSTPDYTVYAVGSHAGYCYLGGLDKRLETPRRKVPLPRLPGGSLSVAGLQTGVSASAGPSGWNTIGSADISFFDPFRATPALLQPGDRIRFLPVA
MDWELVIGMEVHAQVASKSKLFSGASTKFGNEPNSNVSMVDAAMPGMLPVINEFCVEQAVRTGLGLKAKINLYSAFDRKNYFYPDLPQGYQISQLYHPIVGEGEILVNLAGIARNVRVERIHLEQDAGKSVHDMNMSFVDLNRTGVALMEIVSMPDIRSPEEAAAYVTKLRQILRYLGTCDGNMQNGNMRADVNVSVCPSGQSHLGTRCELKNMNSMRFIQLAIDFEARRQISILEDGGTIDQETRLYDAEKNETRSMRSKEEAHDYRYFPDPDLLPLEIDQKWVDGIAENLPELPDEKKIRFIKEFKVTEYDASVLTADLSDAEYFEKIAN-GRDGKQAANWVINELFGRLNKADLTIKESPISTTQLGDILDLISKGDISGKIAKDLFEIVWTEGGNPSDIVDKRGMKQVTDTTKIEAAIDKIMIENPDQVTKAKE-NPKLAGWFVGQVMKATGGKANPKAVNEIIAKKLLN-M--ITFRPVADHAILVDFADTAAVLHLDQALAARPCAGFREAIPAFVNLLVDFDPLIDHRAVETHLRGLLDHP---A-AATSLPAQREVLVCYDAPDLASVARMTGLSTETVINAHLAGDYAVFLYGFAPGYAYLGGVPKPIQLDRKPAAVRGVAAGSVIIAGPQCLVTTLTMPTGWWIIGRSPTQILTGDPERPFLFDVGDKVRFRRIA
MQYETVIGLEVHIELATKTKIFCGCSTEFGGEPNTHTCPVCAGMPGSLPVLNRQVVEFALKAGIAANCQINQLCKFDRKNYFYPDNPQNYQISQLYLPLCHDGWIEIETSAGKKKIRIHEIHMEEDAGKLIHDEDCSLVDYNRSGVPLIEIVSEPDMRSAEEVIAYLDKLRCMMQYLGISDCKLQEGSMRADVNLSVCESGSDVWGTRTEMKNLNSFKAITRAIEAERERQIELLEMGRPVIQETRRWDDNKESSRAMRSKEDAKDYRYFPDPDLPPVHISDEWIQRIRNTQPQLREEKQQRYQDEMGLSDYDARVLTESAHLADLFEKTAELSQNPKRTAAWFMGEVLRLIKEYGTEPEKVCFSPKHLARLICMVEEKKVSPANAKKVFEHIFNEDTDPEVFVREHGLGIVQNDDLMQRVVQKVLAENPGPLSELLGGKEKVFGFFVGQMMRELKGTASPEAVRDALTEEINKNM--IRILTAGDSSILIEFGKERKISATIQLMKEQHIEGVVDMIPAFCSLLINYDPRVSYEEIRERMQALVKVE---VKAGETRKRIFEIPVCYGGPDIANIAEHAGLTEEEVIRIHSSKDYLIYMLGFLPGFTYLGGLDERLHTPRLANPRIRISAGSVGIGGSQTGIYPLDSPGGWQLMGMTPVKTYDPDREVPILVEAGDYIRFVPVV
MQFEVVIGLEVHAQLNTKTKIFCSCPTSFGDEPNTNVCEVCLGLPGALPVLNKEAVKKAIALGTAIHATVNQKSIFNRKNYFYPDLPKGYQISQFEIPIVENGEIVIDFDGRTKRIGVTRAHLEEDAGKNIHH-ALSHVDLNRAGTPLLEIVSEPDMRSSEEAVLYLKKLHAILRYLDISDANMQEGSFRCDANVSIRPKGDTKLYTRAEIKNLNSFKFIQKAIDYEVERQIEAWEDGKEVVQETRLYDTEKNETRSMRGKEDSAEYRYFPDPDLLPVLIPDEMMAEC-IQIPELPDQKRDRFLKEYGIKEYDANVITSSVEMAHFYETMIKEGAGAKNAVTWLTVELLARLN-NGITLMTSPVDAVKLAMIVKRIEDGTISGKAAKEVLDYLMEHEASVDDTIETLGLKQVSDDGAILAIIDTIIASNMDKVAEYRAGKEKLFGFFVGQTMKESKGTANPAKVNELLKSKLDV-M--PTYHVASESALILSFGSTSWVQRAYGALKEARIEGFDEIIPSYASLMVCYDVLRDFKGASETIERILLGA---LDRAVQASKTITIPVYYGGLDLALLAEEKGLSVEEIIALHVKETYRVYAIGFAPGFAYLGELDVRLATSRLASPRKVVPKGSVAIADRQCAVYPSQSPGGWKILGRTPMAMFDASYEGLSLLHVGDRVRYERIL
MDWELVIGMEVHAQVSSNAKLFSGASTKFGAEPNNNVAFVDAGMPGMLPVINEECVAQAVRTGLGLKAEIHLNSAFDRKNYFYPDLPQGYQISQLYHPIVGEGEVLVEMDGTARNVRIERIHLEQDAGKSIHDMNMSFVDLNRTGVALMEIVSRPDIRSPEEAAAFVVKLRQILRYLGTCDGNMQSGSMRADVNVSICRPGQSHLGTRCEIKNMNSMRFIQAAIMVEANRQIKIVEGGGSVDQETRLYDPDKNETRSMRSKEEAHDYRYFPDPDLLPLEIEQAWVDDLAANLPELPDAKKSRFISDFDLSDYDASVLTADGESAAYFESVAD-GRNGKLAANWVINELFGRLKKEDHDITESPVSPAQLGSIIDLISSDAISGKIAKDLFEIVYTEGGDPAEIVEARGMKQVTDTGAIEAALDEIIAANPAQVEKAKE-NPKLAGWFVGQVMKATGGKANPKAVNQLVSQKLKG-ME-PRFTPVADHAVLVSFANEAIVVSLDRAIAAHPPVGFIETVPALVNLLVSFDVMEDHARIENHVRALLAGL---E-IQKVMGIQRQVQVCYEAPDLAAVASATGLSEEVVVNAHLAGQYDVLMYGFSPGYAYLSGVSEQIQVPRKPAPVRDVPEGSVIIAGPQCLVTTLTMPTGWSIIGRSPTPILTGDPEHPFLFDVGDSVVFERIV
MKFEPTIGLEVHIQLLTDSKIFCSCSTKFGSLPNENVCPVCLGMPGVLPVLNKKVVEFALRLGLALNCTINKYSVMARKNYFYPDLPKNYQISQYELPILTGGYVEIEDNG-FKKIPLERIHIEEDAGKTIHT-NSSLIDYNRTGTALLEIVSKPAIETPRQAYEYLRSLRRIVRYLGICDGNMEEGSLRCDANISIKPKGQKELGTKVEVKNMNSFKHVEKALEYEWNRQIQAVMDNQSIIQETRLFDEKTLTTKSMRSKEEAYEYRYFPDPDLVPISINDDFTQSVKGNLPELPFEKMQRFVKHYSIKEEDAKTLVESKDIADYYEESAKLS-NPKAACNWILTEVLGYLNKENKDITQCKIKPANLAELINLVENNVISGKIAKEVFAKMYENALSPKVIIEKENLVLIQDTSIIEKALDEAIASNPKAVEQYKTGKKNTIGFFVGAVMKATKGKADPKIVNELIIKKLGDIM--PKFLPAGDRALTVEFGNENTVIGLKYILEQQNMPEIEEIIPTYRSLLVYYNPLLDLVSLENKIKYIANST---NNTTKTKNKTCVVPVLYGGPDLAFVAKYNNLTENEVIEIHSSVAYKVYMIGFAPGFPYLGGMSKKIAAPRLETPRKLVYAGSVGIAGSQTGIYSIDDPGGWRIIGRTPLKLYNPNNNPPVLFSAGDYIKFKPII
MEYEVTIGLETHIQLNTVTKAFCGCKASWNDAPNTNICPTCAGLPGSLPATNQAMVEKGLRLCLAMNSEVNLTSLFDRKNYMYADLPSGYQVTQDTRPIGVGGYLDFNMDGREIRVHIHNLHMEEDAGKTKNE-GVRLIDMNRCGVPLIEMVTMPDLHSADEAATYLMKLRQLLRWIGVSEANMERAHLRCDANVSIAPKGSKELGKRCEIKNINSIEAVRSAITNEVQRQIREVEAGNKIEQWTIEWDNDAQVLRKMRSKETAADYRYFHEPNLMPVVISPEFYEEVRKSMPELPRAKRARFMDELGLPAYDASILTADRETSEFFETACGYGGDTKRVSNWMMNEVLRVVNEKGVSLAELPIRAEDLVEIIKLVDAKTINTSTGKSLVDKVLETGKKPGDIVRELGLGLVSDEGAIREVCRKIVDGNPKEVAAYRGGKETLIGWFVGQVMKEMRGKADPEMAKAILSELLRG-MTEPRYTPVGDSALLVEFGDQRRVRALAQALARASTPGLGEAVPSYRSLLVHYDPLCDYRKVERWVRKQVRQT---AAVPLPEPRLVEIPTVYGGPDLGFVAEHNGLSTQEVIRIHSRASYPVYMIGFSPGFPYLGGMDSAIAAPRLETPRIRVPAGSVGIAGPQTGIYPIESPGGWRIIGRTSLGLFDPHADPPALLSAGDLVCFVPIA
MDWEIIIGLEVHAQVTSRSKLFSGASTQFGAEPNSNVSLVDAAMPGMLPVINEECVAQAVRTGLGLKAQINLRSVFDRKNYFYPDLPQGYQISQYKSPIVGEGIVIVDVPTEQIEVGIERLHLEQDAGKSLHDQTDSFVDLNRSGVALMEIVSKPDMRSADEARAYVSKLRTILRYLGTCDGNMEQGSLRADVNVSVRRPG-EPFGTRCEIKNVNSIRFIGQAIETEARRQIGILEDGGVIDQETRLFDPGKGETRSMRSKEEAHDYRYFPDPDLLPLEFDQAYVDGLASALPELPDAKKARFMNDYGLPAYDAGVLVADKETADYYETTVNVKRDPKLVANWVTGDVAAYANSVGLPVSQTHLTPAQIATLVDLISEEVISGKIAKDVLAILINEAGDPRTIVEARGLKQVTDTGAIEAAVDAIIAANPDKVAQAQA-KPTMLGWFVGQVMKQTGGKANPQAVNEILKAKLGI-MNTPRYLPVGESALCVEFGDRDQVLGLDQSLSLRPIPGILETVPTYRSLLIHFDPHRTSEDLTVALTERRNE-----RPEPAPPKHWLFPVCYDAEDLAEVASLLDLPPETIIDLHASATYRVYMYGFAPGFTFLGGLPEALGVSRRPTPRPPAPAGSLTIAGGQALITSMAMPTGWYVLGRTPVRVFDLGRPQPFLTEVGDEIRFERIR
MGYEVVIGLENHVQLSTRSKIFSGSSTAFGAAPNTQASPVDLALPGTLPVLNRAAVERAIRFGLAVGAKVAPLSIFARKNYFYPDLPKGYQISQFEIPVVQGGAVEFFVD-VKHKVNLTRAHLEEDAGKSLHEDGQSGIDLNRAGTPLLEIVSEPDMRSAAEAAEYAKTLHALVMWLGICDGNMQEGSFRCDVNVSVRKPG-EPYGTRREIKNLNSFRFLVDAVNYEVNWQIDELEDGRRISQATILYNPDTGETRAMRSKEDSADYRYFPDPDLPPLVVAPEWVERVKSEMPELPAVMAARFVEQDGLPAYDATMMTQSLAFARYYEAARDACGQPKLVANWMMGELARRLNAEGMAVDEVCIPADKLAWLIRRIADGTISNSGAKQVFEALWHPEGDVDALIESMGLKQLSDTGAIEAILDEVLAANPKSVDEFRAGKDKAFNALVGQAMKATKGKANPALVNELLKKKL-G-MTVLSLHPLGEAALCCTLPAPQRIWQLAAELAK--VDGVQELIPGMNNLTLVFDPLREAAALEQAVQALWAK----PPRRRQLGRVVEIPVRYGGPDLAEVAAHCGMTADEVVRRHTAADYVVYFIGFQPGFAYLGGLDEALHTPRRSEPRVAVPAGSVGIGGAQTGIYPLATPGGWQLIGRTALTLFDPLAEPPTLLAPGDRVRFVAEA
MAWQAVIGLEIHAQLSTASKLFSGASTAYGAEPNTQTALLDCAMPGTLPVPNREAVRKAIQFGLAIDATIAPQSVFARKNYFYPDLPKGYQISQYELPVVGAGRLRVRVDGRVIEVEIQRAHLEEDAGKSVHDAAETGIDLNRAGTPLLEIVSAPVLHSAAEAVAYMRTVHTLVRWLGICDGNMQEGSFRCDCNVSVRRGSDAPLGTRTEIKNVNSFRFVEKAIEYEIERQIRALENGEAIVQETRLYDPARHQTRSMRSKESADDYRYFPDPDLPPLVIAAADIARERDALPELPQARRERYVAQLGLPEADADQLCADRATADYFEAVLALPGQAKLCANWVLGEVAASLNEAGIEIAAAPVSAAALAQLLARLREGSISGKIAKDVFAAMWAGEGSADAIIEARGLRQISDSGALAAAIAAVLAEHPSQVADYRGGNEKLLQFFVGQAMKRTRGQANPQQLNELLRRALAG-MSGRAIEPLGDSAVLLHFGDRAEVHAAARHLAALALPGIIELVPAYASLAVVFDPAQPAQHCVAALTRAFATP---PATTAASAVLIEVPVCYGGPDLAAAAQRSGLPVEEFIARHAAVEYRVAMLGFAAGFPYLLGLDARLQQPRRASPRTRVPAGSVAIGGLQTGIYPRALPGGWNLIGRTPLTLFDAHASPPNRLAAGQRVRFRAVA
MNWEPVIGIEVHGQLRTASKMFCGCSTAYGAAPNSHTCPVCLGLPGALPVINRRAVELVLATGAAIGARTPEHTRWDRKNYFYPDLPKGYQISQYDLPLAAAGELTIDTDG-PFTIRITRAHLEEDTAKLVHAGRISLVDFNRSGVPLMEIVTEPDVRSAEQARRYAEELQLLVRTIGASDADMERGQMRVEANVSLRRRGTEAFGTKVEVKNMNSFRSVERAINFEIERQAAALDAGEPLVQETRGWSDERGETYRMRVKETSDDYRYFPEPDLPPLRVDAAWLAEIRSALPELPAERRRRY-GTLGLAQGVAGTIVANNDLVTAFEGALAARPEPVDVGRWVTQEYAAASNTRIDRSQQGNSTGQGLADLIAEQGKGTISLANAREVLSLHIETGTPTSAIIEQEGFRQISDAGALGEIVDEVIAANPGAVADVRAGKAQAIGFLVGAVMKETRGQANAAVVQAALRERLAG-M--------------VELGDTERARALAGLWR------FGPAIPTYASVVLEFDPALTAEDAERRAADLLSGM---ARFTVRTGRVVEIPTRYDGPDLAEVAAMSGLSEDEVVALHSDREYTAFFLGFLPGWAYCGRLDPRIKAPRLESPRPRIAAGTVAVADGQTGVYSFPSPGGWRLIGSTDAVMFDAARAEPSLLRAGDRVRFVP-R
MEYDVVIGLEVHVQLRTKSKMFCSCANQYGAEPNTTICPVCTGYPGVMPVPNYEAIRKTIMAGMMCECEISELSKFDRKSYFYPDMPKNYQISQYDLPFCKLGKIRISGSGPDKDIGITRIHLEEDVAKSTHY-SFSGIDYNRAGVPLMEIVSEPDMTSADEAYAYLTSLKLIMQYGAISDCDMEKGQMRCDVNISLKPKGRKEFGTKIELKNLNSFRSVHRGINHEISRQAELLDQGVALQQETRGWNDDRGATYLMRIKESAHDYRYFPEPDLTPICFSKEEIEMLRKELPELPAQMAERFVRDYELTAYDAQVLTSEKEISTYFDAGAKETKSPKLLANWIINEMLRLRDDSEFSIFE-QIPFKNLARLASMISDNIISGKIGKIVFEEMYATGKDPETIVKEKVLAQVTDESAIVEFVKKAIADNPSQVTEYKAGKSAVLQYFVGQVMKLSRGKANPQSVIKLLKEQLDA-M--PRFLPLGDSALTIEFGNKKKVNQAAALIQEKNINNIIEIVPTYCSLTIYYNPCHTYNELIKHIESLDFSS---VKTVNQKKNVVTIPVVYGGPDLKYVEEYTKLPKNEIISIHSSCDYLVYMLGFLPGFPYLGGMNKKITVPRMAKPRLSVPAGSIGIGGEQTGIYPLQSPGGWQLIGRTPLKLFDINRDKPFLLKAGDYIRFKTID
MKYTVVIGLEIHAQLQTQSKIYNADSAVYGGAPNSHVSVITLAHPGTLPKLNRKVVEYAIRMGLACNSEISRYQIFDRKNYFYPDLPKGYQLTQDRTPICKGGQITITTAG-EHSIPLNRIHIEEDAGKSIHLEPDTLVDFNRAGVPLIEIVTEPALRSSEEAAALLAEVRRLVRYLEICDGNMEEGSLRCDANVSLMLKGAKEYGKKVEIKNMNSMRHVQRAVDFEVARQAAILERGDEVISETRTFDVGTGETYGMRTKEELNDYRYFPDPDLSPLEVSDEWLNAIKAAMPELPRELIEKFVSRYNLPKYDANVLTQSKEMAQYFESVCVFTSNYKAVSNWLMGPVKSYLNEHLVEVDQLPVAPQTMAQMLELIDSGKVSFAAAQKLFPEMIANLVSPVDLAQRLNLIQDSNLDSLTPVVEQIIQDFPLKVKEYKSGRKAILTMFMGEAMKRTKGKADPKLVNELFLQKLS--M--LKYFPSGDSAIIVKASDQNTIRRLLTRVEMESIPGITDFIPSYNELMICFNPSLGFHKLVDTIRSLEPSI---ADIHLPPSTLKEVPVLYKGPDLEDVARFNKLSVDEVIQIHSSATYLVYMLGFTPGFCYLGGMDSRIAMPRKESPRLKIPEGSVGIADKQTGIYPIESPGGWQLIGQTPLKLFNPNRQPEFLFQIGDTLRFKPIQ
MKYEPVIGLEIHAQLKTRTKIFCPCPTDFGAEPNANTCPVCLGLPGALPVLNQLVVEKAALAAFALNLHINETSVFARKNYFYPDLPKGYQISQYDQPFSVSGYVEIPTEGRLKTFRIQRMHIEEDAGKSLHEDTSSYVNLNRSGVPLVEIVSEPDFRSSWEAYDYVQYLRRALLYVDACDGNMEEGSLRCDANVSIRRRGSTTFGTRTETKNLNSFRFIQRAIDYEIARQIRILEEGGHIVQETRLWSEREARTYTMRSKEEAHDYRYFPEPDLPPLVLTAETIAALRSRMPELPEPRRRRFAESYGLSFEDSSLMTTTREMADFFEACVEASGNARAAFNWIANELLARIPAEKLSLETSPIAPTALAELIGLIADGTLSTKLAKEVFERMLTTGKAAREIVQELGGGQVSDVGQIEAIAAEVIAANPKQAAEYRGGKTPLLAFFVGQVMKATKGKANPQVVNEVLKRLLDTPM---RLFPIADDALTVEFGQAEQVCRLDQALAAQPFAGLRETVPAYASLGVFYAPDRAQAAVISHIEGLLRDL---PPADGFSRRRITLPVCYDGPDLPFVAQQHGLCVEEVIARHTAPVYRVFMLGFLPGFAYLGLVDERIATPRRPTPRPHVPAGSVGIAGRQTGIYPTTSPGGWQLIGRTPVRMFDPFAPQPARLQPGDEVCFYPIR
MGYEVVIGFETHAQLCTRSKIFSRASTAFGAAPNTQACAVDLALPGTLPVMNHQAVVCAIRLGLALGARIAPVSVFARKNYFYPDLPKGYQISQFELPVVQGGVVEFFLN-EKKSVRLVRAHLEEDAGKSLHEDGQSGIDLNRAGTPLLEIVTEPDMRSSEEAVAYARELHKIVTWIGICDGNMQEGSFRCDANVSVRQPG-QALGTRREIKNLNSFKFMQQAIDYEIRWQIAQIEDGHPIRQATVLFDPDSGETRAMRTKEDAADYRYFPDPDLPPLYISDQMVQEQRALMVELPRSMAARFVAQYGLPEYDAATLTQSQAMAAYFEAVAGGCGQPKLASNWIMGEFSRRLNADGIGVAQAPVAPAQLAALIARICDATISNNAARQVFDALWADPAEVDAIIDAKGLRQMNDSSALEQIIDAVLAANADHVAQLRAGKDKAFHALVGQVMKASKGQANPQQARDLLRVKL-Q-MSLWRIVASGDSCLVVEIRTASQAGAAATALRQAGLPGVTDVVPAMVTVGVHYRPQASYQAAARVVAALLEPL---EWQEAQAARVVEVPVCYGGPDLASVAAACGLSPQGLIDLHAGAQVRVLMMGFAPGLPYIGSFDTRLAVPRRPQPRMAVPGGSIGLANRQSVIYPFTLPGGWSLIGRTPMQLFDPNRDPACLLQAGDGLRFVPIR
MVFETIIGLEIHVELKTKSKIFCSCSTKFGAKPNENTCPICTGLPGTLPVLNEEVVNLAIRAGKALNCHINTINKFDRKNYFYPDLPKAYQISQFDLPICERGFVDIEINGEAKKINLTRIHLEEDAGKLIHLEEVTLVDYNRTGVPLIEIVTEPDLRSPEEAVEFLKNLKGILDYSEVSDCKMEQGSLRCDANISVREVGQESLNTKVEIKNMNSFKEILKALKKEEKRQIELYSEGYKIKQETRKWDSGKGRTVTMRSKEDAHDYRYFPEPDLVPVLIEDMVIEKITKGLPELPAQKKERFLKEYKLSPKEIDILIDKRALADYFEEVVSLGVSPKEVSNWITVEMLRILKEN--EGEEIPVKSQYLASLIKIIDEGKISRTAGKEVFKELAITDKSPDEIVKEKGLSQISTTDELENIVIDIIAKNPQAVDDFKNGKSKAIGFLMGQIMKATRGKANPKRTKEILSKKLNELM--IKYYPSGDSGLILEFGNKKKIRALSYCIEKENLDQIIEIIPTYTTILIVYDPIKLYGELVEKLKSIEKSM---KNIKLPPAEVVHIPTLYGGMDLENVAEHNGLTVSEVINIHSSTKYLVYMIGFTPGFPYLGGMSEKIATPRLKIPREKIPGGSVGIAGSQTGIYPIDSPGGWQIIGRTPLKLFDSKRNPSVLLKAGQYLKFESVE
MDWEVVMGLEVHAQITSKSKLFSGASTHFGADPNCNVALVDTALPGMLPVINEFCVEQAVRTGLGLNAQINLFSRFDRKNYFYPDLPQGYQISQFQYPIVGEGEIEVELDGSSITVGIERLHMEQDAGKSIHDLNATYVDLNRSGVALMEIVSKPDIRSPKEASAYVKKLRSIVVALGTCNGVMAEGNLRADVNVSVCKVGGSHLGTRCEIKNVNSFRFIEQAAEYEARRQVEIIEDGGVIDQETRLFDAETGVTRSMRSKEDAHDYRYFPDPDLLPLVLTQEYVDKIKANLPELPDQKKQRFIDEYGLKAYDAGVLSAESDKAAFFEEVAK-GRDAKMAANWVTQELFGYLNKFDLELEDSPVSAKQLGGLIDLIANKTISGKIAKDVFQKLIEEDANPAAIVERDGLKQVTDTGAIEKVVDEIMAANPDQVEQVKAQKPKALGWFVGQAMKLSGGKANPQAVNEILKSKLGI-M--FEFIQIADDLLSFKIAAS--RTNLAAKLRT--LSGIDECVEGMETITLQFDPLSDITALKSKIADLETQI---TNQSAPLQDVITIPIIYNGPDLKHVCEALGLSVDDFIQQHTSQIYKVDLIGFTPGFAYIGGA--AFDIPRLKEPRVKVEAGSVGLTSGYTGIYALEGPGGWPIIGRTTKKLFDPDQQDPFILSPHMRVKFEAVP
MEWEAVIGLEIHAQLATTTKIFSGASTAFGAQANTQACAIDLALPGTLPVFNTKALEMAVMFGTAIDAEISNISVFDRKNYFYPDSPKGYQTSQLFYPIVGLGSLEIELDGSTKQIGVTRAHLEEDAGKSLHDKSMTGIDLNRAGTPLLEIVSEPDMRSAEEAIAYAKKIHSIVTCIGICDGNMAEGSFRVDCNVSVRHKGEQKLGNRTETKNINSFRFIEKAIKGEIIRQIEILEEGGHTPQEPRLYDADKDQTRTMRSKEEANDYRYFPCPDLLPIVIEDDYIDAIRSKLPELPDAKKQRFIGQYQLNNKDAGVISSNTAQADYFEIVANGIKDAKLAANWLLGEVAKTLNQNDLQIAQSPVDANALAALLIRIKDNSISVNAAKQVFEAMWNSEDSADQIIADKGLKQVTDSGAIEKIVRDVIANSDKQVQQYIAARGKMLGFFMGQIMKASKGKASPGQVQGLLKPILDN-M---HVEIAGENSLIIYFSDKAQVQQSMLQLEILLAEHLIDLVPSYASLLIIYNQFSDHYHVKKCIQETLNNL---QSTDLQQGKVLELPAYYSGPDLAQLAKNANLSVEEVIQIHTATQYRVYAIGFAPGFAYLGEVDPRIAAPRLTTPRLKVPRGAVAIADRQTAVYPAVSPGGWNLIGLCPIRMFNPDHQPSMPVQVGDKIKFSAI-
------------CSLATKSKIFSGSSTEFGAEPNTQASLVDLGLPGVLPVFNEEALRMAVKFGLAIDAEIGKVSVFDRKNYFYPDSPKGYQTTQLHHPIVGMGHIDIDLDGTTKRINVTRAHLEEDAGKSLHEDGMSGIDLNRAGTPLIEIVSEPEIRSAKEAAAYFKKMHSIVTYLGICDGDLSQGSMRCDCNVSLRPKGQEEFGTRTEIKNVNSFRFVEQAINVEIERQMDILEDGGEIVQETRLFDPVKMETRSMRSKEVENDYRYFPCPDLLPVVIDDDYIQAINDSLPELPDQKKQRFMDEHGLSEYDAGVLSATRAIADYFEAVAAKCGDFKLAANWVMGELSAALNKNEVEIQDSPISAKQLGQMLVRIKDDTISGKGGKTLFQALWEQQGDVDALIDSLGLKQVTDTGAIEAIVEDVIANNQAQVDQYVNARGKMIGFFVGQVMKASKGTANPGMANKMLKEKLDC-M---NIHVAGENALIVYVGDQQNILHLCQQLRPYVGRELIDLVPSYASVLVIFDPLKDHLAVRKWIRFAYESF---NSHSDDQRRLVRLPVYYAGPDLQRVAEHKSLSSDEVVERHSSQSYQVYAIGFAPGFAYLGELDESLVMPRLDTPRKRVPKGAVAIADRQTAVYPKQSPGGWNLIGYCPIPMFEPEEQPPMPVQSGDLVQFYAIA
MDWEIVIGMEIHAQVQSNAKLFSGAATAFGGAPNDHVSLVDAAMPGMLPVINKACVEQAVKTGLGLNAKINLVSRFDRKNYFYPDLPQGYQISQFAHPIVGEGEVIVDMSGERIVVGIERLHLEQDAGKSVHDLGRSSVDLNRSGVALMEIVSRPDIRSADEARAYLTKMRLILKTLGTSDADMEKGNLRADINVSVRKPG-GPLGTRCEIKNVNSIRFAGQAIEYEARRQIGILEDGGSIDQETRLFDARTGETRSMRSKEEAHDYRYFPDPDLLPLVVPQETVDRLKASLPELPDERRARYIDTLGLSPYDASVLVTDVAASAYFETVAE-GRDAKTAANWVINELFGRLNKEGTPIEDAPVSAAQLGGILDLIGQDVISGKIAKDLFEIVWAEGGDPAEIVESRGMKQVTDTGAIETAVEEVIAANPDKAAQAKE-KPNLAGWFVGQVMKATGGKANPKAVQGIVREKLGIEMGWATVRPSGEAAFVIEYGDVQRVAALYAALMAAAPDGFVEAVPTFRSVLVLFDPDVDEAALLSALPD---ET---A-GAAAVSTEWIVPACFEAEDIGEVAAALDLPADTVRERLIASHYQVGMYGFAPGYAYLSGIDQGLTVPRRKTPRPPIPSESIIVAAGMAALASVSMPTGWYVVGRTALTLFDAARDPMVPFAVGDRLTFEPVT
MSWQPVIGLEIHAQLATRSKLFSGASAAYGAEPNSQASMIDVGLPGTLPSANAEAVRMAVALGLAIDAAIAPRSVFARKNYFYPDLPKGYQISQYEQPVVGEGRLQVRLDGRTLSVRIERAHLEEDAGKSLHDAVQTGIDLNRAGVPLLEIVSAPVLHSPAEAVAYLRTMHRLVRWLGICDGNMQEGSFRCDANVSVRRSADAPLGTRTEIKNVNSFRFVEKAIAYEIERQIRALENGEAIVQETRLYDAAHDRTRPMRSKESADDYRYFPDPDLPPLAIPEALVATVRAALPELPDARWQRYVEVLGLPAQDAGQLCADRATSDYFEALLALPGEAKLAANWVLGELAAALNAAATPIEHAPLAPAALALLLRRLREGVISGKQAKDVFAAMVAGEGDADAVIAARGLVQISDEGALLAAIDAVIAAHPAQAAQVRAGQDKVLGFLVGQVMKATGGKAHPQRLNALLRERLAA-M---EVEPLGEGLLVLRFGSGARVHAAADVLGQHALRGVDDLVPAYASLGIRYRAEAPWQALAAAVQALLDGT---AAAAAPAPRTVEIPVCYAAPDLAVVAAQAGLPASEVIARHCAPLYRVAMLGFAPGFPYLIGLDPALHTPRRADPRTQVPAGAVAIGGGQTGIYPRALPGGWQIIGRTPQVLFDPGRQPASLLQAGDGVRFRPIT
MDWELVIGLEVHAQVATNAKLFSGASTKFGAEPNSNVAFVDAGMPGMLPVINEACVAQAVRTGLGLKADINLYSAFDRKNYFYPDLPQGYQISQLYHPIVGEGEVLVDMPGIARVVRIERIHLEQDAGKSIHDMTMSFVDLNRTGVALMEIVSRPDIRGPEEAAAYVSKLRQIMRYLGTCDGNMQNGNLRADVNVSICQPGASHLGTRCEIKNMNSLRFIQQAIEVEAKRQIAIVEGGGEVVQETRLYDPDKGETRSMRSKEEAHDYRYFPDPDLLPLEIEQDWVDALKADLPELPDEKRLRFMEQFGLSEYDASVLTADFVNADYFERIVQANVDGKSAANYVVNVLFSYLKNDDIGIEKSPIAPWQLASILKLTDGGSISSKIAKDLFEIVYTEGGDPAQIVEARGMKQVTDLGPIEAALDEIIAANPAQVEKAKE-NPKLAGWFVGQVMKATGGKANPKAVNELVAKKLAG-MNAPTFKPVADCALLVEYGTERTVIALDHAIAAAEIAGVQEVVPALVNLLAVFDPLQDHVQVEAAIRALLPVS---P-ASDAEAAHHTLEVCYEAPDLAAVAKACDMSAEAVINAHCAATYRVGMYGFAPGYAYLAGVPRDIQVPRKSAPVRDIPAGSVMIAGPQCLVTTIKMPTGWSIIGQSSARIMTGDPNRPFLFEVGDTVSFKRI-
MRFEPVLGLEVHVELGTASKMFCGCPTTFGAPPNTQVCPVCLGLPGSLPVANQKAIESTIRIGLALNCSIASWCRFARKNYFYPDMPKNYQISQYDEPLCSDGYLDVEVEGRTFRIGIERVHLEEDTGKSTHVHDYSVVDYNRAGIPLVEIVTKPDRLAPEVARAYVAELRELMRALGVSDVRMEQGSLRCDVNVSLKPRGAAEWGTRTETKNLNSLRSVERAVRGEIERQAAILASGGRVIQETRHFHEDTGQTTPGRSKEQAEDYRYFPEPDLLPIAPDPEWVARLKAELPELPSVRRKRLQQEWGCSDLDMAAMRNADAID-LVEATVAAGAPPADARKWWMGELARRANEQGVALADLPITPAQVARVTELVASGALNDKLARQVLEGVLAGEGEPDEVVEKRGLRVVSDEGELLALIDKVIAENAEVAEKVRGGKIAAVGALVGGVMKASRGKADAARARQLILERLGG-M---DLRHCGDGALLVELNGLDEVLALYDALCADPPHGVTDIVPAARTLLVRFEPPATAATVETAVRTA--RP---AGRGRSHRVEVIIPVVYDGADLADVAAHTGLDEREVIAAHTGRPWTVAFCGFAPGFGYLTGGDPRLTVPRRPTPRVRVPAGSVGLAGPFSGIYPRESPGGWQLIGRTEIALWDPEASSPALLRPGTRVTFREVG
MAYETIIGLEVHVELETNSKIFCGCSTSFGADPNTQCCPVCLGLPGSLPKLNTRVIEFAARAGAALNCEISAYSKMDRKHYFYPDMTKAFQTSQYDLPLCKTGHIYLEK--YDKKVRINRIHIEEDAGKLLHMESSSLIDYNRVGVPLIEIVSEPDMRSPEEAIEYLRQLKSVLEYLEISDCKMEQGSLRCDANISLREVGKKELNAKVELKNINSFKELLKALQKEEKRQLELYEESHKVIQETRRWDSAKGRTISMRSKENAHDYRYFPEPDLPGVVMAKEKVDNLLAHLPELPQQKKVRFISEYQLNEVETDILINDRKLSLFFEETASYYPQPKIIANWLLVELMKYLKEDTICFDSLKLKPLYLADMLKMIDDHTISGKIAKQVFEEMVLSGKTPQEIVKESGMVQITDTAELENIVERVLTENSKSVEDYRQGKEQALGFLMGQVMKQTKGKANPQIAKETLLKKL---M--TRYLTAGDKALLLEFGNIHKVRSVMIGIQRKEIKGIVEMTPTYRSLMIQYDPLLGFQDLIHMLQQFEEEL---DSIEIPLPKVIQIPTVYGGPDIENVASHNGLSVETVINLHTGRKYLIYMLGFTPGFPYLGGMDERITTPRLKTPRTKISGGSVGIAGNQTGIYPIDSPGGWQLIGKTPLKLYDPNRETPILLNAGDYIEFIPIE
MRFEPVLGIETHIELGTASKMFCGCRTEFGAEPNTQVCPVCLGLPGALPVTNRAAIEGIIKIGLALNCDIVDWCRFARKNYFYPDMPKNFQISQYDEPLCVDGRLDVEVDGETYRIEIERVHMEEDTGKSLHVHEYSLVDYNRAGIPLVEIVTRPGDRAPLVARAYATELRELVRSLGVSDVRMEQGSMRCDVNVSLMPRGAGEWGTRTETKNVNSLRSIERAVRSEIERQAGVLAAGERVVQETRHFHEDTGRTTSGRSKEEAQDYRYFPEPDLVPMAPSREWVEELRASLPELPAARRRRIQAEWNLSDLELRDVVNAGAVD-LIEATVAQGTDAAAARKWWMNELSRRATEQGVELADLPITPEQVAQVQAMITAGELNDKLARTVFEGVLAGEGTPDEVVAKRGLKIVSDEGELNSIIDEVIAGNADVADKVRAGKVAAAGALVGAVMKATRGQADAGRARELILEKLGS-M---NVLRAGDRALLVETGDLATAHRLNAALRDTPLPGVVDVVPGEQTVLVIAGASADLDRIAAGVPRL--RL---PGDAEGDAEPVEIPVVYDGEDLDEVADLTGLSRDEVVRRHSAASYTVAYLGFSPGFGYLSGLDPALHVARRESPRTSVPAGSVAIAGPYAAVYPSRSPGGWRLLGHSGLRLWDVSRDQPSLLRPGMRVRFVPEP
MRFEPVLGLETHVELGTRSKMFCGCKTTFGAPPNTQVCPTCLAFPGALPVANAQAIESTIRIGLALNCSIAEWCRFARKNYFYPDMPKNYQISQYDEPLCFDGYVDVEVDGKTVRIEIERVHLEEDTGKSTHVHDYSIVDYNRAGIPLVEIVTKPDRLAPEVARAYVTELREIMRSLGVSDVRMEEGSLRCDVNVSLMPRGSSEWGTRTETKNVNSLRSVERAVRSEIERQAAVLAGGGTITQETRHFHEDTGTTTSGRSKEEAQDYRYFPEPDLVPIAPDPAWVAELKAALPELPSVKRKRLQAEWGLSDLDMQAMHNADAID-LVEATVAAGAPAADARKWWMGELARKSNESGTPLADLPITPEQIARVTELVASGALNDKLAREVLEGVLAGEGTPDEVVERRGLKIVNDEGELSAIIDQVLADNADAAEKVRSGKIAAAGALVGGVMRASKGKADAARARQLILEKLGE-M----IRTAGEHGLLVETGSLELSHRVDAALRAAPPEGVVEVVPGPETVLVVA-PGADQRRLRARLEEVARDQ---AAGAADGHPLVTIPVVYDGADLDSVAALAGISVSEVVARHTGRELVVGWLGFAPGFAYLTGLDPVLHLPRLDTPRTSVPAGSVAVAGPYSAVYPSASPGGWRLIGRTPVRVWDVASDPPSLFRPGTRVRFEA-A
MLLETVIGLEIHAELKTNTKIFCSCSTEFGAKPNENTCPICLGIPGTLPVLNEEVVNLAIKAGRAVNCTINNYNKMDRKNYFYPDLTKNYQTSQYDLPMCVNGMVNFTYEGKEVSVRISRIHIEEDAGKLVHLEPVSLIDYNRAGVPLVEIVTEPDLRSPGEAAAFMRELKGILEYAEISDCRMEQGSIRCDANISIRTYGQEEYGTKVEIKNINSFREVQKALEKEEKRQKELYQEEYKIKQETRRWDAGKGKTLSMRSKEEAHDYRYFPEPDLTPIIIPQEKVDTIEKSLPEMPIEKRARFVKEYGINEKEASIIIGSKVLAGFYEEIVKEGGNPKTASNYILGDLLRLLNANNMEPEYIKISPKNLVDLFKIIEEGKISNTAGKEVFKEMFESNRPVLEIIEEKGLSQISCSDEIEKLVDEVLNNNPKSIEDFKAGKIKAVGFLMGQVMKASKGKANPQVAKQMIEEKLKNKM---KCLPVGDSALSLEFGEENKIKVFNKKIKSLNIDGIVETVPSFKALLIYYDPAKFFSEVKDIITNLLKTI---DVEDNGIRKIIEIPVCYDGEDLDFVSEYTKLSKDEIIKLHSAKEYLIYMLGFLPGFAYLGGMDESLVTPRLNNPRLKLEAGAVGIGGKQTGIYPLASPGGWRIIGRTPLKPYDLNRNNPILYEAGDYIKFRPIA
MRYDPVLGLEVHVELNTASKMFCGCSTAFGAEPNTQTCPVCLGLPGSLPVVNAKAIESAIRIGLALNCSIAEWCRFARKNYFYPDMPKNYQISQYDEPIAYNGWCEVEVDGETYRVDIERAHMEEDTGKSLHVHDHSLLDYNRSGVPLIEIVTKPGEKAPQVARAYVSMLRDLLRALGVSDVRMEQGSLRCDANVSLRPGTDAPYGTRTETKNVNSLRSVERAIRYEITRQAAVLDDGGTVTQETRHWHEDTGATTAGRSKETAEDYRYFPEPDLVPVAPSREWVEELRATLPEPPAERLKRLSAEWGFSELELRDVVSAGAVD-LIEQTVAAGASPQSARKWWLTEISRHANDAGVELADAGITPQQVAEVQQLVDAKTVNDKLARQVIEGVLAGEGSPAEVVEKRGLAVVSDDSALGAAVDAAIAANPDVADKIRAGKVQAAGALIGAVMKQMRGQADAGKVRELILTKL-G-M--VLVSDCGDAAVRVTFQTDRSAHRLSTWLDTHRRQQLRGTIATYDAVLVEFDASRDHDIVRSLIDIALGEI---DETSGRPPRQFDVPVVYGGPDLQHVAEQQGLSAAEVVALHTAGPLTMRCYGSPAGAPMLDGPAFPQPVPRLTSPRPHVLAGAVSVAGRQAVVSARPAPGGWCVIGRTPRQLIDLDRTPLVPYAPGDTFRFFSIG
MSFETVIGLEIHVELATKSKIFCSCSTEFGAEPNKNTCPVCTGMPGVMPVLNEEVINLAVKAGTALNCDINLINKTDRKNYFYPDLPKAYQISQYDLPICSNGYVEIEVDGKKSQRALTRIHIEEDAGKLIHLEENTLIDYNRGGVPLIEIVSEPDMRSAEEAVSFLKNLRAILVYSGISDCRMEQGSMRCDVNISVRETGSDVLNTKVEIKNMNSIKEVFKAIKKEEKRQIELYSEGHKIKQETRRWDAAKGRTITMRTKEDAHDYRYFPEPDLPPVIIPAEKVESIRNTLPELPKQKKERMVSEYGISEKDTEILIEEKEIADFYEKTVELSKEPKEAANWIITEVLRVLKTQD----EIPVTEVQLSDLIAEVKKGTVSRTAAKEVFDEICNSSKSVGEVIEEKGLRQISSSDELESIVKKILEENPQAIADFKEGKQKSFGFLMGQCMKATKGKGNPGTIKGILEEALNS-M--PKVMAISDNSIMIEYPAERCIRSVTREIGDRISDLIVDIIPAYHTITVNYDCLDDYNSLLEKIEEIVSMS---MDDGDEEREIVEIPVCYEGLDIDEVCSIHNMTREELVKRHTAPEYLVYMVGFTPGFPYLGGMDESIATPRKKEPRSRIPAGSVGIAGSQTGVYPIESPGGWQIIGRTPLKLFDPYRENPVLIEAGQYIKYRSIG
MKYQPVIGLEVHAQLLTRSKMYSADENEYGAMPNSNLSVITLGHPGTLPRVNRTAVEFAMKMGLATNCHITRDNLFARKNYFYPDLPKGYQITQDKTPICTKGHVDIRLDGSTKQIGITRIHMEEDAGKSMHLAVETLVDLNRAGVPLIEIVSEPDIRNAEEAYAYLTEIKKLVQYLGICDGNMEEGSLRCDANISVMPVGSEKFGTKVEVKNMNSFRNVQRAIEYEIERQIELLEAGEEVISQTRGFDATTGTTQGQRSKETMNDYRYFPEPDLPPVIIDDAWLHRVQAELPALPQQLYARFTGELGLSAYDANVLTTEKDIALYFDELTRLTTNAKAAANWMQGPVKSFLNERALTMSDFPLSAQQLADIIGLIDEGKINHSVAKQLYPHLLENGQSAAQAAEALGLLQQSDASELEAMVQQVLDANPAKVAEYRAGKKSLVGMFMGELMKLTKGKADPKLSNQLLRDKLET-MKHVQLYPLGDAAVVVEFGKSERVQAFCHRLEQQPFVGLVEYVLAFTTVTVYYDPWLPYDAVLQQLEQLLRRV---SATEKPAPRVVEIPVCYGGPDLDWLAEHLGLLPEQVIALHAASEYLVYMIGFAPGFPYLGGLDAQLTAPRKAQPRPLVPAGAVGIAGQQTGVYPLATPGGWQLIGRTPLRLFRPEAEVPSLLQAGDRVRFVPIL
--------------------MFCGCSAAFGAPPNTNVCPVCLGLPGALPVPNEQALKLAVRAALALGGTLHPKSVFARKNYFYPDLPKGYQISQFEQPLATEGALSYVSDRGLTTATIVRLHVEEDAGKSLHDRKETAIDLNRCGVPLIEIVTGPDFRSPSEARRYLQTLKQVLEYAGISDCDMEKGSLRVDANVSVRRVGETALGTKTEVKNINSFAYVEKALTVERDRQIALLEGGGVVEPQTLLYDSKTNGVRPQRSKEQSHDYRYFPDPDLPPLVLSEEFIAQEQAQLPELPAAKRERFMAQYALSVNDADVLTGDRAVADYYEAVVHAGADAKLGANWVINEVLADAKTHE---EQLRVPPGALAQLIGLVRGGTLSQQAAKRVFAEVAEHGGEPRNVAEALGVVQVLDSGVVAGWVTEVLGAHPHEVVRYKQGETKLMPFFVGQVMKVSRGKADPKLAQRILEEKLAA-M---RFLPAGDLAVLVEFDEETRVRALEFLIQQKALTGVVETVPTFRALLVYYDPRAGYDALCAAITELLPQA---TTAVLPPSRLVELPCCYDGFDLAPAAERLGLSTAELVRLHSTAEYLVYFIGFTPGLPYMTGMPDRLQIARLDTPRVRVPAGSVGIGGIQCCVYSVESPGGFWVLGRTPLRLYDPDAPEPILLRPGDRVSFRAIA
MQYSTVCGLEVHTELATKTKIFCSCSTEFGGEPNTHVCEICSGMPGTLPVLNKKVLEFAVRTGLATNCEITMYNKFDRKNYFYPDLPKAYQISQLYLPICRNGWIEINDNGGKKKVRIHEIHMEEDAGKLVHDEDCTLVNYNRCGVPLLEIVSEPDIASADEAVEYVEKLRAILQFCGVSDCKMQEGSLRADVNVSVMEKGSKEFGTRTEMKNINSFKAIHNAVEAEAQRQIELIEDGEKVVQETRRWDDSKGASYSMRSKEDAQDYKYFPDPDLPPVKLSDEYVDSIRENLPELPDAKKARYMNELGLSEYDTAMICSDMAYVRLFERTVEITNSPKDSANWIMGELMKMLNDSQTLPENMSFRQDSLGEIINLLAANKISRDSAKKVFKAVFEQDVVPADYVKANNMESVSDTGAIKAVVEEVIAANEKAVSEYREGKDKSFNFLIGQCMRALKGKAPAATVTQVLKEILG--M--YSFLQCGDGAVTVCFSNESCVTEFVRIAKQKKIKGIIEFIPAFSSATVIYDSCISHDELISELKRIIKHI---KASGKKARRLFKIPVCYDAPDMETVCRHTGLSKEEVIAIHSEKAYLIYMLGFLPGFAYLGGMDKRISCPRLDSPRISIPSGSVGIGGEQTGIYPISSPGGWQLIGKTPIKVYDKSADDPILYRAGDCIKFEPVL
MKYQAIIGLEVHAQLLTDSKAYSSDSTEYGMLPNTNLSEITLAHPGTLPRVNKRVVEMAVKMGLATNCDITRYNVYARKNYFYPDLPKGYQITQDKTPICTNGHLVTKDAGNDKRIGITRIHMEEDAGKSMHLATETLVDFNRAGVPLIEIVSDPDIRDSEEAYNYLVEIKRLVRYLDICDGNMEEGSLRCDANVSVMLKGSSLWGTKVEVKNMNSFRNVQRAIEHEIERQIMVLENGGKVDGETRNFDANTGSTTAMRSKETLNDYRYFPEPDLPALIIEQEWLEGVKAAMPSLPQELYNRFVTELGLPEYDAAVLTDAKEIALYFEELTKHTKNYKAASNWVMGQVKSYMNELQLHIKDFPLKPEQIAQLIALVDENKVSHSVAKQVFPYLLEHDMTAQLVAEEQNLLQESNSDELAQVVQEVLAANPAKVAEYKAGKQALIGMFMGEIMKKTQGKADPKVTNQLLREQLNA-MPQFQLCPLGDTAIVLQFGHTASIRAFSALLEEQPFEGLVEYVPAFTTITVYYDPWVAYSEVVQQLQQLLFHL---EEKETPAVQLVEVPVVYGGPDLEAVAAHCGLSMGEVVDRHCSKEYLVHMIGFAPGFPYLGGMDKSIATPRKATPRQSIPAGSVGIAGEQTGVYPISTPGGWQLIGQTPVQLFNAKREMPSLLQAGDKVRFVPIA
MGYEPVLGLETHVELGTRSKMFCSCATTFGAEPNTQVCPVCLALPGALPVVNSAAVESAIRLGLALNCSIAEWCRFARKNYFYPDMPKNYQISQYDEPLCYDGYLDVTVEGREFRIGIERVHMEEDTGKTSHVHEYSTVDYNRAGIPLLEIVTKPGEWAPQVARAYVRELRDLIRALGISDVRMEEGSLRCDVNVSLKPRGSTEWGTRTETKNVNSLRSIERAVRHEIERQGGVLSAGGRVVQETRHFQESTGTTVAGRSKEEAQDYRYFPDPDLVPVAPDREWVEQLRATLPELPSAKRRRLKAEWNLTDKELQDLVNANAVD-LVEQTVAAGAPPAEARKWWLNDLSRRATETGVELSELPITPAQVARVVELVAEGSLTNKLARQVVDGVLAGEGEPDEVVEARGLRVVSDDAALGAIVDQAIANNADAAEKVRNGKIAAVGALVGAVMRETKGQADAGRARQLILERLGG-M---RILEYGDAGLLIEVDDLDTVMALHAALAEHPLPGVEDVVPAARTILLRLTPGTDRTRIRQAVRDL--PL---RPAAAHPVGEVEIPVCYNGADLADIAATTGLSETEVVAAHTAATWIVAFCGFAPGFGYLVGDDPRLRVPRRAESRTRVPAGSVALADGFTGIYPRSSPGGWQLLGRTDVAVWNLDRDPPGLLRPGTRVKFVPV-
MKYDPVMGLEVHVELGTATKMFCGCATGFGADPNTQTCPVCLGLPGALPVVNAVAVESAIRIGLALNCQVAEWCRFARKNYFYPDMPKNFQTSQYDEPIVFEGYLDVELDGEVFRVDIERAHMEEDTGKSLHVQDYSLVDYNRAGIPLVEIVTKPGERAPEVARAFVATLRDLLKALDVSDVKMEQGSMRCDANVSLMPKGATKLGTRTETKNVNSLRSVERAVRYEMCRHAAVLDGGGSILQETRHWHEDTGVTTSGRPKSDADDYRYFPEPDLVPVAPSRELVDRLRTTLPEPPAERRKRLQSAWGYSDLEMRDVMNAGAVE-IIQETVAAGASPAAARKWWTGELARRANNEGKSVSDFNVTPAHVAELDGMVTAGRLNDSMARQVLEGVIDGEGSPTAVADARGLELVQDDGALEAAVDQVIADNPDVADKVRDGKVQAVGALIGQVMKAMKGQADAAKVRELLVQRLTS-M---KVLPVGRRGVLVELDDPDQRRALDAHLRHASVPGVVEHVTAARTVLVRVARERDIRQVIDRLHAV--DL---TAPAAAASANLAIQVTYDGADLGHAAELLGISTDEVVRRHTSQVWTVEFVGFLPGFGYLSGAEGDLTVPRRDSPRARVPRGAVGLAGEWTGIYPSASPGGWQLIGTTEERLFDAERSPAALLTTGTRVRFRSAS
MRFDPVLGLEVHVELSTNTKMFCGCANVFGGEPNTNVCPVCLGLPGALPVVNGTAVESAMRIGLALNCDIAEWCRFARKNYFYPDMPKNFQTSQYDEPIAFDGYLDVVLDGEVVRVEIERAHMEEDTGKSLHVHEHSLLDYNRAGVPLIEIVTKPGERAPEVARAYVTALRDLLRAMDVSDVRMDQGSLRCDANVSLMPKGSSEFGTRTETKNVNSLRSVERAVRYEMTRHAAILADGGSITQETRHFQEADGTTAAGRAKETAEDYRYFPEPDLVPIAPSRDWVEQLRGTIPEMPWERRKRIQTDWNLTDEDLRDLVNTGAID-LVAATVDAGADQADARSWWVQYLNQQATSREIELADLAITPAQVARVIELVGSGELTNKLARQVVDGVLDGEGAPDEVIDKRGLKVVSDDSALLAAVDEALAAQPDVADKIRGGKVQAAGAIVGAVMKATKGQADAARVRELILERVGA-M---RLLPCADAGLLVELDDLAEVTGLHAALRDDPPPGVVDLVPAARTLLLRLDPARDLAQVEQAVRGA--SP---RHNARGRGEVVDIPVTYDGADLADVAGHLGLTPAEVVAAHTGAEWTVAFGGFAPGFGYLTGEVWHFDVPRRAESRTTVPSGAVGLAGGFSGVYPRASPGGWQLIGHTRTVLWDIARDPPALLRPGVRVRFVEAP
MRFNPVLGLEVHVELNTNTKMFCGCPNEFGGEPNTKVCPTCLGLPGALPAVNGKAVEGAIRIGLALNCEIAEWCRFARKNYFYPDMPKNFQTSQYDEPIAFNGYLDVTLDGEVVRVQIERAHMEEDTGKSLHVHEHSLLDYNRAGVPLIEIVTKPGERAPEVARAYVSALRDLLRALDVSDVRMDQGSLRCDANVSLMAKDATEFGTRTETKNVNSLRSVERAVRYEMTRQAAILAEGGSIKQETRHFQEADGTTSPGRTKETAEDYRYFPEPDLVPIAPSREWVEELRGTLPEMPSERRKRIQQEWSLSDEALRDLLNVGAVD-LVAATVEAGASPDEARGWWVNTLAQEANAREVELTELAITPAQVAEVIGLVTSGELTNKLAKEVVQGVLAGEGEPRDVVEKRGLKVVSDDSALLAAIDEALAAQPDVAEKIRGGKVAAAGAIVGAVMKATKGQADAKRVRELIIERVGS-M---RWRRCGEDAALLDCDSLEQMRAAHATVLAARPPGVVDLVPGARSLLVVG----GVAAVRALLEDA--DL---AHPPADEPREVTLDVRYDGEDLALIAADAGVSPDAVVSMHTEAGYTVAFTGFAPGFGYLTGLPRPLRQPRLESPRTRVPAGSVGLAGEFTGVYPRESPGGWRLLGHTSATLFDPHADPPALFAPGDRVRFRSVR
MRYEPVIGLETHVELGTNTKMFCSCPTDFGAEPNTQVCPVCLALPGALPVANRAGIEATIRIGLALNCDIASWCRMARKNYFYPDMPKNFQTSQYDEPLCVDGYVDVEVDGETVRIGIERVHLEEDTGKTLHVHTESLVDYNRAGIPLVEIVTKPGAKAPEVARAYVTELRDIIRSLGVSDVRMEQGSLRCDVNTSLNKPG-EEWGTRTETKNVNSLRSVERAVRSEIIRQAGILDDGGKIVQETRHFQEDTGDTRSGRSKETATDYRYFPEPDLVPIAPDPAWVAELKASLPERPSAKRARLREDWGISELDMQSVANAGAVE-LIEETIAAGASPAGARKWWMGELARRANETGVELADVGATPAQVAQLQSLVDAGKLNDKLARTVLEGVVAGEGDPAQVMTARGLGVVSDTGALQAAVDEAIAANPDIAAKIRDGKLAAAGALVGAVMKTTRGQADAKTVRELILARL-S-MT--RFLRCGREAVLAEVDDLDAALALYAALRDAALPGVVDLVPAARTVLIRLDPAVSPAAVREATAAL--RP---GDAGRADSGTVRIPVVYDGPDLAEVAERLGITADEVVARHTGARWTVAFSGFAPGFGYLTGDDPTLDVPRRTSPRTRIPAGSVGLAGRFSGVYPNDSPGGWQLIGSTTARMWDLSRAEPALLVPGVRVTFRAVG
MNYEPVVGLEVHVELSTATKMFCGCSTDTDKDPNTNVCPVCLGLPGSMPAINGHAVESAIRIGLALNCHIAQWCRMARKNYFYPDMTKNYQTSQYDEPICYDGWLDVEADGETFRVEIERAHMEEDAGKSLHVSSHSLMDYNRAGVPLIEIVTKPGAKAPQVARAYMAQLRDIMIALGVSEARMERGNLRCDANVSLMPRGSETLGTRTETKNVNSLRSVEGALRYEIQRQGYLLSEGRKVRQQTRMWQEAGEYTIAGRDKSDAEDYRYFPEPDLVPIAPSREWLSSCVPSCQSCQPPKKARLSSQWQFSEADMTSAVNAGALD-LLEATVDAGCQPAAARKWWLTELSRRANEAGVDLAEVGMTPCQVAQLQKLVDDGTLTDKLARQVIDGVIAGEGDPQQVVDGRGLAVVSDDAALGSAVDDVIAANPQIAEKIRGGKVQAAGA---------------SSVR--------L-M-------------LVELDDAGQRRRLHRTLSEHPAVGTVDLVPAQTTVLIDVESPDQLPAAVAHVQEIAAGL---DWVEQGAREIVEVPVRYDGLDLSDVAELLSMTTDELVKRHSDQQWTVEFAGFMPGFGYMSGADWPYRIPRRDSPRTRIPPGSIALADGFTGVYPQASPGGWQIIGTTDAILWDEKADPPALLLPGAVIRFEVVS
MRYDPVLGLEVHVELSTSTKMFCGCPVAFGAQPNTQVCPTCLGLPGALPVVNARGVESAIRIGLALNCEIAEWCRFARKNYFYPDMPKNFQTSQYDEPIAFNGWLDVELDGTVVRVDVERAHMEEDTGKSLHVHEHSLLDYNRAGVPLIEIVTKPGARAPEVARAYVTALRDLLRALDVSDVRMDQGSLRCDANVSLMAKDAAEFGTRTETKNVNSLRSVERAVRFEMTRQAAVLASGGSIRQETRHFDESTGSTSSGRAKETSEDYRYFPEPDLVPMAPSREWVEQLRETLPEMPSARRKRIQAEWNLTDPELRDLLNVGAVD-VIAATVDAGASPAEARAWWVSHLAQEANSRGVELADLPITPAQVAEVIKLVTAGTLTNKLARSVVEGVLAGEGEPAEVVDKRGLKVVSDDSALIVAVDQALAGQPDVLEKIRSGKVAAAGAIVGAVMKATKGQADAKRVRELILERANA-M---RLRRCGADAMLVEVDSLDEVDAVRAALADADLPGLVELVPAARTVLAAFRPGSGVARLQPLLSTI--DL---SVRAVYQPREVVLPVRYDGPDLELVAQTAGTDVASVIDLHTSAEYKVAFCGFAPGFGYMTGLPEALRQPRLDNPRKRVPRGSVAIAGEFTGAYPTPSPGGWRLLGHTDATLFDPEREPAALLAPGDSVRFEAIR
MRFDPMLGIEVHVELNTLTKMFCGCPTAFGAEPNTQVCPTCLGLPGSLPVVNRTAVESAIRIGLALNCDIAPWGRFARKNYFYPDMPKNFQTSQYDEPIAVNGYLDVPLDGTTFRVEIERAHMEEDTGKSLHVHEYSLLDYNRAGVPLIEIVTKMRERAPEVARAYVTALRDLVRSLGVSDVRMDQGSMRADVNLSLSPRGSGVLGTRSETKNVNSLRSVERAVRYEMTRQAGVLLAGDAVVQETRHFEEATGTTRPGRRKETAEDYRYFPEPDLVPIAPPAEWVEELRATLPELPWERRRRIQEEWALSDAELRDLVNAGALE-LIEATVAAGAPAGEARSWWVAYLAQQANARGVELAGLPITPVQVARVIELVASGELNNKLARQVVDGVLAGEGDPDAVVAARGLAVVSDEGELVAAVDAALAAQPDVADKIRGGKVAAAGAIVGAVMRSTGGKADAKRVRELIIERC-T-M-----RRAGDRSWIVDLPGT--VRAVADGAATDGDAWVTDIVPAAATVLVVARPGTRMAALRRHLRTLATD----AGTPVPPARTVEVGVRYDGADLPAVADRLGTTPAEVARAHAAATHQVGFFGFAPGFAYLDGLPDALRLPRLSTPRPRVEAGVVAIAGNQTVVYPGGTPGGWHQIGTTTAVLWDVDATPPNRLALGDHVRFVE-A
MRFDPVLGLEVHVELHTNTKMFCGCPTTFGAEPNTQVCPTCLGLPGSLPVVNGKGVESAIRIGLALNCEIAQWCRFARKNYFYPDQPKNFQTSQYDEPIAYNGHLDVVLDGEVFRVEIERAHMEEDTGKSLHVHDYSLLDYNRAGVPLIEIVTKPGARAPEIAKAYVGALRDLLRALDVSDVRMDQGSLRCDANVSLMPKGASVFGTRTETKNVNSLRSVERAVRYEMRRHAAILVEGGEIVQETRHFDEATGTTSAGRRKETAEDYRYFPEPDLVPVAPSREWVEELRTTLPELPWERRKRVQQEWNLSDLELRDLVSAGALD-LIASTVDAGAPADEARSWWVSYLAQQANSRGVELDALPITPAQLARVIALISEGALTNKLARQVVDGVLAGEGEPDEVVAARGLKVVSDDSALIAAVDEALAAQPDIAEKIRGGKVQAAGAVVGAVMKATKGQADAKRVRELILERC-Q-MSEVKVHRCGRDAALVELSGLDEVLGLHAALRAEAASWLVELVPAARTLLVRFDPHVTMDRVVDHVAAL--EY---STVDSQGMEEVVVPVRYDGADLADVASCAGMTEAEVIERHTGARYTVAFCGFAPGFGYLTGLDRELWLPRRETPRTKVPAGSVALADQYAGVYPRSSPGGWHILGSTDLPVWDADRDPPALLVPGTPVRFEVVR
MKFDPAMGLEVHVELNTNSKMFCGCPTEFGAEPNTQVCPTCLGLPGAMPVVNRIAVESAMRIGLALNCEIAGWCRFARKNYFYPDMPKNFQTSQYDEPIAFDGYMDVNVDGEVVRVEIERAHMEEDTGKSLHVHDYSLVDYNRAGIPLIEIVTRPRANAPAVAKAYVAQLRELIVALGVSDARMDQGSIRADVNLSLAPAGSGGLGTRTETKNVNSLRSVERAVRYEMQRHAAILDSGGSILQETRHWHEDTGVTTSGREKSDAEDYRYFPEPDLVPVAPSREWVEELRGTLPENPTVKRQRLQGEWGFSDLEMRDTIGAGAFG-LVEETIAAGATPQVARKWWLSELARRANDTGTDIAGLGVSPADVVAVQKLIDAGSLNDKLARQVFEGLYAAEGTPEEIVAQRGLAIVSDDGALGAAIDNAIAANPDVADKIRDGKVAAAGALIGAVMKEMRGQADAGRVRELILEKL-T-MDPVRLRPVGRTAALVEVGDAATAFALATWARSAGVDA-VEVVPAAETVLFDGDPGA----LAAALEGW--SP---A-AAPVAGEPVEVPVTYDGPDLDFVAEAWGTDRDGVVAHHTGVEYVAEFCGFAPGFSYLAGLPADLAVPRLASPRARIPAGSVGLAGAWCGIYPTASPGGWRLLGRTDVTLWDQTREQPALLPPGTRVTFVVA-
MRYEIVIGLETHVELGTRTKMFCGCATAFGADPNTQVCPVCLGLPGSLPVANRAAIEATIRIGLALNCRIAEWCRFARKNYFYPDMPKNFQTSQYDEPLCEDGYIDVDVNGETVRVEIERVHLEEDTGKSLHVQTESLVDYNRAGIPLVEIVTKPGKLAPEVARAYVTELREVVRSLDVSDVRMEQGSMRCDVNTSLNLPG-AEWGTRTETKNVNSLRSVERAVRSEIPRQAALLDAGERIVQETRHFHEDTGETTPGRSKETATDYRYFPEPDLAPMAPDPAWVADLKSALPELPRVRRKRLQSDWGLSDHDMASVLNAGAVD-LIESTIAAGTTSEAARKWWMGELSRRANEADIALETIAMTPTQVAALQGLIDAGKLNDKLARQVIEGVLAGEGDPETVATTRGLAVVSDTGALTTAVEEAIAANPDVAEKVRGGKVAAAGALVGAVMKSTKGQADAKTVRELILEKLAS-M---RFLRCGEHALLVELDGLDEVLGRYHALRRHPPVGVGELVPASRTLLVHFDPLLDREKVARAVEDV--PP---ESPARADDRLVEIPVRYDGEDLEEVSVLTGLSASEVVKSHTGGEYLAAFGGFAPGFLYITGLPETLRLPRRDTPRTRVPSGAVALGGGYTAVYPRDSPGGWHIIGHTCLSMWDLDREPPAALSPGDRVRFVEVE
MRYEPVIGLETHVELGTASKMFCGCATTFGAEPNTQTCPVCLGLPGSLPVANAAAIEATIRIGLALGCRIASWCRFARKNYFYPDIPKGFQTSQYDEPLCTAGHLDVEVDGETHRVEIERVHLEEDTGKNLHVHSHSLVDFNRAGIPLVEIVTRPGAKAPEVARAYVSELRDIIQTLGASDVRMEQGSLRCDVNTSLAPVGSLEWGTRTETKNVNSLRSVERAVRYEMRRQAAVLDAAGRVLQETRHFHEDTGSTSPGRSKEEATDYRYFPEPDLVPVAPDAEWVEKLAAELPELPVARRARLQQEWGLSATEMAWLVNAGALG-LVDATVAAGATPADARKWWLGELARRANDAGVELSELAVTPRQVAELTRLVAEGTINDQLARQALDGVLAGEGDPAHVVEARGLAVLGESDELVAAVEAAIAGAPDVVAKVQGGKVQALGALVGAVMKATRGKADAATVKRMLEERVVS-M---RVLPSGSTALLVELDGLDEVLGLYAALVAEPLEGVVDVVPAARTVLLVTDPVVPLAAVEQAVRQV--RP---RTDRGGHEDLVELPVVYDGADLADVAGLLEVEPAEVVRRHTGAQWTVAFCGFAPGFGYLTQDGGGWDVPRRSTPRTKVPPGSVALAGEFSGVYPRESPGGWQLIGRTDVAVFDLGRDPAALLRPGVRVRFVDAT
MEFEPVFGLETHVELATRSKMFCGCPTTFGAEPNTQVCPVCLGLPGSLPVANRAAVEATIRIGLALNCTIASWCRFARKNYFYPDMPKNFQISQYDEPLCTDGYLDVEVD-QVFRIGIERVHLEEDTGKSVHIHDYSLVDYNRAGIPLVEIVTKPGQLAPAVARAYVTELREVMRTLGVSDVRMEQGSLRCDVNLSVHRKGTTAWGTRSETKNVNSLRSVERAVRYEIQRQAAVLRAGGRVVQETRHFHEDSGVTTPGRSKEQAEDYRYFPEPDLVPLAPDPQWVASLRAALPELPLQRRRRLREAWGLTAAEMQAALNAGAVE-LVAATVAAGASPRDAYKWWLGELARRANEAGVELAALPITPEDVAELARLVSTGRLTDKLARAVLDGVLAGEGRPEEIVASRGLEVVSDDSALRTAVDAAIAAQPDVAEKIRNGKVAAVGVLVGAVMKATHGRADAAKVRALILETLGA-MTAARIRPFGEFAFLVEVSPS--RYVVARHIADSHLPGVVDVVPAERTVLVRYDPSADRRQARNALAAVLARL---SEGTSDDCPEVVVPVRYDGPDLEEVATLLGRSVAEVVADHLAGRYTVAFLGFAPGFAYLDGLSPRLRVPRLSTPRPRVRAGAVGIAGGRSCIYPWPSPGGWRIIGHTPLRLFDPAATPPTPLAPGRRVRFVAVG
MRFEPVLGLETHVELGTASKMFCGCPTTFGAPPNTHVCPVCLALPGALPTANAAAIESTIRIGLALNCSIAEWCRFARKNYFYPDMPKNYQISQYDEPLCSDGYLDVEVDGKTVRIEIERVHLEEDTGKSTHVHDYSIVDYNRAGIPLVEIVTKPDRLAPEIARAYGTELREVMRGLGVSDVRMEEGSMRFDVNVSLMPRGSSEWGTRTETKNVNSLRSVERSVRGEIERQAAILAGGGRIFQETRHFHENTGTTTSGRSKEEAQDYRYFPEPDLVPIAPDTAWVASLKAALPELPSARRKRLQQEWGVSDLDMAAMHNADAIG-LVEATVAAGAPPADARKWWMGELARRANEAGVPLSELLITPDQIARVCAMVAGGALNDKLARQVLEGVLNGEGSPDEVVAARGLQIVNDEGELTAIIDQVLADNAAAADKVRSGKIAAVGALVGGVMKASRGKADAGRARELLLEKLGE-MTS--IRRAGEDSLLVETGSLEISHRLDALLRADRPAGVVEIVPGPETVLVTA-PGADLSGLRSRLSHLLGDA---GTGASAAGRAVTVPVVYDGADLDDVAALSGLSTEEVVERHTRRELVVGWLGFAPGFAYLTGLDPALHVPRLSTPRTAVPAGAVAIAGPYSAVYPSASPGGWRLLGRSLMAVWDVTADPPAVLTPGTRVRFRAVG
MRFDPVLGFEVHVELGTATKMFCGCATGFGAEPNTQVCPVCLGLPGALPVVNAMGVESAIRIGLALNCKIAAWCRFARKNYFYPDMPKNFQTSQYDEPIAYDGYLDVELDGSVFRVDIERAHMEEDTGKSLHIQEYSLVDYNRAGIPLIEIVTKPGDRAPEIARAYVGAVRDLLKALNVSDVKMEQGSLRCDANVSLKPAGAEKFGTRTETKNVNSLRSVERAVRYEISRQAAVLDSGATVLQETRHWHEDTGVTTSGRPKSDADDYRYFPEPDLVPIAPDPAWVEELRATLPEPPNVRRRRLQTDWGYSDLEMRDVINAGALE-LIEDTVAVGATPVAARKWWTGEIARRASAEGKGLDEFGVTPAHVAELDGMVQAGRLNDAMARQVFEGVLDGEGTPTAVADARGLQLVQDDGALEAAVDEVIAANPDVAQKVRDGKVQAAGALIGQVMKAMKGQADAAKVRELLLSRL-T-M---IIRPYADRGLLVDLPSRAGRRALLQALDGRA---DLEVVAGEQSVLVIAPPG-RRATVADELRAL--DL---SRVAASATTEHTIPVTYDGDDLAVVADIWSCSPDGVADRHAAISWTVEFLGFTPGFGYLVTDEALPQMPRRESPRTRIPPGSVALAAHYCGIYPQATPGGWQLIGRTDVTLFDPTAADPVLLHPGDTVRFTS-A
MNNNVVIGLEIHAQLKTETKMFCGCRTSFGDKPNTNVCPVCMALPGSLPVPNRKAIAFTIMSGLALNCTISRYSKFDRKQYFYPDMPKNYQISQYDLPFCRNGYLEFLCD-ELKRVRIHRIHLEEDTGKLVHTMEQSMVDYNRAGIPLMEIVTEPDISSPKEARLFMSELRNILRYLGVSDGNMEEGSMRCDANISLKNPD-GTFGTKVEIKNMNSLRSLERALEFEIARQSEILNSGGTIIQETRHFDERDGTTHSLRTKEEAHDYRYFPDPDLLPVVVSDEEIRSISSSIPELPLKKYFRFVDELGINKNDAAVLVSDLKLANFFDDCVRCKCSPKEAVKWILGDLTYFWNEKKLEPDSKIFEPSYLKEILDLIDSKTISIRQAKEVVEKVFDMKDSPKNIIEKLGIKQISDEGFLIDAAKKVIENNPKAVQDFFKGKKNAVGFLVGQLMRETKGKASPEMSNKIINDLLEE-MGIAKFSFVSESSLLIEISDKEKINALSLALKKLD---IIDITISYSSLLVDFDPLRNFDEFMSEVKAIYNTL---SSTTNKEPNIREVFVKFGGPDLKYVAEFHGISEEEVIEEFTSKIYKVFMLGFTPGFAYMGILSDRIATPRLPVPRLVVEAGSVGIAGNQTGIYPTRSPGGWRIIGRTEQVMFSPEKEDPFFLKPSDYVRFIRIS
MRFEPVIGLETHVELGTNTKMWCGCPTDFGGEPNTRVCPVCLGLPGSLPVANKAAIEATIRIGLALNCSIAQWCRFARKNYFYPDMPKNFQISQYDEPLCFDGYLDVEVNGELVRIGIERVHLEEDTGKTLHVHTESLVDYNRAGIPLVEIVTKPGALAPEVARAYVTELRDVIRSLGVSDVRMEEGSLRCDVNTSLNRPG-EEWGTRTETKNVNSLRSVERAVRSEMLRQASVLEAGGRITQETRHFHEDTGDTTPGRSKETATDYRYFPEPDLVPIAPDPAWVAELKAALPELPRLHRRRLQEAWGLSDADMQSVLNAGAVE-LIEQTVAAGASPAAARKWWLGELSRRANETGVELADIGATPAQVAELQSLVDAGKLNDKLARTVLEGVVAGEGSPTEIMTARGLEVVSDTGALTAAVDEAIAANPDIADKIRSGKVAAAGALVGAVMKTTRGQADAKTVRELILSRLG--M---RIRRVGGHALLLDFAAPADVEGWRAELWRRRERGATEIVPAAATVLLDGVPDP--ATTAAAIRTWTPTP---PLTTSAAAEPVEVPVTYDGEDLPRVAALWHTDVPSVVRRIAHTEFRVAFCGFAPGFGYLTGLPAELAVPRLPSPRPRVPAGSVALAGPYAGIYPTASPGGWLLVGRTTLALFDVHADPPARLTPGTPVRLLP-T
MKYEPVLGLETHVELGTRSKMFCSCATTFGAEPNTQVCPVCLALPGSLPVVNGTALESAIRLGLALNCSIASWCRFARKNYFYPDMPKNYQISQYDEPLCFDGHLDVVVEGREFRVEIERVHMEEDTGKTAHLHEYSIVDYNRAGIPLLEIVTKPGELAPLVARAYVTELRDLVRALGISDVRMEEGSLRCDVNVSLMPRGATEWGTRSETKNVNSLRSVERAVRYEIQRHAAVLDSGGRVVQETRHFQENTGGTVAGRSKEEAQDYRYFPDPDLVPVAPSAEWVEELRAGLPELPAAQRRRIKAEWNLSDEELRDLVNADAIG-LVAATVDAGAPPAEARKWWLNELSRRATESEVELAALSITPAQVARVVELVAEGSLTNKLARQVIDGVLAGEGGPDEVVEARGLKVVNDDSALGAAVDQAIADNPDVAEKVRGGKIAAAGALVGAVMKATRGQADAGRARALILERLGG-M---RVRSCGDSAILVEVADLDEVMALHAALAETPPPGVVETVPAARTILLRLAGGTETAAVTEALRDL--RP---QRGRRPDLGEVRIPVTYDGADLADVARLTGLTRRDVVAAHTAATWTVAFCGFAPGFGYLVGDDPRLHVPRRKESRTRVPAGAVALAGEFSGVYPRSSPGGWQLIGHTETVVWDLQRDPPGLLRPGVRVRFTE-E
MRFDPVLGLEVHVELSTATKMFCGCANEFGAEPNSRVCPVCLGMPGALPVVNGTAVESAIRIGLALDCQVAEWCRFARKNYFYPDMPKNFQTSQYDEPIVFDGGLDIVLDGEVFRVGIERAHMEEDTGKSLHVHEHSLLDYNRAGVPLIEIVTKPGERAPEVARAYVTALRDLLRSMGVSDVRMDQGSLRCDANVSLSPKGSGEFGTRTETKNVNSFRSIERAVRFEMRRQASLLVNGSEVVQETRHFDESSGETSSGRRKEEAEDYRYFPEPDLVPIAPSREWVEQLRGTLPEMPWERRRRVQEQWGLSDEELRDLVNASALD-LVAATVDAGAPPSEARSWWVAYLSQRANERGVELAELSVTPAQVARVIELVAEGKLTHKLARQVVDGVLEDRGDPDEVIAADGIEVVSDDSSLQAAVDEALAAQPDAAEKIRGGKVQAAGAIVGAVMKATQGQADAKRVRELVLAACGQ-M---RILPCADSGLLVELDDLDQVLALHAALTERTLPGVVDLVPAARTLLVSLDPEHDRWALAEVIREV--PL---NGGGLVDRGLLTVPVVYDGADLGEVSRLTGLSRREVVRAHTGTEWRVAFGGFAPGFGYLVGGDPRLEVPRRGESRTSVPAGSVGLAGKFSGVYPRASPGGWQLIGRTELEMWRTDRDPPALLRPGVRVRFEESR
MSYDPVMGLEVHVELGTKTKMFCGCSTALGAEPNTQVCPTCLGLPGSLPVVNATGVESAIRIGLALNCEIAEWCRFARKNYFYPDMPKNFQTSQYDEPIAFNGYLDVELDGEVFRVEIERAHMEEDTGKSTHVHEYSLLDYNRAGIPLIEIVTKPGDRAPEVARAYVAELRELIRALGVSEARMEMGQMRCDVNLSLMPKGAEKFGTRSETKNVNSLRSVERAARFEIQRHAAVLNEGGTIVQETRHFHEDNGSTTSGRIKEEAEDYRYFPEPDLVPVAPSREWVEQLRGELPELPRVRRQRLQSEWGISATEMQSALNAGAID-LILATIDAGAPADQARKWWLGELARRSNEDGVELASLPITPAQVAKVSALVAEGKLNDKLARQVIEGVLAGEGEPDEVVAKRGLAVVSDDSALGDAIDAALAAQPDVADKIRSGKFAAAGALVGAVMKATRGQADAARVKELIFEKLGE-M--------GPRALLAEVTTDDQVSALLADLVLRQQAGAVELVPAARTVLVDGLADAERTSLAAWLAAW--EP---HAGDTGTGPLLEVPTVYDGEDLPEVAALWGLSPADAARRHAACEFRVAFCGFSPGFAYLTGLPADLAVPRRATPRTRVPAGSVAVAGAYTGVYPSPSPGGWQLIGHTTLRLWDEQRTPAALLTPGTRVRFVPVR
MSYDPVMGLEVHVELNTKSKMFCGCPTEFGAPPNTQTCPVCLGLPGALPVVNARAVESAIKIGLALNCEIAQWCRFARKNYFYPDMPKNFQTSQYDEPIAFNGWTEVVVDGETYRIEIERAHMEEDTGKSTHVHSHSLVDYNRAGIPLIEIVTKTPAKAAAVARAYVSMLRDLLLALDVSDVRMDQGSLRCDANVSLKPKGSSVLGTRTETKNVNSFRSVERAVTYEITRQAAVLASGGKVVQETRHWHEDTGITTSGREKSDAEDYRYFPEPDLVPVAPSREWVEELRATLPEAPSTRRVRLQEEWGFTDLEMRDVVNGGALE-LVVGTVELGVTPAAAKKWWLGELARAANESGQALGELGVGAAEVAEVQKLVDTGALNDKLARQVFDGLVKGEGTPAQIIEARGLALVSDDSALLEAIDRAIAANPAVVEKVNSGKPAAAGALIGAVMKDMRGQADAAKVRELLNAKLG--M---RLLPCGSSALLVELADLDEVLGYYAALRAAPPAGVVDIVPAARTVMVAIDPAVGLAALERSLRDT--VA---REDRRAGGDLVEIPVVYDGQDLADVAELLGCDVAEVVRRHTSDEWTVAFCGFAPGFGYLTGQS-EWNVPRRSSPRTKVPAGSVALAGEFSGVYPRESPGGWQLLGRTEVAVFDLDRDPAALLSPGRRVRFVDVR
MRYEPVVGLEVHVELSTATKMFCGCATGFGAEPNTQTCPVCLGMPGALPVVNATAVESAVRIGLALNCRIAEWCRFARKNYFYPDMPKNFQTSQYDEPIAFDGWVDVEVANETFRVEIERAHMEEDTGKSTHVHDYSVVDYNRAGIPLIEIVTRPGERAPEVARAYVSTLRDLMRALDVSDVRMEQGSMRCDANVSLMPTGSTTLGMRTETKNVNSLRSVERAVRYEMTRHAAVLDAGQAILQETRHWHEDTGITTSGRPKSDADDYRYFPEPDLVPVAPSREDVERLRATLPENPAERRRRLQDAWGFTDLEMRDVVNAGAVE-VIEETVAAGASPAAARKWWTGVLARRANTDGVAVTELGVTPAHVAELDGLVTSGRLNDSMARQVLDGVVAGEGAPAQVADARGLELVQDDGALQAAVDKVVAANPDVAEKIRGGKVQAVGALIGQVMKQMRGQADAAKARELILTTLGG-M---RVLPSGSRGLLLELDTLEEVLARYAALQETELP-VLDLVPAGRTILVVADRGTDLRELEQQVRQV--GP---GEHAGTEREPVEVPVRYDGEDLHDAAEALGWSPEELVRRHQEEEWTVAFCGFAPGFGYIAGTRFAWDTPRRSSPRTRVPAGALALAGEFTAVYPRESPGGWQLVGHALVEMFDLDRDPPSLLLPGTPVRFVERP
MDFDPVIGLEVHVELNTNTKMFCPCPTEFGAEPNTQVCPVCLGLPGALPVVNAKAVESAIRIGLALNCEIAETSRFARKNYFYPDMPKNFQTSQYDEPIAHDGYLDVTLDGEVFRVEIERAHMEEDTGKSTHVQTHSLVDFNRAGIPLIEIVTRPGDRVGEVARAYVSTLRDLLKALDVSHVRMEQGNVRCDANVSLRAKAQVPLGTRTETKNVNSLRSIERAVRYEVTRHAAVLKAGESILQETRHWHEDTGITTSGRPKSDADDYRYFPEPDLVPVAPARDEVERLRGSLPEMPAKRRARLQGEWGFSDLEMRDVLNAGAVD-LIEATIAAGATPAGARKWWTGEVARRANDAGQTVEGAGLTPAAVAELDGMVAEGRLNDSMARQVLDGVLAGEGSPTEVADARGLAMVSDDGALQAAVDDVVAANPDIVEKIRGGKEQAAGALIGQVMKAMKGQADAARVRELILATVAG-M---RLLDSGTRALLLDLDGLDDARTWHTALTRAVLTGVADVVPAASTVLVVAATPADVPGLRAGIEQLAEDA---AATAADDAPVVTVPVVYDGEDLAEAAAALGIEPAELVRRHTSEEWTVAFAGFAPGFGYCVGREFAWDTPRRSEPRTRVPAGSVALAGEFTAVYPQDSPGGWQLIGRTDAVLFDPDATPPAPMRAGVRIRFEEVR
MKYTATIGLEVHAQILTKSKMFSGCNAAYASAPNSCIDEVSIGLPGTLPVVNQEAIRKAALLGLALNCEIPEYCEFSRKSYTYPDLPKAWQITMYDKPICINGELEITLNGETKRVGITRAHLEEDTGMLQHG-THSLVDYNRSGVPLLEIVSEPDMTTPEEARLYATKLRQILVFLGVNSGNLEEGALRVDANVSIRPEGQKEFGTKVEIKNMNSFRNLERALVYELERQEKVLREGGTIIQETRGWDDAAGITLSQRSKEHAHDYRYFPEPDLPPLELSREWVAERRAELPELPDAKFARYLSEFGLSKQDAALLSGERETADYFETIVATAANAKPVANWITGELFRLIKDGAETLAEVRVTPANLTSLIDVVAKGEIGSTVAKQVFEEMYRTGETPTAIINAKGLRQISDSSVLTQAARDAIAANPKVVADYKSGKLPAIKFLVGQVMRATKGQANPQVVEEALKTELDN-M--LKIELFGDSALLITTP----PAQLALALRHARLRGVIDVVTGLATVTVLFDLQLNARQVRRQIQRLQSG-----QSNLPTPTIHRIPICYDGIDLAEVAERCQLTIDQVIGFHSSAEYRVAMVGFLPGFPYLDGLPAALHLPRRATPRAKVAAGSVAIANDQTSIYPQSSPGGWHILGTTPLRLFDPQADPPALLNAGDLVYFAPI-
MRYDPVLGLEVHVELSTKTKMFCGCANAFGGDPNTNVCPVCLGLPGALPVVNGTAVESAIRIGLALNCEIAEWCRFARKNYFYPDMPKNFQTSQYDEPIAFDGYLDVVLDGETVRVEIERAHMEEDTGKSLHVHEHSLLDYNRAGVPLIEIVTKPGARAPEVARAYVTALRDLLRAMDVSDVRMDQGSLRCDANVSLMPKGATEFGTRTETKNVNSLRSVERAVRYEMTRHAAILADGGSIKQETRHFQEADGTTAAGRAKETAEDYRYFPEPDLVPIAPSREWVEQLRATIPEMPWERRKRIQDDWNLTDEELRDLVNTGAID-LVAATVDAGASQADARSWWVQYLNQQASTREVELGDLAITPAQVARVIELVGSGELTNKLARQVVDGVLDGEGDPDQVIEKRGLKVVSDDSALLAAVDEALAAQPDVADKIRGGKVQAAGAIVGAVMKATKGQADAARVRELILERVGA-MAAPRVLPCGDAGLLVELSGLDEVLALHGALEDRPPAGLVDLVPAARTLLVRFDPLRGPGEVERAVREA--EP---VPVQRKSGELVEVPVVYDGPDLADVAEHTGLSEPEVIAEHTATEWTVAFGGFAPGFGYLTGGSGRLDVPRRAESRTRVPTGAVGLAGTFSGVYPRSSPGGWQLIGHTDLAMWDVDRDPPALLRPGVRVRFVDVS
MTFDPVMGLEVHVELGTRTKMFCGCATEFGAEPNTQVCPVCLGLPGALPVVNEIGVESAIRMGLALNCSIAQWCRFARKNYFYPDMPKNFQTSQYDEPIAFDGYLDVEIGTEIFRVEIERAHMEEDTGKSLHVQEYSLVDFNRAGIPLIEIVTRPGERAPEVAKAFVGALRDLLRSLEVSDLKMEQGSMRCDVNLSLRAKAAVPLGTRSETKNVNSLRSVERAVRYEVCRHAAVLTSGGSVLQETRHWHEDTGVTTSGREKSDADDYRYFPEPDLVPVAPSREWVEELRSALPEPPALRRKRLLGEWGFSGLEMRDVINAGAIE-LIEATVAAGAKAQSARKWWLAEPSRRANTEGVDLAQVGITPEHVAELESLIVAGRLNDKMARQVLEGVLDGEGAPTVVADARGLELVQDDGALEAAVDTVIAANPDVADKIRGGKVQAAGALIGQVMKEMKGQADADKARAIILTKLGG-M---KLMPCADSGLLVEMSDMDEVLALYAHLDEDLPDGVIDMVPAATTLLITIDRTVDVERLARQVSSI--SV---GTHHRAKTGEVEIPVVYDGEDLSEVARLTGLDERGVIEAHTGTPWTVAFCGFAPGFGYMVGGDERLQVPRRDNPRTKVPPGSVALAGEFASVYPRESPGGWQLIGRTALEVWDIHREPPALLVPGTVVRYVESA
MKYEIVIGLEVHCQLATESKIFASDTNKFGSEPNTNISVITLGHPGVLPKLNKKAVEYAIKMGLACGCEINRNNYFDRKNYFYPDLPKGYQVSQDKYPICKGGAIKIRLEGKERALELHHIHLEEDAGKSVHDGTFTLLDYNRAGTPLVEIVSEPCMRSPEEAGAYLNEIRKIVRYLGICDGNMEEGSMRADLNISIREEGTTEFGTKVEIKNMNSIRNLQHAAEYEYKRQVALLESGGKIIQETRMFDADKGQTYSMRVKETMNDYRYFPEPDLAPIRISDEWMNDIQSKMPALPSELFEKFTKEFGILEEHAVTITDSKEMADYFVEACKYSENYKAISNWLTSTIRGYLNETGIEITEFSLKPSQLAEIIALVDANKISSSAAQKLFPLMLENTASALALAESNNLIQESNTDTLQALINEVLAANEAKVKEYKNGKKGLLGMFVGEVMKKSKGSADPKRTNELLMKALQ--MEQFKIFPLSDSSITIDFGNVDIVMNLFDFCNKQPFIGMKEAIPAYASLTIFYDILAAFDFAVNYLQNAVTQL---GEIKSAKNRLIEIPVIYDGEDLAYVAKFHGLSEKEVIRFHTAPIYRVYMMGFLPGFAYMGGLDTRIATPRRSSPRTKVPEGSVGIAGNQTGIYPTESPGGWQLIGRTEVELYTPNSEEITLLKAGDSIKFIAI-
MSYDPVMGLEVHVELGTKTKMFCGCSTELGAEPNTQTCPTCLGLPGSLPVVNAIGVESAIKIGLALNCEIAEWCRFARKNYFYPDMPKNFQTSQYDEPIAFNGYLDVQLDGETFRVEIERAHMEEDTGKSSHVHTHSLLDYNRAGIPLIEIVTKPGSRAPEVAKAYVAELRELIKALGVSEARMDKGQMRCDVNLSLRPNGTEKFGTRSETKNVNSLRSVERAARFEIQRHAALLNDGRTVVQETRHFHEDNGTTTSGRIKDNAEDYRYFPEPDLVPIAPSREWVEELRAGLPELPRVRRARLQAEWDLSDKDMQSVLNAGAVE-PIQLTIAAGAPADQARKWWMGELARRANETGTDLAEQPITPVQVARVCTLVAEGKLNDKLARQVIEAVLAGEGEPDAVVEQRGLAVVSDDSALGAAVDQAIAENEAIAAKIRDGKVAAVGALVGAVMKATRGQADAARVKDLILERLGA-M---QLRRCGTHAVLVEVDSLGEVEAVRAAVEAAELPDVVELVPAARTVLIVTRPG-AMQAVRKMLTTV--DL---VHHPGTVSDEVVIPVRYDGPDLDLVAETAGLTTAEVVDLHAGATYQVAFCGFAPGFAYLTGLPEPLRQPRLDSPRTKVPAGSVAVAGEYTAAYPRATPGGWRLIGRTDAPLFDPRRPTPALLTPGHRVRFEATP
MTYDPVLGLEVHVELSTATKMFCGCPTTFGGEPNTQVCPVCLALPGALPAVNGAAVESAIRIGLALNCEIAEWCRFARKNYFYPDMPKNFQTSQYDEPIAYNGWLDVTLDGEVVRVLIERAHMEEDTGKSLHVHDHSLLDYNRAGVPLVEIVTKTGARAPEVARAYVRTLRDLLKALDVSDVRMDQGSLRCDANVSLMAKGAAEFGTRTETKNVNSLRSVERAVRHEMCRQAAVLGSGGTIRQETRHFEEASGTTRAGRPKETSEDYRYFPEPDLVPVAPSREWVEQLRATLPEPPEERRKRVQGEWGLSDLELRDLVNAGAID-LVAATVQAGAPSGEARSWWVSYLAQQANNRGVELGDLPITPAQVAKVIALVADGSLTNKLARAVVDGVLDGEGEPEQVVEARGLKVVSDDSALYAAVDEALAGNPDVAAKIRDGKVAAAGAIVGAVMKATKGQADAKRVRELVLERCQV-M---RLLRCGADGVLVELGSQAEVAAARAALLT--LPGVVDLVPAARTLLVVLTPGAAATRVREALDGV--DL---TAAPAVDARSVVLPVVYDGPDLDLVADAAGISTDEVVRLHSGAAYTVAFTGFAPGFGYLTGLPEPLRQPRLDTPRTRVPEGSVGVAGEFTGVYPRPSPGGWRLLGRGADALFDPTRTPAALLAPGDAVRFEVAG
MRFDPVLGLEVHVELSTATKMFCGCANVFGGEPNTRVCPTCLGLPGSLPAVNGRAVESAIRIGLALNCQIAEWCRFARKNYFYPDMPKNFQTSQYDEPIAFDGYLDVVLDGEIFRVGIERAHMEEDTGKSLHVHEHSLLDYNRAGVPLIEIVTKPGERAPEVARAYVTALRDLLRALDVSDVRMDQGSLRCDANVSLMPKGAEVFGTRSETKNVNSLRSVERAVRYEMCRQGAVLTAGGTVVQETRHFDEATGSTSSGRRKETAEDYRYFPEPDLVPIAPAREWVEELRTTLPELPWERRRRAKEEWGLSDAELRDLVNAGALE-LVAETVEAGAAPGEARSWWVSYLAQQANVRGVELGDLEITPVQVARVTALVAEGSLTNKLARQVVDGVLDGEGEPDEVVEKRGLKVVSDDSALLTAIDEALAANADVADKIRSGKVAAAGAIVGAVMKATKGQADAKRVRELVLQRCGS-MTRVRLLPCGDRALLVEVADSAHVVGLYAALRAAPPPGVVDMVPAARTLLLRLGPDEDLRAVAEAVRRA--EP---LWDQRASAHRVEVPVRYDGEDLAEVARLTGLTEREVVAAHTGSEWTVAFCGFAPGFGYLTGGDPRLRVPRRAVPRTRVPAGSVGLAGEYSGVYPRVSPGGWQLIGRTDLVVWQVDRDPPALLRPGATVRFVEVS
MTFDPVLGLEVHVELSTVTKMFCGCPTEFGAEPNTQVCQTCLGMPGALPVVNGKAVESAIRIGLALNCEIAPWCRFARKNYFYPDMPKNFQTSQYDEPIAFNGYLDVVLDGETVRVEIERAHMEEDTGKSLHVHEHSLLDYNRAGVPLVEIVTKPGARAPEVAKAYVGALRDLLKSLGVSDVRMDQGSLRCDANVSLMPKGTTVFGTRTETKNVNSLRSVERAVRFEMRRQAVLLTQGDSIRQETRHFEEASGSTRAGRPKETSEDYRYFPEPDLVPIAPSAEWVEQLRSTLGEPPAERRKRIQAEWSLSDAELRDLENAGAVD-LVAATVAEGASSDEARSWWVSYLLAQANQREVELAALPITPAQVARVVALVSEGALTNKLARQVVDGVLAGEGEPDEVVAARGLKVVSDESALQTAVAEALAANPDVAEKIRGGKVAAAGAIVGAVMKATKGQADAKRVRELVLAAAGG-MTYPRILPVGRSALLVELADLDAVQALHHSLTTDHIDGTTEIVPAARTVLVAFDPRLSAELLAEAVRSR--DP---APLSRTAGESIEVPVTYGGPDLAAVAELAGLSEQEVVRRHSGGDYRVAFCGFAPGFGYLVGGDPALRVPRRETPRVRVPGGSVAIADEFTAVYPRDSPGGWQLLGHTELELWHSDRPNPALLAPGDRVRFRE-A
MKYDPVLGLEVHVELHTNTKMFCGCANTFGGEPNTNTCPTCLGLPGALPVVNAKAIESAMRIGLALNCEIAEWCRFARKNYFYPDMPKNFQTSQYDEPIAFNGWLDVTLDGEVIRVEIERAHMEEDTGKSLHVHEHSLLDYNRAGVPLIEIVTKMRERAPEVARAYVTALRDLLKALDVSDVRMDQGSLRCDANVSLSPKTTGALGTRTETKNVNSLRSVERAVRFEMTRQAAVLESGGSVTQETRHFDESSGSTSPGRKKETAEDYRYFPEPDLVPIAPSREWVEELRLTLPELPWERRARIQKDWNLTDEVLRDLVNANALD-VIIATVEAGAKPDEARSWWVSYLAQQANSKGIEVTDLAITPAQVARVIELVNAGTLTNKLAREVVNGVLEGEGSPDDVIEKRGLKVVSDDSALEKAVDEALAAQPDVAQKIRDGKVQAAGAIVGAVMKATKGQADAARVREIVLARC-S-M---LLRRCGTDALLIEVDSLSEVTAVRAALEN--LDGIEELVPAARTVLVKG----ALTQVRETLKTI--DL---TKTPAKHSREITIPVIYDGPDLALVAETAGTTPDEVVRLHTTATYEVAFCGFAPGFGYLTGLPEALQQPRLDSPRTKVPQGSVGIAGEFTAAYPRPTPGGWRLIGRTETTLFDAKAETPALLQPGDQVRFVV-A
MAYDPALGLEVHVELGTNTKMFCGCATTFGAEPNTQVCPVCLGLPGALPVVNAIGVESAIRIGLALNCEIATWSRFARKNYFYPDMPKNFQTSQYDEPIAFGGHLDVDLDGTVFRVEIERAHMEEDTGKSLHVHTHSLVDYNRAGIPLIEIVTKPGERAPDVARAYVATLRDLLKALGVSDVKMEQGSMRCDVNLSLSPKGSGVLGTRTETKNVNSLRSVERAVRYEMCRHGAILASGGSILQETRHWHEDTGITTSGREKSDAEDYRYFPEPDLVPIAPARDWVEELRATLPEPPAQRRKRLQAAYSYSDLEMRDVLNAGLLD-LIEETVTAGGSPAAARKWWSGEVARRANADGQDVPGLGVGPAQVVELETLVTSGRLNDAMARQAWEGVLDGEGSPTAVADARGLQLNQDSGALETAVDAVIAANPEVAEKIRDGKVQAVGALIGQVMKEMRGQGDAAAARALILSRLGA-M---RLLPCGDRAILVELPDASARRRLDEILSRTAIPGIVEHVPAARTVLVTVTGPAALVAVSRALRCL--DL---SAAAASDDQVVEIPVRYDGPDLGSVATHLGVSTDEVVARHTEQVWRVEFAGFTPGFGYLLGDRGGLTVPRLTVPRTRVPAGAVALADEWSGVYPRASSGGWQLIGTTDLAMWDAHRQSPALLTPGRLVRFTSLS
MRYEPVIGLETHVELGTASKMFCGCATGFGAEPNTQTCPVCLGLPGALPVANEQAIESTIRIGLALNCSIATWCRFARKNYFYPDMPKNFQTSQYDEPLCVDGYLDVDVDGTTHRVGIERVHLEEDTGKNTHVHDYSLVDYNRAGIPLVEIVTRPGALAPEVARAYVTALRDILRTLGVSDVRMEQGSLRCDVNTSLNLPG-EAWGTRTETKNVNSLRSVERAVRSEILRQAPLLDAGERIRQETRHFQEQTGDTRSGRSKEEATDYRYFPEPDLVPMAPDAAWVESLRATLPELPATRRARLRDELGLSDDDLAKMTNAGVVD-LVGATVEAGAPVGEARNWWMGYLAQKANEREVEVADLGITAAQVARVVALVASGELTTALARQAVDGVLETGDDVDAVVAARGLTVVSDTGALEQAADDAIAANPDVADKVRSGKVAAVGALVGAVMKATRGQADAAAVKDILLQRLGR-M---RLRRYGESAVLAEVTGDEDVLALAAAARR--LAGVVEVVPAARTALVVATDGSVLPDLTAALRTLDVGP---TAPGPSDAAVVTLDVAYDGADLGGTAAELGLDTDALVRAHAGGDYVVGFCGFVPGFGYLSGLDPALHAGRLAEPRTRVPAGAVGIAGEFTGVYPRPSPGGWRLLGHTDAPLWDADRDPPALLVPGTRVRFRAVR
MTYEPVMGMEVHVELGTATKMFCGCSTTFGGEPNSQVCPVCLGLPGALPVVNRTAVESAIRIGLALNCSIAEWCRFARKNYFYPDMPKNFQTSQYDEPIAFDGWLDVVAGGETYRIEIERAHMEEDTGKSLHVHSHSLLDYNRSGIPLIEIVTKPAAVAPAVARAYVTELRELIRALGVSEARMELGQLRCDANVSLRLPG-DPLGTRTETKNVNSLRSVERAVTYEIRRQASVLSSGGTIVQETRHWHEDTGETTAGRVKEEAEDYRYFPEPDLVPVAPSREWVDELRGTLPEPPSVRRARLQADWGFTDLEMRDVVNAGALS-LVIETVAEGASAGGAKKWWLGEVARVANERGEALEDAGITPAQVARVETLIADGSLNDKLARQVVEGVLAGEGTPDEVVAARGLVLVNDDAALGAAVDDAIAAQPDVAEKIRGGNLGAVGALIGAIMKSTKGQADAKRARELILERL-G-MRTLHVLPCGDHAILVELAGLEDVLALNAALRDHEPAGLVDVVPAAETLLIMFDPGVSAERLTADLAHL--PD---ERPDADEPPLVEIPVGYDGPDLDAVAAATGLSAAEVVRRHSGATYTVAFTGFAPGFAYLTGLDPQLVLPRRDDPRTRVPAGSVAIADRYSGVYPRSGPGGWHLLGHTDAVLWDLDRTPPAALLPGTRVRFTDGP
MKYDPVLGLEVHVELHTNTKMFCGCANVFGGEPNTNTCPTCLGLPGSLPVVNGKAVESAIRIGLALNCEIAEWCRFARKNYFYPDMPKNFQTSQYDEPIAFNGWLDVTLDGEVIRVEIERAHMEEDTGKSLHVHEHSLLDYNRAGVPLIEIVTKMKERAPEVARAYVTALRDLLKALDVSDVRMDQGSLRCDANVSLSPKTTGALGTRTETKNVNSLRSVERAVRFEMTRQAAVLESGGEVTQETRHFDESSGSTSPGRKKETAEDYRYFPEPDLVPIAPSREWVEELRGTLPELPWERRARIQKDWNLTDEVLRDLVNAGALD-LIIATVEAGAKPDEARSWWVSYLSQQANSKGIELTELAITPAQVARVIELVNSGALTNKLAREAVNGVLEGEGSPDEVVEKRGLKVVSDDSALEKAVDEALAAQPDVAQKIRDGKIQAAGAIVGAVMKATKGQADAARVREIVLARC-S-M---LLRRCGTDALLVEVDSLTEVAAVRAALEG--LDGIEELVPAARTVLVKG----ALPQVREALATV--DL---TKAPENHPREVTIPVIYDGPDLDLVADTAGISPEEVVKLHTGATYEVAFCGFAPGFGYLTGLPASLQQPRLDSPRTKVPAGSVGIAGEFTAAYPRATPGGWRLIGRTEIVLFDQKAETPALLQPGDQVRFVV-A
MKFDPVMGMEVHVELHTETKMFCGCATAFGAEPNSQVCPVCIGLPGALPVVNRLGVEWAIKIGLALGCQIAPSSRFARKNYFYPDQPKNYQISQYDEPIAFDGALDVELDGTTWRVEIERAHMEEDTGKSTHIHTHSLLDFNRAGVPLIEIVTKPGERAPEIARAYVTALRDLIKSLDVSDARMDQGSIRCDANVSLMPKGTTEFGTRTETKNVNSLRSVETAVRYEMCRQAAVLEAGGEIALETRHYQEDDGTTSAGRPKESAEDYRYFPEPDLAPVEPSEELIESIRATLPELPWVRRARVQAEWGVSAEEMRDLVNAGALD-LIIGTVDEGAKPADARSWWVAYLSQQANAREVELSGLQITPTQVARVIELVGEGKLTNKLARQVVDGVLDGEGEPDQIVADRGLEVVRDDSALQKAVDEALEAQPDVVAKIKDGKVQAAGAIVGAVMKATRGQADPARVKELVLASCGS-MSSFRVLPYGPHASLLELGSLTEVEDLFAHLSEARLGGVVELVPAGRTVMIEAEDPSARAAAVATCEQWVP-----GTADVRAGELHEIPVDYSGPDLDDVARQIGGSTSDVIRLHSEPTYRVAFMGFSPGFGYLTGLPSKLQLPRRDDPRDAVPPRSVAVAGEFSAVYPRTSPGGWNLIGHATVPLWDDDWPRPNRLAPGDEVRFVPQA
MRFDPVLGLEVHVELGTATKMFCPCPTEFGAPPNTQVCPVCLALPGAMPTINRTAVEYAIRIGLALNCTIAPWCQFARKNYFYPDMPKNFQTSQYDDPIASNGYLDVQVDGETVRVEIERAHMEEDTGKSTHVHEFSLLDYNRAGVPLVEIVTKPKASAPQVARAYVTALRDLLKSLDVSDVRMDQGSLRCDANVSLTPAGNPVFGTRTETKNVNSLRSVERAIRYEITRQAAVLLDGGRITQETRHFDEASGTTSSGRSKETAEDYRYFPEPDLVPVAPDADWVEQIRAALPELPWLRRDRLQAEWGFTDLEMRDLVAADAVG-LLAATVDAGAPAAAARSWWTSYLGQQANAQGIGLDELAITPAQLAAVIGKVTAGELTTKMAQRVVDGVLAGEGEPDEVIAARGLVVVNDDSALQKAVDEALAAQPAVADKIRSGKVQAAGAIVGAVMKATKGQADAARVRELVLATVGG-MSRPTLRPAGDRALLLETGDPQTTVGVCAVLREAGRPEIEDLIPAAATVLVRLAPGTDLTAVGDWLLATAAES---AGTDRTEAGELVIPVRYDGPDLADVAAATGLSPAQVIAAHTGTAWRAAFVGFAPGFAYLIGGDRRLAVPRRAQSRTEVPAGSVALAGEFSAVYPRRSPGGWQLIGSTDVTLWDQAADPPAAIQPGRWVRFVNEP
MRFDPVLGLEVHVELHTATKMFCGCANVFGGEPNTNVCPVCLGLPGALPVVNGTAVESAMRIGLALNCEIAEWCRFARKNYFYPDMPKNFQTSQYDEPIAFNGWLDVTLDGEVVRVEIERAHMEEDTGKSLHVHEHSLLDYNRAGVPLIEIVTKTGARAPEVARAYVTALRDLLKALDVSDVRMDQGSLRCDANVSLMPKGSDVLGTRTETKNVNSLRSVERAVRFEMTRHGAVLAGGGSIRQETRHFDESTGGTSSGRAKETAEDYRYFPEPDLVPVAPSREWVEQLRGTLPELPWERRKRIQTEWSLTDAELRDLVNSGAVD-LVAATVEAGTTPAEARSWWVAYLTKEANGRGVELGELAITPVQIARVVALVNAGELTNKLAREVVTGVLAGEGEPEAVIEARGLKVVSDDSALEKAVDEALAAQPDIAAKIRDGKVAAAGAIVGAVMKATKGQADAKRVRELVIARCGG-M---RLRRCGSDAVLVEVGSLDEVAAVRAAVRAADLPQVAEVVPAARTVLVKATPG-GLGAVRELLDRV--DL---SAPAPAPAREVVLPVRYDGPDLELVAETAGLAVDEVVALHAGAAYEVAFCGFAPGFGYLTGLPEPLRQARLDSPRTRVPAGAVAVAGEFTAAYPRATPGGWRLIGTTDAPLFDPGRDEPALLAPGDRVRFEAV-
MEYEIVVGLEVHAQLLTNSKLFCGDSIAFGAAPNTHVSPVTLAHPGTLPVMNHRAIELAVRIGLACNCTIEQHNYFARKNYFYPDLPKGYQISQHTTPICGGGEVRISV-GEEKIIRLNRIHLEEDAGKSIHDADFTAVDLNRAGTPLVEIVSEPDIRSSDEAFAYLTVLRQWVRYLEVCDGNMEEGSLRCDANISVRKKGETRLGTKVEVKNLNSIRNVKRAIDAEAVRLTAMLENGETIIQQTRGFDANSGTTYAIRDKEDADDYRYFADPDLTPFVLETTEIDRIREAMPALPEARILHYTQALGLTEYDAGVLTEERNFAEYFESVTQHTTYYKSAANWMLGPVKSWLNEPGCQLASFPLAPAKLAALLECVEKGQLSFSVASRLFEKLLVQDAEPLELARSLNLLQDSDASSLEPLIDAVLAKFPDKVEAYRKGKKGLLALFVGEVMKQSRGKADPRVTNELLLEKLKS-MRNYTIFPLGDTALTVDFGNCAHIMGVFKYMQANPVQGFIECVPAYSSLTIFYNPAIISDIAKEKLEEILEKK---SCTLTDQPRTVKMPVCYDAPDLKTILREKKITKQELISLHSSPAYRVYMLGFLPGFAYMGEINEKIAMPRKATPQ-KVQAGSVGIAGNQTGIYPINSPGGWHIIGRTPIKLYEMKDNFSTFFQPGDIVQFYSIY
MIYEPVLGMEVHVELHTATKMFCPCPTTFGAEPNTQVCPVCLGLPGALPVVNKAAVESAIRIGLALNCSIAPWSQFARKNYFYPDQPKNYQISQYEEPIASDGYLDVVLDGETFRVGVERAHMEEDTGKLLHVETHSLLDYNRAGVPLIEIVSKPGARAPEVARAYVGALRDLLKALDVSDVRMDQGSLRCDANVSLKPIGAKEFGTRTETKNVNSLKSVEVAVRYEMRRQAAVLQAGGEIILETRHFQEAGGTTSAGRPKETADDYRYFPDPDLQPVEPAAEWIEELRGTLPELPWIRRARIQADWGVSAEVMRDIINAGALD-LIIATVDAGAPAEAARSWWVSYLTQKANVEGVGLEELPITPAHVAAVAELVSSGKLTNKLAREVVDGVLAGEGDPETVMKSRGLEIVRDDSVLQKAVDDAIAANPGIVEKIRSGKVQAAGAIVGAVMKATKGQADPARVKELVIEACGS-M---QTHTAGPAAVLAELESLEDVLSTFACLKESPPPGSLDLIPAARTVLIRFDTERSADAVIAHLRALPAR----DATTEAEGTIITIDVTYNGPDLDDVAEHTGLSTEDVIEAHTGKPWTVAFGGFAPGFAYLVGGDERLHVPRRRDPRKKVEAGSVGLAGEFSGVYPRSSPGGWQLIGTTDATLWEPENDPPALLRPGIRVQFRVAS
MSYDPAMGLEVHVELNTATKMFCGCPAVFGAAPNTQTCPTCLGLPGSMPAVNARAVESAIRIGLALNCEIAEWCRFARKNYFYPDMPKNFQTSQYDEPIAFDGWTDVEVDGETFRVEIERAHMEEDTGKSLHVHDYSLVDYNRAGIPLIEIVTRPGDKAPAVARAYVAHLRDLIVGLGVSEARMDQGNLRADVNLSLSPAGSGTLGTRTETKNVNSFRSVERAARYEVSRQAAILRAGGSITQETRHWHEDTGVTTSGREKSDAEDYRYFPEPDLVPVAPSREWVEELRATLPEPPRARRSRLQQEWGFSDLEMRDTVGAGALG-LVEETVACGASPQSARKWWLSELARRANETGTDLAALPIGPVDVARIQALVDEGKINDKLARQVFDGVLAGEGTPDEVVASRGLAVVSDDGALGEAVDRAIEANPDVAAKIRDGKVAAAGALIGAVMKEMRGQADAGRVRELIVERL-S-M------RVGRDALLLECAGPEQVRATAAAARARREAGCDEVVPGAATVLLDGVVD--REAVLADLAAW--AD---VELGAEQERAVELAVTYDGADLDEVARLTGLSTSEVVELHQGAELRVAFCGFAPGFAYLAGLPEVLHVPRRDEPRTRVPAGAVGLAGEFCGVYPRESPGGWQLLGTTRATLWDPTSAEPALLRPGTAVRFTRA-
MDYIATIGLEVHVQLKTRTKMFCSCAVEYGAEPNTNVCPVCLGLPGALPVMNDEALRLTALAGLMLGCETPVTCKFDRKNYFYPDMPKNYQISQYDLPLCLGGAVPLHDD-KDKKIRLTRIHLEEDVAKSFHM-SSTGIDYNRAGTPLVEIVSEPDIASAEEAFAYLTVLQQVMIYGGISDADMEKGQLRCDVNVSVRPSTSDKWGTKIELKNLNSISGVRRALLFEIPRQIEALERGEVLQQETRRWDDVRGETTLMRIKESAHDYRYFPDPDLLPVK-TAHLIEDAVSRKPELPWEKRARYVSEYAVTEYDAAVLSNDLPTSRYFETAAKGAKKPKSIANWILNDLQSALAGASKSIAECPVAPEALDELVNLIDDGKINSRQGKEVFAEMFTSGKGAAVIVKEKGMEQVSDTGAIEALCDQAIANSAKAVAEYKAGKLAAINAIKGQVMKLSKGQANPALVGEILEKKLAS-MDHVAIEHWGPSALIVRFASSERCRGLLASLNAAGFPDGTEFVPGYGEILIDL-PGVDFLSSGKHLREAVSKA---RPIPGEGARLHRLPMSYDGPDLGEFAHRTGLCEAEVIEIHSAPTYDVFLVGFAPGFAYLGPLDPRLHLARRETPRLRVEAGSIGIGGTHTGLYSIASPGGWWLLGRTPEALFDPTRATAFRFALGDRVKFEPVS
MQYELVIGLEVHAQLSTQSKAFCSDSAAFGALPNHHVSMVSIGHPGTLPFANERMVEYAVKMGLACGCEINPYNTFARKNYFYADSPRGYQITQDQQPICIGGRVVVRLDGTEKAIAIHHIHMEDDAGKSIHDQKNSLIDLNRAGVPLLEIVSEPDMRSGEEAAQYLSEIRKLVRYLDICDGNMEEGSLRCDVNISVRKKGATEYGNRCEVKNLNSLRNVQRAIEHEFLRQITVIENGGHIDQNTLNFNADTGETSVLRSKEMANDYRYFPEPDLVPVSISPEYIAHIKAGMTALPSELYHKYISDLGLTDYDASVLTSDKELALFFEQLILHTTNYKSAANWMMGPVKSYLNEHSSTLIESGLNPQDLADVIALVDGGKINNSVAQKLFPTLLKHGKKVAELAEQLNLLISENSDDLQQFIQEALQKHPDKVKEYKKGKKGVLGLFMGEIMKRSKGKIDPQKTNQLLLKALEA-MQPFSIYYLSENAVTLEFGHEQQISSFNQLINHHPFTGFETAVPAYGTLSIFYDPIQCFDKVSAYLYQLNNQP---AQIHNVPYNLITIPTCYGGEDLEEVAALHNLSADKVIDLHSSTIYKVYMIGFVPGFAYLGGMSAQLATPRKPSPRKVIPKGSVGIAGEQTGIYPLQTPGGWQLIGRTPLTLFDATRTQPALLKAGDQVVFKPID
MRYDPVLGIEVHVELGTVTKMFDGAPVTFGAEPNTQVTPVSLGLPGALPVVNRTAVEYAIRIGLALNCEIAELCRFARKNYFYPDVPKNFQTSQYDEPIAHDGWIDVELDGEVVRVEIERAHMEEDAGKNTHVQEYSLVDYNRAGIPLVEIVTRPGARAPEVARAYVRTLRDIFRSLGVSEARMERGNVRADVNVSLRPSPDSPLGTRTETKNVNSFRSVERAVRYEISRQAAVLDAGGPVIQETRHFHETDGSTSPGRVKSDAEDYRYFPEPDLVPLAPERAWIEEIRASLPEPPADRRRRLLGEWGFSGTEMRDVVNAGAVE-LIEATVVAGAAPAAARKWWMGELARRANADEVALEELPVTPEHVAELQALVDAGRINDKLARQALEGVLAGEGRPEEVVVARGLEVVSDDGALLEAIDAALAAQPDIAEKIRGGNLGPVGAIIGAVMKATRGQADAGRVRELVLERV-R-MSADGVRAYGQEALLVDVAGAAEAARLATALRADADRPLVDVVPAARTVLVRVPPGTDLAEVAGWARSVRARR---SDEPVAEGRDVVVDVVYDGADLDDVAAATGLDVAEVVARHGAATYRAAFAGFAPGFVYLTGLDPALHLPRRATPRKRVPAGSVAVAAEFSAVYPRSGPGGWHLLGRTDAVMFDAGADRPALVQPGDRVRFHPVR
MDWEAVIGLEVHCELTLETKMFCSCKLEFGAEPNTHTCPVCLGLPGALPVPNKAAIESIVLAGFATNCDIEKRTMFYRKGYMYPDMAKNYQTTQGPKAFCMRGYLDLSVDGYRARVGIERIHMEEDAGKMVHLETHSLVDYNRAGTPLIELVTKPDLRTPEEARLFMQKLRQIFLALEISDCSMEEGSLRADGNVSLRRRGTTQLGTKTELKNINSFKSLHDGLVYEIRRQAEVLEEGGIIYQETRHWDPTSKRTIVMRVKETADDYRMFPDPDLAPYDLSDEFIERVRAKLPELPDQKEERFRTSYGLTAYDARHLVEHRATANFFEACMHDAALAKPVANLLINDLAARAGEEGSDLANSPLTPKRAVELVSLVADDAISSKQGREVLEAVFEQDADPAAIVEERGMRQVSDTAAIEAVVDAVLAENPDKVEAYRGGKTGLIGFFVGQCMKAMHGQGNPKVINQLLAERL-K-M--FNITIAGDSALNLVFSDTTLIRLASESLSSDPIPGVIEVVPTFCSMMICYDPLITADELTEKLRNGLRGV---GEVDLSVRRIVHIPVCYGGPDINTVAEHAHLSADEVIAIHSGRDYLIDMLGFLPGFAYLGGLDPRLHTPRLAVPRTSIDAGSVGIGGAQTGIYPLPSPGGWQIIGRTPLAPYDPNRAEPILYKAGDYLRFEPIR
MAYDPVMGLEVHVELSTASKMFCGCSTEFGAAPNTHVCPVCLGLPGALPVVNAAAVDSAIRIGLALGCEVAPYSRFARKNYFYPDMTKNFQTSQYDEPIVHDGHLDVEIGTEVYRVEIERAHMEEDAGKLTHVSTHSLIDYNRAGIPLIEVVTKPGARAPEVARAYVGALREIMRALDVSDARMEQGSLRCDVNLSLRPRVEVPLGTRTETKNVNSLRSVEGAVEYEIRRHAAVLQAGGSILQETRHWHEDTGETTSGRPKSDADDYRYFPEPDLVPVAPSPEHVEELRATLPEPPAARRRRLQEEWGFSDLEMRDVLGSGALD-LIAATAEKGATPAAARKWWLGEVARRAKADGTELADVPLTPEAVVELDGMVREGRLTDAMARQVLDGVLAGEGTPTEVADARGLAVVSDDGALQAAVDAVIVRNEGIAEKVRGGKVQAAGALIGQVMKEMKGQADATKVRQLILATLGG-MSTLTVHRLADTGLLVELDDLDAVLALDAAVRTAQFAAVVDVLPAARTLMLTVPAGTPLGPLEAAVRGLDVDP---DALDGAEAPTIEIPVVYDGPDLADVARHTGLSEAEVVAAHTGTPWRAAFGGFAPGFFYLTDGDPRLDVPRRDEPRTAVPSGAVALAGTSSAVYPRPSPGGWQLVGRTETSMWDGTRTPPALLSPGALVRFVDVS
MLYEPVLGFEVHVELNTKTKMFSSAPNGFGDAPNTNISPVCLGLPGSLPVVNEQAVRYSISLGLALGCSIAPSSRFARKNYFYPDLAKNYQISQFDEPIAFEGSVDVELDGTIVTVPIERAHMEEDAGKLTHIQEYSLVDYNRAGVPLVEIVTKPEHRAPEIAKAYVSAIRDIVVALGISDAKMERGNLRCDANISLRPRGQEKLGTRTETKNVNSLRSVERAVRYEIQRQAAILKDGGSIVQETRHWHEDTGATSAGRPKSDADDYRYFPEPDLLPVVPSPELIEELRAALPEQPAVRRRRLKGEWGFTDLEFQDVVNGGLLN-EITATVEAGAAPAAARKWWTGEISRIANQRDVEATSL-VSPEHVAALAALVEDGTLNDKLARQVLEGVIEGEGTPQEVIDARGLALVSDDGPLIAAIDEALAAQPDVLAKIRDGKVQAAGAVIGAVMKAMRGQADAARVRELVLERAGQ-M--------GEEAVLLELGSLDDVLLVHRALAAARPDGLVDLVPAARTVLAVTDARGALAAVGAWLHTTAEDA---SAAGASDRPEVVIPVRYDGADLLETAALLGMDADGLVARHTGCVWTVAFSGFAPGFAYLVGGAAPLEVPRLSVPRTAVPAGAVALAGAFGGVYPRSSPGGWRIIGRTDTVLWDTAADPPARLVPGDRVRFVRVA
MRFNPVLGLEVHVELNTNTKMFCGCANTFGGEPNTQVCPVCLGLPGALPVLNAIGVESAIRIGLALNCEIAEWCRFARKNYFYPDMPKNFQTSQYDEPIAFNGYLDVTLDGEVVRVEIERAHMEEDTGKSLHVHEHSLLDYNRAGVPLIEIVTKTGARAPEVARAYVNTLRDLLKALDVSDVRMDQGSLRCDANVSLMAKDATEFGTRTETKNVNSLRSVERAVRHEMTRQAAILVQGGSILQETRHFEEASGTTRAGRRKETSEDYRYFPEPDLVPIAPSREWVEELRLTLPEPPAVRRKRVQAEWQLSDLELRDLVNAGAID-LVAATVEAGAPPAEARSWWVSYLSQSANNQGVELGALAISPAQVAKVIALVADGSLTNKLAREVVDGVLAGEGEPEQVVEQRGLKVVSDDSALYAAIDEALAAQPDVAAKIRDGKVAAAGAIVGAVMKTTKGQADAKRVRELILERCGA-M---RLRRCGADAVLVELDSLTEVAAARAVLSG--LPDVVDVVPAARTVLASFPLGAAIRLVRAALEGA--DL---SVAPAVEIRTLVIPSVYDGPDLELVAATAGLAVDDVIAMHSGADYTVAFCGFSPGFAYLTGLPEPLRQPRLDTPRTRVPVGSIGVAGEFTGVYPRPSPGGWRLLGRDAEPLFDPDRTPAALLAPGDRVRFEPLS
MEYEAVIGLEVHAEMQTRSKMFCACPVTTQVEANVAVCPVCAGMPGVLPVVNRQAVEYGLRVALALECEVARTSLFDRKNYFYPDLPKGYQISQYEYPLAQHGQLWITTQG-ERAVRVRRVHLEEDTGKLTHVDSYSLVDLNRAGISLLEIVSEPDMHTVEEVRAYADGLRAIVRYLGVNSGDMEKGVIRFEANVSVRPAGSQTLGTRVEIKNLNSFRALERSVAYQIEEQIAALERGESVVQQTLGWDETAGKTFSQRSKEEAHDYRYFPEPDLPPLVVEPEWAAAVAASLPELPRAKRARFQAEFGLTPYEARLLAEDQAVARYFERAAAAGLAPRTLALWITGELFGWLNQNGGDIETLRVAPEGLAELLGFLERGEINMATAKTLLGDMLVSGQSAAALIQSRGLRQISDSDVLAALVRQALEENPAELQSYLSGKETLANWFFGQVMRAARGQGNPQVIRAELERQLAS-MSAPVYVPVGDSALLVRFGEQRRVHALAQRLRQQPLAGVGEAVPGYITLLIHYDPLLTYDQILAWVRKQAAQT---QDEASAAPRCVEIPVIYGGPDLVFVAAHTGLSADEVIRRHTAPTYTVYFIGFTPGFPYLGGMDVRLTAPRLETPRARVPAGSVGIAGPQTGVYPLESPGGWRIIGRTQLPLFDLSAQPPSLLSPGDEVRFV--A
MRFEPVLGFEVHVELNTKTKMFSSAPNFFGGEPNTNITPVDLGLPGSLPVVNGQAVRYSISLGLALGCSIAESSRFARKNYFYPDLAKNYQISQYDEPIAFDGQVDVELDGRIITVPIERAHMEEDAGKLTHVQEYSLVDYNRAGVPLVEIVTRPEKDAPEIAKAYVATIRDIVIALGISDARMERGNLRCDANVSLRPRGQEKLGTRTETKNVNSLRSVERAVRYEIQRQAAILAKGGTITQETRHWHEDTGATSAGRPKSDADDYRYFPEPDLLPVVPSAALVEELRAALPEPPAARRRRLKSEWAFTDLEFQDIANAGLVA-SVEQTIAAGSAPQSARKWWSGEISRLANAREVDAATL-VSPEHVAQLVALVDAGTLTDRLARQVLEGVVDGEGSPQEVVDARGLAVVSDDGALIAAIDEALAAQPDVLAKIRDGKVQAAGAVIGAVMKAMRGQADAARVRELVLERASE-M--YAVLPAGETALLVDQLDPADVLPLYDALRR--HPGVVDLVPAEATLLVSFEPSTSRAAAPGIVEAAWDRE---AHDPTAESDEVVIPAHYDGPDVAVAAALLDVSVDELVSRHTSLLFTTAFLGFAPGFAYLAAPGDPLALPRRDTPRTSVPAGSVALGGRYCGVYPRESPGGWHLIGRTDAVLWDESRPEPALLAPGTRVRFRR-A
MKFDPVLGFEVHVELNTKTKMFSSAPNVFGDEPNTDVNEVDLGMPGVLPVVNRAAVESSIKIGLALNCEIAESCRFARKNYFYPDTPKNFQTSQYDEPIAHDGWIDIELDGTVFRVEIERAHMEEDAGKLTHMHEYSLVDYNRAGVPLVEIVTKPGSRAPELARAYVAAIREIVKNLGVSDARMERGNVRCDANVSLMPKGATQFGTRSETKNVNSLRSVEHAVRFEIQRHAAVLSAGEKVTQETRHWHEDTRTTTAGRPKSDADDYRYFPEPDLVPVVPSREWVEEIRASLPEPPAERRKRLKEAWGYADAEFRDVVNAGVLD-SVEETITAGATPQAARKWWMGEIVGRAKAADVDPAELGVSPAAIVELNGLVEGGRLNNKMAGQVLDGVIAGEGTPTEVMEARGLVLVSDDGPLLEAIDAALAAQPGVADKIRGGKVQAAGAIVGAVMKATRGQADAGRVKELILERLGA-MGAVEVFESGDAALRVVATSGSTVHRLAGWLETCGAEGLHGAVPTYDSVLVEFDVLVSAAQMRAFVGLGMRQL---ASAAGGAPRTFDVPVVYGGPDLDDVAEQQGITADEVVRLHSSKAYTIRCLGAPAGSPMMDGPDFPHPVPRLKDPRLSVPAGAVAVAGRQAVIAPAVAPGGWRVIGQTPLTLLDAGRDPLVPYRPGDTIRFRPVP
MAYEAVIGLEIHAELLTRSKMFCSCPVSTKAKPNEAVCPICAGMPGTLPVINRQAVELALRVALALGCQINLVSIFARKNYFYPDLPKGYQISQYEQPLAVNGILPIETAG-WREIRIRRVHLEEDTGKLSHFDVYSLVDLNRAGVPLLEIVSEPDLHTAQEVRAYAQALRTLLRTLQASSGDMEKGALRIEPNISVRPAGSSVLGTRVEIKNLNSFRSLERAVAHQIEIQSAKLARGEAVEQETVGWDEIQEITFSQRSKEEAHDYRYFPEPDLPPLVLAPEWIESVRAALPELPWERQRRYVEALGLSSAEARLLVSDSALADFFDRTVQALASARMAATWVTGELLGWMNEQGQSLENLRISPEMLADLLDRAMDGQINLNTAKSVLQEMGASGKTAAEVIAEQGLEQVSDITWIAGVVAQVLQENPAELEKYRAGKQTLFNWFYGQVMRLMQGKANPQLVREELNRQLEA-MALDWIQPCGDSSLLIILGGQRQVHAMAHGLKARGISGLEEFVPGYATLRVDYDPLKSVEDLLYHIQEVRESL---PEDSALPAREVVIPVHYGGPDLPFVAQYTGLSEEEVIRRHTAGRYPVFLMGFLPGFPYLGGMDESLAAPRLDTPRQRVPAGSVGIAGKQTGVYPLDSPGGWRIIGRTSLTLFDVTREPPFLLQPGDVVRFVAVA
MDFDPVLGLEVHVELGTETKMFCGCPTAFGAEPNTQVCPVCIGLPGALPVANAAAIESAIRIGLALNCSIRESSQFARKNYFYPDQPKNYQISQFDEPIAYDGYLDVVLDGTTWRVEIERAHMEEDTGKSLHIHSHSLLDYNRAGVPLVEIVTRPGERAPEVARAYVGALRDLLKALGVSDVRMDQGSLRCDANVSLMAKDATEFGTRTETKNVNSLKSVEVAVRYEMRRQAAILNAGGEIIQETRHFQEVDGTTSGGRRKETADDYRYFPEPDLAPVAPDRAWVEHLATTLPELPWLRRARIQSDWGVSDEVMRDLVNVGAID-LIIATVDAGAPAETARSWWVSFLAQQANSRGVELADLAITPAQVATIIGLVEAGTLTTKLGQQVALAVLDGEGEPEQIVADRGLEVVRDDTALQTAVDAALAANPDIADKIRSGKVQAAGKIVGDVMKATRGQADPARVKELVIAAC-S-M---RELPAGIDAVLLDFADAALADALRAAAAEDALTGVLDVVPTAETVLVQGTPGADRLGIRRVLRAAGSDT---TDVTGPAAPSITVDVAYDGADLDDVAATLGVDPEQVVAAHTDTVWRVQFMGFAPGFGYLVTLDALRALGRRSESRSSVPAGSVAIAAGYSAVYPRSSPGGWNLLGTSTIDLWDVDRTPPATLAPGATVRFRA-T
MRYDPVIGLEVHVELGTRTKMFCPAEVEFGGEPNTQVTPVSLGLPGALPVVNRTAVESAIKIGLALNCQIAESCRFARKNYFYPDNPKNFQTSQYDEPIAFDGWLDVELDGEIFRVEIERAHMEEDAGKNTHVQEYSLVDYNRAGIPLVEIVTRPGERAPEVARAYVHALRDIFRTLDVSEARMERGNVRADVNLSLRPTPDSPLGTRTETKNVNSFRSIERAVRYEVSRQAAVLDTSGTIVQETRHWHEDTSSTSSGRPKSDAEDYRYFPEPDLVPVAPSRDWVEELRAALPELPAERRRRLHAEWGYADAEMRDVVNAGALD-LIEATVAAGTSAAGARKWWMGELARKAKSDEVELADLPVTPAQISELQGLVDSGRINDKLARQALEGVLAGEGDPTAVVQARGLEVVSDDGPLLEAIDAALAAQPDIADKIRGGNLGPVGAIIGAVMKATRGQADAGRVRELVLERV-S-M--VHVHRVGTDALLVEVDTVARAEALHAEVLRRVETGAVDVVPAARTVLLDGLAD--RERHAREIPSW--SV---PDVGEASGPVVEIPVRYDGPDVGDVAAAWGVDVADVARLHQEPTYRVAFGGFAPGFGYLTGLPPDRSVPRRASPRTEVPAGSVALAGEFTGVYPRASPGGWQIVGTAVVTLWDVARTPPALLVPGAQVRFREVR
MKYQAIIGLEVHAQLSTNSKLFSGDSIAFGNAPNTQVSPIALAHPGSLPKLNQRAIEYAVKMGLACNCTIAEQSFFARKNYFYPDLPKGYQISQHTHPICIGGFVTIKTEG-ERAVQLNRIHLEEDAGKSIHDQDNTCIDLNRAGTPLIEIVTEPDLFSAEEAWNYVTEIRKLVRWINICDGNMEEGSLRCDANISVRLRGETQLGTKVEVKNLNSIRNVKKAIEFEIDRIIEELEKGNKIQQQTRSFNADNDTTFAIRDKEEANDYRYFPDPDLPAIQLTAAYIDSIKNQLPDLPHQLIQNYQTKYQLSAYDASQLCEEKSIANFFEQTIQYSSHYKMAANWILGPIKQLMNDSQKNIQELGLTPIELANLIELIESGKINFSTASKLLPAMLNNSTSPLELAESLNLLQVSDSNELEQWVNATIESMPDKVKEYQKGKKGLIGLFVGEVKKKSKGKADPKIVTQLLEQKLNT-M--AHIYALGDQAITIEWSSTDQVMHSFHFFQIHPIEGVTDMIPAYSSLTLLYNPTIPFEWLKKKLAALTVA----PETVAQETAPIIVPVCYDAPDLVEATQITRCSIEELIALHTSKIYKVYMLGFLPGFAYMASVHQQIQLPRKANPRKLVAAGSVGIAGEQTGIYPIEAPGGWQLIGQTPLKIFDITKEEPCLFKPGNWVKFEAIA
MPYETVIGLEVHAELQTRSKMFCACPVSTRAEPNTAVCPVCAGMPGTLPVVNRKAVELALRVALALECEIAPLSLFARKNYFYPDLPKGYQISQYEYPLAQRGVLRIETRG-EKTVRIRRVHLEEDTGKLIHMDSFSLVDLNRAGVPLLEIVSEPDMHSLEEVRAYATTLRAILRRVGANSGDMEKGVIRFEANVSLRPSGSQTLGTRVEIKNLNSFRAMERAIAYEIERQTDLLQNGQAVQQETLGWDEAAQVTVSQRSKEEAHDYRYFPEPDLPPLVIEPEWIEQVRANLPELPQAMKKRFIHNYGLSAGEAVLLSEEEAVARYFEACLEQAIAPRTIALWITGEIFGWLNQSGEKFENLRVPPAGLVDLLRLTAKGIINLNTAKLVLNEMLASGKPAHAIIEERGLIQLDDAGQIADIVAKVLAEFPREVASYHQGKTTVFNWLLGQVMRQTAGRASPAVARAELERQLAN-MRTFHIEPFGEYGLLVILGDKRRVHHLSEWLRLSNIHGIRELIPAYASLLIEFDPFQDLDTLYNMIFEGLDRI---QMAFYRRGKMIEIPTIYGGPDLDFVAEYNRLTPAEVIRLHSEGEYTVFMMGFSPGFPYLGGMNPRIATPRLSSPRTRVPAGSVGIAGNQTGIYPNESAGGWQLIGWTPVQLFNPEEAPYFLLKPGDRLRFIPVD
MKYEAVIGLEIHAQLATASKLFSGDATSFGAAPNTQVSPITLGHPGTLPKTNKKAVEYAIRMGLACNCEIEEYNYFARKNYFYPDLPKGYQVSQHTTPICKGGHVAIKVE-TSRNVQLNRIHLEEDAGKSIHDINYTCVDYNRAGVALIEIVTEPDLHNAEEAYQYVTEVRRLVRWLAVCDGNMEEGSMRCDANVSIRLKGETKLGTKVEVKNLNSIRNVKKAIEFEIERMIQLVESGGTVRQQTRSFDASNDTTFAIRDKEEANDYRYFAEPDLAPFHLKQSFIQSIREQLPALPAELLHVYQQELGLSEYDAAQLCAEKETTDYFNAVVKHTSLYKAAANFINGPVKQYLNENKLGIEQLTITPVLLAGLLQLVEEGQVNFSVASRVFPAMVNAGKEALEIATELNVLQVSDSGELEAWVIQALESMPDKVAEYKKGKKGLIGLFVGEVKKISKGKADPKLVTTLIQEKLK--MILSRIYSISEKAIVIEWEQRGSIRLLQECIYRAQWNGLVELVPSYASLSVFYNPIVAAEKAEAFILQLLTQTD--TTTIQAKPRRVEIPVLYGGPDLSFVAAHCKMTEAEVIDLHSKAIYQVYLLGFVPGFAYLGGMNTLLDTPRKQTPRPNVPAGSVGIAGLQTGIYPMQITGGWQIIGSTTLSLFNPGNTPPAFLQAGDEVCFVPVT
MKYEVVIGLEVHAQLLTQSKLFCGDSIAFGAEPNTHVSPITLGHPGTLPRMNKKAIEFAVKMGLACGSEIEKNNYFARKNYFYPDLPKGYQVSQHTTPICKGGVVKIKID-QEKEIHLTRIHLEEDAGKSLHDVNNTCIDYNRAGTPLIEIVSEPDLRSGEEAFAYLTEVRKLVRYLEICDGNMEEGSLRCDANISVRMHGETKLGTRVEVKNLNSVRNVKRAIEVESKRLIEILEEGGTIIQQTRSFDANENTTFAIRDKEDADDYRYFAEPDLTPFHLKDDFIENIRASIPALPEQRIKDYTDRLQLSVYDAAVLTEERSFSDYFEKLIQHATNYKSAANWMSGPVKTWLNENNKQPEEFPLSAKQLSSLITLVDAGKVSFSIAGKLFPQLLANTLLPEQIATEQNLIQESDVSAIGPVIDSVLAKFADKVVEYKKGKKGLLALFVGEVIKQSKGKADPKKTNELLIEKLKS-MSSYRIFPLGDTAITIEFGSANEVIARFQQLQQQPFRGMIEIVPAYCTLTVLYDIGKAFETVKKIIEERLAQP---VEHINVGEHLVKIPVCYAAWDIPQVAAKNNLTVEEVITLHQSIKYKVYMLGFLPGFAYMGEVDEKITMPRKTEP-VPIAAGSVGIAGVQTGIYPFASPGGWQIIGRTPLKLFNVGRDEPVLLKAGDTVQFHAIF
MKYEAVIGLEIHAQLATQSKLFCADDASFGAAPNTHISEITLAHPGTLPKLNKKAVEYAVKLGLACNCEISKYNFFARKNYFYPDLPKGWQTSQHTHPICIGGTVLIKTQG-KRLIQMHHIHLEEDAGKSIHDVDYTCVDLNRAGTPLVEIVSEPDMHTADEAWQYVNEIRKLVRWLGVSDGNMEEGSLRCDANVSIRLKGDTKLGTRAEVKNLNSTRNIKKAIEYEIERMIKLVESGGKVQQQTRSFDASTDTTFSIRDKEEANDYRYFPEPDLAPLNLSDEYINSLKSSLPALPNDLIEKYQTQLGLSEYDAEQLCSEKEIAVFFENVLPFSNNYKAVANWINGPIRSYVNDAKISLEELSFLPKQLAELIAMIDEGKVNFSVASQIFPELVKDNASAIDIATNKNLLQTSDNSQLESWINEAISRMPDKVKEYQKGKKGLIGLFVGEVKKLSKGKADPKKVTELLQEKLSG-MTPYIIQSLGDDALIVDFGKLFEVTRLNRKIQAGLSHEIVETVAAYTTLAIFYRLDVAFYYVKNKVEQLLQEKD--KAVLKAEERLIKIPVCYDAPDLKNLSIKKEMTVDKIIAIHSSKVYNVYMIGFLPGFPYLGEVDDAIAFERKKQP-VNVAEGSVGIAGKQTGIYPVGSPGGWQIIGRTPVKIFDPQNEEPCFLKAGDKIQFYSIT
MNYEAVIGLEVHVQLRTASKMFTRVAAGYGQPENTLVDPVVLALPGALPVLNKEALNQIIKAGLILGCQIAPVCKWDRKNYFYPDSPKNYQISQYDQPICVGGTVEIELMGEHKRVPLTRIHLEEDVGKLNHG-TDSLVDYNRAGTPLMEIVSDPALRSADEAFAFLTSLRIALVQGGISDCDMEKGQMRCDANISIRPVGQAQLGTKVELKNLNSISFVRDGIAHEIRRQVAVVQSGGTIVQETRDYDGQTGASQSLRSKEMAHDYRYFPDPDLMPVRVDAAWQARIQATVPEHHFDRQRRFLADYQLPYTITSVLVPDRALADYFEATVRLGATPQAAGNWIANDLLRELGAAQVTLADAKVQPAHIAALVKLVESGVISNSIAKEVFVTMAQSGELPDAIVAKQGLQQSTDTGALEKWVADAIAANPKAAEGFKGGNEKALNAIKGAVMKASAGKANPQLVDQIVRKQLGS-M---QITPLGDSALMLVFGDWRQVQTAWRALAAEPLPGVSEVAPAYTTVTVFYDVRRIVNWLSARVRERLKDP---PKSAKVKPRHVEIPVCYGGPDLGRVAAQAKLFPDEVVKRHSRASYRVHLIGFAPGFPYLGGLPKELVTPRHAKPRMSVPVGSVAIGGEQTGIYPQSTPGGWNLIGRTPLRLFRPEQNPPVLLQAGDEVTFKPIA
MKYETVIGLEVHAEMQTHSKMFCGCPVSTQTRPNVAVCPVCAGMPGVLPVVNRQAVEYALRVALALECSVAQTSLFARKNYFYPDLPKGYQISQYEDPLAEHGRLVIDTAG-ERLIRITRVHLEEDAGKLTHVDSYSLVDLNRAGVALLEIVSEPDMRSAEEARAYAEGLRSILRALGVNSGDMEKGVIRFEANISLRPAGSPQLGTRVEVKNLNSFRALERSIAYEVERQAALLDSGAKVDQETLGWDEPNNRTYSQRSKEEAHDYRYFPEPDLPPLVVETEWVDRVRAGLPELPRVRTQRFIREYDLPASDAAVLAAEADVANYFEALVRDAIAPRLAANFILGEVFAWQKTSGERIDELKVRPAMLADLLERVTQGEITLLTTKTVLAEMLASGRQAADVIGARGLTQISDGVEITRLVAEVIAANPGEMEKYLAGKESVANWFFGQVMRLAGKRANPAMLRAELNRQLAA-MPSPRLTPLTDSALLLELGDAARAHALAAALRSSGLPGLGQAVPGYASLLVPYDPAQAFSALSDWLRANIETI---QPLPAAQSRTVEIPVRYGGPDLDFVAAHNHLTPAEVIARHTAPLYPVYFMGFAPGFPYLGGLDPRIAAPRLTSPRTRIPAGSVGIAGSQTGVYPLETPGGWRLIGRTERLLFDPSREPPFLLEPGDRVKFVAV-
MEYIATIGLEIHAHVLTASKMFDGCSTDYGAPPNTRVSVVSLGLPGALPVLNARAVELAALCGLALGCRVNERSIFARKSYPYPDLPKGFQITQYDEPLCSDGAIEIRTAGEVRRIGIERLHIEEDTGRLIHS-GASLIDYNRSGMPLMEIVTRPDIRTPEEARLTFEKIRQILVWIGANSGNLEEGALRCDANVSVRPAGSERFGAKVEIKNINSFRFVERALTYEIERQIRILEAGGTVEQETRGWREDLGRTEGQRSKEYAHDYRYFPEPDIPPLVLSPEWIAARQAELPELPDARRARLMATHGLSWQDADLLTQERAIADYYEAAVAAVDGAKEVANWVLNEGFRLLKDRGEPATVLRMPVQRLATLIDLVQQGTITRVVARQLFEEVFTTGADPAALVAERGLTQISDDGALLEAVRAALAKAAKAIAEYRKGKTTAIQFLVGMVMRATKGQANAQRVRELLEAEL-Q-MS-GRVDPFGEAAFLVRWPTDGAPLAAMAALQSDPPPGLIDLVPAIDSLLVCFDPLINRDLLAARLADLAAHP---PLTAMPVGREVVIPVRYGGPDLHEVAAQSGLSPDEVVALHTGTVQRVLMIGFAPGYPYLGWLPPALHLPRRATPRLAVPAGSVAIAAGMTGIYPTKLPGGWHIIGRTGLRLFNPTADPPTLLQPGDRVRFV--E
MRFDIALGFEVHVELSTRTKMFSDAPNFHGAEPNTLVTPVCLGLPGSLPVVNEQAIEHAISLGLALGCSIAPSSRFARKNYFYPDLAKNYQISQYDEPIAFDGSIEIELDGRTVAIGIERAHMEEDAGKLTHVQEYSLVDYNRAGVPLVEIVTRVGADAPAVGRAYVSTIRDIALALGVSEGRMERGNLRCDANVSLSPKGSGVLGTRTETKNVNSMRSVERAIRYEIQRQAAILDAGGAIVQETRHWHEDTGTTSPGRPKSDADDYRYFPEPDLLPVQPSAVLVERLRAALPEPPAARRRRLRETWGFTDLEFRDVVNAGLLV-EVERTVAAGAAPAQARKWWTGEISRIANASDREPAEL-IDPAAVAELVGLVESGALTDRLAREALDGVVAGEGSPAEVVERRGLAVVSDDGALVAAIDEALAAQPDVLEKIRDGKVQAAGAVIGAVMKAMQGKADAARVRELVLERAGA-MSAVALRPYGEDALLVDVPDAERARALGRRLVAELPGLVVDAVPSAVSVLVRLAPGWPTEHARDVVAGLVADA---AGAADPAGAVVEIPVAYDGADLAEVAARCGLTPAEVVQRHTAPTYTAAFAGFAPGFVYLEGLDPLLVLPRRDDPRTRVPAGSVAIAADHTAVYPRESPGGWHLLGRTDVAMFDAAADPPARVRPGDRVRFVAER
MNVRTVIGLEVHVQLATKSKMFCTCSNDYGAVPNSNICPVCLGLPGTLPVLNGKVVEFAIKAAMALGSKIAKRTWFHRKNYFYPDLPKAYQISQYDVPLASGGKLVIDTEGKKKTIGITRLHLEEDAGKLVHQSKYSLVDYNRAGVPLIEIVSEPDISSPSEARDYVIRLRQLVRYLGISDGDMESGSLRVDANISRTSPN-GSFGSKVEVKNMNSLSALEKALAYEERRQDDVLRGGGAVLQETRHWDDSSGRTLSSRGKEEAHDYRYFPEPDLPSVAITEEQVQKIRKTLPELPWEKEIRFIEIYCLSPEETDLLIAKKDMAEYFESVVKAGVEPRRAANWFKTEIMRLMNEGRFEPEDPAIPADELANLLKAVNRGAISNTAAKDVWGKMLSEGFTAAEAMEMLGLSEGLEKERLRKIIEGIIEEHHEVTEEIRSGKGKKLKFLFGLVMRETRGQADPEEVRSILEEMV-R-M--PRVLYAGDSCLVVEFGSVGRVQALRRLLEERLPFGVRELVPTYRSLSVYFDPVEDAPKLLKELEALASST---EEKSDAGGKVVVVPACYGGPDIENVADHNGLSVEEVIEIHSKPDYYCYMLGFTPGFSYLGGMDERIATPRLENPRTLIPAGSVGIAGKQTGIYPIDSPGGWQLIGRTPLKLFDPLKDNPTLLDAGLWVRFEPIC
MNYEAVIGLEVHVQVKTASKMFTRVAAGYGHAPNTLTDPVVLALPGTLPVMNKAALDAIIKAGLLLGCEIAPVCKWDRKNYFYPDSPKNYQISQYDQPICLGGAVEIELMGEHKKIPLTRIHLEEDVGKLNHE-VDSLVDYNRAGTPLMEIVSEPAIHSAEEAFAYLTSLRATMIYGGISDCDMEKGQLRCDANISVRPVGETKLGTKVELKNLNSISFVRDGIAHEIKRQLAVIERGGTIVQETRDYDGQTGTSQSLRSKEMAHDYRYFPDPDLMPVVVDQAWKARIQTTCPELPFDKQRRFFEQYRLPYTLTSVLVWDRELSDYFEETVKIADKAQTVGNWIVNDLLREIGTARVPLADAKVRPAHIAELVKLIDAGTILTNAAKEIFVEMFATGDTPAIIADRRGLKAATDSNELEQWCRDAIAANAKAVAEFKAGKDSAINAFKGPVMKAAKGKANPKLVDETLRRLLAALM----FAPSGDSSVVVTLGATARVRALAAELERAPDAGIIDVVPAYATVAVYYEPSTPYQHICGVIEACAAKL---GAAGRDAPQAIEIPVCYTAPDLAEVARHCGLAPTEVSALHSGADYHVHAVGFSPGFAYLGGLPEKLFTPRRPTPRTQVPAGSVGIGWMHTGVYPLATPGGWQLIGRTPLILFRLDEANPARLRVGDHVKFRTIK
MRYEPALGFEVHVELNTATKMFSSAPNAFGDVPNTNVNEVDLGLPGVLPVVNKAAVESSIKIGLALNCKIAEFCRFSRKNYFYPDTPKNFQTSQYDEPIAYDGYLDLELDGTVFRVEIERAHMEEDAGKLTHLQDYSLVDYNRSGVPLVEIVTKPGSRAPELAKAYVAAIREIVKNLGVSDAKMERGNVRCDANVSLMPKGSTTLGTRSETKNVNSLRAVEHTVRFEMERHAGILDAGGKVVQETRHWHEDTRTTTSGRPKSDADDYRYFPEPDLVPVVTTAAWVEELRAQLPEPPAERRKRLQADWGYTDLEFRDVVNAGIMD-EIEATITAGATAAVARKWWMGEIARRAKIADVEPVELGVSPAVVVELQGLIDAGKINDKLARDVLDGVLAGEGSPTEVVASRGLAVVSDDGALQAAIDEALAAQPDVADKISGGKVQAVGAIVGGVMKTTRGQADAGRVRELILKTLGG-M---LLLPCGDSAVLAELPDLQAVLALYRALSSFP-QGVLDVVPAARTILITFYPERAQAEIVRWIESA--DP---VAQVAKDGPEIIIDVHYDGPDLAEVAQYLSLSVAEVIQLHSSSSWTAAFTGFAPGFSYLVTDHERLRVPRRNTPRTSIPAGSVALAGEFSAIYPTSSPAGWQLIGRTSAQLWDANSSNPALITPGATVRFRAL-
MLFEPVIGLEVHVELNTETKMFSSAPNYHGAEPNTLITPVCLGLPGSLPVVNGAAVRSSISLGLALGCSIAASSRFARKNYFYPDLAKNYQISQYDEPIAFEGSVEVELNGRIFQVPIERAHMEEDAGKLTHIQEYSLVDYNRAGVPLVEIVTKPEADAPELAKAYVSTIRDIALALGISEARMERGNLRCDANVSLRPRGTEALGTRTETKNVNSFRSIERAVRYEIQRQAAILAAGGAITQETRHWHEDSGTTSPGRPKSDADDYRYFPEPDLLPVEPARELIEELRAALPETPSAHRRRLKGDWGFTDLEFQDVVNGGLLV-EVAETVAAGASPAAARKWWTGELTRLANARETDAASL-ATPVQVAELAALVDAGTLTDRLARQVLEGVAAGEGSPQQIVDARGLAVVSDDGALVAAIDEALASQPDVLAKIRDGKVQAAGAVIGAVMKAMHGKADAARVRELVLERAQG-MT-RRMLPSGEAALLVECDSLDEVLALHDALEAVRPAGVVELVPAARTLLVAVDPERPLESAATWVRRIPAEA--GSRVAGAHADAVHIPVVYDGDDLAATAAALGVSVEALVAQHAGIEWRVAFGGFAPGFGYLVSEAWPFEVPRLEAPRPRVPAGSVAVAGAFGGVYPRQSPGGWRLLGRTDATLWDPSSADPAALAPGRRVRFEQ-A
MSFDPVMGLEVHVELNTRTKMFCACPTEFGAVPNSQVCPVCLGLPGALPVVNRAAVDSAIRIGLALNCSIAATCRFARKNYFYPDMTKNFQTSQYDEPIAFDGYLDVELDGEIYRVEIERAHMEEDAGKLVHVHDYSLIDYNRAGIPLIEIVTRPGERAPEVARAYVSALRELMRALKVSDARMEQGSMRCDVNLSLRPRIETPFGTRTETKNVNSLRSVEAACRFEIRRHAAVLASGGVIVQETRHWHEDTGETTAGRPKSDADDYRYFPEPDLVPVAPPVEHVEALRATLPEPPGRRLKRLQEEWAFTDLEMRDILGSGALD-LVEATVRAGGTASAAKKWWVGEISRRANAEGQDLARMAISAEQVVELDSLVTGGRLNDTMAKQVLDGVLAGEGGPTEVADARGLQMVSDSGALQSAVEAVIARNEAVVQKIRDGRVQAVGALIGQVMKEMKGQADAAKVRALILESLGG-M---RVLPSGVDALLLEFADGSETLAYLAGLRAHPVDGIAEIVPAARTLLLRSDGTVSMPEVVRALDRV--AP---EQVENRTDRQVRIETVYDGEDLTGVADHLGLSVEALVARHVSATWTVAFCGFAPGFAYMTCDDESWSVPRRPSPRTRVPAGSVALAGGYTGCYPTSSPGGWQLIGRTAALLWDVGRPSPALLTPGTRVTFADIR
MDYIPTIGLEVHCQINSESKMFCSCRAGYGHDPNTNVCPVCLGLPGALPVLNKHAIEQTILAGMLLGCTTPEVSKWDRKNYFYPDMPKNYQLTQFDLPLCMGGEVPLYDDAPGKAVKMNRIHLEEDVAKSTHL-NASTIDYNRAGTPLMEIVTEPDIDSAEEAYAYLKSLQQILQYGKISDADMEKGQMRCDVNISVRKKGTDELGTKLEIKNLNSISAVRLAIYYEIDRQIEELDMGIEQQQATLRWDPNTGQTSVMRIKEDSHDYRYFPEPDLLPVRTS-ELVEKMRSHVPELPHEKRDRFVADYGVSTYDAGVLTSEFALADYFEAAATDKKTGKKIANWIINTLLGKLNDTSLTLADNPLKPESIGQLVALVESGQVANNQAKEIFDVLWENDKEPAAIAKELGF-EPADSSEIEGIVDEVIAANPDKVAEIQGGNPKMANWLTGQVMKASKGKANPKIVTEIIQNKLGL-MLQLSLTPFGPSAWLVLHPDHSKLKALGRALEQEAPADFVDYTLGYESLLILFRVPVPEAVVRVYLDSLTLD-----ASEDTASTHHHIPVSYDGPDLEDTAKALKLTCEELIQLHSSALYQVRFLGFSPGFPYLDGLPERIHLPRRSSPRPRMNPGAVAIGGGHASIYSIASPGGWHWLGNTNFPVFDPQKESAFALKSGDTLTFIP-D
MAYLVTIGLEIHAHIKTASKMFDGCPADYGATPNSYVSAVSLGLPGTLPVLNQRAVELAACAGMALNCRVNHRSVFSRKLYPYPDLPKGFQITQYDEPICSDGWVEIRTAGETRRIGIERLHIEEDTGRLLHA-DSSLIDYNRSGTPLMEIVSRPDVTTPEEARLVFEKIRQILVWIGASSGNLDEGAVRCDANVSVRPEGQVEYGAKVEIKNINSFRFVERALTYEIQRQIETLNAGGTVVQETRGWREDLGRTEGQRSKEYAHDYRYFPEPDIPPLELSDAWIAERRAELPELPDARRARFENDYGLSLQDADLLTLDRSVADYFEQAAAAAGNAKEVANWVLNEGFRLLKERGEPATALRMPVAHLSGLIALVLKGAITRGVAKQLFEECFDSGADPALLVTERGLTQISDSDALRVAVREALAKAAKAIGEYRGGKTTAIQFLVGMVMRASKGQANAQVVRTLLEEELAQ-M--WSFSSLGDSALLMEAQGEQAVLALTMALEANPPAWLRAVVPAIASLLTCFDPLSSHNGVMEYLRKLQQVT---ALQPTYHERVVRIPVHYGGPDLDAVSRLTDMTPTDLIALHCAEPYRVMMIGFAPGFPYIGPLPSDLNIPRRATPRSAVPPGSVALAAGMTGIYPSRLPGGWHVIGRTDLPLFNPETNPPATLRPGDRVQFVAVP
MKYTVVIGLEVHAQLLTQSKMFASDAVPYGASPNQNISVITLAHPGTLPRINKRAVAYAIRMGIACHSQISRYNIFDRKNYFYPDLPKGYQLTQDRTPICKGGEVMIRTEG-ERAIVLNRVHLEEDAGKSMHLATYTLVDFNRAGTPLIEIVTEPVLRSADEASAFMTEVRRLVRYLDICDGNMEEGSLRCDVNISLMPKGTTVYGRKVEVKNLNSFSNVRRAIEFEIARQAGLLEKGAPVVSETRTFDANTGTTAAMRTKEELNDYRYFPEPDLSPLVISEEWLQQIEADMPVLPRELYQRFTAEWGLSDYDAQVLTDNKGMALYYQEICQNTTNYKAAANWMSGPVKASMNELSLEIEHFPLTPAQIAALIRLVDDEVVSFSVAQRIFPLLLQNALMPMAVAERENLVQESRQDALQPIIEAVIAANPAKVAEYRSGRKGIIGMFMGEVMKKSRGKADPKVASKLLQQALEQ-MEDLQYYPLGDNAIVINFGNSQTIQAFIALLAQNPLHGIIEWVPAYTTLTVYYDPWLPHTKLTQHLSSLAAEL---KPDQPVQGRLIDIPVCYGGPDLEIVASYHKISPEEVIILHSQQEYMVHMIGFAPGFPYLGGLNPKIATPRKETPRQHVPAGSVGIAGLQTGIYPLATLGGWQILGQTPLVLFDPKRQPPSLLQAGDRLRFTPVA
MTFKPVIGLEIHVQLATKSKLFCSCSTDYGVAPNTNVCPACLGLPGSLPALNAKAVEYGVKAALALNCTINTATRFHRKNYFYADLPKAYQISQYDLPIAEKGYVDVSTEGGSYRIGITRLHLEEDAGKLVHEVDQSFVDYNRGGIPLAEIVSEPDIRSAAEAKEYVTRLRQLVRYLGVSDGDMEKGSLRVDANISVKCSD-GRWGNRAEIKNLNSLRALERALEYEIKRQSQLLAEGEEITQETRHWDDVEGVTRATRSKEEAHDYRYFPEPDLPPLILPEGYVEKVRNTLPELPWQKMERFMSSYELNETDAMILSEHMALADFYEACVEAGASPLRASNWVRTEVLRVMNEQKIDITEFPVDAAALAQLIAKVDDNKISTTAAREVFDTMAAKKVSLEEAMKICGVEEGISGSDLEKMIRNILENNTDVVETIKSGKGKKQKFLQGLIMKEARGQTDPREAASLLAKLLEE-MVLPKIRCAGDSCVVIEYGDAGRVQALRRTLESKKVSGLRELVPTYCSLAVYFDPLADFLRFFPLINRLASEA---ESDIGEKGRGVIIPVCYSGPDLQNVIHHSGLSEEEVIKRHSSVDYYCYMLGFTPGFSYLGGMDESISTPRLVEPREKIPAGSVGIAGRQTGIYPIDSPGGWQLIGRTPLRMFDATREPPTLTDGGLWIRFRPIA
MNYELVSGLEIHVQLNTNTKIFSADSASFGALPNQNISTVSLALPGSLPKLNKEVVAKAVRIGLALNCTINQINHFDRKNYFYADLPKGYQITQDSQPICINGFLEVELDGSTKKIGINRIHLEEDAGKSIHDQNYSLVDLNRAGVPLIEIVTEPDIRSAEEASALLTEIRKLVRHLNVSDGNMEEGSLRCDANISIRPKNATDFGTRCEVKNLNSMRNVRRAMDFEFSRQVEVVSAGGKIIQSTLNFDADKGTTSPMRTKEEANDYRYFADPDLPPVSISDAWLAEIKSLMPALPNEIWRQMVADFGISKADAALFAEDLSLLAYFNRALPNVKNKKSLINWLVGPVRAILSERGISIANFGVKPEQLAEALNLVDEKKLTQQIAQQLLPAIENHTEDVVKLAESLNLLISTNSDDLDGYIDEALQKYSQQVEAYKKGKKGVLGLFVGEVMKLAKGKADAKKINELILEKLK--MSTFKIYPLSEQAVTLTFGSEAKIARFNLLLEANPFPGFKGCVAGYTTLSIFYNLLEGFEKVSHYLKSLSDNS---KDGRNFTPKRIVLPVCYVGLDLDEVARNAKLSVDEVIDLHTRQIYKVYMIGFVPGFAYLGGMDERLATARKLVPRAKVAAGSVGIAGKQTGIYPLETPGGWQIIGQTPLKMFDSDRSQPSLLKAGDEVQFKSVK
MMFEPVLGFEVHVELNTRTKMFSDAPNFFGGEPNTNITPVDLGLPGSLPVVNEQAVKHSISLGLALGCEIAPSSRFARKNYFYPDLAKNYQISQFDEPIAFRGSVEVEMDGRIVTVPIERAHMEEDAGKLTHVQDHSLVDYNRAGVPLVEIVTDIEGEAPELAKAYMSTIRDIVVALGISDAKMERGNLRCDANISLSPRGSGKLGTRTETKNVNSLRSVERAIRYEIQRQAAILAAGGTITQETRHWHEDTGRTSAGRPKSDADDYRYFPEPDLLPVQPSAELIEELRVALPESPAIRRRRLKAEWGFTDLEFQDVVNSGLLT-ELVDTVEAGAAPQAARKWWTGEIARIANARGVDAATL-ITAEQVASVIELVEAGTLTNRLARDVIEGVIDGEGTAQEVVDARGLAVVSDDGPLIAAIDEALQAQPDVLAKIRDGKVQAAGAVIGAVMKAMRGQADAARVRELVLERAQS-MT-LRLLPCGDAAVMLDLDSLDEVLRLQPVLDATRPRGVVDIVPGARSILVTVDPHVPLAAARSWALAA--EPARPAEAGSRGDAPVEIDVVYDGEDLADVAALLGIGVREVVERHTSGTWTVAFGGFAPGFGYLAGVP-GLEVPRRTSPRPRVPAGAVALAGEFSGIYPRVSPGGWQLIGTTRAVLWDPEREPAALLQPGSAVRFREVA
MRFDPVLGLEVHVELNTATKMFCGCRVVFGAPPNTQVCPTCLGLPGALPSLNEKALESAVRIGLALGCAIRPWGRFARKNYFYPDMPKNYQISQYDEPIAENGALEVTLDGTAVTVEIERAHMEEDTGKLTHIGDQSLVDFNRAGTPLIEIVTKPGARAPEVARAYVTALRELLGALGVSDVRMEQGSLRCDANVSLMAKGAQEFGTRTETKNVNSLRSVETAVRHEMRRQAAVLVNGGEILQETRHYQDD-GTTKPGRIKETAADYRYFPEPDLVPVAPDPAWVQSLRATLPEPPARRRARLQAEWGFSDEVMRDVVNAGAVE-LIIESVEAGAGADAARGVWLSQLSRVANERGVALADLPITPAQVAKTLALVASGELTSKMAAQVIDGVLAGEGEPDAVVAQRGLKVVRDDGALQAAVDAALAQFPSEADAIREGRQQAIGPVMGAVMKAMKGQADGKAVRALILKSCGG-M---RVMQAGTNALLIECEGQEQVFALYKRLRADR---FVEAVPGDRTLLVVADSDIRDTGLVEEVHAT--EI---HVTAEPPGPVVVVKVRYDGPDLAEVAELTGMSVREVVDAHTGSAWTTQFLGFSPGFAYLANPEAGLAVPRRESPRARVPAGAVALGAAYCAVYPMATPGGWRLIGATDAPMWDPRRDPPALLAPGSTVVFEAVT
MKYITVIGLEVHVQLKTKSKLFCSCSTDYGAMPNSNVCPVCLGLPGTLPVLNKKAVELALKMSCAIGGNIQKESRFHRKNYFYPDLPKAYQISQYDRPISFGGKIPIKTQG-EKFIGITRLHLEEDAGKLVHAHGASYVDYNRAGVPLIEIVSEPQISTPEEAKEYVLALRKLVRYLGVSDGDMESGSMRVDANISLNEEG-QPLGVKVEIKNMNSLRALQRALEYEQKRQKELLMSGGTVVQETRHWDDAKGITVSSRSKEEAHDYRYFPDPDLPLVVVSEEMVEEVASSIPELPWEKKERYMFEFSISEEEAEILTSQIELARYFENALSFGAPVKPLVNWMKTEVIRSNKEGKFNLENPEIEAQTLAKLIKLLDEKKISNTAGKDLWQIMLDKKVGLEEAMKDAGIAVGIDDQKLEEIVDKILKQNQDVVKEILEGKGKKIKFLMGLVMRETRGQAKPQMVEDMLKSKIGQ-M--PRILHAGDSCVVVEFGSTGQVQSLRRALENKNIPGIKELIPTYRSLAIYFDPLEPLEKLKSTLTSLSTMD---EENITTGGTLIVIPVCYGGPDIENVAQHNNLSVEEVIEIHSRPDYYCYMLGFTPGFSYLGGMDERIATPRLETPRTLIPAGSVGIAGKQTGIYPIDSPGGWQLIGRTPLKMFDPKSEKPTLIEAGYWVRFKPIQ
MKYELVVGLEVHSQLQTQSKIFASDPTTYGQDPNVNVSTITLALPGTLPKVNKSVVEYSIKMGLACHCKISEYQFFDRKNYFYPDLPKGYQTTQDKTPICIGGHVGVVTAGEKSTVILNRIHMEEDAGKSTHLEPDTLVDLNRAGVPLMEIVTEPCIHDSATAAAFVGEIRKIVRYLEVSDGNMEEGSLRCDANVSVRLKGDTKLGQKCEIKNMNSMRNIQRAIDYEMQRQIAMIEKGEEIISETRTFNVETGKTYGMRTKETLNDYRYFPCPDLPPMIVKPEWVEKIKQEMPSLPYELVEKFISEFKLSEADAYQLTETRETATYFEAICGATKNFKSAANWMNGPLKSMVNESGVSYADLSVQPAQVAAIIGLVDDKKVSHAAAQQLLKAVAERGSKPEEVAKELDLIQDSGDDFLLPLVEQAIAKFPDKAKAYKKGKKNLLGLFMGEVMKMAKGKADPQKTNQLLREALEK-M--IEVKRFGEKSLIIQFENIQQVKNYYKHLLHSSIDGIKSISPAYNSITLMFDPLVSFDALKEKVENLEID-----SNTTADQKVVEIPVCYDGLDIEEVAQSKNIAIDEIIHLHTAPHYTVYMLGFSPGFMYLGGLNPQLFIPRKKTPRLQIPAGAVGLADQQTGIYPSATPGGWQIIGQTPLPIFQVNEKP--LVQMGDQIKFKPIK
MPYDVIIGLEIHVQLQTESKMFSWCGTEFGLPPNTQTDPVSLGMPGTLPVMNRKAFDLALKTALALHAEIAPFTKWDRKNYYYPDLPKNYQISQYDLPFSLGGWLDIPEDGGGGRCGLTRVHLEEDTGKLTHA-GFSEVDLNRAGIPLLEIVGEPDIRNAADARGCLEELRLTLRYLGVSDCEMQEGSLRCDANVNLHKDGQKIATPIVEIKNLNSFRAVEKALNYEVERQYAKWREDGLTIKTTRGWNDAEEVTKPQREKETAADYRYFPEPDLVPVVVDEAWKERVRASIGELPAARRKRFESDYELSPYDANVLVEQSDVADYYDAVAKSTGEFKIASNWIQQDVLRTIKDKKQSIAEFPVSPEALADLINRVHRGELNTNQGREVLGRMIETGDSAEVVIEIGGYKMVSDRDDIATAVDAAIAANPQALEDLRKGKKKVKGFLRGQVMKQTGGKANPAVVGELLEAKLAA-M--LDLEPLGDRAFLARFPTEDAARAWAATVRNRAFQGVDDVVLAYRSTAVFTDPERDLDSLERALRTLEPRI-----HDAEAGARHVVPVLYDGPDLAHVASTLSLSRDEVIDRHAGRDYHVFAVGFLPAFPYAGYLPRELSLARRAEPRLEVAAGSVAIAGRQTGIYPSKSPGGWHLLGRTPLRIADPEA-GRFPIRAGDAIRFQPIL
MDYTIIIGLEVHVQLHTESKMFSSCGTEFGLPPNTQTDPVSLGLPGSLPVMNGKAFELALKTAVALNAEITPFTKWDRKNYYYPDLPKNYQISQYDLPFSRHGWLEIPVDSGGGRCRLTRVHLEEDTGKLTHG-GFSEVDLNRAGIPLMEIVTEPDLRNPQDAKALLEELRLTLRYLGVSDCEMQEGSLRCDANINLDVDGKTVATPIVEIKNLNSFRSVERALAYEAERQFRQWKEDGLTIKETRGWSEPDGATKPQRRKESAADYRYFPEPDLVPVVVDEAWIERVRASIGELPSRRRQRFETDYGLSAYDANVLVEQEDVADYFDAVAKATDEYKLASNWVQQEVLRIIKEKKQTLAEFPVTPAVLADLINRVKRKELNTNQGREVLAALIETGDPVDKVIAAGGYGMVSDRDAIAAAVEAALQANPKAVEDLKGGKKKVKGFLRGQVMKQTGGKADPALVGELLDIKLTG-M--ISLGPLGDRAFLAHFATEDEASAWTTAVRGKAWSGVLDVVLAYRTAAVFADPDLDLVQLETELRSVAS-L----GGPAPEGRLIRLPVLYDGEDLPEVALQLGLTESDVVSLHSGIDYRVYAIGFLPGFPYAGYLPEALSLPRRDEPRQKVPAGSVAIVGKQTAVYPHPSPGGWHLIGRTPLRIVDVDQ-AHFPIRAGDRIRFDPIL
MKFIPVIGLEIHVQLATKSKMFCSCPTDYGVKPNSHVCPVCLGLPGSLPVINEKAIMLAIKTALAMRCRVNTHTIFHRKHYFYPDLPKAYQISQYDLPLAVDGHVEVSADGSVQKIRIQRLHLEEDAGKLVHSMEYSLVDYNRAGVPLMEIVTHPDITSPRQAREFVSRLRQLVRYLGVSDGDMEAGSLRVDANISIMEPG-GKYGDKVEVKNMNSLRALERALEYEYERQSELKSEGKAIVRETRHWDDGANVTISSRSKEEAEDYRYFPDPDLPPLVVDERIIVQLCKELPELPWEVRDRFMSDYGLPLEEAEILTERRDVALFMDELIKHGAPVKLASNWIKTEILRVLNEKNISVEELPIQTAEIAKLLSLVDKGDLSTTAAKEAFSVMLEKAVTVDEAVNALGLSAGVTGHELEIVVNKVLSENADVVADIKAGKGKKLKFLQGIVMRETKGQADPKEVQSLIMSKI---M--PKVLYAGDSAVTIEFGDSARVQQLRQFIDRGQFNGVVELVPTYRSLTVYFDPVRDVAPFFERLKKLAADT---KGEVPKGGLIIVIPVCYGGPDMQNVIDHTGLSEEEIIKRHTAVDYYCYMLGFTPGFSYLGGMDESLATPRLKEPRKVIPAGSVGIAGKQTGIYPIDSPGGWQLIGRTPLKLFDPEGQPPFLIDAGMWVRFRSIK
MKYEVVIGLEVHVELKTKSKIFCGCSTVFGAKPNTQCCPICMGFPGTLPVLNETVVDYAVKAGLATHCDITRIGRQDRKNYFYPDLPKAYQISQYDLPLCKEGFVDISV-GKDKRIGITRIHIEEDAGKLMHD-EGTLIDYNRCGVPLVEIVSEPDMRNADEAIAYLKKLRSILLYTEISDCKLNEGSFRCDVNLSVRKKGEPEFGTRTEMKNLNSFAFIKNAIEHETKRQIRAVESGEVIIQETRRWDAIKGESYSMRTKEDAHDYRYFPDPDLATIVISDAKMDQIQSELPILPDERKRTYMEKYKLAADAAEQLTAQKQLSDYFEIGVNHVETPSTLANLMMTDSFKNSYGDDEAI-IFKIKPEALSELVMCIEKGTLNPSLAKRAMGYLVEEQGAVKDILKKYDLEVLKDVERLTAEAEIILKEKPMIIKDFLGGKEKAMGAFMGQMMKRTEGKADPEQTEKVFKVLVEK-MKTYKIKPCGDCALSVIFENVNYVSSLKKSVESIEIKGFQGCVPTYCALLIRYNPAESYGEWCECIDHLLKET---SEVRDDKATVYVIPVYYGGPDLGYVASENQLEESKVIEIHTSNVYRIYMLGFTPGFPYLGGMDERIATPRLAQPRTKIEAGSVGIAGKQTGIYPIDSPGGWQIIGKTPVRLFDLESEPPVLLEAGNYIQFKEIN
MPYDVVIGLEIHVQLQTESKMFSWCGTEFGLPPNTQTDPVSLGMPGTLPVMNRKAFELALKTAVALGAKITPFTKWDRKNYYYPDLPKNYQISQYDLPFSTGGSLDIPADGGGGVCTLTRVHLEEDTGKLTHG-EYSEVDLNRAGIPLLEIVSEPEIRSAADARGCLEELRLTLRYLGVSDCEMQEGSLRCDANVNLHKDGKTIATPIVEIKNLNSFRAVEKAINYEATRQYAKWEKDGLTIKGTWGWDDELERTKPQREKETAADYRYFPEPDLVPVVVDEAWLERVRASIGELPGARRRRYESEHGLSAYDANVLVEQDDVAAYYDAVVAAGGESKLASNWIQQDVLRTIKDRKIAIADFPVKADALADLIGRVKRSELNTNQGREVLGRMIETGDPAEKVIELGGYKMVSDDDVIAKAVEAALAANPQAIADLKGGKKKVKGFLRGQVMKQTGGKANPALVGELLEAKLSA-M--TDVTPMGDRAFLARFDDEDDARRWADAARARGLPGVTDVVLAYRSAAVIADPDRDLDALEAALRGLTPG-----DAPAGAGALHEIPVLYDGPDLHDAAGRLGLATADLIARHAAPEYRVFAIGFLPGFPYAGYLPDALRLARLERPRTAVPAGSVAIVGRQTAIYPVASPGGWHLLGRTPLRIADPEA-GRFPLRAGDRIRFRSIL
MKVEVIIGLEVHVQLQTESKMFSACGTEFGLPPNTQTDPVSLGLPGTLPVMNAKAFELALKTALAFQADIARFTKWDRKNYYYPDLPKNYQISQYDLPFSTGGALPIPPNGEPRHLRLTRIHLEEDTGKLTHA-GFTEVDLNRAGVPLLEIVTEPDLRSPEEAKACLEELRLTLRCLGVSDCEMQEGSLRCDANVNLHRDGQIFKTPIVEVKNLNSFRSVERALRYEVKRQYQAWLETGEVKKTTRGWVEEEGVTRLQRSKETAADYRYFPEPDLVPVQVDDAWLERIRRGIGELPTARRLRFEREYGLSAYDANVLVEQQAVGDYFDTVAKLTGDPKLAGNWVQQDVLRVVKEQGRDLSDFPVAPEVLADLINRIKAGQLNTNQGREVFAQLVEGGHDLDAVIQAGGYVMVSDRDAIVEAAKAALESNAKALADLKNGKKKVKGFLRGQIMKQTGGKANPALVGEVLDELLAS-M----MEPLGERGWLMRFE--ERASAFARWVERASWPGVLDVVAAFETVAVLVDPDRPAEELPCRLREGLRE----EGKRVVSVVHHTIPVRYDGPDLEWVADRVGLSPEAVAAAHAAATYRVAAIGFLPGFPYLEPTTPLRAIPRLARPRPRVEVGSVALAGDQTGIYPRVSPGGWRLIGRTPLILADLER-DWFRFHVGDSVSFQPIP
MSYHPVIGLEIHVQLNSKTKLFCRCSTDYGAVPNTNICPRCTGQVGSLPVMNEAVVRMGVRGGLALNCHINLVTRFDRKNYFYADLPKAYQISEFYLPLAEHGTLTITDDGNLKKVGITRLHLEEDAGKLVHGVTQSFVDFNRSGVPLAEIVSDPDLRSPGEAKRYVMAIRRLVRYLGISDGDMERGSMRCDANISVKFDD-GRWSSRTEVKNMNSLKAIESALAYEIQRHIALVESGRHVTAETRNWDDANRVTTASRSKEEANDYRYFPEPDLPPLVLTQDFVDQQARSLPELPDARYQRYLSQYGLPAEDVDVLYESRELGDYFEEIVAAGASPRKASNWILNDVLRLVT-GDFSAEKRPMSPERLAGLIKLNEDGKISTTQAKELFEVMIAKNMTAEEAAKATNQRIGVEGSELGQIVEKVLAANADVLEVIRSGKDKKRKFLQGLIMREVKGQASPQEVSALLDEKIG--MRLVSVLPAGEGCLFLDFGNVGRVHAVKLALERRPFVGLVELVPSYRSLAVYFDPIADVPALREALARLASET---AALPAEGGTVLRLPVCYGGPDMGNVTSHTGLSEADVVARHTGRDLYCYMLGFLPGFAYLGGMDESLATPRLTTPRKRIEPGSVGIAGRQTGAYSVASPGGWQIIGRTPVRLYDPDRSPAAAIQAGFWVRYYAVE
MEFDVVIGLEVHCQLNTKSKIFASDHNSFGDDPNQNISVLTLAHPGVLPRTNRAVVESAVKLGLAFGSEINKINYFDRKNYFYPDLPKGYQITQDARPVCVGGAVSFMLEGKKHTVQVHHIHMEEDAGKSVHG-DGTLLDYNRAGAPLLEIVSYPCISSPEEAAGYLAEIRRIVRNLGISDGNMEEGSLRADLNVSLKPKGSSELGTKVEIKNMNSIRFLQRAAEYEVKRQSEILSKGDQIIQETRTFIPETGVTEGMRVKETANDYRYFPEPDLAPIEILEEELLKYKAELPALPVELFDRFVSEDGLLADQAFVLAEEKEWSDYYLETCQYTENKKAVANWLTSTIRGELNESTIGISDYPIRPKKLAELIHAVESGAISHTAAQKVLNHLKETELAVMTIAEENGWVLTQDSGSLGTWIDEVLEKHSGKVQEYKKGKKGLLGLFVGEVMKLSGGSADPKEVNKLLIEKLK--M----FERISERTVYMALSESEEVQRWMSYLESLNQENVIEIIPSFSGVAIEFSRFVSNDVIDRILRDY--NI---ESKVAVSSERWEIEVLYTGEDLEELAKSKSLSVQELIQIHSSVEYTVGMIGFTPGFPYLIGLPEELHTPRRAVPRRVVKKGAVAIGGVQAGIYPQDSPGGWHILGYSDFPLFNKDMQPPTPLKVGDKVKFIP-S
MDYEIVIGLEVHAQLLTRSKLFCGDSTFFGKDANSQVSVVSLAHPGTLPKMNKEVISMAIKLGLACNCEIVQHNYFARKNYFYPDLPKGYQISQHTTPICKKGYLEVQVK-ESKKIRLNRIHMEEDAGKSLHDKNYTNIDYNRAGMPLLEIVTEPDLRSAEEAFAYVTALRKLVRHLGICDGNMEQGSLRCDVNVSVRKKGDPKLGTKVEVKNLNSIRFIKKAIESESMRLIGMHQRGEAILQQTRGLNESDFTTYAIRTKEDEDDYRYFPEPDLPPFFITDEMIEALRKEMPKPVTAIKEELKTAYGLQEYDASQLANDNELLSYFENIIKEIKNYKAAANWTIGPVKNYLTTEELSIDEFKVPPAAVATLIRLIDAGSINFGIAQKIFPELIQHSLDIVSYIKENSLELETSGSQIDLLIQTALNKHAQKITEYKKGKKGLLSLFVGEVMKLSGGKVDPKIVTEKIIEKLNA-MAQYSLFPLGDTALLIDFGNTDEVLRLFHFLKQQGHPFIKDLVPAYSSLAVYYDIMDAFDVMAEVIGGLLRNA---GEMENTTGKTIRIPVCYAATDIHYLASQNNICIEEIIRLHTSRTYRVYMLGFIPGFSYMGVVDERIAIKRKPEPQ-QVVAGSVGIAGRQTGIYPLDSPGGWQIIGRTPVKPFDRDKNPPVLFEPGDQVKFYSIH
MKYKVIIGLEIHVQALTESKVFCSCKNEFGAPSNSNVCAVCLAHPGVLPVVNREAINQIIKAGLMTDSEIALYSKFDRKSYFYPDQPKNYQITQFDLPFAANGKIPIGGSGEARDINMERIHLEEDVGKSVHH-THSTVDYNRAGVPLLETVSMPEMHSADEAYAYVQSLQQIMRFGGISDCDQEKGQFRCDVNISLHKPG-TPFGTKIEIKNLNSTRHIWLSINHEIERQTEILDDGVLPVQETRRWNDARQETVLMRTKESADDYRYFPEPDLPPVVTTAEEVEEFRANLPMKPQAYREKFVKEFKITEYDAHVLTLEKPTADFFLEAASGSKNPKGVANIMMNNLNKLLSELDKTIAETALEPTHLSQLVDLAESGKIAKSSFGKLLPELCEKGGKAEEVAKSAGVIIEQDEGALEGWVDEVIAANPKAVGEFKEGQKNAVNFLMGQVMKASRGKANPPMVIKMINQKL-R-MSIYKCHQLGDSCLIFVFFDSQFILSLFRSLQNEK--GFLDLVPAYCDIAIHYDPLGEAQEIRLIVDKHLENL---ELKQDFLEKTHRLAVVYDGQDLARVADLTKLSTNEIIHRHSQAQYTVAMIGFLPHFPYLIGLDPSLHVPRLETPRERVPEGSVAIGGEQTGVYHEASPGGWNLIGRMN-------PEHLQLLEPGDKVEFFEVL
MGFKAVVGLEVHVQLNTESKIFSSDPNSADALPNEHISAISLGHPGTLPVLNREVVKKAVLMGLACHCEITQINHFARKSYFYPDLPKGYQTTQDKTPICQGGFVEIIGDLSQTQVALDHIHMEEDAGKSVHDEDATLIDLNRAGSPLIEIVTKPVIQGPEEAAAFLQEIRRIVRYLGISEANMEKGEFRCDANISIMPETASKLGSKVEIKNMNSFNHVRRAISFELERQLGLLKKGKEIIVETRTFDPGTGTTASMRMKETLNDYRYFPCPDLAPLVIESAFVESLKGEMASTPAEVRKEFEEVYQLTDYDTALLTEEKETAIYFKALCEKVGKPKSAANWVNGTIKSLMNDRNVGISDLGISSDRLGELINLTESKKISQKVAHHVLPKMLESELSAFDIAKEDDLLVVEDDSFVDDMIDEVLHLLPKEVEAYKAGKKKLFGLFMGEVMKKSRGKANPSVLKEKLNKKLNQ-M---RVDPFGDSALIVTFDREQRVIALYQKLKSNP---FNFLIPAYNSLTLGLSSNASFEEASALIHQNYSEL---ADQLITSSKTFVIPVCYASLDMDEVVLHTKISQEEIIEYHTSQVYHVYMLGFVAGFAYMGSLPKALDCPRKTTPRLKVPKGAVGLAGLQTGIYPAMAPGGWQIIGNTPIEMFNPENNPASVLQPGDSVKFRAIV
MGYEMVVGLEVHVELATATKLFSASPNRFGDEPNTNIDPVTLGLPGALPVLNRQAVELAMRLGLALNCRVQK-STFARKNYFYPDMPKAYQISQYDEPITADGWLDLPD---GFRVGIERGHLEEDTGKSTHVHDYSLIDFNRAGVPLVEVVSRPDIRHPEQAKAYVSELRAILVAIGASDAKMEEGSMRVDANVSVRKPG-ADFGTRCEIKNVNSVRSVGRAIEYEAKRQILLIESGEKVVQQTRHWDENDGKTHTLRSKEDADDYRYFREPDLVVVDPDPEWIERVRAALPVLPAERRRLLAEAAGVATDSEAVMVVVRGQDSYVLEVAKLGGDAAIALKHVK------------ELAEADIPAVDMAELTTMESSGALTATQAKQVVAEMVESGGTAADIAAAKGFEAM-DTSELEAMVDAAIAEQPDAWEKFCAGEGKAMGALVGAVMKASKGQADGKAVTALLNQKK-P-M--PRFVPVADHGLLVEFVEADAVVALDQAIAAAAIPGVVDVVPALVNLLVAFDPLVDHVTVEAGVRSVLDGL---V-SVRRTPAVHRVPVCYDAPDLGAVADACGLSTEAVIDAHLAGDYRVVMYGFAPGYAYLGGVRPEIQVPRKTSPVRGVAAGSVIIAGPQCLITTLTMPTGWSVIGASPTRIIPADPDEPFLFEPGDRVAFERIA
M-RRVVIGLEVHVQVSTETKLFCSCPVDYGARPNSNVCPTCLGLPGALPVPNRAAVESAYLTALALNCQVNLRTRFHRKNYFYPDLPKGYQISQYDLPIGVNGWIDLES---GRRVRIQRLHLEEDAGKLVHGGSYSLVDYNRSGVPLMEIVSMPDICSPGDAREYVTRLRRLVRYLGVSDGDMEDGSLRVDANVSLAEEG-APLGTKVEIKNLNSLRALERALEYEVLRQGEALDRGERILQETRHWDDVQGVTLGSRGKEEAHDYRYFPDPDLPPVEVSERTVERISRSMPELPWAKEARFAGDYGIGGDDLQVLLERRDVAEYFQTAVERGCRPRSAATWVRMELIPNMDPRE-GMGSIHVLPEDLALLDMKVIKGELSPGAVKLILKRMLDDRCGVEDAIRLCGISGRISGEDLARLVDRVLQENASVVEEIRSGKGAKERFLQGQVMRLAKGQADPAQVGSLIKERLTE-MSNPRIRCAGEGALLLELSDRLKLHRIRESLMSKSRAGLIECVGAYSSMAVYYDPLVDVEALSSTIMTLLNQG---AQTERGQREVVHIPVCYGGPDIETVVFHTGLSEDEVVRRHSSREYYCYMVGFTPGFPYLGGMDESLETPRLKTPRKCIPAGSVGIAGKQTGVYPIESPGGWQLIGRTPLKLFDPSREEPTLIRAGDFVRFVPIA
MTYETTIGLEAHVQLATESKAFCADRNLFGQEPNRNISEVSLGYPGTLPVLNEQQVRYAVKLGMALGCQINQHSTFDRKNYFYADLPKGYQITQDENPICWGGALPLRLAAAPRSVQLHHIHMEEDAGKSIHATPFTKVDLNRAGTPLVEIVTEPDLQSAEEVDAFMTGMRRLVRWLDISDGNMQEGSLRCDVNISVRPEGQEAFGTRCEIKNMNSMKFARGAVEYEVERQIGLLEKGEKVIQQTRQYDPATGTTSALRSKENAHDYRYFPDPDLPPVVLDDNYLRDVRAEIGTLPWEAYGHLQEVFRLPASDASLLSEDRVEYETFLTYAAESGDVPGLAKIWLNRLNPWAAEHRISTAELPLGPEAMANFQELILAGDVAAAAAGKLLPSLLEAPGDAFQRAEELGLIQNSDVDFLTGIVDAVIAANPGKVTAYQKGKKGLIGFFMGEVMKRSKGAAEPKETKALLEAKL-A-MRKRRILNYGERALLLEWEQVHGVHTYQHALLS--WPGIEEAVPAYASLLLVFETPHSTDRLRETLYNWSPR-----SVESFPGREYVLPVHYNGIDLGDVAHRQGLSIEELIQKHTARTYLVYQLGFRPGFAFLGDLDEGLQLPRLASPRKHVAAGTVAIAGAQTAVYPTESPGGWHQLGHCPVPLIPSPGTASVSLQAGDQVRFTAVH
