# Supplementary material for: Inter-protein residue covariation information unravels physically interacting protein dimers
Source: BMC Bioinformatics. 2020 Dec 17;21:584. doi: 10.1186/s12859-020-03930-7 (PMC7745481; doi:10.1186/s12859-020-03930-7)
Supplement: Supplementary file 5 — Additional file 5. Final ER-MSAs at different ASA thresholds. Available on Mendeley data (http://dx.doi.org/10.17632/9bk2r55286.1). [file 12859_2020_3930_MOESM5_ESM.zip › Additional file 2/Final ER-MSAs/Negative ER-MSA dataset/ASA0.0/paired_MSA/3ip4-C-3mml-B/MSA_IDs.txt]

sp|P68807|GATC_	tr|A0QPL1|A0QPL
tr|A0A1F9FU51|A	tr|A0A1F8ZQ15|A
tr|D9QT46|D9QT4	tr|D9QUX8|D9QUX
tr|V6J245|V6J24	tr|V6J563|V6J56
tr|A0A0J6CRP4|A	tr|A0A0J6CK10|A
tr|I0JIL5|I0JIL	tr|I0JJ61|I0JJ6
tr|A0A0D1XYP2|A	tr|A0A0D1XS20|A
tr|A0A075LII8|A	tr|A0A075LME9|A
tr|A0A0U4E869|A	tr|A0A0U4FX29|A
tr|K2FNB8|K2FNB	tr|K2H9Y7|K2H9Y
tr|W4VHK3|W4VHK	tr|W4VFS6|W4VFS
tr|A0A061P250|A	tr|A0A061NR89|A
tr|A0A1G9V566|A	tr|A0A1G9RHB6|A
tr|A0A167ESP4|A	tr|A0A1R1CDZ9|A
tr|A1HME6|A1HME	tr|A1HPE2|A1HPE
tr|A0A0C2VUS1|A	tr|A0A0C2VKN1|A
tr|A0A1N6W9V5|A	tr|A0A1N6WWC4|A
tr|M7NF30|M7NF3	tr|M7NE70|M7NE7
tr|A0A1T4R2M5|A	tr|A0A1T4R2N4|A
tr|F7NF01|F7NF0	tr|F7NG30|F7NG3
tr|A0A1U7MSJ5|A	tr|A0A1U7MPG5|A
tr|A0A1M5EUN5|A	tr|A0A1M5J674|A
tr|A0A150L7S8|A	tr|A0A150LWC3|A
sp|Q3AD37|GATC_	tr|Q3A9D9|Q3A9D
tr|A0A162N3J9|A	tr|A0A161PY81|A
tr|A0A1W1WXD7|A	tr|A0A1W1XP48|A
tr|A0A0C1NSP8|A	tr|A0A0C1NYZ3|A
tr|G0FL94|G0FL9	tr|G0FRT0|G0FRT
tr|A0A137SWM5|A	tr|A0A1Q6MVE9|A
tr|A0A1E5L4T9|A	tr|A0A1E5L352|A
tr|D3Q3L1|D3Q3L	tr|D3Q481|D3Q48
tr|A0A1Q7CMW0|A	tr|A0A0N0MXK9|A
tr|C0GK00|C0GK0	tr|C0GH21|C0GH2
tr|A0A099D719|A	tr|A0A099D068|A
tr|A0A1U7PTN0|A	tr|A0A1U7PN20|A
tr|A0A1M5GNX9|A	tr|A0A1M5B2K0|A
tr|A0A1H2LIH9|A	tr|A0A1H2KQQ5|A
tr|F2F7J4|F2F7J	tr|F2F1B2|F2F1B
tr|A0A0F0H6T2|A	tr|A0A0F0HFG6|A
tr|A0A1K0GN21|A	tr|A0A1K0GQQ3|A
tr|D5WUX4|D5WUX	tr|D5WUZ3|D5WUZ
tr|D6Y6N6|D6Y6N	tr|D6Y5A7|D6Y5A
tr|C6WG78|C6WG7	tr|C6WPS7|C6WPS
tr|A0A154BMF6|A	tr|A0A154BPL2|A
tr|A0A1H8A539|A	tr|A0A1H7UD23|A
tr|A0A1G9XLD2|A	tr|A0A1G9WH40|A
sp|Q47SC4|GATC_	tr|Q47NG7|Q47NG
tr|D2AVT4|D2AVT	tr|D2B934|D2B93
tr|A0A0F2PNM8|A	tr|A0A0J1F8F3|A
tr|A0A0A2TNU2|A	tr|A0A1Q8QX64|A
tr|A0A161LL13|A	tr|A0A171DG04|A
tr|A0A150YJY6|A	tr|A0A150YKY3|A
tr|A0A1V0AFX8|A	tr|A0A1V0AI45|A
tr|N0E0L0|N0E0L	tr|N0E036|N0E03
tr|F4F9E2|F4F9E	tr|F4FA64|F4FA6
tr|A0A1J5HY99|A	tr|A0A1J5IH48|A
tr|A0A1M4V8S0|A	tr|A0A1M5AVW2|A
tr|A0A1G0FCA5|A	tr|A0A086D229|A
tr|A0A135L7J2|A	tr|A0A135L1P5|A
tr|A0A0X1S0B5|A	tr|A0A109QE54|A
tr|A0A0K1JLJ5|A	tr|A0A0K1JM08|A
tr|W2EJF5|W2EJF	tr|W2EKN7|W2EKN
tr|D2Q1X1|D2Q1X	tr|D2PYH9|D2PYH
tr|A0A1T4SEQ5|A	tr|A0A1T4S4B1|A
tr|A0A1C0YIJ1|A	tr|A0A1C0YHZ3|A
tr|A0A142LA79|A	tr|A0A0F2QJY2|A
tr|A0A1Q9LHV0|A	tr|A0A1Q9LFX8|A
tr|C8XEK1|C8XEK	tr|C8X8X8|C8X8X
tr|A0A142YI94|A	tr|A0A142YLL8|A
tr|A0A151C0L7|A	tr|A0A151C1Z0|A
tr|A0A0N1LFX8|A	tr|A0A0N1BLI0|A
tr|G2IV43|G2IV4	tr|G2J1V2|G2J1V
tr|S2YEY5|S2YEY	tr|S2XHS4|S2XHS
tr|W4F9K0|W4F9K	tr|W4F0N2|W4F0N
tr|A0A0A8B459|A	tr|A0A0A8B6H4|A
tr|A0A1F2Z7R5|A	tr|A0A1Q3LKK3|A
tr|A0A0Q9KB56|A	tr|A0A0Q9KHM8|A
sp|A0LSQ9|GATC_	tr|A0LSF6|A0LSF
tr|A0A1G3ZFJ7|A	tr|A0A1Q7FQP5|A
tr|A0A1B6YDG3|A	tr|A0A1B6Y5D4|A
tr|A0A1Q3Q872|A	tr|A0A1F3GP63|A
tr|A0A143HF13|A	tr|A0A143H9P7|A
tr|A0A142XRX9|A	tr|A0A142X841|A
tr|A0A1G3HTP3|A	tr|A0A1G3HNT8|A
tr|A0A0H5CM84|A	tr|A0A0H5D6U1|A
tr|A0A1W9M171|A	tr|A0A0F2NLD0|A
tr|A0A0H5BQC1|A	tr|A0A0H5BG22|A
tr|C6XKU9|C6XKU	tr|C6XL45|C6XL4
tr|A0A1X1Q7V1|A	tr|A0A1X1Q797|A
tr|A0A1W9SY35|A	tr|A0A1W9WRS6|A
tr|A0A0Q4GYC1|A	tr|A0A0Q4HF09|A
tr|F8IB72|F8IB7	tr|F8IB90|F8IB9
tr|A0A1E3H5Z8|A	tr|A0A1E3H8L8|A
tr|F5XJR0|F5XJR	tr|F5XTC8|F5XTC
tr|A0A1M6FXN2|A	tr|A0A1M6KYP9|A
tr|Q1MYL3|Q1MYL	tr|Q1N2K1|Q1N2K
tr|A0A0Q3VRS4|A	tr|A0A0Q3W2R3|A
tr|K6V3J1|K6V3J	tr|K6UND4|K6UND
tr|A0A127MEN7|A	tr|A0A127MDX6|A
tr|A0A0B4R9T9|A	tr|A0A0B4R7P3|A
tr|A0A1G8LRG8|A	tr|A0A1G8M5W8|A
tr|A0A177H9J0|A	tr|A3JU72|A3JU7
tr|F6ENI4|F6ENI	tr|F6EKD3|F6EKD
tr|A0A0A0D5F3|A	tr|A0A0A0D454|A
tr|A0A1M3AM37|A	tr|A0A1M3NVJ9|A
tr|A0A074LHT6|A	tr|A0A074LRG8|A
sp|A9WA95|GATC_	tr|A9W9Q6|A9W9Q
tr|A0A1H1RBX5|A	tr|A0A1H1RPH0|A
tr|A0A099T9W0|A	tr|A0A099T7H7|A
tr|A0A1F9PFY4|A	tr|A0A1F9P2N6|A
tr|A0A0Q6EKU2|A	tr|A0A0Q6EPV7|A
tr|A0A1N7NQX1|A	tr|A0A1N7PSX0|A
tr|E8R259|E8R25	tr|E8QYT3|E8QYT
tr|A0A173LK76|A	tr|A0A173LK94|A
sp|B0UHC7|GATC_	tr|A0A0Q4XTV3|A
tr|A0A1Y5RUL5|A	tr|A0A1Y5RYH0|A
tr|A0A1W9HK33|A	tr|A0A1W9IBU0|A
tr|A0A0P7IX10|A	tr|A0A0P7ITP1|A
tr|A0A1Q6UQZ0|A	tr|R5U1P4|R5U1P
tr|Q0F4X1|Q0F4X	tr|A0A1G3G8G7|A
tr|A0A1Q7FXM8|A	tr|A0A1Q7CNA0|A
tr|A0A150XTT1|A	tr|A0A150WZV7|A
tr|A0A0D3LF33|A	tr|A0A0D3LNH3|A
tr|A0A0F2QRT8|A	tr|A0A0F2R410|A
tr|A0A1W9UE29|A	tr|A0A1W9UB23|A
tr|A0A1V4ME82|A	tr|A0A1V4M258|A
tr|A0A1C2HSL6|A	tr|A0A1C2HR84|A
tr|A0A086Y9K7|A	tr|A0A086XY14|A
tr|A0A1Y1SEI8|A	tr|A0A1Y1SCY7|A
sp|C1DQ38|GATC_	tr|C1DQ21|C1DQ2
tr|A0A126UVG6|A	tr|A0A126V206|A
tr|A4BGL1|A4BGL	tr|A4B8Y4|A4B8Y
tr|E3EXX6|E3EXX	tr|E3F043|E3F04
sp|B2A5W6|GATC_	tr|B2A1I8|B2A1I
tr|L0DP31|L0DP3	tr|L0DE17|L0DE1
tr|A0A1Y1SUH7|A	tr|A0A1Y1SQ95|A
tr|A0A1G3E1T0|A	tr|A0A1G3FWH1|A
tr|A0A0B2BBV0|A	tr|A0A0B2BM09|A
tr|E3I7Y3|E3I7Y	tr|E3I5S0|E3I5S
tr|W3RGN5|W3RGN	tr|A0A1M2ZD69|A
tr|A0A163ZJD9|A	tr|A0A163ZUD7|A
tr|A3VHQ0|A3VHQ	tr|A3VFU3|A3VFU
tr|I2ESR0|I2ESR	tr|I2EPG3|I2EPG
tr|A0A1F9VQL8|A	tr|A0A1J4SQE5|A
tr|A0A0Q9DWB6|A	tr|A0A1S1T632|A
tr|A0A1W1X3U7|A	tr|A0A1W1XLI9|A
tr|A0A0M2R9I4|A	tr|A0A0M2R585|A
tr|A0A086Y7P9|A	tr|A0A086Y723|A
tr|A0A1Q4B7T9|A	tr|A0A1Q4B707|A
tr|A0A136HBV8|A	tr|A0A136HP00|A
tr|A0A1U7CKH8|A	tr|A0A1U7CK58|A
tr|F7QP25|F7QP2	tr|F7QMX0|F7QMX
tr|A0A1V4MDI1|A	tr|R5QKC6|R5QKC
sp|A9WPN1|GATC_	tr|A9WUH8|A9WUH
tr|A0A1G0WK35|A	tr|A0A1G0WB25|A
tr|A0A139CC44|A	tr|A0A139CEM5|A
tr|A0A0S7BB20|A	tr|A0A0K8MXF1|A
tr|A0A0L1JMD9|A	tr|A0A0L1JMG0|A
sp|C3MAA2|GATC_	tr|C3KNI4|C3KNI
tr|A0A0D7EEH4|A	tr|Q214L2|Q214L
sp|C5C2F6|GATC_	tr|C5C2F1|C5C2F
tr|A0A1X9LIA3|A	tr|A0A1X9LJI5|A
tr|A0A1B1PTZ4|A	tr|A0A1B1PXX5|A
tr|S9RSY9|S9RSY	tr|S9QN88|S9QN8
sp|B6JFW0|GATC_	tr|B6JF90|B6JF9
tr|A0A150AD37|A	tr|A0A150AFL5|A
tr|A0A1M6PT41|A	tr|A0A1M6E145|A
tr|A0A1E5SKK3|A	tr|A0A1E5T185|A
tr|G9WIT2|G9WIT	tr|G9WFM2|G9WFM
sp|Q6AQK0|GATC_	tr|Q6ANH4|Q6ANH
tr|A0A0G2ZI56|A	tr|A0A0G2ZMP0|A
tr|U7G669|U7G66	tr|A0A163VKA2|A
tr|R9MCH4|R9MCH	tr|A0A1T5EKC2|A
tr|A0A0U1NGX2|A	tr|A0A0U1NLG4|A
tr|A0A1D8AZM0|A	tr|A0A1D8AZB6|A
tr|M1E840|M1E84	tr|M1E5S6|M1E5S
tr|J9Z1A3|J9Z1A	tr|J9YYG4|J9YYG
tr|A0A0H4L5K5|A	tr|A0A0H4KS34|A
tr|A0A0P6YZQ4|A	tr|A0A0M9U3H1|A
tr|A0A024H4T9|A	tr|A0A024GYK9|A
tr|A0A066ZSS5|A	tr|A0A067A0Z9|A
tr|H8FRK4|H8FRK	tr|H8FN74|H8FN7
tr|R5XL09|R5XL0	tr|R5WSA5|R5WSA
tr|A0A1D9BIX7|A	tr|A0A1D9BIP5|A
tr|A0A0J0Y9E9|A	tr|A0A0Q5TFS6|A
tr|R5XK74|R5XK7	tr|R5XI12|R5XI1
tr|F3L4B1|F3L4B	tr|E1VFF1|E1VFF
tr|A0A0J1G9T3|A	tr|A0A0J1G7V0|A
tr|A0A1Y5TF23|A	tr|A0A1Y5RR45|A
tr|A0A1Y5SL76|A	tr|A0A1Y5T8M1|A
tr|S6HRA6|S6HRA	tr|S6GP65|S6GP6
tr|A0A1V2H7F2|A	tr|A0A1V2H639|A
tr|R5DXF1|R5DXF	tr|R6I823|R6I82
tr|A0A1U9JPP1|A	tr|A0A1U9JR32|A
tr|G0AFD5|G0AFD	tr|G0AE72|G0AE7
tr|M5A5N9|M5A5N	tr|M5A3P5|M5A3P
sp|Q60CK7|GATC_	tr|Q60BJ0|Q60BJ
tr|A0A085WJ48|A	tr|A0A085WGK3|A
sp|A9B090|GATC_	tr|A9AY96|A9AY9
sp|A9HRJ1|GATC_	tr|A9H2G1|A9H2G
tr|K4KQT4|K4KQT	tr|K4KN65|K4KN6
tr|A0A139NLZ0|A	tr|A0A1Q8RCP8|A
tr|A0A0D2GGR7|A	tr|A0A0D2J902|A
tr|A4A5B1|A4A5B	tr|A4A408|A4A40
sp|B2IEA5|GATC_	tr|B2ICA5|B2ICA
tr|A0A0Q7SLL4|A	tr|A0A0Q7T027|A
sp|Q1QVB6|GATC_	tr|Q1QYS1|Q1QYS
tr|A0A1E8YT55|A	tr|A0A1E8YQU6|A
tr|A0A0P6Y3V5|A	tr|A0A0P6XNG2|A
tr|W5Y8K8|W5Y8K	tr|W5Y842|W5Y84
tr|D5EJ29|D5EJ2	tr|D5EIJ3|D5EIJ
tr|A0A0J1CS07|A	tr|A0A0J1FY16|A
tr|A0A1W6L2X5|A	tr|A0A1W6LEY4|A
tr|A0A135WPD4|A	tr|A0A1V0L4X4|A
tr|K7TBY9|K7TBY	tr|Q5FUE8|Q5FUE
tr|B8KR98|B8KR9	tr|B8KSD5|B8KSD
tr|A0A1Y2QUW8|A	tr|A0A1V4CH12|A
tr|E4RRE0|E4RRE	tr|E4RR27|E4RR2
tr|A0A1M6WD56|A	tr|A0A1M6LPD6|A
tr|A0A1N7NWH9|A	tr|A0A1N7J1T3|A
tr|A0A1M3FVQ6|A	tr|A0A1M3QTB9|A
tr|F7SYL1|F7SYL	tr|F7T0X8|F7T0X
tr|A0A162FRX1|A	tr|A0A162FUU1|A
tr|A0A146G835|A	tr|A0A146G2H4|A
tr|A0A127B0Z4|A	tr|A0A127B3I7|A
tr|A0A1K1YWT4|A	tr|A0A1K1ZTN1|A
tr|A0A1X9N4A2|A	tr|A0A1X9N6H2|A
tr|A0A068NQT3|A	tr|A0A068NPG9|A
tr|A0A147GS77|A	tr|A0A147HBX5|A
sp|B1ZQN2|GATC_	tr|B1ZX54|B1ZX5
tr|C7MKS9|C7MKS	tr|C7MLZ1|C7MLZ
tr|A0A172YE06|A	tr|A0A172YFX0|A
tr|A0A1Y2RF31|A	tr|A0A1Y2RF76|A
tr|A0A059KP32|A	tr|A0A059KKS6|A
tr|A0A0G3ER51|A	tr|A0A0G3ELW9|A
tr|A0A191TKY7|A	tr|A0A191TNY2|A
tr|E8N017|E8N01	tr|E8MYL2|E8MYL
tr|A0A1E4ZY30|A	tr|A0A1E4ZRB3|A
tr|A0A1M6AZA7|A	tr|A0A1M6GCU1|A
sp|Q02A54|GATC_	tr|Q02CY9|Q02CY
tr|E1ICG8|E1ICG	tr|E1IBR5|E1IBR
tr|F4GT12|F4GT1	tr|F4GR27|F4GR2
tr|A0A1C3JZA0|A	tr|A0A1C3JYX4|A
tr|A0A1M5TMB6|A	tr|A0A1M5RAC0|A
tr|A0A0W8EDT2|A	tr|A0A0W8EIF6|A
tr|E0TCB7|E0TCB	tr|E0TF99|E0TF9
tr|V8FXM8|V8FXM	tr|V8G2K6|V8G2K
tr|A0A1Y6CAD5|A	tr|A0A1Y6BA86|A
tr|U7U979|U7U97	tr|U7U704|U7U70
tr|D5EG09|D5EG0	tr|D5EDK3|D5EDK
tr|A6GML7|A6GML	tr|A6GNZ8|A6GNZ
tr|A0A143PNH3|A	tr|A0A143PS84|A
tr|A0A095XU61|A	tr|A0A095VU56|A
tr|A0A173MMV3|A	tr|A0A173MQJ3|A
tr|A0A0R2W520|A	tr|A0A0R2UHX0|A
tr|A0A101HYV3|A	tr|A0A101ITB1|A
tr|A0A180EQM3|A	tr|A0A180ER21|A
tr|A1WIB2|A1WIB	tr|A1WEV5|A1WEV
tr|G2LDL5|G2LDL	tr|G2LEC1|G2LEC
tr|A0A1M5CV75|A	tr|A0A1M4XXT8|A
tr|A0A1G3J2K7|A	tr|A0A1G3J9V4|A
tr|A0A1T0A057|A	tr|A0A1S9ZY37|A
tr|H0UKH0|H0UKH	tr|H0UJ35|H0UJ3
tr|A0A1E4K8N6|A	tr|A0A1E4K2S5|A
tr|A0A160DXR9|A	tr|A0A160DVA6|A
tr|Q4FUG3|Q4FUG	tr|Q4FSQ7|Q4FSQ
sp|B9LA82|GATC_	tr|B9L7F2|B9L7F
tr|A0A1M4VEX7|A	tr|A0A1M4X6K9|A
tr|G7V5S4|G7V5S	tr|G7V6R1|G7V6R
tr|A6DRZ6|A6DRZ	tr|A6DLR0|A6DLR
tr|A0A1Q7PRP7|A	tr|A0A1Q6ZST2|A
