# Supplementary material for: Inter-protein residue covariation information unravels physically interacting protein dimers
Source: BMC Bioinformatics. 2020 Dec 17;21:584. doi: 10.1186/s12859-020-03930-7 (PMC7745481; doi:10.1186/s12859-020-03930-7)
Supplement: Supplementary file 5 — Additional file 5. Final ER-MSAs at different ASA thresholds. Available on Mendeley data (http://dx.doi.org/10.17632/9bk2r55286.1). [file 12859_2020_3930_MOESM5_ESM.zip › Additional file 2/Final ER-MSAs/Negative ER-MSA dataset/ASA0.0/paired_MSA/3ip4-C-3mml-B/MSA_ready_for_MI.txt]

MTKVTREEVEHIANLARLQISPEETEEMANTLESILDFAKQNDSADTEGVEPTYHVLDLQNVLREDKAIKGIPQELALKNAKETEDGQFKVPTIMNEEDAMTLGTVHNYGDQALLLEFDSTAEVLAWTETLREAELLGVVDIVPAARTVLVKLAGPRYQAPTRQRLGKLRVRPEAITHQPPGDRVDVTIDVVYDGADLHEVASLTGMTPAQVIAAHTGTPWRVGFCGFAPGFAYLVDGDARLQVPRRAEPRTSVPAGAVALAGEFSGVYPRQSPGGWQLIGHTDAVMFDVNRDKPALLTPGMWVQFRAVG
MS-MKKELIEHVRQLSRLRFSKEVEERLVKKVTAIMGYVERLNELNTEHIEPTSHAGPSSGNLREDRVILSTLASDILSVAPERDGASIQVPKVI--D-SM---KIRPSGDSAVLVEFENRRSVRSLALAIESEALPGIKEVLPAYRALVVVYDPLEIYRPLEKKIYFWIKK---AKNIDLPPGRFFRLPTVYGAPDLQRVAETTHLSPEKVIQMFSETRFMVYFIGFICGLAYLGGLPESLRVPRLATPRTLVPAGSVGLAGGQANAISTDQPSGFNYIGRTFVNLYTPHLFPPVPFLSGDEIQFIPVA
MK-IDETTVEKVAMLARLELDEDKKEEMTEQLNDILEYADKLNELDTEDVEPTAHALPIKNVFREDKVEESLDREAALKNAPEREDGSFKVPQII--D-EM---KYKPAGDKAVVIELENVQRIRALMIAIEEKEIDGVLEVVPTYSSLMVHYEVQKIYDQLIKKLKVLEEQ---LEDLELSEPKTIKIPTVYGGPDIEKVAEYNGLTVDEVVEIHTSKPYLIYMLGFVPGFPYLGGMDEQIATPRLENPRTKIPAGSVGIAGKQTGIYPIDTPGGWQLIGRTHIKLYEPYSDDPFLLKAGNYVKFVQIS
MR-INEEQVRYVANLARLSFNDEEIKTFTTQLDDIIGFAEQLNELDTEGIEPTTHVLDMYNVMREDVVEPSLPREEALKNAPLQEDGQVKVPLIM--E-DM---KVESFGDQAVRVIFGDRFQINQFLILFDRSPFHGFIEYVPAYTNVVFYYNPLDVQRQVMDYLEDLLKR---LDLENEGKRRVIHIPVCYGGPDLNEVAALHHLTCDEVIAKHSSPQYLVYMLGFAPGFPFLGGLPEELATPRRATPRLRIAAGSVGIAGKQTGAYPLDSPGGWQIIGRTPILLFTPKENPPTLLAAGDLVKFDPIT
MR-ITKEQVKHVANLARLEMDEAEVEKFTTQLDDIISMAEQLNELDTENVEPTTHVLDLKNVLRKDKAQPWLSREEALKNAPDHANGQVKVPSIF--E--M---TFHPLGEAAVKVSFNEAKMIKAFCTNLSFK-DQGIIEWVPAYDSVTVYYDPWVYYQQLTELLKKKALE---TEQQQSNSKTIVTVPTLYGGPDLTTLAKSKKMNTNDVISLHTNGDYLVNMIGFLPGFPYLSGLDEQIAMPRLKEPRQTVPRGSVGIAGSQTGIYPLESPGGWNLIGRTPLRLYDLEKENPFLLEQGDYLHFRSIS
MR-ISKDEVKHVANLARLAISEDEADTFTKQLDDIITYAEQLNELDTEGVAPTTHVLDLKNVLRKDEPKEWLNKEDVLNNAPEHKDGQFKVPSVL--E--M---HFQPLGDQAVVIDLGNEEEVQSISKLLEEHQPEWMIEYIPAFTNITILYSPLFVYDWVCDQLRQMLTQ---NKRDKVPEPRTIEIPICYGGPDLSYVAEYTDLKEDEVINRHMNGNYIVYMIGFAPGFPYIGGMDETISTPRRDDPRLEIPAGSVGIAGSQTGVYPITTPGGWQLIGQTPLQLFQPEEDPPSLLQAGDKIKFTSIS
MA-ISRNEVEYVAKLARLNLTEEEAVKYTEQLNSILEFAGKLNELDTANVPPTSHVLDVYNVMRDDEVRPSVEREDALRNAPDEEDGQFKVPAVM--E--M---KIYPLGDAAAVIELGGERKVKALSIQLEAQPIPGMIEYVPAFTTVTVFYDPYRVYRKVHDMLERMVAE---IGDEAEIAARVIEIPVCYGEPDLEFVANHNGLTPEEVIRIHSSAEYLVYMVGFAPGFPYLGGMPEAIAAPRRPSPRLAIPAGSVGIAGKQTGVYPIETPGGWQIIGRTPIELFIPDSNPPTILASGDRICFRAIS
ME-ITKEQVLHVAHLARLAITDEEAEKMTKELDAIIGYAELLNELDTDNVEPTTHVLDLKNVMREDEARKWIDREDALKNAPDQKNGQFRVPSIL--D--M---TYHPLGDTGIQLVFGQTQKIRIFTDLLKAEQIEGIVEWVPAYTTLSIFYRPDKVYQALLEKLERLYEN---IQRVAEAASLVYEIPTYYGGPDLNFVADHNGLSEEDVIRIHSSQDYLIYMMGFVPGFPYLGGMPEEIATPRLEEPRSKIAAGSVGIAGSQTGVYPLETPGGWQIIGQTPVKLYDPEREQPILLTAGHYLRFVSVS
MD-ISKEQVKHVAGLARLAITEEEADMFTQHLSSIIEYAEQLNELDTENVEPTTHVLDLKNVLREDEPKEWITKDEALKNAPDTQDGYYRVPSIL--E--M---YMQAVGDFAVKIQFQGSRSIQLFSRKLDHAGIYGVVEWVPAYDSITIYYQPKKIYRELCRELDHVFRI---ELEEKNIGTRLITIPVVYGGPDLKRVAAVNELSEDGVIALHTQNTYLVYMLGFLPGFPYLGGLDKRIATPRLEAPREKTSAGSVGIAHEQTGVYSLESPGGWNIIGKTPMKLFDFQKEDAFLFRPGDKVQFYQID
MR-ISEDQVKHVANLARLVVTDEEAEMFTKQLDDIITYAEQLNELDTEGVEPTTHVLDLKNVMRKDEPKEWIKKEDALKNAPDQQDGQFKVPSIL--E--M---TIEPLGDESLFINLGDEESVQAVAARLEKEKWSWLSEIVPSYTGLAVYYDAPAFYEQVAEMLKKVVET---TEPREGSGHRTVEIPVCYGGPDISVVAGENGLTEEEVIKRHSDNEYLVYMLGFAPGFPFLGGMDERIATSRKDSPRTSLPAGSVGIAGSQTGVYPVVSPGGWQLIGRTPFKLFNPDRESPSYVQPGDRVKFYPVS
MD-ISKEQVKHVANLARLALTDEEVDTFTKHLGDIINYAELLNELDTDNVEPTTHVLDLKNVLRKDEPKEWIKKEDALKNAPDQKDGQFRVPSIL--E--M---QYQSIAENAIILTFPDD--LLAIQHQLTNQKLP-ISETVLGYCTLTIYFDPFRIHDEISSIATKIGHS---KQYSDREKGTFHRIPVCYDPLDIDHVATSHQLTIEEVIRLHTSPTYDIAFLGFSPGFPFLTGMDKKLATNRKETPRREVSKGAVGIAGEQTGVYPSASPGGWNIIGRTPIELLPLKEGKPTLFYPGDQLSFYAIS
MK-ITKEQVEHVADLARLSFTEAEIEEFTNQMSKVIDYAEVLNELDTENVEPTTHVMDVRNVLREDNVKPSLQREEALKNAPKQKDGQFEVPSVL--D--MAV-EFYELSERAVTVKFGDGARVSQFMQVIDEQPFRGYVEAVPSYTGITFFYNPLKVQQQVIVELKERIDQ---LETKNSLEANKIEIPVLYGGPDLQEVAHANGLLTDEVIQLHSERTYLVYMIGFAPGFPFIGGMNERIATPRKSKPREKVPAGSVGIAGHQTGVYPMATPGGWQLIGQTPLKLFDVNRDVPSLLQSGDQVTFKPIS
MN-ISKEQVRHVAHLARLAISDEEVEKMTKQLDDIIHYAESLNELNTEDVEPTTHVLDLKNVMRKDEPRKWIEKEDALKNAPDKQDGQFRVPSIL--E--MDSISFFPLSESAILIDFGETMYIHQLTAALNAEPFPGFIEAVPAYTTLTVYYDPLAAYHHMCTRIEHAANN---LK-TDKLETRTVELPVCYDQLDLTEVANHNDLSAEEVIERHTSQVYHVYFIGFAPGFPFLGGLDSTIATPRKQSPRRKTPAGSVGIAGRQTGVYPIDIPGGWQIIGRTPRQLLHLNDRSPTLLQPGDKVRFYPIS
MN-ISNQDVQHVAKLARLNLTADEELVFTEQLNAILQYAEKLDGLNTENVEPTTHVLHLSNVMREDEERESLPIEKVFANAPEEEAGQFKVPAVL--E--ME--AYLPLGDQVVLLQFGQELYIHQYVQVVQAARIKGIRQVVASFCSISISYDPNLIYRQLVTELQQMDTT---KLDSVGPKGRVLHIPVVYGGQDLDYVADTVGLSPEEVVRMHSDETYLIYMLGFIASFPYCGDIDSRLSLPRRTNPRVKVEKGSIAIANRQTSIYPVSSPGGWHIIGRTPLNTFDPYSNPPSLFRAGDYIKFEAIT
MK-ISRKDVEQVALLSRLEISDQEAERFTQQLNAILEYMDVLNKVDTEGIEPTAHVLPLKNVLREDRVQPSLDRRLALSNAPEEEEGYFKVPKIL--E--M---RILPAGEQAIVVEFGQARRVHQLGRQLAGQKLPGIIEVVPTYRSLLIYFDPLIIRQTVAEQAMALLAS-GNTAETGDSKARIIHIPVCYGGPDIGFVANHNGLTEAEVIEIHTSVPYLIYMLGFTPGFPYLGGMSPRIATPRLEKPRTRIPAGSVGIAGTQTGFYPIESPGGWQLIGRTPVKAFDPQAATPFLFAAGDYLKFYAVS
MK-ITKDEVKHVAHLARLSITEEEAEKFAGQLGAIITFAEQLNELDTTNVPPTTHVLDMKNIMREDKSVDGLPLEDVLKNAPDHQDGQVKVPTIL--E--M---TLHPLSDQTVAIEFPQKMKIRQIGLLLDDKQPKWLIEYVPAFASIAIHYDVKMLYDIVTTELTNILQE---LNEIEVEAPRTVKIPVFYGGPDLEEVAKHNGKTPNEVIDIHTNGEYTVYMLGFAPGFPYMGGMSTDIATPRKNKPRLAIPAGSVGIAGEQTGIYPIETPGGWQIIGQTPLALFNPNEEAPTLLQAGDQIRFYAIT
MR-ISEDQVRHVAHLARLAVTDEEVHTFTEQLDAIITFAEQLNELDTSNVLPTSHVLNMKNVLRKDESAPGLDREDVLKNAPDQQDGQIRVPSII--E--MTSTDIYQLSETAVTVRFGTEKQARALAKRIEERPFRGFIECTAAFASVTLFYDLSAVYLFVREYIKSLLTG---LN-IEEEQERRIEVPVCYGGPDLAFVAEHNGLAEQDVIDLHTAGEYPVYMIGFAPGFAYMGGLSKRIHTPRRTSPRTEIPAGSVGIGGGQTGIYPLSTPGGWQVIGCTPVRLFTPEQEEPTLLAPGDILKFVPIS
MA-ITKDQVKHVANLARLAITEEEAEHYTEKLASIIEFAEQLNEVDTSGVEPTTHPVPLVNVLREDEPSKGLDRDLMLKNVPEHEDGMVKVPSIL--G--M---NYHPLGDGAIVVTAGESALVRAIAEAITRAEIHGVSDVIQAYVTVTVCYDA---YRTMEKRLREILSD---VRPAGKGEGRTVEIPVCYGGPDLAFVADHNGLTEEEVIRIHSGTTYDVKMIGFAPGFPFLGGMDERIAAPRRPSPRLEIPARTVGIAGAQTGVYPIGTPGGWQLIGRTPVELFLPDQEIPSLLRPGDQVRFRPIT
M--ITKQDVEHVAMLARLELTEEEKEMFTQQLNAILEYADQLKQLDTSEIPPTAHAIPMQNVFRDDEVKPGLSNEEAVAAAPEAEDGFFKVPKIV-----M---RFLPAGDKGVVVEFGNSKKIRSLMLAIEQAELPGIMELIPTYRSLLVLYEPLAWYGDLILQLEKIEAN---LGALKLPEPQVILLPVVYGGPDLNFVSEHAKLTPEEVIKIHTGTDYLIYMLGFTPGFPYLGGMDERIATPRLQTPRTKIPAGSVGIAGSQTGVYPIESPGGWQIIGRTPVKLFDPAREKPVLLQAGNYVRFYQIT
M--ITPKDVEHVALLSRLELDQQETGKFTGQLNAILEYVEVLKKVDTDGVEPTAHVLPLKNVLRQDAVRPSLPRDLALSNAPEQEDGYFKVPKIM--E--M---QFLQAGDQGLVVEFGNERRVHSLARSLSTSNQAGILEVVPTYRSLLVYFDPLQLRSALVRLAKELLDA---AGQV-EGMGRVVHIPVCYGGPDLDFVAQHNDLSPDEVIAIHTSVPYQVYMLGFTPGFPYLGGMSEKIATPRLEKPRVRIPAGSVGIAGSQTGFYPVESPGGWQLIGRTPINGFDAHSSRPFAFAAGDYLQFKAVT
MSNLSRDDVAHVAMLARIQLEDSELDRLAGQLDQIVDWVGQVNEVAAADVPPMSHPLPLVNVTRPDEVRPSLTAEQALANAPDPEDGRFGVPRILDEE--M---RVLPSGSRGLLLELDTLEEVLARYAALQETELP-VLDLVPAGRTILVVADRG-TLRELEQQVRQVG-----PGEHAGTEREPVEVPVRYDGEDLHDAAEALGWSPEELVRRHQEEEWTVAFCGFAPGFGYIAGTRFAWDTPRRSSPRTRVPAGALALAGEFTAVYPRESPGGWQLVGHALVEMFDLDRDPPSLLLPGTPVRFVERP
MN-ISKEQVKHVANLARLEFTEEEVEMFTEQLSSIISFAEQLNELDTDGVEPTTHVLDLKNVMRKDEHKDWITKEEAMKNAPDQENGQYKVPSIL--E--MV--QCYPMGDKAILVKFNDNQQIRSLCLSLQNQTLPGIVEWVPSFDTVTIYYQPDKLYEQVSEHIHHLSKT---TG-RTNTESYLIEVPVLYGNIDMERVAQSSNLPIEKVIEMHSKPEYLVYMIGFLPGFPYVGGLPERLATPRLESPRSKVPAGSVGIAGSQTGIYPLESPGGWNIIGRTPLRLFNPKISNPFLFKAGDYIRFKRIT
MK-ISKEEVKYVAELAKLAITEEETEKFATQLGAIIEYAEQLNELDTTNVKPTSHVLDIKNVMREDIPEKGLPREEVLKNAPDHKDGLIRVPSIL--E--M---RFHPLGDNAVIIELGEDQKVNMVTTLFDEQPFEWMIEYVPAFTTVTVFYDPLKIYDYVCGQLKPLLES---LNIGEFSSERIVEIPVCYGGPDLEYVAEYNGLTPEEVIHIHSSGDYLVYMIGFAPGFPYIGGMSEKIATPRRESPRLKIPAGSVGIAGKQTGIYPIETPGGWQLIGRTPLKLFRPDDESPSLLKAGDKIRFIPIT
MT-ISLKDVEHVAMLARLKLSDEEKEMYTKQLNDILKYAEQLQELDTENVKPTAHVLPIKNVFREDKVHQHLDPEKALANAPEREENFFKVPKII-----M---KIYSLGERCLGIYFAKEQKVIALDRKLQ--GIPGILETVPTYRALAVYFEPAVIFWELKKLVERLAEN---LKGGQEETPRLYRIPVAYGGPDLEEVARLNNLTPEEVIAIHTKNRYYIYMLGFTPGFPYLGGLDPRIAAPRKSSPRPRVEAGSVGIAGMQTGIYPVASPGGWQIIGRTPLRLFNPENEAPFLLEPGGYIEFYPIS
MK-ISKETVEHVANLARLYLNDEEKKEMAEKLSSILEYMDKLSELDTSNVPPTSHVIPIHNVFREDVVMESLPLSEVLKNAPDSEKGFFKVPRVI--E--M---KILPEGDKAVLVEFGNEDKVMALYGFLKEKNIKGIISLVPTYRSLLIKYEPLTIYKEITSKIENMLSS---IDKSSYKNAKVIEIPVVYGDPDLEFVASYNKLTPEEVIEIHTKPLYRIYMLGFTMGFAYLGGMSEKIATPRLERPREKIPAGSVGIADKQTGIYPIESPGGWRLIGQTPVKIYDPKNERPILLEAGNYLKFVRIA
MSEITPEEVRHVADLARLDLSPDEELQMTRQLNAILGYMERLNQVDTTQVEPTTHALERANVFREDVVGPSLERDRALANAPETDGAHFVVPKVI-----MDLARFLHCGDMGLLVELGNARRVHALGKRLRGS-APGILSLVPTYRSLFIHYDPTCCYERIIGLVQENLAS---LS-NDTGGSRVVKVPVCYGGPDLAQVAAIHGLTEHEVIEKHAGRRYHVYMVGFTPGFPYMGGLNPELHTPRRKQPRTRVPAGSVGIAEEQTGIYPIESPGGWQIIGRTPLRLFDVNRVPPFLVEAGDTVVFEPIT
MSNISRDEVAHLAKLARMAVTEEELDTFAGQLDQILDAVAKVGEVAGDDIPPTSHAVPLTNVFRPDEVRTGLTQDEALSGAPAAEEGRFRVPRILGEE-QMAATRVLPCGDAGLLVELSGLDEVLALHGALEDRPPAGLVDLVPAARTLLVRFDPLRTPGEVERAVREAE-----PVPVQRKSGELVEVPVVYDGPDLADVAEHTGLSEPEVIAEHTATEWTVAFGGFAPGFGYLTGGSGRLDVPRRAESRTRVPTGAVGLAGTFSGVYPRSSPGGWQLIGHTDLAMWDVDRDPPALLRPGVRVRFVDVR
MPNISRDEVAHLAKLARLAVTDDEIDVFAGQLDQILDSVAKVSEVAAADVPPTSHAVPLTNVFRQDVVVPGLSQQQALAGAPAAEDGRFRVPRILGEE-QM---RWRRCGEDAALLDCDSLEQMRAAHATVLAARPPGVVDLVPGARSLLVV-----GVAAVRALLEDAD-----LAHPPADEPREVTLDVRYDGEDLALIAADAGVSPDAVVSMHTEAGYTVAFTGFAPGFGYLTGLPRPLRQPRLESPRTRVPAGSVGLAGEFTGVYPRESPGGWRLLGHTSATLFDPHADPPALFAPGDRVRFRSVR
MK---KEDIKHIAEIAYLSFSEEGIERFSKDFSETMDLIEKIKSVDTEGIDPTIQVSGIYNNLRDDQEKESLSQEDALKNTQGKKYGYFDIIKFV--E--M---KISTAGDSALLIEFGQEARITAFVHLLKAQRIEGVQDMIPAFTSLLINYDPRVVYKTLTKRLQKLLKL---DVNEETSTSRVFEIPVCYGGPDIENIAKNAGLTEEEVIKIHSSKDYLIYMLGFLPGFSYLGGLDERIHTPRLANPRIRIPAGSVGIGGSQTGIYPLDSPGGWQLLGLTPVKTYDPERENPILFEAGDYIRFVPVS
MS-ITIKEVEHVANLARLQLSEQEQEKFTGQLNSILHLAEKINELSTDDVEPTSHVLDIKNVMRKDEVVPSLPREEALRNAPSNEDGHFKVPPII--E--M---EYRPLGDQGIQILFGNCNRILTFIEILKGKEIHAIVEWVPAYTTLTVFYNPYLIYQELVNQLLKVEEELHSSLRTNVSIEQILEIPTFYGEPDLEDVASFHNITTDDVIAIHSARIYLVHMLGFTPGFPYLGGLSLQIATPRLDKPRLRVKAGSVGIAGKQTGIYSVDSPGGWRIIGHTPIDLYNPYRESPFLLKSGDYIRFTPID
MTAISRDEVAHLAHLARLDVTEDELDRFAQQLDVILQSVQRINEVAAEDIPPTSHAVPLTNVYRDDEPRPSLSRADALAGAPDTDQDRFRVPRILGEE-EM---RFLRCGEHALLVELDGLDEVLGRYHALRRHPPVGVGELVPASRTLLVHFDPLLTREKVARAVEDVP-----PESPARADDRLVEIPVRYDGEDLEEVSVLTGLSASEVVKSHTGGEYLAAFGGFAPGFLYITGLPETLRLPRRDTPRTRVPSGAVALGGGYTAVYPRDSPGGWHIIGHTCLSMWDLDREPPAALSPGDRVRFVEVG
MP-LSKDQVRHVAMLARIGLDPGEEDFYAEQLSGILGHIDRLQQVNTDAILPTAQVVEVAATLREDEPRPCLTQEEALANAPAAVNGFFRVPSIQ--EQAMTAAAVEPFGDSAVMVTVPRPTAIVAFRERFLAHRPPGVLDVVSGLESLLVEFDPLETLPHVEYAIHLLAER---LPEPLSRTALRFDIPVVFDEPDLLSVAEEVGLAPAEVVEAIAESTFTISLLGAAMA-PMMDGLRVPRPVRRRAEPRTDVPPGAIMIAGTNAIIQPFPGPTGWRVVGRTPHTIVDISRAEPVAFGTGDIVRFVPVT
MK-ITREAVDHVANLARLEITDAEADEFTIQLNSILEYADKLNRLDTKDITPTAHVMPMQNVFREDEVHTCLPREQALANAPEEEDGMFRVPPVI--E--M---KFRPAGDSALAVEFGETQKVRNMYYALQNLKLPGVVETVPTYRSLLVYFDPLQQPERLAEELLRVEME---MDSVPLPPPVLFHVPVLYGGPDLAFVAEHAGLSEEEVIKIHTAKRYRIYMLGFTPGFCYLGGMAKQLATPRLSVPRTKIPAGSVGIAGEQTGIYPMDSPGGWQLIGRTPLRLFAPLSKTPFLFSAGNYLRFFSVD
MSTISRDEVAHLAGLARLAVSEEELNTFAGQLDVILDSVARVGEVAADDIPPTSHAVPVTNVFRADEVRDGLSREQALAGAPATEENRFRVPRILNEE-AM---RILPCADSGLLVELDDLDQVLALHAALTERTLPGVVDLVPAARTLLVSLDPEHARWALAEVIREVP-----LNGGGLVDRGLLTVPVVYDGADLGEVSRLTGLSRREVVRAHTGTEWRVAFGGFAPGFGYLVGGDPRLEVPRRGESRTSVPAGSVGLAGKFSGVYPRASPGGWQLIGRTELEMWRTDRDPPALLRPGVRVRFEESR
MD-ITKDQVKHVANLARLAITDEEADYYADKLGAIIEFAEQLNEVDTEGVAPTTHPVPLINVLREDKPVPGLDRDLMMKNVPEHEDGMVKVPSIL--D--M---EMNPLGDSAAVVTPGLPAAVRAIAEAVERAAIPEVTDIIQAYVNVTVCYDA---YTEMKDRLCGILRD---VKPASTEAGRTVEIPVCYGGPDLEFVAAHNGLTEEEVIQIHSGGSYDVKMIGFAPGFPFLGGLDERIAAPRRPSPRLEIPARTVGIAGTQTGVYPIGTPGGWQLIGRTPVDLFLPDEEIPSLLRAGDQVKFRPIS
MPAISRDEVAHLARLARLAVTDEELDVFAGQLDVILRSVASVGEVAADDIPPTSHAVPLTNVFRADEVRPGLNQQQALSGAPEAEDGRFRVPRILGEE-QMTRGRLLPCGDRALLVEVADSAHVVGLYAALRAAPPPGVVDMVPAARTLLLRLGPDETLRAVAEAVRRAE-----PLWDQRASAHRVEVPVRYDGEDLAEVARLTGLTEREVVAAHTGSEWTVAFCGFAPGFGYLTGGDPRLRVPRRAVPRTRVPAGSVGLAGEYSGVYPRVSPGGWQLIGRTDLVVWQVDRDPPALLRPGATVRFVEVS
MPSISREEVAHLAHLARLDLAPDELDHLAGQLDQILGAVAQVTEVAADDIPPTSHALPLTNVFREDEPRACLPAEAVLAQAPAAEDGRFRVPQILGEE-AMRTSHVLPCGDHAILVELAGLEDVLALNAALRDHEPAGLVDVVPAAETLLIMFDPGVTAERLTADLAHLP-----DERPDADEPPLVEIPVGYDGPDLDAVAAATGLSAAEVVRRHSGATYTVAFTGFAPGFAYLTGLDPQLVLPRRDDPRTRVPAGSVAIADRYSGVYPRSGPGGWHLLGHTDAVLWDLDRTPPAALLPGTRVRFTDGR
MK-ISKEEVKHVAHLARLAITEEEAEKFAEQLGKITDFAEQLNELDTTNVEPTSHVLPLVNVLREDVAKEGLPLEKVMLNVKEQEAGQIKVPSIM--E--MAYQHIRPLGDSALVIQLGDGEKVKTLCNLLEKEPFTGLIESVPSYNSLTIYYNPVAVYKKVSAIILSLLDQ---IETSETSEQRLITIPVVYGGPDLEYVASYHGLSVEDVIQIHSSNEYLVYMIGFAPGFPFMGGMDERIATPRKDSPRLAIAPGSVGIAGKQTGIYPLETPGGWQIIGRTPLDLFLPELSPPTLLQAGDRIRYVPIT
MPSISRDEVAHLAKLARLAVTEDELDLFAGQLDVILQSVASVGDIATADIPPTSHAVPLTNVFREDVVRPSLGQQQALSGAPEAEDGRFRVPRILGEE-AM---LLRRCGTDALLVEVDSLTEVAAVRAALEGLD--GIEELVPAARTVLVK-----GLPQVREALATVD-----LTKAPENHPREVTIPVIYDGPDLDLVADTAGISPEEVVKLHTGATYEVAFCGFAPGFGYLTGLPASLQQPRLDSPRTKVPAGSVGIAGEFTAAYPRATPGGWRLIGRTEIVLFDQKAETPALLQPGDQVRFVVA-
MAAISREEVAHLARLSRLAVTEEELDKFAGQLDVILQSVARIGDVAAEDIPPTSHSVPLTNVYRDDVVRPGLTQDEALSGAPDAADGRFRVPRILDEE-EMT--RFLRCGREAVLAEVDDLDAALALYAALRDAALPGVVDLVPAARTVLIRLDPAVTPAAVREATAALR-----PGDAGRADSGTVRIPVVYDGPDLAEVAERLGITADEVVARHTGARWTVAFSGFAPGFGYLTGDDPTLDVPRRTSPRTRIPAGSVGLAGRFSGVYPNDSPGGWQLIGSTTARMWDLSRAEPALLVPGVRVTFRAVP
MK-ISLEQVEHVARLARLALTEREAEIYAEQLGAILAFADQLQELDVSDVPPTSHVLPISNVLREDEQRPGLSREAALAGAPDQEDGQFRVPAIL--E--MG--DVTPVGDSAVLIRFGDAARIMAFADHLETVPIPGMVECVPAFTTVTVFYDPCRAYSEVKAELLRRLTL---APAFLDREVRVVKIPVCYGGPDLEDVAAHHDLTAEEVVRIHTAGEYTVYAIGFAPGFPYLGGMSERIATPRLATPRLAIPAGSVGIAGGQTGVYPIETPGGWRLIGRTPLRLFRPEDDPPSLLAAGDRVRFYAID
MSAITRDQVAHLARLSRLALTDEELDHFAAQLDQIVAAVARVSEVAADDIPPSSHALPLTNVFRPDEVRPGLTPEQALSGAPAVEDNRFRVPRILGEE-AM---DLRHCGDGALLVELNGLDEVLALYDALCADPPHGVTDIVPAARTLLVRFEPPATAATVETAVRTAR-----PAGRGRSHRVEVIIPVVYDGADLADVAAHTGLDEREVIAAHTGRPWTVAFCGFAPGFGYLTGGDPRLTVPRRPTPRVRVPAGSVGLAGPFSGIYPRESPGGWQLIGRTEIALWDPEASSPALLRPGTRVTFREVR
MPSISRDEVAHLARLARLAVTDDELDLFAGQLDVILQSVATVGDIATADIPPTSHAVPLTNVFREDVVRPSLGQQQALAGAPAAEEGRFRVPRILGEE-AM---RLRRCGSDAVLVEVGSLDEVAAVRAAVRAADLPQVAEVVPAARTVLVKATP--GLGAVRELLDRVD-----LSAPAPAPAREVVLPVRYDGPDLELVAETAGLAVDEVVALHAGAAYEVAFCGFAPGFGYLTGLPEPLRQARLDSPRTRVPAGAVAVAGEFTAAYPRATPGGWRLIGTTDAPLFDPGRDEPALLAPGDRVRFEAV-
MQ-ITRKDVEQVAILSRLDIAEADVQKFTGQLNDILGYIEVLNKVDTEEVEPTAHVLQLKNVMRPDTSCPSLERELALSNAPEQEDGYFKVPKII--E--M---RFLQAGDQGLVVEFGNERQVHNLARALSSQALPSILEVIPTYRSLLVYFDPLQVRLALTKRIKSLLDA---QDQAEPEAARIVHIPVCYGGPDLEFVAQHNGLSTDEVIRIHTSTPYQVYMLGFTPGFPYLGGMSDKIATPRLEKPRVKIPAGSVGIAGSQTGFYPIESPGGWQLIGRTPINGFDTNSPNPFAFAAGDFLQFKSVA
MPGITREEVAHLARLSRLELKSEELDHFAEQLNDIVDAVARVSEIAAEDVPPTSHPLPLTNVMRADEVRPSLRPDEVLAAAPAAEEQRFRVPQILGED--M--------GPRALLAEVTTDDQVSALLADLVLRQQAGDVELVPAARTVLVDGLADARRTSLAAWLAAWE-----PHAGDTGTGPLLEVPTVYDGEDLPEVAALWGLSPADAARRHAACEFRVAFCGFSPGFAYLTGLPADLAVPRRATPRTRVPAGSVAVAGAYTGVYPSPSPGGWQLIGHTTLRLWDEQRTPAALLTPGTRVRFVPVT
MPAISREEVAGLAKLARLSVTEAELDTFAGQLDVILQSVARVGEIATAEIPPTSHAVPLTNVFREDVVRPGLTQEQALSGAPKSEDGRFRVPRILGEE-AMSEDKVHRCGRDAALVELSGLDEVLGLHAALRAEAASWLVELVPAARTLLVRFDPHVTMDRVVDHVAALE-----YSTVDSQGMEEVVVPVRYDGADLADVASCAGMTEAEVIERHTGARYTVAFCGFAPGFGYLTGLDRELWLPRRETPRTKVPAGSVALADQYAGVYPRSSPGGWHILGSTDLPVWDADRDPPALLVPGTPVRFEVVR
MSAITRDEVAHLARLARLALPEDELDQLAAQLDVIISAVAKVQEVAKGDIPPTSHALPLTNVYRPDEVKPGLTPDQALAEAPAVEDGRFRVPQILGEE-GM---RILEYGDAGLLIEVDDLDTVMALHAALAEHPLPGVEDVVPAARTILLRLTPG-TRTRIRQAVRDLP-----LRPAAAHPVGEVEIPVCYNGADLADIAATTGLSETEVVAAHTAATWIVAFCGFAPGFGYLVGDDPRLRVPRRAESRTRVPAGSVALADGFTGIYPRSSPGGWQLLGRTDVAVWNLDRDPPGLLRPGTRVKFVPV-
MSAITRDEVAHLARLSRLALADEELDHFAAQLDVIIGAVARVAEVAADDIPPSSHALPLTNVYRPDEVRPSLTPDQALSGAPAVEDGRFRVPRILGEE-AMT--WIRRAGEDSLLVETGSLEISHRLDALLRADRPAGVVEIVPGPETVLVTA-PG-ALSGLRSRLSHLLGTARDAGTGASAAGRAVTVPVVYDGADLDDVAALSGLSTEEVVERHTRRELVVGWLGFAPGFAYLTGLDPALHVPRLSTPRTAVPAGAVAIAGPYSAVYPSASPGGWRLLGRSLMAVWDVTADPPAVLTPGTRVRFRAVT
M--LTISEVEHVALLGRLELTGEEKKLYQEQLSAILEYAKKLDDLDTGDVLPTAHVLPLKNVFRQDEAGSHLESERVLANAPERDGNFFKVPKIV-----M---VVNPFGDSAVHVQLGSEHKVRAFAAWMEAKADERIGELIPGYLAVTLFVRSGADARRLAEQGGAFEKT---LAEAAAGQGRVVEIPVCYGGPDLEYVAGYHGLTAGEVIALHAGTEYLVHMLGFMPGFPYLGGLPVRLATPRLATPRAEVAQGSVGIAGSQTGIYPLASPGGWQIIGRTPLRLFDPAEDPPTLLQSGDRIRFKAVG
MT-ILREDVEYVAALARLELTEPEIQEYTEQLNSILDYAAMLERLVTDDVLPTAHAVPLHNVMREDQVGPSLKHEKALRNAPDGEEGFFRVPRIL--T--M---KVLPYGDGALHVQFQETEKVQNFFNHLSHLQDERILELIPTYHSVTVFYRPGSSYLEMLNLVEEVHHR--EMDTSRPALLRKVEIPVCYGGPDLKHVADYHKLTVEEVIARHTASEYLVYMIGFMPGFPYMGGLDPELATPRLISPRSLVPQGSVGIAGQQTGLYPLASPGGWQLIGRTPLSLFDANYNPPTMLRSGDRVRFMPIS
MSAITRDEVAHLARLSRLALSDEELDHFAAQLDVIIGAVARVAEVAADDIPPSSHALPLTNVYRPDEVRPGLTPEEALSGAPAVEENRFRVPRILGEE-AMSGGPVRAAGEHGLLVETGSLEVSHRLDALLRADRPAGVTEIVPGPATVLVVA-PG-APGPLRSRLAAAARAARAPDPDGAAPGRLVTVPVVYDGADLDEVAALSGLTAGEVVERHTGRELVVGWLGFAPGFAYLTGLDPALHVPRLATPRTSVPAGAVAVAGPYSAVYPSASPGGWRLLGRSPMPVWDVAADPPAVLTPGTRVRFRAVT
MK-LTKEEVKHVAHLARLAITEEEAEKFAEQLGKITDFAEQLNELDTTNVEPTTHVLPLVNVMREDVAGQGLAQEKMMLNVKEQEAGQVKVPSIL--D--M---TFKPLNDCALLVVFGDSKEIQQFHKIIEQQPFHGMIEAVPSYTSICIYYDIVKLYDYIVTYLQSLLQK---NVQNFLQANRMIEIPVIYGGPDLAFVANYHQLSEAEIIKRHTAEEYTVYMLGFAPGFAFLGGLDETIATPRKEVPRLTIPAGSVGIGGQQTGVYPFETPGGWQIIGRTPQRLFLPEQYPPTFLQAGDRVRFRAIS
MSAITRDEVAHLARLSRLALTDDELDHYATQLDAIIESVAKVAEVAAEDVPPSSHALPLTNVFRADEVRQSLTPDQALGGAPAVEDDRFRVPRILGEE-AM----IRTAGEHGLLVETGSLELSHRVDAALRAAPPEGVVEVVPGPETVLVVA-PG-AQRRLRARLEEVARAERDQAVAGAADGHLVTIPVVYDGADLDSVAALAGISVSEVVARHTGRELVVGWLGFAPGFAYLTGLDPVLHLPRLDTPRTSVPAGSVAVAGPYSAVYPSASPGGWRLIGRTPVRVWDVASDPPSLFRPGTRVRFEAA-
MAELTRDAVEHLARLARIDLDESELNRMVGELGVILESVATVQQAPTEAVTPMSHPMPLVNVTRPDQIRPSLTPQEALAGAPESDAQRFSVPRILDED--M---RLLPCGDRAILVELPDASARRRLDEILSRTAIPGIVEHVPAARTVLVTVTGP-ALVAVSRALRCLDLSA--EVVAAASDDQVVEIPVRYDGPDLGSVATHLGVSTDEVVARHTEQVWRVEFAGFTPGFGYLLGDRGGLTVPRLTVPRTRVPAGAVALADEWSGVYPRASSGGWQLIGTTDLAMWDAHRQSPALLTPGRLVRFTSLA
MAAISREEVAHLARLSRLAVTEEELDTFAGQLDVILQAVAQVGEVAAADIPPTSHSVPLTNVFREDVVTPCLTPQEALSGAPDAEEQRFRVPRILDEDASM---RIRRVGGHALLLDFAAPAVVEGWRAELWRRRERGATEIVPAAATVLLDGVPD--PATTAAAIRTWTPT---PPLTTSAAAEPVEVPVTYDGEDLPRVAALWHTDVPSVVRRIAHTEFRVAFCGFAPGFGYLTGLPAELAVPRLPSPRPRVPAGSVALAGPYAGIYPTASPGGWLLVGRTTLALFDVHADPPARLTPGTPVRLLPT-
MK-IDKEEVEYVAHLARLEFNEEEKERFTSQLDNILMYMDKLNQVDTSGVEPMSHAIALVNAFRDDRVGESLSHGLSLANAPEARGDCFSVPKVI--E--MAAIRFRLSGDRALLVEYGDGEKVRAMTTLLKRNLPAGVEAVVPAYRSLSIIYDPLATPGRLAEILHALEAD---SRAAEIAKAKVVPIPVCYGGPDIGVVAEHTGLREDEIVVIHIAVDYPIYMIGFTPGFCYLGGLDRRLQMPRRKTPRTNLPAGSVGVAESQTGMYPVDSPGGWQIIGRTPLRLFAPARENPFLYEAGDRIRFVPIA
MK-VTKEDIQNVAGLSRLAIPDTETDVYIAQLGGFLEYVENLKEIDTEGVAPTTYALPMQNVFREDVVKPSLDREAALSNAPMKEDGYFKVPRVL--E--M---RIMPEGDRALVVDFGEYDAVNALAGKIRKHQFEGVEEMIPTFRSLLILFDPKRTMRALREGIEKLDLT---SSAEEKKEKRILRIPCCYGGEDLIDMEKVTGLSREEIVKIHSGTDYRVYMLGFLPGFAYLGGLDERIAAPRLKTPRLSIPAGSVAIGGNQTGVYPIASPGGWRIIGSTPIEFYNPNREEPILCKAGDYIRFVPIG
MTHLSPKTIEKIIKMAKLYTDEKGLDKYA-DMDHILKFIGQIDQIDTTDVPPMEHPFSASQRLREDTVTEINQRDLLQSIALRIEAGVYLVPQVI--DEKMSQARLETVAMDALMVRLFSRPWTLAADSALRERFGAALIDLVPSYTTLLIHYDVARLHAEARELALSALDG---LAPAAASTAREHVIPVWYDPPELETIAARLDISPQEVVRRHCARDYCAFALGFAPGYAFMGLVEESLATPRLETPRQRVPAGSVGVAERQTAIYPMRSPGGWNILGRTAVKLFDREREEISLFQPGDRVRFEAID
MS-ISTQEVQHVANLARLSLTEKEVDIYTEHLNSILEFAQKLNELDTEHVKPTSHALDLSNVLREDEKRDSIPREVALKNAPDHRNGQFKVPAVM--E--M---DFQPLGDTAIRVSFGNEQAIRLFTNGLSQNPIYGVIEWIPTYASLTIFYNPALIYKEMLNKLIEIKDH---IKETNLPSAKIYEIPTYYGGPDLAYVAKYNNLTEDEVISIHTGTDYLIYMIGFVPGFPYLGGMSNKIATPRQEKPRTRIPAGSVGIAGEQTGIYPLETPGGWQIIGITPLKLYDQTKERPILLSVGHYLRFVSVS
MK-LSVEEVKHVAKLARLAITEEEAEKFASQLAAITDFAAQLNELDTTNVEPTTHVLPLVNVLREDVAAEGLSRDLMMKNVKEQQDGLVKVPPIM-SE--MRFSTISPMGDAAIRIEFNEAHMMQLLIQHIEDAELP-YEEIVPSFQVITILFNPLDVYQWLEEKICIILQQ---EIIVTEQMEEVVEIPVCYGGPDLEEVANYHGITPGEVIQKHTGRDYFVYMLGFAPGFPYLGGLDESLATPRKQTPRLKIEAGSVGIAGSQTGVYSIETPGGWQIIGRTPTALFTPEAENPTLLRAGVWIRFYPIS
MSTLSRDEVAHVAMLARIQLSDDELDHLAGQLDQIVEFVAGVGEIAADDIPPMSHPLPLSNVTRPDEVRPSLTAEQALSGAPASELQRFEVPRILDQD--M---KVLPVGRRGVLVELDDPDQRRALDAHLRHASVPGVVEHVTAARTVLVRVARE-RIRQVIDRLHAVDL----TAPPAAAASANLAIQVTYDGADLGHAAELLGISTDEVVRRHTSQVWTVEFVGFLPGFGYLSGAEGDLTVPRRDSPRARVPRGAVGLAGEWTGIYPSASPGGWQLIGTTEERLFDAERSPAALLTTGTRVRFRSAS
MSAITRDEVAHLARLSRLALADDELDHFAAQLDQIVGAVARVSEVAADDIPPSSHALPLTNVFRPDELRPSLTPQEALSGAPAVEEDRFRVPRILGEE-AM---TIRAAGEHALLVETGSLEAAHRLDALLRISRPAEVEEIVPGADTVLVVA-PG-ARPRLAALLAGLLRTAGEPPRPYSGEGGTVEIPVVYDGEDLEAVAELSGMTVDEVVARHAASRFVVGWLGFAPGFAYLVGLDPALHVPRLEVPRTAVPPGSVAIAGPFSAVYPSASPGGWRLLGRTDARVWDAAADPPAMLPPGTRVRLRP--
MPSITREEVAHLARLARIELSDDELDHLAPQLDQIIGLVGQVSEVAADDIPPTSHALPISNVMRPDENVPCLTPEQALSGAPAAEQQRFRVPRILDEE-AM---RLLPCGSSALLVELADLDEVLGYYAALRAAPPAGVVDIVPAARTVMVAIDPAVTLAALERSLRDTV-----AREDRRAGGDLVEIPVVYDGQDLADVAELLGCDVAEVVRRHTSDEWTVAFCGFAPGFGYLTG-QSEWNVPRRSSPRTKVPAGSVALAGEFSGVYPRESPGGWQLLGRTEVAVFDLDRDPAALLSPGRRVRFVDVR
MSAITRDEVAHLARLSRLALHEDELDQLAAQLDVIISAVAKVQEVAKGDIPPTSHALPLTNVYRPDESRPGLSPDQALAGAPAVEDGRFRVPQILGEE-EM---RVRSCGDSAILVEVADLDEVMALHAALAETPPPGVVETVPAARTILLRLAGG-TTAAVTEALRDLR-----PQRGRRPDLGEVRIPVTYDGADLADVARLTGLTRRDVVAAHTAATWTVAFCGFAPGFGYLVGDDPRLHVPRRKESRTRVPAGAVALAGEFSGVYPRSSPGGWQLIGHTETVVWDLQRDPPGLLRPGVRVRFTEE-
MK-LSTEEVKHVAHLARLAITDAEAEKFAEQLGKITDFAEQLNELDTTNVEPTSHVFPIVNVMREDVAGKGLDREKMMLNVKEQEAGQVKVPSIL--E--M-----KIASERMIFVYFGDEENIRLALQILADKPIKGITEILPGYTNICIHFDPLQIADIVMAFVQQRLAQ---SGATKRTSTRIVEIPVVYGGPDLAYVAQKNGLTPEEVIDIHTAGDYLVYMLGFAPGFPFLGGLDKRLATPRRETPRLHIEAGSVGIAGEQTGVYPLATPGGWQIIGRTQLDLFLPHEQPPTLLRAGDRVKFIAVK
MA-VDANTVRRVARLARIHEPDSRLESLAGELNTILGWIEMLNEVDVEGVEPMTSAVETTLPLREDVVTDGGNSQKIVANAPRSADGFFVVPKVV--E--M--------GDDAVAVQPNNRALRHPLARALRGS----WIDTVPGKEVVAVHFDPRALPTEVMRKLEDWLSS---FSAEAFEPGKAVDLHLDCSAPDLQALADQNGLTPQEMLERVTRSDLVVDMLGFTPGFAYVEGVNPALKAERLAVPRQRVAAGSVGLVSGQLGLYGLSGPGGWPIIGRLTEALFDPARAEPFLLQEGQVVRLHLVD
MPSISRAEVAHLARLARLAVTEEELDLFAGQLEKIVQAVARVGEVADQDIPPTSHAVPLTNVFRDDLVRPGLVQQQALAAAPAAEDGRFRVPRILGEE-AM---RLLRCGADGVLVELGSQAEVAAARAALLTL--PGVVDLVPAARTLLVVLTPGAPATRVREALDGVD-----LTAAPAVDARSVVLPVVYDGPDLDLVADAAGISTDEVVRLHSGAAYTVAFTGFAPGFGYLTGLPEPLRQPRLDTPRTRVPEGSVGVAGEFTGVYPRPSPGGWRLLGRGADALFDPTRTPAALLAPGDAVRFEVAG
MPTLTRDDVAHLAHLARLELTEQELDTYVGQLSVILDSVATVSAVAGDEVEPTSHAVPLTNVYRDDVVRPGLSREDALASAPAAEDGRFRVPQILGEE-QMS--TLRPAGDRALLLETGDPQTTVGVCAVLREAGRPEIEDLIPAAATVLVRLAPG-TLTAVGDWLLATAATA-ESAGTDRTEAGELVIPVRYDGPDLADVAAATGLSPAQVIAAHTGTAWRAAFVGFAPGFAYLIGGDRRLAVPRRAQSRTEVPAGSVALAGEFSAVYPRRSPGGWQLIGSTDVTLWDQAADPPAAIQPGRWVRFVNEE
MS-LSTEEVAKVAVLARLRLSPDELRTFTGQLNAIVDYVAQLQEPDTSGVEPLAHGVEVRNVFRDDVRGPALPREDALANAPKRNAESFLVPAVL--D--MT--RLEPLGDRAFLARFETEDEARRWADAVRGRSLPGV-EVVLAYRSAAVLADPDRCLDALEATLRGQEPG-----DGPDVVPTRHVIPVLYDGPDLREAAARLGMGPDELVARHSSRDYRVFAIGFLPGFPYAGYLPDELCLSRRDDPRLEVAAGTVAIVGRQTGVYPIKSPGGWHLLGRTPLRVADAEA-GRFPIRAGDAVRFRPID
MSSISRDDVAHVAMLARIQLSDAELDKLAGQLETIVGYVGHVGDITSDDIPPMSHPLPLTNVTRPDVVRPSLTAEEALSGAPQAEAQRFEVPRILDEE--M---IIRPYADRGLLVDLPSRAGRRALLQALDGRA---DLEVVAGEQSVLVIAPPG--RATVADELRALD-----LSRPVASATTEHTIPVTYDGDDLAVVADIWSCSPDGVADRHAAISWTVEFLGFTPGFGYLVTDEALPQMPRRESPRTRIPPGSVALAAHYCGIYPQATPGGWQLIGRTDVTLFDPTAADPVLLHPGDTVRFTSA-
MS-VDSKTVKKIASLARIAMTDAEVEAMVPEFNGILGWVEQLGEVDVTGVEPMTAVIPNTLRLREDIVTDGDIRDKVLANAPAAEHGFFGVPKVI--E--MTL--PIYCADDWLMIRSLGPDQVAGLAQAAQGQ---GWEDVVPGLDSLSLSWNPAERLETARAVAEALVAQ---ADAPAEGTLPPVTLHICYDAHDAEIVAELLGIATDVLPHWHAAQDWRVAMLGFQPGFGYLVCDAHIPEIPRLSDPRAHVARGSVGLLGQICGLYPHAGPGGWPIIGRIAETLFDPQAASPALLTPGQKVRFERVD
MS-LTHQDVARIAKLARIAVTDEEIVAVGAQLNNIFGLIEQMQAVDTDGIEPMAHPQDVS-RLRDDVVTESDRRAAFQAIAPQVENGLFLVPKVI--E--MENARFYLLGERAAVLAVDAPRRIWWLANQLR--GRTELMDIVPGMNNLTVVFDPLASGTTILAELEQLWRG---AD-EASFTPREVLIPVRYGGPDLDDVARHTGLSPDEVIARHSGADYIVFFLGFQPGFAYLGGLPAALATPRRAEPRLAVPAGSVAIGGSQTGIYPAAAPGGWHLIGRTELTLFDPRRDPPTLLLPGDIVRFAPEE
MN-ISKEEVKHVAHLARLAITDEEAEMFAGQLAAITNFAEQLNELDTTNVVPTTHVLPLVNVLREDKAVPGLDREKMMKNVREQEAGQVKVPSIL--D--M---TYSPLGEEAIVLEVGQENLVRSITRRIEQASIDSVVEVIPAFTTVTVFYRV---FEDMKDCLTKILHN---NNDSEKVDQRTIEIPVCYGGPDLEFVASHNQLKVEEVIAIHSSGTYEVNMIGFAPGFPFIGGMSEKIAAPRRSTPRLRIPERSVGIAGMQTGVYPIETPGGWQLIGRTPMDLFLPHEDVPSLLQAGDLIVFKPIT
MN-ITKEEVKHVANLARLAITEAEAEKFAQQLGAITKFAEQLNELDTTNVEPTTHVLPLVNVLREDVAVKGLDREVMMLNVKEHVDGLVKVPPII-TE--MGEEKFKPLGDSAVMVQIGNTTILQNLASLLEEQPFEGFIEAVPAYTNITIYYNPYTLYSFVCQYVQQLITQ---MTTVKQHTQRVVDIPVVYGGPDLEYVAKINGLTTDEVIQLHSANECLVYMLGFAPGFAFMGGMNEAIATPRKETPRLAIPALSVGIAGKQTGIYPFETPGGWQIIGRTPLDLFLPNETPPSLLQAGDCIRFKPIS
MTQVSEHDVRAIAEYARIRLTDDEILPMTEDLNSIIDSLHPITEYDLEGVEPTFHPGGLSNVMRDDVEEAGFTQEEALSNAPKQLDGCFLIPSILG-EDRM---SISIAGDSAINLEFARTRLVRAAAQTLSEDRILGVTELVPTFCSLMVCYDPGLIYDDLCARVTGKLRT---ITGSADSLHRIVTIPVCYGGPDLQTVADHAGLSPREVIELHSGRDYLIDMLGFLPGFAYLGGLDERLHTPRLASPRTVIPAGSVGIGGAQTGIYPLASPGGWQLIGRTPVLPYDPARAQPILYAAGDYIRFSPIS
MS-ITKEQIIHIEKLAQLKMSESKVTEITASLSNVFDWIDQLKKVDITNTEPLANPLIPQTPLREDVPHLENSREDILANAPEKDYGFFFVPKVV--E--MSVNRVSFCGNTAVLLDAEGPERIWRLSDTAR--QWEGVVDTQPGMNSLLVVVDPKTALEALAARLGETWPA---VP-SGRIEGRLLEVGVVYGGQDLPEVAAFHKCTPADVAKLHAAPEYTIFAPGVTAGFGYLFGMDPRLFTPRRQVPVMRALGGGVSIAGIQSNLSAKAAPTGWYMIGRAPPSPFDFDKTPPNLVSLGDRIRFRV--
MADLTRDDVAHLASLARIDLSDAELDTMVGELASIISSVAAVQQAPIDGVEPMSHPMPIVNVTRPDEVRASLTPEAALAMAPASEIERFAVPRILTED--M---KLMPCADSGLLVEMSDMDEVLALYAHLDEDLPDGVIDMVPAATTLLITIDRTVTVERLARQVSSIS-----VGTHHRAKTGEVEIPVVYDGEDLSEVARLTGLDERGVIEAHTGTPWTVAFCGFAPGFGYMVGGDERLQVPRRDNPRTKVPPGSVALAGEFASVYPRESPGGWQLIGRTALEVWDIHREPPALLVPGTVVRYVESA
MPRVTRADVAHLARLSRLALTEAELDRFAGQLDVILDAVAKVSSVAGSDVRPTSHPLPLTNVYRDDEVRPSLPVGEVLAAAPAVEDQRFKVPRILEEE--MTASRIRPFGEFAFLVEVSPSSR-YVVARHIADSHLPGVVDVVPAERTVLVRYDPS-ARRQARNALAAVLAQLGRLSRETSDDCPEVVVPVRYDGPDLEEVATLLGRSVAEVVADHLAGRYTVAFLGFAPGFAYLDGLSPRLRVPRLSTPRPRVRAGAVGIAGGRSCIYPWPSPGGWRIIGHTPLRLFDPAATPPTPLAPGRRVRFVAVE
MSAFDKQTLAHLKKLCRIDCSPEEETILLDKLQRVVDYVGKLDEVDTSGVQPCSFVLRALTTLREDIPADLMPREEFLESAPDQIAGMIRVPPVL--KSLM---QITALGDSALIVRLRDRNEILRTFRRLQEAAIPGVIELAPAYTTVAVFFDPLRMIELLVQRIGEVLAG---RRRHKRGATHTAEIPVCYDLMDLKRVAHHAQISPSEVVDLHRGAEYRVNCIGFTPGFPYLTGLPDKLATPRHTVPRKEIPAGSVAIGGAQAGIYPQKSPGGWNVIGRTPLRLFDPQRDPPALLQTGDQMRFRKIT
MS-VSEKDVHYIANLARLQVTDEEAKSYAKDMSSILDYMELLNEVDTSNVEPLEHVIDLDSRFRKDEAKEPVSHEDALKNAPDADSDYFRVPKVI--E--MESGSVFRLGETAWLLQ--PKEHIHSASDLLERSKIDGLQDIIPAYDSITLIYDSQ--FKYDPGKISEISPS---REPHLSREKNIFEINVCY--MDWNEVEVKTGLSKEEVISIHSTQNYTLAMMGFMPGFIFLEGLDDRIAVSRKEKPRIKVPSGSVGIGGNQTGIYSLESPGGWQIIGRTTESFFDVKKTLPTKLKAGDRIRFKPIS
MK-IDNALVERLAELSKLEFETEEKERIKTDLQNIFNLVEKLNEVNVDGVEPLIYMSEERNVLRKDVVQGEVPKVEALLNAPQKDSDYFKVPKVI-KK--M---KYFPSGDSAIIVKASDQNTIRRLLTRVEMESIPGITDFIPSYNELMICFNPSLTFHKLVDTIRSLEPS---IADIHLPPSTLKEVPVLYKGPDLEDVARFNKLSVDEVIQIHSSATYLVYMLGFTPGFCYLGGMDSRIAMPRKESPRLKIPEGSVGIADKQTGIYPIESPGGWQLIGQTPLKLFNPNRQPEFLFQIGDTLRFKPIS
MK-LSKEEVKHVAKLARLAITEEEAEKFAEQLGAITDFAVQLNELDTTNVQPTTHVLPLVNVFREDVAVKGLDRDVMMKNVKEQQDGLVKVPPII-KD--M---TLSPMGESAIIIELGNEQKVQAISFYLENHPFRWMIEYISAFSTVTIFYNPLEIYQFVCNELHEALSD---LPVNQHTETRIVEIPVCYGEPDLESVAKLNGLTADEVVQIHTSAEYTVYMIGFAPGFPYLGGMSEKIAAPRLPSPRLKIPERTVGIAGKQTGIYPISTPGGWNLIGRTPVELFQPNAETPSLLRAGDKIRFKPIS
MS-LSIEQVAKVAKLARLEMSEADLLRMQKQLSAILDYVDQLNQLNTDGVEPLAHPLPVQNVFRPDEPVPSLPVEAALQNAPSKVGEYFGVPAVF--DSHM---KLAPLGDQAVLAYHADEPTAVEFANRVRAANPAWLFDVVPAYASVGIFFDADRTTADVIAWLEALVHAT--SDQPPALAPRHFAIPVCY--LDLARVSEHTGLPPDEVIRLHTATTYTVYAIGFVPGFPYLGYLPRELCVGRLPSPRVRVEPRSVGLTARQTGIYPLARPGGWNLIGRTPLTIVDVAS-GFFPLRVGDTVRFERID
MS-LNLADVARIARLARIELSAAEAEATCGQLNGILGFIEQLQAVDTTGIEPMAHAVDVVQRLRPDGVTETDRRADFQALAPEAEAGLYLVPKVI--E--M---RLLALGDGALTLEFDDRAQVIAARDALSALKLEGISDVVPTYRSLTVHFDPLRLRQALGQHLLDAAQA---PPESARQSPTRWQIPVVFGDPDLAHVAGATQRSETEVIEALCATELHVFLIGFLPGFPYLGELPQWLQLPRLATPRAAVPANSLAIAGAQAAIYPWQSPGGWHLLGRTPARLFDLNTARPALLEPGDTVRFVPIG
MPSISRDEVAHLARLARLAVTEEELDLFAGQLDQIVQAVAKVGDVADQDIPPTSHSVPLTNVFRRDLVRPGLTQQQALAAAPAAEDGRFRVPRILGEE-AM---RLRRCGADAVLVELDSLTEVAAARAVLSGL--PDVVDVVPAARTVLASFPLGAGIRLVRAALEGAD-----LSVAPAVEIRTLVIPSVYDGPDLELVAATAGLAVDDVIAMHSGADYTVAFCGFSPGFAYLTGLPEPLRQPRLDTPRTRVPVGSIGVAGEFTGVYPRPSPGGWRLLGRDAEPLFDPDRTPAALLAPGDRVRFEPLS
MR-ISREEVAYVARLARLELSPEEEARMTGQLDALLGYVAKLEELDTKGVATTTHVLAMRNVLRDDISGESLPRERALAGGPSQDGENFLVPRVL--S--MTTTLFRIAGDQGLMMEFGEGQRIRTMMLALDQEGLDGVVEYSPAYRSITLIYDPLVTFWQLQEKLVELYRK---TSDIILPTPEVVELPVCYGGPDLSFVAANHNLSEEEVIHLHCRPDYFVYMLGFSPGFPFLGGLPEALHTPRLQSPRKKVPAGSVGIANGQTGVYPIASPGGWQLIGRTPLKLFDYGRGNPFLLSTGNILKFRSIS
MS-VDQATVRRVAHLARIAVTDAEVPHLQGELNAILAFVEQLGEVDVAGIEPMVSVTPMAMKMREDKVTDGGIADKVLANAPASDDGYYLVPKVV--E--M---RFLPAGDSALVVELGDAIRVARFATVVAAQHLDGITEVVPTFRSFLVCYDPLATQARLISDIEALALS---DP-APAQPPRRWTLPVCYAAPDLAEVAKSSRLSESEVVRRHTGATYHVYMLGFLPGFAYLGDLDPALRLPRRATPRTRLPTGSVAIAQAMTAIYPVESPGGWHLIGHTPVKMFDIAADPPALLAPGDAVRFTAIS
MS-VTPDDVRKAARLSRIKIKDERVEPMAQELNGILGWIEQLNEVDVEGIEPMTSVVEVSLPMRADEVNDGNRQAEVLANAPNSADGFFVVPKVV--E--M---EFIQIADDLLSFKIAAS--RTNLAAKLR--TLSGIDECVEGMETITLQFDPLSTITALKSKIADLETQ---ITNQSAPLQDVITIPIIYNEPDLKHVCEALGLSVDDFIQQHTSQIYKVDLIGFTPGFAYIGG--AAFDIPRLKEPRVKVEAGSVGLTSGYTGIYALEGPGGWPIIGRTTKKLFDPDQQDPFILSPHMRVKFEAVS
MK-VTKKDMENVAVLSRLAIPADKEAQYTQQLNDVLEYFDNLSAVNTDDIKPLAHVLPVSNVFREDVVKESLDRYLALSNAPLKEDGYFKVPKVL--E--M---RILTVGDCAVSVEFGQEHKVMALKMVLEREPVAGIVEMVPTYCSLLIQYDPMELYGQLKDKLNALVGQ---LDKVEMPPKQVVEIPVAYGGPDLGEVAAAHNMSEEEVISLHSEPEYPIYMLGFVAGFPYLGGMNKAIATPRKKSPRLKIEAGSVGIAGEQTGIYSVESPGGWQIIGRTPLKLYDVNRQEPVLLKAGQYIKFKPIT
MK-ITKNDVEKIAHLASLEVNNFKVDKFAEQINKIMQYFDKLKEVDLSGASFVSDVAFQTNVLRKDEKKKSPGPDTTLANAPEKDDDFYIVPRVV-----MLY-VYQPMGDRSLLVELGDEERVRRLFLAIKQASPDTLLYAVPGYCSLLLVFDPLSTSDRIRKTINDLFHH---LDKFELPEPANIEIPVAYGGPDLLWVAEYHKTTPEDIISQHTQNSYNVYMIGFIPGFPYMGELPETLETPRKKTPRMAVPGGSVGLAQKQTGIYPSQSPGGWQIIGRTPLHLFDPSKNPPSLLKMGDRVRFFRIT
MSEITAEQVAHLANLARIALTEEEIAHLTTELGQIMQAVETVSEVATPDVPPTSHPIPLQNVFRADVVGDDLTAEQAVAGAPAVDGTRFVVSAILGEE-QMTR-RMLPSGEAALLVECDSLDEVLALHDALEAVRPAGVVELVPAARTLLVAVDPERMLESAATWVRRIPAEA--GSRVAGAHADAVHIPVVYDGDDLAATAAALGVSVEALVAQHAGIEWRVAFGGFAPGFGYLVSEAWPFEVPRLEAPRPRVPAGSVAVAGAFGGVYPRQSPGGWRLLGRTDATLWDPSSADPAALAPGRRVRFEQA-
ME-LRDEDIRHIARLARLRLTAEELEPVRQDLNRVLDYVAQLQQLELAEVPPTRHAVDLMMPLRPDQVEPSLPPDAALANGPVVLEQMFVVPRIM--EPAM---TFLTAGDSAILAEFGHEDLVIAWSTALARHPFPGFLGFVPAYASVLVEFDPGVVADSVRHYLEDLPVS------AVRPRSRLWRIPVLYGGPDLISVAETTGLTPEDVTAIHTGTRYRIYAIGFSPGFPLCGVVPAPIRVPRRDSPRVRVPAGSVALAGQQTGIYPLASPGGWNLIGRTPAKLFDWQESGLTRYQPGDYLEFYAID
MS-VDTATVRRVARLARIKVSDEEAERMTGELNSILGFVEQLDEVDVSGVEPMTSVVAIKMRLREDVVTDGNVPEKVVGNAPVCDDDFFMVPKVV--E--MTI-RLRSAGDRAITIEFSDRAQVVALGRTLADDPIGGVEEWVPTYRSLLVLYDPGTIGAALGARLMARAES---LD-VVAADARHLEIPVVYGGLDLGSLAAEKAMAPEDLVALHAGAGYRVHMIGFAPGFAYLGGLPEALHAPRLAEPRQRVAAGAVGIGGRQAGINSVPGPSGWRYIGRTPLRLFDPARAEPFLLRAGDRLRFRAIG
MA-LSPDDVAALARLARIELTDDELAHLAPQLDVILESVASVSDVATADIPPTSHALPLTNVFREDVVRPSLPVDEVLAGAPAAEQDRFRVPRILGEE-AMS--LVSDCGDAAVRVTFQTDRSAHRLSTWLDTHDRQQLRGTIATYDAVLVEFDASRTHDIVRSLIDIALGER--IDETSGRPPRQFDVPVVYGGPDLQHVAEQQGLSAAEVVALHTAGPLTMRCYGSPAGAPMLDGPAFPQPVPRLTSPRPHVLAGAVSVAGRQAVVSARPAPGGWCVIGRTPRQLIDLDRTPLVPYAPGDTFRFFSIS
MS-IDKDTAARVAKLARIKVEEDALPALAQEFNTILGFIEQLNEVDVEGVEPMTSVTPMRLKRREDVVTDGSQQDKVLANAPDAREGFFAVPKVV--E--ME--RFTPVADHAVLVSFANEAIVVSLDRAIAAHPPVGFIETVPALVNLLVSFDVMETHARIENHVRALLAG---LE-IQKVMGIQRQVQVCYEPPDLAAVASATGLSEEVVVNAHLAGQYDVLMYGFSPGYAYLSGVSEQIQVPRKPAPVRDVPEGSVIIAGPQCLVTTLTMPTGWSIIGRSPTPILTGDPEHPFLFDVGDSVVFERID
MA-LDSKDVKNIANLARLALDDQQIEQYRTDLSNILDLVEQMNAVDTGDVQPLAHPTDAVQRLRADVVTESNQREKYMANAPAQEQGLFLVPKVV--E--M---NIHVAGENALIVYVGDQQNILHLCQQLRPYVGRELIDLVPSYASVLVIFDPLKIHLAVRKWIRFAYES--HFNSHSDDQRRLVRLPVYY--PDLQRVAEHKSLSSDEVVERHSSQSYQVYAIGFAPGFAYLGELDESLVMPRLDTPRKRVPKGAVAIADRQTAVYPKQSPGGWNLIGYCPIPMFEPEEQPPMPVQSGDLVQFYAID
MN-ISKEEVKHVAHLARLAITEEEAEKFALQLGAITDFAEQLKELDTTNVKPTSHVLPLVNVMREDKANKGLDRETMMLNVKEQEAGQVKVPSIM--D--MPNSIIKPLGDSALIVQLGEGQKVKNLSELLANSPFEGLTEFVPAYNNITVYYNPYIVFEFVSIHMKNLVKK---MTKNKNESARIISIPVCYGGPDLDTVAQYHNISPEEVIRIHSESECLVYMLGFAPGFPFMGGMDERIATPRKEKPRLSIRPGSVGIAGKQTGIYPLETPGGWQIIGRTPLDLFLPQMSPPTLLQAGDIIRFVPIS
MSTISRDQVAHLATLARIDLSERELDEMSGELAVILDAFAKVGELADVDVPGMSHPLPLTNVYREDEVAPGLTPAEALAAAPESEDDRFVVPRILGED--M---RVLPSGVDALLLEFADGSETLAYLAGLRAHPVDGIAEIVPAARTLLLRSDGT-VMPEVVRALDRVA-----PEQVENRTDRQVRIETVYDGEDLTGVADHLGLSVEALVARHVSATWTVAFCGFAPGFAYMTCDDESWSVPRRPSPRTRVPAGSVALAGGYTGCYPTSSPGGWQLIGRTAALLWDVGRPSPALLTPGTRVTFADIT
MS-IDKETVKKIASLSRIAITEAEADAFVPELNQILGWVEQLGEVDCSKVEPMTAVIPNKLRLREDVVTDGEIRDKILANAPIAEHGFFAVPKVI--E--MAV-PTIHICDDWISINLPDMDRVLAARNILS--ADVRWTEIVPGIDSIAIQFDPALVPADAASMASDQISD---LTQMAGMSPSTKVIPVCYDAPDSEYAAKKLGITTETLSSWHAAQIQRVAMLGFMPGFAYLESMEGCSDIGRLANPRQSVAPGSIGIIGRQSCIYSFDSPGGWPIIGRTPLRLFDPAKDQPALLSAGDTVRFEAIS
MK-ITKEEVIEVAHLARLAITDEEAIHFADQLEAITNAMELLSELDTDNVEPTTHVLQMVNVLREDKSIPGLDRDLVMKNVKEHEGGQVKVPTIL--E--M---LFSPLGDQAIAVELGNKKQVRKLSVLLENRQPKWLIEVIPAFVTVSVFYDPCIAYDVVKREIEQLLEH---LGEDLPIKSRTIEIPVCYGGPDLEFVAQHNNLTTREVIDIHTSGNYSVHMIGFAPGFPFIGGMSEKISAPRRDSPRLRIPERTVGIAGNQTGAYPIETPGGWQLIGRTPTRLFRPEDDIPSLLQAGDKIIFKEIS
MK-MTKEEVIEVAHLARLAITDEEAVHFADQLEAITNAMELLNELDTENVEPTTHVLPMVNVLREDKSIPGLDRELVLKNVKEHEAGQIKVPTIL--D--M---TFSPLGEGAIVIEAGTEKRIQAIAALLEAQPPAWMVEFIPAFTTVTVFYNPLGAYESVKSDLETLLPH---AEETASSLSRTVEIPVCYGGPDLDFVAEHNGLTPEQVIDIHTSGTYSVSMIGFAPGFPFISGMSEKIAAPRRDSPRLRIPERTVGIAGKQTGVYPIETPGGWQLIGRTPIRLFRPEQEIPSLLRAGDKIAFRRIS
MA-IDTATAAKVAKLARIKVDEAALPALAEEFNAILGFIEQLNAVDVSGVEPMTSVTPQRLKRRADQVNDGDQQMQVLANAPDAREGFFAVPKVV--E--MSKEEFKPVADHALMVGFADKAKVIALDKALATEMPAGMIETVPALVNLLVSFDPVITHGAIKAHVLRLLQG---LK-IERSHGVRRKIQVCYETTDLNAVATATGLSTDAVINAHLAGDFHVLMYGFSPGYAYLSGVDTQIQVPRKKAAVRDVPAGSVVIAGPQCLITTLTMPTGWSIIGRSPNQIFTGDPNHPFLFDVGDRVTFERID
MPAISRDEVAHLARLSRLALTDAELDEFAGQLDSILNHVKAVSEVAADDVPATAHPAATANVWRDDVIQPGLTQEQALSGAPEVDESRFAVPQILGEE-QM---QTHTAGPAAVLAELESLEDVLSTFACLKESPPPGSLDLIPAARTVLIRFDTERTADAVIAHLRALPA----RDATTEAEGTIITIDVTYNGPDLDDVAEHTGLSTEDVIEAHTGKPWTVAFGGFAPGFAYLVGGDERLHVPRRRDPRKKVEAGSVGLAGEFSGVYPRSSPGGWQLIGTTDATLWEPENDPPALLRPGIRVQFRVAS
MS-LDRATVAKIAHLARIRLDEAELDSMTGELSGILDFVEQLAEVNTDGVEPMTSVAQQGLRRRPDEVTDGGYPEKVLANAPSAKAGFFTVPKVV--E--M--------TETAMVVRFGDTDAIHALALSLEGNPFPGFVEASPGFATLAVFFDPDAVAATVQRLLEARLSG---LDPSALADPRIVEIPVAYGGPDLAELAQHHGLTEEEVIALHSGGEYRVHMIGFTPGFPFLGGLTERLATPRRASPRLRIPAGSVAIGGPQTGIYPVESPGGWNLIGRTPLALFLPAEDPPCLLQAGDRIRFRPIA
MS-VDLATVKRVAHLARIAVSEDEANRMMGELNGILGFVEQLSEVNVDGVEAMTSVMPMAMKERQDAVTDGDKAADIVANAPVTDQNFFLVPKVV--E--MLDKKLSLMGTRALLLEAPGAKRIWSLADETA--RWADVEETVLGVTNLLVVFSTPPRLEATKAALLDAWHR---LP-EKAVSGRVIEIPVVYGGSDLAAMCAYSGLAAEEIIAIHSAGEYTVCAIGSSPGFGYLHGLDPRIFMPRKMVPSLRMLKGTVTIGGMQAGISVSTGPNGWNAIGWAATPMFDLTRSPPTLLAPGDQIRFLVER
MS-ITLQEVEHIAHLSRLALSDEQKAKMTETLGKILNFANELQELDVENVAPTTHSLPLKNVLRDDEPRTWLTQEEALSHAPQSENGHFKVPAVM--E--MSEVSITAFGECAVRVELGTGHRVAAFTEALQAHPFAGLIESVPAFTTVTVFYDPVRVYHAVAAHLQHLLQT---LQQAEHRPAETVEIPVCYGGPDLEEVARLNGLTPDEVIEIHAGGEYLVYMIGFAPGFPYLGGLSDRIAAPRRAEPRLRIPVGSVGIAGQQTGVYPMETPGGWQLIGRTPLTLFRPDRNPPSLLQAGHIVRFRPIT
MA-LSEAEVRHVARLARIALSDEEIALMQAQLSAILDYIAMLQEVDVSNVPPTAQVTGLTTVWRPDVVGEMLTQEQALANAPDQQDGMFRVRAVF-DE--MSG-RVDPFGEAAFLVRWPTD--PLAAMAALQSDPPPGLIDLVPAIDSLLVCFDPLIARDLLAARLADLAAH---PPLTAMPVGREVVIPVRYGGPDLHEVAAQSGLSPDEVVALHTGTVQRVLMIGFAPGYPYLGWLPPALHLPRRATPRLAVPAGSVAIAAGMTGIYPTKLPGGWHIIGRTGLRLFNPTADPPTLLQPGDRVRFV---
MSTISRDEVARVAALARIDLSPDEVTRLAGELDVIVDAIAQVSAVATPEVPATSHPLPLTNVYREDVPEPALPVEDVLAGAPEALDGRFLVPQILGED--MT--HVHRVGTDALLVEVDTVARAEALHAEVLRRVETGAVDVVPAARTVLLDG----ARERHAREIPSW--S---VPDVGEASGPVVEIPVRYDGPDVGDVAAAWGVDVADVARLHQEPTYRVAFGGFAPGFGYLTGLPPDRSVPRRASPRTEVPAGSVALAGEFTGVYPRASPGGWQIVGTVGVTLWDVARTPPALLVPGAQVRFREVR
MS-IDIETARKVAKLARIAVPEERLPALAGEFNAILGFIEQLNEVDVEGVEPMVSVTPMRLPRRVDVVTDGSQQEAVLANAPDAREGFFAVPKVV--E--MQ--QLKAIADHALLVTFADEAAVIALDHAIATNPPEGTIETVPALVNLLVSFDPILTHIAVETHIRACLKA---LN-IQKVSGVQRVVQVCYEAPDLEAVSTATGLSRDAVINAHLAGDFHVLMYGFAPGYAYLSGVTPEIQVPRKLAPVRDVPAGSVIIAGPQCLVTTLMMPTGWSIIGRSPTPILTNDPDHPFLFDVGDRVAFERID
MK-ISKSEVEKIAHLARLEIEDSQKEKMVEQLGNILQYIDKLKDANIDGVRLSSGAAIMNNVLREDVVEASPGPCVTLANAPDRDDDFYVVPRVV--K--MGKKVWRLAGDTGLIVEFGEGARVRSVAAAVKKTPPDGVIEIIPTYRSLLLVYEPLKTPEKLVNFIEQFDTA---VLDEDAGPFKRVDIPVCYGKPDIETVAKTAGLSTEEVIKRHAAPDYLIYMVGFTPGFPFLGGLDEKLFTPRLKTPRMVVPQGSVGIANNQTGIYPIASPGGWQIIGRTPLTLFAPRRENPFLYQAGDWIRFIPVS
MS-VDHQTVRRVARLSRIAVTDDEVAAMGAELNAILGFVEQLGEVDVSGVEAMTSVIPIEMRKRQDIVTDGSKAEDIVANAPVRDEHFFVVPKVV--E--MTAQKILPCGDGALSVELADRERVIALSADLARAPIVGVEETVPTYRSLMVVYDPAKVGAALAEEIRTRLGA---LD-VEARHGRRFTIPVHYGGLDLAELAAMKAMTPEALVELHAATEFRVYMIGFAPGFAYLGGLPEALHTPRLAVPRQRIEAGAIGIGGAQASINSVPGPSGWRYIGRTPVRLFDPAGPQPFLLKAGDRVRFRAVS
MSTIDISTARKVAHLARIRVAEDQLPQLAEQLSGILTFMEQLNEVDVDGIEPMTSVTPMRLKRRVDEVTDGGYPDKVLKNAPDAREGFFAVPKVV--E--MRRGRILACGDAAISVDFGNVARVMALDRALAAEPVPGVVETVPTYSALLVHFDPLTTYAALCARVLALARG---DR-AQLAPARRWKVPVAYGGADLDDLAAYAGMTPAACVEAHIAPVYTVMMIGFMPGFSYLGGLDPGLARPRRATPRPRVPASSVSIGGAQTAVGSVEGPSGWHLVGRTPALVFDRTREPAFLFEAGDEIVFSPIS
MR-LTPEQVRDVALLARLRLSETELERFTTQLGAILDYIDQLATLDTEGVEPLAHGIEVVNVFREDRVEPPLKRDDALANAPKRNAEAFLVPAVLDRD--M----MEPLGERGWLMRFECVERASAFARWVERASWPGVLDVVAAFETVAVLVDPDRIAEELPCRLREGLR----IEEKRVVSVVHHTIPVRYDGPDLEWVADRVGLSPEAVAAAHAAATYRVAAIGFLPGFPYLEPTTPSRAIPRLARPRPRVEVGSVALAGDQTGIYPRVSPGGWRLIGRTPLILADLERD-WFRFHVGDSVSFQPID
MSAISRDDVAHLAKLSRLGLTDSELDEFAGQLEKILEHVATVSDVAGDDIPAMSHPTPIVNVNREDERVAGLTPDEALDQAPKSAQQRFQVPQILGED--MSSARVLPYGPHASLLELGSLTEVEDLFAHLSEAELGGVVELVPAGRTVMIEAEDPSAAAAVATCEQWV------PGTADVRAGELHEIPVDYSGPDLDDVARQIGGSTSDVIRLHSEPTYRVAFMGFSPGFGYLTGLPSKLQLPRRDDPRDAVPPRSVAVAGEFSAVYPRTSPGGWNLIGHATVPLWDDDWPRPNRLAPGDEVRFVPQQ
MS-VDAQTVRRIAHLARIAVSDAEVPPLQDELNAILAFVEQLGAVDVSGVEPMTSVTPMAMKQRDDAVTDGGYAREIVFNAPLSEDNYFLVPKVV--E--MAN-RLLDVGEAALVVEFGQADRVLALDAALGAASVAGLGECVPTYRSLTIHYDPLILRAQLCRTVTDLLAS---AV-PRPRAGRLWTVPCCYDPEDIEAVAAWAGLPAAQVAARHAAADYRVYMYGFAPGFAYLGGLTADLGIARRESPRPPHPANAILIGGGLAAVATVPMPTGWYVIGRTPERLYSGARRRTFLVEAGDTLRFEPID
MS-IDTETARRVAKLARIKVEEADLPELAGEFSAILGFIEQLNEVDVEGVEPMTSVTPQRLKRRDDVVTDGDQAEAVLKNAPDAREGFFAVPKVV--E--MPR-TCTPVADYGVLVTFADMARIRALDQALSHAPIEGVTEWVPALVNLMVVFDPLQTHGAVTQAVEHLLLE---AD-VAPTSGQTCVIDVCYDAPDLAAVAKTTGMSRDGVINAHLSGDYDVLMFGFAPGYGYLGGVPDAIYVPRKSAAVPGVPAGAVMIADRQCLVTTLTMPTGWSVIGRSPTQILTGAADAPTAFQVGDRVQFNRIS
M--IDEIRAKEIAALAQLKMTDEEAKTFASQLARVIEYFDQIANIDTQNMSPLVTATDIDFRARPDEVAPSNSVEKILSNAPEKKNALFKVPPVVG----MA--RILLSGDAALTVEFSSKRRVLALDRAIAEEGLNGVRETVPTYRSLLVHYDPIAVYDSFCTRLLELAKR---PA-PDIAAGRRWRIPVVYGGIDLEEVARLHDMTPDDVVRRHTSGEYCVVMLGFMPGWAYLTGLDPAIATSRRQNPRTFTPAGTISIGGVQAGVQCLAAPSGWNLLGRTPARTYDIQRQPIFMLEPADMVTFYAIP
MS-IDIETARKVAHLARIRVEEDRLPELAENFNAILGFIEQLNEVDVDGVEPMTSVTPQRLKRREDVVTDGDMPEKILSNAPDAREGFFAVPKVV--E--MTP-HFVPVADHALLVELGEEQQVLALDHAIAATPPLGVQEVVPALVNLLVEFDPLVTHDALQASLVDLLQT---VA-NIRIPVTTHQVDICYDSPDLNAVASALGVSIDTVINAHLGSKFRVGMYGFAPGYAYLTGLDPMLNLPRKSTALRDVPAGSVIIAGPQCLVTTLTMPTGWSILGRSPTRILRHSEDHPFLFNVGDHVRFNRID
MANISDETMEYVGILAKLELSDAEKEAAKKDMESMLDYIDKLNELDTSEVEPMSHVFPVQNVFREDVVENGDGGEDTLANAPERRDRAFVVPMTV-NN--M---KILTAGDSSLLIQFGQEAQITAFVHLMREQHLEGVTDVIPAFTSLLINYDPRVIYRKLKRRLEKLLKL---EVSKKASSSRIFEIPVCYGGPDLENIAKHANLTTQEVITIHSSSDYLIYMLGFLPGFSYLGGLDERIHTPRLANPRIRIPAGSVGIGGSQTGIYPLDSPGGWQLLGLTPVKTYDPNRDVPILFEAGDYIRFVPVS
MS-IDKETARRAAHLARIAVPEEELENLAQELSGIVGFMEQLLEVDVEGIEPLTSVSPMALPRRTDAVTDGDQIKKILKNAPDSREGFFAVPKVM--E--M---TFRPVADHAILVDFADTAAVLHLDQALAARPCAGFREAIPAFVNLLVDFDPLITHRAVETHLRGLLDH---PA-AATSLPAQREVLVCYDDPDLASVARMTGLSTETVINAHLAGDYAVFLYGFAPGYAYLGGVPKPIQLDRKPAAVRGVAAGSVIIAGPQCLVTTLTMPTGWWIIGRSPTQILTGDPERPFLFDVGDKVRFRRIT
MK-ISEADVEYVAKLAVLEVADDEKKELAEQLSRIVEYVDKLNELDVSRIEPTPQVTSVKHAVRDDRVAPRTGSSEA-----ARTVKLFKVPKVIT-E-RMQ--EKHWSEDRPLQRQFT--ENVRKLLRLLELEPVKSIRNLHPAYCSLLIKFDALRMHEELEAILREYLER---LEEVKLPEQRRVEIPVCYGGPDLAEVCVMRGLTEAQAVELHASVEYLVYFLGFVPGFAYLGELPNELVTPRLAAPRKRVPAGSVGIAGNQTGVYPFATPGGWRLIGRTPLKMFRAGRDGLSLVSIGDHVRFTPIP
MQ-VDKKALHQVAHLARLNIKPEEETQLLNDMSEILTWVGKLDELDTEGVEPLTHITEEVNVFREDKAEISISQEQALKNAAVKDSKFFKVPKVL--K--M---KIVRFGDSALLLNFEQKNQVLSLYKQLQ--EIKEVTFLIPAYCSLTVGFSEN-TFKTLSKQIEELNSK---SQSTDELNSKIIEIPVCYQTLDMNEVSEKTGLTQQEIIDTHCQETYKVYMLGFVAGFAYLGSLPEQLFCPRKEEPRKEVLVGSVGLAGLQTGIYPANAPGGWQIIGRTPIPTFNPKAEKPTLFKAGDAVKFKPIS
MK-IDKETLQKIAHLARLEFEEAGAEAMMADMSNILTWVEQLNEVDTDGVEPLTHMSVEVNVLRDDVPLEPLSQERGLKNAPNKAADYFRVPKVL--E--MEDQQYYPLGDNAIVINFGNSQTIQAFIALLAQNPLHGIIEWVPAYTTLTVYYDPWLLHTKLTQHLSSLAAE---LKPDQPVQGRLIDIPVCYGGPDLEIVASYHKISPEEVIILHSQQEYMVHMIGFAPGFPYLGGLNPKIATPRKETPRQHVPAGSVGIAGLQTGIYPLATLGGWQILGQTPLVLFDPKRQPPSLLQAGDRLRFTPVS
MK-ITPEEVAHVAHLARLQIAPEAVGKICEQVATILAYVDTLGQVDTHDVPPTTHAIALTNAFRDDIPHAHLSREDALANAPSSEDGFFVVPKVI-----MSGGRFRTSGDRVLLVEYGDAEKVRDITALLRKDVPAGVQLVLPAYRSLAVMYDPVVTPVKLQALLRGLEER---LDEADLPAPRTVEIPVCYGGPDIQQVADHNGLDIQEVIAIHSAQPYHIYTIGFAPGFCYLGGLDRRLHTPRLATPRVSVAAGSVGIAEAQTGIYPLDSPGGWRLIGRTPLKLFDARRPAPFFYQTGDSLRFVAIS
MK-LSLTEVEHIAELAKLGLTDEEKTTFREQLSAILEYAERLKQVDTTTVPPTPTVLPLRNVMRDDAVEPSLSPEDVLGNAPQAAEQCFQVQVIL--D-KMTE-RYTPVGDSALLVEFGDQRRVRALAQALARASTPGLGEAVPSYRSLLVHYDPLCLYRKVERWVRKQVRQ---TAAVPLPEPRLVEIPTVYGGPDLGFVAEHNGLSTQEVIRIHSRASYPVYMIGFSPGFPYLGGMDSAIAAPRLETPRIRVPAGSVGIAGPQTGIYPIESPGGWRIIGRTSLGLFDPHADPPALLSAGDLVCFVPIS
MK-ITTSGIEHVAQLARLRFDPSEIENFTRQLNDILVYVSKLEELDTRRVKPTTHALELTNALRKDEVMPSLPVEKILSNAPEQENGGFVVPKVI-----M---RIRALGDTHLIISLGERDRVLGLWRSLKGLAPGGVLSLVPSYTDITVHYNPLLVEKALQSLIFQAEER---AHESGSPLSRTFEIPVLYGGPDLSTLAKEKNLPEESIVKIHTARLYRLYSFGFTPGFMYLGILDKRIQTKRLSRPRLEVPRGSVGLAGEQTGIYPKASPGGWRIVGTSPLEFFDLEAEVPTPFELGDRIRFKAID
MS-IDIDTARKVAHLARINVADEKLPELASELSGILNFMEQLSEVDVDGIEPMTSVTPMRLKRRKDIVTDGGYQDKVLKNAPDAREGFFAVPKVV--E--MRF-SFLPSGDQTLTVEFGTADRVIALAADLADYPIAGVTEITPTYRSLLLRYDPHNIGAALERALATRIAG---LG-DVAAAGREWRVPICYGGQDLQDLADMKGMPVQQVIDLHLSAQYRVYMIGFAPGFAYLGGLPQPLHTPRLAKPRQLIPEGAVGIGGQQANINSVAGPSGWRFIGWTPVKLFDPKRAQPFLLAAGDRLRFAQIT
MS-IDIDTARKVAHLARIRVAEEDLPKLADQLSGILTFMEQLNEVDVTGIEPMTSVTPMRLKRREDVVTDGGYAEQILKNAPDAREGFFAVPKVV--E--M---TILPAGDSAFVFQLGTEDRIIALAEAIAAAAPEGLIELVPTYRSLMVCYDPVRVGRDLAAQVCGIYEA---LG-PVGAATRRITVPCVYGGQDLDELAEMKGLTPAEVIALHSGADYRVYMIGFAPGFAYLGGLPEKLHTPRLKVPRQHIPAGALGIGGQQASISSVAGPSGWRFLGWTPVRAFAPESATPFLFRAGDRIRFRAVE
MS-LDADQVRRVAELARLAVDDAELPVYAQELSSILNMVDQLQSANTEGVEPMAHPLNMVQRLRADAVTEKPDREAFQALAPQAEGGHYLVPRVI--E--M---KPVAVSDTSCLLTLGTQSRVRAACALIEQRLGTALIDLVPSYTTVLVEFDPLQLATQCLQQLADVLAQ---AG-EHDSAAQCIEIPVYYGDPDMAAVCQHSGLSRDEIIRCHSAPEYRVYAIGFAPGFCFLGTLDPRLQLPRRAEPRPKVPAGSVAIAEQQTAVYPLDTPGGWHLIGRTTQDMLALCSAELQPLRVGDHIRFVPVA
MA-LERSDVEKIAHLARLGLDDAEIPRTTQTLNDILGLIDRMQAVDTHGIEPLAHPLEATQRLRPDEVTETDHRDAYQAIAPAVENGLYLVPKVI--E--M---RLEPAGPEALLLVLADQLRIAALADLIQLELGPLVVDLVPGWTTLLLHYDLLRTHLQLSRRLLPLLED-WCVQAQPSRSGHLHEIPVWYAGEDLAEVARACALSEAELIALHSGVEYRVGAIGFAPGFAYLGELDARLSLPRRRTPRTRVPGGSLAIAERQTAIYPQTSPGGWHLIGRCPWRLFDAQAEPPCALAVGDRVRFLAID
MS-IDKDTAARVAKLARIRVADEALPALAEEFNTILGFIEQLNEVDVEGIEPMTSVTPQRLKRRKDIVTDGDIQEQVLANAPDSREGFFVVPKVV--E--MTNSEVLPMGQDGLIVRFALTSAVQRFFGIADAAGLKGVQEIAAALTSVLFKFDPLRTRADLAQELGALLAR---FDAEMPDAIRLWHIPVQFGGPQLQEAAAMAGRSEAQAISDVTDTDLRVLTIGFAPGQPYIGLLPPQWDLPRQTELTPKVPAGALVVAVRQLVLFANPSVTGWRQIGLCAFRPFLPTRSEPIALQQGDALRFSAVT
MS-LDRSQVETVAKLARLKVEDQELDNYVNSLNSILDLADQLQAVDTEGVEPLANPLDATARLRPDTVTETNQREKLQKNAPQAEAGLFLVPKVI--D--M---NVKDAGEQAVILYLDDVGQLKVLVEIIQEALDDDLIDTIPSYQSVLVQFNPLTTHQRVSHRIQSALAQ---RRPPVHTRSQIVRLPVYYDVPDLERIARHHQCEIEQVIERHCMNIYHIYAIGFAPGFAYLGHVDDAIAMPRLEHPRAQVPAGSVAIADHQTAVYPKASPGGWNLIGRCPSPLFQPQQAHSLPFSVGDRIQFMPIS
MS-IDIETARRVAKLARIRVEPEALPALASEFSAILGFIEQLNEVDVEGVEPMTSVTPMRLKRREDIVTDGEQQAAVLANAPDAREGFFAVPKVV--E--MS--RITLIGSRAILFEADCPQRFWAIAAEAA--TWPGVVEAVPGMTNVTLLLDKTPALAALQRPLDQLWAS---GV-RREVEGRLLDVDITYGGPHLAEVAALTGLSIDAVIRRHTAPDYTVFAVGSHAGYCYLGGLDPRLETPRRKVPLTRLPGGSLSMAGLQTGISASAGPSGWNTVGSADVAFFDPTRDPAALLQPGDRIRFGVRE
MK-VSKEEVLHVAKLGQLDLDQEEVEMFQDKLSQILEWQEKLDELDLEGLEPTAHALERRNVTREDQVHNSLTNDKALENAPETEGNYFKVPRII--E--M---QILPAGDKAVVMEFENEAKIRATDHLLREEQLKGITEIIPTYRSLLIYYDEKYWFETLSKKLVEIPHY---LEEKEIPEPKTLNIPVVYGGPDLEYVAEYNNLTSDQVIEIHHTTTYLIYMLGFVPGFTYLGGMSEKIATPRLKDPRAKIPEGSVGIAGSQTGVYPLESPGGWQLIGRTPLKFYDPNKEDPFLPKPGYHLKFYPIT
MA-LSIDEVAQVALLARLRLSPAELETFTGQLNSIVEFVAQLQELDTTNVEPLAHGVEVRNVFREDVRGPSLAREAALSNAPKRNTDSFLVPAVL--E--M---SLGPLGDRAFLAHFATEDEASAWTTAVRGKAWSGVLDVVLAYRTAAVFADPDLVLVQLETELRSVASL-----GGPAPEGRLIRLPVLYDGEDLPEVALQLGLTESDVVSLHSGIDYRVYAIGFLPGFPYAGYLPEALSLPRRDEPRQKVPAGSVAIVGKQTAVYPHPSPGGWHLIGRTPLRIVDVDQ-AHFPIRAGDRIRFDPIN
MS-VDTQTVRRVAHLARLKMDEAEIERLKGDMNQILGFVEQLAEVNVDGVEPMTSVVDAVLKQRDDVITDGGYPDRVLANAPEAADGFFLVPRVV--E--MGWLTVRPSGEAAFVIEYGDVQRVAALYAALMAAAPDGFVEAVPTFRSVLVLFDPDVTEAALLSALPDETA-------GAAAVSTEWIVPACFEDEDIGEVAAALDLPADTVRERLIASHYQVGMYGFAPGYAYLSGIDQGLTVPRRKTPRPPIPSESIIVAAGMAALASVSMPTGWYVVGRTALTLFDAARDPMVPFAVGDRLTFEPVG
------SDVEKIAHLARLGLNEADIPGTTETLNNILGLIDQMQAVNTDGIEPLAHPLEATQRLRADQVTERNQREAYQAIAPAVENGLYLVPKVI--E--M---RFEPAGAEALLLVLAEQLRIALLAERIRAELGPLLRDLVPSWTSLLLHYDLTRTHRQLVERLSPLLPR-WLAEPLPAKGGRLHEIPIWYAGADLAEVARLCRLSVEQVIELHSSTEYRVGAIGFAPGFAYLGDLHERLALPRRSTPRTRVPAGSLAIVERQTAVYPQASPGGWHLLGLCPRRLFDVQREPPCPLVLGDRVRFVAVD
MA-LTLTDVKRIAHLARLEMADADAEHMLGQLNELFGLVEQMQAVDTAGIAPLAHPIEQIQRLRDDAVTEVVNRDDNQRPAPAVQDGLYLVPKVI--E--MSVRRVVAYGDRAVLVELAGPDEVVAWTAALRAGPPGWLADLVPAARTVLVVGDGS-LVPQLAERVARIEAD---ADAGGTSEGREVRIEVRYDGPDLAEVARATGLDEAAVVRAHTAGPWRVAFGGFAPGFAYLVGGDPRLRVGRRDAPRPRVPAGAVGLAGAYTGVYPRESPGGWQLIGHTDAALWDVRSDPPALLAPGDRVHFVEIG
MTKIDEATVRRIAHLARVKVTAEEAKSLQRELNGILSWVEELNAIPTDGVEPLTSVGGAKLHMREDVVTDGNKPADVLKNAPKSEDGFFLVPKVI--E--MPIERVYDSGESAVLVEFGVGLAILQISERLHGSHLEGYRESIPALSSLTICYDPLVLKERLVAAIESACAI---PL-GAGAAARLWTIPCVYGGPDLRDVAREAALSEGDAAALHASETYVVSMLGFLPGFAYLAELPERLRLPRRASPRARVPAGSIAIAADMTAVYPLDSPGGWHLIGWTPVPMWDMARRAEPLLRPGDSVRFRAID
MA-VDAATTRRIAHLARIAVKDEEVAHLQGEINAMLAFVEQLAEVNVEGVEPMTSVTPMEMKKREDKVTDGGIADAIVANAPATEEHFFLVPKVV--E--MT--RILLAGDTALVVEFGRDRQVLNLDRNVAREAIAGVLETVPTYRSLLVHYDPVQIFGTLSERLLALAQL---PV-PKETAVRRWRVPVVYGGIDLDDVARAHQIATDEVIAKHSGSEYRVAMIGFTPGFAYLSGLDPSIATPRRESPRTETPPGTISIGGVQACVQCLAAPSGWHLLGRTPVRTFHPHRDPVFLMEPGDAVTFTPIN
MS-VDAATVRRIAHLARIAVTDAEVPHLQGELNAMLAFVEQLQEVNVDGVEPMTSVMPMEMKKRADVVTDGEIVDAVTANAPESEDHFFLVPKVV--E--M---RILPSGDAAITVEFSRTRRVLALDKLVASAGLAAVTETVPTYRSLLVHYDPLQIFDALGEKLTELALQ---PL-PEAKAARRWRIPVAYGGIDLEDVAKALNITPDEVVARHVGGDYKVAMIGFTPGWSYLSGLPSSMQMSRRQNPRLLTPPGTISIGGIQTGVQCLAGPSGWHLLGRTAVRTYQLGRDPIFLLEPGDAITFAAVD
MS-IDKDTARKVAHLARIRVEDDALPALADEFNTILGFIEELNEVNVDGIEPMTSVTPQRLKRREDVVTEGDQADKILRNAPDAREGFFAVPKVV--E--MSG-RYRAVADHALLVSFGTEAQVLALDAGLAQFTPAGVIEWVPALVNLLVDFDPEATHRTVQGEIERMLAN---PV-RTDQQGQERIIEICYDAPDLEAVADAAGMTTEEVIRTHRDAAFRVRMYGFAPGYAYMSGVPEAIRVPRKSAALRDVPAGSVIIAGPQCLVTTLTMPTGWSIIGRSPTPILRSDAEDPFLFDVGDHVRFARID
MK-INQKTVQNIAHLARLELSEQEEVKMVDDLSKILNWMDQLKELDTTDVVPLTHMSEEVNVFRDDVGVNALSREKGLKNAPSQDGEYFRVPKVI--E--MEQEKIFPLSDSSITIDFGNVDIVMNLFDFCNKQPFIGMKEAIPAYASLTIFYDILAVFDFAVNYLQNAVTQ---LGEIKSAKNRLIEIPVIYDGEDLAYVAKFHGLSEKEVIRFHTAPIYRVYMMGFLPGFAYMGGLDTRIATPRRSSPRTKVPEGSVGIAGNQTGIYPTESPGGWQLIGRTEVELYTPNSEEITLLKAGDSIKFIAI-
MA-LSEKEIEHVAILARLEISAAEKTRFGKELGQILDYVEKIKGLDTSRVDPTASVLGDEDVFREDAVRLFPGAAALLDNAPDKEGPFFKVKKVV--E--METKTTYFLGDACLCWSLGEKLRVLYVYRQLRKNAGLGVHDLVPSYTSLAAHADPL-CWEAVKRVVDGCLAGM--AEAKLLVRSVRHVLPVSYHGEDLQRVADHARITPDEVIRRHTAPEYLVAMIGFRPHFPYLLGLDSSLVTPRLDSPRTAVPAGAVGIGGEQTGVYPETSSGGWNILGLTSPELL-------YAIEPGDTVLFTRAE
MS-VDLATVKRVARLARIAVSEEEAERMMGELNGILGFVEQLSEVNVDGVEPMTSVTPMEMKKRTDIVSDGNKADDIVANAPNSDRNFFLVPKVV--E--MNV-RVSLLGNTALLFEAPGERRIWALADQAM--DWPSVAEAVPGMTNLMLIFSEPPRLEAFERKLFDAWAT---GE-EKQMKPREIEISIAYGGPHLREVAENTGLSVADVVKIHTDPSYTVYAVGSHAGYCYLGGLDSRLFLPRRKVPLVSIPGGSLSIAGMQTGVSASAGPSGWHTIGHAEISFFNPEKRPPALLGPGDIVHFKAES
MS-LSLDDVRRIAKLARIAVSDDEVAATQQQLNRIFGLIEEMRAVDTTGIEPMSHAQDVA-RLRDDVATAANRREAFQAVAPEVDGGLYLVPKVI--E--MTDEGIQLLGEAALVFSVA--QRLWAACRWLQ--QRHADVEWVLGMGNLTARFDPLVIATRLERALETAWAA---SADAVPAPGKQVEIPVRYTGADLAHVAEHAGLTVAEVIALHTSPDYTVFCLGFLPGFAYLGGLDERIACPRRAEPRLKVPAGAIGIAGSQTGIYPLASPGGWQLIGRTSLSLFDAAAATPALLAPGDTVRFVEVT
MS-VDKNTVAKIARLARIRVDEKQQEELTGELNQILGWIEQLSELDTDGVEPMTSVVEMTQPLREDVVNDGHYVERVTKNAPESAHGFYAVPKVV--E--M---RVLTLGDSAFTIEFPKLRSVRALRSCIEQERLSGVFDIISASRSLTVCLNPDVAYSDVVESISVLAKK---PLNNEGGHKSLWVLPACYEGPDLSDVARRSGLSVEDVVSIHSSAIYDIFLIGFLPGFAFMGEIDPRLQFPRRTSPRIRVPAGSVGIANEQTAVYPWESPGGWHLIARCPVPFFDSAWAQPSLLSPGGSVKFRPIS
MS-IDTDTARRVAHLARIRVEETDLPGLAQELSNILTFMEQLNEVDVEGVEPMTSVTPMRLKRRQDVVTEGEMQDKILANAPDAREGFFAVPKVV--E---------------MLVEFGDRERVLALDRLLEATPFAGFREAVPAYAALLIRFDPLVTHASVQRAAEALLHA---PA-MPAAPSRLREVAVCYDDPDLPAVARQSGLTREQVIATHLAGEYSVFMYGFAPGYAYLAGVPEALRMPRKPTAVRGIAAGSVVIAGPQCLVTTLVMPTGWWIIGRSPTAILTGDPATPFLFDVGDRVRFRRVS
MPTFSTDEVARLAALARIDLTDAELTRLAAELEVIAHAVEKVSEIASADGPATSHPIPLVNVWREDVPVATLDRDEVLAQAPAAEDGRFAVPQILGEE--MSAGALRPYGEDALLVDVPDAERARALGRRLVAELPGLVVDAVPSAVSVLVRLAPG--TEHARDVVAGLVAGPADAAGAADPAGAVVEIPVAYDGADLAEVAARCGLTPAEVVQRHTAPTYTAAFAGFAPGFVYLEGLDPLLVLPRRDDPRTRVPAGSVAIAADHTAVYPRESPGGWHLLGRTDVAMFDAAADPPARVRPGDRVRFVAEN
MS-LDRTDVDKIAHLARLQIEEQDAPEYAQNLSNILDLVDQMQAIDTTNVLPMAHPLDAVQRLRSDLVTEENQRELLQSVAPAVENGLFLVPKVI--E--M---NIEIAGENALIIYFGEQAKVQQAVTILETELADKLIDMVPSYASLLVIYDMLCCHLEMRSQLRKLLGQ---LEDTNAVSGKIVTLPAYYSTPDLAALAKRAQLSIDEVINIHSEMEYRVYAIGFAPGFAYLGQVDPRIAAPRLATPRQKVPKGAVAIADQQTAVYPAVSPGGWNLIGLCPTPMFDPKAEPTMPVQVGDRVKFEPIS
MS-LSTDDVAKVAVLARLRLSPDELQTFTGQLNSIVEYVAHLQEPDTTGVEPLAHGVEVRNVFRDDVRGPSLPREAALLNAPKRNLDSFLVPAVL--D--MV--DLEPLGDRAFLARFPTEDAARAWAATVRNRAFQGVDDVVLAYRSTAVFTDPERCLDSLERALRTLEPR-----IHDAEAGARHVVPVLYDGPDLAHVASTLSLSRDEVIDRHAGRDYHVFAVGFLPAFPYAGYLPRELSLARRAEPRLEVAAGSVAIAGRQTGIYPSKSPGGWHLLGRTPLRIADPEA-GRFPIRAGDAIRFQPID
MS-VDAATVRRIAHLARIAVKDAEVSHLQGELNAMLAFVEQLTEVDIEGIEPMTSVTPMDMKKRADVVTDGEIPDKVLANAPATEDHFFLVPKVV--E--MALCRILPSGDTALTVEFGSSRRVLALDRNVASDGVTGVTETVPTYRSLLVHYDPLRIYAELSDKLLALAQR---PV-PPEAGVRRWRVPVVYGGIDLDDVARAHKISTSDVIAKHTGSEYRVAMIGFTPGFAYLSGLDPAIATSRRESPRTYTPPGTISIGGVQGCVQCLAAPSGWHLLGRTPVRTFHPHRDPVFLMEPGDAVVFHAIA
MS-DFIREVEHVARLARLSLSSEEKELMADQLGAILETARKVREIDTVGIEPTAHVFSIPAFLREDNISPSLPVEKVLQNAPKKMKSYFRVPSITVEE--M---RICPVGDQAVLCEFDNEDRVQYLAVQIKAAHPKGVTEVLPTYRSLLIFYDQAITYRRLMPVIKKFSSI---KASEMQEKKRIRIVPCCYGGPDLVGMCRELGRSEEEIMQIHQSVDYKIYMLGFLPGFVYLGGLDERIHMPRLSVPRTKIPARSVGIGGSQTGVYPMESPGGWRLIGRTPLSFYDQTNDPPVLCKAGEYIRFAAVT
MAEINRDDVAHLAQLAHIDMSESELDRMAGELAVIVDSVKSVSEIAGDDAPATSHPIPLSNVLREDTVGHVLSQEQVLSGAPDAEDGRFKVPAILEED--M---LLLPCGDSAVLAELPDLQAVLALYRALSSF-PQGVLDVVPAARTILITFYPERVQAEIVRWIESAD-----PVAQVAKDGPEIIIDVHYDGPDLAEVAQYLSLSVAEVIQLHSSSSWTAAFTGFAPGFSYLVTDHERLRVPRRNTPRTSIPAGSVALAGEFSAIYPTSSPAGWQLIGRTSAQLWDANSSNPALITPGATVRFRAL-
MNECLNIDVSYAAALARLRIEEEEKPSLQKDMNEIVEYINMLSEVDVTDVQPTMHAIDLKNVWREDICVITNLKEQIIANAPHVDHELIKVPQVIPGEGIM---RFLPLGDSALTIEFGNKKKVNQAAALIQEKNINNIIEIVPTYCSLTIYYNPCHLYNELIKHIESLDFS---SVKTVNQKKNVVTIPVVYGGPDLKYVEEYTKLPKNEIISIHSSCDYLVYMLGFLPGFPYLGGMNKKITVPRMAKPRLSVPAGSIGIGGEQTGIYPLQSPGGWQLIGRTPLKLFDINRDKPFLLKAGDYIRFKTIT
MA-LEPEDVRRAAHLARLGLDDREAARYVDDLSRILEMVDRLQAVDTQGVAPLAHPLDATQRLRADEVTESDQRERFQRCAPAVENGLYLVPRVV--E--MT--RLETVGMDSLIVRLFDAPWLAAADSALRKAFGPPLIDLVPSYTTLLVHFDVTALPAEARERIHTALAD---LAPASADQGQHHVIPVWYDEPELPRIAERLGTTVADVVERHCARDYGVFALGFAPGYGFMGLVEEALATPRLKTPRQKVAAGSVGIADRQTAVYPLRSPGGWNILGRTAVTLFDRDREGYSLLRPGDRVRFEAVD
MT-LTLAEVEHIAQLARLELSAEEKERYCQQLSAILDYARRLQELDTEGIPPTASVLPPRSVLRPDETAPSLPLEELLRNAPQTQDDQFRVPPVM--E--MPS-RLTPLTDSALLLELGDAARAHALAAALRSSGLPGLGQAVPGYASLLVPYDPAQLFSALSDWLRANIET---IQPLPAAQSRTVEIPVRYGGPDLDFVAAHNHLTPAEVIARHTAPLYPVYFMGFAPGFPYLGGLDPRIAAPRLTSPRTRIPAGSVGIAGSQTGVYPLETPGGWRLIGRTERLLFDPSREPPFLLEPGDRVKFVAV-
MS-IDTQTAARVAKLARIKVEDDQLPALAQEFSAILGFIEQLNEVDVDGVEPMVSVTPMRLKRRKDGVTDGDRQDKILSNAPDAREGFFAVPKVV--E--MT--QIRHAGYDGFVVTFGTRRAALAFRDAIDHAGIDAVEESSTSLVSAYVRFDPLQRHAAMRATLETLVQQ---HDAGLPSGRRLWRVPTVFGGPQLAEAASVAGLSERDAIASIAETQVRVQTIGFAPGMPYLGELPPAWDIPRQTELTARVPAGGLCVAIRQLVLFPVDTPTGWRHVGQTALRLFRPDAPEPFLLRPGDEVLFDPVS
MS-VDLATVKRVARLARIAVSDEEAERMTGELNGILGFVEQLSEVNVDGVEPMTSVMPMEMKKRDDIVADGDKAADIVANAPNSDRDFFLVPKVV--E--MTYAKISVIGTSAYLIEAPGARRIWALAHAVE--PWPEIREVVPGVTNLLVILKQTPEPAQFEARLRHEWDG---AR-SIDLTGKTVEIPVTYGGTDLASVCDYTGLTDREVVRLHWQGNYTVVALGSAPGFGYLHGLDPRIHMPRKTVPSLRMLKGTVTIGGMQTGVSVLTGPNGWNSIGLAELPMFDPMKDPPALLAPGDKVRFVPER
MS-VDAATVRRIAHLARIAVSDDEVPHLQGELNAMLAFVEQLSEVDVDGVEPMTSVMPMQMKPRADLVNDGEIADSVVANAPATEEHFFLVPKVV--E--MSLERILPSGDAAITVEFGREERVLELDRALANTPIAGVIETVPTYRSLLVHYDPEQIFDALGGQLTALAQA---SSQPSPATIRHWRIPVCYGGVDLDDVAGSLGLSPDEVVRRHVAGDYRVAMIGFTPGWSYLSGLDPSLTMPRRQSPRLLTPAGTISIGGVQAGVQCLPGPSGWHLLGRTPVRTYQLHREPIFLLEPGDIVRFFAID
MSTFTTDEVARLANLARIDLTPAELERYAGELEVIASAVARVSEVAGDDVPATSHPIPLTNVWRDDVAAPTLDRGEVLASAPEAADGKFAVPQILGEE--MSAAGVRAYGQEALLVDVAGAAEAARLATALRADRDRPLVDVVPAARTVLVRVPPG-TLAEVAGWARSVRAR---RSDEPVAEGRDVVVDVVYDGADLDDVAAATGLDVAEVVARHGAATYRAAFAGFAPGFVYLTGLDPALHLPRRATPRKRVPAGSVAVAAEFSAVYPRSGPGGWHLLGRTDAVMFDAGADRPALVQPGDRVRFHPVP
MSEITTEQVAHLASLARIALTPDEIQSLTSDLRSIVDDVAKVSEVATPDVPATSHPIPLENVFRDDVPGETLTTEQALAGAPDHDGSRFRVTAILGEE-QMR--AVLPAGETALLVDQLDPADVLPLYDALRRH--PGVVDLVPAEATLLVSFEPSTVRAAAPGIVEAADLR---EAHDPTAESDEVVIPAHYDGPDVAVAAALLDVSVDELVSRHTSLLFTTAFLGFAPGFAYLAAPGDPLALPRRDTPRTSVPAGSVALGGRYCGVYPRESPGGWHLIGRTDAVLWDESRPEPALLAPGTRVRFRRA-
MS-IDIQTAARVAKLARIRVEDDALPALAQEFSNILDFIEQLNEVDVEGVEPMVSVTPMRLKRRADGVTDGNMQEKILANAPDAREGFFAVPKVV--E--MSIQAFLAVGDSALAVQFGESRRVIALAESLTDLPLDGVLECVPTYRSLLVSYDPARLGAALEAALAQRVAQ---LR-LGEEAARRWRVPVVYGGLDLEDLAREKELTPDELIELHSAAEFRVYMIGFAPGFAYLGGLPEALHTPRLPKPRMSIPAGAIGIGGQQGSINSVTGPSGWRFIGWTPWRAFDPARAEPFLFAAGDRLSFVPVS
MS-IDTATAARVAKLARIAVPQEDLPKLADELSGILDFMEQLNEVNVDGVEPMTSVTPQRLKRREDVVTDGNQQKAVLANAPDAREGFFAVPKVV--E--MNA-TFKPVADCALLVEYGTERTVIALDHAIAAAEIAGVQEVVPALVNLLAVFDPLQTHVQVEAAIRALLPV---SP-ASDAEAAHHTLEVCYEDPDLAAVAKACDMSAEAVINAHCAATYRVGMYGFAPGYAYLAGVPRDIQVPRKSAPVRDIPAGSVMIAGPQCLVTTIKMPTGWSIIGQSSARIMTGDPNRPFLFEVGDTVSFKRIR
MS-VDAATVRRIAQLARIAVKDEEVPHLQGELNAMLAFIEQLSEVDIEGVEPMTSVIPMEMKKRQDVVNDGEIADLVLANAPATEDHFFLVPKVV--E--MT--RILPCGDSALAVEFGTGRRVLALDRALKQAAITGVSEAVPTYRSLLVHYDPLTLFSELSDRLSALLDE---AQ-PVEGIGRHWRIPVVYGGLDLETVAAAHGITPDELIRRHSAPRYEVAMLGFTPGFSYLRGLDPTIATPRRSEPRLETPAGTISIGGAQAALQCLAGPSGWHLLGRTPVRTFQPQRDPVFLIEPGDTVTFMQID
MI-IDKEAIEKIAHLARLEMDEKSEEKMLKSMNEIVEWVAKLEEVDTEGVAPLTHMTQEQSVWREDKAEYTLSHEDALKNAPKKDADFFRVPKVL--D--M---EVKRFGEKSLIIQFENIQQVKNYYKHLLHSSIDGIKSISPAYNSITLMFDPLVTFDALKEKVENL--E---IDSNTTADQKVVEIPVCYDSLDIEEVAQSKNIAIDEIIHLHTAPHYTVYMLGFSPGFMYLGGLNPQLFIPRKKTPRLQIPAGAVGLADQQTGIYPSATPGGWQIIGQTPLPIFQVNEKP--LVQMGDQIKFKPID
MA-TEHIDVNYVADLARLELTPEEATTFQKQLDDILGYIDQLSELDVEGIEPTAHASPVFDRIREDVARPGLDRDAFLDNAPDTANDQLRVPKVI--E--MLQISLTPFGPSAWLVLHPDHSKLKALGRALEQEAPADFVDYTLGYESLLILFRVPVP-AVVRVYLDSL--T---LDASEDTASTHHHIPVSYDGPDLEDTAKALKLTCEELIQLHSSALYQVRFLGFSPGFPYLDGLPERIHLPRRSSPRPRMNPGAVAIGGGHASIYSIASPGGWHWLGNTNFPVFDPQKNSAFALKSGDTLTFIPQN
MK-VEKKDIDKIAHLARLNIQPEQEQQLLADMNNILDWVDKLSELDTDGVEPLTHITQEVNSLRADKVESTLSTEEGLKNAPEKEGSFFKVPKVL--KSSM---RVDPFGDSALIVTFDREQRVIALYQKLKSN--PTFNFLIPAYNSLTLGLSSNATFEEASALIHQNYSE---LADQLITSSKTFVIPVCYAPLDMDEVVLHTKISQEEIIEYHTSQVYHVYMLGFVAGFAYMGSLPKALDCPRKTTPRLKVPKGAVGLAGLQTGIYPAMAPGGWQIIGNTPIEMFNPENNPASVLQPGDSVKFRAIG
MSNLPREDAAHVAQLAKLHFSDQQLDVLTGQLASILDLVETLNEVDTEGVEPTYTVSNNVNVLREDLAVKSGQKAALLANAPETQDGQIKVPAIIDEE-SMA--FFVPVGEQSLNLIFPNLQLIQHIARYLLRPDPPGIVDVIPAYHTLTVNFDPALLADELQDYLDRLIQS---KKEASAPVKHVLLLPVCYDEPDLNSVAAYGHMTVPELIDLHSSLDYFVYMLGFLPGFAYMGTVPDRIAMPRLDQPRAVTAAGSVGIAGQQTGMYPLQSPGGWRLLGRTPVRLYDPKR-PAPLYEAGDYIRFQAIS
MK-ISEKEVQHVAHLSRLHLDQDELASMTEQLDGILSYMEKLAEVDTEGVLPTTHAFSKTNAFREDIVKDSLSQEESLANGPVQNGTAFQVPRVI-----MHKKTISPVSENSLLIKYGETLYIASCARVIEAELGESILNIIASYNALLITFKPYL-HGDFLAQVEASLAM---EAKVESGRGKIIEIPTYYNHEYLDEITADMNLSLEELIAGHTASPFFVYMLGFCPGYAYMGDLPKQMQLPRRKTPQLKIPVGSVAIADFQTAIYPIEMPGGWHIIGRTPTTVFDSKREQPSLFQQGDMVQFKSIN
MK-LTVEQVRHVATLARLSLSSEEEERYATQLSAILDAVAQLQELDVSGVEPTSHATLASSLLREDVTRPSLPPEKALANAPAKVGTSFAVPKIL--E--MDETDLQPMGDSAFLVRFGDSARVAGALRTLDSAREPWVVDLVPGYASLMVLYDALRAPEQVRQWLEETLPR---AR-PEPPSRRVIEVPVWYHPPDLEPLAQEKQLTVEELIALHTAPEYLVYMLGFRPGFPFLGGLDPRLFSPRLSTPRVAVPTGSVGIGGQQTGIYPVRSPGGWRLLGRTPLRLFSPEADPPFAVALGDRLRFVSIP
MS-VDTDTVKRVARLARIKVSEEDATRMTGELNAILGFVEQLDEVDISGVEPLTSVVEQTMKKRADGVTDGNKAADITLNAPASEDHFFMVPKVV--E--MQP-RVSMLGSHAVLFTPDCPQRIWALADRAA--QWSDVREAVPGMTNLTLLLDSIPQLDALAAQLCEAWES---GI-RKVVDGKLLEVGIHYGGPHLDEVATMTGLSVEEVVHLHSEPEYTVYAVGSHAGYCYLGGLDPRLETPRRKVPLTNLPGGSLSLAGMQTGVSASAGPSGWNTIGTADVTFFDPLRSPASLLCPGDRIKFTPLA
MANISDETIEYVGILAKLELSGEEKENAKADMERMLDYIDTLNELDTEGTEPMSHVFPVYNVFREDIAENGDGSGDTLANAPLVKEQGFKVPKTI--G--M---TISPSGDRAITVEFENEAEVYALQESLDY-PGNGIVEMVPTFRSLLIFYDPNLTYHRLTKLIRMNDPG---RVSAANAKKKVLIVPCLYGGEDLAGLTRELQLSESEIIRLHSETTYRIYMMGFLPGFVYLGGLNKKIWAPRLKTPRTLIPEGSVGIGGNQTGVYPIGSPGGWRLIGRTPLKFYDPNRKNAILCKAGEYIKFQPVS
MS-IDIDTARKVAKLARIKVEDDALPALATEFSNILGFIEQLNEVDVEGVEPMTSVTPQRLYRREDVVADGNQPKSVLKNAPDAREGFFAVPKVV--E--M---KATSVGEGAVLFQLAEVAAICALDEAIAAADIKGVVEVVPALINLLVAFDPIQTHGAVTAAVQALKPD---VA--ASRTPQVHRVPVCYDPPDLLEVARLTNQSVEAVIAAHLGSEMRVEMYGFSPGYAYLRGLPQSIHLPRKPAAVRDIPKGSIIISGAQSLITTLTMPTGWWVIGRSGFDVIESDAPDPFVFKVGDRVVYERIS
MSAGSDLNIDYVANLARLALTDEEKARFARQLGDILHYVEKLKQVDVSGVEPMAHAAPVFNVWQDDVARAGLTVEQALRNAPAQRDQMIAVPKVL--D--M---QITPLGDSALMLVFGDWRQVQTAWRALAAEPLPGVSEVAPAYTTVTVFYDVRRVVNWLSARVRERLKD---PPKSAKVKPRHVEIPVCYGGPDLGRVAAQAKLFPDEVVKRHSRASYRVHLIGFAPGFPYLGGLPKELVTPRHAKPRMSVPVGSVAIGGEQTGIYPQSTPGGWNLIGRTPLRLFRPEQNPPVLLQAGDEVTFKPIT
M--IDKEIILHVAKLARLELKDNEVESLKEDLGKILNYFITLNDVNTDNVEPTFHPFPINNIFREDIIKESYPVEEILSNAPESTLTYFLVPRIV--EGNMGI-KFSFVSESSLLIEISDKEKINALSLALKKL----IIDITISYSSLLVDFDPLRHFDEFMSEVKAIYNTM--LSSTTNKEPNIREVFVKFGGPDLKYVAEFHGISEEEVIEEFTSKIYKVFMLGFTPGFAYMGILSDRIATPRLPVPRLVVEAGSVGIAGNQTGIYPTRSPGGWRIIGRTEQVMFSPEKEDPFFLKPSDYVRFIRID
MS---DIDIKRISYLAKLKLPSEKEEFYSKSLEDIIQWVDNLKKIETSNVKPLHNVTETTVSIRNDDIEKNNTTEEVLKNAPERAQNFFKVPKVV--E--MF--GINHYGDLGLILDFGSDQEVNAVYALLQDLDLPQ-LNIIPSFNKIVLAFQNIKD-NQAQDAIEHNFAK---ANRNSQKDRKVWNIPACYEDLDRELIQTTHGLSKEEVISKHTGTSYYAYYIGFMPGFPYLGDIDPSLITPRLATPRIQIPARSIGIAKEHTCVYPKVSPGGWNIIGQVPFDIFSLEHSRTSLFLPGDTVQFQSIS
MS-IDQGTAAKVAKLARIRVDDADLPALAQEFNNILGFIEQLGEVDVEGVEPMVSVTPMRLKRRKDGVTDGGQQDKVLSNAPDAREGFFAVPKVV--E--MAA-TFTPVADHALLVQLGEEARVQQLDSAIHAAAPQGLLETVPAFVNLMITFDPVVTHAEMEQAVRALLQE---GA-AAQVPGAEREVLVCYDDPDLAAVAKAAGLSPEAVIEQHLAAEYRVGMYGFAPGYAYLSGVPEALQLPRKPKALRDIPAGSVLIAGPQCLVTTLTMPTGWSIIGRSPTEILRNDPERPFLFDVGDRVRFARID
MS-LTLEEVEHIANLARLRLSDEEKERYRQQLSAILEYAARLQELDTSQIPPTSSVLPPRSVLRGDEPRTDLTLEQILANAPQSEERQFRVPPVL--E--MSA-VYVPVGDSALLVRFGEQRRVHALAQRLRQQPLAGVGEAVPGYITLLIHYDPLLLYDQILAWVRKQAAQ---TQDEASAAPRCVEIPVIYGGPDLVFVAAHTGLSADEVIRRHTAPTYTVYFIGFTPGFPYLGGMDVRLTAPRLETPRARVPAGSVGIAGPQTGVYPLESPGGWRIIGRTQLPLFDLSAQPPSLLSPGDEVRFV---
MAAINRDDVAHLARLAHIEMSAQELDRMAGELAVIVDSVKSVSEAAGDDVPATSHPIPLNNVFREDVVGHTFTAEQALSGAPDSLEFRFKVPAILDEA--M---EVFESGDAALRVVASSPATVHALAGWLDAAGADGVHGAVPTYDSLLVEFDPGVTARQVWAFVMLGLRQ---LEGAPARAPREFQVPVVYGGPDLERVAEQQRLSVEDIIGLHTTKSYVIRCLGAPAGSPMMDGPDFPFPVPRLKDPRLSVPAGAVSVAGRQAVIAPAAAPGGWCVIGQTPLTVLDVTAEPLVPYVPGDTLRFHRIQ
MS-IGKDDVNKISRLAAISVSEQEVDQVADKLSNILDLFAQMQAVNTDGVEPMSHPLDQVQRLREDVVTESNNRDKYQKIAPSAEGGMYLVPQVI--E--M-----QPASENALLLTFNTGPLLQQLIPQIETVFAQSLRELVPSYHSLLLVFDLQQLYATAKQQLQNLVEQ---LQQTQDSAGKTHVIPVCYDLLDLAELAQQKALSTEDIIRIHSERTYQVCAIGFAPAFAYLGEVDKRIASPRHASPRLSIPAGSVGIADRQTAIYPKASPAGWQILGQTPWDLSLNNPDNLMRFRVGDQVKFEPIG
MS-LDISAVRAIATLARIELGEEELAPLAGELSNILNFVEQLSEVNTDGIEPMNSVADLGLPMRADIVTDGDIADQILANAPEAAEGFFTVPKVV--E--MH--RITSLGDTAFNIEYGDDVRVTALNAAVLCAELTGLVETVPTFRSLQIVYDPLVTRAVLEAALLALDAQ---IARSSSPPSRRWRLPVCYRGPDLTAVATATGLSCDAVIARHCAPDYTVRMLGFLPGFAYLTGLDPALRLPRRSDPRTRVPAGSVAIADTLAAVYPSDSPGGWHLLGRCPLPLFDPSATPPVLLSAGDRVRFEPVE
MAKIDDETMENVCLLAKLSLEEEEREAARAEMQKMLTYVEKLDQLDTEGTEPMSHIFGSENVFREDEIVNENQKTAMLFNAPRTKDGQYHVPKTI--G--M---RILTAGDSSILIEFGKERKISATIQLMKEQHIEGVVDMIPAFCSLLINYDPRVIYEEIRERMQALVKV---EVKAGETRKRIFEIPVCYGGPDIANIAEHAGLTEEEVIRIHSSKDYLIYMLGFLPGFTYLGGLDERLHTPRLANPRIRISAGSVGIGGSQTGIYPLDSPGGWQLMGMTPVKTYDPDREVPILVEAGDYIRFVPVD
MS-LSLDDVRRIAKLARIAVTDTELAATQQQLNKIFTLIEEMRAVDTTGIAPMAHAQDVH-RLRDDVATAPDRRDAFQAIAPAVENGLYLVPKVI--E--MPELTIQPFGEAALVLSVG--RRLWAAWHALR--EREPQVEWVLGMGNLTGFFDPLAIPARVEKAIELAWQG---SDGAESEAGKRVEIPVVYGGPDLDAVAEHAGLSASATIECHAAAEYTVYCLGFLPGFAYLGGLDPRLACPRRASPRIAVPAGSVAIGGAQTAVYPLASPGGWQLIGHTDAALFDPYRETPGLLSPGDTVVFVPVA
MN-LDAKTIHKIADLARIHVDDNQVDTLIPEMNKILSFMEKLNELDTANVKPLVYMNEATNVWREDIVKQEISTADGLKNAAKHSDAFFMVPKII--E-KMSTLKIYPLSEQAVTLTFGSEAKIARFNLLLEANPFPGFKGCVAGYTTLSIFYNLLEVFEKVSHYLKSLSDN---SKDGRNFTPKRIVLPVCYVALDLDEVARNAKLSVDEVIDLHTRQIYKVYMIGFVPGFAYLGGMDERLATARKLVPRAKVAAGSVGIAGKQTGIYPLETPGGWQIIGQTPLKMFDSDRSQPSLLKAGDEVQFKSVN
MQ-ITPDLIKYLESLARITLTEKEEEKVGAELQDILTYIDMLNELDTDNVEAMSHSFPITNVFREDEVKPSLSPDEIVANAPESSDGAFVVPKTV-NE--M---SFLQCGDGAVTVCFSNESCVTEFVRIAKQKKIKGIIEFIPAFSSATVIYDSCIIHDELISELKRIIKH---IKASGKKARRLFKIPVCYDGPDMETVCRHTGLSKEEVIAIHSEKAYLIYMLGFLPGFAYLGGMDKRISCPRLDSPRISIPSGSVGIGGEQTGIYPISSPGGWQLIGKTPIKVYDKSADDPILYRAGDCIKFEPVS
MS-VTTSQLSEVATLARLQLEAEQAEPVTHAINQILGLVDQLQALDLQGVTPMAHPRDEVQRLRVDAVTETNHREAFQAIAPAAEEGLYVVPPVI--E--MREYKVIPLGDSAFLLYFNAQSMVLGYQKALKVAAPAWLIELVPAPDTLYLQYDPYLLYAEWLAWLTALPYQ-----PLQLEMRRSHTLPICYAPIDLEFIATVLKLSVSEIVHLHCGASYRVQMIGFAPGFPYLTGLPAALQMPRRATPRTRLPAGSVAVADQRCGIYPAALPGGWHVLGRTPTTLFDPNQSELCLLSMGDTVRFVEID
MANINDETIEYVGILAKLELSDEEKEQAKKDMNSMLDYIDELNELDTDNVEPMSHLFSNHNVFREDQVDNGDEREMILANAPEQKDSMFKVPKTV--D--M---EILTAGDSAILIEFGKERKITAIVQLIKEQQIEGIVDTIPAFCSLLVNYDPRIIYEKIVERMRQLVKV---DVMAEVGEKRIIEIPVCYGGPDIETVAENAKMSREEVIKLHSSKDYLIYMLGFLPGFSYLGGLDERLHTPRLANPRIKINAGSVGIGGSQTGIYPLDSPGGWQLIGLTPVKTYDPNREVPILFEAGDYIRFVPID
MS-IDIDTARRVAKLARIRVAEERLPALAEEFNAVLGFIEQLGEVDVEGVEPMTSVTPQRLYRRSDGVTDGNQQDKILKNAPDAREGFFAVPKVV--E--MT--RLRPLGDTALSVEFGERARARALSYDLAQNPITGVVDVVPTYRAVLVSYDPHVIGATLETALNERLRA---LGENAPQSGALWHVPVVYGACDLAPLARDKGLSEQALIALHCSVEYRVYMIGFAPGFAYLGGLPEQLHAPRLATPRQWVPAGAIGIGGQQASINSVAGPSGWRYIGQTPWRSFDPDRARPFLFAAGDRIRFIPVS
MS-IDIDTARRVASLARIRVEEDALPELAQDFNAVLGFIEQLTEVDVEGVEPMTSVTPQRLKRRVDEVTDGNQQAKILKNAPDAREGFFAVPKVV--E--MS--KLSLIGSRAVLFEADCPERIWALTAAAS--QWDGVVEAVPGMTNLTLLLADVPQLTRIERDLAALWAK---GT-RREVDGKLLEIDLTYGGPHLADVAEMTGMSIDAVIKMHSTPDYTVYAVGSHAGYCYLGGLDKRLETPRRKVPLPRLPGGSLSVAGLQTGVSASAGPSGWNTIGSADISFFDPFRATPALLQPGDRIRFLPVE
MA-LDKSDVDKIAHLARISIDPKDTSEYLNNLTSILDLVDQMQAVDTEGVEPLSHPLDAIQRLRADDVSETNQRELLQSVAPAVEEYLFLVPKVI--D--M---HVEIAGENSLIIYFSDKAQVQQSMLQLEILLAEHLIDLVPSYASLLIIYNQFSTHYHVKKCIQETLNN---LQSTDLQQGKVLELPAYYSTPDLAQLAKNANLSVEEVIQIHTATQYRVYAIGFAPGFAYLGEVDPRIAAPRLTTPRLKVPRGAVAIADRQTAVYPAVSPGGWNLIGLCPIRMFNPDHQPSMPVQVGDKIKFSAIT
MS-LDTATVRRVASLARLRVEEAELPRLEAELNGILGWIEQLQAVDTTGVEPMAGGGAEQLRLREDRVTDGGIQQQVLANAPDRADVFFSVPKVV--E--MSP-VFRPVADHALLVEFGDRDQVLRLDAGLSPESVPGFLEAVPAYVNILVRFDPMQTHASVEAALRRLLGG---PA-RVPKPGRLREVRVCYEAPDLARVAEATGLDTEAVIAAHLAGDYRVYMYGFAPGYAYLAGVPEAIRQPRKTSPVRGTPAGSVTIAGPQCLVTTMIMPNGWWNIGRSPTRILDGDSARPFLFDVGDSVRFTRIT
M--VTREDVENIALLSKLFVPEEELDGLTKSMQEIIDFADTINNAPTDG-EEFDDINNLSNVFREDEVVESYDTKEILSNAPEQAEDHFLVRNR---E--M---LFLPAGDSAVNVEFGRTKKIRGLSDSLSRKPIRGVTECIPTFRSLLVCYDPLQTCEALIKKLKKRIKS---LDQVSGGEKRVFNIPVCYGGEDIAFVASHAGLTEQEVIDIHTGRDYLIFMLGFLPGFAYLGDMDKRLHTPRLSNPRTSIPAGSVGIGGEQTGIYPLASPGGWQLIGRTPVKPYDPTRAEPILYRAGDYIRFFAVD
MS-LSATDVSRIARLARLRMDEAEITAVQGQLNGIFSLIEAMQAVDTSGVAPMSHPQDVS-RLRDDVVSESDRRAAYQAVAPSVENGLYLVPKVI--E--MPDARFYFLGETAVALALPAPRRIWQLAAQLR--HYPTVCDVVPGMNNLTLSLDPAHGPEQGMAWLREGWQA---LSDVSAPSGRWVEIPVWYGGPDLAEVARHTGLSCAEVIACHSAADYRVYFLGFQPGFAYLGGLPDCLAAPRRGQPRTLVPAGSVGIGGRQTGIYPANSPGGWQLIGHTPLRLFDPQGEPPSLLLPGDRIRFVPQE
MS-LALSDVKRIANLARLELTEDQAASTLDKLNGIFSLVEQMRAVDTTGIEPLSHPIAALQRLRDDVVTESNHREEYQKVAPATEDGLYLVPKVI--E--MT--VIQALGESALILNTGASQRLWAIAAKAA--HWPHVRDVVPGMNNLTILFDPLAAAEQLADKLQNAWDA---AS-ISQKAGRKIEIPVTYGGPDLEEVARHTGLSPAEIVKRHTAAEYIVYFIGFQPGFPYLGGLDPQLATPRRSEPRLVVPAGSVGIGGSQTGIYPAASPGGWQLIGHSTLRLFDPAADPPTLLQPGDRVRFVASE
MTSITPEAVAKVASLARLTLTDDELHQATDELGAMLDHFADIDALDLDDVEPMMQPTPLANVMRDDVVGVMLDRDEVLAAAPVAEDGRFRVPPIIGDD--M---RFVPVADHGLLVEFVEADAVVALDQAIAAAAIPGVVDVVPALVNLLVAFDPLVTHVTVEAGVRSVLDG---LV-SVRRTPAVHRVPVCYDEPDLGAVADACGLSTEAVIDAHLAGDYRVVMYGFAPGYAYLGGVRPEIQVPRKTSPVRGVAAGSVIIAGPQCLITTLTMPTGWSVIGASPTRIIPADPDEPFLFEPGDRVAFERIS
MS-LSAAEVNKIAWLARLAIDDDKVEAYARDLSQILGFVEQLGSVDTSRVAPMAHPLDEAQRLRPDDVTETDQRALFQAHAPLVEAGLYLVPKVI--E--MSA-RLSPLGDSALLIVFGDRRRAVALSNAL--ADLPGVTDRVPAYASLTLHYDPGVWHDGLVETVMPYLAD---EGG-TALEDRHLLIPVCYGGPDLDEVARHCGLAPDEVIARHSSGEYLVYFLGFTPGFAYLGGLDPDLATPRRAAPRSSVPAGAVGIAGEQTGIYPQTSPGGWRLIGRTPLRLFDPLREPPCLLAPGDRLRFVPIG
MK-LTIEQVRHVANLARLSLTPEEEQRYATQLSAVLDAVAQLQELDVSGVEPTSHATLAASLLREDVTRPSLPPEKGLANAPSKVGTSFAVPKII--E--MHVTHLQPMGDSAFILRFGDAERVVATLRVLDSWRERWVVDLVPGYASVMVHYDALQVPERVRRWLEDALPR---AR-PEATPHRIIEVPVWYHPPDLEPLAQEKGLTVEELVRLHTAPEYIVYMLGFRPGFPFLGGLNPRLFSPRLATPRPTIPAGSVGIGGQQTGIYPLKSPGGWRLIGRTPWKLFDPGVDPPVTLGVGDHLRFVSIT
MS-LTPEQVRQVAHLARLKLDEDEMERMRLQLSSILDHIEMLQAIDVTDVPITAQVTDLTNVTRIDAVTSSLPVDAALANAPDRQGDYFRVKAVF-EE--M---KIELFGDSALLITTPQP---AQLALALRHARLRGVIDVVTGLATVTVLFDLQLTARQVRRQIQRLQSG-----QSNLPTPTIHRIPICYDGIDLAEVAERCQLTIDQVIGFHSSAEYRVAMVGFLPGFPYLDGLPAALHLPRRATPRAKVAAGSVAIANDQTSIYPQSSPGGWHILGTTPLRLFDPQADPPALLNAGDLVYFAPID
MS-LDPATVRRIARLARIGIDESDLHALQGELNGILGWIEQLNEVDIDGVEPMVGTGHAALRMREDVVTDGAARDAVLSNAPDAAGPFYTVPKVV--E--MI--RLSMAGTGAILLDAAGPRRIWAAARALA--GQPSVVQAVPGVNNLLVTFDALRTPDAVEDLIRRTWAA---AA-AEEIPAREIEIPVTYGGEDLALVAAHAGLSEEETIAAHLAGRYSVAAIGAMAGFAYMTGLDSRLAVPRRDTPRLSVERGAVVVGGGHAGVMPCTAPSGWHIIGRTTLPLFDPHRPDPGVLRIGDTVRFTRVA
MA-VTRKDIEKLGELARLKISEETIDEVTSRLGDVLNLVDQLQAADTTGIAPMAHPLDAVQRLRADEVTETNQRDRYQAIAPATEDGLYLVPKVI--D--MSD-RLVIAGTNSVMAYFGEGARVAACAQALRQAPPVWLIDMVPSYGSLLVIYDPFMTALAVRAHLRELNAK---ATQGDIKTSQLVRLPVYYHEPDLIALADKAGLTPEQVIEIHTQQIYRVYAIGFAPGFAYLGEVDPRIAAPRLATPRTKVPKGAVAIADRQTAVYPAASPGGWNLIGRCPTPMFNPKAEPTMPVQSGDQVQFYAID
MK-ISEEEVRHVAELSKLRFSDEKTHEFADTLTKIVDMVALLEEVDTTGVPVTTTMGERKTVVREDVAQAGDDRQELFKNVPQEQDYYIKVPAIL--EDAM---RIRTAGDSALLIEFEQEQKIKAILQWLKEQSIEGILDMVPAFASLLISYDPRLLYDSLINQLDTLLQQ---EVKESQDQQRIIEIPVCYGGPDIQFVAQNAGLTEAEVIARHTSRDYLIYMLGFLPGFPYLGGLDETIHTPRLENPRLTIAAGSVGIGGSQTGIYPMASPGGWRLIGRTPLKTYDPQRQRPFIFGAGDYIRFKAID
MA-ITRKEVDHVADLARLELTNEQSEKLTTEMNDILKAMDKLRQLDTEGVSSDTHVLNLSGAFREDEVKPSLAREKALANAPKHNQESFVVPKVI-----MGL-LLRMMGDRGFLVELGDERKVRMLTSALDQDVPEGVLEIVPTYRSILMIYDPLLTPAKLEKEISILLDR---LDSIQIPEPTVVHIPVCYGGPDLEHVAKTHDLSTEEVIRIHSEPEYLIYMIGFTPGFPFLGGLPEILTTPRLESPRVLVPAGSVGIANNQTGMYSIDSPGGWQLIGRSPLKPFQPEKENPFLYQAGDYLKFDPIP
MS-VSGDTIREIAQLARLRVEEDELPALTGNFNAILDLFEQLQAAPTDGVEPMANPLDARQTLRDDVVTESNQRDSLQSTAPLTENGLYLVPRVV--D--MTD-KIECAGEAALIVYLGDEARVQALGDALRPKLGSTLVDLIPSYASLLVLYDPLQSRYHISQCIRDCRPA---LAHATIGSGRLVEIPVYYSPEDLETLANSKSLSIDDVIGIHSEQEYRVYAIGFAPGFAYLGDVDPRIAAPRLSTPRQKVPRGAVAIADRQTAVYPAPSPGGWNLIGRSPQRMFDPQAEVPMPVQVGDRVRFTPMD
MS-VDAVTVRKIAHLARIKVNDADVPHVQEELNAILAFVEQLASVDVEGVEPMTSVMPMPMTKREDIVTDGGIADAIVANAPATEDHFFVVPKVV--E--MNTQRYLPVGESALCVEFGDRDQVLGLDQSLSLRPIPGILETVPTYRSLLIHFDPHRLSEDLTVALTERRNE-----RPEPAPPKHWLFPVCYDLEDLAEVASLLDLPPETIIDLHASATYRVYMYGFAPGFTFLGGLPEALGVSRRPTPRPPAPAGSLTIAGGQALITSMAMPTGWYVLGRTPVRVFDLGRPQPFLTEVGDEIRFERIN
MS-LTPDDVSRIAHLARLELQPAESEALLGNLNDFFKIVDQMSAVDTAGVEPLYTPLSAVQRLRDDVVTESNQRERNQQSAPAVEDGLFLVPKVI--E--MT--SLHPLGEAALCCTLPAPQRIWQLAAELA--KVDGVQELIPGMNNLTLVFDPLRTAAALEQAVQALWAK---PP-RRRQLGRVVEIPVRYGGPDLAEVAAHCGMTADEVVRRHTAADYVVYFIGFQPGFAYLGGLDEALHTPRRSEPRVAVPAGSVGIGGAQTGIYPLATPGGWQLIGRTALTLFDPLAEPPTLLAPGDRVRFVAET
MA-IEHADVLRAAHLARVGLGEDEATGYVDDLSRILEMVDQLQAVDTQGIAPLAHPLDATQRLRPDEVTEHNQRERFQACAPVTEGGLYLVPRVV--E--MN--KIETVGMDTLIVRLFDGPWMLAADRALREAFGTALIDLVPSYTTLLVHYDVAHLLPAARARVREALDG---LSPTAEREGRRHVIPVWYDVPELERIAARLGVSHDQVVARHCARDYSVFALGFAPGYAFMGRLDEELATPRLKTPRQKVAAGSVAIAERQTAVYPTLSPGGWNIVGRTPVALFGDDREGYSLFRPGDKVRFEAIS
M--TEREEIIRVANLSKLAFDDASLDTFAKEFNSIVELVEHLEEVDTTGVKPTYHGNDLINVFREDEVIRGTEREAFLKNTKTSQDGFVKVPAII--EEAM---KIVPHGDASMLVGWGAVQKITGLVSLFKDQKIEGVIDFIPAFSSLLINYDPRIIFQRLKKITQDLLTI---EISNHQLKKRIFEIPVCYGGPDIEFIAKNAQLTKEELIQIHSGTDYLIYMLGFLPGFSYLGGLDERIHTPRLNNPRKAIPAGSVGIGGSQTGIYPLESPGGWQLLGRTPIKTYDPEREEPILFEAGDYIRFVPID
MT-LTLAEVEHIAQLARLHLSEEEKIRFREQLSAILDYAARLQQVDTRDIPPTSSVLPPRSRLREDEPRPALPQQVILANAPFPYQGYFRVPPVL--E--MRT-HIEPFGEYGLLVILGDKRRVHHLSEWLRLSNIHGIRELIPAYASLLIEFDPFQVLDTLYNMIFEGLDR---IQMAFYRRGKMIEIPTIYGGPDLDFVAEYNRLTPAEVIRLHSEGEYTVFMMGFSPGFPYLGGMNPRIATPRLSSPRTRVPAGSVGIAGNQTGIYPNESAGGWQLIGWTPVQLFNPEEAPYFLLKPGDRLRFIPVG
MS-LDPATVRRIARLARIGIDESDLPALQGELNGILGWVEQLNEVDVEGVTPMVGTGHAALRTRDDVVTDGNCRDAVLSNAPDAVGPFYTVPKVV--E--MKNDTISMIGTRAMLFEAPGDRRIWSLMDAAQ--ARPDVCELIPGVTNLMLIFTVPPEPRDVADWLRHAWDT---LP-ERHIEGRLFEIGVRYGGGDLAAVAAHAGLPPEEVIAIHHGSEYTVCAIGSAPGFGYLHGLDPRIATPRKTVPSLNMPAGTVTIGGMQAGISALTGPNGWNSIGYTDITLFDPRKQPPALFAIGDRIRFYPES
MSDTPHIDIDYVANLARIDLSDDEKAKLGGQLDDILGYFEKLNAVDVSGVEPMAHARPVFNVWREDEAGATYSPEVLQKMAPEFRENQVVVPKVV--E--M---ELRPYGERALLVQAAGL---SGLSARLVADAGIGVVDFVWGADNLLLCF-ASVPLRLVQSWFRRL--D---LD-ATAVATRLHEVVVRYDGPDLDFVADQVGLSVDRVIALHSQPEYVVRMLGFSPGFPYLDGLNHLLHMERRSQPRLRIEPGAVAIGGPHAGIYSVASPGGWHLLGRTDYPLFNDEAAKVFAFQPGDRVRFMP--
MT-LTLTDVKRIAHLARLELPEHEAEPTLARLNDFFGLVEQMQAVDTTGIEPLAHPIEQIERLRNDAVTEQVDREEFQRPAPAVRDGLYLVPKVI--E--MTPIRISLLGTSAMLFEAPGERRIWALGQRAA--TWEGIREAVPGMSNLMLTFDRPPRPASLAAALHDAWAE---AQ-ELSLEGKTVVLPVQYGGPHLSDVVAHTGLPVDEIVALHSEPLYTVYALGSHPGYCYLGGMDPRIAAPRRKVPVLGLPGGAVSIGGVQTGVSASAGPSGWNTIGHTDMSFFDPARTNPAMLAPGDMIRFRVER
MA-LTPDDVGRIANLARLELQAPEQAAMLQQLNGFFSIVERMSAIDTSGVEPLYTPLSAVQRLREDRATETDQRELNQRSAPAVEDGLFLVPQVI--E--MT--RIEPVGDCALLVGFGDRDRVHAFAQHLLDQPLAGQRDVVPAFTTVTVHYRPELAHARMRAAVLDRLAR---DLGTRAADTRVFEVPVWYGGPDLDDVAMRCGLSATEVIDRHVRSPHRVHMLGFAPGFPFIGGLDATLSMPRRTTPRTHIPPGSVAIARDQTCIYPLNTPGGWNLIGRTPLRLFDPAAAVPCLLGPGDAIRFVPID
MTQFTNEDVKYFAGFAKLAVSDEEAAVYAEKLSELAGFAKELKEVNTEGIAPMTHPIQLYNVLREDVPVDVLDREEMLKSVREHEDGQIKVPNIL-----MMNQDIKVLGDSAMIIKMGEGQQVKNLSFLLEEYPFDGFIESVPAYNSLAVYYSPYLVIEKVTDYITALAVQ---ISDLPVTEGRLVEIPVLYGGPDLQFVAETHHLSIEEVIEIHTTPEYLVYMIGFAPGFPFLGGLDERIATPRKLTPRTSIPPGSVGIAGKQTGVYPLETPGGWQIIGRTPTDLFVPDMSPPSLLQSGDRIKFCPMT
MS-LDAKTVTRIARLARIGLEPGEVDALGKEMGSIIDWVEQLNEVDVTDVPPMIGTGLAKPRLREDRVTDGNRRNDVLSNAPDREGPFYTVPKVV--E--MT--RIHMAGASGLLLDAAGARRIWATSRELN--ARADIVQTIPGVNNLLVMFDAVKTPAAMETLLRDMWTQ---AS-ADEIPTREIVVPVAYGGEDLALVARFANLTEEETIEAHMAGRYSVAAIGAMAGFVYLTGLDPRLAIPRRDSPRLRVEEGAVVIGGGHAGMMPCTSPSGWHILGRTNLCLFDAFRPEPGLLRLGDTVRFVRAS
MS-VTPEDVVQIAHLARLEIAENELDTVVERFGRILELVDELQAVDVSDTAPMSNPHDDIQRLRPDVVSRGDNREALQSAAPAVEEGYFLVPKVI--D--MA--DITLAGEQGLLVTFTGARRIIALADFIEARFPTGINDVVPSYTTLGVFFEPAALRPTVMHEIREWLER---PLSTGSSPAIETTLPVYYGTPDLVTIAERTGLTPDEIVQLHTRERYHAYANGFAPGFCYLGHLNPRLSQPRRSTPRARVPKGSVAIADRQTAVYPVDSPGGWHLIGRCPLPLFNPESRTPNLISVGTFVRFKAIE
MS-LTLSDIGRIANLARLELTDARSETLRVQLNGFFDIVEQMNAVNTLGVEPLAHPTAVIDRLRPDLASEPNDREANQKSAPAVERGLFLVPKVI--E--MT--RLLPLGDSAWTVEFGHAARVMGLAGRVAAALLAPVTDVVPTFRSLTVHFDPWAGATALGRQLLSMAQE---GQ-QTTVQGRQWQLPVCFDDPDLPRVCELKQLSRSEVISQLLGAAFRVYMLGFQPGFPYMGGLPPTLVTPRLPSPRQKVPAKSVAIALDMCSVYPWESPGGWNLLGRTPVVLFDPAQEQPAMLAAGDEVRWTAVD
MP-IDKETIKKIANLARLELSPEEELQLAQDADQILNWIQQLEEVDTSGVIPMTHIHANVNDFRSDIAHNGLSREEGLKNAPSHDGEYFKVNKVL-----M---NFERISERTVYMALSESEEVQRWMSYLESLNQENVIEIIPSFSGVAIEFSRFVS-DVIDRILIGYRDN---IESKVAVSSERWEIEVLYTGEDLEELAKSKSLSVQELIQIHSSVEYTVGMIGFTPGFPYLIGLPEELHTPRRAVPRRVVKKGAVAIGGVQAGIYPQDSPGGWHILGYSDFPLFNKDMQPPTPLKVGDKVKFIP--
MA-IDIKTVQKLADLARLDLNSEQEEKMRDQLGDILNWVEQLDQIDTSEVAPLASVNEEVSELRVDRASNYFEQGEAVVNAPESGDNYFIVPKVL--G--M---KIKRYGDRAMLIEMKPQRQVHVLYHYLLDQKIEGVESYTPAYHSLTIQYNTKAIFEELTRIVRSMGNQ---DE-VSPDLGKLFRIPVCYEALDWEAVEEMTGVSMADLITIHTQAVYHTYMIGFLPGFPYLGQVDERLAVGRKAKPSAIVPMGSVGLAGRQTGIYPCDSPGGWQVIGRTPIRMFESGAEQGALLQAGDKVQFFPVS
MA-LNRTDVEKIAHLARLQIDDNDVPEYAQNLSNILDLIGQMQNIDTSDIEPLAHPFDAVQRLRADKITELNQREHLQSVAPAVANGLFLVPKVI--E--M---KVEIAGENSLIIYFGETAQVQQAAARLEAVMADSLIDMVPSYASLLVIYNPLKTHYAVRRHIREMLAQ---LGNATQQEGQVITLPVYYSVPDLEALAVRAQLSVEEVISIHSAMEYRVYAIGFAPGFAYLGEVDARIAAPRLSTPRLKVPRGAVAIADRQTAVYPAVSPGGWNLIGLCPTRMFNPDADPTMPVQVGDRVQFSAID
ME-VTEAMIDKLSHLARLRFTADEKGQIRGDLERMIHFVEKLDELDLNGVEPLIFMTDEVNVLREDEVKGSVSRDEALRNAPAHTDTFFTVPKVI-KK--MRNYTIFPLGDTALTVDFGNCAHIMGVFKYMQANPVQGFIECVPAYSSLTIFYNPAILSDIAKEKLEEILEK---KSCTLTDQPRTVKMPVCYDEPDLKTILREKKITKQELISLHSSPAYRVYMLGFLPGFAYMGEINEKIAMPRKATPQ-KVQAGSVGIAGNQTGIYPINSPGGWHIIGRTPIKLYEMKDSFSTFFQPGDIVQFYSIS
MA-LNDTDVARIAKLARIELTPDQRGHAQAELNGILHLIERLQAVDTQGVEPLAHPLSAHERLRQDAVTEEARRAELLANAPDAQDGLFLVPKVL--D--MNAIRIQPQGDRCLIVSFGDQRTCLAAARKLRDAGLPGVTDVVPSFVAVAVHYRPDGLYADLAERIEALLAD---GIAADNAAGREVDVPVCYGGPDLQDVAKAAGLTPDEVIALHSGPRSMVFMLGFAPGHAYLGVHDEKLNLPRRASPRTAVPPGAVAIANRQTVIYPNRLPGGWHIIGATPLTMFDPAREPAAYLQPGDSVRFVPIT
MA-IEQDEIEKIAELARIRIGADQIGEVTQRITEILGMVDQLQAADTAGVEPMANPLDATARLRADEVTELNRRDAFQAIAPATEDGLYLVPKVI--E--M---ELQSAGENALILYLGKEARVQAAAAAIEQALGVDLVDLVPSYASLLIIYNALTTHMAVAATVRDCIAD---LSADDEADGNTVVLPVYYHPEDLEALAAAAGMSTDDVIAIHSGTEYRVYAIGFAPGFAYLGQVDERIAAPRQSTPRLKVPRGAVAIADRQTAVYPAQSPGGWNLIGRCPQRMFDPQATPTMPVSVGDKVRFEAID
MS-SPDLNVRKVATLARLALSDEEVATFQDQLGRILEHIEHLKKLDVSDVEPTAHTYPVFNVTRDDVPGESLPREAFLGIAPRSANNLLIVPKVL--E--MD--AIEHWGPSALIVRFASSERCRGLLASLNAAGFPDGTEFVPGYGEILIDL--PGVFLSSGKHLREAVSK---ARPIPGEGARLHRLPMSYDGPDLGEFAHRTGLCEAEVIEIHSAPTYDVFLVGFAPGFAYLGPLDPRLHLARRETPRLRVEAGSIGIGGTHTGLYSIASPGGWWLLGRTPEALFDPTRDTAFRFALGDRVKFEPVS
MS-TNIETLRQLAHLARLEFDETKEQEMLKGLNEILDWVDQLRQLDTANVEPLVHMSEEVNVLREDVAQNTVSHEDALRLAPRKDSDYFRVPKVM--E--MATTQLFPLGDSALVVQFGEGRQVRAFAKYVEAHPFYGFVEQVPAYTSVTIYYNPWLTYETVVGLVEDMLEK--GISATRNKKKTIQEIPVCYGGPDLPFVTEHSGLTVEEVIALHAAPKYLVYMIGFAPGFPYLGGLNARLAAPRKSTPRPVIPAGSVGIAGQQTGVYPMQTPGGWQLIGRTPLQLFDANRETPSLLQMGEYVQFVPIS
MT-INAEDLHKVAHLARLSIEPEATERYTQALSSILSLVDEMQAVPTDGVQPMAHPMDATQRLRIDEVTETNQRETLQRLAPATEKGLYLVPRVV--E--M---ELQRAGLSGVLLQLAEVLQLRALREYLLAALPDLGLQITPSYTSLLLEYDLLQIHAAFLERLHPLLQG-WQAPVLDTTQAAVIEIPVFYDLPDLPRVAEQAGLAVDAVITLHAATAYEVCALGFAPGFAYLASVPLALRTPRLTTPRSRVPAGSVALADQQTAVYPQESPGGWNLIGRTPLRMFDAKRSPPSVLQPGQQVRFVPVD
MS-VEQSDIEKIATLARIRVAEDNIPEVAERINDILAMVDKMQAVDTANIEPMANPLDAIQRLRDDTVTEVDQRERFQAIAPDADEGLYLVPKVI--E--M---KIELAGENALIIYFGDEARVQAATAAIAGALQPVLIDLIPSYASLTVIYNALKTHFHMLAAIKDLLAD---TVNAESGEGSLITLPVYYSLPELESIAERAELSIEQVIDLHQQQEYRVYAIGFAPGFAYLGEVDQQIASPRLSTPRQKVPRGAVGIADQQTAVYPAESPGGWNLIGLCPQRMFDPKAQPTMPVAVGDRVRFEAIN
MS-ISIDEVRHVARLARLDLDDAEIFSLQGELNALLGHFGDIQDIDTTGIEPRSHAVVIQNVWSEDEPRIGLPRESALKNAPVSRAGLFVVPLII--E-DM---KIEPLGDAAYLVR----GPAYEIAAALNSRGLPGLTEAVASYDTLGLYVDPDQFPSSFSTSLGIV----------APRAGRSHEIPVCY--VDLDEAAARLAIAPDELVKRHAEPSYRCYAVGFCPGFPYLGYLDDAIALPRRPSPRVRVEPGSVAITGRQTGIYPLPRPGGWWLIGRTPLKIVDPDT-RYFPIEAGDEVRFVPIS
MS-LSTTDTARIASLARLALAPDESERLRGQINGFFDLVERMRAVDTTGVEPLSHPVSAIERLREDAATEPNQREANQKSAPAVENGLFLVPKVI--E--MSQSRLHALGDAALLCELPPPQRIWALAREAV--AWPEVQEVLPGMNNLTLLFDPQQVAGELELRVLTAWPA---LAGQAEGTGRLVEIPVAYGGPDLHDVARHTGLSAAEVVRRHAAGEYVVYLLGFLPGFAFMGGLAPELHTPRRREPRTAVPARSVGIGGAQTGIYPLDSPGGWQLIGRTPLALFDPAAEPPTLLQPGDRVRFVPES
MA--TDLNIDHVANLARLALTPEEKATFAQQLGDVLHHIEQLAKVDVAGVEPTAHAFAVTNVWADDAPQPGLSVEAALKNAPAQREHMVVVPKVV--E--M---IFAPSGDSSVVVTLGATARVRALAAELERAPDAGIIDVVPAYATVAVYYEPSTAYQHICGVIEACAAK-QKLGAAGRDAPQAIEIPVCYTGPDLAEVARHCGLAPTEVSALHSGADYHVHAVGFSPGFAYLGGLPEKLFTPRRPTPRTQVPAGSVGIGWMHTGVYPLATPGGWQLIGRTPLILFRLDEANPARLRVGDHVKFRTIT
MTEVTEKDVRAIAEYARIGLADGELPQMTADLNAIIDSLAPITEYDLEGVEPTFHPGDLSNVMRDDIEQPSFTQEQALENAPAQQEGSFLIPSILG-GARM---NITIAGDSALNLVFSDTTLIRLASESLSSDPIPGVIEVVPTFCSMMICYDPLILADELTEKLRNGLRG---VGEVDLSVRRIVHIPVCYGGPDINTVAEHAHLSADEVIAIHSGRDYLIDMLGFLPGFAYLGGLDPRLHTPRLAVPRTSIDAGSVGIGGAQTGIYPLPSPGGWQIIGRTPLAPYDPNRAEPILYKAGDYLRFEPIS
MA-IEHADVLRAAHLARLGLDNADADRYVDDLSRILNMVDRLREVDTEGVAPLAHPLDATQPLRADEVTEPDRRDVYQRCAPAVSEGLYLVPRVV--E--MSS-VISLLGTTALLFEAPGDQRIWALAIEAG--KWPEAGEAVPGMNNMMLTFSTPPRLSALRVRLLAAWDH---CS-ALPLEGRIIDLPVIYGGPHMADVVAHTGLSIDDIVELHSAPLYPVYALGSHPGFCYLGGMDPRIATPRRKVPITNLPGGAVSIGGVQTGVSASAGPSGWNTIGRTTMSFFDLAQDPPILCAPGDLVRFRVER
ME-VNDEMVDKLAHLSRLKFDDTEKAEIKNDLQQMIAFVEKLNELNLDGIEPLLHMSPEINVLREDEIKGSISREEALKNAPLHNEQFFMVPKVI-KK--MSSTRIFPLGDTAITIEFGSANEVIARFQQLQQQPFRGMIEIVPAYCTLTVLYDIGKIFETVKKIIEERLAQ---PVEHINVGEHLVKIPVCYAEWDIPQVAAKNNLTVEEVITLHQSIKYKVYMLGFLPGFAYMGEVDEKITMPRKTEP-VPIAAGSVGIAGVQTGIYPFASPGGWQIIGRTPLKLFNVGRDEPVLLKAGDTVQFHAIS
MA-LTPQDVSRIANLARLELSPAEQASLLGELNGFFAIVEQMRAVDTTGVAPLYTPLSAIQRLREDAVTEPDNREANQKSAPAVEAGLFLVPRVI--E--M---KLLPLGDAAWTLEFGRHEQVARLAARVRAACLPGVVDLVPTLRSLTVHFEPEAVAELLGAQLLALAAD---DD-AADATGRCWRLPICTEPPDLAELAARVGLAPQAVRALLCGTTLRVGLIGFMPGFPYLIGLPQALHLPRRATPRTRVPTGSVALAAGLCGVYPWDSPGGWWLVGHLPLPLFEADHQAPAWLAAGDRLCWQPVD
MA-LNLSDVTRIAHLARIELAPGEAEHTLAELNGFFGLVEQMQAVDTEGVAPLAHPIEQIQRLREDAVTEAVDREANQRPAPAVQDGLYLVPKVI--E--M---VIVPSGDRCLIVEFDASRFARAAAACIEAAAPAGVTDVVPALHTVGVHYQPHRVHLALTKILQSVLAD---LPLPAASDARVIDLPVCYGGPDLETVAALCDLRPAQLIELHCAEPVEVLMLGFAPGHPYIGRFDARLAPPRRTTPRTVVPAGSLGLANRQTVIYPMNLPGGWHLIGRTPLPLFDARRSQPCLLRPGDRVRFVPIE
ME-ITDKLVDDLAHLSRLNFNNKEKEEIKNDLQQMIAFVEKLNEIDTSNVEPLLHITPRENVFREDIVAQNISREEALQNVPNTDGTYILVPKVI-KK--MTP-IIQSLGDDALIVDFGKLFEVTRLNRKIQAGLSHEIVETVAAYTTLAIFYRLDVVFYYVKNKVEQLLQE---KDAVLKAEERLIKIPVCYDEPDLKNLSIKKEMTVDKIIAIHSSKVYNVYMIGFLPGFPYLGEVDDAIAFERKKQP-VNVAEGSVGIAGKQTGIYPVGSPGGWQIIGRTPVKIFDPQNEEPCFLKAGDKIQFYSIS
MS-LTLAEVEHIARLAHLELTEEEKNRFREQLSAILEYAARLQEVDTRSISPTAWTFNAQAPLREDVPAQGLSTAEVLSNAPQVQNDQFRVPPVL--E--MAL-WIQPCGDSSLLIILGGQRQVHAMAHGLKARGISGLEEFVPGYATLRVDYDPLKCVEDLLYHIQEVRES---LPEDSALPAREVVIPVHYGGPDLPFVAQYTGLSEEEVIRRHTAGRYPVFLMGFLPGFPYLGGMDESLAAPRLDTPRQRVPAGSVGIAGKQTGVYPLDSPGGWRIIGRTSLTLFDVTREPPFLLQPGDVVRFVAVE
MA-VDAKIVAEVAHLARVQIDENLVAGYAKEMTNVLDLAARMDEVDTTGVEPMAHPLHAVQRLREDTATPINEREAFQSQAPATEGGYYLVPQVI--E--MAVDLFRPAGDAALLIEFGATRQVQIFDAWLTRARVEGVVETAPTLRSVLVRFDPLKIAATLESELGEMLAS---NLRAVDNKIKRWRLPICYGGTDLPEVAQRLGMTVEEAVSRHCAMSQRVLTLGFAPGFMYTGLLQDDWNLPRLDYVKPSVPAGAVSVAVRQTVITSTEIPTGWRTIGCTPFSNFNLAVDPPFLIGPGDELCFFPID
M--IDKKDLHYVASLARLKLKEEDEEKVREKFSMVLDYVGMLNELDIEDVEPLINVNGMSNVMREDEIKESMDRETLLANAPEKMYGCIKVSKVI--E--M---RFLPAGDKSLIIEFGDSKKIRDMYLAIEKSGLDGIIEMVPTYRSILVSYNPLNIYEDLCHKLRELEDN---LNDSGSEPAKVVEIPTIYGGPDIEFVAQHNDLSVNEVIEIHSSRDYLIYMLGFTPGFPYLGGMSEKIETPRLKTPRTKIPAGSVGIAGKQTGIYPIDSPGGWQLIGRTPVKLFDPFAEPPVLLNPGDYVRFVPID
MK-ITEKEVRYVAGLANLNLTEQEIARMQVDLDGILEHMARLNEIDTEGVAPMSQVAEETATLRPDSPIPPLGNQAAMANAPQSGAGYFKVPKVI--E-RM---TIRPGSDRSLFISFGDALEVARLTRCLE--GVRGILNLHPAYTSVLVDFDPRLRHAEVEAIVRERIAT---HEHQPPPEPRHIEIPVRYGGPDLADVARHTGMSAERVVELHSSAEYLVYFVGFSTCFPYLGGLLPELATPRLAAPRKHVPVGSVAIGGAQAGIYPLASPGGWRLIGRTSVTLFDRDASPPPLLRMGDRVRFT-IS
MT--------HVARLARLRLSPEELEEMRGQLSDILDYIAMLQEVDVTGVPITAQVTGLTSVLRPDQVVGKLSLEQVLANAPDAQEGMFRVQAVF-DE--M---SFSSLGDSALLMEAQGEQAVLALTMALEANPPAWLRAVVPAIASLLTCFDPLSMHNGVMEYLRKLQQV---TALQPTYHERVVRIPVHYGGPDLDAVSRLTDMTPTDLIALHCAEPYRVMMIGFAPGFPYIGPLPSDLNIPRRATPRSAVPPGSVALAAGMTGIYPSRLPGGWHVIGRTDLPLFNPETNPPATLRPGDRVQFVAVL
MS-ITEQDVARIARLARIELSPDDTTRAQHELNGIMGLIEQLQAVDTTGIEPMAHPLAAHQRLRDDKPASLEQRQALMVNAPANDNGLFLVPTVI--E--MSTARIVPQGDRTLLLVFGEQRRCALAAAALRAANIPGISDIVPSFNQVALHYSPGLPLTQLTAAIQKPLSA---ALAARAKTSRKIDIPVCYGGPDLEHVAGHCGLTPEEVIHLHSHQSAYVFMLGFAPGAPYIGVHDARLAIGRRATPRTLLPAGSVAIANLQTMIYPNASPGGWHIIGATPAVLFDPAQEPPTLLSPGDTVNFVSIS
MA-LNEQDVARIARLARIALPPEKLQHAQAELNGLLGLIERLQSVDTSGVEPLAHPLSAYERLRDDVATEEDRRASLMANAPACADGLFLVPKVI--E--MAAAGYTRQGECALLFDPNGAQRLWSLADTLK--ADAAVREVVLGMNNVLVVWREPVALGPEAERLDALWRD---ST-PREGAGRVVEVPVSYGGEDLAHAAEHAGLSPRDYAERHAAGDYVVYALGSQPGFGYLGGLPPELAVPRRRVPRPSVPSGAIMIGGGQAGIQSRTTPSGWHVIGMSTLQCFDARAEPPVLLAPGDRVRFQIKE
MA-ITQQDVARIARLARIELSPGETARAQHDLDGMLGLIEKLQAVDTAGVEPMAHPLSAHQRLRPDAAAPLAQRQALMANSPAEDDGLFLVPTVI--E--MPRSEIVPQGDRSVLLVLGGEHRCAAAAAALRAARIKGVSDIVPAFNSVALHYKPGLFFRRLAGEIENVLSQ---ALGLATAQARQIDIPVCYGGPDLAQVAAHCRLSEAEVVRLHSQSPAYVFMLGFAPGAPYIGVHDPKLAIGRRSTPRTNVPAGSVAIANLQTMIYPNTSPGGWHIIGATPLVLFDPFKDPAALLAPGDTVSFVPIG
MS-TDLNTLRQLAHLARLEFDESNEQQMLADLNKILDWVEQLRALDTSTVEPLVHLSHEINVLRADNPQNTISHAEGLLNAPRKDSDYFRVPKVL--E--MKHTQLYPLGDAAVVVEFGKSERVQAFCHRLEQQPFVGLVEYVLAFTTVTVYYDPWLLYDAVLQQLEQLLRR---VSATEKPAPRVVEIPVCYGGPDLDWLAEHLGLLPEQVIALHAASEYLVYMIGFAPGFPYLGGLDAQLTAPRKAQPRPLVPAGAVGIAGQQTGVYPLATPGGWQLIGRTPLRLFRPEAEVPSLLQAGDRVRFVPIS
MS-IDEQTVVKVAKLARIKLDDRDVGPMTQELSAILDWIEQLGEVDVEGVDAMASTVAKSLPMREDVLTGGGRPDEIVANAPKTDDHFFVVPKVV--E--M---TLHPLGDDAYEVSLPPG---GRLAERLR--RLDLFVDVVPGLDKLAVSFDPLSTRRRLERALVNALKD---LPLEEEEHGPPLVLPVRYGGPDLEAVAASGGMETAAFIACHTARSYPVALMGFTPGFAYLTGLDERIECTRLATPRVRVAAGSVGVIAGHTGIYSLDGPGGWPIVGRVLEDLFSPKATDPFTLALGQTVRFEAA-
MS-LTLNDVNRIARLSRLELDEQEQAQALLELNSMLGLIAQLQSVDTSGVTPLAHPLSVHERLREDIVTELEKRAELMANAPAESNGLFLVPKVI--E--MIPTTFDNEGDNALIIRLSRNLLAQKFNLLIQQQTLSGILEAIPTFSTVGIYYDLDRILPRLKDKTAELLTE---LSKSDSDTGKLVEIPICYDLIDLIELSAQLNLSIEEIIQLHSQSPVRVFMLGFSPGLPYLGLFDKKLNIPRRPTPRTKLPAGSIAIANRQCVIYPYETPGGWHIVGATPLTLFDPNRQPKTLYQAGDLVQFKSIS
M---NPSEIEKLANLARLKINEETIEQTAKSITEVLSLVDQLKAAETEGASPMAHPLDAVQRMRADVVSEANQREAFQKIAPATENGLYLVPKVI--D--MAL-AVQALNDNTLLITFGDTAIVGRSWRFLKQHLAKQLINAVPASTTLLLEFKGKPPTEKVESLLSNALMD---SE-HPVYTPKQHIIPVLYDPPDLNAIMKQSNLNLDQLIELHTNKIYRVFALGFMPGFAFLGEVDKRIAFPRMATPRVEVAAGSVGIAENITGIYPRTSPGGWHIIGRCPLELSPDPTEKPPSFSVGDEVQFTAIQ
MS-ITEQDVARIAQLARLDLSAEQASQVEHDLTRILGLIQTLQTVDTQGVEPMAHPLSARQRLREDKALPVESRQAMMRNAPAEQDGLFLVPTVI--E--MHK-QLNEQGDRCLLVQFSGPLRCTRAARLLRDHAPACVRDLVPSFTAVAIHFYPDGSLARLHDYVHQALVE---LDQDQAAPGALVDVPVCYGGPDLPAIAEQLGLSQEQVIELHSSQVQLVFMVGFAPGAPYMGILPEQLNVPRRATPRTVLPKGSVAIANQQTIIYPNESPGGWHLIGRSPVNLFDARRSPAALLAPGDQVRFVPLP
MA-VSADDIRHVAALARLEITEDEVQAMHQHFEEIMTYFNRLNELDLEGIDAFALKVEENIPWREDRAIDSSVREDVLAEAPHRYEDFFRVPRIVEEE--MVLIKIRCAGDSCVVIEYGDAGRVQALRRTLESKKVSGLRELVPTYCSLAVYFDPLAIFLRFFPLINRLASE---AESDIGEKGRGVIIPVCYSFPDLQNVIHHSGLSEEEVIKRHSSVDYYCYMLGFTPGFSYLGGMDESISTPRLVEPREKIPAGSVGIAGRQTGIYPIDSPGGWQLIGRTPLRMFDATREPPTLTDGGLWIRFRPIS
MS-LDSGQIAKIAALSRLKVAPEQAQALEQQLNNIMQLADRLSSENTEGVEPLAHPISLIQRLREDAVTEADNRAANMANAPAAEKGLFLVPKVI--E--M---KAYLLSDRAIQIDWATSALREELIQSFETQDWP-VCQCVQTDQSITVLFENSIVTGRCEALLDQLLTK---LGRDANKPGCHHHIVVHYGGQDLDWLAGQTGLSPTEVIDLHSSIIYTVQFLGFLPGFAYLTGLPKQLQFPRRETPRPRVPAGTLAIAAHYCAVYPWESPGGWHLMGHVEQVLFDPERTGHSLFKAGDTVQFIRAD
MTTFSPEEIDRIAALAQLRLTDEARTRLGADLEQILDYVDRLQAVPTDGVPLTAHIVEGAGDLRADEPRPSLDVRDALANATNEKAGLFRVPRVIG-A--MSD-RLEWLGDAALSVHAIDGAFIHRLAQRLRMAQVAGVRDVVPGMRELVVHVDPLRCVRQVALALRATEAD-----GEAATVGFAVEVPVVYGGPDLEDVALACGLAPEEVCRRHAAVDYVVCFVGFVPGFPYLGPLDSRLHLPRRATPRPKVPPGSVAIAGAYSGIYPSASPGGWHIIGRTDMSLFDLGATPPARLAPGTRVRFVRRE
MS-LGAEQLERLAALARLRIDPGEAPALKDALERILGLAEELAAADTTGIDPLANPLDAVQPLRADTVTESNRRDAFQAIAPAVEDGLYLVPRVV--E----------------MVYLGETARVQALADALPDALDEALLDLVPSYASLLVVYDPYLTHMAVVRKLHHLGYA---LEQGRAGEGRLVELPAWYSCADLEELARRAGLAMAEVIALHSGTDYRVYAIGFAPGFAYLGEVDERIAAPRLATPRQRVPRGAIAIADRQTAVYPAASPGGWNLVGRCPRRLFDPAADPCMPVAVGDRVRFRPID
ME-INDTAFDQLAHLSRLQFSAAEKEEIKGDLQRMIAFVEKLNEVDTTGVAPLLHMSSAANVWREDEVKGSVTNEEALLNASDARDQFFRVPKVI-KK--MIL-RIYSISEKAIVIEWEQRGSIRLLQECIYRAQWNGLVELVPSYASLSVFYNPIVVAEKAEAFILQLLTQ---TDTTIQAKPRRVEIPVLYGGPDLSFVAAHCKMTEAEVIDLHSKAIYQVYLLGFVPGFAYLGGMNTLLDTPRKQTPRPNVPAGSVGIAGLQTGIYPMQITGGWQIIGSTTLSLFNPGNTPPAFLQAGDEVCFVPVT
MG-IERSEIEKLATLSRIAIDEGTISDVARRLDSVLQLVDQLQAADTTGIDTMAHPMQAIQRLRDDRVSELNQRDALQAIAPAVEDGLFLVPKVI--E--M---VISVAGENSLIVYFSDKARIKTCSSAIGLALGRHLVDLIPSYASILVIYDSLLTHFAVSKVIRTVAAA---SSSQSNHDGKLITLPVYYSLPDLSALAENAGLSIDQVIELHQAIEYRVYAIGFAPGFAYLGEVDQRIAAPRLATPRLKVPRGAVAIADRQTAVYPAQSPGGWNLIGLCPTPMFDAKADPIMPVSTGDRVAFKAIS
MK-IDRKIVERAATLSRIEMEPENVEPMVRFFRDIIGHFKVLEKCDTTGVDPFSSLEDEPCPLRGDGPVRWDIGDEALDAAPHKEGRFFQVPAIGG-EEVMND-RVLYAGDSCLVVEFGSVGRVQALRRLLEERLPFGVRELVPTYRSLSVYFDPVETAPKLLKELEALASS---TEEKSDAGGKVVVVPACYGGPDIENVADHNGLSVEEVIEIHSKPDYYCYMLGFTPGFSYLGGMDERIATPRLENPRTLIPAGSVGIAGKQTGIYPIDSPGGWQLIGRTPLKLFDPLKDNPTLLDAGLWVRFEPIT
MQ-VDDALISRLAKLSRLDPSAAQREKLQQDLRNILGMVAKLDELELDAVEPLRYVTGQENDLRPDEVGEHIDRADALRNAPDHEGGFFRVPRVI-SE--MRK-RILNYGERALLLEWEQVHGVHTYQHALL--SWPGIEEAVPAYASLLLVFETPHWTDRLRETLYNWSPR-----SVESFPGREYVLPVHYNGIDLGDVAHRQGLSIEELIQKHTARTYLVYQLGFRPGFAFLGDLDEGLQLPRLASPRKHVAAGTVAIAGAQTAVYPTESPGGWHQLGHCPVPLIPSPGTASVSLQAGDQVRFTAVD
MA-LIPQDIERIARLARLALTPAESAGMLTQLNGFFAIVEKMRAVDTSGLTPLAHPVAAIERLRADLVSEPDQRQANQQSAPAVEGGLYLVPKVI--E--MSLARIVASGDSCLVVEIRTASQAGAAATALRQAGLPGVTDVVPAMVTVGVHYRPQALYQAAARVVAALLEP---LEWQEAQAARVVEVPVCYGGPDLASVAAACGLSPQGLIDLHAGAQVRVLMMGFAPGLPYIGSFDTRLAVPRRPQPRMAVPGGSIGLANRQSVIYPFTLPGGWSLIGRTPMQLFDPNRDPACLLQAGDGLRFVPIS
MA-ITTQDVEKIAQLANLRPSAADLDRLAAQMGAIVGYFDRLNELDTTDVPPMSHCSAVGTALRPDIPHTPPGTEVALANAPASGYGHFKVPRVL-----M---RLFPIADDALTVEFGQAEQVCRLDQALAAQPFAGLRETVPAYASLGVFYAPDRVQAAVISHIEGLLRD---LPPADGFSRRRITLPVCYDLPDLPFVAQQHGLCVEEVIARHTAPVYRVFMLGFLPGFAYLGLVDERIATPRRPTPRPHVPAGSVGIAGRQTGIYPTTSPGGWQLIGRTPVRMFDPFAPQPARLQPGDEVCFYPIP
MQ-VDDALIAKLSRLSMLDFNEAEKEEIKADLVKMIGFVDKLKELDTSGIDPLLHMSGNNNMLREDEVKNMLTQEEALRNAPLHDSQFFKVPKVI-KKPDMAQYSLFPLGDTALLIDFGNTDEVLRLFHFLKQQGHPFIKDLVPAYSSLAVYYDIMDVFDVMAEVIGGLLRN---AGEMENTTGKTIRIPVCYAETDIHYLASQNNICIEEIIRLHTSRTYRVYMLGFIPGFSYMGVVDERIAIKRKPEPQ-QVVAGSVGIAGRQTGIYPLDSPGGWQIIGRTPVKPFDRDKNPPVLFEPGDQVKFYSIT
ME-ISVKTIQHLAHLSRLQINETQAAQYQTDMQKMVSFIEQLQEVNTDGVEPLLMLSDASTALRADQLNESLSAADALKNAPSHDHQYFKVPTVI-KK--MA--HIYALGDQAITIEWSSTDQVMHSFHFFQIHPIEGVTDMIPAYSSLTLLYNPTIIFEWLKKKLAALTVA---PE-TVAQETAPIIVPVCYDTPDLVEATQITRCSIEELIALHTSKIYKVYMLGFLPGFAYMASVHQQIQLPRKANPRKLVAAGSVGIAGEQTGIYPIEAPGGWQLIGQTPLKIFDITKEEPCLFKPGNWVKFEAIT
MT-ITAQDVQNCANLSRLAIDDTTAQSYAGSLDKILLMMNVLSDVNTNDIKPLANVHEACTELRADVANVSINRDGFQTVAPAVQDGLYLVPQVI--E--MS------SSESTFVLFLGGQKLCWALSRHLDTCADLPVSETVVGMNALTMYLDKDVLYQKLLNEIHDFVGS---SGSFDGIDGKHVDIPVIYGGVDLADSAKMLGMSIDELVARHTAPLYTVYFIGFQAGFPYLGGLPDELHLPRHAKPRTKVPQGSVGIGGAQTGIYPFESPGGWQLLGRTNLPLFDKTHNSPTLLQAGDTLRFVATD
MTGLTKEEILKIGKLARLEIDPSELDALEKHFGSVLSYFEVLKELDVSSVDLADKEGAESMRLEPDEIGDSSNREAILSQAPQRDGDFFRVPKIGGEE--MRLWSVLPAGEGCLFLDFGNVGRVHAVKLALERRPFVGLVELVPSYRSLAVYFDPIATVPALREALARLASE---TAALPAEGGTVLRLPVCYGGPDMGNVTSHTGLSEADVVARHTGRDLYCYMLGFLPGFAYLGGMDESLATPRLTTPRKRIEPGSVGIAGRQTGAYSVASPGGWQIIGRTPVRLYDPDRSPAAAIQAGFWVRYYAVT
MS-LDHAAVRHIARLARLAVADDQLESLRSDLQRVLHLFDDLAAANVDNLVPLAHPHDQALSLRDDVVSEIDRSAELLALAAASQGGYYLVPKVI--E--MSG-AIEPLGDSAVLLHFGDRAEVHAAARHLAALALPGIIELVPAYASLAVVFDPAQWAQHCVAALTRAFAT---PPATTAASAVLIEVPVCYGGPDLAAAAQRSGLPVEEFIARHAAVEYRVAMLGFAAGFPYLLGLDARLQQPRRASPRTRVPAGSVAIGGLQTGIYPRALPGGWNLIGRTPLTLFDAHASPPNRLAAGQRVRFRAVT
MS-FDADHLRRCARLARLALADDEIAPLGTAIARMLDRVGELQDAAVDAVEPMAHPLGLALAARPDAVTEGDAREALLALAPEARMDLYLVPKVI--E--M---EVEPLGEGLLVLRFGSGARVHAAADVLGQHALRGVDDLVPAYASLGIRYRAEAWWQALAAAVQALLDG---TAAAAAPAPRTVEIPVCYAAPDLAVVAAQAGLPASEVIARHCAPLYRVAMLGFAPGFPYLIGLDPALHTPRRADPRTQVPAGAVAIGGGQTGIYPRALPGGWQIIGRTPQVLFDPGRQPASLLQAGDGVRFRPID
MSQVSREEILEVANLARLGVDENTADSYAADITKILKLMNTLGNVDTTDIKPLSNIHEACQDLRADVAKHDINRERNQSVAPAVEDGLYLVPQVI--E--M---QWQICSETNLALFFPKPQKCWALSDSIQ--KMPEVIEVVIGMNTLSVFILPLTWLNIFKDKLSALLND---IP-SKTIQGKHVEIPVHYGGPDLAAMANDLNLSVEAVVELHTKATYTVYFIGFQPGFPYLGGLSESLYFPRHAIPRTQVPAGSVGIGGEQTGIYPFASPGGWQLLGQANTALFDSTKTSPTLLNAGDTLTFTAID
MK-IDESLVKRLETLSMVEIEDK--ASMAKDLAEIVEFVEMLNELDTSNVDATFSTLDNSTYLREDEPIKNNVIEEILEHAPKAKDGFFIVPKII--E--M---KFKVAGVDSLIIEFGEVRLVMKNYEILKPH----FLEVTPSYTTVLVKYGIDRTEDALESIKSMLVKD---VQ-EEICFSEPVIIPAFYDEYDLKRVAEYHKISIKEVIKRHSSKIYDVYAIGFLPGFAYMGIVD--IPTPRI-PPRSEVAKGSVGIAGEQTGIYPMKSPGGWNIIARTYKEMFSEKIEGFSLLKVGDRVKFEPVS
MSKISIEEVRHVASLARLRLTEAEAELFSEQLSVVISHMSDIEELHTGQHIQERYNFVDETALREDRSEASIERESILKGAPLVEDFMFKVPPILG-EGKM---RILPYGPKAFLVEVESDAEVLSLLAEVAIRCNVGVVNIVPGERTVLFDGVGN--LDTAKSDLMTWK-----LRAGRLSQEVTVELECRYDGPDIGRVAELWNMTEQEVINYHSSLSHQVIFCGFSPGFAYIRGLDEDHLVPRRASPRPSVDAGSVGLAHLYTGVYPHPSPGGWQLIGRCETRIWDETQTPPALLTPGTKVKFVPI-
M--INKEEVERIASLIKLEVTPEEVDSLQSHFNKILGYFELLGKLPLDNVDPFTGDEDTVCPMREDAVSEWDDRETLRELETFNEENYFEVPSILG-EDNMLEERILHAGDSCVVVEFGSTGQVQSLRRALENKNIPGIKELIPTYRSLAIYFDPLEILEKLKSTLTSLSTM---DEENITTGGTLIVIPVCYGGPDIENVAQHNNLSVEEVIEIHSRPDYYCYMLGFTPGFSYLGGMDERIATPRLETPRTLIPAGSVGIAGKQTGIYPIDSPGGWQLIGRTPLKMFDPKSEKPTLIEAGYWVRFKPIS
M---SDFDVEHFAKLSRLNINEEEKVTLQKQMNDILGMVNELMELELDGVEGTNFAVQMENVIREDNSAPSLPAEVAAATFPDREENLNRTPVIL--ENDMSIKKCHQLGDSCLIFVFFDSQFILSLFRSLQNE--KGFLDLVPAYCDIAIHYDPLGNAQEIRLIVDKHLEN---LELKQDFLEKTHRLAVVYDGQDLARVADLTKLSTNEIIHRHSQAQYTVAMIGFLPHFPYLIGLDPSLHVPRLETPRERVPEGSVAIGGEQTGVYHEASPGGWNLIGRNP--------EHLQLLEPGDKVEFFEVK
MA-VTREDVLHIADLARLGVDAARADELTRELSAILSHMEVLSQVDTAAMPPTAGVGAGGTPLRPDVRVPPLMEGTLESFAPVMRDGFFIVPRLATHEGAM---RFLPAGDLAVLVEFDEETRVRALEFLIQQKALTGVVETVPTFRALLVYYDPRAVYDALCAAITELLPQ---ATTAVLPPSRLVELPCCYDDFDLAPAAERLGLSTAELVRLHSTAEYLVYFIGFTPGLPYMTGMPDRLQIARLDTPRVRVPAGSVGIGGIQCCVYSVESPGGFWVLGRTPLRLYDPDAPEPILLRPGDRVSFRAID
