# Supplementary material for: Inter-protein residue covariation information unravels physically interacting protein dimers
Source: BMC Bioinformatics. 2020 Dec 17;21:584. doi: 10.1186/s12859-020-03930-7 (PMC7745481; doi:10.1186/s12859-020-03930-7)
Supplement: Supplementary file 5 — Additional file 5. Final ER-MSAs at different ASA thresholds. Available on Mendeley data (http://dx.doi.org/10.17632/9bk2r55286.1). [file 12859_2020_3930_MOESM5_ESM.zip › Additional file 2/Final ER-MSAs/Negative ER-MSA dataset/ASA0.0/paired_MSA/3pnl-A-1zun-A/MSA_IDs.txt]

sp|P76015|DHAK_	sp|Q87WW0|CYSD_
tr|A0A0M8KBJ3|A	tr|A0A0M8K6Y9|A
tr|A0A0Q9J2A2|A	tr|A0A0Q4H6Z0|A
tr|A0A0Q6PUL1|A	tr|A0A0Q6Q0B0|A
tr|A0A024H7N6|A	tr|A0A024H085|A
tr|A1R183|A1R18	tr|A1R980|A1R98
tr|A0A099J7B6|A	tr|A0A099JR55|A
tr|N2AHU4|N2AHU	tr|R5E8X6|R5E8X
tr|A0A0B2AHQ7|A	tr|A0A0B2AQB6|A
tr|A0A1F2WI97|A	tr|A0A0R2PBV9|A
tr|A0A151BWB2|A	tr|A0A151BSW1|A
tr|D2PZT8|D2PZT	tr|D2PSQ5|D2PSQ
tr|A0A0P0SGL3|A	tr|A0A1Q4DRC0|A
tr|D3F988|D3F98	tr|D3F0K6|D3F0K
tr|A0A1F8QNT9|A	tr|A0A1F8SBZ0|A
tr|A0A098Y5C7|A	tr|A0A098YB51|A
tr|B0TAR8|B0TAR	tr|B0THG9|B0THG
tr|F5XQ37|F5XQ3	tr|F5XFZ1|F5XFZ
tr|A0A1K0FKH3|A	tr|A0A1K0H206|A
tr|A0A0P7WMQ3|A	tr|A0A1M3IK36|A
tr|A0A0Q9S3Z2|A	tr|A0A0Q9LXY4|A
tr|A0A1M7RI33|A	tr|A0A1M7RPK7|A
tr|A0A0T2L023|A	tr|A0A1R3X4H2|A
tr|A0A1G9XQU7|A	tr|A0A1H0C869|A
tr|A0A085HMS9|A	tr|A0A085IEE6|A
tr|A0A1Y5XYQ8|A	tr|A0A1W2B1V8|A
tr|A0A089PLS4|A	tr|A0A089PIL9|A
tr|A0A1H1U3Y1|A	tr|A0A1H1Q9U5|A
tr|A0A0F0GY66|A	tr|A0A0F0H940|A
tr|A0A1M5GFZ9|A	tr|A0A1M5BJL1|A
tr|A0A150X7D1|A	tr|A0A150WY20|A
tr|A0A0H5CN84|A	tr|A0A0H5CE52|A
tr|D4B8M3|D4B8M	tr|D4BH44|D4BH4
tr|A4AIN1|A4AIN	tr|A0A0C1UEA2|A
tr|D1BTV8|D1BTV	tr|D1BXE5|D1BXE
tr|Q6LL45|Q6LL4	sp|Q6LM68|CYSD_
tr|C5ESN6|C5ESN	tr|A0A1Q6MZ03|A
tr|I2BC42|I2BC4	tr|I2B628|I2B62
tr|A0A168EYV2|A	tr|A0A168G0P8|A
tr|C6WHH2|C6WHH	tr|C6WRD6|C6WRD
tr|A0A1Q8BU13|A	tr|A0A1Q8C328|A
tr|E6WA33|E6WA3	tr|A0A0A1AWP0|A
tr|A0A071LV60|A	tr|A0A071M151|A
tr|A0A097QZL5|A	tr|A0A097R5Q4|A
tr|A4FKF5|A4FKF	tr|A4FFH9|A4FFH
tr|A0A1R4J2B6|A	tr|A0A1R4IYV0|A
tr|A0A0Q9CKF8|A	tr|A0A0Q9CDP3|A
tr|A0A1W2FQ13|A	tr|A0A1W2F247|A
tr|C7Q5T0|C7Q5T	tr|C7QK48|C7QK4
tr|A6EMJ4|A6EMJ	tr|A6ETH0|A6ETH
tr|K7S764|K7S76	tr|K7RT08|K7RT0
tr|C8NCE7|C8NCE	tr|C8NBR5|C8NBR
tr|D4C2T3|D4C2T	tr|A0A0H2LJ05|A
tr|R9MH62|R9MH6	tr|R9MJV2|R9MJV
tr|C7R306|C7R30	tr|C7R1A9|C7R1A
tr|A0A1Y6CB76|A	tr|A0A1Y6BMP2|A
tr|B4ETW1|B4ETW	sp|B4F231|CYSD_
tr|A0A0N0Z9W2|A	tr|A0A0N0ZAN7|A
tr|A0A1H7X998|A	tr|A0A1H8AXB2|A
tr|E3FYF9|E3FYF	tr|Q08RF4|Q08RF
tr|D2B9Y7|D2B9Y	tr|D2B409|D2B40
tr|A0A0P6W3F9|A	tr|A0A0P6VS32|A
tr|A0A0C2JM60|A	tr|A0A0C2GAY0|A
tr|A0A1T5LSR1|A	tr|A0A1T5IA48|A
tr|W0LAE4|W0LAE	tr|W0LH36|W0LH3
tr|A0A148NA38|A	tr|A0A148N811|A
tr|A0A0A3AMF8|A	tr|A0A0A3AVB0|A
tr|A0A0S8EQV4|A	tr|A0A1G2ZVY1|A
tr|V2YFR0|V2YFR	tr|R6MPF9|R6MPF
tr|C8XKM3|C8XKM	tr|C8XKK7|C8XKK
tr|V6L076|V6L07	tr|V6JHF3|V6JHF
tr|A0A1V0A394|A	tr|A0A1V0AJ99|A
tr|A0A0C1L1I5|A	tr|A0A0C1NNV2|A
tr|A0A1Y6CT02|A	tr|A0A1Y6D3X5|A
tr|A0A099D1K5|A	tr|A0A099D192|A
tr|A0A0H1R8W3|A	tr|A0A0H1RJP9|A
tr|G8PLG9|G8PLG	tr|G8PH29|G8PH2
tr|Q12FN7|Q12FN	tr|A0A068Z1A3|A
tr|A0A0F2P0R3|A	tr|A0A0F7PJC5|A
tr|A0A1U7JCB1|A	tr|A0A1U7JG52|A
tr|A0A0Q5GRF1|A	tr|A0A0Q6C252|A
tr|A0A1T4PI95|A	tr|A0A1X0T5C5|A
tr|A0A1H2LRG3|A	tr|A0A1H2J1P3|A
tr|C6XCW1|C6XCW	tr|C6XDZ0|C6XDZ
tr|A0A1E4BQB5|A	tr|A0A1E4C2S8|A
tr|A0A0N0ZD45|A	tr|A0A0Q5Q8Z7|A
tr|A0A0J1D323|A	tr|A0A0J1CP35|A
tr|G4T0K7|G4T0K	tr|G4T0D9|G4T0D
tr|Q60CU2|Q60CU	sp|Q604B7|CYSD_
tr|A0A0Q6BQK1|A	tr|A0A0Q6BLV4|A
tr|A0A1Y1ST54|A	tr|A0A1Y1SQ81|A
tr|G3ITN8|G3ITN	tr|G3IUG7|G3IUG
tr|A0A0H2M1V2|A	tr|A0A0H2M6C3|A
tr|J3HQV4|J3HQV	tr|J3HKX7|J3HKX
tr|A0A172UAC4|A	tr|A0A172UCE8|A
tr|Y0KI21|Y0KI2	tr|Y0KGX7|Y0KGX
tr|A0A0Q7B491|A	tr|R7XTY4|R7XTY
tr|A0A1M3CNZ4|A	tr|A0A021X1S1|A
tr|A0A1Q3JD89|A	tr|A0A1F8HYX7|A
tr|V5BUQ6|V5BUQ	tr|V5E3C6|V5E3C
tr|A0A1M3AUD5|A	tr|A0A1M3AY11|A
tr|A0A126P0P3|A	tr|A0A0N0JST2|A
tr|A0A1S1T9Y0|A	tr|A0A0Q9EC20|A
tr|A0A1M3PCS7|A	tr|J2D235|J2D23
tr|A0A0P6WII7|A	tr|A0A109LPL8|A
tr|A0A1G3FVT7|A	tr|A0A177HDE0|A
tr|G8AUH3|G8AUH	tr|G8B1F7|G8B1F
tr|F7XYZ4|F7XYZ	tr|C3MIE0|C3MIE
tr|A0A168WLZ0|A	tr|A0A168S579|A
tr|A0A1M5R1A9|A	tr|A0A1M5SVP7|A
tr|G6F1I9|G6F1I	tr|G6F1G0|G6F1G
tr|A0A0G3CMN5|A	tr|A0A0G3CV43|A
tr|A0A1E4GEB7|A	tr|A0A1E4G6B2|A
tr|Q1R0P0|Q1R0P	sp|Q1QUF8|CYSD2
tr|A0A1Q4D010|A	tr|A0A1Q4CWM0|A
tr|Q2RUQ4|Q2RUQ	sp|Q2RS06|CYSD_
tr|A0A1V8M0P7|A	tr|A0A1V8MAA6|A
tr|A0A1C7P0F7|A	tr|A0A1C7P847|A
tr|A0A135HS01|A	tr|A0A135HQF2|A
tr|A0A0J8YPH9|A	tr|A0A0J8YGY8|A
tr|F4F7H6|F4F7H	tr|F4F3A0|F4F3A
tr|B6BU13|B6BU1	tr|A0A0N1KYR2|A
tr|A0A085HG76|A	tr|A0A085HLC2|A
tr|C1DG86|C1DG8	sp|C1DQ71|CYSD_
tr|W8X039|W8X03	tr|W8WU72|W8WU7
tr|A0A1T4RTJ3|A	tr|A0A1T4SYY6|A
tr|A0A1Y5TCW3|A	tr|A0A1Y5T068|A
tr|A0A1S8YS18|A	tr|A0A1S8YKH8|A
tr|A0A1M7ZNV5|A	tr|A0A1M7ZKY2|A
tr|Q11BU6|Q11BU	sp|Q11K42|CYSD_
tr|A0A1X4N6Z4|A	tr|A0A1X4NDH9|A
tr|A0A0J6NHA9|A	tr|A0A0J6NI85|A
tr|A6DNZ6|A6DNZ	tr|A6DLH3|A6DLH
tr|A0A081N2E4|A	tr|A0A081N722|A
tr|A0A1T4YHH7|A	tr|A0A1T4XCN5|A
tr|A0A1Q9LBQ8|A	tr|A0A1Q9LTN5|A
tr|S0GS28|S0GS2	tr|S0GVB9|S0GVB
tr|A0A180F397|A	tr|A0A180FG76|A
tr|A0A060R9P5|A	tr|A0A060RE55|A
