# Supplementary material for: Inter-protein residue covariation information unravels physically interacting protein dimers
Source: BMC Bioinformatics. 2020 Dec 17;21:584. doi: 10.1186/s12859-020-03930-7 (PMC7745481; doi:10.1186/s12859-020-03930-7)
Supplement: Supplementary file 5 — Additional file 5. Final ER-MSAs at different ASA thresholds. Available on Mendeley data (http://dx.doi.org/10.17632/9bk2r55286.1). [file 12859_2020_3930_MOESM5_ESM.zip › Additional file 2/Final ER-MSAs/Negative ER-MSA dataset/ASA0.0/paired_MSA/3pnl-A-1zun-A/MSA_ready_for_MI.txt]

MKKLINDVQDVLDEQLAGLAKAHPSLTLHQDPVYVTRADAPVAGKVALLSGGGSGHEPMHCGYIGQGMLSGACPGEIFTSPTPDKIFECAMQVDGGEGVLLIIKNYTGDILNFETATELLHDSGVKVTTVVIDDDVAVKDSLYTAGRRGVANTVLIEKLVGAAAERGDSLDACAELGRKLNNQGHSIGIALGACTVPAAGKPSFTLADNEMEFGVGIHGEPGIDRRPFSSLDQTVDEMFDTLLVNGSYHRTLRFWDYQQGSWQEEQQTKQPLQSGDRVIALVNNLGATPLSELYGVYNRLTTRCQQAGLTIERNLIGAYCTSLDMTGFSITLLKVDDETLALWDAPVHTPALNWGKMVDKLTHLKQLEAESIHIIREVAAEFDNPVMLYSIGKDSAVMLHLARKAFFPGKLPFPVMHVDTRWKFQEMYRFRDQMVEEMGLDLITHINPDGVAQGINPFTHGSAKHTDIMKTEGLKQALDKHGFDAAFGGARRDEEKSRAKERVYSFRDSKHRWDPKNQRPELWNVYNGNVNKGESIRVFPLSNWTELDIWQYIYLEGIPIVPLYFAAERDVIEKNGTLIMIDDERILEHLTDEEKSRIVKKKVRFRTLGCYPLTGAVESEATSLTDIIQEMLLTRTSERQGRVIDHDGAGSMEEKKRQGYF
MKKLINKVENVVRESLEGMALAHSDIRVHFDPTFVYRADAPVANKVAVISGGGSGHEPMHGGFVGVGMLDAACPGEVFTSPTPDQMLEAARTVNSGAGVLYIVKNYTGDVMNFEMAAELAASEGIPVQNILIDDDVAVKDSLYTAGRRGVGTTVLAEKIVGAAAEEGRDLKALADLCRRVNINGRSMGMALTSCTVPAKGSPTFELGDDEMEIGIGIHGEPGRERMKLKSADEITEMLALAIIEDDAYTRTVREFDLDKGTWVDVELTDPPFQPGDNVLAFVNSMGGTPVSELYIVYRKLHEICEKKGLRIVRNLVGAYITSLEMQGVSITLLRMDDEMIRLWDAPVNTPALRWGAMPYRRTHLQQLESEAIYVMREVAAQFERPVLLFSGGKDSIVLVHLARKAFYPGKIPFPLLHIDTGHNFPETLEFRDRLVENIGAHLIVRYVQDSIDQGRVKEETGPYASRNALQTVTLLDAIAEFRFDAAIGGARRDEEKARAKERFFSHRDQFGQWDPKNQRPELWTLYNGRKGPGEHFRVFPLSNWTELDVWMYIKREGIELPSLYFAHRRKVVNRLGVWLAVSD-IV--QPLPGE--EVAEKTVRFRTIGDMTCTGAVESNATTIDDIILEVATARVTERA-RADDKVSEAAMEDRKRQGYF
MKKLINSPATVLADALNGVAAAHHELAVDFANRVVSRGAAVKQGKVALISGGGSGHEPLHSGFVGLGMLDAACAGEVFTSPTPDQMLAATMTVNAGAGVLYIVKNYTGDVLNFEMAAELAEADGVQVKSVLVADDVAVEDSTWTAGRRGVGTTVLVEKIAGAAAEEGRDLDAVHALATRVSENGRSMGVALTSATLPAVGKPSFDLPEDEIEMGVGIHGEPGRKRVPLRPASEIAEELVSSILSDH------------------------DFS-GAPVIAMLSGLGGTPLIELYAIYGDVAALLEQRGITVARALVGDYITSLDMAGCSLTLLRADEEMLRLWDAPVSTAALRWGAMRTGIDTLDALEAEAIHIIREVVAEFERPVLLFSGGKDSVLVLHLAAKAFWPAKVPFPVLHVDTGHNFPEVIEFRDRTVERLGLRLEVASVQDYLDDGRLAER--ADGTRNPLQTQPLLDGIAAGRHDAVFGGARRDEDKARAKERILSLRDEFGQWDPRNQRPELWDLYNGRHTVGQHVRAFPISNWTELDVWRYIEREGIELPPLYYAHEREVYLRDGMWRAISD-VS--PARADE--TVERRIVRYRTVGDMSCTGAVESDAASVADVVREIALSTLTERATRADDRISEAAMEDRKKDGYF
MKKFVNDPLKYVPEMLAGIALANPDLRYVPEYNLIMRTDAPREDKVSIIQGSGSGHEPAHVLTVGKGMLDGACPGDVFAAPPMDYVYETTKLLASPKGVLLLVNNYTGDRMAFDMAQEMSLADGVKVKTLFIDDDVSVKDSTYTVGRRGVAGNFFVMKAVGAASEAGAELEEIVRIGEKVNSVTRTMGLALTACTPPAKGSPLFELGEDEIEIGVGIHGEPGRRRARMAPADELLDELLDPVVADL------------------------PFESGDRVALMINGLGGTPISELYILYGRAHQLLTERGITVARSYVGEYCTSLDMAGASLTLVRLDDEIDGLLAAPAEIGARIF--MTYGLSQLDYIESEAIFIIREVAAESEHPAMLFSGGKDSLVMLHLAMKAFAPGPIPFPVVHIDTGHNFGEVLEFRDRRVAELGVRLVIGSVQDAIDSGRVRED--PSGSRNRIQTPVLLHTAEVHGFTALMGGARRDEEKARAKERVFSFRDEFGQWDPKNQRPELWSLYNGRIGIGESIRVFPLSNWTELDVWEYIARERVEVPALYYARKRQVFMRNSMIFAVNE-HC--QPAEGE--EIFEATVRYRTVGDATLTAAVASEADTPEKVITEVAATRITERATRGDDRVSEAAMEDRKKEGYF
MKKLINDPKTVVEESVQGFGQAHADVNVSSDPTYITRKDAPVSGKVGLVSGGGSGHEPLHAGFVGRGMLDAAVPGAVFTSPTPDQILPATLAVNSGAGVVHIVKNYTGDVLNFETAAELSEAEGVNVRTVLVNDDVAVEDSLYTAGRRGVGGTVLVEKIAGAAAERGDDLDAVAAIGERVNSNVRTMGVALSACTVPHAGSPSFDLAEDEIEIGIGIHGEPGRHRIPMENADGITDRLLEPVLTDL------------------------GITAGDRVLLFVNGMGGTPLSELYIVYRRAAQVLASRGAAVERSLVGNYITALEMQGCSISVLRLDDELTELWDAPVHTAALRWGVM-TRLSSLDTLESEAIHIIREVVAEFEKPALLFSGGKDSVVMLHLATKAFWPGKVPFPVLHVDTGHNFPEVIDFRDRTVERLGLKLVVGSVQEFIDRGELAER--ADGTRNPLQTVPLLDAIQRNKFDAVFGGGRRDEDKARAKERILSLRDEFGQWDPRNQRPELWNLYNGRHTVGQHVRAFPISNWTELDIWRYIERENIELPGLYYAHERDVFARDGMWRAVGE-VS--QPLPHE--EVITKTVRYRTVGDMSCTGAVESDAYSVSDVVVEVAGSTLTERATRADDRISEAAMEDRKKDGYF
MKKLINDPRAVVDESVEGFGMAHADVDVHPEPKYVIRKGAPVAGKVALISGGGSGHEPLHAGFVGLGMLDAAVPGAVFTSPTPDQIIPATVAVDSGAGVVHIVKNYTGDVLNFETAAEMAQAEGVHVRSVLVNDDVAVEDSLYTAGRRGVGGTVLVEKIAGASAQRGDDLDAVTAIAERVVANVRTMGVALSGCTVPHAGTPSFELADDEIEIGIGIHGEPGRHRIAMESADAITDRLLEPVLEDL------------------------ALASGDKVLLFVNGMGGTPQSELYIVYRRAAQVLAERGATVERSLVGNYVTSLEMQGCSVSVLRLDDELTRLWDAPVHTAALRWGAMSERLSSLDTLESEAIHIIREVVAEFEKPALLFSGGKDSVVMLHLATKAFWPGKVPFPVLHVDTGHNFPEVIDFRDRTVERLGLKLVVGSVQEFIDRGELAER--ADGTRNPLQTVPLLDAIQRNKFDAVFGGGRRDEDKARAKERILSLRDEFGQWDPRNQRPELWNLYNGRHTVGQHVRAFPISNWTELDIWRYIERENIELPSLYYAHEREVFARDGMWRAVGD-VS--QPLPNE--DVITKLVRYRTVGDMSCTGAVESDARTVADVVVEVAASTLTERATRADDRISEAAMEDRKKDGYF
MKKFMNDPADAVTDYLVGLAAAHPTVTFDAERRIVVRTTRARAGKVGLVAGGGSGCEPLHTGFVGHGMLDAACPGEIFTSPVPKQIVAATLAADSGAGVLHVIKNFSGEVMNFGMATELLAFEGIAVDSVLVTDDVSIPQMPGTAGRRGLGATVLVEKIAGAAAERGDDLASVTAIARRVTDRARTFGVGLSSCTPPLRGKPIYDLPDGEIEFGIGISGEPGRERVAMRDAHQIADAMVSEVVTDL------------------------QPSPGAQLLVLVNGMGATPLSELYLLYGECDRLLRARGLEPVRSLVGNFVTSLDQAGAALTILELDDALTVLWDAPVRTASITWGAMTHRLSELDVLESEAIHIIREVVSEFERPVLLFSGGKDSVVVLHLAAKAFWPGKIPFSLLHVDTGHNFPEVLEFRDKTVAAHGVRLTVARVEDYIADGRLAER--ADGTRNPLQTLPLLDAIAAGRHDAVFGGARRDEDKARAKERILSLRDEFGQWDPRNQRPELWNLYNGRHTVGQHVRAFPISNWTELNVWRYIERENIALPPLYYAHEREVYRRDNMWRAVSP-VS--LPRTDE--TVETRTVRYRTVGDMSCTGAVASAAASVADVVREVGVSTITERATRADDRISEAAMEDRKKEGYF
M-WIFNSEETALGEALEGMISAEPEYRRTKYGYGMFRRDLP-PDRVRIIVDGGGGYGPMWAGFARPGLADAAVHGEFNSAPNAYVLYEMAKAVDAGKGVLFLCNHFMGDYLNNDMALELLEREGIRAKACYISDDVCSCIGEEKEARGGLHGIAQIAKLAWNCAARGDSLDQVFRLAQKGNDRLRSITMKVED--------------QGQILVGPGFSGEPPKETVPFESADQLVSLALEKLLAEL------------------------KPYGLKEVFLCINRLRRMCFTEGFVVLRAAVRYLRERGIGVCGSSVGTYFDVFDSNGCMISLLAADEEMKACLGSVS----YDFTVM----NHLDELEAEAIYIMREVVAECEKPVMLYSIGKDSSVMLHLAIKAFYPEKPPFPFLHVNTTWKFKEMIAFRDKITKELGIEMLEYINTEGVRQGVNPFDYGAA-YTDIMKTQALKQAMSRYGFTAAFGGGRRDEEKSRAKERVFSFRDADQSWDPKNQRPELWNLYNTQIRKGESIRVFPLSNWTEKDIWQYIKRENIPIVSLYYADVRPVVERDGNLIMVDDDRM--RLYPGE--RIEKKMVRFRTLGCYPLTGAIESNATTLDQIIDETLATVESERASRVIDSDGSASMERRKKEGYF
MKKLINDPRAVVDESLEGFGLAHADVEVHWDPVYVTRRGGAVQGKVGLVSGGGSGHEPLHAGYVGQGMLDAAVPGAVFTSPTPDQILPATQAADGGLGVVHIVKNYTGDVLNFETAAELCASEGVDVRTVLVNDDVAVEDSLYTAGRRGVAGTVLVEKIAGAAAERGESLDAVEAVAKRVVANVRSMGLALAPCTVPHAGKPSFELADGEIEIGIGIHGEPGRQRVGLEPADVLAERLLTPVMEDL------------------------GFEAGEEVLLMVNGMGGTPLSELYIVYRRAAQLLSDRGVSVERSLVGNYTTSLEMQGCSVTVLRLDDELTSLWDAPVKTPALRWGVMSGTLGLLDALEAESIHIIREVVAEFERPAMLFSGGKDSVVMLHLAAKAFWPGKIPFPVLHVDTGHNFPEVLDFRDRTVARLGLKLVVGSVQEYIDRGELQER--VDGTRNPLQTVPLLDTIAANKFDAVFGGGRRDEDKARAKERILSLRDEFGQWDPRNQRPELWNLYNGRHTVGQHVRAFPISNWTELDIWRYIEREGIELPSIYYAHERDVFQRDGMWRAVGE-VS--LPREGE--DVVVRTVRYRTVGDMSCTGAVLSDAFTVADVVREVAASTLTERATRADDRISEAAMEDRKKDGYF
MKKLINDPYKVVEDTIGGILKAYPYLRMNDSSRALVRRDAPVKGKVAICTGGGSGHIPVFLGYVGPGLLDGVSVGNVFSSPAADDMLAATRAVNGGAGVLYLFGNYSGDKMNFEMAAEMAEAEGIPVKMSIAADDVASAPRAEKNRRRGIAGIFFAYKIAGAKADTMASLDEVKATADQVIEQTCTIGVALSPCTIPAVGKPNFTIAEDEMELGMGIHGEPGIERTKMKKADEVAAIMADKVINDL------------------------PFKSKDEVAVLVNGLGATPPEELFILYNKFHDILGERGIKVYKTFVGEYATSMEMAGASFSLLKLNGAFKKLLDAPAFSPFLPQWSMR-SPEILESLENESIEIIRETAASFRNPVFLYSIGKDSSVVLHLIRKAFFPAQVPFPMLHIDTTWKFREMIEFRDQMADKYQIKLMTHTNQDGVRDGVTPFSTTASEYTRVMKTVALRQALDSYGFDAAIGGSRRDEEKSRAKERLFSVREAGHRWDPRAQRPELWRTYNPRIRPDQSMRVFPISDWTELDIWSYIQLHNIPVNPLYFAKERPVVKRGEQLIMIDDDRY--PLINNE--KPEMKKIRFRTLGCYPLTAGVESDAITLEQVVAEVMAVKLSERATRLIDGDKEDSMEKKKKEGYF
MKKIINDPTNVVAEALEGIALAHPELTVVTNPDHIHRADAPVQGKVALVSGGGSGHEPLHGGFVGYGMLDAAVPGAVFTSPTPDPIVDATKAVDGGAGVLHIVKNYTGDILNFETAADLALTEGIEVRAVVTNDDVAVKDSLYTAGRRGVAGTVLVEKIAGASAQRGDDLATVAEIAEKVNAQVRTMGMALTPCTVPHAGEPSFELAEDEYELGIGIHGEPGREKRSMEPADAIVDRMMTAVVEDL------------------------PFESGDNVLLLVNGMGGTPLIELYIAFRRAHGFLAERGITVTRSLVGNYTTSLEMEGFSVSVLRLDDDLTQLWDAPVQTAALRWGRMTTTTSALRELEAESIQIIREVIAEFDRPALLFSGGKDSAVLLHLARKAVAPAPLPITLLHIDTGHNLPEVIAFRDQVVADGEHRLVVANVEDWLADGRLTER--PDGTRNPLQTVPLLDTIAEQKFDALLGGARRDEDRARAKERIFSVRDAFGGWDPRRQRPELWDIYNGRHAPGEHTRVFPISNWTELDIWHYIAVEDVALPSIYFAHERDVFLRDGMLLTPGP-WG--GPRDGE--ALQRRTVRYRTVGDGSCTGAVESDAATSDQIIAEVSVSTLTERATRADDRLSEAAMEDRKREGYF
MKKLINDPADVVSEALRGLAAAHPDLRVDHDQRIVYRKDAPRSGKVGLISGGGSGHEPLHGGFVGLGMLDAACAGEVFTSPVPDQMMAATKEVDAGAGVLHIVKNYTGDVMNFEMAAELAAAEGTEVLSVVTDDDVAVQDSLYTAGRRGVGVTVLLEKIVGAAAEQGRPLQEVADLAKKVNANGRSMGMALTSCTVPAAGKPTFELAESEMELGIGIHGEPGRQRLPLAPAKDVAALLVDPVLGDL------------------------PYSQGDSVIAFVNGMGGTPLIELYVMYNEVRQLLDAAGITVARSLVGNYITSLEMAGCSVTLLKVDDELVRLWDAPVNTPGLRWGAMT--VLAPDSLESESMFVFREVAAEFERPVILFSGGKDSIVMLHLARKAFAPGAVPFSLLHVDTGHNFPEVLAYRDATVEALGLRLEVASVEDYLADGRLRER--SDGTRNPLQTVPLLDAINTHRFDAVFGGGRRDEERARAKERIFSLRDEFGQWDPRNQRPELWSLYNGKHKPGEHVRVFPLSNWTELDVWNYIARESIELPSIYYAHQRDVFERDGMLLAVGP-YS--QPRDGE--TVERRVVRYRTVGDMSCTGAVASTAASPAEVVVEVAASELTERATRADDRVSEAAMEDRKREGYF
MPFPFHAGDDPVPVAVRGFARAHADVELREDPIHLVARHRAPGRRVGLVSGGGSGHEPLHAGFLGRGMLDAVAPGPVFTSPHNKAVLHASRAAAGPGGVIHVVKNYTGDRINFGIAAERLRMEGIDVHRVLVDDDLATDGLDTATGRRGTGATVVVEKILGAAADAGAGAAELAALGSDVAAASRSLAVASRAQTSARTGEPAFAL-DGELDYGVGIHGERAQRSIPRPPTGELVARMLDEIVAGL------------------------PDEVGSDVVLVVNGMGGTALLELYVLAELAATGLAERGLNLAGLLVGTFVPALDMAGFSLTLTRMQPAWKDHWAAPAETAAFPRQRMRPVLDALEALESESIHIFREVAGEFDRPVILFSGGKDSTLLVHLAVKAFAPAPVPFPLLHVDTGHNYSEVIDFRDSLVARLGLRLEVANVQDWIDDGRLTER--PDGTRNPLQTVPLLDSIVEGRYDAVFGGGRRDEERARAKERILSLRDAFGRWDPRSQRPELWNLYNGRHAPGEHVRVFPISNWTELDVWRYIQRENIELPSIYYSHQREVFQRDGMWLAEGP-WG--GARGTE--TLELRTVRYRTVGDGSCTGAIESSASTLDEIIAEVTASRLTERATRADDRLSEAAMEDRKREGYF
MRKLVNDPFAVVDEMLDGIVAAHGSIVRTPRGRGLVLAKRDPARRVGVIVGGGSGHEPAFFGALGPGLADGAAVGNVFASPSATPAVEVARALAPPDGVLFLFGNYEGDIMNFGMAAELLADEGIASETVLVTDDVVSAL-DHPSERRGVAGDVIVFKAAGARADEGAGLAAVAAAAQHANDRTRTVGVGLGPCTVPAAGRPTFDLPAGEMDVGMGVHGEAGIRRGPLAGADVVADELLDIMLADR------------------------APDAGESVLVLVNTLGATPLMEGYIVLRRIVERLASAGVPVHRSLVGEYVTSLEMIGLSVTLVHLDDELRRLMDAPARPLATEWR-MTYELSHLDALEAEAIHIMREVAAELERPVLLFSGGKDSIVLLRLAEKAFRPGRFPFPVMHVDTGHNFPEVIEYRDRRVAEIGERLIVASVQESIDKGRVVEDTGPRASRNRLQTVTLLDAIEEHGFDAAFGGARRDEERARAKERIFSFRDDFGQWDPKAQRPELWALYNGRVRKGEHVRVFPISNWTELDVWQYIEREELELPAIYFAHEREVFARDGMLYAAFD-FM--ERFEHE--TVFTETVRYRTVGDISCTGAVRSTAATLESVVAEIAATDITERQTRADDRATEAAMEDRKREGYF
MKKFINKAENLVPELIDGFVKANPEVKQSGE-RIVSRVIPKEAGKVGVVTMGGAGHEPALIGWVGKGLMDVVALGDIFAAPGAPRVIEALKQADFGAGVVLVVFNHEGDVLSSNMVIQMAGRQGLKMKRILSSDDISNAPRDDQENRRGLIGTLMVLKVVGAAAEAGYSFEEVLRVGEKMSLSTATIAVAATPATHPATGHPFFSLPDDEMEIGMGQHGEAGVGRMKLKSADETADIMLTQLLKDL------------------------DVKPGDKLVATINGTGATTLMEMFIVFRHLTQILEEKGIQLVGSQIGELLTVQEQGGFQMSIGRVDDELERLFKAPCNAPYYKV-CM----SQLRSLEAESIHIFREVAAEMHKPCLLFSGGKDSIVMLHVARKAFHPARIPFPVMHVDTGLNFPSILAYRDRWIEKLGLQLVVASVEDAMRRGLVREE--PNGSRNRIQTPVLLEAAETHGFDALFGGGRRDEEKARAKERVFSFRDEFGQWDPKNQRPEIWSLYNGRVFPGQSIRVFPLSNWTELDVWSYIREEAVEIPELYLAADREVVERGGMLYAVNP-FV--TPREGE--PVTVKRVRYRTIGDANLTAAVASDADTVEKIVAEIAAVRITERATRGDDKVSEAAMEDRKKEGYF
MKKLINDPADVVDDALRGMAAAHPELRIDAEHRVVFRGDAPVAGKVGLVSGGGSGHEPLHGGFVGLGMLDAACAGEVFTSPVPDQMVAATQGVDAGAGVLHIVKNYTGDVMNFEMAAELVAAEGTEVVAVVTDDDVAVQDSLYTAGRRGVGVTVLVEKLAGAAAEEGRPLAEVAEVARRVNGQGRSMGMALTSCTVPSAGKPTFDLPAGEMELGVGIHGEPGRRRVPVAPAQEVAEMLLEPVLADL------------------------DFTGGDGVLAFVNGMGGTPLLELYVVYAEVQAVLAKAGVTVARSLVGSYMTSLEMAGCSVTLLKVDDELIRLWDAPVRTPALRWGVMSHRLTQLQTLEAESVHVIREVAAESERPVLLFSGGKDSIVMLELARKAFAPARIPFPVMHIDTGLNFPEVLEFRDKRVAELGVELVVASVPDAIAAGTVRQE--PNGSRNRIQTPVLLDAVEQHGFTALFGGARRDEDKARAKERMFSFRDEFGQWDPKNQRPELWDLYNGRTHLGESIRVFPLSNWTELDIWGYVLQEEIAIPPLYLARERDVVDRQGMLYAVNE-FI--TPRDGE--QVLRESVRYRTVGDANLTAAVRSTATSIEEVIAEIAVTRLTERATRGDDKVSDAAMEDRKKEGYF
MKKVINQAEQVVEEMLQGIVLAHPQVKRVEGFDVIVRADAPVAGKVALVSGGGSGHEPSHGGFVGRGMLDGAVAGAVFTSPTPDQVYEAVKAVDSGKGVLLVIKNYTGDVMNFEMAAEMAEADNIQVAKVVVNDDVAVENSTWTTGRRGIAGTVFVHKIAGAKAEKGASLEEVKAVAEKVIANVRSMGMALSPCTVPAAGKPSFTLAEDEVEIGMGIHGEPGTHRERIGSADETVTHLLDKILADI------------------------DVAAGDEVAVLINGLGATPLMELYVVNRRVAELLGEKGIQIAKTYVGNYMTSLEMAGFSISLLKLDAELKELLLAPADTPAF-VQFMA---PGLYFLESESIEIIREAFAESRKPVMLYSIGKDSSVMLHLARKAFYPAKPPFPLLHVDTTWKFVDMYAHRSRMVAESGMELLIYVNQQGLQEGINPFEHGSSYYTDVMKTQALRQVLDAHNFDVVFGGARRDEEKSRAKERVFSFRAPGHRWEPKAQRPELWNLYNTHTHPGESIRVFPLSNWTELDIWQYIYQESIPIVPLYFAKERPVVERGGIWIMVDDHRF--PLRPDE--KPEMRMVRFRTLGCYPLTGAIESTAANLEEIIAETFNARSSERQGRLIDSDQPGSMEKKKQEGYF
MKKLINDPAAVVTESLRGLAAAHPELRVELDQRIVVRGDAPVAGKVGLVSGGGSGHEPLHAGFVGAGMLDAACAGEMFTSPVPDQVIAATAAVDGGAGVLYIVKNYTGDVMNFELAAELAAAEGVQVESVIVDDDVAVQDSTWTAGRRGVGLTVLLEKIVGAAAEQGADLAACAELARRIVANGRSMGAALTSCTVPAVGKPTFDLPDGEMELGVGIHGEPGRERVPLASAHEVARLLVEPILADL------------------------AFTNNDGVICFVNGLGATPLIELYLMYGEIADLLAAAGVSIARSLVGPYITSLDMAGCSVTLLRADPEILELWDAPVNTPALRWGMMTRTLSHLAALESESIHIIREVAAEMQRPCLLFSGGKDSAVLLHLAASAFTPARLPFPVMHVDTGLNFPEVLEFRDKWVAEIDAELIVASVPEAIEQGLVREE--PNGSRNRIQTPVLLEAAERHGFDALFGGARRDEEKARAKERIFSFRDDFGQWDPKNQRPELWNLYNGRVFPGESMRVFPLSNWTELDVWRFIAHRNIPLPELYFAAEREVVDRDGMLFAVNQ-FT--PAGARD--TVLRRPVRYRTIGDANLTACVPSSAATIEEVLAEVETTRLTERATRGDDRVSDTAMEDRKKEGYF
MNKLINDPANVVSDALRGIAAAHPELHVDHENQIVRRGDAPVRGKVGLVSGGGSGHEPLHAGFVGPGMLDAACAGEVFTSPVPDQIVAATTAVDGGAGVLHVVKNYTGDVMNFEMAAELAEAEGVAVVAVVTDDDVAVQDSLYTAGRRGVGVTVLLEKIAGAAADQGRPLAEVADVARRVNANGRSMGVALTSCTVPAAGKPTFDLPDGQMELGIGIHGEPGRRRVPAAPAAEIAEMLLTPILADL------------------------DFTGGSGVIAFVNGMGATPQLELYLMYHEVAEILGKAGITVARSLVGSYITSLDMAGCSVTLLRADDDILRLWDAPVRTPALRWGAMSYRVSHLDALEAESIFVMREVMAEFERPVLLFSGGKDSIVMLRLAEKAFAPARIPFPVMHVDTGHNFPEVLEYRDARVTELGLNLVVASVQEAIDSGLVREL--PDGTRNRIQTPVLLAAVEKYRFDALFGGARRDEEKARAKERMFSFRDEFGQWDPKNQRPELWSLYNGRHHPGESIRVFPLSNWTELDVWHYIAKEDIALPSIYYAHDREVVERDGMFYAVNE-FI--VPRDGE--TVETRRVRYRTVGDASQTAAVLSDADTVEKVIDEVAATRITERATRGDDKVSEAAMEDRKREGYF
MKKLINNPDDVLREQLEGMQLAHHDIHIHLDPAFITRKEATPKGKVALISGGGSGHEPMHGGFVGYGMLDAACPGEIFTSPTPDQMYEAGKAVEAGAGILNLVKNYTGDVMNFEMAADMLMADGIKVQNLIIDDDVAVKDSLYTAGRRGVGTTVLMEKIVGAAAEDGYTLEQLSTLARKVNRYGRSMGMALTSCITPANGSPSFEIGDDEMEIGIGIHGEPGIQREKMKTVDEITEMMTLGILEDPAYHRQLRAWSPEKGEWIDVAETDEPFGSGDQVIAFVNSMGGTPVSELYGVYRKMNEIIEKKGLTVVRNLIGPYITSLEMQGCSITLLKADEEILKYWDAPAHTPALRKGMM----NYLQELEAEAIYVFREIAAQFTKPVLLFSGGKDSTVLIHLAAKAFHPMPIPFPVMHVDTGHNFEEALRFRDQLVLQKGLQLIIRKVEDSILEHGIEEPVEKLPSRNVLQSITLMDAIREFGFDACIGGGRRDEEKARAKERFFSVRDREGKWQPYNQKPELWNIYNGRINEGENMRVFPISNWTEMDVWQYIRQENIDLPSLYFAHERSCIVYNGRLIAVSG-YI--KIDDED--IRLTENVRYRTVGDMTCTAAIKSDARTIDEVIREIEASNISERETRIDDQLSDAAMEDRKLQGYF
MKKLINDPNDVVVEALRGIEAAHPELRVDHESKVIYRGDAPKRGKVGLISGGGSGHEPLHGGFVGLGMLDAACAGEIFTSPVPGQILAATKLVDGGAGILHVVKNYTGDVMNFEMAAEMAAAEGARIVSVVTDDDVAVQDSTWTAGRRGVGVTVLLEKIAGAAAEQGRDLDEVAQVARTVNENGRSMGLALTSCTVPAAGHPTFDLGDDEMELGVGIHGEPGRARLPLAPASEIASLLVEPILSDL------------------------PFTRGNPVIAFVNGLGGTPLIELYVVFNEVQKILGGRGVPIARSLVGSYITSLDMAGVSITLLRVDDELLSLWDAPVNTAALRWGIMNYQLSQLDILESEAIHIMREVVSEFEQPVLLFSGGKDSIVMLRLAQKAFFPARIPFPVLHVDTGHNFEEVLAFRDKRVKELSLQLIVASVQEAVDNGRVCLP--PDGTRNRVQTPVLLEALDKHQFTAIFGGARRDEDKARAKERIFSFRDDFGQWDPKNQRPEIWNLYNSRIHAGESIRVFPLSNWTELDIWHYIKREQIELPSIYYAHERDVFERQGMLYAVHE-HK--APKPHE--QVFRAKVRYRTVGDASLTAAVLSDADTIDKVIADVASTRITERATRGDDKFSEAAMEDRKREGYF
MKKLINAPADVVVEALAGLAAAHPKLAVDLKNRVVYRGDGPVRGKVGLISGGGSGHEPMHGGFVGRGMLDAACAGEVFTSPVPDQILAATQLADGGAGVLHIVKNYTGDVMNFEMAAELA--EGVEIATVITNDDVAVEDSLYTAGRRGVGVTVLLEKIAGAAAEEGRPLAEVAAIAQRVNDRGRSMGLALTSCTVPAAGKPTFDLPDDQMELGVGIHGEPGRRRVPMASAHEAAAMLVEPVLAEL------------------------QPD--QGVLAFVNGLGGTPLIEQYLLYGEVAALLDKQGIPVVRSLVGSYITSLDMAGASVTLLALDDELLRLWDAPVDTPGLRWGAMSSAPGALDLLEAEAIHVLREAAGQFDRPALLFSGGKDSAVLLHVATRAFGGAPLPFPLLHVDTGHNFAEVIDFRDRRTAETGTDLVVAHVEETIAAGRVSDVA-QGQSRNALQSRTLLDAIEAHKFDALIGGARRDEEKARAKERVFSLRDAFGGWDPHRQRPELWRLYNGAHQPGENVRIFPLSNWTELDVWRYIARENIELPPLYYAHERDVVERDGMLLAITE-WS--SDADRA--AAVRKKVRYRTVGDAISTGAVESDATDAEAVLTEVTLAEQSERATRADDRTSDAAMEDRKREGYF
MKKFVDDPKDFVSQMLEGLALANPDLGYIPEYNIIHRADAPSDERVSIIQGSGSGHEPAHVMTVGPGMLTAACPGDVFAAPPVDYIYETIRRFASAKGVLLIVNNYTGDRMAFEMAQELAIAEGIDARTLFVDDDVAVQDSLYTVGRRGVAGNFFVMKAVGAAAEAGAGLDELVRIGEKVNAMTRTMGVALTACTPPAKGSPLFDLSDDEVEFGVGIHGEPGRDRIPLGTATEMVTGLVDAVAVDL------------------------VLAEGDRLALMINGLGGTPISELYLAYGIAHRALTERGASIARSYVGEYCTSLDMAGASVTIVRLDDEIAELLAAPAEIAIRVF--MSYGLTQLDYLEAEAIFIIREIVAENERPAMLFSGGKDSIVMLHLAIKAFAPASVPFPVVHVDTGHNFDEVLEYRDRKVAELGVRLIVGSVQDAIDAGRVREE--PNGSRNRIQTPVLLQTAEDHGLTALMGGARRDEEKARAKERVFSFRDEFGQWDPKNQRPELWSLYNGRIHNGESIRCFPLSNWTELDIWEYIAREGIEIPSIYYAHEREVFLRNGMYMAVNQ-HC--QPKAGE--ETFVETVRYRTVGDATLTAAVLSPAKTAEEVVQEVASTRITERATRGDDRVSEAAMEDRKKEGYF
MKKIINDPAAVVAEALRGMAAAHPDLTVRTDPAAILRADAPVAGRVAVVSGGGSGHEPLHGGFVGPGMLHAACPGPVFTSPTPDQVQAAIEAVHGGAGVLLIVKNYTGDVLNFETAAEFAVAEGIDVRTVLVDDDVAVKDSLYTAGRRGVGGTLIVEKIVGAAAERGADLDTCEELARRVVAGTRSLGMALTACTVPHVGEPSFTLAEDEMEIGIGIHGEPGRERLPLEPADGIVRRLVDAITEDL------------------------PFAEGDRVLLFTNSMGGTPQLELYLAHGITERLLAERGITVERRLVGPYVTSLEMQGMSLTLCGLDDELIDLWDAPVHTAALRWGCMA-ITDNLDALEAEAIHIFREVAGEFDRPVILFSGGKDSTLLVHLAYKAFWPAPIPFPLLHVDTGHNFDEVIEFRDNLVDKLGARLVVAKVQDWIDDGRLTER--PDGTRNPLQTVPLLDSITEGKFDAVFGGGRRDEERARAKERIFSLRNAFGQWDPRRQRPELWSLYNGRHRPGEHVRVFPLSNWTELDVWRYIERENIELPSIYFAHRREVYQRDGMWLTSGP-WG--GPRENE--PVTEMTVRYRTVGDGSCTGAVRSDASTVDEVIAEVTASRLTERATRADDRLSEAAMEDRKREGYF
MKKIFNNTDNIRSEIMEGLVYAGRGIHALPDYCAVYRT-MAQNGQTVIVSGGGSGHEPTFAGFVGEGGIDACALGEVFTSPSPDQIIEASRAVHQGNGVLFLYGNYSGDGMNFDIAAEILAEEGIECRTVRATDDIASAPPERMSDRRGVGGLAFLYKLAGAAAQEHYGLSELEALAKKANRNTRTIGVALSGCALPQADAFNFTLADNEIELGIGIHGEPGLCRIPMPQSDELVEMMIERLCNDL------------------------PFAQGDSVCVSVNNLGALSNTELMVVTRKVGIALTARGIKTYDVQVGHFCTSLEMSGFSLSMLRLDDEMQRLYDHPIRTLGWRN--MDKRLTHLRQLEAESIHIIREVAAEFANPVMMYSIGKDSSVMLHLARKAFYPGTLPFPLLHVDTGWKFREMYEFRDRTAKAYGCELLVHKNPEGVAMGISPFVHGSAKHTDIMKTEGLKQALNKYGFDAAFGGARRDEEKSRAKERIYSFRDRFHRWDPKNQRPELWHNYNGQINKGESIRVFPLSNWTELDIWQYIYLENIEIVPLYLAAERPVLERDGMLMMIDDDRI--DLQPGE--VIKKRMVRFRTLGCWPLTGAVESDAQTLPEIIEEMLVSTTSERQGRMIDRDQAGSMELKKRQGYF
MKKIINDPSTVVEESLRGVAAAHGDLRVRTDPAVVYRADAPVSGKVAIISGGGSGHEPMHGGFVGMGMLDAACPGAVFTSPTPDQVQAAVEHVNGGAGVLLIVKNYTGDVLNFETAAEFAAAEGLDVRTVVIDDDVAVKDSLYTAGRRGVGGTALLEKIVGGAAEGGYSLDEIETLARRVIGSVRSMGVALTACTVPHVGEPSFVLEDDEIEIGIGIHGEPGRRRVPHQPADQLVRTLLDPILEDL------------------------PFSSGDRVLLFTNSMGGTPLVELYLAHGIAERLLAERGITVERRLVGPYVTSLEMQGMSLSVLKVDDEMLRWWDAPVRTAALRWGAMSADEGVLDALEAEAIHVLREVAGAFRRPVMLYSIGKDSSVLLHLAIKAFAPGRMPFPVLHVDTGWKFREMIAFRDDTAKRLGLDLRVHTNPDP----ATPFTHGTHEYTRIKKTVTLRRALDESGFDAAIGGARRDEERSRAKERIFSLREPGHRWEPRSQRPEFWWSANTELSEGQTMRVFPLSNWTELDVWRYIKREDIPVVPLYFAAPRPVVERSGSLIMVDDERY--PLKPGE--QPQLRQVRFRTLGCYPLTAGVESQARNVDEVIDEMRLDRRSERAGRLIDGEGGTSMESKKSEGYF
MKKLINRVEDVLNEQLQGLAKAHPGLTLHEDPVYMTRADAPVAGKVALLSGGGSGHEPMHCGFIGQGMLSGACPGEIFTSPTPDKMFECATRIDGGEGVLLIVKNYTGDILNFETAAELLHDGGVKVATVVVDDDVAVKDSLYTAGRRGVASTVLIEKLVGAAAERGDSLQACAELGRRLNNLGHSIGIALGACTVPAAGTPSFVLADDEMEFGVGIHGEPGIDRRRFTSLNQTVDEMFDTLLENGPYTRTLRHWDCVQGSWQELKQEKRGLQRGDRVIAMVNNLGATPLSELYGVYNRLDDRCREAGIDIARSLVGSYCTSLDMSGFSITLMKADDETLALWDAPVHTPALNWGKMDKRLTHLRQLEAESIHIIREVAAEFSNPVMMYSIGKDSSVMLHLARKAFYPGTLPFPLLHVDTGWKFREMYEFRDRTAKEYGIELLVHQNPEGVAMGINPFVHGSAKHTDIMKTEGLKQALNKYGFDAAFGGARRDEEKSRAKERIYSFRDRFHRWDPKNQRPELWHNYNGQINKGESIRVFPLSNWTELDIWQYIFLENIEIVPLYLAAERPVLERDGMLMMIDDDRI--DLQPGE--KIENRMVRFRTLGCWPLTGAVESEAQTLPEIIEEMLVSTTSERQGRVIDRDQAGSMELKKRQGYF
MKKLLNDPQNAVTESLEGFTAVHADVELSLDPTYVTRAGGPVPNKVGLVSGGGSGHEPLHAGFVGDGMLDAAVPGEMFTSPTPDQIQPALEAADSGAGVLAIVKNYTGDVLNFEMAVELAGDDDHRVTTVLVNDDVAVEDSLYTAGRRGVAGTVAVEKIAGAAAARGDDLETVTAVAQRVADNVRTMGVALAPCTVPHVGRPGFELGDDEIEIGIGIHGEPGRRRAPVATADEITDQLLDPVVEDL------------------------GLTDGESVLLFVNGMGGTPLSELYVVYRRARSRLEGLGVSVSRSLVGNYVTSLEMQGASVSVLRLDDETTQLWDAPVRTAALHW--MNRVLSQLRSLEAESIHIFREVVAEMESPCLLFSGGKDSIVMLHLAAKAFAPARIPFPIMHVDTGLNFPEVLACRDRWVERLGIQMVVASVPDAIERGFVQQE--PNGSRNRIQTPVLLDAVEKNGFTALFGGGRRDEEKARAKERVFSFRDDFGQWDPKNQRPEIWNLYNGRVHQGESIRVFPLSNWTELDIWSYIAAENIELPELYLAAEREVVERGGMLFAVNE-FT--PVGEGE--TSEIRSVRYRTIGDANLTAAVPSTASTLQAIVEETAAVRMTERATRGDDKVSEAAMEDRKREGYF
MKKIINDPETVVQDALRGMQAAHPDLSVHYDPAVVVRADAPAQGKVAIISGGGSGHEPLHGGFVGRGMLDAACPGAVFTSPTPDQVASAVSLTDGGAGALLIVKNYTGDVMNFEMAGEIADSE---VRSVVIDDDVAVQDSLYTAGRRGVGGTVLLEKIVGAAADRGDSLDACVALAERVIASVRSMGLALTACTVPHVGTPSFELADDEMEIGIGIHGEPGRQRVPVGTASEMVSALLDPILEDL------------------------PFSSGDRVLLFTNGMGGTPLIELYLAHGIAEQLLADRGIMVERRLVGPFITSLEMQGMSLTLLKLDDEMVSLWDAPVHTPALRWGVMWLALDTLGRLESEAIHIFREVAGEFDRPVILFSGGKDSTLLLHLAIKAFYPAPVPFPLLHVDTGHNFDEVIEFRDRVVAQHGLRLEVAKVQDWIDDGRLEER--PDGTRNPLQTVPLLDSITQHKFDAVFGGGRRDEERARAKERIFSLRTAFGQWDPKRQRPELWNLYNGRHRAGEHVRVFPLSNWTELDVWNYIEREGIELPDIYYSHQRDVFLRDGMWLAEGP-WG--TAREGE--TLQRKTVRYRTVGDGSCTGAVESDAADIHAVIAEVAASRLTERATRADDRLSEAAMEDRKREGYF
MKKIINDPSTVVVEAMRGLAAAHGDLRVHEDPAYVARVDAPRRGKVAVVSGGGSGHEPLHGGFVGLGMLDAACPGAVFTSPTPDQVQAAVAAVHGGAGVLLLVKNYTGDVLNFETAAELIGAEGIDVRTVVIDDDVAVKDSTYTAGRRGVGGTVLLEKIVGAAAERGDDLAACEALARRVVAGVRSLGVALTACTVPHLGEPTFTLAEDEMEIGIGIHGEPGRARAPLEPADGIVRRLVAGVVEDL------------------------PFAEGDRVLLFTNSMGGTPLVELYLAHGIAERLLAERGVRVERRLVGPYVTSLEMQGMSVTLLRLDDELTELWDAPVRTPALRWGAMSPAEAALDALESEAVHIFREVAGEFDRPVILFSGGKDSTVLVHLARKAFWPAPVPFPLLHVDTGHNFPEVLEFRDALVAELGVRLVVARVQDWIDDGRLTER--PDGTRNPLQTVPLLDSITEHRFDAVFGGGRRDEERARAKERVFSLRNAFGQWDPRRQRPELWNLYNGRHRPGEHVRVFPLSNWTELDVWRYIARENIQLPSIYYAHRREVYRRDGMLLTSGP-WG--GPREGE--AVAERTVRYRTVGDGSCTGAVESEARTIADVIAEVQASRLTERATRADDRLSEAAMEDRKREGYF
MKKLINKIENVITEQMEGMAAAHSSIKINLEPKYIYRSEETKKGKVVIISGGGSGHEPMHGGFVGLGMLDAACPGEVFTSPTPDQMFECAKKVENGGGVLFLVKNYTGDVMNFEMAAEMLNADGIKTQNILIDDDVAVKDSLYTAGRRGVGTTVIMEKIVGAAAEAGYDLEQCAALAKKVNSRGRSMGMALTSCIVPAAGKPNFDIDEDEIEIGVGIHGEPGRKRIPLTNADEITTILTSAILDDKAYSRPLREWDFSTNSWVEKELTSDAFKAGDQMIALVNGLGSTPVSELYTVYRKFNELCEAKNITIARNLVGSYITALDMQGCSITLVRADDEMIKLWDAPVNTAGLK--MMNFDGQFPRELEDESIYIMREVAAQFERPVLLFSGGKDSITLVRLAEKAFYPAKIPFPLLHVDTGHNFPETIAFRDALVEELGLELHVRYVQDSIDKQLAVEESGKYASRNALQTVTLLAAIEEFKFDACIGGARRDEEKARAKERVFSVRDDFGQWDSKKQRPELFDMLNGRINVGENVRVFPISNWTEIDVWNYIREENLEIPSIYYAHQREVFQRDGMIWPNSP-FI--NKDESE--NIETRTVRFRTVGDMTCTAAVESDADRIERVIEEILSATISERA-RIDDKRSEAAMEKRKQYGYF
MKKILNDPATIVVDALRGMALAHPDLKVTEDPAVVARADAPVAGKVAVVSGGGSGHEPMHGGFVGKGMLDAACPGAVFTSPTPDQVQAAVAQVDGGAGVLLVVKNYTGDVLNFETAAELAEADGVDVRTVVIDDDVAVQDSTWTAGRRGVGGTVLLEKIVGAAAESGADLDTCERLARAVVANARSMGMALSAPTVPHVGTPSFDLADDEMEVGIGIHGEPGRRRVALEGADGIVAGLLEPVLADL------------------------PFAEGDRVLLFTNSMGGTPLLELYLAHGIAERLLADRGIVVERRLVGPYITSLEMQGISVTLLRLDDELTRLWDAPVHTAALRWGVMRKHQDALDRLESEAIHIFREVAGEFDRPVILFSGGKDSTVLLHLAVKAFWPAPVPFPLLHVDTGHNLDEVIEFRDRTVERYGLRLVVASVQDFIDDGRLEER--PDGTRNPLQTVPLLDSITSNKFDAVFGGGRRDEERARAKERIFSLRNAFGQWEPRRQRPELWNLYNGRHRAGEHVRVFPLSNWTELDVWRYIERENIDLPSIYFAHQREVFQRDGMWLTAGP-WF--GPNADE--PVQELTVRYRTVGDGSCTGAILSDASDIEAVIAEVSASRLTERATRADDRLSEAAMEDRKREGYF
MKKLINRVEDVLHEQLAGLAKAYPSLALHQDPVYVTRADAPVMGKVALLSGGGSGHEPMHCGYIGQGMLAGACPGEIFTSPTPDKMFECAMQIDGGEGVLLIIKNYTGDILNFETATELLHESGIKVTTMVVDDDVAVKDSLYTAGRRGVANTVLIEKLVGAAAERGDSLEACAALGRQLNNQGHSIGIAIGACTVPAAGQPSFTLQDNEMEFGVGIHGEPGIDRRTFTSLDQTVDEMFDTLLENGNYSRTLRHWDNVQGAWLEGKETKRALQNGDRVIALVNNLGATPLSELFGVYNRLESRCQDAGIVIERNLIGSYCTSLDMTGFSITLLQVDDETLNLWDAPVHTPALNWGKMDKRLTHLRQLEAESIHIIREVAAEFSNPVMMYSIGKDSSVMLHLARKAFYPGTLPFPLLHVDTGWKFSEMYEFRDRTAKAYGCELLVHKNPEGVAMGINPFVHGSAKHTDIMKTEGLKQALNKYGFDAAFGGARRDEEKSRAKERIYSFRDRFHRWDPKNQRPELWHNYNGQINKGESIRVFPLSNWTEQDIWQYIWLENIDIVPLYLAAERPVLERDGMLMMIDDDRI--DLQPGE--VIKKRMVRFRTLGCWPLTGAVESNAQTLPEIIEEMLVSTTSERQGRVIDRDQAGSMELKKRQGYF
MKKLINTPESVLADALAGIDAAHPELKVDHVNRVIYRAEPTRAGKVALISGGGSGHEPLHGGFVGFGMLDAACAGEVFTSPTPDQMQEATKVADSGAGVLHIVKNYTGDVMNFEMAAEMAEAEGVKVASIVVNDDVAVQDSLFTAGRRGVGLTVLLEKIVGAAAEEGQDLAAVTALAHRVNDSGRSMGMALTSCTVPAAGKPTFDLPDDMMEIGVGIHGEPGRHREKLADAASIAKQLVDPILSDM------------------------DFT-GSPAIVMMNGMGGTPQIELYIMYNEVAKLLEAAGVQVVRNLVGDYITSLDMAGCSVTILKADEEMLKLWDAPVNTAGLRWGVMAYEVDYLDILESEAIHVIREVAAEFERPVLLCSGGKDSLVMAHLASKAFSPCRLPFPIMHIDTGLNFSEVIDFRDQLEEAYDCQLLIASVQESIDQGRVAEESGSSASRNRLQIITLLDAIETHRFDAVFGGARRDEEKSRAKERFFSFRDEFGQWNPKAQRPELWNLYNGKYKKGEHFRIFPISNWTELDVWRYVERENIELPSIYFAHLRKVFERDGMLLSAD--HV--ESAKDE--EVFSTMVRYRTLGDANITGAVLSDATDVRKIIEEIASTRITERATRADDRVSEAAMEDRKVEGYF
MKKFVNDPKQFVPQMLQGLALANPDLTYVPDYNLIMRKDAPRDDKVSIVQGSGSGHEPAHVMTVGKGMLDGACPGDVFSAPPMDYVYETAKLLASPAGVLLLVNNYTGDRMAFEMASELAEADGLKVKTLFIDDDVAVQDSTYTVGRRGVAGNFFVMKAVGAASEEGADLDELLRIGQKVNSVTRTMGLALTPCTPPAKGSPLFELPEDEIEIGVGIHGEPGRRRGRLGTADEMLAEILEPVVKDL------------------------PFSSGDRVALMINGLGGTPISELYLLYGRAHQQLTDRGIEIGRSYVGEYCTSLDMAGASLTLVRVDDEIERLLAAPAEIGVRIF--MIREQSLLDALESEAIHIIREVVAELERPVLLFSGGKDSMVMLHLAVKAFAPAPVPFPLLHVDTGHNFPEVLAFRDRVADRLRLRLEVARVQEWIDDGRLRER--ADGTRNPLQTRPLLAAIEEGRFDAVFGGGRRDEEKARAKERIFSLRDEFGQWDPRNQRPELWNLYNGRHRPGEHVRVFPLSNWTELDVWRYVARENIELPGLYYTHERDVFDRDGMLLAVGP-YS--QPRTAA--SIRSEKVRYRTVGDMSCTGAVQSIALTVDDVLAEVATTRITERATRADDRMSEAAMEDRKKEGYF
MKKMINQIDQVVKEQLQGIAKAHSELDVHLDPMYIVRKERE-KTKVALISGGGSGHEPMHGGYVGKGMLDGACPGEMFTSPTPDQMYECAQKVDTGEGILFLIKNYTGDVLNFETAVELLHGEGLKVQATLIDDDVAVKDSLYTAGRRGVATTVLAEKILGAAAEEGYDLDKMSTLAKHIANRGRSFGVALSACTVPAAGKPSFELTDNEIEFGVGIHGEPGIERRAFTDGDTITTDMMSEILDNTPYERIVRRWDNNLGEWQDESWITESLNSGDKVIVLVNNLGATPQSELYIVYRKVAEILENHEIQIERNLIGSYCTSLDMQGISISVLKVDDEMLSLYDMPVNTPAMRWGCMDKRLTHLKQLEAESIHILREVAAEFDNPVMMYSIGKDSSVMLHLARKAFYPGKIPFPLLHVDTDWKFREMIEFRDRTAEKYGFELLVHKNPEGMAMGISPFEHGSSKHTDVMKTQGLKQALNKYGFDAAFGGARRDEEKSRAKERIYSFRDKNHSWDPKNQRPELWKTYNGQINKGESIRVFPLSNWTELDIWQYIYLESIEIVPLYLSDIRPVVERDGMLIMADDDRL--KLQPGE--KIEYKSVRFRTLGCYPLTGAIESKADTLPGIIEEMLVATSSERQGRAIDHDQSGSMELKKRQGYF
MKKFINNPENLTPELLEGFTLAHKDVTLGEN-RMVINNKLADADRVTIVTQGGSGHEPAISGFVGEGMVDISVVGDVFAAPGPQACLDAIKMADKGKGVLYIVLNHAGDMLTGNLTMKKCAKEGLNVVKVVTQEDIANAPRSNADDRRGLVGCIPTYKIAGAAAAEGKSLEEVAAIAQRFADNMATLAVAVSGATHPATGSLLADLGEDEMEIGMGQHGEGGGGRQPMKSADETAKIMLDGLLADL------------------------DIKEGEKIMLILNGTGATTLMELFIIYRRCVEYLKEKNIEIVANYVGELLTVQEQAGFQMFMARMDDELLHYWNAPCNTPYMKK--MS-ELSHLDQLEAEAIYIIREVAASCEKPVMLYSIGKDSSVMLHLALKAFYPEKPPFPFLHVNTTWKFKEMIKFRDETAKKYGLEMIEYINEDGVKQGVNPFDSGAA-YTDIMKTQALKQALNKYGFTAAFGGGRRDEEKSRAKERIFSFRNENQAWDPKNQRPEMWKLYNSKIKKGESIRVFPISNWTETDIWKYIKREKIDIVPLYFAKERPVIERDGNIIMVDDDRL--KLRPGE--KIEYKSVRFRTLGCYPLTGGVESKASTLDEIIDETLSAVSSERTTRVIDNEAAGSMERRKREGYF
MKKLINRVEDVLTEQLAGLAKAHPTLTLHQDPVYVTRADAPVAGKVALLSGGGSGHEPMHCGFIGTGMLSGACPGEIFTSPTPDKMFECAMHIDGGVGVLLIIKNYTGDVLNFETATELLHESGVKVTTVVVDDDVAVKDSLYTAGRRGVANTVIIEKLVGAAAERGDSLEACAELGRRLNNQGHSIGIALGACTVPAAGNPSFELSDNEMEFGVGIHGEPGIDRRPFTTLDDTVDAMFATLLENGHYSRTLRQWDPLHGNWQEVAQTKQALQRGDRVIAMVNNLGATPLSELYGVYNRLDTLCADAGITIARNLVGTWCTSLDMSGFSITLLKADDETLALWDAPVHTPALNWGHMDKRLTHLRQLEAESIHIIREVAAEFSNPVMLYSIGKDSSVMLHLARKAFFPGTLPFPLLHVDTGWKFREMYEFRDRTAKNYGCELLVHRNPEGVAMGINPFVHGSAKHTDIMKTEGLKQALNKYGFDAAFGGARRDEEKSRAKERIYSFRDRFHRWDPKNQRPELWHNYNGQVNKGESIRVFPLSNWTELDIWQYIYLENIDIVPLYLAAERPVLERDGMLMMVDDDRI--DLQPGE--VIKRRMVRFRTLGCWPLTGAVESHAQTLAEIIEEMLVSTTSERQGRVIDRDQAGSMELKKRQGYF
MKKLLDDPAEAVTDALQGLAAAHPDLTVHHEPTYVQRAGGTPPGHVGVVSGGGSGHEPLHTGFVGSGMLDAAVPGAVFTSPTADQVAAALKAADGGAGVLAIVKNYTGDVLNFETAVELAQLDGVEVASVLVNDDVAVEDSMYTAGRRGVAGTLFVEKVAGAAAARGDSLEAVAGLARRAVGRVRTMGVALSACTVPHVGRPSFDLPDDEVEIGIGIHGEPGRHRIPAGGARDIATRLVDAVLDDL------------------------APAGGEQVLLFVNGMGGTPLSELYGTYARAREVVEARGVRVVRSLVGSYVTSLEMQGASVTVAVLDDELTALWDAPVRTPALTW--MTHVLSQLRSLEAESIHIIREVVAEMERPVLLFSGGKDSIVMLHLAAKAFAPARIPFPIMHVDTGLNFQTVLDCRDRWVDRLGIQLVVASVQDAIDRGLVSEE--PNGSRNRIQTPVLLEAMEKNGFDAAFGGGRRDEEKARAKERVFSFRDDFGQWDPKNQRPEIWSLYNGRVHQGESIRVFPLSNWTELDIWSYIAAENIDLPDLYLAQEREVVDRGGMLFAVNE-FT--PLKEGE--TSEVRSVRYRTVGDANLTAAVASDAATLHEIVEETAAVRITERATRGDDKVSEAAMEDRKREGYF
MKKVINDPGTVVVDALRGVAAAHPDLDVRFDPALVLRADAPVSRKVALVSGGGSGHEPLHGGFVGRGMLDAACPGPVFTSPTPDQVLAALVATDGGVGSLLLVKNYTGDVLNFETAAELAAAEGLEVRTVLIDDDVAVKDSLHTAGRRGVAGTVLVEKIVGAAAERGVDLDGCEALARKVVAGVRTMGLALAPCTVPHAGEPSFDLGDGEVELGIGIHGEPGRSRVPLGSADELVDALLGPVLEDL------------------------PFAEGDEVLLLTNGMGGTPLVELYLAHGIAEARLAERGITVRRRLVGSYVTSLEMQGLSLTLLKLDDELVELWDAPVRTAALRWGLMT-ALDALDRLESEAVHIFREVAGEFDRPVILFSGGKDSTLLLHLAVKAFWPAPVPFPLLHVDTGHNFDEVIRFRDEVVARHGLRLEVARVQDYLDDGRLAER--PDGTRNPLQTVPLLDAITANRFDAVFGGGRRDEERARAKERIFSLRNAFGQWEPRRQRPELWNLYNGRHRAGEHVRVFPLSNWTELDVWRYIARERVELPPIYYAHRREVYLRDGMWLARGP-WG--GPREGE--ELLEKTVRYRTVGDGSCTGAVESEAADIDAVIAEVAASRLTERATRADDRLSEAAMEDRKREGYF
MKKIINDPSAVVAESLRGLGLAHADLEVVDEPAVVVRVDAPVAGKVAVISGGGSGHEPMHGGLVGPGMLDAACPGAVFTSPTPDQVQLAVQRTDGGAGALLIVKNYTGDVLNFETAAELAAAEGTRVESIVIDDDVAVKDSLFTAGRRGVGGTVPLEKIVGAAADRGEDLDGCLAIARRVVANVRSMGLALGAPTVPHVGTPSFELADDEMEVGIGIHGEPGRARMPVENAEGVVARLLTPILEDL------------------------PFTEGDRVLLFTNSMGATPLLELYLAHGIAERLLAERGIVVERRLVGPFVTSLEMQGMSLTLLKLDDELRDLWDAPVRTAALRWGCMTPSLDALGRLESEALHIMREVAGEFDRPVVLFSGGKDSTLLLHLAVKAFWPAPVPFPLLHVDTGHNFDEVIEFRDRMVERYGLRLVVAHVQDWIDDGRLAER--PDGTRNPLQTVPLLDTIGEHRFDAVFGGGRRDEERARAKERIFSLRNAFGQWEPRRQRPELWNLYNGRHRPGEHVRVFPLSNWTELDVWRYIRREGIELPSIYYAHERDVYLRDGMWLTEGP-WG--GPRAEE--IVLRRTVRYRTVGDGSCTGAVESDATSLDEVIDEVAASRLTERATRADDRLSEAAMEDRKREGYF
MKKLINKVDDVVREQLEGFALAHPELTVNIEPFYVCRRTD--KPKVALISGGGSGHEPMHGGFVGFGMLDGACPGHIFTSPTPDQMYECAQKVNSDNGILLLIKNYTGDILNFETAAELLHGEGIPVQVAVIDDDVAVKDSLYTAGRRGVATTVLAEKILGAAAEEGYSLDECVQLATRIGNRGRSIGVALSACTVPAAGRVSFDLADDEIEFGIGIHGEPGIRREKYSDCDTLVTEMLNEILDNTPYSRVLRQWDGEKGEWVENSQTTEPLNEQDSVIVLVNGLGGTPLSELYAVYRKTAEILTAHNIHIARNLVGTFCSSIDMQGVSITLLKVDEEMLTLWDFPVSTPALRWKMMDKRLTHLRQLEAESIHIIREVAAEFGNPVMLYSIGKDSSVMLHLARKAFWPGTLPFPLLHVDTGWKFRDMYAFRDRTVKEIGAELIVHRNPEGVAMGINPFVHGSAKHTDIMKTEGLKQALNKYGFDAAFGGARRDEEKSRAKERIYSFRDRFHRWDPKNQRPELWHNYNGQINKGESIRVFPLSNWTELDIWQYIFLENIDIVPLYLAAERPVLERDGMLMVIDDDRI--DLQPGE--EIKQRMVRFRTLGCWPLTGAVESSAQTLPEIIEEMLVSTTSERQGRVIDRDQAGSMELKKRQGYF
MKKLINDVETVLTEQLAGLVKAHPSLRLHPDPLYVTRADAPVSGKVALLSGGGSGHEPMHCGYVGEGMLSGACPGEIFTSPTPDKIFECAQAIDGGEGVLMIIKNYTGDILNFETAAELLHDSGVQVATVIVDDDVAVKDSLYTAGRRGVANTVLIEKLLGAAAQRGDSLSQCAQLGWQINNQGHSIGIALSACTVPAAGTPSFTLNEHEMEFGVGIHGEPGIDRRAFTNLNDTVDAMFATLLENGTWQRTLRQWDCRQGEWQEHTEQKQALQQGDRVIALVNNLGATPLSELYGVYDRLAHCCQQAGIIIERNLVGSYCTSLDMSGISITLLKVDDGLLSLWDAPVNTPALRWGEMDKRLTHLRLLEAESIHIIREVAAEFANPVMLYSIGKDSSVMLHLARKAFFPGTLPFPLLHVDTGWKFREMYEFRDRTAKEYGFELLVHRNPEGLAMGINPFVHGSAKHTDIMKTEGLKQALNKYGFDAAFGGARRDEEKSRAKERIYSFRDRFHRWDPKNQRPELWHNYNGQVNKGESIRVFPLSNWTELDIWQYIYLENIEIVPLYLAAERPVLERDGMLMMIDDDRI--DLQPGE--VIKQRMVRFRTLGCWPLTGAVDSTAATLPEIIEEMLVSTTSERQGRVIDRDQAGSMELKKRQGYF
MKKILNNPEDLRHEIMQGIVYAYQGMISIDEFSAVYRQ-GINPEQVVVISGGGSGHEPTFAGFIGAGGIDGCALGEVFTSPSPDQIIAVAKATHKNNGVLFLYGNYSGDSMNFDIAAEILADEGIETRTVKATDDIASAPLDRISDRRGVGGIMFLYKIAGAAAQKKYDLSQLQDVVVKANFNTCTIGVALNGCALPQSDSFNFILGDDEIEVGIGIHGEPGLYRQKLTTADEIVDVMIERLCQDR------------------------AFQVGDRLCVAVNNLGALSNTELLVIGRRVGMALDARGLETHDVVIGHFCTSLEMSGFSISLMLLDDELQSLYDMPHSTLGWSK--MDQRLTHLRQLEAESIHIIREVAAEFSNPVMMYSIGKDSSVMLHLARKAFYPGTLPFPLLHVDTGWKFREMYEFRDRTAKAYGCELLVHKNPEGVAMGISPFVHGSAKHTDIMKTEGLKQALNKYGFDAAFGGARRDEEKSRAKERIYSFRDRFHRWDPKNQRPELWHNYNGQVNKGESIRVFPLSNWTELDIWQYIYLENIDIVPLYLAKPRPVLERDGMLMMVDDDRI--DLQPGE--VIKQRMVRFRTLGCWPLTGAVESQAQTLPEIIEEMLVSTTSERQGRMIDRDQSGSMELKKRQGYF
MRQLINDPDDFVAEALQGLQQAHPALRANPDPAYVVRADGAARPKVALVSGGGSGHEPLHTGFVGEGMLDAAVPGAVFASPTAFQIRAAIGAADRGRGVLLVVKNYTGDVLNFSIAAELAREDGIEVETVLVDDDLATSSSEGGPGRRGTAAVVAVEKICGAAAERGASLSDLALLGKRVVDSARTMALALQACTHPGQSQPSFELPADEVEFGVGIHGEHGVGRRPFGPARDLVAELTRPITAEL------------------------GLGDGDRVIAIVNGLGSTHALELSVAHRELTAFLGGLGVGVARSLVGPYVTALDMRGFSVTLLRAEDDFVDLWDAPVRTPALTW--MP---DRLAVLEAEAVHVLREVAAELDRPALLFSGGKDSAVLLRLAEKAFRPAPIPFPVLHVDTGHNFDEVIEFRDRRVAELGVRLVVGSVQDSIDAGRVAEPAGRWPSRNRAQTVTLLDTVAEHGFDALFGGARRDEERARAKERVLSFRDAFGQWDPRNQRPELWNLYNGRVRPGEHVRAFPLSNWTERDVWAYVERDGIELPPLYFAHMRKVFERDGMLLADSR-FV--DRSPDE--PLVERSVRFRTVGDMTCTGAVPSRAGTVAEVIAEIAATPVTERQTRADDRAGAAAMEDRKREGYF
MKKLINSVDNVVSEALLGMEAAHPDLRIDHANRVVLRKDGPVSGKVGLVSGGGSGHEPMHGGFVGMGMLDAACAGEVFTSPVPDQIMAATHAVDGGAGVLHIVKNYTGDVMNFEMAAEMAAAEGIRVEAVVVDDDVAVTDSLYTAGRRGVGTTVLLEKIVGAAAEAGRDLDALTEIATRISGQGRSMGLALTSCTVPAAGKPTFELADDEMELGIGIHGEPGRERLPMASAAQAAQMLVEPVLADL------------------------DFT-GSPVICFVNGMGGTPLLEQYLMYGEIAKVLQAEGVTVARSLVGSYITSLEMAGLSLTLLKADEDMLTLWDAPVNTPGLRWGCMS--FNHLDALESEAIHIFRETTAELERPVLLFSGGKDSVVMLHLAAKAFWPGPIPFPVMHVDTGHNFPEVIDFRDRTVERLGLRLVVKSVQDYIDDGRLTER--RDGTRNPLQTMPLLDGITENRFDAVYGGGRRDEEKARAKERIVSLRDEFGQWDPRNQRPELWNLYNARHRPGEHVRVFPLSNWTELDVWRYIEREQIELPSLYYAHEREVFARDGMWLAVGP-VS--QPREEE--QVITKQVRYRTVGDMSCTGAVESDATDVSDVVVEVAATTLTERATRADDRISEAAMEDRKKEGYF
MKKLLNDPQDAVTESLDGFELAHADVEVHRAPLYVSRAGGAVPGKVGLVSGGGAGHEPLHAGFVGAGMLDAAVPGAVFTSPTPDQIVPAILGADSGAGVLAIVKNYTGDVLNFETALELVEAEGTQAASILVNDDVAVEDSLYTAGRRGVAGTVAVEKIAGAAAERGDDLGKVTEIAGRVVANVRSMGVALSACTVPHVGKPSFDLDETEIEIGIGIHGEPGRHRIPMAPADEITGMLVDAVAEDL------------------------RLAGGERVLLFVNGMGGTPQSELYVVYRQARRLLEARGVAVTRSLVGNYVTSLEMQGASVTVLRLDDELTALWDAPVHTAALRW--MTYRLTQLESLESEAIHIIREVVAEFERPVLLFSGGKDSVVMLHLATKAFWPAPVPFPLLHVDTGHNFPEVLAYRDATVARLGARLEVASVQDYLDDGRLLER--ADGTRNPLQTQPLLDAITGHKFDAVFGGGRRDEEKARAKERVISLRDEFGQWDPRNQRPELWNLYNGRHRPGEHVRAFPLSNWTELDIWRYIAAEKIDLPSLYYAHEREVFERDGMLLAVGP-YS--QPRTDA--NVRTETVRYRTVGDMSCTGAVESDSYTVDDVITEVAATRITERATRADDRISEAAMEDRKKEGYF
MKKIINDPETVVQDALRGMQAAHSDLTVHYDPAVVVRADAPVRGKVAIISGGGSGHEPLHGGFVGRGMLDAACPGPVFTSPTSDQVVDAVSRTDGGAGALLIVKNYTGDVLNFEMAAELAESE---VRSVVIDDDVAVKDSLYTAGRRGVGGTVLLEKIVGAAAERGADLAGCEALSLRVIASVRSMGLALTACTVPHVGSPSFELADDEMEIGIGIHGEPGRQKVHSGTAAEMVSALLDPILEDL------------------------PFASGDRVLLFTNGMGGTPLLELYLAHGIAEQLLADRGITVERRLVGPYITSLEMQGMSFTLLRLDDEMVELWDAPVHTPALRWGVM-LALDTLGRLESEAIHIFREVAGEFDRPVILFSGGKDSTLLLHLAIKAFYPAPVPFPLLHVDTGHNFDEVIEFRDRVVAQHGLRLEVANVQDWIDDGRLEER--PDGTRNPLQTVPLLDSITQHKFDAVFGGGRRDEERARAKERIFSLRTAFGQWDPKRQRPELWNLYNGRHRAGEHVRVFPLSNWTELDVWNYIEREGIELPDIYYSHQRDVFLRDGMWLAEGP-WG--TARDGE--TLLRKTVRYRTVGDGSCTGAVESDAADIHAVIAEVAASRLTERATRADDRLSEAAMEDRKREGYF
MKKLINSPDSVLGDALAGVAAAHPALHVDTEARVITRAGGPSVGRVALISGGGSGHEPLHGGFVGPGMLHAACPGEVFTSPVPDQMLAAAQAVNGGAGVVFIVKNYTGDVMNFEMAAELAGDDGIEVATILVDDDVAVKDSTWTAGRRGTGATVFVEKIAGALAEQGADLAEVAEIGRRVNAASRSFAVALTACTTPAAGKPGFDLAEDEMEVGVGIHGEPGRSREKLEPASAIVARSLDAIFADQ------------------------PLAAGDQTIVMVNGLGGTPLIELYVAYAEVAAYFAERGVQIARNLVGNYITSLEMAGVSLTVCKADAQMLALWDAPVNTPALRWGAMTLLADDLDMLESESIHIVREVAGEFDRPVILFSGGKDSTVLLHLAVKAFWPAPVPFPLLHVDTGHNFEEVIAFRDRIAERYGLRLEVARVQEWIDDGRLAER--PDGLRNPLQTLPLLDAINSLRYDAAFGGARRDEERARAKERIFSLRNGFGQWEPRRQRPELWNLYNGRHRAGEHVRVFPLSNWTERDIWRYVEREGIELPSIYFAHRRAVFRRSGMWLTAGP-WG--GARPGE--DVHELTVRYRTVGDGSCTGAVESEASSVAEVIAEVAASRLTERASRADDLVSEAAMEDRKRTGYF
MKKLINNIDDVITEQMEGMAAAHKNIKINLEPKYICRSKETKEGKVVVISGGGSGHEPMHGGFVGLGMLDAACPGEVFTSPTPDQMYECAKKVENGGGVLFLVKNYTGDVMNFEMAAEMLNADGIKTQNILIDDDVAVKDSLYTAGRRGVGTTVIMEKIVGAAAEAGYDLMQCAALAKKVNSRGRSIGMALTSCIVPAAGKPNFDIDEDEIEIGVGIHGEPGRKRIAHTNADEITTILTDAIFEDEDYTRTLREWDYTTNGWEEKEMTSKAFTAGDQMIAMVNGLGSTPLSELYCVYRKLDEICNSKSIELSRNIVGSYITALDMQGFSITLVRADEEILKFWDALVDTPALRW-SMSYYLNYLDELESEAIYILREVWAQFENPVILFSGGKDSILVAHLAKKAFYPSKIPFPFMHVDTGHNFPETIQFRDDLVKELGVELIVGSVQEAIDDGRVAEEKGKSATRNVLQITTLLDAIESNKVDCAIGGGRRDEEKARAKERFFSHRDDFGQWDPKNQRPELWNILNGKHFEGEHFRAFPISNWTEMDVWNYILRENISIPSLYLAHQRDVVWRSNSWIPVSE-YL--TLEEGE--KVENKKIRFRTLGDITITGGLESDADTLEKIVDEVSSMKQTER-NRTDDKRSESAMEDRKRQGYF
MKKLINAVEDVVKDSLVGVAAAHPDVTVDMENRVVVRADAPVSGKVGLISGGGSGHEPMHSGYVGPGMLDAACCGEIFTSPVPDQMMAAAKAVDGGAGVLQIVKNYTGDVMNFEMAAEMVAAEGTRIESVLVADDVAVQDSLYTAGRRGVGLTVLMEKILGAAAEEKKDLDALLELARRVNDGGRSYGVALTSCVVPAAGKPTFDLAEDEIELGIGIHGEPGRRKAKLGTAAEVAEELVDPILADR------------------------DFT-GAPVIAMLNGMGGTPLIEQYLVYGEVARILSGKGVKVARTLVGNHITSLEMAGCSLTLLNADDELLTLWDAPVNTPGLRWGCMRPRLTQLDLLESEAIHIFREVTAECERPVLLFSGGKDSVVMLHLAAKAFWPAPIPFPVMHVDTGHNFPEVLDFRDAAVERLGLRLVVEKVQDWIDDGRLTER--ADGTRNPLQTQPLLEGIAKGRFDAVYGGGRRDEEKARAKERIVSLRDSFGQWDPRNQRPELWNLYNARHRPGEHVRVFPLSNWTELDVWRYIEREQIKLPSIYYAHDRQVFKRDGMWLPVSP-VT--EPRDGE--QVVTRHVRYRTVGDMSCTGAVESDAQTVHDVVLEVAATTLTERATRADDRISEAAMEDRKKEGYF
MKKLINQVETVLNEQLQGFVAAHPALRLHRDPVFIARSDAPLAGKVALISGGGSGHEPMHSGFVGDGMLDGAVPGEIFTSPTPDQVVACAQAVDGGKGVLLLVKNYTGDVLNFETAAELLHDMGTEVAFVLTDDDVAVKDSLYTAGRRGVAGTVLLEKLLGAAARRGDDLASLAALGRRLNDQCHSIGIALGACTVPAAGKPSFTLADDEMEFGVGIHGEPGIERRAFKGLDDTVTQMFATLIEHGAYHRTLRLWNGATASWDEVNQEKQPLAKGDRVIALVNNLGSVPLSECYGVYHALARCCADFGLTIARSLVGSYCTSLDMQGISITLLKADDAVLELFDAPVSTPGWSNGAMSLYNEHLDWLEAESVYIIREVVAECRNPALLFSGGKDSVVLLALARKAFQDIPLPFPLLHIDTGHNYPEVIAFRDETVRQLRARLVVGHVEDSIARGTVVLRR-ETDSRNAAQAVTLLEAIEEHGFDALLGGARRDEEKARAKERIFSFRDEFGQWNPKDQRPELWSLYNTRLHAGENMRVFPISNWTELDIWQYIARENLALPPIYYAHPREVVERRDLLVPVTP-LT--PKLDGE--ESKTVSVRFRTVGDISCTCPVASSAVVPEDIIAETARATISERATRLDDRASAAAMEQRKKQGYF
MNRIINEPDLVVEDAIQGYLKAHPEFAQTDNARVLKYPKAPIQGKVGIVTGGGSGHEPAFLGYVGENMLDAVAIGEIFSSPTAGAFLDAFKAADSGAGVACLYGNYAGDNMNVKMAMKKAEKAGMKVKTVVATDDVASAPASEKEKRRGVAGEILMWRVGSAAASKGYDLDGVINAAQKAINNCHSIGVGLTSCTIPAVGHPNFHIEDGMMELGIGHHGEPGIEIMPIQSAAQMAQTMLTPILDDM------------------------QAKQGDEVVVLVSGLGATPVMELYIYYAEVEKQLSEKGVRIVRNYVGNYFTSLEMMGVTLTLMKVDDELKALMDVPAYSLGLTQVKMNKKLTHLQQLEAESIHIIREVAAEFANPVMLYSIGKDSSVMLHLARKAFYPGKLPFPLLHVDTGWKFREMYEFRDATAEKYGFELLIHRNPEGEKLGINPFVHGSAKHTDIMKTEGLKQAFDKYGFDAAFGGARRDEEKSRAKERIYSFRDRSHRWDPKNQRPELWHNYNGQINKGESIRVFPLSNWTELDIWQYIYLENIDIVPLYFAKERPVIQRDGTLLMVDDNRI--DLQAGE--VISQQKVRFRTLGCWPLTGAVPSEAQTLPEIIEEMLISTTSERQGRLIDSDQSASMELKKRQGYF
MKKIINDTSKAVDEMLSGMLAAYGRYERIGNCN-AYRYKNFRREKVTLVIGGGSGHEPLFGGFVGKGLADAVACGNVFASPNPNLIFETAKSVNQGKGILFLYGNYEGDNLNFDMAGELCEFENIQTATVRVWDDCTSAPKERETDRRGIAGNVFIIKTAGAACDEGLPLKEVVRIAEKARDNVRSAGLAVSSGSLPGNEKPTFELGEDEIEFGVGIHGEPGVERSKMQPAHALVEKMYEQLKKEL------------------------QLTKKDEVAVLVNGLGATPLFELNIVYHELNKLLKEDGVAVYDAEVKTYCTSMEMGGFSISIYKLDEELKKYYSAECFSPFYARGDM----DHLKELESEAIYIIREVTAECEKPVMLYSIGKDSSVMLHLALKAFYPEKPPFPFLHINTTWKFHEMIEFRDKRAEELQIEMLEYINEDGVNRGINPFEHGSA-YTDIMKTQALKNALDKYGFTAAFGGGRRDEEKSRAKERIFSFRNREHAWDPKNQRPEMWNLFNTRINQGESIRIFPLSNWTEADIWQYIRKENIPIVPLYFAKPRPVVQRDGNIIMVDDDRM--KLLPGE--KVETKMVRFRTLGCYPLTGGVESAAATLDEIIDETLGAVESERTSRIIDSDSSASMEKRKREGYF
MKKLINDPQDVVMQSLEGFALAHPDVTVHNNPTFVVRTHPLDFATVALVSGGGSGHEPLHAGFVGDGMLTAAVPGAMFTSPTPDAIEAAIRAADRGAGVLTIVKNYTGDVMNFDMATELVEGSGIDVRSVVVNDDVAVEDSTWTAGRRGVAGTVFVEKIAGASAARGDDLETVAGIATRVNSHMRSMGVALAGCTVPHAGTPSFDLADDEIEVGIGIHGEPGRRREKMTDAHTIVATLMTAISQDL------------------------DLSHGDEVIVLTNGMGATPLSELYLVHREAVQLLAQSGVRVLRSLVGNYVTSLDMQGASLSVLRLDDELLALWDAPVHTAALRW--MTRQLTQLQALESEAIHIIREVVAEFDRPGLLFSGGKDSVVMLHLARKAFWPAPVPFPLIHVDTGHNFPEVLEYRDRIVKKLNARLIVQRVQDYIDDGRLAER--ADGTRNPLQTQPLLDVIAANKCDVVFGGGRRDEEKARAKERVLSLRDEFGQWDPRNQRPELWRLYNGRHTVGEHVRAFPLSNWTELDVWRYIEAENIELPSLYYAHDRDVFLRDGMLLAVGP-WS--APRGGE--EVTRRRVRYRTVGDMSCTGAVASDAADVRAVIEEVALTRITERATRADDRLSEAAMEDRKKEGYF
MKKLINGIDGILSESLRGFGAAHADVAVSLDPKYVLRATPKARGKVALVSGGGSGHEPLHAGFVGAGMLDAACPGEVFTSPTPDQMLAAAQAADAGGGLLFVVKNYSGDVMNFEMAAEMLADAPGGVATVLTNDDVAVEDSTFSQGRRGVAGTVIVEKIVGAAAERGADLAACQALGERVNKATGSLGVALTSCTVPAAGRPTFDLGEDEMELGVGIHGEPGRRRVPLMPADEIAEAMVSAICEST------------------------GPKPGEPLLLLLNGMGASPQMELYLMYEAARRLCEDRGLAVARSLVGNYCTSLDMAGCSLTLTRMDEALLDLWDAPVHTAALRWGMMA-LSDHLHALESESIEILRETAASFARPVMLYSIGKDSSVLLHLALKAFWPAKPPFPLLHVDTTWKFRDMIAFRDRVAAEQGLELIVHTNREGVAQGINPIDHPSDHYTHVMKTLALRQALTQCGFDAAIGGARRDEERSRAKERVFSHRTAEHAWEPKAQRPELWRLYNTRLAKGESFRVFPLSNWTEGDVWAYIQAEGIELVPLYFAAPRPVVRRGGQLIMVDDERL--RLQPGE--TVEQAWVRFRTLGCYPLTAASESRARTLDEVVAETLSSKQSERVGRLIDHDQASSMERKKREGYF
MKKILNKPENYVDETLAGLCLAHNDYRQ-PQPRLITRANSSDKAKVGIVTGGGSGHLPVFTGYVGEGLLDAAAVGDVFASPSADLMADAIRAADNGQGVLLLYGNYGGDIMNFDMASETVDFENIRCTTVLATDDIASATPEEAHKRRGVAGMIYGFKMAGAKAQEGASLDEVTRIAQKTMENTRTIGCALTSCTLPAVGHPTFEIADDEMEMGMGIHGEPGIWRDKLRSADDIAEEMFQRLQTEL------------------------SLKKGDKVSVLVNSLGATPLEELYILYNKVVQLIDNTGATIIHPLVGRYATSMEMTGASLTFCKLDDELEALLNAPAHCAFWRV--MNTQLTHLQQLEAESIYILREVVAEFENPVMLYSIGKDSSVMLHLARKAFYPAKLPFPLLHVDTGWKFREMYEFRDKTAKEYGFDLKVYRNPQGAQLGINPFIHGSAKHTDIMKTEGLKQALDKYGFDAAFGGARRDEEKSRAKERIYSFRDRSHRWDPKNQRPELWQNYNGQINKGESIRVFPLSNWTELDIWQYIYLENIDIVPLYFAKHRPVIERDGTLIMVDDDRI--DLKAGE--VITQQKVRFRTLGCWPLTGAIPSQADTLPAIIEEMLISTSSERQGRLIDSDQSASMELKKRQGYF
MKKLINRVEDIITEVNHGLLLAHPELRLNIDPTYIVRSEAPISGKVALLSGGGSGHEPMHSGYIGQGMLDGACPGEMFTSPTPDQMLECAMTIDSGEGVLMIIKNYTGDVLNFETATELLHDAGIKVATVLVDDDVAVKDSLYTAGRRGVANTVLIEKILGAAAEQGKSLDQLAHLGHQLNNQGHSLGIALQACTVPAAGKPSFSLADNEMEFGVGIHGEPGIERRPFTHLNDTVDQMFSTLIENSAYQRVIRHWDHSNGEWVEKQQSKSPLKAGDRVIALVNNLGATPLSELYAVYGRLVQCCDAFGLTIERNLVGSYCTSLDMQGFSITLLTVDDLILSLWDSPVNTPALRWKPMNKRLTHLQQLEAESIHIIREVAAEFSNPVMLYSIGKDSSVMLHLARKAFYPGKLPFPLLHVDTGWKFKEMYQFRDKTAKNYGFELLIHKNPQGAELGINPFVHGSAKHTDIMKTEGLKQALDKYGFDAAFGGARRDEEKSRAKERIYSFRDRAHRWDPKNQRPELWHNYNSEVNKGESIRVFPLSNWTEQDIWQYIYLENIDIVPLYFAKHRPVIERNGTLLMVDDDRI--ELTPGE--VVQQRKVRFRTLGCWPLTGAVQSEAETLPEIIEEMLISTTSERQGRLIDSDQSASMELKKRQGYF
MKKFLNNPDAYVAESLAGLAAAHPTLTVEGGATFVRRTARTRPGKVALVSGGGSGHEPLHGGFVGVGMLDAACPGEVFTSPVPGQMLAAVRAVDSGAGVVFVVKNYTGDVLNFQMAAELAVEEGIAVETVLVDDDVAVQDSTWTAGRRGTGATVLVEKIAGALAERGAEMAAVADMGRRVNARSRSFAVALTACTTPANGKPGFLLPEDEMEVGVGIHGEPGRRRAKLASAREVAKLALDAILAEP------------------------VFAGGGDVIVMVNGLGATPLSELYILFHEVSRLLAGRGVTIARSLVGNYVTSLDMAGASFTLCQVDDEMLELWDAPVNTPALRWGLMTYALSHLDALEAEAVHIFREVAGEFENPVILFSGGKDSIVMLHLALKAFAPAPVPFALLHVDTGHNFPEVLAYRDRVVAEHGLRLHVASVQQFIDAGRLRER--PDGTRNPLQTVPLLDAIETGRFDAVFGGGRRDEEKARAKERVFSLRDEFGAWDPRRQRPELWSLYNGRHAVGEHVRVFPLSNWTELDVWQYIEREKIDLPEIYYAHERDVFARNGMWLTAGE-WG--GPKDGE--TVERRLVRYRTVGDMSCTGAVDSDADTIAAVITEIAASRLTERATRADDKMSEAAMEDRKREGYF
-----------MTEALRGMAAAHTGLRLNAEPPYLVRADAPVQGKVGIVSGGGSGHEPMHGGFVGMGMLDAACPGAVFTSPTPDQMLAASQAVNGGAGVLHLIKNYTGDCLNFEMAAELARAEGIEVEQVLINDDVAVQDSLYTAGRRGVGVTVLVEKIAGAAAEQRRPLKEVAEIARTVNARGRSMGMALTSCTVPHAGKPTFVLAEDEMEIGIGIHGEPGRRRMKWAPAAEVAVMLVEPILGDL------------------------PFQPGDEVLAFVNGMGGTPLMELYIMFAEVARILEGRGIRIARSLVGSYITSLEMAGCSVTLLKLDGALTQLWDAPVKTAALRWGGMSAHLSHLTVLEAESIHILRETVAEFANPVMLYSIGKDSQVLLHLARKAFHPAPLPFPLLHVDTTWKFRDMYTFRDQFTAQHGFRLLVHQNRKALAEGINPFDHGSQKYTHAMKTQALLEALAQHGFDAAFGGARRDEEKSRAKERVFSFRDRHGQWDPRRQRPELWNLYNGRIDAGESMRVFPLSNWTELDVWHYILQEKIPVVPLYFAAERPVVERSGNLIMIDDERM--RLRPGE--KPSMKRVRFRTLGCYPLSGAIESAATTVGEVILEMVNARQSERQGRLIDHDEEGSMELKKREGYF
MKKLINDVDSVVTDALRGLAAAHPGLRVDVDNQIVLRASGPRPGKVGLVSGGGSGHEPLHAGFVGYGMLDAACPGEIFTSPVPDQMIAASEAVNGGAGVLHIVKNYTGDVLNFEMAAELCAEEGVEVASVLVDDDVAVQDSLYTAGRRGTGATLFVEKIAGAMAETGAPLAEVTRVAEAVNARSRSFGVALSACTTPAAGNPTFDLKDTEVELGIGIHGEPGRARSAMRGARELVHTAMDALDEDM------------------------PVS-GDN-LVMVNGMGGTPLIELYIAFAEVSGYLAGKGARAARSLVGNYVTSLDMQGFSITVCRLDDELTRLWDAPVETPGLRWGRMLYTTSQLDVLEAEAIHIMREVAAEFERPCLLFSGGKDSIVMLRIAEKAFWPAPIPFPLMHVDTGHNFPEVIEFRDRRAEELGARLVVASVQDSIDAGRVAEETGRRASRNRLQTTTLLDAIEDNEYDAVFGGARRDEEKARAKERVFSFRDEFGQWDPKSQRPELWNLYNAKIRKGEHIRVFPLSNWTELDIWDYIRREGIEIPSIYYAHTRKVFERDGMLLADSE-FI--TRDEDE--QLFESVVRYRTVGDVTCTGAVQSAAVTVEEIINEIAATRITERATRADDRASEASMEDRKREGYF
MKKLINAVDTVLSESLAGFVRAHADVTLGDEGKFVRRRFP-ARGKVALISGGGSGHEPLHAGFVGQGMLDAACPGQVFTSPTPDQMLAAAEAVDGGAGILYIVKNYEGDVMNFEMAAEMA---SGPVARILTDDDVAVESSTWSTGRRGVAGTMVVEKIVGAAAEAGYDLDACKALGDRVNQATRSMGVALTSCTVPAAGKPTFALGEDEMEMGVGIHGEPGRRRVKLAPAADIAEEMIGAIVKDF------------------------GAAGGSDVLLLVNGFGGTPAMELYLMFDNAARLLDRHGLRIARSAVGNYVTSLDMAGCSLTVTRLDDEMARLWDARVHTAALRWGLMSDRTTHLRRLEAESIRIIREVAAEFRNPVMLYSIGKDSSVMLHLAMKAFYPSKPPFPLMHIDTTWKFRDMILFRDETARRLGLDLIVHSNMDGIAQGVTPFSHGSSYYTHVMKTEALKAALTKYGFDAAFGGARRDEEKSRAKERVFSFRTATHTWDPKNQRPELWQLYNGRVAKGESIRAFPLSNWTELDIWQYIMAENIPIVPLYYAAERPTVERDGQILMLDDERF--PVAAGE--TVETRLIRFRTLGCYPLTSAFESEATTLPEIVREMLIARTSERSGRLIDHDDAASMEKKKREGYF
MKKFLNTADTYLTDALAGFAAAHPELSVNLESKVVTRARGPVAGKVGLVSGGGSGHEPLHTGFVGEGMLDAACPGEIFTSPVPDQATEAVRAVDSGEGTVLVVKNYTGDVMNFEMAAELLGEEGLQVETVLVNDDVAVEDSTFTAGRRGTGATLLVEKIAGASAARGDALSEVAEVGRRVNAASRSFAVALTACTTPSAGRPGFELPEDEIEVGVGIHGEPGRRREKLRSAGEIVSDMVDAILDDR------------------------PLESGAEAIVVVNGMGGTPLSELYLVYGEVAALLEERGVSIVRSAVGDYVTSLDMAGCSITVCEAQEDFLPLWDAPVNTPGLRWGVMSYQLSQLDFLEAEAIYIMREVASEFERPVLLFSGGKDSLVMLRLAEKAFWPGAIPFPVMHVDTGHNFPEVMEFRDRRLAEAGVRLVVASVQEQIDAGKVVEPTGRMASRNRLQTAALLEALEVHGFDAAFGGARRDEEKARAKERVFSFRDEFGQWDPKQQRPELWNIFNTRINPGENMRVFPLSNWTELDVWGYIAREGIELPPIYYAHKRTVFERDGILLSDGP-YI--NRGEDE--ELFEATVRYRTVGDMTCTGAVRSSATSLEEIMAEIAATRVTERQTRADDRSSEAAMEDRKREGYF
MKKLLDDPADAVTDSLTGFGLAHAGVQVHTEPVYVSRAGGPVPGKVGLVSGGGSGHEPLHAGFVGDGMLDAAVPGAVFTSPTPDQIVPAVLGADSGAGVVAIVKNYTGDVLNFETAVELVEAEGSQVATILVNDDVAVEDSLYTAGRRGVAGTVCVEKIAGAAAARGDDLGAVTEIAGRVVANVRSMGVALTACTVPHVGKPSFDLPDDEVEIGIGIHGEPGRHRIPFAGAREITRSLLDPVADDL------------------------HLAGGEDVLLFVNGMGGTPLSELYVVYGRARGLLEERGVTVSRSLVGNYVTSLEMQGASITLLRLDDELRELWDAPVRTAALHW--MTHVLSQLRSLEAESIHIIREVVAEMQRPCLLFSGGKDSIVMLHLAAKAFAPARIPFPIMHVDTGLNFRSVLETRDRWVERLGIQLVVASVPEAIERGLVQEE--PNGSRNRIQTPVLLEAAEKNGFDALFGGGRRDEEKARAKERVFSFRDDFGQWDPKNQRPEVWDLYNGRVHQGESIRVFPLSNWTELDIWAYIEAEEIDLPDLYFAAEREVVDRGGMLFAVNE-FT--PLKEGE--TAEVRSVRYRTVGDANLTAAVASTAATRAEIVEEVAAVRLTERATRGDDKVSEAAMEDRKREGYF
MNRIINDPDHVVEDAIQGYLKAHPEFTATENARVLKYPAAPINGKVGIVTGGGSGHEPAFLGYIGKNMLDAVAIGEIFSSPTAGAFLDAFKAADSGAGVACLYGNYAGDNMNVKMAMKKAAAAGMAVKTVVANDDVASAPASEMEKRRGVAGEILMWKVGAAAAAKGYDLNGVIGAAQKAINHCRSIGVGLSSCTIPAVGKPNFHIADGKMEIGIGHHGEPGIEVSPIQTAAAMASTMLDFVLNDM------------------------PLDKGQEVVLLISGLGATPVMELYIYYAEIEKRLAAQGVKIHRRYVGNYFTSLEMMGVTLTLMKLDDELKTLIDMPAHSLGLTQVEMDKRLTHLRQLEAESIHIIREVAAEFSNPVMMYSIGKDSSVMLHLARKAFYPGTLPFPLLHVDTGWKFREMYEFRDRTAKEYGFELLVHKNPEGVAMGINPFVHGSAKHTDIMKTEGLKQALNKYGFDAAFGGARRDEEKSRAKERIYSFRDRFHRWDPKNQRPELWHNYNGQINKGESIRVFPLSNWTELDIWQYIFLEKIDLVPLYLAKPRPVVERDGMLLMVDDDRI--DLQPGE--VISQRMVRFRTLGCWPLTGAVDSAAQTLPEIIEEMLVSTTSERQGRMIDRDQSGSMELKKRQGYF
MKKIINQPENVLKEALAGFARAHSDIVYDEAGKFVRRKNPPKAGKVALVSGGGSGHEPMHIGFVGEGMLDAACPGEVFTSPTPDQMMAAAEAVDGGAGVLYIVKNYSGDVMNFEMAAEMT---SATTETVLITDDVAVFDSTHTHGRRGVAGTVVVEKIVGAAAERGDDLAACKALAEKVNAATGSMAVALSSCTVPAAGTPTFSLAENEFELGVGIHGEPGRERVQAMSANEIASKLIDAICQDL------------------------KPRAGEPLLLLCNGLGGTPLMELYILFYAAAQELETRGLTLSRSLVGNYCTSLEMAGASLTLTRLDEETKALWDAPIVTPSLRWGKMSYKLTHLKELEAESIHIIREVAAEFDNPVMLYSIGKDSSVMLHLAMKAFYPGKPPFPLMHVDTTWKFQEMYQFRERITQELGLDLIVYTNPEAQAQGINPFDHGSKKHTDIWKTEGLKQSLDKYGFDAAFGGARRDEEKSRAKERVYSFRDHHHRWDPKNQRPELWNIYNGKINKGESIRVFPLSNWTELDIWLYIYLEKIPIVPLYLAKERPVVERDGTLIMVDDQRM--HLHPGE--KPQLKQVRFRTLGCYPLTGAIESTADTLPKIIQEMLLAKTSERQGRLIDHDQAGSMEDKKREGYF
MKKWINNLENVLKEQISGLILSNPNLKLNAEPLYVCRADSPVDGKVAIISGGGSGHEPMHAGFVGAGMLDGACPGEIFTSPTPDQMVACASAVDSGRGVLLLIKNYTGDVLNFETAVEILHDGGTPVATVLIDDDVAVKDSLYTAGRRGVANTVLLEKILGAAAERGDSLAQLAELGARLNNAGHSIGVALAACTVPAAGKPSFTLAENEMEFGVGIHGEPGIERRPFVNLDQTVDQMFATLIENGGFERPIRRWDNQSAVWQEMYEAKSALQRGDRVIALVNNLGGVPLSELYGVYHRLTSCCSQFGLSIERNLVGAFCTSLDMQGVSITLLKVDDDILSLWDAPVNTAGLRWKAMTLQDSHLDWLEAESIHIIREVVAECEKPALLFSGGKDSVVLLALARKAFQGLMLPFPLVHIDTGHNYPEVIAFRDQQVAKLNARLVVGHVEDSIKKGTVVLRK-ETDSRNAAQAVTLLETIEEHGFSALMGGARRDEEKARAKERIFSFRDEFGQWDPKAQRPELWSLYNAKLHKGENMRVFPISNWTELDIWQYIAREKLELPSIYYAHQREVVRKKGLLVPVTS-IT--PKAANE--TSEVLSVRFRTVGDISCTCPVASTAATALDIIKETAVVEISERATRLDDQVSEAAMEQRKKQGYF
MKKFMNDPENLVSELLEGYALLHAGIRVAEN-NLVVRAKPKDKGKVGIVTLGGSGHEPALSGFVGFGMIDISVAGEIFAAPGAPACLEALKLADRGAGVLFVVLNHPGDVLSANLTMKMAAKEGLNVKQLLTHEDIAGGPRSDPEQRRGLVGCIPVYKLVGAAAEAGKSLDEVYAIGEAYERNMATLAVAVTSATHPATGEAMFELPDDEMEIGMGQHGEAGTGRTQLKTADETAETMLDMLLRDL------------------------AVRPGEQLLVMVNGSGATTLMELYIIFRRVHQVLSQKGIQVACSRVAEDLTVQEMAGFQMHIGRVTDEMVHLWNAPCDTPFMTV-RMTYNLTHLKQLEAESIHIIREVAAEFDNPVMLYSIGKDSSVMVQLALKAFHPGKPPFPLLHVDTTWKFKDMIRFRDTYVKELGLSLLVHINQEGIKAGIGPFTHGSQKHTDVMKTAALLQALNKHRFDAAFGGARRDEEKSRAKERVYSFRDKYHRWDPKNQRPELWNLYNGKINKGESIRVFPLSNWTELDVWQYIHLEKIPIVPLYFAAARPVVERDGVLIMVDDERM--PLEPGE--QPRLMRVRFRTLGCYPLTGAVESSATTLPEIIQEMLETKTSERGGRVIDYDQAGSMEEKKKEGYF
MKKFINAPETITDEELVGLGLAYPDLDVDG--HLVISKDLADADRVTIVTYGGSGHEPAQAGFVGKGMLDVQAVGDIFAAPNGQLVFDAMKLADKGHGVLLLTLNYAGDQLAGKQAMKLAQKAGLNVRQVVTGEEIQYDP-SGEDNKRGLAGAVALYHIAAAAAREGKSLDEVAAIAQRYADSMASVTVKSTDATHPQNGMSFGDLGEDLMEIGAGQHGEGGGVRVPMMSSKDTVATVAQALCKNL------------------------ELKAGDKTFVMINGCGATTMMEMLVLFKDTVEYLKGMGVEVVASMVGEILTVQEAGGFQMNIAKWDEEFIRLWNTPCHTPAYSK-EMS-ELSHLDELEAEAIYIIREVAAECEKPVMLYSIGKDSSVMLHLAMKAFYPEKPPFPFMHIDTTWKFKDMIKFRDDTAKKLGIEMIVYSNEEGIKQGINPFDHGAA-YTDIMKTQALKQALTKYGFTAAFGGGRRDEEKSRAKERIFSFRNEAQAWDPKNQRPEMWKLYNTKINKGESMRVFPISNWTEKDIWQYIKREKIDIVPLYFAAKRPVVERDGNLIMVDDDRL--PLKEGE--VPEYKSVRFRTLGCYPLTGGIESTADTLDEIIEETLSAVSSERTSRVIDNEAAGSMERRKREGYF
MKKFVNDPKSFVPEMLEGLALANPNLRYEPEWNLIMRADAPRADKVSIVQGSGSGHEPAHVMVVGKGMLDAACPGDVFAAPPMDYVYETARRLASPKGVLLLVNNYTGDRMAFEMGKEMAESDGVKVEILMINDDVAVKDSLYTIGRRGVAGNFFVIKAVGAASERGDSLEEVIRIGKKVNDVTRTMGVALTACTPPAKGEPLFEMAEDEMEVGVGIHGEPGRERVKIKTADEIVDLLLDATVNDL------------------------PYRSGDRVALMINGLGGTPISELYILFRRAHQQLAAKGITVARSYVNEYCTSLDMAGASLTLVRLDDEIEELLEAPAEIPNRVF--MTVASPHLRALESESIHILREVAGQFDKPVILFSAGKDSVLVLHLARKAFHPAPLPFSLLHVDTGHNFPEVLAFRDRVVAEGGLRLAVAKVQDWIDDGRLSER--PDGTRNPLQTVPLVDTIVAEKYDAVIGGARRDEERARAKERIFSLRDAFGGWDPRKQRPELWGLYNGKHAPGEHVRVFPLSNWTELDVWNYIEAEGIDLPEIYYAHQREVFSRNGMWLTPGE-WG--GPAKGE--TLQRRWVRYRTVGDMSCTGAVDSQATDVQAVIEEIIATRITERATRADDKLGEAAMEDRKREGYF
MRQLINVPETVVEDALRGFAAAHPDLTVDVGNRVVLRGDAPVADKVALISGGGSGHEPLHGGFVGFGMLDAACPGEVFTSPVPDQMVRAAAAVDSGAGVLFIVKNYTGDVLNFRMAAEMAEDEGVRVASVLVADDVAVEDSTHTAGRRGTGATLFVEKIAGAAAQAGAPLERVEAVARRVSASSRSFGVALSACSTPAKGGPTFDLPAGELELGIGIHGEPGRERRAMMTAGEIADFAVQAALDDL------------------------QPD--GPVLALISGLGATPLLELYGYAGEVHRVLAERRVPVARTLVGNYVTSLDMAGASVTLCRADDELLRLWDAPVRTPGLRWGA-----SHLDALESEGVHIFREVAGEFERPVILFSGGKDSIVMLHLAIKAFAPGPVPFSLLHVDTGHNFPEVLAHRDAVVERHNLRLHVAHVQDFIDDGTLRER--PDGTRNPLQTVPLLDAIATNRFDAVFGGGRRDEEKARAKERVFSLRDEFGGWDPRRQRPELWQLYNGRHSPGEHVRVFPLSNWTELDVWQYIGHEKIELPAIYYAHQREVFDRNGMWLSAGH-WG--GPTDAEQQTLQTRTVRYRTVGDMSCTGAVDSHADTNDAIITEIAASRLTERATRADDKMSEAAMEDRKREGYF
MKKLINSADSVVEDALNGMAAAHPSLRV--RDRVVYRADGPRPGKVGLVSGGGSGHEPLHAGFVGHGMLDAACPGEVFTSPVPDQIIDATNAVDGGAGVLHIVKNYTGDVLNFEMAADLA--DGVEVVSVLVDDDVAVQDSLYTAGRRGTGATLFVEKMAGALAEEGAPLNEVAAVAAEVNERSRSFGIALSSCTVPAAGKPTFDLPETDVELGIGIHGEPGRARVPMVSARELAGVAMEAIHSDL------------------------PLQ-G-DLLVMVNGMGGTPLMELYVVFAEVAAFVKGKGARVARSLVGNYVTSLEMQGFSVTVCRLDDRLTRLWDAPVETPGLRWGRM---------LEAEAIHVLREVAGAFRRPVLLYSIGKDSSVLLHLAIKAFAPGRLPFPVLHVDTGWKFREMIAFRDETARRLGLDLRVHTNPEG----ATPFTHGAHEYTRIMKTVTLRRALDDGGFDAAIGGARRDEERSRAKERIFSLREPHHRWEPRSQRPEFWWSANTELAEGQTMRVFPLSNWTELDVWHYIKREDIPVVPLYFSAPRPVVERNGSLIMVDDDRF--PLSPGE--RPEQRHVRFRTLGCYPLTAAVESKAETLDEIIDEMRRDRRSERAGRLIDGEGGTSIESKKSEGYF
MKKIINDPATVVAESLRGLAAAHADVRVEYDPDHVVRVGAPIADKVALISGGGSGHEPLHTGFVGAGMLDAAVPGPVFTSPTPDAVQAAIAATTGEAGALLVVKNYTGDVLNFETAAELAAAEGLDVRTVVIDDDVAVADSTFTAGRRGVGGTVLLEKLAGAAAARGDALDDVESLARKVVGQVRSIGVALSPPTVPHAGEPSFDLGAQEIEFGIGIHGEPGRERISAEPADALVERMLDAVTGDL------------------------PFAEGDEVLLMTXSXGGXPPMETYLAHGIAERLLAERGIRVTRRLVGPYITSLEMQGISVTLLRMDDELTQLWDAPVHTAALRWGIMTAARDNLAALESEAIHIFREVAGEFDRPVILFSGGKDSTLLLHLAIKAFWPAPVPFPLLHVDTGHNFDEVIAFRDHVVEKYGLRLVVASVQDYIDDGRLVER--ADGTRNPLQTQPLLDAIADNKFDAVFGGGRRDEERARAKERIFSLRSAFGQWDPRRQRPELWNLYNGRHRPGEHVRVFPLSNFTEADVWNYIAREQVELPSIYYAHKRKVYKRDGMWLTEGP-WG--GPREDE--EVHELTVRYRTVGDGSCTGAVESTASTVEEVIAEVQASRLTERATRADDRISEAAMEDRKREGYF
MKKFINAVDDVLVESLSGFAAAHADVRLQLDPHYLCRAQK-AQNKVAILSGGGSGHEPLHGGFVGYGMLDAACPGHVFTSPTPDQMLAAAEAVEAGRGVLFIVKNYAGDVMNFEMAAELL---PFDHATVLTSDDVAVEDSTYTTGRRGVAGTLIVEKVVGSLAETGADLAACQALGEKVNRRTASMGVALSSCTVPAAGRPTFDIGPDELEMGVGIHGEPGRRREALRPADALVGDLLAALLEDL------------------------KPQPDSRALLLVNGFGGTPLMELYLLYHAAARWLAERGVAVERSLVGNYVTSLDMAGASLTLCLLDDEIRAHWDAPVHTPALRWGRMNVYFSHLDALEAEAIFILREVAAECRNPALLYSGGKDSAVVLHLAYKAFHPERIGFTLLHVDTGHNYPEVLAYRDRMSGRYGCTLKVAEVEDSIRRGSVRLCH-DLEPRNPHQSVTLLEAIADLEFDACIGGARRDEEKARAKERIFSFRDEFGQWNPKRQRPELWELYNAHVRPGENIRVFPISNWTELDVWQYIEQEGIELPSIYFAHERDVVRRGDLLVPVTP-LT--PPRPGA--TVERVRCRFRTVGDITCTAPVESAAATVAEIIRETIETRVTERATRLDDQVSEAAMEQRKKEGYF
MKKIINAPADVVTDALRGMAAAHPDLRVRFDPAFVARADAPVADKVAVVSGGGSGHEPLHVGFVGSGMLDAAVPGAVFTSPTPDAVQAAVREVDGGAGTLLVVKNYTGDVLNFETAAELLEAENIGVRTVVVQDDVAVRDSTNTAGRRGVGGTVLLEKIVGAAAARGDDLASCHEIAERVSAGVRSMGMALTAPTVPHVGEPSFELADYEMEIGVGIHAEPGRERAELESAEGIVWRLLEPVLDDL------------------------PFRRDDEVLLFTNSMGATPQTELYLAHGIAERFLAERGVQVTRRLVGPYITSLEMQGLSFTLLKLDDELRQLWDAPVSTPALTW--MTPQVDNLDALESEAIHIFREVAGEFDRPVILFSGGKDSTVLLHLALKAFRPAPVPFPLLHVDTGHNFEEVLQFRDELVSRHDLRLVVARVQDWIDDGRLSER--PDGTRNPLQTQPLLEAIEQNRFDAVFGGGRRDEERARAKERVFSLRDSFGQWDPRRQRPELWNLYNGKHRAGEHMRVFPLSNWTELDVWRYIQREKIELAKLYYAHRREVFYRDGMWLTSGP-WG--GPREDE--DVHEKTVRYRTVGDGSCTGAVESEAYTVDDVIAEVAASHLTERATRADDRMSEAAMEDRKREGYF
MKKLMNSPADFVDEMLEGLTAANPSVRGGETGRVIRRADDSRKGKVGVVSGGGSGHLPLFTGYVGKGLLDACSIGNVFEGPTVGSCIEAIQMADGGKGVLRLYGNYGGDRMNFDMAGEMLEDE-IRTTTVLGTDDIASAGPEERKKRRGVAGIIYAYKTAGAFAETGADLDAVTAVAQKTVDRTRTIGVALSPCQVPGSDKPSFILAENEIEMGMGIHGEPGIWRDTLRSADAIADEMIDRLLNDR------------------------PEGAGNRASILVNSLGATPLEELFILYRRARARVQAEGIEVVQPLVGHYATSMEMAGASISLLFLDDEIGPLLASPCECPFWTVR-ML---KHLRRLEAESIEIMRDVVAEFKRPVMLYSVGKDSSVMLHIAIKAFYPAKLPFPLLHVDTTWKFREMITFRDETAKRLGATLIVHVNKEGIERGINPIDSGSVLHTQVMKTDALKQALDLYQFDAALGGARRDEEKSRAKERIFSFRSAGHVWDPRNQRPEFWNLFNTRIGPGETMRVFALSNWTELDIWEYIMLETIPVVPLYFAKLRPVVRRSGAMIMVDDNRL--PLRSNE--TPEMRMIRFRTLGCYPLSGAVDSDATTVEDIVAEMQTAKVSERHGRLIDSDDAASMEKKKREGYF
MKKLINRVEDVVAEQLASMRAARPELKFSEEPRYIWREDN--TDKVSLISGGGSGHEPLHAGYIGKGMLTAACPGEVFTSPTPDQMYECGKEVNNGKGVLFFIKNYTGDVLNFESAVELLHFDDIPVGSITIDDDVAVKDSLYTAGRRGVGATVLIEKIVGAAAEAGYDLAQCEELTLRLNNRARSFGVALSACTVPANGKPSFELADNEIEFGVGIHGEPGIERRSYSDLNTLVEQMCDEIINTPAYTRTVRTWDRETGEWKEQDITTEEFKQGDQFIVMVNGLGGTTQGELYGVYGKMAECFDKAGYKLARNLVGNYCTALDMGGFSITLLKADEETLKLWDVPVNAPALRWGVMEDSQSHLRRLENESIHIIREVAAEFDNPVMLYSIGKDSAVMLHLALKAFYPSKPPFPLLHVDTTWKFKEMISFRDHTVEKYGLDLIVHTNEEGVKNNINPFDHGSSNYTHIMKTEALKEALTKYKFDAAFGGARRDEEKSRAKERVFSFRSASHGWDPKNQRPELWSLYNGRIAKGESIRAFPLSNWTELDIWQYILAEGIDIVPLYFSAKRPVVERDGTLLMLDDDRF--RLEPGE--KVEHRDVRFRTLGCYPLTGAVESTADTLEDIVSEMLIARTSERSGRLIDHDSSGSMEKKKREGYF
MKKFTNLPSDLVFESILGFGAAHAQVAVHLDPLFVTRKNP-TPSKVALISGGGSGHEPLHTGFVGTGMLDAACPGQVFTSPTPNQMLAAAKAVGGEAGVLFIVKNYAGDVMNFQMAMDMM---DGDYAWVLVNDDVSVDSAGHPTGRRGVAGTLVVEKMVGAAAERGADLAACKHLGDRVNACTASMGVAFSSCTVPEAGVPTFEIGPDEMEIGVGIHGEPGRRRGAFQSATVIVEELMDEILKDL------------------------NPKQGQEVLLLVNGLGGTPLMELYLLYQLASERLSHAGLVPARSLVGNYTTSLETAGASLTVTLLNEELKALWDAPVTTPALRW--MILSNSHLDALEEETIFILREVAAAFERPALLFSGGKDSLVMLKCAEKAFGVGRIPYPLLMIDTGHNFPEVTAFRDLRAKELGAELIVRHVEDSMKRGTVRLAH-PDEPRNAHQSVTLLEAIDEFRFDALIGGARRDEEKARAKERIFSHRDSFGQWQPKAQRPELWTLFNTRLQPGEHFRVFPISNWTELDVWQYIEREHIALPMLYYAHQRLIVERKGLLVPVTE-LT--PARAGE--VVIEKTVRFRTLGDITCTCPVDSTAATAVEIVIETLAADVSERATRMDDKTSDASMEKRKKDGYF
MKKFMNSADTILAESLAGFAATHADVSLDRSGKFVRRAEL-KSSKVALLSGGGSGHEPLHAGFVGLGMLDAACPGQVFTSPTPDQMLEAAQAVDSGAGVLFIVKNYEGDVMNFDMAAEMLDMAGIDVMQLITNDDIAVEDSLFTTGRRGVAGTLVVEKIVGAAAEQGMGLSDLMTLGQRVNRQSKSFGVALTSCTVPAAGKPTFELGPGEMEFGVGIHGEPGRRRAPLASADDIAGEICEGIVKEF------------------------GDVRGRNALLFVNGFGGTPLMELYVMHNSARRIFERHGIRIARSLTGSYVTSLDMAGCSITLTLMDDDMLALWDAPVHTAALRWSVMNPLDPHLKALENEAIHIFREVAAEFERPVMLYSVGKDSSVLLHLALKAFHPGKLPFPLVHIDTGWKFPEMITFRDAVVAKHGLELISHTNPDGLRDQVSPFSHGSSRYTDIMKTQALKQALDMGRYDAAFGGARRDEEASRAKERIYSFRTPDHAWDPRNQRPELWSIYNGMIHPGESVRAFPLSNWTEVDIWRYIQAENIDLVPLYFAERRKVVERDGMLILAEDKRL--ELLPDE--QVREELVRFRTLGCFPLTGAVRSEATTLDEVITELEIATVSERQGRAIDRDQSGSMEKKKREGYF
MKKLINKVEDVVKEQMEGLVLAHPQLNLCTEPYYVWRETA--GDKVALISGGGSGHEPMHAGFIGEGMLTAACPGQVFSSPTPDQMYECGKTVKSDKGVLLIIKNYTGDVLNFESAVELLHFDDIPVGSITIDDDVAVKDSLYTAGRRGVGATVLIEKLLGAAAERGDDLAAIEALGRALNNRSRSFGIALDACVVPAAGKPSFDLADGEMEFGVGIHGEPGIERRPYTDVQSVVADMLKELLANTGYTRTVRSWNREDGSWIEEQSTVEDFAAGDELIVLVNGMGATPESELFGAYRETHKGLEAAGFKVARSLVGNYCTSLNMEGFSITLLKADADTLALWDAPVAAPSLRWGKMATTRSHLKRLENESIQIIREVAAECKKPVMLYSIGKDSAVMLHLALKAFYPSKPPFPLLHVDTTWKFQEMIRFRDAIAQRYGLELLVHTNQEGVRQGINPFDHGSSNYTHIMKTEALKAALSEHGFDAAFGGARRDEEKSRAKERVFSFRTSTHAWDPKNQRPELWTLYNARVQPGESIRAFPLSNWTELDIWQYILAEEIDIVPLYLAAKRPVVNRNGMLIMVDDERF--RLQPGE--QIEEKMVRFRTLGCYPLTGAIESTAATLPEVVREMLIARTSERHGRLIDHDEAASMEKKKREGYF
MKKLLNDPRAAVDEALEGALAAHGDIAPPGTPRAVRAVQGPRPGKVGVVIGGGSGHEPAFWGYVGPGLADVAVVGNLFAAPPPGPILAGTRAIDGGAGVLYVFGNFSGDVMNFEMAAEELAADGIETRSVVTIDDIASAPAEAVGSRRGVAGNVFVFKIAGAAADRLMPLDACEAVTRRAAARTFSMGVALEPGTMPETRRPSFALGPADMEIGVGVHGEPGVAREPLASADAVADLLVDRLFAEM------------------------RLEAGARVAVLVNSLGGTPAMELYVVHRRVAQRLAARRVEVVGAWVGPYYTSLDMAGVSLSLLHCDDELLDLLRHPCRSAAMTVVRM----THLQRLEAESIFIIREVAATAENPVMLYSIGKDSAVMLHLALKAFAPGKLPFPLLHVDTTWKFREMYEHRDALPAKLGVDLIVHINQDGIARGINPFSAGSRVHTDVMKTEGLKQALEKYKFDAAFGGARRDEEKSRAKERVFSLRSAEHRWDAKNQRPEPWRLFNTRKRIGESFRVFPLSNWTEADVWDYIALEGIEVVPLYFAKPRPVLVRDGTLIMRDDERM--KLLPGE--VVESRVVRFRTLGDYPLTGAVPSTAATLPEIIAEMRGSRSSEREGRVIDKDGGASMEEKKQEGYF
MNRIINNPDLVVEDAVRGYLKAHKDVAPTDNPRVIRHHLAPQKGKVGVVTGGGSGHEPAFLGYVGDGMIDAVAIGEIFSSPSAKAFHDAFVAADGGRGVACLYGNYAGDNMNVKLAVKQAAAHGLTIKTVVANDDVPSAPKSEPQKRRGVAGEILMWKVGGARAAEGAELDEVIASAQKAIDSTRSIGVGLSACTIPAYGKPNFSIEDGMMEVGIGHHGEPGVKVMETRPAREMADLMLDHVLPDL------------------------PFESGDDLAVLVSGLGATPVMELYILYDRLSEVFAERGMKVRHPFIGNYFTSLEMMGVTLTIMRLDSELDRLVGAPARSVGLTKVAMK-HMTHLRRLEAESIFIIREAAASAENPVMLYSIGKDSAVMLHLAMKAFKPGKPPFPLLHVDTTWKFREMIAFRDQRAKDLGVDLIVHTNQEGVRAGINPFASGSRVHTDVMKTEALKQALDKYKFDMAFGGARRDEEKSRAKERVFSLRTPEHRWDAKNQRPEPWRLFNTRKKKGESFRVFPLSNWTEQDVWDYIAIEAIPVVPLYFAAPRPIVKRDGALIMKDDERM--ELKPGE--SVETMMVRFRTLGCYPLTGAVESTAANLDDVIAEMRGSRVSERQGRVIDQDSGASMEEKKQEGYF
MKKFVNDPKQYVPEMLTGIALANPDLRYVPEYNLIMRADAPSDDKVSIVQGSGSGHEPAHVMVVGKGMLDAACPGDVFSAPPMDYVLETSKLLNSSKGVLHLINNYTGDRMAFDMGRELAEAEGVTIKTVVVDDDVAVKDSTYTVGRRGVAGNFFVIKAVGAASEQGADLDELVRIGDKVNSVTRTMGMALTSCTPPAKGSPLFDLGADEMEMGVGIHGEPGRRREKLAGANEIVDELLEAVVTDL------------------------PYERGDNVALMINGLGGTPISELYILYGRAHQQLADRGINVGRNYVGEYCTSLDMAGVSLTLVKLDDELVSLFSAPAEIAIRTF--MTYQLSQLDLLEAEAVHVFREVAAELERPVLLFSGGKDSIVMLRLAEKAFWPAPMPFPVMHVDTGHNFPEVLEFRDRRVAELGVNLVVASVPDAIERGLVAEE--PNGSRNRIQTPVLLEAVEKHRFSALFGGARRDEEKARAKERVFSFRDDFGQWDPKNQRPELWNLYNGRIHLGESIRVFPLSNWTELDVWHYIQREQIAVPSIYYAHEREVFERDGMLFANNE-FC--RPREGE--TTFVATVRYRTVGDASLTAAVRSGAATVEQVIEEIAATRLTERATRGDDRVSEAAMEDRKKEGYF
MKKFMNQPDTMLTESLQGFAAAHADVTLQLEPNYLVRAKK-AQNKVAVISGGGSGHEPLHSGLLGYGMLDAVCPGFVFTSPSPDQMLAAAEAVECGKGVLFIVKNYAGDVMNFEMAAEML---SCESATVLTSDDVAVENSTYTTGRRGVAGTVIVEKVVGSLAETGADLATCKALGDRVNRRTASMGVALTSCTVPAAGKPTFELGEQELEMGVGIHGEPGRRREAMRPADEIVADLVKAILHDL------------------------APAAGSEILLLVNGFAATPLMELYLLYNSAARLLQSHGLIISRSLVGNYTTALDMAGASITVCLLDDEIKQHWDSPVHTAALRWGMMSKTLSHLDWLESEAIHILREVAGQCSNPVLLFSGGKDSLCILRLAEKAFRPGRFPFPLMHIDTGHNYPEVINFRDQRAAELGERLIVRSVEDSMKRGTVVLKS-EDESRNKHQSVTLLEAIEEFGFDCCIGGARRDEEKARAKERIMSFRDEFGQWDPKNQRPELWNLYNARSHKGENIRAFPISNWTEMDVWQYIEREQLQLPSIYFAHQRDVVMRNGSIFPVNVPLTINQPKAGE--EVINMQVRFRTVGDITCTAPVISDADDVSKIVLETATTTITERATRLDDQTSDASMEQRKKEGYF
MKKLINDPKNIIEEMLDGIVKAHPGVRQEHSPRSVVSVEPPREGKVGIVIGGGSGHEPSFVGFVGKGIADGCAIGNVFASPPPDPILECTKAVNTGAGVLYLYGNYAGDVMNFDMAAEMAGMEDIEVRTVVTTDDVASAPLDQKEKRRGVAGNFFVFKMAGAAADRMASLDECERIARKANERTFTVGVALSPCSLPQTLRHNFEIGLNEMEIGMGIHGEPGVVREPLRSADEVTDDILERIFAEL------------------------PAREGSKVAVLVNSLGSTPLMELYVINRRVHERLARRGIDVHATWVGTYCSSLEMAGMSITLVHLDDELTELLDHPCDCAMFRAG-MTSRHSYLQMLEAEAVHALREAAAVFRSPVILYSIGKDSSVLLHLAMKAFYPAKPPFAVLHVDTTWKFREMIAFRDRRLAELGLDLRVYINRDGIARGISPITHGAAVHTDIMKTEALKQALDLHGFDAAIGGARRDEEASRAKERIFSLRSASHRWDPRRQRPELWHHYNGHLGPGESIRVFPLSNWTELDVWTYIAQEDIPVVPLYFAAKRPVVERDGMLIMVDDERL--KLRADE--VVQQRFVRFRTLGCYPLTGAIDSHADTVSAIISELSASRTSERQGRAIDHGHGSSMERKKHEGYF
MNRVINNPDLVVEDMLRGILAAHPERAAPENPRVVSHAHARQKDRVGIVTGGGSGHEPAFIGYVGRNLVDAVAIGEIFSSPTAKSFFEAFKAADSGAGVACLYGNYAGDNMNVKMAIKLAEREGIRVRT-VSQTTMPRRAEDEIEKRRGVAGEIVMWKVGGARAAQGATLDEVIAGARKAVDSTRSIGVGLSACTIPAVGKANFVIKDGEMEVGIGHHGEPGILVQPTVPARDMARLMLDKLLPDL------------------------PFARGDRVSVLLSGLGATPVMEQYILYGEVAEYLREAGIDIQFSFVGNLFTSLEMMGVTLTLTKLDDELSACLAHPCQSIGLNVGDMSTRMDHLDWLEAESIHILRELVAECSKPALLFSGGKDSVVVLHLALKAFGKTVLPFPLVHIDTGHNFDEVIDFRDRRAAEIGAELVIGHVEDSIKKGTVRLRR-ETDSRNAAQAVTLLETIEEHGYTALIGGARRDEEKARAKERIFSFRDEFGQWDPKAQRPELWSIYNARLHNGEHLRVFPISNWTELDIWQYIAREKLELPSIYYAHDREIIRRNGLLVPLTP-LT--PLQEGE--VSEVAQVRFRTVGDISCTCPVASDADDVEKIIAETAVTEITERATRMDDQASEAAMETRKKQGYF
MNRVINNPDLVVEDMLRGILAAHPERAAPANPRVVSHAQARQAGRVGIVTGGGSGHEPAFIGYVGRNLVDAVAIGEIFSSPTAKSFFDAFKAADSGAGVACLYGNYAGDNMNVKMAIKLAEREGIRVRTVVANDDAASAPKDEIEKRRGVAGEIVMWKVGGARAAQGASLDEVVAAARKAVDATRSIGIGLSACTIPAVGKANFVIKDGEMEVGIGHHGEPGILVQRTVPAKDMAKLMLDKLLPDL------------------------PFARGDKVSVLLSGLGATPLMEQYVLYAEVADCLREAGIDIEFSFVGNLFTSLEMMGVTLTLTKLDAELSACLAHPCRSIGLTVGEMSTRMDHLDWLEAESIHILRELVAECSKPALLFSGGKDSVVVLHLALKAFGKTVLPFPLVHIDTGHNFDEVIDFRDRRAAEIGAQLVVGHVEDSIKKGTVRLRR-ETDSRNAAQAVTLLETIEEYGYTALIGGARRDEEKARAKERIFSFRDEFGQWDPKAQRPELWSIYNARLHNGEHLRVFPISNWTELDIWQYIGREKLELPSIYYAHDREIIRRNGLLVPLTP-LT--PLQEGE--VSEVALVRFRTVGDISCTCPVASDADDVEKIIAETAVTEITERATRMDDQASEAAMETRKKQGYF
MKKFINSVDTLLDESLSGFAMAHADVNFNKEPHFISRLAPTQSGKVALISGGGSGHEPLHSGFVGHGMLDAACPGQIFTSPTPDQMMAAAQAVENGGGVLFIVKNYAGDVMNFEMAAEMI---DCSNATVLVNDDVSLPKN-HSTGRRGVAGTLIVEKIVGAAAENGKDLAACKALGERANEATASMGVAMTSCTVPALGKPTFNLNDDEIEMGVGIHGERGHESMPFKSATEIVEQLSTAIEEEL------------------------KPKKNQPVLLHINGFGATPLIELHLIYNLAAQFWQKRGVDIRRSLVGNYTTSLDMAGCSITLTLLDEELLKLWDAPVHTAALRWGMMTYKLTHLKQLEAESIHIIREVAAEFERPVMLYSIGKDSAVMLQLALKAFYPGKPPFPLMHIDTTWKFREMIEFRDKLAKDLGLELLVHINQDGVEQGIGPFTHGSKKHTEVMKTDSLKQALNKYKFDAAFGGARRDEEKSRAKERVYSFRDKNHSWDPKNQRPELWNIYNGRIDKGESIRVFPLSNWTELDIWQYIHLENIPIVPLYFAKERPVVNKDGMLIMVDDNRM--PIGPED--KVEMKRVRFRTLGCYPLTGAVESTATTLPEIIQEMLLTTSSERQGRLIDFDQAGSMEQKKREGYF
MKKFINTVEDFLDESLRGFALAHADVDFSPEPRFVSRKAPARPGKVALVSGGGSGHEPLHTGFVGLGMLDAACPGQVFTSPTPDQMLAAAQAVDHGGGVLFIVKNYAGDVMNFEIAAEML---DIPHDSLLVHDDVSLPEN-RGMGRRGIAGTTVVEKIVGAAADAGYDLAACKALGERVVHATASMGIALTSCTVPALGKPMFELGEREMEMGVGIHGERGRERMALGSAGEIVDYIAAVIDEEL------------------------KPRAGQPVLLHVNGFGGTPLIELHLVYGLAHRYWSGRGVDIARSLVGNYTTSLDMAGCSLTLSLLDEEMLRLWDAPVHTAALRWGCMNHKLTHLKQLESESIHIFREVVSEFERPVMLYSIGKDSAVMLHLAMKAFYPGKPPFPLMHVDTTWKFRDMIAFRDRRAQELGLDLIIHVNEEGVRQGINPFVHGSKKHTDIMKTEGLKQALDKYRFDAAFGGARRDEEKSRAKERVYSFRDRHHRWDPKNQRPELWNLYNGKINKGESIRVFPLSNWTELDVWQYIYLEDIPIVPLYFAAERPVVERDGMLIMVDDERM--PLLPGE--VPMRKKVRFRTLGCYPLTGAIESDAATLPEIIQEMLLTRTSERQGRLIDHDQAGSMEEKKKEGYF
MKKFLNNVDHMLVESLSGFATAHADIEVQFEPTFVIRKQK-AKNKVAIISGGGSGHEPLHAGYVGKGMLDAACPGQVFTSPTPDQMLAAAEAVHADKGVLFIVKNYAGDVMNFEMAAEML---SFEHATVYTSDDCAVVNSTYTTGRRGVAGTVIVEKCVGSLAETGADLEACKTLGEKINLRTSSIGAALTSCTVPAAGRPTFDISESEIEMGVGIHGEPGRRREKMREADAIVSDMVAAILHDI------------------------EAKQNGEVLLLVNGLGATPLMELYLIYNTAAKLLKEKGFTLARSLVGNYITAIDMAGASMTVCLLDEEIKQHWDSPVHTAGLRWGVMTQPLSHLDWLEAEAIHILREVAGQCSNPVLLFSGGKDSLCILRLAEKAFRPGRFPFPLLHIDTGHNYLEVVNFRDQRAAELGERLIVRSVEDSIKRGTVVLKS-ADEPRNKHQSVTLLEAIEEFGFDCCIGGARRDEEKARAKERIMSFRDEFGQWDPKNQRPELWNLYNARVHKGENIRAFPISNWTEMDVWQYIEREKLELPSIYFAHQRDVVMRNGSIFPVNVPLSINQPKAAE--EVINMQVRFRTVGDITCTAPVISDADDVSKIVIETATTTITERATRLDDQTSEASMEQRKKEGYF
MKKLMNGADTLLAESLSGFGAVHGDVTVSLDPMFVVRRSL-KPGKVALVSGGGSGHEPMHAGFVGAGMLDAACPGQIFTSPTPDQILAAMEAADGGAGTLLIVKNYAGDVMNFEMAAEMA---SGEVATILTNDDVAVEASTHSQGRRGVAATVIVEKIVGAAAERGGTLAELKALGDAVNAASGTMGVALTSCTVPAAGTPTFTLADDEMEMGIGIHGEPGRRRVAMMQADAIAAEIVGAIVEDL------------------------KPATGREALLLVNGMGGTPLLELYALYDAAARAAGAHRLTIARSLVGNYCTSLEMAGASITLTMLSAETKALWDDPVHTPALSWGAMADRGSHLKRLEDESIHIIREVAAEFRNPVMLYSIGKDSAVMLHLAMKAFYPSKPPFPLMHVDTTWKFREMIEFRDRKVKELGLDLIVHTNEEGVKAGVGPFTHGSSYHTQVMKTDALKQALTAHGFDAAFGGARRDEEKSRAKERVFSFRTQNHGWDPKNQRPELWHLYNCRVAKGESIRVFPLSNWTELDIWQYIMMEGIEIVPLYFAKERPVLEVDGQLLMVDDERF--PL-DGR--TPDMKMVRFRTLGCYPLTGAVESPAATLEEIVAEMLIARTSERSGRLIDKDEEASMEKKKREGYF
MKKFINSIDNLLDESLSGFAKAHADIQLNTQPHFVRRNKPTAPGKVALISGGGSGHEPLHSGFVGSGMLDAACPGQVFTSPTPDQMLAAAQAMENGGGVLFIVKNYAGDVMNFEIAAEML---DCPHDTVLACDDVAFPKT-HSTGRRGVAGTLIVEKIIGAAAESGADLAACKALGDRVNIATASMGVALTSCTVPALGKPTFDIGENEIEMGVGIHGERGRERLTMRSATEIVDYLSGIIDDDL------------------------KPQKGQSALLHINGFGATPLMELHLIYELASRFWEKRGVNICRSLVGNYTTSLDMAGCSITLSLLDEELLRLWDAPVHTAALRWGCMTYKLTHLKQLEAESIHIIREVAAEFERPVMLYSVGKDSAVMLHLTMKAFYPGKPPFPLLHVDTTWKFKEMIEFRDQMVKNLGLELLIHINPEGVEQGIGPFSHGSKTHTDVMKTEGLKQALNKYQFDAAFGGARRDEEKSRAKERVYSFRDKNHRWDPKNQRPELWNIYNGKIDKGESIRVFPLSNWTELDIWQYIHLENIPIVPLYFAKERPVVNRDGMLIMVDDERM--PIGPDE--KVEMKMVRFRTLGCYPLTGAVESTATTLPEIIQEMLLTTTSERQGRLIDHDQSGSMEQKKREGYF
MKKILNDPHAYVDEMLDGLCLAHPEQRRGEGGRVIVRRGGAVPGKVGIVTGGGSGHLPVFLGYVGEGLLDSCAVGNVFAGPRMDDCIDAMRAADGGAGVLQLYGNYGGDRMNFDMAAEMLALEGMQVASVRVADDVASAPAAQREKRRGVAGLVLVYKAAGAKAAAGATLDEVAALARKAGDACRSIGVALSPCVVPESGKASFAIGDQEVEFGMGIHGEPGIWRGPLKPADALADEMLEHVLPEL------------------------ALAQGDRVALLVNSLGATPAEELYILYRRVAEVLAGRGVTIVRPLVGRYATSMEMAGASLSVMKLDTELEALLAAPADCPFWSVR-MNLSNTHLDALEEETVFILREVAAAFERPTLLFSGGKDSLVLLKCAEKAFGAGRIPYPLLMIDTGHNFPEVTAYRDQRAEELGADLIVRSVEDSMARGTVRLAH-PGESRNAHQSVTLLEAIEEFRFDALIGGARRDEEKARAKERIFSHRDSFGQWQPKDQRPELWTLFNTRLAPGEHFRVFPISNWTELDVWQYIEREHVGLPSIYYTHKREVVERRGLLVPVTE-LT--PPRDGE--TVQVRDVRFRTVGDITTTCPVESLAADAGDVVLETLSVDVSERATRMDDMTSEASMEKRKKDGYF
MKKIINDGANAVDEMLEGVLAAHSAVFADHSPRSIIARDGARPGKVGMVIGGGSGHEPSFLGFVGKGLADAAAIGNVFASPPPDPIIECTKAVNNGAGVLYMYGNYAGDVMNFDMAAEMVAMDDIEVRTVLTTDDVASAPADQREKRRGVAGNVFVFKAAGAACDKMLSIDECERVARKANDRTFTFGVALAPCSLPQTLKPNFTLGEDEMEVGMGIHGEPGISREQLKPADAITDELMDKILDEM------------------------AAPKGDRVAVIVNSLGSTPLMELYIMMRQVKKRLDQAGLELHLSLVGNYCTSLEMAGASITVMHLDDELQEMIDHPCDCAMFRAG-MTKNLTHLQRLEAEAIHIFREVAATFANPVMMYSIGKDSSVMLHLAMKAFYPAKPPFPFLHIDSTWKFREMIAFRDSEAERLGFDLRVHSNQEGIEQGISPFVHGSNTHTHIMKTVALRQALDKFGFDAAFGGARRDEEKARAKERIFSFRNAQHSWDPKNQRPEMWKIYNTRVAKGESIRVFPISNWTELDVWQYIMQENIPIVPLYFAAKRPVVERDGMLIMRDDERM--QLLPGE--VLQEKMVRFRTLGCYPLTGAVESDAATLPEIVSEMLIARTSERQGRMIDRDEAGSMEKKKREGYF
MKKFIDDPNSLLDTSLQGFAKAHADLDLNPEPRFVYRKQ-RKSGKVALISGGGSGHEPLHSGFVGFGMLDAACPGQVFTSPTPDQMMAAAEAVDGGAGVLFIVKNYAGDVMNFEMAGEML---ALPNASVLVNDDISLPKS-HSIGRRGVAGTTIVEKIVGAAAEAGADLASCKALGERVNQATASLGVALTSCTVPALGHPTFALAEDEMEYGVGIHGERGRETVKLAGASEIVAQLAEHIADEL------------------------QIGAGQNALLHVNGFGATPLIELHSIYELAWRQFNRRGLNIQRSLVGNFTTSLDMAGCSLTLTLLDDEMLAYWDAPVNTATLRWGCMNAAADHLDLLEAEALFILREVAAECRHPVLLFSGGKDSAVLLHLAYKAFYPERIGCALLHIDTGHNYAEVIAYRDRMAERYGCRLHVRSVEDSIRKGSVRLRH-ALESRNAHQAVTLMEAIAEFGFDACFGGARRDEEKARAKERIVSVRDEFGQWEPKNQRPELWSLYNTRVALGDHLRVFPISNWTELDVWQYIQREDIELPELYFAHPRQVVRRGDILVPVTH-LT--PANPGD--TVETVSCRFRTVGDISCTAPVASTASNVADIIAETAQCLLTERATRLDDRASEAAMEQRKKEGYF
MKKFINQVDQVLVESLSGFANAHHDVTLHVDPTYLTRREK-AVNKVAIVSGGGSGHEPLHAGYIGYGMLDAACPGQVFTSPTPDQILEAAEAVHTDQGVLFIVKNYAGDVMNFEMAAEML---PFQHATVLTSDDCAVVNSTYTTGRRGVAGTVIVEKCVGSLAETGADLAACKALGDKVNQQTSSIGVALTSCTVPAAGRATFDIADIELEMGVGIHGEPGRRREQMREADAIVHDCIQAILADF------------------------ATKGRQDVLLLINGFGATPLMELYLLYHSAAKLLAAHGVRIERSLVGNYTTALDMAGASITVCLLDDEIKQHWDSPVHTAALRWGRMTKTLSHLDWLEAEAIHILREVAGQCSNPVLLFSGGKDSLCILRLAEKAFRPGRFPFPLMHIDTGHNYQEVINFRDQRAAELGERLIVRSVEDSMKRGTVVLKT-PDEPRNKHQSVTLLEAIEEFGFDCCIGGARRDEEKARAKERIMSFRDEFGQWDPKNQRPELWNLYNARSHKGENIRAFPISNWTEMDVWQYIERENLGLPSIYFSHQRDIIMRGGAMMPANVALTINVPKAGE--EVINMQVRFRTVGDITCTAPVLSDADNVSKIVLETATTTITERATRLDDQTSDASMEQRKKEGYF
MRSLVNDPDDLVVEALEGLALAHPTVRHDAEHGFVARA-TPARDKVGLVSGGGSGHEPLHAGFVGHGMLDVAVPGAVFASPTALQLYDATRAADAGRGVLHIVKNYTGDVINFTVARELAEDDDIATEVVLVDDDLATDLGPDAPGRRGTAAVVAVEKICGAAAEEGADLGSLAELGRSVAARARSMAFAIEAGTHPGSSRPAFDLDADEVELGVGIHGERGRSRVPFGPTDELVARLVDPLVEAL------------------------RPARGSGVIAIVNGLGSTYPLELYAAARAVHGGMTARGVRVDRFLVGSLVTSLDMHGVSVTLLPVDDELLRLWDAPVRTPALTW--MTYQLSQLDQLEAESIHIFREVAAEFEKPVLMFSGGKDSIVMLRLAEKAFYPAKLPFPLLQVDTGLDFDEVLSTRDNWVDRLGARIHIASVDDAIANGVVIDD--GKTSRNRHQIGTLLNAIEENGFTAAFGGGRRDEEKARAKERVYSHRDEFGQWDPKMQRPELWSLYNGRIHAGEHMRIFPLSNWTELDIWHYIDREQIEIPSIYFAHERQVILRDGMWLSLSD-AV--QPVGNE--KVETKMVRFRTVGDKSQTGCVESTASTTAEIIDEIAIARVTERATRGDDRFSEAAMEDRKKEGYF
--------------MMDGFLKAHDKIRPDGSHRALVARDGPRTGKVGLVIGGGAGHEPCFAGYVGKGLADAVAVGNIFSSPPPDPILRCAVAASGDAGVLFVYGNYAGDVMNFEMAAELAMEKGIAVRTVLTTDDVASSSREDRDGRRGVAGSFFIFKIAGAACDRGLTLDACEAVTRKANARTYTIGVALESGSMPQTRRRNFDIGPDDMEIGMGIHGEPGVSRERMRPADEIVDSVIDRIFSEM------------------------KAGPGERVAVLVNSFGGTPMMELYILYRRVVQRLAAKKIDIEANWIGHYCTSLDMVGASISIIHLDEELTDLLSHPCETSALRINGMSPLDPHLKALENEAIHIFREVAAEFERPVMLYSIGKDSSVLLHLARKAFYPGRVPFPLLHVNTGWKFAEMITFRDKIVKDYDLDLIEHVNPRGAAENVTPFTHGSALYTDIMKTEALRHALDAGKFDAAFGGARRDEEASRAKERIYSFRTPDHRWDPRNQRPELWNVYNGMIRQGESVRAFPLSNWTEVDIWRYIQAEDIPIVPLYFAEKRPYVERDGMMILAEDPRL--ELLPGE--VKQEGVIRFRTLGCFPLTGAIRSQATTLDDIITELETATVSERQGRAIDRDQSGSMEKKKREGYF
MKKFLNKPEAFVDEMLEGIYAAHPGLKPVADDLRCLVTARPKAGKVGLATGGGSGHLPLFLGYVGEGLLDGAAVGGVFQSPSSEQILEVTKAIDQGAGVLYVYGNYTGDILNFDMAGEMADMDDIRTATVLGADDVASSPVGQEHKRRGVAGIHFIFKAAGAAAAEGQSLDAVVRVAEKAKANTRTMGVALTSCIVPEVGRASFSIGDDEMEIGMGIHGEPGIRRGPLRPADEVAEEMLTPIIREL------------------------GLAKGDEVAVLMNGLGATPQEELYILYRKVWTMLRDLGVAVFHVYVGEFATSMEMAGASISVLKLDAELKRLVAAPANSPFYAQELMDGRDKVLDGLEAEAIHILREVTAGRERPVMLFSGGKDSAVMLHLARKAFFPAPPPFPLLHVDTTWKFAEMYAYRDAAAAAAGMRLIVHRNPEAEAAGVNPFDHGPAVHTDLWKTAGLKQALDLHRFGAAFGGARRDEEKSRAKERIVSVRSPTHGWDPRAQRPELWSLYNTRVSGGASLRVFPLSNWTELDVWRYVRRENIALPGLYLAAERRVVERDGVLLPVEDDRF--RLRPGE--RVETRRVRFRTLGCWPLTAAVESDAATLDEVIAEVAATRLSERHGRIIDHDSAASMERKKREGYF
MKKFIDNVDTILNESLQGFALAHSDIEFNAEPRYVRRKMPKQPGKVVLVSGGGSGHEPLHTGFVGAGMLDAACPGQIFTSPSPDQMLAAAQSVQQGAGVLFIVKNYAGDVMNFEIASEML---DFPNASVLVSDDVSLPKS-HSTGRRGVAGTLIIEKIVGAAAENGAGLAECKALGDRINLVTASMGIALTSCTVPALGKPTFAIDDNEMEIGVGIHGERGQETVPLKSASEIVERMATVIDEDL------------------------QPKKGQEILLHINGFGATPLLELYLLYDLAATFWQKRGLRITRSLVGNFTTSLDMAGASITLTLLDEELVRLWDAPVHAAALRWGCMTYRLTHLKQLEAESIHIIREVAAEFEKPVMLYSIGKDSAVMLHLTMKAFYPGVPPFPLLHVDTTWKFREMIEFRDKMVKNLGLELLVYINQDGVDQGIGPFTHGSKKHTDVMKTDALKQALNLYQFDAAFGGARRDEEKSRAKERVYSFRDKNHRWDPKNQRPELWNIYNGTVDKGESIRVFPLSNWTELDIWQYIHLENIPIVPLYFAKERPVVNKEGMLIMVDDERM--PIGPDD--KVEMKNVRFRTLGCYPLTGAVESTATTLPEIIQEMLLTTTSERQGRLIDHDQAGSMEQKKREGYF
MQRFINNPDLVVEDTVKGFVKAHSDVRLADNPRVVVAKDAPHAGKVGVVTGGGSGHEPAFIGYTGRNMLDAVAVGELFSSPTAKSFHDAIREANGGKGVIVLYGNYAGDNMNVKMAIKLAAKDGIEVATVVANDDVCSAPISEREKRRGVAGEIFMWKVGGAKAATGASLEEVRVTAQKAIDNCRSIGVGLGPCTLPAVGHPNFQIEPGTMEVGIGHHGEPGVRVEALKTADAVAKDMCQIVLDDH------------------------NLPAGTEVAVLLSGPGATPLNELYILNDTVESEIVKRGLKVYKTYIGNYFTSLEMVGATLTVLALDDELKTLLDVDVRCTTL----MSPLDPHLKALENEAIHIFREVAAEFERPVMLYSIGKDSSVLLHLARKAFYPGRVPFPLLHVNTGWKFKEMIAFRDEIVKKYDLDLIEHINPRGASENITPFTHGSALYTDIMKTEALRHALDAGKFDAAFGGARRDEEASRAKERIYSFRTPDHRWDPRNQRPELWNIYNGMIRQGESVRAFPLSNWTEVDIWRYIQAEDIPLVPLYYAAKRPFVERDGMMILAEDARL--ELLPGE--VKQEGMIRFRTLGCFPLTGAIRSEATTLEDVIAELEIATVSERQGRAIDRDQSGSME--------
MKKLMNAPDAFVDEMLEGLTAAHPSVREGPGGRVIRGSHAPRRGKVAIVSGGGSGHLPLFTGYVGTGLIDACAIGDVFAGPSVDSCSAAIRAVDGGRGVLRLYGNYGGDRMNFDLAGELLEDE-IETATVVGTDDIASAGVAERQKRRGVAGLIFAYKVAGAKAEAGAELSEVARAAQRAVSQCRTIGVALASCQIPGSSRPTFEIGDDEIEMGMGIHGEPGIWRDKLRAADEIADEMVSRLMGDE------------------------GVEKTGRASVLINSLGATPLEELFIVFRRVKQQLTNADIDIVRPLVGHYATSMEMAGMSISILHLDAELDALLAAPCEAPFWRA--M----SQLNVLEEEAIYLLRETAALFRRPVMLYSIGKDSTVLTHLAAKAFWPAKPPFPLLHIDTTWKFKEMIAFRDRLAGALGFDLQVEVNREGVNRGITPFSVDSSTYTRVMKTDALKQALERHQFDVAIGGARRDEEKSRAKERVFSRRTAQHGWDPRAQRPEFWRIANPHLGTGETMRVFPLSNWSERDIWRYTLAEGIPVVPLYLAAPRPVVQRDGTLIVIDDERF--PVKPDE--EVRQRMVRFRSLGCYPLCAAMESQATTIVDIVAELDGVTSSERSGRLIDGAGSGSMEAKKREGYF
MKKFMNKAETLVAESLAGFVAAHERVTFGAERKFVRRR-TLRPGKVALISGGGAGHEPMHVGFVGKGMLDAACTGHVFTSPTPDQIIAAIRETDGGEGCLLIVKNYDGDVMNFEMAAELAAAEH-RIATVIVRDDVNPSGSKRSQGRRGVAGTLVVEKLLGAAAEAGWRLEELSALGDDLNARIRTMGVALGGVTVPDTERETFVLDEDEMEMGVGIHGEPGRARVKFATADQIVETTIEAILNDL------------------------APDGGDKLLLFINGFGGTPVSELYLAYNSARVRFARLGVTVARSLVGTYVTSLDMAGLSITVARLDERELSLWDAPVDTAALRWEIMPPLDPHLKALENEAIHIFREVAAEFERPVMLYSIGKDSSVLLHLARKAFYPGRVPFPLLHVNTGWKFAEMIAFRNEIVERYDLDLIEHINPRGAAENVTPFSHGSALYTDIMKTEALRQALDAGQFDAAFGGARRDEEASRAKERIYSFRTPDHRWDPRNQRPELWNVYNGMIRKGESVRAFPLSNWTEVDIWRYIQAEEIPIVPLYFAEKRPIVERDGMMILAEDPRL--ELLPGE--TKREEVIRFRTLGCFPLTGAIRSSATTLDDIISELETATVSERQGRAIDRDQSGSMEKKKREGYF
MKKFVNDPANFVPEFMKGVVLANPDLEFVPEFQMIKRKDRPVADKVSVIQGSGSGHEPAHVMAVGPGMLDGACQGAVFAAPPVDACYETIKALASDAGVLVLVNNYQGDRMAWETAIELAEAEDIKVKSFIINDDVAVKDSLYTVGRRGVAGNFFVIKACGAAAAQGKSLDEILAIAEKVNNNVRTMGVALTSCIPPAKGTTIFDLGDDEMEVGVGIHGEPGRRREKIHPANQIVDELFDAVAQDI------------------------PYKSGDRVALMVNGLGGTPISELYVLYAHAHERCEQAGYTVVRNYVGEYCTSLEMAGASLTLLKLDSELEAYLAAPAEVAVRIF-----------RLEAESIHILREVVSEAERPVMLYSVGKDSAVMLHLAKKAFYPSPPPFPLLHVDTTWKFRAMYDLRDKAARDAGMELLVHHNPEAQARGINPFDHGA-LHTDMWKTEGLKQALDKFGFDAAFGGARRDEEKSRAKERIFSFRTASHGWDPKNQRPELWNLYNARKAKGESIRVFPISNWTELDIWQYIQLEGIEIVPLYFAAPRPTVERDGMLLMVDDDRF--PLAPGE--VPVERSIRFRTLGCYPLTGAVESEASTLSEVIQEMLLTTTSERQGRAIDKDAGAGMEKKKQEGYF
MKKFVNEPANFVPEFMKGVLLANPGLEFIPEFQLIKRTDRPAENKVSVVQGSGSGHEPAHIMAVGPGMLSAACQGPVFAAPPVDACYETIKSVATDAGVLVLVNNYQGDRMAWDMACEMAEAEGIKVKQFIINDDVSVEDSLYTVGRRGVAGNFFVIKACGAAAEAGADLDTVLAVAEKVNANVRTMGVALTSCIPPAKGTAIFEIGDDEMEVGIGIHGEPGRRRDKIKNADAITDELFDAVAQDL------------------------PYTSGDRVALMINGLGGTPISELYVLYARAHERAEQAGLTVVRNYVGEYCTSLEMAGASLTLLKLDGQLEEYLDAPAEVAVRIF--MR--LTHLERLEAESIHIFREVVAEAEKPVMLYSVGKDSSVMLHLARKAFYPSPPPFPMLHVASGWDFQALLDHRDKTVKEYGLELIVAQNEEAEEQGINPFDTGSALYSQAQLTDPLKRALTAHGFDAAFGGGRRDEEKARAKERVFSFRTASHRWDPKNQRPELWNLYNAKKSKDESIRVFPISNWTELDIWQYIALEKIDIVPLYLSQKRPTVTRDGLILVVDDDRF--RFEDGE--EVVERSVRFRTLGCYPLTGATESDATDMNLIIQEMLLATGSERQGRAIDKGQSASMEDKKQEGYF
MQRFINNPDDLVDETVAGFVKAHRDVRLAENPRVVIARNAPQPGRVGIVTGGGSGHEPAFIGYAGRNMVDAVAVGELFSSPTAKSFADAIRAVDSGAGVAVLYGNYAGDNMNVKMAARMVAKQGIEVATVVANDDVCSAPAEERAKRRGVAGEIFMWKIGGAKAATGASLAEVQAAAQKAIDACRSVGVGLGPCTLPGVGHPNFQIEPGTMEVGIGHHGEPGTRIEALKTANEVADDMLRIVMDDH------------------------ALPAGSEVAVLVSGLGATPVNELYVLYDRIETGLAGMGMTVHKALVGNYFTSLEMVGATLTVMALDAELKALLDVETASPAL----M--PLTHLSNLEAEAIEILREVVSEAENPVMLYSVGKDSAVMLHLAKKAFYPSPPPFPLMHVDTTWKFQEMYKLRDKAAKDAGMELIVHQNPEAKEQGINPFDHGA-LHTDMWKTEGLKQALDKHGFDAAFGGARRDEEKSRAKERVFSFRTAQHRWEPKAQRPELWSLYNARKAKGESMRVFPLSNWTELDIWQYIHLEGIEIVPLYFAAPRPTVQRDGLILMVDDDRF--PLEPGE--EPVMRSIRFRTLGCYPLTGAVQSEAATLTDVIQEMLLTTTSERQGRAIDKDQGASMEVKKQQGYF
MKKLINDPAHYVDEMLDGLCAAHPSMRDGPAGRVIRRTEGARAGKVGIVTGGGSGHLPLFTGYVGPGLVDACSIGNVFEGPTVDSCMAAIKAADGGRGVLRLYGNYGGDRMNFDMAGEFLEEEGLELSTVLGTDDIASAAPAERSKRRGVAGIVYAYKIAGARADEGASLAEVTAAAAKAVERTRTIGCALSSCQIPGAAEPSFRIAPSEMEMGIGIHGEPGIWRDTLKPADAVADEMVDRLLAER------------------------PEGSGNRVSVLVNSLGATPLEELFILYRRIAERLDKAGLAVVQPLVGPYVTSMEMTGVSLSLCFLDDELERLLAAPASCPFWKVG-MP-LPDDLRLLEAESIAILREVAAAFTRPVMLYSIGKDSGVLLHLARKAFHPSPIPFPLLHVDTGWKFREMIAFRDETVRRLGLRLLVHRNEDGVARGIDPIRSGSALHTRVMKTEALRQALDRHGFDAAIGGARRDEEKSRAKERVFSVRSAAHSWDPRDQRPEPWRLWNTRLAPGESVRVFPLSNWTEMDVWRYVAAERLPVVPLYFAAERPMVRRSGALIMVDDGRL--PLNPGE--VPEIMRVRFRTLGCYPLSGAIPSDAATVEDILAEMRASRTSERQGRLIDGDEPASMERKKREGYF
MQRFVNNRDEVVEDTIKGFVKAHRDVRLAENQRVVTAIDRPAQGKVGVVTGGGSGHEPAFSGYIGRNMLDAVAVGELFSSPTAKSFHDAIREANGGNGVVVLYGNYAGDNMNVKMAMKLAAKDGIEVATVVANDDVCSASAEEREKRRGVAGEIFMWKVGGAKASMGASLSEVRDAAQKAIDNCRSVGVGLGPCTLPAVGHPNFQIELGTIEVGIGHHGEPGARVEALKSASEVAKDMCQIVLDDH------------------------DLGSGTEVAVLVSGLGATPLNELYILFDTVEEEISGRGLRIHKAYVGNYFTSLEMVGATLTVMALDEELKSLLEVEVRCAAL----MPPLDPHLKALENEAIHIFREVAAEFERPVMLYSIGKDSSVLLHLARKAFYPGRIPFPLLHVDTGWKFREMIAFRDEMVEKYDLDLVAHTNPRGAAENVTPFTHGSALYTDIMKTEALRQALDAGQYDAAFGGARRDEEASRAKERIYSFRTPDHRWDPRNQRPELWNVYNGMIRKGESVRAFPLSNWTEVDIWRYIQAEEIPIVPLYFAKKRPVVERDGMMILAEDPRL--ELLPGE--VKREEVIRFRTLGCFPLTGAIRSNATTLDDIISELETATVSERQGRAIDRDQAGSMEKKKREGYF
MKKLINEPARYVDEMLEGLVAAFPDSLGGESGRCVARSRPARDGKVGIATGGGSGHLPLFTGYVGEGLLDACAVGNVFEGPSVQSCIDAIKAADRGAGVLCLYGNYGGDRMNFDMAGEMASADGVECVTVLGADDVASAAPDEAEKRRGVAGIVFLYKVAGAAAEAGRDLSEVAGVVRKAAENTRSIGVALSPCRVPTASEPNFRIGDDEMEVGMGIHGEPGISRAPLATADAVADIMYERLAAEL------------------------PLRPGARVAALVNGLGATPLEELLIVWRQIARRLGQAEVTPVNPMIGNYVTSMEMAGASLSLMVLDEELEALMAAPASCPFWTVSP------------------MREVVAEFERPVMLYSIGKDSTVMLHLAMKAFYPSKPPFPFLHIDSLWEFQAMGAFRDALAEALGIEMIVHVNEEGRARRIDPFVHGSALHTQVMRTDGLLQALNAGKYDAAFGGGRRDEEKSRAKERVFSFRNEAHAWDPRNQRPELWRIFNTRIRKGESIRVFPLSNWTEVDIWQYILEEQIPIVPLYFAGKRPVVERDGVLIMVDDDRM--KLEPGE--TPEMKEVRFRTLGCYPLTGAVESEARTLEDIVLEMLTAQTSERAGRLIDFDEAGSMEKKKREGYF
MKKILNNPSDYVDEMLDGLCLAHPEYARGEAGRVIARAGGPRQGKVAIVSGGGSGHLPLFTGYVGDGFIDACAIGNVFAGPSIGDCVAAMRAADGGAGVLRLYGNYGGDRMNFDMAGELLELEAMETTTVLVADDIASASRAERHKRRGVAGLVYVYKIAGAKADSGATLAEVSRVAQKAALACGSIGVALAPCVVPEARKPTFTIDDDEMEMGMGIHGEPGIWRGKLASADTMAAEMLERLCADM------------------------DIARGERVSVLINSLGAIPLEELYILYRYVARELAAKGLTVVAPLVGRYATSMEMSGASITLLQLDSELEQLLGRPANCPFWRV--MGSARTHLDWLESEAIYIMREVAAECERPVLLFSGGKDSVVLLRLAEKAFRPAGFPFPLMHIDTGHNFNEVIEFRDRHVAKLGEELIVRRVEDSIARGTVVLRR-ETDSRNAAQATTLLEAIEEFGFDACIGGARRDEEKARAKERVFSFRNEFGQWDPKAQRPELWNLFNTKVHPGENMRVFPISNWTELDVWQYIAREKLDLPSIYYAHERQVIRRSGLLVPVTP-LT--PPKAGE--SPETATVRFRTVGDISCTCPVESGADSPEAIIAETAITTITERATRMDDQTSEASMERRKKLGYF
MNRIINDPDLVVEDAIEGYVAAHPEFAKTDHERVLKYPAIPQKGKVGIVTGGGSGHEPAFLGYVGKNMVDAVAIGEIFSSPTAGAFLDAMKASDGGAGVACLYGNYAGDNMNVKMAVKKAAAAGITVKTVVANDDVASAPITEREKRRGVAGEILMWKVGGAAAAAGYDLDGVIGAAQKAIDNCRSIGVGLSSCIIPAVGHPNFNIDNGMMEVGIGHHGEPGINVVPLQPANEMAYTMLEPILKEG------------------------IFEAGSEVVVLVSGLGATPTMELYIYYAEVDRILKEKGVKVHRSYVGNYFTSLEMMGVTLTMMKLDDELKKLVDAPVHSLGMVQG-MTDLYTPLSDLEEESIFIMREVAGSFERPALLFSGGKDSCVMLRLAEKAFGQGQFPFPLLMIDTGHNFPEVIEFRDRRAKEVNAKLIVRSVEDSMKRGTVRLSH-PLESRNPHQSVTLLEAIEEFRFDALLGGARRDEEKARAKERIFSHRDSFGQWQPKAQRPELWNIFNTRILPDENFRVFPISNWTEFDVWKYIEQEEIPLPNLYYAHQRQVIPRKGLLVPVTD-VT--PPVEGE--TIETRTVRFRTVGDMTCTCPIESDAASASDIVKETAAVTISERATRMDDQTSEASMEKRKLEGYF
MNRIINDPDRVVEDAIQGYLAAYPEFAKTEHEKVLKHPDAPRKGKVGVVTGGGSGHEPAFLGYIGKNMLDAVAIGEIFSSPAAGAFLEAFRAADGGAGVACLYGNYAGDNMNVKMAAKKAQAAGINVRTVVANDDVASAPPSEREKRRGVAGEIFMWKVGAAAAAKDYDLDGVITVAQKAIDNCRSVGVGLTSCTIPAVGKPNFHIADGMMEVGIGHHGEPGIRVEPLQNASQIAKTMVDLVVGDV------------------------PFVNGDEVAVLISGLGATPTVELYIYYAEVVKLLAAQGIKIYRPYIGNYFTSLDMMGVTLTLMKLDDELKTLIDVPTHSLGLTQVEMDKRLTHLRQLEAESIHIIREVAAEFANPVMLYSIGKDSSVMLHLARKAFYPGNLPFPLLHVDTGWKFQEMYQFRDRTAEAFGCELLVHRNPEGIAMGINPFVHGSAKHTDIMKTEGLKQALNKYGFDAAFGGARRDEEKSRAKERIYSFRDRAHRWDPKNQRPELWHNYNGQVNKGESIRVFPLSNWTELDIWQYIFLENIDIVPLYLAKERPILERDGMLMMIDDNRI--DLQPGE--VIVKRKVRFRTLGCWPLTGAVESQAETLPEIIEEMLVSTTSERQGRVIDRDQSGSMELKKRQGYF
MKKLINTPTSYVEDVLRGLVTAHPGVLDGESGRVIRRAAGASPGKVGIASGGGSGHLPLFTGYVGEGLLTTCSIGNVFEGPNLASCMEAIRLADGGAGVLLLFGNYGGDRMNFSMASEMLEDEGIRTRTVLGTDDIASAGPEDAAKRRGVAGLIYAYKIAGAAADAGRDLGAVAAIAQKAVDHTRTIGVALSSCQVPGAAAPNFQIADDEIEMGMGIHGEPGIWRGKLKTAAELVEEMLERLLAEL------------------------PQVENKRVSLLVNGLGATPLDELFIIYGEAARRLAAAGYTLVQPLVGNYVTSMEMAGMSLSLIALDPELEALLAAPASCPFWKVQ-MGGGFTHLRALEAESIEILREVAGSFERPVMLYSIGKDSSVLLHLARKAFYPSKIPFPLLHVNTTWKFGEMIAFRDRMAAQYGFTLISHTNKEGVEQGINPFDHGSSRFTDIMKTQALRQALDAGRYDAAIGGARRDEEKSRAKERVFSHRNAQHAWDPKSQRPELWRVFNTRLNPGESMRVFPISNWTELDVWTYIHLEGIELPSLYFAARRPVVERSGTLIMVDDDRF--RFAPGE--TPRLEMVRFRTLGDYPLTGAIRSSAASLAEIIMEMQASRSSEREGRLIDADSVGSMEKKKLEGYF
MQRIINDPDNVVDDALKGYLRASPTLAPTDHPRVLKYA-GHTGDKVGVVTGGGSGHEPAFLGYVGDGLCDAVAVGEIFSSPTADAFLEAFRVANRGQGVACLYGNYAGDNMNVKMARQMAELEDIDVKTVIARDDVASAPATQRDKRRGVAGEVMMWKIGGAAAARGDSLDEVIRLAQKAVDACSSIGVGLSSCTIPANGKPNFSIEPGHMELGIGHHGEPGIEVAPLTSADAIASAMCDPVLADQ------------------------DFA-GSEVAVLVSGLGATPVMELNLLYAHVADRLEAAGVKVYRTDIGNYFTSLEMMGATLTLMKLDDELKPLLDAPARSLAITQR-MSERQTHLKQLEAESIHIIREVAAEFANPVMLYSIGKDSSVMLHLARKAFYPGTPPFPLMHVNTTWKFKEMIEFRDRMAAEVGMELIEHINEEGRAAGINPFDHGSAKYTDVMKTQSLKQALDKYGFDAAFGGARRDEEASRAKERVYSFRDKHHRWDPKSQRPELWNIYNGKVQKGESIRVFPLSNWTELDIWQYIYLESIPIVPLYYAAPRPVVERDGMQIMVDDERL--PLEDGE--VPEEKWVRFRTLGCYPLTGAVESTAATLPEIIQEMLLTRTSERSGRAIDHDQAGSMERKKREGYF
MQRFINNPDDLVDETVAGFVKAHRDVHLAGNPRVVVSNAAPQQGRVGIVTGGGSGHEPAFIGYAGRNMVDAVAVGELFSSPTAKSFADAIRAADGGAGVAVLYGNYAGDNMNVKMAARMVAREGIEVATVVANDDVCSAPPGERAKRRGVAGEIFMWKIGGAKAAQGASLAEVQAAAQKAIDACRSVGVGLGPCTLPGVGHPNFQIEPGTMEVGIGHHGEPGTRVEALKTANDVADDMLKIVMEDH------------------------ALPAGTELAVLVSGLGATPVNELYVLYDRIEAGLTAMGMGIHRALVGNYFTSLEMVGATLTVMALDAELKALLDLETASPAL----MTATLTHLQRLEAESIHIMREVVANAENPVMLYSVGKDSACMLHLAKKAFYPAPPPFPLLHVDTTWKFRAMYDLRDKAAKDAGMELLVHHNPEAMEKGINPFDHGS-LHTDMWKTEGLKQALTKWNFDVAFGGARRDEEKSRAKERVFSFRSANHRWDPKNQRPELWKLYNTRKAKGESIRVFPISNWTELDIWQYIHLEGIEIVPLYFSAPRPTVIRNGLMLMVDDDRF--PLAPGE--TPVMRSIRFRTLGCYPLTGAVESEAKTLPEVIQEMLLTTTSERQGRAIDHDQSASMEKKKQEGYF
MNRIINDPDLVVEDAVRGYLKAHRDVRPTTNPRVIRHHLAPQQGKVGVVTGGGSGHEPAFLGYVGDGMIDAVAIGEIFSSPTAKSFHDAFVAADGGRGVACLYGNYAGDNMNVKLAVKKAASHDLTVKTVVANDDVPSAPKSERDKRRGVAGEILMWKVGGARAAEGADLDEVIASAQKAIDATRSIGIGLSPCIIPAVGKPNFSIENGMMEVGIGHHGEPGVEVAPVRPAKEMADLMLDHILPDL------------------------PFGRGDDLAVLVSGLGATPVMELYILYDRLSEVLEDRGMTVVHPFIGNYFTSLEMMGVTLTVMRLDGELARLVGAPARSVGLTRIPM----KHLDSLEAESIHILRETAAQFRKPVLMYSIGKDSSVLLHLARKAFYPSRPPFPFLHIDTTWKFHEMIAFRDKRVAEEGVDLIVHTNRAGVEAGVSPFTHGAA-YTDIMKTQALREALTQGGFDGVIGGARRDEEKSRAKERVFSFRDAHHRWDPKNQRPELWNTYNGRVGKGESVRVFPLSNWTELDIWLYILRESIPVVPLYLAKPRPVVERDGALIMVDDNRL--PLEPGE--TPQTRWVRFRTLGCYPLTGAIESRAASLPEIIAEMLVARTSERQGRLIDQDQAASMEMKKQEGYF
MKKFYNTIENLFNESIKGVAKAHQDLKLNPDPCYITRVAPTPKNKVVVISGGGAGHEPLHAGFVGKGMLDAACPGQTFTSPTPDQMMAAAEAVGTEAGVIYIVKNYAGDIMNFEIGAEMT---DFPSESVIVADDVSLPKD-HSTGRRGVAGTLIVEKMVGAAAENGADLATCKAIGDRVANSTASMGVALTSCTIPALGEPTFTLAEDEMEMGVGIHGERGIKTMKLGTATEIVAIIAKAIDDDL------------------------KPQKGQRILLHVNGLGATPPMEQYLIFDLACQYWEERGVIIERSLVGEYTTALDMAGVSITVTLLDDELIGLWDAPVHTANLRWGCMTHKLTHLKELEAESIHIIREVAAEFDRPVMLYSVGKDSAVMLHLTRKAFYPGKPPFPLMHVDTTWKFKEMIEFRDKYIKELGWDLIVYSNQDGINQGIGPFTHGSKKHTDVMKTEGLKQALNKYKFDAAFGGARRDEEKSRAKERVYSFRDKNHGWDPKNQRPELWNIYNGKIDQGESIRVFPISNWTELDVWQYIHLENIPIVPLYFAKKRPVVDKDGMLIMVDDDRM--PIGPDD--KIEMKMVRFRTLGCYPLTGAVESTATTLPEIIQEMLLTTTSERQGRLIDHDSAGSMEQKKREGYF
--------------MLEGAVSAHRKLEPKGSQRALVARYGPRAGKVGLVIGGGTGHEPAFLGYVGKGLADAVAIGNIFSSPPPDPIVQCALAASGGKGVLFVYGNYAGDVMNFEMAAEMAEEQGIPIRTVLTTDDIASSPLEDKDGRRGVAGNFFIFKVAGAACDQGLTLDACEAATRKANDRTFTVGVALEPCSMPQTRRHNFEIGPEDMEIGMGIHGEPGVSRERIRTADEVVDAIMDNIFKEM------------------------KAQPGDRVAVLVNSFGATPMMELYILFRRVEQRLAAKNIVIEANWVGHYCTSLDMAGASISILHLDPQLTELLHHPCETAVLNIN-MPPLDPHLKALENEAIHIFREVAAEFDKPVMLYSVGKDSSVLLHLARKAFYPGRVPFPLLHVNTGWKFAEMIAFRNDIVKKYDLDFIEHINPRGAAENVTPFTHGSALFTDIMKTEGLRQALDAGGFDAAFGGARRDEEASRAKERIYSFRTPEHRWDPRAQRPELWNIYNGMIRKGESVRAFPLSNWTEVDIWRYIQVEDIPLVPLYYAKKRPYVERDGMMILAEDPRL--KLLPGE--SIQEGSIRFRTLGDFPLTGAIPSEATNLEEVIAELEIATVSERQGRAIDRDQSGSMEKKKREGYF
--------------MLDGVTKAHAAIQPKGSNRSLVAKNGPRKGKVGLVIGGGTGHEPCFLGYVGKGLADAVAVGNIFSSPPPTPILECTKAASGGEGVLFVYGNYAGDVMNFEMAAEMAQDENIEVRTVLTTDDIASSPIEDREGRRGVAGNIFVFKIAGAACDRGLSLAECEAVTRKANNRTFTMGVALEPCSLPQTRRHNFEIGQDDIEIGMGIHGERGVVRDRMMPADEITDRIMDRIFSEM------------------------NAVPGDRVAVLVNSFGATPLMELYILFRRVAQRLSAKDISIEANWIGHYCTSLDMVGASISILHLDNELSELLHHPCDTAFLRVN-MNQNLTHLQRLEAESIHIFREVAATFANPVMLYSIGKDSSVMLHLAMKAFYPAKPPFPFLHVDTTWKFREMIAFRDAQARELGFELRVHINEDGVRQGINPFVHGSNTHTHIMKTVGLRQALDKYGFDAAFGGARRDEEKSRAKERIFSFRNAQHGWDPKNQRPEMWKVYNTRIAKGESIRVFPLSNWTELDIWQYILQENIPIVPLYFAARRPVVERDGMLIMVDDERM--ELKAGE--KIEERMVRFRTLGCYPLTGAIESTAATLPEIVGEMLIARTSERQGRLIDKDEAGSMEKKKREGYF
MNRIINDPDYVVEDAIQGYLKAHPAYQATENPRVLKRPQAPIKGKVGVITGGGSGHEPAFLGYMGENMLDAVAIGEVFSSPTAGAFLDACKAADGGAGVACLYGNYAGDNMNVKMAIKKATAAGIEVKTVVANDDVASAPASEKARRRGVAGEILMWKVGAAAAALGYDLDGVIGVAQKAIDNCRSIGVGLSSCTIPAVGKPNFHIEPGTMEIGIGHHGEPGIEVVPTQSAREIAATMLNFVLEEP------------------------VSGPHPEVVVLASGLGATPVMELYIYYAEVERLLTEKGIRVHRALVGNYFTSLEMMGVTLTVMTLDDELKKLVDLPTQAPGLTHMEMDKRLTHLRQLEAESIHIIREVAAEFGNPVMMYSIGKDSSVMLHLARKAFYPGTLPFPLLHVDTGWKFREMYEFRDRMVKNIGAELLVHRNPEGVAMGINPFVHGSAKHTDIMKTEGLKQALDKYGFDAAFGGARRDEEKSRAKERIYSFRDRFHRWDPKNQRPELWHNYNGQINKGESIRVFPLSNWTELDIWQYIFLENIEIVPLYLAAERPVLERDGMLMMIDDDRI--DLQPGE--VIEQRMVRFRTLGCWPLTGAVESEAQTLPSIIEEMLVSTTSERQGRMIDRDQAGSMELKKRQGYF
MQKIMGDATTVVPDYLRGLAAAHPGVEYDPVDRIVVRRAPAAPGKVGLVSGGGSGCEPLHAGYVGLGMLDAACPGEVFSSPVPNQIMAATRRADHGAGVLYVVKNFGGEVMNFGLAAEILRREGVRIEKVLVDDDASFPP-ELAARRRGLGAAVLVEKIAGAAAEEGRPLDDVAALARRVVGRSRTFGVALSSCTHPKTGRRTFDLPHGEYEVGVGIGGDRGHERRPLPPVDEIADVMLKRIIDEL------------------------ELRPGNQVVVLLSGLGATPAIELYGLFAAVRDRLVKQGVEPVRSLVGDYITSLDSQGALLTVLHADEELLELWDRPVHTASLRWGAMTYQVTHLDALEAESIFVMREVVAEMERPVLLFSGGKDSIVMLRLAQKAFAPAQIPFPVMHVDTGHNFPEVLDYRDRRVAELSLQLVVASVPEALASGLVRES--ADGMRNRIQTPVLLDAVEKHRFDALFGGARRDEEKARAKERVFSFRDEFGQWDPKNQRPELWSLYNGRHHPGESIRVFPLSNWTELDVWHYIARERIELPSIYYAHEREVVERDGMLYAVNE-FL--PARAGE--DRFKARVRYRTVGDASCTAAVRSDADTVEKVIEEVAATRITERATRGDDRVSEAAMEDRKREGYF
MKKFLNNPKNFLKESLSGLGKAHQNLQVHFDPTFVTRKS-INSDKVILVSGGGSGHEPLHAGFIGHGMLDAACPGHVFTSPTPDQMMAAVDFCKPNKGALFIVKNYSGDVMNFEMAAEMT---SYENATILVNDDAAVIDSSYTTGKRGVAGTVIVEKTVGSLAENGGDLKSCVDLGNEVNQRCSSIGVALSSCTIPEAGKPTFDIEDDQIEFGVGIHGEPGRRREQIRPAQTIVKDMIEAIIEDF-------------------KGKNLALSNNTELLMIVNGFGGTPISELYLIYENACEILSGYQLNVVRSLVGNYTTALDMEGASVTLCVLNDQIKNHWDTPVHTASLRWGAMNLDHQHLDGLEEEAIFILREVAASFERPALLFSGGKDSCVVLRLAEKAFKVGRLPFPLLHVDTGHNFPEVIDFRDQRVAEMGERLVVGSVEESMRRGTVRLAH-PLESRNGHQTVALLEAIEEHRFDCLIGGARRDEEKARAKERIFSHRDSFGQWQPKEQRPELWTLFNTRIKPGEHFRAFPISNWTELDVWLYIARENIPLPGLYYRHERPVVRRKGLLVPVTE-VT--PPAAGE--VVESLPVRFRTVGDMTCTCPVESQAANAVEVVAETLTVTVSERATRMDDRTSDASMERRKKEGYF
MKKLLNDPRDVPEEQLDGLIAACHGMKRVDGFSAVVRD-EIPDGKVVVLIGGGSGHEPMFAGYVGQGLADASALGEIFTSPSPDIIMAGVQAAERGKGVLFVYGNYAGDNMNFDIAAELLEEEGIPSRTIRVNDDIAIAKM---GDRRGVAGDMMVLKIAGAAAEQMKSLDEVHRLAVKANDNTRSMGVALSACSLPLNDGFNFELADDELELGMGIHGEQGVRRQKMARADEIVAEIIERLCADL------------------------PFVAGDRVALLINNLGGSTVTELLIANRKANEMLTEKGIIIHDTLIGSYCTSQEMSGYSITLFKLDDELQALYDAPCHSFAWRK--MNKRLTHLRQLEAESIHIIREVAAEFSNPVMLYSIGKDSSVMLHLARKAFYPGRLPFPLLHVDTGWKFREMYRFRDETAKKFGLELLVHRNPDGVAMGINPFVHGSSKHTDIMKTEGLKQALNKYGFDAAFGGARRDEEASRAKERIYSFRDGHHRWDPKNQRPELWRNYNGQIDKGESIRVFPLSNWTELDIWQYIFLENIDIVPLYLAKERPILERDGMLMMVDDDRI--DLKPGE--VIAQRKVRFRTLGCWPLTGAVESEATTLPSIIEEMLVSTTSERQGRVIDRDKAGSMELKKRQGYF
MNRIINDPDLLVEHMLQGVLVAHPETQAKDNQRVVYNANLAQDGRVGIVTGGGSGHEPAFLGYVGPGLVDAVAVGEIFSSPTAKSFFDAFCIAERGAGIACLYGNYAGDNMNVKLAMKMAASKGLVVRTVVANDDVASAPPEDIAKRRGVAGEIFMWKIGGAAAAQGYDLDGVIRVAQKAVDQCRSIGVGLSPCTIPAVGKPNFQIPNGQMELGIGHHGEPGIEVVTTESAARMAERMLDYILADR------------------------DFTVDDSVVVLVSGLGATPVMELYIYYAEVERLLKERGLRVHRCYVGNYFTSLEMMGVTLSVLGLDAELASLIDQPCRSIGMTQTEMADKLTHLKQLEAESIHIIREVAAEFDNPVMLYSIGKDSAVMLHLARKAFFPGKLPFPVMHVDTQWKFQEMYRFRDKMVAEMGLELITHVNPDGVAQGINPFTHGSAKHTDIMKTEGLKQALDKYGFDAAFGGARRDEEKSRAKERVYSFRDSKHRWDPKNQRPELWNVYNGKVKKGESIRVFPLSNWTELDIWQYIYLEQIPIVPLYFAAEREVIEKNGTLIMIDDDRILEHLSAEEKARIQKKMVRFRTLGCYPLTGAVESTAATLPDIIQEMLLTRTSERQGRVIDHDGAGSMEEKKRQGYF
MRYFINDPDEFVLEAAEGLTLAHPGIAWQREPFFLYRR-TPASGKVALLSGGGTGHEPLHAGFIGPGMLDGAVPGAVFASPTAFQISAATRHVNAGRGVLHIVKNYTGDVLNFSIAAEIAADEGIPVARVLVDDDLATDIAGSRTGRRGTAATLVVEKICGAAAEAGADLPALARLGQEVVARTRSMALSLDACTHPGTGAKSFDLPADQVEFGVGIHGERGRGRIAFDRADALLAQLVDPLVRAL------------------------ELQPGSPVLAVVNGLGATHPTELYLLTRCLHRQLGERHIPVARTLTGSYVTALDMTGVSITLSRIDEPLLRWWDAPVDTPALRWQAMSLARTHLDWLESEAIHILREVAAECARPVLLFSGGKDSCVLLRLAEKAFRPGRFPFPLMHIDTGHNFPEVIAFRDRRAAELGEELIVRGVEDSIARGTVVLRH-ANDSRNAAQATTLLEAIAEFGFDACIGGARRDEEKARAKERICSFRDEFGQWDPKAQRPELWNLYNTRVHPGENIRVFPISNWTELDVWQYIEREGLDLPSIYYAHEREVVRRSGLLVPVTP-LT--PPREDE--PVERLSVRFRTVGDVSCTCPVASTAATPAAIIAETAVTTITERATRMDDQTSEASMERRKKQGYF
MRQFVNDPADLVNEALEGFEAAQRGIRWNRDPSYVVRADGRRRGKVALVSGGGSGHEPLHVGYVGPGMLDAAVPGAVFASPTAIQIQAASRAADSGGGVVHIVKNYTGDVLNFRIAAELLEDDGIRAEAVFVDDDVASDTGGEGPGRRGTAAVIAVEKLCGAAAERGDDLDEIVALGRRITSGARTFSVALAAGAHPGQGRPSFDLADDEIEFGVGIHGERARQRHPFAPVRDLVPEMVDRVRDPL------------------------GLGRGEHVIAIVNGLGSTHDLELYAIHRELVQVLAKEGIVIDRALVGTYLTSLDMAGCSITLIRSDDDLVDLWDAPVSTPALTW--MSYQLSQLDFLEAEAIFIMREVAAEFERPVLLFSGGKDSIVMLRLAEKAFWPGPIPFPVMHVDTGHNFPEVMEYRDRRVAQAGVRLVVASVQEQIDAGKVTEPTGRWASRNRLQTAALLEAIEDNGFDAAFGGARRDEEKARAKERVFSFRDEFGQWDPKNQRPELWNIYNTRINRGEHIRVFPLSNWTELDVWGYIARERLELPSIYFAHRRRVFERDGILLADSP-FI--SRDDDE--PVFEAMVRYRTVGDMTCTGAVRSSATELDEVMAEIAATRITERQTRADDRASEAAMEDRKREGYF
MQRFINDPDDIVDETVAGFVRAHHNVRIDTNPRVVLSHTTPKIGHVGIVTGGGSGHEPAFIGYAGKNMVDAVAVGELFSSPTAKSFYDAIKSVDGGAGVAVLYGNYAGDNMNVKMARKMAKKDGITIETVVANDDVCSAPASEREKRRGVAGEIFMWKIAGAKASTGAPLPDVIAAAQKAIDNCRSIGVGLGPCTLPQVGHPNFEIASGKMEVGIGHHGEPGLRVENLKPANQIAEDMVRTVLEDH------------------------TLLKGTEVAVLVSGLGATPINELYVLYNRIEQQIEARGLKVHFQLVGNYFTSLEMVGATLTVMALDDDLKSCLAVETASPAL----MAKTLTHLQRLEAESIHIMREVVAETENPVMLYSVGKDSAVMLHLAKKAFYPSPPPFPLLHVDTTWKFQEMYKLRDKAAKDAGMELLVYQNPEAQERGINPFDHGS-LHTDMWKTEGLKQALDKYGFDAAFGGARRDEEKARAKERVFSFRSANHRWDPKNQRAELWNIYNARKAKGESVRVFPISNWTELDIWQYIHLEGIEIVPLYMSAMRPTVVRDGLTIMVDDDRF--PLN-GE--EPVMRSVRFRTLGCYPLTGAVESEATTLPEIIQEMLLTTTSERQGRAIDHDQAASMEKKKQEGYF
MKKILNAPQDYADQALQGMCLAFPHYAQGEAGRVITRA-APAKDKPGIVSGGGSGHLPTFAGYVGAGLLDACAVGNVFAGPAVMDCIDAIRAADNGKGVLLLFGNYGGDKMNFAMAAEMLEAEGIETRTVLASDDVGSASRDERVKRRGVAGLIYAYKVAGARAEQGATLEAVAGVAQRALDNTVTIGVALSPCTVPEAGKPTFSLAENEMEMGMGIHGEPGIRRGPLLAADTLADEMLSTLLKDG------------------------GLKAGDRVAVMLNSLGATPLEELFILWRRVQSGLAAQNISWFPPQIGRYATSMEMAGASLTLMKLDKELEQLLAAPVASPWWSNAQMDKRLTHLRQLEAESIHIIREVAAEFSNPVMMYSIGKDSSVMLHLARKAFYPGTLPFPLLHVDTGWKFREMYAFRDRTVKQLGAELIVHRNPEGLAMGINPFVHGSAKHTDIMKTEGLKQALNKYGFDAAFGGARRDEEKSRAKERIYSFRDRFHRWDPKNQRPELWHNYNGQINKGESIRVFPLSNWTELDIWQYIFLENIEIVPLYLAAERPVLERDGMLMMVDDDRI--DLQPGE--MIKQRMVRFRTLGCWPLTGAVESQAATLPGIIEEMLISTTSERQGRVIDRDQSGSMELKKRQGYF
MKRIMNAPESFVAESLAGLVRAHEAVAFGSDRKFVRRR-HLTPGKVALIAGGGAGHEPMHSGFVGRGMLDAACTGHVFTSPTPDQIVAAMDETDTGAGCLLIVKNFDGDVMNFEMAAEMASGR-HAIEMVVVEDDAATGAGVRSRGRRGMAGTMIVEKLIGAAAERGAGLADLRALGENLNRRIRSMGVALRGVTVPNNPRETFSLGPDEMEIGIGIHGEPGLQRARFTSADEIVRVLGERILAEI--------------------RAEMALGVRGRPLLLVNGFGGTPPIELYLAQGIAHRFFEENGIMPERSLTGTFVTSLDMAGMSITLALLDDAQVELWTAPVETPGLRW--MSDRLTHLKRLEAESIHIIREVAAEFKNPVMLYSIGKDSAVMLHLAVKAFYPSKPPFPLMHIDTTWKFREMIAFRDETAKRLGFDLIVHTNQAGVAQGINPFDHGSSFYTNVMKTEALKEALTKHGFDAAFGGARRDEEKSRAKERVFSFRTANHGWDPKNQRPELWNLYNARVKPGESIRVFPLSNWTELDIWQYILAERIPIVPLYFAAKRPIVWRDGQMIMVDDARM--PLHPGE--VPEERMIRFRTLGCYPLTAAIDSDATTLEEIVREMLIARTSERSGRLIDHDEAASMEKKKREGYF
M----NAADDYVDEMLDGLCSMHPAVRTGSNGRVIARAVGAVKGKVGIVSGGGSGHLPLFTGYVGEGLLDACAIGDIFAGPSVEACMDAIRAADGGRGVLRLFGNYGGDRMNFNLAGELLEGEGIELTTVLGRDDIASGAENEREKRRGVAGIIYAYKVAGAKAAQGADLQEVTRVAEAAVDRCRTIGCAWGACQIPGAAGPTFTIGDDEVEMGIGIHGEPGIWRDRLKPADALTGEMVARLLEDS------------------------FVKNGGRASVLVNSLGATSLEELFIAYRSIASLLKERGIEIVSPLVGHYATSMEMAGFSVSILAVDEELESLLAAPADCPFWKV--MTANLTHLQRLEAESIHIMRGVAANFSKPVMLYSIGKDSSVLLHLAMKAFYPAKPPFPFLHVDTTWKFREMIEFRDRMAAELGFDLLVHINEEGVRDGINPFDHGSNVHTHIMKTVALRQALDKYGFDAAFGGARRDEEKSRAKERVFSFRTASHTWDPKNQRPEMWKIYNTRVAQGESIRVFPLSNWTELDIWQYILQEGIPIVPLYFAKKRPVVNRGGMTIMVDDDRM--KLLPGE--TVEERMVRFRTLGCYPLTGAIDSCAATLEDIVSEMLTARTSERQGRLIDRDEAGSMEKKKREGYF
MKKFLNRPKDAVDESIAGALLAHEKLAPAGTTRALRAIDGPRDGKVGLVIGGGSGHEPGFLGYVGRGLADAVAIGNVFASPPPDPILAATLAANGGAGVLHIFGNFSGDLMNFEMAAEMAKARGVPVKTVVTTDDVASAPVDARAARRGVAGNVFVFKIAGAACDRMLPLETCAALAQRANERCYTMGVALEPGASLDTRRPSFVLGPDDMEIGVGVHGEPGIARVHVASADETADLIADRLLDEM------------------------RPAEGDEVALLVNSLGSTPHMELYILNRRLRERLKARRVKAHVTLIGHYYTSLDMAGVSVTMMHLDPELKTLLDHPCSSPAITIA-MQPNLTHLRQLEAESIHIIREVAASFERPVMLYSIGKDSSVLLHLARKAFYPAPPPFPLMHVDTTWKFREMIEFRDKVAREYGFELIVHINEEGVKQGVGPFTHGSSVHTDVMKTQSLKQALNKYKFDAAFGGARRDEEKARAKERVFSFRTETHRWDPKNQRPELWNIYNSRINKGESIRAFPISNWTELDIWQYIYLEQIPIVPLYYAAKRPIVERDGTLIMVDDDRM--PLRDGE--VPEMKSVRFRTLGCYPLTGAVESEAATLPEIIQEMLLTRSSERQGRMIDHDEAGSMEKKKQEGYF
MNRILNHPDRMVEDMLIGFLAAHGDVAATANPRVLKSIYAGEPGRVGIVSGGGSGHEPAFLGYLGRHLLDAVAVGEVFSSPSAKSFADAFAAADDGAGVVCLYGNYAGDNMNVKMAMRLAEQAGVRVAAVVANDDVPSAPANESERRRGVAGEILMWKVAAARAAEGGSLQQVADAARQAIAHTRSMGIGLSACTIPAAGKANFHIADGQMEVGIGHHGEPGVQVLPTASARQMAELMLETLLADL------------------------PLRRGDRAALLLSGMGATPLMEQYILYGELSAQLQVRGIQVDRPLVGNYFTALEMMGASVTLMKLTPELTAGLDHPCQSPALTVGAMGQRLTHLKQLEAESIHIIREVAAEFENPVMLYSIGKDSAVMLHLAKKAFAPGKPPFPLMHVDTTWKFREMIALRDKQAREYGWDLIVHVNQDGVDAGINPFTAGSAKHTDVMKTEGLKQALNKYGFDAAFGGARRDEEKSRAKERVYSFRDRNHRWDPKNQRPELWNIYNSKIDKGESIRVFPLSNWTELDIWQYIFLENIEIVPLYFAAERPVIERDGTLIMIDDERILEYLSPEEKASIETRRVRFRTLGCYPLTGAVESQAATLPDIIQEMLLTRTSERQGRVIDHDSAGSMEKKKMEGYF
MRKLINNPDNLAVELIDGFCLTNKSVKRIA-PHVCARVDAPIKGKVGIVIGGGAGHEPLFLEFIGKGMADASVHGQVFTAPTPDKVLDAIKAADSGEGVIMIYNNYAGDVMNFDMGQDFARLEGHKVETVLINDEISAFPVDQAEERRGTTADHLVIHVAGAAAEAGMGFDDLKALIERAVFNCRSLGVSTSECTLPETGLKTFELPEGRMEFGMGIHGEAGIEQVDLMTADATAERLCDAIIADL------------------------PFQSGDDIIALVNGYGATTRMEMFIVMRHMHKYLESKGMSIHETELGEFCTAQEMAGVSVTLMRLDDELKEYYDMPADSPGYVKA-MSHRVTHLKALEAESIHIFREVAAEFDNPVMLYSVGKDSSVLLHLALKAFYPAKLPFKLLHVDTNWKFKEMIEFRDEFAKKKDLDLIVYKNPEGLEMNINPFVHGSAVHTDIMKTQGLKKALDIYGFDAAFGGARRDEEKSRAKERVFSFRDRNHRWDPKNQRPELWDLYNPRVRKGESIRVFPMSNWTELDIWQYIYLENIEIVPLYYSKPRPVVVRDGVKILVDDDRL--ELEPGE--ESTMESVRFRTLGCYPLTGAVESEAATLPEIIQEMLLTKTSERQGRVIDSDSSGSMEKKKIEGYF
MKKLINNPENLTPELLEGFGLAFPDIKIASE-KIVCRAAPKPQHKVAIVSMGGAGHEPAISGFVGEGMLDYSVVGDIFAAPGAPKVFEALKMANREAGVLFVVLNHEGDVMAANMAMEMAKREGLNVRMLLTTDDISAGLESDRKDRRGLVGCVPLYKIAGAAAEAGLSLDEVYDIASRFNEQVATLAVAMKTATHPQSGLAIAELADDEMEIGMGQHGEGGGGRCKLLTANETAEIMLNHLCTAI------------------------DVQKGDELMLMLNGTGATTLMELFLVNRACHIAIKEKEASIQCSAIDEYLTVQEMSGFQMCLARMDTQMKTLWAAPCDAPYWIH-RM-KSLTHLQRLEAESIHIFREVVSESRNPVLLYSIGKDSSVLLHLAMKAFYPSQPPFPILHVDTTWKFQEMIEFRDNLAKDLKLDLIVHINQEGVEQGIGPLTHGSAVHTDVMKTQSLKQALDKYQFDAAFGGARRDEEKSRAKERIFSFRSDQHRWDPKNQTPELWRTYNSRIHKGESMRVFPLSNWTELDIWQYIHQEGIPIVPLYRARVRPVVKRDDALIMVDDDRF--ELRDHE--RIEMRKVRFRTLGCYPLTGAVESEAETLSDIIQEMLLTTTSERQGRVIDQDHGASMEEKKQEGYF
MKKIINDPLKCADELFEGLVLAYDGAKRVGKRSIVMN--DLRPGAPALLIGGGAGHEPIYHGLVGKGMGDGAAVGDIFAAPPPDIVLEATQAVNRGKGVLYLYGNYAGDIMNFDIGAELAEEEGITVKTVIINDDVCSAPPSEKGKRRGVGGLVPIVKLAGAAATRVDTLDELARIAQKAVDSTRTVGVSTKPGSIPATGEPTFELADDVIGLGMGIHGEKGVGLIPMCTADELAAKMLELLFDDL------------------------ELNAGDEIVFFVNSLGSTHMMELLILLRAARPILDAKGIKVHQTIVDSIVTCQEMAGVSFSITKLDSELKELWDLPCESVGYTKL-MS--ITHLQFLESEAIYVLRETAAQFQKPALLFSGGKDSIVMAWLARKAFYPAKLPFTLLHVDTGHNFPEAMTYRDWFVEEIGANLVVGSVQKSIDEGRVQEEKGHNASRNKLQTVTLLDTIEEHQFDACLGGGRRDEEKARAKERFFSHRDEFGQWDPKNQRPELWNIFNGRKHFGEHFRVFPLSNWTEMDIWQYIREENIPLPSLYFSHKRKIIERHGQLLDTETGFI--PLLDEEKPRVKEMIIRFRTVGDATCTGAVESTASTIDDIVAEVAAARQTER-TRADDKRSETAMEDRKKEGYF
MPYFAASPDALVDDALAGFALAHADVRLVPDPGYVTAVAPAPTRVVGLVSGGGSGHEPLHAGFVGAGLLDAACPGRVFASPHNRQVYAASKAVAGPGGVLHVVKNYTGDKINFAIAAERLQHDGIRCARVLVDDDVATDSADIAVGRRGTGATAVLEKLLGAAADTGADLDALVALGERVVAGSRSIAVASAAHTSPATGAPAFDLPAGEVEYGVGIHGERSGRTRPLGEVADLVRDMTGELLGSL------------------------GLAPGERVIALVNGLGRTTPMELYGIHRHFAAALADRGVVLERVLVGSVVTALDMRGFSLSATRTDDGLTALWDAPATAPAWKA--MTAGLDALDRLESEAVHIFREVAGEFDRPVILFSGGKDSTVLLHLAVKAFWPAPVPFPLLHVDTGHNLAEVIEFRDRTVERYGLRLVVASVQDYIDDGRLEER--ADGTRNPLQTTPLLDAITDNRFDAVFGGGRRDEERARAKERIFSLRNSFGQWDPRRQRPELWNLYNGRHRAGEHVRVFPLSNWTELDVWRYIKREAIELPSIYYAHERAVFQRGGMWLTAGP-WF--GPRPDE--EVRTLTVRYRTVGDGSCTGAVLSEAADIDTVIAEVSASRLTERATRADDRLSEAAMEDRKREGYF
MTKFINDPEQVTPELLEGYVLAYPDVKLAAE-NVVVRANPKSEDKVAIVTLGGSGHEPALSGFVGDGMLDCSVVGDVFAAPGAQRLFQALQLMKREAGILLVVLNHSGDVMSANMACQLAERVGIKVKQLLTHDDISAGIGAPTNDRRGLAGCVPLYKILGAAADEGKSLDELIEIGERYNEKVATLAVAMRSCTHPQNDATITDLPAGIMEIGMGQHGEGGGGQKPLVSADATAAEMVDLLCQQL------------------------QPKAGDKMMLIINGVGATTHMELNIIFRKAYKELEARGLEVVFGRIQEILTVQEQAGFQMIVGILDEDHIDYLKNSANAPYWTTIKMSYKLSHLQELEAESIHIIREVAAEFENPVMLYSIGKDSSVMVRLAEKAFAPGKVPFPLMHIDSKWKFKEMVQFRDEYAKKFGWNLIVESNMEAFHAGVGPFTHGSKVHTDLMKTQALLHALDKYKFDAAFGGARRDEEKSRAKERIYSFRDKFHQWDPKNQRPELWDIYNARVHKGESIRVFPLSNWTELDIWQYIRLENIPIVPLYYAKERPIVELDGNLIMADDDRL--PEQYRD--QIKMRMVRFRTLGCWPLTGAVDSDADTIEKIVEEMMTTTKSERTTRVIDFDQDASMEQKKREGYF
MTKFINDQMQVTAELLEGYVLAYGDVKLGGE-HIVVRTCPKSKEKVAIVTLGGSGHEPALSGFVGEGMLDCSVVGDVFAAPGAQRLFQALQLMSREAGILLVVLNHAGDVMSANMACQLAERAGIKVKRILTHDDISAGIGAPDDDRRGLAGCVPLFKVIGAAAEEGKSLDELVEIGERYNSKVATLAVAMRSCTHPQNNAVISELPAGIMEIGMGQHGEGGGGQMPLVSADDTAVRMIDLLCRQL------------------------QPKTGDKLMLIINGVGATTHMELSIVFRKAHKELTARGYEIAESRIQEILTVQEQAGFQLIIAILDDDHIRYFKQRADAPYWTTIKMPKKLTHLEELESESIYIIREVAAQFERPALLFSGGKDSIVMAYLAYKAFYPATIPFPFLHIDTGHNFEETIAFRDNTIRKLGVKLLVGSVQESIDTGRVTEETGYNASRNKLQTVTLLDALEKNKVDAALGGARRDEEKARAKERFFSHRDEFGQWDPKNQRPELWNIFNGKKQMGEHFRIFPLSNWTEMDIWQYILQEKMELPSLYYTHEREVFERDGIWLAYYP-FM--KLRPEE--KVIRKHIRCRTIGDITCTGLTVSEAHSLEDIVNEIAASRVTERG-RSDDKRSDAAMEDRKKAGYF
MTKFINETNNITAELLEGYVMAFKDVKLGAE-NIVVRANPKSQDKVAIVAFGGSGHEPAVSGFVGEGMLDCSVVGDIFAAPGAQRLFQGIQMMQRPAGILLLILNHSGDVMSGNMAKQLAERMGIKVASIMTHDDISAGLDAADDDRRGLAGAVVMYKVLGAAAEEGKSLDELMEIGERLNKNIATLAVAMRACTHPQNGATITELPDGMMEVGMGQHGEAGGGAQPLVSADATAEFMVSMLMKKL------------------------DVKAGEKVVLYINGVGSSTLMEQLIVYRAAAKYLESAGAVIVDGYAGELLTVQEQAGFQMILAKLDDDHVDYLKNPSNAPYWTR-KM-YNLTHLKELEAESIYVLREVAAQFSKPVLLFSGGKDSIVMTHLAYKAFYPAKIPFPLLHIDTGHNFIETIQYRDELVERLGATLIVGSVQESIDSGRVMEETGYNASRNKLQTTTLLDTLERHKFDAAMGGARRDEEKARAKERFFSHRDEFGQWDPKNQRPELWNIFNGMKHLGEHFRVFPISNWTEMDVWQYILLENIPMPSIYFTHSREVFFRDGQWLAAES-CM--KLKPTE--IVETRRVRCRTIGDISCTGLALSEANSLREIIDEIAATRVTER-SRADDKRSESAMEDRKKEGYF
