# Supplementary material for: Inter-protein residue covariation information unravels physically interacting protein dimers
Source: BMC Bioinformatics. 2020 Dec 17;21:584. doi: 10.1186/s12859-020-03930-7 (PMC7745481; doi:10.1186/s12859-020-03930-7)
Supplement: Supplementary file 5 — Additional file 5. Final ER-MSAs at different ASA thresholds. Available on Mendeley data (http://dx.doi.org/10.17632/9bk2r55286.1). [file 12859_2020_3930_MOESM5_ESM.zip › Additional file 2/Final ER-MSAs/Negative ER-MSA dataset/ASA0.0/paired_MSA/4hea-A-2wdq-C/MSA_IDs.txt]

sp|Q56217|NQO7_	sp|P69054|DHSC_
tr|A0A0A8E8D3|A	tr|A0A0A8E8I4|A
tr|A0A192IJJ0|A	tr|A0A1M3NQE1|A
tr|F9U552|F9U55	tr|F9U5H4|F9U5H
tr|A0A1N7IKK2|A	tr|A0A1N7LN09|A
tr|A0A090ADF7|A	tr|A0A090AIQ1|A
tr|D3RNH7|D3RNH	tr|D3RUM8|D3RUM
tr|W0E1W9|W0E1W	tr|W0E0V8|W0E0V
tr|A0A0S7Z243|A	tr|A0A0S8A0B5|A
tr|A0A1W9LBR5|A	tr|A0A1W9L0B3|A
tr|A0A1F4C570|A	tr|A0A142LIM7|A
tr|A0A1Y5T667|A	tr|A0A1Y5RC66|A
tr|A0A143DEU4|A	tr|A0A143DF75|A
tr|A0A1U9JNT0|A	tr|A0A1U9JJG1|A
tr|A0A081B951|A	tr|A0A081B8B7|A
tr|K2KK62|K2KK6	tr|K2JM04|K2JM0
tr|I3TM28|I3TM2	tr|I3TQS3|I3TQS
tr|F5R8B4|F5R8B	tr|F5RA35|F5RA3
tr|A0A1E4ZHW9|A	tr|A0A1S9CYD4|A
tr|A0A106BUZ0|A	tr|A0A125BBP8|A
tr|A0A0S8BMN3|A	tr|A0A0S8L1Q2|A
tr|A0A1E4E165|A	tr|A0A1E4FAS7|A
tr|C1DCA3|C1DCA	tr|C1DB64|C1DB6
tr|A0A1G0NKK2|A	tr|A0A1G0NK20|A
tr|E0MJI5|E0MJI	tr|E0MSH4|E0MSH
tr|D5CQS2|D5CQS	tr|D5CSY4|D5CSY
tr|A0A163CP93|A	tr|A0A161SFX4|A
tr|L0GTW5|L0GTW	tr|L0GU24|L0GU2
tr|A0A126V4H9|A	tr|A0A126UZE8|A
tr|A0A1W9HYY1|A	tr|A0A1W9KJY5|A
tr|A0A0F2RQD5|A	tr|A0A0F2R676|A
tr|A0A0E9M584|A	tr|A0A0E9M608|A
tr|A0A0F7JZG6|A	tr|A0A0F7JVR6|A
tr|A0A1Y5SNU0|A	tr|A0A1Y5SVQ0|A
tr|Q11JK6|Q11JK	tr|Q11DA7|Q11DA
tr|A0A0Q6M8I9|A	tr|A0A0Q6LZ68|A
tr|A0A1A6FJZ7|A	tr|A0A177PMX0|A
tr|A0A0N1ASX5|A	tr|A0A061QH14|A
tr|I3YFI0|I3YFI	tr|I3YGP2|I3YGP
tr|A0A085FSF4|A	tr|A0A101JVX3|A
tr|A0A1A6C706|A	tr|A0A1A6C844|A
tr|S6AJR0|S6AJR	tr|S6B3V2|S6B3V
tr|A6GS75|A6GS7	tr|A6GNA7|A6GNA
tr|A8LIT5|A8LIT	tr|A8LJJ7|A8LJJ
tr|F2IXY9|F2IXY	tr|F2J091|F2J09
tr|Q2RU40|Q2RU4	tr|Q2RV42|Q2RV4
tr|A0A0R2V381|A	tr|A0A1C2AF83|A
tr|A0A0K0XTN1|A	tr|A0A0K0XWY1|A
tr|D9SIH9|D9SIH	tr|D9SFR0|D9SFR
tr|Q0F8Q8|Q0F8Q	tr|A0A1J5HPR1|A
tr|Q2YNC9|Q2YNC	tr|Q2YLP9|Q2YLP
tr|A0A1M3PBV2|A	tr|A0A1Q3UQC5|A
tr|Y0KIE2|Y0KIE	tr|Y0KIZ7|Y0KIZ
tr|A0A0R0LK23|A	tr|A0A149W0F5|A
tr|S9RPA5|S9RPA	tr|S9RU82|S9RU8
tr|A0A0M2R739|A	tr|A0A0M2RAD7|A
tr|A0A0N7KB93|A	tr|S6BT29|S6BT2
tr|A0A0J5JD58|A	tr|A0A0J5GGW4|A
tr|E2CCI1|E2CCI	tr|E2CEE1|E2CEE
tr|A0A0K2DG78|A	tr|A0A0K2DC33|A
tr|A0A1E5Q974|A	tr|A0A1E5QAX1|A
tr|A0A1G0CXB7|A	tr|A0A1G0CR19|A
tr|W0TPQ5|W0TPQ	tr|W0TNU8|W0TNU
tr|A0A126Z894|A	tr|A0A126ZBI3|A
tr|A0A037ZIW4|A	tr|A0A037ZJN5|A
tr|A0A0P7XKL1|A	tr|A0A132C199|A
tr|A0A1V8RW51|A	tr|A0A1V8RVC6|A
tr|H8FSM6|H8FSM	tr|H8FUA6|H8FUA
tr|A0A0H4USZ4|A	tr|A0A0H4UX71|A
tr|A0A171KVZ7|A	tr|A0A171KS82|A
tr|A0A1W7A0K3|A	tr|A0A1W6ZNM5|A
tr|A0A0Q9EV87|A	tr|A0A1S1THG5|A
tr|J3HRR8|J3HRR	tr|J3HU74|J3HU7
tr|A0A099TAF0|A	tr|A0A099TB76|A
tr|A0A0L0IZF5|A	tr|A0A0L0IWM7|A
tr|D6ZZ31|D6ZZ3	tr|D7A8R0|D7A8R
tr|A6FQY7|A6FQY	tr|A6FLV1|A6FLV
tr|A0A1B7Z515|A	tr|A0A1B7Z0D4|A
tr|A0A0B4D388|A	tr|A0A0B4CA02|A
tr|A0A0B3SPF3|A	tr|A0A0B3S4P4|A
tr|A4BTR4|A4BTR	tr|A4BRY1|A4BRY
tr|Q0A775|Q0A77	tr|Q0A906|Q0A90
tr|H1G3P1|H1G3P	tr|H1G5Y3|H1G5Y
tr|A0A1U9Z4K7|A	tr|A0A1U9Z148|A
tr|A0A0P7JM75|A	tr|A0A0P7IZR8|A
tr|A0A0A0DBP4|A	tr|A0A0A0DC20|A
tr|A0A099CWM8|A	tr|A0A099CWK1|A
tr|A0A023NPZ8|A	tr|A0A023NP98|A
tr|G2IXA0|G2IXA	tr|G2IZP0|G2IZP
tr|A0A0N9ZI94|A	tr|A0A0P0ADE9|A
tr|A0A1M3ISZ0|A	tr|A0A1M3IRY4|A
tr|D5BPA2|D5BPA	tr|D5BMM6|D5BMM
tr|A0A0X3TLY0|A	tr|A0A0P1IA46|A
tr|A0A1U7DGS9|A	tr|A0A1U7DMJ1|A
tr|A0A0X3T7U2|A	tr|A0A0X3T9U8|A
tr|A0A0S4K1D5|A	tr|A0A0S4K0F9|A
tr|A4G644|A4G64	tr|A4G5Z7|A4G5Z
tr|A0A1I6ZMF5|A	tr|A0A1I7CPE3|A
tr|C3MEY1|C3MEY	tr|C3M9U7|C3M9U
tr|A0A1N6FSY8|A	tr|A0A1N6E6Q4|A
tr|A0A0Q6ZKW7|A	tr|W3RMJ0|W3RMJ
tr|W6KJT2|W6KJT	tr|W6K9X1|W6K9X
tr|A0A1G6WBE2|A	tr|A0A1G6ZRI6|A
tr|S9S2P4|S9S2P	tr|S9SGW7|S9SGW
tr|A0A1U7JGE1|A	tr|A0A1U7JI99|A
tr|A0A1M3BH24|A	tr|A0A021X3B3|A
tr|A0A0P1EJJ1|A	tr|A0A0P1FFL2|A
tr|A0A0D0QFT9|A	tr|A0A0D0Q7Q4|A
tr|A0A0J5QDY6|A	tr|A0A0J5QBT1|A
tr|A0A0F2PBK2|A	tr|A0A098T4S7|A
tr|A0A081MKX1|A	tr|A0A081MLN5|A
tr|A0A1G4A8S8|A	tr|A0A1Q4F923|A
tr|A0A1C2G0Z9|A	tr|A0A1C2G456|A
tr|A0A0F3K8E5|A	tr|A0A0F3KN97|A
tr|A0A1Y2LD07|A	tr|A0A1Y2LDV2|A
tr|A0A1Y5S2Q3|A	tr|A0A1Y5TIG5|A
tr|Q1QL84|Q1QL8	tr|Q1QHF3|Q1QHF
tr|A0A1Y6BTW4|A	tr|A0A1Y6CL88|A
tr|A0A1H8G6C7|A	tr|A0A1H8JGV3|A
tr|A0A0P1GW98|A	tr|A0A0P1G2C4|A
tr|A0A1Y5TDZ5|A	tr|A0A1Y5RVD6|A
tr|B8EIL7|B8EIL	tr|B8EIW2|B8EIW
tr|A0A1Y5SPJ3|A	tr|A0A1Y5SBE3|A
tr|A9E0C3|A9E0C	tr|A9DS19|A9DS1
tr|A0A0W7WF23|A	tr|A0A0W7WQ06|A
tr|Q28T91|Q28T9	tr|Q28U84|Q28U8
tr|A0A1Y5SHS4|A	tr|A0A1Y5RUR3|A
tr|A0A1W1WZJ8|A	tr|A0A1W1XNT4|A
tr|V9VTK5|V9VTK	tr|V9VQC1|V9VQC
tr|F7QMB3|F7QMB	tr|F7QHM1|F7QHM
tr|G8QHJ2|G8QHJ	tr|G8QJV0|G8QJV
tr|I3UB13|I3UB1	tr|I3UE20|I3UE2
tr|A0A1U7DC07|A	tr|A0A1U7D1H3|A
tr|A0A1C7P949|A	tr|A0A1C7NZH9|A
tr|A0A086XYT3|A	tr|A0A086Y600|A
tr|A0A086XX76|A	tr|A0A086YAV9|A
tr|A0A1U9JZK5|A	tr|A0A1U9K2W5|A
tr|A0A0P7YRX0|A	tr|A0A0P7WHC6|A
tr|A0A1B1PLB1|A	tr|A0A1B1PMB1|A
tr|F0F0R5|F0F0R	tr|F0EXF2|F0EXF
tr|V9HMK9|V9HMK	tr|V9HMT6|V9HMT
tr|A0A0H5BK89|A	tr|A0A0P0JEB5|A
tr|Q0FZA3|Q0FZA	tr|Q0FZL6|Q0FZL
tr|A0A1M7S0Q6|A	tr|A0A1M7TAG1|A
tr|E3F407|E3F40	tr|E3EX66|E3EX6
tr|I1AZI6|I1AZI	tr|I1AQV7|I1AQV
tr|B2IHW7|B2IHW	tr|B2IJU8|B2IJU
tr|A0A142LF33|A	tr|A0A0F2QFZ4|A
tr|A0A0Q5CIE0|A	tr|A0A0Q8RKM6|A
tr|U1ZR68|U1ZR6	tr|U7U736|U7U73
tr|A0A161QSZ6|A	tr|A0A163XIY0|A
tr|A0A0U1NIQ4|A	tr|A0A0U1NM72|A
tr|A0A163CNE0|A	tr|A0A1Y2R407|A
tr|A0A0F5K0L1|A	tr|A0A0F5K1K8|A
tr|A0A133XJ20|A	tr|A0A133XJX6|A
tr|A0A193LGM4|A	tr|A0A193LFE6|A
tr|J3C2R5|J3C2R	tr|J3DJ60|J3DJ6
tr|A0A098GDS2|A	tr|A0A098GCD2|A
tr|A0A0B2BEF0|A	tr|A0A0B2AVA9|A
tr|A0A1M6L3T9|A	tr|A0A1M6FKR8|A
tr|A3K1C4|A3K1C	tr|A3K3K3|A3K3K
tr|A0A0C1Y5P7|A	tr|A0A0C2C0Y6|A
tr|A0A1Y5S726|A	tr|A0A1Y5RPA5|A
tr|A0A1D9BH49|A	tr|A0A1D9B9P0|A
tr|V8G780|V8G78	tr|V8G959|V8G95
tr|A0A1M7ZMP2|A	tr|A0A1M7ZK94|A
tr|A0A1G2W2G3|A	tr|A0A1G2WHV7|A
tr|A0A1B3W9U7|A	tr|A0A1B3W990|A
tr|G5ZVS3|G5ZVS	tr|G6A0R9|G6A0R
tr|A0A0C5J9S9|A	tr|A0A0C5JAF0|A
tr|A0A1G0X0X0|A	tr|A0A1G0X1X6|A
tr|A0A1B1YRB6|A	tr|A0A1B1YUN4|A
tr|A7IHL7|A7IHL	tr|A7IGR8|A7IGR
tr|A0A0N0XKB0|A	tr|A0A0N0XKJ8|A
tr|G0AJX8|G0AJX	tr|G0ABL2|G0ABL
tr|A0A1G3HWP5|A	tr|A0A1G3HNQ1|A
tr|A0A1Y1SMJ6|A	tr|A0A1Y1SQT2|A
tr|A0A1K2HNE9|A	tr|A0A1K2HES0|A
tr|A0A096AHU3|A	tr|A0A095Z6C2|A
tr|A0A1J4YV73|A	tr|A0A1J4YV12|A
tr|C0DUG1|C0DUG	tr|C0DU23|C0DU2
tr|A0A0J1D6G5|A	tr|A0A0J1CXN3|A
tr|W0SE14|W0SE1	tr|W0SF50|W0SF5
tr|A0A1R1I4W2|A	tr|A0A1R1I1P2|A
tr|E8UGK4|E8UGK	tr|E8UEL0|E8UEL
tr|A0A0C1Y6H0|A	tr|A0A0C1VD35|A
tr|A0A0B2BW03|A	tr|A0A0B2BW67|A
tr|A0A1M6BDK4|A	tr|A0A1M6HPZ6|A
tr|A0A1G3JGG5|A	tr|A0A1G3JV23|A
tr|A0A0U9HSM2|A	tr|A0A0B5H323|A
tr|F1VU57|F1VU5	tr|F1VWI2|F1VWI
tr|A0A0K6IW03|A	tr|A0A0K6IWD6|A
tr|A0A0G3XHQ8|A	tr|A0A0G3XJB7|A
tr|C7RL82|C7RL8	tr|C7RQZ0|C7RQZ
tr|A8PM80|A8PM8	tr|A8PMS9|A8PMS
tr|A0A0R0C020|A	tr|A0A0R0BMK8|A
tr|L0ETT0|L0ETT	tr|L0EVP3|L0EVP
tr|K2HFB3|K2HFB	tr|K2GSR3|K2GSR
tr|A0A0K1J879|A	tr|A0A0K1J6B5|A
tr|S9ZU06|S9ZU0	tr|S9ZMN6|S9ZMN
tr|A0A0N8H1L9|A	tr|A0A0P7AHD0|A
tr|M2SFW8|M2SFW	tr|M2TDL3|M2TDL
tr|Q5P1F0|Q5P1F	tr|Q5P1V0|Q5P1V
tr|A0A0Q6BFB7|A	tr|A0A0Q6AUV3|A
tr|A0A0N0K271|A	tr|A0A0N1BHY0|A
tr|A0A139C6I2|A	tr|A0A139CAX9|A
tr|R5SA69|R5SA6	tr|A0A1Q3N754|A
tr|A0A172YBV4|A	tr|A0A172YGZ3|A
tr|A0A1S2DBH7|A	tr|A0A1S2D8H2|A
