# Supplementary material for: Inter-protein residue covariation information unravels physically interacting protein dimers
Source: BMC Bioinformatics. 2020 Dec 17;21:584. doi: 10.1186/s12859-020-03930-7 (PMC7745481; doi:10.1186/s12859-020-03930-7)
Supplement: Supplementary file 5 — Additional file 5. Final ER-MSAs at different ASA thresholds. Available on Mendeley data (http://dx.doi.org/10.17632/9bk2r55286.1). [file 12859_2020_3930_MOESM5_ESM.zip › Additional file 2/Final ER-MSAs/Negative ER-MSA dataset/ASA0.0/paired_MSA/4hea-A-2wdq-C/MSA_ready_for_MI.txt]

MAPIQEYVGTLIYVGVALFIGVAALLVGALLGPKKPGRAKLMPYESGNDPAGEVKRFPVHFYVVAMLFILFDVEVAFLWPYAVSAGGLGLYGFLGVLAFTLLLFVGFLYEWWKGVMRWHMIRNVKKQRPVNLDLQTIRFPITAIASILHRVSGVITFVAVGILLWLLGTSLSSPEGFEQASAIMGSFFVKFIMWGILTALAYHVVVGIRHMMMDFGYLEETFEAGKRSAKISFVITVVLSLLAGVLVW
M--LMNYFSILVFIGMSAFVGALALIIGWILGPRRPYRDKLSPYECGFEIFQDARPFDVRFYLVAILFIIFDSETAFLLSWAVVLRHISHLGFLAMIVFLIILTVGFIYEWKRGALEWKMY----IERQTNLDLTNFHFPVTAIVSIFHRISGFILFLCMPLMFYLLYQSTLSEVSFLSLQRLLGHSWMKIIIWITLSSILFHLFSGMRHLAMDCGFGESV-YAGRITACTVFIISFIAVVLVGIWIW
ME---TLLGPAVLVAVAVGLAMVLQ---KVGGRAGLTDPGCVPWLGGGTPETHAWRFHVRYYPMTLLFIAFEMEMMFMYPWAVVYVEEGVKALAEMGMFLAILSLGILYGWREGVFRWQMAE--SAGRPLSPHLQIYRWTWTMAMSIAHRATGLALYGGTLLIAAWLIAAASGRNAYDWAQWAAGSWLGLLVLFGYTYALLHHMVGGVRHFIWDFGYGFEP-EHRMNLARMTPFVAGGLTLVAWIVGR
M--LDNYLPILIFIIIGILVGVGPLVLGYLLGPRRPDAEKDSPYECGFAAFESARKFDVRYYLVAILFIVFDLEIAFLFPWAVVLDELGMYGFWAMFVFLGILVVGFIYEWKKGALEWEMQ----TTRPVFLELWRIKLPIPAVVSILHRISGVLMVLTIPVAAILFHTALSGPDGFAAVASIMGSWPVKIVLLVLAWSLLHHLFAGIRYLFLDLGIGLDR-PAARRSSWMALLAAIAVLLIGGGLTL
M-LLREYLPILMFLGIAVAISGIMILASYVVAPQRPDPEKDSAYECGFEAFDDARRFDVRYYLVAILFIIFDLEVAFLFPWAVAFKDVGIYGFWSMMLFLGVLTIGFVYEWKKGALEWEMKS---QSRPLSPHLQIYKFTLHMAMSISHRITGVALAVGTIVLMYWLASAAHGKEAYETAASVIGSWFGYLLIFGWSAALFYHLCNGIRHLFWDAGQGFEI-EQIKKSGIVVLGAAAALTVLAWILG-
M--LDNYLPILFFIIVGILVGAGASIVGFLLGTRKPDPEKNSPYECGFEAFEDARKFDVRYYLIAILFIIFDLEIAFLFPWAVVFKELGLFGFVAMMIFLAILVVGFIYEWKKGALEWEMMT--KPIRPLSPHLQIYKPQLTSLMSISHRLSGVFLSLSTVVLVYWLMAVVAGETAYQHAQNLFNSWLGLVFLFGWSLALFYHLCNGIRHLSWDIGLGMDI-KTVYLTGGLVWLATLLLTGLTWLLAK
M--LDNYLPILIFILVGILVGVGPLVMGYLLGPRRPDSEKDSPYECGFEAFESARKFDVRYYLVAILFIIFDLEIAFLFPWAVALGELGLFAFWAMVVFLGILVVGFIYEWKKGALEWEMT----TPRPVFLDLLRIKLPLSGIVSILHRVSGVLMVLTIPIVAILFHQALSSPEGFAATAAVLDTWLIKLVLLGLLWALFHHLVAGIRHLFLDYGVGLDR-AMARETARLTLYAAPVLSIILSFLLD
M--LENYLPILIFILVGILVGVGSLGLGYLLGPRRPDQEKDSPYECGFEAFENARKFDVRYYLVAILFILFDLEIAFLFPWAVVLDDLGVFAFWSMAIFLGILVVGFIYEWKKGALEWEMH----ITRPVFLDLWRIKLPIPAFVSILHRVSGVLMILAIPVAAVLFDRALSGPEGFALAAALFDSWFIKAALVLMIWSLLHHLIAGIRFLVLDLGLGLDR-PVARATAWTALIAALAAVIALGGTFR
M--------FLLYLAAILGFVGFTLLLNRVLGPKAPTAVKLEPFECGATAVQRVNALPIKYYGVAVVFILFDLETVFLFIWALGAKPLDGLMLAVFGIFVGLLVLILLYVWKSGLVERRM-----INRPIFLNLTKIHFPVAAVVSILHRFSGVLLSVLSPVVVYLFGLSIKDEQSYSIALNLVTSMPGKLIVVFLVWILAHHFLAGVRFLLIDVDLGLSK-TKAAYSAWLVHIGAAVMAAIALGLML
M----DYFLVLLLTGLAVTLVGGGLFVSYLLAPRHAVGAKHEPYECGEKTIGPSWHFNVGYYLFGLLFLVFDVEAAFLFPWAVVFREVGLVGLVEASLFVFVLIIGLIYAWRNGVLEWVMVT---HKRPLSPHLQIYKPQLTSFTSIMHRATGIFLSLASLMLVYWLMAIAAGPQAYEEAQHLLSSFIGRTLLFAWTLAMFYHLCNGIRHLFWDAGYGFDL-KVTYLTAKLTIVMTIVLSLATWLLAI
M--LDNYFPILLFIFVAFAGGVAPMAMGIMLGHNRPDSEKLSPYECGFEAFEDARKFDVRYYLVAILFILFDLEIAFLFPWAISLNEIGLFGFVSMMIFLAILVVGFVYEWMKGALEWEMASRPPQDRPKYYDLNLLNLPMPGLVSIFHRITGVTMFLLIPLVLWIFQTTLRSPESFAVWKGYFANPLMKLIVVGFIWAFVHHLFAGMRYLLLDLHIGIAK-EPAQRSAKVVLIAGILATAILAVRIW
MELLQEYLPILVFLAIAVGLAAVIVAASYIVARQNPDQEKLSPYECGFEPFSDARQFDVRFYLVAILFIIFDLEVAFLFPWAISLGEIGVFGFWSMMVFLGILTIGFIYEWKKGALEWEMAN---VERPLSPHLQIYRPQITSVLSILHRMTGVVLGIGTLLLAWWLIALATGPESYATAAGFLGSWFGQLVLLGFTWALFYHLCNGIRHLVWDTGRGFEL-ETAAKSGMAVLICSVALTVIAFGLAS
MELLREYLPILIFLGIAVAISGIAILASRIVAPQRPDPEKDSAYECGFEAFDDARRFDVRYYLVAILFIIFDLEVAFLFPWAVSFGDIGLLGFWSMMIFLGVLTIGFIYEWKKGALEWEMKA---DTRPVSPHLQIYAFRLHMAMSISHRITGVALIAGTALLMYWLWAAASGPDAYAHATSLIGSPLGKLLLAGWSFALFYHVCNGIRHLFWDAGKLFEI-HEIRGSGIVVLIASIALTALAWGVGH
M--LENYFPIMLFVIIGLLVGVGPMLIGFLLGPNRPDAAKLSPYECGFEAFEDARKFDVRYYLVAILFILFDLEIAFLFPWAVVLKEIGMFGFVAMLVFLAILVVGFIYEWKKGALEWEM----QKKRPKHLDIGQIRLPVPGIVSILHRISGVALFFSLPLFIYLLSGSLSSEADFDTYRAVVSHPLMKLVLIGLLWAFLHHLCAGIRFLLLDVHKGLEL-ETARATAKATLVVSIALTLLIGGMLW
MELLSEYLPILIFMGIAAVIGIALLVLPYLVAPSKPDTEKLSAYECGFDAFDDARKFDVRFYLVAILFIIFDLEVAFLFPWAVALGDIGMFGFWSMMIFLAILTIGFAYEWKKGALEWEMADS-SASRPLSPHLGIYRKMLTMMMSIVHRITGAALYFGTLLLAWWLIAAASGAEAYDVFSAHAGSWYGRIVLFGYTWALIHHMLGGLRHLVWDMGKGFDL-RLVEWMARGTVAGSVILTVVVWVIAL
MEFLKEYLAILIFLGVAIGLAAVMVIASYLVAPQRPDSEKVSAYECGFEAFDDARRFDVRFYLVAILFIIFDLEVAFLFPWAISLGEIGLFGFWSMVVFLGILTIGFVYEWKKGALEWE--------------MQIYRPQITSALSILHRITGVALSVGTLMLTWWLLAAAAGPDHFALAHGFITSWLGWLLLLGWSVALFYHLSNGIRHLAWDAGWGFEL-PQVYKSGYAVLAATVILTAIAWGVGS
MQLLAEYLPILIFLGIATALSAVIVIASYFIAPQRPEAEKLSAYECGFDAFDDSRQFDVRFYLVAILFIIFDLEVAFLFPWAVSLGDIGMFGFWSMMLFLGVLTIGFIYEWKKGALEWEMAK--TDNRPLSPHLQVYRLPLTALMSISHRATGVALSVGTLLLAWWLIAAATGAESFETVQGFLGSWFGMLLMFGWTLALFYHMANGIRHLVWDAGYGFDV-KQAEKVGRIVLVAAGGLTLLAWIIG-
M--IE-YFPILLFILIGIGFGFVPMIAGKLVGPSKPDPEKLSPYECGFEAFEDTRKFDVRYYLVAILFILFDLEIAFLFPWAIVLEEIGMFGFVAMMIFLGILVVGFIYEWKKGALDWEMANTASKTRPKFLHLTEIRLPLPGIVSILHRVSGAGLFLCLPLLLWLFAASLGSPESFESFSAVVGHPLAKIFLLGLMWAYLHHFCAGIRFLLLDMHKGLEL-ATARKSSVAVLAVSLTLTVILGVKLW
M--LANYFPILVFIGIALVFGAVLLLLGTLVGPTAPNTEKNSPYECGFEAFEDSRKFDVRYYLVAILFIIFDLEIAFLFPWAVVLDEISVGAFAAMGVFLGILLIGFIYEWKKGALEWEMA-----HRPLSPHLQIYRLPFAAILSITHRLTGVFLTLGSVLLVYWLVAIASGETAYLEAQALLGTWYGLLGLFFCSFALYFHLCNGVRHLFWDAGYGFEL-KTVDTSGHIVIILTVVLTVITWFIGA
M--LENYLPILLFVLVGLAFGVVPIVAGGLLAPNRPDSEKLSPYECGFEAFEDARKFDVRYYLVAILFILFDLEIAFLFPWAIVLEEIGLAGFLAMMMFLGILVVGFIYEWMKGALEWEMKL---IERPVYLNLLRIHLPLAGWVSILHRLSGALLFAILPLGVWALSASLADEAGFRRMAEGMTHPLSRLFLLFLIWAFAHHLLAGLRHLALDVDWGVSL-PRARQSSLAVMLATGLITLLAAWGLA
M--LQEYIPVLIFLGVAAALGGVLLAAGFLIGRGRKDEEKLSPYECGFEAFDDSRKFDVRYYLVAILFIIFDLEIAFLFPWAVSLDTVGRFGIAAMGIFLAILVVGFIYEWKKGALEWDMGN--KNKRPIFLNLLRIRLPVTGVVSILHRVSGVLLVLLLPPALLLLDRSLADPDAFEACRRLMSTLPAKVLWFVALWLFVQHFLNGIRHLLLDLDICIDR-KCARRSAWLALAGSVLAVVAFGI-LR
MTLLSDYLPIVLFIGLSAVIGLALLIAPFLVSFRRPDPEKVSAFEAGFDAFDDARKVDVRFYLVSILFIIFDLEVAFLFPWAVAFHDVGWFGFWSMMIFLGVLTVGFIYEWRKGALEWDMSV---RARPISPHLQIYRWTVTMTMSIFHRATGIANYAGMTLLVLWLLAAASGQEALNLVNLVYGSWFGQIVLFGFTWSLVHHMLGGLRHWVWDFAVMMEP-GQRETMAWATIIASVVITLLIWTFFA
M--LENYFPVLMFVIIGIMVGVVPILLGKLISPNRPDPEKNSPYECGFEAFEDARKFDVRYYLVAILFILFDLEIAFLFPWAIVLREIGMFGFGAMLVFLAILVVGFIYEWKKGALEWEM----QKKRPKHLDLGKISLPIMAKVSILHRISGVALFLALPLLIYLLQGSLSSEADFEAYRAVVAFPLMKLILLGLLWAFLHHFCAGIRFLMFDMHKGQSL-EAARASAKAVLVVSIALTVVIGGILW
M--LENYLPILLFILVGLAFGIGPIVAGSLLAPNRPDSEKLSPYECGFEAFEDARKFDVRYYLVAILFILFDLEIAFLFPWAIVLEEIGLAGFFAMMVFLGILVVGFIYEWMKGALEWEMSP---LPRPVYLDLCRIHLPLAGWVSILHRLSGAVLFLGFPFAIWLLSISLAHESGFAEVRAWLALPLAKLALLGLVWLFALHYFAGLRHLALDVHWGTSL-TAARRSSVGVLVLSGAATLVAAWGVV
MDLLYSYLPVLIFMGVALFIGLALLISPFIIAHRAPDDEKLSAYECGFNAFDDARKFDVRFYLVAILFIIFDLEVAFLFPWAVSFGTLGWFGFWSMMTFLGVLTIGFIYEWKKGALEWDMSDTTRKPRPLSPHLEIYKPIPTMVMSILHRVTGAALYFGTILVAWWLLAAASGPEAFETASNFFGSWFGRLVLFGYTLALIHHMLGGMKHLVQDTGRGLDK-DFTTKMAKAQPVLSIIITVLIWFAAR
M--LENYFPVLLFIGIALVMGILPLALGKLLGPNRPDEKKLSPYECGFEAFEDARKFDVRFYLVAILFILFDLEIAFLFPWAIVLKEIGTFGFVSMMIFLAILVVGFIYEWMKGALEWEM----NKKRPKHLALHKIKLPLPGYVSILHRVSGAVLFLSLPLLLMLLDQSLRSIETYTNLTEYLSNPVLKLVLFGLMWAFLHHFCAGLRYLAIDLHLLPSL-AAARASSMWVMAVSLTLTVLFGVELW
M--LQNYFPILMFVVVGLFVGVAPILLGRLVAPSRPDPEKLSPYECGFEAFEDARKFDVRYYLVAILFILFDLEVAFLVPWAVVFKELGMFGFGAMLIFLGVLTIGLAYEWKKGALEWEM----QKQRPKHLDLTVIRLPLPGIVSILHRVSGVALFLSLPLLIYLLAGSLSSAEAFDSYRAVVAHPLMKLVLIGLMWAYLHHFCAGIRFLFLDVHKGLEL-QTARATAKVVLGVSLALTVVLGVFLW
M--LDNYLPILIFITIGILVGVGPLALGYFLGPRRPDQEKDSPYECGFEAFENARKFDVRYYLVAILFIIFDLEIAFLFPWAVALESLGMVAFVAMTLFLGILVVGFIYEWRKGALEWEMS----AKRPVFLDLWRIKLPATGIVSILHRFSGLLMVVTVPVAAALLALSLSGADGFARAVAILDHWLAKTALVLLAWALAHHLFAGIRLLLLDIGIGLDR-PVARASAWTSTAAALAAVLIGGGILL
MELLSEYLPILVFLAIAVALGIVLILAAVILAVRNPDPEKVSAYECGFNAFDDARKFDVRFYLVAILFIIFDLEIAFLFPWAVAFKDVGMVGFWSMMVFLGVLTIGFAYEWKKGALEWAMADM-QSKRPLSPHLQIYRPQLNSITSILSRITGNALLVSFVLVVWWLFAASTGEEYFAVANGVLTSWLGQFVMVISLWGIWYHYLAGLRHLYFDSGRGLDP-VTADKLGWGCIIGSVVLTLLTCVIV-
MS---VVIPVLILTTFVLLFGATLVFLTSLVGPKNPNPVKMMPYECGVPGYEKRDKVSVKFYLTAILFILFDIEVVFMYPWALIFKEFGVFLFIEMLLFIFVVIYGLVYIWKSGALEWDMEAKLQNKRPKHLNLFKIKQPLPAVVSILHRISGALLFFGIPLLLCGLQMLLQSPQSFEVAQEYVRDPMIKLALLLPLWFFLHHLCAGIRHVMLDLQIGIVL-AQARTSSKLVLAAGFVLTALIGWQLW
MELLREYLPILIFLGIAIAISGIAILASYIVAPQHPDSEKDSAYECGFEAFDDARRFDVRYYLVAILFIIFDLEVAFLFPWAVSLADIGAFGFWSMMAFLGILTIGFVYEWKKGALEWEMKS---TTRPLSPHLQIYSFKLHMAMSIFHRITGVALIVGTLLLVYWLVAAANGPEAYANAAGFLGSWFGLLLIFGWSVALFYHLCNGIRHLLWDAGQGFEI-EQIRKSGIVVLAATAVLTVLAWILG-
M--LENYFPVLLFICVGLAVGVVPMVLGRLAAPNRPDDAKLSPYECGFEAFEDARKFDVRYYLVAILFILFDLEIAFLFPWAVVLKEIGMFGFVSMMIFLAILVVGFVYEWMKGALEWEM-----PTRPKHLNLLLIQLPLPGFVSILHRVSGALLFIALPLLLWLLQQSLRSIETFTRASEWLQYGLVKLALLGLLWGFLHHLCAGIRYLLIDAHLISGL-AQARASSWLVLIGSLSLTLIFGVMLW
M--LENYLPVLVFVGVGLIVGVVMVALGFVLGTRRPDSEKLSPYECGFEAFEDARKFDVRYYLVAILFIIFDLEIAFLFPWAIVLDQIGMVGFIAMTIFLGILVVGFIYEWKKGALEWEMTI---KNRPVYLDLTQFRFPIAAIMSVGHRASGVLMILAIPFLAYTLDLSLSGPEGFAEAKAIMDSLFIKLVLFVVLWAMLHHLLAGIRYLLLDFHIGVEK-EIETRSAQVVMVAAPVLAVLIGL-IL
MELLREYLPILIFLGLAIGLGLVLILAAVVLAVRNPDPEKVSAYECGFNAFDDARKFDVRFYLVSILFIIFDLEIAFLFPWAVAFKDVGLLGFWSMMVFLAVLTIGFAYEWKKGALEWEMADV-RGQRPLSPFMPYYRPQLTSMSSIMVRISGIVSLGAAVLLVWWLLAAATSDGAFAFIDGLLRSWFGDLVLFFATWALWYHTLGRLRHVIWDFGYCFKV-ETAEKLGIGMFVGATVLAILTAIVV-
MNLLSSYLPIIIFMGVALAICLVLLIAPFIVAYRNPDPEKLSAYECGFNAFDDARKFDVRFYLVSILFIIFDLEVAFLFPWAVSFGEIGWFGFWSMMIFLGVLTIGFIYEWKKGALEWDMSKS-TQARPLSPHLQIYRFTPTMAMSIAHRITGTALYFGILLFALWLLAAASSREQFDFVNGLFGSIIGRIVIFGYSWVLIHHMLGGIRHLIWDTIHGLEK-ETSRRLAIANLIGSILVTLIIWGGAL
MNLLSSYLPIVIFIGVALLVGIALIVAPFLVAYRNPDPEKLSAYECGFNSFDDARKFDIRFYLVSILFIIFDLEVAFLFPWAVSFGEIGMLGFWSMMIFLAVLTIGFIYEWKKGALEWDMSKSQSRARPLSPHLTVYRPPITMTTSILHRITGGALYFGTLLVAWWLIAAATSQEYFDFVSGIYGSWFGQLVLLGYTWALVFHMMGGIRHLVWDTGVGLEK-HTASKIAWATVVASVVVTALVWIVGR
MPLLDQYLPLVIFIALAAIISGALLVAPFLIAFKAPDPEKLSAYECGFNPFGDARKFDVRFYLVALLFIVFDLEVAFLFPWAVAFKEAGAFGFWSMMFFLGVLTVGFVYEWRKGALEWDMADADAAARPLSPHLTIYKPILTMAMSIAHRITGASLYVGVLLLALYLFGLALGPSAFDAVSWIVNSLVGRVFVLLFSWALFHHLLGGVRHAIWDRGLYLDR-DGRELLTKASLGGGVALTALLWIASG
MSIASQYLAILLFFGVAIVFAGIFVVAPALAGTSKPDSVKLSEYESGFPAFSDARKFDVRFYLVAILFIVFDLEAAFLFPWAVSLHWGGQPAWWAMMEFLGELAIGLAYAWKVGALDWEMAS---TERPLSPHLQIWRWGLHMGLSIAHRTTGIGNAVGALLLVWGFYALASGPEAFAGFHDFLTSLLGRLVLFGVTFSVMLHLCTGVRHLIMDTGRGLEI-ASNRRIGILAILAAIALTLGLWAGAL
M--LENYLPILLFILVGILVGVGPLVLGYLLGPRRPDKDKDAPYECGFEAFETARKFDVRFYLVAILFIVFDLEIAFLFPWAVVIGDLGILAFWVMAVFLGILVVGFLYEWKRGALEWEMQ----TTRPVFLELWRIHLPIPGFVSILHRLSGILMVLTIPVAAVLFEQALSGPEGFAATAAVLDAWPVRLVLLLLLWSLLHHLLAGLRHLLMDLDIGLDR-PVARRNSWIVLIAALALLLALGGLTR
MT-GMEFLPVLFMVAGIVLVATATLFVSSLLRPSNPYPAKNMPYECGMDPAEAAGRFRVQFFILAILLVVFDVETMFLFPWAVVLKEIGLVGYIEMFVFMLLLVVGFAYAWLKGALEWEMAEV-PAARPLSPHLQIYRWSWTMAMSVAHRATGAALYGGTLLVALWLIAAASGPAAYDTAQAIAGSVLGRLVLFGYTFVLLHHMVGGLRHFIWDMGHGYDP-QTRMNLAKFSGLVSGILTLLVWIVAR
M---ESYLPILVFIAVGLVVGAAPMALGVLLGPRRPDAAKDSPYECGFEAFEDSRKFDVRYYLVAILFIIFDLEIAFLFPWAVVLDRIGLFGLLSMALFLGILIVGFVYEWKKGALEWEM-----NARPVYLDLLRIRLPLPGVISFAHRISGVLLFIGIPFALYLLELSLNGRAGFSRAHALLASPWLAPVLLLLVWSLCHHLLAGIRFLLMDIEIAVDR-RGSRLSAAWVGGSALVLACVLLLEFL
M--LENYFPILLFVLVGLAVGVLPQVMGFLLAPHRPDDKKNSPYECGFEAFEDARKFDVRYYLVAILFILFDLEIAFLFPWAVVLQEIGLFGFFAMMIFLAILVVGFAYEWKKGALEWEM----------YLNLFRIKLPLPGIVSFLHRVSGALLFIAIPLFLAALQLTLGSQADFDTVTQGFESPLVKLVLIALLWGYSHHFFAGLRFIAMDMGLGVEL-AKTRRNSWLVMASSLTLTAITGGWLW
M-NLESYFPVLMFILVGIGVGGGAMLVGRVLAPHRPDGQKLSPYECGFEAFEDARQFDVRYYLVAILFILFDLEIAFLFPWAVAYREIGPVGFWAMMIFLGVLVVGFIYEWTRGALDWEMSNTVAKKRPVYRNILKYRLPLAGKLSILHRVSGAVLFLALPVILLLFDKSITSELTFLEMQSLVSSPLVKIVLLGLIWSYLHHFAAGIRYLVLDMHVGTEK-YAASKSAGIVFAVSLSLTALFGLKLF
MELLREYLPILVFLAIAIGLGLVLILAAVILAVRNPDPEKVSAYECGFNAFDDARKFDVRFYLVAILFIIFDLEVAFLFPWAVAFQDVGVVGFWSMMVFLAVLTIGFAYEWKKGALEWEMADV-RGDRPLSPHIQIYRPQLTSVTSILTRITGNALLVGALLCVWWLIAAAAGPEYFAFVDGLVTSWFGKLVFLGSIWALWYHTLAGVRHLIWDAGYGFEL-KDAYALGYMVIGGSVVLTVITVIAL-
MELLRDYLPIAVFIGISLVIGLALLVSPFLLAYSKPDPEKLSAYECGFNAFDDARKFDVRFYLVSILFIIFDLEVAFLFPWAVVFGDLGWFGFWSMMVFLGVLTVGFIYEWKKGALEWDMSHVDQGNRPLSPHLQIYKPILTMVMSILHRITGAALYFGTLLLAWWLIAAAAGPAYFDFVNGIYGSILGRLVLFGFTWALVHHMLGGIRHFIWDMGAGFGR-EAREWLARATIIGSVAVTILLWIVGR
MQLLLEYLPILIFIGIATLVAVAAIGTSYLVVRQNPDSEKDSAYECGFEAFDDARKFQVRFYLVAILFIIFDLEVAFLFPWAVSLGAIGVFGFWSMVVFLGVLTVGFVYEWKKGALEWEMKT---HPRPISPHLQVYKTKVTSMLSITFRVFGAALMVGTFFFLLWIVAAGSGEQAFTSVQGFYGSPFGYLVLFGLTVVLFYHLCNGIRHMLWDTGFGFDM-PTLRKTGAAAVGAAIVLSLLAWTVGG
MLFLKDYLTIIIFLVIALGLSSAFIVINLALSPKHPDPEKLSAYECGFEPFEDSREFDVRFYLVAILFIIFDLEIAFLFPWAISLGNIGGLGFVSMMIFLFILTIGFIYEWKKGALDWEME-----NNPLSPHIQIYRWHVSSLVSISHRITGIINILAITLICIFFIFFSFSEGSHELIKLFLQSFIGKFFILGITWSFSFQILSEIRHLIMDFGYGFEL-KTTKITGLIVIFGSFILTVSIYLIGF
M--LAEYFPVLIFLAVAAGMGLVLLLAGGILGPRNPSSEKLSPYECGFEAFEDSRKFDVRFYLVAILFIIFDLEIAFLFPWAVVLDQIGVTGLIAMGVFLLILVIGFIYEWKKGALEWEMAT---DNRPLSPHLQIYRLPLTARVSISHRATGIVLSIGMIAVVLWTLALAAGPEHYERFMAMATHPVVMIGMIIWSFALYFHLLNGIRHLIWDAGRMLDL-KSVYATSWMVVIGAVLLTVLTWGVLA
M--LENYFPVLLFICVGLAFGVVPIVLGRLAAPHRPDAKKLSPYECGFEAFEDARKFDVRYYLVAILFILFDLEIAFLFPWAIVLKEIGMFGYVSMMIFLAILVVGFVYEWMKGALEWEM----LKKRPKHLALHLIKLPLPGFVSILHRISGLALFLALPLFLLMLQYSLRSVETYTSLMDVLSHPLAKLVLLGLLWSFLHHFCAGIRYLAIDLHYISNL-AEARSSSKIVMVVSLLLTVLIGVKLW
MQLLMNYLPILVFLGVAAGLGLVLILAAIIVAVRNPDAEKTSAYECGFNAFDDARKFDVRFYLVSILFIIFDLEVAFLFPWATSFQYQGMLGFWSMMIFLVVLTIGFAYEWKKGALEWEMADV-QGSRPLSPHLQVYKLGLTMIVSGLHRITGVGMIVSAILIVWWFIALAVSPDYFAKVDWLLTTWIGLLVMIGSLWAFFHHLMNGIRHLFWDKGYFLDI-PAVEKGARIVLFGAPVLMVLSVILII
MNLLSSYLPIVIFLGVAIVIGAALLVAPFLVAYRQPDPEKLSAYECGFNAFDDARKFDIRFYLVSILFIIFDLEVAFLFPWAVSFGQIGWFGFLSMMVFLGVLTIGFIYEWKKGALEWDMTQPTTRQRPLSPHLSIYKPVITMTMSIVHRITGGALYFGTLLLAAWLISAATSEECFNTINALFSSWIGRLILFGYTWALLHHLAGGVRHFIWDTGAAMEK-HTASKIAWASVVFSVVATILVWVVAR
MAALAAYFPILVFIGIAGVIALAMVGGSLVAARQKPYAEKLSAYECGFEAFDDARRFDVRFYLVAILFIIFDLEVAFLFPWAVSLADIGVFGFLSMLAFLGVLTVGFIYEWCKGALDWE----------MSPHLQVWRWTPAMAVSIMHRVTGVGLAIGTLLMTWWLVAAATSEQAFANVQWFLGSVLGIFVLFCWTLALMLHFFSGLRHLAWDAGWGFEN-RAYRTTSWFVIGAGIVTALLIWIVGW
M--LENYFPILMFILVGLGVGLGPLILGKLVSPHRPDSEKNSPYECGFEAFEDARKFDVRYYLVAILFILFDLEIAFLFPWAVVIQEIGLAGFWAMMLFLFVLVVGFIYEWMKGALEWDMIANKIKKRPKNLNLLTIRLPINAVVSIMHRASGVMLFLMLPAVLWVLQQSLASEAQYLTIASGLQHWAFKLILIGLAWAFFHHFFAGIRHLAMDVHWMTSL-QKARFSSRVVLGLVGVAVLVFAWCIW
M--VQNYLPVLLFILVGIAIGVLPPLLGKLLAPSRPDEAKNSPYECGFEAFEDARRFDVRYYLVAILFILFDLEIAFLFPWAVVVKDIGWFGFVAMMVFLLILVVGFVYEWVKGALEWEM----KTQRPKNLDLRTIQLPLPGVVSILHRVSGVILFLGIPLFLYFLERGLHPERAGEL------GVFPRLVLAPLIWAFLHHFCAGIRFLLLDIHLGLDK-AQARRSSLWVLGVSGFLTLIVELLAW
MDLLREYLPILIFLALAIGLGLVLILAAAVLAVRNPDPEKVSAYECGFNAFDDARKFDVRFYLVSILFIIFDLEIAFLFPWAVAFKDVGLLGFWSMMVFLAVLTVGFAYEWKKGALEWEMADV-RGKRPLSPHISIYRPQWTSITSILTRLTGNALIVASVLVVWWLLAASYGEDYFNTANGFVTGWFGDLIMFGSLWAVWYHYLAGLRHLYWDSGRGLEL-DAAKRLAYGVVIGSFVLTIITAVIL-
MDMLAEYLPILIFLGIAVGLAIAMMLASVIMAKQHPDSEKISTYECGFEAFDDARRFDVRFYLVAILFIIFDLEVAFLFPWAVSLGDIGLFGFWSMVIFLVILTIGFAYEWKKGALEWEMSR---GNRPLSPHLQVYRPQLTSVLSILFRIMGVATSVGSIVLIWWLAAAASGVEYFELVQSFLGSWFGRLLLFGWTFALVFHLCNGIRHLFWDAGKGLEL-ETAYASGKAVIVFTVIITLGLWGLAA
M--LENYLPIMVFIFLGIAFGIGPMLIGYLLGPSKPDEEKNSQFECGFPVFDDSRYFNVRYYLVAILFILFDLEVAFIFPWAVVQSQLGWFGFIAISIFLFLLVVGFIFEWKKGALEWEMSLKGAGDRPVHLNLLQIRLPVAGVMSIVHRITGVLMFLAVPFMIYLLDRSLRSEAEFRQIADWLHSPLGAMLLFGLLWSVLHHLLAGLRYLLIDVDLGVDK-TMASITAWLVLLAAPLFALLLAWGLL
M--LQNYFPILMFVVVGLLVGVGPLLLGWLLAPNRPDPEKLSPYECGFEAFEDARKFDVRYYLVAILFILFDLEIAFLFPWAVVLKELGMYGFGVMIEFITVLTIGFVYMWKKGALEWEM----QKQRPKHLDLSKIRLPVPGIVSILHRISGVALFFSLPLLIYLLSGSLSSADAFDSYRAVVAHPLVKLILIGLLWGFLHHAAAGIRFLLLDIHKGLEL-QTARATAKMVLAVSLSLTAIIGGILW
MELLRDYIPIVVFIGISLVIGLALLISPFIVAYKNPDPEKLSAYECGFNAFDDARKFDVRFYLVAILFIIFDLEVAFLFPWAVVFGDLGWYGFWSMMVFLGVLTIGFAYEWKKGALEWDMSNADRGNRPLSPHLQIYKPILTMVMSILHRITGAALYFGTVLLAWWLIAAAAGPTYFEFVNEIYSSFIGRLILFGFTWALVHHMLGGLRHFIWDMGAGFGR-EAREWLARATIIGSVGLTILLWIIGR
MQLLADYLPLVIFIGVSLVIGVALLVSPFIVAYSRPDAEKLSAYECGFNAFDDARKFDVRFYLVAILFIIFDLEVAFLFPWAVAFGDLGWFGFWSMMLFLGVLTVGFIYEWRKGALEWDMAEAKEDIRPLSPHLQIYRWTWTMAMSVVHRVTGSALYVGTLLLVAWLLALASGPEAFETAQWFFGSFLGRLILFGYTWTLLHHMFGGIRHLIWDVGLGFDA-AARQNLARMTLIASATLTLLVWVVGS
MDLLSDYFPVLVFIAIAGVMAVFMIAASWIIGRQKPDPEKDSAYECGFEAFEDARKFDVRFYLVAILFIIFDLEVAFLFPWAANLGALGLFGFWSMMIFLAVLTIGFVYEWKKGALEWEMRD---NTRPLSPHLQVYRPQITSILSILHRMTGVTLALAALLLTYWLASAAYGPEAFGRAQVLLESWFGRLVLFGFTFSLFYHMCNGIRHLGWDMLWGFDM-PRLRITGAIVVITSLSLTVLSWLMAL
M-NLEDYLPILLFILVGIGVGVVPQLLGRVLAPYRPDSQKTSPYECGFEAFEDARKFDVRYYLIAILFILFDLETAFFFPWGIAMRDLGWAGFITMILFIVEFVVGFWYLWKKGALDWEM----DKKRPKHLALYLIKLPLPGMVSILHRVSGLLLFLALPPLLLMLQYSLRSIETYTQLAGLLAHPLAKLTLLGLLWAFLHHFCAGLRYLAIDLHYVRDL-ALARGSSWMVIAASLGLTMLIGVKLW
M--LENYLPILIFIVIGLFVGVAAMGMGFILSPRNPDEEKGSRYECGFEAFEDARKFDVRFYLVAILFILFDLEIAFFFPWAVVLDQIGPTGFWAMMIFLGILVVGFIYEWKKGALEWEMQP---AHRPVFLNLMQIRLPVAAVMSIAHRAAGVLLFLAIPLIIGLLSLALSGDDGFVRATQLLQQPWSRLVLFLLLWALAHHFLAGIRYLLLDLHLGVRA-PYFRRTAWAVLGAAPVLALMLLWGLA
M-NLDSYLPVLLFILVGVGVGIAPQVLGYILGPNRPDAAKNSPYECGFEAFENARKFDVRYYLVAILFILFDLEIAFLFPWAVALKEVGATGFWAVVIFLAILVVGFVYEWKKGALDWEMKRR-VPARPVFFKLTQIQMPVGAITSIMHRVTGVVLAIAIPFCFYALHLSLASKESYEHLTKMANTGLFKIALIAFIWALSHHLLAGVRHLLMDIGIGSHL-ADARRSAWSANVGGVAMALLATGVVL
MELLREYLPILIFLGIAVALGIVLILAAVIVAVRHPDAEKLSAYECGFNAFDDARKFDVRFYLVAILFIIFDLEIAFLFPWAVSFGTVGVVGFWSMIVFLAVLTIGFAYEWKKGALEWEMADV-RGNRPLSPHLAIYRPQITSISSILTRITGVALILASLMVVWWLLAASAGPEYFAVADGVVRSLIGDLILLGSLWALWYHLLAGVRHLIWDSGRGLEL-DTAKRLGWAVVAGSFIMTAFTLIVI-
MQLLSNYAPILIFLALAIGLGLVLILAAVVVAVCNPDPEKVSAYECGFNAFDDARKFDVRFYLVSILFIIFDLEIAFLFPWAVAFPELSMAAFWSMMVFLAVLTVGFAYEWKKGALEWEMADV-RGNRPLSPFMPYYRPQLTSISSIMVRITGIAALGAALLVVWWLLAAATSANSFALIDGLLRSILGDLVLLAATWAIFYHMLGRLRHVIWDFGYCLEV-AVSETMAKGMFIGATVLTVLAAILV-
MNLLSSYLPVVIFIGVALVVGLALLVTPFLVAYRNPDPEKLSAYECGFNSFDDARKFDIRFYLVSILFIIFDLEVAFLFPWAVSFGEIGMLGFWSMMVFLAVLTIGFAYEWKKGALEWDMSHSHTRERPLSPHLTIYRPPITMTTSIVHRITGGALYFGTLLVAWWLTAAAGPQDYFEFVNGIFGSWIGQLVLFGYTWALLHHLLGGIRHLIWDTGAGLEK-HTASKIAWANVVGSVVLTILVWVVGR
MDWLVEYLPILVFFGIAIVIAGLCIGGSWLVARQKPDAEKATPYECGFEPFGDSRRFDVRFYLVSILFIIFDLEIAFLFPWAVTLGKIGLFGFWSMMVFLAVLTVGFIYEWRKGALEWEMTK---RDRPLSPHLQIYKMPFTAVLSISHRITGVVMAVGTLVLAYWLAAAAYGPDAYATAQAVLGSVPGRLLLFGWSVALFYHLCNGIRHMFWDAGMGFEI-RDAVKSGYITVGAALALTILAWAIG-
M--LAHYFRILVFISIGIFIGMVALAIGWFLGPRRPYKDKLSPYECGFETFQDAHPFDVRFYLVAILFIIFDLETVFLFPWAVVLRHIGWLGFWAMIIFLAILAVGFIYEWKRGALEWEMRTE-RPVRAVNLDLTKFRFPPMALVSICHRISGFILFLCMPLMFYLLHQATLSEASFGDLQQLLHNHWLKVAVWITFSATLFHLFAGIRHLVMDLGFGESV-REGRITAYMVFVISFIAIILAGVWIW
M-NLQQYFPVLLFILVATGIGFALIGAGSLLGPRRPDAEKLSPYECGFETFDDARRFDIRYYLVAILFILFDLEIAFLFPWAMAQGAVGLVGFWTVMVFLAVLTVGFIYEWKKGALDWEMSDSITKPRPTYKNVLVYHMPAPGKLSILHRASGVILFLCLPLVILLFAKSVGSEASYASIAEIAGNPLVKLVLLAIIWGYLHHFCAGIRFLLLDLHIGVEK-VAARKSATTSLVISLILTVILGLKLW
MSLLQDYLPLAVFIAVALGLSAVLLIVPFIVAYQQPDPEKMSAYECGFNAFDDARKFDVRFYLVAILFIIFDLEVAFLFPWAVAFGQLGVFGFWSMMVFLAVLTIGFIYEWKKGALEWDMADTRTVERPLSPHLTIYRPMLTMMMSIVHRITGAALFFGTLLLCWWLLAAASGPTAYSKVQAFMGSIIGGLILFGYTWALIHHMLGGIRHLIWDTGRGFGP-AEREWLTLATLVGSIGLTIVIWVIGR
MS-AAEFLPVLFMIAGIVLVVGATLFVSSLLRPSNPYLEKNMPYECGMDPAEAAGRFRVQFFILAILLVVFDVEAMFLFPWAVVLKEIGIVGYLEMFVFIVLLLVGFAYAWLKGALEWEMTD--TRSRPLSPHLQIYKPIPTMVMSIMHRITGGALYFGTILVAWWLIAAASGAAYYDWVSWLFGTLIGKIVLFGYTWVLMHHMLGGLRHFAWDLGYGYEK-HFATKMAKATLAGSVTLTLLIWIIGR
MNLLSSYLPIVIFIGVALVIGLALLIAPFLVAYSAPDPEKLSAYECGFNAFDDARKFDVRFYLVSILFIIFDLEVAFLFPWAISFGDVGWFGFWSMMVFLGVLTVGFIYEWRKGALEWDMSKTNHSNRPLSPHLQIYKPIPTMVMSIVHRITGCALYFGTLLVAWWLIAAATSQQQFDIVSMVYGSWIGLLVLLGYTWALIHHMIGGIRHLIWDTGRGLEK-DTTTKMAWASLIASVLLTILVWVAVA
MDLLSEYLPILMFIGVAVGLGLVLMLSALIVAVRNPDPEKLSAYECGFNAFDDARKFDVRFYLVAILFIIFDLEIAFLFPWAVAFGDMSMAAFWSMMVFLAVLTVGFAYEWKKGALEWEMADV-KVERPLSPHLQVYRPQLTSISSILVRITGIALLGLSTLVVAWFLAAASSETAFAAMDGFLRSWFGSLIMLGGVWAFVYHMLGRLRHLLWDFGYCVDV-PTSEKLAIGMLGLSTLVTLIVALV--
MELLRDYLPIAVFIGIALVIGLALLVSPFLLAYSKPDPEKLSAYECGFNAFDDARKFDVRFYLVSILFIIFDLEVAFLFPWAVVFGDLGWLGFWSMMTFLGVLTIGFIYEWKKGALEWDMPDVDKGSRPLSPHLQIYKPILTMVMSILHRVTGGALYFGTLLLAWWLIAAASGEAYYDFVNGLMGSILGRLVLFGFTWALVHHMLGGIRHFIWDMGAGFGR-EAREWLARATIIGSVTLTILLWIIGR
MSLLQDYLPVVIFIGISAVIGLALLVAPFLVAFSRPDPEKMSAYECGFNAFDDARKFDVRFYLVSILFIIFDLEVAFLFPWAITFRELGGFGFWSMMVFLAVLTVGFVYEWKKGALEWDMAG--AAERPLSPHLQIYRPMLTMMMSIVHRITGVALYFGTLLLVIWLVAAASSPAAFDTVNGLYGSWIGLLVLVGYSWALIHHALGGIRHFIWDTGAGFGP-QAREWMARATIGGSIGLTVLLWIIIK
MEMLREYLPILVLLAVAIGLGLVLLLAAIVAAVRNPDPEKLSAYECGFNAFDDARKFDVRFYLVSILFIIFDLEIAMLFPWAVAFQDISMTAFWSMMAFLAVLTAGFAYEWRKGAMEWEMADV-RGERPLSPHLQVYRPQMTSISSILTRITGNALIVGVLLIVWWLLAAATGPDYFAIADAVVTSWFGDLVLTLSLWAIWYHYLAGLRHLYYDAGKGLEI-ETSEKLGWACIGGSVILTVITLLII-
MEMLREYLPIIVFLGLAIAIGLILVLAAVVVAVRNPDPEKVSAYECGFNAFDDARKFDVRFYLVSILFIIFDLEVAFLFPWAVAFKDLSMVGFWSMMVFLAVLTIGFAYEWKKGALEWEMAEK-KGERPLSPFMPYYRPQLTSMSSILTRITGNALIVSTLLVVWWLFAAATSESYFNFANAILTSFVGDVVMTLSALGIWYHFLAGLRHLYFDAGHGMDI-PTAEKLGWACIIGSVVLTILTIVIV-
MEMLREYLPILVFLAVAIGLGLVLILAAVVLAVRNPDPEKVSAYECGFNAFDDARKFDVRFYLVSILFIIFDLEIAFLFPWAVAFQDISMAGFWSMMVFLGVLTIGFAYEWKKGALEWQMADV-RGNRPLSPHLQIYRPQWTSISSIMVRITGIGCLLASILVVGWLLAAASSEAAFNVIDGFLRSILGTLILVAAMWGIFYHMLGRLRHVLWDFGYLVQV-PVSEDMAKGMFIGATLLTIFVLVVS-
MEMLREYLPILVFLAIAIGLGLVLILAAVILAVRNPDPEKVSAYECGFNAFDDARKFDVRFYLVSILFIIFDLEIAFLFPWAVAFKDVSMVGFWSMMVFLGVLTIGFAYEWKKGALEWEMADV-RGNRPLSPHLQVYRPQLTSISSILTRITGNALLLGALLVVWWFLAAATSEAYFATANAVLTSWFGDLVMLGSVWAIWYHTLAGVRHLIWDEAKMLQM-DQAEMLGWAVIIGSVVLTLFTIIVV-
M--LESYLPILVFLVIAGFAGLAPLVAGLVLAPRRPDENKLSPYECGFEAFEDSRKFDVRYYLVAILFIIFDLEIAFLFPWAVVLDQVGLFGFVAMAIFVGILLIGFLYEWKKGALEWEMDS---DDRPLSPHLQIYRFPTTVITSITHRITGALLALGTLGVTYWLIALASGPQVYAAARAFFGNGFVQLILFFWTYALFYHLCNGIRHLGWAIDYGFEL-ERARKSAVAVFVAAGILTVITWLFAS
M--LENYLPILVFIIFGLLFGMVFLAVGFLLAPSKPDAEKLSPYECGFEAFEDSRKFDVRYYLVAILFIIFDLEIAFLFPWAIVLDDIGMFGILAMALFIGLLLIGFLYEWKKGALEWEMQT---DNRPLSPHLQVYKPQLTSVLSICHRGSGVVLALGSIILVWWLSALAAGPEAFATVNGVVGSFIGKVILFLFTLALFYHLCNGIRHLVWDTGRGFEL-ESVYRSGYLVVIASVVLTVVVWIVAA
M--LENYLPILVFIGIGLLVGVIPLAIGMAVGPRKPDSAKDSPYECGFEAFEDSRKFDIRFYLVAILFIIFDLEIAFLFPWAVALDEIGMFGLLAMAMFLGILVIGFIYEWKKGALEWEMPN---DNRPLSPHLQVYRPQMTSVLSILHRITGVILSVASLILVYWLAALAAGPEAFARAEALLHGWIGIAILIPVTLALFYHLCAGIRHLVWDAGVALTI-KGVYVTGWTALATTLLLTLIFWVVV-
MAVLSSYIPIVIFIAICLIIGLALMVAPFALAFKAPDAEKLSAYECGFNAFDDARKFDIRFYLVAILFIIFDLEVAFLFPWAASFGDIGWFGFWSMMVFLAVLTIGFVYEWKKGALEWEMAT--TSNRPLSPHLQVYRFIPTMAMSIIHRITGGAMYFGTILLAAWLVSAAMGKEAFDCVSWFFGSWLGLLILFGYTWALVHHLLGGLRHFAWDLGHGLGK-EFTTKLAIALPFVSVAVTVLLWIVGW
MELLREYLPIIIFLGLAIVIGLVLIIAAVVLAVRNPDPEKLSAYECGFNAFDDARKFDVRFYLVSILFIIFDLEIAFLFPWAVAFKGVGLVGFWSMMVFLAVLTIGFAYEWKKGALEWEMADV-RGNRPLSPHLQIYRPQLTSISSIFARITGVALLGGAVLVAWWFFAAAMGPGYYDFVNGLMTSFIGDLVMFMALWALCYHALSGLRHLIWDIGIGLDI-ETAEKMGLAVIGGSVVLAILVAVII-
MTLVSEYFPILVFLAIAIVIAGAAVGASLVVGKQNPDSEKLSAYECGFDAFADARKFDVRFYLVSILFIIFDLEVAFLFPWAVALKDIGMFGFWSMMVFLGVLTVGFIYEWKKGALEWE--------------MQIYRPQISSALSIFHRGTGIALSVGTLLLAWWVIAAAAGPEAFAAAQWFIGSWLGLLMLFGWTASLFYHLCAGIRHLAWDAGWGYDL-PTMHKTGYAVLIGTAVLTVLAWIIGW
M--LAEYWPVLLFLVVAGGLGIVLLAIGLLVAPRNPDPEKLSPYECGFEAFEDARKFDVRYYLIAILFIIFDLEVAFLFPWAVVFDKIGSIALIEMALFLALLVIGFAYVWKKGALEWDMAQ---SGRPLSPHLGIYRWQVQMVTSILHRATGIALVAGALLVLWGLTALAAGPDAWSCFTGFTGSVFGLILLLGWTWALMFHLCNGVRHLLQDAGMGYEI-PQFVRSSWLAVVVSLLLTVAIWAYLL
M--LAEYWPILLFIGVAAGLGVVLLAIGLLAGPRRPESEKLSPYECGFEAFEDARRFDVRYYLLAILFIIFDLEIAFLFPWAVVFQKIGIIALIEMATFLLLLVIGFAYVWKKGALEWEMAD---TQRPLSPHMGIYKWQVQMVTSILHRATGIALSVGTLLVLWGVFSLASGEDSYNQFKTCIGSPIGLVLLFGWTWSLFYHLCNGIRHLLQDGGMGYAI-PQFVRSSWLSIIVSIVLTVLVWAYVA
M--LQNYFPILLFVIVGLLVGVGPILLGWLVAPNRPDPEKLSPYECGFEAFEDARKFDVRYYLVAILFILFDLEITFLFPWAVVLKELGAFGFGVMVEFIAVLTLGFVYMWKKGALEWEM----QKQRPKHLDLAKIRLPIPGIVSILHRISGVALFFSLPLLIYLLHGTLSSAEAFDAYRAVVSHPLMKLVLIGLLWAFMHHFCAGIRFLFLDVHKGLEL-QTARATAKSVIVISLVLTVILGVVLW
MELLRDYLPIVIFLGLAIALGLVFIFAALIIAVRNPDPEKVSAYECGFNAFDDARKFDVRFYLVSILFIIFDLEIAFLFPWAVAFKDVGIVGFWSMIVFLGVLTVGFAYEWKKGALEWAMADA-GDNRPLSPFMQYYRPQMTSISSIMVRITGNALILAAMLIVWWLLAAATSSAYFEVVDGIITCWVGDLIMFFSAWALWYHLLGGVRHLLWDFGYCLEV-AISEKLGWGMFIGATVLTIFTAIVV-
MDLLNDYFPIFVFIGVALAISLVIVGLTFLRAPYHPTSEKISPYECGFEPFSSSRRFDVRFYLVAILFIIFDLEVVFLFPWAVSLGEIGILGFWSMMFFLSVLTIGFIYEWKKGALEWEMMP---SKRPLSPHLQIYKPQLTSVLSVMHRFTGAFLCLGILGIILWLYGISSQPACFSWLISVSQNFIGKVFIFLMLYAFFYHLANGVRHLVWDAGYGFEI-KTVYRTGWLVVGSSLGLALLYWVLFF
MPFLSEYLPIAVFFAIAVGLSAAFVLTAFVFGTQRPDEEKMTAYECGFDAFDDSRQFDVRFYLVAILFIIFDLEVAFLFPWAVSLGGIGMFGFWSMMIFLGVLTIGFIYEWKKGALEWEMSK----PRPLSPHLQIYKPQMTSVLSICHRATGVVLATGTGLVCLWLIALALGEDSFALATMIIQHPLGQFVLFGYSAVLFYHACNGIRHLAWDMGYGLEI-PQVYATGRIVLAATVILTGIFWFLV-
MELLREYLPILVFLAVAVGLGIVLILAAVVLAVRNPDPEKVSAYECGFNAFDDARKFDVRFYLVSILFIIFDLEIAMLFPWAVGFKDLSDVSFWSMMVFLAVLTIGFAYEWKKGALEWEMADV-RGNRPLSPHI-IYRPQMTSLSSIMVRLSGLGVFAVAILVVWWLLAASSSEAGFAGIDGFLRSWFGDIVLTAATWGLWYHTLGRLRHVFWDFGYCLDV-EVSEKLGLGMFVGATILTIITVLVV-
MD---ALLIIAAWTGLAALAAWGMQ---R---QAGATAPLAAPFLGGGTPDTHAWRYHFRPYTMALVFIAFEMEMMFMYPWAVVFVREGAKALAEMGMFLGILSVGLLYGWREGIFRWQMPDV-RGNRPLSPHLTIYRPQLTSMTSILTRLTGNALLLVALMIVWWFLAASIGPEYFAFADWLITSWFGDLVMTLSLWALWYHSLAGLRHLYWDTGRGLEL-ETAETLGWAVIAGSFVLTLVTLFFV-
M--LENYLPILVFVVLGVLFGVGPIVMGYLLGPSHPDSEKQSPYECGFEAFEDSRKFDVRFYLVAILFIIFDLEIAFLFPWAIALEEIGTFGLLAMAAFLSLLVVGFIYEWKKGALEWEMYQ--PDKRPVLRNPFAFRYPLNALLSIMHRLSGLAMVLLGGLAFVWGVWLVTVPESFEALMRWAASPWAKIGWTLLALSFWWHWLTGLRHLIVE-HQGFDHTRQANHRSALVLIGVFVFGAVLIVL-W
M-NLDNYFPVLMFILVGIGVGVVPQVLGYLLSPHKPDSAKLSPYECGFEAFEDARKFDVRYYLVAILFILFDLETAFFFPWGVSMRELGWSGFVTMMVFIAEFVVGFWYIWKKGALDWEMSEAVKKERPEIRNIMNYNMTPGAYVSILHRISGAAIFLMLPFLLFLFQNSVQSEMSFDYFKVILSHPLCKLVLLGLIWAYMHHFCAGFRHLFMDMHMGIEK-DSSRQSAVSVLVVSLILTALAGLKLF
M-NLETYFPVLLFILVGIGVGVVPQVLGRILGPHKPDAEKLSPYECGFEAFEDARKFDVRYYLVAILFILFDLEVAFLVPWAVAMREVGMLGFWSMMIFLGVLTIGLVFEWKKGALDWEMSDSLKTGKPQFRNIVHYRMPLAAIVSIMHRISGALIFLLLPVILLLLDKSLMSEISFEHFKGIASHWFVKLIILALVWAYLHHFCAGIRHLFADVHVGVDK-VKGRKSAVIVLAISLPLTALVALKLF
MEMLREYLPILVFMAVAAGLGIVLILAAVVLAVRNPDPEKVSAYECGFNAFDDARKFDVRFYLVSILFIIFDLEIAFLFPWAVAFKDISMVGFWSMMVFLGVLTIGFAYEWKKGALEWEMADV-RGKRPLSPHLTIYRPQLTSLTSILTRITGNALLLAAMLIVWWFLAAATSPEAFALADAVITSFLGDLIMTLSLWALWYHLLAGVRHLIWDNAIGLDI-PTAYKLGYAVIGGSVVLTLLTLVVIA
MT-AIEFLPVLVMIAGIVLVVGATLFVSSLLRPSNPYPEKNMPYECGMDPAEAAGRFRVQFYILAILLVVFDVETMFLFPWAVVLKEIGLIGFVEMFVFIVLLLVGFAYAWLKGALEWEMTN--TRSRPLSPHLQIYKPIPTMVMSIVHRITGGALYFGTILVAWWLIAAASGAAYYDWVNWLFGTLIGKLVLFGYTWALVHHMLGGIRHFIWDLGYGYEK-HFATKMAKGTLAGSVALTLLLWIVGR
MDLLREYLPIVIFIAIAIGLGVVLILAAAVLAVRNPDAEKVSAYECGFNAFDDARKFDVRFYLVSILFIIFDLEIAFLFPWAVAFADMSMLAFWSMMVFLAVLTVGFAYEWKKGALEWEMADM-R-DRPLSPFMPYYRPQITSISSIMVRITGIVSFGTAFLVVCWLLAAAFSEPAFDRINWLMTSFIGDIIMVLASWAIWYHMLGRLRHVIWDFGYCLEV-PISEKMGWGMFIGATVLALFTAIVV-
MGILQNYLPLVVFIGVATVIGLALLVAPFLVAYQQPDPEKLSAYECGFNAFDDARKFDVRFYLVAILFIIFDLEVAFLFPWAVAFGKLGLVGFWSMIVFLGVLTVGFAYEWKKGALEWDMAP--QIERPLSPFM-TYRWTLTMAMSIGHRVTGIALYAGTLLLVWWLLAAASGPPAYATFQGFIGSWFGRLILFGYTFALIHHLLGGARHFIWDLGYGFGP-NEREWLTRAALIGSISVTVILWIIAR
MELLHEYLPILIFLGIAIAIAFIAVGASYIVSRQKPDVAKNSAYECGFDAFSDSRRFDVRFYLVAILFIIFDLEVAFLFPWAVSLGTVGVFGFWSMVVFLGILTIGFIYEWRKGALEWEMKT---GDRPLSPHLTIYRPQITSILSIAHRGTGFVLAVGTLLFTYWIVAAAYGPEAFETAQWLMGTWFVQLVLLGFTFCLFYHLGNGIRHLAWDVGCCLDL-PRHAATGWLVVFFSFGATGLTWALIS
MELLIQYFPILIFLGIAIAFSLIFVGAAMLIAKQRPDSEKLSAYECGFEAFEDSRQFDVRFYLVAILFIIFDLEIAFLFPWAVSLGEIGLYGFWSMMIFLGVLTVGFVYEWNKGALEWEMAQ---VKRPLSPHLQVYRWGWHMAASIINRATGVALAFGSILLTWWLVAMATGHDYFDQVQGYAGSIIGRLVLFGITFALMQHLAGGIRHLFMDAGKLYEL-KANTSSARLTFVFSIVMTIVIWVAAM
MEMLREYLPILVFLGVAVGLGLVLILAAVVLAVRHPDPEKVSAYECGFNAFDDARKFDVRFYLVSILFIIFDLEIAFLFPWAVAFKDVSMVGFWSMMVFLGVLTIGFAYEWKKGALEWEMAEK-QVDRPLSPFMPYYRPQLTSISSILTRITGNALIVGVILMVWWFLALAAGPEYFETAEWWITSWVGNIVMFLSLWAVWYHYLAGLRHLIWDAGKGLEL-ETAEKLGWICVYGSVVLTVITVLILI
MELLRDYIPIVVFIGVALVIGLALLIAPFVLAYKSPDSEKLSAYECGFNAFDDARKFDIRFYLVSILFIIFDLEVAFLFPWAVSFGDLGWFGFSSMMIFLAVLTVGFVYEWKKGALEWDMANADKANRPLSPHLQVYRLILTMLMSILHRITGAGLYFGTVLVAFWLVAAASGPEYYEFANAVFGSWFGRLVLFGFTWALMHHMLGGLRHFIWDMGRGFKL-EAANWMAKATIIGSVSLTILLWIIGR
MVDLSEYLPILIFLAIALGLSTAFVFLPRLTGTHNPDAEKLSEYECGFPAFEDSRQFDVRFYLVAILFIIFDLEAAFLFPWAVSLDLTGWPGWITMMIFLGELGVGLAYAWKKGALEWEMAN--TRSRPLSPHLQVYKPIPTMVMSIVHRITGAALYFGTVLVAWWLIAAASGEAYFDWVNWFFGALIGRLVLFGYTWALMHHMLGGLRHFMWDMGRGYEK-HFNTKLAIATPVVSVALTVLIWIVGR
MEILREYFPILVFMAVAIGLGLVFILAAVVLAVRHPDPEKVSAYECGFNAFDDARKFDVRFYLVSILFIIFDLEIAFLFPWAVAFKDVSMIGFWSMMVFLAVLTIGFAYEWKKGALEWEMADV-RIERPLSPHLTIYRPQMTSVSSIMVRITGIALIPITAIVVWWLLAAATSETAFAFIDGLMRSWLGDLFLIAASWAAYYHMLGRLRHVIWDFGYGLEI-NVALKLGAGMFIGATVLTILTALIV-
MNLVAEYLPILIFLGLAVALGLILILAAVVLAVRRPDPEKVSAYECGFNAFDDARKFDVRFYLVSILFIIFDLEVAFLFPWAVAFGAGSMLAFWSMMVFLAVLTIGFAYEWKKGALDWEMADV-RGNRPLSPFMPYYRPQWTSMTSIFTRITGNGLIVAAALTVWWFLAAAAGPDAYRVANGVITSWFGDIVMTLSVAALWYHTLAGIRHLIWDTGRMLEV-GRAERLGQAAVAGAVILTILTVLIV-
MEMLREYLPILVFLVIAVGLGLVLILAGVIIAVRNPDPEKVSAYECGFNAFDDARKFDVRFYLVSILFIIFDLEIAFLFPWAVAFQDVSMVGFWSMMVFLAVLTIGFAYEWKKGALEWEMADV-RGNRPLSPHLQIYRPQLTSMTSILTRITGNALIVGMLLCVWWLLAAATGPDYFAVADAVVNGWFGNLVMFLSLWALWYHTLAGVRHLIWDQAVGLDL-DTAEKLGYAVIGGSVILTILTVFII-
MTLLGAYVPIAIFIGLALVIGLALLIAPFAIAYKNPDPEKLSAYECGFNAFDDARKFDVRFYLVSILFIIFDLEVAFLFPWAVSFGDIGWIGFWSMMAFLGVLTIGFVYEWKKGALEWEMTN--TQKRPLSPHLQIYKFTPTFLMSGFHRVTGFGLYFGALLIVWWLMAAASGEAYFAWVSGIFGSWFGLFVLFCFSWALVHHLLGGIKHLAWDIGYGFEK-ERSTRIAQLQIVSSVVLTIAVWIIGA
MSLLTAYIPIAIFIGIALVIGLALLIAPFAVAYKAPDSEKLSAYECGFNAFDDARKFDIRFYLVSILFIIFDLEVAFMFPWAVSFGEIGWFGFWSMMVFLAVLTVGFIYEWKKGALEWEMAN--TKNRPLSPHLQIYKFIPTMAMSIMHRITGAALYFGTVLVAAWLIAAASGEENFNEVNGLFGSLVGQIILFGYTWALLHHLLGGLRHMMWDLGYGFEK-EFSTMLAKANLVASIGLTVLVWIVVR
M--LAEYLPTLLFLIVAGGIGVALLVVGSVLGPRRPTAEKLAPYECGFEAFEDARQFDVRYYLIAIQFIIFDLEIIFIVPWATVFRDLGIIGLVEMGIFASMLLLGFVYVWKKGALEWEMPS---TARPLSPHLQVYRRQIQMVTSIVHRATGIILVFGGLLVAAALLALASGADAWACVTSLAGSWFGLLVLFGWTWALAYHWLNGIRHLLQDVGWGYSI-AQFVRNGWISVIGSLILTAIVWVAVA
M--LNDYLPILIFIGVGLAVGVLPMVLGRLVAPHHPDSAKLSPYECGFEAFEDTRKFDVRYYLVAILFIVFDLEIAFLFPWAVALKQIGRPGFLAMVLFLGILIVGFVYEWMKGALEWEMS----RARPQDLGLRTLRLPVGAWASLLHRITGVLLIAVVGLAVGLLRTSLQGPGGFQQVANAVRGPWGHVIGPLAILVAAEHLYSGMRHLAHDVGWGFGR-EHARLTAGAVMILAVV-TALAAVSAW
M--LQNYFPILLFVIVGLLVGVGPIVLGKVLAPNRPDPEKLSPYECGFEAFEDARKFDVRYYLIAILFILFDLEIAFLFPWAVVLKELGAYGFGVMVEFLAVLTLGFVYMWKKGALEWEM----QKQRPKHLDLATIRLPIPGIVSILHRVSGVALFFSLPLLIYLLHGSLSSAESFETYRAVVAHPLMKIILIGLLWAYMHHFCAGIRFLFLDIHKGLEL-QTARATAKTVVVVSLALTLILGVALW
MQLLSEYLPILIFIGIAVGLSAVIVIASLVLAKQAPDVEKLSAYECGFAPFEDARKFDVRFYLVAILFIIFDLEVAFLFPWAVTLGDIGHFGFFSMVIFLAVLTVGFVYEWKKGALEWEMSK---ANRPLSPHLQVYRLPMAAKMSISFRVMGVGLAIGFVFLASWLIGAGAGRDVFNGYHAFFTSWFGLLLLFGWTAAFYYHACNGVRHLVWDTGRGLSN-EGAAKGNPIVFGAAIVLTILTWIIGA
MELLREYLPILIFLGLAIALGLVFIIAAVIVAVRNPDPEKVSAYECGFNAFDDARKFDVRFYLVSILFIIFDLEVAFLFPWAVAFKDVGLVGFWSMMVFLGVLTIGFCYEWKKGALEWAMADA-TGNRPLSPHLTIYRKQWTAVTSILTRITGNALIVASLMFVWWILAASSGPESFATANGFVTSWFGDLVLFGSLWAAWYHFCAGLRHLVWDAGYMLDV-EQGELLGKIAVGASLVLTILTAIIL-
MGILQNYLPLVVFIGIAAVIGAVLLIAPFIVAYQQPDPEKLSAYECGFNAFDDARKFDVRFYLVAILFIIFDLEVAFLFPWAVTFGKLDATGFWSMIVFLGVLTVGFAYEWKKGALEWDMTV--RIERPLSPHLQIYRWTLTMALSVVHRATGMALYFGTLLLVWWLIAVSSGPGAYAAVQSFTASWIGRLIAFGYTWALMHHMLSGVRHLVWDLGYGFKP-AEREWLTRAALIGGILLTVLLWIVAR
MNLLAEYLPILIFIGIAVGLALVIVIASYVVARQRPDSEKVSAYECGFEAFDDARKFDVRFYLVSILFIIFDLEVAFLFPWAISLGDIGLFGFWSMVCFLGLLTIGFVYEWKKGALEWEMSV---QNRPLSPHLQIYRPQLTSVLSILHRMTGVAIAVGTLLLVYWLASASAGPEAFDHAQGFVGSPIGLILLFAWSVALFYHLCNGIRHLAWDAGLGFEL-PTVYRSGWAVLVGTAVLTLLAWIVGY
MDMLREYLPIIIFLAIAIGLGLVLLLAAVVLAVSNPDPEKVSAYECGFNAFDDARKFDVRFYLVSILFIIFDLEVAFLFPWAVAFGEISMTAFWSMMVFLAVLTVGFAYEWKKGALEWEMAET-RIIRPLSPHLQIYRPQLTAITSILTRITGNGLIVGTILAVWWLLAAATSPEYFAFANAVATSWFGDLVFTASLWAICYHYLAGLRHLYFDSGKGLDI-PTAEKLGWACIIGSVVLTVLTIILVQ
MEMLREYLPILVFLAVAIGLGLVLVLAAVIIAVRNPDPEKVSAYECGFNAFDDARKFDVRFYLVSILFIIFDLEIAFLFPWAVGFKDISDIGFWSMMVFLGVLTIGFAYEWKKGALEWEMADV-RGNRPLSPHLTIYRPQMTSLSSIMVRITAIASLVFAVLVVWWFLAAATSPEAFAGIDGFLRSWLGKLLQLGATWAIFYHMLGRLRHVVWDLGYCLEV-EISEKLGLCMFIVATALTLLIAIVV-
MEFLREYLPIVIFLGLAIVLGVVLILAAVVLAVRNPDPEKVSAYECGFNAFDDARKFDVRFYLVSILFIIFDLEIAFLFPWAVAFGDLSMTGFWSMMIFLAVLTVGFAYEWKKGALDWEMADV-RGNRPLSPHLMIYRPQWTSMSSIFVRITGIGLLLGSILVVWWLIAAATSESAFGFIDGLLRSWFGDLIMALATWALFYHMFGRLRHVIWDFGYMLDV-DKSELFAKAMVLISFLLTAFVVIVL-
MPLLDQYLPLVVFMAIAGVISGALLVAPFLVAFKAPDSEKLSAYECGFNAFDDARQFDVRFYLVALLFIIFDLEVAFLFPWAVAFHQVGLFGFWAMMLFLGILTVGFVYEWKKGALEWDMKSG-PASRPLSPHLQIYRPTLTMMMSIVHRITGAALYGGTLLLAWFLISAASGPGAFAAASHVVSSFFGKLVLFGFTWALFHHLLGGVRHLIWDLGYGLDD-PEREWLAWATLIGGIALTLLVWVCVA
MELLRDFLPVIIFLGLAIALGLVFIFAALIIAVRNPDPEKVSAYECGFNAFDDARKFDVRFYLVSILFIIFDLEIAFLFPWAVAFKDVGLVGFWSMMVFLGVLTVGFAYEWKKGALEWAMADV-RGNRPLSPFMTYYRPQMTSMSSILVRITGNALIVAVLMIVWWLVAAAVSPECFATADAFLRSWFGDLVFLGSTWALWYHFGGGLRHLAWDFGYCLNV-ETSEKLGWAMLIGATVLTFITMIVT-
MT---TLIAIILIFAFSMLFTAAL----RAGGTGPSTYPQKRPILGGSDPETHAWRFHVRYYTMTLLFVAFEMEMMFMYPWAVVFVEEGPKALAEMGMFLVILSVGIVYGWREGIFRWEMADV-RGNRPLSPHMTIYRPQLTSMTSILTRITGNAMLITALLIVWWFLAAATSVEYFDTVNGIMTSWFGDLVFTLSLLGLWYHTLAGIRHLIWDTGRMLDV-PTAEKLGIAALIGSVVLTVLTVIIV-
MEMLREYLPILVFLAVAIGLGLVLILAAVVLAVRNPDPEKVSAYECGFNAFDDARKFDVRFYLVSILFIIFDLEIAMLFPWAVAFKDISMVGFWSMMVFLAVLTIGFAYEWKKGALEWEMPDV-RGNRPLSPFMQYYRPQLTSVTSILTRITGNALLIGALMVIWWLLAAATSEEYFRTANAVLTSGFGDLVLFGSLWALWYHTLAGIRHLVWDNAQMLEL-ERAEKLGWGVVFGSVILTIVTVIII-
MTLLTEYAPILIFLGLAIGLALVLILAAVVVAVSNPDPEKVSAYECGFNAFDDARKFDVRFYLVAILFIIFDLEIAFLFPWATAFPGLSDLAFWSMMVFLGVLTIGFAYEWKKGALDWEMADV-RGNRPLSPHLTIYKPQLNSITSILVRITGNAMLVSAVLVVWWLMAAASGPEYFATVDGWVTSVLGDIVMSLSVLGLWYHALGGLRHLIWDAGYGLDA-DTSDKMGWGMLIGSVVLTVLTLIAI-
MEFLREYLPIVVFLGLAIVLGLVFILAAALVAVRNPDPEKVSAYECGFNAFDDARKFDVRFYLVSILFIIFDLEVAFLFPWAVAFQDVSMVGFWSMMVFLGVLTIGFAYEWKKGALEWEMADV-RGKRPLSPHLTIYRPQLTSITSIFVRITGNALVVAGLLIVWWFAALAAGPEAYATANGFITSWFGDLVMFLSVLALWYHLLGGVRHLIWDSGHMLDV-HRSEIFGQAMMVASVLLAIFTAIVV-
M--LQNYFPILLFLIIAIVVGVLPMLLGMVLGTNRPDAAKLSPYECGFEAFEDARQFDVRYYLVAILFILFDLEVAFLVPWALVLKEIGIFGFISMMIFLAVLVVGFAYEWKKGALEWEM----SKTRPKHLDLRVIKFPLPSIVSGLHRISGALLGLSIPFVLYALSGTLSSGERFDAFRACVGSPVTKLLLLLVLWAFLHHACAGIRFLMMDIHKGVER-ETARLTAKIVMAVSLSLTVVIGVLVW
MEMLREYLPILVFLAVAAGLGIVLILAAVVLAVRNPDPEKVSAYECGFNAFDDARKFDVRFYLVSILFIIFDLEIAFLFPWAVGFKDISDTGFWSMMVFLGVLTIGFAYEWKKGALEWQMADV-RGNRPLSPHLQVYRPQLTSVTSILTRITGNALIVSALLIAWWFLAAATSPEYFATANGVLTSWFGDLVMTLSALGLWYHTLAGIRHLIWDNGYMLEL-DQAEKLGWFVITGSAVLTVLTIIIV-
MGILQNYLPLVVFIGVATVIGLALLIAPFIVAYQQPDPEKLSAYECGFNAFDDARKFDVRFYLVAILFIIFDLEVAFLFPWAVAFGKLGLAGFWSMMVFLGVLTIGFAYEWKKGALEWDMAP--RIDRPLSPFL-TYRWTLTMAMSIVHRITGIALYVGTLLMAWWLIATASGPGAYANIQGFTSSWIGRVIVFGYTWALMHHLFSGIRHLLWDMGYAFTP-TERESVTWGALLAGIAATVLIWIVAR
M--LENYFPILLFILVGIAIGVLPIVLGWLIAPNRPDAEKLSPYECGFEAFEDARKFDVRYYLIAILFILFDLEIAFLFPWATIFKEIKWFGFAEMMVFIAILVVGYIYAWVKGALEWEMAELSKKKRPKNLDLTTIRLPLPGILSILHRVSGAGLFLCLPLLLWLFQSSLATPESFATFKAVAAHPLVKIILLGLLWAFCHHFCAGIRYLFLDVHMGVDL-ESARLTSKIVFAVSIALTVILGVLLW
M-SIAEYFPVLLFIVVAGVIGVALLAMGSFLGPRQPGAEKDSPYECGFEAFEDARRFDVRYYLVAILFILFDLEIAFLFPWAIANGQVGLVGFWTVIVFLAVLTVGFIYEWKKGALDWDMSDTPSKQRPQYRNITKYHLPAAGKVSILHRISGALLFLSLPIILILFAASVASPESFASLGSGAGGLILKLILLVLLWGFMHHLCAGIRYLVLDLHIGIDK-VSAQKSAAVVMGVSLALTLVFAVKMI
MEMLREYLPILVFLAVAIALGAILILAAVVLAVRHPDPEKVSAYECGFNAFDDARKFDVRFYLVSILFIIFDLEIAFLFPWATAFKDVSMVGFWSMMVFLAVLTIGFAYEWKKGALEWEMAEA-RIERPLSPFMQYYRLQLTAVSSVLIRITGNALMVAVFLLIWWLLALAAGPEYFETAEWWITSYLGDLVMFGSLWAIWYHFLGGLRHLYFDAGKGLEL-ETAEKLGWVCVYGSVVLTILSVIIIL
MTLLGSYIPIAIFIGISLVIGLALLIAPFAVAYKAPDDEKLSAYECGFNAFDDARKFDIRFYLVSILFIIFDLEVAFLFPWAVSFKEMGWFGFWSMMAFLGVLTIGFIYEWKKGALEWNMTN--TKSRPLSPHLQIYKPIPTMVMSIVHRITGCALYFGTILVAWWLIAAASGPAYYDWAMWAFGTIIGQLILFGYTWALVHHLFGGIRHFVWDLGYGYEK-HFATKLAIANLVGSVAVTLVIWIVGR
MHLLREYLPILIFLGLAIVLGIVLVLSAVVFAVRNPDPEKVSAYECGFNAFDDARKFDVRFYLVSILFIIFDLEVAFLFPWAVSFGQISMTAFWSMMAFLGVLTVGFIYEWKKGALEWAMAEP-RVERPLSPFMPYYRPQMTSISSIMTRITGNALIVTALLTAWWLLAAATSPGYFDFVNAIVTSWFGALVYTLSAWAVWYHLLAGLRHLYFDAGKGLEI-ETAEKLGWACFIGATVLTIITIILV-
MDLLREYLPILVFLGVAVALGLVLMLSAAILAVRKPDPEKVSAYECGFNSFDDARKFDIRFYLVSILFIIFDLEVAFLFPWAVAFGGLTDVAFWSMMVFLGVLTVGFAYEWKKGALEWEMADV-RGNRPLSPHLQIYRPQLTAFTSIMTRITGNGLIVTAVLIVWWFVALASGPEAYERANGFLTSWFGDLIMTLSVAAMWYHLLAGLRHVWWDTTRGMDI-PTAYKIGYAMLAGTVVLTLITLIIV-
M-NLQNYFPVLLFIIVATLIGLALLGAGRLLGPHRPYDEKLSPYECGFEAFGDSRKVDIRYYLIAILFIMFDLEIAFLFPWAMAQGAVGIVGFWTVMVFLLILTVGFIYEWKKGALDWEMSDTAQKQRPQYRNILSYRLPLAAKTSILHRISGALLFLSLPVIILLLAMSLSSASGFAALSVVFGNPAVKLVVLALIWGYLHHFCAGIRYLALDLGKGNDK-YSANKSAASVLIVSLTLTFVFALKLF
MQLLASYLPIVIFLAIAVGLGLVLLLSAIVIAVRNPDPEKVSAYECGFNAFDDARKFDVRFYLVSILFIIFDLEIAFLFPWAVAFGDMSMTAFWSMMVFLAVLTVGFAYEWKKGALEWEMADV-RGNRPLSPHLQVYRLPLAAITSILNRITGVGMTLASILIVWWFAAGAFSADYFAVVDGLLTSILGELVLVGSLAALWYHMLNSIRHLIWDTGRMMDV-ATVEKTSYLVFGGTAVLTILTILAV-
MDMLREYLPILVFLAVAVGLGLVLILAAVVLAVRSPDPEKVSAYECGFNAFDDARKFDVRFYLVSILFIIFDLEIAFLFPWATAFKDVSMVGFWSMMVFLAVLTAGFAYEWKKGALEWEMADV-RGSRPLSPFMQYYRPQMTSISSIMVRITGIATFGFAFLVVCWLIAAASSPEAFAVVDGILTSFIGDLLMLLATWAIWYHMLGRLRHVIWDLGYLMEV-EIATKLGWGMFIGATVLTLLTIIVV-
M--LANYFPVLIFAIIGLIAGIVFILLGTFLGPKRHYAEKDTPFECGFEAFENARKFDVRYYLVAILFILFDLEVAFMVPWAVVYKDLGAYAFWSMLVFIVVLTVGFVYEWKKGALEWEMQT---KKRPVYLDMPTIHLPIPGIVSILHRASGVMLFLLLPVLLSLLAGSLSSGQAFAEYKAWADNWFMKLILIGVLWLFIHHLFAGIRFLLIDAHIGVEL-QPARKTAKWVLYGAPATAFILGIALW
M--LANYFPVLIFAIVGLIAGIVFILLGTILGPKRHYAEKDTPFECGFEAFENARKFDVRYYLVAILFILFDLEVAFMIPWAVVYKDLGAYAFWSMLVFIVVLTVGFIYEWKKGALEWEMQTEKGKKRPVYLDMPTIHLPMPAIVSILHRATGVALFLLLPFLLALLSGSRSSGEDFEYYKAWADNWFIKLILWGVLWAFIHHLFAGIRFLIIDAHIGTDL-QTARKSARIVLIAAAVTAFVLGIALW
MTLLVAYLPLVIFIGLSLVIGLFLLIAPFVVAYQQPDAAKLSAYECGFDAFGDARKFDVRFYLVAILFIIFDLEVAFLFPWAVAFGDLGLFGFWSMMMFLGVLTIGFVYEWKKGALEWDMAKVQRVERPLSPHLMIYRPMMTMMSSILHRITGAALYFGTLLLVVWLVAAITSPEAFDLVSWAFGTWIGQLVLVGYTWALFQHMAGGLRHFIWDFGRGFGP-VERELLTYGSFAFSGALTVAVWGAAL
MELLTSYLPIVIFVGICLVIGLALLVSPFLLAYKSPDDEKLSAYECGFDAFDDSRKFDVRFYLVSILFIIFDLEVAFLFPWAASFGEVGWFGLWSMMFFLGVLTVGFIYEWKKGALEWEMSD--KSNRPLSPHLSIYKFRPTMAMSIVHRITGGALYFGTILIVWWLIAAASGEAAFETASWFFGSFIGILILMGYSWALFHHALGGIRHFIWDTGHGLSK-ETSTKFAQMTLVGSLGLTAILWLGIF
MELLREYLPILIFLALAVALGLVLILAAAVLAVRRPDPEKVSAYECGFNAFDDARKFDVRFYLVSILFIIFDLEVAFLFPWAAAFPDHGELAFWSMMVFLAVLTVGFAYEWKKGALEWEMADV-RGNRPLSPHLQIYRPQLNSAMSIFHRITGVGMTLAAALIVWWLFAAASGPEAFAAADAVLTSWIGLLILFGSTWALVYHFGTGLRHLWMDMGYGYDI-KLNDLVGQIILVASGVLTLLIWFLA-
MGLLQDYLPILIFLGLATVLGIILILAAVVVAVRNPDPEKVSAYECGFNAFDDARKFDVRFYLVSILFIIFDLEVAFLFPWAVSFAGMSMVSFWSMMVFLAVLTIGFVYEWRKGALEWNMADM-KGGRPLSPFMKYYRIQLTSASSLLTRISGNALIAGAVLLVWWLLGLAMGPDWFGPVHWVVTSWIGRLIIVGSTWALWYHLLAGARHLIFDQGYGLKI-QTAERLGWAAVIGSFVLTVLTVGLFI
MEMLREYLPILVFLAVAIALGAILILAAVVLAVRHPDPEKVSAYECGFNAFDDARKFDVRFYLVSILFIIFDLEIAFLFPWATAFKDVSDTGFWSMMVFLGVLTAGFAYEWKKGALEWEMAEA-RIERPLSPFMQYYRLQLTAVTSVMIRFTGNALMAAVFFLIVWLLALASGPDAFETVEWWLTSFIFDLFWFFMLWSVWYHYLGGLRHLIFDAGKGLEI-ETAEKMGWICVYGSVVLTILTVIVIL
MLLFDQYLPLVVFAGVAAFIAAALLIAPFLVAFKSPDPEKLSAYECGFNAFDDARKFDVRFYLVALLFIVFDLEVAFLFPWAIAFRTIGDLGFWSMIIFLGILTVGFIYEWKKGALEWDMAEINGNQRPLSPHLLIYRPMLTMMMSIVHRITGAALYLGTLLLAWYLIAAASGPEAFATASIFFNSILGKLILLGFTWALFHHFLGGVRHMIWDAGYGFDA-AGREFLAQATLIGGILLTLFVWILAG
M---LDFLPIVIFLVIAAGLGCAFMLASWVLAPSSPDPEKVSTYECGFNAFDDARKFDVKFYLVSILFILFDLEIAFLFPWVLALDDIGPFGYWSMMSFLGILLVGFIYEWKKGALEWNMSGSNADARPLSPHLQVWRPHATFYASITHRITGVALYFGTFLIAAWIVALATGASCYPAIEDILFSWFGSVILYLWSVATLYHLVNGIRHLLWDPGIGFEP-KTASAVSVFNYTFAFLGAAAIWFAAF
M-NLENYLPVLLFILVGLGVGILPQVLGHVLGPNKPDFAKLSPYECGFEAFEDARKFDVRYYLVAILFILFDLETAFFFPWGVSVRELGWNGFLVMLSFIAEFVVGFWYIWKKGALDWEMTEAVKKERPEFRNIMNYRLPMAGIVSILHRISGALMFLLLPFVLYLLQESLRSEYTFANFMLIASHPIAKLVMLALVWGYTQHFCAGVRHLVMDTHVGLDK-DSARKSATVVVVITVIVTALVALKLF
M-NLQEYFPVLLFIIVATGIGLALLLVGRVLGPNRPDAEKLSPYECGFEAFGDSRKVDIRYYLIAILFIMFDLEIAFLFPWAMANGTVGLVGFWTVMAFLAVLTVGFIYEWKKGALDWEMSDTAPKQRPQYRNILSYRLPLAAKSSILHRVSGALLFLCLPLVLLLFSLSVSSPESFETLRSYVDNPVCKLILLVLIWGYLHHFCAGIRYLALDLHLGNDK-ESAKKSAGMVFGVSLALTVVFGLKLW
MNILHNYLPLVVFIGIASVIGLALLIAPFLVAYQQPDPEKLSAYECGFNAFDDARKFDVRFYLVAILFIIFDLEVAFLFPWAVAFGKLGATGFWSMIVFLGVLTIGFAYEWKKGALEWDMTA--RIERPLSPHLQVYRWTLTMALSIVHRATGVALYFGTLLLVWWLIAAASGPAAYAHVQAFTGSIIGRLIAFGYTWALIHHAMSGIRHLVWDLGYGFKP-SEREWLTWAALIGGIGITILLWIIAR
MELAGQYLPILVFLAIAIGLGLVLILAAVVVAVRSPDPEKVSAYECGFNAFDDARKFDVRFYLVSILFIIFDLEVAFLFPWAVAFKDISMVGFWSMMVFLSVLTAGFAYEWKKGALEWEMADV-RGNRPLSPHLAIYRPQLTSMTSILTRITGNALLISTLLVVWWFLSAAISPEYFAYADGVLTSWFGDIVLTLSVLGLWYHTLAGLRHLIWDMGYGLEV-EQAEKMGIVCLVGSVVLTLITVLVV-
M-SLEQYLPVLLFIVVGLAVGVIPQVLGYVLGPNRPDPEKNSPYECGFEAFEDARKFDVRYYLVAILFILFDLEIAFLIPWAVALTDVGSAGFITGVVFLVDLLVGFIYAWKIGALDWEMKIP-RSSRPVFLNPMQIQMPVGAWTSIGHRVTGILLAVGVPVSVYLLDRSLRSEQAFADVSAMFELMPVKGVAVILLWALSHHLLAGVRHLLSDFNLGSPL-RAARRSAWFVNLGGVAVALLAAGVLL
M-NLAPYFPVLLFIIVGVALGGGLITVGKLVSPHKPDVEKNAPYECGFEAFEDARKFDVRYYLVAILFIIFDLETAFLFPWGVSLRDVGWPGFAAMMVFILEFILGFVFLWKKGALDWEMAEAVKKPRPEFRNIAGYRLPLAGKVSILHRISGGLLFLLIPFALYLFEQSLTSELSFGQLKAFFANIIVKLVILALSWAFAFHFFAGLRFLLADTHKYVSK-EGGRNTAGAVLVLSSLLTIVIALKLF
M---ENYFPILMFVLVGVAVGVLPVAMGFLLAPSKPDPEKLSPYECGFEAFEDARKFDVRYYLIAILFILFDLEIAFLFPWATIFKDIKLFGFIEMLVFVAILVIGYVYAWAKGALEWEMAEMT-KKRPKNLDLTTIRLPLPGKVSILHRVSGVGLFLCFPLMLWLFGASLASAESFAAFKAVTAMLPVKVVLAGLLWAFVHHFCAGIRFLLLDVHVGIEK-EAARKSAGVVFAVSIPLTLVLWGALL
M--LENYLPVLIFLGVATGIGVLLLALGFLFGGGEKDAEKLSAYECGFEPFEDSRKFDVRYYLVAILFIIFDLEIAFLFPWAVSLDTVGGFGLIAMGIFLAILVVGFAYEWKKGALEWDMSN---PGRPLSPHLSIYRWPITMTLSILHRVSGIALSIGLLMFAWWLVAASSGDAAYQEVVSFAGSIPGRVMLIGWSAAFFFHLANGIRHLVWDLGYGFEL-KTANASAWFVLLLTVVLTAGYWVAL-
M-NLENYFPVLLFILVGIGVGIAPQLLGRLLGPHKPDDAKTSPYECGFEAFEDARKFDVRYYLIAILFILFDLETAFFFPWGVSMRELGWPGFITMLVFIAEFAVGFWYIWKKGALDWEMSEAAKPPRPQFRNIAGYRMPLAALVSIMHRVSGLFLFLMLPFILHLLDNSLLSEGTFEYLKGFASNWFVKLVILALSWAYLHHFCAGIRHLIMDNHIGLDK-DSARKSSTGVLVVSIALVILVALKLF
M-MLSQYLPILVFIIIALIIGLAMLGAGALLGTHNPDAAKNSPYECGFGPFENAHPFDVRFYLVAILFIIFDLETAFFVPWAVVLRKIGWFGFSAMMVFLGLLVIGFIFEWKRGALEWEMTV--NQKRPVNLDLGTIRFPVMAIASILHRISGLVLFLLLPFILYLLSKSLGSAVSFMQMQVLLQSPFHKLLLWAFSAALVYHLLAGIRHMINDLGFGEGV-KAGRQTAIWVIALAVILTIFLGIWIW
MT---EYTPILVLGVVAAAFALFSVLIAPLTGPKRYNRAKVDSYECGIEPTPPAERVPIKYFMTAMMFIVFDIEIVFLYPFAVAFDEMTWFAIFAVLLFLVNITIAYAYEWRRGGMEWDMAEAIKKARPVYRNIARYRLPWAGKVSILHRASGALMFLLLPFVLYLFEQSLTSEISFAKFTALLSNGFAKVVVLALIWAYLHHFCAGIRYLILDLHIGIDK-TSASKSAVSVLIVSLLLTVVFGAKLF
MEMLREYLPILVFLAIAIALGLVLILAAVVLAVRNPDPEKVSAYECGFNAFDDARKFDVRFYLVSILFIIFDLEIAMLFPWAVGFKDISMVSFWSMMVFLAVLTIGFAYEWKKGALEWEMADV-RGNRPLSPHLQVYRPQVTSVTSIFARITGVALLGATILVVWWFLAAASGPEYFNFVNGLMTSWFGDLVMFAALWAVCYHFLSGLRHLYWDAGRGFEV-AFAEKMAWGVIFGSVILAVLVALVL-
MEMLREYLPILVFLAIAIVIGLVFIFAAILVAVRNPDPEKVSAYECGFNAFDDARKFDVRFYLVSILFIIFDLEIAMLFPWAVAFQHISMTAFWAMMVFLGVLTAGFAYEWKKGALEWEMADV-RGNRPLSPFMQYYRPQMTSISSIMVRITGIASLGTAALLVLWLLCAATSPDAYAVVNGILTSFIGDVLMLLASWAIWYHMLGRLRHVIWDLGYMVEI-EPSEMMGWIMFIGASVMAIFTAIVV-
M-NLENYFPILLFILVGIGVGVLPQVLGRVIAPHKPDAEKLSPYECGFEAFEDARKFDVRYYLIAILFILFDLETAFFFPWGVAMRDLGWQGFVTMMVFIAEFVVGFWYIWKRGALDWEMK----ASRPTFFNLTQIQLPVGACTSIAHRISGVLLALGTPFGIYLLDLSLRGPQGYAQAAALLERTGIKLLLVLFVWALTHHLLAGLRHLLSDIDIGSEL-RPARASAWAVNCGAAFIALLSIGAVF
MEMLREYLPILVFLAIAIGLGIVLILAAVIIAVRHPDPEKLSAYECGFNAFDDARKFDVRFYLVSILFIIFDLEIAMLFPWAVAFKDVSMVGFWSMMVFLGVLTAGFAYEWRKGAMEWEMADV-RGNRPLSPHLTIYRPQLTSMTSILTRITGNALLVAALLIVWWFLAASTSEAYFAIANAVLTSWFGDLVMFLSLWALWYHTLAGVRHLIWDNAKMLEI-HLAEQLGWGVIIGSVVLTILTAIFV-
M--LENYFPILLFLIVGLLVGVAPLCLGKVLGTNKPDAEKLLPYECGFDAFEDARQFDVRYYLVAILFILFDLEVAFLVPWALVLKDIGSFGFFSMMIFLAILVVGFVYEWMKGALEWEM----NKTRPKHLALWQIRFPLPAIVSGLHRISGALLVLAIPFVLYALEGSLSSAERFDAFRACIGHPVVKLGLLVVLWGLLHHACAGTRFLLMDIHKGIDL-PTARLSAKLVMAVSLVLTVVIGVVAW
M-NIAEYFPVLLFILVATGLGGFLLFAGSFLGPRKPGTEKDSPYECGFEAFEDARRFDVRYYLVAILFILFDLELAFLFPWAIANGHVGLVGFGTAMLFLVILTVGFIYEWKKGALDWDMSESTSKPRREFRNVTKYRLPFAGKVSILHRVSGALLFLSLPLLITVFKESVTSPASFADLGSGFGGFLLKLILLVGLWGFMHHLCAGIRYLTLDLHIGMDK-QTAQKSAKIVLCVSLALTFIFAIKLL
MELLRQYAAIVVFLGIAGVVGIALLVMPFIVAYRNPDSEKLSAYECGFNAFDDARKFDVRFYLVSILFIIFDLEVAFLFPWAATFGTLGWFGFWSMMLFLGVLTIGFIYEWKKGALEWDMSNADKSNRPVSPHLQIYRMTLTMAMSIVHRITGGALYFGTILLAIWLIAAAAGPSAFETVNAIYGSIIGRLILFGYTWALIHHMLGGIRHLIWDTGRGFDP-ASRETLARLNIIGSVVLTIVLWGIGG
MEYFKEYLPIVIFLGIAAVLGIVFILAATVLAPRAPDPEKLSSYECGFNAFDDARKFDVRFYLVSILFIIFDLEVAFLFPWAVSLPDVAKYAFWSMMTFLGVLTVGFIYEWKKGALEWEMSDATIRERPTAPHLQVWRWHITMATSILHRMTGVALYVGALILAGWAMCLAAGPEAYGTFMDLMGSPLGKLVLFGLSFSVFFHLAKGVQHLVWDMGVALRV-PAANAGAVATIAFAVVATAVVWIIAL
M--LAEYLPTLLFLIVAVGIGVALLVIGWILGPKRPSEAKLSAYESGFDAFDDARLFDVRYYLIAIQFIVFDLEIIFILPWATVFRDLGMVGLVEMGIFAGLLLLGFIYVWKKGALEWEMSH---PQRPLSPFMQIYRLQLTSVMSLLHRISGVVLVVGALGLAWWLMAVAQGGEAYARAAECLASPLGMIALFGFSLALVYHLLNGIRHLMWDMGHGMTI-PEVYRSGYVVAGLTVLLTAAIWFFAA
MDYLAEYLPIAVFMAIAVGLSLAFVIGAFVVGSQKPDIEKLTAYECGFDAFDDSRPFDVRFYLVAILFIIFDLEIAFLFPWAVALGDIGLFGFWSMMIFLGVLTIGFVYEWKTGALEWEMT----RPRPLSPHLQIYRLPLPALMSISHRLSGVVLSSGTILVAVWLMMLAAGEDSFAVAQMVVSHPFGQLILFGYSVALFYHACNGVRHLFWDAVIGLNI-PAIYKSGQVALGIAFALTALFWAVL-
M--LENYFPVLVFILVGLAFGCAPIFLGWLVAPNHPDSEKLSPFECGFEPFEDARKFDVRYYLIAILFILFDLEIAFLFPWASIFKEIRLFGFIEMFVFIGILVIGYVYAWAKGALDWEMAES-KKRRPVFFNLLQIQMPVGALTSITHRVTGIFLALSIPFSVYVLDLSLQGPQGYAQVLAWFDKRAFRVAAIILIWALTHHLLAGVRHLLSDIDVGSQL-SAARRSAWIVNLGSVVVALLATGVFL
M-TITDYAPILIFILIALALGVIMLVAGSILSPKAPSDEKSAAYECGFPAFEDARPFDVRFYLVSILFILFDLETAFFFPWALVLRKLGTFGFMAMMLFLLLLIIGFVYEWNQGALEWEMKETYSKKKPVNLDLTTMAFPPMAIASILHRISGVVLFLCLPVILYWLNLSLKNASSFTDLQLILANPYYKSLLWLFVSSLWYHLIAGIRHMFMDIGIGESL-KAGYASANLVIILGIFGALGLGVLIW
M--LLQYLPIALLLAVGVAIGAIAILAGRFIGPNRPDKQKNAPYECGFEAFEDARKFDVRYYLVAILFIIFDLEVAFLFPWAVGLKQVGGFGFLAMMLFLGLLVVGFIYEWKKGALEWEMG----KPRPLSPHLTVYRPLIGSYTSILHRAVSAALLGGLGFLAAWLLAIAQGGVLFDAFSALWGSIVGKVMLFGWTFCAFFYAAHWIRHFAWDMGYGFEL-DTARLTGRLALFGSAAASVLVWLYIG
MNALTQYALLLGLTLGTVALVLSLYALARAIGRTRVEPVKDVPATAGSLARDPVWRYHARYYGYALLFLAFDMEMAFMYPWAVVYREEGLVALLDMGVFLAILFLGLLYGWSQGAFRRQMADSPRIDRPLSPHLQIYRPLFTMVMSIVHRITGVGLYFGTAILVWWLLAAATSPSAFESFRSVAGSPIGLIVLFGYTWALLHHALGGARHFIWDFIHGFGP-KERMLLAQATLAGSVALTVILWVVGK
M--LQNYFPILLFIIIGTVAGAGLMTLGKLLGTDKPDPEKLSPYECGFEAFEDARQFDVRYYLVAILFILFDLEVAFLVPWALVLKEIGSFGFFSMLIFLAILVVGFAYEWMKGALEWEM----SATRPKHLAIWQIRMPLPAIVSILHRASGALLFAAVPFMLYALQGTLSSADRFEAFRACIAHPLVKLALLAVLWAFLHHACAGIRFLLMDIHKGVEL-PKARASAYAVLGVSIVLTIVTGGLTW
M-NLENYFPVLLFILIGIAVGIAPQVLGRVLGPHRPDSQKTSPYECGFEAFEDARKFDVRYYLVAILFILFDLETAFFFPWGVAMRDLGWQGFITMMVFIAEFAVGFWYIWKRGALDWEMSEAAKPNRPQFRNIVGYRLPLAGIISILHRISGLLMFLLLPFILFLLDKSLVSESSFEYFKGFTSNWFVKLVILALSWAYLHHFCAGIRHLVMDNHIGLTK-DSARKSAAGVLIVSVPLALIVALKLF
M--LDNYFPILVFVLVGLAFGCAPILLGWLIAPNRPDSEKLSAFECGFAPFEDARKFDVRYYLIAILFILFDLEIAFLFPWAAIFKEIKLFGFVEMFVFIGILVVGYVYAWAKGALDWEMPEM-TKQRPKYLALHEIRLPLAGFASILHRVSGAGLFLMLPLLIWLLQLSLTSSDSAEMFAAVTGNWLVKLILLGLLWAFLHHFCMGVRILLIDVHVGVEK-QQAHGSAMAVMVVSLALTLVFGLKLY
ME---TLLTVLVLTGIFVALVLAAY---RASGPRCSPWPQRLPFLGGGEADTHAWRYHVRFYTMTLVFIAFEMEMMFMYPWAVVFVEEGLKALAEMGMFLAILSLGILYGWREGIFRWQMASADRRPRPLSPHLSIYRPIVTMVMSIMHRATGIMNIAGLVLVVAYLLALAAGPESFEWVNGIYSSILGRIVLVAFTWSLIHHALGGIRHFIWDFGKMVG--EARYDLAWATIVGSVLITTALWALVI
M--LENYFPVLLFMVVGLLVGVAPMALGVLLGTNRPDAEKLSPYECGFEAFEDARQFDVRYYLVAILFILFDLEVAFLLPWAAVIKDVGFPGFLAMMVFLAILVVGFVYEWMKGALEWEM----AKTRPKHLDLPKIRLPIPGIVSILHRVSGALMFLAIPVVFWLLAGSLSSEAQFEAYRGFVSHPIIKLGLLVLLWAYLHHACAGIRFLLLDIHKGLEL-STARATAKAVIVVSLALTAIIGGVLW
M-NVAEYFPVLLFVLVAGGLGVVLLLLGVVLGPRNPYDEKLSQYECGFEAFEDSRRFDVRYYLVAILFILFDLEIAFLFPWAVANQQVGLVGFSTVVVFLVILTVGFIYEWKKGALDWDMSENQKKPYREFRNVTDFKQPLAARVSILHRVSGAFLFLALPIVFVLFAASVASPGSFAELGSGFGGFLLKLILLVLLWGFMHHLCAGVRFLTLDFGRGLEK-AEAHKSARLVVIVSLVLTCIFAIKML
M--LDNYFAILLFILVGLAVGVGPILIGWSLGLLKPNAEKNSPYECGFEAFEDARKFDVRYYLVAILFILFDLEIAFLFPWAVVLKDIGVFGFWAMVVFLGILVVGFAYEWMKGALEWEMP----KTRPFFLNLIRIRLPVGGLVSILHRLSGALLALAVPALLYGFMLSLRSPADFERVRGLAGELTGALIALGLVWALSHHFLAGLRHLGFDLGWGEAR-APARLTAWATLAAALLLTALVGLRLS
M--LANYFPVFVFILVGLIAGVLFILLGTLLGSKRHYAEKDQPFECGFEAFENARKFDVRYYLVAILFILFDLEVAFMIPWAVVFKDLGQFAFWSMFVFIVVLGVGFVYEWKKGALEWEMR---TTNRPIFLDIISIRLPIPGIVSILHRISGVLLFISLPLLLWLLAGTLDNAAAFESYRAFVAHPLVKIGLIGLLWAYLHHFFAGIRFLFLDAHKGLAL-NTARTTAKTVMALALICTAILGVWLW
M-NLSAYYPVLLFLVVGTGLGIALVSIGKVLGPHKPDTEKNAPYECGFEAFEDARKFDVRYYLVAILFIIFDLETAFLFPWGVALRDIGWPGFLSMMVFLLEFLLGFAYIWRKGGLDWEMAEAVKKPRPEYRNIATYRLPLAGKVSILHRISGLLLFIALPFLLYLLDQSLTSEISFDAFKGFLANPLVKIVVLVLSWSFLFHFCAGIRFLLLDTHRAVSK-EGGKQTSIVVLTVSSLLTIVVALKLF
M--LDNYFPILVFVLVGLAFGCAPILLGWLVAPNHPDSEKLSAFECGFAPFEDARKFDVRYYLIAILFILFDLEIAFLFPWATIFKEIKMFGFVEMFVFIGILVIGYVYAWAKGALDWEMPEI-TKQRPKYLALHEIRLPLAGFASILHRVSGAGLFLMLPLLIWILQLSLSTQESADLFKAVTGNLLVKLVLLGLLWAFLHHFCMGIRILLIDIHVGVEK-QQAHNSAVAVMVVSLALTLIFGLKLY
M--MEAYFPILMFVLVGVAVGVLPVAMGFMLAPRRPDPEKLSPYECGFEAFEDARKFDVRYYLVAILFILFDLEIAFLVPWATVFSDMKVFGFVEMLIFMGILALGDIYAWAKGALEWEMAEMSKKKRPKNLDLTTIRLPLPGKVSILHRVSGAGLFLCLPVMLWLFSASLESPESYASFQSVAGMLPVKVILAGLLWAFVHHFCAGIRFLLLDMHIGIEK-EAAGKSAAVVFAVSIPLTLILWGVLL
M--TAEYFPVLLFIVIATVFGAFLVFTGAMLGPHKPDSEKNSPYECGFVAFEDARRFDVRYYLVAILFILFDLELAFLFPWAIANDHIGLVGFGTALLFLFILTVGFVYEWRKGALDWDMSESTQKPRREFRNITAYKLPLPAILSILHRVSGVLIFLSLPILIHLFRNSLSGPVMFNSLATGFSGFIIRVVCIVALWGFMHHLCAGIRFLILDLHIGMDK-VSARKSAKIVFIVSLVLTFVFAIKLL
MFVLTGYEYLLVFLLLCGSVPILALGIAYFLRPKREGASRRTTYESGMEPIGGAWQFNIRYYMFALVFVIFDVETVFLYPWAVAFSKLGLLAFIEALIFIAILVVGLVYAWRKGALEWS----------MSPHLSVYRFIPTMVASILHRATGAALYFGTLLIAWWLVAAAAGPGAFAWANGFLSSWFGLLILFGYTWVLMHHMLGGVRHFLWDIGLFDSK-PVSTRLAYATFVGSAALTVLIWLIAR
MVDLSQYLPILIFLVIAVGLSAAFVFLPRLTGTHNPSAEKLSEYECGFPAFEDPRQFDVRFYLIAILFIVFDLEAAFLFPWAVSLDLTGWPGWITMMVFLFELAVGLAYAWKKGALEWEMR-----NRPLSPHLQIWKWGPHMLTSILHRVSGSGLAFGLPVLLWWLGSLASGPEAYESFRAIAGSIPGMIVLVGVSWAFFNHMSSGLRHFVLDVGAGYEL-TTNKRVAMACTASGIILTAVFWAAIF
MV---TLAVILGWTGLAVVFAVALA------PSAKASAPQAMPFLGGGSVETHAWRFHFRPYTMSLLFIAFEMEMMFMYPWAVVFVSEGIKALAEMGMFLAILSVGILYGWREGIFRWQMADV-RGNRPLSPHITIYRPQLNSITSILTRITGNGLIVGGLLMTWWFVAAAMGPDAFATADAVLTSWFGDLVMFLSLWALWYHTLTGLRHLIWDTGRGLDL-PTAEKLGWACVGGSVVLTILTALVI-
M---AEYLPILLFLAVALLLSVAFVFLPRLTGAHKPTVAKLSEYECGFPAFEDSRQFDVRFYLVAILFIIFDLEAAFLFPWAVSLEQIGWAGWLTMMVFLFELVIGLIYAWKVGALDWEMAK--PSGRPLSPHLSIWRWGPAMLVSILHRATGDGMAVGGILLVGWLMALASGPEAYAWYVGWATSPIGYLLMVGLSWAFFQHMLSGLRHFVLDIGAGYEV-DNNNRWSALLPVLSIVLTAFLWAIIA
MNHFPIHGPFVAFLGLLCLVPPGAVAISWLLAPRTQGAEKRTTYESGIEPVGEAWQFSVRYYMYALVFVIFDVETMFLYPWAVVFDRVGALALLEVCLFLFILLIGLVYAWRKGALEWLMR----INRPLSPHLTVYRPQLTSVLSIFHRISGVVLATTAIGGIFALKLSATHFNTYPVFAFLLCSWLVFAALILAFFALCYHMSNGIRHLLWDMGLFLDL-NKIYTSAFIMLACSASLAAINFLRFS
M-NLETYFPVLLFILVGIGVGVVPQLLGRVLAPFKPDSQKNSPYECGFEAFEDARKFDVRYYLVAILFILFDLETAFFFPWGVAMRDLGWAGFVTMLVFIAEFAVGFWYIWKKGALDWEMSEVTKTNRPEFRNIANYRLPLAGLISILHRISGFLMFALLPVILYLLDQSLLSEGTFEYFKGITSNWFVKLVLLAVSWAFLHHFCAGIRHLFMDNHIGIEK-DSARKSAVIVFAVSLPLAGLVALKLF
M--IENYFPVFVFFVVALLFSMAPVLLGWLLGPRRPDPEKLSPYECGFEPFEDARRFDVRYYLIAILFILFDLEIAFLFPWAVVFKEMALYVFGTVMIFLAVLVIGYVVEWKNGALDWEMSEASRKARPKFLDLREIRLPLPGIVSILHRISGAGLFLLLPFLLYLFDLSVSSPETFATYKAIVGHPLVKLILFGLLWAYLHHFCAGIRFLLLDLHKGIEL-EPARQSARLVLIVSLTLTVILGVWLW
MVDLSQYLPILIFLGVAVGLSALFVFLPRLTGTHNPDAEKNSEYECGFPAFEDPRQFDVRFYLVAILFIIFDLEAAFLFPWAVSLDLTGWPGWITMMVFLGELVIGFVYAWKMGALEWEMAQASPQARPLSPHLSIWKWGPAMAVSILHRVSGNGLAVGLLVLLWFVGAIAGGPESYAAFLEHADSWYGMIVLIGISWAFFNHMASGIRHLVLDVGAGFEV-DRNNAWSIITILIGITLTAAFWAVIV
M--LESYFPVFVFILVGVAFGFAPVLTGLIVAPHRPDSEKLSPYECGFEAFEDARKFDVRYYLIAIIFILFDLEVAFLLPWATIFKEIRWFGFIEMLVFIAILVVGYVYAWAKGALDWEMAEMAKKRRPKNLDLPTIRLPLPGILSILHRVSGAGLFLMLPVLLWLFQGSLASSETFAAVKGVVGHPVAKIVLLGLIWFYMHHFCAGIRYLLLDLHKGIEL-EAARLSSKIVFAVSIALTLIIGAVLW
M--LQQYFPILIFIVFGLFLGVAALSMGYLTGLQRPDWAKLSPYECGFPGMSDARPFDVRYYLVAILFIIFDLETAFLFPWAVSLRHIGLPGLLAMGIFLSLLLLGFVYEWKKGALQWEM-----SKRPINLNLLTIRFPMTAIVSILHRLSGFLLFLAIPVFLMLMTLTLQSPEAFFTVHVCFEHPLMKLFLLGFLAALFYHLFAGIRHLFMDAGVADTL-KSAQWTAGFVMVATLVLTSLMGIYLW
M--LAEYLPSLLFLIIATGIGITLMAVSRFLAPRNPDAQMLSPYECGFEAFENARKFDVRYYLIAIQFIVFDLEIIFIVPWTQVFMDLGARGLVTMGLFVGMLFLGFIYVWKKGALEWEMAN---RSRPLSPHLQVYRWQIQMATSILHRATGIILSVGALIIAGGLLALMMGPESWACFTDHAGAWYGKAFLFVWTWVFAYHLSNGVRHIVQDFAVGYAK-ATFIRSSWLSVIASLVITALVWAAV-
MAVLIFYFPIVVFFSIVLIIACCLMVAPFIVAFKSPDPEKLSTYECGFNPFDDSRKFDIRFYLVSILFIIFDLEIALLFPWVVAFRKIGWLGFLSMVFFLGVLAVGFVYEWKKGALEWEMSN--SRGRPLSPHLQVYKLIPTMLMSIMHRITGAAMYFGTVLLAWWLWALSSGPSAFAQFQTFMGYWFFKIIILGYTWALIHHTLSGIRHLIWDMGFWFDT-KLSTRLARANVVFSFLLVGILWFVKR
MDLSRDYLPILILLDMAVALGAILVLAAVILAVRSPDPEKVSAYECGFNAFDDARKFDVRFYLVSILFIIFDLEIAFLFPWAVSFWAMTDLAFWSMMVFLTVLTIGFAYEWKKGALDWEMADV-RGNRPLSPHLSIYRPQLNSITSIMTRITGIGLVVGALLLTWWLIAAATGPEAFANADAFLTSWFGDLVMFLSLWALWYHFLAGLRHLYWDSGAGFDL-KTVNILGWGVVGGSILLTIVTAIVI-
M--LENYFPVLMFILVGLGFGLVPVILGRLVAPYRPGSEKLSPYECGFEAFEDARKFDVRYYLIAILFILFDLEIAFLFPWATVFQEFAWFVFGSVMVFIAVLVIGYVVEWKNGALDWEMRAR-SASAPKFLNLSQIRFPIGAIASIGHRVAGVLLVVSLPLLAFALDRSLRSESEFDALRDLVSEPWRALLLVILVWAAAHHVLAGVRHLLMDIGVGSRL-SQARTSAWAAILAAGIIAFAAAVWLS
M--LESYFPVLMFMLVGLAVGVVPIVLGRVLAPYNPDSEKLSPYECGFEAFEDARKFDVKYYLIAILFILFDLEIAFLFPWATVFQEFAWFVFGSVMVFLAVLVIGYIVEWKNGALDWEMPAP-PRAAPKFLNLAQIRFPIGAIASIGHRISGVLLLISLPFLVLALERSLRSEADYAALGTWLNSPWRALLLVVMVWAATHHLLAGVRHMLMDIGIGSRL-AQARMSAWSTIVAALLIALLAAMWLS
MIDLGQYLPILLFLGVALAISCVFVFLPRLTGTHNPTAEKLSEYECGFPAFEEPRQFDVRFYLVAILFIIFDLEAAFLFPWAVSLDFTGWSGWTTMMIFIGELAIGLIYAWKVGALEWEMS-----NRPLSPHLQIWKWGPHMFTSILHRVTGDGMALGLAVLLWWLGAMASGPEAYATFSAVATSIPGYIVLVGLTWAFFSHMMSGLRHFVLDIGAGYEL-TINKTWSTLAPILGVLLTIAFWAIIK
MVVAAEYLPILIFLGIAIALSAVFVGLPNLTGAQNPYDDKLAEYECGFPAFEDARQFDVRFYLVSILFIIFDLEVAFLFPWAVSLGATGVFGWGAMMVFLGILTIGFIYEWKKGALEWEMAT--PQVRPLSPHLSIWRWRVHAITSITHRITGNGMAIGGALFTWWLVAAASGPDAYMTFLAVARGPIGVIVGIGLTWAIFQHAASGVRHLGMDTGAGLSI-ERSKLSATLTWIFSIPATAAFWLFVR
M--LENYFPVLMFILVGLGFGLVPVILGRVLAPYRPDGEKLSPYECGFEAFEDARKFDVRYYLIAILFILFDLEIAFLFPWATVFQEFAWFVFGSVMVFLAVLVIGYVVEWKNGALDWEMRAP-PESAPKFLNLSQIRFPIGAIASIGHRISGVLLLITLPFLALALDRSLRGEAEFEALRDLVSAPGRALLLIVVVWAASHHVLAGLRHLLMDLGVGSRL-DQARTSAWAALVAAAVIALAVAAWLS
-----------MFTLVGLGVGLGPLIIGKLVSPHRPDAEKNSPYECGFEAFEDARKFDVRYYLVAILFILFDLEIAFLFPWAIVIQEIGQAGFWAMMVFLFVLVVGFIFEWMKGALEWDMIVKKKKQRPKNLNLFTIRLPVNAVVSIMHRASGVVLFLIQPLMLWALYLSLRNEQGYSTVSMQLQQWPVKLLLTGLAWAFFHHFYAGLRHLAMDVHWMTTL-QKARFSSRVVLGLVVATMLFVIFAIW
M---AEYLPILLFLAVALLLSVAFVFLPRLTGAHKPTVAKLSEYECGFPAFEDSRQFDVRFYLVAILFIIFDLEAAFLFPWAVSLEQIGWAGWATMMVFLFELIIGLIYAWKVGALDWEMGK--PSGRPLSPHLSIWRWGPAMLVSILHRATGDGMAVGGVLLVGWLMALASGPEGYAWYVGWATSPIGYLLMIGLSWAFFQHMCSGLRHFVLDIGAGYEV-DGNNRWSALLPVLAIALTAILWTIIV
ME-LFTLLLIL-LISLSAALAVQWW---PLRHQAMPSYSQRAPFLGGGRPDTHAWRYHIRYYPMTLLLIAFEMEMMFMYPWAVVYVEKGLVAMMEMGMFLAILSVGIVYAWREGVFKWQMN----SKRPVNLDLSTITFPLPALTSIAHRITGVILFVGLIFVFWALDASLSSPEGFEAVRGALHNFLAKLVAWGLLSALAYHFVAGIKHLLMDAGYGVDL-ENAYKKSQVTVVASAVLVVLAGVWVW
MK---ELVCLSVFIILAALFAIAMVIAGFICQYKHKTPVKNSIYECGMQPVSDARQFDIKYFHYAVIFLIFDIETIFLYPFAVFVNELGLFAVIEAFIFAGLLLFGLYYAIGRKVLKWGMPAV-KSNRPVNLSMGQVRSPV-AIASILHRLSGVIVFLLVAVLLWILDKSLSSPEGFDYVKNVVGNICVRFIVWVFVAGLIFHFIAGVKHLLADLGFAEEL-QSGRIAATISLILSAIGILAAFVWIF
M--IAQYWAVTIFVLATLALLVFMIGAASVLGGRAWGHEKNTPFESGILGAGSAHRFSAKFYLVAMLFVIFDIEALYLFAWAVSVREVGWEGLIGAAVFIFILLAGLVYDARMGALDWAMTTQKTAKRPVNLDLSTIKQPLPALVSISHRITGVMLFVGLIFALWAFDASLSSERGFEAVRDALHNFFAKLVAWGLLSALALHFVAGIRHMAMDLHFADDR-EGGIRTSKIVIIASAVLILLAGVWVW
ME-LFALLIIL-IVVLGAGLLVQWL---PMRHQPRPSWSQRVPFLGGGTPDSHAWRYHVRYYSMTLLLIAFEMEMMFMYPWAVVFVETGMKAMMEMGMFLAILSVGIVYAWREGVFKW-MN----SKRPVNLDLSTIHFPLPALTSIAHRITGVVLFVGLIFGFWALDASLSSPEGFESVRDALNNVLAKLIAWGLLSALGFHFVAGIKHLLMDTGYGVDL-EGGNRKAQITVVISAVLVVLAGVWVW
