# Supplementary material for: Inter-protein residue covariation information unravels physically interacting protein dimers
Source: BMC Bioinformatics. 2020 Dec 17;21:584. doi: 10.1186/s12859-020-03930-7 (PMC7745481; doi:10.1186/s12859-020-03930-7)
Supplement: Supplementary file 5 — Additional file 5. Final ER-MSAs at different ASA thresholds. Available on Mendeley data (http://dx.doi.org/10.17632/9bk2r55286.1). [file 12859_2020_3930_MOESM5_ESM.zip › Additional file 2/Final ER-MSAs/Negative ER-MSA dataset/ASA0.0/paired_MSA/4hea-A-2y69-B/MSA_IDs.txt]

sp|Q56217|NQO7_	sp|P68530|COX2_
tr|A0A1N7IKK2|A	tr|A0A1N7IN47|A
tr|A0A1K1NEN6|A	tr|A0A1K1P0N8|A
tr|A0A1F2ZMM9|A	tr|A0A1F2XG43|A
tr|A6FQY7|A6FQY	tr|A4EQ12|A4EQ1
tr|Q0P3H5|Q0P3H	tr|Q0P3F9|Q0P3F
tr|A0A0U9HSM2|A	tr|A0A0U9HLT7|A
tr|Q3EC47|Q3EC4	sp|P93285|COX2_
tr|V4NI84|V4NI8	tr|V4M406|V4M40
tr|Q1XGA3|Q1XGA	tr|Q1XGA9|Q1XGA
tr|A0A075VWJ9|A	tr|A0A1U8F8C3|A
tr|A0A1S2Z8F3|A	tr|A0A1S3E4B4|A
tr|I1TIC9|I1TIC	tr|I1TIB2|I1TIB
tr|A0A0G2QMZ6|A	tr|S4SJ68|S4SJ6
sp|P19044|NU3C_	tr|Q6R985|Q6R98
tr|A0A1B4ZB11|A	tr|A0A1B4ZB02|A
tr|B6VJX2|B6VJX	tr|B6VJY8|B6VJY
tr|Q8HIS5|Q8HIS	tr|Q8HIT0|Q8HIT
tr|Q2GKI7|Q2GKI	tr|Q2GJ19|Q2GJ1
tr|K3Z2H9|K3Z2H	tr|K3Z2K3|K3Z2K
tr|A0A067BG44|A	tr|A0A067BLV5|A
tr|Q1AGX3|Q1AGX	tr|Q1AGW4|Q1AGW
tr|A0A1E4ZRW3|A	tr|A0A1E4ZLW9|A
tr|I3NHY3|I3NHY	tr|Q27GW5|Q27GW
tr|S0ASL2|S0ASL	tr|S0AT20|S0AT2
tr|Q5G7I3|Q5G7I	tr|Q5G7I7|Q5G7I
sp|P18938|NU3M_	sp|P18944|COX2_
tr|Q8HLW8|Q8HLW	tr|Q8HLX2|Q8HLX
tr|D2KP31|D2KP3	tr|D2KP27|D2KP2
tr|A9XBE6|A9XBE	tr|A9XBE2|A9XBE
tr|Q94SH4|Q94SH	tr|Q94SH8|Q94SH
tr|Q8HQM6|Q8HQM	tr|W5NPB5|W5NPB
sp|P69236|NU3M_	sp|O47428|COX2_
sp|Q4JQI0|NU3M_	sp|Q4JQI4|COX2_
tr|B3GSZ7|B3GSZ	tr|B3GSZ3|B3GSZ
tr|C3RXD2|C3RXD	tr|E2JDK6|E2JDK
tr|B5WZ58|B5WZ5	tr|B5WZ54|B5WZ5
sp|Q9MIY3|NU3M_	sp|Q9MIY7|COX2_
tr|A0A0C3MVM1|A	tr|A0A0C3NBM5|A
sp|O79434|NU3M_	sp|P98049|COX2_
tr|Q8HCV8|Q8HCV	tr|Q8HCW2|Q8HCW
sp|O03171|NU3M_	sp|O03848|COX2_
sp|P15550|NU3M_	sp|P15545|COX2_
tr|Q8HG42|Q8HG4	tr|Q8HG46|Q8HG4
tr|C9VZR4|C9VZR	tr|C9VZR0|C9VZR
tr|Q27PP8|Q27PP	tr|Q8WBA9|Q8WBA
tr|A0A0L6DI94|A	tr|A0A0L6DID4|A
tr|A0A0L0W604|A	tr|A0A0L0W5Z0|A
tr|H0VU42|H0VU4	tr|Q9TEG8|Q9TEG
tr|Q9TA22|Q9TA2	sp|Q9TA26|COX2_
tr|G5CPH2|G5CPH	tr|G5CPG8|G5CPG
sp|O79880|NU3M_	tr|Q69GF7|Q69GF
tr|A5JFK3|A5JFK	sp|Q2Y0B9|COX2_
tr|H2PXF8|H2PXF	sp|P92693|COX2_
tr|Q6IYH1|Q6IYH	sp|P98038|COX2_
sp|P03899|NU3M_	sp|P00405|COX2_
sp|P03897|NU3M_	sp|P00403|COX2_
tr|D6RR52|D6RR5	tr|D6RR56|D6RR5
tr|C4T950|C4T95	tr|C4T946|C4T94
tr|G3RZR3|G3RZR	sp|P26456|COX2_
sp|P48654|NU3M_	sp|P48660|COX2_
sp|P34850|NU3M_	sp|P34840|COX2_
tr|Q6U7U9|Q6U7U	tr|Q6U7S7|Q6U7S
sp|P05506|NU3M_	sp|P00406|COX2_
sp|Q9T9V8|NU3M_	sp|P50690|COX2_
sp|O78753|NU3M_	sp|O78750|COX2_
sp|Q36456|NU3M_	sp|Q37718|COX2_
sp|P48912|NU3M_	sp|P48890|COX2_
tr|A0A1B0VGY1|A	tr|A0A1B0VF78|A
tr|H0YNZ9|H0YNZ	tr|G1FKC1|G1FKC
tr|K9MVI1|K9MVI	sp|P68297|COX2_
tr|A0A0C2Y238|A	tr|A0A0C3BUW0|A
tr|G3KEX2|G3KEX	tr|G3KEX3|G3KEX
tr|Q65CI6|Q65CI	tr|Q65CJ0|Q65CJ
tr|D4QAU2|D4QAU	tr|D4QAT8|D4QAT
sp|B0FWD2|NU3M_	sp|P50692|COX2_
sp|Q9ZZ60|NU3M_	sp|P67780|COX2_
sp|Q9B6C7|NU3M_	sp|Q9B6D5|COX2_
tr|Q6B3D0|Q6B3D	tr|A2BD38|A2BD3
tr|A0A1Y2AF63|A	tr|A0A1Y2AF40|A
sp|A9RAG5|NU3M_	sp|A9RAG1|COX2_
