# Supplementary material for: Inter-protein residue covariation information unravels physically interacting protein dimers
Source: BMC Bioinformatics. 2020 Dec 17;21:584. doi: 10.1186/s12859-020-03930-7 (PMC7745481; doi:10.1186/s12859-020-03930-7)
Supplement: Supplementary file 5 — Additional file 5. Final ER-MSAs at different ASA thresholds. Available on Mendeley data (http://dx.doi.org/10.17632/9bk2r55286.1). [file 12859_2020_3930_MOESM5_ESM.zip › Additional file 2/Final ER-MSAs/Negative ER-MSA dataset/ASA0.0/paired_MSA/4hea-H-2wdq-C/MSA_IDs.txt]

sp|Q60019|NQO8_	sp|P69054|DHSC_
tr|A0A1Y6BU03|A	tr|A0A1Y6CL88|A
tr|A0A1E4HQL7|A	tr|A0A1Q3UQC5|A
tr|A0A1E5QA06|A	tr|A0A1E5QAX1|A
tr|A0A061QFA6|A	tr|A0A061QH14|A
tr|W9H7Z1|W9H7Z	tr|W9H6C5|W9H6C
tr|A0A149W1H8|A	tr|A0A149W0F5|A
tr|A0A1Y2LF15|A	tr|A0A1Y2LDV2|A
tr|A0A1M3NPP3|A	tr|A0A1M3NQE1|A
tr|A0A1M3IPZ2|A	tr|A0A1M3IRY4|A
tr|I3TM21|I3TM2	tr|I3TQS3|I3TQS
tr|A0A143DEU3|A	tr|A0A143DF75|A
tr|A0A0M2RD75|A	tr|A0A0M2RAD7|A
tr|A0A0F3IWC1|A	tr|A0A0F3IWN4|A
sp|Q3SJQ0|NUOH_	tr|A0A125BBP8|A
tr|A0A1Y5T3U7|A	tr|A0A1Y5RC66|A
tr|A0A0F2RNQ8|A	tr|A0A0F2R676|A
tr|W6K986|W6K98	tr|W6K9X1|W6K9X
tr|A0A1G3HD27|A	tr|A0A1G3HNQ1|A
tr|W0SD84|W0SD8	tr|W0SF50|W0SF5
tr|D5CQS9|D5CQS	tr|D5CSY4|D5CSY
tr|A0A1G0NI65|A	tr|A0A1G0NK20|A
tr|A0A1E4ZI66|A	tr|A0A1S9CYD4|A
tr|A0A090AP35|A	tr|A0A090AIQ1|A
tr|A0A1G0FHP1|A	tr|A0A1G0CR19|A
tr|A0A133XIZ3|A	tr|A0A133XJX6|A
tr|G5ZVT0|G5ZVT	tr|G6A0R9|G6A0R
tr|A0A0E9M6Y8|A	tr|A0A0E9M608|A
tr|A0A1Q3JMR4|A	tr|A0A1F2Z183|A
tr|D5BPA9|D5BPA	tr|D5BMM6|D5BMM
sp|Q9ZCF7|NUOH_	sp|P41085|DHSC_
tr|D3RNH0|D3RNH	tr|D3RUM8|D3RUM
tr|A0A1R1I584|A	tr|A0A1R1I1P2|A
tr|A0A0K6IVT7|A	tr|A0A0K6IWD6|A
tr|D9SI44|D9SI4	tr|D9SFR0|D9SFR
tr|A0A0C5JQL5|A	tr|A0A0C5JAF0|A
tr|W0E2B1|W0E2B	tr|W0E0V8|W0E0V
tr|A0A0Q6BRB7|A	tr|A0A0Q6AUV3|A
sp|Q5P1E3|NUOH_	tr|Q5P1V0|Q5P1V
tr|A0A0A8E7P7|A	tr|A0A0A8E8I4|A
tr|I3YFI7|I3YFI	tr|I3YGP2|I3YGP
sp|A1K5B5|NUOH_	tr|A0A0K1J6B5|A
tr|A0A1F4ATZ2|A	tr|A0A142LIM7|A
tr|G0AJY5|G0AJY	tr|G0ABL2|G0ABL
tr|A0A1W1WZL5|A	tr|A0A1W1XNT4|A
tr|A0A0F7K0V3|A	tr|A0A0F7JVR6|A
tr|A0A1T2L9D5|A	tr|A0A1T2LA89|A
tr|Y0KIA8|Y0KIA	tr|Y0KIZ7|Y0KIZ
tr|G8QHI5|G8QHI	tr|G8QJV0|G8QJV
tr|C7RL75|C7RL7	tr|C7RQZ0|C7RQZ
tr|A0A0C2BM43|A	tr|A0A0C2C0Y6|A
tr|F9U545|F9U54	tr|F9U5H4|F9U5H
tr|A0A1A6C714|A	tr|A0A1A6C844|A
tr|W0TMU6|W0TMU	tr|W0TNU8|W0TNU
tr|A0A0P9CV04|A	tr|A0A0P9EGW1|A
tr|F1W1B9|F1W1B	tr|F1VWI2|F1VWI
tr|A0A1D9BHR8|A	tr|A0A1D9B9P0|A
tr|A0A0S4NVY3|A	tr|A0A0S4K0F9|A
sp|A1WXW0|NUOH_	tr|A1WT29|A1WT2
tr|L0GRP4|L0GRP	tr|L0GU24|L0GU2
tr|H8FSL9|H8FSL	tr|H8FUA6|H8FUA
tr|A0A1E3GEC5|A	tr|A0A1E3GAL5|A
tr|A0A1B1YR90|A	tr|A0A1B1YUN4|A
tr|A0A0N0GQ85|A	tr|A0A0N0XKJ8|A
tr|A0A1Y2R5T0|A	tr|A0A1Y2R407|A
tr|C1DCB0|C1DCB	tr|C1DB64|C1DB6
tr|A0A098GAX6|A	tr|A0A098GCD2|A
tr|A0A1G0Z203|A	tr|A0A1G0X1X6|A
tr|A0A1C2G0Z7|A	tr|A0A1C2G456|A
tr|H1G3P8|H1G3P	tr|H1G5Y3|H1G5Y
tr|A0A0P0UQD1|A	tr|S6BT29|S6BT2
tr|A0A191ZH37|A	tr|A0A191ZHX1|A
tr|A0A0J1D6F9|A	tr|A0A0J1CXN3|A
tr|A0A126Z889|A	tr|A0A126ZBI3|A
tr|A0A0Q8QD63|A	tr|A0A0Q8RKM6|A
tr|A0A0K0XTF1|A	tr|A0A0K0XWY1|A
tr|A0A0F5K114|A	tr|A0A0F5K1K8|A
tr|U5T2L8|U5T2L	tr|U5T3W9|U5T3W
tr|A9BNA7|A9BNA	tr|A9BVJ8|A9BVJ
tr|A0A1E7UA52|A	tr|A0A1E7UAK6|A
tr|A0A0S8BQ04|A	tr|A0A0S8L1Q2|A
sp|Q0A782|NUOH_	tr|Q0A906|Q0A90
tr|A0A0B2BNA5|A	tr|A0A0B2AVA9|A
sp|A4G637|NUOH_	tr|A4G5Z7|A4G5Z
tr|A0A0F3K7I2|A	tr|A0A0F3KN97|A
tr|S6AFU3|S6AFU	tr|S6B3V2|S6B3V
tr|A0A1K2HNU8|A	tr|A0A1K2HES0|A
tr|A0A1U9JNP2|A	tr|A0A1U9JJG1|A
tr|G2IXA7|G2IXA	tr|G2IZP0|G2IZP
tr|A0A0H4USW6|A	tr|A0A0H4UX71|A
tr|A0A0J5GGA3|A	tr|A0A0J5GGW4|A
tr|A0A1J4YSS9|A	tr|A0A1J4YV12|A
tr|A8PM89|A8PM8	tr|A8PMS9|A8PMS
tr|A0A1M7S008|A	tr|A0A1M7TAG1|A
tr|A0A0A8E2U0|A	tr|A0A0A8E3X3|A
tr|A0A165FDB5|A	tr|A0A161SFX4|A
tr|A6GS82|A6GS8	tr|A6GNA7|A6GNA
tr|V8G991|V8G99	tr|V8G959|V8G95
tr|A4BTQ7|A4BTQ	tr|A4BRY1|A4BRY
tr|A0A0C4Y0S3|A	tr|A0A0C4Y4L8|A
tr|A0A1U9JZC9|A	tr|A0A1U9K2W5|A
tr|A0A085F6Z6|A	tr|A0A101JVX3|A
tr|A0A0Q9EUA6|A	tr|A0A1S1THG5|A
tr|A0A0L8EU56|A	tr|A0A0L8ENP6|A
tr|B8EIM4|B8EIM	tr|B8EIW2|B8EIW
tr|A0A164AC23|A	tr|A0A163XIY0|A
tr|A0A0Q6MHH3|A	tr|A0A0Q6LZ68|A
tr|A0A0X3U0P1|A	tr|A0A0X3U7W3|A
tr|A0A0Q6Z423|A	tr|W3RMJ0|W3RMJ
tr|A0A0F2P5A9|A	tr|A0A098T4S7|A
tr|B6B478|B6B47	tr|A0A132C199|A
tr|E2CCI9|E2CCI	tr|E2CEE1|E2CEE
tr|A0A1M3BGY9|A	tr|A0A021X3B3|A
tr|A0A096BAT2|A	tr|A0A095Z6C2|A
sp|Q2GGK6|NUOH_	tr|Q2GFS4|Q2GFS
tr|A0A099CWW2|A	tr|A0A099CWK1|A
sp|Q20Z45|NUOH2	tr|Q6ND90|Q6ND9
tr|B2IHV9|B2IHV	tr|B2IJU8|B2IJU
sp|Q28T60|NUOH_	tr|Q28U84|Q28U8
tr|C3MEX2|C3MEX	tr|C3M9U7|C3M9U
tr|A0A1E3H8K0|A	tr|A0A1E3H415|A
tr|A0A193LKQ6|A	tr|A0A193LFE6|A
tr|A0A159Z360|A	tr|A0A159Z6C6|A
tr|A0A1N6F0A3|A	tr|A0A1N6E6Q4|A
tr|A0A0R2V1M8|A	tr|A0A1C2AF83|A
tr|D0D453|D0D45	tr|I1AQV7|I1AQV
tr|A0A081B944|A	tr|A0A081B8B7|A
tr|A0A171KVZ1|A	tr|A0A171KS82|A
tr|A0A1B2ENN3|A	tr|A0A1B2EGX4|A
tr|A0A0H5BQI8|A	tr|A0A0P0JEB5|A
tr|A0A1G2W2D1|A	tr|A0A1G2WHV7|A
tr|A7IPA0|A7IPA	tr|A7IGR8|A7IGR
tr|A0A1Y5SRA0|A	tr|A0A1Y5SVQ0|A
tr|F5R8C1|F5R8C	tr|F5RA35|F5RA3
tr|A0A0K2DGE6|A	tr|A0A0K2DC33|A
tr|A0A081MKW5|A	tr|A0A081MLN5|A
tr|F7QMC2|F7QMC	tr|F7QHM1|F7QHM
tr|A0A1G4A221|A	tr|A0A1Q4F923|A
tr|D6ZZ24|D6ZZ2	tr|D7A8R0|D7A8R
tr|F2IXZ7|F2IXZ	tr|F2J091|F2J09
tr|A0A1U7DBN2|A	tr|A0A1U7D1H3|A
tr|A0A1H8G8T8|A	tr|A0A1H8JGV3|A
tr|A0A0L0IZ15|A	tr|A0A0L0IWM7|A
tr|E3F3Z7|E3F3Z	tr|E3EX66|E3EX6
tr|A0A1A6FJ49|A	tr|A0A177PMX0|A
tr|A0A1W6ZWV6|A	tr|A0A1W6ZNM5|A
sp|Q1GIN0|NUOH_	tr|A0A0P1IA46|A
tr|V4RIF2|V4RIF	tr|V4RKA8|V4RKA
tr|A0A1P8UZR4|A	tr|A0A1P8UVQ4|A
tr|A6FR00|A6FR0	tr|A6FLV1|A6FLV
tr|A3K1E1|A3K1E	tr|A3K3K3|A3K3K
tr|A0A0P7J397|A	tr|A0A0P7IZR8|A
tr|A0A0J5QGQ3|A	tr|A0A0J5QBT1|A
tr|A0A1C7P4S4|A	tr|A0A1C7NZH9|A
tr|A0A147DB63|A	tr|A0A175RVH4|A
tr|A0A1U7JFP5|A	tr|A0A1U7JI99|A
tr|A0A126V4H0|A	tr|A0A126UZE8|A
tr|Q0F8P8|Q0F8P	tr|A0A1J5HPR1|A
tr|A0A086XX67|A	tr|A0A086YAV9|A
tr|A0A1Y5SKS2|A	tr|A0A1Y5RUR3|A
tr|A0A0L0AQN8|A	tr|A0A0L0ALZ0|A
tr|A0A1G6WAC7|A	tr|A0A1G6ZRI6|A
tr|A0A1Y5S7R6|A	tr|A0A1Y5RPA5|A
tr|A0A1B7Z519|A	tr|A0A1B7Z0D4|A
tr|A0A1B1PLB8|A	tr|A0A1B1PMB1|A
tr|U1XWF3|U1XWF	tr|U7U736|U7U73
tr|A0A0B3SPH5|A	tr|A0A0B3S4P4|A
tr|A0A0P1GXG4|A	tr|A0A0P1G2C4|A
tr|A0A1V8RW99|A	tr|A0A1V8RVC6|A
sp|Q11JJ9|NUOH_	tr|Q11DA7|Q11DA
tr|A0A080JYP3|A	tr|X2HGL1|X2HGL
sp|Q2YNF6|NUOH_	tr|Q2YLP9|Q2YLP
sp|A9MJA3|NUOH_	tr|A9MJM5|A9MJM
tr|A0A1U7DKU4|A	tr|A0A1U7DMJ1|A
sp|A8LIU9|NUOH_	tr|A8LJJ7|A8LJJ
tr|A0A0W7WF25|A	tr|A0A0W7WQ06|A
tr|A0A099TDC7|A	tr|A0A099TB76|A
tr|E8UGL1|E8UGL	tr|E8UEL0|E8UEL
tr|I2B772|I2B77	tr|I2BB47|I2BB4
tr|A0A0U1NJG0|A	tr|A0A0U1NM72|A
tr|D4B7B2|D4B7B	tr|D4BCA0|D4BCA
tr|A0A089R1P9|A	tr|A0A0F0VTM6|A
sp|A7MPB4|NUOH_	tr|A7MQW4|A7MQW
tr|A0A1M6I710|A	tr|A0A1M6HPZ6|A
tr|A0A086XYU1|A	tr|A0A086Y600|A
tr|A0A139SWW6|A	tr|A0A139SV98|A
sp|Q32DQ7|NUOH_	tr|Q32IL0|Q32IL
tr|A0A071LN90|A	tr|A0A071LTX4|A
tr|A0A0P1IJ16|A	tr|A0A0P1GYA9|A
tr|A0A1I6ZLH3|A	tr|A0A1I7CPE3|A
tr|A0A0B4D146|A	tr|A0A0B4CA02|A
tr|M2TCB1|M2TCB	tr|M2TDL3|M2TDL
tr|A0A0P7WMA0|A	tr|A0A0P7WHC6|A
tr|A0A0G3Q8R4|A	tr|A0A0G3QB08|A
tr|A0A0N0Z9X9|A	tr|A0A0N0I9U6|A
tr|S9S2R5|S9S2R	tr|S9SGW7|S9SGW
tr|A0A0P0ABW8|A	tr|A0A0P0ADE9|A
tr|A0A1Y1SUM0|A	tr|A0A1Y1SQT2|A
tr|H5UXT5|H5UXT	tr|H5V315|H5V31
tr|J2VC91|J2VC9	tr|J3HU74|J3HU7
tr|A0A1E4FW08|A	tr|A0A1E4FAS7|A
tr|G9ZAD9|G9ZAD	tr|G9Z527|G9Z52
tr|A0A1S2BZI2|A	tr|M1F7W5|M1F7W
sp|Q1QL92|NUOH_	tr|Q1QHF3|Q1QHF
tr|W0L9Q2|W0L9Q	tr|W0LCP7|W0LCP
tr|L0ETH3|L0ETH	tr|L0EVP3|L0EVP
tr|A0A1G3JGF4|A	tr|A0A1G3JV23|A
tr|A0A095UCY3|A	tr|A0A095VL60|A
tr|V9VRF0|V9VRF	tr|V9VQC1|V9VQC
tr|A0A1X7MZ91|A	tr|A0A1X7NRI8|A
sp|Q0C1D7|NUOH_	tr|Q0BX77|Q0BX7
tr|A0A0J8Y6Q3|A	tr|A0A0J8VSU5|A
tr|K2GRG6|K2GRG	tr|K2GSR3|K2GSR
tr|A0A1Y5S3T8|A	tr|A0A1Y5TIG5|A
tr|A0A1Y5TBX0|A	tr|A0A1Y5RVD6|A
tr|J7SL25|J7SL2	tr|M1SE23|M1SE2
tr|C0AVA4|C0AVA	tr|C0B272|C0B27
tr|A0A0A0Z9T0|A	tr|A0A0A1B8N2|A
tr|A0A1Y5SNI0|A	tr|A0A1Y5SBE3|A
tr|E1VKW2|E1VKW	tr|F3LC20|F3LC2
tr|H2IP41|H2IP4	tr|H2IWK4|H2IWK
tr|A0A1S2DHX0|A	tr|A0A1S2D8H2|A
tr|A0A0N1LHH3|A	tr|A0A0N1BHY0|A
tr|A0A0P6ZXN9|A	tr|A0A0P7AHD0|A
sp|Q6D2S3|NUOH_	tr|Q6D7G8|Q6D7G
tr|A0A0G3XH34|A	tr|A0A0G3XJB7|A
tr|V9HE67|V9HE6	tr|V9HMT6|V9HMT
tr|R8APN6|R8APN	tr|R8ANI6|R8ANI
tr|A0A172YBY7|A	tr|A0A172YGZ3|A
tr|A0A1M7ZMP4|A	tr|A0A1M7ZK94|A
tr|A0A097R461|A	tr|A0A097R083|A
tr|A0A1S8YEC1|A	tr|A0A1S8YJ50|A
tr|A0A1M6L5S1|A	tr|A0A1M6FKR8|A
tr|A0A1R1M8S3|A	tr|A0A1R1LYY0|A
tr|A9E3I1|A9E3I	tr|A9DS19|A9DS1
tr|S9S117|S9S11	tr|S9RU82|S9RU8
tr|C0DUF3|C0DUF	tr|C0DU23|C0DU2
tr|T0QB69|T0QB6	tr|T0P5R6|T0P5R
tr|A0A139C8H9|A	tr|A0A139CAX9|A
tr|R5SIB4|R5SIB	tr|A0A1Q3N754|A
tr|A0A1H3ZLW4|A	tr|A0A1H3VXB6|A
tr|U3TYX1|U3TYX	tr|U3TUB7|U3TUB
tr|A0A0J8YTH8|A	tr|A0A0J8YVJ3|A
tr|A0A142LA03|A	tr|A0A0F2QFZ4|A
tr|A0A1A9EUH1|A	tr|A0A1A9EWW8|A
sp|Q1QST8|NUOH_	tr|Q1QY90|Q1QY9
tr|C4K6N4|C4K6N	tr|C4K7D1|C4K7D
tr|E0SKH8|E0SKH	tr|E0SEZ0|E0SEZ
sp|C5B8I0|NUOH_	tr|C5BG70|C5BG7
tr|A0A0R2TE28|A	tr|A0A0R2SZ94|A
tr|A0A0R2W9H8|A	tr|A0A0R2TYY2|A
tr|A0A1S8CTI7|A	tr|A0A1S8CSV3|A
tr|A0A1Y6CXA0|A	tr|A0A1Y6CZ76|A
tr|A0A0D8D442|A	tr|A0A0D8CQ62|A
sp|Q7VRV8|NUOH_	tr|Q7VR95|Q7VR9
tr|C8PVU9|C8PVU	tr|C8PUP5|C8PUP
