# Supplementary material for: Inter-protein residue covariation information unravels physically interacting protein dimers
Source: BMC Bioinformatics. 2020 Dec 17;21:584. doi: 10.1186/s12859-020-03930-7 (PMC7745481; doi:10.1186/s12859-020-03930-7)
Supplement: Supplementary file 5 — Additional file 5. Final ER-MSAs at different ASA thresholds. Available on Mendeley data (http://dx.doi.org/10.17632/9bk2r55286.1). [file 12859_2020_3930_MOESM5_ESM.zip › Additional file 2/Final ER-MSAs/Negative ER-MSA dataset/ASA0.0/paired_MSA/4hea-H-2wdq-C/MSA_ready_for_MI.txt]

MTWSYPVDPYWMVALKALLVVVGLLTAFAFMTLIERRLLARFQVRMGPNRVGPFGLLQPLADAIKSIFKEDIVVAQADRFLFVLAPLISVVFALLAFGLIPFGPPGSFFGYQPWVINLDLGILYLFAVSELAVYGIFLSGWASGSKYSLLGSLRSSASLISYELGLGLALLAPVLLVGSLNLNDIVNWQKEHGWLFLYAFPAFLVYLIASMAEAARTPFDLPEAEQELVGGYHTEYSSIKWALFQMAEYIHFITASALIPTLFLGGWTMPVLEVPYLWMFLKIAFFLFFFIWIRATWFRLRYDQLLRFGWGFLFPLALLWFLVTALVVALDLPRTYLLYLSALSFLVLLGAVLYTPKPARKGGGAMIRNVKKQRPVNLDLQTIRFPITAIASILHRVSGVITFVAVGILLWLLGTSLSSPEGFEQASAIMGSFFVKFIMWGILTALAYHVVVGIRHMMMDFGYLEETFEAGKRSAKISFVITVVLSLLAGVLVW
MNWEGYAWPTIVIVAQIIAMIVPLLVAVAYLTYAERKVIAAMQMRKGPNVVGPFGLLQPLADGVKLLFKETILPAGANRVVFILAPVLTFSLAMVAWSVIPVDEGWA-------IADINVGILFLFAISSLGVYGVIMAGWASNSKYPFLGALRSAAQMVSYEVSMGFVIITVLLCVGSLNLTDIVLAQRNV-WFCVPLLPMFVIFFISTLAETNRAPFDLPEGESELVAGYFVEYSAMAFALFFLGEYANMILMSGMTTILFLGGWLPPLGFAGPIWFFAKVALVLFLFLWVRATFPRYRYDQLMRLGWKVFLPFSLLWVVVTAGALLAFGWL------------------------------KMSV---QNRPLSPHLQIYRPQLTSVLSILHRMTGVAIAVGTLLLVYWLASASAGPEAFDHAQGFVGSPIGLILLFAWSVALFYHLCNGIRHLAWDAGL-GFELPTVYRSGWAVLVGTAVLTLLAWIVGY
MYFTNWLGQALVILAQCLAVTVPLLVSVAYMTYVDRKVWASIQLRRGPNVVGPFGLLQPFADGLKLVLKETIVPSSANGILFIVAPMITFMTALVAWAVVPFDDGWV-------IADINVGILYLFAISSLGVYGIIIAGWASNSKYAFLGALRSAAQMVSYEVSIGFVLVTVMLCVGSLNLSKVVLAQSGWSWFWLPLLPMFVIFFVSALAETNRTPFDLPMSEAELVAGFHTEYSAMTFGLFFLGEYANMILLSAMGAVLFLGGWMSPIPYEGVVWFALKIAFLLFVFSWTKGTLPRYRYDQLMRLGWKVFLPVSLGWLVLTAAVLQFGGWV-----------------------------KHM----------SPHLQVWRWTPAMAVSIMHRVTGVGLAIGTLLMTWWLVAAATSEQAFANVQWFLGSVLGIFVLFCWTLALMLHFFSGLRHLAWDAGW-GFENRAYRTTSWFVIGAGIVTALLIWIVGW
MVWDAYLWPLIWIVIKILVIVVPVLVAVAYLTYMERKVIGSMHLRRGPNVVGPFGLLQPFADGVKLFLKETVIPSSANRAVFLIAPMLTFFLALIAWAVIPFGEGLV-------LADINVGVLYLFAISSLGVYGIVMAGWASNSKYAFLGALRSAAQMVSYEVSMGFVIITVLLCVGSLNLTAIVEAQRGM-WFVIPLLPMAVVFFISTLAETNRHPFDLAEAEAELVAGFNVEYSAMTFALFFLGEYANMILMCGMTTILFLGGWLPPLDIAGPIWFFIKIVMLLFIFIWVRASFPRYRYDQLMRLGWKVFLPMSLAGVVIVSAVLVMFDLL--------------------------PAVTGMRD---NTRPLSPHLQVYRPQITSILSILHRMTGVTLALAALLLTYWLASAAYGPEAFGRAQVLLESWFGRLVLFGFTFSLFYHMCNGIRHLGWDMLW-GFDMPRLRITGAIVVITSLSLTVLSWLMAL
MVLAGDAAWFFSIVTWILAIVAPLLLGVAFAVYADRKIWAAMQLRRGPNVVGPFGLFQSFADGLKLFIKETVVPSGANKGIFILAPMLTFVLALIGWAVIPWDVGAV-------LADINVGILFIFAISSLGVYGIIMSGWASNSRYAFLGGLRSAAQMVSYEVSMGFVLVTLISYAGSTNLSAIVENQAGGQWHFIWFFPMFVIFLISAMAETNRPPFDLPEAEAELVAGYQVEYSSMAFALFWLGEYGNILLMCALTSVLFFGGWYAPISA-GPLWMIGKICFFFFIFAWVKATVPRYRYDQLMRLGWKVFLPLSLAAVVFYTGWGMAFGYI-----------------------------GNMAS---TERPLSPHLQIWRWGLHMGLSIAHRTTGIGNAVGALLLVWGFYALASGPEAFAGFHDFLTSLLGRLVLFGVTFSVMLHLCTGVRHLIMDTGR-GLEIASNRRIGILAILAAIALTLGLWAGAL
MVWSGYAWPTIIIVLQIVAIIIPLLVGVAYLTYAERKVLAAMQLRQGPNMVGPFGLFQPLADGLKLFGKETVIPAGANRVVFVFAPMLTFLLSLIAWAVIPFSSTMV-------LANINVGVLYLFAISSLGVYGIIMAGWASNSKYAFLGGLRSAAQMVSYEVSIGFVIITVLLCVGSLNLSDVVLAQRTV-WFAIPLFPMFVVFFISALAETNRAPFDLPEGESELVGGYNVEYSAMTFALFFLGEYANMILMSAMTSILFLGGWLPPFDIAGPIWFALKIALVLFMFLWVRATVPRYRYDQLMRLGWKVFLPFSLFWVILTAGVLVTFGWL-------------------------------MSN---GSRPLSPHLQIYRPQITSVLSISHRVTGLGLAVGTLLMVWWLLAAAAGPESYARAAGFMGSFFGLLLLFGWTFALWFHFCAGIRHLIWDTGY-ALELPKVYLGGWIVIGTSVGLTILTWIIAW
MM--GPLWPLVWTLLKILAIVVPMMGAVAYLTLAERKVIGFMQIRIGPNRVGPFGLLQPIADGIKLLMKEIIIPSGSNKFLFVLAPVLAIMPALAAWAVVPFTPDLV-------LANVDAGLLYILAITSMGVYGVVLAGWASNSKYAFLGALRSAAQIVSYEIAMGFALVTVLMMSHSLNLVDIVKAQQGSQWNWIPLFPMFVIYVIAGTAETNRAPFDVAEGESEIVAGFHVEYSGMAFAIFFLAEYANMILIAALASLMFMGGWLSPVS--GILWLFAKMSFILFLFLWFRATFPRYRYDQIMRLGWKVFIPVTLIWLVIVGLLLQEPLN----LWF------------------------HM----KTQRPKNLDLRTIQLPLPGVVSILHRVSGVILFLGIPLFLYFLERGLHPE------RAGELGVFPRLVLAPLIWAFLHHFCAGIRFLLLDIHL-GLDKAQARRSSLWVLGVSGFLTLIVELLAW
MEWDGYIEPVVWIVAKILAIVVPLLVAVAYLTYAERKVIGAMQLRKGPNVVGPFGLLQPLADGLKLFLKETIIPTSANKGVFIIAPMLTFILAIIAWAVIPFDEGMV-------LADLNVGILYLFAISSLGVYGIVMAGWASNSKYAFLGALRSGAQMVSYEISIGLIIISVLLTTGSLNLSDIVRGQVGGEWNFVYHLPMFVVFIVSILAETNRAPFDLPEAEAELVSGYNVDYSAMTFALFFLGEYANMILMSGLCVVLFLGGWTAPLPV-GAIWFFLKICSVLFIFLWVRATFPRYRYDQLMRLGWKVFLPLSFAWVMLVATFLVVFDKV------------------------------AMSK---ANRPLSPHLQVYRLPMAAKMSISFRVMGVGLAIGFVFLASWLIGAGAGRDVFNGYHAFFTSWFGLLLLFGWTAAFYYHACNGVRHLVWDTGR-GLSNEGAAKGNPIVFGAAIVLTILTWIIG-
MFQTDWFLNVVIYAIEAVVLLVCLLVIIAFLLLADRKIWAAVQLRRGPNVVGPFGLFQSFADLLKFVFKEPIIPAGANKGVFLLAPLVTCMLALSAWAVIPVAWGWV-------ISDINVGILYVFAISSLGVYGVIMGGWASNSKYPFLSALRAAAQMVSYEVSIGFVIITALLCVGSLNLTDIVLFQEKYNWFWLPLLPMLVIFFVSALAETNRPPFDLSEAESELVAGFMVEYSSTPYLLFMLGEYVAIVTMCSLTTILFFGGWSSPLGFAGVIWFLLKVCFVFFMFAMVKAFVPRYRYDQLMRLGWKVFLPISLGYVAIVAFVLQVTGWG-----------------------------LNMAET-SAGRPLSPHLQIYRWTWTMAMSIAHRATGLALYGGTLLIAAWLIAAASGRNAYDWAQWAAGSWLGLLVLFGYTYALLHHMVGGVRHFIWDFGY-GFEPEHRMNLARMTPFVAGGLTLVAWIVGR
MVWFQYFLPLLEIIGHIILIVLPLIVCVAYLTYAERRVMAAMQMRIGPNTVGPFGLLQPIADAIKLLHKEPIIPAKANLFLFLFAPVLTFSLSMLAWAVIPFNENWV-------LADINVGILYLFAISSLGVYGIIIAGWASNSRYPFLGALRSAAQMISYEVSIGFVIVTILLCTGSLNLKEIVAAQKQH-WFALTLFPMFVIFFISSLAETNRAPFDLPEAEAELVAGFNVEYSSIFFALFFLGEYANMILMSAMASLLFLGGWLPPFDIPGFIWFAVKISFMLFLFLWIRATLPRYRYDQLMRLGWKVFLPISLGMVVIVSSVLVYFDKL----------------------------SGSMMP---SKRPLSPHLQIYKPQLTSVLSVMHRFTGAFLCLGILGIILWLYGISSQPACFSWLISVSQNFIGKVFIFLMLYAFFYHLANGVRHLVWDAGY-GFEIKTVYRTGWLVVGSSLGLALLYWVLFF
MAFSGYVWPGVIIVAQILAIVLPLLIAVAYLTLMERRVIGYIQMRRGPNVVGPFGMLQPFADALKLLTKETIIPSRSNRFLFLFAPMLTLILSLVAWAVIPFDDGWV-------LSDINVGVLYLFAISSLGVYGIIVAGWASNSRYAFLGALRSAAQMVSYEVSIGLVIITVLLCVGSLNLSEIVRAQETV-WFAIPLFPMFVVFFISALAETNRLPFDLPEAEAELVSGYNVEYSSMPFALFFLGEYANMILMSGMTTILFLGGWLPPFDIAGVVWFLIKIFLLLFTFIWIRGTFPRYRYDQLMRLGWKVFLPFSLLWVVLTAGVLVGFGWL-----------------------------GQMAKT--DNRPLSPHLQVYRLPLTALMSISHRATGVALSVGTLLLAWWLIAAATGAESFETVQGFLGSWFGMLLMFGWTLALFYHMANGIRHLVWDAGY-GFDVKQAEKVGRIVLVAAGGLTLLAWIIGV
MDWQGYVWPGVIIVAQCLAIIVPLLLAVAYLTLLERKVIGAMQMRRGPNVVGPFGLLQPIADGVKLFLKETVIPTGASRAVFIMAPMVTFFLAVVAWAVIPVNDGWV-------LANLNVGILYLFAISSLGVYGIIMAGWASNSRYAFLGAMRSAAQMVSYEVAMGLIMISVLLTVGSLNLTDIVMAQKNS-WFIVLHLPMAVVFFISTLAETNRHPFDLPEAEAELVSGYNVEYSAMTFALFFLGEYANMILMSGMTVTLFLGGWLPPADLPGPIWFFIKVVLLLYVFIWARAAFPRYRYDQLMRLGWKVFLPFSLIWLVLTAAVLKMTGWS-----------------------------LAMKA---DTRPVSPHLQIYAFRLHMAMSISHRITGVALIAGTALLMYWLWAAASGPDAYAHATSLIGSPLGKLLLAGWSFALFYHVCNGIRHLFWDAGK-LFEIHEIRGSGIVVLIASIALTALAWGVGH
MVWEGYALPTIMIVAQIMIIVGPLLIAVAYLTLAERKVIGAMQLRKGPNVVGPFGALQPFADAVKLMMKETILPSGSNKIIFIMAPMLTFILSLVAWAVIPFGEGLV-------VSDINVGILYLFAISSLGVYGVIMAGWASNSKYPFIGALRSAAQMVSYEVSMGLVIITVLLCVGSLNLSDIVMAQKGDNWYAFPLLPMFVIFFISILAETNRSPFDLPEGESEIVAGFMVEYSSMSFALFFLGEYANMILMSAMAAILFLGGWLPPLDIAGPVWFSLKIAMVLFCFLWVRATFPRFRYDQLMRLGWKVFLPFSLLWVFLTAGVLVGFDLL----------------------------VAQMSR---GNRPLSPHLQVYRPQLTSVLSILFRIMGVATSVGSIVLIWWLAAAASGVEYFELVQSFLGSWFGRLLLFGWTFALVFHLCNGIRHLFWDAGK-GLELETAYASGKAVIVFTVIITLGLWGLAA
MVWQDYALPGAIIVAKIVAIIVPLLVAVAYLTYAERKVLAVMQLRRGPNVVGPFGLLQPLADGLKLFMKETIVPAGASRVLFIMAPMLTFILAMLAWAVIPVDQGWV-------LSDINVGVLYLFAISSLGVYGIIIAGWASNSKYAFLGALRSAAQMVSYEVSIGLVIITVLLCVGSLNLSRIVEAQKTV-WFVIPLLPMFVIYFISALAETNRSPFDLPEGESELVGGYFTEYSSMTFALFFLGEYANMILMSAMGSILFLGGWLPPIDIAGPIWFALKICFLLFGFLWVRATFPRFRYDQLMRLGWKIFLPFSLFYVVLVAGVLVAFDWL-----------------------------TPMDA---RKRPLSPHLQIYRWQITNSMSILHRLTGVALSVGTLLLLYWLASAAAGPASFATAQAVVGSWIGRLALFGWSIALFYHLCNGLRHLAWDAGY-GFSLPAVTKSGMAVFGATAVLTLAAWIAGI
MEIVEAFQTVAWTLVKIMALVVPLMLGVAYLTYAERKIIGWMQVRIGPNRVGFQGLLQPIADAVKLLMKEIIIPSGASRALFILGPILAIAPALAAWAVIPFSDGLV-------LADINAGLLYVMAITSMGVYGVIIAGWASNSKYAFLGAMRSAAQIVSYEIAMGFALVGVLMASQSLNLSAIVQGQAGGQWYLWPLFPLFVVYLVAGVAETNRAPFDVAEGESEIVAGFHVEYSGMAFAVFFLAEYANMILVAALTTLMFLGGWLSPVA--GIVWWLLKTGFVLFLFLWFRATFPRYRYDQIMRLGWKVFIPITIVWIVFVGGMMQTPYGH---LF-------------------------HMK---LIERPVYLNLLRIHLPLAGWVSILHRLSGALLFAILPLGVWALSASLADEAGFRRMAEGMTHPLSRLFLLFLIWAFAHHLLAGLRHLALDVDW-GVSLPRARQSSLAVMLATGLITLLAAWGLA
MAWDGYLLPLVIIVAQILALVVVLLVAVAYLTLFERKVMAAMQLRRGPNVVGLFGLLQPLADGAKLFFKETVIPTGANRAVFLFAPMLTFILSLIAWAVIPVGEGMV-------ISNINVGILYLFAISSLGVYGIIMSGWASNSRYPFLGALRSAAQMVSYEVSIGFVIVTVLLCVGSLNLTDIVMAQKNV-WFFIPLFPMFVIFFISALAETNRHPFDLPEAEAELVAGYQTEYSSMPFALFFLGEYANMILMTGVCTVLFLGGWLPPFDIAGPLWFIAKVTLLLFVFVWVRATFPRYRYDQLMRLGWKVFLPFSLFWVALTAGVLVAFDWV------------------------------KMAN---VERPLSPHLQIYRPQITSVLSILHRMTGVVLGIGTLLLAWWLIALATGPESYATAAGFLGSWFGQLVLLGFTWALFYHLCNGIRHLVWDTGR-GFELETAAKSGMAVLICSVALTVIAFGLAS
MAWDGYVWPGVIIVAKIVLIVGPLLLAVAYLTLLERKVIGAMQMRRGPNVVGPFGLLQPIADGVKLFLKETVIPTGASRAVFIMAPMLTFFLALIAWSVIPVGAGIV-------LADINVGVLYLFAISSLGVYGIIMAGWASNSRYAFLGAMRSAAQMVSYEVSMGFVIISVLLTVGSLNLSDIVMAQTNL-WFVIMHLPMAVVFFISALAETNRHPFDLPEAEAELVSGYNVEYSAMTFALFFLGEYANMILMSGMTVVLFLGGWLPPLDIAGPVWFILKVVALLFVFIWCRAAFPRYRYDQLMRLGWKVFLPFSLGWLVLTAAVLQFTGLS----------------------------IMSMKS---TTRPLSPHLQIYSFKLHMAMSIFHRITGVALIVGTLLLVYWLVAAANGPEAYANAAGFLGSWFGLLLIFGWSVALFYHLCNGIRHLLWDAGQ-GFEIEQIRKSGIVVLAATAVLTVLAWILGI
MVFMEFIWPTLWIIIKIVAIVVPVLIAVAYLTYAERKVIGAMHRRKGPNVVGPFGLLQPMADGLKLFLKETVVPSSASPMVFIAAPMITFILSLIAWAVIPFGEDMV-------LANINVGILYLFAISSLGVYGILMAGWASNSRYAFLGGLRSAAQMVSYEVSMGFVIITVLLCVGSLNLTDIVMAQKGSNWYFLPLFPMFVIFFISTVAETNRHPFDLPEAEAELVAGFNVDYSAMTFALFFLGEYANMILMSGMTVILFMGGWLPPFDFAGPIWFALKICFVLFFFLWIRATFPRYRYDQLMRLGWKIFLPVSLAAVVIVAGVLVAFDMV-----------------------------GAMKT---GDRPLSPHLTIYRPQITSILSIAHRGTGFVLAVGTLLFTYWIVAAAYGPEAFETAQWLMGTWFVQLVLLGFTFCLFYHLGNGIRHLAWDVGC-CLDLPRHAATGWLVVFFSFGATGLTWALIS
MELAGSLWPLVWALVRIVVIIVPLLLGVAYLTFWERKIIGWMQVRIGPNRVGPWGLLQPIADGMKLFFKEVLIPTKADSYLFILAPILAMAPALAAWAVVPFFDGGA-------LANVDAGMLYLLGITSVGVYGIIIAGWASNSKYPFLGGMRSAAQMVSYEISMGMALITVLMVSNSLNLTDIVRAQDQGSWNWLPLFPMFLVYLISGVAETNRAPFDVVEGESEIVAGHMVEYSGMAFALFFLAEYANMILVAVMVAIFFLGGWLSPVG--GIVWLLGKAALVLFFFLWIRATFPRYRYDQIMRLGWKVFVPICLVWIPVVGIWMMSPFN----IW-------------------------KMPEM-TKQRPKYLALHEIRLPLAGFASILHRVSGAGLFLMLPLLIWLLQLSLGTSDSAEMFAAVTGNWLVKLILLGLLWAFLHHFCMGVRILLIDVHV-GVEKQQAHGSAMAVMVVSLALTLVFGLKLY
MEIVKPVWPLIWTLAKIVLILAPLMLSVAYLTFWERKVIGWMQVRIGPNRVGPWGLLQPIADGLKLFFKEVLFPTAADKKLFVLGPIMAIAPALALWAVIPFSPGWV-------LANVDAGVLYLLAVSSVGVYGIIIAGWASNSKYPFFGAMRATAQMISYEVSMGLALITVLMVSSSLNLTDIVNAQGKGSWNWLPLLPMFAVYLISGVAETNRAPFDVVEGESEIVAGHMVEYSGMAFAMFFLAEYANMILISAMVSIFFLGGWLSPLG--GFHWMAAKMAAILFFFLWIRATFPRYRYDQIMRLGWKVFVPLTLVWILVVGVWMMSPLT----IW-------------------------KMPEI-TKQRPKYLALHEIRLPLAGFASILHRVSGAGLFLMLPLLIWILQLSLGSQESADLFKAVTGNLLVKLVLLGLLWAFLHHFCMGIRILLIDIHV-GVEKQQAHNSAVAVMVVSLALTLIFGLKLY
MMIQGPAWPVVWIVVKIFVIILPIMGAVAYLTLAERKVLGFMQIRPGPNRVGYWGLLQPIADGVKLLLKEVIIPTGANKFLFVAAPVLALAPALSAWAVVPFDDGMI-------LANVNAGLLYLLAMTSLGVYGIVIAGWASNSKYAFLGALRSAAQIVSYELAMGFALVCVLLAAQSMNLGDIVRGQQGSGWYWIPLFPMFVVYFIAGVAETNRAPFDLAEGESEIVAGFHVEYSGMGFALFFLAEYANMILIAALTAVMFLGGWLNPFHGWGLLWMLGKMSVMLFIFLWFRATFPRYRYDQLMRLGWKVFIPLTLVWVVVVAAWMQTPYW----LW--------------------------M----NKKRPKHLALHKIKLPLPGYVSILHRVSGAVLFLSLPLLLMLLDQSLRSIETYTNLTEYLSNPVLKLVLFGLMWAFLHHFCAGLRYLAIDLHL-LPSLAAARASSMWVMAVSLTLTVLFGVELW
MDIDVAVQAVVWTLIKIMALVVPLMLGVAYLTYAERKIIGWMQVRIGPNRVGFQGLLQPIADAVKLLMKEIIIPSGANKGLFILGPILVIAPALAAWAVIPFTDTLV-------LADINAGLLYVMAITSMGVYGVIVAGWASNSKYAFLGAMRSAAQIVSYEIAMGFALVGVLMASQSLNLTDIVQGQVGGQWYIWPLFPLFIVYLIAGVAETNRAPFDVAEGESEIVAGFHVEYSGMAFAVFFLAEYANMILVAALTTLMFLGGWLSPVT--GIVWWLAKTCFVLFLFLWFRATFPRYRYDQIMRLGWKVFIPITIVWIVVVGAMMQTPYGY---LF-------------------------HMS---PLPRPVYLDLCRIHLPLAGWVSILHRLSGAVLFLGFPFAIWLLSISLAHESGFAEVRAWLALPLAKLALLGLVWLFALHYFAGLRHLALDVHW-GTSLTAARRSSVGVLVLSGAATLVAAWGVV
M---ESLWLLIITVLKILLIIVPLLLTVAYLTYAERKVIGAIQVRKGPNRVGWGGLLQPIADVLKLLTKEVLVPTNSHRFLFLIAPILSLAPAFAAWAVIPFSDTAV-------LADVNAGLLYVLALTSLGVYGVIIAGWASNSKYAFLGAMRSAAQIVAYEIAMGFALVGVLMVSGSLNLGDIVRAQEGSSWFWLPLFPLFIVYFISGVAETNRAPFDVAEGESEIVAGFHVDYSGMAFALFFLAEYANMIMIAALAVIMFLGGWLSPIPFIGIGWFFAKTAFMLFFFLWFRATFPRYRYDQIMRLGWKVFIPVTILWLTVEAVAILLEIE----PWFAL--------------------RAAMA-----HRPLSPHLQIYRLPFAAILSITHRLTGVFLTLGSVLLVYWLVAIASGETAYLEAQALLGTWYGLLGLFFCSFALYFHLCNGVRHLFWDAGY-GFELKTVDTSGHIVIILTVVLTVITWFIGA
M-------EIIYILGGIILIVVPLMLSVAYLTYAERKIIGYMQVRIGPNRVGPRGWLQPIADAVKLMFKEIIIPTNADAFLFIIAPILVIAPALAAWAVIPFMSGWV-------LADINAGLLYILAMTSISVYGIIIAGWASNSKYAFLGALRSAAQIVSYEIAMGFALVGVLMAAGSLNLSQIIQAQNGGHWFWLPLLPLFVIYFISGVAETNRSPFDLAEGESEIVAGFHVEYSGMLFAIFFLAEYANMILIAALTSIMFLGGWLSPFQGTGLFWFIMKMALFLLFFLWFRATFPRYRYDQLMRLGWKVFIPITLVWIVVLSVFILVKLP----PWF------------------------AMMT--KPIRPLSPHLQIYKPQLTSLMSISHRLSGVFLSLSTVVLVYWLMAVVAGETAYQHAQNLFNSWLGLVFLFGWSLALFYHLCNGIRHLSWDIGL-GMDIKTVYLTGGLVWLATLLLTGLTWLLAK
-----------------VLIIAPLMGAVAYLTLAERKVIGWMQIRIGPNRVGYFGLLQPLADGLKLFMKEINIPSGANKFLFVLAPIMTLMPALAAWAVIPFNAELV-------LSNVNAGLLYILAMTSLGVYGVIIAGWASNSKYAFLGCLRSAAQIVSYEIAMGFALVCVLMAAQSLNLGDIVRGQHGNNWYIIPLFPVFLVYLISGVAETNRAPFDVAEGESEIVAGFHVEYSGMAFALFFLGEYANMILIGFLTSIMFLGGWLSPVP--SILWMFAKVAFVLFLFLWFRATFPRYRYDQLMRLGWKIFIPISLIWVVVVGAWMQTSYW----LW--------------------------M----DKKRPKHLALYLIKLPLPGMVSILHRVSGLLLFLALPPLLLMLQYSLRSIETYTQLAGLLAHPLAKLTLLGLLWAFLHHFCAGLRYLAIDLHY-VRDLALARGSSWMVIAASLGLTMLIGVKLW
MDMNGGIWPAVWTLLKIVLIVAPLMLSIAYLTWAERKVIGYMQVRIGPNRVGPWGLIQPIADGLKLLMKEIVVPSGANKAIFIIAPMLAIAPALAAWAVVPFNETLV-------LANIDASLLYIMAITSMGVYGIILSGWASNSKYAFLGAMRAAAQMVSYEISMGFALICVLMVSNSLNLVDIVHAQDQGSWNWLPLLPMFLVYLIAGVAETNRAPFDVCEGESEIVAGFHVEYSGMAFAVFFLAEYGNMILVSTLTSIMFLGGWLSPVG--GILWLFAKVAAILFLFLWFRATFPRYRYDQLMRLGWKVFVPVCLIWLVVVGVWMMSPLN----IW-------------------------NMAEMT-KKRPKNLDLTTIRLPLPGKVSILHRVSGVGLFLCFPLMLWLFGASLASAESFAAFKAVTAMLPVKVVLAGLLWAFVHHFCAGIRFLLLDVHV-GIEKEAARKSAGVVFAVSIPLTLVLWGALL
ME---WYIELAWMVAKIMVIVGPLLIGVAYLTLAERRVIGFMQLRKGPNVVGPFGLFQPFADALKLMAKETILPAGADKTVFIIAPMLTFVLALVAWAVIPFGEGLV-------LADVNVGILYLFAISSLGVYGVIMAGWASNSKYAFLGALRSAAQMVSYEVSMGLVIINVLICVGSLNLSLIVEAQREM-WFALPLFPMFVVFFISTLAETNRAPFDLPEGESELVAGYFVEYSSMSFALFFLGEYANMILMSAMTTVLFLGGWLPPVDIAGPIWFIVKICLVLFVFLWVRATTPRYRYDQLMRLGWKIFLPFSLIYVVLTAGFLVATDSL----------------------------LGGMT----RPRPLSPHLQIYRLPLPALMSISHRLSGVVLSSGTILVAVWLMMLAAGEDSFAVAQMVVSHPFGQLILFGYSVALFYHACNGVRHLFWDAVI-GLNIPAIYKSGQVALGIAFALTALFWAVL-
MI--GVAWTPLWTLVKIVLIVAPLMIGVAYLTYVERKVIGYMQVRIGPNRVGYYGLLQPLADGMKLFFKEIIIPAGSNKFLFVLAPVLCLMPALAAWAVVPFNAELV-------LANVNAGLLYILAMTSLGVYGVILAGWASNSKYAFIGSLRSAAQIVSYEIAMGFALVCVLMASGSLNLGEIVAGQKGASWYIIPLFPMFLVYLISGVAETNRAPFDLAEGESEIVAGFHVEYSGMAFALFFLGEYANMILIAFLTSIMFMGGWLSPVT--SIVWLGLKAAFVLFLFLWFRATFPRYRYDQLMRLGWKVFIPISLIWVVVVGLWMQTPLW----LW--------------------------M-----PTRPKHLNLLLIQLPLPGFVSILHRVSGALLFIALPLLLWLLQQSLRSIETFTRASEWLQYGLVKLALLGLLWGFLHHLCAGIRYLLIDAHL-ISGLAQARASSWLVLIGSLSLTLIFGVMLW
M---------------ILIFDVVLLVMIAYLLLADRKVWAAVQMRRGPNVVGAFGLLQTFADLFKFLFKEIIIPAGANKVIFMVAPLITVTLAFAGWAVVPWDNGWV-------VADINVGILYLFAMSSLGVYGIIMAGWASNSKYPFLSALRAAAQMVSYEVSIGFVIITVLLFAGSLNLSDIVRAQSTNHWNVFSLFPMLPIFFVSALAETNRPPFDLVEAESELVAGFFVEYSSTPFLLFFLGEYLSIVLMCAMCSILFLGGWLSPLNLAGAVWFFLKICFFFFMFAMVKAMVPRYRYDQLMRLGWKVFLPTSLLWVVLTAGWVMFVRPH------------------------------LMSTK-PVNRPLSPHLQVWKWTFTMALSILHRASGIALVAGMLMLVWMLVAAASSEMAYECFLNFSKSIVGQVMLFGWTGALYYHLCSGVRHLLMDAGY-LLTIPQADKAGKIIFIVAIAMTLATWGVLM
MINNADIRAVAWIVAQIMIVVGPLLIAVAYLTLAERRVIGFMQLRKGPNVVGPFGLFQPFADALKLMAKETILPAGANKVVFIIAPMLTFVLSLVAWAVIPFGEGLV-------IADINVGILYLFAVSSLGVYGVIMAGWASNSKYAFLGALRSAAQMVSYEVSMGLVIINVLLCAGSLNLSAIIEAQQGM-WFALPLFPMFIVFFISTLAETNRAPFDLPEGESELVAGYFVEYSSMSFALFFLGEYANMILMSSMTVILFLGGWLPPFDIWGPLWFILKIMMVLFVFLWVRATTPRYRYDQLMRLGWKIFLPFSLLYVVATAGFLLATDRL----------------------------IVGMS----KPRPLSPHLQIYKPQMTSVLSICHRATGVVLATGTGLVCLWLIALALGEDSFALATMIIQHPLGQFVLFGYSAVLFYHACNGIRHLAWDMGY-GLEIPQVYATGRIVLAATVILTGIFWFL-V
MIFCEYMFPLTVIALKVVAITIPLILCVAYLTYAERRVIGLMQLRRGPNVVGPFGLLQPIADAVKLLFKEPIIPTDADKILFILAPIITFVLSLIGWAVIPFSSGVV-------LADINVGVLYILAISSLSVYGIIIAGWASNSKYAFLGAIRSSAQMISYEVSMGLVIITVLLTTGTLNLSGIIEAQKT-WWIDLMLLPMSIVFFISVLAETNRLPFDLPEAESELVAGYNVEYSSMGFALFFLGEYANMILVSAMTTTLFLGGYLPPFNLSGFFWFVFKVGFLLFCFLWIRATLPRYRYDQLMRLGWKVFLPFTLFGVVLVSSVLFYTDNL-----------------------------SVMTKIKQNKRPTSPHLTIYKPQISSTLSILHRMTGVALFFVVSILVWWLILSKYDNNYL----QLASCCIIKICLVAFSYSWCYHLCNGIRHLFWDIGY-GFSIKAVNITGWCVVVCSILLTMLLWV---
MI--NSLPVLIQLLLKITAIILPLLGLVAYYTYAERKVIGYMQVRIGPNRVGWRGLLQPIADAVKLLMKEIVIPTKADKTLFLLAPMIAIAPALAVWAVFPFDEGLV-------LADINAGLLYILALSSLGVYGIIIAGWASNSKYALLGAMRSAAQMVAYEIAMGFALVGVLVAAGSLNLGDIVAAQEGSTWFWLPLLPLFGVYLISGVAETNRAPFDVAEGESEIVAGFHVEYSGMAFAVFFLAEYANMVLISALTALMFLGGWLSPLPADGFHWLLAKTFVFMFLFLWLRATFPRYRYDQIMRLGWKVFIPITIVWILVVALAVVYRLP----PWWS-----------------------AM----TTPRPVFLDLLRIKLPLSGIVSILHRVSGVLMVLTIPIVAILFHQALSSPEGFAATAAVLDTWLIKLVLLGLLWALFHHLVAGIRHLFLDYGV-GLDRAMARETARLTLYAAPVLSIILSFLLD
MDMNGGVWPAVWTLIKIVLIVAPLMLGVAYLTYFERKVIGYMQQRIGPNRVGPWGLIQPIADGLKLLLKEIIVPSGSSKAVFIIAPMLAIAPALAAWAVIPFTDSLV-------LANIDASLLYILAITSMGVYGIILSGWASNSKYAFLGAMRSAAQMVSYEIAMGFALITVLMVAGSLNLVEIVNGQSRGSWNWLPLLPMFLVYLISGTAELNRAPFDIAEGESEIVAGFHVEYSGMAFALFFLAEYANMILIAALTSILFLGGWLSPVG--GILWMFAKMSFVLLLFLWFRATFPRYRYDLLMRLGWKVFLPLCFFWVIIVGVWMITPLN----IW-------------------------NMAEMSKKKRPKNLDLTTIRLPLPGKVSILHRVSGAGLFLCLPVMLWLFSASLESPESYASFQSVAGMLPVKVILAGLLWAFVHHFCAGIRFLLLDMHI-GIEKEAAGKSAAVVFAVSIPLTLILWGVLL
MEWQGPAWPTVWVLLKIVVLLIPLMLAVAYLTFAERKVIGYMQVRIGPNRVGPKGWLQPIADALKLLFKEVIFPTQANKALYVIGPIMALTPALLAWVAIPYGEGMW-------IANMDAGVLFLLAVTSLEVYGIIIAGWASNSKYPFLGAMRASAQMVSYEVAMGFALICVLLIAGSLNFQDIVHSQAQGSWNWLPLLPLAVVYFISGVAETNRAPFDVVEGESEIVAGHMVEYSGMAFALFFLAEYANMILVSFLTSIFFFGGWLSPVG--GLHWLVIKAAVFLFLFLWFRATFPRFRYDQIMRLGWKVFVPVTLIWLFVVTVWMLSPLS----IW-------------------------RMSEASRKARPKFLDLREIRLPLPGIVSILHRISGAGLFLLLPFLLYLFDLSVSSPETFATYKAIVGHPLVKLILFGLLWAYLHHFCAGIRFLLLDLHK-GIELEPARQSARLVLIVSLTLTVILGVWLW
MMLLGPAWLPIWTVVKIMLIVAPLMGAVAYLTLAERKVIGWMQIRIGPNRVGYFGLLQPLADGLKLFMKEIIVPSGSNKFLFVIAPIMVLMPALAAWAVVPFNAELV-------LSNANAGLLYILAMTSLGVYGVIIAGWASNSKYAFLGCLRSAAQIVSYEIAMGFALVTVLMAAQSLNLGDIVKGQHGNNWYIIPLFPMFVVYLISGVAETNRAPFDVAEGESEIVAGFHVEYSGMAFALFFLGEYANMILVAFLTSIMFLGGWLSPVP--SIVWMLGKVAFVLFLFLWFRATFPRYRYDQLMRLGWKVFIPVSLIWVVVVGAWMQTSYW----LW--------------------------M----LKKRPKHLALHLIKLPLPGFVSILHRISGLALFLALPLFLLMLQYSLRSVETYTSLMDVLSHPLAKLVLLGLLWSFLHHFCAGIRYLAIDLHY-ISNLAEARSSSKIVMVVSLLLTVLIGVKLW
MNLAGPLFPLVWTLFKVALILVPLLLSVAYLTFWERKVIGWMHVRIGPNRVGPWGLLQPIADGLKLFFKEVVFPSAADKKLFLVGPVMAIAPALAMWAVIPFSSGWV-------LANIDAGVLYLLAIGSIGVYGIIIAGWASNSKYAFLGAMRSSAQMISYEVAMGLALISVLMVSSSLNLTEIVHGQAQGSWNWLPLLPVFAVYLISGVAELNRAPFDVVEGESEIVAGHMVEYSGMSFAMFFLAEYANMILVSAMVAVFFFGGWLSPVG--GFFWLAVKISAVLFFFLWIRATFPRYRYDQIMRLGWKVFVPLTLVWILVIGVWMMSPLT----IW-------------------------KMAES-KKRRPVFFNLLQIQMPVGALTSITHRVTGIFLALSIPFSVYVLDLSLQGPQGYAQVLAWFDKRAFRVAAIILIWALTHHLLAGVRHLLSDIDV-GSQLSAARRSAWIVNLGSVVVALLATGVFL
MI--NSLPVVMQILLKITAILVPLLLLVAYYTYAERKVIGYIQVRIGPNRVGWRGLLQPIADALKLLLKEVVIPSKADKALFLMAPVITIGPAMAAWAVIPFDAGLV-------LSDINAGLLYVLALTSLGVYGVIIAGWASNSKYALLGAMRSAAQIVAYEIAMGFALVGVLVAAGSLNLGAIVEAQAGNTWYWLPLLPMFGVYLISGVAETNRAPFDVAEGESEIVAGFHVEYSGMAFAVFFLAEYANMILISALTAVLFMGGWLSPLPQSGFHWFALKTGFFMFLFLWLRATFPRYRYDQIMRLGWKVFIPITIVWILVVALAVVYRLP----PWWS-----------------------AM----HITRPVFLDLWRIKLPIPAFVSILHRVSGVLMILAIPVAAVLFDRALSGPEGFALAAALFDSWFIKAALVLMIWSLLHHLIAGIRFLVLDLGL-GLDRPVARATAWTALIAALAAVIALGGTFR
MQ--GSYWLVSWTLVKIVAIVLPLMVCVAYLTYFERKVIGYMQVRIGPNRVGPFGLLQPVADALKLLFKEIILPTASNKVLFFIGPILTIAPAFAAWAVIPFDATLV-------LANIDAGLLYILAMTSVAVYGVIIAGWASNSKYAFLGSLRSAAQIVSYEIAMGFTLVGVLMCANSLNLGKIVMGQEGGHWYFIPLFPLFIVYFISAVAETNRAPFDVAEGESEIVAGFHVEYSGMAFAVFFLAEYANMILVSMLAALMFLGGWLSPVP--SVLWLLAKVAFLLFLFLWFRATFPRYRYDQIMRLGWKVFIPITLVWIVVVAAMMQTQWAY---LF-------------------------HMIVKKKKQRPKNLNLFTIRLPVNAVVSIMHRASGVVLFLIQPLMLWALYLSLRNEQGYSTVSMQLQQWPVKLLLTGLAWAFFHHFYAGLRHLAMDVHW-MTTLQKARFSSRVVLGLVVATMLFVIFAIW
MELEGPAWPAVWTLTKIVAIIAPLMLCVAYLTLAERKVIGYMQVRIGPNRVGPKGLLQPIADGMKLLFKEIIVPTGASKGLFILGPILAIAPSLAAWAVVPFGEGMV-------LADVNAGLLFLLAITSVEVYGVIIAGWASNSKYPFLGSMRAAAQMVSYEVAMGFALICVLLISASLNLTDIVRSQGQGSWNWIPLFPMFIVFLISGIAETNRAPFDVVEGESEVVAGHMVEYSGMAFALFFLAEYANMILVSILTSVLFVGGWLSPVS--GFFWLALKTAFFLFVFLWARATFPRFRYDHIMRLGWKVFIPITLVWVIVVAVWMMSPLS----IW-------------------------KMRAP-PESAPKFLNLSQIRFPIGAIASIGHRISGVLLLITLPFLALALDRSLRGEAEFEALRDLVSAPGRALLLIVVVWAASHHVLAGLRHLLMDLGV-GSRLDQARTSAWAALVAAAVIALAVAAWLS
M-------TLVSIIIKIFIILVALMCSAAFLTFAERKVIGYMQSRIGPNRTGFLGFAQPIADSLKLFLKEIIIPSSSNKYLYIIAPILSLIPALISWAVIPISKEWV-------LANINAGLLFLFSTTSLGVYGIIIAGWASNSKYAFFGALRSAAQMISYEIPMGFTLVGVLIIAGTMNLKDIILQQSGGHWFWLPLLPLFIVYWITAVAETNRIPFDVSEGESEIVAGFHVEYSGIFFALFFLTEYVNMMLAGGTATIIFLGGWLSPFQGIGVIWFSLKLSVFIFIYFWMRATFPRYRYDQIMHLCWKMLIPITLAWIIVLGFLVK-----------------------------------CM----YIERQTNLDLTNFHFPVTAIVSIFHRISGFILFLCMPLMFYLLYQSTLSEVSFLSLQRLLGHSWMKIIIWITLSSILFHLFSGMRHLAMDCGF-GESVYAGRITACTVFIISFIAVVLVGIWIW
MI--NALPLVIQILLKITVIVLPLLGLVAYYTYAERKVIGYIQVRIGPNRVGWRGWLQPIADAVKLMMKEIIIPTKADKVLFLMAPMIAIAPALAAWAVFPFDEGLV-------LADINAGLLYILALTSLGVYGIIIAGWSSNSKYALLGAMRSAAQIVAYEIAMGFALVGVLVAAGSLNLGDIVNAQSGSTWFWLPLLPLFGVYLISGVAETNRAPFDVAEGESEIVAGFHVEYSGMAFAVFFLAEYANMILVSALAALLFTGGWLSPLPQSGFHWLLLKTFFFMFLFLWFRATFPRYRYDQIMRLGWKVFIPITIVWILVVALAVIYRLP----PWWS-----------------------AM----QTTRPVFLELWRIHLPIPGFVSILHRLSGILMVLTIPVAAVLFEQALSGPEGFAATAAVLDAWPVRLVLLLLLWSLLHHLLAGLRHLLMDLDI-GLDRPVARRNSWIVLIAALALLLALGGLTR
MELQGPSWPVVWTLLKIVAIVAPLMGCVAYLTLAERKVIGYMQVRIGPNRVGPFGLLQPIADGVKLLLKEIIFPSSASKGLFIVGPILALAPSLVAWAVVPFDDGLV-------LANVNAGLLFLLAVTSMEVYGVIVAGWASNSKYPFIGAMRAAAQMVSYEVSMGFALICVLLISSSLNLSEIVNSQGSGSWNWLPLLPMFVVYLISGIAETNRAPFDVVEGEAEIVAGHMVEYSGMAFALFFLAEYANMILVSILTSVLFLGGWLSPVG--GFHWLALKTASILFIFLWARATFPRFRYDHIMRLGWKVFIPVTLVWVVVVAVWLMSPLS----IW-------------------------KMRAR-SASAPKFLNLSQIRFPIGAIASIGHRVAGVLLVVSLPLLAFALDRSLRSESEFDALRDLVSEPWRALLLVILVWAAAHHVLAGVRHLLMDIGV-GSRLSQARTSAWAAILAAGIIAFAAAVWLS
MS--GHVYTLVKTLILIALIVAPVQGAVAYGTLWERWLIGWMQVRRGPIRVGPYGLLQPVADGIKLLLKEIIVPSGANKFMFLLGPLLAVTPAFAAWAVMPFSPEVV-------LSDINAGLLYLIAMTSCGVYGVIISGWASNSKYAFLGAMRSAAQIVSYEIAMGFALVSVLLVSHSLNLSDIVAQQGRGSWNWLPLAPMLVVYFVSGVAETNRSPFDVVEGESEIVAGHMVEYSGMAYAQFMLAEYSNMILIAFLTAVMFFGGWASPIDSVTFIWLLIKVFFIFSLYLWFRATFPRYRYDQIMRLGWKVFIPVTLVWLVVIAGWMQTPWS----IF-------------------------NMASRPPQDRPKYYDLNLLNLPMPGLVSIFHRITGVTMFLLIPLVLWIFQTTLRSPESFAVWKGYFANPLMKLIVVGFIWAFVHHLFAGMRYLLLDLHI-GIAKEPAQRSAKVVLIAGILATAILAVRIW
MDIAGFIWPLIWNLIKIIVVVVPLLLCVAYMTYWERKLIGWMHIRLGPNRVGPAGLLQPIADALKLLLKEVTLPARANKVLFFIAPIMTIMPALAAWAVVPFGPETV-------LANVNAGLLFVMAITSMEVYGVIIAGWASNSKYAFLGAMRASAQMVSYEISMGFALVIVLMVSGSLNLTDIVMAQSKGSWNWLSLLPVFLIYFISGIAETNRHPFDVVEGESEIVAGHMIEYSGMSFAMFFLAEYANMILVSILTTLLFMGGWASPLAMLGWIWLGAKTFFMLSVFIWVRASFPRYRYDQIMRLGWKVFIPLILAYLVIVAAWIQSPWN----IW-------------------------KMSEAAKPNRPQFRNINGYRLPLAGIISILHRISGLLMFLLLPFILFLLDKSLVSESSFEYFKGFTSNWFVKLVILALSWAYLHHFCAGIRHLVMDNHI-GLTKDSARKSAAGVLIVSVPLALIVALKLF
MEFQATAAYIVWTLLKIVCIVAPIFGAVAYMTFAERKVIGYMQIRIGPNRVGPFGLLQPIADGVKLLLKEIITPSAASGGLFFLAPVMVLVPALAAWAVVPFYPGFV-------LADVNVGLLYVMAITSMGVYGVILAGWASNSKYAFLGAMRAAAQVISYELAMGFALVGVIMVSGSLNLTEIVNAQGHGSWNWLPLLPLFVVYFISGLAETNRAPFDVTEGESEIVAGHMIEYSGMSFALFFLAEYANMILISAMASIMFLGGWLSPFPANSFLWWVLKVAFLLFCFLWFRATFPRYRYDQLMRLGWKIFIPVTLVWIVLVGAWMQTPLT----LW-------------------------KM----SKTRPKHLDLRVIKFPLPSIVSGLHRISGALLGLSIPFVLYALSGTLSSGERFDAFRACVGSPVTKLLLLLVLWAFLHHACAGIRFLMMDIHK-GVERETARLTAKIVMAVSLSLTVVIGVLVW
MI--EWLGIVVQILIKIVVIIAPLMLCVAYFTYAERKLIGYMQVRIGPNRVGPKGWLQPIADAVKLMFKEIVIPTKANKVLFLIAPLLTLGPALAAWAVFPFTDTLV-------LADLNAGLLYILALTSIGVYGVIIAGWASNSKYAFLGSMRSAAQIVAYEIAMGFALVGVLVAAGSLNLGEIVRAQQSEGWFWLPLFPLFLIYFISGVAETNRAPFDVAEGESEIVAGFHVEYSGMPFAVFFLGEYANMILISALTTLLFLGGWLSPLPASGIHWLFLKALFVGFFFLWFRATFPRYRYDQIMRLGWKVFIPITIVWILVVGLMVVYQFA-----WF------------------------SMT---IKNRPVYLDLTQFRFPIAAIMSVGHRASGVLMILAIPFLAYTLDLSLSGPEGFAEAKAIMDSLFIKLVLFVVLWAMLHHLLAGIRYLLLDFHI-GVEKEIETRSAQVVMVAAPVLAVLIGL-IL
M-FQSAVPTVIVILAKIVAIVLPLMALVAYYTLAERKVISYMQVRMGPNRVGFFGYLQPIADALKLMFKEIILPTKSNRFLFLLAPVLSITPALAAWAVIPFDNGML-------LADIDAGLLYVLALTSVGVYGVIIAGWASNSKYALLGTMRTAAQIVAYEIAMGFALVGVLMPAGSLNLNDIVLAQQGSHWYWLPLMPLMVIYFIAGVAETNRAPFDVAEGESEIVAGFHVEYSGMAFAVFFLAEYANMILIAALTAVMFLGGWLSPLQGIGIHWFVAKMAIFMFIFLWFRATFPRYRYDQIMRLGWKVFIPLTIIWLFVEGAAIAFNIG----PWFDL--------------------GIAM-----QRRPVYLNLFKITLPATAWVSVLHRASGVLMFLAIPASIYLLGLSLRDSSGYNQVLSILSHPISLLVMLSMLWALIHHLLAGIRFLLIDIDI-GIEKESSRRSAWWVVIAALILTLMIAGVLI
MM--GEYWTVTWTLIKIVAIVLPLMIAVAYLTLAERKVIGYMQVRIGPNRVGYWGLLQPLADGLKLLFKEIILPTASNKGLFFLGPVLAIAPAFAAWAVVPFDATMV-------LADIDAGLLYILAMTSVAVYGVIIAGWASNSKYAFLGSLRSAAQIVSYEIAMGFTLVGVLMCANSLNLGKIVLGQAGGHWYFIPLFPLFVVYFISAVAETNRAPFDVAEGESEIVAGFHVEYSGMAFAVFFLAEYANMILVSMLAALMFLGGWLSPVP--SFLWLLAKVAFLLFMFLWFRATFPRYRYDQIMRLGWKIFIPITLVWIVFVGAMMQTSLGY---LF-------------------------HMIANKIKKRPKNLNLLTIRLPINAVVSIMHRASGVMLFLMLPAVLWVLQQSLASEAQYLTIASGLQHWAFKLILIGLAWAFFHHFFAGIRHLAMDVHW-MTSLQKARFSSRVVLGLVGVAVLVFAWCIW
MMLQGPAWPVVWNLLKIVAVVAPLLLGVAYLTYFERKVIAYMHVRIGPNRVGPLGLIQPIADGLKLLLKEIIVPSGADKWVYLIAPGLAIAPALAAWAVVPFADGLG-------VANIDASLLYIMAIASMGVYGIILAGWASNSKYAFLGAMRSAAQMVSYEISMGFALVTVLMVSNSLNLTEIVRAQDHGSWNWLPLLPMFIVYLVSGVAETNRAPFDVVEGESEIVAGHMVEYSGMAFALFFLAEYANMILIAALTSLLFLGGWLSPVG--GFFWLAAKMSFVLFLFLWFRATFPRYRFDQIMRLGWKVFIPVSLVWFTVVGVWMMSPLN----IW-------------------------KMAELSKKKRPKNLDLTTIRLPLPGILSILHRVSGAGLFLCLPLLLWLFQSSLATPESFATFKAVAAHPLVKIILLGLLWAFCHHFCAGIRYLFLDVHM-GVDLESARLTSKIVFAVSIALTVILGVLLW
MDQGGSLFPLVWTLLKIVLIIAPLLLAVAYLTFWERKVIGWMQVRIGPNRVGPWGLIQPIADGVKLLLKEVVIPTGANKGVFLIAPMFAFAPALAAWAVIPFNDTLV-------LANVNASLLYIMSITSIGVYGIILSGWASNSKYAFLGGMRSAAQMISYEVAMGLALVVVLMVSNSLNLGDIVKAQGEGSWNWLPLLPMFVVYLVSIVAETNRAPFDMAEGESEIV-GFHVEYSGMAFAVFFLAEYANMILVSTLASTLFLGGWLSPVG--GILWLFLKISAVLFFFLWIRATFPRYRYDQIMRLGWKVFIPLCLIWLVVVGCWMMSPLN----IW-------------------------KMAEMAKKRRPKNLDLPTIRLPLPGILSILHRVSGAGLFLMLPVLLWLFQGSLASSETFAAVKGVVGHPVAKIVLLGLIWFYMHHFCAGIRYLLLDLHK-GIELEAARLSSKIVFAVSIALTLIIGAVLW
MDFTGGAWPLIWTLAKIVVLVLPLMGAVAYLTLWERKMIGWMHIRLGPNRVGPAGLLQPIADALKLLLKEIVVPARANKALFVIAPVMTIGPALAAWAVIPFGPETV-------IANINAGLLFVMAIASMEVYGVIIAGWASNSKYAFLGAMRASAQMVSYEIAMGFALVIVLMVSGSLNFIDIVGAQNKGSWNWLPLLPIFVIYVVSGIAETNRHPFDVVEGESEIVAGHMVEYSGMSFAMFFLAEYANMILISALASLMFLGGWASPVSFLGWIWLGMKTFFVVSLFIWARASFPRYRYDQIMRLGWKVFIPLTLAYLVIVAAWMQTPWN----IW-------------------------KM----KASRPTFFNLTQIQLPVGACTSIAHRISGVLLALGTPFGIYLLDLSLRGPQGYAQAAALLERTGIKLLLVLFVWALTHHLLAGLRHLLSDIDI-GSELRPARASAWAVNCGAAFIALLSIGAVF
MI--NALPVVIQILIKIIAIVLPLLGMVAYYTLAERKVIGYIQVRIGPNRVGWRGSLQPIADAVKLMMKEIVIPTKADKVLFLLAPMIAIAPALAAWAVFPFDEGLV-------LADINAGLLYLLALTSLGVYGIIIAGWASNSKYALLGAMRSAAQIVAYEIAMGFALVGVLVAAGSLNLGAIVAAQEGNTWFWLPLLPLFGVYLISGIAETNRAPFDVAEGESEIVAGFHVEYSGMAFAVFFLAEYANMILISALSALLFMGGWLSPFPQAGFHWLLLKTFFFMFVFLWLRATFPRYRYDQIMRLGWKVFIPITIVWILVVALAVLAELP----PWWS-----------------------AM----QTTRPVFLELWRIKLPIPAVVSILHRISGVLMVLTIPVAAILFHTALSGPDGFAAVASIMGSWPVKIVLLVLAWSLLHHLFAGIRYLFLDLGI-GLDRPAARRSSWMALLAAIAVLLIGGGLTL
MMLFSGIPTLLVIVAKIVAILIPLLISVAYFTFAERKVIGYIQVRIGPNRVGPRGWLQPIADALKLIMKEVIIPTRANRLLFFVAPLLAIAPALAAWAVIPFDDGMI-------LSNINAGLLYILAITSVGVYGIVLAGWASNSKYALLGALRSAAQIVAYEIAMGFALVGVLMASGSLNLGDIVNAQAGGHWYWLPLLPLLMVYLISGVAETNRAPFDVAEGESEIVAGFHVEYSGMAFAIFFLAEYANMILVSALTALLFFGGWLSPFGAWGIHWLLLKTAVFMFLFLWFRATFPRYRYDQIMRLGWKVLIPVTLVWIAVEGVAVAFHLS----PWFS---------------------RGAM-----NARPVYLDLLRIRLPLPGVISFAHRISGVLLFIGIPFALYLLELSLNGRAGFSRAHALLASPWLAPVLLLLVWSLCHHLLAGIRFLLMDIEI-AVDRRGSRLSAAWVGGSALVLACVLLLEFL
MMLIEWLPVWIQIILKIVVIMAPLMVLVAYYTYAERKIIGYMQIRLGPNRVGPKGWLQPIADAFKLMFKEIVLPTHADKTLFLIAPLLSIGPALAAWAVFPFDSGLV-------LSNINAGLLYLLAMTSIGVYGVIIAGWASNSKYAFLGAIRSAAQIVSYEIAMGFALVGVLIAAGSLNLGQIVEGQSGGHWYWLPLLPLFVIYFISGVAETNRSPFDVAEGESEIVAGFHVDYSGMAFAVFFLAEYANMILISALTALMFLGGWLSPFQGTGILWLVAKTFIFMFLFLWFRATFPRYRYDQIMRLGWKVFIPITIVWIVVAGAMQVYDIG----PWY------------------------QMQ---PAHRPVFLNLMQIRLPVAAVMSIAHRAAGVLLFLAIPLIIGLLSLALSGDDGFVRATQLLQQPWSRLVLFLLLWALAHHFLAGIRYLLLDLHL-GVRAPYFRRTAWAVLGAAPVLALMLLWGLA
MI------EVLAVAIAVAATAAGLLVVAALLIWVERRLLGLWQDRYGPNRVGPFGVLQAVADMGKILTKEDWVPPFADRPVFILAPAIIAVSMLLAFAVVPVTPALG-------IIDLNIGLLYFLGMSSVAVYSVLLGGWASNSKYALLGGLRSAAQLVSYEVFMGLAVMGVVIQAGTFDLRGIVLAQEG-LWFAIPQILGLVVFLVAGLAESHRLPMDLPEAENELVAGYHTEYAGMKFGMFFVGEYLGVFLIAAMITTLFLGGWHGPL---AIVWFVLKTALIVVLFILIRASLPRPRYDQLMAYGWKVMLPIALLNLVITGGWVLALQPS----------------------------ASFMAMK-PWNRPVFLHLLRIRFPVGAWASILHRITGVILVAAVPATLALVAYSARSPANFQQVGGWLASGGAGVGIALVLGALAHHIFAGIRLLLMEAGL-GEGLPVARSTAWASMVGAALVVVAALA-LW
MDLVGYFWPLVWNLVKIIALVLPIMACVAYLTLWERKMIGWMHVRIGPNRVGPAGLLQPIADALKLLFKEIIIPAKSNKALFVIAPIMTIMPALAAWVVIPFGPEVA-------LANLNAGLLFAMAIMSLEVYGVIIAGWASNSKYAFLGAMRASAQMISYEISMGFVLVIVLMVTGSLNFTDIVLAQTEGSWNWLPLLPMFGVFIIAGIAETSRHPFDVVEGESEIVAGHMVEYSGMSFAMFFLAEYANMILISILAALMFLGGWDSPIGAQGWIWLGIKTFLIVSIFIWVRASFPRYRYDQIMRLGWKIFIPLTLGYLVIVAAWMQTSWN----IW-------------------------KMSEVTKTNRPEFRNIHNYRLPLAGLISILHRISGFLMFALLPVILYLLDQSLLSEGTFEYFKGITSNWFVKLVLLAVSWAFLHHFCAGIRHLFMDNHI-GIEKDSARKSAVIVFAVSLPLAGLVALKLF
ME--GSLAFFLWTLAKILCIVAPLMGAVAYATYAERKVIGYMQIRIGPNRVGPLGLLQPIADGVKLLLKEIITPSAASKGLYFLAPVMVLVPALAAWAVVPFYPGFV-------VADVNVGLLYVMAITSMGIYGVIIAGWASNSKYAFLGGLRAAAQVVSYELAMGFALIGVIMVSGSLNLTEIVNQQGHGSWNLIPLLPLFVVYFISGVAETNRAPFDVVEGESEIVAGHMVEYSGMSFALFFLAEYANMWLIAAMASVMFLGGWLSPFPESSFLWWVLKVFFMMFLFLWFRATFPRYRYDQLMRLGWKVFIPVTLVWIVVVGAWMQTPLS----LW-------------------------QM----NKTRPKHLALWQIRFPLPAIVSGLHRISGALLVLAIPFVLYALEGSLSSAERFDAFRACIGHPVVKLGLLVVLWGLLHHACAGTRFLLMDIHK-GIDLPTARLSAKLVMAVSLVLTVVIGVVAW
MAIDGYVWPLIWTLVKIVCVLLPLMGLVAYATLWERKLIGWIQIRVGPNRVGPMGLLQPIADALKLLFKEIVVPAKASSGLFILGPIMTIMPALAAWVVVPFGPGIA-------LADVNAGLLLLMAITSIEVYGIIIAGWASNSKYSFMGAMRASAQMISYEIPIGFVLVVILMVSGSLNFSDIVGGQNIGSWNVWPLLPLFVVYLTSGLAECNRSPFDVVEGESEIVAGHMVEYSGMSYAMFMLAEYANMILIGTLASIMFLGGWHAPFAFMGFFWLFAKAFVIVSLFIWVRGTFPRYRYDQIMRLGWKIFIPVTLVWLVLVAGWMQTSWN----IW-------------------------KMSEAVKKERPEIRNIHNYNMTPGAYVSILHRISGAAIFLMLPFLLFLFQNSVQSEMSFDYFKVILSHPLCKLVLLGLIWAYMHHFCAGFRHLFMDMHM-GIEKDSSRQSAVSVLVVSLILTALAGLKLF
MY------TLFWQFAKIWAVLIPLFLAVAYFTYVERRVIGHMQDRRGPNRVGPRGLLQPIADALKLLFKEITIPTYASRTLFLIAPAMAIMPALAAWAVIPFDDGLV-------VADINAGLLYILAMTSLGVYGLIIAGWASNSKYALLGTLRASAQVVSYEIAMGFALVGVLIAAGTMNLSGIVHAQAGPEWFWLPLLPLFLIYWISGVAETNRAPFDIAEGESEIVAGFHVEYSGMAFAVFFLAEYANMLLISFLAATLFLGGWHSPFEGLGIVWLFAKAAFFAFCYLWFRATFPRYRYDQLMRLGWKVLIPGTVVWLVVLTGLVYGGVG----PWF-------------------------MRN---PNRPLSPHLTIYRPQLTSLLSVLHRGTGVFVTMAAVLLVAWVMALAAGPEYYELLTQVLGHWLGQLVLLGITFSLAYHLCNGIRHLVWDTVR-AFELKAVYRGGYMVLAASVLLTALVWVIAF
M---TSLPVILRILLAITAILLPLLGLVAYYTLAERKIIGYIQVRIGPNRVGFRGALQPIADALKLMFKEIVIPTRADKGLFLLAPMISIAPALAAWAVIPFDAGLV-------LSDINAGLLYILALTSLGVYGIIIAGWASNSKYALLGAMRSAAQIVSYEIAMGFALVGVLVAAGSLNLGAIVTAQSGSTWFWLPLLPLFGVYLVSGVAETNRAPFDVAEGESEIVAGFHVEYSGMAFAVFFLAEYANMILIATLAAVLFFGGWLSPFPQAGFQWLLLKVFFFMFVFLWLRATFPRYRYDQIMRLGWKVFIPITIAWILVVGLAVVYKLP----PWWA-----------------------AM----SAKRPVFLDLWRIKLPATGIVSILHRFSGLLMVVTVPVAAALLALSLSGADGFARAVAILDHWLAKTALVLLAWALAHHLFAGIRLLLLDIGI-GLDRPVARASAWTSTAAALAAVLIGGGILL
MSFPPLLWDLIVIVAKIIAIFLPVLIVMAYLVYAERKIIGSMHLRKGPNVVGPLGLLQPFADGIKLFFKETVLPSSANRGIYLLAPMITFIVSLVVWAVIPFGDGMV-------LADINVGILYVLAVSSMGVYGVVMAGWASNSRYAFLGALRSAAQMVSYEVSIGLIMVSVLLTAGSLNLSAIVRAQEGM-WFVLPHLPLFVLFIASGLAETNRSPFDLPECESELVAGYNVEYSSMPFALFYLGEYINMLVVGAMTSILFLGGWLAPFG--GPVWFFAKVCLVMFIFIWVRATFPRYRYDQLMRLGWKVFLPFSLIWVVLTAGTLTALGQL----------------------------GQGMTK---RDRPLSPHLQIYKMPFTAVLSISHRITGVVMAVGTLVLAYWLAAAAYGPDAYATAQAVLGSVPGRLLLFGWSVALFYHLCNGIRHMFWDAGM-GFEIRDAVKSGYITVGAALALTILAWAIG-
MA---FAISVLWTLLKIIIIVVPLMLVVAYYTYAERKVIGYMQDRLGPNRVGLWGLLQPIADGAKLFLKERIRPSHSNRYLFVIAPVLTIAPALAAWAVVPFDKHLV-------LSNINAGVLYVLAMTSLGVYGVIIAGWASNSKYAMLGALRSAAQIVSYELAMGFALIGVLIAAGSLNLSTIIEAQSGGHWYWLPLFPLFIVYWISGVAETNRAPFDVAEGESEIVAGFHVEYSGMTFAIFFLAEYANMILISLLTAVFFMGGWLSPFEGIGIVWLFLKTAFFMFSYLWFRATFPRFRYDQIMRLGWKILIPVTLVWVIVAALLVKFHVG----PWF-------------------------M----SDKRPVNLDITTIRMPITAISSILHRISGILVFILMALLLWGLEQSLSSEAGFRSVVQVFASGWMKFGVWVFLSALLYHLVAGVRHLLMDIGI-GETKQGGRAGAVLVLVVSIVLIIALGYWLW
MVLTQAVPLLLWNLLKIGVVLVPVLVSVAWLTFAERKVIGYMQLRIGPNRVGPRGWLQPIADALKLLTKEVIVPMRANPFLFYLAPVLVIGPALGAWAVVPFGEGLV-------IADIDVGLLYVLAITSMGVYGVILAGWASNSRYAFLGAMRSAAQIVAYEIAMGFAIVVVLIAAGSLNLQKIVLAQNGNTWFWLPLLPIAVIYFISAVAETNRAPFDVAEGESEIVAGFHVEYSGMSFAVFFLAEYANMILVSTLAAIMFLGGWLSPFQGIGPLWLIAKVAFLLFCFLWFRATFPRYRYDQIMRLGWKVFIPITIVWLVVVSTAVLYRLP----PWF------------------------NMG----KPRPLSPHLTVYRPLIGSYTSILHRAVSAALLGGLGFLAAWLLAIAQGGVLFDAFSALWGSIVGKVMLFGWTFCAFFYAAHWIRHFAWDMGY-GFELDTARLTGRLALFGSAAASVLVWLYIG
MLFKNILGMVIYAIIKIVVIMVPLILGVAYMTYAERKVIGYMQIRIGPNRVGFFGLLQPFADVLKLLLKEIIAPSAASKALFFIAPILVLMPALAAWAVMPFFPGVV-------LADVNVGLLYVMAITSLGVYGIIIAGWASNSKYAFLGAMRAAAQVVSYELAMGFALIGVMMVSGSLNISEIVMQQGRGSWNWLPLLPLFVVYFIAGLAETNRAPFDVTEGESEIVAGHMIEYSGMSFALFFLAEYMNMILISAMSSVMFLGGWLSPFPASSFIWWFLKVAFMLFFFLWARATFPRYRYDQLMRLGWKVFIPVTLVWIVLIGAWMQTSFS----LW-------------------------KM----SATRPKHLAIWQIRMPLPAIVSILHRASGALLFAAVPFMLYALQGTLSSADRFEAFRACIAHPLVKLALLAVLWAFLHHACAGIRFLLMDIHK-GVELPKARASAYAVLGVSIVLTIVTGGLTW
M-IDAAAWPLIWNLIKIVAVLAPLMGAVAYLTLWERKLLGWIQVRHGPNRVGPMGLLQPIADALKLLTKELIRPSAASNGLFRLGPVMAIMPALAAWVAIPFGPEAI-------IANVNAGLLVILAITSIEVYGVIIAGWASNSKYAFLGALRASAQMVSYEIAIGFCFLVVVMTAGSLHLGEIVASQSRGSWNWLPLLPIFLVYLISGVAETNRHPFDVVEGEAEIVAGHMVEYSGMGFAIFFLAEYASMWLVSVLAVLMFLGGWLSPIDHAGWIWLGIKTCVVVSMFIWIRATFPRFRYDQIMRLGWKIFIPVTLIYLLLVGALMQTSWN----LW-------------------------KMKIP-RSSRPVFLNPMQIQMPVGAWTSIGHRVTGILLAVGVPVSVYLLDRSLRSEQAFADVSAMFELMPVKGVAVILLWALSHHLLAGVRHLLSDFNL-GSPLRAARRSAWFVNLGGVAVALLAAGVLL
ME--GELGMTAWTLIKIVAIVLPLMGCVAYLTLAERKVIGYMQVRIGPNRVGPKGLLQPIADALKLLSKEIIFPTKANKSLFVLGPVLSIAPALAAWAVIPFTPDLV-------LANIDASLLYIMAITSMGVYGVIIAGWAANSKYSFLGAMRSAAQIVSYEIAMGFALVGVLMASGSLNLVEIVEQQGHGSWNWLPLFPFFIVYLISGVAETNRAPFDVAEGESEIVAGFHVEYSGMAFAVFFLAEYANMILISLMVSLMFLGGWLSPLPASGFVWLAAKTAFVLFLFLWFRATFPRYRYDQIMRLGWKVFIPVTLVWLVVVGAWMMSPLS----IW-------------------------QM----QKKRPKHLDLGKISLPIMAKVSILHRISGVALFLALPLLIYLLQGSLSSEADFEAYRAVVAFPLMKLILLGLLWAFLHHFCAGIRFLMFDMHK-GQSLEAARASAKAVLVVSIALTVVIGGILW
ML---DIGILLWIIIKIIVIVIPLLIGVAYLTYAERKVIGYIQVRIGPNRVGIRGLLQPFADLFKLITKEIIVPTKSNKYLFIIAPLFALAPSLAGWAVIPFSQGVV-------LANINAGLLYLFAMSSLGVYGVLIAGWASNSKYAMFGSLRSAAQTVSYEIAMGFSIVGVLLAAGSLNLTDIVMSQHGGHWWFIPLLPLFMAFWISGIAETNRAPFDLAEGESEIVAGFHVEYSGIGFAIFFLSEYASMILISATMSLLFLGGWLSPFEGIGFVWLLAKISFFLFVYLWIRATFPRYRYDQLMRLGWKMLIPLTIVWVIVTALMVMTQLK----PWF-------------------------MTV--NQKRPVNLDLGTIRFPVMAIASILHRISGLVLFLLLPFILYLLSKSLGSAVSFMQMQVLLQSPFHKLLLWAFSAALVYHLLAGIRHMINDLGF-GEGVKAGRQTAIWVIALAVILTIFLGIWIW
ML---DISILLWIIIKIILIVIPLLLSVAYLTYAERKVIGYIQVRLGPNRVGFRGLLQPFADLIKLITKEIIIPTKSNKYLFVIAPLFALVPALAAWAAIPFAQGMV-------LSNMNAGVLYLFSMSSLGVYGVLIAGWASNSKYAMLGALRSAAQTISYEIAMGFALVGVLLASGSMNLTNIVNSQQGGHWWCVPLLPLFIIFWIAGIAETNRAPFDLAEGESEIVAGFHVEYSGIGFAIFFLSEYASMILIATLLTLFFMGGWLSPFSGDGIAWLLIKIVGFLFVYLWIRATFPRYRYDQLMRLGWKILIPGTIGWICITALLVVSHVK----PWF-------------------------MKETASKKKPVNLDLTTMAFPPMAIASILHRISGVVLFLCLPVILYWLNLSLKNASSFTDLQLILANPYYKSLLWLFVSSLWYHLIAGIRHMFMDIGI-GESLKAGYASANLVIILGIFGALGLGVLIW
MA--GGFPVLLWDLAKIVAIVVPLMLSVAYLTFLERKVIGYMQVRIGPNRVGPRGWLQPIADGLKLLLKEIIVPSGANKGLFIVAPVLALMPALVAWAVVPFTSTLV-------LANINAGLLFVLAVTSMGVYGVVVAGWASNSKYAFLGSLRSAAQIVAYEIAMGFALVGVLMAAGTLNLRKIALVQAGGHWLFLPLFPLFLVYFIAGVAETNRAPFDVAEGESEIVAGFHVEYSGMTFALFFLAEYANMILVSALTAVLFLGGWLPPFDFAPLGWFLLKVAVILFLYLWLRATFPRYRYDQIMRLGWKVLIPVTLVWIGVMGFVMFFT------PWAFV--------------------FYRM----SRARPQDLGLRTLRLPVGAWASLLHRITGVLLIAVVGLAVGLLRTSLQGPGGFQQVANAVRGPWGHVIGPLAILVAAEHLYSGMRHLAHDVGW-GFGREHARLTAGAVMILAVV-TALAAVSAW
MM--DGLPVIMQIMTKIMMIVGPLLLVVAYTTFAERKVIGYMQVRVGPNRVGPRGWLQPIADSLKLLLKEVIIPSNSDKYLFLIAPVLAIAPALAVWAVIPFDDGMV-------LADINAGLLYLLALSSVGVYGIIIAGWASNSRYALLGGMRSAAQIVSYEIAMGFALVGVVMAAGSLNLGEIVMSQQGSHWFLLPLFPLFLVYLISGVAETNRAPFDVAEGESEIVAGFHVEYSGMAFAIFFLAEYANMILISALTALLFLGGWLSPFEGIGIHWLLIKTAFFLFCFLWFRATFPRYRYDHIMRLGWKVLIPVTILWLFVLGVAFALGIG----PWF------------------------AMPN---DNRPLSPHLQVYRPQMTSVLSILHRITGVILSVASLILVYWLAALAAGPEAFARAEALLHGWIGIAILIPVTLALFYHLCAGIRHLVWDAGV-ALTIKGVYVTGWTALATTLLLTLIFWVVV-
MTWLGAIATVLIILIKAIALVGPLMLVVAYFTYAERKVIGYMQLRIGPNRVGPKGWLQPIADALKLMTKEIIFPTKANIYLFLLAPVLAIAPAIAIWAVIPFDEGMY-------VANLDISLLYVMAIGSIGVYGIILAGWASNSKYPLLGALRSASLLVSYEIVIGFALVTVVMIAGSVNLNDIVMAQKGGNWYWIPLFPMMIIFFISALVETNRAPFDVVEGESEIVGGTHVEYSGMTFAVFFLAEYANMIFMAVLAVILFFGGWHSPFEGIGIIWLLTKTTFFMFLYLWVRATFPRFRYDQIMRLSWKVFLPWTIAWIFVVALMTQLKIG----PW-------------------------FMSLKGAGDRPVHLNLLQIRLPVAGVMSIVHRITGVLMFLAVPFMIYLLDRSLRSEAEFRQIADWLHSPLGAMLLFGLLWSVLHHLLAGLRYLLIDVDL-GVDKTMASITAWLVLLAAPLFALLLAWGLL
ML--GWLPYFIVNTLLVLVILLPLVIAVAYLTYFERKVIGYMQVRIGPNRVGFKGMLQPFADVFKLLFKEIITPQVANPFIFYLAPVLILVAAFVAWAVIPFDKGWV-------LANINAGLLYVLAIGAAGVYGVILAGWASNSKYALLGGMRSAAHKVAYELAMGFALVGVLMAAKTLNLSEIVEHQSGGNWYWLPLLPMFVVYFVSGVAETNRAPFDITEGESELVAGFHVEYSGITFALFMLAEYASMILISALTAVMFLGGWLSPFQGTGILWFFVKIALLLFLFLWFRATFPRYRYDQIMRLGWKVFIPVTILWIFVEGVLVYFKVG----PWF------------------------SMANAKATSRPVSLNLLKIRLPLPGIVSIMHRISGAFLFLLIPFLLYVLQMSLSSAEGFATVRSWFAAPVAKLALLIVFWAYLHHFFMGLRYLALDLDI-GVHLAQARLTAKLVLVVSIGLTLLIGVWLW
M-FDGVAWPTVWALVRILVVSVVILLCVAYLILWERKLIGWMHVRLGPNRVGPMGLLQPIADVLKLLLKEVIQPTQASRWIYLIAPIMTVVPAFAVWAVIPFQAKAV-------LGDVNAGLLYVMAISSVGVYGVILAGWASNSKYAFLGAMRAAAQMVSYEISMGFALVVVLMVTGSLNMSAIVVSQEHGSWNWLPLLPMFVVYFVSGIAETNRHPFDVVEGESEIVAGHMIDYSGMAFALFFLAEYINMIVISAIATTLFLGGWSAPFGFLGIFWFVLKIFFLLSVFIWARATFPRYRYDQIMRLGWKIFLPVSVVWVVVVGFWIMSPLN----IW-------------------------KMAEAVKKPRPEYRNIGTYRLPLAGKVSILHRISGLLLFIALPFLLYLLDQSLTSEISFDAFKGFLANPLVKIVVLVLSWSFLFHFCAGIRFLLLDTHR-AVSKEGGKQTSIVVLTVSSLLTIVVALKLF
M-IDAGGWPVLWTLIKIICVLLPLMGAVAYATLWERKLLGWIQVRHGPNRVGPLGLLQPIADAVKLLTKEMINPSAASPGLFRLGPIMAIMPALAAWVAIPFGPEAV-------LANVNAGLLLIMAITSIEVYGVIIAGWASNSKYAFLGALRASAQMVSYEIAMGFCLVVVIMVTGSLNLGDVVAVQGKGSWNWLPLLPIFVVYVISGVAETNRHPFDVVEGEAEIVAGHMVEYSGMGFAIFFLAEYASMWLVSILAALMFLGGWLSPVGFLGWIWLGLKTFLVLSLFIWIRGTFPRFRYDQIMRLGWKIFIPVTLVWLLVVGGWMQTPWN----IW-------------------------KMKRR-VPARPVFFKLTQIQMPVGAITSIMHRVTGVVLAIAIPFCFYALHLSLASKESYEHLTKMANTGLFKIALIAFIWALSHHLLAGVRHLLMDIGI-GSHLADARRSAWSANVGGVAMALLATGVVL
MAIDGTFWPFVWTMAKILCVTLPLMGLVAYLTLWERKLLGWIQIRIGPNRVGPNGLLQPIADALKLLFKEIIVPTKSNKSLFFIGPVMTIMPALACWAVVPFAPGAA-------LADVNAGLLLIMAIASMEVYGIIIAGWSANSKYSFMGAMRASAQMVSYEIAMGFALVIVLMVSGSLNLSEIVAGQQKGSWNWLPLLPIFVVYLVSGLAECNRHPFDVVEGESEIVGGHMVEYGGMAYAMFFLAEYANMILISLLASIMFLGGWSAPIAALGFFWLFIKTFFIVSLFIWTRGTFPRYRYDQIMRLGWKVFIPLTLAYLVFVATWMQTSWN----IW-------------------------KMTEAVKKERPEFRNIHNYRLPMAGIVSILHRISGALMFLLLPFVLYLLQESLRSEYTFANFMLIASHPIAKLVMLALVWGYTQHFCAGVRHLVMDTHV-GLDKDSARKSATVVVVITVIVTALVALKLF
MI---QLTVLLWTVAKIMAIVLPVTIGVAYFTYFERKVIGYMQVRRGPNRVGPLGLLQPFADVFKMLFKELIIPTNANKFLFLLAPVLALAPALTAWAVVPFNDWLV-------LADIDAGLLFVLALTSMGVYGILIGGWASNSKYALLGGLRSAAQTVSYEIAMGFALVGVIVLSGTLNLSGIVMAQSGGSWFWLPLLPLFVIYFVSGVAETNRAPFDVAEGESEIVAGFHVEYSGAAFAVFFLAEYANMILISALASILFLGGWLSPFQGLGVHWFLLKTVIFCFLYLWFRATFPRYRYDQIMRLGWKVFIPITIVWIMVAGVFRVLG-------WY-----------------------GSMAT---DNRPLSPHLQIYRLPLTARVSISHRATGIVLSIGMIAVVLWTLALAAGPEHYERFMAMATHPVVMIGMIIWSFALYFHLLNGIRHLIWDAGR-MLDLKSVYATSWMVVIGAVLLTVLTWGVLA
M-FDGVAWPTIWALVRIVVLSVVLLLCVAYLVLWERKLIGWIHVRLGPNRNGPGGMFQTIADVLKLILKEVITPAQATPWLYLLAPIMVVMPAFAVWAVIPFQPAAV-------LGNINAGLLYAMAISSIGVYGVILAGWASNSKYAFLGAMRASAQMVSYEVSMGLALVTVLMVTGSLNLSDIVTQQTQGSWNWLPLLPMFIVYFISGLAETNRHPFDVVEGESEIVAGHMVEYSGIVFALFFLAEYLNMIVISALTATMFLGGWNAPFGFLGAFWLVLKVFMLLSVFVWVRGTFPRYRYDQIMRLGWKVFLPLCLIWVIVTGCWIMSPLN----IW-------------------------NMAEAVKKPRPEFRNIGGYRLPLAGKVSILHRISGGLLFLLIPFALYLFEQSLTSELSFGQLKAFFANIIVKLVILALSWAFAFHFFAGLRFLLADTHK-YVSKEGGRNTAGAVLVLSSLLTIVIALKLF
MN---ALIELSWITAKIVALIVPLFLAVAYMTYAERKVISSMQLRRGPNRVGWHGLLQPFADALKLLMKEVVLPQNANRFLFVLAPMLSIMPALAAWAVLPLSEGMV-------IADVNAGLLYVLAMTSMGVYGIILAGWASNSKYALLGALRAGAQVVSYEIAMGFALVGVLMAAGSLNMGDIIRAQEGPNWFWLPLLPLFIVYWISGVAETNRLPFDVAEGESEIVAGFHVEYSGMAFAIFFLAEYANMILISGLAAIMFLGGWYSPFDGLGLVWFLLKVCLFLFLYIWFRGTFPRYRYDQIMRLGWKVLIPVTVVWLIVVAGLSLGEVG----PWF------------------------SMSS---DNRPLSPHLQVYRLPFTALTSISHRISGVLLSGGALVLVYWVIAAAAGPEAYATANAILSSLPVQALIFLWTFVLFYHLCNGIRHLVWDVGY-GFDLKTAQRSGQAAIGAAAVLTLFAWLIA-
M-IDAVAWPVLWILLGIVAIVAPLMGAVAYLTLWERKLLGFMQVRMGPNRVGPFGLLQPLADGLKLLTKELIQPTAAAKGLFYVGPVMAIMPALAAWVAIPFGPDVA-------LANVNAGLLLIMAITSIEVYGVIIAGWASNSKYAFLGALRASAQMVSYEIALGFCFLVVIMVTGSMNLTQIVLSQGQGSWNWLPLLPIFVVYLISAVAETNRHPFDVVEGEAEIVAGHMVEYSGMGFAIFFLAEYASMWLVSILAVVMFLGGWLPPFDFLGWIWLAAKTFLVVSMFIWIRATFPRFRYDQIMRLGWKIFIPVTLVWLVVVGGWMHSPWN----IW-------------------------NMTEQA-KKRPEFRNINTYRLPPAGIVSILHRISGLLMFILLPFILWMMDMSLTSEISFDGFTSVFAGPFLKLVCLALIWAYLHHFCAGVRHLFMDVHH-AVNKQFGKSSALVVLVLSVGLTLILGAKLY
M-----LGYILWTSFYALLIVIPLILVVAYYTYAERKVIGYMQDRIGPNRVGSFGLLQPIFDALKLFLKEIIVPTNSNRYLFFIAPILAFAPAYAAWAVIPFSKEIV-------LSDMNLGLLYILAMTSFSIYGIVIAGWASNNKYSLFGALRAGAQFISYELAMGFAIVGVVIAAGSMGITGIIEAQTGGHWYFIPLFPLFIVYFITGIAETNRSPFDVVEGESEIVAGHHIEYTGSRFALFFLAEYANMILISILTSIMFLGGWNSPFQATGVVWLFAKTGIFMFMFLWVRATYPRYRYDQIMRLGWKIFIPLTFVWVVIVACMVRLGVG----PW--------------------------M------KKITNIDLISYNFPITAISSIMHRISGVVLIIAIPLCVVGMNYALAGPGGYQQTVDLLNKSWFSVFFWLFLSSITYHVYAGIRHMIMDMGF-GESMKVAKLTSLLVIILGVLSAILWGCYLW
MTVPNSLHYVIVSTLKILVVLIGVVLVVAYSTYFERKVIGRMQARVGPNRVGPFGLLQPFADVFKLLFKEVIIPSESNRFLFVVAPLLSLIPALATWAVIPMNGSFV-------IADINAGLLYVLALTSVGVYGVILAGWATNSKYAFLGAMRSAAQIVAYEIAMGFALVGVLMAGGSLNLGDIVEAQSGGNWFLVPLFPLFLVYWISGVAETNRAPFDVAEGESEIVAGFHVEYSGVAFALFFLAEYANMVLISALTSIFFFGGWASPFEGWSFVWLFAKICLFMYTFFWLRATFPRYRYDQIMRLGWKVFIPVTIIWIAVEGVMAWLEVG----PWSG---------------------LSGMGN--KNKRPIFLNLLRIRLPVTGVVSILHRVSGVLLVLLLPPALLLLDRSLADPDAFEACRRLMSTLPAKVLWFVALWLFVQHFLNGIRHLLLDLDI-CIDRKCARRSAWLALAGSVLAVVAFGI-LR
MA---VFTELFWITLKIMALVVPLMLAVAYLTYAERRVIGAMQDRRGPNRVGYQGLLQPIADALKLVMKEISIPSNANRVLFVIAPLLAIMPALAAWAVIPVAEGWA-------IADINAGLLYILAMTSLGVYGIIIAGWASNSKYALLGTLRASAQVVSYEIAMGFALVGVLMAAGSMNLGQIIQAQAGGHWFWLPLLPLFLVYWISGVAETNRAPFDVAEGESEIVAGFHVEYSGTSFAVFFLAEYANMILISAVAAVMFLGGWYSPFHGWGVVWFMLKTAFFMFCYLWFRATFPRYRYDQIMRLGWKVLIPVTVVWLIVLTIFIVTGFG----PWF-------------------------MQT---DNRPLSPHLQVYKPQLTSVLSICHRGSGVVLALGSIILVWWLSALAAGPEAFATVNGVVGSFIGKVILFLFTLALFYHLCNGIRHLVWDTGR-GFELESVYRSGYLVVIASVVLTVVVWIVAA
MA------DVLEILLRCVLVLVAFLTLPLLVGQMEHKVMAHMQSRVGPMYAGGFGWAQLVADGVKFVQKEDVVPAAADRRIFALAPAVALVPYLAVFVVIPLGPTVV-------GVDLDLGLFFALAVMSVGVLGTLMGAWASANKYSLLGGLRLAVQLMSYELPMVLAAVSAAMAAGTLSLIGIVGAWE---WSWLLQLPALVVFVVAGLAELQRPPFDMPLADGELVFGPYTEYGGIRFAMFLLAEYAGIVVLAALTTTLFLGGWRGPASDEGWLWVLVKTFVVAFGVVWARVAWPRLREDQLNALAWKVLVPLALAQLALTTVVVL-----------------------------------LMAEAIKKARPVYRNIGRYRLPWAGKVSILHRASGALMFLLLPFVLYLFEQSLTSEISFAKFTALLSNGFAKVVVLALIWAYLHHFCAGIRYLILDLHI-GIDKTSASKSAVSVLIVSLLLTVVFGAKLF
MDLAGDYWLLVWTLVKIVAVVLPLMGCVAYLTLWERKVIGWMHVRHGPNRTGPAGLLQPIADALKLLLKEIVVPAKSSKALFVIAPIMTIMPALAAWAVIPFGPEAA-------LANVNAGLLFVMAITSLEVYGVIVAGWASNSKYAFLGAMRASAQMISYEIAMGFVLVIVLMVSGSLNLSEIVMLQTSGSWNWLPLLPMFVIYIISGTAELNRHPFDVVEGESEIVAGHMVEYSGMSFAMFFLAEYANMILISMMATLMFLGGWSSPIDAMGWIWLGIKTLFVVTLFIWFRASFPRYRYDQIMRLGWKVFIPLTLVYLLIVAIWMKTPWN----IW-------------------------HMSDSLKTGKPQFRNINHYRMPLAAIVSIMHRISGALIFLLLPVILLLLDKSLMSEISFEHFKGIASHWFVKLIILALVWAYLHHFCAGIRHLFADVHV-GVDKVKGRKSAVIVLAISLPLTALVALKLF
ME--GEAGLTVWTLLKIIAIVAPMMITVAYLTYAERKVIGYMQIRIGPNRVGPLGLLQPLADGLKLLMKEIILPTQSSKGLFLLAPVLAIGPALAAWAVVPFSDTLV-------LANINASLLYILALSSIGVYGIIVAGWAGNSKYSFLGAMRSAAQIVSYELAMGFALVGVLMVSSSLNLVDIVKQQAHGSWNWLPLFPLFIVYLISGVAETNRAPFDVAEGESEIVAGFHVEYSGMAFAVFFLAEYANMILVSALTSILFLGGWLSPFPASGFFWLAAKMAFVLFCFLWFRATFPRYRYDQIMRLGWKVFIPVTLVWILVLGIWMMTPLS----LW-------------------------NM----QKQRPKHLDLATIRLPIPGIVSILHRVSGVALFFSLPLLIYLLHGSLSSAESFETYRAVVAHPLMKIILIGLLWAYMHHFCAGIRFLFLDIHK-GLELQTARATAKTVVVVSLALTLILGVALW
MT--GFAWPLVYSMAKIVGIVAPLMLGLAYLTYAERKIIGYMQVRIGPNRVGPKGWLQPIADGLKLLMKEIVIPAGANKRIFLLAPVLAIGPALAAWAAVPFSPEMV-------LANIDASVLYIMAITSMGVYGIVLAGWASNSKYAFLGGMRAAAQIVSYEIAMGFALVGVLMAAQSLNLGEIVKAQQGGNWYWLPLFPLFIVYLISGLAELNRAPFDVVEGESEII-GFHVEYSGMAFAIFFLAEYANMILVATLTSLMFLGGWNPLFDFAGFFWLLAKVLFVLFLFLWFRATFPRYRYDQIMRLGWKVFIPVTLVWIVVVGAAMQTPFGY---LF-------------------------HM----------YLNLFRIKLPLPGIVSFLHRVSGALLFIAIPLFLAALQLTLGSQADFDTVTQGFESPLVKLVLIALLWGYSHHFFAGLRFIAMDMGL-GVELAKTRRNSWLVMASSLTLTAITGGWLW
MILHGTLGLFAWTLLKIILIVAPLFGAVAYATLYERKVIGYMQIRIGPNRVGPFGLLQPIADGLKLLLKEIISPQAASTGLFFLAPVMVLAPALAVWAVVPFAPGLV-------LADVNAGLLYVMAISSLGVYGIIVAGWASNSKYAFLGALRASAQVISYELAMGFALVGVLMVSGSLNLSDIVNQQGHGSWNFIPLFPLFLVYLIAGVAETNRAPFDVAEGESEIVAGHMIEYSGMSFALFFLGEYANIWLICAMTSVLFMGGWLSPFAATSIFWLLGKMMFVMFLFLWFRATFPRYRYDQLMRLGWKVFIPVTLVWIVLVAAWMQTPYS----LW--------------------------M----AKTRPKHLDLPKIRLPIPGIVSILHRVSGALMFLAIPVVFWLLAGSLSSEAQFEAYRGFVSHPIIKLGLLVLLWAYLHHACAGIRFLLLDIHK-GLELSTARATAKAVIVVSLALTAIIGGVLW
ME--GDAGLTVWTVLKIVAIVAPMMGAVAYLTLAERKVIGYMQIRIGPNRVGPKGLLQPIADGLKLMLKEIILPTKANKTLFLIGPVLSIGPALAAWAVVPFMPELV-------LANIDASLLYIMAITSMGVYGVIIAGWASNSKYAFLGALRSAAQIVSYEIAMGFALVGVLMLSGSLNLVEIVNQQGQGSWNWLPLFPMFLVYLISGVAETNRAPFDVAEGESEIVAGFHVEYSGMAFAVFFLAEYANMILIAVMTALMFLGGWLSPFPASGFHWLAIKAAFILFCFLWFRATFPRYRYDQIMRLGWKVFIPVTLVWLVVVGFWMMSPYT----LW-------------------------KM----QKKRPKHLDIGQIRLPVPGIVSILHRISGVALFFSLPLFIYLLSGSLSSEADFDTYRAVVSHPLMKLVLIGLLWAFLHHLCAGIRFLLLDVHK-GLELETARATAKATLVVSIALTLLIGGMLW
ME--GEAGLTVWTLLKIVAIVAPMMGAVAYLTLAERKVIGYMQVRIGPNRVGYFGLLQPLADGIKLLLKEIILPTQSSKGLFLLAPVLSIGPALAAWAVVPFTDKLV-------LANTNASLLYIMAITSMGVYGVIIAGWAANSKYSFLGALRSAAQIVSYEIAMGFALVGVLMVSGSLNLVDIVNQQGHGSWNWLPLFPLFIVYLISGVAETNRAPFDVAEGESEIVAGFHVEYSGMAFAVFFLAEYANMILVAAMTSLMFLGGWLSPFPASGFIWMALKISLVLFCFLWFRATFPRYRYDQIMRLGWKVFIPVTLVWVFVVGVWMMSPLT----LW-------------------------NM----QKQRPKHLDLAKIRLPIPGIVSILHRISGVALFFSLPLLIYLLHGTLSSAEAFDAYRAVVSHPLMKLVLIGLLWAFMHHFCAGIRFLFLDVHK-GLELQTARATAKSVIVISLVLTVILGVVLW
MA---QLITLVLIIIKIVIILIPLMLVVAFLTFAERKVIGYIQSRVGPNRVGFRGFAQPIADALKLLFKEIIIPTASNRYLYIIAPVLSLMPALAAWAVIPFAKGWI-------LANINAGLLFLFAMTSLGVYGILVAGWASNSKYAFFGALRSVAQVVSYEIPMGFTLVGVLIAAGTMNLQGIILRQAGGHWFWLPLLPLFLVYWITAVAETNRAPFDVAEGESEIVAGFHVEYSGIMFALFFLAEYANMLLVAGIATVIFLGGWLSPFQRIGIIWFVLKLSLFVFTYFWMRATFPRYRYDQIMRLCWKILIPVTLVWIVVLGLAIEFHLA----PWF-------------------------MRTE-RPVRAVNLDLTKFRFPPMALVSICHRISGFILFLCMPLMFYLLHQATLSEASFGDLQQLLHNHWLKVAVWITFSATLFHLFAGIRHLVMDLGF-GESVREGRITAYMVFVISFIAIILAGVWIW
ME--GEAGLAVWTLLKILAIVAPLMIGVAYLTLAERKVIGYMQIRIGPNRVGPKGLLQPLADGVKLLMKEIILPTKSSKGLFLVAPVLSIMPALAAWAVIPFTDTMV-------LANIDASLLFIMAITSMGVYGVIVAGWAGNSKYSFLGALRSSAQIVSYEISMGFALVGVLMVSGSLNLVEIVNQQGHGSWNWLPLFPLFLVYLISGVAETNRAPFDVAEGESEIVAGFHVEYSGMAFAVFFLAEYANMILVSALTAIMFMGGWLSPFPASGVIWLLAKISLVLFLFLWFRATFPRYRYDQIMRLGWKIFIPVSLVWVLVVGAWMMSPLS----LW-------------------------NM----QKQRPKHLDLSKIRLPVPGIVSILHRISGVALFFSLPLLIYLLSGSLSSADAFDSYRAVVAHPLVKLILIGLLWGFLHHAAAGIRFLLLDIHK-GLELQTARATAKMVLAVSLSLTAIIGGILW
MD--GPAWLPIWTLAKIIVIVLPLLIAVAYLTYAERKIIGYMQIRIGPNRVGFFGLGQPIADAVKLMTKEIVLPTGADKPLFLLAPVLAIGPALAAWAVVPFTEDWV-------LANIDASLLYIMAITSMGVYGVIVAGWASNSKYAFLGAMRSAAQIVSYEIAMGFALVGVLMAAQSLNMVDIVNAQKGGQWYWLPLFPLFLVYLISGVAEINRAPFDVAEGESEIVAGFHLDYSGMAFAVFFLAEYANMILVSALTSILFLGGWLSPLP--GFFWIAAKMSFVLFLFLWFRATFPRYRYDQIMRLGWKVFIPVTLIWILVIGGFMQTPLGY---LF-------------------------HM----PKTRPFFLNLIRIRLPVGGLVSILHRLSGALLALAVPALLYGFMLSLRSPADFERVRGLAGELTGALIALGLVWALSHHFLAGLRHLGFDLGW-GEARAPARLTAWATLAAALLLTALVGLRLS
ML---DFLLLLWIIIKIVIITVPLLLVVAYLTFIERKGIGYIQTRIGPNRVGPLGFLQPIADVIKLITKEIIVPTAANRYLFILAPVVTIAPALAAWAVIPFSEGLA-------LTQINAGVLYLFAMTSLGVYGILIAGWATNSKYALLGSLRAAAQTISYEIAMGFAFVGVLLAAGSMNLQDIVLRQQGGHWYGLPLLPLFICYWISGIAETNRAPFDLAEGESEIVAGFHVEYSGVSFALFFLAEYMNMILISAVASLLFLGGWLSPFQGIGILWFFIKMMGFLGLFIWSRATFPRYRYDQLMRLGWKVLIPVTLLWITVIAIAVQFKWG----PWFS-----------------------AM-----SKRPINLNLLTIRFPMTAIVSILHRLSGFLLFLAIPVFLMLMTLTLQSPEAFFTVHVCFEHPLMKLFLLGFLAALFYHLFAGIRHLFMDAGV-ADTLKSAQWTAGFVMVATLVLTSLMGIYLW
MEFWAYAWPGIVILAQCLLVLVLLLVALAFLLYMDRKVWAAVQLRRGPNVVGPFGLLQSFADFLKFVFKEIIVPAGADKTVFFLAPLMSFVLAAIAWAVIPFADGWV-------ISDLNVGILYIFAVSSLEVYGVIMGGWASNSKYPFLGGLRSAAQMISYEVSIGLIIVGVLISTGSLNLTEIVRAQDGASWYWLPHLPMVPLFFISALAETNRPPFDLPEAESELVAGYQVEYSSTPYLLFMIGEYLAIVLMCALVTILFFGGWLSPVPGLGVFWFVAKVTLVFFLFAMVKAIVPRFRYDQLMRLGWKVFLPMSLGWVVIASMLAHYGVPG-YARW--------------------------MADVNRGNRPLSPHLQIYRPQLNSAMSIFHRITGVGMTLAAALIVWWLFAAASGPEAFAAADAVLTSWIGLLILFGSTWALVYHFGTGLRHLWMDMGY-GYDIKLNDLVGQIILVASGVLTLLIWFLAL
M-----LKYILWTSLYVLLIIVPLILVVAYYTYAERKVIGYMQDRIGPNRVGSFGLLQPIMDALKLFLKEIITPTNSNRYLFFIAPILAFAPAYAAWAVIPFAKGIV-------LSDMNLGLLYILAMTSFSIYGIVIAGWASNSKYSLFGALRAGAQVISYELAMGFAIVGVVIASGSMGITGIIESQQGGHWYFIPLFPLFIVYFISGIAETNRAPFDVVEGESEIVAGHHIEYTGSRFALFFLAEYANMILISILTAIMFLGGWNSPFQGTATVWLFGKTGIFMFMFLWVRATYPRYRYDQIMRLGWKIFIPLTFIWVVVVACMVRFGVG----PW-------------------------WMS---SMKKITNIDLMSYNFPITAISSILHRVTGVILIVAIPLVVVGMNYSLAGPNGYEQVVLALTKGWGSLFFWVFLSALTYHVYAGIRHMIMDVGF-GESMTIAKLTSTITIIFGILSAIFWGCFLW
ME--GEAGLTAWTLLKIVAIVAPMMGAVAYLTLAERKVIGYIQIRIGPNRVGPKGLLQPIADGLKLLLKEIILPTNANKSLFLLAPVLSIMPALAAWAVVPFTDTLV-------LANIDASLLFIMAITSMGVYGVIVAGWAANSKYSFIGAMRSAAQIVSYEIAMGFALVGVLMVSDSLNLVKIVEQQAHGSWNWLPLFPLFLVYLISGVAETNRAPFDVAEGESEIVAGFHVEYSGMAFAVFFLAEYANMILVSTMTAIMFLGGWLSPFPASGFFWLALKVAMVLFCFLWFRATFPRYRYDQIMRLGWKVFIPLTLVWVVVLGAWMMSPLS----IW-------------------------QM----QKQRPKHLDLTVIRLPLPGIVSILHRVSGVALFLSLPLLIYLLAGSLSSAEAFDSYRAVVAHPLMKLVLIGLMWAYLHHFCAGIRFLFLDVHK-GLELQTARATAKVVLGVSLALTVVLGVFLW
MSVEGPAWTPVWTLIKILCVTLPLLGCVAYLTYWERKMIGRMHIRMGPSYVGPMGLLQPIADAVKMMFKEIIVPMNANKGLFIIAPIMTIMPALAAWAVIPFGPETV-------LANVNAGLLYLMAITSLEVYGVIIAGWASNSKYAFLAAMRASAQMVSYELAIGFVLVTVLLVAGSLNMTDIVMTQTTGSWNWLPLLPLLVIYMISAVAETNRHPFDVVEGESEIVAGHMVEYSGMTFAIFFLAEYANMILLSCLAAIMFFGGWDAPVAFLGWIWLGIKTFLLVSMFIWFRASFPRYRYDQIMRLGWKVFIPLTLVWLVVVAAWMQTPWN----IW-------------------------NMSNTVAKKRPVYRNIHKYRLPLAGKLSILHRVSGAVLFLALPVILLLFDKSITSELTFLEMQSLVSSPLVKIVLLGLIWSYLHHFAAGIRYLVLDMHV-GTEKYAASKSAGIVFAVSLSLTALFGLKLF
MDIAGTAWLVIWSIIKILVIALPIIICVAFLTLWERRMIGYMHIRRGPNRVGPGGILQPFADVLKLLTKEVIVPSKSNKILYIVAPILTLVPALAAWAVIPFGPEAV-------LANINAGLLFVMAVTSLGVYGVILAGWASNSKYPFIAAMRASAQMISYELAMGFVLLTVLLVSGTLNMNGIVTTQTKGSWNWLPLLPLFVIYVISTVAETNRHPFDVVEGESEIVAGHMVEYSGMGFAMFFLAEYANMILLSAMASILFLGGWSSPLDFAGWLWLGIKAFVVVSFFIWFRASFPRYRYDQIMRLGWKIFIPLTGIWLVVVAIWMQTPFN----IWT-----------------------HNMSESTSKPRREFRNVDKYRLPFAGKVSILHRVSGALLFLSLPLLITVFKESVTSPASFADLGSGFGGFLLKLILLVGLWGFMHHLCAGIRYLTLDLHI-GMDKQTAQKSAKIVLCVSLALTFIFAIKLL
MA---EFANLVWIVAKIVALVVPLFIAVAYMTYAERRVIGWIQWRKGPNRVGIYGLLQPIADACKLLMKEVVIPQNANRFLFLLAPLFSIIPALAAWAVLPLGDGLV-------VADIDAGLLYVLAMTSMGVYGVIVAGWASNSKYALIGAMRAGAQVVSYEIAMGFALVGVLMAAGSLNMSEIVHAQQGPNWFWLPLLPLFIVYWVSGVAETNRLPFDVAEGESEIVAGFHVEYSGMAFAIFFLAEYANMILIAGLATILFLGGWYSPFHGIGTLWFCLKAGFFLFGYFWFRGTFPRYRYDQIMRLGWKVLIPVTVVWLVVESVFILTGFG----PWF-------------------------MDS---DDRPLSPHLQIYRFPTTVITSITHRITGALLALGTLGVTYWLIALASGPQVYAAARAFFGNGFVQLILFFWTYALFYHLCNGIRHLGWAIDY-GFELERARKSAVAVFVAAGILTVITWLFA-
M-IDGGAWTPLWILIRAVVIVVPLLLCVAYLILWERKLIGWMHVRIGPNRVGPLGLLQPIADVLKLLLKEVMMPTQVSRGMYLVAPLMVLMPAVAIWAVIPFQAEVV-------MANVNAGLLYVMAISSVGVYGVILAGWASNSKYAFIGAMRAAAQMVSYEIAMGFALVTVLMVSGSLNLSAIVNSQNTGSWNWLPLLPMFGVYFISGVAETNRHPFDVVEGESEIVAGHMIEYSGMGFALFFLAEYINMIVISTMTALMFLGGWAPPFESFGFFWLVIKVFLLLSVFIWIRASFPRYRYDQIMRLGWKIFIPLTVGWLVIVAIWIRSPWN----IW-------------------------HMAEA-KQARPEFRNIHRYRLPWAGKVSILHRASGALMFLLLPFILYLFEQSVTSELSFAKFSALLSGGFVKLVLLALIWGYLHHFCAGIRFLLLDVHV-GVTKPASAKSAVAVLVISLLLTAVFGLKLF
M-LAGTLWYGVWTLIKIVCIALPIILCVAYLTYWERKMIGFMHVRKGPNRVGYRGLLQPFADVFKLLTKEVIIPSKANRILFLLAPVVTLMPALAAWAVIPFGPELV-------LADVNAGLLYVLAISSLGVYGVVVAGWASNSKYALLGGLRAAAQVLSYELAIGFVLVTVLLVSGTLNLSGIVQGQDAGSWNWLPLLPLFVIYVVSAVAETNRHPFDVVEGESEIVAGPMVEYSGMGFALFFLGEYANMIMLSALASIMFLGGWLPPLDFAGWLWLGLKTFVVVSMFVWFRATFPRYRYDQIMRLGWKVFIPLTGVWLVVVAIWMQTPWN----IW-------------------------NMSDTAQKQRPQYRNISSYRLPLAAKTSILHRISGALLFLSLPVIILLLAMSLSSASGFAALSVVFGNPAVKLVVLALIWGYLHHFCAGIRYLALDLGK-GNDKYSANKSAASVLIVSLTLTFVFALKLF
ME----VVALGLIVFKVALLIAILLLLPLPLTWLERKIGGHIQQRMGPMRVGWHGLLQPLADGIKLLTKEDHIPAEADHFLFKLAPILALAPPFVVFVAIPFGETVSVRNAELYVSNMNVALLFVFAVIGVEVYGVIFGGWASNSKYAVLGSLRTCAQMISYEIPMGFAVIGVVMLAQSMSLLEIVRAQAD-VWNIIYQPVGFFVFFVAGLAEAQRIPFDLAEAEGDLGAGFHTEYSGIRFAFFMVSEYAIVLLVSVLAVILFFGGWNGVL---PLLWFLLKVAFFIYVFMWFRFTFPRYRYDQLMAIGWKVLLPLSLANIIITGLVFL------------------------------------MAEVKPAARPLSPHLQIYRWSWTMAMSVAHRATGAALYGGTLLVALWLIAAASGPAAYDTAQAIAGSVLGRLVLFGYTFVLLHHMVGGLRHFIWDMGH-GYDPQTRMNLAKFSGLVSGILTLLVWIVAR
ME----LFALGLIAIKIALLIAMLLLLPLPLTWLERKIAGHMQQRMGPMRVGWHGLLQPVADGIKLLTKEDHIPAEADRFLFKLAPILALAPPFVVFVAIPFGETVSVLNAELYVSNLNVALLFVFAVIGLEVYGVIFGGWAANSKYAVLGSLRTCAQMISYEIPMGFAVIGVVMLAQSMSLVDIVRAQSD-LWNIVYQPIGFFVFFVAGLAEAQRIPFDLAEAEGDLGAGFHTEYSGIRFALFMVSEYVIVLLVSVLSVILFFGGWNGIL---PLLWFALKVAFFIYVFMWFRFTLPRYRYDQLMAIGWKVLLPLSMANIIITGIAFT------------------------------------MTDV-TRSRPLSPHLQIYKPIPTMVMSIMHRITGGALYFGTILVAWWLIAAASGAAYYDWVSWLFGTLIGKIVLFGYTWVLMHHMLGGLRHFAWDLGY-GYEKHFATKMAKATLAGSVTLTLLIWIIGR
M-LNGTVWMVLWTIIKIVVIAVPIILCVAYLTYWERKMIGFMHVRMGPNRVGFRGLLQPFADVFKLLTKEVVVPSEANKVLFVVAPVVTLMPALAAWAVVPFGPEIV-------LANVNAGLLYVMAITSIGVYGVIVAGWASNSKYAFLGALRASAQMVSYELAIGFVLVTVLLVSGSLNMSEIVLGQSRGSWNWLPLLPLFVIYVISAVAETNRHPFDVVEGESEIVAGHMVEYSGMAFALFFLGEYANMILLSCMASIMFLGGWMPPLDIAGWLWLGLKTFCVVSLFVWFRASFPRYRYDQIMRLGWKIFIPLTGVWLVIVAIWMQTPWN----IW-------------------------RM--------PRFLNLFAIRFPVGALVSIGHRISGVCLLLFVPWAPDLLSRSLRGQAEYDALAAALRSPWAAPLVFVFLWAFCFHLVAGIRHLLMDAGL-GARLRTARASARIVLALLAALALLIAWRAA
ME-TGWFLALLLMVIKSVVLLVVLLIFIAYILYADRKIWAAVQLRRGPNVVGPWGLFQSFADMLKFVFKEPVIPDGSNKGVFLLAPFVMGLLSLAAWAVIPVAEGWA-------IADINVGILYVLAISSLSVYGVIMGGWASNSKYPFLSALRAAAQMISYEVSIGFVIITVLLCVGSLNLTDIVRAQDNGGWYWLPLFPMFVIFFISALAETNRPPFDLAEAESELVAGFMVEYSSTPYMLFMLAEYVAIITMCALMTILFLGGWLSPIPFPGVIWFVLKVCAVFFMFAMVKAFVPRYRYDQLMRLGWKVFLPISLAMVVLVAVVLQITGWG-M---------------------------AQMKSGGPASRPLSPHLQIYRPTLTMMMSIVHRITGAALYGGTLLLAWFLISAASGPGAFAAASHVVSSFFGKLVLFGFTWALFHHLLGGVRHLIWDLGY-GLDDPEREWLAWATLIGGIALTLLVWVCVA
MAWTSTLWPLIIMVAQSLLVLVVLLIAIAYILLADRKIWAAVQIRRGPNVVGPFGLLQSFADLLKFVLKEPVVPSSSNKGVFLLAPLVSCVLALAAWAVIPMDLGWV-------ISDINVGVLYIFAISSLSVYGIIMAGWSSNSKYPFLSALRAAAQMVSYEVSIGFVIITVLLCVGSLNLTDIVAAQNSKGWYWIPLFPMFVIFYVSALAETNRPPFDLVEAESELVAGFMTEYGSTPYLLFMLGEYVAIVTMCALATILFLGGWLSPIPFAGIIWFALKVMFMFFLIAMAKAIVPRYRYDQLMRLGWKVFLPLSLAYVIIVAAVLQFGGLA------------------------------KMTA--RIERPLSPHLQVYRWTLTMALSIVHRATGVALYFGTLLLVWWLIAAASGPAAYAHVQAFTGSIIGRLIAFGYTWALIHHAMSGIRHLVWDLGY-GFKPSEREWLTWAALIGGIGITILLWIIAG
MDFSFYVLPALIILLKSVVLIVVLLIFVAYILYADRKIWAAVQLRRGPNVVGPWGLLQAFADLLKFVFKEPVIPSGSNKGVFLLAPVVSAVLAISAWAVIPVSEGWA-------IANVNVGILYVFAISSLEVYGVIMGGWASNSKYPFLGALRSAAQMVSYEVSIGFVIVCVLLTVGSLNLTDIVLSQGDGDWNWLVLFPMFVIFFISALAETNRPPFDLVEAESELVAGHMIEYSSTPFLLFFLGEYVAIVLMCALTTILFLGGWLPPFDFAGVIWFVLKVCMVFFMFAMVKSFVPRYRYDQLMRLGWKVFLPISLAMVVITAAVLKLSGAA-------------------------------MSKSASRARPLSPHLTVYRPPITMTTSILHRITGGALYFGTLLVAWWLIAAATSQEYFDFVSGIYGSWFGQLVLLGYTWALVFHMMGGIRHLVWDTGV-GLEKHTASKIAWATVVASVVVTALVWIVGR
MS------PLLAQLTTIFGILTVVVLLAALLTWVERRLLGLWQDRPGPNRVGPFGLLQVVADMIKLFFKEDFVPHFADRPVFILAPTLVMATMLLGFAVVPFAPGIG-------IVDLNVGLLFVLAMSSLAVYSVVLGAYASNNKYALLGGLRAAAQTVSYEVFMGLSLMGVVMLAGSFNLREIVTAQEG-GWFVLPQFLGFVIFFIAGIAESHRLPFDLPEAEHELTAGFHTEYSSMKFGMFFVGEYLSVILISALITTLFLGGWLGPW---PLLWFCIKTALLVCVFVLLRAALPRPRYDQLMQFGWKVMLPLALANLLVTGGVLLWL---------------------------------QM----NKSRPVNLDISTIKLPAAALVSILHRISGVVLFAVMALLLWMLGTSLESEQGFASVAETFSSIPAKIILWASLAALIYHLVAGVRHLFMDLGI-GESLEGGRRGAVMVLVLSVILILAVGVWLW
MAWTDYLWPLIVMLAQSLLLLVVLLIAIAYILLADRKIWAAVQIRRGPNVVGPWGLLQSFADLLKFVLKEPTIPAGANKGVFLLAPLVTCVLALAAWAVIPVNLNWV-------IADINVGILYIFAISSLSIYGIIMAGWSSNSKYPFLAALRSAAQMVSYEVSIGFVIITVLLCVGSLNLTAIVEAQHTKNWYWLPLLPMFVIFYVSALAETNRPPFDLVEAESELVAGFMVEYGSTPYLLFMLGEYVAICTMCAMGAILFMGGWLPPIDLPGVIWFSLKLFFMFFMIAMAKAIVPRYRYDQLMRLGWKVFLPISLAMVVIVAGVLQFAGLA------------------------------QMAP--QIERPLSPFM-TYRWTLTMAMSIGHRVTGIALYAGTLLLVWWLLAAASGPPAYATFQGFIGSWFGRLILFGYTFALIHHLLGGARHFIWDLGY-GFGPNEREWLTRAALIGSISVTVILWIIAG
MDISTYLWPAVVMAAQSLLLLVSLLIFVAYILYADRKIWAAVQLRRGPNVVGPWGLLQSFADLLKFVFKEPVIPSGANKGVFLLAPLVAVTLALGTWAVIPVSAGWV-------IADINVGILFVFAISSLEVYGIIMGGWASNSKYPFLGALRSAAQMVSYEVSIGFVIVAVLLCVGSLNLTDIVMAQSNGDWHWLVLFPLFIIFFISALAETNRPPFDLPEAESELVAGFMVEYGSTPYMMFMLGEYTAIALMCALTTILFLGGWLPPVDVWGIIWFVLKACMVFFMFSMVKAFVPRYRYDQLMRLGWKVFLPISLGMLVIVAFVLKLTGTA------------------------------PMTNV-TQKRPLSPHLQIYKFTPTFLMSGFHRVTGFGLYFGALLIVWWLMAAASGEAYFAWVSGIFGSWFGLFVLFCFSWALVHHLLGGIKHLAWDIGY-GFEKERSTRIAQLQIVSSVVLTIAVWIIGA
MYFTTTLGMGLTIVGQIFLLVIPLLLALAFLMYADRKIWAAVMMRRGPNVVGVFGLLQSFADFLKYIVKEVVFPAGADKAVFLMAPMVTLVMSLIAWAVIPFNEGWV-------LSEINVAILYVFAVSSLEVYGVIMGGWASNSKYPFLGSLRSAAQMISYEVSIGLIIIGIILSSGSMNFGAIVAAQDSDSWYWLPHFPMLVLFFISALAETNRPPFDLPEAESELVAGYQVEYSSTPFLLFMIGELVAVVLMCALISLMFFGGWLSPIPGLGIFWMVSKMFLVFFFFSMVKAITPRYRYDQLMRIGWKIFLPTSLAWVVFVAFAAKFGWFW-YARWT----------------------VGGMADVNRGNRPLSPFMPYYRPQLTSISSIMVRITGIAALGAALLVVWWLLAAATSANSFALIDGLLRSILGDLVLLAATWAIFYHMLGRLRHVIWDFGY-CLEVAVSETMAKGMFIGATVLTVLAAILV-
M-MNTYGWPLLWMVLQSVVLLVTLLLVIAYILYADRKIWAAVQIRRGPNVVGPWGLFQSFADLLKFVLKEPVIPSGANKPLFLLAPLITVLLALSAWAVIPVAEGWV-------IADINVGILYIFAISSLSVYGIIIGGWASNSKYPFLSALRSAAQMVSYEVSIGFVIVTVLLCAGSLNLTEIVKSQQTGNWYWLPLFPMFVVFFISALAETNRPPFDLPEAESELVAGFMVEYGSTPYMMFMLGEYVAIALMCGLMTIMFMGGWLPPFDFAGIVWFSLKAFLVFFMFAMVKAMVPRYRYDQLMRLGWKVFLPLSLLMVVAVAGVLMAMGWA-----------------------------TTMSNASRGNRPLSPHLQIYKPILTMVMSILHRITGAALYFGTVLLAWWLIAAAAGPTYFEFVNEIYSSFIGRLILFGFTWALVHHMLGGLRHFIWDMGA-GFGREAREWLARATIIGSVGLTILLWIIGR
MTFQDYEWWFVATICGILLIALPLMLAVAMIIYVDRKIWAAMALRRGPNVVGPFGLLQSFADGLKVFLQETIIPSASNKGLFLIAPIVTFTVALMAWAVIPFNSGAV-------LSDINVGLLYILAISSLGVYGVVISGWSSNSKYPFFSAMRAAAQMISYEVSIGFVLICVVLWAGSFNMNAIVEAQRGHNWFNLLLFPMWVVFLISAMAETARTPFDLTEAESELVAGYQTEYSSMSFALFWLGEYANVLLMCTLNAVLFFGGWLPPLELEGWLWLFIKIFAFFFIFSWVKATVPRFRYDQLMRLGWKIFLPLSLIFVVLVSGYLMLTRY------------------------------AAMANV-TRSRPLSPHLQVYKPIPTMVMSIVHRITGAALYFGTVLVAWWLIAAASGEAYFDWVNWFFGALIGRLVLFGYTWALMHHMLGGLRHFMWDMGR-GYEKHFNTKLAIATPVVSVALTVLIWIVGR
MNVAGTLWMVLWTIILILVIALPIIICVAFLTLWERRMIGYMHVRRGPNRVGPGGLLQPFADVLKLLTKEVIVPAKANKVMYILAPIMTLVPALAAWAVVPFGPEAV-------LANVNAGILYIVAITALGVYGVIFAGWASNSKYPFLGAMRASAQMISYELSLTFVLVTIILVSGTMNMNGIVLQQTSGSWNFIPLFPLFIVYIISIVAETNRHPFDVVEGESEIVAGHMVEYSGMGFAMFFLAEYANMILLSALCSIFFLGGWSAPLDMVGWLWLGIKTFCVVSLFVWFRASFPRFRYDQIMRLGWKVFIPLTLIWFFVVAIWMQTPLS----IW-------------------------NMSENQKKPYREFRNVSDFKQPLAARVSILHRVSGAFLFLALPIVFVLFAASVASPGSFAELGSGFGGFLLKLILLVLLWGFMHHLCAGVRFLTLDFGR-GLEKAEAHKSARLVVIVSLVLTCIFAIKML
MSFLSYIGSGAALFIKIIAVIISVMISVAYLVYMERKVIAAIQLRQGPNVVGPFGLLQPFADAVKLIIKEHIIPFKSNKICFLIAPIITFTLALLGWAVIPFGADVIVNDGYNAIANINIGVLYILAISSLGVYGIIIAGWSSNSNYAFLGAIRSASQMISYEVSIGLTIVTVLLATGSLKLGEIVVARHN-YWIDLLLLPMACIFFISALAETNRHPFDLPEAESELVSGYNVEYSSMPFALFFLGEYANMILINAMAVIFFFGGWYPPLNIGGIVWFVLKVVALLFCFIWIRATIPRYRYDQLMGLGWKVFLPISLLWVVLVSSILVYTDSL-YVSHA----------------------MHKMS----KVRPLSPHLQIYK--VVYKLSIMHRFTGMILFLGLLVLSWGFILSFLCPQVVYRICSFFNSYSLKLITFIWLNVLCYHYMNGIRHIFWDLGL-GLSKSAVRTTGVVVVFLCLVSSFILYSFF-
MA---LFHEVLIPVLLILAIMLPVVLTVAMFVYWERKVIGWMHVRMGPNKIGPLGLFQAFADVVKLLIKEVVIPTNANKFLFFLAPLLALIPALAAWAVVPFGQGLV-------LANVNAGVLYLLAMSSVGVYGIILAGWASNSRYALLGAMRSAAQVISYELAMGMSLVCVLVLAGSLNLTAIVDAQAGPDWFWLPLLPVFVIYWISGVAETNRAPFDVAEGESEIVAGFHVEYSGSAFAIFFLAEYANMILISFLAAVLFMGGWLSPFPVSSILWLFAKAFIFSFFFLWFRATFPRYRYDQIMRLGWKVFIPITIVWVLVAGCMKYLG-------WVT---------------------IGGMAQ---SGRPLSPHLGIYRWQVQMVTSILHRATGIALVAGALLVLWGLTALAAGPDAWSCFTGFTGSVFGLILLLGWTWALMFHLCNGVRHLLQDAGM-GYEIPQFVRSSWLAVVVSLLLTVAIWAYLL
MI------GMALTAIISTMLIMVLLVVAGTFTWVERRVLGFVQERLGPNRVGPFGFLQWVADTVKILTKEDRPPPGADRVAYILAPMVAATPVLAGFGVVAFGDGLA-------LANIDVGVMFLLGMMGLTVYGVVLGALASHSRFALMGGLRAAAQMLGYEAFLGLSLLGVVMIAGSLSLTEIVHAQRD-VWFVLLQPFGAALFCIAGVAAAHRLPFDLPESENDLVAGYLTEYTGMSFGLFFLGEYLAVLLVASLAVTLFFGGWLGPVWLGGPIWFGLKVGVIALIFIWIRATLPRPRYDQLVRFAWKIALPLALANLLLTGLIVVAR-------------------------------SAPMTA--RIERPLSPHMQAYRWSLTMTMSIVHRATGIALYSGTLLLAWWLIACAAGPTAYANVQAFTGSWIGRLIVFGYTWSLMHHMLSGVRHFVWDLGY-GFKTADREWLTWAALIGGIVLTVLLWVIAG
MS-TSWVLPFLLMIVKSLVLLVVLLVFIAYVLYADRKIWAAVQLRRGPNVVGPFGLFQSFADMLKFVFKEPVIPDGANKGIFLLAPFVMGMLSLAAWAVIPLSDGWA-------IANLNVGVLYIFAISSLSVYGVIMGGWASNSKYPFLSALRSAAQMVSYEVSIGFVIVTVLLCAGSLNLNDIVVAQDTKGWYWIPLFPMFVIFFISALAETNRPPFDLVEAESELVAGFMVEYSSTPYMLFMLAEYVAIMTMCALMTIMFFGGWLSPIPFPGVIWFTLKASLFFFMFAMVKAFVPRYRYDQLMRLGWKVFLPISLFMVVLVAGVLHATGWG-M---------------------------GQMAEIVGNQRPLSPHLLIYRPMLTMMMSIVHRITGAALYLGTLLLAWYLIAAASGPEAFATASIFFNSILGKLILLGFTWALFHHFLGGVRHMIWDAGY-GFDAAGREFLAQATLIGGILLTLFVWILAG
MVFTTTTGAILLILLQCLLLVVPLLVALAFLMYADRKIWAAVMMRKGPNVVGAFGLLQSFADFLKYIVKEIVVPAGADRAVYFLAPIVSLVMALIAWAVIPFNDGWV-------LSSLNVAVLYVFAVSSLEVYGVIMGGWASNSKYPFLGSLRSAAQMISYEVSIGLIIIGVIISTGSMNFTAIVHAQDGDNWYFLPHFPMLFLFFISALAETNRPPFDLPEAEAELVAGYQVEYSSTPFLLFMIGELVAVVLMCALTVLLFFGGWLSPIPGLGVFWMILKMLAVFFMFSMVKAIVPRYRYDQLMRLGWKVFLPFSLFWVVFVAFMARYEVLG-WARFA----------------------VGGMADVNRGNRPLSPHLTIYKPQLNSITSILVRITGNAMLVSAVLVVWWLMAAASGPEYFATVDGWVTSVLGDIVMSLSVLGLWYHALGGLRHLIWDAGY-GLDADTSDKMGWGMLIGSVVLTVLTLIAI-
ME----VVAIGLIVFKVALLIAMLLLLPLPLTWVERKIAGHMQQRMGPMRVGWHGLLQPVADGIKLLTKEDHIPAEADRFLFKLAPILALAPPFVVFVAIPFGESVSVLGNELYVSNMNVALLFVFAVIGLEVYGVIFGGWAANSKYAVLGSLRTCAQMISYEIPMGFAVIGVVMLAQSMSLLEIVRAQED-VWNIVYQPIGFFVFFVAGLAEAQRIPFDLSEAEGDLGAGFHTEYSGIRFAFFMVSEYVVMLLVSVLTVILFFGGWNGVL---PLLWFALKVAFFVYLFMWFRFTFPRYRYDQLMAIGWKVLLPLSMANIIITGIAFI------------------------------------MTNV-TRSRPLSPHLQIYKPIPTMVMSIVHRITGGALYFGTILVAWWLIAAASGAAYYDWVNWLFGTLIGKLVLFGYTWALVHHMLGGIRHFIWDLGY-GYEKHFATKMAKGTLAGSVALTLLLWIVGR
MDWSSFLWPLIVMIAQSLLLMVVLLVCVAYILYADRKIWAAVQIRRGPNVVGPWGLFQSFADLLKFVLKEPVIPAGASKGLFLLAPLLTVVLSLLAWAVIPVNAGWV-------IADINVGILFIFAISSLSVYGIIIGGWASNSKYPFLSALRSAAQMVSYEVSIGFVIITVLLCAGSLNLTEIVEAQRTGNWYWLPLFPMFVIFFISALAETNRPPFDLVEAESELVAGFMVEYGSTPYMMFMLGEYVAITLMCAMMAILFMGGWLPPFDFAGIVWFALKVLLGFFMFAMVKAMVPRYRYDQLMRLGWKVFLPISLTMVVIVAGVLQFTGWA------------------------------NMADLRKSARPLSPHLQIYRPMLTMMMSIVHRITGSALYVGTLLLVWWLVAAAAGPAYFEVADGFFGSIVGQLILFGYTWALLHHMLGGIRHFIWDFGH-GHGAEARELLAKGTLAGSIVLTILVWIVVR
MP--DSLPYLTITTSQILAVTICVILTVAFTTYFERKVIGYMQGRIGPNRVGPYGLLQPFADVIKLLIKEVVIPTRSNRFLFVIAPLLSIIPALATWAVVPLNDSFV-------IADINAGLLYVLALTSIGVYGVILAGWATNSKYAFLGAMRSAAQIVAYEIAMGFALVGVLMAAGSLNLGDIVRAQSGGQWFLLPLLPLFLVYFISGVAETNRAPFDVAEGESEIVAGFHVEYSGVAFAVFFLAEYANMVLISALTAIFFLGGWASPFEGWSFFWLAAKIAFFIFVFFWFRATFPRYRYDQIMRLGWKVFIPVTILWIAVEGFMSWMHWG----PWAR---------------------LAGMSN---PGRPLSPHLSIYRWPITMTLSILHRVSGIALSIGLLMFAWWLVAASSGDAAYQEVVSFAGSIPGRVMLIGWSAAFFFHLANGIRHLVWDLGY-GFELKTANASAWFVLLLTVVLTAGYWVAL-
MALSTPLGTFLLIAVQGLGIIAFVMISLLFLVYGDRKIWAAVQMRRGPNVVGPFGVLQSVADALKYVVKELVVPAGADKAVFFLAPMLSFVLAVLAWAVIPFNEGWV-------LADINVAILFVFAVSSLEVYGVIMGGWASNSKYPFLGSLRSAAQMISYEVSLGLIIIGVIISTGSMSFGGIVEAQRGDNWYWLPHLPMVVLFFISALAETNRPPFDLPEAESELVAGFMVEYSSTAYLLFMAGEYIAIFLMCALISLLFFGGWLSPIPGLGVLWMVGKMAFFFFMFAMVKAIVPRYRYDQLMHIGWKVFLPMSLAWVVIVAFLARYEILG-WARWT----------------------MGGMAESNRVIRPLSPHLQVYRPQLTSITSILTRITGNGLIVGTMLIVWWLVAAAAGPDQFATANAVLTSWFGDLVLFLSLWAVAYHYLAGLRHLIWDSGH-GLDMPTAEKLGWGVIIGSVVLTVLAWIVI-
MAFTTGFGIFLLTVGQVLLLVIPLMVALAFLMYADRKIWAAVQMRKGPNIVGAFGLLQSFADFGKYIVKEIVVPAGADKAVFFLAPMVSLVMALIAWAVIPFNDGWV-------LADINVAILYVFAVSSLEVYGIIMGGWASNSKYPFLGSLRSAAQMISYEVSIGLIIIGVIISTGSMNFGSIVAAQDTGGWYWLPHFPMVFLFFVSALAETNRPPFDLPEAESELVAGYQVEYSSTPFLLFMIGELVAVVLMCALVTLLFFGGWLSPIPGLGILWMVLKMCFFFFIFSMIKAITPRYRYDQLMRIGWKVFLPFSLAWVVVVAFLAKFEVFG-WARFA----------------------MGGMADMNR-DRPLSPFMPYYRPQITSISSIMVRITGIVSFGTAFLVVCWLLAAAFSEPAFDRINWLMTSFIGDIIMVLASWAIWYHMLGRLRHVIWDFGY-CLEVPISEKMGWGMFIGATVLALFTAIVV-
ME---YLSVIFLETYKILFLLVPVLVSVAMIVWLDRRIWAFVQKRQGPNVVGPFGLLQSLADALKYIFKEVIIPSSSNKVIFILAPIVTMTLALISWVVIPFSATQV-------LADINVGILYLFAVSSLGVYGIIMGGWASNSKYPFLGAIRSAAQMVSYEVSIGVIIINVLLCVGSLNLNDIVMAQENL-WFVIPLFPMFVIFFISALAETNRPPFDLPEAEAELVAGYQTEYSGMMYAMFWLGEYANILLMCAMGSILFLGGWLSPIDLYGAIWMIFKILLLFILFALVKAIVPRYRYDQLMRLGWKIFLPLSLTWVVLT-----------------------------------------ME-----NNPLSPHIQIYRWHVSSLVSISHRITGIINILAITLICIFFIFFSFSEGSHELIKLFLQSFIGKFFILGITWSFSFQILSEIRHLIMDFGY-GFELKTTKITGLIVIFGSFILTVSIYLIGF
MAFSTPFGTFVIILAQCVAVLAFVMISLLFLVYGDRKIWAAVQMRRGPNVVGTFGILQSVADALKYVVKEVVIPAGSDKAVFIMAPMISFVCAMIAWAVIPFSDGWV-------LADVNVAILYVFAISSLEVYGVIMGGWASNSKYPFLGALRSAAQMISYEVSIGLIIIGVIISTGSMNFGQIVTAQDTGGWYWLPHFPMVFLFFISALAETNRPPFDLPEAESELVAGYQVEYSATPFLLFMAGEYIAIFLMCALTSLLFFGGWLSPIPGLGALWMVGKMAFFFFVFAMVKAITPRYRYDQLMRLGWKVFLPFSLAWVVFVSFAAKFGWFW-FARWT----------------------MGGMAEAKRIERPLSPFMQYYRLQLTAVTSVMIRFTGNALMAAVFFLIVWLLALASGPDAFETVEWWLTSFIFDLFWFFMLWSVWYHYLGGLRHLIFDAGK-GLEIETAEKMGWICVYGSVVLTILTVIVIL
MAFWEYGLPGLIMAGQSLLLMVPLLVLIAFILYADRKVWAAVQLRRGPNVVGPFGLLQSFADLAKFIFKEVVVPAGANKGVFLLAPFVSVVLALSSWAVIPMSDGVV-------IADINVGILYLFALSSLSVYGIIMAGWASNSKYPFLGALRSAAQMVSYEVSIGFVIVCVLMTAGTLNLSEIVRAQDGNNWYWLWHLPMFVIFFISALAETNRPPFDLPEAESELVAGYAVEYSSTPYMMMFMAEYVAILTMCALMTILFLGGWLPPVDVAPFFWFWIKTLFIFFLIAMVKAFVPRYRYDQLMRLGWKVFLPISLFWVVLTAGVLVGFDLL------------------------------AMADSPSASRPLSPHLGIYRKMLTMMMSIVHRITGAALYFGTLLLAWWLIAAASGAEAYDVFSAHAGSWYGRIVLFGYTWALIHHMLGGLRHLVWDMGK-GFDLRLVEWMARGTVAGSVILTVVVWVIAM
M-LDGTAWLVVWTVIKIVVIALPIIICVAFLTYWERKMIGFMHVRRGPNRVGPRGLLQPFADVFKLLTKEVVVPSQANKVLFIVAPVVVLMPALAAWAVIPFGPETV-------LANVNAGLLYVMAITSLGVYGVIVAGWASNSKYALLAAMRASAQMLSYELAISFVLLVVVLVSGSMNVSEIVNVQLRGSWNWLPLLPLFVIYIICMVAETNRHPFDVVEGESEIVAGHMVEYSGMAFALFFLGEYANMIFLSAMASIMFLGGWSAPLDFAGWLWLALKTFVVVSLFIWFRASFPRYRYDHIMRLGWKIFIPLTGVWLVVVAIWMQTPWN----IW-------------------------NMSDSITKPRPTYKNVGVYHMPAPGKLSILHRASGVILFLCLPLVILLFAKSVGSEASYASIAEIAGNPLVKLVLLAIIWGYLHHFCAGIRFLLLDLHI-GVEKVAARKSATTSLVISLILTVILGLKLW
MDFGDIVLAVAIMLGKSLLMLVALLIFIAYALYADRKVWAAVQLRRGPNVVGPWGLFQSFADLLKFVLKEPVIPAPANKGMFLLAPLVMCTLSLAAWAVIPLNAGWA-------IADINVGILYIFAISSLGVYGVIMGGWASNSKYPFLGALRSAAQMVSYEVSIGFVIVTVLMCAGTLNLSAIVESQNTRGWYWLPLFPMFVVFFISAMAETNRPPFDLPEAESELVAGYMVEYSSTPYLLFMLGEYVAIMTMCALGTILFLGGWLSPIPFAGVIWFVLKASFLFILIAMVKALVPRYRYDQLMRLGWKVFLPLSLAMVIIVAAVLMATGNA-----------------------------VRMAEAKVAPRPLSPHLQVYKWSWTMAMSVVHRLTGIALYGGIALFAIWLVALASGPSAFDAVQWFFGSPIGYLILFGYTWILMHHMLGGVRHLVWDFGY-GMEPDQRINMARFTLIGSVALTLAIWVVAF
MTWLDTALQILLIALHSLAVLVLLLVFIAFILLADRKIWAAVQLRKGPNVVGPWGLWQSFADFIKFMTKEPVIPSGANKGVFLIAPLVSCVLALAAWAVIPVDAKWA-------VADINVGILYIFAISSLGVYGIIMGGWASNSKYPFLGSLRSAAQMVSYEVSIGFVIITVLLCVGSLNLQDIVFAQRDHNWFWLPLFPMFVVFFISALAETNRPPFDLPEAESELVAGFMVEYSSTPYLLFMLSEYVAIMTMCALTTILFLGGWLPPLDLPGVVWFVLKLSLVFFMFAMVKAFVPRYRYDQLMRLGWKVFLPLSLAMVVVVAGVLQTMGWA-------------------------------MAKVTRVERPLSPHLMIYRPMMTMMSSILHRITGAALYFGTLLLVVWLVAAITSPEAFDLVSWAFGTWIGQLVLVGYTWALFQHMAGGLRHFIWDFGR-GFGPVERELLTYGSFAFSGALTVAVWGAAL
M-WSTPVGWTIITVAHILAVTVVLLLTIAFIIYGDRKIFAGVQARKGPNVVGPFGLLQSFADLGKFLIKELVIPAGADKAVYLLAPLISVTLALGAWAVMPIAPGWA-------VSDINVGILYLFAVSSMGVYGIIMGGWASNSKYPFLGSLRSAAQMVSYEVSIGFVIITVILLAGTMNLNQITEAQAGGNWYIVIMFPMGVIFFISGLAETNRPPFDLPEAESELVAGYAVEYGSTPYMLFYLAETANIVLMSGLMAVLFLGGWNAPWPAPGLFFYAMKTFFVFFMNAMVRSIVPRYRYDQLMRLGWKVFLPTSLVAVAVVAGWRVYTGLP----------------------------AGQMSDATRRERPTAPHLQVWRWHITMATSILHRMTGVALYVGALILAGWAMCLAAGPEAYGTFMDLMGSPLGKLVLFGLSFSVFFHLAKGVQHLVWDMGV-ALRVPAANAGAVATIAFAVVATAVVWIIAL
MNWQDTLIQVLIILGQSLALLVALLIFIAFILLADRKIWAAVQLRRGPNVVGPFGLFQSFADLLKFVLKEPTIPAGANKAIFLLAPLVTCVLALAAWAVVPLAKGWV-------IADLNVGVLYIFAISSLGVYGIIMGGWASNSKYPFLAALRSAAQMVSYEVSIGFVIITVLMCAGSLNLTQIVEAQNGRNWYFLPLLPMFVIFFISALAETNRPPFDLVEAESELVAGFMTEYGSTPYLLFMLGEYVAIMTMCAMATILFLGGWLSPLPFPGLVWFVIKLCFMFFLFAMAKAMVPRYRYDQLMRLGWKVFLPISLVAVVVVASVLHFTGMA------------------------------RMADSQRIDRPLSPHLQIYRPLFTMVMSIVHRITGVGLYFGTAILVWWLLAAATSPSAFESFRSVAGSPIGLIVLFGYTWALLHHALGGARHFIWDFIH-GFGPKERMLLAQATLAGSVALTVILWVVGK
MAFSTGPGIALTIVAQCLAVIGFVMISLLFLVYGDRKIWAAVQMRRGPNVVGAFGLLQSVADALKYVVKEVVVPAGADKPVFFLAPMTSFVLAIIAWAVIPFNDTWV-------LSDINVAILYVFAVSSLEVYGVIMGGWASNSKYPFLGSLRSAAQMISYEVSIGLIIIGVIISTGSMNFGDIVRAQDGASWYWLPHLPMVFLFFISALAETNRPPFDLPEAESELVAGYQVEYSATPFLLFMAGEYIAIFLMCALTSLLFFGGWLSPVPFLGPLWMVAKMAFFFFLFAMVKAITPRYRYDQLMRIGWKVFLPLSLAWVVIVAFFAQYGLFW-YARWT----------------------VGGMADVNRGQRPLSPFMPYYRPQLTSMSSIMVRISGIVSLGAAVLLVWWLLAAATSDGAFAFIDGLLRSWFGDLVLFFATWALWYHTLGRLRHVIWDFGY-CFKVETAEKLGIGMFVGATVLAILTAIVV-
MELQGAAWVPVWTLVKIFAIILPLMGCVAYLTLAERKIIGWMQVRNGPNRVTFFGLAQPIADGLKLLFKEIVLPSASSKTLFVLAPVLALAPSLAAWAVIPFSEGLV-------LADINAGLLYIMAITSMGVYGVIIAGWASNSKYAFLGSLRSAAQIVAYEIAMGFALVTVLMVSQSLNLSDIVRGQGEGSWNWLPLFPMFIVYFIAGVAETNRSPFDVVEGESEIVAGHMIEYSGMAFALFFLAEYANMILIATLTSIMFLGGWLSPVG--GFHWLAAKSAFCLFFFLWLRATFPRYRYDQIMRLGWKVFIPVTIVWLVFIGGWMMSPLS----IW-------------------------KMANTASKTRPKFLHLTEIRLPLPGIVSILHRVSGAGLFLCLPLLLWLFAASLGSPESFESFSAVVGHPLAKIFLLGLMWAYLHHFCAGIRFLLLDMHK-GLELATARKSSVAVLAVSLTLTVILGVKLW
ME---WLTTVAIILGKSLLLLVALLVFIAYILYADRKVWAAVQLRRGPNVVGPWGLLQSFADLLKFVLKEPVIPAGANKGLFLLAPLVTCVLALAAWAVIPVADGWA-------IADINVGILYIFAISSLGVYGVLMGGWASNSKYPFLGALRSAAQMVSYEVSIGFVIITVLLCVGSLNLTEIVRAQEARNWYWLPLFPMFVIFFISALAETNRPPFDLPEAESELVAGFMVEYASTPYLLFMLGEYVAIMTMCSLTTILFLGGWTAPVALPGVVWFVVKVCFVFFMFAMVKAMVPRYRYDQLMRLGWKVFLPLSLAAVIIVAAVLQVTGWV-----------------------------ASMAEAPEDIRPLSPHLQIYRWTWTMAMSVVHRVTGSALYVGTLLLVAWLLALASGPEAFETAQWFFGSFLGRLILFGYTWTLLHHMFGGIRHLIWDVGL-GFDAAARQNLARMTLIASATLTLLVWVVGS
MDFSTYGWPALVMIAQSLLVLVCLLVFIAYILYADRKVWAAVQLRRGPNVVGPWGLFQSFADLLKFVFKEPIIPSGANKGVFLLAPLVSVTLALATWAVIPFNENWV-------IANINVGILYIFAISSLEVYGIIMAGWASNSKYPFLGALRSAAQMVSYEVSIGFVLVTVLLCVGSLNLSDMVFAQRDGDWHWLPLFPMFIIFFISGLAETNRPPFDLPEAESELVAGYMVEYSSAPYMMLMLSEYAAILLICSLTTILFLGGWLPPVDIWGIVWFIMKVLLIFFGYSMVKAFVPRYRYDQLMRLGWKVFLPLSLAMVIITAFVLKLMGWA-------------------------------MANV-TKNRPLSPHLQIYKFIPTMAMSIMHRITGAALYFGTVLVAAWLIAAASGEENFNEVNGLFGSLVGQIILFGYTWALLHHLLGGLRHMMWDLGY-GFEKEFSTMLAKANLVASIGLTVLVWIVVR
MTWTGYLWPLIIIAAQSVLLLVVLLVAIAYILLADRKIWAAVQIRRGPNVVGPWGLLQSFADLLKFVLKEPTIPDGSNKAVFLLAPLVTCVLALAAWAVIPVNLNWV-------IADINVGVLYIFAISSLSVYGIIMAGWSSNSKYPFLAALRSAAQMVSYEVSIGFVIITVLLCVGSLNLSAIVAAQDTKGWYWLPLFPMFVVFYVSTLAETNRPPFDLVEAESELVAGFMTEYGSTPYLLFMLGEYVAICTMCALATILFLGGWLSPIPFAGVIWFALKLFFMFFLIAMAKAIVPRYRYDQLMRLGWKVFLPLSLAMVIIVAGVLQFANLA------------------------------KMAP--RIDRPLSPFL-TYRWTLTMAMSIVHRITGIALYVGTLLMAWWLIATASGPGAYANIQGFTSSWIGRVIVFGYTWALMHHLFSGIRHLLWDMGY-AFTPTERESVTWGALLAGIAATVLIWIVAG
MSGDGNAGAAAWIVLKILAIAMPVIITVAFYVVWERKLIGWMHVRRGPMYVG-MGVLQAFADVFKLLFKEVIQPTRAEPFLYKLAPLLALAPAFAAWAVIPFDAQLV-------LSNANAGLLYLLAMTSLGVYGIILAGWASNSKYAFLGAMRAAAQVVSYEIAMGFAMVGVMVAAGSLNLSEIVMAQAGNEWFWLPLLPLFVVYFISGVAETNRAPFDVVEGESEIVAGHMVEYSGSAFALFFLAEYANMILISFLTAIFFLGGWLSPFHGMGWWWLLLKVFFFASCFIWFRASFPRYRYDQIMRLGWKVFIPITIAWIVVVALMAYYDVFL----------------------------PGQMPS---TARPLSPHLQVYRRQIQMVTSIVHRATGIILVFGGLLVAAALLALASGADAWACVTSLAGSWFGLLVLFGWTWALAYHWLNGIRHLLQDVGW-GYSIAQFVRNGWISVIGSLILTAIVWVAVA
MNWLDTLLQVVIIAAQSLALLVGLLIVVAYVLLADRKIWAAVQLRRGPNVVGPFGLFQSFADLLKFVLKEPVIPDGSNKGVFLLAPFVTCLLALAAWAVVPLDAGWV-------VADINVGVLYIFAISSLGVYGVIMGGWASNSKYPFLSALRAAAQMVSYEVSIGFVIVTVLLCAGSLNLSAIVEAQDSQGWYWLPLFPMFVIFFVSALAETNRPPFDLGEAESELVAGFMVEYGSTPYMMFMLGEYVAIMTMCALTTILFLGGWLPPVPVAGIVWFLLKVLFVFFMFAMVKAMVPRYRYDQLMRLGWKVFLPISLAMVVIVASVLHFTGVG------------------------------GMAGA--AERPLSPHLQIYRPMLTMMMSIVHRITGVALYFGTLLLVIWLVAAASSPAAFDTVNGLYGSWIGLLVLVGYSWALIHHALGGIRHFIWDTGA-GFGPQAREWMARATIGGSIGLTVLLWIIIK
MSMTTYGIPALWMVFQSVLLLVVLLVIVAYILYADRKIWAAVQIRRGPNVVGPWGLFQSFADLLKFVLKEPVIPAGSNKGLFLLAPLVSVLLALSAWAVVPVADGWV-------IADINVGILYIFAISSLGVYGIIMGGWASNSKYPFLSALRSAAQMVSYEVSIGFVIVTVLLCAGSLNLTEIVNAQKTGNWYWLPLLPMFVVFFISALAETNRPPFDLAEAESELVAGFMVEYGSTPYMMFMLGEYVAIALMCALMTILFMGGWLPPLDFAGIVWFLVKALAVFFMFAMVKAMVPRYRYDQLMRLGWKVFLPLSLAMVVIVAGVLQLTGWA-------------------------------MSHVRQGNRPLSPHLQIYKPILTMVMSILHRITGAALYFGTLLLAWWLIAAAAGPAYFDFVNGIYGSILGRLVLFGFTWALVHHMLGGIRHFIWDMGA-GFGREAREWLARATIIGSVAVTILLWIVGR
MAFSTPIGTFVIILAQCLAVLGFVMISLLFLVYGDRKIWAAVQMRRGPNVVGVFGILQSVADALKYILKEVVIPAGSDKAVFILAPMISFVTAVVAWSVIPFSEGWV-------LSDINVAILYVFAISSLEVYGVIMGGWASNSKYPFLGSLRSAAQMISYEVSIGLIIIGVIISTGSMNFGHIVHAQDTGGWYWLPHFPMVFLFFISALAETNRPPFDLPEAESELVAGYQVEYSATPFLLFMAGEYIAIFLMCALTSLLFFGGWLSPIPGLGALWMVGKMAFFFFIFAMVKAITPRYRYDQLMRLGWKVFLPFSLVWVVFTAFAAKFGWFW-FARWT----------------------TGVMAEAKRIERPLSPFMQYYRLQLTAVSSVLIRITGNALMVAVFLLIWWLLALAAGPEYFETAEWWITSYLGDLVMFGSLWAIWYHFLGGLRHLYFDAGK-GLELETAEKLGWVCVYGSVVLTILSVIIIL
MDLQTGLGITLLIVAQCLLVIAFVMISLLFLVYGDRKIWAAVQMRRGPNVVGAFGLLQSVADALKYVVKEIVVPAGADRPVFFLAPMLSFVLAILAWAVIPFNEGWV-------LSDINVAILFVFAISSLEVYGVIMGGWASNSKYPFLGSLRSAAQMISYEVSLGLIIIGVIISTGSLNFGAIVEAQRGDNWYWIPHFPMVFLFFISALAETNRPPFDLPEAESELVAGFMVEYSSTPYLLFMAGEYIAIFLMCALMSLLFFGGWLSPIPGLGVLWMVGKMAVFFFMFAMVKAIVPRYRYDQLMRIGWKVFLPLSLGWVVLVAFLAKFEVFG-WARWV----------------------IGGMAETKRIIRPLSPHLQIYRPQLTAITSILTRITGNGLIVGTILAVWWLLAAATSPEYFAFANAVATSWFGDLVFTASLWAICYHYLAGLRHLYFDSGK-GLDIPTAEKLGWACIIGSVVLTVLTIILVQ
MSMTTYGWPFLWMAFQSVLLMVVLLVIIAYILYADRKIWAAVQIRRGPNVVGPWGLLQSFADLLKFVLKEPVIPAGSNKGLFLLAPLLTVLLALSAWAVVPVADGWV-------IADINVGILYIFAISSLGVYGIIIGGWASNSKYPFLSALRSAAQMVSYEVSIGLVIVTVLLCAGSLNLTEIVNSQKTGNWYWLPLLPMFVVFFISALAETNRPPFDLAEAESELVAGFMVEYGSTPYMMFMLGEYVSIALMCAMMTILFMGGWLPPVDAAGFVWFLLKSLLVFFMFAMVKAMVPRYRYDQLMRLGWKIFLPLSLIMVVVVAGVLQVMGWA-------------------------------MPDVVKGSRPLSPHLQIYKPILTMVMSILHRVTGGALYFGTLLLAWWLIAAASGEAYYDFVNGLMGSILGRLVLFGFTWALVHHMLGGIRHFIWDMGA-GFGREAREWLARATIIGSVTLTILLWIIGR
MPFTNPFGIVLLILGQSLLVMVCILLALAFLMYADRKVWAAVQLRRGPNVVGPWGLLQSFADFLKYIVKEVIVPAGADRFVFFLAPLLSFVLAMAGWAVIPFSDGWV-------LADINVAILYIFAVSSLEVYGVIMGGWASNSKYAFLGALRSAAQMISYEVSLGLIIIGIIISTGSMNLSAIVHAQDGASWYWVAHFPMLFLFFISALAETNRPPFDLPEAESELVAGYQVEYSSTPFLLFMIGELTAVVLMCALVTLLFLGGWLSPIPGVGIFWFILKVLACFFIFALVKATVPRYRHDQLMRIGWKVFLPLSLGWVVLVAFLAKFEILG-WARWA----------------------IGGMADMQKGGRPLSPFMKYYRIQLTSASSLLTRISGNALIAGAVLLVWWLLGLAMGPDWFGPVHWVVTSWIGRLIIVGSTWALWYHLLAGARHLIFDQGY-GLKIQTAERLGWAAVIGSFVLTVLTVGLFI
MI--GWLLNLLIIIVKSVVLTVVLLVYLAYAIYIDRKVWAAVQLRRGPNVVGPWGLLQSFADMLKFVLKEPVIPDTANKGVFLLAPFVTAMLAVAAWAVIPVNDGWA-------VADLNVGILYIFAISSLGVYGIIMGGWASNSKYPFLSALRSAAQMVSYEVSIGFVIITVLLCAGSLNLTEVVRAQDTQGWYWLRLLPMFVIFFISALAETNRPPFDLVEAESELVAGFMIEYSATPYMLFMLGEYVAILTMCALLTLLFFGGWLPPVHIAGVIWFVLKVTFFFFMFAMVKAFVPRYRYDQLMRLGWKVFLPISLVMVILVAAVLQFAGSA----------------------------GANMADALAAARPLSPHLTIYKPILTMAMSIAHRITGASLYVGVLLLALYLFGLALGPSAFDAVSWIVNSLVGRVFVLLFSWALFHHLLGGVRHAIWDRGL-YLDRDGRELLTKASLGGGVALTALLWIASG
MVFWSWIWPLIIMVAQSLLLMVILLVAIAYVLYADRKIWAAVQIRRGPNVVGPYGLLQSFADLLKFALKEPVIPAGSNKGIFLLAPLVTCVLSLAAWAVIPVNAGWV-------IADINVGILYIFAISSLSVYGIIMGGWASNSKYPFLAALRSAAQMVSYEVSIGFVIITVLLCVGSLNLTDIVDAQNGKNWFWLPLLPMFVVFFVSALAETNRPPFDLVEAESELVAGFMVEYGSTPYMMFMLGEYVAIATMCAMGTILFLGGWLPPVNVAGVIWFTLKCLFMFFLFAMVKAIVPRYRYDQLMRLGWKVFLPISLAMVVIVAAVLQFGGLA------------------------------QMADTRTVERPLSPHLTIYRPMLTMMMSIVHRITGAALFFGTLLLCWWLLAAASGPTAYSKVQAFMGSIIGGLILFGYTWALIHHMLGGIRHLIWDTGR-GFGPAEREWLTLATLVGSIGLTIVIWVIGR
MAFNTPGGIAVIILAQTLAVVAFVMISLLFLVYGDRKIWAAVQMRRGPNVVGVYGLLQTVADALKYVVKEVVIPAGSDRTVFILAPLTSFVLAMIAWAVIPFNDTWV-------LSDINVAILYVFAVSSLEVYGVIMGGWASNSKYPFLGSLRSAAQMISYEVSIGLIIIGVILSTGSMNFGDIVRAQDGDNWYWLPHFPMVFLFFISCLAETNRPPFDLPEAESELVAGYQVEYSSTPFLLFMAGEYIAIFLMCALTSLLFFGGWLSPVPFLSPLWMVAKMAFFFFLFAMVKAITPRYRYDQLMRLGWKVFLPFSLIWVVFVAFAARFEWFW-FARWS----------------------TGGMADVNRGNRPLSPHIMIYRPQMTSLSSIMVRLSGLGVFAVAILVVWWLLAASSSEAGFAGIDGFLRSWFGDIVLTAATWGLWYHTLGRLRHVFWDFGY-CLDVEVSEKLGLGMFVGATILTIITVLVV-
MGASDFLLPLLIMIGQSLLLLVSLLVVIAYLLLADRKVWAAVQLRRGPNVVGPFGLLQSFADLLKFVLKEPVIPAGSNKGVFLLAPLITCVLALSAWAVVPVSAGWV-------IADINVGILYIFAISSLGVYGVIMGGWASNSKYPFLGALRSAAQMVSYEVSIGFVIVTVLMCVGSLNLTAIVESQRSDGWYWLPLFPMLIIFFVSALAETNRPPFDLPEAESELVAGFMVEYSSTPYLLFMLGEYVSITLMCALTVILFFGGWLPIFDFAGIVWFVLKVCLVFFMFAMVKSIVPRYRYDQLMRLGWKVFLPISLAMVVIVAFVLQVTGWA-----------------------------AVMATPLEQKRPLSPHLSVFRPIITMVMSIVHRITGAALYFGTLLLVVWLVAAASGPEAFETVHGLYGSILGRIVLALYTWTLIHHMLGGIRHLIWDFQL-AMDPPNASRLAWATIIGSVTLTILIWIAAM
MAFTTGLGIALLITGQILLVLVPLLVALAFLMYMDRKVWAAVQMRRGPNVVGVFGVLQSFADFLKYIVKEVVFPAGADKVVFLLAPMISLVMAFIAWAVIPFNDGWV-------IADINVAILYIFAISSLEVYGVIMGGWASNSKYPFLGSLRSAAQMISYEVSIGLIIIGVIISTGSMNLTDIVHAQDG-SWYWLPHFPMVFLFFISALAETNRPPFDLPEAESELVAGYQVEYSATPFLLFMIGELTAVVLMCALVSLLFFGGWLSPIPGLGILWMVLKMVFFFFIFAMVKAITPRYRYDQLMRLGWKVFLPFSLVWVVFVSFAAKFGWFW-FTRWT----------------------TGVMAEETRIERPLSPFMPYYRPQLTSMSSILTRITGNALIVGTLLMVWWFLALAAGPEYFETAEWWITSWVGNLIMFGSLWAIWYHYLAGLRHLVFDSGK-GLDIKTAEKLGWACIYGSVALTVATVIIFI
MALTTPFGIAVLIVAQCLAVVGFVMISLLFLVYGDRKIWAAVQMRRGPNVVGAFGLLQTVADALKYVVKEVVVPAGADKTVFMLAPLTSFVLAILAWAVIPLNEGWV-------LSDINVAILFVFAVSSLEVYGVIMGGWASNSKYPFLGSLRSAAQMISYEVSIGLIIIGVIISTGSMNFGAIVAAQDTAGWYWLPHLPMVFLFFISALAETNRPPFDLPEAESELVAGYQVEYSSTPFLLFMAGEYIAIFLMCALTSLLFFGGWLSPIPGLGVLWMIAKMAFFFFLFAMVKAITPRYRYDQLMRIGWKVFLPMSLAWVVIVAFLAKFEVLG-WARWA----------------------IGGMADVNRGERPLSPHLQVYRPQMTSISSILTRITGNALIVGVLLIVWWLLAAATGPDYFAIADAVVTSWFGDLVLTLSLWAIWYHYLAGLRHLYYDAGK-GLEIETSEKLGWACIGGSVILTVITLLII-
MAFSNPWGIAIWIVFTILALLVPLLVSLAFLMWGDRKIWAAVQMRRGPNVVGIFGLLQSFADFLKYIVKEVVVPAGADRFVFFLAPMVSLVMAFIAWAVIPFGDGWV-------VSDINVAILYVFAVSSLEVYGVIMGGWASNSKYPFLGSLRSAAQMISYEVSIGLIIIGVVISSGSLNFGSIVEAQDG-SWYWIPHFPMMFLFFISALAETNRPPFDLPEAESELVAGYQVEYSSTPFLLFMIGELTAVVLMCALVSLLFLGGWLSPVEFLGIFWMCIKMLFVFFIFSLVKAITPRYRYDQLMRLGWKVFLPMSLAWVVFVAFAAKFEWFW-YTRWA----------------------VGGMADVNRGNRPLSPFMQYYRPQMTSISSIMVRITGIASLGTAALLVLWLLCAATSPDAYAVVNGILTSFIGDVLMLLASWAIWYHMLGRLRHVIWDLGY-MVEIEPSEMMGWIMFIGASVMAIFTAIVV-
MYFTTNLGIALLIIGQGLLIVVPLLVALAFLLYFDRKVWAAVQMRKGPNVVGAFGVLQSFADFLKYVLKEIVVPAGADRFVFFLAPMMSFVLAMVAWAVIPFNDGWV-------LADVNVAILFVFAVSSLEVYGVIMGGWASNSKYPFLGSLRSAAQMISYEVSIGLIIIGVIITTGSMNFGDIVRAQDG-SWYWLPHFPMVFLFLISALAETNRPPFDLPEAESELVAGYQVEYSSTPFLLFMIGEYVAIVLMCTLISILFFGGWLSPVEALGFFWLAIKIFFFFFVFSMVKAITPRYRYDQLMRIGWKVFLPLSLAWVVLVAFFAQYGAFW-YARWA----------------------VGGMADVNRGNRPLSPHLQIYRPQLTSISSIFARITGVALLGGAVLVAWWFFAAAMGPGYYDFVNGLMTSFIGDLVMFMALWALCYHALSGLRHLIWDIGI-GLDIETAEKMGLAVIGGSVVLAILVAVII-
MAFTTPGGIALIIVAQCLAVLGFVMVSLLFLVYGDRKIWAAVQMRRGPNVVGPFGLLQTVADALKYVVKEVVVPAGADRTVFMLAPLTSFVLAMIAWAVIPFSDGWV-------LSDINVAVLFVLAVSSLEVYGVIMGGWASNSKYPFLGSLRSAAQMISYEVSLGLIIIGIIISTGSLNFGDIVRAQDGSNWYWLPHFPMVFLFFISCLAETNRPPFDLPEAESELVAGYQVEYSSTPFLLFMAGEYIAIFLMCALTSLLFFGGWLSPIPGLGALWMVGKMAFFFFLFAMVKAITPRYRYDQLMRLGWKVFLPFSLFWVVFVAFAAKFGWFW-YARWT----------------------VGGMADVNRGNRPLSPHLQIYRPQLTSMTSILTRITGNALIVGMLLCVWWLLAAATGPDYFAVADAVVNGWFGNLVMFLSLWALWYHTLAGVRHLIWDQAV-GLDLDTAEKLGYAVIGGSVILTILTVFII-
MDISTYVWPTAIMIGQSLLLLVALLIFIAYILLADRKIWAAVQMRRGPNVVGPWGLFQSFADLLKFVFKEPVIPAGSNKVLFLLAPLVSVTLALAAWAVIPLNANWV-------MANINVGILYVFAISSLEVYGVIIGGWASNSKYPFLSALRSAAQMVSYEVSIGFVIVTVLLCAGSLNLTDIVDSQRDGDWYWLPLFPMFIIFFISALAETNRPPFDLVEAESELVAGFMVEYGSTPYMMFMLGEYAAICLMCALTTILFLGGWLPPVDVWGIIWFVLKSSLVFFMFAMVKAFVPRYRYDQLMRLGWKVFLPLSLAMVFIVAVTLKLVVWA-------------------------------MTNV-TKSRPLSPHLQIYKPIPTMVMSIVHRITGCALYFGTILVAWWLIAAASGPAYYDWAMWAFGTIIGQLILFGYTWALVHHLFGGIRHFVWDLGY-GYEKHFATKLAIANLVGSVAVTLVIWIVGR
MDFTSYIWPALVILGQSLLFLVVLLVLIAYILLADRKIWAAVQMRRGPNVVGPFGLFQSFADLLKFVLKEPVIPASSDKVVFLVAPLVAVTLALATFAVVPIADGWV-------IANINLGILYIFAISSLEVYGVIMGGWASNSKYAFLGALRSAAQMVSYEVSIGFVIVTVLLCVGSLNLTDIVISQNDGDWHWLSLFPMFVIFFISALAETNRPPFDLPEAESELVAGFMVEYGSTPYMMFMLGEYAAITLMCSLMTILFLGGWLPPLAFAGVIWFLIKVTFCFFLFAMVKAFVPRYRYDQLMRLGWKVFLPISLAMVVIVAFVLQLTGWA-----------------------------QAMSKI-QSQRPLSPHLSVYRFRPTMAMSILHRITGGALYFGTVLVVWWLMAAASGEASFHHASAFFGSIFGRLILFGYTWALLHHAAGGIRHLIWDTGT-GLGREESTRFAIATLVASLVGTVLLWLVV-
MAWTDYGLPLIIMLAQSVLLMVVLLLIVAYVLYADRKVWAAVQIRRGPNVVGPWGLFQSFADLLKFALKEPVIPSGSDKFLFLFAPLITVMLSLAAWAVIPVADGWV-------IADINVGILYVFAISSLGVYGVIVGGWASNSKYPFLSALRSAAQMVSYEVSIGFVIVTVLLCVGSLNLTEIVESQQTGNWYWLPLFPMFVVFFISALAETNRPPFDLAEAESELVAGFMVEYGSTPYMMFMLGEYVSICLMCSLMTILFMGGWLPPLDIAGIVWFLLKGLLVFFMFAMVKAMVPRYRYDQLMRLGWKVFLPLSLFMVFAVATVLMAMGWA-------------------------------MANALKANRPLSPHLQVYRLILTMLMSILHRITGAGLYFGTVLVAFWLVAAASGPEYYEFANAVFGSWFGRLVLFGFTWALMHHMLGGLRHFIWDMGR-GFKLEAANWMAKATIIGSVSLTILLWIIGR
MALSTPWGTFLLIIAQCLGVLAFVMISLLFLVYGDRKIWAAVQMRRGPNVVGAFGLLQSVADALKYVVKEVVVPAGADKTVFFLAPLTSFVLAMVAWAVIPFNDGWV-------LSNINVAVLFVFAVSSLEVYGVIMGGWASNSKYPFLGSLRSAAQMISYEVSLGLIIMSIIISTGSLNFSDIVNAQSGDNWYWLPHFPMVFLFFISALAETNRPPFDLPEAESELVAGYQVEYSATPFLLFMAGEYIAIFLMCALITLLFFGGWLSPIPGIGVLWMVGKMAFFFFLFAMVKAITPRYRYDQLMRIGWKVFLPMSLAWVVIVAFLAQFGAFG-YARWA----------------------VGGMADMKQSKRPLSPHLQIYRPQLNSITSILSRITGNALLVSFVLVVWWLFAASTGEEYFAVANGVLTSWLGQFVMVISLWGIWYHYLAGLRHLYFDSGR-GLDPVTADKLGWGCIIGSVVLTLLTCVIV-
M-FQTNLGIFLTVLGQTLLVLGFVMISLLLLVYGDRKIWGAVQMRRGPNVVGPWGILQTIADALKYVVKEVVVPAGADKTVFFLAPLVSFILAAIAWAVIPFNGRWI-------LADLNVAVLYVFAVSSLEVYGVIMGGWASNSKYPFLGSLRSAAQMISYEVSIGFIIIGIIISTGSLSFINIVEAQSGSNWYWLPHLPMVFLFFISALAETNRPPFDLPEAESELVAGYQVEYSSTPFLLFMAGEYIAIWLMCALTTILFFGGWLSPIPFLGALWMVLKMGFFFFLFAMVKAITPRYRYDQLMRLGWKVFLPFSLVWVVIVAFLAQYGAFG-YARWT----------------------IGGMADVEQGSRPLSPHLQVYKLGLTMIVSGLHRITGVGMIVSAILIVWWFIALAVSPDYFAKVDWLLTTWIGLLVMIGSLWAFFHHLMNGIRHLFWDKGY-FLDIPAVEKGARIVLFGAPVLMVLSVILII
MAFSTTAGTIVLLVGQSLLVVAFVMLSLIYLVYGDRKIWAAVQMRRGPNVVGPWGLFQTFADALKYVLKEIVVPAGADKFVFFLAPLLSFVLAILGFAVIPFADGWV-------LANINVAILFLFAISSLEVYGVIMGGWASNSKYPFLGSLRSAAQMISYEVSLGLIIIGVVISTGSLNLSAIVHAQSGSNWYWLPHLPMVVLFFISALAETNRPPFDLPEAESELVAGFMVEYSSTPYLLFMASEYIAIWLMCALISILFFGGWLSPIPGLGAIWMFLKMCFFFFLIAMVKAIVPRYRYDQLMRIGWKVFLPLSLIWVVLIAFLSRYEVLG-WARWS----------------------MGGMADVERGNRPLSPHLQIYRPQLTAFTSIMTRITGNGLIVTAVLIVWWFVALASGPEAYERANGFLTSWFGDLIMTLSVAAMWYHLLAGLRHVWWDTTR-GMDIPTAYKIGYAMLAGTVVLTLITLIIV-
MVFTTNLGIVLLVLGQCLLVLVPILVSLAFLMYGDRKVWAAVQMRRGPNVVGPWGLLQSFADFLKYIVKEIVVPAGADKTVFFLAPMIAFIVPIIAWAVIPFNDGWV-------LADVNVAVLYIFAISSLEVYGVIMGGWASNSKYPFLGSLRSAAQMISYEVSIGLIIIGVIISTGSLNLSDIVRAQDGSNWYWLPHFPMMFLFFISALAETNRPPFDLPEAESELVAGYQVEYSSTPFLLFMIGELMAVVLMCALVSLFFLGGWLSPIPGLGVLWMAGKMLFVFFIFAMVKAITPRYRYDQLMRLGWKVFLPMSLAWVVLVSFLAKFEVFG-WARWA----------------------IGGMADVNRGKRPLSPHLTIYRPQLTSITSIFVRITGNALVVAGLLIVWWFAALAAGPEAYATANGFITSWFGDLVMFLSVLALWYHLLGGVRHLIWDSGH-MLDVHRSEIFGQAMMVASVLLAIFTAIVV-
MSLTPEVIDVLLTILKAIVILLVVVTCGAFMSFGERRLLGLFQNRYGPNRVGWGGSLQLVADMIKMFFKEDWIPKFSDRVIFTLAPMIAFTSLLLAFAIVPVSPSWV-------VADLNIGILFFLMMAGLAVYAVLFAGWSSNNKYSLLGAMRASAQTLSYEVFLGLSVMGVVAQAGSFNMTDIVNNQAD-IWNVIPQFFGFVTFAIAGVAVCHRHPFDQPEAEQELADGYHVEYSGMKFGLFFVGEYIGIVTVSAMIVTLFFGGWQGPF---PFIWFAIKTAFFMMMFILIRASLPRPRYDQVMSFGWKICLPLTLINLLVTAAVILWQA--------------------------------QMIKNVKKQRPVNLDLTTIRFPVTAIASILHRASGVITFVAVGLLLWLLGTSLSSPEGFLTASSIMDSFFVKFIMWGILTALAYHAVGGIRHMLMDVGYLEETFAAGQRTAWLAFIITVVLSILAGVLVW
MVLYGPFFYFLAILASIFAIVLPLLISVAFAVYFDRKIWAAVQMRRGPNVVGPFGLLQSFADGLKLFLKETVIPAGANKVIFLIAPMITFTLALISWAVVPFGEGVA-------IADLNVGILYLLAISSLGVYGIIMSGWASNSRYAFLGALRSAAQMVSYEVSIGFVLVCILVSVGSLNLTDIVVAQKGGMWNMWVFAPVFVIFFISALAETNRPPFDLPEAEAELVAGYQVEYSSMAFALFFLGEYANILLMSAVMAILFMGGWYAPVPA-GIVWLTLKIALMFWMFAMVKAFVPRYRYDQLMRLGWKVFLPLSLAFVVIYSGLAVYGVIG----------------------------NIGMAQ---VKRPLSPHLQVYRWGWHMAASIINRATGVALAFGSILLTWWLVAMATGHDYFDQVQGYAGSIIGRLVLFGITFALMQHLAGGIRHLFMDAGK-LYELKANTSSARLTFVFSIVMTIVIWVAAM
MAFTTPLGILVLIVAQCLAVVAFVMISLLFLVYGDRKIWAAVQMRRGPNVVGTFGLLQSVADALKYVVKEVVIPAGADKTVFLLAPLTSFVLAILAWAVIPFNDGWV-------LSDINVAILFVFAVSSLEVYGVIMGGWASNSKYPFLGSLRSAAQMISYEVSIGLIIIGIIISTGSLNFGDIVRAQDTGGWYWLPHFPMVFLFFISALAETNRPPFDLPEAESELVAGYQVEYSATPFLLFMAGEYIAIFLMCALTSLLFFGGWLSPIPGLGVLWMVGKMAFFFFIFAMVKAITPRYRYDQLMRIGWKVFLPLSLGWVVIVSFLAKFEVLG-WARWA----------------------IGGMADVNRGNRPLSPHLTIYRPQLTSMTSILTRITGNALLVAALLIVWWFLAASTSEAYFAIANAVLTSWFGDLVMFLSLWALWYHTLAGVRHLIWDNAK-MLEIHLAEQLGWGVIIGSVVLTILTAIFV-
MVFTTNLGILLLTVGQCLLVLVPLLVALAFLMYADRKVWAAVQMRKGPNIVGAFGLLQSFADFIKYIVKEIVVPAGADKFVFFLAPLISFVMAVIAWAVIPFNDGWV-------LADINVAILYVFAISSLEVYGVIMGGWASNSKYPFLGSLRSAAQMISYEVSIGLIIIGVIISTGSMNFGDIVRAQDG-SWYFIPHFPMLFLFFISALAETNRPPFDLPEAESELVAGYQVEYSSTPFLLFMIGELTAVVLMCALVSLLFLGGWLSPVEFLGILWMVAKMVFCFFIFAMVKAITPRYRYDQLMRLGWKVFLPMSLAWVVLVSFLAKFEVLG-WARWV----------------------IGGMAEKSKVERPLSPFMPYYRPQLTSMSSILTRITGNALIVSTLLVVWWLFAAATSESYFNFANAILTSFVGDVVMTLSALGIWYHFLAGLRHLYFDAGH-GMDIPTAEKLGWACIIGSVVLTILTIVIV-
MAFATPFGIFILVLAQTLAVVAFVMISLLFLVYGDRKIWAAVQMRRGPNVVGMFGILQSVADAIKYVLKEVVIPAGSDKAVFLLAPIISFVMAMIAWAAIPFNDGWV-------LADINVAILYVMAISSLEVYGVIMGGWASNSKYPFLGSLRSAAQMISYEVSIGLIIIGVIISTGSMSFGDIVRAQDGSNWYWLPHFPMVFLFFISALAETNRPPFDLPEAESELVAGYQVEYSSTPFLLFMAGEYIAIFLMCALTSLLFFGGWLSPIPGLGVLWMVAKMAFFFFIFAMVKAITPRYRYDQLMRLGWKVFLPFSLFWVVFVSFAAKFGWFW-FARWT----------------------TGGMADVNRGSRPLSPFMQYYRPQMTSISSIMVRITGIATFGFAFLVVCWLIAAASSPEAFAVVDGILTSFIGDLLMLLATWAIWYHMLGRLRHVIWDLGY-LMEVEIATKLGWGMFIGATVLTLLTIIVV-
M-LSGTAWYVVWTLLKVVAIAVPVILCVAYLTYWERKMIGFMHVRLGPTRVGYRGLLQPFADVFKLLTKELIVPAKSNKVLYLLAPVVTLMPALAAWAVIPFSPDVV-------LSDVNAGLLYILAITSLGVYGVIVAGWASNSKYALLGGLRAAAQVLSYELAIGFVLITVLLVSGTLNLSGIVVGQTQGSWNWLPLLPLFVIYVISAVAETNRHPFDVVEGESEIVAGPMVEYSGTGFALFFLGEYANMIFLSALASIMFLGGWTPIVEFAGWLWLGLKTFVVVSMFIWFRATFPRYRYDQIMRLGWKVFIPLTGVWLVIVAIWMQTPWN----IW-------------------------HMSDTAPKQRPQYRNISSYRLPLAAKSSILHRVSGALLFLCLPLVLLLFSLSVSSPESFETLRSYVDNPVCKLILLVLIWGYLHHFCAGIRYLALDLHL-GNDKESAKKSAGMVFGVSLALTVVFGLKLW
MEFATPLGTFVIIFAQCLAVLGFVMVSLLFLVYGDRKIWAAVQMRRGPNVVGIYGLLQTVADALKYVVKEVVIPAGSDRTVFMLAPLTSFVLAMIAWAVIPFGDTWV-------LSDINVAILYVFAVSSLEVYGVIMGGWASNSKYPFLGSLRSAAQMISYEVSIGLIIIGVIISTGSMNFGDIVDAQDGASWYWLPHFPMVFLFFISALAETNRPPFDLPEAESELVAGYQVEYSATPFLLFMAGEYIAIFLMCALTTLLFFGGWLSPIPGLGALWMVGKMAFFFFIFAMVKAITPRYRYDQLMRLGWKVFLPFSLVWVVFVSFAAKFGWFF-YARWV----------------------TGGMADVNRGNRPLSPHLQVYRPQLTSISSILTRITGNALLLGALLVVWWFLAAATSEAYFATANAVLTSWFGDLVMLGSVWAIWYHTLAGVRHLIWDEAK-MLQMDQAEMLGWAVIIGSVVLTLFTIIVV-
MAFNTPGGIALIILAQTLAVVAFVMISLLFLVYGDRKIWAAVQMRRGPNVVGAYGLLQTVADALKYVVKEVVIPAGSDRAVFILAPLTSFVLAMIAWAVIPFNDTWV-------LSDINVAILYVFAVSSLEVYGVIMGGWASNSKYPFLGSLRSAAQMISYEVSIGLIIIGVILSTGSMNFGDIVRAQDGSNWYWLPHFPMVFLFFISCLAETNRPPFDLPEAESELVAGYQVEYSSTPFLLFMAGEYIAIFLMCALTTLLFFGGWLSPIPFLSPLWMVAKMAFFFFLFAMVKAITPRYRYDQLMRLGWKVFLPFSLVWVVFVAFAAKFDWFW-FARWT----------------------TGGMADVNRGNRPLSPHLTIYRPQMTSLSSIMVRITAIASLVFAVLVVWWFLAAATSPEAFAGIDGFLRSWLGKLLQLGATWAIFYHMLGRLRHVVWDLGY-CLEVEISEKLGLCMFIVATALTLLIAIVV-
MDFSFYVLPALIILLKSVVLIVVLLIFVAYILYADRKIWAAVQLRRGPNVVGPWGTLQAFADLFKFVFKEPIIPSGANKGVFLLAPLVSAVLAISAWAVIPVSENWA-------IANINVGILYVFAISSLEVYGVIMGGWASNSKYPFLGALRSAAQMVSYEVSIGFVIVTVLLCVGSLNLSDIVLSQADGDWHWLGLFPMFIVFMISAMAETNRPPFDLVEAESELVAGHMVEYSSTPFLLFFLGEYVAVVLMCALTTILFLGGWLPPIDVAGLIWFVLKMLLVFFIFSMAKAVLPRYRYDQLMRLGWKVFLPISLAMVVITAAFLKITGFA-------------------------------MSHSATRERPLSPHLTIYRPPITMTTSIVHRITGGALYFGTLLVAWWLTAAAGPQDYFEFVNGIFGSWIGQLVLFGYTWALLHHLLGGIRHLIWDTGA-GLEKHTASKIAWANVVGSVVLTILVWVVGR
MEVTLYVLPGLLILLKSVALIVILLVGVAYILYADRKIWAAVQLRRGPNVVGPWGLFQAFADLFKFVFKEPVIPSGANKGVFLLAPVVAAGLALAAWAVIPVSEGWA-------IANINVGILYVFAIASLEVYGVIMAGWASNSKYPFLGALRSAAQMVSYEVSIGFVIVTVLLAVGSLNLTDIVLSQRDGDWHWLALFPMFIIFFISALAETNRPPFDLVEAESELVAGHMIEYSSTPFLLFFLGEYVAIVLMCALTTILFLGGWLPPFDFAGVVWFVLKLVAVFFMFALVKSFVPRYRYDQLMRLGWKVFLPISLFMVVATAAFLKFTGLV-------------------------------MSKSTTQARPLSPHLQIYRFTPTMAMSIAHRITGTALYFGILLFALWLLAAASSREQFDFVNGLFGSIIGRIVIFGYSWVLIHHMLGGIRHLIWDTIH-GLEKETSRRLAIANLIGSILVTLIIWGGAR
MQFQGDFGLLVSVIVKIVIIMLPLIITVAYLTYFERKVIGYMQLRVGPNVTGPYGLIQPFADVLKLLFKEVTRPSQANKALFYIGPMMSLMPAFAAWAVIPFSETWF-------LTRINAGLLYILMITSLSVYGVIIAGWASNSKYAFLGAMRASAQTISYEIAMGFALIGVIMVSGSMDFHDIVMSQAKGSWNWLPLFPLFVVYLISAVAETNRAPFDVAEGESEIVAGFHVEYSGFAFALFFLAEYIFMILVAALTALLFFGGWLSPFPQSSVLWMFLKMALVLYFYLWIRATFPRYRYDQIMRLGWKVLIPVTIVAVIVLGLWMISPLN----LW-------------------------HM----QKERPVYLDIQKIRLPIPGLVSIFHRFSGIALFICIPLFLWLFSGTLSHESAFNTYQELVHHPLVKCILFVLLLAYVYHSLAGVRFLFMDIHK-GTELKTARASAKAVVICAIVLSVIIACLLS
MEFAAYVLPALIIALKSVVLLVVLLIVVAYLLYADRKIWAAVQLRRGPNVVGPWGLFQAFADLLKFVFKEPIIPSGANKGVFLLAPFISAVLAMATWAVIPVNEGWA-------VANINVGILYIFAISSLEVYGVIMGGWASNSKYPFLGALRSAAQMVSYEVSIGFVIVTVLLTVGSLNLTDIVLSQNTGDWNWLCLFPMFVVFFISALAETNRPPFDLVEAESELVAGHMIEYSSTPFLLFFLGEYVAITLMCALMTVLFLGGWLPPVDVWGIIWFMLKLCFCFFLFAMVKAFVPRYRYDQLMRLGWKVFLPISLFMVVATATFLKVFGLA-------------------------------MTQPVTRQRPLSPHLSIYKPVITMTMSIVHRITGGALYFGTLLLAAWLISAATSEECFNTINALFSSWIGRLILFGYTWALLHHLAGGVRHFIWDTGA-AMEKHTASKIAWASVVFSVVATILVWVVAR
MSITPDLIEILLSILKAVVILLVVVTCGAFMSFGERRLLGLFQNRYGPNRVGWGGSLQLVADMIKMFFKEDWVPKFSDRVIFTLAPMIAFTSLLLSFAIVPVSPNWV-------VADLNIGILFFLMMAGLAVYAVLFAGWSSNNKYSLLGAMRASAQTVSYEVFLGLSLMGVVAQAGSFNMTDIVNNQAH-LWNVIPQFFGFVTFAIAGVAVCHRHPFDQPEAEQELADGYHIEYSGMKFGLFFVGEYIGIVTVSALMVTLFFGGWHGPF---PFVWFALKTAFFMMMFILIRASLPRPRYDQVMSFGWKVCLPLTLINLLVTAAVILWQA--------------------------------QMIRNVKKQRPVNLDLQTIRFPITAIASILHRVSGVITFIAVGILLWLLGTSLSSPEGFQQAADIMDGFLVKFIMWGILTALAYHVIVGIRHMLMDFGYLEETFEAGQRSAKISFVITVVLSLLAGVLVW
MAFSTGAGIALIIVAQVLAMVAFVMISLLFLVYGDRKIWAAVQMRRGPNVVGVFGLLQSVADALKYVVKEVVVPAGADKAVFLLAPLVSFVLALVAWAVIPFTDTWV-------LADLNVAILYVFAISSLEVYGVIMGGWASNSKYPFLGSLRSAAQMISYEVSIGLIIVGVILSTGSLNFGDIVRAQDGDNWYWLPHLPMVVLFFISALAETNRPPFDLPEAESELVAGYQVEYSSTPFLLFMAGEYIAIFLMCALITLLFFGGWLSPIPGVGALWMVAKMAFFFFMFAMVKAIVPRYRYDQLMRLGWKVFLPFSLGWVVFVAFAAQFGWFG-YARWI----------------------VGVMPDVNRGNRPLSPHLTIYRPQLTSMTSILTRLTGNALLLVALMIVWWFLAASIGPEYFAFADWLITSWFGDLVMTLSLWALWYHSLAGLRHLYWDTGR-GLELETAETLGWAVIAGSFVLTLVTLFFV-
MAFSTGPGIAVLIIAQCLAVLGFVMVSLLFLVYGDRKIWAAVQMRRGPNVVGAFGLLQTVADALKYVVKEVVVPAGADKPVFMLAPMTSFVLAMIAWAVIPFNDGWV-------LADINVAILYVFAVSSLEVYGVIMGGWASNSKYPFLGSLRSAAQMISYEVSIGLIIIGVILSTGSMNFSAIVAAQDGDSWYWLPHLPMVFLFFISALAETNRPPFDLPEAESELVAGYQVEYSSTPFLLFMAGEYIAIFLMCALITLLFFGGWLSPIPFLGPIWMVGKMAFFFFLFAMVKAIVPRYRYDQLMRLGWKVFLPFSLAWVVFVAFAAQFELFG-YARWA----------------------IGGMADVNRGDRPLSPHIQIYRPQLTSVTSILTRITGNALLVGALLCVWWLIAAAAGPEYFAFVDGLVTSWFGKLVFLGSIWALWYHTLAGVRHLIWDAGY-GFELKDAYALGYMVIGGSVVLTVITVIAL-
MAFSTPLGIFVIVLAQCLAVLGFVMVSLLFLVYGDRKIWAAVQMRRGPNVVGTFGLLQTVADALKYVVKEVVVPAGADRPVFILAPMTSFVLAVIAWAVIPFNDGWV-------LSDINVAILYVFAMSSLEVYGVIMGGWASNSKYPFLGSLRSAAQMISYEVSIGLIIIGVIISTGSMNFGAIVEAQDGRSWYWLPHLPMVFLFFISALAETNRPPFDLPEAESELVAGYQVEYSATPFLLFMAGEYIAIFLMCALTTLLFFGGWLSPIPGLGVLWMVAKMAFFFFIFAMVKAITPRYRYDQLMRLGWKVFLPFSLVWVVFVSFAAKFDWFW-YARWI----------------------TGGMPDVNRGNRPLSPFMQYYRPQLTSVTSILTRITGNALLIGALMVIWWLLAAATSEEYFRTANAVLTSGFGDLVLFGSLWALWYHTLAGIRHLVWDNAQ-MLELERAEKLGWGVVFGSVILTIVTVIII-
MAFTTPAGIAVLILAQTLAVVGFVMVSLIFLVYGDRKIWAAVQMRKGPNVVGPFGLLQIIADFLKYVVKEVVIPSGADRTLFMLAPMITFVLALIAWAVIPFNTGWA-------VADINVAVLYVFAVSSLEVYGVIVGGWASNSKYPFLGSLRSAAQMISYEVSIGLIIIGVIISTGSLNFGSIVAAQDTDGWYWLPHLPMVFLFFISALAETNRPPFDLPEAESELVAGYQVEYSSTPFLLYMAGEYMAIFLMCALISLLFFGGWLSPFPFLSPLWMVAKMGFFFFIFAMVKAIVPRYRYDQLMRIGWKVFLPMSLAWVVVVAFLAKFEVLG-WARWA----------------------VGAMADVKKVERPLSPHLQVYRPQLTSISSILVRITGIALLGLSTLVVAWFLAAASSETAFAAMDGFLRSWFGSLIMLGGVWAFVYHMLGRLRHLLWDFGY-CVDVPTSEKLAIGMLGLSTLVTLIVALV--
MNIAGTLWMIIWYVLMILVIILPIVILVAFLTLWERRLIAYMHVRRGPNRVGPSGLLQPFADVLKLLTKEVIIPAKANKVLYLLATLITLVPALVTWAVVPFGPEAV-------LADINAGLLFVMAVTSLGVYGVILGGWASNSKYPLIAAMRASAQMISYELAMGFVLLTVLLISGTLKMNGVVLQQTEGSWNWLPLFPLFIIYVISSVAETNRHPFDVVEGESEIVAGHMVEYSGMGFAMFFLAEYANMILLSSMASIFFLGGWTSPLNFAGWIWLGLKAFVVVSFFIWFRATFPRYRYDQIMRLGWKIFIPLTGIWFLIIAIWKNSPLS----IW-------------------------NMSESTQKPRREFRNIEAYKLPLPAILSILHRVSGVLIFLSLPILIHLFRNSLSGPVMFNSLATGFSGFIIRVVCIVALWGFMHHLCAGIRFLILDLHI-GMDKVSARKSAKIVFIVSLVLTFVFAIKLL
MSLTPDVIDILIAVLKAVVILLVVVTCGAFMSFGERRLLGLFQNRYGPNRVGWGGSLQLVADMIKMFFKEDWIPRFSDRVIFTLAPMIAFTSLLLAFAIVPVSPGWV-------VADLNIGILFFLMLAGLAVYAVLFAGWSSNNKYSLLGAMRASAQTLSYEVFLGLSLMGVVAQAGSFNMGDIVDNQAH-LWNVIPQFFGFLTFAIAGVAVCHRHPFDQPEAEQELADGYHIEYSGMKFGLFFVGEYIGIVTISAMMVTLFFGGWHGPF---PFIWFALKTAFFMMMFILIRASLPRPRYDQVMSFGWKVCLPLTLINLLVTAAVILWQA--------------------------------QMIKDVKKQRPVNLDLKTIRFPVTAIASILHRVSGVITFVAIGILLWLLGTSLSSPEGFLVASSIMGSFIVKFIIWGILTALAYHVVVGVRHMLMDFGYLEETLEAGKRSAVMSFGVTVVLSLLAGVLVW
MALNTGAGMALIIVAQTLAVVAFVMVSLLFLVYGDRKIWAAVQMRRGPNVVGVFGLLQTVADALKYVVKEVVVPAGADKTVFMLAPLTSFVLALIAWAVIPFNDTWV-------LADINVAILYVFAISSLEVYGVIMGGWASNSKYPFLGSLRSAAQMISYEVSIGLIIIGVILSTGSLNFGDIVQAQEGSNWYWLPHFPMVFLFFISCLAETNRPPFDLPEAESELVAGYQVEYSSTPFLLFMAGEYIAIFLMCALISLLFFGGWLSPIPFLGPLWMVGKMAFFFFLFAMVKAIVPRYRYDQLMRLGWKVFLPFSLVWVVFVAFAAKFDWFW-YARWD----------------------LIGMADVNRGNRPLSPHLAIYRPQLTSMTSILTRITGNALLISTLLVVWWFLSAAISPEYFAYADGVLTSWFGDIVLTLSVLGLWYHTLAGLRHLIWDMGY-GLEVEQAEKMGIVCLVGSVVLTLITVLVV-
MSITPDLIEILLSILKAVVILLVVVTCGAFMSFGERRLLGLFQNRYGPNRVGWGGSLQLVADMIKMFFKEDWIPKFSDRVIFTLAPMIAFTSLLLAFAIVPVSPNWV-------VADLNIGILFFLMMAGLAVYAVLFAGWSSNNKYSLLGAMRASAQTLSYEVFLGLSLMGVVAQAGSFNMTDIVNNQAD-IWNVIPQFFGFVTFAIAGVAVCHRHPFDQPEAEQELADGYHIEYSGMKFGLFFVGEYIGIVTISALMVTLFFGGWHGPF---PFVWFALKTAFFMMMFILIRASLPRPRYDQVMSFGWKVCLPLTLVNLLVTAAVILWQA--------------------------------QMIRNVKKQRPVNLDLQTIRFPITAIASILHRVSGVITFVAVGILLWLLGTSLSSPEGFLAASSIMNNFFVELIMWGILIALAYHAVMGIRHLLMDFGYIEETLEAGTRSAKICFVIIVVLSLLAGVLVW
MSLTPELIDILISILKAVVILLVVVTCGAFMSFGERRLLGLFQNRYGPNRVGWGGSLQLVADMIKMFFKEDWVPRFSDRVIFTLAPMIAFTSLLLAFAIVPVSPSWV-------VADLNIGILFFLMLAGLAVYAVLFAGWSSNNKYSLLGAMRASAQTLSYEVFLGLSLMGVVAQAGSFNMTDIVNNQAH-LWNVIPQFFGFVTFAIAGVAVCHRHPFDQPEAEQELADGYHIEYSGMKFGLFFVGEYIGIVTVSALIVTLFFGGWQGPF---PFIWFAIKTAFFMMMFILIRASLPRPRYDQVMSFGWKVCLPLTLINLLVTAAVILWQQ--------------------------------PMIKNVKKQRPVNLDLRTIRFPITAIASILHRVSGVITFVAVGILLWLLGTSLSSPEGFLTASSIMGSFFAKFIIWGILTALAYHAVGGIRHMLMDTGYLEETLEAGKRSAQISFVITVVLSLLAGVLVW
MSLTPDVIEILLSILKAVVILLVVVSCGAFMSFGERRLLGLFQNRYGPNRVGWGGSLQLVADMIKMFFKEDWIPRFSDRVIFTLAPMIAFTSLLLAFAIVPVSPTWV-------VADLNIGILFFLMMAGLGVYAVLFAGWSSNNKYSLLGAMRASAQTLSYEVFLGLSLMGVVAQAGSFNMTDIVNNQAH-LWNVIPQFFGFITFAIAGVAVCHRHPFDQPEAEQELADGYHIEYSGMKFGLFFVGEYIGIVTVSALIVTLFFGGWQGPW---PFIWFALKTAFFMMMFILIRAALPRPRYDQVMSFGWKVCLPLTLINLLVTAAVILWQA--------------------------------AMIKKVNKQRPVNLDLTTIRFPVTAIASILHRVSGVITFVAVGILLWLLGLSLSSQEGFLTASNIMDSFFVKFILWGILTALAYHVVGGVRHMLMDFGYLEETFAAGQRSAKFAFIITVVLSILAGVLVW
MSLTTPAGIILIVAAQAGLIVTFVMVSLLFMVYGDRKIWAAVQMRRGPNVVGIFGLLQTVADALKYVLKEIVVPAGADRTVFLMAPLMSFVLAMLAWAVIPFNDTWV-------LADINVAVLFIFAISSLEVYGVIMGGWASNSKYPFLGSLRSAAQMISYEVSLGLIIIGVIITTGSLNFGDIVRAQDGNNWYWLPHFPMVFLFFISCLAETNRPPFDLPEAESELVAGYQVEYSSTPFLLFMAGEYIAIFLLCAVTTLLFFGGWLSPIPFLGAFWMVLKMAFFFFLFAMVKAVVPRYRYDQLMRLGWKVFLPFSLFWVVLVSFFAHFELFG-YARWT----------------------VGGMADVNRGNRPLSPHITIYRPQLNSITSILTRITGNGLIVGGLLMTWWFVAAAMGPDAFATADAVLTSWFGDLVMFLSLWALWYHTLTGLRHLIWDTGR-GLDLPTAEKLGWACVGGSVVLTILTALVI-
MALATPFGTFLLILGQCLLVTVCILVALAFLMYADRKVWAAVQMRRGPNVVGPFGLLQSFADFIKYIVKEIIVPAGADKPVYFLAPMLSFVLPVIAWAVIPFNEGWV-------ISDINVAILYIFAVSSLEVYGVIMGGWASNSKYPFLGSLRSAAQMVSYEVSIGLIIIGVIISTGSMNFGQIVEAQKTGGWYWLPHLPMVVLFFISALAETNRPPFDLPEAESELVAGYQVEYSSTPFLLFMIGELMAVVLMCALISLLFFGGWLSPIPGLGVWWLIAKMAVMFFIFSMVKAIVPRYRYDQLMRVGWKVFLPLSLGWVVLVAFLAKFEVFG-WARWT----------------------MGSMAEPKRVERPLSPFMPYYRPQMTSISSIMTRITGNALIVTALLTAWWLLAAATSPGYFDFVNAIVTSWFGALVYTLSAWAVWYHLLAGLRHLYFDAGK-GLEIETAEKLGWACFIGATVLTIITIILV-
MSLSPEVIDILLAVIRAIVILLTVVVCGALLSWVERRLLGWWQDRYGPNRVGPFGAFQLGADMIKMFFKEDWIPRFADKSIFIIAPIVAMSAMLLAFVIIPITPTWG-------VADLNIGLLFFMAMAGLSVYAVLFAGWSSANKYALLGALRASAQTVSYEVFMGVALMGVVLQAGSFNLRDIVEYQAQNFWFIIPQFFGFCTFFIAAIAVTHRHPFDQPEAEQELADGYHIEYAGMKWGMFFVGEYVAIVFISALLTTLFFGGWHGPFGL-PFIWFALKTSFFIMIFILLRASVPRPRYDQVMSFSWKFCLPLTLINLLITGVLVVAA---------------------------------GM----KTQRPVNLDLRTIKLPVTAYTSILHRISGVVLFLGLVLLLLALQQSLASEEGFLQVKQYLAHPLAKFVSFGLLSALLYHLVAGIRHLLMDLGL-GETLEGGKRGSKAVLVISAVLIVLAGVWLW
MSISPELIEILLTILKAVVILLVVVTCGAFMSFGERRLLGLFQNRYGPNRVGWGGSLQLVADMIKMFFKEDWIPKFSDRVIFTLAPMIAFTSLLLAFAIVPVSPGWV-------VADLNIGILFFLMMAGLAVYAVLFAGWSSNNKYSLLGAMRASAQTLSYEVFLGLSLMGVVAQAGSFNMTDIVNSQAH-VWNVIPQFFGFITFAIAGVAVCHRHPFDQPEAEQELADGYHIEYSGMKFGLFFVGEYIGIVTISALMVTLFFGGWQGPL---PFIWFALKTAFFMMMFILIRASLPRPRYDQVMSFGWKICLPLTLINLLVTAAVILWQA--------------------------------QMIRNVKKQRPVNLDLQTIRFPITAIASILHRVSGVITFVAVGILLWLLGTSLSSPEGFEQASAIMGSFFVKFIMWGILTALAYHVVVGIRHMMMDFGYLEETFEAGKRSAKISFVITVVLSLLAGVLVW
MSLTPEVLSVIFSVLKAVVIILVVVVCGAFMSFGERRLLGLFQNRYGPNRVGWGGSLQLAADMIKMFFKEDWIPRFSDRVIFTLAPMIAFTSLLLAFAIVPVSPTWV-------VADLNIGILFFLMMAGLAVYAVLFAGWSSNNKYSLLGAMRASAQTLSYEVFLGLSLMGVVAQAGSFNMTDIVNNQAH-LWNIVPQFFGFITFAIAGVAVCHRHPFDQPEAEQELADGYHIEYSGMKFGLFFVGEYIGIVTVSALIVTLFFGGWNGPW---PFIWFALKTAFFMMMFILIRAALPRPRYDQVMSFGWKVCLPLTLINLLVTAAVILWQA--------------------------------SIMKNVKKQRPVNLDLATIRFPVTAIASILHRVSGVITFVAVGILLWLLGLSLSSPEGFLVASSIMDSFIVKFILWGILTALAYHVVGGIRHMLMDFGYLEETLEAGKRTANIGFGITVVLSILAGVLVW
MIFTTNLGIFLLIVGQILLVVVPLLVALAFLMYADRKIWAAVQMRRGPNVVGTFGLLQSFADFLKYIVKEVVYPAGADKVVFLLAPMVSLVMALIAWAVIPFNDGWV-------LSNINVAILYVFAVSSLEVYGVIMGGWASNSKYPFLGSLRSAAQMISYEVSIGLIIIGIIISTGSMNFGDIVQAQSGDNWYFIPHFPMLFLFFISALAETNRPPFDLPEAESELVAGYQVEYSSTPFLLFMIGELVAVVLMCALVSLLFFGGWLSPIPGLGILWMIIKMLLAFFVFSMVKAITPRYRYDQLMRIGWKVFLPMSLAWVVIVAFLAKFEVLG-WARWA----------------------IGGMADVNRGDRPLSPHLKIYRPQMTSMSSILTRITGNALIISVMLIVWWLLAAATSPAYFATANGVMTSWFGDIVLVLSTLGIWYHFLAGLRHLYFDAGH-GLDIETAEKLGWGMMIGSVVLTVITVLVV-
MAFSTPGGIAALILAQVLAVVAFVMISLLFLVYGDRKIWAAVQMRRGPNVVGVFGLLQSVADALKYVVKEVVIPAGADRTVFLLAPLTSFVLAMIAWAVIPFNDGWV-------LSDINVAILYVFAVSSLEVYGVIMGGWASNSKYPFLGSLRSAAQMISYEVSIGLIIIGVILSTGSMNFGDIVRAQDGDSWYWLPHFPMVFLFFISALAETNRPPFDLPEAESELVAGYQVEYSATPFLLFMAGEYIAIFLMCALTSLLFFGGWLSPIPGIGVLWMVGKMAFFFFLFAMVKAITPRYRYDQLMRLGWKVFLPFSLVWVVFVSFAAKFDWFW-FARWG----------------------TGGMADVNRGKRPLSPHLTIYRPQLTSLTSILTRITGNALLLAAMLIVWWFLAAATSPEAFALADAVITSFLGDLIMTLSLWALWYHLLAGVRHLIWDNAI-GLDIPTAYKLGYAVIGGSVVLTLLTLVVIA
MAFTTPGGIAVLVLAQVLAVVAFVMISLLFLVYGDRKIWAAVQLRRGPNVVGAYGLLQTVADALKYVVKEVVVPAGADKTLFMLAPMTSFVLAMVAWAVIPFNDGWV-------LSDINVAILYVFAISSLEVYGVIIGGWASNSKYPFLGSLRSAAQMISYEVSIGLIIIGVILSTGSLNFGAIVNAQDTGGWYWLPHLPMVFLFFISALAETNRPPFDLPEAESELVAGYQVEYSSTPFLLFMAGEYIAIFLMCALMSLLFFGGWLSPIPGLGVLWMVAKMAFFFFLFAMVKAITPRYRYDQLMRLGWKVFLPFSLVWVVFVAFAAKFDWFW-YARWA----------------------VGGMADVNRGNRPLSPHLQIYRPQWTSISSIMVRITGIGCLLASILVVGWLLAAASSEAAFNVIDGFLRSILGTLILVAAMWGIFYHMLGRLRHVLWDFGY-LVQVPVSEDMAKGMFIGATLLTIFVLVVS-
MVFQGDVFYLVGYTLLVLAIVLPVLIGVAYAVYADRKIWAAAQMRRGPNVVGPFGLLQSFADGLKVFLKETIIPAGANKGVFLLAPMITFTLALVGWAVIPFSAELV-------LADINVGILYIFAVSSLGVYGIIMSGWASNSKYPFIGGLRSAAQMVSYEVSIGFIVICVVLWANSFNLSTIVEAQRGTNLFNPLLFPMAIMFFISALAETNRPPFDLPEAEAELVAGYQTEYSSMSFALFWLGEYGAILLMCALTSVLFLGGYLPPLDIPGFIWLLLKIAFMFFLFAWVFATVPRYRYDQLMRLGWKVFLPVSLFWVFLVSGYLMFVTPG----------------------------HFQMATR-PQVRPLSPHLSIWRWRVHAITSITHRITGNGMAIGGALFTWWLVAAASGPDAYMTFLAVARGPIGVIVGIGLTWAIFQHAASGVRHLGMDTGA-GLSIERSKLSATLTWIFSIPATAAFWLFVR
MALDTGLGITVLIAAQSLLVVGFVMISLIFLVYADRKVWAAVQMRRGPNVVGPWGLLQTFADAIKFVVKEVVIPAGVDRPVYFLAPLLSFVLAVLAWAVIPFNDGWV-------LADINVAILFVMAIASLEVYGVIMGGWASNSKYAFLGSLRSAAQMISYEVSLGLIVIGVIISTGSMSFGAIVGAQDTGGWYWLPHLPMVVLFFVSALAETNRPPFDLPEAESELVAGFMVEYGSTPYLLFMAGEYIAIFLMCALMSLLFFGGWLSPIPGLGFHWMFIKMAFFFFMFAMVKAIVPRYRYDQLMRIGWKVFLPVSLAWVVLISFLAKFEVAG-WARWA----------------------IGGMADVNRGNRPLSPHLQVYRLPLAAITSILNRITGVGMTLASILIVWWFAAGAFSADYFAVVDGLLTSILGELVLVGSLAALWYHMLNSIRHLIWDTGR-MMDVATVEKTSYLVFGGTAVLTILTILAV-
MSLTPDVIDTLLGIIKAVVILLVVVTCGALMSFGERRLLGLFQNRYGPNRVGWGGSLQIVADMIKMFFKEDWIPKFTDRVIFTLAPMIAFTSLLLAFAIVPVSPGWV-------VADLNIGILFFLMMAGLAVYAVLFAGWSSNNKYSLLGAMRASAQTLSYEVFLGLSLMGVVAQAGSFNMTDIVNNQAD-IWNVIPQFFGFITFAIAGVAVCHRHPFDQPEAEQELADGYHIEYSGMKFGLFFVGEYIGIVTISALMVTLFFGGWHGPF---PFIWFAIKTAFFMMMFILIRAALPRPRYDQVMSFGWKVCLPLTLLNLLGTAAVILWQA--------------------------------QMIKNVKKQRPVNLDLATIRFPVTAIASILHRVSGVITFVAVGILLWLLGLSLSSEEGFQSASAIMSGFFVKFILWGILTALAYHAVGGIRHMLMDFGWLEETFEAGKRSANVSFAITVVLSLLAGVLVW
MDLSPAVMEVLISILKSVVILLVVVTCGAYMSLGERRILGLFQNRYGPNRVGPFGMGQLVADMFKMLFKEDWIPKFADKRIFTLAPVIAFCSLFLAFAIVPVSPTWY-------VADLNIGILFFLMMAGLAVYAVLFAGWSSNNKYSLLGAMRASAQTVSYEVFLGISLLGVVAQAGSFNMLDIVNSQEH-MWNIIPQFFGFLTFAIAGVAVCHRHPFDQPEAEQELADGYHVEYSGMKFGLFFVGEYIGIVTVSALIVTLFFGGWHGPF---AFIWFAIKTAFFMMMFILIRASLPRPRYDQVMSFGWKVCLPLTLINLLVTAAVILCNA--------------------------------QM----KKQRPVNLDLQTIQFPITAIASILHRVSGVITFIAVGILLWLLGTSLSSPDGFQYASELMTGFFAKFILWGILTALAYHICGGIRHMLMDFGVIDETLAVGNFSAKAAFAITIILSILAGVLVW
MAFSTPFGTFIIILAQCLAVLGFVMISLLVLVYGDRKIWAAVQMRRGPNVVGVYGILQSVADALKYVLKEVVVPAGADKTVFMMAPLISFVMAVLAWAVIPFADGWV-------LSNINVAILYVFAISSLEVYGVIMGGWASNSKYPFLGSLRSAAQMISYEVSIGLIIIGVIISTGSMNFGSIVEAQDGRSWYWLPHFPMVFLFFISALAETNRPPFDLPEAESELVAGYQVEYSATPFLLFMAGEYIAIFLMCALTSLLFFGGWLSPIPGLGALWMVAKMGVFFFIFAMVKAITPRYRYDQLMRLGWKVFLPFSLVWVVFVSFAAKFGWFW-FARWT----------------------TGGMAEKTQVDRPLSPFMPYYRPQLTSISSILTRITGNALIVGVILMVWWFLALAAGPEYFETAEWWITSWVGNIVMFLSLWAVWYHYLAGLRHLIWDAGK-GLELETAEKLGWICVYGSVVLTVITVLILI
MVFTTNLGIALLILGQCLLVLVPLFVALAFLMYGDRKIWAAVQMRKGPNIVGVFGLLQSFADFIKYIVKEVVVPAGADKFVFYLAPMISFVTACIAWVVIPWNDGWV-------IADLNVAILYVFAVSSLEVYGVIMGGWASNSKYPFLGALRSAAQMISYEVSIGLIIIGVVLSSGSMNFGQIVAAQDGRSWYWVAHFPMVVLFFISALAETNRPPFDLPEAESELVAGYQVEYSSTPFLLFMMGELMAVVLMCALVSLLFFGGWLSPVPGLGILWFVLKILFFFFIFSMVKAITPRYRYDQLMRIGWKVFLPLSLGWVVLVAFFAQYGAFG-YARWA----------------------IGGMADANGDNRPLSPFMQYYRPQMTSISSIMVRITGNALILAAMLIVWWLLAAATSSAYFEVVDGIITCWVGDLIMFFSAWALWYHLLGGVRHLLWDFGY-CLEVAISEKLGWGMFIGATVLTIFTAIVV-
MPWSTYILTPLIIALQSVLLMVVLLVIIAYILLADRKIWAAVQMRRGPNVVGAFGLFQSFADLTKFALKEPVIPAGADRIVFLLAPLVTTALALTSWAVMPVADGWV-------IADINLGVLFVLAISSLGVYGVIMGGWASNSKYPFLGALRSSAQMISYEVSIGLVIITVLLCVGSLNLSQVVYAQETGNWYWLPLFPMFVVFFISALAETNRPPFDLPEAESELVAGFMVEYGSTPYMMFMLGEYVSIALMCSMTAILFLGGWLPPFGFAGIIWFLLKSFAVFFMFAMVKAIVPRYRYDQLMRLGWKVFLPLSLASVVVVAVVLKLTGWR------------------------------GMASASRRPRPLSPHLSIYRPIVTMVMSIMHRATGIMNIAGLVLVVAYLLALAAGPESFEWVNGIYSSILGRIVLVAFTWSLIHHALGGIRHFIWDFGK-MVG-EARYDLAWATIVGSVLITTALWALVI
MSLTPDVIEILLTILKAVVILLVVVTCGAFMSFGERRLLGLFQNRYGPNRVGWGGSLQLVADMIKMFFKEDWVPRFTDRVIFTLAPMIAFTSLLLAFAIVPVSPNWV-------VADLNIGILFFLMMAGLAVYAVLFAGWSSNNKYSLLGAMRASAQTLSYEVFLGLSLMGVVAQAGSFNMTDIVNNQAD-IWNVIPQFFGFLTFAIAGVAVCHRHPFDQPEAEQELADGYHIEYSGMKFGLFFVGEYIGIVTVSALMVTLFFGGWHGPW---PFIWFALKTAFFMMMFILIRASLPRPRYDQVMSFGWKVCLPLTLINLLATAAVILWQA--------------------------------QMIKNAKKQRPVNLDLRTIRFPVTAVASILHRVSGVITFVAVGILLWLLGVSLSSEEGFQTASAIMDSFFVKFIMWGILTALAYHVVVGIRHMLMDFGYLEETFAAGQRSANISIIITVVLSLLSGVLVW
MEFYTYIIPLLIILGKSLLLLVVMLLIIAYLLLADRKIWAAVQLRRGPNVVGPFGLLQSFADLLKFVVKEPIIPSGANKGIFLLAPLVSSVLAMAAWAVIPVNEGWA-------VANVNVGILYVLAISSLEVYGVIMAGWASNSKYPFLGALRSAAQMVSYEVSIGFVIVTVLLCVGSLNLTDIVNSQRDGDWYWLGLFPMFIIFFISALAETNRPPFDLVEAESELVAGHMIEYSSTAFLLFFLGEYVAITLMCALTTIMFLGGWLPPVDVWGVIWFLLKLFMCFFMFAMVKAFVPRYRYDQLMRLGWKVFLPISLFMVVATAAFLKITGLT------------------------------PMSKTLHSNRPLSPHLQIYKPIPTMVMSIVHRITGCALYFGTLLVAWWLIAAATSQQQFDIVSMVYGSWIGLLVLLGYTWALIHHMIGGIRHLIWDTGR-GLEKDTTTKMAWASLIASVLLTILVWVAVA
MDLADYLLVHIGFIYKALALLVFLLLFTAFILLADRKVWAAVQIRRGPNVVGPFGLLQSFADLIKFAVKEPIIPAGSDKILFLAAPLITATLALAGWAVVPIFDGWA-------MANINVGILYLLAISSLGVYGVIIGGWASNSKYPFFGAIRAAAQMVSYEVSIGLVIITVLLCVGSLNLNDIVIAQREMNWFWLPLFPMFVVFYISALAETNRPPFDFAEGESELVAGFMTEYSATPYMLFMLGEYISILLMCAMTTILFLGGWAAPVDLPGVVWFFLKVSLVFFMFAMAKAIVPRYRYDQLMRIGWKLFLPLSLIMVVIVAFVLQLTGWG----WHG---------------------GLAMSV---RARPISPHLQIYRWTVTMTMSIFHRATGIANYAGMTLLVLWLLAAASGQEALNLVNLVYGSWFGQIVLFGFTWSLVHHMLGGLRHWVWDFAV-MMEPGQRETMAWATIIASVVITLLIWTFFA
MSLTPDVIDILLSILKAVVILLVVVTCGAFMSFGERRLLGLFQNRYGPNRVGWGGSLQLVADMIKMFFKEDWIPKFSDRVIFTLAPMIAFTSLLLAFAIVPVSPSWV-------VADLNIGILFFLMMAGLAVYAVLFAGWSSNNKYSLLGAMRASAQTLSYEVFLGLSLMGVVAQAGSFNMTDIVNNQAH-LWNVIPQFFGFVTFAIAGVAVCHRHPFDQPEAEQELADGYHIEYSGMKFGLFFVGEYIGIVTVSALIVTLFFGGWNGPL---PFIWFALKTAFFMMMFILIRASLPRPRYDQVMSFGWKICLPLTLINLLGTAAVILWQA--------------------------------QMIRNVKKQRPVNLDLATIRFPITAIASILHRVSGVITFVAVGILLWLLGTSLSSPEGFLVASSIMSSFFVKFIMWGILTALAYHVVVGVRHLLMDFGYLEETLESGIRSAKISFVITVVLSLLAGVLVW
MSLTPAVMDIGVAMLQALVILLAAVLVGAILTVVERRLLGWWQDRYGPNRVGPFGSLQLVADMIKIFFKEDWIPPFADKTIFVLAPAIAMASLLLSFMIIPITPGWG-------VANWNIGLLFFLAMGGINVYSVLLGGWASANKYALIGAMRSSAQTISYEVFMGLSLMGVVAMAGSFNLREIVDAQQG-LWFIVPQFLGFCNFLIAGFAVVHRHPFDQPEAEQELADGYHIEYSAMKFGMFFIGEYVGMLLISALVVTLFFGGWHGPL---PIVWFVLKTSVFLMLFILVRASLPRPRYDRVMTFGWVVCLPLTLINLLATGAVILLAAP-------------------------------GM----NSKRPVNLDLGKFHFPLPAIVSILHRISGIIIFVGVAFMLYGLDLSLSGEEGYGHVSELLSGFFAKLIIWGILSALLYHLVAGTKHLLMDMGI-GEELASGLLAAKAALAIAIILIVLAGVWIW
MAWTDFLWPLIVMVAQSVLLLVVLLIAIAYILLADRKIWAAVQIRRGPNVVGPWGLLQSFADLLKFVLKEPIIPSGSNKGVFLLAPLVTCVLALAAWAVIPVNLNWV-------ISDINVGILYIFAISSLSIYGIIMAGWSSNSKYPFLAALRSAAQMVSYEVSIGFVFITVLLCAGSLNLSAIVEAQHVRNWYWLPLLPMFVVFYVSALAETNRPPFDLVEAESELVAGFMVEYGSTPYLLFMLGEYVAITTMCAMGAILFMGGWLPPIDLPGVIWFSLKLFFMFFLFAMAKAIVPRYRYDQLMRLGWKVFLPLSLAMVVIVAGVLQFADIA------------------------------KMTV--RIERPLSPHLQIYRWTLTMALSVVHRATGMALYFGTLLLVWWLIAVSSGPGAYAAVQSFTASWIGRLIAFGYTWALMHHMLSGVRHLVWDLGY-GFKPAEREWLTRAALIGGILLTVLLWIVAG
MSFTPGVIEILIAVLKAVVILLVVVTCGAFMSFGERRLLGLFQNRYGPNRVGWGGSLQLVADMIKMFFKEDWVPNFSDRMIFTLAPMIAFTSLLLAFAIVPVSPTWA-------VADLNIGILFFMMMAGLAVYAVLFAGWSSNNKYSLLGAMRASAQTLSYEVFLGLSLLGVVAQAGTFNMQMIVESQAQ-VWNIIPQFFGFLTFAIAGVAVCHRHPFDQPEAEQELADGYHVEYSGMKFGLFFVGEYIGIVTVSALIVTLFFGGWQGPF---PFIWFALKTAFFMMMFILIRASLPRPRYDQVMSFGWKVCLPLTLLNLLATAAVILYNA--------------------------------QMGKTVKKQRPVNLDLQTIQFPVTAIASILHRVSGVITFVAVGILLWLLGLSLSSQEGFLQAASIMNSFFVKFIFWGILTALAYHICGGIRHLLMDFGYIEESLAAGTRSAQVAFGLTAVLSILAGVLVW
MASLTYLWPLLVIAGKSILFLIGLLIFIAYILLADRKIWAAVQLRRGPNVVGPWGLLQSFADFFKFVLKEPVIPAGANKVLFLLAPLVAVTLSLSAWAVVPIADGWV-------IADINVGILYILAISSLEVYGIVMGGWASNSKYAFLGALRSAAQMISYEVSIGLVIVTVLLCVGSLNLTDVVNAQRGGDWHWLVLFPMFVIFFISLLAETNRPPFDLPEAESELVAGFMVEYGSTPYLLFMLAEYSAILLMCSLTTILFLGGWLPLINIPGIVWFIFKTSMVFFMVSMVKAFVPRYRYDQLMRLGWKVFLPISLFMVVLVAFLLKLMG--------------------------------SMSNL-SRGRPLSPHLQVYKLIPTMLMSIMHRITGAAMYFGTVLLAWWLWALSSGPSAFAQFQTFMGYWFFKIIILGYTWALIHHTLSGIRHLIWDMGF-WFDTKLSTRLARANVVFSFLLVGILWFVKR
MTFQGTGWWFVANLILILLIALPVMLSVAIVIYFDRKIWAAMALRRGPNVVGPFGILQSFADAAKVFLQETIIPSSANKGLFLLAPIITFTVALLSWAVIPFDQDMV-------LADINVGLLYILAVSSLGVYGVVIAGWASNSKYPFFSALRASAQMISYEVSIGFIIVTVVLWTGSFNLNAIVEAQRGHNWYNLLLFPMAVMFLISSLAETARAPFDLTEAESELVAGYQTEYSSMAFALFWLGEYANVLLMCTLNAVLFWGGWLPPVDWAGIFWLILKISAFFFIFSWIKATVPRYRYDQLMRLGWKVFLPISLLWIFLVSGYLMLTRY------------------------------GVMAK--PSGRPLSPHLSIWRWGPAMLVSILHRATGDGMAVGGILLVGWLMALASGPEAYAWYVGWATSPIGYLLMVGLSWAFFQHMLSGLRHFVLDIGA-GYEVDNNNRWSALLPVLSIVLTAFLWAIIA
MSFTPEVIAVLIQIVKAIVILLVVVACGAFMSFAERRLLGLFQNRYGPNRVGWGGSLQLAADMIKMFFKEDWVPPFTDRAIFTLAPVIAFVALLLAFAIVPVSPQWM-------VTDLNIGLLFFLMMAGLAVYAVLFAGWSSNNKYSLLGAMRASAQTLSYEVFLGLSLMGVVAQAGSFNMTAIITSQTH-LWNIIPQFFGFVTFCIAGVAVCHRHPFDQPEAEQELADGYHIEYAGMKFGLFFVGEYVAITTVSALIVTLFFGGWLGPW---PFIWFAIKTAFFMMMFILIRAALPRPRYDQVMSFGWKVCLPLTLLNLLATAAVILYNA--------------------------------QMGKTLKKQRPVNLDLSTIKLPLTAIASILHRVSGVITFVAVGILLWLLGLSLSSPEGFQQAAAIMSGFVVRFIVWGILTALAYHIAGGIRHLLMDFGFLEETLAAGTRSAQVTFGITVVLSVLAGVLVW
MAFTTTGGIAVLILAQVLAVVAFVMISLLFLVYGDRKIWAAVQMRRGPNVVGVFGLLQSVADALKYVVKEVVIPAGSDRAVFILAPLTSFVLAMIAWAVIPFNDGWV-------LSDINVAILYVFAVSSLEVYGVIMGGWASNSKYPFLGSLRSAAQMISYEVSLGLIIIGIIISTGSMNFGDIVRAQDGDNWYWIPHFPMVFLFFISALAETNRPPFDLPEAESELVAGYQVEYSATPFLLFMAGEYIAIFLMCALTSLLFFGGWLSPIPGLGVLWMVGKMAFFFFLFAMVKAITPRYRYDQLMRLGWKVFLPFSLAWVVFVSFAAKFDWFW-FARWT----------------------VGGMADVNRGNRPLSPHLQVYRPQLTSVTSILTRITGNALIVSALLIAWWFLAAATSPEYFATANGVLTSWFGDLVMTLSALGLWYHTLAGIRHLIWDNGY-MLELDQAEKLGWFVITGSAVLTVLTIIIV-
MYFTTNLGIALLITGQVLLIVVPLLVALAFLLWADRKVWAAVQLRKGPNVVGAFGLLQSFADFIKYVVKEIVVPAGADKFVFFLAPLLSLVLALVAWAVIPFNEGWV-------LADINVAILFIFAVSSLEVYGVIMGGWASNSKYPFLGSLRSAAQMISYEVSIGLIIIGVIISTGSMNLTHIVNAQAG-SWYWLPHFPMVFLFIISAMAETNRPPFDLPEAESELVAGYQVEYSSTPFLLYMIGEYVAITLMTALITLLFFGGWLSPIPGLGIHWMFLKMGFFWFVFMMTKAVVPRYRYDQLMRIGWKVFLPLSLAWVVLVAFFAQYGAFW-YARWT----------------------TGGMADVDRGNRPLSPHLQVYKWPLNMAMSILHRMTGVALGVVTALIAIWFFALAWSPSAFETVNGLMTSWLGWLVLLGGVVSAWFHFVNGIRHLVWDTGS-HFGQKRVNRTAVVGLVATALLTIATWV-AV
MSIEGSLWGPLLVLGQIGLFTLVLLLSIAFLLLLDRKVWAGVMMRKGPNVVGPFGLLQSFADFGKFLLKEIVIPAGANKAVFILAPILTCTLAFVTWAAIPVAPGWV-------IANLNVGVLYLFAISSLGVYGIIMGGWASNSKYPFLGALRSAAQMVSYEVSIGFVIVTVILLVGSMNLTTIVNNQDGGNWHIVVMVPMFVIFFISALAETNRPPFDLPEAESELVAGYQVEYGSTPYLLFMLGEYLNIVLMCAMMTILFLGGWHGPISLGGLAWFMGKVLFCFFLFALVKAIVPRYRYDQLMRLGWKIFLPTSLAAVIIVAGYVTFVGGL------------------------------SMSGTRAATRPLSPHIQIWRWHISALASITHRITGGALYVGTFLIAAWLVALAISPDAYAAMEGIITSIPGKIVLFLWAVATLFHLYNGIRHLIWDPGI-GFSPKVASQVSTFIYVLAILSAAALMFAAV
MSLTPDVIAVLLGILKAVVILLVVVSCGAFMSFGERRLLGLFQNRYGPNRVGWGGSLQLVADMIKMFFKEDWVPRFTDRVIFTLAPMIAFTSLLLAFAIVPVSPTWV-------VADLNIGILFFLMMAGLAVYAVLFAGWSSNNKYSLLGAMRASAQTLSYEVFLGLSLMGVVAQAGSFNMTDIVNNQAH-LWNVIPQFFGFVTFAIAGVAVCHRHPFDQPEAEQELADGYHIEYSGMKFGLFFVGEYIGIVTVSALIVTLFFGGWNGPW---PFIWFALKTAFFMMMFILIRAALPRPRYDQVMSFGWKVCLPLTLINLLATAAVILWQA--------------------------------SMIKKVKKQRPVNLDLTTIRFPVTAIASILHRVSGVITFVAVGILLWLLGLSLSSQEGFLAASSIMDSFFVKFILWGILTALAYHVVVGIRHMLMDFNYLEETFAAGQRSARVAFVITVVLSILAGVLVW
MSLVTPGGIALIIAAQSLLIVAFVMISLLFLVYGDRKIWAAVQMRRGPNVVGAFGLLQSVADALKYVLKEVVVPAGADRTVFILAPMASFVLAMVAWAVIPFDETWV-------LADINVAVLFLFAVSSLEVYGVIMGGWASNSKYAFLGSLRSAAQMISYEVSLGLIIIGVIITTGSLNFGDIVRAQDGANWYWLPHFPMVFLFFISCLAETNRAPFDLPEAESELVAGYQVEYSSTPFLLYMAGEYIAIFLLCAVISLLFFGGWLSPVPFLGAFWMVLKMAFFFFMFAMVKAVVPRYRYDQLMRLGWKVFLPFSLAWVVLVSFFAHFGLFG-YARWA----------------------IGVMADVNRGNRPLSPHLSIYRPQLNSITSIMTRITGIGLVVGALLLTWWLIAAATGPEAFANADAFLTSWFGDLVMFLSLWALWYHFLAGLRHLYWDSGA-GFDLKTVNILGWGVVGGSILLTIVTAIVI-
MVFTTNLGIALTILGQALLVIIPLFIGLAFLMYGDRKIWAAVQMRKGPNVVGVFGLLQSFADLLKYVVKEIVVPAGADRFVFFLAPMISFVCAIVAWAVIPWSDGWV-------VANINVAILYVFAISSLEVYGVIMGGWASNSKYPFLGSLRSAAQMISYEVSIGLIIIGVIISTGSMNFGDIVLAQDGRSWYWLPHFPMVFLFFISALAETNRPPFDLPEAESELVAGYQVEYSSTPFLLFMIGELTAVVLMCALISLLFFGGWLSPIPGLGVLWFILKMLAAFFVFALVKATTPRYRYDQLMRIGWKVFLPLSLAWVVIVAFFAQFGAFG-YARWV----------------------IGGMADAKTGNRPLSPHLTIYRKQWTAVTSILTRITGNALIVASLMFVWWILAASSGPESFATANGFVTSWFGDLVLFGSLWAAWYHFCAGLRHLVWDAGY-MLDVEQGELLGKIAVGASLVLTILTAIIL-
MVFTTNLGIVLTILGQCLLILIPLLVALAFLMYADRKVWAAVQMRKGPNVVGAFGLLQSFADFIKYIVKEVVVPAGADKGVFFLAPLISFVLAVIAWAVIPFNEGWV-------MSDINVAILYVFAVSSLEVYGVIMGGWASNSKYPFLGSLRSAAQMISYEVSLGLIIIGVIISTGSMNFGDIVAAQDGDHWYFIPHFPMLFLFFISALAETNRPPFDLPEAESELVAGYQVEYSSTPFLLFMIGELMAVVLMCALVSLLFLGGWLSPVGFLGIGWFILKMVLCFFIFAMVKAIVPRFRYDQLMRIGWKVFLPLSLFWVVLVAFLAKFEVAG-WARWA----------------------IGGMADVNRGNRPLSPHLMIYRPQWTSMSSIFVRITGIGLLLGSILVVWWLIAAATSESAFGFIDGLLRSWFGDLIMALATWALFYHMFGRLRHVIWDFGY-MLDVDKSELFAKAMVLISFLLTAFVVIVL-
MSFTPELIDVLINVLKAVVILLVVVTCGAFMSFGERRLLGLFQNRYGPNRVGWGGSLQLVADMIKMFFKEDWTPKFADRFIFTLAPMVAFTSLLLAFAIVPVSPDWV-------VADLNIGILFFLMLAGLAVYAVLFAGWSSNNKYSLLGAMRASAQTVSYEVFLGLSVLGVVAQAGSFNLLDIVNSQST-VWNVIPQIFGFITFAIAGVAVCHRHPFDQPEAEQELADGYHIEYSGMKFGLFFVGEYIGIVTVSALIVTLFFGGWHGPF---PFVWFALKTAFFMMMFILIRASLPRPRYDQVMSFGWKVCLPLTLINLLVTAAVILI-A--------------------------------QMGKIVKKQRPVNLDLQTIHFPIPAIASILHRVSGVITFIAVAILLWLLGLSLSSPEGFAQAADIMSGFFAKFILWGILTALAYHICGGIRHMLMDFGFVDETLAAGISSAKISMVLTVILAVLAGVLVW
MSLSPEVTEILLTVLKAVVILLVVVTCGAFMSMGERRLLGLFQNRYGPNRVGYAGSAQLIADMIKMFFKEDWIPKFADRFIFTIAPVIAFSSLLLSFAIVPVSSTWV-------VADLNIGILFFLMVAGIAVYAVLFAGWSSNNKYSLLGAMRASAQTVSYEVFLGLSILGVVAQAGSFNLTDIVNSQAN-MWNVIPQFFGFITFAIAGVAVCHRHPFDQPEAEQELADGYHIEYSGMKFGLFFVGEYIGIVAVSGLIVTLFFGGWQGPF---SFIWFALKTGFFMMMFILIRASLPRPRYDQVMSFGWKICLPLTLINLLVTAAVILYNA--------------------------------QMGNCEKKQRPVNLDLQTIQFPLPAIASILHRVSGVIMLVAVGILLWLLGTSLSSPEGFQQAAEIMTGFFAKFILWGILTALAYHICGGIRHMLMDFGFIDETLIVGRNSAAASMVITVILSILAGVLVW
MSLTSDVIDIILQVVKAIVILLVVVACGAFMSFAERRLLGLWQNRYGPNRVGWGGSLQLAADMIKMFFKEDWVPPFTDRFIFTLAPVIAFVSLLLAFAIVPVSPTWM-------VTDLNIGLLFFLMMAGLAVYAVLFAGWSSNNKYSLLGAMRASAQTLSYEVFLGLSLMGVVAQAGSFNLNAIVENQTH-LWNIIPQFFGFVTFCIAGVAVCHRHPFDQPEAEQELADGYHIEYAGMKFGLFFVGEYVAITTVSALIVTLFFGGWHGPF---PFIWFALKTAFFMVMFILIRAALPRPRYDQVLSFGWKVCLPLTLLNLLATAAVILYNA--------------------------------QMGKTVKKQRPVNLDLTTIRFPVTAIASILHRVSGVISFVAVGILLWLLGLSLSSPEGFLQASAVMNSFFAKFIMWGILTALAWHTVGGIRHMLMDFGYLAETQRVGNSSARIGFGITIVLSILAGVLVW
MVFTTNLGIALMILGQCLLVLLPLFIALAFLMYGDRKIWAAVQMRKGPNIVGAFGLLQSFADFIKYIVKEVVVPAGADKFVFYLAPMITFVMATIAWVAIPWNDGWV-------ISDLNVAILYIFAISSLEVYGVIMGGWASNSKYPFLGALRSAAQMISYEVSIGLIIIGVIISSGSMNFGDIVAAQDGRSWYWIPHFPMVVLFFVSALAETNRPPFDLPEAESELVAGYQVEYSSTPFLLFMMGELMAVVLMCALISLMFFGGWLSPIPGLGIFWMILKMGFFFFIFSMVKAITPRYRYDQLMRIGWKVFLPLSLAWVVLVAFFAQFGAFG-YARWA----------------------IGGMADVNRGNRPLSPFMTYYRPQMTSMSSILVRITGNALIVAVLMIVWWLVAAAVSPECFATADAFLRSWFGDLVFLGSTWALWYHFGGGLRHLAWDFGY-CLNVETSEKLGWAMLIGATVLTFITMIVT-
MTTINMLLAVGLAILKSVVILLVVVAFSAITIFIERRMLALWQDRYGPNRVGWQGVLQLVADMLKMFFKEDWTPPFVDKLIFWLAPAIAMSALLISFAVVPITPEWG-------VVDLDIGILFFFAMAGLAVYAIMFAGWSSNNKYSLLGGIRAAAQTLSYEVFMGISLMGIVAITGSFSLRDIVEAQKD-GWFIFPQIIGFLTFITAGFAVAHRTPFDLPEAEQELVAGYQTEYSGLKWGMFYVGEYIGVVLVSSLLTVLFCGGWYGPF---AFPYFAIKVFFFVSLFILVRASLPRPRYDQVMAAGWKFMLPLSLLNLIVTAAVVL-----------------------------------MM----SDNRPVNLDLGTVSFPITAIVSILHRICAVISWVGLGFLLCALCYVLSSPEDYYVLANALTNFIAQFVAWGLLTAFGYYCAATVKHLIQDFGF-FEDFAGGKCISWAAIAVGIVLSVLAGVLVW
MSFTPVVIDSLIAVLKAVVILLVVVTCGAFMSFGERRLLGLFQNRYGPNRVGWGGSLQLVADMIKMFFKEDWVPNFTDKAIFTLAPMIAFTSLLISFAIVPVSPTWF-------AADLNIGILFFLMMAGLTVYAVLFAGWSSNNKYSLLGAMRASAQTLSYEVFLGLSLMGVVAQAGSFNLQDIVNSQAH-VWNIIPQFFGFVTFAIAGVAVCHRHPFDQPEAEQELADGYHIEYSGMKFGLFFVGEYIGIVTVSALIVTLFFGGWQGPF---PFIWFALKTAFFMVMFILIRAALPRPRYDQVMSFGWKVCLPLTLLNLLATAAVILYNA--------------------------------QMGKTVKKQRPVNLDLQTIRFPVTAIASILHRVSGVITFVAVGILLWLLGLSLSSPEGFAHAAAIMNSFFVKFIFWGILTALAYHVCGGIRHLLMDFGYIEESLAAGTRSAQVAIGLTVVLSILAGVLVW
MSWTPQVEATLIAMLQAVVILLVVVVSGALLSMIERRLLALWQDRYGPNRVGPFGLLQIAADMLKIFFKEDWIPPFADRTFFVLAPAIAMASLLLSFMVIPITPGWG-------VADLNIGILFFFAMAGINVYAVLFAGWASGNKYALLGALRASAQTLSYEVFMGLAVMGIVAMTGSFNMRDIVNAQEN-VWFIIPQFFGFCTFVIAGIAVTHRHPFDQPEAEQELADGYHIEYSGMKWGMFFVGEYIGIVLISALLVTLFFGGWHGPL---PIVWFLLKTVFFVILFVLLRAALPRPRYDKVMSFGWKVCLPLTLVNLLITGAMILLIDP------------------------------GVM----NSKRPVNLDLSTIHFPLPALTSIAHRITGVVLFVGLIFGFWALDASLSSPEGFESVRDALNNVLAKLIAWGLLSALGFHFVAGIKHLLMDTGY-GVDLEGGNRKAQITVVISAVLVVLAGVWVW
MTFQGMGWWFVANLILILLIALPVMLSVAIVIYFDRKIWASMALRRGPNVVGPFGILQSFADALKVFLQETIIPSGANKGLFLIAPIITFTVALLSWAVIPFDQDMV-------LADINVGLLYILAVSSLGVYGVVIAGWASNSKYPFFSALRAAAQMISYEVSIGFIIVTVVLWTGSFNLNDIVEAQRGHNWYNLLLYPMAVMFLISSLAETARAPFDLTEAESELVAGYQTEYSSMAFALFWLGEYANVLLMCTLNAVLFWGGWLPPFEWAGIFWLILKISAFFFIFSWVKATVPRYRYDQLMRLGWKVFLPISLLWIFLVSGYLMLTRY------------------------------GVMGK--PSGRPLSPHLSIWRWGPAMLVSILHRATGDGMAVGGVLLVGWLMALASGPEGYAWYVGWATSPIGYLLMIGLSWAFFQHMCSGLRHFVLDIGA-GYEVDGNNRWSALLPVLAIALTAILWTIIV
MTFQNYEWWFVATIAGILLIALPLMLAVAYVILIDRKVWAAINLRKGPNVVGPFGLLQSFADGLKVFLQETIIPSAANKGIFIIAPIITFTVALAAWAVVPFADGVV-------LADINVGLLYILAISSLSVYGVVMAGWASNSKYPFFSAMRAAAQMISYEVSIGFILVCVVLWAGSWNLTEIVDAQRGHNYFNLLLFPMWVVFFISSLAETQRVPFDLTEAESELVAGYQTEYSSMAFALYWLGEYANILLMCALNTLLFFGGWLPPVDWAGIIWFLLKTLFFFFMFSWVMATVPRYRYDQLMRLGWKIFLPMSLIFVFVISGYLMATGHF---------------------------GSAAMS-----NRPLSPHLQIWKWGPHMFTSILHRVTGDGMALGLAVLLWWLGAMASGPEAYATFSAVATSIPGYIVLVGLTWAFFSHMMSGLRHFVLDIGA-GYELTINKTWSTLAPILGVLLTIAFWAIIK
MSLTPELIEILITVGKAVVILLVVVTCGAFMSMGERRLLGLFQGRYGPNRVGWGGSLQLVADMIKMFFKEDWVPNFTDKVIFTLAPMIAFTSMLIAFAIVPITPTWG-------VADLNIGILFFLMMAGLAVYAVLFAGWASNNKYSLLGAVRASAQTVSYEVFIGLSLMGVVAQAGSFNMRDIVDSQEH-LWNVIPQFFGFITFAIAGVAVCHRHPFDQPEAEQELADGYHIEYSGMKFGLFFVGEYIGIVTVSALMVTLFFGGWHGPF---PFVWFALKTGFFMMMFILIRASLPRPRYDQVMAFGWKVCLPITLLNLLATAAVILYNA---------------------------------MGKSVKKQRPVNLELQTIQFPVTAIASILHRVSGVITFVAVGILLWLLGTSLSSEEGFLRAAEIMDSFIVKFIVWGILVALAYHIVGGIRHLLMDFGYIEEDLAAGKRSANLSFIITVVLSILAGVLVW
MTFQTYEWWFIATICGILLIALPLMLSVAMIIYVDRKVWAAINLRRGPNVVGPFGLLQSFADGLKVFLQETIIPSAANKGIFILAPIVTFTVALGAWAVIPFDAGVV-------LADINVGLLYILAISSLSVYGVVMAGWASNSKYPFFSAMRASAQMISYEVSIGFILICVVLWAGTFNLTEIVNAQRGHNFFNLLLFPMWVMFFISSLAETQRVPFDLTEAESELVAGYQTEYSSMSFALFWLGEYANILLMCSLNTILFFGGWLPPIDWAGIIWFLLKTFFFFFMFSWVMATVPRYRYDQLMRLGWKVFLPISLFFVFLISGYLMATGHF--------------------------VGGAAMAQARPQARPLSPHLSIWKWGPAMAVSILHRVSGNGLAVGLLVLLWFVGAIAGGPESYAAFLEHADSWYGMIVLIGISWAFFNHMASGIRHLVLDVGA-GFEVDRNNAWSIITILIGITLTAAFWAVIV
MQFQGIIGLIVSIIVKIVLILAPLILTVAYLTYFERKVIGFMQLRVGPNVVGPWGLIQPFADVLKLLFKEVTRPSSSNKWLFYIGPMLSLAPSFAAWAVIPFNEEWV-------LTNIDAGLLYILMITSLSVYGVIIAGWASNSKYAMLGAMRASAQTISYEIAMSAALVCVIMVSGSLNFKDIVAAQATGSWNWLTLFPVFLVYLISAVAETNRAPFDVAEGESEIVAGHHVEYSGFAFALFFLAEYIFMILIGALTAIMFLGGWLSPFPQSSAFWMFAKMAFVLYGYLWIRATFPRYRYDQIMRLGWKVLIPVGFISIAVLAAWMVSPLS----LW-------------------------KMQTEKGKKRPVYLDMPTIHLPMPAIVSILHRATGVALFLLLPFLLALLSGSRSSGEDFEYYKAWADNWFIKLILWGVLWAFIHHLFAGIRFLIIDAHI-GTDLQTARKSARIVLIAAAVTAFVLGIALW
MSLSPTTWLILTDVAKAIVILLVVVSCGAFMSYVERRLLGLWQDRYGPNRVGPFGILQLAADMIKMFFKEDWIPPFADKLIFMLAPLIAMGAFLLTFAIIPITPTWG-------VADLNIGVLFFFAMAGLAVYAVLFAGWSSNNKYSLLGSLRASAQTLSYEVFMGLSLMGIVAITGSFNMRDIVAAQEQ-VWFVVPQFLGFVTFLVAAIAVTHRHPFDQPEAEQELADGYHIEYAGMKWGMFFVGEYIGIVLISALLVTLFFGGWLGPV---PIVWFVLKTGFFVMFFILLRASLPRPRYDQVMAFGWRFCLPLTLFNLIVTGVVVLYNA--------------------------------QMGRTVNKQRPVNLDLKTISFPITAIASILHRVSGVITFIALGILLWLLSLSLSSEQGFAQAQAITDTFLVKFILWGILTALAYHVVGGVRHLLMDLGFGEENLAVASRSARIAFAITIVLSLLAGVLVW
MSLTGDVVDIVVAVIQAIVIMLVAVVVGAFMSFVERRMLGLWQDRYGPNRVGPFGLFQLGADMLKMFFKEDWIPPFADKRLFVLAPMVSMGTIILAFMVIPITPTWG-------VADLNIGLLFFMAMAGLNVYAVLFAGYASANKYALIGAMRASAQTISYEVFLGLSLMGVVAVTGSFSLRDIVEAQAG-LWFIVPQFFGFVTFLIAGIAVTHRHPFDQPEAEQELADGFHIEYSGMKWGMFFVGEYIGITLVSSLLVVLFFGGWHGPW---PFVWFALKTLFFMMLFILLRAALPRPRYDRVMSFGWKICLPLTLINLLVTGVVILLNAPT-----------------------------GQMTTQKTAKRPVNLDLSTIKQPLPALVSISHRITGVMLFVGLIFALWAFDASLSSERGFEAVRDALHNFFAKLVAWGLLSALALHFVAGIRHMAMDLHF-ADDREGGIRTSKIVIIASAVLILLAGVWVW
MTWTDYGFPVLMMIIESLVLIVVLLVCIAFVLLADRKIWAAAQLRRGPNVVGPFGLLQSFADLLKFILKEPVIPATSNKGLFLLAPFLTVLLAVGAWAAIPVADGWV-------ISDLNLGTLYIFAISSLGVYGTIIGGWASNSKYPFLSALRSAAQMVSYEVSIGFVVVTVLLCAGTLNLSGVVHAQHDANWYWLPLFPMFIIFFISALAETNRPPFDLAEAESELVAGFMVEYGSTPYMMFMLGEYVAIASMCALTTLFFLGGWLPPIDVIGVIWFVLKCLLVFFMFAMVKAMVPRYRYDQLMRLGWKVFLPISLAMVVIVAFVLQLTGWA-MV-------------------------AAGMSNALKSNRPVSPHLQIYRMTLTMAMSIVHRITGGALYFGTILLAIWLIAAAAGPSAFETVNAIYGSIIGRLILFGYTWALIHHMLGGIRHLIWDTGR-GFDPASRETLARLNIIGSVVLTIVLWGIGG
MSLTPDVIDIILTVLKAVVILLVVVTCGAFMSFGERRLLGLFQNRYGPNRVGWGGSLQLVADMVKMFFKEDWVPRFSDRLIFTLAPMIAFSSLLLAFAIVPVSPTWM-------GADLNIGILFFLMMAGLAVYAVLFAGWSSNNKYSLLGAMRASAQTLSYEVFLGLSVMGVVAQADSFNMQAIVESQSH-LWNVIPQFFGFLTFIIAGVAVCHRHPFDQPEAEQELADGYHIEYSGMKFGLFFVGEYIGIVTVSALIVTLFFGGWQGPF---PVIWFAIKTAFFMVMFILVRASLPRPRYDQVMSFGWKICLPLTLLNLLATAAVILYNA--------------------------------QMIKNVKKQRPVNLDLQTIRFPVTAIASILHRASGVITFVSLGILLWLLGLSLSSPEGFVQAAAVMDSFIVKFIVWGILTALAYHICGGIRHMLMDFGYIEESFAAGSRTAYVSFAITVVLSILAGVLVW
MSLTPEVIAVLLGILKAIVILLVVVGCGAFMSFAERRLLGLFQNRYGPNRVGWGGSLQLAADMIKMFFKEDWIPPFTDRAIFTLAPMIAFTSMLMAFVIVPVSPTWA-------ASDLNIGILFFLMMAGLAVYAVLFAGWSSNNKYSLLGAMRASAQTLSYEVFLGLSLMGVVAQAGSFNMIDIVNSQAH-LWNIIPQFFGFVTFAIAGVAVCHRHPFDQPEAEQELADGYHIEYAGMKFGLFFVGEYIGITTVSALMVTLFFGGWHGPW---PFIWFAIKTAFFMMMFILIRAALPRPRYDQVMSFGWKVCLPLTLLNLLATAAVILYNA--------------------------------QM----KKQRPVNLDLTTIRFPVTAIASILHRVSGVITFVAVGILLWLLGLSLSSPEGFMQAAAIMDSFIVKFIVWGILTALAYHIAGGIRHMLMDFGILGETLEAGTRSAQISFVVTVVLSILAGVLVW
MIFTTNLGIFLLIVGQVLLVVVPLLVALAFLMYADRKIWAAVQLRRGPNVVGTFGLLQSFADFLKYIVKEVVYPAGADKVVFLLAPMISLVMALIAWAVIPFNDGWV-------LADINVAILYVMAVSSLEVYGVIMGGWASNSKYPFLGSLRSAAQMISYEVSLGLIIIGIIISTGSMNFGAIVAAQDGNNWYFIPHFPMLILFFISALAETNRPPFDLPEAESELVAGYQVEYSSTPFLLFMIGELVAVVLMCALVSLLFFGGWLSPIPGLGILWMIAKMLVAFFVFAMVKAITPRYRYDQLMRVGWKVFLPMSLIWVVLVSFLAKFELFG-YARWA----------------------IGGMADVNRGNRPLSPHLQVYRPQVTSVTSIFARITGVALLGATILVVWWFLAAASGPEYFNFVNGLMTSWFGDLVMFAALWAVCYHFLSGLRHLYWDAGR-GFEVAFAEKMAWGVIFGSVILAVLVALVL-
MF------DVILTLFGIIFTILTLMVLAAMLIWGERRLLGIWQDRLGPNRVGPFGILQTAADMIKIFFKEDWIPPFAEKAVFFFAPCVVVITMLMAFAVVPFSPSLG-------IIDLNIGILFFLAMSALAGYSTILAGWSSNNKYALLGGMRSAAQMISYDVFMGLSLMGVVMLSGSFNLREIVEAQRD-VWYIIPQFVGFCIFMVAGIAESHRLPFDLPEAEHEIIAGFHTEYSGMKFGLFFVGEYLGVILISALTVVLFLGGWLGPV---PFIWFCLKTLLVILFIILLRAALPRPRFDQLMAFGWKYMLPLALINLVLTGAIGLAL---------------------------------GM----SKKRPVNLDLRTIKQPLPAISSILHRATGVVLFIGIAFMLYAFDLSLESQQGFDAVADMFNSFFAKLVAWGLVSALLYHLFAGVKHLVMDFGY-CEELESGTLAAKITLASGVVATLLAGVWIW
MAFYTGLGIALLTVGQVLLLVVPLLLALAFLMYADRKIWAAVMMRRGPNVVGVFGLLQSFADFLKYIVKEVVVPAGADKGVFFLAPMISFVMAMIAWAVIPFNEGWI-------LSDINVAILYVFAVSSLEVYGVIMGGWASNSKYPFLGSLRSAAQMISYEVSIGLIIIGVILSTGSMNFSSIVAAQDGDNWYFLPHFPMLILFFISALAETNRPPFDLPEAESELVAGYQVEYSSTPFLLFMIGELVAVVLMCALVSLMFFGGWLSPVPFLGFFWMFIKMLMVFFMFSMVKAITPRYRYDQLMRLGWKVFLPFSLFWVVFVAFAAKFDWFW-YARWT----------------------VGGMADVNRGNRPLSPHMTIYRPQLTSMTSILTRITGNAMLITALLIVWWFLAAATSVEYFDTVNGIMTSWFGDLVFTLSLLGLWYHTLAGIRHLIWDTGR-MLDVPTAEKLGIAALIGSVVLTVLTVIIV-
MMFTTGLGISLVILGQCLLLTVLLLISLAFLLYADRKIWAAVQLRRGPNVVGVFGLLQSFADFLKYAVKEIVIPAGADKTVYLLAPMLSFVLPLIAWVVIPFNDGWA-------IADLNVAVLFIFAVSSLEVYGVIMGGWASNSKYPFLGSLRSAAQMISYEVSIGLIIIGVIISAGSLNLSEIVRTQDGDNWYWLPHLPMVFLFFISALAETNRPPFDLPEAESELVAGYQVEYSSTPFLLFMIGEYVTIVLMTALITVLFFGGWLSPIPGLGALWMISKMLVIFFLISMVKAIVPRYRYDQLMRIGWKVFLPLSLAWVVIVAFFAQYGAFG-YARWA----------------------VGGMADVNRGKRPLSPHISIYRPQWTSITSILTRLTGNALIVASVLVVWWLLAASYGEDYFNTANGFVTGWFGDLIMFGSLWAVWYHYLAGLRHLYWDSGR-GLELDAAKRLAYGVVIGSFVLTIITAVIL-
MQFQGDIGLLVSIVVKIVIILVPLILTVAYLTYFERKVIGFMQLRVGPNVTGPWGLIQPFADVLKLLFKEVTRPSSSNKALFYIGPMLSLAPSFAAWAVVPFSDQWL-------LTKVDAGLLYILMITSLSVYGVIIAGWASNSKYAFLGAMRSSAQTISYEIAMSAALVCVIMVSGSLNFNDIVAAQSTGSWNWFTLFPVFLVYLISAVAETNRAPFDVAEGESEIVAGFHVEYSGFAFALFFLAEYIFMILIGALTSIMFLGGWLSPFPQSSPIWMFAKMAFVLYGYLWIRATFPRYRYDQIMRLGWKVLIPIGFVAIVFYGLWMASPWS----LW-------------------------KMR---TTNRPIFLDIISIRLPIPGIVSILHRISGVLLFISLPLLLWLLAGTLDNAAAFESYRAFVAHPLVKIGLIGLLWAYLHHFFAGIRFLFLDAHK-GLALNTARTTAKTVMALALICTAILGVWLW
MSLTSDVIDVLIAILKSVVILVVVVACGALMSFGERRLLALFQNRYGPNRVGWGGSLQIVADMIKMFFKEDWVPRFADRLIFTLAPVIGFCSLLLAFAIVPITPNWM-------AADLNIGILFFMMMAGLAVYAVLFAGWASNNKYSLLGAMRASAQTLSYEVFLGLSFMGVVAQADSFNMVDIVNAQEH-MWNIIPQFFGFLTFAIAGVAVCHRHPFDQPEAEQELADGYHIEYSGMKFGLFFVGEYIGIVTVSALIVTMFFGGWHGPF---PFVWFALKTAFFMVMFILIRASLPRPRYDQVMAFGWKICLPLTLLNLLATAAVILYNA--------------------------------QMGKIVKKQRPVNLDLQTIHFPVSAIASILHRVSGVITFIAVGILLWLLGMSLSSQEGFQQAADIMTGFFAKFIVWGILTALAYHICGGIRHMLMDFGYLEENLVVGSLSAKVAIGIAVILSILAGVLVW
MNLSEPVAASLIAMLQALVILLGAVLLGAVMTVVERRLLGLWQDRYGPNRVGPFGSLQLIADMIKIFFKEDWIPPFADRTLYVLAPGIAMASLLLSFMIIPITPGWG-------VADFNIGLLFFLALAGINVYAVLFGGWASGNKYALLGAMRASAQTLSYEVFMGLALMGVVAMAGSFNMREIVNAQEG-LWFVVPQFFGFCTFLIAGIAVTHRHPFDQPEAEQELADGYHVEYSSMKFGMFFIGEYVGMVLVSALIVTLFFGGWHGPW---PIVWFSLKTAAFLVLFVLLRASLPRPRYDRVMSFGWKVCLPLTLINLLVTGAVILIADP-------------------------------LM----NSKRPVNLDLSTITFPLPALTSIAHRITGVILFVGLIFVFWALDASLSSPEGFEAVRGALHNFLAKLVAWGLLSALAYHFVAGIKHLLMDAGY-GVDLENAYKKSQVTVVASAVLVVLAGVWVW
MNLKPQIFDITYYVIPFCIIAAALLVVVILLVLVERKLLGFFTQRKGPNRVGWWGLLQTIADALKLLCKENITPDKADRILFNLAPILVFVPMFAALGIIPYSSEFT-------FVNTSTNVVLYLILAAFPVLSVFLAGWASNNKYALFGAARSIAQVLSYELPITFVILSVVVLASSMNMTGITLAQTS-CWFIFPCILGFLIMFISILAELNRCPFDLPEAESELICGYNTEYSGMRFAIFYLSEYAMMFANAMFISILFLGGYLSPFGKYQAFWLFSKAAVLIFIMIWIRATLPRLASFDLLKFSWAVLLPLSILNFFIAVIIRWAG-------------------------------GVCMPAV-KSNRPVNLSMGQVRSPV-AIASILHRLSGVIVFLLVAVLLWILDKSLSSPEGFDYVKVVFGNICVRFIVWVFVAGLIFHFIAGVKHLLADLGF-AEELQSGRIAATISLILSAIGILAAFVWMF
MSFTPEVVDILIAVLKAIVILLVVVTCGAFMSMGERRLLGLFQGRYGPNRVGWGGSLQLVSDMLKMFFKEDWLPPFADRVIFTLAPMIAFTSLLLSFSIVPITPTWG-------VSDLNIGLLFFLMMAGLAVYAVLFAGWSSNNKYSLLGAVRASAQTLSYEVFLGLSLMGVVAQAGSFNMRDIVESQTY-IWNVIPQFFGFVTFAIAGVAVCHRHPFDQPEAEQELADGYHIEYSGMKFGLFFVGEYIGIVTVSALIVTLFFGGWHGPF---PIVWFALKTAFFMMMFILIRAALPRPRYDQVMAFGWKICLPLTLLNLLATAAVILYNA--------------------------------Q----------MNLDLRTFHFPATAVASILHRVSGVITFVSIGILLWLLGLSLSSEDGFMQASAMMDSVIAKLIVWGILTALAYHAVGGLRHLLMDFGGIEETFASGERSAWIAFVITVVLSILSGVLVW
MSLTPDVIDIILQVVKAIVILLVVVACGAFMSFAERRLLGLWQNRYGPNRVGWGGSLQLAADMIKMFFKEDWVPPFTDRFIFTLAPVIAFVSLLLAFAIVPVSPSWM-------VTDLNIGLLFFLMMAGLAVYAVLFAGWSSNNKYSLLGAMRASAQTLSYEVFLGLSLMGVVAQAGSFNLNAIVESQTH-LWNIIPQFFGFVTFCIAGVAVCHRHPFDQPEAEQELADGYHIEYAGMKFGLFFVGQYVAITTVSALIVTLFFGGWHGPF---PFIWFALKTAFFMVMFILIRAALPRPRYDQVLSFGWKVCLPLTLLNLLATAAVILYNA--------------------------------PMGKTVKKQTPVNLDLSTIRFPVTAISSILHRVSGVITFVALGILLWLLGLSLSSPEGFQQAASIMDSFFAKFIMWGILTALAYHAASGIRHMLADFGFTAETLQVGTRTAQAVFVITVVLSILAGVLVW
MSFTPEVIDVILQVVKSVVILLVVVACGAFMSFAERRLLGLFQNRYGPNRVGWGGSLQLAADMIKMFFKEDWVPPFTDRAIFTMAPVIAFVSLLLAFVIVPVSPTWK-------VTDLNIGLLFFLMMAGLAVYAVLFAGWSSNNKYSLLGAMRASAQTLSYEVFLGLSLMGVVAQAGSFNMTEIVNSQTH-LWNIIPQFFGFVTFCIAGVAVCHRHPFDQPEAEQELADGYHIEYAGMKFGLFFVGEYVAITTVSALIVTLFFGGWHGPW---PFIWFALKTAFFMMMFILIRAALPRPRYDQVMTFGWTVCLPLTLLNLLATAAVILYSA--------------------------------QMGKTVNKQRPVNLDLSTIRFPVTAIASILHRVSGVITFVALGILLWLLGLSLSSPEGFNQAAAIMGSFFVKFILWAILTALAYHIVGGIRHLLADFGFMEETMVAGKRSAMASFIIAAILSILAGVLVW
MQVRGPLWGVIGGAGQILAIMVMLLLTLAFILLFDRKVWAAVMMRKGPNVVGPFGLLQSFADFLKFVVKEIVIPAGANKTVFILAPLITITLAFVAYAVVPFAPGWV-------ISDMNVGILYLLAMSSLGVYGIIMGGWASNSKYPFLGSLRSAAQMVSYEVSIGFVLITVLLVVGSLNLTDIVDHQKAGDWHGLMMFMMLGIFFVSALAETNRPPFDLPEAESELVAGYQVEYSSTPYLLFMIGEYLAIVLMCAMISILFLGGWNAPWGPIGFLILYIKIWLVFFMFAMVKAIVPRYRYDQLMRIGWKIFLPTTLVAVAVVGGHVAYF--------------------------------GRMSGSGADARPLSPHLQVWRPHATFYASITHRITGVALYFGTFLIAAWIVALATGASCYPAIEDILFSWFGSVILYLWSVATLYHLVNGIRHLLWDPGI-GFEPKTASAVSVFNYTFAFLGAAAIWFAAF
MA------ELGVIGLRVLSLLGLLVVAAALLTWLERRLLGLWQDRYGPNRVGPFGILQVVADMLKLLGKHEFVPPFADRPVFVLAPAIALVMVLLTFVIVPFTPAFP-------LVDLNIGLLFFLAMTSLGVYGILLGGYASNNKYALLGALRSAAQTLSYEVFMGLSLLGVVLQTGSFSLGRIVEAQQE-LWFCVPQFLGMLLFLIAGIAQSHRLPFDLPEAEHELTAGFHTEYSGMKFGMFFLAEYLGVILVSSLMTTLFFGGWLGPV---GWLWFVLKTGVFVVLFVLMRAALPRPRYDQLMRFGWKCLLPLALLNLIVTGWVLL------------------------------------M----TKKRPVNLDLRTIKQPLPAISSILHRITGVALFFGAIFMLYALGLSLESEAGFNEAVVMFDSFFAKLIAWGLLSALVYHCLAGVKHLVMDAGY-FEELESGQLAAKATLIAGAVSILLVGVWVW
MSWTPQVAAIAFALFQAVVILLAAVGAAALLTMVERRLLGLWQDRHGPNRVGPFGVLQIVADMLKIVFKEDWIPPFADRGLFVLAPAIAMASLLLSFMVIPITPSWG-------VADLHIGLLFFFAMAGINVYAVLFAGWSSGNKYALLGAMRASAQTLSYEVFMGLSLMGVVAMAGSFNMREIVAAQET-LWFIVPQFFGFCTFLVAGIAVTHRHPFDQPEAEQELADGYHIEYSGMKWGMFFVGEYVGIVLVSALMVTLFLGGWHGPW---PIVWFLLKTAVFVGFFILLRAALPRPRYDAVMSFGWKVCLPLTLINLLVTGALILIFSPA-----------------------------GGM----NSKRPVNLDLTTIKFPLPALTSIAHRITGIILFIGLIFGFWALDVSLSSPEGFEAVRDTLNNVLAKLIAWGLLSALGFHFVAGIKHLLMDAGI-GVDLEGGYRKAQITVVISAILVVLAGVWVW
MSSAFEFMPILIEVLKAVLILVVVVFCGAFMSFAERRLLGLFQNRYGPNRVGWGGSLQLVADMLKMFFKEDWTPPFSDKVIFTLAPMIAFTSLLLAFAIVPVSPTWG-------VADLNIGILFFLMMAGLAVYAVLFAGWSSNNKYALLGAMRASAQTLSYEVFIGLALMGVVAQAGSFNLRDIVHSQAH-LWNVIPQFFGFITFLIAAVAVCHRHPFDQPEAEQELADGYHIEYSGMKFGLFFVGEYIGIVTVSALIVTLFFGGWYGSW---PVIWFALKTGFFMMMFILIRASLPRPRYDQVMSFGWTICLPLTLLNLLVTAAVILSKG--------------------------------SMT---KKQRPINLDLMTFRFPLTAIASILHRISGVIIFFAVGCFVWLLGLSLSSPEGFIKASTIIDYFLIKLILWGFLTALFYHLLGGIRHLLMDFGCIEENLKLGIRSAQVVMVITVLLSILVGIIIW
MNLTPEVLDILATVGKAIVILLVVVSCGALMSMGERRLLALFQGRYGPNRVGWGGSLQLVADMLKMFFKEDWTPPFADKVIFTLAPVIAFTSLLLSFAIVPVSPTWQ-------VANLNIGVLFFLMMAGLAVYAVLFAGWSSNNKYSLLGAVRASAQTLSYEVFLGLSLMGVVAQAGSFNMADIVNAQST-VWNVVPQFFGFITFAIAGVAVCHRHPFDQPEAEQELADGYHIEYAGMKFGLFFVGEYIGIVTVSALIVTLFFGGWHGPF---PFVWFALKTAFFMMMFILIRASLPRPRYDQVMAFGWRVCLPLTLLNLLATAAVILYNA---------------------------------MGKSVKKQRPVNLDLQTIQFPVTAIASILHRVSGVITFVAVGILLWLLGLSLSSQEGFAQAAAIMDSFIVKFIVWGILTALAYHIVGGLRHLLMDFGYIEENFAAGSRSAKLSFIITVVLSFLAGVLVW
MSITPDTVEILLTVLKAVVILLVVVTCGAFMSFGERRLLGLFQNRYGPSRVGWGGSLQLVADMIKMFFKEDWVPPFTDRLIFTLAPMIAFCSLLLSFAIVPVAPGWM-------GADLNIGILFFLMMAGLAVYAVLFAGWSSNNKYSLLGAMRASAQTLSYEVFLGLSLMGVVAQAGSFNMQVIVDSQTH-LWNIIPQFFGFLTFIIAGVAVCHRHPFDQPEAEQELADGYHIEYSGMKFGLFFVGEYIGIVTISALIVTLFFGGWHGPW---PFIWFAIKTAFFMVMFILVRASLPRPRYDQVMAFGWRICLPLTLINLLVTAAVILYHA--------------------------------QMGKNVKKQRPVNLDLPTIRFPITAIASILHRVSGVAVFIAIGILLWLLGLSLSSAGGFAQAAALLDSALAKLVLWGILTALAYHICGGIRHLLMDFGYLEESFSVGCRSAQLAFAATVLLSVCAGVWVW
MQ------WEVGSALNIASILVVVIVFAAMLIWVERRLLGFWQDRLGPNRVGPFGLLQVVADMIKIFTKEDWIPPFADRFGFVLAPTIIMIVILLSFSVVPFAPGVG-------IVDSNIGVLFVLAMASLGAYSVMLGGLSSDNKYALLGSLRAAAQMVSYEVFMGISLLGVVALTGSFDLREIVLAQEG-GWFVVPQFIGFVIFLIAGVAESHRLPFDIPEAEQEICAGYHTEYSGMKFGMFFVGEYLGLVLISSLITVLFFGGWQGPL---PLAWFFIKASCFIAFFILLRAAIPRPRYDQLMSYGWLFLLPLSLLNLLITGVVILSA---------------------------------NM----KDTRPVNIDLTTIRFPLTAILSITHRITGVIIFVGVAILLYLLGLSLESAAGFAEAQRLLTLPVAKFVVWGIVSGLLYHIVAGTKHLIMDWGF-GETLAGAAIGSRITLVLSIVLIATAGVWIW
MS------ELMPVIL-ALTILIGGVAGAAVLTWFERRLLGVWQDRYGPNRLGPFGIGQVAADMIKLLFKDDWVPPFADRMVFIFAPTAIVVAMMMGFAVVPFAPGMM-------IIDVNIGLLFFLGMTSLAVYSVLLGGLASNNKYALLGGLRSAAQMVSYEVFMGLSLIGVVMMSGSFSLVDIVEAQTD-VWFCFSQILGLIVFIIAGIAESHRLPFDLPEAEHELTAGFHTEYGGMKFAMFMLGEYLGLMLISCMIVTLFFGGWHGPMLI-PFFWFSLKVFVVICFFVLLRAAIPRPRYDQLMSLGWKVMLPITLVNILVTGAVLLWIEGV------------------------------AMV---DKKRPVNLDIGTFSLPLTAWVSISHRISGVIMFFALAGFLWMLDASLESPENFAAIKGWFAHPLCQITIWVSLAALAYHVVAGIRHLMMDFGF-GEDFESGLTSARIVVVLSVAIIIFITAWLW
MT--TNQWQTTFMVVQAIVILLVVVLFAALMSFIERRLLALWQDRYGPNRVGPGGMFQIVADMLKIMFKEDWTPKFADKLTFRLAPAVAMGTAVLSFMVIPISPSLG-------VADLDIGLLFFMAMAGIAVYAVLFGGWSSNNKYSLLGGLRSAAQTISYEVFLGLSLMGVVAIAGSFNLRDIVESQRD-LWNIVPQFLGFCIFAIAGVAVTHRHPFDQPEAEQELAEGYHIEYGGMKWGMFFVAEYVNVVVISALIVVLFFGGWLAPFNIEPVFWFIVKTLFFVMMFVLARGSLMRPRYDQVMNFGWKVCLPLTLINLLVTAAVILHN-------------------------------YSAM----KSNRPVNLSMGQVRSPV-AIASILHRVSGIIIFLLIPVLLWLLQGSLASPERFAYVHQIFGNLLVRLVVWAFVAGLIYHLIMGIKHLLGDIGF-AEGLQSGRAAATTALVLSAIGIVASFIWVL
MS--------VGSPLNVVSILAALIVVAAWLIWVERRLLALWQDRLGPNRLGPLGLFQIVADMLKMLSKQDWIPPFADAPVFVLAPTVVMLTGLTAFAVVPIAPGVG-------IIDLGFGLLYFLALASLSVYSVILAGYASNSKYALFGALRAAAQTLSYEVFMGLSVMGVVMLAGSFDLRAIVEAQRE-GWFVGPQFLGFLLFLVAAVAESHRGPFDLPEAETELAAGFHVEYSGMKFGMFFVGEYIGITLGAAMITTLFFGGWLGPW---PVVWFVLKTLLFILLFILMRGALPRPRYDQLMAYGWKVLLPLSLLNLLATGGLLLW----------------------------------AMS-----ERPLSPHLQVYRLPLTALLSISHRITGVVLSLGLVLWVVFLMAVAQGGSHYALAQALLDSFLGRLLLWGWIYALFFHLCHGVRHLVWDTVH-GLERDTLQFYGYVELAASVLLTLGAMLAAG
ML------ESAFKLLEIFIIIALLIPIAAMLVWVERRMIGIWQDRLGPNRVGPGGVLQSLADLLKILGKEDWVPQFSDRSVFIIAPVIGAVCVLMSFAVIPFSPDIG-------VSNLNIGLLFFLAMASLAVYSVVLAGWASKSKYARLGGMRAAAQTVSYEVFMGLSVMGVVLLTGSFNLREIVLAQSD-AWLIQSQFVGFFIFLIAGIAESHRLPFDLPEAETELTAGFHTEYSGLKFALFFLGEYLGVTLISAMSVVLFFGGWLMPEPL-PLVWFILKILFFVMFFILLRTSLPRPRFDQLLAFGWLVMLPLALGNLLITGALKLGG--------------------------------VLM----KKQRPVNLDLTTIKMHSAAHASILHRISGVIMVFAIGILLWTLSTSLSSAEGFAQIKSLLDGFFFKFIILGICAALIYHLLAGVRHLFMDLGH-FEELASGNATAKFVIALWLVLTAVVGVWLW
MNSFEKFLECLSIFMHSFFVLLMVVMCGAYMSFVERRLLALFQNRYGPNRVGWNGSLQLLADLIKIMFKEDWIPPFSDRYIFVLAPAIAFIISLMIIPVIPFTPSSV-------ILHCNVGVLFFLMISALTVYSVLLAGWSSNNKYALIGAVRSIAQTLSYEVFLGLSLMGIVAKSGSFDLLNIVQDQKY-LWNIVPQFLGFVVFFISGMALCHRHPFDQPESEQELVAGYHIEYSGMKFSLFFISEYISVISISSFMVTLFFGGWYGPW---PVVWFIIKTFMIVLFFVLIRASLPRPRYDYVMLVGWKFLLPIALLNLLVTAGYIL-----------------------------------IMLK--NNLKPIYLNIKAIKFPITAIASILHRISGFILFIMIGPILWILKLSLSSIENFTKINTFLDNYCFLFIRWIIIIIFSYHIVFGVRQILMDCGFIKQTLSMGKISARVVFILVICLSVYVGIYIW
MDMSPEAWSIVFLAVQSIVIFLAVVIFAALMIPYERRMLALWQDRYGPNRVGWQGSLQVAADMLKIFFKEDWTPKFADKFIFVLAPAISLFTALAAYIIVPVTPSLG-------GADWSIGILFFFAMAGLAVYAVMFGGWASANKYALLGGLRSAAQTISYEVFLGLSLMGVVALAGSFNLRDIVYSQAGGHWNVFGQILGFLTFMVAGVAVTHRFPFDQPEAEQELAEGYHVEYSGMKFGMFFVGEYVNIVLVSSLITILFFGGWLPLFDG-PIIWFMLKTLFFMTMFVLARGALMRPRYDQVMNFGWKICLPITLINLLATAAYVLWRTHG-----------------------------VGM----KSNRPIDLPLSQVKNPI-ALASITHRVSGVVLFLLIPVMLWIFQTSLASAEGFA---DIFTNPLVKFLAWIFVAALGYHFVMGFKHLFADMGM-NEELNSGRTATFIGFVLAALWVVGSFVWMF
