# Supplementary material for: Inter-protein residue covariation information unravels physically interacting protein dimers
Source: BMC Bioinformatics. 2020 Dec 17;21:584. doi: 10.1186/s12859-020-03930-7 (PMC7745481; doi:10.1186/s12859-020-03930-7)
Supplement: Supplementary file 5 — Additional file 5. Final ER-MSAs at different ASA thresholds. Available on Mendeley data (http://dx.doi.org/10.17632/9bk2r55286.1). [file 12859_2020_3930_MOESM5_ESM.zip › Additional file 2/Final ER-MSAs/Negative ER-MSA dataset/ASA0.0/paired_MSA/4hea-H-2wdq-D/MSA_IDs.txt]

sp|Q60019|NQO8_	sp|P0AC44|DHSD_
tr|A0A149W1H8|A	tr|A0A0R0LIC8|A
tr|A0A1G3HD27|A	tr|A0A1G3HNC8|A
tr|W0SD84|W0SD8	tr|W0SI22|W0SI2
tr|D5CQS9|D5CQS	tr|D5CSY3|D5CSY
tr|A0A1G0NI65|A	tr|A0A1G0NK44|A
tr|A0A1G0FHP1|A	tr|A0A1G0EA59|A
tr|A0A133XIZ3|A	tr|A0A133XIP6|A
tr|A0A0E9M6Y8|A	tr|A0A0E9M661|A
tr|A0A1R1I584|A	tr|A0A1R1I1F9|A
tr|A0A0K6IVT7|A	tr|A0A0K6IW69|A
tr|D9SI44|D9SI4	tr|D9SFR1|D9SFR
tr|A0A0C5JQL5|A	tr|A0A0C5JA81|A
sp|Q5P1E3|NUOH_	tr|Q5NYB3|Q5NYB
sp|Q127X9|NUOH_	tr|J2U3I9|J2U3I
tr|A0A0A8E7P7|A	tr|A0A0A8E7R3|A
sp|A1K5B5|NUOH_	tr|A1K5R2|A1K5R
tr|V5UJK4|V5UJK	tr|V5UJE5|V5UJE
tr|A0A1F4ATZ2|A	tr|A0A1P8FML6|A
tr|G0AJY5|G0AJY	tr|G0ABL3|G0ABL
tr|A0A1W1WZL5|A	tr|A0A1W1XNV5|A
tr|A0A0F7K0V3|A	tr|A0A0F7JT92|A
sp|Q21YC0|NUOH_	tr|Q21XH4|Q21XH
tr|A0A1F8VM99|A	tr|A0A0R0MDP2|A
tr|G8QHI5|G8QHI	tr|G8QJV1|G8QJV
tr|C7RL75|C7RL7	tr|C7RQZ1|C7RQZ
tr|A0A0C2BM43|A	tr|A0A0C1Y8G3|A
tr|D7DJA6|D7DJA	tr|D7DNR2|D7DNR
tr|D5X424|D5X42	tr|D5X4M4|D5X4M
tr|A0A0Q7AKU1|A	tr|A0A0Q6XIL8|A
tr|A0A1A6C714|A	tr|A0A1A6C840|A
tr|A0A1F4M9W4|A	tr|A0A1F4HKR8|A
tr|F1W1B9|F1W1B	tr|F1VWI3|F1VWI
tr|A0A1D9BHR8|A	tr|A0A1D9BA80|A
tr|A0A1E4PF31|A	tr|A0A1E4IGZ5|A
tr|A0A0K8NYX3|A	tr|A0A0K8P330|A
tr|A0A0A1VC62|A	tr|A0A0W7Z1I4|A
tr|A0A1J5CHT7|A	tr|A0A1J5BT04|A
tr|A0A1A6DW04|A	tr|A0A1A6DXZ6|A
tr|A0A0N1B4X1|A	tr|B6BU34|B6BU3
sp|A1WLN7|NUOH_	tr|A1WQZ9|A1WQZ
tr|A0A0N0GQ85|A	tr|A0A0N1JSQ4|A
tr|A0A1Y2R5T0|A	tr|A0A1V4CBV1|A
tr|A0A0P0MA15|A	tr|A0A0P0MHP9|A
tr|A0A0U2UJK2|A	tr|A0A0U3F168|A
tr|F5Y3T0|F5Y3T	tr|A0A127JQ86|A
tr|A0A098UDR9|A	tr|A0A0Q5HR95|A
tr|C1DCB0|C1DCB	tr|C1DB63|C1DB6
tr|A0A098GAX6|A	tr|A0A098GDT3|A
tr|A0A1G0Z203|A	tr|A0A1G0XSG5|A
tr|A0A1C2G0Z7|A	tr|A0A1C2G490|A
tr|A0A0A0DR08|A	tr|A0A0A0DTM0|A
tr|A0A0J1D6F9|A	tr|A0A0J1FZE1|A
tr|F3KQ05|F3KQ0	tr|F3KNM8|F3KNM
tr|A0A0Q8QD63|A	tr|A0A0Q8RXT4|A
tr|A0A059KJY9|A	tr|A0A059KK47|A
tr|B1Y834|B1Y83	tr|B1Y8A0|B1Y8A
tr|F4G4C0|F4G4C	tr|F4G9T2|F4G9T
tr|A9BNA7|A9BNA	tr|A9BVJ7|A9BVJ
tr|A0A0S8BQ04|A	tr|A0A0S8L1P4|A
tr|A0A0B2BNA5|A	tr|A0A0B2BC70|A
sp|A4G637|NUOH_	tr|A4G5Z6|A4G5Z
tr|A0A0F3K7I2|A	tr|A0A0F3KNK1|A
tr|S6AFU3|S6AFU	tr|S6AC67|S6AC6
tr|A0A1K2HNU8|A	tr|A0A1K2HEQ5|A
tr|A0A0S9NJU3|A	tr|A0A0S9MTZ4|A
tr|A0A147GZH2|A	tr|A0A147GM99|A
tr|A0A1U9JNP2|A	tr|A0A1U9JJI4|A
tr|G2IXA7|G2IXA	tr|G2IZP1|G2IZP
tr|A0A0H4USW6|A	tr|A0A0H4USZ0|A
tr|A0A0J5GGA3|A	tr|A0A0J5GGI3|A
tr|E7RUX1|E7RUX	tr|E7RWD3|E7RWD
tr|A0A0U1Q115|A	tr|A0A0U1PX29|A
tr|A0A1A9HJK1|A	tr|A0A1A9HJK4|A
tr|A0A1J4YSS9|A	tr|A0A1J4YWR7|A
tr|A8PM89|A8PM8	tr|A8PMS7|A8PMS
tr|A0A0K1NFC6|A	tr|A0A0K1NB68|A
tr|A0A0A8E2U0|A	tr|A0A0A8E824|A
tr|A0A165FDB5|A	tr|A0A163CG48|A
tr|A6GS82|A6GS8	tr|A6GNA6|A6GNA
tr|V8G991|V8G99	tr|V8G812|V8G81
tr|A0A0U3LR39|A	tr|A0A0U3D0U6|A
tr|A0A1U9JZC9|A	tr|A0A1U9K2E8|A
tr|A0A0L8EU56|A	tr|A0A0L8ET82|A
tr|A0A0Q7SE79|A	tr|A0A0Q7SEQ4|A
tr|A0A1M5Z025|A	tr|A0A1M5ZPG6|A
tr|C7R7G8|C7R7G	tr|C7RCG4|C7RCG
tr|A0A1K1NF56|A	tr|A0A1K1MND2|A
tr|F4GMK3|F4GMK	tr|F4GX96|F4GX9
tr|A0A0Q4H2F4|A	tr|A0A0Q4H185|A
tr|A0A077DI59|A	tr|A0A077DFS3|A
tr|A0A1C3K7F9|A	tr|A0A1C3K054|A
tr|A0A096BAT2|A	tr|A0A096AGQ5|A
tr|W8WUT1|W8WUT	tr|W8X5D0|W8X5D
tr|A0A084UBQ9|A	tr|A0A084U6X6|A
tr|A0A167GS56|A	tr|A0A160DWU7|A
tr|A0A171KVZ1|A	tr|A0A171KS83|A
tr|F5R8C1|F5R8C	tr|F5RA36|F5RA3
tr|V5CSU1|V5CSU	tr|V5AYH1|V5AYH
tr|A0A0L0AQN8|A	tr|A0A0L0AM23|A
tr|U1XWF3|U1XWF	tr|U7U9V0|U7U9V
tr|A0A080JYP3|A	tr|X2H8K1|X2H8K
sp|A9MJA3|NUOH_	tr|A9MJM4|A9MJM
tr|E8UGL1|E8UGL	tr|E8UEK9|E8UEK
tr|I2B772|I2B77	tr|I2BB46|I2BB4
tr|A0A085G8X3|A	tr|A0A085G8V8|A
tr|A0A089R1P9|A	tr|A0A089R6P8|A
sp|A7MPB4|NUOH_	tr|A7MQY0|A7MQY
tr|A0A139SWW6|A	tr|A0A139SV79|A
sp|Q32DQ7|NUOH_	tr|Q32IK9|Q32IK
tr|A0A0B5IP36|A	tr|A0A0B5IV07|A
tr|A0A071LN90|A	tr|A0A071M5L9|A
tr|A0A1E4JZ54|A	tr|A0A1E4K6U9|A
tr|A0A0N0Z9X9|A	tr|A0A0N0I9K9|A
tr|A0A1G3F132|A	tr|A0A1G3G7T7|A
tr|H5UXT5|H5UXT	tr|H5V314|H5V31
tr|E9CPK2|E9CPK	tr|A0A068Z7X5|A
tr|G9ZAD9|G9ZAD	tr|G9Z528|G9Z52
tr|A0A1S2BZI2|A	tr|A0A1S2CK65|A
tr|W0L9Q2|W0L9Q	tr|W0LGV8|W0LGV
tr|A0A095UCY3|A	tr|A0A095TEP2|A
tr|A0A0J8Y6Q3|A	tr|A0A0J8VSC0|A
tr|J7SL25|J7SL2	tr|J7TRD8|J7TRD
tr|A0A0A0Z9T0|A	tr|A0A0A0Z8I4|A
tr|E1VKW2|E1VKW	tr|H3NUH4|H3NUH
tr|A0A1M7ILZ8|A	tr|A0A1M7ICT9|A
sp|C1DL20|NUOH_	tr|C1DM59|C1DM5
tr|A0A1N7B2I3|A	tr|A0A1N6QU62|A
tr|H2IP41|H2IP4	tr|H2IWK3|H2IWK
tr|A0A1S2DHX0|A	tr|A0A1S2D885|A
sp|Q6D2S3|NUOH_	tr|Q6D7G7|Q6D7G
tr|V9HE67|V9HE6	tr|V9HM74|V9HM7
tr|R8APN6|R8APN	tr|R8ANE1|R8ANE
tr|A0A172YBY7|A	tr|A0A172YH31|A
tr|A0A097R461|A	tr|A0A097R0A7|A
tr|A0A1S8YEC1|A	tr|A0A1S8YIN3|A
tr|A0A1R1M8S3|A	tr|A0A1R1LZC6|A
tr|C0DUF3|C0DUF	tr|C0DU24|C0DU2
tr|A0A139C8H9|A	tr|A0A139CAZ7|A
tr|R5SIB4|R5SIB	tr|A0A145X6B4|A
tr|A0A1H3ZLW4|A	tr|A0A1H3VXA2|A
tr|U3TYX1|U3TYX	tr|U3TWL0|U3TWL
tr|A0A0J8YTH8|A	tr|A0A0J8YVQ4|A
sp|Q1QST8|NUOH_	tr|Q1QY89|Q1QY8
tr|C4K6N4|C4K6N	tr|C4K7D2|C4K7D
tr|E0SKH8|E0SKH	tr|E0SEZ1|E0SEZ
sp|C5B8I0|NUOH_	tr|C5BG69|C5BG6
tr|A0A099L2I1|A	tr|A0A099KDA9|A
tr|A0A0R2TE28|A	tr|A0A0R2SYY1|A
tr|A0A1S8CTI7|A	tr|A0A1S8CRC6|A
tr|A0A0D8D442|A	tr|A0A0D8CSY4|A
sp|Q7VRV8|NUOH_	tr|Q7VR94|Q7VR9
