# Supplementary material for: Inter-protein residue covariation information unravels physically interacting protein dimers
Source: BMC Bioinformatics. 2020 Dec 17;21:584. doi: 10.1186/s12859-020-03930-7 (PMC7745481; doi:10.1186/s12859-020-03930-7)
Supplement: Supplementary file 5 — Additional file 5. Final ER-MSAs at different ASA thresholds. Available on Mendeley data (http://dx.doi.org/10.17632/9bk2r55286.1). [file 12859_2020_3930_MOESM5_ESM.zip › Additional file 2/Final ER-MSAs/Negative ER-MSA dataset/ASA0.0/paired_MSA/4hea-H-2wdq-D/MSA_ready_for_MI.txt]

MTWSYPVDPYWMVALKALLVVVGLLTAFAFMTLIERRLLARFQVRMGPNRVGPFGLLQPLADAIKSIFKEDIVVAQADRFLFVLAPLISVVFALLAFGLIPFGPPGSFFGYQPWVINLDLGILYLFAVSELAVYGIFLSGWASGSKYSLLGSLRSSASLISYELGLGLALLAPVLLVGSLNLNDIVNWQKEHGWLFLYAFPAFLVYLIASMAEAARTPFDLPEAEQELVGGYHTEYSSIKWALFQMAEYIHFITASALIPTLFLGGWTMPVLEVPYLWMFLKIAFFLFFFIWIRATWFRLRYDQLLRFGWGFLFPLALLWFLVTALVVALDLPRTYLLYLSALSFLVLLGAVLYTPKPARKGGGAMVSNASALGRNGVHDFILVRATAIVLTLYIIYMVGFFATSGELTYEVWIGFFASAFTKVFTLLALFSILIHAWIGMWQVLTDYVKPLALRLMLQLVIVVALVVYVIYGFVVVWGV
MDTL-PLWPLVWTLLKILAIVVPMMGAVAYLTLAERKVIGFMQIRIGPNRVGPFGLLQPIADGIKLLMKEIIIPSGSNKFLFVLAPVLAIMPALAAWAVVPFTPDLV-------LANVDAGLLYILAITSMGVYGVVLAGWASNSKYAFLGALRSAAQIVSYEIAMGFALVTVLMMSHSLNLVDIVKAQQGSQWNWIPLFPMFVIYVIAGTAETNRAPFDVAEGESEIVAGFHVEYSGMAFAIFFLAEYANMILIAALASLMFMGGWLSPVSFLGILWLFAKMSFILFLFLWFRATFPRYRYDQIMRLGWKVFIPVTLIWLVIVGLLLQEPLPVN--LWF------------------------HMVKRVIVGAHYGLKDWIIQRVSAVVMAVYVLAFVAVVFLMDTFGYQEIHQLFTNRLVKVVTLMFVMCLLFHAWIGVRDIFMDYIKPTSLRFALQVSVVVALIGYGAWALLILWS-
MEAL-SLWPLVWALVRIVVIIVPLLLGVAYLTFWERKIIGWMQVRIGPNRVGPWGLLQPIADGMKLFFKEVLIPTKADSYLFILAPILAMAPALAAWAVVPFFDGGA-------LANVDAGMLYLLGITSVGVYGIIIAGWASNSKYPFLGGMRSAAQMVSYEISMGMALITVLMVSNSLNLTDIVRAQDQGSWNWLPLFPMFLVYLISGVAETNRAPFDVVEGESEIVAGHMVEYSGMAFALFFLAEYANMILVAVMVAIFFLGGWLSPVGFLGIVWLLGKAALVLFFFLWIRATFPRYRYDQIMRLGWKVFVPICLVWIPVVGIWMMSPF--N--IW-------------------------KM-NRLVVGAHYGLKDWLAQRITAIVMAVYTLIIFAATLGGATASREAWHAFMAHGFIRFITFLFIVSLCYHAWVGIRDIWMDYIKPAAIRVTLHVLTLLALVGYAGWATQIIWRL
MEAM-PVWPLIWTLAKIVLILAPLMLSVAYLTFWERKVIGWMQVRIGPNRVGPWGLLQPIADGLKLFFKEVLFPTAADKKLFVLGPIMAIAPALALWAVIPFSPGWV-------LANVDAGVLYLLAVSSVGVYGIIIAGWASNSKYPFFGAMRATAQMISYEVSMGLALITVLMVSSSLNLTDIVNAQGKGSWNWLPLLPMFAVYLISGVAETNRAPFDVVEGESEIVAGHMVEYSGMAFAMFFLAEYANMILISAMVSIFFLGGWLSPLGFLGFHWMAAKMAAILFFFLWIRATFPRYRYDQIMRLGWKVFVPLTLVWILVVGVWMMSPL--T--IW-------------------------KM-KRLVVGAHYGLMDWLAQRVTGVVMALYTVIMFAATLGGVTASREAWRAFMANGFIRYITFLFIISLCYHAWVGVRDIWMDYLNSAAVRVILHVLTLLALVGYAGWAVQIIWRL
MEAQEPAWPVVWIVVKIFVIILPIMGAVAYLTLAERKVLGFMQIRPGPNRVGYWGLLQPIADGVKLLLKEVIIPTGANKFLFVAAPVLALAPALSAWAVVPFDDGMI-------LANVNAGLLYLLAMTSLGVYGIVIAGWASNSKYAFLGALRSAAQIVSYELAMGFALVCVLLAAQSMNLGDIVRGQQGSGWYWIPLFPMFVVYFIAGVAETNRAPFDLAEGESEIVAGFHVEYSGMGFALFFLAEYANMILIAALTAVMFLGGWLNPFHGWGLLWMLGKMSVMLFIFLWFRATFPRYRYDQLMRLGWKVFIPLTLVWVVVVAAWMQTPY--W--LW--------------------------MVNRIVTGAHYGLRDWLAQRVTAAVMAVYSLVVVVYLLMQPSLGYDTWIDLFSGNIMRTFSMLFLLSLFYHAWIGVRDIVMDYVKPAGIRLSIHVLVILALVLYTIWSLQILWGL
MDMS-AVQAVVWTLIKIMALVVPLMLGVAYLTYAERKIIGWMQVRIGPNRVGFQGLLQPIADAVKLLMKEIIIPSGANKGLFILGPILVIAPALAAWAVIPFTDTLV-------LADINAGLLYVMAITSMGVYGVIVAGWASNSKYAFLGAMRSAAQIVSYEIAMGFALVGVLMASQSLNLTDIVQGQVG-QWYIWPLFPLFIVYLIAGVAETNRAPFDVAEGESEIVAGFHVEYSGMAFAVFFLAEYANMILVAALTTLMFLGGWLSPVTFLGIVWWLAKTCFVLFLFLWFRATFPRYRYDQIMRLGWKVFIPITIVWIVVVGAMMQTPY--GY-LF-------------------------HM--KPVLGARGGTGSWLLQRGTALGMALAVPLFIGALVLHAPFDFTSWRAFVSLVPVRLALLLTGMALALHAWVGMRDIFMDYVHPVMLRLLLKGLVILVLLASVLWLATIMWGV
-----------------VLIIAPLMGAVAYLTLAERKVIGWMQIRIGPNRVGYFGLLQPLADGLKLFMKEINIPSGANKFLFVLAPIMTLMPALAAWAVIPFNAELV-------LSNVNAGLLYILAMTSLGVYGVIIAGWASNSKYAFLGCLRSAAQIVSYEIAMGFALVCVLMAAQSLNLGDIVRGQHGNNWYIIPLFPVFLVYLISGVAETNRAPFDVAEGESEIVAGFHVEYSGMAFALFFLGEYANMILIGFLTSIMFLGGWLSPVPFLSILWMFAKVAFVLFLFLWFRATFPRYRYDQLMRLGWKIFIPISLIWVVVVGAWMQTSY--W--LW--------------------------MVSRVVTGAHYGLRDWLTQRITAALMAIYSSALGGYLLLQPGLNYDIWTGLFSGQPMRTLTLLFLLCVFYHTWIGVRDIVMDYIKPAGLRLSIHVLVILVSLLYAIWAVQILWGM
MDAL-GIWPAVWTLLKIVLIVAPLMLSIAYLTWAERKVIGYMQVRIGPNRVGPWGLIQPIADGLKLLMKEIVVPSGANKAIFIIAPMLAIAPALAAWAVVPFNETLV-------LANIDASLLYIMAITSMGVYGIILSGWASNSKYAFLGAMRAAAQMVSYEISMGFALICVLMVSNSLNLVDIVHAQDQGSWNWLPLLPMFLVYLIAGVAETNRAPFDVCEGESEIVAGFHVEYSGMAFAVFFLAEYGNMILVSTLTSIMFLGGWLSPVGFLGILWLFAKVAAILFLFLWFRATFPRYRYDQLMRLGWKVFVPVCLIWLVVVGVWMMSPL--N--IW-------------------------NMINRIVVGAHYGLKDWIAQRATAVIMAVYSVLIAAVLLVVRPSSFEAWQGVFANGFIKFMTFLFFVSLFYHAWIGVRDIWMDYVKPTGLRLSLHVLTIAALVGYTAWTAAILWRL
METL-VAWTPLWTLVKIVLIVAPLMIGVAYLTYVERKVIGYMQVRIGPNRVGYYGLLQPLADGMKLFFKEIIIPAGSNKFLFVLAPVLCLMPALAAWAVVPFNAELV-------LANVNAGLLYILAMTSLGVYGVILAGWASNSKYAFIGSLRSAAQIVSYEIAMGFALVCVLMASGSLNLGEIVAGQKGASWYIIPLFPMFLVYLISGVAETNRAPFDLAEGESEIVAGFHVEYSGMAFALFFLGEYANMILIAFLTSIMFMGGWLSPVTFLSIVWLGLKAAFVLFLFLWFRATFPRYRYDQLMRLGWKVFIPISLIWVVVVGLWMQTPL--W--LW--------------------------MVSRTVTGAHYGLRDWLAQRVTAVVITVYSLCIGGWLLLHPHPGYDGWTGLFASNIVRSFSLLFLLCVYFHAWIGVRDIVMDYVKPTIIRLTIHIVVLLLLVLYTIWSVQILWGM
MDAL-GVWPAVWTLIKIVLIVAPLMLGVAYLTYFERKVIGYMQQRIGPNRVGPWGLIQPIADGLKLLLKEIIVPSGSSKAVFIIAPMLAIAPALAAWAVIPFTDSLV-------LANIDASLLYILAITSMGVYGIILSGWASNSKYAFLGAMRSAAQMVSYEIAMGFALITVLMVAGSLNLVEIVNGQSRGSWNWLPLLPMFLVYLISGTAELNRAPFDIAEGESEIVAGFHVEYSGMAFALFFLAEYANMILIAALTSILFLGGWLSPVGFLGILWMFAKMSFVLLLFLWFRATFPRYRYDLLMRLGWKVFLPLCFFWVIIVGVWMITPL--N--IW-------------------------NMINRIVVGAHYGLRDWIAQRATAIIMAVYSVLIAVVLLVVRPSTFEAWQGVFANGVIKFFTFLFFVSLFYHAWIGMRDLWMDYVKPTGLRLTLHVVTVSLLVGYTAWAAAILWRL
MEST-PAWPTVWVLLKIVVLLIPLMLAVAYLTFAERKVIGYMQVRIGPNRVGPKGWLQPIADALKLLFKEVIFPTQANKALYVIGPIMALTPALLAWVAIPYGEGMW-------IANMDAGVLFLLAVTSLEVYGIIIAGWASNSKYPFLGAMRASAQMVSYEVAMGFALICVLLIAGSLNFQDIVHSQAQGSWNWLPLLPLAVVYFISGVAETNRAPFDVVEGESEIVAGHMVEYSGMAFALFFLAEYANMILVSFLTSIFFFGGWLSPVGFLGLHWLVIKAAVFLFLFLWFRATFPRFRYDQIMRLGWKVFVPVTLIWLFVVTVWMLSPL--S--IW-------------------------RMVKRLVVGAHYGLRDWLAQRATATYMALYTIVFAFAALTLPKMDYEHWSALFSGGLMRFLTFLFFMSLAYHAWVGVRDIWMDYVKPLGLRLALHLITLFLLVGYAGWAAKILWRL
MDWL-PAWLPIWTVVKIMLIVAPLMGAVAYLTLAERKVIGWMQIRIGPNRVGYFGLLQPLADGLKLFMKEIIVPSGSNKFLFVIAPIMVLMPALAAWAVVPFNAELV-------LSNANAGLLYILAMTSLGVYGVIIAGWASNSKYAFLGCLRSAAQIVSYEIAMGFALVTVLMAAQSLNLGDIVKGQHGNNWYIIPLFPMFVVYLISGVAETNRAPFDVAEGESEIVAGFHVEYSGMAFALFFLGEYANMILVAFLTSIMFLGGWLSPVPFLSIVWMLGKVAFVLFLFLWFRATFPRYRYDQLMRLGWKVFIPVSLIWVVVVGAWMQTSY--W--LW--------------------------MVNRVVVGAHYGLRDWLFQRVTAVVMAISSVTLAAYLLWQSDMDYDRWTGLFSSQPVRAFALLFLISLFFHAWVGIRDIVMDYVKPAAVRLAIHILVVLALIMYSIWSVQILWGM
MNAL-PLFPLVWTLFKVALILVPLLLSVAYLTFWERKVIGWMHVRIGPNRVGPWGLLQPIADGLKLFFKEVVFPSAADKKLFLVGPVMAIAPALAMWAVIPFSSGWV-------LANIDAGVLYLLAIGSIGVYGIIIAGWASNSKYAFLGAMRSSAQMISYEVAMGLALISVLMVSSSLNLTEIVHGQAQGSWNWLPLLPVFAVYLISGVAELNRAPFDVVEGESEIVAGHMVEYSGMSFAMFFLAEYANMILVSAMVAVFFFGGWLSPVGFLGFFWLAVKISAVLFFFLWIRATFPRYRYDQIMRLGWKVFVPLTLVWILVIGVWMMSPL--T--IW-------------------------KM-----RRTVTGLRAWLLQRISAIYMLLFIIFFLTHFLVESPDSYQAWHGWMMSSGVSIATLIFFAALMLHVWVGVRDVLMDYIHPLALRIFALTLLGIGLVAITAWVMRILLRE
MEAL-PAWPAVWTLTKIVAIIAPLMLCVAYLTLAERKVIGYMQVRIGPNRVGPKGLLQPIADGMKLLFKEIIVPTGASKGLFILGPILAIAPSLAAWAVVPFGEGMV-------LADVNAGLLFLLAITSVEVYGVIIAGWASNSKYPFLGSMRAAAQMVSYEVAMGFALICVLLISASLNLTDIVRSQGQGSWNWIPLFPMFIVFLISGIAETNRAPFDVVEGESEVVAGHMVEYSGMAFALFFLAEYANMILVSILTSVLFVGGWLSPVSFLGFFWLALKTAFFLFVFLWARATFPRFRYDHIMRLGWKVFIPITLVWVIVVAVWMMSPL--S--IW-------------------------KMVKRIVVGAHYGLRDWIGQRATAVFMVIFTILFAIAALRLPEMTHEAWSGLFRSGVMRFFTFLFFLALFYHAWIGVRDIFMDYINPVGVRLVLHVVTIFVLVGYAGWAAQILWRL
MDTVATVWPVLWALIKIVCVLLPLMGCVAYLTLWERKAIGFTQIRFGPNRVGPFGLLQPIADALKLLTKEIIMPTAASKGLFVLGPIMTIMPALAAWAVIPFGPDIA-------LSNINAGLLFLMAITSMEVYGVIIAGWASNSKYAFLGAMRASAQMVSYEIAMGFCLVVVLMVSASLNMTDIVMSQAKGSWNWLPLLPIFVVYFISGLAETNRHPFDVVEGESEIVAGHMVEYSGMAFAMFFLAEYANMWLVAILAVILFLGGWLSPVDWWGWIWLGAKTFVVVTMFLWVRATFPRFRYDQIMRLGWKIFIPVTLVWLVVVGAWMQTPY--N--IW-------------------------KMAKRIVVGAHYGLRDWLAQRVTAALMALFTVLLLAQVIFSKPIGYDKWAGIFSAQWMKVLTFTVIIALLYHVWVGMRDIWMDYIKPASIKLVLNVFTIVWLVACAGWGIQVLWRL
M-------TLVSIIIKIFIILVALMCSAAFLTFAERKVIGYMQSRIGPNRTGFLGFAQPIADSLKLFLKEIIIPSSSNKYLYIIAPILSLIPALISWAVIPISKEWV-------LANINAGLLFLFSTTSLGVYGIIIAGWASNSKYAFFGALRSAAQMISYEIPMGFTLVGVLIIAGTMNLKDIILQQSG-HWFWLPLLPLFIVYWITAVAETNRIPFDVSEGESEIVAGFHVEYSGIFFALFFLTEYVNMMLAGGTATIIFLGGWLSPFQGIGVIWFSLKLSVFIFIYFWMRATFPRYRYDQIMHLCWKMLIPITLAWIIVLGFLVKC-----------------------------------M-DMVNQKSYRGYRNWCVQRITACLGGIYTVFVIIFLVTHHPISYAEWNNLFTHTTMKIFTLSVVLSMLWHAWIGVWTIITDYVKDKPIQLILEAAVCLLLVICFIMCISKFFK-
MEGF-PSWPVVWTLLKIVAIVAPLMGCVAYLTLAERKVIGYMQVRIGPNRVGPFGLLQPIADGVKLLLKEIIFPSSASKGLFIVGPILALAPSLVAWAVVPFDDGLV-------LANVNAGLLFLLAVTSMEVYGVIVAGWASNSKYPFIGAMRAAAQMVSYEVSMGFALICVLLISSSLNLSEIVNSQGSGSWNWLPLLPMFVVYLISGIAETNRAPFDVVEGEAEIVAGHMVEYSGMAFALFFLAEYANMILVSILTSVLFLGGWLSPVGFLGFHWLALKTASILFIFLWARATFPRFRYDHIMRLGWKVFIPVTLVWVVVVAVWLMSPL--S--IW-------------------------KM-NRKIVGAHYGLKDWIAQRATAVFMAIYTVVFAICALTLPELSYSAWSGLFSNGLMKFASFLFFLSVFYHAWIGVRDIWMDYVKPDGLRLSLHLITLFLLVGYAGWAAQILWRL
MEVI-VAWPTVWALVRILVVAVILLLCVAYLILWERKLIGWMHVRLGPNRVGPGGLLQPIADVLKLLLKEVITPTQVSKGIYAIAPVMAVLPAFAIWAVIPFQPGAV-------LADVNAGLLYAIAISSIGVYGVILAGWASNSKYAFLGAMRASAQMISYEIAMGFALVTVLMTAGSLNLSDIVRSQEHGSWNWLPLLPMFVIYFVSGIAETNRHPFDVVEGESEIVAGHMIEYSGMGFALFFLAEYINMIIISALASVLFLGGWSAPFGFLGVFWLAFKVFLLLSVFIWVRATFPRYRYDQIMRLGWKVFLPLTIVWVIVVGVWIMSPW--N--IW-------------------------GMAKRLVVGAHYGLRDWIAQRMTAVIMAVYTVILLVWFFTAKDFSYEGWAGIFAHQWMKLATFVTLLALFYHAWVGVRDIWMDYVKPVGVRLALYALTIVWLLACAGYAAQILWRV
MQAYSHVYTLVKTLILIALIVAPVQGAVAYGTLWERWLIGWMQVRRGPIRVGPYGLLQPVADGIKLLLKEIIVPSGANKFMFLLGPLLAVTPAFAAWAVMPFSPEVV-------LSDINAGLLYLIAMTSCGVYGVIISGWASNSKYAFLGAMRSAAQIVSYEIAMGFALVSVLLVSHSLNLSDIVAQQGRGSWNWLPLAPMLVVYFVSGVAETNRSPFDVVEGESEIVAGHMVEYSGMAYAQFMLAEYSNMILIAFLTAVMFFGGWASPIDSVTFIWLLIKVFFIFSLYLWFRATFPRYRYDQIMRLGWKVFIPVTLVWLVVIAGWMQTPW--S--IF-------------------------NMVKKQAVGASYGLSDWLMQRLTAVVLALYTPVIVACLLMHRPGTFHEWQGMFSSQLLRLATVLFFGALIWHAWIGIRDIVMDYLKPASVRMTALFLIGFFLIACFAWSVAILWGR
MAAI-FIWPLIWNLIKIIVVVVPLLLCVAYMTYWERKLIGWMHIRLGPNRVGPAGLLQPIADALKLLLKEVTLPARANKVLFFIAPIMTIMPALAAWAVVPFGPETV-------LANVNAGLLFVMAITSMEVYGVIIAGWASNSKYAFLGAMRASAQMVSYEISMGFALVIVLMVSGSLNLTDIVMAQSKGSWNWLSLLPVFLIYFISGIAETNRHPFDVVEGESEIVAGHMIEYSGMSFAMFFLAEYANMILVSILTTLLFMGGWASPL--AGWIWLGAKTFFMLSVFIWVRASFPRYRYDQIMRLGWKVFIPLILAYLVIVAAWIQSPW--N--IW-------------------------KMAKRLVVGAHYGLRDWLAQRVTAVVMAVYTVILLVSFLTASNFSYDGWAGLFSHQWFKLATFVTLMALFFHAWIGVRDVWMDYVKPVAVRLVLQVATILWLVGCAGWAAQILWRV
MEFLPTAAYIVWTLLKIVCIVAPIFGAVAYMTFAERKVIGYMQIRIGPNRVGPFGLLQPIADGVKLLLKEIITPSAASGGLFFLAPVMVLVPALAAWAVVPFYPGFV-------LADVNVGLLYVMAITSMGVYGVILAGWASNSKYAFLGAMRAAAQVISYELAMGFALVGVIMVSGSLNLTEIVNAQGHGSWNWLPLLPLFVVYFISGLAETNRAPFDVTEGESEIVAGHMIEYSGMSFALFFLAEYANMILISAMASIMFLGGWLSPFPLGSFLWWVLKVAFLLFCFLWFRATFPRYRYDQLMRLGWKIFIPVTLVWIVLVGAWMQTPL--T--LW-------------------------KMVNRQVVGAHYGLRDWLVQRVTAVIMLVYAVAIVAFLVLAHGANYAQWQQLFACGWVKVLTTVTILALLWHAWVGLRDIWMDYVQHIGLRLTLHVVTILWLVSSLVYAVKVVWGA
MITL-QNLIVVQILIKIVVIIAPLMLCVAYFTYAERKLIGYMQVRIGPNRVGPKGWLQPIADAVKLMFKEIVIPTKANKVLFLIAPLLTLGPALAAWAVFPFTDTLV-------LADLNAGLLYILALTSIGVYGVIIAGWASNSKYAFLGSMRSAAQIVAYEIAMGFALVGVLVAAGSLNLGEIVRAQQSEGWFWLPLFPLFLIYFISGVAETNRAPFDVAEGESEIVAGFHVEYSGMPFAVFFLGEYANMILISALTTLLFLGGWLSPLPLLGIHWLFLKALFVGFFFLWFRATFPRYRYDQIMRLGWKVFIPITIVWILVVGLMVVYQF--A--WF-------------------------SM-----SRQASGLRAWALQRISAVYLGLYLIYMLGHLSFNAPESYEAWRAYVADPGVSIGMLLFVTALLIHAWVGIRDVLIDYVQPIMARVSLLSLFALGFIGCGLWFAKVVFLA
MDTIAIGWPVVWALIKVTLVLMIVMGAVTYTTLWERRLLAWAQIRMGPNRVGPWGLLQPIADAMKLMTKEVLRPAAAEKFLFYLGPVMTVMPAMAAWAVIPFGPDIA-------LANINAGLLFLMAITSMEVYGVIISGWSSNSKYPFLGALRASSQMVSYEIAMGFCLVVVLMVSASLNLTDIVAGQNKGSWNWLPLLPIFLIYFISGLAETNRLPFDVIEGESEIVAGHMVEYSGMSWAMFQMAEYANIWLVSVLTTIMFLGGWLSPIDSVGWIWLGLKSFCVVTMFIWVRVSFPRFRYDQIMRLGWKIFIPVSLIWLVVVGGWMQTPW--N--IW-------------------------KMSHRLVVGAHYGMRDWLSQRVTAVLMALFTVLVLAELIFTKPIGYAQWAGIFSPQWMKALTFTVILSLLYHVWVGMRNIFQDYVHPYGVRFVLDVFAIVWLVSCAGWGIQVLWRL
MDALAMAWPVIWILLKIVVVLAPLMGAVAYLTLWERKLLGFMQVRFGPNRVGPFGLLQPIADALKLLTKEIIQPSAASSGLFRLGPIMAIMPALAAWVAIPFGPDVA-------LTNVNAGLLLIMAITSIEVYGVIIAGWASNSKYAFLGALRASAQMVSYEIAMGFCFLVVLMVSGSMNLTDIVQGQGKGSWNWLPLLPIFMVYLISGVAETNRHPFDVVEGEAEIVAGHMVEYSGMGFAIFFLAEYASMWLVSILAVIMFLGGWMSPIDSAGWIWLGAKTFVVVSMFIWIRATFPRFRYDQIMRLGWKIFIPVTLVWLLIVGIWMQTPW--N--IW-------------------------NMSKRIVVGAHYGLRDWLSQRITAALMVLFTFVVLAQVLFTRPIGYETWAGIFAAQWMKVLTFSIIIALVWHVWVGMRDIWMDYIKPVWLRLSLQVFTLVWLVGCAGWAIQVLWRL
MDML-PAWPVVWNLLKIVAVVAPLLLGVAYLTYFERKVIAYMHVRIGPNRVGPLGLIQPIADGLKLLLKEIIVPSGADKWVYLIAPGLAIAPALAAWAVVPFADGLG-------VANIDASLLYIMAIASMGVYGIILAGWASNSKYAFLGAMRSAAQMVSYEISMGFALVTVLMVSNSLNLTEIVRAQDHGSWNWLPLLPMFIVYLVSGVAETNRAPFDVVEGESEIVAGHMVEYSGMAFALFFLAEYANMILIAALTSLLFLGGWLSPVGFLGFFWLAAKMSFVLFLFLWFRATFPRYRFDQIMRLGWKVFIPVSLVWFTVVGVWMMSPL--N--IW-------------------------KMVNRIVVGAHYGLKDWIAQRATAVIMAVYSVILLAAVGAIGPNTYEAWRGLFANGFMKFITFLFFLSLFYHAWIGVRDIWMDYVKPTGIRLVLHVLTIFALLGYAGWATQILWRL
MDAL-SLFPLVWTLLKIVLIIAPLLLAVAYLTFWERKVIGWMQVRIGPNRVGPWGLIQPIADGVKLLLKEVVIPTGANKGVFLIAPMFAFAPALAAWAVIPFNDTLV-------LANVNASLLYIMSITSIGVYGIILSGWASNSKYAFLGGMRSAAQMISYEVAMGLALVVVLMVSNSLNLGDIVKAQGEGSWNWLPLLPMFVVYLVSIVAETNRAPFDMAEGESEIV-GFHVEYSGMAFAVFFLAEYANMILVSTLASTLFLGGWLSPVGFLGILWLFLKISAVLFFFLWIRATFPRYRYDQIMRLGWKVFIPLCLIWLVVVGCWMMSPL--N--IW-------------------------KMVNRILVGAHYGLKDWIIQRATAIIMAIYTVIFLVVAGAVAPDSFEAWRGIFANGFMKFATFLFFISVFYHAWIGVRDIWMDYIKPAGLRLLMMIVTVAVLVGYAGWAVQILWRM
MTTI-GAWPLIWTLAKIVVLVLPLMGAVAYLTLWERKMIGWMHIRLGPNRVGPAGLLQPIADALKLLLKEIVVPARANKALFVIAPVMTIGPALAAWAVIPFGPETV-------IANINAGLLFVMAIASMEVYGVIIAGWASNSKYAFLGAMRASAQMVSYEIAMGFALVIVLMVSGSLNFIDIVGAQNKGSWNWLPLLPIFVIYVVSGIAETNRHPFDVVEGESEIVAGHMVEYSGMSFAMFFLAEYANMILISALASLMFLGGWASPVS--GWIWLGMKTFFVVSLFIWARASFPRYRYDQIMRLGWKVFIPLTLAYLVIVAAWMQTPW--N--IW-------------------------KM-----KKALSGLRAWLVQRVTAVYMLLFCIIALLRLAAGRPHSYDEWRAWLAAPLTRTAIALFFAALLLHAWVGLRDVMMDYVQPLALRVALLALLAFALGGMALWVARILLLA
MASFPAVQLTVWTLIKIVTIVAPLMGAVAYLTLAERKVIGYMQVRIGPNRVGYFGLLQPIADGLKLLFKEIVVPTASNKALFLLGPVLAIAPAFAAWAVVPFDATLV-------LANVDAGLLYILAMTSVAVYGVIIAGWASNSKYAFLGALRSAAQIVSYEIAMGFALVGVLMCANTLNLGKIVMGQEG-HWYFLPLFPLFVVYFISAVAETNRAPFDVAEGESEIVAGFHVEYSGMAFAVFFLAEYANMILVSMLAAIMFLGGWLSPVPFISFLWLLAKVGFLLFLFLWFRATFPRYRYDQIMRLGWKVFIPITIVWIVFVGGMMQTPY--AY-LF-------------------------HMLIELLTKRYPGMRAWLTQRLSALVMAVYSIFAVARFLIVQPSNYGAWVDFFQPLWWRIATLLFWISLCIHAWLGIRDVFKDYVPNPSVRDVLDKLLVVSLWVYLVWATWLLLA-
MESFPIAWPIVWNLIKIIVIVAPLMGAVAYLTLWERKLIGWIQIRIGPNRVGPFGLLQPIADGLKLLFKEIVIPFRSNKRLFLLGPVMTIMPALAAWAVIPFGPDVA-------LANVNAGLLLLLALTSLEVYGVIIAGWASNSKYAFLGAMRASAQMVSYEIAMGFAMVIVLMVSGSLNMTEIVMGQTHGSWNWLPLLPIFVVYFIAGVAETNRAPFDVVEGESEIVAGHMVEYSGMAFAMFFLAEYANMILISILTTVMFLGGWDAPV--AGWIWLGIKTFVVVSMFLWLRATFPRYRYDQIMRLGWKIFIPVTLFWLVVVAAWMQTPW--N--IW-------------------------KMAKRLVVGAHYGLRDWMAQRVTAAVIAVFTLVLLVYFLAPGPLSYERWHDLFAQQWMKLLTFVTVLALTYHVWVGMRDIWMDYVKPVGVRLLLQIGTILWLLACAGWALQVLWRA
MDSI-ALWPTVWTIVKIIALVAPLMICVAYLTLWERKAIGWTQVRPGPNRVGPLGLLTPIADAVKLIFKEIIVPTAANKRLFFLGPVMTIMPALAAWVVMPFGPDAA-------LSNLNAGLLLLMAITSVEVYGVIIAGWASNSKYAFLGALRASAQMVSYEIAIGFCLVVVLMVSGSLNMTEIVLGQGKGSWNWLPLLPIAVVYFISGLAETNRHPFDVVEGESEIVAGHMVEYSGMAFAMFFLAEYANMILISAIAVIMFLGGWYAPVSFANWFWLFGKTFCVVTVFLWVRATFPRFRYDQIMRLGWKIFIPITLVWLLVVGLWIQSPL--N--IW-------------------------RMTKRVVTGAHYGLRDWLAQRVTAVLMALFTVALVLQLLLGAKMGHAKWQGIFSAQWMKLLTFVTIIALLYHVWVGMRDVLMDYVKHVGVKLALQVATIVWLVGCGGWAVQVLWRL
MQPL-DLQTLLVIVAKIVAILIPLLISVAYFTFAERKVIGYIQVRIGPNRVGPRGWLQPIADALKLIMKEVIIPTRANRLLFFVAPLLAIAPALAAWAVIPFDDGMI-------LSNINAGLLYILAITSVGVYGIVLAGWASNSKYALLGALRSAAQIVAYEIAMGFALVGVLMASGSLNLGDIVNAQAG-HWYWLPLLPLLMVYLISGVAETNRAPFDVAEGESEIVAGFHVEYSGMAFAIFFLAEYANMILVSALTALLFFGGWLSPFGQVGIHWLLLKTAVFMFLFLWFRATFPRYRYDQIMRLGWKVLIPVTLVWIAVEGVAVAFHL--S--PWFS-------------------RG--AM-----KTGLSGLRAWLIQRVSAVYLGGFFIFALVALAIHPHLDAARWQTWLSQPLLQLALALFMIMLLAHAWVGARDVIVDYVRPIGLRLGLLAVVALFLLGCGLWAARILLLA
MDFVAIAWPTIWALIKVTVVLMIVMGAVTYATLWERKLLGWVQIRLGPNRVGPWGLLQPIADALKLMTKEIVRPANSDKFLFYLGPVMTVAPALTAWAIVPFGPEIA-------VANLNAGLLFFMAIASMEVYGVIISGWSSNSKYAFLGALRASAQMVSYEIAMGFCLLIVLMVSSSLNMTDIVMGQGQGSWNWLPLLPILVVFFVSGLAETNRTPFDVIEGESEIVAGHMVEYSGMSWAMFQMAEYASIWILSIMSVTLFFGGWMAPIDSAGWIWLGIKTFFMMTVFIWVRVTFPRFRYDQIMRLGWKIFIPVTLVWLVVVGVWMQTPW--N--IW-------------------------KM-----RPRLTGLAAWWVQRASAVCMLLFIIFALAAFALYPRHSYLEWRSWAGSPGVALAILAFFAALLLHMWVGLRDVLLDYAKPAGLRRLLLGGVAGALFGIAVWVVLILARL
MVNI-YFWPLVWNLVKIIALVLPIMACVAYLTLWERKMIGWMHVRIGPNRVGPAGLLQPIADALKLLFKEIIIPAKSNKALFVIAPIMTIMPALAAWVVIPFGPEVA-------LANLNAGLLFAMAIMSLEVYGVIIAGWASNSKYAFLGAMRASAQMISYEISMGFVLVIVLMVTGSLNFTDIVLAQTEGSWNWLPLLPMFGVFIIAGIAETSRHPFDVVEGESEIVAGHMVEYSGMSFAMFFLAEYANMILISILAALMFLGGWDSPIGLGGWIWLGIKTFLIVSIFIWVRASFPRYRYDQIMRLGWKIFIPLTLGYLVIVAAWMQTSW--N--IW-------------------------KMAKRLVVGAHYGLKDWLAQRITAAVMAVYTVILLVVFFKAQNFSYAGWAGMFSQQWFKIATFVTFLALFYHAWVGMRDIWMDYVKPVSIRISLQVATILWLIACAGWTAQIIWRA
MEFLESLAFFLWTLAKILCIVAPLMGAVAYATYAERKVIGYMQIRIGPNRVGPLGLLQPIADGVKLLLKEIITPSAASKGLYFLAPVMVLVPALAAWAVVPFYPGFV-------VADVNVGLLYVMAITSMGIYGVIIAGWASNSKYAFLGGLRAAAQVVSYELAMGFALIGVIMVSGSLNLTEIVNQQGHGSWNLIPLLPLFVVYFISGVAETNRAPFDVVEGESEIVAGHMVEYSGMSFALFFLAEYANMWLIAAMASVMFLGGWLSPFPLGSFLWWVLKVFFMMFLFLWFRATFPRYRYDQLMRLGWKVFIPVTLVWIVVVGAWMQTPL--S--LW-------------------------QMVNRKVVGAHYGLRDWLVQRVTAVIMLVYGIGVAAFVLFASGASFEAWQALFACTWVKVLTTVTIVAVLWHAWVGTRDIWMDYAYHTGVRLTLHVLTILWLVASFVYSVKVVWGA
MDTVATLWLVVWSLVKIVALVLPLMICVAYLTLWERKGIGFTQIRLGPNRVGPFGLLQPIADAVKLIFKEIIRPTAANKPLFFLGPVMTIMPALAAWAVVPFGPDVA-------LANVNAGLLFLMAITSMEVYGVIIAGWASNSKYAFLGALRASAQMVSYEIAMGFALVVVLMVSGSLNLSEIVMQQGRGSWNWLPLLPIFVVYFISGLAETNRHPFDVVEGESEIVAGHMVEYSGMGFAVFFLAEYANMILLSALASIMFLGGWYPPLDWPGWIWLGMKTFVVVSMFIWFRASFPRYRYDQIMRLGW-------------------------------------------------------MSKRLVVGAHYGLRDWMSQRATAVLMALFTIVLLVQVLMPGPMGYDKWAGIFAPQWMKVLTFIVIVALAWHAWVGVRDIWMDYIKPVWLRLVLQVGTLAWLVGCTGWALHVLWRL
METV-GAWPVAWTLIKIVALLLPLMGCVAYLTLWERKAIGWTQVRPGPNRVGPWGLLTPIADAVKLIFKEIILPAAANRSLFLLGPVMTIMPALAAWAVIPFGPDVA-------LANINAGLLFLMAITSLEVYGVIIAGWASNSKYAFLGALRASAQMVSYEIAMGFALVVVLMVSGSLNMTEIVLGQDRGSWNWLPLLPVFVVYFIAGLAETNRHPFDVVEGESEIVAGHMVEYSGMAFAMFFLAEYANMILVSILAVTMFLGGWLPPLDIAGWIWLGLKTFVVVTMFLWVRATFPRFRYDQIMRLGWKVFIPVTLVWLVVVGLWMQTPL--N--IW-------------------------KMAKRLVVGAHYGLRDWLSQRVTALLMALFTVAVIVQVLLPGEMGYDKWSGIFAAQWMKVLTFVVIVSLLIHAWVGMRDVWMDYVKPVGVRLALQVFTIAWLVGCAGWAIQVLWRL
MDALGVVWPVLWNLIKIVCIVAPLMGAVAYLTLWERKLLGFMQVRFGPNRVGPFGLLQPLADGLKLITKELIQPTAAAKGLFYLGPVMAIMPALAAWVAIPFGPDVA-------LANVNAGLLLIMAITSIEVYGVIIAGWASNSKYAFLGALRASAQMVSYEIAMGFCFLVVIMVSGSMNLTDIVLGQGHGSWNWLPLLPIFLVYLISGVAEVNRHPFDVVEGEAEIVAGHMVEYSGMGFAVFFLAEYASMWLVSILAVIMFLGGWLPPIE--GWIWLGIKTFLVVSMFIWIRATFPRFRYDQIMRLGWKIFIPVTLVWLLIVGAWLLSPW--N--IW-------------------------KMSKRIVVGGHYGLRDWLVQRITAVLMVIFTIVVLAQLIFAKEIGYELWAGIFAAQWMKFVTFGVIVALAWHVWVGVRNVWMDYVKSVGLRLTLHVATLIWLVGCAGWAFQVLWRL
MDFLGIAWPLIWAMLKVTVVLMVVLGAVTYATLWERKLLGWAQIRLGPNRVGPWGLLQPIADALKLMTKEIVCPARADKVLFFLGPVLTVGPALAAWAVVPFGPEVA-------VANLNAGLLFLMAVSSMEVYGVIVSGWASNSKFAFLGALRASAQMVSYEIAMGFCFLIVLMVSASLNMTDIVMGQGKGSWNWLPLLPIVVVYFVSGLAETNRTPFDVIEGESEIVAGHMVEYSGMSWAMFQMAEYASIWLVSILSVTMFFGGWMSPIDSAGWIWLGLKTFMVMTVFIWVRVTFPRFRYDQIMRLGWKIFIPVTLVWLVVVGVWMQTPW--N--IW-------------------------KMSHRLVVGAHYGMRDWLSQRVTAVIMALFTVLVLAQLIFSKPIGYELWAGIFSPQWMKSLTFLVILSLLYHVWVGMRNIFQDYVKPYGVRFVMHVFAIAWLVACTGGAIEALWRL
MDAIQAGWPVIWILLKIVVLLAPLMLLVAYLTWWERRLLGFMQVRLGPNRVGPFGLLQPIADALKLLTKELIRPTAANGGLFRLGPIMAIMPALAAWVAIPFGPDVV-------LANVNAGLLVILAITSIEVYGVIIAGWASNSKYAFLGALRASAQMVSYEIAIGFCFLVVVMTAGSLNLSEIVASQSRGSWNWLPLLPIFMVYLISAVAETNRHPFDVVEGEAEIVAGHMVEYSGMGFAIFFLAEYASMWLVSILAVLMFLGGWLPPIDSAGWVWLGLKTTVVVSMFIWIRATFPRFRYDQIMRLGWKIFIPVTLIWLLLVGAVMQTSW--N--PW-------------------------KMAKRVVTGAHYGLRDWMVQRVTAVLMALFTVVLLAQVIFTSPIGYETWAGIFAAQWMKFLTFAVVIALVWHAWVGVRDIWMDYVKPVGLRLALHVFTLVWLVGCTGWAFQVLWRL
MNTI-SAWPLLWNLFKIVCIVLPLLGCVAYLTLWERKMIGWMHVRLGPNRVGPLGLLQPIADAFKMMLKEIIIPAQANKVLYVIAPVMVIMPAMAAWAVIPFGPDAA-------LANINAGLLYIMAITSVGVYGVILAGWASNSKYAFLGAMRASAQMVSYELAMGFVLVGVLIVSGTLNLSQIVGTQLTGSWNWLPLLPLFVIYVISAVAETNRHPFDVVEGESEIVAGHMIEYSGMSFAIFFLAEYANMILLSALTAIMFLGGWAAPVSFKNWFWLFAKTFFVVSLFVWFRASFPRYRYDQIMRLGWKIFIPITLVWVIVLACWVVSPL--N--IW-------------------------KMVKNPFFNLFGGMTQWLYQRFSAFCLYFFIGYLIFNWVQIDHLDYQAWVDFFQSIIHRSIITILFLITFFHGWIGVQHVIDDYIKNKWMNQTIYLILLFSMVLQIIFLVLFLLDI
MDALGMVWPVLWILLKIVALLIPLMGAVAYLTLWERKLLGFMQVRHGPNRVGPWGLLQPIADALKLLTKEIIQPTAASRGLFVLGPVMAIMPALAAWVVIPFGPDVA-------LANVNAGLLLVMAITSIEVYGVIIAGWASNSKYAFLGALRASAQMVSYEIAMGFCLLIVIMVSGSMNLTEIVLAQGRGSWNWLPLLPVFLVYLISGVAETNRHPFDVVEGEAEIVAGHMVEYSGMGFAIFFLAEYASMWLVSILAALMFLGGWLPPVDSAGWIWLGIKTCLVVSMFIWIRATFPRFRYDQIMRLGWKIFIPVTLACLLIAGGWLLSPW--N--IW-------------------------KMSKRIVVGAHYGLRDWLCQRVTAALMALFTLVLLARLIFSKPIGYHQWAGIFHSQWMKSLTFAIIVALAWHAWVGVRDILMDYIHPVGLRLVLQVGALVWLVGCAGWGIQVLWRL
MDLFNILGMVIYAIIKIVVIMVPLILGVAYMTYAERKVIGYMQIRIGPNRVGFFGLLQPFADVLKLLLKEIIAPSAASKALFFIAPILVLMPALAAWAVMPFFPGVV-------LADVNVGLLYVMAITSLGVYGIIIAGWASNSKYAFLGAMRAAAQVVSYELAMGFALIGVMMVSGSLNISEIVMQQGRGSWNWLPLLPLFVVYFIAGLAETNRAPFDVTEGESEIVAGHMIEYSGMSFALFFLAEYMNMILISAMSSVMFLGGWLSPFPLGSFIWWFLKVAFMLFFFLWARATFPRYRYDQLMRLGWKVFIPVTLVWIVLIGAWMQTSF--S--LW-------------------------KMVKRPVIGAHYGLKDWLVQRLTAVVMLAYVVGVIVFLLASRGGSYEAWQHLFACSWVRVLTQVTVLALLWHAWVGVRDIWMDYIQHTGLKLAAHTLTILWLVASLVYSVKVVWGA
MDAFTAAWPLIWNLIKIVAVLAPLMGAVAYLTLWERKLLGWIQVRHGPNRVGPMGLLQPIADALKLLTKELIRPSAASNGLFRLGPVMAIMPALAAWVAIPFGPEAI-------IANVNAGLLVILAITSIEVYGVIIAGWASNSKYAFLGALRASAQMVSYEIAIGFCFLVVVMTAGSLHLGEIVASQSRGSWNWLPLLPIFLVYLISGVAETNRHPFDVVEGEAEIVAGHMVEYSGMGFAIFFLAEYASMWLVSVLAVLMFLGGWLSPIDHAGWIWLGIKTCVVVSMFIWIRATFPRFRYDQIMRLGWKIFIPVTLIYLLLVGALMQTSW--N--LW-------------------------KMSKRVVTGAHYGLRDWLAQRITGALFALLTLIVLAKVLLTSPLGYEGWAGIFAPQWMKALTFAAFIAIAYHIWIGMRDIWMDYVKPTGIRLALHIFTIVWLVACLGWAVQVLWRL
MDALTLVWPVLWILLKIVAILAPLMGAVAYLTLWERKLLGFMQVRHGPNRVGPMGLLQPIADALKLLTKELINPTAASMGLFRLGPIMAIMPALAAWVVIPFGPEVA-------LTNINAGLMLVMAITSIEVYGVIIAGWASNSKYAFLGALRASAQMVSYEIAMGFCFLVVLMVSGSMNLTEIVLAQGKGSWNWLPLLPIFLVYLISGVAETNRHPFDVVEGEAEIVAGHMVEYSGMGFAIFFLAEYASMWLVSILAVIMFLGGWLSPIDHAGWIWLGLKTFLVVSMFIWIRATFPRFRYDQIMRLGWKIFIPVTLVWLLVVGVWLHSPW--N--IW-------------------------LMSKRVTTGARYGLRDWLAQRITAALMASFTLVVLAQVIFTSPIGYEEWSGIFSAQWMKFLTFVTILSLLYHAWVGIRDIWMDYIKPLGLRLFLHVASLAWLIGCAGWAVQALWRL
METL-GAWPVVWALIKIIAVVAPLMVCVAYLTLWERKAIGWTQIRPGPNRVGPYGLLTPIADAVKLIFKEIIRPTAANKGLFFLGPIMTIMPALAAWAVIPFGPDVV-------LANVNAGLLLLMAITSIEVYGVIIAGWASNSKYAFLGALRASAQMISYEIAMGFCLVVVLMISGTMNMSAIVVQQGQGSWNWLPLLPIFVVFFISGLAETNRHPFDVVEGESEIVAGHMVEYSGMSFAMFFLAEYANMILVSILTVTLFLGGWLSPF--AGWIWLGIKTFLVVTVFLWVRASFPRYRYDQIMRLGWKIFIPVTLVWLVVIGLWIQSPM--N--IW-------------------------KMSKRTVVGAHYGLRDWLAQRVTAVLMAVFTVVVLAQFLMPGALGYDRWAGIFAQQWMKFLTFVVILSLAYHAWVGTRDIWMDYVKPVGLRLALHVFTLVWLLGCAGWAVQVLWRM
MDTIGAAWPVAWTLIKIIAVVAPLMGAVAYLTLWERKAIGFTQIRMGPNRIGPLGLLQPIADALKLLTKEIILPTAANKGLFLLGPIMTIMPALAAWAVIPFGPDVA-------LANINAGLLFIMAITSLEVYGVIIAGWASNSKYAFLGALRASAQMVSYEIAMGFCLVVVLMVSASLNMTDVVMGQARGSWNWLPLLPIFVVYFIAGLAETNRHPFDVVEGESEIVAGHMIEYSGMSFAMFFLAEYANMWLVSILAVIMFLGGWLPPIEAPGWIWLGLKTFLVVTMFLWVRSTFPRYRYDQIMRLGWKIFIPVTLVWLIVVGAWMQTPF--N--IW-------------------------KMARRTVVGAHYGVRDWLAQRVTAALMAIFTLVVLARLLLTSPIGYDKWAGLFAGQGMKMLTFATIVGLLYHVWVGMRDVWMDYVKPVGVRLVLQIVTIIYLLGCAGWAVQVLWRV
MNNLTTAWPLVWTLLKIVVVLLPLMGLVAYLVLWERKLIGWIHIRIGPNRVGPGGLLQPISDALKLLLKEIVIPAKATASLFVIGPLMTIMPALAAWSVIPFGPEAA-------LANVNAGLLLLLAITSMEVYGIIIAGWSANSKYSFMGAMRASAQMISYEIPMGFVMVVVLMVSGSLNFSDIVASQTRGSWNWLPLLPLFVIYITSGLAECNRHPFDVVEGESEIVAGHMVEYSGMSYAMFMLAEYANMILVGTLASIMFLGGWAAPFSFLGFFWLFAKMFLIVSLFIWVRGTFPRYRYDQIMRLGWKVFIPLTLIWLVLVAGWMQTPW--N--IW-------------------------KMARRLVVGAHYGVRDWLAQRVTAILMVVYTLILLGTFLTAQNFTYEGWASLFSRQWFKLFSLVTFLGLYYHVWVGVRDIWMDYVKNAGIKLALQFATVLWLLACAAWTVQILWSV
MELLAELGMTAWTLIKIVAIVLPLMGCVAYLTLAERKVIGYMQVRIGPNRVGPKGLLQPIADALKLLSKEIIFPTKANKSLFVLGPVLSIAPALAAWAVIPFTPDLV-------LANIDASLLYIMAITSMGVYGVIIAGWAANSKYSFLGAMRSAAQIVSYEIAMGFALVGVLMASGSLNLVEIVEQQGHGSWNWLPLFPFFIVYLISGVAETNRAPFDVAEGESEIVAGFHVEYSGMAFAVFFLAEYANMILISLMVSLMFLGGWLSPLPLGGFVWLAAKTAFVLFLFLWFRATFPRYRYDQIMRLGWKVFIPVTLVWLVVVGAWMMSPL--S--IW-------------------------QMSKRIVVGAGYGVKDWIVQRMTAAVMLVYTVLIVLML-LAMPSSYEGWQALFSLTWVQVITQITFIAVVWHLWVGIRDLWMDYIKPDGLRLALHALTAVWLVGCLVYSFVVVWGI
M----DIGILLWIIIKIIVIVIPLLIGVAYLTYAERKVIGYIQVRIGPNRVGIRGLLQPFADLFKLITKEIIVPTKSNKYLFIIAPLFALAPSLAGWAVIPFSQGVV-------LANINAGLLYLFAMSSLGVYGVLIAGWASNSKYAMFGSLRSAAQTVSYEIAMGFSIVGVLLAAGSLNLTDIVMSQHG-HWWFIPLLPLFMAFWISGIAETNRAPFDLAEGESEIVAGFHVEYSGIGFAIFFLSEYASMILISATMSLLFLGGWLSPFEGIGFVWLLAKISFFLFVYLWIRATFPRYRYDQLMRLGWKMLIPLTIVWVIVTALMVMTQL--K--PW-------------------------FMVTNVTSLTGNGLKDWLIQRLTAVYFMVYAIFMLVYLLFSPPANYMQWYVLFHNAWFQIATIIALFALSLHAWIGVWTVTTDYLKCTAIRLAVQSLVMLWLLGQFIWGIMIVWGR
M----DISILLWIIIKIILIVIPLLLSVAYLTYAERKVIGYIQVRLGPNRVGFRGLLQPFADLIKLITKEIIIPTKSNKYLFVIAPLFALVPALAAWAAIPFAQGMV-------LSNMNAGVLYLFSMSSLGVYGVLIAGWASNSKYAMLGALRSAAQTISYEIAMGFALVGVLLASGSMNLTNIVNSQQG-HWWCVPLLPLFIIFWIAGIAETNRAPFDLAEGESEIVAGFHVEYSGIGFAIFFLSEYASMILIATLLTLFFMGGWLSPFSGDGIAWLLIKIVGFLFVYLWIRATFPRYRYDQLMRLGWKILIPGTIGWICITALLVVSHV--K--PW-------------------------FMLPNVTSLTGNGLKDWLIQRVSAVYLFFYLLFIFIFMVTNMPLDFYKWHDLFFLVSMQIATIIALFFVLLHAWIGLWTVTTDYINNTLIRIPVQAIIAIFLGGQFLWGIMIVWGQ
MAGL-PAWVLLWDLAKIVAIVVPLMLSVAYLTFLERKVIGYMQVRIGPNRVGPRGWLQPIADGLKLLLKEIIVPSGANKGLFIVAPVLALMPALVAWAVVPFTSTLV-------LANINAGLLFVLAVTSMGVYGVVVAGWASNSKYAFLGSLRSAAQIVAYEIAMGFALVGVLMAAGTLNLRKIALVQAG-HWLFLPLFPLFLVYFIAGVAETNRAPFDVAEGESEIVAGFHVEYSGMTFALFFLAEYANMILVSALTAVLFLGGWLPPFDFAPLGWFLLKVAVILFLYLWLRATFPRYRYDQIMRLGWKVLIPVTLVWIGVMGFVMFFPW--AFVFY-------------------------RMADRNLGSRRAGSGAYLLVRASALVIAGGALVFMALIADLPRFGYGPWQALLRETAVRILLAGWLSAVALHAYLGCDSILKDYVHNVFARFVGLMVIALGLLALVVYGVVAVW--
MDTL-AAWPVVWSLIKIVALLLPLLGCVAYLTLWERKAIAWSQIRPGPNRTGPLGLLQPIADAVKLIFKEIILPSAANKPLFLLGPIMTIMPALAAWAVIPFGPEVA-------LANVNAGLLFLMAITSLEVYGVIIAGWASNSKYAFLGAIRASAQMVSYEIAMGFCLVIVLMTAGSLNMTDIVMSQGKGSWNWLPLLPITVVYFISGLAETNRHPFDVVEGESEIVAGHMIEYSGMAFAMFFLAEYANMILVSTLAAIMFFGGWLSPF--AGWIWLGIKAFIIVTMFLWVRASFPRFRYDQIMRLGWKIFIPITLIWLVLVGGWMMSPW--N--IW-------------------------KMSKRIVTGAHYGLRDWLAQRITAVLMALFTVVLLAQVIFGEPLSYDKWAGIFSHQWMKTLTFVVIIALLYHAWVGIRDIWMDYIKPVGVRLALQVFSIVWLVGCAGWAIQVLWRL
MDTI-VAWPTVWALVRILVVSVVILLCVAYLILWERKLIGWMHVRLGPNRVGPMGLLQPIADVLKLLLKEVIQPTQASRWIYLIAPIMTVVPAFAVWAVIPFQAKAV-------LGDVNAGLLYVMAISSVGVYGVILAGWASNSKYAFLGAMRAAAQMVSYEISMGFALVVVLMVTGSLNMSAIVVSQEHGSWNWLPLLPMFVVYFVSGIAETNRHPFDVVEGESEIVAGHMIDYSGMAFALFFLAEYINMIVISAIATTLFLGGWSAPFGFLGIFWFVLKIFFLLSVFIWARATFPRYRYDQIMRLGWKIFLPVSVVWVVVVGFWIMSPL--N--IW-------------------------KMAKRLVVGAHYGLRDWLAQRITAVVMAFYTLVLLFWFFGARDFSYDGWASIFAMQWMKLATFVALLSLFYHAWVGIRDIWMDYVKPMGLRLFLQALTILWLVGCVGYAAQILWRV
MDALDIAWPVIWTLIKIVCVLLPVLIAVAYLTLWERRLLGFMQVRLGPNRVGPFGLFQPFADALKLLTKEIIQPTAAAKGLFVLGPMLAIMPALAAWVAIPFGPDVA-------LTNVNVGLMLIMAITSIEVYGVIIAGWASNSKYAFLGALRASAQMVSYEIAMGFCFLVVLMVTGSMNLTDIVQAQEQGSWNWLPLLPIFVVYLISSVAETNRHPFDVVEGEAEIVAGHMVEYSGMGFAIFFLAEYASMWLVSILAVVMFLGGWSAPV--AGWIWLGLKTFFIVSCFIWIRATFPRFRYDQIMRLGWKIFIPVTLVWLLVVGIWMQTPW--N--IW-------------------------NMSKRLVVGAHYGVRDWIVQRATAVIMALFTLLLLARVLLSSPLGYESWAAIFAPQWMKVVTFAVVIALVWHVWVGMRDIWMDYIKPVWLRLSLQVFTIVWLAGCAGWALQVLWSL
MDSI-TFWPFVWTMAKILCVTLPLMGLVAYLTLWERKLLGWIQIRIGPNRVGPNGLLQPIADALKLLFKEIIVPTKSNKSLFFIGPVMTIMPALACWAVVPFAPGAA-------LADVNAGLLLIMAIASMEVYGIIIAGWSANSKYSFMGAMRASAQMVSYEIAMGFALVIVLMVSGSLNLSEIVAGQQKGSWNWLPLLPIFVVYLVSGLAECNRHPFDVVEGESEIVGGHMVEYGGMAYAMFFLAEYANMILISLLASIMFLGGWSAPIAALGFFWLFIKTFFIVSLFIWTRGTFPRYRYDQIMRLGWKVFIPLTLAYLVFVATWMQTSW--N--IW-------------------------KMAKRLVVGAHYGVKDWLVQRVTAVLMVVYTAVLFFMIFTSSTPSYEGWAELFAKQWFKLFSAVTLLALFYHAWVGIRDIWMDYIKPVGLRLFLQIATIGWLIACAAWSLQILWSV
MDTL-GAWPVVWTLLKIVAVLLPLLGCVAYLTLWERKAIGRTQVRPGPNRVGPMGLLTPIADAVKLIFKEIIAPTAANKGLFFLGPIMTIMPALAAWAVVPFGPEVA-------LANVNAGLLFLMAITSLEVYGVIIAGWASNSKYAFLGAMRASAQMVSYEIAMGFCFVVVLMVAGSLNMSDIVVSQTQGSWNWLPLLPIFVIYFISGLAETNRHPFDVVEGEAEIVAGHMIEYSGMSFAMFFLAEYANMILVSMLAVLMFLGGWDAPL--SGWIWLGIKTFVVVTMFLWVRATFPRYRYDQIMRLGWKIFIPLTLVWLVVVGLWIQSPW--N--IW-------------------------KMSKRIVTGAHYGLRDWLAQRVTAVLMALFTIVLLVQVLFGGPLGYDSWSGIFAAQWMKTLTFTVIVALAWHAWVGVRDIYMDYVKSVGLRLTLQVATVVWLVGCAGWAVQVLWRL
MDTL-GAWPVVWTLLKIVVVLLPLMGCVAYLTLWERKAIGWTQIRPGPNRVGPWGLLTPIADAVKLLFKEIITPSAANKGLFYLGPIMTIMPALAAWAVVPFGPDVA-------LANVNAGLLFLMAITSMEVYGVIIAGWASNSKYAFLGAMRASAQMVSYEIAMGFCFVVVLMVTGSLNMTDIVVGQTKGSWNWLPLFPIFIVYFISGLAETNRHPFDVVEGEAEIVAGHMIEYSGMSFAMFFLAEYANMILVSVLAVIMFLGGWDAPV--SGWIWLGIKTFCVATMFLWVRATFPRYRYDQIMRLGWKIFIPITLVWLVVVGLWIQSPW--N--VW-------------------------LMSKRIVVGAHYGLRDWLAQRVTAVLMALFTVALLLQVLFGGPIGYERWSGIFSQQWMKVLTFVLIISLAWHAWVGMRDIWMDYIKPVGLRLSLQVFTLVWLVGTAGWAIQVLWRL
MDAIGLAWPVIWNLIKIVCVLAPLMGAVAYLTLWERKLLGFMQVRLGPNRVGPLGLLQPLADGLKLLTKEVIQPTAASKGLFILGPIMAIMPALAAWVVVPFAPETA-------LANINAGLLLVMAIASIEVYGVIIAGWASNSKYALLGALRASAQMVSYEIAMGFCFVVVIMVTGSMNLTDIVLGQARGSWNWLPLLPVFLVYLISGVAETNRHPFDVVEGEAEIVAGHMVEYSGMGFAIFFLAEYAAMWLVSILAVLMFLGGWLPPVE--GWIWLGIKTFVVVSMFIWIRATFPRYRYDQIMRLGWKIFIPVTLVWLLVVGAWLLSPW--N--IW-------------------------KMSKRTVVGAHYGWRDFLVQRITAVLIGVFTLLVLCKLLFTSPIGYDTWAGIFAPQWMKALTFSVIVAVIWHAWVGVCSVWYDYAKPAGLRLVLQALSIIWLVSCGGWAVQVLWRL
MDALDVAWPVLWILLGIVAIVAPLMGAVAYLTLWERKLLGFMQVRMGPNRVGPFGLLQPLADGLKLLTKELIQPTAAAKGLFYVGPVMAIMPALAAWVAIPFGPDVA-------LANVNAGLLLIMAITSIEVYGVIIAGWASNSKYAFLGALRASAQMVSYEIALGFCFLVVIMVTGSMNLTQIVLSQGQGSWNWLPLLPIFVVYLISAVAETNRHPFDVVEGEAEIVAGHMVEYSGMGFAIFFLAEYASMWLVSILAVVMFLGGWLPPFD--GWIWLAAKTFLVVSMFIWIRATFPRFRYDQIMRLGWKIFIPVTLVWLVVVGGWMHSPW--N--IW-------------------------NMSKRTVVGAHYGIRDWMVQRVTGVLMALFTIVLLAKLIFSTSVGYDLWAGIFAPQWMKFLTFAVIVSLAWHVWVGVRDIWMDYVKPVGLRLVLNVFTLVWLVGCAGWGIQILWRI
MTGLPMAQYVIVSTLKILVVLIGVVLVVAYSTYFERKVIGRMQARVGPNRVGPFGLLQPFADVFKLLFKEVIIPSESNRFLFVVAPLLSLIPALATWAVIPMNGSFV-------IADINAGLLYVLALTSVGVYGVILAGWATNSKYAFLGAMRSAAQIVAYEIAMGFALVGVLMAGGSLNLGDIVEAQSG-NWFLVPLFPLFLVYWISGVAETNRAPFDVAEGESEIVAGFHVEYSGVAFALFFLAEYANMVLISALTSIFFFGGWASPFEGWSFVWLFAKICLFMYTFFWLRATFPRYRYDQIMRLGWKVFIPVTIIWIAVEGVMAWLEV--G--PWSG-------------------LS--GMIPGARSSSQSGFIEWLLQRLTSVYVAGFAVYVAIVLLVCPPVDFEAWRGWFGSGFVRLGWALFVVLLLIHAWIGMRSVFMDYLHPLWLRLSVLVLTATGLLALGFWAAAILLRV
M-------DVLEILLRCVLVLVAFLTLPLLVGQMEHKVMAHMQSRVGPMYAGGFGWAQLVADGVKFVQKEDVVPAAADRRIFALAPAVALVPYLAVFVVIPLGPTVV-------GVDLDLGLFFALAVMSVGVLGTLMGAWASANKYSLLGGLRLAVQLMSYELPMVLAAVSAAMAAGTLSLIGIVGAW---EWSWLLQLPALVVFVVAGLAELQRPPFDMPLADGELVFGPYTEYGGIRFAMFLLAEYAGIVVLAALTTTLFLGGWRGPAS--GWLWVLVKTFVVAFGVVWARVAWPRLREDQLNALAWKVLVPLALAQLALTTVVVLL-----------------------------------MAKRLVVGAHYGLRDWLAQRITATIMAVYTVILLVLFFGAHDFSYEGWASIFAAQWMKLATFVMLLSLFYHAWVGVRDIWMDYVKPVGVRLLLQSLTIVWLLACAGYAAQILWRV
MASV-DYWLLVWTLVKIVAVVLPLMGCVAYLTLWERKVIGWMHVRHGPNRTGPAGLLQPIADALKLLLKEIVVPAKSSKALFVIAPIMTIMPALAAWAVIPFGPEAA-------LANVNAGLLFVMAITSLEVYGVIVAGWASNSKYAFLGAMRASAQMISYEIAMGFVLVIVLMVSGSLNLSEIVMLQTSGSWNWLPLLPMFVIYIISGTAELNRHPFDVVEGESEIVAGHMVEYSGMSFAMFFLAEYANMILISMMATLMFLGGWSSPIDAMGWIWLGIKTLFVVTLFIWFRASFPRYRYDQIMRLGWKVFIPLTLVYLLIVAIWMKTPW--N--IW-------------------------HMAHRRVVGAHYGLKDWLAQRVTAIIMIVYTVVLLVAFLLASDFSYEGWAGLFAQQWFKMFTFVTFLALFYHAWVGMRNIWMDYIKPVSIRLILQVATIVWLVACAGWTAQILWRA
MEFLNEAGLTVWTLLKIIAIVAPMMITVAYLTYAERKVIGYMQIRIGPNRVGPLGLLQPLADGLKLLMKEIILPTQSSKGLFLLAPVLAIGPALAAWAVVPFSDTLV-------LANINASLLYILALSSIGVYGIIVAGWAGNSKYSFLGAMRSAAQIVSYELAMGFALVGVLMVSSSLNLVDIVKQQAHGSWNWLPLFPLFIVYLISGVAETNRAPFDVAEGESEIVAGFHVEYSGMAFAVFFLAEYANMILVSALTSILFLGGWLSPFPLGGFFWLAAKMAFVLFCFLWFRATFPRYRYDQIMRLGWKVFIPVTLVWILVLGIWMMTPL--S--LW-------------------------NMVNRSVIGAHYGLRDWVMQRVTATIMVIYTVALALFL-LTMPSSYAGWKDFFAQTWVQVLTQTTLLAVFLHVWVGIRDVWMDYIKPTGLRLALHAFTIVWLVSCFIYSVKVVWGL
M----FAWPLVYSMAKIVGIVAPLMLGLAYLTYAERKIIGYMQVRIGPNRVGPKGWLQPIADGLKLLMKEIVIPAGANKRIFLLAPVLAIGPALAAWAAVPFSPEMV-------LANIDASVLYIMAITSMGVYGIVLAGWASNSKYAFLGGMRAAAQIVSYEIAMGFALVGVLMAAQSLNLGEIVKAQQG-NWYWLPLFPLFIVYLISGLAELNRAPFDVVEGESEII-GFHVEYSGMAFAIFFLAEYANMILVATLTSLMFLGGWNPLFDFAGFFWLLAKVLFVLFLFLWFRATFPRYRYDQIMRLGWKVFIPVTLVWIVVVGAAMQTPF--GY-LF-------------------------HMVERIVSGAHYGLRDWLMQRVTGVAMALYSLFMVAFLLTHQPLQFEEWSGLFQNQWMRLASLLFLLNLYLHAWVGVRDILMDYVHPTVLRLTLEALVILALVGCTAWSVQILWSI
MDALPTLGLFAWTLLKIILIVAPLFGAVAYATLYERKVIGYMQIRIGPNRVGPFGLLQPIADGLKLLLKEIISPQAASTGLFFLAPVMVLAPALAVWAVVPFAPGLV-------LADVNAGLLYVMAISSLGVYGIIVAGWASNSKYAFLGALRASAQVISYELAMGFALVGVLMVSGSLNLSDIVNQQGHGSWNFIPLFPLFLVYLIAGVAETNRAPFDVAEGESEIVAGHMIEYSGMSFALFFLGEYANIWLICAMTSVLFMGGWLSPFALGSIFWLLGKMMFVMFLFLWFRATFPRYRYDQLMRLGWKVFIPVTLVWIVLVAAWMQTPY--S--LW--------------------------MVNRHVIGAHYGLRDWLLQRVTAVVMLVYTIGLLAFLVLAAQTSYEGWKALFDCTWVRVLSTVTVIALLLHAWVGVRDIWMDYVQPLGLRLTLHIATILWLLGSFIYAIKVVWGV
MDSIGGAWPVIWSMIKILCVLLPLLGAVAYATLWERKFLGWIQVRHGPNRVGPMGLLQPIADALKLLTKELINPTAASSGLFRLGPIMAIMPALAAWVAVPFGPEAV-------IANVNAGLLLIMAITSIEVYGVIIAGWASNSKYAFLGALRASAQMVSYEIAMGFCLVIVIMVSGSLHLGEIVAAQAKGSWNWLPLLPVFFVYLISGVAETNRHPFDVVEGEAEIVAGHMVEYSGMGFAIFFLAEYASMWLVSILAVLMFLGGWLSPI--GGWIWLGLKTFFVLSLFIWIRGTFPRFRYDQIMRLGWKIFIPVTLVWLVLVGGWMQTSW--N--IW-------------------------KMAKRVVVGAHYGLRDWLAQRVTGLLMALFTFIVLAQLLLAKPIGYDLWAGIFAAQWMKVLTFSVIIALLYHVWVGMRDVLMDYIAAVWLRLALQIFTIVWLVGCAGWAIQVLWRL
MDALAGGWPVIWALLKIIAVLLPVLGAVAYATLWERKFLGWIQVRHGPNRVGPFGLLQPIADAVKLLTKELINPTAASSGLFRLGPVMAIMPALAAWVAIPFGPDAV-------IANVNAGLLLIMAITSIEVYGVIIAGWASNSKYAFLGALRASAQMVSYEIAMGFCFVVVIMVSGSLSLGDIVAVQGKGSWNWLPLLPIFIVYLISGVAETNRHPFDVVEGEAEIVAGHMVEYSGMGFAIFFLAEYASMWLVSILAVLMFLGGWLSPV--GGWIWLGLKTFFVLSLFIWIRGTFPRFRYDQIMRLGWKIFIPVTLVWLLIVGGWMQTPW--N--IW-------------------------KMAKRTVVGAHYGMRDWLSQRVTAALMGIFTLVVLAQVLFTSPVGYDRWAGIFAPQWMKVLTFTVIAALLWHVWVGMRDVWMDYVQPVGIRLALQIFTIVWLVGCAGWAIQVLWRI
MEFLLDAGLTVWTVLKIVAIVAPMMGAVAYLTLAERKVIGYMQIRIGPNRVGPKGLLQPIADGLKLMLKEIILPTKANKTLFLIGPVLSIGPALAAWAVVPFMPELV-------LANIDASLLYIMAITSMGVYGVIIAGWASNSKYAFLGALRSAAQIVSYEIAMGFALVGVLMLSGSLNLVEIVNQQGQGSWNWLPLFPMFLVYLISGVAETNRAPFDVAEGESEIVAGFHVEYSGMAFAVFFLAEYANMILIAVMTALMFLGGWLSPFPLGGFHWLAIKAAFILFCFLWFRATFPRYRYDQIMRLGWKVFIPVTLVWLVVVGFWMMSPY--T--LW-------------------------KMVNRIVVGAHYGLRDWIMQRVTAVIMAVYTVGIVLAL-LAIPGTHEGWKAFFACTAVRVVTQVTLLAVFAHVWVGMRDLWMDYIKPVGLRLTMHMFTLVWLVGTFVYSVKVVWGM
MEFLNEAGLTVWTLLKIVAIVAPMMGAVAYLTLAERKVIGYMQVRIGPNRVGYFGLLQPLADGIKLLLKEIILPTQSSKGLFLLAPVLSIGPALAAWAVVPFTDKLV-------LANTNASLLYIMAITSMGVYGVIIAGWAANSKYSFLGALRSAAQIVSYEIAMGFALVGVLMVSGSLNLVDIVNQQGHGSWNWLPLFPLFIVYLISGVAETNRAPFDVAEGESEIVAGFHVEYSGMAFAVFFLAEYANMILVAAMTSLMFLGGWLSPFPLGGFIWMALKISLVLFCFLWFRATFPRYRYDQIMRLGWKVFIPVTLVWVFVVGVWMMSPL--T--LW-------------------------NMVNRIVVGAHYGLRDWVLQRVTAVIMAIYTFALVLFL-LAMPSSYEGWKAFFGQTWVQVLTQTTLLAVFMHAWVGIRDLWMDYIKPVGVRLTLHVLTLVWLVSCVIYSIKVVWGL
M---DQLITLVLIIIKIVIILIPLMLVVAFLTFAERKVIGYIQSRVGPNRVGFRGFAQPIADALKLLFKEIIIPTASNRYLYIIAPVLSLMPALAAWAVIPFAKGWI-------LANINAGLLFLFAMTSLGVYGILVAGWASNSKYAFFGALRSVAQVVSYEIPMGFTLVGVLIAAGTMNLQGIILRQAG-HWFWLPLLPLFLVYWITAVAETNRAPFDVAEGESEIVAGFHVEYSGIMFALFFLAEYANMLLVAGIATVIFLGGWLSPFQRIGIIWFVLKLSLFVFTYFWMRATFPRYRYDQIMRLCWKILIPVTLVWIVVLGLAIEFHL--A--PW-------------------------FMVDR---TSRRGYCDWFVQRITALLSGIYAVFLIIFLLIHHPISYAQWHSLFTHLAMKIFTLLVIFSVLWHAWIGMWTIFTDYVKNKPTRLALETIVCLLLVAYFIWAIEFLWIV
MELLTEAGLAVWTLLKILAIVAPLMIGVAYLTLAERKVIGYMQIRIGPNRVGPKGLLQPLADGVKLLMKEIILPTKSSKGLFLVAPVLSIMPALAAWAVIPFTDTMV-------LANIDASLLFIMAITSMGVYGVIVAGWAGNSKYSFLGALRSSAQIVSYEISMGFALVGVLMVSGSLNLVEIVNQQGHGSWNWLPLFPLFLVYLISGVAETNRAPFDVAEGESEIVAGFHVEYSGMAFAVFFLAEYANMILVSALTAIMFMGGWLSPFPLGGVIWLLAKISLVLFLFLWFRATFPRYRYDQIMRLGWKIFIPVSLVWVLVVGAWMMSPL--S--LW-------------------------NMVNRQVVGAHYGLKDWIVQRATAVIMLVYTAALILFL-LAMPSGYEGWKLLFGQTWVKVLTQTTLIALFLHAWVGIRDLWMDYIKPVGVRLTMHTLTAVWLVSCFIYSLKVVWGL
MDVI-MAWPVVWNLIKIIVLVAPLMICVAYLTLWERKMIGYMHVRIGPNRTGPLGLLQPMADGIKLMLKEILLPTQVSPMLFLVAPVLAIMPSLAAWSVIPFGPDRA-------LANINAGILLLLALTSLEVYGVILAGWASNSKYSFLGALRAAAQMVSYELAIGFCMVMVLMVSGSMNISEIVMAQGRGSWNWLPLLPALVVYFISGVAETNRHPFDVVEGESEIVAGHMVEYAGMSFAVFFLAEYANMILVSALAAIMFFGGWQPFFTIGDWFWLFIKTFFLVSLFIWFRASFPRYRYDQIMRLGWKVFIPVTLVWLLVIAVWMQTPF--N--IW-------------------------KMTQRIVSGAHYGLRDWLAQRITGLIMALYTIFLLCSVCTLPQLDYISWSQLFQGQFMKVATMVAVLALIYHAWVGIRDLYMDYLKNTLVRLVLEVGTLVLLTGYAFWAAFILWRA
MDSFGIAWPVVWNLIKIVLIVAPLLLAVAYLTLWERKFLGWIQVRYGPNRLGPWGLLQPMADGLKLLTKEIIRPTNASFKLYLLGPVLAITPALAAWAVIPFGPDMA-------LANVHAGVLLIMAITSIEVYGVIIAGWASNSKYPFLGAIRASAQMISYEIALGFCFLAVVMVSASMNLSDIVAVQQVGSWNWLPLLPLFVVYMISVVAETNRHPFDMVESEAELVAGHMVEYSGMGFAIFFLAEYTSMWLVSFLAAILFLGGWDAPVGFLGWLWLGLKAALVVTWFIWIRGTFPRFRYDQVMRLGWKIFIPLTLVWVVVVGIWLFSPF--N--IWPQ-----------------------QMSKRIVVGAHYGLRDWLSQRVTAVLIALYALTLIVQVLCISPIDYAAWQSIFAAQWMRIFTFVIAVAVLWHAWVGIREIGMDYVSNVALRLVVDVLAIVWLVGCAGWVFQVLWNI
MENFGVVWPVVWSVLKIIAVLLPLLGCVAYLTLWERKAIGWSQIRPGPNRVGPLGLLTPIADAVKLIFKEIIVPSAANKGLFFLGPIMTIMPALAAWAVVPFGPGAA-------IADVNAGLLFLMAITSLEVYGVIIAGWASNSKYAFLGALRASAQMVSYEIAMGFCLVVVLMVTGSMNVSAIVMSQEQGSWNWLPLLPIFLVYFISGLAETNRHPFDVVEGESEIVAGHMIEYSGMSFAMFFLAEYANMILVSALAVLMFLGGWSAPVSWSNWFWLFAKTFFVVTCFLWVRATFPRYRYDQIMRLGWKIFIPITLIWLVVVGLWIQSPF--N--IW-------------------------KMTKRIVTGAHYGLRDWMIQRATALLMALFTIVLLAQVLFTSAIGYDLWAGIFSKQWMKFLTFALIVSLAYHAWVGVRDIWMDYVKPVGVRLFLHTFTLVWLTGCAGWAIQVLWRL
MDYL-PAWLPIWTLAKIIVIVLPLLIAVAYLTYAERKIIGYMQIRIGPNRVGFFGLGQPIADAVKLMTKEIVLPTGADKPLFLLAPVLAIGPALAAWAVVPFTEDWV-------LANIDASLLYIMAITSMGVYGVIVAGWASNSKYAFLGAMRSAAQIVSYEIAMGFALVGVLMAAQSLNMVDIVNAQKG-QWYWLPLFPLFLVYLISGVAEINRAPFDVAEGESEIVAGFHLDYSGMAFAVFFLAEYANMILVSALTSILFLGGWLSPLPFLGFFWIAAKMSFVLFLFLWFRATFPRYRYDQIMRLGWKVFIPVTLIWILVIGGFMQTPL--GY-LF-------------------------HMAVRNVGGAHRGLNLWLTQRAGALVMALYLIGFLVYAWIAGPLDYAAWHGLFVPLGAKAASLLFVAVLLVHSWIGLREIFIDYVHPIAMRLPLSFMFAVLYLGCLIWTADILWGV
M----DFLLLLWIIIKIVIITVPLLLVVAYLTFIERKGIGYIQTRIGPNRVGPLGFLQPIADVIKLITKEIIVPTAANRYLFILAPVVTIAPALAAWAVIPFSEGLA-------LTQINAGVLYLFAMTSLGVYGILIAGWATNSKYALLGSLRAAAQTISYEIAMGFAFVGVLLAAGSMNLQDIVLRQQG-HWYGLPLLPLFICYWISGIAETNRAPFDLAEGESEIVAGFHVEYSGVSFALFFLAEYMNMILISAVASLLFLGGWLSPFQGIGILWFFIKMMGFLGLFIWSRATFPRYRYDQLMRLGWKVLIPVTLLWITVIAIAVQFKW--G--PWFS-----------------------AMVTNVTSLSGNGLRDWLIQRVTSLVLAAYILFLLAYIGYHHPLDFTTWQHLFSHLSMRLFSTLFLFSLFWHAWVGLWTIVTDYIRWASLRLMVQLFIIMTLFLYLIWGLAIFWGV
MDALHAAWPIVWTLLKIIAIIAPLMIAVAYTTLWERKLLGWMQARHGPNRVGPWGLLQPAADGIKLLTKEIIQPTASAKGLFIMGPLMAIMPALAAWSAIPFAPHVA-------LADVNAGLLLVMAITSIEIYGVIIAGWSSNSKYAFLGALRASAQMISYEIAMGFCFLAVLMVSGSMNLTDIVMKQAEGSWNWLPLIPMFVVYLISMVAETNRHPFDVVEGEAEIVAGHMVEYSGMGFAVFFLGEYAAMWLVSILAVIMFLGGWLPPADFAGWIWLGVKTAIVLTMFIWIRATFPRFRYDQIMRLGWKVFIPVTLVWLLVIGVWMHTPL--N--LW-------------------------LMARRLVVGAHYGLRDWLAQRVSALAIVAFTLVLVAQILLTSPLDYTRWAAIFSSQWMKTLTFTAIVALAWHAWVGAREVLMDYAKPTSLRMVFYMLAIVWLISCAGWAVQVLWRL
M-----LKYILWTSLYVLLIIVPLILVVAYYTYAERKVIGYMQDRIGPNRVGSFGLLQPIMDALKLFLKEIITPTNSNRYLFFIAPILAFAPAYAAWAVIPFAKGIV-------LSDMNLGLLYILAMTSFSIYGIVIAGWASNSKYSLFGALRAGAQVISYELAMGFAIVGVVIASGSMGITGIIESQQG-HWYFIPLFPLFIVYFISGIAETNRAPFDVVEGESEIVAGHHIEYTGSRFALFFLAEYANMILISILTAIMFLGGWNSPFQGTATVWLFGKTGIFMFMFLWVRATYPRYRYDQIMRLGWKIFIPLTFIWVVVVACMVRFGV--G--PW-------------------------WMA--VISLTSSGVKDFFVQRVTAVIIAVYFAYILIEALCAGALNYDSWHGLFTDMFLRILTLMAYLSVFLHAWVGLWIICGDYIKCAWASATIMLSFILVYVFCFFWLFAILFFY
MEFLNEAGLTAWTLLKIVAIVAPMMGAVAYLTLAERKVIGYIQIRIGPNRVGPKGLLQPIADGLKLLLKEIILPTNANKSLFLLAPVLSIMPALAAWAVVPFTDTLV-------LANIDASLLFIMAITSMGVYGVIVAGWAANSKYSFIGAMRSAAQIVSYEIAMGFALVGVLMVSDSLNLVKIVEQQAHGSWNWLPLFPLFLVYLISGVAETNRAPFDVAEGESEIVAGFHVEYSGMAFAVFFLAEYANMILVSTMTAIMFLGGWLSPFPLGGFFWLALKVAMVLFCFLWFRATFPRYRYDQIMRLGWKVFIPLTLVWVVVLGAWMMSPL--S--IW-------------------------QMVNRIVVGAGYGLRDWVMQRVTAVIMALYTVALVLFL-LTAPSSYEAWQSFFKSTWVQVLTQTTIVALLLHVWVGIRDVWMDYVKPVGVRLALHSFTIVWLASCFIYSVKVVWGL
MEMI-PAWTPVWTLIKILCVTLPLLGCVAYLTYWERKMIGRMHIRMGPSYVGPMGLLQPIADAVKMMFKEIIVPMNANKGLFIIAPIMTIMPALAAWAVIPFGPETV-------LANVNAGLLYLMAITSLEVYGVIIAGWASNSKYAFLAAMRASAQMVSYELAIGFVLVTVLLVAGSLNMTDIVMTQTTGSWNWLPLLPLLVIYMISAVAETNRHPFDVVEGESEIVAGHMVEYSGMTFAIFFLAEYANMILLSCLAAIMFFGGWDAPVAFLGWIWLGIKTFLLVSMFIWFRASFPRYRYDQIMRLGWKVFIPLTLVWLVVVAAWMQTPW--N--IW-------------------------NMGKRLVVGAHYGLKEWVAQRITAVIMSVYTIGLFLAVLFTPDLDYAKWVGFFNFTVLKILALLAILSLCYHAYIGIRDIWMDYVKPTGIRLGLQVFTALWLLGAAGYAADILWRV
MAALETAWLVIWSIIKILVIALPIIICVAFLTLWERRMIGYMHIRRGPNRVGPGGILQPFADVLKLLTKEVIVPSKSNKILYIVAPILTLVPALAAWAVIPFGPEAV-------LANINAGLLFVMAVTSLGVYGVILAGWASNSKYPFIAAMRASAQMISYELAMGFVLLTVLLVSGTLNMNGIVTTQTKGSWNWLPLLPLFVIYVISTVAETNRHPFDVVEGESEIVAGHMVEYSGMGFAMFFLAEYANMILLSAMASILFLGGWSSPLDFAGWLWLGIKAFVVVSFFIWFRASFPRYRYDQIMRLGWKIFIPLTGIWLVVVAIWMQTPF--N--IWTH-----------------------NMSTRRVVGAHYGTKDFIVQRVTAVILAVYSVLFLISALFT-SIDYHSWIGFFTFTCFKIAATLAFLSLAWHAWIGVRDIWMDYVKSAGLRLALFVLTVLWLVGSVAYFASIIWSL
MDNLAGTWMVIWSLLKIIVVVAPLMICVAYLTLWERKAIGWSQIRPGPNRVGPMGLLTPIADAVKLIFKEIIIPSAANKSLFFLGPIMTIMPALAAWAVVPFGPGVA-------VADVNAGLLFVMAITSLEVYGVIIAGWASNSKYAFLGALRASAQMVSYEIAMGFALVIVLMVTGSMNMTDIVVSQDTGSWNWLPLLPVFVVYFISGLAETNRHPFDVVEGESEIVAGHMIEYSGMSFAMFFLAEYANMILVSALAVVMFLGGWAAPISFSNWFWLFFKTFVVVTGFLWVRATFPRFRYDQIMRLGWKIFIPVTLVWLVLVGLWIQSPF--N--IW-------------------------KMTKRIVVGAHYGLRDWMVQRATALLMAVFTIVLLVQVLLPGTLGYDLWASIFSQQWMKFLTFALIISLCWHAWVGVRDIWMDYVKPVGVRFALHVFTLVWLTGCAGWAIQVLWRL
MATIPTLWYGVWTLIKIVCIALPIILCVAYLTYWERKMIGFMHVRKGPNRVGYRGLLQPFADVFKLLTKEVIIPSKANRILFLLAPVVTLMPALAAWAVIPFGPELV-------LADVNAGLLYVLAISSLGVYGVVVAGWASNSKYALLGGLRAAAQVLSYELAIGFVLVTVLLVSGTLNLSGIVQGQDAGSWNWLPLLPLFVIYVVSAVAETNRHPFDVVEGESEIVAGPMVEYSGMGFALFFLGEYANMIMLSALASIMFLGGWLPPLDFAGWLWLGLKTFVVVSMFVWFRATFPRYRYDQIMRLGWKVFIPLTGVWLVVVAIWMQTPW--N--IW-------------------------NMAKRLVVGAHYGTIDFIVQRITAVIMIIYTLVFLVGVLLTPELNYEGWRNLFAFKAFQLLTTLFFISLAWHAWIGVRDIWMDYVKPTGLRLGLQTLTLLWLAGCIIYFAQIIWSL
MNVLPTVWMVLWTIIKIVVIAVPIILCVAYLTYWERKMIGFMHVRMGPNRVGFRGLLQPFADVFKLLTKEVVVPSEANKVLFVVAPVVTLMPALAAWAVVPFGPEIV-------LANVNAGLLYVMAITSIGVYGVIVAGWASNSKYAFLGALRASAQMVSYELAIGFVLVTVLLVSGSLNMSEIVLGQSRGSWNWLPLLPLFVIYVISAVAETNRHPFDVVEGESEIVAGHMVEYSGMAFALFFLGEYANMILLSCMASIMFLGGWMPPLDIAGWLWLGLKTFCVVSLFVWFRASFPRYRYDQIMRLGWKIFIPLTGVWLVIVAIWMQTPW--N--IW-------------------------RMAKRLVVGAHYGVMDFIVQRITAVIMAVYTLVLLIGILAMPAFTYENWTALFTFYVGQLLASLAFIALGWHAWIGVRDIWMDYVKPVGVRLLLQVLTILWLVGSFIYFAQILWSI
MDTL-GLWPLVWSLLKIVAVVAPLMLCVAYLTLWERKAIGWSQIRPGPNRVGPFGLLTPIADAVKLIFKEIIKPAAASKGLFFLGPVMTIMPALAAWAVVPFGPDAA-------VANVNAGLLFLMAITSLEVYGVIIAGWASNSKYAFLGALRASAQMVSYEIAMGFALVVVLMVTGSLNMTEVVQVQERGSWNWLPLFPIFIVYFISGLAETNRHPFDVVEGESEIVAGHMIEYSGMSFAMFFLAEYANMILVSALAVVMFLGGWSAPISWSNWAWLFGKTFVVVTMFLWVRATFPRFRYDQIMRLGWKIFIPITLIWLVVVGAWMQTPF--N--IW-------------------------KMSKRIVVGAHYGLRDWLAQRITAVLMALFTVVLLAQVLMPGELGYDRWAAIFSTQWMKLLTFVTILALAYHAWVGVRDIWMDYVKPVGVRLTLQVFTIVWLVGCAGWAIQVLWRL
MNLIPTAWLVVWSLVKIVVIAVPIILCVAYLTYWERKMIGAMHARKGPNRVGYRGLLQPFADVFKLLTKEVIMPAKANKVLYVLAPVVTLMPALAAWAVIPFGPEIV-------LANVNAGLLYVMAITSIGVYGVIVAGWASNSKYAFLGALRAAAQMVSYELAIGFVFITVLLVSGTLNLSGIVNGQGAGSWNWLPLLPLFVIYVVSAVAETNRHPFDVVEGESEIVAGHMVEYSGMGFALFFLGEYANMILLSALASIMFLGGWMPPLEIAGWLWLGLKTFVVVSMFVWFRATFPRYRYDQIMRLGWKVFIPFTGIWLLVVAIWMQTPW--N--IW-------------------------QMAKRLVVGAHYGTMDFIVQRVTAVIMAVYTLVLFFGIIFTSELNFESWRRLFTFTCLSLLATLAFLSLAWHAWIGVRDIWMDYVRSAGLRLFLQALTVLWLVGAVVFFAKILWSL
MDII----DALIIGFKINLILLPLILAVAYTTFAERKLIGYMQMRLGPNRVGPKGWLQPIADVIKLLMKEIVIPSGANKTLFLLAPILFIAPSFAAWAVIPFSAEIV-------LADINVGLLYILAMTSIAVYGVIIAGWASNSKYALIGSLRSASQIISYEIAMGFALVAVLMASGTMNLGDIVMAQDG-HWYWIPLLPILVVYWISGVAETNRAPFDLPEGESEIVAGFHVEYAGIGFSLFFLAEYANMILISVLTALFFFGGWLNPFQGIGTIWLLLKAAWFLFMMIWLRATFPRYRYDQVMRLGWKIFIPVTVIWLIILTFMIKAGV--S--PWFT-------------------GRGVLMVTASTSLGRSGLHDWIIQRVSALVMLAYVIYLGYFLCTTPELTFPVWQELFASTFMKVFSLLALLSVIGHAWIGLWIVSTDYMPKLAIRFIFQVLVILICLTLLVWGIQILWSL
MEYAPALFVLTKNTLLIIAIVLPLMLAVAYLTFAERKIIAYMQLRVGPNRVTFFGWGQPIADAVKALMKEIIIPSGANKLLFVLAPVLTFAPALAAWAVVPFSPEVV-------LADINAGLLYILAMTSMGVYGVIIAGWASNSKYAFLGAMRSAAQVVSYELAMGFALVCVLMMSHSLNLSDIVRGQQGGNWYLIPLFPMFLVYFISGVAETNRAPFDVAEGESEIVAGFHVEYSGMAFTVFFLAEYSNMILVATLASIIFLGGWLPPIDMAGFIWLVTKIAFLLFCFLWFRATFPRYRYDQIMRLGWKVFIPITLVWILVVGLVMQLPL--N--LWF------------------------HM-KRIVTGAHYGLRDWLAQRVTAVIMTIFVLCLAGTLLVSPLPDYPAWKSLLGNQWMRIAFFLFLIGLFWHAWIGIRNILMDYVHATGIRLALQIGVIVSLLFYTVWSAEILWAL
MTLLPTAWLVVWTLIKIIVIAVPIILCVAYMTYWERKMIGAMHVRLGPTRVGFRGLLQPFADVFKLLTKEVIVPSKANKVLYILAPVVTLMPALAAWAVIPFGPELV-------LGDINAGLLFIMAITSIGVYGVIVAGWASNSKYAFLGALRAAAQMLSYELAIGFVLVTVLLVSGTLNLSGIVIGQDTGSWNWLPLLPLFVIYVISAVAETNRHPFDVVEGESEIVAGHMVEYSGMGFALFFLGEYANMILLSALASIMFLGGWTPPLDIAGWLWLGLKTFVVISMFVWFRATFPRYRYDQIMRLGWKVFIPLTGIWLLVVAIWMQTPW--N--IW-------------------------QMARRHVVGAHYGTLDFIAQRVTAIIMAVYTLVLLGGILFTPELNYEGWRGLFTFTCLQMLATLAFMSLVWHAWIGVRDIWMDYVRSAGLRLFLQVLTILWLVGALVYFAKILWSL
MDSIGGAWPVIWNLLKIVCVLAPLMGAVAYLTLWERKLLGWIQVRHGPNRVGPLGLLQPIADAVKLLTKEIISPSAAAGGLFRLGPIMAIMPALAAWVAIPFGPDVV-------LANVNAGLLLIMAITSVEVYGVIIAGWASNSKYAFLGALRASAQMVSYEIAMGFCLVVVIMVTGSLHLGDVVAGQGKGSWNWLPLLPIFVVYVISGVAETNRHPFDVVEGEAEIVAGHMVEYSGMGFAIFFLAEYASMWLVAILAALMFLGGWLSPV--AGWIWLGIKTFFVVSLFIWVRGTFPRFRYDQIMRLGWKIFIPVTLVWLLVVGGWMQTSW--N--IW-------------------------KMSKRVVVGAHYGLRDWIAQRATAIIMALFTVVVLAQVLLTRPIGYDRWAGIFSAQWMKVLTFVVIVALLYHVWIGMRDVLMDYVKPVVLRLVLQIFSIAWLVGCAGWAIQVLWRL
MHALETLWTIIWYVICILVIAFPVIISVAFLTLWERRMIGYMHIRRGPNRVGPGGILQPFADVLKLLTKEVLTPSKANKILYYIAPVIVLAPALAAWAVVPFGPEAV-------LANVNAGLLYIMAITSLGVYGVIIAGWASNSKYSFLGAMRASAQMISYELAMGVVLLTVLLVTGSLNMNSIVMSQTSGSWNWLPLLPLFVIYVICTVAETNRHPFDVVEGESEIVAGHMVEYSGMGFALFFLAEYANMLLLSAMASIMFLGGWSSPLDFAGWVWLAIKTVCVVSFFIWFRATFPRYRYDQIMRLGWKVFIPLTGVWFLVVAIWMQTPF--N--IW-------------------------KMIKRNVVGAHYGVWGFLIQRITAVILAVYSTCFLIALLVLP-ASYDSWVSIFRWSLFKIFTMLAFLSMSWHAFIGARDIFMDYVKPAGLRLALHVFCILWLIFAIVYFANVLWSL
MNVLPTAWLVVWTVVKILIIAVPIILCVAYLTYWERKMIGFMHVRLGPTRVGYRGLLQPFADVFKLLTKEVIVPSQANKVLYILAPVVTLMPALAAWAVVPFGPEAV-------LANVNAGLLYIMAITSIGVYGVIVAGWASNSKYALLAALRASAQMVSYELAIGFVLVVVLLVSGSLNMNEIVLGQGRGSWNWLPLLPLFVIYVISAVAETNRHPFDVVEGESEIVAGHMVEYSGMAFALFFLGEYANMILLSALASIMFLGGWMAPVDIAGWIWLGLKTFFVVSLFIWFRASFPRYRYDQIMRLGWKIFIPLTGVWLVVVAIWMQTPW--N--IW-------------------------HMSTRLVVGARYGLKDFIVQRITAVILAVYTLVLLVGVLAMPGFTYESWKGLFSFTVFQILATLAFISLAWHAWIGVRDIWMDYVRNVGVRLLLQVLTILWLVGSTVYFAQIIWRL
MAALETLWMVLWTIILILVIALPIIICVAFLTLWERRMIGYMHVRRGPNRVGPGGLLQPFADVLKLLTKEVIVPAKANKVMYILAPIMTLVPALAAWAVVPFGPEAV-------LANVNAGILYIVAITALGVYGVIFAGWASNSKYPFLGAMRASAQMISYELSLTFVLVTIILVSGTMNMNGIVLQQTSGSWNFIPLFPLFIVYIISIVAETNRHPFDVVEGESEIVAGHMVEYSGMGFAMFFLAEYANMILLSALCSIFFLGGWSAPLDMVGWLWLGIKTFCVVSLFVWFRASFPRFRYDQIMRLGWKVFIPLTLIWFFVVAIWMQTPL--S--IW-------------------------NMETRRAVGARYGVMDFIIQRVTAVILAVYSILFLLVVLFT-KVDYYSWVNLFTFTWFKISTSLAFFALIYHAWVGVRDIWMDYITCVKLRLALQVLTVMWLVSSIVYFASVLWSL
MNTLETPWLVVWTLVKIVVIAVPIILCVAYLTYWERKMIGAMHVRLGPTRVGYRGLLQPFADVFKLLTKELIVPSKANRVLYILAPVVTLMPALAAWAVIPFQPEVV-------LADVNAGLLFILAITSIEVYGVIMAGWASNSKYALLGALRASAQMVSYELGIGFVMVTVLLVSGTLNLSGIVEGQTVGSWNWLPLLPLFVIYVVSSVAETNRHPFDVVEGESEIVAGHMVEYSGMGFALFFLGEYANMILLSAMASIMFLGGWAAPLDFAGWLWLGLKTFVVVSMFIWFRATFPRYRYDQIMRLGWKVFIPLTGIWLVVVAIWMQTPW--N--IW-------------------------QMAKRLVVGAHYGTRDFIVQRATAVIMAVYTLVLVLYAVLVPSLDFESWRAFFAFTVGQLLATLAFLSLAWHAWVGVRDIWMDYAHSDGLRLFLQVLTILWLVAAVVFFGQILWSL
MESISYVLPGLLILAQSVFLISVLLIFVAYILYADRKIWAAVQLRRGPNVVGPWGLFQAFADLLKFVFKEPVIPSGANKVVFILAPLVAAVLALSTWAVIPVSEGWA-------IADINVGILYIFAIASLEVYGVIMGGWASNSKYPFLGALRSAAQMVSYEVSIGFVIVTVLLTVGSLNLTDIVLSQSDGDWNWLVLFPMFIIFFISALAETNRPPFDLVEAESELVAGHMIEYSSTPFLLFFLGEYVAIVLMCALTTILFLGGWLPPFNFAGLIWFVLKVVMVFFMFALVKSFVPRYRYDQLMRLGWKVFLPISLFMVVATAAFLKI----T--GL-------------------------AMSVRGLGSAKEGTDHFWRQRLTAVSNLFLVIFFVGFVVFYNGASYETVRGALGNPVVAILIALMLLSILYHMKIGMQVIIEDYVHGAKVPLILLNIFFIVGVSALYALVTIAFGG
MDLL-DLGLVVWTVLKILAVAVPLIVAVAMFVYWERKVIGWMHVRMGPNQIGPFGLLQAFADVFKLLFKEVVRPSKANKALFYLAPLIALVPAFAAWAVIPFDDGLV-------LANVNAGLLFLLAMTSMGVYGIIIAGWASNSRYAMLGAMRAAAQTISYEIAMGFSLVSVLVLAGSLNLSAIVQAQSGPDWFMWPLLPMFVIYFISGVAETNRAPFDVAEGESEIVAGFHVEYSGSAFAIFFLAEYANMILIAFLAPVLFLGGWLSPFP--SWIWLFAKAFFFANCYLWFRATFPRYRYDQIMRLGWKVFVPITLVWVMVAACLKYFGW-VT--VG-------------------------AMSARGLGAAKDGVHHFVVQRITAVALFFLVIYFVGFLVSLAGADYAAARAAVAHPCNAVLLIAFLVAMFWHAQLGLQVVIEDYVHTQGLAILSQLAVVLAALASVLAVLRIALGA
MDVIPTAWLVVWTVIKIVVIALPIIICVAFLTYWERKMIGFMHVRRGPNRVGPRGLLQPFADVFKLLTKEVVVPSQANKVLFIVAPVVVLMPALAAWAVIPFGPETV-------LANVNAGLLYVMAITSLGVYGVIVAGWASNSKYALLAAMRASAQMLSYELAISFVLLVVVLVSGSMNVSEIVNVQLRGSWNWLPLLPLFVIYIICMVAETNRHPFDVVEGESEIVAGHMVEYSGMAFALFFLGEYANMIFLSAMASIMFLGGWSAPLDFAGWLWLALKTFVVVSLFIWFRASFPRYRYDHIMRLGWKIFIPLTGVWLVVVAIWMQTPW--N--IW-------------------------NMGRRLVVGAHYGVKDFIAQRLTAIILATYTLVLLIGILVMPEFNYANWKALFTFHVFQILATLAFISLAWHAWIGVRDIWMDYVRAVSVRLLLHTLTILWLVGSVAYFAQILWSL
MEAL-AAWVPVWTLVKIFAIILPLMGCVAYLTLAERKIIGWMQVRNGPNRVTFFGLAQPIADGLKLLFKEIVLPSASSKTLFVLAPVLALAPSLAAWAVIPFSEGLV-------LADINAGLLYIMAITSMGVYGVIIAGWASNSKYAFLGSLRSAAQIVAYEIAMGFALVTVLMVSQSLNLSDIVRGQGEGSWNWLPLFPMFIVYFIAGVAETNRSPFDVVEGESEIVAGHMIEYSGMAFALFFLAEYANMILIATLTSIMFLGGWLSPVGFLGFHWLAAKSAFCLFFFLWLRATFPRYRYDQIMRLGWKVFIPVTIVWLVFIGGWMMSPL--S--IW-------------------------KM-NRVVVGAHYGLKDWLGQRITAVVMAVYTLIFAVGALSMGELNYENWRGLFAGGFMRFATFLFFASLMYHAWVGVRDIYMDYIKPTGVRVVLHAVTLLALIGYLGWAAQVLWRL
MSW-PDVIDILLSILKAVVILLVVVTCGAFMSFGERRLLGLFQNRYGPNRVGWGGSLQLVADMIKMFFKEDWIPRFSDRVIFTLAPVIAFTSLLLAFAIVPVSPTWV-------VADLNIGILFFLMMAGLAVYAVLFAGWSSNNKYSLLGAMRASAQTLSYEVFLGLSLMGVVAQAGSFNMTDIVNNQAG-LWNVIPQFFGFVTFAIAGVAVCHRHPFDQPEAEQELADGYHIEYSGMKFGLFFVGEYIGIVTISALMVTLFFGGWQGPL---PFIWFALKTAFFMMMFILIRAALPRPRYDQVMSFGWKICLPLTLLNLLGTAAVILWQ---------------------------------QMVSNASALGRNGVHDFILVRATAIVLTLYIIYMVGFFALHSEVTWGVWTGFFSSAFTKVFTLLALFSILIHAWIGMWQVLTDYVKHVATRLLLQLVIVVALLAYVIYGFVVVWGV
MSW-PEVIDVLLTILKAIVILLVVVTCGAFMSFGERRLLGLFQNRYGPNRVGWGGSLQLVADMIKMFFKEDWIPKFSDRVIFTLAPMIAFTSLLLAFAIVPVSPSWV-------VADLNIGILFFLMMAGLAVYAVLFAGWSSNNKYSLLGAMRASAQTLSYEVFLGLSVMGVVAQAGSFNMTDIVNNQAD-IWNVIPQFFGFVTFAIAGVAVCHRHPFDQPEAEQELADGYHVEYSGMKFGLFFVGEYIGIVTVSAMIVTLFFGGWQGPF---PFIWFAIKTAFFMMMFILIRASLPRPRYDQVMSFGWKICLPLTLINLLVTAAVILWQ---A-----------------------------QMVSNASALGRNGVHDFILVRATAIILTLYIIYMVGFFALTSDVTWEVWSGFFASAFTKVFTLLALFSVLIHAWIGMWQVLTDYVKSLALRLTLQLAIVIALVTYVIYGFVVVWGM
MSAIPTAWYVVWTLLKVVAIAVPVILCVAYLTYWERKMIGFMHVRLGPTRVGYRGLLQPFADVFKLLTKELIVPAKSNKVLYLLAPVVTLMPALAAWAVIPFSPDVV-------LSDVNAGLLYILAITSLGVYGVIVAGWASNSKYALLGGLRAAAQVLSYELAIGFVLITVLLVSGTLNLSGIVVGQTQGSWNWLPLLPLFVIYVISAVAETNRHPFDVVEGESEIVAGPMVEYSGTGFALFFLGEYANMIFLSALASIMFLGGWTPIVEFAGWLWLGLKTFVVVSMFIWFRATFPRYRYDQIMRLGWKVFIPLTGVWLVIVAIWMQTPW--N--IW-------------------------HMANRLVVGAHYGTLDFLAQRVTAVIMAIYTLVIIGGILFSSELNFETWRGLFSFTVGQLLATLFFLSLSWHAWIGVRDIWMDYVKPAGLRLFLQVLTLLWLVASVVFFAKIIWSL
MQAWNDFGLLVSVIVKIVIIMLPLIITVAYLTYFERKVIGYMQLRVGPNVTGPYGLIQPFADVLKLLFKEVTRPSQANKALFYIGPMMSLMPAFAAWAVIPFSETWF-------LTRINAGLLYILMITSLSVYGVIIAGWASNSKYAFLGAMRASAQTISYEIAMGFALIGVIMVSGSMDFHDIVMSQAKGSWNWLPLFPLFVVYLISAVAETNRAPFDVAEGESEIVAGFHVEYSGFAFALFFLAEYIFMILVAALTALLFFGGWLSPFPIGSVLWMFLKMALVLYFYLWIRATFPRYRYDQIMRLGWKVLIPVTIVAVIVLGLWMISPL--N--LW-------------------------HMIDRKLAGAHYGLRDWIMQRITAVIMLVYSVLFLIMI-ICLPHSYQEWQCFFAQTWVRLITQIFVLALVLHAWVGIRDLWMDYIKPAGLRLFLHVATILWLVGCLIYSVKVIWGV
MSW-PDLIEILLSILKAVVILLVVVTCGAFMSFGERRLLGLFQNRYGPNRVGWGGSLQLVADMIKMFFKEDWVPKFSDRVIFTLAPMIAFTSLLLSFAIVPVSPNWV-------VADLNIGILFFLMMAGLAVYAVLFAGWSSNNKYSLLGAMRASAQTVSYEVFLGLSLMGVVAQAGSFNMTDIVNNQAH-LWNVIPQFFGFVTFAIAGVAVCHRHPFDQPEAEQELADGYHIEYSGMKFGLFFVGEYIGIVTVSALMVTLFFGGWHGPF---PFVWFALKTAFFMMMFILIRASLPRPRYDQVMSFGWKVCLPLTLINLLVTAAVILWQ---A-----------------------------QMVSNASALGRNGVHDFILVRATAIVLTLYIIYMVGFFATSGELTFEVWTSFFSSAFTKVFTLLALFSILIHAWIGMWQVLTDYVKPLAVRLLLQLVIVVALVVYVIYGFVVVWGV
MARLPTLWMIIWYVLMILVIILPIVILVAFLTLWERRLIAYMHVRRGPNRVGPSGLLQPFADVLKLLTKEVIIPAKANKVLYLLATLITLVPALVTWAVVPFGPEAV-------LADINAGLLFVMAVTSLGVYGVILGGWASNSKYPLIAAMRASAQMISYELAMGFVLLTVLLISGTLKMNGVVLQQTEGSWNWLPLFPLFIIYVISSVAETNRHPFDVVEGESEIVAGHMVEYSGMGFAMFFLAEYANMILLSSMASIFFLGGWTSPLNFAGWIWLGLKAFVVVSFFIWFRATFPRYRYDQIMRLGWKIFIPLTGIWFLIIAIWKNSPL--S--IW-------------------------NMSKKRAVGAHYGTIGFIVQRLTATLLAIYSVFFLLTLLFTP-VTYENWLHLFTFTVLQICVTLVFFTLAWHAWIGIRDVWMDYIDCWMLRLVLFIFTIFWLIAMSMYFCFVIWSL
MSW-PDVIDILIAVLKAVVILLVVVTCGAFMSFGERRLLGLFQNRYGPNRVGWGGSLQLVADMIKMFFKEDWIPRFSDRVIFTLAPMIAFTSLLLAFAIVPVSPGWV-------VADLNIGILFFLMLAGLAVYAVLFAGWSSNNKYSLLGAMRASAQTLSYEVFLGLSLMGVVAQAGSFNMGDIVDNQAH-LWNVIPQFFGFLTFAIAGVAVCHRHPFDQPEAEQELADGYHIEYSGMKFGLFFVGEYIGIVTISAMMVTLFFGGWHGPF---PFIWFALKTAFFMMMFILIRASLPRPRYDQVMSFGWKVCLPLTLINLLVTAAVILWQ---A-----------------------------QMVSNASALGRNGVHDYLLVRASAIVLALYIVYLVGFFAISGELTWEIWTGFFSSAFTKVFTLLALFSVLIHAWIGMWQVLTDYIKPLAIRLVLQLAIVVALLVYVIYGFVVVWGV
MSW-PDVIDILLSTLKAVVILLVVVTCGAFMSFGERRLLGLFQNRYGPNRVGWGGSLQLVADMIKMFFKEDWTPRFADRVIFTLAPMIAFTSMLLAFAIVPVSPNWV-------VADLNIGILFFLMLAGLAVYAVLFAGWSSNNKYSLLGAMRASAQTLSYEVFLGLSLMGVVAQAGSFNMGDIVDNQAN-LWNVIPQFFGFVTFAIAGVAVCHRHPFDQPEAEQELADGYHIEYSGMKFGLFFVGEYIGIVTVSALIVTLFFGGWHGPW---PFIWFALKTAFFMMMFILIRASLPRPRYDQVMSFGWKVCLPLTLINLLVTAAVILYQ---A-----------------------------PMVSNASALGRNGVHDYILVRASAIVITLYIIYMIGFFAVTGDLTYEVWSGFFGSAFTKVFTLLTLFSILIHAWIGMWQVLTDYVKPVAIRLGLQFVIVVALLVYVIYGFVVVWGV
MSW-PELIDILISILKAVVILLVVVTCGAFMSFGERRLLGLFQNRYGPNRVGWGGSLQLVADMIKMFFKEDWVPRFSDRVIFTLAPMIAFTSLLLAFAIVPVSPSWV-------VADLNIGILFFLMLAGLAVYAVLFAGWSSNNKYSLLGAMRASAQTLSYEVFLGLSLMGVVAQAGSFNMTDIVNNQAH-LWNVIPQFFGFVTFAIAGVAVCHRHPFDQPEAEQELADGYHIEYSGMKFGLFFVGEYIGIVTVSALIVTLFFGGWQGPF---PFIWFAIKTAFFMMMFILIRASLPRPRYDQVMSFGWKVCLPLTLINLLVTAAVILWQ---Q-----------------------------PMVSNASALGRNGVHDYILVRATAIVLTLYIIYMVGFFATSGTLTWEVWTGFFSSAFTKVFTLLALFSILIHAWIGMWQVLTDYVKPLAIRLPLQLLIVVALLVYVIYGFVVVWGV
MSW-PDVIEILLSILKAVVILLVVVSCGAFMSFGERRLLGLFQNRYGPNRVGWGGSLQLVADMIKMFFKEDWIPRFSDRVIFTLAPMIAFTSLLLAFAIVPVSPTWV-------VADLNIGILFFLMMAGLGVYAVLFAGWSSNNKYSLLGAMRASAQTLSYEVFLGLSLMGVVAQAGSFNMTDIVNNQAH-LWNVIPQFFGFITFAIAGVAVCHRHPFDQPEAEQELADGYHIEYSGMKFGLFFVGEYIGIVTVSALIVTLFFGGWQGPW---PFIWFALKTAFFMMMFILIRAALPRPRYDQVMSFGWKVCLPLTLINLLVTAAVILWQT--A-----------------------------AMVSNASALGRNGVHDFILVRATSIVMTLYIIYMIGFFAMNGDLTYEVWTGFFSSTFTKVFTLLTLISILVHTWIGMWQVLTDYVKHLALRLFLQLAIVVALVVYVIYGFVVVWGV
MSW-PEVIDILLAVIRAIVILLTVVVCGALLSWVERRLLGWWQDRYGPNRVGPFGAFQLGADMIKMFFKEDWIPRFADKSIFIIAPIVAMSAMLLAFVIIPITPTWG-------VADLNIGLLFFMAMAGLSVYAVLFAGWSSANKYALLGALRASAQTVSYEVFMGVALMGVVLQAGSFNLRDIVEYQQN-FWFIIPQFFGFCTFFIAAIAVTHRHPFDQPEAEQELADGYHIEYAGMKWGMFFVGEYVAIVFISALLTTLFFGGWHGPFG--PFIWFALKTSFFIMIFILLRASVPRPRYDQVMSFSWKFCLPLTLINLLITGVLVVA----A-----------------------------GMVTNVTNFSRSGLYDWMAQRVSAVLLAAYFLFLLGFLVCHPNLGYAEWKALFSHTAMRIFSLLALGGLIVHAWVGMWTITTDYLTPTGVRFLVQAACGVLQFVLFVWGVQILWGF
MSW-PELIEILLTILKAVVILLVVVTCGAFMSFGERRLLGLFQNRYGPNRVGWGGSLQLVADMIKMFFKEDWIPKFSDRVIFTLAPMIAFTSLLLAFAIVPVSPGWV-------VADLNIGILFFLMMAGLAVYAVLFAGWSSNNKYSLLGAMRASAQTLSYEVFLGLSLMGVVAQAGSFNMTDIVNSQAH-VWNVIPQFFGFITFAIAGVAVCHRHPFDQPEAEQELADGYHIEYSGMKFGLFFVGEYIGIVTISALMVTLFFGGWQGPL---PFIWFALKTAFFMMMFILIRASLPRPRYDQVMSFGWKICLPLTLINLLVTAAVILWQ---A-----------------------------QMVSNASALGRNGVHDFILVRATAIVLTLYIIYMVGFFATSGELTYEVWIGFFASAFTKVFTLLALFSILIHAWIGMWQVLTDYVKPLALRLMLQLVIVVALVVYVIYGFVVVWGV
MSW-PDLIDILLSILKAVVILLVVVTCGAFMSFGERRLLGLFQNRYGPNRVGWGGSLQLVADMIKMFFKEDWVPRFTDRVIFTLAPVIAFTSLLLAFAIVPVSPSWV-------VADLNIGILFFLMMAGLAVYAVLFAGWSSNNKYSLLGAMRASAQTLSYEVFLGLSLMGVVAQAGSFNMGDIVNNQAH-LWNVIPQFFGFVTFAIAGVAVCHRHPFDQPEAEQELADGYHIEYSGMKFGLFFVGEYIGIVTVSALIVTLFFGGWNGPF---PFIWFALKTAFFMMMFILIRASLPRPRYDQVMSFGWKVCLPLTLINLLVTAAVILWQ---A-----------------------------QMVSNASALGRNGVHDFILVRATAIVLTLYIIYMVGFFATTGEISWEVWTGFFSSAFTKVFTLLALVSILIHAWIGMWQVLTDYVKPLAVRLVLQLLIVVALVAYVLYGFVVVWGV
MSW-PEVLSVIFSVLKAVVIILVVVVCGAFMSFGERRLLGLFQNRYGPNRVGWGGSLQLAADMIKMFFKEDWIPRFSDRVIFTLAPMIAFTSLLLAFAIVPVSPTWV-------VADLNIGILFFLMMAGLAVYAVLFAGWSSNNKYSLLGAMRASAQTLSYEVFLGLSLMGVVAQAGSFNMTDIVNNQAH-LWNIVPQFFGFITFAIAGVAVCHRHPFDQPEAEQELADGYHIEYSGMKFGLFFVGEYIGIVTVSALIVTLFFGGWNGPW---PFIWFALKTAFFMMMFILIRAALPRPRYDQVMSFGWKVCLPLTLINLLVTAAVILWQ---A-----------------------------SMVSNASALGRNGVHDYILVRATAIIIALYIVYMVGFFATSGELTWQIWTGFFASAFTKVFTLLALFSVLVHAWIGMWQVLTDYVKPLAIRLVLQLAIVAALLVYVIYGFVVVWGV
MNNF--DWNLSLVIGLILLPLLPLIISVAMYVWWERKVIGWMHVRLGPNQVGPMGLAQAFADVFKLLFKEITVPEKASRFLFYLAPLLALTPAMAAWAVVPIGNRMA-------WSNANAGLLYLLAMTSLGVYGIILAGWASNSKYAFLGAMRSAAQVVSYEIAMGMALVSVLILCGSLNLSDIVNAQAGSEWFWLPLAPMFVIYFISGVAETNRAPFDVAEGESEIVAGFHVEYSGSAFAIFFLAEYANMILVAFLSSVLFLGGWLSPFQLGGWWWLFAKAFGMAFLFLWFRATFPRYRYDQIMRLGWKVFIPITIAWIFVAGCLAFFTIP-G--VN-------------------------PMNVRGLGAARSGTHHFTVQRITAVALVPLALWFVWFALSLIHLDYAGAHALVARPFNAVLLIAFVLSVFWHAQLGLQVVIEDYVHTPGLEIVSQLAVVLGALACVLAVVRIALGS
MDW-PAVMEVLISILKSVVILLVVVTCGAYMSLGERRILGLFQNRYGPNRVGPFGMGQLVADMFKMLFKEDWIPKFADKRIFTLAPVIAFCSLFLAFAIVPVSPTWY-------VADLNIGILFFLMMAGLAVYAVLFAGWSSNNKYSLLGAMRASAQTVSYEVFLGISLLGVVAQAGSFNMLDIVNSQEH-MWNIIPQFFGFLTFAIAGVAVCHRHPFDQPEAEQELADGYHVEYSGMKFGLFFVGEYIGIVTVSALIVTLFFGGWHGPF---AFIWFAIKTAFFMMMFILIRASLPRPRYDQVMSFGWKVCLPLTLINLLVTAAVILCN---A-----------------------------QMVSNASTFGRSGIHDWLLIRASAIIIALYVIYLVGFVAI-NDITYEVWRGFFASSVTKVFTVLTLLSILVHAWIGLWQVLTDYIKPVALRLVLQFLLVVVLLAYLIYGTIVVWGV
MSW-PELFEIVIAVLKAVVILLAVVICGALLSFVERRLLGLWQDRYGPNRVGPFGMFQIAADMLKMFFKEDWTPPFADKVIFTLAPVIAMGALLTAFVIIPITPTWG-------VADLNIGILFFFAMAGLSVYAVLFAGWSSNNKFALLGALRASAQTVSYEVFLALALMGIVAQVGSFNMREIVDYQQN-LWFIIPQFFGFCTFFIAGVAVTHRHPFDQPEAEQELADGYHIEYAGMKWGMFFVGEYIGIVTISALLVTLFFGGWHGPFG--PFIWFALKTCFFIMLFILLRASIPRPRYDQVMAFSWKFCLPLTLINLLVTGAFVLAA---A-----------------------------QMVTNVTNFSRSGLYDWMAQRVSAVVLAAYVVFLLGYIVANPGMGYAEWHALFSNNAMRIFSLLTLVALSAHAWVGMWTISTDYLTPTGVRFLFQAACGIAMFTFFVWGVQIFWGN
MSW-PDVIEILLTILKAVVILLVVVTCGAFMSFGERRLLGLFQNRYGPNRVGWGGSLQLVADMIKMFFKEDWVPRFTDRVIFTLAPMIAFTSLLLAFAIVPVSPNWV-------VADLNIGILFFLMMAGLAVYAVLFAGWSSNNKYSLLGAMRASAQTLSYEVFLGLSLMGVVAQAGSFNMTDIVNNQAD-IWNVIPQFFGFLTFAIAGVAVCHRHPFDQPEAEQELADGYHIEYSGMKFGLFFVGEYIGIVTVSALMVTLFFGGWHGPW---PFIWFALKTAFFMMMFILIRASLPRPRYDQVMSFGWKVCLPLTLINLLATAAVILWQ---A-----------------------------QMVSNASALGRNGVHDFILVRATAIVLTLYIVYMVGFFVITSDITWAVWTGFFSSAFTKVFTLLALFSVLIHAWIGMWQVLTDYVKPLAVRMLLQLAIVVALLVYVIYGFVVVWGV
MSW-PEVIAILIAILKAVVILLVVV-CGALMSFGERRLLGLFQNRYGPNRVGWGGSLQLVADMIKMFFKEDWVPRFSDRVIFTLAPMIAFTSLLLAFAIVPVSPTWA-------VSDLNIGILFFLMMAGLTVYAVLFAGWSSNNKYSLLGAMRASAQTLSYEVFIGLSLMGVVAQAGSFNMQAIVQSQAH-LWNVIPQFFGFVTFAIAGVAVCHRHPFDQPEAEQELADGYHIEYSGMKFGLFFVGEYIGIVTVSALIVTLFFGGWQVPL---PFIWFAVKTAFFMMMFILIRAALPRPRYDQVMSFGWKVCLPLTLLNLLATAAVILYN---A-----------------------------QMVNNVSALGRNGVHDWLLLRASSIIIILYVLYLLGFFILAPDLTYEIWHGFFATSMTKVFTLLTLLSILVHAWIGLWQVLTDYVKPLAVRLVSQLAIVVVLLVYLLYGTIVVWGV
MSW-PDVIDILLSILKAVVILLVVVTCGAFMSFGERRLLGLFQNRYGPNRVGWGGSLQLVADMIKMFFKEDWIPKFSDRVIFTLAPMIAFTSLLLAFAIVPVSPSWV-------VADLNIGILFFLMMAGLAVYAVLFAGWSSNNKYSLLGAMRASAQTLSYEVFLGLSLMGVVAQAGSFNMTDIVNNQAH-LWNVIPQFFGFVTFAIAGVAVCHRHPFDQPEAEQELADGYHIEYSGMKFGLFFVGEYIGIVTVSALIVTLFFGGWNGPL---PFIWFALKTAFFMMMFILIRASLPRPRYDQVMSFGWKICLPLTLINLLGTAAVILWQ---A-----------------------------QMVSNASALGRNGVHDFILVRATAIVLTLYIIYMIGFFATSGTLTWEVWTGFFSSAFTKVFTLLALFSILIHAWIGMWQVLTDYVKPLAVRLVLQLAIVVALVVYVIYGFVVVWGV
MSWTPAVMDIGVAMLQALVILLAAVLVGAILTVVERRLLGWWQDRYGPNRVGPFGSLQLVADMIKIFFKEDWIPPFADKTIFVLAPAIAMASLLLSFMIIPITPGWG-------VANWNIGLLFFLAMGGINVYSVLLGGWASANKYALIGAMRSSAQTISYEVFMGLSLMGVVAMAGSFNLREIVDAQQG-LWFIVPQFLGFCNFLIAGFAVVHRHPFDQPEAEQELADGYHIEYSAMKFGMFFIGEYVGMLLISALVVTLFFGGWHGPL---PIVWFVLKTSVFLMLFILVRASLPRPRYDRVMTFGWVVCLPLTLINLLATGAVILLA---AP----------------------------GMMNSVTNIGRNGIQDWIIQRVSAYVLAFYTVFLLGFFI-TTDVDYQSWSALFNQVWFKIFTLLALLSIGAHAWVGLWTVSTDYIKSAMQRFLFQAAFMLVIFVYVVWGIQIIWGL
MSW-PGVIEILIAVLKAVVILLVVVTCGAFMSFGERRLLGLFQNRYGPNRVGWGGSLQLVADMIKMFFKEDWVPNFSDRMIFTLAPMIAFTSLLLAFAIVPVSPTWA-------VADLNIGILFFMMMAGLAVYAVLFAGWSSNNKYSLLGAMRASAQTLSYEVFLGLSLLGVVAQAGTFNMQMIVESQAQ-VWNIIPQFFGFLTFAIAGVAVCHRHPFDQPEAEQELADGYHVEYSGMKFGLFFVGEYIGIVTVSALIVTLFFGGWQGPF---PFIWFALKTAFFMMMFILIRASLPRPRYDQVMSFGWKVCLPLTLLNLLATAAVILYN---A-----------------------------QMVSNVSALGRNGVHDWLLLRASAIVITLYVLYLLGFIITAPSMTYEVWRGFFAISTTKVFTLLTLLSILVHAWVGMWQVLTDYIKPLALRLVLQLAIVVTLLVYLLYGTIVVWGA
MSW-PEVIAVLIQIVKAIVILLVVVACGAFMSFAERRLLGLFQNRYGPNRVGWGGSLQLAADMIKMFFKEDWVPPFTDRAIFTLAPVIAFVALLLAFAIVPVSPQWM-------VTDLNIGLLFFLMMAGLAVYAVLFAGWSSNNKYSLLGAMRASAQTLSYEVFLGLSLMGVVAQAGSFNMTAIITSQTH-LWNIIPQFFGFVTFCIAGVAVCHRHPFDQPEAEQELADGYHIEYAGMKFGLFFVGEYVAITTVSALIVTLFFGGWLGPW---PFIWFAIKTAFFMMMFILIRAALPRPRYDQVMSFGWKVCLPLTLLNLLATAAVILYN---A-----------------------------QMVTNASALGRNGIHDWLLLRGAAIVIALYVVYILGFFIFTSHITFDVWHGFFSATFTRVFTLLTLFSILIHGWIGMWQVLTDYVKNVALRLVVQGLVVLALLTYAIYGTIIVWGV
MSW-PDVIAVLLGILKAVVILLVVVSCGAFMSFGERRLLGLFQNRYGPNRVGWGGSLQLVADMIKMFFKEDWVPRFTDRVIFTLAPMIAFTSLLLAFAIVPVSPTWV-------VADLNIGILFFLMMAGLAVYAVLFAGWSSNNKYSLLGAMRASAQTLSYEVFLGLSLMGVVAQAGSFNMTDIVNNQAH-LWNVIPQFFGFVTFAIAGVAVCHRHPFDQPEAEQELADGYHIEYSGMKFGLFFVGEYIGIVTVSALIVTLFFGGWNGPW---PFIWFALKTAFFMMMFILIRAALPRPRYDQVMSFGWKVCLPLTLINLLATAAVILWQ---A-----------------------------SMVSNASALGRNGVHDFILVRATAIVITLYIIYMIGFFAMNGELTYEIWRGFFASTFTKVFTLLTLISILVHTWIGMWQVLTDYVKSLALRLFLQLAIVVALAVYVIYGFVVVWGV
MSW-PELIDVLINVLKAVVILLVVVTCGAFMSFGERRLLGLFQNRYGPNRVGWGGSLQLVADMIKMFFKEDWTPKFADRFIFTLAPMVAFTSLLLAFAIVPVSPDWV-------VADLNIGILFFLMLAGLAVYAVLFAGWSSNNKYSLLGAMRASAQTVSYEVFLGLSVLGVVAQAGSFNLLDIVNSQST-VWNVIPQIFGFITFAIAGVAVCHRHPFDQPEAEQELADGYHIEYSGMKFGLFFVGEYIGIVTVSALIVTLFFGGWHGPF---PFVWFALKTAFFMMMFILIRASLPRPRYDQVMSFGWKVCLPLTLINLLVTAAVILI----A-----------------------------QMVKNATTLGRNGIQDWLILRASAIVITLYVLYLVGFVAFTSDITYDVWYSFFTASFTQVFTTLTLIAILAHAWVGLWQVLTDYVKCLSLRLLLQFIIIIVLAAYVIYGSIIVWGV
MSW-SDVIDIILQVVKAIVILLVVVACGAFMSFAERRLLGLWQNRYGPNRVGWGGSLQLAADMIKMFFKEDWVPPFTDRFIFTLAPVIAFVSLLLAFAIVPVSPTWM-------VTDLNIGLLFFLMMAGLAVYAVLFAGWSSNNKYSLLGAMRASAQTLSYEVFLGLSLMGVVAQAGSFNLNAIVENQTH-LWNIIPQFFGFVTFCIAGVAVCHRHPFDQPEAEQELADGYHIEYAGMKFGLFFVGEYVAITTVSALIVTLFFGGWHGPF---PFIWFALKTAFFMVMFILIRAALPRPRYDQVLSFGWKVCLPLTLLNLLATAAVILYN---A-----------------------------QMVSNASALGRNGIHDWLLVRASAILITLYIIYLLGFVVMTDTLTYDVWRGFFASSFTKVFTLLTLFSILVHGWIGMWQVLTDYVKALAPRLLLQLVSVVALLSYAVYGTVVVWGV
MTD-INLLAVGLAILKSVVILLVVVAFSAITIFIERRMLALWQDRYGPNRVGWQGVLQLVADMLKMFFKEDWTPPFVDKLIFWLAPAIAMSALLISFAVVPITPEWG-------VVDLDIGILFFFAMAGLAVYAIMFAGWSSNNKYSLLGGIRAAAQTLSYEVFMGISLMGIVAITGSFSLRDIVEAQKD-GWFIFPQIIGFLTFITAGFAVAHRTPFDLPEAEQELVAGYQTEYSGLKWGMFYVGEYIGVVLVSSLLTVLFCGGWYGPF---VLPWFAIKVFFFVSLFILVRASLPRPRYDQVMAAGWKFMLPLSLLNLIVTAAVVL-----------------------------------MMVTQVTSFSRNGLSDWLIQRVSSLIMLAYFLFIGYQI--ANGIDYTSWRELHDSTAMKVFTLLAIGAYVSHAWIGLWTVFTDYLTENVVRPVLQIAVVLTLVVYAIWVIQVIWG-
MDWGPTVIDAVVAMLQAVAILLGAVLISAFLTVVERRLLGLWQDRYGPNRVGPFGSLQLIADMIKIFFKEDWIPPFADRTLFMLAPAIAMASLLLSFIIIPFTPTLG-------VADWNIGLLFFLAMGGINVYSVLLGGWSSGNKYALIGAMRSSAQTISYEVFMGLSLMGVVAMAGSFNMREIVSAQEG-LWFFIPQFLGFCNFLIAGFAVTHRHPFDQPEAEQELADGYHIEYSSMKFGMFFIGEYVGMLLVSSLIVTLFFGGWHGPL---PIVWFVLKTSVFLMLFILVRAALPRPRYDRVMTFGWIVCLPLTLLNLLVTGAVILLT---T------------------------------MVTSITSFSRNGVSDWLLQRVSAVILAVYTVFMVAYLLFHPDLDYYTWSGLFEQTWMRIFSLLAFISLAAHAWVGLWTVTTDYLKSTYQRVGAQMLIILVIFVYLVWGIQLLWGA
MSW-PELIEIVVAILKAIVILLVVVVCGALLSFIERRLLGLWQDRYGPNRVGPFGMFQLGADMLKMFFKEDWTPPFADRLIFTLAPIVAMSALLMAFAVVPVTPTWG-------VADLNIGLLFFFAMAGLAVYAVLFAGWSSNNKFALLGSLRASAQTISYEVFMALALMGIVAQTGSFNMRDIVEYQQH-TWFIIPQFLGFCTFFIAGVAVTHRHPFDQPEAEQELADGYHIEYAGMKWGMFFVGEYIGIVLISALLVTLFFGGWHGPFG--SFIWFALKTAFFIMLFILLRASLPRPRYDQVMAFSWKFCLPLTLLNLLVTGAFVLA----A-----------------------------QMVTNVTNFSRSGLYDWMAQRVSAVILAAYTLFLLGYLFFSSDLSYAEWHGLFSSTGMRIFSLLALVALSVHAWVGMWTISTDYLTPTVVRFLFQAACGIAMFAFFVWGVQILWGI
MS--DDVLNMLIEVGKALVILVAVIGAGAFMSFIERRLLGLWQDRHGPNRVGPFGLLQLAADMVKMFFKEDWIPPFADRRLFILAPIIAFTAFILAFAVVPVTPTWG-------VSNLNVGLLYILAIAGMAVYAVLFAGWSSNNKYSLLGSLRASAQTLSYEVFLGLSLMGVVIQAGSFNLRDIVESQRE-LWNVVPQFLGFMTFLFAGVAVTHRHPFDQPEAEQELADGYHIEYAGMKWGLFFVGEYIGIVLVSSLIVTLFFGGWHGPW---PIIWFALKTACFIVFFILLRASLPRPRFDQVMSFGWKVCLPVTLLNMLVTGAVVLVN---A------------------------------MVTNSATFGRSGVHDFILVRATALIMTFYTLYLVGFIA-SHDVTYDVWGEFFASTFTRVFTMLALLSVLIHAWIGLWQVFTDYVKSAMLRGILQFAVVIVLLVYLLTAFVVLWGV
MSW-PVVIDSLIAVLKAVVILLVVVTCGAFMSFGERRLLGLFQNRYGPNRVGWGGSLQLVADMIKMFFKEDWVPNFTDKAIFTLAPMIAFTSLLISFAIVPVSPTWF-------AADLNIGILFFLMMAGLTVYAVLFAGWSSNNKYSLLGAMRASAQTLSYEVFLGLSLMGVVAQAGSFNLQDIVNSQAH-VWNIIPQFFGFVTFAIAGVAVCHRHPFDQPEAEQELADGYHIEYSGMKFGLFFVGEYIGIVTVSALIVTLFFGGWQGPF---PFIWFALKTAFFMVMFILIRAALPRPRYDQVMSFGWKVCLPLTLLNLLATAAVILYN---A-----------------------------QMVSNVSALGRNGVHDWLLLRASAIILTLYILYILGFVVLAQELTFDVWHGFFSSSITKVFTLLALLSILIHAWIGMWQVLTDYVKPLAVRLMLQLAIVVVLVVYLLYGTIVVWGA
MSW-PQVEATLIAMLQAVVILLVVVVSGALLSMIERRLLALWQDRYGPNRVGPFGLLQIAADMLKIFFKEDWIPPFADRTFFVLAPAIAMASLLLSFMVIPITPGWG-------VADLNIGILFFFAMAGINVYAVLFAGWASGNKYALLGALRASAQTLSYEVFMGLAVMGIVAMTGSFNMRDIVNAQEN-VWFIIPQFFGFCTFVIAGIAVTHRHPFDQPEAEQELADGYHIEYSGMKWGMFFVGEYIGIVLISALLVTLFFGGWHGPL---PIVWFLLKTVFFVILFVLLRAALPRPRYDKVMSFGWKVCLPLTLVNLLITGAMILLI---DP--G-------------------------VMVTNITNLGRSGLSDWLIQRVSAVVLALYTLFVVAYLLFHPNLDYATWSGLFAQTWMRIFSLLAFISMAAHAWVGLWTVSTDYLKHTGVRFGFQAIVILAIFVFLVWGVQVLWGA
MSW-PELIEILITVGKAVVILLVVVTCGAFMSMGERRLLGLFQGRYGPNRVGWGGSLQLVADMIKMFFKEDWVPNFTDKVIFTLAPMIAFTSMLIAFAIVPITPTWG-------VADLNIGILFFLMMAGLAVYAVLFAGWASNNKYSLLGAVRASAQTVSYEVFIGLSLMGVVAQAGSFNMRDIVDSQEH-LWNVIPQFFGFITFAIAGVAVCHRHPFDQPEAEQELADGYHIEYSGMKFGLFFVGEYIGIVTVSALMVTLFFGGWHGPF---PFVWFALKTGFFMMMFILIRASLPRPRYDQVMAFGWKVCLPITLLNLLATAAVILYN---A------------------------------MVSNASALGRNGVHDWLLIRASAIVIVLYVIYLIGFIATAGDITYEIWRGFFAMALTKVFTLLTLFSILVHAWIGMWQVLTDYIKPLALRLTLQLAIVIALLVYVIYGTIVVWGA
MQEWAIIGLIVSIIVKIVLILAPLILTVAYLTYFERKVIGFMQLRVGPNVVGPWGLIQPFADVLKLLFKEVTRPSSSNKWLFYIGPMLSLAPSFAAWAVIPFNEEWV-------LTNIDAGLLYILMITSLSVYGVIIAGWASNSKYAMLGAMRASAQTISYEIAMSAALVCVIMVSGSLNFKDIVAAQATGSWNWLTLFPVFLVYLISAVAETNRAPFDVAEGESEIVAGHHVEYSGFAFALFFLAEYIFMILIGALTAIMFLGGWLSPFPIGSAFWMFAKMAFVLYGYLWIRATFPRYRYDQIMRLGWKVLIPVGFISIAVLAAWMVSPL--S--LW-------------------------KMVKRKLTGAHYGLRDWAMQRATAVVMVLYTVLFFFFLLGMIANDYTEWQALFNKTWVKVFTQVTFIALFLHAWVGIRDLWMDYIKPFYLRLFLQCATVVWLVGCTVYSFFAIWG-
MSA-PTTWLILTDVAKAIVILLVVVSCGAFMSYVERRLLGLWQDRYGPNRVGPFGILQLAADMIKMFFKEDWIPPFADKLIFMLAPLIAMGAFLLTFAIIPITPTWG-------VADLNIGVLFFFAMAGLAVYAVLFAGWSSNNKYSLLGSLRASAQTLSYEVFMGLSLMGIVAITGSFNMRDIVAAQEQ-VWFVVPQFLGFVTFLVAAIAVTHRHPFDQPEAEQELADGYHIEYAGMKWGMFFVGEYIGIVLISALLVTLFFGGWLGPV---PIVWFVLKTGFFVMFFILLRASLPRPRYDQVMAFGWRFCLPLTLFNLIVTGVVVLYN---A-----------------------------QMVTNATAFGRSGVQDWILLRATAIIMTLYILYLLGFIVSAPEMTYGIWKNFFTFGITQVFTILAAVCVLVHAWIGLWQVLTDYIKPVALRLVLQFVVVLVLMVYLISTVVIVWGA
MSW-GDVVDIVVAVIQAIVIMLVAVVVGAFMSFVERRMLGLWQDRYGPNRVGPFGLFQLGADMLKMFFKEDWIPPFADKRLFVLAPMVSMGTIILAFMVIPITPTWG-------VADLNIGLLFFMAMAGLNVYAVLFAGYASANKYALIGAMRASAQTISYEVFLGLSLMGVVAVTGSFSLRDIVEAQAG-LWFIVPQFFGFVTFLIAGIAVTHRHPFDQPEAEQELADGFHIEYSGMKWGMFFVGEYIGITLVSSLLVVLFFGGWHGPW---PFVWFALKTLFFMMLFILLRAALPRPRYDRVMSFGWKICLPLTLINLLVTGVVILLN---AP-TG-------------------------QMVTNVTNLGRSGLSDWLVQRASAVILALYTVFIVGYLLLHPQLDYLTWSGLFERTSMRVFTLLALLSIAAHAWIGLWTVVTDYIKWTNLRLALQAFVILALFVFVVWSVQVLWGA
MSW-PDVIDIILTVLKAVVILLVVVTCGAFMSFGERRLLGLFQNRYGPNRVGWGGSLQLVADMVKMFFKEDWVPRFSDRLIFTLAPMIAFSSLLLAFAIVPVSPTWM-------GADLNIGILFFLMMAGLAVYAVLFAGWSSNNKYSLLGAMRASAQTLSYEVFLGLSVMGVVAQADSFNMQAIVESQSH-LWNVIPQFFGFLTFIIAGVAVCHRHPFDQPEAEQELADGYHIEYSGMKFGLFFVGEYIGIVTVSALIVTLFFGGWQGPF---PVIWFAIKTAFFMVMFILVRASLPRPRYDQVMSFGWKICLPLTLLNLLATAAVILYN---A-----------------------------QMVTSASALGRNGIHDWLLLRAAAIVITLYVLYILGFIFTADSLTYEIWRGFFASNITKVFTVLTLVSILAHAWIGMWQVLTDYIKPLALRLILQLVIVVALVVYLVYGTLVVWGA
MSW-PEVIAVLLGILKAIVILLVVVGCGAFMSFAERRLLGLFQNRYGPNRVGWGGSLQLAADMIKMFFKEDWIPPFTDRAIFTLAPMIAFTSMLMAFVIVPVSPTWA-------ASDLNIGILFFLMMAGLAVYAVLFAGWSSNNKYSLLGAMRASAQTLSYEVFLGLSLMGVVAQAGSFNMIDIVNSQAH-LWNIIPQFFGFVTFAIAGVAVCHRHPFDQPEAEQELADGYHIEYAGMKFGLFFVGEYIGITTVSALMVTLFFGGWHGPW---PFIWFAIKTAFFMMMFILIRAALPRPRYDQVMSFGWKVCLPLTLLNLLATAAVILYN---A-----------------------------QMVSNASALGRNGIHDWLLLRGAAMIIALYVLYILAFVIMSAPLTYDVWHGFFASNFTKVFTLLTLFSILVHGWIGMWQVLTDYVKSVAGRLLLQLAVVIVLFVYAIYGTVVVWGV
M------FDVILTLFGIIFTILTLMVLAAMLIWGERRLLGIWQDRLGPNRVGPFGILQTAADMIKIFFKEDWIPPFAEKAVFFFAPCVVVITMLMAFAVVPFSPSLG-------IIDLNIGILFFLAMSALAGYSTILAGWSSNNKYALLGGMRSAAQMISYDVFMGLSLMGVVMLSGSFNLREIVEAQRD-VWYIIPQFVGFCIFMVAGIAESHRLPFDLPEAEHEIIAGFHTEYSGMKFGLFFVGEYLGVILISALTVVLFLGGWLGPV---PFIWFCLKTLLVILFIILLRAALPRPRFDQLMAFGWKYMLPLALINLVLTGAIGLA----L-----------------------------GMVTTITSFGRSGLYDWMIQRATAVILLAYTVFILAYLLFNPDLDYVQWKGLFEQTWVRVFSLLTLISTGAHAWIGLWGVSTDYIKPTGPRFLFQAVCGTAMFSFLVWGVQVLWGL
MQEWNDIGLLVSIVVKIVIILVPLILTVAYLTYFERKVIGFMQLRVGPNVTGPWGLIQPFADVLKLLFKEVTRPSSSNKALFYIGPMLSLAPSFAAWAVVPFSDQWL-------LTKVDAGLLYILMITSLSVYGVIIAGWASNSKYAFLGAMRSSAQTISYEIAMSAALVCVIMVSGSLNFNDIVAAQSTGSWNWFTLFPVFLVYLISAVAETNRAPFDVAEGESEIVAGFHVEYSGFAFALFFLAEYIFMILIGALTSIMFLGGWLSPFPVGSPIWMFAKMAFVLYGYLWIRATFPRYRYDQIMRLGWKVLIPIGFVAIVFYGLWMASPW--S--LW-------------------------KMVDRKLTGAHYGLRDWAMQRATAVLMLIYTVALIVFL-LALPGDYAAWQAFFGQTWVKVFTQISFIALFLHAWVGIRDLWMDYIKPFGLRLFLQVATIVWLAGCMVYSVKVIWG-
MNW-EPVAASLIAMLQALVILLGAVLLGAVMTVVERRLLGLWQDRYGPNRVGPFGSLQLIADMIKIFFKEDWIPPFADRTLYVLAPGIAMASLLLSFMIIPITPGWG-------VADFNIGLLFFLALAGINVYAVLFGGWASGNKYALLGAMRASAQTLSYEVFMGLALMGVVAMAGSFNMREIVNAQEG-LWFVVPQFFGFCTFLIAGIAVTHRHPFDQPEAEQELADGYHVEYSSMKFGMFFIGEYVGMVLVSALIVTLFFGGWHGPW---PIVWFSLKTAAFLVLFVLLRASLPRPRYDRVMSFGWKVCLPLTLINLLVTGAVILIA---DP----------------------------LMVTNITNFGRSGLSDWLIQRVSAVVLALYAVFMVGYLLFHPDLDYATWNGLFAQTWMRIFSLLAFVSLAAHAWIGLWTVVTDYIKPTGIRFTVQIAIILAIFIFLVWGVQVLWGA
MNYLPQIFDITYYVIPFCIIAAALLVVVILLVLVERKLLGFFTQRKGPNRVGWWGLLQTIADALKLLCKENITPDKADRILFNLAPILVFVPMFAALGIIPYSSEFT-------FVNTSTNVVLYLILAAFPVLSVFLAGWASNNKYALFGAARSIAQVLSYELPITFVILSVVVLASSMNMTGITLAQTS-CWFIFPCILGFLIMFISILAELNRCPFDLPEAESELICGYNTEYSGMRFAIFYLSEYAMMFANAMFISILFLGGYLSPFGKYQAFWLFSKAAVLIFIMIWIRATLPRLASFDLLKFSWAVLLPLSILNFFIAVIIR----------W---------------------AGGVCM-KSATGFTGSGSRDWFIQRVSAVILAVYTVVVLGWILCNSGFSYEQWYGFMMTTPMKIMSLLSVLSLVAHAWIGMWQVFTDYVTTNGLRIVLTSAVIIAVLVYAIWAIQIFWAN
MSW-PEVVDILIAVLKAIVILLVVVTCGAFMSMGERRLLGLFQGRYGPNRVGWGGSLQLVSDMLKMFFKEDWLPPFADRVIFTLAPMIAFTSLLLSFSIVPITPTWG-------VSDLNIGLLFFLMMAGLAVYAVLFAGWSSNNKYSLLGAVRASAQTLSYEVFLGLSLMGVVAQAGSFNMRDIVESQTY-IWNVIPQFFGFVTFAIAGVAVCHRHPFDQPEAEQELADGYHIEYSGMKFGLFFVGEYIGIVTVSALIVTLFFGGWHGPF---PIVWFALKTAFFMMMFILIRAALPRPRYDQVMAFGWKICLPLTLLNLLATAAVILYN---A-----------------------------QMVSNASALGRNGVHDWLLLRAAAIVIVLYVLYLVGFYVTAPELTYPLWRDFFALRLTKVLTLMALFSILVHAWIGLWQVLTDYVKPLAVRLTLQLAIVVVLMVYVIYGTIVVWGA
MSW-PDVIDIILQVVKAIVILLVVVACGAFMSFAERRLLGLWQNRYGPNRVGWGGSLQLAADMIKMFFKEDWVPPFTDRFIFTLAPVIAFVSLLLAFAIVPVSPSWM-------VTDLNIGLLFFLMMAGLAVYAVLFAGWSSNNKYSLLGAMRASAQTLSYEVFLGLSLMGVVAQAGSFNLNAIVESQTH-LWNIIPQFFGFVTFCIAGVAVCHRHPFDQPEAEQELADGYHIEYAGMKFGLFFVGQYVAITTVSALIVTLFFGGWHGPF---PFIWFALKTAFFMVMFILIRAALPRPRYDQVLSFGWKVCLPLTLLNLLATAAVILYN---A-----------------------------PMVSNASALGRNGIHDWLLLRAAAILITLYILYILGFVVMTGTLTYDVWRGFFASSFTKVFTLLTLFSILVHGWIGMWQVLTDYVKPLATRLLLQLVIVVALLSYAIYGTVVVWGV
MSW-PEVIDVILQVVKSVVILLVVVACGAFMSFAERRLLGLFQNRYGPNRVGWGGSLQLAADMIKMFFKEDWVPPFTDRAIFTMAPVIAFVSLLLAFVIVPVSPTWK-------VTDLNIGLLFFLMMAGLAVYAVLFAGWSSNNKYSLLGAMRASAQTLSYEVFLGLSLMGVVAQAGSFNMTEIVNSQTH-LWNIIPQFFGFVTFCIAGVAVCHRHPFDQPEAEQELADGYHIEYAGMKFGLFFVGEYVAITTVSALIVTLFFGGWHGPW---PFIWFALKTAFFMMMFILIRAALPRPRYDQVMTFGWTVCLPLTLLNLLATAAVILYS---A-----------------------------QMVNNVSALGRNGVHDWLLLRAAAILIALYVVYILGFFVVSGPLTYDMWRGFFAMPFTKVFTLLTLLSILIHGWIGMWQVLTDYVKNLAVRLVVQLIIIIALASYAIYGTFVVWGA
MSW-PQVAAIAFALFQAVVILLAAVGAAALLTMVERRLLGLWQDRHGPNRVGPFGVLQIVADMLKIVFKEDWIPPFADRGLFVLAPAIAMASLLLSFMVIPITPSWG-------VADLHIGLLFFFAMAGINVYAVLFAGWSSGNKYALLGAMRASAQTLSYEVFMGLSLMGVVAMAGSFNMREIVAAQET-LWFIVPQFFGFCTFLVAGIAVTHRHPFDQPEAEQELADGYHIEYSGMKWGMFFVGEYVGIVLVSALMVTLFLGGWHGPW---PIVWFLLKTAVFVGFFILLRAALPRPRYDAVMSFGWKVCLPLTLINLLVTGALILIF---SP-AG-------------------------GMVTNITNLGRSGLSDWLIQRISAVILAVYALFMVLYLLFHPGLDYATWSGLFSQTWMRVFSLLAFISIAAHAWVGLWTVSTDYLKQTGVRFAFQAVVMLAIFVFLVWGVQVLWGA
MSE-FEFMPILIEVLKAVLILVVVVFCGAFMSFAERRLLGLFQNRYGPNRVGWGGSLQLVADMLKMFFKEDWTPPFSDKVIFTLAPMIAFTSLLLAFAIVPVSPTWG-------VADLNIGILFFLMMAGLAVYAVLFAGWSSNNKYALLGAMRASAQTLSYEVFIGLALMGVVAQAGSFNLRDIVHSQAH-LWNVIPQFFGFITFLIAAVAVCHRHPFDQPEAEQELADGYHIEYSGMKFGLFFVGEYIGIVTVSALIVTLFFGGWYGSW---PVIWFALKTGFFMMMFILIRASLPRPRYDQVMSFGWTICLPLTLLNLLVTAAVILSK---G-----------------------------SMVSNASALGRNGIQDWLLLRASAIIIALYVFYLFGFFAITPNVTYEIWQHFFAAAFTKIFTLLTLFSILIHAWIGLWQVFTDYVKSLPLRLLLQLLVLVVLMVYVFYGTMVVWSV
MNW-PEVLDILATVGKAIVILLVVVSCGALMSMGERRLLALFQGRYGPNRVGWGGSLQLVADMLKMFFKEDWTPPFADKVIFTLAPVIAFTSLLLSFAIVPVSPTWQ-------VANLNIGVLFFLMMAGLAVYAVLFAGWSSNNKYSLLGAVRASAQTLSYEVFLGLSLMGVVAQAGSFNMADIVNAQST-VWNVVPQFFGFITFAIAGVAVCHRHPFDQPEAEQELADGYHIEYAGMKFGLFFVGEYIGIVTVSALIVTLFFGGWHGPF---PFVWFALKTAFFMMMFILIRASLPRPRYDQVMAFGWRVCLPLTLLNLLATAAVILYN---A------------------------------MVSNASALGRNGVHDWLLLRASAIVIVLYVLYIVGFVASAGNITYEVWRGFFAMHLTKVFTLLTLFAILVHAWIGMWQVLTDYIKPLAVRLTLQLAIVVALLVYVIYGTVVVWGA
MSV-PDTVEILLTVLKAVVILLVVVTCGAFMSFGERRLLGLFQNRYGPSRVGWGGSLQLVADMIKMFFKEDWVPPFTDRLIFTLAPMIAFCSLLLSFAIVPVAPGWM-------GADLNIGILFFLMMAGLAVYAVLFAGWSSNNKYSLLGAMRASAQTLSYEVFLGLSLMGVVAQAGSFNMQVIVDSQTH-LWNIIPQFFGFLTFIIAGVAVCHRHPFDQPEAEQELADGYHIEYSGMKFGLFFVGEYIGIVTISALIVTLFFGGWHGPW---PFIWFAIKTAFFMVMFILVRASLPRPRYDQVMAFGWRICLPLTLINLLVTAAVILYH---A-----------------------------QMVSNASALGRNGIQDWLLLRASAIVITLYVIYLLAFVVGAGPLNYTLWLDFFSSRITQVFTLLTLLCILIHAWIGMWQVLTDYVKPLALRLVLQLAIVVVLVVYLIYGTLVVWGI
M---------IFKLIEIAVILGLLIPIAAMLVWVERRMIGIWQDRKGPNRVGPFGVLQSLADLLKILGKDEFTPKFADTFTFIAAPIIAAATVLMSFVVVPFSDTIG-------ISDLNIGVLFFLAMTSLAVYGVVLAGWASKNKYALLGSMRAAAQTISYEVFMGLSVMGVVLLSGSFNLRDIVIAQQD-GWFIGSQFIGFIVFLVAGIAESHRLPFDLPEAETELTAGFHTEYSGLKFALFFLGEYLGVTLISAMSVTLFFGGYLAPM---AMVWFIGKVFVLIMFFILLRTSLPRPRFDQLLEFGWKVMLPLALFNLLLTAVLKLTGVGIS-----------------------------GMVTNAATLGRSGVHDFILLRASAIVLALYSIFMMGFFIITPEVTFEIWHGLFSNLAMQIFTILAVVAVLFHAWIGIWQVLTDYVKNTMLRGLLQFLFTLTLFVYVAAVLLTVWGV
MQW------EVGSALNIASILVVVIVFAAMLIWVERRLLGFWQDRLGPNRVGPFGLLQVVADMIKIFTKEDWIPPFADRFGFVLAPTIIMIVILLSFSVVPFAPGVG-------IVDSNIGVLFVLAMASLGAYSVMLGGLSSDNKYALLGSLRAAAQMVSYEVFMGISLLGVVALTGSFDLREIVLAQEG-GWFVVPQFIGFVIFLIAGVAESHRLPFDIPEAEQEICAGYHTEYSGMKFGMFFVGEYLGLVLISSLITVLFFGGWQGPL---PLAWFFIKASCFIAFFILLRAAIPRPRYDQLMSYGWLFLLPLSLLNLLITGVVILS----A-----------------------------NMVTSATNFSRTGLSDWLVQRVSAVVLLAYSLFVFGVFILNPELSFEQWSGIFSNNAVRIFSLMSVLALCGHAWIGMWTVATDYLTTTFVRLAFQLGCAILITVYLLWGIQIFWGS
M---TNQWQTTFMVVQAIVILLVVVLFAALMSFIERRLLALWQDRYGPNRVGPGGMFQIVADMLKIMFKEDWTPKFADKLTFRLAPAVAMGTAVLSFMVIPISPSLG-------VADLDIGLLFFMAMAGIAVYAVLFGGWSSNNKYSLLGGLRSAAQTISYEVFLGLSLMGVVAIAGSFNLRDIVESQRD-LWNIVPQFLGFCIFAIAGVAVTHRHPFDQPEAEQELAEGYHIEYGGMKWGMFFVAEYVNVVVISALIVVLFFGGWLAPFNEIPVFWFIVKTLFFVMMFVLARGSLMRPRYDQVMNFGWKVCLPLTLINLLVTAAVILHNY--S-----------------------------AM-RSATGLTGSGSRDWIVQRLSAVILAVYTILILGWILLHPGFDYTAWYGFMMTLPMKIFSLLAILSLVGHAWVGMWTVFTDYITPSAYRLILQCTTIIAVIVFMVWGIQIFWAH
M------LESAFKLLEIFIIIALLIPIAAMLVWVERRMIGIWQDRLGPNRVGPGGVLQSLADLLKILGKEDWVPQFSDRSVFIIAPVIGAVCVLMSFAVIPFSPDIG-------VSNLNIGLLFFLAMASLAVYSVVLAGWASKSKYARLGGMRAAAQTVSYEVFMGLSVMGVVLLTGSFNLREIVLAQSD-AWLIQSQFVGFFIFLIAGIAESHRLPFDLPEAETELTAGFHTEYSGLKFALFFLGEYLGVTLISAMSVVLFFGGWLMPW---PLVWFILKILFFVMFFILLRTSLPRPRFDQLLAFGWLVMLPLALGNLLITGALKLGGV--------------------------------LMVNNAATVGRSGVHDFILLRASALILACYVLFMAGFFVITPQVTFEIWHGLFSSLAMKVFTLLAIIAVLVHAWIGTWQVLSDYIKGAFLRGALQFIFTVTLLVYFAAGFLTVWGV
MNI-EKFLECLSIFMHSFFVLLMVVMCGAYMSFVERRLLALFQNRYGPNRVGWNGSLQLLADLIKIMFKEDWIPPFSDRYIFVLAPAIAFIISLMIIPVIPFTPSSV-------ILHCNVGVLFFLMISALTVYSVLLAGWSSNNKYALIGAVRSIAQTLSYEVFLGLSLMGIVAKSGSFDLLNIVQDQKY-LWNIVPQFLGFVVFFISGMALCHRHPFDQPESEQELVAGYHIEYSGMKFSLFFISEYISVISISSFMVTLFFGGWYGPW---PVVWFIIKTFMIVLFFVLIRASLPRPRYDYVMLVGWKFLLPIALLNLLVTAGYILI-----------------------------------MESMKLNHKYYGVYEWLIVRISAILTILYSVYLFNFINIDDNFSYEKWCIFFYDKKIKIFNTIVLLMLLKHTWIGMRHILEDYISSIILRRLSIGLIHIILYVYLLFGIAVVWGI
