# Supplementary material for: Inter-protein residue covariation information unravels physically interacting protein dimers
Source: BMC Bioinformatics. 2020 Dec 17;21:584. doi: 10.1186/s12859-020-03930-7 (PMC7745481; doi:10.1186/s12859-020-03930-7)
Supplement: Supplementary file 5 — Additional file 5. Final ER-MSAs at different ASA thresholds. Available on Mendeley data (http://dx.doi.org/10.17632/9bk2r55286.1). [file 12859_2020_3930_MOESM5_ESM.zip › Additional file 2/Final ER-MSAs/Negative ER-MSA dataset/ASA0.0/paired_MSA/4hea-H-2y69-A/MSA_IDs.txt]

sp|Q60019|NQO8_	sp|P00396|COX1_
sp|B6ISX4|NUOH_	tr|B6IRX6|B6IRX
tr|A0A1Y6BU03|A	tr|A0A1Y6B6H9|A
tr|A0A1E4HQL7|A	tr|A0A1Q3V9Z4|A
tr|K2JR01|K2JR0	tr|K2JZM1|K2JZM
tr|A0A061QFA6|A	tr|D0RRK6|D0RRK
tr|A0A1X7PL29|A	tr|A0A1X7Q2Q1|A
tr|A0A0A0DBF9|A	tr|A0A0A0DF83|A
tr|K9HKF2|K9HKF	tr|K9H2I2|K9H2I
tr|A0A1M3NPP3|A	tr|A0A1M3AXY2|A
tr|A0A1M3IPZ2|A	tr|A0A1M3ISS3|A
tr|I3TM21|I3TM2	tr|I3TKN0|I3TKN
tr|A0A143DEU3|A	tr|A0A143DE64|A
tr|A0A0M2RD75|A	tr|A0A0M2R7B8|A
tr|A0A1N7IL07|A	tr|A0A1N7IN54|A
tr|A0A1Y5T3U7|A	tr|A0A1Y5SAD3|A
tr|A0A1F4TVQ7|A	tr|A0A0T6A1E1|A
tr|G9ZXF0|G9ZXF	tr|G9ZW86|G9ZW8
tr|A0A1G3HD27|A	tr|A0A1G3HMU1|A
tr|W0SD84|W0SD8	tr|W0SFK2|W0SFK
tr|A0A1G0NI65|A	tr|A0A1G0N9E5|A
tr|A0A1E4ZI66|A	tr|A0A1S9D3G0|A
tr|A0A1W9HYL5|A	tr|A0A1W9HT41|A
tr|A0A1G0FHP1|A	tr|A0A1G0DYA1|A
tr|A0A133XIZ3|A	tr|A0A133XK06|A
tr|G5ZVT0|G5ZVT	tr|G5ZXR8|G5ZXR
tr|A0A1Q3JMR4|A	tr|A0A1J5L1R8|A
tr|D5BPA9|D5BPA	tr|D5BSW5|D5BSW
tr|A0A0D6P6U2|A	tr|A0A0D6P4P5|A
sp|Q9ZCF7|NUOH_	sp|O54069|COX1_
tr|A0A1R1I584|A	tr|A0A1R1ICL3|A
tr|K5YX16|K5YX1	tr|K5ZJF3|K5ZJF
tr|A0A0C5JQL5|A	tr|A0A0C5IXT0|A
tr|A0A0Q6BRB7|A	tr|A0A0Q6BMH4|A
sp|Q5P1E3|NUOH_	tr|Q5P2F1|Q5P2F
sp|Q127X9|NUOH_	tr|Q12FK9|Q12FK
sp|A1K5B5|NUOH_	tr|H0Q0N2|H0Q0N
tr|V5UJK4|V5UJK	tr|V5UFC8|V5UFC
tr|A0A1F4ATZ2|A	tr|A0A1F4EY85|A
tr|G0AJY5|G0AJY	tr|G0A8M6|G0A8M
tr|A0A1W1WZL5|A	tr|A0A1W1XZ73|A
tr|A0A0F7K0V3|A	tr|A0A0F7JS56|A
sp|Q21YC0|NUOH_	tr|Q21XU2|Q21XU
tr|A0A1F8VM99|A	tr|A0A0R0MC00|A
tr|Y0KIA8|Y0KIA	tr|Y0KEY1|Y0KEY
tr|C7RL75|C7RL7	tr|C7RP99|C7RP9
tr|A0A1W9LBS3|A	tr|A0A1W9L5Z2|A
tr|D5X424|D5X42	tr|D5X617|D5X61
tr|A0A0Q7AKU1|A	tr|A0A0Q6W375|A
sp|A2SFN3|NUOH_	tr|A2SKP4|A2SKP
tr|A0A1F4M9W4|A	tr|A0A1F4IT35|A
tr|A0A0P9CV04|A	tr|A0A0N8PNF7|A
tr|F1W1B9|F1W1B	tr|F1VVN3|F1VVN
tr|A0A1D9BHR8|A	tr|A0A1D9BAP4|A
tr|A0A0S4NVY3|A	tr|L9PM35|L9PM3
tr|A0A1E4PF31|A	tr|A0A1E4IM40|A
tr|A0A0K8NYX3|A	tr|A0A0K8P125|A
tr|A0A1J5CHT7|A	tr|A0A1J4S1E3|A
tr|A0A1A6DW04|A	tr|A0A1A6DTP6|A
tr|A0A0N1B4X1|A	tr|B6BV08|B6BV0
sp|A1WLN7|NUOH_	tr|A1WHN8|A1WHN
tr|C0N722|C0N72	tr|C0N688|C0N68
tr|A0A1B1YR90|A	tr|A0A1B1YR17|A
tr|A0A0N0GQ85|A	tr|A0A0N0XIW6|A
tr|A0A1Y2R5T0|A	tr|A0A0T2ZLV4|A
tr|A0A0P0MA15|A	tr|A0A0P0MEJ4|A
tr|C1KRF4|C1KRF	tr|C1KRF3|C1KRF
tr|H1XQ47|H1XQ4	tr|H1XPM8|H1XPM
tr|A0A0U2UJK2|A	tr|A0A0U3EQN7|A
tr|C1DCB0|C1DCB	tr|C1DA53|C1DA5
tr|A0A1G1D475|A	tr|A0A1G1E2I1|A
tr|A0A062XUS0|A	tr|A0A062Y0E8|A
tr|A0A098GAX6|A	tr|A0A098GAL3|A
tr|A0A1G0Z203|A	tr|A0A1G0X778|A
tr|A0A1S1X8Q2|A	tr|A0A1S1X7Y6|A
tr|D1CCC8|D1CCC	tr|D1CCH8|D1CCH
tr|A0A0P0UQD1|A	tr|A0A0P0UPF7|A
tr|A0A0A0DR08|A	tr|A0A0A0DN18|A
tr|A0A0J1D6F9|A	tr|A0A0J1D333|A
tr|A0A126Z889|A	tr|A0A109CRF8|A
tr|F3KQ05|F3KQ0	tr|F3KTG0|F3KTG
tr|A0A0G3BG82|A	tr|A0A0G3BLE9|A
tr|A0A0Q8QD63|A	tr|A0A0Q8Q7S2|A
tr|A0A0K0XTF1|A	tr|A0A0K0XWA4|A
tr|A0A059KJY9|A	tr|A0A059KLY1|A
tr|W5Y858|W5Y85	tr|W5Y7X7|W5Y7X
tr|B1Y834|B1Y83	tr|B1Y7T0|B1Y7T
sp|Q6YXP8|NU1C_	tr|Q1XGD3|Q1XGD
tr|U5T2L8|U5T2L	tr|U5T244|U5T24
tr|A9HN86|A9HN8	tr|A9HP37|A9HP3
tr|F4G4C0|F4G4C	tr|F4GGP9|F4GGP
tr|A9BNA7|A9BNA	tr|A9BSV8|A9BSV
tr|A0A0S8BQ04|A	tr|A0A0S8BLV6|A
tr|G2KST3|G2KST	tr|G2KQ59|G2KQ5
sp|Q0A782|NUOH_	tr|Q0ABY8|Q0ABY
tr|A0A0B2BNA5|A	tr|A0A0B2B9W3|A
sp|A4G637|NUOH_	tr|A4G458|A4G45
tr|A0A0F3K7I2|A	tr|A0A0F3KLP3|A
tr|S6AFU3|S6AFU	tr|S6AB16|S6AB1
tr|A0A1K2HNU8|A	tr|A0A1K2HG35|A
tr|A0A0S9NJU3|A	tr|A0A0Q4YGX6|A
tr|A0A147GZH2|A	tr|A0A147GNJ8|A
tr|G2IXA7|G2IXA	tr|G2J0T0|G2J0T
tr|A0A1J5FWI5|A	tr|A0A1G1HUL3|A
tr|A0A0J5GGA3|A	tr|A0A0J5GCM8|A
tr|A0A1F6CAW1|A	tr|A0A1F6CJB6|A
tr|A8PM89|A8PM8	tr|A8PL77|A8PL7
tr|A0A1G0MJS6|A	tr|A0A1G0MJN7|A
tr|A0A0Q7KDN2|A	tr|A0A0Q7QGS5|A
tr|A0A1M7S008|A	tr|A0A1M7TPC7|A
tr|A0A165FDB5|A	tr|A0A161SF44|A
tr|A6GS82|A6GS8	tr|A6GLS4|A6GLS
tr|D4H176|D4H17	tr|D4H6R8|D4H6R
tr|A4BTQ7|A4BTQ	tr|A4BQS2|A4BQS
tr|A0A1M7RMX2|A	tr|A0A1M7QF00|A
tr|A0A0U3LR39|A	tr|A0A0U3D4M5|A
tr|A0A085F6Z6|A	tr|A0A124GBG5|A
tr|I3BRQ3|I3BRQ	tr|I3BQ71|I3BQ7
tr|A0A0Q9EUA6|A	tr|A0A1S1T6P8|A
tr|A0A077FRM2|A	tr|A0A077FKW7|A
tr|B8EIM4|B8EIM	tr|B8EPK2|B8EPK
tr|A0A0Q7SE79|A	tr|A0A0Q7SEF3|A
tr|A0A1E7IKA1|A	tr|A0A1F9PT47|A
tr|A0A1X0XX42|A	tr|A0A1X0Y417|A
tr|X6GG34|X6GG3	tr|A0A1C2E8T6|A
tr|A0A1J5TTT6|A	tr|A0A1J5UA14|A
tr|A0A1M5Z025|A	tr|A0A1M5WA37|A
tr|A0A1T5BMV0|A	tr|A0A1T5ARI4|A
tr|A0A1E4MKV4|A	tr|I4W3E1|I4W3E
tr|A0A164AC23|A	tr|A0A163Z5V3|A
tr|A0A0Q6MHH3|A	tr|A0A0Q6LYC0|A
tr|Q0P3G2|Q0P3G	tr|Q0P3F1|Q0P3F
tr|A0A1K1NF56|A	tr|A0A1K1ND84|A
sp|Q0BSK9|NUOH_	tr|Q0BPU6|Q0BPU
tr|A0A160MY99|A	tr|A0A160N3I2|A
tr|A0A1M6HDU3|A	tr|A0A1M6HAN1|A
tr|F4GMK3|F4GMK	tr|F4GW92|F4GW9
tr|A0A0Q4H2F4|A	tr|A0A0Q4GQL3|A
tr|A0A0Q6Z423|A	tr|A0A0Q6ZC08|A
tr|A0A136PG12|A	tr|A0A136NM35|A
tr|A0A017HUF8|A	tr|A0A017HIE4|A
tr|A0A0F2P5A9|A	tr|A0A0F2PCA5|A
tr|B6B478|B6B47	tr|A0A132C057|A
tr|E2CCI9|E2CCI	tr|E2CBD6|E2CBD
tr|A0A127EYB9|A	tr|A0A127EVB8|A
tr|A0A1M3BGY9|A	tr|A0A021X527|A
tr|A0A1C3K7F9|A	tr|A0A1C3K4A6|A
tr|A0A099CWW2|A	tr|A0A099CSN0|A
sp|Q20Z45|NUOH2	tr|Q6NBJ6|Q6NBJ
tr|B2IHV9|B2IHV	tr|B2IGJ7|B2IGJ
tr|H8L5U4|H8L5U	tr|H8KZM5|H8KZM
tr|C3MEX2|C3MEX	tr|C3MH24|C3MH2
tr|A0A1E3H8K0|A	tr|A0A1E3H5P4|A
tr|A0A1N7KVS7|A	tr|A0A1N7QMJ7|A
tr|A0A193LKQ6|A	tr|A0A193LIW1|A
tr|W8WUT1|W8WUT	tr|W8X0S6|W8X0S
tr|A0A0U9HKR8|A	tr|A0A0U9HL71|A
tr|A0A1G2WHU5|A	tr|A0A1G2W4B0|A
tr|A0A167GS56|A	tr|A0A160DWQ7|A
tr|A0A0R2V1M8|A	tr|A0A0R2V780|A
tr|D0D453|D0D45	tr|D0D6S5|D0D6S
tr|A0A081B944|A	tr|A0A081BAE6|A
tr|A0A058ZNP0|A	tr|A0A058ZR47|A
tr|I1QKY5|I1QKY	tr|I1QSR0|I1QSR
tr|F2I0X5|F2I0X	tr|F2I0E6|F2I0E
sp|A1AVR9|NUOH_	tr|A1AV81|A1AV8
tr|A0A1G2W2D1|A	tr|A0A1D2TX00|A
tr|A7IPA0|A7IPA	tr|A7IPC1|A7IPC
tr|A0A1Y5SRA0|A	tr|A0A1Y5S8V5|A
tr|F5R8C1|F5R8C	tr|F5RCT4|F5RCT
tr|A0A0K2DGE6|A	tr|A0A0K2DJ06|A
tr|A0A081MKW5|A	tr|A0A081MSM0|A
tr|A0A0Q7U0P8|A	tr|A0A0Q7TMM2|A
tr|F7QMC2|F7QMC	tr|F7QHV2|F7QHV
tr|A0A1G4A221|A	tr|A0A1Q4F7Q9|A
tr|D6ZZ24|D6ZZ2	tr|D7A1T4|D7A1T
tr|A0A0N7LVQ0|A	tr|A0A0P1F7A8|A
tr|F2IXZ7|F2IXZ	tr|F2IZ96|F2IZ9
tr|A0A1U7DBN2|A	tr|A0A1U7D6L4|A
tr|A0A1H8G8T8|A	tr|A0A1H8B2R1|A
tr|A0A0L0IZ15|A	tr|A0A0L0J3G6|A
tr|K9ZXU4|K9ZXU	tr|K9ZWM2|K9ZWM
tr|A0A1A6FJ49|A	tr|A0A177PNK2|A
tr|A0A1W6ZWV6|A	tr|A0A1W6ZMJ5|A
sp|Q1GIN0|NUOH_	tr|Q1GE93|Q1GE9
tr|V4RIF2|V4RIF	tr|V4RHZ0|V4RHZ
tr|A0A1P8UZR4|A	tr|A0A1P8UQD4|A
tr|A6FR00|A6FR0	tr|A4EQ92|A4EQ9
tr|A0A1W2AEF6|A	tr|A0A1W2EDD7|A
tr|A3K1E1|A3K1E	tr|A3JZF6|A3JZF
tr|A0A0P7J397|A	tr|A0A0N8IBM0|A
tr|A0A0J5QGQ3|A	tr|A0A0J5TAE3|A
tr|A0A1C7P4S4|A	tr|A0A1C7NVA9|A
tr|A0A147DB63|A	tr|A0A175REM8|A
tr|A0A1U7JFP5|A	tr|A0A1U7JCK8|A
tr|Q0F8P8|Q0F8P	tr|A0A1Q4CQL1|A
tr|A0A086XX67|A	tr|A0A086Y7M5|A
tr|A0A1Y5SKS2|A	tr|A0A1Y5TM99|A
tr|A0A1G6WAC7|A	tr|A0A1G7B5C7|A
tr|A0A1Y5S7R6|A	tr|A0A1Y5S6H3|A
tr|A0A1B7Z519|A	tr|A0A1B7YZB7|A
tr|A0A1B1PLB8|A	tr|A0A1B1PTZ9|A
tr|A0A0H4KX41|A	tr|A0A0H4L9P7|A
tr|U1XWF3|U1XWF	tr|U7U6B8|U7U6B
tr|A0A0B3SPH5|A	tr|A0A0B3SMK7|A
tr|A0A0P1GXG4|A	tr|A0A0P1G0X0|A
tr|A0A1V8RW99|A	tr|A0A1V8RNF3|A
sp|Q11JJ9|NUOH_	tr|Q11FG6|Q11FG
sp|Q2YNF6|NUOH_	tr|Q2YMI8|Q2YMI
tr|A0A1F5UPD7|A	tr|A0A1F5V1I1|A
tr|A0A1G1PZZ4|A	tr|A0A1G1PA31|A
tr|A0A1U7DKU4|A	tr|A0A1U7DHB8|A
sp|A8LIU9|NUOH_	tr|A8LRT8|A8LRT
tr|A0A0W7WF25|A	tr|A0A0W7WN16|A
tr|A0A099TDC7|A	tr|A0A099TB11|A
tr|A0A0N0D9V1|A	tr|A0A0M9EFQ5|A
tr|A3UCV1|A3UCV	tr|A0A0P7VE69|A
tr|A8I404|A8I40	tr|A8IDL5|A8IDL
tr|A0A0U1NJG0|A	tr|A0A0U1NJD5|A
tr|A0A1Y5TAT9|A	tr|A0A1Y5SJ69|A
tr|A0A011TE57|A	tr|A0A011ST33|A
tr|E0TBU9|E0TBU	tr|E0TD51|E0TD5
tr|I7ITE0|I7ITE	tr|I7ITT4|I7ITT
tr|A0A1M6I710|A	tr|A0A1M6JAB1|A
tr|A0A0P6VI72|A	tr|A0A0N8GFG4|A
tr|A0A139SWW6|A	tr|A0A139SXB2|A
tr|A0A0L1JL52|A	tr|A0A0L1JN00|A
tr|A0A127F8T4|A	tr|A0A127FDJ7|A
tr|G8PJS3|G8PJS	tr|G8PRR5|G8PRR
tr|U2E914|U2E91	tr|U2FNT3|U2FNT
sp|A7HY42|NUOH_	tr|A7HQW0|A7HQW
tr|A0A1I6ZLH3|A	tr|A0A1I6YFG6|A
tr|A0A135HWT9|A	tr|A0A135I149|A
tr|A0A143PF77|A	tr|A0A143PTZ3|A
tr|A0A0H1AQ49|A	tr|A0A0H1AN57|A
tr|A0A0D1W1M1|A	tr|A0A0D1XG70|A
tr|A0A0B4D146|A	tr|A0A0B4D314|A
tr|A0A1E4JZ54|A	tr|A0A1E4JVU7|A
tr|M2TCB1|M2TCB	tr|M2U920|M2U92
tr|A0A0P7WMA0|A	tr|A0A0P7WYE2|A
tr|F2NM06|F2NM0	tr|F2NMV6|F2NMV
tr|A0A1M6HJ52|A	tr|A0A1M6JHF9|A
tr|S9S2R5|S9S2R	tr|S9QGX2|S9QGX
tr|A0A0P0ABW8|A	tr|A0A0P0AA21|A
tr|A0A1G3F132|A	tr|A0A1G3EPC9|A
tr|A0A1Y1SUM0|A	tr|A0A1Y1SQA1|A
tr|A0A1Q6VE84|A	tr|A0A1G0LPI6|A
tr|J2VC91|J2VC9	tr|J3HKM1|J3HKM
tr|F4QQX0|F4QQX	tr|F4QSZ1|F4QSZ
tr|A0A1E4FW08|A	tr|A0A1E4FDB1|A
sp|Q1QL92|NUOH_	tr|Q1QG45|Q1QG4
tr|A0A1G3JGF4|A	tr|A0A101VMT8|A
tr|A0A0P6Y500|A	tr|A0A0P6XLR5|A
tr|V9VRF0|V9VRF	tr|V9VT91|V9VT9
tr|A0A0L8V906|A	tr|A0A0L8VB45|A
tr|G2LDF6|G2LDF	tr|G2LKE9|G2LKE
tr|A0A1Y5XVF8|A	tr|A0A1W2E5K4|A
tr|K2GRG6|K2GRG	tr|K2HAS3|K2HAS
tr|C7D823|C7D82	tr|C7DCB0|C7DCB
tr|A0A1Y5S3T8|A	tr|A0A1Y5S8Q0|A
tr|A0A0B6WUQ3|A	tr|A0A0B6X0K0|A
tr|A0A1M4TYV4|A	tr|A0A1M4Y9I9|A
tr|A0A1Y5TBX0|A	tr|A0A1Y5SHB5|A
tr|A0A067BLT6|A	tr|A0A067BG30|A
tr|A0A0S8KDY8|A	tr|A0A1J4S939|A
tr|A0A076K3M8|A	tr|A0A076K1J7|A
tr|I0AK27|I0AK2	tr|I0AJE7|I0AJE
tr|A0A1Y5SNI0|A	tr|A0A1Y5SLP8|A
tr|E1VKW2|E1VKW	tr|I2JKI5|I2JKI
sp|C1DL20|NUOH_	tr|C1DG41|C1DG4
tr|A0A0J0YMJ2|A	tr|A0A1Q7CZX0|A
tr|A0A091BDE2|A	tr|A0A091BZS4|A
tr|S6GP37|S6GP3	tr|S6HDV9|S6HDV
tr|A0A0P6XPQ0|A	tr|A0A0P6XYE5|A
tr|A0A0N1LHH3|A	tr|A0A0N1LGN2|A
tr|A0A0P6ZXN9|A	tr|A0A0N8H0T7|A
tr|A0A0G3XH34|A	tr|A0A0G3XIX5|A
tr|B6JH50|B6JH5	tr|B6JDB6|B6JDB
tr|A0A0K2SP91|A	tr|A0A0K2SFZ8|A
tr|A0A1M7ZMP4|A	tr|A0A1M7Z553|A
tr|H8GKX7|H8GKX	tr|H8GNI2|H8GNI
tr|A0A1R3WGC9|A	tr|A0A1R3X7G5|A
tr|A0A1M6L5S1|A	tr|A0A1M6G1A4|A
tr|A0A1R1M8S3|A	tr|A0A1R1LRY2|A
tr|A9E3I1|A9E3I	tr|A9E8P9|A9E8P
tr|G7UT03|G7UT0	tr|G7UW55|G7UW5
tr|A9ELD7|A9ELD	tr|A9DFT7|A9DFT
tr|S9S117|S9S11	tr|S9QFC0|S9QFC
tr|A0A0M1JFV9|A	tr|A0A0M1JGX0|A
tr|D1A438|D1A43	tr|D1ADR7|D1ADR
tr|A0A1G3QXG8|A	tr|A0A1G3QL23|A
tr|A0A1M4X3A6|A	tr|A0A1M5FCV6|A
tr|E8X4N2|E8X4N	tr|E8X2I3|E8X2I
sp|Q0APY3|NUOH_	tr|Q0AMG8|Q0AMG
tr|A0A142LA03|A	tr|A0A0F2QKX3|A
tr|A0A1A9EUH1|A	tr|A0A1A9F5Q9|A
tr|E6SMH6|E6SMH	tr|E6SGA9|E6SGA
tr|A0A0P6XAZ4|A	tr|A0A0N8GRN7|A
tr|A0A191TN87|A	tr|A0A191TKE3|A
tr|C6XJX6|C6XJX	tr|C6XR86|C6XR8
tr|A0A1F9R4X4|A	tr|A0A1F9TYW7|A
tr|A0A173MMU4|A	tr|A0A1N7LYL4|A
tr|A0A1M3HRD7|A	tr|A0A1E4HE06|A
sp|Q608Y3|NUOH_	tr|Q60AH3|Q60AH
tr|Q8HIU4|Q8HIU	tr|Q8HIS9|Q8HIS
tr|A0A1V0KXJ9|A	tr|A0A0S2JIC3|A
tr|A0A099L2I1|A	tr|A0A099L0V9|A
tr|A0A0R2TE28|A	tr|A0A0R2SYF9|A
tr|B8KTH4|B8KTH	tr|B8KUI6|B8KUI
tr|L0DCN5|L0DCN	tr|L0DRE5|L0DRE
tr|A0A1L9NYC2|A	tr|A0A1L9NYM1|A
tr|A0A1B1ADE1|A	tr|A0A1B1ALC3|A
tr|D0MD19|D0MD1	tr|D0MDE3|D0MDE
tr|A0A0R2W9H8|A	tr|A0A0R2U0U4|A
tr|A0A1V0DFL3|A	tr|A0A1V0DEQ1|A
tr|A0A1G0BY18|A	tr|A0A1G0AMC9|A
tr|A0A1Y6CXA0|A	tr|A0A1Y6CTM3|A
tr|A0A1Y2R7V4|A	tr|A0A1Y2RG54|A
tr|I7Z9H8|I7Z9H	tr|I8I4R5|I8I4R
tr|I4B882|I4B88	tr|I4B3Z3|I4B3Z
tr|A0A1V0AAP2|A	tr|A0A1U9ZRG4|A
tr|A0A1T4N999|A	tr|A0A1T4M195|A
tr|A0A0D8D442|A	tr|A0A0D8CTR2|A
tr|A0A1G3J4A9|A	tr|A0A1G3J5D2|A
tr|A0A1E4ZQ57|A	tr|A0A1E4ZJC4|A
tr|E2JE56|E2JE5	tr|E2JE59|E2JE5
sp|Q0H8X5|NU1M_	sp|Q0H8Y4|COX1_
tr|A0A142HJA2|A	tr|A0A142HL62|A
tr|Q4C9Z8|Q4C9Z	tr|Q4C8J2|Q4C8J
sp|P26522|NU1C_	tr|P73907|P7390
sp|B8HQP5|NU1C_	tr|E0UL92|E0UL9
tr|D3EPY0|D3EPY	tr|D3EQZ7|D3EQZ
tr|A0A1B6YDE3|A	tr|A0A1B6YCZ4|A
tr|K9XPB8|K9XPB	tr|K9XQV2|K9XQV
tr|K9XCE8|K9XCE	tr|K9XKQ7|K9XKQ
tr|A0A0R2UAY7|A	tr|A0A0R2U220|A
tr|L0PH70|L0PH7	tr|L0PH87|L0PH8
tr|L8MB30|L8MB3	tr|L8LXR9|L8LXR
tr|A0A1Q8Z8W8|A	tr|A0A0P4UTJ0|A
tr|K9UCB1|K9UCB	tr|K9UL17|K9UL1
sp|B0JHQ5|NU1C_	tr|B0JGB1|B0JGB
tr|K9W263|K9W26	tr|K9W522|K9W52
tr|K9T2U1|K9T2U	tr|K9T2K7|K9T2K
sp|Q2RYV5|NUOH_	tr|Q2S0S6|Q2S0S
tr|A0A0T7BUY8|A	tr|K9UUD2|K9UUD
tr|K9S2Y2|K9S2Y	tr|K9S2D8|K9S2D
tr|A0A1F3X2V8|A	tr|A0A1F3TYY3|A
tr|D3FDL3|D3FDL	tr|D3F355|D3F35
sp|P25706|NU1C_	tr|Q7HRM0|Q7HRM
tr|K9WI53|K9WI5	tr|K9WH04|K9WH0
tr|A0ZMQ3|A0ZMQ	tr|A0ZAB9|A0ZAB
tr|K9YBL2|K9YBL	tr|K9YHR0|K9YHR
tr|D4TRT6|D4TRT	tr|D4TTK6|D4TTK
tr|K9X2G9|K9X2G	tr|K9WYW3|K9WYW
tr|B4W1D8|B4W1D	tr|B4VUQ8|B4VUQ
tr|U3RAM0|U3RAM	tr|A0A1B4ZAZ3|A
tr|A0A0P1BW95|A	tr|A0A0P1BZZ4|A
tr|A0A0D6AE01|A	tr|A0A0D6AA48|A
tr|K9VDM8|K9VDM	tr|K9VEB4|K9VEB
tr|A0A1E5QIA2|A	tr|A0A1E5QMF3|A
tr|E6ZZ95|E6ZZ9	tr|E6ZZ99|E6ZZ9
sp|B0BZW2|NU1C_	tr|B0C0A2|B0C0A
tr|J7H3Z6|J7H3Z	tr|A0A075VVT3|A
tr|D3DGC7|D3DGC	tr|D3DHV1|D3DHV
sp|Q7V4D7|NU1C_	tr|Q46GX4|Q46GX
tr|A0A1B7VJY9|A	tr|A0A1B7VV58|A
tr|G6FU62|G6FU6	tr|G6FYD0|G6FYD
tr|A5JFJ6|A5JFJ	tr|A5JFJ8|A5JFJ
tr|A0A1Z3HI81|A	tr|A0A1Z3HU86|A
tr|A0A0V7ZQ73|A	tr|A0A0V7ZPB4|A
tr|A0A1M4SUL1|A	tr|A0A1M4XLF1|A
tr|A0A0M1JYM5|A	tr|A0A0M1JYK3|A
tr|U5DKN5|U5DKN	tr|U5DFX9|U5DFX
tr|A0A1J5GT01|A	tr|A0A1J5GRF7|A
tr|K9TZZ4|K9TZZ	tr|K9TUZ9|K9TUZ
tr|A0A1C0V298|A	tr|A0A1C0UZC7|A
tr|A0A0D8ZS25|A	tr|A0A0D8ZS69|A
sp|P92604|NU1M_	sp|Q9ZZ64|COX1_
tr|F4XSU2|F4XSU	tr|F4XVA6|F4XVA
tr|E9KZL0|E9KZL	tr|E9KZL2|E9KZL
sp|Q2PMN7|NU1C_	sp|P07506|COX1_
tr|M1X2C1|M1X2C	tr|M1WUU4|M1WUU
tr|A0A058YYU0|A	tr|A0A058Z0W9|A
sp|Q115G5|NU1C_	tr|Q119R5|Q119R
sp|P48652|NU1M_	sp|P48659|COX1_
tr|K9RMC1|K9RMC	tr|K9RED9|K9RED
sp|Q8DL32|NU1C_	tr|Q8DHE9|Q8DHE
tr|A0A0F5YIG3|A	tr|A0A0F5YCS2|A
tr|M3XD92|M3XD9	sp|P48888|COX1_
sp|O78747|NU1M_	sp|O78749|COX1_
sp|Q9TA29|NU1M_	sp|Q9TA27|COX1_
tr|H0E146|H0E14	tr|H0E8H5|H0E8H
tr|A0A0U1RS44|A	sp|O79876|COX1_
tr|A0A1J5HGT3|A	tr|A0A1J5HMC9|A
tr|A0A0P7ZKL4|A	tr|A0A0P8DEY1|A
tr|Q94SI1|Q94SI	tr|G3QCP6|G3QCP
tr|A0A1L9QK90|A	tr|A0A1L9QU06|A
sp|O79427|NU1M_	sp|O79429|COX1_
tr|Q549J0|Q549J	tr|E2JDK0|E2JDK
tr|D6RR41|D6RR4	tr|D6RR50|D6RR5
tr|B5JJM6|B5JJM	tr|B5JH87|B5JH8
tr|D8FV59|D8FV5	tr|D8FZL2|D8FZL
tr|A0A1J0A8T5|A	tr|A0A1J0AA19|A
tr|Q8HQN3|Q8HQN	tr|Q8HQN1|Q8HQN
tr|H9D0N8|H9D0N	tr|H9D0P5|H9D0P
tr|A8UR25|A8UR2	tr|A8URQ2|A8URQ
tr|Q27PQ5|Q27PQ	tr|Q27PQ3|Q27PQ
tr|L8N065|L8N06	tr|L8MX73|L8MX7
tr|B5WZ51|B5WZ5	tr|B5WZ53|B5WZ5
tr|M5BL09|M5BL0	tr|M5BJI6|M5BJI
tr|A6Q8J6|A6Q8J	tr|I2K5B4|I2K5B
tr|Q8HCW5|Q8HCW	tr|H2VF34|H2VF3
tr|H9CNP0|H9CNP	tr|H9CNP9|H9CNP
tr|A0A161LK13|A	tr|A0A171BE05|A
sp|Q37717|NU1M_	sp|Q36452|COX1_
tr|Q5G7J0|Q5G7J	tr|Q5G7I8|Q5G7I
sp|Q4JQI7|NU1M_	tr|H3C6G5|H3C6G
tr|I1TIH7|I1TIH	tr|I1TIB7|I1TIB
tr|D6Y3M0|D6Y3M	tr|D6Y989|D6Y98
tr|H5WH66|H5WH6	tr|H5WH74|H5WH7
sp|Q0ZIW3|NU1C_	tr|B6VJT8|B6VJT
tr|G4U3G2|G4U3G	tr|G4U3E0|G4U3E
tr|G5CPG5|G5CPG	tr|G5CPG7|G5CPG
tr|D2KP24|D2KP2	tr|D2KP26|D2KP2
tr|G1DJA6|G1DJA	tr|G1DJA5|G1DJA
sp|O03847|NU1M_	sp|O03167|COX1_
tr|Q8HLX5|Q8HLX	tr|Q8HLX3|Q8HLX
sp|P19041|NU1M_	sp|P20681|COX1_
sp|P03888|NU1M_	sp|P00397|COX1_
tr|A0A1U7MUJ0|A	tr|A0A1U7MNU5|A
tr|H9CNL5|H9CNL	tr|H9CNM3|H9CNM
tr|W2ERL1|W2ERL	tr|W2F261|W2F26
tr|H9CNR1|H9CNR	tr|H9CNR8|H9CNR
tr|D2B4K3|D2B4K	tr|D2B068|D2B06
tr|C9VZQ7|C9VZQ	tr|C9VZQ9|C9VZQ
sp|Q9MIZ0|NU1M_	sp|Q9MIY8|COX1_
sp|P03889|NU1M_	sp|P05503|COX1_
sp|P92690|NU1M_	sp|P92692|COX1_
tr|C4T943|C4T94	tr|C4T945|C4T94
tr|K9MVJ3|K9MVJ	tr|K9MVI0|K9MVI
tr|Q9TEH1|Q9TEH	tr|Q9TEG9|Q9TEG
tr|E6SAK7|E6SAK	tr|E6SCC0|E6SCC
tr|M4VFI6|M4VFI	tr|M4VNJ0|M4VNJ
sp|Q9T9W3|NU1M_	sp|Q9T9W1|COX1_
tr|A0A1S2X8Z4|A	tr|A0A1S2XB46|A
tr|G1FKB8|G1FKB	tr|G1FKC0|G1FKC
sp|P03886|NU1M_	sp|P00395|COX1_
tr|A0A0F0EV94|A	tr|A0A0F0EP01|A
sp|Q9T9Z0|NU1M_	tr|Q9T9Y8|Q9T9Y
tr|Q6IYH8|Q6IYH	tr|I3W8K0|I3W8K
tr|A0A1K0GSQ9|A	tr|A0A1K0GNQ1|A
tr|A0A1C1C649|A	tr|A0A1C1C634|A
tr|A0A1G0ZKB3|A	tr|A0A1G1C9I6|A
tr|Q27GW8|Q27GW	tr|Q27GW6|Q27GW
tr|H6D5G4|H6D5G	tr|H6D5G0|H6D5G
tr|D3Q070|D3Q07	tr|D3PW64|D3PW6
tr|F4FDE4|F4FDE	tr|F4F7C6|F4F7C
tr|D4QAT5|D4QAT	tr|D4QAT7|D4QAT
tr|A0A1H7M2D4|A	tr|A0A1H7N8S1|A
tr|H6D5E1|H6D5E	tr|H6D5D1|H6D5D
tr|E1CJA9|E1CJA	tr|E1CJB1|E1CJB
tr|E3CUA1|E3CUA	tr|E3CUA0|E3CUA
tr|E1X1P8|E1X1P	tr|E1X2V7|E1X2V
tr|B3GSZ0|B3GSZ	tr|B3GSZ2|B3GSZ
sp|O78703|NU1M_	tr|Q65CJ1|Q65CJ
sp|P18936|NU1M_	sp|P18943|COX1_
tr|A0A1E8CRR7|A	tr|A0A1E8CU40|A
sp|P69234|NU1M_	tr|Q7J2Z8|Q7J2Z
tr|S0AU83|S0AU8	tr|S0ASK7|S0ASK
tr|A0A0F0HN38|A	tr|A0A1V2QAI4|A
tr|A0A1B1NFM5|A	tr|A0A1Q9UQ62|A
sp|P08774|NU1M_	sp|P03945|COX1_
tr|A0A0Q9S457|A	tr|A0A0Q9SQ91|A
tr|A9XBD9|A9XBD	tr|A9XBE1|A9XBE
tr|A0A1L4D4R8|A	tr|A0A1L4D3J3|A
tr|D2PVK5|D2PVK	tr|D2PTX3|D2PTX
tr|A0A1I5ECX0|A	tr|A0A1I4XPG9|A
sp|P15548|NU1M_	sp|P15544|COX1_
sp|Q9B6E8|NU1M_	sp|Q9B6E7|COX1_
tr|D0LPX2|D0LPX	tr|D0LN57|D0LN5
tr|A2BD35|A2BD3	tr|K7GK47|K7GK4
tr|C7Q2D9|C7Q2D	tr|C7QBL2|C7QBL
tr|V6KEG9|V6KEG	tr|V6L399|V6L39
tr|A0A1B0VHW0|A	tr|A0A1B0VF84|A
tr|A0A1J1J8P8|A	tr|A0A1J1JA58|A
tr|A0A151EGC4|A	tr|A0A1G0AJD1|A
sp|P34846|NU1M_	sp|P34838|COX1_
sp|Q9B8D6|NU1M_	sp|P0C8K9|COX1_
tr|Q8HG49|Q8HG4	tr|Q8HG47|Q8HG4
sp|B0FWD8|NU1M_	sp|B0FWC7|COX1_
tr|Q1AL75|Q1AL7	tr|Q1AL73|Q1AL7
tr|A0A151C297|A	tr|A0A151BW05|A
sp|A9RAG3|NU1M_	sp|A9RAH5|COX1_
tr|D8J5M3|D8J5M	tr|D8J5K5|D8J5K
tr|C7U009|C7U00	tr|C7U025|C7U02
tr|A0A1C9ZP78|A	tr|A0A1C9ZQ78|A
tr|E7E839|E7E83	tr|E7E842|E7E84
tr|E3VRV6|E3VRV	tr|E3VRU5|E3VRU
tr|A0A044RSI4|A	tr|A0A044RSH0|A
