# Supplementary material for: Inter-protein residue covariation information unravels physically interacting protein dimers
Source: BMC Bioinformatics. 2020 Dec 17;21:584. doi: 10.1186/s12859-020-03930-7 (PMC7745481; doi:10.1186/s12859-020-03930-7)
Supplement: Supplementary file 5 — Additional file 5. Final ER-MSAs at different ASA thresholds. Available on Mendeley data (http://dx.doi.org/10.17632/9bk2r55286.1). [file 12859_2020_3930_MOESM5_ESM.zip › Additional file 2/Final ER-MSAs/Negative ER-MSA dataset/ASA0.0/paired_MSA/4hea-H-2y69-B/MSA_IDs.txt]

sp|Q60019|NQO8_	sp|P68530|COX2_
tr|A0A1N7IL07|A	tr|A0A1N7IN47|A
tr|A0A1Q3JMR4|A	tr|A0A1F2XG43|A
tr|K5YX16|K5YX1	tr|K5YX47|K5YX4
tr|B7P6B2|B7P6B	tr|B7P669|B7P66
tr|Q0P3G2|Q0P3G	tr|Q0P3F9|Q0P3F
tr|A6FR00|A6FR0	tr|A4EQ12|A4EQ1
tr|I7ITE0|I7ITE	tr|I7JEP2|I7JEP
tr|A0A067BLT6|A	tr|A0A067BLV5|A
sp|Q2GK09|NUOH_	tr|Q2GJ19|Q2GJ1
tr|Q8HIU4|Q8HIU	tr|Q8HIT0|Q8HIT
tr|Q1AGX4|Q1AGX	tr|Q1AGW4|Q1AGW
tr|A0A0L6DHU6|A	tr|A0A0L6DID4|A
tr|A0A1E4ZQ57|A	tr|A0A1E4ZLW9|A
sp|Q0H8X5|NU1M_	sp|Q0H8Y7|COX2_
tr|L0PH70|L0PH7	tr|L0PHP1|L0PHP
tr|A0A068SFH4|A	tr|A0A068SDY8|A
tr|A5JFJ6|A5JFJ	sp|Q2Y0B9|COX2_
sp|P92604|NU1M_	sp|P67780|COX2_
tr|A0A137R1G3|A	tr|A0A137R1J1|A
tr|A0A058YYU0|A	tr|A0A058YZ79|A
sp|P48652|NU1M_	sp|P48660|COX2_
sp|O78747|NU1M_	sp|O78750|COX2_
sp|Q9TA29|NU1M_	sp|Q9TA26|COX2_
tr|A0A0U1RS44|A	tr|Q69GF7|Q69GF
tr|Q94SI1|Q94SI	tr|Q94SH8|Q94SH
tr|Q6U7U6|Q6U7U	tr|Q6U7S7|Q6U7S
sp|O79427|NU1M_	sp|P98049|COX2_
tr|Q549J0|Q549J	tr|E2JDK6|E2JDK
tr|D6RR41|D6RR4	tr|D6RR56|D6RR5
tr|Q1XAA1|Q1XAA	tr|Q1XA91|Q1XA9
tr|Q8HQN3|Q8HQN	tr|W5NPB5|W5NPB
tr|H9D0N8|H9D0N	tr|H9D0Q0|H9D0Q
tr|A0A1S4ER31|A	tr|A0A1S4ECS1|A
tr|Q27PQ5|Q27PQ	tr|Q8WBA9|Q8WBA
tr|B5WZ51|B5WZ5	tr|B5WZ54|B5WZ5
tr|M5BL09|M5BL0	tr|M5BL05|M5BL0
tr|Q8HCW5|Q8HCW	tr|Q8HCW2|Q8HCW
tr|G7DRY6|G7DRY	tr|G7DRZ7|G7DRZ
tr|H9CNP0|H9CNP	tr|H9CNQ6|H9CNQ
tr|A0A0L0W601|A	tr|A0A0L0W5Z0|A
sp|Q37717|NU1M_	sp|Q37718|COX2_
tr|Q5G7J0|Q5G7J	tr|Q5G7I7|Q5G7I
sp|Q4JQI7|NU1M_	sp|Q4JQI4|COX2_
tr|I1TIH7|I1TIH	tr|I1TIB2|I1TIB
tr|H5WH66|H5WH6	tr|H5WH79|H5WH7
tr|G5CPG5|G5CPG	tr|G5CPG8|G5CPG
tr|D2KP24|D2KP2	tr|D2KP27|D2KP2
sp|O03847|NU1M_	sp|O03848|COX2_
tr|Q8HLX5|Q8HLX	tr|Q8HLX2|Q8HLX
sp|P03888|NU1M_	sp|P00405|COX2_
tr|H9CNL5|H9CNL	tr|H9CNN4|H9CNN
tr|C9VZQ7|C9VZQ	tr|C9VZR0|C9VZR
sp|Q9MIZ0|NU1M_	sp|Q9MIY7|COX2_
sp|P03889|NU1M_	sp|P00406|COX2_
sp|P92690|NU1M_	sp|P92693|COX2_
tr|A0A0C2XB04|A	tr|A0A0C3BUW0|A
tr|C4T943|C4T94	tr|C4T946|C4T94
tr|K9MVJ3|K9MVJ	sp|P68297|COX2_
tr|Q9TEH1|Q9TEH	tr|Q9TEG8|Q9TEG
sp|Q9T9W3|NU1M_	sp|P50690|COX2_
tr|A0A1S2X8Z4|A	tr|A0A1S2X8U7|A
tr|G1FKB8|G1FKB	tr|G1FKC1|G1FKC
sp|P03886|NU1M_	sp|P00403|COX2_
sp|Q9T9Z0|NU1M_	sp|P26456|COX2_
tr|Q6IYH8|Q6IYH	sp|P98038|COX2_
tr|A0A1C1C649|A	tr|A0A1C1C617|A
tr|Q27GW8|Q27GW	tr|Q27GW5|Q27GW
tr|D4QAT5|D4QAT	tr|D4QAT8|D4QAT
tr|E1CJA9|E1CJA	tr|E1CJB2|E1CJB
tr|B3GSZ0|B3GSZ	tr|B3GSZ3|B3GSZ
sp|O78703|NU1M_	tr|Q65CJ0|Q65CJ
sp|P18936|NU1M_	sp|P18944|COX2_
sp|P69234|NU1M_	sp|O47428|COX2_
tr|S0AU83|S0AU8	tr|S0AT20|S0AT2
tr|A9XBD9|A9XBD	tr|A9XBE2|A9XBE
sp|P15548|NU1M_	sp|P15545|COX2_
sp|Q9B6E8|NU1M_	sp|Q9B6D5|COX2_
tr|A2BD35|A2BD3	tr|A2BD38|A2BD3
tr|A0A1B0VHW0|A	tr|A0A1B0VF78|A
sp|P34846|NU1M_	sp|P34840|COX2_
tr|Q8HG49|Q8HG4	tr|Q8HG46|Q8HG4
sp|B0FWD8|NU1M_	sp|P50692|COX2_
tr|Q1AL75|Q1AL7	tr|Q1AL72|Q1AL7
tr|Q94R68|Q94R6	tr|Q94R78|Q94R7
sp|A9RAG3|NU1M_	sp|A9RAG1|COX2_
tr|C7U009|C7U00	tr|C7U007|C7U00
tr|A0A1C9ZP78|A	tr|A0A1C9ZP12|A
tr|E7E839|E7E83	tr|E7E827|E7E82
tr|A0A1Y1ZMI3|A	tr|A0A1Y2AF40|A
tr|E3VRV6|E3VRV	tr|E3VRU6|E3VRU
tr|A0A1X6QQT4|A	tr|A0A1X6QQV4|A
