# Supplementary material for: Inter-protein residue covariation information unravels physically interacting protein dimers
Source: BMC Bioinformatics. 2020 Dec 17;21:584. doi: 10.1186/s12859-020-03930-7 (PMC7745481; doi:10.1186/s12859-020-03930-7)
Supplement: Supplementary file 5 — Additional file 5. Final ER-MSAs at different ASA thresholds. Available on Mendeley data (http://dx.doi.org/10.17632/9bk2r55286.1). [file 12859_2020_3930_MOESM5_ESM.zip › Additional file 2/Final ER-MSAs/Negative ER-MSA dataset/ASA0.0/paired_MSA/4hea-J-2wdq-C/MSA_IDs.txt]

sp|Q56225|NQO10	sp|P69054|DHSC_
tr|S9ZQX4|S9ZQX	tr|S9ZMN6|S9ZMN
tr|A0A1G0NIQ9|A	tr|A0A1G0NK20|A
tr|A0A106BUY9|A	tr|A0A125BBP8|A
tr|S6ABK6|S6ABK	tr|S6B3V2|S6B3V
tr|Q5P1E1|Q5P1E	tr|Q5P1V0|Q5P1V
tr|H1G3Q0|H1G3Q	tr|H1G5Y3|H1G5Y
tr|A0A090BVQ1|A	tr|A0A090AIQ1|A
tr|A0A1A6C715|A	tr|A0A1A6C844|A
tr|A0A1G0FHP7|A	tr|A0A1G0CR19|A
tr|A0A1F3AD85|A	tr|A0A1F2Z183|A
tr|A0A0E9M606|A	tr|A0A0E9M608|A
tr|A0A0K6IVX7|A	tr|A0A0K6IWD6|A
tr|A0A0M2WIZ5|A	tr|A0A0S4K0F9|A
tr|F5R8C3|F5R8C	tr|F5RA35|F5RA3
tr|H8FSL7|H8FSL	tr|H8FUA6|H8FUA
tr|A0A1V8RW59|A	tr|A0A1V8RVC6|A
tr|A0A1E4C537|A	tr|A0A1E4BTW1|A
tr|D9SI42|D9SI4	tr|D9SFR0|D9SFR
tr|W6KAF6|W6KAF	tr|W6K9X1|W6K9X
tr|V4RG48|V4RG4	tr|V4RKA8|V4RKA
tr|A0A139C8A8|A	tr|A0A139CAX9|A
tr|A0A1T2L9W5|A	tr|A0A1T2LA89|A
tr|C7RL73|C7RL7	tr|C7RQZ0|C7RQZ
tr|A4BTQ5|A4BTQ	tr|A4BRY1|A4BRY
tr|A0A098TFF5|A	tr|A0A098T4S7|A
tr|A0A0K0XTP1|A	tr|A0A0K0XWY1|A
tr|A0A1Y5T200|A	tr|A0A1Y5RC66|A
tr|J9A777|J9A77	tr|A0A061QH14|A
tr|A0A1Y6BRE8|A	tr|A0A1Y6CL88|A
tr|I3TM19|I3TM1	tr|I3TQS3|I3TQS
tr|A0A1G3JFY9|A	tr|A0A1G3JV23|A
tr|A0A0S8BKS2|A	tr|A0A0S8L1Q2|A
tr|A0A1Y2LD88|A	tr|A0A1Y2LDV2|A
tr|A0A0H5BFM9|A	tr|A0A0P0JEB5|A
tr|Q0A784|Q0A78	tr|Q0A906|Q0A90
tr|Q0C1D5|Q0C1D	tr|Q0BX77|Q0BX7
tr|W0TM87|W0TM8	tr|W0TNU8|W0TNU
tr|W9HBN4|W9HBN	tr|W9H6C5|W9H6C
tr|A0A1N7IKP7|A	tr|A0A1N7LN09|A
tr|A0A0G3XHS0|A	tr|A0A0G3XJB7|A
tr|A0A1Q3Z186|A	tr|A0A1Q3Z4H7|A
tr|A0A1C2G120|A	tr|A0A1C2G456|A
tr|A0A1Y1SUQ3|A	tr|A0A1Y1SQT2|A
tr|A0A0N1L020|A	tr|A0A0N0JCI8|A
tr|A0A143DEP8|A	tr|A0A143DF75|A
tr|A0A1R3T6R7|A	tr|A0A1R3TUH9|A
tr|S9S123|S9S12	tr|S9RU82|S9RU8
tr|A0A0M2RBY7|A	tr|A0A0M2RAD7|A
tr|A0A0K6I4I7|A	tr|A0A0K6I3W6|A
tr|E2CCJ2|E2CCJ	tr|E2CEE1|E2CEE
tr|A0A0F2QJD9|A	tr|A0A0F2QFZ4|A
tr|Q2RU31|Q2RU3	tr|Q2RV42|Q2RV4
tr|M2TR63|M2TR6	tr|M2TDL3|M2TDL
tr|A0A0P6ZPV5|A	tr|A0A0P7AHD0|A
tr|A0A1G0Z1U6|A	tr|A0A1G0X1X6|A
tr|A0A1Y5SNK8|A	tr|A0A1Y5SBE3|A
tr|A0A1M7RZN9|A	tr|A0A1M7TAG1|A
tr|A0A1G3IQC4|A	tr|A0A1Q3UQC5|A
tr|E3GB41|E3GB4	tr|E3G3U5|E3G3U
tr|I1AZG8|I1AZG	tr|I1AQV7|I1AQV
tr|A9E3I8|A9E3I	tr|A9DS19|A9DS1
tr|B8EIM6|B8EIM	tr|B8EIW2|B8EIW
tr|A0A0P7XKP0|A	tr|A0A132C199|A
tr|Q1QSU0|Q1QSU	tr|Q1QY90|Q1QY9
tr|A0A1Y5S7A4|A	tr|A0A1Y5RPA5|A
tr|A0A0B4D148|A	tr|A0A0B4CA02|A
tr|A0A0D0NNM8|A	tr|A0A0D0Q7Q4|A
tr|A0A0B2C0U2|A	tr|A0A0B2BW67|A
tr|A0A0P7IDP1|A	tr|A0A0P7IZR8|A
tr|A0A099TD50|A	tr|A0A099TB76|A
tr|A0A089PJZ4|A	tr|A0A0F0VTM6|A
tr|S9QL01|S9QL0	tr|S9SGW7|S9SGW
tr|A0A086XYU3|A	tr|A0A086Y600|A
tr|H5UXT3|H5UXT	tr|H5V315|H5V31
tr|A0A1A6FJ46|A	tr|A0A177PMX0|A
tr|A0A0P1IRL8|A	tr|A0A0P1GYA9|A
tr|A0A1X4NNN0|A	tr|A0A1X4NQ76|A
tr|A0A1M6I741|A	tr|A0A1M6HPZ6|A
tr|A0A172YC94|A	tr|A0A172YGZ3|A
tr|A0A1S1NMI4|A	tr|A0A1S1NYA7|A
tr|A0A0J9BEB3|A	tr|A0A0J8YVJ3|A
tr|Q32DQ9|Q32DQ	tr|Q32IL0|Q32IL
tr|A0A0L0AQK8|A	tr|A0A0L0ALZ0|A
tr|R8APN9|R8APN	tr|R8ANI6|R8ANI
tr|E6W8F9|E6W8F	tr|A0A0A1B8N2|A
tr|A0A0N0IAR2|A	tr|A0A0N0I9U6|A
tr|E0SKH6|E0SKH	tr|E0SEZ0|E0SEZ
tr|I2B774|I2B77	tr|I2BB47|I2BB4
tr|G9ZAD7|G9ZAD	tr|G9Z527|G9Z52
tr|A0A1S8CV14|A	tr|A0A1S8CSV3|A
tr|U3TTC5|U3TTC	tr|U3TUB7|U3TUB
tr|A0A0J8VJ21|A	tr|A0A0J8VSU5|A
tr|R1H530|R1H53	tr|R1GWA3|R1GWA
tr|H2IP43|H2IP4	tr|H2IWK4|H2IWK
tr|W0L4N4|W0L4N	tr|W0LCP7|W0LCP
tr|G7LU45|G7LU4	tr|G7LQ76|G7LQ7
tr|Q6D2S5|Q6D2S	tr|Q6D7G8|Q6D7G
tr|A0A1H3ZME6|A	tr|A0A1H3VXB6|A
tr|A0A084IHI0|A	tr|A0A084ILX7|A
tr|A0A071M0A7|A	tr|A0A071LTX4|A
tr|J7U3K7|J7U3K	tr|M1SE23|M1SE2
tr|A0A1S8YDI2|A	tr|A0A1S8YJ50|A
tr|Q2NSK7|Q2NSK	tr|Q2NUM8|Q2NUM
tr|B9KIU0|B9KIU	tr|B9KHY1|B9KHY
tr|C4K6N2|C4K6N	tr|C4K7D1|C4K7D
tr|A0A0B5H4X9|A	tr|A0A0B5H323|A
tr|Q7VRW0|Q7VRW	tr|Q7VR95|Q7VR9
