# Supplementary material for: Inter-protein residue covariation information unravels physically interacting protein dimers
Source: BMC Bioinformatics. 2020 Dec 17;21:584. doi: 10.1186/s12859-020-03930-7 (PMC7745481; doi:10.1186/s12859-020-03930-7)
Supplement: Supplementary file 5 — Additional file 5. Final ER-MSAs at different ASA thresholds. Available on Mendeley data (http://dx.doi.org/10.17632/9bk2r55286.1). [file 12859_2020_3930_MOESM5_ESM.zip › Additional file 2/Final ER-MSAs/Negative ER-MSA dataset/ASA0.0/paired_MSA/4hea-J-2wdq-C/MSA_ready_for_MI.txt]

MSLLEGLALFLLLLSGVLVVTLRNAIHAALALILNFLVLAGVYVALDARFLGFIQVIVYAGAIVVLFLFVIMLLFAAQGEIGFDPLVRSRPLAALLALGVAGILAAGLWGLDLAFTQDLKGGLPQALGPLLYGDWLFVLLAVGFLLMAATVVAVALVEPGKASRAKEAEKREEVARMIRNVKKQRPVNLDLQTIRFPITAIASILHRVSGVITFVAVGILLWLLGTSLSSPEGFEQASAIMGSFFVKFIMWGILTALAYHVVVGIRHMMMDFGYLEETFEAGKRSAKISFVITVVLSLLAGVLVW
MTFIFYFLAVIMVFAALRVITSRNPVQAALFLVLTFFNAAGIWLLLNAEFLAMTLVLVYVGAVMVLFLFVVMMLDINLDRIR-QGFWSYLPVGALIGILLLLEMVMVLGGSYFP-AASQGYSNTRELGRVLYTDYVYAFELASLVLLVAMVSAVTLTLRKREDRVELVKMQSENEAMPAP-PRAAPKFLNLAQIRFPIGAIASIGHRISGVLLLISLPFLVLALERSLRSEADYAALGTWLNSPWRALLLVVMVWAATHHLLAGVRHMLMDIGI-GSRLAQARMSAWSTIVAALLIALLAAMRLS
MTAIFYFFAAILVFAGLRVITARNPVHAALFLVLAFFTAAGLWMLLEAEFLAITLVLVYVGAVMVLFLFVVMMLDINLDKLR-EGFWDYLPLAGFVSVLLVIEMALILGSRHFA-PHAADYSNTKELGRLLYTDYVYAFELAAVILLVAIVAAIALTLRRRNDRLRIVKMQAVKKAMSP---LPRPVYLDLCRIHLPLAGWVSILHRLSGAVLFLGFPFAIWLLSISLAHESGFAEVRAWLALPLAKLALLGLVWLFALHYFAGLRHLALDVHW-GTSLTAARRSSVGVLVLSGAATLVAAWGFV
MTAIFYFFAAILVFAGLRVITARNPVHAALFLVLAFFTAAGLWILLEAEFLAITLVLVYVGAVMVLFLFVVMMLDINLDKLR-EGFWDYLPIAGFVSVLLMIEMALILGSRHFE-AHPADYSNTKELGRLLYTDYIYAFELAAVILLVAIVAAIALTLRRRNDRLRIIKMKATQKAMKL---IERPVYLNLLRIHLPLAGWVSILHRLSGALLFAILPLGVWALSASLADEAGFRRMAEGMTHPLSRLFLLFLIWAFAHHLLAGLRHLALDVDW-GVSLPRARQSSLAVMLATGLITLLAAWGFA
MTLVFYFLASILLFAGLRVVTARHPVHAALFLVLSFFTAAGLWLLLEAEFLAITLVLVYIGAVMVLFLFVVMMLNLNIEKMR-QGFWDNLPLAAFIGIMMAIEMTLVLTV--VE-SHAAGYSNTKELGRLLYTDYVYPFELAAVILLVAIVAAIAITLRRREDRVRLISMPAEKKEM----------YLNLFRIKLPLPGIVSFLHRVSGALLFIAIPLFLAALQLTLGSQADFDTVTQGFESPLVKLVLIALLWGYSHHFFAGLRFIAMDMGL-GVELAKTRRNSWLVMASSLTLTAITGGWLW
MTFVFYVLAVIMVFAGLRVITARNPVHAALFLVLSFFSAGGIWLLLAAEFLAVVLVMVYVGAVMVLFLFVVMMLDINLDRLR-QGFWSYLPVGALIGVLLVVEMALVLGGRYFP-AAQAGYSNTRELGRLLYTDYVYPFELASLLLLVAMIVAVTLTLRKRGDRVELISMPAEKE-MRAP-PESAPKFLNLSQIRFPIGAIASIGHRISGVLLLITLPFLALALDRSLRGEAEFEALRDLVSAPGRALLLIVVVWAASHHVLAGLRHLLMDLGV-GSRLDQARTSAWAALVAAAVIALAVAARLS
MQFLFYFFSVVLVGAAVAMITVRNPVHAALFLVLAFFTSAAHWIMLEAEFLGILLVLVYVGAVMVLFLFVVMMLDINVARVR-EGFVRLLPVGLVVAVGMMVVMAMVVGARVFG-RAEADYSNTKAIGELLYTEYVYPFEIAAVILLVAIIAAITLTLRRRKDRVRLIKMEAEKK-MPN---DNRPLSPHLQVYRPQMTSVLSILHRITGVILSVASLILVYWLAALAAGPEAFARAEALLHGWIGIAILIPVTLALFYHLCAGIRHLVWDAGV-ALTIKGVYVTGWTALATTLLLTLIFWVVI-
MKLTFYFFALILIFAASRVITVKNPVHAALFLVLAFVSSAAIWLLLRAEFLALALILVYVGAVMVLFLFVIMMLDINLTTLR-EGFVRYFPIATLVGVIILVEMVLVVRVWKN--ATLTAKSNTQILGQALYTDYVYPFEIAAVILLVAMIAAIALTMRPREDRVRLVNMPAESKDMMT--KPIRPLSPHLQIYKPQLTSLMSISHRLSGVFLSLSTVVLVYWLMAVVAGETAYQHAQNLFNSWLGLVFLFGWSLALFYHLCNGIRHLSWDIGL-GMDIKTVYLTGGLVWLATLLLTGLTWLLMK
MQFVFYLFSALTILSALGMIVARNPVHAVLFLVFAFFNSAALWITLQAEFLGIVLVLVYVGAVMVLFLFVVMMLDINIARMR-EGFTRFLPLGVVVALVMVVEMGLIVGARNFH-ASGTQVPNTVELGRVLYTQYAYPFELAAVILLVAIVAAISLTFRRREDRVRLVNMPSEKKQMN-----ARPVYLDLLRIRLPLPGVISFAHRISGVLLFIGIPFALYLLELSLNGRAGFSRAHALLASPWLAPVLLLLVWSLCHHLLAGIRFLLMDIEI-AVDRRGSRLSAAWVGGSALVLACVLLLEYL
----------ITVMAGMGVVLARNPVHAALFLVLAFCSSAGIWMLLEAEFLAIALVLVYVGAVMVLFLFVVMMLDINLVKLR-EGFWRWFPFGALIAGLMVFEMVWVLGSRQTV-VHAADYSNTKELGRLLYTHYVYPFEIAAVILLVAMVAAIALTLRRRADRLRIVKMKSETKAMD----KKRPKHLALYLIKLPLPGMVSILHRVSGLLLFLALPPLLLMLQYSLRSIETYTQLAGLLAHPLAKLTLLGLLWAFLHHFCAGLRYLAIDLHY-VRDLALARGSSWMVIAASLGLTMLIGVKLW
MAFAFWVFAVSAVASGLMVISSRNPVHSVLFLILTFISAAGLFVLMGAEYLAMLLVVVYVGAVAVLFLFVVMMLDVDFVEMK-QGFLQYLPIGVAIAGLVVVELILAFAAWQML-AGPDAPNNIEGLGLILFTDYVHYFQIAGMVLLIAMIGAIVLTFRTRDASVELKKVKSGQGIMST-KPVNRPLSPHLQVWKWTFTMALSILHRASGIALVAGMLMLVWMLVAAASSEMAYECFLNFSKSIVGQVMLFGWTGALYYHLCSGVRHLLMDAGY-LLTIPQADKAGKIIFIVAIAMTLATWGVKM
MSLVFYVFAALLLFAGLRVITARNPVHSAMFLVLAFCCASGIWMLLEAEFLSITLVLVYVGAVMVLFLFVVMMLDINLDQLR-EGFWRWFPFGAALALVMVGEMIYVLGNRKTV-RHAADYSNIKELGRLIYTDYVYPFEIAAVILLVAMVAAIALTLRRRSDRLRIVQVAAEKSAMP-----TRPKHLNLLLIQLPLPGFVSILHRVSGALLFIALPLLLWLLQQSLRSIETFTRASEWLQYGLVKLALLGLLWGFLHHLCAGIRYLLIDAHL-ISGLAQARASSWLVLIGSLSLTLIFGVMLW
MTVVFYLFGAIAVAAALGVILVRNPVHAALFLVLAFFSSAAIWLLLEAEFLAIALVLVYVGAVMVLFLFVVMMLDINIDRLR-EGFWSNLPLGLLVAAVLVVEMVLVLTGDFFV-PLPADASNTADIGRVLYTVYAYPFEIAAMVLLVAMVAAVSLTLRKRADRLRVISMPAEKE-MSEAARKARPKFLDLREIRLPLPGIVSILHRISGAGLFLLLPFLLYLFDLSVSSPETFATYKAIVGHPLVKLILFGLLWAYLHHFCAGIRFLLLDLHK-GIELEPARQSARLVLIVSLTLTVILGVWLW
MTILFYAFALILILAATRVITARNPVHAVLFLVLSFFSAAGIWMLLQAEFLAIVLVLVYVGAVMVLFLFVVMMLDINIDRMR-EGFWGYLPLSVTVGVIIVLEMAAVLWHGFRA-PVNVNLGGTKELGLLIYTKYVFAFEIAAVVLLVAIVAAVALTLRKRNDRLKIIKMDAVVEPMSEAPKKERPEITDLMNYNMTPGAYVSILHRISGAAIFLMLPFLLFLFQNSVQSEMSFDYFKVILSHPLCKLVLLGLIWAYMHHFCAGFRHLFMDMHM-GIEKDSSRQSAVSVLVVSLILTALAGLKFF
MTAVFYFLSTILVVASLRVITARNPVHAALYLVLSFFTAGGVWMLLRAEFLAIALVLVYVGAVMVLFLFVVMMLDINIERLR-EGFWANLVPGLIVAGLMLAEMFAVLGAKYFE-APAMDYSNTKELGRLIYTEYVYPFELASVILLVAIIAAIALTMRKREDRVRLVSMPAEKE-MAN-ASKTRPKFLHLTEIRLPLPGIVSILHRVSGAGLFLCLPLLLWLFAASLGSPESFESFSAVVGHPLAKIFLLGLMWAYLHHFCAGIRFLLLDMHK-GLELATARKSSVAVLAVSLTLTVILGVKLW
MALIFYLFAGLTVASGAMVVSARNPVHSVLWLILCFFNTAGLFLLLGAEFLAMVLVIVYVGAVAVLFLFVVMMLDVNRAELR-AGFLHYLPLGGLVGAVLLGELVAVAFAWSPL-PDPLKVTNTQALGHLLYTDYVFLFQTAGLILLVAMIGAILLTHRRR-RSVELRKVQSGRGLMTK---RDRPLSPHLQIYKMPFTAVLSISHRITGVVMAVGTLVLAYWLAAAAYGPDAYATAQAVLGSVPGRLLLFGWSVALFYHLCNGIRHMFWDAGM-GFEIRDAVKSGYITVGAALALTILAWAIV-
MAVFFYLFALVAIGSAFMVISARNPVHSVLFLILTFFNAAGLFLLAGAEFLALILLIVYVGAVMVLFLFVVMMLDVDFAELK-TGALQYAPIGALVGLILVAELIVVTGGYIFI-PDLLVRSNTAALGDIIYTDYIYYFQVAGMVLLVAMIGAIVLTLRHKANAIEIKKVETGKGIMSHSATRERPLSPHLTIYRPPITMTTSIVHRITGGALYFGTLLVAWWLTAAAGPQDYFEFVNGIFGSWIGQLVLFGYTWALLHHLLGGIRHLIWDTGA-GLEKHTASKIAWANVVGSVVLTILVWVVYR
MTIFFYLFSAIVIASALMVISSRNPVHSVLFLILAFFNAAGLFVMLGAEFLAMMLVVVYVGAVAVLFLFVVMMLDVDFTELR-QGFLQYLPVGALIGIVLLAELLIVLSGWVFI-PELNQLTNTEAIGRLLYTDYIFFFQTAGFVLLVAMIGAIVLTLRHK--KVELHSVEPGKGIMSSAAKTSRPLSPHLQVYRWPITMTVSILQRVTGGALYFGTLLLAWWAIAAAAGPGPFSYVSWVFGSWIGLLVLFGYTWALMQHLLGGIRHFVWDFGA-GFSKPARDNLAWANVIGSAVLTILIWVVLR
MDVVFYLFATITVLAGVGVVVARNPVHAALFLVLAFCSAAGIWMLLEAEFLAITLILVYVGAVMVLFLFVVMMLDINLVKLR-EGFWRWFPFGALLAGLMVFEMVWVLGSRQTI-VHAADYSNTKELGRLIYTQYVYPFEIAAVILLVAMVAAIALTLRRRADRLRIVSMKSEPRPML----KKRPKHLALHLIKLPLPGFVSILHRISGLALFLALPLFLLMLQYSLRSVETYTSLMDVLSHPLAKLVLLGLLWSFLHHFCAGIRYLAIDLHY-ISNLAEARSSSKIVMVVSLLLTVLIGVKLW
MALAFYLFAALTVFSAVMVISSRNPVHAVLFLILAFFNSAALFLLLGAEFIAMILIIVYVGAVAVLFLFVVMMLDVNFAEMR-AGFLRYLPIGGAIGLILMIELIAVLGGLHLT-PDMAVVSNTEAIGNVLYTDYIYLFQAAGMVLFVAMIGAIVLTHRKR--DVELRKVPTGGGIMKT---GDRPLSPHLTIYRPQITSILSIAHRGTGFVLAVGTLLFTYWIVAAAYGPEAFETAQWLMGTWFVQLVLLGFTFCLFYHLGNGIRHLAWDVGC-CLDLPRHAATGWLVVFFSFGATGLTWALLS
MTAFFYLFSAVMLASAVMVIASRNPVHSVLFLILAFFNAAGLFLLLGAEFLAMILVVVYVGAVAVLFLFVVMMLDIDFGELR-SGAMQYLPIGGLIGVILAVELILVLTSWAFA-PEPTVMDNVAALGAILYTRYVLFFQLSGLILLVAMIGAIVLTLRHK-SGIEIRKVESGKGIMATPLEQKRPLSPHLSVFRPIITMVMSIVHRITGAALYFGTLLLVVWLVAAASGPEAFETVHGLYGSILGRIVLALYTWTLIHHMLGGIRHLIWDFQL-AMDPPNASRLAWATIIGSVTLTILIWIAYM
MEIAFYLSALVAVLATLGVITNTNPVHALLYLIISLISVAMVFFALGAPFAGALEVIVYAGAIMVLFVFVVMMLNLGETVVA-QERAWMRPRPSVLAGILMLTLIATLWGGDA--VIGGETLTARAVGSLLFGPWLLVVELAAMLLLAALVTASHVGRLPE-------SGARKEASMN----SKRPVNLDLSTITFPLPALTSIAHRITGVILFVGLIFVFWALDASLSSPEGFEAVRGALHNFLAKLVAWGLLSALAYHFVAGIKHLLMDAGY-GVDLENAYKKSQVTVVASAVLVVLAGVWVW
MQFLFYTFAAVLLMAAIRVVTSRNPVHAALYLVLAFFSSSALWMMLEAEFLAITLVLVYVGAVMVLFLFVVMMLDINVAESR-TQFAAYLPVGAVVALLVLAEMSMMIYYRF-V-RHDAEYSNTHALGELLYTQYVYAFEIAAVVLLVAIVAAIALTMRRREDRVRLVSMQAEKRQMQ-----RRPVYLNLFKITLPATAWVSVLHRASGVLMFLAIPASIYLLGLSLRDSSGYNQVLSILSHPISLLVMLSMLWALIHHLLAGIRFLLIDIDI-GIEKESSRRSAWWVVIAALILTLMIAGVLI
MTFVFYFLSAILVFAGLRVITARNPVHAALFLVLAFFTASGVWILLQAEFLAMALVLVYVGAVMVLFLFVVMMLDINLDRLR-EGFWSYLPLGSIIALLMVAEMGLVLGGNYL--QTGADESNVQAVGRLMFTEYVYPFELASVILLVGIVAAVALTQRGKGERVRVLQMPAEKRDMAEMIKKRRPKNLDLPTIRLPLPGILSILHRVSGAGLFLMLPVLLWLFQGSLASSETFAAVKGVVGHPVAKIVLLGLIWFYMHHFCAGIRYLLLDLHK-GIELEAARLSSKIVFAVSIALTLIIGAKLW
MLLLFYVFAAVLLFAATMVITAKNPVHSALFLVLAFFNSAALWLMAEAEFLGIALVLVYVGAVMVLFLFVVMMLDINLAPMR-EGFARYLPIGALVGCVMVVEMALVVGSKDVA-AEGVGMSNTKALGSVLYTVYAYPFEIASVVLLVAIVAAIMLTHRRREQRLRIVTMAPEKRKMDS---DDRPLSPHLQIYRFPTTVITSITHRITGALLALGTLGVTYWLIALASGPQVYAAARAFFGNGFVQLILFFWTYALFYHLCNGIRHLGWAIDY-GFELERARKSAVAVFVAAGILTVITWLFLS
MALFFYLFAFVAVASAFMVIAARNPVHSVLFLILTFFNAAGLFLLTGAEFLAMILLVVYIGAVAVLFLFVVMMLDVDFAEMK-SGALEYAPIGALVGLILAAELIVVLGGNAFI-PALTERTNTEALGDVLYTDFIFYFQIAGLVLLVAMIGAIVLTLRHRETAIEVVKVKPGQGIMTN-VTQKRPLSPHLQIYKFTPTFLMSGFHRVTGFGLYFGALLIVWWLMAAASGEAYFAWVSGIFGSWFGLFVLFCFSWALVHHLLGGIKHLAWDIGY-GFEKERSTRIAQLQIVSSVVLTIAVWIIYA
MEIAFYLFGAVLIGSALSVVTVGNPIYAVLFLVLSFFSAACIWMLLQAEFLSIVLVLVYVGAVMVLFLFVVMMLDVNVNPVR-EGFARYLPVGLLVALAMAAQMFMVIWTRGLE-PRPQGYSHTREVGEMLYTNYLFAFEIAAVLLLVAIVAAIALTHRRREERVRLIKMASEGEGMAT---DNRPLSPHLQIYRLPLTARVSISHRATGIVLSIGMIAVVLWTLALAAGPEHYERFMAMATHPVVMIGMIIWSFALYFHLLNGIRHLIWDAGR-MLDLKSVYATSWMVVIGAVLLTVLTWGV-A
MALAFYLFAFVTIASGFMVIAARNPVHSVLFLILAFFNAAGLFVLLGAEFLAMILVIVYVGAVAVLFLFVVMMLDINFVELR-QGFLQYLPIGGAIGIILLIELLLVLAGWVIT-VA--GLSNTEALGNIIYTDYVYLFQAAGMVLLVAMIGAIVLTHRQREDAVAIRKVEPGQGAMAN---VERPLSPHLQIYRPQITSVLSILHRMTGVVLGIGTLLLAWWLIALATGPESYATAAGFLGSWFGQLVLLGFTWALFYHLCNGIRHLVWDTGR-GFELETAAKSGMAVLICSVALTVIAFGLYS
MSFAFYMFATVTVASALMVISARNPVHSVLFLILTFFNSAGIFLLLGAEFLALLLVIVYVGAVAVLFLFVVMMLDIDFVELN-EGFLQYLPVGALVGLVLLTELIMVLGGSAIK-ATTDDMTNAEALGRVLYTDYVFFFQTAGAILLVAMVGAIVLTLQKRDESVEVVKVKPGQGLMAS---TERPLSPHLQIWRWGLHMGLSIAHRTTGIGNAVGALLLVWGFYALASGPEAFAGFHDFLTSLLGRLVLFGVTFSVMLHLCTGVRHLIMDTGR-GLEIASNRRIGILAILAAIALTLGLWAGYL
MALAFYLFAAIMVASAVMVISSRNPVHSVLFLILAFFNAAGLFVLLGAEFLAMILVVVYVGAVAVLFLFVVMMLDVNIAELR-HGFLQYLPIGALIGLILLVELGMVAGAWVII-PPPDQVTNTAALGHVLYDHYVYLFQSAGLILLVAMVGAIVLTLRQRDEAIEVKDVTSGSGVMSV---QNRPLSPHLQIYRPQLTSVLSILHRMTGVAIAVGTLLLVYWLASASAGPEAFDHAQGFVGSPIGLILLFAWSVALFYHLCNGIRHLAWDAGL-GFELPTVYRSGWAVLVGTAVLTLLAWIVLY
MALAFYLFAAVTVASGVMVITARNPVHSVLFLILAFFNSAGLFVLLGAEFLAMILVVVYVGAVAVLFLFVVMMLDINFVQLR-EGFQRYLPVGALIGLVLAAELVLIGGSYGLV-GVPEGVSNVEALGQLVYTKYVYLFQAAGLVLLVAMIGAIVLTLRTREESVEIKKVPTGKGIMAK--TDNRPLSPHLQVYRLPLTALMSISHRATGVALSVGTLLLAWWLIAAATGAESFETVQGFLGSWFGMLLMFGWTLALFYHMANGIRHLVWDAGY-GFDVKQAEKVGRIVLVAAGGLTLLAWIILV
MVLAFYLFAILVVCSGALTILSRNPVHSVLWLILAFFNAAGLMILIGAEFIAMLLVIVYVGAVAVLFLFVVMMLDIDFAELR-AGFVSYLPFGLLIALVLLAEIILGIGLWSAT---DPNISNIKAVGMLLYTRYIFLFEAAGLVLLVAMIGAIVLTHRARQDAVRNINQPTGQGLMAK--PSGRPLSPHLSIWRWGPAMLVSILHRATGDGMAVGGILLVGWLMALASGPEAYAWYVGWATSPIGYLLMVGLSWAFFQHMLSGLRHFVLDIGA-GYEVDNNNRWSALLPVLSIVLTAFLWAIFA
MHALFYLFSAILVFAAAMVVTIRHPVKSALFLVLAFFSAACLWIMLEAEFLGIALVLVYVGAVMVLFLFVVMMLDVDLARMR-EGFGEYLPIGGLIAILLVLEMVIVLSSEMFL-EKAAGHSNTRELGMLIYTVYVYPFEIAAVILLVAIVAAITLTLRRREDRVRLVQMKSEKRSMGN--KNKRPIFLNLLRIRLPVTGVVSILHRVSGVLLVLLLPPALLLLDRSLADPDAFEACRRLMSTLPAKVLWFVALWLFVQHFLNGIRHLLLDLDI-CIDRKCARRSAWLALAGSVLAVVAFGIL-R
MALAFYLFATVAVIAATAVVTVRNPVHSVLLLILTFFNAAGLFVLLGAEFLAMLLVVVYVGAVAVLFLFVVMMLDINFVEMR-QGFLNYLPIGVLIALVLFVELAFVGATWALT-PA--GLTNVEALGQLIYTDYAYIFQASGLVLLVAMIGAIVLTLRTRADTLEIKKVPVGRGIMSK---ANRPLSPHLQVYRLPMAAKMSISFRVMGVGLAIGFVFLASWLIGAGAGRDVFNGYHAFFTSWFGLLLLFGWTAAFYYHACNGVRHLVWDTGR-GLSNEGAAKGNPIVFGAAIVLTILTWIILA
MAAFFYLFAGIAVASAFLVVVARNPVHSVLWLILTFVNGAGLFILLGAEFLAMILVVVYVGAVAVLFLFVVMMLDVDFAELK-QGALQYLPIGTLVGLVFLVELVLVVSTWAVI-QG-AELTNTAALGHVLYTHYVYFFQASGLILLVAMIGAIVLTLRHKADAVEMRKVKSREGVMAKVTRVERPLSPHLMIYRPMMTMMSSILHRITGAALYFGTLLLVVWLVAAITSPEAFDLVSWAFGTWIGQLVLVGYTWALFQHMAGGLRHFIWDFGR-GFGPVERELLTYGSFAFSGALTVAVWGAYL
MQVIFYVFAAVLLFAATMVITARNPVHCALFLVLAFFNSAILWVMAGAEFLGIALVVVYVGAVMVLFLFVVMMLDIGRSVHQ-EGFTRYLPAGALVAVLMAVQLGLVLVSDHT--EVPADVDNIRGLGGLLYTTYVYPFEIAGAILLVAIIAAIVLTLRRREDRVRLVSMKSEGREMQT---DNRPLSPHLQVYKPQLTSVLSICHRGSGVVLALGSIILVWWLSALAAGPEAFATVNGVVGSFIGKVILFLFTLALFYHLCNGIRHLVWDTGR-GFELESVYRSGYLVVIASVVLTVVVWIVLA
MLIAFSLIAAIVVLAAMFVIAARNPVHSVLWLILTFFSAAGLLVLIGAEFLAMLLVVVYVGAVAVLFLFVVMMLDVDFVELK-QGTLRYWPFALLVGVILLAELALVSVAGDAN-ASPNAPTNAEAIGYVMYTDYLLLFQLSGIVLLIAMVGAIVLTLRHRVDAVDLKDPTPGQGIMSGTRAATRPLSPHIQIWRWHISALASITHRITGGALYVGTFLIAAWLVALAISPDAYAAMEGIITSIPGKIVLFLWAVATLFHLYNGIRHLIWDPGI-GFSPKVASQVSTFIYVLAILSAAALMFAGV
MKFLFYMFAVILLGAAVMVVTRRNPVHSALFLVLVFFNMAGIWILAEAEFLAIALVLVYVGAVMVLFLFVIMMLDIDLATVR-AGFVRHLPLGLLVSALMFMEMALVLGPKHFE-AAPADYNNTAELGLSLFTRHLYALEIAAVILLVAMIAAISLTLRKRKDRLKIVKMAAEEKGMQP---AHRPVFLNLMQIRLPVAAVMSIAHRAAGVLLFLAIPLIIGLLSLALSGDDGFVRATQLLQQPWSRLVLFLLLWALAHHFLAGIRYLLLDLHL-GVRAPYFRRTAWAVLGAAPVLALMLLWGLA
MSLAFYLFAAILVASAVMVIAARNPVHSVLFLILAFFNAAGLFVLIGAEFVAMILVIVYVGAVAVLFLFVVMMLDINFRELR-SGALQYLPVGITVGLVLLVELALVLGTWVIT-PAPDQINNTHALGLLIYTHYAYLFQAAGLILLIAMIGAIVLTLRSRDQVVAIRKVPTRGGVMSN---GSRPLSPHLQIYRPQITSVLSISHRVTGLGLAVGTLLMVWWLLAAAAGPESYARAAGFMGSFFGLLLLFGWTFALWFHFCAGIRHLIWDTGY-ALELPKVYLGGWIVIGTSVGLTILTWIILW
MGLAFYLFAIIAVAAAVMVITARNPVHSVLWLILVFFNAAGLFLLLQAEFLAMTLVVVYVGAVAVLFLFVVMMLDLNTQVLR-EGLAEYVPLGAVIGLILLVEIATVGGSWLL--VARTDITNTQALGNLIYTDYVYLFQAAGLVLLVAMIGSIMLTHRVR--TVEVKKVPTRGGIMKS---QSRPLSPHLQIYKFTLHMAMSISHRITGVALAVGTIVLMYWLASAAHGKEAYETAASVIGSWFGYLLIFGWSAALFYHLCNGIRHLFWDAGQ-GFEIEQIKKSGIVVLGAAAALTVLAWILLI
MVLAFYLFAAILIASAVLVIMSRNPVHSVLWLILAFFNAAGLMVLVGAEFIAMLLVIVYVGAVAVLFLFVVMMLDIDFAELR-AGFMKNFPLGMLLAVVLLAELVLGLGAYRSA-ATIAGRSNIESIGGLLYGEYLFLFEAAGLILLVAMVGAIVLTHREREDATVNVRPEVGKGLMAQARPQARPLSPHLSIWKWGPAMAVSILHRVSGNGLAVGLLVLLWFVGAIAGGPESYAAFLEHADSWYGMIVLIGISWAFFNHMASGIRHLVLDVGA-GFEVDRNNAWSIITILIGITLTAAFWAVLV
MLFFFYVFSIIAVASALMVIASRNPVHSVLFLILVFVNAAGLFMLAGAEFLALILIVVYVGAVAVLFLFVTMMLDVDFASLR-QGMLQYAPVGVVVGVILLLELLLVGGSFVMI-DH--AVDNTRALGQVIYTRYVFLFQGAGAVLLVAMVGAIVLTLQHKAEATELVKVKSGQGVMAA---RSRPLSPHLQIYRFTLTMASSIIHRGTGLAMYFGTLLIVLWLGAAALGDGPLGVVNAIYGFWLVQVVFFLATWALFQHLFGGIKHFIWDSIH-LLDPVGREWVVRLNWVASIVCTLAVWAIVK
MSAVFYFFSAILLGSAAMVVTIRNSVKSALFLVLAFVSAACLWILLKAEFLAIVLVLVYVGAVMVLFLFVVMMIDVNLAVLR-QGFGEYLPIGGLVAVLMVVEIALAVSPRQLH-APAAHVSNTRALGMLLYTTYVYPFEIAAAILLVAIVAAIALTMRRRRDRMRLVKMPAEPKAMS----RARPQDLGLRTLRLPVGAWASLLHRITGVLLIAVVGLAVGLLRTSLQGPGGFQQVANAVRGPWGHVIGPLAILVAAEHLYSGMRHLAHDVGW-GFGREHARLTAGAVMILAVVTALAAVSA-W
MSLFFYLFAVVLLASALMVISSRNPVHSVLFLILAFLNGAGIFMLTGAEFLALILIVVYVGAVLVLFLFVVMMLDVDFAQLR-QGFMQYLPVGALVGIVLLVELILVLGAYTLI-PPPSEVSNTEALGLVLYTRYAFYFQVCGLILLVAMVGAIVLTLRHQEDSVEVRDVASGRGLMASASRRPRPLSPHLSIYRPIVTMVMSIMHRATGIMNIAGLVLVVAYLLALAAGPESFEWVNGIYSSILGRIVLVAFTWSLIHHALGGIRHFIWDFGK-MVG-EARYDLAWATIVGSVLITTALWALVE
MTGLFYLFSAVLLFAAFRVITARSTVHAALFLVLSFFSASCIWMLLRAEFLAITLVLVYVGAVMVLFLFVVMMLDINSDKFR-EGFWTHLPIAGLVGALIALQMALVLMRGFQT-AKALEMGNTKLLGIEIYTHYLYPLQLAAVLLLVAIIAAIALTLRERADRVRLVKMDATVEAMPEM-SRQRPGTMRLTKYRLPLAAWVSILHRVSGGLMFVLLPFVIWLFDVSVTSEISYERFTSAFSAWFVKLTVLGLIWAYLHHFIAGVRHLWMDMTH-SVTKAHGKNSAVVTLVLSLALTAALGAKFY
MGLAFYLFTVVAIFSAAMVITARSPVHSVLWLILTFFNAAGLFILLGAEFLAMLLVVVYVGAVAVLFLFVVMMLDLNTLRLR-EGMAEYMPVGVAIGAILLAEIVAVMGGWALI-PPLSEVHNTAALGNLIYTDYIYLFQAAGLVLLVAMIGSIMLTHRVR--TVELKKVPTRGGIMKA---DTRPVSPHLQIYAFRLHMAMSISHRITGVALIAGTALLMYWLWAAASGPDAYAHATSLIGSPLGKLLLAGWSFALFYHVCNGIRHLFWDAGK-LFEIHEIRGSGIVVLIASIALTALAWGVMH
MAVFFYIFAFVAVASAFMVIASKNPVHSVLFLILTFFNAAALFLLTGAEFLAMILLVVYVGAVAVLFLFVVMMLDVDFAELR-SGVLQYAPVGALIGIILAAELIIVIGGSVLI-PNPAERANTAALGDVLYTNYIYFFQLAGLVLLVAMIGAIVLTLRHRKTAVTTVKVKPGQGIMAN-VTNNRPLSPHLQVYKLIPTMLASIVHRITGAALYFGTLLVVWWLVAAASGGAYYEWVQWAMGSIIGKLILIGYTWALMYHMLSGLRHFMWDLGH-GFDKHFTTKLVKVSLVVSICLTALIWVIYR
MDFAFYLFAIVVVTAGLLVVVSRNPVHSVLWLILAFLSSAGLFVLLGAEFVAMLMIIVYVGAVAVLFLFVVMMLDVDFAELR-GELAKFVPLAGLIGVILLMELALVFGTWTGT-PALEETQNTAALGQLIYTKYIYLFQAAGLILLVAMIGAIVLTLRHRAEQMELKDVKPGQGLMAD-NRGKRPLSPHISIYRPQWTSITSILTRLTGNALIVASVLVVWWLLAASYGEDYFNTANGFVTGWFGDLIMFGSLWAVWYHYLAGLRHLYWDSGR-GLELDAAKRLAYGVVIGSFVLTIITAVI-L
MALVFYLFAAVTIASAVMVISSKNPVHSVLFLILCFFNAAGLFVLMGAEFLAMILVVVYVGAVAVLFLFVVMMLDINIERAR-QGFKQYLLIGGSIGLVLFLELVLILSSTFTI-PDMDTVHNTRALGQVLYTKYAYLFQACGLILLVAMVGAIVLTLRQREESVEIKKVSSGSGIMSR---GNRPLSPHLQVYRPQLTSVLSILFRIMGVATSVGSIVLIWWLAAAASGVEYFELVQSFLGSWFGRLLLFGWTFALVFHLCNGIRHLFWDAGK-GLELETAYASGKAVIVFTVIITLGLWGLYA
MTILFYVFSAVLLFAALRVITARNPVHSALYLVLAFFQMSAIWLLLRAEFLAIVLVLVYVGAVMVLFLFVVMMLDINLDTLR-KGFWRYFPVAALVGVLIVLEMAAVLMQGFQD-NPLTHLSNTRALGVVLYSQYLFAVEIAAVILLVAIIAAIALTLRKRADRVRLVSMPAQPKEMTKPSPPARPVFIHIVGYRLPLAGFVSILHRVSGAVMFLALPLVLWAFDDSLRSADSHAAIAQFLSHWFVKLILLGLFWALMHHLVAGLRHLWMDAFH-AVSKAQGLQLAIITFVVSLGLTGLFGLKLY
MAFFFYLFAGVTVASAFMVIAARNPVHSVLFLILAFVNSAGLFVLLGAEYLAMLLIVVYVGAVAVLFLFVVMMMDVDFAELR-QGFLQYLPAGALVGLVLLIELLMGVSAWILT-PALNEVSNIEAIGQVLYTKYIYFFQVSGLVLLVAMIGAIVLTLRHKEDAVEVRKVETGKGIMSNASRGNRPLSPHLQIYKPILTMVMSILHRITGAALYFGTVLLAWWLIAAAAGPTYFEFVNEIYSSFIGRLILFGFTWALVHHMLGGLRHFIWDMGA-GFGREAREWLARATIIGSVGLTILLWIIYR
M-------ATVTLVSALMVIMARNPVHSVLWLILAFFSSAGLLVLIGAEFLAMLLVVVYVGAVAVLFLFVVMMLDVDFVELK-DGTLRYWPFAMLVGIVFAAEIVLASVLGVHD-AAPGADTNAEAIGQVMYTQYLLLFQMAGIVLLIAMIGAIVLTLRHRSDAYELKDPKPGQGIMSGSGADARPLSPHLQVWRPHATFYASITHRITGVALYFGTFLIAAWIVALATGASCYPAIEDILFSWFGSVILYLWSVATLYHLVNGIRHLLWDPGI-GFEPKTASAVSVFNYTFAFLGAAAIWFAAF
MALIFYMLAAIMVASAFMVVISRNPVHSVLWLILTFVNSAGLFLLMGAEFVAMVVVVVYVGAVAVLFLFVVMMLDINYLRLR-EGFLSYMPLGAAMGVVLLAEIAVLAGGWAMM-VDPAALTNTQAIGQVLYTDYIYLFQAAGLVLLVAMIGSIMLTHRANERTLKLNKVPTGRGIMKT---HPRPISPHLQVYHTKVTSMLSITFRVFGAALMVGTFFFLLWIVAAGSGEQAFTSVQGFYGSPFGYLVLFGLTVVLFYHLCNGIRHMLWDTGF-GFDMPTLRKTGAAAVGAAIVLSLLAWTVLG
MAIIFYMLAGIVLISGTAVILSKNPVHSVLWLILAFFNSAGLFLLLGAEFLAMLLVIVYVGAVAVLFLFVVMMLDIDFAELR-AGFVSYLPFGLILAGVLAAELIVAAGAAALA-AASGDVSNTEAIGALLYTRYVYVFQGAGMILLTAMVGAIVLTHRQREDAVRITKPNTGEGLMAT-RPQVRPLSPHLSIWRWRVHAITSITHRITGNGMAIGGALFTWWLVAAASGPDAYMTFLAVARGPIGVIVGIGLTWAIFQHAASGVRHLGMDTGA-GLSIERSKLSATLTWIFSIPATAAFWLFLR
MAIAFYLFATMVIASGVLTIMSRNPVHSVLWLILAFFNAAGLMVLLGAEFIAMLLVVVYVGAVAVLFLFVVMMLDVDMAELR-AGFIKNFPLGIAIALVLLAELVLGIGALGAN-APNLANSNIENIGALLYLKYIFVFEAAGLILLVAMIGAIVLTHRDLKEATQMKQPTVGEGLMS-----NRPLSPHLQIWKWGPHMFTSILHRVTGDGMALGLAVLLWWLGAMASGPEAYATFSAVATSIPGYIVLVGLTWAFFSHMMSGLRHFVLDIGA-GYELTINKTWSTLAPILGVLLTIAFWAILK
MELIFYVFAAVVVISAAMVVTQKNPVRCVLFLVLAFFASAVLWMLQEAEFLALILVLVYVGAVMTLFLFIVMMLNIDVAETK-LYFTRYLPFGLIIVALLVGLLMISLPEHNVR-TNQIALTNTEAIGMVLYTDYVFAFELAAVLLLVAIVAAVSLTHRVVCDRIELLSMKSEK--MKETASKKKPVNLDLTTMAFPPMAIASILHRISGVVLFLCLPVILYWLNLSLKNASSFTDLQLILANPYYKSLLWLFVSSLWYHLIAGIRHMFMDIGI-GESLKAGYASANLVIILGIFGALGLGVLIW
MDYAFYLFAILLVASGLFTVVARNPVHSVLWLILTFLSASGLFVLLGAEFVAMLLIIVYVGAVMVLFLFVVMMLDVDFAELR-GGMAKFMPFALLIGVVVLMQLSIAFGDWHVD-IQGTEVHNTAALGLLMYDEYLLLFQLAGLVLLTAMIGAIVLTLRHNAKAMELKDVKSGQGLMAD-NRGNRPLSPFMTYYRPQMTSMSSILVRITGNALIVAVLMIVWWLVAAAVSPECFATADAFLRSWFGDLVFLGSTWALWYHFGGGLRHLAWDFGY-CLNVETSEKLGWAMLIGATVLTFITMIV-T
MTLAFYLFACTAVAAGALVVLSRNPVHSVLWLILAFFSSAGLFVLMGAEFVAMLLVIVYVGAVAVLFLFVVMMLDVDFAELK-AGMAEHLPVGLLIGVVLLTQLALALGGWAFA-EAVGQVHNARALGRLIYDDYVFLFQAAGLILLVAMVGAIVLTLRHRHEAVELLDVKPGQGIMAD-NRGNRPLSPHLQIYRPQLNSAMSIFHRITGVGMTLAAALIVWWLFAAASGPEAFAAADAVLTSWIGLLILFGSTWALVYHFGTGLRHLWMDMGY-GYDIKLNDLVGQIILVASGVLTLLIWFLL-
MALAFYMFALTAVVAAVLVVAARNPVHSVLFLILAFFNAAGLFVLAGAEFLAMILVVVYVGAVAVLFMFVVMMLDIDFVVLR-QGFMNYLPLGALVGIVMLVELAVVLAGWRAW-PG--DVSNTRALGEVLYTHYAYLFQAAGAILLVAMIGAIVLTHRKRQDTIELKKVEPGKGI----------MSPHLQVWRWTPAMAVSIMHRVTGVGLAIGTLLMTWWLVAAATSEQAFANVQWFLGSVLGIFVLFCWTLALMLHFFSGLRHLAWDAGW-GFENRAYRTTSWFVIGAGIVTALLIWIVLW
MEFAFYICGLIAILATLRVITHTNPVHALLYLIISLLAIAGVFFSLGAYFAGALEIIVYAGAIMVLFVFVVMMLNLGGSEIE-QERQWLKPQPGILSVVLLAVIVYGIIGLN---GIDGNAIGAKEVGIALFGPYVLAVELASMLLLAGLVVAFHLGREER--SNDSAKRKTEEHAMIKNVKKQRPVNLDLTTIRFPVTAIASILHRVSGVITFVAVGILLWLLGTSLSSPEGFLVATSIMSSFFVKFIVWGILTALAYHAVVGIRHLLMDFGYLEETLEAGTRSAKISFVITVVLSLLAGVLVW
M-FAFYLFAFCAIVGGLFTVISRNPVHSVLWLILAFLSSAGLFVLLGAEFVAMLLVIVYVGAVAVLFLFVVMMLDIDFAELR-AGMAKYMPLALLIGLVFLMELGMAFGAWETT-P--VGVQNTTALGLLVYDRYFLAFQLAGLILLVAMIGAIVLTLRHRAKAMELRDVKPGQGLMAE-KRIERPLSPFMQYYRLQLTAVTSVMIRFTGNALMAAVFFLIVWLLALASGPDAFETVEWWLTSFIFDLFWFFMLWSVWYHYLGGLRHLIFDAGK-GLEIETAEKMGWICVYGSVVLTILTVIVWL
M-FSFYLFAISVITGGLFTVISRNPVHSVLWLILSFLSAAGLFVLLGAEFVAMLLVIVYVGAVAVLFLFVVMMLDVDFAELK-AEMARYMPLALLIALVILMQFVMAFGAWEQI-D--PDRFNTEALGLLLYDRYFLLFQLAGLILLVAMIGAIVLTLRHRAKAMELRDVKSGQGLMAD-NRGNRPLSPHMTIYRPQLTSMTSILTRITGNAMLITALLIVWWFLAAATSVEYFDTVNGIMTSWFGDLVFTLSLLGLWYHTLAGIRHLIWDTGR-MLDVPTAEKLGIAALIGSVVLTVLTVII-V
MALFFYLFSAVLIASAFAVITSRNPVHSVLFLILAFFNAAGLFLLLGAEFLAMLLVVVYVGAVAVLFLFVVMMLDVDFAEFK-QGFMRYLPVGGAIGAIVLLELVLVVGGWRVA-PP--AMSNTLALGRVLYTQYACLFIAAGMVLLTAMIGAIILTLHHKKDAVELRKKSFRQGVMKS-GPASRPLSPHLQIYRPTLTMMMSIVHRITGAALYGGTLLLAWFLISAASGPGAFAAASHVVSSFFGKLVLFGFTWALFHHLLGGVRHLIWDLGY-GLDDPEREWLAWATLIGGIALTLLVWVCAA
MDFTFYLFAICVVTGGLLTVTARNPVHSVLWLILAFLSAAGLFVLLGAEFVAMLLIIVYVGAVAVLFLFVVMMLDVDFARLK-AEMAKYIPLAALIGVVLLMQLGLAYGSWTFT-PPLDEAHNTQALGLILYDGYFLAFQLSGLILLVAMVGAIVLTLRHRAKAMELKDVKPGQGLMAD-NRGNRPLSPFMPYYRPQLTSISSIMVRITGIAALGAALLVVWWLLAAATSANSFALIDGLLRSILGDLVLLAATWAIFYHMLGRLRHVIWDFGY-CLEVAVSETMAKGMFIGATVLTVLAAIL-V
MEIAFYLSAVVAVLATLGVITGTHPVHALLYLIVSLIAVALVFFALGAPFAGALEVIVYAGAIMVLFVFVVMMLNLGESTAQ-QERAWLRPRPAVLSSVLLLVLLTSLIGADV--RIHGDTLTAKAVGTLLFGPYLVVVELAAMLLLAALVAASHLGRSEA--ATGDAASSKESERMN----SKRPVNLDLTTIKFPLPALTSIAHRITGIILFIGLIFGFWALDVSLSSPEGFEAVRDTLNNVLAKLIAWGLLSALGFHFVAGIKHLLMDAGI-GVDLEGGYRKAQITVVISAILVVLAGVWVW
MTFCFYLFAISVLTGGLFTVISRNPVHSVLWLILSFISAAGLFVLLGAEFVAMLLVIVYVGAVAVLFLFVVMMLDVDFAELK-AEMAKYMPLALLIGAILLMQLGMAYGVWQVA-P--EGVQNTAALGLLLYDKYFLLFQLAGLILLVAMIGAIVLTLRHRAKAMELKDVKPGQGLMAD-NRGNRPLSPHLTIYRPQLTSMTSILTRITGNALLVAALLIVWWFLAASTSEAYFAIANAVLTSWFGDLVMFLSLWALWYHTLAGVRHLIWDNAK-MLEIHLAEQLGWGVIIGSVVLTILTAIF-V
M-FAFYLFAVSVIAGGLFTVISRNPVHSVLWLILAFLSAAGLFVLLGAEFVAMLLIIVYVGAVAVLFLFVVMMLDVDFAELK-AEMAKYMPLALLIGVVILMQFVMAFGAWEST-P--MDRHNTEALGMILYDQYFLLFQLSGLILLVAMVGAIVLTLRHRATAMELKDVKPGQGLMAD-NRGNRPLSPHLQIYRPQWTSISSIMVRITGIGCLLASILVVGWLLAAASSEAAFNVIDGFLRSILGTLILVAAMWGIFYHMLGRLRHVLWDFGY-LVQVPVSEDMAKGMFIGATLLTIFVLVV-S
MAVVFYLFAIAVLLGGLMTVLARNPVHSVLWLILAFISSAGLFILMGAEFLAMLLMIVYVGAVAVLFLFVVMMLDIDFAALK-AEMARYLPLALLIGVIILMQLALAFGVWSTA-D--PAIENTTALGLLLYDRYFLLFQLAGLILLVAMIGAIVLTLRHRKAAMELRDVKSGQGLMAD-NRGNRPLSPFMPYYRPQWTSMTSIFTRITGNGLIVAAALTVWWFLAAAAGPDAYRVANGVITSWFGDIVMTLSVAALWYHTLAGIRHLIWDTGR-MLEVGRAERLGQAAVAGAVILTILTVLI-V
MAIAFYLFAALVLLSAVFTILARNPVHSVLWLILAFFNAAGLMVIIGAEFIAMLLVIVYVGAVAVLFLFVVMMLDIDFAELR-ASFMKNFPLGIAIAAVLLAELVLGIGVWQSA-APLLGRSNIESIGALLYGRYLFLFESAGLILLVAMVGAIVLTHREGGDATVNVRPEIGQGLMR-----NRPLSPHLQIWKWGPHMLTSILHRVSGSGLAFGLPVLLWWLGSLASGPEAYESFRAIAGSIPGMIVLVGVSWAFFNHMSSGLRHFVLDVGA-GYELTTNKRVAMACTASGIILTAVFWAALF
MDYAFYLFALTTVTGGFFTVMARNPVHSVLWLITAFVGATGLFVLLGAEFVAMLLMIVYVGAVAVLFLFVVMMLDVDFAELK-AEIAQSLPLALLIGVILLMELGTIFGTWHFT-PAIAEIHNTEALGLVLYTDYILLFQLAGLILLVAMIGAIVLTLRHRAKAMEIIDVKPGQGLMAD-NRGNRPLSPHLQIYRPQLTSISSIFARITGVALLGGAVLVAWWFFAAAMGPGYYDFVNGLMTSFIGDLVMFMALWALCYHALSGLRHLIWDIGI-GLDIETAEKMGLAVIGGSVVLAILVAVI-I
MEITFYLFAITTVTAGLFVVVARNPVHSVLWLILTFLSTAGLFVLVGAEFVAMLLVIVYVGAVAVLFLFVVMMLDIDFAALK-AEMAKYVPLAGLIGVVLLMQLALAFGVWETA-IERGEMENTAALGMILYDQYFLLFQLSGLILLVAMIGAILLTLRHRAKTMEIKDVKPGQGLMAD-KKVERPLSPHLQVYRPQLTSISSILVRITGIALLGLSTLVVAWFLAAASSETAFAAMDGFLRSWFGSLIMLGGVWAFVYHMLGRLRHLLWDFGY-CVDVPTSEKLAIGMLGLSTLVTLIVALV--
MEFAFYICGLIAILATLRVITHTNPVHALLYLIISLLAISGVFFSLGAYFAGALEIIVYAGAIMVLFVFVVMMLNLGGSEIE-QERQWLKPQPGVLSLILLAVIVYGILGVN---GIDGNAIGAKEVGIALFGPYVLAVELASMLLLAGLVVAFHLGREDR--PDDSAKRKTEERAMIKNVKKQRPVNLDLRTIRFPITAIASILHRVSGVITFVAVGILLWLLGTSLSSPEGFLTASSIMGSFFAKFIIWGILTALAYHAVGGIRHMLMDTGYLEETLEAGKRSAQISFVITVVLSLLAGVLVW
M-FAFYLFALAAIAGGLFTVISRNPVHSVLWLILAFLSAAGLFVLLGAEFVAMLLIIVYVGAVAVLFLFVVMMLDVDFAELR-AGMAKYMPLALLIGLIVLMELGMALGAWQST-P--TEMHNTAALGVLLYDRYFLLFQLAGLILLVSMIGAIVLTLRHRAKAMELKDVKPGQGLMAE-TQVDRPLSPFMPYYRPQLTSISSILTRITGNALIVGVILMVWWFLALAAGPEYFETAEWWITSWVGNIVMFLSLWAVWYHYLAGLRHLIWDAGK-GLELETAEKLGWICVYGSVVLTVITVLIWI
M-FAFYLFALVAVVAGLMVVMSRNPVHSVLWLILTFLSASGLFVLIGAEFVAMLLIIVYVGAVAVLFLFVVMMLDIDFNALR-GRFVEYAPVGGLFAVILLVLLGVGIAAWHEI-P--EGVQNTAAIGLVLYDKYIYLFQSAALVLLVSMIGAILLTLRHRAKTLELVDVKPGQGLMAE-KRVERPLSPFMPYYRPQMTSISSIMTRITGNALIVTALLTAWWLLAAATSPGYFDFVNAIVTSWFGALVYTLSAWAVWYHLLAGLRHLYFDAGK-GLEIETAEKLGWACFIGATVLTIITIIL-V
MEFAFYICALVAILATLRVITHTNPVHALLYLIISLLAISGVFFSLGAYFAGALEIIVYAGAIMVLFVFVVMMLNLGGSEIE-QERQWLKPQPGLLSAVLLAVLVYAIMSVN---GIDGTPVSAKAVGITLFGPYVLAVELASMLLLAGLVVAFHVGREDR--PEDRAKRKSEEQAMIKNAKKQRPVNLDLRTIRFPVTAVASILHRVSGVITFVAVGILLWLLGVSLSSEEGFQTASAIMDSFFVKFIMWGILTALAYHVVVGIRHMLMDFGYLEETFAAGQRSANISIIITVVLSLLSGVLVW
MAAFFYLFSAVLIASAFAVIVARNPVHSVLFLILAFVNGAGLFLLAGAEFLAMILVVVYVGAVAVLFLFVVMMLDVDFAELR-QGFSKHLPLGAGVGAVVLIELGMIAVGWQSI-AA--GVSNTAALGQVLYTKYFVFFQASALVLLTAMIGAIVLTLHHRENVIEIKKVPSRAGVMADALAAARPLSPHLTIYKPILTMAMSIAHRITGASLYVGVLLLALYLFGLALGPSAFDAVSWIVNSLVGRVFVLLFSWALFHHLLGGVRHAIWDRGL-YLDRDGRELLTKASLGGGVALTALLWIASG
MALAFYLFASCVIVGGLFTVISRNPVHSVLWLILSFLSAAGLFVLLGAEFVAMLLIIVYVGAVAVLFLFVVMMLDIDFAELK-AEMAKYMPLALLIGVVLLMQIGLAAGAWQAT-P--EGVENTAALGLLIYDQYFLLFQLAGLILLVAMIGAIVLTLRHRADAMEMKDIKPGQGLMAD-NRGDRPLSPHLKIYRPQMTSMSSILTRITGNALIISVMLIVWWLLAAATSPAYFATANGVMTSWFGDIVLVLSTLGIWYHFLAGLRHLYFDAGH-GLDIETAEKLGWGMMIGSVVLTVITVLV-V
M-FAFYLFALSVIAGGLFTVVSRNPVHSVLWLILAFLSSAGLFVLLGAEFVAMLLVIVYVGAVAVLFLFVVMMLDVDFSELK-AEMARYMPLALLIGVVILMQFALAFGAWESM-P--VDRHNTEALGLILYDQYFLLFQLAGLILLVAMIGAIVLTLRHRAKAMELKDVKPGQGLMPD-NRGNRPLSPFMPYYRPQLTSVTSILTRITGNALIVAALMIVWWLLAASTGPEYFAFANGFVTSWFGDLVMFLSVWALWYHTLAGIRHLIWDNAK-MLEIDKAEMLGWMVIIGSGVLTVFSVVV-L
MDFAFYLFATAVVAAGLFTVIARNPVHSVLWLILAFLSSAGLFVLLGAEFVAMLLIIVYVGAVAVLFLFVVMMLDVDFAELK-AEMAKYMPLALLIGVVILMQLGIAFGVWQSP-EDFTNAANTNLLGQLIYDDYLLLFQLAGLILLVAMIGAIVLTLRHRSKAMELKDVKPGQGLMAD-NRGNRPLSPHITIYRPQLNSITSILTRITGNGLIVGGLLMTWWFVAAAMGPDAFATADAVLTSWFGDLVMFLSLWALWYHTLTGLRHLIWDTGR-GLDLPTAEKLGWACVGGSVVLTILTALV-I
MEFAFYLSAAVAILATIGVVTGLNPVHALLNLIVSLIAIAMVFFSLGAPFAGILEIIVYAGAIMVLFVFVVMMLNLGEVVVA-QERAWLKPGPSIMAGVLLGLLIVTLLVDST--GISGETQTPQEVGALLFGPYLLAVELAAFLLLAALVTATHVGRDEK-------DGRGEGVKMTTQQTAKRPVNLDLSTIKQPLPALVSISHRITGVMLFVGLIFALWAFDASLSSERGFEAVRDALHNFFAKLVAWGLLSALALHFVAGIRHMAMDLHF-ADDREGGIRTSKIVIIASAVLILLAGVWVW
MEIAFYLSALVAILSTFRVITHTDAVHALLYLIVSLLAIAMVFFALGAPFAAALEIIVYAGAIMVLFVFVIMMLNVGQESID-RERRWLRPGPSILAAILLVVLAIALWGNSS--GISGDTLQATDVGIRLFGPYLLMVELASFLLLAALVAAVHIGRDEE--TMNEPAQRGPDNDMTSKTSVKRPTNLDLSSIQFPLPALVSIAHRITGVIMFVGLIFVLWAFDTSLSSPEGFASVRDALGNALAQLIAWGLLSALSYHFVAGIRHLIMDMGY-GETLQSGQRGAQLTIIITAVLVVLSGVWVW
MEFAFYLCGLVAVLATLRVVTHTDPVHALLYLIISLLAVAGVFFSLGAYFAGALEIIVYAGAIMVLFVFVVMMLNLGGQEIE-QERRWLQPSPAVLSFVLLVVLVYAIRSIN---GIDGTMIDAKAVGISLFGPYVLAVELASMLLLAGLVVAFHIGREQR--PADKVKSNKEEQVMGKTVNKQRPVNLDLSTIRFPVTAIASILHRVSGVITFVALGILLWLLGLSLSSPEGFNQAAAIMGSFFVKFILWAILTALAYHIVGGIRHLLADFGFMEETMVAGKRSAMASFIIAAILSILAGVLVW
MEFAFYICGLIAILATLRVITHTNPVHALLYLIISLLAISGVFFSLGAYFAGALEIIVYAGAIMVLFVFVVMMLNLGGSEIE-QERQWLKPQPAILSAIMLVVIVYAILGVN---GIDGTPISAKAVGITLFGPYVLAVELASMLLLAGLVVAFHVGREER--KDDSAKRKTEEHAMIRNVKKQRPVNLDLQTIRFPITAIASILHRVSGVITFVAVGILLWLLGTSLSSPEGFEQASAIMGSFFVKFIMWGILTALAYHVVVGIRHMMMDFGYLEETFEAGKRSAKISFVITVVLSLLAGVLVW
MEFAFYICGLVAILTTFRVVTHTNPIHALLYLIVSLLAIAGVFFSLGAYFAGALEIIVYAGAIMVLFVFVVMMLNLGGSEIQ-QERQWLKPQPAVLSAVLLVVMIYAILHVN---GIDGTAISAKAVGITLFGPYVLAVELASMLLLAGLVVAFHVGREER--ANDSAKRKSEEHAMIKNVKKQRPVNLDLTTIRFPVTAIASILHRASGVITFVAVGLLLWLLGTSLSSPEGFLTASSIMDSFFVKFIMWGILTALAYHAVGGIRHMLMDVGYLEETFAAGQRTAWLAFIITVVLSILAGVLVW
MSWAFYLSALVALLATFRVISNRNPMHALLYLIVSLLSVAMVFFSLGAEFAGAIQIIVYAGAILVLFVFVVMMLNLGS-APK-QEQQWLTPRPALLSALLFAVLAFALMGVS---GAGLQDVPSKAVGIALFGPYVLGVELASLLLLAGMVSAYHLGRENK-------HKAQGDKRMGRTVNKQRPVNLDLKTISFPITAIASILHRVSGVITFIALGILLWLLSLSLSSEQGFAQAQAITDTFLVKFILWGILTALAYHVVGGVRHLLMDLGFGEENLAVASRSARIAFAITIVLSLLAGVLVW
MEFAFYLCGLVAVLTTLRVITHTNPVHALLYLIVSLLSIAGVFFSMGAYFAGALEIIVYAGAIMVLFVFVVMMLNLGKSQQD-QEREWLKPSPGIVSLLLLVVMIYAISTAH---GIDGTVIDAKAVGISLFGPYVLAVELASMLLLAGLVVAFHIGREER--PAEA-QGNKEEHAMGKTVKKQRPVNLDLTTIRFPVTAIASILHRVSGVISFVAVGILLWLLGLSLSSPEGFLQASAVMNSFFAKFIMWGILTALAWHTVGGIRHMLMDFGYLAETQRVGNSSARIGFGITIVLSILAGVLVW
MEFAFYIAGLVAILATLRVITNTNPVHALLYLVVSLLALSVVFFSLGAYFAGALEIIVYAGAIMVLFVFVVMMLNLGQTVVE-QERAWLTPKPAILSAVLLGILIYSINSLSY--GITGEMISAKEVGISLFGPYVLAVELASLLLLAGLVVAFHIGREDK-------NRHAEEQKM----KKQRPVNLDLQTIQFPITAIASILHRVSGVITFIAVGILLWLLGTSLSSPDGFQYASELMTGFFAKFILWGILTALAYHICGGIRHMLMDFGVIDETLAVGNFSAKAAFAITIILSILAGVLVW
MEFAFYATAIIAVLATLRVITHTNPVHALLYLIVSLLAVAGVFFSLGAYFAGALEIIVYAGAIMVLFVFVVMMLNLGNSVDE-QEKLWLKPSPGVLSLILLAIIVKGILSVT---NIAGNIVDAKAVGISLFGPYVLAVELASMLLLAGLVVAFHIGREDK--DQDADKKTTEERAMGKSVKKQRPVNLDLQTIQFPVTAIASILHRVSGVITFVAVGILLWLLGLSLSSQEGFAQAAAIMDSFIVKFIVWGILTALAYHIVGGLRHLLMDFGYIEENFAAGSRSAKLSFIITVVLSFLAGVLVW
MEFAFYICGLVAVLATLRVITHTNPVHALLYLIVSLLAIAGVFFSLGAYFAGALEIIVYAGAIMVLFVFVVMMLNLGNSVVE-QERQWLKPQPGVLSALLLVVMVYAILGIN---GIDGAAIDAKQVGIALFGPYVLAVELASMLLLAGLVVAFHLGREER--PNDS-KRKTEERTMIKDVKKQRPVNLDLKTIRFPVTAIASILHRVSGVITFVAIGILLWLLGTSLSSPEGFLVASSIMGSFIVKFIIWGILTALAYHVVVGVRHMLMDFGYLEETLEAGKRSAVMSFGVTVVLSLLAGVLVW
MEFAFYICGLIAILATLRVITHTNPVHALLYLIISLLAISGVFFSLGAYFAGALEIIVYAGAIMVLFVFVVMMLNLGGAEIQ-QERQWLKPQPAILSAVLLVVIVYAIVGLN---GIDGAAISAKAVGITLFGPYVLAVELASMLLLAGLVVAFHIGREDR--TEDREKRKTEEHAMIRNVKKQRPVNLDLATIRFPITAIASILHRVSGVITFVAVGILLWLLGTSLSSPEGFLVASSIMSSFFVKFIMWGILTALAYHVVVGVRHLLMDFGYLEETLESGIRSAKISFVITVVLSLLAGVLVW
MIWPFYLMAIVALLSTIRVVTNTNPVHALLNLIVSLLAVAGIFFIVGAPFAGALEVIVYAGAIMVLFVFVVMMLNLGAQTTE-QEKLWLNSSPALLTFLLGLALVWMLASGNT--AIGTHDVGPKQVGIALFGPYLLLVEIAAMLLLASLVAAFHLGKREPDSIKEDFVRDSEVQPMK----SNRPVNLSMGQVRSPV-AIASILHRVSGIIIFLLIPVLLWLLQGSLASPERFAYVHQIFGNLLVRLVVWAFVAGLIYHLIMGIKHLLGDIGF-AEGLQSGRAAATTALVLSAIGIVASFIWVL
MEFAFYLCGLVAVLTTLRVITHTNPVHALLYLIVSLLSIAGVFFSMGAYFAGALEIIVYAGAIMVLFVFVVMMLNLGKTQQD-QEREWLKPSPGIVSLLLLVVMIYAIMTAT---GIDGTVIDAKAVGISLFGPYVLAVELASMLLLAGLVVAFHIGREDR--VSDA-AGQ-----MGKTVKKQTPVNLDLSTIRFPVTAISSILHRVSGVITFVALGILLWLLGLSLSSPEGFQQAASIMDSFFAKFIMWGILTALAYHAASGIRHMLADFGFTAETLQVGTRTAQAVFVITVVLSILAGVLVW
MEFAFYICALVAVLTTVRVITHTNPVHALLYLIISLLAIAGVFFSLGAYFAGALEIIVYAGAIMVLFVFVVMMLNLGNSVIE-QERGWLKPQPGLLSAVLLVVMVYAILGVN---GIDGTPVSAKEVGVALFGPYVLAVELASMLLLAGLVVAFHLGREESGSPAEQAKRKTEEHVMIKKVKKQRPVNLDLTTIRFPVTAIASILHRVSGVITFVAVGILLWLLGLSLSSQEGFLAASSIMDSFFVKFILWGILTALAYHVVVGIRHMLMDFNYLEETFAAGQRSARVAFVITVVLSILAGVLVW
MELAFYAAALVAVYSTLRVISTSNPMHALLNLIISLIAVAMIFFCLGASFAGALQVIIYAGAIMVLFVFVVMMLNLGS-SQA-QERHWLTPKPALLSLILLGFLAHGILAVT---ELGLVDVDAKAVGIALFGPYVLAVELASILLLAGLVTAYHLGREDK--KSASRPPHEGGQSMGKAKNKQRPVNLDLQTISFPVTAIASILHRVSGVITFVALSILLWMLGTSLSSPEGFDTVMSILDNFLVKLVFWGILTALAYHIVLGIRHLIMDMGYWEE-LESGSQSARVAFVITGVLAVLAGVLVW
MEFAFYIAALVAVLATLRVITHTNPVHALLYLIVSLLAIAAVFFSLGAYFAGALEIIVYAGAIMVLFVFVVMMLNLGN-VQE-QERAWLKPAPSVLSVILLVVMIMSILGLH---GIKGDMVDAKAVGIALFGPYVLAVELASMLLLAGLVVAFHIGREHKPVTTEMAKRKTEERAMGKTVKKQRPVNLDLQTIRFPVTAIASILHRVSGVITFVAVGILLWLLGLSLSSPEGFAHAAAIMNSFFVKFIFWGILTALAYHVCGGIRHLLMDFGYIEESLAAGTRSAQVAIGLTVVLSILAGVLVW
MEIAFYLAGLIAIVATIRVISHTNPVHALLYLIVSLLAISAVFFSLGAYFAGALEIIVYAGAIMVLFVFVVMMLNLGNAVQQ-QEREWLKPSPGLLSLVLLVVLIVAIRSSS---GISGEMVDAKAVGISLFGPYVLAVELASMLLLAGLVVAFHIGREHKPASGEMARRKSEEQAMGKTVKKQRPVNLDLQTIQFPVTAIASILHRVSGVITFVAVGILLWLLGLSLSSQEGFLQAASIMNSFFVKFIFWGILTALAYHICGGIRHLLMDFGYIEESLAAGTRSAQVAFGLTAVLSILAGVLVW
MEFAFYIAGLIAVVATLRVITHTNPVHALLYLIVSLIAIACVFFSLGAYFAGALEIIVYAGAIMVLFVFVVMMLNLGNSVVE-QERAWLKPTPSLLSLVLLVVIVKGILSLD---GISGEVVDAKSVGIALFGPYVLAVELASMLLLAGLVVAFHVGREDKTARQDVDNKITGERAM----KKQRPVNLDLQTIQFPVTAIASILHRVSGVITFVAVGILLWLLGLSLSSAEGFLRAAELLDNFIVKFVVWGILTALAYHIVGGLRHLMMDLGYIEEDLVAGTRSAKISFVITVALSLLAGVLVW
MEFAFYTTGLIAILATLRVITHTNPVHALLYMVTSLMAIAGVFFSLGANFAGALSIIVYAGAIMVLFVFVVMMLNLGSSVEE-QERNWLKPSPSILSLALLVIVVNAILSLK---GITGTPVEAKAVGISLFGPYVLAVELASMLLLAGLVVAFHIGREDKGANQDVEKKITGERAMGKSVKKQRPVNLELQTIQFPVTAIASILHRVSGVITFVAVGILLWLLGTSLSSEEGFLRAAEIMDSFIVKFIVWGILVALAYHIVGGIRHLLMDFGYIEEDLAAGKRSANLSFIITVVLSILAGVLVW
MEFAFYAAALIAVLATLRVITHTNPVHALLYLIVSLLAIACVFFSLGAYFAGALEIIVYAGAIMVLFVFVVMMLNLGSAVAE-QEKQWLKPAPGILSLLLLAVIIKGIYSVN---GIQGSVIDAKAVGITLFGPYVLAVELASMLLLAGLVVAFHVGREDR-ADADADKKTTEGRA----------MNLDLRTFHFPATAVASILHRVSGVITFVSIGILLWLLGLSLSSEDGFMQASAMMDSVIAKLIVWGILTALAYHAVGGLRHLLMDFGGIEETFASGERSAWIAFVITVVLSILSGVLVW
METTFFIAGIVALAATLRTITCANPVHALLYLITSLLAVAIDFYALGAAFAATLEVVVYAGAVMVLFVFVVMMLNLNQETVT-RERHWLRPKPSVFAAILLIAMVWSMTVGGA--GIEGTPLSANAVGMALFGPYVLVVELAAFLLLAALVVAIHIGRDER--HGERETTQAGEQQMSS--QPNRPLSPHLQIYRWQISMLTSIAHRASGIVLALGAVLLAIWLIAAANGPDAYAAVNGVFASWFGQLIMFLWSFALFYHLCNGVRHLVWDVGV-GLDLETARMTGFVAIGVAAALTIFVWIWLA
MEFSFYLCALVAILTTLRVITHTNPVHALLYLIVSLLSIAGVFFSMGAYFAGALEIIVYAGAIMVLFVFVVMMLNLGNSVVE-QERAWLKPQPGILSAVLLFVIVKGIMGLN---GIDGAAINAKEVGIALFGPYVLAVELASMLLLAGLVVAFHIGREER--SGDMATRKSEERAIMKNVKKQRPVNLDLATIRFPVTAIASILHRVSGVITFVAVGILLWLLGLSLSSPEGFLVASSIMDSFIVKFILWGILTALAYHVVGGIRHMLMDFGYLEETLEAGKRTANIGFGITVVLSILAGVLVW
MEITFYVAGLIAILATLCVITQTNPVHALLYLITSLLALSAVFFALGAYFAGALEIIVYAGAIMVLFVFVVMMLNLGRAVVD-QERKWLSPSPGLLSAVLLGVMIYGISSLK---GIAGEVVTAKQVGISLFGPYVLVVELASFLLLAGLVVAYHIGRDEK-------QRNTEEKAMGKIVKKQRPVNLDLQTIHFPIPAIASILHRVSGVITFIAVAILLWLLGLSLSSPEGFAQAADIMSGFFAKFILWGILTALAYHICGGIRHMLMDFGFVDETLAAGISSAKISMVLTVILAVLAGVLVW
MEFAFYICGVIAVLATLRVIVGTNPVHALLYLIISLLAVAGVFFALGAVFAGALEIIVYAGAIMVLFVFVVMMLNLGDSTQE-QERRWLQPSPAALSFILLCVMVYAIHTLN---GIDGKMIDAKTVGISLFGPYVLAVELASMLLLAGLVVAFHVGREDR--QGDG-KSKKEEHAM----KKQRPVNLDLTTIRFPVTAIASILHRVSGVITFVAVGILLWLLGLSLSSPEGFMQAAAIMDSFIVKFIVWGILTALAYHIAGGIRHMLMDFGILGETLEAGTRSAQISFVVTVVLSILAGVLVW
MELAFYLSGLVAVLATLRVITHTQPVHALLYLIISLLAIACVFFSLGAYFAGALEIIVYAGAIMVLFVFVVMMLNMSVGRDK-QECAWLRPRPALMSLVLLAILVRALVGAG---GIAGDLIAAKTVGIALFGPYVLAVELASMLLLAGLVVAFHLGRDERPKITDAIKRRGEEQAMGKTVKKQRPVNLDLQTIRFPVTAIVSILHRVSGVIMFVAIGILLWVLGLSLSSPEGFIQAAAMMDSFIVKFIFWGILTALAYHTLCGIRHMLMDFGYLEETLAMGKTTANVTFLLTVVLSILAGVLV-
MSFLFFCFAGVAVLSAVGVVLLPNPVYSVLSLILTFFVSSAVFIMLGAELVAMLLVIVYVGAVAVLFLFVVMMLDISRVGSR-HGLVKHYPLGVACMFLFFGCMVYSVFHAKSG-SGFGSVDNVFLIGLQLYTEYAYAFQLAGVLLLIAGVGSLILIVGGSSSRIKLLSPEVGVGDMVL---RSRPLSPHLQVYKLPVAALLSITHRASGLFLFFGLSVLSWLFVLLRCAPDCIAPLANPLGFFLVKLLSFSCCVAFCYHYFNGVRHLLWDCGV-GLDKTAVTASSAFVLLLTAAFSVVAFFFWL
MEFSFYTAALVSVLATVRVIFHTNAIHSLLYLIISLLAISVVFFSLGAYLAGALEIIVYAGAIMVLFVFVVMMLNLGQSEEK-QERVGLKPVPSLLCSLLLLALLKGFHGLS---SMIGTWVSAKSIGVHLFSAYILAVELASMLLLAGLVVAFHLGKENKTSFGEKIKNDLSKTIM---TKKQRPINLDLMTFRFPLTAIASILHRISGVIIFFAVGCFVWLLGLSLSSPEGFIKASTIIDYFLIKLILWGFLTALFYHLLGGIRHLLMDFGCIEENLKLGIRSAQVVMVITVLLSILVGIIIW
MTVLFSLFSSIALISGLMVIRAKNPIHSVLFLILVFCNVSGLLVLLGVEFFAMIFLVVYVGAIAVLFLFVVMMLNIQIAEMQ-ENVLRYLPVGGMVGLIFLLEIFLVIENDLIV-NKIQSIPNIEAIGQILYTHSFYFFILASLILLVAMIGAIVLTMHKTAKTIH--KIRSAQE-MR----INRPLSPHLTVYRPQLTSVLSIFHRISGVVLATTAIGGIFALKLSATHFNTYPVFAFLLCSWLVFAALILAFFALCYHMSNGIRHLLWDMGL-FLDLNKIYTSAFIMLACSASLAAINFLRYS
MVVLFYVSGIIAIIATILVIISNNPIYALLYLIFSLLCTSCNLFSLNASFAGSIEIIIYAGAIMVLFMFSIMMFDMKNNVCN-KEYTFLSLRASLLISALLIIVLFSILQITNI-DGINCVIDIKQIGITLFGPYMLIVEVASFLLLSALIAVIHIAQEDK-------PLNNKRNDMLK--NNLKPIYLNIKAIKFPITAIASILHRISGFILFIMIGPILWILKLSLSSIENFTKINTFLTVYCFLFIRWIIIIIFSYHIVFGVRQILMDCGFIKQTLSMGKISARVVFILVICLSVYVGIYIW
