# Supplementary material for: Inter-protein residue covariation information unravels physically interacting protein dimers
Source: BMC Bioinformatics. 2020 Dec 17;21:584. doi: 10.1186/s12859-020-03930-7 (PMC7745481; doi:10.1186/s12859-020-03930-7)
Supplement: Supplementary file 5 — Additional file 5. Final ER-MSAs at different ASA thresholds. Available on Mendeley data (http://dx.doi.org/10.17632/9bk2r55286.1). [file 12859_2020_3930_MOESM5_ESM.zip › Additional file 2/Final ER-MSAs/Negative ER-MSA dataset/ASA0.0/paired_MSA/4hea-J-2wdq-D/MSA_IDs.txt]

sp|Q56225|NQO10	sp|P0AC44|DHSD_
tr|A0A1W9HYG0|A	tr|A0A1W9JFU0|A
tr|A0A1G0NIQ9|A	tr|A0A1G0NK44|A
tr|S6ABK6|S6ABK	tr|S6AC67|S6AC6
tr|Q5P1E1|Q5P1E	tr|Q5NYB3|Q5NYB
tr|A0A1K1NF74|A	tr|A0A1K1MND2|A
tr|A0A1A6C715|A	tr|A0A1A6C840|A
tr|A0A1G0FHP7|A	tr|A0A1G0EA59|A
tr|A0A0E9M606|A	tr|A0A0E9M661|A
tr|A0A0K6IVX7|A	tr|A0A0K6IW69|A
tr|F5R8C3|F5R8C	tr|F5RA36|F5RA3
tr|A0A0K1JT18|A	tr|A0A0Q5HR95|A
tr|D9SI42|D9SI4	tr|D9SFR1|D9SFR
tr|A0A139C8A8|A	tr|A0A139CAZ7|A
tr|C7RL73|C7RL7	tr|C7RQZ1|C7RQZ
tr|A0A0S8BKS2|A	tr|A0A0S8L1P4|A
tr|A0A1E4PS83|A	tr|A0A1E4IGZ5|A
tr|A0A1C2G120|A	tr|A0A1C2G490|A
tr|A0A0N1L020|A	tr|B6BU34|B6BU3
tr|A0A1G0Z1U6|A	tr|A0A1G0XSG5|A
tr|Q1QSU0|Q1QSU	tr|Q1QY89|Q1QY8
tr|A0A089PJZ4|A	tr|A0A089R6P8|A
tr|A0A085G8X1|A	tr|A0A085G8V8|A
tr|A0A1G3E1N6|A	tr|A0A1G3G7T7|A
tr|H5UXT3|H5UXT	tr|H5V314|H5V31
tr|C1DL22|C1DL2	tr|C1DM59|C1DM5
tr|A0A172YC94|A	tr|A0A172YH31|A
tr|A0A1S1NMI4|A	tr|A0A1S1NX77|A
tr|A0A0J9BEB3|A	tr|A0A0J8YVQ4|A
tr|Q32DQ9|Q32DQ	tr|Q32IK9|Q32IK
tr|A0A0L0AQK8|A	tr|A0A0L0AM23|A
tr|B7RVX1|B7RVX	tr|A0YD92|A0YD9
tr|R8APN9|R8APN	tr|R8ANE1|R8ANE
tr|E6W8F9|E6W8F	tr|A0A0A0Z8I4|A
tr|A0A0N0IAR2|A	tr|A0A0N0I9K9|A
tr|Q7CJ88|Q7CJ8	tr|Q7CH43|Q7CH4
tr|E0SKH6|E0SKH	tr|E0SEZ1|E0SEZ
tr|I2B774|I2B77	tr|I2BB46|I2BB4
tr|G9ZAD7|G9ZAD	tr|G9Z528|G9Z52
tr|A0A0B5J0K3|A	tr|A0A0B5IV07|A
tr|A0A1S8CV14|A	tr|A0A1S8CRC6|A
tr|U3TTC5|U3TTC	tr|U3TWL0|U3TWL
tr|A0A068Z3B0|A	tr|A0A068Z7X5|A
tr|A0A0J8VJ21|A	tr|A0A0J8VSC0|A
tr|H2IP43|H2IP4	tr|H2IWK3|H2IWK
tr|W0L4N4|W0L4N	tr|W0LGV8|W0LGV
tr|G7LU45|G7LU4	tr|G7LNR3|G7LNR
tr|Q6D2S5|Q6D2S	tr|Q6D7G7|Q6D7G
tr|A0A1H3ZME6|A	tr|A0A1H3VXA2|A
tr|A0A071M0A7|A	tr|A0A071M5L9|A
tr|J7U3K7|J7U3K	tr|J7TRD8|J7TRD
tr|Q7N2J5|Q7N2J	tr|Q7N6W0|Q7N6W
tr|B4EZC2|B4EZC	tr|B4ESQ6|B4ESQ
tr|A0A1S8YDI2|A	tr|A0A1S8YIN3|A
tr|Q2NSK7|Q2NSK	tr|Q2NUM7|Q2NUM
tr|A0A139SX51|A	tr|A0A139SV79|A
tr|C4K6N2|C4K6N	tr|C4K7D2|C4K7D
tr|A0A0D8D554|A	tr|A0A0D8CSY4|A
tr|A0A1Q6CEB5|A	tr|A0A099KDA9|A
tr|Q7VRW0|Q7VRW	tr|Q7VR94|Q7VR9
