# Supplementary material for: Inter-protein residue covariation information unravels physically interacting protein dimers
Source: BMC Bioinformatics. 2020 Dec 17;21:584. doi: 10.1186/s12859-020-03930-7 (PMC7745481; doi:10.1186/s12859-020-03930-7)
Supplement: Supplementary file 5 — Additional file 5. Final ER-MSAs at different ASA thresholds. Available on Mendeley data (http://dx.doi.org/10.17632/9bk2r55286.1). [file 12859_2020_3930_MOESM5_ESM.zip › Additional file 2/Final ER-MSAs/Negative ER-MSA dataset/ASA0.0/paired_MSA/4hea-J-2wdq-D/MSA_ready_for_MI.txt]

MSLLEGLALFLLLLSGVLVVTLRNAIHAALALILNFLVLAGVYVALDARFLGFIQVIVYAGAIVVLFLFVIMLLFAAQGEIGFDPLVRSRPLAALLALGVAGILAAGLWGLDLAFTQDLKGGLPQALGPLLYGDWLFVLLAVGFLLMAATVVAVALVEPGKASRAKEAEKREEVARMVSNASALGRNGVHDFILVRATAIVLTLYIIYMVGFFATSGELTYEVWIGFFASAFTKVFTLLALFSILIHAWIGMWQVLTDYVKPLALRLMLQLVIVVALVVYVIYGFVVVWGV
MDFIFYFLASMALIFAFGVVTATSPIYSALCLVLVMCDFACLFLMLNAYFVAGVQVVVYAGAVVVLFVMVVMLFNLHHSRGKVSGFFKL--AASGMFCGLLATTIYTFTGAEAIKPAIGGIDTTRQMAQMLFTDYVFGFEAISILILLVAVGAVTIAQF---------RGGTHAKPMLIQLLTHQYPGMRLWLSQRLTAVVMAVYIVLLVVLLLIVQPFNYAAWIEFVSPVWFRLATLLFFMCLFIHAWLGVADVLKDYVFNKALRAYMQLVVDIVLVGYLFWLVYILWNI
MTAIFYFFAAILVFAGLRVITARNPVHAALFLVLAFFTAAGLWMLLEAEFLAITLVLVYVGAVMVLFLFVVMMLDINLGFWDYLPL------AGFVSVLLVIEMALILGSRHFGLPHAADYSNTKELGRLLYTDYVYAFELAAVILLVAIVAAIALTLRRRNDRLRIVKMQAVKKAM---PVLGARGGTGSWLLQRGTALGMALAVPLFIGALVLHAPFDFTSWRAFVSLVPVRLALLLTGMALALHAWVGMRDIFMDYVHPVMLRLLLKGLVILVLLASVLWLATIMWGV
MTLVFYFLASILLFAGLRVVTARHPVHAALFLVLSFFTAAGLWLLLEAEFLAITLVLVYIGAVMVLFLFVVMMLNLNIGFWDNLPL------AAFIGIMMAIEMTLVLTV--VGRSHAAGYSNTKELGRLLYTDYVYPFELAAVILLVAIVAAIAITLRRREDRVRLISMPAEKKEMVERIVSGAHYGLRDWLMQRVTGVAMALYSLFMVAFLLTHQPLQFEEWSGLFQNQWMRLASLLFLLNLYLHAWVGVRDILMDYVHPTVLRLTLEALVILALVGCTAWSVQILWSI
MTFVFYVLAVIMVFAGLRVITARNPVHAALFLVLSFFSAGGIWLLLAAEFLAVVLVMVYVGAVMVLFLFVVMMLDINLGFWSYLPV------GALIGVLLVVEMALVLGGRYFGLAAQAGYSNTRELGRLLYTDYVYPFELASLLLLVAMIVAVTLTLRKRGDRVELISMPAEKE-MVKRIVVGAHYGLRDWIGQRATAVFMVIFTILFAIAALRLPEMTHEAWSGLFRSGVMRFFTFLFFLALFYHAWIGVRDIFMDYINPVGVRLVLHVVTIFVLVGYAGWAAQILWRL
MDATFYFFSAILVLSGLGVITARNPVHSALLLVLAFFASAGLWLLLEAEFLAITLVLVYVGAVMVLFLFVVMMLDINLGFWKWFPV------GAFLGIVMAAQMAFVMMGDREGAPRPADYSNTKELGRLIYTEYVYAFELAAVLLLVAIVAAIALTLRRRGDRVRMVSMPSEKKEM-KRIVTGAHYGLRDWLAQRVTAVIMTIFVLCLAGTLLVSPLPDYPAWKSLLGNQWMRIAFFLFLIGLFWHAWIGIRNILMDYVHATGIRLALQIGVIVSLLFYTVWSAEILWAL
MQFVFYLFSALTILSALGMIVARNPVHAVLFLVFAFFNSAALWITLQAEFLGIVLVLVYVGAVMVLFLFVVMMLDINIGFTRFLPL------GVVVALVMVVEMGLIVGARNFQ-ASGTQVPNTVELGRVLYTQYAYPFELAAVILLVAIVAAISLTFRRREDRVRLVNMPSEKKQMKTG-----LSGLRAWLIQRVSAVYLGGFFIFALVALAIHPHLDAARWQTWLSQPLLQLALALFMIMLLAHAWVGARDVIVDYVRPIGLRLGLLAVVALFLLGCGLWAARILLLA
----------ITVMAGMGVVLARNPVHAALFLVLAFCSSAGIWMLLEAEFLAIALVLVYVGAVMVLFLFVVMMLDINLGFWRWFPF------GALIAGLMVFEMVWVLGSRQTA-VHAADYSNTKELGRLLYTHYVYPFEIAAVILLVAMVAAIALTLRRRADRLRIVKMKSETKAMVSRVVTGAHYGLRDWLTQRITAALMAIYSSALGGYLLLQPGLNYDIWTGLFSGQPMRTLTLLFLLCVFYHTWIGVRDIVMDYIKPAGLRLSIHVLVILVSLLYAIWAVQILWGM
MSLVFYVFAALLLFAGLRVITARNPVHSAMFLVLAFCCASGIWMLLEAEFLSITLVLVYVGAVMVLFLFVVMMLDINLGFWRWFPF------GAALALVMVGEMIYVLGNRKTA-RHAADYSNIKELGRLIYTDYVYPFEIAAVILLVAMVAAIALTLRRRSDRLRIVQVAAEKSAMVSRTVTGAHYGLRDWLAQRVTAVVITVYSLCIGGWLLLHPHPGYDGWTGLFASNIVRSFSLLFLLCVYFHAWIGVRDIVMDYVKPTIIRLTIHIVVLLLLVLYTIWSVQILWGM
MTVVFYLFGAIAVAAALGVILVRNPVHAALFLVLAFFSSAAIWLLLEAEFLAIALVLVYVGAVMVLFLFVVMMLDINIGFWSNLPL------GLLVAAVLVVEMVLVLTGDFFR-PLPADASNTADIGRVLYTVYAYPFEIAAMVLLVAMVAAVSLTLRKRADRLRVISMPAEKE-MVKRLVVGAHYGLRDWLAQRATATYMALYTIVFAFAALTLPKMDYEHWSALFSGGLMRFLTFLFFMSLAYHAWVGVRDIWMDYVKPLGLRLALHLITLFLLVGYAGWAAKILWRL
MTAVFYFLSTILVVASLRVITARNPVHAALYLVLSFFTAGGVWMLLRAEFLAIALVLVYVGAVMVLFLFVVMMLDINIGFWANLVP------GLIVAGLMLAEMFAVLGAKYFSAAPAMDYSNTKELGRLIYTEYVYPFELASVILLVAIIAAIALTMRKREDRVRLVSMPAEKE-M-NRVVVGAHYGLKDWLGQRITAVVMAVYTLIFAVGALSMGELNYENWRGLFAGGFMRFATFLFFASLMYHAWVGVRDIYMDYIKPTGVRVVLHAVTLLALIGYLGWAAQVLWRL
MTVLFYVFAAILVLAATRVITARNPVHAALFLVLSFFQAAGIWMLLKAEFLAIVLVLVYVGAVMVLFLFVVMMIDINVGFWNYLPL------AATVGGVIVLEMASVLWRS-FWVAGASMIGTTKALGMAIYTDYIYAFEIAAVVLLLAIVAAVALTLRKRNDRLRIVKMDAVPEPMASKLVVGAHYGVRDWLAQRVTAILMVVYTLILLGTFLTAQNFTYEGWASLFSRQWFKLFSLVTFLGLYYHVWVGVRDIWMDYVKNAGIKLALQFATVLWLLACAAWTVQILWSV
MDVVFYLFATITVLAGVGVVVARNPVHAALFLVLAFCSAAGIWMLLEAEFLAITLILVYVGAVMVLFLFVVMMLDINLGFWRWFPF------GALLAGLMVFEMVWVLGSRQTA-VHAADYSNTKELGRLIYTQYVYPFEIAAVILLVAMVAAIALTLRRRADRLRIVSMKSEPRPMVNRVVVGAHYGLRDWLFQRVTAVVMAISSVTLAAYLLWQSDMDYDRWTGLFSSQPVRAFALLFLISLFFHAWVGIRDIVMDYVKPAAVRLAIHILVVLALIMYSIWSVQILWGM
MEIAFYLSALVAVLATLGVITNTNPVHALLYLIISLISVAMVFFALGAPFAGALEVIVYAGAIMVLFVFVVMMLNLGEERAWMRPRVWL--GPSVLAGILMLTLIATLWGGDAGRVIGGETLTARAVGSLLFGPWLLVVELAAMLLLAALVTASHVGRLPE------ESGARKEASMVTNITNFGRSGLSDWLIQRVSAVVLALYAVFMVGYLLFHPDLDYATWNGLFAQTWMRIFSLLAFVSLAAHAWIGLWTVVTDYIKPTGIRFTVQIAIILAIFIFLVWGVQVLWGA
MTFVFYFLSAILVFAGLRVITARNPVHAALFLVLAFFTASGVWILLQAEFLAMALVLVYVGAVMVLFLFVVMMLDINLGFWSYLPL------GSIIALLMVAEMGLVLGGNYLGLQTGADESNVQAVGRLMFTEYVYPFELASVILLVGIVAAVALTQRGKGERVRVLQMPAEKRDMVNRILVGAHYGLKDWIIQRATAIIMAIYTVIFLVVAGAVAPDSFEAWRGIFANGFMKFATFLFFISVFYHAWIGVRDIWMDYIKPAGLRLLMMIVTVAVLVGYAGWAVQILWRM
MHALFYLFSAILVFAAAMVVTIRHPVKSALFLVLAFFSAACLWIMLEAEFLGIALVLVYVGAVMVLFLFVVMMLDVDLGFGEYLPI------GGLIAILLVLEMVIVLSSEMFSPEKAAGHSNTRELGMLIYTVYVYPFEIAAVILLVAIVAAITLTLRRREDRVRLVQMKSEKRSMIPGARSSSQSGFIEWLLQRLTSVYVAGFAVYVAIVLLVCPPVDFEAWRGWFGSGFVRLGWALFVVLLLIHAWIGMRSVFMDYLHPLWLRLSVLVLTATGLLALGFWAAAILLRV
MSALFYVFSAVLLFAAFRVITARSTVHAALFLVLAFFSASCVWMLLRAEFLAIALVLVYVGAVMVLFLFVVMMLDINTGFWKHFPL------AGMVGAVIALEMALVLLRG-FQPAKALQLGNTKLLGIEIYTHYLYPLEIAAVLLLVAIVAAIALTLRGRADRLRLVKMAAVKESMSERLVVGAHYGLRDWMSQRATAVLMALFTIVLLVQVLMPGPMGYDKWAGIFAPQWMKVLTFIVIVALAWHAWVGVRDIWMDYIKPVWLRLVLQVGTLAWLVGCTGWALHVLWRL
MSAVFYFFSAILLGSAAMVVTIRNSVKSALFLVLAFVSAACLWILLKAEFLAIVLVLVYVGAVMVLFLFVVMMIDVNLGFGEYLPI------GGLVAVLMVVEIALAVSPRQLAPAPAAHVSNTRALGMLLYTTYVYPFEIAAAILLVAIVAAIALTMRRRRDRMRLVKMPAEPKAMALSNLGSRRAGSGAYLLVRASALVIAGGALVFMALIADLPRFGYGPWQALLRETAVRILLAGWLSAVALHAYLGCDSILKDYVHNVFARFVGLMVIALGLLALVVYGVVAVW-V
MTGLFYLFSAVLLFAAFRVITARSTVHAALFLVLSFFSASCIWMLLRAEFLAITLVLVYVGAVMVLFLFVVMMLDINSGFWTHLPI------AGLVGALIALQMALVLMRG-FQ-AKALEMGNTKLLGIEIYTHYLYPLQLAAVLLLVAIIAAIALTLRERADRVRLVKMDATKQAMVKNPFFNLFGGMTQWLYQRFSAFCLYFFIGYLIFNWVQIDHLDYQAWVDFFQSIIHRSIITILFLITFFHGWIGVQHVIDDYIKNKWMNQTIYLILLFSMVLQIIFLVLFLLDI
MELIFYVFAAVVVISAAMVVTQKNPVRCVLFLVLAFFASAVLWMLQEAEFLALILVLVYVGAVMTLFLFIVMMLNIDVYFTRYLPF------GLIIVALLVGLLMISLPEHNVPRTNQIALTNTEAIGMVLYTDYVFAFELAAVLLLVAIVAAVSLTHRVVCDRIELLSMKSE--KMLPNVTSLTGNGLKDWLIQRVSAVYLFFYLLFIFIFMVTNMPLDFYKWHDLFFLVSMQIATIIALFFVLLHAWIGLWTVTTDYINNTLIRIPVQAIIAIFLGGQFLWGIMIVWGQ
MEIAFYLSAVVAVLATLGVITGTHPVHALLYLIVSLIAVALVFFALGAPFAGALEVIVYAGAIMVLFVFVVMMLNLGEERAWLRPRTWL--GPAVLSSVLLLVLLTSLIGADVGGRIHGDTLTAKAVGTLLFGPYLVVVELAAMLLLAALVAASHLGRSEAADGRGDAASSKESERMVTNITNLGRSGLSDWLIQRISAVILAVYALFMVLYLLFHPGLDYATWSGLFSQTWMRVFSLLAFISIAAHAWVGLWTVSTDYLKQTGVRFAFQAVVMLAIFVFLVWGVQVLWGA
MEFAFYICGLIAILATLRVITHTNPVHALLYLIISLLAISGVFFSLGAYFAGALEIIVYAGAIMVLFVFVVMMLNLGGERQWLKPQVWI--GPGVLSLILLAVIVYGILGVNDQG-IDGNAIGAKEVGIALFGPYVLAVELASMLLLAGLVVAFHLGREDR-D---SAKRKTEERAMVSNASALGRNGVHDYILVRATAIVLTLYIIYMVGFFATSGTLTWEVWTGFFSSAFTKVFTLLALFSILIHAWIGMWQVLTDYVKPLAIRLPLQLLIVVALLVYVIYGFVVVWGV
MEFAFYICAIIAVGTTLRVITHTNPVHALLYLIISLLAISGVFFSLGAYFAAALEIIVYAGAIMVLFVFVVMMLNLGGERQWLKPQLWI--GPGVLSAVLLAVLVYAILGLNDQG-IDGTSVSAKAVGIALFGPYVLAVELASMLLLAGLVVAFHLGREDR-DA--AAKRKTEEHVMVSNASALGRNGVHDYILVRASAIVITLYIIYMIGFFAVTGDLTYEVWSGFFGSAFTKVFTLLTLFSILIHAWIGMWQVLTDYVKPVAIRLGLQFVIVVALLVYVIYGFVVVWGV
MEFAFYFAAGVAVMATLRVITNTNPVHALLYLIVSLLAVSMLFFSLGAPFAGVLEIIVYAGAIMVLFVFVVMMLNLGPERQWMTPGIWG--GPSMMALALLCEMLYVLFGNHSGAALGLTTVDAKAVGISLFGPYLLVVELASMLLLAALVAAFHLGRHEA-------------NEMVTNVTNFSRSGLYDWMAQRVSAVVLAAYVVFLLGYIVANPGMGYAEWHALFSNNAMRIFSLLTLVALSAHAWVGMWTISTDYLTPTGVRFLFQAACGIAMFTFFVWGVQIFWGN
MEFAFYICALVAILATLRVITHTNPVHALLYLIISLLAISGVFFSLGAYFAGALEIIVYAGAIMVLFVFVVMMLNLGGERQWLKPQVWI--GPGLLSAVLLAVLVYAIMSVNDQG-IDGTPVSAKAVGITLFGPYVLAVELASMLLLAGLVVAFHVGREDR-D---RAKRKSEEQAMVSNASALGRNGVHDFILVRATAIVLTLYIVYMVGFFVITSDITWAVWTGFFSSAFTKVFTLLALFSVLIHAWIGMWQVLTDYVKPLAVRMLLQLAIVVALLVYVIYGFVVVWGV
MEFAFYLSAGFAVASTLRVITHTNPVHALLYLIVSLLAVAMCFFSLGAPFAGVLEIIVYAGAIMVLFVFVVMMLNLGPERQWLKPGIWA--GPTLLSVLLLVQLLYVLFGTSDGALVGQQTVDAKAVGTALYGPYLLAVELASMLLLAALVAAYHLGRREA-------------KEMVTNVTNFSRSGLYDWMAQRVSAVILAAYTLFLLGYLFFSSDLSYAEWHGLFSSTGMRIFSLLALVALSVHAWVGMWTISTDYLTPTVVRFLFQAACGIAMFAFFVWGVQILWGI
MEFAFYLSAAVAILATIGVVTGLNPVHALLNLIVSLIAIAMVFFSLGAPFAGILEIIVYAGAIMVLFVFVVMMLNLGEERAWLKPGVWV--WPSIMAGVLLGLLIVTLLVDSTGFGISGETQTPQEVGALLFGPYLLAVELAAFLLLAALVTATHVGRDEK-------DGRGEGVKMVTNVTNLGRSGLSDWLVQRASAVILALYTVFIVGYLLLHPQLDYLTWSGLFERTSMRVFTLLALLSIAAHAWIGLWTVVTDYIKWTNLRLALQAFVILALFVFVVWSVQVLWGA
MEIAFYLSALVAILSTFRVITHTDAVHALLYLIVSLLAIAMVFFALGAPFAAALEIIVYAGAIMVLFVFVIMMLNVGQERRWLRPGIWT--GPSILAAILLVVLAIALWGNSSLGGISGDTLQATDVGIRLFGPYLLMVELASFLLLAALVAAVHIGRDEE-----EPAQRGPDNDMVTSIMNLGRSGVSDWLIQRVSAVILALYTIFIVAFLLFHSDLDYSAWSSLFAQTWMKVFTLLALLSVAAHAWVGLWIVATDYIKPANIRIATLTVVILALFVFVVWGVQVLWGA
MEFAFYLCGLVAVLATLRVVTHTDPVHALLYLIISLLAVAGVFFSLGAYFAGALEIIVYAGAIMVLFVFVVMMLNLGGERRWLQPSMWI--GPAVLSFVLLVVLVYAIRSINDQG-IDGTMIDAKAVGISLFGPYVLAVELASMLLLAGLVVAFHIGREQR-D---KVKSNKEEQVMVNNVSALGRNGVHDWLLLRAAAILIALYVVYILGFFVVSGPLTYDMWRGFFAMPFTKVFTLLTLLSILIHGWIGMWQVLTDYVKNLAVRLVVQLIIIIALASYAIYGTFVVWGA
MEFAFYICGLIAILATLRVITHTNPVHALLYLIISLLAISGVFFSLGAYFAGALEIIVYAGAIMVLFVFVVMMLNLGGERQWLKPQVWI--GPAILSAIMLVVIVYAILGVNDQG-IDGTPISAKAVGITLFGPYVLAVELASMLLLAGLVVAFHVGREER-D---SAKRKTEEHAMVSNASALGRNGVHDFILVRATAIVLTLYIIYMVGFFATSGELTYEVWIGFFASAFTKVFTLLALFSILIHAWIGMWQVLTDYVKPLALRLMLQLVIVVALVVYVIYGFVVVWGV
MEFAFYICGLVAILTTFRVVTHTNPIHALLYLIVSLLAIAGVFFSLGAYFAGALEIIVYAGAIMVLFVFVVMMLNLGGERQWLKPQIWI--GPAVLSAVLLVVMIYAILHVNDQG-IDGTAISAKAVGITLFGPYVLAVELASMLLLAGLVVAFHVGREER-D---SAKRKSEEHAMVSNASALGRNGVHDFILVRATAIILTLYIIYMVGFFALTSDVTWEVWSGFFASAFTKVFTLLALFSVLIHAWIGMWQVLTDYVKSLALRLTLQLAIVIALVTYVIYGFVVVWGM
MATLFYIAALIALTSTMAALTRANAAHALIYLIVSLLAVAVMFFLMGAPFAAALEVVIYAGAIMVLFVFVIMMLNLGDEREWLAGRNWF--VPGAMAALLLIEMLMVLGD--FQGVTSGNAVSPKAVGIRLFGPYLLAVEIASMLLLSSLVGAYHLGRR-------FIVRRGE--HMVTSVTNLGRSGLSDWMIQRITGVILLAYTLFIAAVLFIVAP-EFAEWKALFGQTWVKVFSLAAVLSVAAHAWIGLWCVSTDYLVTNLLRWCFQAAGAIVLFTYVVWGIQILWS-
MSWAFYLSALVALLATFRVISNRNPMHALLYLIVSLLSVAMVFFSLGAEFAGAIQIIVYAGAILVLFVFVVMMLNLG-EQQWLTPRVWA--GPALLSALLFAVLAFALMGVSAGG-AGLQDVPSKAVGIALFGPYVLGVELASLLLLAGMVSAYHLGRENK------NHKAQGDKRMVTNATAFGRSGVQDWILLRATAIIMTLYILYLLGFIVSAPEMTYGIWKNFFTFGITQVFTILAAVCVLVHAWIGLWQVLTDYIKPVALRLVLQFVVVLVLMVYLISTVVIVWGA
MEFAFYLCGLVAVLTTLRVITHTNPVHALLYLIVSLLSIAGVFFSMGAYFAGALEIIVYAGAIMVLFVFVVMMLNLGKEREWLKPSLWI--GPGIVSLLLLVVMIYAISTAHDQG-IDGTVIDAKAVGISLFGPYVLAVELASMLLLAGLVVAFHIGREER-E----AQGNKEEHAMVSNASALGRNGIHDWLLVRASAILITLYIIYLLGFVVMTDTLTYDVWRGFFASSFTKVFTLLTLFSILVHGWIGMWQVLTDYVKALAPRLLLQLVSVVALLSYAVYGTVVVWGV
MEFAFYIAGLVAILATLRVITNTNPVHALLYLVVSLLALSVVFFSLGAYFAGALEIIVYAGAIMVLFVFVVMMLNLGQERAWLTPKAWI--GPAILSAVLLGILIYSINSLSTHG-ITGEMISAKEVGISLFGPYVLAVELASLLLLAGLVVAFHIGREDK--------RHAEEQKMVSNASTFGRSGIHDWLLIRASAIIIALYVIYLVGFVAIN-DITYEVWRGFFASSVTKVFTVLTLLSILVHAWIGLWQVLTDYIKPVALRLVLQFLLVVVLLAYLIYGTIVVWGV
MEFAFYIAALVAVVATIRVITHTNPVHALLYLIISLLAISAVFFSLGAYFAGALEIIVYAGAIMVLFVFVVMMLNLGNERAWLKPSMWI--GPGLLALVLLSVLIYAISSVSDQG-ISGEMVDAKAVGISLFGPYVLAVELASMLLLAGLVVAFHIGREHK-D---SAKRKTEEQAMVSNASALGRNGVHDWLLLRASAIVITLYVFYILGFVVIVPDITYEIWRGFFASHITKVFTLLTLLSILAHAWIGLWQVLTDYIKPLAIRLVLQLVVVITLLVYLLYGTIVVWGA
MEFAFYATAIIAVLATLRVITHTNPVHALLYLIVSLLAVAGVFFSLGAYFAGALEIIVYAGAIMVLFVFVVMMLNLGNEKLWLKPSVWV--GPGVLSLILLAIIVKGILSVTGQN-IAGNIVDAKAVGISLFGPYVLAVELASMLLLAGLVVAFHIGREDKQD---ADKKTTEERAMVSNASALGRNGVHDWLLLRASAIVIVLYVLYIVGFVASAGNITYEVWRGFFAMHLTKVFTLLTLFAILVHAWIGMWQVLTDYIKPLAVRLTLQLAIVVALLVYVIYGTVVVWGA
MEFAFYICGLVAVLATLRVITHTNPVHALLYLIVSLLAIAGVFFSLGAYFAGALEIIVYAGAIMVLFVFVVMMLNLGNERQWLKPQLWI--GPGVLSALLLVVMVYAILGINDQG-IDGAAIDAKQVGIALFGPYVLAVELASMLLLAGLVVAFHLGREER-D----SKRKTEERTMVSNASALGRNGVHDYLLVRASAIVLALYIVYLVGFFAISGELTWEIWTGFFSSAFTKVFTLLALFSVLIHAWIGMWQVLTDYIKPLAIRLVLQLAIVVALLVYVIYGFVVVWGV
MEFAFYICGLIAILATLRVITHTNPVHALLYLIISLLAISGVFFSLGAYFAGALEIIVYAGAIMVLFVFVVMMLNLGGERQWLKPQIWI--GPAILSAVLLVVIVYAIVGLNDQG-IDGAAISAKAVGITLFGPYVLAVELASMLLLAGLVVAFHIGREDR-D---REKRKTEEHAMVSNASALGRNGVHDFILVRATAIVLTLYIIYMIGFFATSGTLTWEVWTGFFSSAFTKVFTLLALFSILIHAWIGMWQVLTDYVKPLAVRLVLQLAIVVALVVYVIYGFVVVWGV
MEFAFYICGLVAILATLRVITHTNPVHALLYLIISLLAIAGVFFSLGAYFAGALEIIVYAGAIMVLFVFVVMMLNLGGERKWLQPGIWI--GPAILSAVLLVVIVYAILGLNDQG-IEGTAISAKEVGIALFGPYVLAVELASMLLLAGLVVAFHIGREER-D---SDKRKTEEHAMVSNASALGRNGVHDFILVRATAIVLTLYIIYMVGFFATTGEISWEVWTGFFSSAFTKVFTLLALVSILIHAWIGMWQVLTDYVKPLAVRLVLQLLIVVALVAYVLYGFVVVWGV
MIWPFYLMAIVALLSTIRVVTNTNPVHALLNLIVSLLAVAGIFFIVGAPFAGALEVIVYAGAIMVLFVFVVMMLNLGAEKLWLNSSAWT--VPALLTFLLGLALVWMLASGNTAAAIGTHDVGPKQVGIALFGPYLLLVEIAAMLLLASLVAAFHLGKREP-----DFVRDSEVQPM-RSATGLTGSGSRDWIVQRLSAVILAVYTILILGWILLHPGFDYTAWYGFMMTLPMKIFSLLAILSLVGHAWVGMWTVFTDYITPSAYRLILQCTTIIAVIVFMVWGIQIFWAH
MEFAFYLCGLVAVLTTLRVITHTNPVHALLYLIVSLLSIAGVFFSMGAYFAGALEIIVYAGAIMVLFVFVVMMLNLGKEREWLKPSLWI--GPGIVSLLLLVVMIYAIMTATDQG-IDGTVIDAKAVGISLFGPYVLAVELASMLLLAGLVVAFHIGREDR-D----AAG-----QMVSNASALGRNGIHDWLLLRAAAILITLYILYILGFVVMTGTLTYDVWRGFFASSFTKVFTLLTLFSILVHGWIGMWQVLTDYVKPLATRLLLQLVIVVALLSYAIYGTVVVWGV
MEIVFYLAGLVAVAATLRVITHTNPVHALLYLIVTLVAISAVFFSLGAYFAGALEIIVYAGAIMVLFVFVVMMLNLGNERAWMKPSVWI--GPGLMSLVLLVVLIIAIRSLSDQD-ISGEMVDAKVVGISLFGPYVLAVELASMLLLAGLVVAFHIGREHK-E---MTRRKSEEQAMVNNVSALGRNGVHDWLLLRASSIIIILYVLYLLGFFILAPDLTYEIWHGFFATSMTKVFTLLTLLSILVHAWIGLWQVLTDYVKPLAVRLVSQLAIVVVLLVYLLYGTIVVWGV
MEFAFYICALVAVLTTVRVITHTNPVHALLYLIISLLAIAGVFFSLGAYFAGALEIIVYAGAIMVLFVFVVMMLNLGNERGWLKPQLWI--GPGLLSAVLLVVMVYAILGVNDQG-IDGTPVSAKEVGVALFGPYVLAVELASMLLLAGLVVAFHLGREESAE---QAKRKTEEHVMVSNASALGRNGVHDFILVRATAIVITLYIIYMIGFFAMNGELTYEIWRGFFASTFTKVFTLLTLISILVHTWIGMWQVLTDYVKSLALRLFLQLAIVVALAVYVIYGFVVVWGV
MEFAFYIAALVAVLATLRVITHTNPVHALLYLIVSLLAIAAVFFSLGAYFAGALEIIVYAGAIMVLFVFVVMMLNLGNERAWLKPATWI--GPSVLSVILLVVMIMSILGLHDHG-IKGDMVDAKAVGIALFGPYVLAVELASMLLLAGLVVAFHIGREHK-EM--ATKRKTEERAMVSNVSALGRNGVHDWLLLRASAIILTLYILYILGFVVLAQELTFDVWHGFFSSSITKVFTLLALLSILIHAWIGMWQVLTDYVKPLAVRLMLQLAIVVVLVVYLLYGTIVVWGA
MEIAFYLAGLIAIVATIRVISHTNPVHALLYLIVSLLAISAVFFSLGAYFAGALEIIVYAGAIMVLFVFVVMMLNLGNEREWLKPSVWI--GPGLLSLVLLVVLIVAIRSSSEQG-ISGEMVDAKAVGISLFGPYVLAVELASMLLLAGLVVAFHIGREHK-E---MARRKSEEQAMVSNVSALGRNGVHDWLLLRASAIVITLYVLYLLGFIITAPSMTYEVWRGFFAISTTKVFTLLTLLSILVHAWVGMWQVLTDYIKPLALRLVLQLAIVVTLLVYLLYGTIVVWGA
MEFAFYIAGLIAVVATLRVITHTNPVHALLYLIVSLIAIACVFFSLGAYFAGALEIIVYAGAIMVLFVFVVMMLNLGNERAWLKPTVWI--GPSLLSLVLLVVIVKGILSLDDQG-ISGEVVDAKSVGIALFGPYVLAVELASMLLLAGLVVAFHVGREDKQD---VDNKITGERAMVSNASALGRNGVQDWLLIRASAFVIVLYVIYLLGFVIAVDDITYPVWRDFFAMALTKVFTLLTLFSILVHAWIGMWQVLTDYIKPLALRLTLQLAIVVALLVYVIYGTIVVWGA
MEFAFYTTGLIAILATLRVITHTNPVHALLYMVTSLMAIAGVFFSLGANFAGALSIIVYAGAIMVLFVFVVMMLNLGSERNWLKPSVWI--GPSILSLALLVIVVNAILSLKDQG-ITGTPVEAKAVGISLFGPYVLAVELASMLLLAGLVVAFHIGREDKQD---VEKKITGERAMVSNASALGRNGVHDWLLIRASAIVIVLYVIYLIGFIATAGDITYEIWRGFFAMALTKVFTLLTLFSILVHAWIGMWQVLTDYIKPLALRLTLQLAIVIALLVYVIYGTIVVWGA
MEFAFYAAALIAVLATLRVITHTNPVHALLYLIVSLLAIACVFFSLGAYFAGALEIIVYAGAIMVLFVFVVMMLNLGSEKQWLKPAVWI--GPGILSLLLLAVIIKGIYSVNGEG-IQGSVIDAKAVGITLFGPYVLAVELASMLLLAGLVVAFHVGREDRAD---ADKKTTEGRAMVSNASALGRNGVHDWLLLRAAAIVIVLYVLYLVGFYVTAPELTYPLWRDFFALRLTKVLTLMALFSILVHAWIGLWQVLTDYVKPLAVRLTLQLAIVVVLMVYVIYGTIVVWGA
MEFSFYLCALVAILTTLRVITHTNPVHALLYLIVSLLSIAGVFFSMGAYFAGALEIIVYAGAIMVLFVFVVMMLNLGNERAWLKPQLWI--GPGILSAVLLFVIVKGIMGLNDQG-IDGAAINAKEVGIALFGPYVLAVELASMLLLAGLVVAFHIGREER-D---MATRKSEERAMVSNASALGRNGVHDYILVRATAIIIALYIVYMVGFFATSGELTWQIWTGFFASAFTKVFTLLALFSVLVHAWIGMWQVLTDYVKPLAIRLVLQLAIVAALLVYVIYGFVVVWGV
MEITFYVAGLIAILATLCVITQTNPVHALLYLITSLLALSAVFFALGAYFAGALEIIVYAGAIMVLFVFVVMMLNLGRERKWLSPSVWM--GPGLLSAVLLGVMIYGISSLKDNG-IAGEVVTAKQVGISLFGPYVLVVELASFLLLAGLVVAYHIGRDEK-----VSQRNTEEKAMVKNATTLGRNGIQDWLILRASAIVITLYVLYLVGFVAFTSDITYDVWYSFFTASFTQVFTTLTLIAILAHAWVGLWQVLTDYVKCLSLRLLLQFIIIIVLAAYVIYGSIIVWGV
MEFTFYTAGLIAILATIRVITHTNPIHALLYLIVSLLALSAVFFSLGAYFAGALEIIVYAGAIMVLFVFVVMMLNLGKERVWLKPRTWI--GPGILSTMLLVVLVYTIINVSHGDNITGEVVSAKEVGISLFGPYVLAVELASLLLLAGMVVAYHIGREHK--------RNAEEQPMVSNASALGRTGIHDWLLLRASAMIIVLYVLYMLGFIVTTPDITYEVWRGFFASSITKVFTVLTLFSILAHAWIGMWQVLTDYVKPLALRLMLQLAIIVALMAYLIYGTIVVWGV
MEFAFYIAGLISILATLRVITHTNPVHALLYLIVSLIGLSVVFFSLGAYFAGALEIIVYAGAIMVLFVFVVMMLNLGKERKWLQPRFWI--GPAILSLVLLIVLVYAISSVTHGE-ISGEIIGAKEVGISLFGPYILAVELASVLLLSGLIVAYHIGRDQS--------EKVGEPKMVSNSSTLGRTGIQDWLFLRATAIIIFLYVLYFVGFVATT-DITYEVWRGFFSSSLTKVFTLLTLLSILIHAWIGMWQVLTDYIKPIALRLTLQLIIVIALLVYLIYGTIVVWGV
MEFAFYICGVIAVLATLRVIVGTNPVHALLYLIISLLAVAGVFFALGAVFAGALEIIVYAGAIMVLFVFVVMMLNLGDERRWLQPSVWL--GPAALSFILLCVMVYAIHTLNDQG-IDGKMIDAKTVGISLFGPYVLAVELASMLLLAGLVVAFHVGREDR-D----GKSKKEEHAMVSNASALGRNGIHDWLLLRGAAMIIALYVLYILAFVIMSAPLTYDVWHGFFASNFTKVFTLLTLFSILVHGWIGMWQVLTDYVKSVAGRLLLQLAVVIVLFVYAIYGTVVVWGV
MELAFYLSGLVAVLATLRVITHTQPVHALLYLIISLLAIACVFFSLGAYFAGALEIIVYAGAIMVLFVFVVMMLNMSVECAWLRPRAWI--GPALMSLVLLAILVRALVGAGDHG-IAGDLIAAKTVGIALFGPYVLAVELASMLLLAGLVVAFHLGRDERTD---AIKRRGEEQAMISNASALGRNGVHEWLLVRASAIVICLYIIYLLGFILLADTLTYDVWRGFFATPMTKVFTLLTLFSILVHTWIGMWQVLTDYIKPLALRLLLQLTIVIVLMVYLLYGTVVVWGA
MPIAFYLAAGAAVFATLRVITGSNPVHALLYLVISLIAVAMCFFCLGAPLAGALEIIVYAGAIMVLFVFVVMMLNLGAEKKWLRPQIWI--GPSILALLLLAELLYVLLVSGQNTAIGLETVDGKAIGISLFGPFILVVELSALLLLAALVAAFHLGRQEA------------KESMVTNVTNFSRSGLYDWMAQRVSAVLLAAYFLFLLGFLVCHPNLGYAEWKALFSHTAMRIFSLLALGGLIVHAWVGMWTITTDYLTPTGVRFLVQAACGVLQFVLFVWGVQILWGF
MEFSFYTAALVSVLATVRVIFHTNAIHSLLYLIISLLAISVVFFSLGAYLAGALEIIVYAGAIMVLFVFVVMMLNLGQERVGLKPVFWV--GPSLLCSLLLLALLKGFHGLSGES-MIGTWVSAKSIGVHLFSAYILAVELASMLLLAGLVVAFHLGKENKGEK--ISKNDLSKTIMVSNASALGRNGIQDWLLLRASAIIIALYVFYLFGFFAITPNVTYEIWQHFFAAAFTKIFTLLTLFSILIHAWIGLWQVFTDYVKSLPLRLLLQLLVLVVLMVYVFYGTMVVWSV
MELMFYLAGAVAVLASLKVVTGKNTIHALLYLVVSLLAVAVCFYLMGAPFAAGLEVIVYAGAILVLFVFSVMLFNLNHARQSQGLGFWA--GPVVLAMCLLALLVNIIQSADIQDKLTVNLVDAKQVGILLYGPYLLAVEIASFLLLAGLIAGYHYARPEG-------PGSHGGRSMVNNAATVGRSGVHDFILLRASALILACYVLFMAGFFVITPQVTFEIWHGLFSSLAMKVFTLLAIIAVLVHAWIGTWQVLSDYIKGAFLRGALQFIFTVTLLVYFAAGFLTVWGV
M---FYLAALIAIVASIKVVTRKNTVHALLYLVISLIAVAVCFYLMGAPFAAGLEVIVYAGAILVLFVFAIMLFGLRETPPHKGLSMWL--GPVALALVLLAQLLYTINHQGIQQQLSATVIDSKQVGILLYGPYLLAVEIASFLLLSGLIAAYHFAKD----------VTYGGQKMVTNAATLGRSGVHDFILLRASAIVLALYSIFMMGFFIITPEVTFEIWHGLFSNLAMQIFTILAVVAVLFHAWIGIWQVLTDYVKNTMLRGLLQFLFTLTLFVYVAAVLLTVWGV
MVVLFYVSGIIAIIATILVIISNNPIYALLYLIFSLLCTSCNLFSLNASFAGSIEIIIYAGAIMVLFMFSIMMFDMKNEYTFLSLRICV--GASLLISALLIIVLFSILQITNCFDGINCVIDIKQIGITLFGPYMLIVEVASFLLLSALIAVIHIAQEDK-----VIPLNNKRNDMESMKLNHKYYGVYEWLIVRISAILTILYSVYLFNFINIDDNFSYEKWCIFFYDKKIKIFNTIVLLMLLKHTWIGMRHILEDYISSIILRRLSIGLIHIILYVYLLFGIAVVWGI
