# Supplementary material for: Inter-protein residue covariation information unravels physically interacting protein dimers
Source: BMC Bioinformatics. 2020 Dec 17;21:584. doi: 10.1186/s12859-020-03930-7 (PMC7745481; doi:10.1186/s12859-020-03930-7)
Supplement: Supplementary file 5 — Additional file 5. Final ER-MSAs at different ASA thresholds. Available on Mendeley data (http://dx.doi.org/10.17632/9bk2r55286.1). [file 12859_2020_3930_MOESM5_ESM.zip › Additional file 2/Final ER-MSAs/Negative ER-MSA dataset/ASA0.0/paired_MSA/4hea-J-3g5o-A/MSA_IDs.txt]

sp|Q56225|NQO10	sp|O33347|RELF_
tr|A0A1G0QXW6|A	tr|A0A1J5FAD3|A
tr|A0A1F9G4F1|A	tr|A0A1F9I9M2|A
tr|A0A1F3DGT2|A	tr|A0A1F3MJ09|A
tr|T0LE91|T0LE9	tr|A0A0T6A212|A
tr|A0A1F2URB7|A	tr|A0A1J4ZQV9|A
tr|A0A1W9HYG0|A	tr|A0A1W9I9Y8|A
tr|H8KY10|H8KY1	tr|H8KN13|H8KN1
tr|A0A1W9V3Z8|A	tr|A0A1W9V0B4|A
tr|A0A1G1GXH4|A	tr|A0A1G1FAK6|A
tr|A0A1Q7G091|A	tr|A0A1J5B0I7|A
tr|A0A1B6YCL2|A	tr|A0A1B6YAP8|A
tr|A0A0G2ZKQ1|A	tr|A0A0G2ZVC5|A
tr|A0A1F2T4H3|A	tr|A0A136JMA8|A
tr|A0A0S7BJJ9|A	tr|A0A0S7BE69|A
tr|A0A1J5IJE8|A	tr|A0A1J5IY99|A
tr|A5GD04|A5GD0	tr|A5GE32|A5GE3
tr|A0A085WV47|A	tr|A0A085WX91|A
tr|A0A068NKZ7|A	tr|A0A068NRH1|A
tr|A0A1J5I5R8|A	tr|A0A1J5I105|A
tr|Q5P1E1|Q5P1E	tr|Q5P5L0|Q5P5L
tr|A0A1W2BF56|A	tr|A0A1W2CF83|A
tr|A0A143B436|A	tr|A0A143B7E6|A
tr|A0A1G0LZM9|A	tr|A0A1G0M687|A
tr|A0A0K6IVX7|A	tr|A0A0K6IX92|A
tr|C7RL73|C7RL7	tr|C7RMB8|C7RMB
tr|A4BTQ5|A4BTQ	tr|A4BV16|A4BV1
tr|J9A777|J9A77	tr|A0A0N0JZD3|A
tr|A0A0D6YJ36|A	tr|A0A0D6YJ23|A
tr|A0A0A0DEM4|A	tr|A0A0A0D7H4|A
tr|W0TM87|W0TM8	tr|W0TTL9|W0TTL
tr|A0A0F7KRD9|A	tr|A0A0F7KV43|A
tr|A0A0G3XHS0|A	tr|A0A0G3XCZ1|A
tr|A0A0N1C9C5|A	tr|A0A0N1C0M2|A
tr|E2CCJ2|E2CCJ	tr|E2CR48|E2CR4
tr|A0A0D8FWL4|A	tr|A0A0D8FWT9|A
tr|Q2RU31|Q2RU3	tr|Q2RVR9|Q2RVR
tr|Q0EZQ0|Q0EZQ	tr|Q0F1B2|Q0F1B
tr|A0A0P6ZPV5|A	tr|A0A0P7AG89|A
tr|A0A0A0DY13|A	tr|A0A0A0DX65|A
tr|A0A1F9NKS9|A	tr|A0A1F9NFN5|A
tr|A0A0P7XKP0|A	tr|B9NX01|B9NX0
tr|M5QBV6|M5QBV	tr|A0A077LR31|A
tr|A0A1A6FJ46|A	tr|A0A1A6FKR2|A
tr|A0A0F2NJB6|A	tr|A0A1E7H989|A
tr|W1FT23|W1FT2	sp|P69346|YEFM_
tr|A0A1M6J4P4|A	tr|A0A1M6D4G2|A
tr|A0A0F2R3I5|A	tr|A0A0F2QY26|A
tr|R8APN9|R8APN	tr|R8AQQ5|R8AQQ
tr|E6W8F9|E6W8F	tr|E6WK79|E6WK7
tr|A0A0M1J4K1|A	tr|A0A0M1JF94|A
tr|I2B774|I2B77	tr|I2B5E6|I2B5E
tr|A0A0M2U7I1|A	tr|A0A1Q6KWU2|A
tr|A0A1S8CV14|A	tr|A0A1S8CR08|A
tr|I4B4P1|I4B4P	tr|I4B3G8|I4B3G
tr|C4LB39|C4LB3	tr|C4L794|C4L79
tr|H2IP43|H2IP4	tr|H2J0J3|H2J0J
tr|G7LU45|G7LU4	tr|G7LM79|G7LM7
tr|Q6D2S5|Q6D2S	tr|Q6DA19|Q6DA1
tr|F7NDE5|F7NDE	tr|F7NMK9|F7NMK
tr|G3J059|G3J05	tr|G3IRV9|G3IRV
tr|K8W4T5|K8W4T	tr|K8WMS2|K8WMS
tr|A0A1Q3NJ51|A	tr|A0A1Q3NFD2|A
tr|D5WV49|D5WV4	tr|D5WT53|D5WT5
tr|A0A1G3QYX6|A	tr|A0A1G3Q996|A
tr|S6HP37|S6HP3	tr|S6GIM1|S6GIM
tr|A0A1T4YAT4|A	tr|A0A1T4WHW3|A
tr|D5X8K1|D5X8K	tr|D5XB97|D5XB9
tr|A0A0B2BIF5|A	tr|A0A0B2B6V9|A
tr|S4YA79|S4YA7	tr|A9GR49|A9GR4
tr|A0A139SX51|A	tr|A0A139SYL3|A
tr|A0A178IPA0|A	tr|W0J4F2|W0J4F
tr|A0A0F2PFB8|A	tr|A0A0F2N9J9|A
tr|A0A1E8CR90|A	tr|A0A1E8CPV5|A
tr|G7M6H5|G7M6H	tr|R6CC19|R6CC1
tr|A0A0Q7JZU3|A	tr|A0A0Q7K2I9|A
tr|A0A1Y6CW29|A	tr|A0A1Y6DB73|A
tr|A0A1Q6CEB5|A	tr|A0A099L9H9|A
tr|A0A1F9QMU2|A	tr|A0A1J4T606|A
tr|A0A151C238|A	tr|A0A151BZV1|A
tr|Q1NK42|Q1NK4	tr|Q1NMH4|Q1NMH
tr|A0A1V0KXK8|A	tr|A0A1V0KQP0|A
tr|A0A1F9Q0H2|A	tr|A0A1F9Q770|A
tr|A0A1Q6ICP3|A	tr|A0A1Q3LS38|A
