# Supplementary material for: Inter-protein residue covariation information unravels physically interacting protein dimers
Source: BMC Bioinformatics. 2020 Dec 17;21:584. doi: 10.1186/s12859-020-03930-7 (PMC7745481; doi:10.1186/s12859-020-03930-7)
Supplement: Supplementary file 5 — Additional file 5. Final ER-MSAs at different ASA thresholds. Available on Mendeley data (http://dx.doi.org/10.17632/9bk2r55286.1). [file 12859_2020_3930_MOESM5_ESM.zip › Additional file 2/Final ER-MSAs/Negative ER-MSA dataset/ASA0.0/paired_MSA/4hea-J-3g5o-A/MSA_ready_for_MI.txt]

MSLLEGLALFLLLLSGVLVVTLRNAIHAALALILNFLVLAGVYVALDARFLGFIQVIVYAGAIVVLFLFVIMLLFAAQGEIGFDPLVRSRPLAALLALGVAGILAAGLWGLDLAFTQDLKGGLPQALGPLLYGDWLFVLLAVGFLLMAATVVAVALVEPGKASRAKEAEKREEVARMRILPISTIKGKLNEFVDAVSSTQDQITITKNGAPAAVLVGADEWESLQETLYWLAQPGIRESIAEADADIASGRTYGEDEIRAEFGVPRRPH
MDLIFYLFAALTIVSAFFVVTLRNIVYSAFFLLFTFLGVTGLYVLLAADFIAIVQLVVYVGGILILLLFGVMLTNRITNVQVKSGTF-QILPAVIGVGIFTGILVATMTNTKWRVESEIPVTTVYNIGTLLLQDYVVVFELLGILLLVALIGAASMARR-----------------MAVKPISYLKTHASEVVRDVSENQKTLVITHNGEAKVILQDVKVYEKTQESIA------LLKILALSGREIKKGDHKTLNKSFDNVRKRINQS
MLVPVVVCCALAAITAVCVIAMRRPVYVAVALLGHSLSLAALYLALAAQFSAVAQTLIYSGAIVVLFLIVVALLPSGGAEQTSWARI----AGAAVLVAMLAALATAVAASGLA-HAEPETFSVEQVGAPLFAELLLPFELTAPLLLAAIVAAIALWRRHEVRRDG---DDEGAHTMKQLSLSEARAKLSALVDEVHKGKGPVAITQRSKVKAVLVDANWHERVGEELG------FYRQVLRSKPLKLEGTDQALDELKQEREASFQLK
MQLMFVLFSVMIIVFSILTVTTRRILRAATYLLLVLISTSGLYFMLNYQFMAAVQLTLYAGGIVVLIIFSILLTSHISQKFEPVGLK-KSVFSALAAITGAILSIVTILDYKFSAVEAAKEVDMRLIGRSLLDGYVLPFEVISILLLAAMIAAIIVAKKGGPSKTK---TPNYNKGMNELTVNKFRANLKDFVDKAISEHGAIRVTRRAGKDFIVVSAEDWDRDQETLYVLRNKPLMRQVAESLETYIQGSGYKPTKEE----LDAIRL
MLVLFLILGLGIIASGLGVALLRNLFHSVLALALVLILTSALYLTLQAEFVAMVQILLYTGGVVTLVVFAIMLTQKLAGSKLTQMSR-SVFKGFVISAAMASLIIYLILKYQKPTPQAFPQELTYSLAQLLLNEFVFPFEILTLALLAALIGALVLAREE---------------NMKKVPVNEVKDDLSRYLHEAE--KEEIVITRHGKAAGVLIGFASEDWFEYRLE--NDPRFLARIARARHSIASGKGAALENREPRARR---KK
MLVIFFALAAMAVASAIMVITGRNLFHSAMSLGAYLLTIAGYYFLLNADLVGIMQVFVYVGGVVVVVLFGIMLTAQLTNVRLTSAME-QRWVTIVSLVSLAGLLVFVAKDTVFRIQLAPVADTTSFIGRMFMTDYILPFEVISVLLLAALIGAVIIAREEGG-------------KMNILSASEVREQLSRILKSLSEKKEPVFITQYGKAKAVLMDIDRYNALMQLLE------DLEDIR--DFRLAEGEVQDFEEFIAELEGHP-SA
MDFIFYFLASMALIFAFGVVTATSPIYSALCLVLVMCDFACLFLMLNAYFVAGVQVVVYAGAVVVLFVMVVMLFNLHHEKEAFSRGK-VSGFKLAASGMFCGLLATTIYTFTGAEPAIGGIDTTRQMAQMLFTDYVFGFEAISILILLVAVGAVTIAQFRGG---------THAKPMREIALYDVKNNLSALISEIEETGEEIVITRHGAPAAKLGPVAKAASSEERAA------VLTRIASGRDAWAAAKPIPWDEMKSWLEE---DR
MKVIFYILAFLTVAAAIYTVTCRNLARAVFVFFATLFCLAGIYVFAFADFVAITQIMVYVGGIVVLMLFGIMLSNRSMFSILTEQKNHLFPSGTLLALVVLGGLLTLIWMGNIGQAYSGTENSANVLGVSFMTTYLLPLETISVYLLAVLVGAAYLARRK-------------SRMMEITTYSYFRQNLKTFLDKVLSSHSPLFVTRNNGEDVVVLSKSDYESMQETFYLLKSPNNALRLLKGIDEYNKGMGQQRDLIE---------E
MQVLFLIFAAIILVSAFKVVTTQKMIHAAFWLIVALFGIAALYAMLNAGFLAMVQIVVYVGAIAILFIFAVMLTRKELLDKGQALND-NKGAAVLLSLLSFGGLFILLNNWSGITPALSDADMIVELGTALVNAYLLPFEIASVLLLAALIGAVYVANEARS-------------EMTITTYTQARSNLARLFDRVTQDREIVVVHRRGAEDVAMVAADEMAGLLETAHLLRSPANARRLLSALDRASSQTIPLQTIAEQEVGLDS-ES
MLVFFSYFALVSIVAGVLTVALKHPVHCGLALLALLLHVSGLFILLNAEFLWAVQVIVYAGAILVLYLFVLMLLNLKTDDRYFHSSY-LYFLAATLGSLY---VLALLLRSPFAGVAVLQDGDTYAVGIKMFSEYLLQFEVVGVFLLGAVIGAIVLAKTPKPIK-------GERKGMVIKSISDLRNKANEISDLAHNLNEPIFITKNGEGDMVVMSMARYAQLQLKLD------LFSKLAVAQNQIAAGDGRTLKQVMTDIRKRLHSS
MLGAFIVLALVTLIPAVVVVTSHNIVRAAFSLVPSFLGVTGLYILLQAEFVAGIQVLIYVGAITVLLLFVIMLTEGGTGVRLRQVNE-QVPLGAMAAVWLAFVIIVILTRTVWPVAGSPPPYNATAIGNAFMTDYVLIFEATSLVLLVSLIGAIVTARGE---------------EMTIQPVSVLKSKSAELIRHARDTGDPIIITQNGRATAVLQGFEAYKRQQERLV------MLKLLTQGGEDYEKGRTATHAQAMKRFEKKLQRE
MVYLFILLAVLAIGSALAMVINKNVVNSALFLVINMVSLAGIYLLLNAQFLAVIQILVYAGAIMVLFLFVIMLLNVEDEEKLFDKFRVKYFLAFILGAAVVGQIFYSIAGVTDMLSNMAEIGTVEEAGDVLYTKYLLPFEMTAILLTAAVVGALMVAQYKIKK------------GMDIEPLSEFRKKSADFVKRLKKDKQPIVLTQHGKSAAVLMDVSEYERIAERME------MLEDLLEAKQQVVQGNTFTMDEAKERIEKHL-WK
MLVLFGAFALLTLLSAGMVIFAKSAISSAMSLVATFFFLAGIYVLLWAHTVAVLQVLVYAGAIMVLFLFVIMLLNLGEETAAGPRLTVSRILGGGAAAGLLVVLVMAIWRMPASTAVASGFGTLPAIGQVIYTQWLLPFEAVSLLLLVAMVGAVVVAKSR---------------IMDIVPVSDFKAQAAEWLRRIGESGQPLVITQNGKPAGVLLSPQSFDSLMERAR------FVAAVEEGLEDAEAGRVHSHEAVVAEMKKRYRPR
MALAFWGLAVILVGSALAVVLTKNLFHAVLWLALALTGTAGVFLLLDAEFLAAVQLLLYAGGIVTIVVFAIVVTERLVGERISQTSR-RIAAGAIVAAGILAAVVSAVMERPLALRPPMESDLTQIIGETVMTRFVLPFELLAVLMLAGLMGAIYFARPD---------------DMDILSLSVFKRDTAKFMRQMKKTKEPIVLTVNGKAALVVHDAATYDRDKERNE------VLAAIRRGREDAKEGREQDAEEFFEEFFGKYGDE
MQIIFLITAIVTLGSACMVVFTRRIMHAALWLVLALLGVAILFATLQSGFFAVVQVLVYIGAIATLFIFAVMMTRKSMDDTGSQSNR-GWGLALVGSLALFFGITAVLLTWGGAQIPTVYGEDIQLFGLSLVMKYLIPFEVASVLLMAALVAAIFLTVDVRR-----------NRSMTITTDTQARDGLAKLRDQVTHNREVVVIQRRGEEEVDMLAAAELESLMETAYRLRSPANAERLLAAPGRALKNEAQPISADEREVDL----E
MLLIFNAFCVGAVVSALLMVTTKRPVRAAMSLVATMSFLAGLYVLLDAHLIAVLQLIVYAGAIMVLFLFVIMLLNVEEKEGKLAGKT-MLLFAVVVGLVMVTMVGLFKANGSLGADASDAFGTTKAVGQMLFTEYLLPFEIASLLLLAAIVGAVILAKRRIDDS---------GTEMRAVTLSAAKKDLRALIRQVCGNSEPVIVDKESAEQAVLLSFEDYRSLEETAYLLRSPANRAHLEEALQQVREGKTVPIPSED---------P
MATLFYILAAVAVIATGFAITEKHTVHAIVYLVTSFFALAVVFYLLGAPLVAVFEVIIYAGAIMVLFMFVIMMLDLGHPEKVALPGM-RDWWPLLLGGIILAAIIALLTAQQQAVIGKLPYVGIRDFSRVLFRKYGIAVEIISMQLLFALVGALYLGRRR----------------MAVKPISYFKSHASEVVRDVVETHRPVVITLNGEAKAIVQDLREYEKTGESLA------LLKILAMGQKDVEEGKTRPFRTAFADIRSGIKRS
MHILFGAFAVLTLLSAALVIFAKSPISSAMALVSTFFFLAGVYVLLWAHTVAALQVLVYAGAIMVLFLFVIMLLNLGDEAPSARMTF-SRILGGGSAVGLLAVLSLALARVPKDVGNEQSFGTLKTIGQAIFTTWLLPFEAVSLLLLVAMVGAVVVAKSR---------------IMDILPIAEFKTRASEVVRKLREHRRPVVITQGGKPAAVLLAPEEFDQLASRAR------FLEAVHEGLADAEAGRVLSDEELGAILDEQLGKA
MLLLFGALAGAIVLCAIGVVAFNNPIRSALCLVVNFFLLAFVYFSLNAETLGVTQIVVYTGAIMVLFLFVIMLLNLGAPVVLKEKADWKKAAGAILGLGLFAVVGSQVLPHFIGAHAMEGFGAPPVIGRALFTDYIFPFEAVSILLLVGIVGSILLAKRR---------------VMNSHSLTEFQQNAKGFIDGLNESKEPMLLTVNGKVQAVLVDPITYQALEERLER---ERFMIAILEGEKDIQEGRTKPADAVFAELKAKY-GL
MFILFMIAALVVIVSSVLMATRKNPIHSALWMIVTFFAMAIIYLLLNAQFIAVAQVMVYAGAIMMLILFVIMMVNMDKGNREETTKA-SWSLGALLMVILLVELLFGALFYRMTADAVAAAGNAKTVGALLYGQYLFPFEVASILLLIGIVGAVVIAKRN---------------KMLIKPISDLRNKANEISQIAHRSDEPIFITKNGEGDMVVMSMAHYGKLQMRLD------LLGKLAVAQSQKAAGDGRTLSDVMQDMRKLIHAA
MTFVFYVLAVIMVFAGLRVITARNPVHAALFLVLSFFSAGGIWLLLAAEFLAVVLVMVYVGAVMVLFLFVVMMLDINLDRLRQGFWS-YLPVGALIGVLLVVEMALVLGGRYFGLAAQAGYSNTRELGRLLYTDYVYPFELASLLLLVAMIVAVTLTLRKRKGVRYLISMPAEK-EMQVKPISYLKANAAEVLAQLAEQRQPLVITQNGEAKAVLQDVASFEETQETLA------LLKLLALGNQDVEAGRVKPVTEVVARLRGK--TG
MEILFFVLAGLTILSGLLTVLSKNPIHSILYLIITFFSISGHYVLLNAQFLAVVNIIVYAGAIMVLFLFVVMLMNLNKEDKSFGKPF-VMLAGVIISALFFALTAGILLQSDVSAVSEGNIGLTEKIGVALYSDYVIPFELASILFMGAMIGAVLLSKKTDDLK---------TKDMLITSVSDFRKDIKMYLDKVSKNFETLIINRGKEPGIVVMSLDEYNSLMATNYELSSRKNEMRLDFAIEKLKSGNSFSKDLSE---------D
MSALFYILSATALVATGLCITRRNPVHAVIYLVNAFFALALLFYLLGAPLVAAWEVIIYAGAIMVLFLFIIMMLELTPDQDLKGPGW-LRWGPVALTLVLVSCTLLLVVADPGGAGVPRYYASPRVFGYALFKEYALAVEIVSFQLLFAAVGAFYVGRTDGGRR-------RRSESMDIVPIAEFKTGISKWFKTIRESGHPLVITQNGKPAGVLLSPEDYDELVYRKA------FLDSVARGIADADAGKSYGSDEVKAALAARRRRG
MQVLFYILAATAVIATLLAITEKHPVHAILYLVTSLFSMAVIFYLLMAPLVAAFEVILYAGAIMVLFLFVIMMLDLGHPEKGLSPGW-REWLPMALSGISIASLAVAVVSRHATAGSYPAALPIREVALRLFREHGLAVELVSLQLLFALVGALYLGRQRTPSPGL-GRGAGGEGSMDIRSVTDLKRHTREILDHVHATGRPVVLTVNGRADSVIMDAGVYQKHLQAAN------MARLLAPAEADAAEGRTSPADEFFKEFKRAR-QG
MTVVFYLFGAIAVAAALGVILVRNPVHAALFLVLAFFSSAAIWLLLEAEFLAIALVLVYVGAVMVLFLFVVMMLDINIDRLREGFWS-NLPLGLLVAAVLVVEMVLVLTGDFFRQPLPADASNTADIGRVLYTVYAYPFEIAAMVLLVAMVAAVSLTLRKRKDARYVISMPAEK-EMRVVNFSEARNNLKKVIDQVIDDADYTVITRRDAPDAVVMSLDTFNGLMETVHLLKSPANAAHLARSIEQYRQGQVKQQDLVD--------AQ
MTFVFYFLSAILVFAGLRVITARNPVHAALFLVLAFFTASGVWILLQAEFLAMALVLVYVGAVMVLFLFVVMMLDINLDRLREGFWS-YLPLGSIIALLMVAEMGLVLGGNYLGLQTGADESNVQAVGRLMFTEYVYPFELASVILLVGIVAAVALTQRGKRKNKAVLQMPAEKRDMQVKPISYLKANAAEVLRHLAEQREPLIITQNGEAKAVLQDVASFEETQETLA------LLKILALGNQDVAAGKLKPVADVVARLRAK--TA
MLLLFYVFAAVLLFAATMVITAKNPVHSALFLVLAFFNSAALWLMAEAEFLGIALVLVYVGAVMVLFLFVVMMLDINLAPMREGFAR-YLPIGALVGCVMVVEMALVVGSKDVNLAEGVGMSNTKALGSVLYTVYAYPFEIASVVLLVAIVAAIMLTHRRRPGTKQIVTMAPEKRKMRTELVTTLKRKATELLSDLARDKEPILITQHGLRSAYLVDVDSYEKLQAKMK------LLEGIARGERAVDEGRTLTHEQAKFKMGWW--LS
MSFAFYMFATVTVASALMVISARNPVHSVLFLILTFFNSAGIFLLLGAEFLALLLVIVYVGAVAVLFLFVVMMLDIDFVELNEGFLQ-YLPVGALVGLVLLTELIMVLGGSAIAPATTDDMTNAEALGRVLYTDYVFFFQTAGAILLVAMVGAIVLTLQKRDNPKRVVKVKPGQGLMTSVSFAELRKNLAVYLDRASEGRDAILVSRRGKAPVVMVAASEMAGWAETVRLLSNPRNARRLLESIADADAGKFVKHDLGR----------
MAFAFYLFATVVVLSGAMTIAARNPVHSVLWLILAFFNAAGLMLIVGAEFIAMLLVIVYVGAVAVLFLFVVMMLDVDFAELRAGFAR-YWPFGTALALVFLAELVLALGAWSAGGPADPNMPNIQALGILLYTRYLFVFEAAGLILLVAMVGAIVLTHRTRRDSRPNVDQPVGEGVMKYLTITEARQNLLDLPDQLE--DEPVIITKHGKPVMAALSFKQYESILETLCIFADQQFAERLEESIAQAEQGETISWEEAKAKL-----GL
MALAFYIFAAITVASAVMVISARNSVHSVLFLILAFFNAAALFVLIGAEFLAMILVVVYVGAVAVLFLFVVMMLDINFAELRAGFLR-YLPIGALIGVVLLVELFLLYGS-VGGPAAHAGPTNTAALGQLIYTQYAFPFQAAGLVLLVAMIGAIVLTLRHRAGVRRIKKIGTGEGAMRTELVTTLKRKATDLLAELERDREPILITQHGLPSAYLVDVETFETLQRRME------LLEGIARGEQAVEEGRTLTQDGAMQRMARW--LK
MKFLFYMFAVILLGAAVMVVTRRNPVHSALFLVLVFFNMAGIWILAEAEFLAIALVLVYVGAVMVLFLFVIMMLDIDLATVRAGFVR-HLPLGLLVSALMFMEMALVLGPKHFGLAAPADYNNTAELGLSLFTRHLYALEIAAVILLVAMIAAISLTLRKRPGTKRIVKMAAEEKGMQIKPISYLKAHAADVVRDLSKRHEPMVITQNGEARLVVQDVESYEQTQETLA------LLKILALGNQQIEAGRVVNVKRAFQRVRRN--SD
MTFAFYLFAVLVIASGALTIMARNPVHSVLWLILAFFNAAGLMVLVGAEFIAMLLVIVYVGAVAVLFLFVVMMLDIDFAELRAGFVK-NFPLGIAIAIILLAELVLGVGAYRAGAAPIIGESNIENIGALLYGKYLFLFESAGIILLVAMVGAIVLTHREARAVRGKTRPEIGKGVMRIKPISYLKAHSAEIIREIGDGAGPMVITQNGEAKAVLQDVASYERAQETLA------LLKLLALGQADVAAGRTRLVAGLADRVRGK--SN
MVLAFYLFAAILIASAVLVIMSRNPVHSVLWLILAFFNAAGLMVLVGAEFIAMLLVIVYVGAVAVLFLFVVMMLDIDFAELRAGFMK-NFPLGMLLAVVLLAELVLGLGAYRSGTATIAGRSNIESIGGLLYGEYLFLFEAAGLILLVAMVGAIVLTHRERAGTRGNVRPEVGKGVMRIKPISWLKANSSEVIRDLGNGGAPLFITQNGEAKAVLQDVGSFERTQETLA------MLKLLALGRDDMASDRVAPVKGLAARIRK---RG
MVIAFYLFATLCIFSGAVTILARNPVHSVLWLILAFFNAAGLMVLVGAEFIAMLLVIVYVGAVAVLFLFVVMMLDIDFAELRAGFIK-NFPLGLALAVVLFVELFVGLVVHGAGGAQAADMSNIQAIGALLYSKYLFLFEAAGLVLLVAMIGAIVLTHRERSGTRGNMQPETGKGVMRIKPISYLKANSAEVIRELNEGAPPLIITQNGEAKAVLQDAASYYQMQETLA------LLKILAMTRDNIAAGKVQPIEGLADRIRAKAVGK
MAFFFYLFAGVTVASAFMVIAARNPVHSVLFLILAFVNSAGLFVLLGAEYLAMLLIVVYVGAVAVLFLFVVMMMDVDFAELRQGFLQ-YLPAGALVGLVLLIELLMGVSAWILAPPALNEVSNIEAIGQVLYTKYIYFFQVSGLVLLVAMIGAIVLTLRHKPYAKRVRKVETGKGIMRATSYSDLRRNLSATLDEVADDHEPVLITRNGGKAAVLMSLEDFASYEETRYLLSSPGNAQRLLKAVEELDAGQGTPRMLVE----------
MLIVFIVSVVIIAVGGLGLLTARYPVHAALFLVMTLFGVAILFVEEGAEFLAAVQVVVYAGAVVVLFLFVIMLLGVDREELASFAGDTVRVVLAGVGVALILAVLFIVATGAWATSSAGKLSNVGVLARSVFTTYLLPFELTAALLVIAVVGAVILSRRMVAETSVQASEGREVQQMSTLPLADARAQLSKLVTEAENTHERFEITRKGHRVAVLLGADDYDALCETIAVLSDAELLRSHAEGIRAVEAGDVVDADELAQMMRQSNRPD
MALIFYMLAAIMVASAFMVVISRNPVHSVLWLILTFVNSAGLFLLMGAEFVAMVVVVVYVGAVAVLFLFVVMMLDINYLRLREGFLS-YMPLGAAMGVVLLAEIAVLAGGWAMAPVDPAALTNTQAIGQVLYTDYIYLFQAAGLVLLVAMIGSIMLTHRANPLVKRLNKVPTGRGIMRVVTFSEARNSLKATLDRVVEDADYTVIARRDAPDAVVMSLDTFNSLMETVHLLRSPANAAHLARSIAHYRQGQVAARDLVD--------NE
MTVFFNLFAGLSVLSGMGVVLARNTMHSVMFLIFCFFNAAGLFFLLDAEFIGIIMILIYVGAVMVLFTFVVMMLEINTARMREGFLQ-YLPLGGLVAIVLLVEFISAAVSGVFSSHLPQSVNNTVEIGQVLYTKYLLGFEIAALILLVALIGAIVLTLRTRKDAKYKVRM------MSVKPISYLKSHTAEVIRNVAEGQAPCVITQHGEAKAVVQGVAEYEKTQETLA------LLRILALGEQEIAAGETMSADEVFAGADRLL-RD
MAIAFYLFATMVIASGVLTIMSRNPVHSVLWLILAFFNAAGLMVLLGAEFIAMLLVVVYVGAVAVLFLFVVMMLDVDMAELRAGFIK-NFPLGIAIALVLLAELVLGIGALGAGPAPNLANSNIENIGALLYLKYIFVFEAAGLILLVAMIGAIVLTHRDLKTTRGMKQPTVGEGVMRIKPISYLKAHSAEIIREIGDGAGPMVITQNGEAKAVLQDVASYERAQETLA------LLKLLALGQADVAAGRTRPVAGLADRVRGK--SN
MQFFFYIFAVFAVISALGVITAKNPIHSAVFLIVCLLQVAAIFILLRSPFLAVAQVFIYVGAVVVLFLFAVMMLDIGKERFSERIHG-QMKYAVAAVLVFFALAGYLILRGRLSATQAELAENTEILGRLLYTQYIFPFEVVSVLLLVALIGAIVLVIKQK--------------EMDIRSITDLKRNTNSVLDQIHKTKRPVVLTVNGKAEAVILDAKEYEKITHAFN------LLKLLVPAEEDISAGRYKEAKDFFKEFKRDK-KI
MEGLFIAFSALSVLGALGLVLFRHPMNGAMSLIVTMISLAGLYALLSAKLIFVLQLIVYAGAIMSLILFIIMFLNIQDSDLPEEKGRFYYLLGGLVAIIPIAAFLIKLVKGIPATIVGNGFGGVKEVGLVLFQDWLLPFEIVSILLLVALVGAVVLAGKRRMI------------KMTFVPITQAKAKLLEMVRQLHDTNDTIAITKNGVPEAVMLSMRKFEGLLETIDILADPEMMKQLKGSAKDVKAERLIDLDEAF----------
MDFTFYLFAICVVTGGLLTVTARNPVHSVLWLILAFLSAAGLFVLLGAEFVAMLLIIVYVGAVAVLFLFVVMMLDVDFARLKAEMAK-YIPLAALIGVVLLMQLGLAYGSWTFSEPPLDEAHNTQALGLILYDGYFLAFQLSGLILLVAMVGAIVLTLRHRADIKRLKDVKPGQGLMRATTYTDFRRNLSATIDGVADDHEPVLITRSGGKAAVLMSLEDFAAFEETRYLLSSPENSKRLLKAVEELDAGKGVEKALFE----------
MEFAFYFASGIAVVSTLRVITNTNPVHALLYLIISLIAVAMTFFSLGAPFAGVLEVIAYAGAIMVLFVFVVMMLNQGPASVQQERIW-LKPIGTILSALLLAELLYVLFAHQSGAAIGQTTIDAKAVGISLFGPYLLVVELASFLLLAAAVTAFHLGRNE------------AKEQMHIRPITYLKTSAAEIVKEFAVNPEPIIITQNGEAKMVVMDINEYESQQETLA------LLKLLALGSKEIKEGKFSDAHAFLDEM-----DD
MAAFFYLFSAVLIASAFAVIVARNPVHSVLFLILAFVNGAGLFLLAGAEFLAMILVVVYVGAVAVLFLFVVMMLDVDFAELRQGFSK-HLPLGAGVGAVVLIELGMIAVGWQSAPPIAAGVSNTAALGQVLYTKYFVFFQASALVLLTAMIGAIVLTLHHRPGVKRIKKVPSRAGVMRSTSYSDLRKNLAATLDRVTADHEPVVITRDRGKAAVLISLEDFASYEETAHLLKSPRNAERLQAAIEALDAGEGKERKLAE----------
MEGLFIGFSVLSVLGALGLVLFRHPMNGAMSLIVTMISLAGLYALLSAKLIFALQLIVYAGAIMSLIIFIIMFLNIQESDLPEEKGRLTYLIGGSVVIIPITLFLIKVVKSIPNAIVGNGFGGVKEVGLVLYQDWLLPFEIVSILLLVALIGAVVLAGKRRVI------------KMDILSITELKRKTNSILKQLHNTGRPVILTVNGKAEAVIIDAGEYEKTTRALN------LLKMLIPAEEDVKEGQVREAETFFKEFKRDR-NI
MEFAFYICGLIAILATLRVITHTNPVHALLYLIISLLAISGVFFSLGAYFAGALEIIVYAGAIMVLFVFVVMMLNLGGSEIEQERQW-LKPIGAILSAIMLVVIVYAILGVNDQ-GIDGTPISAKAVGISLFGPYVLAVELASMLLLAGLVVAFHVGREERSGEVLRAKRKTEEHAMRTISYSEARQNLSATMMKAVEDHAPILITRQNGEACVLMSLEEYNSLEETAYLLRSPANARRLMDSIDSLKSGKGTEKDIIE----------
MTPLFYIFALIMLAGGICVVALKNPVSSALAMITSFIGLAALFVGLNAYFVGVLQVLVYAGAIMVLFLFIIMLLDIKKEEGKTRRLS-FISAGIMVPLLLVLQLIAVLQTSNLGDAQSLPEPDVNLIGQKLFTDYNFPLQVVGVLLLVATVGCVALSKKLK------------SKGMKAITYTSARENLAATMDKVCEDHDPVIITRKRNQSVVMLSLEDYESLQETAYLLRSPVNAARLAESIAELEAGGGVIKSLDD----L---EK
MSLLFYLLAIIILASTVMAVTRRNLVHAIIYLVVSFFGSAMLFYLLGAPFLAAIEVIIYAGAIMILFLFIVMMIDVDRHKERLFPIR----LPIIFGLVYAAVGLMVTFGHSGSKSMPIAVATPNAFGRFVFEHHWLAVEIVSLLLLVALIGALYLGRLKIEKSAA----AGKETPMDIKPVTYMKSRAADLLNQINETRRPVIITQNGEPRAVLQDPQSYENMRNAIG------ILKLISEGEADIREGRSKPQDEVFDEIEKALKRG
MSWAFYLSALVALLATFRVISNRNPMHALLYLIVSLLSVAMVFFSLGAEFAGAIQIIVYAGAILVLFVFVVMMLNLGS-APKQEQQW-LTPAGALLSALLFAVLAFALMGVSAG-GAGLQDVPSKAVGIALFGPYVLGVELASLLLLAGMVSAYHLGRENKPEN----HKAQGDKRMRIVSFTEARNSLKSVLDSVVNDADTTIITRRDADDAVVMSLDYYNSLMETVHLLRSPANAEHLNRSIAQFKAGRVTQRELKD---------E
MEFAFYLCGLVAVLTTLRVITHTNPVHALLYLIVSLLSIAGVFFSMGAYFAGALEIIVYAGAIMVLFVFVVMMLNLGKSQQDQEREW-LKPIGGIVSLLLLVVMIYAISTAHDQ-GIDGTVIDAKAVGISLFGPYVLAVELASMLLLAGLVVAFHIGREERQGEVL-AQGNKEEHAMETITAQVAKTQFGELLMKAQ--REPVEISKHGKRVAVLMSAEEFDQIEALKL----QMLRDKLARAEADIAAGRSMDGDQFFNQLMKEFDDE
MEFEFYLAAAIALFATIRAITNTNPVHGLLYLIVSLFAIAIIFFIIGAPFVGALEIVVYAGTIMVLFMFVIMMLNLGKDVIQQEQQW-TLPIGGLLSGILLLQLLYAIWTSKLHTEAGTTNIDVHQVSITLYGAYLLCVELASLLLLAALVAAYHLGRTT-------------ENEMDAITTNQASQMLNSLLESVTNNVEPMIICNDMGNKAVLMSLDEFNSWQETLYLLSNPVNAEHLYQSIREVKFGNTFEKELII---------E
MEFAFYICGLVAVLATLRVITHTNPVHALLYLIVSLLAIAGVFFSLGAYFAGALEIIVYAGAIMVLFVFVVMMLNLGNSVVEQERQW-LKPIGGVLSALLLVVMVYAILGINDQ-GIDGAAIDAKQVGIALFGPYVLAVELASMLLLAGLVVAFHLGREERQGELL-SKRKTEERTMHTLTANEAKTQFGNMLLKVQ--REPVQINRNGKPVAVVVSAEDYQQLEALKQ----QWLRAKIQRARDDIAAGNTLDGDVFFEQLLAHD-GK
MPVFFWILAVVVVVSALAMVLSKNIVHSALWLVLSFVGVAGVYMLLEADFLAAVQLLVYAGAISILLVFGVMLTRRGDMKESNLFNG-YKVAGGIVSAVLLLVIGNMVLQGTWEITAAAPASTVGPLAELMLGEFVVPFEVAALLLLVAMVGAIILARGVKE------------GQMIIKASATLRNDYASISDLAKKTREPIYITKNGEGDGVFMSIDAFEKREQALE------LRAKIMQAEEERLSGATKSISEARKELRKRAGTI
MIWPFYLMAIVALLSTIRVVTNTNPVHALLNLIVSLLAVAGIFFIVGAPFAGALEVIVYAGAIMVLFVFVVMMLNLGAQTTEQEKLW-LNSTVALLTFLLGLALVWMLASGNTAAAIGTHDVGPKQVGIALFGPYLLLVEIAAMLLLASLVAAFHLGKREPVVAKD-FVRDSEVQPMEVINYSDLRKNLAATLDRVEENHVPVLITRQNGTPAVLISLDDFTAFQETAYLFKSPKNAERLRESINQIGAGKTQYKELVEDDVGV---DG
MQTLFYCFAFVLTGSALGVVFHRNPVKSALFLVSFFVTLAATYALIGAEILATLQVLVYVGAIMVLFLFVIMLISVREESFESPLSN----IGSIVTGLTLAFIIQLLLLLQIRSAGKQLTDTAQVISVSLFRDYLVAFELVSLLLLVAVVGAIMIAKKNRQ-----------THEMDIKPISYVKAHAAEIIEKMAENHRPIIITQNGEAKAVLTDIETYQQQQDTMA------MLKLVALRERDIEESGGIPHEEAKKHFREYFRKR
MELAFYGSSVVAILATLGVITGTNPMHALLYLIVSLIAVGMIFFSLGASFVGAMQVIVYAGAIMVLFVFVVMMLNLGT-AQEQERQW-LRPIGLILSAGQMAVFYAALHGVPG--IITGEPITAKQVGIALYGPYVLAVELASLLLLAGLVAAYHLGRESQRGDII--TRNEEDDAMETLTANQAKTQFGDMLLKVQ--RAPVQISRNGKPVAVLLSVEDYQALEAIKL----RLLQEKIEQARADIAAGKLVEGDALFSSLLNGE-FD
MEFAFYIAALVAVLATLRVITHTNPVHALLYLIVSLLAIAAVFFSLGAYFAGALEIIVYAGAIMVLFVFVVMMLNLGN-VQEQERAW-LKPIGSVLSVILLVVMIMSILGLHDH-GIKGDMVDAKAVGIALFGPYVLAVELASMLLLAGLVVAFHIGREHKPGEVFATKRKTEERAMKSLSANEVKTQFGDVLLRVQ--REPVQINRNGKPVAVMLSIEDYQMLEEIKM----RLLKEKVARAEADIAHGDVMDGETFFAQLMSGK-RD
MEFAFYIAGLIAVVATLRVITHTNPVHALLYLIVSLIAIACVFFSLGAYFAGALEIIVYAGAIMVLFVFVVMMLNLGNSVVEQERAW-LKPIGSLLSLVLLVVIVKGILSLDDQ-GISGEVVDAKSVGIALFGPYVLAVELASMLLLAGLVVAFHVGREDKRGEVIVDNKITGERAMRTVSYSEARQNLSATMVKTVEDNAPILITRQNGEACVLMSLEEYNSLEETAYLLRSPANARRLMNSIESLKGGKGTERDIIE----------
MEFAFYTTGLIAILATLRVITHTNPVHALLYMVTSLMAIAGVFFSLGANFAGALSIIVYAGAIMVLFVFVVMMLNLGSSVEEQERNW-LKPIGSILSLALLVIVVNAILSLKDQ-GITGTPVEAKAVGISLFGPYVLAVELASMLLLAGLVVAFHIGREDKRGDVVVEKKITGERAMRTISYSEARQNLSATMMKTVEDRAPILITRQNGEACVLMSLEEYNSLEETAYLLRSPANAKRLMNSIESLKAGNSEERDIIE----------
MTAAFYVLAGIALLAAAGVVFMPNLVHSALLLALTFIGVAGLYVLLQADFLAAVQVLVYSGAVAVIVVIGVMLTQRGEMKQSNPHNR-LAAIAAVVTGLLTAVIVWVVLATPWQITAAAPEETIPAIATALFRDYAVPFEAAAVLLLVAMIGAIILAKGAVE-------------RMVIRPVSDLRNKTPEIEEICIKEQKPVFITKNGNGHLVVMSQRLYEEQQALLE------LYEKLDEAEEQSRAGETIPFNEVMAEIRSRIHQI
MLTLFYITSAVAVFATVMMITRLNAVHGLLYLILSLLAVGVLFFLLGAYFAAVLEVIIYAGAIMVLFVFVIMMLNQGQKTLEQERAW-LQPIGSLLALILFVEMLVIVVSGGS--AETGYAVSAKQVGVALYGPYLLAVELASMLLLAGLVGAYHLGKPMIK------MTRAGGKSMQIKPISYLKSHTAEIVRELSEKREPLLITQNGEAKLVVMDVKSYEELEETLA------LLKILALGNREIEQGKFRDAEDVFAEL-----DK
MEFTFYIAGLVAVLATLRVITNTNPVHALLYLVVSLLALSMVFFSLGAYFAGALEIIVYAGAIMVLFVFVVMMLNLGRSVQEQEREW-LKPIGAILSIVLLALLIYGIVSLSYQEGITGTVISAKEVAISLFGPYVLAVELASLLLLAGLVVAFHVGRDRHITDA-VISGSKAGEQMKIISFSDARNNLKTVLDRVVNDADTTIITRRDSEDAIVMSLDYYNSLMETIYLLRSPANAEHLNRSIAQFKSAKTLKKELVD---------E
MEVAFFIGAIGALGAAAAVVALKNPFYSVLALVIHLVFLAGIFLLLMAQFLAASLIVVYAGAVMVLYVFVAAYVGGIEEPKWDASPE-LRVIGPIMAVALFVAISIAVLGSGLAADIPAGFGTPEAIGHLMMEDFLIAFEAASLLLLVAAVAAIVLAGRRRGDKGSAQVAGNGEGAMEDQSLSYVKAHLSEIVDRVEATQERVTITRNGKSAAVIVHPDDLESLEETLAIMSDPELMAGIREAKEAHAAGDYVTLDELKKQFGY---EE
MVITFFLLAGVAIAGAFLMFRSKRIVHMVLSIALSFLSLAGLFAVLGAEFLFVAQLIVYSGAITILAVFSIMLTRHEPAGPAVGAAGFKRWFRLAVPLGLFALLAWIILDTPIAVGQLTEVIGPMNMAEALFPRYLLSFELLGVLLLVALVGAIVMAKEEMEK--------VGDRRMKQIGAYEAKVHLSELLDQVAQ-GETILITKKGKPVAKMVPVESDEWTWEK--------IVHRLYQLRKNVKPGTPSIREMIE--------RF
MDIMFFITSGVAVFATLMVITRLNAVHALLYLIVSLLSVAVVFFIMGAPFAAALEVIIYAGAIMVLFIFVIMMLNLGREAVKSEREM-LTLLASALVVILLGQFIYILYERSGS-PLTASVVEAKEVGVSLFSTYLLGVELSGLLLIAGIIGAYHLGHTARKAYH---RFLEGGSEMKIASVAEIKSKLSEYINESK--KGAVVITKNGRPAAVLVSVTSDEQLEQIIL--SQKMLKNILDKSERQIAIGHKIKHKEFWEELE----KR
MAVLFYIAAAVALLSAVLTVPRHNAVHALLYLVITMLAISLIFFLLGAAFAAALQIIVYAGAIMVLFVFVTMMLHQGELSIRQEAQL-YRPFGIVLSIVLLLETLYLLAPVLIEQASALNVIGAKQIGLQLFGPYLLLVEIAALLLLTALIGAFHIARRHQE-----------IPTMRTEVVTTLKRQATKLLAELHETKEPILITEHGQPSAYLLDVDDYELMIERMK------ILEGIAKGEEAIRDGRTMGMQQAKEKMRKW--LK
MSILFYLFAAITLGFGLLVVTARNPVTSALSLAMSFVGLAALFLSLDAYFIGIIQILVYAGAVMVLFLFIIMLMDIKAEEGKAPNLP-AIAGGIVLAAILALQVATVCSSFDAGSSSSAKLPDAKLMGLNLFHKYGFHLQVVGLLLLVGTIGVVVLSKREKGV----------KDAMKAITYTAARESLAATMDRVCEDHDPVIITRNRDQAVVLMSLEDYESLHETAMLLRSPANARRLLNSIEELKAGKGVSKTLDE----L---EA
MTIMFWVIAIITLGSALMMVMNRNIFHSALFMIVTFIGVAATYLMLQADFMAAVQVLVYGGAIAIFVVFGIMLTQRGDMKQSNLFSK-HAPLAAIVALALIVINGVMVLKTNWAVNAAPPTETVGPIAELMLQKYVIPFEVAAILLLVALIGAVIIAKEVKK------------TSMSIKMISDLR-NYNDVLRDCQN-GEPVFLTKNGRGRYVLVDIQEYERQQAILK------LLSKLLEADAAIKTGDWQSLDDLKRSL-----GV
MTLVLGAFGVVALVAATLTVTTDRIVHAALWLVVSLGAVAGMYVVLAAELVAWVQVLIYLGSVIVLLLFALMLTRAPTGPGSAEVTR-NRPLAALAATASAVGLGAILWAGFAGEPDAVVVGDADALGQAIFRTWVLPFEVLSLVLLAALIGAIVLTRRGS--------------RMSSVPLSEAKDRLSHLVEAAESTHEITTITRHGRPAAVLMSADDLESLQETVHWLAQPEIADAILSAEREYATGDTMSGEDLRAAFGLP--DQ
MALAFLGLAALTLGSAGLVAFSRNIIHSALALLGTFLGIAGLYVTLSADFLAATQVLVYVGGTLVLILFAVMLTSRIAEMKISNPRG-GAAVAFVLVTAVLLVLGRVATRTPWPAEAKPAMPSTAKLGHAFLGEYLLPFELGSVVLLGAMIGAVVLARRAVRR--------AWEREMAIKPVTEIKRHATEIIAQLQADHVPVLITEHGRSAAVLLDIESYQGLLRRLE------ILEGIARGERALSEGRVASHDEAKARLGRWL-PR
MPIAFYLAAGAAVFATLRVITGSNPVHALLYLVISLIAVAMCFFCLGAPLAGALEIIVYAGAIMVLFVFVVMMLNLGAQVLQQEKKW-LRPIGSILALLLLAELLYVLLVSGQNTAIGLETVDGKAIGISLFGPFILVVELSALLLLAALVAAFHLGRQE------------AKESMDIVSFTSLRVNLAHYLDKVDNDHTPVVITRQNDRKAVLIGYEDYMSFIETNYLMSNPVNAERINKGIEEVEAGLTQKHELIE---------V
MDFLFYTLSTVTIAAALGVVLNRNAVAAALSFFVGLCAVSGLFVMLDAYLLAFLLILVYAGAVVALFLFIIMLLDMGGGDRKPFKKM-TVAASLIAAALLGSGVVSFLSRGNFSTPDGSLFTDLKLYGAKLFTTYMLPVQLVGFLLLIAMLGVIVLSKKYEED----------KKAMNTYAVKEAQTHLPGLVREAEEG-EVVTITRHAKPVAFVLGAQRLAAIAETMELLSNPAARAAIEDARA--GRGRTYSLDQL---------PG
MVVAFYGLAATILGAATMVVFMRNIVHSVLFLAVTFVAMAGLFLSLDADFIAAVQVLVYAGAVCIMIVLGIMVIQRTNMNETNLFNK-QILAGAGLTALTVAFGAIFAGRTAWVEADAVPANTVEAIGELLLSKYVIPFEVAALLLLVALVGAIVLARDEEVE--------TNADNMQIRPITDLR-NTNEISDICHAKKEPVFITKNGYGDLVVMSIETYEAMLEERE------LDAAIAEAEAEYADSQLLDARKVLSTLRRRH-SG
MDIVFVVVGAITALSALLSVTTRHVVHAALWLLVSLGSLAGCYLVLGQELVALVQLLVYVGAIVVLVLFALMLTRAPIGPNPDISTPWQRVVAVVLGGATTALLAATLLPVLSGVDLDRPRSGTLQIAQAVFGTWVWPFELLSVLLLVALIGAFAVSRLVIRQ--------GVDAPM-----NRRPHDSEQYIAEVEHTHERVTITRHGRPRVLLISADDLTSIEETLEFLGTPGARDAIAEGRADAEAGRFVDNDEIKARYG----RR
MAYVFWPIAFLIIACAIGVVHSKNIIHSALAMILTFIGIAVVFILLEADFLALTQILVYAGAISILIVFAIMLTRKSDMKNSNPFNK-LRWTSLVFCLGFFAIITRLILVSKFTYKNLSIENTISAIADGFFGNYMIPFEVSALLLLIALAGAIILAKGVK--------------NMQIIPIKDLK-NTSEISDMCHRAEEPIYITKNGYGDMVIMSMEMYESAMKQLA------MYRDIEISEKQIEAGQVKDARTALRETRAKY-GL
MDVLFVALGVLTAAAGLLAVSSRQVVHAALWLVTALGALAGCYLVLGAEVVALVQVLVYVGAIVVLVLFALMLTRAPIGRSADLDARPQRVAAAAAGGAVAALLGTTLVLAVGGRAVDEGRAAAEPLARSLFGAWALPFEVLSLLLLAALVSALLLSRERGE-------------RMTETSITDAKARLGDLVQRAETAGERTIITRYGRPVAVLISVDELESIEETMYWLPHDEVRQAEREPRVSLSKEQLLHEIHSRAERG----QV
MQILFYSAAGVAVVSTLLVVASAHAVHALLYLILSLLASAVVFYLMGAYFAALLEVIIYAGAIMVLFLFVVMMLNLGQQTQEQEKRW-LEPRWSAMATVLLIEFAYVVLLGDGR-HPTGHIVTAKEVGIALLGPYVIAVELASMLLLAGLVGAYHLARPE-------------AARMDAITTHQASQNLDGLIAKVIADIEPTIVCGDNGQKAVLMSLDEFNSWQETLYLLSNPANAEHLRKSIAEAQAGRVAERSLIE---------P
M---FYLAALIAIVASIKVVTRKNTVHALLYLVISLIAVAVCFYLMGAPFAAGLEVIVYAGAILVLFVFAIMLFGLREDETHYTPPH-KGLLGVALALVLLAQLLYTINHQGIQQQLSATVIDSKQVGILLYGPYLLAVEIASFLLLSGLIAAYHFAKDVTY----------GGQKMRVELVTTLKRQATKILADLHSSKEPVLITEHGQPSAYLVDVDDYEFMQQRME------ILEAVARGEQAINNGNVYSNEEAKEKMNKW--LK
MKIAIYALGGLAAAGTLAMLSQTEPLRAALAMLAVLIATAGIYILLSAQLIAFLQVIIYAGAIMSLFIIAINTLPFAAGREKQQRPTFLRLAGLSGAAILLAELIQIALTFRTRLDIAFSQESVQRLSALLFGPYAFQFELLSLLILAGIVGAVAAAKRK---------------IMKIIPISALQSQAKKFVEQVRRTEEAVVVTQRGKAAAVLLSYESYEGFLAARDELTFPDWSRRLERANREAREGKGVSLESYRAKRRT---RG
MDLLFTLIGLVCAGSAVLAVTSRHLVHAALWLTVALGSLAGCYLVLGAELVALAQLLVYVGAVVVLVLFALMVTRTPTSPSRELSSGLQRAIAAVVSLATAALLSAALIVAFADTPVRTGGTGTVELAHDLFSTWVWPFELLSLLLLIALVTAFATYRLPGRS--------DEDSRMSEITVSDARARLADVVDAARVGHDPVYLTRRGRRVAAVIDADDLDRLIEAAEDLAD---IEAVRAARAEIADGETIPWEQVKVDLG----LA
MGVVFFGFILLIIFGALVATNAVNLIRAVCGLALCLVGVAGIYYFLGSPFLALMQILIYAGAVCVAIVFAVMLAEPAAVQRFHRSHP-LAGPGALTGALMAWGLAALAFKTSWPSPQRLNDGALEEVGRAMMTTFVVSFELISLILLLAIVGSLVLARRGR--------------NMRIKPISYLKSHAAEIVRHLHEQQEPLIITQNGEAKAVVQGIKSYEQEQATMA------LLKILALGNRQIEEGKVQPAADVIERLRERN-RR
MESLFYLAGLVAVIASLKVVTGNNTVHALLYLVVSLLAVAVCFYLMGAPFAAGLEVIVYAGAILVLFVFAVLMFGLGEDETANAPKN-KNLVGMLLAFALLIEIVVIINNAEMQQSLQATVISSKAVGIMLYGPYLLAVEIASFLLLSGLLAGYHYAKPDVT----------GGPLMDVIPLSDLKINPGKVVNHAKDSHRPILITSRGRGIAVVQGLDDYEKAIEELA------FTKAIAKGMLDIKEGNKSSLNDVKARLGL---TL
MKIAFGFYTLIILSGSLLAVGAKSLVRAMVGLIATLLGVAGMYMLLNAQFLALMQILIYVGAVCVLIFFAIMLTRADSGGEEAESAP-LRQLALTAVLSVGGILGWLVMTRPLVTTGVPVEVAIEKLGLGLLGPYGLAFELISVVLLVSMAGAVLLAWERRNG------------KMSVQPVSHVKAHASEIIRQMQEASGPVIITQNGEARAVLMGIREYEDMQESLA------LLKVLALGGKCVEEGRVAPVAEAFSRVR----GA
MQVIFGLLALVIVVCSILTVTTRRILRAATYLLFVLFATAGIYFQLDYTFLGAVQLAVYAGGIVVLFVFSILLTSHPGDKSELLTPK-KRVVGLIASIFGAIVCGYTLFTYPFFTSVITGEVDMKEIGHALMFQYLLPFEAVSVLLLACIIGGIMIARK----------------RMKTANFTDLRSNLKGYIDSVIDDSETVIVNRGKGTGVVLMSLEEYNSLKETEYIMSSPQTMEEIRTGEKDLEAGRGIGVDMDK---------L
