# Supplementary material for: Inter-protein residue covariation information unravels physically interacting protein dimers
Source: BMC Bioinformatics. 2020 Dec 17;21:584. doi: 10.1186/s12859-020-03930-7 (PMC7745481; doi:10.1186/s12859-020-03930-7)
Supplement: Supplementary file 5 — Additional file 5. Final ER-MSAs at different ASA thresholds. Available on Mendeley data (http://dx.doi.org/10.17632/9bk2r55286.1). [file 12859_2020_3930_MOESM5_ESM.zip › Additional file 2/Final ER-MSAs/Negative ER-MSA dataset/ASA0.0/paired_MSA/4hea-K-2wdq-D/MSA_IDs.txt]

sp|Q56226|NQO11	sp|P0AC44|DHSD_
tr|A0A1W9HYF7|A	tr|A0A1W9JFU0|A
tr|A0A1C2G136|A	tr|A0A1C2G490|A
tr|A0A149W1J1|A	tr|A0A0R0LIC8|A
sp|B1XWB1|NUOK_	tr|B1Y8A0|B1Y8A
tr|A0A1G3HRL5|A	tr|A0A1G3HNC8|A
tr|A0A1C3K7E0|A	tr|A0A1C3K054|A
tr|A0A084UBQ6|A	tr|A0A084U6X6|A
tr|A0A1F8VC14|A	tr|A0A0R0MDP2|A
tr|A0A1F4DP14|A	tr|A0A1P8FML6|A
tr|A0A1M5YZX7|A	tr|A0A1M5ZPG6|A
tr|A0A171KVY8|A	tr|A0A171KS83|A
tr|A0A0A0DN91|A	tr|A0A0A0DTM0|A
sp|A1K5B8|NUOK_	tr|A1K5R2|A1K5R
tr|A0A0L8ETK4|A	tr|A0A0L8ET82|A
tr|D5X421|D5X42	tr|D5X4M4|D5X4M
tr|A0A059KKN1|A	tr|A0A059KK47|A
tr|A0A1G0CYB1|A	tr|A0A1G0EA59|A
tr|A0A1J4YV65|A	tr|A0A1J4YWR7|A
tr|A0A0E9M574|A	tr|A0A0E9M661|A
tr|G0AJY8|G0AJY	tr|G0ABL3|G0ABL
tr|A0A1M3JVF9|A	tr|A0A1F4HKR8|A
tr|A0A1E4IG20|A	tr|A0A1E4IGZ5|A
tr|A0A0K1NED4|A	tr|A0A0K1NB68|A
sp|Q5P1E0|NUOK_	tr|Q5NYB3|Q5NYB
tr|A0A0F7K4L5|A	tr|A0A0F7JT92|A
tr|N6YR41|N6YR4	tr|C4K9S5|C4K9S
tr|A0A0J1G8G9|A	tr|A0A0Q5HR95|A
tr|W0SE22|W0SE2	tr|W0SI22|W0SI2
tr|C7RL72|C7RL7	tr|C7RQZ1|C7RQZ
tr|A0A0L6TDS5|A	tr|A0A0L6T3R6|A
tr|A0A1J5CJC6|A	tr|A0A1J5BT04|A
tr|A0A0U3EAT4|A	tr|A0A0U3F168|A
tr|A0A0S8BMS4|A	tr|A0A0S8L1P4|A
tr|A0A1G0X180|A	tr|A0A1G0XSG5|A
tr|D5CQT2|D5CQT	tr|D5CSY3|D5CSY
tr|A0A077DEN2|A	tr|A0A077DFS3|A
tr|A0A0K8NZ43|A	tr|A0A0K8P330|A
tr|F3KQ08|F3KQ0	tr|F3KNM8|F3KNM
tr|F4GMK0|F4GMK	tr|F4GX96|F4GX9
tr|A0A1K2HNB1|A	tr|A0A1K2HEQ5|A
tr|A0A098GDS6|A	tr|A0A098GDT3|A
tr|A0A0B2BA93|A	tr|A0A0B2BC70|A
tr|A0A0N7J8S6|A	tr|A0A0P0MHP9|A
tr|A0A0U3MZW8|A	tr|A0A0U3D0U6|A
tr|A0A0C5J069|A	tr|A0A0C5JA81|A
tr|A0A1V4CB19|A	tr|A0A1V4CBV1|A
tr|A0A1A9HJB5|A	tr|A0A1A9HJK4|A
tr|A0A1W1WZN6|A	tr|A0A1W1XNV5|A
tr|D9SI41|D9SI4	tr|D9SFR1|D9SFR
tr|A0A0K6IW13|A	tr|A0A0K6IW69|A
tr|A0A1G0QYD6|A	tr|A0A1G0NK44|A
tr|A0A1D9BH58|A	tr|A0A1D9BA80|A
tr|A6GS85|A6GS8	tr|A6GNA6|A6GNA
tr|A0A0Q4Y9J3|A	tr|A0A0S9MTZ4|A
tr|A4G634|A4G63	tr|A4G5Z6|A4G5Z
tr|A0A0Q8Q7N6|A	tr|A0A0Q8RXT4|A
tr|A0A1A6C729|A	tr|A0A1A6C840|A
tr|A0A095BID8|A	tr|A0A0K2E0H2|A
tr|A0A147GZ66|A	tr|A0A147GM99|A
tr|A0A1R1I502|A	tr|A0A1R1I1F9|A
tr|A0A0Q7RYP7|A	tr|A0A0Q7SEQ4|A
tr|X2H8Q2|X2H8Q	tr|X2H8K1|X2H8K
tr|W8X2Y5|W8X2Y	tr|W8X5D0|W8X5D
tr|A0A127JPS7|A	tr|A0A127JQ86|A
tr|A0A1K1NHV4|A	tr|A0A1K1MND2|A
tr|A0A0A8E8E2|A	tr|A0A0A8E7R3|A
tr|A0A0N0XKI3|A	tr|A0A0N1JSQ4|A
tr|A0A0F3K8D6|A	tr|A0A0F3KNK1|A
tr|F5R8C4|F5R8C	tr|F5RA36|F5RA3
tr|C0DUE8|C0DUE	tr|C0DU24|C0DU2
tr|A0A1U9JNS1|A	tr|A0A1U9JJI4|A
tr|A0A1D2RN92|A	tr|A0A0W7Z1I4|A
tr|A0A0H4UT01|A	tr|A0A0H4USZ0|A
tr|G2IXB0|G2IXB	tr|G2IZP1|G2IZP
tr|A0A1U9K2R4|A	tr|A0A1U9K2E8|A
tr|E8UGL4|E8UGL	tr|E8UEK9|E8UEK
tr|F4G4C3|F4G4C	tr|F4G9T2|F4G9T
tr|A0A1A6DUJ5|A	tr|A0A1A6DXZ6|A
tr|V8G788|V8G78	tr|V8G812|V8G81
tr|A0A163CP36|A	tr|A0A163CG48|A
tr|U1ZR59|U1ZR5	tr|U7U9V0|U7U9V
tr|A9BNA4|A9BNA	tr|A9BVJ7|A9BVJ
tr|A0A0Q4H1R3|A	tr|A0A0Q4H185|A
tr|V9H6V4|V9H6V	tr|V9HM74|V9HM7
tr|S6AJR7|S6AJR	tr|S6AC67|S6AC6
sp|C1DCB3|NUOK_	tr|C1DB63|C1DB6
tr|A1WLN4|A1WLN	tr|A1WQZ9|A1WQZ
tr|G8QHI2|G8QHI	tr|G8QJV1|G8QJV
tr|A0A0J5JD70|A	tr|A0A0J5GGI3|A
tr|A0A1G3E2A3|A	tr|A0A1G3G7T7|A
sp|Q6D2S6|NUOK_	tr|Q6D7G7|Q6D7G
tr|E1VN12|E1VN1	tr|H3NUH4|H3NUH
tr|A0A1H3ZLJ7|A	tr|A0A1H3VXA2|A
tr|A0A0R2TEZ3|A	tr|A0A0R2SYY1|A
tr|A0A172YBY0|A	tr|A0A172YH31|A
tr|E9CPK0|E9CPK	tr|A0A068Z7X5|A
tr|R5T0B0|R5T0B	tr|A0A145X6B4|A
sp|Q1QSU1|NUOK_	tr|Q1QY89|Q1QY8
tr|A0A1S2DCZ9|A	tr|A0A1S2D885|A
tr|H2IP44|H2IP4	tr|H2IWK3|H2IWK
tr|E0SKH5|E0SKH	tr|E0SEZ1|E0SEZ
tr|A0A1R1M8U1|A	tr|A0A1R1LZC6|A
tr|A0A071LNW2|A	tr|A0A071M5L9|A
tr|A0A1S8CUX4|A	tr|A0A1S8CRC6|A
tr|A0A139SWV6|A	tr|A0A139SV79|A
sp|C4K6N1|NUOK_	tr|C4K7D2|C4K7D
tr|A0A0M2K8G7|A	tr|A0A0M2KMA5|A
tr|A0A097R459|A	tr|A0A097R0A7|A
tr|W0L8Y9|W0L8Y	tr|W0LGV8|W0LGV
tr|W1IVV6|W1IVV	tr|W1IW29|W1IW2
sp|C1DL23|NUOK_	tr|C1DM59|C1DM5
tr|I2B775|I2B77	tr|I2BB46|I2BB4
sp|C5B8H7|NUOK_	tr|C5BG69|C5BG6
tr|A0A085G8X0|A	tr|A0A085G8V8|A
tr|A0A0J8VIR3|A	tr|A0A0J8VSC0|A
tr|R8APP1|R8APP	tr|R8ANE1|R8ANE
tr|A0A0L0ASA8|A	tr|A0A0L0AM23|A
sp|A7MPB7|NUOK_	tr|A7MQY0|A7MQY
tr|A0A0J9BJJ5|A	tr|A0A0J8YVQ4|A
tr|H5UXT2|H5UXT	tr|H5V314|H5V31
tr|A0A1J0KWD5|A	tr|A0A1J0KTP7|A
tr|A0A1S8YDB4|A	tr|A0A1S8YIN3|A
sp|Q32DR0|NUOK_	tr|Q32IK9|Q32IK
tr|A0A0D8D4Q8|A	tr|A0A0D8CSY4|A
tr|G9ZAD6|G9ZAD	tr|G9Z528|G9Z52
tr|A0A095VC71|A	tr|A0A095TEP2|A
tr|A0A0A8E3E1|A	tr|A0A0A8E824|A
tr|A0A1S1NS92|A	tr|A0A1S1NX77|A
tr|A0A1Q6CDT6|A	tr|A0A099KDA9|A
tr|A0A089PL24|A	tr|A0A089R6P8|A
tr|A0A0N0IAD7|A	tr|A0A0N0I9K9|A
tr|A0A139C6M9|A	tr|A0A139CAZ7|A
tr|J7TFR7|J7TFR	tr|J7TRD8|J7TRD
sp|B4EZ50|NUOK_	tr|B4ESQ6|B4ESQ
tr|U3TYP5|U3TYP	tr|U3TWL0|U3TWL
