# Supplementary material for: Inter-protein residue covariation information unravels physically interacting protein dimers
Source: BMC Bioinformatics. 2020 Dec 17;21:584. doi: 10.1186/s12859-020-03930-7 (PMC7745481; doi:10.1186/s12859-020-03930-7)
Supplement: Supplementary file 5 — Additional file 5. Final ER-MSAs at different ASA thresholds. Available on Mendeley data (http://dx.doi.org/10.17632/9bk2r55286.1). [file 12859_2020_3930_MOESM5_ESM.zip › Additional file 2/Final ER-MSAs/Negative ER-MSA dataset/ASA0.0/paired_MSA/4hea-K-2wdq-D/MSA_ready_for_MI.txt]

MSYLLTSALLFALGVYGVLTRRTAILVFLSIELMLNAANLSLVGFARAYGLDGQVAALMVIAVAAAEVAVGLGLIVAIFRHRESTAVDDLSELRGMVSNASALGRNGVHDFILVRATAIVLTLYIIYMVGFFATSGELTYEVWIGFFASAFTKVFTLLALFSILIHAWIGMWQVLTDYVKPLALRLMLQLVIVVALVVYVIYGFVVVWGV
MHYLVLASIIFCIGTIGVMLRRNLLVMLMSIELMLNSVNLTLVAFSHFTNINGQLIVFFIMTIAAAEAAVGLALAVFIFKKFKEVNIRFFDRLKGMLIQLLTHQYPGMRLWLSQRLTAVVMAVYIVLLVVLLLIVQPFNYAAWIEFVSPVWFRLATLLFFMCLFIHAWLGVADVLKDYVFNKALRAYMQLVVDIVLVGYLFWLVYILWNI
MQYLILAGALFAIGVVGVFLRKNLVVLLMAIEIILLAVNLNFVAFSHFLWMSGQVFVFFVLTVAAAESAIGLAILIVLFRNRRTINVDDFNTLKGMADRNLGSRRAGSGAYLLVRASALVIAGGALVFMALIADLPRFGYGPWQALLRETAVRILLAGWLSAVALHAYLGCDSILKDYVHNVFARFVGLMVIALGLLALVVYGVVAVW--
MDYLMLGSLLFAISIVGIFLRKNLIILLMCIELMLLAVNMNFVAFSHYLHTAGQIFVFFILTVAAAESAIGLAILVVLFRNLRSIHVDDLSHLKEMVKRVIVGAHYGLKDWIIQRVSAVVMAVYVLAFVAVVFLMDTFGYQEIHQLFTNRLVKVVTLMFVMCLLFHAWIGVRDIFMDYIKPTSLRFALQVSVVVALIGYGAWALLILWS-
MHYLTLGAILFALSVIGIFLRKNLIVLLMCIELMLLAVNLNFVAFSHYLGMAGQVFVFFILTVAAAESAIGLAILVVLFRNRSTINVDELDTLKGMSKRIVVGAHYGLRDWLAQRVTAVLMALFTVALLLQVLFGGPIGYERWSGIFSQQWMKVLTFVLIISLAWHAWVGMRDIWMDYIKPVGLRLSLQVFTLVWLVGTAGWAIQVLWRL
MHYLILAAILFAISMVGIFLRKNLIVLLMAIELMLLAVNLNFVAFSHYLNLSGQLFVFFILVVAAAESGIGLAILVVLFRNLSSIDVEDLDSLKGM-NRLVVGAHYGLKDWLAQRITAIVMAVYTLIIFAATLGGATASREAWHAFMAHGFIRFITFLFIVSLCYHAWVGIRDIWMDYIKPAAIRVTLHVLTLLALVGYAGWATQIIWRL
MHFLILGAILFAIGVFGIFLRRNLIILLMSIELMLLAVNMNFVAFSSWFGTAGQVFVFFILTVAAAEAAIGLAILVLLFRNLNTINVDELDRLKGMSTRLVVGARYGLKDFIVQRITAVILAVYTLVLLVGVLAMPGFTYESWKGLFSFTVFQILATLAFISLAWHAWIGVRDIWMDYVRNVGVRLLLQVLTILWLVGSTVYFAQIIWRL
MHFLTVSAILFTLGVFGIFLRKNVIIILMSIELILLAVNINFVAFSAVLGLVGQVFALFVLTVAAAEAAIGLAILVVFFRNRGSIAVEDINMMKGMSVRGLGSAKEGTDHFWRQRLTAVSNLFLVIFFVGFVVFYNGASYETVRGALGNPVVAILIALMLLSILYHMKIGMQVIIEDYVGPAKVPLILLNIFFPFIVGVSALLVTIAFGG
MHFLSLGAMLFALSVVGIFLRRNLIVLLMAIELMLLAVNTNFVAFSHYLNLHGQIFVLFIMTVAAAEAAIGLAILVLLFRNKNSISVDELNSLKGMSKRIVVGAHYGLRDWLSQRITAALMVLFTFVVLAQVLFTRPIGYETWAGIFAAQWMKVLTFSIIIALVWHVWVGMRDIWMDYIKPVWLRLSLQVFTLVWLVGCAGWAIQVLWRL
MHFLILGAVLFAISVVGIFLRKNVIVLLMAIELMLLAVNTNFLAFSHYLGISGQVFVFFILTVAASESAIGLAILVVLFRSLNTINVDDLDSLKGMVKKQAVGASYGLSDWLMQRLTAVVLALYTPVIVACLLMHRPGTFHEWQGMFSSQLLRLATVLFFGALIWHAWIGIRDIVMDYLKPASVRMTALFLIGFFLIACFAWSVAILWGR
MHYLILGAILFAIGIFGFFLRRNLIILLMSIELMLLAVNMNFVAFSTWFGTAGQVFVFFILTVAAAEAAIGLAILVLLFRNLNTINVEELDQLKGMAKRLVVGAHYGTMDFIVQRVTAVIMAVYTLVLFFGIIFTSELNFESWRRLFTFTCLSLLATLAFLSLAWHAWIGVRDIWMDYVRSAGLRLFLQALTVLWLVGAVVFFAKILWSL
MHYLVLGAILFAIGVFGMFLRRNLIILLMSMELMLLAVNMNFVAFSSWMGAAGQVFVFFILTVAAAEAAIGLAILVLLFRNLNTINVDDLDRLKGMGRRLVVGAHYGVKDFIAQRLTAIILATYTLVLLIGILVMPEFNYANWKALFTFHVFQILATLAFISLAWHAWIGVRDIWMDYVRAVSVRLLLHTLTILWLVGSVAYFAQILWSL
MHFLSLGAILFAMSVIGIFLRKNLIVLLMCIELMLLAVNLNFVAFSHYLGMDGQVFVFFILTVAAAESAIGLAILVTLFRNRQSINVDELDTLKGMSKRIVTGAHYGLRDWLAQRITAVLMALFTVVLLAQVIFGEPLSYDKWAGIFSHQWMKTLTFVVIIALLYHAWVGIRDIWMDYIKPVGVRLALQVFSIVWLVGCAGWAIQVLWRL
MHYLILGAVLFAISVVGIFLRKNLIVLLMAIELMLLAVNLNFIAFSHYLGIAGQVFVFFILTVAAAESAIGLAILVVMFRNLRTIHVDDLDSLKGM-NRKIVGAHYGLKDWIAQRATAVFMAIYTVVFAICALTLPELSYSAWSGLFSNGLMKFASFLFFLSVFYHAWIGVRDIWMDYVKPDGLRLSLHLITLFLLVGYAGWAAQILWRL
MHYLILGAILFAIGIFGIFLRRNLIILLMSIELVLLAVNMNFVAFSSWFGTAGQVFVFFILTVAAAEAAIGLAILVLLFRNLNTINVDELDRLKGMAKRLVVGAHYGVMDFIVQRITAVIMAVYTLVLLIGILAMPAFTYENWTALFTFYVGQLLASLAFIALGWHAWIGVRDIWMDYVKPVGVRLLLQVLTILWLVGSFIYFAQILWSI
MHYLVLGAILFAISVVGIFLRRNLIVILMAIELMLLAVNLNFIAFSHYLQFGGQVFVFFILTVAAAESAIGLAILVVLFRNLNTIDVEDLDQLKGMAKRLVVGAHYGLRDWMAQRVTAAVIAVFTLVLLVYFLAPGPLSYERWHDLFAQQWMKLLTFVTVLALTYHVWVGMRDIWMDYVKPVGVRLLLQIGTILWLLACAGWALQVLWRA
MHYLTLGAILFALSVIGIFLRKNLIVLLMAIELMLLSVNLNFVAFSHYLGMAGQVFVFFILTVAAAESAIGLAILVVLFRNRSTINVDELDSLKGMSKRIVTGAHYGLRDWLAQRVTAVLMALFTIVLLVQVLFGGPLGYDSWSGIFAAQWMKTLTFTVIVALAWHAWVGVRDIYMDYVKSVGLRLTLQVATVVWLVGCAGWAVQVLWRL
MDFLILGAVVFSTGVAGILFQKNIINMLMAIELMLLAVNTNFIAFSHYRGPAGQIFVFFILVVAAAEAAIGLAIVVLLFRNRRTIEVADWSELKGMVSRVVTGAHYGLRDWLTQRITAALMAIYSSALGGYLLLQPGLNYDIWTGLFSGQPMRTLTLLFLLCVFYHTWIGVRDIVMDYIKPAGLRLSIHVLVILVSLLYAIWAVQILWGM
MHYLILGSILFAIGVLGIFLRKNLIVLLMAIELMLLAVNLNFIAFSHFLNTAGQVFVFFILTVAAAESAIGLAILVVLFRNTRSINVQDLDKLKGMAVRNVGGAHRGLNLWLTQRAGALVMALYLIGFLVYAWIAGPLDYAAWHGLFVPLGAKAASLLFVAVLLVHSWIGLREIFIDYVHPIAMRLPLSFMFAVLYLGCLIWTADILWGV
MHYLVLSAILFAISVVGIFLRKNVIILLMSIEMMLLAVNTNFVAFSHYLNPSGQIFVFFILTVAAAEAAIGLAILVVLFRNLRTINVDDLESLKGMVSRTVTGAHYGLRDWLAQRVTAVVITVYSLCIGGWLLLHPHPGYDGWTGLFASNIVRSFSLLFLLCVYFHAWIGVRDIVMDYVKPTIIRLTIHIVVLLLLVLYTIWSVQILWGM
MHYLILGAILFSIGIVGIFLRKNLIVLLMAIELMLLAVNMNFIAFSYYLGAAGQIFVFFILTVAAAESAIGLAILVALFRNLDTINVEDLDSLKGMAKRLVVGAHYGLRDWLAQRVTAVVMAVYTVILLVSFLTASNFSYDGWAGLFSHQWFKLATFVTLMALFFHAWIGVRDVWMDYVKPVAVRLVLQVATILWLVGCAGWAAQILWRV
MHFLTLGAMLFALAVVGIFLRRNLIVLLMAIELMLLAVNMNFVAFSHYLGMHGQVFVFFILTVAAAESAIGLAILVLLFRNKTNIDAQSLDTLQGM-----RPRLTGLAAWWVQRASAVCMLLFIIFALAAFALYPRHSYLEWRSWAGSPGVALAILAFFAALLLHMWVGLRDVLLDYAKPAGLRRLLLGGVAGALFGIAVWVVLILARL
MHYLSLGGVLFALSVVGIFLRRNLIVLLMAIELMLLAVNMNFVAFSHYLGMAGQVFVFFILTVAAAESAIGLAILVVLFRNRAAVDVAELDELKGMSKRLVVGAHYGLRDWMSQRATAVLMALFTIVLLVQVLMPGPMGYDKWAGIFAPQWMKVLTFIVIVALAWHAWVGVRDIWMDYIKPVWLRLVLQVGTLAWLVGCTGWALHVLWRL
MHCLTLGAILFAIAIVGIFLRKNLIVLLMAIELMLLAVNLNFVAFSHYLGMHGQVFVFFILTVAAAESAIGLAILMLLFRNRSSINVDELNELKGMARRLVVGAHYGLRDWLAQRVSALAIVAFTLVLVAQILLTSPLDYTRWAAIFSSQWMKTLTFTAIVALAWHAWVGAREVLMDYAKPTSLRMVFYMLAIVWLISCAGWAVQVLWRL
MHYLVLGAILFAISVVGIFLRKNLIVLLMAIELMLLAVNLNFIAFSHYLGLAGQIFVFFILTVAAAESAIGLAILVVLFRNLRTIHVDDLDSLKGMVKRIVVGAHYGLRDWIGQRATAVFMVIFTILFAIAALRLPEMTHEAWSGLFRSGVMRFFTFLFFLALFYHAWIGVRDIFMDYINPVGVRLVLHVVTIFVLVGYAGWAAQILWRL
MDYLILGAILFSLSVTGIFLRKNVIILLMCVELMLLAVNINFIAFSHFLGTAGQVFVFFILTVAAAEAAIGLAILVVLFRNRHSINVEDLDTLKGM-----SRQASGLRAWALQRISAVYLGLYLIYMLGHLSFNAPESYEAWRAYVADPGVSIGMLLFVTALLIHAWVGIRDVLIDYVQPIMARVSLLSLFALGFIGCGLWFAKVVFLA
MHFLILGAILFAISVVGIFLRKNLIVLLMAIELMLLSVNMNFVAFSHYLGIAGQVFVFFILTVAAAESAIGLAILIVMFRSMRTIHVDDLDSLKGMVQRIVVGAHYGLKDWIAQRATAVYMAAYTIIFALCAFSLRELNYQEWSGLFSHGLFKFLSFLFFLSVFYHAWIGIRDLWMDYIKPNGVRLALHLVTIFVLVGYAGWAAQILWRL
MAYLLVSAALFAIGVYTVVAQRSAVMILMGIELLLNAAGLNVIAFWRFVDYSGQIFLIMLVTVGAVEMAVGLAIMLLLYRQRKDVQVDSYTELKGMARRLVVGAHYGVRDWLAQRVTAILMVVYTLILLGTFLTAQNFTYEGWASLFSRQWFKLFSLVTFLGLYYHVWVGVRDIWMDYVKNAGIKLALQFATVLWLLACAAWTVQILWSV
MHYLILAAILFSIGMVGIFLRKNLIVLLMAIELMLLAVNINFVAFSHYLNLSGQLFVFFILVVAAAESGIGLAILVVLFRNLSSIDVEDLDTLKGM-KRLVVGAHYGLMDWLAQRVTGVVMALYTVIMFAATLGGVTASREAWRAFMANGFIRYITFLFIISLCYHAWVGVRDIWMDYLNSAAVRVILHVLTLLALVGYAGWAVQIIWRL
MHFLILGAILFAISVVGIFLRKNLIIILMSIELMLLAVNMNFIAFSHYLQLAGQVFVFFILTVAAAESAIGLAILVVLFRNLKTIHVDDLDSLKGMVNRILVGAHYGLKDWIIQRATAIIMAIYTVIFLVVAGAVAPDSFEAWRGIFANGFMKFATFLFFISVFYHAWIGVRDIWMDYIKPAGLRLLMMIVTVAVLVGYAGWAVQILWRM
MHFLSVGAILFALSVIGIFLRKNLIVLLMAIELMLLAVNLNFVAFSHYLDMAGQVFVFFILTVAAAESAIGLAILVVLFRNRATINVDELDSLKGMARRIVVGAHYGLRDWLSQRVTALLMALFTLALIGQVLFGSEMGYDKWAGIFSRQWMKALTFVVIVSLLVHAWVGMRDIWMDYVKSMGLRLAMQVFTLVWLVGCAGWSIQVLWRL
MHFLSLGAVLFALSVIGIFLRKNLIVLLMAIELMLLAVNTNFVAFSYYLGLNGQIFVFFILTVAAAEAAIGLAILVLLFRLKSNINVDELDSLKGMSHRLVVGAHYGMRDWLSQRVTAVIMALFTVLVLAQLIFSKPIGYELWAGIFSPQWMKSLTFLVILSLLYHVWVGMRNIFQDYVKPYGVRFVMHVFAIAWLVACTGGAIEALWRL
MHFLTLGAVLFALSVVGIFMRKNLIVLLMAIELMLLAVNLNFVAFSHYLGMQGQVFVFFILTVAAAESAIGLAILVVLFRNRATINVDELDSLKGMSKRTVVGAHYGLRDWLAQRVTAVLMAVFTVVVLAQFLMPGALGYDRWAGIFAQQWMKFLTFVVILSLAYHAWVGTRDIWMDYVKPVGLRLALHVFTLVWLLGCAGWAVQVLWRM
MHYLTLSAMLFVLSIAGIIIRRNLILLLMCIELMLLAVNFNFIAFSRFLGETGQVFVFFILTVAAAEAAIGLAILVVLFRTRRSINVQELNRMKGMNPGARSSSQSGFIEWLLQRLTSVYVAGFAVYVAIVLLVCPPVDFEAWRGWFGSGFVRLGWALFVVLLLIHAWIGMRSVFMDYLHPLWLRLSVLVLTATGLLALGFWAAAILLRV
MTYLIIAVTLFSLSFAGIVMRKNVILLLVCIELMLLAVNTNFVAFSNYYHISGQVMVFFILTVAAAEAAIGLAIVMLLYRNRGTIDADKMNHLKGMLPNVTSLTGNGLKDWLIQRVSAVYLFFYLLFIFIFMVTNMPLDFYKWHDLFFLVSMQIATIIALFFVLLHAWIGLWTVTTDYINNTLIRIPVQAIIAIFLGGQFLWGIMIVWGQ
MHYLVLSAVLFAISVVGIFLRKNLIVLLMAIELMLLAVNTNFVAFSHYLNPAGQIFVFFILTVAAAEAAIGLAILVVLFRNLHTINVDDLGSLKGMVNRIVTGAHYGLRDWLAQRVTAAVMAVYSLVVVVYLLMQPSLGYDTWIDLFSGNIMRTFSMLFLLSLFYHAWIGVRDIVMDYVKPAGIRLSIHVLVILALVLYTIWSLQILWGL
MHYLILGAIMFAIGVFGIFLRRNLINLLMSIELMLLAVNINFVAFSSWMPPHGQIFVFFILTVAAAEAAIGLAILVLLFRKINSINVDDLDSLQGMIKRNVVGAHYGVWGFLIQRITAVILAVYSTCFLIALLVLP-ASYDSWVSIFRWSLFKIFTMLAFLSMSWHAFIGARDIFMDYVKPAGLRLALHVFCILWLIFAIVYFANVLWSL
MHFLSLGAILFALSVIGIFLRKNLIVLLMAIELMLLAVNLNFVAFSHYLGMAGQVFVFFILTVAAAESAIGLAILVVLFRNRASINVDEMDSLKGMAKRLVVGAHYGLRDWLSQRVTALLMALFTVAVIVQVLLPGEMGYDKWSGIFAAQWMKVLTFVVIVSLLIHAWVGMRDVWMDYVKPVGVRLALQVFTIAWLVGCAGWAIQVLWRL
MHYLTLGAALFAIAVVGIFMRKNLIVLLMAIELMLLAVNTNFVAFSHYLGMHGQVFVFFILTVAAAESAIGLAILVLLFRNKSSINVEELNELKGMSKRLVVGAHYGVRDWIVQRATAVIMALFTLLLLARVLLSSPLGYESWAAIFAPQWMKVVTFAVVIALVWHVWVGMRDIWMDYIKPVWLRLSLQVFTIVWLAGCAGWALQVLWSL
MHYLILGAILFAIGIFGFFLRRNLIILLMSIELILLSANMNFVAFSTWFGTAGQVFVFFVLTVAAAEAAIGLAILVLLFRNLNTINVEELDELKGMARRHVVGAHYGTLDFIAQRVTAIIMAVYTLVLLGGILFTPELNYEGWRGLFTFTCLQMLATLAFMSLVWHAWIGVRDIWMDYVRSAGLRLFLQVLTILWLVGALVYFAKILWSL
MHYLVLAAILFAISVFGIFMRKNIIVLLMAIELMLLAVNMNFIAFSKYLGTGGQIFVFFILTVAAAESAIGLAILVVLFRNTRSINVEDLDSLKGMVNRHVIGAHYGLRDWLLQRVTAVVMLVYTIGLLAFLVLAAQTSYEGWKALFDCTWVRVLSTVTVIALLLHAWVGVRDIWMDYVQPLGLRLTLHIATILWLLGSFIYAIKVVWGV
MHYLILAAILFGLGLVGIMLRKNVILLLVCIELMLLAVNTNFIIFSHFYGVAGQAFVFFILTVAAAEAAIGLAIVVLLFRNRGNIDVDKMNQLKGMVTNVTSLTGNGLKDWLIQRLTAVYFMVYAIFMLVYLLFSPPANYMQWYVLFHNAWFQIATIIALFALSLHAWIGVWTVTTDYLKCTAIRLAVQSLVMLWLLGQFIWGIMIVWGR
MPFIGLSALLFTIGAFGVLLRRNAIVVFMCVELMLNATNLAFVTFARAHGLDGQVAAFFVMVVAAAEVVVGLAIIVSIFRTRRSASVDDASLLKLMAKRLVVGAHYGLRDWLAQRITATIMAVYTVILLVLFFGAHDFSYEGWASIFAAQWMKLATFVMLLSLFYHAWVGVRDIWMDYVKPVGVRLLLQSLTIVWLLACAGYAAQILWRV
MHFLSLGAMLFALAVIGIFLRKNLIVLLMAIELMLLAVNMNFVAFSHYLGMHGQVFVFFILTVAAAESAIGLAILVLLFRNQNNINVDELNSLKGMSKRVTTGARYGLRDWLAQRITAALMASFTLVVLAQVIFTSPIGYEEWSGIFSAQWMKFLTFVTILSLLYHAWVGIRDIWMDYIKPLGLRLFLHVASLAWLIGCAGWAVQALWRL
MHFLTLGAILFALSVIGIFLRKNLIVLLMAIELMLLAVNLNFVAFSHYLGMAGQVFVFFILTVAAAESAIGLAILVVLFRNRSSINVEELDALKGMTKRIVVGAHYGLRDWMVQRATALLMAVFTIVLLVQVLLPGTLGYDLWASIFSQQWMKFLTFALIISLCWHAWVGVRDIWMDYVKPVGVRFALHVFTLVWLTGCAGWAIQVLWRL
MHYLTLAAILFAISIVGIFLRKNLIVLLMAIELMLLAVNLNFVAFSHYLNLSGQLFVFFILVVAAAESAIGLAILVVLFRNLSSIHVDDLDQLKGM-----RRTVTGLRAWLLQRISAIYMLLFIIFFLTHFLVESPDSYQAWHGWMMSSGVSIATLIFFAALMLHVWVGVRDVLMDYIHPLALRIFALTLLGIGLVAITAWVMRILLRE
MHFLSVGAILFALSVIGIFLRKNIIVLLMAIELMLLAVNMNFVAFSHYLGLHGQVFVFFILTVAAAESAIGLAILVLLFRSKSTVSAEELNTLKGMSKRVVTGAHYGLRDWLAQRITGALFALLTLIVLAKVLLTSPLGYEGWAGIFAPQWMKALTFAAFIAIAYHIWIGMRDIWMDYVKPTGIRLALHIFTIVWLVACLGWAVQVLWRL
MHFLILGAFLFALSVIGIFLRKNLIVLLMAIELMLLAVNMNFVAFSHYLGMAGQVFVFFILTVAAAESAIGLAILVVLFRNRSSIDVEELDALKGMTKRIVTGAHYGLRDWMIQRATALLMALFTIVLLAQVLFTSAIGYDLWAGIFSKQWMKFLTFALIVSLAYHAWVGVRDIWMDYVKPVGVRLFLHTFTLVWLTGCAGWAIQVLWRL
MHYLVLGAILFAISVFGIFMRKNLIVLLMAIELMLLAVNINFIAFSQYLGASGQIFVFFILTVAAAESAIGLAILVALFRSLRSINVEDLDHLKGMVNRQVVGAHYGLRDWLVQRVTAVIMLVYAVAIVAFLVLAHGANYAQWQQLFACGWVKVLTTVTILALLWHAWVGLRDIWMDYVQHIGLRLTLHVVTILWLVSSLVYAVKVVWGA
MHYLVFSAVLFAISVVGIFLRKNVIILLMSIELMLLAVNTNFVAFSHYLNTAGQVFVFFILTVAAAEAAIGLAILVVLFRNLRTINVDDLGSLKGMVNRVVVGAHYGLRDWLFQRVTAVVMAISSVTLAAYLLWQSDMDYDRWTGLFSSQPVRAFALLFLISLFFHAWVGIRDIVMDYVKPAAVRLAIHILVVLALIMYSIWSVQILWGM
MHFLVFGAILFAISVVGIFLRKNLIVLLMAIELMLLAVNTNFVAFSRYLGIHGQIFVFFILTVAAAESAIGLAILVVLFRNRRTIHVDDLDQLKGMVKRLVVGAHYGLRDWLAQRATATYMALYTIVFAFAALTLPKMDYEHWSALFSGGLMRFLTFLFFMSLAYHAWVGVRDIWMDYVKPLGLRLALHLITLFLLVGYAGWAAKILWRL
MHYLVLGGILFAISVLGIFLRKNVIILLMAIELMLLAVNMNFIAFSHYLGIHGQIFVFFILTVAAAESAIGLAILVVLFRNLHTINVDDLDHLKGMK--PVLGARGGTGSWLLQRGTALGMALAVPLFIGALVLHAPFDFTSWRAFVSLVPVRLALLLTGMALALHAWVGMRDIFMDYVHPVMLRLLLKGLVILVLLASVLWLATIMWGV
MHYLVLAAILFAISVFGIFMRKNLIVLLMAIELMLLAVNMNFIAFSQFLGAAGQVFVFFILTVAAAESAIGLAILVVLFRSLRSIDVEDLDSLKGMVNRKVVGAHYGLRDWLVQRVTAVIMLVYGIGVAAFVLFASGASFEAWQALFACTWVKVLTTVTIVAVLWHAWVGTRDIWMDYAYHTGVRLTLHVLTILWLVASFVYSVKVVWGA
MHYLVLGAILFSISVIGIFLRKNLIVILMAIELMLLAVNMNFVAFSHFLGLSGQLFVFFILTVAAAESAIGLAILVVLFRNMNSINVEDLDQLKGMGKRLVVGAHYGLKEWVAQRITAVIMSVYTIGLFLAVLFTPDLDYAKWVGFFNFTVLKILALLAILSLCYHAYIGIRDIWMDYVKPTGIRLGLQVFTALWLLGAAGYAADILWRV
MHFLSLGAMLFALSVIGIFLRKNLIVLLMAIELMLLAVNMNFVAFSYYLNMHGQIFVFFILTVAAAESAIGLAILVLLFRNRSSINVDELNTLKGMAKRVVVGAHYGLRDWLAQRVTGLLMALFTFIVLAQLLLAKPIGYDLWAGIFAAQWMKVLTFSVIIALLYHVWVGMRDVLMDYIAAVWLRLALQIFTIVWLVGCAGWAIQVLWRL
MHYLILGAILFAISIVGIFLRKNIIILLMAIELMLLAVNMNFVAFSYFLGAAGQVFVFFILTVAAAEAAIGLAILVSMFRTLDTINVEDLDSLKGMAHRRVVGAHYGLKDWLAQRVTAIIMIVYTVVLLVAFLLASDFSYEGWAGLFAQQWFKMFTFVTFLALFYHAWVGMRNIWMDYIKPVSIRLILQVATIVWLVACAGWTAQILWRA
MHYLVLGAILFAISIVGIFLRKNVIVLLMAIELMLLAVNMNFIAFSHYLGAAGQIFVFFILTVAAAESAIGLAILVVMFRNLDTINVEDLDSLKGMAKRLVVGAHYGVKDWLVQRVTAVLMVVYTAVLFFMIFTSSTPSYEGWAELFAKQWFKLFSAVTLLALFYHAWVGIRDIWMDYIKPVGLRLFLQIATIGWLIACAAWSLQILWSV
MNYLVVGAILFSLAVAGIFIRKNVIVLLMCVELMLLAVNMNFIAFSHFQQLAGQVFVFFILTVAAAEAAIGLAILVVLFRNRRTINVSDLDDMKGM-----KTGLSGLRAWLIQRVSAVYLGGFFIFALVALAIHPHLDAARWQTWLSQPLLQLALALFMIMLLAHAWVGARDVIVDYVRPIGLRLGLLAVVALFLLGCGLWAARILLLA
MQYLIFAAILFGLSVAGILFRKSAITLLMSIELMLLAVNTNFVAFSHYLNLSGQVFVFFILTVAAAEAAIGLAILALLFRNRRTIDIEDLNSLKGMVSTITGFAKSGLKDWFIQRVSAIILAVYVLFLVGFFIVHPQVDYGTWKALFSQTCMRIFTLLAVLSLAAHAWIGLWTVFTDYIKCGVLRGILQVSVILVIFVYVVWTIQIIWGV
MHYLSLGAILFALAVIGIFLRKNLIVLLMCIELMLLAVNMNFVAFSSYLGMHGQIFVFFILTVAAAESAIGLALLVLLFRNKSTINVDELDALKGMAKRTVVGAHYGMRDWLSQRVTAALMGIFTLVVLAQVLFTSPVGYDRWAGIFAPQWMKVLTFTVIAALLWHVWVGMRDVWMDYVQPVGIRLALQIFTIVWLVGCAGWAIQVLWRI
MHFLILGAILFAIAVVGIFLRKNLIVLLMAIELMLLAVNMNFVAFSHFLGLSGQVFVFFILAVAAAEAAIGLAILIVLFRNLKSIHVDDLGSLKGMINRIVVGAHYGLRDWIAQRATAIIMAVYSVLIAVVLLVVRPSTFEAWQGVFANGVIKFFTFLFFVSLFYHAWIGMRDLWMDYVKPTGLRLTLHVVTVSLLVGYTAWAAAILWRL
MHFLTLGAMLFALSVIGIFLRKNLIVLLMAIELMLLAVNLNFVAFSHYLGMAGQVFVFFILTVAAAESAIGLAILVVLFRNRASINVEELDALKGMSKRIVVGAHYGLRDWLAQRITAVLMALFTVVLLAQVLMPGELGYDRWAAIFSTQWMKLLTFVTILALAYHAWVGVRDIWMDYVKPVGVRLTLQVFTIVWLVGCAGWAIQVLWRL
MHYLVLSAILFAISAMGIFMRKNVLVLLMSIELMLLAVNFNFVAFSRYLGTAGQIFVFFILTVAAAESAIGLAIMVLIFRNRQSINVQDLDSLKGMIDRKLAGAHYGLRDWIMQRITAVIMLVYSVLFLIMI-ICLPHSYQEWQCFFAQTWVRLITQIFVLALVLHAWVGIRDLWMDYIKPAGLRLFLHVATILWLVGCLIYSVKVIWGV
MHYLIVGAILFAMGVFGFFLRRNLIVLLMSIELILLAANMNFVAFSIGSGPAGQIFVFFVLTVAAAEAAIGLAILVLLFRNLSTINVDKLDSLKGMAKRLVVGAHYGTRDFIVQRATAVIMAVYTLVLVLYAVLVPSLDFESWRAFFAFTVGQLLATLAFLSLAWHAWVGVRDIWMDYAHSDGLRLFLQVLTILWLVAAVVFFGQILWSL
MHFLSLGAMLFALSVIGIFLRRNLIVLLMAIELMLLAVNMNFVAFSYYLGMHGQVFVFFILTVAAAESAIGLAILVLLFRNKNSISVDELNALKGMARRTVVGAHYGVRDWLAQRVTAALMAIFTLVVLARLLLTSPIGYDKWAGLFAGQGMKMLTFATIVGLLYHVWVGMRDVWMDYVKPVGVRLVLQIVTIIYLLGCAGWAVQVLWRV
MHYLVIGAILFAISIVGIFLRKNVIILLMAIELMLLAVNMNFVAFSHYLQTAGQIFVFFILTVAAAESAIGLAILVVLFRSLHTINVDDLDKLKGM-KRIVTGAHYGLRDWLAQRVTAVIMTIFVLCLAGTLLVSPLPDYPAWKSLLGNQWMRIAFFLFLIGLFWHAWIGIRNILMDYVHATGIRLALQIGVIVSLLFYTVWSAEILWAL
MYILTVSAILFSLGFAGIIIRKNLIVLLMCTEMILLAVDTNFIAFAQYLGMSGELFALFILTVSAAESAIGLAILVLLYRLRGSISIDVVKSLKGM-DMVNQKSYRGYRNWCVQRITACLGGIYTVFVIIFLVTHHPISYAEWNNLFTHTTMKIFTLSVVLSMLWHAWIGVWTIITDYVKDKPIQLILEAAVCLLLVICFIMCISKFF--
MHYLVLSAILFAISVFGIFVRKNLIVLLMAIELMLLAVNMNFVAFSQFLGASGQVFVFFILTVAAAESAIGLAILVVLFRNLRSINVEDLGSLKGMVKRPVIGAHYGLKDWLVQRLTAVVMLAYVVGVIVFLLASRGGSYEAWQHLFACSWVRVLTQVTVLALLWHAWVGVRDIWMDYIQHTGLKLAAHTLTILWLVASLVYSVKVVWGA
MHFLVLAAILFAISVLGIFLRKNLIVLLMAIELMLLAVNFNFIAFSHYLSTAGQIFVFFILTVAAAESAIGLAILVVLFRNMRTINVEDLGSLKGMVNRSVIGAHYGLRDWVMQRVTATIMVIYTVALALFL-LTMPSSYAGWKDFFAQTWVQVLTQTTLLAVFLHVWVGIRDVWMDYIKPTGLRLALHAFTIVWLVSCFIYSVKVVWGL
MHFLVLGAVLFAISIVGIFLRKNLIVLLMAIELMLLAVNMNFVAFSHYLGPSGQIFVFFILTVAAAESAIGLAILVVLFRNLNTIHVDDLGSLKGM-NRVVVGAHYGLKDWLGQRITAVVMAVYTLIFAVGALSMGELNYENWRGLFAGGFMRFATFLFFASLMYHAWVGVRDIYMDYIKPTGVRVVLHAVTLLALIGYLGWAAQVLWRL
MHYLVLSALLFGISAMGIFMRKNVLILLMSIELMLLAVNFNFIAFSRYLGSAGQIFVFFVLTVAAAESAIGLAIMVLVYRNRNTINVTDLDSLKGMVDRKLTGAHYGLRDWAMQRATAVLMLIYTVALIVFL-LALPGDYAAWQAFFGQTWVKVFTQISFIALFLHAWVGIRDLWMDYIKPFGLRLFLQVATIVWLAGCMVYSVKVIWG-
MHYLVLAAILFAISVLGIFLRKNVIVLLMAIELMLLAVNYNFIAFSHYLSTAGQIFVFFILTVAAAESAIGLAILVVLFRNLRTINVEDLGSLKGMVNRIVVGAHYGLRDWIMQRVTAVIMAVYTVGIVLAL-LAIPGTHEGWKAFFACTAVRVVTQVTLLAVFAHVWVGMRDLWMDYIKPVGLRLTMHMFTLVWLVGTFVYSVKVVWGM
MHFLSLGAMLFALAVIGIFLRKNLIVLLMSIELMLLAVNMNFVAFSHYLGMHGQVFVFFILTVAAAESAIGLAILVLLFRNKSNINADALDTLQGMSKRIVVGGHYGLRDWLVQRITAVLMVIFTIVVLAQLIFAKEIGYELWAGIFAAQWMKFVTFGVIVALAWHVWVGVRNVWMDYVKSVGLRLTLHVATLIWLVGCAGWAFQVLWRL
MYFLIIGAILFGLGFAGIIIRKNLIILLMCIELMLLAVNTNFIAFAQYLGRSGELFVFFILTVAAAESAIGLAILVLFYRRRGSINVDDMNILKGMVDR---TSRRGYCDWFVQRITALLSGIYAVFLIIFLLIHHPISYAQWHSLFTHLAMKIFTLLVIFSVLWHAWIGMWTIFTDYVKNKPTRLALETIVCLLLVAYFIWAIEFLWIV
MHFLVLAAILFAISVLGIFLRKNVIVLLMAIELMLLAVNFNFIAFSHYLSTAGQIFVFFILTVAAAESAIGLAILVVLFRNLQTINVEDLGSLKGMVNRIVVGAHYGLRDWVLQRVTAVIMAIYTFALVLFL-LAMPSSYEGWKAFFGQTWVQVLTQTTLLAVFMHAWVGIRDLWMDYIKPVGVRLTLHVLTLVWLVSCVIYSIKVVWGL
MHYLVLSAILFTIGLFGFFLRRNLIILLMSVELILLSANMNFIAFSSWFGTAGQVFVFFVLTVAAAEAAIGLAILVLLFRSLNTINVEKLDHLKGMAKRLVVGAHYGTIDFIVQRITAVIMIIYTLVFLVGVLLTPELNYEGWRNLFAFKAFQLLTTLFFISLAWHAWIGVRDIWMDYVKPTGLRLGLQTLTLLWLAGCIIYFAQIIWSL
MHYLILAAILFALGVFGIFFRRNLIALLMSLELILLAVNINFVAFSFWLPSAGQIFVFFILTVAAAEAAIGLAILVLLFRKLNSINVDDVSQLKGMSKKRAVGAHYGTIGFIVQRLTATLLAIYSVFFLLTLLFTP-VTYENWLHLFTFTVLQICVTLVFFTLAWHAWIGIRDVWMDYIDCWMLRLVLFIFTIFWLIAMSMYFCFVIWSL
MHFLSLGAMLFALAVVGIFLRKNLIVLLMAIELMLLAVNINFVAFSYYLGMHGQVFVFFILTVAAAEAAIGLAILVLLFRNKTSINAEDLNTLKGMSKRTVVGAHYGWRDFLVQRITAVLIGVFTLLVLCKLLFTSPIGYDTWAGIFAPQWMKALTFSVIVAVIWHAWVGVCSVWYDYAKPAGLRLVLQALSIIWLVSCGGWAVQVLWRL
MHFLSVGAILFALSVVGIFLRKNLIVLLMAIELMLLAVNTNFVAFAHYLGLHGQVFVFFILTVAAAESAIGLAILVLLFRNKSSIDVETLNTLKGMAKRVVTGAHYGLRDWMVQRVTAVLMALFTVVLLAQVIFTSPIGYETWAGIFAAQWMKFLTFAVVIALVWHAWVGVRDIWMDYVKPVGLRLALHVFTLVWLVGCTGWAFQVLWRL
MHYLILGAILFALGIFGIFFRRNLISLLMSIELMLLAVNINFVAFSVWLPTAGQIFVFFILTVAASEAAIGLAILVLLFRKINSINVDDVARLKGMSTRRVVGAHYGTKDFIVQRVTAVILAVYSVLFLISALFT-SIDYHSWIGFFTFTCFKIAATLAFLSLAWHAWIGVRDIWMDYVKSAGLRLALFVLTVLWLVGSVAYFASIIWSL
MHFLVLAAILFAISVLGIFLRKNVIVLLMAIELMLLAVNFNFIAFSHYLSTAGQIFVFFILTVAAAESAIGLAILVVLFRNLNTINVEDLGSLKGMVNRIVVGAGYGLRDWVMQRVTAVIMALYTVALVLFL-LTAPSSYEAWQSFFKSTWVQVLTQTTIVALLLHVWVGIRDVWMDYVKPVGVRLALHSFTIVWLASCFIYSVKVVWGL
MHYLVLGAVLFTIGLFGFFLRRNLIILLMSVELILLSANMNFVAFSTWMGEAGQVFVFFVLTVAAAEAAIGLAILVLLFRNLNSINVQDLDQLKGMANRLVVGAHYGTLDFLAQRVTAVIMAIYTLVIIGGILFSSELNFETWRGLFSFTVGQLLATLFFLSLSWHAWIGVRDIWMDYVKPAGLRLFLQVLTLLWLVASVVFFAKIIWSL
MHYLTLGAMLFALSVVGIFLRKNLIVLLMAIELMLLAVNTNFVAFSSYLGMHGQVFVFFILTVAAAESAIGLAILVLLFRNKTSINAEDLNSLKGMSKRTVVGAHYGIRDWMVQRVTGVLMALFTIVLLAKLIFSTSVGYDLWAGIFAPQWMKFLTFAVIVSLAWHVWVGVRDIWMDYVKPVGLRLVLNVFTLVWLVGCAGWGIQILWRI
MHFLSLGAMLFALSVIGIFLRKNLIVLLMAIELMLLAVNMNFVAFSHYLGMHGQVFVFFILTVAAAESAIGLAILVLLFRNKSSISVEDLDTLKGMSKRVVVGAHYGLRDWIAQRATAIIMALFTVVVLAQVLLTRPIGYDRWAGIFSAQWMKVLTFVVIVALLYHVWIGMRDVLMDYVKPVVLRLVLQIFSIAWLVGCAGWAIQVLWRL
MHYLVLAALLFGISAMGIYMRKNVLVLLMSIELMLLAVNFNFIAFSQYLGTAGQIFVFFVLTVAAAESAIGLAIMVLVYRNKQTINVADLDTLKGMVKRKLTGAHYGLRDWAMQRATAVVMVLYTVLFFFFLLGMIANDYTEWQALFNKTWVKVFTQVTFIALFLHAWVGIRDLWMDYIKPFYLRLFLQCATVVWLVGCTVYSFFAIWG-
MHFMILGALLFAISVVGIFLRKNLIVLLMAIELMLLAVNMNFVAFSHYLHSAGQVFVFFILTVAAAESAIGLAILVALFRNLNTVNVAELDHLKGMVERIVSGAHYGLRDWLMQRVTGVAMALYSLFMVAFLLTHQPLQFEEWSGLFQNQWMRLASLLFLLNLYLHAWVGVRDILMDYVHPTVLRLTLEALVILALVGCTAWSVQILWSI
MHYLVLAAVMFAISVLGIFLRKNVIVLLMAIELMLLAVNFNFIAFAHYFGTAGQIFVFFVLTVAAAESAIGLAILVVLFRNLATINVEDLGQLKGMSKRIVVGAGYGVKDWIVQRMTAAVMLVYTVLIVLML-LAMPSSYEGWQALFSLTWVQVITQITFIAVVWHLWVGIRDLWMDYIKPDGLRLALHALTAVWLVGCLVYSFVVVWGI
MHFLVLGAMLFALAVTGIFLRKNLIVLLMAIELMLLAVNTNFVAFSHYLGMHGQVFVFFIMTVAAAESAIGLAILVLLMRNHSSIDAEDLNTLKGMSKRIVVGAHYGLRDWLCQRVTAALMALFTLVLLARLIFSKPIGYHQWAGIFHSQWMKSLTFAIIVALAWHAWVGVRDILMDYIHPVGLRLVLQVGALVWLVGCAGWGIQVLWRL
MHFLVLGAILFAISVLGIFLRKNLIVLLMAIELMLLAVNMNFIAFSHYMQLAGQLAVFFILVVAAAESAIGLAILVVLFRNLRTIHVDDLDSLKGMVNRIVVGAHYGLKDWIAQRATAVIMAVYSVILLAAVGAIGPNTYEAWRGLFANGFMKFITFLFFLSLFYHAWIGVRDIWMDYVKPTGIRLVLHVLTIFALLGYAGWATQILWRL
MHFLVLAGILFAISVLGIFLRKNLIILLMAIELMLLAVNYNFIAFSHYLSTAGQIFVFFILTVAAAESAIGLAILVVLFRKLDSINVEDLGSLKGMVNRQVVGAHYGLKDWIVQRATAVIMLVYTAALILFL-LAMPSGYEGWKLLFGQTWVKVLTQTTLIALFLHAWVGIRDLWMDYIKPVGVRLTMHTLTAVWLVSCFIYSLKVVWGL
MHGLAVAGVLFCLGLVGLMVRRNILFVLMSLEIMMNAAALAFIVAGSRWGPDGQVMFILVISLAAAEASIGLAILLQLYRRFHTLDIDAASEMHGMVTNVTNFSRSGLYDWMAQRVSAVVLAAYVVFLLGYIVANPGMGYAEWHALFSNNAMRIFSLLTLVALSAHAWVGMWTISTDYLTPTGVRFLFQAACGIAMFTFFVWGVQIFWGN
MHGLILAAILFVLGLTGLLIRRNLLFMLISLEIMINAAALAFVVAGSYWQPDGQVMYILAITLAAAEASIGLALLLQMYRRRQTLNIDTVSEMRGMVSNASALGRNGVHDWLLIRASAIVIVLYVIYLIGFIATAGDITYEIWRGFFAMALTKVFTLLTLFSILVHAWIGMWQVLTDYIKPLALRLTLQLAIVIALLVYVIYGTIVVWGA
MHLMLLSCMIFVIGLAGVMMRRNVLYILMSLEIVLNAVCLAFVSAGAHWGADGQIMFMLILSLAAAEVSVGLGLILQIHRKHGTLDVDRLKELQGMVTQVTSFSRNGLSDWLIQRVSSLIMLAYFLFI-GYQIAN-GIDYTSWRELHDSTAMKVFTLLAIGAYVSHAWIGLWTVFTDYLTENVVRPVLQIAVVLTLVVYAIWVIQVIWG-
MHGLLLAAILFVLGLTGLIIRRNLLFMLISLEIMINSAALAFVVAGSYWGPDGQVMYILAITLAAAEASIGLALLLQLYRRRQTLNIDTVSEMRGMVSNASALGRNGVHDWLLLRAAAIVIVLYVLYLVGFYVTAPELTYPLWRDFFALRLTKVLTLMALFSILVHAWIGLWQVLTDYVKPLAVRLTLQLAIVVVLMVYVIYGTIVVWGA
MHGLMLAATLFCLGLVGVMTRRNIVFVLMSLEIMLNASGLAFIVAGARWGADGQVMFLMILTLAAAEVAVGLGLIIALYKHFKTIDIDVLSALKGMVTSATNFSRTGLSDWLVQRVSAVVLLAYSLFVFGVFILNPELSFEQWSGIFSNNAVRIFSLMSVLALCGHAWIGMWTVATDYLTTTFVRLAFQLGCAILITVYLLWGIQIFWGS
MHGLILALILFVIGAAGLLVRRNMVFVLMCLEIMMNAAALAFVVAGAAWGPDGQVMFILIITLAAAEASIGLALLIQLHRRFKTVDVDAVSGMKGMVTNVTNLGRSGLSDWLVQRASAVILALYTVFIVGYLLLHPQLDYLTWSGLFERTSMRVFTLLALLSIAAHAWIGLWTVVTDYIKWTNLRLALQAFVILALFVFVVWSVQVLWGA
MHGLILAAVLFVLGLSRLLVRRNLLFMLISLEVMINAAALAFIVTGSYWGADGQVMYILAISLAAAEASIGLALLLQLYRRRHTLNIDTLSEMRGMVNNVSALGRNGVHDWLLLRASSIIIILYVLYLLGFFILAPDLTYEIWHGFFATSMTKVFTLLTLLSILVHAWIGLWQVLTDYVKPLAVRLVSQLAIVVVLLVYLLYGTIVVWGV
MHYLFIGMLMFLIGLLGSVLVKNMIKVLISIEIMLLGVNINFVTFASFCDVDGYIIALFYVGLGAVELAVALYLFYLMFQKKGSDSIEHYKEL--M-KSATGFTGSGSRDWFIQRVSAVILAVYTVVVLGWILCNSGFSYEQWYGFMMTTPMKIMSLLSVLSLVAHAWIGMWQVFTDYVTTNGLRIVLTSAVIIAVLVYAIWAIQIFWAN
MHGLILASILFALGLVGLMMRRNMLFVLMSLEIMMNSAGLAFIVAGTRWGPDGQVMFLLVITLAAAEASVGLALLLQLYRRFKTLDIDAASRLRGMVTNITNLGRSGLSDWLIQRISAVILAVYALFMVLYLLFHPGLDYATWSGLFSQTWMRVFSLLAFISIAAHAWVGLWTVSTDYLKQTGVRFAFQAVVMLAIFVFLVWGVQVLWGA
MTLLLLAAALIGIGIYGALSQQSFVMLMMGLELILNGVMLAAVAFWAFSGPEGQLLTIIVMAVMAIEMAMGFALVVAVFRGKQADMTESLTGLKHMVTNITNLGRSGLSDWLIQRVSAVVLALYTLFVVAYLLFHPNLDYATWSGLFAQTWMRIFSLLAFISMAAHAWVGLWTVSTDYLKHTGVRFGFQAIVILAIFVFLVWGVQVLWGA
MHGLILAAILFVLGLTGLLVRRNLLFMLISLEVMINAAALAFIVAGSYWGADGQVMYILAISLAAAEASIGLALLLQLYRRRHTLNIDTVSEMRGMVSNVSALGRNGVHDWLLLRASAIILTLYILYILGFVVLAQELTFDVWHGFFSSSITKVFTLLALLSILIHAWIGMWQVLTDYVKPLAVRLMLQLAIVVVLVVYLLYGTIVVWGA
MHGLLLAAILFVLGLTGLVIRRNLLFMLICLEIMINAAALAFVVAGSYWGPDGQEMYILAITLAAAEASIGLALLLQLYRRRQTLNIDTVSEMRGMVSNASALGRNGVHDWLLLRASAIVIVLYVLYIVGFVASAGNITYEVWRGFFAMHLTKVFTLLTLFAILVHAWIGMWQVLTDYIKPLAVRLTLQLAIVVALLVYVIYGTVVVWGA
MPGLVLAAMLFCLGLLGILVRRNLVFMLMSLEIMLNAAALAFVVAGSVWQADGQVMFLLVLALAGSEVAVGLALVVQLQRRTKTVDIDTLNRMRGMVTTITSFGRSGLYDWMIQRATAVILLAYTVFILAYLLFNPDLDYVQWKGLFEQTWVRVFSLLTLISTGAHAWIGLWGVSTDYIKPTGPRFLFQAVCGTAMFSFLVWGVQVLWGL
MHGLILAAILFVLGLTGLMIRRNLLFMLISLEVMINAAALAFVVAGSYWGPEGQVMYILAITLAAAEASIGLALLLQLHRRRQNLNIDSVSEMRGMVSNASALGRNGVHDYILVRATAIIIALYIVYMVGFFATSGELTWQIWTGFFASAFTKVFTLLALFSVLVHAWIGMWQVLTDYVKPLAIRLVLQLAIVAALLVYVIYGFVVVWGV
MHGLILATLLFALGLYGVMVRRNLMFMLMSLEIMMNAAALAFVLAGSVWGPDGQVMFILILTLAAAEACIGLAIVLQFYHRFQHLDVDAASEMRGM-RSATGLTGSGSRDWIVQRLSAVILAVYTILILGWILLHPGFDYTAWYGFMMTLPMKIFSLLAILSLVGHAWVGMWTVFTDYITPSAYRLILQCTTIIAVIVFMVWGIQIFWAH
MHALMLSAILFCLGLCGLLMRRNILFILMSLEVMMNAAALAFVAAGSRWVADGQVMFILILTLAAAEASIGLALLLQLYRRFHTMDIDAASEMHGMVTNVTNFSRSGLYDWMAQRVSAVLLAAYFLFLLGFLVCHPNLGYAEWKALFSHTAMRIFSLLALGGLIVHAWVGMWTITTDYLTPTGVRFLVQAACGVLQFVLFVWGVQILWGF
MHGLILAAILFTLGLTGLLIRRNLIFMLISLEVMINSAALAWVVAGSHWGPDGQIFYLLAITLAAAEASIGLALLLQLYRRHHTLNIDILSEMRGMVSNASALGRNGIQDWLLLRASAIIIALYVFYLFGFFAITPNVTYEIWQHFFAAAFTKIFTLLTLFSILIHAWIGLWQVFTDYVKSLPLRLLLQLLVLVVLMVYVFYGTMVVWSV
MHGLILAAILFVLGLTGVIIRRNLLFILISLEIMINAAALAFVVAGSYWGADGQVMYVLAISLAAAEASIGLALLLQLHRRSQNLNIDKVSEMCGMVSNASALGRNGVHDWLLLRAAAMIMTLYVLYILGFIAMSDHLTWHIWRGFFSSSFTKVFTLLTLFSILVHGWIGTWQVLTDYIKPLALRLLLQFAVVVVLLVYAIYGTIVVWGA
MHGLILAAILFVLGLTGLLIRRNLLFMLISLEIMINAAALAFVVAGSYWGADGQVMYILAISLAAAEASIGLALLLQLHRRRNTLNIDTVSEMRGMVTSASALGRNGIHDWLLLRAAAIVITLYVLYILGFIFTADSLTYEIWRGFFASNITKVFTVLTLVSILAHAWIGMWQVLTDYIKPLALRLILQLVIVVALVVYLVYGTLVVWGA
MHGLILAAILFVLGLTGLLIRRNLLFMLISLEVMINAAALAFVVAGSYWAADGQIMYILAISLAAAEASIGLALLLQLYRRRHTLNIDTVSEMRGMVSNVSALGRNGVHDWLLLRASAIVITLYVLYLLGFIITAPSMTYEVWRGFFAISTTKVFTLLTLLSILVHAWVGMWQVLTDYIKPLALRLVLQLAIVVTLLVYLLYGTIVVWGA
MHGLILAAILFTLGFTCLIIRRNLLFMLIGLEIMINASALAFVVAGSYWVPDGQVMYILAITLAAAEASIGLALLLQLHRRRQNLNIDTVSEMRGMVSNASALGRTGIQDWLLLRASAIIIVLYVLYLVGFVATTSDMTYEIWRGFFSSSLTKVFTVLTLLSILVHAWIGMWQVLTDYVKPLAMRLVLQLVIIVALLSYLIYGTIVVWGA
MHGLALSGVLFSLGLIGLMVRRNILFVLMSLEVMMNAAALAFVVAGSRWAADGQIMFILVITLAAAEASIGLAILLQLHRRFHTLDIDAASEMRGMVTNVTNFSRSGLYDWMAQRVSAVILAAYTLFLLGYLFFSSDLSYAEWHGLFSSTGMRIFSLLALVALSVHAWVGMWTISTDYLTPTVVRFLFQAACGIAMFAFFVWGVQILWGI
MHGLILAAILFVLGLTGLVIRRNLLFMLIGLEIMINAAALAFVVAGSYWGTDGQVMYILAITLAAAEASIGLALLLQLHRRRQNLNIDSVSEMRGMVSNASALGRNGVHDYLLVRASAIVLALYIVYLVGFFAISGELTWEIWTGFFSSAFTKVFTLLALFSVLIHAWIGMWQVLTDYIKPLAIRLVLQLAIVVALLVYVIYGFVVVWGV
MHGLILAAILFALGLTGLLIRRNLLFMLISLEIMINAAALAFVVAGSVWGADGQVMYILAISLAAAEASIGLALLLQLHRRRNTLNIDTVSEMRGMVSNASALGRNGIQDWLLLRASAIVITLYVIYLLAFVVGAGPLNYTLWLDFFSSRITQVFTLLTLLCILIHAWIGMWQVLTDYVKPLALRLVLQLAIVVVLVVYLIYGTLVVWGI
MHGLILAAILFVLGLTGLVIRRNLLFMLISLEVMINAAALAFVVAGSYWGADGQVMYILAISLAAAEASIGLALLLQLHRRRQSLNIDSVSEMRGMVSNASALGRNGVHDYILVRASAIVITLYIIYMIGFFAVTGDLTYEVWSGFFGSAFTKVFTLLTLFSILIHAWIGMWQVLTDYVKPVAIRLGLQFVIVVALLVYVIYGFVVVWGV
MHGLILAAILFVLGLTGLIIRRNLLFMLIGLEIMINAAALAFVVAGSYWGTDGQVMYILAISLAAAEASIGLALLLQLHRRRQNLNIDSVSEMRGMVSNASALGRNGVHDFILVRATAIVITLYIIYMIGFFAMNGELTYEIWRGFFASTFTKVFTLLTLISILVHTWIGMWQVLTDYVKSLALRLFLQLAIVVALAVYVIYGFVVVWGV
MHGLLLAAALFALGLTGVMIRRNLLFILMSLEIMMSAAGLAFVVAGSHWGADGQVMYIFIVTLAAAEASIGLALLLQMYRRHHTLDVDVVSEMHGMVTNATAFGRSGVQDWILLRATAIIMTLYILYLLGFIVSAPEMTYGIWKNFFTFGITQVFTILAAVCVLVHAWIGLWQVLTDYIKPVALRLVLQFVVVLVLMVYLISTVVIVWGA
MHGLILAAILFVLGLTGLVIRRNLLFMLIGLEIMINASALAFVVAGSYWGTDGQVMYILAISLAAAEASIGLALLLQLHRRRQNLNIDSVSELRGMVSNASALGRNGVHDFILVRATAIILTLYIIYMVGFFALTSDVTWEVWSGFFASAFTKVFTLLALFSVLIHAWIGMWQVLTDYVKSLALRLTLQLAIVIALVTYVIYGFVVVWGM
MHGLILAAILFVLGLTGLVIRRNLLFMLIGLEIMINAAALAFVVAGSYWGTDGQIMYILAISLAAAEASIGLALLLQLHRRRQNLNIDSVSEMRGMVSNASALGRNGVHDFILVRATSIVMTLYIIYMIGFFAMNGDLTYEVWTGFFSSTFTKVFTLLTLISILVHTWIGMWQVLTDYVKHLALRLFLQLAIVVALVVYVIYGFVVVWGV
MHGLILAAILFVMGFTSIILRRNLLFMLIGLEIMINAAALALVVAGSYWGADGQVMYILAISLAAAEASIGLALLLQLHRRRQTLNIDSVSEMRGMVNNVSALGRNGVHDWLLLRAAAILIALYVVYILGFFVVSGPLTYDMWRGFFAMPFTKVFTLLTLLSILIHGWIGMWQVLTDYVKNLAVRLVVQLIIIIALASYAIYGTFVVWGA
MHGLILAAILFVLGLTGLVIRRNLLFMLIGLEIMINAAALAFVVAGSYWGTDGQVMYILAISLAAAEASIGLALLLQLHRRRQNLNIDSVSEMRGMVSNASALGRNGVHDFILVRATAIVLTLYIVYMVGFFVITSDITWAVWTGFFSSAFTKVFTLLALFSVLIHAWIGMWQVLTDYVKPLAVRMLLQLAIVVALLVYVIYGFVVVWGV
MHGLIFSTILFVISVAGIIIRRNILILLMSIELMLLAVNTNFLIFANMHQAMGGVFVFFILAVAAAETAIGLAIVVAISRKRKTIDLSKLNTLKGMA--VISLTSTGLKDFFVQRVTAVIIALYFAFVLIKAVMLSELNYMSWHDLFIGSFFKVATLITYLAMFLHAWVGIWIICGDYVKCAWISATIMLSFILVYVGCFFWLFAILFFY
MHGLILAAILFVLGLTGLVIRRNLLFMLISLEIMINAAALALVVAGSYWGADGQVMYILAISLAAAEASIGLALLLQLHRRRQNLNIDTVSEMRGMVSNASALGRNGIHDWLLLRGAAMIIALYVLYILAFVIMSAPLTYDVWHGFFASNFTKVFTLLTLFSILVHGWIGMWQVLTDYVKSVAGRLLLQLAVVIVLFVYAIYGTVVVWGV
MHGLILAAILFVLGLTGLVIRRNLLFMLIGLEIMINASALAFVVAGSYWGTDGQVMYILAISLAAAEASIGLALLLQLHRRRQNLNIDSVSEMRGMVSNASALGRNGVHDFILVRATAIVLTLYIIYMVGFFATSGELTYEVWIGFFASAFTKVFTLLALFSILIHAWIGMWQVLTDYVKPLALRLMLQLVIVVALVVYVIYGFVVVWGV
MHVLILACILFSIGFIGVIVRKNTLFILMSLEIMLNAVGVAFIGAGSVWQADGQIMFILILSLAAAEVAIGLALLIRMQRRYQSLDIDKLSEMRGMVNNAATVGRSGVHDFILLRASALILACYVLFMAGFFVITPQVTFEIWHGLFSSLAMKVFTLLAIIAVLVHAWIGTWQVLSDYIKGAFLRGALQFIFTVTLLVYFAAGFLTVWGV
MHGLILAAVLFVLGLTGLVIRRNLLFMLISLEIMINAAALAFVVAGSYWGTDGQVMYILAISLAAAEASIGLALLLQLHRRRQNLNIDSVSELRGMVSNASALGRNGVHDFILVRATAIVLTLYIIYMIGFFATSGTLTWEVWTGFFSSAFTKVFTLLALFSILIHAWIGMWQVLTDYVKPLAVRLVLQLAIVVALVVYVIYGFVVVWGV
MHGLILAAVLFVLGLTSLVLRRNLLFMLIGLEIMINAAALALVVAGSYWGADGQVMYILAISLAAAEASIGLALLLQLHRRRQTLNIDSVSEMRGMVTNASALGRNGIHDWLLLRGAAIVIALYVVYILGFFIFTSHITFDVWHGFFSATFTRVFTLLTLFSILIHGWIGMWQVLTDYVKNVALRLVVQGLVVLALLTYAIYGTIIVWGV
MNGLIFSTLLFVISVAGIIIRRNILILLMSIELMLLAVNTNFLIFANMHHAIGGVFVFFIMAVAAAETAIGLAIVVAIFRKRKTIDLSKLNILRGMA--VISLTSSGVKDFFVQRVTAVIIAVYFAYILIEALCLYALNYDSWHGLFTDMFLRILTLMAYLSVFLHAWVGLWIICGDYIKCAWASATIMLSFILVYVFCFFWLFAILFFY
MHGMALAAILFVLGLVGLLVRRNTLFILMSLEIMMNAAGLAFIVAGQHWGPDGQIMFIMIITLAAAEASIGLGLLIQLQRRFRTLDVDAASEMNGMVTSIMNLGRSGVSDWLIQRVSAVILALYTIFIVAFLLFHSDLDYSAWSSLFAQTWMKVFTLLALLSVAAHAWVGLWIVATDYIKPANIRIATLTVVILALFVFVVWGVQVLWGA
MHILILASVLFLIGFVGVIVRKNALFILMSLEVMLNATGVAFIGAGSVWQADGQVMFMLILTLAAAEVAVGLALLIRMKHQYRSLDIDVLSDLKGMVTNAATLGRSGVHDFILLRASAIVLALYSIFMMGFFIITPEVTFEIWHGLFSNLAMQIFTILAVVAVLFHAWIGIWQVLTDYVKNTMLRGLLQFLFTLTLFVYVAAVLLTVWGV
MHGLILAAILFVLGLTCLVIRRNLLFMLIGLEIMINAAALAFIVAGSYWGADGQVMYILAISLAAAEASIGLALLLQLHRRRQNLNIDSVSELRGMVSNASALGRNGVHDYILVRATAIVLTLYIIYMVGFFATSGTLTWEVWTGFFSSAFTKVFTLLALFSILIHAWIGMWQVLTDYVKPLAIRLPLQLLIVVALLVYVIYGFVVVWGV
MHGLILAAILFVMGLSCLVIRRNLLFMLIGLEVMINSAALAFVVAGSFWGPDGQVMYILAIALAAAEASIGLALLLQLHRHRQNLNIDKVSEMRGMVSNASTFGRSGIHDWLLIRASAIIIALYVIYLVGFVAIN-DITYEVWRGFFASSVTKVFTVLTLLSILVHAWIGLWQVLTDYIKPVALRLVLQFLLVVVLLAYLIYGTIVVWGV
MTLLLLAAALIGIGLYGALSQQSFVMLMMGLELMLNGVMLAAVAFWALSGPEGQLLTIVVMAVMAIEMAMGFALVVAVFRTNQADMTEALSGLKHMVTNITNFGRSGLSDWLIQRVSAVVLALYAVFMVGYLLFHPDLDYATWNGLFAQTWMRIFSLLAFVSLAAHAWIGLWTVVTDYIKPTGIRFTVQIAIILAIFIFLVWGVQVLWGA
MHGLILAAVLFILGFTCLVIRRNLLFMLIGLEVMINAAALAFVVGGSYWNPDGQVMYILAISLAAAEASIGLALLLQLHRQRQDLDIDKVSEMRGMVKNATTLGRNGIQDWLILRASAIVITLYVLYLVGFVAFTSDITYDVWYSFFTASFTQVFTTLTLIAILAHAWVGLWQVLTDYVKCLSLRLLLQFIIIIVLAAYVIYGSIIVWGV
MHGLILAAVLFVLGFTCLVLRRNLLFMLIGLEIMINSAALAFVVGGSYWGTDGQIMYILAISLAAAEASIGLALLLQLHRHRQNLNIDTVSEMRGMVSNSSTLGRTGIQDWLFLRATAIIIFLYVLYFVGFVATT-DITYEVWRGFFSSSLTKVFTLLTLLSILIHAWIGMWQVLTDYIKPIALRLTLQLIIVIALLVYLIYGTIVVWGV
MHGLTLAAVLFVLGLTSLVLRRNLLFMLIGLEIMINAAALALVVAGSYWGTDGQVMYILAISLAAAKASIGLALLLQLYRRRQTLNIDTVSEMRGMVSNASALGRNGIHDWLLLRAAAILITLYILYILGFVVMTGTLTYDVWRGFFASSFTKVFTLLTLFSILVHGWIGMWQVLTDYVKPLATRLLLQLVIVVALLSYAIYGTVVVWGV
