# Supplementary material for: Inter-protein residue covariation information unravels physically interacting protein dimers
Source: BMC Bioinformatics. 2020 Dec 17;21:584. doi: 10.1186/s12859-020-03930-7 (PMC7745481; doi:10.1186/s12859-020-03930-7)
Supplement: Supplementary file 5 — Additional file 5. Final ER-MSAs at different ASA thresholds. Available on Mendeley data (http://dx.doi.org/10.17632/9bk2r55286.1). [file 12859_2020_3930_MOESM5_ESM.zip › Additional file 2/Final ER-MSAs/Negative ER-MSA dataset/ASA0.0/paired_MSA/4hea-K-2y69-A/MSA_IDs.txt]

sp|Q56226|NQO11	sp|P00396|COX1_
tr|A0A1Q7PN68|A	tr|A0A1G1HUL3|A
tr|A0A1Q3P4I9|A	tr|A0A1J5L1R8|A
tr|A0A1F8L6P6|A	tr|A0A136L0J1|A
tr|A0A1G0MJL9|A	tr|A0A1G0MJN7|A
tr|A0A136NZP5|A	tr|A0A136NM35|A
tr|A0A1Z3HIU3|A	tr|A0A1Z3HU86|A
tr|A0A1F6CA80|A	tr|A0A1F6CJB6|A
tr|A0A1Q4CY21|A	tr|A0A1Q4CQL1|A
tr|K2I831|K2I83	tr|K2HAS3|K2HAS
tr|A0A1G0LJW2|A	tr|A0A1G0LPI6|A
tr|A0A1U7DH03|A	tr|A0A1U7DHB8|A
tr|A0A1X0YAL7|A	tr|A0A1X0Y417|A
tr|B6B482|B6B48	tr|A0A132C057|A
tr|A0A1W9HYF7|A	tr|A0A1W9HT41|A
tr|A0A1Q6UM31|A	tr|A0A1Q7TCY1|A
tr|A0A1H8G8F8|A	tr|A0A1H8B2R1|A
tr|A0A0P7WCT7|A	tr|A0A0P7WYE2|A
tr|A6FR04|A6FR0	tr|A4EQ92|A4EQ9
tr|A0A1J0AC38|A	tr|A0A1J0AA19|A
tr|A0A1F9PXH5|A	tr|A0A1F9PT47|A
tr|K9W1Q6|K9W1Q	tr|K9W522|K9W52
tr|A0A143B3V1|A	tr|A0A143BA51|A
tr|Q2CCJ1|Q2CCJ	tr|Q2CBH0|Q2CBH
tr|A0A1C0VJL1|A	tr|A0A1J5GRF7|A
tr|A0A1E4C4M6|A	tr|A0A1E4CTE4|A
tr|A0A1G2WHQ6|A	tr|A0A1G2W4B0|A
tr|A0A1Y6BWV8|A	tr|A0A1Y6B6H9|A
tr|A0A0D6ADW7|A	tr|A0A0D6AA48|A
tr|A0A0P8DFV9|A	tr|A0A0P8DEY1|A
tr|A0A1Y5SID5|A	tr|A0A1Y5TM99|A
tr|A0A1Y5T957|A	tr|A0A1Y5SHB5|A
sp|A7HY39|NUOK_	tr|A7HQW0|A7HQW
tr|A0A1J5BAT6|A	tr|A0A1F3NW10|A
tr|A0A1G1E2X1|A	tr|A0A1G1E2I1|A
tr|K9TZD6|K9TZD	tr|K9TUZ9|K9TUZ
tr|A0A1M6BD54|A	tr|A0A1M6JAB1|A
tr|A0A059IPY2|A	tr|A0A059IIT7|A
tr|L8N1L1|L8N1L	tr|L8MX73|L8MX7
tr|A0A0C1XPD6|A	tr|A0A0C1Y7S7|A
tr|A0A192IJF2|A	tr|A0A1M3AXY2|A
tr|B0JHQ2|B0JHQ	tr|B0JGB1|B0JGB
tr|A0A099TDD2|A	tr|A0A099TB11|A
tr|K9XS10|K9XS1	tr|K9XQV2|K9XQV
tr|A0A1I6ZL03|A	tr|A0A1I6YFG6|A
tr|A0A0U1NIR5|A	tr|A0A0U1NJD5|A
tr|J9Z206|J9Z20	tr|D0RRK6|D0RRK
tr|A0A0A8K415|A	tr|A0A0A8K253|A
tr|A0A1X6ZEL6|A	tr|A0A1X6YY44|A
tr|J5PMU8|J5PMU	tr|J6UFK9|J6UFK
tr|C7D819|C7D81	tr|C7DCB0|C7DCB
tr|A0A1C0V213|A	tr|A0A1C0UZC7|A
tr|M1WZ79|M1WZ7	tr|M1WUU4|M1WUU
sp|B1XWB1|NUOK_	tr|B1Y7T0|B1Y7T
tr|A0A0X3TXN0|A	tr|Q1GE93|Q1GE9
tr|K9X2E9|K9X2E	tr|K9WYW3|K9WYW
tr|A0A0S8KTX5|A	tr|A0A1J4S939|A
tr|U5QEZ1|U5QEZ	tr|U5QK43|U5QK4
tr|A0A1X0T5G5|A	tr|A0A1T4PP32|A
tr|A0A1S1SHC6|A	tr|A0A1S1T6P8|A
tr|A0A1N7IL27|A	tr|A0A1N7IN54|A
tr|K9GPQ4|K9GPQ	tr|K9H2I2|K9H2I
tr|A8LIV4|A8LIV	tr|A8LRT8|A8LRT
sp|Q1IS42|NUOK2	tr|Q1IUK7|Q1IUK
tr|A0A0N7LC49|A	tr|A0A0P1BZZ4|A
tr|A0A1W6ZW70|A	tr|A0A1W6ZMJ5|A
tr|A0A1V8RW88|A	tr|A0A1V8RNF3|A
tr|A0A0A0D9P2|A	tr|A0A0A0DF83|A
tr|A0A1C7P4S7|A	tr|A0A1C7NVA9|A
tr|X6GG16|X6GG1	tr|A0A1C2E8T6|A
tr|A0A0M2R751|A	tr|A0A0M2R7B8|A
tr|A0A1G3HRL5|A	tr|A0A1G3HMU1|A
tr|A0A1G0AKS8|A	tr|A0A1G0AMC9|A
tr|L8LK88|L8LK8	tr|K9XKQ7|K9XKQ
tr|D4H179|D4H17	tr|D4H6R8|D4H6R
tr|A0A0T7BUY1|A	tr|K9UUD2|K9UUD
tr|A0A1M6HDX3|A	tr|A0A1M6HAN1|A
tr|S9RPD0|S9RPD	tr|S9QFC0|S9QFC
tr|A0A1Y5T3W6|A	tr|A0A1Y5SAD3|A
tr|A0A1C3K7E0|A	tr|A0A1C3K4A6|A
tr|A0A1M3BHK4|A	tr|A0A021X527|A
sp|C3MEY7|NUOK2	tr|C3MH24|C3MH2
tr|A0A1E3H809|A	tr|A0A1E3H5P4|A
tr|A0A0B3RW45|A	tr|A0A0B3SMK7|A
tr|A0A0J5QGQ8|A	tr|A0A0J5TAE3|A
tr|A0A0N8GE80|A	tr|A0A0N8GFG4|A
tr|A0A1E5QI80|A	tr|A0A1E5QMF3|A
tr|G6FU65|G6FU6	tr|G6FYD0|G6FYD
tr|A0A0N8IB55|A	tr|A0A0N8IBM0|A
tr|A0A1M4MY17|A	tr|A0A1B7YZB7|A
tr|L8M6D1|L8M6D	tr|L8LXR9|L8LXR
tr|A9E0B4|A9E0B	tr|A9E8P9|A9E8P
tr|D4TRT9|D4TRT	tr|D4TTK6|D4TTK
tr|A0A1Y1SLP7|A	tr|A0A1Y1SQA1|A
tr|F4QQW7|F4QQW	tr|F4QSZ1|F4QSZ
tr|A0A1F8VC14|A	tr|A0A0R0MC00|A
tr|D8FV56|D8FV5	tr|D8FZL2|D8FZL
tr|K9WI85|K9WI8	tr|K9WH04|K9WH0
tr|A0A1N7KV79|A	tr|A0A1N7QMJ7|A
tr|K9PAJ6|K9PAJ	tr|K9P9U2|K9P9U
tr|A0A1F4DP14|A	tr|A0A1F4EY85|A
tr|A0A1M6L5S2|A	tr|A0A1M6G1A4|A
tr|A0A0T6ANA2|A	tr|A0A1Q3MN03|A
tr|A0A0W7WEL1|A	tr|A0A0W7WN16|A
tr|A0A0H4KX36|A	tr|A0A0H4L9P7|A
tr|K9RPQ7|K9RPQ	tr|K9RED9|K9RED
tr|D0D448|D0D44	tr|D0D6S5|D0D6S
tr|A0A1Y5SBB0|A	tr|A0A1Y5S6H3|A
tr|A0A1Y5S2B8|A	tr|A0A1Y5S8Q0|A
tr|A0A0B4BIC2|A	tr|A0A0B4D314|A
tr|K2KK58|K2KK5	tr|K2JZM1|K2JZM
tr|A0A081MKW2|A	tr|A0A081MSM0|A
tr|A0A1M7ZND9|A	tr|A0A1M7Z553|A
tr|A0A1M5YZX7|A	tr|A0A1M5WA37|A
sp|Q11JJ6|NUOK_	tr|Q11FG6|Q11FG
tr|A0A0A0DN91|A	tr|A0A0A0DN18|A
tr|A0A0F5FUG1|A	tr|A0A0F5FS57|A
tr|A0A1M7S023|A	tr|A0A1M7TPC7|A
tr|Q46HL6|Q46HL	tr|Q46GX4|Q46GX
tr|A0A0H5D641|A	tr|A0A0H5DB52|A
sp|A0LRJ1|NUOK_	tr|A0LS53|A0LS5
tr|A0A0V7ZPD3|A	tr|A0A0V7ZPB4|A
tr|K9ZBJ8|K9ZBJ	tr|K9Z940|K9Z94
tr|V9VRE7|V9VRE	tr|V9VT91|V9VT9
tr|A0A1B7VJY5|A	tr|A0A1B7VV58|A
tr|A0A0Q7TZS2|A	tr|A0A0Q7TMM2|A
tr|A0A1U7JFM1|A	tr|A0A1U7JCK8|A
tr|A0A0G3BGJ7|A	tr|A0A0G3BLE9|A
tr|G8PJR9|G8PJR	tr|G8PRR5|G8PRR
tr|I3TM18|I3TM1	tr|I3TKN0|I3TKN
tr|F4XST9|F4XST	tr|F4XVA6|F4XVA
tr|A0A1L9QK66|A	tr|A0A1L9QU06|A
tr|G2KSS6|G2KSS	tr|G2KQ59|G2KQ5
tr|A0A085FSE8|A	tr|A0A124GBG5|A
sp|A1K5B8|NUOK_	tr|H0Q0N2|H0Q0N
tr|A0A1G1AVL6|A	tr|A0A1G1AX75|A
tr|A0A1G1AZT5|A	tr|A0A1G1AZ30|A
tr|A3K1E7|A3K1E	tr|A3JZF6|A3JZF
tr|A0A076JZZ1|A	tr|A0A076K1J7|A
tr|A0A0N1AD54|A	tr|B6BV08|B6BV0
tr|Q8DL29|Q8DL2	tr|Q8DHE9|Q8DHE
tr|A0A0D2W4L7|A	tr|A0A0D2UPE2|A
tr|A0A1Q3V0Z3|A	tr|A0A1Q3V9Z4|A
tr|A0A177P0S0|A	tr|A0A177PNK2|A
tr|H1XWE2|H1XWE	tr|H1XPM8|H1XPM
sp|P26524|NU4LC	tr|P73907|P7390
tr|K9U9S8|K9U9S	tr|K9UL17|K9UL1
tr|D5X421|D5X42	tr|D5X617|D5X61
sp|A9WFC1|NUOK_	tr|A9WF39|A9WF3
tr|A0A1D2SI11|A	tr|A0A1D2SHH3|A
tr|A0A1T4ST38|A	tr|A0A1T4K7I7|A
tr|A0A1Q4D7B8|A	tr|A0A0M4Q436|A
tr|F6EMX7|F6EMX	tr|F6ES71|F6ES7
tr|A0A0F2QJB6|A	tr|A0A0F2QKX3|A
tr|A0A059KKN1|A	tr|A0A059KLY1|A
tr|A0A1G0CYB1|A	tr|A0A1G0DYA1|A
tr|S9QLJ3|S9QLJ	tr|S9QGX2|S9QGX
tr|B1WPK1|B1WPK	tr|E0UL92|E0UL9
tr|A0A1R3WE24|A	tr|A0A1R3X7G5|A
tr|I0AK30|I0AK3	tr|I0AJE7|I0AJE
tr|A0A1A9FK34|A	tr|A0A1A9FHW4|A
tr|A0A0Q7D2F0|A	tr|A0A1D2TX00|A
tr|A0A1E4GB43|A	tr|A0A1E4FDB1|A
tr|A0A0M1JY72|A	tr|A0A0M1JYK3|A
tr|J2VTS9|J2VTS	tr|J3HKM1|J3HKM
tr|A0A0F5YH46|A	tr|A0A0F5YCS2|A
tr|D4ZRU5|D4ZRU	tr|D5A510|D5A51
tr|A0A1Q3ZFA7|A	tr|A0A1Q3ZMR3|A
tr|Q115G8|Q115G	tr|Q119R5|Q119R
sp|Q47LF4|NUOK_	tr|Q47P89|Q47P8
tr|D1A461|D1A46	tr|D1ADR7|D1ADR
tr|A0A0N0D9U9|A	tr|A0A0M9EFQ5|A
tr|A0A1B1PL96|A	tr|A0A1B1PTZ9|A
tr|A0A1Y5TG73|A	tr|A0A1Y5SJ69|A
tr|A0A0D8ZT42|A	tr|A0A0D8ZS69|A
tr|A0A1G6WAE2|A	tr|A0A1G7B5C7|A
tr|G0AJY8|G0AJY	tr|G0A8M6|G0A8M
tr|A0A1M3JVF9|A	tr|A0A1F4IT35|A
tr|A0A127EYI8|A	tr|A0A127EVB8|A
sp|Q2YNF3|NUOK_	tr|Q2YMI8|Q2YMI
tr|A0A135HWT8|A	tr|A0A135I149|A
tr|D3EPX7|D3EPX	tr|D3EQZ7|D3EQZ
tr|A0A1E4IG20|A	tr|A0A1E4IM40|A
tr|B4CV19|B4CV1	tr|B4DA34|B4DA3
tr|A0A1F9ZEF7|A	tr|A0A1G0AJD1|A
sp|Q5P1E0|NUOK_	tr|Q5P2F1|Q5P2F
tr|B0BZW5|B0BZW	tr|B0C0A2|B0C0A
tr|A0A0F7K4L5|A	tr|A0A0F7JS56|A
tr|N6YR41|N6YR4	tr|C4ZNF4|C4ZNF
tr|M2U8H7|M2U8H	tr|M2U920|M2U92
tr|A0A081B941|A	tr|A0A081BAE6|A
tr|A0A0Q6M8J7|A	tr|A0A0Q6LYC0|A
tr|K9T0G7|K9T0G	tr|K9T2K7|K9T2K
tr|F4FDJ2|F4FDJ	tr|F4F7C6|F4F7C
tr|V8D0R4|V8D0R	tr|A0A1X1BCA3|A
tr|A0A1M5GWA5|A	tr|A0A1M5PGK3|A
tr|A0A1Y5XUE9|A	tr|A0A1W2E5K4|A
tr|A0A1M4TPF3|A	tr|A0A1M4U4U2|A
tr|A0A086XX63|A	tr|A0A086Y7M5|A
tr|A0A075MPC7|A	tr|A0A0P0UPF7|A
tr|W0SE22|W0SE2	tr|W0SFK2|W0SFK
tr|A0A0L1JJK2|A	tr|A0A0L1JN00|A
tr|C7RL72|C7RL7	tr|C7RP99|C7RP9
tr|A0A143DET3|A	tr|A0A143DE64|A
tr|A0A1J5CJC6|A	tr|A0A1J4S1E3|A
tr|A0A0U3EAT4|A	tr|A0A0U3EQN7|A
tr|U5DP46|U5DP4	tr|U5DFX9|U5DFX
tr|A0A1F5UPF9|A	tr|A0A1F5V1I1|A
tr|C7QCP2|C7QCP	tr|C7QBL2|C7QBL
tr|W5WMA7|W5WMA	tr|W5WBM3|W5WBM
tr|A0A1Q8C735|A	tr|A0A1Q8C5V2|A
tr|A0A1Q6DJM0|A	tr|A0A0F2NGS1|A
tr|V4JAW9|V4JAW	tr|V4J9D7|V4J9D
tr|K9S310|K9S31	tr|K9S2D8|K9S2D
tr|A0A0S8BMS4|A	tr|A0A0S8BLV6|A
tr|A0A1L9NYC4|A	tr|A0A1L9NYM1|A
tr|A0A1G0X180|A	tr|A0A1G0X778|A
tr|E0MJJ9|E0MJJ	tr|E0MPC1|E0MPC
tr|D6ZYP4|D6ZYP	tr|D7A1T4|D7A1T
tr|D5BPB2|D5BPB	tr|D5BSW5|D5BSW
tr|H6RQY4|H6RQY	tr|H6RW83|H6RW8
tr|A4BTQ4|A4BTQ	tr|A4BQS2|A4BQS
tr|A0A0Q6BN06|A	tr|A0A0Q6BMH4|A
tr|F4QYQ8|F4QYQ	tr|F4QWU3|F4QWU
tr|A0A1W9LBQ7|A	tr|A0A1W9L5Z2|A
tr|A0A0K8NZ43|A	tr|A0A0K8P125|A
tr|A8PM93|A8PM9	tr|A8PL77|A8PL7
tr|A0A0K0XTP4|A	tr|A0A0K0XWA4|A
sp|B8EIM7|NUOK_	tr|B8EPK2|B8EPK
tr|F3KQ08|F3KQ0	tr|F3KTG0|F3KTG
tr|F4GMK0|F4GMK	tr|F4GW92|F4GW9
tr|A0A1Q3VZE4|A	tr|A0A0Q6ZC08|A
sp|B2IHV6|NUOK_	tr|B2IGJ7|B2IGJ
tr|B4W1D4|B4W1D	tr|B4VUQ8|B4VUQ
tr|K9YAI2|K9YAI	tr|K9YHR0|K9YHR
tr|D2SDG1|D2SDG	tr|D2SDS0|D2SDS
tr|A0A1G9Z241|A	tr|A0A1G9UQI9|A
tr|A0A1K0FN53|A	tr|A0A1K0GNQ1|A
tr|A0A1K2HNB1|A	tr|A0A1K2HG35|A
tr|A0A0P0ADR0|A	tr|A0A0P0AA21|A
sp|Q0A785|NUOK_	tr|Q0ABY8|Q0ABY
tr|A0A098GDS6|A	tr|A0A098GAL3|A
tr|A0A0B2BA93|A	tr|A0A0B2B9W3|A
tr|F7QMC5|F7QMC	tr|F7QHV2|F7QHV
tr|A0A011UUM9|A	tr|A0A011ST33|A
tr|A0A0N7J8S6|A	tr|A0A0P0MEJ4|A
tr|A0A0M2WHZ5|A	tr|L9PM35|L9PM3
tr|A0A0K2DFX4|A	tr|A0A0K2DJ06|A
tr|V4QZE0|V4QZE	tr|V4RHZ0|V4RHZ
tr|A0A1E2S286|A	tr|A0A1E2RYV2|A
tr|A0A0U3MZW8|A	tr|A0A0U3D4M5|A
tr|A0A0H4VIE8|A	tr|A0A0H4W6Q0|A
tr|A0A171DDI3|A	tr|A0A171BE05|A
tr|A0A1G3JE55|A	tr|A0A101VMT8|A
tr|A0A1M6FM73|A	tr|A0A1M6JHF9|A
tr|U5T5S2|U5T5S	tr|U5T244|U5T24
tr|A0A1U7DBL3|A	tr|A0A1U7D6L4|A
tr|A0A0C5J069|A	tr|A0A0C5IXT0|A
tr|A0A0Q8QFG4|A	tr|A0A0Q8QDS9|A
sp|Q20Z48|NUOK_	tr|Q6NBJ6|Q6NBJ
sp|A7IP97|NUOK_	tr|A7IPC1|A7IPC
tr|C1F219|C1F21	tr|C1F1D0|C1F1D
tr|A0A1Q3JZC4|A	tr|A0A1E4HE06|A
tr|A0A0Q7KBX6|A	tr|A0A0Q7QGS5|A
tr|D2PVQ1|D2PVQ	tr|D2PTX3|D2PTX
tr|C7R0Q6|C7R0Q	tr|C7R4P5|C7R4P
tr|V6KHC8|V6KHC	tr|V6L399|V6L39
tr|Q092S8|Q092S	tr|E3FRE5|E3FRE
tr|A0A0P7ADU9|A	tr|A0A0N8H0T7|A
tr|A0A0N8PN44|A	tr|A0A0N8PNF7|A
tr|A0A126RJW4|A	tr|A0A126RJF6|A
tr|A0A1V4CB19|A	tr|A0A0T2ZLV4|A
tr|A0A1S8D236|A	tr|A0A1S8D716|A
tr|A0A164AC05|A	tr|A0A163Z5V3|A
tr|Q4C9Z5|Q4C9Z	tr|Q4C8J2|Q4C8J
tr|A0A1U9ZZY7|A	tr|A0A1U9ZRG4|A
tr|A0A1W2FUS6|A	tr|A0A1W2DP84|A
tr|A0A1W1WZN6|A	tr|A0A1W1XZ73|A
tr|A0A1G0QYD6|A	tr|A0A1G0N9E5|A
tr|A0A1E4MKW0|A	tr|I4W3E1|I4W3E
tr|A0A1D9BH58|A	tr|A0A1D9BAP4|A
tr|A6GS85|A6GS8	tr|A6GLS4|A6GLS
tr|A0A1B1YRA6|A	tr|A0A1B1YR17|A
tr|A0A0Q4Y9J3|A	tr|A0A0Q4YGX6|A
tr|A4G634|A4G63	tr|A4G458|A4G45
tr|A0A0Q8Q7N6|A	tr|A0A0Q8Q7S2|A
tr|S9PDY9|S9PDY	tr|S9PNF1|S9PNF
tr|A0A1B3W9V5|A	tr|A0A0H1AN57|A
tr|D2AS81|D2AS8	tr|D2B068|D2B06
tr|A0A0C2J5H6|A	tr|A0A0C2JCL2|A
tr|A0A0K1JMS0|A	tr|A0A0K1JKP7|A
tr|H8MMT9|H8MMT	tr|H8MW69|H8MW6
tr|Y0KID2|Y0KID	tr|Y0KEY1|Y0KEY
tr|A0A193LG40|A	tr|A0A193LIW1|A
tr|A0A0L0IZV7|A	tr|A0A0L0J3G6|A
tr|A0A147GZ66|A	tr|A0A147GNJ8|A
tr|F2IY01|F2IY0	tr|F2IZ96|F2IZ9
tr|A0A1R1I502|A	tr|A0A1R1ICL3|A
tr|A0A0N8K4C5|A	tr|A0A0P7VE69|A
tr|E1IHS5|E1IHS	tr|E1IGZ7|E1IGZ
tr|A0A0Q7RYP7|A	tr|A0A0Q7SEF3|A
tr|A0A0F0F083|A	tr|A0A0F0EP01|A
tr|D1BBD8|D1BBD	tr|D1BFY8|D1BFY
tr|A0A0B6WVY3|A	tr|A0A0B6X0K0|A
tr|A0A0D6P727|A	tr|A0A0D6P4P5|A
tr|W8X2Y5|W8X2Y	tr|W8X0S6|W8X0S
sp|C5C0R7|NUOK_	tr|C5C514|C5C51
tr|A0A1L7F174|A	tr|A0A1L7F345|A
tr|A0A1V2QS32|A	tr|A0A1V2QAI4|A
tr|A0A1H7LVN0|A	tr|A0A1H7N8S1|A
tr|C6WNA5|C6WNA	tr|C6WCY8|C6WCY
tr|E6SAJ0|E6SAJ	tr|E6SCC0|E6SCC
tr|A0A1K1NHV4|A	tr|A0A1K1ND84|A
tr|A0A160DST7|A	tr|A0A160DWQ7|A
tr|A0A0N0XKI3|A	tr|A0A0N0XIW6|A
sp|A8I413|NUOK_	tr|A8IDL5|A8IDL
tr|E2CCJ3|E2CCJ	tr|E2CBD6|E2CBD
tr|B6JH39|B6JH3	tr|B6JDB6|B6JDB
tr|F2I0X8|F2I0X	tr|F2I0E6|F2I0E
tr|A0A142HKW0|A	tr|A0A142HL62|A
tr|A0A1H2FNX8|A	tr|A0A1H2KAZ0|A
tr|A0A0G2ZGC9|A	tr|A0A0G2ZGS2|A
tr|A0A1Y5SNH9|A	tr|A0A1Y5SLP8|A
tr|A0A0F3K8D6|A	tr|A0A0F3KLP3|A
tr|A0A1G1P7P4|A	tr|A0A1G1PA31|A
tr|G9ZXF3|G9ZXF	tr|G9ZW86|G9ZW8
tr|F5R8C4|F5R8C	tr|F5RCT4|F5RCT
tr|A0A191TNB5|A	tr|A0A191TKE3|A
tr|A0A1H6WEJ4|A	tr|A0A1H6UCS6|A
tr|D3Q940|D3Q94	tr|D3PW64|D3PW6
tr|K6W8B8|K6W8B	tr|K6VLN8|K6VLN
tr|A0A1B6YCQ8|A	tr|A0A1B6YCZ4|A
tr|A0A1E4JYN0|A	tr|A0A1E4JVU7|A
tr|A0A0E3V123|A	tr|A0A0E3ZN20|A
tr|A0A1M3J5T5|A	tr|A0A1M3ISS3|A
tr|A0A099D940|A	tr|A0A099DB28|A
tr|A0A0D8FWY8|A	tr|A0A0D8FWS3|A
tr|G2IXB0|G2IXB	tr|G2J0T0|G2J0T
tr|H2CA50|H2CA5	tr|H2CKQ9|H2CKQ
tr|K5ZIP3|K5ZIP	tr|K5ZJF3|K5ZJF
tr|A0A1T5N973|A	tr|A0A1T5P7A7|A
sp|Q0BSL2|NUOK_	tr|Q0BPU6|Q0BPU
tr|A0A1Y2R7U2|A	tr|A0A1Y2RG54|A
tr|M0CW08|M0CW0	tr|M0D3D3|M0D3D
tr|A0A1E4ZHX9|A	tr|A0A1S9D3G0|A
tr|A0A1K1N7L8|A	tr|A0A1T5ARI4|A
tr|A0A0N1BIV6|A	tr|A0A0N1LGN2|A
tr|F4G4C3|F4G4C	tr|F4GGP9|F4GGP
tr|I4B4P2|I4B4P	tr|I4B3Z3|I4B3Z
tr|A0A1A6DUJ5|A	tr|A0A1A6DTP6|A
tr|A0A1F3RQJ6|A	tr|A0A1F3TYY3|A
tr|A0A0W8ELI5|A	tr|A0A0W8EFG1|A
tr|A0A173MNB6|A	tr|A0A1N7LYL4|A
tr|A0A1M4X2J5|A	tr|A0A1M5FCV6|A
tr|A0A0P6YEC9|A	tr|A0A0N8GRN7|A
tr|A0A1Q4AZ77|A	tr|A0A1M3L8S4|A
tr|A0A0F6TS63|A	tr|A0A0F6TS73|A
tr|A0A085WV46|A	tr|A0A085W9U8|A
tr|A0A1F9WF21|A	tr|A0A1F9TYW7|A
tr|A0A163CP36|A	tr|A0A161SF44|A
tr|U1ZR59|U1ZR5	tr|U7U6B8|U7U6B
tr|A0A1T4N9P1|A	tr|A0A1T4M195|A
tr|C8XBD1|C8XBD	tr|C8XFI4|C8XFI
tr|A9BNA4|A9BNA	tr|A9BSV8|A9BSV
tr|A0A146G821|A	tr|A0A146GCU7|A
sp|A9HN78|NUOK_	tr|A9HP37|A9HP3
tr|A0A1G3J5U2|A	tr|A0A1G3J5D2|A
tr|A0A0P6YI41|A	tr|A0A0P6XYE5|A
tr|A0A0C1LF76|A	tr|A0A0C1NUC4|A
tr|A0A151C1R5|A	tr|A0A151BW05|A
tr|A0A099CWN7|A	tr|A0A099CSN0|A
tr|A0A0F6YJI3|A	tr|A0A0F6SF76|A
tr|A0A0Q4H1R3|A	tr|A0A0Q4GQL3|A
tr|A0A1Q4FNU0|A	tr|A0A1Q4F7Q9|A
tr|A0A1M5JAF3|A	tr|A0A1M4XLF1|A
tr|E0TDV8|E0TDV	tr|E0TD51|E0TD5
tr|A0A1M3N9M7|A	tr|A0A0S8ETJ5|A
tr|G5ZVT3|G5ZVT	tr|G5ZXR8|G5ZXR
tr|F5XLU3|F5XLU	tr|F5XS04|F5XS0
sp|Q01UN6|NUOK2	tr|Q01PD1|Q01PD
tr|A0A0Q6FGV0|A	tr|A0A0Q6FJE6|A
tr|K6WK07|K6WK0	tr|K6XDM9|K6XDM
tr|A0A0U9HKQ3|A	tr|A0A0U9HL71|A
tr|S6AJR7|S6AJR	tr|S6AB16|S6AB1
tr|Q0APY0|Q0APY	tr|Q0AMG8|Q0AMG
tr|W5Y705|W5Y70	tr|W5Y7X7|W5Y7X
tr|A0A0K1F954|A	tr|A0A0K1FC13|A
tr|A0A1R4J2N7|A	tr|A0A1R4KMY4|A
tr|A0A1H1VHK5|A	tr|A0A1H1S959|A
tr|A0A0P6WVX7|A	tr|A0A0P6XLR5|A
tr|D1BW15|D1BW1	tr|D1BTQ5|D1BTQ
tr|A0A143PFT4|A	tr|A0A143PTZ3|A
tr|B5JJM9|B5JJM	tr|B5JH87|B5JH8
tr|A0A0G3XH52|A	tr|A0A0G3XIX5|A
tr|Q11RU5|Q11RU	tr|Q11SZ5|Q11SZ
tr|A0A1V0DAF5|A	tr|A0A1V0DEQ1|A
sp|C1DCB3|NUOK_	tr|C1DA53|C1DA5
tr|C6XJX3|C6XJX	tr|C6XR86|C6XR8
tr|A1WLN4|A1WLN	tr|A1WHN8|A1WHN
tr|A9FH91|A9FH9	tr|S4XJ71|S4XJ7
tr|A0A1T5J7M3|A	tr|A0A1T5KZF1|A
tr|A0A1U7MUH9|A	tr|A0A1U7MNU5|A
tr|A0A0R2R1G8|A	tr|A0A0R2R1V4|A
tr|A0A0J5JD70|A	tr|A0A0J5GCM8|A
tr|E6SMH9|E6SMH	tr|E6SGA9|E6SGA
tr|A0A0Q9LYT7|A	tr|A0A0Q9SQ91|A
tr|A0A0K2SKN9|A	tr|A0A0K2SFZ8|A
tr|A0A1E8CXK6|A	tr|A0A1E8CU40|A
sp|Q2S2L3|NUOK_	tr|Q2S0S6|Q2S0S
sp|A1AVS2|NUOK_	tr|A1AV81|A1AV8
tr|D5UVI3|D5UVI	tr|D5UU37|D5UU3
tr|A6Q8J9|A6Q8J	tr|I2K5B4|I2K5B
sp|Q6YXQ1|NU4LC	tr|Q1XGD3|Q1XGD
tr|S0EV38|S0EV3	tr|S0ESU6|S0ESU
tr|G2LFZ5|G2LFZ	tr|G2LKE9|G2LKE
tr|A0A1J5TWM5|A	tr|A0A1J5UA14|A
tr|A0A127FB61|A	tr|A0A127FDJ7|A
tr|A0A0K1P823|A	tr|A0A0K1P9Q6|A
tr|A0A1B1ADE4|A	tr|A0A1B1ALC3|A
tr|A0A0M8KMP8|A	tr|A0A1P8NBB7|A
tr|A0A1B1NFR1|A	tr|A0A1Q9UQ62|A
tr|A0A062XK92|A	tr|A0A062Y0E8|A
tr|D0MI28|D0MI2	tr|D0MDE3|D0MDE
tr|A0A1G3QXT7|A	tr|A0A1G3QL23|A
tr|D0LZ04|D0LZ0	tr|D0LN57|D0LN5
tr|A0A0R0BQR4|A	tr|A0A0R0BRR7|A
tr|D3FDL6|D3FDL	tr|D3F355|D3F35
tr|M0MMC9|M0MMC	tr|M0MR70|M0MR7
tr|A0A1L6LS95|A	tr|A0A1L6L272|A
tr|R1F0T9|R1F0T	tr|R1HD21|R1HD2
tr|H0E149|H0E14	tr|H0E8H5|H0E8H
tr|A0A017T0K8|A	tr|A0A017TE76|A
tr|A0A1G3E2A3|A	tr|A0A1G3EPC9|A
tr|A0A1A9ET03|A	tr|A0A1A9F5Q9|A
tr|I7IHY9|I7IHY	tr|I7ITT4|I7ITT
tr|A0A1M5Y0Q6|A	tr|A0A1M5XL74|A
tr|E1VN12|E1VN1	tr|I2JKI5|I2JKI
tr|A0A0K1Q8M8|A	tr|A0A0K1PWJ4|A
tr|D1CCC5|D1CCC	tr|D1CCH8|D1CCH
tr|A0A1M4SQ90|A	tr|A0A1M4VBV6|A
tr|A0A0D8HL70|A	tr|A0A0D8HJI1|A
tr|A0A0R2TEZ3|A	tr|A0A0R2SYF9|A
tr|Q0P3E8|Q0P3E	tr|Q0P3F1|Q0P3F
tr|C1KRH2|C1KRH	tr|C1KRF3|C1KRF
tr|A0A1P8WG28|A	tr|A0A1P8WJ33|A
tr|A0A1F9NJV1|A	tr|A0A1F9NQD3|A
tr|U3R2W5|U3R2W	tr|A0A1B4ZAZ3|A
tr|F2NM09|F2NM0	tr|F2NMV6|F2NMV
tr|D3SM59|D3SM5	tr|D3SN06|D3SN0
tr|A0A1M7XZT0|A	tr|A0A1M7YCC6|A
tr|A0A1R1M8U1|A	tr|A0A1R1LRY2|A
tr|I1NY62|I1NY6	tr|I1QSR0|I1QSR
tr|A0A139SWV6|A	tr|A0A139SXB2|A
tr|H5UQC2|H5UQC	tr|H5UUU5|H5UUU
sp|C1DL23|NUOK_	tr|C1DG41|C1DG4
tr|A0A1L6MXK7|A	tr|A0A1L6MVB9|A
tr|A8UR21|A8UR2	tr|A8URQ2|A8URQ
tr|G3J057|G3J05	tr|G3ITH2|G3ITH
tr|D7BEC5|D7BEC	tr|D7BA68|D7BA6
tr|D5SNW4|D5SNW	tr|D5SS55|D5SS5
tr|A0A1L4D3S3|A	tr|A0A1L4D3J3|A
tr|A0A0M4JNF7|A	tr|A0A1S4EUC3|A
sp|Q608Y6|NUOK_	tr|Q60AH3|Q60AH
tr|A0A142YI96|A	tr|A0A142WV63|A
tr|H8GKX4|H8GKX	tr|H8GNI2|H8GNI
tr|N6X5U6|N6X5U	tr|N6WW20|N6WW2
tr|D3DK82|D3DK8	tr|D3DHV1|D3DHV
tr|B9KIT9|B9KIT	tr|B9KGP5|B9KGP
tr|A0A0D8D4Q8|A	tr|A0A0D8CTR2|A
tr|L0DLI6|L0DLI	tr|L0DRE5|L0DRE
tr|S6GSS6|S6GSS	tr|S6HDV9|S6HDV
tr|A0A1Y6CX02|A	tr|A0A1Y6CTM3|A
tr|A0A142XDE7|A	tr|A0A142XC82|A
tr|I8T325|I8T32	tr|I8I4R5|I8I4R
tr|B6VJV2|B6VJV	tr|B6VJT8|B6VJT
tr|A0A1Q6CDT6|A	tr|A0A099L0V9|A
tr|A0A0R2W205|A	tr|A0A0R2U0U4|A
tr|B8KTH1|B8KTH	tr|B8KUI6|B8KUI
tr|A0A1V0KP80|A	tr|A0A0S2JIC3|A
tr|A0A0M1J9K8|A	tr|A0A0M1JGX0|A
tr|A0A0L8V5K3|A	tr|A0A0L8VB45|A
tr|A0A1U7CNI2|A	tr|A0A1U7CZA6|A
tr|T0T9H8|T0T9H	tr|T0C2P8|T0C2P
tr|A0A1M5BKM3|A	tr|A0A1M5HB32|A
tr|A0A0A2EM59|A	tr|A0A1J5HMC9|A
tr|Q8HIT7|Q8HIT	tr|Q8HIS9|Q8HIS
tr|I0IEM3|I0IEM	tr|I0IIL6|I0IIL
tr|A0A1U7GRD6|A	tr|A0A1U7GJR5|A
tr|E1X1Q0|E1X1Q	tr|E1X2V7|E1X2V
tr|A0A1G1CG96|A	tr|A0A1G1C9I6|A
tr|A0A124IMH2|A	tr|A0A1D8PA91|A
tr|A0A067BC87|A	tr|A0A067BG30|A
tr|E9KZN8|E9KZN	tr|E9KZL2|E9KZL
tr|A0A1E4ZM05|A	tr|A0A1E4ZJC4|A
tr|G4U3F7|G4U3F	tr|G4U3E0|G4U3E
sp|P15554|NU4LM	sp|P15544|COX1_
