# Supplementary material for: Inter-protein residue covariation information unravels physically interacting protein dimers
Source: BMC Bioinformatics. 2020 Dec 17;21:584. doi: 10.1186/s12859-020-03930-7 (PMC7745481; doi:10.1186/s12859-020-03930-7)
Supplement: Supplementary file 5 — Additional file 5. Final ER-MSAs at different ASA thresholds. Available on Mendeley data (http://dx.doi.org/10.17632/9bk2r55286.1). [file 12859_2020_3930_MOESM5_ESM.zip › Additional file 2/Final ER-MSAs/Negative ER-MSA dataset/ASA0.0/paired_MSA/4hea-K-3g5o-B/MSA_IDs.txt]

sp|Q56226|NQO11	sp|O33348|RELG_
tr|A0A1Q7PN68|A	tr|A0A1J4UX22|A
tr|A0A1Q3P4I9|A	tr|A0A1M3H698|A
tr|A0A1F9IQA2|A	tr|A0A1F9C358|A
tr|E8WL56|E8WL5	tr|E8WNT3|E8WNT
tr|A0A1F8L6P6|A	tr|A0A1F8RJH4|A
tr|A0A1G0MJL9|A	tr|A0A1G0MU21|A
tr|A0A1F6CA80|A	tr|A0A1F6CY71|A
tr|A0A1G0LJW2|A	tr|A0A1G0LDW7|A
tr|A0A1X0YAL7|A	tr|A0A1X0XXE5|A
tr|A0A1M5ESI9|A	tr|A0A1M5EWY5|A
tr|G8P011|G8P01	tr|G8NZ20|G8NZ2
tr|A0A1Q6UM31|A	tr|A0A1J4XN22|A
tr|A0A1W9W532|A	tr|A0A1W9UK69|A
tr|A0A1J0AC38|A	tr|A0A1J0AGR4|A
tr|A0A1F9PXH5|A	tr|A0A1F9PXF3|A
tr|A0A0S8EE58|A	tr|A0A1J5CSE6|A
tr|K9W1Q6|K9W1Q	tr|K9VZG6|K9VZG
tr|A0A143B3V1|A	tr|A0A0Q1CFG2|A
tr|A0A1C0VJL1|A	tr|A0A1J5GZK7|A
tr|A0A0M2U3V2|A	tr|A0A1Q6KWJ9|A
tr|A0A1G2WHQ6|A	tr|A0A1G2W6A7|A
sp|A7HY39|NUOK_	tr|A7HTK3|A7HTK
tr|A0A1J5BAT6|A	tr|A0A1F3R052|A
tr|A0A1E3YFL5|A	tr|A0A136JVP4|A
tr|K9TZD6|K9TZD	tr|K9U715|K9U71
tr|L8N1L1|L8N1L	tr|L8MWS3|L8MWS
tr|A0A0C1XPD6|A	tr|A0A0C1XVT2|A
tr|A0A192IJF2|A	tr|A0A1M2Z0H1|A
tr|A0A164BMZ1|A	tr|Q7U8N9|Q7U8N
tr|A0A1C0V213|A	tr|A0A1C0UZ12|A
sp|B1XWB1|NUOK_	tr|B1XZ55|B1XZ5
tr|K9X2E9|K9X2E	tr|K9X284|K9X28
tr|A0A0S8KTX5|A	tr|A0A1J4ZY15|A
tr|Q2RU30|Q2RU3	tr|Q2RPF4|Q2RPF
tr|K9Z5A1|K9Z5A	tr|K9Z705|K9Z70
tr|K9GPQ4|K9GPQ	tr|K9HHQ1|K9HHQ
tr|A0A1G0SI26|A	tr|A0A1J4U4J2|A
tr|X6GG16|X6GG1	tr|X6DFP4|X6DFP
tr|A0A1M5C4P0|A	tr|A0A1M4VPG9|A
tr|A0A0T7BUY1|A	tr|A0A1Q4RBI5|A
tr|A0A1M3BHK4|A	tr|A0A021X2U9|A
tr|A0A0C1YHE3|A	tr|A0A0C1UQ37|A
tr|A0A0Q5TC97|A	tr|A0A0Q5TU42|A
tr|A0A1S2VMZ9|A	tr|A0A1S2VIC5|A
tr|A0A069JY99|A	tr|A0A0F4JP87|A
tr|A0A0M3T315|A	tr|A0A0M4L7X0|A
tr|A0A1E5QI80|A	tr|A0A1E5QH40|A
tr|L8M6D1|L8M6D	tr|L8M253|L8M25
tr|D4TRT9|D4TRT	tr|D4TQE0|D4TQE
tr|D8FV56|D8FV5	tr|D8FTQ3|D8FTQ
tr|A0A1F4DP14|A	tr|A0A1F3YD36|A
tr|K9RPQ7|K9RPQ	tr|K9RLP4|K9RLP
tr|L0GTX6|L0GTX	tr|L0GYB0|L0GYB
tr|A0A081MKW2|A	tr|A0A081MSX4|A
tr|F4CCT4|F4CCT	tr|F4C1F4|F4C1F
tr|A0A0H5D641|A	tr|A0A0H5CQI7|A
tr|A0A1B7VJY5|A	tr|A0A1B7VZU4|A
tr|F4XST9|F4XST	tr|F4XYN5|F4XYN
tr|A0A1S2M665|A	tr|A0A1S2MEG7|A
tr|F8EKL2|F8EKL	tr|F8EBD3|F8EBD
sp|A1K5B8|NUOK_	tr|A0A0K1JAW5|A
tr|A0A1G1AVL6|A	tr|A0A1G1AMB8|A
tr|A0A0N1AD54|A	tr|A0A0N1B4A6|A
tr|G2E757|G2E75	tr|G2E398|G2E39
tr|A0A0D2W4L7|A	tr|A0A0D2VNJ0|A
tr|A0A0Q6BU36|A	tr|A0A0Q6ERD3|A
tr|A0A1G1BCR1|A	tr|A0A1G1BF16|A
tr|A0A0J1FCF5|A	tr|A0A0F2NKU2|A
tr|A0A1J4TPB1|A	tr|A0A1J5EU74|A
tr|A0A1T4ST38|A	tr|A0A1T4SXS3|A
tr|F8E7Q6|F8E7Q	tr|F8E759|F8E75
tr|A0A1Q4D7B8|A	tr|A0A1Q9S0A6|A
tr|A0A1V2IAN8|A	tr|A8LFI5|A8LFI
tr|D3RNG7|D3RNG	tr|D3RTX0|D3RTX
tr|A0A0M1JY72|A	tr|A0A0M1JSU4|A
tr|F9U542|F9U54	tr|F9UHM7|F9UHM
tr|I3YFJ0|I3YFJ	tr|I3YHE2|I3YHE
tr|A0A0E9M574|A	tr|A0A0E9M6G3|A
tr|A0A0D8ZT42|A	tr|A0A0D8ZLK0|A
tr|A0A1M3JVF9|A	tr|A0A1F4K3S3|A
tr|A0A135HWT8|A	tr|A0A135HUB5|A
tr|A0A1E4IG20|A	tr|A0A1E4IGP3|A
tr|A0A1F9ZEF7|A	tr|A0A1G0AEJ5|A
tr|A0A1V9A5M8|A	tr|A0A1Q9V9R8|A
tr|I2GSX2|I2GSX	tr|I2GB94|I2GB9
tr|A0A1M6DV40|A	tr|A0A1M6JDF8|A
tr|A0A1J5IKB5|A	tr|A0A1J5I6Q1|A
sp|Q5P1E0|NUOK_	tr|Q5NZB9|Q5NZB
tr|N6YR41|N6YR4	tr|C4ZIF3|C4ZIF
tr|F5SGZ5|F5SGZ	tr|F5SEB8|F5SEB
tr|A0A090AP31|A	tr|A0A090ANU2|A
tr|A0A0J1G8G9|A	tr|A0A0Q6WTA1|A
tr|A0A179DIA9|A	tr|A0A179DHL1|A
tr|A0A1M5GWA5|A	tr|A0A1M5T4U6|A
tr|A0A1M7RMJ6|A	tr|A0A1M7J4P0|A
tr|A0A075MPC7|A	tr|A0A0P0UTA3|A
tr|W0SE22|W0SE2	tr|W0SGT5|W0SGT
tr|A0A0L6TDS5|A	tr|A0A0L6T6S8|A
tr|A0A1J5CJC6|A	tr|A0A1J5CG72|A
tr|A0A1F5UPF9|A	tr|A0A1F5UUA1|A
tr|A0A1Q8C735|A	tr|A0A1Q8BW78|A
tr|A0A1Q6DJM0|A	tr|A0A0F2NIC1|A
tr|K9S310|K9S31	tr|K9SD23|K9SD2
tr|M5AGW3|M5AGW	tr|M5A2S2|M5A2S
tr|H6RQY4|H6RQY	tr|H6RSX4|H6RSX
tr|W7J336|W7J33	tr|W7J2L9|W7J2L
tr|A4BTQ4|A4BTQ	tr|A4BRI8|A4BRI
tr|A0A0K0XTP4|A	tr|A0A0K0XTY0|A
tr|F3KQ08|F3KQ0	tr|F3KW19|F3KW1
tr|K9YAI2|K9YAI	tr|K9YAJ2|K9YAJ
sp|Q0A785|NUOK_	tr|Q0A7Q7|Q0A7Q
tr|A0A0B2BA93|A	tr|A0A0B2B7P4|A
tr|A0A1M6FM73|A	tr|A0A1M6K9A8|A
tr|H8YWT8|H8YWT	tr|H8Z2K4|H8Z2K
tr|A0A0C5J069|A	tr|A0A0C5J6S2|A
tr|A0A1Q9VP79|A	tr|A0A085LF14|A
tr|A0A1V4CB19|A	tr|A0A1C9VMX1|A
tr|Q4C9Z5|Q4C9Z	tr|Q4BW17|Q4BW1
tr|A0A177QT62|A	tr|A0A177QSW8|A
tr|A0A1G0QYD6|A	tr|A0A1G0NDH3|A
tr|A0A1B1YRA6|A	tr|A0A1B1YTT9|A
tr|A0A1B3W9V5|A	tr|A0A0H1ARN1|A
tr|D2AS81|D2AS8	tr|D2ASY2|D2ASY
tr|A0A0C2J5H6|A	tr|A0A0C2JEA6|A
tr|H8MMT9|H8MMT	tr|H8MZY5|H8MZY
tr|Y0KID2|Y0KID	tr|Y0KKH9|Y0KKH
tr|E1IHS5|E1IHS	tr|E1IDM2|E1IDM
sp|A5UVF9|NUOK_	tr|A5UYS1|A5UYS
tr|A0A0Q7RYP7|A	tr|A0A0Q7SWD1|A
tr|A0A1E4A8E0|A	tr|A0A1E3ZYL1|A
tr|K7RZG7|K7RZG	tr|K7S0I9|K7S0I
tr|E6SAJ0|E6SAJ	tr|E6SBE3|E6SBE
tr|A0A1K1NHV4|A	tr|A0A1K1NWB4|A
tr|A0A1B6YCQ8|A	tr|A0A1B6Y835|A
tr|A0A1U9JNS1|A	tr|A0A1U9JPD3|A
tr|A0A0D8FWY8|A	tr|A0A0D8FU96|A
tr|A0A1M5D543|A	tr|A0A1M4Y5G2|A
tr|A0A1E4ZHX9|A	tr|A0A1S9CVZ9|A
tr|I4B4P2|I4B4P	tr|I4BA25|I4BA2
tr|A0A1Q4AZ77|A	tr|A0A1Q3ZY87|A
tr|A0A1G3UQP2|A	tr|A0A1G3V5L9|A
tr|A0A1F9WF21|A	tr|A0A1J4YNP9|A
tr|A0A178IGQ9|A	tr|A0A0R2XM51|A
sp|A9HN78|NUOK_	tr|A9H6V4|A9H6V
tr|A0A151C1R5|A	tr|A0A151C033|A
tr|L0KZX4|L0KZX	tr|L0L325|L0L32
tr|A0A1M5JAF3|A	tr|A0A1M5LUQ6|A
tr|A0A1M3N9M7|A	tr|A0A0S8BTF6|A
tr|A0A1W2BF27|A	tr|A0A1W1YBV7|A
tr|F5XLU3|F5XLU	tr|F5XMD1|F5XMD
tr|K6WK07|K6WK0	tr|K6VDT8|K6VDT
tr|A0A1J5TRL2|A	tr|A0A1J5T7S1|A
tr|A0A1E8CXK6|A	tr|A0A1E8D1D6|A
tr|B4SBY6|B4SBY	tr|B4SFG9|B4SFG
tr|D5UVI3|D5UVI	tr|D5UQQ6|D5UQQ
tr|A6Q8J9|A6Q8J	tr|A0A0C2VPG8|A
tr|H8K3C3|H8K3C	tr|H8K4G6|H8K4G
tr|A0A124IH87|A	tr|A0A117S312|A
tr|C9LVK7|C9LVK	tr|C9LYU5|C9LYU
tr|D3FDL6|D3FDL	tr|D3FAL1|D3FAL
tr|A0A1G3E2A3|A	tr|A0A1G3CUM7|A
tr|E6WYS0|E6WYS	tr|E6X382|E6X38
tr|D7E6I5|D7E6I	tr|D7E7M1|D7E7M
sp|Q6D2S6|NUOK_	tr|Q6D9E2|Q6D9E
tr|A1HPT8|A1HPT	tr|A1HRH8|A1HRH
tr|E1VN12|E1VN1	tr|E1VR78|E1VR7
tr|A0A1C7PB54|A	tr|A0A1C7PAI7|A
tr|A0A0D8HL70|A	tr|A0A0D8HHC0|A
tr|A0A172YBY0|A	tr|A0A172YAM2|A
tr|A0A1F9NJV1|A	tr|A0A1E7HHC8|A
tr|A0A133Y8L5|A	tr|A0A180FCF3|A
tr|M9SB00|M9SB0	tr|M9SHY0|M9SHY
tr|A0A1S2DCZ9|A	tr|A0A1S2DIK3|A
tr|A0A1S8CUX4|A	tr|A0A1S8CY79|A
tr|A0A139SWV6|A	tr|A0A139SNI3|A
sp|C4K6N1|NUOK_	tr|C4K5B3|C4K5B
tr|H5UQC2|H5UQC	tr|H5UVK1|H5UVK
tr|X4R0G6|X4R0G	tr|X4RAU3|X4RAU
tr|A0A075WTY4|A	tr|A0A075WV92|A
tr|A0A1M6D955|A	tr|A0A1M6CE85|A
tr|T0MUA5|T0MUA	tr|A0A151EIL6|A
tr|A8UR21|A8UR2	tr|A8UT45|A8UT4
tr|G3J057|G3J05	tr|G3IT40|G3IT4
tr|A0A1T4YBG5|A	tr|A0A1T4WIM7|A
tr|A0A1G3TD04|A	tr|A0A1G3TK61|A
tr|A0A1Q3NIN0|A	tr|A0A1Q3NFK0|A
tr|J0L9T7|J0L9T	tr|J1F704|J1F70
tr|A0A1J5F7Z4|A	tr|A0A1W9PHN2|A
tr|A0A0J9BJJ5|A	tr|A0A0J8YQR9|A
tr|W1TRT8|W1TRT	tr|W1TPI2|W1TPI
tr|L0DLI6|L0DLI	tr|L0DE25|L0DE2
tr|A0A1Y6CX02|A	tr|A0A1Y6D0S4|A
tr|A0A0C2ZWN5|A	tr|A0A0C2ZTV4|A
tr|A0A1S1NS92|A	tr|A0A1S1NL47|A
tr|R7DG51|R7DG5	tr|R5IGD8|R5IGD
tr|D7CWC1|D7CWC	tr|D7CUH5|D7CUH
tr|A0A0S8GQF2|A	tr|A0A0S8HBR0|A
tr|W0JH51|W0JH5	tr|W0JF00|W0JF0
tr|B4U8H8|B4U8H	tr|B4U692|B4U69
tr|D1AZ48|D1AZ4	tr|D1AZP3|D1AZP
tr|D6Z4X8|D6Z4X	tr|D6Z6S9|D6Z6S
tr|A0A1G1CG96|A	tr|A0A1G0W9C5|A
tr|A0A1Q7MAM5|A	tr|A0A1Q8BFH4|A
tr|A0A1R1L7D0|A	tr|A0A1R1L9E7|A
tr|A0A0G1QX84|A	tr|A0A0G1KG90|A
tr|B9L621|B9L62	tr|B9L8I4|B9L8I
