# Supplementary material for: Inter-protein residue covariation information unravels physically interacting protein dimers
Source: BMC Bioinformatics. 2020 Dec 17;21:584. doi: 10.1186/s12859-020-03930-7 (PMC7745481; doi:10.1186/s12859-020-03930-7)
Supplement: Supplementary file 5 — Additional file 5. Final ER-MSAs at different ASA thresholds. Available on Mendeley data (http://dx.doi.org/10.17632/9bk2r55286.1). [file 12859_2020_3930_MOESM5_ESM.zip › Additional file 2/Final ER-MSAs/Negative ER-MSA dataset/ASA0.0/paired_MSA/4hea-K-3g5o-B/MSA_ready_for_MI.txt]

MSYLLTSALLFALGVYGVLTRRTAILVFLSIELMLNAANLSLVGFARAYGLDGQVAALMVIAVAAAEVAVGLGLIVAIFRHRESTAVDDLSELRGMPYTVRFTTTARRDLHKLPPRILAAVVEFAFGDLSREPLRVGKPLRRELAGTFSARRGTYRLLYRIDDEHTTVVILRVDHRADIYRR
MVVLALSAVLFGIGAFGFLARRNIILMLISVEVMLNAVNVSLAGFSRHLDLRGQVLALFVIAVAAAEVGVGLGLVIALNRNKPGAAVGDLTKLKWMVYKLAIKESLDKKFKKLQKKMLQLIDRKAQ-DILADPYR--KPLRKPLQNKRRVHVGSFVLIYEINEKEKIVTLVDFDHHDNIYQI
MDYFILSAIIFTIGVAGIINRRNLIAILLCIELILLSVNINFIASAMQRQLEGQIFAIFILTVAAAEAAIGLAILVIYYRNKNTITVDSANQLKGM-WKVIYHQEVEYDLKILGYAEARRILKVIDEIIKGEPHKIGKALTGDLAGCRRIRVGNTRIVYRMNKKEIEVFIIAVGIRKLVYKT
MPFLVVASILLALGLFVVVTRRHLIAILIGIELILCSASLNLVAFNQLLILEGHAFMVLIILLTSARVSVALSLCFLVFRNFNSADAQHIMTLKGMNFIVNLTEHAINDLIDIPKELRARIHQDIK-TLESGPFPSGKRLRGFRPPVYRLRSGDFRILYHIRQN--IVMILRVIDRKLLERS
MHVLIVATLMFAMGLACVVARANVIMMLIGIEIMLNAVMLTFVGGSAHWIADGQLFSLMLMALTSAEVSLALAMVVYLHRRKQTVDTDRFDSMKGM--NVTLTPTALDDLRYWLKTLAERILALLE-EMRRTPFEGTEPLRFQLVGCWSRRIDEHRLVYQVEETE--IIVIACRFH---Y--
MTVIIMVLGLIGIGIYALLTTRHLLKVIVALQLLVKGAMLALVLAGRLTEDLGQSLAITVIIADTIVAVIGMALAVQVRRVIGTLDLRSLTSLRRMAYRVEQHKRVKKFIRK-HTDLNDRWPEIES-VLAGSPRGHQVHLKANLLCNYRWREGSYRLLFEVDDETKTVLIFDADSRGQVYRR
MFLITMAGVIFSLGLLGVAVRRNLLVVMMCLEIMLNAVVLSFVTSASRSTVAGASMTFFIYVAASCEIALAMAIVVLLVKRHGTLDLDAHQDLKGM--NVTFTPTAFDDLRYWLKTQAERVLALLE-DIRRTPFEGTEPLRFQLAGCWSRRIDEHRLVYQVEEAE--IVVIACRYH---Y--
MHYLVVGALLFCFGILTVATRRNAVSVLMGVELILNSANINLIAFSRYSGISGQVLAAFVIILAAAEAAVALAIVLNIYRNFQIVDVDQASTLRQM-YEVRILDAAARELAQIDKPVGRRIVARIR-WLAENLDNIKEALTGNLSGLYKLRAGDYRILYEVLQEEQTIVVHKIGHRREIYRR
MGYLTVALLLFGIGLYGLIARRSLVAMLIAIELMLAGISINIIALTRLVPAVGQVVVLILAGVAAAETAIALSLFVAIHRSAHAIDVEKLSELRRMAYSLLIKRSAARELEALPLKERRRIVRRIQ-VLAATPRPVGEKLTG--EEEYRLRQGDYRILYTIDDAERAVVVFKIGQRGDVYR-
MHVLIVAGLMFGLGFACVLARRSLIMILIGVEVMINAVGLALVGASAFWNIDGQLLVVLLMALTSAEVSISLAMVVYLNRRKGTLDADAYNEMKGMAYELCFKRSVTKDLRPLPKTDLKLILKRIE-ALADDPRPPGEKLSG--QERYRIRQGMYRILYEIEDHRLVITVVKIGHRRDVYR-
MAILIVAAALFGIGLFGALSQKSFVMLMMGLELMLNGTLLATVGFWAYSLPKGQLLAILIMAVMAVELAIGFALVVAVYRKRQADVIESIKTLKNMAWQIDLSDTATRQLSKIGKSEAKRIIGFLRDAPLDDPRLIGHALKGAYGDLWRYRVGDYRIVASIEDERVSILVVKIGHRREVYRD
MYYLVLAAILFSIGVGAFLIKRNIITIFMSIELMLNAVNLTFVAFAHMWQISGQIFVFFVMVVAAAEAAVGLAIIIALFRARQTLNVDQVNLMKNMQWNIQYTKQAERQLKRLSPDVETRIRSFMENAKLEAPQVIAKKLSGAYEDRIRYRVGDYRVICRIEDHLLLILVVEVAHRREVYR-
MQFLPPALMLFATGLLGAMFKRNLVTIFMCVEIMLCGATLALVAFAAAYDVSGAAFAFFAMTIGAAEVAVGLAIITQLFRVANTVSTKNLNALGDMKYKLLFTPSAKRDAKKVKASLKEKAQEILE-LLEINPWANPEALKGRLKGAFSRRINQHRIVYQVLEEEKTVKILRMWTR---YE-
MWYLLLAAILFSIGAGGVLIRRNTLVIFMCVEMMMNAANLTFVAFAREFSTTGQVFVFMVMTVAAVEVAIGLAILVELYRHVKSVNIDSFDSLKGM--RVSFEASFARDLKGIKDKLLKRVEQVIAKKTVTALREVESKMRG-YATFYRLRLGDYRIGIEVVED--EIIFVRILHRKDIYRP
MYFLLLAAALFCIGIYGLVTSRNAVRVLMSVELMLNAVNLNFLAFANYLEIKGQVFAVFVITVAAAEAAVGLAIVLAIYRNRDTIDMERFNLLKWMKWKLVYTKQAQKDAKKISASLKSKVLELLY-LLQNNPFQTPEKLVGDLAGAYSRRINQHRLVYEVIEAEQIVKIIRMWTH---YE-
MHVVAVAAILFFMGLACILARRSLIMILIGAEIMLNAAGLVLVAASAYWRIDGQLFVLFLMAMTSAEVSISLALVVYLRRRQGTVVADDFRKMSGM--NVTFTPTALDDLRYWLKTQTDRILALLE-EIRRTPFEGVEPLRFQLAGCWSRRIDEHRLVYRVEENE--IVVLACRYH---Y--
MHYLMVGAILFSIGLYVALAKRNAVGILMGIELMFNAVNLTLISFSRFVDVSGHVFVVFVITVAAAEAALALALAVVVYRNRETIDIDRINLMRWMGFEIKFSKEASKQYKKLPKEYKTLVDIALY-RLSESLEL--KPIEG-ERDVYRVRVGKYRVLLRKFDK--TILVFKISTREGAYK-
MYFLLLAAALFCIGIYGLITSRNAVRVLMSIELMLNAVNINLIAFSNYLEIKGQVFAVFVLTVAAAEAAVGLAIVLSIYRNRETVDMEQFNLLKWM--NIEFRKSFEKDLLKILDTLLPRIQEVIEREQAEQLSEISKKLKG-EPDYYRIRVGDYRIGIKFNDS--VVYFIRILHRKEIYRP
MHILMVSGAMFIMGLACVLARRNLIMILIGAEIMLNAVGLALVGGSALWQVDGQIFVIFLMAMTSAEVSISLAMVVYLRKRKGTVNADAFDGMQGMPYRILFTKEAIKDIEKQSPKIIKKLKEIIKNQISIEPYSG-KKLVGDLKGFYSIRLNRDRIVYSIDEKSKVIYIHKTRTH---YHA
MYFLLLGAALFCIGIYGLITSRNAVRVLMSIELLLNAVNINLMAFSNFLTIKGQVFTVFVVTVAAAEAAVGLAIVLTIYRNRDTVDMEEFNLLKWMDWKIEFSRNVIKDAKKLKSALDSNLKTLLE-ILKQNPYE--EKLSGNLKGYFSRRINKHRLVYAINEETKTIRVVSVWSH---YE-
MNYLALGAIVFAIGAYGVLTRRNVIFIFMSLEVMFVGVGITLVAFSRYLAPTGQIFVIFMLTVAAAETALGLGIFLALQRKHGTISADEITNLKGM--NKVFTDNGWKDYVYWKTETLKKINRLIE-DICRNGNEGIEPLTGNLAGFWSRRINNDRLIYKIDDEN--IYVLACRYH---YT-
MHYLVVSAILFSLGTIGVLTRRNAIVIFMCVELMLNGVNLSFIALSHFLNMDGQIFVFFVMTVAAAEAAVGLALMIAFFRNKESIDVEDFNLLKWMSWRIVYTKPAQKDAKKLSASLKPKAETLLG-LIAQNPFQTPEKLVGDLAGAYSRRINQHRLVYQVLEDIRTVKVLRMWTH---YE-
MHYLTVAAILFTLGIFGILNRKNVIVILMSIELMLLAVNINLVAFSTHLDLAGQVFALFVLTVAAAEAAIGLAILVVFFRNRGSIAVEDINMMKGMAWTIDYTDDAINQLRKLDKQSARRIVEYMDEAGAANPRSFGKPLSGPLGQFWRYRVGDFRIICDIEDEVLRVLVVRIGDRKDVYR-
MEILTLTSILFFIGVYGFITRTNLISMLISVELILNSSVVNFVVINKYLVLQGVFFAVFIIAVAAAETALAIAIIINLYRLISSVEVKDTEVMKYM--NVVFLNSFKKDLLKINNVLKEQVKSVILAEVAESIKELTKKLKG-YPTAYRIRIGDYRLGLYIENE--KVEMARFVKRNDIYKP
MSYLLLAAVLMVIGAAGVFLRRSIVTVLLSVEVMLAGASLTFVSADRYLRVDGQIAAVAVIVVALCQLAVGLAVAVLLVRQRNSLNPDEVADLKWM--KIEFRERFLKDVRSVKDKLLARLRESIESESADNLLDIQKKIRG-DRDYYRIRIGQYRLGILAEPD--KVTLVRFLDRKEIYRP
MYFLILAAALFCIGIYGLITSRNAIRVLMSIELLLNAVNLNLMAFSNFLAIKGQVFTVFVITVAAAEAAVGLAIVLAIYRNRDTIDMEQFNLLKWMSWQIRLTKQAAKDAVKLRSVLFDKMEQLLD-ILADNPFTNPEKLSGDLEGAYSRRINKHRLVYEVIKEAKTVKILRMWSH---YE-
MPFLIIAAALFCIGIYGLITSRNAVRVLMSVELMLNAVNLNLMAFSNFLSIRGQVFTIFVISIAAAEAAVGLAIVLSIYRSRDTVDMEQFNLLRWMRRRILFEAEAFEDYNTWAKMIYNKIVELIK-DIERSPFAGIEPLKYGLSGFWSRRISEHRLVYQVTDTE--ILIAACKSH---YE-
MHGLILSAILFSAGLTTVIIKRNAIMVLIGIELMLNAANLNLVIFNKNNALAGHFLALFVIVVAVCEAAVGLAILLRVYRYFQTSVPDQIHELKDMTLALRITKSARKDLIDLLFKFFKQVMTKIL-LLPEDPRPQDKQLKG-YSGVYRVDSGEYRIQNTISED--TIEVFRVGKRNEVYEL
MSVLVVAAALIGIGLYGALSQQSFVMLMMGLELMLNGAILAAMGFWSFAMPEGQLLAIIVMAVMAVEMAVGFALVVAVYRKRQTDMTEGLETLKQMVWTIEYLTSVKKELRKLDRQVARRIVDFMDNAGLENPRNVGLALSGQYEGLWRYRVGDSRILCDTRDDKLVVLVVAIGHRIEVYR-
MAYLLVAAVLFCTGVWGLINSRNAVRVLMSIELMLNGVNINLMAFSSYVLIRGQIFSVFVITVAAAEAAVGLAILLSLYRNRVTVDMERFNLLRWM--GVLFTRQAQKDARKLASALKAKAERLIA-LLKSDPYQQPEALVGDLKGACSRRINQHRLVYEVLEEERVVKVLRLWSH---YE-
MYFLLLAAALFCTGIFGLVTSRNAIRVLMSIELMLNAVNLNLMAFSNYLGIKGQVFAVFVITIAAAEAAVGLAIVLSIYRNRDTIDMEQFNLLKWM--QVQFLKRFRKDLQAIRDRALQAIKTALLSEAAEHLSELSKAIEG-HPNTYRLRVGNYRLGFRSEDN--TIIFVRALHRREIYRP
MHYLTLGAILFALSVIGILNRKNLIVLLMCIELMLLAVNLNFVAFSHYLDMAGQVFVFFILTVAAAESAIGLAILVVLFRNRSTINVDELDTLKGM-----FAKHAQKDARKLLAALKPKAEELLA-VMANDPFQNPEKLVGDLAGAYSRRINQHRLVYEVFVEERVVRVLRMWSH---YE-
MYFLILAAALFCIGIYGLITSRNAVRVLMSIELLLNAVNLNLMAFSNFLLIKGQVFTVFVITVAAAEAAVGLAIVLAIYRNRDTVDMEQFNLLKWMSYTLRIAKTAEKDLLDLQAKQYKQVVSKIL-SLQGNPRPQDAALKG-YQGGYRIDQGEYRILYTIDDDNKLVAVFRVGKRNEVYQL
M--LLFAVLLFLTGSFCLVTRRNVIKQVLGLKIMLQGACLSLVLAGRLQTWLAEAMVISALIVETIVIALALALIVNVFLHYPSGDIDHLSRLRGMGWRLIYTRQAQKDARKLAAALKEKAVALLK-ILESNPYQTPEKLVGDLSGAYSRRINHHRLVYQVLKEERSVKIIRLWTH---YE-
MHYLTVAAILFTLGVFGIANRKNVVTILMSVELMLLAVNINMVAFSTYLDMVGQIFSMFILTVAAAEAGIGLAIVVVFFRNRGSIEVEDINQMKGMTWKIEFDPSALRELDKLDPQIAARVLRFLRDAVLENPRSLGEALKGPLGAFWKYRVSDYRIIAHIEDDTLRILVLRIGNRREVYR-
MYFLLLAAALFCIGIYGLITSRNAVRVLMSIELLLNAVNLNLMGFSNYLEIKGQIFTIFVITIAAAEAAVGLAIILAIYRNRDTIDMERFNLLKWM-WEVILSKKAQEDLEKLKNILFEKIKQLIA-ILRENPFLNPEKLVGNLKGCYSRRINKHRLVYRVIRETKTVEILRMWSH---YE-
MSVLIVASALVGIGLYGALSQQSFVMLMMGLELMLNGVLLAVIGFWSFGAPEGQLFAIIVMAVMAVEMAIGFALVVAVYRKKQADMTEALETLKNM--RVRIDTKAIKDMRAFPARIRAAILTKID-QYATDPAALAKSLQG--SDLYRLRVGDYRVIFAVEDGEIRVMVVRVRHRKEAYD-
MHFLLLSVLLFSMGLYAILTRKNAIMVLMGIELMLNASGINFIAFGRYSTFDGQVITVFVIILAAAEAAIALAIVLNIYQTFNTVNVDEINKLKDM--KVELRKSAIKDLEKIHPSIKQRIVLALF-SLENFPNVPNKRLVN-FDYAYRMRVGDYRILF--DNMDNTIFVARIINRKDSYKK
MWYILLGVVLFVIGAAGVLLRRNILVVLMSLELLLNSVNINFIAFGRYYDFRGQIFAIFVIAITAAEVAVALGILVALVRNKSTLKVDDVTMMKGMSWRVEFTLRAKKDIERLSTKDQRRILEFLSGSAHPDPKVLAKRLTATKEEAWRFRVGDYRIIVQFWDSRLVVLVVEIGNRREVYR-
MVYLVVGAVLFSLGLFGVLMRRNLIGMLISIELMLNGANLNFMAFNRFLPAVGQIVTLFVMGIAAAEAAIGLSIILALFRYLHSINVERARRLEGM-FQVDFTAAAETDLARPDKPIAQRVLKKLR-WLAENFDLITETLTGPWTNLLKLRVGDYRVLYSCDQDKQRIVVLFVRHRREVYK-
MYFLLLAAALFCIGIYGLITSRSAVRVLMSIELLLNAVNLNLMAFSNYLMIKGQVFTVFVITVAAAEAAVGLAIVLAIYRNRDTVDMEQFNLLKWM-WKVEYTKRFLKDLADLSEDIQAKIEPIVFQVESENPFDIGEKMKG-YDNKYKIRVGNYRIGISVDKDVHTLICQRVAHRKDIYRP
MHYVVVSSILFVLGVLGILNRKNVIIILMAIELILLAVNINLVAFSAFLDLTGQIFAMFVLTVAAGEAAIGLAILVIYFRGRGTIAVDDVNRMKGMAWKIEFHPGADKELEKLGTAAARRILRFLSDAPLEDPRAIGQALKGSLGAFWKYRVGDYRIIARIEDSVVTIFIIRIGDRKSVYR-
MHFLTVSALMFVIGIFGILNRKSVIVILMSVELILLSVNLNFIAFSAHLDLVGQVFALFVLTVAAAEAAIGLAILVVFYRNRGSIAVEDVSTMKGMNWQLVYTKQAQKDAKKLAASLKKKAQGLLD-ILAENPFQTPEKLVGDLAGAYSRRINQHRLVYQVLESERTIKIIRMWTH---YDI
MHYLIVGAILFSAGLGIAVTKRHFIGMLLGIELMLNAVNVNLVAFSRYDRLSGQLFALFVMVVAAAEVTVALAIILRVYGHYKTVDPDDLDELQQM-YKIVLSKRAEQDLYNLLKSVYKKAVLLLK-EIEQHPRTGRTLKGYGLAGLYARKLTKHRLVYSVNDDIITVDILSARGH---YK-
MLYLVVAAALFSIGLAIVLVKRHAIVVLMGVELMLNAVNLNLVAFSQYDRLQGQMMTLFVMVVAAAEAAIALAIVLQVYRHFRTVQLDEISELKQMAYQILLSRKAQKQLDKLSDLVANPILNAIA-ELADDPRPDGKKLKG--RDGYRIRIGRYRVIYEIFDTELVIDVIAVGHRKDIYE-
MLLLVLAAGLFSTGLFGALSQQSVVMIMMGIELMIGGV-VAAADFWHFLAGGGQVVIVGAVVAMAVEMAMGFAVTTALYRARRIDMTDLAGDLKGMT-SVHFDPAAWEDFLFWLSSMARRITRLIG-EIQRDPFTGIEPLKGELSGYWSRRIDEHRLVYRADDKE--VKVLKARYH---Y--
MHYLVVSAIMFSIGVLGVFNRKNIIIILMSIELILLSVNFNFVAFSAFLDLVGQIFSLFILTVAAAESAIGLAILVVFFRNRGSTAVEDVNMMKGMVWTIKYENKALSFLKRCDKKEAQRILNFLDESPLGNVRTVGKPLRGQLSGLWRYRIGNYRILCDIYDKELFILVLAIGHRKNIYKN
MYFLLLAAALFCIGIYGLITSRNAVRVLMSIELLLNAVNINLMAFSNFLAIKGQVFAVFVITIAAAEAAVGLAIVLAIYRNRDTVDMEQFNLLKWM--EVEFRKSFAKDLSKIRDGLLARIKAVILEEEAETLEDMSKKLKA-EGDYYRIRVGDYRIGILLDEE--VVVFVRVLHRKEVYRP
MYFLLLGAALFCIGIYGLVTSRNAVRVLMSIELMLNAVNINLMGFSNFLEIKGQIFTVFVITVAAAEAAVGLAIVLAIYRNRDTIDMEQFNLLKWM-WKVEYTKRFLKELASLPEDTQVRIESIVFNLESENPFDLGKKMKG-YQDKYKIRVGNYRVGLTIHKQRQTIICQRVAHRREIYQP
MSFLLLAAALFCIGIYGLITSRNAVRVLMSIELLLNAVNLNLMAFSNFLLIKGQVFTVFVITVAAAEAAVGLAIVLTIYRNRNTVDMEQFNLLKWMTYKIIITKSIQKQLDNLPSNIQDRVYEKIS-QLAEEPRPDGAKLKG-YDNEYRIRIGDYRLVYEIQDEKLIVLILQCKHRRDVYK-
MYFLLLGAALFCIGIYGLITSRNAVRVLMSIELMLNAVNINLMGFSNFLHIKGQVFTVFVLTVAAAEAAVGLAIVLTIYRNRDTVDMEEFNLLKWMSRRIVFESSGFAEFNEWAKLIYRKIVELIK-DIDRSPFEGLEPLKYDLSGFWSRRIDEHRLVYQVTDEE--IVIVACKYH---YE-
MHFLILGAVLFAISVVGILNRKNVIVLLMAIELMLLAVNTNFLAFSHYLDISGQVFVFFILTVAASESAIGLAILVVLFRSLNTINVDDLDSLKGMPYTVLMRRQAQKKLQSLARNERVRLAEKIH-QLGLNPDDPAKRLSG--TPLHRLRVGDWRIIYDRQDAVQIITIEKIKPRGDAYK-
MYFLLLAAALFCIGIYGIVTSRNAVRVLMSIELLLNSVNLNLMAFSNYLLIKGQVFAVFVITVAAAEAAVGLAIVLAIYRNRDTVDMEQFNLLKWMNRRIVFEPGAFEDFNEWSKLLYKKIVELIK-DIDRSPFTGLEPLKHELAGFWSRRINEHRLVYTINDTE--IIIAACKYH---YE-
MDYLILGGILFAIAVAGILNRKNVILLLMCIELMLLAVNMNFIAFSHFLDMAGQVFVFFILTVAAAEAAIGLAILVVLFRNRRTIDVEDLDLLKGM-KDVVWQPKARKQLKKLDKPIQQRLLAAAA-ALAHFPAVTGKALTS-HTYGYRLRVGDYRVLFDVHEAIEVVSIEEVKKRDRTY--
MHYLTVSAILFILGVFGILNRKNVIIILMSIELILLSVNLNMVAFSSFLDIVGQVFALFILTVAAAEAAIGLAILVVFYRNRGSIAVEDVNMMKGMAWAIEFRAKAEKQLQRLASRDAARIVSFLEDAAHENPRELGTALKGEFGLYWRYRVGDYRIICDIQDQRLVVLVIDVGHRREVYR-
MHFLIVSALLFSTGMYAVLAKKNAILVLVGIELMINAAVLNLVAFGRYDFYGGQTFALFAIVLAAAAVAVALAIILNVYKHYKSINPDDINDLKDMGYSIDVEKKARKQLIEIYKSDIKKLETIFA-ELAEHPERGAEQLKYELSGFWSRRINKDRLIYKINDLQVIVTVVSAKGH---YK-
MYYLLLSALLFTIGAVGVLVRRNAIVVFMCIELMLNAVNLTLVTFSRMNSLDGQVMAFFVMVVAAAEVVVGLAIIMSIFRTRRTASVDDANLLKYMSWAIRYKPAARRALEDLPQEVAVAAYELITGALADNRYRVGKPLGEPYEGLHSARRGTYRVLYWIDPGSHVVEIHSIRHRRDAYLY
MYFLLLAAALFCIGIYGLITSRNAVRVLMSIELLLNAVNLNLMAFSNFLLIKGQVFTVFVITVAAAEAAVGLAIVLTIYRNRDTVDMEQFNLLKWMNYLVEYEPEAIADLEKLTKSVCQRIVNKIN-WLAENLDQITQPLTADLSGFFKLRVGDYRVIYEFDSDERIIFIDRVGHRREIYN-
MYFLLLAAALFCIGIYGLVTSRNAVRVLMSIELMLNAVNLNLMGFSNFMGIKGQVFTVFVITVAAAEAAVGLAIVLSIYRNRDTVDMEQFNLLKWM--KTEYLPTFLKDLKSLKSTVYRTIKKFTFQISCQNLRDIKKKLKG-EENAYRIRLGDYRIGFFIKGD--TIIFSRVLHRREFYRP
MLYLALAAILFCIGLYGVLTRRHLVIVLVCVELMLNAVNINLVAFSSIGNITGQVFTLFVITVAAAEAAVGLAILIALYKNRKSIDVIKQDLMRWMSYQVTLSRESIKYLKKQEKAVQLRITRALK-GLTIQPPLGDKPLKG-RNKQLRLRVGSYRVIFEINHNEKMIYILTIDIRGDIY--
MYFLLVAATLFSIGLAVMITKRNAIAVLIGVELILNAVNLNLVAFSQYDRHEGQLFALFVMVVAAAESAVALAIILKVYRHYQTTDLDKINSMKKMSYRLDFTKQAQNDIDFHKKSVLKKLLTLLE-ELSEHPFTGTEALKYDLAELWSRRINEHRLIYEVAGDT-IVIILAARGH---YQ-
MHYLILGAVLFAISVVGILNRKNLIVLLMAIELMLLAVNLNFIAFSHYLDIAGQVFVFFILTVAAAESAIGLAILVVMFRNLRTIHVDDLDSLKGMEFELRFKRSVAKDLRGVPREGVNRILARAE-LLRDNPRPPDEKLAG--HELYRVRQGDYRIVYSIDDDTVVVEVIKIGHRREIYRL
MHYLVLGALLFAISVVGILNRKNVIILLMAIELMLLAVNINFIAFSHYLDIAGQVFVFFILTVAAAESAIGLAILVVLFRNLKTINVDDLNSLKGMAWKVELDPAAERELNKLDPQVARRILSFLHDSVLDDPRSIGEALKGSLGEFWKYRVGDYRIIGSIEDNILRILVVKIGNRREVYR-
MHYLSLGGILFALSVIGILNRRNLIVLLMAIELMLLAVNLNFIAFSHYLRMAGQVFVFFILTVAAAESAIGLAILVVLFRNRASINVQELDELKGMSWTIVFAKHALKDAKKLAASLKPKAQELLA-VLASDPFQNPEKLVGDLTGAYSRRINQHRLVYEVFVTERTVRVLRMWTH---YE-
MDYLILGGLLFSISVAGILNRKNVILLLMCIELMLLAVNMNFVAFSHYLDMTGQVFVFFILTVAAAEAAIGLAILVVLFRNRRTINVEDLDALKGMKWQLVYTKQAQKDAKKLASSLKPKAQELFA-ILAEDPFQRPEKLVGDLAGAYSRRINQHRLVYQVLEEDRVVKVLRLWSH---YE-
MHYLTVAAIVFTLGVFGILNRKNVIIILMSVELILLAVNINLVSFSVFLDLVGQVFAMFILTVAAAEAAIGLAILVVYFRNRGTIAVDDINMMKGM--QVQILPKAAKDLKALTPPDRARIIRKIE-QYADDPASQAKALQG--SDLYRLRVGDYRVLFTIADGTVTVMLVRVRHRREAYD-
MHYLTVGAILFVTGVFGILNRKNVITILMSIELILLSVNLNLVAFSAFLDLVGQVFALFILTVAAAEAAIGLAILVVFFRNRGSIAVEDVNTMKGMAWRIEIDREAEKDLNGLGSEAERRVLRFLNDAPLDDPRSIGEALKGALGGFWKYRVGDYRIVVQIDDAVIRVLVLRIGHRREIYR-
MHFLTLSAILFSLGVYGVVTRKNAVMVLMGIELILNSANINFIAFARFGGYSGQIAALFVIILAAAEAAIALAIVLNIYKTFANVNVDEIDHLKDMMYKILFSPQSLKDSKKIASSLKPKVEVLLE-IISKNPYQFPEFLSGNLKGFISRRINQHRLVYEVLEEEKTIKILRMWTH---YEN
MTYLLVGAMLFCLGLYGVFAKKNIVAVLMSIELMLNAVNLNFVAFNRFLSVVGQVAALFVIVLAAAEVAVGLALVIAIYRTRHTTNTDEFNWLKWM-------RHAVKDVELIKQALKDKVLELIE-VLKKNPFQNPEKLVGDLAGAYSRRINKHRLVYSVDKERQCVRILRLWTH---YQV
MHILTLTSILFFIGVYGFITRKNLIAILISIELILNASVINFVIFNTYLRLEGVFFSIFIIAIAAAESALAVSIIVSFYRMIASVAVKDTETLKYMGYRIKIEEEAKKDLQKIYKSSIKKLEKIIL-ELSEHPTLGIEALKHSLSGYWSRRINKDRLIYRIEEPEMLVVIISALGH---Y--
MNYILLAAVLFAIGAAGVLVRRNAIIVFMCVELMLNACNLAFVAFARIHGIEGQVIAFFVMVVAAAEVVVGLAIIMQIFRTRRSASVDDANLLKHMSYRTVFRPEAQAELRKVPRDMALRILAKLT-ELESDPLGFNTALVS-QPDRRRLRVGDYRVIYTIDNGELVVWVVHVGHRSTVYDT
MHYLILSAVLFGIGITGVLIRRNLIVMFMSMELMLNAVNINMAAFSKYLAMSGQIFIVFIMCVAAAEAAVGLALIITLFRNKQTINADEFNLMSKM-FEIYLTSKVKKDLNGIPKTMISKIKKDIQ-NLANFPDLSNKKLNNHPLADFSLRTGNYRTLFDVDTNNKIIYILKIGHRKDIY--
MLFLLVAAGLFAIGLYGALSQQSIVMLMMGLELMLNGIILAAAALWYFLGNDGPVLIVVVLTAMAIEMAAGFAVVTAIYRSRQVDVTDSAADLRGMRYRVTFTTGAARQLRKLDPQARRRIQAAIE-LLGTDPRPPATQLVG-GGGEWRVRTGDYRIVYEIHDGELLVLVLTMGHRRDIYRG
MNYLVLSGLLFAIGAVGVLVRRNAIVVFMCVELMLNAVNLSLVTFSRIQNLEGQVIAFFVMVVAAAEVVIGLAIILTIFRTRKSASIDDVNLLKYMSHEVTLSPSAERDLAKLPELLSAEVRRFLDGPLRNDPRKAGTPLAGEQVGMFEATGRGWRVLYRVDANTRMVRVMIVGRRQTPSRF
MDYLILGGLLFAIAVAGILNRKNLILLLMCVELMLLAVNMNFVAFSHFLDMTGQVFVFFILTVAAAEAAIGLAILVVLFRNRRTINVEDLDALKGMTYRVEIKRPARKALLALPQAYRSRIAEAIE-ALANDPRRSGRKLAG-SESLYRLRVGDYRVIYEIQDECLIVVVVKVGHRREVYRH
MYFLLLAAALFCIGIYGLVTSRNAVRVLMSIELLLNAVNLNLMAFSNFITIKGQVFTVFVITVAAAEAAVGLAIILAIYRNRDTVDMEQFNLLKWM--KTEYKPSFLKDLKALKSTSFETIKALAFTPNLQKFEEIGKRLKG-DDNAYRIRIGDYRLGIFFDGE--TVIFARVLHRKDIYRP
MDYLILAAGLFMLAVAGILNRKNVILLLMCIELMLLAVNMNFVAFSHFLDMTGQVFVFFILTVAAAEAAIGLAILVVLFRNRQTINVEDLDSLKGM--KVELKPQAIKDLRSLQKQEAERIAVKLA-ELENGLTG--KRLTN-FTPEYRLRVGNYRVLFEVEEA--TVVVYRVMHRKHVYAR
MDYLILGGFLFSIAVAGILNRKNVILLLMCIELMLLAVNMNFVAFAHFLDMTGQVFVFFILTVAAAEAAIGLAILVVLFRNRQTINVEDLDSLKGMAYSVTFTKASKRQFDKLPRPVQQRLGAVIE-QLTRDPRPAGVKLSG-EDGLYRVRGGDYRAVYQIQDERLLILVVKVGHRREVYRH
MHYLVLSAILFAISVVGILNRKNVIILLMSIEMMLLAVNTNFVAFSHYLDPSGQIFVFFILTVAAAEAAIGLAILVVLFRNLRTINVDDLESLKGMPRLLTFTPSAWGDYLYWQGQTLRRINALLN-DTLREPFGGIEPLRGDLSGLWSKRIDTNRLVYQVTDTE--LVVIACLFH---YG-
MYFLLLAAALFCIGIYGLITSRNAVRVLMSIELLLNAVNLNLMAFSNYLEIKGQVFTVFVLTVAAAEAAVGLAIVLTIYRNRDTVDMEQFNLLKWMSWQIVLTKQAAKDAQKLVNAIWSNAERLLA-IVEINPFQNPEKLIGNLSGYYSRRINQHRLVYEVLKDNNTVKVLRMWSH---YE-
MHFLTLGAMLFALAVVGILNRRNLIVLLMAIELMLLAVNMNFVAFSHYLDMHGQVFVFFILTVAAAESAIGLAILVLLFRNKTNIDAQSLDTLQGMSRGITFTPAAWDDYVYWQGQTLKRINTLID-AARRDPFQGIEPLLGNLSGFWSRRIDVHRLVYAVDDAD--LAVIACKGY---YQ-
MHYLTVSAVLFTLGVFGILNRKNVIVILMSVELILLAVNLNFVAFSAALDLVGQVFALFVLTVAAAEAAIGLAILVVFFRNRGSIAVEDVNVMKGMVWTIRFDAKAEKELGRLSSIDRQRILKFLQQAPSENPRSIGDALAGPLSGFWHYRVGDYRVIVRMDDQAITVYVVRIGNRREVYR-
MHYLSLGGVLFALSVVGILNRRNLIVLLMAIELMLLAVNMNFVAFSHYLDMAGQVFVFFILTVAAAESAIGLAILVVLFRNRAAVDVAELDELKGMAFELRVRPSVAKDLRGIPKADVKRILRRIE-GLREDPRAPGEKLSA--AELYRVRQGVDRIIYEIHDECVMVEVIRVGHRAEVYRS
MVVLAAAGILFAIGFYAIAAKRNLVKVLLGLQILGKAATLTFVLGGFLLLGRAQAIMFTIIVIEAVVAALALALMINVYHSTGSLNVGTLRRLRGMSFTVVIHPRFPKDLKAIERAVVRRILSSLR-LLEEDPFQARKQLAIAGGPVFRLRVGDYRVLYEVDSASKKVFVTTVFHRGRGYRQ
MGYLLLAAALYSVGLYGALSQQSIVMIMMGLELMVNAVIVGAAGFWYFTRPDGQVVVVLAVTAMAIEMAAGFAVTTALFRARDVDMTDMAADLSGMAYEVVFATGAQRALRKVPERVAHACIAFIMGPLAENPYRVGKPLMSSWEGHYSARRGEWRVIYVIDDDRIVVEVVAIAHRGAAYRR
MLYLIVGAALFSIGLAVVLLKRHVIMVLMGIELMLNAVNLNLVAFSRHDRLQGQMLALFVMVVAAAESAVALAIVLQVYRHFRTAQLDELNELKQM--DLSWDKDAWEDYIYWQQTILRRINELIK-EALRTPFEGKEPLKENLSGFWSRRITEHRLVYRVDAQR--LHIVQCRYH---Y--
MGFLVLSAILFVIGLAGFLLRRNAIIAFMSIELMLNSTNLAFVGFARFHNLEGELAAFFVMVVAAAEVVVGLAVIVAVYRARRSASVDDANLMKFM-----YSRQAQKDAKKLASSLKAKAHHLLE-VLTQDPFTTPEKLVGDLAGCYSRRINQHRLVYEVLPERHVVHILRMWTH---YE-
MTYLILAAMLFCLGLLGVLQRRNLIGMLIAIELMLGGASINFMAFNRFLPAVGQIITLFVMGIAAAEAAIGLSIILALFRQMRSINVERAQRLSGMAYEIFFKESVWKDIHKIPNKDLKSILRKIR-ELSENPRPVGEKLTG--QNRYRLRQGRYRMVYSIQDKALTIWVVAIGHRKDVYR-
MHYLVLGAILFAISVVGILNRKNLIVLLMAIELMLLAVNLNFIAFSHYLDLAGQIFVFFILTVAAAESAIGLAILVVLFRNLRTIHVDDLDSLKGMSWEVVYARQALKDAKKLAASLKPKAQELLA-VLADDPFKNPEKLVGDLAGAYSRRINQHRIVYEVFANEKTVRVLRMWTH---YE-
MHFLILGAILFAISVVGILNRKNLIVLLMAIELMLLSVNMNFVAFSHYLDIAGQVFVFFILTVAAAESAIGLAILIVMFRSMRTIHVDDLDSLKGMSWQLVFSKYARKDAKKLAVALKSKAKDLLA-ILAKDPFQKPEKLVGDLAGAYSRRINQHRLVYEVFAEERVVRVLRMWSH---YE-
MSYLALAAILFSVGLYGVLTKRNAVVVLFCIELMLNAVNINLVAFAKYGNQTGQVFTLFTMTVAAAEAAVGVAILLAIYRNRNTVNVDRYNSMKGM------RQQATKFIKKQDKKTQLRILKALE-GLQKVPPEGDKKLRG-EQQIFRLRIGTYRALFSVNHDQRRVIVDIIGNRGDIYR-
MEFLILGAVLFCLSVAGILNRKNLIILLMCIELMLLSVNLNFIAFSHFNDITGQIFVFFILTVAAAESAIGLAILVVLFRNKNTINVDDMSSMKGM-YKLDISKKAFDFIKNLQAKQFKQVQIAIL-ELLKNPTPHDKALVN-YPNLFRKDIGEYRVVYRYDTE--VVYIMLVDKRNEIYRS
MAYLLVSAALFAIGVYTVVAQRSAVMILMGIELLLNAAGLNVIAFWRFVDYSGQIFLIMLVTVGAVEMAVGLAIMLLLYRQRKDVQVDSYTELKGMRWRLVFTRQAQKDAQKIAAALKDKAHVLLD-ILASDPLATPEKLVGDLAGTYSGRINHHRLVYEIIADRKTVRVLRMWSH---YE-
MHFLFISAALFSLGLFAIITRKNAIQILMGIELMINASILNIVAFGKYDDNTGQVFGLFIIVLAAAAVAVALVIIMNLYKRVKTIDPNQTNLLKGM--EIIFHGKAKKDFDYWKKSVQIKIEELLR-DIISNPFQGIEQLKYELSGQWSRRINEHRIIYDVDFET--INVYSLKGH---YK-
MYYLILSAALFTIGAVGVLVRRNAIVVFMSVELMLNAVNLSLVTFSRINNLEGQVMAFFVMVVAAAEVVVGLAIIMAIFRTRRSASVDDANLLKYMTYRVELAPAARRALHTLPEAVAAACANFLRDVLALDPHRVGKPLRDHLAGRYSARRGEFWIIYEIYDDIVVVRIISIRHRRDAY-S
MPY-VLAAVLFGIGLYGVLVRRNLLLVLMAVELMLNAVNLILVTADVSTPRSGSVFALFVIVLAAAEVGVGLALILQLYRLRQTVAVDRVDTGERMSYELRLARSASRVLQSLPLAAAEAIGAFMTGPLLDNPHRVGKELINDWAGYHAARRGDYRIVYRILEADRVVRVVRIDHRAVVYRR
MHYLTLSTILFVIGVCGIINRKSIITILMSIELMLLAVNINFVTFSVVLDYYGQIFTIFILTVAAAEAAIGLAILVVYFRNKGDIDVESVKAMKGMAWKIKFSARLKKDFRRIGAQQLLKIKAYLEKKALDNPRKLGKPLKSRFKGLWRYRVGDYRLVCEIQDQDLIVLVVRVASRKEVYR-
MHYLILAAILFSIGMVGILNRKNLIVLLMAIELMLLAVNINFVAFSHYLDLSGQLFVFFILVVAAAESGIGLAILVVLFRNLSSIDVEDLDTLKGMNWEVVYAKQAMKDAKKLAACLKQKAQELLA-ILADDPFRNPEKLVGDLAGAYSRRINQHRIVYEVFAKEKTVRVLRMWTH---YE-
MHFLSVGAILFALSVIGILNRKNLIVLLMAIELMLLAVNLNFVAFSHYLRMAGQVFVFFILTVAAAESAIGLAILVVLFRNRATINVDELDSLKGMPWTVVFAKQAVKDARKLAAALKPKAQALLD-VLRDDPFQNPEKLVGDLEGAYSRRINQHRLVYEVFKAERTVRVLRMWTH---YE-
MHFLSLGAVLFALSVIGILNRKNLIVLLMAIELMLLAVNTNFVAFSYYLDLNGQIFVFFILTVAAAEAAIGLAILVLLFRLKSNINVDELDSLKGMARSIGFTPAAWEDYLYWQGQTLKRVNVLIE-SAVREPFVGIEPLLGNLSGYWSRRIDVHRLVYAVDDVD--LVVIACRGH---YD-
MDYLILSGVLFAIGALGVLVRRNALIVFMSIELMLNAVNLAFVSFARQLDMTGQVIVFFVLVVAAAEVVVGLAIIVNIFRTKETVDIDDIDLLRGMAWNVSLTEFAKEKLKLVPAKRRLQTITKIQDRLSQKPLPDGRKLEGVGHSVYRLRSGDYRILYLILSNQ-QVYVLDVVPRDELERA
MDYLLLASALLSVGLYGALSQQSIVMIMMGIELMVNAVIVGAAAFWYFTRPDAQVVVVLAVTAMAIEMAAGFAVTTAVFRARDVDMTDMAADLRDMPYAIEWTAPAVRELRKLDHQARRRVARAVT-ALALDPRPPGRSLVGQPAGVMRLRVGDCRVVYQIEDDRVMVTVVRVAHRREVYRL
MTYLIIGAILFGFGIFGLVRRPSLIGMLIAVELVLSGASINFMAFNHFLPTVGQIITLFIMAIAAAEAAIALSIVLAVYRNYKSIETEDLVELNGM-NEIVWHNRARKQIKKIPAQYRQAIIDHVG-KLEDFPENQGKELKG-HQYGFRLRVGRYRVLFDHDGGIRIVMIQEVKKRDRTY--
MYFLLLAAALFCIGIYGLVTSRNAVRVLMSIELLLNSVNLNLMAFSNYLGIKGQVFSVFVITIAAAESAVGLAIILSIYRNRDTVDMEQFNLLKWMTWKLVYTKQAQRDAKKLASSLKEKTQSLLK-ILEINPFQNPEKLIGDLNGAYSRRINQHRLVYEVLEAEEIVKILRMWTH---YE-
MWYLIVSALLFSIGAFGLLVRRNPLVMFMCIELMLNAANLTFVAVAKFVDINGQTAVFFVLVVAAAEVVVGLGILVSILRRRPGANADDLAELKGMTYELRVTGPAQRHLGRLTEGTAAAIVEFMLGALVENLHRVGGRLQRELAGLHSARRGVYRVIYEIDDDQHTVTVLRIDHRSRIYRR
MIVLTVAAGLIGVGLFGALSQQTIVMVMMGLELVLNGVLLAGGAAWYFLLPDAQVLVVVALVVMAVEMAMGFAVTVAFYRARQLDMIDMASDLRGMRYELVLTPPARWAPERLPEAVAVAVVDFFTTAPAQRPQWMGKQLRGDLAEVWAARRGTYRVLYRVREDTREVVVLGIDHRRDAYRQ
MYYLLLSALLFTIGAVGVLVRRNAIVVFMCVELMLNAVNLSLVTFARLNDLHGQVMGFFVMVVAAAEVVVGLAIILSIFRTRRTASVDDSNLLKYMLYEIEWTAAALRELRKLDKQASRRIALAVT-ALGSDPRPFGRALTGLPSGVMRIRVGDYRVVYQVEDTRVVVTVVRVAHRREVYRL
MNYLVLGAILFSLGMAGILNRKNVIILLMSIELMLLAVNFNFIAFSHYLDIQGQVFVFFILTVAAAESAIGLAILVVLFRNTNTINVGDLDSMKGMIWRLVYTKQAQKDAKKLASSLKLKAQELLT-ILAEDPYRKPEKLIGDLAGAYSRRINQHRLVYQVLEEDQIVKVLRLWSH---YE-
MHFLTLGAALFCISVAGILNRKNVLILLMCIELMLLAVNMNFVAFSRFLHIDGQVFVFFILTVAAAEAAIGLAILVVLFRNRRSISVEEIADLKGMAYRLEFKRSVARDLRAIPKKDVRKILDRIE-ALPGNPRPAGEKLSG--LERYRIRQGRYRILYEIIDDRLLITVVKIGHRRSVYRA
MHYLTLGAALFAIAVVGIMNRKNLIVLLMAIELMLLAVNTNFVAFSHYLDMHGQVFVFFILTVAAAESAIGLAILVLLFRNKSSINVEELNELKGMSWQVVFARHAQKDAKKLAAALKPKAQELLA-LLAQDPFQNPEKLVGDLAGAYSRRINQHRLVYEVLPKERAVRVLRMWTH---YE-
MYYLILAAGLFCIGIYGLVTSRNVVRVLMSIELLLNAVNLNLIGFSSFVEIKGQVFSVFVIIVAAAESAVGLAIILAIYRNRNTVDMERFNLLKWMGYTVKYDAQAVAELKKLPSKLGKRIVNKIN-WLAENFEKVNFPLSGDLSRFYKLRVGDYRVIYSLDQNSETIIIEKVGHRREIYNI
MDYLILGALLFSLGVAGIINRKNLLVLLMCIELILLAVNMNFIAFSAYLDLAGQVFVFFILTVAAAEAAIGLAIVVALFRNRGSINVGDLDSMKGMTWKLVYTKQAQKDAKKLASSLKPKAQELLA-LISEDPYRKPEKLIGDLAGAYSRRINQHRLVYQVLEEDRVVKVLRLWSH---YE-
MPFIGLSALLFTIGAFGVLLRRNAIVVFMCVELMLNATNLAFVTFARAHNLDGQVAAFFVMVVAAAEVVVGLAIIVSIFRTRRSASVDDASLLKLMTYAVQVSRGAARDLRRLPPRIAVAIVEFITAVLPENPARLSKPLTGDLAAYRSARRGDYRVLIRVDESERTVLVIRVDHRAHAYRM
MHVLVLSIILFTLGLICVLARRNLIMILIGVEVMLNAVGLTFVGASALWNLDGQMMVIFLMAMTSAEVSISLAMVVYLQRRKNSVDVRSFNEMRGMSWQIVYTKQAQKDAKKLAASMKQKAQKLLT-IVTENPYRNPEKLVGDLAGAYSRRINQHRLVYQVLEDTMTVKVLRMWTH---YE-
MDYLLLAGLMFAIAVAGIINRKNVIILLMCIELMLLAVNINFVAFSHFLDTAGQVFVFFILTVAAAEAAIGLAILVVLFRGRQTINVDDLDLLKGMAWTINYTDTAKRSLKKIDRTTARKIVDYLDEGRLENPKSRGKRLSGPLGGLWRYRVGDYRAVCTLEDGKMVILVVLIGHRSKVYRS
MHYLTLAAILFAISIVGILNRKNLIVLLMAIELMLLAVNLNFVAFSHYLDLSGQLFVFFILVVAAAESAIGLAILVVLFRNLSSIHVDDLDQLKGMSWQLVYTKAAQKDAQKLAASLKEKALGLLT-ILGENPFQNPEKLVGDLAGAYSRRINQHRLVYQVLAEQGIVKVLRMWSH---YE-
MVVLTVAAALVATGIVGALSQQSVVMIMMGLELVVNGVVLAAGAAWYFLVPDAQVLVLLATVVMAVEMAMGFAVALALYRARQIDMVDDATELEGM----RLSPPAARMLYQLPPRLADAVIRFCDEPLASNPYRVTKALGAELAGQRAGYVGGFRVLVRIDDDQRLVTVMRMAYRADAYR-
MHFLSVGAILFALSVIGILNRKNIIVLLMAIELMLLAVNMNFVAFSHYLDLHGQVFVFFILTVAAAESAIGLAILVLLFRSKSTVSAEELNTLKGMKWELAYAKQALKDAKKVKAALKPKVEELLA-ILERDPFQNPEKLLGDLAGAYSRRINHNRLVYEVFAKERVVRILRMWTH---YE-
MFCLLLAAALFCIGIYGLVTSRNAVRVLMSIELLLNAVNLNLMGFSNFLGIKGQIFTIFVITVAAAEAAVGLAIVLTIYRNRETTDMEQFNLLKWM--NIEFRKTFKKDLRNLKEPIKQQIKGVIEDEVAKNITDLRKAIQG-HQGFYRIRIGNYRLGLYLNGN--VVALVRFLHPKDMYRP
MGYILVSSVLFAVGFFGVLFRKNTLIIFMSLELMLNAINIAMVAFSRFNTMDGNLFVFFIITVAAAEVAVGLAIIVSLYRKRQTVMVEELNLLKHMMYKLFYTARAKKDAKRVHKSFKHKVEELLK-MLEENSLKNPEELIEDLKGAYSRRINQHRLVYQILEEEHIVKVLSMWDH---YE-
MHYLVLGGILFAISVLGILNRKNVIILLMAIELMLLAVNMNFIAFSHYLDIHGQIFVFFILTVAAAESAIGLAILVVLFRNLHTINVDDLDHLKGMSWEVVYARQAMKDAEKLAASLKPKAQELLA-VLANDPFQNPEKLVGDLAGAYSRRINQHRMVYEVFTKEKTVRVLRMWTH---YE-
MDYLVLGAILFALGMFGIINRKNMIILLMSVELLLLAVNMNFVAFSHFLDIAGQVFVFFVLTVAAAESAIGLAIIVVLFRNRASINVQDLDHLKGMAYELRFKPSVAKDLRGIPSVDLRRILPRIE-TLREDPRPAGEKLSA--QERYRLRQGDYRILYTVLDGEVVVEIVKVGHRREV---
MHFLALGAVLFCIAVAGILNRKNVIVLLMSIELMLLSVNVNFIAFSREFEASGQVFVFFILTVAAAEAAIGLAILVSLFRNRRSINVADIDLLKGM--ILQFSDDAWEDYLHWQQVLLKRINELIK-AIQRDPFRGVEPLRHALAGYWSRRINEHRIVYKVEGDV--QLIAQARYH---Y--
MAFLLLAAALFSVGLYGALSQQAIVMLMMGLELMINGLIVAAGAFWYHVSADGQVLVLVAVTVMALEMAMGFAVTTAIFRARDVDMTDDAGDLRGMSYELHLTRRARQDLERLPAKVVRAVWEFITGPLLDNPRRVGKPLDEPLAPQWSARRGDYRVLYLIDDGRILVQVVTVQHRADAYRR
MAFLLLAAALLAVGLYGALSQQSVVMVMMGLELMLNAVMVAAAAVWFHTSADGQLLVLAAMLAMAVEMAMGFAVTIAIFRARDVDVTDSAGDLRGMTFEVVFDSRARKELSNLDKPVARRVYSAAM-ALVEEPRPDGRQLSG-YPGLWRIRVGDHRVVYSIDDGRLLVVALRVAHRREVYRL
MYYLLLAAALFCMGMFGVLVRTNALVVFMCVELMLNAVNLTFLAFARMHEGTGHVSAFFVIAVAAAEAAIGLAIVIAVFRSRGSVNVDDIRTMKHMSYAVEFLQTAVKQLAAVDPVHQRRIAKRID-ALATEPRPVGEKLKG--SDYLRIRIGDYRVIYQVEDGRLVVLIVELGHRREIYR-
MHYLILGALMFAISVVGILNRKNVIILLMAIELMLLAVNLNFIAFSHYLDIAGQVFVFFILTVAAAESAIGLAILVVLFRNLRTINVDDLDHLNGMAWTFAFTKQAQKDAQKLAQSLKDKAQILLE-IIAQNPFQNPEKLVGDLSGAYSRRINQHRLVYQVLSEIHTVKILRMWTH---YE-
MAVLVVAAALFCIGLFGALSRRNLIGVLMGIELMLNSANINLVAFWRYLFITGPTFAIFVITVAAAEAAVGLAMIIAIYRSWNTVNADSVDSLKGM-YDIDYTEEALDDLQYFRKHEQNIIVDGIDEQLRYEPLVETKPMRANTIAEWELRIEAYRVLYTVGSQVRIVEIQRIGEKRNAFRL
MYYILLSALLFTLGVAGVLIRRNALVLFMSVELMLNSANLALVTFAMARDIAGQIVVFFVIVVAAAEVAVGLALLVAIFRTKQTTDVDEIHSLKGMAYHIRILGIASQELERLDRSLGHRVVQRIN-WLATNLDAIREALTGDLAGLYKLRIGDYRVIYEVLWDEKIIVIHAIGHRREIYRR
MHFLTLGAMLFALSVIGILNRKNLIVLLMAIELMLLAVNLNFVAFSHYLDMAGQVFVFFILTVAAAESAIGLAILVVLFRNRASINVEELDALKGMSWRLVYTKHAQKDAQKLSASLKVKAQELLA-VLQVDPFQNPEKLVGDLAGAYSRRINQHRLVYQVLTDEKTVKVLRMWTH---YE-
MHFLIVAAALFCIGLAVALTKKNAIGVLLGLELMLNAVNINLVAFSRHDLIRGQLFALFVLVVAVCEIAIALAVILRVFDHYKTIDPDRIDNLRGMSYILAFTDQSKRDIQRIKKSLYKKLVALLE-ELEEHPVTGTELLRHYQEPTWSRRISEHRLVYRIKAMTVTVLVLSAWGH---YK-
MDYLILSAILFAIGILGFLFRRNAIVAFMSVELMLNAVNLTMVTFSHVHSLDGQIGAFFVMIVAAAEVVVGLAIIVTIFRSRRTTSVDDVNLMKYMTWVLEYDPDAARWLRKADPQTARRIRNNLKAIATGDPRIRGKALTGRLAGMWRYRIGDYRVICDIQDAKLVVLIVEVGKRDHIYD-
MNYIYLSIVLFSIGTATVLMRRNAIIVFMGVELMLNATNLALVTFSRIHGLDGQVMALFVMVVAAAEVVVGLAIIMAIFRARRSASVDDANLLKLMSWTLIYSRQAQKDAKKLASSLKTKAQRLLD-VISEDPFTTPEKLVGDLAGCYSRRINQHRLVYEVLPDQHVVHILRMWTH---YE-
MHYLVIGAILFAISIVGILNRKNVIILLMAIELMLLAVNMNFVAFSHYLDTAGQIFVFFILTVAAAESAIGLAILVVLFRSLHTINVDDLDKLKGM-FRVEYTREAFKVLRSLPRNMAATIRGKIG-QLASDPHRPNRKLEG--RPGFRLRVGDWRVIYEIDGDRLVIIVLAVGSRGGIYK-
MWFLGISAIMFSIGIIGVLIRRNAVVIFMCVELMLNAVNLTLVSFSSFHNIDGQIFVFFALAVAAAEAVVGLAIIIAIFRNNLTVDVTEINLLRWMIWKVEFDDRARKELRKLDKQTQDRILKWLRTATEDDPRRTGKSLKGRMKGLWRYRVGDYRIISQIQDEHILILVIRIGHRRDIYK-
MHYLVLAAILFAISVLGILNRKNVIVLLMAIELMLLAVNYNFIAFSHYLDTAGQIFVFFILTVAAAESAIGLAILVVLFRNLRTINVEDLGSLKGMSRKVEYTETALTALRKLDKPVARRIMDSLDAVGQDAPCATGKRLQGPLNGLWRYRVGDMRVICQIEDQVLRVLVLRLGKRSEIYR-
MWYLVVAALLFGLGAFGVLTRRNVIVMFMSVELMLNAVNLTFVTYARMLDVGGQLAVFFVLVVAAAEVVVGLGIIVAIFRHRATITVDDISSLKGM--RLVFTPRGWKDYVWWQANTLKRINRLID-DALRDPTTGIEPLRHLLAGCWSRRIDEHRLVYLVDGED--LIVLQARYH---YA-
MHFLSVGAILFALAVVGILNRKNLIVLLMAIELMLLAVNMNFVAFSYYLDMHGQIFVFFIMTVAAAEAAIGLAILVQLFRSRASISADELNVLRGMIWHVVFTKQAQKDARNLAASLKDKAQALLA-IVAENPFQNPEKLVGDLAGAYSRRINQHRLVYEVLQSENTIKVLRMWTH---YE-
MHFLTLGAILFGLSIAGILNRKNVIIILMSIELMLLAVNMNFVAFSYFLDTAGQVFVFFILTVAAAEAAIGLAILVVLFRNKGTINVADLDELQGMAYRLRIKPSATKEIDAISKRDRRRIIARIA-ALSEEPCPLGEKLAG-SESRYRVRQGNYRVVYAVDDAARVVEVVKVGHRREVYRT
MALAVLGFILFAIGVMGVITRRNLIVVLMSIEIMLNAVNLLFVAFSRGFDTHGQIMVLFVMAIAAAESAIGLALVIAFFRNSRSVSTDELQNLKSM-FQIAETETFEEELKALGLQRFDKAKKTIYSMLKDNPYYGNKKLKGNYAGLYRYRLGDYRLIYSIDEDEQIVFMLHAVQRKDAY--
MHYLVLSSILFTIGAVTVLTRRNAILAFMGVELMLNSCNLALVTFSRVHQLTGQVMAFYVMVVAAAEVVVGLAIIVSIYRARRTVSVDEPSLLKGMSYRIEVLPPAARALRRVHPQQRGRILGAIM-LLAEDPRPPARKLQG--RDGYRVRVGDYRILYTIDDGVLLVVIVTVGHRRDVYR-
MIYLFVALFLLFCGIAGVVYRRTLIGMLVSMELIMNGAGLNLVALNRFINAYGMAFTLIIMGIAAAEAAIALGIIILIFRKYGHIEGGDLKEMKDMSWRLVFTRQAKKDAKKSAQSLKPQTSRLLD-LLREDPYQNPEKLVGDLSGACSRRINQHRLICQILDDIKTVKIIRIWTH---CE-
MIDWYFISLLVFVGLYAMLASRSIIRQLIGLEIVSKAAMLAIITAGALTLMLAQALIITMIVVEVVVVAAGLALLVKAHRISGSADIWKLDSLKGM-RKIEKTSVFTKDLKKLPENIQKEAWEVAC-ILSENIFDIRKKLEG-YKKIWRVTIKDYRMIYTFDRD--CVYLFRIKHRKDIYKT
MLSLLFSSALFCLGLVTALARSNTILVLLGVELMLNAANINFIAFARSQASTGVLFAIFSIAVAAAEAAVGLALIIAIYRHRRSVRLQDANELKGM--EVKFKKSFLKDLKKLPLEPRARVKKFIFEINCECIDALTKKMSG-FSSYYRRRFGDYRVGFSIEEG--QIIFYRVLHRREIYRP
MMAMLLAAGLFALGLLGVLVRRNLLFMLMSIEIMLNAAALAFVAAGTRWAAEGQVMFLMILSLAAAEAAIGLAILLRMHQARPTLDADTGNRLKGM--ELIYEPAALRDLKGLPKADAKRIMEALRLVVDRYPQRQSTEMQG-APGYWRLRKGDWRAIY--RQTGTTIEVIRIGKRGEIYE-
MLPYLLVGVLFGCGLYATISRRNAVLMLVGVELILAAAGLLLVTTSMVLQSAGQVVTLFLITIAAAEIAVALALVSAVFRSRGTVDLDRAEEDRSMTYRVQVAPAALRQLRKLDPPARRRVQAAIE-LLRDEPRPNGRKLVG-GEGEWRVRTGDYRIVYEINDNVLVVLVLAVGHRRDIYER
MYYLALSAIIFSIGLFGFMTQRSGIRMLMCVELMLNAANINLVAFSSYNDLTGQVFALYSISLAAAEAAIGFAILMSIYRVRDMIDLDKINVLRWMTYQIILSPDFEKDTKVLFKKLYDRFKKTVY-NILENPFCG-KPLRNVLKGLRRVHVGHFVLIYELDETHRTITLLSFTHHDKAYK-
MTALIIAAVLFGIGLYGALSQTNLVMIMMGIELMLGASMINLVAFWRYLAFSIQMFVLIAMTVMALEGAVGFAIATQRFRTSGTVEMEESAELKGMPYNVVFSKRARRDIKKMDPDAQAQIIEAAE-ALAENPRPQSKPMRGEYKGFWRERTGNYRIIYEIQDQKLVVFVIRAGHRKDIYT-
MHYVALSAVLFTIGGIGFLVRRNVLVALMSIEVMLNSVNVALVGFNRLPAHTGQVFSFFIIAIAAASVAVGLAIVLSLFRIRRTVRSDEADLLKNMAYSVELTRTAEKQFRTIAKRDLNRIVDAIR-GLAERPRPQGRKLHG-YDDVYRIRVGKYRIVYEVFDDRVVVIVLKVGHRKDVYR-
MYYLFLSLTLFTIGMIGVMTRRNIIIILMCVELMLNSVNLLLVAFSKMHGIDGQMLVLFIMVVAAAEVAVGLSIIILYYRKKYNVDVRSLNRLKHMAYTIILSKKAEKQLDKLNDTIVLPILNSIS-ELAINPRPVGKKLKG--RKGCRIRVGDYRVIYEIIDKEMIVEVIALGHRKDIYD-
MYYIGLSAILFTIGLIGFMTRRNAIVAFMCVELMLNATNLSLATFARVHALDGQVAAFFVMVVAAAEVVIGLAIIVAIFRTRRSASVDDANLLKFMPYEVQVRPAAIRALRRIAHADRDRIQAAIG-LLAADPRPPNHRLAG--RPAYRVRVGDYRIIYTCDDGLLVIVVVTLGHRRDVYR-
MFYLYLAAILFALGAATVVVRRNAIIVFMGIELMLNAVNLMFVTFSRMNHLDGQAIALFVMVVAAAEVVVGLAIILAIFRARRSASVDAANLLKLMVYRVNITNKATKAIARLPRPAQERVAEAIL-ALADDPRPVGKKLVG--DDRWRLRVGNYRVLYTIDDGQLTVVVVRVGHRREVYK-
MHFILFSSLLLLIGAYGVIRNKNSIVVLMSVEIMLTAANVNFVAFSTYYDLTGQVVALFITTIAAAEVAIGLAILLSLFKQRDTIELDLLNRLRWMVWEIVWTHQAWRDLERLDPPVARRVVRKLEQAAADPPRR--ARLRGH--DDRKLRIGDYRLLALLSADTATILVLRVAHRSRVYRK
MTVLLVAAALFSIGLYGAISQQVVVMVMMGLELMINGLILAAASFWWFLDPSGQVLLMVIIAAMTVEMAMGFAVATLLHRDHEADMTDMAGDLSEMTYQLRIVSSARRHLEDLPEAAATAAFEFITGPLLENPHLVGKRLRPPLADRHSARRGTYGILYRIDDHARTVTVLAIGHRGDIYRA
MHYLTISAFLLGFGLFAVMTRRNAIVVLMGVELILNAANINFLAFSKYNGMEGVMFALFIIVIAAAEAAIALAIVINIYKIFKSVDVSSIDSMKEMGYTVILTPEAKEELRILHKITLRKIEKILF-ELSEHPTTGTERLKGDFSGYWSRRVNKDRIIYKIIDAVVTVQVLSLRGH---YS-
MLYLYLAALLFAIGSAGVLLRRNAIVVFMCVELMLNAANLALVTAGRMHSGQGQVLAFFTMVVAAAEVVVGLAIIIAIFRSRRSVSVDEPHLLRRMTYEIAAGPAARRALRRLPTKVAAAIVEFITGPLADNPHRLSKPLRNEYDGYRSARRGDYRVLLRVDNSTRRVLIIDIDHRAHIYRR
MTEMIFAFALFAIGLYGVSSGRDFLCILFSLEMLLNAVIMMLAITAHYLMTQNIALAYMVMVLATLEAAAGVLIFAAANKVSKSVIPDELNGDVEMAYKIEIKKSAVKELKVLPNSTLKRTIDKIN-SLAINPRPLGKKLSS--DEQYRIGTGDYRILYTIHDEVLVICVVKVAHRREVYK-
MHYLILSSLVFTIGMFGLMHRKNIINILMSIELMLLAVNINFVAFSLYMELSGQIFSIIILTVAAAETSIGLAILLIYFRNKGSIEITDINQMWGM-YIIRYTIQAQKDAKKIVQALKNKVEVLLN-IVSTDPWKIYEKLVGDFSSCYSRRINQHRLVYEVYKQEKVVKILRMYTH---YE-
MHYLILAALVFTIGFYGAVAKKNAIAVLMGVELMLNAVNINMVAFNRFLVAMGFVFAIFVIVVAASEVAVGLAIIMKIYRERLVTNVDDIDWLKWMEFRVVFTKQAAKEAKKLEASLDKKAKKLLK-LLMKNPYQTPKKLSGDLNNFYSRRINQHRMAYEILEEEQVIKVLRMWTH---YE-
MHYLILAAILFSIGLFGLIQKRNLIVVLMSIELMLNAANLNLVAFNRFLALEGQLLAIFSLMVGAAEIAVGLALAFRIYHDRHTISLDALQRMKGMKYQLIYSERAKKDVKKLDPYTKQMIKSWIEKLHSENPRAHGKALTGNHKGEWRYRIGDYRLICAIEDERLVILALALGHRREVY--
MWYLVVSALIFCIGAGGVLTRRNPLVILLCLELMLNASNLALITFSRMHDADGQVFALIVMVVAACEVAVGLGMIVAIFRRRLPIDVDELKELQGMSWRLTVAGPAARDIQRLPEKYATAIVEALA-HIAENPRRLGKPLRLELDGHWSAGRGPYRIIYTLDDAERTVQVVAVAHRADAYRR
MHGLAVAGVLFCLGLVGLMVRRNILFVLMSLEIMMNAAALAFIVAGSRWQPDGQVMFILVISLAAAEASIGLAILLQLYRRFHTLDIDAASEMHGM--NILFTPEAWDDYLWFQQNGLKRINLLIR-DAQRDPFAGLEPLKHNLSGFWSRRIGEHRLVYRVDGDT--LQIVMCRYH---Y--
MDYLILSAILFSIGVIGVIRRRNLLMLFFATEIMLNAANVAFAALSSFMDLSGQMFAFFIIAVAASEVAVGLGLLILLYKKYGSLDLDDYTMLKGM-FAVAFEKRAEKEFLKLDPETRKLIAAKIL-DLQKGNFRGDKALQGKHKGKFRKRAGNYRIIYYKEGQLLLITIIRIAHRREVY--
MFYLILSAVVFSIGLLGVMTKQNGVRLLMCVELMLNSANINLVAFSSYNDITGQVFVLFTIALAAAEAAIGFGIFMAVYRMKNRIDLNDFNILRWMTYDIKLHPGVAKYLKSLDSNTKARIKESIE-TLSDKPYPENKKLKGTRKSFYRLRVGNYRVIYTIEDE--TILITDIIHREKGYKL
MHGLILAAILFVLGLTGLLIRRNLLFMLISLEIMINAAALAFVVAGSYWQPDGQVMYILAITLAAAEASIGLALLLQMYRRRQTLNIDTVSEMRGM-AHIVWTGKAVKDLRKLPANDQKAIQANVN-SLGDYPATKSTKLTD-RGSEYRLRVGNYRVLFEIQKGEPVIIEIRVLRRTTTY--
MHFLVVGAVLFGLGLYGLFTKRNTVAILMCIELMLNAVNLNMLAFSRFVTFVGQIFAIFNITVAAAEVAVGLALIFSICRDRASVYADDLDWMKWMSWKVKLSDQVVKQLKKIDPVAREMLLTYLEQEGSADPRRYGEPLKGNLSGYWRYRIGQYRLLCDIEDNEVTVYVIAIGHRREIYR-
MHLMLLSCMIFVIGLAGVMMRRNVLYILMSLEIVLNAVCLAFVSAGAHWKADGQIMFMLILSLAAAEVSVGLGLILQIHRKHGTLDVDRLKELQGM--KITFSESAWEDYLYWQKTLLTRTNELIK-AIIRTPYEGIEPLKHGLASYWSRRINEHRLVYKIQDDA--VLIAQCRYH---Y--
MHYLIFSGLLFAVGLAGVIIRRDIIVVFMCLEMMLSAANISLIAFSRAQVYDGQIMALFVFAIAAAEVAIGLALIVAMYRARRTVDSTAMTVLKDM--KLEFSKSAMADLAFWKKAVVEKVTALLL-EICESPYTGKEQLVGNLSGYWSRRINKDRIVYAVDEEAGVVFIRSLRKH---YE-
MWFLTLAAVLFSVGVVGVLVRRNVIVMFMCVEMMLNAVNLTFVTFARMLDIGGQVLVFFVLVVAAAEVVVGLGIIVSIFRRRVGATADDLHLLRGMSYSLQIARSASVALETLPEKVALAACEFITGALLDNPYRVGKPLKEPLLHIFTARRSSYRIPYLIDEESRNVTVTAVVHECDAYRR
MHGLILALILFVIGAAGLLVRRNMVFVLMCLEIMMNAAALAFVVAGAAWQPDGQVMFILIITLAAAEASIGLALLIQLHRRFKTVDVDAVSGMKGMAWEVLYHPDVAEDLDRLGPASANRILDVIEEIRDGEPDKLGKPLRGLLAGCRRIRTGNTRIIYRINGEAVQVLIVAVGARREVYRV
MHLLLLASILFVLGLICVLIRTNVIMLLIGIEIMLNAAMLVFVAGSHRWAADGQIFALMIMAMTSAEVSLALAMVVYLHWRKKTVNIDEFRELKDMNYAVLVTDHVRRYAEGLPAEMKQLFVGAHT-ILSENPHKGH-AMVGRLEGLRRFKAGPFRLVYEVDEKRRTLTTLMISWDS-----
MLLMALGALLFFIGVFGFVTRRNLVAMLISIELILNAVDLNFAVINRFFQMEGMFFTLFSIGVSAAETAVALAIIINVYRNYHSDQVNSIENLKFMIYEVVTMPMAEKHIAKLHKSAEKRLIRIWE-ELKEHPETGFNRKKYSHAGCWSREITKHRLLYTIDDTT--VTVISAYGH---YK-
MYFLTFGAILFVIGAYGVLTKSSTIIVLMCIELMLNAANINFIAFSAYGAALGQVFVIMTISVAAAEVAVGIAIVLNAYKMRKTVSTDDLNTMRWMSYSVEYTYDAIKQLRKMDRFTRTMILNWISKDGTDNPFASGKALTGDKVGLWRYRVGDYRLISKIDKGKLVILLVEIGHRSNMYD-
MTLLLLAAALIGIGIYGALSQQSFVMLMMGLELILNGVMLAAVAFWAFSAPEGQLLTIIVMAVMAIEMAMGFALVVAVFRGKQADMTESLTGLKHMTWRLVYTKQAQKDAKKLASSLKPKAQELLA-LIAEDPYRKPEKLIGDLTGAYSRRINQHRLVYQVIEDERVVKVLRLWSH---YE-
MHGLILATLLFALGLYGVMVRRNLMFMLMSLEIMMNAAALAFVLAGSVWQPDGQVMFILILTLAAAEACIGLAIVLQFYHRFQHLDVDAASEMRGMVWQIEFTEASLKQLKKIDRTVAKRIVEFMKTAAQQDPRISGKALQGKLGIYWRYRVGDYRIICDIQDQKLIVLVVEVGHRKDVYQ-
MHALMLSAILFCLGLCGLLMRRNILFILMSLEVMMNAAALAFVAAGSRWAADGQVMFILILTLAAAEASIGLALLLQLYRRFHTMDIDAASEMHGMVWKVELSSLAQKNLDQLDPQIARRVLSFLHEAPLDDPRSIGESLKGSLGIYWKYRVGDYRIISSIEDDALRILVVRIGNRRDVYR-
MHGLILAAILFTLGLTGLLIRRNLIFMLISLEVMINSAALAWVVAGSHWHPDGQIFYLLAITLAAAEASIGLALLLQLYRRHHTLNIDILSEMRGMVWKIKYADSALKSLKKMDRQNAKRIVDYLDKTSSDDPRIFGKSLKGDLGEFWRYRIGDYRVLCEIFDEGLIILVATIGHRRKVYE-
MNYLYLGVVLFSLGATIVLLRRNALIVFMGIELMLNAVSLMLVTFGRMNSVEGQTIALFVLAVAAAEVVVGLAIIMTIFRTRRSASVDDANLLKLMTYAIAWTPTAKRALTRLPEKVATAAGEFIYGPLAENPHRVGKALRFELEGLHSARRGDYRVIYRLSD---VVTVTAIEHRADVY-R
MYYVVLAIVLFVVGGATVLTRRNSVIALLGVEIMLNSCNLVLITFSRMWNLEGQVFAFFVMVVAAAEVVVGLAIIVTIFRTRRTASLDGANLMKHMTFRVEYTKDALKQLKKMDRFDAHLILSWIEKSGTDNPRRQGKGLTANRTGEWRYRVGSYRILAQIYDDVLLIEIFAIGHRRAVYP-
MAYLILSSVLFLIGLFGFLMRRNLIVVLVSIEIMLNAIIILFAALSYFKDITGYVMVFFIIAMAAAEAAIGLTLAILIYKKLKTVYTEEINHYKGMGFKIEFSKNAAKDYKKLPKDYKVLIDLVLT-KLSEGQQL--KPILG-EKDCYRIRVGKYRILFTIIEN--TILVTKIGARGDVYK-
MYIIVLSTVLFSLGVLGVLLRKNAIIILGCVELMLNSVNLLLAAFSAYNDAAGQILVFFIMVVAAAEVAVGLGIIAMMYRNAKSVDISILNRLKGMSFHIEFSQEALDELKFYKDSLYKKIFDLIS-SISETPFSGIEPLKNNLSGFGSRRINEYRLVYKIKNDT--IEILSIKGH---YN-
MIAELISLLLFTIGLAGVMTSNIGIKMLISIELMLNASIFSLVAIGITSSVSPLILALFAIAIGAAESVVGISLLVSVYKKYGKITISLLKEIRWMTYIIEFSSQFEKSIKKLKKKLFDQIQKKLI-DLIQNPER--KTLGNVLAGYRRLHFGSFVLIYKIEKN--VVRIISLDHHDKAY--
MAYILLSILIFLIGLFGVIVRKNLITILVSTEIMLNGVNLTLVTVDKYLKVDGQIFSLFILTVAAAEVAVGLGLVISIFRLKGYEGSSETVHLRDM-YRIEFLRKAYEEFRSLDRPVQKLIKEKLD-ILASNPEALKKSLKGKHAGLYRLRVGNYRVIYKEDKDKPLILIIRVGHRREVY--
MHGLLLSVVLFVLGLTGVLVRRNLIMILMSLEVMLNATGLAFIVAGSRWQADGQIMFLLILTLAAAEVGVGLGLVLQIFRRFHTLDADSLNGMKGMSWRVKLKGSAAKSLKSLDTGTKQRIERFIGQIETDNPRSHGKALQGKYAGLWRYRIGDYRLICQIKDSELIILLLEIGHRKDVYK-
MHYLIVSGLLFALGLAGVIARRNILIIYMCLEMMLSAANLTLVAFSRFRDYASQSLVFFTITVAAAEVAVGLAIIVALFRAKQSVETESVTKLQGMSYKLVFTRHAQKDAKKLKGSLAAKARELLD-VIAKNPFANPEALVGDLQGAYSRRINQHRLVYQVIEEEKTVKVLRLWSH---YE-
MHYLVLTTILFAIGLVGVMRRKNLLMLFFATEILLNAVNISFAAISHYYDLTGQMFAFFVIAIAASEVAVGLGLLIVWHKKHNNIDLDNMSTMRGM-YQLLFSPQAKKDAKKHQSSLKPKVMELLQ-IIEKDPLQYPEYLSQNLKGKISRRINQHRLVYEVFEDEKIIKILRMWTH---YD-
MWYIVLSALLFTVGFIGVLVRRNPVVVLLCLELMLSAGALSLLAFSRMLNQDGQVFVLIVLVVAACEVVVGLGLVVAMYRRRLPLDVDEMKELKGMPWKVTVDSPARRDLEALPAKYSFAVIHLLS-LLAENPKRLGKPLRFDLEGNWSARRGPYRVIYAIDESAREVIVRKVGHRSDVYRT
MFEILIAVSLFGIGLFGLATQKNFLKIFFSLEMLLNAVILFLASTGKHYLNDNLSLSYMIIAIATLEAAAGVLIFLITNRVTGATEINKIGVA-EMFFQIAETKTFQKNKKKIDESVLRKIEKIVYPQLRSNPFYGTKKLKGEFEKLYRYRVGDYRLFYSIENEKVLVMILDLRHRQNSYS-
MLFFLLSSVLFSIGLVGLVARRNLFVLYMSIELMLSSVNLLLATFSKVLDASGSVIALLMIAVIAAEVALFLALIIHMYRSSRTIDSDTFDRLKDMSFQIAETKTFEKSKKKIDKKLYEKIKNFVYPQLRENPFYGSKKLKDNLEGYYRFRVGDYRLFYLIEDEKLIVVVVDFKHRQKAYD-
MHGLILAAILFVMGFTSIILRRNLLFMLIGLEIMINAAALALVVAGSYWQADGQVMYILAISLAAAEASIGLALLLQLHRRRQTLNIDSVSEMRGM-VEVMWTRRALKQLSKIDSRYRRAIAEKSR-QLVAFPVVPLKKIEG-NDTLFRLRVGNYRVIFQLINGEPVVVVIEVKRRAHTY--
MSYLVLAVILFFIGAVIVLTRHSAVIALMGVELMLNSCNLMLVTFSNMHNIEGQVMAFFVMVVAAAEVVVGLAIIVSIFRTRRSTSVDEVRLMGRMKYSLYYTKEAKKALKKLDKPVLVMIKAWVEKVNTAEPRKYGKPLKGKFSGYWRYRVGNYRLITEIRNRELIIVLVDLGHRKDVYR-
MWFLYFAAASFSIGLMGVLLRRNAIAVLMAIEIMLNAANINLVAFWRYGALTGVMMAIFVITVAAAEVAVGIGLILLCYRRWHSADVDRFDSLSRMSYAVVLTRAAARGLSKLPKKDLERILAKAQ-GLEDNPRPRGEKLTD-RGERYRIRSGDYRIVYLIDDEERLVEIETIGNRRDVYR-
MHGLALSAILFALGLTGVLMRRNLIAVLMSLEIMLNAAGLAFIVAGSRWQPDGQIMFVLVLSLAAAEIGVALGLVMRIYRTYKTLDADALSGMRGMNWKVDFDPRARADFAKLDKPVQQRIVKFLG-RLTVDPRQHGAALQGELGNYWKYRVGDYRLIADIQDGKLTVLVVAIGHRSRIYR-
MNALLLSVALIAIGIIGVVGRRNIFVVYMSLEIILNGINLGFVTGARIFHADGQVVALLVMAIAAAEAALFLAMVVLLFGHRRSLDSARFNLLDEMEWKLVYTKQAQKDALKIARGLKPKTQQLLD-VLRIDPYQTPEKLVGDLSRAYSRRINQHRLVYEIFDDIHTVKIIRMWTH---YE-
MHGMALAAILFVLGLVGLLVRRNTLFILMSLEIMMNAAGLAFIVAGQHWQPDGQIMFIMIITLAAAEASIGLGLLIQLQRRFRTLDVDAASEMNGMTHQVHWTLKATKQAKKLHASDRATVIESVS-GLAVWPECKEKPLTR-HQYQYRLRVGRYRVLFDVETEVQVVSIEEVKKRDRTY--
MGYLMVSTVMFFAGVYGFITRRNMLAILISLELMLNSVDINFVVFNRYLQLEGFFFTLFAVGIAAAETAIAIAIIINIYRNIRNIQVGNLDKMKYMSYKIEFTQIATKTVSKYKKSQYKKLVKLLN-ELMEHPRTGTEPLKSGDSITYSRRISNDRLIYDIYEEKVTVLVLTVEGH---YK-
MYYVALSALIFALGAVGVLTRKSAIMVFLSVELMLNAANLALVAFARGWALSGQVAVFIILAVAAAEVAVGLGILVAIFRYRHSTDVDNLSGVRLM--RTAYARSFIKDLKKLEGTAYSRIHTLAFEPQARTLGEVAKKLTG-YRDAYRIKLGEYRLGLTLEGE--TVVFRRVLHRKDIYRP
MYYLLIGAVLFVLGLVGFVTRRNLIMIFLCTELMLQGVILNLVGFNRYWGLEGQAFSIFLMVVAAAEAALAMALVMVLQRRRDTLDAGAFAQMKGM------TREAAGELEDLPLVIHSRVLLLLE-RLAKWPAVSGKRLTGPLAGRYRLRTGDYRLQFRVEGQ--AVIVERIGHRDRFYE-
MAYMFVSVLLFAIGATGAMIRRNFLIVLMSLELMINGAGMALIVMSYFTNISGQVMFLFVAAVAASETAVGLAIAAMMYKNKKSVDINDYTTLKKMAWAIKFEESAKKELASLDKQTAKRIITFLKEALSDNPRKLGKTLKGSLGDFYRYRVGNYRIICAIEDDNLLVIVIRVAYRKEVYR-
MYYLLLGIVLVFIGIFGIIIRKNLITMLVATEIMLNGVNISLVSVSHFLKVDAQVMSIIVLTVAASEVAIGLGLVVSIFRLKGYEASEEITELRDM-WKVVITKQAKKDLVNIYRALKSKFEKLVE-EIKKDPYTS-EKLIGDLEGYYSCRINKHRLVYEIDDEQKIVKIVSVWNH---Y--
MHYLILTGLLFAIGLVGVMRRTNLLMLFFSTEILLNAVNIGFVAVSKYYDFTGQMFAFFIIAVAASEVAVGLGLLILWYKRNGSVDLNSLQMMKGMAYEIVYDPKVLKQLKKLDKEIASLILDGIE-SFASNPVLTKKKLKTPFDGAYRLRIGDYRVIFYHEEN--LMLISKVAHRKDVYM-
MTYLLIAALLFGFGIYGMLKNRSLIGILISAELVLCAASVNFMAFNRFLPAVGQIFALFIMGLAAAEAAIILSIIVAVYRNYKSIDPEETAELAGMNWKLVYTKQAPRDAEKLAAALKPKAQQLLD-ILVDNPFQNPEKLVGDLAGACSRRINKHRLVYQILEGLRTVKVLRMLTH---YE-
MVYLVIGALLFAIGFFGFLRHRTLIGMLISGEVILSGAVLNFMAFSRFLPVTGQVFSLFIMGIAAAEATIILSILVAVYRHYRSVAARDLKDLEGMSWKIVFTKDAQKDFEKVKTSYEAKVKELLH-YLREDPYKIPEKLVGSLHGFISRRINKHRLVYQIIETQRTIMALSMWSH---YD-
MSFFAVSVVLLGIGIYGLTTKRNALRILFSIELIYNAANLNIIAFARLRIVTGQVLVLFTIALAAMEASVGLAIIMLVSRLNVDIDLRKLDRLKGMRYEAVFLNTFLKQFKKLPGNVKQRVKQRIQ-ELATNPYLGL-RLKGGLEGFWKDRVGMYRILYKIDSGAGRIIFYDVDLRKRVY-D
MLVLVAAAALFGVGLFGALSQQVVVMVMMGLELMLNGVILAAAGFWWFLAPDGQVLILVVITAMTVEMAMGFAVATVLHRSAETDMTDMATELSGMKYGIDVARPARRALDELPPAVAAAAWVLIDGPLRDNPQRLGMPLRAPFAGDRVARRSSYRVRYRIDDKRRVVVVLDIRGRTDAYRG
MGYIVIGGILFSIGLYGLLIRPSMIRMFIAIEIMIAGINLVLVALLAFSTSSGLVLLFFVWLFAIANAAVGLPLILLIRRKMGVDSSSELRSLHGM-YTLSPTRRYVDAAKKFNEKTKEKLKAQHE-LLAENPFHPSKPLKGKLRGIFSFRIGDRRGLFAINTQDKIIELLRLDWRSRIYQ-
MIDAIFAIILFGVGLYGVTSKSDFLKIFFSLEILLNAVILFLASAAYHFLTRGLAVAYVIIVIATLEAAAGVLIFLLSYRITGEIIPDKLDKADEM--KIAFTPEGWEDYLYWQKIIVKKINELIK-DIKRHPFEGLEALKFDFAGCYSRRINEHRLIYMIDEDE--VIIIACRYH---YQ-
