# Supplementary material for: Inter-protein residue covariation information unravels physically interacting protein dimers
Source: BMC Bioinformatics. 2020 Dec 17;21:584. doi: 10.1186/s12859-020-03930-7 (PMC7745481; doi:10.1186/s12859-020-03930-7)
Supplement: Supplementary file 5 — Additional file 5. Final ER-MSAs at different ASA thresholds. Available on Mendeley data (http://dx.doi.org/10.17632/9bk2r55286.1). [file 12859_2020_3930_MOESM5_ESM.zip › Additional file 2/Final ER-MSAs/Negative ER-MSA dataset/ASA0.0/paired_MSA/4hea-L-2wdq-C/MSA_IDs.txt]

sp|Q56227|NQO12	sp|P69054|DHSC_
tr|A0A0Q6EKI3|A	tr|A0A1T4RXN1|A
tr|A0A0Q9ILY7|A	tr|A0A101JVX3|A
tr|A0A1J5LTS3|A	tr|A0A1F2Z183|A
tr|A0A081MKW1|A	tr|A0A081MLN5|A
tr|F2IY02|F2IY0	tr|F2J091|F2J09
tr|A0A1N7IKT2|A	tr|A0A1N7LN09|A
tr|A0A0F7PJN0|A	tr|A0A098T4S7|A
tr|W9HE28|W9HE2	tr|W9H6C5|W9H6C
tr|I3TM17|I3TM1	tr|I3TQS3|I3TQS
tr|D6ZYP3|D6ZYP	tr|D7A8R0|D7A8R
tr|A0A143DFE2|A	tr|A0A143DF75|A
tr|A0A1Q4BW04|A	tr|A0A1M3NQE1|A
tr|A0A1W9HYQ4|A	tr|A0A1W9KJY5|A
tr|A0A1B2EN83|A	tr|A0A1B2EGX4|A
tr|A0A081B940|A	tr|A0A081B8B7|A
tr|A0A0Q6MKM5|A	tr|A0A0Q6LZ68|A
tr|A0A0K2DFX9|A	tr|A0A0K2DC33|A
tr|Q0FZ90|Q0FZ9	tr|Q0FZL6|Q0FZL
tr|A7IP96|A7IP9	tr|A7IGR8|A7IGR
tr|J3HRE9|J3HRE	tr|J3HU74|J3HU7
tr|Q2YNF2|Q2YNF	tr|Q2YLP9|Q2YLP
tr|A0A0F3IW65|A	tr|A0A0F3IWN4|A
tr|Q11JJ5|Q11JJ	tr|Q11DA7|Q11DA
tr|A0A1S1SIE2|A	tr|A0A1S1THG5|A
tr|J9Z2Y0|J9Z2Y	tr|A0A061QH14|A
tr|A0A1Y6BS32|A	tr|A0A1Y6CL88|A
tr|A0A1Y5T0V4|A	tr|A0A1Y5RC66|A
tr|A0A1U7JFS6|A	tr|A0A1U7JI99|A
tr|A0A1W6ZY01|A	tr|A0A1W6ZNM5|A
tr|A0A0M2R6J2|A	tr|A0A0M2RAD7|A
tr|E0MJK0|E0MJK	tr|E0MSH4|E0MSH
tr|A0A1V8RWL7|A	tr|A0A1V8RVC6|A
tr|A0A0F2RSQ3|A	tr|A0A0F2R676|A
tr|E2CCJ4|E2CCJ	tr|E2CEE1|E2CEE
tr|A0A021X678|A	tr|A0A021X3B3|A
tr|A0A1C7P5Q9|A	tr|A0A1C7NZH9|A
tr|A0A0U2WCQ1|A	tr|A0A0L0IWM7|A
tr|H8FSL5|H8FSL	tr|H8FUA6|H8FUA
tr|V4TG74|V4TG7	tr|V4RKA8|V4RKA
tr|A0A0A0DBN6|A	tr|A0A0A0DC20|A
tr|C3MA68|C3MA6	tr|C3M9U7|C3M9U
tr|B8EIM8|B8EIM	tr|B8EIW2|B8EIW
tr|V4Y0N6|V4Y0N	tr|A0A142LIM7|A
tr|A0A1A6FK42|A	tr|A0A177PMX0|A
tr|S6A9V9|S6A9V	tr|S6B3V2|S6B3V
tr|A0A1Y2LCZ7|A	tr|A0A1Y2LDV2|A
tr|B2IHV5|B2IHV	tr|B2IJU8|B2IJU
tr|A0A1Y1SUR2|A	tr|A0A1Y1SQT2|A
tr|A0A0P0J6J3|A	tr|A0A0P0JEB5|A
tr|A0A1E5Q9K6|A	tr|A0A1E5QAX1|A
tr|A0A1G0FS47|A	tr|A0A0S8A0B5|A
tr|A0A1E4GAV4|A	tr|A0A1E4FAS7|A
tr|A0A0Q7DWV6|A	tr|A0A1Q3Z4H7|A
tr|A0A1Q3V0W8|A	tr|A0A1Q3UQC5|A
tr|D5CQT3|D5CQT	tr|D5CSY4|D5CSY
tr|W6K7C6|W6K7C	tr|W6K9X1|W6K9X
tr|F7QMC6|F7QMC	tr|F7QHM1|F7QHM
tr|Q20Z49|Q20Z4	tr|Q6ND90|Q6ND9
tr|G5ZVT4|G5ZVT	tr|G6A0R9|G6A0R
tr|A0A1W9LBK8|A	tr|A0A1W9L0B3|A
tr|A0A1G0NIB3|A	tr|A0A1G0NK20|A
tr|D5BPB3|D5BPB	tr|D5BMM6|D5BMM
tr|A0A0K1J8J7|A	tr|A0A0K1J6B5|A
tr|T0B2P6|T0B2P	tr|S9ZMN6|S9ZMN
tr|A0A161SSZ8|A	tr|A0A163XIY0|A
tr|A0A0N1BJ55|A	tr|A0A0N1BHY0|A
tr|A0A0G3EV14|A	tr|A0A0G3F0I6|A
tr|A0A1V0PR06|A	tr|A0A1N6J9N1|A
tr|A0A0K6IVU0|A	tr|A0A0K6IWD6|A
tr|A0A1M7ZMR7|A	tr|A0A1M7ZK94|A
tr|A0A1M7S004|A	tr|A0A1M7TAG1|A
tr|A0A0R0LTM1|A	tr|A0A149W0F5|A
tr|A0A0C5JM40|A	tr|A0A0C5JAF0|A
tr|A0A1E3H835|A	tr|A0A1E3H415|A
tr|Q1QL96|Q1QL9	tr|Q1QHF3|Q1QHF
tr|A0A126Z877|A	tr|A0A126ZBI3|A
tr|Q5P1D9|Q5P1D	tr|Q5P1V0|Q5P1V
tr|I9BXA3|I9BXA	tr|I9KVJ1|I9KVJ
tr|L0EV38|L0EV3	tr|L0EVP3|L0EVP
tr|A0A090AIN3|A	tr|A0A090AIQ1|A
tr|G8QHI1|G8QHI	tr|G8QJV0|G8QJV
tr|M2U8H0|M2U8H	tr|M2TDL3|M2TDL
tr|A0A1J4Z3B2|A	tr|A0A1J4YV12|A
tr|A0A0S8BNP1|A	tr|A0A0S8L1Q2|A
tr|A0A0K6I4L8|A	tr|A0A0K6I3W6|A
tr|A0A0J5GGA4|A	tr|A0A0J5GGW4|A
tr|A0A0G3XEG4|A	tr|A0A0G3XJB7|A
tr|A0A1U9JNR1|A	tr|A0A1U9JJG1|A
tr|A0A1G1ATS5|A	tr|A0P6Q3|A0P6Q
tr|A0A1Q4FNP6|A	tr|A0A1Q4F923|A
tr|A0A0P7AI02|A	tr|A0A0P7AHD0|A
tr|Q0A786|Q0A78	tr|Q0A906|Q0A90
tr|A0A0B2B9J1|A	tr|A0A0B2AVA9|A
tr|A0A132C0G9|A	tr|A0A132C199|A
tr|A0A0E9M672|A	tr|A0A0E9M608|A
tr|A0A1R1I4W9|A	tr|A0A1R1I1P2|A
tr|A0A0F3K7T5|A	tr|A0A0F3KN97|A
tr|A0A1G2W2F2|A	tr|A0A1G2WHV7|A
tr|A0A0P7W5E1|A	tr|A0A0P7WHC6|A
tr|W0SHC4|W0SHC	tr|W0SF50|W0SF5
tr|C1DCB4|C1DCB	tr|C1DB64|C1DB6
tr|A0A0P7ITL7|A	tr|A0A0P7IZR8|A
tr|A0A1G3HCR2|A	tr|A0A1G3HNQ1|A
tr|A0A0J1D6F6|A	tr|A0A0J1CXN3|A
tr|A0A1E4ZHS0|A	tr|A0A1S9CYD4|A
tr|D9SI40|D9SI4	tr|D9SFR0|D9SFR
tr|Q28T51|Q28T5	tr|Q28U84|Q28U8
tr|A1WXV6|A1WXV	tr|A1WT29|A1WT2
tr|A8LIV5|A8LIV	tr|A8LJJ7|A8LJJ
tr|C7RL71|C7RL7	tr|C7RQZ0|C7RQZ
tr|A0A1X4NNU4|A	tr|A0A1X4NQ76|A
tr|A0A193LGL4|A	tr|A0A193LFE6|A
tr|A0A165FDA8|A	tr|A0A161SFX4|A
tr|U3AK65|U3AK6	tr|U3AD30|U3AD3
tr|G2IXB1|G2IXB	tr|G2IZP0|G2IZP
tr|A0A0P0URE1|A	tr|S6BT29|S6BT2
tr|A0A1C2AWX7|A	tr|A0A1C2AF83|A
tr|A0A0W1RTE5|A	tr|A0A191ZHX1|A
tr|F1W009|F1W00	tr|F1VWI2|F1VWI
tr|A0A1Y5SQG9|A	tr|A0A1Y5SBE3|A
tr|A0A1A6C728|A	tr|A0A1A6C844|A
tr|A0A1W1X014|A	tr|A0A1W1XNT4|A
tr|A0A1B1YRA0|A	tr|A0A1B1YUN4|A
tr|Y0KIL5|Y0KIL	tr|Y0KIZ7|Y0KIZ
tr|A0A1D9BH65|A	tr|A0A1D9B9P0|A
tr|A0A126V4G7|A	tr|A0A126UZE8|A
tr|L0GUF1|L0GUF	tr|L0GU24|L0GU2
tr|A0A0C2BQG8|A	tr|A0A0C2C0Y6|A
tr|W0TL91|W0TL9	tr|W0TNU8|W0TNU
tr|H1G3Q2|H1G3Q	tr|H1G5Y3|H1G5Y
tr|A0A099CYR5|A	tr|A0A099CWK1|A
tr|F5R8C5|F5R8C	tr|F5RA35|F5RA3
tr|S9QET6|S9QET	tr|S9RU82|S9RU8
tr|A0A099TBK9|A	tr|A0A099TB76|A
tr|A6GS86|A6GS8	tr|A6GNA7|A6GNA
tr|A0A0P1F6L9|A	tr|A0A0P1FFL2|A
tr|A0A1K2HNV6|A	tr|A0A1K2HES0|A
tr|J2VGF1|J2VGF	tr|J3DJ60|J3DJ6
tr|A0A095Z6I0|A	tr|A0A095Z6C2|A
tr|A0A1G6WAV1|A	tr|A0A1G6ZRI6|A
tr|A0A1Y5S1K0|A	tr|A0A1Y5TIG5|A
tr|A0A0W7WEW2|A	tr|A0A0W7WQ06|A
tr|A0A1H8G879|A	tr|A0A1H8JGV3|A
tr|A4BTQ3|A4BTQ	tr|A4BRY1|A4BRY
tr|A0A1V4CB92|A	tr|A0A1Y2R407|A
tr|A0A1M6L5W4|A	tr|A0A1M6FKR8|A
tr|K2GRG8|K2GRG	tr|K2GSR3|K2GSR
tr|A0A0F7JUU3|A	tr|A0A0F7JVR6|A
tr|A4G633|A4G63	tr|A4G5Z7|A4G5Z
tr|A0A1M4N0B2|A	tr|A0A1B7Z0D4|A
tr|A0A0P9EPS6|A	tr|A0A0P9EGW1|A
tr|U1YDJ7|U1YDJ	tr|U7U736|U7U73
tr|A0A1B3W9V1|A	tr|A0A1B3W990|A
tr|A0A171KX29|A	tr|A0A171KS82|A
tr|A0A1Y5TEB1|A	tr|A0A1Y5RVD6|A
tr|A0A0Q6BQG8|A	tr|A0A0Q6AUV3|A
tr|G0AJY9|G0AJY	tr|G0ABL2|G0ABL
tr|A0A1Y5SKW1|A	tr|A0A1Y5RUR3|A
tr|A0A1X6ZE28|A	tr|A0A1X6Z370|A
tr|A0A1Y5S7B3|A	tr|A0A1Y5RPA5|A
tr|F9U541|F9U54	tr|F9U5H4|F9U5H
tr|A0A0N1JT83|A	tr|A0A0N0XKJ8|A
tr|A0A0P1I2Z2|A	tr|A0A0P1IA46|A
tr|A0A1U7DKX3|A	tr|A0A1U7DMJ1|A
tr|A9BNA3|A9BNA	tr|A9BVJ8|A9BVJ
tr|A0A0U1NIT9|A	tr|A0A0U1NM72|A
tr|A0A0K0XTH9|A	tr|A0A0K0XWY1|A
tr|A0A0B3S056|A	tr|A0A0B3S4P4|A
tr|X2H8I1|X2H8I	tr|X2HGL1|X2HGL
tr|A0A0B4C8V5|A	tr|A0A0B4CA02|A
tr|A9E3J6|A9E3J	tr|A9DS19|A9DS1
tr|Q0F8P4|Q0F8P	tr|A0A1J5HPR1|A
tr|A0A1N6F0M2|A	tr|A0A1N6E6Q4|A
tr|D3RNG6|D3RNG	tr|D3RUM8|D3RUM
tr|M9R696|M9R69	tr|M9RI92|M9RI9
tr|U5T2B4|U5T2B	tr|U5T3W9|U5T3W
tr|E8UGL5|E8UGL	tr|E8UEL0|E8UEL
tr|C0DUE7|C0DUE	tr|C0DU23|C0DU2
tr|V8G852|V8G85	tr|V8G959|V8G95
tr|A0A1M6I786|A	tr|A0A1M6HPZ6|A
tr|F2BBD6|F2BBD	tr|F2BF45|F2BF4
tr|V9VVE8|V9VVE	tr|V9VQC1|V9VQC
tr|A0A0J5QDT0|A	tr|A0A0J5QBT1|A
tr|A0A086XYU5|A	tr|A0A086Y600|A
tr|I1AZG5|I1AZG	tr|I1AQV7|I1AQV
tr|W0DXA1|W0DXA	tr|W0E0V8|W0E0V
tr|I3YFJ1|I3YFJ	tr|I3YGP2|I3YGP
tr|A0A098GCB6|A	tr|A0A098GCD2|A
tr|F0F0T6|F0F0T	tr|F0EXF2|F0EXF
tr|A0A1G0X0Y2|A	tr|A0A1G0X1X6|A
tr|V9HMJ9|V9HMJ	tr|V9HMT6|V9HMT
tr|A0A1C2G159|A	tr|A0A1C2G456|A
tr|A0A1I6ZL92|A	tr|A0A1I7CPE3|A
tr|A0A0F2QJ68|A	tr|A0A0F2QFZ4|A
tr|A0A1M3J5M9|A	tr|A0A1M3IRY4|A
tr|A0A0U9HL27|A	tr|A0A0B5H323|A
tr|A0A0A8E8H5|A	tr|A0A0A8E8I4|A
tr|A0A0H4UX50|A	tr|A0A0H4UX71|A
tr|A8PM95|A8PM9	tr|A8PMS9|A8PMS
tr|A0A0X3U154|A	tr|A0A0X3U7W3|A
tr|A0A0A8E3J2|A	tr|A0A0A8E3X3|A
tr|A7MPB8|A7MPB	tr|A7MQW4|A7MQW
tr|A0A0J8VKP9|A	tr|A0A0J8VSU5|A
tr|I2B776|I2B77	tr|I2BB47|I2BB4
tr|D4B7B6|D4B7B	tr|D4BCA0|D4BCA
tr|A9MJA7|A9MJA	tr|A9MJM5|A9MJM
tr|A0A097R460|A	tr|A0A097R083|A
tr|C5B8H6|C5B8H	tr|C5BG70|C5BG7
tr|Q32DR1|Q32DR	tr|Q32IL0|Q32IL
tr|A0A0L0AQY9|A	tr|A0A0L0ALZ0|A
tr|A0A1S8YE62|A	tr|A0A1S8YJ50|A
tr|H5UXT1|H5UXT	tr|H5V315|H5V31
tr|G9ZAD5|G9ZAD	tr|G9Z527|G9Z52
tr|A0A095T6W8|A	tr|A0A095VL60|A
tr|H2IP45|H2IP4	tr|H2IWK4|H2IWK
tr|A0A071LML6|A	tr|A0A071LTX4|A
tr|A0A0M2KDC6|A	tr|A0A0M2KFG1|A
tr|A0A089PQP9|A	tr|A0A0F0VTM6|A
tr|A0A1S8CTN0|A	tr|A0A1S8CSV3|A
tr|Q2NSK9|Q2NSK	tr|Q2NUM8|Q2NUM
tr|W0L4T7|W0L4T	tr|W0LCP7|W0LCP
tr|A0A0J8YTQ7|A	tr|A0A0J8YVJ3|A
tr|A0A0R2T8X0|A	tr|A0A0R2SZ94|A
tr|J7TS61|J7TS6	tr|M1SE23|M1SE2
tr|A0A1H3ZL49|A	tr|A0A1H3VXB6|A
tr|A0A084IHH8|A	tr|A0A084ILX7|A
tr|A0A0R2W2K1|A	tr|A0A0R2TYY2|A
tr|Q6D2S7|Q6D2S	tr|Q6D7G8|Q6D7G
tr|A0A0N0IAE0|A	tr|A0A0N0I9U6|A
tr|U3U129|U3U12	tr|U3TUB7|U3TUB
tr|A0A1Q6CDU2|A	tr|A0A1Q6CLA1|A
tr|E0SKH4|E0SKH	tr|E0SEZ0|E0SEZ
tr|R8APL4|R8APL	tr|R8ANI6|R8ANI
tr|A0A1S2DH43|A	tr|A0A1S2D8H2|A
tr|A0A139SXF2|A	tr|A0A139SV98|A
tr|A0A139C888|A	tr|A0A139CAX9|A
tr|Q4FU54|Q4FU5	tr|Q4FVI6|Q4FVI
tr|Q1QSU2|Q1QSU	tr|Q1QY90|Q1QY9
tr|C4K6N0|C4K6N	tr|C4K7D1|C4K7D
tr|E1VKW6|E1VKW	tr|F3LC20|F3LC2
tr|A0A172YBZ5|A	tr|A0A172YGZ3|A
tr|A0A1Y6D4H0|A	tr|A0A1Y6CZ76|A
tr|A0A1A9ETT3|A	tr|A0A1A9EWW8|A
tr|A0A0D8D3X5|A	tr|A0A0D8CQ62|A
tr|A0A139DL97|A	tr|M1F7W5|M1F7W
tr|B9KIT8|B9KIT	tr|B9KHY1|B9KHY
tr|C8PVV3|C8PVV	tr|C8PUP5|C8PUP
tr|A0A1R1M8H3|A	tr|A0A1R1LYY0|A
tr|A0A095VPF3|A	tr|A0A095XUR0|A
