# Supplementary material for: Inter-protein residue covariation information unravels physically interacting protein dimers
Source: BMC Bioinformatics. 2020 Dec 17;21:584. doi: 10.1186/s12859-020-03930-7 (PMC7745481; doi:10.1186/s12859-020-03930-7)
Supplement: Supplementary file 5 — Additional file 5. Final ER-MSAs at different ASA thresholds. Available on Mendeley data (http://dx.doi.org/10.17632/9bk2r55286.1). [file 12859_2020_3930_MOESM5_ESM.zip › Additional file 2/Final ER-MSAs/Negative ER-MSA dataset/ASA0.0/paired_MSA/4hea-L-2wdq-C/MSA_ready_for_MI.txt]

MALLGTILLPLLGFALLGLFGKRMREPLPGVLASGLVLASFLLGAGLLLSGGARFQAEWLPGIPFSLLLDNLSGFMLLIVTGVGFLIHVYAIGYMGGDPGYSRFFAYFNLFIAMMLTLVLADSYPVMFIGWEGVGLASFLLIGFWYKNPQYADSARKAFIVNRIGDLGFMLGMAILWALYGTLSISELKEAMEGPLKNPDLLALAGLLLFLGAVGKSAQIPLMVWLPDAMAGPTPVSALIHAATMVTAGVYLIARSSFLYSVLPDVSYAIAVVGLLTAAYGALSAFGQTDIKKIVAYSTISQLGYMFLAAGVGAYWVALFHVFTHAFFKALLFLASGSVIHALGGEQDVRKMGGLWKHLPQTRWHALIGALALGGLPLLSGFWSKDAILAATLTYPFGGVGFYVGALLVAVLTAMYAMRWFVLVFLGEERGHHHPHEAPPVMLWPNHLLALGSVLAGYLALPHPLPNVLEPFLKPALAEVEAHHLSLGAEWGLIALSAAVALLGLWAGFVFFQRKVFPAWYLAFEAASREAFYVDRAYNALIVNPLKALAEALFYGDRGLLSGYFGLGGAARSLGQGLARLQTGYLRVYALLFVLGALLLLGVMRWMIRNVKKQRPVNLDLQTIRFPITAIASILHRVSGVITFVAVGILLWLLGTSLSSPEGFEQASAIMGSFFVKFIMWGILTALAYHVVVGIRHMMMDFGYLEETFEAGKRSAKISFVITVVLSLLAGVLVW
M-YQIIVLLPLFGFLIAGLFGDKIGAKASEYTTSAFLIVAALLSWIGFISFGETI-LQWMQSVSWSLRIDRLTLVMLVVVNTVSSLVHVYSIGYMHHDPHRPRFFAYLSLFTFAMLMLVTSNNLVQMFFGWEGVGLASYLLIGFWYQKPSASKAAMKAFIVNRVGDFGFVLGIFGVFVLFGSVNLDTIFAGAADLVYSLDAITVVCLLLFVGAMGKSAQLGLHTWLPDAMEGPTPVSALIHAATMVTAGVFMLARMSPVFELSHTALTVVTFVGATTAFFAATVGLVQNDIKRVIAYSTCSQLGYMFVALGVGAYGPAVFHLFTHAFFKALLFLGAGSVIHAVSDEQDMRNMGGLRRHIPRTYWMMVIGTIALTGFPLTAGYYSKDAIIEAAFVGHTFALYGWGLTVIAAFLTSFYSWRLIFMTFHGKPRASHHIHESPNVMLVPLYILAAGALLAGLVFHGAFIGE-YEEFWHSALFTGPENH-VLEIAFGVAILPTVMMALGFLLAWKVYIRSP-ADRIAELYKFLLNKWYFDELYDYVFVQPTKAIGRFLWKGDGKVIDGL-GVSARVLDVTDRVVRLQTGYLYHYAFAMLIGVAALVTWMANMSQI-QKPRPLSPHIMIYRLRMTMLMSGFHRATGLALYFGMVFLTWWLVAAASGPNAFGWASWFFGSFLGYIVMLGFSWGLIHHAVGGVRHLIWDLGI-GLSKEASMRWAIGTIIASVAITILLWLVVA
M-YHAIVFLPLIGFLIAGLFGRLIGARGSEIVTTSLLMVSAVLSWVAFFQVGATT-ATWLSSVDWAFRIDTLTVVMLVVVNTVSSLVHLYSIGYMHEDPHRPRFFAYLSLFTFAMLMLVTADNLLQMFFGWEGVGLASYLLIGFWYQKPSANAAAMKAFIVNRVGDFGFLLGIFMVFVLTGSVAFESIFPQIGGLTYDWNALTLTALLLFMGAMGKSAQFLLHTWLPDAMEGPTPVSALIHAATMVTAGVFMVARLSPIFEYAPVALTVIIVIGATTAFFAATVGLVQNDIKRVIAYSTCSQLGYMFVALGVGAYSAGVFHLFTHAFFKALLFLGAGSVIHAMHHEQDMRNMGGLRKHIPLTAAAMTIGTLALTGFPLLAGYFSKDAIIESAYAAKFAASYAFVLLVVAACMTSFYSWRLYFMTFEGKPHGHGKPHESPLVMLIPLAVLSLGAVVAGFAFKGAFIGD-YDAFWKGALFTGKDNH-ILEVPKWVIWSPFVAMLIGFALALYMYVLRT-PAKLAALYRFLLNKWYFDEIYDFLFVKPSMWIGKFLWKGDGFVIDGM-GVSARVVDVTNRVVRLQTGYVYHYAFAMLIGVAGLVTWYRGMAEVKPAARPLSPHLQIYRWSWTMAMSVAHRATGAALYGGTLLVALWLIAAASGPAAYDTAQAIAGSVLGRLVLFGYTFVLLHHMVGGLRHFIWDMGH-GYDPQTRMNLAKFSGLVSGILTLLVWIVAR
M-ETILLFAPLVGAVICGFGHKIIGEKAAMWTATGLLFLTALLSWITFLTFGGTE-FRWIESTSWAIRLDRLTAIMLIVISTVSALVHLYSFGYMDHDPQKPRFFAYLSFFTFAMLMLVTSNNLVQMFFGWEGVGVASYLLIGFYYRKPSAGAAAMKAFIVNRVGDFGFALGIFALFLLTDSINLPDIFAATPQLASEWNAANLIAFLLFVGAMGKSAQLFLHTWLPDAMEGPTPVSALIHAATMVTAGVFLVCRMSPLMEVAPEATAFITIIGATTAFFAATVGLVQTDIKRVIAYSTCSQLGYMFVAAGVGMYSAAMFHLFTHAFFKAMLFLGAGSVIHAMHHEQDMMNYGGLRKKIPYTFAAMMIGTLAITGVGIFAGFLSKDAIIESAYAGG---MYGFWMLVIAAAMTSFYSWRLIFLTFYGKPRGDKHAHESPMVMLIPLGVLALGAVFSGMLWYNSFFGH-VGKFYGGALYMAPDNH-VLATHWLVKTAPFFAMLLGLVLAVLFYIVNP-PKRLAQLYLFLKNKWYFDELYNVVFVKPALAIGKFLWKGDGGTIDG--WIALGVVPFTRLAGRAQSGYIFTYAFYMVLGIAALVTWMSHMSTK-PVNRPLSPHLQVWKWTFTMALSILHRASGIALVAGMLMLVWMLVAAASSEMAYECFLNFSKSIVGQVMLFGWTGALYYHLCSGVRHLLMDAGY-LLTIPQADKAGKIIFIVAIAMTLATWGVLM
MIYKAIVFLPLIGFLIAGLFGRSIGAKASEYITSGLMIVAAILSWIVFFNVAHVI-MRWIQSIEWAFRIDTLTAVMFVVVNTVSTLVHVYSIGYMHHDPHRPRFFAYLSLFTFAMLMLVTSDNLVQMFFGWEGVGLASYLLIGFWYKKPSASAAAMKAFIVNRVGDFGFLLGIAGIFMLFGSLNFETIFAAAGSYLMDVTALTIVCLLLFMGAMGKSAQFLLHTWLPDAMEGPTPVSALIHAATMVTAGVFLVARMSPIFELSPDALLVVTVIGAITAFFAATVGLVQNDIKRVIAYSTCSQLGYMFVALGVGAYGAAIFHLFTHAFFKALLFLGAGSVIHAVDGEQDMRYMGGLRKHIPVTFWMMTIGTLALTGVGIFAGFFSKDVIIESAYASHLASGFAFTLLVIAALFTSFYSWRLAFLTFFGKPRASAHVHESPQVMLVPLYVLAIGAVVAGVLFEGYFFGH-YGEFWKGALFTLPENE-ILHVPLWVKWSPFVAMALGFVTAWYMYIKSP-PKRLAELYNFLLNKWYFDEIYDFLFVRSAKSLGRFLWKGDIGVIDTY-GVAARVVEVTRGVVRLQSGYLYHYAFAMLIGVAALVTWMSIMANV-TKNRPLSPHLQIYKFIPTMAMSIMHRITGAALYFGTVLVAAWLIAAASGEENFNEVNGLFGSLVGQIILFGYTWALLHHLLGGLRHMMWDLGY-GFEKEFSTMLAKANLVASIGLTVLVWIVVR
M-YSAIVFLPLIGFLIAGLFGRYLGAKASEYITTGLVIVAALLSWVAFFSVGELY-LRWITSVSWSLRIDTLTVVMLVVVNSVSALVHVYSIGYMHHDPHRPRFFAYLSLFTFAMLSLVTSDNLLQMFFGWEGVGLASYLLIGFWYQKPSANAAAMKAFVVNRVGDFGFALGIFGIFYLFDSINLSTVFANAPAFIYALDAMTVVCLLLFMGAMGKSAQFLLHTWLPDAMEGPTPVSALIHAATMVTAGVFMVARLSPLFELSHTALTVVTFFGATTAFFAATVGLVQNDIKRVIAYSTCSQLGYMFVALGVGAYSVGIFHLFTHAFFKALLFLCAGSVIHAVSDEQDIRKMGGLRKHIPITYWTMMIGTLALTGVGIFAGFISKDAVIEAAYAGHAMAHYGFWLTVVAAGLTSFYSWRLTFMTFHGKPRAPVHVHESPWVMLVPLLLLAVGSVLAGMVFKEAFIGH-YDGFWKGALFTGADNH-VLEVPTWVKVSPFVMMLGGLLVAWHFYIRSP-PKRLAELYQFLLNKWYFDELYDRIFVRPALWLGRALWKGDGAVIDGL-GVAARVQSVTSWVVRLQTGYLYHYAFAMLIGVAALVTWSAHMSHVRQGNRPLSPHLQIYKPILTMVMSILHRITGAALYFGTLLLAWWLIAAAAGPAYFDFVNGIYGSILGRLVLFGFTWALVHHMLGGIRHFIWDMGA-GFGREAREWLARATIIGSVAVTILLWIVGR
M-YVAAIFLPLLAAMVAGFFRHWLGDRGAQLVTTGAVFASAALSAVIFYQVGGPQ-LKWISSLSWALKFDTLTAVMLIVVTWVSSCVHLYSWGYMHHDKSVPRFMAYLSLFTFMMLMLVTADNLIQMFFGWEGVGLASYLLIGFWYEKPSANAAAIKAFVVNRVGDFGFALGICAVFFLFGSVNLDDIFASVPQFAIEWHALTIIGFLLFIGAMGKSAQLGLHTWLPDAMEGPTPVSALIHAATMVTAGVFMVSRMSPLYEYAPTALAIITVVGATTAFFAATIGCVQNDIKRVIAYSTCSQLGYMFFAIGVSAYQAAVFHLMTHAFFKALLFLGAGSVIHAMSDEQDIRKMGGIWKAIPITYTVMWIGNLALAGIFPFAGYFSKDTILEVAYAANGVGMYAFVLGVMGAGMTAFYSWRLLIMTFHGKPRADEHVHESPWVMLTPLLVLTVGALFAGWVGYDWFVGE-RETFWGHAIAVLEHND-SIHTPGWVKLLPLVVSVSGIALAYVFYMFFP-PAALARVHLFLLNKWYFDELYDIVFVRTARALGRGFWQGDGALIDGV-GVAAATRDIARRVGRLQSGMLYHYAFAMIIGVAAFVTWYAGMKS---QSRPLSPHLQIYKFTLHMAMSISHRITGVALAVGTIVLMYWLASAAHGKEAYETAASVIGSWFGYLLIFGWSAALFYHLCNGIRHLFWDAGQ-GFEIEQIKKSGIVVLGAAAALTVLAWILG-
M-YQAIVFLPLLGAIVAGFGGRAIGAKASEYVTTSFLIIAALLSWVSFFTIGDTV-MRWIDSVDWALRIDTLTAVMLVVVNTVSCLVHVYSIGYMHNDPHRPRFFAYLSFFTFAMLMLVTSDNLLQMFFGWEGVGVASYLLIGFWYKKPSANAAAMKAFIVNRVGDFGFLLGIFGLFVLFGSASFDTIFASAADYLMHLDALTGICLLLFMGAMGKSAQFLLHTWLPDAMEGPTPVSALIHAATMVTAGVFLVARMSPIFELSPDALTFVTWIGAITAFFAATVGLVQNDIKRVIAYSTCSQLGYMFVALGIGAYGGAIFHLFTHAFFKALLFLGAGSVIHAVSDEQDMRRMGGLRKKIPMTYWMMIIGTIALTGVGITAGFFSKDIIIESAYAAHSAAGIAFGLLVIAALFTSFYSWRLIFMTFHGKPRASSHAHESPMVMLVPLFILAAGALFAGVLFKEFFFGH-YAAFWKGALFTGAGNE-ILHVPLWVKLSPFVAMLLGLVTAWYFYIRSP-PKRLAELYQFLLNKWYFDELYDFLFVRPAKRLSTFLWKGDVRIIDGY-GVVARAQDITGWVVRLQTGYLYHYAFVMLIGIAALVTWMAFMTNV-TQKRPLSPHLQIYKFTPTFLMSGFHRVTGFGLYFGALLIVWWLMAAASGEAYFAWVSGIFGSWFGLFVLFCFSWALVHHLLGGIKHLAWDIGY-GFEKERSTRIAQLQIVSSVVLTIAVWIIGA
M-EVAAIFLPLLAAFIAGFFGRLIGDRGSQIVTTGAVCVSALISVWLFVDVHGAR-MTWIDSVSWALKFDSLTAVMLIVVNTVSSMVHVYSIGYMSHDHHKPRFMAYLSLFTFFMLMLVTADNFVQMYFGWEGVGLASYLLINFWYEKPSANAASMKAFIVNRVGDFGFALGIMAIFFLFGSVHFDTVFAAAAGMAFDLDALTVACLLLFMGAMGKSAQLGLHTWLPDAMEGPTPVSALIHAATMVTAGVFMVARLSPIFEYAPAALNFIAFVGASTAFVAATIGLTQFDIKRVIAYSTMSQLGYMFFALGVSAYSAAMFHLMTHAFFKALLFLGAGSVIHALSDEQDMRKMGGVWRLIPVTYVMMWIGSLALAGIPFFAGYYSKDMILEAAYASHAVGTYAFWLGILAALMTAFYSWRLIIMTFHGRPRANDHVHESPLIMTIPLGILAIGAVFAGMVAYNWFVGE-RGEFWGKAIFVLHEND-TVHVPGWVPLAPFIAGLIGIALAYLFYMFMP-PGIVASVYRFVYRKWMFDELYDKLFVQPAKFLGYGLWKGDGAIIDGV-GIAAATRDVAFRAARLQSGYVYHYAFAMVIGVVLLVGWFFGMSN---GSRPLSPHLQIYRPQITSVLSISHRVTGLGLAVGTLLMVWWLLAAAAGPESYARAAGFMGSFFGLLLLFGWTFALWFHFCAGIRHLIWDTGY-ALELPKVYLGGWIVIGTSVGLTILTWIIAW
M-YVALILLPLAAAIVAGFFGRVIGDRGSQLVTTGAVGLAALLSVVAFFDVGGAT-FTWIRSFSWALRIDSLTAVMLIVVNGVSFMVHIYSIGYMSHDPHKPRFMAYLSLFTFAMLTLVTADNLVQMFFGWEGVGLASYLLIGFWYKRPSANKAAMKAFVVNRVGDFGFSLGIFALFFVTGSVGFDAIFADLGTVAMTLPTIEVIAVLLFIGAMGKSAQLGLHTWLPDAMEGPTPVSALIHAATMVTAGVFMVARLSPVFELTSFTSDMITVIGASTAFFAATVGLTQTDIKRVIAYSTCSQLGYMFFAAGVGAYPAAIFHLMTHAFFKALLFLGAGSVIHAMSDEQDMRKMGGIWKLIPVTYTFMWIGSLALAGLPPFAGFFSKDMILETAYAAHGVGAYAFWLGIAAAFMTAFYSWRLLFMTFHGKPRADKHVHESPLVMTAPLFPLAVGAIVAGYIGLPMV--D-ELHFWNGAITMLGEHN-ILHVPGWVKLLPLVMSVGGIALAWFLYIRRP-PGKIARLHKFLLNKWYFDELYDAIFVRPSLWIGRVLWQGDRKIIDGL-GIAAVSVDLARRAGRMQSGYVYHYAFAMLIGLALIVSYFGWMAKT--DNRPLSPHLQVYRLPLTALMSISHRATGVALSVGTLLLAWWLIAAATGAESFETVQGFLGSWFGMLLMFGWTLALFYHMANGIRHLVWDAGY-GFDVKQAEKVGRIVLVAAGGLTLLAWIIG-
M-YQAIVFLPLVGFLVAGLFGRLIGARASELVTTGLLFVSAFFSWIVFFQTGGEG-FTWMASVTWAIRVDTLTAVMLVLVTTVSSLVHLYSMGYMHEDPSRPRFFAYLSLFTFAMLMLVTSDNLVQLFFGWEGVGLASYLLIGFWYDKPSACAAAIKAFVVNRVGDFGFALGIFAVFLMTGSVAFEQVFATAPSLMHEWHAPTVICLLLFVGAMGKSAQLGLHTWLPDAMEGPTPVSALIHAATMVTAGVFMVARLSPLFELSQTALNVVMFVGASTAIFAATVGCVQNDIKRVIAYSTCSQLGYMFVALGAGAYSVGIFHLFTHGFFKALLFLAAGSVIHAMHHEQDMRHMGGLWRKIPFTYATMLIGGLALTGFPFTAGYFSKDAIIESAFMSHPVSSYAFIMTVAAAALTSFYTWRQMFMTFHGHPHDHHHAHESPLTMLVPLGVLAIGAVFAGMIFYPYFVGH-VDHFFRESIFMGTENK-ILHIPAWAKWSPTVMMVLGFLVAYWMYIADT-PKALAKLYRFLLNKWYFDEIYDFLFVRPAMWLGTFLWKGDMRVIDGY-GVSARVIDVTNRVVRLQTGYLYHYAFVMLVGVAALITWFAHMAGA--AERPLSPHLQIYRPMLTMMMSIVHRITGVALYFGTLLLVIWLVAAASSPAAFDTVNGLYGSWIGLLVLVGYSWALIHHALGGIRHFIWDTGA-GFGPQAREWMARATIGGSIGLTVLLWIIIK
M-YVAAIFLPLLAAIIAGFFRHWLKDTGAQVVTTSAVLLSAALSVAIFFEVGQPV-LKWISSVSWALRFDTLTAVMLIVVNGVSSMVHVYSCGYMHHDKSIPRFMAYLSLFTFMMLMLVTADNLVQLFFGWEGVGLASYLLIGFWYEKQSACAAAMKAFIVNRVGDFGFALGIFGVYFLFGSVEFNTIFAAAPDHATEWHALTIIGFLLFIGAMGKSAQLGLHTWLPDAMEGPTPVSALIHAATMVTAGVFMVSRMSPLFELAPDALAIIAVVGATTAFFAATVGCVQNDIKRVIAYSTCSQLGYMFFAIGVSAYQAAIFHLMTHAFFKALLFLGAGSVIHAMSDEQDIRKMGGIWKHIPVTYTMMWIGSLALAGIPFFAGFYSKDMILETAFAAHAVGTYAFWMGIAAAGMTAFYSWRLLILTFHGKPRADDHVHESPAIMVIPLLVLSVGAVFSGWIGYDLFVGD-RSSFWGNAILVLEGHD-TVHVPSWVKLMPLYMSVGGIVLAYILYMFAP-PGVIAKLYLFLLNKWYFDELFDRIFVRPAFVLGRGFWKGDGALIDGV-GLAAATRSIAARFSRMQSGYLYHYAFAMILGVAVFVTWYAGMKA---DTRPVSPHLQIYAFRLHMAMSISHRITGVALIAGTALLMYWLWAAASGPDAYAHATSLIGSPLGKLLLAGWSFALFYHVCNGIRHLFWDAGK-LFEIHEIRGSGIVVLIASIALTALAWGVG-
M-IQAIVFLPLLGAILAGLIAIAAGTGAAELITTALLFVSAALSWITFVNVLKDL-LPWISSIAWSLRVDTLTAVMLVVVTTVSSLVHLYSVGYMDEDPHRPRFFAYLSLFTFAMLMLVTSDNLVQLFFGWEGVGLASYLLIGFWYQKPSANAAAIKAFVVNRVGDFGFSLGIFAVFMLIGSTDFETIFHAAPGLTWHADALTLTCLLLFMGAMGKSAQFLLHTWLPDAMEGPTPVSALIHAATMVTAGVFMVARLSPLFELAPNAQAFVMLIGGTTAFFAATIGLVQNDIKRIVAYSTCSQLGYMFVAMGAGAYSVGMFHLFTHAFFKALLFLGSGSVIYAMHHEQDIRNMGGLKDKIPFTYVAMVIGTLALTGFPLTAGYFSKDAIIESAFVAQPFAFYGFLMTVIAACLTSFYSWRLIFKTFHGRPHDQHAAHEAPLWMLVPLGVLAAGSILAGFPFKELFAGH-IEEFFRESVKMHP--H-IIHIPATIAYLPTVMMVVGFVVAWLFYIQRP-PVELASLYKFLLNKWYFDELYDVIFVRPAKWLGRFLWKGDGFVIDGF-GVSARVLDVTRNVVRLQTGYLYHYAFVMLIGVAGLITWFGQMAET-SAGRPLSPHLQIYRWTWTMAMSIAHRATGLALYGGTLLIAAWLIAAASGRNAYDWAQWAAGSWLGLLVLFGYTYALLHHMVGGVRHFIWDFGY-GFEPEHRMNLARMTPFVAGGLTLVAWIVGR
MLVLLILFTPLIGFLINGLSFKNKSSIVSGIIATSSVFVSFIAAVLLWQKMPEVI-YKWLEVAQFGVLLDPISLTMLLVITGVGTLIHLFSVGYMSHDDTPARYFAYLNLFVFNMLLLVLGNNLLLMFVGWEGVGLCSYLLIGYWFKDQEKAAAGMKAFITNRIGDAGFILGIFVLFMTFGTANFQELWSFVPKAALGWTPVTIACLLLFVGAMGKSAQIPLYVWLPDAMAGPTPVSALIHAATMVTAGVYMIVRLNPLFLVAPNAMMVVAWIGGLTAFLAATIALTQYDIKKVLAYSTVSQLGYMFMACGVGAFGAAMFHLVTHAFFKALMFLGSGSVIHAMHEEQDIRKMGGLKDKLPITHFTFLCGWLAIIGCPPFAGFFSKDEILWFTFHSPQGSKFLWAIGVFGAALTAFYMTRLMFLTFWGKSRVPKHPHESPALMTIPLILLAILSIVGGWMGIPEVFNHIFEEWLHSRILPIPN---LAGQELAIMGLSLSVVACAVLFATYCYGIKT-PKRITQAYDTLLNKYWVDEFYFAGIINPIVETSKGLWLIDVNFIDK--VLTDLVRGTGGFFRGMQNGNLQYYVFYIVMGLVGALIFCQLMEAKLQNKRPKHLNLFKIKQPLPAVVSILHRISGALLFFGIPLLLCGLQMLLQSPQSFEVAQEYVRDPMIKLALLLPLWFFLHHLCAGIRHVMLDLQI-GIVLAQARTSSKLVLAAGFVLTALIGWQLW
M-YHAIVFLPLVGFFIAGIFGRVLGARPSEIVTTALLFVAAVLSWVAFIQVGPFE-AQWMSVVDWAFRIDTLTVMMLVVVNTVSALVHLYSIGYMHEDPHRPRFFAYLSLFTFTMLMLVTADNLVQMFFGWEGVGLASYLLIGFWYQKDSANAAAMKAFIVNRVGDFGFLLGIFMVFVLFNGVTFDQIFPRVAEFQIEWHALTIACLLLFMGAMGKSAQFLLHTWLPDAMEGPTPVSALIHAATMVTAGVFMVARLSPIFEYAPSALAVVTVIGGITAFFAATVGLVQNDIKRVIAYSTCSQLGYMFVGLGVGAYGAGVFHLFTHAFFKALLFLGAGSVIHAMHHEQDIRHMGALRRYIPFTTAMMAVGTLALTGFPFTAGYYSKDAIIEAAYAAHSAGSFAFLATVVAAFMTSFYSWRLFFLTFEGTAHGH-TPHESPLVMLLPLLVLATGAVVAGIVFHGAFIGE-YQEFWKGALFTRPDNH-ILHLPGWVPLLPTIMMILGFLLAVYMYIIDS-PEKLAALYRFLLNKWYFDELYDAIFVRPAMAIGRFLWRGDQKIIDGL-GISARVLDVTRGVVRVQTGYVYHYAFAMLIGVAALVTFYV-MAEAKVAPRPLSPHLQVYKWSWTMAMSVVHRLTGIALYGGIALFAIWLVALASGPSAFDAVQWFFGSPIGYLILFGYTWILMHHMLGGVRHLVWDFGY-GMEPDQRINMARFTLIGSVALTLAIWVVAF
M-YSAIVFLPLIGCLIAGLFGRQIGVKASQVITSGLLVISAILSWVAFVSVQGAE-LSWIDSADWRLRIDTLTAVMLVVVTSVSSLVHIYSVGYMSHDPHQPRFFAYLSLFTFAMLMLVTADNLIQLFFGWEGVGLASYLLIGFWYKRPSANAAAIKAFVVNRVGDFGLLLGISTVFLMVGSVEFDAIFAAIPDMAYDVPVVTTIALLLFMGAMGKSAQFLLHTWLPDAMEGPTPVSALIHAATMVTAGVFLVCRMSPVFEYSPDALAFVTVVGATTAFFAATVGLVQNDIKRVIAYSTCSQLGYMFAAAGIGAYEAAMFHLFTHAFFKALLFLGSGSVIHAMSDEQDMRKMGGLYKLIPLTYFMMIIGTLALTGFPFTAGYFSKDAIIEAAYASHSAHMYAFTLLVVAALFTSFYSWRLIFMTFHGKSRASNHVHESPAVMWVPLAILAAGAIFAGMMFSNFFVGD-YLNFWAGTISHASGNE-VMHVPGWVVWSPFAAMVLGFAVSWYFYIRRP-PKELAQLYKFLLNKWYFDELYDFIFVRPAFFLGRTLWKGDGRIIDGM-GIAARVSDITRGVVRVQSGYLYHYAFAMLLGVAALITYFALMADSPSASRPLSPHLGIYRKMLTMMMSIVHRITGAALYFGTLLLAWWLIAAASGAEAYDVFSAHAGSWYGRIVLFGYTWALIHHMLGGLRHLVWDMGK-GFDLRLVEWMARGTVAGSVILTVVVWVIAL
M-YQLIVFLPLLGFLIAGLFGRSIGAKASEYITSGLLVVSAALSWVAFITVGDVF-LRFIDSANWALRIDTLTTVMLVVVNTVSALVHIYSIGYMHHDPHRPRFFAYLSLFTFAMLMLVTSDNLVQMFFGWEGVGLASYLLIGFWYKKPSANAAAIKAFVVNRVGDFGFLLGIFGLFVLFGSVEFSTIFAGAASYLYALDALTIVCLLLFMGAMGKSAQVPLHTWLPDAMEGPTPVSALIHAATMVTAGVFMLARMSPVFELSHSALTVVTFIGAFTAFFAATVGLVQNDIKRVIAYSTCSQLGYMFVALGMGFYSAAIFHLFTHAFFKALLFLGSGSVIHAVSDEQDMRKMGGLRKLIPTTYWMMVIGTLALTGVGITAGFFSKDAIIEGAFVGHAVAGLAFAALVIAACFTSFYSWRLIFMTFHGKPRATAHVHESPPVMLVPLFILAVGALFAGVVFHDQFIGE-YNEFWKGALFTLETNH-ILGVPMWVKLAPFVAMIAGFLMAYLFYIRSP-PKVLAELYAFLLNKWYFDELYDFLFVRPAKWLGRFLWKGDGWLIDGF-GISARVVDVTNRVVKLQTGYLYHYAFAMLIGVAALVTWMSFMSKSTSRARPLSPHLTVYRPPITMTTSILHRITGGALYFGTLLVAWWLIAAATSQEYFDFVSGIYGSWFGQLVLLGYTWALVFHMMGGIRHLVWDTGV-GLEKHTASKIAWATVVASVVVTALVWIVGA
M-YHAIVFLPLAGFLIAGLAGRFIGARASEVVTTSGLFVSCLLSWIAFFDVGDAT-ANWMISVDWAFRIDTLTAVMLIVVTTVSSLVHLYSIGYMHEDPARPRFFAYLSLFTFAMLMLVTADNLVQMFFGWEGVGLASYLLIGFWYEKPSANAAAIKAFVVNRIGDFGFLLGIFLVFVLFGAVTFDGIFPRVAEFNYEWHALTLASLLLFMGAMGKSAQFLLHTWLPDAMEGPTPVSALIHAATMVTAGVFMVARMSPVFEYAPTALSVVTVVGGITAFFAATVGLVQNDIKRVIAYSTCSQLGYMFVALGVGAYGAGIFHLFTHAFFKALLFLGAGSVIHAMHHEQDMRHMGGLRKHIPFTAAMMTIGTLALTGFPFTAGYFSKDAIIEAAYASHPGANFAFLATVIAALFTSFYSWRLYFMTFEGPAHGHGTPHESPLVMLIPLGVLALGAVVAGFAFKEAFIGH-YDHFWKGALFTGADNH-ILEVPGWVVASPFVMMVLGFLIALWFYVINP-PAIVAGLYRFLLNKWYFDEIYDFLFVRPAMWLGRFLWKGDGWLIDGF-GVSARVVDVTNRVVRLQTGYVYHYAFAMLVGVAALVTWYTHMAEAPEDIRPLSPHLQIYRWTWTMAMSVVHRVTGSALYVGTLLLVAWLLALASGPEAFETAQWFFGSFLGRLILFGYTWTLLHHMFGGIRHLIWDVGL-GFDAAARQNLARMTLIASATLTLLVWVVGS
M-YQIIVLLPLAGFLIAGLAGNTIGAKASEYITSSFLVVAAILSWIGFLTFDEMA-LQWMQSVAWALKIDRLTLVMLVVVNTVSALVHIYSIGYMHHDPHRPRFFAYLSLFTFAMLMLVTADNLVQMFFGWEGVGLASYLLIGFWYKKPSANAAAMKAFIVNRVGDFGFILGIFGVFAIFQSVNLDTIFAGAADVAYSLTAITCVCLLLLLGAMGKSAQLGLHTWLPDAMEGPTPVSALIHAATMVTAGVFMLARMSPIFELSHTALTVVTFVGASTAIFAATVGLVQNDIKRVIAYSTCSQLGYMFVALGVGAYSVAIFHLFTHAFFKALLFLGAGSVIHAVSDEQDMRRMGGLRKHIPVTYWTMIIGTLALTGFPFTAGYFSKDAVIEAAYVGHAFALYGWGLTVIAALLTSFYSWRLIFLTFHGKPRASAHVHESPSVMIVPLFFLAAGAILAGLLFEHEFVGD-YEHFWGASLFTSAENH-VLEVAFGVAIIPTVMMAVGFALAYYFYIANP-PKQLSQLYKFFLNKWYFDELYDFLFVRSSKWIGRTLWKGDGRIIDGL-GVSARVIDVTNRVVKLQTGYLYHYAFAMLIGVAALVTWMISMSDV-KSNRPLSPHLSIYKFRPTMAMSIVHRITGGALYFGTILIVWWLIAAASGEAAFETASWFFGSFIGILILMGYSWALFHHALGGIRHFIWDTGH-GLSKETSTKFAQMTLVGSLGLTAILWLGI-
M-YQAIVFFPLLGFLIAGLFGRTMGARASEVVTTSLLFIACFLAWIAFFSVGDDT-MQWIHVVDWAFRVDTMTVIMLIVVTTVSSLVHLYSIGYMHEDPSRPRFFAYLSLFTFAMLMLVTADNLLQLFFGWEGVGLASYLLIGFWYEKPSANAAAMKAFVVNRVGDFGFMLGIFAIFVMTGSIAFEQVFAAAPSLAHHWDAPTVIALLLFVGAMGKSAQFLLHTWLPDAMEGPTPVSALIHAATMVTAGVFMVARMSPIFELSQTALNVVMLIGATTAMFAATVALVQNDIKKVIAYSTCSQLGYMFVAMGAGAYSIGVFHLVTHACFKALLFLCAGSVINAMHHEQDMRHMGGLAKKIPFTYVMMLIGTLAITGFPFLAGYYSKDAIIESAWASHYFALYGWVMTVAAAALTSFYSWRLIFLTFHGHPHDHHAAHESPRVMTIPLGVLAVGSVIAGFALYNVFVGE-VHDFFRHSIFMGAENH-ILDIPLWAKYLPTLMMVLGFLVAYWFYVVDR-PVALAKLYQFLLNKWYFDELYDRIFVKPALWIGRLLWKGDGTIIDGF-GVSARVLDVTRGVVRLQTGYLYHYAFVMLIGVAAFITWFV-MADSQRIDRPLSPHLQIYRPLFTMVMSIVHRITGVGLYFGTAILVWWLLAAATSPSAFESFRSVAGSPIGLIVLFGYTWALLHHALGGARHFIWDFIH-GFGPKERMLLAQATLAGSVALTVILWVVGK
MLYLAIVFLPLIGFLIAGLFGSSIGAKASEYVTTGLLILVAILSWVAFVTVGHAF-LHWVESFDWALRIDTLTVVMLVVVNTVSALVHTYSIGYMHHDPHRPRFFAYLSLFTFAMLMLVTGDNLVQMFFGWEGVGLASYLLIGFWFKKPSANAAAMKAFIVNRVGDFGFLLGIFSLFVLFDTVQFDTLFSAAATYLYELDAITIACLLLFMGAMGKSAQFLLHTWLPDAMEGPTPVSALIHAATMVTAGVFMVARLSPIFELSHTALVFVTFIGATTAFFAATVGLVQNDIKRVIAYSTCSQLGYMFVALGLGAYGAGVFHLFTHAFFKALLFLCAGSVIHAVSDEQDMRHMGGLRKLIPKTYWMMVIGTVALTGLGITAGFFSKDAIIESAFASHPAAGYAFILLVIAAVFTSFYSWRLIFMTFHGKPRASHHVHESPYVMLVPLFILAIGALFAGVVFKEYFFGH-YAEFWKGALFTGPENE-ILHVPFIVAMSPFLAMVAGFIGAWYFYIRSP-PKRLAELYQFLLNKWYFDELYDFLFVRPAMALGKFLWKGDGWLIDGH-GISARVVDVTNRVVRLQTGYLYHYAFAMLIGVAALVTWMNFMSKTLHSNRPLSPHLQIYKPIPTMVMSIVHRITGCALYFGTLLVAWWLIAAATSQQQFDIVSMVYGSWIGLLVLLGYTWALIHHMIGGIRHLIWDTGR-GLEKDTTTKMAWASLIASVLLTILVWVAVA
MLYYAIVFLPLIGFLVAGLFGNKIGAKASEYITSGLMVFVAILSWIVFFKIGHTV-LHWVNSFDWALRVDTLTGVMLVVVNSVSALVHIYSIGYMHHDPHRPRFFAYLSLFTFAMLMLVTSDNLIQMFFGWEGVGLASYLLIGFWFKKPSANAAAMKAFVVNRVGDFGFLLGIFSVFALFQSVDYNTIFAAAANALYQLDAITIACLLLFMGAMGKSAQFLLHTWLPDAMEGPTPVSALIHAATMVTAGVFMVARMSPIFELSQTALLVVTIIGATTAFFAATVALVQNDIKRVIAYSTCSQLGYMFAALGVGAYGAAVFHLFTHAFFKALLFLCAGSVIHAVSDEQDMRRMGGLRKLIPVTYWMMIIGTVAITGLGITAGFFSKDAIIEAVFASHLASGYASTLLIVAALFTSFYSWRLIFMTFFGKPRASAHVHESPPVMLVPLLILGIGAILAGVLFKELFFGH-YVEFWKGSLFTSTANQ-LLHVPLWVKLSPFVAMLIGFVVAWISYIRAP-PKALAALYQFLLNKWYFDELYDFLFVRPARWLGRLFWKGDGWLIDGF-GVSARVLDVTNRVVKMQSGYLYHYAFAMLIGVAALVTWMSFMTQPVTRQRPLSPHLSIYKPVITMTMSIVHRITGGALYFGTLLLAAWLISAATSEECFNTINALFSSWIGRLILFGYTWALLHHLAGGVRHFIWDTGA-AMEKHTASKIAWASVVFSVVATILVWVVAR
M-YAAIVFLPLIAAILAGFGGRVLGDRGAQFVTTVAVFIAAILSWVTFIGIGGAH-LRWIDVLSWALRIDSLSATMLIVVTTVSACVHLYSIGYMEEDPAKPRFMAYLSLFTFCMLMLVTADNLVQMFFGWEGVGLASYLLIGFWYQKPSANAAAIKAFVVNRVGDFGFALGIFGIFMLFDSVNFDAIFQGSLAQKMEVHAMTTICLLLFVGAMGKSAQLGLHTWLPDAMEGPTPVSALIHAATMVTAGVFMVCRMSPLFELAPDALTVVTIVGASTAFFAATVGLTQTDIKRVIAYSTCSQLGYMFFAAGVSAYGAAMFHLMTHAFFKALLFLGAGSVIHAMHHEQDMRKMGGLAKHIKITYALMWIGTLALCGIPPFAGFFSKDIVLESAYAIGQAGYYAFILGSIAAFMTAFYSGRLTFLTFHGKPRDDHHPHESPLVMLVPLFVLALGAIVSGYLGYSMFVGD-REHFWGAALSNASGHD-TLHVPLWVKLLPLAMGVSGLGLSWVFYVKSP-PNQVATLYLFSLNKWFFDELYNLIFVRPSLWLGRLLWKGDGTIIDGL-GVAWVTVTLSRRVSVLQSGFVYHYAFAMLIGLVALVSWYNGMDA---RKRPLSPHLQIYRWQITNSMSILHRLTGVALSVGTLLLLYWLASAAAGPASFATAQAVVGSWIGRLALFGWSIALFYHLCNGLRHLAWDAGY-GFSLPAVTKSGMAVFGATAVLTLAAWIAG-
M-YQAIVFLPLAGFLIAGLFGRSIGAKGSEYITSGLLVVSAFLSWIAFFQVGDAI-LRFISSVDWALRIDTLTAVMLVVVNTVSALVHIYSIGYMHHDPDRPRFFAYLSLFTFAMLMLVTSDNLVQMFFGWEGVGLASYLLIGFWYKKPSANAAAMKAFIVNRVGDFGFALGIFGVFVLFGSINFDTIFANTAAFMYALDALTVVCLLLFLGAMGKSAQVPLHTWLPDAMEGPTPVSALIHAATMVTAGVFMVARLSPIFELSQTALTVVTAVGAFTAFFAATVGLVQNDIKRVIAYSTCSQLGYMFVALGTGFYSAAIFHLFTHAFFKALLFLGSGSVIHAVSDEQDMRKMGGLRKLIPQTYWMMIIGTLALTGVGITAGFFSKDAIIEGSFVAHAVAPIAFTLLVVAAVFTSFYSWRLIFMTFHGKPRASSHVHESPYVMLVPLFLLAIGAIFAGLVFEGFFVGH-YDHFWKGALFTLPDNH-MVHVPLWVKLSPFVAMLFGLLVAWQFYIRSP-PKRLAELYAFLLNKWYFDEVYDFLFVRPAQRLGRFLWKGDGWFIDGF-GISARVVDVANRVVKLQTGYLYHYAFAMLIGIAAFVTWMSFMSKSTTQARPLSPHLQIYRFTPTMAMSIAHRITGTALYFGILLFALWLLAAASSREQFDFVNGLFGSIIGRIVIFGYSWVLIHHMLGGIRHLIWDTIH-GLEKETSRRLAIANLIGSILVTLIIWGGAL
MIIKAIVFLPLIGFLIAGLLGTQIGAKASEYVTSGLMLVALALSWLVFFNVGEMI-LRWIQSVEWAFRVDTLTAVMFVVVNTVSTLVHIYSIGYMHHDPHRPRFFGYLSLFTFAMLMLVTADNLVQMFFGWEGVGLASYLLIGFWYKKPSANAAAIKAFIVNRVGDFGFALGIFAVFVLFGSVNLETIFAAAQNYLMQLDALTAACLLLFMGAMGKSAQFLLHTWLPDAMEGPTPVSALIHAATMVTAGVFLVARMSPLFELSPAALTVVTVIGAITAFFAATVGLVQNDIKRVIAYSTCSQLGYMFVALGVGAYGAAIFHLFTHAFFKALLFLGAGSVIHAVDGEQDMRHMGGLRPHIPVTYWMMFVGTIALTGVGITAGFFSKDAIIESTFASHVVSGFAFVLLVVAALFTSFYSWRLTFMTFHGRPRASAHVHESPQVMLVPLYVLAIGALVAGFLFHDYFFGH-YAEFWQGALFTLPENE-VLHVPLWVKWSPFVAMALGLVTAWYMYIRSP-PKYLAALYQFLLNKWYFDELYDFLFVRTAKRLGTFLWKGDGRVIDGF-GVAARVLDVTDRVVRLQTGYLYHYAFAMLIGIAALVTWMSFMTDV-TRSRPLSPHLQIYKPIPTMVMSIMHRITGGALYFGTILVAWWLIAAASGAAYYDWVSWLFGTLIGKIVLFGYTWVLMHHMLGGLRHFAWDLGY-GYEKHFATKMAKATLAGSVTLTLLIWIIGR
M-YKLLFFLPLLSTIVTYPSGIFFGERFAQVISSGLISLSAILSWYFFINFSGEV-LDWLLIFNWGIAVNSLTLIMLTLVLTVSALVHIYSIEYMAHDKSKTRFMTYLSLFTFCMVALVVSDNLIQLFFGWEGVGLASYLLIGFWHHKKSANLAAMKAFLVNRVADFGFLIGIATLYIFLDTLSINEIVQNREYLPFSIDTLTFACFFLFIGAMGKSAQFGFHTWLPDAMEGPTPVSALIHAATMVTAGVFLTVRFSELMVMSNFVMTFILIIGLLTAFFAASVGFFQKDIKKVIAYSTCSQLGFMFVACGLGAFNIAIFHLITHGYFKALLFLSSGSVIHGVHDEQDMDKMGNLFSKMKITAIMMWIGTLAIIGFPYSSGYFSKDLILSSSFNL-QLGSLVYIILAIVSAMTAFYSFRLIFKVFHGEYKGDYKVHESGVLMLTPLLLLSIGAIFAGYFLNNLLAGY-SKEFWNGIIYLANEKH---SYSSIFTILSKSIVAIGVALAVYYYGFNL-LENLKSIYQFVLNKWYFDELYNKVFVNPIYDLGKFLWNIDQGFIDRF-GSASVVSTIAKACKRFQSGFIFDYTFIIITGFTLFITIIVSMAS---TERPLSPHLQIWRWGLHMGLSIAHRTTGIGNAVGALLLVWGFYALASGPEAFAGFHDFLTSLLGRLVLFGVTFSVMLHLCTGVRHLIMDTGR-GLEIASNRRIGILAILAAIALTLGLWAGAL
M-DVLIVFLPLVGAILAGLFGKLLGDRGSQVVTCSLLIAAAVLSVFVFFDVHGAR-FTWFDSLNWALRVDTLTAVMFCVVTIVSAVVHVYSVGYMAEDRSIPRFQSYLSLFTFFMLMLVSSDNLVQMFFGWEGVGLASYLLIGFWYEKPSACAAAIKAFLVNRVGDVGFALGIAGIFLLFGAVDYDTIFQAVPGQARDWHALTVLCLLLFLGAMGKSAQLGLHTWLPDAMEGPTPVSALIHAATMVTAGVFMVCRLSPIFEYAPDALTVVTIVGASTAFFAATVGLTQNDIKRVIAYSTCSQLGYMFFAAGVSAYGAAMFHLMTHAFFKALLFLGAGAVIHAMHHEQDMRKMGGLWRKIPVTYTLMWIGSLALCGFGIFAGFYSKDMIIEAAFAAHGVGDYAYWLGVIAAFMTAFYSFRLLFMTFHGKTRADHHAHEAPKVMIWPLFVLATGAVLAGAVFYGLFVGE-QLAFWNGAVF--SRSD-VLHIPEWAKVLPMVMTLAGIGLAWLMYVRSP-APKAAALYLFSFRKWYFDELYDRIFVQPALYLGRGFWTGDGAVIDGL-GVAAATRDIAQRASRLQSGYLYHYAFAMLIGVVVLVTWYALMSV---QNRPLSPHLQIYRPQLTSVLSILHRMTGVAIAVGTLLLVYWLASASAGPEAFDHAQGFVGSPIGLILLFAWSVALFYHLCNGIRHLAWDAGL-GFELPTVYRSGWAVLVGTAVLTLLAWIVGY
M-YVLIVFLPLAAALIAGFFGRQLGDRGAQVVTSGAVLTSALLSWVALFQVGHPV-FDWVVSASWAIRVDALTAVMLVVVNTVSSLVHVYSIGYMSHDKAKGRFMAYLSLFTFAMLMLVTADNLLQLYFGWEGVGLASYLLIGFWYHKASANAAAIKAFVVNRVGDFGFALGVVGIFYIFGSIEFDQIFAAAPEQVMEVDVLTTLCLLLFLGAMGKSAQLFLHTWLPDAMEGPTPVSALIHAATMVTAGVFMVARLSPLFEYAPDALTVVTVVGGSTAFFAATVGLVQNDIKRVIAYSTCSQLGYMFFAAGVSAYPVAIFHLFTHAFFKALLFLCAGSVIHAVSDEQDMRRMGGLWKHIKATYVLMWIGSLALAGIWPFAGYFSKDMVLEAAYAAGTVGSYAFWLGIAAAIMTAFYSWRLLFMTFHGAPRASKHVHESPKVMLIPLYVLALGSICAGFIFAPYMVGH-YQEFWGNSILVLEEHV-AMDVAAWVKFLPLVAGVVGILIAFQLYIRRP-PAELARLYQFLLNKWYFDELYDWIFVRPATWLGRVLWKGDGRIIDGL-GIAMTVVRVAARAKQIQTGYIYHYAFAILIGIAAFVTLFVDMAN---VERPLSPHLQIYRPQITSVLSILHRMTGVVLGIGTLLLAWWLIALATGPESYATAAGFLGSWFGQLVLLGFTWALFYHLCNGIRHLVWDTGR-GFELETAAKSGMAVLICSVALTVIAFGLAS
M-YSAIVFLPLIGFLVAGLFGRAIGSKASEYITSGLLITSALLSWVAFAQIGSMV-IRWINSINWSIRVDTLTAVMLVVVNSVSALVHVYSIGYMHHDPDRPRFFAYLSLFTFAMLMLVTSDNLLQMFFGWEGVGLASYLLIGFWFKKPSANAAAMKAFVVNRIGDFGFLLGILGTFVVFGAVDFGTIFSTAQSAVYQLNALTVICLLLFMGAMGKSAQFLLHTWLPDAMEGPTPVSALIHAATMVTAGVFMVARLSPLFELSHVALTVVTLFGATTAIFAATVGCVQNDIKRVIAYSTCSQLGYMFVALGVGAYSIGVFHLFTHAFFKALLFLCAGSVIHAVSEEQDMRKMGGLRKHIPVTYWTMMVGTLALTGFGITAGFISKDAIIEAAFVGHAVAGYAFWMTVAAAFLTSFYSWRLTFMTFHGKPRASAHVHESPWVMTVPLILLAVGALFAGMAFKPEFFGD-YEAFWKGSLFTSSDNH-ILEVPVWVRLSPFVMMAAGFLLAVQFYIRKP-PKALAALYRFLLNKWYFDELYERIFIRPTMWLGRFLWKGDGSVIDGL-GVAARVQDVTARVVRLQSGYIYHYAFAMLIGVAFFVTLSAHMANALKANRPLSPHLQVYRLILTMLMSILHRITGAGLYFGTVLVAFWLVAAASGPEYYEFANAVFGSWFGRLVLFGFTWALMHHMLGGLRHFIWDMGR-GFKLEAANWMAKATIIGSVSLTILLWIIGR
M-YQAIVFLPLIGCLIAGLFGRIIGARPAELVTTLLLFASAALSWYAFARVGHDE-FPWIQSVDWVIRVDTLTAVMLVVVTTVSSLVHLYSIGYMHEDPHRQRFFAYLSLFTFAMLALVTADNLAQLFFGWEGVGLASYLLIGFWYQKPEANAAAIKAFVVNRVGDFGFALGIFALFMMTGAIDFDTIFAQAPALTWHADALTLICLMLFMGAMGKSAQFLLHTWLPDAMEGPTPVSALIHAATMVTAGVFMVARLSPLFELAPVALMVVTLIGATTAMFAATVGLVQNDIKRIIAYSTCSQLGYMFVAMGVGAWSVGMYHLFTHAFFKALLFLGSGSVIHAMHHEQDIRHMGGLKNKIPLTYWLMIIGTLALTGFPFTAGYFSKDAIIEAAYAGKPFAVYGFACTVLAAALTSFYSWRLIFKTFHGEPHDRHEAHESPMVMLVPLMVLAAGSILAGYPFYEYFAGH-VEEFFRNSLAFSKTNT-ILHVPALVVWTPTVMMVLGFAIAYLFYIRDP-PVEMARLYRFLLNKWYFDELYDLIFVRPAKWLGTTLWKGDGWLIDGF-GVSARVLDVTRNVVRLQTGYLYHYAFAMLIGAAALITWFAHMADTRTVERPLSPHLTIYRPMLTMMMSIVHRITGAALFFGTLLLCWWLLAAASGPTAYSKVQAFMGSIIGGLILFGYTWALIHHMLGGIRHLIWDTGR-GFGPAEREWLTLATLVGSIGLTIVIWVIGR
M-ENFIVFLPLLGSFIAGLFGKWIGDRGAQVVTTGLLLVSAVLSFVVFFDVDGAR-FTWINSLSWALKIDTLTAVMLIVVTVVSSMVHLYSIGYMSEDKSITRFFSYLSLFTFFMLMLVTSDNLVQMFFGWEGVGLASYLLIGFWYEKASACSAAMKAFLVNRVADIGFALGIMGVFVLFGSVNFAEIFPQAEGLSFEGHALTIVCLLLFIGAMGKSAQLGLHTWLPDAMEGPTPVSALIHAATMVTAGIFMLCRFSPVFEYAPVALEVVTYVGAGTAFFAATIGLTQFDIKRVIAYSTCSQLGYMFFAIGVSAYGGAIFHLMTHAFFKALLFLGAGSVIHAMHHEQDMRKMGGIWKMIPATYLLMWIGSIALAGIPPLSGFYSKDLILEAAYADHTQGMFAFWAGTAAAFMTAFYSWRLLIMTFHGNPRADEGVHESPMVMMIPLLVLGVGALFAGMSGYNYFVGD-KAEFWGDAIFVLAGND-TVHVPTWVKLVPLAAAVSGIVLAYVFYMFVP-PATFVSIHTFVYRKWMFDELYDFLFVRPAVKIGRFLWKGDGAVIDAY-GVSSLTRILAGKASRLQSGYVYHYAFAMLIGVVALVTWYAGMSR---GNRPLSPHLQVYRPQLTSVLSILFRIMGVATSVGSIVLIWWLAAAASGVEYFELVQSFLGSWFGRLLLFGWTFALVFHLCNGIRHLFWDAGK-GLELETAYASGKAVIVFTVIITLGLWGLAA
M-LHLIVFLPLLGFLIAGLFGNRMGATASEYVTTGFMGISAILSWVVFGSFGGPF-LRWIQVADWSFRVDTLTAVMLVVVNTVSCLVHMYSIGYMSHDPHRPRFFAYLSLFTFAMLMLVTSDNLIQMFFGWEGVGLASYLLIGFWYKKPSANAAAMKAFVVNRVGDFGFALGIFGIFVFFGSVSFDVIFAKAISIAYALDALTIICLLLFMGAMGKSAQFLLHTWLPDAMEGPTPVSALIHAATMVTAGVFLVARMSPVFELSSTALTVVTIFGATTAFFAATVGLVQNDIKRVIAYSTCSQLGYMFAALGVGAYGAGVFHLFTHAFFKALLFLCAGSVIHAVSNEQDMRKMGGLRKHIPKTYWMMVIGTIAITGVGITAGFFSKDAILESVWVGTPAAGYAFWMLVVAAFFTSFYSWRLIFMTFHGKPRASAHIHESPNVMLVPLYILAAGALFAGVVFHTPFIGSHYLEFWKGALFTGPTNQ-ILDVPKLVKWAAVLVMLPGLAIAYWFYIRSP-PVELARLYKFLLNKWYFDELYERIFIRPAMWLGRFLWKGDGRIIDGF-GIAARVQDVTARVVKLQTGYLYHYAFAMLIGAAALITYIVKMSDTTRKPRPLSPHLEIYKPIPTMVMSILHRVTGAALYFGTILVAWWLLAAASGPEAFETASNFFGSWFGRLVLFGYTLALIHHMLGGMKHLVQDTGR-GLDKDFTTKMAKAQPVLSIIITVLIWFAAG
M-YQAIVFLPLIGFLIAGLFGNSLGAKASEAITSGLLVIAAVLSWVAFFTVGTVF-MTWFHAVSWALRIDTLTVVMLVVVNTVSALVHIYSIGYMHHDPSRPRFFAYLSLFTFAMLMLVTADNLLQMFFGWEGVGLASYLLIGFWFKKPSANAAAIKAFVVNRIGDFGFLLGIFGVFVLFGTLDLGTIFANAATYLYALDAITIVCLLLFMGAMGKSAQMPLHTWLPDAMEGPTPVSALIHAATMVTAGVFMLARLSPLFELSHTALTIVTFIGAFTAFFAASVGLVQNDIKRVIAYSTCSQLGYMFVALGVGAYGVAIFHLFTHAFFKALLFLGSGSVIHAVSDEQDMRNMGGLRKLIPTTYWMMVIGSLALTGVGITAGFFSKDAIIEASFVSHPVAAFAFVMLVIGAAFTSFYSWRLIFMTFHGKPRASEHVHESPSVMLVPLYVLAAGALFAGVLFSTYFIGE-YEAFWKAALFTLPDNH-ILDVPLWVSLAPIVVTIIGFLVAYKFYITSP-PEQVAGLYAFLLNKWYFDEIYEFLFVQPAKNIGHFLWKGDGKVIDGI-GISARVVDVTNRVVKLQTGYLYHYAFAMLIGVAALVTWM--MSHSATRERPLSPHLTIYRPPITMTTSIVHRITGGALYFGTLLVAWWLTAAAGPQDYFEFVNGIFGSWIGQLVLFGYTWALLHHLLGGIRHLIWDTGA-GLEKHTASKIAWANVVGSVVLTILVWVVGG
M-YVAAIFLPLIASIVAGLFRHVVGDRGAQIITTLSVFASAAMAVVIFFEVGKPV-FSWIVSVSWALKFDTLTAVMVLVVTSVSSMVHLYSWGYMSHDKSIPRFMAYLSLFTFMMLMLVTADNLVQMFFGWEGVGLASYLLIGFWYEKKTANAAAMKAFVVNRVGDFGFALGIFGIFVLFGTVHLDTIFQMAPEYAIEWHAMTIICLLLFVGAMGKSAQLGLHTWLPDAMEGPTPVSALIHAATMVTAGVFMVARMSPLYELAPVALATVAIVGALTAFFAATVGCVQNDIKRIIAYSTCSQLGYMFFAIGVSAYQAAIFHLLTHAFFKALLFLGAGSVIHAMSDEQDIRKMGGIWKHVKLTYAMMWIGSLALAGVPFFAGYYSKDMILESAFAAGGVGYFAFTLGIAAAFMTAFYSWRLLLLTFHGKPRADEHIHESPPVMTVPLILLSIGAIFSGWLGYELFVGD-RSEFWGAAIYLLPGRD-TIHIPTWAVLLPLVVTAAGIALAYVFYVLAP-PGKLAGVYLFMLNKWYFDELYDRIFVRPSMALGRALWKGDGAVIDGV-GVAAATRDIARRVGLMQSGLLYHYAFAMIIGVAVFVTWYAGMKS---TTRPLSPHLQIYSFKLHMAMSIFHRITGVALIVGTLLLVYWLVAAANGPEAYANAAGFLGSWFGLLLIFGWSVALFYHLCNGIRHLLWDAGQ-GFEIEQIRKSGIVVLAATAVLTVLAWILG-
MLYSLILFLPLVGFLFAGLLGSRMPAKFSEYGTSGLVILAAVLSWVAFFQVGDLY-LCWVSAVTWGIRVDTLTVVMLVVVNTVSALVHVYSIGYMHHDPHRPRFFAYLSLFTFAMLSLVTADNLFQMFFGWEGVGLASYLLIGFWYKKPSANAAAMKAFVVNRVGDFGFALGIFGVFYLFGTIEFSQIFAEVPGFAYHLDALTVVCLLLFTGAMGKSAQFLLHTWLPDAMEGPTPVSALIHAATMVTAGVFMVARLSPIFEFSSTALAVVTFFGATTAFFAATVGLVQNDIKRVIAYSTCSQLGYMFVALGVGAYSIGIFHLFTHAFFKALLFLCAGSVIHAVSDEQDMRKMGGLRKHLPITYWTMMIGTLALTGVGIFAGFISKDAVIEAAFAAGPMAMYGFWMTVIAAGLTSFYSWRLTFMTFHGKPRTPSHVHESPMVMAIPLLILTVGAVLAGMVFKSPFIGD-YDAFWKGAIFLGENNH-IMEVPNWVKLSPFVMMVGGLVVAYWFYIRSP-PKKLAQLYQFLLNKWYFDELYDFLFVRPSLWIGRQLWKGDGAVIDGL-GIAARVQNITGWVVKLQTGYLYHYAFAMLIGVALLITWSAHMSNASRGNRPLSPHLQIYKPILTMVMSILHRITGAALYFGTVLLAWWLIAAAAGPTYFEFVNEIYSSFIGRLILFGFTWALVHHMLGGLRHFIWDMGA-GFGREAREWLARATIIGSVGLTILLWIIGR
MIIKAIVFLPLIGFLIAGIGGNAIGAKASEYVTSGFMILAAVLSWIVFFDVGEMV-LRWIQSVEWAFRVDTLTAVMLVVVNSVSTLVHVYSIGYMHHDPHRPRFFAYLSLFTFAMLMLVTSDNLLQMFFGWEGVGLASYLLIGFWYKKPSACAAAMKAFIVNRVGDFGFILGISSVFVLFGSINFETIFATAATYLMSLDALTATCLLLFMGAMGKSAQFLLHTWLPDAMEGPTPVSALIHAATMVTAGVFLVARMSPIFELSHTALMVVTLVGAITAFFAATVGLVQNDIKRVIAYSTCSQLGYMFVALGIGAYGAAVFHLFTHAFFKALLFLGAGSVIHAVDGEQDMRYMGGLRKHIPITFWMMTIGTLALTGVGIFAGFFSKDAIIESTFASHPVAGFAFVLLVIAALFTSFYSWRLAFMTFFGKPRASAHVHESPAVMLIPLYLLATGAVVAGVIFVEYFFGH-YAEFWQGALFTLPGND-LVHVPKWVKWSPFAAMALGFVTAWYMYIRSP-PKYLAELYQFLLNKWYFDELYDFIFVRPAMWVGKFLWKGDGAVIDGL-GIAARVADVTERVVRLQTGYLYHYAFSMLLGIAALVTWMSLMANV-TRSRPLSPHLQVYKPIPTMVMSIVHRITGAALYFGTVLVAWWLIAAASGEAYFDWVNWFFGALIGRLVLFGYTWALMHHMLGGLRHFMWDMGR-GYEKHFNTKLAIATPVVSVALTVLIWIVGR
MIIQAIVFLPLIGFLIAGLFGTSIGAKASEYVTSGFMIIVAVLSWIVFFDVGEMI-MRWVQSAEWAFRVDTLTAVMFVVVNTVSCLVHIYSIGYMHHDANRPRFFAYLSLFTFAMLMLVTSDNLLQMFFGWEGVGLASYLLIGFWYKKPSATAAAMKAFIVNRVGDFGFALGIFGVFVLFGSISFETIFATAASYLMHLDAVTAVCLLLFMGAMGKSAQFLLHTWLPDAMEGPTPVSALIHAATMVTAGVFLVARMSPLFELSHTALVVVTVVGAITAFFAATVGLVQNDIKRVIAYSTCSQLGYMFVALGTGAYGAAIFHLFTHAFFKALLFLCAGSVIHAVDGEQDMRHMGGLRKHIKWTYRMMLIGTLAITGVGIFAGFFSKDVIIEAAYAAHPVSGFAFTMLVIAALFTSFYSWRLIFMTFYGKPRASHHVHESPMVMLVPLFILGVGAVLAGVVFEGHFFGH-YAEFWQGALFTAPENE-ILHVPALVALSPFIAMIIGFVLAWYMYIRSP-PKYLAELYQFLLNKWYFDELYDFLFVRPAKRIGTFLWKGDGRVIDGY-GIAARVMDVTDRVVRLQTGYLYHYAFVMLIGIAALVTWMSFMTNV-TKSRPLSPHLQIYKPIPTMVMSIVHRITGCALYFGTILVAWWLIAAASGPAYYDWAMWAFGTIIGQLILFGYTWALVHHLFGGIRHFVWDLGY-GYEKHFATKLAIANLVGSVAVTLVIWIVGR
M-YSAIVFLPLIGFLIAGLFGRVIGHTASEYITSGLVIISAVLSWIAFFTIGELV-LRWISSVAWSLRIDTLTVVMLVVVNTVSALVHVYSIGYMHHDPHRSRFFAYLSLFTFAMLSLVTSNNLLQMFFGWEGVGVASYLLIGFWYKKPSANAAAMKAFVVNRVGDFGFALGIFGVFMMFGTINLPEIFANAQAVVHPLDAMTVVCLLLFMGAMGKSAQFLLHTWLPDAMEGPTPVSALIHAATMVTAGVFMVARLSPLFELSHTALMVVTFFGATTAFFAATVGLVQNDIKRVIAYSTCSQLGYMFVALGVGAYSIAVFHLFTHAFFKALLFLCAGSVIHAVSDEQDMRKMGGLRKHIPFTYWTMFIGTLALTGVGILAGFLSKDLVIEAAYAASAFALYGFWMTVVAAGLTSFYSWRLTFMTFHGKPRAPVHVHESPMVVLAPLFILSIGAVLAGMLFYSQFAGE-YDAFWKGALFTGTENH-ILDVPKWVKVSPFVMMVLGLATAWYFYIRSP-PKRLAALYKFLLNKWYFDELYNLIFVRPAMWIGRQLWKGDGKIIDGY-GVAARVQNVTSWVVRLQTGYLYHYAFAMLIGVAALVTWSAHMPDVVKGSRPLSPHLQIYKPILTMVMSILHRVTGGALYFGTLLLAWWLIAAASGEAYYDFVNGLMGSILGRLVLFGFTWALVHHMLGGIRHFIWDMGA-GFGREAREWLARATIIGSVTLTILLWIIGR
M-TVATVFLPLLGAVAAGLFGRVIGARGAQIVTTGLLVMAAVSAALVFDRVGGTE-ADWIRSLSWALKVDTLTAVMLVVVTWVSAAVHLYSIGYMAHDPSIPRFHAYLSLFTFAMLMLVTADNLVQLFFGWEGVGLASYLLIGFWYEKPSASAAAIKAFIVNRVGDFAFLLGIFGLFALFGTIGLDAIFAAAAAKALKVNAITVCCLLLFVGAMGKSAQLGLHTWLPDAMEGPTPVSALIHAATMVTAGVFLVARMSPLFELSDAALAVVTVVGAATAIFAATIGCVQNDIKRIIAYSTCSQLGYMFFALGVSAYQAAIFHLMTHAFFKALLFLAAGSVIHAMSDEQDIRRMGGIWKHVKVTWALMWVGSLALAGIPFFAGYYSKDIILEAAWAAGPVGQIAYWVGILAAVLTAFYSWRLLLLTFHGRPRADEHVHESPAVMIVPLLFLGAGAMFAGWIGYDLFVGP-SHDFWGRALTVADIHP-ALHVPGWVALMPTVAAAGGIAVAYLLYVFAP-PGILARLHRFLLNKWYFDELYDAVLIRPAFRLGRGLWKGDGALIDGL-GVAATSMRMGRKVAATETGYLFHYAFAMLIGVAGLVTWYKNMTK---RDRPLSPHLQIYKMPFTAVLSISHRITGVVMAVGTLVLAYWLAAAAYGPDAYATAQAVLGSVPGRLLLFGWSVALFYHLCNGIRHMFWDAGM-GFEIRDAVKSGYITVGAALALTILAWAIG-
M-YSAIVFLPLIGAIIAGAIGRRHGPGAAEYITTGALILSAILSWVAFFTVGEPV-MPWVVSFDWAFRIDTLTVVMLVVVTTVSSLVHVYSIGYMSHDAHRPRFFAYLSLFTFAMLMLVTADNLVQLFFGWEGVGLASYLLIGFWYTRPSANAAAIKAFVVNRVGDFGFSLGIFAVFLVYGSVNFEVIFANAADAEGEFDALTVICLLLFMGAMGKSAQFLLHTWLPDAMEGPTPVSALIHAATMVTAGVFMVTRLSPLFELAPTALAFVTFIGATTALFAATIGLVQNDIKRVIAYSTCSQLGYMFVAIGVGAYGAAIFHLFTHAFFKALLFLGSGSVIHAMSDEQDMRRMGGLRKHIPLTYWMMVIGTLALTGFPFTAGFISKDAIIESAFAAHTFAVYAFALTLFAAALTSFYSWRLIFMTFHGKPRASAHVHESPLVMTVPLMILAVGALFSGLAFQGLFIGE-YEDFWKQAIFLGSDND-ILEVSALVVWSPTVAMIIGFGLAYLFYIRRP-PVALAKVYLFLLNKWYFDELYDLIFVKPSFWLGRVFWKGDGWLIDGF-GISARVLDVTRQFVRLQTGYLYHYAFAMLVGVTALITWYAHMATPLEQKRPLSPHLSVFRPIITMVMSIVHRITGAALYFGTLLLVVWLVAAASGPEAFETVHGLYGSILGRIVLALYTWTLIHHMLGGIRHLIWDFQL-AMDPPNASRLAWATIIGSVTLTILIWIAAM
M-DIAAIFLPLAGFLIAGLFGRLIGDRASMAVTTLGVCVAALISWWLFFDVDGVR-LLWISSADWALKFDTLTAVMLIVVNTVSAMVHVYSIGYMSHDHSKPRFFAYLSLFTFAMLMLVTADNLIQLFFGWEGVGLASYLLIGFWYEKESARAAAVKAFLVNRVGDFGFALGIFAVYKIFGTVRYEEIFAAAPHMVMDLPALTTACLLLFVGAMGKSAQLGLHTWLPDAMEGPTPVSALIHAATMVTAGVFMLSRMSPLFEYAPDALAVVCVIGALTAFVAATIGLTQFDIKRVIAYSTMSQLGYMFFAIGVSAYQAAIFHLMTHAFFKALLFLGAGSVIHAMGGEQDMRKMGGIWRLIPWTYALMWIGSLALAGIGIFAGFYSKDMILEASWAAHNVGAFAYWLGILAAVMTAFYSGRLLFLTFHGKPRADHHVHESPPVMLVPLLILGTGAVLAGLIGYDVFVGE-REHFWREAILVLHGQD-SIHVALWVKLLPLVAGLVGLAASWLFYIQSP-PGAVVRIHQLFFRKWYFDEIYDAVFVKPAFVLGRVFWKGDGAIIDRL-GVAATSIGIARKASRLESGYVYHYAFVMVIGVVALVSWYRM--------------MQIYRPQISSALSIFHRGTGIALSVGTLLLAWWVIAAAAGPEAFAAAQWFIGSWLGLLMLFGWTASLFYHLCAGIRHLAWDAGW-GYDLPTMHKTGYAVLIGTAVLTVLAWIIGW
MIIKAIVFLPLIGFLIAGLLGTQIGAKASEYVTSGFMLIALALSWFVFFDVGHMI-LRWIQSVEWAFRVDTLTAVMFVVVNTVSTLVHIYSIGYMHHDPHRPRFFGYLSLFTFAMLMLITSDNLLQMFFGWEGVGLASYLLIGFWYKKPSANAAAIKAFIVNRVGDFGFSLGIFSVFVLFGSINLETVFAAAQSYLMHLDALTATCLLLFMGAMGKSAQFLLHTWLPDAMEGPTPVSALIHAATMVTAGVFLVARMSPLFELSPDALTVVTLIGAITAFFAATVGLVQNDIKRVIAYSTCSQLGYMFVALGVGAYGAAIFHLFTHAFFKALLFLGAGSVIHAVDGEQDMRYMGGLRTHIPITYWMMFIGTIALTGVGITAGFFSKDAIIESTFASHIVSGIAFTLLVIAALFTSFYSWRLTFMTFHGTPRASHHVHESPQVMLVPLYILAAGALVAGFLFHDYFFGH-YVEFWKGALFTSAENE-ILHVPLWVKWSPFCAMALGLFTAWYMYISRP-PKYLADLYQFLLNKWYFDELYDFLFVRTAKRLGTFLWKGDGRVIDGF-GVAARVLDVTDRVVRLQTGYLYHYAFVMLIGIAALVTWMSFMTNV-TRSRPLSPHLQIYKPIPTMVMSIVHRITGGALYFGTILVAWWLIAAASGAAYYDWVNWLFGTLIGKLVLFGYTWALVHHMLGGIRHFIWDLGY-GYEKHFATKMAKGTLAGSVALTLLLWIVGR
M-YAAILFLPLIGFLIAGPFGRQLGARPSELVTTSLLFVAAVLSWIAFANVGEGS-GEWFSSAEWTVRVDSLTAVMLVVVTTVSALVHLYSIGYMSDDPSRPRFFSYLSLFTFAMLALVTADNLLQMFFGWEGVGLASYLLIGFWYQKPSANAAAMKAFVVNRVGDFGFLLGIFMVFVLTRSINFEQIFAAAPGLAAEWDAMTITCLLLFMGAMGKSAQFLLHTWLPDAMEGPTPVSALIHAATMVTAGVFMVARLSPLFEQAPHALSFVIFIGATTAFFAATVGLVQNDIKRVIAYSTCSQLGYMFVALGVGGYSIGIFHLFTHAFFKALLFLGAGSVIVAMHHEQDMRNMGGLWRKIPFTFAMMTIGTLALTGFPYTSGYFSKDAIIEAAYASHPMAFYGYVMTVIAAALTSFYSWRLVFLTFFGKAHAH-NPHEAPIVMLIPLAVLAVGALFAGLIFHSDFIGE-FNEFWKGSLFLGPDNH-ILEIPHLAGLMPTIMMVLGFLIALYMYILAP-PARLAELYRFLLNKWYFDELYDKIFVRPAFWLGNLFWRGDGAIIDRL-GVAARVVDVTGRVVRLQSGYIYHYAFAMLIGLAAIITWYVRMKSGGPASRPLSPHLQIYRPTLTMMMSIVHRITGAALYGGTLLLAWFLISAASGPGAFAAASHVVSSFFGKLVLFGFTWALFHHLLGGVRHLIWDLGY-GLDDPEREWLAWATLIGGIALTLLVWVCVA
MQLLAVPLAPLFGALLAGICGNLIGRNTSHTVTILGVLVAFVLSVMTLSDVGA-F-YEWMVIMEVGFMVDGLTAMMMVVVTFVSLMVHLYTVGYMAEDEGYNRFFAYISLFTFAMLMLVMSNNLLQLFFGWEAVGLVSYLLIGFWFKRPTATVANMKAFLVNRVGDFGFILGIGLIVAYTGTLNYTEIFAIADTLVSDWLLLSVIGICLFVGAMGKSAQFPLHVWLPDSMEGPTPISALIHAATMVTAGIFMVARMSPLYELSETALNFIMVIGSITALFMGLLGLIQNDIKRVVAYSTLSQLGYMTVALGASAYSVAVFHLMTHAFFKALLFLAAGSVIMGLHHNQDIRWMGGVRKYMPITWITFLLGSLALIGTPFFSGFYSKDSIIEAVHASSPAAGFANIAVLAGVFVTALYSFRLYFLVFHGKERYDQHPHESSWVVTVPLILLAIPSVLVGYFTIDGLLYG----FFADAIVVDVKHP-VMAGAMALQLAPFWLALSGVVLAYYMYMVNP-PAAFARIITVMENKYYMDWFNENVLARGARLLGTGLWKGDQGVIEGG-ASWKLIGFISSLVRRAQSGFLYHYAFVMILGMFAMVTVFLAMASRAPQDRPKYYDLNLLNLPMPGLVSIFHRITGVTMFLLIPLVLWIFQTTLRSPESFAVWKGYFANPLMKLIVVGFIWAFVHHLFAGMRYLLLDLHI-GIAKEPAQRSAKVVLIAGILATAILAVRIW
M-IQAIVFLPLIGFLIAGLFGRRIGARPSELVTTTLLVIAAGLSWMVFFDVGHAS-ANWFTSVDWALRVDTLTAVMLVVVNSVSALVHLYSIGYMHEDPHRPRFFAYLSLFTFAMLTLVTADNLVQMFFGWEGVGLASYLLIGFWYQKPSANAAAIKAFVVNRVGDFGFALGIFLVFQLTQSVGFEQVFAAVPGIAADFDALTLATFLLFTGAMGKSAQFLLHTWLPDAMEGPTPVSALIHAATMVTAGVFMVARLSPIFEYAPDTLAFVTLIGGVTAFFAATIGLVQNDIKRVIAYSTCSQLGYMFVAEGVGAYSVGVFHLYTHAFFKALLFLGAGSVIHAMHHEQDMRNMGGLWNKIPVTFAMMTIGTLALTGFPYTAGYFSKDQIIEAAYAAHGVAFFAFLSTVIAAGLTSFYSWRLVFMTFFGKAHAHGAPHESPIVMLIPLIVLSVGALGAGLVFAGFFSGH-YEEFWKGAIYTGQENH-ILEIPEWISFVPTVMMALGFLVALYVYQLAP-AQKIAGLYRFLLNKWYFDELYDAIFVRPAFALGRLLWKGDGRIIDGL-GIAARVVDGARLAVRLQTGYVYHYAFAMLIGVAAFVTWFLRMADALAAARPLSPHLTIYKPILTMAMSIAHRITGASLYVGVLLLALYLFGLALGPSAFDAVSWIVNSLVGRVFVLLFSWALFHHLLGGVRHAIWDRGL-YLDRDGRELLTKASLGGGVALTALLWIASG
MLYLLVPLAPLAGAVIAGLFGWLIGRAASHWVTILSVAISFVASVVIFQDVGH-F-YTWLTTFEVGFLIDRLTTVMMLVVTFVSLMVHIYTIGYMHDDPGYQRFFSYISLFTFSMLMLVMANNFVQLFFGWEAVGLVSYLLIGFWYTRPTAIYANLKAFLVNRVGDFGFLLGIGLVLAHFGTLQYDAVFARAPEMMSPWMLMTVICILLFIGAMGKSAQFPLHVWLPDSMEGPTPISALIHAATMVTAGIFMVARMSPLFELSDTALSVVMVVGAITALFMGFLGVIQNDIKRVVAYSTLSQLGYMTVALGASAYSVAIFHLMTHAFFKALLFLAAGSVIMGMHHDQDIRNMGGLRKYMPITWITALIGSLALIGTPFLSGFYSKDSIIEAVGLSHPGSGFAYFAVVAGVFVTAFYSFRMYFLVFHGKERFQS-PHESPWVVTLPLIMLAIPSAVIGFITIQPMLFG----YFQDSIFISGNHP-AMAFGMALTSLPFWLALSGAGTAWFFYMKRP-PEAIKQIYTVLEHKYGFDEFNDWFFAGGARLIGRSLWKGDVAVIDGF-GTARMIGWFSTLTRRLQSGYIYHYTFAMIIGVFVLMTLFKGM----------YLNLFRIKLPLPGIVSFLHRVSGALLFIAIPLFLAALQLTLGSQADFDTVTQGFESPLVKLVLIALLWGYSHHFFAGLRFIAMDMGL-GVELAKTRRNSWLVMASSLTLTAITGGLLW
M-YPLIVFLPLIAATIAGIIGVSTADRVSQLITVGGVVVAFVISIFAFVDIGGPV-FTWISSAPWALRFDTLTCVMLIVVTGVSSMVHIYSIGYMSHDPDKPRFMAYLSLFTFAMLMLITADNLIQLFFGWEGVGLASYLLIGFWYSKPSASAAAIKAFVVNRVGDFGFALGIFAIYVLFDSVQFDVIFGNAEEVAHEFSALEITCFLLFIGAMGKSAQLGLHTWLPDAMEGPTPVSALIHAATMVTAGVFMIARLSPIFEYAETTLAIITVVGASTAFFAATIGCVQNDIKRVIAYSTCSQLGYMFFACGVSAYSAGVFHLMTHGFFKALLFLGAGSVIHAMSDEQDMRKMGGIYKMVPLTFAVMMIGTLAITGFPGLAGFYSKDLVIESAFAAHAVGTYAFWAGILAALMTSFYSWRLIFMTFFGTSRADEHVHESPAIMTMPLLFLAIGAIFAGWFAKDWFGGG-MLAFWNGAIFMAEGHL-ALHVPGWVKLAPFVAMVSGFVIAVVMYKLVP-PRQLANLYRFVLNKWYFDELYDKIFVKPAFYLGYNFWKGDGALIDGV-GVAAACRNIARRFSALQTGFVYHYAFAMLIGIAALVSYTMGMSK---ANRPLSPHLQVYRLPMAAKMSISFRVMGVGLAIGFVFLASWLIGAGAGRDVFNGYHAFFTSWFGLLLLFGWTAAFYYHACNGVRHLVWDTGR-GLSNEGAAKGNPIVFGAAIVLTILTWIIG-
M-HAAIVFLPLAGFLIAGIFGRVIGARASEIVTTSLLFVAALLSWITFVQVGVAR-APWFDSVDWALRIDTLTAVMLVVVTTVSALVHLYSIGYMHEDPSRSRFFAYLSFFTFTMLTLVTADNLVQMFFGWEGVGLASYLLIGFWYEKPSACAAAIKAFVANRVGDFGFLLGIFLVFLLTHSVSFDQVFAAAPSLAHDFDAMTITCLLLFMGAMGKSAQFLLHTWLPDAMEGPTPVSALIHAATMVTAGVFMVARLSPLFEQAPVALSFVTIIGATTAFFAATVGLVQNDIKRVIAYSTCSQLGYMFVALGVGGYSLGIFHLFTHAFFKALLFLGAGSVIHAMHHEQDMRKMGALRDRIPFTFWMMTLGTLALTGFPLTAGYFSKDAIIEAAFASETGALYGYVATVVAAGLTSFYSWRLVFMTFFGPAHGH-EPHEPPFVMRLPLLILGAGAVFAGLLFDHSFIGE-QEGFWKEALFYGPNNH-IFEIPRLAGLAPTFMMALGFLVSLYVYILRP-AQRWAQVYNFLLNKWYFDELYDLILIRPAFWLGRLFWKGDQGFIDRF-GVSAVVIDVTRRVVKLQTGYIYHYAFAMLIGVAAIVTFYVHMAEIVGNQRPLSPHLLIYRPMLTMMMSIVHRITGAALYLGTLLLAWYLIAAASGPEAFATASIFFNSILGKLILLGFTWALFHHFLGGVRHMIWDAGY-GFDAAGREFLAQATLIGGILLTLFVWILAG
M-VQLLVFLPLFGFLFAFLFGRKVGHTAAMVVTTGFLFVSATLAWIIFIAWGDTE-MEWMISIDWALRVDTLTAVMLVVVCTVSALVHLYSFGYMSHDPGKAKFFAYLSLFTFAMLMLVTADNLLQMFFGWEGVGLASYLLIGFWNDRPSANAAAIKAFVVNRVGDFGFLLGIFTLFAVSGVVQLDAVFAAGPAMSMTFNAVELACFLLFIGAMGKSAQFGLHTWLPDAMEGPTPVSALIHAATMVTAGVFMVARMSPLYEFAPTALAFVTFIGATTAIFAATVGCAQNDIKRVIAYSTCSQLGYMFAALGVGAYGIAIFHLFTHAFFKALLFLGAGSVIHAMHDEQDMRNMGGLAKKIPYTYAAMMIGTLALTGFPLTAGYFSKDLIVESAFVGQFWAPYAYIMLVLAALLTSFYSWRLVFMTFHGPTRAAAHAHESGPVMLIPLLVLSLGALLAGYVFVHAFESD-TGHFWNGALFAGADNH-VIEVGTLVALSPTFAMVIGFLIALVTYLLKP-PKRFIEFHQFFLNKWYVDELYDFLFVRPARFLGRLFWKNDTQVIDGF-GIAARVKDLAGFAQRFQSGYLYHYAFVMLTGIAVFITLMILMASASRRPRPLSPHLSIYRPIVTMVMSIMHRATGIMNIAGLVLVVAYLLALAAGPESFEWVNGIYSSILGRIVLVAFTWSLIHHALGGIRHFIWDFGK-MV-GEARYDLAWATIVGSVLITTALWALVI
M-YQLIVFLPLLGCVIAGLFGRVIGSRPSEIVTTALVGVSALLSWIAFFNVDGSG-STWIEAADWAFRIDTLTVVMLVVVNTVSALVHFYSIGYMADDPHRPRFFSYLSLFTFAMLMLVTSDNLVQMFFGWEGVGLASYLLIGFWYLKPSANAAAIKAFLVNRVGDFGFALGIFAIFWMVGSTDFTTIFAQVPTLQVPFDALTLICLLLFMGAMGKSAQFLLHTWLPDAMEGPTPVSALIHAATMVTAGVFMVARLSPLFELAPTAQEVVILVGATTAFFAATVGLVQNDIKRIVAYSTCSQLGYMFVAMGVGAYSVGMFHLFTHAFFKALLFLGSGAVIIAMHHEQDVRKMGGLRKAIPFTYAMMVIGTLALTGFPFTAGYYSKDAIVESAFVSHALSGYGFWMLVIAAALTSFYSWRLVFLTFHGAPRFVAHVHEAPKTMLLPLLVLAVGALGAGFAFYPVFVDQ-VAEFFRDSISL-SKLG-LLHAPALVVFAPTIAMAAGLAVAVLFYLVSP-PVALARLYLFLLNKWYFDELYDVIFVRAAKRLGRFLWKGDGAVIDGL-GIAARVLDTTDRVVRLQTGYLYHYAFAMLIGLAALVTWFVRMAKVTRVERPLSPHLMIYRPMMTMMSSILHRITGAALYFGTLLLVVWLVAAITSPEAFDLVSWAFGTWIGQLVLVGYTWALFQHMAGGLRHFIWDFGR-GFGPVERELLTYGSFAFSGALTVAVWGAAL
M-IKAIVFLPLLASMLAGMLAFVKIDMYAQWITSAALLVAMVLSWIVFSQVHGTY-LHWIQSLNWALKVDTLTAVMLVVVCTVSAMVHVYSVGYMHHDPDVPRFMSYLSLFTFFMLMLVTADNLVQMFFGWEGVGLASYLLIGFWYNKPSANAAAIKAFVVNRVGDFGFALGIFATFVMFGTVNLDTIFANAGTMAGQFHAITVICLLLFIGAMGKSAQLGLHTWLPDAMEGPTPVSALIHAATMVTAGVFMVSRMSPLFEYSDFALQVVTVVGASTAIFAATIGCTQFDIKRVIAYSTCSQLGYMFFAIGVSAYQAAIFHLMTHAFFKALLFLGAGSVIHAMSDEQDMRKMGGTWKLIPVTYSLMWIGSLALAGVWPFAGYFSKDTILEAAYGAHGVGNYAFWMGITAAFLTAFYSWRLIIMTFHGTPRADEHVHESPKVMILPLLLLAAGACGAGWIGYEWFVGH-AAHFWGNSILVLESHP-ALHVPGWVKLLPLVVGGAGIALAYLMYMFVP-PGLVVSIHTFVFNKWYFDELYDAVFVKPAFLIGRGLWKGDQAIIDGL-GVAQATQDTAEKASVLQTGYLYHYAFAMLVGVVLMVVWYAGMRD---NTRPLSPHLQVYRPQITSILSILHRMTGVTLALAALLLTYWLASAAYGPEAFGRAQVLLESWFGRLVLFGFTFSLFYHMCNGIRHLGWDMLW-GFDMPRLRITGAIVVITSLSLTVLSWLMAL
MLTWLIPLPPLVAFGLIVLWASR-SNRLSHTLAVGAMLVSWGLAMAVFAIAGRDP-VAWLPTLRVGVLVDPLTAVTLFFVAWTCLAIFVYSIGYHNQDPMYARFFAFISLFAFGMLTLVVSDNLLLLFIGWEIMGLCSYLLIGFWYGKESARKAMVKAFMTTRIGDVFMLLGLAALYSSTGTLNYREILYNEEVLTLGLSMAGLISLLLFLGTVGKSAQFPLHVWLPDAMEGPTPVSAMIHAATMVSAGVYLAVRFFPLLTAGTLPMTIVAGVGAFTALFAATIAVAQNDVKRVLAYSTISQLGYMIAAVGIGAYVAAAFHLITHAFFKALLFLGSGSVIHGMEHPQDMLQMGGLRRSMPVTFITFLIGGLALSGFPITAGFWSKDEILAEAFGTG--QWVVFGALGLAALLTAFYTMRQITLTFLGTPRTPAHAHESVPTMTAPLVVLAAFAVGAGWVGIPDGFLGWLHEFVGGTLLEHPE-----ALPFHPLLTSVGVAGLGLLVGWWVYRKVP-ADPLVAIHNLLRRKYYLDELYDALFVRPAYWLARVSYRIDRGLIDGFLGFGDFVGETGRVFRLVQTGQVQGYLVVGLLFTGLLLSYFRPM-----INRPIFLNLTKIHFPVAAVVSILHRFSGVLLSVLSPVVVYLFGLSIKDEQSYSIALNLVTSMPGKLIVVFLVWILAHHFLAGVRFLLIDVDL-GLSKTKAAYSAWLVHIGAAVMAAIALGLML
M-IQAIVFLPLIGALIAGLLGRTIGHRPSEYLTSGLLVVAALLSWGVFLPIGDVV-MRWIQVLRWILRVDTLTAIMLVVVNTVSALVHIYSIGYMADDPHRSRFFAYLSLFTFAMLMLVTADNFLQMFFGWEGVGLASYLLIGFWYTRPSASAAAIKAFVVNRVGDFGFLLGIFGSFLVLGHIDFDNAFAAVADFTWDLDAMTVVCLLLFMGAMGKSAQFLLHTWLPDAMEGPTPVSALIHAATMVTAGVFMVARLSPLFESSPVAMTVIMVIGAITAFFAATVGLVQNDIKRVIAYSTCSQLGYMFVALGAGAYSAGVFHLFTHAFFKALLFLGAGAVIHAMHHEQDMRNMGGLRHKIPVTYAMMLIGTLALTGVGIFAGFFSKDSIIEAAYAVGNAGSFAFWMLVVAALFTSFYSWRLIHLTFHGAPRPAAHAHEPPQVMLVPLFVLAAGAVLAGAVFYGMFFHD-VEHFFAGSIVVD--HA-IIHVPLWVKWSATVAMILGFVGAWYMYIRRP-PARLAALYKFLLNKWYFDELYDIIFVKPALWVGNMLWKFDDWLVDDK-GLGRRVQNVTAWMVRLQTGYLYHYAFAMLIGIAALLTWALFMSV---RARPISPHLQIYRWTVTMTMSIFHRATGIANYAGMTLLVLWLLAAASGQEALNLVNLVYGSWFGQIVLFGFTWSLVHHMLGGLRHWVWDFAV-MMEPGQRETMAWATIIASVVITLLIWTFFA
M-IQAIVFFPLVGALIAGLLGRIIGHRTSEYITTGLLIAAAVLSWIVFAQYAPAT-MRWIVSLRWVLRVDTLTAVMLVVVTTVSSLVHLYSIGYMADDPHRSRFFAYLSLFTFAMLMLVTADNFLQMFFGWEGVGLASYLLIGFWYTRPSANAAAMKAFVVNRVGDFGFALGIFAAFVVLGHLDFDGAFHAVEANKWDLHAMTVVCLLLFMGAMGKSAQFLLHTWLPDAMEGPTPVSALIHAATMVTAGVFMVARFSPLFEASELAMTVVMLVGALTAFFAATVGLVQNDIKRVIAYSTCSQLGYMFVALGAGVYSVGIFHLFTHAFFKALLFLGAGSVIHAMHHEQDMRNMGGLRKKIPITYWMMIIGTLALTGVGIFAGFFSKDGIIEVAYAAGSTGYIGFWALVIAAMFTSFYSWRLIHLTFHGEPRGQHNAHESPNVMLVPLYVLAAGAVLAGVVFNDLFFGH-IEHFFQGSLVVS--EE-LLGVPIWVKWSATIAMVLGFAAAYQMYIRDP-PKRLAHLYLFLLNKWYFDELYDRIFVKPALWLGNALWKFDDMLIDKT-GLGNRVKDITGKVVKLQSGYLYHYAFAMLIGIAALLTWALGMAA---RSRPLSPHLQIYRFTLTMASSIIHRGTGLAMYFGTLLIVLWLGAAALGDGPLGVVNAIYGFWLVQVVFFLATWALFQHLFGGIKHFIWDSIH-LLDPVGREWVVRLNWVASIVCTLAVWAIFK
MIYALAVFAPLVGALIAGLLGKVIGDRGAMGASILGMIVAAICGPIAFFHLGGPG-GTWIEAVSWALRYDTLSAVMVAMVSFVSMLIHVYSIGYMAHDATRWRFFAYLSLFTFAMLMLVTADNLVQLFFGWEGVGLCSYLLIGYWYDRPSACAAAIKAFVVNRVADLPFAVGLALIFFKFGSLEFAGIFPAVAGHAHAWSSIEVIGFLLFIGAMGKSAQLGLHVWLPDAMEGPTPVSSLIHAATMVTAGVFLMARMSPLMEYAPVALGFVTFIGASTALFAATVGCTQTDIKRVIAYSTCSQLGYMFTAVGVGVYQAAIFHLITHAFFKALLFMAAGSVIHAMSDEQDMRKMGGLWKLIPWTYGIMWVGNLALAGVFPFAGYYSKDAIVSGAYAAHGIGLYGFICTVLAAFLTAFYSWRLLIMTFHGKPRADHHVHESPWVMIGPLLVLSVGAVTAGFLLHSWFIGE-WPEFWRGAIFNGAHNH-VLLVPFWVEMSPTVVGLLGIAVAYLMYMVNP-PVRLAQVYRFLLNKWYFDELYNAIFVQPAIRLSRTLWQGDATLIDGV-GLAALTADGSRQAVRIQTGSLAVYAFVMLIGVVVLVGIFFR----------MSPHLQVWRWTPAMAVSIMHRVTGVGLAIGTLLMTWWLVAAATSEQAFANVQWFLGSVLGIFVLFCWTLALMLHFFSGLRHLAWDAGW-GFENRAYRTTSWFVIGAGIVTALLIWIVGW
MLYLLVPLAPLVGAIIAGLFGKVIGRAWSHRITIALVAVSFFASVAIFRDVGH-F-YKWMSSFEIGFLIDRLTVMMMLVVTFVSLMVHIYTIGYMEEDPGYQRFFSYISLFTFSMLMLVMANNFLQLFFGWEAVGLVSYLLIGFWYTRPTAIYANLKAFLVNRVGDFGFLLGIGLVLMVFGTLDYQAVFANAHNYVISVGLLTSICILLFIGAMGKSAQFPLHVWLPDSMEGPTPISALIHAATMVTAGIFMVARMSPLFELSDTALSFVMVIGAITALFMGFLGVIQNDIKRVVAYSTLSQLGYMTVALGASAYSVAVFHLMTHAFFKALLFLGAGSVIIAMHHDQDIRNMGGLRKYMPITWITSLIGSLALVGTPFFSGFYSKDSIIEAVEYSHAGSGFAYFAVVAGVFVTAFYSFRMYFLVFHGEERFGKHPHESSWVVTLPLILLAIPSVLIGFFAIDPMLFG----YFLDSIYIGQNHQ-ALPVFMVLADLPFWLAVAGAGSAWFFYMKRP-PATIKQIYTLLDQKYYFDRFNDWFFAGGARGTSRLLWKGDVKLIDGF-GSAKLVGMFSGVLRTFQTGYVYHYAFWMIIGVSALLTVRFEM----NKKRPKHLALHKIKLPLPGYVSILHRVSGAVLFLSLPLLLMLLDQSLRSIETYTNLTEYLSNPVLKLVLFGLMWAFLHHFCAGLRYLAIDLHL-LPSLAAARASSMWVMAVSLTLTVLFGVELW
M-YAAIVFLPFLAFLIAGILAFVRIDRNAQWVTSGSLVISWILSIFAFIDVGGPV-FRWIQSVSWALKVDTLTAVMLIVVTTVSAMVHIYSIGYMHHDPDVPRFMAYLSFFTFCMLMLVTADNLLQMFFGWEGVGVASYLLIGFWYDKPSANAAAIKAFLVNRVGDFGFALGIFGTFLLFDTISLDAIFAAVPGKAMEVHALTALCLLLFVGAMGKSAQLGLHTWLPDAMEGPTPVSALIHAATMVTAGVFMVARLSPMFEFSETALMVVTYVGAFTAFFAATVGLVQNDIKRVIAYSTCSQLGYMFFACGVSAYSAGIFHLMTHASFKALLFLGAGSVIHAMSDEQDMRRMGGIWKMVPMTYILMWIGSLALAGVPPFAGFFSKDMILESAWGAHSVGNLAFWLGVAAAFMTAFYSMRLLMMTFHGKPRADEHVHESPKVMILPLLVLAAGAIGAGYMGYEYFVGH-AAAFWGNAIYVAEHHQ-ALHAPGWVKLLPLVMGVSGLGLGFLFYGPMS-PGWLVTVYDLLLNKWWFDELYDFLFVRPAFKLGRGFWKGDGAVIDGC-GIASGVLRWVRRATSMQTGFVYHYAFSMLIGVAGLVTWYLGMKT---GDRPLSPHLTIYRPQITSILSIAHRGTGFVLAVGTLLFTYWIVAAAYGPEAFETAQWLMGTWFVQLVLLGFTFCLFYHLGNGIRHLAWDVGC-CLDLPRHAATGWLVVFFSFGATGLTWALIS
M-IQAIVFLPLIGALIAGAIALLAGSRAAEVITTALLLISAALSWVTLVDVLHDA-FNWIGSVNWAFRVDTLTAVMLVVVTSVSSLVHLYSIGYMHEDPNRPRFMAYLSLFTFMMLMLVTADNLVQMFFGWEGVGLASYLLIGFWFQKPSANAAAIKAFVVNRVGDFGFLIGIFSVFLMVGSVDFDTIFAAAPGLTWNIDALTLICLFLFMGAMGKSAQFLLHTWLPDAMEGPTPVSALIHAATMVTAGVFMVARLSPLFELAPNAQAFVMLIGATTAMFAATVGLVQNDIKRIIAYSTCSQLGYMFVAMGAGAYSVGMFHLFTHAFFKALLFLGAGSVIHAMHHEQDIRAMGGLKDRIPFTYITMVIGTLALTGFPLTAGYFSKDAIIESAFVAHPFALYGFLCTVVAAGLTSFYSWRLIFKTFHGEPHDKHAAHESPYTMLIPLGVLAMGSILAGFPFKELFAGH-VEEFFRESLKNHP--H-ILHIPAMIAFLPTVMMVIGFLVSWLFYIRKP-PVELANLYHFFLNKWYFDELYDVIFVRPAKWLGRFLWKGDGFIIDGF-GVSARVLDVTRNVVRLQTGYLYHYAFAMLIGAAGLITWFGQMAP--RIDRPLSPFL-TYRWTLTMAMSIVHRITGIALYVGTLLMAWWLIATASGPGAYANIQGFTSSWIGRVIVFGYTWALMHHLFSGIRHLLWDMGY-AFTPTERESVTWGALLAGIAATVLIWIVAR
MLLPFVPVSALLGFVLLALAPLRISRGVVIGLGVGAAIVPVLLLLPVVVSCGGTG-ILTIHVAQIAMSLDPLSVVAGITVAVVGALVMIYAGAYMSEEPDLRRFFAYMNLFLAGMLAVVLAADVLLLFLGWETIGLCSFFLIAYTTQRPKAVAAGTKALVTTRVADTMLLAGLMLLFLATGTTRFDGMLAGVGAID----QLAAIAGLIAIGALGKSAQIPFHTWLPSAMAGPTPVSALLHSATMVAAGVILLVRLAPLFAAAPEISACVAVLGLATAMLAALAALLQTDVKKLLAFSTMSQIGFMVLALGIGAPAAALAHFAIHAVFKSLLFLSAGIMSHGAHGDTDINALRGSRRRQPLAFWTFAIGAAALAGLPLTAGWYSKEAMLGAVLSSGLWGVPLWALAVAAVVLTGTYSFRVVFVAASRGPK----IAWEGLAVWAPLIALAVLALLSGFLVNALISFD-------GTL-----NDPSL-----AELLGAAAPLAGVALARHLVVYPQLLDQLRA-----RKVFRIDSLYYFILVRGFRKLSQAVVRFDPDRIDL--RFARSLGRAWEHVHRIQTGRVRDQSLGLALGFAGLLLFAWRMTA--RIERPLSPHMQAYRWSLTMTMSIVHRATGIALYSGTLLLAWWLIACAAGPTAYANVQAFTGSWIGRLIVFGYTWSLMHHMLSGVRHFVWDLGY-GFKTADREWLTWAALIGGIVLTVLLWVIAR
MFYKAIVFLPLLGAIAAGLLSLRKLDGAAITASVSGVCLSFILSCFAFGSVGGQV-ARWIGSAHWTLRFDTLTAVMLIVVTGVSSCVHIYSIGYMHHDKAIARFMAYLSLFTFAMLMLVTADNLVQLFFGWEGVGVASYLLIGFWYHKESAHTAAMKAFVVNRVGDFGFVLGILAIFALTGSVSFDAIFASVADYQVSLPALEVVSVLLFVGAMGKSAQLGLHTWLPDAMEGPTPVSALIHAATMVTAGVFLVCRMSPVIEYAPVALDIITLVGALTAIFAATVGMTQFDIKRVIAYSTCSQLGYMFFAAGVSAYPAAMFHLTTHAFFKALLFLGAGSVIHALSNEQDLRKMGGIWRQVPVTYTMMWIGSLALAGFPFFAGFYSKDMILEAAYGAHGIGMLAFWLGCAAALLTAFYSWRLLILAFHGTPRASDHVHESPNVMTLPLVPLALGAIFAGWMGYDLFVGH-WQNFWGSSIFILPSHG-AMHVPTWVKLLPIGLASAGVVGAYIAYARLP-PISIAELYRFLFNKWYFDELYDRIFVGPAVRIGRLLWVGDKGVIDHY-GLSSLVARLSGRLVQIQTGYVYHYAFAMMIGVVVLLTWYGGMTR----PRPLSPHLQIYRLPLPALMSISHRLSGVVLSSGTILVAVWLMMLAAGEDSFAVAQMVVSHPFGQLILFGYSVALFYHACNGVRHLFWDAVI-GLNIPAIYKSGQVALGIAFALTALFWAVL-
MIFWLIPIIPLFSFMIVGLFIRPLSERLAGIIATVAIFISAILAYWLTWEYAGTI-MEWLRYINVGVLVDPTSLLLLVVVTTVSALVHLYSISYLHGEDGYGRYFTWLNLFTFSMLGLVVAPNIMQMFVCWELVGVSSFLLIGYYYQTPSAVAASKKAFIVTRFADLGFLIGILILGYY-GYYHFIELQTSATGISLGVSILTLAMVLVFIGAAGKSAMFPLHIWLPDAMEGPTPVSALIHAATMVVAGVYLVARLFPAFATSETALLLIAYVGTFTCLFAAVVGCTQNDIKRVLAFSTLSQIGYMMLALGVAGYTASLFHLFTHAFFKALLFLAAGAVIHAVH-TNEIWQMGGLAKKMPVTHLTFLIATLAIAGIPPFAGFFSKDEILLAAWSNH--HSGVFFIALFVAGLTAFYMGRLYFVTFWGPARQATHAHEAPLIMLIPLGILAILSIIAGFFPMAHFIHI---------------GT-PLGIDLSIAIPAIAVGVIGLATAAFLYTGQG-VARLVEVYVLIKNKFYIDEGYLFVTHRVIFHYFSRPIAFDRRIVDG--LSGWITRTSGQLLSHLQTGQVQTYAVWYLLSAVLVAGMLPYMVT---HKRPLSPHLQIYKPQLTSFTSIMHRATGIFLSLASLMLVYWLMAIAAGPQAYEEAQHLLSSFIGRTLLFAWTLAMFYHLCNGIRHLFWDAGY-GFDLKVTYLTAKLTIVMTIVLSLATWLLAI
MLYLIVPLAPLLGAIIAGFFGKLIGRTLSHVVTITGVAVSLIASVLVFQDVGH-Y-YTWMVLFEVGFLIDSLTTMMMLVVTFVSLMVHIYTIGYMHDDPGYQRFFSYISLFTFSMLILVMSNNFLQLFFGWEAVGLVSYLLIGFWYTKETAIYANLKAFLVNRVGDFGFILGIGLVLAHFGSLDYATVFAKAPELASPWMLMSVIGILLFIGAMGKSAQFPLHVWLPDSMEGPTPISALIHAATMVTAGIFMVARMSPLFELSDTALSFIMIIGAITALFMGFLGIVQNDIKRVVAYSTLSQLGYMTVALGASAYSVAVFHLMTHAFFKALLFLAAGSVIIAMHHNQDIRYMGGLKKYMPITWITSLIGSLALIGTPFLSGFYSKESIIEAVKLSNPGADIAYWAVLIGVFVTAFYSFRMYFLVFHGKERFHNHPHETPWVVTGPLLALALPSLAIGYMTIEPMLFG----FFGNAIYVADRHP-VMAMAMGITTLPFWLAAAGVGLSAFFYLKRP-PAAIQQIHSMLINKYWFDELYSWLFARGARLLGAGLWRGDQVIIDG--GTARLVERAARLMRAFQSGYIYHYAFAMLIGVFALVTWFLNMS---PLPRPVYLDLCRIHLPLAGWVSILHRLSGAVLFLGFPFAIWLLSISLAHESGFAEVRAWLALPLAKLALLGLVWLFALHYFAGLRHLALDVHW-GTSLTAARRSSVGVLVLSGAATLVAAWVFV
M-YASIVFLPLVGSIIAGILSLGHHDRAAERITIIGLLLSLLFSIFAFAEVGGPI-SRWIVSAHWRLRFDTLTAVMLIVVTGVSSMVHIYSVGYMSHDKGRARFMSYLSLFTFAMLMLVTADNLVQLFFGWEGVGVASYLLIGFWYHKESAHAAAMKAFVVNRVGDFGFALGILAVYALFGSVQFDDIFSKAALYVMSLPALEVAGILLFIGAMGKSAQLGLHTWLPDAMEGPTPVSALIHAATMVTAGVFMVCRLSPVLEYAPFTLDVITVIGGMTAIFAATVGMTQFDIKRVIAYSTCSQLGYMFFAAGVSAYPAAMFHLTTHAFFKALLFLGAGSVIHAMSDEQDLRNMGGIWKKIPVTYVMMWVGSLALAGFPFFAGFYSKDMILEAAFGAHSVGNFAFWMGCAAAFLTAFYSWRLLIMAFHGKPRASAHVHESPSVMTLPLFVLALGAIFSGWLGYELFVGH-MAAFWGDSIFILPTHM-AMHVPSWVKLLPIVLASSGVLLAVLFYAVFT-PARMAKLYALFFNKWYFDEIYDALLVKPAVRIGAILWQGDRDTIDGF-GMSGLVLRISGFCSRIQSGFVFHYAFAMLIGVVVLVSWYGIMSK----PRPLSPHLQIYKPQMTSVLSICHRATGVVLATGTGLVCLWLIALALGEDSFALATMIIQHPLGQFVLFGYSAVLFYHACNGIRHLAWDMGY-GLEIPQVYATGRIVLAATVILTGIFWFLV-
MLYLLVPLAPLAGAILAGLFGKAIGRAGAHIVTILGVAVALAASVVIFQDVGN-F-YTWMKSFEVGFLIDPLTVMMMLVVTFVSLMVHIYTIGYMHDDPGYQRFFSYISLFTFSMLMLVMSNNFLQLFFGWEAVGLVSYLLIGFWYERPTAIYANLKAFLVNRVGDFGFLLGIGLIAAYAGSLDYAEVFAKGSELATGWPLITAICICLFIGAMGKSAQVPLHVWLPDSMEGPTPISALIHAATMVTAGIFMVARMSPLFELSDVALSFVLVIGATTALFMGFLGIVQNDVKRVVAYSTLSQLGYMTVALGVSAYSAAVFHLMTHAFFKALLFLGAGSVIIGMHHDQDMRNMGGLWKYMPITWITSLLGSLALIGFPFFAGFYSKDSIIEAVHASTPGAGYALFCVLAGVFVTAFYSFRMYFLVFHGKERFGNHPHESPWVVTLPLVLLAVPSVVIGFFTIEPMLFG----WFKGVIHVGSNHV-GLPVAMALQTAPFWLAMGGVVLAWFFYLVRP-PAAIQRVHALLENKYFFDRFNEIVFAGGSRLIGKGLWKGDQAIIDGV-GTARLVGWVAQISRLFQTGHLYQYAFAMIIGVFILLTFWLVMRAR-SASAPKFLNLSQIRFPIGAIASIGHRVAGVLLVVSLPLLAFALDRSLRSESEFDALRDLVSEPWRALLLVILVWAAAHHVLAGVRHLLMDIGV-GSRLSQARTSAWAAILAAGIIAFAAAVWLS
MLYLLVPLAPLAGAILAGLFGKTIGRTGSHIVTILGVAVALLASLVIYQDVGN-F-YTWLVAFEVGFLIDSLTVMMMLVVTFVSLMVHIYTVGYMSEDPGYQRFFSYISLFTFSMLMLVMANNFMQLFFGWEAVGLVSYLLIGFWYDRPTAIYANLKAFLVNRVGDFGFLLGIGLIAAYAGSVNYAEVFAKAGELATGWSLITAICICLFVGAMGKSAQIPLHVWLPDSMEGPTPISALIHAATMVTAGIFMVARMSPLFELSDTALSFVLVIGATTALFMGFLGIVQDDIKRVVAYSTLSQLGYMTVALGVSAYSAAVFHLMTHAFFKALLFLAAGSVIIGMHHEQNIRKMGGLWKHMPITWITSLLGSLALIGFPFFSGFYSKDSIIEAVHASTPGAGYALVCVLLGVFVTAFYSFRMYFLVFHGKENFGSHPHESPWVVTLPLVLLAIPSVVIGFITIEPMLFG----WFTGVIFVADNHV-GLAAGMALQTAPFWLAISGVVLAWFFYLVRP-PVAIQRIHSLLENKYFFDRFNEIVFSGGARLLGKGLWKGDQGLIDGI-GTARLVAWIAQMSRLFQTGHLYQYAFTMIIGVFVLLTFWRGMPAP-PRAAPKFLNLAQIRFPIGAIASIGHRISGVLLLISLPFLVLALERSLRSEADYAALGTWLNSPWRALLLVVMVWAATHHLLAGVRHMLMDIGI-GSRLAQARMSAWSTIVAALLIALLAAMWLS
M-IQALVFLPLIGALIAGFIAILLGSRAAELITAGLLVVSAVLSWMTFVDVMHDA-LNWINSLSWTLRVDTLTAVMLVVVTTVSSLVHIYSLGYMEDDPNRPRFMAYLSLFTFMMLMLVTADNLLQLFFGWEGVGLASYLLIGFWFKKPSANAAAIKAFVVNRVGDFGFLLGIFALFMLVGSTDLDTIFASAPSLTWHADALTLTCLLLFVGAMGKSAQFLLHTWLPDAMEGPTPVSALIHAATMVTAGVFMVARMSPLFELAPNAQAVVMLVGATTAFFAATIGLVQNDIKRIVAYSTCSQLGYMFVALGTGAYSVAMFHLFTHAFFKALLFLGSGSVIYAMHHEQDIRKMGGLWNKIPFTYAMMTIGTLALTGFPFTAGYFSKDAIIEAAYASHPFAFYGFLMTVVAALLTSFYSWRLVFKTFHGEPHDKKAAHEAPLWMLVPLAVLGIGSFAAGFPFKELFAGH-VGEFFRESLKMNP--H-IIHIPGWVPYVPTVMMVLGFLISYLFYVRKP-PVELANLYKFLLNKWYFDELYEIIFVRPAKWIGHFLWKGDGMIIDGL-GVSARVLNITRGVVKLQTGYLYHYAFAMLIGVAGLITWFGQMTA--RIERPLSPHLQVYRWTLTMALSIVHRATGVALYFGTLLLVWWLIAAASGPAAYAHVQAFTGSIIGRLIAFGYTWALIHHAMSGIRHLVWDLGY-GFKPSEREWLTWAALIGGIGITILLWIIAR
MAITLIVFLPLLAAIIAGLGNRIIGNVPAKVVTTAALFAACALSWPIFLGFGTEY-LSWLRSFDWALRVDTLTAVMLVVVTSVSALVHLYSWGYMDEDPDQPRFFAYLSLFTFAMLMLVTADNLVQMFFGWEGVGLASYLLIGFWFRKPSANAAAIKAFVVNRVGDLGFMMGIFGTFLVFGTVSIPAILAAAPGMEGRFDLMTVLCLLLFIGAMGKSAQLGLHTWLPDAMEGPTPVSALIHAATMVTAGVFMVCRLSPMFEASPTALTVVTIVGACTALFAATVGLVQTDIKRVIAYSTCSQLGYMFFAAGVGAYGAAMFHLFTHAFFKALLFLGAGSVIHAMHHEQDMRYYGGLRKSIPITFWAMMAGTLAITGVGIFAGFYSKDGIIEAAFASGQVGQFAFSIGVIAALLTSFYSWRLMFLTFFGKPRADTHPHESPLPMLIPLIVLTIGAVAAGFVFHHAFIDAHGKAFWNGSLFFN--EH-LMEVPLWVKLASTVAMLVGLATAILMYVVNK-PAKLAGVYQFLLNKWYFDELYNHIFVKPSMALGRFFWKGDEGTINRF-GAAVLVASGSRMAVKLQSGFLYSYALVMLLGLVAALTWL-RMGK--PSGRPLSPHLSIWRWGPAMLVSILHRATGDGMAVGGVLLVGWLMALASGPEGYAWYVGWATSPIGYLLMIGLSWAFFQHMCSGLRHFVLDIGA-GYEVDGNNRWSALLPVLAIALTAILWTIIV
MLLLAIPLAPLAGAVLAGLFGKQIGRSGAHTVTILGVLVAFVLSAMTFVDVGA-F-YQWAQIFEVGFLVDILTVIMMCVVSFVSLMVHIYTVGYMSDDPGYQRFFAYISLFTFSMLMLVMSNNFLQLFFGWEAVGLVSYLLIGFWYTRPTAIYANLKAFLVNRVGDLGFLLGIGLVLAYTGSLNYSDVFAKANDLATDWHLITVTCICLFIGAMGKSAQFPLHVWLPDSMEGPTPISALIHAATMVTAGIFMVSRMSPLFELSDTALSLILVIGAITTLFMGFLGMIQNDIKRVIAYSTLSQLGYMTVALGASAYPVAMFHLMTHAFFKALLFLGAGSVIIGMHHDQDIRHMGGLYKYMPITWITSLVGSLALIGTPFFAGFYSKDSIIEAVAASHPGSGFAYFAVVASVFVTAFYSFRLYFLVFHGEERFRKHPHETPWVVTLPLILLAIPSVVLGAIAIKPMLFS----LFQDVIFIAPNHP-AMWLPMAFTTLPVWLSIAGVVVTWFFYLKRP-PEALARLYKLLDNKYYMDKINEVVFANGALKIGRGLWRGDQGVIDGA-GSARLVGWFAGVIRFMQSGYIYHYAFAMIIGMLGLLTLFSKMAEVVKKERPVYRNIGSYRLPPAGIVSILHRISGALMFLLLPFVLYLFEQSLTSEISFLTFKSVVSNGFVKVVLIVLSWGFLHHLLAGVRHLRMDTHH-LVTKERGRSSALVVLVLSLLLTVAIALKLF
M-EKIILFAPLIGAILCGFGYRMLGEKAAMWVTTAMVFLSMVLSWVVFIGFDGMR-FRWIESADWSIRVDRLTAIMLIVVTTVSAFVHLYSFGYMNHDPEKPRFFAYLSFFTFTMLALVTADNIIQLFFGWEGVGVASYLLIGFYYRKPSANAAAIKAFVVNRVGDFGFILGIASLFFLVDSVNFDDIFAAVPTIAGTWNAANVVGVLLFIGAMGKSAQLFLHTWLPDAMEGPTPVSALIHAATMVTAGVFLICRMSPLMEFAPAAQTMVVVIGAATAFFAATVGLVQNDIKRVIAYSTCSQLGYMFVAAGVGVYSAAMFHLLTHAFFKALLFLAAGSVIHAMHHEQDMRNYGGLRKKIPFTFAAMLVGTLAITGVGIFAGFLSKDAIIESAWGGH--AYLAFWALVIAAAFTSFYSWRLMFMTFWGEPRGNKHAHESPLNMLVPLGVLGVGAIFAGMVWYSDFFGD-VNQFYGGAIYMGADNH-SMHAPDWVKAAPFMAMLAGLFVAFTFYIQSP-PGKFAQLYLFLLNKWYFDELFDAIIVNPARNVGRALWKGDGSIIDG--GLAMGIIPFTRVAGRMQSGYLFHYAFAMVIGIAVLITWMAQMADFNRGNRPLSPHLQVYRPQITSVTSILTRVTGNALIVAAVLIVWWFLAAASGPEAFARADGVLTSWIGDLVLFLSVWALWYHTLAGIRHVIWDAGR-GLDLGTAEKLGWAVIGGSAGLTILTVIIV-
MLYPLVPLAPLAGSIVAGLFGRWVGRRGAHTVTILGVLVAFLASVAIYFDVGN-F-YVWGTSFQVGFLIDPLTVMMMLVVTFVSLMVHIYTIGYMADDPGYTRFFSYISLFTFSMLMLVMANNFLQLFFGWEAVGLVSYLLIGFWYTRPSAIYANLKAFLVNRVGDFGFLLGIGLVAAYAGSLDYTEVFAKAEHLATGWPLVTAICIALFVGAMGKSAQVPLHVWLPDSMEGPTPISALIHAATMVTAGIFMVARMSPLFELSDTALSFVLIIGATTALFMGFLGIVQNDIKRVVAYSTLSQLGYMTVALGASAYSAAVFHLMTHAFFKALLFLAAGSVIIGMHHDQDMRNMGGLRKYMPITWITALIGSLALIGTPFFSGFYSKDIIIEAVAEANFGAGYAYFCVLAGVFVTAFYTFRMYFLVFHGKERFGKHPHESPPVVTVPLVLLAIPSVVIGYFTIEPMLYG----WFGDAIRVLERHP-AMPLAMAFTAAPFWLALAGVVLAWFCYLVRP-PEFFARIYVLLENKYYFDRFNEVVFAGGARLLGRFLWQGDRTIIDGA-GSAAMVGEIAGSARSLQTGRLYHYAFAMIVGMVVLLWFIGHMSEAARKARPKFLDLREIRLPLPGIVSILHRISGAGLFLLLPFLLYLFDLSVSSPETFATYKAIVGHPLVKLILFGLLWAYLHHFCAGIRFLLLDLHK-GIELEPARQSARLVLIVSLTLTVILGVWLW
M-YHLIVFLPLLGFLIAGAIGSHPGSRAAEIITTSLLLVSAILSWVAFFSVGEVP-LTWVTSFNWALRVDTLTVVMLVVVNTVSMLVHLYSMGYMAHDEHRPRFFAYLSLFTFAMLMLVTSDNLMQMFFGWEGVGLASYLLIGFWFQKPSACAAAIKAFVVNRVGDFGFLLGIFALVYMTGVLQFDQVFAAAPSLAGDYNAVTVICLLLFMGAMGKSAQFLLHTWLPDAMEGPTPVSALIHAATMVTAGVFMVARMSPLFSLSADALTFVTLIGATTAFFAATIGCVQNDIKRVIAYSTCSQLGYMFAALGVGAYNVAVFHLFTHAFFKALLFLSAGSVIHAVGGEQDMRKMGGLRKTVPFTFWAMLFGGLALTGFPLTAGYFSKDAIIEATFVGTSMHVYAFWMTTIAALLTAFYTWRQMFMTFFGKPRASAHAHESPLVMLIPLGVLSLGALFGGIVFHNLFIGE-FEEFWKHALDMESVEH-VLEVPGWARWAPTVAMLIGLFSAWYAYIRVP-PAALAALYEFLLNKWYFDELYDFLFVRPAKRLGSFLWKGDGWLIDGF-GVSARVVDITNRVVRLQTGYIYHYAFVMLIGIALLVTWSNPMSNALKSNRPVSPHLQIYRMTLTMAMSIVHRITGGALYFGTILLAIWLIAAAAGPSAFETVNAIYGSIIGRLILFGYTWALIHHMLGGIRHLIWDTGR-GFDPASRETLARLNIIGSVVLTIVLWGIGG
M-TTFILLAPLAGALIAGFGHRLIGERMAMIAPTAIVFVCAALSWITFFTYDAAE-FRFLDSADWSVRLDTLTKIMLVVVTSVSSLVHLYSIGYMEEDPSKPRFFAYLSFFTFAMLALVTSDNLVQMFFGWEGVGVASYLLIGFWFKKPSANAAAMKAFIVNRVGDFGFALGIFGIYYMVDSIAFDDVFAAAPTLAREWNAAELLAFLLFIGAMGKSAQLFLHTWLPDAMEGPTPVSALIHAATMVTAGVFLVCRMSPLYEHAPGALTFVAVIGASTAFFAATVGLVQNDIKRVIAYSTCSQLGYMFAAAGVGFYQAAMFHLFTHAFFKALLFLGAGSVIHAMHHEQDMRRYGGLRAKIPVTFWMMMLGTLAITGVGIFAGFVSKDAIIEGAYAGH---GYAFWLLVIAAAMTSFYSWRLMFMTFYGKPR-DKHAHESPRVMLIPLYVLGAGAVLAGMVWYGDFIGH-AEEFFGAAIGMAEHNH-ILEVPAWVKLAPFVAMLLGLGVAIWFYILNP-PGRLAELYLFLLNKWYFDEIYDFLFVRPAMRLGRFLWKGDGAAIDG--GVALGIVPLARLAGRLQSGYVYHYAFAMLIGVSLLITWIAHMADVNRGNRPLSPHLQIYRPQLNSAMSIFHRITGVGMTLAAALIVWWLFAAASGPEAFAAADAVLTSWIGLLILFGSTWALVYHFGTGLRHLWMDMGY-GYDIKLNDLVGQIILVASGVLTLLIWFLAL
MLYLIVPMAPLVGALLAGLLGKTLGRTLSHVLTITGVLVSFVASLAIAQDVGHTF-YTWMSAFHVGFLLDPLTVTMMLVVTFVSLIVHIYTVGYMRDDPGYQRFFSYISLFTFAMLMLVMSNNFLQLFFGWEAVGLVSYLLIGFWFQRSTAVVANIKAFLVNRVGDLGFLLGIGLILAYFHSLDYATVFSMVPQLIYSWSLISVICILLFIGAMGKSAQMPLHVWLPDSMEGPTPISALIHAATMVTAGIFMVSRMSPLFEVSDTARSFILVIGASTALFMAFLGVIQYDIKRVIAYSTLSQLGYMTVALGASAYPVAIFHLGTHAFFKALLFLAAGSVIHAMHHDQDMRHMGGLRRYLPITYLTALIGSLALSGIPPFAGFFSKDLIIESLSTVTYGAGYAQFAVTAGVFITAFYTFRMFFMTFHGQERMDHHLHESPWVITLPLVLLAIPSLIAGYLLIGPMIMG----YFGTAIMINPQHT-AVPVAFMLSSAPLWLALAGIVLAAVLYVFMP-PEKIKAVYTLLSHNYYFDWFNDRVLSRGTLFLGDKLWHGDITLIDGT-GSVRSISRFAGRLRQLQTGYIYHYAFIMIFGVFALMSLWRGM----KTQRPKNLDLRTIQLPLPGVVSILHRVSGVILFLGIPLFLYFLERGLHPE------RAGELGVFPRLVLAPLIWAFLHHFCAGIRFLLLDIHL-GLDKAQARRSSLWVLGVSGFLTLIVELLAW
MLYLLVPLAPLAGALLAGLFGKLIGRTGAHVVTIVGVAVSLAASILVYQDVGH-F-YTWLESLHIGFLIDPLTVMMMLVVTFVSLMVHIYTIGYMADDPGYQRFFSYISLFTFSMLMLVMSNNFVQLFFGWEAVGLVSYLLIGFWYTRPTAIYANLKAFLVNRVGDFGFLLGIALIAAYAGSLDYAEVFAKRNELATGWPLMTAICICLFIGAMGKSAQVPLHVWLPDSMEGPTPISALIHAATMVTAGIFMVTRMSPLFELSDTALSFVLVIGAITALFMGFLGIIQNDIKRVVAYSTLSQLGYMTVALGVSAYPIAVFHLMTHAFFKALLFLGAGSVIIGCHHNQDMRYMGGLRKYMPITWITSLLGSLALIGFPFLSGFYSKDSIIEAVQASHWGSGFAYFAVVAGVFVTAFYSFRMYFLVFHGAERYDQHPHESPWVITLPLVLLAIPSVVIGFFTIQPMLFG----WFGSAIMIDVKHP-PMALTMALASLPFFLAISGVALSWFFYLKRP-PAAIQKLYTLLDNKYYFDKFNEVFFAGGARLLGRGLWKGDQALIDGF-GSAHLVGWFAGLVRKLQTGHIYQYAFGMIFGVAAFLTYWRVMAES-KKRRPVFFNLLQIQMPVGALTSITHRVTGIFLALSIPFSVYVLDLSLQGPQGYAQVLAWFDKRAFRVAAIILIWALTHHLLAGVRHLLSDIDV-GSQLSAARRSAWIVNLGSVVVALLATGVFL
M-YSLIVFLPLVGFLIAGAISLKPGSRPAELVTTGLMAVTALLSWVAFFSVGEAF-LSWIHSTEWAFRIDTLTVVMLVVVNTVSFLVHLYSMGYMSHDPARPRFFAYLSLFTFAMLTLVTSDNLLQMFFGWEGVGLASYLLIGFWYQKPSANAAAMKAFVVNRVGDFGFLLGLFGVYVLFNSISFDAIFANVGSLESSWDAATIVCLLLFMGAMGKSAQFLLHTWLPDAMEGPTPVSALIHAATMVTAGVFMVARMSPVFEMSHTALTVVTFIGATTAFFAATVGLVQNDIKRVIAYSTCSQLGYMFVALGVGAYPIAVFHLFTHAFFKALLFLGAGSVIHAVSGEQDMRKMGGLRTVIPVTFWMMTIGTLALTGFPFTAGFYSKDGIIEAAFVGEAFAGYAFGMLVIAAVFTSFYSWRLAFLTFFGKPRASAHAHESPQVMLIPLYVLAVGALFAGVAFSGAFMGE-VEEFWKQSLYLPHGEHSILHVSFWVKISPFIAMLIGFAVAVYFYIVNP-PKQLAALYQFLLNKWYFDELYDILFVRSAKWIGTKLWKGDGRIIDGL-GIAARVQDVTTRVVRLQTGYLYHYAFAMLIGVALLVTWAGMMADLRKSARPLSPHLQIYRPMLTMMMSIVHRITGSALYVGTLLLVWWLVAAAAGPAYFEVADGFFGSIVGQLILFGYTWALLHHMLGGIRHFIWDFGH-GHGAEARELLAKGTLAGSIVLTILVWIVVR
M-IEAIVFLPLVGAILAGLISLVAGSRAAELITTILLIVSAGLSWVVLVDVMHDA-LSWINSIAWSLRVDTLTAVMLVVVNTVSALVHFYSIGYMDEDPNCPRFFGYLSLFTFAMLMLVTSDNLVQMFFGWEGVGLASYLLIGFWYRKPSANAAAIKAFVVNRIGDFGFSLGIFAVFMLIGSIDFDTIFSAAPGLTWDVNALTLICLLLFMGAMGKSAQFLLHTWLPDAMEGPTPVSALIHAATMVTAGVFMVARLSPLFELAPDAQAFVMFIGATTAFFAATIGLVQNDIKRIIAYSTCSQLGYMFVAMGAGAYSVGMFHLFTHAFFKALLFLGSGSVIYAMHHEQDIRNMGGLKDRIPYTYFVMVIGTLSLTGFPLMAGYFSKDAVIESAYVSHPFAYYGFLMTVIAAGLTSFYSWRLIFKTFHGKPHDRAAAKESPIWMLIPIGVLAVGSILAGFPFKELFTGH-VEEFFRESLKMRP--H-IIHIPETIGFLPTAMMIGGFVMAWLFYIRRP-PVQLARLYQFLLNKWYFDELLDLIVVRPTKWLGRFLWKGDGFVIDGF-GVSARVLDVTRNVVRLQTGYLYHYAFAMLMGVAGLITWFGQMTV--RIERPLSPHLQIYRWTLTMALSVVHRATGMALYFGTLLLVWWLIAVSSGPGAYAAVQSFTASWIGRLIAFGYTWALMHHMLSGVRHLVWDLGY-GFKPAEREWLTRAALIGGILLTVLLWIVAR
MTLLAVPMAPLVGSVLAGLFGNHIGRKVTHSLTILGVLIAFVISAMTLRSVGA-F-YEWMVVMEVGFLVDGLTAMMMCVVTFVSLMVHIYTIGYMEEDEGYNRFFAYISLFTFSMLMLVMSNNMLQLFFGWEAVGLVSYLLIGFWFNKPTAVFANMKAFLVNRVGDFGFILGIGLIAAYAGTLNYGEAFAKADDLATGWMLITVVCICLFIGAMGKSAQFPLHVWLPDSMEGPTPISALIHAATMVTAGIFMVARMSPLFELSDTALSFILVIGAITALFMGFLGIIQNDIKRVIAYSTLSQLGYMTVALGASAYSVAVFHLMTHAFFKALLFLGAGSVIIGMHHNQDIRWMGGVRKYMPITWITFVIGSLALIGTPFFAGFYSKDSIIEAVHESHWGAGFAYFAVLAGVFITSFYSFRLYFLVFHGKERYDQHPHESPWVVWLPLVLLAIPSVMIGFITIEPMLYG----FFKDAIFFNEKHP-VMPVAMALTAAPFWLALAGVVASYYMYMVNP-PTAIKRVYRLLENKYYLDWINENIIARGTRALGTGLWKGDQAIIDGA-GSWKIVGRIAGAVRWLQSGYIYHYAFAMLLGIFVLMTYFNRMKRR-VPARPVFFKLTQIQMPVGAITSIMHRVTGVVLAIAIPFCFYALHLSLASKESYEHLTKMANTGLFKIALIAFIWALSHHLLAGVRHLLMDIGI-GSHLADARRSAWSANVGGVAMALLATGVVL
MLYLLVPLAPLAGALFAGLFGKAIGRAGAHIVTILGVAVALAASVVIYQDVGN-F-YTWMRTLEVGFLIDSLTVMMMLVVSFVSLMVHIYTIGYMHDDPGYQRFFSYISLFTFSMLMLVMSNNFLQLFFGWEAVGLVSYLLIGFWYERPTAIYANLKAFMVNRVGDFGFLLGIGLIAVYAGSLDYAEVFAKAGELATGWPLITAICICLFIGAMGKSAQVPLHVWLPDSMEGPTPISALIHAATMVTAGIFMVARMSPLFELSDVALSFVLVIGATTALFMGFLGIVQNDIKRVIAYSTLSQLGYMTVALGVSAYSAAVFHLMTHAFFKALLFLGAGSVIIGMHHDQDMRNMGGLWKYMPVTWFTSLLGSLALIGFPFFAGFYSKDSIIEAVHASTPGAGYALFCVLFGVFITAFYSFRMYFLVFHGKERFGNHPHESPWVVTLPLVLLAIPSVVIGFFTIEPMLFG----WFKDVIHVGANHV-GLPVAMALQTAPFWLAMGGVGLAWFFYMVRP-PAAIQRLHALLENKYFFDRFNEIVFAGGSRQLGKGLWKSDQGLIDGI-GTARLVGWVAQVSRLFQTGHLYQYAFAMIIGVFILLTFWLGMRAP-PESAPKFLNLSQIRFPIGAIASIGHRISGVLLLITLPFLALALDRSLRGEAEFEALRDLVSAPGRALLLIVVVWAASHHVLAGLRHLLMDLGV-GSRLDQARTSAWAALVAAAVIALAVAAWLS
MLLLAIPLAPLVGAIIAGLFCGRAGRTISHSATILGVAISFVLSAMTLVDVGA-F-YEWMTVMEIGFLVDSLTAMMMCVVTFVSLMVHIYTIGYMQDDPGYNRFFSYISLFTFSMLMLVMSNNFLQLFFGWEAVGLVSYLLIGFWYTRPTAIFANMKAFLVNRVGDFGFILGIGLLLAYSGSLNYTDVFAARDQLATDWMMLTVACICLFIGAMGKSAQFPLHVWLPDSMEGPTPISALIHAATMVTAGIFMVGRMSPLFELSDMALSFIIVIGSITALFMGFLGIVQNDIKRVVAYSTLSQLGYMTVALGASAYQIGVFHLMTHAFFKALLFLAAGSVIIGMHHDQDMRNMGGLRKYMPITWITSLIGSLALIGTPFFAGFYSKDLIIEAVKHSTPGSGFAYFAVMAGVFVTAFYSFRLYFLVFHGEERFGKHPHESPWVVTLPLVLLAIPSIFIGAWAIEPMLFG----FFKDVIFVADSHG-AMWLALGFMTPVFALALAGVVLAWFFYMKRP-PAAIQKIYTLLDNKYYMDRFNEVVFGGGARALGTGLWKGDQRGIDG--GSARVVGWIANVTRLLQSGYIYHYAFAMILGVVALMTIFSKMAEAAKKARPEFRNIHRYRLPWAGKVSILHRISGALLFLLLPFILYLFELSLTSELSFAKFSDLLSHGFVKLVVLALIWGYLHHFCAGIRFLLLDVHV-GVAKEKSAKSAVTVLIVSLLLTAVCGLKLF
MIYKAIVFLPLLGALISGFFGRFIGSRGSELVTSTLMFIVALLSWNVFLKGGEIE-ARWVQSVSWAFRVDRLTSVMFVVVNSISFLVHVYSIGYMHHDPHRTRFFSYLSLFTFFMLMLVTSDNILQMFFGWEGVGLTSYLLIGFWFSKESAIRASMKAFIINRVGDLGFLIGIAAIFVLFGSINFDVIFSKANFYPIQFRAITLVCLLLFTGAMGKSAQFLLHTWLPDAMEGPTPVSALIHAATMVTAGIFLIARMSPIFELSPVALNCIMFIGAITAFFASTVGLVQNDIKRVVAYSTCSQLGYMFVALGAGAYGASVFHLFTHAFFKALLFLGAGSVIHAVNGEQDMRHMGGLYKYLPSTFFAMMIGNLALTGLGIFAGFFSKDAIIESSYVSYPAAGFCFVLLVIAAFFTSFYSWRLMFLTFFGKIRVSPHIHESPWVMLVPLYVLSIGAIFSGFLFQDFFFGE-YEFFWKGALFTSSENH-ILFVPIWVKLCPFIAFFAGFISSFIMYIIFP-PGKLSRLYNFLLNAWYFDQIYDFLFVRPAQRFGFFLWKIDA-FIDNF-GLASVVRFITKRVVRLQTGYLYHYVFAMLIGVVVLVAIMNGMSNL-SRGRPLSPHLQVYKLIPTMLMSIMHRITGAAMYFGTVLLAWWLWALSSGPSAFAQFQTFMGYWFFKIIILGYTWALIHHTLSGIRHLIWDMGF-WFDTKLSTRLARANVVFSFLLVGILWFVKR
MISLAIVLAPLIGAIIAGLFD--VSRRVAHSVTIAAVGIAFFLSLYVFYQIAGPF-YTWLVAFEIGFLIDSLTALMIVVVTFVSWMVHIYTIGYMHEDPGYQRFFSYISLFTFSMLMLVMSNNFLQLFFGWEAVGLVSYLLIGFWFTRESAIYANLKAFLVNRVGDFGFVLGIAAILMYFGSLNYAEVFAQAPQQQHQWSLITVACILLFIGAMGKSAQFPLHVWLPDSMEGPTPISALIHAATMVTAGIFMVARMSPLYELSETALSFILVIGTITALFMGLLGLVQHDIKRVVAYSTLSQLGYMTVALGASAYTAAIFHLMTHAFFKALLFLAAGSVIIAMHHEQDMRKMGGLKKYMPITYWTSLVGSLALIGFPGFAGFFSKDAIIEATHHAYSGAGLAYWAITLGVFITALYTFRMFFLVFHGQERMDEHLHETPPVVTIPLILLAIPSVLVGIVTIGPLLFG----YFEGAIFVDHTHN-PFVWSFILSQPPFWLAMFGLITAWFLYLKRP-ATLIKEIYTILVEKYGFDRFNDWFFAGGTRKLGGLLWRGDVTLIDGL-GSAKVVGWFSGIIRQIQTGLLYHYAFVMIVGLALLLGLF--MMT---KIRPLSPHLQIYKPQLTSLMSISHRLSGVFLSLSTVVLVYWLMAVVAGETAYQHAQNLFNSWLGLVFLFGWSLALFYHLCNGIRHLSWDIGL-GMDIKTVYLTGGLVWLATLLLTGLTWLLAK
MLYLLVPLAPLAGAIVAGLFCRVIPRWLAHTATILGVAVAFITSIVIFQDVGN-F-YQWLASFEVGFLIDKLTVTMMLVVTSVSLMVHLYTIGYMQEDPGYNRFFSYISLFTFSMLMLVMSNNFMQLFFGWEAVGLVSYLLIGFWYTRPTAIFANMKAFLVNRVGDFGFILGIGLVLAHFGSLDYATVFAKAPELAADWSLMTVACVCLFIGAMGKSAQVPLHVWLPDSMEGPTPISALIHAATMVTAGIFMVARMSPLFELSDTALSFVLVIGATTALFMGFLGIIQNDIKRVVAYSTLSQLGYMTVALGASAYSVAIFHLMTHAFFKALLFLGAGSVIIGMHHDQDMRNMGGLRKYMPITWITSLIGSLALIGTPFFAGFYSKDSIIEAVALSNAGAKYAYFAVMAGVFITAFYSFRMYFLVFHGEERFGKHPHESPWVVTVPLIALAIPSVIIGYIAIEPMLFG----YFKGVIHVNEAHP-VMAVAMAVTTPVFWLAFSGVALSWFFYMKRP-PAAIKAIYTLLDNKYYFDKFNEVVFAGGARLLGRGLWKGDVALIDGL-GSARLVGAIASVVRFFQSGYIYHYAFTMIIGVFVLLTLWRAMAEL-KKKRPKNLDLTTIRLPLPGILSILHRVSGAGLFLCLPLLLWLFQSSLATPESFATFKAVAAHPLVKIILLGLLWAFCHHFCAGIRYLFLDVHM-GVDLESARLTSKIVFAVSIALTVILGVLLW
M-LQIVVFLPLLTALVAGLGNRALGNMLAKSVTTGGLFISAALSWVIFFQVGDSY-MDWFRSVNWALRLDTLTAVMLIVVTTVSALVHLYSWGYMAEDPDQPRFFAYLSLFTFAMLMLVTADNLVQLFFGWEGVGLASYLLIGFWYYKPSANAAAIKAFVVNRVGDFGFSLGIFGVFMVFGTTDISAINSGASALTAEVDLLTTLCLLLFVGAMGKSAQLGLHTWLPDAMEGPTPVSALIHAATMVTAGVFMVCRLSPLFEAAPAAMTVVTYVGAATALFAATVGTVQTDIKRVIAYSTCSQLGYMFFAAGVGAYGAAMFHLFTHAFFKALLFLGAGSVIHAMHHEQDMRHYGALRKEIPLTYWAMMFGTLAITGVGIFAGFYSKDMIIESAFAAGQAGYIAFAVGVFAALLTSFYSWRLVFLTFFGEARGDEHPHESPVNMLVPLGVLSLGAIFAGFLGYHVFVGESGSAFWRGSIAFS--AE-LIHVPTWVKLSPFIAMLTGLAIAWWNYIYRP-RAGFVSLYNFLLNKWYFDELYHYVFMVPAMWLGRFFWKGDEGTIDRF-GLSALVVRGSGVARYIQSGYLYTYALVMLIGLAAAAAWFGQMATR-PQVRPLSPHLSIWRWRVHAITSITHRITGNGMAIGGALFTWWLVAAASGPDAYMTFLAVARGPIGVIVGIGLTWAIFQHAASGVRHLGMDTGA-GLSIERSKLSATLTWIFSIPATAAFWLFVR
MLYLVVPMAPLAGAVVAGLFGKLIGRTGAHLVTILGVLVAFLASLLIFQDVGH-F-YTWLTSLEIGFLIDRLTVVMMLVVTFVSLMVHIYTIGYMADDPGYQRFFSYIALFTFSMLMLVMSNNFLQLFFGWEAVGLVSYLLIGFWFTRESAIYANLKAFMVNRVGDFGFLLGIALIMAWFGSLDYQQVFQMAPQMAHPWSLLTVICVLLFIGAMGKSAQFPLHVWLPDSMEGPTPISALIHAATMVTAGIFMVARMSPLFELSDTSLSFVMIIGAITALFMGFLGMIQNDIKRVIAYSTLSQLGYMTVALGASAYSAAIFHLMTHAFFKALLFLGAGSVIMGMHHDQDIRNMGGLKKYMPITWLTMLIGSLALIGTPGFSGFYSKDSIIEAVQASHWGSGFAAFAVTASVFVTAFYSFRLYFLVFHGKERFHNHPHESPWVVTVPLVLLAIPSIYAGWPYIEPMLYG----FFGSAIYIDLAHP-AMPAAMALTTLPFWLAVAGVATAYYLYMVRK-PEKIKEVYAILDDKYGFDRFNDWFFAGGARLLGGKLWRGDVAAIDGV-GSARLVGQIARISRYLQSGYIYHYAFAMIIGVALLATWF--M----PKTRPFFLNLIRIRLPVGGLVSILHRLSGALLALAVPALLYGFMLSLRSPADFERVRGLAGELTGALIALGLVWALSHHFLAGLRHLGFDLGW-GEARAPARLTAWATLAAALLLTALVGLRLS
MYYLAIVLAPLFAAVVAGLFGHKIGRKGAHSITIGGVGLSCLLSFYVLYRMGGAE-YTWAVTMEVGFLVDRLTVLMMSVVTFVSLMVHVYTIGYMHDDPGYQRFFSYISLFTFSMLMLVMSNNFLQLFFGWEAVGLVSYLLIGFWFKRETAIFANLKAFLVNRVGDFGFILGIAAIVMFTGSLDYATVFGQAEEVADPWNAMTLICILLFIGAMGKSAQAPLHVWLPDSMEGPTPISALIHAATMVTAGIFMVARMSPLYELSTTALAVVIVIGAITAFFMGLLGIVQNDIKRVVAYSTLSQLGYMTVALGASAYGAAIFHLMTHAFFKALLFLAAGSVIIAMHHEQDIRKMGGIRKYMPITYWTSLIGSLALIGFPGTAGFFSKDLLIEAVKESHHGAGIAYLSVLLGVFVTALYSFRMFFLVFHGEERMDKHLHETPWVVTLPLVMLAIPSLVIGWFTVEPVLFG----FFGDAIVVDHGRD-VLPLGLLWQTPVFWLAIAGLVTAWFLYLKRP-PATIQGLYNVLDRKYYFDDLYIKGFATWGRRLGTTLWKGDQFLIDGV-GTAHSVARLAGVMRQLQSGYLYTYAFAMIIGLTMFLGWLFRMGN--KNKRPIFLNLLRIRLPVTGVVSILHRVSGVLLVLLLPPALLLLDRSLADPDAFEACRRLMSTLPAKVLWFVALWLFVQHFLNGIRHLLLDLDI-CIDRKCARRSAWLALAGSVLAVVAFG-ILR
MLLLVIALAPLVSSTIVGLFGRTIGRSASHWLTTLSVGLSFVLSLVVLNDVGA-F-YDWMMVMEIGFMIDGLSALMMTVVTFVSFMVHIYTVGYMADDDGYQRFFSYISLFTFSMLMLVMSNNMLQLFFGWEAVGLVSYLLIGFWFTKPTAVFANMKAFIVNRVGDFGFILGIGLLAAYTGSLNYTEIFSKAPELATDWMLITVACISLFIGAMGKSAQFPLHVWLPDSMEGPTPISALIHAATMVTAGIFMVARMSPLFELSNTALSFILVIGAITALFMGFLGVIQNDIKRVIAYSTLSQLGYMTVALGASAYSVAIFHLMTHAFFKALLFLAAGSVILGMHHDQDIRHMGGLRKYMPITWITFLIGTLALTGTPFFSGFYSKDSIIEAVHASDPGSGFAYFAVVASVFVTALYSFRLYFLVFHGKERFREHPHESPWVVTFPLIMLAIPSAVSGYFLIQPLLYG----FFQGSIFVNAAHP-AMALAMTFTTLPLWLAVAGFATAYYAYMVNL-PRTVQRIYTILDHNYYFDWFNEHVLSAAARLLGKGLWKGDVGLIDGL-GTARVVGWTARLVRLVQTGYIYYYALAMIAGVVVFMGYFIRMTKPSPPARPVFRNIHGYRLPLAGFVSILHRVSGAVMFLALPLVLWAFDDSLRSADSHAAIAQFLSHWFVKLILLGLFWALMHHLVAGLRHLWMDAFH-AVSKAQGLQLAIITFVVSLGLTGLFGLKLY
MLYLLIALSPLVGSVIAGLFGWAIGRRAAHVVTILGVAVSAVLSIGVLKGFGSVF-YTWLTVFSVGFLVDSLTAMMLVVVTSVSLMVHIYTIGYMHEDPGYQRFFSYISLFTFSMLMLVMSNNFIQLFFGWEAVGLVSYLLIGFWFKRPTAIFANLKAFLVNRVGDFGFLLGIGLVLAYFGSLNYSDVFAAAPALAVEWSLLTVTCILLFIGAMGKSAQFPLHVWLPDSMEGPTPISALIHAATMVTAGIFMVSRMSPLFEMSDTALNVVMVAGSITALFMGFLGVVQNDIKRVVAYSTLSQLGYMTVALGASAYSVAMFHVMTHAFFKALLFLGAGSVIMGMHHDQDMRNMGGLRKYMPITWITSLLGSLALIGTPFFSGFYSKDSIILAVEHSNAASGFAYFAVIAGVFVTAFYSFRMYFLVFHGKERWMEHPHESPWVVTLPLALLAIPSVLIGFFAIHPLVGG----FFKGVIFTNEAHP-GLAMAMGFVTLPFWLAAAGVALAWFFYMKAP-PAAIKQVHTLLENKYYMDELYFAVFAKGSRALGTFFWKGDMLLIDGL-GSARLVGSVSRAVRKLQTGFIYSYAAVMIIGVLVLMTYWLRM----QKQRPKHLDLSKIRLPVPGIVSILHRISGVALFFSLPLLIYLLSGSLSSADAFDSYRAVVAHPLVKLILIGLLWGFLHHAAAGIRFLLLDIHK-GLELQTARATAKMVLAVSLSLTAIIGGILW
M-IQIIVFGPLLAAILAGFANKSFGTVFPKAITTGALFLSCALSWPIFLGFGSPG-LMWVQSFDWSLRVDTLTAVMLVVITSVSALVHLYSWGYMDEDPDQPRFFAYLSLFTFAMLMLVTADNLVQMFFGWEGVGLASYLLIGFWFKKPSANAAAIKAFVVNRVGDLGFMLGIFGVFLVFQTTSIPEILDRAPEMAMRLDTMTVLCILLFIGAMGKSAQLGLHTWLPDAMEGPTPVSALIHAATMVTAGVFMVCRLSPLFETSAAALTFVTFIGAATCFFAATVGTTQTDIKRVIAYSTCSQLGYMFFAAGVGAYGAAMFHLFTHAFFKALLFLGAGSVIHSMHHEQDMRYYGGLRKHIPITFWAMMAGTLAITGVGIFAGFYSKDAILESAFASGEMGQFAFVMGIVAALLTSFYSWRLMFLTFWGKPRADTHPHESPWVMLIPLVVLSLGAVFAGAVWSHSFLDS--AEFWSGSIFYN--EH-LINVPTWVKIAPGAVMLVGLVIAWNNYIRDP-AGRFVGVYTFLKNKWYFDELYNAIFVKPAFWLGRKFWKGDVGTIDRF-GAAWVVAQGSRYAQKVQTGYLYSYALVMLLGLVAAISWVGHMAQARPQARPLSPHLSIWKWGPAMAVSILHRVSGNGLAVGLLVLLWFVGAIAGGPESYAAFLEHADSWYGMIVLIGISWAFFNHMASGIRHLVLDVGA-GFEVDRNNAWSIITILIGITLTAAFWAVIV
MLYLLIALAPLAGSAIAGLLGWAIGRVAAHIVTITGVAVSAVGAVYVLNGLGATF-YTWLTVYSVGFLIDNLTAMMMVVVTSVSLMVHIYTIGYMHEDPGYQRFFSYISLFTFSMLMLVMSNNFIQLFFGWEAVGLVSYLLIGFWFKKPTAVFANLKAFLVNRVGDFGFLLGIGMVLAYFGSLHYADVFAAAPKLAVEWSLMTVTCILLFIGAMGKSAQFPLHVWLPDSMEGPTPISALIHAATMVTAGIFMVSRMSPLFELSDTALSFILVIGSITALFMGFLGIIQNDIKRVVAYSTLSQLGYMTVALGVSAYPVAVFHLMTHAFFKALLFLGAGSVIMGMHHEQDMRRMGGLYKYMPITWITSLLGSLALIGTPFFAGFYSKDSIIEAVAASHPGSSFAYFSVVAGVFITAFYSFRMYFLVFHGEERFRHHPHESPWVVTLPLVLLAIPSVIIGYIAIEPMLFG----FFKNVIFVNHAHP-VMAAGMALSTLPFWLALGGVVTAWFFYLKAP-PAAIKSVHTLLENKYYMDDLYFAVFAKGSRGLGSVLWA-DRLLIDG--GTAKLVGVFSAVVRKLQTGFIYSYATAMIIGVLGLMTIWAHM----QKKRPKHLDIGQIRLPVPGIVSILHRISGVALFFSLPLFIYLLSGSLSSEADFDTYRAVVSHPLMKLVLIGLLWAFLHHLCAGIRFLLLDVHK-GLELETARATAKATLVVSIALTLLIGGMLW
MIYLAIPLLPLMAAVIVGLFGRFLPRSAAHWLTIAGVAGSFVLSLVVLRDVGH-D-YTWMTSFEVGFLIDSLSALMMAVVTFVSLMVHVYTIGYMAEDPGYSRFFSYISLFTFSMLMLVMSNNFMQLFFGWEAVGLVSYLLIGFWYTRPTAIHANLKAFLVNRVGDFGFLLGIGMVLYAMGSLDYQAVFSIAPQFAHPWQLMTVTCLLLFVGAMGKSAQVQLHTWLPDSMEGPTPISALIHAATMVTAGIFMVARMSPLFELSTTALSTVMVIGAITALFMGFLGIVQNDIKRVVAYSTLSQLGYMTVALGASAYSVAIFHLMTHAFFKALLFLAAGSVIIGMHHDQDIRNMGGLRKYMPITWITALVGSLALIGTPFLSGFYSKDSIIEAAQLSQPGSGFAYCAVLAGVFVTAFYSFRMYFLVFHGEERFLE-PHESPWVVTIPLVMLAIPSLVIGYLTVGPMLFG----FFKGAIIVNEAHP-VMAAAMGFASLPFLLAASGVGLSWFFYLKRP-PAAIKQIYTILENKYGFDEFNEKFFAGGSRWIGNKLWQGDVQIIDDT-GTARLVLRISGVVRQLQSGLIYHYAFAMIIGAFVLLTWFKVM----PKKITKNLNLFTIRLPMPALVSILHRMSGAVLFIFMPFLVVAFCNSLTSVSFYERTISQLFSFPLVLILYLMVWGFIHHLIAGFRHLLLDMQI-GNDLIVASLSSKSVLVSSVMGTLLV-IYLL
MILLTIVLAPLFGALVAGLFGKRIGRVASHSVTIAGVGLSCALSILVLYKLGGVF-YTWFEVAHVGFLIDRLTAMMMVVVTFVSLMVHVYTIGYMAEDDGYERFFSYIALFTFSMLMLVMSNNFLQLFFGWEAVGLVSYLLIGFWYKRPTAIFANMKAFLVNRVGDFGFILGIAGVLLWFGSLDYAAVFAHAQDPAHPWQVATIVCICLFIGAMGKSAQVPLHVWLPDSMEGPTPISALIHAATMVTAGIFMVARMSPLFELSETALTFVLVIGATTALFTGLIGVVQNDIKRVVAYSTLSQLGYMTVALGVSAYSAGVFHLMTHAFFKALLFLGAGSVIIAMHHEQDMRHMGGLRKYMPITWITMWIGSLALAGAPGFAGFFSKDAIIEAVGESHLGAGYAYFCVLAGVFITALYSFRLLYMTFHGKERFAVHPHESPWVVMVPLVLLAIPSVVIGFLTIGPMLFG----YFGNAIFVREAND-VLALAMTFTQPPFWIALAGFIVATWIWLFNP-ADKAENLHTALVNKYWFDNIYQAVFARGGIRFGRGLWRSDAALIDG--GSASLIDQASALLRRLQSGYLYHYAFAMILGLILLLGWWAAMPS---TARPLSPHLQVYRRQIQMVTSIVHRATGIILVFGGLLVAAALLALASGADAWACVTSLAGSWFGLLVLFGWTWALAYHWLNGIRHLLQDVGW-GYSIAQFVRNGWISVIGSLILTAIVWVAVA
MSILLIVFLPLATAIVAGLFGGTIGKTPAKVLTTVGLFASCALSWPIFLDFGNAQ-LQWVQSFDWALRVDTLTAVMLVVITSVSALVHLYSWGYMDEDPSQQRFFAYLSLFTFAMLMLVTADNLVQMFFGWEGVGLASYLLIGFWYKKPSANAAAIKAFVVNRVGDLGFMLGIFGTFLVFGTVSIPAILEQAPAMSMRLMTMDILCLLLFVGAMGKSAQLGLHTWLPDAMEGPTPVSALIHAATMVTAGVFMVCRLSPMFETAPVALTVVTVIGGATCLFAATIGTTQWDIKRVIAYSTCSQLGYMFFAAGVGAYGVAMFHLFTHAFFKALLFLGAGAVIHAMHHEQDMRYYGALRKRIPITFWAMMAGTLAITGVGIFAGFYSKDAILEAAYARGGAANFAFWAGAIAAMLTSFYSWRLMFLTFWGKPRGEAHPHEAPWVMLIPLVVLSLGAVFAGFVFYEPFVD--VEGFWQGSVFFN--EN-LVGVPLWVKLTATIAMLLGLAIAWLSYIRNP-PEAAAEIYRFFLNKWYFDELYNFLFVKPAFWLGRVFWKLDIGIIDRF-GAAWVVRQGSVGAKRFQSGMLNTYALIMLLGLVAAITWV--MS-----NRPLSPHLQIWKWGPHMFTSILHRVTGDGMALGLAVLLWWLGAMASGPEAYATFSAVATSIPGYIVLVGLTWAFFSHMMSGLRHFVLDIGA-GYELTINKTWSTLAPILGVLLTIAFWAIIK
MIYLAIPLIPLLAAVVAGFFGQQIGRAGAHWVTILAVGASFLLSTVVLYDQAGVY-YTWAVVMEVGFLIDRLTAVMMTVVTFVSLMVHIYTIGYMHDDDGYQRFFAYISLFTFAMLMLVMANNFLQLFFGWEAVGLVSYLLIGFWFKRDTAIFANLKAFLVNRVGDFGFLLGIALIVFYFGTLDYQEAFAAAEANAAEWSVLTVACILLFIGAMGKSAQVPLHVWLPDSMEGPTPISALIHAATMVTAGIFLVARMSPLFELSEVALSFVLIIGAVTALFMGLIGLVQNDIKRVVAYSTLSQLGYMVVALGVSAYAAGIFHLMTHAFFKALLFLGAGSVIIAMHHVQDMRQMGGLKKYMPITYWTMLLGTLALIGFPGFSGYFSKDGIILAVGESEAGATFAYLCVMLGVFVTALYSFRLFFLVFHGKERMDEHLHECPRVVTVPLLLLAIPSVLIGFYTVTPMLFG----FFGPAIHVAEGND-VLAMALLFAAPPVYLAAAGVLTAWFFYIKRP-LPGVNRAIRVLENKYGFDDLYIKYIAGAGRGLGNALWQGDRSFIDGA-GTAQLIGRMGARVRLLQSGYLYHYAFIMIIGLLVLIGWFLFMQT---DNRPLSPHLQVYKPQLTSVLSICHRGSGVVLALGSIILVWWLSALAAGPEAFATVNGVVGSFIGKVILFLFTLALFYHLCNGIRHLVWDTGR-GFELESVYRSGYLVVIASVVLTVVVWIVAA
MLLWLAVAIPALSAALLLVSGRALD-RVGHLIGTLAPIVSFVIGLLAFIALASAV-WTWIQIVSMSVYYDQLAALFVLLITGVGSLIHLYSIGYMAHDERRRRFFAFLNLFVAAMLTLVLAGDYLVLFLGWEGVGLASYLLIGFWQHKNSAAVAAKKAFIVNRVGDMGMALAIMLMFAQLGTTDIHAVGESVQSV--SSGVATALGLLLLLAACGKSAQVPLQSWLLDAMEGPTPVSALIHAATMVTAGVYLIVRSSAIYDLSESARTAVMIVGAVTLLFGAWIGCAKDDIKKALAGSTMSQIGYMILAAGLGGYAFAIFHLLTHGFFKANMFLGAGSVMHAMDDDVDMRHYGALRKALPITFVTFAAGYLAIIGFPPFAGFFSKDHIIEAAFGTN----WAGLAALVGAGVTAFYMTRLMIMTYFGDKRWREHPHESPLVMTIPLMVLGVLSFIGGALIFNDWIVDWLEPVTG------EEHH-ELAVPAILTLIILATVAVGVAVAYLLFARNP-PDTAPQLTRAGRADLYGDAFNEAVFMRPGQYLTRSLVYVDGRGVDG--GAAELVGDGARGLRRLQTGFVRQYAAEIFGGALIVVLALLAMAEAIKKARPVYRNIGRYRLPWAGKVSILHRASGALMFLLLPFVLYLFEQSLTSEISFAKFTALLSNGFAKVVVLALIWAYLHHFCAGIRYLILDLHI-GIDKTSASKSAVSVLIVSLLLTVVFGAKLF
M-ETTLLFAPLVGAVICGFGHKIIGEKAAMWTATGLLFLTALLSWITFLSFDGTR-FRWIESTSWEIRLDRLTAIMLIVISTVSALVHLYSFGYMDHDPQKPRFFAYLSFFTFAMLMLVTSNNLVQMFFGWEGVGVASYLLIGFYYRKPTAGAAAMKAFIVNRVGDFGFALGIFALFLLTDSINLGDVFAATPQLATEWNAADLIAFLLFVGAMGKSAQLFLHTWLPDAMEGPTPVSALIHAATMVTAGVFLVCRMSPLMEVAPEATAFITVVGATTAFFAATVGLVQTDIKRVIAYSTCSQLGYMFVAAGVGMYSAAMFHLFTHAFFKAMLFLGAGSVIHAMHHEQDMMNYGGLRKKIPYTFAAMMIGTLAITGVGIFAGFLSKDAIIESAYAGG---SYGFWMLVIAAAMTSFYSWRLIFLTFYGKPRGDKHAHESPMVMLIPLGVLALGAVFSGMLWYNSFFGH-VGKFYGGALYIAPDNH-VLAAPAWVKVSPFIAMLLGLGLAILFYIVNP-PKRLSQLYLFLKNKWYFDELYNVVFVKPALAIGKFFWKGDGKTIDG--GIAMGVVPFTRLAGRAQSGYIFTYAFYMVLGIAALVTWMSHMADVNRGNRPLSPFMPYYRPQLTSISSIMVRITGIAALGAALLVVWWLLAAATSANSFALIDGLLRSILGDLVLLAATWAIFYHMLGRLRHVIWDFGY-CLEVAVSETMAKGMFIGATVLTVLAAILV-
MTYLMVPAAPLLGAIAAGLFGKVLGRAWSHRITILMVAIAFALSVTIYNDVGH-F-YTWMMAFEVGFLIDRLTVMMMLVVTFVSLMVHIYTIGYMQEDPGYQRFFSYISLFTFSMLMLVMSNNFMQLFFGWEAVGLVSYLLIGFWFTRPTAIYANLKAFLVNRVGDFGFLLGIGLVLMVFGTLDYAAVFAAAGQHAISANLITAICVLLFIGAMGKSAQFPLHVWLPDSMEGPTPISALIHAATMVTAGIFMVARMSPLYEMSEAALSFVMVIGAITALFMGFLGIVQHDIKRVVAYSTLSQLGYMTVALGASAYSVAVFHLMTHAFFKALLFLAAGSVIIGMHHDQDMRNMGGLKKYMPITWITSLIGSLALIGTPFFSGFYSKDSIIEAVGLSHPVAGIVHVAVLIGVFVTAFYSFRMYFLVFHGEERFGKHPHESPWVVTLPLILLAIPSVAIGFIAIEPMLYG----YFTDAIFISEHHE-ALPVAMAVTSLPFWLALSGVLTSWFFYMKRP-PEAIKQIHNLLEEKYFFDRFNDWFFAAGARGASRFLWRGDVRLIDGL-GSAWLVGRVSSVVRHVQSGYIYHYAFAMITGVFVLLTIRFEM-----PTRPKHLNLLLIQLPLPGFVSILHRVSGALLFIALPLLLWLLQQSLRSIETFTRASEWLQYGLVKLALLGLLWGFLHHLCAGIRYLLIDAHL-ISGLAQARASSWLVLIGSLSLTLIFGVMLW
MLYLLIPLAPLIGAMIAGLFCRIIPRWVAHTATIAGVAISFIASVLVFQDVGN-F-YTWMTSFEVGFLIDTLTATMMLVVTFVSLMVHIYTIGYMQEDPGYNRFFSYISLFTFSMLMLVMANNFMQLFFGWEAVGLVSYLLIGFWYTRPTAIFANMKAFLVNRVGDFGFILGIGLVLAHFGSLDYATVFAKAPEFAQQWSLMTVTCICLFIGAMGKSAQVPLHVWLPDSMEGPTPISALIHAATMVTAGIFMVARTSPLFELSTTALSFVIIIGAITALFMGFLGIIQNDIKRVVAYSTLSQLGYMTVALGASAYSVAIFHLMTHAFFKALLFLAAGSVIIGMHHDQDIRNMGGLRKYMPITWITSLIGSLALIGTPFLAGFYSKDSIIEAVKFSNPGSGFAYFAVLAGVFVTAFYSFRMYFLVFHGEERFGKHPHETPWVVTLPLVLLAIPSVIIGYIGIGPMVAG----YFKGVIHVDVAHP-ALAAAMGFSTPPFYLALAGVVLSWFFYMKRP-PAAIQRVNTLLENKYYFDKINEFVFAGGARVLGKALWRGDVGIIDGL-GSARLVGWVATISRLFQTGFVYHYAFAMIIGLLGLMTLWRAMAEM-KKKRPKNLDLTTIRLPLPGKVSILHRVSGAGLFLCLPVMLWLFSASLESPESYASFQSVAGMLPVKVILAGLLWAFVHHFCAGIRFLLLDMHI-GIEKEAAGKSAAVVFAVSIPLTLILWGVLL
MLYLLIALSPLVGSIIAGLFGWAIGRRASHVVTILGVAVSAALSFKVLYAFGQVF-YTWLTVFSVGFLVDSLTAMMLVVVTFVSLMVHIYTIGYMQEDPGYQRFFSYISLFTFSMLMLVMSNNFIQLFFGWEAVGLVSYLLIGFWFKRPTAIYANLKAFLVNRVGDFGFLLGIGLVLAYFGSLNYSDVFAAAPALACEWSLLTVTCILLFIGAMGKSAQFPLHVWLPDSMEGPTPISALIHAATMVTAGIFMVSRMSPLFEMSDTALNVVLVAGSITALFMGFLGIVQNDIKRVVAYSTLSQLGYMTVALGVSAYPVAMFHVMTHAFFKALLFLGAGSVIMGMHHDQDMRNMGGLRKYMPITWLTSLLGSLALIGTPFFSGFYSKDSIIEAVQLSHPAAGFAYFAVIAGVFVTAFYSFRMYFLVFHGKERWMEHPHESPWVVTLPLVLLAIPSVLVGFFAIEPLLYG----FFKGVITINEAHP-ALSVAMGFTSLPFLLALAGVVTAWFFYMKAP-PAAIKQVNQILENKYYLDELYFAVFAKGSRALGTFFWKGDMLLIDGL-GAAKLVGTFSRVVRKLQTGFIYSYATTMIIGVLALMTLWLRM----QKQRPKHLDLATIRLPIPGIVSILHRVSGVALFFSLPLLIYLLHGSLSSAESFETYRAVVAHPLMKIILIGLLWAYMHHFCAGIRFLFLDIHK-GLELQTARATAKTVVVVSLALTLILGVALW
MLVTIILFGPLIGAVVAGLFGKFIGDKASMSVTTGFLFLSAVLSWVVFSQWGGPF-APFIHVSNWAFRLDGLSAVMLVVVTTVSSLVHLYSWGYMADDPAKPRFFAYLSLFTFAMLSLISAADFMQLFFGWEGVGLASYLLIGFWHHKATANAASIKAFVVNRVGDFGFALGIMTVYWAFGTIEFAKLFPMIQGALGRFSLIDLSCALLFVGAMGKSAQFFLHTWLPDAMEGPTPVSALIHAATMVTAGVYMVCLLSPMFEYAPVAKNIVTVIGAVTALFAATVGLTQNDIKRVIAYSTCSQLGYMFFAAGVGAYQAAMFHLFTHAFFKALLFLGAGSVIHGMAHEQDMRRYGALQKYLPITYAVMTIGTIAITGLGIFAGFYSKDAIIHAAYSAGAGGYFAFAIGILVAGLTAFYSWRVAFFTFNGHARHDDHPHESPWTMRIPLLVLSVGAIAAGFAFHHQFIGD-NAEFWKGAIFNAPAEH---DFPLWVVLAPIVVSVGGLLVAAYMYIWRE-GAKLAALYTFFYNKWFFDEIYQATFVRAAKLLGDLFWKGDQKIIDGL-GVSALSVQVGKGAGRLQSGYVYHYAFVMLLGVAGLLTYAAAMSDATIRERPTAPHLQVWRWHITMATSILHRMTGVALYVGALILAGWAMCLAAGPEAYGTFMDLMGSPLGKLVLFGLSFSVFFHLAKGVQHLVWDMGV-ALRVPAANAGAVATIAFAVVATAVVWIIAL
M-ATIVLLAPLVGAILAGLFWRVTGEKAAQVIATGLLFLSAILSWVIFLTHDGVE-MRWIDSGDWAIRLDRLTAVMLIVITTVSALVHLYSFGYMAHDSHRPRFFAYLSLFTFAMLMLVTADNLVQLFFGWEGVGLASYLLIGFYFRKQSAGAAAMKAFIVNRVGDMGLIIALMVTFYLVDSIAYDDVFAAAPMLATEWNAANLIAFLLFVGAMGKSAQLLLHTWLPDAMEGPTPVSALIHAATMVTAGVFLVARFSPLMEYTPDVTGFIVLIGALTAFFAATVGLVQNDIKRVIAYSTCSQLGYMFVAAGIGVYSVAMFHLLTHAFFKAMLFLGAGSVIHGMHHEQDMRNYGGLRKKLPMTYYAMLIGTLAITGVGIFAGFVSKDAIIESAFAAG---TYAFWILVIAALMTSFYSWRLMFMTFFGTPRGDKHAHESPLVMLVPLAVLAVGAVLSGVVFYGPFFGS-VREYFGAAIFLAEEND-LIYVEKWVKAAPFVAMLLGLGLAWLFYIRNT-PKKLAEAYQFLLNKWYFDEIYDAVFVRPAKAIGTFLWKGDGGTIDG--GLAMGIIPLTRLAGRAQSGFVYHYAFAMVLGIVAIVTFVANMADVNRGNRPLSPHLQVYRLPLAAITSILNRITGVGMTLASILIVWWFAAGAFSADYFAVVDGLLTSILGELVLVGSLAALWYHMLNSIRHLIWDTGR-MMDVATVEKTSYLVFGGTAVLTILTILAV-
MLYLLVPLAPLAGAILAGFFGKILGRTGSHIVTILGVAISFMLSVLIFQDVGN-F-YTWMESLQVGFLIDPLTVLMMLVVTFVSLMVHIYTIGYMADDPGYQRFFSYISLFTFSMLMLVMSNNFVQLFFGWEAVGLVSYLLIGFWYTRPTAIYANLKAFLVNRVGDFGFLLGIGLIAAYAGSLDYAEVFAKRNDLATGWPLITAVCICLFIGAMGKSAQFPLHVWLPDSMEGPTPISALIHAATMVTAGIFMVSRMSPLFELSDTALSFVLIIGAITTLFMALIAIVQTDIKRVVAYSTLSQLGYMTMALGASAYSVAIFHLMTHAFFKAVLFLGAGSVIIAMHHEQDMRRMGGLRKYMPITYATMLIGAIANAGLPPFAGFFSKDSIIEAVHLAQPGAGFAYFCALAAVFVGGLYSFRLIFFTFHGKERFREHPHETPKVVTVPLILLSIPAIASGWL-IGTVLYG----WFGGSITIAAAHK-GMVFGMMVTTLPFWLAISGAATAWFLYIKRP-PAVIKQLATILEEKYGFDRFNDWFFAGGARMLGRGLWKGDQVLIDGV-GSAGTVGWISGLVRLIQSGRIYQYAFGMIFGLVTLLTFWRAMPE-ITKQRPKYLALHEIRLPLAGFASILHRVSGAGLFLMLPLLIWILQLSLSTQESADLFKAVTGNLLVKLVLLGLLWAFLHHFCMGIRILLIDIHV-GVEKQQAHNSAVAVMVVSLALTLIFGLKLY
MLYLLIALSPLVGSAIAGLFGWAIGRRPAHVITILGVAVSCAGSFMVLNDLGAPF-YTWLTVYSVGFLVDSLTAMMMVVVTSVSLMVHIYTIGYMHDDPGYQRFFSYISLFTFSMLMLVMSNNFIQLFFGWEAVGLVSYLLIGFWFKRQTAIFANLKAFLVNRVGDFGFALGIGMVLYHFGSLNYADVFANAPALKVEWSLMTVTCILLFIGAMGKSAQFPLHVWLPDSMEGPTPISALIHAATMVTAGIFMVSRMSPLFELSDTALSFVLVIGSITALFMGFLGIVQNDIKRVVAYSTLSQLGYMTVALGVSAYNVAVFHLMTHAFFKALLFLAAGSVIMGMHHDQDMRNMGGLRKYMPITWLTSLLGTLALIGTPFFSGFYSKDSIIEAVHASNPGADFAYLAVNIGVFVTAFYSFRLYFLVFHGKERWMQHPHESPWVVTLPLVLLAIPSVLVGYFTIDPMLYG----FFKGVIFVNEAHP-AMPLAMGLQTWPFWLALAGVATSFLFYMVAP-PAAIQRLYRLLENKYYLDELYFAVFAKGSRLLGTGFWKGDQTLIDGL-GSAKAVGALAAVTRKLQTGFIYSYATAMVIGVLVLLTVFGVM----QKKRPKHLDLGKISLPIMAKVSILHRISGVALFLALPLLIYLLQGSLSSEADFEAYRAVVAFPLMKLILLGLLWAFLHHFCAGIRFLMFDMHK-GQSLEAARASAKAVLVVSIALTVVIGGILW
MAATIVLFAPLIGALIAGFGHRVIGDKGAQVLTTALLFLSAALSWSIFFGLGSTQ-LDWVSSVDWSIRLDRLTAIMLIVVTSVSSLVHLYSMGYMAHDDHRPRFFAYLSFFTFTMLMLVTSDNLLQMFFGWEGVGVASYLLIGFYYKKPSANAAAIKAFVVNRVGDFGFALGIFGLFYLTDSIRFDDVFAAAPQLATEWNAANLLAFLLFVGAMGKSAQLILHTWLPDAMEGPTPVSALIHAATMVTAGVFLVCRMSPLMEYAPAATDFIVVLGATTAFFAATVGLVQNDIKRVIAYSTCSQLGYMFVAAGVGVYSVAMFHLFTHAFFKAMLFLGAGSVIHGMHHEQDMRNYGNLRKKMPMTFWAMMIGTLAITGVGIFAGFLSKDAVIESAYAGT--GGYAFWMLVIAALFTSFYSWRLMFLTFYGKARGDKHAHESPIVMLVPLGVLALGAIFSGMIWYGSFFGD-VNQFFGGAIFMAPDNH-VMQVPTWVKVSPFIAMVLGFVVAFWFYIVNP-PKRLANIYQFLLNKWYFDELYDAIFVKPAFAIGRFLWKGDGNTIDG--GVAMGFVPVTKQAGRAQSGYVFTYAFAMILGIVALVSLMSHMADVNRGNRPLSPHLQIYRPQLTSISSIFARITGVALLGGAVLVAWWFFAAAMGPGYYDFVNGLMTSFIGDLVMFMALWALCYHALSGLRHLIWDIGI-GLDIETAEKMGLAVIGGSVVLAILVAVII-
MLYLIIPLAPLFGAIVAGFFGRAIGRAGAHGVTILGVTVSFICSVLVFRDVGH-F-YTWMQSMEVGFLVDQLTAVMMIVVTFVSLMVHIYTIGYMAHDESYQRFFSYISLFTFSMLMLVMSNNFVQLFFGWEAVGLVSYLLIGFWSTRPTAIYANLKAFLVNRVGDFGFLLGIGLVAAYAGSLDYATVFGKAKELATGWPVITAICIGLFVGAMGKSAQFPLHVWLPDSMEGPTPISALIHAATMVTAGIFMVSRMSPLFELSEGALSFVIVIGAITALFMALIAIVQTDIKRVVAYSTLSQLGYMTAALGASAYSAAIFHLMTHAFFKAVLFLGAGSVIIAMHHEQDMRRMGGLRKYMPITYLTVLIGAIANAGLPPFAGFFSKDSIIEAVQLAHPGAGFAYAALLAGVFVGGFYSFRLVFFAFHGEERFRHHPHESPKVVTVPLILLAIPAIGAGWL-IGPMLFG----YFGSSIVIADEHR-GLVLPMVLTTLPFWLALSGAATAWFLYIARP-PAVIKQVANILEKKYGFDEFNEWFFAGGARLVGRGLWKGDEMLIDGV-GSARLVGWVASVVRLFQSGHIYQYAFSMIIGVFVLLTLWRVMPE-MTKQRPKYLALHEIRLPLAGFASILHRVSGAGLFLMLPLLIWLLQLSLTSSDSAEMFAAVTGNWLVKLILLGLLWAFLHHFCMGVRILLIDVHV-GVEKQQAHGSAMAVMVVSLALTLVFGLKLY
MLLLVIALAPLAGSLIAGLFGWKIGRKASHRVTILSVMISFVLSCVVLLDVGA-F-YEWMTVMEIGFLVDSLTAMMMVIVTFVSLMVHIYTIGYMADEKGYERFFSYISLFTFSMLMLVMSNNFLQLFFGWEAVGLVSYLLIGFYFTRPTAIYANMKAFIVNRVGDFGFLLGIGLLLAFAGSLNYGDVFAHRTELATDWGLLTVACICLFIGAMGKSAQFPLHVWLPDSMEGPTPISALIHAATMVTAGIFMVTRISPLFELSDTALSFVTVIGAITALFMGFLGVVQNDIKRVVAYSTLSQLGYMTVALGVSAYPVAVFHLATHAFFKALLFLGAGSVIIGMHHDQDMRNMGGLRKYMPITWITSLIGSLALIGTPFFAGFYSKDSIIDAVKASHAGSGFAYFAVVASVFVTALYSFRMYFMVFHGKERFRGHPHETPWVITLPLILLAIPSVIIGAIAIGPMLFG----FFAKVIAIGDNHP-ALWFAMGVSGLPVWLALAGVVVSWFLYWKRT-PGVIKQIYNLLDNKYYLDKINDAVFAKGAVAIGRGLWKGDVAVIDG--GLAKFVGWFAGVIRFLQSGYIYHYAFAMIIGMLGLLTLFGKMAEAVKKPRPEYRNIGTYRLPLAGKVSILHRISGLLLFIALPFLLYLLDQSLTSEISFDAFKGFLANPLVKIVVLVLSWSFLFHFCAGIRFLLLDTHR-AVSKEGGKQTSIVVLTVSSLLTIVVALKLF
MLYILTPLAPLCGAIAAGFFGRKLGRVNSHRATIAGVGIAFLFSLIALFANGDVF-YTWMISFEVGFLVDRLTVVMMTVVTSVSLMVHIYTIGYMHDDPGYQRFFSYISLFTFAMLMLVMANNFMQLFFGWEAVGLVSYLLIGFWYKKPTAIFANLKAFLVNRVGDFGFLLGIAAVLMYTGTLNYSETFAAAPALVAAWSVLTVTCICLFIGAMGKSAQIPLHVWLPDSMEGPTPISALIHAATMVTAGIFMVARMSPLFELSETALSFVLIIGSLTALLMGLIGIVQNDIKRVVAYSTLSQLGYMTVALGASAYSAAIFHLMTHAFFKALLFLAAGSVIMGMHHEQDIRKMGGLKKYMPVTYWTSLIGSLALIGFPGFSGFFSKDAIIEAVHGSHTGSGFAYICVLLGVFITAFYSFRLFFLVFHGKERFDEHLHESPRVVTVPLILLAIPSVILGAFTIGPMLFG----YFGGAIQVAENHD-VLAFNFVFKTPALYLALSGTLLAGYIYLYNP-AEWCYRIHKLLDNKYGFDDFNQKVFAGGSLRLADKLWSGDVKLIDGV-GTANSIGLFAQVVRTLQSGYLYHYAFAMIIGLLAMLSIFTTMA-----HRPLSPHLQIYRLPFAAILSITHRLTGVFLTLGSVLLVYWLVAIASGETAYLEAQALLGTWYGLLGLFFCSFALYFHLCNGVRHLFWDAGY-GFELKTVDTSGHIVIILTVVLTVITWFIGA
MYYLLVPLAPLFGALAAGLFGKLLGRNMTHRITIAMVGVSLFSAIQIFQDVGH-F-YTWLTSFHVGFLIDRLTVTMMLVVTSVSLMVHIYTIGYMSEDAGYQRFFSYISLFTFSMLMLVMSNNFMQLFFGWEAVGLVSYLLIGFWYTRPTAIYANLKAFLVNRVGDFGFLLGIGLVLMVFGTLDYAAVFANVAAHAMSVNLLTAICILLFVGAMGKSAQFPLHVWLPDSMEGPTPISALIHAATMVTAGIFMVARMSPMFELSDTALSFVMIIGAITALFMGFLGIIQNDIKRVIAYSTLSQLGYMTVALGASAYPVAIFHLMTHAFFKALLFLGAGSVIIGMHHDQDIRNMGGVRKYMPITWITSLIGSLALIGTPFFSGFYSKDSIIEAVGMSHAGSGFAYFAVVAGVFVTAFYSFRMYFLVFHGEERFGKHPHETPWVVWLPLVLLAIPSVIIGYIAIEPMLFG----YFKDAIYIGENHE-VMAFAMALTSLPLWLAIAGVASSAYFYLKRP-PAAIQKIYTLLDNKYYFDRFNDWFYAGGARGLSSFLGKADKFLIDGL-GTAGLVGKVSGVVRKLQSGYIYHYAFTMIVGVFILLTIR-FM----LKKRPKHLALHLIKLPLPGFVSILHRISGLALFLALPLFLLMLQYSLRSVETYTSLMDVLSHPLAKLVLLGLLWSFLHHFCAGIRYLAIDLHY-ISNLAEARSSSKIVMVVSLLLTVLIGVKLW
M-ETILLFAPLVGALICGFSWRLIGEQAACVIATGFLFLSCLLSWVVFIGFEGTY-FTWIESTDWAIRVDRLTAIMLIVITSVSALVHLYSFGYMAHDENRPRFFAYLSFFTFTMLMLVTADNLLQLFFGWEGVGVASYLLIGFYFRKPSAGAAAMKAFIVNRVGDFGFLLGIFALFWMTDSIQFDVVLGMGAELAMELNAAETIAFLLFIGAMGKSAQLLLHVWLPDAMEGPTPVSALIHAATMVTAGVFLVCRMSPVIEYAPLAGNFIIIIGALSAFVAATIGLVQNDIKRVIAYSTMSQLGYMFVAAGVGVYSVAMFHLLTHAFFKAMLFLGAGSVIHAMHHEQDMRNYGGLRKKIPYTFWAMMIGTLAITGVGIFAGFVSKDAVIESAYAFGDLGQFAFWALVIGALFTSFYSWRLMFLTFYGEARGNKHAHESPMTMLIPLGALAIGAVVAGMVWYGSFFGK-VAQFFGGAIHHAPDNH-VLSVPNWVKVAPFVAMVLGFATAYLFYILKP-PGRLATLYNFLLNKWYFDEAYEYLFIKPAQWLGRFLWKGDTNTIDG--GLAMGIIPFTRLAGRAQSGYIFHYAFAMVLGLVAIIIFV--MADVNRGNRPLSPHLTIYKPQLNSITSILVRITGNAMLVSAVLVVWWLMAAASGPEYFATVDGWVTSVLGDIVMSLSVLGLWYHALGGLRHLIWDAGY-GLDADTSDKMGWGMLIGSVVLTVLTLIAI-
MVLYAIVLFPLAAAAIAGLAGGWVGRAGAHWVTILGVAISCALSFWVLYGLGDPV-YTWASVFEIGFLVDRLTAVMMATVTFVALMVHIYTIGYMHDDPGYQRFFSYIALFTFAMLMLVMANNLLQLFFAWEAVGLVSYLLIGFWYTRESAIFANLKAFLVNRVGDLGLLLGIAVLAGAFGTLHYGEIFAAVEADPAEWSLVTVAALLIFIGCMGKSAQVPLHVWLPDSMEGPTPISALIHAATMVTAGIFLVARMSPVFELSTVALTVVLVVGALTAFFMGLIGLVQNDIKRVIAYSTLSQLGYMVAALGVSAYAAGVFHLFTHAFFKALLFLGAGSVIIALHHEQDMRKMGGLAKYMPVTYVAMLLGTLALIGIPGFSGFFSKDAIIEAVGYSAGWATFAYWLLVLGVFVTALYSFRLLFMVFHGEERMDEHLHESPLVVTVPLVLLAVPSVLIGLFTFGPMVMG----FFYGSIRVLAEQT-GLVLGFMLVTPVLYLVLAGVFVAWLLYLRRP-RAQVVALERVLEHKYGFDWLYIRGFTDGGRAFAGLLSKGDRWLIDGL-GTARLIGRIAAGARYSQTGYLYHYAFVMVIGVLLLISFFFAMRN---PNRPLSPHLTIYRPQLTSLLSVLHRGTGVFVTMAAVLLVAWVMALAAGPEYYELLTQVLGHWLGQLVLLGITFSLAYHLCNGIRHLVWDTVR-AFELKAVYRGGYMVLAASVLLTALVWVIAF
M-ESIILFAPLVGALICGFGWKFIGEKAALWVSTGFVFLAAILSWFVFLTFDGTE-LRWIESADWAIRMDRLTAIMLIVVNTVSALVHLYSFGYMDHDPQKPRFFAYLSFFTFAMLMLVTSDNLVQMFFGWEGVGVASYLLIGFYWRKPSAGAAAMKAFIVNRVGDFGFLLGIFALFYLTDSVNLTDIFAAAPELATDWNAANLIAFLLFIGAMGKSAQLFLHTWLPDAMEGPTPVSALIHAATMVTAGVFLVCRMSPVMEFAPQAMTFVTFVGATTAFFAATVGLVQNDIKRVIAYSTCSQLGYMFVAAGVGAYPVAMFHLFTHAFFKAMLFLGAGSVIHAMHHEQDMRNYGGLRKKIPYTFWAMMIGTLAITGVGIFAGFASKDAVIESAFAGTAAHMYAFWMLVIAALMTSFYSWRLMFMTFYGTPRGDKHAHESPKVMLIPLGVLALGSVFAGAIWYGSFFGH-VAKFYGGAVYMAPENT-VMDVPKWVKVSPFVAMLIGLGLSYLFYIRKP-PGTFAEVYNFIYNKWYFDEIYDAVFVKPSKAIGRFLWTGDGATIDG--GLAMGIIPFTRLAGRAQSGYLFHYAFAMVLGITILVTWMAEMADVNRGDRPLSPHIQIYRPQLTSVTSILTRITGNALLVGALLCVWWLIAAAAGPEYFAFVDGLVTSWFGKLVFLGSIWALWYHTLAGVRHLIWDAGY-GFELKDAYALGYMVIGGSVVLTVITVIAL-
MLYLLVPLAPLVGAIIAGLFCRVIPRWVAHTVTIAGVAIACLASLVIFKDVGN-Y-YQWLTSFEVGFLIDQLTVTMMLVVTSVSLMVHIYTIGYMQDDPGYNRFFSYISLFTFSMLMLVMSNNFMQLFFGWEAVGLVSYLLIGFWYTRPTAIFANLKAFLVNRVGDFGFILGIGLVLAYFGTLDYAAVFALAPAVANRIALMTAICILLFIGAMGKSAQVPLHVWLPDSMEGPTPISALIHAATMVTAGIFMVARMSPLFELSDTALSFVIVIGSITALFMGFLGIIQNDIKRVVAYSTLSQLGYMTVALGVSAYSVAIFHLMTHAFFKALLFLGAGSVIIGMHHDQDIRNMGGLRKYMPITWITSLIGSLALIGTPFFAGFYSKDSIIEAVALSHPGAGFAYFAVMAGVFVTAFYSFRMYFLVFHGEERFGKHPHETPWVVTLPLIMLAIPSVIIGYIGIEPMLFG----FFKDAIFVDVAHP-VMAFAMAVTTAVFWLAFFGVALSWFLYMKRP-PAAIKSVYTLLDNKYYFDKFNDVVFAGGARLLGRGLWKGDAGLIDGI-GSVHLVGWFAAVARLFQTGHIYHYAFTMIIGVFVLMTLWRAMAEM-KKRRPKNLDLPTIRLPLPGILSILHRVSGAGLFLMLPVLLWLFQGSLASSETFAAVKGVVGHPVAKIVLLGLIWFYMHHFCAGIRYLLLDLHK-GIELEAARLSSKIVFAVSIALTLIIGAVLW
M-ETLILFSPLVGAILCGFGWKFIGETAAQWIATGLLFFACALSWIVFLSQDGTE-LRWIESTEWAIRLDRLTATMLIVVTTVSALVHLYSFGYMDHDPQKPRFFAYLSFFTFAMLMLVTSDNLVQMFFGWEGVGVASYLLIGFYYRKPSANAAAIKAFVVNRVGDFGFALGIFALFFLVDSIRFDDIFAAAPTLAIEWNAANLIAFLLFIGAMGKSAQLILHTWLPDAMEGPTPVSALIHAATMVTAGVYLVCRMSPLMEFAPEAQSFIVFLGATTAFFAATVGLVQNDIKRVIAYSTCSQLGYMFVAAGVGVYSVAMFHLFTHAFFKAMLFLGAGSVIHAMHHEQDMRSYGGLRKKIPYTFGAMMIGTLAITGVGIFAGFASKDAVIESAYAAG--MGYAFWMLVIAALFTSFYSWRLMFLTFYGKPRGDKHAHESPMVMLIPLGVLSLGAVFAGAIWYNSFFGH-VAKFFGGAIYVGPDND-ILEVPKWVKVSPFIAMLLGLGTAYWFYIVNP-PKRLAELYLFLLNKWYFDEIYDFLFVQPAKALGRLLWKGDGNVIDG--GVAMGFIPLTRLAGKAQSGYIFTYAFFMVIGIAALITWMAHMPDVNRGNRPLSPFMPYYRPQLTSVTSILTRITGNALIVAALMIVWWLLAASTGPEYFAFANGFVTSWFGDLVMFLSVWALWYHTLAGIRHLIWDNAK-MLEIDKAEMLGWMVIIGSGVLTVFSVVVLW
MIHLTIVLAPLFAAIIAGLFGHKVGRAGAHWVTILGVGLSCVLSLLVLKHLDGAD-YTWAVTMEVGFLVDRLTALMMVVVTFVSLMVHIYTIGYMHDDPGYQRFFSYISLFTFAMLMLVMSNNFLQLFFGWEAVGLVSYLLIGFWYKRETAIFANLKAFLVNRVGDFGFILGIAGVVMFTNSLDYATVFAQADNIASPWNAMTLICILLFIGAMGKSAQAPLHVWLPDSMEGPTPISALIHAATMVTAGIFMVARMSPLFELSETALAVVLVIGSFTAFFMGLLGIVQNDIKRVVAYSTLSQLGYMTVALGVSAYGAAIFHLMTHAFFKALLFLGAGSVIIAMHHEQDIRKMGGLKKYMPITYWTALIGSLALIGFPGSAGFFSKDALIEAVKDSHHGQGIAYLSVLLGVFVTALYSFRMFFMVFHGKERMDAHLHETPAVVTVPLILLAIPSAVIGWFAIEPVLFG----FFGDAIVVGSAHD-VLSWAFIMQGPAVYLAAAGVGTAWFLWLKRP-PAALKELYNLLDRKYYFDELWIKGFAGGGRALGAFLSAGDALVIDGL-GTANSVRRLSGVLRHLQTGYLYHYAFAMIIALTMFLGWLLQMSN---PGRPLSPHLSIYRWPITMTLSILHRVSGIALSIGLLMFAWWLVAASSGDAAYQEVVSFAGSIPGRVMLIGWSAAFFFHLANGIRHLVWDLGY-GFELKTANASAWFVLLLTVVLTAGYWV--L
MLYLLIALSPLAGSLIAGLFGWAIGRRAAHVVTILGVAVSAALSLKVLHGFGEVF-YTWLTVFSVGFLVDTLTAMMMVVVSFVSLMVHIYTIGYMQEDPGYQRFFSYISLFTFSMLMLVMSNNFIQLFFGWEAVGLVSYLLIGFWFKRPTAIFANLKAFLVNRVGDFGFLLGIGLVLAHFGSLNYSDVFAAAPGLAVEWSLMTVTCILLFVGAMGKSAQFPLHVWLPDSMEGPTPISALIHAATMVTAGLFMVSRMSPLFELSDTALNFIMVVGSITALFMGFLGIIQNDIKRVVAYSTLSQLGYMTVALGASAYSIAMFHVMTHAFFKALLFLAAGSVIIGMHHDQDMRNMGGLRKYMPITWITSLLGSLALIGTPFFSGFYSKDSIIEAVHASNAASGFAYFAVVAGVFVTAFYSFRMYFLVFHGKERWMEHPHESPWVVTLPLVVLAIPSVLIGYFAIEPLLYG----FFKGVIVVNEAHP-AMAAAMGLQTMVFWLAVAGVALAWFFYMKAP-PAAIKQIDRVLENKYYMDDLYFNLFAKGSRALGTFFWKGDMLLIDGL-GSAKLVGFFSGVVRKLQTGFIYSYATTMIVGVLALMTLWIFM----QKQRPKHLDLTVIRLPLPGIVSILHRVSGVALFLSLPLLIYLLAGSLSSAEAFDSYRAVVAHPLMKLVLIGLMWAYLHHFCAGIRFLFLDVHK-GLELQTARATAKVVLGVSLALTVVLGVFLW
M-ETIILFAPLVGALIAGFGWRLISEAGAQWVATSLVGLACLLSWIVFLGFDGME-LRWIESTDWAIRLDRLTAIMLIVITTVSFLVHLYSFGYMAHDETARAFSAYLSFFTFAMLSLVTADNLVQMFFGWEGVGVASYLLIGFYYRKPSANAAAMKAFIVNRVGDFGFALGIFALFFLADSINFSDIFGAAPQIALEFRAVEIVSVLLFIGAMGKSAQLLLHTWLPDAMEGPTPVSALIHAATMVTAGVFLVCRMSPILEFAPDAKSIIVFLGATTAFYAATVGLVQNDIKRVIAYSTCSQLGYMFVAAGSGVYSVAMFHLFTHAFFKALLFLGAGSVIHAMHHEQDMRNYGGLRKKIPYTYWAMMIGTLAITGVGIFAGFLSKDAIIESAYAGA---PYAFWLLVLAAAMTSFYSWRLMFMTFFGKPRGDHHAHESPGVMLVPLGVLSLGAIFAGMLWYAPFFGD-MQRFFGGAIYMAPGND-VIHAPVWVKVSPFVAMLIGLSLAWLMYIRRP-PAALVRLYNFLLNKWYFDELYDFLFVRPAQAIGRFLWTGDGNVIDG--GVAMGIVPFTRLAGRAQNGYVFTYAFAMVLGLALILTWMAEMADVNRGNRPLSPHMTIYRWPITAITSILTRITGNAMVVSAALIVWWFAAAAAGPESFATADGFLRSWFGDLVMFFSVLGLWYHTLAGIRHLIWDEVK-LLEIDKAELLSQIILIVSVLLTIFTVVVL-
MLYLLIALAPLAGSLIAGLFGWAIGRRASHVVTILGVAVSAVLSLKVLSGFGQVF-YTWLTVYAVGFLVDKLTAMMMVVVSCVSLMVHVYTIGYMQEDPGYQRFFSYISLFTFSMLMLVMSNNFIQLFFGWEAVGLVSYLLIGFWFKRPTATFANLKAFLVNRVGDFGFLLGIGLVLAHFGSLNYSDVFAAAPALAVEWSLMTVTCILLFVGAMGKSAQFPLHVWLPDSMEGPTPISALIHAATMVTAGLFMVSRMSPLFEMSDTALNFVMISGTITALFMGFLGIVQNDIKKVVAYSTLSQLGYMTVALGASAYSAAMFHVMTHAFFKALLFLGAGSVIMGMHHDQDMRNMGGLRKYMPITWITSLIGSLALIGTPFFSGFYSKDSIIEAVAASHPFAGVAYWALIIGVFVTAFYSFRMYFLVFHGKERWMEHPHESPWVVTLPLLALAIPSVLIGFFAIEPLLFG----FFKGAITIDLKHP-GMPVAMALSTLPFWLALSGVVVAWFFYLKAP-PAAIKQVHKVLENKYYLDDLYFNLFAKGSRALGTLFWKGDMLLIDGL-GTAKLVGVFSRLTRKLQTGFIYSYATTMIIGVLGLMTLWLRM----QKQRPKHLDLAKIRLPIPGIVSILHRISGVALFFSLPLLIYLLHGTLSSAEAFDAYRAVVSHPLMKLVLIGLLWAFMHHFCAGIRFLFLDVHK-GLELQTARATAKSVIVISLVLTVILGVVLW
MLYLTLALAPLVGAIIAGFFGRALGRNATHTITILGVLVSTVLALMVFDAHQKIF-YTWMQIISVGFLVDNLTAVMLVVVSFVSLMVHIYTIGYMDDDKDYTKFFSYISLFTFSMFMLVMSNNFMQLFFGWEAVGLVSYLLIGFWHHKESAVEANLKAFLVNRVGDFGFLLGIGLVLAFSGSLDYMEVFNSLDKTVA--DLITVICLLLFVGAMGKSAQVPLHVWLPGSMEGPTPISALIHAATMVTAGIFMVSRMSPMFEMSDVALTVIMVIGATTALFMGLLGIVQNDIKKVVAYSTLSQLGYMTVALGVSAYSVAIFHLMTHAFFKALLFLGAGSVIVAMHHEQDIRKMGGLKKYLPITYITALIGTLALIGFPGFSGFYSKDMIIEAVHFSNPFADWVYYAVIAGVFITAFYSFRMFFLVFHGESRVDHHLRESPLSITFPLIILAIPSAVIGYFTIEPMLFQ----WLDNAITVTENHP-SMALAMIVQTLPFWMMVGGIVAAWVFSLYRT-ADWVQKIDYVLKSLYGFDRFNDIIFVNGIKQLGNVLWKSDSTIIDAF-GSARFVGFIGSMVRPIQTGYVYHYAFFMIFSLLIILTWVEIMSLKGAGDRPVHLNLLQIRLPVAGVMSIVHRITGVLMFLAVPFMIYLLDRSLRSEAEFRQIADWLHSPLGAMLLFGLLWSVLHHLLAGLRYLLIDVDL-GVDKTMASITAWLVLLAAPLFALLLAWGLL
M-EYLILFLPLIGSIISGFFGKTIGDKLSQSITCILVSISALLSLFIFFKVTGEH-ATWINSVNWSIKVDALSAVMLVVVTLVSSLVHIYSVGYMSHDPHKPRFMSYLSLFTFAMLTLVTSDNFLQLFFGWEGVGLCSYFLIGFWYKKETANAAAIKAFIVNRVGDFGFALGIFLIFYVFGTVNYDEVFLKIPEIIFEFNKIDLICLLLFIGAMGKSAQFLLHTWLPDAMEGPTPVSALIHAATMVTAGVFLVVRCSPIYEYSELALSVITLVGMTTAFFAATVALVQTDIKKIIAYSTCSQLGYMFFAAGVGAYNVAMFHLFTHAFFKALLFLGSGSVIHSFKDEQDVTKMGGVFRKLPYTYALMVVGTLALTGFPFLSGFYSKDAIIEFAYISDKFGIYAAVIGVSTAVMTSIYSWRLIFKTFHGDYKNKDTMHESPLSMMLPLLLLAVGAVFSGFLFKELFIGH-MYNFWGESIKFLEP-----HPPTWFLFLTPTLVVLTIPLSYYLFVKNT-VDEIVSVYIFLQKKWYFDELYDQIFIKPSKSFGIFLWKIDGLIIDKF-GISNLVKLFSFKAVKFQSGYIYQYAFIMLLGFSILLTLL-KME-----NNPLSPHIQIYRWHVSSLVSISHRITGIINILAITLICIFFIFFSFSEGSHELIKLFLQSFIGKFFILGITWSFSFQILSEIRHLIMDFGY-GFELKTTKITGLIVIFGSFILTVSIYLIGF
MVYLAVVLAPLIASIIAGLFGRQIGRSGAHWVTIIGVAIALAASAYAFYMHGGTF-YTWIASFEIGFLIDHLTVMMMVVVTAVSLMVHIYTIGYMHDDPGYQRFFSYISLFTFSMLMLVMSNNLLQLFFGWEAVGLVSYLLIGFWYKRESAIFANLKAFLVNRVGDFGFLLGIAAILMYADTLDYATFFERLPELAVEWSLVTVISILLFIGAMGKSAQVPLHVWLPDSMEGPTPISALIHAATMVTAGIFMVARFSPLFELSDAALSFILVIGAITALSMGLLGIVQNDIKRVIAYSTLSQLGYMTVALGVSAYSPALFHLMTHAFFKALLFLAAGSVIIAMHHEQDIRKMGGLAKKMPITFITFLIGALALIGFPGTAGFYSKESIIYAVEASTPGATFAYWAVFAGVFVTAFYTFRMFFLVFFGEPRMSQHVKETPKVVTVPLMLLAVPSLIIGFLVIEPMLYG----YFDDSLRVLATHG-AMAWAMFWVTSVVWMALAGVALAAIMYLAMP-PQLFARPKRVMEEGYGFDGFNNAVIAGGSRLLGRGLWQGDVRAIDGL-GSAAVVGYLARTWRLIQTGYLYHYAFVMILGLIGLLTWIGAMANAVATSRPVSLNLLKIRLPLPGIVSIMHRISGAFLFLLIPFLLYVLQMSLSSAEGFATVRSWFAAPVAKLALLIVFWAYLHHFFMGLRYLALDLDI-GVHLAQARLTAKLVLVVSIGLTLLIGVWLW
M--LAVPLAPLIGSAIAGLFGNVIGRKVSHTVTILGVFIALLISIQTLLAVGA-F-YTWLTVMEIGFMIDSLTAMMMCVVTFVSLMVHIYSVGYMREDEGYNRFFSYISLFTFSMLMLVMSNNFLQLFFGWEAVGLVSYLLIGFYYTKPTAIAANMKAFLVNRVGDFGFILGIGLLMAYAGSMNYQEVFAQKEALSTSWLLITTACVCLFIGAMGKSAQFPLHVWLPDSMEGPTPISALIHAATMVTAGIFMVARMSPLFELSDAALSFILVIGAITALFMGFLGMIQNDIKRVVAYSTLSQLGYMTVALGCSAYSVAVFHLMTHAFFKALLFLGAGSVIVGMHHDQDIRNMGGLRKYMPITWITSLVGSLALIGTPLFSGFYSKDSIIEAVAATNTGSGFAYFAVLASVFVTAFYSFRMYFLVFHGKERFGKHPHESPWVITLPLVLLAIPSALIGFIAIEPMLFG----FFKGVIFVNEAHH-AMPLQMALTSAPFWLALAGVVTAWYFYLVNE-PAMIKRVYALLENKYYLDKINQVVFADGARMIGSGFSRGDRALIDGF-GSAKVIGWLSTIVRKLQSGYIYHYAFVMILGVLGFMMVFNQMSEVTKTNRPEFRNIHNYRLPLAGLISILHRISGFLMFALLPVILYLLDQSLLSEGTFEYFKGITSNWFVKLVLLAVSWAFLHHFCAGIRHLFMDNHI-GIEKDSARKSAVIVFAVSLPLAGLVALKLF
M-EKIILFAPLLGAIIGGFGWRIIGEKNAQYLTTGLLMLAALLSWVVFFTFDGIQ-FRWIESTTWGIRVDRLTAIMFIVINTVSALVHLYSFGYMAHDENRARFFAYLSFFTFSMLMLVTSDNLVQMFFGWEGVGVASYLLIGFYFKKPSAGAASMKAFIVNRVGDFGFALGIFGLFYLTGSIDMDVVFAKAPELATEWNAANLLAFLLFVGAMGKSAQLFLHTWLPDAMEGPTPVSALIHAATMVTAGVFLVARMSPLFEYAPQAQTFIVYIGASTAFFAATVGLVQNDIKRVIAYSTCSQLGYMFVAVGVGAYGPAMFHLLTHAFFKAMLFLGAGSVIHAMHHEQDMRNYGGLRKKIPATYWAMMIGTLAITGVGIFAGFFSKDAIIESAYASG---GYAFWMLVIAALFTSFYSWRLIFLTFYGQARGDKHAHESPKVMLIPLAVLALGAVFSGMIWYGSFFGD-HNEFFGGAIFVAADNT-ILHVPNWVKLSPFIAMVIGFITAWVFYIRKP-PRKLAELYQFLLNKWYFDELYNAIFIKPTLALGRFLWQGDVKTIDG--GLALGIVPFTRLAGRLQSGFIFTYAFAMVLGVVVLITWMAHMADVNRGNRPLSPFMTYYRPQMTSMSSILVRITGNALIVAVLMIVWWLVAAAVSPECFATADAFLRSWFGDLVFLGSTWALWYHFGGGLRHLAWDFGY-CLNVETSEKLGWAMLIGATVLTFITMIVT-
MVYLAIPLAPLIGAIIAGLFGRVIGRAGAHWVTTGSVAIAFLLSAWVFKRLDGPF-YTWMSAFTIGFLIDRLSVLMMVVVTFVSLMVHVYTIGYMGHDTTYQRFFSYIALFTFSMLMLVMANNFLQLFFGWEAVGLVSYLLIGFYTYRESAIYANLKAFLVNRVGDFGFVLGIAAVYMYTGSLDYHVVFAQAPQLVEHWAVPTVIAILLFIGAMGKSAQVPLHVWLPDSMEGPTPISALIHAATMVTAGIFMVSRMSPIYELSPTALSLVLVIGAITAFFMGLIGIVQQDIKRVIAYSTLSQLGYMTAALGASAYAAGMFHLLTHAFFKALLFLAAGSVIMAMHHEQDIRKMGGLRRYMPVTYWTSLVGSLALIGFPGFSGFFSKDSIIEAVRDAHPGAGLAYWLLLLGVFVTALYTFRLFFLVFHGKERMDAHLHESPLVVTVPLILLAIPAFGAGYL-IHPLLFG----YFGNTIEVLPAHD-VLALAMMLTAAPFWLSIAGVAVAAYVYLYQP-ASEFKTIWKMLDERYGFDAFNDRVFAGGGRALGRLFWRGDAFVIDNL-GVARVIGWTSARVRHVQTGYLYHYSFAMIIGVLVLLSWFFRM-----NARPVYLDLLRIRLPLPGVISFAHRISGVLLFIGIPFALYLLELSLNGRAGFSRAHALLASPWLAPVLLLLVWSLCHHLLAGIRFLLMDIEI-AVDRRGSRLSAAWVGGSALVLACVLLLFYL
MIYLLIPLAPLLGALVAGLFGWAIGRRAAHTVTIGGVAVAFALSAYVLKYLGGSY-YTWLTVLNVGFLVDKLTAMMMCVVTFVSLMVHIYTIGYMEEDPGYQRFFSYISLFTFSMLMLVMANNFVQLFFGWEAVGLVSYLLIGFWFKRPTATFANLKAFLVNRVGDFGFLLGIGLVLAHFGTLDYAAVFAKAGELKHSWSLLTVTCILLFVGAMGKSAQFPLHVWLPDSMEGPTPISALIHAATMVTAGIFMVSRMSPLYELSDTALNFVLVIGAITALFMGFLGIIQNDIKRVVAYSTLSQLGYMTVALGASAYSVAVFHLMTHAFFKALLFLGAGSVIMGMHHDQDIRNMGGLRKYMKWTWLTSLIGSLALIGTPFFAGFYSKDSIIEAVAESHPGAGFAYFAVVAGVFVTAFYSFRMYFLVFHGKERWMQHPHESPWVVTLPLVLLAIPSVIIGAIAIKPMLYG----FFDGVIFINEAHP-ALWFGMVFKTLPLYLAAAGVAAAYLFYMVKP-PAACDRVKKLLEEKYYMDHLYINGFAALGRAIGTVLWKGDALLIDGL-GSAKVVGFFSSVVRRVQTGYIYHYAFAMILGALGLVTWWLHM----SKTRPKHLDLRVIKFPLPSIVSGLHRISGALLGLSIPFVLYALSGTLSSGERFDAFRACVGSPVTKLLLLLVLWAFLHHACAGIRFLMMDIHK-GVERETARLTAKIVMAVSLSLTVVIGVLVW
MICLAAVLAPLAGALLAGLGGRLIGRSGAHIVTILGVGISFGLSCYVFSLLGKVL-YTWLQSVSIGFLIDELTATMMLVVTFVSLMVHIYTIGYMHDDPGYQRFFSYISLFTFAMLMLVTANNFLQLFFGWEGVGLVSYLLIGFWYQKESAIFANLKAFLVNRVGDLGMILGIAAVLSLFGSLDFATIFAKAPELAREWSALTVICVLLFIGAMAKSAQVPLHVWLPDSMEGPTPISALIHAATMVTAGIFLVARMSPLFELSEAALNFVLFIGAMTAFFMGLLGLVQTDIKRVVAYSTLSQLGYMTVALGVSAYSAAIFHLGTHAFFKALLFLAAGSVIIGLHHEQDMRKMGGLWRHMPITALTAWIGTLALVGFPGFAGFYSKDAIIEAVAASSPAAGFAHFAVLGGVFVTSLYSFRLLFLVFHGKSRVDHHLHESPLVVTGPLVLLAIPSVLIGAPLIGPMLFG----YFGKAIQILPQHA-TLALAFAFTALPFWLMLAGAGTAAVFYLIKP-PAVVRSVQYILERKYFFDDVNQAVFAGGLRGLGGLLWRGDVALIDGL-GTARSIGRLAGALRHIQTGYLYHYAFAMIIGLAALLGMISFMGK----PRPLSPHLTVYRPLIGSYTSILHRAVSAALLGGLGFLAAWLLAIAQGGVLFDAFSALWGSIVGKVMLFGWTFCAFFYAAHWIRHFAWDMGY-GFELDTARLTGRLALFGSAAASVLVWLYIG
MILLLIPILPLIAATIVGLFGRKLPRHYAHVLTIAGVGLAFVLSAYVLNQTGF-L-YRWLTSFEVGFLIDNLTAMMMVVVTFVSLMVHIYTIGYMHEDPGYSRFFSYISLFTFSMLMLVMSNNFMQLFFGWEAVGLVSYLLIGFWYTRPTAIYANLKAFLVNRVGDFGFLLGIGMVLFHFGSLDYATVFEAAPRLAIDWSLMTVTCILLFVGAMGKSAQVPLHVWLPDSMEGPTPISALIHAATMVTAGIFMVARMSPLFELSTTALSTVMVIGAITALFMGFLGIIQNDIKRVVAYSTLSQLGYMTVALGASAYSVAIFHLMTHAFFKALLFLAAGSVIMGMHHDQDIRNMGNLKKYMPVTWITSLIGSLALIGTPFFAGFYSKDSIIEAVKFSHNGSGFAYFAVLAGVFVTAFYSFRLYFLVFHGREKWREHPHEPGWVVTAPLILLAIPSAIVGYVAIESMLFG----FFNQVIFVDNAHP-AMPAGMAFLTLPFALAASGVLISWFFYMKRP-PATIQRIYQVLENKYGFDSFNERFFAGGSRFIGSKLWQGDVQLIDGA-GTANLIAKISSKVRHLQSGLIYHYAFAMIIGVFLFLTFFINMIANPIKKRPKNLNLLTIRLPINAVVSIMHRASGVMLFLMLPAVLWVLQQSLASEAQYLTIASGLQHWAFKLILIGLAWAFFHHFFAGIRHLAMDVHW-MTSLQKARFSSRVVLGLVGVAVLVFAWCIW
MIYLLIPLAPLFGALVAGLFGWAISRRAAHCVTIGGVAVSFLLSAFVLKGIGVPF-YTWLTVFNVGFLVDSLTAMMMCVVTFVSLMVHLYTIGYMQEDPGYNRFFSYISLFTFSMLMLVMANNFVQLFFGWEAVGLVSYLLIGFWFKRPTATFANLKAFLVNRVGDFGFLLGIGLVLAYFGTLDYAAVFAQAPALKATWSLLTVTCILLFVGAMGKSAQFPLHVWLPDSMEGPTPISALIHAATMVTAGIFMVARMSPMFELSDTALSFILVIGAITALFMGFLGIIQNDIKRVVAYSTLSQLGYMTVALGASAYSVAVFHLMTHAFFKALLFLGAGSVIMGMHHDQDIRNMGGLRKYMPITWITSLLGSLALIGTPLFSGFYSKDSIIEAVAESHPGAGFAYFAVLAGVFITAFYSFRMYFLVFHGKERWMQHPHESPWVVTLPLVLLAIPSVLIGYFAIEPMLYG----FFDGVIFVDEAHP-AMPIAMALQTPVLWLAIAGVVLPYVFYMMVP-PAAIDRVRKLLEEKYYMDHLYINGFAAFGRVLGTVFWKGDVLLIDGL-GTAKVVGFFSRVTRRLQTGYIYHYAFAMILGALVLMTWWSQM----NKTRPKHLALWQIRFPLPAIVSGLHRISGALLVLAIPFVLYALEGSLSSAERFDAFRACIGHPVVKLGLLVVLWGLLHHACAGTRFLLMDIHK-GIDLPTARLSAKLVMAVSLVLTVVIGVVAW
M-EKIILFAPLVSALIAGFGWRYIGEKGAQYLTTGLLFLAAFLSWIIFFTFDGTR-LDWVQSVAWAIRLDRLTALMLIVVTTVSSVVHLYSIGYMDNDPAKPRFFAYLSFFTFTMLMLVTANNLLQMFFGWEGVGVASYLLIGFYYRKPSANAAAMKAFIVNRVGDFGFLLGIFGLFYLTDSISFDEIFTAAPKLATEWNAANLLAFLLFIGAMGKSAQLFLHTWLPDAMEGPTPVSALIHAATMVTAGVFLVCRMSPLMEFAPDATTFIVIIGATTAFFAATVGLVQNDIKRVIAYSTCSQLGYMFVAAGVGAYSAAMFHLFTHAFFKAMLFLGAGSVIHAMHHEQDMRNFGGLRKKIPMTYYAMLIGTLAITGVGVFAGFLSKDAIIESAWGAQGVGMYAFWMLVIAAFMTSFYSWRLMFMTFFGEARGDKHAHESPMVMLIPLGVLALGAVFSGMIWFGSFFGD-VNKFWGGALYVSPDNH-VVHAPKWVKVSPFIAMMLGLGLAYLFYIVNP-PVSLAKIYLFLLNKWYFDEIYDVLFVRSSKAIGRFFWKGDMKIIDG--GLAMGIIPFTRLAGRAQSGYLFHYALAMVLGLVVLITWMAEMADMKQSKRPLSPHLQIYRPQLNSITSILSRITGNALLVSFVLVVWWLFAASTGEEYFAVANGVLTSWLGQFVMVISLWGIWYHYLAGLRHLYFDSGR-GLDPVTADKLGWGCIIGSVVLTLLTCVIV-
MLYLTIVLAPLVGSIVAGFFGARIGRAGAHWVCILGVGISAALSLLVVARFGDPF-YTWAVSFEIGFLVDRLTALMMAVVTFVSLMVHIYTIGYMADDNSYQRFFSYISLFTFSMLMLVMSNNFLQLFFGWEAVGLVSYLLIGFWSTRESAIFANMKAFLVNRVGDFGFLLGIAAIAAYFGSLDYAEVFAAAPGLAV--SLLTLICILLFIGAMGKSAQMPLHVWLPDSMEGPTPISALIHAATMVTAGIFMVSRMSPLYELSEAALSFVLIIGATTAFLMGLVGLVQNDIKRVVAYSTLSQLGYMVAALGASAYAAGIFHLMTHAFFKALLFLAAGSVIIALHHNQDIRSMGGIRRYMPITWLTSLIGSLALIGFPGFSGFFSKDAIIEAVGASHFGATYAWVLLTVGVFVTALYSFRMYFLVFHGQPRMDEHLHESPWVVTVPLILLAIPSVFIGWYAVEPVLFG----WFDGAIHVAHGHD-TLQWAMILKAPPFYLAMGGLALAWLLQRRNP-DADLQRLATILENKYGFDDFNQRVFAGGSRGIGRVLWQGDRRIIDDG-GSARTVGLLAARVRHIQTGFLYHYAIAMIVGLIVLLTVFTLM----SAKRPVFLDLWRIKLPATGIVSILHRFSGLLMVVTVPVAAALLALSLSGADGFARAVAILDHWLAKTALVLLAWALAHHLFAGIRLLLLDIGI-GLDRPVARASAWTSTAAALAAVLIGGVILL
MVLLAVPLAPLAGSAIAGLFGNKIGRTASHTATILGVLIAFVISFQTLLAVGA-Y-YNWMTVLEVGFQIDSLTAMMMCVVTFVSLMVHIYTIGYMAEDEGYNRFFSYISLFTFSMLMLVMSNNFLQLFFGWEAVGLVSYLLIGFWYTRPSAIFANMKAFLVNRVGDFGFILGIGLLLAYAGSLNYGEVFAKKEELASDWRLITVACICLFIGAMGKSAQFPLHVWLPDSMEGPTPISALIHAATMVTAGIFMVARMSPLFELSDTALSFVLVIGSITALFMGFLGIIQNDIKRVVAYSTLSQLGYMTVALGASAYSVAVFHLMTHAFFKALLFLGAGAVIIGMHHDQDIRNMGGLRKYMPITWITSLLGSLALIGTPFFAGFYSKDSIIEAVQNTHAGAGFASFAVLAGVFVTAFYSFRMYFLVFHGEERFGKHPHEAPLVVTVPLMLLAIPSVVIGFIAIGPMLFG----FFKGVIFVNESHQ-AMAWAMAFTSLPFALMLAGVASAYYCYMVNP-PAWFYSTYTLLDNKYYMDKINEVVFARGTRVLGGGLWNGDRTLIDGL-GSAKVVGWFASVIRYFQSGYIYHYAFVMILGVLCFLIYFAKM----KASRPTFFNLTQIQLPVGACTSIAHRISGVLLALGTPFGIYLLDLSLRGPQGYAQAAALLERTGIKLLLVLFVWALTHHLLAGLRHLLSDIDI-GSELRPARASAWAVNCGAAFIALLSIGAVF
MLYLALVLAPLAGSIIAGLFRNQIGKAGAHWAAILGVGVSFVLSAYVFWLHQGVF-YTWMVVLHVGFLVDNLTAMMITVVTFVSLMVHIYTIGYMAHEEGYQRFFSYIALFTFSMLMLVMANNFLQLFFGWEAVGLVSYLLIGFYFKRETAIFANMKAFLVNRVGDFGFILGIAAVAMYFGSLDYTQVFDAAPGKASQWSLMTVICILLFIGAMGKSAQMPLHVWLPDSMEGPTPISALIHAATMVTAGIFMVARMSPLYELSETALSFVLVIGATTAFFMGVIGIVQNDIKRVIAYSTLSQLGYMIAALGASAYAAGLFHLMTHAFFKALLFLAAGSVIIGMHHDQDIRNMGGVRKYMKITWFTFLLGTLALIGFPGFSGFFSKDAIIEAVGESQLGSGYAHWLLVAGVFVTALYSFRLYFIVFHGKGPRDEHIKESPAVVTVPLILLAIPSVIIGWMTIEPMLFG----YFKGVLHVASAHD-TLQIGFVVMALPFWLAMGGLAVAFYVYMIKP-ARNLAILYGLLVRKYGFDELYQAVFAKGSLLLGKGLWVGDRTLIDGI-GSARSVGVLAQTLRWLQSGYLYHYAVAMILGLLGLVYWFIRMQ---PAHRPVFLNLMQIRLPVAAVMSIAHRAAGVLLFLAIPLIIGLLSLALSGDDGFVRATQLLQQPWSRLVLFLLLWALAHHFLAGIRYLLLDLHL-GVRAPYFRRTAWAVLGAAPVLALMLLWGLA
MIYLLIVLAPLFGAIAAGLFGRQLGRTGAHTATIAGVAVSFLLSLVVFWQHGGVY-YTWLVSFEVGFLIDNLTALMMLVVTFVSLMVHIYTIGYMREDPGYQRFFALISLFTFSMLMLVMANNFMQLFFGWEAVGLVSYLLIGFWFKRPTAIHANLKAFIVNRVGDFAFVLGIAAIVFYTGSLDYATVFGQAEGMSTEWSLLTVACILLFIGAMAKSAQVPLHVWLPDSMEGPTPISALIHAATMVTAGIFMVARMSPLYEFSVTALSFVLIIGAVTAFFMGLVGLVQNDIKRVVAYSTLSQLGYMTVALGASAYAAGIFHLMTHAFFKALLFLAAGSVIMAMHHEQDIRRMGGLRKYMPITYATALIGSLALIGFPGLAGFFSKDGIIEAVSLSEPGAGIAYVLILLGVFVTALYTFRMFFLVFHGEERFRHHPKESPWVVTVPLILLAIPSVLAGYF-VGPLLFG----FFAGVIHVDETRD-VLVTGFILAMPPFWLAMAGLATAWYVYMKRP-ADSARRAYNLLNRSYGFDQFNEAVFAKGTQRLGQWLWRGDTLLIDTT-GSARTVGWLSRQVRQVQTGYVYHYAFAMIIGLLVLIMAFAFMPN---DNRPLSPHLQVYRPQMTSVLSILHRITGVILSVASLILVYWLAALAAGPEAFARAEALLHGWIGIAILIPVTLALFYHLCAGIRHLVWDAGV-ALTIKGVYVTGWTALATTLLLTLIFWVVV-
MILLIIALAPLAGAVLAGFLGRVIGRAGSHTVTILGVAISCALSFYVLYQLGGNY-YTWFEIASVGFMIDRLSAMMMVVVTFVSLMVHIYTIGYMADDDGYTRFFSYIALFTFAMLMLVMSNNFMQLFFGWEGVGLVSYLLIGFYFKRPSATFANLKAFLVNRVGDFGFVLGIGAVLYFLGTLDYQTAFDAAPTLVHAWSAATVIGILLFIGAMGKSAQVPLHVWLPDSMEGPTPISALIHAATMVTAGIFMVARMSPIFELSSTALSFIMVIGATGALFTGMIGIVQNDIKRVVAYSTLSQLGYMTVALGVSAYAGAVYHLMTHAFFKALLFLGAGSVIIAMHHEQDMRHMGGLRKYMPITYITMWVGSLALCGVPFFSGFYSKDAIIEAAGESHWGAHYAYICVLLGALVTALYTFRQMHLTFHGKERFKVHPKESPWVVTVPLVLLAIPSLLIGFFTVGPMLFG----WFGKAIHVSEAHN-VLALTMAFTQTPFWLVVAGFAITTYVYIFNP-AGRIQRVYVVLDRKFWVDEVYLAIFARGGVKLGRLFWKGDTAVIDG--GSASLVQRIAAGMRRLQSGYLYHYAFAMILGLILLLGGFHVMAQ---SGRPLSPHLGIYRWQVQMVTSILHRATGIALVAGALLVLWGLTALAAGPDAWSCFTGFTGSVFGLILLLGWTWALMFHLCNGVRHLLQDAGM-GYEIPQFVRSSWLAVVVSLLLTVAIWAYLL
MLYLLVPLAPLFGAAIAGLFCRVIPRWVAHSVTILGVAVALVASWVIFKDVGN-F-YTWATSMEIGFQIDKLTVMMMMVVTSVSLMVHVYTIGYMAEDPGYNRFFSYISLFTFSMLMLVMSNNFVQLFFGWEAVGLVSYLLIGFWFKRPTAVYANLKAFLVNRVGDFGFLLGIGLIAAYAGTLNYAEVFAKREELVTGWPLLTAACIGLFIGAMGKSAQVPLHVWLPDSMEGPTPISALIHAATMVTAGIFMVTRMSPLFELSETALSFVLVIGATTALFMGFLGIIQNDIKRVVAYSTLSQLGYMTVALGVSAYSAAVFHLMTHAFFKALLFLGAGSVIMGMHHDQDMRNMGGLWKYMPLTWITSLIGSLALIGVPFLSGFYSKDSIIEAVHFSNPGAGYAYFCVVAGVFITAFYSFRMYFRVFHGPENFGKHPHESPWVVWLPLVLLAVPSMFIGYYTIQPMLFG----WFAGIVTVLPQHD-VLAAGMAFTALPFWLALGGVVLAWVMYILVP-PGRIAPITKVLENKYFFDRFNEIVFAGGARLLGRGLWAGDRTIIDGV-GSASAVGAVARLARGIQTGYIYRYAFAMVIGVCLLLVWRFKMANTASKTRPKFLHLTEIRLPLPGIVSILHRVSGAGLFLCLPLLLWLFAASLGSPESFESFSAVVGHPLAKIFLLGLMWAYLHHFCAGIRFLLLDMHK-GLELATARKSSVAVLAVSLTLTVILGVKLW
M-ETIILFGPLIGALICGFGWKFIGEQAGCVIATGLLFLSALLSWIVFLTFDGTE-MRWIQSTSWAIRVDRLTTIMLIVVTTVSSLVHLYSFGYMAHDEHKARFFAYLSFFTFTMLMLVTADNLVQMFFGWEGVGVASYLLIGFYYKKPSANAAAIKAFVVNRVGDFAFLLGIFGLYLLADSINFDDIFAAMPQIATEWNAANLLATLLFIGAMGKSAQLFLHTWLPDAMEGPTPVSALIHAATMVTAGVFLVCRMSPLIEFAPEAKNFIVIIGATTAFFAATVGLVQNDIKRVIAYSTCSQLGYMFVAAGVGVYSVAMFHLLTHAFFKAMLFLGAGSVIHAMHHEQDMRNYGNLRKKIPYTFWAMMIGTLAITGVGIFAGFLSKDAIIESAWGGG---GYAFWLLVIAAVFTSFYSWRLMFMTFFGTERGDKHAHESPKTMLIPLGVLAIGAVFSGMVFFKPFFGD-VEKFFGGAIYMAPDNH-TMHAPAWVKVAPFIAMLLGLFTSWMFYIKNP-PGRLAALYQFLLNKWYFDEIYDVIFVRPAKWLGNFLWTGDGRVIDG--GLAMGAVPLTRLAGRAQSGFMFHYAFAMVIGVVLIITWFAEMADVNRGKRPLSPHISIYRPQWTSITSILTRLTGNALIVASVLVVWWLLAASYGEDYFNTANGFVTGWFGDLIMFGSLWAVWYHYLAGLRHLYWDSGR-GLELDAAKRLAYGVVIGSFVLTIITAVIL-
M-ETIILFAPLVGALICGFGYKWIGETLAMWVATGFLFLAAILSWVVFVTFDAAHDLRWIESTDWAIRMDALTATMLIVVTTVSALVHLYSFGYMDHDPQKPRFFAYLSFFTFAMLMLVTADNLIQMFFGWEGVGVASYLLIGFYWRKPSASAAAMKAFVVNRVGDFGFALGIFGIFLLTDSVEFAVIFEKMPELASDWNAANLIAFLLFIGAMGKSAQLLLHTWLPDAMEGPTPVSALIHAATMVTAGVFLVCRMSPLMEFAPQAMEFVVFLGATTAFFAATVGLVQNDIKRVIAYSTCSQLGYMFVAAGLGVYSVAMFHLLTHAFFKAMLFLGAGSVIHAMHHEQDMRNYGGLRKKIPLTFWAMMIGTLAITGVGIFAGFVSKDAIIESAYAGT--GGYAFWMLVVAALFTSFYSWRLMFMTFYGTPRGDKHAHESPLVMTAPLGILAIGAVFAGMVFYGPYFGS-VDKFFGGGIYIGDDNT-MIVVPKWVKVSPFIAMLLGFAAAWVGYIKRP-PKAWAELYLFLLNKWYFDELYDAAFVKPAQAIGRFLWKGDEATIDG--GLAMGIIPITRLAGRAQSGYLFHYAFAMVIGIVVLVTYMAKMADVKKVERPLSPHLQVYRPQLTSISSILVRITGIALLGLSTLVVAWFLAAASSETAFAAMDGFLRSWFGSLIMLGGVWAFVYHMLGRLRHLLWDFGY-CVDVPTSEKLAIGMLGLSTLVTLIVALV--
MLYLIVPFAPLVGAILAGFFGKQIGRTGAHTVTIAGVAISLIASIMVFMDVGN-F-YEWAAVFEVGFLIDTLTATMMLVVTSVSLMVHIYTIGYMEEDDGYQRFFSYISLFTFSMLMLVMSNNFLQLFFGWEAVGLVSYLLIGFWYKKQSAIYANLKAFLVNRVGDFGFILGIGLVMAATGSMNYAEVFAQADSLVTDWPLLAVACICLFIGAMGKSAQFPLHVWLPDSMEGPTPISALIHAATMVTAGIFMVSRMSPLFELSDIALNFVLVIGSITALFMGFLGIIQNDIKRVVAYSTLSQLGYMTVALGVSAYPVAIFHLMTHAFFKALLFLGAGSVIIGMHHNQDIRYMGGLWKYMPITWITSLLGSLALIGTPFFSGFYSKDSIIEAVHFSNPAADFAYFAVVAGVFITAFYSFRMYFLVFHGKERFHDHPHESRWVVTLPLILLAIPSVIIGYIAVEPMLHG----FFEGVITINPEHG-AMAAAMGLQTAPFWLALAGVVAAAVCYLWVP-PAAFMKVHTLLDNKYYMDKFNEVVFAGGARGLGEALWKGDRMLIDGL-GSAKLVGLISGVVRFAQSGFIYHYAFAMILGVLAMIITFLKMSNTVAKKRPVYRNIHKYRLPLAGKLSILHRVSGAVLFLALPVILPLFDKSITSELTFLEMQSLVSSPLVKIVLLGLIWSYLHHFAAGIRYLVLDMHV-GTEKYAASKSAGIVFAVSLSLTALFGLKLF
M-ESFILFAPLFGALVAGFGWRVIGEKGAQWLTTGLLFWSCFLSWIVFIGLDAVK-LDFIQSTAWSIRVDRLTAIMLIVVTSVSALVHLYSMGYMAHDENKARFFAYLSFFTFTMLMLVTADNLLQMFFGWEGVGVASYLLIGFYYKKPSANAAAMKAFVVNRVGDFGFLLGIFGIYMLTDSIKFDDIFAAAPALARDWNAANLLAFLLFIGAMGKSAQLFLHTWLPDAMEGPTPVSALIHAATMVTAGVFLVSRMSPLMEYAGDTKAFIVFLGASTAFVAATIGLVQNDIKRVIAYSTMSQLGYMFVAAGVGVYSVAMFHLFTHAFFKAMLFLGAGSVIHAMHHEQDMRNYGGLRKKIPYTFWAMMIGTLAITGVGIFAGFLSKDAVIESAYAGT--GGYGFWMLVVAAALTSFYSWRLIFLTFYGEPRGNKHAHESPMVMLIPLGVLSLGAIFAGMIWYGSFFGD-VNKFYGGAIFTHPDNH-VMYVPTWVKVSPFIAMLSGLVMALWFYIWNP-PAKWAELYLFLLNKWYFDEIYNFIFVRPAQALGRFLWKGDGDVIDG--GLAMGIVPVTKLAGRAQSGYIFTYALAMVLGIVVLITWMAHMADVKRIERPLSPHLTIYRPQMTSVSSIMVRITGIALIPITAIVVWWLLAAATSETAFAFIDGLMRSWLGDLFLIAASWAAYYHMLGRLRHVIWDFGY-GLEINVALKLGAGMFIGATVLTILTALIV-
MLYLLIPLLPLFGAIVAGLFGRFVGRAGAHWVTILGVAAACVGSFYVLYDQGGAY-YTWLTVVSVGFLVDKLTAMMMVVVTFVSLMVHIYTIGYMEEDPGYQRFFSYISLFTFSMLMLVMANNFVQLFFGWEAVGLVSYLLIGFWFKRPTAIFANLKAFLVNRVGDFGFLLGIGLVLAHFGSFYYADVFASAPAMKVQWSLLSVACILLFIGAMGKSAQFPLHVWLPDSMEGPTPISALIHAATMVTAGIFMVARMSPLFELSDTALNFIMIIGSITALFMGFLGIIQNDIKRVVAYSTLSQLGYMTVALGASAYSVAVFHLMTHAFFKALLFLAAGAVIMAMHHDQDIRRMGGLKKYMPTIYWTSLFGSLALIGTPFLSGFYSKDSIILAVGASQPAAGWAYFAVLTGVFVTAFYSFRMFFLVFHGEERFGKHPHSPGLVVTGPLVALAIPSLVIGFIAIGPMLAG----FFKNVIFVNEAHP-AMALGMGFMTLPFWLALGGVVTAWFFYLKKP-PAAIQALNTLLENKYYMDHLYIQGFATFGRKLGKVFWKGDTVLIDGL-GAAKLVGVFAGLVRRVQTGYIYHYAFAMIIGALLLLTWWTQM----AKTRPKHLDLPKIRLPIPGIVSILHRVSGALMFLAIPVVFWLLAGSLSSEAQFEAYRGFVSHPIIKLGLLVLLWAYLHHACAGIRFLLLDIHK-GLELSTARATAKAVIVVSLALTAIIGGVLW
MLLLAVPLAPLVGSAIAGFLGNVVGRKVSHTATILGVLIAAIISLQTLFAVGA-Y-YTWMTVLEIGFLVDSLTALMMCVVTSVSLMVHIYTIGYMKDDEGYNRFFSYISLFTFSMLMLVMSNNFLQLFFGWEAVGLVSYLLIGFWYTRPTAIKANMKAFLVNRVGDFGFILGIGLLLAYAGSMNYTEVFAKRADLATDWMLLTVACICLFVGAMGKSAQFPLHVWLPDSMEGPTPISALIHAATMVTAGIFMVTRMSPLFELSDTALSVILVIGAITALFMGFLGTIQTDIKRVVAYSTLSQLGYMTVALGASAYSVAVFHLMTHAFFKALLFLGAGSVIIGMHHDQDMRNMGGLRKYMPITWITSLLGSLALIGTPFFSGFYSKDSIIEAAAESHAGSGFAYFAVLASVFVTAFYSFRMYFLVFHGQERFGKHPHESPLVVTLPLILLAIPSVIVGFFAISPMLYG----FFKGVIFFGENHK-VMPVGMVFSTAPLWLAIAGVVTAYYCYMVNP-PAWFKQIYTILDNKYYMDKFNEVVFAGGARLLGGGLSSGDRAIIDGL-GSAKVVGWFAKFTRLWQSGYIYHYAFVMIIGVLGFLVWFAKMSEAAKPPRPQFRNINGYRMPLAALVSIMHRVSGLFLFLMLPFILHLLDNSLLSEGTFEYLKGFASNWFVKLVILALSWAYLHHFCAGIRHLIMDNHI-GLDKDSARKSSTGVLVVSIALVILVALKLF
MLLLAIALAPLLGSVLAGLFGRQVTRAGAHGITIALVAFSALASLYVLWQVHDYF-YTWTLIIEIGFLVDSLTATMMVVVTSVSLMVHIYTIGYMVDDPGYQRFFSYISLFTFSMLMLVMANNMLLLFFGWEAVGLVSYLLIGFWYERPTAIFANMKAFIVNRVGDFGFILGIGLLFAYTGSLNYDQVFDSASILSTDWSLVTVAAICLFIGAMGKSAQVPLHAWLPDSMEGPTPISALIHAATMVTAGIFMVARFSPIFELSNTALSLVIVVGAIGALFLGLLGLIQNDIKRVVAYSTLSQLGYMTVALGASAYSVAVFHLMTHAFFKALLFLGAGSVIIGMHHNQDIRYMGGIRKYMPITWITFLLGTLALVGTPFFSGYYSKEHIIEAAGAANWGANFAYYCVLIGVFVTSLYSFRLYFLVFHGKERYED-PKESPWVVTVPLVVLAIPSVLIGAWVIEPMLFG----FFKNVIYVDAAHP-AMWLEYGFMTLPFWLVVAGFVVALFLYVVSP-PGKIYHINRILENKYYVDWVYENVFARGARALGQGFWKGDKGVIDGF-GSTKAVALIASLSRKLQSGYVYHYAFSMLVGIIVLISFFVRMSENQKKPYREFRNVSDFKQPLAARVSILHRVSGAFLFLALPIVVPLFAASVASPGSFAELGSGFGGFLLKLILLVLLWGFMHHLCAGVRFLTLDFGR-GLEKAEAHKSARLVVIVSLVLTCIFAIKML
MAAKFIVFLPLVGFLIAGMFGRTIGDRVSQVLTSSLVTIGAILSWLVFVDVAGKF-LDWVKSFAWALQVDTLTAVMLVVVNTVSALVHWYSMGYMEEDPDKPRFFAYLSLFTFAMLMLVTSDNLVQMFFGWEGVGLASYLLIGFWFKKPSANAAAIKAFVVNRVGDFGFALGIYAVFLLTGSVQFDVIFSTIGNYEHEYHAITVVCLLLFVGAMGKSAQLGLHTWLPDAMEGPTPVSALIHAATMVTAGVFLVARFSPVFEYSAYALEVVAIVGATTAFFAASVGLVQNDIKRVIAYSTCSQLGYMFFALGVGAYGGAIFHLFTHAFFKALLFLGAGSVIHALHHEQDMRKMGGLFKKIPITATVMTIGTLAITGFPLLSGYYSKDLIIQAAFASDSVAQYAFVMGVAAALMTSFYSWRLVWMTFFGETRAKQAAHEGPITIMGPLLILATGAVFAGAVFSSYFVGD-RVAFWNGALVTQM-GD-VMSVPMGVTLAPFVVMVLGFFISMMFYAPRITPQRTATLYAFLLSKWYWDELYDFLFVRPAFWLGRVFWKGDEQTIDGF-GVSSTVALVAAKARKLQTGYVYHYAFAMIIGLAVVVTWFAHMAQV---KRPLSPHLQVYRWGWHMAASIINRATGVALAFGSILLTWWLVAMATGHDYFDQVQGYAGSIIGRLVLFGITFALMQHLAGGIRHLFMDAGK-LYELKANTSSARLTFVFSIVMTIVIWVAAM
M-TSIILFAPLLGALIAGFGWRIIGEKGAQYLTTGLLLLAALLSWITFLSFNGTQ-LRWIDSTSWGIRLDRLTCIMLIVVNTVSALVHIYSLGYMAHDENRARFFAYLSFFTFAMLMLVTSDNLVQMFFGWEGVGVASYLLIGFYYKKPSANAAAMKAFVVNRVGDFGFALGIFGLFFLTDSIKFDDIFAAAPSIATDWNAANLLALLLFIGAMGKSAQLLLHTWLPDAMEGPTPVSALIHAATMVTAGVFLVCRMSPLMEYAPQTKQFIVYLGATTAFFAATVGLVQNDIKRVIAYSTCSQLGYMFVAAGSGVYGVAMFHLLTHAFFKAMLFLGAGSVIHAMHHEQDMRNYGGLRKKIPFTFWMMVIGTLAITGVGIFAGFLSKDAIIESAFAGG--GSYAFWMLVVAALFTSFYSWRLIFMTFFGEARGDHHAHESPMVMLVPMGVLALGAIFSGMLWYNSFFGD-MNAFFGGAIFMAADNT-VIHSPAWVKVSPFVAMLIGLGLAYLMYIVNP-PARLAKLYKFLLNKWYFDELYNFIFIRPALALGRFLWKGDTATIDG--GLAMGIVPFTRLAGRAQSGYLFTYAFAMVLGIAILITWMAEMADAKTGNRPLSPHLTIYRKQWTAVTSILTRITGNALIVASLMFVWWILAASSGPESFATANGFVTSWFGDLVLFGSLWAAWYHFCAGLRHLVWDAGY-MLDVEQGELLGKIAVGASLVLTILTAIIL-
M-ESIILFAPLLGSLIAGFGWKLTGIRGAKWISTGLLFLACAFSWIVFFTHGPTQ-ARWISSTSWSIRLDRLTSIMLIVVTTVSALVHLYSFGYMAHDENQPRFFAYLSFFTFAMLMLVTSDNLVQMFFGWEGVGVASYLLIGFYYRKPSANAAAMKAFVVNRIGDFGFALGIFALFFLVDSIKLDDIFAASPDLAREWNAAEVVAVLLFVGAMGKSAQLILHTWLPDAMEGPTPVSALIHAATMVTAGVFLVCRMSPIMEFAPNATAFVTFLGAATAFFAATVGLVQNDIKRVIAYSTCSQLGYMFVAAGVGVYSVAMFHLFTHAFFKAMLFLGAGSVIHGMHHEQDMRNYGGLRKKMPYTFWAMLIGTLAITGVGIFAGFASKDAVIESAYVGS--GGFAFWALVVAALFTSFYSWRLMFLTFWGKPRGDKHAHESPNVMLVPLGVLALGAVFAGAIWYGSFFGK-VVKFFGAAIYIAPENT-VLYVPTWVKLSPFVAMLIGLGVAYWFYIVNP-PRQLAELYLFLLNKWYFDEIYDFLFVQPAKALGRLLWKGDRDVIDG--GVAMGIVPFTRLAGRAQSGYIFTYAFAMVIGIAIFITWMAQMPDVNRGNRPLSPFMQYYRPQLTSVTSILTRITGNALLIGALMVIWWLLAAATSEEYFRTANAVLTSGFGDLVLFGSLWALWYHTLAGIRHLVWDNAQ-MLELERAEKLGWGVVFGSVILTIVTVIII-
M-ATIILFAPLIGALICGFGWRLFGEFAGQVISTSLVFLAAILSWVIFLGPIDTQ-LRWIESTDWGIRLDRLTAIMLVVITTVSALVHLYSFGYMAHDDNKARFFAYLSFFTFSMLMLVTADNLVQMFFGWEGVGVASYLLIGFYYRKPTANAAAMKAFVVNRVGDFGFALGIFALFFLSGSIKLDDIFAFAPQLAGEWNAANLIGVLLFIGAMGKSAQLFLHTWLPDAMEGPTPVSALIHAATMVTAGVFLVCRMSPVFEYAPQALAFITVLGATTAFVAATIGLVQNDIKRVIAYSTMSQLGYMFVAAGVGAYPVAMFHLFTHAFFKAMLFLGAGSVIHAMHHEQDMRNYGGLRKKIPVTFWAMMIGTLAITGVGIFAGFLSKDAVIESAFVGS---SFAFWTLVVAALMTSFYSWRLMFMTFFGTARGDHHAHEPGKTMLIPLGVLALGAVFSGMVWYNSFFGD-VHSWFGGAIFFGPDNN-ILDVPKWVKVSPFIAMILGFALAWKFYIRSP-PGKLAALYLFLLNKWYFDELYDLIFVRTSKWLGKVLWKGDGAVIDG--GIAMGIIPLTRLAGRAQSGYVFHYAFAMVLGIVVLVTWMAQMAETKRIIRPLSPHLQIYRPQLTAITSILTRITGNGLIVGTILAVWWLLAAATSPEYFAFANAVATSWFGDLVFTASLWAICYHYLAGLRHLYFDSGK-GLDIPTAEKLGWACIIGSVVLTVLTIILVQ
MVYLAITLAPLIGAATVGLFGRRLGRQRSHRVTIAAVSLSCLLSLFVLSRFGEPY-YTWAVAMEIGFLIDPLSALMMAVVTFVSLMVHIYTIGYMHDDAGYQRFFSYINLFTFAMLMLVMANNFLQLFFGWEAVGLVSYLLIGFWFTRESAVFASLKAFLVNRIGDIGFLLGIALLLAYFGSLDYQQVFAAAQAQPLNWSVITFACILLFVGAMGKSAQIPLHVWLPDSMEGPTPISALIHAATMVTAGIFMVARMSPLFELSDTALSVVLIFGALTAFLMGLVGLVQNDIKRVIAYSTLSQLGYMFVALGASAYAVGIFHLMTHAFFKALLFLAAGAVIVALHHEQDMRKMGNLRRYLPITHLTMLMGTLALVAAPLFSGYYSKDLIIEAVHEAHGGATLAYWLVLLSVYVTALYSFRLYFLVFWGKERIDPHMAHLPRAMEWPLILLAIPSVVIGYLTVEPLVFG----FFGQALFVAEPHD-VLSWSFAVAGPALYLALAGFLSAWFFYMVRP-LPSIRDLYTILARKYGFDELYIDGIAASSRSVARLLWQGDARLIDGM-GTARTIGRFAAMIRGLQTGYLYHYAFVMILGLLVLLTWFFVMDS---DDRPLSPHLQIYRFPTTVITSITHRITGALLALGTLGVTYWLIALASGPQVYAAARAFFGNGFVQLILFFWTYALFYHLCNGIRHLGWAIDY-GFELERARKSAVAVFVAAGILTVITWLFA-
MTLLAVPLAPLVGSALAGILGNLIGRRASHSLTILGVLVAFIISAMTLKSVGA-F-YEWMVVMEIGFLVDGLTAMMMCVVTFVSLMVHLYTIGYMEEDAGYNRFFAYISLFTFSMLMLVMSNNLLQLFFGWEAVGLVSYLLIGFWFNKPTAIFANMKAFLVNRVGDFGFILGIGLIVAYAGTLNYTEVFAKAGALGTDWMLITVICICLFIGAMGKSAQFPLHVWLPDSMEGPTPISALIHAATMVTAGIFMVSRMSPLFELSDTALNFIMVIGAITALFMGFLGIIQNDIKRVVAYSTLSQLGYMTVALGASAYSVAVFHLMTHAFFKALLFLAAGSVIMGLHHNQDIRWMGGVRKYMPITWITSLLGTLALIGTPLFAGFYSKDAIIEAVHFSNPAAGFAHFAVLAGVFVTSFYSFRLYFLVFHGKERYDQHPHETPWVVTVPLLLLAIPSVVIGFMTIQPMLFG----FLKDAITINAAHP-AVPLAMAFSTAPFWLALAGAVTAWYMYLVNP-PATIGRIITILENKYYMDWFNENVLARGARALGTGLWKGDQGVIETG-ASWKIVGGFSSVVRGFQSGYLYHYALLMIVGVFLFMTYFAKMKIP-RSSRPVFLNPMQIQMPVGAWTSIGHRVTGILLAVGVPVSVYLLDRSLRSEQAFADVSAMFELMPVKGVAVILLWALSHHLLAGVRHLLSDFNL-GSPLRAARRSAWFVNLGGVAVALLAAGVLL
M-EKIILFAPLIGSLIGGFGWRFIGEKGAQYVTTGLLFLACLLSWVVFLGHDGTH-LDFIQSTAWSIRLDRLTAIMLIVVTTVSALVHLYSFGYMAHDENKARFFAYLSFFTFAMLMLVTADNLVQMFFGWEGVGVASYLLIGFYYRKPSANAAAIKAFVVNRVGDFGFALGIAGLFFMTESINFNDIFAAAPALATDWNAANLLAFLLFVGAMGKSAQLFLHTWLPDAMEGPTPVSALIHAATMVTAGVFLVCRMSPLMEYAPEATAFITFLGATTAFVAATIGLVQNDIKRVIAYSTMSQLGYMFVAAGVGVYSAAMFHLFTHAFFKAMLFLGAGSVIHAMHHEQDMRNYGGLRKKIPYTFGAMMIGTLAITGVGIFAGFLSKDAIIESAFAGT--GGYAFWMLVIAALFTSFYSWRLIFLTFYGTPRGDKHAHESPMTMLIPLGVLALGAIFSGMLWYGSFFGD-VNKFYGGAIFMGPDNH-VMHAPKWVKVSPFIAMVIGFITAMWFYIWNP-PKWLAELYLFLLNKWYFDEIYDYLFVRPAKALGRFLWKGDGNVIDG--GVAMGIVPFTRLAGRAQSGYIFTYAFAMVIGLVVLITWMAHMADVNRGNRPLSPHLQVYRPQVTSVTSIFARITGVALLGATILVVWWFLAAASGPEYFNFVNGLMTSWFGDLVMFAALWAVCYHFLSGLRHLYWDAGR-GFEVAFAEKMAWGVIFGSVILAVLVALVL-
M-TTIILFAPLLGALICGFGWRILGEAAAQWTATALLFLAAALSWVVFLTFDGTQ-AAWIESTDWAIRLDRLTAIMLIVVTTVSALVHLYSFGYMAHDDNRPRFFAYLSFFTFAMLMLVTADNLLQLFFGWEGVGVASYLLIGFYFRKPSANAAAIKAFVVNRVGDFAFLLGIFAIYFMVDSIQFSTVLASGPALARDWNAAEVIAVLLFIGAMGKSAQLFLHTWLPDAMEGPTPVSALIHAATMVTAGVFLVCRMSPIMEFAPNALVFVTFIGATTAFFAATVGLVQTDIKRVIAYSTCSQLGYMFVAAGVGVYSAAMFHLFTHAFFKAMLFLGAGSVIHGMHHEQDMRNYGGLRHKMPWTFWAMMIGTLAITGVGIFAGFLSKDAIIESAWGAHGIGLYAFWMLVISALFTSFYSWRLMFLTFFGKPRGDRHAHESPPVMLVPLGVLAVGAVLAGMIWYNPFFGD-VETFFGGAIYMGAENH-VLHAPVLVKVSAFIAMLIGFVAAWVAYVWRV-PGQIVAAYRFLLNKWYFDEVYDAVFVRPARRLGAFLWRGDGDVIDG--GVALGIIPITRLAGRAQSGYIFHYAFAMVLGIAILVTWMARMADVNRGNRPLSPHLSIYRPQLNSITSIMTRITGIGLVVGALLLTWWLIAAATGPEAFANADAFLTSWFGDLVMFLSLWALWYHFLAGLRHLYWDSGA-GFDLKTVNILGWGVVGGSILLTIVTAIVI-
MIYLLIVLAPLIGAIIAGLMGSRIGRAGAHWITSGGVGLSMLLSVYVLLQFGTVY-YTWMVSMEIGFLVDQLTAMMMVVVTFVSFCVHIYTIGYMAHDNSYQRFFSYISLFTFSMLMLVMSNNFLQLFFGWEAVGLVSYLLIGFWSVRETAVFANLKAFLVNRVGDFGFLLGIAAIAMYTNSLDYTEVFKAAPQLATAWSLMTVICICLFIGAMGKSAQVPLHVWLPDSMEGPTPISALIHAATMVTAGIFMVARMSPLYELSETALTFVLVIGATTALFTGLIGVVQNDIKRVVAYSTLSQLGYMMVALGVSAYAAGVFHLMTHAFFKALLFLAAGSVIIGMHHDQDIRNMGGVRKYMKITWITALIGSLALIGLPGSSGFFSKDAIIEAVHHSTAGSGYAYFAVVAGVFITALYSFRMYFLVFHGNGPRDEHLRESPKVVTIPLILLAIPSLFIGMFTVREMVFG----WFKDVIFVLPEHN-TLTWAFFIFGLPTLLAASGVAVAFVFYMVKP-ASAWKKIYQILDKKYGFDEAYQAIFAGGSRGLGKLFWNGDRRLIDGL-GSARSVGLFAGWVRNIQTGYLFHYAIAMILGLLVLLTWFIAMT---IKNRPVYLDLTQFRFPIAAIMSVGHRASGVLMILAIPFLAYTLDLSLSGPEGFAEAKAIMDSLFIKLVLFVVLWAMLHHLLAGIRYLLLDFHI-GVEKEIETRSAQVVMVAAPVLAVLIG-LIL
MLLLIVPLAPLAGSLIAGLFGNLIGRKASHSVTILGVLIAFILSLHTMSLVGA-F-YTWMTVLEVGFLIDSLTAMMMCVVTFVSLMVHIYTIGYMEEDEGYNRFFSYISLFTFAMLMLVMSNNFLQLFFGWEAVGLVSYLLIGFWYTKPTAVVANMKAFLVNRIGDFGFILGIGLLLAYAGSMDYAEVFAKKDELATDWMLLTVACICLFIGAMGKSAQFPLHVWLPDSMEGPTPISALIHAATMVTAGIFMVARMSPLFELSDTALSFILIIGSITALFMGFLGIIQNDIKRVVAYSTLSQLGYMTVALGASAYSVAVFHLMTHAFFKALLFLAAGSVIIGMHHDQDIRNMGGLRKYMKITWITSLLGSLALIGTPLFSGFYSKDSIIEAVHATHAGAGFANFAVLAGVFVTAFYSFRMYFLVFHGEERFGKHPHESPWVVTLPLILLAIPSVVIGYFAIEPMLHG----FFKGVITVDPKHG-GMAMAMALQTAPFWLALAGVASAYYCYMINP-PAWFFKLYTLLDNKYYMDKFNEVVIARGARVLGGGFSNGDKTLIDGL-GSAKLVGWFSGIVRTLQTGYIYHYAFVMILGVLGFLIYFAQMSDSLKTGKPQFRNINHYRMPLAAIVSIMHRISGALIFLLLPVILLLLDKSLMSEISFEHFKGIASHWFVKLIILALVWAYLHHFCAGIRHLFADVHV-GVDKVKGRKSAVIVLAISLPLTALVALKLF
M-ETIILFAPLVGAIVAGFGWRFIGEQIACYFATGMLFFTALLSWIVFLSFDGTE-LRWIQSTSWAIRLDRLTAIMLIVITSVSSLVHLYSLGYMAHDENKARFFAYLSLFTFAMLMLVTASNLVQMFFGWEGVGLASYLLIGFYFRKPSANAAAMKAFVVNRVGDFGFALGIFALFMLTDSINFNDIFANAETISQDWNAAEIIAFLLFIGAMGKSAQLLLHTWLPDAMEGPTPVSALIHAATMVTAGVFLVCRMSPIMEFAPNATTFITFLGGTTAFFAATIGLVQTDIKRVIAYSTCSQLGYMFVAAGVGAYGPAMFHLFTHAFFKAMLFLGAGSVIHAMHHEQDMMNYGGLRKKIPMTFYAMMIGTLAITGVGIFAGFLSKDAIIESAFAGG---MYAFWMLVIAAAFTSFYSWRLIFLTFYGKPRGDKHAHESPMVMLVPLGVLSLGAVFAGMLWYNSFFGH-VGKFFGGAIYIGADNT-VLAVPAWVKVSPFVAMLGGLLMAVWFYLINP-PGRLAALYQFLLNKWYFDEIYDFIFVQPAKAIGRFFWKGDGTVIDG--GLAMGIIPFTRLAGRAQSGYIFGYAFAMVLGIAVLITWMANMAEKSKGERPLSPFMPYYRPQLTSMSSILTRITGNALIVSTLLVVWWLFAAATSESYFNFANAILTSFVGDVVMTLSALGIWYHFLAGLRHLYFDAGH-GMDIPTAEKLGWACIIGSVVLTILTIVIV-
MLLPWIPALPLAGFVVLALLGGQLGRGGIATVGVGSVAASFALALVVGAEFPPAV-WLWMAVPAIAFYLDPLALVMTLVVTGVGMLIHLYSAEYMAEDPGYRRYFAYLNLFVAAMLTLVLADNLLLLYLGWEGVGVCSYLLIGFWYTEPENGRAARKAFVITRVGDVALLVGLLLLLDRLGTLQIQPLLAAAEA--AGSAVAVAAAALLLGGAVGKSAQLPLQSWLPDAMAGPTPVSALIHAATMVTAGVYLIARTHPLFVLAPPVMEAVAAVGAATLLLAALSALVQRDLKRILAYSTISQIGYMFLALGVGAWSAAIFHFMTHAFFKALLFLTAGAVIAAMHHEHDIFRMGGLWRRMPVTFAGFLAGAAALAAFPATAGFFSKDLILAETWAA---SPALWLAGWLGAWLTAFYIFRAVFVVFFGPERTA--PARPGLAMAVPVGILAVLSIAGGWMDPAGFLA--------------PTWT---PGSTTLMGLGALASIGGILLAYGAYLRAP-VAPVQRLRDLWLAGWGFDGLYGVLFVRPIYALARFNRH---DVVDR--ALVAGSRALHGLLSRTQTGNLRWYAAGIAAGLVVVLAVG--MAMKDPWNRPVFLHLLRIRFPVGAWASILHRITGVILVAAVPATLALVAYSARSPANFQQVGGWLASGGAGVGIALVLGALAHHIFAGIRLLLMEAGL-GEGLPVARSTAWASMVGAALVVVAA-LLFW
MLYLTIALAPLVGSALAGLFGRFIGKTGAHLITIAGVLISFIGSVMVMLQVGQ-F-YTWITIWDIGFLIDKLTALMMVVVTSVSLMVHIYTIGYMKDDPGYQRFFSYISLFTFSMLMLVMSNNMLQLFFGWEAVGLVSYLLIGFWYERKTAIFANMKAFLVNRVGDFGFALGIGLLYAYTGSMNYSDVFAKVQELSTDWQLLTVAALALFVGAMGKSAQVPLHSWLPDSMEGPTPISALIHAATMVTAGIFMVARFSPVFEQSTTALSFIIVIGATGALFLGLLGIIQNDVKRVVAYSTLSQLGYMTVALGASAYSAAVFHLMTHAFFKALLFLGAGSVIIGMHHDQDIRNMGGLRKYMPITWLTFLIGTLALVGTPFFSGFYSKEHIIEAAGEAGWGSTYAYYATLIGVFVTSLYSFRLYFLVFHGKERFRDHPHESPWVVTLPLVLLAIPSIFAGIWFVDPLLFG----YFEGIVTVLPDHP-AMWMAYAFGTLPFWLVVAGAVVAWYMYLVNP-PAAIKKIYRILENKYYVDWFNEQVLSRGVRCLGTGLWKADRGLIDGL-GSARVVGWVAAISRHLQSGYVYHYAFAMILGILALLSFFVRMSDTAPKQRPQYRNISSYRLPLAAKSSILHRVSGALLFLCLPLVLPLFSLSVSSPESFETLRSYVDNPVCKLILLVLIWGYLHHFCAGIRYLALDLHL-GNDKESAKKSAGMVFGVSLALTVVFGLKLW
MHLLVIVLAPLLGAIVAGLFGRQVGRAGAHTVTILGVAVSCAFSAWVLWQLGAPY-YTFFEVAHVGFMVDRLTAMMMVVVTFVSLLVHLYTIGYMKDDPGYQRFFSYISLFTFSMLMLVMSNNFLQLFFGWEAVGLVSYLLIGFWFKKPSAVFANLKAFLVNRVGDFGFLLGIAAVAYWFGTIDYATVFANAGATGQEWSVATLICVLLFIGAMGKSAQVPLHVWLPDSMEGPTPISALIHAATMVTAGIFMVARMSPLFEFSDAALAFVLFIGATTAFFTGLIGIVQNDIKRVVAYSTLSQLGYMTVALGVSAYSAAVFHLMTHAFFKALLFLGAGSVIIAMHHEQDMRRMGGLRKYMPVTFWTMVIGTLALIGTPFLSGFYSKDTIIEAAGHAAMGGAYGYWAVLLGAFVTSFYSFRLLYLTFFGPERFRDHPRESPWVVTVPLVLLAIPSILIGFFTAGPMLFG-QALFFLGAIDLAAARD-TVPVGYAFVTPVFWLTVAGFLLATLMYLWKP-AGRARQPVKVLENKYWADELWINGFAGGSVQLGK-VSRFDEKIIDGL-GAVRVVGLVAAVSRRAQTGMLYHYAFVMIIGLVVLLAILWRMSH---PQRPLSPFMQIYRLQLTSVMSLLHRISGVVLVVGALGLAWWLMAVAQGGEAYARAAECLASPLGMIALFGFSLALVYHLLNGIRHLMWDMGH-GMTIPEVYRSGYVVAGLTVLLTAAIWFFAA
MFYLLIALAPLVGAILSGLFGRPVGRRAAHCITILGVAISAIGSVFVLRDVGH-F-YTWTLILEIGFLIDSLSAMMMVVVTSVSLMVHIYTIGYMADDPGYQRFFSYISLFTFSMLMLVMSNNMVQLFFGWEAVGLVSYLLIGFWYTRPTAIFANMKAFLINRVGDFGFVLGIGLLFAYTGTMHYGEVFAQADKLDTDWQLLTVACICLFIGAMGKSAQVPLHAWLPDSMEGPTPISALIHAATMVTAGIFMVSRFSPLFELSDTALSLMIVVGGIGALFLGILGIIQNDIKRVVAYSTLSQLGYMTVALGASAYSVAVLHLLTHAFFKALLFLGAGSVIIGMHHDQDIRNMGGLRKYMPITWITFLIGTLALVGTPFFSGFYSKENLIEAAHAANWGADFAYWAVLIGVFVTSLYSFRVYFLVFHGKERFPEHPHESPWVVTLPLILLAIPSIIIGALVVDPMLFG----FFDGVITVLPQHP-AMWVAYGFQTLPFWLVVAGAVIAWYCYLINP-PAALHALLRILENKYYVDWFNEQVIARGARALGRGLWRGDRGLIDG--GSARMVGWIAAVSRKVQTGYIYHYAFAMIIGVMVLVTFYYKMSDSITKPRPTYKNVGVYHMPAPGKLSILHRASGVILFLCLPLVLPLFAKSVGSEASYASIAEIAGNPLVKLVLLAIIWGYLHHFCAGIRFLLLDLHI-GVEKVAARKSATTSLVISLILTVILGLKLW
M-EQIILFAPLVGAILGGFGWKIIGETGAQWLTTSLLFLAAILSWVVFLTFDAAYDLTFIQSTSWAIRMDRLTATMLIVITTVSALVHLYSFGYMAHDDNKARFFAYLSFFTFAMLMLVTADNLVQMFFGWEGVGVASYLLIGFYYKKPSANAAAIKAFVVNRVGDFGFALGIFALFYLTGSINFDVIFSEAGDLSRDWPALEVVAFLLFIGAMGKSAQLLLHTWLPDAMEGPTPVSALIHAATMVTAGVFLVCRMSPIMEFAPTATAFVVFLGATTAFFAATVGLVQNDIKRVIAYSTCSQLGYMFVAAGIGVYSVAMFHLLTHAFFKAMLFLGAGSVIHGMHHEQDMRNYGGLRHKLPYTFWAMMIGTLAITGVGIFAGFVSKDAIIESAFAAG---GYAFWMLVISALFTSFYSWRLIFLTFYGEPRGDKHAHESPKVMLAPLAILAVGAIFAGMVFYKPFFGS-VGQYFGGAIYVAPENT-TLSVPVWVKLAPFFAMLLGFVTAWIFYIRKP-PKQLATLYNFLLNKWYFDELYDAVFVKPAKQIGKFFWKGDGAVIDG--GLAMGIIPLTRLAGRAQSGYVFTYAFAMVIGIAVILTFF-YMADVNRGNRPLSPHLMIYRPQWTSMSSIFVRITGIGLLLGSILVVWWLIAAATSESAFGFIDGLLRSWFGDLIMALATWALFYHMFGRLRHVIWDFGY-MLDVDKSELFAKAMVLISFLLTAFVVIVL-
MILILIPLLPLFSAAIVGLFRNQLPRWTAHAITIAGVGAAFVLSVTILNQTGF-L-YTWLNSFEVGFLIDNLSAMMMVVVTFVSLMVHVYTIGYMQEDPGYSRFFSYISLFTFSMLMLVMSNNFMQLFFGWEAVGLVSYLLIGFWFTRPTAIYANLKAFLVNRVGDFGFLLGIGMVLYYFGSVDYATVFERAPSMASSWSLMTVTCLLLFVGAMGKSAQVPLHVWLPDSMEGPTPISALIHAATMVTAGIFMVARMSPLYELSTTALSTVMVIGAITALFMGFLGIIQNDIKRVVAYSTLSQLGYMTVALGASAYSVAIFHLMTHAFFKALLFLGAGSVIIGMHHDQDIRNMGNLKKYLPITWITSLIGSLALIGTPFFSGFYSKDSIIEAVELSHPGSGFAYFAVIVGVFVTAFYSFRLYFLVFHGEEKWRQHPHEPGWVVTLPLILLAIPSLVIGYFALEPMVFG----FFKNVIFVNEAHP-AMPAGMAFASLPFILAASGVFLSWFFYMKRP-PAAIKQIYRILDNKYGFDSFNEKFFAGGSRCLGRLLWKGDITLIDGA-GTAKTMGKIAARLRNVQSGLIYHYAFTMIIGVFLLMTFFINMIVKPKKQRPKNLNLFTIRLPVNAVVSIMHRASGVVLFLIQPLMLWALYLSLRNEQGYSTVSMQLQQWPVKLLLTGLAWAFFHHFYAGLRHLAMDVHW-MTTLQKARFSSRVVLGLVVATMLFVIFAIW
MLLLAVPLAPLAGAAIAGLFGNLVGRKTSHTVTILGVLIALIISVQTLLAVGA-F-YTWMTVLEIGFLVDSLTAMMMCVVTFVSLMVHIYTIGYMKDDEGYNRFFAYISLFTFSMLMLVMSNNFLQLFFGWEAVGLVSYLLIGFWYTRPTAIFANMKAFLVNRVGDFGFILGIGLLLAYSGSMNYSEVFAQKGMLASDWMLLTVACICLFIGAMGKSAQFPLHVWLPDSMEGPTPISALIHAATMVTAGIFMVTRMSPLFELSDTALSFILIIGSITALFMGFLGVIQTDIKRVVAYSTLSQLGYMTVALGASAYSVAVFHLMTHAFFKALLFLGAGSVIIGLHHDQDMRNMGGLRKYMPITWITSLVGSLALIGTPFFSGFYSKDSIIEAAHASTFGSGFAYFAVLASVFVTAFYSFRMYFMVFHGEERFGKHPQESPWVVTLPLILLAIPSAVIGFLAIEPMLYG----FFKDVIFVNEAHH-AMPVSMVFASAPLWLAIAGVAAAYYCYMVNP-PAAIKQIFTLLDNKYYMDKFNDVVFAGGARLLGRGLWNGDRGLIDGL-GSAKAVSWFSKITRLWQSGYIYHYAFVMIIGVLGFLVWFAKMSEAAKPNRPQFRNINGYRLPLAGIISILHRISGLLMFLLLPFILFLLDKSLVSESSFEYFKGFTSNWFVKLVILALSWAYLHHFCAGIRHLVMDNHI-GLTKDSARKSAAGVLIVSVPLALIVALKLF
M-EQIILFAPLVGSLLAGFGWRFLTVRGAQWISTGLLFIACFFSWIVFLTFDGTE-MRWIESTDWAIRMDRLTATMLIVITTVSALVHLYSFGYMAHDDNRARFFAYLSFFTFAMLMLVTADNLVQMFFGWEGVGLASYLLIGFYYRKPSANAAAIKAFVVNRVGDFGFALGIFALFFLTDSIRFDDIFAAAPEIATSWNAAELVAFLLFVGAMGKSAQLFLHTWLPDAMEGPTPVSALIHAATMVTAGVFLVCRMSPIMEFAPSATAFITFIGASTAFFAATVGLVQTDIKRVIAYSTCSQLGYMFVAAGVGVYSVAMFHLLTHAFFKAMLFLGAGSVIHGMHHEQDMRNYGGLRKKLPYTFWAMLIGTLAITGVGIFAGFLSKDAVIESAWAGG---SYSFWMLVIAAAMTSFYSWRLMFLTFWGTPRGDKHAHESPTVMLIPLGVLSLGAVFAGMVWYGAFFGE-VNQFFGGAIYISPDNH-VMHAPTWVKISPFIAMLLGLGLAYQMYIRRP-PEKLAELYEFLLNKWYFDEIYNAVFIKPAMGLGRLLWKGDGNVIDG--GLAMGIIPFTRTLGRAQSGYLFTYAFAMVLGIAILLTWMAEMADVNRGKRPLSPHLTIYRPQLTSITSIFVRITGNALVVAGLLIVWWFAALAAGPEAYATANGFITSWFGDLVMFLSVLALWYHLLGGVRHLIWDSGH-MLDVHRSEIFGQAMMVASVLLAIFTAIVV-
M-VPIILLAPLVSAIIAGFGWRLIGVKGAQILTTGVLFLICLLSWITFFTTPDAQ-LRWIESTSWGIRLDRLTSIMLIVVTTVSALVHLYSFGYMAHDENRPRFFAYLSFFTFAMLSLVTSDNLVQMFFGWEGVGVASYLLIGFYYKKPSAGAAAMKAFVVNRVGDFGFLLGIMGLFFLTDSISLDVIFASGAILGRDWNAANLIAFLLFIGAAGKSAQLFLHTWLPDAMEGPTPVSALIHAATMVTAGVFMICRMSPIMEYAPETMAFITFIGATTAFFAATVGLVQNDIKRVIAYSTCSQLGYMFVAAGVGVYSAAMFHLLTHAFFKAMLFLGAGSVIHAMHHEQDMRNYGNLRKKIPYTFAAMMIGTLAITGVGIFAGFLSKDAIIESAYAGT--GGYAFWMLVIAALFTSFYSWRLIFMTFYGPAKGDKHAHESPMVMLIPLGVLSLGAIFSGMLWYGQFFGD-VNSFFGGAIYISADNH-VMHAPTWVKVSPFIAMLIGFVTAWVMYIKQP-PARVAELYLFLLNKWYFDEIYNFIFVRPAAWLGRLFWKGDGKIVDG--GLAMGIIPFTRLAGRAQSGYIFTYAFAMVIGIAVFVTWMAEMADVNRGNRPLSPFMKHYRFQLNSVTSILTRITGNAMVVSALLVAWWLLAASSGPDYFATADYVLTSFIGDIIMTLSVLGLWYHTLAGCRHLLWDNGY-CLDVETSDKLGWGIIGGSVVLTLLTIIIV-
M-EKIILFAPLIASIIAGFGWRFIGDKGAQWLTTGVLFLSCFLSWIVFFGHDGTH-LDWVQSTAWAIRLDRLTAIMLIVVTTVSALVHLYSMGYMAHDSQRPRFFAYLSLFTFAMLMLVTADNLAQMFFGWEGVGLASYLLIGFYFRKPSANAAAIKAFVVNRIGDFGFALGIMALYFLTDSIKFDDVFAAAPELATEWNAANLIAFLLFVGAMGKSAQLFLHTWLPDAMEGPTPVSALIHAATMVTAGVFLVCRMSPLFEYAPEAKMVVVFIGASTAFFAATVGLVQNDIKRVIAYSTCSQLGYMFVAAGVGMYSVAMFHLFTHAFFKAMLFLGAGSVIHGMHHEQDMRNYGGLRSKLPYTYWAMMIGTLAITGVGIFAGFLSKDAVIESAYAGT--GGYAFWMLVIAALFTSFYSWRLIFMTFYGKARGDKNAHESPMVMLAPLGVLALGAVFSGMLWYGSFFGS-VNAFFGGAIFMHPDNH-VMHAPKWVKISPFIAMLIGLITALWFYIWDP-PGKLAELYLFLLNKWYFDEIYDFLFVRPAKALGGLLWKGDGTVIDG--GVAMGIIPFTRLAGRAQSGYIFTYAFAMVIGIAVLVTWMAEMADVNRGNRPLSPHLTIYRPQLTSMTSILTRITGNALLVAALLIVWWFLAASTSEAYFAIANAVLTSWFGDLVMFLSLWALWYHTLAGVRHLIWDNAK-MLEIHLAEQLGWGVIIGSVVLTILTAIFV-
MVYLTIVLAPLLGAIIAGFFGGRIGRQGAHAVTIAGVGLSTALSLMVLARFGDVY-YTWMVSFEVGFLVDRLTALMMATVTFVSLMVHIYTIGYMADDNSYQRFFSYISLFTFSMLMLVMSNNFMQLFFGWEAVGLVSYLLIGFWSTRETAIFANMKAFLVNRVGDFGFILGIAAIGMYFNSMDYAEVFAAAPDHAV--SLMTLICILLFIGAMGKSAQVPLHVWLPDSMEGPTPISALIHAATMVTAGVFMVARMSPLFEMSETALSFILIIGATTALFMGLIGLVQNDIKRVVAYSTLSQLGYMVTALGASAYAAGMFHLMTHAFFKALLFLAAGSVIIAMHHKQDIREMGGLRRYMPITWITALIGSLALIGFPAFSGFFSKDAIIEAVGHSTYGSGYASLLLTIGVFVTAAYSFRMYFLVFHGKPRMDDHLHETPWVVTLPLVLLAIPSVVLGWLVIEPLLVT----WFANPIVVAPEHD-TLQWAFVMTMPPFFLAMGGLVLAWFTFAKNP-DEQLQAVTKVLQAKYGFDDFNQKVFAGGGRWLGKVLWLGDRAIIDDG-GSAHRVAALAQRARHLQTGYLYHYAIAMIVGLVGLLTFFVLM----QTTRPVFLELWRIKLPIPAVVSILHRISGVLMVLTIPVAAILFHTALSGPDGFAAVASIMGSWPVKIVLLVLAWSLLHHLFAGIRYLFLDLGI-GLDRPAARRSSWMALLAAIAVLLIGGGLTL
MIYLLIPLAPLFGALVAGLFGWAISRRVAHTVTIAGVAVACGLSLYTLNYLGGSY-YNWLTIFNVGFLVDKLTAMMMCVVTFVSLMVHIYTIGYMAEDPGYNRFFSYISLFTFSMLMLVMSNNFVQLFFGWEAVGLVSYLLIGFWFKRPTATFANLKAFLVNRVGDFGFLLGIGLVLGHFGSLDYAAVFAKAPELKHPWSLLSLTCILLFVGAMGKSAQFPLHVWLPDSMEGPTPISALIHAATMVTAGIFMVTRMSPLFELSDTALNFILVIGSITALFMGFLGIIQDDIKRVVAYSTLSQLGYMTVALGVSAYSVAVFHLMTHAFFKALLFLGAGSVIMGMHHDQNIRNMGGLRKYMPITWITSLIGSLALIGTPFFSGFYSKDSIIDAVSTSHPGAHFAYFAVVAGVFVTAFYSFRMYFLVFHGQSRWMEHPHESPWVVTLPLILLAIPSALIGFFAIQPMLFG----FFKGVIFVNEAHP-AMAAEMGFAGLPVWLALAGVVLSYVFYILKP-PKAVGKVTKLLENKYYMDFLYINVFAAAGRALGTVLWKGDALLIDGL-GAARLVQFFSFVVRRVQTGYIYHYAFAMILGALVMITLWMHM----SATRPKHLAIWQIRMPLPAIVSILHRASGALLFAAVPFMLYALQGTLSSADRFEAFRACIAHPLVKLALLAVLWAFLHHACAGIRFLLMDIHK-GVELPKARASAYAVLGVSIVLTIVTGGLTW
M-ETTILFAPLVGALLCGFGWRFIGEKAAMWTATGLLFLACLLSWIVFFTFDGTQ-MRWIESTSWAVRLDRLTAIMLIVVTTVSALVHLYSFGYMAHDPQKPRFFAYLSFFTFAMLMLVTADNLVQMFFGWEGVGVASYLLIGFYYRKPSANAAAMKAFIVNRVGDFGFALGIFALFFLTDSINFSDIFASAPELAGEWTAIEVICVLLFIGAMGKSAQLILHTWLPDAMEGPTPVSALIHAATMVTAGVFLVCRMSPLMEFAPGATGFITVLGASTAFFAATVGLVQTDIKRVIAYSTCSQLGYMFVAAGVGMYSAAMFHLFTHAFFKALLFLGAGSVINAMHHEQEMTEYGGLRKKIPYTFWAMMIGTLAITGVGIFAGFLSKDAIIESAYAGG---AYGFWLLVIAAAFTSFYSWRLIFLTFYGKPRGDQHAHESPVTMLVPLGVLSLGAVFAGMIWYGNFFGH-VGKFYGGAIYIAPDNH-TLAAPKWVKVSPFVAMLLGFVVAYWFYIVNP-PGRLAQLYLFLLNKWYFDEIYDAIFVKPTIALGRFLWKGDGNTIDG--GVSMGVIPFTRLAGKAQTGYIFTYAFWMVLGIAALVTWMAHMADVNRGNRPLSPHIMIYRPQMTSLSSIMVRLSGLGVFAVAILVVWWLLAASSSEAGFAGIDGFLRSWFGDIVLTAATWGLWYHTLGRLRHVFWDFGY-CLDVEVSEKLGLGMFVGATILTIITVLVV-
M-ASIILFAPLVGAIICGFGWRLIGQTAAQWTATGLLFLAALLSWIVFLGHDGTE-MRWIESTDWAIRLDRLTAIMLIVITTVSSLVHLYSFGYMAHDENRPRFFAYLSFFTFAMLALVTSDNLVQMFFGWEGVGVASYLLIGFYYRKPSANAAAIKAFVVNRVGDFGFALGIFGLFFLVDSIDFDDIFAAAPQIATEWNAANLIGVLLFIGAMGKSAQLFLHTWLPDAMEGPTPVSALIHAATMVTAGVFLVSRMSPLLEFAPDAKTFIVVVGASTAFVAATIGLVQNDIKRVIAYSTMSQLGYMFVAAGVGVYSAAMFHLLTHAFFKAMLFLGAGSVIHGMHHEQDMRNYGGLRHKLPYTYWAMMIGTLAITGVGIFAGFLSKDAIIESAFGAHGAGTYAFWLLVIAAAMTSFYSWRLMFMTFFGEARGNRHAHESPRVMLVPLGVLAIGAILSGMVFFKGFFGS-IEKFFGGAIYIGADND-VLHAPAWVKVSPFIAMLLGLGLAFWMYILRP-PGRLAALYNFLLNKWYFDEIYQFLFVGPAKWLGATLWKGDGNVIDG--GVAMGIVPFTRLAGRAQSGYLFHYAFAMVIGLAALITWF--MPDVNRGNRPLSPHLTIYRPQLTSMTSILTRLTGNALLLVALMIVWWFLAASIGPEYFAFADWLITSWFGDLVMTLSLWALWYHSLAGLRHLYWDTGR-GLELETAETLGWAVIAGSFVLTLVTLFFV-
MMLLAVPLAPLAGSVLAGIWGNKIGRGGSHTLTIAGVLIAFILSAITFNSVGA-F-YTWMEIMEVGFLIDSITAMMMCVVTFVSLMVHIYTIGYMQEDDGYNRFFSYISLFTFSMLMLVMSNNLLQLFFGWEAVGLVSYLLIGFYYNKPTAIFANMKAFLVNRVGDFGFILGIGLIAAYTGTMNYGEIFAKLPEIQTGWLLVTVTAICLFIGAMGKSAQFPLHAWLPDSMEGPTPISALIHAATMVTAGIFMVSRMSPLYELSDTALSFILVIGSITALFMGVLGIIQNDIKRVIAYSTLSQLGYMTVALGASAYSVAVFHLMTHAFFKALLFLGAGSVIMGMHHNQDIRWMGGVRKYMPITWITFLLGNLALIGTPFFSGFYSKDAIIEAVHATNPGAGFANFAVLAGVFITAFYSFRLYFIVFHGKERYDQHPHESPLVVTGPLMLLAIPSVVIGAIALMPMLFG----FFKGVIHVDAKHG-AMWVPMAFTAAPFWLALAGVVVSYLFYMVKP-PAAIKSVYQALEGKYGVDWVYENIFARGARAFGSFFWKGDQAIIDGA-GSWKLIGRIGQWVRKLQSGYLYHYALVMLLGVFALMTYFNKMTEQAKK-RPEFRNINTYRLPPAGIVSILHRISGLLMFILLPFILWMMDMSLTSEISFDGFTSVFAGPFLKLVCLALIWAYLHHFCAGVRHLFMDVHH-AVNKQFGKSSALVVLVLSVGLTLILGAKLY
M-ETIILFAPLIGALIAGFGWKFIGETAAQYVSTGLLMLAAGLSWVVFLSFDGTQ-LPWIESTDWAIRLDRLTATMLIVINSVSALVHLYSFGYMAHDENKARFFAYLSFFTFAMLMLVTADNLVQMFFGWEGVGVASYLLINFYFRKPSANAAAMKAFIVNRVGDFAFILGIAGLYLLADSVKFEDIFAYMPTLATDWSAPNLLAFLLFVGAMGKSAQLLLHTWLPDAMEGPTPVSALIHAATMVTAGVFLVCRMSPLMEFAPVATNFVVIVGAITAFFAATVGLVQNDIKRVIAYSTCSQLGYMFVAAGLGVYSVAMFHLLTHAFFKAMLFLGAGSVIHGMHHEQDMRNYGGLRKKLPVTFWAMMIGTLAITGVGIFAGFVSKDAIIESAFVGS---TFAFWMLVIAAFMTSFYSWRLMFLTFYGKPRGDKHAHESPSVMLVPLVVLAFGAIFAGMAFYKPYFGS-VDKFFGGAIFIGADNH-MILVPKWVKLSPFFAMLFGFILSWYMYIRRP-PTKLAELYNFLLNKWYFDELYDAVFVRPAKSLGRFLWTGDVGIIDG--GLALGIVPFTRLAGRLQSGYIFTYAFSMVIGLVVLITWM--MADVNRGNRPLSPHLAIYRPQLTSMTSILTRITGNALLISTLLVVWWFLSAAISPEYFAYADGVLTSWFGDIVLTLSVLGLWYHTLAGLRHLIWDMGY-GLEVEQAEKMGIVCLVGSVVLTLITVLVV-
MILLLIPLLPLIGSLIAGLLRHQIGRAGAHWVTILAVAGSCVLSCYVAWEVNDVL-YTWAVTFEVGFLIDSLTALMMVVVTFVSFMVHVYTIGYMHDDPGYQRFFSYINLFTFAMLMLVMANNFMQLFFGWEAVGLVSYLLIGFWFKKDSAVRANLKAFLVNRVGDFGFLLGIAGVVYYMGTLDYAEAFAAAPAVEAEWQVMTVICICLFIGAMGKSAQAPLHVWLPDSMEGPTPISALIHAATMVTAGIFMVARLSPMFEMSVTALSFILVIGAITALFMGLIGIVQNDIKRVVAYSTLSQLGYMTVALGASAYSVAIFHLMTHAFFKALLFLGAGSVIIALHHKQDMREMGGLRKFMPITAATAWIGSLALIGFPFFSGFYSKDMIIEAVKLAEPGVGFAVFAVYAGVFVTALYSFRMLYLAFHGPTRMDAHAHESPWVVTVPLILLAIPSVFIGYLTVEPLLFG----ALSDAIFVREAHD-VVAFAFGFVTPVFLLAMAGVATSTVIYLFKP-AATIKQIWAILDKKYGFDELYQKVFAGGGLMIASGLSRGDRFLIDGL-GSARLVEKFSRLMRHTQTGFLFHYAFAMIVGLVAILAAFLRMAT---DNRPLSPHLQIYRLPLTARVSISHRATGIVLSIGMIAVVLWTLALAAGPEHYERFMAMATHPVVMIGMIIWSFALYFHLLNGIRHLIWDAGR-MLDLKSVYATSWMVVIGAVLLTVLTWGVLA
M-ESIILFAPLAGALIAGFGWKLTGIRGAQWITTGLLFLACAFSWITFFTHGPTQ-MRWIESTDWSIRLDRLTSIMLIVVTTVSALVHLYSFGYMAHDDNKPRFFAYLSFFTFAMLMLVTSDNLVQMFFGWEGVGVASYLLIGFYYRKPSANAAAIKAFVVNRVGDFGFALGIFALFFLTDSIKFDDIFAAAPELATSWNAAELVAFLLFIGAMGKSAQFILHTWLPDAMEGPTPVSALIHAATMVTAGVFLVCRMSPIMEFAPNATGFITFLGATTAFFAATVGLVQNDIKRVIAYSTCSQLGYMFVAAGVGVYSVAMFHLFTHAFFKAMLFLGAGSVIHGMHHEQDMRNYGGLRKKLPYTFWAMMIGTLAITGVGIFAGFLSKDAVIESAYAGT--GGFAFWALVIAALFTSFYSWRLMFLTFYGKPRGDKHAHESPTVMLAPLAVLALGAVFSGMIWYGSFFGK-VNKFFGGAIYMGADNH-VLYVPKWVKVSPFIAMVIGFVVAFWFYIVNP-PVKLAELYLFLLNKWYIDEIYNFLFVRPAFALGRILWKGDESIIKG--GLAMGIIPFTRLAGRAQSGYIFTYAFWMVIGIAVFITWMAHMADVNRGNRPLSPHLQVYRPQLTSISSILTRITGNALLLGALLVVWWFLAAATSEAYFATANAVLTSWFGDLVMLGSVWAIWYHTLAGVRHLIWDEAK-MLQMDQAEMLGWAVIIGSVVLTLFTIIVV-
MVYLIIALAPLIGSLLAGLCGKLIGRKGAHSVTIAGVAVSAVLSAWVLYGFGTPF-YTWLTMFSVGFLIDTLTATMLVIVTSVSLMVHIYTIGYMSDDDGYQRFFSYISLFTFSMLMLVMSNNFIQLFFGWEAVGLVSYLLIGFYFKRDSAIFANLKAFLVNRVGDFGFVLGIGLVLAYFGSLRYADVFQHIDQVKHPWSLITVTCILLFVGAMGKSAQFPLHVWLPDSMEGPTPISALIHAATMVTAGIFMVSRMSPLYELSDTALGVIMVSGTITALFMGFLGMIQNDIKRVIAYSTLSQLGYMTVALGASAYNIAVFHVMTHAFFKALLFLAAGSVIMGMHHDQDMRHMGGLRKYMPVTWICMLIGSLSLIGTPFFSGFYSKDSIIEAVKASTPFSSVAYVALVASVFVTAFYSFRLYFLVFHGEEKWRKHPHESPLVVTIPLILLAIPSVFVGMWAMKPMLFS----FYQHVIFINAAHP-ALIFAMALTTPVLWLVIAGVVLAWFFYMKKP-PARIAAVYTLLDNKYYLDTIYYNVFAKGSRLLGTLFWKGDVFIIDKL-GAARVVAAVAALIRRIQTGYIYTYATAMVVGVFVLVAWTGGM----QKERPVYLDIQKIRLPIPGLVSIFHRFSGIALFICIPLFLWLFSGTLSHESAFNTYQELVHHPLVKCILFVLLLAYVYHSLAGVRFLFMDIHK-GTELKTARASAKAVVICAIVLSVIIACLLS
M-ETILLFAPLVGALLCGFGWRVFGEVAACWIATGLLFLSAILSWIVFITFDGTE-LRFIESTDWSIRLDRLTAIMLIVITTVSSLVHLYSFGYMDHDPQKPRFFAYLSFFTFAMLMLVTADNLVQMFFGWEGVGVASYLLIGFYYRKPSANAAAIKAFVVNRVGDFGFALGIFALFFLTDSINFDDIFAAAPELASEWNAANLVAFLLFIGAMGKSAQLILHTWLPDAMEGPTPVSALIHAATMVTAGVFLVCRMSPVMEFAPEAMAFVTVLGAITAFFAATVGLVQTDIKRVIAYSTCSQLGYMFVAAGVGVYSVAMFHLFTHAFFKAMLFLGAGSVIHAMHHEQDMTNYGGLRKKIPYTFWAMMIGTLAITGVGIFAGFASKDAVIESAYVGS----FAFWALVIAALFTSFYSWRLMFLTFYGEARGDKHAHESPMVMLIPLGVLSLGAMFAGAIWYSSFFGK-VIKFFGAGIYIAPENT-VLYVPTWVKLSPFVSMLLGFIVAYWFYIKNP-PGRLAELYLFLKNKWYFDELYNFIFVGPAMWLGKKLWKGDGDVIDG--GLSMGVVPITRLAGRAQSGYIFTYAFAMVIGIAVLVTWMANMADVNRGNRPLSPHLQIYRPQWTSISSIMVRITGIGCLLASILVVGWLLAAASSEAAFNVIDGFLRSILGTLILVAAMWGIFYHMLGRLRHVLWDFGY-LVQVPVSEDMAKGMFIGATLLTIFVLVVS-
M-ETTILFAPLLGAILCGFGWKIIGEKAAQWIATGLLFLAAFLSWVVFLTLDGTE-LRFIESTDWAIRMDRLTAIMLIVITTVSSLVHLYSFGYMAHDENRPRFFAYLSFFTFAMLMLVTADNLVQMFFGWEGVGVASYLLIGFYFRKPSANAAAMKAFIVNRVGDFAFLLGIFGLYMLTDSIRFDDIFAAAPDLAADWNAANLIAFLLFVGAMGKSAQLFLHTWLPDAMEGPTPVSALIHAATMVTAGVFLVCRMSPVMEFAPEAMAFVTVIGATTAFVAATIGLVQTDIKRVIAYSTMSQLGYMFVAAGVGMYSAAMFHLFTHAFFKAMLFLGAGSVIHAMHHEQDMTNYGGLRKKIPYTFAAMMIGTLAITGVGIFAGFLSKDAIIESAWGGG---MYGFWLLVIAAAMTSFYSWRLIFLTFFGEPRGNKHAHESPMVMLIPLGVLALGSVFAGMVWYGSFFGH-VGKFYGGALYFGPDNH-VLAAPTWVKVSPFIAMLAGLLMALWFYIWSP-PGRLAALYLFLKNKWYFDEVYDVIFVRPAKTIGRFLWKGDGNVIDG--GIAMGIIPFTRLAGKAQTGYIFTYAFAMVIGIAVLVTWMANMADVNRGNRPLSPHMTIYRPQLTSMTSILTRITGNAMLITALLIVWWFLAAATSVEYFDTVNGIMTSWFGDLVFTLSLLGLWYHTLAGIRHLIWDTGR-MLDVPTAEKLGIAALIGSVVLTVLTVIIV-
M-EIVLLFAPLVGSIICGFGHRILGEKISMMVSTGALFISAILSWVVFINFHGGH-FRFIESADWAIRIDRLTAIMLVVINTVSALVHLYSWGYMDKDPQKPRFFAYLSFFTFAMLMLVTSDNLLQMFFGWEGVGVASYLLIGFYYRKPSAGAAAMKAFIVNRVGDFGFALGIFGLFYLSGSINFSEVLDPAKELSWQLNALEVITMLLFIGAMGKSAQLMLHTWLPDAMEGPTPVSALIHAATMVTAGVFMVCRLSPLMEYATFTPNFIVLIGATTAFFAATVGLVQNDIKRVIAYSTCSQLGYMFVAAGVGAYGAAMFHLFTHAFFKAMLFLGAGSVIHAMHHEQDMRNYGALRKKIPYTFAAMMIGTLAITGVGIFAGFLSKDAIIESAYGAGGVGQYAFVMLVVAAAMTSFYSWRLIFLTFYGKARGNSHAHESPLVMILPLAVLALGAVFSGMIWYEDFFGD-WEEFFGSSLYANHDNH-VVYVANWVKASPFFAMLFGFIMALWFYIWAP-PAKLAKVYLFFLNKWYFDELYEIIFVRPSKWLGNFLWKGDGSLIDG--GIALGIIPLTRKYQGMQSGYLFHYAFTMVIGVAVIVTWFSNMADVEQGSRPLSPHLQVYKLGLTMIVSGLHRITGVGMIVSAILIVWWFIALAVSPDYFAKVDWLLTTWIGLLVMIGSLWAFFHHLMNGIRHLFWDKGY-FLDIPAVEKGARIVLFGAPVLMVLSVILII
M-ETIILFAPLVGAIICGFGWRAIGEKAGMVIATGLLFLSAILSWIVFFSFDGTE-MRWIESTDWAIRLDRLTAIMLIVVTTVSSLVHLYSFGYMAHDSHRPRFFAYLSFFTFAMLSLVTADNLVQMFFGWEGVGVASYLLIGFYIRKPSAGAASIKAFVVNRVGDFGFALGIFGLFFLTDSIDMDVIFAAAPELATEWNAANLLGFLLFVGAMGKSAQLFLHTWLPDAMEGPTPVSALIHAATMVTAGVFLVCRMSPLYEFAPEAKTFIVYIGAFTAFFAATVGLVQNDIKRVIAYSTCSQLGYMFVAAGVGMYSAAMFHLFTHAFFKAMLFLGAGSVIHGMHHEQDMRNYGGLRHKLPYTYWAMMIGTLAITGVGIFAGFLSKDAIIESAFAAGPAGTLGFALLVIAAAMTSFYSWRLMFMTFFGKPRGDKHAHESPMTMLVPLGVLALGAVFAGMIWMSSFFGH-VAKFYGGALYFGPENT-VLEVPKWVKLSPFLAMLLGLVLAWVFYIRRP-PKQLAQLYQFLLNKWYFDEIYDAVFVRPARNLGAFLWKGDTATIDG--GLALGIIPFTRLAGRAQSGYIFAYAAAMVLGIVVLVTWMANMADMNR-DRPLSPFMPYYRPQITSISSIMVRITGIVSFGTAFLVVCWLLAAAFSEPAFDRINWLMTSFIGDIIMVLASWAIWYHMLGRLRHVIWDFGY-CLEVPISEKMGWGMFIGATVLALFTAIVV-
MVYLTIVLAPLLGAIVAGFFGERIGRRGAHRATIAGVAVSAVLSLWVLARFGEVF-YTWLVSFEVGFLVDKLTAVMMATVTFVSLMVHLYTIGYMADDNSYQRFFSYISLFTFSMLMLVMSNNFMQLFFGWEAVGLVSYLLIGFWSTRESAVFANLKAFLVNRVGDFGFILGIAAIGMYFGSMDYAEVFAKAPELAV--SLMTLIGILLFIGAMGKSAQVPLHVWLPDSMEGPTPISALIHAATMVTAGVFMVARMSPLYELSETALSFILIVGASTAFFMGLIGLVQNDIKRVVAYSTLSQLGYMVTALGASAYAAGIFHLMTHAFFKALLFLAAGSVIIAMHHKQDISHMGGLRKYMPITWLTALIGSLALIGFPGFSGFFSKDAIIEAVGHSEFGSGYASLLLTAGVFVTALYSFRMYFLVFHGRERMDEHLHESPWVVTAPLVLLAIPSVFIGWFAIEPMLIG----WWTSPIVVAASHD-TLQAAFVTHALPFYLAMAGLALAWVLHAWNP-DELLQVVTRVLQDKYGFDDFNQRFFAGGSRGLGRALWIGDRTVIDGA-GSARTVGRLALRFRHLQTGYLYHYAIAMIVGLVGLLTVFTLM----TTPRPVFLDLLRIKLPLSGIVSILHRVSGVLMVLTIPIVAILFHQALSSPEGFAATAAVLDTWLIKLVLLGLLWALFHHLVAGIRHLFLDYGV-GLDRAMARETARLTLYAAPVLSIILSFLLD
M-ETITLFAPLVGAIVAGFGWKIMGEVAAQWLTTGLLFLAAFFSWIILLTFDAAHEMRWIQSASWGIRMDRLTAIMLVVINTVSALVHLYSFGYMAHDENKARFFAYLSFFTFAMLMLVTANNLVQMFFGWEGVGVASYLLIGFYYKKPSANAAAIKAFVVNRVGDFGFALGIFAIFYLTGSVSFDVIFAEAPALARDWNAAEVIALLLFVGAMGKSAQLFLHTWLPDAMEGPTPVSALIHAATMVTAGVFLICRMSPIMEFAPSATSFVVFIGASTAFVAATIGLVQNDIKRVIAYSTMSQLGYMFVAAGLGVYSVAMFHLLTHAFFKAMLFLGAGSVIHGMHHEQDMRNYGGLRHKLPWTFRAMMIGTLAITGFGIFAGFVSKDAIIESAYAAG---GYAFWMLVVAALFTSFYSWRLMFLTFYGKPRGDKHAHESPNVMLAPLAVLAIGAVFAGMLFYKPFFGN-VGQYFGGAIYVSPDNT-TLSVPIWVKLSPFVAMVLGFSMAWLFYIRSP-PRQLAQLYNFLLNKWYFDELYDAIFVKPAMWLGKFLWKGDGNIIDG--GIALGIVPLTRLAGRAQSGYVFTYVFAMVIGLVVILTYFYEMADVNRDKRPLSPHLTIYRPQWTSMTSIFTRLTGNALIVGALLIVWWFAALASGPEAYARANGFMTSWFGDLIMFGSVAALWYHSLAGVRHLIWDSGH-MLDVQSSERAGQLIILVSVLLTIFTVIVL-
MLYLIIVLAPLLGAVVAGLAGGRIGWVNAHRVTVGAVGLSALLSLIVLYQHGGVF-YQWALVLEVGFLVDRLTALMMVIVTSVSFAVHVYTIGYMYDDPGYQRFFSYINLFTFAMLTLVMANNFLQLFFGWEAVGLVSYLLIGFWYHKETAIFANLKAFLVNRVGDFGFLLGIAAVLAYYGSLDYSAVFTAAASAPNEALVATVVAILMFIGAMGKSAQVPLHVWLPDSMEGPTPISALIHAATMVTAGVFLVARLSPLFGLSEAALSVVLILGAVTALFMGLVGLVQTDIKRVIAYSTLSQLGYMFVGLGASAYAAGVFHVMTHAFFKALLFLGAGAVIVALHHEQDMRRMGNLRRYLPVTHITMLLGTLALVGTPFFSGYYSKDAIIEAVHLADAGADFAYWAVLSGVFITALYSFRLYFLVFWGEERIDPHMQHLPRVMEWPLVVLAIPSVVLGYFTIEPMLFG----FFGNAIQVTPAND-VLPFAFGAVNPAFWLTVAGAVTAWFLYIMRP-LPAINTVVRVLQRKYGFDDLYNAGFAGGGRLLGRALWRGDQGVIDGV-GTARTVGRLAAALRGGQSGFLYHYAFAMIVGLLLLLTVFWFMSS---DNRPLSPHLQVYRLPFTALTSISHRISGVLLSGGALVLVYWVIAAAAGPEAYATANAILSSLPVQALIFLWTFVLFYHLCNGIRHLVWDVGY-GFDLKTAQRSGQAAIGAAAVLTLFAWLIA-
MLLIAIALAPLLGAILSGLCGNFVSRRGAHLITIVLVAFSALASGYVLYEVNNYF-YTWSQIIEVGFLIDPLSAMMMVVVTSVSLMVHIYTIGYMADDPGYQRFFAYISLFTFSMLILVMGNNMLLLFFGWEAVGLVSYLLIGFWFTKETAIFANMKAFLVNRVGDFGFLLGIGLLFAYSGSLNYSDVFAQADRLDGDWHLLTLACICLFVGAMGKSAQVPLHAWLPDSMEGPTPISALIHAATMVTAGIFMVARFSPLYELAPSALSLIIIVGAIGALFLGLLGLIQNDIKRVVAYSTLSQLGYMTVALGASAYSVAVFHLMTHAFFKALLFLGAGSVIIGMHHNQDIRYMGNVRKYMPITWITFLIGTLSLVGTPFFSGFYSKEHVIEAAKHADWGAGFAYWATLIGVFVTSLYSFRLYFLVFHGDERYHLHPHESPLVVTIPLILLAIPSVFVGAWAVDYMLFG----FFKEAIFIDNVHH-ALWVEYGFTTVPFWLMIAGFVVAFYCYVIDK-PSRIAKVLRVLENKYYVDWVYENIFAAGARKIGRFLWNGDKGIIEGV-GATRIVNLLAATGRFFQSGYIYHYAFVMIVGLMVLITLFMKMSESTQKPRREFRNIEAYKLPLPAILSILHRVSGVLIFLSLPILIHLFRNSLSGPVMFNSLATGFSGFIIRVVCIVALWGFMHHLCAGIRFLILDLHI-GMDKVSARKSAKIVFIVSLVLTFVFAIKLL
MLYLIIALTPLAGCLLAGLFGNTIGRRGAHTVTILGVAVSAVLSAYVLCGFGSKF-YTWLTMFSVGFLVDSLTALMMVVVTSVSLMVHIYTIGYMADEEGYQRFFSYISLFTFSMLMLIMSNNFIQLFFGWEAVGLVSYLLIGFYFKRDSAIFANLKAFLVNRVGDFGFVLGIGLVLAYFGSLRYADVFAYLPNVVFGWDLITITCLLLFVGAMGKSAQFPLHVWLPDSMEGPTPISALIHAATMVTAGLFMVSRMSPMYELSTTALSVIMVIGAITALFMGFLGTIQNDIKRVVAYSTLSQLGYMTVALGVSAYSVAMFHVMTHAFFKALLFLAAGSVIIGMHHDQDMRNMGGLRKYMPITWFTMLLGNLALIGTPLFSGFYSKDSIIEAVHASNPGSGFAYFAVLASVFVTAFYAFRQYFIVFHGKERWREHPHESPWVVTLPLILLAIPSVIIGYIAIEPMLYG----FFKDVIYVNELHP-VMAMAMVLHTPVLYLAVGGVLAAWFLYVKAP-PAKIAQVYVLFENKYYLDNIYFAVFAKGTRALGTFFWKVDTAIIDNG-GAAKLVGAVAGQVRRLQTGFIYTYAAAMVSGVLVLIVVFFRMR---TTNRPIFLDIISIRLPIPGIVSILHRISGVLLFISLPLLLWLLAGTLDNAAAFESYRAFVAHPLVKIGLIGLLWAYLHHFFAGIRFLFLDAHK-GLALNTARTTAKTVMALALICTAILGVWLW
MLLACIAFAPLLGAILAGLFGNCVSRRGSHMVTIALVAFSAIASIFVLYQVHDYF-YTWSMIIDIGFLIDPLSALMMVVVTSVSLMVHIYTIGYMADDPGYQRFFAYISLFTFSMLMLVMGNNMLLLFFGWEAVGLVSYLLIGFWYTKDTAIFANMKAFLVNRVGDFGFILGIGLLFAFTGSMNYDQIFAKTQELNGDWHMLTLACICLFIGAMGKSAQVPLHAWLPDSMEGPTPISALIHAATMVTAGIFMVSRFSPIYELAPSALSLIIVVGAIGALFLGILGLIQNDIKRVVAYSTLSQLGYMTVALGASAYSVAVFHLMTHAFFKALLFLGAGSVIIGMHHDQDIRNMGGLRKYMPITWITFLIGTLSLVGTPFFSGFYSKEHVIEAAHHASWGSGFAYYATLIGVFVTSLYSFRVYFLVFHGKERFDTHPHESPWVVTLPLVVLAIPSVGIGAWAVDALLFG----YFKDVIFTGEHST-AMWVEYGFTTLPFWLMVAGLVVALYGYVINP-PPKIYKVNRVLENKYYVDWIYENVFARGARSLGKLFWNGDKGIIEGI-GSTRLVGLVAAISRVLQSGHIYHYAFAMIAGLIVLISFFVKMSESTSKPRREFRNVDKYRLPFAGKVSILHRVSGALLFLSLPLLITVFKESVTSPASFADLGSGFGGFLLKLILLVGLWGFMHHLCAGIRYLTLDLHI-GMDKQTAQKSAKIVLCVSLALTFIFAIKLL
M-TTIILFAPLVGALICGFGWRFIGEKPAQWTATGLLFLAALLSWIVFLGFDGMR-LRWIESTDWAIRLDRLTAIMLVVVTTVSALVHLYSFGYMAHDENRPRFFAYLSFFTFAMLTLVTADNLVQMFFGWEGVGVASYLLIGFYYRKPSANAAAIKAFVVNRVGDFGYALGIFALFFLVDSVQFNDIFAAGPELATTWNAAELVAFLLFVGAMGKSAQLILHTWLPDAMEGPTPVSALIHAATMVTAGVFLVCRMSPIMEYAPNATAFITFLGASTAFFAATVGLVQNDIKRVIAYSTCSQLGYMFVAAGVGVYSVAMFHLFTHAFFKAMLFLGAGSVIHGMHHEQDMRNYGGLKDKLPYTFYAMLIGTLAITGVGIFAGFLSKDAVIESAWGAHGVGTYAFWMLVIAAAMTSFYSWRLMFLTFWGKARGDKHAHESPNIMLIPLGVLAVGSVLAGMIWYGSFFGD-VNRYFGGAIYMAPDNH-VMHAPTLVKISPFIAMILGLSLAWLMYIRRP-PGRLAGLYRFLLNKWYVDEIYDAVFVRPAKSLGSFLWRGDGNVIDG--GLAMGIIPLTRLAGRAQSGYLFHYAFAMVLGIALLITLMADMADVNRGNRPLSPHITIYRPQLNSITSILTRITGNGLIVGGLLMTWWFVAAAMGPDAFATADAVLTSWFGDLVMFLSLWALWYHTLTGLRHLIWDTGR-GLDLPTAEKLGWACVGGSVVLTILTALVI-
MLYLTIALLPLAGSLLAGLFGNKIGRAGAHSVTILGVAVSAVLSGWVLWGFGSKF-YTWLTMFSVGFLVDSMTAMMMAVVTGVSLMVHIYTIGYMHDEEGYQRFFSYISLFTFSMLMLIMSNNFIQLFFGWEAVGLVSYLLIGFYFKKPSATFANLKAFLVNRVGDFGFVLGIALVLAYFGSLRYADVFAYLPQVQVQWSLVTVTCLLLFVGAMGKSAQFPLHVWLPDSMEGPTPISALIHAATMVTAGLFMVSRMSPIYELSSTALSVIMVIGAITALFMGFLGTIQNDIKRVVAYSTLSQLGYMTVALGASAYSVAMFHVMTHAFFKALLFLAAGSTIIGMHHDQDMRHMGNLKKYMPITWLTMLLGNLALIGTPFFSGFYSKDSIIEAAKLSNPGSGFAYFAVLASVFVTAFYAFRQYFMVFHGKEKWREHPHESPLVVTLPLILLAIPSVIIGYIAIEPMLYG----FFKDVIFVNDAHP-TMALAMVLHSPVLYLAIAGVLSAWLLYVKLP-PAKIAQVYVLFENKYYLDALYFNVFAKGTRALGNFFWKGDTAIIDNG-GSTKLVGAIAAQVRKVQTGFIYTYAAAMVFGVLVLLGMTFRMQ---TKKRPVFLEMPVLALPVPGIVSILHRASGVIMFLMVPVLLMLLDGSLSSGESFASYKAVASHPLVKLILIGVLWAFLHHLCAGIRFLFLDAHK-GVDLQTCRKTAKLVLAVSLSLTVILGVALW
M-ETILLFAPLAGAIICGFGWKFIGEKAATVTATALLFLAALLSWIIFLSFNGTQ-FRWIESTSWAIRLDRLTAIMLIVITTVSSLVHLYSFGYMDHDPQKPRFFAYLSFFTFAMLMLVTSDNLVQMFFGWEGVGVASYLLIGFYYRKPSANAAAMKAFIVNRVGDFGFALGIFGLFFLTDSINLADIFDKAPELASEWNAANLIAFLLFVGAMGKSAQLLLHTWLPDAMEGPTPVSALIHAATMVTAGVFLVCRMSPLMEFAPEATAFITVIGAATAFFAATVGLVQNDIKRVIAYSTCSQLGYMFVAAGVGMYSAAMFHLFTHAFFKAMLFLGAGSVIHAMHHEQDMRNYGALRKKIPYTFAAMMIGTLAITGVGIFAGFVSKDAIIESAYAGG---MFGFWALVIAAFMTSFYSWRLMFMTFYGEARGDKHAHESPWTMLVPLGVLAVGSITAGMIWYGSFFGH-VGKFYGGGIYIGKDNH-ILAAPKWVKLSPFIAMLGGLVLALWFYIWSP-PSRLAAMYLFLLNKWYFDEIYDVIFVKPALAIGRFLWKGDGGTIDG--GLAMGVVPFTRLAGRAQSGYIFTYAFWMVLGIAALVTWMTHMADVNRGNRPLSPHLQVYRPQLTSVTSILTRITGNALIVSALLIAWWFLAAATSPEYFATANGVLTSWFGDLVMTLSALGLWYHTLAGIRHLIWDNGY-MLELDQAEKLGWFVITGSAVLTVLTIIIV-
M-ESLILFSPLAGSLIAGFGWKLIGERGAMWVSTGLLFVACAFSWIIFLTFDGTD-FRWIESTDWAIRLDRLTAIMLIVITTVSALVHLYSFGYMDHDPQKPRFFAYLSFFTFAMLMLVTSDNLVQMFFGWEGVGVASYLLIGFYYRKPTANAAAIKAFVVNRVGDFGFALGIFGLFYLVDSIKFDDVFAAGPQLASEFNAANLIALLLFIGAMGKSAQLFLHTWLPDAMEGPTPVSALIHAATMVTAGVFLVCRMSPLMEYAPETMQFVTFLGATTAFFAATVGLVQNDIKRVIAYSTCSQLGYMFVAAGVGVYGVAMFHLFTHAFFKAMLFLGAGSVIHAMHHEQDMRNYGGLRKKIPYTFAAMMIGTLAITGVGIFAGFLSKDAVIESAWAGT--GGYAFWMLVVAALFTSFYSWRLIFLTFYGEARGDKHAHESPMVMLIPLGVLGLGAIFSGMLWYNSFFGD-MNAFFGGAIYMGSDNT-VIHAPVWVKISPFIAMIIGFGVAFLFYIMNP-PARLAALYQFLLNKWYFDEIYDFIFIQPAKALGRLLWKGDGDVIDG--GIAMGIVPFTRLAGRAQSGYIFTYAFAMVVGIAVLVTWMVEMADVNRGNRPLSPHLQIYRPQLTSMTSILTRITGNALIVGMLLCVWWLLAAATGPDYFAVADAVVNGWFGNLVMFLSLWALWYHTLAGVRHLIWDQAV-GLDLDTAEKLGYAVIGGSVILTILTVFII-
M-ETIIVLAPLVGAVVAGLFWRAIGEKGAMAVATGLLFLACALSWIAYLGFDGTQ-ARFIDSAGWGIRLDRLTAIMLIVVTTVSALVHLYSWGYMAHDPEKARFFAYLSLFTFMMLSLVTADNLVQMFFGWEGVGLASYLLIGFYFKKPSASAASIKAFVVNRVGDFGFLLGVFALYVATGSVWFDDIFAVAPTLAVDWNAANLIGFLLFIGAMGKSAQLLLHTWLPDAMEGPTPVSALIHAATMVTAGVFLVSRMSPLYEYADATRAFIIFIGALTAFFAATVGLVQNDIKRVIAYSTCSQLGYMFVAAGSGIYSAAMFHLLTHAFFKAMLFLGAGSVITATHHEQDLRNYGGLRSKIPVTFWAMMIGTLAITGVGIFAGFLSKDAIVESAFGSG---TYAFWLLVIAAAFTAFYSWRLMFLTFFGTARGEAHAKESPMVMLVPLMVLAVGAVFAGMVWQGDFFGS-IAAYFNGSIFMLGGKE-VLHAPVWVKVAPFVAMVLGFAVAFVFYVTSP-PRKLATLYRFLLNKWYFDELYDVLFTRTSKRIGQWLWKGDEDTIDG--GIAFGIVPLARFGSRVQSGYLFHYAFAMVIGIVGLMIWVSHMAEPKRVERPLSPFMPYYRPQMTSISSIMTRITGNALIVTALLTAWWLLAAATSPGYFDFVNAIVTSWFGALVYTLSAWAVWYHLLAGLRHLYFDAGK-GLEIETAEKLGWACFIGATVLTIITIILV-
M-VTIILFAPLVGAILAGFGWKIMGETAAQWTTTGLLMLAALLSWVVFLTL-GAH-FRFIESTDWAIRVDRLTAIMLIVVTTVSALVHLYSFGYMAHDPQRARFFAYLSLFTFAMLALVTADNLVQMFFGWEGVGLASYLLIGFYYKKPSANAAAIKAFVVNRVGDFGFALGIVALFYLTDSIQFDQIFAEMPRIARDWNAANLIAFLLFVGAMGKSAQLFLHTWLPDAMEGPTPVSALIHAATMVTAGVFLVCRMSPLMEFAPQATAFITFLGATTAFFAATVGLVQNDIKRVIAYSTCSQLGYMFVAAGVGVYSVAMFHLLTHAFFKAMLFLGAGSVIHAMHHEQDMRNYGALRHKIPMTFWAMMIGTLAITGVGIFAGFVSKDAIIESAWAGT--GGYAFWMLVIAALFTSFYSWRLMFMTFYGKARGSRHAHESPRVMLIPLGVLAVGAVFSGMVFYSSFFGN-VLSFFGGAIYMDPEST-VMHAPVWVKLSPFIAMLIGFGTAYWFYIVNP-PRRLAELYLFLLNKWYFDEAYDFLFVRSAKGLGRLLWKGDGDIIDG--GIAMGVIPFTKLAGRAQSGYIFTYAFAMVAGIAILVTWMAHMAEAKRIERPLSPFMQYYRLQLTAVTSVMIRFTGNALMAAVFFLIVWLLALASGPDAFETVEWWLTSFIFDLFWFFMLWSVWYHYLGGLRHLIFDAGK-GLEIETAEKMGWICVYGSVVLTILTVIVIL
MVYLTIVLAPLVGAIVAGFFGGKIGRVGAHSVTIAGVGLSTLLSLWVLGRFAEVF-YTWLVSFEVGFLVDKLTAMMMATVTFVSLMVHIYTIGYMADDNSYQRFFSYISLFTFSMLMLVMANNFMQLFFGWEAVGLVSYLLIGFWSTRESAIFANLKAFLVNRVGDFGFLLGIAAVAMYFGTLDYAEVFAAAPGLAI--SLMTLICVLLFIGAMGKSAQVPFHVWLPDSMEGPTPISALIHAATMVTAGIFMVARMSPLYELSEAALSFVLIIGATTAFFMGLIGLVQNDIKRVVAYSTLSQLGYMITALGASAYAAGVFHLMTHAFFKALLFLAAGSVIIAMHHKQDIREMGGIRKFMPITWITALIGSLALIGFPGFSGFFSKDAIIAAVNETAFGGGYASVLLTLGVLVTALYSFRMYFLVFHGKPRMDEHLHETPWVVTVPLVMLAIPSLFIGWFAIEPMLIN----WFASPIMVAPEHD-TLQSAFVLGTPTLMLALGGLVLAWVVAARKP-DAKLLALTRLLQNKYGFDDFNQRFLAGGAQLLGQAFWSGDRALIDDG-GSARSVGRMAGVLRLLQTGYLYHYAIAMIVGLVGLMTIFTLM----HITRPVFLDLWRIKLPIPAFVSILHRVSGVLMILAIPVAAVLFDRALSGPEGFALAAALFDSWFIKAALVLMIWSLLHHLIAGIRFLVLDLGL-GLDRPVARATAWTALIAALAAVIALGGTFR
MVYLTIVLAPLIGAIVAGFLGGKIGRRASHSVTIAGVGISTGLSLWVLSRFHDVF-YTWMVSFEVGFLVDKLTVLMMATVTFVSLMVHIYTIGYMADDNSYQRFFSYISLFTFSMLMLVMSNNFMQLFFGWEAVGLVSYLLIGFWSTRESAIFANLKAFLVNRVGDFGFILGIAAVGMYFNSMDYAEVFARAPEFAV--SLMTLICVLLFIGAMGKSAQVPLHVWLPDSMEGPTPISALIHAATMVTAGVFMVARMSPLYELSEAALSFVLIIGATTAFFMGLIGLVQNDIKRVVAYSTLSQLGYMVTALGASAYAAGIFHLMTHAFFKALLFLAAGSVIIALHHKQDIRHMGGLSKYMPITWVTALLGSLALIGFPGFSGFFSKDAIIEAVGASQFGAGYASVLLTVGVLITALYSFRMYFLVFHGKERMDEHVHETPWVVTVPLVLLAIPSVFIGWYTVEPLLVA----WFTSPIVVAHEHD-TLQAAFVLTALPFFLAMTGLGLAWGIFAFKP-DEQLQAVTRILQDKYGFDDFNQRVFAGGSRNLGRALWMGDRAVIDGA-GSAQWVARMAQSARHLQTGFLYHYAIAMIVGLVGLLTLFTLM----QTTRPVFLELWRIHLPIPGFVSILHRLSGILMVLTIPVAAVLFEQALSGPEGFAATAAVLDAWPVRLVLLLLLWSLLHHLLAGLRHLLMDLDI-GLDRPVARRNSWIVLIAALALLLALGGLTR
MLCLIIVLTPLFGSIIAGFFRNQIGRTGAHTVTIAGVGISLLLSIYVAAVIGNPV-YTWANGFNIGFLIDPLTTIMLVVVSFVSFLVHIYSIGYMADDDGYQRFFSYISLFTFMMLMLVTANNFLQLFFGWEGVGLVSYLLIGFWYQKESAIQGSLKAFIVNRVGDFGFILGIGMVLSYTGSLDYDIVFRSANSLAHPWSVITVTCLLLFVGAMGKSAQVPLHVWLPESMEGPTPISALIHAATMVTAGVFMVARISPMVELSTVALSFIIVIGATGALFTGILAIVMNDIKRVVAYSTLSQLGYMMVAMGASAFSAGIFHLLTHACFKALLFLAAGSVIIGMHHEQDMRKMGGLWRKMPITYVTFVIGCLALCAIPPFAGFYSKDTIIEAAKLSEPGSGYAYFCVAIGAFVTAVYTFRALFMTFHGEPRMDEHVHESPWVVWVPLVLLAIPSVIIGYILYMPMLFN--PSIFGESLFVLPQYN-VLPMESAILTPVFWLVIAGIFVAWICYIALP-PTKLTEIYRALINKYWFDAFNDHVIVRGTKALGGLFYQGDQRLIDGM-GAARTIRWFAQIGRNIQSGYVYHYATFMVLGLFIFLCWLLGMT--VNQKRPVNLDLGTIRFPVMAIASILHRISGLVLFLLLPFILYLLSKSLGSAVSFMQMQVLLQSPFHKLLLWAFSAALVYHLLAGIRHMINDLGF-GEGVKAGRQTAIWVIALAVILTIFLGIWIW
MLYLLIALAPLAGCLLAGLFGNQIGRKGAHTATILGVGVSAVLSAQVLWGFGTKF-YTWLTMFSVGFLVDSLTAMMMVVVTSVSLMVHIYTIGYMKDEEGYQRFFSYISLFTFSMLMLIMSNNFIQLFFGWEAVGLVSYLLIGFYFKRDSAIFANLKAFLVNRVGDFGFVLGIGLVLAYFGSLRYADVFAYLPNVQLGTDLITVTCLLLFVGAMGKSAQFPLHVWLPDSMEGPTPISALIHAATMVTAGLFMVSRMSPMYELSTTALSVIMVIGAITALFMGFLGTIQNDIKRVIAYSTLSQLGYMTVALGVSAYSVAMFHVMTHAFFKALLFLAAGSVIIGMHHDQDMRNMGGLRKYMPITWLTMLIGNLSLIGTPFFSGFYSKDSIIEAVKMSHPGSGFAYFAVLASVFVTAFYAFRQYFIVFHGKERWREHPHESPLVVTLPLMLLAIPSVIIGYLTIQPMLYG----FFKDVIFVDAAHP-VMAMAMVITSPVLYLAIGGVAAAWFLYCAAP-PAKIQAIYRLLENKYYLDAIYFAVFARGARVLGNLFWKGDTMIIDNG-GAARAVGSIAAQVRKMQTGFVYTYAATMVFGLLVMIVAFFKMQ---TKKRPVYLDMPTIHLPIPGIVSILHRASGVMLFLLLPVLLSLLAGSLSSGQAFAEYKAWADNWFMKLILIGVLWLFIHHLFAGIRFLLIDAHI-GVELQPARKTAKWVLYGAPATAFILGIALW
MLCFLIVFLPLIGSIGAGFFAGSLGRAGAHTLTIFNVFVAFILSLVVAYEVQNPI-YTWISGFNLGFLIDSLTAVMLVVVTFISLLVHIYSIGYMADDSGYSRFFSYISLFTFMMLMLVSANNFLQLFFGWEGVGLVSYLLIGFWFQRESALQGSLKAFLVNRVGDFGFILGLGLILSYAGSLDYAQVLRQGISLQHNFSVVTVISLCLFVGAMGKSAQVPLHVWLPESMEGPTPISALIHAATMVTAGVFMVARVSPLIEYSDTALTVIMVIGATGALFTGALALVMNDIKRVIAYSTLSQLGYMMVAMGASAYSAGIFHLATHACFKALLFLAAGSVIIAMHHEQDMRKMGGLAKKMPITYWTFLIGTLALCAFPPFAGYYSKDTIIDAVKISTNGHTYAYFCVLIGAMVTAMYSFRALFMTFHGAPKMDMHVHETPMVVWGPLVILAIPSICLGYLLFMPMLYK--PQLLGDAIFVLPQHD-VLPLQFAFLTKGFWVTILGVFIVYYMYMLKP-PAKLTNLYQVLVNKYGFDAFNDFFFVKGGKKLGEALYQSDQGLIDGA-GTAKIIAKTALIGRLIQTGYLFHYAAMMVFGVFAFLVWFLHMKETASKKKPVNLDLTTMAFPPMAIASILHRISGVVLFLCLPVILYWLNLSLKNASSFTDLQLILANPYYKSLLWLFVSSLWYHLIAGIRHMFMDIGI-GESLKAGYASANLVIILGIFGALGLGVLIW
MLYLIIALTPLVGCLLAGLFGNQIGRRGAHCATISGVAISALLSAYVLYGFGSKF-YTWLTMFSVGFLVDSLTAMMMVVVTSVSLMVHIYTIGYMHDEEGYQRFFSYISLFTFSMLMLIMSNNFIQLFFGWEAVGLVSYLLIGFYFKRSSATFANLKAFLVNRVGDFGFLLGIGLVLAYFGSLRYQDVFAYLPNAALGTDLITVTCLLLFVGAMGKSAQFPLHVWLPDSMEGPTPISALIHAATMVTAGLFMVSRMSPMYEMSTTALSVIMIIGAITALFMGFLGTIQNDIKRVIAYSTLSQLGYMTVALGVSAYSIAMFHVMTHAFFKALLFLAAGSVIIGMHHDQDMRNMGNLRKYMPITWATMLIGNLSLIGTPLFSGFYSKDSIIEAVHASNTGSGFAYFAVLASVFVTAFYAFRQYFIVFHGKERWREHPHESPWVVTFPLIFLAIPSVIIGALTINPLLYG----FFKDVIYVNEAHP-VMIFGMVFVSPVLYLAIAGVAAAWFLYVKAP-PAKIQAIYTLLDNKYYLDTLYFNVFAKGSRKLGEFFWKGDTMIIDNG-GSAKAVGAIAAQVRKAQTGFIYTYAAVMVFGVLVMIVAFFKMQTESGKKRPVYLDMPTIHLPMPAIVSILHRATGVALFLLLPFLLALLSGSRSSGEDFEYYKAWADNWFIKLILWGVLWAFIHHLFAGIRFLIIDAHI-GTDLQTARKSARIVLIAAAVTAFVLGIALW
M-YTAIPLTCLAVSIAAGLFGRALGTVWTHRIVILGIAVAFALSAGFALPHGHDL-YLWGRALTVGFLVDPLTALMMVVVTFVSLMVHIYTIGYMRGDPGYQRFFSYISLFTFAMLMLVMANNFLQLFFGWEAVGLVSYLLIGFWYTRESAIFASLKAFLVNRLGDFGFILGIAAIYAVFHSLDYATVFAHVDAARTSWHMLTVICILLFIGAMGKSAQMPLHVWLPDSMEGPTPISALIHAATMVTAGVFMVARMSPLFEQSPVARSVVLVVGASTAFFMALLGMVQTDIKRVIAYSTLSQLGYMTAALGASAYAAAIFHLVTHAFFKALLFLAAGSVIIALHHEQDLRKMGGLRRYMPITFVATWVGALALAGIPPFAGFFSKDAIIDAVARSTPGADYAFAAVLAGVFVTAFYTFRMLFLAFYGEPRMDAHLKESPWVVTLPLVLLAIPSVLAGMLLMRPLLFG----FFRGSLYVRPADN-PLVLAFIFLSPPLYLALAGIASAWYLYIRRP-PAEMARAYAVLRAGYGFDAVYLEGFAASARAAGRFLWRGDVQLIDGA-GTARLIGRIAAWGRRLQSGYIYHYAFAVILGLFVLMTFFRGM----SRARPQDLGLRTLRLPVGAWASLLHRITGVLLIAVVGLAVGLLRTSLQGPGGFQQVANAVRGPWGHVIGPLAILVAAEHLYSGMRHLAHDVGW-GFGREHARLTAGAVMILAVV-TALAAVSAW
M-ETIILFAPLVGSLICGFGWKLIGETAALWVSTGLLFLSALLSWAVFVNFDGTE-LRFIESTDWSIRLDRLTAIMLIVITTVSSLVHLYSFGYMDKDPQKPRFFAYLSFFTFAMLALVTADNLVQMFFGWEGVGVASYLLIGFYYRKPSANAAAIKAFVVNRVGDFGFSLGIFTLFFLVDSINFDDIFSAAPTLASEWNAANLVAVLLFIGAMGKSAQLFLHTWLPDAMEGPTPVSALIHAATMVTAGVFLVCRMSPLMEFAPEAMAFVTVLGATTAFFAATVGLVQTDIKRVIAYSTCSQLGYMFVAAGVGMYSAAMFHLLTHAFFKALLFLGAGSVIHAMHHEQDMTNYGALRKRIPYTYWAMMIGTLAITGVGIFAGFLSKDAIIESAWAGG---SYGFWLLVIAAAFTSFYSWRLMFLTFYGQARGDKHAHESPLTMLIPLGVLSLGAVLAGMVWYSSFFGH-VGKFYGGALYFGKDNH-VLAAPVWVKVSPFVAMLGGLIMAIWFYILNP-PGRLAELYLFLKNKWYFDEIYAAIFVRPVIGIGRVLWKGDGSAIDG--GVALGIVPFTRLAGRAQSGFIFTYAFWMVLGIAALVTWMAHMADVNRGKRPLSPHLTIYRPQLTSLTSILTRITGNALLLAAMLIVWWFLAAATSPEAFALADAVITSFLGDLIMTLSLWALWYHLLAGVRHLIWDNAI-GLDIPTAYKLGYAVIGGSVVLTLLTLVVIA
M-LALLLFIVLAPGLVAGLFHKIIGDKIVMFSTTGVVLAAGALSLFQLFAYGGQH-MPWIHVANWAIRVDTLSIVMMAVITGVSGLVHLYSWGYMSEDPHKARFFSYLSLFTFTMLMLVTADNFLQLFFGWEGVGLASYLLIGFWYQNKAPNDASIKAFVTNRVGDFGLALGIMAVFCIFRTVEFAPFMEALRENSHRVWAVEVIGVLLFIGAMGKSAQFFLHVWLPDAMEGPTPVSALIHAATMVTAGVYLVCLMSPLYEYTVVAAGMITLIGAVTALYAATVGMAQNDIKRVIAYSTCSQLGYMFFAAGVGAYEAAMFHLFTHAFFKALLFLGAGSVIHGMHHEQDMRKMGGLARFMPLTYAAMMIGTIAIIGLGVFSGFFSKDAILESAFAGGSFAQMAFWFGIVAAFLTSFYSWRLIYMTFHGPMASQEHPHESPLVMLIPLGLLSLGAIFAGFYFYDYFVDH-NEAFWAGAIYRASENH-VLEVPDWVIYAPLIVTLGGLLLATMTYFFNR-GKRIAELYSLFYNKWYFDEIYQATIIRGAAFLGNVFWKADKKIIDGA-GMTALTLFSARRLSALHTGRLYHYAFVIIGAALIFGAWLAHMSGSGADARPLSPHLQVWRPHATFYASITHRITGVALYFGTFLIAAWIVALATGASCYPAIEDILFSWFGSVILYLWSVATLYHLVNGIRHLLWDPGI-GFEPKTASAVSVFNYTFAFLGAAAIWFAAF
M-EEFSIFCSLIGFGITGLLGRQVDKRVINWISCIFMAIATLASIILAWKLSGVI-LSWFDVIHWGLYFDRLSVTMVLLVNLISFLVHLYSVGYMSQDSNAPLFMSYLSLFTFMMLLLVTSNNLVQLFCGWEGVGLTSYLLIGFWYERESANQAALKAFLINRIGDLGFIIAIAATFTTFKTLEFNQIFQILSSKSYAFSKIEILGILFFIGAMGKSAQIGLHTWLPDAMEGPTPVSALIHAATMVTAGVFLIIRLAPLYEFAPYAKDFIVIVGGITAFFAGTVAITQNDIKRVIAYSTCSQLGYMFMAVGLSAYGGALFHLVTHAFFKALLFLGAGAVIHALSDEQDMRYMGGLRRSIPATYTAMIIGSLALSGIPFFAGYFSKDYILEIALENSWIGYFAYFLGISTAILTAFYSWRLIFLTFHGQARANEHVHEPGYSMLIPLFVLILGSIFGGYLGDIFFLK---KTFWGNIMPFPNQDH-L-GINFFLMFLPIIASLIGIGIAIFIYLKHP-SDHISNTYNFFYNKWFFDAFYENVFLQNTLKGARLLWQIDQKVIDGY-GLSVVAQQLAKRASQLQTGYIYHYVLAFIGGLCLYIFLLQQMMP---SKRPLSPHLQIYKPQLTSVLSVMHRFTGAFLCLGILGIILWLYGISSQPACFSWLISVSQNFIGKVFIFLMLYAFFYHLANGVRHLVWDAGY-GFEIKTVYRTGWLVVGSSLGLALLYWVLFF
MLYWLVAILPYFASLVAGLLATRSLREWHRTFLMGSLATSMILSFLLVQAQGSGP-MDWIVSLQMGYLVDPLSSMMLVLITTVGLVVMLYSHKYMAYDQGYVRFFVYLSLFTASMLGLVLSPNLVQVYVFWELVGMCSYLLIGFWPNRLGAAKACQKAFVTNRIGDFGLLLGILGLYWATGSLEFGEIAERLARLLLGLFFPTLCCLLLLLGPLAKSAQIPLHVWLPDAMEGPTPISALIHAATMVAAGVFLIARMCPIFQQLGTVMETMAWAGALTSLLGASIALTQTDLKKGLAYSTMSQLGYMVMAMGIGSYEAGLFHLVTHAYSKALLFLGAGSVIHGMEPSQNMLLMGGLRRFMPITGTTFLLGTLSICGIPPLACFWSKDAILAGAWAA---HPILWTIAWTTAGMTGLYMLRIYLLTFEGRFRGGSHAKQEDGGMTSCLLILALPTVAIGWMNTPWFHLG-------PSLIAFSS----------MAVSSVGIALLGGCVAFLAYQRAT-LSGLSYLHRASYNRWHIDEIYDRSWVRTNQILAERASALDSWWIDG--GAGLIGLVSGQANRAWQGGNLTYYALSMTIALVSLLAIVLPM----RINRPLSPHLTVYRPQLTSVLSIFHRISGVVLATTAIGGIFALKLSATHFNTYPVFAFLLCSWLVFAALILAFFALCYHMSNGIRHLLWDMGL-FLDLNKIYTSAFIMLACSASLAAINFLRFS
MLTLLTVLAPLLGCLISGLGGKYIGRRGVHWVTIGLVTVSFLSAIWIFVLAGIHY-YTWGISFNIGFMVDPLAAIMMLITTFISLVVYVYSTGYMVNDSGYQRFFSYMSMFTFFMLMLVTANNFFQLFFSWEGVGLVSYLLIGFWFEKEEAASGGLKAFLINRLGDFGFILGVAAIFDYCGSLDYHVVFLKAHEISVHCSILTMICIFLFFGAVGKSAQMPLHVWLPESMEGPTPISALIHAATMVTAGVFLVVRTAPLFELSQIALSIVLIIGATTALFTGLLAFIEFDVKRVIAFSTMSQLGYMMVADGVSAYSAGIFHLLTHAVFKALLFLSAGSVIFALHHERDMRKMGNLRKHLPITYITFLIGILSLSAIPPFSGFYSKDIIIEAVSHSAPGAGYAYLCLLLGTFATSYYIFRTFFLIFHTSERIAP-IKVSPSMYSVQ-WILSIVSGLLGAALVHWILYK--NVLLDSSIRILPQHD-VLIYYMTVVTFPFWSSILGIFSAWMTTIVQP-PRLLVQLYQILTVKYGFDMLNRFIFIRGGQGLANFFFQGDLKILDYF-SVWRNSVRMAKLVRRLQSGYLYHYVFVMILGLLIFLIWLFLM----YIERQTNLDLTNFHFPVTAIVSIFHRISGFILFLCMPLMFYLLYQSTLSEVSFLSLQRLLGHSWMKIIIWITLSSILFHLFSGMRHLAMDCGF-GESVYAGRITACTVFIISFIAVVLVGIWIW
MLTLVIVLAPLLGCLIAGLGGKPIGRRGAQWVTISLMTISFLSAFWVFMLVGGHY-YTWGISFTVGFMVDSLTAVMMLIVTFISLVVHIYSIGYMAGDLGYQRFFSYMSMFTFAMLILVIANNFFQLFFGWEGVGLVSYLLIGFWFEKESAAAGSLKAFLVNRVGDFGFILGMAAILDYFGSLDYYTVFSAASGISLHWSVLTVICILFFIGAMGKSAQMPLHVWLPESMEGPTPISALIHAATMVTAGVFLVARMSPLFELSQVALSTVLVIGATTALLTGLLAFVEFDIKRVIAFSTMSQLGYMIAANGASAYSAGIFHLLTHACFKALLFLSTGSVIIALHHEQDMRKMGNLRKYLPVTYISFLIGALSLAAIPPFAGFYSKDAIIEAVFHSTPGAQYAYICLLLGAFVTGYYIFRAFFLTFHTSERMAT-IKETPWNMRGSQWILSIPSVILGAILIYWMLYR--PNLLGSSIKVLPRYD-ILVFYMAVVTSQFWTSALGIFSAWVMTIARP-PRLLEQLHRILVAKYGFDTFNWFVFVRGGRVLANFFFRGDLKILDHF-GLGRNAIRVARLMRRLQSGYIYHYVFVMILGLLAFLIWLLAMRTE-RPVRAVNLDLTKFRFPPMALVSICHRISGFILFLCMPLMFYLLHQATLSEASFGDLQQLLIHHWLKVAVWITFSATLFHLFAGIRHLVMDLGF-GESVREGRITAYMVFVISFIAIILAGVWIW
MISLALILFPLGGALIAGLGGQRVSASTAHRVTIFAVALSFLLSLYFAYELLHIY-YLWDFTFNIGFLIDPLTVVMFLIVTFISFIVHIYSVTYMAGDPGYKRFFSYMSAFTFAMLMLVSANNFLQLFFGWEAVGLVSYLLIGFWFKREAANRGSFKAFLVNRIGDFGFFLGIALLFNYFGSLDYYHIFHTAAALKTSYSVIAVICFLLFIGAMGKSAQIPLHVWLPESMEGPTPISALIHAATMVTAGVYLVARLSPLYEYAPGVLNLILILGGTTALSMGLVAIVQNDIKRIVAYSTLSQLGYMVVGLGASAYAASIFHLVTHAFFKALLFLAAGSVILTMHHEQDIRKMGGLAKIMPITMICFLIGALALAAIPPFSGFYSKDVIIDAVHESTPAATYAYYCVLFGAFVTSFYIFRAFFLVFQGRARAPHRYQQTTSIVRFSLIALAIPSTIAGFLFAPAFLNV--PGLLTKSFTVLSLNN-TMEKGL-LINTATLFSILGIGLAWLCYRKFP-PAWAKNLYRVLVNKYGFDSFNQLVFEKGGRRLAQLFFN-DMNVLDEK-GSGRRISWLSQLLRHLQSGYIYHYALMMVFGIIVFLLAYSLM-----SKRPINLNLLTIRFPMTAIVSILHRLSGFLLFLAIPVFLMLMTLTLQSPEAFFTVHVCFEHPLMKLFLLGFLAALFYHLFAGIRHLFMDAGV-ADTLKSAQWTAGFVMVATLVLTSLMGIYLW
MLLALIPLLPLAGFLALILSRREAAEGLVAWIAVGAVGLAALTSATLFFGHSPEQ-GAWINALDFGLSADWLTVVMLLVISGVGFLIHLYSVGYMRGDGDFRRYFAYLNLFVAAMLVLVLADNLVLLYLGWEGVGLCSYLLIGFWYRNRENGRAAIKAFLVTRIGDTALAIGLFLLFREYGTLQIGELLDAVTA--PREPVVTLAALLLLGGAVGKSAQLPLQTWLPDAMAGPTPVSALIHAATMVTAGVYLIARLHPLFALSDLAMTVVATIGALTLLLAGCSALAQTDIKRVLAYSTISQLGYMFLALGVGAWSAAVFHLMTHAFFKALLFLAAGSVILSLHHEQALAKMGGLYRRMPFTFAVFAVGSACLAALPLTSGFYSKEAILAGAWEARHGFSLFWLAGILGAFITGAYTARLLLKVFFGAEGSASHCAANTQVMRLPLLLLALLALAGGLL-APPLQE------------VFAS-----HPPLWTIIIAVVAPVLGALLAWLHFRRPS--HQLSELAHFWRQGWGFDSIYQWLLVRPFRWLAHLNRN---DIVDG--LVAGLSRQLHGLLSISQNGQLRWYLATIAGGLVLFLVLV--M----NKSRPVNLDISTIKLPAAALVSILHRISGVVLFAVMALLLWMLGTSLESEQGFASVAETFSSIPAKIILWASLAALIYHLVAGVRHLFMDLGI-GESLEGGRRGAVMVLVLSVILILAVGVWLW
MLIAVVVLSPLLGAIIAGFFGKSVKNEGVSFFTISLCGLSFVLSGVLAYGVGQVY-YQWAPIFDVGFSVNRITVYMMLIVTFVSTLVHVYSIGYMRGEGGYARFFAYISGFTFAMLCLVMGNNFLLLFFGWEGVGLFSYLLIGFYFNREKANVASLRAFIVNRVGDLGFLLGIGAVILYTGSVDYSTVFAALPNIDLSFSPVTLMCVLLFIGAMGKSAQFPLHSWLEGSMEGPTPISALIHAATMVTAGVFMVARLSPMFVLSEAALSFVLIIGAITCLFMGLIAIVQTDIKRVIAYCTLSQLGYMMVAQGSGAFSIGMFHLMTHAMFKALLFLAAGSVIVAMHHEQDIRRMGGLRKYMPVTYICMLIGTWSLAALPPFSGFFSKDLIIEAAQSTTFGHQFAYYMVLACAFVTSFYMFRTFFIVFHGKERMSEHIKESPVSILIPLVILAIPSAFIGEYFFSSILSQ--HGLFGDTISAYNQHDISVPLAFIIDTLPFWLALSALVLAYVLYVWLP-PEFLSKTYHVLVRKYFIDFLYDVIFVRIFLCISAFLWKVDIFVIDKT-GTSNLIYQTGDSFRKVQRGYVYDYAFIMIIGVLSFMMLLIVMS---SMKKITNIDLMSINFPITAISSILHRVTGVILIVAIPLVVVGMNYSLAGPNGYEQVVLALTKGWGSLFFWVFLSALTYHVYAGIRHMIMDVGF-GESMTIAKLTSTITIIFGILSAIFWGCFLW
M-LALTIILPLIGYILLAFSRGRWSENLSATVGVGSVGLAALVTAYAGIDFNGAF-WTWMSVIGVNLVLDGLSLTMLSVVTGVGFLIHMFASWYMRGEEGYSRFFAYTNLFIASMVVLVLSDNLLLMYLGWEGVGLCSYLLIGFYYTDPKNGAAAMKAFVVTRVGDVFLAFALFILYNELGTLNFREMVELAPQ--NGNEMLRWATLMLLGGAVGKSAQLPLQTWLADAMAGPTPVSALIHAATMVTAGVYLIARTHGLFLLTPDVLHLVGIVGAITLVLAGFAALVQTDIKRVLAYSTMSQIGYMFLALGVQAWDAAIFHLMTHAFFKALLFLSSGSVILACHHEQNIFKMGGLRKSIPLVYACFLVGGAALAALPVTAGFYSKDEILWGAAANG--HNYLMLAGLVGAFLTSIYTFRMIFIVFHGEEKIH--AHGKGITHHLPLIVLLVLSTFVGALITPPLAG------------VLPEN----EGKMALEITSGVVAIVGILIAAWLWLGKR-VTAVAKFGTWWYHAWGFDWLYDKVFVKPFLGIAWLLQR---DPLNA--IPAILSRYAGRGLLLSENGYLRWYVASMSVGAVVVLVLL-RMIKKVNKQRPVNLDLTTIRFPVTAIASILHRVSGVITFVAVGILLWLLGLSLSSQEGFLTASNIMDSFFVKFILWGILTALAYHVVGGVRHMLMDFGYLEETFAAGQRSAKFAFIITVVLSILAGVLVW
M-LWLTILLPLIGYVLLAFSRGRWSENLSATVGVGSVGLAALVTAIVGFDFNGAF-WTWMSVIGVNLVLDGLSLTMLSVVTGVGFLIHMFASWYMRGEEGYSRFFAYTNLFIASMVVLVLADNLLLMYLGWEGVGLCSYLLIGFYYTDPKNGAAAMKAFVVTRVGDVFLAFALFILYNELGTLNFREMVELAPQ--NGNEMLRWATLMLLGGAVGKSAQLPLQTWLADAMAGPTPVSALIHAATMVTAGVYLIARTHGLFLMTPDVLHLVGIVGAITLVLAGFAALVQTDIKRVLAYSTMSQIGYMFLALGVQAWDAAIFHLMTHAFFKALLFLSSGSVILACHHEQNIFKMGGLRKSIPLVYACFLVGGAALAALPITAGFYSKDEILWGAAANG--HNYLMLAGLAGAFLTSIYTFRMIFIVFHGEEKIH--AHGKGITHHLPLIVLLVLSTFVGALITPPLAG------------VLPES----EGKMTVEIASGAIAIIGILIAAWLWLGKR-VASVANFGTWWFHAWGFDWLYDKVFVKPFLGIAWLLKR---DPLNA--IPAILSRFAGRGLLFSESGYLRWYVASMSIGAVVVLALL-RMIKKVKKQRPVNLDLTTIRFPVTAIASILHRVSGVITFVAVGILLWLLGLSLSSQEGFLAASSIMDSFFVKFILWGILTALAYHVVVGIRHMLMDFNYLEETFAAGQRSARVAFVITVVLSILAGVLVW
M-LWLTVAFPLLGYLLLAFSRGRWSENLSATIGIGAVGLAALVTAVAGVEYQDPF-WTWMSVIGFNLVLDGLSLTMLSVVTGVGFLIHMYASWYMRGEEGYSRFFAYTNLFIASMVILVLADNLLLMYLGWEGVGLCSYLLIGFYYTDPKNGAAAMKAFVVTRVGDVFLAFGLFILYNELGTLNFREMAELAPQ--AGSTTLQWATLMLLGGAVGKSAQLPLQTWLADAMAGPTPVSALIHAATMVTAGVYLIARTHGLFLLTPEVLHLVAIVGAVTLVLAGFAALVQTDIKRVLAYSTMSQIGYMFLALGVQAWDAAIFHLMTHAFFKALLFLASGSVILACHHEQNIFKMGGLRKSIPLVYACFLVGGAALSALPLTAGFFSKDEILAGAMANG--HINLMIAGLVGAFMTSLYTFRMIFIVFHGKEQTH--AHVKGITHTLPLVVLLVLSTFVGALIVPPLHG------------VLPASA---GQVLTLEITSGIVAIAGILIAAWLWLGKR-VTAVANFATWWFNAWGFDWLYDKVFVKPFLAVAWLLKR---DPLNG--LPAYIARFAGRGLLLSENGYLRWYVASMSIGAVVVLALL-RMIKDVKKQRPVNLDLKTIRFPVTAIASILHRVSGVITFVAIGILLWLLGTSLSSPEGFLVASSIMGSFIVKFIIWGILTALAYHVVVGVRHMLMDFGYLEETLEAGKRSAVMSFGVTVVLSLLAGVLVW
M-LALTIILPFIGFVLLAFSRGRWSENLSATVGVGSIGLAALVTAFVGMDFNGAV-WTWMSVIGFNLVLDGLSLTMLSVVTGVGFLIHMFASWYMRGEEGYSRFFAYTNLFIASMVVLVLADNLLLMYLGWEGVGLCSYLLIGFYYSDPKNGAAAMKAFVVTRVGDVFLAFALFILYNELGTLNFREMVELAPA--DGNNMLMWATLMLLGGAVGKSAQLPLQTWLADAMAGPTPVSALIHAATMVTAGVYLIARTHGLFLMTPEILHLVGIIGAITLVLAGFAALVQTDIKRVLAYSTMSQIGYMFLALGVQAWDAAIFHLMTHAFFKALLFLASGSVILACHHEQNIFKMGGLRKSIPLVYLCFLIGGAALSALPLTAGFFSKDEILAGAMANG--HINLMVAGLVGAFMTSLYTFRMIFIVFHGKEQIH--AHGKGITHHLPLIVLMILSTFVGALIVPPLQG------------VLPATT---GRVMTLEITSGIVAIAGILIAAWLWLGKR-VTSIANLGTWWYNAWGFDWLYDKVFVKPFLGIAWLLKR---DPLNS--IPAVLSRFAGKGLLLSENGYLRWYVASMSIGAVVVLALL-RMIRNVKKQRPVNLDLQTIRFPITAIASILHRVSGVITFVAVGILLWLLGTSLSSPEGFLAASSIMNNFFVELIMWGILIALAYHAVMGIRHLLMDFGYIEETLEAGTRSAKICFVIIVVLSLLAGVLVW
M-LALTIILPLIGFVLLAFSRGRWSENLSATIGVGSVGLAALVTAFVGMDFNGAF-WTWMSVIGFNLVLDGLSLTMLSVVTGVGFLIHMFASWYMRGEEGYSRFFAYTNLFIASMVVLVLSDNLLLMYLGWEGVGLCSYLLIGFYYSDPKNGAAAMKAFVVTRVGDVFLAFALFILYNELGTLNFREMVELAPA--DGNNMLMWATLMLLGGAVGKSAQLPLQTWLADAMAGPTPVSALIHAATMVTAGVYLIARTHGLFLMTPQILHLVGIIGAITLVMAGFAALVQTDIKRVLAYSTMSQIGYMFLALGVQAWDAAIFHLMTHAFFKALLFLASGSVILACHHEQNIFKMGGLRKSIPLVYACFLVGGAALSALPLTAGFFSKDEILAGAMANG--HINLMVAGLVGAFMTSLYTFRMIFIVFHGKEQIH--AHGKGITHHLPLIVLMILSTFIGALIVPPLQG------------VLPQTT---GRVLTLEITSGVVAIAGILIAAWLWLGKR-VTSIANLGTWWYNAWGFDWLYDKVFVKPFLGIAWLLKR---DPLNA--IPAILSRFAGKGLVLSENGYLRWYVASMSIGAVVVLALL-RMIRNVKKQRPVNLDLQTIRFPITAIASILHRVSGVITFIAVGILLWLLGTSLSSPEGFQQAADIMDGFLVKFIMWGILTALAYHVIVGIRHMLMDFGYLEETFEAGQRSAKISFVITVVLSLLAGVLVW
M-LYLTILLPLIGFLLLAFSRGRWSENTSAIIGVGSIGLAALVTAYVGFDFDGVF-WNWMAVIPVTLTLDGLSLTMLSVVTGVGFFIHMFASWYMRGEEGYSRFFAYTNLFIASMVVLVLADNLLLMYLGWEGVGLCSYLLIGFYYTNPANGAAAMKAFIVTRVGDVFLAIGLFILYNELGTLNIRELMILAPQ--IGSTAITWATLMLLGGAVGKSAQLPLQTWLADAMAGPTPVSALIHAATMVTAGVYLIARTHGLFLMAPEVLHLVGIVGAVTLVLAGFAALVQTDIKRVLAYSTMSQIGYMFLALGVQAWDAAIFHLMTHAFFKALLFLSSGSVILACHHEQNIFKMGGLRKSLPLVYICFLVGGAALSALPITAGFYSKDEILWGALASG--HVNLMTAGLVGAFLTSLYTFRMIFIVFHGEAHTK--AHGKGIAHSLPLMVLLVLSTFIGALITPPLAG------------VLPESH---GK-MTLEIISGVVAIVGILLAAVLYLGKR-VNSVAQFSTWWFHAWGFDWLYNMIFVKPFKAIAYLLQR---DPLNS--LFAVFARWGNRGLAVSENGQLRWYMASMGVGAVVVLALL-KMIKNVKKQRPVNLDLQTIRFPVTAIASILHRASGVITFVSLGILLWLLGLSLSSPEGFVQAAAVMDSFIVKFIVWGILTALAYHICGGIRHMLMDFGYIEESFAAGSRTAYVSFAITVVLSILAGVLVW
M-LYLTILLPLLGFLILAFSRGRLSEKHTAIIGVGSVGLAALVTLYVGADFAGAY-WNWIAVIPVTLSLDGLSLTMLSVVTGVGFLIHLFASWYMRGEEGYSRFFAYTNLFIASMVVLVLADNLMLMYLGWEGVGLCSYLLIGFYYSNPANGAAAMKAFIVTRVGDVFLAIGLFILYHQLGTLNIRELMILAPQ--VGSPVITWATLMLLGGAVGKSAQLPLQTWLADAMAGPTPVSALIHAATMVTAGVYLIARTHGLFVMAPEVLHLVGIIGAVTLVLAGFAALVQTDIKRVLAYSTMSQIGYMFLALGVQAWDAAIFHLMTHAFFKALLFLSSGSVILACHHEQNIFKMGGLRHKLPLTYLCFLVGGGALAALPLTAGFYSKDEILWGALASG--HVNLMMAGLIGAFLTSLYTFRMIFIVFHGEAHTQ--AHVKGLSHHLPLIVLMILSTFIGALITPPLTG------------VLPAMP---GKVM-LEVVSAIVAIAGVLLAARLYLGQR-VNGIANLSTWWFHAWGFDWLYRQIFIKPFKAIAWLLQR---DPLDR--LFALVARLGNRVLAVSENGQLRWYAASMGVGAVVILALL-KMGKNVKKQRPVNLDLPTIRFPITAIASILHRVSGVAVFIAIGILLWLLGLSLSSAGGFAQAAALLDSALAKLVLWGILTALAYHICGGIRHLLMDFGYLEESFSVGCRSAQLAFAATVLLSVCAGVWVW
M-LALTIILPLIGFVLLAFSRGRWSENVSAIVGVGSVGLAALVTAFIGVDFNGAY-WTWMSVIGFNLVLDGLSLTMLSVVTGVGFLIHMYASWYMRGEEGYSRFFAYTNLFIASMVVLVLADNLLLMYLGWEGVGLCSYLLIGFYYTDPKNGAAAMKAFVVTRVGDVFLAFALFILYNELGTLNFREMVELAPA--DGNNMLMWATLMLLGGAVGKSAQLPLQTWLADAMAGPTPVSALIHAATMVTVGVYLIARTHGLFLMTPEVLHLVGIVGAVTLLLAGFAALVQTDIKRVLAYSTMSQIGYMFLALGVQAWDAAIFHLMTHAFFKALLFLASGSVILACHHEQNIFKMGGLRKSIPLVYLCFLVGGAALSALPLTAGFFSKDEILAGAMANG--HINLMVAGLAGAFMTSLYTFRMIFIVFHGKEQIH--AHVKGVTHSLPLIVLLILSTFVGALIVPPLQG------------VLPQTT---GSMLTLEITSGVVAVVGILLAAWLWLGKR-VTSIANLGTWWYNAWGFDWLYDKVFVKPFLGIAWLLKR---DPLNS--IPAVLSRFAGKGLLLSENGYLRWYVASMSIGAVVVLALL-RMIRNVKKQRPVNLDLQTIRFPITAIASILHRVSGVITFVAVGILLWLLGTSLSSPEGFEQASAIMGSFFVKFIMWGILTALAYHVVVGIRHMMMDFGYLEETFEAGKRSAKISFVITVVLSLLAGVLVW
M-LALTIILPLIGFLLLAFSRGRWSENLSATVGVGSIGLAALVTAYVGIDFGDPF-WTWMSVIGFNLVLDGLSLTMLSVVTGVGFLIHMFASWYMRGEEGYSRFFAYTNLFIASMVILVLSDNLLMMYLGWEGVGLCSYLLIGFYYTDPKNGAAAMKAFVVTRVGDVFLAFALFILYNELGTLNFREMVELAPQ--AGSTTLQWATLMLLGGAVGKSAQLPLQTWLADAMAGPTPVSALIHAATMVTAGVYLIARTHGLFLMTPEILHLVGIIGAITLVLAGFAALVQTDIKRVLAYSTMSQIGYMFLALGVQAWDAAIFHLMTHAFFKALLFLASGSVILACHHEQNIFKMGGLRKSIPLVYLSFLVGGAALSALPLTAGFFSKDEILAGAMANG--HLNLMIAGLVGAFMTSLYTFRMIFIVFHGKEQIH--AHGKGITHHLPLIVLMLLSTFLGALIVPPLGN------------VLPHTT---GRVLTLEITSGIVAIAGILIAAWLWLGKR-VTAIANFGTWWFHAWGFDWLYDKVFIKPFLGIAWLIRR---DPLNA--IPAILSRFAGKGLLFSENGYLRWYVASMSIGAVVVLGLL-RMIKNVKKQRPVNLDLTTIRFPVTAIASILHRASGVITFVAVGLLLWLLGTSLSSPEGFLTASSIMDSFFVKFIMWGILTALAYHAVGGIRHMLMDVGYLEETFAAGQRTAWLAFIITVVLSILAGVLVW
M-LYLTILFPLIGFLLLAFSRGRWSENLSAAIGMGSVGLAALVTLYVGLDFHGPF-WTWMHVIKVNLTLDGLSLTMLSVVTGVGFLIHMFASWYMRGEEGYSRFFAYTNLFIASMVVLVLADNLMLMYLGWEGVGLCSYLLIGFYYTDPKNGAAAMKAFIITRVGDVFLAFALFILYNELGTLNFHEMVQLAPA--ADNHMLQWATLMLLGGAVGKSAQLPLQTWLADAMAGPTPVSALIHAATMVTAGVYLIARSHGLFLLTPEVLHLVGIVGAITLVLAGFAALVQTDIKRVLAYSTMSQIGYMFLALGVQAWDAAIFHLMTHAFFKALLFLSSGSVILACHHEQNIFKMGGLRKSIPLVYTCFLVGGAALAALPLTAGFYSKDEILFGALANG--HINLMTAGLVGAFLTSIYTFRMIFIVFHGKEQIH--AHGKGITHHLPLIVLLVLSTFVGALITPPLAG------------VLPENH---GKT-TLEIASGSVAIIGILIAAALWLGKR-VTRIAQFAAWWFAAWGFDWLYDLVFVKPYKAVARLLAR---DPLDA--IPALFTRIANKGLVLSENGQLRWYAASMSIGAVVVLALL--M----KKQRPVNLDLTTIRFPVTAIASILHRVSGVITFVAVGILLWLLGLSLSSPEGFMQAAAIMDSFIVKFIVWGILTALAYHIAGGIRHMLMDFGILGETLEAGTRSAQISFVVTVVLSILAGVLVW
M-LWLTIVLPLIGYVLLAFSRGRWSENLSATIGMGSVGLAALVTAYAGIDFSGPF-WTWMSVIGFNLVLDGLSLTMLSVVTGVGFLIHMFASWYMRGEEGYSRFFAYTNLFIASMVILVLADNLLLMYLGWEGVGLCSYLLIGFYYTDPKNGAAAMKAFVVTRVGDVFLAFALFILYNELGTLNFREMVELAPQ--DGNTMIQWATLMLLGGAVGKSAQLPLQTWLADAMAGPTPVSALIHAATMVTAGVYLIARTHGLFLMTPEVLHLVGIVGAVTLVLAGFAALVQTDIKRVLAYSTMSQIGYMFLALGVQAWDAAIFHLMTHAFFKALLFLSSGSVILACHHEQNIFKMGGLRKSIPLVYVCFLVGGAALAALPMTAGFFSKDEILAGAMANG--HINLMIAGLVGAFMTSLYTFRMIFIVFHGKEQIH--AHGKGITHHLPLIVLLVLSTFIGALIVPPLQG------------VLPDTT---GSMLTLEITSGVVAIAGILIAAWLWLGKR-VTSIANLGTWWYNAWGFDWLYDMIFVKPFLGIAWLIKR---DPLNA--TPALLSRFAGKGLLFSENGYLRWYVASMSIGAVVVLGLL-RMIKNAKKQRPVNLDLRTIRFPVTAVASILHRVSGVITFVAVGILLWLLGVSLSSEEGFQTASAIMDSFFVKFIMWGILTALAYHVVVGIRHMLMDFGYLEETFAAGQRSANISIIITVVLSLLSGVLVW
M-LALTIILPLIGFILLAFSRGRWSENLSVTVGVGSIGLAALVTAYVGVDFNGAF-WTWMSVIGFNLVLDGLSLTMLSVVTGVGFLIHMFASWYMRGEEGYSRFFAYTNLFIASMVVLVLADNLLLMYLGWEGVGLCSYLLIGFYYTDPKNGAAAMKAFVVTRVGDVFLAFALFILYNELGTLNFREMVELAPA--AGNNMLMWATLMLLGGAVGKSAQLPLQTWLADAMAGPTPVSALIHAATMVTAGVYLIARTHGLFLMTPEILHLVGIVGAVTLVLAGFAALVQTDIKRVLAYSTMSQIGYMFLALGVQAWDAAIFHLMTHAFFKALLFLASGSVILACHHEQNIFKMGGLRKSIPLVYVCFLVGGAALSALPLTAGFFSKDEILAGAMANG--HMDLMVAGLVGAFMTSLYTFRMIFIVFHGKEQIH--AHGKGITHHLPLIVLLILSTFVGAMIVPPLAG------------VLPATT---GQVMTLEITSGVIAIAGILIAAWLWLGKR-VTAIANLGTWWYNAWGFDWLYDKVFVKPFLGIAWLLKR---DPLNS--TPAILSRFAGKGLLLSENGYLRWYVASMSIGAVVVLALL-RMIRNVKKQRPVNLDLATIRFPITAIASILHRVSGVITFVAVGILLWLLGTSLSSPEGFLVASSIMSSFFVKFIMWGILTALAYHVVVGVRHLLMDFGYLEETLESGIRSAKISFVITVVLSLLAGVLVW
M-LYLTVLLPLIGFLLLAFSRGRWSENLSATVGMGSVGLAALVTLYAGIDFHGAY-WTWMQVIQVNLTLDGLSLTMLSVVTGVGFLIHMFASWYMRGEEGYSRFFAYTNLFIASMVVLVLADNLMLMYLGWEGVGLCSYLLIGFYYTNPDNGKAAMKAFIITRIGDVFLAFGLFILYNQLGTLNFREMAELAPT--GNNHLLDWATLMLLGGAVGKSAQLPLQTWLADAMAGPTPVSALIHAATMVTAGVYLIARTHGLFLLTPDILHLVGIVGAITLVLAGFAALVQTDIKRVLAYSTMSQIGYMFLALGVQAWDAAIFHLMTHAFFKALLFLSSGSVILACHHEQNIFKMGGLRKSIPLVYVCFLVGGAALSALPVTAGFYSKDEILYGAMTSG--HQILMLAGLVGAFLTSIYTFRMIFIVFHGEEKIK--AHGKGITHHLPLLILLVLSTFIGALITPPLAG------------VLPQSL---GKV-GLEITSGVVAIAGIVIAALLWLGKR-VSSVAALSRWWFAAWGFDWLYDLLFVKTYRAIAWLLKS---DPFNT--LLAVVSRAASKGLTVSENGYLRWYVASMGIGAVVVLALM--MGKTLKKQRPVNLDLSTIKLPLTAIASILHRVSGVITFVAVGILLWLLGLSLSSPEGFQQAAAIMSGFVVRFIVWGILTALAYHIAGGIRHLLMDFGFLEETLAAGTRSAQVTFGITVVLSVLAGVLVW
M-LYLTILFPLIGFLLLAFSRGRWSENTSATLGVGSIGLAAVTTIYVGINFAGVF-WNWMQVIPVTLTLDGLSMTMLSVVTGVGFFIHMFASWYMRGEEGYSRFFAYTNLFIASMVILVLADNLLLMYLGWEGVGLCSYLLIGFYYTHPANGAAAMKAFIVTRVGDVFLAFALFILYRELGTLNFRELMILAPQ--VGDTAITWATLMLLGGAVGKSAQLPLQTWLADAMAGPTPVSALIHAATMVTAGVYLIARTHGLFLMAPEILHLVGIIGAVTLVLAGFAALVQTDIKRVLAYSTMSQIGYMFLALGVQAWDAAIFHLMTHAFFKALLFLSSGSVILACHHEQNIFKMGGLRKSIPLVYICFLVGGAALSALPITAGFFSKDEILAGALANG--HLNLMVAGLVGAFMTSLYTFRMIFIVFHGEEKIK--AHGKGITHHLPLLVLLVLSTFIGAMIVPPLKG------------VLPDTT---GSVLTLEITSGVIAIAGILLAAALYLGKR-VNSIAKFTTWWFHAWGFDWLYDMIFVKPYLLVAKLLQR---DPLNS--LPALFARLGNRGLTLSENGQVRWYVASMGLGAVVVLALL--MGKTVKKQRPVNLDLQTIRFPVTAIASILHRVSGVITFVAVGILLWLLGLSLSSPEGFAHAAAIMNSFFVKFIFWGILTALAYHVCGGIRHLLMDFGYIEESLAAGTRSAQVAIGLTVVLSILAGVLVW
M-LWLTFFLPLLGYVLLAFSRGRWSENLSATVGVGSVGLAALVTAWAGMDFHGAF-WTWMSVVAFNLVLDGLSLTMLSVVTGVGFLIHMFASWYMRGEEGYSRFFAYTNLFIASMVILVLADNLMLMYLGWEGVGLCSYLLIGFYYTDPKNGAAAMKAFIVTRVGDVFLAFALFILYNELGTLNFREMVELAPQ--AGNTMLQWATLMLLGGAVGKSAQLPLQTWLADAMAGPTPVSALIHAATMVTAGVYLIARTHGLFLMTPEVLHLVGIVGAVTLVLAGFAALVQTDIKRVLAYSTMSQIGYMFLALGVQAWDAAIFHLMTHAFFKALLFLSSGSVILACHHEQNIFKMGGLRKSIPLVYVCFLVGGAALSALPVTAGFYSKDEILWGALASG--HQNLMLAGLVGAFLTSIYTFRMIFIVFHGEEKIH--AHGKGITHHLPLLVLLVLSTFVGALITPPLAG------------VLPES----AGKTTLEMTSGAVAIIGILIAAWLWLGKR-VSAVAKFSTWWFHAWGFDWLYDAIFVKPFKAIGWLLQR---DPLNA--IPAILSRFAGRGLLLSESGHLRWYVASMSIGAVVVLALL-HIMKNVKKQRPVNLDLATIRFPVTAIASILHRVSGVITFVAVGILLWLLGLSLSSPEGFLVASSIMDSFIVKFILWGILTALAYHVVGGIRHMLMDFGYLEETLEAGKRTANIGFGITVVLSILAGVLVW
M-LCLTILFPLIGFVLLAFSRGRWSENLAATVGMGSVGLAALTTIYVGMDFHDVF-WTWMHVIQVNLTLDGLSLTMLSVVTGVGFFIHMFASWYMRGEEGYSRFFAYTNLFIASMVVLVLADNLMLMYLGWEGVGLCSYLLIGFYYTDPKNGAAAMKAFIITRVGDVFLAFALFILYNELGTLNFREMVELAPA--ADNHMLKWATLMLLGGAVGKSAQLPLQTWLADAMAGPTPVSALIHAATMVTAGVYLIARSHGLFLLTPEVLHLVGIIGAITLVLAGFAALVQTDIKRVLAYSTMSQIGYMFLALGVQAWDAAIFHLMTHAFFKALLFLSSGSVILACHHEQNIFRMGGLRKSIPLVYVCFLVGGAALSALPLTAGFFSKDEILAGALANG--HINLMVAGLAGAFMTSLYTFRMIFITFHGEEKIH--AHGKGITHHLPLIVLLCLSTFIGAMIVPPLKG------------VLPDTA---GSVLTLEITSGVVAIVGILLAAALWLGKR-VTRIAKFSTWWFAAWGFDWLYDKVFVKPYLFVAWLLKS---DPLNA--IPALFSRLVNKGLVVSENGYLRWYVASVSLGAVVVLALL--MGKTVKKQRPVNLDLSTIWFPVTAIASILHRVSGVITFVAVGILLWLLGLSLSSPEGFLQASAVMNSFIVKFIFWGILTALAYHIVGGIRHLLMDVGWLGETLPTGAYSAQISFGITVVLSILAGVLVW
M-LALTIILPLIGYVLLAFSRGRWSENLSATIGMGSVGLAALVTAYVGVDFNGAV-WTWMSVIGFNLVLDGLSFTMLSVVTGVGFLIHMFASWYMRGEEGYSRFFAYTNLFIASMVVLVLADNLLLMYLGWEGVGLCSYLLIGFYYTDPKNGAAAMKAFVVTRVGDVFLAFALFILYQELGTLNFREMVELAPQ--AGNNMLTWATLMLLGGAVGKSAQLPLQTWLADAMAGPTPVSALIHAATMVTAGVYLIARTHGLFLMTPEVLHLVGIVGAVTLLMAGFCALAQTDIKRVLAYSTMSQIGYMFLALGVQAWDAAIFHLMTHAFFKALLFLSSGSVILACHHEQNIFKMGGLRKSIPLVYVCFLVGGAALSALPLTAGFFSKDEILAGAWANG--HINLMVAGLVGAFMTSLYTFRMIFIAFHGKEQIH--AHGKGITHHLPLIVLMVLSTFIGAMIVLPLDG------------VLPAMP---GRVLTLEITSGVVAIVGILLAAWLWLGKR-VTAVATLNTLFFNAFGFDWLYDKIFIKPYLGIAWLLKS---DPLNG--IPALLSRVAGKGLLVSENGYLRWYVASMSIGAVVVLALL-RMIKNVKKQRPVNLDLRTIRFPITAIASILHRVSGVITFVAVGILLWLLGTSLSSPEGFLTASSIMGSFFAKFIIWGILTALAYHAVGGIRHMLMDTGYLEETLEAGKRSAQISFVITVVLSLLAGVLVW
M-LLLTFIFPLLGFILLAGLRDQISEKMAAIIGVGSMALSALTALYVGIDFTQYY-WTWMQIPSFGLQLDGLSLVMMGMITGVGFFIHLFAAWYMRGEEGFARFFSYFNLFVASMLLLVLGDNLLVMFLGWEGVGLCSYLLIGFYFKNPDNGFAAIKAFTVTRVGDVLLLIGLFILFQQFGTLDIYEITIRAPE--SGSPAVTWAALMLLGGAVGKSAQLPLQTWLADAMAGPTPVSALIHAATMVTAGVYLIARMHPVFELAPDVLYLVGVIGAITLLMAGFAALVQTDIKRVLAYSTMSQLGYMFLALGAEAYQAAVFHMLTHAFFKALLFLSSGAVIIACHHEQNILKMGGLWKKIPFVYLCFLVGGGALAAFPFTVGFYSKDEILWQAWASG--HPELFWAGVVGAFLTSIYTFRLIWLVFHGQEKTH--AHIEGITYWLPLGVLLVLSTCIGALLQHPVGH-----VLN----VLPEFVV--HDKHFVEYTAVGVALLGLVIGAVLFAFNY-VQKMANVAHIWRNAWGFDALYHLIFVKPYLMIARIFGR---DPVDR--VFPVLVRAGNSVATNRQTGSLRGYAAAIVIGAVILLMILGKM----KSNRPVNLSMGQVRSPV-AIASILHRVSGIIIFLLIPVLLWLLQGSLASPERFAYVHQIFGNLLVRLVVWAFVAGLIYHLIMGIKHLLGDIGF-AEGLQSGRAAATTALVLSAIGIVASFIVVL
M-LYLTLVFPLAGFLLLAFSRGRWSENLAATVGVGSVGLAALTTLWVALDFDGVY-WHWMAVIPITLSLDGLSLTMLSVVTGVGFFIHLYASWYMCGEEGYSRFFAYTNLFIASMLVLVLADNLLLMYLGWEGVGLCSYLLIGFYYTESKNGAAAMKAFVVTRVGDVLLAFALFILYDQLGTLNFHNLMVLAPQ--EGSPAIIWATLMLLGGAVGKSAQLPLQTWLADAMAGPTPVSALIHAATMVTAGVYLIARTHGLFLMAPDVLHLVGIVGVVTLVLAGFAALVQTDIKRVLAYSTMSQIGYMFLALGVQAWDAAIFHLMTHAFFKALLFLSSGSVILACHHEQNIFKMGGLRKSIPLVYICFLVGGAALSALPLTAGFYSKDEILWGALANG--HSALMMAGLVGAFLTSVYTFRMIFIVFHGEAKIK--AHCRGISHHLPLVVLLVLSTFIGAWITPPLAG------------VLPASV---DGKLALEITSGAVAIIGICLAAVLWLGQR-VNAVAALTVWWFHAWGFDWLYDKIFVKPYLVIARLLAR---DPLNA--LPALLARWAGRGLTVSENGQLRWYAASMGLGAVIVVALL--MGKTVKKQRPVNLDLQTIRFPVTAIVSILHRVSGVIMFVAIGILLWVLGLSLSSPEGFIQAAAMMDSFIVKFIFWGILTALAYHTLCGIRHMLMDFGYLEETLAMGKTTANVTFLLTVVLSILAGVLV-
M-LYLTILLPLIGFLLLAFSRGRWSENLAATVGVGSIGLAALVTVHVALDFTGFF-WNWMTVIGVTLVLDGLSLTMLSVVTGVGFLIHMFASWYMRGEEGYSRFFAYTNLFIASMVILVLADNLLLMYLGWEGVGLCSYLLIGFYYKNPANGAAAMKAFIVTRVGDVFLAFALFILYHELGTLNIRELMVLAPE--IGDTAITWATLMLLGGAVGKSAQLPLQTWLADAMAGPTPVSALIHAATMVTAGVYLIARMHGLFLMAPEVLNLVGIVGAVTLLLAGFAALVQTDIKRVLAYSTMSQIGYMFLALGVQAWDAAIFHLMTHAFFKALLFLASGSVILACHHEQNIFKMGGLRKSIPLVYACFLVGGAALSALPMTAGFFSKDEILAGALANG--HVNLMVAGLVGALMTSLYTFRMIFIVFHGEEKIK--AHGKGITHHLPLLVLMVLSTFVGAMIVPPLKG------------VLPETT---DSVLTLEIASGVVAIVGILLAAALWLGKR-VNSIANFSTWWFHAWGFDWLYDKVFVKPYLGVAKLLQN---DPLNS--LPAIFSRWGNRGLTVSENGQIRWYIASMGIGAVVVLALL--MGKTVKKQRPVNLDLQTIQFPVTAIASILHRVSGVITFVAVGILLWLLGLSLSSQEGFLQAASIMNSFFVKFIFWGILTALAYHICGGIRHLLMDFGYIEESLAAGTRSAQVAFGLTAVLSILAGVLVW
M-LYLTVLFPLIGFVLLAFSRGRWSENLSATVGIGSIGLAALTTLYVGMNFHGVF-WTWMSVIPVRFTLDGLSMTMLSVVTGVGFFIHMFASWYMRGEEGYSRFFAYTNLFIASMVVLVLADNLMLMYLGWEGVGLCSYLLIGFYYTNPDNGKAAMKAFIITRVGDVFLAFALFILYNELGTLNFREVVELAPQ--ADNHMLQWATLMLLGGAVGKSAQLPLQTWLADAMAGPTPVSALIHAATMVTAGVYLIARTHGLFLLTPEVLHLVGIVGAVTLVLAGFAALVQTDIKRVLAYSTMSQIGYMFLALGVQAWDAAIFHLMTHAFFKALLFLSSGSVILACHHEQNIFKMGGLRKSIPLVYICFLVGGAALSALPITAGFYSKDEILFGAMANG--HQGLMIAGLVGAFLTSIYTFRMIFIVFHGEEKIK--AHGKGITHHLPLLVLLVLSTFVGAMITPPLAG------------VLPENH---GKE-MLEMVSGSIAIIGILIAAALWLGKR-VNAVAALSTWWFAAWGFDWLYDLLFVKTFKAVGWLLKS---DPLNA--LFAVFSRLFNRGLVVGENGYVRWYLASMGIGAVVVLALL--MGKTVNKQRPVNLDLSTIRFPVTAIASILHRVSGVITFVALGILLWLLGLSLSSPEGFNQAAAIMGSFFVKFILWAILTALAYHIVGGIRHLLADFGFMEETMVAGKRSAMASFIIAAILSILAGVLVW
MSLGWLPTFPLLGFLTLFLSGGGLPKKLVAVIGAGSIGLAFCAAVLVSLPIGDVI-YTWMAVAAFGLYLDGLSVVMILVITGVGFLIHLYSTGFMIDDPSYSRFFAIMNLFVAAMLVLVLADNLLLLYLGWEGVGLCSYLLIGFWYQDPANGYAARKAFVTTRVGDTSMAIGLFLIFSQLGSLDIQESMDLAQG--IGSGYAVAAALLLLGGAVGKSAQLPLQTWLPDAMAGPTPISALIHAATMVTAGVYLIARTHALFELAPNVQLLVALIGLATLLIAGFTAMTQHDIKRILAYSTISQIGYMFLGLGVGAWSASVFHLMTHAFFKALLFLAAGTVILSLHHEHDIFKMGGKWRQLPLAFASFLIGSLALAAFPFTSGYFSKDEILLAALELEHYGFWLWLGGVIGAFFTGIYSFRLVFVVFFGESVDHH-ARVTGFSMAAPLLVLMVLALAGGLI-HVPTDS------------VFSAAG---TVSALMHAIMIAVPLIGIGISYLFYGSRT-VSRLMALHRFWFTGWGFDGLYRRLFITPYLWLAAINRH---DFIDG--LLVALSEAGNTLLVRSQSGSLRWYILSVVFGTVLLLTLG--M----KDTRPVNIDLTTIRFPLTAILSITHRITGVIIFVGVAILLYLLGLSLESAAGFAEAQRLLTLPVAKFVVWGIVSGLLYHIVAGTKHLIMDWGF-GETLAGAAIGSRITLVLSIVLIATAGVWIW
M-LFLTILLPLIGFLLLAFSRGRWSENVSATIGTGSVGLAALTALWAGMDFNGVY-WTWMDTIPVTLVLDGLSLTMLGVVTGVGFLIHMYASWYMRGEEGYSRFFAYTNLFIASMVILVLADNMLLMYLGWEGVGLCSYLLIGFYYTNPANGAAAMKAFIVTRIGDVFLAIGMFILWDKLGTLSFRELAVLAPQ--AGSDLIFWATLMILGGAVGKSAQLPLQTWLADAMAGPTPVSALIHAATMVTAGVYLIARTHELFLLSPEVLHLVGVVGAVTLVMAGFAALVQTDIKRVLAYSTMSQIGYMFLALGVQAWDAAIFHLMTHAFFKALLFLASGSVILACHHEQNIFKMGGLRKKIPFVYLCFLVGGAALAALPLTAGFYSKDEILWGAVVQG--QNPLFIAGLVGAFMTSLYTFRMIFIVFHGKEHTQ--AHVKGFTHTFPLLVLMVLSTAAGAFIPQPLHG------------VFPAETL--DGKLTTEIISGVVAVAGIVLAAMLWLGRR-VTAVANFSAWWFRAWGFDDLYDAIFVKPFKAVGWLLQS---DPLNS--LPALFARWSNKGLSLSENGQVRWYIASMGLGAVLVLALL--MGKIVKKQRPVNLDLQTIHFPIPAIASILHRVSGVITFIAVAILLWLLGLSLSSPEGFAQAADIMSGFFAKFILWGILTALAYHICGGIRHMLMDFGFVDETLAAGISSAKISMVLTVILAVLAGVLVW
M-LYLTLLFPLLGFLLLAFSRGRWSENVSATVGVGSVGLSALLTCWIGIDFDGFF-WTWMSVITVNLALDGLSLTMLSVVTGVGFLIHLYASWYMRGEEGYSRFFAYTNLFIASMLVLVLADNLLLMYLGWEGVGLCSYLLIGFYYTNPSNGAAAMKAFIVTRVGDVFLAFALFILYRELGTLNFRELMVLAPQ--EGSPAITMATLMLLGGAVGKSAQLPLQTWLADAMAGPTPVSALIHAATMVTAGVYLIVRTHGLFLMAPEVLHLVGIIGAVTLVLAGFAALVQTDIKRVLAYSTMSQIGYMFLALGAAAWDAAIFHLMTHAFFKALLFLSSGSVILACHHEQNIFKMGGLRKTIPLVYVCFLVGGAALSALPLTSGFFSKDEILAGAWANG--HINFAIAGLAGAFMTSLYTFRMIFIVFHGEEKTK--AHLKGISHHLPLLILLVLSTFVGALIVPPLHG------------VLPQTT---GHMLTLEIASGVVAVVGILLAAALWLGQR-VTRIANFSTWWFHAWGFDWLYDKIFVKPYLAIGALLKH---DPFDK--IPALLVAWGNRGLAVGQNGQVRWYVASVGMGAVVVLGLL--M----------NLDLRTFHFPATAVASILHRVSGVITFVSIGILLWLLGLSLSSEDGFMQASAMMDSVIAKLIVWGILTALAYHAVGGLRHLLMDFGGIEETFASGERSAWIAFVITVVLSILSGVLVW
M-LVLTLIFPLAGAIALSLF-PRMADNAARTIGAASVGLAAVVTALVMVFWNGPF-WQWIAVVNFGLYLDGLSITMMGVITGVGFLIHLFAAWYMVGSPGMARFFAYMNLFIVAMLLLVLGDNLLLLYLGWEGVGLCSYLLIGYYYQTPANAWAAFKAFIITRIGDVFLAIGLFLLYTVFGTLNIQTLLHQAPQ--QGDAMANVAALLILLGACGKSAQLPLQTWLADAMAGPTPVSALIHAATMVTAGVYLIARMHGIFEIAPAIQELVGVIGGVTLLIAGLAATAQTDIKRVIAYSTMSQIGYMFLALGVGAWQAAIFHLMIHAFFKSLLFLTAGSVIIACHHEQNIFKMGGLRKTLKLDYWLMIIGGSALSALPLTAGFYSKDAILWDAVANG--HGVLWLFGLIGAFITSIYTFRMIFIVFHGEEKTH--AHGHGIPHHVPLIILAVLSTFVGAMIHQPLDG------------VLPSGAV--WIELVFEVISSVVALVGLGMAAALFLGKR-IAQATQTWLFFNSALGFDWLYDKVFVQPFLFVARGHRR---DWIET--VVPGLASAGNSGLSAVQSGRLRWYAMVMFAGAAVLLAVL--MSS---QNRPLSPHLQIYRWQISMLTSIAHRASGIVLALGAVLLAIWLIAAANGPDAYAAVNGVFASWFGQLIMFLWSFALFYHLCNGVRHLVWDVGV-GLDLETARMTGFVAIGVAAALTIFVWIWA-
MTIWIIPLIPLLSSVTLMLFGSRFKVSQIGALGVGSVGMAALLTLLLAAEFNQVI-WTWMEVPGISFYFDGLTLVMMSVITGVGFLIHLFSTEFMEKDPSYARYFAYLNMFVAAMLVLVMADNLLLLYLGWEGVGVCSYLLVGFWYQHNANGHAARKAFMVTRIGDTAMALGLLLLFTELGTLDIQTMVGEANQ--VGDTVPLAACLLLVCGAVGKSAQLPLHTWLPDAMAGPTPVSALIHAATMVTAGVYLIARTHGLFLLAPTAMTVVAVIGITTSLMAAFTALMQTDIKRILAYSTISQIGYMFLALGVGAWSAGIFHLMTHAFFKALLFLGSGAIIHCLHHEHNIFKMGGLRTRMPVTFWSFMIGSAALAALPMTSGFFSKDQILLQAYQLSDIGPGLWMAGLLGALLTAIYSFRLVFVVFFGKANTE--PDDTGWRMAVPLSVLCFLAMVGGWF-MIPVTE------------VFPVGD---HPAHWVEYVSISVPIFGVLIAYLIFYSGR-IDGLANLGQFWLSGWGIDWLYDRLFVRPYYGLANLLKG---EPVDA--LIVALNQTFNHWLSVAQSGRMRWYLASMVAGLILVITLAVLM---VDKKRPVNLDIGTFSLPLTAWVSISHRISGVIMFFALAGFLWMLDASLESPENFAAIKGWFAHPLCQITIWVSLAALAYHVVAGIRHLMMDFGF-GESFESGLTSARIVVVLSVAIIIFIAIFLW
M-LYLTILFPLLGFLLLAFSRGRWSENTSATVGVGSIGLAALVAAWVVVDFGGFF-WTWMTVISVTLMLDGLSVTMLSVVIGVGFFIHLFASWYMRGEEGYSRFFAYTNLFIASMVVLVLADNLLLMYLGWEGVGLCSYLLIGFYYTNPKNGAAAMKAFIVTRVGDVFLAFALFILYKELGTLNFRELMVLAPQ--EGSPEITWATLMLLGGAVGKSAQLPLQTWLADAMAGPTPVSALIHAATMVTAGVYLIARTNGLFLMAPDVLHLVGIVGAVTLVLAGFAALVQTDIKRVLAYSTMSQIGYMFLALGVQAWDAAIFHLMTHAFFKALLFLSSGSVILACHHEQNIFKMGGLRKTIPLVYVCFLVGGAALSALPLTAGFFSKDEILAGAWANG--HINLMVAGLAGAFMTSLYTFRMIFIVFHGEEKIK--AHGKGISHHLPLVVLMILSTFIGAMIVPPLHG------------VLPATT---GQLMTLEITSGVVAIAGILLAALLWLGKR-VNSIAKFSTWWFHAWGFDWLYDHVFVKPYLAIAKLLQR---DPLNA--LPATVIRWGNSGLALSANGQLRWYVASMGFGAVLVLGLL--MGKSVKKQRPVNLELQTIQFPVTAIASILHRVSGVITFVAVGILLWLLGTSLSSEEGFLRAAEIMDSFIVKFIVWGILVALAYHIVGGIRHLLMDFGYIEEDLAAGKRSANLSFIITVVLSILAGVLVW
M-LYLTILLPLLGFLLLAFSRGRWSENVSAIVGIGSVGLAALVTLNAGIDFEGVY-WHWISVIPFTLALDGLSLTMLSIVTGVGFLIHMYASWYMRGEEGYSRFFAYTNLFIASMVVLVLADNMMLMYMGWEGVGLCSYLLIGFYYTNPDNGKAAMKAFFVTRVGDVFLAIGMFILFNELGTLNFREMAILAPQ--EGSVMINWATLMILGGAVGKSAQLPLQTWLADAMAGPTPVSALIHAATMVTAGVYLIARTHGLFLMAPEILHLVGIIGAVTLLFAGFCALVQTDIKRVLAYSTMSQIGYMFLALGVQAWDAAIFHLMTHAFFKALLFLSAGSVIIACHHEQNIFKMGGLRKQIPFIYVCMIVGGSALAALPLTSGFYSKDDILWGAAIDG--QQILKWAGLVGAFMTAMYTFRMIFIAFHGEAKIK--TQINGITQKLPLTVLAVLATFVGALIHQPLEG------------VFPVNS---AGKTVLETISGGLAIAGLLVVAFLYLGNR-VNGIAKFSGLWFHGWGFDWLYDVIFVKPFKGAAWLLES---DPVNS--LPAHLSRWANKGLAVSENGQIRWYIASMGLGAVLILALL--M----KKQRPVNLDLQTIQFPITAIASILHRVSGVITFIAVGILLWLLGTSLSSPDGFQYASELMTGFFAKFILWGILTALAYHICGGIRHMLMDFGVIDETLAVGNFSAKAAFAITIILSILAGVLVW
M-LYLTVLFPLIGFLLLAFSRGRGSENLSAALGMGSVGLAALTTVFVGVDFHGPF-WTWMHVIKVNLVLDGLSLTMLSVVTGVGFFIHMFASWYMRGEKGYSRFFAYTNLFIASMVVLVLADNLMLMYLGWEGVGLCSYLLIGFYYSNPENGKAAMKAFIITRVGDVFLAFALFILYNELGTLNFRELMELAPA--ADNHMLQCATLMLLGGAVGKSAQLPLQTWLADAMAGPTPVSALIHAATMVTAGVYLIARTHGLFLLTPEVLHLVGIVGAITLVLAGFAALVQTDIKRVMAYSTMSQIGYMFLALGVQAWDAAIFHLMTHAFFKALLFLSSGSVILACHHEQNIFKMGGLRKSIPLVYVCFLVGGAALAALPLTAGFYSKDEILFGALANG--HINLMVAGLAGAFLTSIYTFRMIFIVFHGEEKIH--AHGKGITHHLPLIVLLALSTFIGALITPPLAG------------VLPQNE---GKV-ALEITSGAVAIIGILIAAALWLGKR-VTRIANFGTWWFAAWGFDWLYDKVFVKPYLGIAWLLQR---DPLNS--LPALLSRIGNKGLVVSENGYLRWYIASMSVGAVVVLALM--MGKTVKKQTPVNLDLSTIRFPVTAISSILHRVSGVITFVALGILLWLLGLSLSSPEGFQQAASIMDSFFAKFIMWGILTALAYHAASGIRHMLADFGFTAETLQVGTRTAQAVFVITVVLSILAGVLVW
MILAWLPFYPLISFALLIVFQRLLSWQLASVFSVTTVFLSAISSGYLMWQLNDSL-WQWFTLVNIAFYLDRLSAVMVCVVSGVGFLIHCFAAAYMKEDPHFHRFMAYMNLFLVAMLLLVLADNLVLLYLGWEGVGLCSFLLIGFWYEVPENAAAARKAFIMTRIGDTALVIGLLLLFTSLNSLEINTLNTLAQG--LTEQRTFWITLLLLGGAVGKSAQLPLQTWLPDAMAGPTPVSALIHAATMVTAGVYLIARMHNVFIQSPEVMTLIAWIGALTLLLAGITALVQSDIKRILAYSTMSQIGYMMLALGAGAWSAGVFHLMTHAFFKALLFLTAGAVIYALHHQQNIFKMGGLLKRLPVESAFFIVGLACLVALPGTSGFFSKEAIIGHLWQSPTAGPIFWWLAIIGALITSIYSCRLFFLAFMGSARENI-IVNDGVLIKGSLSLLVILSLLGGWL-NIDLTS------------VFQPLT---QEPSWLHSVAVATPFIGIAFSWWFFREYR-TTKIAQFKRWCYSGLGFDTLYTQLVVVPFTFIAKVNRK---DLIDQ--LCAWYAKLLRDVAASLQNGLLRWYAAAFACGLILWLGAW--M----KKQRPVNLDLTTIKMHSAAHASILHRISGVIMVFAIGILLWTLSLSLTSADGFAQVKALLDGVFFKLIIIGIISALLYHLLGGIRHLLMDLGH-FEEKASGIASAKLIIALWLVLTVVFGVRLW
M-LYLTILFPLIGFLLLAFSRGRWSENVSATVGVGSIGLAALVTGGVVVDFGGFF-WSWMTVIGVTLALDGLSLTMLSVVTGVGFFIHLFASWYMRGEEGYSRFFAYTNLFIASMVVLVLADNLLLMYLGWEGVGLCSYLLIGFYYTNPNNGAAAMKAFIVTRVGDVLLAFALFILYRELGTLNFRDLMVLAPQ--EGSPAITWATLMLLGGAVGKSAQLPLQTWLADAMAGPTPVSALIHAATMVTAGVYLIARTHGLFLLAPDVLNLVANVGAVTLLLAGFAALVQTDIKRVLAYSTMSQIGYMFLALGVQAWDAAIFHLMTHAFFKALLFLSSGSVILACHHEQNIFKMGGLRKTIPLVYACFLVGGAALSALPMTAGFFSKDEILAGAWANG--HINLVIAGLVGAFMTSLYTFRMIFIVFHGEAKTK--AHGKGISHHLPLLVLLVLSTFVGAQIALPLHG------------VLPATT---GQVMTLEIASGVVAIAGILLAAALWLGKR-VTSIANFSTWWFHAWGFDWLYDKVFVKPYLAIATLLQR---DPLNA--IPAILTRWGNRTLIVSENGQVRWYVASMGVGAVVLLALL--MGKSVKKQRPVNLDLQTIQFPVTAIASILHRVSGVITFVAVGILLWLLGLSLSSQEGFAQAAAIMDSFIVKFIVWGILTALAYHIVGGLRHLLMDFGYIEENFAAGSRSAKLSFIITVVLSFLAGVLVW
M-LFLTILLPLLGYLLLAFSAGRWSENTSALIGVGSVGLSALLTAYIGYDFHQTY-WTWMAVVNLSLYLDGLSLTMLSVVTGVGFFIHLFASWYMRGEEGYSRFFAYTNLFIASMLFLVLGNDLLFVYLGWEGVGLCSYLLIGFYYQQSKNGAAAMKAFIVTRVGDVFLAIGLFILYQQLGTLNIQTILTLAPE--AGSWPVTLAALMLLGGAVGKSAQLPLQTWLADAMAGPTPVSALIHAATMVTAGVYLIARTHVIFTLAPDVLYLVGFIGAMTLLLSGFAALVQTDIKRILAYSTMSQIGYMFLALGVSAWDAAIFHLMTHAFFKALLFLSAGAVIVACHHEQNIFRMGGLRKSLPLVYVCFLIGGGALAALPFTAGFYSKDEILWQALASG--HPELLAAGLVGAVLTSIYTFRLIFVVFHGPVQTQ--AHGHGLAYSVPLVVLALLSTFIGALIVPPLHG------------VLPAGA---SAKHYLELISGLISIGGILIAAWLFLGER-VSRMAQLVQIWLHAWGFDWLYDKVFVQPYLWLTRLLGG---DPFNR--IVASAVRQANRLVVFTETGQLRWYATSVGFGALFILALL--MGRTVNKQRPVNLDLKTISFPITAIASILHRVSGVITFIALGILLWLLSLSLSSEQGFAQAQAITDTFLVKFILWGILTALAYHVVGGVRHLLMDLGFGEENLAVASRSARIAFAITIVLSLLAGVLVW
M-LTLTFVFPLLGSLILALSFGRLSERASATIGVASIGLAALCTLWVGIDFHGAQ-WHWITVPTMGLMLDGLSLTLLGVITGVGFFIHLFAAWYMRGEEGVTRFFCHMNLFVFSMILLVLGDNLLLLYFGWEGVGLCSYLLIGYYYRTPANGWAAFKAFVITRTGDVFLAIGMFLLYVELGSLNIQTLLARAPE--EGGLMPQLAALMLLGGAIGKSAQLPLHTWLADAMAGPTPVSALIHAATMVTAGVYLIARMNGIFLMAPDVLLLVGVIGALTLLVAGFAALAQTDIKRVLAYSTMSQIGYMFLALGVGAFDAAIFHLMIHAFFKALLFLSAGSVIICTHHEQDMRRLGGLWRKLPLTYAGFIVGGAALAALPLTAGFYSKDAILVSALASG--HGVLMLAGLLGALLTSIYTVRLILGTFHGAPKSDHDAHGKGLVHGVPLVVLIVMSTAIGAQLTPPLDE------------VLPPGP---LGTHVLEVVAMIVAVGGVLFAGWLFKRRR-IRRGMALWTFWHNAWGFDALYDWLFVRPYQGLVRVNRD---DWINS--ILPWLARASHHGLRMTQTGLMRHYAVSMVLGATLLLAFL--M----NSKRPVNLDLSTIHFPLPALTSIAHRITGVVLFVGLIFGFWALDASLSSPEGFESVRDALANVLAKLIAWGLLSALGFHFVAGIKHLLMDTGY-GVDLEGGNRKAQITVVISAVLVVLAGVWVW
M-LFLCLLFPLLGWAILAFSRGRLSEKLSAVIGVGSVGLSALFAFWIIVQFPQVF-WNWVSVPGITLYLDGLSLTLLGVVTGVGFLIHLFASWYMRGENGYSRFFAYTNLFIFSMLLLILGDSLPLLYFGWEGVGLCSYLLIGFYYSERKNGNAAMKAFIVTRIGDVFMAIGLFILFAQLGTLNIQQLLILAPQ--AGDFWIELACLMLLGGAVGKSAQLPLQTWLADAMAGPTPVSALIHAATMVTAGVYLIARCHGLFSLAPETLELVGIVGAATLVMAGFAALVQTDIKRILAYSTMSQLGYMFLALGVGGWSAAIFHLMTHAFFKALLFLASGSVIIACHHEQNIFKMGGLWKKLPLAYASFIVGGCALAALPLTAGFYSKDEILWEAFASG--HSSLLYAGLLGAFMTSLYSFRLIFIAFHGQAKTD--AHPKGLAHGLPLLTLLVLSTFIGALISPPLAQ------------VLPQSPG--AGKHALEITSGSIALAGIVLAALLFLLRP-SQKIAQLSAWWFAAFGFDWLYDKLLVKPYLFISYGLRA---DPVNS--VIPKLARRLNQAASLSQNGKLRWYAAAMTAGAIALLAVL-PM----KTQRPVNLDLRTIKLPVTAYTSILHRISGVVLFLGLVLLLLALQQSLASEEGFLQVKQYLAHPLAKFVSFGLLSALLYHLVAGIRHLLMDLGL-GETLEGGKRGSKAVLVISAVLIVLAGVWLW
M-LPWTFLLPLAGTLILSLSRGRLSPRASSVVGVTSVGLAALVAAWVGWRFSGSI-WTWVTVPTIGLHLDGLSLTLMGIITGVGFLIHLFAAWYMQDEAGRLRFFAYMNLFVFSMLLLVLGDNVLLLYLGWEGVGLCSYLLIGYYFETAANGWAAFKAFIITRLGDVFLAIGLFLMFRELGTLDITEILARAPD--EGAWQAQVASLLILGGALGKSAQLPLHTWLADAMAGPTPVSALIHAATMVTAGVYLIARLHGVFELAPAVLYLVGVIGALTLLLAGFAALAQTDIKRVLAYSTMSQIGYMFLALGVGAYDAAIFHLMTHAFFKALLFLSAGSVIVCTHHEQDMRRLGGLWRKLPLTYAGFVIGGAALSALPLSAGFFSKDEILWQELASG--HGGLMLAGLVGAFLTSLYTLRLIIGTFHGEPGSDNHAEGRGPVHGLPLVVLAVLSTFIGAWIHPPLEG------------VLPAGPG--AGHTVLGVVAALVSLGGLVVAAWLFLRRQ-LAERVALWWFWNQAWGFDIAYDRLFVRPYRWLVRLLRS---DVIDR--LPAWLSWALHRGLSLTQSGKLRLYATTMAAGATLILLVL-GM----NSKRPVNLDLSTITFPLPALTSIAHRITGVILFVGLIFVFWALDASLSSPEGFEAVRGALEHFLAKLVAWGLLSALAYHFVAGIKHLLMDAGY-GVDLENAYKKSQVTVVASAVLVVLAGVWVW
M-LPLTFIFPLVGFLILAFMRDKLSEQVAAIVGVGSMLLSALCTLVVSYTFPAVV-WTWFQVPNFGLSFDGLALTMTGVITGIGFLIHLFAAWYMKGETGFARFFSYMNLFVTSMLLLVLADNLFLLYLGWEGVGICSYLLIGFYYQDRANGRAAMKAFTVTRVGDVFLAFGLFLLFREFGTLNIQEIITRAPE--INNPTMILTTIMLVGGAMGKSAQLPLHTWLADAMAGPTPVSALIHAATMVTAGVYLIARLHPLFILTPGVLYWVGAVGALTLVVAGFCALAQTDIKRILAYSTMSQIGYMFLALGVGAWQGAIFHLMTHAFFKALLFLSSGAVILAVHHEQNIFKMGGLRKKIPLVFWCYIVGGGALAAIPWTVGFYSKEAILWESYATG--HMVLFYMGVFGAFLTALYTFRMIWIIFFGEEKTH--AHLSGVSYWLPLSVLLVLSTAVGAFITPPLQG------------VLPESVGHLHGKHTAEFIAMGAMAAGLVLAALLYVVNK-LTSFKRLYHWCYHGMGFDALYDIVFVKPFLFIGRLFKA---DPIDK--LLPKLASAGNKVLSATQTGSLRGYAASFGLGMAVLLVLVVVMPAV-KSNRPIDLPLSQVRSPI-AIASILHRISGIVLFLLIPVMLWLLQNSLASPESFET---VFDNVLVRFLAWIFVAAIAYHFVMGMKHLFADMGM-NEELKSGRAASMISFVIAAILIVASFVVMF
M-LTLTFLFPLLGCLILSLGGSRLTLRGAATVGVVALGLAAAATTWVGLDFRGAR-WTWIDVPTMGLLVDGLSITMLGVITGVGFLIHLFAAWYMRGETGVRRFYAYMNLFVFSMVLLVLGDNLLLLYLGWEGVGLCSYLLIGYYYQTSANGWAAFKAFLVTRIGDVLMAIGLFILFVELGTLDIQTLLARAPQ--RGDLMVELATLMLLGGALGKSAQLPLHTWLADAMAGPTPVSALIHAATMVTAGVYLIARMHGLFLLAPDVLTLVGWIGALTLLLAGCAALAQTDIKRVLAYSTMSQIGYMFLALGVGAFDAAIFHLMTHAFFKALLFLSAGSVIVSCHHEQDMRRLGGLWRKLPLAYAGFVVGGAALAALPLTAGFYSKDEILWEALASG--HIGLLLAGLVGALLTSLYTVRLIVGTFHGTPGSDHHADGRGLVHGVPLVVLIVLSTLVGAWIHPPLDE------------VLPASPG--VGRHALEIAAMLVAVGGVAVALWLFVWRR-VARLVAVWRLWHHAWGFDALYDVVLVKPFRGLVWLWRG---DWINR--LVPWLARGLRWLLTRTQTGRLRHYAVSMTLGATVVLIFL--M----NSKRPVNLDLTTIKFPLPALTSIAHRITGIILFIGLIFGFWALDVSLSSPEGFEAVRDTLANVLAKLIAWGLLSALGFHFVAGIKHLLMDAGI-GVDLEGGYRKAQITVVISAILVVLAGVWVW
M-LFLTLFFPLLGFLLLAFFGRNWSENKAALIGVGAIGLSALTTLYVGVNFDRFF-WQWISTIPITLMLDGLSLTMLSVVIGVGFLIHLYASWYMRAKHGYARFFAYTNLFIASMVVLVLADNLLLMYLGWEGVGLCSYLLIGFYYTHPANGAAAMKAFVITRIGDVFLALGLFILYQQLGTLNIRELMILAPT--VGSDAITWATLMLLGGAVGKSAQLPLQTWLADAMAGPTPVSALIHAATMVTAGVYLIARTHGLFLMAPEILHWAGIIGAITLLLAGFAALVQTDIKRILAYSTMSQIGYMFLALGVQAWDAAIFHLMTHAFFKALLFLSAGSVILACHYEQNIFNMGGLRKPLPFLYLCFLVGGSALAALPVTAGFYSKDEILWGAWLHN--NIELMIAGLVGAFLTAVYTFRMILIVFHGAPPEHPYKAPREISHHVPLWVLLILSTFIGALIMPPLAG------------VLPENH---TGKTILAFCSGLIVITGILLASFLYSGDR-AQRCQKLSALWFNAWGFDRLYDRVFVKPYLWIARCLQS---DPLNT--FLSLLCLWGNRLFSLSENGQIRWYLASMGAGAVLILTLL--M---TKKQRPINLDLMTFRFPLTAIASILHRISGVIIFFAVGCFVWLLGLSLSSPEGFIKASTIIDYFLIKLILWGFLTALFYHLLGGIRHLLMDFGCIEENLKLGIRSAQVVMVITVLLSILVGIIIW
M-LYLTVLFPFIGWLILALSRNRFSENLVAVIGVSSVAISAVITAWVGYQFEPSY-WTWFNVPRIAFTLDGLSLTMLGVVTGVSALIHLFATWYMRGEEGYGRFFSYMNLFVAAMVVLVLADNLLLLYLGWEGVGLCSYLLISFYYKGRDNGAAGQKAFIVTRIGDVFLALGLFMLYRVAGTLDIAELARLTPQ--SGSMTITLITLLLLGGAVGKSAQLPLQTWLADAMAGPTPVSALIHAATMVTAGVYLIARMHPLYLMAPDVLELVGIVGAVTLLLAGFSALVQTDIKRVLAYSTMSQIGYMFLALGVGAWQPAIFHLMTHAFFKALLFLSSGAVILACHHEQNIFRMGGLRKQLPLVYGCFLIGGAALSALPLTVGIYSKDEILWETFAGG--QNLLLVMGCIGAFMTSIYTFRMIFIVFHGPATFE--AHPKGVAYALPLVVLVLLSTFLGAWIHQPLDG------------VLPAVAE--GMKTTFEIFLMATAIIGVGLAAFLFLGER-AASAAALRTLWFEAWGFDKLYDVVFTKPFNFVSRALAF---DLIDR--GIATLGRVVGWAASTAENGKVRSYAASIAVGLVLTLLIL--M----SDNRPVNLDLGTVSFPITAIVSILHRICAVISWVGLGFLLCALCYVLSSPEDYYVLANALNTFIAQFVAWGLLTAFGYYCAATVKHLIQDFGF-FEDFAGGKCISWAAIAVGIVLSVLAGVLVW
M-LFLVTLFPLLGAVLLACFR-RMPVNLAATIGVGSMALAALTTAWLGLAFADPY-WNWVAVLGFDYRLDGLSLTMLGVITGVGFLIHLFASWYMREDLGYTRFFCYMNLFVFSMLVLVLGDNLMLMFLGWEGVGLCSYLLIGYYYRGEANAWAAFKAFIITRVGDVFLAIGMFLIWVQFGTLDIQTILAEAPS--EGALLTEVTALMLLGGAVGKSAQLPLQTWLADAMAGPTPVSALIHAATMVTAGVYLIARTHVLFELAPFTLELVGVIGMVTLLVAGFSALAQTDIKRVLAYSTMSQIGYMFLALGVQAYDAAIFHLMIHAFFKALLFLASGSVIIACHHEQNIFKMGGLAKQIPLAYASFLVGGAALAALPITAGFYSKDEILWLSFASG--HTVLWLGALFGAFMTSVYTFRMIFVVFHGKANLH--AHPQGIAHHLPLVVLMVLSTFVGTLITPPLAG------------VLPELEI--ATQIAVEVLAAVVAIVGVGIAAGLFLGRR-MTSLVEVWRFLHGAFGFDTLYDRLFVKPYLLIARLHRV---DWINA--LFPGLAKLANYGLSASQNGQMRGYAATFVLGATIVVAAL--MTTQQTAKRPVNLDLSTIKQPLPALVSISHRITGVMLFVGLIFALWAFDASLSSERGFEAVRDALAHFFAKLVAWGLLSALALHFVAGIRHMAMDLHF-ADDREGGIRTSKIVIIASAVLILLAGVWVW
MYLWLVPALPFLGCVVLVLSQGRMPHRLTPWIGVGSVGIAAVLAGLIGQHFDHYY-WTWLRVSGFGLYLDALSLNMMLIVTGIGFLIHLYSAGFMADDPGYARFFAYMNLFVAAMLVLVLADNLLLLYAGWEGVGLCSYLLIGFWYENPANGAAARKAFVMTRVGDMAFLLGLLLLFEVLGSLDIQTLMQRATL--VNTAFPMVAAALLLGGAVGKSAQLPLQTWLPDAMAGPTPVSALIHAATMVTAGVYLIARTHVLFQLAPPVREVVAYLGAAGLLMAACSALAQHDIKRILAYSTLSQLGYMFLGLGVGAYGAAVFHLTTHAYFKALLFLAAGAVIHCYHHEHDIFRMGGLRRRLPLSFGCFVIGSAALSALPYTSGYYSKHAILAAAQAAP--GLWLWGAGVLGAALTGLYSFRLIFVVFYGPETPN--TRRLGFAMTAPLLILAGLAIAGGWF-GLPLHT------------LFPKPP---ELPYTLQLITELAPWAGILMAAQFYLFRE-VDKLVSLHRFWQSGWGFDGLYERLLVEPFRWLAEANRA---DVLDD--ALAYLGREGHRLLSATQNGRLRWYAAGLASGVLFALALG--MS-----ERPLSPHLQVYRLPLTALLSISHRITGVVLSLGLVLWVVFLMAVAQGGSHYALAQALLDSFLGRLLLWGWIYALFFHLCHGVRHLVWDTVH-GLERDTLQFYGYVELAASVLLTLGAMLAAG
MWLGWIPALPLFSSLVLLLVGGRIGHRLVTLLGVGSVLGSGLLSGMLIVDFAEAV-LPWFSSVSFGLYFDGLSAVMLGVITGVGLLIHLYSAAYMAGDEGYARFFGYLNLFVGAMLLLVLADDFLLLYLGWEGVGLCSFLLIGFWYKEPGNGYAARKAFVVTRVGDIALAAALLIMIQQFGTLHIQTVIERAQL--LGTDWSFWVALLLLGGAVGKSAQLPLQTWLPDAMAGPTPVSALIHAATMVTAGVYLIARTQGLFLLSPQVMELVALIGALTLFLAACSALVQHDLKRVLAYSTISQIGYMFFALGAGAFSAAIFHLMTHAFFKALLFLAAGQVILSLHHEQDLRRMGGLLRRLPFSALCFAIGCAALAALPLTSGFYSKDAILLQAYGL-HGGSLAWWLALAGAGITALYSLRLFLKLFFGEAVTE--PRDMRPTLVVPLVLLCLLALLGALI-PQPLEA------------VFPL-----EVPAAVHGAILVMPWLGLATGALLWRHGS-RQRWSDLARSWRAGWGFDALYDGLLVRPLLLLARLNRK---DLADQ--FLAWLSMRGHAWLSIAQNGRLRRYAAGIALGAVLVLTVV--M----TKKRPVNLDLRTIKQPLPAISSILHRITGVALFFGAIFMLYALGLSLESEAGFNEAVVMFEDFFAKLIAWGLLSALVYHCLAGVKHLVMDAGY-FEELESGQLAAKATLIAGAVSILLVGVWVW
M-LAWIPFYPLVSFLILIALGKRLSWGLASTLSVGAIALSAISSALVISQLADII-WSWFSLVNFSFYLDSLSAVMISVVSGVGLLIHAYAAAYMKNDENFSRFMAYMNLFIVAMLILVLADNLVLLYLGWEGVGLCSFLLIGFWYQEKENVLAARKAFIVTRVGDTAMAIGLFLLFKSLGELNIVAVNASAHA--IGDELPYWIALLLLGGAVGKSAQLPLQTWLPDAMAGPTPVSALIHAATMVTAGVYLIARMQGVFLLSPEVMSYVAWIGALTLLLAGVAALAQKDIKRVLAYSTMSQIGYMMLALGAGAWSAGVFHLMTHAFFKALLFLTAGSVILALHHQQDLFKMGGLLKKLPVESGLFIVGLICLMALPGTSGFFSKEAIIATLWSSPTAGPVLWWGAILGALLTSIYSCRLFFLAFLGASREHDHHHHPSVLLRWPLFLLALLSLFGGLI-SLDFTE------------VFSVAS---QEPAWLHSLAIATPFIGIAFAWFFFKSYR-GEALEMLNRFCGDGLGFDWLYHYLLVRPYCFLANINRR---DVIDQ--FNGWYVRLWHDALSASQNGSLRWYAAGIGLAVVCLAGVI--M----KKQRPVNLDLTTIKMHSAAHASILHRISGVIMVFAIGILLWTLSTSLSSAEGFAQIKSLLDGFFFKFIILGICAALIYHLLAGVRHLFMDLGH-FEELASGNATAKFVIALWLVLTAVVGVWLW
M-LTLSFVLPLIGTLVLALSGGRLGARLAVVVGVGSVGLAALATLWAIV--TGPL-WTWMSVPTIGLAVDGLALVMMAVITGVGFFIHLFAAWYMAGEAGITRFYAWMNLFVFSMLILVLGDNLLLLFLGWEGVGLCSYLLIGYYYHDSANGRAAFKAFLVTRIGDVFLALGLFLVFRDLGTLDIQQVMARAAE--VGDPTATLVALLVLGGALGKSAQVPLHTWLPDAMAGPTPVSALIHAATMVTAGVYLIARLNGLFLLAPDVLWLVGLVGAVSLLLAAFAALAQTDIKRVLAYSTMSQIGYMFLALGVGAFDAAIFHLVTHAFFKALLFLSAGAVITSCHHEQDMARLGGLRKRLPVVYAAFLVGGAALVALPLSAGFYSKDEILWQDMAAD--QPGFLLAGLLGALVTCLYTVRLILGIFHGEYGSDNNTPTNWLTHHLPLEVLAVLSTFLGAWLYPHLGY------------LFPPAPG--TGHTLLQVLAIGTVVVGLALAGWLFLARR-LREQVSLWWLWNRAWGFDAVYDGLLVKPWQLMVRMLRR---DLIYM--LLALVAKLLNRGLVRAQTGRVRSYATAMVFGAAVILLALVGM----NSKRPVNLDLGKFHFPLPAIVSILHRISGIIIFVGVAFMLYGLDLSLSGEEGYGHVSELLSGFFAKLIIWGILSALLYHLVAGTKHLLMDMGI-GEELASGLLAAKAALAIAIILIVLAGVWIW
MVEFLCVTLPLIGAIIGQAMG--RSRFLSAGVISSCVFCSAVLSWYLFLTL--RY-MPWFQIIVWSICIDKLSAIMLVVVTTVSLMVHLYSIGYMSNDSGGTRFLAYLSAFTFFMMVLVTSGNFVQLFFGWEGVGLCSYLLIGFWFKKDAANRSAMKAFVVNRVGDLFFLCGMLAIFYVFRSLSFDEIFEQISNGAYQIQVVSIACILLFLGCMGKSAQLGLHTWLPDAMEGPTPASALIHAATMVTAGVFLIARCSPIFELSQAALDVVLVVGLATCLVAALVAIVQEDIKKIIAYSTCSQLGYMFVACGTANYHLAIFHLATHALFKSLLFLAAGNVIHSNAGEQRITHMSNCWRDIPLTYALMWIGSLSLMGVFPFAGFYSKELIIESSSTSG----VGFMVTNLVACLTSVYSCRLMLKVFHNSSA---SIHESSSIMLFPLLILAVGAVFSGVV-LKSFWGI-EGAFWDGSLRVH-------NSGLLLSLLPAVLGIAGALL-YVAYHNRF-IALPGKVHTVLKNKFYFDELYDLALVRPMDRIATTFRVVDQKVIDYF-GITGAVSTCARYSVKMQSGRAFDYALVMLSGVVAATLLVIRMVL---RSRPLSPHLQVYKLPVAALLSITHRASGLFLFFGLSVLSWLFVLLRCAPDCIAPLANPLGFFLVKLLSFSCCVAFCYHYFNGVRHLLWDCGV-GLDKTAVTASSAFVLLLTAAFSVVAFFFV-
M-LPLTFMLPLIGFLILATMRDRLSENAAAVVGVGSMGLAALCALMAGSDFPQVI-WTWMQVPKFGLMLDGLGVTMMGVITGVGFLIHIFASWYMRGETGYARFFSYMNLFVASMLLLVLADNLVLLYLGWEGVGICSYLLIGFYYHERANGRAAMKAFTVTRVGDVFLAFGLFLLFRELGTLNISDINANVSQMAHSYPTIKVAAVMLVLGAMGKSAQIPLHSWLADAMAGPTPVSALIHAATMVTAGVYLIARLHPVFLLTPDVLSWVGIVGATTLLVAGFCALAQTDIKRILAYSTMSQIGYMFLALGVGAWQVAIFHLMTHAFFKALLFLGSGAVILAYHHEQNIFKMGGLFYKNKFLFAVFAIGGGALAAIPWTVGYYSKDEIIWEAFASG--HMNLFWMAVVGAFLTSIYTFRMIWIVFFGEEKTP--IHLKGWTYWLPLAVLLVLSTAVGAMIHPPLAG------------VLPQSFSVIHGKHTAEMIVMAAMLAGLIVGAFLFALDK-VSKFNQLNYWCYHGLGFDALYDIVFVKPFLLIGKLIKI---DPIDR--ILPALSLAGNRVATWFQSGSIRGYAASFGLGMAVLLVLVGKM----KSNRPIDLPLSQVKNPI-ALASITHRVSGVVLFLLIPVMLWIFQTSLASAEGFAD---IFTNPLVKFLAWIFVAALGYHFVMGFKHLFADMGM-NEELNSGRTATFIGFVLAALWVVGSFVVMF
MLLWLIPALPLFSSIILILTQGKLSKNRVAFFGVGSVGLSALITISCAISFPEVY-WQWIDVPAVTLYLDGLSLVMALVVTCIGFLIHLYASGYMYPDKDYSRFFACMNLFLASMLILVLADNLLLLYMGWEGVGLCSYLLIGFWYQDPANGQAARKAFIITRVGDTAMAIGLFLIFRELGTLNIQEAMNEASR--LGSIYASLAALLLLAGAVGKSAQLPLQSWLPDAMAGPTPVSALIHAATMVTAGVYLIARTHELFLLAPDIQMLVAIVGTLTLLLAGFSALTQTDIKRILAYSTISQIGYMFLALGVGAWSAGIFHLVTHAFFKALLFLSAGSVILALHHKQDIHEMGGLYKRLPFIFCGFLIGSACLAALPFTSGFFSKEPILAQAWHQ---APLLWLGGLVGAFLTALYSFRLIFIVFFGPVRTEPHMPRIKMRMSVSLLTLTALALFGGLF-SLPLER------------VLPESD---HAPAGIETLNILLPLFGIYLAYHLFHRDP-LQQLKSIRLFWLDGWGFDGLYDRLLRFPFLRLAHSLRN---DFADA--STEKVSSYFHGLLSETQTGQVRWYASIMVAGILVLMGIG--M----SKKRPVNLDLRTIKQPLPAISSILHRATGVVLFIGIAFMLYAFDLSLESQQGFDAVADMFQNFFAKLVAWGLVSALLYHLFAGVKHLVMDFGY-CEELESGTLAAKITLASGVVATLLAGVWIW
M-YALIPLLPLLAALVLGLFGARL-EAYGHKLVVPAVTAAFLLSVALFAEVNGAV-YRLLEVIDAGLYIDELTVLLLLLVTGVSAVVQVYAARYMIGDARHSRFFALTALFTGAMTVLVMSSNLLLTFMFWEVMGLCSYLLVSHYGERDNAARAATRVFLVNAVADVGLFCGVILAYMTFGTLSIPEILTQVQSG-IPAQTATALTLCLFIGAMGKSAQVPAHAWLPLAMEAPTPVSALIHAATMVNAGPFLLVRLSPLIILSDVGMAIIAGVGATTALFGAVVSLTQTDIKRTLAYSTISQLGFMVFLCGVGAFAAAIFHLVAHGCFKAFLFLSTGNALAATHRRFDTPRPP------QAAPGSLFLWALVLSLVPPFSGAYRSLWLAQGFSSA---SVALWVVGLGTVFFTAVYLYRGFSTVFHHDV-TGTRVRPSPASAGLVLGLAGVTAILIAALLVTWQWFA----FLAPALATASLSSDAQSSSMW-LLWPLLTGLLGIAAAYTQARRAA-PGSEPALYVFFLNKGYFNELYDSLIVRPTLNSARWLWKIDRDIVDRLVGISRTVDSSGHAAERMEPRTLQHHLLVVVLWLVAALIFFAGM----KDNRPVNLDIGSMRLPITAWASISHRISGVVLFAASFGMLWALDISLASAEGFARLGELLGSVPAKVALWAVGTALIYHSLAGIKHLVMDFGI-GESMEGGILGSRLVIAASVIISVLLGVSLW
