# Supplementary material for: Inter-protein residue covariation information unravels physically interacting protein dimers
Source: BMC Bioinformatics. 2020 Dec 17;21:584. doi: 10.1186/s12859-020-03930-7 (PMC7745481; doi:10.1186/s12859-020-03930-7)
Supplement: Supplementary file 5 — Additional file 5. Final ER-MSAs at different ASA thresholds. Available on Mendeley data (http://dx.doi.org/10.17632/9bk2r55286.1). [file 12859_2020_3930_MOESM5_ESM.zip › Additional file 2/Final ER-MSAs/Negative ER-MSA dataset/ASA0.0/paired_MSA/4hea-L-2wdq-D/MSA_IDs.txt]

sp|Q56227|NQO12	sp|P0AC44|DHSD_
tr|A0A1W9HYQ4|A	tr|A0A1W9JFU0|A
tr|A0A084UBQ5|A	tr|A0A084U6X6|A
tr|V4Y0N6|V4Y0N	tr|A0A1P8FML6|A
tr|S6A9V9|S6A9V	tr|S6AC67|S6AC6
tr|D5CQT3|D5CQT	tr|D5CSY3|D5CSY
tr|A0A160DTQ3|A	tr|A0A160DWU7|A
tr|A0A1K1NHW1|A	tr|A0A1K1MND2|A
tr|A0A1E4JXI2|A	tr|A0A1Q4GT33|A
tr|A0A1G0NIB3|A	tr|A0A1G0NK44|A
tr|A0A0K1J8J7|A	tr|A1K5R2|A1K5R
tr|A0A0K6IVU0|A	tr|A0A0K6IW69|A
tr|A0A0R0LTM1|A	tr|A0A0R0LIC8|A
tr|A0A0C5JM40|A	tr|A0A0C5JA81|A
tr|A0A0L6TED1|A	tr|A0A0L6T3R6|A
tr|A0A074MC84|A	tr|Q2N9W7|Q2N9W
tr|B1XWB2|B1XWB	tr|B1Y8A0|B1Y8A
tr|J3D9X0|J3D9X	tr|J2U3I9|J2U3I
tr|Q5P1D9|Q5P1D	tr|Q5NYB3|Q5NYB
tr|A0A1E4JY71|A	tr|A0A1E4K6U9|A
tr|G8QHI1|G8QHI	tr|G8QJV1|G8QJV
tr|A0A1J4Z3B2|A	tr|A0A1J4YWR7|A
tr|A0A0S8BNP1|A	tr|A0A0S8L1P4|A
tr|A0A0J5GGA4|A	tr|A0A0J5GGI3|A
tr|V2J332|V2J33	tr|V2JBX9|V2JBX
tr|A0A0A0DML0|A	tr|A0A0A0DTM0|A
tr|A0A1U9JNR1|A	tr|A0A1U9JJI4|A
tr|E7RUX5|E7RUX	tr|E7RWD3|E7RWD
tr|A0A1F4ND61|A	tr|A0A1F4HKR8|A
tr|A0A147GZI9|A	tr|A0A147GM99|A
tr|A0A0Q7APQ1|A	tr|A0A0Q6XIL8|A
tr|A0A1F8VD52|A	tr|A0A0R0MDP2|A
tr|A0A0Q5LHN4|A	tr|A0A0W7Z1I4|A
tr|A0A1E4PSH3|A	tr|A0A1E4IGZ5|A
tr|A0A0K8P087|A	tr|A0A0K8P330|A
tr|A0A0B2B9J1|A	tr|A0A0B2BC70|A
tr|A0A0J6NPD8|A	tr|A0A0J6NHV0|A
tr|A0A0E9M672|A	tr|A0A0E9M661|A
tr|A0A1R1I4W9|A	tr|A0A1R1I1F9|A
tr|A0A0F3K7T5|A	tr|A0A0F3KNK1|A
tr|F5Y3S6|F5Y3S	tr|A0A127JQ86|A
tr|W0SHC4|W0SHC	tr|W0SI22|W0SI2
tr|A0A059KKZ3|A	tr|A0A059KK47|A
tr|C1DCB4|C1DCB	tr|C1DB63|C1DB6
tr|A0A1G3HCR2|A	tr|A0A1G3HNC8|A
tr|A0A0Q7RZ29|A	tr|A0A0Q7SEQ4|A
tr|A0A0J1D6F6|A	tr|A0A0J1FZE1|A
tr|A0A0U3ET05|A	tr|A0A0U3F168|A
tr|B6BWY0|B6BWY	tr|B6BU34|B6BU3
tr|A0A1A9HLC5|A	tr|A0A1A9HJK4|A
tr|A0A0U3MWR0|A	tr|A0A0U3D0U6|A
tr|D9SI40|D9SI4	tr|D9SFR1|D9SFR
tr|A0A0Q4Y7I3|A	tr|A0A0S9MTZ4|A
tr|C7RL71|C7RL7	tr|C7RQZ1|C7RQZ
tr|A0A0Q4H3D4|A	tr|A0A0Q4H185|A
tr|A0A165FDA8|A	tr|A0A163CG48|A
tr|G2IXB1|G2IXB	tr|G2IZP1|G2IZP
tr|A1WLN3|A1WLN	tr|A1WQZ9|A1WQZ
tr|F1W009|F1W00	tr|F1VWI3|F1VWI
tr|A0A1A6C728|A	tr|A0A1A6C840|A
tr|A0A1M5YZY7|A	tr|A0A1M5ZPG6|A
tr|F4GMJ9|F4GMJ	tr|F4GX96|F4GX9
tr|A0A0P0M994|A	tr|A0A0P0MHP9|A
tr|A0A1W1X014|A	tr|A0A1W1XNV5|A
tr|A0A1D9BH65|A	tr|A0A1D9BA80|A
tr|A0A0C2BQG8|A	tr|A0A0C1Y8G3|A
tr|A0A060NNV7|A	tr|A0A1J5BT04|A
tr|A0A1A6DUQ0|A	tr|A0A1A6DXZ6|A
tr|F5R8C5|F5R8C	tr|F5RA36|F5RA3
tr|F3KQ09|F3KQ0	tr|F3KNM8|F3KNM
tr|A0A0K1NE96|A	tr|A0A0K1NB68|A
tr|A6GS86|A6GS8	tr|A6GNA6|A6GNA
tr|F4G4C4|F4G4C	tr|F4G9T2|F4G9T
tr|A0A1K2HNV6|A	tr|A0A1K2HEQ5|A
tr|J2VGF1|J2VGF	tr|J2VN82|J2VN8
tr|A0A095Z6I0|A	tr|A0A096AGQ5|A
tr|A0A1V4CB92|A	tr|A0A1V4CBV1|A
tr|A0A0F7JUU3|A	tr|A0A0F7JT92|A
tr|A4G633|A4G63	tr|A4G5Z6|A4G5Z
tr|U1YDJ7|U1YDJ	tr|U7U9V0|U7U9V
tr|A0A171KX29|A	tr|A0A171KS83|A
tr|G0AJY9|G0AJY	tr|G0ABL3|G0ABL
tr|A0A077DJB3|A	tr|A0A077DFS3|A
tr|A0A0N1JT83|A	tr|A0A0N1JSQ4|A
tr|A9BNA3|A9BNA	tr|A9BVJ7|A9BVJ
tr|X2H8I1|X2H8I	tr|X2H8K1|X2H8K
tr|A0A1C3K7C8|A	tr|A0A1C3K054|A
tr|E8UGL5|E8UGL	tr|E8UEK9|E8UEK
tr|W8X2B9|W8X2B	tr|W8X5D0|W8X5D
tr|C0DUE7|C0DUE	tr|C0DU24|C0DU2
tr|V8G852|V8G85	tr|V8G812|V8G81
tr|A0A098GCB6|A	tr|A0A098GDT3|A
tr|A0A1G0X0Y2|A	tr|A0A1G0XSG5|A
tr|V9HMJ9|V9HMJ	tr|V9HM74|V9HM7
tr|A0A1C2G159|A	tr|A0A1C2G490|A
tr|A0A0A8E8H5|A	tr|A0A0A8E7R3|A
tr|A0A0H4UX50|A	tr|A0A0H4USZ0|A
tr|A8PM95|A8PM9	tr|A8PMS7|A8PMS
tr|A0A0K2DTP2|A	tr|A0A0K2E0H2|A
tr|A0A1J0KUN0|A	tr|A0A1J0KTP7|A
tr|A0A0A8E3J2|A	tr|A0A0A8E824|A
tr|A7MPB8|A7MPB	tr|A7MQY0|A7MQY
tr|A0A0J8VKP9|A	tr|A0A0J8VSC0|A
tr|I2B776|I2B77	tr|I2BB46|I2BB4
tr|A9MJA7|A9MJA	tr|A9MJM4|A9MJM
tr|A0A097R460|A	tr|A0A097R0A7|A
tr|C5B8H6|C5B8H	tr|C5BG69|C5BG6
tr|Q7N2J7|Q7N2J	tr|Q7N6W0|Q7N6W
tr|Q32DR1|Q32DR	tr|Q32IK9|Q32IK
tr|A0A0L0AQY9|A	tr|A0A0L0AM23|A
tr|A0A1S8YE62|A	tr|A0A1S8YIN3|A
tr|V5B203|V5B20	tr|V5AYH1|V5AYH
tr|H5UXT1|H5UXT	tr|H5V314|H5V31
tr|A0A0B5IUB7|A	tr|A0A0B5IV07|A
tr|A0A085G8W9|A	tr|A0A085G8V8|A
tr|G9ZAD5|G9ZAD	tr|G9Z528|G9Z52
tr|A0A095T6W8|A	tr|A0A095TEP2|A
tr|H2IP45|H2IP4	tr|H2IWK3|H2IWK
tr|A0A071LML6|A	tr|A0A071M5L9|A
tr|A0A0M2KDC6|A	tr|A0A0M2KMA5|A
tr|A0A089PQP9|A	tr|A0A089R6P8|A
tr|A0A068Z2H1|A	tr|A0A068Z7X5|A
tr|A0A1S8CTN0|A	tr|A0A1S8CRC6|A
tr|Q2NSK9|Q2NSK	tr|Q2NUM7|Q2NUM
tr|W0L4T7|W0L4T	tr|W0LGV8|W0LGV
tr|A0A0J8YTQ7|A	tr|A0A0J8YVQ4|A
tr|A0A0R2T8X0|A	tr|A0A0R2SYY1|A
tr|J7TS61|J7TS6	tr|J7TRD8|J7TRD
tr|A0A1H3ZL49|A	tr|A0A1H3VXA2|A
tr|B4EZ49|B4EZ4	tr|B4ESQ6|B4ESQ
tr|A0A1G3DKC6|A	tr|A0A1G3G7T7|A
tr|Q6D2S7|Q6D2S	tr|Q6D7G7|Q6D7G
tr|C1DL24|C1DL2	tr|C1DM59|C1DM5
tr|A0A0N0IAE0|A	tr|A0A0N0I9K9|A
tr|U3U129|U3U12	tr|U3TWL0|U3TWL
tr|A0A1Q6CDU2|A	tr|A0A099KDA9|A
tr|E0SKH4|E0SKH	tr|E0SEZ1|E0SEZ
tr|A0A1M7ILS5|A	tr|A0A1M7ICT9|A
tr|R8APL4|R8APL	tr|R8ANE1|R8ANE
tr|A0A1S2DH43|A	tr|A0A1S2D885|A
tr|A0A139SXF2|A	tr|A0A139SV79|A
tr|A0A139C888|A	tr|A0A139CAZ7|A
tr|Q1QSU2|Q1QSU	tr|Q1QY89|Q1QY8
tr|C4K6N0|C4K6N	tr|C4K7D2|C4K7D
tr|E1VKW6|E1VKW	tr|H3NUH4|H3NUH
tr|A0A172YBZ5|A	tr|A0A172YH31|A
tr|A0A0D8D3X5|A	tr|A0A0D8CSY4|A
tr|A0A139DL97|A	tr|A0A1S2CK65|A
tr|A0A1R1M8H3|A	tr|A0A1R1LZC6|A
