# Supplementary material for: Inter-protein residue covariation information unravels physically interacting protein dimers
Source: BMC Bioinformatics. 2020 Dec 17;21:584. doi: 10.1186/s12859-020-03930-7 (PMC7745481; doi:10.1186/s12859-020-03930-7)
Supplement: Supplementary file 5 — Additional file 5. Final ER-MSAs at different ASA thresholds. Available on Mendeley data (http://dx.doi.org/10.17632/9bk2r55286.1). [file 12859_2020_3930_MOESM5_ESM.zip › Additional file 2/Final ER-MSAs/Negative ER-MSA dataset/ASA0.0/paired_MSA/4hea-L-2wdq-D/MSA_ready_for_MI.txt]

MALLGTILLPLLGFALLGLFGKRMREPLPGVLASGLVLASFLLGAGLLLSGGARFQAEWLPGIPFSLLLDNLSGFMLLIVTGVGFLIHVYAIGYMGGDPGYSRFFAYFNLFIAMMLTLVLADSYPVMFIGWEGVGLASFLLIGFWYKNPQYADSARKAFIVNRIGDLGFMLGMAILWALYGTLSISELKEAMEGPLKNPDLLALAGLLLFLGAVGKSAQIPLMVWLPDAMAGPTPVSALIHAATMVTAGVYLIARSSFLYSVLPDVSYAIAVVGLLTAAYGALSAFGQTDIKKIVAYSTISQLGYMFLAAGVGAYWVALFHVFTHAFFKALLFLASGSVIHALGGEQDVRKMGGLWKHLPQTRWHALIGALALGGLPLLSGFWSKDAILAATLTYPFGGVGFYVGALLVAVLTAMYAMRWFVLVFLGEERGHHHPHEAPPVMLWPNHLLALGSVLAGYLALPHPLPNVLEPFLKPALAEVEAHHLSLGAEWGLIALSAAVALLGLWAGFVFFQRKVFPAWYLAFEAASREAFYVDRAYNALIVNPLKALAEALFYGDRGLLSGYFGLGGAARSLGQGLARLQTGYLRVYALLFVLGALLLLGVMRWMVSNASALGRNGVHDFILVRATAIVLTLYIIYMVGFFATSGELTYEVWIGFFASAFTKVFTLLALFSILIHAWIGMWQVLTDYVKPLALRLMLQLVIVVALVVYVIYGFVVVWGV
MLVLLILFTPLIGFLINGLSFKNKSSIVSGIIATSSVFVSFIAAVLLWQPERRVIEVKWLEGAQFGVLLDPISLTMLLVITGVGTLIHLFSVGYMSHDDTPARYFAYLNLFVFNMLLLVLGNNLLLMFVGWEGVGLCSYLLIGYWFKDQEKAAAGMKAFITNRIGDAGFILGIFVLFMTFGTANFQELWSFVPKAAE---PVTIACLLLFVGAMGKSAQIPLYVWLPDAMAGPTPVSALIHAATMVTAGVYMIVRLNPLFLVAPNAMMVVAWIGGLTAFLAATIALTQYDIKKVLAYSTVSQLGYMFMACGVGAFGAAMFHLVTHAFFKALMFLGSGSVIHAMHEEQDIRKMGGLKDKLPITHFTFLCGWLAIIGCPPFAGFFSKDEILWFTFHSPQ-GSKLWAIGVFGAALTAFYMTRLMFLTFWGKSRVH--PHESPALMTIPLILLAILSIVGGWMGIPEHIPNIFEEWLHSNLAEAHPG-----QELAIMGLSLSVVACAVLFATYCYGIKTITQKFAFAYDTLLNKYWVDEFYFAGIINPIVETSKGLWYIDVNFIDKTYVLTDLVRGTGGFFRGMQNGNLQYYVFYIVMGLVGALIFCA-MLIQLLTHQYPGMRLWLSQRLTAVVMAVYIVLLVVLLLIVQPFNYAAWIEFVSPVWFRLATLLFFMCLFIHAWLGVADVLKDYVFNKALRAYMQLVVDIVLVGYLFWLVYILWNI
M--HLIVFLPLIGFLIAGLFGRSIGAKASEYVTSGLLVVAALLSWVAFFGSGETFTVHFISGVDWALRIDTLTVVMLVVVNSVSALVHIYSIGYMHHDPHRPRFFAYLSLFTFAMLMLVTSDNLVQMFFGWEGVGLASYLLIGFWYKKPSASAAAMKAFIVNRVGDFGFILGIFGVFVLFGSVNFDTIFASAANYVPTLTALTVTCLLLFLGAMGKSAQVPLHTWLPDAMEGPTPVSALIHAATMVTAGVFMVARLSPIFELSHTALTVVTAVGAFTAFFAATVGLVQNDIKRVIAYSTCSQLGYMFVALGTGFYSAAIFHLFTHAFFKALLFLGAGSVIHAVSDEQDMRKMGGLRKLIPQTYWMMIIGTIALTGVGITAGFFSKDAIIEGIFVGENAVAAAFVLLVVAAAMTSFYSWRLIFMTFHGKPRAH--VHESPLVMLVPLFILAAGALFAGIVFHD---FFIGHEFWKTVL-------------HDFHEVPLWVMLFGLALAWKFYIRSPLAAQHRGLYAFLLNKWYFDEVYDFLFVRPAKRLGHFLWKGDGMVIDGLDGISARVVDVTNRMVKLQSGYLYHYAFAMLIGVAALVTWMMLMSVRGLGSAKEGTDHFWRQRLTAVSNLFLVIFFVGFVVFYNGASYETVRGALGNPVVAILIALMLLSILYHMKIGMQVIIEDYVHGPAKVPLILLNIFFPFIVG-VSALYALVTI
MQLLAVPLAPLFGALLAGICGNLIGRNTSHTVTILGVLVAFVLSVMTLS-AGARFNDEWMVGMEVGFMVDGLTAMMMVVVTFVSLMVHLYTVGYMAEDEGYNRFFAYISLFTFAMLMLVMSNNLLQLFFGWEAVGLVSYLLIGFWFKRPTATVANMKAFLVNRVGDFGFILGIGLIVAYTGTLNYTEIFAIADTLVGDWLLLSVIGICLFVGAMGKSAQFPLHVWLPDSMEGPTPISALIHAATMVTAGIFMVARMSPLYELSETALNFIMVIGSITALFMGLLGLIQNDIKRVVAYSTLSQLGYMTVALGASAYSVAVFHLMTHAFFKALLFLAAGSVIMGLHHNQDIRWMGGVRKYMPITWITFLLGSLALIGTPFFSGFYSKDSIIEAVHASSLPAAGANIAVLAGVFVTALYSFRLYFLVFHGKERYHDKPHESSWVVTVPLILLAIPSVLVGYFTID---GLLYGNFFADVMVELAAGGAGAMAIHGLQLAPFWLALSGVVLAYYMYMVNPFARMFAPIITVMENKYYMDWFNENVLARGARLLGTGLWGGDQGVIEGGNASWKLIGFISSLVRRAQSGFLYHYAFVMILGMFAMVTVFVWMVKKQAVGASYGLSDWLMQRLTAVVLALYTPVIVACLLMHRPGTFHEWQGMFSSQLLRLATVLFFGALIWHAWIGIRDIVMDYLKPASVRMTALFLIGFFLIACFAWSVAILWGR
MLYLLVPLAPLAGAVIAGLFGWLIGRAASHWVTILSVAISFVASVVIFQ-AGHTFNGTWLTGFEVGFLIDRLTTVMMLVVTFVSLMVHIYTIGYMHDDPGYQRFFSYISLFTFSMLMLVMANNFVQLFFGWEAVGLVSYLLIGFWYTRPTAIYANLKAFLVNRVGDFGFLLGIGLVLAHFGTLQYDAVFARAPEMMNPWMLMTVICILLFIGAMGKSAQFPLHVWLPDSMEGPTPISALIHAATMVTAGIFMVARMSPLFELSDTALSVVMVVGAITALFMGFLGVIQNDIKRVVAYSTLSQLGYMTVALGASAYSVAIFHLMTHAFFKALLFLAAGSVIMGMHHDQDIRNMGGLRKYMPITWITALIGSLALIGTPFLSGFYSKDSIIEAVGLSHLPGSGAYFAVVAGVFVTAFYSFRMYFLVFHGKERFHGKPHESPWVVTLPLIMLAIPSAVIGFITIQ---PMLFGDYFQDAMEELMHEGAFGMAIHALTSLPFWLALSGAGTAWFFYMKRPIKQRFSLIYTVLEHKYGFDEFNDWFFAGGARLIGRSLWGGDVAVIDGFNGTARMIGWFSTLTRRLQSGYIYHYTFAMIIGVFVLMTLFV-MVERIVSGAHYGLRDWLMQRVTGVAMALYSLFMVAFLLTHQPLQFEEWSGLFQNQWMRLASLLFLLNLYLHAWVGVRDILMDYVHPTVLRLTLEALVILALVGCTAWSVQILWSI
MLYLLVPLAPLVGAIIAGLFGKVIGRAWSHRITIALVAVSFFASVAIFR-AGHQFNGKWMSEFEIGFLIDRLTVMMMLVVTFVSLMVHIYTIGYMEEDPGYQRFFSYISLFTFSMLMLVMANNFLQLFFGWEAVGLVSYLLIGFWYTRPTAIYANLKAFLVNRVGDFGFLLGIGLVLMVFGTLDYQAVFANAHNYVNSVGLLTSICILLFIGAMGKSAQFPLHVWLPDSMEGPTPISALIHAATMVTAGIFMVARMSPLFELSDTALSFVMVIGAITALFMGFLGVIQNDIKRVVAYSTLSQLGYMTVALGASAYSVAVFHLMTHAFFKALLFLGAGSVIIAMHHDQDIRNMGGLRKYMPITWITSLIGSLALVGTPFFSGFYSKDSIIEAVEYSHLAGSGAYFAVVAGVFVTAFYSFRMYFLVFHGEERFHQKPHESSWVVTLPLILLAIPSVLIGFFAID---PMLFGGYFLDALTEMREEGPVFMVFHALADLPFWLAVAGAGSAWFFYMKRPIKQKFSAIYTLLDQKYYFDRFNDWFFAGGARGTSRLLWFGDVKLIDGFNGSAKLVGMFSGVLRTFQTGYVYHYAFWMIIGVSALLTVRTWMVNRIVTGAHYGLRDWLAQRVTAAVMAVYSLVVVVYLLMQPSLGYDTWIDLFSGNIMRTFSMLFLLSLFYHAWIGVRDIVMDYVKPAGIRLSIHVLVILALVLYTIWSLQILWGL
MILLAIVLAPLLGAVLAGLFGRQIGRAGAHTVTIAGVALSCALSIYVLY-WGGAFNQTWFQGAHVGFLVDRLTAMMMVVVTFVSLLVHIYTIGYMHEDPGYQRFFSYISLFTFSMLMLVMSNNFLQLFFGWEAVGLVSYLLIGFWFKRPTAIFANMKAFLVNRVGDFGFLLGIAGVLFWFGSLDYSTVFMIATNPTNPWHVATIVCICLFVGAMGKSAQVPLHVWLPDSMEGPTPISALIHAATMVTAGIFMVARMSPLYELSEVALSVVLVIGATTALFTGLIGIVQNDIKRVVAYSTLSQLGYMTVALGVSAYSAAVFHLMTHAFFKALLFLGAGSVIIAMHHEQDMRHMGGLRKYMPVTWITMWIGSLALAGAPFFSGFFSKDAIIEAVHESHRFGAGAYFCVMAGVFVTALYSFRLLYLTFHGKERFHHAPHETPWVVTLPLVLLAIPSIVIGGLAIG---SMLFGDFFGRVIGELKHGGVVAFVLHGLMAPPFWIALAGFVVATYVWLFNPAAKALRPVYNLLSNKYWIDELYQAVFARGGLALGRGLWAGDAAVIDGVNGSAGLVARIAATVRWLQSGYLYHYAFAMILGLVLLLGWLGWMSARGLGAAKDGVHHFVVQRITAVALFFLVIYFVGFLVSLAGADYAAARAAVAHPCNAVLLIAFLVAMFWHAQLGLQVVIEDYVHTQGLAILSQLAVRFACVLAALASVLAVLRI
MLYLLIPLAPLAGALIAGLLGRVIGTTWSHRATIALMMACVAASITVFM-EGNVYNGTWAVGFEVGFLIDRLSAMMMVVVSGVSLMVHVYTIGYMHGDPGYQRFFSYISLFTFSMLMLVMSNNFLQLFFGWEAVGLVSYLLIGFWYTRPTAVYANLKAFLVNRVGDFGFLLGIGLVLLHAGTLDYAEVFTQAPRLATPWALLSVTCILLFVGAMGKSAQFPLHVWLPDSMEGPTPISALIHAATMVTAGIFMVARMSPLFELSETALSFILVIGGITTLFMALVAIVQNDIKRVVAYSTLSQLGYMTVALGASAYSAGVFHLMTHAFFKAVLFLGAGSVIIAMHHEQDMRKMGGLKRYMPVTYWTMFIAALASAGVPGFAGFFSKDAIIEALHFAAIPGAGAYFCAVTTVFVTAFYTFRLVFMTFHGEPRMH--LHESPWVVTLPLVVLAIPSIAAGWL-IG---PMLFGGYFGEAIASMAAEGVAGMMAHALSTLPFWLSMAGIFAAWYLYRVNTISRAAGPLYTLLDRKYFIDEFYSWLFAGGARALGGGLWIGDVKLIDGLNGAARSVARVAALVRRLQSGFIYHYAFTMIVGVFVLMSLWLYM-KRIVTGAHYGLRDWLAQRVTAVIMTIFVLCLAGTLLVSPLPDYPAWKSLLGNQWMRIAFFLFLIGLFWHAWIGIRNILMDYVHATGIRLALQIGVIVSLLFYTVWSAEILWAL
MLYLVVPLAPLFGV---------------------------IASVLVFQ-AGHTFNGTWMTGFEVGFLVDALTAMMMLVVSFVSLMVHVYTIGYMHDDPGYQRFFSYISLFTFSMLMLVMSNNFLQLFFGWEAVGLVSYLLIGFWYTKETAIYANLKAFLVNRVGDFGFILGIGLVLAHFGSLDYATVFAKAPSLASPWMLMSVIGILLFIGAMGKSAQFPLHVWLPDSMEGPTPISALIHAATMVTAGIFMVARMSPLYELSDTALSFIMVIGAITALFMGFLGMVQNDIKRVVAYSTLSQLGYMTVALGASAYSVAVFHLMTHAFFKALLFLAAGSVIIAMHHNQDIRYMGGLKKYMPITWVTSLIGSLALIGTPFLSGFYSKESIIEAAKISHLPGAGAYFAVLAGVFVTAFYSFRMYFLVFHGKERFHGPPHETPWVVTGPLLALALPSLAIGYMTIE---PMLFGDFFGRVMHELNQEGAMEMGLHALATLPFWLAVAGVGLSAFFYLKRPIAQRFSFLHRMLLNKYWFDELYSWVFAKGARALGGGLWRGDQNVIDGFNGSAHLVARFSRLVKAFQSGYIYHYAFAMLIGVFALVTWFARM--KIAAGSHTGTGTWLVQRATAVVLALALPVLGMRILLALPVDFVGWRALFQPVAMRVACVLAAAALALHAWVGLRDVLMDYVRPTLVRLILYLVVIVTLAGSVAALAATLWSL
MLYLIVPLAPLLGAIIAGFFGKLIGRTLSHVVTITGVAVSLIASVLVFQ-AGHTYNGTWMVGFEVGFLIDSLTTMMMLVVTFVSLMVHIYTIGYMHDDPGYQRFFSYISLFTFSMLILVMSNNFLQLFFGWEAVGLVSYLLIGFWYTKETAIYANLKAFLVNRVGDFGFILGIGLVLAHFGSLDYATVFAKAPELANPWMLMSVIGILLFIGAMGKSAQFPLHVWLPDSMEGPTPISALIHAATMVTAGIFMVARMSPLFELSDTALSFIMIIGAITALFMGFLGIVQNDIKRVVAYSTLSQLGYMTVALGASAYSVAVFHLMTHAFFKALLFLAAGSVIIAMHHNQDIRYMGGLKKYMPITWITSLIGSLALIGTPFLSGFYSKESIIEAVKLSNLPGADAYWAVLIGVFVTAFYSFRMYFLVFHGKERFHGTPHETPWVVTGPLLALALPSLAIGYMTIE---PMLFGDFFGNVMVELNQHGAMAMGLHAITTLPFWLAAAGVGLSAFFYLKRPIQQRFSFIHSMLINKYWFDELYSWLFARGARLLGAGLWGGDQVIIDG-NGTARLVERAARLMRAFQSGYIYHYAFAMLIGVFALVTWFARM--KPVLGARGGTGSWLLQRGTALGMALAVPLFIGALVLHAPFDFTSWRAFVSLVPVRLALLLTGMALALHAWVGMRDIFMDYVHPVMLRLLLKGLVILVLLASVLWLATIMWGV
MLYLLVPLAPLAGAILAGLFGKAIGRAGAHIVTILGVAVALAASVVIFQ-AGNTFNGTWMKGFEVGFLIDPLTVMMMLVVTFVSLMVHIYTIGYMHDDPGYQRFFSYISLFTFSMLMLVMSNNFLQLFFGWEAVGLVSYLLIGFWYERPTAIYANLKAFLVNRVGDFGFLLGIGLIAAYAGSLDYAEVFAKGSELAAGWPLITAICICLFIGAMGKSAQVPLHVWLPDSMEGPTPISALIHAATMVTAGIFMVARMSPLFELSDVALSFVLVIGATTALFMGFLGIVQNDVKRVVAYSTLSQLGYMTVALGVSAYSAAVFHLMTHAFFKALLFLGAGSVIIGMHHDQDMRNMGGLWKYMPITWITSLLGSLALIGFPFFAGFYSKDSIIEAVHASTIPGAGALFCVLAGVFVTAFYSFRMYFLVFHGKERFHQKPHESPWVVTLPLVLLAVPSVVIGFFTIE---PMLFGDWFKGGLSELAAQGPVAMALHGLQTAPFWLAMGGVVLAWFFYLVRPIQRTFRPVHALLENKYFFDRFNEIVFAGGSRLIGKGLWAGDQAIIDGVNGTARLVGWVAQISRLFQTGHLYQYAFAMIIGVFILLTFWFNM-NRKIVGAHYGLKDWIAQRATAVFMAIYTVVFAICALTLPELSYSAWSGLFSNGLMKFASFLFFLSVFYHAWIGVRDIWMDYVKPDGLRLSLHLITLFLLVGYAGWAAQILWRL
MLYPLVPLAPLAGSIVAGLFGRWVGRRGAHTVTILGVLVAFLASVAIYF-AGNTFNGVWGTDFQVGFLIDPLTVMMMLVVTFVSLMVHIYTIGYMADDPGYTRFFSYISLFTFSMLMLVMANNFLQLFFGWEAVGLVSYLLIGFWYTRPSAIYANLKAFLVNRVGDFGFLLGIGLVAAYAGSLDYTEVFAKAEHLAGGWPLVTAICIALFVGAMGKSAQVPLHVWLPDSMEGPTPISALIHAATMVTAGIFMVARMSPLFELSDTALSFVLIIGATTALFMGFLGIVQNDIKRVVAYSTLSQLGYMTVALGASAYSAAVFHLMTHAFFKALLFLAAGSVIIGMHHDQDMRNMGGLRKYMPITWITALIGSLALIGTPFFSGFYSKDIIIEAVAEANVFGAGAYFCVLAGVFVTAFYTFRMYFLVFHGKERFHEKPHESPPVVTVPLVLLAIPSVVIGYFTIE---PMLYGGWFGDAMEKLAEEGPLAMALHGFTAAPFWLALAGVVLAWFCYLVRPFARTFRPIYVLLENKYYFDRFNEVVFAGGARLLGRFLWIGDRTIIDGANGSAAMVGEIAGSARSLQTGRLYHYAFAMIVGMVVLLWFIYRMVKRLVVGAHYGLRDWLAQRATATYMALYTIVFAFAALTLPKMDYEHWSALFSGGLMRFLTFLFFMSLAYHAWVGVRDIWMDYVKPLGLRLALHLITLFLLVGYAGWAAKILWRL
MLYLIVPMAPLVGALLAGLLGKTLGRTLSHVLTITGVLVSFVASLAIAQ-AGHTFNGTWMSGFHVGFLLDPLTVTMMLVVTFVSLIVHIYTVGYMRDDPGYQRFFSYISLFTFAMLMLVMSNNFLQLFFGWEAVGLVSYLLIGFWFQRSTAVVANIKAFLVNRVGDLGFLLGIGLILAYFHSLDYATVFSMVPQLIHSWSLISVICILLFIGAMGKSAQMPLHVWLPDSMEGPTPISALIHAATMVTAGIFMVSRMSPLFEVSDTARSFILVIGASTALFMAFLGVIQYDIKRVIAYSTLSQLGYMTVALGASAYPVAIFHLGTHAFFKALLFLAAGSVIHAMHHDQDMRHMGGLRRYLPITYLTALIGSLALSGIPPFAGFFSKDLIIESLSTVTLYGAGAQFAVTAGVFITAFYTFRMFFMTFHGQERMH--LHESPWVITLPLVLLAIPSLIAGYLLIG---PMIMGDYFGTAVHLLREETPVAFMISALSSAPLWLALAGIVLAAVLYVFMPIKAHAGVVYTLLSHNYYFDWFNDRVLSRGTLFLGDKLWYGDITLIDGTMGSVRSISRFAGRLRQLQTGYIYHYAFIMIFGVFALMSLWFIMVKRVIVGAHYGLKDWIIQRVSAVVMAVYVLAFVAVVFLMDTFGYQEIHQLFTNRLVKVVTLMFVMCLLFHAWIGVRDIFMDYIKPTSLRFALQVSVVVALIGYGAWALLILWS-
MLYLLVPLAPLAGALLAGLFGKLIGRTGAHVVTIVGVAVSLAASILVYQ-AGHHFNGTWLEGLHIGFLIDPLTVMMMLVVTFVSLMVHIYTIGYMADDPGYQRFFSYISLFTFSMLMLVMSNNFVQLFFGWEAVGLVSYLLIGFWYTRPTAIYANLKAFLVNRVGDFGFLLGIALIAAYAGSLDYAEVFAKRNELAAGWPLMTAICICLFIGAMGKSAQVPLHVWLPDSMEGPTPISALIHAATMVTAGIFMVTRMSPLFELSDTALSFVLVIGAITALFMGFLGIIQNDIKRVVAYSTLSQLGYMTVALGVSAYPIAVFHLMTHAFFKALLFLGAGSVIIGCHHNQDMRYMGGLRKYMPITWITSLLGSLALIGFPFLSGFYSKDSIIEAVQASHLWGSGAYFAVVAGVFVTAFYSFRMYFLVFHGAERYHSKPHESPWVITLPLVLLAIPSVVIGFFTIQ---PMLFGDWFGSPMAHLTEEGALTMAMHGLASLPFFLAISGVALSWFFYLKRPIQKAVMPLYTLLDNKYYFDKFNEVFFAGGARLLGRGLWGGDQALIDGFNGSAHLVGWFAGLVRKLQTGHIYQYAFGMIFGVAAFLTYWFNM-----RRTVTGLRAWLLQRISAIYMLLFIIFFLTHFLVESPDSYQAWHGWMMSSGVSIATLIFFAALMLHVWVGVRDVLMDYIHPLALRIFALTLLGIGLVAITAWVMRILLRE
MLLLVVPLAPLVGAIAAGLFGKAIGRRGAHLITILGVLISFVISMMTLN-AGARFNAEWMVGMEVGFLIDGLSAMMMCVVTFVSLMVHIYTIGYMQDDPGYQRFFSYISLFTFSMLMLVMSNNFLQLFFGWEAVGLVSYLLIGFWYTKPSAVFANMKAFLVNRVGDFGFILGIGLIVAYAGTLNYTEAFAQAGSLTKGWMLITVICICLFIGAMGKSAQFPLHVWLPDSMEGPTPISALIHAATMVTAGIFMVARMSPLFELSDTALSFVLVIGAITALFMGFLGIIQNDIKRVVAYSTLSQLGYMTVALGASAYSVAVFHLMTHAFFKALLFLAAGSVIIGMHHDQDIRNMGGLRKYMRVTWITALLGSLALIGTPLFSGFYSKDSIIEALHATHIAGSSAYFAVMAGVFVTSFYSFRMYFLVFHGKERFEAKPHESSWVITLPLVLLAIPSVVIGYFTVQ---PMLYGEFFKDAMETLAKASAGAMAVHGLTTLPFWLAVAGVALSYVFYIVRPLRQRFDIVYRVLENKYYMDWINERLLAPAARAAGRGLWGGDVALIDGANGSARGIGSIAALTRHLQSGYLYWYALVMIVGVVGLMTWQLWMARRIVVGAHYGLRDWLSQRVTALLMALFTLALIGQVLFGSEMGYDKWAGIFSRQWMKALTFVVIVSLLVHAWVGMRDIWMDYVKSMGLRLAMQVFTLVWLVGCAGWSIQVLWRL
MSITIIVFLPLLAAIVAGLGNRMIGNVAAKTVTTGALFVSAALSWPIFL-DGSERVVKWVQGFDWALRVDALTAVMLVVINSVSALVHLYSWGYMEEDDSQPRFFAYLSLFTFAMLMLVTADNLVQMFFGWEGVGLASYLLIGFYFRKPSAGAAAIKAFVVNRVGDLGFMLGIFGTFLVFNTTSIPEILDAAPAMSGRFYTMDILCILLFIGAMGKSAQLGLHTWLPDAMEGPTPVSALIHAATMVTAGVFMLCRLSPMFETAPTALAIVTVVGAATCFFAATIGTTQCDIKRVIAYSTCSQLGYMFFAAGVGAYGVAMFHLFTHAFFKALLFLGAGSVIHAMHHEQDMRYYGGLRKAIPVTFWAMMAGTLAITGVGVFAGFYSKDAILEAAWARGTGTAHAFWAGAIAALLTSFYSWRLMFLTFWGKPRWHYHPHESPLSMLVPLGVLTIGAVFAGYVFKY---PFIDGSFWGN-------------LIHALHAVPLWVMLIGLGGAILAYVLKPFVARFSALHDFVYRKWYFDELYDAIFVKPAFWFGRQFWIGDIGGIDRFNGIAWAVQRGSIATKSIQSGYLYTYALVMLLGLVAAMTYVLLMGVRGLGSAKEGAHHWIVQRFTAIGNVVLMLWLVASFILLPNLSYDTVSGWLASPIPAAAMVLLIVSVFWHARLGLTVLIEDYVHEAGLKFAALAALNLAAVAGGVFGIFCIARL
MTLLAVPLAPLAGAVIAGFFGKTVGRRGSHVVTILGVLIAFVLSVMTLL-GGARFNQEWMVGMEVGFLVDGLTAMMMVVVTFVSLMVHIYTIGYMEEDPGYQRFFSYISLFTFSMLMLVMSNNFLQLFFGWEAVGLVSYLLIGFWFKRPTAIFANMKAFLVNRVGDFGFILGIGLIVAYAGTLSYAEAFAKAPELAKEWMLITVTCICLFIGAMGKSAQFPLHVWLPDSMEGPTPISALIHAATMVTAGIFMVARMSPLFELSDTALNFILIIGAITGLFMGFLGIIQNDIKRVVAYSTLSQLGYMTMALGASAYSVAVFHLMTHAFFKALLFLGAGSVIIGMHHDQDIRNMGGLRKYMPITWITSLLGSLALIGTPLFSGFYSKDSIIEALHASHLPAAHAYWAAVIGVFVTAFYSFRMYFLVFHGKEHFEHTPHESPWVVTAPLVLLAIPSVVIGYLTIG---PMLYGDFFKDAMDKLAAGGAAAMAMHSLQTLPLWLAVAGVGTSYVFYMLVPLGRVLSPLITVMQNKYYMDWINENILAAGARMLGRGLWGGDVAVIDGANGSARLVGWIASLVRLFQTGYIYHYALVMLIGVFALMSWFVFMSKRIVVGAHYGLRDWLAQRVTAVLMALFTVALLLQVLFGGPIGYERWSGIFSQQWMKVLTFVLIISLAWHAWVGMRDIWMDYIKPVGLRLSLQVFTLVWLVGTAGWAIQVLWRL
MALLAVPLAPLAGALAAGILGNWIGRRLSHSLTILGVLVAFIISAMTLKIDGARFNETWMNGMEIGFLVDGLTAMMMCVVTFVSLMVHIYTIGYMEEDEGYNRFFAYISLFTFSMLMLVMSNNMLQLFFGWEAVGLVSYLLIGFWFNKPTAIFANMKAFLVNRVGDFGFILGIGLIAAYAGTLNYAEAFAKADELSKGWMLVTVVCICLFIGAMGKSAQFPLHVWLPDSMEGPTPISALIHAATMVTAGIFMVARMSPLFELSDTALSFIMVIGAITALFMGFLGIIQNDIKRVVAYSTLSQLGYMTVALGASAYSVAVFHLMTHAFFKALLFLAAGSVIIGMHHNQDIRWMGGVRKYMPVTWITSLLGTLALIGTPLFAGFYSKDSIIEAVHESHLAGAGAYFAVLAGVFVTAFYSFRLYFLVFHGKERFHHEPHESPWVVTVPLILLAIPSVVIGFMTIE---PMLYGGFFKDAMEELKQLGPAQMALHGLMAPPFWLALSGSVLAWYMYMVNPIKRMFMPVFTLLDNKYYFDWFNENVLARGTRLLGTALWGGDQKLIDGANGSWKVVGWVSGVVRRLQSGYIYHYAFGMIVGVFVLMTYFVWMAKRIVVGAHYGLRDWLAQRVTAALMALFTVLLLAQVIFSKPIGYDKWAGIFSAQWMKVLTFTVIIALLYHVWVGMRDIWMDYIKPASIKLVLNVFTIVWLVACAGWGIQVLWRL
MLYLLVPLAPLAGALFAGLFGKAIGRAGAHIVTILGVAVALAASVVIYQ-AGNTFNGTWMRGLEVGFLIDSLTVMMMLVVSFVSLMVHIYTIGYMHDDPGYQRFFSYISLFTFSMLMLVMSNNFLQLFFGWEAVGLVSYLLIGFWYERPTAIYANLKAFMVNRVGDFGFLLGIGLIAVYAGSLDYAEVFAKAGELAAGWPLITAICICLFIGAMGKSAQVPLHVWLPDSMEGPTPISALIHAATMVTAGIFMVARMSPLFELSDVALSFVLVIGATTALFMGFLGIVQNDIKRVIAYSTLSQLGYMTVALGVSAYSAAVFHLMTHAFFKALLFLGAGSVIIGMHHDQDMRNMGGLWKYMPVTWFTSLLGSLALIGFPFFAGFYSKDSIIEAVHASTIPGAGALFCVLFGVFITAFYSFRMYFLVFHGKERFHQKPHESPWVVTLPLVLLAIPSVVIGFFTIE---PMLFGEWFKDGLSELAENGPVAMAVHGLQTAPFWLAMGGVGLAWFFYMVRPIQRTFRPLHALLENKYFFDRFNEIVFAGGSRQLGKGLWGSDQGLIDGINGTARLVGWVAQVSRLFQTGHLYQYAFAMIIGVFILLTFWFNMVKRIVVGAHYGLRDWIGQRATAVFMVIFTILFAIAALRLPEMTHEAWSGLFRSGVMRFFTFLFFLALFYHAWIGVRDIFMDYINPVGVRLVLHVVTIFVLVGYAGWAAQILWRL
MILLVIALAPLVGAIVAGLFGRRVGRAGAHTVTIAGVAVSFVLSCYALY-TGGWFNETWFEGAHVGFLVDRLTAVMMVVVTSVSLLVHVYTIGYMRDDPGYQRFFSYISLFTFSMLMLVMSNNFMQLFFGWEAVGLVSYLLIGFWFKRPSAIFANMKAFLVNRVGDFGFLLGIAAVLFCFGSLDYATVFASADATLTPWQAATVIGVLLFIGAMGKSAQVPLHVWLPDSMEGPTPISALIHAATMVTAGIFMVARMSPLYELSETALSFVLVIGATTALFTGLIGIVQNDIKRVVAYSTLSQLGYMTVALGVSAYSAAIFHLMTHAFFKALLFLGAGSVIIAMHHEQDMRYMGGLKKYMPITFITGWIGTLALTGFPGFSGFFSKDAIIEAVHESHRFGSGAYFCVLIGVFVTALYSFRLIYLTYHGKERFHHAPHESPWVVTLPLILLAIPSVVIGWLTIG---PMLFGDFFAGPLAELAHEGPGAMLLHGLMGLPFWFAVAGFAVATYVYLFNQAAKLFAPIYRLLQNKYGIDDLYFAIFARGGLKLGRGLWGGDVAVIDDGNGSAALVQRIAATVRRVQSGYLYHYAFAMILGLIVLLGGLWMMNVRGLGAARSGTHHFTVQRITAVALVPLALWFVWFALSLIHLDYAGAHALVARPFNAVLLIAFVLSVFWHAQLGLQVVIEDYVHTPGLEIVSQLAVKFLCVLGALACVLAVVRI
MLYLLVPLAPLAGAIVAGLFCRVIPRWLAHTATILGVAVAFITSIVIFQ-AGNSFNGQWLAGFEVGFLIDKLTVTMMLVVTSVSLMVHLYTIGYMQEDPGYNRFFSYISLFTFSMLMLVMSNNFMQLFFGWEAVGLVSYLLIGFWYTRPTAIFANMKAFLVNRVGDFGFILGIGLVLAHFGSLDYATVFAKAPELANDWSLMTVACVCLFIGAMGKSAQVPLHVWLPDSMEGPTPISALIHAATMVTAGIFMVARMSPLFELSDTALSFVLVIGATTALFMGFLGIIQNDIKRVVAYSTLSQLGYMTVALGASAYSVAIFHLMTHAFFKALLFLGAGSVIIGMHHDQDMRNMGGLRKYMPITWITSLIGSLALIGTPFFAGFYSKDSIIEAVALSNIAGAKAYFAVMAGVFITAFYSFRMYFLVFHGEERFHQKPHESPWVVTVPLIALAIPSVIIGYIAIE---PMLFGDYFKGVMEALHHHGAVAMALHAVTTPVFWLAFSGVALSWFFYMKRPIKARFSGIYTLLDNKYYFDKFNEVVFAGGARLLGRGLWGGDVALIDGLNGSARLVGAIASVVRFFQSGYIYHYAFTMIIGVFVLLTLWFNMVNRIVVGAHYGLKDWIAQRATAVIMAVYSVILLAAVGAIGPNTYEAWRGLFANGFMKFITFLFFLSLFYHAWIGVRDIWMDYVKPTGIRLVLHVLTIFALLGYAGWATQILWRL
MLYLVVPMAPLAGAVVAGLFGKLIGRTGAHLVTILGVLVAFLASLLIFQ-AGHTFNGTWLTGLEIGFLIDRLTVVMMLVVTFVSLMVHIYTIGYMADDPGYQRFFSYIALFTFSMLMLVMSNNFLQLFFGWEAVGLVSYLLIGFWFTRESAIYANLKAFMVNRVGDFGFLLGIALIMAWFGSLDYQQVFQMAPQMAGPWSLLTVICVLLFIGAMGKSAQFPLHVWLPDSMEGPTPISALIHAATMVTAGIFMVARMSPLFELSDTSLSFVMIIGAITALFMGFLGMIQNDIKRVIAYSTLSQLGYMTVALGASAYSAAIFHLMTHAFFKALLFLGAGSVIMGMHHDQDIRNMGGLKKYMPITWLTMLIGSLALIGTPGFSGFYSKDSIIEAVQASHLWGSGAAFAVTASVFVTAFYSFRLYFLVFHGKERFH-APHESPWVVTVPLVLLAIPSIYAGWPYIE---PMLYGGFFGSAMAELGAEGPAAMALSALTTLPFWLAVAGVATAYYLYMVRKIKEKAGIVYAILDDKYGFDRFNDWFFAGGARLLGGKLWWGDVAAIDGVNGSARLVGQIARISRYLQSGYIYHYAFAMIIGVALLATWFV-MAVRNVGGAHRGLNLWLTQRAGALVMALYLIGFLVYAWIAGPLDYAAWHGLFVPLGAKAASLLFVAVLLVHSWIGLREIFIDYVHPIAMRLPLSFMFAVLYLGCLIWTADILWGV
MYYLAIVLAPLFAAVVAGLFGHKIGRKGAHSITIGGVGLSCLLSFYVLY-WGGAENITWAVDMEVGFLVDRLTVLMMSVVTFVSLMVHVYTIGYMHDDPGYQRFFSYISLFTFSMLMLVMSNNFLQLFFGWEAVGLVSYLLIGFWFKRETAIFANLKAFLVNRVGDFGFILGIAAIVMFTGSLDYATVFGQAEEVAAPWNAMTLICILLFIGAMGKSAQAPLHVWLPDSMEGPTPISALIHAATMVTAGIFMVARMSPLYELSTTALAVVIVIGAITAFFMGLLGIVQNDIKRVVAYSTLSQLGYMTVALGASAYGAAIFHLMTHAFFKALLFLAAGSVIIAMHHEQDIRKMGGIRKYMPITYWTSLIGSLALIGFPGTAGFFSKDLLIEAVKESHWHGAGAYLSVLLGVFVTALYSFRMFFLVFHGEERMH--LHETPWVVTLPLVMLAIPSLVIGWFTVE---PVLFGGFFGDVLSHMGEHGPLGLLTHAWQTPVFWLAIAGLVTAWFLYLKRPIQGKFEGLYNVLDRKYYFDDLYIKGFATWGRRLGTTLWRGDQFLIDGVNGTAHSVARLAGVMRQLQSGYLYTYAFAMIIGLTMFLGWLIWMIPGARSSSQSGFIEWLLQRLTSVYVAGFAVYVAIVLLVCPPVDFEAWRGWFGSGFVRLGWALFVVLLLIHAWIGMRSVFMDYLHPLWLRLSVLVLTATGLLALGFWAAAILLRV
MLYLLIALSPLVGSVIAGLFGWAIGRRAAHVVTILGVAVSAVLSIGVLK-DGSTFNATWLTGFSVGFLVDSLTAMMLVVVTSVSLMVHIYTIGYMHEDPGYQRFFSYISLFTFSMLMLVMSNNFIQLFFGWEAVGLVSYLLIGFWFKRPTAIFANLKAFLVNRVGDFGFLLGIGLVLAYFGSLNYSDVFAAAPALASEWSLLTVTCILLFIGAMGKSAQFPLHVWLPDSMEGPTPISALIHAATMVTAGIFMVSRMSPLFEMSDTALNVVMVAGSITALFMGFLGVVQNDIKRVVAYSTLSQLGYMTVALGASAYSVAMFHVMTHAFFKALLFLGAGSVIMGMHHDQDMRNMGGLRKYMPITWITSLLGSLALIGTPFFSGFYSKDSIILAVEHSNLAASGAYFAVIAGVFVTAFYSFRMYFLVFHGKERWHDKPHESPWVVTLPLALLAIPSVLIGFFAIH---PLVGGEFFKGGLEAAMHHDAMAMGLHAFVTLPFWLAAAGVALAWFFYMKAPIKQKFSGVHTLLENKYYMDELYFAVFAKGSRALGTFFWVGDMLLIDGLNGSARLVGSVSRAVRKLQTGFIYSYAAVMIIGVLVLMTYWFKMVNRQVVGAHYGLKDWIVQRATAVIMLVYTAALILFL-LAMPSGYEGWKLLFGQTWVKVLTQTTLIALFLHAWVGIRDLWMDYIKPVGVRLTMHTLTAVWLVSCFIYSLKVVWGL
MLLLAIPLAPLAGAAIAGLFGSFAGRAIAHTVTILGVAIACLLSLLVLRVDGASFNAEWMVPMEVGFLVDSLTAMMMVVVTFVSLMVHIYTVGYMQGDPGYNRFFAYISLFTFSMLMLVMSNNFLQLFFGWEAVGLVSYLLIGFWYTRPTAIFANLKAFLVNRVGDFGFILGIGLLLAYSGSLNYTEVFAARDQLATDWMMLTVACICLFIGAMGKSAQFPLHVWLPDSMEGPTPISALIHAATMVTAGIFMVSRMSPLFELSDAALSFVLVIGAITALFMGFLGIIQNDIKRVVAYSTLSQLGYMTVALGASAYQVAVFHLMTHAFFKALLFLAAGSVIIGMHHDQDIRNMGGLRKYMPITWITSLVGSLALIGTPFFSGFYSKDSIIEAVAESHIAGSGAYFAVMAGVFVTAFYSFRMYFLVFHGEERFHEKPHESPWVVTLPLVLLAIPSVVIGAIAIE---PMLFGDFFKNAMRELAGMGWVAMGIHSLQTPVLWLALAGVVLSWFFYMKRPIQQRFSGVYKLLDNKYYMDAINEAVFARGARLIGTGLWGGDQGLIDGLNGAARVVGWVASISRYVQSGYIYHYAFAMILGMLVLLSITIFMAKRLVVGAHYGMKEWLVQRVTAVVMVIYTVVLAVAFLLSNGASYEGWAGLFANQWMKILTFVTILSLLYHAWIGVRDIWMDYVKPMAVRLVLQVLTILWLVGCAGYAAQILWRV
MSLLAVPLAPLAGSIAAGLFGKVIGRKGAHALTILGVLISFIISAMTLN-DGARFNQEWMTGMEVGFMIDGLTAMMMCVVTFVSLMVHIYTIGYMEEDPGYQRFFSYISLFTFSMLMLVMSNNMLQLFFGWEAVGLVSYLLIGFWFKKPTAIFANMKAFLVNRVGDFGFILGIGLILAYTGTLNYTEIFAKAPELAKDWMLITVICICLFIGAMGKSAQFPLHVWLPDSMEGPTPISALIHAATMVTAGIFMVTRMSPLFELSDTALNFILVIGSITSLFMGFLGIIQNDIKRVVAYSTLSQLGYMTVALGVSAYNVAVFHLMTHAFFKALLFLGAGSVIIGMHHDQDIRNMGGLWKRMPITWITSLIGSLALIGTPFFSGFYSKDSIIEALHASHLPFAHAYIAAVMGVFVTAFYSFRMYFLVFHGKERFEHEPHESPLVVTLPLILLAIPSVLIGYFTIQ---PELFGDFLKSAMEELAHEGAFEMAVHGFSSLPFFLALAGVVTAYVFYIVAPFAKVLRPLIVIGENKYFLDWFNENVLAAGARLLGRGLWVGDVGIIDGLNGSAKLVGLIGSLVRLFQTGYLYHYALVMILGVFALMTWFVFMSKRIVTGAHYGLRDWLAQRITAVLMALFTVVLLAQVIFGEPLSYDKWAGIFSHQWMKTLTFVVIIALLYHAWVGIRDIWMDYIKPVGVRLALQVFSIVWLVGCAGWAIQVLWRL
MLYLLIALAPLAGSAIAGLLGWAIGRVAAHIVTITGVAVSAVGAVYVLN-NGAPFDGTWLTGYSVGFLIDNLTAMMMVVVTSVSLMVHIYTIGYMHEDPGYQRFFSYISLFTFSMLMLVMSNNFIQLFFGWEAVGLVSYLLIGFWFKKPTAVFANLKAFLVNRVGDFGFLLGIGMVLAYFGSLHYADVFAAAPKLATEWSLMTVTCILLFIGAMGKSAQFPLHVWLPDSMEGPTPISALIHAATMVTAGIFMVSRMSPLFELSDTALSFILVIGSITALFMGFLGIIQNDIKRVVAYSTLSQLGYMTVALGVSAYPVAVFHLMTHAFFKALLFLGAGSVIMGMHHEQDMRRMGGLYKYMPITWITSLLGSLALIGTPFFAGFYSKDSIIEAVAASHIPGSSAYFSVVAGVFITAFYSFRMYFLVFHGEERFHHVPHESPWVVTLPLVLLAIPSVIIGYIAIE---PMLFGDFFKNVMEELAHEGAAGMATHALSTLPFWLALGGVVTAWFFYLKAPIKSKLGAVHTLLENKYYMDDLYFAVFAKGSRGLGSVLWV-DRLLIDGLNGTAKLVGVFSAVVRKLQTGFIYSYATAMIIGVLGLMTIWFAMVNRIVVGAHYGLRDWIMQRVTAVIMAVYTVGIVLAL-LAIPGTHEGWKAFFACTAVRVVTQVTLLAVFAHVWVGMRDLWMDYIKPVGLRLTMHMFTLVWLVGTFVYSVKVVWGM
MAYLLVPFAPLVGAMVAGFAGRAIGKKATHRVAILGVLVSLLASLWVMH-QGNTFNGSWAVGMEVGFLIDQLTAMMMVVVTFVSLMVHVYTIGYMEEDDGYQRFFAYISLFTFSMLMLVMSNNLLQLFFGWEAVGLVSYLLIGFWYTKPSAIYANLKAFMVNRVGDFGFVLGIGLLVAWTGSLDYAEIFAAAPNLEKPWSLITVTCICLFVGAMGKSAQFPLHVWLPDSMEGPTPISALIHAATMVTAGIFMVSRMSPLYEMSEVALSFVMIIGAITAFFMGLMGIIQNDIKRVVAYSTLSQLGYMTVALGASAYSVAVFHLMTHAFFKALLFLGAGSVIIGMHHDQDIRHMGGLRKYMPITWVTSLIGSLALVGTPFFSGFYSKESIIEAVHHANVPGSGAYWALLSGVFVTAFYSFRMYFLVFHGKPRFHHVPHESPWVVTVPLVLLAIPSIIIGAIAAD---SMITGEYFKGAMAALAEHGWVAMALHGFTSLPFWLMVAGIATAWYFYLVNPLQQTFKGIYTVLENKYYLDRFNEWFFAGGARRLGSGLWRGDQGLIDGLNGSARLVGWFSRVLRQGQTGFLNHYAIAMIIGLAFLLFWFLPMTQRIVSGAHYGLRDWLAQRITGLIMALYTIFLLCSVCTLPQLDYISWSQLFQGQFMKVATMVAVLALIYHAWVGIRDLYMDYLKNTLVRLVLEVGTLVLLTGYAFWAAFILWRA
MTLLAVPMAPLVGSALAGVLGNLLGRRAAHCLTILGVFIALVISVMTFN-GGARFNAEWMVGMEIGFMVDGLTAMMMCVVTFVSLMVHLYTIGYMHEDEGYNRFFAYISLFTFSMLMLVMSNNLLQLFFGWEAVGLVSYLLIGFWFNKPTAIFANMKAFLVNRVGDFGFILGIGLLAAYTGSLNYTEIFAKAPELAADAMLVTVIGICLFIGAMGKSAQFPLHVWLPDSMEGPTPISALIHAATMVTAGIFMVARMSPIYELSDTALNFILVIGSITALFMGFLGIIQNDIKRVIAYSTLSQLGYMTVALGASAYSVAVFHLMTHAFFKALLFLGAGSVIMGLHHNQDIRWMGNVRKYMPITWITFVLGTLALIGTPLFSGFYSKDSIIEAVHFSHLPAAGAHFAVLAGVFVTSFYSFRLYFLVFHGQERYHGKPHESPWVVTLPLVLLAIPSVLIGYFTIE---PMLFGDFLKDSLAEFAAEGPLAMAQHGLTTPPFWLALAGAVSAWYMYLVNPFARVLRPLIVILENKYFMDWINENILAKAARGLGLGLWGGDRGIIEGANLSWKIVGAVAGLVRRFQTGYLYTYAFWMIAGVLAFMIYFVQM-----RPRLTGLAAWWVQRASAVCMLLFIIFALAAFALYPRHSYLEWRSWAGSPGVALAILAFFAALLLHMWVGLRDVLLDYAKPAGLRRLLLGGVAGALFGIAVWVVLILARL
MTLLAVPLAPLVGCVLAGILGNRIGRAASHTLTILGVLIAFVLSAMTLYVDGARFNAEWMVGMEVGFMIDSLTAMMMCVVTFVSLMVHIYTIGYMEEDEGYNRFFAYISLFTFSMLMLVMSNNLLQLFFGWEAVGLVSYLLIGFWYNKPTAIFANMKAFLVNRVGDFGFILGIGLIAAYTGTLNYTEIFAKSGELGRDWMLITVICICLFIGAMGKSAQFPLHVWLPDSMEGPTPISALIHAATMVTAGIFMVSRMSPLFELSDTALNFILVIGSITALFMGFLGIIQNDIKRVVAYSTLSQLGYMTVALGVSAYPVAVFHLMTHAFFKALLFLGAGSVIMGMHHNQDIRWMGGVRKYMPITWITFLLASLALIGTPFFSGFYSKDAIIEAVHASHLPAAGAYFSVVAGVFVTAFYSFRLYFLVFHGKERYHHEPHESPKVVTVPLLLLMIPSVVIGFFTLM---PML-NSFFDGAMAELREDGPVAMALHSLTSLPLWLAIAGVALSYYMYMVNPIKRACMPIYNLLENKYYLDWINENILARGARALGTGLWGGDQAVIDGANGSWKLVGRISAAIRWIQSGYIYHYAFAMLLGVFLLMTYFVWMAKRTVVGAHYGMRDWLSQRVTAALMGIFTLVVLAQVLFTSPVGYDRWAGIFAPQWMKVLTFTVIAALLWHVWVGMRDVWMDYVQPVGIRLALQIFTIVWLVGCAGWAIQVLWRI
MMLLAVPLAPLVGAIAAGLFGKQIGRKGAHWITCIGVAISLAISVQTLL-DGARFNAEWMNGMEIGFLVDGLTAMMMVVVTFVSLMVHIYTIGYMAEDPGYQRFFSYISLFTFSMLMLVMSNNFLQLFFGWEAVGLVSYLLIGFWFTRPTAIFANMKAFLVNRVGDFGFILGIGLIVAYGGTLNYGEAFAKGPEIAKEWMLITVTCICLFIGAMGKSAQFPLHVWLPDSMEGPTPISALIHAATMVTAGIFMVARMSPLFELSDTALSFVMVIGAITALFMGFLGIIQNDIKRVVAYSTLSQLGYMTVALGASAYSVAVFHLMTHAFFKALLFLGAGSVIIGMHHDQDIRNMGGLRKYMPITWITSLLGSLALIGTPFFAGFYSKDSIIEAVHASHLWGSGAYFAVAAGVFVTAFYSFRMYFLVFHGEERFEHIPHESPAVVTLPLIALAIPSVIIGFLTIG---PMLYGEFFKGAMEELVKEGAVAMGIHSLTSLPLWLAIAGVVTAYVFYLVKPIQARFGFIQRLLENKYYLDWINENVFARLARMTGTGLWGGDEAVIDGANGSARMMGGLAAIGRRLQTGYLYFYALVMIVGVIGLMTWQLWMTKRVVTGAHYGLRDWLAQRVTAVLMALFTVALVLQLLLGAKMGHAKWQGIFSAQWMKLLTFVTIIALLYHVWVGMRDVLMDYVKHVGVKLALQVATIVWLVGCGGWAVQVLWRL
-----MPLAPLVGSALAGIFGNWIGRKLSHTLTILGVLVAFVLSAATLKLDGARFNETWMVGMEVGFLVDGLTAMMMCVVTFVSLMVHLYTVGYMEEDEGYNRFFSYISLFTFSMLMLVMSNNLLQLFFGWEAVGLVSYLLIGFWFNKPTAIFANMKAFLVNRVGDFGFILGIGLIVAYAGTLNYGEVFAKSGELAQEWMLVTVICICLFVGAMGKSAQFPLHVWLPDSMEGPTPISALIHAATMVTAGIFMVARMSPLFELSDTALNFILVIGSITALFMGFLGIIQNDIKRVVAYSTLSQLGYMTVALGASAYSVAVFHLMTHAFFKALLFLGAGSVIMGVHHNQDIRWMGGLRKYMPITWITSLLGSLALIGTPLFAGFYSKDSIIEAVHFSHLPAAGANFAVLAGVFVTAFYSFRMYFLVFHGKERFHHHPHESPWVVTVPLVLLAIPSVLIGYLTIQ---PMLFGDFFKDAMAELAGIGPQQMAMHAFSTAPFWLALAGVVTSYLMYMVFPIKRNVMPVFNLLENKYYLDWINENILARGARALGTGLWVGDQAVIDGTNGSWKLVAWVSSVVRKGQSGYLYHYALVMILGVFVLMTYFVWMSKRIVVGAHYGLRDWLSQRITAALMVLFTFVVLAQVLFTRPIGYETWAGIFAAQWMKVLTFSIIIALVWHVWVGMRDIWMDYIKPVWLRLSLQVFTLVWLVGCAGWAIQVLWRL
M-LLAVPLAPLVGSALAGIWGNKIGRGGSHTLTILGVLIAFILSALTFNSDGARFDQTWMVGMEVGFLIDSITAMMMCVVTFVSLMVHIYTIGYMQEDDGYNRFFSYISLFTFSMLMLVMSNNLLQLFFGWEAVGLVSYLLIGFYYNRPSAIFANMKAFLVNRVGDFGFILGIGLIAAFTGTLNYGEIFAKLPELQSGWLLVTVIAICLFIGAMGKSAQFPLHAWLPDSMEGPTPISALIHAATMVTAGIFMVSRMSPLYEMSDAALNFILVIGSITALFMGVLGIIQNDIKRVIAYSTLSQLGYMTVALGASAYSVAVFHLMTHAFFKALLFLGAGSVIMGMHHNQDIRWMGGVRKYMPITWITFLLGNLALIGTPFFSGFYSKDAIIEAVHATHLPGAGANFAVLAGVFITAFYSFRLYFLVFHGKERYHAKPHESPLVVTGPLMLLAIPSVVIGAIALM---PMLFGDFFKGAMAELAETGWVPMALHGFTAAPFWLALAGVVVSYVFYMVMPIKSAMQKVYQALEGKYGVDWVYENVFARGSRALGTGLWGGDQVLIDGLNGSWKLVGRIASVVRWFQSGYIYHYALVMILGVFALMTYFVWMSKRIVVGGHYGLRDWLVQRITAVLMVIFTIVVLAQLIFAKEIGYELWAGIFAAQWMKFVTFGVIVALAWHVWVGVRNVWMDYVKSVGLRLTLHVATLIWLVGCAGWAFQVLWRL
MLLLTIALAPLAGALIAGLAGRLVGNRGAHLVTILGVLISFIGSAIVLKVDGARYAGEWANGMEVGFLVDGLTAMMMCVVSFVSLMVHVYTIGYMEGDPGYKRFFAYISLFTFSMLMLVMSNNFLQLFFGWEAVGLVSYLLIGFWFKRPTAIFANLKAFLVNRVGDFGFILGIGLIAAFAGTLNYGEAFAKAPELAKDWMLITVICICLFIGAMGKSAQFPLHVWLPDSMEGPTPISALIHAATMVTAGIFMVARMSPLFELSDAALNFVLVIGAITALFMGFLGMIQNDIKRVVAYSTLSQLGYMTVALGASAYSVAVFHLMTHAFFKALLFLAAGSVIMGMHHDQDIRNMGGLRKYMPITWITALVGSLALIGTPLFSGFYSKDSIIEAVQLSHLPGAGASFAVVASVFVTAFYSFRMYFLVFHGEERFEATPHESPWVVTAPLVLLALPSVVIGFITIR---AMLYGDFFKDAMSRLAEEGAAAMALHGLTALPFWLALAGVATAWLFYLKAPLDRNLGPLRKLLENKYYMDWFNEHVLAAGARGLGLGLWGGDQGLIDGANGSARAVGRLAGVVRRVQTGHLYWYALVMLLGIFGFMTWRLWMSKRLVVGAHYGLRDWMSQRATAVLMALFTIVLLVQVLMPGPMGYDKWAGIFAPQWMKVLTFIVIVALAWHAWVGVRDIWMDYIKPVWLRLVLQVGTLAWLVGCTGWALHVLWRL
MLLLAVPLAPLVGSIVAGLAGKWVGRRGAHAVTILGVAIAFVLSAMTLKVDGARFNAEWMVGMEIGFLIDGLSAMMMCVVTFVSLMVHVYTIGYMEEDPGYQRFFSYISLFTFSMLMLVMSNNFLQLFFGWEAVGLVSYLLIGFWYTKPSAIFANMKAFLVNRVGDFGFILGIGLIVAFAGTLNYGETFAKATELSTSWLLVTVICICLFIGAMGKSAQFPLHVWLPDSMEGPTPISALIHAATMVTAGIFMVARMSPLFELSDTALSFVLVIGAITALFMGFLGIIQNDIKRVVAYSTLSQLGYMTVALGASAYSVAVFHLMTHAFFKALLFLAAGSVIMGMHHDQDIRNMGGLRRHMPMTWFTSLIGSLALIGTPLFAGFYSKDSIIEAVHASHLPGAGAYLAVLSGVFVTAFYSFRMYFLVFHGKERFEATPHESPWVVTAPLVLLAVPSALIGFLCIQ---PMLYGDFLKDAMAELAEGGALAMALHGLTTLPFWLAAAGVATAYVFYLVKPIQARTGLINRILENKYYFDAFNEKVLSAGARLLGRGLWGGDVGVIDGANGSARAVGGIAALVRTVQTGYLYWYALVMILGVIGLMTWQLWMAKRLVVGAHYGLRDWLSQRVTALLMALFTVAVIVQVLLPGEMGYDKWSGIFAAQWMKVLTFVVIVSLLIHAWVGMRDVWMDYVKPVGVRLALQVFTIAWLVGCAGWAIQVLWRL
MLLWLAVAIPALSAALLLVSGRALDR-VGHLIGTLAPIVSFVIGLLAFIASERAVTDTWIQGVSMSVYYDQLAALFVLLITGVGSLIHLYSIGYMAHDERRRRFFAFLNLFVAAMLTLVLAGDYLVLFLGWEGVGLASYLLIGFWQHKNSAAVAAKKAFIVNRVGDMGMALAIMLMFAQLGTTDIHAVGESVQSVSS---VATALGLLLLLAACGKSAQVPLQSWLLDAMEGPTPVSALIHAATMVTAGVYLIVRSSAIYDLSESARTAVMIVGAVTLLFGAWIGCAKDDIKKALAGSTMSQIGYMILALGPAGYAFAIFHLLTHGFFKANMFLGAGSVMHAMDDDVDMRHYGALRKALPITFVTFAAGYLAIIGFPPFAGFFSKDHIIEAAFGTNL----AGLAALVGAGVTAFYMTRLMIMTYFGDKRWH--PHESPLVMTIPLMVLGVLSFIGGALIFN---------WIVDWLEPVTGEHELAVPAIVLTLIILATVAVGVAVAYLLFARNPAPQQVSVLTRAGRADLYGDAFNEAVFMRPGQYLTRSLVV-DGRGVDGSQGAAELVGDGARGLRRLQTGFVRQYAAEIFGGALIVVLALLAMAKRLVVGAHYGLRDWLAQRITATIMAVYTVILLVLFFGAHDFSYEGWASIFAAQWMKLATFVMLLSLFYHAWVGVRDIWMDYVKPVGVRLLLQSLTIVWLLACAGYAAQILWRV
MLYLLIALAPLAGSIIAGLFGWAIGRRASHVVTIAGVALSAALSLKVLH-TGQAFNGTWLTGFSVGFLVDSLTAMMLVVVTSVSLMVHIYTIGYMQEDPGYQRFFSYISLFTFSMLMLVMSNNFIQLFFGWEAVGLVSYLLIGFWFKRPTAIYANLKAFLVNRVGDFGFLLGIGLVLAYFGSLNYSDVFAAAPALANEWSLLSVTCILLFIGAMGKSAQFPLHVWLPDSMEGPTPISALIHAATMVTAGIFMVSRMSPLFELSDTALNVIMVAGSITALFMGFLGIVQNDIKRVVAYSTLSQLGYMTVALGASAYSVAMFHVMTHAFFKALLFLAAGSVIIGMHHDQDMRNMGGLRKYMPITWLTSLLGSLALIGTPFFSGFYSKDSIIEAVHASNLSASGAYFAVIAGVFVTAFYSFRMYFLVFHGKERWHDKPHESPWVVTLPLVLLAIPSVLVGYFAIE---PLLYGDFFKGAMEEIAREGAAAMGVHSLSTLPLWLAVAGVATAWFFYMKAPIKQKFGLVNKILENKYYLDEIYFAVFAKGSRALGTLFWVGDMLLIDGLNGTAKLVATFSGFIRRAQTGFIYSYATAMIIGVLALMTMWFFMVNRNVVGAGYGLRDWIMQRVTAVIMLIYTVALALFL-LTMPSGYEGWKAFFGQFWVQLLTQVSLIALFLHVWVGIRDLWMDYVKPAGVRLALHVFTIVWLVSCFIYSVKVVWGL
MTYLMVPAAPLLGAIAAGLFGKVLGRAWSHRITILMVAIAFALSVTIYN-AGHTFNGTWMMGFEVGFLIDRLTVMMMLVVTFVSLMVHIYTIGYMQEDPGYQRFFSYISLFTFSMLMLVMSNNFMQLFFGWEAVGLVSYLLIGFWFTRPTAIYANLKAFLVNRVGDFGFLLGIGLVLMVFGTLDYAAVFAAAGQHATSANLITAICVLLFIGAMGKSAQFPLHVWLPDSMEGPTPISALIHAATMVTAGIFMVARMSPLYEMSEAALSFVMVIGAITALFMGFLGIVQHDIKRVVAYSTLSQLGYMTVALGASAYSVAVFHLMTHAFFKALLFLAAGSVIIGMHHDQDMRNMGGLKKYMPITWITSLIGSLALIGTPFFSGFYSKDSIIEAVGLSHLPVAGVHVAVLIGVFVTAFYSFRMYFLVFHGEERFHQKPHESPWVVTLPLILLAIPSVAIGFIAIE---PMLYGHYFTDALHEMHEEGPVAMALHAVTSLPFWLALSGVLTSWFFYMKRPIKQRFSAIHNLLEEKYFFDRFNDWFFAAGARGASRFLWFGDVRLIDGLNGSAWLVGRVSSVVRHVQSGYIYHYAFAMITGVFVLLTIRNWMVSRTVTGAHYGLRDWLAQRVTAVVITVYSLCIGGWLLLHPHPGYDGWTGLFASNIVRSFSLLFLLCVYFHAWIGVRDIVMDYVKPTIIRLTIHIVVLLLLVLYTIWSVQILWGM
MLYLLIPLAPLIGAMIAGLFCRIIPRWVAHTATIAGVAISFIASVLVFQ-AGNTFNGTWMTGFEVGFLIDTLTATMMLVVTFVSLMVHIYTIGYMQEDPGYNRFFSYISLFTFSMLMLVMANNFMQLFFGWEAVGLVSYLLIGFWYTRPTAIFANMKAFLVNRVGDFGFILGIGLVLAHFGSLDYATVFAKAPEFASQWSLMTVTCICLFIGAMGKSAQVPLHVWLPDSMEGPTPISALIHAATMVTAGIFMVARTSPLFELSTTALSFVIIIGAITALFMGFLGIIQNDIKRVVAYSTLSQLGYMTVALGASAYSVAIFHLMTHAFFKALLFLAAGSVIIGMHHDQDIRNMGGLRKYMPITWITSLIGSLALIGTPFLAGFYSKDSIIEAVKFSNIPGSGAYFAVLAGVFVTAFYSFRMYFLVFHGEERFHQKPHETPWVVTLPLVLLAIPSVIIGYIGIG---PMVAGDYFKGALSQFLEHGAAAMGLHAFSTPPFYLALAGVVLSWFFYMKRPIQRRFSAVNTLLENKYYFDKINEFVFAGGARVLGKALWGGDVGIIDGLNGSARLVGWVATISRLFQTGFVYHYAFAMIIGLLGLMTLWINMINRIVVGAHYGLRDWIAQRATAIIMAVYSVLIAVVLLVVRPSTFEAWQGVFANGVIKFFTFLFFVSLFYHAWIGMRDLWMDYVKPTGLRLTLHVVTVSLLVGYTAWAAAILWRL
MLYLLIALSPLVGSIIAGLFGWAIGRRASHVVTILGVAVSAALSFKVLY-TGQAFNATWLTGFSVGFLVDSLTAMMLVVVTFVSLMVHIYTIGYMQEDPGYQRFFSYISLFTFSMLMLVMSNNFIQLFFGWEAVGLVSYLLIGFWFKRPTAIYANLKAFLVNRVGDFGFLLGIGLVLAYFGSLNYSDVFAAAPALAHEWSLLTVTCILLFIGAMGKSAQFPLHVWLPDSMEGPTPISALIHAATMVTAGIFMVSRMSPLFEMSDTALNVVLVAGSITALFMGFLGIVQNDIKRVVAYSTLSQLGYMTVALGVSAYPVAMFHVMTHAFFKALLFLGAGSVIMGMHHDQDMRNMGGLRKYMPITWLTSLLGSLALIGTPFFSGFYSKDSIIEAVQLSHLPAAGAYFAVIAGVFVTAFYSFRMYFLVFHGKERWGDKPHESPWVVTLPLVLLAIPSVLVGFFAIE---PLLYGSFFKGALEELAHEGSVAMGVHAFTSLPFLLALAGVVTAWFFYMKAPIKQKFSFVNQILENKYYLDELYFAVFAKGSRALGTFFWVGDMLLIDGLNGAAKLVGTFSRVVRKLQTGFIYSYATTMIIGVLALMTLWFSMVNRSVIGAHYGLRDWVMQRVTATIMVIYTVALALFL-LTMPSSYAGWKDFFAQTWVQVLTQTTLLAVFLHVWVGIRDVWMDYIKPTGLRLALHAFTIVWLVSCFIYSVKVVWGL
MALLAVPMAPLAGAVIAGIFGRWIGRRLAHTATILGVLIAFVLSAMTLKADGARFNQEWMVGMEVGFLVDGLTAMMMCVVTFVSLMVHIYTIGYMEEDEGYNRFFSYISLFTFAMLMLVMSNNFLQLFFGWEAVGLVSYLLIGFWYNKPSAIFANMKAFLVNRVGDFGFILGIGLIAAYTGSLAYGEVFAKSADLAKEWMLITVICICLFIGAMGKSAQFPLHVWLPDSMEGPTPISALIHAATMVTAGIFMVARMSPLYELSDTALSFILVIGAITALFMGFLGIIQNDIKRVVAYSTLSQLGYMTVALGASAYSVAVFHLMTHAFFKALLFLAAGSVIMGVHHNQDIRWMGGLRKYMPITWITALLGSLALIGTPLFSGFYSKDSIIEAVHFSRLPGAGAYWAVLIGVFVTAFYSFRMYFLVFHGQERYHGKPHESPWVVTAPLLLLALPSVVIGFLTIQ---PMLFGDFLKDAMAELARMGPVQMAVHAFSTPVLYLAVAGVVLAWYMYMVNPLRAHLQTVYKILDNKYYMDWINENIIARAARGLGLGLWGGDQALIDGANGSARVVGAFAFMVRRLQTGFLYHYALAMIVGVFVLLTWFVWMARRTVVGAHYGVRDWLAQRVTAALMAIFTLVVLARLLLTSPIGYDKWAGLFAGQGMKMLTFATIVGLLYHVWVGMRDVWMDYVKPVGVRLVLQIVTIIYLLGCAGWAVQVLWRV
MLYLLVPLAPLAGAILAGFFGKILGRTGSHIVTILGVAISFMLSVLIFQ-AGNVFNGTWMEGLQVGFLIDPLTVLMMLVVTFVSLMVHIYTIGYMADDPGYQRFFSYISLFTFSMLMLVMSNNFVQLFFGWEAVGLVSYLLIGFWYTRPTAIYANLKAFLVNRVGDFGFLLGIGLIAAYAGSLDYAEVFAKRNDLAAGWPLITAVCICLFIGAMGKSAQFPLHVWLPDSMEGPTPISALIHAATMVTAGIFMVSRMSPLFELSDTALSFVLIIGAITTLFMALIAIVQTDIKRVVAYSTLSQLGYMTMALGASAYSVAIFHLMTHAFFKAVLFLGAGSVIIAMHHEQDMRRMGGLRKYMPITYATMLIGAIANAGLPPFAGFFSKDSIIEAVHLAQVPGAGAYFCALAAVFVGGLYSFRLIFFTFHGKERFHVEPHETPKVVTVPLILLSIPAIASGWL-IG---TVLYGNWFGGGMATMAHEGVFGMMLHGVTTLPFWLAISGAATAWFLYIKRPIKQKSGVLATILEEKYGFDRFNDWFFAGGARMLGRGLWGGDQVLIDGVNGSAGTVGWISGLVRLIQSGRIYQYAFGMIFGLVTLLTFW--M-KRLVVGAHYGLMDWLAQRVTGVVMALYTVIMFAATLGGVTASREAWRAFMANGFIRYITFLFIISLCYHAWVGVRDIWMDYLNSAAVRVILHVLTLLALVGYAGWAVQIIWRL
MTLLAVPLAPLAGAIIAGFFGKAVGRTGSHVATILGVLVALILSVMTLI-GGARFNQEWMVGMEVGFMVDGLTAMMMCVVTFVSLMVHIYTIGYMEEDPGYQRFFSYISLFTFSMLMLVMSNNFLQLFFGWEAVGLVSYLLIGFWYKKPTAIFANMKAFLVNRVGDFGFILGIGLIAAYAGTLNYTEAFAKADEYAKPWMLITVTCICLFIGAMGKSAQFPLHVWLPDSMEGPTPISALIHAATMVTAGIFMVTRMSPLFELSDTALNFILVIGSITALFMGFLGIIQNDIKRVVAYSTLSQLGYMTIALGASAYSVAVFHLMTHAFFKALLFLGAGSVIIGMHHDQDIRNMGGLRKYMPITWITSLLGSLALIGTPFFSGFYSKDSIILALGASNLAAAPALTAAVAGVFVTAFYSFRMYFLVFHGKEHFEHTPHESPWVVTVPLLLLAIPSVVIGYLTIE---PLLFGDFLKDAMANLAEHGAAAMAAHSLHTLPLWLAVGGVVTAYVFYMLVPFARALAPLVTLMENKYYMDWINEHIFAAGARLLGRGLWVGDVTLIDGANGSARLVGWIGSLVRLLQTGYIYHYALVMLVGVFALMTWFVWMSKRIVTGAHYGLRDWLAQRVTAVLMALFTIVLLVQVLFGGPLGYDSWSGIFAAQWMKTLTFTVIVALAWHAWVGVRDIYMDYVKSVGLRLTLQVATVVWLVGCAGWAVQVLWRL
MLYLLIALSPLVGSAIAGLFGWAIGRRPAHVITILGVAVSCAGSFMVLN-NGAAFNGTWLTGYSVGFLVDSLTAMMMVVVTSVSLMVHIYTIGYMHDDPGYQRFFSYISLFTFSMLMLVMSNNFIQLFFGWEAVGLVSYLLIGFWFKRQTAIFANLKAFLVNRVGDFGFALGIGMVLYHFGSLNYADVFANAPALKDEWSLMTVTCILLFIGAMGKSAQFPLHVWLPDSMEGPTPISALIHAATMVTAGIFMVSRMSPLFELSDTALSFVLVIGSITALFMGFLGIVQNDIKRVVAYSTLSQLGYMTVALGVSAYNVAVFHLMTHAFFKALLFLAAGSVIMGMHHDQDMRNMGGLRKYMPITWLTSLLGTLALIGTPFFSGFYSKDSIIEAVHASNLPGADAYLAVNIGVFVTAFYSFRLYFLVFHGKERWHDKPHESPWVVTLPLVLLAIPSVLVGYFTID---PMLYGNFFKGAMEVLREEGPLAMGLHALQTWPFWLALAGVATSFLFYMVAPIQRAVNPLYRLLENKYYLDELYFAVFAKGSRLLGTGFWAGDQTLIDGLNGSAKAVGALAAVTRKLQTGFIYSYATAMVIGVLVLLTVFV-MSKRIVVGAGYGVKDWIVQRMTAAVMLVYTVLIVLML-LAMPSSYEGWQALFSLTWVQVITQITFIAVVWHLWVGIRDLWMDYIKPDGLRLALHALTAVWLVGCLVYSFVVVWGI
MLYLIIPLAPLFGAIVAGFFGRAIGRAGAHGVTILGVTVSFICSVLVFR-AGHVFNGTWMQGMEVGFLVDQLTAVMMIVVTFVSLMVHIYTIGYMAHDESYQRFFSYISLFTFSMLMLVMSNNFVQLFFGWEAVGLVSYLLIGFWSTRPTAIYANLKAFLVNRVGDFGFLLGIGLVAAYAGSLDYATVFGKAKELATGWPVITAICIGLFVGAMGKSAQFPLHVWLPDSMEGPTPISALIHAATMVTAGIFMVSRMSPLFELSEGALSFVIVIGAITALFMALIAIVQTDIKRVVAYSTLSQLGYMTAALGASAYSAAIFHLMTHAFFKAVLFLGAGSVIIAMHHEQDMRRMGGLRKYMPITYLTVLIGAIANAGLPPFAGFFSKDSIIEAVQLAHVPGAGAYAALLAGVFVGGFYSFRLVFFAFHGEERFHHEPHESPKVVTVPLILLAIPAIGAGWL-IG---PMLFGGYFGSGLAHMAEEGVLPMVLHALTTLPFWLALSGAATAWFLYIARPIKQKFSFVANILEKKYGFDEFNEWFFAGGARLVGRGLWGGDEMLIDGVNGSARLVGWVASVVRLFQSGHIYQYAFSMIIGVFVLLTLWFNM-NRLVVGAHYGLKDWLAQRITAIVMAVYTLIIFAATLGGATASREAWHAFMAHGFIRFITFLFIVSLCYHAWVGIRDIWMDYIKPAAIRVTLHVLTLLALVGYAGWATQIIWRL
MTLLAVPLAPLVGAVVAGFFGRAVGRRGSHIVTILGVLIAFILSAQTLYVDGARFNAEWMVGMEVGFLIDGLTAMMMCVVTFVSLMVHIYTIGYMEEDDGYQRFFSYISLFTFSMLMLVMSNNMLQLFFGWEAVGLVSYLLIGFWYKKQSAIFANMKAFLVNRVGDFGFILGIGLLVAFGGSLNYAETFAKADELSKDWALLTVACICLFIGAMGKSAQFPLHVWLPDSMEGPTPISALIHAATMVTAGIFMVARMSPLFELSDTALNFVMVIGAITALFMGFLGIIQNDIKRVVAYSTLSQLGYMTVALGASAYSVAVFHLMTHAFFKALLFLGAGSVIIGMHHDQDIRNMGGLRKYMPITWITSLLGSLALIGTPLFSGFYSKDSIIEAVHASHLPGAGAYFAVIAGVFVTAFYSFRMYFLVFHGKEHFEHTPHESPAVVWVPLVLLAIPSVVIGFMTIQ---PMLFGDFLKDAMEELAHEGAAAMALHGLTTLPFWLALAGVVTAYVFYMVAPLAKVLRPLIIVLENKYFMDWFNENVLARLARAIGVGLWGGDGALIDGLNGSARTVGGIAGLVRRVQTGHLYWYALVMILGVTGLMTWQLWMSKRIVVGAHYGLRDWLAQRITAVLMALFTVVLLAQVLMPGELGYDRWAAIFSTQWMKLLTFVTILALAYHAWVGVRDIWMDYVKPVGVRLTLQVFTIVWLVGCAGWAIQVLWRL
MLLLVIALAPLAGSLIAGLFGWKIGRKASHRVTILSVMISFVLSCVVLL-QGASFNAEWMTGMEIGFLVDSLTAMMMVIVTFVSLMVHIYTIGYMADEKGYERFFSYISLFTFSMLMLVMSNNFLQLFFGWEAVGLVSYLLIGFYFTRPTAIYANMKAFIVNRVGDFGFLLGIGLLLAFAGSLNYGDVFAHRTELAADWGLLTVACICLFIGAMGKSAQFPLHVWLPDSMEGPTPISALIHAATMVTAGIFMVTRISPLFELSDTALSFVTVIGAITALFMGFLGVVQNDIKRVVAYSTLSQLGYMTVALGVSAYPVAVFHLATHAFFKALLFLGAGSVIIGMHHDQDMRNMGGLRKYMPITWITSLIGSLALIGTPFFAGFYSKDSIIDAVKASHIAGSGAYFAVVASVFVTALYSFRMYFMVFHGKERFHHVPHETPWVITLPLILLAIPSVIIGAIAIG---PMLFGDFFAHALHEMAEEGWFAMGLHSVSGLPVWLALAGVVVSWFLYWKRTIKQRFLPIYNLLDNKYYLDKINDAVFAKGAVAIGRGLWEGDVAVIDG-NGLAKFVGWFAGVIRFLQSGYIYHYAFAMIIGMLGLLTLFVTMAKRLVVGAHYGLRDWLAQRITAVVMAFYTLVLLFWFFGARDFSYDGWASIFAMQWMKLATFVALLSLFYHAWVGIRDIWMDYVKPMGLRLFLQALTILWLVGCVGYAAQILWRV
MMLLAVPLAPLVGAVVAGFFGKQVGRRGAHSVTILGVLISFILSAMTLNNDGAHFNQEWMVGMEVGFLVDSLTAMMMCVVTFVSLMVHIYTIGYMEEDPGYQRFFSYISLFTFSMLMLVMSNNMLQLFFGWEAVGLVSYLLIGFWYTKPTAIFANMKAFLVNRVGDFGFILGIGLLVAYSGSLNYGEVFAKKDELAQDWMMLSVACICLFIGAMGKSAQFPLHVWLPDSMEGPTPISALIHAATMVTAGIFMVSRMSPLFELSDTALNFVLVIGSITALFMGFMGIIQNDIKRVVAYSTLSQLGYMTVALGVSAYSVAVFHLMTHAFFKALLFLGAGSVIIGMHHDQDIRNMGGLRKYMPITWITSLLGSLALIGTPLFSGFYSKDSIIEAVHASHLPGAQAIFAVTAGVFVTAFYSFRMYFLVFHGKENFEHVPHESPWVVTAPLILLAIPSVVIGYLTIG---PMLHGDFFNGAMEELKSEGAAAMASHGLMTLPFWLALGGVVTAYVFYMVAPLSRVLRPLVNILENKYYMDWFNENVLAKAARGLGLAFWGGDVGLIDGVNGSARTVGGVAGLVRRVQTGHLYWYALVMMLGVIGLMTWQLWMSKRTVVGAHYGLRDWLAQRVTAVLMAVFTVVVLAQFLMPGALGYDRWAGIFAQQWMKFLTFVVILSLAYHAWVGTRDIWMDYVKPVGLRLALHVFTLVWLLGCAGWAVQVLWRM
MLYTLIPMMPLIASIVIGLFGRQLPKVFSHLIPIVLVLGSFLLSLYALY-HGYVFNERWMTGLNIGFMVDNLTALMMSVVTFVSLMVHIYTIEYMENDPGYSRFFSFISLFTFAMLMLVMSNNFLQLFFGWEAVGLVSYLLIGFWYKKPTAIHANMKAFLVNRVGDFGFLLGIALIMFYFGTLDYKEVFSRVDTLAGSVSLVTLISILLFIGAMGKSAQVPLHVWLPDSMEGPTPISALIHAATMVTAGIFLVTRVSPIVELSNTALSLILIVGSITALFMGILGIFQNDIKRVVAYSTLSQLGYMTIALGVSSYSLAMFHLFTHAFFKALLFLGAGSVIIGMHHDQNIMNMGNLKKYMPITWITFLLATLALVGMPFFSGFYSKESIIEAVKYSEIVGSSAYFAAVFGVFITSLYSFRLYFIVFHGEERWHQSPHETTWVVIMPLILLAIPSVLIGFFTIE---PIIKSSFLLKALSQVTEHGPINMALHALATLPFWLMVLGFIVAYLLYYKNIPK----ILKKVMDHKYGFDNFNEYILAPLTIRLGNVLWYMDIKIIDNFNGSAKTINLFSHITKKIQTGFISQYAFVMVIGLLLFISYFILMVKNPFFNLFGGMTQWLYQRFSAFCLYFFIGYLIFNWVQIDHLDYQAWVDFFQSIIHRSIITILFLITFFHGWIGVQHVIDDYIKNKWMNQTIYLILLFSMVLQIIFLVLFLLDI
M-LLAVPLAPLAGAIVAGLFGKQVGRRGAHVVTILGVLVALIISVITLQ-EGARFNQEWMVGMEVGFMIDGLSAMMMCVVTFVSLMVHIYTIGYMEEDPGYQRFFSYISLFTFSMLMLVMSNNMLQLFFGWEAVGLVSYLLIGFWYTKPTAIFANMKAFLVNRVGDFGFILGIGLLVAYGGSLNYTETFAKSAELAKPWMMLSVACICLFIGAMGKSAQFPLHVWLPDSMEGPTPISALIHAATMVTAGIFMVSRFSPLFELSDTALSFVLVIGSITALFMGFLGIIQNDIKRVVAYSTLSQLGYMTVALGASAYSVAVFHLMTHAFFKALLFLGAGSVIIGMHHDQDIRNMGGLRKYMKVTWITSLLGSLALIGTPFFSGFYSKDSIIEAVHASHLPGASAYFAVVAGVFVTAFYSFRMYFLVFHGKENFEHTPHESKWVVTVPLVLLAIPSVLIGFFTIK---PMLHGDFFKDAMSELGEEGAVAMAVHSLQTLPLWLAVAGVAVAYWFYMISPIARIFRPIVTILENKYYMDWFNENVLARGARALGSGLWAGDQAVIDGVNGSARTVGGVAGLVRLVQTGHLYWYALVMILGVVGLMTWQLWMTKRIVTGAHYGLRDWMIQRATALLMALFTIVLLAQVLFTSAIGYDLWAGIFSKQWMKFLTFALIVSLAYHAWVGVRDIWMDYVKPVGVRLFLHTFTLVWLTGCAGWAIQVLWRL
M-LLAVPLAPLVGAVVAGLFGKQVGRRGAHTVTILGVLISLIISVMTLQQDGARFNQEWMTGMEVGFMIDGLSAMMMCVVTFVSLMVHIYTIGYMEEDPGYQRFFSYISLFTFSMLMLVMSNNMLQLFFGWEAVGLVSYLLIGFWYTKPTAIFANMKAFLVNRVGDFGFILGIGLLVAYGGSLNYTETFAKAGELAADWMMLTVACICLFIGAMGKSAQFPLHVWLPDSMEGPTPISALIHAATMVTAGIFMVSRFSPLFELSDTALNFIMVIGAITALFMGFLGIIQNDIKRVVAYSTLSQLGYMTVALGASAYSVAVFHLMTHAFFKALLFLGAGSVIIGMHHDQDIRNMGGLRKYMPITWITSLLGSLALIGTPLFSGFYSKDSIIEAVHASHLPAAGASFAVLAGVFVTAFYSFRMYFLVFHGKEHFEHTPHESAWVVTVPLILLAIPSVVIGYLTIQ---PMLFGDFFKDAMSELAENGAAAMAGHAFKTLPLWLAFAGVVTAYVFYMVAPIARVFRPIVTILENKYYMDWFNENVLARAARMIGTGLWVGDQGIIDGVNGGARTVGGIAGLVRLVQTGHLYWYALVMILGVVGLMTWQLWMTKRIVVGAHYGLRDWMVQRATALLMAVFTIVLLVQVLLPGTLGYDLWASIFSQQWMKFLTFALIISLCWHAWVGVRDIWMDYVKPVGVRFALHVFTLVWLTGCAGWAIQVLWRL
MYYLLVPLAPLFGALAAGLFGKLLGRNMTHRITIAMVGVSLFSAIQIFQ-AGHTFNGTWLTGFHVGFLIDRLTVTMMLVVTSVSLMVHIYTIGYMSEDAGYQRFFSYISLFTFSMLMLVMSNNFMQLFFGWEAVGLVSYLLIGFWYTRPTAIYANLKAFLVNRVGDFGFLLGIGLVLMVFGTLDYAAVFANVAAHADSVNLLTAICILLFVGAMGKSAQFPLHVWLPDSMEGPTPISALIHAATMVTAGIFMVARMSPMFELSDTALSFVMIIGAITALFMGFLGIIQNDIKRVIAYSTLSQLGYMTVALGASAYPVAIFHLMTHAFFKALLFLGAGSVIIGMHHDQDIRNMGGVRKYMPITWITSLIGSLALIGTPFFSGFYSKDSIIEAVGMSHLAGSGAYFAVVAGVFVTAFYSFRMYFLVFHGEERFHQKPHETPWVVWLPLVLLAIPSVIIGYIAIE---PMLFGGYFKDVMHELHEEGAFAMALHSLTSLPLWLAIAGVASSAYFYLKRPIQKRFQWIYTLLDNKYYFDRFNDWFYAGGARGLSSFLGFADKFLIDGLNGTAGLVGKVSGVVRKLQSGYIYHYAFTMIVGVFILLTIRNWMVNRVVVGAHYGLRDWLFQRVTAVVMAISSVTLAAYLLWQSDMDYDRWTGLFSSQPVRAFALLFLISLFFHAWVGIRDIVMDYVKPAAVRLAIHILVVLALIMYSIWSVQILWGM
-----MPLAPLVGSVLAGILGNRIGRRASHSLTILGVLVAFIISAMTLKLDGARFNETWMVGMEIGFLVDGLTAMMMCVVTFVSLMVHIYTIGYMEEDDGYNRFFAYISLFTFSMLMLVMSNNMLQLFFGWEAVGLVSYLLIGFWFNRPTAIFANMKAFLVNRVGDFGFILGIGLIAAYAGTMNYTEVFGKAGELSKDWMLITVICICLFIGAMGKSAQFPLHVWLPDSMEGPTPISALIHAATMVTAGIFMVARMSPLFELSDTALNFILVIGAITALFMGFLGIIQNDIKRVVAYSTLSQLGYMTVALGASAYSVAVFHLMTHAFFKALLFLGAGSVIMGAHHNQDIRWMGGMRKYMPITWITSLLGSLALIGTPLFSGFYSKDSIIIATHASNLPGAGAQFAVMAGVFVTAFYSFRMYFLVFHGKERFHHKPHESPWVVTAPLVLLAIPSVVIGYLTIG---PMLFGDFFKDAMAELAEEGPVAMALHGLQTAPFWLALAGVALSYYMYMVNPIKRACMPIYTLLENKYYLDWFNENVLAKGARGLGFGLWGGDQAIIDGANGSWKLVGWVAGVVRRLQSGFIYHYALVMIMGVFALMTYFVWMAKRVVVGAHYGLRDWLAQRVTGLLMALFTFIVLAQLLLAKPIGYDLWAGIFAAQWMKVLTFSVIIALLYHVWVGMRDVLMDYIAAVWLRLALQIFTIVWLVGCAGWAIQVLWRL
MLYLLVPLAPLVGAIIAGLFCRVIPRWVAHTVTIAGVAIACLASLVIFK-AGNTYNGQWLTGFEVGFLIDQLTVTMMLVVTSVSLMVHIYTIGYMQDDPGYNRFFSYISLFTFSMLMLVMSNNFMQLFFGWEAVGLVSYLLIGFWYTRPTAIFANLKAFLVNRVGDFGFILGIGLVLAYFGTLDYAAVFALAPAVAARIALMTAICILLFIGAMGKSAQVPLHVWLPDSMEGPTPISALIHAATMVTAGIFMVARMSPLFELSDTALSFVIVIGSITALFMGFLGIIQNDIKRVVAYSTLSQLGYMTVALGVSAYSVAIFHLMTHAFFKALLFLGAGSVIIGMHHDQDIRNMGGLRKYMPITWITSLIGSLALIGTPFFAGFYSKDSIIEAVALSHLPGAGAYFAVMAGVFVTAFYSFRMYFLVFHGEERFHQKPHETPWVVTLPLIMLAIPSVIIGYIGIE---PMLFGDFFKDVMKELAHHGAFAMATHAVTTAVFWLAFFGVALSWFLYMKRPIKSRFGGVYTLLDNKYYFDKFNDVVFAGGARLLGRGLWGGDAGLIDGINGSVHLVGWFAAVARLFQTGHIYHYAFTMIIGVFVLMTLWVTMVNRILVGAHYGLKDWIIQRATAIIMAIYTVIFLVVAGAVAPDSFEAWRGIFANGFMKFATFLFFISVFYHAWIGVRDIWMDYIKPAGLRLLMMIVTVAVLVGYAGWAVQILWRM
MTLLAIPLAPLAGALLAGIPGNLLGRKASHTLTILGVFVAFVLSAMTLWQDGARFDQTWMTGMEVGFLVDSITAMMMCVVTFVSLMVHIYTVGYMAEDDGYDRFFAYISLFTFSMLMLVMSNNLLQLFFGWEAVGLVSYLLIGFWFNKPTAIFANMKAFLVNRVGDFGFILGIGLIAAYTGTLNYAEIFAKKGELAADWMLVTVICICLFIGAMGKSAQFPLHVWLPDSMEGPTPISALIHAATMVTAGIFMVSRMSPLFELSDTALNFILVIGAITALFMGFLGIIQNDIKRVVAYSTLSQLGYMTVALGASAYSVAVFHLMTHAFFKALLFLGAGSVIMGMHHNQDIRWMGGVRKYMPITWITSLLGSLALIGTPLFSGFYSKDSIIEAVHESHLPAAGASFAVLAGVFITAFYSFRMYFLVFHGKERYHGKPHESPWVVTLPLVLLAIPSVLIGFFTIE---PMLFGDFFKNAMAELAEAGPLQMAIHGLTTWPFWLALAGVVSSYYMYMVNPIKRTFQPIYTLFENKYYLDWFNENVLARGARALGTGLWGGDQAIIDGANGSWKVVGRIAAAVRHLQSGYIYHYALVMIVGVFVLLTYFVWMSKRVVVGAHYGLRDWIAQRATAIIMALFTVVVLAQVLLTRPIGYDRWAGIFSAQWMKVLTFVVIVALLYHVWIGMRDVLMDYVKPVVLRLVLQIFSIAWLVGCAGWAIQVLWRL
MLYLLIALSPLAGSLIAGLFGWAIGRRAAHVVTILGVAVSAALSLKVLH-TGEAFNETWLTGFSVGFLVDTLTAMMMVVVSFVSLMVHIYTIGYMQEDPGYQRFFSYISLFTFSMLMLVMSNNFIQLFFGWEAVGLVSYLLIGFWFKRPTAIFANLKAFLVNRVGDFGFLLGIGLVLAHFGSLNYSDVFAAAPGLANEWSLMTVTCILLFVGAMGKSAQFPLHVWLPDSMEGPTPISALIHAATMVTAGLFMVSRMSPLFELSDTALNFIMVVGSITALFMGFLGIIQNDIKRVVAYSTLSQLGYMTVALGASAYSIAMFHVMTHAFFKALLFLAAGSVIIGMHHDQDMRNMGGLRKYMPITWITSLLGSLALIGTPFFSGFYSKDSIIEAVHASNLAASGAYFAVVAGVFVTAFYSFRMYFLVFHGKERWHDKPHESPWVVTLPLVVLAIPSVLIGYFAIE---PLLYGDFFKGAMAELAHEGAAAMGVHALQTMVFWLAVAGVALAWFFYMKAPIKQRFAVIDRVLENKYYMDDLYFNLFAKGSRALGTFFWVGDMLLIDGLNGSAKLVGFFSGVVRKLQTGFIYSYATTMIVGVLALMTLWFAMVNRIVVGAGYGLRDWVMQRVTAVIMALYTVALVLFL-LTAPSSYEAWQSFFKSTWVQVLTQTTIVALLLHVWVGIRDVWMDYVKPVGVRLALHSFTIVWLASCFIYSVKVVWGL
MLYLLIALAPLAGSLIAGLFGWAIGRRASHVVTILGVAVSAVLSLKVLS-SGQTFNGTWLTGYAVGFLVDKLTAMMMVVVSCVSLMVHVYTIGYMQEDPGYQRFFSYISLFTFSMLMLVMSNNFIQLFFGWEAVGLVSYLLIGFWFKRPTATFANLKAFLVNRVGDFGFLLGIGLVLAHFGSLNYSDVFAAAPALANEWSLMTVTCILLFVGAMGKSAQFPLHVWLPDSMEGPTPISALIHAATMVTAGLFMVSRMSPLFEMSDTALNFVMISGTITALFMGFLGIVQNDIKKVVAYSTLSQLGYMTVALGASAYSAAMFHVMTHAFFKALLFLGAGSVIMGMHHDQDMRNMGGLRKYMPITWITSLIGSLALIGTPFFSGFYSKDSIIEAVAASHLPFAGAYWALIIGVFVTAFYSFRMYFLVFHGKERWHDKPHESPWVVTLPLLALAIPSVLIGFFAIE---PLLFGDFFKGGMHELAEEGPVAMAVHALSTLPFWLALSGVVVAWFFYLKAPIKQQFSAVHKVLENKYYLDDLYFNLFAKGSRALGTLFWVGDMLLIDGLNGTAKLVGVFSRLTRKLQTGFIYSYATTMIIGVLGLMTLWFAMVNRIVVGAHYGLRDWVLQRVTAVIMAIYTFALVLFL-LAMPSSYEGWKAFFGQTWVQVLTQTTLLAVFMHAWVGIRDLWMDYIKPVGVRLTLHVLTLVWLVSCVIYSIKVVWGL
MTLLAAALAPLAGAALAGIFGNRIGRRLCHSLTIAGVLISFVLSAMTLYLDGDRFDGTWMLGMEIGFLVDSLTAMMMVVVSFVSLMVHIYTIGYMREDEGYNRFFCYISLFTFAMLMLVMSNNLLQLFFGWEAVGLISYLLIGFWFNKPSAVFANLKAFLVNRVGDLGFILGIGLIAAHAGTLNYAELFAKSGQFGADWMLITVICICLFIGAMGKSAQFPLHVWLPDSMEGPTPISALIHAATMVTAGIFMVARMSPLFELSDAALNFILVIGAITALFMGFLGIIQNDIKRVVAYSTLSQLGYMTVALGASAYSVALFHLMTHAFFKALLFLGAGSVIMGVHHNQDIRWMGGLRKHMPITWITSLLGSLALIGTPLFSGFYSKDSIIEAVHSSHLPAAGAHFAVLAGVFVTAFYSLRMYFLVFHGPERYHAPPHESPWVVTLPLVLLALPSVLAGFIFIG---PMLFGDFFGDSMADLAGQGAWAMAWHGLQTAPFWLALAGVALAYYMYLLRPVEARVLPLYRLLENKYYLDWFNERILARAARALGRGLWGGDQAIIDGMNGSWKLVRSIAGAVRWLQSGFIHHYALVMILGVFVLMTYFVWMSKRIVVGAHYGLRDWLCQRVTAALMALFTLVLLARLIFSKPIGYHQWAGIFHSQWMKSLTFAIIVALAWHAWVGVRDILMDYIHPVGLRLVLQVGALVWLVGCAGWGIQVLWRL
M--LAVPLAPLIGSAIAGLFGNVIGRKVSHTVTILGVFIALLISIQTLL-DGASFNETWLTGMEIGFMIDSLTAMMMCVVTFVSLMVHIYSVGYMREDEGYNRFFSYISLFTFSMLMLVMSNNFLQLFFGWEAVGLVSYLLIGFYYTKPTAIAANMKAFLVNRVGDFGFILGIGLLMAYAGSMNYQEVFAQKEALSTSWLLITTACVCLFIGAMGKSAQFPLHVWLPDSMEGPTPISALIHAATMVTAGIFMVARMSPLFELSDAALSFILVIGAITALFMGFLGMIQNDIKRVVAYSTLSQLGYMTVALGCSAYSVAVFHLMTHAFFKALLFLGAGSVIVGMHHDQDIRNMGGLRKYMPITWITSLVGSLALIGTPLFSGFYSKDSIIEAVAATNLTGSGAYFAVLASVFVTAFYSFRMYFLVFHGKERFHQKPHESPWVITLPLVLLAIPSALIGFIAIE---PMLFGDFFKGAMEELKQEGPLQMAIHGLTSAPFWLALAGVVTAWYFYLVNEIKRNFGPVYALLENKYYLDKINQVVFADGARMIGSGFSFGDRALIDGFNGSAKVIGWLSTIVRKLQSGYIYHYAFVMILGVLGFMMVFLPMAKRLVVGAHYGLKDWLAQRITAAVMAVYTVILLVVFFKAQNFSYAGWAGMFSQQWFKIATFVTFLALFYHAWVGMRDIWMDYVKPVSIRISLQVATILWLIACAGWTAQIIWRA
MVYLAIPLAPLIGAIIAGLFGRVIGRAGAHWVTTGSVAIAFLLSAWVFKFDGAAFDGTWMSGFTIGFLIDRLSVLMMVVVTFVSLMVHVYTIGYMGHDETYQRFFSYIALFTFSMLMLVMANNFLQLFFGWEAVGLVSYLLIGFYTYRESAIYANLKAFLVNRVGDFGFVLGIAAVYMYTGSLDYHVVFAQAPQLVGHWAVPTVIAILLFIGAMGKSAQVPLHVWLPDSMEGPTPISALIHAATMVTAGIFMVSRMSPIYELSPTALSLVLVIGAITAFFMGLIGIVQQDIKRVIAYSTLSQLGYMTAALGASAYAAGMFHLLTHAFFKALLFLAAGSVIMAMHHEQDIRKMGGLRRYMPVTYWTSLVGSLALIGFPGFSGFFSKDSIIEAVRDAHVPGAGAYWLLLLGVFVTALYTFRLFFLVFHGKERMH--LHESPLVVTVPLILLAIPAFGAGYL-IH---PLLFGHYFGNVLAVLGSHGALAMMLHGLTAAPFWLSIAGVAVAAYVYLYQPFKTRLHGIWKMLDERYGFDAFNDRVFAGGGRALGRLFWIGDAFVIDNLNGVARVIGWTSARVRHVQTGYLYHYSFAMIIGVLVLLSWFV-M-----KTGLSGLRAWLIQRVSAVYLGGFFIFALVALAIHPHLDAARWQTWLSQPLLQLALALFMIMLLAHAWVGARDVIVDYVRPIGLRLGLLAVVALFLLGCGLWAARILLLA
MLYLLIALAPLAGAILAGLFGNFVSRRGSHLITILGVLISFIGSVIVLF-DGHTYDGTWSVGLELGFLIDSLSALMMVVVTSVSLMVHIYTIGYMADDPGYERFFSYISLFTFSMLMLVMSNNMVQLFFGWEAVGLVSYLLIGFWYTRPTAIFANMKAFLVNRVGDFGFILGIGLLFAYTGSMHYGDVFAQTGKLAGDWQLLTVACICLFIGAMGKSAQVPLHTWLPDSMEGPTPISALIHAATMVTAGIFMVARFSPVFEQSTTALSVMIVIGAIGALFLGILGIVQTDIKRVIAYSTLSQLGYMTVALGASAYSAAIFHLMTHAFFKALLFLGAGSVIIGMHHDQDIRNMGGLRKYMPITWITFLVGTLALVGTPFFSGFYSKEHIIEAAGAANVWGAGAHYATLIGVFVTSLYSFRVYFLVFHGKERF-GAPHESPWVVTLPLVLLAIPSVIAGAWFID---PLLFGGFFDGAMAELAHHDWLAFALHGFMTLPFWLMIAGLVVAWYCYLINPIHGKLSVINRILDNKYYADWFNEQVIARCVRGLGRGFWAGDRGLIDGINGSARVVGWVAAVSRHLQSGYIYHYAFAMIIGIMALLTFFVVMAKRLVVGAHYGTMDFIVQRVTAVIMAVYTLVLFFGIIFTSELNFESWRRLFTFTCLSLLATLAFLSLAWHAWIGVRDIWMDYVRSAGLRLFLQALTVLWLVGAVVFFAKILWSL
MLYLLIALAPLAGALLAGLFGRFVGRRGSHLITIAGVLISFIGSVMVLF-DGHTYDGTWSVGLELGFLIDSLSALMMVVVTSVSLMVHIYTIGYMADDPGYQRFFSYISLFTFSMLMLVMSNNMVQLFFGWEAVGLVSYLLIGFWYERPTAIFANMKAFLVNRVGDFGFVLGIGLLFAYTGSMHYGEIFAKSDELAADWQMLTVACLSLFVGAMGKSAQVPLHTWLPDSMEGPTPISALIHAATMVTAGIFMVARFSPVFEHSETALSFIMVIGAIGALFLGILGIVQNDIKRVIAYSTLSQLGYMTVALGASAYSVAIFHLMTHAFFKALLFLGAGSVIIGMHHDQDIRNMGGLRKYMPITWITFLLGTLALVGTPFFAGFYSKEHIIEAAGAADVWGASGYYATLIGVFVTSLYSFRVYFLVFHGKERF-GTPHESPWVVTLPLVLLAIPSVVAGAWFID---PLLFDGFFNGAMAELASHGWVAYALHGFVTVPFWLMVAGFVVAWYCYMVNPIHRKLSGINRILDNKYYADWFNEQVVARGVRCLGHGFWVGDRGLIDGVNGSARVVGWVAAVSRHLQSGYIYHYAFAMIIGIMALLSFFVLMARRHVVGAHYGTLDFIAQRVTAIIMAVYTLVLLGGILFTPELNYEGWRGLFTFTCLQMLATLAFMSLVWHAWIGVRDIWMDYVRSAGLRLFLQVLTILWLVGALVYFAKILWSL
MTLLAIPLAPLVGSLLAGIWGNWIGRRLSHSFTILGVLVAFILSAMTLS-AGASFNETWMVGMEVGFMIDSLTAMMMCVVTFVSLMVHIYTIGYMEEDEGYNRFFAYISLFTFAMLMLVMSNNLLQLFFGWEAVGLVSYLLIGFWYNKPTAIFANMKAFLVNRVGDFGFIIGIGLIAAYTGTLNYTELFAKAGELAKDAMLITVICICLFIGAMGKSAQFPLHVWLPDSMEGPTPISALIHAATMVTAGIFMVARMSPLFELSDSALNFMMVIGSITALFMGFLGIIQNDIKRVVAYSTLSQLGYMTVALGASAYSVAVFHLMTHAFFKALLFLGAGSVIMGMHHNQDIRYMGGVRKYMPITWITSLLGSLALIGTPLFSGFYSKDSIIEAVHLSTLPAAGANFAVLAGVFVTAFYSFRMYFLVFHGPERYHDKPHESPWVVTVPLVLLAIPSVVIGFMTIQ---PMLYGEFFKDAMQQLGQLGPVAMAVHGLSTAPFWLALAGVVTAWYMYLVNPFARVLRPLIVVLEQKYFMDWINENILAKGARGLGRGLWVGDGTIIDGFNGSWKVVGLVSGVVRWFQSGFLYHYALVMILGVFVLMTYFVWMSKRVTTGARYGLRDWLAQRITAALMASFTLVVLAQVIFTSPIGYEEWSGIFSAQWMKFLTFVTILSLLYHAWVGIRDIWMDYIKPLGLRLFLHVASLAWLIGCAGWAVQALWRL
MIYLLIPLAPLLGALVAGLFGWAIGRRAAHTVTIGGVAVAFALSAYVLKDGGASYNGTWLTNLNVGFLVDKLTAMMMCVVTFVSLMVHIYTIGYMEEDPGYQRFFSYISLFTFSMLMLVMANNFVQLFFGWEAVGLVSYLLIGFWFKRPTATFANLKAFLVNRVGDFGFLLGIGLVLAHFGTLDYAAVFAKAGELKDSWSLLTVTCILLFVGAMGKSAQFPLHVWLPDSMEGPTPISALIHAATMVTAGIFMVSRMSPLYELSDTALNFVLVIGAITALFMGFLGIIQNDIKRVVAYSTLSQLGYMTVALGASAYSVAVFHLMTHAFFKALLFLGAGSVIMGMHHDQDIRNMGGLRKYMKWTWLTSLIGSLALIGTPFFAGFYSKDSIIEAVAESHLPGAGAYFAVVAGVFVTAFYSFRMYFLVFHGKERWHDKPHESPWVVTLPLVLLAIPSVIIGAIAIK---PMLYGNFFDGALEMMKEEGWFGMVLHAFKTLPLYLAAAGVAAAYLFYMVKPCDRFFTRVKKLLEEKYYMDHLYINGFAALGRAIGTVLWVGDALLIDGLNGSAKVVGFFSSVVRRVQTGYIYHYAFAMILGALGLVTWWVWMVNRQVVGAHYGLRDWLVQRVTAVIMLVYAVAIVAFLVLAHGANYAQWQQLFACGWVKVLTTVTILALLWHAWVGLRDIWMDYVQHIGLRLTLHVVTILWLVSSLVYAVKVVWGA
MIYLLIPLAPLFGALVAGLFGWAISRRAAHCVTIGGVAVSFLLSAFVLKLDGVQFNGTWLTNFNVGFLVDSLTAMMMCVVTFVSLMVHLYTIGYMQEDPGYNRFFSYISLFTFSMLMLVMANNFVQLFFGWEAVGLVSYLLIGFWFKRPTATFANLKAFLVNRVGDFGFLLGIGLVLAYFGTLDYAAVFAQAPALKDTWSLLTVTCILLFVGAMGKSAQFPLHVWLPDSMEGPTPISALIHAATMVTAGIFMVARMSPMFELSDTALSFILVIGAITALFMGFLGIIQNDIKRVVAYSTLSQLGYMTVALGASAYSVAVFHLMTHAFFKALLFLGAGSVIMGMHHDQDIRNMGGLRKYMPITWITSLLGSLALIGTPLFSGFYSKDSIIEAVAESHLPGAGAYFAVLAGVFITAFYSFRMYFLVFHGKERWHDKPHESPWVVTLPLVLLAIPSVLIGYFAIE---PMLYGNFFDGAMAGLKEAGPIAMALHALQTPVLWLAIAGVVLPYVFYMMVPIDRFFTAVRKLLEEKYYMDHLYINGFAAFGRVLGTVFWVGDVLLIDGLNGTAKVVGFFSRVTRRLQTGYIYHYAFAMILGALVLMTWWLGMVNRKVVGAHYGLRDWLVQRVTAVIMLVYGIGVAAFVLFASGASFEAWQALFACTWVKVLTTVTIVAVLWHAWVGTRDIWMDYAYHTGVRLTLHVLTILWLVASFVYSVKVVWGA
MVLLAVPLAPLAGSAIAGLFGNKIGRTASHTATILGVLIAFVISFQTLL-DGATYTGNWMTMLEVGFQIDSLTAMMMCVVTFVSLMVHIYTIGYMAEDEGYNRFFSYISLFTFSMLMLVMSNNFLQLFFGWEAVGLVSYLLIGFWYTRPSAIFANMKAFLVNRVGDFGFILGIGLLLAYAGSLNYGEVFAKKEELATDWRLITVACICLFIGAMGKSAQFPLHVWLPDSMEGPTPISALIHAATMVTAGIFMVARMSPLFELSDTALSFVLVIGSITALFMGFLGIIQNDIKRVVAYSTLSQLGYMTVALGASAYSVAVFHLMTHAFFKALLFLGAGAVIIGMHHDQDIRNMGGLRKYMPITWITSLLGSLALIGTPFFAGFYSKDSIIEAVQNTHIAGAGASFAVLAGVFVTAFYSFRMYFLVFHGEERFHEKPHEAPLVVTVPLMLLAIPSVVIGFIAIG---PMLFGDFFKGAMEELAHEGAWAMAMHGFTSLPFALMLAGVASAYYCYMVNPFYSKFHRTYTLLDNKYYMDKINEVVFARGTRVLGGGLWVGDRTLIDGLNGSAKVVGWFASVIRYFQSGYIYHYAFVMILGVLCFLIYFMPM-----KKALSGLRAWLVQRVTAVYMLLFCIIALLRLAAGRPHSYDEWRAWLAAPLTRTAIALFFAALLLHAWVGLRDVMMDYVQPLALRVALLALLAFALGGMALWVARILLLA
MTLLAVPLAPLIGAVLVGIFGNWFGRRLCHTIAILGVLVSFILSVAVLL-DGARFNDEWMVGMEIGFMVDGLTAMMMAVVTFVSLMVHIYTIGYMEEDEGYNRFFCYISLFTFSMLMLVMSNNLLQLFFAWEAVGLVSYLLIGFWYKRPTAIFANMKAFLVNRVGDFGFLLGIALIAAYTGSLNYSEIFAKLPELATEALLVTVIAICLFIGAMGKSAQFPLHVWLPDSMEGPTPISALIHAATMVTAGIFMVARMSPVFELSDAALNFILIIGAITALFMGLLGMVQNDIKRVVAYSTLSQLGYMTVALGASAYSVALFHLMTHAFFKALLFLAAGSVIMGLHHNQDMRWMGGLRKYMPITWITALLGTLALVGMPLFSGYYSKEAIKLSADFSGLPAATAYYALLAGVFVTSFYSFRLYFMVFHGPERYHEKPHESPWVVTVPLLLLAVPSVVIGYLTIG---PMLFGDFLADAMTELAALGPLAFALKAFSSIGLYLAIAGALLAWYLYLHNPIAHKLRPLVVLLENKYYLDWFNEKVIARATMALGSGLWGGDRGLIEAGNMSWKLVGRIAAVVRQAQTGYLYHYAFVMIVGVLALMTYFVWMSHRLVVGAHYGMRDWLSQRVTAVIMALFTVLVLAQLIFSKPIGYELWAGIFSPQWMKSLTFLVILSLLYHVWVGMRNIFQDYVKPYGVRFVMHVFAIAWLVACTGGAIEALWRL
M-LLAVPLAPLIGAAAAGILGNWIGRRWSHSLTILGVLVSFILSAITLKLDGAYFEQEWMVGMEVGFLVDGLTAMMMCVVTFVSLMVHIYTIGYMEDDPGYNRFFAYISLFTFSMLMLVMSNNLLQLFFGWEAVGLVSYLLIGFWFNKPTAIFANMKAFLVNRVGDFGFILGIGLLAAYTGTLNYNEIFDQAPKLATEAMLVTVIGICLFIGAMGKSAQFPLHVWLPDSMEGPTPISALIHAATMVTAGIFMVARMSPIYELSDAALNFILVIGAITALFMGFLGIIQNDIKRVVAYSTLSQLGYMTVALGASAYSVAVFHLMTHAFFKALLFLAAGSVIIGMHHNQDIRWMGGVRKYMPITWITFLLGTLALIGTPLFSGFYSKDAIIEAVHFSNLPASGAYFAVLAGVFVTAFYSFRVYFLVFHGAERYHGKPHESPWVVTAPLLLLAVPSVVIGFLTIQ---PMLFGEFLAAAMAKFAEIGPLAMALHAFSTPPFYLALAGAVSAWYLYMVRPIAQALRPLVVVLENKYYMDWINENVIARAARGIGVGLWGGDRGVIEAGNLSWKVVGAVAGLVRRVQTGYLYHYAFVMILGVLAFMTYFVWMAKRVVTGAHYGLRDWMVQRVTAVLMALFTVVLLAQVIFTSPIGYETWAGIFAAQWMKFLTFAVVIALVWHAWVGVRDIWMDYVKPVGLRLALHVFTLVWLVGCTGWAFQVLWRL
MLYLLVPLAPLFGAAIAGLFCRVIPRWVAHSVTILGVAVALVASWVIFK-AGNTFNGTWATGMEIGFQIDKLTVMMMMVVTSVSLMVHVYTIGYMAEDPGYNRFFSYISLFTFSMLMLVMSNNFVQLFFGWEAVGLVSYLLIGFWFKRPTAVYANLKAFLVNRVGDFGFLLGIGLIAAYAGTLNYAEVFAKREELVAGWPLLTAACIGLFIGAMGKSAQVPLHVWLPDSMEGPTPISALIHAATMVTAGIFMVTRMSPLFELSETALSFVLVIGATTALFMGFLGIIQNDIKRVVAYSTLSQLGYMTVALGVSAYSAAVFHLMTHAFFKALLFLGAGSVIMGMHHDQDMRNMGGLWKYMPLTWITSLIGSLALIGVPFLSGFYSKDSIIEAVHFSNIPGAGAYFCVVAGVFITAFYSFRMYFRVFHGPENFHQKPHESPWVVWLPLVLLAVPSMFIGYYTIQ---PMLFGDWFAGVLAKAGEHSAAGMAMHGFTALPFWLALGGVVLAWVMYILVPIAPLFAPITKVLENKYFFDRFNEIVFAGGARLLGRGLWAGDRTIIDGVNGSASAVGAVARLARGIQTGYIYRYAFAMVIGVCLLLVWRLGM-NRVVVGAHYGLKDWLGQRITAVVMAVYTLIFAVGALSMGELNYENWRGLFAGGFMRFATFLFFASLMYHAWVGVRDIYMDYIKPTGVRVVLHAVTLLALIGYLGWAAQVLWRL
MTLLAVPLAPLVGAALAGIFGNLLGRRASHCVTILGVLVAFILSALTLKLDGARFNAEWMVGMEVGFLVDGLTAMMMCVVTFVSLMVHLYTIGYMEEDEGYNRFFSYISLFTFSMLMLVMSNNLLQLFFGWEAVGLVSYLLIGFWYNKPTAIFANMKAFLVNRVGDFGFILGIGLIAAYAGTLNYSEVFAKANQLGADAMLITVICICLFIGAMGKSAQFPLHVWLPDSMEGPTPISALIHAATMVTAGIFMVARMSPLYELSDTALSFIMVIGAITALFMGFLGIIQNDIKRVVAYSTLSQLGYMTVALGASAYSVAVFHLMTHAFFKALLFLGAGSVIMGMHHNQDIRWMGGVRKYMPITWITSLLGSLALIGTPLFSGFYSKDSIIEAVHESHLWGSGASFAVLAGVFVTAFYSFRMYFLVFHGKERYHAKPHESPWVVTVPLVLLAIPSVLIGYFTIE---PLLYGDFFKDVMEELRAIGPAAMASHALSTAPLWLALAGVVTAWVFYMLAPLDRVFKPLRVVLENKYYMDWINENILARAARGLGLGLWGGDQGVIETGNASWKLVGKVAGVVRWLQSGYLYHYVLLMIVGIVVLMSYFVWMSKRLVVGAHYGVRDWIVQRATAVIMALFTLLLLARVLLSSPLGYESWAAIFAPQWMKVVTFAVVIALVWHVWVGMRDIWMDYIKPVWLRLSLQVFTIVWLAGCAGWALQVLWSL
MALLAVPLVPLAGCLAAGILGNVIGRRASHTATILGVFIAFLISACTLKLDGARFNQEWMVGMEVGFMVDGLTAMMMCVVTFVSLMVHVYTIGYMDEDAGYNRFFSYISLFTFSMLMLVMSNNMLQLFFGWEAVGLVSYLLIGFWFNKPTAIFANMKAFLVNRVGDFGFILGIGLIAAYTNTLNYTEIFTHARELAADWMLVTVICICLFIGAMGKSAQFPLHVWLPDSMEGPTPISALIHAATMVTAGIFMVTRMSPLYELSDAALSFIMVIGGITALFMGFLGIIQNDIKRVVAYSTLSQLGYMTVALGASAYSVAVFHLMTHAFFKALLFLAAGSVIMGMHHNQDMRWMGGVRKYMPVTHWTLLIGTLALVGTPFFSGFYSKDAIIEAVGASHVWGAGGYFAVLAGVFVTSFYSFRLYFLVFWGKERYHAKPHESPWVVWVPLVMLAIPSIFIGFFTLM---PLLFGPYFSDAMAELSEHGAVSMALHGFVSWPFWLAVAGAASAWYMYMVNPLKRFFMSIYQFLENKYFMDWIYENIFARGGRVIGTGLWGGDRALIDGANGSWKLVGRISALVRRVQTGYLYHYALWMILGVFVFMTFFVWMARRLVVGAHYGLRDWLAQRVSALAIVAFTLVLVAQILLTSPLDYTRWAAIFSSQWMKTLTFTAIVALAWHAWVGAREVLMDYAKPTSLRMVFYMLAIVWLISCAGWAVQVLWRL
MLYLIVPFAPLVGAILAGFFGKQIGRTGAHTVTIAGVAISLIASIMVFM-EGNTFNGEWAAGFEVGFLIDTLTATMMLVVTSVSLMVHIYTIGYMEEDDGYQRFFSYISLFTFSMLMLVMSNNFLQLFFGWEAVGLVSYLLIGFWYKKQSAIYANLKAFLVNRVGDFGFILGIGLVMAATGSMNYAEVFAQADSLVGDWPLLAVACICLFIGAMGKSAQFPLHVWLPDSMEGPTPISALIHAATMVTAGIFMVSRMSPLFELSDIALNFVLVIGSITALFMGFLGIIQNDIKRVVAYSTLSQLGYMTVALGVSAYPVAIFHLMTHAFFKALLFLGAGSVIIGMHHNQDIRYMGGLWKYMPITWITSLLGSLALIGTPFFSGFYSKDSIIEAVHFSNLPAADAYFAVVAGVFITAFYSFRMYFLVFHGKERFHVQPHESRWVVTLPLILLAIPSVIIGYIAVE---PMLHGTFFEGAMAGLSSIGAAAMGVHSLQTAPFWLALAGVVAAAVCYLWVPFMKALKPVHTLLDNKYYMDKFNEVVFAGGARGLGEALWFGDRMLIDGLNGSAKLVGLISGVVRFAQSGFIYHYAFAMILGVLAMIITFITMGKRLVVGAHYGLKEWVAQRITAVIMSVYTIGLFLAVLFTPDLDYAKWVGFFNFTVLKILALLAILSLCYHAYIGIRDIWMDYVKPTGIRLGLQVFTALWLLGAAGYAADILWRV
M-LLAVPLAPLAGSALAGIFGNWLGRRASHSLTILGVLVSFVLSALTLSLDGARFNETWMVGMEVGFLIDSLTAMMMCVVTFVSLMVHIYTIGYMEEDDGYNRFFSYISLFTFSMLMLVMSNNMLQLFFGWEAVGLVSYLLIGFWFNKQSAIFANLKAFLVNRVGDFGFILGIGLIAAYAGSFNYGEIFAKRQELGGDWQLITVACICLFIGAMGKSAQVPLHVWLPDSMEGPTPISALIHAATMVTAGIFMVSRMSPLFEMSDTALNFVLVIGAITALFMGFLGIIQNDIKRVIAYSTLSQLGYMTVALGVSAYSVAVFHLMTHAFFKALLFLGAGSVIMGVHHNQDIRWMGGLRKYMPITWITSLLGSLALIGTPLFSGFYSKENIIEAARFSQLPAAGAHFAVLAGVFVTAFYSFRMYFLVFHGKERYHSKPHESPWVVTVPLVLLAIPSVVIGFMYIQ---PMLFGDFFKDAMAELAHEGPVAMAVHALQTAPFWLALAGVALSYYMYIVNPIKRGLQPIYALLENKYYMDWINENIIAAGTRCLGVALWGGDQGVIDGANGSWKLVARISAVVRRVQSGFLYHYALFMILGVFALMTYFVWMSKRTVVGAHYGWRDFLVQRITAVLIGVFTLLVLCKLLFTSPIGYDTWAGIFAPQWMKALTFSVIVAVIWHAWVGVCSVWYDYAKPAGLRLVLQALSIIWLVSCGGWAVQVLWRL
MLYLLIPLLPLFGAIVAGLFGRFVGRAGAHWVTILGVAAACVGSFYVLYNGGEAYNGTWLTDVSVGFLVDKLTAMMMVVVTFVSLMVHIYTIGYMEEDPGYQRFFSYISLFTFSMLMLVMANNFVQLFFGWEAVGLVSYLLIGFWFKRPTAIFANLKAFLVNRVGDFGFLLGIGLVLAHFGSFYYADVFASAPAMKDQWSLLSVACILLFIGAMGKSAQFPLHVWLPDSMEGPTPISALIHAATMVTAGIFMVARMSPLFELSDTALNFIMIIGSITALFMGFLGIIQNDIKRVVAYSTLSQLGYMTVALGASAYSVAVFHLMTHAFFKALLFLAAGAVIMAMHHDQDIRRMGGLKKYMPTIYWTSLFGSLALIGTPFLSGFYSKDSIILAVGASQLPAAGAYFAVLTGVFVTAFYSFRMFFLVFHGEERFHEKPHSPGLVVTGPLVALAIPSLVIGFIAIG---PMLAGDFFKNAMEAVIHHDALGMGLHAFMTLPFWLALGGVVTAWFFYLKKPIQAKTGALNTLLENKYYMDHLYIQGFATFGRKLGKVFWAGDTVLIDGLNGAAKLVGVFAGLVRRVQTGYIYHYAFAMIIGALLLLTWWLGMVNRHVIGAHYGLRDWLLQRVTAVVMLVYTIGLLAFLVLAAQTSYEGWKALFDCTWVRVLSTVTVIALLLHAWVGVRDIWMDYVQPLGLRLTLHIATILWLLGSFIYAIKVVWGV
MLLLAVPLAPLVGSAIAGFLGNVVGRKVSHTATILGVLIAAIISLQTLF-DGATYNGTWMTALEIGFLVDSLTALMMCVVTSVSLMVHIYTIGYMKDDEGYNRFFSYISLFTFSMLMLVMSNNFLQLFFGWEAVGLVSYLLIGFWYTRPTAIKANMKAFLVNRVGDFGFILGIGLLLAYAGSMNYTEVFAKRADLAQDWMLLTVACICLFVGAMGKSAQFPLHVWLPDSMEGPTPISALIHAATMVTAGIFMVTRMSPLFELSDTALSVILVIGAITALFMGFLGTIQTDIKRVVAYSTLSQLGYMTVALGASAYSVAVFHLMTHAFFKALLFLGAGSVIIGMHHDQDMRNMGGLRKYMPITWITSLLGSLALIGTPFFSGFYSKDSIIEAAAESHLAGSGAYFAVLASVFVTAFYSFRMYFLVFHGQERFHQKPHESPLVVTLPLILLAIPSVIVGFFAIS---PMLYGDFFKGVMEELAHEGPVGMVLHAFSTAPLWLAIAGVVTAYYCYMVNPFKQKFSVIYTILDNKYYMDKFNEVVFAGGARLLGGGLSIGDRAIIDGLNGSAKVVGWFAKFTRLWQSGYIYHYAFVMIIGVLGFLVWFMPMAKRLVVGAHYGLRDWLAQRATAVVMALYTIILLVCFFTSTNFSYQGWAALFSHQWFRIATFVTLMALFFHAWIGVRDALMDYVKPVAVRLVLQVATILWLVGCAGYAAQILWRI
MLLLAIALAPLLGSVLAGLFGRQVTRAGAHGITIALVAFSALASLYVLWAHDAYFNGTWTLGIEIGFLVDSLTATMMVVVTSVSLMVHIYTIGYMVDDPGYQRFFSYISLFTFSMLMLVMANNMLLLFFGWEAVGLVSYLLIGFWYERPTAIFANMKAFIVNRVGDFGFILGIGLLFAYTGSLNYDQVFDSASILSYDWSLVTVAAICLFIGAMGKSAQVPLHAWLPDSMEGPTPISALIHAATMVTAGIFMVARFSPIFELSNTALSLVIVVGAIGALFLGLLGLIQNDIKRVVAYSTLSQLGYMTVALGASAYSVAVFHLMTHAFFKALLFLGAGSVIIGMHHNQDIRYMGGIRKYMPITWITFLLGTLALVGTPFFSGYYSKEHIIEAAGAANIWGANAYYCVLIGVFVTSLYSFRLYFLVFHGKERYEEKPKESPWVVTVPLVVLAIPSVLIGAWVIE---PMLFGDFFKNAMADIAATGWLEYGLHAFMTLPFWLVVAGFVVALFLYVVSPIYHSLSGINRILENKYYVDWVYENVFARGARALGQGFWGGDKGVIDGFNGSTKAVALIASLSRKLQSGYVYHYAFSMLVGIIVLISFFVVMETRRAVGARYGVMDFIIQRVTAVILAVYSILFLLVVLFT-KVDYYSWVNLFTFTWFKISTSLAFFALIYHAWVGVRDIWMDYITCVKLRLALQVLTVMWLVSSIVYFASVLWSL
MTLLAVPLAPLVGSALAGILGNLIGRRASHSLTILGVLVAFIISAMTLKLDGARFNAEWMVGMEIGFLVDGLTAMMMCVVTFVSLMVHLYTIGYMEEDAGYNRFFAYISLFTFSMLMLVMSNNLLQLFFGWEAVGLVSYLLIGFWFNKPTAIFANMKAFLVNRVGDFGFILGIGLIVAYAGTLNYTEVFAKAGALGQDWMLITVICICLFIGAMGKSAQFPLHVWLPDSMEGPTPISALIHAATMVTAGIFMVSRMSPLFELSDTALNFIMVIGAITALFMGFLGIIQNDIKRVVAYSTLSQLGYMTVALGASAYSVAVFHLMTHAFFKALLFLAAGSVIMGLHHNQDIRWMGGVRKYMPITWITSLLGTLALIGTPLFAGFYSKDAIIEAVHFSNLPAAGAHFAVLAGVFVTSFYSFRLYFLVFHGKERYHGKPHETPWVVTVPLLLLAIPSVVIGFMTIQ---PMLFGDFLKDAVAKFAEEGPLAMALHAFSTAPFWLALAGAVTAWYMYLVNPIGRALKPIITILENKYYMDWFNENVLARGARALGTGLWGGDQGVIETGNASWKIVGGFSSVVRGFQSGYLYHYALLMIVGVFLFMTYFVWMSKRVVTGAHYGLRDWLAQRITGALFALLTLIVLAKVLLTSPLGYEGWAGIFAPQWMKALTFAAFIAIAYHIWIGMRDIWMDYVKPTGIRLALHIFTIVWLVACLGWAVQVLWRL
MIYLLIVLAPLIGAIIAGLMGSRIGRAGAHWITSGGVGLSMLLSVYVLL-NGTTYNETWMVEMEIGFLVDQLTAMMMVVVTFVSFCVHIYTIGYMAHDESYQRFFSYISLFTFSMLMLVMSNNFLQLFFGWEAVGLVSYLLIGFWSVRETAVFANLKAFLVNRVGDFGFLLGIAAIAMYTNSLDYTEVFKAAPQLADAWSLMTVICICLFIGAMGKSAQVPLHVWLPDSMEGPTPISALIHAATMVTAGIFMVARMSPLYELSETALTFVLVIGATTALFTGLIGVVQNDIKRVVAYSTLSQLGYMMVALGVSAYAAGVFHLMTHAFFKALLFLAAGSVIIGMHHDQDIRNMGGVRKYMKITWITALIGSLALIGLPGSSGFFSKDAIIEAVHHSTIAGSGAYFAVVAGVFITALYSFRMYFLVFHGNGPRH--LRESPKVVTIPLILLAIPSLFIGMFTVR---EMVFGDWFKDTLGQI--EGTWAFFTHGIFGLPTLLAASGVAVAFVFYMVKPWKKRFESIYQILDKKYGFDEAYQAIFAGGSRGLGKLFWLGDRRLIDGLNGSARSVGLFAGWVRNIQTGYLFHYAIAMILGLLVLLTWFV-M-----SRQASGLRAWALQRISAVYLGLYLIYMLGHLSFNAPESYEAWRAYVADPGVSIGMLLFVTALLIHAWVGIRDVLIDYVQPIMARVSLLSLFALGFIGCGLWFAKVVFLA
MLLLIVPLAPLAGSLIAGLFGNLIGRKASHSVTILGVLIAFILSLHTMS-DGATFNDTWMTALEVGFLIDSLTAMMMCVVTFVSLMVHIYTIGYMEEDEGYNRFFSYISLFTFAMLMLVMSNNFLQLFFGWEAVGLVSYLLIGFWYTKPTAVVANMKAFLVNRIGDFGFILGIGLLLAYAGSMDYAEVFAKKDELALDWMLLTVACICLFIGAMGKSAQFPLHVWLPDSMEGPTPISALIHAATMVTAGIFMVARMSPLFELSDTALSFILIIGSITALFMGFLGIIQNDIKRVVAYSTLSQLGYMTVALGASAYSVAVFHLMTHAFFKALLFLAAGSVIIGMHHDQDIRNMGGLRKYMKITWITSLLGSLALIGTPLFSGFYSKDSIIEAVHATHLAGAGANFAVLAGVFVTAFYSFRMYFLVFHGEERFHQKPHESPWVVTLPLILLAIPSVVIGYFAIE---PMLHGDFFKGGMAELNEMGAMAMAIHGLQTAPFWLALAGVASAYYCYMINPFFKNFHALYTLLDNKYYMDKFNEVVIARGARVLGGGFSVGDKTLIDGLNGSAKLVGWFSGIVRTLQTGYIYHYAFVMILGVLGFLIYFLPMAHRRVVGAHYGLKDWLAQRVTAIIMIVYTVVLLVAFLLASDFSYEGWAGLFAQQWFKMFTFVTFLALFYHAWVGMRNIWMDYIKPVSIRLILQVATIVWLVACAGWTAQILWRA
MLYLTIALAPLVGSALAGLFGRFIGKTGAHLITIAGVLISFIGSVMVML-EGQTFNGTWITGWDIGFLIDKLTALMMVVVTSVSLMVHIYTIGYMKDDPGYQRFFSYISLFTFSMLMLVMSNNMLQLFFGWEAVGLVSYLLIGFWYERKTAIFANMKAFLVNRVGDFGFALGIGLLYAYTGSMNYSDVFAKVQELSTDWQLLTVAALALFVGAMGKSAQVPLHSWLPDSMEGPTPISALIHAATMVTAGIFMVARFSPVFEQSTTALSFIIVIGATGALFLGLLGIIQNDVKRVVAYSTLSQLGYMTVALGASAYSAAVFHLMTHAFFKALLFLGAGSVIIGMHHDQDIRNMGGLRKYMPITWLTFLIGTLALVGTPFFSGFYSKEHIIEAAGEAGIWGSTAYYATLIGVFVTSLYSFRLYFLVFHGKERF-GDPHESPWVVTLPLVLLAIPSIFAGIWFVD---PLLFGGYFEGAMATLAEHDWMAYAVHGFGTLPFWLVVAGAVVAWYMYLVNPIKKNCSFIYRILENKYYVDWFNEQVLSRGVRCLGTGLWGADRGLIDGLNGSARVVGWVAAISRHLQSGYVYHYAFAMILGILALLSFFVLMANRLVVGAHYGTLDFLAQRVTAVIMAIYTLVIIGGILFSSELNFETWRGLFSFTVGQLLATLFFLSLSWHAWIGVRDIWMDYVKPAGLRLFLQVLTLLWLVASVVFFAKIIWSL
MFYLLIALAPLVGAILSGLFGRPVGRRAAHCITILGVAISAIGSVFVLR-NGHTFDGTWTLGLEIGFLIDSLSAMMMVVVTSVSLMVHIYTIGYMADDPGYQRFFSYISLFTFSMLMLVMSNNMVQLFFGWEAVGLVSYLLIGFWYTRPTAIFANMKAFLINRVGDFGFVLGIGLLFAYTGTMHYGEVFAQADKLDADWQLLTVACICLFIGAMGKSAQVPLHAWLPDSMEGPTPISALIHAATMVTAGIFMVSRFSPLFELSDTALSLMIVVGGIGALFLGILGIIQNDIKRVVAYSTLSQLGYMTVALGASAYSVAVLHLLTHAFFKALLFLGAGSVIIGMHHDQDIRNMGGLRKYMPITWITFLIGTLALVGTPFFSGFYSKENLIEAAHAANVWGADAYWAVLIGVFVTSLYSFRVYFLVFHGKERFHGKPHESPWVVTLPLILLAIPSIIIGALVVD---PMLFGSFFDGAMADIASTGWVAYGLHAFQTLPFWLVVAGAVIAWYCYLINPLHARMGWLLRILENKYYVDWFNEQVIARGARALGRGLWYGDRGLIDG-NGSARMVGWIAAVSRKVQTGYIYHYAFAMIIGVMVLVTFYVLMGRRLVVGAHYGVKDFIAQRLTAIILATYTLVLLIGILVMPEFNYANWKALFTFHVFQILATLAFISLAWHAWIGVRDIWMDYVRAVSVRLLLHTLTILWLVGSVAYFAQILWSL
MLLLAVPLAPLAGAAIAGLFGNLVGRKTSHTVTILGVLIALIISVQTLL-DGASFNGTWMTGLEIGFLVDSLTAMMMCVVTFVSLMVHIYTIGYMKDDEGYNRFFAYISLFTFSMLMLVMSNNFLQLFFGWEAVGLVSYLLIGFWYTRPTAIFANMKAFLVNRVGDFGFILGIGLLLAYSGSMNYSEVFAQKGMLAQDWMLLTVACICLFIGAMGKSAQFPLHVWLPDSMEGPTPISALIHAATMVTAGIFMVTRMSPLFELSDTALSFILIIGSITALFMGFLGVIQTDIKRVVAYSTLSQLGYMTVALGASAYSVAVFHLMTHAFFKALLFLGAGSVIIGLHHDQDMRNMGGLRKYMPITWITSLVGSLALIGTPFFSGFYSKDSIIEAAHASTLFGSGAYFAVLASVFVTAFYSFRMYFMVFHGEERFHQKPQESPWVVTLPLILLAIPSAVIGFLAIE---PMLYGSFFKDAMEELRHEGPVSMVSHAFASAPLWLAIAGVAAAYYCYMVNPIKQKAGPIFTLLDNKYYMDKFNDVVFAGGARLLGRGLWAGDRGLIDGLNGSAKAVSWFSKITRLWQSGYIYHYAFVMIIGVLGFLVWFMPMAKRLVVGAHYGLRDWLAQRVTAVVMAVYTVILLVSFLTASNFSYDGWAGLFSHQWFKLATFVTLMALFFHAWIGVRDVWMDYVKPVAVRLVLQVATILWLVGCAGWAAQILWRV
MFLLLIALAPLFGAMAAGLFSRCVSRKGAQSITIALVAFSFFSSAWVLYANDYSFNQTWSLGFEVGFMIDSLSATMMVVVTSVSLMVHVYTIGYMADDPGYQRFFAYISLFTFAMLMLIMGNNMMQLFFGWEGVGLVSYLLIGFWYTKPTAIFANLKAFLVNRVGDFGFVLGIGLIFAHAGSMNYTEIFAQAETLSEGWPLLTAACFCLFVGAMAKSAQVPLHSWLPDSMEGPTPISALIHAATMVTAGIFMVSRFSPLFELAPTVLSIITVIGAIGALFLGLLGIIQNDIKRVIAYSTLSQLGYMTVALGVSAYPVAVFHLMTHAFFKALLFLGAGSVIIGMHHDQDIRHMGGLRKYMPITWITFLIGTLALVGTPFFSGFYSKEQIIEAAAESHIWGHTAYYATLCGVFVTSLYSFRLYFLVFHGKERY-GKPHESPWVVTLPLVLLAIPSIIIGAIAVD---YMLFGSYFARVMSELAQAGWVAYGLHAFTSVPFWLMIAGLVVAWYAYLINPIYRALVPINSILENKYFVDWVNEQVVARFSRALGRFFWKGDKGVIDGYGGATRLVAGLAWMSRILQTGRIYHYAFAMIVGVIVLISVFVLMIKRNVVGAHYGVWGFLIQRITAVILAVYSTCFLIALLVL-PASYDSWVSIFRWSLFKIFTMLAFLSMSWHAFIGARDIFMDYVKPAGLRLALHVFCILWLIFAIVYFANVLWSL
MIYLLIPLAPLFGALVAGLFGWAISRRVAHTVTIAGVAVACGLSLYTLNHGGASYNENWLTNFNVGFLVDKLTAMMMCVVTFVSLMVHIYTIGYMAEDPGYNRFFSYISLFTFSMLMLVMSNNFVQLFFGWEAVGLVSYLLIGFWFKRPTATFANLKAFLVNRVGDFGFLLGIGLVLGHFGSLDYAAVFAKAPELKDPWSLLSLTCILLFVGAMGKSAQFPLHVWLPDSMEGPTPISALIHAATMVTAGIFMVTRMSPLFELSDTALNFILVIGSITALFMGFLGIIQDDIKRVVAYSTLSQLGYMTVALGVSAYSVAVFHLMTHAFFKALLFLGAGSVIMGMHHDQNIRNMGGLRKYMPITWITSLIGSLALIGTPFFSGFYSKDSIIDAVSTSHLPGAHAYFAVVAGVFVTAFYSFRMYFLVFHGQSRWHDKPHESPWVVTLPLILLAIPSALIGFFAIQ---PMLFGDFFKGAMEELAHEGAAEMGLHAFAGLPVWLALAGVVLSYVFYILKPVGKFFSSVTKLLENKYYMDFLYINVFAAAGRALGTVLWVGDALLIDGLNGAARLVQFFSFVVRRVQTGYIYHYAFAMILGALVMITLWIGMVKRPVIGAHYGLKDWLVQRLTAVVMLAYVVGVIVFLLASRGGSYEAWQHLFACSWVRVLTQVTVLALLWHAWVGVRDIWMDYIQHTGLKLAAHTLTILWLVASLVYSVKVVWGA
MMLLAVPLAPLAGSVLAGIWGNKIGRGGSHTLTIAGVLIAFILSAITFNFDGARFDQTWMEGMEVGFLIDSITAMMMCVVTFVSLMVHIYTIGYMQEDDGYNRFFSYISLFTFSMLMLVMSNNLLQLFFGWEAVGLVSYLLIGFYYNKPTAIFANMKAFLVNRVGDFGFILGIGLIAAYTGTMNYGEIFAKLPEIQNGWLLVTVTAICLFIGAMGKSAQFPLHAWLPDSMEGPTPISALIHAATMVTAGIFMVSRMSPLYELSDTALSFILVIGSITALFMGVLGIIQNDIKRVIAYSTLSQLGYMTVALGASAYSVAVFHLMTHAFFKALLFLGAGSVIMGMHHNQDIRWMGGVRKYMPITWITFLLGNLALIGTPFFSGFYSKDAIIEAVHATNLPGAGANFAVLAGVFITAFYSFRLYFIVFHGKERYHAKPHESPLVVTGPLMLLAIPSVVIGAIALM---PMLFGDFFKGAMAELAEKGWVPMALHGFTAAPFWLALAGVVVSYLFYMVKPIKSAMQKVYQALEGKYGVDWVYENIFARGARAFGSFFWVGDQAIIDGANGSWKLIGRIGQWVRKLQSGYLYHYALVMLLGVFALMTYFVWMSKRTVVGAHYGIRDWMVQRVTGVLMALFTIVLLAKLIFSTSVGYDLWAGIFAPQWMKFLTFAVIVSLAWHVWVGVRDIWMDYVKPVGLRLVLNVFTLVWLVGCAGWGIQILWRI
MVYLIIALAPLIGSLLAGLCGKLIGRKGAHSVTIAGVAVSAVLSAWVLY-TGTRFDETWLTGFSVGFLIDTLTATMLVIVTSVSLMVHIYTIGYMSDDDGYQRFFSYISLFTFSMLMLVMSNNFIQLFFGWEAVGLVSYLLIGFYFKRDSAIFANLKAFLVNRVGDFGFVLGIGLVLAYFGSLRYADVFQHIDQVKNPWSLITVTCILLFVGAMGKSAQFPLHVWLPDSMEGPTPISALIHAATMVTAGIFMVSRMSPLYELSDTALGVIMVSGTITALFMGFLGMIQNDIKRVIAYSTLSQLGYMTVALGASAYNIAVFHVMTHAFFKALLFLAAGSVIMGMHHDQDMRHMGGLRKYMPVTWICMLIGSLSLIGTPFFSGFYSKDSIIEAVKASTLPFSSAYVALVASVFVTAFYSFRLYFLVFHGEEKWHDNPHESPLVVTIPLILLAIPSVFVGMWAMK---PMLFSDFYQHALASVEEEGIFAMALHSLTTPVLWLVIAGVVLAWFFYMKKPIAASIRPVYTLLDNKYYLDTIYYNVFAKGSRLLGTLFWVGDVFIIDKLNGAARVVAAVAALIRRIQTGYIYTYATAMVVGVFVLVAWTFWMIDRKLAGAHYGLRDWIMQRITAVIMLVYSVLFLIMI-ICLPHSYQEWQCFFAQTWVRLITQIFVLALVLHAWVGIRDLWMDYIKPAGLRLFLHVATILWLVGCLIYSVKVIWGV
MLYLFIALAPLLGAILSGLFGRAVSRRGAHSLTILLVALSAIGSVFVLK-AGNTFDGTWSLGLEIGFLIDPLSAMMMVVVTSVSLMVHIYTIGYMADDPGYQRFFAYISLFTFSMLMLVMSNNMVQLFFGWEAVGLVSYLLIGFWYTRPTAIFANMKAFLINRVGDFGFVLGIGLLFAYTGTMHYGEVFAQSDKLAGDWMLLTVACICLFIGAMGKSAQVPLHAWLPDSMEGPTPISALIHAATMVTAGIFMVARFSPLFELSNTALSFIIVIGAIGALFLGILGIIQNDIKRVVAYSTLSQLGYMTVALGASAYSVAIFHLMTHAFFKALLFLGAGSVIIGMHHDQDIRNMGGLRKYMPITWITFLLGTLALVGTPFFSGFYSKEHIIEAAGAANVWGASAYYATLIGVFVTSLYSFRVYFLVFHGKERFHGKPHESPWVVTLPLVLLAIPSVIIGALVVD---PMLFSGFFDGAMEELGSHDWMAYGIHAFVTLPFWLALGGAVVAWYCYLINPIHRSLSGVIKVLENKYYVDWVNEQIFARGARLLGQGFWVGDRRLIDGLNGSARLVGWIASISRHVQSGYIYHYAFAMIVGIMALVSFFVLMSTRLVVGARYGLKDFIVQRITAVILAVYTLVLLVGVLAMPGFTYESWKGLFSFTVFQILATLAFISLAWHAWIGVRDIWMDYVRNVGVRLLLQVLTILWLVGSTVYFAQIIWRL
MLLIAIALAPLLGAILSGLCANFVSRRGAHLITIVLVAFSALASGYVLYVNNAYFNETWSQGIEVGFLIDPLSAMMMVVVTSVSLMVHIYTIGYMADDPGYQRFFAYISLFTFSMLILVMGNNMLLLFFGWEAVGLVSYLLIGFWFTKETAIFANMKAFLVNRVGDFGFLLGIGLLFAYSGSLNYSDVFAQADRLDQDWHLLTLACICLFVGAMGKSAQVPLHAWLPDSMEGPTPISALIHAATMVTAGIFMVARFSPLYELAPSALSLIIIVGAIGALFLGLLGLIQNDIKRVVAYSTLSQLGYMTVALGASAYSVAVFHLMTHAFFKALLFLGAGSVIIGMHHNQDIRYMGNVRKYMPITWITFLIGTLSLVGTPFFSGFYSKEHVIEAAKHADVWGAGAYWATLIGVFVTSLYSFRLYFLVFHGDERYHSKPHESPLVVTIPLILLAIPSVFVGAWAVD---YMLFGGFFKEALKELEHHGWVEYGMHAFTTVPFWLMIAGFVVAFYCYVIDKIAKSIPGVLRVLENKYYVDWVYENIFAAGARKIGRFLWAGDKGIIEGVGGATRIVNLLAATGRFFQSGYIYHYAFVMIVGLMVLITLFLIMSKKRAVGAHYGTIGFIVQRLTATLLAIYSVFFLLTLLFT-PVTYENWLHLFTFTVLQICVTLVFFTLAWHAWIGIRDVWMDYIDCWMLRLVLFIFTIFWLIAMSMYFCFVIWSL
MLYLLIALAPLATAVIAGFFGSWLGRRGSHLLTILGVAVSFAGSLLVLQ-DGQTFEGTWSMGFEIGFLIDPLTALMMVVVTSVSLMVHIYTIGYMSDDPGYQRFFSYISLFTFSMLMLVMSNNMLQLFFGWEAVGLVSYLLIGFYYGRPSAVFANLKAFMVNRVGDFGFVLGIGLLYAYTGSLNYAEVFAQVDRLSGEWHLLTVACLALFVGAMGKSAQAPLHVWLPDSMEGPTPISALIHAATMVTAGIFMVARFSPVFEMSPTALSVILVIGAFGALFLGILGVVQNDIKRVVAYSTLSQLGYMTVALGASAYPVAIFHLMTHAFFKALLFLGAGSVILGMHHDQDMRHMGGLRKYMPITWITMLIGTLALVGTPFFSGFYSKEHIIEAAGAANVWGANAYYATLCGVFVTSLYSFRLYFLVFHGKERFHGLPKESPWVVTLPLALLAVMSVVAGVWFID---PLLFDGYFGKAMAELAHEGWVAFALHGFTSVPFLLLLAGFVVAWYCWLVNPLARSLAPVYRLLDNKYYFDWFNENVIARFARALGRGLWGGDRGLIDGLNGSARLVGAAAATARLLQSGYIYHYAFAMIIGIMVFLTFFVLMAKRLVVGAHYGTRDFIVQRATAVIMAVYTLVLVLYAVLVPSLDFESWRAFFAFTVGQLLATLAFLSLAWHAWVGVRDIWMDYAHSDGLRLFLQVLTILWLVAAVVFFGQILWSL
MLYLIIALTPLAGCLLAGLFGNTIGRRGAHTVTILGVAVSAVLSAYVLC-DGSRFDETWLTNFSVGFLVDSLTALMMVVVTSVSLMVHIYTIGYMADEEGYQRFFSYISLFTFSMLMLIMSNNFIQLFFGWEAVGLVSYLLIGFYFKRDSAIFANLKAFLVNRVGDFGFVLGIGLVLAYFGSLRYADVFAYLPNVVGGWDLITITCLLLFVGAMGKSAQFPLHVWLPDSMEGPTPISALIHAATMVTAGLFMVSRMSPMYELSTTALSVIMVIGAITALFMGFLGTIQNDIKRVVAYSTLSQLGYMTVALGVSAYSVAMFHVMTHAFFKALLFLAAGSVIIGMHHDQDMRNMGGLRKYMPITWFTMLLGNLALIGTPLFSGFYSKDSIIEAVHASNLPGSGAYFAVLASVFVTAFYAFRQYFIVFHGKERWHDNPHESPWVVTLPLILLAIPSVIIGYIAIE---PMLYGDFFKDVMHIMKEEGAMAMVSHSLHTPVLYLAVGGVLAAWFLYVKAPIAQTFRPVYVLFENKYYLDNIYFAVFAKGTRALGTFFWAVDTAIIDNGNGAAKLVGAVAGQVRRLQTGFIYTYAAAMVSGVLVLIVVFFWMVDRKLTGAHYGLRDWAMQRATAVLMLIYTVALIVFL-LALPGDYAAWQAFFGQTWVKVFTQISFIALFLHAWVGIRDLWMDYIKPFGLRLFLQVATIVWLAGCMVYSVKVIWG-
MLLACIAFAPLLGAILAGLFGNCVSRRGSHMVTIALVAFSAIASIFVLYMHDAYFNDTWSMGIDIGFLIDPLSALMMVVVTSVSLMVHIYTIGYMADDPGYQRFFAYISLFTFSMLMLVMGNNMLLLFFGWEAVGLVSYLLIGFWYTKDTAIFANMKAFLVNRVGDFGFILGIGLLFAFTGSMNYDQIFAKTQELNQDWHMLTLACICLFIGAMGKSAQVPLHAWLPDSMEGPTPISALIHAATMVTAGIFMVSRFSPIYELAPSALSLIIVVGAIGALFLGILGLIQNDIKRVVAYSTLSQLGYMTVALGASAYSVAVFHLMTHAFFKALLFLGAGSVIIGMHHDQDIRNMGGLRKYMPITWITFLIGTLSLVGTPFFSGFYSKEHVIEAAHHASVWGSGAYYATLIGVFVTSLYSFRVYFLVFHGKERFHGKPHESPWVVTLPLVVLAIPSVGIGAWAVD---ALLFGGYFKDAMPALAEHGWVEYGIHAFTTLPFWLMVAGLVVALYGYVINPIYKAFSGVNRVLENKYYVDWIYENVFARGARSLGKLFWVGDKGIIEGIGGSTRLVGLVAAISRVLQSGHIYHYAFAMIAGLIVLISFFVLMSTRRVVGAHYGTKDFIVQRVTAVILAVYSVLFLISALFT-SIDYHSWIGFFTFTCFKIAATLAFLSLAWHAWIGVRDIWMDYVKSAGLRLALFVLTVLWLVGSVAYFASIIWSL
MLCLIIVLTPLFGSIIAGFFRNQIGRTGAHTVTIAGVGISLLLSIYVAA-SGNSVNVTWANGFNIGFLIDPLTTIMLVVVSFVSFLVHIYSIGYMADDDGYQRFFSYISLFTFMMLMLVTANNFLQLFFGWEGVGLVSYLLIGFWYQKESAIQGSLKAFIVNRVGDFGFILGIGMVLSYTGSLDYDIVFRSANSLASPWSVITVTCLLLFVGAMGKSAQVPLHVWLPESMEGPTPISALIHAATMVTAGVFMVARISPMVELSTVALSFIIVIGATGALFTGILAIVMNDIKRVVAYSTLSQLGYMMVAMGASAFSAGIFHLLTHACFKALLFLAAGSVIIGMHHEQDMRKMGGLWRKMPITYVTFVIGCLALCAIPPFAGFYSKDTIIEAAKLSEIPGSGAYFCVAIGAFVTAVYTFRALFMTFHGEPRMH--VHESPWVVWVPLVLLAIPSVIIGYILYM---PMLFNTIFGEVLSEISRESPMESAVHAILTPVFWLVIAGIFVAWICYIALPLTETFSWIYRALINKYWFDAFNDHVIVRGTKALGGLFYTGDQRLIDGMNGAARTIRWFAQIGRNIQSGYVYHYATFMVLGLFIFLCWLL-MVTNVTSLTGNGLKDWLIQRLTAVYFMVYAIFMLVYLLFSPPANYMQWYVLFHNAWFQIATIIALFALSLHAWIGVWTVTTDYLKCTAIRLAVQSLVMLWLLGQFIWGIMIVWGR
MLCFLIVFLPLIGSIGAGFFAGSLGRAGAHTLTIFNVFVAFILSLVVAY-SQNLINVTWISGFNLGFLIDSLTAVMLVVVTFISLLVHIYSIGYMADDSGYSRFFSYISLFTFMMLMLVSANNFLQLFFGWEGVGLVSYLLIGFWFQRESALQGSLKAFLVNRVGDFGFILGLGLILSYAGSLDYAQVLRQGISLQNNFSVVTVISLCLFVGAMGKSAQVPLHVWLPESMEGPTPISALIHAATMVTAGVFMVARVSPLIEYSDTALTVIMVIGATGALFTGALALVMNDIKRVIAYSTLSQLGYMMVAMGASAYSAGIFHLATHACFKALLFLAAGSVIIAMHHEQDMRKMGGLAKKMPITYWTFLIGTLALCAFPPFAGYYSKDTIIDAVKISTLNGHTAYFCVLIGAMVTAMYSFRALFMTFHGAPKMH--VHETPMVVWGPLVILAIPSICLGYLLFM---PMLYKNLLGDVLLSLANEGPLQFALEAFLTKGFWVTILGVFIVYYMYMLKPLTNSCASLYQVLVNKYGFDAFNDFFFVKGGKKLGEALYKSDQGLIDGANGTAKIIAKTALIGRLIQTGYLFHYAAMMVFGVFAFLVWFLVMLPNVTSLTGNGLKDWLIQRVSAVYLFFYLLFIFIFMVTNMPLDFYKWHDLFFLVSMQIATIIALFFVLLHAWIGLWTVTTDYINNTLIRIPVQAIIAIFLGGQFLWGIMIVWGQ
MLYLIIALTPLVGCLLAGLFGNQIGRRGAHCATISGVAISALLSAYVLY-MGSRFDETWLTGFSVGFLVDSLTAMMMVVVTSVSLMVHIYTIGYMHDEEGYQRFFSYISLFTFSMLMLIMSNNFIQLFFGWEAVGLVSYLLIGFYFKRSSATFANLKAFLVNRVGDFGFLLGIGLVLAYFGSLRYQDVFAYLPNAAGD--LITVTCLLLFVGAMGKSAQFPLHVWLPDSMEGPTPISALIHAATMVTAGLFMVSRMSPMYEMSTTALSVIMIIGAITALFMGFLGTIQNDIKRVIAYSTLSQLGYMTVALGVSAYSIAMFHVMTHAFFKALLFLAAGSVIIGMHHDQDMRNMGNLRKYMPITWATMLIGNLSLIGTPLFSGFYSKDSIIEAVHASNLTGSGAYFAVLASVFVTAFYAFRQYFIVFHGKERWHDNPHESPWVVTFPLIFLAIPSVIIGALTIN---PLLYGDFFKDVMHEMAQEGIFGMVTHSFVSPVLYLAIAGVAAAWFLYVKAPIQAACKPIYTLLDNKYYLDTLYFNVFAKGSRKLGEFFWVGDTMIIDNGNGSAKAVGAIAAQVRKAQTGFIYTYAAVMVFGVLVMIVAFFWMVKRKLTGAHYGLRDWAMQRATAVVMVLYTVLFFFFLLGMIANDYTEWQALFNKTWVKVFTQVTFIALFLHAWVGIRDLWMDYIKPFYLRLFLQCATVVWLVGCTVYSFFAIWG-
M-YTAIPLTCLAVSIAAGLFGRALGTVWTHRIVILGIAVAFALSAFALP-SGHDLDALWGRGLTVGFLVDPLTALMMVVVTFVSLMVHIYTIGYMRGDPGYQRFFSYISLFTFAMLMLVMANNFLQLFFGWEAVGLVSYLLIGFWYTRESAIFASLKAFLVNRLGDFGFILGIAAIYAVFHSLDYATVFAHVDAARHSWHMLTVICILLFIGAMGKSAQMPLHVWLPDSMEGPTPISALIHAATMVTAGVFMVARMSPLFEQSPVARSVVLVVGASTAFFMALLGMVQTDIKRVIAYSTLSQLGYMTAALGASAYAAAIFHLVTHAFFKALLFLAAGSVIIALHHEQDLRKMGGLRRYMPITFVATWVGALALAGIPPFAGFFSKDAIIDAVARSTLPGADAFAAVLAGVFVTAFYTFRMLFLAFYGEPRMH--LKESPWVVTLPLVLLAIPSVLAGMLLMR---PLLFGHFFRGPLLRMAPHGVLAFIGAAFLSPPLYLALAGIASAWYLYIRRPMARRLHLAYAVLRAGYGFDAVYLEGFAASARAAGRFLWVGDVQLIDGANGTARLIGRIAAWGRRLQSGYIYHYAFAVILGLFVLMTFFLHMADRNLGSRRAGSGAYLLVRASALVIAGGALVFMALIADLPRFGYGPWQALLRETAVRILLAGWLSAVALHAYLGCDSILKDYVHNVFARFVGLMVIALGLLALVVYGVVAVW--
MLTLLTVLAPLLGCLISGLGGKYIGRRGVHWVTIGLVTVSFLSAIWIFVVIGIHYYGTWGIGFNIGFMVDPLAAIMMLITTFISLVVYVYSTGYMVNDSGYQRFFSYMSMFTFFMLMLVTANNFFQLFFSWEGVGLVSYLLIGFWFEKEEAASGGLKAFLINRLGDFGFILGVAAIFDYCGSLDYHVVFLKAHEISQHCSILTMICIFLFFGAVGKSAQMPLHVWLPESMEGPTPISALIHAATMVTAGVFLVVRTAPLFELSQIALSIVLIIGATTALFTGLLAFIEFDVKRVIAFSTMSQLGYMMVADGVSAYSAGIFHLLTHAVFKALLFLSAGSVIFALHHERDMRKMGNLRKHLPITYITFLIGILSLSAIPPFSGFYSKDIIIEAVSHSAVPGAGAYLCLLLGTFATSYYIFRTFFLIFHTSERI---IKEVSPSMYSVQWILSIVSGLLGAALVH---WILYKSLLDSVLQAVRFENIYYMTYHYVVTFPFWSSILGIFSAWMTTIVQPLVQRLSWLYQILTVKYGFDMLNRFIFIRGGQGLANFFFVGDLKILDYFGSVWRNSVRMAKLVRRLQSGYLYHYVFVMILGLLIFLIWLN-M-DMVNQKSYRGYRNWCVQRITACLGGIYTVFVIIFLVTHHPISYAEWNNLFTHTTMKIFTLSVVLSMLWHAWIGVWTIITDYVKDKPIQLILEAAVCLLLVICFIMCISKFFK-
MLTLVIVLAPLLGCLIAGLGGKPIGRRGAQWVTISLMTISFLSAFWVFMVDGGHYYGTWGIGFTVGFMVDSLTAVMMLIVTFISLVVHIYSIGYMAGDLGYQRFFSYMSMFTFAMLILVIANNFFQLFFGWEGVGLVSYLLIGFWFEKESAAAGSLKAFLVNRVGDFGFILGMAAILDYFGSLDYYTVFSAASGISQHWSVLTVICILFFIGAMGKSAQMPLHVWLPESMEGPTPISALIHAATMVTAGVFLVARMSPLFELSQVALSTVLVIGATTALLTGLLAFVEFDIKRVIAFSTMSQLGYMIAANGASAYSAGIFHLLTHACFKALLFLSTGSVIIALHHEQDMRKMGNLRKYLPVTYISFLIGALSLAAIPPFAGFYSKDAIIEAVFHSTIPGAQAYICLLLGAFVTGYYIFRAFFLTFHTSERM---IKETPWNMRGSQWILSIPSVILGAILIY---WMLYRELLGSILQAMRAENVFYMAYHSVVTSQFWTSALGIFSAWVMTIARPLEQRLPWLHRILVAKYGFDTFNWFVFVRGGRVLANFFFVGDLKILDHFDGLGRNAIRVARLMRRLQSGYIYHYVFVMILGLLAFLIWLV-MVDR---TSRRGYCDWFVQRITALLSGIYAVFLIIFLLIHHPISYAQWHSLFTHLAMKIFTLLVIFSVLWHAWIGMWTIFTDYVKNKPTRLALETIVCLLLVAYFIWAIEFLWIV
MISLALILFPLGGALIAGLGGQRVSASTAHRVTIFAVALSFLLSLYFAYLHGVIYDELWDFGFNIGFLIDPLTVVMFLIVTFISFIVHIYSVTYMAGDPGYKRFFSYMSAFTFAMLMLVSANNFLQLFFGWEAVGLVSYLLIGFWFKREAANRGSFKAFLVNRIGDFGFFLGIALLFNYFGSLDYYHIFHTAAALKESYSVIAVICFLLFIGAMGKSAQIPLHVWLPESMEGPTPISALIHAATMVTAGVYLVARLSPLYEYAPGVLNLILILGGTTALSMGLVAIVQNDIKRIVAYSTLSQLGYMVVGLGASAYAASIFHLVTHAFFKALLFLAAGSVILTMHHEQDIRKMGGLAKIMPITMICFLIGALALAAIPPFSGFYSKDVIIDAVHESTLPAATAYYCVLFGAFVTSFYIFRAFFLVFQGRARAHPRYQQTTSIVRFSLIALAIPSTIAGFLFAP---AFLNVPLLTKTMVN---------EKGLLINTATLFSILGIGLAWLCYRKFPAKNHFTVLYRVLVNKYGFDSFNQLVFEKGGRRLAQLFFV-DMNVLDEKDGSGRRISWLSQLLRHLQSGYIYHYALMMVFGIIVFLLAYSLMVTNVTSLSGNGLRDWLIQRVTSLVLAAYILFLLAYIGYHHPLDFTTWQHLFSHLSMRLFSTLFLFSLFWHAWVGLWTIVTDYIRWASLRLMVQLFIIMTLFLYLIWGLAIFWGV
MLLIVLTLSPLVGAIIAGFVGKRIGRTTVHTLCSAAVAIALILSIYLFV-NGNIFNQTWANGFSVGFLLDRLSAFMLIVVNFVSLAVHIYTIGYMKEDDGYIRFFSYISAFTFAMITLVLANNFFLLFFGWEAVGLVSYLLIGFWYKKDSAVYANLKAFLINRVGDLGFLLGIAGVLYLFGSLDYATVFKMTPVLAASVSAFNLIGILLFVGAMGKSAQVPLHNWLPDSMEGPTPISALIHAATMVTAGVYMVARLSPLYEHAPIALSVIMILGAITCLFMGLLAIIQNDIKRIVAYCTLSQLGYMVVALGVSAYSLAIFHLMSHAFFKALMFLAAGSAIIAMHHEQDIRKMGGLRKYMPITYWTMLISCVSLIAVPGFSGFFSKDLIIDAVGESHRWGASAYVAVLGTAFVTALYTFRMFFLCFHTKERMH--LKESPNVVTWPLIVLAIPATIAGYFFVQ---PALNG-FFGQIVQKLAEHTPMSMVLYAPSTPAFWLALSGVAVAWLFYVWRPTRKRLGFVHYIMDRKYFVDDIYQAVFGWGGYLIGYLCWVGDVFVIDDGNGTAGRIRRIADVMRKIQSKFLYHYAFAMIVGLLVLLLWFFLMVSTITGFAKSGLKDWFIQRVSAIILAVYVLFLVGFFIVHPQVDYGTWKALFSQTCMRIFTLLAVLSLAAHAWIGLWTVFTDYIKCGVLRGILQVSVILVIFVYVVWTIQIIWGV
MIIAIIVLAPLVGAITAGFFSKSIKNEGVNFFTVILCSISFVLSAVLAYFYGDVYSASWAPSLDVGFTVNRITVYMMLIVTFVSTLVHVYSIGYMKGEKGYARFFSYISGFTFAMLCLVMGNNFLLLFFGWEGVGLFSYLLIGFYFNRDSANVASLRAFLVNRVGDLGFLLGIGAVILYTGSVNYDTVFASLSNIDNSFSPVTLMCVLLFIGAMGKSAQFPLHSWLEGSMEGPTPISALIHAATMVTAGVFMVARLSPMFVMSEAALSFVLIVGAITCLFMGLIAIVQTDIKRVIAYCTLSQLGYMMVAQGAGAFSIGMFHLMTHAMFKALLFLAAGSVIVAMHHEQDIRRMGGLRKYLPLTYVCMFIGAWALAALPPFSGFFSKDLIIEAAGSTKVFGHDAYAMVLACAFVTSFYIFRMFFLVFHGKERMH--IKESPLSILIPLVLLAIPSALIGWYFFE---PVLSQALFGDVTAHLASDTPLTFVKHSVHSLAFWLAFGAFILSYVLYIWLPFSKTKSGFYNILVKKYFIDLLYDVVFAKAFLLVSAFLWVIDIFIIDKTHGSSNLIYQTGDSFRKLQRGYLFDYAFVMMVGVLLFILLLV-MA--VISLTSTGLKDFFVQRVTAVIIALYFAFVLIKAVMLSELNYMSWHDLFIGSFFKVATLITYLAMFLHAWVGIWIICGDYVKCAWISATIMLSFILVYVGCFFWLFAILFFY
MLIAVVVLSPLLGAIIAGFFGKSVKNEGVSFFTISLCGLSFVLSGVLAY-NGQVYDVQWAPSFDVGFSVNRITVYMMLIVTFVSTLVHVYSIGYMRGEGGYARFFAYISGFTFAMLCLVMGNNFLLLFFGWEGVGLFSYLLIGFYFNREKANVASLRAFIVNRVGDLGFLLGIGAVILYTGSVDYSTVFAALPNIDNSFSPVTLMCVLLFIGAMGKSAQFPLHSWLEGSMEGPTPISALIHAATMVTAGVFMVARLSPMFVLSEAALSFVLIIGAITCLFMGLIAIVQTDIKRVIAYCTLSQLGYMMVAQGSGAFSIGMFHLMTHAMFKALLFLAAGSVIVAMHHEQDIRRMGGLRKYMPVTYICMLIGTWSLAALPPFSGFFSKDLIIEAAQSTTIFGHQAYYMVLACAFVTSFYMFRTFFIVFHGKERMH--IKESPVSILIPLVILAIPSAFIGEYFFS---SILSQDLFGDVTAHLAREDPLAFIKHSIDTLPFWLALSALVLAYVLYVWLPLSKTSSGTYHVLVRKYFIDFLYDVIFVRIFLCISAFLWVVDIFVIDKTHGTSNLIYQTGDSFRKVQRGYVYDYAFIMIIGVLSFMMLLI-MA--VISLTSSGVKDFFVQRVTAVIIAVYFAYILIEALCLYALNYDSWHGLFTDMFLRILTLMAYLSVFLHAWVGLWIICGDYIKCAWASATIMLSFILVYVFCFFWLFAILFFY
MLLALTIILPLIGYILLAFSRGRWSENLSATVGVGSVGLAALVTAYAGINGKQAFSLTWMSGIGVNLVLDGLSLTMLSVVTGVGFLIHMFASWYMRGEEGYSRFFAYTNLFIASMVVLVLSDNLLLMYLGWEGVGLCSYLLIGFYYTDPKNGAAAMKAFVVTRVGDVFLAFALFILYNELGTLNFREMVELAPQHFA---MLRWATLMLLGGAVGKSAQLPLQTWLADAMAGPTPVSALIHAATMVTAGVYLIARTHGLFLLTPDVLHLVGIVGAITLVLAGFAALVQTDIKRVLAYSTMSQIGYMFLALGVQAWDAAIFHLMTHAFFKALLFLSSGSVILACHHEQNIFKMGGLRKSIPLVYACFLVGGAALAALPVTAGFYSKDEILWGAAAN---GHNLMLAGLVGAFLTSIYTFRMIFIVFHGEEKIHAHAGKG-ITHHLPLIVLLVLSTFVGALITP---P------LAGVLPEN--H-FGHEGKMALEITSGVVAIVGILIAAWLWLGKRVAKSAPGFGTWWYHAWGFDWLYDKVFVKPFLGIAWLL---QRDPLNALNIPAILSRYAGRGLLLSENGYLRWYVASMSVGAVVVLVLLMVMVSNASALGRNGVHDFILVRATSIVMTLYIIYMIGFFAMNGDLTYEVWTGFFSSTFTKVFTLLTLISILVHTWIGMWQVLTDYVKHLALRLFLQLAIVVALVVYVIYGFVVVWGV
MLLWLTILLPLIGYVLLAFSRGRWSENLSATVGVGSVGLAALVTAIVGFNGKQAFTQTWMSGIGVNLVLDGLSLTMLSVVTGVGFLIHMFASWYMRGEEGYSRFFAYTNLFIASMVVLVLADNLLLMYLGWEGVGLCSYLLIGFYYTDPKNGAAAMKAFVVTRVGDVFLAFALFILYNELGTLNFREMVELAPQHFA---MLRWATLMLLGGAVGKSAQLPLQTWLADAMAGPTPVSALIHAATMVTAGVYLIARTHGLFLMTPDVLHLVGIVGAITLVLAGFAALVQTDIKRVLAYSTMSQIGYMFLALGVQAWDAAIFHLMTHAFFKALLFLSSGSVILACHHEQNIFKMGGLRKSIPLVYACFLVGGAALAALPITAGFYSKDEILWGAAAN---GHNLMLAGLAGAFLTSIYTFRMIFIVFHGEEKIHAHAGKG-ITHHLPLIVLLVLSTFVGALITP---P------LAGVLPES--N-FGHEGKMTVEIASGAIAIIGILIAAWLWLGKRVANSAPGFGTWWFHAWGFDWLYDKVFVKPFLGIAWLL---KRDPLNALNIPAILSRFAGRGLLFSESGYLRWYVASMSIGAVVVLALLMVMVSNASALGRNGVHDFILVRATAIVITLYIIYMIGFFAMNGELTYEIWRGFFASTFTKVFTLLTLISILVHTWIGMWQVLTDYVKSLALRLFLQLAIVVALAVYVIYGFVVVWGV
MFLWLTVAFPLLGYLLLAFSRGRWSENLSATIGIGAVGLAALVTAVAGVDARAPFTQTWMSGIGFNLVLDGLSLTMLSVVTGVGFLIHMYASWYMRGEEGYSRFFAYTNLFIASMVILVLADNLLLMYLGWEGVGLCSYLLIGFYYTDPKNGAAAMKAFVVTRVGDVFLAFGLFILYNELGTLNFREMAELAPQHFA---TLQWATLMLLGGAVGKSAQLPLQTWLADAMAGPTPVSALIHAATMVTAGVYLIARTHGLFLLTPEVLHLVAIVGAVTLVLAGFAALVQTDIKRVLAYSTMSQIGYMFLALGVQAWDAAIFHLMTHAFFKALLFLASGSVILACHHEQNIFKMGGLRKSIPLVYACFLVGGAALSALPLTAGFFSKDEILAGAMAN---GHILMIAGLVGAFMTSLYTFRMIFIVFHGKEQTHAHPVKG-ITHTLPLVVLLVLSTFVGALIVP---P------LHGVLPASA-E-LAHGQVLTLEITSGIVAIAGILIAAWLWLGKRVANSGPGFATWWFNAWGFDWLYDKVFVKPFLAVAWLL---KRDPLNGLTLPAYIARFAGRGLLLSENGYLRWYVASMSIGAVVVLALLMVMVSNASALGRNGVHDYLLVRASAIVLALYIVYLVGFFAISGELTWEIWTGFFSSAFTKVFTLLALFSVLIHAWIGMWQVLTDYIKPLAIRLVLQLAIVVALLVYVIYGFVVVWGV
MMLALTIILPLIGFVLLAFSRGRWSENLSATIGVGSVGLAALVTAFVGMNGKQAFSQTWMSGIGFNLVLDGLSLTMLSVVTGVGFLIHMFASWYMRGEEGYSRFFAYTNLFIASMVVLVLSDNLLLMYLGWEGVGLCSYLLIGFYYSDPKNGAAAMKAFVVTRVGDVFLAFALFILYNELGTLNFREMVELAPAHFA---MLMWATLMLLGGAVGKSAQLPLQTWLADAMAGPTPVSALIHAATMVTAGVYLIARTHGLFLMTPQILHLVGIIGAITLVMAGFAALVQTDIKRVLAYSTMSQIGYMFLALGVQAWDAAIFHLMTHAFFKALLFLASGSVILACHHEQNIFKMGGLRKSIPLVYACFLVGGAALSALPLTAGFFSKDEILAGAMAN---GHILMVAGLVGAFMTSLYTFRMIFIVFHGKEQIHAHAGKG-ITHHLPLIVLMILSTFIGALIVP---P------LQGVLPQTT-E-LAHGRVLTLEITSGVVAIAGILIAAWLWLGKRIANSAPGLGTWWYNAWGFDWLYDKVFVKPFLGIAWLL---KRDPLNALNIPAILSRFAGKGLVLSENGYLRWYVASMSIGAVVVLALLMVMVSNASALGRNGVHDFILVRATAIVLTLYIIYMVGFFATSGELTFEVWTSFFSSAFTKVFTLLALFSILIHAWIGMWQVLTDYVKPLAVRLLLQLVIVVALVVYVIYGFVVVWGV
MLLYLTILLPLIGFLLLAFSRGRWSENTSAIIGVGSIGLAALVTAYVGFDGVQVFNQNWMAGIPVTLTLDGLSLTMLSVVTGVGFFIHMFASWYMRGEEGYSRFFAYTNLFIASMVVLVLADNLLLMYLGWEGVGLCSYLLIGFYYTNPANGAAAMKAFIVTRVGDVFLAIGLFILYNELGTLNIRELMILAPQKLE---AITWATLMLLGGAVGKSAQLPLQTWLADAMAGPTPVSALIHAATMVTAGVYLIARTHGLFLMAPEVLHLVGIVGAVTLVLAGFAALVQTDIKRVLAYSTMSQIGYMFLALGVQAWDAAIFHLMTHAFFKALLFLSSGSVILACHHEQNIFKMGGLRKSLPLVYICFLVGGAALSALPITAGFYSKDEILWGALAS---GHVLMTAGLVGAFLTSLYTFRMIFIVFHGEAHTKAHAGKG-IAHSLPLMVLLVLSTFIGALITP---P------LAGVLPESH-G-GEAGK-MTLEIISGVVAIVGILLAAVLYLGKRVAQSAPGFSTWWFHAWGFDWLYNMIFVKPFKAIAYLL---QRDPLNSLNLFAVFARWGNRGLAVSENGQLRWYMASMGVGAVVVLALLLLMVTSASALGRNGIHDWLLLRAAAIVITLYVLYILGFIFTADSLTYEIWRGFFASNITKVFTVLTLVSILAHAWIGMWQVLTDYIKPLALRLILQLVIVVALVVYLVYGTLVVWGA
MLLYLTILLPLLGFLILAFSRGRLSEKHTAIIGVGSVGLAALVTLYVGAAG-AAYNQNWIAGIPVTLSLDGLSLTMLSVVTGVGFLIHLFASWYMRGEEGYSRFFAYTNLFIASMVVLVLADNLMLMYLGWEGVGLCSYLLIGFYYSNPANGAAAMKAFIVTRVGDVFLAIGLFILYHQLGTLNIRELMILAPQQLA---VITWATLMLLGGAVGKSAQLPLQTWLADAMAGPTPVSALIHAATMVTAGVYLIARTHGLFVMAPEVLHLVGIIGAVTLVLAGFAALVQTDIKRVLAYSTMSQIGYMFLALGVQAWDAAIFHLMTHAFFKALLFLSSGSVILACHHEQNIFKMGGLRHKLPLTYLCFLVGGGALAALPLTAGFYSKDEILWGALAS---GHVLMMAGLIGAFLTSLYTFRMIFIVFHGEAHTQAHEVKG-LSHHLPLIVLMILSTFIGALITP---P------LTGVLPAMP-Q-GEGGK-VMLEVVSAIVAIAGVLLAARLYLGQRIANSAPGLSTWWFHAWGFDWLYRQIFIKPFKAIAWLL---QRDPLDRMNLFALVARLGNRVLAVSENGQLRWYAASMGVGAVVILALLLLMVSNASALGRNGIQDWLLLRASAIVITLYVIYLLAFVVGAGPLNYTLWLDFFSSRITQVFTLLTLLCILIHAWIGMWQVLTDYVKPLALRLVLQLAIVVVLVVYLIYGTLVVWGI
MLLYLTILLPLLGFLLLAFSRGRWSENTSATIGISSVGLAALVTLWVAIAGDLVYSQNWMEGIPFTLVLDGLSLTMLSVVTGVGFLIHMYASWYMRGEEGYSRFFAYTNLFIASMVILVLADNMMLMYLGWEGVGLCSYLLIGFYYTNPANGAAAMKAFVVTRVGDVFLAIGMFILYDNLGTLNFRELAILAPQHLE---VITWATLMLLGGAVGKSAQLPLQTWLADAMAGPTPVSALIHAATMVTAGVYLVARSHGLFLMAPEILQLVGTIGAITLVLAGFAALVQTDIKRVLAYSTMSQIGYMFLALGVQAWDAAIFHLMTHAFFKALLFLASGSVILACHHEQNIFKMGGLRKSIPLVYACFLVGGAALSALPITAGFYSKDEILWGAMSH---GHILMLAGLAGAFMTSLYTFRMIFIVFHGEAKTKAHPVKG-ITHHLPLLVLLVLSTFVGALIVP---P------LAGVLPGSH-I-TDHTGKMTLEVVSGVIAVAGILLAMALYLGKRVAQSAPGFSVWWFNAWGFDVLYDWVFVKPFKNITHVL---RNDPLNSLNIPAVLSRWSNKGLSLSENGQVRWYVASMGLGAVLVLALLLLMVSNASALGRTGIHDWLLLRASAMIIVLYVLYMLGFIVTTPDITYEVWRGFFASSITKVFTVLTLFSILAHAWIGMWQVLTDYVKPLALRLMLQLAIIVALMAYLIYGTIVVWGV
MMLALTIILPLIGFVLLAFSRGRWSENVSAIVGVGSVGLAALVTAFIGVNGEQAYSQTWMSGIGFNLVLDGLSLTMLSVVTGVGFLIHMYASWYMRGEEGYSRFFAYTNLFIASMVVLVLADNLLLMYLGWEGVGLCSYLLIGFYYTDPKNGAAAMKAFVVTRVGDVFLAFALFILYNELGTLNFREMVELAPAHFA---MLMWATLMLLGGAVGKSAQLPLQTWLADAMAGPTPVSALIHAATMVTVGVYLIARTHGLFLMTPEVLHLVGIVGAVTLLLAGFAALVQTDIKRVLAYSTMSQIGYMFLALGVQAWDAAIFHLMTHAFFKALLFLASGSVILACHHEQNIFKMGGLRKSIPLVYLCFLVGGAALSALPLTAGFFSKDEILAGAMAN---GHILMVAGLAGAFMTSLYTFRMIFIVFHGKEQIHAHAVKG-VTHSLPLIVLLILSTFVGALIVP---P------LQGVLPQTT-E-LAHGSMLTLEITSGVVAVVGILLAAWLWLGKRIANSAPGLGTWWYNAWGFDWLYDKVFVKPFLGIAWLL---KRDPLNSMNIPAVLSRFAGKGLLLSENGYLRWYVASMSIGAVVVLALLMVMVSNASALGRNGVHDFILVRATAIVLTLYIIYMVGFFATSGELTYEVWIGFFASAFTKVFTLLALFSILIHAWIGMWQVLTDYVKPLALRLMLQLVIVVALVVYVIYGFVVVWGV
MMLALTIILPLIGFLLLAFSRGRWSENLSATVGVGSIGLAALVTAYVGIGDRAPFSQTWMSGIGFNLVLDGLSLTMLSVVTGVGFLIHMFASWYMRGEEGYSRFFAYTNLFIASMVILVLSDNLLMMYLGWEGVGLCSYLLIGFYYTDPKNGAAAMKAFVVTRVGDVFLAFALFILYNELGTLNFREMVELAPQHFA---TLQWATLMLLGGAVGKSAQLPLQTWLADAMAGPTPVSALIHAATMVTAGVYLIARTHGLFLMTPEILHLVGIIGAITLVLAGFAALVQTDIKRVLAYSTMSQIGYMFLALGVQAWDAAIFHLMTHAFFKALLFLASGSVILACHHEQNIFKMGGLRKSIPLVYLSFLVGGAALSALPLTAGFFSKDEILAGAMAN---GHLLMIAGLVGAFMTSLYTFRMIFIVFHGKEQIHAHAGKG-ITHHLPLIVLMLLSTFLGALIVP---P------LGNVLPHTT-E-MEHGRVLTLEITSGIVAIAGILIAAWLWLGKRIANSAPGFGTWWFHAWGFDWLYDKVFIKPFLGIAWLI---RRDPLNALNIPAILSRFAGKGLLFSENGYLRWYVASMSIGAVVVLGLLMVMVSNASALGRNGVHDFILVRATAIILTLYIIYMVGFFALTSDVTWEVWSGFFASAFTKVFTLLALFSVLIHAWIGMWQVLTDYVKSLALRLTLQLAIVIALVTYVIYGFVVVWGM
MLLYLTILFPLIGFLLLAFSRGRWSENLSAAIGMGSVGLAALVTLYVGLHGQQPFTQTWMHGIKVNLTLDGLSLTMLSVVTGVGFLIHMFASWYMRGEEGYSRFFAYTNLFIASMVVLVLADNLMLMYLGWEGVGLCSYLLIGFYYTDPKNGAAAMKAFIITRVGDVFLAFALFILYNELGTLNFHEMVQLAPAHFA---MLQWATLMLLGGAVGKSAQLPLQTWLADAMAGPTPVSALIHAATMVTAGVYLIARSHGLFLLTPEVLHLVGIVGAITLVLAGFAALVQTDIKRVLAYSTMSQIGYMFLALGVQAWDAAIFHLMTHAFFKALLFLSSGSVILACHHEQNIFKMGGLRKSIPLVYTCFLVGGAALAALPLTAGFYSKDEILFGALAN---GHILMTAGLVGAFLTSIYTFRMIFIVFHGKEQIHAHAGKG-ITHHLPLIVLLVLSTFVGALITP---P------LAGVLPENH---FGEAGKTTLEIASGSVAIIGILIAAALWLGKRIAQSAPGFAAWWFAAWGFDWLYDLVFVKPYKAVARLL---ARDPLDALNIPALFTRIANKGLVLSENGQLRWYAASMSIGAVVVLALLLVMVSNASALGRNGIHDWLLLRGAAMIIALYVLYILAFVIMSAPLTYDVWHGFFASNFTKVFTLLTLFSILVHGWIGMWQVLTDYVKSVAGRLLLQLAVVIVLFVYAIYGTVVVWGV
MMLALTIIFPLIGFVLLAFSRGRWSENLSAAVGMGSIGLSALVTALVGVNGQQAFVQTWMAGIGFNLVLDGLSLTMLSVVTGVGFLIHMFASWYMRGEEGYSRFFAYTNLFIASMVILVLGDNLLLMYLGWEGVGLCSYLLIGFYYTDPKNGAAAMKAFVVTRVGDVFLAFALFILYNELGTLNFREMVELAPQHFA---MLMWATLMLLGGAVGKSAQLPLQTWLADAMAGPTPVSALIHAATMVTAGVYLIARTHGLFLMTPEVLHLVGIVGAVTLLMAGFAALVQTDIKRVLAYSTMSQIGYMFLALGVQAWDAAIFHLMTHAFFKALLFLSSGSVILACHHEQNIFKMGGLRKSIPLVYACFLVGGAALSALPLTAGFFSKDEILAGAVAN---GHVLMIAGLVGAFMTSLYTFRLIFIVFHGKEQIHAHAGKG-ITHHLPLIVLLILSTFVGAMIVP---P------LRGVLPETA-E-LAHSSVVMLEVASGAVAVIGILLAAWLWLGKRIANSAAGFGTWWFNAWGFDWLYDRIFVKPYLGVAWLL---KSDPLNALNIPAILSRFAGKGLLFSENGYLRWYVASMSIGAVVVLGLLMVMVSNASALGRNGVHDFILVRATAIVLTLYIIYMVGFFALHSEVTWGVWTGFFSSAFTKVFTLLALFSILIHAWIGMWQVLTDYVKHVATRLLLQLVIVVALLAYVIYGFVVVWGV
MLLWLTIVLPLIGYVLLAFSRGRWSENLSATIGMGSVGLAALVTAYAGISGREPFVQTWMSGIGFNLVLDGLSLTMLSVVTGVGFLIHMFASWYMRGEEGYSRFFAYTNLFIASMVILVLADNLLLMYLGWEGVGLCSYLLIGFYYTDPKNGAAAMKAFVVTRVGDVFLAFALFILYNELGTLNFREMVELAPQHFA---MIQWATLMLLGGAVGKSAQLPLQTWLADAMAGPTPVSALIHAATMVTAGVYLIARTHGLFLMTPEVLHLVGIVGAVTLVLAGFAALVQTDIKRVLAYSTMSQIGYMFLALGVQAWDAAIFHLMTHAFFKALLFLSSGSVILACHHEQNIFKMGGLRKSIPLVYVCFLVGGAALAALPMTAGFFSKDEILAGAMAN---GHILMIAGLVGAFMTSLYTFRMIFIVFHGKEQIHAHAGKG-ITHHLPLIVLLVLSTFIGALIVP---P------LQGVLPDTT-E-LEHGSMLTLEITSGVVAIAGILIAAWLWLGKRIANSAPGLGTWWYNAWGFDWLYDMIFVKPFLGIAWLI---KRDPLNALNTPALLSRFAGKGLLFSENGYLRWYVASMSIGAVVVLGLLMVMVSNASALGRNGVHDFILVRATAIVLTLYIVYMVGFFVITSDITWAVWTGFFSSAFTKVFTLLALFSVLIHAWIGMWQVLTDYVKPLAVRMLLQLAIVVALLVYVIYGFVVVWGV
MMLSLTILLPLIGFVLLAFSRGRWSENLSATVGMGSVGLAALVTAFVGMNGRQAISVTWMSGIGFNLVLDGLSLTMLSVVTGVGFLIHMFASWYMRGEEGYSRFFAYTNLFIASMVVLVLADNLLLMYLGWEGVGLCSYLLIGFYYTDPKNGAAAMKAFVVTRVGDVFLAFALFILYNELGTLNFREMVELAPQHFE---MLTWATLMLLGGAVGKSAQLPLQTWLADAMAGPTPVSALIHAATMVTAGVYLIARTHGLFLMTPEILHLVGIVGAVTLVLAGFAALVQTDIKRVLAYSTMSQIGYMFLALGVQAWDAAIFHLMTHAFFKALLFLSSGSVILACHHEQNIFKMGGLRKSIPLVYVCFLVGGAALSALPLTAGFFSKDEILAGAMAN---GHLLMVAGLVGAFMTSLYTFRMIFIVFHGKEQIHAHAGKG-ITHHLPLIILLVLSTFVGAMIVP---P------LQGVLPQTT-E-LEHGRVMTLEIVSGIVAIAGILIAAWLWLGKRIANSAPGLGTWWYNAWGFDWLYDKVFVKPFLGVAWLL---KSDPLNSMNIPAILSRFAGKGLLLSENGYLRWYVASMSIGAVVVLALLMVMVSNASALGRNGVHDFILVRATAIVLTLYIIYMVGFFATTGEISWEVWTGFFSSAFTKVFTLLALVSILIHAWIGMWQVLTDYVKPLAVRLVLQLLIVVALVAYVLYGFVVVWGV
MLLWLTILLPFIGFLLLAFSRGRWSENLSATVGVGSIGLAALVTAIVGVNGREAFTQTWMSGIGFNLILDGLSLTMLSVVTGVGFLIHMYASWYMRGEEGYSRFFAYTNLFIASMVVLVLGDNLLLMYLGWEGVGLCSYLLIGFYYTDPKNGAAAMKAFVVTRVGDVFLAFALFILYNELGTLNFREMVELAPQHFA---MLMWATLMLLGGAVGKSAQLPLQTWLADAMAGPTPVSALIHAATMVTAGVYLIARTHGLFLLTPEVLHLVGIVGAVTLVMAGFAALVQTDIKRVLAYSTMSQIGYMFLALGVQAWDAAIFHLMTHAFFKALLFLSSGSVILACHHEQNIFKMGGLRKSIPLVYICFLVGGAALSALPLTAGFFSKDEILAGAMAN---GHVLMVAGLVGAFMTSLYTFRMIFIVFHGKEQIHAHALKG-ITHHLPLIVLLVLSTFVGAMIVP---P------LAGVLPATT-E-LAHGSVLTLEITSGVVAIAGILIAAWLWLGKRIANSAPGFGTWWFHAWGFDWLYDKVFVKPFLGIAWLI---KSDPLNSLNIPAVLSRFAGRGLLVSENGYLRWYVASMSIGAVVVLGLLLVMVSNASALGRNGVHDYILVRASAIVITLYIIYMIGFFAVTGDLTYEVWSGFFGSAFTKVFTLLTLFSILIHAWIGMWQVLTDYVKPVAIRLGLQFVIVVALLVYVIYGFVVVWGV
MMLALTIILPLIGFILLAFSRGRWSENLSVTVGVGSIGLAALVTAYVGVNGKQAFSVTWMSGIGFNLVLDGLSLTMLSVVTGVGFLIHMFASWYMRGEEGYSRFFAYTNLFIASMVVLVLADNLLLMYLGWEGVGLCSYLLIGFYYTDPKNGAAAMKAFVVTRVGDVFLAFALFILYNELGTLNFREMVELAPAHFA---MLMWATLMLLGGAVGKSAQLPLQTWLADAMAGPTPVSALIHAATMVTAGVYLIARTHGLFLMTPEILHLVGIVGAVTLVLAGFAALVQTDIKRVLAYSTMSQIGYMFLALGVQAWDAAIFHLMTHAFFKALLFLASGSVILACHHEQNIFKMGGLRKSIPLVYVCFLVGGAALSALPLTAGFFSKDEILAGAMAN---GHMLMVAGLVGAFMTSLYTFRMIFIVFHGKEQIHAHAGKG-ITHHLPLIVLLILSTFVGAMIVP---P------LAGVLPATT-E-MDHGQVMTLEITSGVIAIAGILIAAWLWLGKRIANSAPGLGTWWYNAWGFDWLYDKVFVKPFLGIAWLL---KRDPLNSMNTPAILSRFAGKGLLLSENGYLRWYVASMSIGAVVVLALLMVMVSNASALGRNGVHDFILVRATAIVLTLYIIYMIGFFATSGTLTWEVWTGFFSSAFTKVFTLLALFSILIHAWIGMWQVLTDYVKPLAVRLVLQLAIVVALVVYVIYGFVVVWGV
MLLYLTVLLPLIGFLLLAFSRGRWSENLSATVGMGSVGLAALVTLYAGIHGRVAYQQTWMQGIQVNLTLDGLSLTMLSVVTGVGFLIHMFASWYMRGEEGYSRFFAYTNLFIASMVVLVLADNLMLMYLGWEGVGLCSYLLIGFYYTNPDNGKAAMKAFIITRIGDVFLAFGLFILYNQLGTLNFREMAELAPTQFA---LLDWATLMLLGGAVGKSAQLPLQTWLADAMAGPTPVSALIHAATMVTAGVYLIARTHGLFLLTPDILHLVGIVGAITLVLAGFAALVQTDIKRVLAYSTMSQIGYMFLALGVQAWDAAIFHLMTHAFFKALLFLSSGSVILACHHEQNIFKMGGLRKSIPLVYVCFLVGGAALSALPVTAGFYSKDEILYGAMTS---GHQLMLAGLVGAFLTSIYTFRMIFIVFHGEEKIKAHAGKG-ITHHLPLLILLVLSTFIGALITP---P------LAGVLPQSL-G-GEAGK-VGLEITSGVVAIAGIVIAALLWLGKRVAASAPGLSRWWFAAWGFDWLYDLLFVKTYRAIAWLL---KSDPFNTLNLLAVVSRAASKGLTVSENGYLRWYVASMGIGAVVVLALMLVMVTNASALGRNGIHDWLLLRGAAIVIALYVVYILGFFIFTSHITFDVWHGFFSATFTRVFTLLTLFSILIHGWIGMWQVLTDYVKNVALRLVVQGLVVLALLTYAIYGTIIVWGV
MLLYLTILFPLIGFLLLAFSRGRWSENTSATLGVGSIGLAAVTTIYVGIAGVEVFNQNWMQGIPVTLTLDGLSMTMLSVVTGVGFFIHMFASWYMRGEEGYSRFFAYTNLFIASMVILVLADNLLLMYLGWEGVGLCSYLLIGFYYTHPANGAAAMKAFIVTRVGDVFLAFALFILYRELGTLNFRELMILAPQKLA---AITWATLMLLGGAVGKSAQLPLQTWLADAMAGPTPVSALIHAATMVTAGVYLIARTHGLFLMAPEILHLVGIIGAVTLVLAGFAALVQTDIKRVLAYSTMSQIGYMFLALGVQAWDAAIFHLMTHAFFKALLFLSSGSVILACHHEQNIFKMGGLRKSIPLVYICFLVGGAALSALPITAGFFSKDEILAGALAN---GHLLMVAGLVGAFMTSLYTFRMIFIVFHGEEKIKAHAGKG-ITHHLPLLVLLVLSTFIGAMIVP---P------LKGVLPDTT-E-LAHGSVLTLEITSGVIAIAGILLAAALYLGKRIAKSAPGFTTWWFHAWGFDWLYDMIFVKPYLLVAKLL---QRDPLNSMNLPALFARLGNRGLTLSENGQVRWYVASMGLGAVVVLALLLVMVSNVSALGRNGVHDWLLLRASAIILTLYILYILGFVVLAQELTFDVWHGFFSSSITKVFTLLALLSILIHAWIGMWQVLTDYVKPLAVRLMLQLAIVVVLVVYLLYGTIVVWGA
MLLWLTFFLPLLGYVLLAFSRGRWSENLSATVGVGSVGLAALVTAWAGMHGKQAFTLTWMSGVAFNLVLDGLSLTMLSVVTGVGFLIHMFASWYMRGEEGYSRFFAYTNLFIASMVILVLADNLMLMYLGWEGVGLCSYLLIGFYYTDPKNGAAAMKAFIVTRVGDVFLAFALFILYNELGTLNFREMVELAPQHFA---MLQWATLMLLGGAVGKSAQLPLQTWLADAMAGPTPVSALIHAATMVTAGVYLIARTHGLFLMTPEVLHLVGIVGAVTLVLAGFAALVQTDIKRVLAYSTMSQIGYMFLALGVQAWDAAIFHLMTHAFFKALLFLSSGSVILACHHEQNIFKMGGLRKSIPLVYVCFLVGGAALSALPVTAGFYSKDEILWGALAS---GHQLMLAGLVGAFLTSIYTFRMIFIVFHGEEKIHAHAGKG-ITHHLPLLVLLVLSTFVGALITP---P------LAGVLPES--D-LGHAGKTTLEMTSGAVAIIGILIAAWLWLGKRVAKSAPGFSTWWFHAWGFDWLYDAIFVKPFKAIGWLL---QRDPLNALNIPAILSRFAGRGLLLSESGHLRWYVASMSIGAVVVLALLMVMVSNASALGRNGVHDYILVRATAIIIALYIVYMVGFFATSGELTWQIWTGFFASAFTKVFTLLALFSVLVHAWIGMWQVLTDYVKPLAIRLVLQLAIVAALLVYVIYGFVVVWGV
MLLCLTILFPLIGFVLLAFSRGRWSENLAATVGMGSVGLAALTTIYVGMHDQAVFNQTWMHGIQVNLTLDGLSLTMLSVVTGVGFFIHMFASWYMRGEEGYSRFFAYTNLFIASMVVLVLADNLMLMYLGWEGVGLCSYLLIGFYYTDPKNGAAAMKAFIITRVGDVFLAFALFILYNELGTLNFREMVELAPAHFA---MLKWATLMLLGGAVGKSAQLPLQTWLADAMAGPTPVSALIHAATMVTAGVYLIARSHGLFLLTPEVLHLVGIIGAITLVLAGFAALVQTDIKRVLAYSTMSQIGYMFLALGVQAWDAAIFHLMTHAFFKALLFLSSGSVILACHHEQNIFRMGGLRKSIPLVYVCFLVGGAALSALPLTAGFFSKDEILAGALAN---GHILMVAGLAGAFMTSLYTFRMIFITFHGEEKIHAHAGKG-ITHHLPLIVLLCLSTFIGAMIVP---P------LKGVLPDTA-E-LAHGSVLTLEITSGVVAIVGILLAAALWLGKRIAKSAPGFSTWWFAAWGFDWLYDKVFVKPYLFVAWLL---KSDPLNALNIPALFSRLVNKGLVVSENGYLRWYVASVSLGAVVVLALLMVMVSNASALGRNGVHDWLLLRAAAMIMTLYVLYILGFIAMSDHLTWHIWRGFFSSSFTKVFTLLTLFSILVHGWIGTWQVLTDYIKPLALRLLLQFAVVVVLLVYAIYGTIVVWGA
MMLALTIILPLIGYVLLAFSRGRWSENLSATIGMGSVGLAALVTAYVGVNGKQAVSVTWMSGIGFNLVLDGLSFTMLSVVTGVGFLIHMFASWYMRGEEGYSRFFAYTNLFIASMVVLVLADNLLLMYLGWEGVGLCSYLLIGFYYTDPKNGAAAMKAFVVTRVGDVFLAFALFILYQELGTLNFREMVELAPQHFE---MLTWATLMLLGGAVGKSAQLPLQTWLADAMAGPTPVSALIHAATMVTAGVYLIARTHGLFLMTPEVLHLVGIVGAVTLLMAGFCALAQTDIKRVLAYSTMSQIGYMFLALGVQAWDAAIFHLMTHAFFKALLFLSSGSVILACHHEQNIFKMGGLRKSIPLVYVCFLVGGAALSALPLTAGFFSKDEILAGAWAN---GHILMVAGLVGAFMTSLYTFRMIFIAFHGKEQIHAHAGKG-ITHHLPLIVLMVLSTFIGAMIVL---P------LDGVLPAMP-E-LDHGRVLTLEITSGVVAIVGILLAAWLWLGKRVATSGPGLNTLFFNAFGFDWLYDKIFIKPYLGIAWLL---KSDPLNGLNIPALLSRVAGKGLLVSENGYLRWYVASMSIGAVVVLALLMVMVSNASALGRNGVHDYILVRATAIVLTLYIIYMVGFFATSGTLTWEVWTGFFSSAFTKVFTLLALFSILIHAWIGMWQVLTDYVKPLAIRLPLQLLIVVALLVYVIYGFVVVWGV
MLLYLTILLPLIGFLLLAFSRGQGSENTAAIVGVGSIGLAALVTVYVAMAGVPLFEQNWMTGIGVILTLDGLSLTMLSVVIGVGFFIHMFASWYMRGEEGYSRFFAYTNLFIASMVVLVLADNLLLMYLGWEGVGLCSYLLIGFYYKNRANGAAAMKAFIVTRVGDVFLAFALFILYNELGTLNIRELTLLAPQKLA---TLTWATLMLLGGAVGKSAQLPLQTWLADAMAGPTPVSALIHAATMVTAGVYLIARTHGLFLMAPEVLHLVGIVGAVTLLLAGFAALVQTDIKRVLAYSTMSQIGYMFLALGVQAWDAAIFHLMTHAFFKALLFLSAGSVILACHHEQNIFKMGGLRKSIPLVYVCFLVGGAALSALPLTAGFFSKDEILAGAMAS---GHLLMAVGLVGAFMTSLYTFRMIFIVFHGEEKIKAHAGIG-IAHHLPLLVLLVLSTFIGAMIVP---P------LQGVLPETT-E-LAQGSVLRLEITSGVVAIVGILLAAALWLGKRIANSTLGFSTWWFHAWGFDWLYGKVFVKPYLGIAKLL---QRDPLNSLNLPAIFSRWGNRGLTVSENGQVRWYIASMGVGAVVVLALLMLMVNNVSALGRNGVHDWLLLRASSIIIILYVLYLLGFFILAPDLTYEIWHGFFATSMTKVFTLLTLLSILVHAWIGLWQVLTDYVKPLAVRLVSQLAIVVVLLVYLLYGTIVVWGV
MLLLLTFIFPLLGFILLAGLRDQISEKMAAIIGVGSMALSALTALYVGITQGGYYHQTWMQGPSFGLQLDGLSLVMMGMITGVGFFIHLFAAWYMRGEEGFARFFSYFNLFVASMLLLVLGDNLLVMFLGWEGVGLCSYLLIGFYFKNPDNGFAAIKAFTVTRVGDVLLLIGLFILFQQFGTLDIYEITIRAPEVLT---AVTWAALMLLGGAVGKSAQLPLQTWLADAMAGPTPVSALIHAATMVTAGVYLIARMHPVFELAPDVLYLVGVIGAITLLMAGFAALVQTDIKRVLAYSTMSQLGYMFLALGAEAYQAAVFHMLTHAFFKALLFLSSGAVIIACHHEQNILKMGGLWKKIPFVYLCFLVGGGALAAFPFTVGFYSKDEILWQAWAS---GHPLFWAGVVGAFLTSIYTFRLIWLVFHGQEKTHAHKIEG-ITYWLPLGVLLVLSTCIGALLQH---PV----VLNNVLPEFVVNAAVAHDKHFVEYTAVGVALLGLVIGAVLFAFNYMANTSFGVAHIWRNAWGFDALYHLIFVKPYLMIARIF---GRDPVDRIGVFPVLVRAGNSVATNRQTGSLRGYAAAIVIGAVILLMILIVM-RSATGLTGSGSRDWIVQRLSAVILAVYTILILGWILLHPGFDYTAWYGFMMTLPMKIFSLLAILSLVGHAWVGMWTVFTDYITPSAYRLILQCTTIIAVIVFMVWGIQIFWAH
MLLYLTLVFPLAGFLLLAFSRGRWSENLAATVGVGSVGLAALTTLWVALDGAAVYAQHWMAGIPITLSLDGLSLTMLSVVTGVGFFIHLYASWYMCGEEGYSRFFAYTNLFIASMLVLVLADNLLLMYLGWEGVGLCSYLLIGFYYTESKNGAAAMKAFVVTRVGDVLLAFALFILYDQLGTLNFHNLMVLAPQKLA---AIIWATLMLLGGAVGKSAQLPLQTWLADAMAGPTPVSALIHAATMVTAGVYLIARTHGLFLMAPDVLHLVGIVGVVTLVLAGFAALVQTDIKRVLAYSTMSQIGYMFLALGVQAWDAAIFHLMTHAFFKALLFLSSGSVILACHHEQNIFKMGGLRKSIPLVYICFLVGGAALSALPLTAGFYSKDEILWGALAN---GHSLMMAGLVGAFLTSVYTFRMIFIVFHGEAKIKAHVCRG-ISHHLPLVVLLVLSTFIGAWITP---P------LAGVLPASV---FGHDGKLALEITSGAVAIIGICLAAVLWLGQRVAASAPGLTVWWFHAWGFDWLYDKIFVKPYLVIARLL---ARDPLNAVNLPALLARWAGRGLTVSENGQLRWYAASMGLGAVIVVALLVFMISNASALGRNGVHEWLLVRASAIVICLYIIYLLGFILLADTLTYDVWRGFFATPMTKVFTLLTLFSILVHTWIGMWQVLTDYIKPLALRLLLQLTIVIVLMVYLLYGTVVVWGA
MLLYLTILLPLIGFLLLAFSRGRWSENLAATVGVGSIGLAALVTVHVALTGAAFFEQNWMTGIGVTLVLDGLSLTMLSVVTGVGFLIHMFASWYMRGEEGYSRFFAYTNLFIASMVILVLADNLLLMYLGWEGVGLCSYLLIGFYYKNPANGAAAMKAFIVTRVGDVFLAFALFILYHELGTLNIRELMVLAPEKLA---AITWATLMLLGGAVGKSAQLPLQTWLADAMAGPTPVSALIHAATMVTAGVYLIARMHGLFLMAPEVLNLVGIVGAVTLLLAGFAALVQTDIKRVLAYSTMSQIGYMFLALGVQAWDAAIFHLMTHAFFKALLFLASGSVILACHHEQNIFKMGGLRKSIPLVYACFLVGGAALSALPMTAGFFSKDEILAGALAN---GHVLMVAGLVGALMTSLYTFRMIFIVFHGEEKIKAHAGKG-ITHHLPLLVLMVLSTFVGAMIVP---P------LKGVLPETT-A-MAHDSVLTLEIASGVVAIVGILLAAALWLGKRIANSAPGFSTWWFHAWGFDWLYDKVFVKPYLGVAKLL---QNDPLNSMNLPAIFSRWGNRGLTVSENGQIRWYIASMGIGAVVVLALLILMVSNVSALGRNGVHDWLLLRASAIVITLYVLYLLGFIITAPSMTYEVWRGFFAISTTKVFTLLTLLSILVHAWVGMWQVLTDYIKPLALRLVLQLAIVVTLLVYLLYGTIVVWGA
MLLYLTVLFPLIGFVLLAFSRGRWSENLSATVGIGSIGLAALTTLYVGMHGRAVFEQTWMSPIPVRFTLDGLSMTMLSVVTGVGFFIHMFASWYMRGEEGYSRFFAYTNLFIASMVVLVLADNLMLMYLGWEGVGLCSYLLIGFYYTNPDNGKAAMKAFIITRVGDVFLAFALFILYNELGTLNFREVVELAPQHFA---MLQWATLMLLGGAVGKSAQLPLQTWLADAMAGPTPVSALIHAATMVTAGVYLIARTHGLFLLTPEVLHLVGIVGAVTLVLAGFAALVQTDIKRVLAYSTMSQIGYMFLALGVQAWDAAIFHLMTHAFFKALLFLSSGSVILACHHEQNIFKMGGLRKSIPLVYICFLVGGAALSALPITAGFYSKDEILFGAMAN---GHQLMIAGLVGAFLTSIYTFRMIFIVFHGEEKIKAHAGKG-ITHHLPLLVLLVLSTFVGAMITP---P------LAGVLPENH-F-SSEGK-EMLEMVSGSIAIIGILIAAALWLGKRVAASGPGLSTWWFAAWGFDWLYDLLFVKTFKAVGWLL---KSDPLNALNLFAVFSRLFNRGLVVGENGYVRWYLASMGIGAVVVLALLLVMVNNVSALGRNGVHDWLLLRAAAILIALYVVYILGFFVVSGPLTYDMWRGFFAMPFTKVFTLLTLLSILIHGWIGMWQVLTDYVKNLAVRLVVQLIIIIALASYAIYGTFVVWGA
MSLGWLPTFPLLGFLTLFLSGGGLPKKLVAVIGAGSIGLAFCAAVLVSLGDAQVIVHTWMAGAAFGLYLDGLSVVMILVITGVGFLIHLYSTGFMIDDPSYSRFFAIMNLFVAAMLVLVLADNLLLLYLGWEGVGLCSYLLIGFWYQDPANGYAARKAFVTTRVGDTSMAIGLFLIFSQLGSLDIQESMDLAQGEWT---YAVAAALLLLGGAVGKSAQLPLQTWLPDAMAGPTPISALIHAATMVTAGVYLIARTHALFELAPNVQLLVALIGLATLLIAGFTAMTQHDIKRILAYSTISQIGYMFLGLGVGAWSASVFHLMTHAFFKALLFLAAGTVILSLHHEHDIFKMGGKWRQLPLAFASFLIGSLALAAFPFTSGYFSKDEILLAALELEHYGFWLWLGGVIGAFFTGIYSFRLVFVVFFGESVD-AREVTG-FSMAAPLLVLMVLALA-GGLIHV---P------TDSVFSAAGEH-GEHTVSALMHAIMIAVPLIGIGISYLFYGSRTLMASDLALHRFWFTGWGFDGLYRRLFITPYLWLAAIN---RHDFIDGAGLLVALSEAGNTLLVRSQSGSLRWYILSVVFGTVLLLTLGGVMVTSATNFSRTGLSDWLVQRVSAVVLLAYSLFVFGVFILNPELSFEQWSGIFSNNAVRIFSLMSVLALCGHAWIGMWTVATDYLTTTFVRLAFQLGCAILITVYLLWGIQIFWGS
MLLFLTILLPLIGFLLLAFSRGRWSENVSATIGTGSVGLAALTALWAGMNGGGVYQQTWMDAIPVTLVLDGLSLTMLGVVTGVGFLIHMYASWYMRGEEGYSRFFAYTNLFIASMVILVLADNMLLMYLGWEGVGLCSYLLIGFYYTNPANGAAAMKAFIVTRIGDVFLAIGMFILWDKLGTLSFRELAVLAPQHIA---LIFWATLMILGGAVGKSAQLPLQTWLADAMAGPTPVSALIHAATMVTAGVYLIARTHELFLLSPEVLHLVGVVGAVTLVMAGFAALVQTDIKRVLAYSTMSQIGYMFLALGVQAWDAAIFHLMTHAFFKALLFLASGSVILACHHEQNIFKMGGLRKKIPFVYLCFLVGGAALAALPLTAGFYSKDEILWGAVVQ---GQNLFIAGLVGAFMTSLYTFRMIFIVFHGKEHTQAHTVKG-FTHTFPLLVLMVLSTAAGAFIPQ---P------LHGVFPAETLT-GSADGKLTTEIISGVVAVAGIVLAAMLWLGRRVANSAPGFSAWWFRAWGFDDLYDAIFVKPFKAVGWLL---QSDPLNSLNLPALFARWSNKGLSLSENGQVRWYIASMGLGAVLVLALLFLMVKNATTLGRNGIQDWLILRASAIVITLYVLYLVGFVAFTSDITYDVWYSFFTASFTQVFTTLTLIAILAHAWVGLWQVLTDYVKCLSLRLLLQFIIIIVLAAYVIYGSIIVWGV
MLLYLTLLFPLLGFLLLAFSRGRWSENVSATVGVGSVGLSALLTCWIGIDGVVFFSQTWMSGITVNLALDGLSLTMLSVVTGVGFLIHLYASWYMRGEEGYSRFFAYTNLFIASMLVLVLADNLLLMYLGWEGVGLCSYLLIGFYYTNPSNGAAAMKAFIVTRVGDVFLAFALFILYRELGTLNFRELMVLAPQHLA---AITMATLMLLGGAVGKSAQLPLQTWLADAMAGPTPVSALIHAATMVTAGVYLIVRTHGLFLMAPEVLHLVGIIGAVTLVLAGFAALVQTDIKRVLAYSTMSQIGYMFLALGAAAWDAAIFHLMTHAFFKALLFLSSGSVILACHHEQNIFKMGGLRKTIPLVYVCFLVGGAALSALPLTSGFFSKDEILAGAWAN---GHIFAIAGLAGAFMTSLYTFRMIFIVFHGEEKTKAHALKG-ISHHLPLLILLVLSTFVGALIVP---P------LHGVLPQTT-E-LEHGHMLTLEIASGVVAVVGILLAAALWLGQRIANSAPGFSTWWFHAWGFDWLYDKIFVKPYLAIGALL---KHDPFDKLTIPALLVAWGNRGLAVGQNGQVRWYVASVGMGAVVVLGLLLLMVSNASALGRNGVHDWLLLRAAAIVIVLYVLYLVGFYVTAPELTYPLWRDFFALRLTKVLTLMALFSILVHAWIGLWQVLTDYVKPLAVRLTLQLAIVVVLMVYVIYGTIVVWGA
MILYLTFVLPLLGFLLLAFSGGRWSENVSAWIGTGAVGLSALVTLWVGIHGQETEVLTWMSGIPFTLVLDGLSLTMLGVITGVGFLIHMYASWYMRGEEGYSRFFAYTNLFIASMVVLVLADNMMLMYMGWEGVGLCSYLLIGFYYNNPANGAAAMKAFIVTRIGDVFLAIGMFILFDQLGTLSFREMAVLAPEQLT---IINWAMLMVLGGAVGKSAQLPLQTWLADAMAGPTPVSALIHAATMVTAGVYLVARSHALFLMAPDILELVGIVGAVTLVLAGFAALVQTDIKRILAYSTMSQIGYMFLALGAQAWDGAIFHLMTHAFFKALLFLSAGSVIIACHHEQNIFKMGGLRKKIPFVYACFLIGGGALAALPLTAGFFSKDEILWGAYAN---GHFLMLAGLIGAFFTSLYTFRLIFIVFHGETKTEAHQVKG-FTHTFPLAVLALLSTFIGALITQ---P------LGDVFPEST---VTHEGKYVLEILSGVVAIVGVAIAAWLYLKQRVANTKTGFSTWWFHAWGFDALYEVLFVKPYKGAAWLI---QNDPVNQFNLFGCLFKGANKGLSFSENGLARWYAASLGLGAVLVIALLLLMVSNSSTLGRTGIQDWLFLRATAIIIFLYVLYFVGFVATT-DITYEVWRGFFSSSLTKVFTLLTLLSILIHAWIGMWQVLTDYIKPIALRLTLQLIIVIALLVYLIYGTIVVWGV
MLLFLTCVFPLLGWFLLAFSRGRFSENLSALIGVGSVGLSALTAAWVIVPENGVFTQQWMSAPSFTLYLDGLSLTMLGVVTGVGFLIHLFASWYMRGEEGYSRFFAYTNLFIFSMLLLVLGDNLLVLYFGWEGVGLCSYLLIGFYFKHTANGNAALKAFIVTRIGDVFMAIGLFILFLHLGTLNIQELMALAPQKYV---WLWIATLMLLGGAVGKSAQLPLQTWLADAMAGPTPVSALIHAATMVTAGVYLIARTHGLFLLTPEILELVGIVGGVTLLLAGFAALVQTDIKRILAYSTMSQIGYMFLALGVGAWDAAIFHLMTHAFFKALLFLASGAVINACHHEQNIFKMGGLWKKLPLAYASFIVGGAALAALPLTAGFYSKDEILWEAFAS---GHQLLYAGLAGAFLTSIYTFRLIFIAFHGEQKTEAHAGHG-VAHWLPLVTLIVLSTFIGALISP---P------LAGVLPQSVGH-AGGEAKHSLEIASGAIAIIGIVLAALLFLGKRVAQSAPGLSAWWFAAWGFDWLYDKLFVRPYLLLCRLL---GHDPIDRSGLIPRLARGGNALLASSET-----------------------MVTNVTNFSRSGLYDWMAQRVSAVVLAAYVVFLLGYIVANPGMGYAEWHALFSNNAMRIFSLLTLVALSAHAWVGMWTISTDYLTPTGVRFLFQAACGIAMFTFFVWGVQIFWGN
MLLYLTILFPLLGFLLLAFSRGRWSENTSATVGVGSIGLAALVAAWVVVGGVTFFNQTWMTGISVTLMLDGLSVTMLSVVIGVGFFIHLFASWYMRGEEGYSRFFAYTNLFIASMVVLVLADNLLLMYLGWEGVGLCSYLLIGFYYTNPKNGAAAMKAFIVTRVGDVFLAFALFILYKELGTLNFRELMVLAPQKLA---EITWATLMLLGGAVGKSAQLPLQTWLADAMAGPTPVSALIHAATMVTAGVYLIARTNGLFLMAPDVLHLVGIVGAVTLVLAGFAALVQTDIKRVLAYSTMSQIGYMFLALGVQAWDAAIFHLMTHAFFKALLFLSSGSVILACHHEQNIFKMGGLRKTIPLVYVCFLVGGAALSALPLTAGFFSKDEILAGAWAN---GHILMVAGLAGAFMTSLYTFRMIFIVFHGEEKIKAHAGKG-ISHHLPLVVLMILSTFIGAMIVP---P------LHGVLPATT-E-LEHGQLMTLEITSGVVAIAGILLAALLWLGKRIAKSAPGFSTWWFHAWGFDWLYDHVFVKPYLAIAKLL---QRDPLNALTLPATVIRWGNSGLALSANGQLRWYVASMGFGAVLVLGLLLLMVSNASALGRNGVHDWLLIRASAIVIVLYVIYLIGFIATAGDITYEIWRGFFAMALTKVFTLLTLFSILVHAWIGMWQVLTDYIKPLALRLTLQLAIVIALLVYVIYGTIVVWGA
MLLFLTCLFPLIGWLLLAFSRGRLSENLSALIGVGSVGLSALTAANVIWPEGGVFTQQWMSDPSFTLYLDGLSVTMLGVVTGVGFLIHLFASWYMRGEEGYSRFFAYTNLFIASMLFLVLGDNLLFLYFGWEGVGLCSYLLIGFYYHERKNGNAALKAFIVTRIGDVFMAIGLFILFFNLGTLNIQELVGLAAQKYA---WLWIATLMLLGGAVGKSAQLPLQTWLADAMAGPTPVSALIHAATMVTAGVYLIARTHGLYLLTPEILDLVGIVGGLTLLLAGFAALVQTDIKRVLAYSTMSQIGYMFLALGVGAWDAAIFHLMTHAFFKALLFLASGSVILACHHEQNIFKMGGLRKKLPLAYASFLVGGAALAALPLTAGFYSKDEILWEAYAS---GRVLLFAGLAGAFLTSLYTFRLIFIAFHGEAKGEVHEGHG-IAHNLPLVVLIVLSTFIGAWIVP---P------LHGVLPESAGH-AGGGAKHVLEVISAVVALAGIAFAARLYLGDRIARSEPALIPLWYAAWGFDWLYDRLFVTPYLQLCRLL---GRDPIDRGSVIPRLARDGHGVLSRSETGQLRWYAGSIVGGAVLLLGIVLLMVTNVTNFSRSGLYDWMAQRVSAVILAAYTLFLLGYLFFSSDLSYAEWHGLFSSTGMRIFSLLALVALSVHAWVGMWTISTDYLTPTVVRFLFQAACGIAMFAFFVWGVQILWGI
MLLYLTILLPLLGFLLLAFSRGRWSENVSAIVGIGSVGLAALVTLNAGIEGGYVYSQHWISGIPFTLALDGLSLTMLSIVTGVGFLIHMYASWYMRGEEGYSRFFAYTNLFIASMVVLVLADNMMLMYMGWEGVGLCSYLLIGFYYTNPDNGKAAMKAFFVTRVGDVFLAIGMFILFNELGTLNFREMAILAPQKLA---MINWATLMILGGAVGKSAQLPLQTWLADAMAGPTPVSALIHAATMVTAGVYLIARTHGLFLMAPEILHLVGIIGAVTLLFAGFCALVQTDIKRVLAYSTMSQIGYMFLALGVQAWDAAIFHLMTHAFFKALLFLSAGSVIIACHHEQNIFKMGGLRKQIPFIYVCMIVGGSALAALPLTSGFYSKDDILWGAAID---GQQLKWAGLVGAFMTAMYTFRMIFIAFHGEAKIKTQPING-ITQKLPLTVLAVLATFVGALIHQ---P------LEGVFPVNS-H-AHEAGKTVLETISGGLAIAGLLVVAFLYLGNRIAKSLLGFSGLWFHGWGFDWLYDVIFVKPFKGAAWLL---ESDPVNSLNLPAHLSRWANKGLAVSENGQIRWYIASMGLGAVLILALLLLMVSNASTFGRSGIHDWLLIRASAIIIALYVIYLVGFVAIN-DITYEVWRGFFASSVTKVFTVLTLLSILVHAWIGLWQVLTDYIKPVALRLVLQFLLVVVLLAYLIYGTIVVWGV
MLLYLTVLFPLIGFLLLAFSRGRGSENLSAALGMGSVGLAALTTVFVGVHGQQPFTQTWMHGIKVNLVLDGLSLTMLSVVTGVGFFIHMFASWYMRGEKGYSRFFAYTNLFIASMVVLVLADNLMLMYLGWEGVGLCSYLLIGFYYSNPENGKAAMKAFIITRVGDVFLAFALFILYNELGTLNFRELMELAPAHFA---MLQCATLMLLGGAVGKSAQLPLQTWLADAMAGPTPVSALIHAATMVTAGVYLIARTHGLFLLTPEVLHLVGIVGAITLVLAGFAALVQTDIKRVMAYSTMSQIGYMFLALGVQAWDAAIFHLMTHAFFKALLFLSSGSVILACHHEQNIFKMGGLRKSIPLVYVCFLVGGAALAALPLTAGFYSKDEILFGALAN---GHILMVAGLAGAFLTSIYTFRMIFIVFHGEEKIHAHAGKG-ITHHLPLIVLLALSTFIGALITP---P------LAGVLPQNE---FGETGKVALEITSGAVAIIGILIAAALWLGKRIANSAPGFGTWWFAAWGFDWLYDKVFVKPYLGIAWLL---QRDPLNSLNLPALLSRIGNKGLVVSENGYLRWYIASMSVGAVVVLALMLVMVSNASALGRNGIHDWLLLRAAAILITLYILYILGFVVMTGTLTYDVWRGFFASSFTKVFTLLTLFSILVHGWIGMWQVLTDYVKPLATRLLLQLVIVVALLSYAIYGTVVVWGV
MILAWLPFYPLISFALLIVFQRLLSWQLASVFSVTTVFLSAISSGYLMWNDVSSLSVQWFTTVNIAFYLDRLSAVMVCVVSGVGFLIHCFAAAYMKEDPHFHRFMAYMNLFLVAMLLLVLADNLVLLYLGWEGVGLCSFLLIGFWYEVPENAAAARKAFIMTRIGDTALVIGLLLLFTSLNSLEINTLNTLAQGEWP---RTFWITLLLLGGAVGKSAQLPLQTWLPDAMAGPTPVSALIHAATMVTAGVYLIARMHNVFIQSPEVMTLIAWIGALTLLLAGITALVQSDIKRILAYSTMSQIGYMMLALGAGAWSAGVFHLMTHAFFKALLFLTAGAVIYALHHQQNIFKMGGLLKRLPVESAFFIVGLACLVALPGTSGFFSKEAIIGHLWQSPTAGPIFWWLAIIGALITSIYSCRLFFLAFMGSARE--VKNDG-VLIKGSLSLLVILSLL-GGWLNI---D------LTSVFQPLTTQ-MMKQEPSWLHSVAVATPFIGIAFSWWFFREYRSYQRIEIFKRWCYSGLGFDTLYTQLVVVPFTFIAKVN---RKDLIDQLMLCAWYAKLLRDVAASLQNGLLRWYAAAFACGLILWLGAWLVMVTNAATLGRSGVHDFILLRASAIVLALYSIFMMGFFIITPEVTFEIWHGLFSNLAMQIFTILAVVAVLFHAWIGIWQVLTDYVKNTMLRGLLQFLFTLTLFVYVAAVLLTVWGV
MLLYLTILFPLIGFLLLAFSRGRWSENVSATVGVGSIGLAALVTGGVVVGGVTFFSQSWMTGIGVTLALDGLSLTMLSVVTGVGFFIHLFASWYMRGEEGYSRFFAYTNLFIASMVVLVLADNLLLMYLGWEGVGLCSYLLIGFYYTNPNNGAAAMKAFIVTRVGDVLLAFALFILYRELGTLNFRDLMVLAPQHLA---AITWATLMLLGGAVGKSAQLPLQTWLADAMAGPTPVSALIHAATMVTAGVYLIARTHGLFLLAPDVLNLVANVGAVTLLLAGFAALVQTDIKRVLAYSTMSQIGYMFLALGVQAWDAAIFHLMTHAFFKALLFLSSGSVILACHHEQNIFKMGGLRKTIPLVYACFLVGGAALSALPMTAGFFSKDEILAGAWAN---GHILVIAGLVGAFMTSLYTFRMIFIVFHGEAKTKAHAGKG-ISHHLPLLVLLVLSTFVGAQIAL---P------LHGVLPATT-E-LEHGQVMTLEIASGVVAIAGILLAAALWLGKRIANSAPGFSTWWFHAWGFDWLYDKVFVKPYLAIATLL---QRDPLNALNIPAILTRWGNRTLIVSENGQVRWYVASMGVGAVVLLALLLLMVSNASALGRNGVHDWLLLRASAIVIVLYVLYIVGFVASAGNITYEVWRGFFAMHLTKVFTLLTLFAILVHAWIGMWQVLTDYIKPLAVRLTLQLAIVVALLVYVIYGTVVVWGA
MLLPLTFLLPLAGTLILAFSRGTLSYRLSALVGVGSVGLAALATVLLAL-DATPQSITWIAGPSIGLALDGLSLTMLSVITGVGFFIHLFAAWYMRGEEGITRFYTYMNLFVFSMILLVLGDNLLLLFLGWEGVGLCSYLLISYYYHDSANGWAGFKAFIITRIGDVFLAIGMFLLFSRLGTLDINEILTLAPKAWQ---TVELAAFLLLGGALGKSAQLPLHTWLADAMAGPTPVSALIHAATMVTAGVYLIARMHGIFELAPTALYVTGVIGALTLLMAGFAALAQTDIKRVLAYSTMSQIGYMFLALGVGAFDTAIFHLMTHAFFKALLFLSAGAVIVSCHHEQDMRNLGGLWRKLPLAYMGFVVGGAALAALPLSAGFYSKDEILWQALAA---NQQLLIAGLIGALLTSLYTLRLIIGTFHGSAKSHAEAGRG-LAHGLPLVVLAVLSTFLGAWITP---P------LSGVLPTGPGE-GVTAGHGALELIAAAVALSGMALAIWLFGLKRLADHGMGLWQLWHHAWGFDMLYDWTLVRPYRGLVALL---KSDVVEGVRLLAKLVRLVHLGLSRTQTGKLRGYAVTMVVGATLILLSLALMVTSITSFSRNGVSDWLLQRVSAVILAVYTVFMVAYLLFHPDLDYYTWSGLFEQTWMRIFSLLAFISLAAHAWVGLWTVTTDYLKSTYQRVGAQMLIILVIFVYLVWGIQLLWGA
MLLFLTILLPLLGYLLLAFSAGRWSENTSALIGVGSVGLSALLTAYIGYHQQNTYTQTWMAGVNLSLYLDGLSLTMLSVVTGVGFFIHLFASWYMRGEEGYSRFFAYTNLFIASMLFLVLGNDLLFVYLGWEGVGLCSYLLIGFYYQQSKNGAAAMKAFIVTRVGDVFLAIGLFILYQQLGTLNIQTILTLAPEKMA---PVTLAALMLLGGAVGKSAQLPLQTWLADAMAGPTPVSALIHAATMVTAGVYLIARTHVIFTLAPDVLYLVGFIGAMTLLLSGFAALVQTDIKRILAYSTMSQIGYMFLALGVSAWDAAIFHLMTHAFFKALLFLSAGAVIVACHHEQNIFRMGGLRKSLPLVYVCFLIGGGALAALPFTAGFYSKDEILWQALAS---GHPLLAAGLVGAVLTSIYTFRLIFVVFHGPVQTQAHAGHG-LAYSVPLVVLALLSTFIGALIVP---P------LHGVLPAGA-E-GELSAKHYLELISGLISIGGILIAAWLFLGERMAQTAGGLVQIWLHAWGFDWLYDKVFVQPYLWLTRLL---GGDPFNRTNIVASAVRQANRLVVFTETGQLRWYATSVGFGALFILALLVLMVTNATAFGRSGVQDWILLRATAIIMTLYILYLLGFIVSAPEMTYGIWKNFFTFGITQVFTILAAVCVLVHAWIGLWQVLTDYIKPVALRLVLQFVVVLVLMVYLISTVVIVWGA
MLLTLTFVFPLLGSLILALSFGRLSERASATIGVASIGLAALCTLWVGIHGQSAQTLHWITGPTMGLMLDGLSLTLLGVITGVGFFIHLFAAWYMRGEEGVTRFFCHMNLFVFSMILLVLGDNLLLLYFGWEGVGLCSYLLIGYYYRTPANGWAAFKAFVITRTGDVFLAIGMFLLYVELGSLNIQTLLARAPEIWS---MPQLAALMLLGGAIGKSAQLPLHTWLADAMAGPTPVSALIHAATMVTAGVYLIARMNGIFLMAPDVLLLVGVIGALTLLVAGFAALAQTDIKRVLAYSTMSQIGYMFLALGVGAFDAAIFHLMIHAFFKALLFLSAGSVIICTHHEQDMRRLGGLWRKLPLTYAGFIVGGAALAALPLTAGFYSKDAILVSALAS---GHGLMLAGLLGALLTSIYTVRLILGTFHGAPKSDAHAGKG-LVHGVPLVVLIVMSTAIGAQLTP---P------LDEVLPPGP-A-GEGLGTHVLEVVAMIVAVGGVLFAGWLFKRRRGMADPRGLWTFWHNAWGFDALYDWLFVRPYQGLVRVN---RDDWINSLNILPWLARASHHGLRMTQTGLMRHYAVSMVLGATLLLAFLLVMVTNITNLGRSGLSDWLIQRVSAVVLALYTLFVVAYLLFHPNLDYATWSGLFAQTWMRIFSLLAFISMAAHAWVGLWTVSTDYLKHTGVRFGFQAIVILAIFVFLVWGVQVLWGA
MTLFLCLLFPLLGWAILAFSRGRLSEKLSAVIGVGSVGLSALFAFWIIVPQNGVFIQNWVSAPGITLYLDGLSLTLLGVVTGVGFLIHLFASWYMRGENGYSRFFAYTNLFIFSMLLLILGDSLPLLYFGWEGVGLCSYLLIGFYYSERKNGNAAMKAFIVTRIGDVFMAIGLFILFAQLGTLNIQQLLILAPQRFA---WIELACLMLLGGAVGKSAQLPLQTWLADAMAGPTPVSALIHAATMVTAGVYLIARCHGLFSLAPETLELVGIVGAATLVMAGFAALVQTDIKRILAYSTMSQLGYMFLALGVGGWSAAIFHLMTHAFFKALLFLASGSVIIACHHEQNIFKMGGLWKKLPLAYASFIVGGCALAALPLTAGFYSKDEILWEAFAS---GHSLLYAGLLGAFMTSLYSFRLIFIAFHGQAKTDAHAPKG-LAHGLPLLTLLVLSTFIGALISP---P------LAQVLPQSPGQ-GLQAGKHALEITSGSIALAGIVLAALLFLLRPIAQSALGLSAWWFAAFGFDWLYDKLLVKPYLFISYGL---RADPVNSGGVIPKLARRLNQAASLSQNGKLRWYAAAMTAGAIALLAVLVLMVTNVTNFSRSGLYDWMAQRVSAVLLAAYFLFLLGFLVCHPNLGYAEWKALFSHTAMRIFSLLALGGLIVHAWVGMWTITTDYLTPTGVRFLVQAACGVLQFVLFVWGVQILWGF
MLLPWTFLLPLAGTLILSLSRGRLSPRASSVVGVTSVGLAALVAAWVGWSGETSIDMTWVTGPTIGLHLDGLSLTLMGIITGVGFLIHLFAAWYMQDEAGRLRFFAYMNLFVFSMLLLVLGDNVLLLYLGWEGVGLCSYLLIGYYFETAANGWAAFKAFIITRLGDVFLAIGLFLMFRELGTLDITEILARAPDVWA---QAQVASLLILGGALGKSAQLPLHTWLADAMAGPTPVSALIHAATMVTAGVYLIARLHGVFELAPAVLYLVGVIGALTLLLAGFAALAQTDIKRVLAYSTMSQIGYMFLALGVGAYDAAIFHLMTHAFFKALLFLSAGSVIVCTHHEQDMRRLGGLWRKLPLTYAGFVIGGAALSALPLSAGFFSKDEILWQELAS---GHGLMLAGLVGAFLTSLYTLRLIIGTFHGEPGSHAEPGRG-PVHGLPLVVLAVLSTFIGAWIHP---P------LEGVLPAGPGADAHGAGHTVLGVVAALVSLGGLVVAAWLFLRRQRVAGGWELWWFWNQAWGFDIAYDRLFVRPYRWLVRLL---RSDVIDRALLPAWLSWALHRGLSLTQSGKLRLYATTMAAGATLILLVLVLMVTNITNFGRSGLSDWLIQRVSAVVLALYAVFMVGYLLFHPDLDYATWNGLFAQTWMRIFSLLAFVSLAAHAWIGLWTVVTDYIKPTGIRFTVQIAIILAIFIFLVWGVQVLWGA
MLLTLTFLFPLLGCLILSLGGSRLTLRGAATVGVVALGLAAAATTWVGLRGSAARVVTWIDGPTMGLLVDGLSITMLGVITGVGFLIHLFAAWYMRGETGVRRFYAYMNLFVFSMVLLVLGDNLLLLYLGWEGVGLCSYLLIGYYYQTSANGWAAFKAFLVTRIGDVLMAIGLFILFVELGTLDIQTLLARAPQVWA---MVELATLMLLGGALGKSAQLPLHTWLADAMAGPTPVSALIHAATMVTAGVYLIARMHGLFLLAPDVLTLVGWIGALTLLLAGCAALAQTDIKRVLAYSTMSQIGYMFLALGVGAFDAAIFHLMTHAFFKALLFLSAGSVIVSCHHEQDMRRLGGLWRKLPLAYAGFVVGGAALAALPLTAGFYSKDEILWEALAS---GHILLLAGLVGALLTSLYTVRLIVGTFHGTPGSHADAGRG-LVHGVPLVVLIVLSTLVGAWIHP---P------LDEVLPASPGA-AQEVGRHALEIAAMLVAVGGVAVALWLFVWRRLVALPEGVWRLWHHAWGFDALYDVVLVKPFRGLVWLW---RGDWINRLNLVPWLARGLRWLLTRTQTGRLRHYAVSMTLGATVVLIFLALMVTNITNLGRSGLSDWLIQRISAVILAVYALFMVLYLLFHPGLDYATWSGLFSQTWMRVFSLLAFISIAAHAWVGLWTVSTDYLKQTGVRFAFQAVVMLAIFVFLVWGVQVLWGA
MLLFLTLFFPLLGFLLLAFFGRNWSENKAALIGVGAIGLSALTTLYVGVDRPFFFEQQWISDIPITLMLDGLSLTMLSVVIGVGFLIHLYASWYMRAKHGYARFFAYTNLFIASMVVLVLADNLLLMYLGWEGVGLCSYLLIGFYYTHPANGAAAMKAFVITRIGDVFLALGLFILYQQLGTLNIRELMILAPTHLA---AITWATLMLLGGAVGKSAQLPLQTWLADAMAGPTPVSALIHAATMVTAGVYLIARTHGLFLMAPEILHWAGIIGAITLLLAGFAALVQTDIKRILAYSTMSQIGYMFLALGVQAWDAAIFHLMTHAFFKALLFLSAGSVILACHYEQNIFNMGGLRKPLPFLYLCFLVGGSALAALPVTAGFYSKDEILWGAWLH---NNILMIAGLVGAFLTAVYTFRMILIVFHGAPPEYKAAPRE-ISHHVPLWVLLILSTFIGALIMP---P------LAGVLPENH---ALETGKTILAFCSGLIVITGILLASFLYSGDRCQKTSIGLSALWFNAWGFDRLYDRVFVKPYLWIARCL---QSDPLNTSNFLSLLCLWGNRLFSLSENGQIRWYLASMGAGAVLILTLLLMMVSNASALGRNGIQDWLLLRASAIIIALYVFYLFGFFAITPNVTYEIWQHFFAAAFTKIFTLLTLFSILIHAWIGLWQVFTDYVKSLPLRLLLQLLVLVVLMVYVFYGTMVVWSV
MLLYLTVLFPFIGWLILALSRNRFSENLVAVIGVSSVAISAVITAWVGYEPGGSYSQTWFNEPRIAFTLDGLSLTMLGVVTGVSALIHLFATWYMRGEEGYGRFFSYMNLFVAAMVVLVLADNLLLLYLGWEGVGLCSYLLISFYYKGRDNGAAGQKAFIVTRIGDVFLALGLFMLYRVAGTLDIAELARLTPQLFT---TITLITLLLLGGAVGKSAQLPLQTWLADAMAGPTPVSALIHAATMVTAGVYLIARMHPLYLMAPDVLELVGIVGAVTLLLAGFSALVQTDIKRVLAYSTMSQIGYMFLALGVGAWQPAIFHLMTHAFFKALLFLSSGAVILACHHEQNIFRMGGLRKQLPLVYGCFLIGGAALSALPLTVGIYSKDEILWETFAG---GQNLLVMGCIGAFMTSIYTFRMIFIVFHGPATFEAHRPKG-VAYALPLVVLVLLSTFLGAWIHQ---P------LDGVLPAVAEH-GKDGMKTTFEIFLMATAIIGVGLAAFLFLGERAAANPAGLRTLWFEAWGFDKLYDVVFTKPFNFVSRAL---AFDLIDRILGIATLGRVVGWAASTAENGKVRSYAASIAVGLVLTLLILAAMVTQVTSFSRNGLSDWLIQRVSSLIMLAYFLFI-GYQIAN-GIDYTSWRELHDSTAMKVFTLLAIGAYVSHAWIGLWTVFTDYLTENVVRPVLQIAVVLTLVVYAIWVIQVIWG-
MLLFLVTLFPLLGAVLLACFR-RMPVNLAATIGVGSMALAALTTAWLGLADQTPYVQNWVAGLGFDYRLDGLSLTMLGVITGVGFLIHLFASWYMREDLLYTRFFCYMNLFVFSMLVLVLGDNLMLMFLGWEGVGLCSYLLIGYYYRGEANAWAAFKAFIITRVGDVFLAIGMFLIWVQFGTLDIQTILAEAPSVLA---LTEVTALMLLGGAVGKSAQLPLQTWLADAMAGPTPVSALIHAATMVTAGVYLIARTHVLFELAPFTLELVGVIGMVTLLVAGFSALAQTDIKRVLAYSTMSQIGYMFLALGVQAYDAAIFHLMIHAFFKALLFLASGSVIIACHHEQNIFKMGGLAKQIPLAYASFLVGGAALAALPITAGFYSKDEILWLSFAS---GHTLWLGALFGAFMTSVYTFRMIFVVFHGKANLHAHAPQG-IAHHLPLVVLMVLSTFVGTLITP---P------LAGVLPELEID-AGHATQIAVEVLAAVVAIVGVGIAAGLFLGRRLVESEQGVWRFLHGAFGFDTLYDRLFVKPYLLIARLH---RVDWINALNLFPGLAKLANYGLSASQNGQMRGYAATFVLGATIVVAALVLMVTNVTNLGRSGLSDWLVQRASAVILALYTVFIVGYLLLHPQLDYLTWSGLFERTSMRVFTLLALLSIAAHAWIGLWTVVTDYIKWTNLRLALQAFVILALFVFVVWSVQVLWGA
MLLAWIPFYPLVSFLILIALGKRLSWGLASTLSVGAIALSAISSALVISADSGIISVSWFSGVNFSFYLDSLSAVMISVVSGVGLLIHAYAAAYMKNDENFSRFMAYMNLFIVAMLILVLADNLVLLYLGWEGVGLCSFLLIGFWYQEKENVLAARKAFIVTRVGDTAMAIGLFLLFKSLGELNIVAVNASAHALWQ---LPYWIALLLLGGAVGKSAQLPLQTWLPDAMAGPTPVSALIHAATMVTAGVYLIARMQGVFLLSPEVMSYVAWIGALTLLLAGVAALAQKDIKRVLAYSTMSQIGYMMLALGAGAWSAGVFHLMTHAFFKALLFLTAGSVILALHHQQDLFKMGGLLKKLPVESGLFIVGLICLMALPGTSGFFSKEAIIATLWSSPTAGPVLWWGAILGALLTSIYSCRLFFLAFLGASREHHHDHPS-VLLRWPLFLLALLSLF-GGLISL---D------FTEVFSVASSA-DGVQEPAWLHSLAIATPFIGIAFAWFFFKSYRALEMKPGLNRFCGDGLGFDWLYHYLLVRPYCFLANIN---RRDVIDQLMFNGWYVRLWHDALSASQNGSLRWYAAGIGLAVVCLAGVITLMVNNAATVGRSGVHDFILLRASALILACYVLFMAGFFVITPQVTFEIWHGLFSSLAMKVFTLLAIIAVLVHAWIGTWQVLSDYIKGAFLRGALQFIFTVTLLVYFAAGFLTVWGV
MELTLSFVLPLIGTLVLALSGGRLGARLAVVVGVGSVGLAALATLWAIVTGGEPLNYTWMSGPTIGLAVDGLALVMMAVITGVGFFIHLFAAWYMAGEAGITRFYAWMNLFVFSMLILVLGDNLLLLFLGWEGVGLCSYLLIGYYYHDSANGRAAFKAFLVTRIGDVFLALGLFLVFRDLGTLDIQQVMARAAEVWA---TATLVALLVLGGALGKSAQVPLHTWLPDAMAGPTPVSALIHAATMVTAGVYLIARLNGLFLLAPDVLWLVGLVGAVSLLLAAFAALAQTDIKRVLAYSTMSQIGYMFLALGVGAFDAAIFHLVTHAFFKALLFLSAGAVITSCHHEQDMARLGGLRKRLPVVYAAFLVGGAALVALPLSAGFYSKDEILWQDMAA---DQPFLLAGLLGALVTCLYTVRLILGIFHGEYGSNATPGTNWLTHHLPLEVLAVLSTFLGAWLYP---H------LGYLFPPAPGE-STETGHTLLQVLAIGTVVVGLALAGWLFLARRQVSRGPGLWWLWNRAWGFDAVYDGLLVKPWQLMVRML---RRDLIYMTNLLALVAKLLNRGLVRAQTGRVRSYATAMVFGAAVILLALVMMMNSVTNIGRNGIQDWIIQRVSAYVLAFYTVFLLGFFI-TTDVDYQSWSALFNQVWFKIFTLLALLSIGAHAWVGLWTVSTDYIKSAMQRFLFQAAFMLVIFVYVVWGIQIIWGL
MLLWLIPALPLFSSIILILTQGKLSKNRVAFFGVGSVGLSALITISCAIPEGSVYSQQWIDVPAVTLYLDGLSLVMALVVTCIGFLIHLYASGYMYPDKDYSRFFACMNLFLASMLILVLADNLLLLYMGWEGVGLCSYLLIGFWYQDPANGQAARKAFIITRVGDTAMAIGLFLIFRELGTLNIQEAMNEASRQWP---YASLAALLLLAGAVGKSAQLPLQSWLPDAMAGPTPVSALIHAATMVTAGVYLIARTHELFLLAPDIQMLVAIVGTLTLLLAGFSALTQTDIKRILAYSTISQIGYMFLALGVGAWSAGIFHLVTHAFFKALLFLSAGSVILALHHKQDIHEMGGLYKRLPFIFCGFLIGSACLAALPFTSGFFSKEPILAQAWHQ----APLWLGGLVGAFLTALYSFRLIFIVFFGPVRTH-MPDRIKMRMSVSLLTLTALALF-GGLFSL---P------LERVLPESDPH-----APAGIETLNILLPLFGIYLAYHLFHRDPLKSRPGSIRLFWLDGWGFDGLYDRLLRFPFLRLAHSL---RNDFADALHSTEKVSSYFHGLLSETQTGQVRWYASIMVAGILVLMGIGVLMVTTITSFGRSGLYDWMIQRATAVILLAYTVFILAYLLFNPDLDYVQWKGLFEQTWVRVFSLLTLISTGAHAWIGLWGVSTDYIKPTGPRFLFQAVCGTAMFSFLVWGVQVLWGL
