# Supplementary material for: Inter-protein residue covariation information unravels physically interacting protein dimers
Source: BMC Bioinformatics. 2020 Dec 17;21:584. doi: 10.1186/s12859-020-03930-7 (PMC7745481; doi:10.1186/s12859-020-03930-7)
Supplement: Supplementary file 5 — Additional file 5. Final ER-MSAs at different ASA thresholds. Available on Mendeley data (http://dx.doi.org/10.17632/9bk2r55286.1). [file 12859_2020_3930_MOESM5_ESM.zip › Additional file 2/Final ER-MSAs/Negative ER-MSA dataset/ASA0.0/paired_MSA/4hea-L-2y69-A/MSA_IDs.txt]

sp|Q56227|NQO12	sp|P00396|COX1_
tr|A0A0Q6EKI3|A	tr|A0A1T4PP32|A
tr|A0A0Q9ILY7|A	tr|A0A124GBG5|A
tr|K2K469|K2K46	tr|K2JZM1|K2JZM
tr|A0A1J5LTS3|A	tr|A0A1J5L1R8|A
tr|A0A081MKW1|A	tr|A0A081MSM0|A
tr|A8I416|A8I41	tr|A8IDL5|A8IDL
tr|F2IY02|F2IY0	tr|F2IZ96|F2IZ9
tr|A0A1N7IKT2|A	tr|A0A1N7IN54|A
tr|A0A0F7PJN0|A	tr|A0A0F2PCA5|A
tr|A0A135HWU5|A	tr|A0A135I149|A
tr|K9H1A7|K9H1A	tr|K9H2I2|K9H2I
tr|I3TM17|I3TM1	tr|I3TKN0|I3TKN
tr|D6ZYP3|D6ZYP	tr|D7A1T4|D7A1T
tr|A0A143DFE2|A	tr|A0A143DE64|A
tr|A0A1Q4BW04|A	tr|A0A1M3AXY2|A
tr|A0A1W9HYQ4|A	tr|A0A1W9HT41|A
tr|A7HY38|A7HY3	tr|A7HQW0|A7HQW
tr|A0A081B940|A	tr|A0A081BAE6|A
tr|G8PJR8|G8PJR	tr|G8PRR5|G8PRR
tr|A0A0Q6MKM5|A	tr|A0A0Q6LYC0|A
tr|A0A0K2DFX9|A	tr|A0A0K2DJ06|A
tr|B6ISX0|B6ISX	tr|B6IRX6|B6IRX
tr|A7IP96|A7IP9	tr|A7IPC1|A7IPC
tr|J3HRE9|J3HRE	tr|J3HKM1|J3HKM
tr|Q2YNF2|Q2YNF	tr|Q2YMI8|Q2YMI
tr|Q11JJ5|Q11JJ	tr|Q11FG6|Q11FG
tr|B9JD55|B9JD5	tr|B9JMA2|B9JMA
tr|A0A1S1SIE2|A	tr|A0A1S1T6P8|A
tr|J9Z2Y0|J9Z2Y	tr|D0RRK6|D0RRK
tr|A0A1Y6BS32|A	tr|A0A1Y6B6H9|A
tr|A0A1Y5T0V4|A	tr|A0A1Y5SAD3|A
tr|A0A1U7JFS6|A	tr|A0A1U7JCK8|A
tr|A0A1W6ZY01|A	tr|A0A1W6ZMJ5|A
tr|A0A0M2R6J2|A	tr|A0A0M2R7B8|A
tr|E0MJK0|E0MJK	tr|E0MPC1|E0MPC
tr|A0A1V8RWL7|A	tr|A0A1V8RNF3|A
tr|E2CCJ4|E2CCJ	tr|E2CBD6|E2CBD
tr|A0A021X678|A	tr|A0A021X527|A
tr|A0A011VNK5|A	tr|A0A011ST33|A
tr|A0A1S8D1U4|A	tr|A0A1S8D716|A
tr|A0A1C7P5Q9|A	tr|A0A1C7NVA9|A
tr|A0A1E2S2E4|A	tr|A0A1E2RYV2|A
tr|A0A0U2WCQ1|A	tr|A0A0L0J3G6|A
tr|J7QSZ1|J7QSZ	tr|J7Q9G2|J7Q9G
tr|V4TG74|V4TG7	tr|V4RHZ0|V4RHZ
tr|A0A0A0DBN6|A	tr|A0A0A0DF83|A
tr|C3MA68|C3MA6	tr|C3MH24|C3MH2
tr|B8EIM8|B8EIM	tr|B8EPK2|B8EPK
tr|V4Y0N6|V4Y0N	tr|A0A1F4EY85|A
tr|A0A1X7PL19|A	tr|A0A1X7Q2Q1|A
tr|A0A1A6FK42|A	tr|A0A177PNK2|A
tr|S6A9V9|S6A9V	tr|S6AB16|S6AB1
tr|B2IHV5|B2IHV	tr|B2IGJ7|B2IGJ
tr|A0A1Y1SUR2|A	tr|A0A1Y1SQA1|A
tr|A0A1E4GAV4|A	tr|A0A1E4FDB1|A
tr|G9ZXF4|G9ZXF	tr|G9ZW86|G9ZW8
tr|A0A1Q3V0W8|A	tr|A0A1Q3V9Z4|A
tr|Q0BSL3|Q0BSL	tr|Q0BPU6|Q0BPU
tr|A0A160DTQ3|A	tr|A0A160DWQ7|A
tr|A0A1G0CVP6|A	tr|A0A1G0DYA1|A
tr|A0A1K1NHW1|A	tr|A0A1K1ND84|A
tr|F7QMC6|F7QMC	tr|F7QHV2|F7QHV
tr|A0A1E4JXI2|A	tr|A0A1M3GYT0|A
tr|Q20Z49|Q20Z4	tr|Q6NBJ6|Q6NBJ
tr|B6JH40|B6JH4	tr|B6JDB6|B6JDB
tr|A0A0G0FL70|A	tr|A0A0T6A1E1|A
tr|G5ZVT4|G5ZVT	tr|G5ZXR8|G5ZXR
tr|A0A1W9LBK8|A	tr|A0A1W9L5Z2|A
tr|W1S5Y0|W1S5Y	tr|A0A126RJF6|A
tr|A0A1G0NIB3|A	tr|A0A1G0N9E5|A
tr|D5BPB3|D5BPB	tr|D5BSW5|D5BSW
tr|A0A0K1J8J7|A	tr|H0Q0N2|H0Q0N
tr|A0A161SSZ8|A	tr|A0A163Z5V3|A
tr|A0A0N1BJ55|A	tr|A0A0N1LGN2|A
tr|A0A1V0PR06|A	tr|J6UFK9|J6UFK
tr|A0A1M7ZMR7|A	tr|A0A1M7Z553|A
tr|A0A1M7S004|A	tr|A0A1M7TPC7|A
tr|C0N726|C0N72	tr|C0N688|C0N68
tr|A0A0C5JM40|A	tr|A0A0C5IXT0|A
tr|A0A1E3H835|A	tr|A0A1E3H5P4|A
tr|A3UCU7|A3UCU	tr|A0A0P7VE69|A
tr|A0A127EYK4|A	tr|A0A127EVB8|A
tr|Q1QL96|Q1QL9	tr|Q1QG45|Q1QG4
tr|B1XWB2|B1XWB	tr|B1Y7T0|B1Y7T
tr|J3D9X0|J3D9X	tr|Q12FK9|Q12FK
tr|A0A126Z877|A	tr|A0A109CRF8|A
tr|Q5P1D9|Q5P1D	tr|Q5P2F1|Q5P2F
tr|A0A1E4JY71|A	tr|A0A1E4JVU7|A
tr|A0A0D6P815|A	tr|A0A0D6P4P5|A
tr|A0A1G1E5B5|A	tr|A0A1G1E2I1|A
tr|A0A0G3BKB7|A	tr|A0A0G3BLE9|A
tr|M2U8H0|M2U8H	tr|M2U920|M2U92
tr|A0A0Q7TVI5|A	tr|A0A0Q7TMM2|A
tr|A0A0P6W8V9|A	tr|A0A0N8GFG4|A
tr|A0A0S8BNP1|A	tr|A0A0S8BLV6|A
tr|A0A0J5GGA4|A	tr|A0A0J5GCM8|A
tr|V2J332|V2J33	tr|A0A1D9HB10|A
tr|A0A0G3XEG4|A	tr|A0A0G3XIX5|A
tr|A0A0A0DML0|A	tr|A0A0A0DN18|A
tr|A0A1G1ATS5|A	tr|A0A1G1AX75|A
tr|A0A1F4ND61|A	tr|A0A1F4IT35|A
tr|A0A147GZI9|A	tr|A0A147GNJ8|A
tr|A0A0Q7APQ1|A	tr|A0A0Q6W375|A
tr|A0A1F8VD52|A	tr|A0A0R0MC00|A
tr|A0A1Q4FNP6|A	tr|A0A1Q4F7Q9|A
tr|A0A0P7AI02|A	tr|A0A0N8H0T7|A
tr|Q0A786|Q0A78	tr|Q0ABY8|Q0ABY
tr|A0A1X0YAK2|A	tr|A0A1X0Y417|A
tr|A0A1E4PSH3|A	tr|A0A1E4IM40|A
tr|A0A0K8P087|A	tr|A0A0K8P125|A
tr|A0A0B2B9J1|A	tr|A0A0B2B9W3|A
tr|A0A132C0G9|A	tr|A0A132C057|A
tr|A0A1E4HJS8|A	tr|I4W3E1|I4W3E
tr|A0A1R1I4W9|A	tr|A0A1R1ICL3|A
tr|A0A0F3K7T5|A	tr|A0A0F3KLP3|A
tr|A0A1G2W2F2|A	tr|A0A1D2TX00|A
tr|A0A0P7W5E1|A	tr|A0A0P7WYE2|A
tr|A3VIB0|A3VIB	tr|A3VHI5|A3VHI
tr|W0SHC4|W0SHC	tr|W0SFK2|W0SFK
tr|A0A059KKZ3|A	tr|A0A059KLY1|A
tr|C1DCB4|C1DCB	tr|C1DA53|C1DA5
tr|D1CCC4|D1CCC	tr|D1CCH8|D1CCH
tr|A0A160MYW8|A	tr|A0A160N3I2|A
tr|A0A0P7ITL7|A	tr|A0A0N8IBM0|A
tr|A0A0W8EKZ6|A	tr|A0A0W8EFG1|A
tr|G2KSS5|G2KSS	tr|G2KQ59|G2KQ5
tr|A0A1G3HCR2|A	tr|A0A1G3HMU1|A
tr|A0A0Q7RZ29|A	tr|A0A0Q7SEF3|A
tr|A0A0J1D6F6|A	tr|A0A0J1D333|A
tr|A0A1M6FM14|A	tr|A0A1M6JHF9|A
tr|A0A0U3ET05|A	tr|A0A0U3EQN7|A
tr|A0A1E7GXA6|A	tr|A0A1F9PT47|A
tr|B6BWY0|B6BWY	tr|B6BV08|B6BV0
tr|A0A1G1AYF3|A	tr|A0A1G1AZ30|A
tr|A0A059IPQ0|A	tr|A0A059IIT7|A
tr|A0A142HKV9|A	tr|A0A142HL62|A
tr|A0A1E4ZHS0|A	tr|A0A1S9D3G0|A
tr|A0A0U3MWR0|A	tr|A0A0U3D4M5|A
tr|A0A1N7KV62|A	tr|A0A1N7QMJ7|A
tr|A8LIV5|A8LIV	tr|A8LRT8|A8LRT
tr|A0A0Q4Y7I3|A	tr|A0A0Q4YGX6|A
tr|C7RL71|C7RL7	tr|C7RP99|C7RP9
tr|A0A1X4NNU4|A	tr|A0A1X4NMW8|A
tr|A0A0Q4H3D4|A	tr|A0A0Q4GQL3|A
tr|A0A193LGL4|A	tr|A0A193LIW1|A
tr|A0A165FDA8|A	tr|A0A161SF44|A
tr|U3AK65|U3AK6	tr|U3AIX2|U3AIX
tr|G2IXB1|G2IXB	tr|G2J0T0|G2J0T
tr|A0A0P0URE1|A	tr|A0A0P0UPF7|A
tr|A1WLN3|A1WLN	tr|A1WHN8|A1WHN
tr|F4QYQ9|F4QYQ	tr|F4QWU3|F4QWU
tr|A0A1C2AWX7|A	tr|A0A0R2V780|A
tr|F1W009|F1W00	tr|F1VVN3|F1VVN
tr|A0A1Y5SQG9|A	tr|A0A1Y5SLP8|A
tr|A0A1M5YZY7|A	tr|A0A1M5WA37|A
tr|F4GMJ9|F4GMJ	tr|F4GW92|F4GW9
tr|A0A0P0M994|A	tr|A0A0P0MEJ4|A
tr|A0A1W1X014|A	tr|A0A1W1XZ73|A
tr|A0A1B1YRA0|A	tr|A0A1B1YR17|A
tr|D4X8X4|D4X8X	tr|D4X5V2|D4X5V
tr|Y0KIL5|Y0KIL	tr|Y0KEY1|Y0KEY
tr|A0A1D9BH65|A	tr|A0A1D9BAP4|A
tr|A0A060NNV7|A	tr|A0A1J4S1E3|A
tr|A0A058ZNP6|A	tr|A0A058ZR47|A
tr|H8L5U8|H8L5U	tr|H8KZM5|H8KZM
tr|S9QK32|S9QK3	tr|S9QGX2|S9QGX
tr|A0A1A6DUQ0|A	tr|A0A1A6DTP6|A
tr|A0A099CYR5|A	tr|A0A099CSN0|A
tr|F5R8C5|F5R8C	tr|F5RCT4|F5RCT
tr|F3KQ09|F3KQ0	tr|F3KTG0|F3KTG
tr|I0AK31|I0AK3	tr|I0AJE7|I0AJE
tr|H1XWE3|H1XWE	tr|H1XPM8|H1XPM
tr|S9QET6|S9QET	tr|S9QFC0|S9QFC
tr|A0A099TBK9|A	tr|A0A099TB11|A
tr|A6GS86|A6GS8	tr|A6GLS4|A6GLS
tr|A0A1G0LY74|A	tr|A0A1G0MJN7|A
tr|F4G4C4|F4G4C	tr|F4GGP9|F4GGP
tr|A0A127F8S9|A	tr|A0A127FDJ7|A
tr|A0A1K2HNV6|A	tr|A0A1K2HG35|A
tr|J2VGF1|J2VGF	tr|J2VT46|J2VT4
tr|A0A1L9NYG1|A	tr|A0A1L9NYM1|A
tr|A0A1G6WAV1|A	tr|A0A1G7B5C7|A
tr|A0A1Y5S1K0|A	tr|A0A1Y5S8Q0|A
tr|A0A0W7WEW2|A	tr|A0A0W7WN16|A
tr|A0A1F6C5C2|A	tr|A0A1F6CJB6|A
tr|A0A0H4KVG0|A	tr|A0A0H4L9P7|A
tr|A0A1H8G879|A	tr|A0A1H8B2R1|A
tr|A4BTQ3|A4BTQ	tr|A4BQS2|A4BQS
tr|A0A1V4CB92|A	tr|A0A0T2ZLV4|A
tr|A0A1M6L5W4|A	tr|A0A1M6G1A4|A
tr|K2GRG8|K2GRG	tr|K2HAS3|K2HAS
tr|A0A0F7JUU3|A	tr|A0A0F7JS56|A
tr|A4G633|A4G63	tr|A4G458|A4G45
tr|A0A1M4N0B2|A	tr|A0A1B7YZB7|A
tr|A0A0P9EPS6|A	tr|A0A0N8PNF7|A
tr|U1YDJ7|U1YDJ	tr|U7U6B8|U7U6B
tr|A0A1B3W9V1|A	tr|A0A0H1AN57|A
tr|A0A1F5UPI5|A	tr|A0A1F5V1I1|A
tr|A0A0E3V0A4|A	tr|A0A0E3ZN20|A
tr|A0A1Y5TEB1|A	tr|A0A1Y5SHB5|A
tr|C7D818|C7D81	tr|C7DCB0|C7DCB
tr|A0A0Q6BQG8|A	tr|A0A0Q6BMH4|A
tr|G0AJY9|G0AJY	tr|G0A8M6|G0A8M
tr|A0A1Y5SKW1|A	tr|A0A1Y5TM99|A
tr|A0A1X6ZE28|A	tr|A0A1X6YY44|A
tr|A0A1Y5TG78|A	tr|A0A1Y5SJ69|A
tr|A0A136LQH3|A	tr|A0A1F3NW10|A
tr|A0A1Y5S7B3|A	tr|A0A1Y5S6H3|A
tr|A0A0N1JT83|A	tr|A0A0N0XIW6|A
tr|A0A0P1I2Z2|A	tr|Q1GE93|Q1GE9
tr|A0A1U7DKX3|A	tr|A0A1U7DHB8|A
tr|G7UT07|G7UT0	tr|G7UW55|G7UW5
tr|D4H180|D4H18	tr|D4H6R8|D4H6R
tr|A9BNA3|A9BNA	tr|A9BSV8|A9BSV
tr|A0A0U1NIT9|A	tr|A0A0U1NJD5|A
tr|A0A0P1FFJ2|A	tr|A0A0P1F7A8|A
tr|A0A0K0XTH9|A	tr|A0A0K0XWA4|A
tr|A0A0B3S056|A	tr|A0A0B3SMK7|A
tr|A0A0B4C8V5|A	tr|A0A0B4D314|A
tr|A9E3J6|A9E3J	tr|A9E8P9|A9E8P
tr|Q0F8P4|Q0F8P	tr|A0A1Q4CQL1|A
tr|A0A0M9UBU4|A	tr|A0A0M9UCL0|A
tr|A0A1C3K7C8|A	tr|A0A1C3K4A6|A
tr|M9R696|M9R69	tr|M9RAJ9|M9RAJ
tr|A0A0F2NEI0|A	tr|A0A0F2NGS1|A
tr|U5T2B4|U5T2B	tr|U5T244|U5T24
tr|W8X2B9|W8X2B	tr|W8X0S6|W8X0S
tr|A0A1M6I786|A	tr|A0A1M6JAB1|A
tr|A0A127B6A0|A	tr|A0A0H4W6Q0|A
tr|A0A1R3WGB1|A	tr|A0A1R3X7G5|A
tr|A0A1M6HDL2|A	tr|A0A1M6HAN1|A
tr|V9VVE8|V9VVE	tr|V9VT91|V9VT9
tr|A0A0J5QDT0|A	tr|A0A0J5TAE3|A
tr|I1AZG5|I1AZG	tr|D0D6S5|D0D6S
tr|A0A0P4UHU5|A	tr|A0A0P4UTJ0|A
tr|A0A1B1AMZ2|A	tr|A0A1B1ALC3|A
tr|A0A098GCB6|A	tr|A0A098GAL3|A
tr|A0A0F6TS02|A	tr|A0A0F6TS73|A
tr|A0A1T4N9M9|A	tr|A0A1T4M195|A
tr|Q0APX9|Q0APX	tr|Q0AMG8|Q0AMG
tr|A0A1Q3SPI9|A	tr|A0A136L0J1|A
tr|A0A076JY64|A	tr|A0A076K1J7|A
tr|A0A1G1Q1M0|A	tr|A0A1G1PA31|A
tr|A0A1G0X0Y2|A	tr|A0A1G0X778|A
tr|A0A173MNK6|A	tr|A0A1N7LYL4|A
tr|E8X4N5|E8X4N	tr|E8X2I3|E8X2I
tr|A0A1J5UDA8|A	tr|A0A1J5UA14|A
tr|A0A1M3HRF3|A	tr|A0A1E4HE06|A
tr|A0A1Y2RAZ5|A	tr|A0A1Y2RG54|A
tr|W5Y854|W5Y85	tr|W5Y7X7|W5Y7X
tr|A0A1Q7RC73|A	tr|A0A1Q3MN03|A
tr|A0A0N0N011|A	tr|A0A1Q7CZX0|A
sp|P29388|NU5M_	sp|P60620|COX1_
tr|F2NM10|F2NM1	tr|F2NMV6|F2NMV
tr|A9HN75|A9HN7	tr|A9HP37|A9HP3
tr|A0A1M4X2X2|A	tr|A0A1M5FCV6|A
tr|A0A0C1Y1P9|A	tr|A0A0C1Y7S7|A
sp|Q6YXQ6|NU5C_	tr|Q1XGD3|Q1XGD
tr|K9ZXT2|K9ZXT	tr|K9ZWM2|K9ZWM
tr|Q6R9H4|Q6R9H	tr|Q7HRM0|Q7HRM
tr|T1LNM4|T1LNM	tr|T1NQA5|T1NQA
tr|A0A1M4TZJ1|A	tr|A0A1M4Y9I9|A
tr|A0A136PFN4|A	tr|A0A136NM35|A
tr|A0A1I6ZL92|A	tr|A0A1I6YFG6|A
tr|A0A077FN52|A	tr|A0A077FKW7|A
tr|A0A0F2QJ68|A	tr|A0A0F2QKX3|A
tr|Q8DKX9|Q8DKX	tr|Q8DHE9|Q8DHE
tr|A0A191TN92|A	tr|A0A191TKE3|A
tr|A0A0D1UZ32|A	tr|A0A0D1XG70|A
tr|A0A1M3J5M9|A	tr|A0A1M3ISS3|A
tr|A0A143PV30|A	tr|A0A143PTZ3|A
tr|A1AVS3|A1AVS	tr|A1AV81|A1AV8
tr|A0A0U9HL27|A	tr|A0A0U9HL71|A
tr|A0A1J4ZRT0|A	tr|A0A1J4S939|A
tr|A0A1G3J4A7|A	tr|A0A1G3J5D2|A
tr|K9XRW9|K9XRW	tr|K9XQV2|K9XQV
tr|G8TBZ8|G8TBZ	tr|G8TF79|G8TF7
tr|A0A1F3X7A3|A	tr|A0A1F3TYY3|A
tr|C1F220|C1F22	tr|C1F1D0|C1F1D
tr|I3ZF57|I3ZF5	tr|I3ZLY4|I3ZLY
tr|Q01UN5|Q01UN	tr|Q01PD1|Q01PD
tr|Q11RU6|Q11RU	tr|Q11SZ5|Q11SZ
tr|A0A1U7J454|A	tr|A0A1U7J3D5|A
tr|C1KRG1|C1KRG	tr|C1KRF3|C1KRF
tr|K9YBX6|K9YBX	tr|K9YHR0|K9YHR
tr|K9T2K9|K9T2K	tr|K9T2K7|K9T2K
tr|A0A0Q9LWU5|A	tr|A0A0Q9SQ91|A
tr|K9R8R7|K9R8R	tr|K9RED9|K9RED
tr|A0A067BBI3|A	tr|A0A067BG30|A
tr|A0A1G0LA63|A	tr|A0A1G0LPI6|A
tr|Q1IS54|Q1IS5	tr|Q1IUK7|Q1IUK
tr|K9XA26|K9XA2	tr|K9XKQ7|K9XKQ
tr|F4Y2S3|F4Y2S	tr|F4XVA6|F4XVA
tr|B4VLB5|B4VLB	tr|B4VUQ8|B4VUQ
tr|A0A0P0SDY5|A	tr|A0A0M4Q436|A
tr|B7K5D7|B7K5D	tr|E0UL92|E0UL9
tr|K9SCB0|K9SCB	tr|K9S2D8|K9S2D
tr|L8M5A6|L8M5A	tr|L8LXR9|L8LXR
tr|A0A062TS30|A	tr|A0A0F2RE72|A
tr|D0MI29|D0MI2	tr|D0MDE3|D0MDE
tr|A0A0D8ZQ01|A	tr|A0A0D8ZS69|A
tr|A0A1G0AKW2|A	tr|A0A1G0AMC9|A
tr|B0JLM9|B0JLM	tr|B0JGB1|B0JGB
tr|K9U8R3|K9U8R	tr|K9TUZ9|K9TUZ
tr|A0A1F9R624|A	tr|A0A1F9TYW7|A
tr|A0A1V0DAI3|A	tr|A0A1V0DEQ1|A
tr|A0A0D6AAF8|A	tr|A0A0D6AA48|A
tr|A0A1B7VZU1|A	tr|A0A1B7VV58|A
tr|K9ZG78|K9ZG7	tr|K9Z940|K9Z94
tr|K9ULA2|K9ULA	tr|K9UL17|K9UL1
tr|A0A0V7ZFM4|A	tr|A0A0V7ZPB4|A
tr|K9X1G7|K9X1G	tr|K9WYW3|K9WYW
tr|A0A0M4JAG7|A	tr|A0A1S4EUC3|A
tr|D4TRX4|D4TRX	tr|D4TTK6|D4TTK
tr|Q8HIU1|Q8HIU	tr|Q8HIS9|Q8HIS
tr|A0A1E5QLW0|A	tr|A0A1E5QMF3|A
tr|K9VXX4|K9VXX	tr|K9W522|K9W52
tr|A0A075VW89|A	tr|A0A075VVT3|A
tr|A0A1Y5XXD9|A	tr|A0A1W2E5K4|A
tr|A0A1G9Z3K4|A	tr|A0A1G9UQI9|A
tr|I1TII4|I1TII	tr|I1TIB7|I1TIB
tr|A8PM95|A8PM9	tr|A8PL77|A8PL7
tr|A0A0T7BWE9|A	tr|K9UUD2|K9UUD
tr|G6FR52|G6FR5	tr|G6FYD0|G6FYD
tr|E6SAJ1|E6SAJ	tr|E6SCC0|E6SCC
tr|A0A1Z3HTF7|A	tr|A0A1Z3HU86|A
tr|A0A1C0V5L8|A	tr|A0A1J5GRF7|A
sp|Q55429|NU5C_	tr|P73907|P7390
tr|M1FIP8|M1FIP	sp|P07506|COX1_
tr|Q4C489|Q4C48	tr|Q4C8J2|Q4C8J
tr|A0A0R2U3V1|A	tr|A0A0R2U220|A
tr|A0A0F0EYV3|A	tr|A0A0F0EP01|A
tr|U3R2W1|U3R2W	tr|A0A1B4ZAZ3|A
tr|A0A1C0V5J2|A	tr|A0A1C0UZC7|A
tr|A0ZJY5|A0ZJY	tr|A0ZAB9|A0ZAB
tr|A0A1M7XZW7|A	tr|A0A1M7YCC6|A
tr|W5WLM4|W5WLM	tr|W5WBM3|W5WBM
tr|A0A1L9QKG2|A	tr|A0A1L9QU06|A
tr|H6RPI8|H6RPI	tr|H6RW83|H6RW8
tr|K9W7T0|K9W7T	tr|K9WH04|K9WH0
tr|A0YMR4|A0YMR	tr|A0YXH2|A0YXH
tr|A0A1M5Y0G3|A	tr|A0A1M5XL74|A
tr|A0A139X451|A	tr|A0A139WS83|A
tr|I7IU04|I7IU0	tr|I7ITT4|I7ITT
tr|A0A1M7RMK8|A	tr|A0A1M7QF00|A
tr|E9KZL1|E9KZL	tr|E9KZL2|E9KZL
tr|M1X3C4|M1X3C	tr|M1WUU4|M1WUU
tr|A0A0M1JR38|A	tr|A0A0M1JYK3|A
tr|U5QK76|U5QK7	tr|U5QK43|U5QK4
tr|Q2JFK9|Q2JFK	tr|Q2JA32|Q2JA3
tr|A0A0C2FF34|A	tr|A0A0C2JCL2|A
tr|A0A099D9D9|A	tr|A0A099DB28|A
tr|A0A1J0ABM9|A	tr|A0A1J0AA19|A
tr|Q118H5|Q118H	tr|Q119R5|Q119R
tr|A0A0K2SPA5|A	tr|A0A0K2SFZ8|A
tr|D3EPG1|D3EPG	tr|D3EQZ7|D3EQZ
tr|D8FXZ8|D8FXZ	tr|D8FZL2|D8FZL
tr|H2CA49|H2CA4	tr|H2CKQ9|H2CKQ
tr|A0A1E7NAE1|A	tr|A0A1E7N7V6|A
tr|A0A0P1BTF2|A	tr|A0A0P1BZZ4|A
tr|A0A1H1VGW9|A	tr|A0A1H1S959|A
tr|E0TDV7|E0TDV	tr|E0TD51|E0TD5
tr|A0A0K1P8A9|A	tr|A0A0K1P9Q6|A
tr|A0A1T4ST44|A	tr|A0A1T4K7I7|A
tr|D6Y3M5|D6Y3M	tr|D6Y989|D6Y98
tr|A0A1M4TP07|A	tr|A0A1M4U4U2|A
tr|D1A433|D1A43	tr|D1ADR7|D1ADR
tr|C7R0Q7|C7R0Q	tr|C7R4P5|C7R4P
tr|A0A1H2FNZ9|A	tr|A0A1H2KAZ0|A
tr|Q0P3F5|Q0P3F	tr|Q0P3F1|Q0P3F
tr|A0A0F5YIJ6|A	tr|A0A0F5YCS2|A
tr|D3Q941|D3Q94	tr|D3PW64|D3PW6
tr|A0A151C273|A	tr|A0A151BW05|A
tr|U5DEX3|U5DEX	tr|U5DFX9|U5DFX
tr|D2B4K9|D2B4K	tr|D2B068|D2B06
tr|A0A0C1L7A1|A	tr|A0A0C1NUC4|A
tr|A0A1E8CR84|A	tr|A0A1E8CU40|A
tr|B0BZT2|B0BZT	tr|B0C0A2|B0C0A
tr|V6KN45|V6KN4	tr|V6L399|V6L39
tr|A0A0P6X442|A	tr|A0A0P6XLR5|A
tr|F2IJR5|F2IJR	tr|F2IB86|F2IB8
tr|A0A1K0GT27|A	tr|A0A1K0GNQ1|A
tr|A0A0K1F988|A	tr|A0A0K1FC13|A
tr|D5A4L2|D5A4L	tr|D5A510|D5A51
tr|A0A0P8C6W9|A	tr|A0A0P8DEY1|A
tr|A0A1H6WNT7|A	tr|A0A1H6UCS6|A
tr|A0A0F0HPU2|A	tr|A0A1V2QAI4|A
tr|G1DJA3|G1DJA	tr|G1DJA5|G1DJA
tr|H5UQC1|H5UQC	tr|H5UUU5|H5UUU
tr|A0A1B6YCV2|A	tr|A0A1B6YCZ4|A
sp|Q0H8X0|NU5M_	sp|Q0H8Y4|COX1_
tr|G2LFZ4|G2LFZ	tr|G2LKE9|G2LKE
tr|D1BBD9|D1BBD	tr|D1BFY8|D1BFY
tr|H9CNN6|H9CNN	tr|H9CNM3|H9CNM
tr|A7HHY8|A7HHY	tr|A7HEB5|A7HEB
tr|C5C0R6|C5C0R	tr|C5C514|C5C51
tr|C6WNA4|C6WNA	tr|C6WCY8|C6WCY
tr|Q7TUH4|Q7TUH	tr|Q46GX4|Q46GX
tr|A0A0P6Y2X9|A	tr|A0A0N8GRN7|A
tr|A0LRJ2|A0LRJ	tr|A0LS53|A0LS5
tr|C8XBD2|C8XBD	tr|C8XFI4|C8XFI
tr|A0A1W2AYS0|A	tr|A0A1W2DP84|A
tr|A0A1M5J9U8|A	tr|A0A1M4XLF1|A
tr|C7QCP1|C7QCP	tr|C7QBL2|C7QBL
tr|F6EMX8|F6EMX	tr|F6ES71|F6ES7
tr|A0A1F9NJH5|A	tr|A0A1F9NQD3|A
tr|A0A171C630|A	tr|A0A171BE05|A
tr|M5BL52|M5BL5	tr|M5BJI6|M5BJI
tr|A0A0D8FYQ5|A	tr|A0A0D8FWS3|A
tr|A0A1T5J7Y6|A	tr|A0A1T5KZF1|A
tr|A0A0P6Y4A1|A	tr|A0A0P6XYE5|A
tr|H5WH65|H5WH6	tr|H5WH74|H5WH7
tr|H6D5C8|H6D5C	tr|H6D5D1|H6D5D
tr|J7L9V7|J7L9V	tr|J7L5V0|J7L5V
tr|A0A0Q7K4X0|A	tr|A0A0Q7QGS5|A
tr|Q5FHA1|Q5FHA	tr|Q5FGC4|Q5FGC
tr|A0A0R2R5G3|A	tr|A0A0R2R1V4|A
tr|H6D5F8|H6D5F	tr|H6D5G0|H6D5G
tr|A0A1C1C626|A	tr|A0A1C1C634|A
tr|A0A1Q4AZU5|A	tr|A0A1M3L8S4|A
tr|A0A142YK27|A	tr|A0A142WV63|A
tr|F4FDD8|F4FDD	tr|F4F7C6|F4F7C
tr|A0A0Q6FLE6|A	tr|A0A0Q6FJE6|A
tr|D2PVJ2|D2PVJ	tr|D2PTX3|D2PTX
tr|Q2S2L2|Q2S2L	tr|Q2S0S6|Q2S0S
tr|Q608Y7|Q608Y	tr|Q60AH3|Q60AH
tr|K6WPT0|K6WPT	tr|K6XDM9|K6XDM
tr|A0A1H7M187|A	tr|A0A1H7N8S1|A
tr|S0EZ90|S0EZ9	tr|S0ESU6|S0ESU
tr|E6ZZ88|E6ZZ8	tr|E6ZZ99|E6ZZ9
tr|Q47LF5|Q47LF	tr|Q47P89|Q47P8
tr|E3CU96|E3CU9	tr|E3CUA0|E3CUA
tr|A0A1M4SQD8|A	tr|A0A1M4VBV6|A
tr|A0A1Q3ZFH0|A	tr|A0A1Q3ZMR3|A
tr|D1BW16|D1BW1	tr|D1BTQ5|D1BTQ
tr|A0A1U7MVA3|A	tr|A0A1U7MNU5|A
tr|F5XLU4|F5XLU	tr|F5XS04|F5XS0
tr|A0A0H5CQR3|A	tr|A0A0H5DB52|A
sp|P20679|NU5M_	sp|P20681|COX1_
tr|I8HY13|I8HY1	tr|I8I4R5|I8I4R
tr|A0A1L4D3U8|A	tr|A0A1L4D3J3|A
tr|A0A0D8HL05|A	tr|A0A0D8HJI1|A
sp|P05510|NU5M_	sp|P03945|COX1_
tr|A0A1F9Z0A5|A	tr|A0A1G0AJD1|A
tr|A0A1B1NFJ9|A	tr|A0A1Q9UQ62|A
tr|K6V777|K6V77	tr|K6VLN8|K6VLN
tr|A9WFC2|A9WFC	tr|A9WF39|A9WF3
tr|A0A0R2T8X0|A	tr|A0A0R2SYF9|A
tr|A6Q8K0|A6Q8K	tr|I2K5B4|I2K5B
tr|A0A1M5GVC5|A	tr|A0A1M5PGK3|A
tr|A0A1J5HI94|A	tr|A0A1J5HMC9|A
tr|A0A1G3DKC6|A	tr|A0A1G3EPC9|A
tr|A0A0R2W2K1|A	tr|A0A0R2U0U4|A
tr|E6SMI0|E6SMI	tr|E6SGA9|E6SGA
tr|A0A142XFM0|A	tr|A0A142XC82|A
tr|C1DL24|C1DL2	tr|C1DG41|C1DG4
tr|A0A1Q6ULL5|A	tr|A0A1Q7TCY1|A
tr|A0A1Q6CDU2|A	tr|A0A099L0V9|A
tr|A0A0L8V9H5|A	tr|A0A0L8VB45|A
tr|M0CVH3|M0CVH	tr|M0D3D3|M0D3D
tr|B8KTH0|B8KTH	tr|B8KUI6|B8KUI
tr|F2WVI6|F2WVI	tr|F2WVH6|F2WVH
tr|A0A0M1JC70|A	tr|A0A0M1JGX0|A
tr|A0A139SXF2|A	tr|A0A139SXB2|A
tr|A0A1R4J2Y4|A	tr|A0A1R4KMY4|A
tr|A9ELF2|A9ELF	tr|A9DFT7|A9DFT
tr|H8GKX3|H8GKX	tr|H8GNI2|H8GNI
tr|G3J056|G3J05	tr|G3ITH2|G3ITH
tr|A0A146G827|A	tr|A0A146GCU7|A
tr|D5SX58|D5SX5	tr|D5SS55|D5SS5
tr|H0E150|H0E15	tr|H0E8H5|H0E8H
tr|A0A1U7CLD3|A	tr|A0A1U7CZA6|A
tr|E1VKW6|E1VKW	tr|I2JKI5|I2JKI
tr|D8J5L8|D8J5L	tr|D8J5K5|D8J5K
tr|A0A1U7GEP4|A	tr|A0A1U7GJR5|A
tr|L0DBI4|L0DBI	tr|L0DRE5|L0DRE
tr|A0A1Y6D4H0|A	tr|A0A1Y6CTM3|A
tr|D3FDL7|D3FDL	tr|D3F355|D3F35
tr|A0A1A9ETT3|A	tr|A0A1A9F5Q9|A
tr|A0A0D8D3X5|A	tr|A0A0D8CTR2|A
tr|Q2GF39|Q2GF3	tr|Q2GDE5|Q2GDE
tr|B9KIT8|B9KIT	tr|B9KGP5|B9KGP
tr|A0A0S2JHD2|A	tr|A0A0S2JIC3|A
tr|A0A1R1M8H3|A	tr|A0A1R1LRY2|A
tr|A0A058YYV6|A	tr|A0A058Z0W9|A
tr|A8UR06|A8UR0	tr|A8URQ2|A8URQ
tr|B5JJN0|B5JJN	tr|B5JH87|B5JH8
tr|G4U3F8|G4U3F	tr|G4U3E0|G4U3E
tr|S6GMY7|S6GMY	tr|S6HDV9|S6HDV
tr|D3DK81|D3DK8	tr|D3DHV1|D3DHV
tr|A0A1E4ZRC7|A	tr|A0A1E4ZJC4|A
tr|D3SM69|D3SM6	tr|D3SN06|D3SN0
tr|A0A142XYD7|A	tr|A0A142Y480|A
tr|T0CDA1|T0CDA	tr|T0C2P8|T0C2P
tr|I4B4P3|I4B4P	tr|I4B3Z3|I4B3Z
tr|E1X1Q1|E1X1Q	tr|E1X2V7|E1X2V
sp|Q9B6D3|NU5M_	sp|Q9B6E7|COX1_
tr|Q94SH1|Q94SH	tr|G3QCP6|G3QCP
tr|Q8HLW5|Q8HLW	tr|Q8HLX3|Q8HLX
sp|Q9B8C9|NU5M_	sp|P0C8K9|COX1_
tr|W0LQT2|W0LQT	tr|E2JDK0|E2JDK
tr|E7E830|E7E83	tr|E7E842|E7E84
tr|B5WZ61|B5WZ6	tr|B5WZ53|B5WZ5
tr|Q5G7I0|Q5G7I	tr|Q5G7I8|Q5G7I
tr|D2KP34|D2KP3	tr|D2KP26|D2KP2
tr|C4T953|C4T95	tr|C4T945|C4T94
tr|H0VU45|H0VU4	tr|Q9TEG9|Q9TEG
tr|G1FKC8|G1FKC	tr|G1FKC0|G1FKC
tr|Q8HCV5|Q8HCV	tr|H2VF34|H2VF3
sp|O79437|NU5M_	sp|O79429|COX1_
sp|P48656|NU5M_	sp|P48659|COX1_
sp|Q4JQH7|NU5M_	tr|H3C6G5|H3C6G
sp|Q9ZZ57|NU5M_	sp|Q9ZZ64|COX1_
tr|A0A095VPF3|A	tr|A0A095VTP4|A
sp|Q35648|NU5M_	sp|Q9T9W1|COX1_
tr|H2L2N8|H2L2N	tr|A5JFJ8|A5JFJ
tr|Q27GV8|Q27GV	tr|Q27GW6|Q27GW
sp|P03915|NU5M_	sp|P00395|COX1_
sp|P48921|NU5M_	sp|P48888|COX1_
tr|S0AU87|S0AU8	tr|S0ASK7|S0ASK
sp|P11661|NU5M_	sp|P05503|COX1_
sp|P03917|NU5M_	tr|Q9T9Y8|Q9T9Y
tr|F7EED6|F7EED	sp|Q36452|COX1_
sp|Q9TDR1|NU5M_	sp|O79876|COX1_
sp|A9RAH0|NU5M_	sp|A9RAH5|COX1_
tr|D4QAU5|D4QAU	tr|D4QAT7|D4QAT
tr|Q6IYG8|Q6IYG	tr|I3W8K0|I3W8K
tr|C7U022|C7U02	tr|C7U025|C7U02
tr|A0A1S2X8Z6|A	tr|A0A1S2XB46|A
sp|Q9TA19|NU5M_	sp|Q9TA27|COX1_
sp|P03921|NU5M_	sp|P00397|COX1_
tr|C9VZR7|C9VZR	tr|C9VZQ9|C9VZQ
sp|P92699|NU5M_	sp|P92692|COX1_
tr|E1CJB9|E1CJB	tr|E1CJB1|E1CJB
sp|P18940|NU5M_	sp|P18943|COX1_
tr|H9KUX6|H9KUX	tr|Q65CJ1|Q65CJ
tr|Q1AL65|Q1AL6	tr|Q1AL73|Q1AL7
tr|G5CPH5|G5CPH	tr|G5CPG7|G5CPG
tr|K9MVJ7|K9MVJ	tr|K9MVI0|K9MVI
sp|O03174|NU5M_	sp|O03167|COX1_
tr|B3GT00|B3GT0	tr|B3GSZ2|B3GSZ
tr|A9XBE9|A9XBE	tr|A9XBE1|A9XBE
sp|Q9MIY0|NU5M_	sp|Q9MIY8|COX1_
tr|A2BD45|A2BD4	tr|K7GK47|K7GK4
tr|Q8HG39|Q8HG3	tr|Q8HG47|Q8HG4
sp|O47430|NU5M_	tr|Q7J2Z8|Q7J2Z
sp|P15552|NU5M_	sp|P15544|COX1_
