# Supplementary material for: Inter-protein residue covariation information unravels physically interacting protein dimers
Source: BMC Bioinformatics. 2020 Dec 17;21:584. doi: 10.1186/s12859-020-03930-7 (PMC7745481; doi:10.1186/s12859-020-03930-7)
Supplement: Supplementary file 5 — Additional file 5. Final ER-MSAs at different ASA thresholds. Available on Mendeley data (http://dx.doi.org/10.17632/9bk2r55286.1). [file 12859_2020_3930_MOESM5_ESM.zip › Additional file 2/Final ER-MSAs/Negative ER-MSA dataset/ASA0.0/paired_MSA/4hea-L-2y69-B/MSA_IDs.txt]

sp|Q56227|NQO12	sp|P68530|COX2_
tr|A0A1N7IKT2|A	tr|A0A1N7IN47|A
tr|A0A1K1NHW1|A	tr|A0A1K1P0N8|A
tr|A0A1C2AWX7|A	tr|A0A1C2AKE9|A
tr|W0PG60|W0PG6	tr|W0PAW2|W0PAW
sp|P29388|NU5M_	sp|P93285|COX2_
tr|Q6R9H4|Q6R9H	tr|Q6R985|Q6R98
tr|A0A1M3J5M9|A	tr|A0A1M3IY99|A
tr|A0A0U9HL27|A	tr|A0A0U9HLT7|A
tr|A0A067BBI3|A	tr|A0A067BLV5|A
tr|A0A0M4JAG7|A	tr|A0A0M5KC92|A
tr|Q8HIU1|Q8HIU	tr|Q8HIT0|Q8HIT
tr|A0A075VW89|A	tr|A0A1U8F8C3|A
tr|I1TII4|I1TII	tr|I1TIB2|I1TIB
tr|A8PM95|A8PM9	tr|A8PL78|A8PL7
tr|M1FIP8|M1FIP	sp|P05491|COX2_
tr|H9CNQ8|H9CNQ	tr|H9CNQ6|H9CNQ
tr|I7IU04|I7IU0	tr|I7JEP2|I7JEP
tr|H9D0N2|H9D0N	tr|H9D0Q0|H9D0Q
tr|Q0P3F5|Q0P3F	tr|Q0P3F9|Q0P3F
tr|A0A0L6DHT0|A	tr|A0A0L6DID4|A
tr|K9F3Z7|K9F3Z	tr|K9FMK6|K9FMK
tr|K1VDV5|K1VDV	tr|K1VK93|K1VK9
tr|G1DJA3|G1DJA	tr|G1DJA1|G1DJA
sp|Q0H8X0|NU5M_	sp|Q0H8Y7|COX2_
tr|H9CNN6|H9CNN	tr|H9CNN4|H9CNN
tr|M5BL52|M5BL5	tr|M5BL05|M5BL0
tr|H5WH65|H5WH6	tr|H5WH79|H5WH7
tr|H6D5C8|H6D5C	tr|H6D5C6|H6D5C
tr|H6D5F8|H6D5F	tr|H6D5F6|H6D5F
tr|A0A1C1C626|A	tr|A0A1C1C617|A
tr|E3CU96|E3CU9	tr|E3CUB0|E3CUB
sp|P20679|NU5M_	sp|P20682|COX2_
tr|C9SZA8|C9SZA	tr|C9SZA9|C9SZA
tr|Q2GF39|Q2GF3	tr|Q2GDE6|Q2GDE
tr|A0A0C3BUV4|A	tr|A0A0C3BUW0|A
tr|A0A058YYV6|A	tr|A0A058YZ79|A
tr|Q1XAA6|Q1XAA	tr|Q1XA91|Q1XA9
tr|A0A1E4ZRC7|A	tr|A0A1E4ZLW9|A
tr|A0A1Y2AF42|A	tr|A0A1Y2AF40|A
tr|Q1AGW7|Q1AGW	tr|Q1AGW4|Q1AGW
sp|Q9B6D3|NU5M_	sp|Q9B6D5|COX2_
tr|A0A0L0W5W4|A	tr|A0A0L0W5Z0|A
tr|Q94SH1|Q94SH	tr|Q94SH8|Q94SH
tr|Q8HLW5|Q8HLW	tr|Q8HLX2|Q8HLX
tr|W0LQT2|W0LQT	tr|E2JDK6|E2JDK
tr|E7E830|E7E83	tr|E7E827|E7E82
tr|B5WZ61|B5WZ6	tr|B5WZ54|B5WZ5
tr|Q5G7I0|Q5G7I	tr|Q5G7I7|Q5G7I
tr|D2KP34|D2KP3	tr|D2KP27|D2KP2
tr|C4T953|C4T95	tr|C4T946|C4T94
tr|H0VU45|H0VU4	tr|Q9TEG8|Q9TEG
tr|G1FKC8|G1FKC	tr|G1FKC1|G1FKC
tr|Q8HCV5|Q8HCV	tr|Q8HCW2|Q8HCW
sp|O79437|NU5M_	sp|P98049|COX2_
sp|P48656|NU5M_	sp|P48660|COX2_
sp|Q4JQH7|NU5M_	sp|Q4JQI4|COX2_
sp|Q9ZZ57|NU5M_	sp|P67780|COX2_
sp|Q35648|NU5M_	sp|P50690|COX2_
tr|H2L2N8|H2L2N	sp|Q2Y0B9|COX2_
tr|Q27GV8|Q27GV	tr|Q27GW5|Q27GW
sp|P03915|NU5M_	sp|P00403|COX2_
sp|P48921|NU5M_	sp|P48890|COX2_
tr|S0AU87|S0AU8	tr|S0AT20|S0AT2
sp|P11661|NU5M_	sp|P00406|COX2_
sp|P03917|NU5M_	sp|P26456|COX2_
tr|F7EED6|F7EED	sp|Q37718|COX2_
sp|Q9TDR1|NU5M_	tr|Q69GF7|Q69GF
tr|D4QAU5|D4QAU	tr|D4QAT8|D4QAT
tr|Q6IYG8|Q6IYG	sp|P98038|COX2_
tr|A0A1S2X8Z6|A	tr|A0A1S2X8U7|A
sp|Q9TA19|NU5M_	sp|Q9TA26|COX2_
sp|P03921|NU5M_	sp|P00405|COX2_
tr|C9VZR7|C9VZR	tr|C9VZR0|C9VZR
sp|P92699|NU5M_	sp|P92693|COX2_
tr|E1CJB9|E1CJB	tr|E1CJB2|E1CJB
sp|P18940|NU5M_	sp|P18944|COX2_
tr|H9KUX6|H9KUX	tr|Q65CJ0|Q65CJ
tr|Q1AL65|Q1AL6	tr|Q1AL72|Q1AL7
tr|G5CPH5|G5CPH	tr|G5CPG8|G5CPG
tr|K9MVJ7|K9MVJ	sp|P68297|COX2_
sp|O03174|NU5M_	sp|O03848|COX2_
tr|B3GT00|B3GT0	tr|B3GSZ3|B3GSZ
tr|A9XBE9|A9XBE	tr|A9XBE2|A9XBE
sp|Q9MIY0|NU5M_	sp|Q9MIY7|COX2_
tr|A2BD45|A2BD4	tr|A2BD38|A2BD3
tr|Q8HG39|Q8HG3	tr|Q8HG46|Q8HG4
sp|O47430|NU5M_	sp|O47428|COX2_
sp|P15552|NU5M_	sp|P15545|COX2_
