# Supplementary material for: Inter-protein residue covariation information unravels physically interacting protein dimers
Source: BMC Bioinformatics. 2020 Dec 17;21:584. doi: 10.1186/s12859-020-03930-7 (PMC7745481; doi:10.1186/s12859-020-03930-7)
Supplement: Supplementary file 5 — Additional file 5. Final ER-MSAs at different ASA thresholds. Available on Mendeley data (http://dx.doi.org/10.17632/9bk2r55286.1). [file 12859_2020_3930_MOESM5_ESM.zip › Additional file 2/Final ER-MSAs/Negative ER-MSA dataset/ASA0.0/paired_MSA/4hea-L-2y69-B/MSA_ready_for_MI.txt]

MALLGTILLPLLGFALLGLFGKRMREPLPGVLASGLVLASFLLGAGLLLSGGARFQAEWLPGIPFSLLLDNLSGFMLLIVTGVGFLIHVYAIGYMGGDPGYSRFFAYFNLFIAMMLTLVLADSYPVMFIGWEGVGLASFLLIGFWYKNPQYADSARKAFIVNRIGDLGFMLGMAILWALYGTLSISELKEAMEGPLKNPDLLALAGLLLFLGAVGKSAQIPLMVWLPDAMAGPTPVSALIHAATMVTAGVYLIARSSFLYSVLPDVSYAIAVVGLLTAAYGALSAFGQTDIKKIVAYSTISQLGYMFLAAGVGAYWVALFHVFTHAFFKALLFLASGSVIHALGGEQDVRKMGGLWKHLPQTRWHALIGALALGGLPLLSGFWSKDAILAATLTYPFGGVGFYVGALLVAVLTAMYAMRWFVLVFLGEERGHHHPHEAPPVMLWPNHLLALGSVLAGYLALPHPLPNVLEPFLKPALAEVEAHHLSLGAEWGLIALSAAVALLGLWAGFVFFQRKVFPAWYLAFEAASREAFYVDRAYNALIVNPLKALAEALFYGDRGLLSGYFGLGGAARSLGQGLARLQTGYLRVYALLFVLGALLLLGVMRWMAYPMQLGFQDATSPIMEELLHFHDHTLMIVFLISSLVLYIISLMLTTKLTHTSTMDAQEVETIWTILPAIILILIALPSLRILYMMDEINNPSLTVKTMGHQWYWSYEYTDYEDLSFDSYMIPTSELKPGELRLLEVDNRVVLPMEMTIRMLVSSEDVLHSWAVPSLGLKTDAIPGRLNQTTLMSSRPGLYYGQCSEICGSNHSFMPIVLELVPLKYFEKWSASML
M-YVAAIFLPLLAAMVAGFFRHWLGDRGAQLVTTGAVFASAALSAVIFYQGGQPQTLKWILQLSWALKFDTLTAVMLIVVTWVSSCVHLYSWGYMHHDKSVPRFMAYLSLFTFMMLMLVTADNLIQMFFGWEGVGLASYLLIGFWYEKPSANAAAIKAFVVNRVGDFGFALGICAVFFLFGSVNLDDIFASVPQFGIEWHALTIIGFLLFIGAMGKSAQLGLHTWLPDAMEGPTPVSALIHAATMVTAGVFMVSRMSPLYEYAPTALAIITVVGATTAFFAATIGCVQNDIKRVIAYSTCSQLGYMFFAIGVSAYQAAVFHLMTHAFFKALLFLGAGSVIHAMSDEQDIRKMGGIWKAIPITYTVMWIGNLALAGIFPFAGYFSKDTILEVAYAANGVGMYAFVLGVMGAGMTAFYSWRLLIMTFHGKPRAMNHVHESPWVMLTPLLVLTVGALFAGWVGYDWFVGELRETFWGHAIAVLEHNDSIHHAHEHTLPL--VVSVSGIALAYVFYMFFPG-RWLRPVHLFLLNKWYFDELYDIVFVRTARALGRGFWGGDGALIDGPDGVAAATRDIARRVGRLQSGMLYHYAFAMIIGVAAFVTWYMVMPVPWQMWYQDPASPVMEQIVGLNSFISWIMAGVVLLVLALLITVVTNPVPST-TTHNVPLEIGWTVLPILILLVIAVPSFRLLYFMDKAPQADMTLKVTGHQWYWSYEYPDHGAFTFDAFMKDAGDLQGAEPRLLAVDNPVVVPVGVTVRVLTTSSDVIHSWAVPSLGVKMDANPGRSNETWIRAERPGTYYGQCSELCGVNHGFMPIAVKAVSAEEFTAWVTAAQ
MTYLLIPLAPLAGALIAGLLGRVIGTTWSHRATIALMMACVAASITVFMDEGNVYNYTWAMHFEVGFLIDRLSAMMMVVVSGVSLMVHVYTIGYMHGDPGYQRFFSYISLFTFSMLMLVMSNNFLQLFFGWEAVGLVSYLLIGFWYTRPTAVYANLKAFLVNRVGDFGFLLGIGLVLLHAGTLDYAEVFTQAPRPGAPWALLSVTCILLFVGAMGKSAQFPLHVWLPDSMEGPTPISALIHAATMVTAGIFMVARMSPLFELSETALSFILVIGGITTLFMALVAIVQNDIKRVVAYSTLSQLGYMTVALGASAYSAGVFHLMTHAFFKAVLFLGAGSVIIAMHHEQDMRKMGGLKRYMPVTYWTMFIAALASAGVPGFAGFFSKDAIIEALHFAAPGAGFAYFCAVTTVFVTAFYTFRLVFMTFHGEPRMQEHLHESPWVVTLPLVVLAIPSIAAGWLIGPMLFG----GYFGEAIRILPEHEAIASMAAEFLPF--WLSMAGIFAAWYLYRVNTE-RAAGPLYTLLDRKYFIDEFYSWLFAGGARALGGGLWIGDVKLIDIVNGAARSVARVAALVRRLQSGFIYHYAFTMIVGVFVLMSLWLYMADPYQLNLPAPQTVIAQQIYDQHTLALWICLAIFIGVFGTMFYSVAGYKAAN-FHHSTTVEIIWTTIPFFILIGMAYPATQTVIAMKDTSNPDITVKVTGYQWKWGYDYLTGEGISFLSELTPRAQQEKGEHYLLEVDNPMVVPVGKKVRILLTANDVIHAWWVPTLGVKQDAIPGYIRDAWFTIDKPGTYRGQCAELCGKEHGFMPIVVEAVEPGKYAQWVSQQK
M-EYLILFLPLIGSIISGFFGKTIGDKLSQSITCILVSISALLSLFIFFKTGYEHNATWILNVNWSIKVDALSAVMLVVVTLVSSLVHIYSVGYMSHDPHKPRFMSYLSLFTFAMLTLVTSDNFLQLFFGWEGVGLCSYFLIGFWYKKETANAAAIKAFIVNRVGDFGFALGIFLIFYVFGTVNYDEVFLKIPELSFEFNKIDLICLLLFIGAMGKSAQFLLHTWLPDAMEGPTPVSALIHAATMVTAGVFLVVRCSPIYEYSELALSVITLVGMTTAFFAATVALVQTDIKKIIAYSTCSQLGYMFFAAGVGAYNVAMFHLFTHAFFKALLFLGSGSVIHSFKDEQDVTKMGGVFRKLPYTYALMVVGTLALTGFPFLSGFYSKDAIIEFAYISDKFGIYAAVIGVSTAVMTSIYSWRLIFKTFHGDYKNIDTMHESPLSMMLPLLLLAVGAVFSGFLFKELFIG-HETNFWGESIKFLEP----LGKEH--LTP--TLVVLTIPLSYYLFVKNTK-SINMPVYIFLQKKWYFDELYDQIFIKPSKSFGIFLWKIDGLIIDGPDGISNLVKLFSFKAVKFQSGYIYQYAFIMLLGFSILLTLLIIMPKNWQLGFQEPASQTMRDIVWFHDYMLVIIVAISAFVLFLMLYVMRNPNPSK-RTHNVLVEIVWTLVPCLILIVMAVPSFKVLYSQDAIPKADVTIKAIGYQWYWGYEYPD-ENIIFDAYMIEEKDLKEGQPRLLATDNVVVVPVNKVVKVLITANDVLHAWALPAFGVKRDAMPGRVNETWFKAEKVGTYYGQCSELCGIKHAFMPIEVKVVSEEDYQIWLSEAK
MNLLVIALAPLLGAIVTGLVGRTVSRRASHMITIILVAVSFFGSAYVLYQNGAHYNYTWSRVAEVGFLVDALTALMMVVVTSVSLMVHIYTIGYMSDDPGYQRFFSYISLFTFSMLMLVMANNMLQLFFGWEAVGLVSYLLIGFWYTRPTAIFANMKAFLINRVGDFGFVLGIALLFAYTGSLNYSDVFAQSDKPGTDWHLITVACICLFIGAMGKSAQVPLHAWLPDSMEGPTPISALIHAATMVTAGIFMVARFSPLFELSPTALSFVIVIGSIGALFLGILGIIQNDIKRVVAYSTLSQLGYMTVALGASAYPIAIFHLMTHAFFKALLFLGAGSVIIGMHHDQDIRNMGGLRKYMPITWITFLIGTLSLVGTPFFAGFYSKEHIIEAAGAATWGSGFAYWATLIGVFVTSLYSFRVYFLVFHGKPRFGGTPHESPWVVTLPLLLLAIPSVIVGWVIDPLLFG----DFFKGVITVSEAHPAMEELAHEFVPF--WLMIAGLVVAWYCYLVNPA-RSLSGINRVLENKYYVDWINENIFARGARGLGSLFWVGDKGVIDLVSGSTRLVGLVAAISRHLQSGYIYHYAFAMIVGVIAFISIFVLMPKVLQINLHKGVTEIAESMHSLHMMMLIICTVIFVAVFGVMFYSIKGFKAST-FHEHMGVEVAWTVIPFIIVIAMALPATKTVVAMKDTSSADITVKATGYQWKWGYEYLDGKGISFLSNMTPYDQIEKSNTYLMEVDNELVVPAGKKVRVVLTADDVIHSFFVPELGVKQDAIPGFLRDAWFRTDKLGTYRGQCAELCGQNHAFMPIVVRVVSPEDYEKWIAEQQ
M-YLLIVFLPLLGSSVAGFFGRFLGSEGSAIMTTTCVSFSSILSLIAFYEGASACYAPWIFDASWGFLFDSLTVVMLIVVTSISSLVHLYSISYMSEDPHSPRFMCYLSIFTFFMLMLVTGDNFLQLFLGWEGVGLASYLLIHFWFTRLQADKAAIKAMLVNRVGDFGLALGILGCFTLFQTVDFSTIFACASVCNMRLNAISLICILLFIGAVGKSAQIGLHTWLPDAMEGPTPVSALIHAATMVTAGVFMIARCSPLFEYSPTALIVITSAGAMTSFLAATTGILQNDLKRVIAYSTCSQLGYMIFACGISNYSVSVFHLMNHAFFKALLFLSAGSVIHAMSDEQDMRKMGGLASSFPLTYAMMLIGSLSLIGFPFLTGFYSKDVILELAYTKYISGNFAFWLGSVSVLFTSYYSFRLLFLTFLVPTNSISRCHDAPIPMAIPLILLALGSLFVGYLAKDMMIG-LGTNFWANSLLVLPKNEILAESEFAAIPI--LFSTLGAFVAYNVNPVADQ-TFCNRLYSFFNKRWFFDQVLNDFLVRSFLRFGYEVSALDKGAIEGPYGISYTFRRLAERISQLQSGFVYHYAFAMLLGLTLFVTFFCMMAEPWQLGFQDAATPIMQGIIDLHHDIFFFLILILVFVLWILVRALKNAIPQR-IVHGTTIEILWTIFPSIILMFIAIPSFALLYSMDEVVDPAITIKAIGHQWYWTYEYSDYQSLTFDSYMIPEEDLELGQLRLLEVDNRVVVPAKTHLRIIVTSADVLHSWAVPSLGVKCDAVPGRLNQISILVQREGVYYGQCSEICGTNHAFMSIVVEAVSRKDYGSWVSNQL
M-YLLIVFLPLLGSSVAGFFGRFLGSEGTAIMTTTCVSFSSILSLIAFYEGASACYAPWIFDASWGFFFDSLTVVMLIVVTFISSLVHLYSISYMSEDPHSPRFMCYLSIFTFFMLMLVTGDNFLQLFLGWEGVGLASYLLIHFWFTRLQADKAAIKAMLVNRVGDFGLALGIFGCFTLFQTVDFSTIFACASACNMRFNAITLICILLFIGAVGKSAQIGLHTWLPDAMEGPTPVSALIHAATMVTAGVFMIARCSPLFEYSPTALIVITFAGAMTSFLAATTGILQNDLKRVIAYSTCSQLGYMIFACGISNYSVSVFHLMNHAFFKALLFLSAGSVIHAMSDEQDMRKMGGLASSFPLTYAMMLMGSLSLIGFPFLTGFYSKDVILELAYTKYISGNFAFWLGSVSVLFTSYYSFRLLFLTFLVPTNSRLRCHDAPIPMAIPLILLALGSLFVGYLAKDMMIG-LGTNFWANSPFVLPKNEILAESEFAAIPI--LFSTSGASLAYNVNLVADQ-TFCNRLYSFFNKRWFFDQVLNDFLVRSFLRFGYSVSALDKGAIEGPYGISYTFRRLAERISQLQSGSVYHYAFAMLLGSTPFVTFSRMMAEPWQLGFQDAATPMMQGIIDLHHDIFFFLILILVFVLWMLVRALTNPIPQR-IVHGTTIEIIWTIFPSVILLFIAIPSFALLYSMDGLVDPAITIKAIGHQWYWTYEYSDYQSLTFDSYMIPEDDLELGQLRLLEVDNRVVVPAKTHLRMIVTSADVLHSWAVPSLGVKCDAVPGRLNLTSILVQREGVYYGQCSEICGTNHAFMPIVVEAVTLKDYADWVSNQL
MEEYFSIFCSLIGFGITGLLGRQVDKRVINWISCIFMAIATLASIILAWKSGGVITLSWFLQIHWGLYFDRLSVTMVLLVNLISFLVHLYSVGYMSQDSNAPLFMSYLSLFTFMMLLLVTSNNLVQLFCGWEGVGLTSYLLIGFWYERESANQAALKAFLINRIGDLGFIIAIAATFTTFKTLEFNQIFQILSSLGYAFSKIEILGILFFIGAMGKSAQIGLHTWLPDAMEGPTPVSALIHAATMVTAGVFLIIRLAPLYEFAPYAKDFIVIVGGITAFFAGTVAITQNDIKRVIAYSTCSQLGYMFMAVGLSAYGGALFHLVTHAFFKALLFLGAGAVIHALSDEQDMRYMGGLRRSIPATYTAMIIGSLALSGIPFFAGYFSKDYILEIALENSWIGYFAYFLGISTAILTAFYSWRLIFLTFHGQARAMSHVHEPGYSMLIPLFVLILGSIFGGYLGDIFFLK---KTFWGNIMPFPNQD------HLGILPI--IASLIGIGIAIFIYLKHPM-NKFKRTYNFFYNKWFFDAFYENVFLQNTLKGARLLWKIDQKVIDGPEGLSVVAQQLAKRASQLQTGYIYHYVLAFIGGLCLYIFLLLFMPFPWQMNLQEAATPVAQQIHNLHTMLVYLISIVAIFVLFLLLYVVKNPIPSK-TTHHTFLEVVWTLIPAGILLAIAFPSFKLLYFMDRTYEPEMTLKVTGHQWYWSYEYPE-AKIAFDSYMIQDADLKPGQKRLLEVDHEVVVPIDTNIRILLTSADVLHSWAMPALGIKQDTIPGRLRETWMRILKTGSYYGQCSELCGVNHAFMPIKIKAVSKQEYEQWLQAAK
MNYELVAILPYFASLVAGGVLRKATRSWHRTFLMGSLATSMILS-FLLVQGGSGPYMDWILRLQMGYLVDPLSSMMLVLITTVGLVVMLYSHKYMAYDQGYVRFFVYLSLFTASMLGLVLSPNLVQVYVFWELVGMCSYLLIGFWPNRLGAAKACQKAFVTNRIGDFGLLLGILGLYWATGSLEFGEIAERLAR--LGLFFPTLCCLLLLLGPLAKSAQIPLHVWLPDAMEGPTPISALIHAATMVAAGVFLIARMCPIFQQLGTVMETMAWAGALTSLLGASIALTQTDLKKGLAYSTMSQLGYMVMAMGIGSYEAGLFHLVTHAYSKALLFLGAGSVIHGMAKSQNMLLMGGLRRFMPITGTTFLLGTLSICGIPPLACFWSKDAILAGAWAAHI----LWTIAWTTAGMTGLYMLRIYLLTFEGRFRGPYRSHQKAGGMTSCLLILALPTVAIGWMNTPWF--HLGPG---------PS-----------SSMSVGIALLGGCVAFLAYQRATL-YQWPQLHRASYNRWHIDEIYDRSWVRTNQILAERASALDSWWIDA-NGAGLIGLVSGQANRAWQGGNLTYYALSMTIALVSLLAIVTFMPEAWQLGFQDAATPMMQGIIDLHQDIFFFAIIILVFVLWMLLRSLNNPIPER-IVHGTTIEIVWTVVPSIILMFIAIPSFALLYSMDEVVDPAITIKTIGHQWYWTYEYSDYQSLAFDSYMIPEEDLELGQLRLLETDNRLIVPANTHVRMIITSADVLHSWAVPALGIKCDAVPGRLNQSSVFIKREGVYYGQCSELCGVNHGFMPIVVEAVSLDDYVQWVSNKL
M-YLAIIFLPLLGAIFGGLFGKWIGNKGSAVITTLSVFLTFILSLVMFNNFALNTHTTWIFYCNWAFFFDTLTYVMLTVVTGVSVLVHLYSSEYMGHDPHLSRFMSYLSLFTFFMVILVTGDNFIQMFVGWEGVGLCSYLLINFWFTRLQANKAAIKAMIVNRISDLVLVLGILILFTNLKTVEYFSAFATISILNYNWSIIDIMCILIFIGAMGKSAQIFLHIWLPDAMEGPTPVSALIHAATMVTAGVYLVARCSPIFEYSVLTLKIITIIGALTAFFASTVGLVQNDMKKIIAYSTCSQLGYMFFACGLSNYSLGVFHLSNHACFKALLFLGAGSVIHAMGDEQDIRKMGGLRRILPYTYVMFLIGSLALMGFPFLTGFYSKDVILEIAFASFEVGHFAYWLGTIGASFTAFYSTRLLYFTFLSETNAILHAHDAPLRMALPLGILALGSIFIGYLTKDMFIG-LGSHFWNNAIYIHPQNIQMIDAEF-LLPV--IFSMLGLSLAFVLYHFNFK-KFGLFFYNFLNKKWFFDKIYYEFINQNILQVSYSTTLIDKGIIEGPYGLLHLFSNWSKKITYLQTGYIYHYSLLIFLSLILFIGLLLLMSLPWQMGFQDPATPVMEGIINFHHDLVFFLVLIVIFVSWILARCITNKKAET-FVHGTVLEIVWTITPALILIIIAIPSFSLLYAMDEVIDPILTLKVIGSQWYWSYEYSDADSIFFDSYMVLEEDLDKGQFRLLEVDNRVVVPTNTHIRVIITATDVLHSWAVPSLGVKLDACPGRLNQTSIFIKREGVFYGQCSEICGINHGFMPIVVEAVSLDDYINWFNKKI
M-YLLIVFLPLLGSFVAGCFGRFLGKEGTAIITTTCVSFSSIFSLIAFYEGASACYAPWIFDASWGFLFDSPTVVMLIVVTFISSLVHLYSISYMSEDPHSPRFMCYLSIPTFFMPMLVTGDNSLQLFLGWEGVGLASYLLIHFWFTRLQADKAAIKAMLVNRVGDFGLAPGILGCFTLFQTVDFSTIFARASACNMRLNAITLICILLFIGAVGKSAQIGSHTWSPDAMEGPTPVSALIHAATMVTAGVFMIARCSPLFEYPPSALIVITFAGAMTSFLAATTGILQNDLKRVIAYSTCSQLGYMIFACGISNYSVSVFHLMNHAFFKALLFLSAGSVIHAMSDEQDMRKMGGLASSFPFTYAMMLMGSLSLIGFPFLTGFYSKDVILELAYTKYISGNFAFWLGSVSVLFTSYYSFRSLFLTFLVPTNSILRCHDAPIPMAIPLILLALGSLFVGYLAKDMMIG-LGTNFWANSPFVLPKNEILAESEFAAIPI--PFSTSGAYVAYNVNPVADQ-TISNRLYSFFNKRWFFDQVLNDFLVRSFLRFGYEVSALDKGAIEGPYGISYTFRRLAERISQLQSGFVYHYAFAMLLGSTLFVTFSRMMAEPWQLGSQDAATPIMQGITDLHHDVFFFVILILVFVSWILGRALKNPIPQR-IVHGTTIEILRTIFPSIIPMFIAIPSFALLYSMDEVVDPAITIKAIGHQWYRTYEYSDYQSLTFDSYTIPEDDPELGQSRLLEVDNRVVVPAKSYIRFIVTSADVPHSWAVPSLGVKCDAVPGRLNQTSISVQREGVYYGQCSEICGTNHAFMPIVVEAVPRKDYGSRVSNQL
M-YYLILFLPLLSAVIAGLGGRFIGTKGAGIITTICIMITSLFSWIAFYENMSPVYWKWILDMSLGLMYDSLTVTMLILVTTVSSLVHLYSISYMDGDPHLPRFMSYLSLFTFSMVMLVTADSYLLCVWGWESVGICSYLLINFWYTRIQANKSAIKAMVMNRVGDMTLFLGMFAIFVVFNTLDYSTIFSSTYKFNYEIHALTLISILLFLGAVGKSAQLGLHTWLPDAMEGPTPVSALIHAATMVTAGVFLLIRSSPIIEYAPKALVIITIVGTLTALFAASIGLVQNDIKKVIAYSTCSQLGYMVLACGLSNYNVALFHLFTHGFFKALLFLGAGSVIHAMGDEQDMRKLGGLIKRIPYTYSMMLIGSLSLMGFPFLAGFYSKDAILELAYGKYIDGTFAHLLGTLAAGMTAYYSIRLIYMTFLSDTNGYKNSHESPWQMTLPLFILSIGSIFFGYIFKDAIIG-IGSPFLGNAIFIKPNGDVFIDAEH-IIPV--IISISGALLSLIIYHFNFV-NFIRKVYTFLNNKWHIDQIYNNFIARPLLNFGHNTTTFDRGWIEGPFGISKSISYITKNFSALQSGFIYNYAFTIFLSVTLYITFINSMPVPGQLSFQDPASPVFEEIINFHNYVFVYMTFIFFGVFWILIELLNRFISHKFMIHGTLIELIWTVTPALVLVGIAFPSFKLLYLMDEVIDPAITIKVVGHQWYWSYEYSDYSTIAFDSYMVPEDDLELGDLRLLEVDNRVVLPKNTHVRVIVTSADVIHSWAVPSLGVKIDAIPGRLNQTSFLAYRNGVFYGQCSEICGIGHSVMPIAIEVVDLENYCTYIDNLI
M-YLLIVFLPLLGSFVAGCFGRFLGKEGTAIITTTCVSFSSIFSLIAFYEGASACYAPWIFDASWGFLFDSPTVVMLIVVTFISSLVHLYSISYMSEDPHSPRFMCYLSIPTFFMPMLVTGDNSLQLFLGWEGVGLASYLLIHFWFTRLQADKAAIKAMLVNRVGDFGLAPGILGCFTLFQTVDFSTIFARASACNMRLNAITLICILLFIGAVGKSAQIGSHTWSPDAMEGPTPVSALIHAATMVTAGVFMIARCSPLFEYPPTALIVITFAGAMTSFLAATTGILQNDLKRVIAYSTCSQLGYMIFACGISNYSVSVFHLMNHAFFKALLFLSAGSVIHAMSDEQDMRKMGGLASSFPFTYAMMLMGSLSLIGFPFLTGFYSKDVILELAYTKYISGNFAFWLGSVSVLFTSYYSFRSLFLTFLVPTNSILRCHDAPIPMAIPLILLALGSLFVGYLAKYLNQS-SYPNFWANSPFVLPKNEILAESEFAAIPI--PFSTSGAYVAYNVNPVADQ-TISNRLYSFFNKRWFFDQVLNDFLVRSFLRFGYEVSALDKGAIEGPYGISYTFRRLAERISQLQSGFVYHYAFAMLLGSTLFVTFSRMMTELWQLGSQDAATPIMQETXDLHHDVLFFVILILVFISWILGHALKNPISQR-IVHGTTIEILRTIFPSIIPMFIAIPSFALLYSMDEVVDPAITIKAIGHQWYWTYEYLDYXSLTFDNYTIPEDDLELGQSCLLEVDNRVVLPAKSHICFIVTSADVPHSWVALSLGVKCDAILGRLNQTSILVQRERFYYGQYSEICGTNHAFMPIIVEAVPKKDYGSRVSNQL
M-YLLIVFLPLLGSSVAGFFGRFLGSEGTAIITTTCLSFSSILSLIAFYEGASACYAPWIFDASWGFVFDSPTVVMLIVVTSISSLVHLYSISYMSEDPHSPRFMCYLSIPTFFMPMLVTGDNSLQLFLGWEGVGLASYLLIHFWFTRLQADKAAIKAMLVNRVGDFGLAPGISGCFTLFQTVDFSTIFARASARNMRLNAITLICILLLIGAVGKSAQIGSHTWSPDAMEGPTPVSALIHAATMVTAGVFMIARCSPLFEYPPTALIVITFAGAMTSFLAATTGILQNDLKRVIAYSTCSQLGYMIFACGISNYSVSVFHLMNHAFFKALLFLSAGSVIHAMSDEQDMRKMGGLASSFPFTYAMMLMGSLSLIGFPFPTGFYSKDVILELAYTKYISGNFAFWLGSVSVLFTSYYSFRLLFLTFLVPTNSILRCHDAPIPMAIPLILLALGSLFVGYLAKDMMIG-LGTNFWANSPFVLPKNEILAESEFAAIPI--PFSTSGASVAYNVNPVADQ-TFCNRLYSFFNKRWFFDQVLNDFLVRSFLRFGYEVSALDKGAIEGPYGISYTFRRLAERISQLQSGFVYHYAFAMLLGSTLFVTFSRMMAEPWQLGSQDAATPMMQGIIDLHHDIFFFLILILVFVSRILVRALKNPIPQR-IVHGTTIEILRTIFPSIIPMFIAIPSFALLYSMDEVVDPAMTIKAIGHQWYRSYEYSDYQSLTFDSYTIPEDDPELGQSRLLEVDNRVVVPAKTHLRIIVTSADVPHSWAVPSSGVKCDAVPGRLNQISISVQREGVYYGQCSEICGTNHA--SIVVEAVSRKDYGSRVSNQL
MDSLALILFPLGGALIAGLGGQRVSASTAHRVTIFAVALSFLLSLYFAYELHGVIYYLWDFRFNIGFLIDPLTVVMFLIVTFISFIVHIYSVTYMAGDPGYKRFFSYMSAFTFAMLMLVSANNFLQLFFGWEAVGLVSYLLIGFWFKREAANRGSFKAFLVNRIGDFGFFLGIALLFNYFGSLDYYHIFHTAAAPHTSYSVIAVICFLLFIGAMGKSAQIPLHVWLPESMEGPTPISALIHAATMVTAGVYLVARLSPLYEYAPGVLNLILILGGTTALSMGLVAIVQNDIKRIVAYSTLSQLGYMVVGLGASAYAASIFHLVTHAFFKALLFLAAGSVILTMHHEQDIRKMGGLAKIMPITMICFLIGALALAAIPPFSGFYSKDVIIDAVHESTPAATYAYYCVLFGAFVTSFYIFRAFFLVFQGRARA---YQQTTSIVRFSLIALAIPSTIAGFLFAPAFLN-V-PGLLTKSFTVLSLNNTMVNEKGLLTAT--LFSILGIGLAWLCYRKFPT-NHFTVLYRVLVNKYGFDSFNQLVFEKGGRRLAQLFFNVDMNVLDLIDGSGRRISWLSQLLRHLQSGYIYHYALMMVFGIIVFLLAYSLMQASWQVNMPRGVTPISHAIYHLHMLVFWVCVGIAAVVFSVMIYSLKGVKPAH-FHEHFFLEIAWAIVPFIILVIIAIPATKTLIKMNDDSDPELTIKITGYQWRWRYAYLD-QGIDFFSNLTPAEELQKNQWYLLEVDRPLIVPTHTKIRFLFTSNDVIHAWWVPSLGIKRDTIPGFINEAWAKIDTKGTYRGQCAELCGTNHAFMPIVVKAVTPAEFKIWVKQQS
M-YLLIVFLPLIGSSFAGFFGRFLGSEGSAIMTTTCVSFSSILSLIAFYEGASACYAPWIFDASWGFLFDSPTVVMLIVVTSISSLVHLYSISYMSEDPHSPRFMCYLSILTFFMPMLVTGDNSLQLFLGWEGVGLASYLLIHFWFTRLQADKAATKAMPVNRVGDFGLAPGISGRFTLFQTVDFSTIFARASACNMRLNAITLICILLLIGAVGKSAQIGSHTWSPDAMEGPTPVSALIHAATMVTAGVFMIARCSPLFEYPPTALIVITSAGATTSFLAATTGILQNDLKRVIAYSTCSQLGYMIFACGISNYSVSIFHLMNHAFFKALLFLSAGSVIHAMSDEQDMRKMGGLASSFPFTYAMMLMGSLSLIGFPFLTGFYSKDVILELAYTKYISGNFAFWLGSVSVLFTSYYSFRSLFLTFLVPTNSILRCHDAPIPMAIPLILLALGSLFVGYLAKDMMIG-LGTNFWANSPFVLPKNEILAESEFAAIPI--LFSTSGASVAYNVNPVADQ-TFCNRLYSFFNKRWFFDQVLNDFLVRSFLRFGYEVSALDKGAIEGPYGISYTFRRLAERISQLQSGFVYHYAFAMLLGSTLFVTFFRMMAEPWQLGFQDAATPMMQGIIDLHHDIFFFLILILVFVSRILVRALKNPIPQR-IVHGTTIEILRTIFPSIIPMFIAIPSFALLYSMDEVVDPAITIKAIGHQWYRTYEYSDYQSLTFDSYTIPEDDLELGQSRLLEVDNRVVVPAKTHLRIIVTPADVPHSWAVPSLGVKCDAVPGRLNQISISVQREGVYYGQCSEICGTNHAFTPIVVEAVPSKDYGSRVFNQL
M-YLTLIILPLLGSIISGFFGRKVGVTGAHIITCTSVITTTFLAILAFFENNIPVTARWVLYVLWNFRFDSLTVSMLLPVLIVSSLVHVYSISYMSHDPHNQRFFSYLSLFTFMMIILVTGNNYLIMFVGWEGVGVCSYLLVNFWFTRIAANQSSLSALLTNRVGDCLLTVGMFAILWSFGNIDYSTVFALAPY--YNETIITIIGICLLIGATAKSSQVGLHIWLPQAMEGPTPVSALIHAATMVTAGVYLLMRSSPLIEYSSTVLVLCLWLGAITTVFSSLIGLFQQDIKKVIAYSTMSQLGMMVIAVGLSSYNLALFHLVNHAFYKALLFLGAGSVIHAVADNQDFRKYGGLREFLPLTYSVMLIASLSLVAVPFMTGFYSKDFILESAYGQYLSSTIVYFVATIGAMFTTLYSAKVLYLTFLANPNGYKHAHEGDLFMTIPLIILAIFSIFFGYLTKDIFIG-LGTGFFTNSLFIHPSHEIMLDTEFAVLPF--VFTVSLSILSVLLSEFLPK-RLGYNIFSFFNQRFYIELFYNKYIVEGVLKLGGQTSSLDKGSVEGPYGLEKGLLALSNSIGNLSTGVVTTYALYILIGLIFYISLIYFMPTPWGIFFQDSASPQMEGIEELHNNIMFYLAIILFTVTWMMITVIKSPIAHKYMNHGTLIELIWTITPAFILILIAFPSFKLLYLMDEVMDPSLVVYAEGHQWYWSYQYPDFEFIEFDSYIVPESDLEDGQFRMLEVDNRVIIPELTHTRFVISAADVIHSYACPSLGIKADAYPGRLNQASVYVNRPGTFFGQCSEICGILHSSMPIAIQSVSIKDFLLWLRDQM
MTLKLIVFLPLFTSLFAALFKKDI---FSQLITTVGVGISAVLSWHVFLA-SENYHFPLLLKVNWAINMDALSSLMLVVVTTVSLVVHLYSIGYMKHDKGKSRFFSYLSLFTFCMIMLVVSDNFVQLFFGWEGVGLCSYLLIGFWFQKYSANNAALKAFVTNRVGDFVLLIGVFLIYYTFHSLRFTEIFDTANLFCCELKIIDVICVLLFIGCMGKSAQLGLHVWLPDAMEGPTPVSALIHAATMVTAGVFLVAKCSPLFELSKVARELIVIVGELTAFFAATVAITQNDIKKVIAYSTCSQLGYMFIACGLSAYNIAVFHLMTHAFLKALLFLSAGNVIYAMHHEQNIQKMENCWKKIPYTYASMWIGSLALSGIFPFAGFYSKDLIIKHAYD---TDSFAFIISLVVAFFTALYSWRVLLLVFHSRKQSKIDIHEAPVVMLIPLSILTFGSAFSGIWGVNILNI-TNNVFWRSSLVVADEHEV--------LPI--LISLSGIAFAYLTYYYQTI-IKSEFLLKFLQNKWYFDEIYELFIVVPTRFISELLYKFDVKIIDGPNGVIKLVSECSKNSIKLQTGYIFDYAFIMFIALIISALYIIGMPTSWQFGFPAPATEIMEIVVKSHSFVMSIMVGIMLFVWALLVYVIKITNISR-TNHNIILEIIWFVIPTIIVGVLAFKNAQLVKLQEKVPKSDMTLKVIGHQWYWNYQYPEHQGISFDSYIKGTDDFTEEDLRLFSVDNNVVLPISTNIRLQVTAGDVIHSWGVPAFGVKIDAIPGRLNEAWFNIKKPGVYYGQCYELCGQGHGFMPIVVKAVSKEDFNEWIESKK
M-YLTLIILPLLGSIVSGFFGRKVGVTGAHLITCVSVVTTTILAILAFLENNIPVTARWLLYVLWNFRFDSLTVSMLLPVLIVSSLVHIYSISYMSHDPHNQRFFSYLSLFTFMMIILVTGNNYLIMFVGWEGVGVCSYLLVNFWFTRIAANQSSLSALLTNRVGDTLLTVGMFAILWSFGNIDYSTVFALAPY--YNENIITLIGICLLIGATAKSSQVGLHIWLPQAMEGPTPVSALIHAATMVTAGVYLLMRSSPLIEYSSTVLVLCLWLGAITTVFSSLIGLFQQDIKKVIAYSTMSQLGMMVIAVGLSSYNLALFHLVNHAFYKALLFLGAGSVIHAVADNQDFRKYGGLREFLPLTYSVMLIASLSLVAVPFMTGFYSKDFILESAYGQYLSSTIVYFVATIGAMFTTLYSAKVLYLTFLTNPNGYKHAHEGDLFMTTPLIILAIFSIFFGYLTKDIFIG-LGTGFFSNSLFIHPSHEIMLDTEFAVLPF--IFTISLSVISVLLSEFLPK-RLGYNIFSFFNQRFYIELFYNKYIVEGVLKLGGQTSSLDKGSVEGPYGLEKALLSLSNSIGKLSTSVVTTYALYILIGLIFYISLLYFMPTPWGIFFQDSASPQMEGIEELHNNIMFYLAIILFTVTWMMITIIKSPIAHKYMNHGTLIELIWTITPAFILILIAFPSFKLLYLMDEVMDPSLVVYAEGHQWYWSYQYPDFEFIEFDSYIVPESDLEEGQFRMLEVDNRVIIPELTHTRFVISAADVIHSYACPSLGIKADAYPGRLNQASVYINRPGTFFGQCSEICGILHSSMPIAIQSVSIKDFLLWLREQM
M-YLLLVFLPFFGFLLVTVFGRFFGYRGAPLLSTFAVMSSACLSFVALYECGSPCYLPWFFVASWGFLFDSLTVIMCVVVTFVSSLVHIYSISYMGEDPHLPRFMSYLSVFTFFMLMLVTSDNFLQMFFGWEGVGVASYLLINFWYTRLQANKSAIKAMLVNRVGDFGLALGIMGIFHIFKAVDFETVFACASEFHMEVHTLTCISLLLFIGAIGKSAQLGLHTWLPDAMEGPTPVSALIHAATMVTAGVFLLARCSPLVEYSSQALVVITLVGASTAFFAATTGVVQNDLKRVIAYSTCSQLGYMMFACGISQYALGVFHLMNHAFFKALLFLSAGSVIHALGDEQDMRKMGGLVRLLPFTYSMMMLGSLALIGFPYLTGFYSKDVILEVAYAKYLSGNFAYWLGSVSALFTSYYSFRLLYLTFLASPQMVQNVHDAPFLMGLSLCCLALGSIFGGFIAKDMMIG-LGTNFWGNAVFTLPTNTLVLESEY-IVPI--IFSILGAVFAVNLNGFGSS-VLGKQLYTFLNKRWLFDKVYNDFVARPSLHFGYTISLVDKGFLEGPTGIMQQSAFMRHFVKTVQTGSIYHYAFMMFVSLTSILAFFLVMPQAWQFGFQDPASPIAQGIQDLHNDICFFMIVVLVFVVWMLLRTLKNPVPSK-IIHGTFLEIVWTITPSFILMIIAVPSFALLYSMDEIVDPSLTLKVIGHQWYWTYEYSDYGSIVFDSYMIPEDDLELGQLRLLEVDNRVVLPVHTHIRIIITAADVLHSWAVPALGVKCDAVPGRLNQTSVFLKREGVFYGQCSEICGANHGFMPIVVEGVQLDDYLHWVSNKL
M-YLSILALPMFGSAIAGLRGRTIGVTGAHIITTGCLMASTALSIVAFYESGSPVSGSWIMLVQWGFLFDSLTVSMLLPVLIVSSLVHLYSISYIAGDPHNQRFFSYLSMFTFFMLVLVTGDNYFIMFVGWEGIGISSYLLINFWYTRMQANKAGIKALTVNRVGDMFLSVGFFAIFWVFGNVDYASVFSVAPY--INETAITIIGLLLLVGAMAKSANIPLHTWLPDAMEGPTPVSALIHAATLVTAGVYLMLRSSPIIEYGPTVLVVITWVGALTAFFAATTGLLQNDLKRVIAYSTCSQMGYLFMAVGLSQYNVALFHLVNHAFFKALLFLAAGAVIHGMADQQDLRRLGGLVNFLPFTYTAILIGSLSLMALPFMTGFYSKDLILEVALGQYVSGTIAYWLGTISAVFTAFYSFRLVSLTFFTTPNAYLHAHEAPMIIVIPLVILSIMSIVFGYIAKDMFVG-VGTDFLSTSLYQHPDHITLIEAEFGLLPA--IGSVFGASLALYLYHVVPN-PIGYTVYSFLNAKWYWDALYNGLIIGAGLRIGLVISVIDRGIIEGPYGLSTALTGAGRSVATYDTGVITSYALYIMLGLVSLIFLVFAMAEPWQIGFQDGASPTFEGITELHNAIFFYLVLIFIGVMWVIGSVVSNPISHKYSNHGTLIELVWTITPALILIAIAFPSFKLLYLMDDVISPAMTIKAVGHQWYWSYEYSDFESIEFDSYMIPDSDLEDGQLRLLDVDNRVVLPVDTHVRFVVTGADVIHDFAVPSLGLKIDATPGRLNQVSVITEREGVYYGQCSELCGVYHGFMPIAVEAVSLDKYLSWLDSQ-
M-YLTLIILPLLGSIVSGFFGRKIGITGSHIITCGSVITTTFLAIIAFFENNIPVTARWVLYVLWNFRFDSLTVSMLIPVLIVSSLVHIYSISYMSHDPHNQRFFSYLSLFTFMMIILVTGNNYLIMFVGWEGVGVCSYLLINFWFTRIAANQSSLSALLTNRVGDCLLTVGMFTIIWSFGNLDYSTVFALAPY--YNETIITLVGICLLIGATAKSSQVGLHIWLPQAMEGPTPVSALIHAATMVTAGVYLLMRSSPLIEYSSTVLVLCLWLGAITTVFSSLIGLFQQDIKKVIAYSTMSQLGMMVIAIGLSSYNLALFHLVNHAFYKALLFLGAGSVIHAVADNQDFRKYGGLREFLPLTYSVMLIASLSLVAVPFMTGFYSKDFILESSYGQFLSGTIVYFVATIGAMFTTLYSAKVLYLTFLANPNGYKHAHEGDIFLTLPLIILSIFSIFFGYLTKDIFIG-LGTGFFVNSLFIHPSHEIMLDTEFAVLPF--IFTVCLSIVSVLFSEFLPK-RFGYNIFSLFNQRFYIELFYNKYIVEGVLKLGGQTTSLDKGSVEGPYGLEKGLLSLSNSLGKLSTGVITTYALYVLIGLMFYISLIYLMPTPWGLFFQDSASPQMEGIEELHNNIMFYLAIIFFTVTWMMISIIKSPIAHKFMNHGTLIELIWTISPAFILILIAFPSFKLLYLMDEVMDPSLVVYAEGHQWYWSYQYPDFEFIEFDSYIVPESDLEQGQFRMLEVDNRVIIPELTHTRIVISAADVIHSYACPSLGIKADAYPGRLNQASVYINRPGTFFGQCSEICGILHSSMPIAIQSVSIRDFLLWLREQM
M-YLSILALPLLGSATAGLLGRKIGVTGAHIITTGCLMASAVLALVAFYECGSPVTFSWILLVNWGFLFDSLTVSMLLPVLVVSSLVHLYSVSYMADDPHNQRFFSYLSMFTFFMLVLVRGDNYLILFVGWEGIGISSYLLINFWYTRIQANKSAIKALTVNRVGDMFLSIGFFAILWVFGNVDYATVFSISPL--INETAITIIGLLLLIGAMAKSAQFGLHTWLPDRMEGPTPVSALIHAATLVTAGVYLMLRSSPIIEYGPTVLIVITWVGALTAFFAATTGMLQNDMKRIIRFSTCSQMGYLFMAVGLSQYNAALFHLVNHAFFKALLFLAAGAVIHGMADQQDLRRLGGLVNFLPLSYTAILIGSLSLMAFPFLTGFYSKDLILELAAGQYVSGNIAYWLGTLSARLTAFYSTRLISLAFFTVPNGYEHAHDAPFIIIIPLVILSILSIVFGYVAKDAFVG-MGTDFLSTALFQHPNHISLVEAEFGILPM--VLTFGGAGLAFFMYHYTPM-QLGQAIYGFFNGKWLVDNVYNKYFISGGLKAGYIISFIDRGILEGPYGLSNSLTNRGKNIASYDTGIITSYALYIILGLITLVFFLFAMPEAWQIGFQDGATPTYEGITELHNSIFFYLIVIFIGVTWAMGSIIKNPIVYKYLNHGTLIELVWTITPAFALIAIAFPSFKLLYLMDEVISPSMTVKAVGHQWYWSYEYSDFESIEFDSYMIPDSDLEDGQLRLLDVDNRVVVPVDTHIRFVVTGADVIHDFAVPSLGLKIDCTPGRLNQTSVYIEREGVFYGQCSELCGVYHGFMPIAVERVNLEDYLTWLDSQ-
M-YLSIIILPLLGSVVSGFFGRKVGVSGAQLITCSSVIITTILSIIAFFENNIPVTFRWIFIINWGFQYDSLTVSMLIPVLIISSLVHIYSISYMSSDPHNQRFFSYLSLFTFMMIILVTANNYLLMFVGWEGVGVCSYLLVSFWFTRIAANQSSISAFLTNRVGDCFLTVGMFAILWSLGNLDYATVFSLAPY--INSNVVIIIGICLLIGAMAKSSQVGLHVWLPMAMEGPTPVSALIHAATMVTAGVYLLMRSSPLIEYSSTVLLLCLWLGAITTVFSSLIGLFQQDIKKVIAYSTMSQLGMMVLSIGLSSYNIALFHLVNHAFYKALLFLGAGSVIHAVADNQDFRKFGGLISYLPLTYSVMLIASLSLVAFPFMTGFYSKDFILESAYGQFFSGVAVYIIATIGAIFTTLYSVKVLYLTFLSNPNGYSYAHEGDFFLTLPLVILALFSIFFGFITKDIFIG-LGSNFFVNSLFIHPIHEIMIDTEFAVLPF--IFTISFSVIALTLSELLSE-RFGYNIFGFFNQRFLIEFFYNKYITNLILNLGGQITILDKGSIEGPYGLERGLVKLSKNISSLSTSHVTTYALYILVGFILYLIYNNLMPSPWGIYFQDSATPQMEGLVELHDNILYYLIIILFSVGWILLSIIKSPISHKYLNHGTLIELVWTITPAVILILIAFPSFKLLYLMDEVSDPSMSIIAEGHQWYWSYSYPDFEFIEFDSYIVPESDLEEGALRMLEVDNRVIVPELTHVRFIITAGDVIHSFSCNSLGIKCDAYPGRLNQVSVFINREGVFYGQCSEICGILHSSMPIVIESVSLEKFLTWLEEQ-
M-YLSLLLLPMFGSAVTGLLGRKIGVTGAHIITCSCLITSAILAIVAFYECNSSVSISWIMDVSWGFMFDSLTVSMLLPVLVVSSLVHIFSVDYMSADPHNQRFFAYLSMFTFFMLVLVTGDNYLIMFVGWEGIGISSYLLINFWFTRIQANKSAIKALVVNRVGDMFLSIGFFAIFFVFGNLDYSTVFSIAPF--INETIITIIGLLLLLAAMGKSAQLGLHTWLPDSMEGPTPVSALIHAATLVTAGVYLLLRSSPVIEYGPTTLIVITWVGALTAFFAASTGLLQNDLKRVIAYSTCSQMGYLFMACGLSQYNVALFHLVNHAFFKALLFLAAGAVLHATYDQQDQRRLGGLIGFLPFTYTAILIGSLSLIALPWLTGFYSKDLILEVAYGQYFSGQVAYWLGTLSACLTAFYSLRLISLTFLTYPNAYLHTHDAPTIVMIPLIILSLLAIFFGYVARDLFVG-MGSDFLSPSLFTHPSHITLIEAEFGLLPA--IGTLLGAGLALYLYHMLPV-TLGQKLYRFFNGKYYVDVIYNHYIIYGGLQLGYVISVLDRGIIEGPYGLATGLTSGSKDIAKLDTGNLTSYALYLAIALVTLIMILLSMPQPWQVGFQDGASPTQEGITELHDSIFFYLVIICFGVLWVLSSVIKSQLVYKYANHGTLIELIWTITPALVLIAIAFPSFKLLYLMDEVISPSMTVKVAGHQWYWSAEYSDFESIEFDSYMVPETDLEDGQLRLLEVDNRMVVPIDTHIRFIVTGADVIHDFAVPSLGLKIDAVPGRLNQTSVLIEREGVFYGQCSEICGVYHGFMPIAIEAVTPEKYLAWIDSQ-
M-YLTLIILPLLGSISSGFFGRKIGISGSHIITCSSVILTTLLAILAFIENNIPVTARWILNVLWSFKFDSLTVSMLLPVLIVSSLVHIYSISYMSHDPHNQRFFSYLSLFTFMMIILVTGNNYLLMFVGWEGVGICSYLLVNFWFTRIAANQSSISALLTNRVGDCFLTIGIFAMLWSFGNIDYNLIFSLAPY--YNDNIITMIGICLVIGATAKSSQVGLHIWLPQAMEGPTPVSALIHAATMVTAGVYLLMRSSPLIEYSSTVLIICLWLGAITTVFSSLIGLFQQDIKKVIAYSTMSQLGMMVIGIGLSSYNIALFHLVNHAFYKALLFLGAGAVIHSVADNQDFRKYGGLRPFLPLTYSVMLIASLSLVAVPFMTGFYSKDLILESAYGQFLSSTIVYFIASIGAMFTTLYSAKVLYLTFLTNPNGYKFAHEGDLFLNIPLIILAVFSIFFGFLTKDIFIG-LGTGFFSNSLFIHPNHEILLDTEFAVLPL--FFTVSLSILSILFSEFTPN-TIGYNIFSFFNQRFYIELIYNKYIVENILTLGGQTTSLDKGSVEGPYGLEKGLLNLSNNINNLSTGVVTTYALYILMGLMFYITSLYFMPTPWGIFFQDSATPQMEGLEELHNNIMFYLAIILFTVVWIMITVIKSPISHKYMNHGTLIELIWTITPALILILIAFPSFKLLYLMDEVMDPSLVIYGEGHQWYWSYQYPDFEFVEYDSYIIPESDLEEGRFRMLEVDNRVVIPELTHTRFVISAADVIHSYACPSLGIKVDAYPGRLNQASVYLNRKGTFFGQCSEICGILHSSMPIAIQSVSIKDFLLWLRDQI
M-YLSILFLPLLGSVVSGLLGRKIGVTGSHIITCSSLGLASVMAAIAFYECGSPVSTSWIMSISWGFLFDSLTVSMLIPVLFVSTLVHIYSISYMGEDPHNQRFFSYLSLFTFFMLVLVTGDSYLTMFIGWEGIGISSYLLINFWFTRIQANKSAILALTMNRVGDMFLSIGFFAIFWLFGNIDYATVFSIAPY--MNETAITIIGLLLLFAAMGKSAQLGLNTWLPHSMEGPTPVSALLHAATLVTAGCYLLLRSSPLLEYSSTALLAILWVGAITAFFAASTGLLQNDLKRIIAFSTISQMGYIFLAVGLSQHNVALFHLVNHAFFKSLLFLSAGAIIHAMADQQDVRKLGGLINFLPFTYTAMLAGSLSLAALPWLTGFFSKDLIIELAGAQYFSGQTAYWLGTITAVLTAFYSFRLISLVFLTYPNAYLHVHEGGLTVVIPLFILSLFSIFFGYVFADLFVG-VGTDFFANSLFIHPDHVTLIEAEFSLLPT--IGSVFAAVLALFLYHKSPT-PLGHSLYSFFNGKYLLDVIYNNYIIQGGLQLGYTISFLDRGMIEGPYGISSFLSKTGTNVAKLDTGIVTSYALYIVLGLITLLFLLFAMPEPWQIGFQDGASPGFEGITELHDSIFFFLVIISVGVFWALGSVMSSPIVYKYANHGTLIELIWTITPALVLIAIAFPSFKLLYMLDEVISPTMTIKVAGHQWYWSYEYSDFEAIEYDSYMVPDSDLEDGQLRLLDVDNRVIVPVDTHIRFIVTATDVIHDFAVPSLGLKIDAVPG-LNQTSVLVQREGVFYGQCSEICGVYHGFMPVVIEAVSLEKYLVWLDSQ-
M-YLALIILPILGSIVSGFFGRKVGVSGSHIITCTCVMTTTILAIFAFIENQSSTTFRWILNVKWAFNFDSLTVSMLIPVLIVSSLVHLYSIGYMSHDPHNQRFFSYLSLFTFMMIILVTADNFLLMFVGWEGVGVCSYLLVSFWFTRIAANQSSLSAFLTNRVGDCFLTIGMFAILWSFGNLDYNTVFSLAPY--YSENVVIIIGICLLIGAMAKSSQVGLHVWLPMAMEGPTPVSALIHAATMVTAGVYLLMRVSPLIEYSSLVLLLCLWLGAITTVFSSLIGLFQQDIKKVIAYSTMSQLGMMVIAIGLSSYNIALFHLVNHAFYKGLLFLGAGAVIHAVADNQDFRKYGGLISYLPLTYSVMLIASLSLVAFPFMTGFYSKDFIIESAFGKYISSIIVYYIAVIGAMFTTLYSVKVLYLTFLTNPNGYKSAHEGDIYMSLPLIILAIFSIFFGYITKDIFIG-LGSDFFSNSLFIHPKHEIMLDTEFAVLPL--FFTITLSILSIIFTEFYPK-KLGYNIFSFFNQRFLVEMYYNKYISGLILDLGAQTTIMDKGSVEGPYGLEKKITDISKSINILSTGVVTSYALYILVGLIFYISILYLMPEPWGVFFQDNATPQMEGLEELHNNIMFYLAIILFSVTWMMISIIK--ISNKYINHGTLVELIWTITPALILILIAFPSFKLLYLMDEVIDPSLVIYGEGHQWYWSYQYPDFESIEFDSYIVPESDLELGQLRMLEVDNRVIMPELTHTRFVVGGADVIHSFAVPSLGIKCDAYPGRLNQSSIYLNREGTFYGQCSEICGILHSSMPISIQCVSLVKFLYWLYDQI
M-YLSIIILPLLSSIVSGFFGRKVGVTGSRILGCLSIMTTTLLAITSFFENNNPVSFKWLFNMVWNFQFDSLTVSMLIPVLIISSLVHFYSIGYMSHDPHNQRFFSYLSLFTFMMIILVTGNNYLLMFVGWEGVGVCSYLLVSFWFTRIAANQSSLSAFLTNRVGDAFLMIGMFIILWSLGNLDYSTVFSLAPY--INENIITIIGICLLIGAMAKSSQVGLHIWLPMAMEGPTPVSALIHAATMVTAGVYLLIRSSPLIEYSSTVLLICLWLGAVTTVFSSLIGLFQQDIKKIIAYSTMSQLGMMVIAIGLSSYNVAIFHLINHAFYKGLLFLGAGAVIHAVVDNQDLRKYGGLISFLPLTYSVILIASLSLVAFPFMTGFYSKDFILESAYGQYFSSIDVYVIAVIGAIFTTLYSVKVIYLTFLTNPNGYRNAHESDIFISLPLVVLAIFSIYFGYITRDIFIG-LGSGFFVNSIFIHPVHEIMIDTEFGVIPF--ILTVSFSALAIVYSEFMPN-NLGYYIYGFFNQRFLVEFFYNKYIVNSVLEIGGQTTVLDKGSIEGPYGFGVILTKSSKIISNLSNGVVTNYALYILIGICFYLSVFTFMPMPWGIYFQDSATPQMEGLVELHDNIMYYLVLILFSVGWILFSIIKTQISHKYLNHGTLIELIWTITPAVILILIAFPSFKLLYLMDEVNDPSMTILAEGHQWYWSYQYPDFEFIEFDSYIVPDSDLEDGGLRMLEVDNRVIVPELTHIRFVITSGDVIHSFACPSLGIKCDAYPGRLNQVSVFINREGVFYGQCSEICGILHSSMPIVIESVNIDKFVHWLYAV-
M-YLSIIILPLLGSIVSGFFGRKVGVTGSRILGCLSIMITTILAIISFFENNNPVSFKWLFNMAWNFQFDSLTVSMLIPVLIISSLVHFYSIGYMSHDPHNQRFFSYLSLFTFMMIILVTGNNYLVMFVGWEGVGVCSYLLVSFWFTRIAANQSSLSAFLTNRVGDCFFMIGMFILLWTLGTLDYSTVFSLAPY--INENITTIIGICLLIGAMAKSSQVGLHIWLPMAMEGPTPVSALIHAATMVTAGVYLLIRSSPLIEYSSAVLLICLWLGAITTIFSSLIGLFPQDIKKIIAYSTMSQLGMMVIAIGLSFYNVAIFHLINHAFYKGLLFLGAGAVIHAVVDNQDLRKYGGLISFLPLTYSVILIASLSLVAFPFMTGFYSKDFILESAYGQYFSSIDVYVIAVIGAIFTTLYSVKVIYLTFLTNPNGYRNAHESDIFISLPLVVLAVFSIYFGYITRDIFIG-LGSGFFINSIFIHPVHEIMIDTEFGVIPF--ILTVSFSALAIIYSEFMPN-NLGYYIYGFFNQRFLVEFFYNKYIVNSVLEIGGQTTVLDKGSIEGPYGFGVILTKASKIISSLSNGVVTNYALYILIGICFYLSIFTFMPMPWGIYFQDSATPQMEGLVELHDNIMYYLVLILFAVGWILFSIIKTQISHKYLNHGTLIELIWTITPAVILILIAFPSFKLLYLMDEVNDPSMTILAEGHQWYWSYQYPDFEFIEFDSYIVPDSDLEDGGLRMLEVDNRVIVPELTHIRFVITSGDVIHSFACPSLGIKCDAYPGRLNQVSVFINREGVFYGQCSEICGILHSSMPIVIESVNIDKFVHWLYSV-
M-YLALIVLPILGSIASGFFGRKIGVSGGRIITCTCVIITTILAIIAFLENQIPVRFRWILDIKWGFNFDSLTVSMLIPVLIVSSLVHLYSIGYMSHDPHNQRFFSYLSLFTFMMIILVTADNFLLMFVGWEGVGVCSYLLVSFWFTRIAANQSSISAFLTNRVGDCFLTIGMFAILWSYGNLDYNTVFSLAPY--YSESVVIIIGICLLIGAMAKSSQVGLHVWLPMAMEGPTPVSALIHAATMVTAGVYLLIRVSPLIEYSSLVLLLCLWLGAITTVFSSLIGLFQQDIKKVIAYSTMSQLGMMVIAVGLSSYNIALFHLVNHAFYKGLLFLGAGAVIHAVADNQDFRKYGGLRSYLPLTYSVMLIASLSLVAFPFMTGFYSKDFIIESAFGKYISSIAIYYIATIGAMFTTLYSVKVLYLTFLSNPNGYKQAHEGDIYMSLPLIILAVFSIFFGYMTKDIFIG-LGSDFFSNSLFIHPKHEIMLDTEFAVLPL--FFTVSLSIVSILFTEFYPS-NLGYNIFGFFNQRFLVEMFYNKYISGLILDLGAQTTVMDKGSVEGPFGLEKSVTDISNSINKLSTGVVTSYALYILVSLIFYISILYLMPEPWGTFFQDNATPQMEGLEELHNNIMFYLAIILFAVSWMMISIIQ--ISNKYVNHGTLVELIWTISPALILILIAFPSFKLLYLMDEVIDPALVIYGEGHQWYWSYQYPDFETVEYDSYIVPESDLELGQLRLLEVDNRVIIPELTHTRFVVAGADVIHSYACPSLGIKCDAYPGRLNQSSVYLNREGTFYGQCSEICGILHSSMPIAIQSTSLPKFLFWLYDQI
M-YLSIIFLPLLGSIVSGFFGRKVGVSGARFLGCSSIIITTTLAIVAFFENNSPVYFPWIFNIVWSFQFDSLTVSMLIPVLIISSLVHIYSISYMSADPHNQRFFSYLSLFTFMMIILVTANNYLLMFVGWEGVGVCSYLLVSFWFTRIAANQSSMSAFLTNRVGDCLLTIGMFAILWSLGNLDYTTVFSLSPY--INENIITIIGICLLIGAMAKSSQVGLHIWLPMAMEVPTPVSALIHAATMVTAGVYLLIRSSPLIEYSSTVLLICLWLGAITTVFSSLVGLFQQDIKKIIAYSTMSQLGMMVIAIGLSSYNIALFHLVNHAFYKGLLFLGAGAVIHAVADNQDLRKYGGLGAFLPLTYSVILIASLSLVAFPFMTGFYSKDFILESAYGQYFSSIAVYVIAVIGAIFTTLYSVKVLYLTFLANPNGYKHAHEGDIFLSLPLVVLAIFSIYFGYITKDIFIG-LGSGFFTNSIFIHPIHEILIDTEFAVLPL--FFTVSFTTIAIIYSEFFPN-NLGHTIYGFFNQRFLVEYFYNKYIVNLVLNMGGQTTILDKGSIEGPFGLEKLLIKISKIISSLNTGVVTNYALFILIGFIAYISIYYSMPHAWGIYFQDSATPQMEGLVELHDNIMYYLVLILFAVGWVLFSIIKSPISHKYLNHGTLIELIWTITPAIILILIAFPSFKLLYLMDEVNDPSMTISVEGHQWYWSYQYPDFEFIEFDSYIVPESDLEEGALRMLEVDNRVIVPEETHIRFVITSGDVIHSYAAPALGIKCDAYPGRLNQVSAFINRPGVFYGQCSEICGILHSSMPIVIESVSLENFLSWLLSQ-
M-YLSIIILPLLGCIVSGFLGRKVGVKGAQLITCSNVVITTILSILAFIENNIPVTFRWIFNIIWGFQFDSLTVSMLIPVLIISSLVHIYSISYMSSDPHNQRFFSYLSLFTFMMIILVTANNYLLMFVGWEGVGVCSYLLVSFWFTRIAANQSSISAFLANRVGDCFLTIGMFAILWSLGNLDYSTVFSLAPY--INSKVVLIIGICLLIGAMAKSSQVGLHVWLPMAMEGPTPVSALIHAATMVTAGVYLLMRSSPLIEYNSTVLLLCLWLGAITTVFSSLIGLFQQDIKKVIAYSTMSQLGMMVIAIGLSSYNVALFHLINHAFYKALLFLGAGSVIHAVADNQDFRKYGGLINFLPLTYSVMLIASLSLVAFPFMTGFYSKDFILESAYGQFFSGVAVYIIATIGAIFTTLYSVKVLYLTFLSNPNGYNYALEGDLFLTLPLIILAIFSIFFGFITKDIFIG-LGSNFFGNSLFIHPTHEIMIDTEFAVLPF--IFTISFSIIALTISEFLSE-RLGYNIFGFFNQRFLIELFYNKYITNLILDLGGQMTILDKGSIEGPFGLEKGLVNFSKNISSLSTSHVTTYALYILVAFILYLLYNYLMPSPWGIYFQDSATPQMEGLNELHDNIMYYLVVILFAVGWILLSIVKSPISHKYLNHGTLIELIWTITPAVILILIAFPSFKLLYLMDEVSDPSMSVLAEGHQWYWSYQYPDFQFIEFDSYIVPESDLDEGGLRMLEVDNRVVLPELTHVRFIITAGDVIHSFAAPALGIKCDAYPGRLNQVSVFINREGVFYGQCSEICGILHSSMPIVIESVSLEKFLIWLKEQ-
M-YLSIIVLPLLGSIISGFFGRKVGISGARFLTSSSIIITTLMAIIAFFENNSPVFFKWIFNIVWSFQFDSLTVSMLIPVLIISSLVHIYSISYMSSDPHNQRFFSYLSLFTFMMIILVTANNYLLMFVGWEGVGVCSYLLVSFWFTRIAANQSSMSAFLTNRVGDCLLTVGMFAILWSLGNLDYTLVFSLTPY--INENTIIIIGICLLIGAMAKSSQLGLHIWLPMAMEGPTPVSALIHAATMVTAGVYLLIRSSPLIEYSSTILLICLWLGAVTTVFSSLIGLFQQDIKKIIAYSTMSQLGMMVIAIGLSSYNIALFHLVNHAFYKGLLFLGAGSVIHGVGDNQDLRKYGGLKEYLPLTYSVILIASLSLVAFPFMTGFYSKDFILESAYGQYFSSIAVYFIATIGAIFTTLYSVKILYLAFLANPNGYPSSHEGDIFLILPLVVLAIFSIYFGFLTKDIFIG-LGSGFFTNSIYIHPNHEILIDTEFAVLPF--FFTIFFTIIAIVYFEFLPN-GLGYNIYGFFNQRFLVEFFYNKYIVNVVLNMGGQTTILDKGSIEGPFGLEKTLLNLSKIISGLNTGIVTNYALYILTGFVVYVSLYLSMPSPWGIYFQDSATPQMEGLVELHDNIMYYLVLILFAVGWILFSIVKSPIAHKYLNHGTLIELIWTITPAIILILIAFPSFKLLYLMDEVNDPSMTITVEGHQWYWSYQYPDFEFIEFDSYIVPESDLEEGGLRMLEVDNRVIVPEETHIRFVITSGDVIHSYAAPALGIKCDAYPGRLNQVSTFINREGVFYGQCSEICGILHSSMPIVIESVGLESFLSWLLSA-
MSSYSIVFLPLLSCLLCCFFIRCRESVCLQLLSSFLIGLAAISSWSLFFTDGEAFLFEWILQALFRVNIDKLTVLMFVVVNTVSFVVHCYSIAYMKNDPCKSRFFAYLSLFTFAMLVLVSAGDLLQLFLGWEGVGVCSYLLIGFWFRKESANVASMKAFLVNRVGDFCFLIGIFSVYKIFGTLELKGIISDVGF--LGFDSLTFICLMLFIGCMSKSAQLGLHTWLPDAMEGPTPVSALIHAATMVTAGVFLLARLSPLFECTELVRHIIMWVGVSTAAFGSVVALCQDDIKRIIAYSTCSQLGYMFAACGASAYGLAIFHLSTHAFFKALLFLCAGNVIHSVGGEQDVHKMGALRNKIFSTYCMMIIGSLALCGIFPFAGFYSKDLIISSLS----HAEIPFILLILTAFCTSVYSCRLLMLVFFGEQNFLKKFHSPPVGMVLPLAPLVLLSLISGYLGVKLLVN---SSFWVQTGLVFRQVTEM-------LPL--IFALAGFFVVFVLEGRRISPVILNLFKRVLSCGFYFDKIYRVLFVGPLTHCSRFFWVIDIGCIN-PALLARLSQKLSSGVLALQTGLLCHTVLFFFLGILFLFWV---MPYEWQLGFQRSASPVMDYINDFHNLMLIIMICIAAGVNALLLYTVRNPSPSG-TSHNTLLEIIWTVIPVLIVVGISFPSLKVLKYEEHVPDADMTVKVIGHQWYWTYNYPDHGEITFDSNL--KHDLDEGEPRLLAVDNNLVLPVDTTVRIQITSDDVIHSWAVPSLGIKKDAIPGRLNETWVRIDKEGTYYGQCSELCGILHGFMPIAVTAVSKEAFKEWVTQAK
M-YLSIIILPLLASLSSGLLGRKIGTTGSQIISCSSLLISSILITIAFYECGSSVKLSWLLSISWCFYFDQLTVSLGLAVLYCSTLIHIYSIDYLSSDPHIQRFFSYLSAFTAGMLVLICGGNFFVMFVGWEAIGVVSYLLINYYFTRIQSNKAAILAFTMNRGGDMLMSIGFFAIFQTFASLNYSEVFSLVPY--ISNNAISIIALFLLGGALAKSANIPLHSWLPGSMEAPTPVSALLHAATLVTAGIYLLIRISPLLEYSSNVLLIITIIGSTTAFFAATCGLLQNDLKRIIAFSTISQLGYMMMAIGLSQYNVALMHTVNHAFFKALLFLGAGAVIHSFQDQQDVRKMGGLINFLPLTYTVMLVGSLSLLATPYLTGFYSKDLILELAYSQYFSGTYAYILGSVTAGITAFYSFRLISLVFLTYPNAYKNTHESNLAVVLPLIILSLFSIFFGYIFSDLFVG-IGSDFFKNAIFIHPNSISLVEAEFSMLPA--LFSLFGMLTSIYLYHLFPN-PFLRNIYKFFNGKYYFDVLYNQFFITNGLKLGYSISELDRGVIEGPYGLSKYLVKLSNNLAKLDTGVITTYALYITLALIYLIFLVLQMSEPWQLGFQDSAAPGFTGIVTLHNTIGFYLIVISFSVFWVIMSVIKNPIAYKYLTHGTVLELVWTITPALILIAIAFPSFRLLYLMDEVISPTLTIKVVGHQWYWSYEYSDFDSIDFDSYMIPESDLELGQFRLLDVDNRLIVPVDCHIRLIITGSDVLHSFAVPSLGLKLDAVPGRLNQVSFLAERSGTFYGQCSEICGVWHGFMPIVVEAVSSPDFIVWLDSA-
M-LLLLLLLPLLSGILTLLFGFFIGRNGAVLMTVFNMFLLVVLSFKLFFDLETPISSEWFLVVNWSLHVDALTVTMLVVINTISFLVHAYSVSYMENDPHLQRFMAYLSLFTFFMIVLVTADNLVQSFVGWEGVGVISYLLINFWFTRINANKSAIKALLMNRVGDLGICLAMYSCFYTFETLDYSSIMLLVSHLGFEYNAITIISFFIFLGAVGKSAQIGLHTWLPDAMEGPTPVSALIHAATMVTAGVFILIRLSGLIEYSTAALTFITIVGAITCFFAASTALVQNDMKRIIAFSTCSQLGYMVFACGLSGYTVSLFHLANHAIFKALLFLAAGVVIHAINDEQDIRRMGGLINHLPFTYSLTLIGSLALIGFPYLTGYYSKDVIVELTIAKQTHGYFALWLGSITALFTAYYSTRLLFYTFLNYPNNFKIAHEGSYLMLIPLFILGIGSIYSGFITKEIFLG-WGSTFWNNSIFIHPENYIIIDTLF-LIPV--FASFIGIYLFINIQIL----KLMKEIHKFLSNKWYFDKIYNT-ITKTITNIAYNITTIDTGYINTLGAIYKHTTNINKTQNNTSKNPLNTLITTIFITTTLILTLFLIMAYPLQYGFQDPATPVMQGIISLHDHIFFYLIVTTVFVTWILSVIIDEFFSHKYIRHGTLIEIIWTVTPAFILISIAFPSFRLLYLMDEVIDPAVTIKVVGHQWYWSYEYSDHWSIEFDSYMLPTSDLELGQFRLLEVDNRMVVPMDTHVRLIITSSDVIHSWAVPSLGIKLDAIPGRLNQTSMIINREGVFFGQCSEICGVQHGFMPIVVESVKMDNYISWVNNML
M-YLIIIILPLLAAIFAGFFGRNLGTRGAQIITTSSIVITTVLAILAFIENNSPLAMRWILNVSWGFYYDSLTVSMLLPVLIVSSLVHLYSISYMSHDPHNQRFFSYLSLFTFMMIILVTANNYLLMFLGWEGVGICSYLLINFWFTRIAANQSSISAFLTNRVGDCCLMIGMFIL--------------------------------------------------------PTPVSALIHAATMVTAGVYLLMRSSPLIEYSSTVLLICLWIGAITTLFSSLIGLFQPDIKKVIAYSTMSQLGMMVIAIGLSSYNLALFHLINHAFYKALLFLGAGAIIHSVADNQDFRKFGGLKPFLPLTYSAILIASLSLVAIPFMTGFYSKDFILESSYGQYLSSIIVYFLATIGAMFTTLYSVKIIYLTFLGNPQGYKHSQEGNLWLNLPLIILAIFSIFFGYLTKDLFIG-IASGLFSNSLFIHPLHECLLDTEFALLPF--ILTLSLSILALIFSEFFSL-KLGYNLFGFFNQKLLLELFYNNYITNTVLSLGSHTTILDKGSVEGPYGLERSLLALSNNIGLLNTGVITSYGLYILIGFLSYISLFYFMPTAWGIYFQDSATPQMEGIEELHNNIMFYLAIILFTVTWMMIVIIKSVISHKYMNHGTLVELIWTITPAIILILIAFPSFKLLYLMDEVMDPSLVIYGEGNQWYWHYQYPDFEFIEFDSYIVPETDLDKGSLRMLEVDNRVIIPELTHTRFVVSAADVIHSFACPSLGIKCDAYPGRLNQSSIYLQRQGTFFGQCSEICGILHSSMPIVIQSVSLKKFLLWLREQM
M-LNYIIFLPLSSFIISIIIGTFCGSFYVALLAVVNMSIVFYFTWFIFFKIGLTSYCTWILSVNFGFVFDSLSVSILMLVITISLLVHVYSYGYIRDDPHFGRFISYLSFFTFFIVLLVTSDNFILIFIGWEGVGLCSYLLINFWFTRVQANKAGIKAILVNRVGDFFLAIGIFILFFEIGSVDYIIVFSQFSLFNIDVDFADLVSLFIFLGAIGKSAQIGLHTWLPDAIEGPTPVSALIHSATIVTAGVFLVIRCSQIFEHSAFTLWFISLVGGMTALFAAVIGVFQNDIKKVIAYSTCSQLGYIVFSCGTSCYSVSFFHLVNHGFFKALLFLTAGGIIHSIGDEQDIRRFGGLLKVFPFCYSMFVVGSLSLGGFPFFSGFFSKDAILEGALVVFTQSHFVYLCGILAAFFTCFYSCRLIYLVFFSKPRAVEASDEIQIDLFFSIFILSIFSLFSGFFFRELFIG-AATPFFNSSIFRHPINDTLLDVEF-IIPL--VFSFSGIIIGFLFYFYIGN-SVGRSVYTFFNKKWFFDKFFSEILNQPFFIACYTWSNVEKGILEGPFGFSQWIQRVGSQVSYFHTGFIYNYSGIVFITIFISFSLFYFMADAWQFGIQDPATPIAVGILKFHNDLIFIFVFIVVFVTWLIFRILKSIKSVP-IVHGTSIEIIWTLIPIVILLFIAVPSFSLLYAVDESVNPAITLKVIGNQWFWSYEYSDYDSLSFDSYLLSDEDLEIGFLRILEVDNRIMLPESTHVRVIVTSSDVLHCWTVPSFGVKIDACPGRLNEVSVFVERSGVFYGQCSELCGVNHGIIPIVVEVLSVEDYLLWISESL
M-YLSIVILPLLGGLLA--VNRKCGVVWGPILSTICIFITAILGTIAFFESEAPVYGHWFLNVEWSLVFDSLTVSMLLPVLYVSALVQLYSLSYMDVDPHKSRFFSYLSLFSFAMLLLVAGENLLVLFVGWEGVGLVSYLLVNFWFTRLAANFAALKAFLINRVGDTGLALGLLLGIAIFGDLSFATIFSMASY--INGDLLTIFIIFLVIGATAKSGQMGLSTWLTAAMEGPTPVSALLHAATMVTAGVYLLMRHSPLIEYSSTGLMIIALLGGFSALLGAAGGLLENDMKRVIAFSTTSQLGYMVVCIGISQHNIALFHLINHAFFKALLFLSAGSVIHAIGDIQDLRKMGGLILLLPRTYAVMLLASLSLMAFPFMTGFYSKDFLLELILVPRSTSAMAYILALVAAVLSATYSARLLILAFISKPNYSPLIHEPSSLMTIPLLVLAVGSVFFGYLTHDLFLG-LGNTFYQQVLFIHPNHLALLDASLSALPP--LTLLL--LFTLFPSNAKPS-SLSAAMKDSGSNQYFYLAMYNHFIIQRTLKLSVIIYSIDKGLLEGPLGLKQLFTSLSFIVEQFSTGFVLHYAFIIVATLVFIPFVYILMPLNYSLGFQDPASNWMYAIVDLHDRIIFFLLILLVLVSWFLVSSLTNKDHLTYLAHGNVIELVWTITPAGILWAIGLPSLNLLYLMDEVLDAEITVKAIGSQWYWSYEYTDYSTIAFDSFMIDEASLEMGDQRQLTVDNALVLPVNTSIRILVSSNDVIHSFAIPSLALKADCLPGRLNSLGLIINRPGVFYGQCSELCGANHGFMPISLKAVTIPSYINFLEATA
M-YLIVLLLPFINAFFLGFCGRLIGTIGSGVLSTICMGSSTLIALLLAYENDAVVHYKWVLITHVGLLYDTLSVTMLLVISSISTLVHIYSTSYMSDDPHVPRFLCYLSLFTFLMMVLVTSDNYLQLFIGWEGVGVCSYLLVAFWTTRIQANKAAIKAIVVNRVGDVGVILGMILIYKTIGSLDFSALFVKPPI--DPWAPWAPIGILLLIGCIGKSAQLGLHTWLPDAMEG-TDSNGSRAPQHKWTAGVFLMIRSFPLFEKAPLALLIITIFGALTAFFAATVGLVQNDLKKVIAYSTCSQLGYMVLIIGIGSHNVGLFHLFNHAFFKALLFLSAGAVVHSTYDEQDMRKMGGLIHSIPFTYTMMLIGSFSIMGLPYLTGFYSKDLILELTYSGRRGSAFAFWLGTFAAFLTAFYSIRLVYITFIISPNSLISSHINIKRVLTVLSLLCFGAIFFGYLFQDILIG---------------------DIEHPILPT--LAGVFGMSLSLLLYWGFDS-LFILPIYSFLGGAWQFNHTINKLIAIPFFNFGHWGTTLDRGWLEGPQGAGYLGTRVSQAISNLQSGVISRYALVLLSFTIIFLSL---MNEPWQLGFQDAGSPVMEEIIMLHDQILFILTIIVGVVLWLIIRILLGNNYYSNKLDGSLIEVIWTLIPAFILILIAFPSLRLLYIMDECGSANITIKVTGHQWYWSYSYEDYKNIEFDSYMIPTADLELGDLRLLEVDNRLILPVDTNVRVLITAADVLHSWTVPSLAVKMDAVPGRINETGFLIKRPGIFYGQCSEICGANHSFMPIVVESVSLSKYIDWIGRED
M-YNLIIILPCISWLFPLFFGRQLGYVFVTRMTSTLIIITTLITYYYFYQNNNPINFNYLLDINYNFEIDALTITMLLAITTISSMVHIYSIGYMETDPHQVRFFSLLSMFTFWMIILVTGSNYFVLFVGWEFIGVTSYLLISFWVTRLQAMKSALSAVLMNRFGDAFFVLGLCVIAYVFGTLNYSTIFATAYL--INTDLLVLIMLALFIAAMAKSAQFGLHNWLTLAMEGPTPVSSLLHAATLVTAGIYLLLRSANILEYTPTVLFIILWIGALTTLSAGLIAICSNDLKRIIALSTMSQLGMMTIAIGLSAYNLALFHLLGHAFFKALLFMSAGSIIHSINESQDIRTYGGLLSYLPYTYICITIASLSLMAMPGLTGYYTKDIIIESTYGSYISNYVVYWIAYLSAVLTCVYSMKILYLTFYSNPNNYYNAHESNIYITLPMFILAIFAMFAGWILKDIYLG-VGTDFVG--THILPNNFSYFDTEFSILPL--ISAILVSILIVVLNEFFA--KYINTVYSIFNQKLVSDQILNHFIIFKGLVTSGNIAHVDKGSLYGPVGINRLLNKASYNVINLSSNTRSSLSMNSMLILITIVSLLLLMPVPYGLYFQDSATPTFDGIIELHDIVMFYIVVTIVLVSYLLFVIINDHISYKYLTHGTTLEIVWTIFPVVILLFIAFPSFILLYLCDEVIDPAMTIKAIASQWYWTYEYSDFEIVQFDSYIVPTDMLENGQLRMLDVDARIVVPTNTHLRFIVTSRDVIHDFALPSLGIKCDATPGRLNQVSALLQRESVYYGQCSELCGVLHSSMPIALEAVSIDKFLSWLDEQ-
M-YITSIFIPLASSLCTGLLGRKIGGTGSNVMSVLFILMSMVIIILICYESQSTVYWNWMLSINWSFHFDPITVMMLIVVSQISFVVHVYSTWYIAKDPHVQRFISYLSAFTFFIMILVSADSYLLIFV---GIGVLSYLLINFWYTRIQASKAAIQAITVNRVGDIFISIGFIACLWTFSTMDYATAFSLSPY--ISTAALTFIGIMFIIGAMSKSAQLGLHTWLVSAIE--------------VTAGIYLLIRSSPILEYAPYTLLCILFVGQITTIFAASSGLFQNDMKRLIAYSTISQIGYLVIAVGLSQYSAALIHIASHAYFKALLFLSAGGVLHSISDEQDIRRLGGLMMILPLTYTAIIVGSLSLIAIFPLSGYYSKDLILELAYSQYFTGYQAYVMGTITAFMTAFYSIRLVCITFTGMPHAYIQTHDQPLLVQMTFTLLAFISIFFGYISRDIITG-MGTDGLISSMYHRPESVTLIEAEF-IIPT--LITIISASIAFYLYSIKPH-KQGILITWYFNKKWMVDIVY-SFIINISIRLGYVCSTLDKGSLEGPVKIESSMNSLAASMSRFDTGITTSYATIILFATLSLSLITLIMAYPWQYGFQDCASPTHEGIIILHDSICFYLVLISCLVFWVLGSILRQAIVHKYLTHGTLIELIWTITPALILVAIAFPSFKLLYLI--VISPTLTVKVTGSQWFWSYELSDFESIEFDSYTVPDADLELGELRLLDVDNRLLIPVETHVRFIVSANDVIHDFSVPSLGLKIDSVPGRLNQTSAIAERPGVFYGQCSELCGVAHGNISIVVEAVSIDKYLEWLDSM-
MWILVVLSFALLSALVQGN----SVLNQTVPNITSAVKLSFFISLLPLFMEGAETIWTWMFEINLSFKFDQYSVIFTTVALYVTWSILEFASWYMHSDPNISRFFKYLLIFLMAMLTLVTANNMFQLFIGWEGVGIMSFLLIGWWGGRADANTAALQAVVYNRIGDIGLIFAMAWMATKLNSWEIQQIFVASKD-----FDLTFPLLGLIVAAAGKSAQFGLHPWLPSAMEGPTPVSALLHSSTMVVAGIFLLVRLSPLLEGNQTALTICLCLGALTTLFTATCALTQNDIKKIVAFSTSSQLGLMMVAIGLNQPHLAFLHICTHAFFKAMLFLCSGSVIHSLNDEQDIRKMGGMHFLTPFTSSCLTIGSLALAGTPFLAGFFSKDAILEALNTSH-LNAWALVLTLLATSFTAIYSLRVIFFVSMGYPRF--PINENNPAVINPIKRLAWGSIIAGFLITSTIIP-MKTPIIT------------------MAAL--IVSVLGLLIALELASLTA--TPRLTPHHFSNMLGFFPSVIHRLTPKFGLTLGQTIAMLDQTWIEGPKAIVYHTTPLITTTSNTQRGLVKTYLALFLLTLALAMLLASFMANPSQLGFQDAASPVMEELLHFHDHTLMIVFLISTLVLYIIVAMVSTKLTNKYILDSQEIEIIWTILPAIILILIALPSLRILYLMDEVNNPLLTIKAVGHQWYWSYEYTDYEDLGFDAYMIPTQDLAPGQFRLMETDHRMVIPAESPIRVLVSADDVLHSWAVPSLGIKMDAVPGRLNQTAFIASRPGIFYGQCSEICGANHSFMPIVVEAVPMTYFEDWSSRML
MHIFSILILPVLGTLNPSP----PGSLWATNSVKTAVKVAFFVSLLPLFIEGVEAIWEWMFNINISFKFDLYSIVFTPVALYVTWSILEFASWYMHDDPNMNRFFKYLLIFLIAMIVLVTANNMFQLFIGWEGVGIMSFLLIGWWFGRADANTAALQAVVYNRVGDIGLILAMAWMAVNLNSWDMQQLFSMTTN-----QDMTLPLLGLVLAATGKSAQFGLHPWLPSAMEGPTPVSALLHSSTMVVAGIFLLIRLNPLMDNNPLVLSTCLCLGALTTVFTATCALTQNDIKKIIAFSTSSQLGLMMVTIGLNQPQLAFLHICTHAFFKAMLFLCSGSIIHSLNDEQDIRKMGGLHHLLPFTSSCLTIGSLALTGTPFLAGFFSKDAIIEALNTSY-LNAWALVLTLVATSFTAVYSLRVVFFVSMGHPRF--PINENNLTVMNPIKRLAWGSILAGLLITANISP-LKTPLMT------------------MAAL--TVTIVGLLMALELASLAS--KPASAPHHFSNMLGFYPSVVHRLAPKTNLVLGQLIATIDQTWLEGPKMTASVNLPLISSTSNLQQGVIKTYFLMFFFTMILAVLILVIMAHPSQLGFQDAASPVMEELLHFHDHALMIVFLISTLVLYIIVAMVTTKLTNKFILDSQEIEIIWTLLPAIILILIALPSLRILYLMDEINDPHLTIKAMGHQWYWSYEYTDYEDLGFDSYMIPTQDLTPGQFRLLETDHRMVIPVESPIRVLVSAEDVLHSWAVPSLGVKMDAVPGRLNQTAFITSRPGVFYGQCSEICGANHSFMPIVVEAVPLEHFENWSFIML
MHIFALLLYPLITTLNPTP----QQENWALTHVKTAIKMAFLVSLLPLFIQGTETIWQWMFDINLSFKFDHYSIIFTPIALYVTWSILEFASWYMHADPNMNRFFKYLLLFLIAMIILVTANNMFQLFIGWEGVGIMSFLLIGWWYGRADANTAAMQAVIYNRVGDIGLILSMAWFATNLNSWEIQQMFASSKE-----LDLTLPLMGLILAATGKSAQFGLHPWLPSAMEGPTPVSALLHSSTMVVAGIFLLIRLHPLMENNQTALTTCLCLGALTTLFTATCALTQNDIKKIVAFSTSSQLGLMMVTIGLNQPQLAFLHICTHAFFKAMLFLCSGSIIHSLNDEQDIRKMGGMHNLTPFTSSCLTIGSLALTGTPFLAGFFSKDAIIEALNTSH-LNAWALTLTLLATSFTAVYSLRVVFFVSMGHPRF--PINENNPSVINPIKRLAWGSIIAGLLITSNFLP-SKTPIMT------------------MAAL--LVTISGLLIALELASLTN--TPNLITHNFSNMLGFFPAIIHRLAPKLNLTLGQTIAMVDQTWFEGPKGVVSTHLPMVTTTSNIQQGMIKTYLTLFFLSTALAVLLTLTMAHPSQLGFQDAASPVMEELLHFHDHALMIVLLISTLVLYIIVAMVSTKLTNKYILDSQEIEIVWTVLPAVILILIALPSLRILYLMDEINDPHLTIKAMGHQWYWSYEYTDYEDLGFDSYMVPTQDLTPGQFRLLETDHRMVVPVESPIRVLVSAEDVLHSWAVPSLGVKMDAVPGRLNQTAFIASRPGVFYGQCSEICGANHSFMPIVVEAVPLEHFEKWSTMML
M-TNIMIFSSLFGTLFSGTTGRYMGVIYTRMFVFTTMFISLMFTYLLYFNLNDEYMVNWLLTMNWNFLFDKMSMSVLIPIVTVSTLVHLYAMYYMSHDPHQQRFFSYLSLFTFGMILTVMGDNLLMTFLGWETIGVASYLLISFWYTRINAAKSGLNSLLVNKIGDTFLVIGLGLTINVFGSLNYHTIFSTSLY--IDNDMLTIMLICFIIACSAKSVQFGLHTWLTNSMEGPTPVSSLTHAACLVMAGVYLLIRCSYIIEYSPMALLIILTTGGVTTLMSGLIAMVSNDIKKIIALSTMSQISMMMLSMGISSYNLALFHLMCHSFFKALTFMSAGTIIHSVHQSQDIRTYGGYTKFLPLSYTCMLIASLSLMAMPGLTGYYSKDIIIESLYGNYTSGFIMFWFTLLSASLTSIYSIRLMYYMFYNTPNGYNNLSEGNFGMYVPMIMLAMFSMFAGYFLKDLYLG-LGTPLY-NNMFILPNNLSIIDTEYSLTPL--MLSIILSTSLIIGYEYYYS-TMLSNMYWTFNQKYYYDQMFNNISTRGMLSMSLTLDYIDKGMLMGPMGLYNTLLYYANKLNKLNLGLIIELIFLSLFLIIAMMTLVLMMPTPWAMFFQDSATPNMEGIIELHNNIMFYLIVITCLVSYILFNVINTNIVYKYMNHGQLIEIIWTSFPAIILLIIAFPSFILLYICDEVIAPAMTIKAIGLQWYWKYEYSDFETIEFESYIIPEDMLEDGQLRLLDVDASVVCPVDTHIRFIVTAADVIHDFAMPSLGIKVDASPGRLNQTSALIQREGVYYGACSEICGVNHSQMPIKIEAVSLPEFTNWIDEQ-
MPIFFVLLYPVLTTFNPDP----LSPNWALSKTKTAIKLAFFISLFPLFLQGTETTWSWTFDINISFKFDTYSCIFTPVALYVTWSILEFASWYMHSDPKMNRFFKYLLVFLIAMIILVTANNMFQLFIGWEGVGIMSFLLIGWWYGRADANTAALQAVLYNRIGDIGLILMMAWTATRLNSWDLQQLFSLSDN-----YNLTLPLLGLILAATGKSAQFGLHPWLPSAMEGPTPVSALLHSSTMVVAGIFLLIRLSPMLENNKTALTTCLCLGALTTLFTAICALTQNDIKKIVAFSTSSQLGLMMVTIGLNQPQLAFLHICTHAFFKAMLFLCSGSIIHSLNDEQDIRKMGGMHHLAPLTSSCLTIGSLALTGTPFLAGFFSKDAIIEALNTSY-LNAWALILTLIATSFTAVYSLRIVFFVSMGHPRF--PINENNPAVINPIKRLAWGSIVAGLLITSNTLP-LNTPPMT------------------MAAL--IVTLLGLFTALELSTLSSK-TPTL--HHFSNMLGFFPHIMHRLIPQTNLVLGQAIATIDQTWLEGPKATYSLSLRPITTTSNIQQGMIKTYLSLFFFTSLLALALFLFMAHPSQLGFQDAASPVMEELLHFHDHTLMIVFLISTLVLYIIVAMVTTKLTDKLILDSQVIEIIWTLLPAMILILIALPSLRILYLMDEINDPHLTIKAMGHQWYWSYEYTDYEDLGFDSYMIPTQDLAPGQFRLLETDHRMVVPLNSPTRILISADDVLHSWAVPSLGIKMDAVPGRLNQTAFITSRPGVFFGQCSEICGANHSFMPIVVEAVPLEHFENWSSMML
MNTITTLLTPILLASTS------LNTQHLHKMIKTAVKTSFFISLIPLSIQGLESIFHWMFDINMSFKFDIYSSIFLPIALFVTWSILEFATWYMASDPLITRFFKYLLTFLVAMVILVTANNFFQLFIGWEGVGIMSFLLIGWWYARADANTAALQAVIYNRVGDIGLILSMAWVAMNLNSWEMQQVFMLNPE------NLTLPLLGLILAATGKSAQFGLHPWLPAAMEGPTPVSALLHSSTMVVAGIFLLIRIHPMIQNNNTALTICLCLGAITTLFTAACALTQNDIKKIVAFSTSSQLGLMMVTIGLNLPQLAFFHICTHAFFKAMLFLCSGSIIHSLNDEQDIRKMGGLQNSLPTTTTCLTIGSLALTGTPFLAGFFSKDAIIEALNTSQ-TNAWALALTLIATSFTAVYSFRIIFFASMGHPRS--PINENNPTVMNPIKRLAWGSIISGLVIASNMLP-IKSPIMT------------------MAAI--LVTMAGLIIAIDLANLTT--PTKTKVHSFSNLLGFFPLIIHRLTPKTNLNMAQKIAIVDMSWYEGPQGLANQQLPMIKTTSNIQQGLIKTYLTLFLMTSAI--LISLLMAHPSQLGFQDAASPIMEELLHFHDHTLMAVFLISTLVLYIITIMMTTKLTNTNSMDAQEIEMVWTIMPAIILIMIALPSLRILYLMDEVNDPHLTVKTIGHQWYWSYEYTNYEDLSFDSYMIPTSDLTPGQFRLLEVDNRMVVPMESPIRLLVTAEDVLHSWALPSFGVKTDAIPGRLNQTSFIATRPGVFYGQCSEICGANHSFMPIVVEAVPLNDFENWSSSML
MHIFLLLAFPVLTSFSPHP----LPSNWALTQVKTAVKWAFFISILPLCLEGAETIWTWMFDVNISLKFDIYSIIFTPVALYVTWSILEFASWYMHADPNMNRFFKYLLIFLIAMITLVTANNMFQLFIGWEGVGIMSFLLIGWWYGRADANTAALQAVIYNRVGDIGLIFAMAWIATSLNSWEMQQMFTLSKD-----FDLTYPLVGLILAATGKSAQFGLHPWLPSAMEGPTPVSALLHSSTMVVAGIFLLIRMSPMLENNHTALTICLCLGALTTLFTATCALTQNDIKKIVAFSTSSQLGLMMVTIGLNQPQLAFLHICTHAFFKAMLFLCSGSIIHSLNDEQDIRKMGGMHHLTPFTSSCLTIGSLALTGTPFLAGFFSKDAIIEALNTSY-LNAWALFLTLLATSFAAVYSLRVIFFVSMGHPRF--PINENNPTVINPIKRLAWGSIIAGLLITSNITP-LKTPVMS------------------MAAL--AVTIIGLLTALELASLTN--TPKLSPHHFSNMLGFFPMVVHRLAPKLNLVLGQTIATVDQTWLEGPKATATLNLPLITTTNNIQQGMIKTYLSLFFFTFSLALLLLLYMAHPSQLGFQDAASPVMEELLHFHDHALMIVFLISTLVLYIIVAMVTTKLTNKFILDSQEIEIIWTLLPAIILILIALPSLRILYLMDEINDPHLTIKAMGHRWYWSYEYTDYEDLGFDSYMIPTQDLAPGQFRLLETDHRMVVPVESPIRILISAEDVLHSWAVPSLGVKMDAVPGRLNQTAFIASRPGVFYGQCSEICGANHSFMPIVVEAVPLEHFENWSSLML
M-SLTLLITPFIITTTKKY-----ETHAYPYYVKNSIACAFMTSLVPMLMTNQEMIWHWMMKLCLSFKMDYFSTIFMPVALFVTWSIMEFSMWYMHSDPHINRFFKYLLVFLITMLILVTANNLFQLFIGWEGVGIMSFLLIGWWYGRTDANTAALQAILYNRIGDIGFILAMAWFLTYSNSWEFQQIFITTHN------SDTLPLLGLLLAAAGKSAQFGLHPWLPSAMEGPTPVSALLHSSTMVVAGVFLLIRFHPLLETNKLIQTMTLCLGAITTLFTAICALTQNDIKKIVAFSTSSQLGLMMVTIGINQPHLAFLHICTHAFFKAMLFMCSGSIIHSLNDEQDIRKMGGLLMTLPFTSSSLLIGSLALTGTPFLTGFYSKDLIIEAANTSY-TNAWALSITLLATSLTAVYSTRIIFFALLGKPRF--NINENNPLLVNPIMRLALGSIFAGFLISNSIPP-MTIPQMT------------------MSAF--AVTITGFTLAMELNNLTY--KRITQPLLFSNLLGFFPITTHRLCPLMSMYTSQNTALLDLLWLEMPKTTAMIHMYTSTT-TSSQSGMIKLYSLSFLITMLLGALLTIIMTHPLQLGFQDATSPIMEELLHFHDHTLMIVFLISSLVLYIITLMLTTKLTHTSTMDAQEVETVWTILPAIILILIALPSLRILYMMDEINNPLLTVKTMGHQWYWSYEYTDYEDLNFDSYMVPTTDLKPGELRLLEVDNRVVLPMEVPIRMLISSEDVLHSWAVPSLGLKTDAIPGRLNQTTLTSTRPGLYYGQCSEICGSNHSFMPIVLELVPLKYFEDWSVSMT
I-TLSTLLLPILTSMTNIH-----NKLPFPMYVKSLTSLSFLLSLIPTLSSNHEAVWNWLLNLCMSFKLDYFSILFMSVALFVTWSIMEFSLWYMYSDPNIDKFFKYLLLFLITMMVLVTANNMFQLFIGWEGVGIMSFLLIGWWYGRADANTAALQAILYNRIGDIGFVLSMAWFTMYFNSWDLQQLFSMQNK------ISLLPLLGLLLAATGKSAQFGLHPWLPSAMEGPTPVSALLHSSTMVVAGVFLLIRFSPLMQDNYLFQTCILCTGAITTLFAAICAITQNDIKKIVAFSTSSQLGLMMVTIGINQPHLAFLHICTHAFFKAMLFMCSGSIIHSLNDEQDIRKMGGLFKVMPMTSSCLTIGSLALTGMPFLTGFYSKDLIIEAATTSY-TNAWALTLTLIATSLTAAYSVRILFFTMIETPRF--SINENNPMLINSISRLAAGSIFAGFFISNSIPP-TTMYQMT------------------MSAL--LVTIIGLTIAMELASMAY--NYSTKTFNFSNMLGYHSVIMHRSVPYKNLLMSQNLSLLDLIWLEAPKGISSMQVSAAIS-SSTQTGLVKLYFLSFLISITLAIFMVI-MAYPYELGFQDASSPIMEELLHFHDHTLMIVFLISTLVLYLITIMLTTKLTHTSTMDAQEIETIWTVLPAIILILIALPSLRILYMMDEINNPSLTVKTMGHQWYWSYEYTDYEELNFDSYMVPTMDLKPGELRLLEVDNRVVLPMETPIRMLISSEDVLHSWAVPSLGLKTDAIPGRLNQATLMSSRPGLYYGQCSEICGSNHSFMPIVLEMVPLKNFEIWSSSML
MKTIIMITFPLIYNIFMPN-----KTINFPPLCKTTIKLAFFTSLIPLMLSGQESTWQWLFNLSMSFKLDYFSITFIPIALYVTWSILEFSIWYMHTDPNIHRFFKYLIIFLFTMIILVSANNLFQLFIGWEGVGIMSFMLIGWWFGRTDANTAALQAVLYNRIGDIGFMLAMAWMMLNCNSWDIQHIFMTNIN--------TPALLGLILAATGKSAQFGLHPWLPSAMEGPTPVSALLHSSTMVVAGIFLLIRFNPTMQGNQTALTTMLCLGGITTLFTAICAVTQNDIKKIVAFSTSSQLGLMMVALGLNQPYLAFLHICTHAFFKAMLFLCSGSIIHNLNDEQDIRKMGGLLTLLPITSSAIMLGSLALMGTPFLAGFYSKDAIIEAMNTSH-VNTWALCITLIATMLTAFYSMRVIHFVLLNEPRF--VMSENNPNLINPIMRLALGSILTGFLLTTSIPP-TTTIPMT------------------MSAM--LVTIMGILISIELFTLTN--MPMIHTHNFSNMLGYFTHIFHRLKPLAGLQTGQHIALIDLGWYEGPKGQANLHSSLSSTFTSTQKGLIKYYFLSFMISMALTLMVL--MPYPMQLGFQDATSPIMEELMYFHDHTLMIVFLISSLVLYVLILMLTTKLTHTSTMDAQEVETIWTILPAIILVLIALPSLRILYMMDEIFNPYLTVKAMGHQWYWSYEYTDYEDLSFDSYMVPTQDLNPGQLRLLEVDNRVVLPMELPIRMLISSEDVLHAWTVPSLGLKADAVPGRLNQATLTSTRPGVYFGQCSEICGSNHSFMPIVLEMSTLKYFENWSHMMQ
MHIFALLIYPVLMTFSPKP----QNPNWALIQVKTAVKYAFLVSLLPLCLEGTESILNWMFDINISLKFDSYSIIFTPVALYVTWSILEFASWYMHSDPFMNRFFKYLLVFLIAMIILVTANNMFQLFIGWEGVGIMSFLLIGWWYARADANTAALQAVIYNRVGDIGLIIAMAWMATHLNSWELQQIFFSTKN-----MDMTLPLVALILAATGKSAQFGLHPWLPSAMEGPTPVSALLHSSTMVVAGIFLMIRISPLLETNPTALTLCLCLGALTTLFTATCALTQNDIKKIVAFSTSSQLGLMMVTIGLNQPQLAFLHICTHAFFKAMLFLCSGSIIHSLNDEQDIRKMGGMHHLTPVTSSCLTIGSLALTGTPFLAGFFSKDAIIESLTTSQ-LNAWALCLTLLATSFTAIYSLRVVFYVSMGHPRF--PINENNPSVINPIKRLAWGSIIAGLLITTNLLP-TKTPVMS------------------MTAL--IVTILGLLIALELASLTS--TPHLSPHHFSNMLGFFPTIVHRASPKINLILGQTIAIIDLTWLEGPKTISSINTPLISTISNIQQGSIKTYLVLFLTTLALSTLVLLTMAHPSQLGFQDAASPVMEELLHFHDHALMIVFLISTLVLYIIVAMVSTKLTNKYILDSQEIEIIWTILPAIILILIALPSLRILYLMDEINDPHLTIKAMGHQWYWSYEYTDYSDLAFDSYMVPTQDLAPGQFRLLETDHRMVVPVDSPIRILVSAEDVLHSWAVPSLGVKMDAVPGRLNQTAFILSRPGVFYGQCSEICGANHSFMPIVVEAVPLEHFENWSSLML
M-SIIILVLPIVASFTNIF-----NSPNYPHYVKTSVSYAFTISLIPTLITSQEMMWHWMLKLTTSFKLDYFSMLFTPIALFVTWSIMEFSMWYMHSDPKINQFFKYLLMFLITMLILVTANNMFQLFIGWEGVGIMSFLLIGWWHGRTDANTAALQAILYNRIGDIGFIMALAWFAINLNTWELQQIFILDNN------ITILPLMGLILAATGKSAQFGLHPWLPSAMEGPTPVSALLHSSTMVVAGVFLLIRFYPLLENNKTAQTLILCLGAITTLFTALCALTQNDIKKIVAFSTSSQLGLMMVTIGINQPHLAFLHICTHAFFKAMLFLCSGSIIHSLNDEQDIRKMGGLYKTMPFTASALTIGSLALTGMPFLTGFYSKDLIIESANTSN-TNAWALIITLIATSLTAVYSTRIIFFALLGQPRY--VINENNPLLINSIKRLALGSIFAGFLISNLITP-NNVPQMT------------------MTAL--FVTIMGFTIAMELNQLSL--TTQSPYFNFSNMLGFFPMTIHRILPYLNLSASQNMALLDMTWTEIPKNISDIQIFASTS-VSSQKGLIKLYFLSFLISLLLVLFILT-MAYPFQLGFQDASSPIMEELLHFHDHTLMIVFLISSLVLYIISLMLTTKLTHTSTMDAQEVETIWTILPAIILILIALPSLRILYMMDEINNPSLTVKTMGHQWYWSYEYTDYEDLNFDSYMIPTSDLNPGDLRLLEVDNRVVLPMELPIRMLISSEDVLHSWAVPSLGLKTDAIPGRLNQATLISTRPGLFYGQCSEICGSNHSFMPIVLEMVPLKHFENWSLSMI
M-SLLVLTLPIMLSIFNTY-----KNSTFPHHVKNTISYAFITSLIPTMMSGQETIWHWMLKLSLSFKLDYFSMIFVPVALFVTWSIMEFSLWYMHSDPYITRFFKYLLTFLITMMILVTANNLFQLFIGWEGVGIMSFLLIGWWYGRTDANTAALQAILYNRIGDIGFIMAMAWFLFNTNTWDLQQIFMLDPN------LTNLPLLGLLLAATGKSAQFGLHPWLPSAMEGPTPVSALLHSSTMVVAGVFLLIRFHPLMENNKTIQSLTLCLGAITTLFTAICALTQNDIKKIIAFSTSSQLGLMIVTIGINQPYLAFLHICTHAFFKAMLFMCSGSIIHSLNDEQDIRKMGGLFNAMPFTTTSLIIGSLALTGIPFLTGFYSKDLIIETANTSY-TNAWALLMTLIATSLTAVYSTRIIFFALLGQPRF--SINENNPFLINSIKRLLIGSIFAGFFISNNIYP-TTVPEMT------------------MTAL--AVTILGFTLALELSLMTH--EHSTNVFKFSNLLGYYPTIMHRLPPLANLSMSQKSALLDSIWLELPKSISQFQMKTSIL-ISTQKGQIKLYFLSFLITLTLSMLLFNLMAYPFQLGFQDATSPIMEELLHFHDHTLMIVFLISSLVLYIISSMLTTKLTHTSTMDAQEVETIWTILPAIILILIALPSLRILYMMDEINNPSLTVKTMGHQWYWSYEYTDYEDLTFDSYMIPTSDLKPGELRLLEVDNRVVLPMEMTIRMLISSEDVLHSWAVPSLGLKTDAIPGRLNQTTLVASRPGLYYGQCSEICGSNHSFMPIVLELVPLKHFEEWSASML
MHIFTLLIYPILTTLSPSP----QNPDWGLKQVKQQYKLAFLVSLLPLFLEGAEAVLSWMFDINISLKFDHYSIIFTPVALYVTWSILEFASWYMHADPFMNRFFKYLLTFLIAMIILVTANNMFQLFIGWEGVGIMSFLLIGWWYARADANTAALQAVLYNRVGDIGLVFSMAWMATHLNSWEIQQIFFSSKD-----MDLTLPLIALILAATGKSAQFGLHPWLPSAMEGPTPVSALLHSSTMVVAGIFLLIRTSPLMENNPTALTLCLCLGALTTLFTATCALTQNDIKKIVAFSTSSQLGLMMVTIGLNQPQLAFLHICTHAFFKAMLFLCSGSIIHSLNDEQDIRKMGGMHHLTPFTSSCLTIGSLALTGTPFLAGFFSKDAIIEALNTSY-LNAWALSLTLLATSFTAIYSLRVVFFVSMGHPRF--PINENNPAVINPIKRLAWGSILAGLLITANILP-MKTPVMS------------------MAAL--AVTLLGLLTALELASLTT--TPHLTPHHFSNMLGFFPSIIHRLSPKINLILGQTIAIIDLTWLEGPKTISSINTPLISTISNIQQGSIKTYLVLFLTTLALSTLVLLTMAHPSQLGFQDAASPVMEELLHFHDHALMIVFLISTLVLYIIAATASTKLTDKYILDSQEIEVIWTIMPAVILILIALPSLRILYLMDEINDPHLTVKTMGHQWYWSYEYTDYDDLSFDSYMIPTQDLTPGQFRLLETDHRMVIPVDSPIRVLVSAEDVLHSWAVPSLGIKMDAVPGRLNQTAFIVSRPGVFYGQCSEICGANHSFMPIVVEAVPLEHFENWSSLML
M-ALVILTLPIIMSSTKLY-----KNKLYPYYVKTATSYAFMISMIPTMMSGQETIWHWMMKLSMSFKLNYFSMIFVPVALFVTWSIMEFSMWYMHSDPYINRFFKYLLLFLITMMVLVTANNMFQLFIGWEGVGIMSFLLIGWWYGRTDANTAALQAVLYNRIGDVGFIMTMAWFLLNLNTWDLQQIFITTND------NFNLPLLGLLLAATGKSAQFGLHPWLPSAMEGPTPVSALLHSSTMVVAGVFLLIRFHPLMEHNQTIQTLTLCLGAITTLFTAICALTQNDIKEIVSFSTSSQLGLMMVTIGINQPYLAFLHICTHAFCKAMLFMCSGSVIHSLNDEQDIRKMGGLFKVLPFTTTSLIIGSLALTGMPFLTGFYSKDLIIESANTSN-TNAWALLITLVATSLTAAYSTRIMFFALLGQPRF--LINENNPLLINSIKRLLIGSVFAGYIISHSITP-TTIPQMT------------------MTAL--AVTILGFILALELNLTTQ--NYPSNYFKFSSLLGYYPTIMHRLTPKTSLTISQKSALLDSIWLELPKSISYFQMKSSTL-ISNQKGLIKLYFLSFMLTMILSLLILNYMAYPFQLGLQDATSPIMEELLHFHDHTLMIVFLISSLVLYIISLMLTTKLTHTSTMDAQEVETVWTILPAIILILIALPSLRILYMMDEINNPSLTVKTMGHQWYWSYEYTDYEDLNFDSYMIPTQELKPGELRLLEVDNRVVLPMEMTIRMLISSEDVLHSWAVPSLGLKTDAIPGRLNQTTLMAMRPGLYYGQCSEICGSNHSFMPIVLEMVPLSYFETWSALMV
M-ALTSLIPPILGALINPN-----KKNSYPHYVKSIIASTFIISLFPTTMLDQETIWHWATQLSLSFKLDYFSMTFIPVALFVTWSIMEFSLWYMDSDPNINQFFKYLLIFLITMLILVTANNLFQLFIGWEGVGIMSFLLISWWYARTDANTAAIQAILYNRIGDIGFVLALAWFLLHSNSWDPQQMILLSTN------TDLTPLLGFLLAAAGKSAQLGLHPWLPSAMEGPTPVSALLHSSTMVVAGIFLLIRFYPLAENNPLIQTLTLCLGAITTLFAAVCALTQNDIKKIVAFSTSSQLGLMMVTIGINQPHLAFLHICTHAFFKAMLFMCSGSIIHNLNNEQDIRKMGGLLKTMPLTSTSLTIGSLALAGMPFLTGFYSKDLIIETANMSY-TNAWALSITLIATSLTSAYSTRMILLTLTGQPRF--NINENNPTLLNPIKRLTIGSLFAGFLITNNILP-MSTPQVT------------------ITAL--GVTSLGLLTALDLNYLTS--KSPLYTFHFSNMLGFYPNIMHRSIPYLGLLTSQNLPLLDLTWLELPKTISQYQISASIT-TSTQKGMIKLYFLSFFFPLILTLLLIT-MAHAAQVGLQDATSPIMEELIIFHDHALMIIFLICFLVLYALFLTLTTKLTNTSISDAQEMETVWTILPAIILVLIALPSLRILYMTDEVNDPSFTIKSIGHQWYWTYEYTDYGGLIFNSYMLPPLFLEPGDLRLLDVDNRVVLPVEAPVRMMITSQDVLHSWAVPTLGLKTDAIPGRLNQTTFTATRPGVYYGQCSEICGANHSFMPIVLELIPLKIFEMGPVFTL
I-TLFMLIMPIILTCTPAY-----ENKLYPQYVKTTVSYAFTISMIPMVMSGQEAIWHWMLKLSLSFKLDYFSMIFVPVALFVTWSIMEFSMWYMHADPNINRFFKYLLMFLVTMMILVTANNLFQLFIGWEGVGIMSFLLIGWWYGRTDANTAALQAVLYNRIGDVGFIMAMAWFLLNTNAWDFQQIFMIEHK------NLNIPLAGLLLAATGKSAQFGLHPWLPSAMEGPTPVSALLHSSTMVVAGVFLLVRFHPLMEHNKTIQTVTLCLGAMTTLFTAICALTQNDIKKIIAFSTSSQLGLMIVTIGINQPHLAFLHICTHAFFKAMLFLCSGSIIHSLNNEQDIRKMGGLFKSLPFTTTALIIGTLALTGMPFLTGFYSKDLIIETANTSY-TNAWALLTTLIATSMTAAYSTRIVFFTLLGQPRY--TINENNQFLTNSVKRLLLGSIFAGFLISHNITP-TTVPQMT------------------MMAL--TVTILGFILALELNLAMQ--DYPLSTFKFSNQLGYFPTTLHRLAPMMGLSMSQKTALLDAIWLELPKSISYFQMKSSIT-VSNQKGLIKLYFLSFMITLILSLFMLNFMAHPFQTGLQDATSPIMEELLHFHDHTLMIVFLISSLVLYIISIMLTTKLTHTNTMDAQEVETVWTILPAIILIMIALPSLRILYMMDEINNPSLTVKTMGHQWYWSYEYTDYEDLSFDSYMTPTQELKPGELRLLEVDNRVVLPMEMTIRMLISSEDVLHSWAVPSLGLKTDAIPGRLNQTTLMAMRPGLYYGQCSEICGSNHSFMPIVLEMVPLSYFEKWSASML
MDTLATLSTPIIFPMLSD------NLKNSPTTITNTVKTSFLISLIPMMISGTESLWEWKFKIPISLKMDFYSLTFFPIALFVSWSILQFATWYMASDPYITKFFTYLLLFLIAMLILIIANNLFVLFIGWEGVGIMSFLLISWWHGRAEANTAALQAVLYNRVGDVGLILCMAWLASTMNTWEIQQLSSPTQT-------PTLPLLGLILAATGKSAQFGLHPWLPAAMEGPTPVSALLHSSTMVVAGIFLLIRTHPLFNNNQTALTLCLCLGALSTLFAATCALTQNDIKKIIAFSTSSQLGLMMVTIGLNLPELAFLHISTHAFFKAMLFLCSGSIIHSLNGEQDIRKMGGLQKMLPTTTSCLTIGNLALMGTPFLAGFYSKDQIIESLNTSY-LNTWALVLTLLATSFTAVYTIRMTVLVQTGFVRI--PINENNPAVTSPLTRLALGSITAGFLITSFIIP-TKTPPTT------------------MTAI--VVTALGIALALEISKMTQ--TKQTSFSNFSTSLGFFNPLIHRLSMTSSLKGGQNIALIDLSWLKGPEGLANLQVMATKTATSLHSGQIKAYLGTFALSILIILT-SMHMANHSQFNFQDASSPIMEELMGFHDHALMVALAICSLVLYLLTLMLTEKLT-SNTVNAQAIELVWTILPAMVLVMLALPSLRILYMMDEINEPDLTLKAIGHQWYWSYEYTDFKDLTFDSYMIPTTDLPLGHFRLLEVDHRVVIPTSSTIRVIVTADDVLHSWAVPSLGVKTDAIPGRLNQTSLFASRPGVFYGQCSEICGANHSFMPIVVESTPLANFESWSSSIS
M-TLTSLIPPILTTLVNPN-----KKNSYPHYVKSIVASTFIISLFPTTMLDQEVIWHWATQLSLSFKLDYFSMMFIPVALFVTWSIMEFSLWYMNSDPNINQFFKYLLIFLITMLILVTANNLFQLFIGWEGVGIMSFLLISWWYARADANTAAIQAILYNRIGDIGFILALAWFILHSNSWDPQQMALLNAN------PSLTPLLGLLLAAAGKSAQLGLHPWLPSAMEGPTPVSALLHSSTMVVAGIFLLIRFHPLAENSPLIQTLTLCLGAITTLFAAVCALTQNDIKKIVAFSTSSQLGLMMVTIGINQPHLAFLHICTHAFFKAMLFMCSGSIIHNLNNEQDIRKMGGLLKTMPLTSTSLTIGSLALAGMPFLTGFYSKDHIIETANMSY-TNAWALSITLIATSLTSAYSTRMILLTLTGQPRF--NINENNPTLLNPIKRLAAGSLFAGFLITNNISP-ASPFQTT------------------ITAL--AVTFLGLLTALDLNYLTN--KSPLCTFYFSNMLGFYPSITHRTIPYLGLLTSQNLPLLDLTWLELPKTISQHQISTSII-TSTQKGMIKLYFLSFFFPLILTLLLIT-MAHAAQVGLQDATSPIMEELITFHDHALMIIFLICFLVLYALFLTLTTKLTNTNISDAQEMETVWTILPAIILVLIALPSLRILYMTDEVNDPSLTIKSIGHQWYWTYEYTDYGGLIFNSYMLPPLFLEPGDLRLLDVDNRVVLPIEAPIRMMITSQDVLHSWAVPTLGLKTDAIPGRLNQTTFTATRPGVYYGQCSEICGANHSFMPIVLELIPLKIFEMGPVFTL
M-AMFILLLPIIMSNTQLY-----KNSLYPHYVKTTISYAFIISMIPTMMSGQEAIWHWLLKLSLSFKMDYFSTIFIPVALFVTWSIMEFSMWYMHSDPYINRFFKYLLMFLITMMILVTANNLFQLFIGWEGVGIMSFLLIGWWYGRADANTAALQAILYNRIGDVGFIMAMAWFLTNSNAWDFQQIFITQHE------NLNIPLLGLLLAATGKSAQFGLHPWLPSAMEGPTPVSALLHSSTMVVAGVFLLIRFYPLMEQNKTMQTLTLCLGAITTLFTAICALTQNDIKKVVAFSTSSQLGLMIVTIGINQPYLAFLHICTHAFFKAMLFMCSGSIIHSLNDEQDIRKMGGLYKPMPFTTTSLIIGSLALTGMPFLTGFYSKDLIIETANTSY-TNAWALLITLIATSLTAAYSTRIMFFVLLGQPRF--LINENNTHLINSIKRLLIGSIFAGYLISYNIPP-TTIPQMT------------------MTAL--AVTIAGFILALELNLAAK--MYPSNLFKFSNLLGYFPIVMHRLPSKMSLTMSQKSALLDMIWLELPKSISLFQMKMSTT-VSNQKGLVKLYFLSFMITLALSLILLNSMAYPFQLGFQDATSPIMEELLHFHDHTLMIVFLISSLVLYIISLMLTTKLTHTSTMDAQEVETIWTILPAIILILIALPSLRILYMMDEINNPSLTVKTMGHQWYWSYEYTDYEDLNFDSYMIPTQELKPGELRLLEVDNRVVLPMEMTIRMLISSEDVLHSWAVPSLGLKTDAIPGRLNQTTLMATRPGLYYGQCSEICGSNHSFMPIVLELVPLTYFEKWSASML
MDTLATLSTPIIYPLLSD------NLKNTPTTITNTVKASFLISLVPMTISGTESLWEWKFKIPISLKMDFYSLTFFPIALFVSWSILQFATWYMASDPYITKFFTYLLLFLIAMLILIIANNFFILFIGWEGVGIMSFLLISWWHGRAEANTAALQAILYNRVGDIGLILCMAWLASSLNTWEIQQISAPSQT-------PTLPLLGLILAATGKSAQFGLHPWLPAAMEGPTPVSALLHSSTMVVAGIFLLIRTHPLFNNNQTALTLCLCLGALSTLFAATCALTQNDIKKIIAFSTSSQLGLMMVTIGLNLPQLAFLHISTHAFFKAMLFLCSGSIIHSLNGEQDIRKMGGLQKLLPTTTSCLTIGNLALMGTPFLAGFYSKDQIIECLNTSY-LNAWALLLTLLATTFTAVYTIRMTVLVQAGFVRI--PMNENNPAVISPITRLALGSITAGFIITSFILP-TKTPPTT------------------MTAL--IVTVLGILIALEISKMTQ--TKQGPLSNFSTSLGYFNPLVHRFAITKLLTAGQNIALIDLSWYKGPEGLANLQTTATKAATALHSGLIKAYLGSFALSILIILM-SLHMANHSQFGFQDASSPIMEELMQFHDHALMVALAICSLVLYLLALMLTEKLS-SSTVDAQEIELVWTILPAAVLIMLALPSLRILYMMDEVNEPDLTLKAIGHQWYWSYEYTDFKDLTFDSYMIPTSDLPLGHFRLLEVDHRVIVPTESKVRVIVTADDVLHSWAVPSLGVKTDAIPGRLNQTSFLASRPGVYYGQCSEICGANHSFMPIVVESTPLANFENWSSLLP
M-ILILLTTPIIISMTNLP-----KLIDFPSYATSSIKFSFLLSLLPLLLHNTEYMWHWLIKLTMSFKIDYFSILFLSVALFVTWSIMQFSSWYMHSDPHINRFIKYLMMFLITMLILTSANNLFQLFIGWEGVGIMSFLLIGWWYGRADANTAALQAILYNRVGDIGFILAMTWFCLNMNSWELQQIFLTNTN-------NLVPLTGLLIAATGKSAQFGLHPWLPSAMEGPTPVSALLHSSTMVVAGIFLMIRFHPLTSNNSTIMTAMLCLGAITTLFTAICALTQNDIKKIVAFSTSSQLGLMMVTLGINQPYLAFLHICTHAFFKAMLFMCSGSIIHSLNDEQDIRKMGNMMKAMPFTSSCLIIGSLALTGMPFLTGFYSKDLIIEAINTCN-TNAWALMITLIATSMTAVYSMRIIYFVTMTKPRY--TINENNPNLINPIKRLALGSILAGFLISLNIPP-TNIQILT------------------MTAL--LITILGFAIALELNNLTL--SKPTKLSSFSTSLGYYPPIMHRIIPQKTLNSSYKLSLLDLIWLEIPKSTSITQTQLSKM-MSNQKGLIKLYFLSFLITISLIFILHTLMAYPFQLGLQDATSPIMEELTNFHDHTLMIVFLISSLVLYIISLMLTTKLTHTSTMDAQEVETIWTILPAVILILIALPSLRILYMMDEINNPVLTVKTMGHQWYWSYEYTDYEDLCFDSYMIPTNDLKPGELRLLEVDNRVVLPMELPIRMLISSEDVLHSWAVPSLGLKTDAIPGRLNQATVTSNRPGLFYGQCSEICGSNHSFMPIVLEMVPLKYFENWSASMI
M-ALTSLIPPILTTFINPN-----KKSSYPHYVKSIVASTFIISLFPTTMLDQEAIWHWAIQLSLSFKLDYFSMMFIPVALFVTWSIMEFSLWYMNSDPNINQFFKYLLIFLITMLILVTANNLFQLFIGWEGVGIMSFLLIGWWYARTDANTAAVQAILYNRIGDIGFILALAWFLLHSNSWDPQQMSLLNTN------PNLIPLLGFLLAAAGKSAQLGLHPWLPSAMEGPTPVSALLHSSTMVVAGVFLLIRFRHLAENNSLAQTLTLCLGAITTLFAAVCALTQNDIKKIVAFSTSSQLGLMVATIGIGQPHLAFLHICTHAFFKAMLFMCSGSIIHNLNNEQDIRKMGGLLKAMPLTSTSLAIGSLALMGMPFLTGFYSKDLIIETANMSH-TNAWALSIILIATSLTSAYSTRMILLTLTGQPRF--NINENYSTLLNPIKRLTIGSLFAGFFITNNILP-TSVPQMT------------------ITAL--SITLLGLLTALDLNYLTN--KHPPHTFYFSNMLGFYPNITHRTIPYLGLLMSQNLPLLDLIWLELPKTISQHQISASIT-TSTQKGLIKLYFLSFFFPLLLILLLIT-MAHAAQVGLQDATSPIMEELITFHDHALMIIFLICFLVLYALFLTLTTKLTSTNISDAQEMETIWTILPAIILVLIALPSLRILYMTDEINDPSFTIKSIGHQWYWTYEYTDYGGLIFNSYMLPPLFLEPGDLRLLDVDNRVVLPVEAPVRMMITSQDVLHSWAVPTLGLKTDAIPGRLNQTTFTATRPGVYYGQCSEICGANHSFMPIVLELIPLKIFEMGPVFAL
I-ALIILCIPLLLSFTPYY-----KLENYPHHVKTMIMWSFIISLVPMLSGGVEATWHWFFNLSMNFKLDLYTIMFLPIALLITWSIMEFSIWYMSSDPKINQFMKYLLIFLITMLTLISANNLFQLFIGWEGVGIMSFMLIGWWHARTDANTAALQAILYNRIGDIGFILAMAWFLIHTNSWEFQQMFLLHTN--------LLPLLGLILAATGKSAQFGLHPWLPFAMEGPTPVSALLHSSTMVVAGIFLLVRFSPLLEQNSTALTMALCLGAITTLFTAACALTQNDIKKIIAFSTSSQLGLMMVTIGLNQPFLAFLHICTHAFFKAMLFLCSGSIIHNLNDEQDIRKMGGLINILPITSSALIIGSLALTGMPFLAGFYSKDLIIESLNTSN-TNAWALSLTLVATTFTAVYSTRVIFLALLNQPRF--SINENNPLLINPIKRLAIGSILAGFLLTSYINP-TTLTPTT------------------MTAL--VITILGFILALELYLTTN--KPHSQLHTFSNLLGYFPLIMHRKPTAQNFFLGQNMALIDLTWFEGPKGISSHQLTILTSVTEAQKGLMKIYFLSFLITPPIIITLLLFMAYPLQLGFQDATSPIMEELLHFHDHTLMIVFLISSLVLYIISTMLTTKLTHTNTMDAQEVETIWTILPAIILILIALPSLRILYMMDEINNPNLTIKTLGHQWYWSYEYSDYEDLSFDSYMIPTQDLLPGQLRLLEVDNHLVLPIELPIRMLISSEDVLHSWALPSMGLKTDAIPGRLNQATITSTRPGLFYGQCSEICGSNHSFMPIVLEMVPLKYFENWTSSMM
M-TLIILTIPIMMSNSNIY-----KTNLYPNYVKTTVSYAFTLSLVPLLMTGQEMIWHWMVELSLSFKMDYFSVMFIPVALFVTWSIMEFSMWYMHSDPFINRFFKYLVLFLITMMILVTANNLFQLFIGWEGVGIMSFLLIGWWHGRTDANTAALQAILYNRIGDIGFVLSMAWFLTHSNAWDLQQIFMLNNE------CPNMPLIGLLLAAAGKSAQFGLHPWLPSAMEGPTPVSALLHSSTMVVAGVFLLIRFYPLMETNKLVQTMTLCLGAITTLFTALCAITQNDIKKIVAFSTSSQLGLMMVTIGINQPHLAFLHICMHAFFKAMLFMCSGSIIHSLNDEQDIRKMGGLYKAMPFTTTALIIGSLALTGMPYLTGFYSKDLIIEAVNMSY-TNAWALLMTLIATSLTAAYSTRIIFFAFLGKPRF--LINENNPLLINSIKRLLIGSIFAGFIISNNIPP-MTVPNTT------------------MTAL--IVTIMGFMLALELNNTTY--KYPSQTYKFSNMLGYYPSIMHRLPTYHNLSMSQKSALLDLIWLELPKTTSFIQMKMSIM-VSNQKGLIKLYFLSFLITIMISMTLFNYMAYPFQLGFQDATSPIMEELLHFHDHTLMIVFLISSLVLYIISLMLTTKLTHTSTMDAQEVETIWTILPAIILILIALPSLRILYMMDEINNPALTVKTMGHQWYWSYEYTDYEDLTFDSYMIPTSDLKPGEMRLLEVDNRVVLPMEMTIRMLVSSEDVLHSWAVPSLGLKTDAIPGRLNQTTLMSTRPGLYYGQCSEICGSNHSFMPIVLELVPLKYFEKWSTSML
M-TLISLIPPVATALTNTN-----KKSSYPHYVKTIIASTFMVSLLPTTMTDQETIWHWTLELSLSFKLDYFSMMFIPVALFVTWSIMEFSLWYMHSDPNINQFFKYLLIFLTTMLILVTANNLFQLFIGWEGVGIMSFLLIGWWYAREEANTAAIQAILYNRIGDIGFILALAWFLFHTNSWEPQQMLLLNTS------SNFLPLAGLLLAAAGKSAQLGLHPWLPSAMEGPTPVSALLHSSTMVVAGIFLLIRFHPLMENNQPIQTLTLCLGAITTLFTAICALTQNDIKKIVAFSTSSQLGLMMVTIGINQPHLAFLHICTHAFFKAMLFMCSGSIIHNLNNEQDIRKMGGLFKTLPLTSTSLTIGSLALTGMPFLTGFYSKDPIIETANMSY-TNAWALSMTLIATSLTSAYSTRMILLTLTNQPRF--NINENDPSLLNPIKRLTAGSLLAGFLIINSIPP-ISPSQTT------------------VTAL--SVTLLGFLTAFDLYLLAN--KNPSHTFRFSNMLGFYPNTIHRTIPYTSLLMSQNLALLDLAWLEMPKAISHHQISASTT-ISSQKGMIKLYSLSLLIPLSLALLLIV-MAHATQVGLQDATSPIMEELISFHDHALMIIFLISFLVLYALFLTLTTKLTNTNITDAQEMETIWTILPAIILVLIALPSLRILYLTDEINDPSLTIKAIGHQWYWAYEYTDYGGLVFNSYMLPPLFLEPGDLRLLEVDNRVVLPIEAPVRMMITSQDVLHSWTVPSLGLKTDAIPGRLNQTTFTATRPGVYYGQCSEICGANHSFMPIVLELIPLKIFEMGPVFTL
M-TLISLTLPIFATLINPY-----KKRPYPDYVKTTVMYAFTISLPSTTLSNQETTWHWMLDLTLSFKLDYFSMMFIPIALFITWSIMEFSLWYMNSDPNINQFFKYLLIFLTAMLILVTANNLFQFLIGWEGVGIMSFLLISWWYARTDANTAAIQAILYNRIGDIGLILAMAWFLLHYNSWDLQQMLALNFN------SSSLPLMGLLLAAAGKSAQFGLHPWLPSAMEGPTPVSALLHSSTMVIAGVFLLIRFHPLMETNTMIQNLTLCLGAITTLFTAICALTQNDIKKIVAFSTSSQLGLMMITIGINQPYLAFLHICTHAFFKAMLFMCSGSIIHNLNNEQDIRKMGGLFKTMPLTSTSMIIGNLALTGMPFLTGFYSKDLIIEATNTSY-TNAWALFITLITTSLTSAYSTRTILLTLTGQPRF--NINENNPALLNPIKRLTMGSMITGFLITNNIPP-TLLPQPT------------------MSAL--CATVLGFLAALDLTLMTN--KTPSQMFKFSNMLGYFPTTIHRTIPYQNLLMSQNLALLDSAWLEMPKMISQAHITASMT-VTTQKGMIKLYSLSFLIPLTLALILMM-MAHPVQLSLQDATSPVMEELITFHDHAFMAMSLISFLVLYALLSTLTTKLTNTSITDAQEMETIWTILPAIILILIALPSLRILYLTDEVNDPSFTIKSIGHQWYWTYEYTDYGGLIFNSYMLPPLFLNPGDLRLLEVDNRVVLPIEAPVRMMITSQDVLHSWTIPTLGLKTDAVPGRLNQTVFTATRPGVYYGQCSEICGANHSFMPIVAELIPLKIFEMGPVLTL
M-TLVIMNMPILLSISPNY-----NMQNFPTHVKLSVKIAFMMSLVSLISSEHEAVWHWMMEIFMSFKLDYFSILFLPTALFVTWSILEFSMWYMYSDPNIHKFFKFLLIFLSTMLILVTANNLLQLFIGWEGVGIMSFLLIGWWHGRADANTAALQAMLYNRIGDIGFILMMTWFLLNSNSLDLQQIMLIKET-------SNTPLMGLLLAATGKSAQFGLHPWLPSAMEGPTPVSALLHSSTMVVAGIFLMIRFHPMLIYNSMILTMTMCLGAMTTLFAAMCALTQNDIKKIIAFSTSSQLGLMMVAIGINQPYMAFFHICTHAFFKAMLFLCSGSIIHNMKDEQDIRKMGSIYKTMPLTSSALIVGNLALMGMPYLSGFYSKDLIIEAINTSY-TNAWALTMTIIATSMTAVYSIRMIIMILLKNPRY--SINENNMYMTNSIKRLMIGSIFTGFMFTYSINP-LFIPPTT------------------MLTL--IATFIGLMVALDLSLMAQ--PYNSYSFKFSNLLGYFTYITHRYPIITSLKNSQNMSLLDQSWYELPIMLINSHKQMSKY-LSKQTGLVKFYFLSFFISLSILLPLLLFMPYPLELGLQDASSPIMEELLYFHDHTLMIVFLISSLVLYIISAMLTTNLMHTSTVDAQEIETVWTILPAIILILIALPSLRILYLMDEMNNPSLTMKTLGHQWYWSYEYSDFEDLSLDSYMIPTSDLNLGMFRLLEVDNRIILPTNTTTRILVSSEDVLHSWAIPSLGIKTDAIPGRLNQATLMITRPGVYYGQCSEICGANHSFMPITIEAVPLTYFEKWTSSIT
MKSLIILTLPIITTLLQNN-----KTNCFLYITKTAVTYAFAISLIPTLLSNQEAYWHWMLKLSMSFKLDFFSLTFMPIALFITWSIMEFSLWYMHSDPHINRFFKYLLLFLITMLILVSANNLLQLFMGWEGVGIMSFLLISWWHGRTDANTAALQAMLYNRIGDMGFIMMMAWFTIHLNSWEFQQIFLTNPK------NTTLPLLGLLLASAGKSAQFGLHPWLPSAMEGPTPVSALLHSSTMVMAGVFTLIRFYPLMENNLTIQTSTLCLGAITTLFTAICALTQNDIKKIIALSTSSQLGLMMVTIGINQPQLAFIHMCTHAFFKAMLFLSSGSIIHNLNNEQDIRKMGGLYKTMPITSTAIIIGSLALTGMPFLTGFYSKDPIIETANMSY-INTWALLITLIAVSMTASYSTRIIFFALLGQPRY--QVNENNPYLVNPIKRLILGSIFMGFLISMNTIP-HTTPQMT------------------MMAL--AVTLLGFTVATELNNMTH--KQPSRMHTFSTMLGYYPTTTHRVLPYPSLTMSQNLAIMDSIWLEIPKNLTTMQKTAASL-VSNQKGLMKLYFLSFLLSITLGLLIAL-MAYPLQLGFQDATSPVMEELLHFHDHTLMIIFLISSLVLYIIMLMLTSKLVHTNMMNVQEMEMIWTILPAIILILIALPSLHTLYMMDEINNPLLTIKTMGHQWFWSYEYTDYEDLAFDSYMITTDSLKFGELRLLEVDNRMVLPTDLPVRVLVSSEDVLHSWAVPSLGLKTDAIPGRLNQVTLTSMRPGLFYGQCSEICGANHSFMPIVLELVPLKYFENWSASLA
M-IFILLLSPILISMSNLI-----KHINFPLYTTTSIKFSFIISLLPLLMNNMEYMWHWVMELKMSFKTDFFSILFTSVALFVTWSIMQFSSWYMHSDPNINRFIKYLTLFLITMLILTSANNMFQLFIGWEGVGIMSFLLIGWWYGRTDANTAALQAILYNRIGDIGFILAMVWFSLNMNSWELQQIMFSNNN------DNLIPLMGLLIAATGKSAQFGLHPWLPSAMEGPTPVSALLHSSTMVVAGIFLLVRFHPLTTNNNFILTTMLCLGALTTLFTAICALTQNDIKKIIAFSTSSQLGLMMVTLGMNQPHLAFLHICTHAFFKAMLFMCSGSIIHSLADEQDIRKMGNITKIMPFTSSCLVIGSLALTGMPFLTGFYSKDLIIEAINTCN-TNAWALLITLIATSMTAMYSMRIIYFVTMTKPRF--SINENDPDLMNPIKRLAFGSIFAGFVISYNIPP-TSIPVLT------------------MTAL--IISVLGFLIALELNNLTM--NKANPYSSFSTLLGFFPSIIHRITPMKSLNLSLKTSLLDLIWLEIPKSTSTLHTNMTTL-TTNQKGLIKLYFMSFLINIILIIILYSIMAYPFQLGLQDATSPIMEELMNFHDHTLMIVFLISSLVLYIISLMLTTKLTHTSTMDAQEVETIWTILPAVILIMIALPSLRILYMMDEINNPVLTVKTMGHQWYWSYEYTDYEDLCFDSYMIPTNDLKPGELRLLEVDNRVVLPMELPIRMLISSEDVLHSWAVPSLGLKTDAIPGRLNQATVTSNRPGLFYGQCSEICGSNHSFMPIVLEMVPLKYFENWSASMI
M-IFVALMLPIMLSSTNIY-----KTYSFSNHATSMIKYSFMLSLIPLCTSNTELLWHWVIKLSINLKFDFFCIIFLSVALFVTWSIMEFSSWYMHSDPNLNRFIKYLLLFLITMIILTSANNMFQLFVGWEGVGIMSFLLIGWWYGRSDANTAALQAILYNRIGDIGFIATMAWLSLNMNSWEFQQIFMTNNN-------SIIPLLGLLIAAMGKSAQFGLHPWLPSAMEGPTPVSALLHSSTMVVAGIFLLIRFHPLMSNNNMALTMMLCLGSITTLFTAICALTQNDIKKIVAFSTSSQLGLMMVTLGINQPYLAFLHICTHAFFKAMLFMCSGSIIHNLNDEQDIRKMGGLLKPLPFTSSCLIIGSLALTGVPFLTGFYSKDLIIEAMNTCY-TNAWALLVTLLATSLTAAYSLRIIFFALMSKPRY--TLNENNPKLMNPIKRLAMGSMFAGFIMTYNIPT-TSIQVMT------------------MTAI--LVTLMGFTIALELNNLTY--NTSTLTNLFSTSLGYFTLIFHRLLPKKFLTMSFNTPMLDLTWLEIPKAISYMNLTASQI-LANQKGLIKLYFMSFLITLLSIPILLISMAYPSQLGLQDATSPIMEELMNFHDHTLMIVFLISSLVLYVITLMLTTKLTHTSTMDAQEVETIWTILPAVILILIALPSLRILYMMDEINNPVLTVKTMGHQWYWSYEYTDYEDLCFDSYMIPTTDLKPGELRLLEVDNRVVLPMELPIRMLISSEDVLHSWAVPSLGLKTDAIPGRLNQATISSNRPGLFYGQCSEICGSNHSFMPIVLELVPLKYFENWSVSMV
M-TLTSLIPPITATLINPN-----KKNSYPHYVKTAIASAFTISLIPTTMLGQETIWCWTLQLSLSFKLDYFSMTFLPVALLITWSIMEFSLWYMASDPNINQFLKFLLIFLITMIILVTANNLLQLFIGWEGVGIMSFLLISWWYARTDANTAAIQAILYNRIGDIGFILALAWFLLHSNSWELQQVFLLNNN------PNLLPLLGLLLAAAGKSAQLGLHPWLPSAMEGPTPVSALLHSSTMVVAGVFLLIRFHPLTENSPHIQTLTLCLGAITTLFAAICALTQNDIKKIVAFSTSSQLGLMMVTIGINQPHLALLHICTHAFFKALLFMCSGSIIHNLNNEQDIRKMGGLLKTMPLTSTSLTISSLALAGMPFLSGFYSKDLIIETANMSY-TNTWALSITLIATSLTGAYSTRMILHTLTSKPHF--SINENNPTLLKPIKRLMLGSLFAGFLITNNIPP-MSLPQVT------------------TAAL--AATLLGLLVALDLNYLAN--KTPPPTFYFSIMLGFYPSIIHRMIPHLSLLMSQNLSLLDLTWLKMPKTISQHQTSASIT-ISTQKGLIKLYFLSFLIPLLLILLMIS-MAHAAQVGLQDATSPIMEELVIFHDHALMIIFLICFLVLYALFLTLTTKLTNTSISDAQEMETIWTILPAIILILIALPSLRILYLTDEINDPSFTIKSIGHQWYWTYEYTDYGGLIFNSYMLPPLFLEPGDLRLLDVDNRVVLPVEAPVRMMITSQDVLHSWTVPSLGLKTDAIPGRLNQTTFTATRPGVYYGQCSEICGANHSFMPIVLELIPLKIFEMGPVFTL
M-TMIPLLTPIIITLIKPN-----NNLLYPHYVKLAIIYAFTVSMLSMTMTGQESMWHWMIELSLNFKMDFFSMMFTPVALFVTWSIVEFSMWYMSSDPNINQFLKYLLIFLVTMLTLITANNLFQLFIGWEGMGIMSFLLISWWHGRTDANTAALQAILYNRIGDIGFILAMTWFFLYSNSWDFQQMFILDRT------PNSFPLMSLLLAATGKSAQFGLHPWLPSAMEGPTPVSALLHSSTMVVAGVFLIIRFHPMMENNSLIQTLTLSMGAITTLFTAICALTQNDLKKIVAFSTSSQLGLMMVTIGINQPHLAFLHICTHAFFKAMLFLSAGSIIHSLNNEQDIRKMGGLFKTLPFTSSSLIIGSFALMGMPFLTGFYSKDLIIETANTSY-TNAWALTTTLVATSLTAMYSIRIIFFALAGYPRF--LINENNPKLMNPINRLALGSIFAGFLISNCAPP-TSHPQVT------------------MTAL--GVTILGLLVATELSLMTN--STPLKTFYFSNMLGFYSATTHRLNPHSSLTMSQNLTLLDLFWLEMPKMTTQTQISASTT-SSTQKGLIKLYFLSFFIPPMLALLLTI-MAAPAQLGLQNAASPIMEELIAFHDHALMIIFLISSLVLYIISLMLTTKLTHTSTMNAQEIEMIWTILPAMILIMIALPSLRILYMTDEFNKPYLTLKAIGHQWYWSYEYSDYEDLAFDSYIMPTYFLEPGEFRLLEVDNRTTLPMEADIRVLISSQDVLHSWAVPSLGVKTDAIPGRLNQAMVASMRPGLYYGQCSEICGSNHSFMPIVLEFIYFQDFEVWASYLY
METLLTLLTPIILPPLL-------NLKNSPMSITKTIKTAFLISLIPTTISGAESIWEWQFKIPISLKMDMYSMMFFPIALFVTWSILEFATWYMASEPFITKFFTYLLTFLIAMLTLTIANNMFLLFVGWEGVGIMSFLLIGWWQGRAEANTAALQAMIYNRIGDIGLILSMAWLASSLNTWEIQQITHPNQT-------PTLPLLGLILAATGKSAQFGLHPWLPAAMEGPTPVSALLHSSTMVVAGIFLLIRTHPFLSSNKTALTTCLCLGALSTLFAATCALTQNDIKKIIAFSTSSQLGLMMVTIGLDLPQLAFLHISTHAFFKAMLFLCSGLIIHSLNGEQDIRKMGCLQKTLPMTTSCLTIGNLALMGTPFLAGFYSKDLIIENLNTSY-INTWALSLTLLATSFTATYSLRMTLLVQTGHTRT--PINENTPPAILPIMRLALGSIMAGLLISSLILP-PKTPPMT------------------MAAI--IVTTLGIILALELSSLSY--PKHNPLMNFSSSLGYFNPLTHRISPSILLHTGQKIALIDMAWYKGPEGLANLHLTMTKISTTLHTGLIKSYLGSFALTILTTILLIQKMANHSQLGFQDASSPIMEELVEFHDHALMVALAICSLVLYLLTLMLMEKLS-SNTVDAQEVELIWTILPAIVLVLLALPSLQILYMMDEIDEPDLTLKAIGHQWYWTYEYTDFKDLSFDSYMTPTTDLPLGHFRLLEVDHRIVIPMESPIRVIITADDVLHSWAVPALGVKTDAIPGRLNQTSFITTRPGVFYGQCSEICGANHSYMPIVVESTPLKHFEAWSSLLS
I-SIIMLVSPLLYNMLMPH-----KTTYFPTYCKNMIMMAFMTSLPPMIIYGQESVWHWFFNISMSFKLDFFSIIFIPIALYDAWSILEFSLWYMHSDIFIHKFFKYLVSFLLTMIILVSANNLFQLFIGWEGVGIMSFLLIGWWYGRTDANTAALQAIIYNRIGDIGFMLTMAWLMLNSNSWELQNIFSTNMD--------FIALLGLIIAATGKSAQFGLHPWLPSAMEGPTPVSALLHSSTMVVAGIFLLIRFHPMMENNQMILTTILCLGAMTTLFTAICAITQNDIKKIVAFSTSSQLGLMMVTVGLNQPHLAFLHICTHAFFKAMLFLCSGSIIHSLNDEQDIRKMGGLFLILPITSSALMTGSLALVGTPFLAGFYSKDSIIEAINTSY-TNSWALMMTLIATSLTAIYSLRIIYYALLGNPRF--PINENNPNLINPIMRLAMGSIFAGFLVTMSIPP-MTSITMT------------------MSAL--LITLAGLAIGMELNSFTN--NSMKHTTNFSNMLGYFTYFTHRIYPLMNLYSGQRIALIDMNWYEGPKGQTNIHSSMSSLLTSTQKGLIKVYFMSFLISITLALMFASMMPYPMQTGFQDATSPIMEELMYFHDHTLMIVFLISSLVLYIIILMLTTKLTHTSTMDAQEVETIWTIMPAVILVLIALPSLRILYMMDEIYNPYLTVKAMGHQWYWSYEYTDYENLTFDSYMVPTQDLMPGQLRLLEVDNRVVLPMELPIRMLVSSEDVLHAWAVPSLGLKADAIPGRLNQVTLTSSRPGVFYGQCSEICGSNHSFMPIVLEMTSLKYFEKWSSMMQ
M-TLASLTPPIIATFINPN-----KKQSYPNHVKTTMMYAFITSLIPTTLLNQETTWHWMLNLTLSFKLDYFSVMFTPIALFITWSIMEFSLWYMSSDPNINQFFKYLLIFLITMLILTTANNLFQLFIGWEGMGIMSFLLIGWWYSRTDANTAAIQAILYNRIGDIGLILAMAYFLLHYNSWDMQQMLTLNP-------PKLPPLMGLLLAAMGKSAQLGLHPWLPSAMEGPTPVSALLHSSTMVVAGVYLLIRFHPLMESNTLLQSLTLCLGAITTMFMAICALTQNDIKKIVAFSTSSQLGLMMVTIGINQPYLAFLHICTHAFFKALLFMCSGSIIHNLNNEQDIRKMGGLFKTMPLTSTSLLIGNLALTGMPFLTGFYSKDLIIEATNTSY-TNAWALSITFIATSLTSAYSTRIILLTMTGPPRF--NINENNPTLLNPIKRLTMGSIITGFLITNNIPP-TSLPQPT------------------MSAL--YATILGFLMTLDLTSMTN--NNPSQMFKFSNMLGYFPTTIHRMVPYQNLLMSQNLALLDSMWLEMPKMIAHVHTTASKT-VTTQKGMIKLYSLSFLIPLTLTLLLMM-MAHPVQLGLQDATSPVMEELITFHDYAFMTISLISFLVLYALSSTLTTKLTNTNITDAQEMETTWTILPAIILILIALPSLRILYLTDEINNPSFTIKSIGHQWYWTYEYTDYGGLIFNSYMLPPLFLNPGDLRLLEVDNRVVLPIEAPVRMMITSQDVLHSWTIPTLGLKTDAVPGRLNQTTFTATRPGVYYGQCSEICGANHSFMPIVAELIPLKIFEMGPVFTL
M-SLLLLTTPIPLSSINFP-----KNTSYPSYVKSIISLSFFISLIPTTMSNQEAVWNWMVSINMSFKLDYFSVMFMSVALFVTWSIMEFSMWYMHSDPDMNKFIKYLLLFLITMMILVTANNAMQLFIGWEGVGIMSFLLIGWWLGRSDANTAALQAILYNRIGDIGFIISMVWFMTNLSSWEMQQLLIMQDE------MNYIPLLGLLLAATGKSAQFGLHPWLPSAMEGPTPVSALLHSSTMVVAGIFLMIRFYPLIQHNQTILTMSMCLGATTTLFTALCALTQNDIKKIIAFSTSSQLGLMMVTIGINQPHLAFLHICMHAFFKAMLFMCAGSIIHNLNNEQDIRKMGGLLKMLPFTSSSLIIGSLALTGMPFLTGFYSKDLIIESANSSY-INAWALLITLISTSLTAVYSSRIVFYALLDHPRS--NINENNPLLINPIKRLAMGSILAGFIISNNIPP-TSIPQMT------------------MSTL--MVTALGFMTAMELIIMSH--KYPNKLFNFSNMLGYFTPTAHRFMPYKKLMMSQNLASMDAIWLEAPKNVSDIQYTASMF-TSNQTGLIKLYFLSFLLSFMVALILST-MPYPHQLGFQDATSPIMEELLYFHDHTLMIVFLISSLVLYTISTMLSTKLTHTNTMNAQEIEMVWTILPAMILILIALPSLRILYMIDEINDPSLTVKTLGHQWYWSYEYTDYEELCFDSYMVPSTDLKPGELRLLEVDNRVVLPMKTPVRMLISSEDVLHSWAVPSLGLKTDAVPGRLNQTTLMSSRPGLFYGQCSEICGSNHSFMPIVIEMVPLKTFESWSSLMT
M-TLASLALPIFATLVNPN-----KTHSYPDYVKTTMMYAFITSLIPTTLSNQETTWHWMLDLTLSFKLDYFSMMFIPIALFITWSIMEFSLWYMSSDPNINQFFKYLLIFLITMLILITANNLFQLFIGWEGVGIMSFLLISWWHARTDANTAAIQAVLYNRIGDIGLILAMVWFLLHYNSWDFQQMLALNPH------PSPLPLMGLLLAAVGKSAQFGLHPWLPSAMEGPTPVSALLHSSTMVVAGVFLLIRFHPLMENDTLTQNLTLCLGAITTLFMAMCALTQNDIKKIVAFSTSSQLGLMMITIGINQPYLAFLHICTHAFFKAMLFICSGSIIHNLNNEQDIRKMGGLFKTMPLTSTSLIIGNLALTGMPFLTGFYSKDLIIEATSTSY-TNAWALSITLIATSLTSAYSTRTILLTLTGQPRF--NINENNPALLNPIKRLTTASMITGFLITNNIPP-TSLPQPT------------------MLAL--YMTALGFIITLDLTLMTN--KTPPQAFKFSNMLGYFPTIAHRMIPHQNLLMSQNLALLDSMWLEMPKMISQTHITASTT-VTAQKSMIKLYFLSFLIPLALTLLLMV-MAHPVQLGLQDATSPVMEELITFHDQALMAMFLISFLILYALSSTLTTKLTNTNITDAQEMETIWTILPAVILILIALPSLRILYMTDEINNPSFTIKSIGHQWYWTYEYTDYGGLIFNSYMLPPLFLNPGDLRLLEVDNRVVLPIEAPVRMMITSQDVLHSWTIPTLGLKTDAVPGRLNQTVFTATRPGVYYGQCSEICGANHSFMPIVAELIPLKIFEMGPVFTL
MYMFTILTAPILTTLNPIK----PNKKWTELWVKTAVQLAFFTSLIPLFIQGIETIWQWMFNINISFKFDQYSIVFIPIALYVTWSILEFANWYMHQDPKMNQFFKYLLLFLITMMILVTANNMFQLFIGWEGVGIMSFLLIGWWHGRANANTAALQAVIYNRVGDIGLTLSMVWFAINLNTWEMQQMFIMSYN-----TDMTIPLLGLTLAAAGKSAQFGLHPWLPAAMEGPTPVSALLHSSTMVVAGIFLLIRLHPLMDNNKLILTTCLCLGALTTLFTAACALTQNDIKKIIAFSTSSQLGLMMVAIGLNQPQLAFLHICTHAFFKAMLFLCSGSIIHSLNDEQDIRKMGGLHNMLPTTSSCTMVSSMALTGMPFLAGFFSKDAIIESLNSSH-LNAWALTTTLMATSFTAVYSLRIIYLVMMNYPRF--PIDENYTKTRNPIKRLAWGSVIAGMMIFLNILP-TKSQTMT------------------MAAI--MVTILGVLTAMELTKLTS--TPNVNMHNSSNMLGYFPNIIHRLLPQTNLYLGQKMALTDQTWFEGPKGILALQIPTTKMINNSQQGLIKTYLTLFFLTTVLFTTMTMIMAHPSQLGLQDAASPVMEELLHFHDHALMIVFLISTLVFYIILAMMTTKMTDKYILDAQEIEIVWTLLPAIVLILVALPSLRILYLIDEVENPHLTIKAMGHQWYWSYEYTDYEELSFDSYMTPLQDLNPGQFRLLETDHRMVIPMESLIRVLISAEDVLHSWAVPALGVKMDAVPGRLNQITFMISRPGLYYGQCSEICGANHSFMPIVLEAIPLDPFEDWSSSML
MHTLFIIILPAMKSMLN-------KTPPTPNKMKQAVQLAFMISLIPLLLNGMEATFSLLFNIKLSFMLDSYSLMFMPIALFVTWSILEFSLWYMALDPHITRFFKYLLTFLLAMLTLVTANSLFQFFIGWEGVGIMSFLLIGWWFSRADANSSALQAIIYNRIGDIGLILMISWSAMNLSTWQINDLFSLDTS-------HMIPSIGLILAATGKSAQFGLHPWLPAAMEGPTPVSALLHSSTMVVAGIFLLIRLHPTLEKHQLLLTMCLCLGAITTVFTAICALTQNDIKKIIAFSTSSQLGLMMVTIGLNQPQLAFFHISTHAFFKAMLFLCSGSIIHSLANEQDIRMMGGVKNYLPITSSCLTIGSLALMGTPFLSGFYSKDTIIETMNNSH-LNAWALSMTILATMLTAAYSLRMVFYVQMNSPRH--PINENSKTLINPITRLALGSLVAGLLIMTATLP-SKTLLMT------------------MLAL--IITILGIIITMDTMNWTT--KTPNFNFYLSNQLLFFN-IFHRSLPMKALKFSQSMATNDLLWSEGPKGMTMMQLPMTNL-ASSQKSLMKNYLTTFIITTLLTMILLT-MAHPSQLGFQDAASPIMEELLHFHDHALMIVFLISALVLYTITIMMTTALTHTNTMDAQEVEMIWTILPAIILILIALPSLRILYLMDEINNPHLTIKTMGHQWYWSYEYTDYQDLEFDSYMLPTTDLDKGTTRLLEVDNRMVIPMESPIRMLISAQDVLHSWAVPALGIKTDAIPGRLNQTTFITSHPGMFYGQCSEICGSNHSFMPIVVESVPLNAFENWTTTLL
MVTMLILLTPIILSPLL-------NLKNSPQLISKTVKTAFLLSLIPTTISGLESIWEWQFKIPISLKTDLYSMMFLPIALFVTWSILEFATWYMASEPLTTKFFTLLLIFLIAMLTLTIANNMFLLFIGWEGVGIMSFLLIGWWQGRAEANTAALQAMIYNRIGDIGLILSMAWLASTLNTWEIQQAIQPDQT-------PTLPLLGLILAATGKSAQFGLHPWLPAAMEGPTPVSALLHSSTMVVAGIFLLIRTHPILSSNKTALTTCLCLGALSTLFAAICALTQNDIKKIIAFSTSSQLGLMMVTIGLNLPQLAFLHISTHAFFKAMLFLCSGLIIHSLNGEQDIRKMGRLQKTLPMTTSCLTIGNLALMGTPFLAGFYSKDLIIENLNTSY-INTWALLLTLLATSFTATYSLRMTLLVQTGYNRT--PINENTPSAILPVIRLALGSIAAGLLISSLILP-TKTPPMT------------------MAAI--IITTLGIILALELSNMTH--SKQNHLTNFSSSLGYFNLLTHRISPAISLHTGQKIALIDMAWYKGPEGLANLQLIMSKTSTTLHTGLIKPYLGSFALTILMTILLIQKMANHSQLGFQDASSPIMEELVEFHDHALMVALAICSLVLYLLTLMLMEKLS-SNTVDAQEIELIWTILPAIVLVLLALPSLQILYMMDEVNEPDLTLKAIGHQWYWTYEYTDFKDLSFDSYMTPTMDLPQGHFRLLEVDHRMVVPMESPIRMIITADDVLHSWAVPTLGVKTDAIPGRLNQTSFITTRPGVFYGQCSEICGANHSFMPIVVESTPLKYFEAWSSLLS
MTIFAVLSYPLLKPKSY-------SKSNNSFQAWNAVHVSFLISLIPLTMKESDHVWSWMFNVDLSFKFDYYSVTFTSIALFITWSILEFASWYMASYPQKELFYKYLLLFLMSMIILVTANNLFQLFIGWEGVGIMSFLLIGWWFGRTEANTASLQAVIYNRMGDIGFILTLAWMAMYLNSWDIQQIFILSKD-----FDMTIPQIGLIIAATGKSAQFTLHPWLPSAMEGPTPVSALLHSSTMVVAGIFLLIRLHPIMETNKLAPTICLCLGALTTLFAATCALTQNDIKKIVAFSTSSQLGLMMVAIGLNQPHLAFFHICTHAFFKAMLFLCSGAIIHSLNNEQDIRKMGGTYHTLPMTTNYLTIGKMALMGTPFLAGFFSKDAILEAMTTSH-LNAWALTLTLIATSFTAVYSFRMIYLVCLGSPRH--TIDENH-IPTNTIQRLAWGSIIAGLIISYTMIP-LKTPILT------------------MAAI--LVTLLGIILGLEISTLAN--TTPGIPFHFSISLIFFP-ILHRLIPMRKLFMGESAA-IEKSWSEGPCGIAFTLMTVATFVKDHRMASIKSYLAVFLTSIILKMMMLKLMAHPAQLGFQDAASPVMEELLCFHDHALMIVFLISTLVLYIIIAMVSTKLTNKFILDSQEIEIVWTVLPAIILILIALPSLRILYLMDEINDPHVTIKAVGHQWYWSYEYTDYENLEFDSYMVPTQDLTPGGFRLLETDHRMVVPKESPIRILVSAEDVLHSWAVPSLGIKMDAVPGRLNQTAFIVSRPGVFYGQCSEICGANHSFMPIVVEAVPLEFFENWSSAML
M-TLMILTIPLMNLPLS-------------MKPKTAVKMAFFITMIPLIMSNTESVWSWTFTMSMSLKFDQYSIMFIPVALYVTWSILEFTHWYMTTDPYITKFFKYLLIFLIAMMTLVTANNMFQFFIGWEGVGIMSFMLIGWWHSRLEACSSALQAIIYNRAGDIGLILTMAWMATNLNSWELQQIFSHTNP------IPLLPLLSLTLAATGKSAQFGLHPWLPAAMEGPTPVSALLHSSTMVVAGIFLLIRTHPMLSTNNTALTVCLCLGALTTLFTAICATTQNDIKKIIAFSTSSQLGLMMVTIGLNQPHLAFLHITMHAFFKAMLFLCSGLIIHNLNNEQDIRKMGGLHKPLPITSSCLTIGNLALSGFPFLTGFYSKDIIIETMNTSH-MNAWALLLTLTATSLTAAYSLRITILVQMGQPRF--PINENYNTATNPIIRLAAGSIIAGLLISLNTTP-MKTPQMT------------------MSAL--IMTIMGLTLALELITMTN--TKPSKTHTFSNLLMYFNTLIHRSLTLLNLKFSQNTALTDLIWYEGPKWMTKSQTNPITT-MSSQKGLIKIYLTSFLLSITMLLLT---MAHPLQLGFQDAMSPIMEELLHFHDHTLMIVFLISTMVLYIITSMMTTKLTHTNTMNAQEVEIIWTILPAIVLITIALPSLRVLYLMDEINNPYLTIKAMGHQWCWTYEYTDYENLEFDSYMIPTQDLPKGYFRLLEVDHRMVVPMESPIRMLISAEDVLHSWAMPSLGVKTDAIPGRLNQTTFTMTRPGIFYGQCSEICGANHSFMPIVVESIPLKHFENWSSLML
MQTLFTL-PPFILVLSCSL-----KTLHPADFKSMMTKLAFLQSLPPLLLNNTTALWHWLCSVHLGLKVDTFSVFFIPTALFVTWSIMEFTKAYMYSDPKITSFFNHLLIFILMMILLISANNLLMLFVGWEGVGILSFKLINWWSFRADSNKAALQAIIYNRLADIGMLASISWMALNSLTLDAQDVPMSPDH-------SLILAMALVLAAAGKSAQFGFHPWLPAAMEGPTPVSALLHSSTMVVAGIFLLIRTSHIIYSSQTATTACLLLGAATSLLTAACALTQNDMKKIIAFSTSSQLGLMMSTIGLKQPELAFLHISTHAFFKAMLFLCAGSIIHSLNNEQDIRKMGGLKKAMPITTSCLTIGALALTGMPFLSGFFSKDAIIESLNTSY-TSAWALTLVLLATSFTAVYSFRMIYFTLLNTNRL--PINEN-PETVNPIMRLAVGSIVAGLLISTHMLP-SNTPQLT------------------MAAL--TITMAGLLVAMALTYATN--STNDTQLPFLTKLAYFNLLFHHLFSTTALYMSQKLSLTDQTWYEGPKTLAYLQTLLAKTITPYHKGKMKQYFKTFLLTIAVIIFFLLFMANPMHLGFQDAMSPLMEELLYFHDHTLMILFLISSLVFYMISALLLPKLYHSSASDVQEVEVIWTILPAIVLISVALPSLRTLYLMDETNNPCLTIKATGHQWYWSYEYTDFSALEFDSYMVPTQDLPLGHFRLLEVDHCMITPTNSTIRVLITAEDVLHSWAIPSIGTKMDARPGRLNQVMLTLANSGVFYGQCSEICGANHSFMPIVMETIPLNHFQLWLKDCM
MLVMVIFLFSKI-----------------KSSFAESVKYAYMNAVLLSILDESEMLWEWVYSLMISFRFDLYTCCFFVVGLYVTWNILMFSFYYMSTDPRIDLFCKYLGLFLIAMLLLVSAESLFQLLIGWEGVGIMSYLLISWWYARSDANTAALQAIFYNRVGDIGLLIMLMWSLVTLGDWSFTGLYALDF-------VNTFFLLGVVLAAAGKSAQLGLHPWLPAAMEGPTPVSSLLHSSTMVVAGVFLLIRFSPIILNHKEIQLMVFFLGTMTTLFSAICALAQNDMKKVVAFSTASQLGLMVVVAGAGAPQLAFLHICMHAFFKAMLFMCSGGFIHGLQNEQDVRKMGGLHSAAPITSVCFFIGSAALMGVPFLAGFFSKDPIIEIININN-LNSWAVGLVLIATSFTAAYSVRLLYFSVGGVSRM--PMNEEYGNLIGPLQRLAYSSVIAGVVFIYFLSP-NQISCLS------------------LAAV--FVTLVGGLIAWDVVNLLH--VTNIPELAFEAQVGFYPLIMHKLIPKVWLNMGEMYQVMDRGWTELPQGLGGNYKIMADNVVNAQTSLIKMYIAVMVMMLILGIMICL-MATPAQLGLMDAASPVMEEMIYFHDHVMLVLILITCLIFYSMLVLISSKYIYRFLTDGHVIETVWTVIPAIILVVVALPSLKLLYLTDELDNPQLTIKSVGHQWYWSYEYTDYYDIEFDSYMLPLGDLSKGDARLLEVDNRVVLPVDTSVRVLVTAADVIHSWTVPSLGLKMDAVPGRLNQLALQCSRVGTFYGQCSEICGANHSFMPIVIEAVPVEVFEGWCDMML
MVILTILLFPLIKTTSACLVNNDKEETNSGPFAMAILKVLAFLSVLSLLVNSIQSISLWLLNISLNFIYDQYFLVFLSVALIVTWSIMEFSFYYMTEDPNSSAFFRLLTIFLLNMLILTCSNSLFLIFLGWEGGGFLSFLLISWWTTRNDASSSALEAVITNRIGNIGLITFMALSALNFNSSNLTNILSSNEN-----PLLPFLLFGLILAAAGKSAQFGLHPWLPALLEGPTPVSALLHSSTMVVAGVFLLVRTSELFSSPLITHSLVLILGGTTALFAASTAIAQHDIKKIIAYSTTSQLGLMVTAIGIGQPALAFFHICTHAFFKAMLFLCSGSVIHSLSDEQDLRKMGGLSKLLPVTSSCLILGSLALMA-PLLAGFYSKDLILEATSASV-LNLLGIVLSIVATMLTAVYSFRIIFFCFSLSPSC--SHSEENFNLNNALLRLATGTIASGWFFSNLLFA---PPSFN------------------VTPL--IVPIIGVA-ALFMSLISST-SIGSNAHSATTSQWFFVDAVHLSIITMSLALS-FFSTLDRGWQEGPQGIAPTSTALSKISQAGQIGLIKRYILSSMASVLVILALLLIMGTWAQFGLQDASSPLMEELTYFHDYALIVLTLITILVFYGLVSLLVSSNTNRFFFEGQELETIWTVIPALILILIALPSLQLLYLMDEVNDPFLTIKAFGHQWYWSYEYTDFNDLEFDSYMVPTSDVSFGNPRLLEVDNRLVLPMQNPIRVLVSSADVLHSWAVPSLGTKMDAVPGRLNQTTFFAARTGVFYGQCSEICGANHSFMPIVIESVPFNTFENWVTQYL
