# Supplementary material for: Inter-protein residue covariation information unravels physically interacting protein dimers
Source: BMC Bioinformatics. 2020 Dec 17;21:584. doi: 10.1186/s12859-020-03930-7 (PMC7745481; doi:10.1186/s12859-020-03930-7)
Supplement: Supplementary file 5 — Additional file 5. Final ER-MSAs at different ASA thresholds. Available on Mendeley data (http://dx.doi.org/10.17632/9bk2r55286.1). [file 12859_2020_3930_MOESM5_ESM.zip › Additional file 2/Final ER-MSAs/Negative ER-MSA dataset/ASA0.0/paired_MSA/4hea-M-2wdq-C/MSA_IDs.txt]

sp|Q56228|NQO13	sp|P69054|DHSC_
tr|W9H7Z6|W9H7Z	tr|W9H6C5|W9H6C
tr|Q11JJ4|Q11JJ	tr|Q11DA7|Q11DA
tr|A0A0Q6M8W1|A	tr|A0A0Q6LZ68|A
tr|A0A192IJD9|A	tr|A0A1M3NQE1|A
tr|G8AKV7|G8AKV	tr|G8AHQ7|G8AHQ
tr|A0A147DB77|A	tr|A0A175RVH4|A
tr|A0A1U7JFT9|A	tr|A0A1U7JI99|A
tr|A0A1V8RW43|A	tr|A0A1V8RVC6|A
tr|J6UF75|J6UF7	tr|A0A1N6J9N1|A
tr|I3TM16|I3TM1	tr|I3TQS3|I3TQS
tr|A0A0F3IWC6|A	tr|A0A0F3IWN4|A
tr|A0A0F2RQF7|A	tr|A0A0F2R676|A
tr|A0A1X0T549|A	tr|A0A1T4RXN1|A
tr|A8LIV6|A8LIV	tr|A8LJJ7|A8LJJ
tr|A0A0U3PWP0|A	tr|A0A0L0IWM7|A
tr|A0A037ZL47|A	tr|A0A037ZJN5|A
tr|A0A081B939|A	tr|A0A081B8B7|A
tr|A0A1E3HAI1|A	tr|A0A1E3H415|A
tr|A7IP95|A7IP9	tr|A7IGR8|A7IGR
tr|J9Z2E3|J9Z2E	tr|A0A061QH14|A
tr|E2CCJ5|E2CCJ	tr|E2CEE1|E2CEE
tr|A0A0J5TAU6|A	tr|A0A0J5QBT1|A
tr|A0A0S8BMK8|A	tr|A0A0S8L1Q2|A
tr|A0A1B1PL94|A	tr|A0A1B1PMB1|A
tr|V4RIF7|V4RIF	tr|V4RKA8|V4RKA
tr|A0A1Q3P4F8|A	tr|A0A1F2Z183|A
tr|I1AZG4|I1AZG	tr|I1AQV7|I1AQV
tr|A0A1E5Q966|A	tr|A0A1E5QAX1|A
tr|A0A0D7EDI0|A	tr|Q6ND90|Q6ND9
tr|J2VC96|J2VC9	tr|J3HU74|J3HU7
tr|A0A1M7ZMP3|A	tr|A0A1M7ZK94|A
tr|A0A0F2P5B6|A	tr|A0A098T4S7|A
tr|B9NNJ0|B9NNJ	tr|A0A132C199|A
tr|S9RR00|S9RR0	tr|S9SGW7|S9SGW
tr|A0A1M2ZMY5|A	tr|W3RMJ0|W3RMJ
tr|A0A1X7MZ54|A	tr|A0A1X7NRI8|A
tr|A0A0W7WF10|A	tr|A0A0W7WQ06|A
tr|Q2YNF1|Q2YNF	tr|Q2YLP9|Q2YLP
tr|A0A1U7DBY7|A	tr|A0A1U7D1H3|A
tr|A0A0M2RD80|A	tr|A0A0M2RAD7|A
tr|A0A0P9C5Y5|A	tr|A0A0P9EGW1|A
tr|F2IY03|F2IY0	tr|F2J091|F2J09
tr|A0A086XX61|A	tr|A0A086YAV9|A
tr|A0A1M6BD28|A	tr|A0A1M6HPZ6|A
tr|A0A1M4N0C7|A	tr|A0A1B7Z0D4|A
tr|A0A1Y5SI88|A	tr|A0A1Y5RUR3|A
tr|D6ZYP2|D6ZYP	tr|D7A8R0|D7A8R
tr|A0A1Y5T8N8|A	tr|A0A1Y5RVD6|A
tr|A0A085FSF2|A	tr|A0A101JVX3|A
tr|A0A0H5BFN5|A	tr|A0A0P0JEB5|A
tr|A0A143DF78|A	tr|A0A143DF75|A
tr|A0A099TAA2|A	tr|A0A099TB76|A
tr|A0A161R5V8|A	tr|A0A163XIY0|A
tr|A0A1G3IDG6|A	tr|A0A1Q3UQC5|A
tr|A0A1X6ZEK7|A	tr|A0A1X6Z370|A
tr|A0A1Y6BU19|A	tr|A0A1Y6CL88|A
tr|Q0F8P3|Q0F8P	tr|A0A1J5HPR1|A
tr|S9QJF6|S9QJF	tr|S9RU82|S9RU8
tr|A0A1Y5T217|A	tr|A0A1Y5RC66|A
tr|A0A1U7DGU0|A	tr|A0A1U7DMJ1|A
tr|A0A1Y5S5X0|A	tr|A0A1Y5TIG5|A
tr|A0A0U1NJA7|A	tr|A0A0U1NM72|A
tr|A0A021X666|A	tr|A0A021X3B3|A
tr|A0A0N8K7K2|A	tr|A0A0P7WHC6|A
tr|A0A1C7P528|A	tr|A0A1C7NZH9|A
tr|A4EYU2|A4EYU	tr|A6FLV1|A6FLV
tr|A0A1M6L698|A	tr|A0A1M6FKR8|A
tr|A0A1H8G7S2|A	tr|A0A1H8JGV3|A
tr|A0A1Y5S8D3|A	tr|A0A1Y5RPA5|A
tr|K2HFC7|K2HFC	tr|K2GSR3|K2GSR
tr|A0A126V4K1|A	tr|A0A126UZE8|A
tr|A0A0C1JSE6|A	tr|A0A0P1IA46|A
tr|A0A1W6ZWD7|A	tr|A0A1W6ZNM5|A
tr|A0A0K2DGF1|A	tr|A0A0K2DC33|A
tr|A0A1S1SI80|A	tr|A0A1S1THG5|A
tr|S6AFU4|S6AFU	tr|S6B3V2|S6B3V
tr|A0A1W9JVW7|A	tr|A0A1W9KJY5|A
tr|A0A1Y5SR68|A	tr|A0A1Y5SBE3|A
tr|A0A081MKW0|A	tr|A0A081MLN5|A
tr|W6K982|W6K98	tr|W6K9X1|W6K9X
tr|A0A0P1H5R0|A	tr|A0A0P1GYA9|A
tr|A0A0P7ITK6|A	tr|A0A0P7IZR8|A
tr|A3K1E9|A3K1E	tr|A3K3K3|A3K3K
tr|A0A0C2BM49|A	tr|A0A0C2C0Y6|A
tr|A0A109CJK7|A	tr|A0A126ZBI3|A
tr|A0A0B3SPI7|A	tr|A0A0B3S4P4|A
tr|F7QMC7|F7QMC	tr|F7QHM1|F7QHM
tr|B8EIM9|B8EIM	tr|B8EIW2|B8EIW
tr|C3MEY3|C3MEY	tr|C3M9U7|C3M9U
tr|W7X901|W7X90	tr|A0A1Y2R407|A
tr|A0A0K8NYX9|A	tr|A0A0K8P1S5|A
tr|F1W010|F1W01	tr|F1VWI2|F1VWI
tr|A0A1N7IKT6|A	tr|A0A1N7LN09|A
tr|A4G632|A4G63	tr|A4G5Z7|A4G5Z
tr|V9VUE7|V9VUE	tr|V9VQC1|V9VQC
tr|A0A177P2X1|A	tr|A0A177PMX0|A
tr|A9E0B0|A9E0B	tr|A9DS19|A9DS1
tr|G0AJZ0|G0AJZ	tr|G0ABL2|G0ABL
tr|S9SJX3|S9SJX	tr|S9RYZ0|S9RYZ
tr|A0A0B4C1V3|A	tr|A0A0B4CA02|A
tr|H0PVK5|H0PVK	tr|A0A0K1J6B5|A
tr|A0A0S4K0W6|A	tr|A0A0S4K0F9|A
tr|A0A1M7RZU0|A	tr|A0A1M7TAG1|A
tr|G5ZVT5|G5ZVT	tr|G6A0R9|G6A0R
tr|E3F3Z1|E3F3Z	tr|E3EX66|E3EX6
tr|A9BNA2|A9BNA	tr|A9BVJ8|A9BVJ
tr|Q5P1D8|Q5P1D	tr|Q5P1V0|Q5P1V
tr|A0A1Q4BP98|A	tr|A0A1Q4C879|A
tr|A0A1I6ZL81|A	tr|A0A1I7CPE3|A
tr|A0A1G6WA95|A	tr|A0A1G6ZRI6|A
tr|G8QHI0|G8QHI	tr|G8QJV0|G8QJV
tr|A0A0L8EU52|A	tr|A0A0L8ENP6|A
tr|A0A1G3HSN8|A	tr|A0A1G3HNQ1|A
tr|A0A0J1FYZ8|A	tr|A0A0J1CXN3|A
tr|I9W706|I9W70	tr|I9KVJ1|I9KVJ
tr|D5CQT4|D5CQT	tr|D5CSY4|D5CSY
tr|H8FSL4|H8FSL	tr|H8FUA6|H8FUA
tr|A0A1G0NI64|A	tr|A0A1G0NK20|A
tr|A0A0E9M6Y2|A	tr|A0A0E9M608|A
tr|A0A1G2W2D5|A	tr|A0A1G2WHV7|A
tr|A6GS87|A6GS8	tr|A6GNA7|A6GNA
tr|A0A1R1I2J5|A	tr|A0A1R1I1P2|A
tr|A0A0Q7EAZ2|A	tr|A0A1Q3Z4H7|A
tr|A0A1G3JF68|A	tr|A0A1G3JV23|A
tr|A0A0K6IVU2|A	tr|A0A0K6IWD6|A
tr|A0A0R0LK11|A	tr|A0A149W0F5|A
tr|A0A1G0FS19|A	tr|A0A0S8A0B5|A
tr|B2IHV4|B2IHV	tr|B2IJU8|B2IJU
tr|A0A0B2BW11|A	tr|A0A0B2BW67|A
tr|W0E2B6|W0E2B	tr|W0E0V8|W0E0V
tr|A0A1W9LBY0|A	tr|A0A1W9L0B3|A
tr|A0A0F2QND5|A	tr|A0A0F2QFZ4|A
tr|D9SI39|D9SI3	tr|D9SFR0|D9SFR
tr|Y0KIA3|Y0KIA	tr|Y0KIZ7|Y0KIZ
tr|W0SD89|W0SD8	tr|W0SF50|W0SF5
tr|A0A0J5GGA6|A	tr|A0A0J5GGW4|A
tr|D5BPB4|D5BPB	tr|D5BMM6|D5BMM
tr|D3RNG5|D3RNG	tr|D3RUM8|D3RUM
tr|A0A1U9JNN7|A	tr|A0A1U9JJG1|A
tr|A4BTQ2|A4BTQ	tr|A4BRY1|A4BRY
tr|U1XWE4|U1XWE	tr|U7U736|U7U73
tr|L0GRP6|L0GRP	tr|L0GU24|L0GU2
tr|A0A0G3XH40|A	tr|A0A0G3XJB7|A
tr|G2IXB2|G2IXB	tr|G2IZP0|G2IZP
tr|A0A171KVY7|A	tr|A0A171KS82|A
tr|A0A0C5J8Z5|A	tr|A0A0C5JAF0|A
tr|G2FCR2|G2FCR	tr|S6BT29|S6BT2
tr|A0A165FD84|A	tr|A0A161SFX4|A
tr|A0A1C2G0Z1|A	tr|A0A1C2G456|A
tr|A0A0Q6BMD2|A	tr|A0A0Q6AUV3|A
tr|A0A1D2SI21|A	tr|A0A1D2SIZ4|A
tr|I3YFJ2|I3YFJ	tr|I3YGP2|I3YGP
tr|A0A1B3W9V0|A	tr|A0A1B3W990|A
tr|U5T2M2|U5T2M	tr|U5T3W9|U5T3W
tr|A0A0F3K7H6|A	tr|A0A0F3KN97|A
tr|A0A1T2L0K1|A	tr|A0A1T2LA89|A
tr|Q7NZG9|Q7NZG	tr|Q7NZ57|Q7NZ5
tr|F9U540|F9U54	tr|F9U5H4|F9U5H
tr|W0TMV1|W0TMV	tr|W0TNU8|W0TNU
tr|A0A0F7JZG4|A	tr|A0A0F7JVR6|A
tr|A0A0Q5CI41|A	tr|A0A0Q8RKM6|A
tr|C1DCB5|C1DCB	tr|C1DB64|C1DB6
tr|F5R8C6|F5R8C	tr|F5RA35|F5RA3
tr|A0A1B1YRC1|A	tr|A0A1B1YUN4|A
tr|H1G3Q3|H1G3Q	tr|H1G5Y3|H1G5Y
tr|M2TCB6|M2TCB	tr|M2TDL3|M2TDL
tr|A0A191ZKG4|A	tr|A0A191ZHX1|A
tr|A0A1U9K2Y0|A	tr|A0A1U9K2W5|A
tr|A0A086XYU6|A	tr|A0A086Y600|A
tr|Q0A787|Q0A78	tr|Q0A906|Q0A90
tr|A0A090AGA9|A	tr|A0A090AIQ1|A
tr|A0A1D9BHD1|A	tr|A0A1D9B9P0|A
tr|A0A1J5IBT5|A	tr|A0A0X3T9U8|A
tr|A0A1E4ZHQ9|A	tr|A0A1S9CYD4|A
tr|A0A0N0K268|A	tr|A0A0N1BHY0|A
tr|A1WXV5|A1WXV	tr|A1WT29|A1WT2
tr|V8G996|V8G99	tr|V8G959|V8G95
tr|A0A193LGB4|A	tr|A0A193LFE6|A
tr|A0A1J4Z1F3|A	tr|A0A1J4YV12|A
tr|A0A096BAV7|A	tr|A0A095Z6C2|A
tr|A0A091BK74|A	tr|A0A091ARS8|A
tr|C7RLG5|C7RLG	tr|C7RQZ0|C7RQZ
tr|A0A0N8H1M1|A	tr|A0A0P7AHD0|A
tr|E8UGL6|E8UGL	tr|E8UEL0|E8UEL
tr|A0A1Q4FP06|A	tr|A0A1Q4F923|A
tr|A0A1M3IL97|A	tr|A0A1M3IRY4|A
tr|A0A1K2HNC9|A	tr|A0A1K2HES0|A
tr|X2H247|X2H24	tr|X2HGL1|X2HGL
tr|A0A0K0XTF6|A	tr|A0A0K0XWY1|A
tr|A0A1A6C718|A	tr|A0A1A6C844|A
tr|F0F0T8|F0F0T	tr|F0EXF2|F0EXF
tr|A0A0N0XMC0|A	tr|A0A0N0XKJ8|A
tr|A0A1W1WZZ4|A	tr|A0A1W1XNT4|A
tr|V9HE62|V9HE6	tr|V9HMT6|V9HMT
tr|A0A023NNV2|A	tr|A0A023NP98|A
tr|C0DUE3|C0DUE	tr|C0DU23|C0DU2
tr|A0A099CWW6|A	tr|A0A099CWK1|A
tr|L0ETH8|L0ETH	tr|L0EVP3|L0EVP
tr|A0A1G0Z1X2|A	tr|A0A1G0X1X6|A
tr|A0A0U9HKZ3|A	tr|A0A0B5H323|A
tr|A0A098GAX7|A	tr|A0A098GCD2|A
tr|A8PM96|A8PM9	tr|A8PMS9|A8PMS
tr|A0A095WWG7|A	tr|A0A095XUR0|A
tr|A0A1E3GBC5|A	tr|A0A1E3GAL5|A
tr|A0A0H4USX3|A	tr|A0A0H4UX71|A
tr|A0A1A9ETR8|A	tr|A0A1A9EWW8|A
tr|A0A0R2W227|A	tr|A0A0R2TYY2|A
tr|A0A0M2KD47|A	tr|A0A0M2KFG1|A
tr|V3T1M1|V3T1M	tr|A0A084A6F2|A
tr|A0A0J8YNL7|A	tr|A0A0J8YVJ3|A
tr|A0A1S8YEG8|A	tr|A0A1S8YJ50|A
tr|Q6D2S8|Q6D2S	tr|Q6D7G8|Q6D7G
tr|A0A097R455|A	tr|A0A097R083|A
tr|U3TYX7|U3TYX	tr|U3TUB7|U3TUB
tr|R8APN2|R8APN	tr|R8ANI6|R8ANI
tr|Q32DR2|Q32DR	tr|Q32IL0|Q32IL
tr|A0A071LN86|A	tr|A0A071LTX4|A
tr|W0L9P6|W0L9P	tr|W0LCP7|W0LCP
tr|A0A0J5K9V1|A	tr|A0A0F0VTM6|A
tr|H2IP46|H2IP4	tr|H2IWK4|H2IWK
tr|C5B8H5|C5B8H	tr|C5BG70|C5BG7
tr|D4B7B7|D4B7B	tr|D4BCA0|D4BCA
tr|G9ZAD4|G9ZAD	tr|G9Z527|G9Z52
tr|A7MHU3|A7MHU	tr|A7MQW4|A7MQW
tr|I2B777|I2B77	tr|I2BB47|I2BB4
tr|A0A0J8Y6P5|A	tr|A0A0J8VSU5|A
tr|E0SKH3|E0SKH	tr|E0SEZ0|E0SEZ
tr|A0A0X3U0H7|A	tr|A0A0X3U7W3|A
tr|A0A139SXF4|A	tr|A0A139SV98|A
tr|H5UXT0|H5UXT	tr|H5V315|H5V31
tr|J7SL26|J7SL2	tr|M1SE23|M1SE2
tr|A0A1S2DE12|A	tr|A0A1S2D8H2|A
tr|Q2GGR6|Q2GGR	tr|Q2GFS4|Q2GFS
tr|Q2NSL0|Q2NSL	tr|Q2NUM8|Q2NUM
tr|A0A139C6L2|A	tr|A0A139CAX9|A
tr|A0A1S1NR33|A	tr|A0A1S1NYA7|A
tr|A0A1Y6CV39|A	tr|A0A1Y6CZ76|A
tr|A0A084IHH7|A	tr|A0A084ILX7|A
tr|Q1QSU3|Q1QSU	tr|Q1QY90|Q1QY9
tr|A0A0R2TA03|A	tr|A0A0R2SZ94|A
tr|A0A172YBW7|A	tr|A0A172YGZ3|A
tr|A0A1H3ZLG4|A	tr|A0A1H3VXB6|A
tr|A0A0D8D6K8|A	tr|A0A0D8CQ62|A
tr|C8PVV4|C8PVV	tr|C8PUP5|C8PUP
tr|E1VKW7|E1VKW	tr|F3LC20|F3LC2
tr|A0A1S8CT80|A	tr|A0A1S8CSV3|A
tr|A0A1Q6CDU5|A	tr|A0A1Q6CLA1|A
tr|A0A0H2LT58|A	tr|A0A0H2LNF9|A
tr|A0A0N1KIK5|A	tr|A0A0N0I9U6|A
tr|B9KIT7|B9KIT	tr|B9KHY1|B9KHY
tr|A0A1Y1SLR0|A	tr|A0A1Y1SQT2|A
tr|A0A172U467|A	tr|A0A1S1Y0Y6|A
tr|Q7VRW3|Q7VRW	tr|Q7VR95|Q7VR9
