# Supplementary material for: Inter-protein residue covariation information unravels physically interacting protein dimers
Source: BMC Bioinformatics. 2020 Dec 17;21:584. doi: 10.1186/s12859-020-03930-7 (PMC7745481; doi:10.1186/s12859-020-03930-7)
Supplement: Supplementary file 5 — Additional file 5. Final ER-MSAs at different ASA thresholds. Available on Mendeley data (http://dx.doi.org/10.17632/9bk2r55286.1). [file 12859_2020_3930_MOESM5_ESM.zip › Additional file 2/Final ER-MSAs/Negative ER-MSA dataset/ASA0.0/paired_MSA/4hea-M-2wdq-C/MSA_ready_for_MI.txt]

MVVLAVLLPVVFGALLLLGLPRALGVLGAGLSFLLNLYLFLTHPGGVAHAFQAPLLPGAGVYWAFGLDGLSALFFLTIALTVFLGALVARVEGRFLGLALLMEGLLLGLFAARDLLVFYVFFEAALIPALLMLYLYGGEGRTRALYTFVLFTLVGSLPMLAAVLGARLLSGSPTFLLEDLLAHPLQEEAAFWVFLGFALAFAIKTPLFPLHAWLPPFHQENHPSGLADALGTLYKVGVFAFFRFAIPLAPEGFAQAQGLLLFLAALSALYGAWVAFAAKDFKTLLAYAGLSHMGVAALGVFSGTPEGAMGGLYLLAASGVYTGGLFLLAGRLYERTGTLEIGRYRGLAQSAPGLAALALILFLAMVGLPGLSGFPGEFLTLLGAYKASPWLAALAFLSVIASAAYALTAFQKTFWEEGGSGVKDLAGAEWGFALLSVLALLLMGVFPGYFARGLHPLAEAFAKLLGGGAMIRNVKKQRPVNLDLQTIRFPITAIASILHRVSGVITFVAVGILLWLLGTSLSSPEGFEQASAIMGSFFVKFIMWGILTALAYHVVVGIRHMMMDFGYLEETFEAGKRSAKISFVITVVLSLLAGVLVW
MLSLTTFLPLVGAAFILLRNARSVALWTSLITFVLSVFIWLNSTAAFQMVEQVEWIPAFNVNYHMGVDGISVLFVL---LSTFLTPLVKVRVKEYMIAFLVLETLMVGMFCALDFILFYMFFEGVLIPMFLIIGVWGGARRVYAAFKFFLYTLLGSVLMLLAILAMYFVAG--TTDLPTLIQTDFPRSMQIWLWLALFASFAVKVPMWPVHTWLPDAHVEAPTAGSVILAGVLLKMGGYGFLRFSIPILPEATEYFTPLIYTLSVVAIIYTSLVALAQEDMKKLIAYSSIAHMGFVTIGMFTMTRQGVEGSLFQMLSHGIVSGALFLCVGVVYDRLHTREIARYGGLVQNMPKYAIVFMLMMLASVGLPGTSGFVGEFLILIGAFQDNTWVAFLATIGIILGAAYMLWLYRRVVFGDDVKGMLDLNPREIAIFVPLVVLVLWMGIYPATFLNVMSVSVEAMIKNAVAVRMSN---GSRPLSPHLQIYRPQITSVLSISHRVTGLGLAVGTLLMVWWLLAAAAGPESYARAAGFMGSFFGLLLLFGWTFALWFHFCAGIRHLIWDTGY-ALELPKVYLGGWIVIGTSVGLTILTWIIAW
MLSTVTFLPLVGAFLILLRNIRNVALLTTVFTFILSLFIWIYTTPGFQMVEKREWLDS-GISYHMGVDGISMLFVI---LTTFLMPFIDSRVKEYMIAFLILETLMIGVFCALDIVLFYVFFEAGLIPMFIIIGVWGGKRRVYASFKFFLYTLAGSVLMLLAMMAMFWQSG--TTDIPTLLTHAFPVQMQYWLWIAFFASFAVKMPMWPVHTWLPDAHVEAPTAGSVILAGILLKMGGYGFLRFSLPMFPEASAEFAPFVFTLSVVAIIYTSLVAMMQDDIKKLIAYSSVAHMGFVTMGIFAMNEQGVQGAIFQMLSHGLVSGALFLCVGVIYDRMHTREISAYGGLVNNMPKYAVAFMVFTMANVGLPGTSGFVGEFLTLFAAFQVNTWVAFFATTGVVLSAAYALWLYRRVIFGESLKGLTDLSLREKTILYPLVALVIFFGVYPSALIDTTTASVSALLDH--AANMSKSTTQARPLSPHLQIYRFTPTMAMSIAHRITGTALYFGILLFALWLLAAASSREQFDFVNGLFGSIIGRIVIFGYSWVLIHHMLGGIRHLIWDTIH-GLEKETSRRLAIANLIGSILVTLIIWGGAL
MLSLVTFLPLVGAFLILLRNIRNVALLTTVFTFAVSLLIWINNEAGFQFVEKFAWLDS-GISYHMGVDGISMLFVI---LTTFLMPLVEKRVKEYMISFLILETLMIGVFCALDIVLFYVFFEAVLIPMFIIIGVWGGKRRVYASFKFFLFTLLGSVLMLLAVMAMFWQAG--TTDIPTLLSHGFPENMQTWLWLAFFASFAVKMPMWPVHTWLPDAHVEAPTAGSVILAGILLKMGGYGFLRFSLPMFPLASEFFAPLVFALSVVAIIYTSLVALMQEDMKKLIAYSSVAHMGYVTMGIFSMNQEGVQGAIFQMLSHGLVSGALFLCVGVVYDRMHTRDIAAYGGLVNNMPKYAVAFLIFTMANVGLPGTSGFVGEFLTLFGIFKVNTWVALLAATGVILSAAYALWLYRRVVFGESLKGLFDLSGREKVVLYPLVILVIFYGVYPAPVFDATAASVKALVNN--AANMSKSASRARPLSPHLTVYRPPITMTTSILHRITGGALYFGTLLVAWWLIAAATSQEYFDFVSGIYGSWFGQLVLLGYTWALVFHMMGGIRHLVWDTGV-GLEKHTASKIAWATVVASVVVTALVWIVGA
MLTLAILMPLLGACVLAFRSARWLAVFVSALPLALLLAVWAPGAAAFQAVEARTWLPSLGVAWRVGVDGVSLALAL---MTALLFTV-LARPRHYYAWFLFLEFASLGLFLALDLLVFYVFFDLSLVGMFFLIGRWGHGDAQHAALKFFIYTLAGSLAVLLGIILLALAMTPMSFDMRAMIEAQLAGPRAALVLLAFVFGFAVKTPLFPFHTWLPPAHVDAPGPASAILAGVMLKMGTYGLLRIPFQMMQETFAEYALPIATMALISILWGALVAFAQQNLKRRIAYTSVNHMGYAVLGIAAARELALTGAVVEMVAHGLITGALFLIAGAVWQRAEDYDLAHFGGLAARAPRLTALTVLAAFASLGLPGLAGFVGEVQIFLGAFAIWPWLAAIGLLGIIVSAALFLRMLQSLFFGSR-ADFPDLSRAEAAALGILLALVVLIGVWPWWLLETIRTGAAFAT----GAPMAET-SAGRPLSPHLQIYRWTWTMAMSIAHRATGLALYGGTLLIAAWLIAAASGRNAYDWAQWAAGSWLGLLVLFGYTYALLHHMVGGVRHFIWDFGY-GFEPEHRMNLARMTPFVAGGLTLVAWIVG-
MLSFTTFLPLAGVALILFRNVRYVALWTTVITFVLSLFIWFPRNPGYQLVEKAAWIPEFGISYHMGVDGISMLFVI---LSTFLMPLVQTRVKEYMIAFLVLETLMVGMFCALDFVLFYMFFEGVLIPMFLIIGVWGGARRVYAAFKFFLYTLLGSVLMLLAILAMYFAAG--TTDIPTITATHFPRNMQLWLWLAFFASFAVKVPMWPVHTWLPDAHVEAPTAGSVILAGVLLKMGGYGFLRFNIPMLPEATEYFAPMVYALSIVAVIYTSLVALAQEDMKKLIAYSSVAHMGFVTIGMFALNQQGIEGSIFTMLSHGIVSGALFLCVGVVYDRLHTREIARYGGLVKNMPKYAVVFLFMTMASVGLPGTSGFVGEFLVLLGAFRDNTWVAFLAATGLILGPAYALWLFRRVVYGADVRAMFDLNTREVAIFLPLIVVVLWMGVYPNSFLNVTSASVGQLIQTSVAARMAN--GSGRPLSPHLQVYKLPRTALLSITHRITGVGLAVGTLLLTWWLVAAATSPAAYERAQHFIGSFFGLLLMFGWSLALYYHLCNGIRHLVWDAGK-AFELSEADRGNQIVIGAAAVLTVLTWIIGW
MLSTVTFLPLVGVLIILFRNIRNVALLVTIFNFLLSLLIWVKSSAGFQMVERVEWLEG-GISYHMGVDGISMLFVI---LTTFLLPIVTVRVKEYMMAFLVLETLVIGVFCALDIVLFYLFFEGSLIPMFLIIGVWGGKRRVYASYKFFLYTFLGSVFMLVAIMAMYWTSG--TTSIPELLAYQFPAGMQNWLWFAFFASFAVKMPMWPVHTWLPDAHVEAPTAGSVILAGILLKLGGYGFLRFSLPMFPLASAEFAPLVYTLSVVAIIYTSLVALMQDDIKKLIAYSSVAHMGFVTMGIFAANEQGVQGAIFQMLSHGLISGALFLCVGVVYDRMHTRDISAYGGLVNRMPAYAAMMLLFTMGNVGLPGTSGFVGEFLTLMGVFRVNSWVSIFAATGVILSAAYALWLYRRVILGENLKAILDLTPREKVLLYPLAVLTVFFGVYPMPVFNVTSASVEHLLGGA-SLHMSK-IQSQRPLSPHLSVYRFRPTMAMSILHRITGGALYFGTVLVVWWLMAAASGEASFHHASAFFGSIFGRLILFGYTWALLHHAAGGIRHLIWDTGT-GLGREESTRFAIATLVASLVGTVLLWLVV-
MLSITTFLPLVGVLFILLKNIRRVALITTCFTFVISLFIWGYENPGFQMVEKHEWLGG-AFSYHMGVDGISMLFVI---LTTFLMPFIQHRVKEYMIAFLVLETLMIGVFCALDLILFYVFFEAGLIPMFLIIGVWGGARRVYASYKFFLYTLLGSVLMLIAVMSMYWQAG--TLDIPQLMQHSFPASMQTWLWLAFFASFAVKMPMWPVHTWLPDAHVEAPTAGSVILAGILLKMGGYGFLRFSLPMFPLASEMFAPLVFTLSVVAIIYTSLVALAQEDIKKLIAYSSVAHMGYVTMGIFAMNEQGIQGALFQMLSHGIVSAALFLCVGVIYDRMHTRQISAYGGLVNRMPKYAVAFMIFTMANVGLPGTSGFVGEFLTLLGAFRANTWVALFACTGVILSAAYALYLYRRVVFGESLKAMLDLSAREKVILVPLIILTIFFGFYPAPVFDVTQASVDALITNAALGHMANALKANRPLSPHLQVYRLILTMLMSILHRITGAGLYFGTVLVAFWLVAAASGPEYYEFANAVFGSWFGRLVLFGFTWALMHHMLGGLRHFIWDMGR-GFKLEAANWMAKATIIGSVSLTILLWIIG-
MLSTVTFLPLVGVLLILFRNIRSIALLTTLVTFVVSLFIWFNGEAGFQMVEKHEWLDS-GISYHMGVDGISMLFVI---LTTFLMPIIQVRVKAYMIAFLLLETLMIGVFCALDIVLFYVFFEGGLIPMFIIIGVWGGKRRVYASFKFFLYTLLGSVLMLLAIMAMLYQSG--TTDIPTLLAHHFPQNMQTWLWLAFFASFAVKMPMWPVHTWLPDAHVEAPTAGSVILAGILLKMGGYGLLRFSLPMFPDASAYFAPLVFTLSVIAIIYTSLVALMQEDMKKLIAYSSVAHMGFVTMGIFALNPEGIQGAIFQMLSHGLVSGALFLCVGVIYDRLHTREIAAYGGLVNIMPKYAVAFLIFTMANVGLPGTTGFVGEFLTMLGAFRANTWVAVFATTGVILSASYALWLYRKIVFGENLKGMLDLSGREKAILYPLIVLIIFFGVYPTPIFNVTSASVNALVTN--AANMSHSATRERPLSPHLTIYRPPITMTTSIVHRITGGALYFGTLLVAWWLTAAAGPQDYFEFVNGIFGSWIGQLVLFGYTWALLHHLLGGIRHLIWDTGA-GLEKHTASKIAWANVVGSVVLTILVWVVGG
MLSLTIFLPLLGALCIMMRNARWIALWTTVITFAVSLVLVWPGSADFQFAEKHPWLAG-TISYHVGVDGISLPFVI---LTTALMPLIQRRVKEYMVAFLVLETMMVGTFSALDVVVFYLFFEGGLIPMFLIIGVWGGPRRVYASFKFFLYTLLGSVLMLLAILAMYGQVG--TTDIPELMARGIPQNLQYWAWLAFFASFAVKMPMWPVHTWLPDAHVEAPTAGSVILAAVLLKMGGYGFLRFSLPMFPDASEFFAPMVFVLSVIAIVYTSLVALMQEDVKKLIAYSSVAHMGFVTMGIFAGNTQGVAGSVFQMISHGIVSGALFLCVGVIYDRMHTREIAAYGGLVTRMPVYAVIFGLFTLANIGLPGTSGFVGEFLTLFGTFRVNTWVATIAALGVIFSACYALWMYRKVVLGPSLAAIRDVEPREIMIFVPLVVLTLWLGVYPKPVLDMSASAVTALVENTLAARMADFNRGNRPLSPHLQVYRPQITSVTSILTRVTGNALIVAAVLIVWWFLAAASGPEAFARADGVLTSWIGDLVLFLSVWALWYHTLAGIRHVIWDAGR-GLDLGTAEKLGWAVIGGSAGLTILTVIIV-
MLSTVVFLPLIGAGFILLRNARSVALWTSVITFLISLLLWTSSTAAFQFVEKAEWFPGYGIDYHLGIDGISLWFVL---LTTLLIPIITKRVKEYMIAFLAMETLIIGSFVALDFVLFYFFFEAMLIPLFLIIGIWGGKRRIYASFKFFLYTMLGSVLMLVALLYMYFQAG--TTDIPTLMATPFGREAQIFLWLAMFASFAVKMPMWPVHTWLPDAHVEAPTAGSVLLAGILLKVGGYGFLRFSLPMLPDASQYFAPLIFGLSMVAVVYTSLVALVQGDMKKLIAYSSVAHMGFVTIGIYTFNTQGIEGSIIQMLSHGLVSGALFLCVGVVYDRMHTRDIDRYGGLVNRMPGYALIFLFFTMASIGLPGTSGFVGEFLVLVGAFQANTWVAFIAATGVILGACYMLWLYRRVVFGEDLKGILDMNRREVLAFAPLVVLTLWMGIYPETFLEPIRASVANLLTQQLAQRMAK--TDNRPLSPHLQVYRLPLTALMSISHRATGVALSVGTLLLAWWLIAAATGAESFETVQGFLGSWFGMLLMFGWTLALFYHMANGIRHLVWDAGY-GFDVKQAEKVGRIVLVAAGGLTLLAWIIG-
MLSLVTFLPLVGVVLVFLAQSRWIALLTSLFVFVLSLLLWLSSNPGFQFEEKLNWLPGTGVSYHAGIDGISLFFVL---LSTFLTPIVEKRVKEYMIAFLVLETLMVGMFAALDLITFYIFFEGVLIPMFIIIGVWGGQRRVYAAFKLFLYTLAGSVLMLVAILAMYWDAG--TSDIVSLLNHSFPAGMQTWLWLAFFASFAVKVPMWPVHTWLPDAHVEAPTAGSVILAGVLLKMGGYGFLRFSIPMFPQATEFFEPLIFVLSAVAVIYTSLVALAQEDMKKLIAYSSVAHMGFVTMGLFALNQQGIQGAVFQMLSHGIVSGALFLCVGVVYDRLHTREISRYGGLAENMPRYALVFLFFTFATIGLPGTSGFVGEFTILVGAYQANTWVAFFASTGLILGAAYSLWLYRRVIFGADLKLLPDLSLREIVIFAPLVILTLWMGIYPASFMDPMTGSIEALVKNLALVQMDA---RKRPLSPHLQIYRWQITNSMSILHRLTGVALSVGTLLLLYWLASAAAGPASFATAQAVVGSWIGRLALFGWSIALFYHLCNGLRHLAWDAGY-GFSLPAVTKSGMAVFGATAVLTLAAWIAG-
MLSIVTFLPLVGAAFILLRNARNVALLTSAATFLLSLGVWANSTADFQFVEQAAWMPQWGINYHMGVDGISMLFVI---LATFLTPLVQKRVKEYMVAFLILETFMIGMFCALDYVLFYVFFEGVLIPMFLIIGVWGGARRVYAAFKFFLYTLAGSVLMLLAIMAMYFEAG--TTDIPTLMQTPFPYAMQIWLWLALFASFAVKVPMWPVHTWLPDAHVEAPTAGSVILAGVLLKMGAYGFLRFSVPMLPEATAYFTPMVYVLSVVAVIYTSLVALVQEDMKKLIAYSSVAHMGFVTIGIFALNQQAMEGAIFQMLSHGVVSGALFLCVGVVYDRLHTRDISRYGGLATNMPNYALVFLLFTMGAVGLPATSGFVGEFLILTGAFKANSWVAFFAATGLILGAAYMLYLYWRVVYGEDVKAMLDLSPREIAVFVPLILVVLWMGIYPNSFLEPMHASVSNLIENALANRMKS---TTRPLSPHLQIYSFKLHMAMSIFHRITGVALIVGTLLLVYWLVAAANGPEAYANAAGFLGSWFGLLLIFGWSVALFYHLCNGIRHLLWDAGQ-GFEIEQIRKSGIVVLAATAVLTVLAWILG-
MLTLSILIPLLAALGLFVREARLVALGASALSFLCLVIVWIPGAADFQSVAEIGWIDALGVAWRVGVDGMSLAVSL---MSGLLFIC-KGRARQYYGWFLFLQGVSLGLFLTLDLLVFYVFFDLTLVGMYFLIGRWGHGEAEYAALKFFVYTLAGSLAILLAILGLVLANGTLTFDMRALIAAQLGGLRSSLILLGFLVGFAIKTPLVPFHTWLPLAHVEAPGPASAVLAGVLLKMGTYGMVRIPFQMMRETFAAYAFPLALVALVAILWGSLVALGQTNLKRRIAYTSVNHMGYTVLGIAAARRLALSGAVTEMVAHGLITGALFLIAGSFYTRTGTYELSRYGGLARVTPLLMVVYFLAAFASFGLPGLAGFVAEFQIFAGSFGVYPVVAAIALVGLVVTAALFLSMGQQIFFGQI-AAIKDLKPAEIWPLVALLALVVLIGLLPGWLIDMIQTGSAFAP----GPQMSQ-IQKPRPLSPHIMIYRLRMTMLMSGFHRATGLALYFGMVFLTWWLVAAASGPNAFGWASWFFGSFLGYIVMLGFSWGLIHHAVGGVRHLIWDLGI-GLSKEASMRWAIGTIIASVAITILLWLVV-
MLSIITFIPAVAALILLFRNAKWLALIATSVTFILSLFLLAPQDTGFQFVEERPWVL--GLTYKMGVDGISILFVM---LTTFLMPIVETRVKEYMIAFLVLETLMIGVFTALDLVLFYLFFEAGLIPMFLIIGIWGGANRIYASFKFFLYTFLGSVLMLVAMVAMYVDAG--TTDIPTLLTHQFGTGMQVLLWLAFFASFAVKMPMWPVHTWLPDAHVQAPTAGSVVLAAILLKMGGYGFLRFSLPMFPVASDIMAPLVLWLSAIAIVYTSLVALVQTDMKKLIAYSSVAHMGFVTMGIFAANQQGVDGAIFQMISHGFISGALFLCVGVIYDRMHTREIDAYGGLVNRMPAYALVFMLFTMANVGLPGTSGFVGEFLTLVGVFQVNTWVAFVAATGVILSAGYALWLYRRVVFGESLKTINDMTLRERAIFAPLIVMTLLLGVYPSLVTDIIGPSVEGMLTQAGTAHMADVNRGDRPLSPHIQIYRPQLTSVTSILTRITGNALLVGALLCVWWLIAAAAGPEYFAFVDGLVTSWFGKLVFLGSIWALWYHTLAGVRHLIWDAGY-GFELKDAYALGYMVIGGSVVLTVITVIAL-
MLTLTTFLPLAGVLAILLRNIRMVALVTTIFTFILSLFIWGYANPGFQLVESKEWLGG-NIGYRMGVDGISMLFVI---LTTFLMPFVQKRVKEYMIAFLILETMMIGVFCALDLVLFYVFFEASLLPMFLIIGVWGGKRRVYASYKFFLYTLLGSVLMLVAIMSMYWTAG--TTDIAALMRHPFAENAQTWLWLAFFASFAVKMPMWPVHTWLPDAHVEAPTAGSVILAGVLLKMGGYGFLRFSLPMFPLASEMFAPLVFTLSVVAIIYTSLVALAQEDIKKLIAYSSVAHMGYVTMGIFAMNMQGLQGAIFQMLSHGIVSGALFLCVGVIYDRMHTREISAYGGLVNRMPVYAVIFLILTMANVGLPGTSGFVGEILTLMGAFEANTWVAFFAATGVILSAAYALYLYRRVVFGESLKSILDLDLREKVLLVPLVVLTIFFGFYPSPVLDVTAASVEALITNAHASHMPDVVKGSRPLSPHLQIYKPILTMVMSILHRVTGGALYFGTLLLAWWLIAAASGEAYYDFVNGLMGSILGRLVLFGFTWALVHHMLGGIRHFIWDMGA-GFGREAREWLARATIIGSVTLTILLWIIG-
MLSIITFLPAFAALVLLVSHVKLGALVATIATFVISLAVLFPSNTGFQFVEEGEWIL--GLKYKMGVDGISVLFVM---LTTFLMPIVTHRVKEYMIAFLLLETLMLGVFCALDLVLFYLFFEGGLIPMFLIIGIWGGQNRIYAAFKFFLYTFLGSVLMLVAMVAMYVDAG--TTDIVTLLNHEFSAGLQTILWLAFFASFAVKMPMWPVHTWLPDAHVQAPTAGSVVLAAILLKMGGYGFLRFSFPMFPVGSDILGPLVLWMSAIAIVYTSLVALAQTDMKKLIAYSSVAHMGYVTAGIFAANQQGIDGAIFQMISHGFISGALFLCVGVIYDRMHTREIDAYGGLVNRMPAYALIFMLFTMANVGLPGTSGFVGEFLTLMGMFQANTWVAMIATTGVILSAGYALWLYRRVVMGESLRTITDMTRRERLLFAPLVVMTLLLGVYPSLVTDIIGPSVEALVSNQLAQHMADVNRGNRPLSPHLAIYRPQITSISSILTRITGVALILASLMVVWWLLAASAGPEYFAVADGVVRSLIGDLILLGSLWALWYHLLAGVRHLIWDSGR-GLELDTAKRLGWAVVAGSFIMTAFTLIVI-
MLSLVTFLPLLGALLILLQNVRWAALWVTCGTFLVSLIIWVPSTADFQMVEQAEWLGG-AVTYHMGVDGISMLFVI---LTTFLMPLIQHRVKEYMIAFLVLETLMIGVFCALDLVLFYLFFEAGLIPMFLIIGVWGGARRVYASFKFFLYTFAGSVLMLLAIMAMYWQAG--TTDIPTLLAYDFPYGMQYWLWLAFFASFAVKMPMWPVHTWLPDAHVEAPTAGSVILAGILLKMGGYGFLRFSLPMFPIASDLFAPLVFTLSIIAIVYTSLVALVQEDIKKLIAYSSVAHMGFVTMGIFAMNEQGVQGGIFQMLSHGWVSGALFLCVGVIYDRMHTREIAAYGGLVQRMPLYAFAFMLFTMANVGLPGTSGFVGEFLTIVGTFQVDTRVASVAALGVILAACYALFLYRRVIFGETLKNIMDLNRREVLTLAPLVVTTIFFGVYPAPIMDVTAVSVENLIAGGGGGQMADSPSASRPLSPHLGIYRKMLTMMMSIVHRITGAALYFGTLLLAWWLIAAASGAEAYDVFSAHAGSWYGRIVLFGYTWALIHHMLGGLRHLVWDMGK-GFDLRLVEWMARGTVAGSVILTVVVWVIAL
MLSIVTFLPLAGVFLILWRNIRMVALVTTVFTFLVSLFVWGPSNPGFQMVEEAAWMGD-FVGYRMGVDGISMLFVI---LTTFLMPFVEYRVKEYMIAFLVLETLMIGVFCALDSVLFYVFFEAGLIPMYIIIGVWGGKRRIYASYKFFLYTLLGSVLMMVAIMAMYFDAG--TTDIAVLLQHSFPAEMQTWLWIAFFASFAVKMPMWPVHTWLPDAHVEAPTAGSVILAGILLKMGGYGFLRFSVPMFPLASADFAPFIFALSVVAIIYTSLVALMQQDIKKLIAYSSVAHMGFVTMGIFSMNVQGIQGALFQMISHGIVSGALFLCVGVVYDRMHTREISAYGGLVNRMPAYAVAFLIFTMANVGLPGTSGFVGEFLTLMGAFQANTWVAFFAATGVILSAGYALWLFRRVVFGDSLKSILDLSLREKVILAPLVVLTIFYGVYPAPILDATAASVDLLVKNAQVVPMADLRKSARPLSPHLQIYRPMLTMMMSIVHRITGSALYVGTLLLVWWLVAAAAGPAYFEVADGFFGSIVGQLILFGYTWALLHHMLGGIRHFIWDFGH-GHGAEARELLAKGTLAGSIVLTILVWIVV-
MLSVVTFLPLVGALFILVRNARWVALWTTLVTFVVSLLLLPSAASGFQFVEKKAWLGE-LAAYHMGVDGISLPFVI---LTTFLMPFVHKRVKEYMIAFLVLETLMIGTFCALDLVLFYFFFEGGLIPMFLIIGIWGGQRRIYAAFKFFLYTLAGSVLMMLAIMAMYWQSG--TTDVPTLLTHGFPSGMQTWLWLAFFASFAVKMPMWPVHTWLPDAHVEAPTAGSVILAGVLLKMGGYGFLRYSLPMFPEASHYFAPLVFTLSVVAIIYTSLVALVQEDIKKLIAYSSIAHMGFVTMGIFAMNEQGLQGAMFLMISHGFVSGALFLCVGVIYDRLHTREIAAYGGLVHRMPLYATVLMIFTMANVGLPGTSGFIGEFLTMLAAFERNTWIAFFAATGVILSAGYALWLYLRVIFGEKLKTMMDLSPREIVIMVPLVILTILFGVWPAPILNMTSHAVNAVVARLLLSFMADSQRIDRPLSPHLQIYRPLFTMVMSIVHRITGVGLYFGTAILVWWLLAAATSPSAFESFRSVAGSPIGLIVLFGYTWALLHHALGGARHFIWDFIH-GFGPKERMLLAQATLAGSVALTVILWVVG-
MLSLLILTPLIGALTLSLKTIFASGLWITTGEFLLSLLLPIKSQNGYQFTEYHTWFDKFDINYYLGVDGVSIPLIL---LTTFLVPIIQNRVKEFVIYFLLLESFIIGVFVSVDLVIFYVFFEAVLIPMFLIIGIWGGENRLYATFKFFLYTLAGSVLMLLAIIYIISITN--TGNIEIISKFVFAENIQLILFLCFFASFAVKVPMFPFHTWLPDAHVQAPTSGSVILAGVLLKLGAYGFMRLSIPFFEFASYYFQPLIFSLSCIAIVYTSIVALRQTDMKKMIAYSSVAHMGFVTIGIFTLTQDGMNGAYFQMISHGIVSAALFLIVGVVYERHHTRMIADYSGVTNIMPRYSFFFMVFMLSSVGLPGTSGFVGEFLVIMSTISVNVYLTIFTAVGVILGASYMLLLYKNVNFGADIKKLTDLTSIEIFYFTCLAFLTILLGVYPKLLFDMIDASISI------GILMAS---TERPLSPHLQIWRWGLHMGLSIAHRTTGIGNAVGALLLVWGFYALASGPEAFAGFHDFLTSLLGRLVLFGVTFSVMLHLCTGVRHLIMDTGR-GLEIASNRRIGILAILAAIALTLGLWAGAL
MLSIVTFLPLLGVVFLMIGAMRMVALVTTLFTFATSLAIWYYTNPGFQFVESREWLGG-NINYKMGVDGISVLFVI---LTTFLMPFVQKRVREYMIAFLILETLMIGVFCALDLVLFYIFFEAGLIPMFLIIGVWGGARRVYASYKFFLYTLLGSVLMLIAIMAMYWEVG--TTDIPALMDHSFPGGMQTWLWLAFFASFAVKMPMWPVHTWLPDAHVEAPTAGSVILAGILLKLGGYGFLRFSLPMFPLASDMFAPLVFTLSVIAIVYTSLVALAQEDIKKLIAYSSVAHMGYVTMGIFTMTPQGIQGGVFQMLSHGIVSGALFLCVGVIYDRMHTREISAYGGLVNRMPKYAVAFLIFTMANVGLPGTSGFVGEILTLMGAFQVNTWVAVIATSGVILSAAYALYLYRRVVFGESLKSILDLDFREKAILLPLIILTIFFGVYPMAILDVTQGSVDNLINHASGAHMSNASRGNRPLSPHLQIYKPILTMVMSILHRITGAALYFGTVLLAWWLIAAAAGPTYFEFVNEIYSSFIGRLILFGFTWALVHHMLGGLRHFIWDMGA-GFGREAREWLARATIIGSVGLTILLWIIG-
MLSIVTFLPALAALILLFRNAKWLALIATSATFLISLFILARTNTGFQMVEQGDWLL--GTQYKMGVDGISILFVM---LTTFMMPLVNSRVKEYMIAFLLLETLMLGVFMALDLVLFYLFFEAGLIPMFLIIGIWGGKNRIYASFKFFLYTFLGSVLMLVAMVAMFTDAG--TTDIPTLMTHDFASGLQTMMFLAFFASFAVKMPMWPVHTWLPDAHVQAPTAGSVVLAAILLKMGGYGFLRFSLPMFPIGAEVMTPLVLWMSAIAIVYTSLVALVQEDMKKLIAYSSVAHMGYVTMGIFAGNQQGIDGAIFQMISHGFISGALFLCVGVIYDRMHTREIDAYGGLVNRMPAYAMIFMFFTMANVGLPGTSGFVGEFLTLMGIFQTNTWVAAVATSGVILSAAYALWLYRRVVMGESLKTIKDMTRREKAIFAPLVVMTLWMGVYPAPILDRIGPSVEALVAQQVAENMADVNRGNRPLSPHLQIYRPQLTSMTSILTRITGNALIVGMLLCVWWLLAAATGPDYFAVADAVVNGWFGNLVMFLSLWALWYHTLAGVRHLIWDQAV-GLDLDTAEKLGYAVIGGSVILTILTVFII-
MLSILIWLPIAGGVVLLAGAMRWMALAVSVLTFVLSIGLYTTTTAAMQFVERAPWVEVIDVWYYLGVDGLSAPLIL---LTTFITPLIKARPAQYFAAFLILEGLMNGVFSALDGLLFYVFWEAMLVPMFLIIGVWGGQRRVYATLKFFLYTFLGSVLMLVAFIYLYRVTG--SFDLFGWMETPLGLTAQKLIFIAFLLAFAVKVPMWPVHTWLPDAHVEAPTGGSVILAAIMLKMGGYGFVRLSLPIVPDGSQYFAGMMIALSLIAVVYIGFVALMQKDMKKLIAYSSIAHMGFVTLGFFIVAVLGVQGGMVQMVSHGLISGAMFLCVGVLYDRVHSRQIADYGGVANTMPVFAAFMVLFSMANAGLPGTSGFVGEFMVIVASFKANPWFAFFAATTLILGAAYTLWMVKRVVYGDNVAALEDLNRREFIVLGILAIAVLLVGLWPAPLIDMMNVTIEHLVEQ-----MGN--KNKRPIFLNLLRIRLPVTGVVSILHRVSGVLLVLLLPPALLLLDRSLADPDAFEACRRLMSTLPAKVLWFVALWLFVQHFLNGIRHLLLDLDI-CIDRKCARRSAWLALAGSVLAVVAFG-ILR
MLSIVTFLPALAALILLFRNAKWLAMIATSATFVISLFILFASNPGFQMVETGSWIM--GMSYKMGVDGISVLFVM---LTTFMMPLVKVRVKEYMIAFLLLETLMLGVFMALDLVLFYLFFEAGLIPMFLIIGIWGGKNRIYASFKFFLYTFLGSVLMLVAIVAMYADAG--TLDIPTLLTHEFSTGLQTMLWLAFFASFAVKMPMWPVHTWLPDAHVQAPTAGSVVLAAILLKMGGYGFLRFSLPMFPVGSEVLAPLVFWMSAIAIVYTSLVALVQEDMKKLIAYSSVAHMGYVTLGIFAANQQGIDGAIFQMISHGFVSGALFLCVGVIYDRMHTREIDAYGGLVNRMPAYALIFMFFTMANVGLPGTSGFIGEFLTMMGIFQVNTWVALFAASGVILSASYALWLYRRVVFGESLKTIQDMTPRERWTFAPLVVMTLWLGVYPAAALDIIGPSVEALVNNAEANHMADVNRGSRPLSPFMQYYRPQMTSISSIMVRITGIATFGFAFLVVCWLIAAASSPEAFAVVDGILTSFIGDLLMLLATWAIWYHMLGRLRHVIWDLGY-LMEVEIATKLGWGMFIGATVLTLLTIIVV-
MLSVVTFLPLVGALFIFARNARYVALWTTILTFILSLFIWFYENPGFQFVEETEWLGD-AISYRMGVDGISVLFVI---LSTFLMPFVRIRVKEYMIAFLVLETMMIGVFTALDAVLFYLFFEAGLIPMFIIIGVWGGQRRVYASFKFFLYTLVGSLLMLLAIMAMYFTAG--TTDIPTLLAYDFPVEMQYWLWLAFFASFAVKMPMWPVHTWLPDAHVEAPTAGSVILAGILLKMGGYGFLRFSLPMFPDASDYFAPLVFVLSVVAIIYTSLVALRQEDIKKLIAYSSVAHMGFVTMGIFTGTVQGVQGGIFQMISHGIVSGALFLCVGVVYDRMHTREIAAYGGLINRMPLYALAFLVFTMANVGLPGTSGFVGEFLTLIAAFQVNTWVAFFATFGVILSAGYALFLYRRVIFGESLRSISDLNWREIAVLAPLVVLTILFGFWPMPILDVTGPAVTQLVDHAAAIKMATPLEQKRPLSPHLSVFRPIITMVMSIVHRITGAALYFGTLLLVVWLVAAASGPEAFETVHGLYGSILGRIVLALYTWTLIHHMLGGIRHLIWDFQL-AMDPPNASRLAWATIIGSVTLTILIWIAA-
MLSILIFIPLIAGLLILLKQIRNFSLISTLATFIVSLIISYVNPAVFSSLENYSSVEDYGYGLVLGVDGLALSLIM---LTTSLMPIVKQRLKLYMASFLFLEAIVIGIFTSMNAILFYIMFEASLIPMFMIIGIWGGDNRIYAAMKFFLYTFLGSVLLLVAILYLNNQFS--TFDIVSLQMLTLSLTIQKYLWLALFASFAVKIPMFPFHTWLPDAHVQAPTAGSVILAGVLLKLGGYGFLRFSIPMLPEASVYFTDFIVVLSIIAIIYASIVAFAQKDMKKMIAYSSIAHMGYVTIGMFIGNYAGYYGSIFQMISHGFVSAALFLIVGSLYDRLHTKEIAAYGGVASKMPVLSAFFMIFMLSSVGLPGTSGFVGEFLVMLGVISVHKTFGILTALGVVLGAIYMLVLYAKVMFGPEIEHFKDATVLERVYYIPLAFITLLIGVYPDIVNRFITQSIGNYAKL--LSEMST-KPVNRPLSPHLQVWKWTFTMALSILHRASGIALVAGMLMLVWMLVAAASSEMAYECFLNFSKSIVGQVMLFGWTGALYYHLCSGVRHLLMDAGY-LLTIPQADKAGKIIFIVAIAMTLATWGVLM
MLSIVTFLPALAALILLFANAKWLAMIATTATFLISLFILFRSNTGFQMVEQGDWVM--GMQYKMGVDGISVLFVM---LTTFMMPLVKSRVKEYMIAFLLLETLMLGVFMALDMVLFYLFFEAGLIPMFLIIGIWGGKNRIYASFKFFLYTFLGSVLMLVAMVAMITDAG--TTDIPTLLTHDFSFGMQTMLWLAFFASFAVKMPMWPVHTWLPDAHVQAPTAGSVVLAAILLKMGGYGFLRFSLPMFPVGSEILAPLVFWMSAIAIVYTSLVALVQEDMKKLIAYSSVAHMGYVTMGIFTANQQGVDGAIFQMLSHGFISGALFLCVGVIYDRMHTRDIDAYGGLVNRMPAYALIFLFFTMSNVGLPGTSGFVGEFLTLVGIFQVNTWVALFATSGVILSASYALWLYRRVVLGESLRTIQDMTSREKWIFAPLVVMTLWLGVYPAAALDIIGPSVEALVGNAEANHMAEAKRIERPLSPFMQYYRLQLTAVTSVMIRFTGNALMAAVFFLIVWLLALASGPDAFETVEWWLTSFIFDLFWFFMLWSVWYHYLGGLRHLIFDAGK-GLEIETAEKMGWICVYGSVVLTILTVIVIL
MLSLLIFLPLAGAGFILTNNARKTALWASTITFILSLWLWFNSTADFQFVENVDWIPTFNISYHLGIDGISVLFVL---LTTVLTPVIQDRVKEYMIAFLILETMMIGMFAALDIVIFYIFFEAVLIPMFLIIGVWGGQRRVYASYKLFLYTLLGSVLMLLAILVMYNQAG--TTDIPTLMTTRFDPSLQIWLWLAFFASFAVKVPMWPVHTWLPDAHVEAPTAGSVILAGMLLKFGGYGFIRFSLPMFPDASVYFTPLIYSLSIVAVIYTSLVALVQNDMKKLIAYSSIAHMGFVTAGTFSLTMQGVEGAIFQMLSHGVVSAALFLCVGVIYDRLHTREIAAYGGLVHKMPAYALVFMLFMMASVGLPGTGGFVGEFLVLVGLFKANTWVAAFAATGVVLGAAYMLYLYRRVVFGEEVKKMLDMSRREWAVFAPLIILTLWMGVYPMSFLDMMHVSVDNLLGQLVAGQMRD---NTRPLSPHLQVYRPQITSILSILHRMTGVTLALAALLLTYWLASAAYGPEAFGRAQVLLESWFGRLVLFGFTFSLFYHMCNGIRHLGWDMLW-GFDMPRLRITGAIVVITSLSLTVLSWLMAL
--------PVIGGVIAFVEAERWVTIATFALMLVVLVAIVV--DARWYARFDYPWVPSFGISINLAIDGLSAALVG---IAAVLGIIIRSDSGLFHACLCWTVGATVGVFISFDLLIFAFFWEAMLIPSFTLIAIWGHGDKEGAALKFLIFNAVAGFGLLASAFALAALADHMTFNAFELAQMKFSTPVQVWMLLGFSLAFMVKLSVPPFHAWLPEAHTLAPTAGSILLAGVLLKTGAYGLFRFGPMLFPDGLTAVAPYGIALGAVGALYGGLVACGQNDAKRLVAYTSIAHMCIILMGISAGVHYALAGAAVEMIAHSFSASALFLLIGALYERTHSRDLRQLGGLQQYAPRFAAAFSLFCAALLALPGTANFAGEALVVVGLFQVTWIFALAALSTLVVSVIYATRLLKGLVFGDA--AVHDLTLREYGAVLVLAAGTLTVGLYPQSLIGLLEPAIRAALAP--QLPMTA--RIERPLSPHMQAYRWSLTMTMSIVHRATGIALYSGTLLLAWWLIACAAGPTAYANVQAFTGSWIGRLIVFGYTWSLMHHMLSGVRHFVWDLGY-GFKTADREWLTWAALIGGIVLTVLLWVIAR
MLTTVTFLPLVGAFLILLRNIRNVALWTTIITFLLSLPIWYNAQAGFQFVEKAAWLDS-GISYHMGVDGISMLFVI---LTTFLMPLIQTRVKEYMIAFLVLETLMVGVFCALDIVLFYVFFEAVLVPMFIIIGVWGGKRRVYASFKFFLYTLLGSVLMLLAIMAMYWQAG--TTDIPTLLAHSFPVSMQTWLWFAFFASFAVKMPMWPVHTWLPDAHVEAPTAASAILAGILLKLGGYGFLRFSLPMFPVASADFAPIIYTLSVVAIVYTSLVALMQEDIKKLIAYSSVAHMGYVTMGIFAANEQGIQGALFQMLSHGLVSAALFLCVGIVYDRTHTREISAYGGLVNNMPKYAVVFLIFTMANVGLPGTSGFIGEFLTLMGVFRVNTWVALFATSGVIFSAAYALWLYRRVVFGESLKALLDMSPREKAVIYPLLILTIFYGVYPMPVFDATASSVHALINQ--ALKMSKTLHSNRPLSPHLQIYKPIPTMVMSIVHRITGCALYFGTLLVAWWLIAAATSQQQFDIVSMVYGSWIGLLVLLGYTWALIHHMIGGIRHLIWDTGR-GLEKDTTTKMAWASLIASVLLTILVWVAV-
MLSIVTFLPLVGVLFILLMNIRRVALITTVFTFLVSLIIWAPADAGFQFVEETGWLGG-SINYKMGVDGISMLFVI---LTTFLMPFIHNRVKEYMIAFLVLETLMIGVFSALDLVLFYVFFEGGLIPMFIIIGVWGGPRRVYASFKFFLYTLTGSVLMLLAIMAMYWNAG--TTDIVALLNHPFPVSMQTWLWLAFFASFAVKMPMWPVHTWLPDAHVEAPTAGSVILAGILLKMGGYGFLRFSLPMFPVASADFAPLVFTLSVVAIVYTSLVALMQEDMKKLIAYSSVAHMGYVTMGIFAANVEGVQGSLFQMISHGFVSGALFLCVGVVYDRMHTREIAAYGGLVNRMPAYALAFMVFTMANVGLPGTSGFIGEFLTLLAVFKVNTWVALFATTGVILSASYALWLYRRVVFGESLKSMMDLSLREKVLLVPLIALTILFGVWPAPIMNATATSVASLVSKATASPMSNALKSNRPVSPHLQIYRMTLTMAMSIVHRITGGALYFGTILLAIWLIAAAAGPSAFETVNAIYGSIIGRLILFGYTWALIHHMLGGIRHLIWDTGR-GFDPASRETLARLNIIGSVVLTIVLWGIG-
MLSVVTFIPLVCVLFLLPRNIRQVALLGTTATFIMSLLIWAAGDPGFQMVETIELAGS-GFSYAMGVDGISMLFVI---LTTFLMPLVETRVREYMIAFLVLETMMIGVFCALDIVLFYVFFEAGLIPMFIIIGVWGGKRRVYASFKFFLYTLAGSVLMLLAIMAMYWDAG--TTDIRALLAHDFPAEMQTWLWLAFFASFAVKMPMWPVHTWLPDAHVEAPTAGSVILAGVLLKLGGYGFIRFSLPMFPLASADFAPFIFTLSVVAIIYTSLVALMQDDMKKLIAYSSVAHMGFVTMGIFAANQQGVQGAIFLMLSHGLVASALFLCVGVVYDRMHTREIAAYGGLVNIMPKYAAALMLFTMANVGLPGTSSFVGEFLTLMGVFQVNTWVALFAATGVILSAAYALWLYRRVIFGESLKAMLDLSRREKVILYPLIALTIFFGVYPAPILDVTAASVDALINNALSVNMTN-VTQKRPLSPHLQIYKFTPTFLMSGFHRVTGFGLYFGALLIVWWLMAAASGEAYFAWVSGIFGSWFGLFVLFCFSWALVHHLLGGIKHLAWDIGY-GFEKERSTRIAQLQIVSSVVLTIAVWIIG-
MLSIVTFIPAIAAGILLFRNAKWVALVATSVTFLVSIGIYTPANTGFQMVEEGEWLL--GLKYKMGVDGISVLFVL---LTTFIMPLVTDRVKEYMIAFLLLETLMLGVFMALDLVLFYLFFEAGLIPMFLIIGIWGGANRIYASFKFFLYTFLGSVLMLVAMVAMYADAG--TTDIEALMSHQFSSGMQTLMFLAFFASFAVKMPMWPVHTWLPDAHVQAPTAGSVVLAAILLKMGGYGFLRFSLPMFPVGSAVMTDVVLWMSAIAVVYTSLVALVQEDMKKLIAYSSVAHMGFVTMGIFAANQQGIDGAIFQMLSHGFISAALFLCVGVIYDRMHTRDIEAYGGLVIRMPAYALVFMLFTMANVGLPGTSGFIGEFLTLMGAFQVNTWVTAVAATGVIFSAGYALWLYRRVVFGESLKAMTDMSARERLIFAPLILMTILLGVYPSLVTDVIGNSTAALISNSAASHMADVNRGNRPLSPFMPYYRPQLTSISSIMVRITGIAALGAALLVVWWLLAAATSANSFALIDGLLRSILGDLVLLAATWAIFYHMLGRLRHVIWDFGY-CLEVAVSETMAKGMFIGATVLTVLAAILV-
MLSIVTFLPALAALILVFRNAKWLALIATTATFVISLFILFASNTGFQMVEEGDWIL--GLKYKMGVDGISVLFVM---LTTFMMPLVKSRVKEYMIAFLLLETLMLGVFMALDLVLFYLFFEGGLIPMFLIIGIWGGKNRIYAAFKFFLYTFLGSVLMLVAMVAMYTDAG--TTDIPTLLTHEFSTGLQTMLWLAFFASFAVKMPMWPVHTWLPDAHVQAPTAGSVVLAAILLKMGGYGFLRFSLPMFPVGSEVMAPLVFWMSAIAIVYTSLVALVQDDMKKLIAYSSVAHMGYVTMGIFAANQQGVDGAIFQMLSHGFISGALFLCVGVIYDRMHTREIDAYGGLVNRMPAYALIFMFFTMANVGLPGTSGFVGEFLTLMGIFQVNTWVALFAASGVILSASYALWLYRRVVFGESLKTIRDMTSRERAIFAPLVIMTLWLGVYPSAALDIVGPSVEALLSNAEANHMAEKTQVDRPLSPFMPYYRPQLTSISSILTRITGNALIVGVILMVWWFLALAAGPEYFETAEWWITSWVGNIVMFLSLWAVWYHYLAGLRHLIWDAGK-GLELETAEKLGWICVYGSVVLTVITVLILI
MLSVTTFLPVVGAILIYMRTARWIALWTTIVTFAVSVILVMPSNPGFQFVEKAPWLAN-TITYHMGVDGISLPFVF---LTTALMPFVKSRVREYMMAFLFLETLMVGTFSALDLVLFYLFFEGGLIPMFLIIGIWGGPRRVYASFKFFLYTFLGSVLMLLAIMALYLNAG--TTDIPTLMHTAVPRSLQTWAWLAFFASFAVKMPMWPVHTWLPDAHVEAPTAGSVVLAAILLKMGGYGFLRFSLPMFPLASHDFAPLVFSMSAIAIVYTSLVALMQEDIKKLIAYSSVAHMGFVTMGIFAGTMQGVAGGVFQMVSHGIVSGALFLCVGVIYDRLHTREIAAYGGLVNRMPLYAFVFLVFTMANVGLPGTSGFVGEFMTLLGTFKTSIPTAFFATLGVILSACYALWLYRKVVFGPSLAGIKDLTLREGVILAPLVILTILFGVYPKPILD-----------------MAP--QIERPLSPFM-TYRWTLTMAMSIGHRVTGIALYAGTLLLVWWLLAAASGPPAYATFQGFIGSWFGRLILFGYTFALIHHLLGGARHFIWDLGY-GFGPNEREWLTRAALIGSISVTVILWIIAR
MLSIVTFLPLVAAAILAFRNAKWLALTATTATFLISLAVLLPADTGFQMVEEHTWLM--GFTYKLGVDGISVLFVL---LTTALMPIVTTRVKEYMIAFLILETLMIGVFVALDLVLFYLFFEAGLIPMFLIIGIWGGKDRIYAAFKFFLYTFLGSVLMLVAMVFMFVEAG--TTDIPSLMLHNFGSGAQTLLFIAFFASFAVKMPMWPVHTWLPDAHVQAPTAGSVVLAAILLKMGGYGFLRFSLPMFPQGAAVMTDFILWISVIAIVYTSLVALVQEDMKKLIAYSSVAHMGYVTAGIFAANQQGVDGAIFQMISHGFVSGALFLAVGVIYDRMHTREIAAYGGLVNRMPAYAAVFMFFTMANVGLPGTSGFVGEFLTLVGMFKANTWIAAVAATGVILSAGYALWLYRRVVFGESLKAITDMDTREKAIFAPLVAATLILGVSPNLVLDLIGPSVTALLDQAAVSNMADVDRGNRPLSPHLQVYKWPLNMAMSILHRMTGVALGVVTALIAIWFFALAWSPSAFETVNGLMTSWLGWLVLLGGVVSAWFHFVNGIRHLVWDTGS-HFGQKRVNRTAVVGLVATALLTIATW-VAV
MLSIVTFLPALAAVILLFRNAKWLALIATTATFVISLFILFPSDTGFQMVEDREWLL--GLKYKMGVDGISVLFVM---LTTFMMPLVKTRVKEYMIAFLVLETLMLGVFMALDLVLFYLFFEAGLIPMFLIIGIWGGKERIYASFKFFLYTFLGSVLMLVAMVAMYSEAG--TTDIEQLLTHNFASGMQTMLFIAFFASFAVKMPMWPVHTWLPDAHVQAPTAGSVVLAAILLKMGGYGFLRFSLPMFPVGSDVMANFVFTLSVVAIIYTSLVALAQEDMKKLIAYSSVAHMGYVTMGIFAANQQGIDGAIFQMISHGFISGALFLCVGVIYDRMHTREIDAYGGLVNRMPAYATIFMLFTMANVGLPGTSGFIGEFLTLMGIFQVNTWVAAGATTGVILSAAYALWLYRRVVMGESLKSITDMTRREKAIFAPLVIMTIWMGVYPAPILDRIGPSVEALVEHAAADEMPDVNRGNRPLSPFMQYYRPQLTSVTSILTRITGNALLIGALMVIWWLLAAATSEEYFRTANAVLTSGFGDLVLFGSLWALWYHTLAGIRHLVWDNAQ-MLELERAEKLGWGVVFGSVILTIVTVIII-
MLSTVTFLPLVGALLILLRNIRNVALLTTVFVFILSLVVWANSNPGFQMVEELDWMGS-GISYHMGVDGISVLFVV---LSAFLMPFVEKRVKEYMIAFLILETLMIGVFCALDLFLFYVFFEASLIPMFIIIGVWGGKRRVYASLKFFLYTLLGSVLMLIAIMAMYWQAG--TMNIVELLQYNFPASMQTWLWLAFFASFAVKMPMWPVHTWLPDAHVEAPTAGSVILAGILLKLGGYGFIRFSLPMFPLASADFAPFIFTLSVVAIIYTSLVAMVQEDMKKLIAYSSVAHIAYVTMGIFAANEQGLQGAIFQMLSHGIVSGALFLCVGVIYDRMHTREIAAFGGLVNNMPKYAVAFLIFTMANVGLPGTSGFIGEFLTLFGVFRVNTWVALFATTGVILSAAYALWLYRKVIFGESLKALLDLSPREKLILYPLVALTIFFGVYPTPVFNATAGAVNALIQHAMLVQMTQPVTRQRPLSPHLSIYKPVITMTMSIVHRITGGALYFGTLLLAAWLISAATSEECFNTINALFSSWIGRLILFGYTWALLHHLAGGVRHFIWDTGA-AMEKHTASKIAWASVVFSVVATILVWVVA-
MLSIVTFLPALAALILVFRNAKWLAMIATSATFLISLFILFSSNTGFQMVEEGSWIM--GLNYKMGVDGISVLFVM---LTTFMMPLVKTRVKEYMIAFLLLETLMLGVFMALDLVLFYLFFEGGLIPMFLIIGIWGGKNRIYASFKFFLYTFLGSVLMLVAMVAMYTDAG--TTDIPTLLTHEFATGLQTMLWLAFFASFAVKMPMWPVHTWLPDAHVQAPTAGSVVLAAILLKMGGYGFLRFSLPMFPVGSEIMAPLVFWLSAIAIVYTSLVALVQEDMKKLIAYSSVAHMGYVTMGIFAANQQGVDGAIFQMLSHGFISGALFLCVGVIYDRMHTREIDAYGGLVNRMPAYALIFMLFTMANVGLPGTSGFIGEFLTLMGIFQVNTWVAFVAASGVIFSAAYALWLYRRVVLGESLRTIQDMTAREKWIFAPLVVMTLWLGVYPAAALDIIGPSVEALVENAEANHMAEAKRIERPLSPFMQYYRLQLTAVSSVLIRITGNALMVAVFLLIWWLLALAAGPEYFETAEWWITSYLGDLVMFGSLWAIWYHFLGGLRHLYFDAGK-GLELETAEKLGWVCVYGSVVLTILSVIIIL
MLSIVTFAPLLGALIILLRNSRWVALWVSGVTFVVSLLLWTRGTAEFQFVEEVEWMPSLGLSYRMGVDGISVLFVL---LSTLLTPIVTKRVKEYMVSFLILETMMVGMFCALDIVVFYIFFEGVLIPMFLIIGVWGGARRVYAAFKLFLYTLAGSVLMLVAILAMYSFAG--TTDITTLMTTTFPSEMQKWLWIAFFASFAVKVPMWPVHTWLPDAHVEAPTAGSVILAGVLLKMGAYGFLRFSLPMMPEASVYFTPLVYALSIIAVIYTSLVALAQEDMKKLIAYSSVAHMGYVTIGIFAANQQGIEGAIYQMLSHGVVSAALFLCVGVVYDRMHTRMIEAYGGVVDKMPVYALMFMVFMLASVGLPGTGGFVGEFLVLVGAFKANTWVAALAATGMVLGAAYMLYLYRKVIFGDDVKALLDLNWREKAVFAPLIVLTLWMGIYPPSFLDIMSASVSNLITNQVFGQMSR---GNRPLSPHLQVYRPQLTSVLSILFRIMGVATSVGSIVLIWWLAAAASGVEYFELVQSFLGSWFGRLLLFGWTFALVFHLCNGIRHLFWDAGK-GLELETAYASGKAVIVFTVIITLGLWGLAA
MLALLIGLPLLGGLLTWWRAVRWVALGTLALTLVLLAVLWGPPTGAWLAELDRAWIPRFGIRFHLGLDGLSLVLIA---LTLVLGLVIRERVGFFHFHLLWTVAGVVGVFLALDLFLFFFLWEVMLVPMYFVIALWGHEDRGPAAVKFFIFTQGSGLLLLLGILALVFLHGTWTFDYLALRDTTLDPGIAFWAMLGLFLAFAVKLPVVPVHTWLPDAHTQAPTAGSVLLAGILLKTGAYGLLRFAIPLFPEASLAFAPVALGLGVASILYGAVQAFAQDDVKRLVAYSSISHMGFVLVGLYAWNTWALQGVVMQMVAHGLSTGALFLVAGLLQERLHTRSMERMGGLWGSVPRLSAFTLLFVVASLGLPGLANFVGELLVLLGAFGAYPVFTVLAALGLVGSLLYTLILVQKALHGLR--PGADLTVRETCTLAVLAAGLVWLGLAPQPVFDLAGPALASLQQGLGAAPMAMKDPWNRPVFLHLLRIRFPVGAWASILHRITGVILVAAVPATLALVAYSARSPANFQQVGGWLASGGAGVGIALVLGALAHHIFAGIRLLLMEAGL-GEGLPVARSTAWASMVGAALVVVAA-LLFW
MLTTTTFLPLAGVLAILLRNIRMVALVTTLFTFVLSLFIWGYDNPGFQMVESRDWLSG-TITYKMGVDGISMLFVI---LTTFLMPFVQKRVKEYMIAFLILETLMIGVFCALDLVVFYVFFEAGLLPMFLIIGVWGGKRRVYASYKFFLYTLLGSVLMLIAVMAMYWEAG--TTDITVLLRHPFGESMQTWLWLAFFASFAVKMPMWPVHTWLPDAHVEAPTAGSVILAGILLKMGGYGFLRFSLPMFPLASDMFAPLVFTLSVVAIVYTSLVALAQEDIKKLIAYSSVAHMGYVTMGIFTMTPQGVQGGLFQMLSHGIVSGALFLCVGVIYDRMHTREISAYGGLVNRMPFYAVAFLIFTMANVGLPGTSGFVGEFLTLMGAFEVNTWVALIATTGVILSAAYALFLYRRVVFGESLKSITDLSFREQAILVPMIVLTVLFGFYPAPILDVTQASVDALITNAATAHMSHVRQGNRPLSPHLQIYKPILTMVMSILHRITGAALYFGTLLLAWWLIAAAAGPAYFDFVNGIYGSILGRLVLFGFTWALVHHMLGGIRHFIWDMGA-GFGREAREWLARATIIGSVAVTILLWIVG-
MLSIVTFTPLVAAIILLFRNAKWLALIATIATFLVSLFILIPSDTGFQFVENREWIL--GLRYKLGVDGISVLFVM---LTTFLMPVVTYRVKEYMIAFLVLESLMIGVFVALDLVLFYLFFEAGLIPMFLIIGIWGGKDRIYASFKFFLYTFLGSVLMLVAMVSMYWQAG--TTDIPTLLNHQFASGVQTLLWLAFFASFAVKMPMWPVHTWLPDAHVQAPTGASVLLAAVMLKMGGYGFLRFSLPMFPVASDLLAPFVLWLSVIAIVYTSLVALVQQDMKKLIAYSSVAHMGYVTMGIFAANQQGLDGAIFQMISHGFVSGALFLCVGVVYDRMHTREISAYGGLVNRMPAYATIFLFFTMANVGLPGTSGFIGEFLTIVGVFQVNTWVATLAATGVILSACYALWLYRRVVLGESLKSITDMTRREKAIFAPLVAMTLLLGVYPSLVTDIIGPSVANLVQGRLAQNMADVERGNRPLSPHLQIYRPQLTAFTSIMTRITGNGLIVTAVLIVWWFVALASGPEAYERANGFLTSWFGDLIMTLSVAAMWYHLLAGLRHVWWDTTR-GMDIPTAYKIGYAMLAGTVVLTLITLIIV-
MLTLAVLIPLLAAAVLALGAARWTATGAPALSLLALIAVWA-GGEGFRAVSEVPWIPTLGIAWRVGVDGMSLALAL---MSALIFVA-LHHPRSYYAWMAFLAGVSIGLFVTLDLIIFYVFFDLSLVGMYFLIGRWGHGEAQHAALKFFVYTLAGSLLILIGIIVLALNMPEMTFDMRAIIDSPLAAMVPGLIFLAFVVGFGIKTPVFPVHTWLPPAHVNAPGPASAILAGVLLKMGTYGLIRIPMQMMPETFARWALPLAVVGVISILWGSIVAFAQDNLKRRIAYTSVNHMGYTVLGIAVARQMALTGAVVEMIAHGLITGALFLVAGAVWQRAGDYHLPNFGGLAGPAPRLTGAATLAAFASLGLPGLAGFVAELHIFLGTFAVYPWLGAIGLLGILITAALFLRMIRQMFFGER-AGFTDLTGTETALLAGLLALVVLIGIWPAWLLELIDAAALIPALG--PGGMADVNRGNRPLSPHITIYRPQLNSITSILTRITGNGLIVGGLLMTWWFVAAAMGPDAFATADAVLTSWFGDLVMFLSLWALWYHTLTGLRHLIWDTGR-GLDLPTAEKLGWACVGGSVVLTILTALVI-
MLSIVTFLPLVAAIVLVFRNAKWLALVATAVTFLISLFILAPANTGFQYVEERDWLL--GLKYKVGVDGISVLFVL---LTTFIMPLVSKRVKEYMIAFLALETLMIGVFVSLDLVLFYLFFEASLIPMFLIIGIWGGANRIYASFKFFLYTFFGSVLMLVAMVAMYTDAG--TTDIPTLLNHTFASGMQTLMFIAFFASFAVKMPMWPVHTWLPDAHVQAPTAGSVVLAAILLKMGGYGFLRFSLPMFPVGAEILTPVVFWMSAIAIVYTSLVALVQEDMKKLIAYSSVAHMGYVTMGIFAANQQGIDGAIFQMLSHGFISGALFLCVGVIYDRMHTREIDAYGGLVNRMPKYALVFMLFTMANVGLPGTSGFIGEFLVLMGIFQENTWVAAVAASGVIFSAAYALWLYRRVVMGESLKAITDMSTRERAIFAPLIIMTILLGVYPALITDIIGPSVSALIDNQVAQHMAEKSKGERPLSPFMPYYRPQLTSMSSILTRITGNALIVSTLLVVWWLFAAATSESYFNFANAILTSFVGDVVMTLSALGIWYHFLAGLRHLYFDAGH-GMDIPTAEKLGWACIIGSVVLTILTIVIV-
MLSLTTFFPLLGAIILLFSNAKWVALATTAATFIISLFILFASDTGFQFVEDREWLL--GMNYRMGVDGISVLFIM---LTTFLMPLVSHRVKEYMIAFLLLETLMLGVFMALDLILFYLFFEAGLIPMFLIIGIWGGKNRIYASFKFFLYTFLGSVLMLVAMVGMFTEAG--TTDIVGLMDFTFASGMQTLLWLAFFASFAVKMPMWPVHTWLPDAHVQAPTAGSVVLAAILLKMGGYGFLRFSLPMFPVASDILAPLVLWMSAIAIVYTSLVALVQEDMKKLIAYSSVAHMGYVTMGIFAMNQQGIDGAIFQMISHGFVSGALFLCVGVIYDRMHTRDIDAYGGLVNRMPAYALIFMLFTMANVGLPGTSGFVGEFLTLMGIFQVNTWVALVATSGVILSAAYALWLYRRVVMGESLKSITDMTGRERAIFAPLVVMTILLGVYPSLATDIIGPSVENLITGAEATEMADVNRGKRPLSPHLTIYRPQLTSITSIFVRITGNALVVAGLLIVWWFAALAAGPEAYATANGFITSWFGDLVMFLSVLALWYHLLGGVRHLIWDSGH-MLDVHRSEIFGQAMMVASVLLAIFTAIVV-
MLSVVTFLPLVGALLILMRNARWVALWATLVTFVISLLLLAMAGTEFQFVEHRAWLGD-FAAYRMGVDGISLPFLL---LTTLLMPMIHVRVKEYMICFLVLETLMIGTFASLDLLQFYIFFEGGLIPMFLIIGIWGGKRRIYATFKFFLYTLAGSVLMMLAIMAMYWQAG--TTDIAVLLKHGFPSRMQYWLWIAFFASFAVKMPMWPVHTWLPDAHVEAPTAGSVILAGILLKMGGYGFLRFSLPMFPEASAYFAPFVFTLSVIAIVYTSLVALMQEDIKKLIAYSSIAHMGYVTMGIFTLTQEGIQGAVFQMVSHGFVSGALFLCVGVIYDRMHTREIAAYGGIVHRMPLYATVFMVFTMANVGLPGTSGFIGEFLTLLATFGRNTWVAFFATTGVILSAAYALWLYRRVIFGESLKGLTDLSGREMLSLVPLLLLTILFGVWPQPILDACNVAVGAIVARALMLPMAG--AAERPLSPHLQIYRPMLTMMMSIVHRITGVALYFGTLLLVIWLVAAASSPAAFDTVNGLYGSWIGLLVLVGYSWALIHHALGGIRHFIWDTGA-GFGPQAREWMARATIGGSIGLTVLLWIII-
MLSITTFIPAIAAAILLFRNAKWLAMAATVMTFVVSLFILAANNTDFQFVEEREWIM--GLTYKMGVDGISILFVM---LTTFLMPLVTTRVKEYMIAFLLLETLMLGVFLALDLVLFYLFFEAGLIPMFLIIGIWGGKERIYASFKFFLYTFLGSVLMLVAMVAMYSAAG--TTDIPTLMTFSFGTGMQTLLWLAFFASFAVKMPMWPVHTWLPDAHVQAPTAGSVVLAAILLKMGGYGFLRFSLPMFPVGSEVMAPLVLWMSAIAIVYTSLVALVQKDMKKLIAYSSVAHMGFVTMGIFAMNQQGLDGAIFQMLSHGFISGALFLCVGVIYDRMHTREIDAYGGLVNRMPAYALIFMFFTMANVGLPGTSGFVGEFLTLMAVFKVNTWVAVVATTGVIFSAAYALWLYRRVVMGESLKSITDMTTRERVIFAPLVVMTLLLGVYPSLVTDIIGPSVAALVGQMLAQNMADVNRGNRPLSPHLMIYRPQWTSMSSIFVRITGIGLLLGSILVVWWLIAAATSESAFGFIDGLLRSWFGDLIMALATWALFYHMFGRLRHVIWDFGY-MLDVDKSELFAKAMVLISFLLTAFVVIVL-
MLSLIVFLPAAGAAALMFDAVRWTALGVTVLDFALCIAMLATTTHEMQFTERRSWIPVLRISYALGVDGISALFIV---LTALLGWIIDRKVKEFMVSLLVMQALMLGVFCALDLFLFYVFWEAMLIPMYMIIGIWGGDGRVYAAFKFFLYTLAGSLLFLIGVIVLYLHGG--TFDILVLTAQDLPFRVQSWLFFAFLIAFAVKVPMVPLHTWLPDAHVQAPTAGSIILAAVLLKMGAYGFLRFSLPMLPQASVHYSTLMLALSALAIVYGGLLALAQDDLKKLVAYSSISHMGFVTLGIFSLNLRGLEGGILQMFNHGVTTGALFLFVGLIYERTHTRSIADYGGLMKAAPVYTVFLALFVLSSMALPGTNSFVGELLVLSGGFAANPALTAVAILGAVLGAAYLLGMYRKVALGGTRFKIHDVNARELAAILPLAVLVLWGGLYPKPFLGIIDASVKHLLMQ--GGPMAEVKPAARPLSPHLQIYRWSWTMAMSVAHRATGAALYGGTLLVALWLIAAASGPAAYDTAQAIAGSVLGRLVLFGYTFVLLHHMVGGLRHFIWDMGH-GYDPQTRMNLAKFSGLVSGILTLLVWIVA-
MLSVVTFLPLVGALFILMSNARWVALWTTLVTFAVSLVLLVASSPEFQFVEKRPWLGD-TIQYQMGVDGIALPFVI---LTTFLTPIISKRVKEYMVAFLVLETLMIGTFCALDLVLFYIFFEGTLIPMFLIIGIWGGPRRIYATFKFFLYTFLGALLMLLGIMAMYWQAG--TTDIRALQAFQFAPSLQMWLWLAFFASFAVKLPMWPVHTWLPDAHVEAPTAGSVVLAAILLKMGGYGFIRFSIPMFPDASEYFTPLVFTLSVIAIVYTSLVALMQEDMKKLIAYSSVAHMGFVTLGIFSGTEQGMQGAVFQMVSHGLVSGALFLCVGVIYDRMHTREIAAYGGLVNRMPLYAAVFMVFTLANVGLPGTSGFVGEFLTLVGAFHANTTATFVAALGLILSACYALWLYRRVIFGPQLAMITDLNAREIVTLAPLVVLTVVFGFWPLPVLDTSAVAVKGVVQGVVAGFMAKVTRVERPLSPHLMIYRPMMTMMSSILHRITGAALYFGTLLLVVWLVAAITSPEAFDLVSWAFGTWIGQLVLVGYTWALFQHMAGGLRHFIWDFGR-GFGPVERELLTYGSFAFSGALTVAVWGAA-
MLSIVTFLPLVGAAFVLFRNARNVALLTSVATFLISLGLWEPATAEFQFVEKVEWLPVWGISYHMGLDGISLFFVL---LSTFLTPLVEKRVREYMLAFLVLETLMVGMFCALDYVLFYIFFEAVLIPMYIMIGVWGGPRRVYAAFKFFLYTLAGSVLMLVAIVAMLLVAG--TTDIPTLMETRFSRDMQLWLWLAMFASFAVKVPMWPFHTWLPDAHVEAPTAGSVILAGVLLKMGGYGFLRFSIPMLPEATQYFAPLMFTLSVAAIIYTSLVALVQEDMKKLIAYSSVAHMGFVTVGTFALNQQAIEGAIIQMLSHGVVSGALFLCVGVVYDRLHTREMARYGGVSDVMPKYALVFMFFTMASVGLPGTSGFVGEFMILLGVFQTSSWVGLFTATGLILGATYALLLYRRICFGDDVKAMLDMNPREVAIFVPLILVVLWMGIYPSSFLEPMHASVINLVENALAFRMKA---DTRPVSPHLQIYAFRLHMAMSISHRITGVALIAGTALLMYWLWAAASGPDAYAHATSLIGSPLGKLLLAGWSFALFYHVCNGIRHLFWDAGK-LFEIHEIRGSGIVVLIASIALTALAWGVG-
MLSFITFTPLLGALILLFRNAKWLALGATVFTFLFSIGLLTAQNTDFQFVEERTWLL--GLTYKMGVDGISVLFVM---LTTFLMPLVTHRVKDYMIALLILETLMIGVFCALDLILFYVFFEAGLIPMFLIIGIWGGKNRIYASFKFFLYTLLGSVLMLVAMVAMYVDAG--TTDIPTLLTHTFATGLQTMMWLAFFASFAVKMPMWPVHTWLPDAHVQAPTAGSVVLAAILLKMGGYGFLRFSLPMFPVASDLLAPMVMWLSVIAIIYTSLVALVQDDMKKLIAYSSVAHMGYVTAGIFTANQQGIDGAIFQMISHGFVSGALFLCVGVIYDRMHTREIDAYGGLVNRMPAYALVFMLFTMANVGLPGTSGFIGEFLVLMGLFQYNTWIAMFATTGVILSACYALYLYRRVVWGESLKSITDMTTRERAIFAPLIVMTILFGVYPAPILDIIGPSVEALVADAAASQMADVKKVERPLSPHLQVYRPQLTSISSILVRITGIALLGLSTLVVAWFLAAASSETAFAAMDGFLRSWFGSLIMLGGVWAFVYHMLGRLRHLLWDFGY-CVDVPTSEKLAIGMLGLSTLVTLIVALV--
MLSVVTFLPIVGAILIYLGNARWIALWTTLITFAVSLILVMPSNGDFQFVEKAPWLAA-TINYHMGVDGISLPFVI---LTTALMPFVTKRVREYMIAFLFLETLMIGTFSALDLVLFYLFFEGGLIPMFLIIGIWGGPRRVYASFKFFLYTFLGSVLMLLAIMALYWNAG--TTDIPTLMHTAVPRSLQTWAWLAFFASFAVKMPMWPVHTWLPDAHVEAPTAGSVVLAAIMLKMGGYGFLRFSLPMFPDASLYFAPMVWTLSVIAIVYTSLVALMQEDIKKLIAYSSVAHMGYVTMGIFAGTTQGVSGAVFQMVSHGIVSGALFLCVGVVYDRLHTREIAAYGGLVNRMPIYAALFMVFTMANVGLPGTSGFVGEFLTLIGTFKVSIPTATFASIGVILSAAYALWLYRKVVFGPALQGIKDITFREGLVLVPLVILTILFGVYPKPVLDMSAASIQLLVNNAL-LQMTA--RIERPLSPHLQVYRWTLTMALSIVHRATGVALYFGTLLLVWWLIAAASGPAAYAHVQAFTGSIIGRLIAFGYTWALIHHAMSGIRHLVWDLGY-GFKPSEREWLTWAALIGGIGITILLWIIAR
MLSVVAFLPLVGAAFILFRNCRNVALLTSMFTFLVSLAVWINTTADFQFVEKLAWMPYYKISYYLGVDGISMLFVM---LTTVLTPIVTSRVKEYMIAFLALETMMIGMFCALDIVLFYIFFEAVLIPMFLIIGVWGGPRRVYAAFKFFLYTLLGSVLMLLALLVMYYTAG--TAEIPLLMQYKFPVHLQVWLWLAFFASFAVKVPMWPVHTWLPDAHVEAPTAGSVILAAVLLKFGGYGFLRFSLPMFPDATIEFAPLIFTLSIIAVIYTSLVALVQEDMKKLIAYSSVAHMGFVTAGTFSLTLHGIEGAIYTMLSHGVVSAALFMIVGVVYDRIHSRDIAAYGGLVHRMPIYAWTFMLFMLASVGLPGTGGFVGEFLVLLGVFEVNTVVAALASTGVVLGVAYMLYLYRRVVFGEDLMNIADMNGREILVFAPLVALVLWMGVYPTPFLDVMHVSVSNLVNHEMIGH----------MSPHLQVWRWTPAMAVSIMHRVTGVGLAIGTLLMTWWLVAAATSEQAFANVQWFLGSVLGIFVLFCWTLALMLHFFSGLRHLAWDAGW-GFENRAYRTTSWFVIGAGIVTALLIWIVGW
MLSIVTFMPAIAAVILVFRNAKWVALIATTLTFLVSLFILAPADTGMQFVEERDWLL--GLQYKMGVDGISVLFVL---LTTFIMPLVKTRVKEYMMAFLLLETLMLGVFMALDLVLFYLFFEASLIPMFLIIGIWGGKNRIYASFKFFLYTFLGSVLMLVAMVAMFADAG--TTDIPTLMAHEFSSGMQTLLFVAFFASFAVKMPMWPVHTWLPDAHVQAPTAGSVILAAILLKMGGYGFLRFSLPMFPVGADVMSTFILAISAIAIVYTSLVALVQEDMKKLIAYSSVAHMGYVTMGIFSANQQGLDGAIFQMLSHGFISGALFLCVGVIYDRMHTREIDAYGGLVNRMPAYAMIFMFFTMANVGLPGTSGFIGEFLTLVGVFQVNTWIALIAASGVILSASYALFLYRRVVMGESLRSITDMKAREKWIFAPLVAMTLLLGVYPSLVMDIIGPSVGVLVDNVAASHMADVNRGNRPLSPFMKHYRFQLNSVTSILTRITGNAMVVSALLVAWWLLAASSGPDYFATADYVLTSFIGDIIMTLSVLGLWYHTLAGCRHLLWDNGY-CLDVETSDKLGWGIIGGSVVLTLLTIIIV-
MLSLVTFLPLVGAVFILARNARYVALWTSLITFALSLFIWFPGTADFQFVEKADWIKSFGISYHMGVDGISMPFVL---LSTLLTPLMEKRVKEYMIAFLVLETLMVGTFCALDFVAFYMFFEGVLIPMFLIIGVWGGPRRVYSAFKFFLFTLAGSVLMLLAILAIYFAGG--TTDIPTLISQGLDPQLQIWLWLAFFASFAVKIPMWPVHTWLPDAHVEAPTAGSVILAGVLLKMGGYGFLRFSLPMLPEATHFFAPLVFTLSVVAIIYTSLVALVQKDMKKLIAYSSVAHMGFVTVGIFTITQQGLAGAVFQMLSHGIVSAALFLVVGVVYDRLHTREIERYGGLANSMPRYSLVFMVFMLASVGLPGTSGFVGEFLVIVGAFQVNTWVALLTASGMVLGATYMLWLYRKTIFGPDLKAMADLELREKLVFAPLIALAIFFGVYPKPLLDIMGPSVDHLIQNAMLLHMSV---QNRPLSPHLQIYRPQLTSVLSILHRMTGVAIAVGTLLLVYWLASASAGPEAFDHAQGFVGSPIGLILLFAWSVALFYHLCNGIRHLAWDAGL-GFELPTVYRSGWAVLVGTAVLTLLAWIVGY
MLSIVIFLPSLAALILVIRNAKILALVATLATFVISLPLLTPTNTSFQFVEEYNWLA--GLKYKVGLDGISILFVM---LTTFLMPIVSSRVKEYMIMFLLLETMMLAVFSSLDIILFYVVFEAGLIPMFLIVGIWGGKDRIYAAFKLFLYTLLGSVLMLIAIIYMWFEAG--TTDIPTLMQHQFSSGIQTLLFLGFFASFAVKMPMWPVHTWLPDAHVQAPTAGSVVLAAILLKMGGYGFLRFSLPMFPVGSDVMATFVMTLSVIAIIYTSLVALVQEDMKKLIAYSSVAHMGFVTMGIFALNKQGLDGAIFQMLSHGFISAALFLGVGVIYDRMHTRDIDAYGGLVIRMPVFALIFMLFTMANVGLPGTSGFVGEFLTLTAAFKANTWIAFGATTGVILSAGYALWLYRRVVFGESLKGISDMDVREKLLMTPLIIMTILLGIYPALILDLIGPSVNALLEQSKVTHMADVEQGSRPLSPHLQVYKLGLTMIVSGLHRITGVGMIVSAILIVWWFIALAVSPDYFAKVDWLLTTWIGLLVMIGSLWAFFHHLMNGIRHLFWDKGY-FLDIPAVEKGARIVLFGAPVLMVLSVILII
MLSVITFMPLVAALILLFRNAKWLALIATSVTFLLSIFVYTASNTGFQFVEERDWLM--GLQYKMGVDGISVTFVL---LTTFLMPLVKHRVKDYMIAFLLLETLMLGVFCALDLILFYLFFEAGLIPMFLIIGIWGGANRIYASFKFFLYTLLGSVLMLIAMIAMYLDAG--TTDIPTLLTHTFASGMQTLMFLAFFASFAVKMPMWPVHTWLPDAHVQAPTAGSVVLAAILLKMGGYGFLRFSLPMFPVGADVLGIYVLWLSVIAIVYTSLVALAQSDMKKLIAYSSVAHMGYVTMGIFAANQQGIDGAIFQMISHGFISGALFLCVGVIYDRMHTREIDAYGGLVNKMPAYALIFMLFTMANVGLPGTSGFVGEFLTLMGVFQVNTWVALFATTGVILSAAYALWLYRRVVMGESLKSITDMTSREKAIFAPLVFMTILLGVYPALVLDLIGPSVEALVSNAVAGNMADVNRGKRPLSPHISIYRPQWTSITSILTRLTGNALIVASVLVVWWLLAASYGEDYFNTANGFVTGWFGDLIMFGSLWAVWYHYLAGLRHLYWDSGR-GLELDAAKRLAYGVVIGSFVLTIITAVIL-
MLSIVTFLPAVGALFILLRNARNVALWTTLITFALSLLIWINSVAGFQFVEKSDWLAA-GITYHMGVDGISMLFVI---LTTFLMPLIQTRVKEYMIAFLVMETLMIGVFCALDLMVFYLFFEAGLIPMFLIIGIWGGVRRVYASFKFFLYTLLGSVLMLIAMIAMYVDAG--TTDIAVLLTHDFPAGMQPWLWFAFFASFAVKMPMWPVHTWLPDAHVEAPTAGSVILAAVLLKMGGYGFLRFSLPMFPLGSEMFAPLVFALSVIAIVYASLVAFVQEDMKKLIAYASVAHMGFVTMGIFTVTTQGLQGGIYQMLSHGIISGALFLCVGVVYDRMHTRLIARYGGLATRMPKYAFIFMLFTMANVGLPGTSGFVGEILALAGIFQVNTWVAVIAAIGIILSAVYALWLYRQIIFGDDLKSILDVNRREMLIFTPLIIMCIVMGVWPDPFLRVMDASVANLIEHSVATRMAN---VERPLSPHLQIYRPQITSVLSILHRMTGVVLGIGTLLLAWWLIALATGPESYATAAGFLGSWFGQLVLLGFTWALFYHLCNGIRHLVWDTGR-GFELETAAKSGMAVLICSVALTVIAFGLAS
MLTLSVLLPLLAAIALALRMARLLAVVFTALPMVLLLAVWMPPSGGFAAQFEAPWIPSLGIAWRVGVDGMSLALAL---MSALIFLA-IARARAYYAWILFLTGVSLGLFVTLDLVIFYVFFDLSLVGMYFLIGRWGHGDAQHAALKFFVYTLAGSLLILIAIIVLALSMPELTFDMRAIIAAPLAAVVPGLVLLALVVGFGIKTPLFPLHTWLPPAHVNAPGPASAILAGVLLKMGTYGLVRLGLQMMPETFARWAFWIALLALASILWGAIVAYAQPNLKRRIAYTSVNHMGYTVLGIAVARALALTGAVVEMIAHGLITGALFLVAGVFWKRTQDYEIAHYGGLAEEAPRLAMMATLAAFASLGLPGLAGFVAELHIFLGAFAVYPWVAAAGLLGLLITAALFLQLLRAVFFGEGVARFADLDRTEMAILSALLALVVLIGIWPLWLLELIDAATILAAPG--GGGMPDVNRGNRPLSPHLTIYRPQLTSMTSILTRLTGNALLLVALMIVWWFLAASIGPEYFAFADWLITSWFGDLVMTLSLWALWYHSLAGLRHLYWDTGR-GLELETAETLGWAVIAGSFVLTLVTLFFV-
MLSIITFLPAIAALILIFLGAKRLALFATLATFVVSLFLIASSNTGFQFVEQAEWIM--GFQYKMGVDGISVLFVM---LTTFLMPLVKLRVKEYMIAFLLLETLMLGVFSALDLVLFYVFFEAGLIPMFLIIGIWGGVNRIYATFKFFLYTFLGSVLMLVAMIAMYVDAG--TTDIVTLLAHDFSTGMQSLAFLAFFASFAVKMPMWPVHTWLPDAHVQAPTAGSVVLAAILLKMGGYGFLRFSLPMFPMASEIFAPMVLWLSAIAIVYTSLVALVQEDMKKLIAYSSVAHMGYVTAGIFSLNQQGLDGAIFQMISHGFISGALFLCVGVIYDRMHTREIDAYGGLVNRMPKYALIFMFFTMANVGLPGTSGFVGEFLTLMGMFQANTWVAAIATSGVIFSAAYGLWLYRRVVMGESLKAITDLSLREKAIFAPLVAMTILLGVYPSLVTDVTGPAVANLLENAPAAHMADAKTGNRPLSPHLTIYRKQWTAVTSILTRITGNALIVASLMFVWWILAASSGPESFATANGFVTSWFGDLVLFGSLWAAWYHFCAGLRHLVWDAGY-MLDVEQGELLGKIAVGASLVLTILTAIIL-
MLSIVTFLPLLGALILLFRNAKWVALWATAATFVFSIFILTASNTGFQFVEEHTWLM--GLTYKMGVDGISVLFVM---LTTFLMPLVTHRVKEYMIAFLLLETLMLGVFCALDMVLFYLFFEAGLIPMFLIIGIWGGANRIYASFKFFLYTFLGSVLMLVAMVTMYIEAG--TTDIPTLLSFEFDSGLQTLLFLAFFASFAVKMPMWPVHTWLPDAHVQAPTAGSVVLAAILLKMGGYGFLRFSLPMFPVGSEILSPLVLWMSAIAIVYTSLVALVQEDMKKLIAYSSVAHMGFVTMGIFAANQQGVDGAIFQMISHGFISGALFLCVGVIYDRMHTRDIDAYGGLVNRMPAYALVFMFFTMANVGLPGTSGFVGEFLTIIGVFQVNTWVAMVAATGVILSAGYALWLYRRVVMGESLKTITDMTRLERAIFAPLVVMTLLLGIYPSLVTDIIGPSVSALVQNEIAAHMADVNRGNRPLSPHLAIYRPQLTSMTSILTRITGNALLISTLLVVWWFLSAAISPEYFAYADGVLTSWFGDIVLTLSVLGLWYHTLAGLRHLIWDMGY-GLEVEQAEKMGIVCLVGSVVLTLITVLVV-
MLSAVTFLPLVGVALLLLRNILNVSLLTTVFTFVLSLFIWINSNPGFQMVEKTEWLGT-GISYHLGVDGISMLFVI---LSTFLMPFIEKRLREYMIAFLLLEVFMVGVFVSLDIVLFYVFFEAGLIPMFIIIGVWGGKDRVYASYKFFLYTLLGSVLMLLAIMAMYWQAG--TTDITELLAYNFPAHMQTWLWLAFFASFAVKMPMWPVHTWLPDAHVQAPTAGSVILAGVLLKLGGYGFIRFSLAMFPLASDYFAPFVFALSVIAIIYTSLVAMMQDDIKKLIAYSSVAHMGYVTMGIFAANAQGLQGAIFQMLSHGIVSGALFLCVGVVYDRLHTREIAAYGGLVNNMPKYAVAFMIFTMANVGLPGTSGFVGEFMTLIGIFRANTWVALFATTGVILSASYALWLYRRVIFGESLKSLLDLDLREKLLLYPLLILTIFYGVYPAPVFDATAASVDALLNNALSANMAN-VTRSRPLSPHLQVYKPIPTMVMSIVHRITGAALYFGTVLVAWWLIAAASGEAYFDWVNWFFGALIGRLVLFGYTWALMHHMLGGLRHFMWDMGR-GYEKHFNTKLAIATPVVSVALTVLIWIVG-
MLSIITFTPAIAALILVFNNAKWVAFVATLATFAASLILLVPADTGFQFVEEHEWIL--GLTYKMGVDGISVLFVM---LTTFLMPIVTHRVKDYMIAFLLLETLMIGVFTALDMVLFYLFFEAGLIPMFLIIGIWGGKERIYAAFKFFLYTFLGSVLMLVAMIAMYVDAG--TTDIPTLLTHQFSTGMQTLLWLAFFASFAVKMPMWPVHTWLPDAHVQAPTAGSVVLAAVLLKMGGYGFLRFSLPMFPVASDIFAPLVLWLSAIAIVYTSLVALMQTDMKKLIAYSSVAHMGFVTMGIFSANQQGVDGAIFQMLSHGFISGALFLAVGVIYDRMHTREIDAYGGLVNRMPVYAAVFLLFTMANVGLPGTSGFVGEFLTFMAVFQVNTWVATVAATGVILSAGYALWLYRRVVMGASLKGISDMDRREKAMMAPLVAATLILGVYPAFITDIIGPSVSALVDGQLAQNMADVNRGNRPLSPHLQVYRLPLAAITSILNRITGVGMTLASILIVWWFAAGAFSADYFAVVDGLLTSILGELVLVGSLAALWYHMLNSIRHLIWDTGR-MMDVATVEKTSYLVFGGTAVLTILTILAV-
MLSAVTFLPLVGVALLLLRNILNISLLTTIVTFLVSCWIWWKSNPGFQMVEKHAWLGT-GISYHLGIDGISVLFVV---LSAFLMPFVEKRLKQYMIAFLLLEVFMIGVFVSLDIVLFYVFFEAGLIPMFIIIGVWGGKDRVYASYKFFLYTLLGSVLMLLAIMAMYWQAG--TTDIAELLAYQFPRQMQTWLWLAFFASFAVKMPMWPVHTWLPDAHVQAPTAGSVILAGVLLKLGGYGFLRFSLPMFPLASEYFAPFVFTLSVVAIIYTSLVAMMQSDIKKLIAYSSVAHMGYVTMGIFAANTQGVQGAIFQMLSHGIVSGALFLCVGVVYDRTHTREISAYGGLVNNMPKYAVAFMVFTMANVGLPGTSGFVGEITVLVGAFRANTWVAFFATTGVILSACYALWLYRRVIFGDSLKSLLDLSGREKALLYPLIVLTIFFGVYPAPVFDATAASVDVLVNNALSAKMTN-VTKSRPLSPHLQIYKPIPTMVMSIVHRITGCALYFGTILVAWWLIAAASGPAYYDWAMWAFGTIIGQLILFGYTWALVHHLFGGIRHFVWDLGY-GYEKHFATKLAIANLVGSVAVTLVIWIVG-
MLSIVTFVPALAAAVMLLRNAKWLALIATSFTFLLSLGIYAPNDTGFQFVENYEWIF--GLQYKMGVDGISVLFVL---LTTFVMPLVTTRVKEYMIAFLMLETLMLGVFMALDLVLFYLFFEAGLIPMFLIIGIWGGKERIYASFKFFLYTFLGSVLMLVAMVAMYADAG--TTDIEALLKHSFSAGMQTLMFLAFFASFAVKMPMWPVHTWLPDAHVQAPTAGSVVLAAILLKMGGYGFLRFSLPMFPVGADVMTDLILWMSAIAVVYTSLVAMVQEDMKKLIAYSSVAHMGFVTMGIFAANQQGIDGAIFQMLSHGFISAALFLCVGVIYDRMHTRDIDAYGGLVIRMPAYALVFMFFTMGNVGLPGTSGFVGEFLTLMGTFQKNTWVAAVAASGVIFSAGYALWLYRRVVFGGSLKTIQDMDARERFIFAPLVGMTILLGVYPSLVTDIIGPSTAALIENQVASHMADVNRGERPLSPHLQVYRPQMTSISSILTRITGNALIVGVLLIVWWLLAAATGPDYFAIADAVVTSWFGDLVLTLSLWAIWYHYLAGLRHLYYDAGK-GLEIETSEKLGWACIGGSVILTVITLLII-
MLSLVTFIPALAAAILIFRNAKWVAMVATVITFLVSLAILFPSNTGFQFVEEREWLM--GLHYKLGVDGISVLFVM---LTTFMMPLVSHRVKEYMIAFLLLETLMLGVFMALDLVLFYLFFEACLIPMFLIIGIWGGANRIYASFKFFLYTFLGSVLMLVAMVAMFADAG--TTDIPTLMNHEFGSGMQTLMFLAFFASFAVKMPMWPVHTWLPDAHVQAPTAGSVVLAAILLKMGGYGFLRFSLPMFPVGSAVMTDLVLWMSAIAIVYTSLVALVQEDMKKLIAYSSVAHMGYVTMGIFAANQQGLDGAIFQMLSHGFISGALFLCVGVIYDRMHTRDIDAYGGLVNRMPAYALIFMFFTMANVGLPGTSGFVGEFLIILGIFQANTWVALFAASGVILSASYALWLYRRVVFGESLKAITDMTSREKWIFAPLVAMTLLLGVYPPLITDIIGPSVEALIENEAASHMADVNRGNRPLSPHLQVYRPQVTSVTSIFARITGVALLGATILVVWWFLAAASGPEYFNFVNGLMTSWFGDLVMFAALWAVCYHFLSGLRHLYWDAGR-GFEVAFAEKMAWGVIFGSVILAVLVALVL-
MLSIITFIPAVAAVILVFNNAKWVALVATSTTFLVSVFVLVPSNTGFQFVEEHEWIL--GLKYKMGVDGISVLFVM---LTTFLMPIMETRVKEYMIAFLMLETLMLGVFCALDLVLFYLFFEAGLIPMFLIIGIWGGKERIYAAFKFFLYTFLGSVLMLVAMIAMYVDAG--TTDIPTLLVHNFASGLQTLLFLAFFASFAVKMPMWPVHTWLPDAHVQAPTAGSVVLAAILLKMGGYGFLRFSLPMFPIGADLLSPLVLWMSAIAIVYTSLVALAQSDIKKLIAYSSVAHMGYVTMGIFAANQQGVDGAIFQMISHGFISGALFLCVGVIYDRMHTREIDAYGGLVNRMPHYALIFMFFTMANVGLPGTSGFVGEFLVLVGIFQVNTWVAAVATSGVILSAAYGLWLYRRVVFGESLKSITDMTTRERAIFAPLIVMTLLLGIYPSLVTDIIGPSVTALVTDQLAKHMAETKRIIRPLSPHLQIYRPQLTAITSILTRITGNGLIVGTILAVWWLLAAATSPEYFAFANAVATSWFGDLVFTASLWAICYHYLAGLRHLYFDSGK-GLDIPTAEKLGWACIIGSVVLTVLTIILVQ
MLSMVTFIPALAALILVFRNAKWVALLATSLTFLASLFILAASNTGFQFVEEREWLL--GLKYKMGVDGISVLFVL---LTTFMMPLVKVRVKEYMIAFLLLETLMLGVFMALDLVLFYLFFEAGLIPMFLIIGIWGGKERIYASFKFFLYTFLGSVLMLVAMVAMFSEAG--TTDIPTLMRHEFASGMQTLMFLAFFASFAVKMPMWPVHTWLPDAHVQAPTAGSVVLAAILLKMGGYGFLRFSLPMFPVGADVLTPLVLWMSAIAIVYTSLVALAQEDMKKLIAYSSVAHMGYVTMGIFAANQQGIDGAIFQMISHGFISGALFLCVGVIYDRMHTREIDAYGGLVNRMPAYALIFMFFTMANVGLPGTSGFVGEFLTLMGIFQVNTWVAAVATSGVILSAAYALWLYRRVVMGESLKSITDMGSRERAIFAPLVAMTLLLGVYPSLVTDIIGPSVEALISNAATSHMADVNRGNRPLSPHLTIYRPQLTSMTSILTRITGNALLVAALLIVWWFLAASTSEAYFAIANAVLTSWFGDLVMFLSLWALWYHTLAGVRHLIWDNAK-MLEIHLAEQLGWGVIIGSVVLTILTAIFV-
MLSIVTFIPLLAAIILLFRNAKWLALIATGASFVLSLIVLAPEVAGFQMVERHDWLL--GLNYKVGVDGISVLFVL---LTTFLMPLVTFRVKEYMIAFLVLETLMLGVFVALDLVLFYLFFEAGLIPMFLIIGIWGGKERIYASFKFFLYTFLGSVLMLVAMIAMYIDAG--TTDIPALLGHSFSAGLQTLLWLAFFASFAVKMPMWPVHTWLPDAHVQAPTAGSVVLAAILLKLGGYGFIRFSLPMFPVASDLLAPFVLWLSAIAIVYTSLVALAQTDMKKLIAYSSVAHMGYVTAGIFVANQQGLDGAIFQMISHGFVSGALFLCVGVIYDRMHTRDIDAYGGLANRMPAYAAVFLLFTMANVGLPGTSGFVGEFLTLMGMFQANTWVALVATSGVILSAGYALWLYRRVVLGESLRSITDLTGREKAIFAPLAVMTILLGVYPALVTDIIGPSVARLLAGALALNMADVNRGNRPLSPHLSIYRPQLNSITSIMTRITGIGLVVGALLLTWWLIAAATGPEAFANADAFLTSWFGDLVMFLSLWALWYHFLAGLRHLYWDSGA-GFDLKTVNILGWGVVGGSILLTIVTAIVI-
MLSIVTFVPLLGALVLLFRNAKLVALATTTATFLLSLGVLTASNTGFQFVEESQWIM--GLSYKMGVDGISLLFVM---LTTFLMPLVTTKVKDYMIAFLLLETLMLGVFMALDLILFYVFFEAGLIPMFLIVGIWGGKDRIYAAFKFFLYTFFGSVLMLVAMIAMYLDAG--TTDIVQLLTHDFASGMQTLLFLAFFASFAVKMPMWPVHTWLPDAHVQAPTAGSVVLAAILLKMGGYGFLRFSLPMFPVGAEHMTNFVFTLSAIAIVYTSLVALVQTDMKKLIAYSSVAHMGYVTMGIFAANQQGIDGAIFQMISHGFISGALFLCVGVIYDRMHTRDIAAYGGLVNRMPAYALIFMFFTMANVGLPGTSGFIGEFLVLVGVFQVNTWAAMIAASGVIFSAAYALWLYRRVVMGESLKSITDMTRLEKTIFAPLVAMTILLGVYPSLVTDLIGPSVEALVTNAAVTHMADMKQSKRPLSPHLQIYRPQLNSITSILSRITGNALLVSFVLVVWWLFAASTGEEYFAVANGVLTSWLGQFVMVISLWGIWYHYLAGLRHLYFDSGR-GLDPVTADKLGWGCIIGSVVLTLLTCVIV-
MLSIVTFIPAISAGLMVFRNAKWIALLATTVTFLVSIGIYTPSNTGFQMVEEGQWLL--GLKYKMGVDGISVLFVL---LTTFIMPLVTDRVKEYMIAFLLLETLMLGVFMALDLVLFYLFFEAGLIPMFLIIGIWGGANRIYASFKFFLYTFLGSVLMLVAMVAMYADAG--TTDIEALMSHQFSSGMQTLMFLAFFASFAVKMPMWPVHTWLPDAHVQAPTAGSVVLAAILLKMGGYGFLRFSLPMFPVGSAVMTDLVLWMSAIAVVYTSLVALVQEDMKKLIAYSSVAHMGFVTMGIFAANQQGIDGAIFQMLSHGFISAALFLCVGVIYDRMHTRDIEAYGGLVIRMPAYALVFMLFTMANVGLPGTSGFIGEFLTLMGAFQVNTWVTAVAATGVIFSAGYALWLYRRVVFGESLKSITDMSSRERLIFAPLILMTILLGVYPSLVTDVIGDSTAALITNTAASQMADVNRGNRPLSPHIMIYRPQMTSLSSIMVRLSGLGVFAVAILVVWWLLAASSSEAGFAGIDGFLRSWFGDIVLTAATWGLWYHTLGRLRHVFWDFGY-CLDVEVSEKLGLGMFVGATILTIITVLVV-
MLSVTTFLPLVGALFIMLRNARWVALWTTLVTFAVSLVLVWASTADFQFVEKMRWLSG-YASYSMGVDGISLPLVI---LTTAIMPIIQNRVKEYMIAFLVLETMMVGTFCALDLVVFYLFFEAGLIPMFLIIGIWGGPRRVYASFKFFLYTLLGSVLMLLAIMAMYWSAG--TTDIPTLLKHSFPRELQTWAWLAFFASFAVKMPMWPVHTWLPDAHVEAPTAGSVVLAAILLKMGGYGFLRFSIPMFPLASADFAPLIFALSVIAIVYTSLVAMMQEDVKKLIAYSSVAHMGFVTMGIFAMTAQGVGGAVFQMISHGIVSGALFLCVGVVYDRIHTREIKAYGGLVERMPLYAAIFMLFTMANVGLPGTSGFVGEFLTLLGTFKVNVAVATLATLGVILSACYALWLYRKMIFGPKLQSIQDVNYREILIFTPLVILTLLFGFYPKPVLDMSSTSVNALVSQSIESKMADTRTVERPLSPHLTIYRPMLTMMMSIVHRITGAALFFGTLLLCWWLLAAASGPTAYSKVQAFMGSIIGGLILFGYTWALIHHMLGGIRHLIWDTGR-GFGPAEREWLTLATLVGSIGLTIVIWVIGR
MLSGLLILPLVGAAFILMSNARSAALVTTLATFVLSLVAWGTASAAFQLGEDHAWLTE-AIRFRLGVDGFSMPFVL---LTTFLMPFIEKRVKEYMVAFLVLETTMIGVFVAQDLVLFYLFFEAGLIPMFLIIGIWGGKRRIYASFKFFLYTLLGSVLMLIAIMAMYWDAG--TTDIAALLKHPFAPAMQTWLWLAFFASFAVKMPMWPVHTWLPDAHVEAPTAGSVILAGILLKMGGYGFIRFSIPMFPEASADFAPLVFALSVIAIIYTSLVALMQEDIKKLIAYSSVAHMGFVTMGIFTMTTQGIQGAMFQMVSHGLVSGALFLCVGVIYDRMHTREIAAYGGLVQRMPRYAVVFMVFTMANVGLPGTSGFIGEFLSLAGAFKANPWVAVLATSGVIFSAAYALWLYRRVVFGDNLKTITDLNTREMVVLVPLLVLVIWYGLQPGAILDVFAAPTAELIKSALTLHMAEAAEDIRPLSPHLQIYRWTWTMAMSVVHRVTGSALYVGTLLLVAWLLALASGPEAFETAQWFFGSFLGRLILFGYTWTLLHHMFGGIRHLIWDVGL-GFDAAARQNLARMTLIASATLTLLVWVVG-
MLSLIILTPAAGAAVLIFDAVRWTALGVTLVDLALTVVLLATATHEMQFTEARPWVPALGITYALGVDGISALFVF---LTALLGSVIDRRVKAFMISLLAMQALMLGVFSALDMFLFYVCWEAMLIPMYLIIGVWGGEGRVYAAFKFFLYTLAGSLLFLVGVIVLYFQGG-ETFDMLALMQQDLPFEVQSWLFFAFLVAFAVKVPMVPVHTWLPDAHVQAPTAGSIILAGVLLKMGAYGFLRFSLPMLPEATLYYSTLMLAISALAIVYGGFLALAQDDLKKLVAYSSISHMGFVTLGIFALNARGLEGSILQMFNHGITTGALFLFVGLIYERTHTRSIAEYGGLMKVAPVYTAFLALFTLSSMALPGTNAFVGELLVLSGAFGANLAFGAVAILGATLSAAYLLGMYRKVALGHAGPTPRDVNARELAAILPLAAFVLWVGLYPKPFLDIIDTSVTHLLVE--RSQMTD-VTRSRPLSPHLQIYKPIPTMVMSIMHRITGGALYFGTILVAWWLIAAASGAAYYDWVSWLFGTLIGKIVLFGYTWVLMHHMLGGLRHFAWDLGY-GYEKHFATKMAKATLAGSVTLTLLIWIIG-
MLSLVIWVPIAAGVAVLAGLARVLALIGALAGFALSLPLYATLQAGMQFVEISPWIETFKVTYHLGVDGISVLFIL---LTTFTTVLIEKRVAQYMAAFLFMSGLMNGVFAALDAVLFYVFWEAMLIPMFLIIGIWGGPNRVYAAVKFFLYTLLGSLLMLVAFIYLYTKGG--TFEILDFHRLPLTLTEQILIFFAFFMAFAVKVPMWPVHTWLPDAHVEAPTGGSVVLAAIMLKMGAYGFLRLSLPIVPDASHALSGFMITLSLIAVVYIGLVALAQTDMKKLIAYSSISHMGFVTLGFFIFNAYGVEGALVQMISHGFISAAMFLSVGVLYDRMHSRMIADYGGVANRMPIFAAFFVLFAMANSGLPGTSGFVGEFMVIMGAVKANFWYAFLAAATLIFGAAYTLWMVKRVVFGDHVEHLKDVTPREFLVLGLLAVAVLGMGLYPLPFTEVMHHSVNNLLSH-----M----------YLNLFRIKLPLPGIVSFLHRVSGALLFIAIPLFLAALQLTLGSQADFDTVTQGFESPLVKLVLIALLWGYSHHFFAGLRFIAMDMGL-GVELAKTRRNSWLVMASSLTLTAITGGLLW
MLSLCLAWPLLGALSLAFQLAKRWALLVASLELLLSVAVAWAERGEFQLLEDYPWIPSLNIHYQLGVDGISILFLP---VTALLTLMVQHLNRFQLALMLGLESVTIGVFTALDLALFFLFWELTLPPIFFLIGLWGGAERRQAAMKYTLYMLFGGVPLLFGIILLAINHGGLAFGLPVLLNTPVPESAQGLIFLLLVLGFAVKAPLLPLHTWLPTAAIEAPTFLSALLVG--LKLGVYGIIRFAIPLAPQAALEHRWLLAIFGGVTLIYGALIALQQTNLRRLLAYSSISHVGLVIVGVATFNLQGLQGAVLQLVNFGIVAGSLMLIAGMIQQRLGSTELIHLGGLATPMPRLTVLFFILALASIGVPGTCGFPAELLMLLGTLQAYPALTMVALFGAILGAAYLLGFVRKAFFGDSVAKAQDLRPRELVLLVVPVLLVLMIGLNPQWLLSWQEASLQSWWQRSDGSIMEAKLQNKRPKHLNLFKIKQPLPAVVSILHRISGALLFFPIPLLLCGLQMLLQSPQSFEVAQEYVRDPMIKLALLLPLWFFLHHLCAGIRHVMLDLQI-GIVLAQARTSSKLVLAAGFVLTALIGWQLW
MLSFITFLPAVAALVLLFLNAKRLALFATVITFLVSLFVIAPSNTGFQMVEQADWIM--GLQYKMGVDGISVLFVM---LTTFLMPLMKVRVKEYMIAFLLLETLMLGVFCALDLMLFYVFFEAGLIPMFLIIGIWGGANRIYASFKFFLYTFFGSVLMLVAMIAMYMDAG--TTDIVALMAHDFSTGLQMLAFLAFFASFAVKMPMWPVHTWLPDAHVQAPTAGSVVLAAILLKMGGYGFLRFSIPMFPVASHMMADIILWMSAIAIVYTSLVALVQSDMKKLIAYSSIAHMGYVTAGIFSLNQQGVDGAIFQMISHGFISGALFLSVGVIYDRMHTREIDAYGGLVNRMPAYALVFMFFTMANVGLPGTSGFVGEFLTLMGMFQANTWVAMIATTGVIFSAAYALWLYRRVVLGESLKTIQDLTPREKWIIAPLVAMTLILGIYPALVTDLIGPSVEALLNNAAVTHMADVNRGNRPLSPFMTYYRPQMTSMSSILVRITGNALIVAVLMIVWWLVAAAVSPECFATADAFLRSWFGDLVFLGSTWALWYHFGGGLRHLAWDFGY-CLNVETSEKLGWAMLIGATVLTFITMIVT-
MLSTVTFLPLVGVLLLLLRNILNVSLLTTVFTFIVSLFIWINSNPGFQMVEKHAWLGT-GISYHLGVDGISMLFVI---LTTFLMPFVQTRLKEYMIAFLLLEVVMVGVFVALDIVLFYVFFEATLIPMFVIIGVWGGKDRVYASYKFFLYTLAGSVLMMLAIMAMYWQAG--TTDIPELLRFNFPAGMQTWLWLACFAAFAVKMPMWPVHTWLPDAHVQAPTAGSVILAGVMLKLGGYGFIRISLAMFPLASDYFAPFVFTLSVLAIIYTSLVAMMQDDIKKLIAYSSVAHMGYVTMGIFAANMQGVQGAIFQMLSHGIVSGALFLCVGVIYDRLHTREISAYGGLVNNMPKYAVAFMVFTMANVGLPGTSGFVGEFLTIVGVFQVNTWVALFAATGVILSASYALWLYRRVIWGESLKGLLDLTGREKLILYPLVALTIFYGVYPAPIFDATAASVDLLVNNALTVHMAN-VTKNRPLSPHLQIYKFIPTMAMSIMHRITGAALYFGTVLVAAWLIAAASGEENFNEVNGLFGSLVGQIILFGYTWALLHHLLGGLRHMMWDLGY-GFEKEFSTMLAKANLVASIGLTVLVWIVV-
MLSIVTFLPLVGVFLIPFRNARRVALWTTSITFVMSLFIWLNGTAAFQFEEKVMWMEGAGISYHMGVDGISLFFVL---LSTALTPIIKERVKEYMIAFLVLETMMVGTFCALDIVVFYIFFEAVLLPMFLIIGVWGGPRRVYAAFKFFLYTLLGSVLMLLALLAMYSEAG--TTDIPTLMAHDFPVSMQTWLWLAFFASFAVKVPMWPVHTWLPDAHVEAPTAGSVILAGVLLKFGGYGFLRFSLPMFPEASVEFTPFIYGLSIIAVIYTSLVALVQEDMKKLIAYSSIAHMAFVTAGTFSMTAQGVEGAIYQMLSHGVVSAALFLIVGVIYDRVHSREIKVYGGLVHRMPLYSLVFMVFMLASVGLPGTGGFVGEFLVLMGLFQVDTIVAAFVTTGVVLGAAYMLYLYRRVIFGEHLKEILDLSPREILIFAPMIALVLWMGIYPSTFLDPMHASVENLLTQAGLGQMKT---GDRPLSPHLTIYRPQITSILSIAHRGTGFVLAVGTLLFTYWIVAAAYGPEAFETAQWLMGTWFVQLVLLGFTFCLFYHLGNGIRHLAWDVGC-CLDLPRHAATGWLVVFFSFGATGLTWALIS
MLSIVTFIPAAAAAIMLLRNAKWLALLATSITFLVSLGIYAPANTGFQFLEERDWVF--GLKYKMGVDGISVLFVM---LTTFVMPLVTTRVKEYMIAFLLLETLMLGVFMALDLVLFYMFFEAGLIPMFLIIGIWGGKERIYASFKFFLYTLLGSVLMLVAMVAMYADAG--TTDIETLLSHSFSAGMQTLMFLAFFASFAVKMPMWPVHTWLPDAHVQAPTAGSVVLAAILLKMGGYGFLRFSLPMFPVGTEVMTDVILWMSAIAVVYTSLVAMVQEDMKKLIAYSSVAHMGFVTMGIFSANQQGIDGAIFQMLSHGFISAALFLCVGVIYDRMHTREIDAYGGLVIRMPAFALIFMFFTMGNVGLPGTSGFVGEFLTLMGAFQKNTWVAAVAASGVIFSACYALWLYRRVVFGGSLKTIQDMDTRERFIFAPLVVMTILLGVYPSLITDIISPSTEALIANQIASHMADVNRGDRPLSPHLKIYRPQMTSMSSILTRITGNALIISVMLIVWWLLAAATSPAYFATANGVMTSWFGDIVLVLSTLGIWYHFLAGLRHLYFDAGH-GLDIETAEKLGWGMMIGSVVLTVITVLVV-
MLSIITFLPLVAAVILLFRNAKWLALAATIATFLFSLLVLTAENTGYQFVEEANWIM--GLKYKMGVDGISVLFVM---LTTFMMPLVEKRVKEYMIAFLLLETLMLGVFMALDLVLFYLFFEAGLIPMFLIIGIWGGANRIYAAFKFFLYTFIGSVLMLVAMVYMALEVG---TDFEVLAGHKFDSGIQTLLFLAFFASFAVKMPMWPVHTWLPDAHVQAPTAGSVVLAAILLKMGGYGFLRFSLPMFPVGADTMASFILWLSAIAIVYTSLVAMVQEDMKKLIAYSSVAHMGYVTAGIFAANQQGVDGAIFQMISHGFISGALFLCVGVIYDRMHTRDINAYGGLVNRMPSYALIFMFFTMANVGLPGTSGFVGEFLTLVGMFQANTWVALVATSGVIFSAAYALYLYRRVVFGESLKAITDMDKREKMIFAPLVAMTLILGVYPSLVTDIIGPSVEALLNNAATSHMADVNRGNRPLSPHLQIYRPQLTSISSIFARITGVALLGGAVLVAWWFFAAAMGPGYYDFVNGLMTSFIGDLVMFMALWALCYHALSGLRHLIWDIGI-GLDIETAEKMGLAVIGGSVVLAILVAVII-
MLSIVTFLPALAALILVFRNAKYLALIATTATFIISLFILAPSNTGFQMVEEGEWLM--GLSYRMGVDGISVLFVM---LTTFMMPLVTHRVTEYMIAFLMLETLMLGVFMALDLVLFYVFFEAGLIPMFLIIGIWGGKERIYASFKFFLYTFLGSVLMLVAMVAMYADAG--TTCIGSLLTHQFASGLQTMLFLAFFASFAVKMPMWPVHTWLPEAHVQAPTAGSVVLAAILLKMGGYGFLRFSLPMFPVGSDVMANFVFTLSVVAIIYTSLVALVQEDMKKLIAYSSVAHMGYVTMGIFAANQQGVDGAIFQMISHGFISGALFLCVGVIYDRMHTREIDAYGGLVNRMPAYALIFMLFTMANVGLPGTSGFIGEFLTLAGVFQVNTWVAAGAATGVILSAAYALWLYRRVVMGESLKTIKDMTAREKAIFAPLVFMTIWMGVYPAPILDRIGPSVEALVSNAEAEHMADVNRGNRPLSPFMQYYRPQMTSISSIMVRITGIASLGTAALLVLWLLCAATSPDAYAVVNGILTSFIGDVLMLLASWAIWYHMLGRLRHVIWDLGY-MVEIEPSEMMGWIMFIGASVMAIFTAIVV-
MLSLAIWCPIAFGLFVLAGLVRGVSLLGSIVSFLVTLPLIQKAAHGVQFVEKAAWIDRFNVNYFLGIDGISVWFVL---LTAFITVIIEKRVAQYMGAFLILSGLMIGVFCALDGLLFYVFFEATLIPMFIIIGVWGGPNRVYAAIKFFLYTLLGSLLTLVAVLFLYFKSG--SFDVLVWHKLPLPLNTQILIFLAFMMAFAVKVPMWPVHTWLPDAHVEAPTGGSVVLAAIMLKLGAYGFLRFSLPIAPDASHSLAGFVIALSLIAVIYIGLVALVQSDMKKLVAYSSIAHMGFVTLGFFMFNDMAVQGGIVQMISHGFVSGAMFLCIGVLYDRMHSRQIADYGGVINTMPRFAALFVLFSLANCGLPATSGFIGEFMVILGAVKYNFWIGLLAATALIWGAAYSLWLVKRVVFGKHVAELKDLNMREFFMLGLLAVAVLVMGLYPAPVTDVMQTSVADLLQH-----MK----ASRPTFFNLTQIQLPVGACTSIAHRISGVLLALGTPFGIYLLDLSLRGPQGYAQAAALLERTGIKLLLVLFVWALTHHLLAGLRHLLSDIDI-GSELRPARASAWAVNCGAAFIALLSIGAVF
MLSLAIWVPIVFGAVLLASIVRWIALVGSIVSFLATVPLYTNGTAAMQFVEKGSWIERFNVNYHVGLDGLSLWLVL---LTAFITVIITERVNQYMGAFLILSGLMIGTFSALDGVLFYVFFEATLIPMYLIIGIWGGPKKIYAAFKFFIYTLLGSLLTLVALIYLYNRSG--SFDILSWHQLPLTAREQTFLFFAFFAAFAVKVPMWPVHTWLPDVHVEAPTGGSAVLAAIMLKLGAYGFLRFSMPIAPDAAHEWAWLMIALSLVAVIYVGLVALVQQDMKKLVAYSSVAHMGFVTLGFFIFNELGVSGGIVQMIAHGFVSGAMFLCIGVLYDRVHSRQIADYGGVVNTMPKFAAFALLFAMANCGLPATAGFVGEWMVIIGAVQANFWLGLGAATALIFGAAYTLWMYKRVYLGDHVKALDDINAREFLMLALLAIAVLWMGLYPKPFTDATNASVSELLRH----GMKRR-VPARPVFFKLTQIQMPVGAITSIMHRVTGVVLAIAIPFCFYALHLSLASKESYEHLTKMANTGLFKIALIAFIWALSHHLLAGVRHLLMDIGI-GSHLADARRSAWSANVGGVAMALLATGVVL
MLSIVTFLPALAALILLFRNAKWLALIATTATFVISLFILFAGNTEFQMLEEREWLL--GLSYRMGVDGISVLFVM---LTTFMMPLVSHRVKEYMIAFLVLETLMLGVFMALDLVLFYLFFEAGLIPMFLIIGIWGGKDRIYASFKFFLYTFLGSVLMLVAMVAMYSDAG--TTCIGSLLKHNFASGMQTMLFIAFFASFAVKMPMWPVHTWLPEAHVQAPTAGSVVLAAILLKMGGYGFLRFSLAMFPVGSDVMANFVFTLSVIAIIYTSLVALVQEDMKKLIAYSSVAHMGYVTMGIFAANQQGVDGAIFQMISHGFISGALFLCVGVIYDRMHTREIEAYGGLVNRMPAYALIFMLFTMANVGLPGTSGFIGEFLTLMGIFQVNTWVAAGAATGVILSAAYALWLYRRVVMGESLKTIKDMTTREKAIFAPLVVMTIWMGVYPAPILDRTGPAVEALVTKAVAEHMADVNRGNRPLSPHLQVYRPQLTSISSILTRITGNALLLGALLVVWWFLAAATSEAYFATANAVLTSWFGDLVMLGSVWAIWYHTLAGVRHLIWDEAK-MLQMDQAEMLGWAVIIGSVVLTLFTIIVV-
MLSVVTFLPVVGAILIYLRNSRWIALWTTIVTFAVSVILVLPAQPGFQFVEKTAWLAN-GIGYHMGVDGISLPFVI---LTTALMPFVTLRVREYMMAFLFLETLMVGTFSALDLVLFYLFFEGGLIPMFLIIGVWGGPRRVYASFKFFLYTLLGSVLMLLAIMALYLNAG--TTDIPTLMTTAVPRNLQTWAWLAFFASFAVKMPMWPVHTWLPDAHVEAPTAGSVVLAAILLKMGGYGFLRFSLPMFPLASHDFAPLVWALSAIAIVYTSLVALMQEDIKKLIAYSSVAHMGFVTMGIFAGTTQGIAGGVFQMISHGIVSGALFLCVGVVYDRLHTREIAAYGGLVNRMPLYAFVFLVFTMANVGLPGTSGFVGEFLTLIGTFKVSIPTAFFGTTGVILSAGYALWLYRKVVFGPSLAGIKDLTLREGIILAPLVILTILFGVYPKPVLDMSAASVQQLVTNAL-VQMAP--RIDRPLSPFL-TYRWTLTMAMSIVHRITGIALYVGTLLMAWWLIATASGPGAYANIQGFTSSWIGRVIVFGYTWALMHHLFSGIRHLLWDMGY-AFTPTERESVTWGALLAGIAATVLIWIVAR
MLSCIVFLPLVGAAFILCNNARWAAFATTVIVFLLTVYAYATSLSGFQLVEQKGWFGS-GLIYKLGVDGVSIPFVL---LTGFLMPFITYRVKDYMIAFLVLETMMLGVFCALDLVLFYLFFEGGLIPMFLIIGIWGGKRRVYASFKFFLYTLVGSLLMLLAIMAMYGFAG--TTDIVQLLATSFPASMQKWLFLAFFASLAVKMPMWPVHTWLPDAHVEAPTAGSVILAGILLKMGGYGFIRFSLPMFPDASAYFAPLIYALSIIAIIYTSLVALVQEDMKKLIAYSSVAHMGFVTMGLFTMTEQGVQGAMFQMISHGLVSGALFLCVGVVYDRMHTRDIAAYGGLVARMPLYAVVFMIFTMANVGLPGTSGFIGEFLTLLGGFRVNSWIGLFATTGVILSAAYALFLYRRVVFGPALRNILDLSPREAAIFAPLVALTLYFGFHPKPVLDSSAASVAALIQNELTQKMKSGGPASRPLSPHLQIYRPTLTMMMSIVHRITGAALYGGTLLLAWFLISAASGPGAFAAASHVVSSFFGKLVLFGFTWALFHHLLGGVRHLIWDLGY-GLDDPEREWLAWATLIGGIALTLLVWVCV-
MLSLIVFLPVAGAAVLMCDAVRWTALGFTMADFAFAVAMLATTTHEMQFTERYPWVPAIGITYALGVDGISALFVF---LTALLGWIIDRKVKEFMVALLSMQALMLGVFSALDLFLFYVCWEAMLIPMYLIIGVWGGAGRVYAAFKFFLYTLAGSLLFLIGVIVLYFHGG-QTFDILALTAQDLPFDVQSWLFFAFLIAFAVKVPMVPVHTWLPDAHVQAPTAGSIILAGVLLKMGAYGFLRFSLPMLPEASVYYSTLMLALSALAIVYGGLLALAQDDLKKLVAYSSISHMGFVTMGIFSLNLRGLEGGILQMFNHGVTTGALFLFVGVIYERTHTRSIADYGGLMKVAPVYTGFLALFTLSSMALPGTNSFVGELLVLSGGFAANMAVGTAAVLGALLSAAYLLGMYRKVALGGARYEIRDVNVREMAAILPLAVFVLWVGFYPKPFLNVIDASVKNLLTE--SGQMTN-VTRSRPLSPHLQIYKPIPTMVMSIVHRITGGALYFGTILVAWWLIAAASGAAYYDWVNWLFGTLIGKLVLFGYTWALVHHMLGGIRHFIWDLGY-GYEKHFATKMAKGTLAGSVALTLLLWIVG-
MLSLAIWTPILFGVVLLANAVRWMALVGALVSLAVTVPLYTLGTAAMQFVEQGVWIERFNVNYHLGVDGISLWLVL---LTAFITVVITSRVNQYMGAFLILSGLMIGVFAALDAMLFYVFFEATLIPMYLIIGIWGGPNKIYAAFKFFLYTLLGSLLMLVALIYLYTQSG--SFDLATWHKLPLGGTAQTLLFFAFFAAFAVKVPMWPVHTWLPDVHVEAPTGGSAVLAAIMLKLGAYGFLRFSLPILPDASHEWAWLMITLSLVAVVYVGLVAMVQRDMKKLVAYSSVAHMGFVTLGFFLFSDMGVAGGIVQMIAHGFVSAAMFLSIGVLYDRVHSREISAYGGVVNTMPNFAAFALLFTMANCGLPGTAGFVGEWMVILAAVKANFWIGAAAATALIFGAAYSLWMFKRVYLGHHVKALTDIGSREFLVMAVLGIAVLYMGVHPKPFTDVMDARWLNCCA------MKIP-RSSRPVFLNPMQIQMPVGAWTSIGHRVTGILLAVGVPVSVYLLDRSLRSEQAFADVSAMFELMPVKGVAVILLWALSHHLLAGVRHLLSDFNL-GSPLRAARRSAWFVNLGGVAVALLAAGVLL
MLSLAIWLPIVCGAVLLAGVVRWLALAAALLSFLVTIPLITTGTAALQFQENLAWIERFNVRYHLGVDGISVWFVL---LTAFITVIITDRVHQYMGAFLILSGIMVGVFSAVDGLLFYVFFEATLIPMYIVIGVWGGPRRVYAAFKFFLYTLAGSLLMLVALVYLYYKSG--SFSLLDWHRLPLPMSAQALLFFAFFAAFAVKVPMWPVHTWLPDAHVEAPTGGSVVLAAIMLKLGAYGFLRFSMPIAPDAAREYAWLIIALSLIAVVYIGLVALVQQDMKKLVAYSSIAHMGFVTLGFFVFSELGVSGGLVQMISHGFVSGAMFLCIGVLYDRVHSREIASYGGVVNTMPKFTAFAVFFAMANCGLPGTAGFVGEWMVILGAVKYDFWIGLLAASSLVFGAAYTLWMVKRVYFGDDVKALQDIGAREFLMLAVLAIAVLWMGLLPKPFTDVMHVSVTELLKH-----MTEA-VKQRPVYRNIHKYRLPPAGIVSILHRVSGVLMFLLMPFVIWLFDHSVTSEVSYDRFAALFAGPVFKLVALGLIWAYLHHFCAGVRHLWMDATH-AVTRGFGHSSAIATLAISLLLTAALGWKLF
MLSLAIWCPIAFGVLILAGLVRIAALIGSVVSFLVTLPLIQNAAHGMQFAEKMPWIERFNIQYFLGIDGISLWLVV---LTSFITIIIQKKVAQYMGAFLILSGLMVGVFCALDGMLFYVFFEATLIPMFIIIGVWGGGNRVYAAIKFFLYTFFGSLLMLVALLYLYFASG--SFDITYWHDLPLPLNVQIPLFLAFLMAFAVKVPMWPVHTWLPDAHVEAPTGGSVVLAAIMLKLGAYGFLRFSLPITPDASHYLAPMMITLSLIAVIYIGLVALVQTDMKKLVAYSSIAHMGFVTLGFFAFNDMAVQGGIVQMVSHGFVSAAMFLCIGVLYDRMHTRAIADYGGVVNTMPKFAAFFVLFSLANCGLPATSGFVGEFMVILGAIKFNFWIGLLAGTALIFGAAYSLWLVKRVIFGPQVAKLKDLSLREFGMLGVLAIAVLVMGVYPAPITDAMQTSVADLLQH-----MSEVTKTNRPEFRNIHNYRLPLAGLISILHRISGFLMFALLPVILYLLDQSLLSEGTFEYFKGITSNWFVKLVLLAVSWAFLHHFCAGIRHLFMDNHI-GIEKDSARKSAVIVFAVSLPLAGLVALKLF
MLSVVTFLPLVGVFFILFRNAFSVALLTSVVTFAVSLFVWTPASADFQFVEKAAWMPAWNINYHMGVDGISMFFVI---LSTFLTPLISRRMKEYMIAFLVLETLMIGMFCALDYILFYVFFEGVLIPMFIIIGVWGGPRRVYAAYKLFLYTLFGSVLMLVALMAMYFTAG--TTDIPTLMQTNFPRDMQIWLWLALFASFAVKVPMWPVHTWLPDAHVEAPTAGSVILAGVLLKMGAYGFLRFSVPMLPLATDMFSPLIFTLSIVAVIYTSLVALVQKDMKKLIAYSSIAHMGFVTIGIFALTQQAIEGAIFQMLAHGVVSGALFLCVGVVYDRLHTREIGRYGGLSNNMPKYAMVFLFFTMASAGLPGTAGFVGEFLVLAGTFQANTWVALFAATGLILGAAYMLVLYRGICFGDDVKAMLDMSPREIALFVPLIVATLWMGIYPSTFLEPMHASVLHLIEHAVAARMKS---QSRPLSPHLQIYKFTLHMAMSISHRITGVALAVGTIVLMYWLASAAHGKEAYETAASVIGSWFGYLLIFGWSAALFYHLCNGIRHLFWDAGQ-GFEIEQIKKSGIVVLGAAAALTVLAWILG-
MLSLAIWLPIAFGIVVIANVARSVSLVGAIVSFLVTLPLIQNAAHGMQFVEKFKWIDIFNINYSLGVDGLSMWFVV---LTAFITIFIEKRVGQYMGAFLILSGLMIGVFCALDGLLFYVFFESTLIPMFIIIGVWGGANRVYASIKFFLYTFFGSLLMLVALLYLYFKSH--SFDILAWHTLPLPMDAQILIFLAFLMAFAVKVPMWPVHTWLPDAHVEAPTGGSVVLAAIMLKLGAYGFLRFSLPITPDASHYLSGFMITLSLIAVIYIGLVALVQKDMKKLVAYSSIAHMGFVTLGFFMFNDMAVQGGIAQMISHGFVSGAMFLCIGVLYDRMHTRNIADYGGVVNTMPKFAAFFVLFSMGNAGLPATSGFVGEFMVILGAVQYNFWIGLLAATALILGAAYSLWLAKRVLFGHHVAELKDINKREFLMLGLLAIAVLAMGLYPAPFTDVMQTSVADLLKH-----MSDSLKTGKPQFRNINHYRMPLAAIVSIMHRISGALIFLLLPVILLLLDKSLMSEISFEHFKGIASHWFVKLIILALVWAYLHHFCAGIRHLFADVHV-GVDKVKGRKSAVIVLAISLPLTALVALKLF
MLSIVTFIPALAAAILLFRNAKYVALFATTITFLVSLGIYFPANTGFQFVEEAAWIF--GFKYKMGVDGISVLFVM---LTTFIMPLVTDRVKEYMIAFLLLETLMLGVFMALDLVLFYLFFEAGLIPMFLIIGIWGGKERIYASFKFFLYTFFGSVLMLVAMVFMYVDAG--TTDIESLLTHSFSAGAQTLMFLAFFASFAVKMPMWPVHTWLPDAHVQAPTAGSVVLAAILLKMGGYGFLRFSLPMFPVGADVMTDVVLWMSAIAVVYTSLVAMVQEDMKKLIAYSSVAHMGFVTMGIFAANQQGVDGAIFQMLSHGFISAALFLCVGVIYDRMHTRDIDAYGGLVIRMPAYALVFMFFTMGNVGLPGTSGFVGEFLTLMGAFQKNTWVTAVAATGVIFSAGYALWLYRRVVFGGSLAGIRDMSARERFVFAPLVVMTLLLGVYPSLVTDIIAPSTEALIANQIASHMADVNRGNRPLSPHLQVYRPQLTSVTSILTRITGNALIVSALLIAWWFLAAATSPEYFATANGVLTSWFGDLVMTLSALGLWYHTLAGIRHLIWDNGY-MLELDQAEKLGWFVITGSAVLTVLTIIIV-
MLTGLTFLPLVGAAFILTRNAKWAALLTTIVVFLLSLVVWGTASAAFQLVEERAWFGA-GLTYKMGVDGFSIPFVL---LTTFLTPFVKFRLKEYLVAFLVLETLMIGVFCALDLVLFYLFFEGGLIPMFLIIGIWGGKRRVYASFKFFLYTLAGSLLMLIAILAIYGKTG--TTDIAILLETKFPPSMQIWLWLAFFASFAVKMPMWPVHTWLPDAHVEAPTAGSVILAAILLKMGGYGFIRFSLPMFPDASAYFAPLVYALSVIAVIYTSLVALVQEDIKKLIAYSSIAHMGFVTMGLFTLTTQGVQGAMFLMISHGFVSGALFLCVGVIYDRMHTREIAAYGGLVNRMPLYAVTFMIFTMANVGLPGTSGFVGEFLTLTGAFVANSWVALFATSGVVLSAAYALYLYRRVVFGPSLQTISDLSARELVLFVPLIALTLYYGVRPQPIIDASAAAVANLLQSAQAAQMADALAAARPLSPHLTIYKPILTMAMSIAHRITGASLYVGVLLLALYLFGLALGPSAFDAVSWIVNSLVGRVFVLLFSWALFHHLLGGVRHAIWDRGL-YLDRDGRELLTKASLGGGVALTALLWIAS-
MLTLTILIPMLGALALTVAAARIIAVATSTLSFLLLLIVWYSAAPAFQAYAEAPWIPALGVFWRVGVDGMSLALSL---MSGVLFIA-PERPRAYYAWFLFLESVSLGLFMVLDLLIFYVFFDLSLVGMFFLIGRWGHGDAQGAALKFFIYTLAGSLAILLAIIGLVLTVDPITFDMRALIAAQLAELRGGLILLGFVLGFAVKAPLFPVHTWLPPAHVMAPGPVSAILAGVLLKMGTYGLVRIPFQMMRETFADYALPLAIVALASILWGAIVALGQTDLKRRIAYTSVNHMGYTVLGIAAAREMALTGAVVEMVAHGLITGALFLIAGGFWARSGTYDMDAYGGLAKVAPRLTVAAVIAAFASLGLPGLAGFVAEVQIFVGTFAVFPVIAAIGLLGILITAALFLRLLQQVFFGAR-EGFADVSLREGSILAAILALVILIGIYPRWLLDLIGSASSAII-----GSMADVNRGNRPLSPHMTIYRPQLTSMTSILTRITGNAMLITALLIVWWFLAAATSVEYFDTVNGIMTSWFGDLVFTLSLLGLWYHTLAGIRHLIWDTGR-MLDVPTAEKLGIAALIGSVVLTVLTVIIV-
MLSLAIWCPVAFGILVLATLVRWLSLLGAAVSFVVTLPLVCNAFHGMQFVEKTTWIDRFNVNYYLGIDGISLWFVP---LTAFITVLIEKKVAQYMGAFLILSGLMIGVFCALDGMLFYVFFEATLVPMFIIVGVWGGANRVYAAIKFFLYTLMGSLLMLIALLYLYIQSG--SFEILTWHQLPLTMTAQILIFLAFLMAFAVKVPMWPVHTWLPDAHVEAPTGGSVVLAAIMLKLGGYGFLRFSLPITPDASHYLAGFIITLSLIAVIYIGLVALVQNDMKKLIAYSSIAHMGFVTLGFFIFNDIGLQGGIVQMISHGFVSGAMFLCIGVLYDRMHTRQIAEYGGVVNVMPRFAALFVLFSLANSGLPGTSGFVGEFMVILGAVKFNFWIGLLAATALILGAAYSLWLVKRVVFGSHVKEMLDLNKREFVMLGVLAIAVIAMGVYPAPFTDAMQVSVADLLKH-----MSEAAKPNRPQFRNINGYRLPLAGIISILHRISGLLMFLLLPFILFLLDKSLVSESSFEYFKGFTSNWFVKLVILALSWAYLHHFCAGIRHLVMDNHI-GLTKDSARKSAAGVLIVSVPLALIVALKLF
MLSLVTFLPTLGALALLLRNAKWIAFLTTVATFVASLFILAPADPGFQLVEQREWLL--GLQYKVGVDGISVLFVM---LTTFLMPLVTTRVREYMIAFLVLETLMIGVFVALDLILFYLFFEGGLIPMFLIIGIWGGKDRIYAAFKFFLYTFLGSIFMLVAMVAMFVQAG--TTDIPALLAHDFPSGMQTMLFLGFFLSFAVKMPMWPVHTWLPDAHVQAPTAGSVVLAAILLKMGGYGFLRFSLPMFPVGSEVMAPLVLWLSAIAVVYTSLVALVQTDMKKLIAYSSVAHMGFVTMGIFAANQQGVDGAIFQMLSHGFISGALFLLVGVVYDRTHTRDIAAYGGLQNRMPVYAAVFLLFTMANVGLPGTSGFVGEFLTMTGAFQVNTWVVFVACSGVILSAGYALWLYRRVALGDSLRGLRDMTARERAVLAPLVVATVLFGVYPALITDIIAPSVEALVGQRLAQNMPDIPRGNRPLSPFMSAYRFQWTSFSSILNRITGLGLALGAVLVVWWLIAAATGPRAFAVADGFLRSPLGELILLGSLWALWYHMLAGIRHLVWATGR-LLEIRNAVRFGQAIFALSFVLTGLTVLIL-
MLSITTFMPALAALILVFRNAKWVAMATTIITFIASLFILFRNDTGFQMVEQGEWIM--GLTYKMGVDGISVLFVM---LTTFMMPLVTDRVKEYMIAFLLLETLMLGVFMALDLVLFYLFFEAGLIPMFLIIGIWGGANRIYASFKFFLYTFLGSVLMLVAMVAMYADAG--TTDIEALLNHQFGSGMQTILFLAFFASFAVKMPMWPVHTWLPDAHVQAPTAGSVVLAAILLKLGGYGFIRFSFSMFPVGSEVMAPLVLWMSAIAIVYTSLVALVQDDMKKLIAYSSVAHMGFVTMGIFSANQQGLDGAIFQMLSHGFISGALFLCVGVIYDRMHTREIDAYGGLVNRMPAYALIFMLFTMANVGLPGTSGFVGEFLTLMAVFQVNTLVAAVATTGVIFSAAYALWLYRRVVMGESLKSITDMTRREKAIFAPLVVMTLLLGVYPALILDIIGPSVAALVTQMVAENMADVNRGNRPLSPHLQIYRPQWTSISSIMVRITGIGCLLASILVVGWLLAAASSEAAFNVIDGFLRSILGTLILVAAMWGIFYHMLGRLRHVLWDFGY-LVQVPVSEDMAKGMFIGATLLTIFVLVVS-
MLSLAIWIPILGGLLVLAPLARFLSILVALAGFAVSIPLFVSSSSAMQFSEFMPWIPRFNINYHLGVDGISVLFVL---LNAFITIMIQEKVAQYMAAFLIMSGLMNGIFSALDGILFYVFFEASLIPLYLVIGVWGGPNRVYAAIKFFLYTLIGSLMMLIALLYLFMEAG--SFNILEWHNLPLGSSAQHLIFWAFLLAFAVKVPMWPVHTWLPDAHVEAPTGGSVVLAAIALKLGAYGFLRFSLPIVPDASQAMAPMMITLSLIAVIYIGFVALVQTDMKKLVAYSSISHMGFVTLGFFMFNPVGIEGALVQMISHGFVSGAMFLCIGVLYDRVHSRNIADYGGVVNTMPKFAAFFMLFSMANAGLPGTSGFIGEFMVVLGAVQFNFWVAFAAATTLIMGAAYTLWMYKRVVFGSHVAELADINAREFAFLALLGACVLAMGVYPLPFTEVMHSSVNELLRH-----MRAR-SASAPKFLNLSQIRFPIGAIASIGHRVAGVLLVVSLPLLAFALDRSLRSESEFDALRDLVSEPWRALLLVILVWAAAHHVLAGVRHLLMDIGV-GSRLSQARTSAWAAILAAGIIAFAAAVWLS
MLSLAIWLPIVIGAAILAGLTRWMALIGSVACFLVTLPLVQSAAHGMQFVESTPWIGRFNIMYSLAIDGLSLWLVP---LTAFITIIIEKRVAQYMGSFLILSGLMIGVFCAMDGLLFYFFFEATLIPMFIIIGVFGGENRVYASFKFFLYTFMGSLLTLVAIIYLYNAAG--SFDILTWHKLALTMKEQIFIFLAFLMAFAVKVPMFPVHTWLPDVHVEAPTGGSAVLAAIMLKLGAYGFLRFSLPITPDASHYMGGFIITLSLIAVIYIGLVALVQKDMKKLVAYSSIAHMGFVTMGFFMFNQISVTGAIAQMISHGFISAAMFLCIGVLYDRMHSRQIADYGGVVNRMPKFSALIVLFSMANCGLPATSGFIGEFTVILGAVQFNFWIGLLAGTALIFGAAYSLWMVKRVVFGKHVAELTDLNKREFFMLGVLAIAVIGMGLYPAPFTDTMQTSVADLLQQ----QMSEAVKKERPEIRNIHNYNMTPGAYVSILHRISGAAIFLMLPFLLFLFQNSVQSEMSFDYFKVILSHPLCKLVLLGLIWAYMHHFCAGFRHLFMDMHM-GIEKDSSRQSAVSVLVVSLILTALAGLKLF
MLSLVTFLPLFGALVLLAGNARIVALLTTTATFLLSLVILTPSDPGFQFVEEGEWMF--GLTYKMGVDGLSAPFVM---LTTFLMPLVEERVKEYMAAFLALETLMIGVFCALDLVLFYLFFEAGLIPMFLIIGIWGGKDRIYAAFKFFLYTFLGSVLMLVAMVAMYRDAG--TTDIARLLSHEFSAGMQTLLWLAFFASFAVKMPMWPVHTWLPDAHVQAPTAGSVVLAAILLKMGGYGFLRFSLPMFPVASELMRDFVFFLSVAAIVYTSLVALMQEDIKKLIAYSSVAHMGFVTMGIFAANRQGLDGAMFQMISHGFISGALFLCVGVIYDRMHTREIAAYGGLAVRMPVYATVFMLFTMGNVGLPGTSGFVGEFLTMAGAFQVSTWTAFGAATGVILSAAYALWLYRRVVFGQSLAGIADMDRREKFIFAPLVACTLLFGVYPSLATDWFGASTEALARQAALQHMADVNRGNRPLSPHLQIYRPQLNSAMSIFHRITGVGMTLAAALIVWWLFAAASGPEAFAAADAVLTSWIGLLILFGSTWALVYHFGTGLRHLWMDMGY-GYDIKLNDLVGQIILVASGVLTLLIWFLAL
MLSVITFLPLTGVLFLMLTNSKLVALWVSGFTFLLSLFLYFPNLSGYQFEEQVDWIPGAGISYHLGIDGISMPFIL---LSTFLVPLITHRVRDYMIAFLVLETMMVGMFASLDMLMFYLFFEGVLIPMFLIVGVWGGAERVYAAFKFFLYTLLGSVLMLVCMLVMYHQAG--TTDIPALAEFDFAPALQFWLFLGFFASFAVKVPMWPVHTWLPDAHVQAPTAGSMILAGVLLKMGGYGFIRFSLPMFPEASDLFAPMIFVLSVIAVIYTSLVALAQSDMKKLIAYSSVAHMGFVTIGIFSMNEQGIAGAMFQMISHGLVSAALFFCVGVVYDRLHTREISAYGGVVDAMPRYATFFMFMMLASVGLPGTSGFVGEMLVLVGAWNRADWVAILAATGLILGACYMLWLYRRVVFGPEILELEALSGREFMIFVPLTVFVLWFGVYPSTLLDIMEVAVRDVLGQQTALRMTR----PRPLSPHLQIYRLPLPALMSISHRLSGVVLSSGTILVAVWLMMLAAGEDSFAVAQMVVSHPFGQLILFGYSVALFYHACNGVRHLFWDAVI-GLNIPAIYKSGQVALGIAFALTALFWAVL-
MLSLVTFLPALGALVLLFQNARWVALGVTIATFAASLFILAPAYDGFQFVEDRAWVM--GMSYRLGVDGISVLFVL---LTTFLMPLVQDRTRTLMIAWLVLETLMIGVFTALDLVLFYLFFEAGLIPMFLIIGVWGGKNRVYAAFKFFLYTFLGSVLMLVAMLVMYWESG--TTCIAELIAYPF--GMQVLLFLAFFASFAVKMPMWPVHTWLPDAHVQAPTSGSVILAAVLLKMGGYGFLRFSLPMFPVASDMLAPLMLWLSAIAVVYASLVALVQSDMKKLIAYSSVAHMGFVTMGMFALNRQGVDGAIFQMISHGFISAALFLLVGVIYDRMHTREISAFGGLLNRMPAYGALFLLFTMANIGLPGTSGFVGEFLTLLGTYQANTWVALVAGTGIIFSAGYGLWLFRRVIMGKPLEAIQDITPREAAIFVPLVVMTILLGVYPSLVTDITGPSVQRLVDHANGGFMADMQKGGRPLSPFMKYYRIQLTSASSLLTRISGNALIAGAVLLVWWLLGLAMGPDWFGPVHWVVTSWIGRLIIVGSTWALWYHLLAGARHLIFDQGY-GLKIQTAERLGWAAVIGSFVLTVLTVWLI-
MLSLSIWVPIAFGALLLAKAVRWLALVGALAGLAVTLPLIQNSTAAMQFVEKALWIERFNIYYHLGVDGISFWFVP---LTAFITVIITERVNQYMGAFLILSGLMVGVFSALDGLLFYVFFEATLIPMYLIIGIWGGPNRIYAAFKFFLYTLMGSLLTLIAIIYLYTQSG--SFEILDWHKLPLSMTAQTLIFFAFFAAFAVKVPMWPVHTWLPDVHVEAPTGGSAVLAAIMLKLGAYGFLRFSMPIAPDASHKWAWLVIALSLVAVIYVGVVALVQKDMKKLVAYSSVAHMGFVTLGFFIFNPLGVAGGIVQMIAHGFVSGAMFLCIGVLYDRVHSREIASYGGVVNTMPKFAAFALLFAMANCGLPATAGFVGEWMVILGAVQYNFWIGLGAATALIFGAAYTLWMYKRVYLGDNVRGLTDIGNREFLVLGLLAIAVLYMGLYPKPFTDVMDVSVAELLKH-----MTEQ-AKKRPEFRNINTYRLPPAGIVSILHRISGLLMFILLPFILWMMDMSLTSEISFDGFTSVFAGPFLKLVCLALIWAYLHHFCAGVRHLFMDVNHHAVNKQFGKSSALVVLVLSVGLTLILGAKLY
MLSLAIWVPILGGLLVLAPLARFLAMLVAIAGFLVTLPLYSASTSAMQFVEILPWIPRFNINYHLGVDGISVLFIL---LNAFITIVIREKVAQYMAAFLIMSGLMNGIFSALDAILFYTFFEASLIPLYLVIGIWGGTNRVYAAIKFFLYTLLGSLLMLVALLYLFMEAG--SFNILDWHQLPLGMGPQTLIFWAFLIAFAVKVPMWPVHTWLPDAHVEAPTGGSVVLAAIALKLGAYGFLRFSLPIVPDAAQAMAPMMIALSLIAVIYIGFVAIVQTDMKKLVAYSSIAHMGFVTLGFFMFNTLGLEGALVQMVSHGFVSGAMFLCIGVLYDRMHTRNIADYGGVVKVMPKFAAFFMLFSMANAGLPGTSGFVGEFMVVLGAVQFNFWVAFGAAITLILGAAYTLWMYKRVMFGSHVAQLNDINGREFAFLGVLALCVLAMGLYPYPFTEVMHASVNELLRH-----MRAP-PESAPKFLNLSQIRFPIGAIASIGHRISGVLLLITLPFLALALDRSLRGEAEFEALRDLVSAPGRALLLIVVVWAASHHVLAGLRHLLMDLGV-GSRLDQARTSAWAALVAAAVIALAVAAWLS
MLSLIILLPLAGGIAVGLHIARRVALAIAGLELIVTLVVVNAANGSFQLIERHTWIPSLNILFLIGVDGISVLFLP---ASALLTLVVQHLTRFHFALLLAMEGGTMGVFVALDMMLFFLFWELILPPIFFLIGLWGGPDRRGAAMKYMLYMLFSGVPLLFALIMLGVNHGGLSFSFPVLLNTPISEDLQKIIFLLLVTGFAVKAPLVPFHTWLPTTAVEAPSQLTALLVG--LKLGAFGMLRFAMPLAPDASAKYAWVLGILGAITFIYAAMIALRQTNLRRVLAYASVSHVGLVIVGVATLNMQGIQGAIFQLLNFTLIASCLILIAGLIQHRLGSTELIHLGGLAKIMPRLTTFFFIFAFASIGVPGTSGFPAELLLILGALNAHPGLGIAALLGAILGAAYMLSFMRRAFLGAHLSRVMDLRSREFGLLCVPASIVLLFGFFPDLILDVNRVAATSWLNR--LTHMQNSTQSDRPKYLDLLKIRQPLPAVVSFLHRVSGALLFFPIPLLLCGLDMALNSPQDYARLQSLLDNSLIKGLLTLLLWFFLHHFFAGIRFLALDLGY-GGALRQARASSKAVLAASILFTVLVSIRVW
MLSIVTFIPALAALILVFRNAKYVALFATSVTFLVSLGIYFPADTGFQFVEQSQWLL--GLQYKMGVDGISVLFVM---LTTFIMPLVTARVKEYMVAFLLLETLMLGVFMALDLVLFYLFFEAGLIPMFLIIGIWGGKDRIYASFKFFLYTFLGSVLMLVAMVGMFADAG--TTDIEVLMTHQFAFGMQTLMFLAFFASFAVKMPMWPVHTWLPDAHVQAPTAGSVVLAAILLKMGGYGFLRFSLPMFPVGSEVMAPLVLWLSAIAIVYTSLVALVQEDMKKLIAYSSVAHMGFVTMGIFAANQQGVDGAIFQMLSHGFISAALFLIVGVIYDRMHTREIEAYGGLVVRMPAFALVFMFFTMGNVGLPGTSGFIGEFLTLAGIFQVNTWVAAVATSGVIFSACYALWLYRRVVFGESLKTITDMTARERFIFAPLIAMTLLLGIYPSLVTDIIGPSTTALISNQHASNMADVNRGKRPLSPHLTIYRPQLTSLTSILTRITGNALLLAAMLIVWWFLAAATSPEAFALADAVITSFLGDLIMTLSLWALWYHLLAGVRHLIWDNAI-GLDIPTAYKLGYAVIGGSVVLTLLTLVVIA
MLSLMMIIPLLGSALILIRNIRQVALLATISTFILSIFLWVNSSADFQFEERYSWVG--DISYYVGVDGISMLLVV---LTAFLMPIIETRVKEYMIALLLLETLMIGVFTALDIFLFYVFFEGGLIPMYLLIGVWGGLNRIYAAFKFFLYTLLGSVLMLVAVFYMYVETG--TTDIPMLMNHEFAADVQNWLWLAFFASFAVKMPMWPVHTWLPDAHVQAPTGGSVILAGVLLKMGGYGFLRFSLPMFPDATEHFAWLVFALSIIAIVYTSLVALVQEDIKKLIAYSSVAHMGFVTIGIFILNTNGIEGAIFTMLSHGIVSGALFLCVGVIYDRLHTREISRYGGLSVNMKIYATTFVIFSMASVGLPGTSGFIGEFLVLNGAYAYNSWVAFGAATGVVLGAAYMLYLVRRLVFGDDVKAMPDLTLREKLIFLPLLIVVFWMGIYPNSFLEPIHASVENLIQTAAAARMAQ---VKRPLSPHLQVYRWGWHMAASIINRATGVALAFGSILLTWWLVAMATGHDYFDQVQGYAGSIIGRLVLFGITFALMQHLAGGIRHLFMDAGK-LYELKANTSSARLTFVFSIVMTIVIWVAAM
MLSLAIWTPIVAGLVVLFPLARGLALLGAVLGLLVTLPLYTKATSAMQFVEQASWIAPFNINYHLGVDGISMPFVI---LNAFITILIEQRVAQYNAAFLIMSGLLNGIFCALDGVLFYVFFEASLIPLYLIIGMWGGPNRVYAAIKFFLYTLMGSLLFLIALIYLFFQSG--SFSIQDWHQLPLDLTTQIWLFLAFLVAFAVKVPMWPVHTWLPDAHVEAPTGGSVVLAAIALKLGAYGFLRFSLPIAPDASHELSGLMIGLSLIAVIYIGFVALVQADMKKLVAYSSIAHMGFVTLGFFMLNPLGVEGALVQMISHGFVSGAMFLCIGVLYDRMHSRQIADYGGVVNTMPKFAAFFMLFSMANAGLPATSGFVGEFMVILGAVEYNFWVAFAAATTMIVGAAYTLWMYKRVVFGSHVAELEDINAREFFFLAILALCVLGMGLYPLPFTEVMHASVNDLLQH-----MAELSKKKRPKNLDLTTIRLPLPGILSILHRVSGAGLFLCLPLLLWLFQSSLATPESFATFKAVAAHPLVKIILLGLLWAFCHHFCAGIRYLFLDVHM-GVDLESARLTSKIVFAVSIALTVILGVLLW
MLTLAIFVPIVFGLLVLAGLTRGLSLIGSIAGFLVTIPVYTPSTAAMQFVEKTSWIESFNVNYHLGVDGISLWFVL---LTAFITIIITSRVAQYMAAFLILSGLMVGVFAALDGMLFYVFFEATLIPMYIIIGVWGGPNRVYAAFKFFLYTLMGSLLTLVAFIYLWNVSG--SFDILTWQQTKLGYTPQILIFVALLAAFAVKVPMWPVHTWLPDAHVEAPTGGSIVLAAIMLKLGAYGFLRFSLPITPDASHSLAGLMITLSLIAVIYIGLVAIVQDDMKKLVAYSSVAHMGFVTLGFFIFNTAGVEGAIVQMISHGFVSGAMFMCIGVLYDRMHSRLIADYGGVVNTMPRFATFFILFSMANSGLPATSGFVGEFMVIMGAVEHNFWIGLLAATALILGASYSLWMVKRVVLGEHVRDLLDINRREFLILGVMAIAVLYMGIYPKPFTDVMHVSVEALLQH-----M--------PRFLNLFAIRFPVGALVSIGHRISGVCLLLFVPWAPDLLSRSLRGQAEYDALAAALRSPWAAPLVFVFLWAFCFHLVAGIRHLLMDAGL-GARLRTARASARIVLALLAALALLIAWRAA
MLSLAVWVPILGAVPVFW-LVRWLSLVVAVAGFLVTIPLYTTSTAGMQFVEQTPWITRFNVQYLLGVDGISMPFIL---LNSLITVLIEDKQAQYMGAFLVMSGLMNGIFCALDGVLFYVFFEASLIPMYIIIGAWGGPNRVYAAIKFFLYTLLGSLLMLVALIWLFLESG--SFNILDWHQMRIGMGPQILIFIAFLVSFAVKVPMWPVHTWLPDAHVEAPTGGSVVLAAIALKLGAYGFVRFSLPIVPDASHHLAPLIVALSLIAVIYIGFVALVQTDMKKLIAYSSISHMGFVTLGFFIFNQIGIEGALVQMISHGFVSAAMFLCVGVMYDRMHSRMIADYGGVVNTMPKFAALFVFFAMANSGLPATSGFVGEFMVILGAIKFNFWVGFAAATTLILGAAYTLWMIKRVVFGAHVAELKDIGSREFLVLGLLAACVLAMGVYPFPFTEVMHASVDNLLKH-----MPEM-TKQRPKYLALHEIRLPLAGFASILHRVSGAGLFLMLPLLIWLLQLSLTSSDSAEMFAAVTGNWLVKLILLGLLWAFLHHFCMGVRILLIDVHV-GVEKQQAHGSAMAVMVVSLALTLVFGLKLY
MLSLAIWLPILFGVAILRMPARWLALAGSIACFVVTIPLVTTHSAAMQFVERVDWLPAFDISYHLGVDGISMWLTV---LTAFTTLIITVRVAQYLASFMFLSGLMIGTFASLDGMLFFVFFEATLIPMYLLIGSWGGTGRVLAAVKFFFFSLVGSLTMLVAMLYLYQQSH--TFDLAKWQALPLGFTAQVLVFIAFFAAFAVKVPMWPIHTWLPQVHLEAPTGASVVLG--MLKLGAYGFLRFALPVTPDAAHFFSPVIIVLSLIGVIYASLVALAQTDMSKLLAYSAIAHMGLVTLGLFLFNDIGMNGAIVQMISYGFVSGAMFLSVGILWERTHTRSMDAYGGVANVMPRFAVFAMLFSMANVGLPGTSGFVGEFMVLMGAIKFNFWIGALASTTLVLSASYTLWMYKRTIYGASVAGLGDLGKREFGMLAALAVLVLAIGVYPKPLTDTIDASAANLLKLGARRFMAEAVKKPRPEYRNIGTYRLPLAGKVSILHRISGLLLFIALPFLLYLLDQSLTSEISFDAFKGFLANPLVKIVVLVLSWSFLFHFCAGIRFLLLDTHR-AVSKEGGKQTSIVVLTVSSLLTIVVALKLF
MLSFAIWLPIFFGLVVLAGFVRWMSLFGAVVSFLVTLPLISTSSAGLQFVEKVLWIDRFNIQYFLGVDGLSMWFIP---LTAFITIIITDRVAQYMAAFLILSGLMVGVFSALDGLLFYVFFEATLIPMYIIIGVWGGANRVYAAFKFFLYTLLGSLLMLVALLYLYNLTG--SFEIPQWHQAKIGMEAQVLLFIAFFMAFAVKVPMWPVHTWLPDAHVEAPTGGSIVLAAIMLKLGAYGFLRFSLPIAPDASHLLSGVVIALSLIAVIYIGLVALVQADMKKLVAYSSIAHMGFVTLGFFIFNDIGVEGAIVQMISHGFISGAMFFSIGVLYDRVHSRRIADYGGVVNTMPKFAAFSVLFAMANCGLPATSGFVGEFMVILGAVKFNFWIGLLAATALILGAAYSLWLVKRVVFGKHVAELLDINRREFAILALLAALTIFMGVYPKPFTDVMHASVVNLLTH-----MAEAAKKARPEFRNIHRYRLPWAGKVSILHRISGALLFLLLPFILYLFELSLTSELSFAKFSDLLSHGFVKLVVLALIWGYLHHFCAGIRFLLLDVHV-GVAKEKSAKSAVTVLIVSLLLTAVCGLKLF
MLSAAIWLPILFGVLVLARLARTIALVGAILSFLVTIPLYTRMTSDMQFVVLKDWIPRFNIHYHLGVDGISLLFVL---LNSFFTPLIEKRVAQYMAAFLIMSGLVNGVFVSLDAMLFYVFWEAMLIPMFIIIGVWGGPNRVYAALKFFLYTLLGSLLMLVALLYLYHQSG--SFDILDYHRMAISLTAQILVFIAFFMAFSVKVPMFPVHTWLPDAHVEAPTGGSVILAAIMLKVGAYGFIRFSLPIVPDASHYLAPVMIALSLIAVVYIGLVALTQSDMKKLVAYSSISHMGFVTLGFFIFNSYGMEGALLQMISHGFISGALFLCIGVLYDRVHSRQIVDYGGVANKMPVFAAFFMLFAMANSGLPGTSGFVGEFMVIMGAVKANFWFAFAAASTLIFGAAYTLWMYKRVIFGDHVAHLRDISGREKIVFIILAITVLGMGLYPLPFADIMHTSVTDLLVH----NM----NKKRPKHLALHKIKLPLPGYVSILHRVSGAVLFLSLPLLLMLLDQSLRSIETYTNLTEYLSNPVLKLVLFGLMWAFLHHFCAGLRYLAIDLHL-LPSLAAARASSMWVMAVSLTLTVLFGVELW
MLTLTTFLPLLGALFILTRNARNVALLTALATFVVSLFILGAASPDFQLKETAAWFPGTTIAYSLGIDGVSLWFVL---LSTFLTPLVHERVKEYMVCFLVLETMMVGMFCALDLVLFYLFFEGVLIPMFIIIGVWGGQRRVYAAFKFFLYTLLGSVLMLVAMLVMYFEAQ--TTDIPSLMAHSFPIEMQKWLWMAFFASFAVKVPMWPVHTWLPDAHVEAPTAGSVILAGVLLKMGAYGFLRFSLPMLPDASVFFTPLIQVLSVVAVIYTSLVALVQEDIKKLIAYSSVAHMGYVTLGLFAMTPQGVEGALIQMLSHGVVAAALFLGVGVIYDRLHTREIARFGGLATRMPLYAAFFMLFTLASIGLPGTSGFVGEFLVLIGVFQVDRLVAVLTATGVILGAAYMLYLYRRVFFGEDLKMLPDLSAREILVFLPLAVLVIWMGVHPATFLDPMHASVAKLIDNAAATRMTK---RDRPLSPHLQIYKMPFTAVLSISHRITGVVMAVGTLVLAYWLAAAAYGPDAYATAQAVLGSVPGRLLLFGWSVALFYHLCNGIRHMFWDAGM-GFEIRDAVKSGYITVGAALALTILAWAIG-
MLSLVIWVPILAGVAVLAALARWIALAGALAGLIVAIPLVTTGTSAMQFVEKAAWIPALNIHYHLGIDGISMPLIL---LNSFITVLIQDKVAQYMAAFLIMSGLINGVFASLDGILFYVFFEGMLIPLYLIVGVWGGPNRVYAAFKFFLYTLAGSLLMLVSMIYLYFQSG--SFDIQTWHATTLGMTAQTLMFFAFLLAFGVKVPMWPVHTWLPDAHVEAPTGGSVVLAAITLKVGAYGFLRFILPILPDASHELAWFVITLSLIAVAYIGLVALVQSDMKKLIAYSSIAHMGFVTLGFFMFNPLGVEGGLVQMVSHGFVSAALFLCIGVMYDRLHSRQIKDYGGLADKMPVFAAFFMLFAMANAGLPATSGFVGEFMVIMAATQVNFWFAFVAATTLILGAAYTLWMYKRVVFGPHVEEMHDVNAREILLLGVLAVSVLGMGLYPKPFTDVMHVSVIDLLAH-----MS---PLPRPVYLDLCRIHLPLAGWVSILHRLSGAVLFLGFPFAIWLLSISLAHESGFAEVRAWLALPLAKLALLGLVWLFALHYFAGLRHLALDVHW-GTSLTAARRSSVGVLVLSGAATLVAAWVFV
MLSVAIWLPIIFGVLVMAPLARIIALVGAVLGFLVTIPLYTKVTSAMQFVEMKDWIIRYNIHYHLGVDGISVLFII---LNSFFTPLIEKRVAQYMAAFLIMSGIVNGVFAALDAVLFYVFWEAMLIPMFIIVGVWGGANRVYAAVKFFLYTLLGSLLMLVALLYLYNQSG--SFEILDFHQMPIPMTAQILVFLAFFMAFAVKVPMFPVHTWLPDAHVEAPTGGSVVLAAIMLKVGAYGFLRFSMPIAPDASHSLAGMMIALSLIAVVYIGLVALTQSDMKKLVAYSSISHMGFVTLGFFIFNTYGMEGALVQMISHGFVAGALFLCIGVLYDRMHSRKISDYGGVANTMPVFSAFFMLFAMANSGLPGTSGFVGEFIVIMGAVKANFWYAFLAASTLIFGAAYTLWMYKRVIFGHHVAELTDLNGREKLIFIILAITVLGMGLYPLPFTEIMHASVNDLLVH-----M-----PTRPKHLNLLLIQLPLPGFVSILHRVSGALLFIALPLLLWLLQQSLRSIETFTRASEWLQYGLVKLALLGLLWGFLHHLCAGIRYLLIDAHL-ISGLAQARASSWLVLIGSLSLTLIFGVMLW
MLSLITYAPLAGVVAILAETSKWVALIVTLATLALSVLLVAPANPGFQFLEETPWFM--GLSYRMGVDGISILFVL---LTAFLMPLIETRVHEYLIAFLVLETLVIGVFCALDLVLFYIFFEFGLVPMFLIIGIWGGARRVYAAFKFFLYTLLGSVLMLAAILFMIGISG--TSSIPELMTYSFAPEVQTWLWLAFFASFAVKMPMWPVHTWLPDAHVEAPTAGSVILAGILLKMGGYGFLRFSLPMFPNASDYFTPLVFALSVIAVIYTSLVAFRQTDVKKLIAYSSVAHMGLVTMGIFSGNAEGEQGAIYQMLSHGVISGALFLCVGVIYDRMHTREIKFYGGLVTRMPVYAAVFMLFTMGNVGLPGTSGFVGEILSMTGVYQVSTWTAILAATGVILSAVYMLTLYRAVVFGPKLEGITDLNWREVAIFAPLIVSTLYMGVQPNSVFNLTQASVDQLVRV----GMSDATIRERPTAPHLQVWRWHITMATSILHRMTGVALYVGALILAGWAMCLAAGPEAYGTFMDLMGSPLGKLVLFGLSFSVFFHLAKGVQHLVWDMGV-ALRVPAANAGAVATIAFAVVATAVVWIIAL
MLSLAIWLPIAFGVLIMAGAVRGASLIAALISFVVTLPLYFTSTAQLQFVEKLPWIEAFGASYGLGVDGLSVWFVI---LTALITVFITEKVAQYMAAFLILSGLMVGVFTATDGLLFYVFFEATLIPMYIIVGVWGGPNRIYAAFKFFLYTLLGSLLTLVAIIYLQFQSG--TFEIAAWHKLPLDMTEQILIFLAFLMAFAVKVPMWPVHTWLPDAHVEAPTGGSVVLAAIMLKLGAYGFLRFSMPIAPDASHELAGFMITLSLIAVVYIGVVALVQKDMKKLVAYSSIAHMGFVTLGFFMFQDLAVQGAIIQMISHGFVSGAMFICIGVLYDRVHSREIAAYGGVVNTMPKFAAFFLLFAMANAGLPATSGFVGEFMVILGAVKYNFWIGLLAATTLIFGAAYSLWMYKRVVFGDNVKELTDVNTREFMMLGALAILVMAMGLYPKPFTDVLQVSVDALLQH-----MSNTVAKKRPVYRNIHKYRLPLAGKLSILHRVSGAVLFLALPVLLPLFDKSITSELTFLEMQSLVSSPLVKIVLLGLIWSYLHHFAAGIRYLVLDMHV-GTEKYAASKSAGIVFAVSLSLTALFGLKLF
MLSLLVLLPLLGGALLWLRRARMVAAVTMFGVLLLATWLLVPAGPRFQLLDRLPWLPDIGVHWLLAVDGLSVLFLP---ATGLLFLGVGEAQRLFYSLLLLLQTATLGIFCAIDLVLFFVFWEISLVPVYFLLARWGVADAPKVAARYVLIMLAGGFPLLLAFVMLGGVAG--SFDLTILLDRPADDGVQRIVLVLMLIGFALKVPLVPLHTWLPQFALAAPGSLTAVLIG--LKVGVYGLVRFAIPLAPDAAQDWHWLLAGLGTLTLIYGAVGVLAHSNLRVGLAYASICHVGLAVLGLSTLSEQGVQGAVSLLLSFTVATGGAMLLLEFLRQRTGSTDIHALGGAARTMPMLASGVLICGLAGVGMPGTSSFPAEFLLILSILERYTGAGMAALFGLAIAAGAFLALYRKAFFGSAVAQAEDLRPREWVVLVVLIALIAGIGIYPAPWLDIVRPAAEAWAAA--FLSMAEMSKKKRPKNLDLTTIRLPLPGKVSILHRVSGAGLFLCLPVMLWLFSASLESPESYASFQSVAGMLPVKVILAGLLWAFVHHFCAGIRFLLLDMHI-GIEKEAAGKSAAVVFAVSIPLTLILWGVLL
MLTFITFLPTAGALLLLFNLARYIALGVTLLTAALSLWLWYASNTGFQFVEV--WAFSDSIGYRMGVDGISVLFIP---LTAVLMPAITKRVKEYLIVFLILETFMIGAFATLDLAMFYVFFEGTLIPMFLIIGIWGGARRIQATYKFFFYSFTGTVLMLIAIMAMYWQAG--TLDIAKLLTFKFPPEVQTWLWIGFFASFAVKMPMWPFHRWLPEAHVEAPTGGSVILAAILLKLGGYGFIRFSISMFPDASHQFANFVFVLSIAAIIITSLVALVQTDIKKLIAYSSVAHMGFVTMGIFTGNIYGIHGAIFQMISHGIVSAALFFCVGVVYDRMHTREIDAYGGLVSPMPRYAVVFMVFTMANVGLPGTSGFVGEFLTMLAAFQANTWVAFFAAFGVILSAAYALWLYRRVIFGESLKGILDLDRREAIVLVPLVLLTILFGFYPAPILDATAASVNLVAENAATGHMAA---RSRPLSPHLQIYRFTLTMASSIIHRGTGLAMYFGTLLIVLWLGAAALGDGPLGVVNAIYGFWLVQVVFFLATWALFQHLFGGIKHFIWDSIH-LLDPVGREWVVRLNWVASIVCTLAVWAIF-
MLSLMLAVPMAAAVACLFNAARWIALLATLVDLALGIVLWMIGGAQWQFVEKAALFD--RFSWALGIDGIALMLIM---LSVFLMPIIETRVGEYMAAFLLMEVLMIGVFAAQDIFLFYIFFEAGLIPMYLIIGIWGGANRIYASYKFFLFTLLGSVLMLIAMFWMVNEAG--TSDIPTLMAYDFPVEAQAWLWLAFFASFAVKMPMWPVHTWLPDAHVQAPTAGSVILAGVLLKMGGYGFIRFSLPMFPEASVDYMWLVLALSMVAVVYTSLIALVQSDMKKLIAYSSVAHMAIVTVGLFAFNRQGLEGALVVMLSHGLVSGALFLCVGVIYDRLHTREIDRYGGLSINMPRYALLFLLFTMASIGLPGTSGFVGEFLSLVGVYEVSSWAAIVCTTGIILGAAYMLYLYRRVAYGDDVAAMPDLNKREIALLLPIALVVLWMGVYPESFMAPMRKDVGALEAREEGHHMAK--PSGRPLSPHLSIWRWGPAMLVSILHRATGDGMAIGGILLVGWLMALASGPEAYAWYVGWATSPIGYLLMVGLSWAFFQHMLSGLRHFVLDIGA-GYEVDNNNRWSALLPVLSIVLTAFLWAIIA
MLSLAIWIPILGGLLVLAPLARVTSLFAAALGFAVTLPLWFAATSALQFVEIRDWIPRYAVHYHLGVDGISMPFVL---LNSFITLIIQERVAQYMAAFLIMSGIINGIFSAMDAVLFYVFFEASLIPLYLIIGIWGGPNRVYAAIKFFLYTLAGSLLMLVALLYLFYASG--SFEILDWHRLPLDLRTQQLLFLAFLVAFAVKVPMWPVHTWLPDAHVEAPTGGSVVLAAIALKLGAYGFLRFSLPIAPDASMSFQWLIVTLSLIAVVYIGFVALVQEDMKKLVAYSSIAHMGFVTLGFFVFNRLGVEGAIVQMISHGFVSGAMFLCIGVLYDRMHSRRIADYGGVVNVMPKFAAFFLLFAMANSGLPATSGFVGEFMVALAAVKSNFWIGFVAATTLILGAAYSLWMYKRVVFGERVAALTDIGAREFWMLAVLAFFVLLLGVYPAPLLDVMHASVDELLRH-----MSEASRKARPKFLDLREIRLPLPGIVSILHRISGAGLFLLLPFLLYLFDLSVSSPETFATYKAIVGHPLVKLILFGLLWAYLHHFCAGIRFLLLDLHK-GIELEPARQSARLVLIVSLTLTVILGVWLW
MLSFSIWLPIIMGCLVALRLTLSLSLLGAVLSFLVTLPLYASTTPGMQFVELVPWIKAYNINYSLGIDGISLWFVL---LNSFVTILIRKHLAQYMAAFLISSGLINGIFESLDAVLFYVFFEATLIPMFLIIGMWGGPQRVYASIKFFLYTLMGSLLMLAAFIYLYFEAG-RSFDILKFQALSLALPVQIMIFLAFFASFAVKAAMWPFHTWLPDAHVEAPTGGSVILAAITLKTGAYGFLRFSLPITPNAAHTLSGMMIGLSLVAIIYVALVALIQKDMKKLIAYSSVSHMGFVTLGIFMFNTLGIEGSILQMISHAFVSIAMFLCIGVLYDRMHTRDIKAYGGVANTMPVFAAFLMLFAMASAGLPGTSGFVGEFTVILGAIKVNFWYALLASLNLVFGAAYILWMYKRVIFGAEVAQLEDVTAREKFFLAIIVVLIIAMGLYPQLITSTLHTSVNQLIQQ-----M----KTQRPKNLDLRTIQLPLPGVVSILHRVSGVILFLTIPLFLYFLERGLHPERAGE------LGVFPRLVLAPLIWAFLHHFCAGIRFLLLDIHL-GLDKAQARRSSLWVLGVSGFLTLIVELLAW
MLSIIVFTPIVAGMLILLREVRLAALAASVVALGLSLWVYLRSAGGYQFVERASWIPRLGISYYVGVDGMNLPLVL---LTGIVMFT-DDRPREFFAFLFILATGVFGVFVGLDLFHLLFFYEIAVFPMFLLIAIWGQVTREYAAMKLTLYLFIGSVVALVGILAMYFTSGLQSFDMLALEQANFAPDFQRTWFPMVFFGFAVLGGIFPFHNWSPDGHVAAPTAVSMFHAGVLMKLGAFAALRVGIMLLPEGAKFWSPLILGLATVNVVYGALIAMVQTDFKYVIGFSSVSHMGLVMLGFATLNRDGLTGAGLQMFSHGVMTALFFAVVGMVYDRAHTREISKLGGFSKAMPLVALAFIVGGLVSMGMPGFSGFVAEFPIFLGLWRAQPIVAIIAALGIVITAAYIMRVIGRVFFGEFEGHISPINNLDRIALVVLAGILVLVGIQPAVMAPLVQSGADNVIRL--GGAMI-----NRPIFLNLTKIHFPVAAVVSILHRFSGVLLSVLSPVVVYLFGLSIKDEQSYSIALNLVTSMPGKLIVVFLVWILAHHFLAGVRFLLIDVDL-GLSKTKAAYSAWLVHIGAAVMAAIALGLML
MLSALIFLPLVGALFIALSSARWAALITTLITFALSVYAYTPASSAFQLIEEKSWFGL-GLVYKLGVDGMSIPFLV---LTAFLMPFIQTRVKEYMVAFLILESLLLGVFTALDTILFYLFFEGSLIPMFLIIGIWGGPRRIYASFKFFLYTLVGSLLMLLAVMAMYGIAG--TTDITVLLKTAFPASMQKWLWLAFFASFAVKMPMWPVHTWLPDAHVEAPTAGSVILAGILLKMGGYGFIRFSLPMFPEASAYFAPLVFALSVIAIIYTSLVALVQNDIKKLIAYSSVAHMGFVTMGLFSMTEQGVQGAIFQMVSHGIVASALFLCVGVVYDRLHTRDIAAYGGIVERMPRYGTAFMIFTMANVGLPGTSGFIGEFLTMIGTFQINSTVVLFAATGVIFSAAYALYLYRRVLFGANLKTLLDLSGREIALLAPLIVLTLYYGVHPAPILDGCAASVEALIRGSLAIPMAEILGNQRPLSPHLLIYRPMLTMMMSIVHRITGAALYLGTLLLAWYLIAAASGPEAFATASIFFNSILGKLILLGFTWALFHHFLGGVRHMIWDAGY-GFDAAGREFLAQATLIGGILLTLFVWILA-
MLSLMLLVPLLGAIACLFRAARSIALAATAIDLVLGVILWTIGGAQWQFTERADVFA--GFAWALGIDGIALMLIV---LSVFLMPIISKRVPEYMAAFLFMEVLMIGVFSAQDIFLFYIFFEASLIPMYLIIGIWGGDNRIYASYKFFLYTLFGSLLMLIAMLWMVNVAG--TSSIPALMVYDFPVDAQFWLFLAFFASFAVKMPMWPVHTWLPDAHVQAPTAGSVILAGVLLKMGGYGFLRFSLPMFPEASAELAWLIWVLSMIAVVVTSLIALVQHDMKKLIAYSSVAHMAIVTIGLFAFNVQGLEGAMMVMLGHGLVSGALFLCVGVIYDRLHTREISRYGGLAINMPRYALFFLLFTMASVGLPGTSNFVGEFLSLAGAYQVNSWVAFVGTTGIILGAAYMLYLYRRVVFGADAAAMPDLNAREWAMLAPLAAATLWMGIYPESFLAPMRSDIAILDARHGGAHMR-----NRPLSPHLQIWKWGPHMLTSILHRVSGSGLAVGLPVLLWWLGSLASGPEAYESFRAIAGSIPGMIVLVGVSWAFFNHMSSGLRHFVLDVGA-GYELTTNKRVAMACTASGIILTAVFWAAIF
MLTLLIWLPIVGGIAVLASTSKWTALGFAVLTFVSSLWLWFPGTAEMQFAERVAWIPTFDVYYALGVDGISMPLII---LTTFITIFISYKPSQYMAAFLIMEGVMIGVFSALDAVLFYVFWEAMLIPMFIIIGVWGGPNRVYATIKFFIYTFFGSVFMLVALIYMYFQAD--SFSILDFHGLELGMTAQTLIFIAFLLAFAVKVPMFPVHTWLPDAHVEAPTGGSVVLAAIMLKIGGYGFLRFSMPIAPDASAALAWLIIAMSLIAVVYIGFVALAQRDMKKLIAYSSIAHMGFVTLGFFIVAVMGVEGGMVQMISHGFISGALFLCVGVLYDRVHSREIADYGGVVNTMPWFGAFFVYFAMANSGLPGTSGFVGEFMVILATFRANFWWALLAATTLILAAAYTLWMIKRVVFGDKVAALTDLNRREALNLGVLAAAVLALGLWPAPLLEVMHTSVEHLVAQ-----MH----ITRPVFLDLWRIKLPIPAFVSILHRVSGVLMILAIPVAAVLFDRALSGPEGFALAAALFDSWFIKAALVLMIWSLLHHLIAGIRFLVLDLGL-GLDRPVARATAWTALIAALAAVIALGGTFR
MVSWIIAIPLITTLVVVLQLIRWISAIGMGIQLLVTILLTWQLASKLYLVEQVPWFKSMGIEYFVGVDGISVAMII---LTSIVIFTVEVRTKEFFIWLLVLVTGVFGVFVSFDLFLFFVFYELAVLPMYLLIGVWGTGPKEYAAMKLTLMLLVGSALILVGFLAVYHASGLHTFNLLELAKVNYSADFQKWVFPTLFVGFGVIGALYPLHTWSPDGHSSAPTAVSMLHAGVLMKLGGYGALRMGIYLFPEGAKYWALFFMALTTINILYGALGAIMQKDLKYFTAYSSVSHCGFVLFGLTTLNLMGIKGAVIQMFSHGVMTALFFALIGMVYGRTHTRNIPEMQGLAKVMPWLATSFYLAGLASLGLPGLSGFVAESHVFLAGFFGNPFLTILTTMSIVVTAVYVLRGLAQVFQGEEYAHLTDATIPERVATGFLILTIVFVGILPWYLIDLIESSLMPFLNR----QMVT---HKRPLSPHLQIYKPQLTSFTSIMHRATGIFLSLASLMLVYWLMAIAAGPQAYEEAQHLLSSFIGRTLLFAWTLAMFYHLCNGIRHLFWDAGY-GFDLKVTYLTAKLTIVMTIVLSLATWLLAI
MLSALTFLPMVGALIIMARTALMAGLVISVATFIVSVAAFLPSTPGYQLVEQHVWYQ--SISYKLGVDGLSLPLIL---LTTFLTPIIHKRVTEYVVAFLVLETFMIGVFTSLDLVLFYIFFEAGLIPMFLIIGIWGGKDKIYASFKFFLYTLLGSLLMLVAVVYMYITAG--SSDFEVLEKFAFTPHAQTWLWLAFMASFAVKLPMWPVHTWLPDAHVQAPTAGSVVLAGVLLKMGGYGMLRFSLPMFPDASHLFQPFMFALAVAAIIYTSLVAWRQTDMKKLIAYSSVAHMGFVTLGIFSFTEVGVQGAIFQMISHGFIASALFLIVGVVYDRMHTREIAAYGGLVHRMPIYAAIFMLFTMANVGLPGTSGFIGEILSMIGGFQASTWAAGGAALGVIFSAVYMLTLYRRTVFGPALNDIKDMNRIELITIVPLALLTLLFGVAPNLILNLTEGAALRILSM-MAGGMSGSGADARPLSPHLQVWRPHATFYASITHRITGVALYFGTFLIAAWIVALATGASCYPAIEDILFSWFGSVILYLWSVATLYHLVNGIRHLLWDPGI-GFEPKTASAVSVFNYTFAFLGAAAIWFAAF
MISVTIWLPILFGILVLAPLARLLALVGSVLGCLVTIPLYTISTSNMQFVELHDWITRFNIHYHLGVDGISMLFIL---LNSFFTVIIEKRVAMYMAAFLVMSGIVNGVFAALDSILFYVFWEAMLIPMFIIIGIWGGPNRIYATMKFFLYTLLGSLLMLVALIYLYNLSG--SFAILDFHHLAIPMTAQILIFIAFFFAFAVKVPMFPVHTWLPDAHVEAPTGGSVVLAAIMLKVGAYGFLRFSMPITPDASHKLAGVMIALSLIAIVYIGLVALMQSDMKKLVAYSSISHMGFVTLGLFIFNAYGMEGALLQMLSHGFVAGALFLCIGVLYDRVHSRQIADYGGVVNKMPVFAAFFMLFAMANSGLPGTSAFVGEFMVIMGTIKVNFWYAFAAASTLIFGAAYTLWMYKRVIFGHHVEELTDINAREILIMTILAFFVLAMGIYPLPVSEILHASVNDLLLH----IM----LKKRPKHLALHLIKLPLPGFVSILHRISGLALFLALPLFLLMLQYSLRSVETYTSLMDVLSHPLAKLVLLGLLWSFLHHFCAGIRYLAIDLHY-ISNLAEARSSSKIVMVVSLLLTVLIGVKLW
MLSFAIWLPILAGVIVLLNRTRWVALVGAVISFLVTIPLYTLQIGTFQFEESASWIPAFNIYYHLGADGFSVPLIL---LTSFTTVLITKSIAQYMAAFLIMSGLMIGVFSALDAILYYVFWEAMLIPMFLVIGIWGGPNRVYATIKFFLYTLLGSLLMLVAFIYLYHQTG--SFALTDYYALPISMSAQIWIFIAFFMAFAVKIPMWPVHTWLPDAHVEAPTGGSVVLAAIALKLGGYSFLRFAMPIAPDAAHYFANTMITLSLIAIVYIALVALVQKDMKKLIAYSSISHMGFVTLGFFMFSQLGLEGAVVQMISHGFISSAMFLCVGVLYDRMHSRQIADYGGVVNTMPIFAAFAVLFAMANSGLPGTSGFVGEFMVILAAVKFNFWVAFLAATTLIFGAAYTLWMTKRVFYGTHVAELTDINAREFIILATLALLVIGFGVYPEPITALLQATSAEFLTH-AASIMIANKIKKRPKNLNLLTIRLPINAVVSIMHRASGVMLFLMLPAVLWVLQQSLASEAQYLTIASGLQHWAFKLILIGLAWAFFHHFFAGIRHLAMDVHW-MTSLQKARFSSRVVLGLVGVAVLVFAWCIW
MLSLAIWVPILGALPVFW-LVRWLSLAVAIAGFLVTIPLYTVRQAGMQFVEQTPWITRFNVQYFLGVDGISMPFIL---LNSFITVLIEEKQAQYMGAFLVMSGLMNGIFSALDGVLFYVFFEASLIPMYIIIGAWGGPNRVYAAFKFFLYTLLGSLLMLVALIWLFLESG--SFNILEWHEMRIGMAPQILIFIAFLVSFAVKVPMWPVHTWLPDAHVEAPTGGSVVLAAIALKLGAYGFVRFSLPIVPDASHHLAPFIITLSLIAVVYIGFVALVQTDMKKLIAYSSISHMGFVTLGFFIFNQIGIEGALVQMISHGFISAAMFLCVGVMYDRMHSRQIADYGGVVNTMPKFAALFVFFAMSNSGLPATSGFVGEFMVILGAIKFNFWVGFAAATTLILGAAYTLWMVKRVVFGDHVAALKDINNREFLVLGLLAVSVLAMGLYPFPFTEVMHASVDNLLKH-----MPEI-TKQRPKYLALHEIRLPLAGFASILHRVSGAGLFLMLPLLIWILQLSLSTQESADLFKAVTGNLLVKLVLLGLLWAFLHHFCMGIRILLIDIHV-GVEKQQAHNSAVAVMVVSLALTLIFGLKLY
MLSLVIWTPIVAGLLVLAPLARWLALAGAVLGFLVSLPLFTNLHGGMQFVENMPWIESLGINYHLGVDGISMLFIV---LNSFTTLMIQKRTAQYMAAFLIMSGLINGAFAALDAILFYVFFEGMLIPMYLIIGVWGGPRRVYASIKFFLYTLLGSLLMLVAFIYLYFQAK--TFDIQAFQALKIPLQVQILLFIAFFLSFAVKVPMWPVHTWLPDAHVEAPTGGSMVLAAITLKIGAYGFLRFALPIVPDASIELAPIMIGLSLVAVVYIGLVALVQTDMKKLVAYSSISHMGFVTLGMFLFNAWAVEGALVQMVSHGFVSAAMFFCIGVMYDRVHSRNIADYGGVANKMPIFAAFMMLFGMANSGLPATSGFVGEFMVIMGAVQVNFLVAALAATTLIFGAAYTLWMYKRVIFGHHVEEMKDVNKREFLILVILAVTVLGMGLYPQLFVEKMHLSVNELIAH-----M----QKQRPKHLDLSKIRLPVPGIVSILHRISGVALFFSLPLLIYLLSGSLSSADAFDSYRAVVAHPLVKLILIGLLWGFLHHAAAGIRFLLLDIHK-GLELQTARATAKMVLAVSLSLTAIIGGILW
MLTIITFLPLAGVIFLLMNNARSVTLWITGFNFIVSLSLLLSNVAGYQFEEFAEWLPNTGINYHMGVDGISMPFVL---LSTFLTPLISHRVREYMIAFLVLETMMIGMFVSLDMLMFYLFFEAVLIPMFLIIGIWGGARRVYAAFKFFLFTLLGSVLMLVCMLAMYVQTG--TTDIPMLTAHSFGTGMQFWLFLGFFASFAVKVPMWPVHTWLPDAHVEAPTAGSMILAGVLLKMGGYGFLRFSLPMFPHASELFAPVIFALSVIAVIYTSLVALAQSDMKKMIAYSSVAHMGFVTIGIFTFTEQGIAGAMFQMISHGLVSAALFFCVGVVYDRLHTREIDAYGGVAKVMPRYAVFFMFMMLASVGLPGTSGFVGEMLVLVGAWKASTWVAFFTATGLVLGATYMLWLYRRVMFGAEVQSMEPMQLRELGIFVPISILVLVFGIYPAFLLDVMAVSIQIIIDELVASNMSK----PRPLSPHLQIYKPQMTSVLSICHRATGVVLATGTGLVCLWLIALALGEDSFALATMIIQHPLGQFVLFGYSAVLFYHACNGIRHLAWDMGY-GLEIPQVYATGRIVLAATVILTGIFWFLV-
MLTLTIWLPIIGGLVVLATLSKWTALAFAVLTFMVSLGLWISTTAEMQFVERAPWIPTFNVEYFLGVDGLSMPLIV---LTTFISIFIRYKPSQYMAAFLIMEGIMVGVFSALDAVLFYVFWEAMLIPMFIIIGVWGGPNRVYATIKFFIYTFLGSVFMLVALIYMYFQSG--SFSILDFHALELGMTAQTLIFIAFFLAFAVKVPMFPVHTWLPDAHVEAPTGGSVILAAIMLKIGGYGFLRFSLPITPDASADLAWVIIALSLIAIVYIGFVALVQQDMKKLIAYSSIAHMGFVTLGFFIVAVMGIEGGMVQMISHGFISGALFLCVGVLYDRVHSREIADYGGVINTMPWFGAFMVYFAMANAGLPGTSGFVGEFMVILATFKASFWWALLAATTLILAAAFTLWMVKRVVFGEKVAALADLDLRERINLGVLAAVVLLFGLWPAPLVNVMHVTIENLVEQ----RMT----TPRPVFLDLLRIKLPLSGIVSILHRVSGVLMVLTIPIVAILFHQALSSPEGFAATAAVLDTWLIKLVLLGLLWALFHHLVAGIRHLFLDYGV-GLDRAMARETARLTLYAAPVLSIILSFLLD
MLSLAIWTPIVAGLLVLAGLARWIALLGSLAGFVVSLPLFTSLNGGMQFVENTPWIASLNINYHLGVDGISMLFVV---LNSFTTMLIQSRVAQYMAAFLIMSGLINGAFAALDAILFYVFFEAMLIPMYLIIGIWGGPRRVYASIKFFLYTLLGSLLMLVAFIYLYHLAK--SFEILKFHTLVIPLSVQLTLFVAFFLSFAVKVPMWPVHTWLPDAHVEAPTGGSMVLAAITLKIGAYGFLRFALPILPDASREVAPIMIALSLVAVVYIGLVALVQTDMKKLVAYSSISHMGFVTLGMFLFNQWALEGALVQMVSHGFVSAAMFMCIGVMYDRLHSRNIADYGGVANKMPIFAAFFMLFAMANSGLPATSGFVGEFMVIMGAVQVNFWVAAAAATTLIFGAAYTLWMYKRVIFGSHVGEMEDVNKREFLVLAILAVAVLGMGLLPDLFVSKMHLSVNDLIAH-----M----QKKRPKHLDIGQIRLPVPGIVSILHRISGVALFFSLPLFIYLLSGSLSSEADFDTYRAVVSHPLMKLVLIGLLWAFLHHLCAGIRFLLLDVHK-GLELETARATAKATLVVSIALTLLIGGMLW
MLSLLIWLPILGGILVLATTARWLALGTGGVVFLLSSALYFIGTPAMQFVERLAWIPAFEVYYHLGVDGISMPLIL---LTTFATVLIQYKQTQYLAAFLIMEGLMVGVFSALDAILFYVFWEAMLVPMFLIIGIWGGPNRIYATIKFFLYTFMGSVLMLVALIYLRYQTD--SFGILDFHGTALALSQQVLIFLAFLVAFAVKVPMWPVHTWLPDAHVEAPTGGSVILAAIMLKIGAYGFLRFSLPITPAASMELAWLLIALSLIAVVYIGLVAIVQEDMKKLIAYSSVAHMGFVTLGFFAIAVMALEGGVVQMISHGFVSGALFLCVGVLYDRVHSRLIKDYGGVANRMPIFAAFFVLFAMANVGLPGTSGFVGEFMVILASFQANFWYAALAALTLILGAAYTLWLIKRVVYGAQVAALTDLNAREFIVLGVLAGAVLLLGIWPAPLIEVMEPSLQHLLQQ-----MDS---DDRPLSPHLQIYRFPTTVITSITHRITGALLALGTLGVTYWLIALASGPQVYAAARAFFGNGFVQLILFFWTYALFYHLCNGIRHLGWAIDY-GFELERARKSAVAVFVAAGILTVITWLFA-
MLTLAIFVPIVAGLLVLATFTRWLALLGSIAGLVVTIPLYTLGTADMQFVELAPWIDAFKVNYHLGVDGISMWFVL---LTAFITVIIKNRVAQYMGAFLILSGLMVGVFAALDGLLFYVFFEATLIPMYLIIGIWGGPNRVYASVKFFLYTLLGSLLTLIAFIYLWNVSG--TFDILTWHKVPLDYTTQVLIFAALFMAFAVKVPMWPVHTWLPDAHVEAPTGGSVVLAAIMLKLGAYGFLRFSLPIAPDASQGLAGIIIALSLVAVIYIGLVAIVQDDMKKLVAYSSVAHMGFVTLGFFVFNTTGMEGAIMQMISHGFVSGAMFLCIGVLYDRLHSRQIADYGGVVKVMPRFVTFFVLFSMANSGLPGTSGFIGEFTVIMGAVEYNFWIGLLTATALITGASYSLWMLKRVAFGDNVAGMSDLSGREFFVLGVMAIAVLGMGVYPKPFTEVMHVSVEALLQH-----MSDTAPKQRPQYRNISSYRLPLAAKSSILHRVSGALLFLCLPLLLPLFSLSVSSPESFETLRSYVDNPVCKLILLVLIWGYLHHFCAGIRYLALDLHL-GNDKESAKKSAGMVFGVSLALTVVFGLKLW
MLTLVIWLPIVGGIAVLAELSKRLALAVAVVTFAISVPLWLSTTAQMQFVEQVPWIPDFGIEYYLGVDGISMPLIL---LTTFTTIFITYRPSHYMAAFLIMEGLMIGVFSALDAVLFYVFWEAMLIPMFIIIGVWGGPNRIYATIKFFLYTFFGSVFMLIALIYMGFKAD--SFSILAFHTLPLGMTEQVLIFIAFLLAFAVKVPMWPVHTWLPDAHVEAPTGGSVILAAIMLKIGGYGFLRFSLPITPDASSQLDWLIIAMSLIAVVYIAFVALVQQDMKKLIAYSSIAHMGFVTLGFFIAAVMGIQGGMVQMISHGFISGALFLCVGVLYDRLHSRQISDYGGVVNTMPVFGGLMVFFAMANAGLPGTSGFVGEFLVILASFKADFWFAFLAATTLILGAAYTLWLVKRVVFGEGVAGLTDVNLRERIVLGGLAVAVLIVGLWPAPLLEVMDSTVQSLVQH-----MS----AKRPVFLDLWRIKLPATGIVSILHRFSGLLMVVTVPVAAALLALSLSGADGFARAVAILDHWLAKTALVLLAWALAHHLFAGIRLLLLDIGI-GLDRPVARASAWTSTAAALAAVLIGGGILL
MLSLMLLVPLVGAAICFFQTARMVALVATLIDLALGVVLWAIGGAQWQFVERAPVFA--GFSYALGIDGIALMLIM---LSVFLMPIVTKRVGEYMAAFLLMETLMIGVFAAQDLFLFYIFFEAGLIPMYLIIGIWGGDNRIYASYKFFLYTLIGSVLMLIAMFWMVREAG--TTDIPTLMATDFPAGAQNWLWLAFFASFAVKMPMWPVHTWLPDAHVQAPTAGSVILAGVLLKMGGYGFIRFSLPMFPDASAHFAWLVFGLSMVAVVYTSLVALVQHDMKKLIAYSSVAHMAIVCMALFSFNVQGLEGSMIVMLSHGLVSGALFLAVGVIYDRLHTREISRYGGLSINMPRYALFFLLFTMASIGLPGTSGFVGEFLSLAGIYQISSWVAFIGTTGIILGAAYMLYLYRRVAFGADAAAMPDLDKREWAMMLPLAAAVLWMGVYPESFLAPMRSDIEWLDQREGEAHMAQARPQARPLSPHLSIWKWGPAMAVSILHRVSGNGLAAGLLVLLWFVGAIAGGPESYAAFLEHADSWYGMIVLIGISWAFFNHMASGIRHLVLDVGA-GFEVDRNNAWSIITILIGITLTAAFWAVIV
MLSLVIWTPIVAGLLVLAPLARWLALAGSLAGFLVSLPLYTDLNGGMQFEEMRPWIQALNINYHLGVDGISMLFIV---LNSFTTLMIEKRVAQYMAAFLIMSGLINGSFASLDAMLFYVFFEAMLIPMYLIIGVWGGPRRVYASVKFFLYTLLGSLLMLVAFIYMYFHAK--TFEILAFHDMKIALSVQMLLFVAFFLSFAVKVPMWPVHTWLPDAHVEAPTGGSMVLAAITLKLGAYGFLRFALPILPDASRELAWVMVALSLVAVVYIGLVALVQSDMKKLVAYSSISHMGFVTLGMFMFNQWAVEGALVQMVSHGFVSAAMFFCIGVMYDRLHSRNIADYGGVANKMPIFAAFMMLFGMANSGLPATSGFVGEFMVILGAVQVNFWYAALAATTLIFGAAYTLWMYKRVIFGSHVAEMKDVNKREFLVLAILAITVLGMGLYPQAFVSKMHLSVNDLIAH-----M----QKQRPKHLDLAKIRLPIPGIVSILHRISGVALFFSLPLLIYLLHGTLSSAEAFDAYRAVVSHPLMKLVLIGLLWAFMHHFCAGIRFLFLDVHK-GLELQTARATAKSVIVISLVLTVILGVVLW
MLTWAIFTPIVFGVLVLAGRTRWLSLIGAIVSFLVTIPLYTATTANMQFVEKSSWIEALGVDYHLGVDGISVWFVL---LTAFITIIITKRVAQYMAAFLILSGLMIGVFAALDGLLFYIFFEATLIPMYIIVGVWGGPNRVYAAFKFFLYTLMGSLLTLVAFIYLWSVTG--TFDIATWQQQPLGMTPQILIFLALLAAFAVKVPMWPVHTWLPDAHVEAPTGGSVVLAAIMLKLGAYGFLRFSLPIAPDAAHELSWLMITLSLIAVIYIGLVAIIQADMKKLVAYSSVAHMGFVTLGFFIFNTAGMEGAIVQMISHGFVAGAMFLCIGVLYDRVHSREISAYGGVVNTMPKFATFFILFSMANSGLPATSGFVGEFMVIMGAVEYNFWIGLLTATALILGAAYSLWMTKRVVLGDNVRKLKDLCSREFLMLSILAIAVLFMGIYPKPFVDLIHVSVDALLQH-----MSDSITKPRPTYKNVGVYHMPAPGKLSILHRASGVILFLCLPLILPLFAKSVGSEASYASIAEIAGNPLVKLVLLAIIWGYLHHFCAGIRFLLLDLHI-GVEKVAARKSATTSLVISLILTVILGLKLW
MLSLAIWVPILGAIPVLL-LVRWLTLAVALAGFAVTLPLYTSTQASMQFVEQAPWMPRFNLQYLLGVDGISMPFIL---LNSFITIMIEKKQAQYMGAFLIMSGLMNGIFSALDGILFYVFFEASLIPMYLIIGVWGGPKRVYAAIKFFLYTLLGSLLMLVALIWLFLTSG--SANILDWHQLQLGMTPQILLFIAFLVSFAVKVPMWPVHTWLPDAHVEAPTGGSVVLAAIALKLGAYGFVRFSLPIAPDASHYLAPLMIALSLTAVIYIGFVALVQADMKKLVAYSSISHMGFVTLGFFIFNPLGVEGSLVQMISHGFISAAMFLCIGVMYDRMHSRQIADYGGVVNTMPKFAAFFMLFSMANAGLPATSGFVGEFMVILGAVKFNFWVGMAAAVTLILGAAYTLWMYKRVVFGSHVAALSDIGFREFLILALLAICVLAMGLYPYPFTEVMHASVDNLLKH-----MAES-KKRRPVFFNLLQIQMPVGALTSITHRVTGIFLALSIPFSVYVLDLSLQGPQGYAQVLAWFDKRAFRVAAIILIWALTHHLLAGVRHLLSDIDV-GSQLSAARRSAWIVNLGSVVVALLATGVFL
MISLLILSLPLGASLIWLYLARWVALFIALIDLLLAVTILLPGQSGFQFVEQSNWISSLNIHYRVGVDGISVLFLP---LTVLLFLGTRSMPRLYYTLLLLLESSSLGIFCSLDTVLFFLFWELTLLPLYFLISFWGGANRRYAAVKYTLFMLAGGIPILFGFILLAFGQGTLVFDYETLLNNPLPAEMQTLVFFLLLLGFAFKTPLFPLHTWLPVVAMEGPVAIAALMTG--LKLGAYGIIRFVVPMAPAAAQEFHWLLAGLGVMGILYGAVLAIAQTNLRRMLAYASISHVGLVLLGIASFTIQGFQGALFQLLNFTIIAGGLYIVTGFLHHRIGSTDLINLGGVAQSMPLLTAFFLLFGLASMGVPGTNGFPAEFLVLVSALGSHTGAGLAALFGMVLGAGYFLSLYRRAFLGAVVIDALDLRRRELLVASVIAFLVLAIGLYPNSVLETTRVASEAWVAH--LTQMSLKGAGDRPVHLNLLQIRLPVAGVMSIVHRITGVLMFLAVPFMIYLLDRSLRSEAEFRQIADWLHSPLGAMLLFGLLWSVLHHLLAGLRYLLIDVDL-GVDKTMASITAWLVLLAAPLFALLLAWGLL
MLSLVIWTPIVAGLLVLASLARWLALAGAVAGFLVSVPLFTNLNAGMQFVESRPWIESLNINYHLGVDGISMLFIV---LNSFTTLMIEKRVAQYMAAFLIMSGLINGAFAALDAILFYVFFEGMLIPMYLIIGVWGGPRRVYASIKFFLYTLLGSLLMLVAFIYLYFQAK--SFDILAFHDLKIAMSVQILLFIAFFLSFAVKVPMWPVHTWLPDAHVEAPTGGSMVLAAITLKIGAYGFLRFALPILPDASIELAPIMVGLSLVAVVYIGLVALVQTDMKKLVAYSSISHMGFVTLGLFMFNVWAIEGAIVQMVSHGFVSAGMFMCIGVMYDRVHSRNIADYGGVANKMPIFAALMMLFGMANSGLPATSGFVGEFMVIMGAVQVNFWYAFAAATTLIFGAAYTLWMYKRVIFGHHVAEMKDVNKREFLVLALLGLAVLGMGLYPQAFVEKMHLSVNDLIAH-----M----QKQRPKHLDLTVIRLPLPGIVSILHRVSGVALFLSLPLLIYLLAGSLSSAEAFDSYRAVVAHPLMKLVLIGLMWAYLHHFCAGIRFLFLDVHK-GLELQTARATAKVVLGVSLALTVVLGVFLW
MLSVAIWLPIVFGFLILAGLVRPLAAVGAGGAFLATVPLWGADSFAMQFHESVPWIPAFHINYALGVDGISLPLVL---LTSVVGVIIKERVPEYFAAFLIMEGLMIGVFSALDAMLFYVFWEAMLIPMFLIIGIWGGPNRVYATIKFFLYTFLGSVLMLVALLYLYFRAE--TFNIVSFYHLPLATTPQILIFLAFLIAFAVKIPMWPVHTWLPDAHVEAPTGGSVVLAAIMLKMGAYGFVRFSLPIVPQASHELAGLMITLSLIAVVYIGLVALVQDDMKKLIAYSSIAHMGFVTLGIFLFSRIAMDGALVQMISHGFVSAAMFLCVGVLYDRLHSRAIHDYGGVVNRMPIFAAFMMLFAMANSGLPGTSGFVGEFLVILGAFKADFWYAVLAATTLISGAAYTLWMYKRVIFGPGVAALSDVTGRELSFLAVLGAAVLVLGLWPAPLLHVMTASVHHLLWR-----M----SRARPQDLGLRTLRLPVGAWASLLHRITGVLLIAVVGLAVGLLRTSLQGPGGFQQVANAVRGPWGHVIGPLAILVAAEHLYSGMRHLAHDVGW-GFGREHARLTAGAVMILAVV-TALAAVSAW
MLSLAIWLPILSGVLVLLTLTRWLALAGSLVSFLVTIPLYTVQDGFFQFEELLPWIPAFNIHYHLGIDGFSMPLVL---LTSFTTVIITKHVAQYMAAFLIMSGIMIGVFTALDSMLYYVFWEAMLIPMFLVIGVWGGPNRVYATVKFFLYTLLGSLLMLVAFIYLYHQTG--SFELADYYLLPLSMKAQIYIFIAFFMAFAVKIPMWPVHTWLPDAHVEAPTGGSVVLAAIALKLGGYSFLRFAMPIAPDASHYFSTAMIVLSLIAVVYIALVALVQTDMKKLIAYSSISHMGFVTLGFFMFGQLALEGALVQMISHGFISSAMFLSVGVLYDRVHSREISAYGGVANKMPVFAGFAVLFAMANSGLPGTSGFVGEFMVILAAVKFNFWVGFFAATTLIFGAAYTLWMTKRVFFGHHVAELTDLNKREFLILGILAILVIGFGVYPQPITEVMQATTSEFLKH--TGYMIVKKKKQRPKNLNLFTIRLPVNAVVSIMHRASGVVLFLIQPLMLWALYLSLRNEQGYSTVSMQLQQWPVKLLLTGLAWAFFHHFYAGLRHLAMDVHW-MTTLQKARFSSRVVLGLVVATMLFVIFAIW
MLSAAIWVPIAFGVALLMGLVRGVALAGAIAGLLVTVPLFTRATAAMQFVERTRWIDALSAHYHLGVDGLSVWFVL---LTAIITVFIEDKVAQYMAAFLILSGLMVGVFSALDGLLFYVFFEATLIPMYIIIGVWGGPNRVYAAFKFFLYTLLGSLLTLVAIIYLYMKSG--SFEILDWHALPLSLPEQVLIFLAFMAAFAVKVPMWPVHTWLPDAHVEAPTGGSVVLAAVMLKLGAYGFVRFSLPIAPDASHELAGLVIALSLVAVVYVGLVALVQADMKKLVAYSSVAHMGFVTLGFFMFNQMGMQGAIVQMISHGFVSGAMFLCIGVLYDRLHSRQIADYGGVVNTMPRFAALFMLFAMANSGLPGTSGFVGEFFVILGAVQFDFWVALAAASTLIWGAAYSLWMYKRVIFGDRVAKMQDVGRREFWMLVAMALLVLGMGIYPKPVTDMTEASAKALLEH-----MRNPRSGARPRYRNIHRYRLPLAALVSILHRISGALMFLVLPFVLYLFQQSLTSELSFETYRAVVSNWFAKLVLLGLIWAYLHHFCAGVRHLLMDVDI-GMTKAGGRTSAAIVLAVSLALTLIIASKLF
MLTLVIWLPIIGGLVVLANLSKWIALTFAVLTFLVSLGLWISTTAQMQFVERSTWIPTFNVEYFLGVDGISMPLII---LTTFITIFITYKPSQYMAAFLIMNGIMVGVFAALDAILFYVFWEAMLIPMFIIIGVWGGPNRVYATIKFFLYTFFGSVFMLVALIYMYFQSG--SFSILDFQGLQLGMTAQILIFIAFLLAFAVKVPMFPVHTWLPDAHVEAPTGGSVILAAIMLKIGGYGFLRFSMPITPDASASLAWLIIALSLIAILYIGFVALVQQDMKKLIAYSSIAHMGFVTLGFFIVSVMGIEGGMVQMISHGFISGALFLCVGVLYDRVHSREIADYGGVVNTMPWFGAFMVFFAMSNAGLPGTSGFVGEFMVILATFRADFWWAVLAATTLILAAAFTLWMVKRVVFGDKVAVLRDLNARETFNLGALAAAVLALGLWPAPLMNVMHATVENLVTQVAATHMQ----TTRPVFLELWRIHLPIPGFVSILHRLSGILMVLTIPVAAVLFEQALSGPEGFAATAAVLDAWPVRLVLLLLLWSLLHHLLAGLRHLLMDLDI-GLDRPVARRNSWIVLIAALALLLALGGLTR
MLSLLIWLPILGGLLTLATMARWVALGTGVLVLAISLLLLTFANAGLQFLERREWIPAFDIQYHLGADGISVALIV---LTTLTSVLINTRVSQYFASMLVLEGLMIGVFAAVDAMLFYVFFEAMLIPMFIIIGVWGGPRRVYATIKFFLYTFLGSIFMLIGLIYLYLKGG--SWQLPDLYALPLTATEQMWLFFAFMAGFAIKIPMFPVHTWLPDAHVEAPTGGSVILAAIMLKIGGYGFLRFSLPIVPDAGHEFAWLMIALSLIAVVYVGMVALVQDDMKKLIAYSSVSHMGFVTLGIFIAARLGLQGAMVQMISHGFISGAMFSCVGVLYDRMHTRMIRDYGGVANVMPWFAAFFVLFSMANSGLPGTSGFVGEFMVVVASFQAHPLIAFTAALTLIIGASYSLWLVKRIFYGAHVAGLKDIVGREALVLGVFAAGVLLIGVWPRPLTDLMEPSIAQLAEL-----MSH---PQRPLSPFMQIYRLQLTSVMSLLHRISGVVLVVGALGLAWWLMAVAQGGEAYARAAECLASPLGMIALFGFSLALVYHLLNGIRHLMWDMGH-GMTIPEVYRSGYVVAGLTVLLTAAIWFFAA
MLSLLIWLPIVGGVGVLLDRARWSALAVSALTLLLGVALWFVGVAGMQFVERASWIQAFGVEYYLGVDGISMPLVV---LTAFSTLLVRYKPAQYLAAFLIMEGIMIGVFSALDAILFYVFFEAMLIPMFLIIGIWGGPNRIYATLKFFLYTFLGSVMMLIALIYLRTEAG--SFAIPDLYGLALPFTTQVLVFLAFLAAFAVKVPMFPVHTWLPDAHVEAPTGGSVILAAITLKIGGYGFLRFSLPIVPEASMALDWLLISLSLIAVVYIGLVAMVQEDLKKLIAYSSIAHMGFVTLAFFLIALLALEGGLVQMISHGFVSAAMFLCVGVLYDRMHTRRIADYGGVANRMPVFAGLFVFFAMANAGLPGTSGFVGEFMVILASFQAGFWYAAIAGLTLILGAAYSLWMIKRVVYGAEVDKLRDVNPRERLLLGSLVVVVLLFGLYPAPLINVMAPSLDALFGI-----MSS---DNRPLSPHLQVYRLPFTALTSISHRISGVLLSGGALVLVYWVIAAAAGPEAYATANAILSSLPVQALIFLWTFVLFYHLCNGIRHLVWDVGY-GFDLKTAQRSGQAAIGAAAVLTLFAWLIA-
MLSLVIWAPIVAGLLVLATLARWVAVAGALIGFLLSLPLFTNLNGGMQFEEVKPWIASFGIQYHLGVDGISMLFVI---LNSFTTLMIKKRQSQYMAAFLIMSGLINGAFAALDAILFYVFFEGMLIPMYLIIGVWGGPRRVYASFKFFLYTLLGSLLMLVALIYLYFQAK--TFDIQAFQAIAIPLHVQILLFIAFFLSFAVKVPMWPVHTWLPDAHVEAPTGGSMVLAAITLKIGAYGFLRFALPILPDAARELSWIMVALSLVAVVYIGLVALVQTDMKKLVAYSSISHMGFVTLGMFMFNQWAVEGALVQMVSHGFVSAGMFFCIGVMYDRVHSRNIADYGGVANKMPIFAAFMMLFAMANSGLPATSGFAGEFMVIMGAVQVNFWYAALAATTLIFGAAYTLWMYKRVIFGHHVEEMADVNKREFLVLVVLAIAVLGMGLYPQGFVEKMHLSVNDLIAH-----M----QKQRPKHLDLATIRLPIPGIVSILHRVSGVALFFSLPLLIYLLHGSLSSAESFETYRAVVAHPLMKIILIGLLWAYMHHFCAGIRFLFLDIHK-GLELQTARATAKTVVVVSLALTLILGVALW
MLSLMIVSLPVAALLIWLLRARWIALTAALFDLVLSLIAVAPANSGFQLVERHSWIPTLNVDYLIGVDGISILFLP---LTVLLFIGTRTLPRLYFMLLMVLESSVIGIFCALDTMLFFLFWELTLIPTYFLISLWGGPNRRYAAVKYTLFMMATGVPMLFGFLVLAFNHG-LVFDYQTLLSTPLPAELQTAVFFLLLVGFAAKAGVVPFHSWLPTVAMEGPAAITAIMVG--LKLGLYGLIRFTIPLAPEAAHEFHWLLAGLGISGVIYGAILALAQSNLRRMLAFSSISHAGLVVLGIASLEIIGLQGALFQLLNFVVLAGGIFLLTGYLHQRIGSTDYASLGGVAKSMPLLAAFYFLFGIAGMGVPGTNGFAAEHAILISVLDAHTGTGLAALFGLILGAGYFLTIYRQAFLGTVVADSLDLKRRELTIIMVMALLIIGAGLYPNGVYDLTRSASEAWVSG--AGSMQ-----RRPVYLNLFKITLPATAWVSVLHRASGVLMFLAIPASIYLLGLSLRDSSGYNQVLSILSHPISLLVMLSMLWALIHHLLAGIRFLLIDIDI-GIEKESSRRSAWWVVIAALILTLMIAGVLI
MLSLVIWTPILAGLAVLAPLARWLAVAGALAGFLLSIPLFTNLSGGMQFEEMKPWIASLNINYHLGVDGISMLFVV---LNSFTTLLIQKRVSQYMAAFLIMSGLINGAFAALDAILFYVFFEGMLIPMYLIIGVWGGPRRVYASIKFFLYTLLGSLLMLVALIYLYFQAK--SFEILAFHDIAITLTAQILLFVAFFLSFAVKVPMWPVHTWLPDAHVEAPTGGSMVLAAITLKIGAYGFLRFALPILPDASRELSPIIIGLSLVAVVYIGLVALVQSDMKKLVAYSSISHMGFVTLGLFLFNQWAVEGALVQMVSHGFVSAAMFFCIGVMYDRVHSRNIADYGGVANKMPIFAAFMMLFAMANSGLPATSGFVGEFMVIMGSVQVNFWYAALAATTLIFGAAYTLWMYKRVIFGPHVAELSDVNKREFLVLAILALMVLGMGLYPQAFVAKMHLAVNDLITH-----M----QKQRPKHLDLARIRLPVPGFVSILHRVSGVALFFSLPLLIYLLHGSLSSAESFDTYKAVVSHPLMKLALLGLIWAYLHHFCAGIRFLFLDIHK-GLELETARGTAKTVLVVSLVLTAVLGIALW
MLTLVIWLPIIGGIVVLADISKWIALAFAILTFAISLGLWTVGSGQMQFVERAAWIPTFNVEYYLGVDGISMPLII---LTTFITIFITYKPSQYMAAFLIMEGVMVGVFSALDAILFYVFWEAMLIPMFIIIGVWGGPNRVYATIKFFLYTFFGSVFMLVALIYMYFQAD--SFSILDFHDLELGMTAQILIFVAFLLAFAVKVPMFPVHTWLPDAHVEAPTGGSVILAAIMLKIGGYGFLRFSMPITPDASASLDWLIIALSLIAVVYIGFVALVQQDMKKLIAYSSIAHMGFVTLGFFIVAVMGIEGGMVQMISHGFISGALFLCVGVLYDRVHSREIADYGGVINTMPWFGAFVVFFAMSNAGLPGTSGFVGEFMVILATFRADFWWAFLAATTLILAAAFTLWMVKRVIFGEKVAGLQDLNRRETLNLGVLAAAVLALGIWPAPLMEVMHASVENLVAH-----MQ----TTRPVFLELWRIKLPIPAVVSILHRISGVLMVLTIPVAAILFHTALSGPDGFAAVASIMGSWPVKIVLLVLAWSLLHHLFAGIRYLFLDLGI-GLDRPAARRSSWMALLAAIAVLLIGGGLTL
MLSAIIWLPVLGGLLVLFNVSRWLALGVAVLTFLLSIPLWTASTAAMQYQENLPWIESFKVNYHLGVDGISMPLIL---LTTFITILIQYKPSQYMAAFLIMEGVMVGVFSALDAMLFYVFWEAMLIPMFLIIGIWGGPNRVYATIKFFLYTFLGSVFMLVALVYMYFQSG--SMEILGFHTLKLGLTEQILIFLAFLAAFAVKVPMWPVHTWLPDAHVEAPTGGSVILAAIMLKIGGYGFLRFSLPITPDASHHLDWLIIAMSLIAVVYIGFVALAQKDMKKLIAYSSIAHMGFVTLGFFIVGVLGVQGGMVQMVSHGFISAAMFLCVGVLYDRMHSREIADYGGVVNTMPWFAAFMVFFAMANAGLPGTSGFVGEFMVILASFRADFWFAFLAATTLIIGAAYTLWMVKRVIFGDRVAALQDVNKREVLVLGSLTLAVLALGLWPEPLVKVMDASITHLVNH-----MQ---PAHRPVFLNLMQIRLPVAAVMSIAHRAAGVLLFLAIPLIIGLLSLALSGDDGFVRATQLLQQPWSRLVLFLLLWALAHHFLAGIRYLLLDLHL-GVRAPYFRRTAWAVLGAAPVLALMLLWGLA
MLSLTIWLPIVGGLLVLANATRWTALTIAILTFLVSLPLYSPSTASMQFVERASWIELFNIEYYLGVDGISMPLII---LTTFITILIQYKPSHYMAAFLIMEGVMIGVFSALDAMLFYVFWEAMLIPMFLIIGVWGGPNRVYATIKFFIYTFFGSVFMLVALIYMYFQAG--SFDILAFHDLKMDLNVQILIFIAFLMAFAVKVPMWPVHTWLPDAHVEAPTGGSVILAAIMLKIGGYGFLRFSLPITPDASQHLDWLIITISLIAIVYISFVALVQQDMKKLIAYSSIAHMGFVTLGFFIVALLGMEGGMVQMVSHGFVSAAMFLCVGVLYDRLHSRQIADYGGVVHSMPIFAGFMVFFAMSNAGLPGTSGFVGEFMVILASFRADFWFAFLAATTLITGAAYTLWMIKRVVFGDKVAALKDISGREFLVLGSLAIAVLALGLWPAPLVEVMDASVANLLKH-----MT---IKNRPVYLDLTQFRFPIAAIMSVGHRASGVLMILAIPFLAYTLDLSLSGPEGFAEAKAIMDSLFIKLVLFVVLWAMLHHLLAGIRYLLLDFHI-GVEKEIETRSAQVVMVAAPVLAVLIG-LIL
MLSLAIWLPIAFGALVLAGLVRIGALIGALVSFAATIPLITNAAHGLQFVEKSKWIDSFNIYYALGIDGLSLWFVP---LTAFITVIIQSRVAQYMGAFLILSGLMIGVFCATDGLLFYFFFEATLIPMYIVIGVWGGENRVYASFKFFLYTFFGSLLTLVAIIYLYRATG--TFDILQWHLAPLTMKEQIFIFIAFFMAFAVKVPMFPVHTWLPDVHVEAPTGGSAVLAAIMLKLGAYGFLRFSLPIAPDASHYLSGVVITLSLIAVIYIGLVALVQKDMKKLVAYSSIAHMGFVTLGFFIFNPIGVQGGIVQMISHGFISGAMFLCIGVLYDQAHSRQIADYGGVVNKMPKFAALFVFFSMANCGLPATSGFVGEFMVILGSVQYNFWIGLLAATALIFGAAYSLWMAKRVIFGHHVAALVDVNGREFFMLGVLAIAVLYMGLYPAPFTDTMQTSVADLLAH-----MTEAVKKERPEFRNIHNYRLPMAGIVSILHRISGALMFLLLPFVLYLLQESLRSEYTFANFMLIASHPIAKLVMLALVWGYTQHFCAGVRHLVMDTHV-GLDKDSARKSATVVVVITVIVTALVALKLF
MLSLVIWVPIAAGLLTLAGLARMIALAGSLAGFLVSLPLYFPLHGGMQFVELAPWIASLNINYALGVDGISVWFII---LNSFTTLLIQTRVAQYFAAFLIMSGLINGAFAALDAVLFYVFFEAMLIPMYLVIGVWGGPRRVYASIKFFLYTLLGSLLMLVSFIYLYFQVG--SFEITRFQAVPLGLTAQILLFVAFFMSFAVKVPMFPVHTWLPDAHVEAPTGGSMVLAAITLKLGAYGFLRFLLPIVPDAARELSSLMIVLSLVAVVYIGLVALVQTDMKKLVAYSSIAHMGFVTLGFFMFNQWAVEGALVQMISHGFVSAAMFMCIGVLYDRMHSRNIADYGGVVNKMPVYAAFALFFAMANAGLPATSGFVGEFMVIMGAVQVNFWYAFFAATTLIFGAAYTLWMYKRVVFGAHVDKLQDVNGREFLILGILAVAVLGMGLYPQMFVDIMHTSVNDLLSH-----M----QKKRPKHLDLGKISLPIMAKVSILHRISGVALFLALPLLIYLLQGSLSSEADFEAYRAVVAFPLMKLILLGLLWAFLHHFCAGIRFLMFDMHK-GQSLEAARASAKAVLVVSIALTVVIGGILW
MLSLAIWLPIAGGLLVLAAFSKLIALVTALFGFLVTIPLYTASSASMQFVELMPWVRDYNINYHLGVDGISMPFVI---LNSFITVLIEYKPSQYFAAFLIMSGLLNGIFSALDGILFYVFFEASLIPLYLVIGVWGGKNRVYAAFKFFLYTLLGSLLMLVALLYLFHKSG--SFAILDWHREPLAMTAQSLIFWAFFASFAVKVPMWPVHTWLPDAHVEAPTGGSAVLAAIGLKLGAYGFLRFSLPIVPDAAQHFAPVVIGLSLIAVIYIGLVALAQTDMKKLVAYSSISHMGFVTLGFFIFNPLGIEGALVQMISHGFVSAAMFLCIGVLYDRMHTRNIADYGGVVNTMPKFAALFLLFAMANAGLPATSGFVGEFMVAMGAIQFNFWTGFAAATTLVLGAAYTLWMYKRVVFGSHVAELDDINSREMLILGVLAVCTLAMGIWPQPVTEIMHATVNQLLDH-----MANTASKTRPKFLHLTEIRLPLPGIVSILHRVSGAGLFLCLPLLLWLFAASLGSPESFESFSAVVGHPLAKIFLLGLMWAYLHHFCAGIRFLLLDMHK-GLELATARKSSVAVLAVSLTLTVILGVKLW
MLSLAIWTPIAGAVLVWLGRARGLALLVALAEFAITLPLYTTGNGGLQFVERAPWVESFAIYYHLGIDGIALPFIL---LTSFITVLVEKQLSQYLGAFLVMEGLMIGLFCAVDGMLFYVFWEAMLIPMFIIIGVWGGPNRVYATLKFFLYTFLGSVLLLVALIYLHLKTG--SFSLLDFQRVALDLPTQKLLFLAFLAAFAVKIPMWPVHTWLPDAHVEAPTGGSVVLAAIMLKMGGYGFLRLSLPITPDASMAFSGLMITLSLIAVVYIGAVALVQQDMKKLIAYSSISHMGFVTLGTFLFSAQGIEGGLVQMVSHGFISAAMFLCVGVMYDRMHSRQIADYGGVVNTMPMFAAFMMLFAMANSGLPGTSGFVGEFMVILAAFENSFWIALLAGTSLVLGAAYNLWMYKRVIFGAKVAALKDLKAEEFIVLGLLALAVLAMGVWPNPMLDVTHATVDTLLAH----LMGK----PRPLSPHLTVYRPLIGSYTSILHRAVSAALLGGLGFLAAWLLAIAQGGVLFDAFSALWGSIVGKVMLFGWTFCAFFYAAHWIRHFAWDMGY-GFELDTARLTGRLALFGSAAASVLVWLYI-
MLSLVIWTPILGGLIVLTEASRRVGLAFAVLTFLVSIPLFTRGTHEMQFVEMIPWISTFNIHYHLGVDGISMPLIL---LTTFITVLIQHRVSQYLAAFLIMEGLMNGVFSALDAVLFYVFFEAMLIPMFLVIGIWGGPNRIYATLKFFLYTFLGSVFLLIGLIYLYTQSG--SFSILDFHHLPLGMTAQMLIFLGMLLAFGVKIPMFPVHTWLPDAHVEAPTGGSVILAAIMLKIGGYGFLRFSLPIAPDAAMALDWLMVTLSLIAVVYIGLVALMQQDMKKLVAYSSIAHMGFVTLGFFIVAALGISGGMVQMISHGLISAAMFLCVGVLYDRMHSRRIADYGGVANTMPWFAAFFVLFAMANTGLPGTSGFVGEFMVILAAFRADFWIALLAATTLILAAAYTLWLVKRVVYGDNVAKLTDVNRREFWVLGVLAFAVLLLGVWPAPLLDVLDATVDNLVRH-----MPN---DNRPLSPHLQVYRPQMTSVLSILHRITGVILSVASLILVYWLAALAAGPEAFARAEALLHGWIGIAILIPVTLALFYHLCAGIRHLVWDAGV-ALTIKGVYVTGWTALATTLLLTLIFWVVV-
MLTVMILLPLISGAALLLNSARWLALGTTLIELVLGIALWLTGTSAFQYRETVPLFEP-YFSWALGIDGISLVLIA---LSVFLMPIVKTRVPEYMAAFMLMEALMIGVFAATDLFLFYVMFEGGLIPMYLIIGIWGGTNRIYASYKFFLYTLLGSVLMLLAMMYMVSAAE--TTDIPTLMAYDFDPQVQVWLWLAFFASFAVKMPMWPVHTWLPDAHVQAPTAGSVILAGVLLKMGGYGFIRFSLPMFPDASVELMWLVFGLSMVAVVYTSLVALAQNDMKKLIAYSSVAHMAFVTVGLFGFNQQALEGSIVVMLSHGLVSGALFLCVGVVYDRLHTREISAYGGVANIMPRYAIFFMLFTMASVGLPGTSGFVGEFLVMLGAFKTSTWAVFVVCTGIILGAAYMLFLYRRVVFGEAVAGMRDLSVREYICLVPIAVATLWMGIAPNVFIDPVRAPVADIVARAEATEMATR-PQVRPLSPHLSIWRWRVHAITSITHRITGNGMAVGGALFTWWLVAAASGPDAYMTFLAVARGPIGVIVGIGLTWAIFQHAASGVRHLGMDTGA-GLSIERSKLSATLTWIFSIPATAAFWLFVR
MLSLIVWFPIAAGLIVMLQFARWFAFASTLLVFLISALLIPTDTYAMQFVEQAPWIPQFGINYHLGVDGISLPLIV---LTTFTTVLIQEKAHQYLAAFLIMEGMMNGTFAALDAIVFYFFFEGMLIPMFIIIGVWGGPKRVYATIKFFLYTFLGSVFMLIALIYMYFKGG--SFAILDLQQLPLTMTEQILIFLAFLIAFAVKIPMWPVHTWLPDAHVEAPTGGSVILAAIMLKIGGYGFLRFSLPITPDAAHFLDWFIIAISLVAIVYIGFVALVQSDMKKLVAYSSISHMGFVTLGLFIIVNLALEGAMIQMISHGLISAAMFLSIGVLYDRLHSREISTYGGVVNTMPWFGALVVVFAMANVGLPGTSGFVGEFMVILASFKANFWIAFLAALTLIIGASYTLWMVKRVIFGDAVAGLSDLNMREGWILGILAFLIIVLGIWPNPVLDIMHATIEHLAHQ-----MANAKATSRPVSLNLLKIRLPLPGIVSIMHRISGAFLFLLIPFLLYVLQMSLSSAEGFATVRSWFAAPVAKLALLIVFWAYLHHFFMGLRYLALDLDI-GVHLAQARLTAKLVLVVSIGLTLLIGVWLW
MLTLTIFTPIVAGLLVLANFTRTLALIGSVIAFLMTLPLIAPTTADMQFVEFAPWINTFSVNYHLGIDGISLWFIP---LTAFITIIIKERVPQYMGAFLILSGLMIGVFAALDGLLFYIFFEATLIPMYIIIGVWGGPRRVYASVKFFLYTLLGSLLTLIAFIYLWHSAG--SFDILTWHKLPLGMNAQVLVFLAMLMAFAVKVPMWPVHTWLPDAHVEAPTGGSVVLAAIMLKLGAYGFLRFSLPIAPDASQSLSGLMITLSLVGVVYIGLVAIVQKDMKKLVAYSSVAHMGFVTLGFFIFNKTGMEGAIMQMISHGFVSAAMFLCIGVLYDRLHSREIADYGGVVNVMPRFVTFFVLFSMANSGLPGTSGFIGEFTVIMGAVEYNFWIGLLTATALITGASYSLWMLKRVAYGPAVGAMNDLSCREFFVLGVMAIAVLGMGIYPAPFTEVMHTSVDALLQH-----MSDTAQKQRPQYRNISSYRLPLAAKTSILHRISGALLFLSLPVILPLLAMSLSSASGFAALSVVFGNPAVKLVVLALIWGYLHHFCAGIRYLALDLGK-GNDKYSANKSAASVLIVSLTLTFVFALKLF
MLSIITFTPLVAAAILLVRNARWFALTATSATFLISLFLFFPAKTGFQFVEDKDWIF--GLHYKVGVDGISVLFVM---LITFLMPINDRRVKEYMTAFLVLEGLMLGTFTALDIVLFYVFFEASLIPMFLIIGVWGGPNRVYATFKFFLYTFAGSVLMLVGLAAMYIEGG--TTDIPALMNHQFSTGVQTLLFLAFFLSFAVKIPMWPVHTWLPDAHVQAPTAGSVDLAAILLKVGGYGFLRFSLPMFPVGSEMMSEIVLWLSVISIVWASLVALMQTDMKKLIAYSSIAHMGYVTMGIFTFNQQGIDGAIFQMIGHGFTSSALFLGVGVIYDRMHTREISAFGGLQKRMPVYAGVFLFFTMANIALPGTPGFVGEFLTLTGAFQAHTWVAMVATTGVILSAAYSLWLFARVFTGEALKTVLDLDLREKAMLYPLIAVTLLLGLYPAIATDIISPTVAELVSN-VAGQMAEPKRVERPLSPFMPYYRPQMTSISSIMTRITGNALIVTALLTAWWLLAAATSPGYFDFVNAIVTSWFGALVYTLSAWAVWYHLLAGLRHLYFDAGK-GLEIETAEKLGWACFIGATVLTIITIILV-
MLSLLIWLPILGGVAVMVDRVRWTALGIALVTFLASLPLYFPGTHEMQFVEQREWVSALQVYYHLGVDGISMPLII---LTTFCTLLIKYRPSQYLAAFLIMEGIMVGVFSALDAILFYVFFEAMLVPMFLIIGIWGGANRIYATIKFFLYTFLGSVLMLVAVIYLRLQAG--SFGILDMHGLDLGLTAQVLIFLAFLGAFAVKVPMWPVHTWLPDAHVEAPTGGSVILAAIMLKIGGYGFLRFSLPITPEASMTLDWLIILMSLVAVAYIGLVAMVQKDMKKLIAYSSIAHMGFVTLGFFLIGMLALQGGMVQMISHGFISAAMFLCVGVLYDRMHSRQIADYGGVINTMPWFGAFFVLFAMANAGLPGTSGFVGEFMVILAAFQANFWYAFVAGTTLVLGAAYSLWMVKRVIFGENVAKLEDVNRREVLVLGLLAAMVLLLGLWPAPLVEVMEPSLLHLLNQ-----MQT---DNRPLSPHLQVYKPQLTSVLSICHRGSGVVLALGSIILVWWLSALAAGPEAFATVNGVVGSFIGKVILFLFTLALFYHLCNGIRHLVWDTGR-GFELESVYRSGYLVVIASVVLTVVVWIVAA
MLSLLVWLPILGGVWVLAATARSIALVVSLLTFGLSLPLYFTTTAAMQFTERYSWIPNFNIYYHLGIDGISMPLII---LTTFSTVLIHYKIAQYMAAFLIMNGLMVGVFAALDAILFYVLWEAMLIPMFIIIGVWGGPQRVYAAIKFFLYTFLGSVLMLIALLYLYSQAD--SFAILDFHKLPIPLNVQIFIFIAFFIAFAVKVPMWPVHTWLPDAHVEAPTGGSVILAAIMLKMGGYGFLRFSLPITPDASRELDWLIIALSLIAVIYIAFVAIVQQDMKKLIAYSSISHMGFATLGFFIGAAMAMEGGMVQMVSHGFISAALFLCVGVLYDRLHSRQISDYGGVANTMPRFAMLAVLFAMANSGLPGTSGFVGEFLVILGSFKASFWIAFAAATILIFGAAYTLWMVKRVIYGDGVAALTDINGRETLILGILAITVLFFGIWPEPLLEVMHATVQNLLEH--VPMMMT--KPIRPLSPHLQIYKPQLTSLMSISHRLSGVFLSLSTVVLVYWLMAVVAGETAYQHAQNLFNSWLGLVFLFGWSLALFYHLCNGIRHLSWDIGL-GMDIKTVYLTGGLVWLATLLLTGLTWLLA-
MLSLTIWVPIVAGLVVLANAARWLAVLGALAGFLVSVPLYTTLNGGMQFVESTPWISTFNINYALGVDGLSVLFVI---LNSFTTLMIQSRVGQYMAAFLIMSGLINGAFAATDAILFYVFFEAMLIPMYLVIGVWGGPNRIYASVKFFLYTLLGSLLTLVAFVYLYNQSG--SFVIADYQRLPLGMGAQLLLLIAFFFAFAVKVPMWPVHTWLPDAHVEAPTGGSMVLAAITLKLGAYGFLRFALPIAPDASREYAWVFIVFSLIAVVYIGLVALVQTDMKKLVAYSSISHMGFVTLGFFMFNPYAVEGAIVQMVSHGFVSAAMFFCIGVMYDRVHSRKIADYGGVANKMPIFASFMMLFAMANSGLPGTSGFVGEFMVILGAVQVNFWYAFAAATTLIFGAGYTLWMYKRVIFGDHVAELQDVNKREFLVLAVLAIAVLGMGLYPKPFVDVMHVSVNDLIWH-----M----NKTRPKHLALWQIRFPLPAIVSGLHRISGALLVLAIPFVLYALEGSLSSAERFDAFRACIGHPVVKLGLLVVLWGLLHHACAGTRFLLMDIHK-GIDLPTARLSAKLVMAVSLVLTVVIGVVAW
MLSTLIWLPIIGGALILFSFAKWTALWVSIATFLASLTLWTSSTASMQFVEKSMWIDQFNIYYYLGVDGLSMPLIL---LTTFTQILIKERVEQYMGAFMIMQGLMIGVFAALDSILFYVFWEAMLVPMFIVIGKWGGKDRVYATLKFFLYTFFGSVFMLVAFIYLYFQSG--SFSILDFHAMPLPLMAQIFIFLAFLIAFAVKVPMFPVHTWLPDAHVQAPTAGSVVLAAIMLKMGGYGFVRFSLPITPDASMTLDWLVIALSLIAIFYIGLVAMAQSDMKKLVAYSSIAHMGFVTIGMFLVAKMGMEGAMIQMISHGFISGAMFLMIGVLYDRMHTREISSYGGVVNVMPWFGFFAVLFSMANAGLPGTSGFVGEFMVILAAFKANVWYGLIAATTLIVGAAYTLWMVKRVYLGEQVAKLQDLNRREFVIMATLAVAVVLLGVYPAPLIEVMHSSVANLLIQ-----MYQF-PDKRPVLRNPFAFRYPLNALLSIMHRLSGLAMVLLGGLAFVWGVWLVTVPESFEALMRWAASPWAKIGWTLLALSFWWHWLTGLRHLIVEHQ--GFDRQANHRSALVLIGVFVFGAVLIVLGVW
MLSIIIWLTILGGFLVLFSRCRPVALGVSILAFVFSLFLFFNGTAELQFVEHVAWLPSFGINYSLGVDGIAMPLIL---LTTFINIIIQDKPAMYLASFQVMTGFMVGVFAAADAILFYVFFEATLLPMFLIIGIWGGPRRVYATIKFFLYTFLGSVFMLVALIYLYGQAG--SFAITDFHKLPIGSTAQTLIFFAFFIAFAVKIPMWPVHTWLPDAHVEAPTAGSAVLAAIMLKMGGYGFMRFSLPIVPDASQQLAWFVILLSLIAVVYIGFVALAQADMKKLIAYSSISHMGFVTLGMFITAVLGLEGAMVQMISHGFISAAMFLCVGVIYDRMHSRQIADYGGVANTMPVFAAFMVFFAMANAGLPGTSGFVGEFMVILASFKANFWFAFFAASTLILGAAYTLWMVKRVVFGDNVAALTDVNRREVIMLALLAAMVLFFGIWPQPMVDVMHASISNLVSH-----MAH-----RPLSPHLQIYRLPFAAILSITHRLTGVFLTLGSVLLVYWLVAIASGETAYLEAQALLGTWYGLLGLFFCSFALYFHLCNGVRHLFWDAGY-GFELKTVDTSGHIVIILTVVLTVITWFIGA
MLSMMLAVPMAAAIACLFNTARWLALTATLIDLALGIVLWMIGGAQWQFVEKAALFD--RFSWALGIDGIALMLIM---LSVFLMPIIQTRVGEYMAAFLLMEVLMIGVFAAQDIFLFYIFFEAGLIPMYLIIGIWGGANRIYASYKFFLYTLLGSVLMLIAMFWMVNEAG--TSDIPTLMAYDFPLEAQSWLWLAFFASFAVKMPMWPVHTWLPDAHVQAPTAGSVILAGVLLKMGGYGFIRFSLPMFPDASVDYIWLVFALSMVAVVYTSLIALVQSDMKKLIAYSSVAHMAIVTVGLFAFNRQGLEGALIVMLSHGLVSGALFLCVGVIYDRLHTREIDRYGGLSINMPRYALLFLLFTMASIGLPGTSGFVGEFLSLVGVYEVSSWVAIVSTTGIILGAAYMLYLYRRVAYGDDVAAMPDLNKREIALLLPIALVVLWMGVYPESFMAPMRKDVGALEAREEGHHMGK--PSGRPLSPHLSIWRWGPAMLVSILHRATGDGMAIGGVLLVGWLMALASGPEGYAWYVGWATSPIGYLLMIGLSWAFFQHMCSGLRHFVLDIGA-GYEVDGNNRWSALLPVLAIALTAILWTIIV
MLSLIIWLPILGGAAVLAVAVRELATGVAGLTFLFSLVLWFPG-GGMQFVEKRDWVPTFDIHYHLGVDGISMPLVV---LTAFATLLITYRPAQYMGAFLVMEGLMIGVFAALDAILFYVFWEAMLVPMFLLIGMWGGANRIYATIKFFLYTFLGSVLMLIAFLYLRWEAG--SFGVLDFHGLSIGLEAQILIFLALLAAFAVKVPMWPVHTWLPDAHTEAPTGGSVILAAITLKMGAYGFLRFALPIAPEASQELAWLVIAMSLIAIVYIGLVAMVQEDMKRLIAYSSIAHMGFATLGFFVIALMAMTGGYVQLISHGFISAALFLCVGVLYDRMHTRNIADYGGVINRMPIFGALFVVFAMANAGLPGTSGFVGEFLVILGSYQASFWYAAIAGLTLIVGAAYSLWLVKRVVFGERVAALNDLDRREFLLLGVLAVLVIGVGVYPQALVAVAEPTLVELLND--AARMRN---PNRPLSPHLTIYRPQLTSLLSVLHRGTGVFVTMAAVLLVAWVMALAAGPEYYELLTQVLGHWLGQLVLLGITFSLAYHLCNGIRHLVWDTVR-AFELKAVYRGGYMVLAASVLLTALVWVIAF
MLSLSIFVPIIAGILVLVDYTRKMALIGAIVSFLVTLPIIAASTADMQFVEQVAWIDAFNVSYHLGVDGISVWFVI---LTAFITIMITSRVAQYMAAFLILSGLMVGVFVALDGLLFYVFFEATLIPMYIIIGVWGGPNRVYAAFKFFLYTLLGSLLTLIAFIYLYTQTG--TFDIATWQKLPLGMTPQLFIFFALFAAFAVKVPMWPVHTWLPDAHVEAPTGGSIVLAAIMLKLGAYGFLRFSLPIAPDASQSMAGLMIALSLIAVIYIGLVAIVQDDMKKLVAYSSVAHMAFVTLGFFMFNTTGLEGAIIQMISHGFVSGAMFMCIGVLYDRLHSRRIADYGGVINVMPKFVTFFVLFSMANSGLPATSGFVGEFYVILGAVEYNFWIGLLTATALILGASYSLWMVKRVAYGPHVAEMSDINKREFAVLACLAVFTLFMGVYPQAFTDVIHVSAQNLLEH-----MSESTSKPRREFRNVDKYRLPFAGKVSILHRVSGALLFLSLPLLITVFKESVTSPASFADLGSGFGGFLLKLILLVGLWGFMHHLCAGIRYLTLDLHI-GMDKQTAQKSAKIVLCVSLALTFIFAIKLL
MLSILIWLPILGGIAVLAGGMRMLSLGVSVLTFLLSLFLYKNGTAAMQFVERVPWIAAFNVEYYLGVDGISAPLIL---LTTFITPLIKQRPAQYFAAFLILEGLMIAVFCALDAVLFYVMWEAMLVPMFLIIGVWGGERRVYATMKFFLYTFLGSVLMLVAFIYLYGKTG--DFNFFSFMEVPLSMTEQKLIFIAFLLAFAVKVPMWPVHTWLPDAHVEAPTGGSVILAAIMLKMGGYGFVRLSLPMLPDGSQYFAGLMIALSLIAVVYIGMVALMQKDMKKLIAYSSIAHMGFVTLGFFLMAGLGITGGMVQMVSHGLISGAMFLCVGVLYDRVHSRQIADYGGVANTMPIFAAFFVLFAMANAGLPGTSGFVGEFMVIIASFKASFWYAFFAAMTLILGAAYTLWMIKRVVYGKQVAELTDLNQREFVVLGILAVMVLLVGLWPAPLVDMMTVTVDQLIQH--AALMSN---PGRPLSPHLSIYRWPITMTLSILHRVSGIALSIGLLMFAWWLVAASSGDAAYQEVVSFAGSIPGRVMLIGWSAAFFFHLANGIRHLVWDLGY-GFELKTANASAWFVLLLTVVLTAGYWV--L
MLSLTIWVPIVAGLLVLASGQRTLALIGAVLGLLVAIPLWTVSTPAIQFEEALPWVPSFNIWYHLGVDGISMPFIL---LNSFTTVLIQTKVAQYMAAMLIQSGIINGVFAALDGMLFYVCFEAMLIPLYLIIGIWGGPNRIYAAIKFFIYTLLGSLLMLVAMIYLFFVSG--SFEIMVWHKVGLTMMAQLLLFVVFFFAFAVKVPMWPVHTWLPDAHVEAPTGGSVVLAAITLKVGAYGLLRFTLPIVPDAAHELTWLMVGLSLIAVVYIGLVALVQADMKKLIAYSSIAHMGFVTLGFFLFNPLGIEGGLIQMISHGFVAGALFLCIGVMYDRVHSRQIADYGGVANTMPRFAALFMLFAMANSGLPGTSGFVGEFMVVLGAMKVNFWWAATAGLTLIFGAAYTLWMYKRVVYGEHVAGLTDIDGREFLVLASLAIGVLAIGVYPLPITDVMHASVNNLLEH-----M----PKTRPFFLNLIRIRLPVGGLVSILHRLSGALLALAVPALLYGFMLSLRSPADFERVRGLAGELTGALIALGLVWALSHHFLAGLRHLGFDLGW-GEARAPARLTAWATLAAALLLTALVGLRLS
MLSLSIFVPIIAGIFVLVEYTKQMALIGAIVSFLVTLPLIFSTTAEMQFVENVRWISAFTAHYHLGVDGISIWFVL---LTAFITIMITDRVAQYMAAFLILSGLMVGVFAALDGLLFYVFFEATLIPMYIIIGVWGGPNRVYAAFKFFLYTLLGSLLTLVAFIYLYLQAG--TFDIAAWHALPLTMNEQLFIFFALFAAFAVKVPMWPVHTWLPDAHVEAPTGGSIVLAAIMLKLGAYGFLRFSLPIAPDASQEMGWLMIVLALIALIYIGLVAIVQDDMKKLVAYSSVAHMGFVVLGTFLFSEAGIEGAIVQMISHGFVSGAMFMCIGVLYDRLHSREIAAYGGVVKVMPKFVTFFVLFSMANSGLPATSGFVGEFYVILAAIDFNFWVGLLAATSLILSASYSLWMVKRVAYGPEVAKMLDLDKREFLVLGLFAIFVLYMGIHPKPFTDVMHVSVQHLLEQ-----MSENQKKPYREFRNVSDFKQPLAARVSILHRVSGAFLFLALPIFVPLFAASVASPGSFAELGSGFGGFLLKLILLVLLWGFMHHLCAGVRFLTLDFGR-GLEKAEAHKSARLVVIVSLVLTCIFAIKML
MLTLLIWLPILGGAATLFAQAKSFALLIAIASFALCLPLFTTSVPTMQFAESHAWIPSFHIGYNLGVDGISVALIG---LTTLTTILIDRRVHQYFASFLILEGLMIGVFCALDGLLFYVFFEAMLIPMFIIIGVWGGPKRVYASVKFFLYTFLGSVFMLVGLVYLYLKGG--SWQLSDMTALPLTATEQAWLFFAFLAAFAVKVPMVPVHTWLPDAHVEAPTGGSVVLAAIMLKIGGYGFVRFSLPITPDASHEYAWVVIALSLIAVVYIGFVALVQQDMKKLIAYSSIAHMGFVTLGTFIAARLGLQGAMVQMISHGFVSGAMFTCVGVLYDRMHSRMIKDYGGVVNTMPWFAAFFVFFAMANAGLPGTSGFVGEFMVILAAFQQSPLVAFAAATTLVLGAAYTLWMVKRVIFGHHVAELTDIGSREAWVLGIFAIGTLALGVYPKPLTDLMDASVSQLVSQ-----MAR----ERPLSPFMQVYKPQITSVLSILHRATGVALAVGALVLAAWLLAVAGSAEAFECFRGFFAAWYGQVALFAFTGCLAYHLFNGLRHLVWDMGK-GYEIATVYKSGYAVVALTLLTTAGIWWCAA
MLTALLALPVLGAVATALPWAARLALGTSVLTLLLSLLIVFAGNPDFQFLESATWITGLGVRYLVGVDGISLLFLP---ATALLFCGTAAAPGLYFALLLLLEAATLGVFCALDTILFFFCWEFTLLPLYFLVSLWGGNGRQAAAVRYFLVMLAGGVPLLFGLLAAVFGQGVLAFDLPTLLATPLPEGVQFVVFLLLLVGFGVKVPLVPVHTWLPSIAMGAPAAVTALLVG--LKLGAYGLIRLAIPLAPLAARDLHWLLAGFGTLAILYGGVAALAQSNLRGVLAYASLSHVGLVVLALASFSVSALQGALLLMLNFSVSTGGGFLILSFLQRRTGSTDIGHLGGVMRSMPLLSGFFLLFGLAGIGLPGTSGFPAELLIIVAALHSHTGAGLAALFGTVLAAAAFLAPFRQAFFGSDVAEAADLLPRETALLLLPALLILAIGVYPLPLLELLRPSAEAWVAA--GLLMAEMAKKRRPKNLDLPTIRLPLPGILSILHRVSGAGLFLMLPVLLWLFQGSLASSETFAAVKGVVGHPVAKIVLLGLIWFYMHHFCAGIRYLLLDLHK-GIELEAARLSSKIVFAVSIALTLIIGAVLW
MLSLMLLVPLVGAVLCMFSTARWVALIATLIDLVLGIMLWLIGGAQWQFPERANLFA--GFEYALGIDGIALMLIM---LSVFLMPIVTKRVGEYMAAFLIMELLMIGVFAAQDILLFYIFFEAGLIPMYLIIGIWGGDDRIYASFKFFLYTLLGSVVMLIAMLWMIQEAG--TSSIPVLLQYDFPPEAQTWLWLAFFASFAVKMPMWPVHTWLPAAHVQAPTAGSVILAGVLLKLGGYGFIRFSLPMFPEASAQFVWLVFGLSMIAVVVTSLIALVQHDMKKLIAYSSVAHMAIVTAGLFAFNSQGIEGAMVMMLSHGLVSGALFLCVGVIYDRLHTREIARYGGLATNMPRYALFFLLFTMASIGLPGTSGFVAEFISLAGIYQMSSTTTFVLTTGIILGAGYMLYLYRRVVFGADAAAMPDMNAREWLMLAPVAAAVLWMGVYPESFLAPMRSDIAAIEAREGAEHMS-----NRPLSPHLQIWKWGPHMFTSILHRVTGDGMAVGLAVLLWWLGAMASGPEAYATFSAVATSIPGYIVLVGLTWAFFSHMMSGLRHFVLDIGA-GYELTINKTWSTLAPILGVLLTIAFWAIIK
MLTLSIFVPVIAGLFVLFEYTRRMALIGAIVSFVVTIPLIAASTSNFQFEENIAWISAFNAHYHLGVDGISVWFIL---LTAITNILIKSRISQYMAAFLILSGLMIGVFASLDGLLFYVFFEATLIPMYIIIGVWGGPNRVYAAFKFFLYTLLGSLLTLVAFIYLYSQSG--TFDIAQWQDLPLALTPQLFIFFALFAAFAVKVPMWPVHTWLPDAHVEAPTGGSMVLAAIMLKLGAYGFLRFSLPITPDASQEMAWLMITLSLAAIIYISLVAIVQEDMKKLIAYSSVAHMGFVTLGTFLFTSIGLEGAIIQMISHGFVSAAMFMCIGVMYDRLHSRQIKDYGGVINVMPKFVTFFVLFSMANSGLPGTSGFIGEFYVILAAVQHNFWIGLLAATSLILGAAYSLWMVKRVAYGVHVRDMFDIDSREFAILAILALFTIFMGVYPQAFTDVMHASVQNLLEH-----MSESTQKPRREFRNIEAYKLPLPAILSILHRVSGVLIFLSLPILIHLFRNSLSGPVMFNSLATGFSGFIIRVVCIVALWGFMHHLCAGIRFLILDLHI-GMDKVSARKSAKIVFIVSLVLTFVFAIKLL
MLSVLIWLPIVGAILVLARVARWLSVLVTLLTFVVSLPLYSAVAGGMQFAESHLWIGGLKAYYGLAVDGISVALIV---LTTFTSVLINKRVSQYMAAMLVLEGMLIGIFAATDALLFYVFFEAMLIPMFIIIGVWGGPRRVYATLKFFIYTFLGSIFMLIALIYLHMKTG--EFSLAAFAAAPLSTTEQAWLFFGFLAGFAIKVPMWPVHTWLPDAHVEAPTGGSVILAAIMLKVGGYGFIRFSLPITPDASQEYAWVVIAMSLIAVVYIGYVALVQDDMKKLVAYSSVAHMAFVTLGIFITARLGMQGAMVQMISHGFVSGAMFACIGVLYDRLHTRMINEYGGVMNVMPWFGGFFILFSMANCGLPGTSGFVGEFMVILASFQSNPFIALVAAFTLIIGAAYTLWLVKRVIFGPKVAKFKRLDAREWIVLGSFAVAVLALGIYPKPLTDLMDSSVLQIVNA-----MPS---TARPLSPHLQVYRRQIQMVTSIVHRATGIILVFGGLLVAAALLALASGADAWACVTSLAGSWFGLLVLFGWTWALAYHWLNGIRHLLQDVGW-GYSIAQFVRNGWISVIGSLILTAIVWVAVA
MLTLMIFLPLLGAFAILLQNARGVALLTSLTTFVLSLVVLSLSSSDFQLVEKYEWVPKLSLNYCVGVDGISLLFIL---LTTFLTPIIRDKVKEYMITFLMLESLIIGSFCALDLVLFYIFFEAVLIPMYLIIGIWGGKARIHAAFKFFLFTLSGSVLMLIAILSIHGEVG--TTDLVEAYRYTFSGAKQYWLWAAFFISFAVKIPMWPVHTWLPNAHVEAPTAGSVILAAILLKMGGYGFLRFSLPLFPEPSQFFAPYVFGLSMIAVVYASLVALVQEDMKKLVAYSSIAHMGFVTFGIFTFTEQGIKGAFFQMISHGIISAGLFLCVGILYSRVHSREIMRYAGVRSRMPHFAFMFLICVLASIGLPGTSGFVGELLVLVASFEKGGWMTLIMGSGIVLSAAYGLWLYKRIMLGKSLEKLNDIIFIEKLYLLPIVAVILLLGIYPKPIFMLSETAIERVIAP--GQLMMP---SKRPLSPHLQIYKPQLTSVLSVMHRFTGAFLCLGILGIILWLYGISSQPACFSWLISVSQNFIGKVFIFLMLYAFFYHLANGVRHLVWDAGY-GFEIKTVYRTGWLVVGSSLGLALLYWVLFF
MLSLAIWVPIVAGLIVLAGWARVIALLGALLGFLVTIPLYTDLHGGMQFVEKMPWIPAFNINYHLGVDGLSMFFVI---LNAFTTLLIEKRVAQYMAAFLIMSGLINGAFAAMDAMLFYVFFEAMLVPLYLIVGVWGGQNRVYAAIKLFLYTLMGSLLLLVTFIYLYFQAK--TFEIAEFQRVALPLAVQGFMMIAFFFAFAVKVPMFPVHTWLPDAHVEAPTGGSMVLAAITLKLGAYGFLRFALPIAPDAAREWGWIIIALSLVAVVYIGLVALVQTDMKKLVAYSSISHMGFVTLGFYMFTTYGVEGALVQMISHGFVSAAMFFCIGVMYDRVHSRKIADYGGVANTMPKFAAFFLLFAMANSGLPATSGFVGEFMVIIGAVKVNFWYAFAAATTLIFGAAYTLWMYKRVIFGEHVAELKDVNLREFAVLAVLAVTVLGMGLYPQAFTEKMHTSVDTLITQ-----M----AKTRPKHLDLPKIRLPIPGIVSILHRVSGALMFLAIPVVFWLLAGSLSSEAQFEAYRGFVSHPIIKLGLLVLLWAYLHHACAGIRFLLLDIHK-GLELSTARATAKAVIVVSLALTAIIGGVLW
MLSLAIWLPVVAGVAVLAGIARVLALIGALVSFLITLPLFFRLNGGFQFKEFHVWIESLNINYALGVDGLSVLFVI---LNSFTTLLIQKRPAQYMAAFLIMSGLINGAFAAMDAIVFYVFFEGMLIPMYLIIGIWGGPRRVYASIKFFLYTLMGSLLMLVGFVYLSNQTG--SFSIEEWHNIKLAMTAQILLFIAFFLSFAVKVPMWPVHTWLPDAHVEAPTGGSMVLAAITLKIGGYGFLRFILPILPDAARYIAPVIIVLSLVAVIYIGMVALVQTDMKKLVAYSSISHMGFVTLGFFLFNDWAFKGAIMQMISHGFVSAAMFMSIGVMYDRMHTRDISAYGGVVNSMPVFASFMLFFAMANAGLPGTSGFVGEFMVIVGAVKTNFWVGALAALTLIYGAAYTLWMFKRVVFGPEVAQLKDVNKRELLILVILAVAVLGFGLYPEPFIAVVHQAANDLIVQ-----M----QKERPVYLDIQKIRLPIPGLVSIFHRFSGIALFICIPLFLWLFSGTLSHESAFNTYQELVHHPLVKCILFVLLLAYVYHSLAGVRFLFMDIHK-GTELKTARASAKAVVICAIVLSVIIGALLS
MLSLLVWIPIAGGAALIADLVRPLALITALVCLLLSIVVYAVGTAAMQFEEKAVWIEAFDIHYHLGVDGLSLPLIM---LTALIGVMITDRPHQYLAAFLMLQGLMVGMFGALDALLFYVFFEAMLVPMFLIIGIWGGPNRIYATIKFFLFTFFGSVFMLIALIWMYLQGG--SFAIADLHAMPIALDAQIWIFLAFLIAFAVKVPMWPVHTWLPDAHVEAPTGGSVVLAAVMLKIGGYGLVRFSLPITPDAAAELDWLVIGMSLVAIAYIGFVALAQSDMKKLIAYSSISHMGFVTLGLFLAAGLGISGAMVQMISHGFISGAMFLCVGVLYDRVHSREISSYGGVANTMPWFAMFAVLFFMSNSGLPGTSGFVGEFMVILAAFHANFWFAFVAATTLLLGAAYSLWLVKRVFYGDQVAALKDITAREWIMLTTLAVFVLGVGIWPYPLIEMMEASIQNLVAH-----MAT---DNRPLSPHLQIYRLPLTARVSISHRATGIVLSIGMIAVVLWTLALAAGPEHYERFMAMATHPVVMIGMIIWSFALYFHLLNGIRHLIWDAGR-MLDLKSVYATSWMVVIGAVLLTVLTWGVLA
MLSLVIWLPVLGGIVLMARLTKQLALVISVLAFIVSIPLLTTHTAAMQFVEFHPWIRMLNINYHLGVDGLSAPLIV---LTTFMTVIIDRHVAQYMAAFLVLEGLMNGVFAALDSILFYIFFEGMLIPMFLVIGIWGGPRRVYATIKFFLYTFLGSVPMLIALIYLYTRSG--SFGIAELQQLHIGLTAQILIFLAFMGAFAVKIPMWPVHTWLPDAHVEAPTGGSIILAAIMLKVGAYGFLRFSLPIVPDASQMLSGVLIFMSLVAIVYIGFVALAQQDMKKLIAYSSIAHMGFVTLGFFSIALLGLEGGLVQMVSHGFISGALFLSVGVLYDRMHSREISAYGGVVNTMPVFAGFFVLFAMANTGLPGTSGFVGEFMVILASFHANFWYALLAAFTLIIGAAYTLWLVKRVIFGQEVAALKDVNRRERLMLTLLALAVLLLGIWPAPLLDIMHVSMQHLLQQ-----M-----NARPVYLDLLRIRLPLPGVISFAHRISGVLLFIGIPFALYLLELSLNGRAGFSRAHALLASPWLAPVLLLLVWSLCHHLLAGIRFLLMDIEI-AVDRRGSRLSAAWVGGSALVLACVLLLFYL
MLSLTIWLPILAGVLVLAPLARILAFLGAAASFAVTLPLFTRTSGGYQFQELHAWIPALNLNYALGVDGISVLFII---LNSFITLMIQKRAAQYMAAFLIMTGLINGAFAARDAILFYVFFEGMLIPLYLIIGMWGGARRMYAAMKLFLYTLAGSLLMLIALIYLGAQAE--SFMITDLQNLKIPLGVQQLLFVAFFLSFAVKVPMFPVHTWLPDAHVEAPTGGSMVLAAITLKVGAYGFLRFALPILPDASRYFAPAIIVLSLIAVVYIGLVALVQTDMKKLVAYSSISHMGFVTLGFFMFEAWGFKGAIMQMISHGFVSAAMFFCIGVMYDRLHTRNIADYGGVVNVMPKFAAFMMLFGMANAGLPATSGFVGEFMVIMGATHYHLGVGALAAVTLILGASYTLWMYKRTIFGPHVAEMKDINCREFAVLTILAVAVLGMGLYPEPFIAVVHQAANDLMAQ-----MQ---TKKRPVYLDMPTIHLPIPGIVSILHRASGVMLFLLLPVLLSLLAGSLSSGQAFAEYKAWADNWFMKLILIGVLWLFIHHLFAGIRFLLIDAHI-GVELQPARKTAKWVLYGAPATAFILGIALW
MLSLAIWVPIAAGLIVLAPMARVLAVIGALLGFAVTIPLYTHYSSGMQFVELKPWIETFSINYSLGVDGLSVWFVI---LNSFTTLMIQKRVAQYMAAFLVMSGLINGAFVAQDAILFYVFFEAMLIPMYLIIGIWGGPRRVYASIKFFLYTFLGSLLTLVSFIYLYFQAG--SFAIADFARLPLGMTAQGLLLIAFFFAFGVKVPMWPVHTWLPDAHVEAPTGGSMVLAAITLKLGAYGFLRFALPIVPDACRQYAWVFILFSLIAVVYVGMVALVQTDMKKLVAYSSISHMGFVTLGFFMFNQFAVEGALVQMISHGFVSAAMFFCIGVMYDRVHSRKIADYGGVVNKMPIFASFMMLFAMANSGLPATSGFVGEFFVVLGAVQVNFWYAFFAGTTLIFGAAYTLWMYKRVIFGHHVEELKDVNKRELLVLVILAITVLGMGLYPKPFTDLMHFSVNDLIWH-----M----SATRPKHLAIWQIRMPLPAIVSILHRASGALLFAAVPFMLYALQGTLSSADRFEAFRACIAHPLVKLALLAVLWAFLHHACAGIRFLLMDIHK-GVELPKARASAYAVLGVSIVLTIVTGGLTW
MLSLAIWLPILAGLVVLANIARWGSLLGALASFLVTIPLYTVLNGGMQFVELKPWIETYNINYSLGVDGISVWFVL---LNSFTTLMIEQRVSVYNAAFLIMSGLINGAFAAQDAILFYCFFEAMLIPMYLIIGIWGGPNRVYASFKFFLYTLLGSLLTLVAFIYLHYQSG--SFAVADFAGLHLTLKEQSLLLVAFFFAFAVKVPMWPVHTWLPDAHVEAPTGGSMVLAAITLKLGAYGFLRFALPIAPDACREYAWVFVLFSLIAVVYIGMVALVQTDMKKLVAYSSISHMGFVTLGFFMMNSWAVEGAIAQMISHGFVSAAMFFCIGVMYDRVHSRKIADYGGVANKMPIFAAFFMLFAMANSGLPGTSGFSGEFLVILGAVQVNFWYAVAGATTLIFGAAYTLWMYKRVIFGHHVEELKDVNAREFLVLAVLAVTVLGMGLYPKLFVDLMHVSVNDLIWH-----M----SKTRPKHLDLRVIKFPLPSIVSGLHRISGALLGLSIPFVLYALSGTLSSGERFDAFRACVGSPVTKLLLLLVLWAFLHHACAGIRFLMMDIHK-GVERETARLTAKIVMAVSLSLTVVIGVLVW
MLSLAIWLPILSGVLVLAPLARILALIGAAAGFLVTLPLFTRSNGGYQFTELHSWIPTLNLNYALGVDGISVLFII---LNAFITLMIQNRPAQYMAAFLIMSGLINGAFAAQDAILFYVFFEGMLIPLYLIIGMWGGPRRVYAAMKLFLYTLLGSLLMLVALIYLGYQAN--SFMISDLQAIKIPLGVQQLLFIAFFLSFAVKVPMFPVHTWLPDAHVEAPTGGSMVLAAITLKIGAYGFLRFVLPIVPDASRYFAPVVIVLSLIAVIYVGMVALVQTDMKKLVAYSSISHMGFVTLGIFLFNDWGLKGAIVQMISHGFVSAAMFMCIGVMYDRLHTRNIADYGGVVNVMPKFAAFMMLFGMANAGLPATSGFVGEFMVIMGAVHVNLWIGALAAITLILGASYTLWMYKRTIFGPHVAEMKDINKREFAILTILAMAVLGMGLYPEAFIAVVHQAADNLIAQ-----MQTEKGKKRPVYLDMPTIHLPMPAIVSILHRATGVALFLLLPFLLALLSGSRSSGEDFEYYKAWADNWFIKLILWGVLWAFIHHLFAGIRFLIIDAHI-GTDLQTARKSARIVLIAAAVTAFVLGIALW
MLSLLIWLPIVGAIPVLLNAARWISLLVAIATFAVSLYLLPAADAAKQMVEDHLWIAGLNVHYALGVDGIAIALIL---LTTLVGILIQVNPHQYMAAMLVLEGLMIGVFCATDALLFYVFFEAMLIPMFILIGVWGGPRRVYATLKFFIYTFFGSIFMLVGLIYLYLKAG--TFDLAQLAALPLSMKEQTWLFFAFLIAFAVKVPMVPVHTWLPDAHVEAPTGGSVVLAAVMLKIGGYGFLRFSLPITPDASEAYAWVVIGLSLIAVIYIGYIALVQEDMKKLVAYSSVAHMGFVTLGIFIAAKLGVQGAMVQMISHGFVSGAMFSCIGVLYDRLHTRQIKDYGGVINVMPWFGFFYVLFAMANCGMPGTSGFVGEFQVILASFQANVWIALFAAFTLIISAAYTLYLVKRVLWGPHVAEMKDINGREWFVLGVFAAGTLVLGIWPEPLVHLMDSSVSQLVTQ-----MAD---TQRPLSPHMGIYKWQVQMVTSILHRATGIALSVGTLLVLWGVFSLASGEDSYNQFKTCIGSPIGLVLLFGWTWSLFYHLCNGIRHLLQDGGM-GYAIPQFVRSSWLSIIVSIVLTVLVWAYVA
MLSLAIWLPIAAGLLVLAPLARILAFVGALAGFLVTLPLFTRLSGGFQFAEFYAWIPALNINYALGVDGISVLFVI---LNAFITLMIQKKVAQYMAAFLIMSGLINGAFVARDAMLFYIFFEGMLIPLYLIIGVWGGPRRVYASVKLFLYTLMGSLLMLVALVYLSLQTG--SFAIEDFQNIKIPLFTQQILFAAFFLSFAVKVPMFPVHTWLPDAHVEAPTGGSMVLAAITLKLGAYGFLRFILPILPDASRYFAPAIIVLSLIAVIYIGMVALAQTDMKKLVAYSSISHMGFVTLGMFLFQPWALKGAIMQMISHGFVSAAMFFCIGVMYDRLHSRNIADYGGVVTVMPKFAAFMMLFAMANAGLPATSGFVGEFMVIMGAVNYNLFVGALAALTLILGAAYTLWMYKRVIFGPHVAEMKDINRREFAILAILAATVLGMGLWPEPFIAVVHQAANDLIAH-----MR---TTNRPIFLDIISIRLPIPGIVSILHRISGVLLFISLPLLLWLLAGTLDNAAAFESYRAFVAHPLVKIGLIGLLWAYLHHFFAGIRFLFLDAHK-GLALNTARTTAKTVMALALICTAILGVWLW
MLSLLIWLPMAGAVPVLISASRWIALAVAIATFAASLLLLPTDGAVMQLVESTPWIASLHVNYALGVDGISVALIL---LTSFVGVLIDNKPHQYMAAMLVLEGLLIGVFCATDALLFYVFFEAMLIPMFILIGIWGGPRRVYATLKFFIYTFLGSIFMLIGLIYLYHKAG--TFDMATLAALPLTMKEQSWLFFAFLIAFAIKIPMVPVHTWLPDAHVEAPTGGSVVLAAVMLKVGGYGFLRFSLPIVPDASAHYAWLVIVLSLIPVVYIGYVALVQEDMKKLVAYSSIAHMGFVTLGIFIAANLGVQGAMVQMMSHGFVSGAMFSCIGVMYDRLHTRQIKDYGGLVNVMPWFAFFMVFFAMANCGLPGTSGFVGEFMVILASFSANPWIALIAAFTLIIGAAYTLWLVKRVVWGDKVAAMKDINGREAFVLTAFAVVVLAIGVWPQPLVHLMGGSINHLVQQ-----MAQ---SGRPLSPHLGIYRWQVQMVTSILHRATGIALVAGALLVLWGLTALAAGPDAWSCFTGFTGSVFGLILLLGWTWALMFHLCNGVRHLLQDAGM-GYEIPQFVRSSWLAVVVSLLLTVAIWAYLL
MLSIVTFMPLIGAIFLLFRVVLIISLAISLLTFFLSVIVWVNNDPRFQMIEYHKWIDP-FFDYHLGIDGISVLFVI---LSAFLIPFIKERFKEYVVAFLILESMVIGVFVSLDIVLFYLFFEASLVPMFIIIGRWGGPDRVYASYKFFIYTFLGSVLMLLAIMAMYWETR--TTDVLKLLEYNFSYNMQFWLFLAFLCSFAVKIPMWPIHTWLPDAHVQAPTAGSVVLAGVMLKLGGYGLLRFCLPIFPLASDFFAPIIFVLSVIAIIYASLVAMVQEDIKKLIAYSSVAHMGYVTMGIFSANIQGVQGSVFQMLSHGIISSALFLCIGIIYDRLHTRQISSYGGVAYSMPKYAVSFMVFTMANIGLPGTSGFIGEFLTLMGVFKVSSITALFAGIGIILSASYGLWVYRRVIFGEKIKLLFDLSLREKFVLYPMIILIIFFGVYPFPILKTTSGSIDLLLSN--MPWMSN-LSRGRPLSPHLQVYKLIPTMLMSIMHRITGAAMYFGTVLLAWWLWALSSGPSAFAQFQTFMGYWFFKIIILGYTWALIHHTLSGIRHLIWDMGF-WFDTKLSTRLARANVVFSFLLVGILWFVK-
MLSILIWLPIAGGGFVLCNVARSVALFNVCLSLIGCIPLFLIHTTKMQYIEHLKWLPDLGINYSLGIDGLSLLLIG---LSIITNLIIKEKVAQYMAALLIMQGLLVGVFAATDAILFYVFWEATLIPMYLIIGIWGSENRVYAAIKFFLYTFFGSVLMLASFLYMGNLTH--SFKIITFYALPLSMPAQTLIFIAFFLGFAIKIPMFPVHTWLPDAHTEAPAGGSVLLAAILLKLGGYGFIRFALPIVPDACRNYSGIMLTLSLIAVIYIGLVAIVQKDMKKLIAYSSISHMGFVTLGCFSIAGLLLEGAIVVMLSHAFVSSGLFAGVGFIYDRLHSREISSLGGLINTMPKFASLFILFALANAGLPGTSGFVGEFMIILGSMQANFWITVGAATTLILGAAYNLWMIKRAILGVKVATLQDISGFELSAFVLLALMVLAMGIYPRPILDYLHQNTNYILAQ----SMKETASKKKPVNLDLTTMAFPPMAIASILHRISGVVLFLCLPVILYWLNLSLKNASSFTDLQLILANPYYKSLLWLFVSSLWYHLIAGIRHMFMDIGI-GESLKAGYASANLVIILGIFGALGLGVLIW
MLSTVVALPLLSSFPLPWHLVRWYCLVVCLIDFLLLGVLGSFSVQGLQLREDWSWIPALGVHWSLGLDGLSMCLAL---LTGFVTTL-TRHPCLFYVLMLAMYTGQMGLFAFVNMLLFFLMWELELVPVYFLLSLWGGRKRLYAATKFLLTTGIASLFILLSAIVMALYGKPTTWDLSLLSIKSFPLALQITLYLGLFVAFGVKIASFPLHSWLPDTHGEAHPSTCMLLAGILLKMGGYGLIRLNVQIFSQAHHLLAPWLIALGVINIVYAALTSLAQRNLKRKIAYSSISHMGFVLIGIGSLTDIGMSGALLQMISHGLIGASLFFLAGALYDRTRTLILEHIGDMARPMPKMFALFTASSLSSLALPGMSGFPAELLVFFGLALSQAPAVALQGLGIVLTPIYLLAMLRQIFYGLNHRHFVDLGPRETFVSFALLLPIVGIGICPQLVTQLYQGSLS---------WMR----INRPLSPHLTVYRPQLTSVLSIFHRISGVVLATTAIGGIFALKLSATHFNTYYWFAFLLCSKLDFAALILAFFALCYHMSNGIRHLLWDMGL-FLDLNKIYTSAFIMLACSASLAAINFLRFS
MLNLLIWLPIIGGVFVFLNVSRYLSLFTVILTLIMCIPLISINTYSMQYIDEISWMPALGITYSLGIDGLSLLLIV---LSIFTNLIIQNRVGQYMAAFLIMQGLLVGVFSATDAIVFYIFWEATLIPMYLIIGIWGSSNRVYAAIKFFLYTFLGSVLMLAAFLYMGYQAG--TFKIETFYALKLSMTAQTLILIGFFFGFAVKIPMFPVHTWLPDAHTEAPAGGSVVLAAILLKLGAYGFIRFALPIVPDACSKYAMVMIALSLIAVVYIGLVAIIQKDMKRLIAYSSISHMGFVTLGCFAIAGLILEGAIVIIISHAFVSSGLFAGVGYIYDRMHTRQIKDLGGLVNTMPIFASFFMLFAMANAGLPGTSGFVGEFMVILGSIKSNFWIGFWAATTLITGATYTLWMYKRVIFGEKVAKLKDLSGFEISAYALLALMVIALGVYPKPMLDYVHQSVSHTLAQ-----MT--VNQKRPVNLDLGTIRFPVMAIASILHRISGLVLFLLLPFILYLLSKSLGSAVSFMQMQVLLQSPFHKLLLWAFSAALVYHLLAGIRHMINDLGF-GEGVKAGRQTAIWVIALAVILTIFLGIWIW
MLSLLIWLPVFGGILAVAQRARVVALTTSLITLVFCIPLYLPAVSSMQFQENIDWITVYHIHYALGVDGISLPLIL---LTVFTTLLIKLRVAQYMAAFLLMQGMMVGTFASTDSILFYVFWEAILIPMYLSIGVWGSDNRSYASIKFFLYTFFGSALMLIALLYLGVHNH--DFLIAHFYPLPLGLSAQIWIFVAFLIAFAVKIPMWPFHTWLPDAHTEAPAGGSVVLAALMLKLGGYGFLRFTLPIVPDASRLLAGLMIVLALIAIVYIGFVALAQIDMKRLIAYSSIAHMGFVVLGCFMLAYMSLEGAMVQMISHAFSSGAMFLAVGMLAYRFRSRLIKDYGGLATSMPLLASFFMLFSMSNLGLPGTSGFVGEFMIILSAMQASFWITAIAATTLILSATYTLYMYKRIFFGPRIAESGDIHGFEKLVFILLSFAILFIGIYPAPLLTIMHTSVDSILQW-----M-----SKRPINLNLLTIRFPMTAIVSILHRLSGFLLFLAIPVFLMLMTLTLQSPEAFFTVHVCFEHPLMKLFLLGFLAALFYHLFAGIRHLFMDAGV-ADTLKSAQWTAGFVMVATLVLTSLMGIYLW
MLSIMIAVPFLGIVGLAFWWILSTTLAVTLVSLALAVLLWLTSEQGMQFVERAQWMPTFGIEYAVGVDGVSLLMVL---LTSMLPPLITSRLKAFMMLILLVEGAMLVVFTALDAFLFFMLWEVTMIPMYFMIVLWGGPNRVAAGLKYVIYSLAGSLLLLVGILGLSLQAD--TFNIALLAEHEYSAASQRWIFLALFLGFAIKLPMLPFHTWLPDAHSEAPTAGSVLLAGVLLKMGGYGLIRFCLPIFPEVATTYMPFLLWLSVAGILYGGYMALAQSDLKRLVAYSSVSHMGFVTLGIFSLNNEGIQGAILQMMTHGLTTGAMFLIVGQLYDRTHSREIADYGGLYKRMPRFVALLSLFAVASFGLPATSNFIGEFLILVGVSSRHFVFVVLAMGGIVLGAAYMLWMLQRVALGEAARQLTDLGSRELLTLAPLVIAVLGVGLYPGPLLEVMHASVTHVVAQ---APM----KDNRPVNLDIGSMRLPITAWASISHRISGVVLFAASFGMLWALDISLASAEGFARLGELLGSVPAKVALWAVGTALIYHSLAGIKHLVMDFGI-GESMEGGILGSRLVIAASVIISVLLGVSLW
MLSILIWLPIIGGLLVAFRVAKWVAVIISLILLGFCIPLYQPLTYHMQFVESHLWFAGFKVRYGLGVDGVSLILIL---LTCFTNLIVRYKVTHYMAIFLILTGITNGVFAATDSILFYVFFEAMLIPMFLGIGVWGAGRRSYAAIKFFLYTFLGSIFMLVAFVYLGYKAG--DFSIAGFTMLKIPANIQDLIFLAFLAGFAVKVPMWPVHTWLPDAHTEAPAGGSVVLAALMLKVGVYGFIRFSLPIVPGVHEAFDWLLIGLSLIAIVYVGFASLAQKDMKRLIAYSSVSHMGFSTLGIFMAAVLGVQGAVFLMFSHAFVSGALFIGVGYMYDRMHTRMIKDFGGVTAVMPVFAAFYMLFAMANAGLPGTSGFVGEFLVILAAFKAHVWIAALASLTLVVGAAYTLWMYKRVFFGMKLKDLKDINGLELLIFILLAVPVVLFGVYPQAILHLTEVTVQHFVDVKGSYQM----SDKRPVNLDITTIRMPITAISSILHRISGILVFILMALLLWGLEQSLSSEAGFRSVVQVFASGWMKFGVWVFLSALLYHLVAGVRHLLMDIGI-GETKQGGRAGAVLVLVVSIVLIIALGYWLW
MLSTLIWLPILGAISVAMTQARVLALIIALISLTLCIPLYFTTAVAMQFTQHLRWIPALKINYDLGVDGISMPLVL---LTCFTTLLVKKKIGQYLAAFLIMQGAVVGVLSSLDAMLFYFFWEAMLIPMYLSIGIWGMEKRSYAAIKFFLYTFLGSALLLVTLLYLRTYSG--SFYILDYYRLHMGMTIQILVFLGFFFAFAIKVPMWPFHTWLPDAHTEAPVGGSVVLAALMLKLGGYGFLRFSLPIVPDASRHLDWLMIGLSLMAIVYIGFIAIAQTDMKKLIAYSSVAHMGFVTLGAFMLAYLSLEGAMVQMISHAFGAGAMFLAFGMLYEQLHSRYIRDFGGIAKTMPYFAAFFMVFSMSNVGLPGTSGFVGEFMILLSTFKTSFGITFLAASTLVIGAVYTLWMYKRVFYGASVAGLTDIGLIDKIIFILITVAVVCIGVYPNSLLNVFHTSIGQLLQE-----MRTE-RPVRAVNLDLTKFRFPPMALVSICHRISGFILFLCMPLMFYLLHQATLSEASFGDLQQLLHNHWLKVAVWITFSATLFHLFAGIRHLVMDLGF-GESVREGRITAYMVFVISFIAIILAGVWIW
MLVLLILIPLLGALLVWLDLSRVLSLAVLGLDALLLLLLPHPAGGLWWLQFQADWLPNLGISWHFALDGLSVLLLW---LTLFIGAVIDQRVGFFHCNLLLSVAGIIGVFTALDLFVFFVFWELMLIPMVLLIAIWGHENRRYAAIKFFIFTQASSLLMLVAILGLVFVHGYLSFGYGDLLRLQLAPKQAFWLMLGFFVAFAVKLPVVPLHTWLPDAHTEAPTAGSVLLAAILLKTGAYGLLRFVLPLFPMASADFAPMAMGLGALGVLYGAKLAFAQHDMKRLVAYTSVSHMGFVLLGIYAMNGLALQGALMQMLAHGLSTAALFIIVGMLYARWHTRDLRELGGLWLVLPRLSGFTLLFALASLGLPGLANFVAEFLILAGAFQRDWPITLVAMLGLVGAALYALLLVQRSLWGEA--KVHDCSPREWTVLASLALLLLVFGLHPQPVLDLVQRPVAAILAERERHPM----TKKRPVNLDLRTIKQPLPAISSILHRITGVALFFGAIFMLYALGLSLESEAGFNEAVVMFDSFFAKLIAWGLLSALVYHCLAGVKHLVMDAGY-FEELESGQLAAKATLIAGAVSILLVGVWVW
MMVNLIVILLIGGLLAILTMPRKVAMAVVLADLLYLLICLSNDPSTWLMHFKADWIPAFGISIELALDGISLLMVL---LTLVLGAIIVVRKGFFEANLLWSLAGVLGVFMALDLMLFFLFWEVMLIPMYFMIAIWGHENRGYAAMKFFIFTQASGLLMLISILALVAVNGIWTFSYFDLLNTEMAERTAHWIMLGFFIAFVVKLPGFPFHTWLPDAHTQAPTAGSVILAGILLKTGAYGLIRFAVPLFPEAALNFSYPAMLLGAAGVVYGAVLAFGQTDFKRLIAYSSVSHMGFVLLGIYAWNELALQGAVMQMVAHGFSTAALFMIAGSLQERLHTRDMREMSGLWQQMPRMGAVAMFFVVASLGLPGLGNFVAEFLVLLGLFQINVWITVVAATGLITGAAYSLLLMQRSFQGKWANGLIDFGSREMLTMAVMMIALIVLGIYPQPVLDAAQPVLQSLLELVEVAQMV---DKKRPVNLDIGTFSLPLTAWVSISHRISGVIMFFALAGFLWMLDASLESPENFAAIKGWFAHPLCQITIWVSLAALAYHVVAGIRHLMMDFGF-GEDFESGLTSARIVVVLSVAIIIFITIFLW
MLPWLILIPFIGGLLCWQKVPRWIALIAMGLTLALSLQLWLAGGPKWQSEYLVSWIPRFGINVHLALDGLSLLMVV---LTGLLGVMIEKWQGFFHLNLLWILGGVIGVFLAIDLFLFFFFWEMMLVPMYFLIALWGHKTRITAATKFFIYTQASGLVMLIAILALVFVNDVWTFNYEDLLKTPMSHTMEYLLMLGFFIAFAVKMPVVPLHGWLPDAHSQAPTAGSVDLAGILLKTAAYGLLRFALPLFPHASAEFAPIAMWLGIIGIFYGAWMAFSQYDIKRLIAYTSISHMGFVLIAIYTGSQLAFQGAVVQMVAHGLSAAALFILCGQLYERLHTRDMRQMGGLWSRIKWLPALSLFFAVANLGMPGTGNFVGEFMILTGSFQSVPAIIVTATFGLVFASVYSLVMMQRAYYGET--SLRAMSPREFLIIMVLVVLLVLLGIYPQPILDTSHAAMSNIQQWSTTRPMGKTVKKQRPVNLDLSTIWFPVTAIASILHRVSGVITFVAVGILLWLLGLSLSSPEGFLQASAVMNSFIVKFIFWGILTALAYHIVGGIRHLLMDVGWLGETLPTGAYSAQISFGITVVLSILAGVLVW
MLPWLILIPFIGGLLCWQKVPRWIALISMGLTLALSLQLWLTGLPQWQSEFDMPWIPRFGISIHLALDGLSLLMVV---LTGLLGVLIQRYQGFFHLNLLWILGGVIGVFLAIDMFLFFFFWEMMLVPMYFLIALWGHKTRIAAATKFFIYTQASGLVMLISILALVFVHGVWTFNYANLLHTKMSHGVEYLLMLGFFIAFAVKMPVVPLHGWLPDAHSQAPTAGSVDLAGILLKTAAYGLLRFSLPLFPYASHEFAPIAMWLGVVGIFYGAWMAFKQTDIKRLIAYTSVSHMGFVMIAIYSGSQLAYQGAVIQMIAHGLSAAGLFIICGQLYERLHTRDMRQMGGLWARIKYLPALSLFFALATLGMPGTGNFVGEFMILFGSYQIVPMITVISTFGLVFASIYALVMMQRAFYGDE--PLQAMSIRELSLIMLLVVLLVLLGIYPQPILDTSSAAMTNIQHWSTTRLMGLNVKKQRPVNLDLQTIQFPVTAIASILHRVSGVITFVAVGILLWLLGISLYSQEGFLQAAAIMNSFFVKFIFWGILTALAYHICGGIRHLLMDFGCIEENLATGIRSAQVAFVLTVVLSILAGVLLW
MLPWLILIPFVGGLLCWQKLPRWIALIAMGLTLVLSLQLWLAGIPQWQSEFSVPWIPRFGIEFHLALDGLSLLMVV---LTGLLGLMIEKWQGFFHLNLLWILGGVIGVFLAMDMFLFFFFWEMMLVPMYFLIALWGHKTRISAATKFFIYTQASGLVMLIAILALVFVHGEWTFSYERLLKTPMSHGVEYLLMLGFFIAFAVKMPVVPLHGWLPDAHSQAPTAGSVDLAGILLKTAAYGLLRFALPLFPNASAEFAPIAMWLGIIGIFYGAWMAFSQYDIKRLIAYTSISHMGFVLIAIYTGSQLAFQGAVVQMIAHGLSASALFILCGQLYERLHTRDMRQMGGLWARIKWLPGLSLFFAVANLGMPGTGNFVGEFMILTGSFQTVPVIIVIATFGLVFASVYSLIMMQRAYYGDT--PLRGMSAREFLMIMVLVVLLVLLGVYPQPILDTSHAAMSNIQQWSTTRPMGKTVNKQRPVNLDLSTIRFPVTAIASILHRVSGVITFVALGILLWLLGLSLSSPEGFNQAAAIMGSFFVKFILWAILTALAYHIVGGIRHLLADFGFMEETMVAGKRSAMASFIIAAILSILAGVLVW
MLPWLILIPFIGGFLSWQRLPRWIALIAMGLTLALSLQLWLAGIPQWQSEFLLSWIPRFGISFHLALDGLSLLMIV---LTGLLGVMIQDRQGFFYLNLLWILGGVIGVFLAIDMFLFFFFWEMMLVPMYFLIALWGHKTRIYAATKFFIYTQASGLVMLISILALVFVHGVWTFNYQDLLKTPMSHSVEFMLMLGFFIAFAVKMPVVPLHGWLPDAHSQAPTAGSVDLAGILLKTAAYGLLRFSLPLFPNASAEFAPVVMVLALIGIFYGAWMAFSQTDIKRLIAYTSVSHMGFVLIAIYTGSQLAFQGAVVQMIAHGLSAAALFILCGQLYERLHTRDMRQMGGLWKRIKWIPGLSLFFAVANLGMPGTGNFVGEFMILTGSYHVVPVIIVIATFGLVFASVYSLVMMQRAYYGDT--PLKGMTTREFTMIMVLVVLLLLLGVYPQPIMDTSHAAMSNIQQWSTTRPM----KKQRPVNLDLTTIRFPVTAIASILHRVSGVITFVAVGILLWLLGLSLSSPEGFMQAAAIMDSFIVKFIVWGILTALAYHIAGGIRHMLMDFGILGETLEAGTRSAQISFVVTVVLSILAGVLVW
MLPWLILLPFIGGLLCWQKVPRWIALIAMGLTLALSLQLWLTGVPQWQSEFYVPWIPRFGIGIHLALDGLSLLMVV---LTSLLGVLIQRYQGFFHLNLLWILGGVIGVFLAIDMFLFFFFWEMMLVPMYFLIALWGHKTRITAATKFFIYTQSSGLIMLIAILALVFVHGVWTFNYEDLLKTPMSYGVEYLLMLGFFIAFAVKMPVVPLHGWLPDAHSQAPTAGSVDLAGILLKTAAYGLLRFSLPLFPNASHAFAPIAMWLGVIGIFYGAWLAFKQTDIKRLIAYTSVSHMGFVMIAIYSGNQLAYQGAVIQMIAHGLSAAGLFILCGQLYERLHTRDMREMGGLWSRLKFLPALSLFFAVATLGMPGTGNFVGEFMILFGSYQVVPVITVISTFGLVFASVYSLIMIQRAYYGDE--PLKSMSIRELSIVLLLVVLLVLLGVYPQPILDTSSAAMSNIQQWSTTRPMGKSVKKQRPVNLELQTIQFPVTAIASILHRVSGVITFVAVGILLWLLGTSLSSEEGFLRAAEIMDSFIVKFIVWGILVALAYHIVGGIRHLLMDFGYIEEDLAAGKRSANLSFIITVVLSILAGVLVW
MLPWLILIPFIGGFLSWQKAPRWIALIAMGLTLVLSVQLWLTGLPQWQSEFSVPWIPRFGIEFHLALDGLSLLMVV---LTGLLGVLIQKYQGFFHLNLLWILGGVIGVFLAIDLFLFFFFWEMMLVPMYFLIALWGHKTRISAATKFFIYTQSSGLIMLIAILGLVFVHGVWTFNYEELLNTPMSHNVQYLLMLGFFIAFAVKMPVVPLHGWLPDAHSQAPTAGSVDLAGILLKTAAYGLLRFSLPLFPEASHEFAPIAMWLGVIGIFYGAWMAFAQTDIKRLIAYTSVSHMGFVLIAIYSGSQLAYQGAVIQMIAHGLSAAGMFIICGQLYERLHTRDMRQMGGLWGRIKYLPALSLFFAVATLGMPGTGNFVGEFMILFGSFQVVPVITIISTFGLVFASVYSLIMMQRAYYGDK--PLPGMSTRELSIILLLVVLLVALGVYPQPILDTSSAAMTNVQHWLTTRPMIKNVKKQRPVNLDLQTIRFPVTAIASILHRASGVITFVSLGILLWLLGLSLSSPEGFVQAAAVMDSFIVKFIVWGILTALAYHICGGIRHMLMDFGYIEESFAAGSRTAYVSFAITVVLSILAGVLVW
MLPWLIIIPFVGGLLCWLKVPRWIALITMGLTLALGLQLWLAGLPQWQSTFLVSWIPRFGINFHLALDGLSLLMVV---LTGLLGLMIEKYQGFFHLNLMWILGGVIGVFLAIDMFLFFFFWEMMLVPMYFLIALWGHKTRISAATKFFIYTQASGLVMLIAILALVFVHGVWTFSYEELLKTPMSHTVEYLLMLGFFIAFAVKMPVVPLHGWLPDAHSQAPTAGSVDLAGILLKTAAYGLLRFSLPLFPNASAEFAPIAIWLGIIGIFYGAWMAFSQTDIKRLIAYTSISHMGFVLIAIYTGSQLAFQGAVVQMIAHGLSAAALFILCGQLYERLHTRDMRQMGGLWSRIKWIPGLSLFFAVANLGMPGSGNFVGEFMILTGSYQVVPLIIVIATFGLVFASVYSLIMMQRAYYGKE--PLAGMSPREFLIIGVLVVLLVLLGVYPQPILDTSHAAMSNIQQWSTTRPMGKTVKKQTPVNLDLSTIRFPVTAISSILHRVSGVITFVALGILLWLLGLSLSSPEGFQQAASIMDSFFAKFIMWGILTALAYHAASGIRHMLADFGFTAETLQVGTRTAQAVFVITVVLSILAGVLVW
MLLWLILIPFAGGFLCWLRVPRWIALASMTLVLGLALQLWFAGTPQWQLEFQMSWIPQLGISFHLALDGLSLLMVI---LTGLLGVLIQRHLGFFHLNLLWILGGVIGVFLAVDLFLFFFFWEMMLVPMYFLIALWGHKTRITAATKFFIYTQASGLLMLVAILALVFVHGMLTFNYADLLNTPMSKSVEFVLMLGFFIAFAVKMPVVPLHGWLPDAHSQAPTAGSVDLAGILLKTAAYGLLRFGIPLFPEASIEFAQVAMALGIVGIFYGALLAFAQTDIKRLVAYTSISHMGFVLIAIYSGSQQALQGAVVQMIAHGLSAAGMFILCGQLYERLHTRDMRQMGGLWGRIKFLPAISLFFAAASLGLPGTGNFVGEFLILLGTFQLLPKVAVVATFGLVLASVYSLIMVQRAFFGAS--TLPAMSSRELFIVLLLAVLLVLLGVYPQPILDTTNTVMLSVQQWSLSKVMGRTVNKQRPVNLDLKTISFPITAIASILHRVSGVITFIALGILLWLLSLSLSSEQGFAQAQAITDTFLVKFILWGILTALAYHVVGGVRHLLMDLGFGEENLAVASRSARIAFAITIVLSLLAGVLVW
MLPWLILIPFIGGFLCWQKVPRWIALITMGLMLALSLQLWLAGIPQWQSEFDMPWIPRFGISIHLAIDGLSLLMVV---LTGLLGVLIEKYQGFFHLNLMWILGGVIGVFLAIDMFLFFFFWEMMLVPMYFLIALWGHKTRITAATKFFIYTQASGLVMLIAILALVFVHGVWTFNYEELLNTPMSSGVEYLLMLGFFIAFAVKMPVVPLHGWLPDAHSQAPTAGSVDLAGILLKTAAYGLLRFSLPLFPNASAEFAPIAMWLGVIGIFYGAWMAFAQTDIKRLIAYTSVSHMGFVLIAIYTGSQLAYQGAVIQMIAHGLSAAGLFILCGQLYERIHTRDMRMMGGLWSKMKWLPALSLFFAVATLGMPGTGNFVGEFMILFGSFQVVPVITVISTFGLVFASVYSLAMLHRAYFGQIARELPGMSLRELFMILLLVVLLVLLGFYPQPILDTSHSAIGNIQQWTTTRPMIRNVKKQRPVNLDLQTIRFPITAIASILHRVSGVITFVAVGILLWLLGTSLSSPEGFEQASAIMGSFFVKFIMWGILTALAYHVVVGIRHMMMDFGYLEETFEAGKRSAKISFVITVVLSLLAGVLVW
MLPWLILIPFIGGFLCWQRTPRWIALITMGLTLALSLQLWLTGLPQWQSEFTREWIPRFGISIHLALDGLSLLMVV---LTSLLGVLIEKYQGFFHLNLMWILGGVIGVFLAIDMFLFFFFWEMMLVPMYFLIALWGHKTRISAATKFFIYTQASGLVMLIAILALVLVHGVWTFNYTELLHTPMSHTVEWLLMLGFFIAFAVKMPVVPLHGWLPDAHSQAPTAGSVDLAGILLKTAAYGLLRFSLPLFPNASAEFAPIAMWLGVIGIFYGAWMAFTQTDIKRLIAYTSVSHMGFVMIAIYSGSQLAYQGAVIQMIAHGLSAAGLFILCGQIYERMHTRDMRLMGGLWSNIRWLPALSMFFAVATLGLPGTGNFVGEFMILFGSYHVVPVITVISTFGLVFASVYSLAMLHRAYFGEAARPMRGLSMRELFIILLLVALLLLLGFFPQPVLDTSHAAVSNIQQWSTTRPIMKNVKKQRPVNLDLATIRFPVTAIASILHRVSGVITFVAVGILLWLLGLSLSSPEGFLVASSIMDSFIVKFILWGILTALAYHVVGGIRHMLMDFGYLEETLEAGKRTANIGFGITVVLSILAGVLVW
MLPWLILLPFIGGLLCWQKVPRWIALIAMGLTLALSLQLWLTGIPQWQSEFILPWIPRFGISIHLALDGLSLLMVV---LTGLLGVLIQKYQGFFHLNLLWILGGVIGVFLAIDMFLFFFFWEMMLVPMYFLIALWGHKTRITAATKFFIYTQASGLIMLIAILGLVFVHGVWTFAYQDLLKTRMSPNVEYLLMLGFFIAFAVKMPVVPLHGWLPDAHSQAPTAGSVDLAGILLKTAAYGLLRFSLPLFPNASAEFASIAMWLGVVGIFYGAWMAFAQTDIKRLIAYTSVSHMGFVLIAIYTGSQLAYQGAVIQMIAHGLSAAGMFIICGQLYERLHTRDLRQMGGLWGRIKFIPALSLFFAVATLGMPGTGNFVGEFMILFGSFQVVPVITVVSTFGLVFASVYALIMMQRAYYGDQ--PLPGMTARELFIILLLVVLLVLLGVYPQPILDTSSAAMSNVQHWLTTRPMGKTVKKQRPVNLDLQTIQFPVTAIASILHRVSGVITFVAVGILLWLLGLSLSSQEGFLQAASIMNSFFVKFIFWGILTALAYHICGGIRHLLMDFGYIEESLAAGTRSAQVAFGLTAVLSILAGVLVW
MLPWLILIPFIGGFLCWQKVPRWIALITMGLTLALSLQLWLTGVPQWQSEYQHDWIPRFGISIHLAIDGLSLLMVV---LTGLLGVLIEKYQGFFHLNLMWILGGVIGVFLAIDMFLFFFFWEMMLVPMYFLIALWGHKTRITAATKFFIYTQASGLVMLIAILALAFVHGVWSFDYEQLLKTPMSHNVEYLLMLGFFIAFAVKMPVVPLHGWLPDAHSQAPTAGSVDLAGILLKTAAYGLLRFSLPLFPNASAEFAPIAMWLGVIGIFYGAWMAFTQYDIKRLIAYTSVSHMGFVLIAIYTGSQLAYQGAVIQMIAHGLSAAGLFILCGQLYERLHTRDMRQMGGLWGKIKWLPALSMFFAVATLGMPGTGNFVGEFMILFGSFKVVPTITVISTFGLVFASVYSLAMLHRAYFGDVAAELPGLSLRELFIILLLVVLLVLLGFYPQPILDTSHASMSNIQQWSTTRPMIKNVKKQRPVNLDLRTIRFPITAIASILHRVSGVITFVAVGILLWLLGTSLSSPEGFLTASSIMGSFFAKFIIWGILTALAYHAVGGIRHMLMDTGYLEETLEAGKRSAQISFVITVVLSLLAGVLVW
MLPWLIFIPFIGGLLCWQKVPRWIALIAMGLTLALSVQLWLAGIPQWQSEFSLPWIPRFGISFHLALDGLSLLMVV---LTGLLGVLIQKYQGFFHLNLLWILGGVIGVFLAIDMFLFFFFWEMMLVPMYFLIALWGHKTRISAATKFFIYTQSSGLVMLIAILGLVFVHGVWTFNYADLLKTPMSHGVEYLLMLGFFIAFAVKMPVVPLHGWLPDAHSQAPTAGSVDLAGILLKTAAYGMLRFCLPLFPEASHQFAPIAMWLGVIGIFYGAWMAFCQTDIKRLIAYTSVSHMGFVLIAIYTGSQLAYQGAVIQMIAHGLSAAGMFIICGQLYERLHTRDMRQMGGLWGRIKYLPALSLFFAVATLGMPGTGNFVGEFQILFGSYPVVPVITVISTFGLVFASVYSLVMMQRAYYGDE--PLPGMTSRELSIILLLVVLLVALGFYPQPILDTSSAAMTNIQHWSTTRPMGKTVKKQRPVNLDLQTIRFPVTAIASILHRVSGVITFVAVGILLWLLGLSLSSPEGFAHAAAIMNSFFVKFIFWGILTALAYHVCGGIRHLLMDFGYIEESLAAGTRSAQVAIGLTVVLSILAGVLVW
MLPWLILIPLIGGLLSWQKAPRWIALLAMGLTLVLSLYLWLAGIPQWQSSFMVPWIPSLGISFHLALDGLSLLMVV---LTALLGVLIHRYQGFFHLNLLWILAGVFGVFLAIDMFLFFFFWEMMLVPMYFLIALWGHKTRITAATKFFIYTQASGLVMLIAIFGLVWVHGVLSFDYEVLLNTPMSHTVQYLLMLGFFISFAVKMPVVPLHGWLPDAHSQAPTAGSVDLAGILLKTAAYGLLRFSLPLFPQASHEFAPIAMALGVIGIFYGAWMAYIQTDIKRLIAYTSVSHMGFVMIAIYSGSQLAFQGAVVQMIAHGLSAAGLFIITGQLYERLHTRDLREMGGLWGRLKYLPALSLFFAVATLGMPGTGNFVGEFMIMFGSFQVVPVTTVVASFGLVFASVYSLVMMQRAYYGDQ--PLANLSVRELSLILLLVVLLVLLGIFPQPVLDTSSAAMGNIQHWLTTRPMGKNVKKQRPVNLDLPTIRFPITAIASILHRVSGVAVFIAIGILLWLLGLSLSSAGGFAQAAALLDSALAKLVLWGILTALAYHICGGIRHLLMDFGYLEESFSVGCRSAQLAFAATVLLSVCAGVWVW
MLPWLILIPFIGGFLCWQKVPRWIALITMGLTLALGLQLWLAGIPQWQSEFVLPWIPRFGISIHLAIDGLSLLMVV---LTGLLGVLIEKYQGFFHLNLMWILGGVIGVFLAIDMFLFFFFWEMMLVPMYFLIALWGHKTRITAATKFFIYTQASGLVMLIAILALVFVHGVWTFNYEELLNTPMSHGVEYLLMLGFFIAFAVKMPVVPLHGWLPDAHSQAPTAGSVDLAGILLKTAAYGLLRFSLPLFPNASAEFAPIAMWLGVIGIFYGAWMAFNQYDIKRLIAYTSVSHMGFVLIAIYTGSQLAYQGAVIQMIAHGLSAAGLFILCGQLYERLHTRDMRMMGGLWGKMKWLPALSMFFAVCTLGMPGTGNFVGEFMILFGSYQVVPVITVISTFGLVFASVYSLAMLHRAYFGQIASELPGMSLRELFIILLLVVLLVLLGFYPQPILDTSHSAMSNIQQWTTTRPMIRNVKKQRPVNLDLQTIRFPITAIASILHRVSGVITFVAVGILLWLLGTSLSSPEGFLAASSIMNNFFVELIMWGILIALAYHAVMGIRHLLMDFGYIEETLEAGTRSAKICFVIIVVLSLLAGVLVW
MLPWLILIPFIGGFLCWQKMPRWIALITMGLTLALGLQLWLAGIPQWQSEFILPWIPRFGISIHLAIDGLSLLMVV---LTGLLGVLIEKYQGFFHLNLMWILGGVIGVFLAIDMFLFFFFWEMMLVPMYFLIALWGHKTRITAATKFFIYTQASGLVMLIAILGLVFVHGVWTFNYEQLLKTPMSHGVEYLLMLGFFIAFAVKMPVVPLHGWLPDAHSQAPTAGSVDLAGILLKTAAYGLLRFALPLFPNASAEFAPIAMWLGVIGIFYGAWMAFAQYDIKRLIAYTSVSHMGFVLIAIYTGSQLAYQGAVIQMIAHGLSAAGLFILCGQLYERLHTRDMRMMGGLWGKMKWLPAMSMFFAVATLGMPGTGNFVGEFMILFGSFKVVPVITVISTFGLVFASVYSLSMLHRAYFGEIAAELPGMSLRELFIILLLVVLLVLLGFWPQPILDTSHSAMSNIQQWSTTRPMIRNVKKQRPVNLDLATIRFPITAIASILHRVSGVITFVAVGILLWLLGTSLSSPEGFLVASSIMSSFFVKFIMWGILTALAYHVVVGVRHLLMDFGYLEETLESGIRSAKISFVITVVLSLLAGVLVW
MLPWLILIPFIGGFLCWQKVPRWIALITMGLTLALGLQLWLGEFPKWQDQFILDWIPRFGITIHLAIDGLSLLMVV---LTGLLGVLIEKYQGFFHLNLMWILGGVIGVFLAIDMFLFFFFWEMMLVPMYFLIALWGHKTRITAATKFFIYTQASGLVMLIAILALVFVHGEWTFNYERLLKTPMSHGVEYLLMLGFFIAFAVKMPVVPLHGWLPDAHSQAPTAGSVDLAGILLKTAAYGLLRFSLPLFPNASAEFAPIAMWLGVIGIFYGAWMAFTQYDIKRLIAYTSVSHMGFVLIAIYTGSQLAYQGAVIQMIAHGLSAAGLFILCGQLYERLHTRDMRQMGGLWSKIRWLPALSMFFAVATLGMPGTGNFVGEFMILFGSFQVVPVITVISTFGLVFASVYSLAMLHRAYFGEAAREIRGLSPRELFMILLLVVLLVLLGFYPQPILDTSHSAMSNIQQWSTTRPMIKKVNKQRPVNLDLTTIRFPVTAIASILHRVSGVITFVAVGILLWLLGLSLSSQEGFLTASNIMDSFFVKFILWGILTALAYHVVGGVRHMLMDFGYLEETFAAGQRSAKFAFIITVVLSILAGVLVW
MLPWLILIPFIGGFLCWQRTPRWIALITMGLTLALSLQLWLAGLPQWQSEFLLPWIPRFGISVHLALDGLSLLMVV---LTGLLGVLIQKYQGFFHLNLMWILGGVIGVFLAIDMFLFFFFWEMMLVPMYFLIALWGHKTRISAATKFFIYTQASGLVMLIAILALVFVHGVWTFSYEALLKTPMGSNVEYLLMLGFFIAFAVKMPVVPLHGWLPDAHSQAPTAGSVDLAGILLKTAAYGLLRFSLPLFPNASAQFAPVAMWLGVIGIFYGAWMAFSQTDIKRLIAYTSVSHMGFVLIAIYTGSQLAYQGAVIQMIAHGLSAAGLFILCGQLYERLHTRDMTKMGGLWGKIKWLPALSMFFAVATLGMPGTGNFVGEFMILFGSYHVVPVITVISTFGLVFASVYSLAMLHRAYFGEAAAPLPGLSARELFIILLLVVLLVLLGFYPQPILDTSHAAMGNIQQWLTTRPMIKDVKKQRPVNLDLKTIRFPVTAIASILHRVSGVITFVAIGILLWLLGTSLSSPEGFLVASSIMGSFIVKFIIWGILTALAYHVVVGVRHMLMDFGYLEETLEAGKRSAVMSFGVTVVLSLLAGVLVW
MLPWLILIPFIGGFFCWQKMPRWIALITMGLTLALSLQLWLAGLPQWQSEFVLPWIPRFGITIHLAIDGLSLLMVV---LTGLLGVLIEKYQGFFHLNLMWILGGVIGVFLAIDMFLFFFFWEMMLVPMYFLIALWGHKTRITAATKFFIYTQASGLVMLIAILALVFVHGEWTFNYQQLLKTPMSHNVEWLLMLGFFIAFAVKMPVVPLHGWLPDAHSQAPTAGSVDLAGILLKTAAYGLLRFSLPLFPNASAEFAPIAMWLGVIGIFYGAWMAFSQTDIKRLIAYTSVSHMGFVLIAIYTGSQLAYQGAVIQMIAHGLSAAGLFILCGQLYERLHTRDMRLMGGLWSKIKWLPAMSMFFAVATLGMPGTGNFVGEFMILFGSFHVVPMITVISTFGLVFASVYSLAMLHRAYFGEAAREIRGMSLRELFIILLLVALLVLLGFYPQPILDTSHSAMSNIQQWSTTRPMIKKVKKQRPVNLDLTTIRFPVTAIASILHRVSGVITFVAVGILLWLLGLSLSSQEGFLAASSIMDSFFVKFILWGILTALAYHVVVGIRHMLMDFNYLEETFAAGQRSARVAFVITVVLSILAGVLVW
MLPWLILIPFIGGLLCWQRVPRWIALISMGLTLVLSLQLWLTGLPQWQSEFVLNWVPRFGISIHLALDGLSLLMVV---LTGLLGVLIQRYQGFFHLNLLWILGGVIGVFLAIDMFLFFFFWEMMLVPMYFLIALWGHKTRIAAATKFFIYTQASGLVMLIAILALVFAHGEWTFDYSRLLKTPMSYGLEYALMLGFFIAFAVKMPVVPLHGWLPDAHSQAPTAGSVDLAGILLKTAAYGLLRFSLPLFPNASHDFAPIAMWLGVIGIFYGAWMAFKQTDIKRLIAYTSVSHMGFVMIAIYSGSQLAYQGAVVQMIAHGLSAAGLFIICGQLYERLHTRDLRQMGGLWGRIRYLPALSLFFAVATLGMPGTGNFVGEFMILFGSYPVVPVITVISTFGLVFASVYSLVMMQRAFYGDA--PLQGMTARELSLILLLVVLLVLLGVYPQPILDTSSAAMANIQQWSTTGLMGKSVKKQRPVNLDLQTIQFPVTAIASILHRVSGVITFVAVGILLWLLGLSLSSQEGFAQAAAIMDSFIVKFIVWGILTALAYHIVGGLRHLLMDFGYIEENFAAGSRSAKLSFIITVVLSFLAGVLVW
MLALLIALMATGGCFAPLGGGRWLTLAILLAACALLLGEVALAAPDWWQQVSLPWIPRFGIRFSLALDGLSFALLL---LTLAMGLFVKYRCGFFYANYLWVLAGIVGVFTAVDLFLFFFFWEVMLIPMLLLIAIWGYEARTAAAIKFFIFTQASSLLMLVAIIALVFIHGEVTFAYEALLSSQRSPEAAYWLMLGFFVAFAVKLPSIPFHTWLPDAHTQAPTAGSILLAAILLKTGAYGLIRFVLPLFPEASQTFAPVAMALGAISVVYGAVLAFAQSDMKRLVAYSSVSHMGFVLLGIYAFNVVAFQGALVQLFAHGLSTAALFALVGRLQHQLHTRDMGHMGGLWSTLPRLSAFVLFFAVASLGLPGLGNFVAEFLVLLGAFGRSAPLAVFAALGMIGAAIYALVMVQRSLFGQVSSGLTDLSVREWLALLALALTLVFIGLRPQPLMDSVAPAIEKALAGTGGRPM----NKSRPVNLDISTIKLPAAALVSILHRISGVVLFAVMALLLWMLGTSLESEQGFASVAETFSSIPAKIILWASLAALIYHLVAGVRHLFMDLGI-GESLEGGRRGAVMVLVLSVILILAVGVWLW
MLPWLILIPFIGGLLCWQRLPRLIALISMALLFFLSLWLWAPGELRWASEFRLPWISRFGIDFHLALDGLSVLMVV---LTGLLGVLVQRRVGFFHLNLLWILGGVVGVFLAIDLFLFFFFWEMMLVPMYFLIALWGHKTRINAATKFFIYTQASGLVMLVAILALVLIHGVLTFAYQALLETELSAGTEYLLMLGFFIAFAVKFPVVPLHSWLPDAHAQAPTAGSVDLAGILLKTAAYGLMRFALPLFPNASAEFAPIAMWLGVFAIVYAALLSFAQRDIKRLVAYSSISHMGFVLIAIYSGSLLALQGAVVQMVAHGLSAAALFILCGQLYERIHTRDMTQMGGIWARLAWHPAFSLFFAAAALGLPGTGNFIGEFLILLGSFPVAPWVTAIAASGLVLGSVYALSMIHRAHFGDQ--PLKGLGKRELCMVMGLAVLLIALGLYPQPVLDTSAASMQGVQHWHSLGDM----KTQRPVNLDLRTIKLPVTAYTSILHRISGVVLFLGLVLLLLALQQSLASEEGFLQVKQYLAHPLAKFVSFGLLSALLYHLVAGIRHLLMDLGL-GETLEGGKRGSKAVLVISAVLIVLAGVWLW
MLPWLILIPFIGGFLCWQKVPRWIALITMGLTLALSLQLWLAGLPQWQSEFVMQWIPRFGITIHLAIDGLSLLMVV---LTGLLGVLIEKYQGFFHLNLMWILGGVIGVFLAIDMFLFFFFWEMMLVPMYFLIALWGHKTRITAATKFFIYTQASGLVMLIAILALVFVHGDWTFNYEQLLKTPMSHNVEWLLMLGFFIAFAVKMPVVPLHGWLPDAHSQAPTAGSVDLAGILLKTAAYGLLRFSLPLFPNASAEFAPVAMWLGVIGIFYGAWMAFTQYDIKRLIAYTSVSHMGFVLIAIYTGSQLAYQGAVIQMIAHGLSAAGLFIICGQLYERLHTRDMRMMGGLWSKIKWLPALSMFFAVATLGMPGTGNFVGEFMILFGSYQVVPVITVISTFGLVFASVYSLAMLHRAYFGQLSSELPGMSLRELFIILLLVALLVLLGFYPQPILDTSHSAMGNIQQWSTTRPMIKNAKKQRPVNLDLRTIRFPVTAVASILHRVSGVITFVAVGILLWLLGVSLSSEEGFQTASAIMDSFFVKFIMWGILTALAYHVVVGIRHMLMDFGYLEETFAAGQRSANISIIITVVLSLLSGVLVW
MLPWLILLPFIGGLLCWQKLPRWIALLAMGITLFLSLYLWMKGVPDWQEQYFLEWIPRFGINIHLALDGLSLLMVV---LTALLGLLNQPYQGFFHLNLLWILGGVMGVFLAMDLFLFFFFWEMMLVPMYFLIALWGHKTRIGAATKFFIYTQASGLVMLIAIMALAIVHGQWSFAYEDLLNTPMSYGVQYMLMLGFFIAFAVKMPVVPLHGWLPDAHSQAPTAGSVDLAGILLKTAAYGLLRFSLPLFPEASADFTPIAMWLGVVGIFYGAWMAFKQTDIKRLIAYTSVSHMGFVLIAIYSASMLAYQGAVVQMIAHGLSAAGLFILCGQLYERLGTRDMRQMGGLWKRIKFLPALSLFFAVATLGMPGTGNFVGEFMILFGSFGSYTLITVISSAGLVFASVYALWMMQQAYYGEE--PIAGMNLREFSIVMLLVVLLVILGIYPQPVLDTSSAAMANIQQWSNTGLMGKIVKKQRPVNLDLQTIHFPIPAIASILHRVSGVITFIAVAILLWLLGLSLSSPEGFAQAADIMSGFFAKFILWGILTALAYHICGGIRHMLMDFGFVDETLAAGISSAKISMVLTVILAVLAGVLVW
MLTAALGLPMLGALVLAVVTARRFAIAVSVLPVLLLAWAWRPQGALFQFVEEVPWVPSLGMGYRLGVDGIALAVAT---MSSLVFSA-KHQPRQYYAWMLFLQSVSLGVFLALDLLLFYVFFDLSLVGMFFLIGRWGHGQAQLAAFKFFLYTFFGSLLLLLAIIGLYLSVEPHTFDMRVLIEQQLAGLYAGLVFLALMLGFAIKTPMVPVHTWLPQAHVDAPGPVSAILAGVLLKMGTYGIIRIPFAMMAETFARYALFIAVLAVVSILYGALVALAQRNLKRRIAYTSINHMGYTVLGIAVARQIALTGATVQMVAHGLITGTLFLICGSFWQRTEEYDLDSYGGLLRQAPWLTAFAVLASFASLGLPGLAGFVAEFHIFVGTFGVYPWLAVIGVLGILVTAALFLQMLQKVFFGRW-AQFEDLRPLEWGVLAVLSAGFVIIGVAPAFLLTLVEASATLLM----GGHM----NSKRPVNLDLSTIHFPLPALTSIAHRITGVVLFVGLIFGFWALDASLSSPEGFESVRDALNNVLAKLIAWGLLSALGFHFVAGIKHLLMDTGY-GVDLEGGNRKAQITVVISAVLVVLAGVWVW
MLFLMVLLPILGSCLLAVLSIRVISLLCAGTSFFINIIVAVYLYKGFQF------IHNLAPGFVVGIDGLSLPLLL---LTTFLFLLMSNNLRIFLALLLLLEGLTVGVFVSLDIVMFYIFFESVLIPMFFIIGMWGHEDRIYATFKLFLYTLSGSLLFLIAILYIYFFSG--KIDIGYILSNYLNLKAQKWVWIAFFISFAIKIPVIPFHTWLPDAHVQAPTVGSVLLAGILIKVGTYALLRFSLPMLPEASMYFSNFVMILSIIGVIYASLISFVQTNIKKLIAYSSIAHMGFVTAGIFSFNEYGISGAVFQMISHGLVSAALFICVGILYNRTHTLEIVRYSGLAKTMPKFSIMFIFFSMASIALPGTSGFIGEFLSILGIFHYSKLFSIFITIGVILGALYMLFLCKRIIWSDLIN--CNLNKNELFILVILAAFILLFGLYPYYILKCLTPFIEQLSLR--FVLMSK----VRPLSPHLQIYK--VVYKLSIMHRFTGMILFLGLLVLSWGFILSFLCPQVVYRICSFFNSYVSKLITFIWLNVLCYHYMNGIRHIFWDLGL-GLSKSAVRTTGVVVVFLCLVSSFILYSFF-
MLPWLILIPFIGGLLCWQRVPRWIALIAMGLTLALSLLLWQQGLPQWQVEYLLPWIPRFGISIYLALDGLSLLMVV---LAGLLGVLIQRYQGFFHLNLLWILGGVIGVFLAIDMFLFFFFWEMMLVPMYFLIALWGHKTRITAATKFFIYTQASGLVMLVAILGLVLVHGVWTFNYEDLLRTPMSERMEYLLMLGFFLAFAVKMPVVPLHGWLPDAHSQAPTAGSVDLAGILLKTAAYGMLRFSLPLFPHASHQFAHIAMWLGVVGIFYGAWMAFSQTDIKRLIAYTSVSHMGFVLIAIYSGSQLAYQGAVVQMIAHGLSAAGMFIICGQLYERLHARDMRQMGGLWGRLSFIPALSLFFAVATLGMPGTGNFVGEITILFGSFPVVPVITVISTFGLVFASVYSLIMMQRAYYGTE--PLPGMTLRERLIILLLVVLVLLLGFFPQPIMDTSAAAMSNIQHWSTTRPMGKTVKKQRPVNLDLQTIRFPVTAIVSILHRVSGVIMFVAIGILLWVLGLSLSSPEGFIQAAAMMDSFIVKFIFWGILTALAYHTLCGIRHMLMDFGYLEETLAMGKTTANVTFLLTVVLSILAGVLV-
MLTTALAVPLLGAVALAGARARQVAVIAAVLSLLALVVAWVPAGPLFQHVDELRWVPSLGVAYRVGVDGIALSVAT---MSALLFVA-RGESRQYYAWLLFLQAVSLGVFLALDLLLFYVFFDLTLVGMYFLIGRWGHGAPQASALKFFLYTFAGSLLLLLAIIGLYLSLDPHTFDMRVLIEQQMAGLYAGLVFLALMLGLAIKTPLVPLHTWLPQAHVDAPGPASAILAGVLLKMGTYGMIRLPLAMLQETFARYALTVAVIALVAILYGALVALGQRNLKRRIAYTSINHMGYTVLGIAVARQLALTGATVEMVAHGLITGALFLICGSFWQRTGEYDLDHYGGLASQAPLLTGFTALAAFASLGMPGLAGFVAEFQVFAGTFAIYPWLAVLGVVGILITAAVFLDMLRRLFFGHL-GQFVELTRREWSVLGVLSLGIVVIGVAPRFLLTLIEASAGLLV----GGHM----NSKRPVNLDLSTITFPLPALTSIAHRITGVILFVGLIFVFWALDASLSSPEGFEAVRGALHNFLAKLVAWGLLSALAYHFVAGIKHLLMDAGY-GVDLENAYKKSQVTVVASAVLVVLAGVWVW
MLPWLLFLPFIGGLLCWQRPIRWIALLTMVAVLVLSLWLWVVGEPDWQLQFRLPWIERFGITFHLALDGLSLIMVA---LTGFLGVLIDTRIGFFHLNLLWIIGGVVGVFLAIDLFLFFFFWEMMLVPMYFLIALWGHKSPVYAAIKFFIYTQASGLLMLVSILGLVFVHGTFTFDYSVLREAPISGTFSWVLMLGFFIAFAVKLPVVPLHGWLPDAHAQAPTAGSVDLAGILLKTAAYGMLRFALPLFPETSQAFAPVAMTLGLIGIFYGAVLAFAQSDMKRLIACSSISHMGFVLIGIYSGTVLALQGVIVQMVAHAFSAAGLFILSGQIYERLKTRDMRELGGLFGRMGSLPGFALAFVVASLGMPGTGNFIGEFLILFGAFSVVPWVVVIASVGLVLAAVYSLYLMHRVYWGET--SLGGLDTREYLMMLLVLALTVLLGFYPQLVLDVSHGAMNEVHHWSPLSSMTSKTSVKRPTNLDLSSIQFPLPALVSIAHRITGVIMFVGLIFVLWAFDTSLSSPEGFASVRDALGNALAQLIAWGLLSALSYHFVAGIRHLIMDMGY-GETLQSGQRGAQLTIIITAVLVVLSGVWVW
MLSLLVLLPLAAAVPLLFRTARRYALAVAGVELALSLGLFAGTVTGMQFIERHPWIPSLNLEYALGLDGLSLPFPA---LTALLTLAVLTQVRLYLALLLLLESATLGVFCAIDLGLFFLCWELTLVPIFFLISLWGGPERRHAALKYTLFMLGGGIPLLFGILLLAFEHGLLSFDYPTLLKLAPAEEPRTAVFLLLLLGFAVKAPLVPFHTWLPTVAMEGPAGLAALLTG--LKLGLFGMLRYALPLVPEAAQHHAWLLSFLGSVGVVYGALLALRQTNLRRLLAYSSISHAGLVVIGLATLNPQGVQGALFQLINFPLISGGLFLLAGCLHQRLGSTDLIHVGGTARTLPRWAGFLFLFGLATMGVPGTNGFAAEHLIVIGAFIAHPGSGFAALLGAVLGAAYCLGFYRRAGFGDAGRSGLDLRPRETLLMAILAGLALWLGLAPGVVLDASRASVQAWVYH--LVPMS-----ERPLSPHLQVYRLPLTALLSISHRITGVVLSLGLVLWVVFLMAVAQGGSHYALAQALLDSFLGRLLLWGWIYALFFHLCHGVRHLVWDTVH-GLERDTLQFYGYVELAASVLLTLGAMLAAG
MLCWLLFIPFVGGALCWLAAPRWIAFATMALVFIPALWLWAGGTPHWQREISVPWIPAFGIDFHLAIDGLSVIMVL---LASLLGMLVRERVGTFHMNLMWTLGGVIGIFLAIDLFLYFFFWELMLIPMYFLIALWGHSSHVRAAVKFFIYTQASGLLMLASIIGVVFVHGTLTFDYNALLNTQLGGAFGMVLMLGFFVAFAVKLPAVPFHGWLADAQANSPSSGAVDLSGILVKTAAYGFLRLALPLFPESSAAFAPIAMALGVISIYYGAVMAFAQTDMKRLISYSSISHMGFVLVGLYAGTLLSLQGVMIQVVASAVSTAALFILAGQLYERMGTRDMRQLGGLFGRLGALPGFALIFVVASLGMPATANFVGEFLILFGAFGAWPWVVVIASGGMILAAVYALYLMHRVYWGED--TIARMSAREYTIMMTLVVVTLIVGLFPQTVLSVSQTTMTEVSHWASSASMSS--QPNRPLSPHLQIYRWQISMLTSIAHRASGIVLALGAVLLAIWLIAAANGPDAYAAVNGVFASWFGQLIMFLWSFALFYHLCNGVRHLVWDVGV-GLDLETARMTGFVAIGVAAALTIFVWIWA-
MLVWLILIPFIGGLLCWQQPPRWIALGTMLLELALVLGVWWQGAAAWAIEWRADWIPRFGIEVHLALDGLSLIMIA---LTGLLGVLIARRIGFFHLNLLWILGGVVGVFLAIDLFLFFFFWEMMLVPMYFLIALWGHNTRIQAATKFFIYTQASGLLMLVAILGLVFAHGEYSFSYEALRHTALSDGMAWWLMLGFFIAFAVKMPVVPLHGWLPDAHAQAPTAGSVDLAGILLKTAAYGMLRFALPLFPEASQAFAPVAMGLGILGIFYGAILACGQHDLKRLIAYSSISHMGFVLIGIYSGTELALQGVVVLMVAHAFSASGLFILSGQLYERLHTRDMRLMGGLWGRIKGLPGFALCFVAASMGMPGTANFVGEFLVLFGSFEAWPWVVVIASVGFVLAAIYSLFIMQRVYFGET--PLGGLDRREGVMMLGLLALVLWVGLYPAPLLSTSEAAMQNVERISEETPM----NSKRPVNLDLTTIKFPLPALTSIAHRITGIILFIGLIFGFWALDVSLSSPEGFEAVRDTLNNVLAKLIAWGLLSALGFHFVAGIKHLLMDAGI-GVDLEGGYRKAQITVVISAILVVLAGVWVW
MLLWILLILFFGGLLAWLRLPRWIALFSVAATLIPLVLLYQDSESKWIVEFSRSWIPSLGIKFTLAVDGLSLLLVG---LTSFLGLIMRERVGFFYFNLLWTLAGVVGVFTAIDLFLFFFFWEVMLIPMYFIIAIWGHENKRYAATKFFLFTQFTGMLLLVSLLCLVYFFGYLSFAYEDLLRTEVDGALEIGLMLGFFIAFATKLPSVPFHSWLPDAHSQAPTAGSVLLAGVLLKTGAYGLIRFTLPFFPEASAQFTPVALALAVISILYCAKVALAQSDIKRLIAYTSVSHMGFVLLGIYAWNLIGLQGAVMTMLAHGLSAAALFSLAGGLQGRLHTRDMRLMGGFWALAPRMAVVALFFSVAALGMPGLGNFVGEFLSLLGVFSVSIWAAALAALGMIVASVYSLWVMQAVFQGEAHSSLPDLDNRELFIYALMMIGLVVMGLFPNAFLDLSSGVLERLSSAVGESRM----KDTRPVNIDLTTIRFPLTAILSITHRITGVIIFVGVAILLYLLGLSLESAAGFAEAQRLLTLPVAKFVVWGIVSGLLYHIVAGTKHLIMDWGF-GETLAGAAIGSRITLVLSIVLIATAGVWIW
MLPWLVLIPFIGGLLCWLKLPRYIALASMALVLVLSLWLWAGDSPSWSHEFRIGWIDRFGITIHLALDGLSLVMIM---LTGFLGVLITKRVGFFHLNLMWIIGAVVGVFLAIDLFLFFFFWEVMLVPMYFLIALWGHNSRIRAAIKFFIYTQASGLLMLLSILGLVFAHGIFTFDYQVLLDTPIGGALGMVLMLGFFIAFAVKLPVVPLHGWLPDAHAQAPTAGSVDLAGILLKTAAYGMLRFALPLFPEQSAMFAPVAMALGLIGIYYGAVLAFSQTDIKRLVACSSISHMGFVLIAIYSGSTLALQGAVVLMVAHAFSAAGLFIISGQLYERLHTRDMREMGGLFGRIGALPGFALVFVMASLGIPGTGNFIGEFLILFGAFESVPWVVVIASGGLVLAAVYSLVLMHRVYYGDT--ALEGLRVRETLMLGLLLVLLLLTGFFPQLVLDISAQSMTEVAQW--SLQMTTQQTAKRPVNLDLSTIKQPLPALVSISHRITGVMLFVGLIFALWAFDASLSSERGFEAVRDALHNFFAKLVAWGLLSALALHFVAGIRHMAMDLHF-ADDREGGIRTSKIVIIASAVLILLAGVWVW
MLPWLLLIPLIGGLLSWLNVPRWIALITMGLTLALSVQLWLHGVPQWQEVFDAPWIPRFGIGFHLALDGLSLLMVV---LTALLGLLKHRRSGLFHLNLLLTLVGVIGVFVAVDLFLFFFFWEMMLVPMYFLIAVWGHRARSKAATKFFIYTQTSGLVMLIAILGLVLAHGVWTFNYDALLRTEMSHGVEYLLMLGFFVAFAVKMPLVPVHGWSPDAHALAPTAGSVDLSGLLMKTAAYGLLRFSLPLFPTTSHEFAPIAMWLGVISIFYGAWLAFKQTDIKRLVAYTSVSHMGFVMVAIYSGSQLAYQGAVVQMIAHGLSAAGMFIICGQLYERLQTRDMREMGGLWGRIRYLPAVSLFFAVATLGMPGTGNFVGEFMILFGSYQVVPVMTVISTFGLVFASVYSLIMMQRAYYGDA--PLAGMTTRELSIILLLIVLLVALGIYPQPVLDTSSAAMANIQQWPTTRL----------MNLDLRTFHFPATAVASILHRVSGVITFVSIGILLWLLGLSLSSEDGFMQASAMMDSVIAKLIVWGILTALAYHAVGGLRHLLMDFGGIEETFASGERSAWIAFVITVVLSILSGVLVW
MLTIVMLGFLLLGAFAWYKAPRWIALFAVVLAAGLFASFVLASFAELKPLVRLPWIPVFNIEYALAIDHLSIILLS---LTFMLALIIKERAGFYYFNLLATFAGIIGVFTAVDLFLFFFFWEVMLLPMTAIIAIWGHENRHFAAIKFFIFTQVSSLLMLVAIILMAAAHGQLSFYYPDWLALELSLEYARWLMLGFFIAFAVKLPSVPVHSWLPDAHTQAPTAGSVLLAGVLLKTGAYGLIRFVIFLFPEASQGFAPLAALLGVVSILYGAKMAFAQQDFKRLVAYSSISHMGFVMLALFSFNATAYQGAVLTLVAHGLSSGALFSLAGIIYSRIHSRNLADMGGFWSSAPRMGGFTLAFAAAAFGLPGLANFIGEFMSLVGAYQAFPVAAVFAALGLIGSAVYGIVLFQSTFHG----EVEDLSGRELVISGSLLGLLLLFGLFPNMILEYSSATGEQLALLVTYANM----KKQRPVNLDLTTIKMHSAAHASILHRISGVIMVFAIGILLWTLSTSLSSAEGFAQIKSLLDGFFFKFIILGICAALIYHLLAGVRHLFMDLGH-FEELASGNATAKFVIALWLVLTAVVGVWLW
MLPALIFIPIIAGFLCWLRLPRWIAFLGMLLTFLITVAIWQTAKPTWLAEFQLPWMPSLGVSFHLAIDGLSLLMVS---LTAFLGMMITRRVGFFHLNLLWSLGGVIGVFLAIDMFLFFFFWEMMLVPIYFLIAIWGHKTKEYAATKFFIYTQASGLIMLIGILILVMIHGQITFNYMDLLGTDLG-KWQYPIMLMFFIGFAVKLPIFPLHGWLPDAHAQAPTAGSVDLAGILIKTAAYGLLRFVLPLFPEASAQFAPIAITLGGIGIFYGAWLAFMQQDIKRLLAYTSISHMGFVVLALYAGTLISFQGLMIQMLAHGLSSAALFIMSGQLYERLHTRDLSQMGGMWGQMRYYPPLLMFFAAALLGIPGTGNFIGEFLILLGSFASHPVAVVFATFSLVVAGLYALIMIYKALFGTIEKPMRDINAREAAILLVLGFGLLWLGLYPQSFLDTSDHSMHWISQAHMEVKM----KSNRPIDLPLSQVKNPI-ALASITHRVSGVVLFLLIPVMLWIFQTSLASAEGFA---DIFTNPLVKFLAWIFVAALGYHFVMGFKHLFADMGM-NEELNSGRTATFIGFVLAALWVVGSFVVMF
MLPWLLFIPVIAGFLAWAQAPRWVSLAGMVLVGVLTLSQWPYPESGWWAQFQGEWVPAWGITFHLAMDGLSGLMVL---LAALLGAIVQKSVGLFHLHLSLMLAAVVGIFLAVDLFLFFVCWEVMLVPMYFLITLWGVIGRANAAIKMFIYGQGSGLLMLLGMLGLVFFHKVLTFDYDQLKGTSLAPEVAWFLMLGFFMAFVVKLPAVPFHGWLPDAHTHAPTGASVDITGLLIKTSAYGIIRFCLPLFPEASREFAEVAMWIGVVTIIYGGVLAYGQTHIKRLIAYISISHMGFILIGIYAFNELALQGVVVMMVAAALSNAALFVLAGQLYERLGTFDMRQMEGLWSRLPTLPPIILFFTCATLGLPGLGNFIGEFMVLFGAFKVAPVITAISTLGMVLGIVFSLALVHRTIYGEA--PLPAPNFREQSMLAVMMVLLLVIGLFPQPLLDSSAGAIAQVKQSSTLGEMS----DNRPVNLDLGTVSFPITAIVSILHRICAVISWVGLGFLLCALCYVLSSPEDYYVLANALTNFIAQFVAWGLLTAFGYYCAATVKHLIQDFGF-FEDFAGGKCISWAAIAVGIVLSVLAGVLVW
MLPALILIPFIAGFLCWVRAPRWIALIGMLVTLGLSIQLWMGIAPVWQAEFSLPWIPMLGISFHLALDGLSLMMVA---LTALLGVLIQKNVGFFHLNLLWSLGGVIGVFLAIDMFLFFFFWEMMLVPIYFLIALWGHRSRVYAATKFFIYTQASGLIMLVGILTLVLIRNTLSFDYMHLLGTTLPYGFEYGLMLCFFIAFAVKLPVVPFHGWLPDAHAQAPTAGSVDLAGILIKTAAYGILRFVLPLFPHASADFANIAIIMGLVGVFYGAWLAFQQTDMKRLLAYTSVSHMGFILLAIYAGNLMTLQGVMIMMLAHGLSSAALFIMAGQIYERLHTRDLRLMGGMWGQFRYLPFFLMFFSAALMGIPGTGNFVAEFLILLGSYGRYPVFTILATVSLVFAGLYTLIMIHKAMFGSQQKPFKDLNAREMTMLLVMGIGLLWLGLFPQDVLNTSHLSMQWLSNSSVEIQM----KSNRPVNLSMGQVRSPV-AIASILHRVSGIIIFLLIPVLLWLLQGSLASPERFAYVHQIFGNLLVRLVVWAFVAGLIYHLIMGIKHLLGDIGF-AEGLQSGRAAATTALVLSAIGIVASFIVVL
MILLMIALLLVFALLAWSQAPKIIALIALVIVSLLFCFQLFHSFETWTVIVDATWIEAFNIKLQFSLDQLSILLIS---LTLLLACIVSERQGFYYFNILCAIAGIIGVFVASDVFLFFVFWEVMLLPITALIAIWGHESRYFAAVKFFVFTQVSSLCMLVAIIMLAFMHGQFSFLYSDWQQLAFAPETATFLMIGFFIAFAVKLPSVPFHSWLPDAHTQAPTAGSVLLAGVLLKTGAYGLIRFVILLFPNASMQFAPIAMTLGVVSILYGAKMAFAQSDCKRLIAYSSISHMGFVMMALFAFNYNAFNGAIVTIIAHGISSAALFCLAGMIYHRIHTRDLARMGNIALSAPWMAGVTLVFVAAAFGIPGLANFIGEFFSLLGVFAVSPLHALLATLGMIGSAIYGLRLFQTAFHGNTATKIEDLSIREGAICLVLAVLLLLIGIYPQALLQFTFQ----------GGYM----KKQRPVNLDLTTIKMHSAAHASILHRISGVIMVFAIGILLWTLSLSLTSADGFAQVKALLDGVFFKLIIIGIISALLYHLLGGIRHLLMDLGH-FEEKASGIASAKLIIALWLVLTVVFGVRLW
MLPWLILIPFIGGLLSWQRAPRWIALATMGLTLIGAVQLWLQGVPLWQSEFFMPWIPALGINIHLAIDGLSLLMVV---LTAIMGAFNQKNQGAYHFNLLWIITGVMGIFTAVDLFLFFFFWEMMLIPMYFLIANWGHKQHVNAATKFFIYTQASGLIMLVSIIGLALAHGTLTFDYDQLLGTQMSSGVAFMLMLGFFIAFAVKMPLVPFHGWMADTQEQSPTAGSVDISGIMLKTAAYGLLRFTLPLFPEASIQFTPVAMTLGVISIFYGAWLAFKQTDIKRLPAYSSLSHMGFVTVAIYASSVLAYQGAVIQMITNGLSGAALIIISGQLYERTQTRDMRMMGGLWKRIKWLPGMSLFFAAATLGMPGTGNFIGEFMILFGSFSQFTLVTCIMVFGVVFASIYSLWMMQQTYYGEK--EMKGLTAREFGVLLALAALLVIIGFYPQPILDTSVGSMETLHNLTTLGLMGKIVKKQRPVNLDLQTIHFPITAISSILHRVSGVITLIAVGILLWLLGTSLSSPEGFQYASEIMTGFFAKFILWGILTALAYHICGGIRHMLMDFGCVDETLAAGNSSAKITFVITVILAILAGILVW
MLPWLILIPFIGGLLSWQRAPRWIALATMGLTLIFSVQLWLQGAPIWQEEFFMPWIPTLGINIQLAVDGLSLLMVV---LTAVMGIFNQPNQGAYHFNLLWILAGVMGIFLAVDLFLFFFFWEMMLIPMYFLIANWGHRKHINAATKFFIYTQASGLIMLISIVGLAIVHDVWTFNYNQLLGTAMSPTVQFMLMLGFFIAFAVKMPLVPFHGWMADTQEQSPTAGSVDISGIMLKTAAYGLLRFTLPLFPEASITFTPIAMALGVISIFYGAWLAFKQTDIKRLAAYSSLSHMGFVTVAIYAGSALAYQGAVLQMITNGLSGAALIIISGQLYERTQTRDMRMMGGLWKRIKWLPGLSLFFAAATLGMPGTGNFIGEFLIFFGTFSQFTVVTCLMVFGVVFASVYSLWMMQQTYYGEK--EFKGLSAREFGVLITLAILLVILGFYPQPVLDTSAGAMETLQNLSTLRLM----KKQRPVNLDLQTIQFPITAIASILHRVSGVITFIAVGILLWLLGTSLSSPDGFQYASELMTGFFAKFILWGILTALAYHICGGIRHMLMDFGVIDETLAVGNFSAKAAFAITIILSILAGVLVW
MILLMILIPALGSCLAAFRVVGPAAVVVTLVVFCMSVPLVR----FVGGIAPQSWVGQ-----VFSVDALSMILTV---LSTFLFLIPAPTVPSFFALLLLLESLVIAVFCTHDILWFFILFEASLVPMFFMIGFWGHGDKVGAAFKFLIYTATASVGFLAAVACIDAVAG--SFDVAIGLATSVHLRWQICFWILCFVAFAVKLPVVPCHTWLPSAHVQAPTAGSVLLAGLLIKLGGYGLLRFCIQMLPVVSAHFAKFVVCLSAISLIYASLTAFAQRNMKMLIAYSSVAHMSFVAAGMFSLNEAGILGAVYQMLSHGLISAALFLCVGMVYSRTGTMEMSECRGLASKMPKLSAMIVFFSMASAGIPGTSGFMGEFLSMLGVFKSFGPMVVCFAVGMVLSAAYMLRLCKEVVWGGS-DKFGDINAGEFAILAILAILVLVLGVFPAPLLTMLKPAVEHLLVP--SWGMVL---RSRPLSPHLQVYKLPVAALLSITHRASGLFLFFGLSVLSWLFVLLRCAPDCIAPFLNPLGFFLVKLLSFSCCVAFCYHYFNGVRHLLWDCGV-GLDKTAVTASSAFVLLLTAAFSVVAFFFV-
MLTLAILVPFVGALVLVTTTARALAVATAAVPLALLCFAWSLGGTDFQLVEEMAWVPALGVAWRVGVDGVSLALSL---MTGVLFVA-RERERQYYAWFLFLEAASLGLFLTLDLLVFYVFFDLSLVGMFFLIGRWGHGERQAAALKFFIYTFVGSLAILLAIIVLVLRTDPMTFDMRVLIAQQLAGPVATLVFLGFVVGFAIKAPLFPVHTWLPPAHVNAPGPASAILAGVLLKMGTYGMVRMPLQMMRETFAAYALPLAVVALASILWGAFVALGQTSIKRRIAYTSVNHMGYAVLGIAAARQLALTGAVVEMVAHGLITGTLFLLAGSIWARADTYEMDRFGGLAGVAPKLTAATVVAAFASLGLPGLAGFVAEVQIFIGAFAVFPWVAAVGLVGILITAALFLTMLRQVFFGER-NAFADVGRVEGAVLLAILALVVVIGVYPAWLLDLVNAATDSVVVG--PGGMASASRRPRPLSPHLSIYRPIVTMVMSIMHRATGIMNIAGLVLVVAYLLALAAGPESFEWVNGIYSSILGRIVLVAFTWSLIHHALGGIRHFIWDFGK-MVG-EARYDLAWATIVGSVLITTALWALVI
MLTLCLLWPLLGALAIGCGRAKRLALAVAGVELLLTLGVVYPSDGGFQWQEQYSWIPSLNAYYAVGVDGVSLLFLP---LTALLTLMATRLHRFHLALMLILESATVGVFVALDMALFFLFWELTLPPIFFLAGLWGGAERRQAALKYTLYMLFGGVPLLFAIATLALNHGGLAFSVPVLLNTPMDATSQELVFFLLMLGFAVKAPLVPFHTWLPTLAMEGPAFLSALLVG--LKLGLYGIVRFALPLAPQAALEHRWLLAIVGAVTLVYAALIAMQQTNLRRLLAYASISHVGLVLVGLAAFNYQGQQGALLQLLNFTVAAGSLMLMAGMLQQRLGSCELVHLGGLAKPAPRLACLFFLFALANMGVPGTNGFPAELLVLVGTLQAYPALALVALFGAVLSAAYLLGFARKAFFGVS-ATCPDLTTRELVLLLVPAVLVLMVGFSPQSVLAWPESSLQMRQRAQQGSIMAV---HNRPLSPHLQVYRLPITGLISITHRITGVLLSGALLFAVIALFAIAAGPEQYSSFQACLAWPPSRLAYWGIIFALYFHLCHGIRHLIWDVGK-TFEKAALTRYAVIELGVAVLLFLITFIS--
MLPTLILVPFFVGIISWQCMPRWIALFGSSMVFVVGFFLWLNKSSVWDLEYMCTWIPRFGINFHLALDGLSVLMLM---LTGILGVMSDHHKGLFYCNLLWILGSVIGVILAVDMFLFFFFWEIVLIPIYFLISIWGYKLRIIAATKFCLYAQLSGLCMLISIIILVYFNGIWSFDYENLLHVTLPKNIEYFLMLGFFCAFAIKMPIVPFHTWSLEAYAYSPITGSVDLIGFLVKISIYGFFRFVLPLCPNASKEFVPIAMFLGILNIFYGAWMAFAQTDFKRLIAYSNISHMGFALIAIYSNDQLSYQGVLVQMISCSLTLSGMCILCGQLYKRLYTRNITVMGGLWGRMNLMPAFFLCFIVSMLSIPGTGNFIGEVTILLGSFHTVPIITIIASFGILFASIYSLVLMQRIYYGSC-EILLDMTFLEKFIIIVLLLCVLIVGCFPQFIFDTSRETIRNIYCR---LQMLK--NNLKPIYLNIKAIKFPITAIASILHRISGFILFIMIGPILWILKLSLSSIENFTKINTFLDNYCFLFIRWIIIIIFSYHIVFGVRQILMDCGFIKQTLSMGKISARVVFILVICLSVYVGIYIW
