# Supplementary material for: Inter-protein residue covariation information unravels physically interacting protein dimers
Source: BMC Bioinformatics. 2020 Dec 17;21:584. doi: 10.1186/s12859-020-03930-7 (PMC7745481; doi:10.1186/s12859-020-03930-7)
Supplement: Supplementary file 5 — Additional file 5. Final ER-MSAs at different ASA thresholds. Available on Mendeley data (http://dx.doi.org/10.17632/9bk2r55286.1). [file 12859_2020_3930_MOESM5_ESM.zip › Additional file 2/Final ER-MSAs/Negative ER-MSA dataset/ASA0.0/paired_MSA/4hea-M-2y69-A/MSA_IDs.txt]

sp|Q56228|NQO13	sp|P00396|COX1_
tr|X6GEU9|X6GEU	tr|A0A1C2E8T6|A
tr|K2JR00|K2JR0	tr|K2JZM1|K2JZM
tr|Q11JJ4|Q11JJ	tr|Q11FG6|Q11FG
tr|A0A0Q6M8W1|A	tr|A0A0Q6LYC0|A
tr|A0A011TE52|A	tr|A0A011ST33|A
tr|A0A192IJD9|A	tr|A0A1M3AXY2|A
tr|A0A147DB77|A	tr|A0A175REM8|A
tr|A0A1U7JFT9|A	tr|A0A1U7JCK8|A
tr|A0A1V8RW43|A	tr|A0A1V8RNF3|A
tr|J6UF75|J6UF7	tr|J6UFK9|J6UFK
tr|I3TM16|I3TM1	tr|I3TKN0|I3TKN
tr|A0A1W2C4D8|A	tr|A0A1W2EDD7|A
tr|A0A1X0T549|A	tr|A0A1T4PP32|A
tr|A8LIV6|A8LIV	tr|A8LRT8|A8LRT
tr|A7HY37|A7HY3	tr|A7HQW0|A7HQW
tr|A0A0U3PWP0|A	tr|A0A0L0J3G6|A
tr|A0A081B939|A	tr|A0A081BAE6|A
tr|A0A135HWT3|A	tr|A0A135I149|A
tr|A0A1E3HAI1|A	tr|A0A1E3H5P4|A
tr|A7IP95|A7IP9	tr|A7IPC1|A7IPC
tr|J9Z2E3|J9Z2E	tr|D0RRK6|D0RRK
tr|E2CCJ5|E2CCJ	tr|E2CBD6|E2CBD
tr|A0A0J5TAU6|A	tr|A0A0J5TAE3|A
tr|A0A0S8BMK8|A	tr|A0A0S8BLV6|A
tr|A0A1B1PL94|A	tr|A0A1B1PTZ9|A
tr|V4RIF7|V4RIF	tr|V4RHZ0|V4RHZ
tr|A0A1Q3P4F8|A	tr|A0A1J5L1R8|A
tr|I1AZG4|I1AZG	tr|D0D6S5|D0D6S
tr|K9HD64|K9HD6	tr|K9H2I2|K9H2I
tr|B6ISW9|B6ISW	tr|B6IRX6|B6IRX
tr|A0A0D7EDI0|A	tr|Q6NBJ6|Q6NBJ
tr|J2VC96|J2VC9	tr|J3HKM1|J3HKM
tr|A0A1M7ZMP3|A	tr|A0A1M7Z553|A
tr|A0A0F2P5B6|A	tr|A0A0F2PCA5|A
tr|B9NNJ0|B9NNJ	tr|A0A132C057|A
tr|A2SFN8|A2SFN	tr|A2SKP4|A2SKP
tr|S9RR00|S9RR0	tr|S9QGX2|S9QGX
tr|A0A0U3LM13|A	tr|A0A0U3D4M5|A
tr|A0A1M2ZMY5|A	tr|A0A0Q6ZC08|A
tr|A0A0W7WF10|A	tr|A0A0W7WN16|A
tr|Q2YNF1|Q2YNF	tr|Q2YMI8|Q2YMI
tr|A0A1U7DBY7|A	tr|A0A1U7D6L4|A
tr|A0A0L1JJZ5|A	tr|A0A0L1JN00|A
tr|Q89KK0|Q89KK	sp|P98000|COXN_
tr|A0A0M2RD80|A	tr|A0A0M2R7B8|A
tr|A0A0P9C5Y5|A	tr|A0A0N8PNF7|A
tr|A8I418|A8I41	tr|A8IDL5|A8IDL
tr|F2IY03|F2IY0	tr|F2IZ96|F2IZ9
tr|A0A086XX61|A	tr|A0A086Y7M5|A
tr|A0A1M6BD28|A	tr|A0A1M6JAB1|A
tr|A0A0N7LVP8|A	tr|A0A0P1F7A8|A
tr|A0A1M4N0C7|A	tr|A0A1B7YZB7|A
tr|A0A1Y5SI88|A	tr|A0A1Y5TM99|A
tr|D6ZYP2|D6ZYP	tr|D7A1T4|D7A1T
tr|A0A1Y5T8N8|A	tr|A0A1Y5SHB5|A
tr|A0A0H4KYH8|A	tr|A0A0H4L9P7|A
tr|A0A085FSF2|A	tr|A0A124GBG5|A
tr|Q2CCJ3|Q2CCJ	tr|Q2CBH0|Q2CBH
tr|A0A143DF78|A	tr|A0A143DE64|A
tr|A0A1L9NYK5|A	tr|A0A1L9NYM1|A
tr|A0A099TAA2|A	tr|A0A099TB11|A
tr|A0A161R5V8|A	tr|A0A163Z5V3|A
tr|A0A1G3IDG6|A	tr|A0A1Q3V9Z4|A
tr|A0A059IPL8|A	tr|A0A059IIT7|A
tr|A0A1X6ZEK7|A	tr|A0A1X6YY44|A
tr|A0A0S8EJ69|A	tr|A0A0S8EH93|A
tr|A0A1Y6BU19|A	tr|A0A1Y6B6H9|A
tr|Q0F8P3|Q0F8P	tr|A0A1Q4CQL1|A
tr|S9QJF6|S9QJF	tr|S9QFC0|S9QFC
tr|A0A1Y5T217|A	tr|A0A1Y5SAD3|A
tr|G8PJR7|G8PJR	tr|G8PRR5|G8PRR
tr|A0A1U7DGU0|A	tr|A0A1U7DHB8|A
tr|A0A1N7KV97|A	tr|A0A1N7QMJ7|A
tr|A0A1Y5S5X0|A	tr|A0A1Y5S8Q0|A
tr|A0A0U1NJA7|A	tr|A0A0U1NJD5|A
tr|A0A0P6VY72|A	tr|A0A0N8GFG4|A
tr|A0A0D6P6T9|A	tr|A0A0D6P4P5|A
tr|A0A021X666|A	tr|A0A021X527|A
tr|A0A0N8K7K2|A	tr|A0A0P7WYE2|A
tr|A0A0Q6XLE3|A	tr|A0A0Q6W375|A
tr|A0A1C7P528|A	tr|A0A1C7NVA9|A
tr|A4EYU2|A4EYU	tr|A4EQ92|A4EQ9
tr|A0A1M6L698|A	tr|A0A1M6G1A4|A
tr|A0A0A1H0T4|A	tr|A0A1F4IT35|A
tr|A0A1H8G7S2|A	tr|A0A1H8B2R1|A
tr|A0A1Y5S8D3|A	tr|A0A1Y5S6H3|A
tr|A0A1F3WVT8|A	tr|A0A1F4EY85|A
tr|A0A1M6HDM6|A	tr|A0A1M6HAN1|A
tr|B6BWY1|B6BWY	tr|B6BV08|B6BV0
tr|A0A147GZX8|A	tr|A0A147GNJ8|A
tr|C7D817|C7D81	tr|C7DCB0|C7DCB
tr|A0A0B2BI10|A	tr|A0A0B2B9W3|A
tr|A0A127EYH5|A	tr|A0A127EVB8|A
tr|K2HFC7|K2HFC	tr|K2HAS3|K2HAS
tr|A0A1E4IG85|A	tr|A0A1E4IM40|A
tr|G9ZXF5|G9ZXF	tr|G9ZW86|G9ZW8
tr|A0A1S8D890|A	tr|A0A1S8D716|A
tr|A0A0C1JSE6|A	tr|Q1GE93|Q1GE9
tr|A0A0G3BG87|A	tr|A0A0G3BLE9|A
tr|A0A1W6ZWD7|A	tr|A0A1W6ZMJ5|A
tr|A0A1G0CZ96|A	tr|A0A1G0DYA1|A
tr|A0A0K2DGF1|A	tr|A0A0K2DJ06|A
tr|A0A0H1RQE5|A	tr|A0A0H1RFL2|A
tr|A0A1S1SI80|A	tr|A0A1S1T6P8|A
tr|A0A1Q7A6V6|A	tr|A0A1G1HUL3|A
tr|S6AFU4|S6AFU	tr|S6AB16|S6AB1
tr|A0A1W9JVW7|A	tr|A0A1W9HT41|A
tr|A0A1Y5SR68|A	tr|A0A1Y5SLP8|A
tr|A0A076K3N0|A	tr|A0A076K1J7|A
tr|B6JH41|B6JH4	tr|B6JDB6|B6JDB
tr|A0A081MKW0|A	tr|A0A081MSM0|A
tr|A0A0N0V473|A	tr|A0A0M9EFQ5|A
tr|T0MHF9|T0MHF	tr|A0A0T6A1E1|A
tr|A0A1W9KYX9|A	tr|Q21XU2|Q21XU
tr|A0A0P7ITK6|A	tr|A0A0N8IBM0|A
tr|A3K1E9|A3K1E	tr|A3JZF6|A3JZF
tr|A0A068Z020|A	tr|Q12FK9|Q12FK
tr|A0A1A9NMX1|A	tr|A0A1A9NL73|A
tr|F3KQ10|F3KQ1	tr|F3KTG0|F3KTG
tr|A0A109CJK7|A	tr|A0A109CRF8|A
tr|A0A0B3SPI7|A	tr|A0A0B3SMK7|A
tr|A0A0S9NJU8|A	tr|A0A0Q4YGX6|A
tr|D5X419|D5X41	tr|D5X617|D5X61
tr|A0A0Q7SE25|A	tr|A0A0Q7SEF3|A
tr|F7QMC7|F7QMC	tr|F7QHV2|F7QHV
tr|B8EIM9|B8EIM	tr|B8EPK2|B8EPK
tr|G2KSS4|G2KSS	tr|G2KQ59|G2KQ5
tr|C3MEY3|C3MEY	tr|C3MH24|C3MH2
tr|W7X901|W7X90	tr|A0A0T2ZLV4|A
tr|A0A0K8NYX9|A	tr|A0A0K8P125|A
tr|A0A1Y5TAL5|A	tr|A0A1Y5SJ69|A
tr|A0A0A0DNL5|A	tr|A0A0A0DN18|A
tr|F1W010|F1W01	tr|F1VVN3|F1VVN
tr|A0A1N7IKT6|A	tr|A0A1N7IN54|A
tr|A0A0R0MIR9|A	tr|A0A0R0MC00|A
tr|A0A1D2U881|A	tr|A0A1D2U856|A
tr|V5UHC9|V5UHC	tr|V5UFC8|V5UFC
tr|A4G632|A4G63	tr|A4G458|A4G45
tr|V9VUE7|V9VUE	tr|V9VT91|V9VT9
tr|A0A1G1D4U9|A	tr|A0A1G1E2I1|A
tr|A0A177P2X1|A	tr|A0A177PNK2|A
tr|A9E0B0|A9E0B	tr|A9E8P9|A9E8P
tr|A0A1A6DUY9|A	tr|A0A1A6DTP6|A
tr|G0AJZ0|G0AJZ	tr|G0A8M6|G0A8M
tr|A0A0B4C1V3|A	tr|A0A0B4D314|A
tr|H0PVK5|H0PVK	tr|H0Q0N2|H0Q0N
tr|A0A0S4K0W6|A	tr|L9PM35|L9PM3
tr|B1XWB3|B1XWB	tr|B1Y7T0|B1Y7T
tr|A0A0P0MF95|A	tr|A0A0P0MEJ4|A
tr|A0A1Q4GT73|A	tr|A0A1M3GYT0|A
tr|A0A1M7RZU0|A	tr|A0A1M7TPC7|A
tr|G5ZVT5|G5ZVT	tr|G5ZXR8|G5ZXR
tr|A9BNA2|A9BNA	tr|A9BSV8|A9BSV
tr|Q5P1D8|Q5P1D	tr|Q5P2F1|Q5P2F
tr|A0A1I6ZL81|A	tr|A0A1I6YFG6|A
tr|A0A1G6WA95|A	tr|A0A1G7B5C7|A
tr|B5E962|B5E96	tr|B5EJ48|B5EJ4
tr|A0A059KJY5|A	tr|A0A059KLY1|A
tr|A0A1G3HSN8|A	tr|A0A1G3HMU1|A
tr|A0A1C3K7N6|A	tr|A0A1C3K4A6|A
tr|A0A0J1FYZ8|A	tr|A0A0J1D333|A
tr|A0A1G0NI64|A	tr|A0A1G0N9E5|A
tr|A0A0A0DBF6|A	tr|A0A0A0DF83|A
tr|A0A1K1NFF5|A	tr|A0A1K1ND84|A
tr|F4GMJ8|F4GMJ	tr|F4GW92|F4GW9
tr|A0A1G2W2D5|A	tr|A0A1D2TX00|A
tr|A0A1M5Z0J9|A	tr|A0A1M5WA37|A
tr|A6GS87|A6GS8	tr|A6GLS4|A6GLS
tr|A0A1R1I2J5|A	tr|A0A1R1ICL3|A
tr|F4G4C5|F4G4C	tr|F4GGP9|F4GGP
tr|A0A1G3JF68|A	tr|A0A101VMT8|A
tr|A0A0S8CYJ4|A	tr|A0A0S8AS25|A
tr|C6XAJ9|C6XAJ	tr|C6XD36|C6XD3
tr|F4QYR0|F4QYR	tr|F4QWU3|F4QWU
tr|B2IHV4|B2IHV	tr|B2IGJ7|B2IGJ
tr|A0A1W9LBY0|A	tr|A0A1W9L5Z2|A
tr|A0A0F2QND5|A	tr|A0A0F2QKX3|A
tr|Y0KIA3|Y0KIA	tr|Y0KEY1|Y0KEY
tr|W0SD89|W0SD8	tr|W0SFK2|W0SFK
tr|A0A0J5GGA6|A	tr|A0A0J5GCM8|A
tr|D5BPB4|D5BPB	tr|D5BSW5|D5BSW
tr|A4BTQ2|A4BTQ	tr|A4BQS2|A4BQS
tr|A0A0V2FGT4|A	tr|A0A0V2F6F3|A
tr|U1XWE4|U1XWE	tr|U7U6B8|U7U6B
tr|A0A0G3XH40|A	tr|A0A0G3XIX5|A
tr|A1WLN2|A1WLN	tr|A1WHN8|A1WHN
tr|G2IXB2|G2IXB	tr|G2J0T0|G2J0T
tr|A0A0C5J8Z5|A	tr|A0A0C5IXT0|A
tr|Q0BU96|Q0BU9	tr|Q0BPU6|Q0BPU
tr|A0A0Q4H418|A	tr|A0A0Q4GQL3|A
tr|G2FCR2|G2FCR	tr|A0A0P0UPF7|A
tr|A0A165FD84|A	tr|A0A161SF44|A
tr|A3UCU6|A3UCU	tr|A0A0P7VE69|A
tr|W8WUT7|W8WUT	tr|W8X0S6|W8X0S
tr|A0A0Q6BMD2|A	tr|A0A0Q6BMH4|A
tr|A0A1D2SI21|A	tr|A0A1D2SHH3|A
tr|A0A1F8QTY0|A	tr|A0A136L0J1|A
tr|A0A1B3W9V0|A	tr|A0A0H1AN57|A
tr|U5T2M2|U5T2M	tr|U5T244|U5T24
tr|A0A0F3K7H6|A	tr|A0A0F3KLP3|A
tr|A0A1E7GX47|A	tr|A0A1F9PT47|A
tr|A0A0F7JZG4|A	tr|A0A0F7JS56|A
tr|A0A0Q5CI41|A	tr|A0A0Q8Q7S2|A
tr|C1DCB5|C1DCB	tr|C1DA53|C1DA5
tr|W1S8H8|W1S8H	tr|A0A126RJF6|A
tr|F5R8C6|F5R8C	tr|F5RCT4|F5RCT
tr|A0A1B1YRC1|A	tr|A0A1B1YR17|A
tr|M2TCB6|M2TCB	tr|M2U920|M2U92
tr|A0A1R3WED0|A	tr|A0A1R3X7G5|A
tr|Q0A787|Q0A78	tr|Q0ABY8|Q0ABY
tr|Q0APX8|Q0APX	tr|Q0AMG8|Q0AMG
tr|A0A1D9BHD1|A	tr|A0A1D9BAP4|A
tr|A0A1E4ZHQ9|A	tr|A0A1S9D3G0|A
tr|A0A1G0MJH4|A	tr|A0A1G0MJN7|A
tr|A0A0N0K268|A	tr|A0A0N1LGN2|A
tr|A0A127F8U1|A	tr|A0A127FDJ7|A
tr|A0A193LGB4|A	tr|A0A193LIW1|A
tr|D4H181|D4H18	tr|D4H6R8|D4H6R
tr|D1C6X8|D1C6X	tr|D1C450|D1C45
tr|C7RLG5|C7RLG	tr|C7RP99|C7RP9
tr|A0A0N8GM35|A	tr|A0A0P6XLR5|A
tr|A0A0F2RGF3|A	tr|A0A0F2RE72|A
tr|A0A0N8H1M1|A	tr|A0A0N8H0T7|A
tr|A0A1J4ZJ16|A	tr|A0A1J4S939|A
tr|H1XQ42|H1XQ4	tr|H1XPM8|H1XPM
tr|A0A1M6FLY8|A	tr|A0A1M6JHF9|A
tr|E0TDV6|E0TDV	tr|E0TD51|E0TD5
tr|A0A1Q4FP06|A	tr|A0A1Q4F7Q9|A
tr|A0A1X0YAA2|A	tr|A0A1X0Y417|A
tr|F4QQW5|F4QQW	tr|F4QSZ1|F4QSZ
tr|A1AVS4|A1AVS	tr|A1AV81|A1AV8
tr|A0A1M3IL97|A	tr|A0A1M3ISS3|A
tr|A0A1K2HNC9|A	tr|A0A1K2HG35|A
tr|I0AK32|I0AK3	tr|I0AJE7|I0AJE
tr|A0A0K0XTF6|A	tr|A0A0K0XWA4|A
tr|A0A1F9VID5|A	tr|A0A1F9TYW7|A
tr|K9PXY5|K9PXY	tr|A0A0P4UTJ0|A
tr|H8L5U9|H8L5U	tr|H8KZM5|H8KZM
tr|A0A0N0XMC0|A	tr|A0A0N0XIW6|A
tr|A0A1B1ADE5|A	tr|A0A1B1ALC3|A
tr|A0A1W1WZZ4|A	tr|A0A1W1XZ73|A
tr|A0A160DTR3|A	tr|A0A160DWQ7|A
tr|A0A143PEE3|A	tr|A0A143PTZ3|A
tr|A0A1Q7WG48|A	tr|A0A1Q7CZX0|A
tr|A0A0P6YNC8|A	tr|A0A0P6XYE5|A
tr|C6XJX1|C6XJX	tr|C6XR86|C6XR8
tr|A0A1E4HJR6|A	tr|I4W3E1|I4W3E
tr|A0A0M8KAA4|A	tr|A0A0M9UCL0|A
tr|A0A1G1CHE3|A	tr|A0A1G1C9I6|A
tr|A0A1E4JY45|A	tr|A0A1E4JVU7|A
tr|A0A1Q3QK67|A	tr|A0A1Q3QL88|A
tr|Q02CT2|Q02CT	tr|Q01PD1|Q01PD
tr|A0A1G0LBI0|A	tr|A0A1G0LPI6|A
tr|A0A099CWW6|A	tr|A0A099CSN0|A
tr|A0A1M5Y0E5|A	tr|A0A1M5XL74|A
tr|A0A077FRM6|A	tr|A0A077FKW7|A
tr|A0A1M7XZQ2|A	tr|A0A1M7YCC6|A
tr|A0A0B6WTR0|A	tr|A0A0B6X0K0|A
tr|D0MI30|D0MI3	tr|D0MDE3|D0MDE
tr|A0A1F3SI02|A	tr|A0A1F3TYY3|A
tr|A0A062Y1L1|A	tr|A0A062Y0E8|A
tr|A0A1Q6VBC1|A	tr|A0A1Q7TCY1|A
tr|A0A0F2NE97|A	tr|A0A0F2NGS1|A
tr|A0A0P6Y2T6|A	tr|A0A0N8GRN7|A
tr|A6Q8K1|A6Q8K	tr|I2K5B4|I2K5B
tr|A0A1V0DB47|A	tr|A0A1V0DEQ1|A
tr|A0A1G0Z1X2|A	tr|A0A1G0X778|A
tr|Q1IS53|Q1IS5	tr|Q1IUK7|Q1IUK
tr|A0A1Q7RAU5|A	tr|A0A1Q3MN03|A
tr|A0A0U9HKZ3|A	tr|A0A0U9HL71|A
tr|H2CA48|H2CA4	tr|H2CKQ9|H2CKQ
tr|A0A098GAX7|A	tr|A0A098GAL3|A
tr|A9WED0|A9WED	tr|A9WF39|A9WF3
tr|A0A1B6YCK5|A	tr|A0A1B6YCZ4|A
tr|Q2S2L1|Q2S2L	tr|Q2S0S6|Q2S0S
tr|A0A0M1JDR3|A	tr|A0A0M1JGX0|A
tr|A0A136MP53|A	tr|A0A136NM35|A
tr|A8PM96|A8PM9	tr|A8PL77|A8PL7
tr|A0A1M5J9G2|A	tr|A0A1M4XLF1|A
tr|A0A1F5UPG2|A	tr|A0A1F5V1I1|A
tr|B0C8P0|B0C8P	tr|B0C0A2|B0C0A
tr|A0A095WWG7|A	tr|A0A095VTP4|A
tr|C1KRG0|C1KRG	tr|C1KRF3|C1KRF
sp|Q6YXQ3|NU4C_	tr|Q1XGD3|Q1XGD
tr|D3SM61|D3SM6	tr|D3SN06|D3SN0
tr|C7M2U9|C7M2U	tr|C7M189|C7M18
tr|Q0P3F6|Q0P3F	tr|Q0P3F1|Q0P3F
tr|A8UR18|A8UR1	tr|A8URQ2|A8URQ
tr|B8KTG9|B8KTG	tr|B8KUI6|B8KUI
tr|A9HN73|A9HN7	tr|A9HP37|A9HP3
tr|D3DGC3|D3DGC	tr|D3DHV1|D3DHV
sp|P26288|NU4C_	sp|P60620|COX1_
tr|T0T4I4|T0T4I	tr|T0C2P8|T0C2P
tr|A0A1G2WGG2|A	tr|A0A1G2W4B0|A
tr|D6Y3M6|D6Y3M	tr|D6Y989|D6Y98
tr|K5YX21|K5YX2	tr|K5ZJF3|K5ZJF
tr|A0A1A9ETR8|A	tr|A0A1A9F5Q9|A
tr|D2B4L0|D2B4L	tr|D2B068|D2B06
tr|A0A1L6MZS8|A	tr|A0A1L6MVB9|A
tr|A0A1M5ARM9|A	tr|A0A1M4Y9I9|A
tr|E1X1Q2|E1X1Q	tr|E1X2V7|E1X2V
tr|A0A171DDJ2|A	tr|A0A171BE05|A
tr|A0A142X4M2|A	tr|A0A142WV63|A
tr|A0A0K2SKQ6|A	tr|A0A0K2SFZ8|A
tr|A0A0R2W227|A	tr|A0A0R2U0U4|A
tr|Q60BG2|Q60BG	tr|Q60AH3|Q60AH
tr|A0A1G3CXR0|A	tr|A0A1G3EPC9|A
tr|A0A162R6Y3|A	tr|A0A0C1KTK5|A
tr|A0A0F0HN84|A	tr|A0A1V2QAI4|A
tr|L0DCP2|L0DCP	tr|L0DRE5|L0DRE
tr|I7Z9I4|I7Z9I	tr|I8I4R5|I8I4R
tr|D1CCC3|D1CCC	tr|D1CCH8|D1CCH
tr|I7JEZ6|I7JEZ	tr|I7ITT4|I7ITT
tr|C1DL25|C1DL2	tr|C1DG41|C1DG4
tr|A0A0L8V5J6|A	tr|A0A0L8VB45|A
tr|A0A142HDQ1|A	tr|A0A142HL62|A
tr|A0A1V0AJX4|A	tr|A0A1U9ZRG4|A
tr|A0A1M7RMI1|A	tr|A0A1M7QF00|A
tr|A0A1M5GV37|A	tr|A0A1M5PGK3|A
tr|C6WNA3|C6WNA	tr|C6WCY8|C6WCY
tr|A0A139SXF4|A	tr|A0A139SXB2|A
tr|A0A1G3QXE7|A	tr|A0A1G3QL23|A
tr|A0A1V0KNY6|A	tr|A0A0S2JIC3|A
tr|A0A1P8WG53|A	tr|A0A1P8WJ33|A
tr|H6RQY6|H6RQY	tr|H6RW83|H6RW8
tr|H8GPV2|H8GPV	tr|H8GNI2|H8GNI
tr|A0A0D8FWL1|A	tr|A0A0D8FWS3|A
tr|A0A1I4VY64|A	tr|A0A1I4XPG9|A
tr|F2NM11|F2NM1	tr|F2NMV6|F2NMV
tr|G3IXG2|G3IXG	tr|G3ITH2|G3ITH
tr|A0A1U7GEL6|A	tr|A0A1U7GJR5|A
tr|N6W1S4|N6W1S	tr|N6WW20|N6WW2
tr|A0A1T4SSR4|A	tr|A0A1T4K7I7|A
tr|A0A1Y6CV39|A	tr|A0A1Y6CTM3|A
tr|F4FDD7|F4FDD	tr|F4F7C6|F4F7C
tr|A0A1Q4D7G2|A	tr|A0A0M4Q436|A
tr|K9ZVI0|K9ZVI	tr|K9ZWM2|K9ZWM
tr|D1A432|D1A43	tr|D1ADR7|D1ADR
sp|P11647|NU4C_	tr|Q7HRM0|Q7HRM
tr|S6GP40|S6GP4	tr|S6HDV9|S6HDV
tr|A0A1G9Z359|A	tr|A0A1G9UQI9|A
tr|D2PVJ1|D2PVJ	tr|D2PTX3|D2PTX
tr|A0A151C284|A	tr|A0A151BW05|A
tr|A0A0D8HLJ1|A	tr|A0A0D8HJI1|A
tr|C7Q2E4|C7Q2E	tr|C7QBL2|C7QBL
tr|A0A0A0J8D3|A	tr|A0A0A0J4U7|A
tr|G2LFZ3|G2LFZ	tr|G2LKE9|G2LKE
tr|A0A0Q9LYG9|A	tr|A0A0Q9SQ91|A
tr|A0A0R2TA03|A	tr|A0A0R2SYF9|A
tr|A0A1Q7TMQ7|A	tr|A0A1G0AJD1|A
tr|A0A0K1JMD7|A	tr|A0A0K1JKP7|A
tr|A0A1K0GPR8|A	tr|A0A1K0GNQ1|A
tr|Q47LF6|Q47LF	tr|Q47P89|Q47P8
tr|D3Q942|D3Q94	tr|D3PW64|D3PW6
tr|A0A0D8D6K8|A	tr|A0A0D8CTR2|A
tr|A0LRJ3|A0LRJ	tr|A0LS53|A0LS5
tr|A3THE8|A3THE	tr|A0A0Q9KIA7|A
tr|U3RAL6|U3RAL	tr|A0A1B4ZAZ3|A
tr|A0A0C2JI53|A	tr|A0A0C2JCL2|A
tr|E1VKW7|E1VKW	tr|I2JKI5|I2JKI
tr|Q8HIU9|Q8HIU	tr|Q8HIS9|Q8HIS
tr|A0A1B1NDJ1|A	tr|A0A1Q9UQ62|A
tr|A0A0Q6FRP0|A	tr|A0A0Q6FJE6|A
tr|J7H3Z2|J7H3Z	tr|A0A075VVT3|A
tr|A0A140G1W9|A	tr|A0A1S4EUC3|A
tr|A0A067BBJ5|A	tr|A0A067BG30|A
tr|A0A1M4TP28|A	tr|A0A1M4U4U2|A
tr|A0A0F0F072|A	tr|A0A0F0EP01|A
tr|A0A1E8CSE9|A	tr|A0A1E8CU40|A
tr|A0A1M6QFK0|A	tr|A0A1M6RFV1|A
tr|A0A1U7MT59|A	tr|A0A1U7MNU5|A
tr|A0A1Q8C737|A	tr|A0A1Q8C5V2|A
tr|A0A0Q7KIN7|A	tr|A0A0Q7QGS5|A
tr|E6SMI1|E6SMI	tr|E6SGA9|E6SGA
tr|A0A068NR78|A	tr|A0A068NQD9|A
tr|A0A0W8EL41|A	tr|A0A0W8EFG1|A
tr|A0A1Q9LF92|A	tr|A0A1Q9LNA5|A
tr|A0A1M4SQG7|A	tr|A0A1M4VBV6|A
tr|A4FPS9|A4FPS	tr|A4FQ77|A4FQ7
tr|A0A1Q6CDU5|A	tr|A0A099L0V9|A
tr|A0A0K1F9Y7|A	tr|A0A0K1FC13|A
tr|A0A0C1NWM6|A	tr|A0A0C1NUC4|A
tr|A0A1M5BKT0|A	tr|A0A1M5HB32|A
tr|C5C0R5|C5C0R	tr|C5C514|C5C51
tr|F5XLU5|F5XLU	tr|F5XS04|F5XS0
tr|F6EMX9|F6EMX	tr|F6ES71|F6ES7
tr|A0A099DBA7|A	tr|A0A099DB28|A
tr|A0A0H5CQI6|A	tr|A0A0H5DB52|A
tr|A0A1W2FV82|A	tr|A0A1W2DP84|A
tr|A0A1L4D3Q6|A	tr|A0A1L4D3J3|A
tr|A0A175YCT9|A	tr|I1TIB7|I1TIB
tr|C1F222|C1F22	tr|C1F1D0|C1F1D
tr|K6VMY1|K6VMY	tr|K6VLN8|K6VLN
tr|Q11VC4|Q11VC	tr|Q11SZ5|Q11SZ
tr|A0A1H2FP10|A	tr|A0A1H2KAZ0|A
tr|A0A0C1X917|A	tr|A0A0C1Y7S7|A
sp|Q2PMN2|NU4C_	sp|P07506|COX1_
tr|E9KZL8|E9KZL	tr|E9KZL2|E9KZL
tr|C7R0Q8|C7R0Q	tr|C7R4P5|C7R4P
tr|A0A0Q9C183|A	tr|A0A0Q9C0B6|A
tr|K9WCD5|K9WCD	tr|K9WH04|K9WH0
tr|A0A1R4J2W3|A	tr|A0A1R4KMY4|A
tr|A0A1Q4AZC1|A	tr|A0A1M3L8S4|A
tr|A0A1H7M2D7|A	tr|A0A1H7N8S1|A
tr|A0ZHT2|A0ZHT	tr|A0ZAB9|A0ZAB
sp|Q0H8X6|NU4M_	sp|Q0H8Y4|COX1_
tr|A0A0T7BW75|A	tr|K9UUD2|K9UUD
tr|B4VUS7|B4VUS	tr|B4VUQ8|B4VUQ
tr|Q2GD78|Q2GD7	tr|Q2GDE5|Q2GDE
tr|E6ZZA6|E6ZZA	tr|E6ZZ99|E6ZZ9
tr|A0A0V7ZYB3|A	tr|A0A0V7ZPB4|A
tr|D7E5H0|D7E5H	tr|D7E5P1|D7E5P
tr|V6KFD3|V6KFD	tr|V6L399|V6L39
tr|S8D4N7|S8D4N	tr|S8DAT0|S8DAT
tr|Q4C1S0|Q4C1S	tr|Q4C8J2|Q4C8J
tr|K9WTW0|K9WTW	tr|K9WYW3|K9WYW
tr|Q8DKF4|Q8DKF	tr|Q8DHE9|Q8DHE
tr|A0A1B7VR06|A	tr|A0A1B7VV58|A
tr|A0A1H1VGY1|A	tr|A0A1H1S959|A
sp|Q0ZIW8|NU4C_	tr|B6VJT8|B6VJT
tr|G6FWC5|G6FWC	tr|G6FYD0|G6FYD
tr|L8LP28|L8LP2	tr|K9XKQ7|K9XKQ
tr|B9KIT7|B9KIT	tr|B9KGP5|B9KGP
tr|K9ZL10|K9ZL1	tr|K9Z940|K9Z94
tr|K9SAC8|K9SAC	tr|K9S2D8|K9S2D
tr|A0A0M8KM96|A	tr|A0A1P8NBB7|A
tr|K9W480|K9W48	tr|K9W522|K9W52
tr|A0A0P1BXZ6|A	tr|A0A0P1BZZ4|A
tr|A0A1H6WB25|A	tr|A0A1H6UCS6|A
tr|A0A1J0AD53|A	tr|A0A1J0AA19|A
tr|K9RKT3|K9RKT	tr|K9RED9|K9RED
tr|K9VH12|K9VH1	tr|K9VEB4|K9VEB
tr|A1KYI0|A1KYI	tr|E0UL92|E0UL9
tr|K9TTV8|K9TTV	tr|K9TUZ9|K9TUZ
tr|A0A1M3QNM0|A	tr|A0A1E4HE06|A
tr|D8J5L7|D8J5L	tr|D8J5K5|D8J5K
tr|K8GK99|K8GK9	tr|A0A1J5GRF7|A
tr|A0YZ67|A0YZ6	tr|A0YXH2|A0YXH
tr|A0A1Y2R9J1|A	tr|A0A1Y2RG54|A
tr|K9XUU4|K9XUU	tr|K9XQV2|K9XQV
tr|F4XSV1|F4XSV	tr|F4XVA6|F4XVA
tr|A0A1Y1SLR0|A	tr|A0A1Y1SQA1|A
tr|A0A0M1JVF3|A	tr|A0A0M1JYK3|A
tr|A0A0D8ZYB9|A	tr|A0A0D8ZS69|A
tr|A0A172U467|A	tr|A0A1S1Y499|A
tr|U5DCC3|U5DCC	tr|U5DFX9|U5DFX
tr|A0A1C0V2L7|A	tr|A0A1C0UZC7|A
tr|K9UC13|K9UC1	tr|K9UL17|K9UL1
tr|I3ZF56|I3ZF5	tr|I3ZLY4|I3ZLY
tr|A0A1T5J7V5|A	tr|A0A1T5KZF1|A
tr|A0A0D6AB40|A	tr|A0A0D6AA48|A
tr|B0JV02|B0JV0	tr|B0JGB1|B0JGB
tr|L8N7Z8|L8N7Z	tr|L8MX73|L8MX7
tr|D4TQ47|D4TQ4	tr|D4TTK6|D4TTK
tr|A0A1A9I6N1|A	tr|A0A1A9HXB5|A
tr|E1IHS2|E1IHS	tr|E1IGZ7|E1IGZ
tr|D8FW55|D8FW5	tr|D8FZL2|D8FZL
tr|A0A0P7YW50|A	tr|A0A0P8DEY1|A
tr|A0A1Z3HUV5|A	tr|A0A1Z3HU86|A
tr|A0A1E5QHJ5|A	tr|A0A1E5QMF3|A
tr|A0A173MN96|A	tr|A0A1N7LYL4|A
tr|K9YFE1|K9YFE	tr|K9YHR0|K9YHR
tr|A0A0F5YJH1|A	tr|A0A0F5YCS2|A
tr|D4ZZG6|D4ZZG	tr|D5A510|D5A51
tr|D3EN51|D3EN5	tr|D3EQZ7|D3EQZ
tr|M0CXL1|M0CXL	tr|M0D3D3|M0D3D
tr|A0A1G3J4D3|A	tr|A0A1G3J5D2|A
tr|P73394|P7339	tr|P73907|P7390
tr|Q7TUC6|Q7TUC	tr|Q46GX4|Q46GX
tr|A0A1T4N984|A	tr|A0A1T4M195|A
tr|K9T6M3|K9T6M	tr|K9T2K7|K9T2K
tr|A0A1G0AKS0|A	tr|A0A1G0AMC9|A
tr|D1BW17|D1BW1	tr|D1BTQ5|D1BTQ
tr|A0A1L9QY22|A	tr|A0A1L9QU06|A
tr|A0A1M4X2D0|A	tr|A0A1M5FCV6|A
tr|C6X103|C6X10	tr|A0A1J5EUQ4|A
tr|A0A1E4ZLZ4|A	tr|A0A1E4ZJC4|A
tr|A0A191TNA8|A	tr|A0A191TKE3|A
tr|L0PGV6|L0PGV	tr|L0PH87|L0PH8
tr|F2WVJ2|F2WVJ	tr|F2WVH6|F2WVH
tr|A0A0F3IL76|A	tr|A0A0F3IMI9|A
tr|V5DVT1|V5DVT	tr|V5CB56|V5CB5
tr|D3FDL8|D3FDL	tr|D3F355|D3F35
tr|L8M002|L8M00	tr|L8LXR9|L8LXR
tr|D6RR49|D6RR4	tr|D6RR50|D6RR5
tr|H9CNL7|H9CNL	tr|H9CNM3|H9CNM
tr|R9UTA8|R9UTA	tr|R9UQ13|R9UQ1
tr|A0A058YYV1|A	tr|A0A058Z0W9|A
tr|G4U3E3|G4U3E	tr|G4U3E0|G4U3E
tr|H6D5E2|H6D5E	tr|H6D5D1|H6D5D
tr|H5WH78|H5WH7	tr|H5WH74|H5WH7
tr|A7UQZ1|A7UQZ	sp|P34838|COX1_
tr|H6D5G6|H6D5G	tr|H6D5G0|H6D5G
tr|A0A0K9CQE4|A	tr|A0A0K9CQ72|A
tr|S4Z205|S4Z20	tr|M0VT18|M0VT1
tr|A0A1C1C619|A	tr|A0A1C1C634|A
tr|E3CU98|E3CU9	tr|E3CUA0|E3CUA
tr|A0A0A2EF24|A	tr|A0A1J5HMC9|A
tr|B3DZT1|B3DZT	tr|B3DYF7|B3DYF
tr|A0A1Q3ZG71|A	tr|A0A1Q3ZMR3|A
tr|A0A146G9D4|A	tr|A0A146GCU7|A
tr|B5JJN1|B5JJN	tr|B5JH87|B5JH8
tr|B4CV23|B4CV2	tr|B4DA34|B4DA3
tr|I0IEM1|I0IEM	tr|I0IIL6|I0IIL
