# Supplementary material for: Inter-protein residue covariation information unravels physically interacting protein dimers
Source: BMC Bioinformatics. 2020 Dec 17;21:584. doi: 10.1186/s12859-020-03930-7 (PMC7745481; doi:10.1186/s12859-020-03930-7)
Supplement: Supplementary file 5 — Additional file 5. Final ER-MSAs at different ASA thresholds. Available on Mendeley data (http://dx.doi.org/10.17632/9bk2r55286.1). [file 12859_2020_3930_MOESM5_ESM.zip › Additional file 2/Final ER-MSAs/Negative ER-MSA dataset/ASA0.0/paired_MSA/4hea-M-2y69-B/MSA_IDs.txt]

sp|Q56228|NQO13	sp|P68530|COX2_
tr|A8LIV6|A8LIV	tr|A8LHT5|A8LHT
tr|A0A1Q3P4F8|A	tr|A0A1F2XG43|A
tr|A4EYU2|A4EYU	tr|A4EQ12|A4EQ1
tr|A0A1N7IKT6|A	tr|A0A1N7IN47|A
tr|A0A1K1NFF5|A	tr|A0A1K1P0N8|A
tr|W0PCP3|W0PCP	tr|W0PAW2|W0PAW
tr|A0A1M3IL97|A	tr|A0A1M3IY99|A
tr|A0A0U9HKZ3|A	tr|A0A0U9HLT7|A
sp|Q6YXQ3|NU4C_	tr|Q1XGA9|Q1XGA
tr|Q0P3F6|Q0P3F	tr|Q0P3F9|Q0P3F
sp|P26288|NU4C_	sp|P93285|COX2_
tr|I7JEZ6|I7JEZ	tr|I7JEP2|I7JEP
tr|Q2GGR6|Q2GGR	tr|Q2GFJ4|Q2GFJ
sp|P11647|NU4C_	tr|Q6R985|Q6R98
tr|U3RAL6|U3RAL	tr|A0A1B4ZB02|A
tr|Q8HIU9|Q8HIU	tr|Q8HIT0|Q8HIT
tr|H9LF47|H9LF4	tr|S4SJ68|S4SJ6
tr|J7H3Z2|J7H3Z	tr|A0A1U8F8C3|A
tr|A0A140G1W9|A	tr|A0A0M5KC92|A
tr|A0A067BBJ5|A	tr|A0A067BLV5|A
tr|A0A175YCT9|A	tr|I1TIB2|I1TIB
sp|Q2PMN2|NU4C_	sp|P05491|COX2_
sp|Q0H8X6|NU4M_	sp|Q0H8Y7|COX2_
sp|Q0ZIW8|NU4C_	tr|B6VJY8|B6VJY
tr|A0A0L6DI82|A	tr|A0A0L6DID4|A
tr|K1VDU2|K1VDU	tr|K1VK93|K1VK9
tr|A0A1E4ZLZ4|A	tr|A0A1E4ZLW9|A
tr|L0PGV6|L0PGV	tr|L0PHP1|L0PHP
tr|Q1AGW2|Q1AGW	tr|Q1AGW4|Q1AGW
tr|A0A197J9X9|A	tr|A0A197JBP5|A
tr|D6RR49|D6RR4	tr|D6RR56|D6RR5
tr|G7DRY9|G7DRY	tr|G7DRZ7|G7DRZ
tr|K9F4V2|K9F4V	tr|K9FMK6|K9FMK
tr|A0A0C3NB61|A	tr|A0A0C3NBM5|A
tr|H9CNL7|H9CNL	tr|H9CNN4|H9CNN
tr|Q1XAA0|Q1XAA	tr|Q1XA91|Q1XA9
tr|R9UTA8|R9UTA	tr|R9URJ5|R9URJ
tr|H9D0N9|H9D0N	tr|H9D0Q0|H9D0Q
tr|A0A058YYV1|A	tr|A0A058YZ79|A
tr|C9SZA1|C9SZA	tr|C9SZA9|C9SZA
tr|A0A0C3BUV6|A	tr|A0A0C3BUW0|A
tr|A0A1Y2AF45|A	tr|A0A1Y2AF40|A
tr|A9Y5H4|A9Y5H	tr|A9Y5I3|A9Y5I
tr|H6D5E2|H6D5E	tr|H6D5C6|H6D5C
tr|H5WH78|H5WH7	tr|H5WH79|H5WH7
tr|H6D5G6|H6D5G	tr|H6D5F6|H6D5F
tr|A0A0K9CQE4|A	tr|A0A0K9CN92|A
tr|A0A1C1C619|A	tr|A0A1C1C617|A
tr|B5LMS6|B5LMS	tr|A0A1S3E4B4|A
tr|G1D7A8|G1D7A	tr|B9T9N2|B9T9N
