# Supplementary material for: Inter-protein residue covariation information unravels physically interacting protein dimers
Source: BMC Bioinformatics. 2020 Dec 17;21:584. doi: 10.1186/s12859-020-03930-7 (PMC7745481; doi:10.1186/s12859-020-03930-7)
Supplement: Supplementary file 5 — Additional file 5. Final ER-MSAs at different ASA thresholds. Available on Mendeley data (http://dx.doi.org/10.17632/9bk2r55286.1). [file 12859_2020_3930_MOESM5_ESM.zip › Additional file 2/Final ER-MSAs/Negative ER-MSA dataset/ASA0.0/paired_MSA/4hea-M-2y69-B/MSA_ready_for_MI.txt]

MVVLAVLLPVVFGALLLLGLPRALGVLGAGLSFLLNLYLFLTHPGGVAHAFQAPLLPGAGVYWAFGLDGLSALFFLTIALTVFLGALVARVEGRFLGLALLMEGLLLGLFAARDLLVFYVFFEAALIPALLMLYLYGGEGRTRALYTFVLFTLVGSLPMLAAVLGARLLSGSPTFLLEDLLAHPLQEEAAFWVFLGFALAFAIKTPLFPLHAWLPPFHQENHPSGLADALGTLYKVGVFAFFRFAIPLAPEGFAQAQGLLLFLAALSALYGAWVAFAAKDFKTLLAYAGLSHMGVAALGVFSGTPEGAMGGLYLLAASGVYTGGLFLLAGRLYERTGTLEIGRYRGLAQSAPGLAALALILFLAMVGLPGLSGFPGEFLTLLGAYKASPWLAALAFLSVIASAAYALTAFQKTFWEEGGSGVKDLAGAEWGFALLSVLALLLMGVFPGYFARGLHPLAEAFAKLLGGGAMAYPMQLGFQDATSPIMEELLHFHDHTLMIVFLISSLVLYIISLMLTTKLTHTSTMDAQEVETIWTILPAIILILIALPSLRILYMMDEINNPSLTVKTMGHQWYWSYEYTDYEDLSFDSYMIPTSELKPGELRLLEVDNRVVLPMEMTIRMLVSSEDVLHSWAVPSLGLKTDAIPGRLNQTTLMSSRPGLYYGQCSEICGSNHSFMPIVLELVPLKYFEKWSASML
MLSIITFIPAVAALILALFLRKWLALIATSVTFILSLFLLAGFDP-QDTGFQFVWV--LGLTYKMGVDGISILFVMLTTFLMPITIASETRVKEYMIAFLVLETLMIGVFTALDLVLFYLFFEAGLIPMFLIIGIWGGANRIYASFKFFLYTFLGSVLMLVAMVAMYVDAGTTDI--PTLLTHQFGTGMQVLLWLAFFASFAVKMPMWPVHTWLPDAHVQAPTAGSVVLAAILLKMGGYGFLRFSLPMFPVASDIMAPLVLWLSAIAIVYTSLVALVQTDMKKLIAYSSVAHMGFVTMGIFAANQQGVDGAIFQMISHGFISGALFLCVGVIYDRMHTREIDAYGGLVNRMPAYALVFMLFTMANVGLPGTSGFVGEFLTLVGVFQVNTWVAFVAATGVILSAGYALWLYRRVVFGD---TINDMTLRERAIFAPLIVMTLLLGVYPSLVTDIIGPSVEGMLTQYGTAHMPIPGGIGFQPAATELARELQWLDGLLLVIITAIVLFVTALIAWTIVNPEPAR-FSHNTPIEITWTVVPILILVFIGAFSLPVLFKQQEIPEAEVTIKATGYQWFWGYEYPEH-DFGFESFMLARDELAEDEHFLLATDTAMVVPVDTTVVVQVTAADVIHSWTIPAFGVKQDGIPGRLAELWFSAEKEGIYFGQCSELCGKDHAYMPITVKVVSKEEYARWLDTAI
MLSILIFIPLIAGLLILLMFQRNFSLISTLATFIVSLIISYSFFV-NPAVFSSLSFDYGYGLPVLGVDGLALSLIMLTTSLMPICILAKQRLKLYMASFLFLEAIVIGIFTSMNAILFYIMFEASLIPMFMIIGIWGGDNRIYAAMKFFLYTFLGSVLLLVAILYLNNQFSTFDI--VSLQMLSLSLTIQKYLWLALFASFAVKIPMFPFHTWLPDAHVQAPTAGSVILAGVLLKLGGYGFLRFSIPMLPEASVYFTDFIVVLSIIAIIYASIVAFAQKDMKKMIAYSSIAHMGYVTIGMFATNYAGYYGSIFQMISHGFVSAALFLIVGSLYDRLHTKEIAAYGGVASKMPVLSAFFMIFMLSSVGLPGTSGFVGEFLVMLGVISVHKTFGILTALGVVLGAIYMLVLYAKVMFGK---HFKDATVLERVYYIPLAFITLLIGVYPDIVNRFITQSIGNYAKLF-LSEMPTPWQMYYQSPATPVMKDIYDFHLMLLSIEGLIVLLVAALLVFVIINKAPSK-NAHHTLLEVIWTAIPLLILAVIAFPSFKLLYLMDLTPKSDLTIKAIGNQWYWTYEYPDH-DIRFDSNMLTENQLKPGQLRLLEVDNRVVIPTNTNIRVITTSSDVIHSWAVPAFGIKRDSVPGRLNETWLNVKKEGVYYGQCSEFCGIKHAFMPIVVEAVTPEQFQQWLLSKK
MLSIVTFVPALAAAVMALLMRKWLALIATSFTFLLSLGIYAQFDP-NDTGFQFVWI--FGLQYKMGVDGISVLFVLLTTFVMPLTILATTRVKEYMIAFLMLETLMLGVFMALDLVLFYLFFEAGLIPMFLIIGIWGGKERIYASFKFFLYTFLGSVLMLVAMVAMYADAGTTDI--EALLKHSFSAGMQTLMFLAFFASFAVKMPMWPVHTWLPDAHVQAPTAGSVVLAAILLKMGGYGFLRFSLPMFPVGADVMTDLILWMSAIAVVYTSLVAMVQEDMKKLIAYSSVAHMGFVTMGIFAANQQGIDGAIFQMLSHGFISAALFLCVGVIYDRMHTRDIDAYGGLVIRMPAYALVFMFFTMGNVGLPGTSGFVGEFLTLMGTFQKNTWVAAVAASGVIFSAGYALWLYRRVVFGD---TIQDMDARERFIFAPLVGMTILLGVYPSLVTDIIGPSTAALIENFVASHMPVDGGLNFQPAATSLMEGIIQLDNLLLWIITIVCVFVGALLLYAILNPEAAS-FTHNTPIEIAWTLIPILILVFIGSFSLPELFRQQEIPEGDVTIKVTGYQWYWGYEYVDH-EFGFESFLLGKDELAAEDEYLLATDTAVVVPVGKTIVMQVTAADVIHSWAMPSFGVKQDGVPGRLAELWFKADKEGIYFGQCSELCGKDHAYMPITVKVVSQEAYDAWLKGAI
MLSVVTFLPLVGVFFILF-IRFSVALLTSVVTFAVSLFVWTGFNP-ASADFQFVWMPAWNINYHMGVDGISMFFVILSTFLTPLCILSSRRMKEYMIAFLVLETLMIGMFCALDYILFYVFFEGVLIPMFIIIGVWGGPRRVYAAYKLFLYTLFGSVLMLVALMAMYFTAGTTDI--PTLMQTNFPRDMQIWLWLALFASFAVKVPMWPVHTWLPDAHVEAPTAGSVILAGVLLKMGAYGFLRFSVPMLPLATDMFSPLIFTLSIVAVIYTSLVALVQKDMKKLIAYSSIAHMGFVTIGIFALTQQAIEGAIFQMLAHGVVSGALFLCVGVVYDRLHTREIGRYGGLSNNMPKYAMVFLFFTMASAGLPGTAGFVGEFLVLAGTFQANTWVALFAATGLILGAAYMLVLYRGICFGK---AMLDMSPREIALFVPLIVATLWMGIYPSTFLEPMHASVLHLIEHYVAARMPVPWQMWYQDPASPVMEQIVGLNSFISWIMAGVVLLVLALLITVVVNPVPST-TTHNVPLEIGWTVLPILILLVIAVPSFRLLYFMDKAPQADMTLKVTGHQWYWSYEYPDHGAFTFDAFMKDAGDLQGAEPRLLAVDNPVVVPVGVTVRVLTTSSDVIHSWAVPSLGVKMDANPGRSNETWIRAERPGTYYGQCSELCGVNHGFMPIAVKAVSAEEFTAWVTAAQ
MLSLVIWLPILAGIGVLA-TGRWCALAGSIAGLLVAIPLYTRFDP-LSSAMQFEWIEYFNIHYHLGVDGIAMPLILLNCFTTPLVVIATQRVSQYMGAFLIMSGIVNGVFSSLDAILFYVFWEASLIPMFLIIGVWGGPNRVYAAIKFFLYTLLGSLLMLVAFIYLYQMSGSFSI--QDYHHLPLPLTPQILIFVAFLLAFAVKVPMWPVHTWLPDAHVEAPTGGSVVLAAILLKMGGYGFLRFSLPIVPDASHQLATLMIALSLVAVVYIGLVALVQADMKKLIAYSSVAHMGFVTLGFFLFNALGLEGAIVQMISHGFISGAMFLCVGVLYDRLHSRQIADYGGVANRMPVFAAFFMLFGMANSGLPGTSGFVGEFIIIMAAIQVDFWYGFLAATSLITGAAYTLWMYKRVVFGE---ALDDVNGREIAILAILAAAVLGMGLCPAPFTEVMHATVDELLAHVRSKLMADPYQLNLPAPQTVIAQQIYDQHTLALWICLAIFIGVFGTMFYSVLGYKAAN-FHHSTTVEIIWTTIPFFILIGMAYPATQTVIAMKDTSNPDITVKVTGYQWKWGYDYLT-EGISFLSELTPRAQQEKGEHYLLEVDNPMVVPVGKKVRILLTANDVIHAWWVPTLGVKQDAIPGYIRDAWFTIDKPGTYRGQCAELCGKEHGFMPIVVEAVEPGKYAQWVSQQK
MLSLAIFVPIVAGILVLI-MGRKLALFGSVISFLVTLPVYFGFDG-STAQMQFVWIEAFSATYHLGVDGISMWLVLLTAFITVIVVLATKRVAQYMAAFLILSGLMVGVFAALDGLLFYIFFEATLIPMYIIIGVWGGPNRVYAAFKFFLYTLLGSLLTLVAFIYLYTQTGSFDI--LVWQQAKLGYTPQMLIFFALLAAFAVKVPMWPVHTWLPDAHVEAPTGGSIVLAAIMLKLGAYGFLRFSLPIAPDASHSMAGLMIALSLVAVIYIGLVAIVQDDMKKLVAYSSVAHMGFVTLGFFLFNTAAMEGAVIQMISHGFVSGAMFLCIGVLYDRLHTRRIADYGGVINTMPKFVTFFVLFSMANSGLPATSGFVGEFYVILGAVEHNFWIGLLTATALILGASYSLWMVKRVAYGD---QMKDVNCREYALLAILAIFVLVMGIYPKLFTDVMHVSVQQLLDHVVSKLMPKVLQINLHKGVTEIAESMHSLHMMMLIICTVIFVAVFGVMFYSIWGFKAST-FHEHMGVEVAWTVIPFIIVIAMALPATKTVVAMKDTSSADITVKATGYQWKWGYEYLD-KGISFLSNMTPYDQIEKSNTYLMEVDNELVVPAGKKVRVVLTADDVIHSFFVPELGVKQDAIPGFLRDAWFRTDKLGTYRGQCAELCGQNHAFMPIVVRVVSPEDYEKWIAEQQ
MLTLMIFLPLLGAFAILL-IKRGVALLTSLTTFVLSLVVLSYFKL-SSSDFQLVWVPKLSLNYCVGVDGISLLFILLTTFLTPIAILARDKVKEYMITFLMLESLIIGSFCALDLVLFYIFFEAVLIPMYLIIGIWGGKARIHAAFKFFLFTLSGSVLMLIAILSIHGEVGTTDL--VEAYRYTFSGAKQYWLWAAFFISFAVKIPMWPVHTWLPNAHVEAPTAGSVILAAILLKMGGYGFLRFSLPLFPEPSQFFAPYVFGLSMIAVVYASLVALVQEDMKKLVAYSSIAHMGFVTFGIFTFTEQGIKGAFFQMISHGIISAGLFLCVGILYSRVHSREIMRYAGVRSRMPHFAFMFLICVLASIGLPGTSGFVGELLVLVASFEKGGWMTLIMGSGIVLSAAYGLWLYKRIMLGK---KLNDIIFIEKLYLLPIVAVILLLGIYPKPIFMLSETAIERVIAPFEGQLMPFPWQMNLQEAATPVAQQIHNLHTMLVYLISIVAIFVLFLLLYVVFNPIPSK-TTHHTFLEVVWTLIPAGILLAIAFPSFKLLYFMDRTYEPEMTLKVTGHQWYWSYEYPE-AKIAFDSYMIQDADLKPGQKRLLEVDHEVVVPIDTNIRILLTSADVLHSWAMPALGIKQDTIPGRLRETWMRILKTGSYYGQCSELCGVNHAFMPIKIKAVSKQEYEQWLQAAK
MLSTVVALPLLSSFPLPW-LRRWYCLVVCLIDFLLLGYVLGSYDF-SVQGLQLRWIPALGVHWSLGLDGLSMCLALLTGFVTTLAVLGTRHPCLFYVLMLAMYTGQMGLFAFVNMLLFFLMWELELVPVYFLLSLWGGRKRLYAATKFLLTTGIASLFILLSAIVMALYGTTWDL--SLLSIKSFPLALQITLYLGLFVAFGVKIASFPLHSWLPDTHGEAHPSTCMLLAGILLKMGGYGLIRLNVQIFSQAHHLLAPWLIALGVINIVYAALTSLAQRNLKRKIAYSSISHMGFVLIGIGSLTDIGMSGALLQMISHGLIGASLFFLAGALYDRTRTLILEHIGDMARPMPKMFALFTASSLSSLALPGMSGFPAELLVFFGLALSQAPAVALQGLGIVLTPIYLLAMLRQIFYGK---HFVDLGPRETFVSFALLLPIVGIGICPQLVTQLYQGSLS---------WMPEAWQLGFQDAATPMMQGIIDLHQDIFFFAIIILVFVLWMLLRSLWNPIPER-IVHGTTIEIVWTVVPSIILMFIAIPSFALLYSMDEVVDPAITIKTIGHQWYWTYEYSDYQSLAFDSYMIPEEDLELGQLRLLETDNRLIVPANTHVRMIITSADVLHSWAVPALGIKCDAVPGRLNQSSVFIKREGVYYGQCSELCGVNHGFMPIVVEAVSLDDYVQWVSNKL
MLTTIVLLPVFAGCVIPF-FPRWYTLGVCLLEFLLITYVFCYFKF-DDPIIQLKWIDFLDFHWRLGIDGLSIGLILLTGFITTLATLATRNPRLFYFLMLAMYSGQVGLFASQDILLFFFMWELELIPVYLLLCIWGGKRRLYATTKFILYTAGGSIFILMGALTMGFYGLTLDF--QNLSNKSYPLELEIILYLGFFIAYAVKLPIFPLHTWLPDTHGEAHYSTCMLLAGILLKMGGYGLIRINMELLPHAHSIFAPWIVAVGAIQIVYAALISFSQRNLKRRIAYSSISHMGFVLIGIGSMTDVGLNGAILQMVSHGLIGAALFFLAGITYDRTRTLFLDQMGGTAIYMPKIFTMFSSFSMASLALPGMSGFVAEFLVFLGIVVSNKLVTIIEAIGIILTPIYLLSMLRQMFYGY--KSNMDAGPREIFILVCLIFPIVGIGLYPNSVLSLWNSKVSFILSKF--IVMAEPWQLGFQDAATPMMQGIIDLHHDIFFFLIIILIFVLWMLVRALWNPIPER-VVHGTTIEIIWTIFPSIILMFIAIPSFALLYSMDEVVDPTITIKAIGHQRYWTYEYSDYQSLTFDSYMIPEDDLELGQLRLLEVDNRVVVPAKTHLRMIITSADVLHSWAVPSLGVKCDAVPGRLNQTSIFIKREGVYYGQCSELCGTNHAFMPIVVEAVSLDDYVSWVSNKL
MLFVLLCLPVLGAVGLLF-FPKLFALNISLVTFVCSLNLWIFFDN-STAKFQFVWLSVLNMNFYVGIDGISLFFMILTTFLVPVCLLIKHLVREFLVAFLLLESFMLAVFCMLDLLLFYVFFESVLIPMFLIIGVWGSRERIRAAYQFFLYTLIGSLFMLLAILLIYFQVGTTDL--QVLHTVEFSERRQLFLWVAFFLSFAVKVPMIPFHIWLPEAHVEAPTSGSVILAGILLKLGTYGFLRFSIPLFPEATIYFTPLIYTMSVIGIIYASFTTLRQIDLKKIIAYSSVAHMGFVTLGLFSLNMQGVEGAVLLMLSHGFVASALFLCIGILYDRTHTRLIKYYGGLVQTMPLFAFFFFIFTLGNLSLPGTSSFVGEFLILVGVFQTNTFIATLAATGMILGGAYSIWLYNRVVFGN---QFADINRREFFILLPFVVCIFWMGIYPSIFLESLHYSVATVLQSI--RIMPQAWQFGFQDPASPIAQGIQDLHNDICFFMIVVLVFVVWMLLRTLWNPVPSK-IIHGTFLEIVWTITPSFILMIIAVPSFALLYSMDEIVDPSLTLKVIGHQWYWTYEYSDYGSIVFDSYMIPEDDLELGQLRLLEVDNRVVLPVHTHIRIIITAADVLHSWAVPALGVKCDAVPGRLNQTSVFLKREGVFYGQCSEICGANHGFMPIVVEGVQLDDYLHWVSNKL
MLTIIVVFPISAGSLMLF-LPKWYTICICILELLLTTYAFCYFKM-DDPLIQLSWIDFFDFYWRMGIDGLSIGTILLTGFITTLATLATRDSRFFHFLMLAMYSGQIGSFSSRDLLLFFIMWELELIPVYLLLSMWGGKKRLYSATKFILYTAGSSIFLLIGVLGISLYGPTLNL--ELLANKSYPVTLEILFYIGFLIAFAVKSPIIPLHTWLPDTHGEAHYSTCMLLAGILLKMGAYGLVRINMELLPHAHSMFSPWLLVVGTIQIIYAASTSPGQRNLKKRIAYSSVSHMGFIIIGISSITDPGLNGAILQIISHGFIGAALFFLAGTSYDRIRLVYLDEMGGMAISIPKIFTMFTILSMASLALPGMSGFIAEFIVFFGIITSQKFIIFVMAIGMILTPIYLLSMLRQMFYGY--KSFFDSGPRELFLSISILLPIIGIGIYPDFVLSLASDKVESILSNY-FYGMAEPWQLGFQDAATPIMQGIIDLHHDIFFFLILILVFVLWILVRALWNAIPQR-IVHGTTIEILWTIFPSIILMFIAIPSFALLYSMDEVVDPAITIKAIGHQWYWTYEYSDYQSLTFDSYMIPEEDLELGQLRLLEVDNRVVVPAKTHLRIIVTSADVLHSWAVPSLGVKCDAVPGRLNQISILVQREGVYYGQCSEICGTNHAFMSIVVEAVSRKDYGSWVSNQL
M----------GALILSL-IKRFLALFFVALPFLLSIVACIKYNY-TNAGFQFV--SYPIRNVGIGVDGISLFFLLLTTFLFGTCILYYKTLKPYMALFLLLESFIIGFFISLNAISFYVFFEAVLVPMFFIIGIWGGKYRIYATFKLFLYTLTGSLLFLLGLVYIYSVFETYDI--QKLITLSLDFRVQSLLWIAFFISFAIKVPMFPFHTWLPDAHVQSPTSGSVVLAGLLIKMGGYGFLRFSIPMLPQASLYFSNFVVILSIITGIYTSLVAFAQDDIKKLIAYSSIAHMGIVTAGLFSFCEEGILGAIFQMISHGLISAALFLCVGMLHTRTGTLKIAKYFGIVNTMPKFGFMFILFSMASIGLPGTSGFIGEFLVMIGMFKKNKVFTGLIALSTILSAVYMLNLCKRIIWGS-----NRLDSIEFSILILLAVFIVLLGFYPTFALNYLKPCMASLLIKY-NIPMPTSWQFGFPAPATEIMEIVVKSHSFVMSIMVGIMLFVWALLVYVIFITNISR-TNHNIILEIIWFVIPTIIVGVLAFKNAQLVKLQEKVPKSDMTLKVIGHQWYWNYQYPEHQGISFDSYIKGTDDFTEEDLRLFSVDNNVVLPISTNIRLQVTAGDVIHSWGVPAFGVKIDAIPGRLNEAWFNIKKPGVYYGQCYELCGQGHGFMPIVVKAVSKEDFNEWIESKK
MLFLMVLLPILGSCLLAV-SNRVISLLCAGTSFFINIIVAVKFDY-LYKGFQFI--HNLAPGFVVGIDGLSLPLLLLTTFLFLLSVVFSNNLRIFLALLLLLEGLTVGVFVSLDIVMFYIFFESVLIPMFFIIGMWGHEDRIYATFKLFLYTLSGSLLFLIAILYIYFFSGKISDQLTYILSNYLNLKAQKWVWIAFFISFAIKIPVIPFHTWLPDAHVQAPTVGSVLLAGILIKVGTYALLRFSLPMLPEASMYFSNFVMILSIIGVIYASLISFVQTNIKKLIAYSSIAHMGFVTAGIFSFNEYGISGAVFQMISHGLVSAALFICVGILYNRTHTLEIVRYSGLAKTMPKFSIMFIFFSMASIALPGTSGFIGEFLSILGIFHYSKLFSIFITIGVILGALYMLFLCKRIIWSV---C--NLNKNELFILVILAAFILLFGLYPYYILKCLTPFIEQLSLRN-FVLMPVQWQMGFQAPATEIMESIIRSHNFVMFVMSGVVVVVFSIMIYVLIIIFNTK-NSHNVVLEILWTLIPLIIVGFLTISNVKLIRQEQKIPKVEMTLKAIGYQWYWGYVYPDYKNFTFDSYMKTTDNLEAQDLRLLEVDNRVVVPINTNILLQVTSADVIHSWTVPALGVKIDAVPGRLNEAWFNIKTPGVYYGQCSELCGRLHGFMPIVIVAVEKEQFDEWIQKKT
MLTILVVLPIFAGSLIFF-LPRWYTIAICLLEFLLMTYAFCYFQL-EDPLIQLKWIDVFDFHWRLGIDPLSLGSILLTGFITTLATLATRNSQLFYFLMLAMYSGQIGLFSSRDLLLFFIMWELELIPVYLLLSMWGGKRRLYSATKFILYTAGGSIFFLIGVLGMGLYGPGLDL--ERLINQSYPTTWEILLYFGFLIAYAVKLPIIPLHTWLPYTHGEAHYSTCMLLAGILLKMGAYGLIRVNMELLPHAHYLFSPWLVIIGAVQIIYAASTSLGQRNFKKRIAYSSVSHMGFIIIGIGSITNIGLNGAILQILSHGFIGATLFFLAGTACDRMRLVYLEELGGISIPMPKIFTMFSSFSMASLALPGMSGFVAELVVFFGLITSPKLITFVMAIGMILTPIYLLSMLRQMFYGY--KNFVDSGPRELFLLICIFLPVIGIGIYPDLVLSLSVDRVEVLLSNY-YTKMAEPWQLGFQDAATPMMQGIIDLHHDIFFFLILILVFVLWMLVRALWNPIPQR-IVHGTTIEIIWTIFPSVILLFIAIPSFALLYSMDGLVDPAITIKAIGHQWYWTYEYSDYQSLTFDSYMIPEDDLELGQLRLLEVDNRVVVPAKTHLRMIVTSADVLHSWAVPSLGVKCDAVPGRLNLTSILVQREGVYYGQCSEICGTNHAFMPIVVEAVTLKDYADWVSNQL
MLTIIVVFPIFAGSIVFF-LPRWYTLCICILELLITTYTFCFFQV-DDPLIQLEWINFFDCHWRLGIDGLSVGPILLTGFITTLATLATRDSRLFHFLMLAMYSGQIGLFASRDLFLFFIMWELELIPVYLLLSMWGGKKRLYSATKFILYTAGGSIFLLMGVLGLTLYGPTFNF--ETSVNQSYPAALEIIFYIGFFIAFAVKSPILPLHTWLPDTHGEAHYSTCMLLAGILLKMGAYGLIRINMELFPHAHSLFSPYLVIVGTIQMIYAALTSLGQRNLKRRIAYSSVSHMGFIIIGIGSMTDTGLNGALLQIISHGFIGAALFFLAGTTYDRIRLVYLDEMGGIAIQMPKIFTMFSSFSMASLALPGMSGFVAELLVFFGIISAKKLISFVMAIGIILTPIYSLSMLRQMFYGY--KSFLDSGPRELFLSISILLPVIGIGMYPDFVLSLSVEKVEVILSHF-FYRMAEPWQLGSQDAATPMMQGIIDLHHDIFFFLILILVFVSWILVRALWNPIPQR-IVHGTTIEILRTIFPSIIPMFIAIPSFALLYSMDEVVDPAITIKAIGHQWYRTYEYSDYQSLTFDSYTIPEDDPELGQSRLLEVDNRVVVPAKTHLRIIVTSADVPHSWAVPSLGVKCDAVPGRLNQTSISVQREGVYYGQCSEICGTNHAFMPIVVEAVSRKDYGSRVFNQL
MLIPIFALPFIGILILLI-LPKQIALGTSILTLLESLRLWFHFDY-STSKFQYIWITSNSWNIVLGIDGISLVFIILTTLLIPICILSKILVKGYLISFLVIEILLIGVFTILDIFGFYILFEGVLIPMYLIIGIWGSREQITAGYYFFFYTLIGSVLMLIGILYLYSISGTTDY--LTLLGYEIDPTAQKYLFLAFFASLAVKIPKFPFHIWLPQAHVEAPVAGSVILAGILIKLGGYGFIRFTIPLLPDASHYFAPLVFILGVLAVIYASLTTLRQTDLKRIIAYSSVSHMGLVSLGIFTLTANGIMGSIFLQLAHGLVSSALFIIVTVLYDRHHTRLVKYYRGMTVTMPIYSFLFLFFTLANIAVPLSCNFVGEFLCLLAIFEVNTTVAILASLGIILSACYSLFLYNRVCFGS---SIKDVSRREFFVLFPLVILTIILGVYPHPIFDLLNISVINLTT----FLMPVPGQLSFQDPASPVFEEIINFHNYVFVYMTFIFFGVFWILIELLRRFISHKFMIHGTLIELIWTVTPALVLVGIAFPSFKLLYLMDEVIDPAITIKVVGHQWYWSYEYSDYSTIAFDSYMVPEDDLELGDLRLLEVDNRVVLPKNTHVRVIVTSADVIHSWAVPSLGVKIDAIPGRLNQTSFLAYRNGVFYGQCSEICGIGHSVMPIAIEVVDLENYCTYIDNLI
MLTIIVFLPISAGSLLFF-LPKWYTICICILELLLTTYAFCYFRL-DDPLIQLAWINFFDFYWRLGIDGLSIGPILLTGFITTLATLATRDSRLFHFLMLAMYSGQIGSFSSRDLLLFFIMWEFELIPVYLLLSMWGGKKRLYSATKFILYTAGGSVFLLIGVLGLGLYGPTLNF--ETLANQSYPVALEIIFYIGFLIAFAVKSPIIPLHTWLPDTHGEAHYSTCMLLAGILLKMGAYGLVRINMELLPHAHSIFSPWLIIVGTMQIIYAASTSLGQRNLKKRIAYSSVSHMGFIIIGIGSITDTGLNGAILQIISHGFIGAALFFLAGTSYDRMRLVYLDEMGGMAVSIPKIFTMFSILSMASLALPGMSGFVAELIVFFGIITSQKLITFVMAIGMILTPIYSLSMSRQMFYGY--KYFFDSGPRELFVSISIFLPVIGIGIYPDFVLSLSGEKVETILYNY-FYRMAEPWQLGFQDAATPMMQGIIDLHHDIFFFLILILVFVLRILVRALWNPIPQR-IVHGTTIEILRTIFPSIIPMFIAIPSFALLYSMDEVVDPAITIKAIGHQWYRTYEYSDYQSLTFDSYTIPEDDLELGQSRLLEVDNRVVVPAKTHLRIIVTSADVPHSWAVPSSGVKCDAVPGRLNQISISVQREGVYYGQCSEICGTNHAFTSIVVEAVPRKDYGSRVSNQL
MLTIIVVFPIFAGSLIFF-LPRWYTLCICILELLLTTYAFCYFQS-DDPLIQLVWIDFFDFHWKLGIDGLSIGPILLTGFITTLATLATRDSRLFHFLMLAMYSGQIGSFSSRDLLLFFIMWELELIPVYLLLAMWGGKKRLYSATKFILYTAGGSVFLLMGVLGVALYGPTLNF--ETSVNQSYPVVLEIIFYIGFFIAFAVKSPIIPLHTWLPDTHGEAHYSTCMLLAGILLKMGAYGLIRINMELLPHAHSIFSPWLMIIGTIQIIYAASTSLGQRNLKKRIAYSSVSHMGFIIIGISSLTDTGLNGALLQIISHGFIGAALFFLAGTTYDRIRLVYLDEMGGIAIPMPKMFTMFSSFSMASLALPGMSGFVAELIVFFGIITGQKLITFVMAIGMILTPIYSLSMSRQMFYGY--KSFFDSGPRELFLSISIFLPVIGIGIYPDFVLSLAIDKVEVILSNF-FYRMTELWQLGSQDAATPIMQETXDLHHDVLFFVILILVFISWILGHALWNPISQR-IVHGTTIEILRTIFPSIIPMFIAIPSFALLYSMDEVVDPAITIKAIGHQWYWTYEYLDYXSLTFDNYTIPEDDLELGQSCLLEVDNRVVLPAKSHICFIVTSADVPHSWVALSLGVKCDAILGRLNQTSILVQRERFYYGQYSEICGTNHAFMPIIVEAVPKKDYGSRVSNQL
MLTIIVVFPIFAGSLIFF-LPRWYTICICILELLLTTYAFCYFQS-DDPLIQLVWINFFDFHWRLGIDGLSIGPILLTGFITTLATLATRDSRLFHFLMLAMYSGQIGSFSSRDLLLFFIMWELELIPVYLLLCMWGGKKRLYSATKFILYTAGGSVFLLMGVLGLALYGPTLNF--ETSVNQSYPVVLEIIFYIGFFIAFAVKSPIIPLHTWLPDTHGEAHYSTCMLLAGILLKMGAYGLIRINMELLPHAHSIFSPWLMIIGTIQIIYAALTSLGQRNLKKRIAYSSVSHMGFIIIGISSLTDTGLNGALLQIISHGFIGAALFFLAGTTYDRIRLVYLDEMGGIAIPMPKMFTMFSSFSMASLALPGMSGFVAELIVFFGIITGQKLITFVMAIGMILTPIYSLSMSRQMFYGY--KSFFDSGPRELFLSISIFLPVIGIGIYPDFVLSLAVDKVEVILSNF-FYRMAEPWQLGSQDAATPIMQGITDLHHDVFFFVILILVFVSWILGRALWNPIPQR-IVHGTTIEILRTIFPSIIPMFIAIPSFALLYSMDEVVDPAITIKAIGHQWYRTYEYSDYQSLTFDSYTIPEDDPELGQSRLLEVDNRVVVPAKSYIRFIVTSADVPHSWAVPSLGVKCDAVPGRLNQTSISVQREGVYYGQCSEICGTNHAFMPIVVEAVPRKDYGSRVSNQL
MLLILIFLPLFGIFFLFF-MNKNFSVFYSFLIFIISLFLWILFDK-TASEFQFSWLTNYNMYFSIGIDGISLFFIIATTFLIPICFLTQKNIKDFCILFFFLEFFLLITFSTLDLIIFYIFFESVLIPMFLIIGIWGSRERIKASYYLFIYTLTGSLFMFIAIIHIYITTGTTLY--ILLYNYNFDLFYQKLYWLAFFFSFAVKVPMLPFHIWLPEAHVEAPTAGSVILAGILLKLGSYGLIRFSLPLFPKATVFFTPLVLVLCIISIIYASITAIRQTDLKRIIAYASVAHMNMILVGLFSLTIEGIEGSLLQMLSHSIVASALFLCIGVLYDRYHSRYLSYYSGLAHTMPIYSIFFLFYIFANISIPGTSSFVGELLILAGIFQENTIVAFLSGTSMVLGGAYSLLLYNRVCYGN---IFYDISYREFLIHIILIFITLVMGLYPKIFLSCMHETIYQLVSHMIYYLMSLPWQMGFQDPATPVMEGIINFHHDLVFFLVLIVIFVSWILARCIFNKKAET-FVHGTVLEIVWTITPALILIIIAIPSFSLLYAMDEVIDPILTLKVIGSQWYWSYEYSDADSIFFDSYMVLEEDLDKGQFRLLEVDNRVVVPTNTHIRVIITATDVLHSWAVPSLGVKLDACPGRLNQTSIFIKREGVFYGQCSEICGINHGFMPIVVEAVSLDDYINWFNKKI
MLTIIVILPIFAGSIILF-LPRWYTICICILELLLTTYAFCYFQL-DDPLIQLVWIDFFDFHWRLGIDGLSIGPILLTGFITTLATLATRDSRLFHFLMLAMYSGQIGLFASRDLLLFFIMWELELIPVYLLLSMWGGKKRLYSATKFILYTAGGSVFLLMGVLGVGLYGPTLNF--ATLVNQSYPVALEIILYIGFFIAFAVKSPIIPLHTWLPDTHGEAHYSTCMLLAGILLKMGAYGLIRINMELLSHAHSIFSPWLVIVGTIQIIYAASTSLGQRNLKKRIAYSSVSHMGFILIGIGSINDTGLNGAILQIVSHGFIGAALFFLAGTSYDRIRLVYLDEMGGIAIPMPKIFTMFSSFSMASLALPGMSGFVAEFIVFFGIITSQKGITFVMAIGIILTPIYSLSMLRQMFYGY--KYVFDSGPRELFVSIAIFIPVIGIGMYPDFVLSLSVDKVEVLLSNF-VYRMAEPWQLGSQDAATPMMQGIIDLHHDIFFFLILILVFVSRILVRALWNPIPQR-IVHGTTIEILRTIFPSIIPMFIAIPSFALLYSMDEVVDPAMTIKAIGHQWYRSYEYSDYQSLTFDSYTIPEDDPELGQSRLLEVDNRVVVPAKTHLRIIVTSADVPHSWAVPSSGVKCDAVPGRLNQISISVQREGVYYGQCSEICGTNHA--SIVVEAVSRKDYGSRVSNQL
MLTTVVILPIVGGSLIFL-FPKWYTICICLIDLLITSYVFCYFEL-DDPLIQLTWINFFDFYWSFGIDGLSLGPILLTGFITTLATLATRESKLFYFLMLAMYSGQIGTFSSQDILLFFIMWEFELIPVYLLLSMWGGKKRLYSATKFILYTAGSSVFLLLGILGMSFYSPTLNF--ESLTNQSYPVALEIIFYIGFLIAFAVKSPIIPLHTWLPDTHGEAHYSTCMLLAGILLKMGAYGLVRINMEFLSRAHSIFSPWLILLGSIQIIYAASTSLGQRNLKKRIAYSSVSHMGFLLLGIGSISDTGLNGAILQIISHGFIGAALFFLAGTSYDRLRLLYLDEMGGMAIPMPKIFTVFTILSMASLALPGMSGFVAELIVLLGIITSQKLITFVTAIGMILTPIYSLSMLRQMFYGY--KYFFDSGPRELFISISILIPVISIGIYPDFIFSFSADKVEAILSNF-L--MAEPWQLGFQDAATPMMQGIIDLHHDIFFFLILILVFVSRILVRALWNPIPQR-IVHGTTIEILRTIFPSIIPMFIAIPSFALLYSMDEVVDPAITIKAIGHQWYRTYEYSDYQSLTFDSYTIPEDDLELGQSRLLEVDNRVVVPAKTHLRIIVTPADVPHSWAVPSLGVKCDAVPGRLNQISISVQREGVYYGQCSEICGTNHAFTPIVVEAVPSKDYGSRVFNQL
MLTLLLIIPLVGALMLAP-MQKRLALGTSLINFVLSIVLWGEFDS-STSEYQFTQV--NFCHLHIGVDGISLYFVLLTTFITPICILSKEQLKYFLMCFLVLETLLIAVFVVLDILLFYVFFESVLIPLFLIVGIWGGSATVRAAFLLFLYTLFGSLFMLLAFLVIYYNVGSTDF--QVVSLSEINLESQKLLWLAVFISMAIKTPLLPFHVWLPRAHAEAPLAGSVILAGLILKLATYGYMRILIQFLPDATSYFSPLVQTIAVITLIYASLATLRQTDFKALVAYSSIGHMAVVVLGLFSNTIQGIDGALLLSIAHGVVSPALFILVGVLYDRYHTRTIRYYRGMTAYMPLFSIMFFVFTIFNAAVPLSANWAGEFLCLAGAFQRNPVFAVLGSTGIVLSAAYSIWLYNRIAFGA---YTTDLTRREFMLLLPLLFVAVVFGIFPNIILDSIHASTSGLIYSA---SMPQPWQVGFQDGASPTQEGITELHDSIFFYLVIICFGVLWVLSSVIVSQLVYKYANHGTLIELIWTITPALVLIAIAFPSFKLLYLMDEVISPSMTVKVAGHQWYWSAEYSDFESIEFDSYMVPETDLEDGQLRLLEVDNRMVVPIDTHIRFIVTGADVIHDFAVPSLGLKIDAVPGRLNQTSVLIEREGVFYGQCSEICGVYHGFMPIAIEAVTPEKYLAWIDSQ-
MLTLIVVLPISAGSLIFF-LPRWYTIFICMLELLLTTYVFCYFQL-DDPLIQLVWINFFDFDWRLGIDGLSIGPILLTGFITTLATLATRDSRLFHFLMLAMYSGQIGSFSSRDLLLFFIMWELELIPVYLLLSMWGGKKRLYSATKFILYTAGGSIFLLLGVLGIGLYGPTLNF--ETSANQSYPVALEIIFYIGFFIAFAVKSPIIPLHTWLPDTHGEAHYSTCMLLAGILLKMGAYGLVRINMELLPHAHSIFSPWLVVVGTMQIIYAASTSSGQRNLKKRIAYSSVSHMGFIIIGIGSITDTGLNGAILQIISHGFLGAALFFLAGTSYDRIRLIYLDEMGGIAIPMPKIFTMFSILSMASLALPGMSGFVAELIVFFGIITSQKLITFVMAIGMILTPIYSLSMSRQMFYGY--KYFFDSGPRELFVLISIFLPVIGIGIYPDFVLSLSVDKVEAILSNF-FYRMAEPWQLGSQDAATPIMQGVMDLHHDIFFFLILILVFVSRILVRALWNPIPQR-IVHGTTIEILRTIFPSIIPMFIAIPSFVLLYSMDEVVDPAITIKAIGHQWYRTYEYSDYESLTFDSYTIPEDDPELGQSRLLEVDNRVVVPAKTNLRIIVTPADVPHSWAVPSSGVKCDAVPGRSNQTSISVQREGVYYGQCSEIRGTNHA--SIVVEAVPRKDYGSRVSNQL
------FIPFLGSLVLLP-MNKKVALVVSLIVFILSVIMWGEFDS-SATQYQFVTL--SFCHLNIGIDGISLYFVLLTTFITPLCLLSHFNVKYFVISFLVMESFLIAFFVVLDLILFYVFYESVLVPMFLIVGIWGGSASVRATFLLFLYTLAGSLFMLLAIMVIYYNVGTTDF--NVLSLSDFSAGAQKILWLGFFLSFAVKTPLVPFHVWLPRAHAEAPVGGSMLLASVFLKLATYGFLRILVGMMPDATSYFSPLVQTIAIITVIYSSLATLRQSDFKALVAYSSISHMAIVVLGVFSNTIIGIEGAIALSVAHGVVSPALFVLVSVLYDIYHTRVIRYYRGLAVYMPLFSLIFFIATMCNMGVPLSLNWTGEVMSLAGTFQQSPIIGLLASSSIVLSACYSIFLFNRLAFGS---YPKDMSRREFMLLAPMLIVAVVLGIMPNILLTDLHVSVTQLLYNI----MAEPWQIGFQDGASPTFEGITELHNAIFFYLVLIFIGVMWVIGSVVINPISHKYSNHGTLIELVWTITPALILIAIAFPSFKLLYLMDDVISPAMTIKAVGHQWYWSYEYSDFESIEFDSYMIPDSDLEDGQLRLLDVDNRVVLPVDTHVRFVVTGADVIHDFAVPSLGLKIDATPGRLNQVSVITEREGVYYGQCSELCGVYHGFMPIAVEAVSLDKYLSWLDSQ-
MLTALLLIPLMGILRVLP-MNKQVSLIRALINFLLSIILWGEFDS-SALGYQFVTL--NFCHFHIGLDGISLYFVLLTTFITPICLVAKFGYKYYFIAFLLMETLLIGVFVVLDLMLFYIFFESVLIPMFLVVGIWGGSITIRASFLLFLYTLAGSLFMLLAILVIYYNVGSTDF--TLISLSNISLDSQKILWLAFFLSFAIKTPLRPLHMWLPRAHAEAPLRGSILLASVFLKLAVYGYLRVLINFMPDATNFFSPLVQTIAVVSLIYSSLATLRQSDFKALVAYSSISHMAIVVLGLFSNTIVGIEGALLLSIAHGFISPALFTLVGVLYDQRHTRVIRYYRGTVIYMPVFRLLFFLATIANMGIPLSLNWAGEFMSLAGTFQKNPVIGLLGATGIVLSASYSIFLFNRIRFGS---KLNDVSRREFMVLFALLLPAFVLGICPNVILNDLHMAVTDLLYTL----MPEAWQIGFQDGATPTYEGITELHNSIFFYLIVIFIGVTWAMGSIIFNPIVYKYLNHGTLIELVWTITPAFALIAIAFPSFKLLYLMDEVISPSMTVKAVGHQWYWSYEYSDFESIEFDSYMIPDSDLEDGQLRLLDVDNRVVVPVDTHIRFVVTGADVIHDFAVPSLGLKIDCTPGRLNQTSVYIEREGVFYGQCSELCGVYHGFMPIAVERVNLEDYLTWLDSQ-
MFFFIIITPLVGALITSI-FPKEVSFFSSLITFNFSLILYIFFDI-SQIKFQYILLNFFDSEFYIGVDGLSLVFLILTTFLIPICFLFSNEPTSFYTSFLFLEFFLLVSFTTLDVMVFYVFFEAVLIPIFFIIGSLGSRDRVRAGFLLFIYTLTGSLFMLMGVIFLLSETGTSNY--LLLIENTIPLFKQKVLWLLFFFAFSIKIPLYPVHVWLPEAHVESPTCGSVILAGILLKLGAYGFLRFLIPLFPIASVFFKPLVFTIGILSVVYASFVALRQIDMKRVIAYASISHIGLIVVSIFSFNPIGIISSIFQLISHGIVSSALFFCVGILYTRFGTRIVKYFSGLVHTMPIFVFFFLFFCLGNIGFPGTSSFVGELLMLLSLFFENIYLAIVCSSSLILSGFYTLFLFNRISYGN---FSRDLIECEFFTLISLFSISIFIGLNPSPCFDILF-NFSYFISDI---FMADAWQFGIQDPATPIAVGILKFHNDLIFIFVFIVVFVTWLIFRILVSIKSVP-IVHGTSIEIIWTLIPIVILLFIAVPSFSLLYAVDESVNPAITLKVIGNQWFWSYEYSDYDSLSFDSYLLSDEDLEIGFLRILEVDNRIMLPESTHVRVIVTSSDVLHCWTVPSFGVKIDACPGRLNEVSVFVERSGVFYGQCSELCGVNHGIIPIVVEVLSVEDYLLWISESL
MLSTLVLCPLLGVGVVLC---NLLGLCFSFVSLLISLVVWAV----SHPDVQWI------FNFQLVVDGLSIPFILLTTFIFPFALLSRFSSKYFVVLMLLVEFFLLLVFTVSDLILFYIFFESILPPLFILIGLYGSIQRIWASFHLFLYTFLGSVWMLLAFITIYFVTGTTNW--ILLWDISLDLDLQKVLWIAIFFALAVKTPLVPLHLWLPLAHAESPLGGSVVLAGIVLKLSLYGVLWILLPILPEASIYFTPLVYTVCVITIIYSSLTTLRQFDLKVIIAYSSIGHMALALMGAFSNTFLGLSGAVLLAVAHGLVSPALFICVGILYDWTHTRILNYYWGLASYMPVFSVFFLFFSLCNIAVPLSANFLGEFLVLSGAFQWLPLLTAGACLSILLAAAYGVWLYIRIVAGS---VLKDISQWEFSLLLPLVGLTVLLGLKPGWILCGLYTCLTALL------YFPSPWGVYFQDGASPVFDGIVELHDQVLFYLVIILVGVFWILFSTIWSSFVHKYYNHSTAIELIWTMSPALILVAIAFPSFKLLYLMDEVIDPAITVKAIGHQWFWSYEYSDFHAIEFDSYMIPTEDLEIGQLRQLEVDNWVLLPVNTHVRFIVTSADVIHDLAVPALGLKVDANPGWLNQTSTLILWEGVYYGQCSELCGVLHSSMPIVIEAVSVDKFLDWLDCQ-
MLSSLLFLPLMGIFHLLT-AGKRIALFWSFISLISTIILWLSLD--QEGGFTPLWIITMGGPLVFAVDGISIYFIILTGFIVPCSILIKYLTKGFLICMLILEFLLYAVFSVLDIFMFYILFEGVLIPMYLILGIWGSREEMQAAYYFFFYTLIGSVLMLLCLFSLYNIHGTTDY--LTLASCVPSQQQQKWIFLGIFLAMAVKIPIFPFHIWLPKAHVEAPVAGSVLLAGILLKLGGYGLVRLSWPILPLGAQNLAPAVIAMGIVGIVYGSFATCRQIDVKRLVAYSSVAHMGLVSITLVTHDIIGLTGSIFIMLAHGIVSSLLFILVTILYDRHHTRLIKYYRGLSITMPIWGTIMIVTSLANVAVPPSGNFIGEYLSILSSFNWNPIIGVFVCSGVILSAVYSFYFANRVTFGA---SPRDVNRREFYITASMIFFAFLIGVYPIFILEVIQNSLFFI------ALMNEPWQLGFQDAGSPVMEEIIMLHDQILFILTIIVGVVLWLIIRILLNYYSYYWKLDGSLIEVIWTLIPAFILILIAFPSLRLLYIMDEGFSANITIKVTGHQWYWSYSYEDYKNIEFDSYMIPTADLELGDLRLLEVDNRLILPVDTNVRVLITAADVLHSWTVPSLAVKMDAVPGRINETGFLIKRPGIFYGQCSEICGANHSFMPIVVESVSLSKYIDWIGRED
L-------------SLLF-VNKRITLGTTILNFFISLIIWGKFDN-NTHEYQFVEI--SFCHFNVGIDGISLFFVLLTTFLFPIIILTKNNLKDLLLNFLILESLLIATFIVLDLLLFYIFFESILIPLFIIIINFGDLLTEKAGFLLFLYTLFGSLFMLLSIITILILTGTTDF--QILSTINFGTDVQKLLFVGFLIAFIVKTPLIPSHIWLGFAHVAAPIGGSVLLAGVILKLATYLALRVMIPFLPDATLYFTPLIYTLAVISIIYASLTCLRLIDVKAIIAYSSIAHMGVVVLGLFSNNLQGIEGAVILGLSHGVISPLLFIIVDILYSRSHTRIIKYYRGIATSMPILSLIFFFATLANIGTPFSGNFIGEFLSFAGAFQQNPVMTILGATGMFLSAGYSIWLFNRVAFGS---TMPDITRREFFVLLPLIIVSFILGVYPNVVLDSLHLGISTLLINT---PMAEPWQLAFQDGASPSFDGIVDLHDQIMFYLVIIVIGVSWMLGTIIINPIVYKYFTHGTVIELIWTVTPALVLVAIAFPSFRLLYLMDEVIDPAITVKAVGSQWFWSYEYSDYEPIAFDSFMVPEADLEEGQFRLLEVDNRVVLPVDTHVRFILTGSDVIHSFAIPALGLKLDAIPGRLNQTSTFINREGLFYGQCSEICGVNHGFMPIVIEAVSLEKYLAWLNEQL
MITSLILIPIIGSLILLP-M-KKIALITSLINFFISLFIWYNFDS-NTTQYQFVYL--QFCHLNFGIDGISLYFVLLTTFISPIAILSGNKLKLFLISFLILESLQICAFVSLDLLLFYIFFESVLPILFVIIIIFGHGFDFRSAFLLFLYTLAGSLPMLLSILMIYSYIGSTDF--QLISLPEISLSSQKLLWLGFFIAFAVKTPLYPFIIWLPKAHSDSPLAGSILLAATILKLATYGYLRVLIQILPDATHYFSPLVQSIAIISLIYASFSTIIQQDTKRLIAYSSVCHMAVVVLGLFSNTIQGIEGAILLAIAHGFVSPALFICVGIIYERTGTRVIKYIRGLVTYMPVFTILFFIFTLANTGIPLSLNFLGEQLSLLGIWQVNPIIAALGATGIIFSAIYSIFLYNRLSYGN---IVKDINRREYYLLIALLIPTVLLGIIPNVILDCLHLSVSSLLYII---SMPFPWQYGFQDSAAPGFTGIVTLHNTLGFYMIVIFLSVAWVLFSVIYNPFAHKYLTHGTVIELVWTITPAFILIAIAFPSFRLLYLMDEVISPTLTIKVVGHQWYWSYEYSDFESIDFDSYMIPETDLELGQFRLLDVDNKLVVPVDCHIRLIITGADVIHSFAVPSLGLKLDAVPGRLNQVSFLAERPGTFYGQCSEICGVWHGFMPIVVEAVSSPDFLVWIDSV-
ML--LLITPLIGIGLITI-ETKSIALLTSIINLIISLVMFIIFDF-SSKSYSFIQI--SYFDIYLGVDGLSIYFVLLTTIIMPIAILSSKNVLSFVVIMLLLETLLLAVFLVLDVLLFYIFFESILPPLFLLIGLFGSSNKVRASFYLFLYTLFGSLFMLLSIIAMSSIMGTTDF--DALSKSNFSYITQLFLFYGIFIAFAVKTPVIFLNTWLLKAHVESPLSGSIILAGIVLKLSLYGIFRLILPLLPKASINYTYIIYVIGVITILYASFSTLRTIDIKELIAYSSVSHAAVYLIGAFSNTIQGIEGSIALGLAHGFVSSGLFICAGILYDRSSTRLITYYRGLAQIMPIFSVLFFILSLGNSGTPLTLNFLGEFMSLYGVFERMPILGVLASSSIVFSAAYTIFMYNRIVFGG--SNIGDVTRREFIMLLIFVILTVLFGIYPAPILDGLHYSVSSLIYNV---NMPTPWGVFFQDNASPQMEGIEELHNNIMFYLAVILFTVTWMMIIIIKSPIAHKYMNHGTLIELIWTITPAFILILIAFPSFKLLYLMDEVMDPSLVVYAEGHQWYWSYQYPDFEFIEFDSYIVPESDLEEGQFRMLEVDNRVIIPELTHTRFVISAADVIHSYACPSLGIKADAYPGRLNQASVYVNRPGTFFGQCSEICGILHSSMPIAIQSVSIRDFLLWLREQM
ML--LLLIPLIGISLVTI-ETKSIALTTTIINLIVSLIMFILFDF-SSKQFQFIQV--SYFDVYLGVDGLSIYFILLTTIIMPVAILSSQNVLSFVVIMLLLETLLLAVFLVLDILLFYIFFESILPPLFLLIGLFGSSNKVRASFYLFLYTLFGSLFMLLSIIVMSSIMGTTDL--DALSKANFSYITQLFLFYGIFISFAVKTPVIFLNTWLLKAHVESPLSGSIILAGIVLKLSLYGIFRLMLPLLPKASLNFTYIIYVIGVITIIYASFSTLRTIDIKELIAYSSVSHAAVYLIGAFSNTIQGIEGAIVLGLAHGFVSPALFICAGILYDRSSTRLITYYRGMAQIMPIFSILFFILCLGNSGTPLTLNFIGEFMSLYGAFERMPILGILASTSIVLSAAYTIFMYNRIAFGG--SNIGDVTRREFILLLVFVIFTVLFGIYPAPILDGLHYSVSSLIYNI---NMPTPWGLFFQDSASPQMEGIEELHNNIMFYLAIIFFTVTWMMISIIRSPIAHKFMNHGTLIELIWTISPAFILILIAFPSFKLLYLMDEVMDPSLVVYAEGHQWYWSYQYPDFEFIEFDSYIVPESDLEQGQFRMLEVDNRVIIPELTHTRIVISAADVIHSYACPSLGIKADAYPGRLNQASVYINRPGTFFGQCSEICGILHSSMPIAIQSVSIRDFLLWLREQM
MITLLILIPIIGSLMILP-LQKTIAITTSIINFIVSIFLWLEFDS-NTNQYQFVYL--PIGHLIFGVDGISLYFVLLTTFITPVAILSNVNIKYFLVSLLILESLQLALFLILDLLLFYVFFESVLPLFFIKILVYGSGESDRSANLLFLYTLFGSLFMALAIVQLYSYTYTTDF--QLLSLCDISLEGQKLLWLAFFLAFAIKTPLWPFTGWLYRAHADSPLAGSILLAATILKFATYGYIRILINFLPDATNYFGPLVQTIAIVTLIYASLSTIIQQDTKTLIAYSSIAHMSIVILGLFSNNIQGIEGAILLALAHGFVSPALFICVGIIYDRTGTRVIKYIRGLVTYMPIFTILFFIFTLCNTGIPLSLNFLGEQLSLIGIWEVNPIISALGATGIVLSACYSIFLYNRISYGK---VVLDLSRREFILLITLLIPTILLGIFPNLILDSIHLSVSSLLFN-----MPQPWQLGFQDSAAPAFTGIVDLHNIIFFYLIVICVGVFWVLGSIMYSPIVHKYLNHGTLIELIWTITPALILTVIAFPSFRLLYLLDEVTSPTITIKVIGHQWYWSYEYSDYQSVEFDSYMIPESDLELGQFRLLDVDNKMIIPVDCHIRLIITGADVIHSFAVPSLGVKIDATPGRLNQSSILAERTGTFYGQCSEICGVWHGFMPIAVEAVSVQDYLAWIDSV-
ML--LLLIPLIGISFIVL-ESKSIGLITSIINLIISLFMFITFDF-SGKQFQFIKI--NYFDIYLGVDGLSIYFVLLTTIIMPIALLSSKNILSFVVIILLLESLLLAVFLVLDILLFYIFFESILPPLFLLIGLFGSNNKVRASFYLFLYTLFGSLFMLLSIITMASIMGTTDF--DALFKTNFEYTTQLFLFYGIFLSFAVKTPTIFLNTWLLKAHVESPLSGSIILAGIVLKLSLYGIFRLILPLLPKASLNYTFIVYVIGVVTIIYASFSTLRTIDIKELIAYSSVSHAAVYLLGAFSNTIQGIEGAITLGLAHGFVSSGLFICAGILYDRSSTRLITYYRGMGQIMPIFSILFFILSLGNCGVPLTLNFLGEFMSIYGVFERMPILGILASSSIVFSAAYTIFMYNRIAFGG--SNLRDVNKREFIMLLIFVILTVLFGIYPSPILDGLHYSVSSLIYNI---NMPTPWGIFFQDSATPQMEGLEELHNNIMFYLAIILFTVVWIMITVIRSPISHKYMNHGTLIELIWTITPALILILIAFPSFKLLYLMDEVMDPSLVIYGEGHQWYWSYQYPDFEFVEYDSYIIPESDLEEGRFRMLEVDNRVVIPELTHTRFVISAADVIHSYACPSLGIKVDAYPGRLNQASVYLNRKGTFFGQCSEICGILHSSMPIAIQSVSIKDFLLWLRDQI
MLLSLLILPLVGIFIILI-LTKFIGLSITLINLIISLIIFILFDF-SSKQFQFIQI--NYFEFYLGLDGISIYFVLLTTILIPIAIISNNNILSFIIILLLLETLLLAVFLVLDILLFYIFFESILPPLFLLIGLFGSKNKVRASFYLFLYTLLGSLFMLLSIITISYITGSTDL--DHLSKTNFDYLTQLFLFYGIFISFAVKTPTIFLNTWLLKAHVESPLAGSILLAGVVLKLSLYGIFRLILPLIPKASINYTYLIYLLGVITILYASFSTLRTIDIKELIAYSSVSHAAVYLLGAFSNTLQGIEGAISLGLAHGFVSSGLFICVGILYERSSSRLISYYRGLAQIMPLFSILFYILSLANCGAPLSLNFIGEFLSLLGTFERLPLLGLLASSSVIFSAAYTIFMFNRIAFGG--TYLWDLSKREFALLSSLVAFTLLLGIYPQPILDGLHYSVSLLIYN----NMPTAWGIYFQDSATPQMEGIEELHNNIMFYLAIILFTVTWMMIVIIKSVISHKYMNHGTLVELIWTITPAIILILIAFPSFKLLYLMDEVMDPSLVIYGEGNQWYWHYQYPDFEFIEFDSYIVPETDLDKGSLRMLEVDNRVIIPELTHTRFVVSAADVIHSFACPSLGIKCDAYPGRLNQSSIYLQRQGTFFGQCSEICGILHSSMPIVIQSVSLKKFLLWLREQM
MLTLLITVPLLGILGITT-GIKKTALSVSILNLFISLIIFVLFDF-SHNQFQFVEI--SSFDFYLGLDGLSIYFVLLTTIITPIALLSKENVRSYVIIILLLETLLLAVFLVLDILLFYIFFESILPPLFILIGLFGSKNKVRASFYFFLYTLIGSLFLLLSILTISSIMGTTDF--DALCKTNFKYSTQLFLFYGIFIAFAVKTPTIFLNAWLLKAHVESPLGGSIILAAIVLKLSLYGIFRLILPLLPKASIDYTYIIYLIGVITIIYASFSTLRTIDLKELIAYSSVSHAAVYLIGVFSNTIQGIEGGIALGLAHGFVSSGLFICAGVLYDRSGTRLISLYRGIAQIMPLFSILFFILSLGNCGVPLTLNFVGEFMSLYGVFERLPLLGAFASSSIVFSAAYTIYMFNRIAFGGYFTNKSDLNKREFFILLTLVVFTVVLGIYPAPILDGLHYSVSSLIYNNQVMIMPRPWGLYFQDSAIPQREGLVELHDNIMFYLVIILFGVGWIMISIVRSPISHKYLNHGTLIELIWTITPALILILIAFPSFKLLYLMDEVSDPAMSVLAEGHQWYWSYQYPDFEFIEFDSYLVPESDLEDGALRMLEVDNRVIIPELTHVRFIVTAADVIHSFACPALGIKCDGYPGRLNQVSVLINREGVFYGQCSEICGILHSSMPIVIESVSIEKFLSWLEQQ-
ML--LLITPLIGITLVTL-QGKSIALVTTIINLIISLVMFILFDF-SSKQYQFIEI--NHFDIYLGVDGLSIYFVLLTTIIMPIAILSSKNVLSFIVIMLLLETLLLAVFLVLDILLFYIFFESILPPLFLLIGLFGSSNKVRASFYLFLYTLLGSLFMLLSIIAITSIMGTSDF--DALTKANFNYITQIFLFYGIFIAFAVKTPVIFLNTWLLKAHVESPLSGSIILAGIVLKLSLYGIFRLILPLLPKASINYTYIIYVIGVITILYASFSTLRTIDIKELIAYSSVSHAAVYLIGAFSNTIQGIEGSIALGLAHGFVSSGLFICAGILYDRSSTRLITYYRGMAQIMPIFSVLFFILALGNSGTPLTLNFIGEFMSLYGVFERMPILGVLASTSIVFSAAYTIFMYNRIVFGG--SNIGDVTRREFIMLLVFVILTVLFGIYPAPILDGLHYSVSYLIYNI---NMPTPWGIFFQDSASPQMEGIEELHNNIMFYLAIILFTVTWMMITIIRSPIAHKYMNHGTLIELIWTITPAFILILIAFPSFKLLYLMDEVMDPSLVVYAEGHQWYWSYQYPDFEFIEFDSYIVPESDLEEGQFRMLEVDNRVIIPELTHTRFVISAADVIHSYACPSLGIKADAYPGRLNQASVYINRPGTFFGQCSEICGILHSSMPIAIQSVSIKDFLLWLREQM
MLFGLVLFPLIIVVHSIL-FKKEALIISSAITPLYSLYCLLL----GHEDFSSIFVFPFEGIVTFLLDKFSLIFVVLTAFTVHICMFVNKKYVEMFILLMLIQSILTLAFLTNNIIAFYMLFELVLIPIFFIIGIWGSRNRVLAAFQLFLYTLFGSLFMVFAIAYIYVTKGTLVL--NDLIGTDWSFLEERLLWCAFFLAFAIKIPMVPFHTWLPEAHVEAPTSGSVLLAALLLKLGTFGLIKYSLALFPDASWYFAPFVYLVSLISILYSSLTTLRQIDLKKIIAYSSVGHMNFITLGIFSFNVQGLDGALLIMVSHAFISSTLFILVGSLYDKYHTRVLKYYRGLTVFMPILSTVFFIAVLGNLSMPGTSNFVGEFLILIGTFQKSPTTAVIAGLSIISTAAYSIWLYNRVFMGR---QTRDINYMTLPVSIVLIFLFIGLGVYPKILLES---HMTPLLIKT--QLMAYPLQYGFQDPATPVMQGIISLHDHIFFYLIVTTVFVTWILSVIIFEFFSHKYIRHGTLIEIIWTVTPAFILISIAFPSFRLLYLMDEVIDPAVTIKVVGHQWYWSYEYSDH-SIEFDSYMLPTSDLELGQFRLLEVDNRMVVPMDTHVRLIITSSDVIHSWAVPSLGIKLDAIPGRLNQTSMIINREGVFFGQCSEICGVQHGFMPIVVESVKMDNYISWVNNML
MLSLLLIIPIIGIFIISN-LKKVIALVTASVNMILSFVVYVFFNS-SSNQYQFVNI--QSFDIYLGVDGISIYFVLLTTIIMPIALLAKENLKFYLITILLLETLLLAVFMVLDILLFYIFFESILPPLFLLIGLFGSSNKVRASYYFFLYTLWGSLFLLLSILTMYSIMGTTDF--DALFKTNFDYTMQFVLFGGVFIAFAVKTPTIFLNNWLLKAHVESPLGGSIILAGIVLKLSLYGIFRLILPILPKATLDLTFIVYTIGVITILYASFSTLRTVDVKELIAYSSVSHAAVYLIGAFSNTIQGIEGSITLGLAHGFVSSGLFICAGILYDRSGTRMIYLYRGVAQLMPLFSILFFILSLGNCGAPLTLNFIGEFMSLYGVFEKLPVLGLFAATSIVFSAAYTIYMFNRITFGG--SNISDTTKREFTLLLVLVLFTVILGIYPSLILDSLHYPVVNLIYSF-QSIMPSPWGIYFQDSATPQMEGLVELHDNIMYYLVLILFAVGWILFSIVRSPIAHKYLNHGTLIELIWTITPAIILILIAFPSFKLLYLMDEVNDPSMTITVEGHQWYWSYQYPDFEFIEFDSYIVPESDLEEGGLRMLEVDNRVIVPEETHIRFVITSGDVIHSYAAPALGIKCDAYPGRLNQVSTFINREGVFYGQCSEICGILHSSMPIVIESVGLESFLSWLLSA-
MITLLLIIPLIGSLILLP-M-KNIAITTSLINLYISLFLWYEFDS-SITHYQFTSLGEKYLNLKFGVDAISLYFVLLTTFVTAIALLSSKHVKLFFVSFLILETLQICAFVSLDLLLFYIFFESVLPILFIVIVIFGHGKDFRSAYLFFLYTLAGSLPMLLSILTINSYIGSTDF--QLISLSEISLESQKYLWLGFFIAFAVKTPLYPFIIWLPKAHSDSPLAGSILLAGTILKLATYGYLRVLINFLPDATNYFSPLIQTIAIISLIYASFSTIIQQDTKRLIAYSSVAHMAVVVLGLFSNNLPGIEGAILLAIGHGFVSPALFICVGIIYERTGTRNINYIRGLVSYMPVFSILFFIFTLCNTGIPLSLNFLGEQLSLIGIFEQNPIIASIAATSILLSACYSIFLFNRLSYGN---PLKDINRREFNLLISLLLPTVLFGIFPNIILSSLHMSVSSLLYNI----MSEPWQLGFQDSAAPGFTGIVTLHNTIGFYLIVISFSVFWVIMSVIYNPIAYKYLTHGTVLELVWTITPALILIAIAFPSFRLLYLMDEVISPTLTIKVVGHQWYWSYEYSDFDSIDFDSYMIPESDLELGQFRLLDVDNRLIVPVDCHIRLIITGSDVLHSFAVPSLGLKLDAVPGRLNQVSFLAERSGTFYGQCSEICGVWHGFMPIVVEAVSSPDFIVWLDSA-
MLSVLLVLPVLSMLTIYF-LRLLVALVYSILSLLQTYHIMLLFDTENASLFQF-GL--------IAIDGISLWLVWLVNMLMPIVILSSLALKQILILLIFIGFWSIAVFVVQNILLFYISFEGALVPMYFLIIHYGSRNRVHASYMFFIYTLAGSLCLLLALLGLYIENGTGDY--QILLMNSISDSYEHILWIAFFICFSIKLPIVGFHGWLLAAHVEAPTSASVILAAILLKMGSYGLLRYSIPLFPYATEYFRPFVLVICILSILYSSIAALSQSDMKIVIAYSSIGHMGTATLGLFSNDYLGIQGSIYFLISHGLISAALFLLVGVIYDRYHSRNILYYRGLVQAYPIYVLLLLIFSMANSAIPMSSGFVGEFLALLGAFNYNPFVAIIASLSIVLVPSFMLKLLHSISYGE---VTSDITYKEIMLFLPLFFFTFFLGIYPQFLFDILEPSI--------FLLMPLNYSLGFQDPASNWMYAIVDLHDRIIFFLLILLVLVSWFLVSSLTNKDHLTYLAHGNVIELVWTITPAGILWAIGLPSLNLLYLMDEVLDAEITVKAIGSQWYWSYEYTDYSTIAFDSFMIDEASLEMGDQRQLTVDNALVLPVNTSIRILVSSNDVIHSFAIPSLALKADCLPGRLNSLGLIINRPGVFYGQCSELCGANHGFMPISLKAVTIPSYINFLEATA
MLITLLIIPLIGIFIIST-ISKVIALSTSIINLFVSLIVFILFNF-SSNQFQFVSM--SSFDFYLGVDGISIYFVLLTTIIMPISLLSSENIKSYVIIILLLETLLLAVFLVLDILLFYIFFESILPPLFILIGLFGSSNRVRASFYLFLYTLLGSLFLLLSILTMSSIMGTTDF--DALYKTNFNFITQLFLFYGIFIAFAVKTPTIFLNTWLLKAHVESPLGGSIILAGIVLKLSLYGILRLILPLLPKAYFYFTSVIYVIGVITIIYASFSTLRTIDVKELIAYSSVSHAAVYLLGVFSNTIQGIEGGIVLGLAHGFVSSGLFICAGVLYDRSSTRLITFYRGVTQIMPLFSILFFILCLGNAGTPLSLNFIGEFMSLYGTFERFPLLGAFASSSIVFSAAYTMYMFNRIAFAG--SNIPDLNKREFYILLTLVSLTVILGVYPTPILDGLHYSVSSLIYCT--AVMPQPWGVYFQDSASPQMEALIELHDNIMFYLVIILFGVAWIMVSIIRSPISNKYLNHGTLIELIWTITPALILILIAFPSFKLLYLMDEVTDPSLTVFVEGHQWYWSYQYPDFEEVEFDSYLVPESDLEEGALRMLEVDNRVILPELTHVRFIISSGDVIHSYACPSLGIKCDAYPGRLNQISVMINREGSFFGQCSEICGILHSSMPIVIESISLEKFLSWLHEQ-
MLSSLITIPVLGTIIVAS-IGKTIALTSSIINLVISLVIYILFNN-STNQFQYVNV--QLFDIYLGVDGISIYFILLTTIIMPIALLSKENVKSYLIIMLLLETLLLVVFMSLDIMLFYIFFESILPPLFILIGLFGSDNKVSASYYLFLYTLWGSLFLLLSILSTSSIMGSTDF--DTLFKLNFEYKTQIFLFIGIFIAFAVKTPTIFLNNWLLKAHVESPLGGSIVLAGIVLKLSLYGIFRLILPILPKASLDYTFVIFTIAVITIIYASFSTLRTTDVKELIAYSSVCHASVYLIGIFSNTIQGLEGSVILGLAHGFVSSGLFICAGVLYDRTGTRLIYFYRGVTQLMPIFAILFFILALGNCGAPLTLNFIGEFMSLYSIVERLPVLGVFACSSVVFSAAYTIYMFNRISFGG--SSIYDVNKREFILLFILVLFTVILGIYPSLILNVLDYSMNSLIYS----IMPMPWGIYFQDSATPQMEGLVELHDNIMYYLVLILFSVGWILFSIIKTQISHKYLNHGTLIELIWTITPAVILILIAFPSFKLLYLMDEVNDPSMTILAEGHQWYWSYQYPDFEFIEFDSYIVPDSDLEDGGLRMLEVDNRVIVPELTHIRFVITSGDVIHSFACPSLGIKCDAYPGRLNQVSVFINREGVFYGQCSEICGILHSSMPIVIESVNIDKFVHWLYAV-
MLLSLVLLPIFGIFLIFS-YFKILGLTVTMVELIISLIIWLLFDN-SNKYFQFVII--GYYDFYLGIDGLSIYFILLTTLIMPIAIISDNKVKYFISIILLLETLLLMIFLVLDILMFYIFFESILAPLFIFIGLFGSSAKIRASFYFFLYTFLGSLFMLLSIVTMQSLIGCTDF--NVLTKTNFVYITQVFIFIGIFIAFAVKTPTIYLNSWLLRAHVESPLSGSIILAAIVLKLSLYGVFRLILPLVPKAFLYYTYIVFLIAVLTIIYASLSTLRTIDVKELIAYSSVSHAAVYLAGIFSNTLQGIQGGIALGLAHGFVSSGLFISAGVLYDRSGTRLITYYRGIAQIMPIFSILFFILSLGNCGVPLTLNFVGEFMSIYGVFERLPIAGVLASSSIIFSAAYTIFMFNRIGFAG--SYLPDINRREFFMLIVLVLFTVILGIYPSIILDGLHYYTYYLLYSI-HISMPEPWGVFFQDNATPQMEGLEELHNNIMFYLAIILFSVTWMMISIII--ISNKYINHGTLVELIWTITPALILILIAFPSFKLLYLMDEVIDPSLVIYGEGHQWYWSYQYPDFESIEFDSYIVPESDLELGQLRMLEVDNRVIMPELTHTRFVVGGADVIHSFAVPSLGIKCDAYPGRLNQSSIYLNREGTFYGQCSEICGILHSSMPISIQCVSLVKFLYWLYDQI
MLSSLITIPLLGTIVVAS-IGKTIALTSSIINLIISLVMFILFNN-SSNQFQYVNV--QLFDIYLGVDGISIYFILLTTIIMPIALLSKENVKSYLIIMLLLETLLLAVFMTLDIMSFYIFFESILPPLFILIGLYGSDNKVSASYYLFLYTLWGSLFLLLSILSTSSIMGSTDF--DTLFKLNFEYKTQIFLFIGIFISFAVKTPTIFLNNWLLKAHVESPLGGSIVLAAIVLKLSLYGVFRLILPILPKASLDYTFVVFTIAVITIIYASFSTLRTTDVKELIAYSSVCHASVYLIGVFSNTIQGLEGSIILGLAHGFVSSGLFICAGILYDRTGTRLIYFYRGITQLMPIFAILFFILALGNCGAPLTLNFVGEFMSLYSIIERLPVLGVFACSSVVFSAAYTIYMFNRISFGG--SSIYDVNKREFILLFILVLFTVILGVYPSLILNVLDYSMNSLIYS----IMPMPWGIYFQDSATPQMEGLVELHDNIMYYLVLILFAVGWILFSIIKTQISHKYLNHGTLIELIWTITPAVILILIAFPSFKLLYLMDEVNDPSMTILAEGHQWYWSYQYPDFEFIEFDSYIVPDSDLEDGGLRMLEVDNRVIVPELTHIRFVITSGDVIHSFACPSLGIKCDAYPGRLNQVSVFINREGVFYGQCSEICGILHSSMPIVIESVNIDKFVHWLYSV-
MLFSLLSIPLIGIFFIIF-LAKTLGLTTLIINLILSLVIFILFDF-SSKQFQYIKI--SYFDLYLGIDGISIYFLLLTTMIMPISLVASKNVLSFVIIILLLETLLLAVFLVLDILLFYIFFESILPPLFLLIGLFGSSDKVRASFYLFLYTLLGSLFMLLSIITMSSIMGATDF--DALSKANFGYITQLFLFYGIFISFAVKTPTIFLNTWLLKAHVESPLAGSIILAGIVLKLSLYGIFRLILPLLPKASMDYTYIVYVIGVITILYASFSTLRTIDIKELIAYSSVSHAAVYLLSAFSNTIQGIEGAITLGLAHGFVSSGLFICVGVLYDRSSTRLITYYRGMAQLMPIFCILFYILSLGNCGSPLTLNFIGEFMSLYGIFERISVLGVLASTSIVFSAAYTIFMFNRIAFGG--QYVKDLSKREFILLVSLVVPAVFFGIYPAVILDGLHYSVSGLIYN-----MPTPWGLFFQDSATPQMEGIEELHNNIMFYLTIILFAVTWMMITIIKSPISHKYMNHGTLIELIWTITPAVILILIAFPSFKLLYLMDEVMDPSLVIYGEGHQWYWSYQYPDFEFVEFDSYIVPESDLEEGTLRMLEVDNRVIIPELTHTRFVISAADVIHSFACPSLGIKCDAYPGRLNQSSVYLNRQGTYFGQCSEICGILHSSMPIVIQSVSLKKFLLWLRDQL
MLSALILIPFFGIFFILS-YNKTFALAFTIVDLVISLIIWLLFNN-SSKHFQFVKI--GYYDFYLGIDGLSIYFILLTTLIMPIAIISDNKVKYFLVIILLLESLLLLIFLVLDILMFYIFFESILAPLFILIGIFGSSAKIRASFYFFLYTFLGSLFMLLSIITMQSLIGCTDF--NVLSKTNFLYITQVFMFIGIFIAFAVKTPTIYLNSWLLKAHVESPLSGSIILAAIVLKLSLYGIFRLILPLVPKAFLYYTYIVFLIGILTIIYASLSTLRTIDVKELIAYSSVSHAAVYLSGVFSNTLQGIQGGICLGLAHGFVSSGLFITAGILYDRSGTRLITYYRGIVQVMPILSILFFMLSLGNCGAPLTLNFVGEFMSLYGVFERLPLAGILASSSIVFSAAYTIFMFNRIFFAG--SYIPDLNKREFFMLLILVLFTIILGIYPSIILDGLHYYTTYLLYNI-YYIMPEPWGTFFQDNATPQMEGLEELHNNIMFYLAIILFAVSWMMISIII--ISNKYVNHGTLVELIWTISPALILILIAFPSFKLLYLMDEVIDPALVIYGEGHQWYWSYQYPDFETVEYDSYIVPESDLELGQLRLLEVDNRVIIPELTHTRFVVAGADVIHSYACPSLGIKCDAYPGRLNQSSVYLNREGTFYGQCSEICGILHSSMPIAIQSTSLPKFLFWLYDQI
MLTIVVVLPIAAGSLILL-FPRWYSICICLIDLLLTTYAFCYFQL-DDPLIQLTWINFFDFYWRLGIDGLSIGPILLTGFITTLATLATREYPLFYFLMLAMYSGQMGPFASRDILLFFIMWELELIPVYLLLAMWGGKKRLYSATKFILYTAGSSVFLLIGVLGIGLYGPTLNF--ETLTNQSYPVVLEIIFYIGFLIAFAVKSPIIPLHTWLPDTHGEAHYSTCMLLAGILLKMGAYGLVRINMEFFSHAHSIFCPWLMIVGSIQIIYAALTAFGQRNLKKRIAYSSVSHMGFIIIGIGSISDTGLNGVILQIISHGFIGAALFFLAGTSYDRLRLLYLDEMGGMAIPMPKIFTIFTILSMASLALPGMSGFVAELIVFFGIITSQKLITFVTAIGMILTPIYLLSILRQMFYGY--KYFFDSGPRELFISISILIPVIGIGIYPDFIFSFSVDKVEAILSNF----MAEPWQLGFQDAATPMMQGIIDLHHDIFFFLILILVFVSRILVRALWNPIPQR-IVHGTTIEILRTIFPSIIPMFIAIPSFALLYSMDEVVDPAMTIKAIGHQWYRTYDYSDYQSXT---YTIPEDDLELGQSRLLEVDNRVVVPAKTHLRIIVTPADVPHSWAVPSFGVKCDAVPGRLNQISISVQREGVYYGQCSEICGTNHAFTPI-----PSKDYGSRVSNQL
MLTIFVVLPISAGSLIFF-FPRWYTLFICILELLLMTYAFSYFQL-DDPLIQLTWIQFFDFYWRLGIDGFSLSPILLTGFITTLATLATRDSRLFNFLMLAMYSGQIGLFSSQDLLLFFIMWELELIPIYLLLSMWGGKKRLYSATKFILYTAGGSVFLLMGALGIALYGPRFNF--ETSANQSYPVALEIFFYIGFLIAFAVKLPIIPLHIWLPDTHGEAHYSTCMLLAGILLKMGAYGLVRINMELLPHAHSIFSPWLIIVGVMQIIYAASTSPGQRNLKKRIAYSSVSHMGFIIIGICSISDMGLNGAILQIISHGFIGAALFFLAGTGYDRIRRVYLDEMGGMATLMPKIFTTFSILSLASLALPGMSGFFAELAVFFGIITGQKVITFGMAVGMILTPIYLLSMLRQMFYGY--KYFFDSGPRELFVSISILLPVIGIGIYPDFLFSLSVDRVEALLSNY-FYRMAEPWQLGSQDAASPMMQGIMDLHHDIFFFLILILVFVLRILVRALWNPIPQR-IVHGTTIEILRTIFPSIIPMFIAIPSFALLYSMDEIVDPAITIKAIGHQWYRTYEYSDYQSLTFDSYTIPEDDLEFGQSRLLEVDNRVVVPAKTHLRIIVTSADVPHSWAVPSSGVKCDAVPGRLNQISISVQREGVYYGQCSEICGTNHAFMPIVVEAVPGKDYGDWVSNQL
