# Supplementary material for: Inter-protein residue covariation information unravels physically interacting protein dimers
Source: BMC Bioinformatics. 2020 Dec 17;21:584. doi: 10.1186/s12859-020-03930-7 (PMC7745481; doi:10.1186/s12859-020-03930-7)
Supplement: Supplementary file 5 — Additional file 5. Final ER-MSAs at different ASA thresholds. Available on Mendeley data (http://dx.doi.org/10.17632/9bk2r55286.1). [file 12859_2020_3930_MOESM5_ESM.zip › Additional file 2/Final ER-MSAs/Negative ER-MSA dataset/ASA0.0/paired_MSA/4hea-M-3g5o-A/MSA_IDs.txt]

sp|Q56228|NQO13	sp|O33347|RELF_
tr|K2JR00|K2JR0	tr|K2J6U0|K2J6U
tr|A9CJA2|A9CJA	tr|Q7CY23|Q7CY2
tr|J9Z2E3|J9Z2E	tr|A0A0N0JZD3|A
tr|E2CCJ5|E2CCJ	tr|E2CR48|E2CR4
tr|A0A0J5TAU6|A	tr|A0A0J5QM00|A
tr|A0A1Q3P4F8|A	tr|A0A1Q7TU21|A
tr|A0A0D7EDI0|A	tr|A0A0D7EDN3|A
tr|B9NNJ0|B9NNJ	tr|B9NX01|B9NX0
tr|A8I418|A8I41	tr|A8IME7|A8IME
tr|D6ZYP2|D6ZYP	tr|D7A9I8|D7A9I
tr|A0A0A1H0T4|A	tr|A0A1F4JKD5|A
tr|A0A1H8G7S2|A	tr|A0A1H8D8X5|A
tr|A0A1F3WVT8|A	tr|A0A1F4F685|A
tr|B6BWY1|B6BWY	tr|A0A0N0JTG6|A
tr|A0A0B2BI10|A	tr|A0A0B2B6V9|A
tr|A0A1E4IG85|A	tr|A0A1E4P4A9|A
tr|A0A1G0CZ96|A	tr|A0A1G0CV35|A
tr|A0A1Q7A6V6|A	tr|A0A1G1FAK6|A
tr|A0A081MKW0|A	tr|A0A081MJ82|A
tr|T0MHF9|T0MHF	tr|A0A0T6A212|A
tr|A0A0C2BM49|A	tr|A0A0C2BTW6|A
tr|F3KQ10|F3KQ1	tr|F3KW18|F3KW1
tr|A0A109CJK7|A	tr|A0A126ZDE3|A
tr|A0A1G2Z1B6|A	tr|A0A1G2ZU96|A
tr|A0A0Q7SE25|A	tr|A0A0Q7SQP0|A
tr|F1W010|F1W01	tr|F1VYC9|F1VYC
tr|A0A177P2X1|A	tr|A0A1A6FKR2|A
tr|A0A1A6DUY9|A	tr|A0A1A6DTN9|A
tr|A0A1F9GUC1|A	tr|A0A1F9I9M2|A
tr|H0PVK5|H0PVK	tr|A0A0K1J3S5|A
tr|B1XWB3|B1XWB	tr|B1XZ56|B1XZ5
tr|A0A1Q4GT73|A	tr|A0A1E4L3F0|A
tr|Q5P1D8|Q5P1D	tr|Q5P5L0|Q5P5L
tr|A0A0J1FYZ8|A	tr|A0A0J1CYY5|A
tr|D5CQT4|D5CQT	tr|D5CS54|D5CS5
tr|A0A1G0NI64|A	tr|A0A1G0NDE2|A
tr|A0A0A0DBF6|A	tr|A0A0A0D7H4|A
tr|A0A1G2W2D5|A	tr|A0A1E4GYS1|A
tr|A0A1J5IWQ1|A	tr|A0A1J5IY99|A
tr|A0A1R1I2J5|A	tr|A0A1R1I3F2|A
tr|A0A0K6IVU2|A	tr|A0A0K6IX92|A
tr|A0A1G0FS19|A	tr|A0A1G0K9P2|A
tr|A0A1W9LBY0|A	tr|A7BYH2|A7BYH
tr|Y0KIA3|Y0KIA	tr|Y0KKN1|Y0KKN
tr|W0SD89|W0SD8	tr|W0SFD4|W0SFD
tr|A0A1U9JNN7|A	tr|A0A1U9JQC1|A
tr|A4BTQ2|A4BTQ	tr|A4BV16|A4BV1
tr|A0A102DD07|A	tr|A0A0N1C0M2|A
tr|U1XWE4|U1XWE	tr|U1Y0D2|U1Y0D
tr|A0A0G3XH40|A	tr|A0A0G3XCZ1|A
tr|A0A0C5J8Z5|A	tr|A0A0C5JAW3|A
tr|A0A1F8I3G9|A	tr|A0A1F8IPK0|A
tr|A0A0Q4H418|A	tr|A0A0Q4G8R0|A
tr|A0A1F8QTY0|A	tr|A0A1F8QME6|A
tr|F9U540|F9U54	tr|F9U8A7|F9U8A
tr|A0A1E7GX47|A	tr|A0A1E7I8X9|A
tr|A0A1T4M1B1|A	tr|A0A1T4N106|A
tr|W0TMV1|W0TMV	tr|W0TTL9|W0TTL
tr|G2E759|G2E75	tr|G2E397|G2E39
tr|H8YWU0|H8YWU	tr|H8Z7C9|H8Z7C
tr|Q0A787|Q0A78	tr|Q0A7Q6|Q0A7Q
tr|A0A1E4ZHQ9|A	tr|A0A1S9CWE2|A
tr|A0A1G0MJH4|A	tr|A0A1G0M687|A
tr|A1WXV5|A1WXV	tr|A1WV58|A1WV5
tr|A0A1J5I6B4|A	tr|A0A1J5I105|A
tr|A0A127F8U1|A	tr|A0A127FDR2|A
tr|A0A1J4Z1F3|A	tr|A0A1J4Z5W0|A
tr|C7RLG5|C7RLG	tr|C7RMB8|C7RMB
tr|A0A0D6YIM3|A	tr|A0A0D6YJ23|A
tr|A0A0N8H1M1|A	tr|A0A0P7AG89|A
tr|A0A1J4ZJ16|A	tr|A0A1J4ZZV1|A
tr|A0A1M6FLY8|A	tr|A0A1M6K9I1|A
tr|A0A1W9UAQ4|A	tr|A0A1W9M0M9|A
tr|C3X4P5|C3X4P	tr|C3X8Q6|C3X8Q
tr|F4QQW5|F4QQW	tr|F4QHM2|F4QHM
tr|A0A1F9VID5|A	tr|A0A1J4T606|A
tr|K9PXY5|K9PXY	tr|A0A0P4UMA9|A
tr|A0A0N0XMC0|A	tr|A0A0N1JRZ7|A
tr|A0A1G0SFR8|A	tr|A0A1J5FAD3|A
tr|C6HUH5|C6HUH	tr|C6HZF3|C6HZF
tr|D8F030|D8F03	tr|Q1NMH4|Q1NMH
tr|A0A1G1CHE3|A	tr|A0A1G0YR59|A
tr|A0A1W9WJX8|A	tr|A0A1W9V0B4|A
tr|A0A1G0LBI0|A	tr|A0A1G0LU20|A
tr|A0A0S7BBS3|A	tr|A0A0S7BE69|A
tr|A0A1M7XZQ2|A	tr|A0A1M7YG09|A
tr|A0A1Q6VBC1|A	tr|A0A1Q6UMX5|A
tr|A0A0F2NE97|A	tr|A0A1E7H989|A
tr|A6Q8K1|A6Q8K	tr|A6QA10|A6QA1
tr|A0A1G3UQR1|A	tr|A0A1G3V6D3|A
tr|L8XUZ2|L8XUZ	tr|L8XWN0|L8XWN
tr|A0A1Q7RAU5|A	tr|A0A1J5B0I7|A
tr|A0A1J5F8Y9|A	tr|A0A1W9PKY2|A
tr|E6WYS2|E6WYS	tr|E6WXQ3|E6WXQ
tr|A0A1P8KPP7|A	tr|A0A1P8KLQ7|A
tr|Q83BR7|Q83BR	tr|Q83DQ1|Q83DQ
tr|A0A0M1JDR3|A	tr|A0A0M1JF94|A
tr|A0A0C2VZR3|A	tr|A0A0C2ZFY1|A
tr|B0C8P0|B0C8P	tr|B0C6Q4|B0C6Q
tr|B3QY39|B3QY3	tr|B3QVQ0|B3QVQ
tr|A0A095WWG7|A	tr|A0A095X0A3|A
tr|A0A0F2R5B9|A	tr|A0A0F2QY26|A
tr|A0A1E3GBC5|A	tr|A0A1E3GCF3|A
tr|C7M2U9|C7M2U	tr|C7LZE0|C7LZE
tr|B8KTG9|B8KTG	tr|B8KV21|B8KV2
tr|A0A1F9Q0F5|A	tr|A0A1F9Q770|A
tr|A0A1G2WGG2|A	tr|A0A1G2W694|A
tr|E6W131|E6W13	tr|E6W2G6|E6W2G
tr|A0A1G3CXR0|A	tr|A0A1G3EBD4|A
tr|Q6D2S8|Q6D2S	tr|Q6DA19|Q6DA1
tr|A0A0F0HN84|A	tr|A0A0M8YNG6|A
tr|R8APN2|R8APN	tr|R8AQQ5|R8AQQ
tr|H8KMD3|H8KMD	tr|H8KN13|H8KN1
tr|H2IP46|H2IP4	tr|H2J0J3|H2J0J
tr|I2B777|I2B77	tr|I2B5E6|I2B5E
tr|A0A1M7RMI1|A	tr|A0A1M7J4F8|A
tr|A0A1M5GV37|A	tr|A0A1M5T4K2|A
tr|A0A0Q7JUA1|A	tr|A0A0Q7K2I9|A
tr|A0A139SXF4|A	tr|A0A139SYL3|A
tr|A0A1S2DE12|A	tr|A0A1S2DG95|A
tr|A0A1G3QXE7|A	tr|A0A1G3Q996|A
tr|H6RQY6|H6RQY	tr|H6RSX3|H6RSX
tr|A0A0D8FWL1|A	tr|A0A0D8FWT9|A
tr|A4X1Y9|A4X1Y	tr|A4X3L4|A4X3L
tr|A0A1I4VY64|A	tr|A0A1I5U6N4|A
tr|G3IXG2|G3IXG	tr|G3IRV9|G3IRV
tr|A1API0|A1API	tr|A1ART3|A1ART
tr|A0A1Y6CV39|A	tr|A0A1Y6DB73|A
tr|A0A1Q4D7G2|A	tr|A0A1Q4D652|A
tr|A0A101JNM5|A	tr|A0A0X3UWP9|A
tr|S6GP40|S6GP4	tr|S6GIM1|S6GIM
tr|A0A1G9Z359|A	tr|A0A1H0BN84|A
tr|A0A151C284|A	tr|A0A151BZV1|A
tr|A0A0M2U7X0|A	tr|A0A1Q6KWU2|A
tr|A3THE8|A3THE	tr|A0A0Q9KEI2|A
tr|A0A0N0TKY9|A	tr|A0A0M8YBN3|A
tr|E1VKW7|E1VKW	tr|E1VQI0|E1VQI
tr|A0A1B1NDJ1|A	tr|A0A1B1NDU4|A
tr|W7SML9|W7SML	tr|W7T6Z3|W7T6Z
tr|A0A0D0L3S8|A	tr|A0A1D8T7S4|A
tr|A0A1M4TP28|A	tr|A0A1M5GZY4|A
tr|A0A0F0F072|A	tr|A0A0F0EPG0|A
tr|A0A1Q9UVL8|A	tr|A0A1Q9VA95|A
tr|A0A1E8CSE9|A	tr|A0A1E8CPV5|A
tr|A0A068NR78|A	tr|A0A068NRH1|A
tr|A0A1S8CT80|A	tr|A0A1S8CR08|A
tr|W5THE8|W5THE	tr|W5TQN0|W5TQN
tr|A0A1Q6CDU5|A	tr|A0A099L9H9|A
tr|F5XLU5|F5XLU	tr|F5XGN9|F5XGN
tr|A0A099DBA7|A	tr|A0A099D8Q1|A
tr|A0A0H5CQI6|A	tr|A0A0H5CR64|A
tr|A0A1H2FP10|A	tr|A0A1H2GUH8|A
tr|A0A0C1X917|A	tr|A0A0C1U761|A
tr|A0A1Q9VHQ1|A	tr|A0A085LHL9|A
tr|K9WCD5|K9WCD	tr|K9WQP9|K9WQP
tr|V6KFD3|V6KFD	tr|V6KBM6|V6KBM
tr|Q4C1S0|Q4C1S	tr|Q4C411|Q4C41
tr|K9WTW0|K9WTW	tr|K9WZW3|K9WZW
tr|A0A1B7VR06|A	tr|A0A1B7W113|A
tr|L8LP28|L8LP2	tr|L8LJ38|L8LJ3
tr|A0A101VDB0|A	tr|A0A101V739|A
tr|A0AW96|A0AW9	tr|A0A0A1D2M2|A
tr|K9SAC8|K9SAC	tr|K9SDK4|K9SDK
tr|A0A0M8KM96|A	tr|A0A1P8NBR5|A
tr|A0A1H6WB25|A	tr|A0A1H7A8T9|A
tr|K6U3M7|K6U3M	tr|R6CC19|R6CC1
tr|A0A1R1L7F0|A	tr|A0A1R1L7G3|A
tr|A0A1J0AD53|A	tr|A0A1J0AGS3|A
tr|A1KYI0|A1KYI	tr|B1WQW3|B1WQW
tr|K9TTV8|K9TTV	tr|K9U0X0|K9U0X
tr|A0A0M2PVZ2|A	tr|A0A0M2PVG4|A
tr|K9XUU4|K9XUU	tr|K9XRT0|K9XRT
tr|F4XSV1|F4XSV	tr|F4XRG0|F4XRG
tr|A0A0M1JVF3|A	tr|A0A0M1JSS5|A
tr|B0JV02|B0JV0	tr|B0JQW3|B0JQW
tr|D8FW55|D8FW5	tr|D8FV99|D8FV9
tr|K9YFE1|K9YFE	tr|K9Y836|K9Y83
tr|A0A0R2XP89|A	tr|W0J4F2|W0J4F
tr|I6X623|I6X62	tr|I6XZJ9|I6XZJ
tr|V5DVT1|V5DVT	tr|V5C4M7|V5C4M
tr|A0A1Q3NIS8|A	tr|A0A1Q3NFD2|A
tr|D3FDL8|D3FDL	tr|D3FAL2|D3FAL
tr|L8M002|L8M00	tr|L8M4J2|L8M4J
tr|F7NDE8|F7NDE	tr|F7NMK9|F7NMK
tr|A0A1Q3LT09|A	tr|A0A1Q3LS38|A
tr|A0A0F2NBY4|A	tr|A0A0F2N9J9|A
tr|D5X8J8|D5X8J	tr|D5XB97|D5XB9
tr|R7D0V0|R7D0V	tr|R6E3X0|R6E3X
tr|A0A1W2BEH7|A	tr|A0A1W2CF83|A
