# Supplementary material for: Inter-protein residue covariation information unravels physically interacting protein dimers
Source: BMC Bioinformatics. 2020 Dec 17;21:584. doi: 10.1186/s12859-020-03930-7 (PMC7745481; doi:10.1186/s12859-020-03930-7)
Supplement: Supplementary file 5 — Additional file 5. Final ER-MSAs at different ASA thresholds. Available on Mendeley data (http://dx.doi.org/10.17632/9bk2r55286.1). [file 12859_2020_3930_MOESM5_ESM.zip › Additional file 2/Final ER-MSAs/Negative ER-MSA dataset/ASA0.0/paired_MSA/4hea-M-3g5o-A/MSA_ready_for_MI.txt]

MVVLAVLLPVVFGALLLLGLPRALGVLGAGLSFLLNLYLFLTHPGGVAHAFQAPLLPGAGVYWAFGLDGLSALFFLTIALTVFLGALVARVEGRFLGLALLMEGLLLGLFAARDLLVFYVFFEAALIPALLMLYLYGGEGRTRALYTFVLFTLVGSLPMLAAVLGARLLSGSPTFLLEDLLAHPLQEEAAFWVFLGFALAFAIKTPLFPLHAWLPPFHQENHPSGLADALGTLYKVGVFAFFRFAIPLAPEGFAQAQGLLLFLAALSALYGAWVAFAAKDFKTLLAYAGLSHMGVAALGVFSGTPEGAMGGLYLLAASGVYTGGLFLLAGRLYERTGTLEIGRYRGLAQSAPGLAALALILFLAMVGLPGLSGFPGEFLTLLGAYKASPWLAALAFLSVIASAAYALTAFQKTFWEEGGSGVKDLAGAEWGFALLSVLALLLMGVFPGYFARGLHPLAEAFAKLLGGGAMRILPISTIKGKLNEFVDAVSSTQDQITITKNGAPAAVLVGADEWESLQETLYWLAQPGIRESIAEADADIASGRTYGEDEIRAEFGVPRRPH
MLSLVTFLPLVGALFI-LATRRNMALWTSLITFALSLMIWAEFTADFQLVEKVAWMPEFGIGYHMGVDGISMFFVLLSTLLTPICVLVKTRVKEYMIAFLVLETMMVGMFCALDLVLFYIFFEAVLIPMFIIIGVWGGARRVYAAFKFFLYTLLGSVLMLLAILAMYFDA--GTTDIPTLMAHGFPAGMQHWLWLAFFASFAVKVPMWPVHTWLPDAHVEAPTAGSVILAGVLLKMGGYGFIRFSLPMMPEASEFFAPLVFALSIVAVIYTSLVALAQEDMKKLIAYSSVAHMGFVTIGIFTATMQGLQGAIFQMLSHGIVSGALFLCVGVVYDRLHTREIARYGGLVHNMPRYALVFMVFMLASVGLPGTSGFVGEFLVLTGAFMTNSWIAFLAATGVVLGAAYMLYLYRRVVFGVLDKAMLDLNWREKAMFAPLIVLVLWMGIYPSTFLDVMAVSVENLIQNSVAVRMSVITYSTLRENLASVMDSVSASGAHVIVTRQKAKPVVLVDFAEFQAMQETLHLLSSPRNAERLQEALEDAAAGRLVEFDPLAGD-----NAA
MLSTVTFLPLVGVVLL-LLTNLNVSLLTTVFTFIVSLFVWIGFNPGFQMVEKHAWFGK-IAAYHLGVDGISMLFVILTTFLMPFCVLIEKRVKEYMIAFLLLEVVMVGVFVALDTVLFYVFFEATLIPMFIIIGVWGGKDRVYASYKFFLYTLLGSVLTMLAIMAMYWQS--GTTDMTELLKYGFPAGMQTWLWLACFAAFSVKMPMWPVHTWLPDAHVQAPTAGSVILAGVMLKLGGYGFIRFSLSMFPLASDYFAPFVFTLSVLAIIYTSLVAMMQDDIKKLIAYSSVAHMGYVTMGIFAANVQGVQGAIFQMLSHGIVSGALFLCVGVVYDRLHTREISAYGGLVNNMPKYAVAFMIFTMANVGLPGTSGFVGEFLTLIGVFRANTLVALFAATGVILSAAYALWLYRRVIFGALEKSMLDLSTREKVILYPLVALTIFFGVYPAPVFDATAASVDLLVNNALTMNMANVRFTEFRQNFATHFDRVLETRAPLLVTRQGKEAVVVLAEGEYESMQETLHLLSNPANASRLRASMGELERGDTIERDPTE---------E
MLSLLILTPLIGALTL-SLSNFASGLWITTGEFLLSLLLPIFYQNGYQFTEYHTWFDKFDINYYLGVDGVSIPLILLTTFLVPICLLIQNRVKEFVIYFLLLESFIIGVFVSVDLVIFYVFFEAVLIPMFLIIGIWGGENRLYATFKFFLYTLAGSVLMLLAIIYIISIT--NTGNIEIISKFVFAENIQLILFLCFFASFAVKVPMFPFHTWLPDAHVQAPTSGSVILAGVLLKLGAYGFMRLSIPFFEFASYYFQPLIFSLSCIAIVYTSIVALRQTDMKKMIAYSSVAHMGFVTIGIFTLTQDGMNGAYFQMISHGIVSAALFLIVGVVYERHHTRMIADYSGVTNIMPRYSFFFMVFMLSSVGLPGTSGFVGEFLVIMSTISVNVYLTIFTAVGVILGASYMLLLYKNVNFGDVKAKLTDLTSIEIFYFTCLAFLTILLGVYPKLLFDMIDASISIGI------LMTSVSFAELRKNLAVYLDRASEGRDAILVSRRGKAPVVMVAASEMAGWAETVRLLSNPRNARRLLESIADADAGKFVKHDL----------GR
MLSIVTFLPLLGVVFL-MIVPRMVALVTTLFTFATSLAIWYFFNPGFQFVESREWLGG-NINYKMGVDGISVLFVILTTFLMPFCILVQKRVREYMIAFLILETLMIGVFCALDLVLFYIFFEAGLIPMFLIIGVWGGARRVYASYKFFLYTLLGSVLMLIAIMAMYWEV--GTTDIPALMDHSFPGGMQTWLWLAFFASFAVKMPMWPVHTWLPDAHVEAPTAGSVILAGILLKLGGYGFLRFSLPMFPLASDMFAPLVFTLSVIAIVYTSLVALAQEDIKKLIAYSSVAHMGYVTMGIFTMTPQGIQGGVFQMLSHGIVSGALFLCVGVIYDRMHTREISAYGGLVNRMPKYAVAFLIFTMANVGLPGTSGFVGEILTLMGAFQVNTWVAVIATSGVILSAAYALYLYRRVVFGELNKSILDLDFREKAILLPLIILTIFFGVYPMAILDVTQGSVDNLINHASGAHMRATSYSDLRRNLSATLDEVADDHEPVLITRNGGKAAVLMSLEDFASYEETRYLLSSPGNAQRLLKAVEELDAGQGTPRMLVE----------
MLSIVTFLPALAALILALFLRKWLALIATSATFLISLFILAQFNTGFQMVEQGDWL--LGTQYKMGVDGISILFVMLTTFMMPLVIAVNSRVKEYMIAFLLLETLMLGVFMALDLVLFYLFFEAGLIPMFLIIGIWGGKNRIYASFKFFLYTFLGSVLMLVAMVAMFTDA--GTTDIPTLMTHDFASGLQTMMFLAFFASFAVKMPMWPVHTWLPDAHVQAPTAGSVVLAAILLKMGGYGFLRFSLPMFPIGAEVMTPLVLWMSAIAIVYTSLVALVQEDMKKLIAYSSVAHMGYVTMGIFAGNQQGIDGAIFQMISHGFISGALFLCVGVIYDRMHTREIDAYGGLVNRMPAYAMIFMFFTMANVGLPGTSGFVGEFLTLMGIFQTNTWVAAVATSGVILSAAYALWLYRRVVMGDLIKTIKDMTRREKAIFAPLVVMTLWMGVYPAPILDRIGPSVEALVAQQVAENMKTMSATTASKEFGRFLDAA--QREPVLLTKKDRPVAVTVSVADWEELVSL-------RIERGIAAGLADVAAGRVVKMTDAALEQRLSRSEA
MLSILIFIPLIAGLLI-LLM-RNFSLISTLATFIVSLIISYSFPAVFSSLENYSSVEDYGYGLVLGVDGLALSLIMLTTSLMPICILVKQRLKLYMASFLFLEAIVIGIFTSMNAILFYIMFEASLIPMFMIIGIWGGDNRIYAAMKFFLYTFLGSVLLLVAILYLNNQF--STFDIVSLQMLSLSLTIQKYLWLALFASFAVKIPMFPFHTWLPDAHVQAPTAGSVILAGVLLKLGGYGFLRFSIPMLPEASVYFTDFIVVLSIIAIIYASIVAFAQKDMKKMIAYSSIAHMGYVTIGMFIGNYAGYYGSIFQMISHGFVSAALFLIVGSLYDRLHTKEIAAYGGVASKMPVLSAFFMIFMLSSVGLPGTSGFVGEFLVMLGVISVHKTFGILTALGVVLGAIYMLVLYAKVMFGKITNHFKDATVLERVYYIPLAFITLLIGVYPDIVNRFITQSIGNYAKL----EMKQVPLSEVKDDLSRYLREA--EKQEIVITRHGKPAGVLIGFASEDDWLDYR-LENDPRFLARIGRARASLRAGRGTRLGDIDAE--------
--------PVIGGVIA-FVV-RWVTIATFALMLVVLVAIVVGADARWYARFDYPWVPSFGISINLAIDGLSAALVGIAAVLGIICVTIRSDSGLFHACLCWTVGATVGVFISFDLLIFAFFWEAMLIPSFTLIAIWGHGDKEGAALKFLIFNAVAGFGLLASAFALAALADHMTFNAFELAQMKFSTPVQVWMLLGFSLAFMVKLSVPPFHAWLPEAHTLAPTAGSILLAGVLLKTGAYGLFRFGPMLFPDGLTAVAPYGIALGAVGALYGGLVACGQNDAKRLVAYTSIAHMCIILMGISAGVHYALAGAAVEMIAHSFSASALFLLIGALYERTHSRDLRQLGGLQQYAPRFAAAFSLFCAALLALPGTANFAGEALVVVGLFQVTWIFALAALSTLVVSVIYATRLLKGLVFGEARLAVHDLTLREYGAVLVLAAGTLTVGLYPQSLIGLLEPAIRAALAP---LPMSHVSYSELRNNLASYMDQVCDSRDALHVTRQNARGAVMISEEEYDSLMETLHLLKSPANAVRLLRSIAEADSGTTAEHEPIEAGAAI--SAK
MLSIVTFIPAIAAGILALFLHKWVALVATSVTFLVSIGIYTGFNTGFQMVEEGEWL--LGLKYKMGVDGISVLFVLLTTFIMPLTILVTDRVKEYMIAFLLLETLMLGVFMALDLVLFYLFFEAGLIPMFLIIGIWGGANRIYASFKFFLYTFLGSVLMLVAMVAMYADA--GTTDIEALMSHQFSSGMQTLMFLAFFASFAVKMPMWPVHTWLPDAHVQAPTAGSVVLAAILLKMGGYGFLRFSLPMFPVGSAVMTDVVLWMSAIAVVYTSLVALVQEDMKKLIAYSSVAHMGFVTMGIFAANQQGIDGAIFQMLSHGFISAALFLCVGVIYDRMHTRDIEAYGGLVIRMPAYALVFMLFTMANVGLPGTSGFIGEFLTLMGAFQVNTWVTAVAATGVIFSAGYALWLYRRVVFGDLIKAMTDMSARERLIFAPLILMTILLGVYPSLVTDVIGNSTAALISNQAASHMRATTYTDFRRNLSATIDGVADDHEPVLITRSGGKAAVLMSLEDFAAFEETRYLLSSPENSKRLLKAVEELDAGKGVEKALFE----------
MLSVVTFLPLVGALFI-FVVRRWVALWTTLVTFVVSLFLLPGFAPGFQFVEKKPWLGG-IAAYHMGVDGISLSLVILSTFLMPFCILVKKRVKEYMICFLVLETLMVGTFCALDLVLFYFFFEAALIPMFLIIGVWGGARRIYASFKFFLYTLLGSVLMMLAIMAMYWKA--GTTDVPTLMQYGFPAGMQTWLWLAFFASFAVKMPMWPVHTWLPDAHVEAPTAGSVILAGVLLKMGGYGFIRFSLPMFPDASHLFAPLVYTLSVVAIIYTSLVAMVQEDIKKLIAYSSIAHMGFVTMGLFSMNEAGLQGAMFLMISHGFVSGALFLCVGVIYDRMHTREIAAYGGLVKRMPLYAVAMMVFTMANVGLPGTSGFVGEFLTMLSAFQRNTWVAFFAATGVILSAAYALWLYWRVIFGPLEKKLKDLNAREIGIMIPLIALTIIFGFWPAPVLDMTSHAVNFVVARALLLHMDVLSYSDTRANLKEVMDRVVEDHAPVVITRQKAEAVVMVSLSDWSAMEETLHLLSSPANAARLREGVAELEAGGGSERDLVV---------P
MLSVVTFLPLVGALLIVLMIRRWVALWATLVTFVISLLLLAGFGTEFQFVEHRAWLGD-FAAYRMGVDGISLPFLLLTTLLMPMCILIHVRVKEYMICFLVLETLMIGTFASLDLLQFYIFFEGGLIPMFLIIGIWGGKRRIYATFKFFLYTLAGSVLMMLAIMAMYWQA--GTTDIAVLLKHGFPSRMQYWLWIAFFASFAVKMPMWPVHTWLPDAHVEAPTAGSVILAGILLKMGGYGFLRFSLPMFPEASAYFAPFVFTLSVIAIVYTSLVALMQEDIKKLIAYSSIAHMGYVTMGIFTLTQEGIQGAVFQMVSHGFVSGALFLCVGVIYDRMHTREIAAYGGIVHRMPLYATVFMVFTMANVGLPGTSGFIGEFLTLLATFGRNTWVAFFATTGVILSAAYALWLYRRVIFGALEKGLTDLSGREMLSLVPLLLLTILFGVWPQPILDACNVAVGAIVARALMLPMKIKPISYLKANAAEVIAKLAEHQQPMIITVNGEAKAVLQDIDSYEEMQEAIALMKALTLTE------QQVKEGGVEPLDEAFRQVRDS-YKG
MLSFAIWMPIAFGIYL-LAVGRKIALVGSVISALPTIPLMTGFRGGLQFVERIAWISNPLAHYYLGVDGISLWFVPLTAFTTIIAVLIESRMPQYYAAFLILSGLMIGVFAAADGLLFYVFFEATLIPMYLIIGVWGGPRRIYAAIKFFLYTLLGSLLMLVAMVYLYRQAG-GNFDITAWQRLPLGFHAQMLLFLAFLAAFSVKIPMWPVHTWLPDAHVEAPTGGSVVLAAIMLKLGAYGFVRFSLPIAPDASHAMAPVLITLSLVAVVYIGLVALVQTDMKKLVAYSSIAHMGFVTLGFFLFSQTGIEGAITQMISHGFVSGAMFLCIGVMYDRTHSRNIADYGGVVNTMPRFAALMMLFAMANSGLPATSGFVGEFLVILASVRYEFWIGAIAATTLVLGAAYSLWMYKRVIFGAVANKLRDADGRELFALGVLAVAVLWIGVYPAPMIHAMHASVSDLLVQ-DNFQMKVKPISYLKSHAAEIVKDISENREPMLITQNGEAKLVVMDVKSYEEQEETLALLKILALGN------REIEQGKFRDAEDVFAELDK--TDH
MLSIITFIPAVAAVILAVFLRKWVALVATSTTFLVSVFVLVGFNTGFQFVEEHEWI--LGLKYKMGVDGISVLFVMLTTFLMPITIAMETRVKEYMIAFLMLETLMLGVFCALDLVLFYLFFEAGLIPMFLIIGIWGGKERIYAAFKFFLYTFLGSVLMLVAMIAMYVDA--GTTDIPTLLVHNFASGLQTLLFLAFFASFAVKMPMWPVHTWLPDAHVQAPTAGSVVLAAILLKMGGYGFLRFSLPMFPIGADLLSPLVLWMSAIAIVYTSLVALAQSDIKKLIAYSSVAHMGYVTMGIFAANQQGVDGAIFQMISHGFISGALFLCVGVIYDRMHTREIDAYGGLVNRMPHYALIFMFFTMANVGLPGTSGFVGEFLVLVGIFQVNTWVAAVATSGVILSAAYGLWLYRRVVFGDLIKSITDMTTRERAIFAPLIVMTLLLGIYPSLVTDIIGPSVTALVTDQLAKHMNILTYTDARNGLAGAMDRVVQDREATVITRTGREAVVMVALEEWNAIQATLHLLSSPRNADRLHASIAELDAGDGEERGLLEDEIRDP-RLG
MLSLLILLPLLGAALI-GFAPRRIALAFTLLVFAVSLPLWFLFSHEMQFVTRVSWIPAFNINYAVGVDGISVLLVLLTTLITPLCVLIETRVKEYMMAILIMEAALIGVFVALDLFLFFVFWEAELIPMFLIIGVWGGQRRVYAALKFFLYTMAGSLPMLVAILALYFTSG-GTFDIQQLAQGSYSATFQFWVFWAFFLAFAIKVPMFPFHTWLPDAHVEAPTAGSVMLASVMLKLGTYGFLRFSLPITPDASHAFAPVILALSLIAIIWGSYMALVQTDLKKLVAYSSVGHMGFVTLGIFVFNSQGIEGAILQMVNHGITTGALFLCVGMIYERTHSRLISDCGGLRMTVPIYVTLLAIFSFASFGLPGTNSFVGEFLVLVGTFKYNLLAGAISIGGVVLTVAYMLWMLQRVVWGEHNRVIADLNGREIATLMPLLVLVFWIGFNPGPFLDRMRASVERLVSERKQTLMESIGIYEAKSRLSQLVERAEAGHE-VVITRHGRPAAKLVPARLRGTADRK-------AIMDEIRAFSRSIKLKRKLTVRELRAAIEW--GRR
MLSIAIWTPIIFGIIL-LLVQYRLGNLFGFISFLVTLPLYIYFFSGFQFQEIYPWINHFSINYHLGLDGISLPLVLLTSFISWLVIFIQRAIGFYISAFLILSGLMIGVFLALDAILYYVFWEAMLIPMFLLIGIWGGPNRVYATIKFFLYTVLGSLLMLVAFLYLYNQT--ASFAILDFYTKPLSLNIQVLIFLAFFMAFAVKIPMWPVHTWLPDAHVEAPTGGSVILAAIMLKLGGYSFIRFAMPISPDALIFLKPFLIGLSLIAIVYIAFVAIVQTDMKKLIAYSSISHMGFVTLGLFILNPLGFEGGYVQMISHGFISAALFFAIGVLYERMHSRNISDYKGVINSMPIFGSFFVLFAMANSGLPGTSGFVGEFLVILGAMQDHFWIAFFASLTLIFGATYSLWLVKRIIFGEVKNALKDLNGKEFFVMSVLALMTLAIGIYPALITDITNQSSQVMLGL----LMPTLTASEARANLYRLIDEAAASHEPIMISGK-RATAVLLSAEDWNAIQETLHLLAVPGMRESIKAGMAEPLADSAKELEW------------
MVLIAVLLPAVAALVM-VVVRARLGLAVSLLSALALVLAWL--DKAYAGEVDVLWVRSLGMHWHLGMDGISFPLLLMTSLLTALVCWGENSTPALVALVMVVLAAALGVFAALDLLLFFVFFELALIPMWFVIARWGPRGRRRAATRFLVFTVAGSAFMLVGFVTVAAS--AGTLQIPELAAVPLAGGWALFAACAIAVGLAVKTPVWPLHIWLPDAHASAPTVGSVLLAAVFLKLGTYGLLRVLASVLPDPTATLAPWLAILGVIGIVYAALACLRQDDLKRLIAYSSVGHMGFVVLAVATMSEIGVAAAVFASVAHGVITGLLFFNAGALKRRFGSAELSVIRGLYARTPALAVVLAFAAIASLGLPGLAGFWGEMMALRGTYDAATSLLVVALVGVLLTSAYVLRVLRTTMQGVPTPDDLDLSGSERGIATVLVVGVLLLGLAPGLLVGIIEPSIPAILGG---APMSSVPLSEAKDRLSHLVEAAESTHEITTITRHGRPAAVLMSADDLESLQETVHWLAQPEIADAILSAEREYATGDTMSGEDLRAAFGL--PDQ
MLSLAIWVPIATGVLL-LAIGRVLALLGSIVSFLVTLPLISRFTAALQFVEKHPWVERFNVNYHLGVDGLSVWFVLLTAFITVIVVIITQKVAQYMAAFLILSGLMVGVFAAADAVLFYVFFEGTLIPMYLIIGVWGGPRRVYAAFKFFLYTFAGSLLMLLALLYLYFKSG-GSFDILSWHQLPLTMTEQTILFFAFFAAFSVKVPMWPVHTWLPDAHVEAPTGGSVVLAAIMLKLGAYGFLRFSMPIAPDAAHEYDWVMIALSLVAIIYIGLVALVQKDMKKLVAYSSVAHMGFVTLGFFIFNELGVTGGIVQMIAHGFVSGAMFLCIGVLYDRVHSREIAAYGGVINTMPRFAVFVVLFAMANCGLPGTAGFVGEWMVILGAVQVNFWIGLLTATALISGAAYTLWMIKRVYYGEVANAMRDIGAREFLVLTLLAVAVLWMGLQPKPFTDVMQVSVDQLLRH----PMRVKPISYLKANAAEVLAQLAEQREPLVITQNGEAKAVLQDVASFEETQETLALLKILALGQ------QDVEDGRVKTVADVVARLRAKRATT
M-SLLIILPLLGAVMI-GFMPRRITLAFTLLVFAISLPLWYLFSHEMQFVARVPWIPAFNINYAVGVDGISVLLVLLTTMITPMCVLIDSRVKEYMIAILVMEAMLIGVFVALDLFLFFVFWEAELIPMFLIIGVWGGQRRVYAALKFFLYTMLGSLPMLVAVLALYFTGG-ETFDIQTLSQGTYSETFQFWVFWAFFLAFAIKVPMFPFHTWLPDAHVEAPTAGSVMLASVMLKLGTYGFLRFSLPITPDASQAFASVVVILSLIAIIWGSYMALVQTDLKKLVAYSSVGHMGFVTLGIFVFNTQGIEGAILQMINHGITTGALFLMVGMIYERTHSRLISDCGGLRMTVPIYVTLMAIFSFASFGLPGTNAFVGEFLVMVGTFKSSLLAGAIALGGVVLTVAYMLWMLQRIVWGENTRXVTDMNSREIATLLPLLVLVFWIGFYPQPFLDRMRASVAHLVSERNQTLMNTLTASEARANLYRLIDQTVESHEPIIISGK-RSSAVLLSAEDWSAIQETLYLLAVPDMRESIKAGMAEPLAKSSKEIKW------------
MLSQLLFLPLAGALVL-WLL-KNATLAVAAVELFLAMILLVRFSAAMQFAERLQWIPPLGISYHLAVDGISVLFVGLTAFLTLLIVLVRYQVKEYFIALLALETTLIGIFVSIDLILFFVFWELMLIPSYFLIKLWGGVDRQYAALKYVLYTLLGSVFMLVGFVLLNLNEPSYSFDFLQLLTTPISGDRQVMIFWLIFLGLAFKAPIFPFHTWLPDALMEGPIGMAVVLAGI--KLGTYGFLRFSLPLLPEASKSVVTVVVTLALIAIVYGAIVALIQPDLRRLLAFSSISHLGFCVLGVFALNFQGLQGSLLTMINLGFTTAGLFFLAGFLYLRRHSTNLSAFGGLARKVPLLATFLLIIGLASIGLPGTNGFVGEFLVLLGAFQAHWLYGSVGVLGVIFGAAYFLWYYERAMFGPLTKAIADLNGRELIIAVSLCVMIFWIGLYPAPFLRIMNGSIQALVERARRAQMPIKSISDLRNKANEISDLAHNLNEPIFITKNGEGDMVVMSMARYAQLQLKLDLFSKLAVAQ------NQIAAGDKRTLKQVMTDIRKRLESS
MLSTVTFLPLVGVLLL-LLTRLNVSLLTTVFTFIVSLFIWIGFNPGFQMVEKHAWLGT-GISYHLGVDGISMLFVILTTFLMPFCILVQTRLKEYMIAFLLLEVVMVGVFVALDIVLFYVFFEATLIPMFVIIGVWGGKDRVYASYKFFLYTLAGSVLMMLAIMAMYWQA--GTTDIPELLRFNFPAGMQTWLWLACFAAFAVKMPMWPVHTWLPDAHVQAPTAGSVILAGVMLKLGGYGFIRISLAMFPLASDYFAPFVFTLSVLAIIYTSLVAMMQDDIKKLIAYSSVAHMGYVTMGIFAANMQGVQGAIFQMLSHGIVSGALFLCVGVIYDRLHTREISAYGGLVNNMPKYAVAFMVFTMANVGLPGTSGFVGEFLTIVGVFQVNTWVALFAATGVILSASYALWLYRRVIWGALEKGLLDLTGREKLILYPLVALTIFYGVYPAPIFDATAASVDLLVNNALTVHMAHVRLTEFRQNIATHFDNVIASRAPLLVTRQGSEALVLIAEGEYESMQETLHLLSTPANSDRLRESMAQLRRGELIEKDPTL----------
MLSMIVLSPFLGAILI-TFLGRLVATITTSISLLLSLYLLFIFIPGYQFLEKINMVESLGLSYTVGIDGMSLALVLLTAIIIFSGVFIKERDHEFYALLLVLVTGVFGVFVSLDLLFFFLFYELSVLPMYLLIGIWGSSKKEYAAMKLTLYLLFGSAFILVGILALYFKAPHPTFSIIELEKFSFPLGFQKLVFSFFYFGFGILAGIWPFHTWSPDGHASAPTAVSMLHAGVLMKLGAYGVVRLGMGLSSDGASELAIIVGTIAIINIVYGAFSAMAQTDLKYVIAYSSVSHMGIVMLGAATLTEVGMNGAIFQMFAHGIMTGLFFAIVGLVYEKSHTREIREMGGFGKKMPGVATAFVIGGLSSLGLPGLSGFVAEILTFLGAWKSFQWWLFPAVLGTFVTAVYVLRVAKLIFFGQLDEHLSDAQGPEWVSLILLSAILIIFGFLPFVLLYPIDITSVGLIHK-MGGPMKKVPVNEVKDDLSRYLHEA--EKEEIVITRHGKAAGVLIGFASEDEWFEYR-LENDPRFLARIARARHSIASGKGAALENREKPRAR--RKK
MLSLAIWCPIAFGLFV-LAFGRGVSLLGSIVSFLVTLPLIQNFAHGVQFVEKAAWIDRFNVNYFLGIDGISVWFVLLTAFITVIVVIIEKRVAQYMGAFLILSGLMIGVFCALDGLLFYVFFEATLIPMFIIIGVWGGPNRVYAAIKFFLYTLLGSLLTLVAVLFLYFKSG-GSFDVLVWHKLPLPLNTQILIFLAFMMAFAVKVPMWPVHTWLPDAHVEAPTGGSVVLAAIMLKLGAYGFLRFSLPIAPDASHSLAGFVIALSLIAVIYIGLVALVQSDMKKLVAYSSIAHMGFVTLGFFMFNDMAVQGGIVQMISHGFVSGAMFLCIGVLYDRMHSRQIADYGGVINTMPRFAALFVLFSLANCGLPATSGFIGEFMVILGAVKYNFWIGLLAATALIWGAAYSLWLVKRVVFGEVGNELKDLNMREFFMLGLLAVAVLVMGLYPAPVTDVMQTSVADLLQH----HMQIKPISYLKEKTASVVKEITASREPMIITQNGEATFVVQDIKSFEQTQQTMALLKILALGQ------KEIARGQFVDADDFFANMDQE-VAG
MLSLAIWLPIAFGVLL-LTLGRWVALIGALASFLVTLPLWAGFTAAMQFVEQTVWMARFNVNYQVGVDGISLWFVLLTAFMTVIVVIITERVNQYMGAFLILSGLMIGVFSALDGLLFYVFFEATLIPMYLIIGIWGGPNKIYAAFKFFLYTLLGSLLLLIALIYLYLASG-GSFDIATWHQLPLTGTAQTLVFFAFFAAFAVKVPMWPVHTWLPDVHVEAPTGGSAVLAAIMLKLGAYGFLRFSLPIAPDAAHEWSWLMITLSLVAVIYVGLVALVQQDMKKLVAYSSVAHMGFVTLGFFLFNDLGISGGLVQMIAHGFVSGAMFLCIGVLYDRMHSRQIADYGGVINTMPRFTAFALLFAMANCGLPATAGFVGEWMVILGAVKANFWVGLLAATALIFGAAYTLWMFKRVYLGPVANELTDINGREFLMLTVLALAVLWMGVDPKPFTDVMDASVAELLKH---GNMTTFTASEARANLYRLIDQAAESHQPIHIAGK-RQGAVLVSAEDWQAIQETLYLLAVPGMRESIKQGMAEPLDKSAKELNW------------
MLSLAIWVPIVFGAVL-LAIGRWIALVGSIVSFLATVPLYTRFTAAMQFVEKGSWIERFNVNYHVGLDGLSLWLVLLTAFITVIVVIITERVNQYMGAFLILSGLMIGTFSALDGVLFYVFFEATLIPMYLIIGIWGGPKKIYAAFKFFIYTLLGSLLTLVALIYLYNRSG-GSFDILSWHQLPLTAREQTFLFFAFFAAFAVKVPMWPVHTWLPDVHVEAPTGGSAVLAAIMLKLGAYGFLRFSMPIAPDAAHEWAWLMIALSLVAVIYVGLVALVQQDMKKLVAYSSVAHMGFVTLGFFIFNELGVSGGIVQMIAHGFVSGAMFLCIGVLYDRVHSRQIADYGGVVNTMPKFAAFALLFAMANCGLPATAGFVGEWMVIIGAVQANFWLGLGAATALIFGAAYTLWMYKRVYLGPVGNALDDINAREFLMLALLAIAVLWMGLYPKPFTDATNASVSELLRH----GMDAITYSSARANLARTMDRVCEDHEALIITRNGEQAVVMLSLDDYQALEETAYLLRNPSNAKRLLSATSQLNEGKGVERKLAK----------
MLTSVIFLPLVGMGAV-LLVPRRTALVFAVLAFVVSLGIVPQFTNGFKLIDRLPWIHSFSIDYMVGVDGIGFPLVLLTTLICLLACIIEKSPRGYFALFLLLETGMLGVFTALDFFLFYVFWELTLLPMYFLIGIWGGPRREYAAIKFFLYTLLGSVLMLIVMLWFYFSEGGHTFNLIALSTPDFATTMWVVCFALLYIGFAVKIPVFPFHTWLPDAHVEAPTPISMILAGLLLKMGGYGLLRISYPILPHAGAMVAWTLGILGVVNIIYGALCALAQTDFKKLVAYSSISHMGFVLLGIALLTEAGFQGAMFQMIAHGITSAAMFFLVGVIYDRVHHRDISRLGGLASQMPTYTGLAILGFFAAMGLPGLCGFIGEIYVLLGSWQAQVLLTIIAAAGIVLTAGYILWSIQRVFLGPAKPNVPDISRREIGVMAPLGGLAIALGVLPQTVFNFVHGTLSNILKL---IAMTTLTATAARKRLYDLVDAVAHSHEPVQITGK-RNSAVLIAEDDWRAIQETLYLDSIPGMRASIRRGLRTPVSKCRKELDW------------
MLSLAIFLPIVCGALL-LALGRWLALVAAVASFLATIPLITGFTAAMQFVENQPWIARFNIHYHLGVDGISMWFVPLTAFITVIVVIIETRVNQYMGAFLILSGLMVGVFSALDGMLFYVFFEATLIPMYIIIGVWGGPNRVYAAFKFFLYTLAGSLLMLIALLYLYVKAG-GSFDIQTWHQLPLTGGAQTYLFFAFLAAFSVKVPMWPVHTWLPDAHVEAPTGGSVVLAAIMLKLGCYGFLRFSLPIAPDAAREWSWLIIAMSLIAVVYIGLVALVQKDMKKLVAYSSIAHMGFVTLGFFIFNELGVSGGLVQMIAHGFVSGAMFLCIGVLYDRVHSREIASYGGVVNTMPKFAAFAVFFGMANCGLPATAGFVGEWMVILGTVKYDFWLGGVAATALIFGAAYTLWMVKRVYFGDIANALTDINKREFIMLALLAVATLYMGLYPKPFTDVMHHSVVELLQH----GMTTLTASDARANLYRLIDEAAESHQPITISGK-RNDAVLLSAEDWKAIQETLHLLAVPGMRESIKEGMAEPLDDCATEPGW------------
MLSLAIWCPIAFGVLI-LAFGRIAALIGSVVSFLVTLPLIQRFAHGMQFAEKMPWIERFNIQYFLGIDGISLWLVVLTSFITIIVVIIQKKVAQYMGAFLILSGLMVGVFCALDGMLFYVFFEATLIPMFIIIGVWGGGNRVYAAIKFFLYTFFGSLLMLVALLYLYFASG-GSFDITYWHDLPLPLNVQIPLFLAFLMAFAVKVPMWPVHTWLPDAHVEAPTGGSVVLAAIMLKLGAYGFLRFSLPITPDASHYLAPMMITLSLIAVIYIGLVALVQTDMKKLVAYSSIAHMGFVTLGFFAFNDMAVQGGIVQMVSHGFVSAAMFLCIGVLYDRMHTRAIADYGGVVNTMPKFAAFFVLFSLANCGLPATSGFVGEFMVILGAIKFNFWIGLLAGTALIFGAAYSLWLVKRVIFGAVANKLKDLSLREFGMLGVLAIAVLVMGVYPAPITDAMQTSVADLLQH----NMSIKPISYLKSNAADIVKEFAINPETLIITQNGEAKMVVMDIHEYERQQETFALLKLIALGR------RDFEQGNYQLADSFFAEMDA---EE
MLTGLTFLPLVGAAFI-LTLKKWAALLTTIVVFLLSLVVWGRFSAAFQLVEERAWFGA-GLTYKMGVDGFSIPFVLLTTFLTPFAILVKFRLKEYLVAFLVLETLMIGVFCALDLVLFYLFFEGGLIPMFLIIGIWGGKRRVYASFKFFLYTLAGSLLMLIAILAIYGKT--GTTDIAILLETKFPPSMQIWLWLAFFASFAVKMPMWPVHTWLPDAHVEAPTAGSVILAAILLKMGGYGFIRFSLPMFPDASAYFAPLVYALSVIAVIYTSLVALVQEDIKKLIAYSSIAHMGFVTMGLFTLTTQGVQGAMFLMISHGFVSGALFLCVGVIYDRMHTREIAAYGGLVNRMPLYAVTFMIFTMANVGLPGTSGFVGEFLTLTGAFVANSWVALFATSGVVLSAAYALYLYRRVVFGALEKTISDLSARELVLFVPLIALTLYYGVRPQPIIDASAAAVANLLQSAQAAQMRSTSYSDLRKNLAATLDRVTADHEPVVITRDRGKAAVLISLEDFASYEETAHLLKSPRNAERLQAAIEALDAGEGKERKLAE----------
MLSLAIWTPIFFGVVL-LAIGRWLALVGALLGLAVTVPLYTGFSAAMQFVEKAPWIERFNVHYHLGVDGISLWLILLTAFITVVVVIITERVNQYMGAFLILSGLMIGVFASLDAMLFYIFFEATLIPMYIIIGIWGGPNKIYAAFKFFLYTLLGSLLMLVALVYLYNASG-GSFDLATWHKLPLAGGVQTALFFAFLAAFAVKVPMWPVHTWLPDVHVEAPTGGSAVLAAIMLKLGAYGFLRFSLPITPDAAHQWAGLMIALSLVAVIYVGLVAMVQQDMKKLVAYSSVAHMGFVTLGFFVFNDLGLSGAIVQMIAHGFVSAAMFLCIGVLYDRVHSREIKDYGGVLNTMPAFGAFALLFVMANAGLPGTAGFVGEWMVILAAVQANFWVGLLAATSLIFGAAYSLWMFKRVYMGAPVHALKDINAREFLMLALLAIMVLYFGIHPKPFTDAMDPAVQQLLQH----GMRVKPISYLKANAAEVLTRLAEQREPLVITQNGEAKAVLQDVASFEETQETLVLLKILALGQ------QDVEAGRVKPVADVVARLRAKRATA
MVSSLFLIPFVTAILI-VLTPRWIAXXXFL---------TYSYTTRLYLDERIDWFKSLGIQYLVGVDGISLAMVVLTSIVIFCGVMVKERPKEFFAFLLVLVTGVFGVFVSFDLFLFFMFYELAVLPMYLLIGVWGTGPKEYAAMKLTLMLLVGSAFILVGFLALYHGSGLNTFDLIELSRVNFPNDFQRWVFPVIFFGFGVIGALYPLHTWSPDGHSSAPTAVSMLHAGVLMKLGGYGILRIAIYLLPEGAKMWGMFFMVLATINILYGAFVAIRQKDLKYFTAYSSVSHCGFVIFGIVSLNLMGFKGAVIQMFSHGVMTALFFALIGMVRKRAGTRMIPELGGLGSVMPWLASSFYIAGLASLGLPGLSGFIAESHVFLGGFFGNQWLTIIATMSLVVTAVYVLRGLATAFQGPITNDIKDAKLPEKIATGLLIATLAFVGLMPWFFIDLINGSILPFINR---LNMKQLSLSEARAKLSALVDEVHKGKGPVAITQRSKVKAVLVDANWHERVGEELGFYRQVLRSKPLKEGTAE--IGDLQALDELKQEREASFQLK
MLSLAIWIPILGGLLV-LATGRFLSILVALAGFAVSIPLFVLFSSAMQFSEFMPWIPRFNINYHLGVDGISVLFVLLNAFITIMVVMIQEKVAQYMAAFLIMSGLMNGIFSALDGILFYVFFEASLIPLYLVIGVWGGPNRVYAAIKFFLYTLIGSLMMLIALLYLFMEAG-GSFNILEWHNLPLGSSAQHLIFWAFLLAFAVKVPMWPVHTWLPDAHVEAPTGGSVVLAAIALKLGAYGFLRFSLPIVPDASQAMAPMMITLSLIAVIYIGFVALVQTDMKKLVAYSSISHMGFVTLGFFMFNPVGIEGALVQMISHGFVSGAMFLCIGVLYDRVHSRNIADYGGVVNTMPKFAAFFMLFSMANAGLPGTSGFIGEFMVVLGAVQFNFWVAFAAATTLIMGAAYTLWMYKRVVFGVVGNELADINAREFAFLALLGACVLAMGVYPLPFTEVMHSSVNELLRH-----MRVKPISYLKANAAEVLTDLAERREPLIITQNGEAKAVLQDVASFEETQETLALLKILALGN------QDVEAGRVKPVADVVARLRAKHTTA
MLSLSIWVPIAFGALL-LALGRWIALVGALVSFLITLPLIGSFTAAMQFQENLPWIERFNVRYHLGVDGISVWFVLLTAFITVIVVIIEKRVHQYMGAFLILSGLMVGVFSAVDGMLFYVFFEATLIPMYLIIGMWGGARRVYAAFKFFLYTLAGSLLMLIALIFLYYKSG-GSFEILTWHALPLGETPQMLLFFAFFAAFAVKVPMWPVHTWLPDAHVEAPTGGSVVLAAIMLKLGAYGFLRFSLPIVPDAAMTYAPFIITISLVAVIYIGLVALVQKDMKKLVAYSSIAHMGFVTLGFFIFSELGISGGLVQMISHGFVSGAMFLSIGVLYDRVHSREIAAYGGVVNTMPKFTAFAVFFGMANCGLPGTAGFIGEWMVILGAVKYNFWIGLLAATALIFGAAYTLWMIKRVYFGDVANELTDINAREFLMLALLAIATLAMGLYPKPFTDVMHTSVTELIRH-----MTTLTASQARANLYRLIDETAASHQPIHIAGK-RTSAVLVSADDWQAIQETLYLLSVPGMRESIKEGMAEPLADSAESLEW------------
MLSLVIWVPIVTAFLV-LATGRMLALAGAALGLIVAIPLATGFTAAMQFVEKKSWIPAFNVHYHLGVDGISMPLILLNSFTTLLVVIIQDKVAQYMAAFLIMSGLINGAFAALDGILFYVFFEGMLIPLYLIVGVWGGPNRVYAAFKFFLYTLLGSLLMLVSLIYLYYQAG-GSFDIQTWHRTTLGMTAQVLIFLSFLLAFGVKVPMWPVHTWLPDAHVEAPTGGSVVLAAITLKVGAYGFLRFMLPIVPDAAHELAWLVITLSLVAITYIGLVALVQADMKKLIAYSSVAHMGFVTLGFFMFSPLGWEGGLVQMISHGFVSAALFLCIGVMYDRLHSRQIKDYGGLVNRMPVFAALFMLFAMANAGLPATSGFVGEFMVIMAASKVNFWFAFVAATSLITGAAYTLWMYKRVVFGPVASAMKDLNAREFLLLGVLAVAVLGMGLYPKPFTDVMHASVVELLAH----PMRTELVTTLKRQATELLSDIERDRQPILITQHGLPSAYLVDVETFELLQQRMAVLEGIARGE------MAVAEGRVVTHAEAKTRMAR--WLK
MLSLAIWVPILGGLLV-LATGRFLAMLVAIAGFLVTLPLYSQFTSAMQFVEILPWIPRFNINYHLGVDGISVLFILLNAFITIVVVIIREKVAQYMAAFLIMSGLMNGIFSALDAILFYTFFEASLIPLYLVIGIWGGTNRVYAAIKFFLYTLLGSLLMLVALLYLFMEAG-GSFNILDWHQLPLGMGPQTLIFWAFLIAFAVKVPMWPVHTWLPDAHVEAPTGGSVVLAAIALKLGAYGFLRFSLPIVPDAAQAMAPMMIALSLIAVIYIGFVAIVQTDMKKLVAYSSIAHMGFVTLGFFMFNTLGLEGALVQMVSHGFVSGAMFLCIGVLYDRMHTRNIADYGGVVKVMPKFAAFFMLFSMANAGLPGTSGFVGEFMVVLGAVQFNFWVAFGAAITLILGAAYTLWMYKRVMFGVVGNQLNDINGREFAFLGVLALCVLAMGLYPYPFTEVMHASVNELLRH-----MRVKPISYLKANAAEVLAQLAEQRQPLVITQNGEAKAVLQDVASFEETQETLALLKLLALGN------QDVEAGRVKPVTEVVARLRGKRATG
MLSLAIWLPILFGVAI-LRIGRWLALAGSIACFVVTIPLVTGFSAAMQFVERVDWLPAFDISYHLGVDGISMWLTVLTAFTTLIVTIITVRVAQYLASFMFLSGLMIGTFASLDGMLFFVFFEATLIPMYLLIGSWGGTGRVLAAVKFFFFSLVGSLTMLVAMLYLYQQS--HTFDLAKWQALPLGFTAQVLVFIAFFAAFAVKVPMWPIHTWLPQVHLEAPTGASVVLG--MLKLGAYGFLRFALPVTPDAAHFFSPVIIVLSLIGVIYASLVALAQTDMSKLLAYSAIAHMGLVTLGLFLFNDIGMNGAIVQMISYGFVSGAMFLSVGILWERTHTRSMDAYGGVANVMPRFAVFAMLFSMANVGLPGTSGFVGEFMVLMGAIKFNFWIGALASTTLVLSASYTLWMYKRTIYGPVGNGLGDLGKREFGMLAALAVLVLAIGVYPKPLTDTIDASAANLLKLGARRFMKIKPISYLKSDAARIVTELTETHEPLIITQNGEAKLVVQDIYTFERQRQTNALLRILALGQ------KEIAEGKVSPATDVFAELDRLDDNE
MLSAAIWLPILFGVLV-LATGRTIALVGAILSFLVTIPLYTGFTSDMQFVVLKDWIPRFNIHYHLGVDGISLLFVLLNSFFTPLVVIIEKRVAQYMAAFLIMSGLVNGVFVSLDAMLFYVFWEAMLIPMFIIIGVWGGPNRVYAALKFFLYTLLGSLLMLVALLYLYHQSG-GSFDILDYHRMAISLTAQILVFIAFFMAFSVKVPMFPVHTWLPDAHVEAPTGGSVILAAIMLKVGAYGFIRFSLPIVPDASHYLAPVMIALSLIAVVYIGLVALTQSDMKKLVAYSSISHMGFVTLGFFIFNSYGMEGALLQMISHGFISGALFLCIGVLYDRVHSRQIVDYGGVANKMPVFAAFFMLFAMANSGLPGTSGFVGEFMVIMGAVKANFWFAFAAASTLIFGAAYTLWMYKRVIFGAVANHLRDISGREKIVFIILAITVLGMGLYPLPFADIMHTSVTDLLVH----NMRIKPISYLKANAAEVLQELTEKREPYLITQNGEARAVMQDIASYENTQETLALLKILALGN------QEIEEGKVTPVAEVARRLRAKKAAA
MLSLVIWVPILAGVAV-LATGRWIALAGALAGLIVAIPLVTGFTSAMQFVEKAAWIPALNIHYHLGIDGISMPLILLNSFITVLVVIIQDKVAQYMAAFLIMSGLINGVFASLDGILFYVFFEGMLIPLYLIVGVWGGPNRVYAAFKFFLYTLAGSLLMLVSMIYLYFQSG-GSFDIQTWHATTLGMTAQTLMFFAFLLAFGVKVPMWPVHTWLPDAHVEAPTGGSVVLAAITLKVGAYGFLRFILPILPDASHELAWFVITLSLIAVAYIGLVALVQSDMKKLIAYSSIAHMGFVTLGFFMFNPLGVEGGLVQMVSHGFVSAALFLCIGVMYDRLHSRQIKDYGGLADKMPVFAAFFMLFAMANAGLPATSGFVGEFMVIMAATQVNFWFAFVAATTLILGAAYTLWMYKRVVFGTVTNEMHDVNAREILLLGVLAVSVLGMGLYPKPFTDVMHVSVIDLLAH----PMDTLTASEARANLYRLIDQTAESHEPIVISGK-RSSAVLLSAEDWSAIQETLYLLAVPGMRESIKAGMAEPLAKSAKALKW------------
MLSLATFLPLVGAALI-LLLARWVALWTTLVTFALTVAIWLGFVVGFQMEEKVAWFPDLNIAYHMGVDGISVLFVVLSAFLMPICILIHSRVKEYMVSFLILETMMIGMFCALDYVLFYVFFEGVLIPMFVIIGIWGGERRIYAAFKLFLFTLLGSVLMLVALLAMYVQA--GTTDIPTLLATDFGYDMQVWLWLAMFASFAVKVPMWPVHTWLPDAHVEAPTAGSVILAGVLLKMGGYGFLRFSIPMLPEATALLTPLVYGLSIVAVIYTSLVALAQEDMKKMIAYSSIAHMGFVTAGMFSLTQQGVEGSIFQMLSHGVVSSALFLCVGVVYDRLHTREIARYGGLATNMPKYAVFFMIMLLGSVGLPATSGFVGEFMIMLGLFQVNTWVATLVATGLILGATYMLLLYRKVIFGEITRKMTDLSPREICLFVPLAIVVLWMGIYPSSFLNVMSVSVDHLVTQAVAVRMRTELVTTLKRKATDLLAELERDREPILITQHGLPSAYLVDVETFETLQRRMELLEGIARGE------QAVEEGRTLTQDGAMQRMAR--WLK
MLSLITYAPLAGVVAI-LALKKWVALIVTLATLALSVLLVARFNPGFQFLEETPWFM--GLSYRMGVDGISILFVLLTAFLMPLCIMIETRVHEYLIAFLVLETLVIGVFCALDLVLFYIFFEFGLVPMFLIIGIWGGARRVYAAFKFFLYTLLGSVLMLAAILFMIGIS--GTSSIPELMTYSFAPEVQTWLWLAFFASFAVKMPMWPVHTWLPDAHVEAPTAGSVILAGILLKMGGYGFLRFSLPMFPNASDYFTPLVFALSVIAVIYTSLVAFRQTDVKKLIAYSSVAHMGLVTMGIFSGNAEGEQGAIYQMLSHGVISGALFLCVGVIYDRMHTREIKFYGGLVTRMPVYAAVFMLFTMGNVGLPGTSGFVGEILSMTGVYQVSTWTAILAATGVILSAVYMLTLYRAVVFGPMTNGITDLNWREVAIFAPLIVSTLYMGVQPNSVFNLTQASVDQLVRV----GMRVKPISYLKANAAELLAQLAEDRRPLVITQNGEAKAVLQDVASFEQQQEALALLKVLALGS------AQVESGRTKPARAVVETLRRRLPEE
MLSTILLSTIVALLVI-MLIPKQVSLGFAALGVVLSLLVYVSYKGGLQFVERFLWVQSIGIYWFTAVDGINAPMLILTAVVLFTGVLLETRVKEFFALMYLLVAGVYGVFMSMDLFWIFVWYDVSLFPMYPLIAIWGGTRKEYGAMKLTLYLLAGSALILPGILYVWAVGGGHTFDLFELQRMGLPAHVQRIAFIMLYLGFGILAGVWPFHTWSPVGHVAAPTAVSMIHAGVLMKLGAYGILRVGMTLCPEGLGYWADLMALLATIGIVYGAFVGLAQTDLKYVIGYSSVSHMGIVGLGLATMTVDGINGAVFQMFSHGVMTALFFSAVGYIYDRTHTKMIPELGGLSNTMPVASAFFIIAAFCGVGVPCMSSFWAELLVFISAVKTYPVRGVLAVISLVVSALFMLRVVQKTFYGPRNEHIPDVPLALATPRIILVGILVFFGLFPRLILDVIQSAVVPFVSS----LMRAVTLSAAKKDLRALIRQVCGNSEPVIVDKESAEQAVLLSFEDYRSLEETAYLLRSPANRAHLEEALQQVREGKTVPIPSED---------P
MLSLLVLLPLLGGALL-WLLPRMVAAVTMFGVLLLATWLLVLYGPRFQLLDRLPWLPDIGVHWLLAVDGLSVLFLPATGLLFLGALVVGEAQRLFYSLLLLLQTATLGIFCAIDLVLFFVFWEISLVPVYFLLARWGVADAPKVAARYVLIMLAGGFPLLLAFVMLGGV--AGSFDLTILLDRPADDGVQRIVLVLMLIGFALKVPLVPLHTWLPQFALAAPGSLTAVLIG--LKVGVYGLVRFAIPLAPDAAQDWHWLLAGLGTLTLIYGAVGVLAHSNLRVGLAYASICHVGLAVLGLSTLSEQGVQGAVSLLLSFTVATGGAMLLLEFLRQRTGSTDIHALGGAARTMPMLASGVLICGLAGVGMPGTSSFPAEFLLILSILERYTGAGMAALFGLAIAAGAFLALYRKAFFGPVTRQAEDLRPREWVVLVVLIALIAGIGIYPAPWLDIVRPAAEAWAAA---LSMDAMTYTTLRANLASTMDRVCDDHEALIITRNGDQAVVMLSLEDYKALEETAYLLRTPANAKRLLSAAAQLNAGKGSERELAA----------
MLSLAIWIPILGGLLV-LAVGRVTSLFAAALGFAVTLPLWFEFTSALQFVEIRDWIPRYAVHYHLGVDGISMPFVLLNSFITLIVVIIQERVAQYMAAFLIMSGIINGIFSAMDAVLFYVFFEASLIPLYLIIGIWGGPNRVYAAIKFFLYTLAGSLLMLVALLYLFYASN-GSFEILDWHRLPLDLRTQQLLFLAFLVAFAVKVPMWPVHTWLPDAHVEAPTGGSVVLAAIALKLGAYGFLRFSLPIAPDASMSFQWLIVTLSLIAVVYIGFVALVQEDMKKLVAYSSIAHMGFVTLGFFVFNRLGVEGAIVQMISHGFVSGAMFLCIGVLYDRMHSRRIADYGGVVNVMPKFAAFFLLFAMANSGLPATSGFVGEFMVALAAVKSNFWIGFVAATTLILGAAYSLWMYKRVVFGPVANALTDIGAREFWMLAVLAFFVLLLGVYPAPLLDVMHASVDELLRH----HMRVVNFSEARNNLKKVIDQVIDDADYTVITRRDAPDAVVMSLDTFNGLMETVHLLKSPANAAHLARSIEQYRQGQVKQQDLVD--------AQ
MLSIIVFTPIVAGMLI-LLIPRLAALAASVVALGLSLWVYLTYAGGYQFVERASWIPRLGISYYVGVDGMNLPLVLLTGIVMFTGVLLDDRPREFFAFLFILATGVFGVFVGLDLFHLLFFYEIAVFPMFLLIAIWGWQVREYAAMKLTLYLFIGSVVALVGILAMYFTSGLQSFDMLALEQANFAPDFQRTWFPMVFFGFAVLGGIFPFHNWSPDGHVAAPTAVSMFHAGVLMKLGAFAALRVGIMLLPEGAKFWSPLILGLATVNVVYGALIAMVQTDFKYVIGFSSVSHMGLVMLGFATLNRDGLTGAGLQMFSHGVMTALFFAVVGMVYDRAHTREISKLGGFSKAMPLVALAFIVGGLVSMGMPGFSGFVAEFPIFLGLWRAQPIVAIIAALGIVITAAYIMRVIGRVFFGSMPAHISPINNLDRIALVVLAGILVLVGIQPAVMAPLVQSGADNVIRL-LGGAMKEVPLSQVKDDLSRYLREA--ETRQIVITRHGKPAGVLIGFESDDDWFDFR-LENDPRFLDRIARSRDSARSGRTTRIEDLKP---------
MVSWIIAIPLITTLVV-VLIPRWISAIGMGIQLLVTILLTWQYETKLYLVEQVPWFKSMGIEYFVGVDGISVAMIILTSIVIFTGVMVEVRTKEFFIWLLVLVTGVFGVFVSFDLFLFFVFYELAVLPMYLLIGVWGTGPKEYAAMKLTLMLLVGSALILVGFLAVYHASGLHTFNLLELAKVNYSADFQKWVFPTLFVGFGVIGALYPLHTWSPDGHSSAPTAVSMLHAGVLMKLGGYGALRMGIYLFPEGAKYWALFFMALTTINILYGALGAIMQKDLKYFTAYSSVSHCGFVLFGLTTLNLMGIKGAVIQMFSHGVMTALFFALIGMVYGRTHTRNIPEMQGLAKVMPWLATSFYLAGLASLGLPGLSGFVAESHVFLAGFFGNPWLTILTTMSIVVTAVYVLRGLAQVFQGPIINHLTDATIPERVATGFLILTIVFVGILPWYLIDLIESSLMPFLNR---LQMDAVTVNHATQHLNHLIGQVISNVEPTIICNDQGEKALLMSLDEFNAWQETLYLLSNPANAEHLQKSIAQAKMGKSQERELIE---------P
MLSFAIWLPILAGVIV-LLLGRWVALVGAVISFLVTIPLYTGFIGTFQFEESASWIPAFNIYYHLGADGFSVPLILLTSFTTVLVVIITKSIAQYMAAFLIMSGLMIGVFSALDAILYYVFWEAMLIPMFLVIGIWGGPNRVYATIKFFLYTLLGSLLMLVAFIYLYHQT--GSFALTDYYALPISMSAQIWIFIAFFMAFAVKIPMWPVHTWLPDAHVEAPTGGSVVLAAIALKLGGYSFLRFAMPIAPDAAHYFANTMITLSLIAIVYIALVALVQKDMKKLIAYSSISHMGFVTLGFFMFSQLGLEGAVVQMISHGFISSAMFLCVGVLYDRMHSRQIADYGGVVNTMPIFAAFAVLFAMANSGLPGTSGFVGEFMVILAAVKFNFWVAFLAATTLIFGAAYTLWMTKRVFYGAIANELTDINAREFIILATLALLVIGFGVYPEPITALLQATSAEFLTH-AASIMQTLTASEARSNLYRLMDETAASHQPITISGK-RNNAVLVSAEDWSAIQETLFLLSVPNMRESIKQGMDEPIEECSQVLDW------------
MLSLAIWVPILGALPV-FWVGRWLSLAVAIAGFLVTIPLYTGFQAGMQFVEQTPWITRFNVQYFLGVDGISMPFILLNSFITVLVVLIEEKQAQYMGAFLVMSGLMNGIFSALDGVLFYVFFEASLIPMYIIIGAWGGPNRVYAAFKFFLYTLLGSLLMLVALIWLFLESG-GSFNILEWHEMRIGMAPQILIFIAFLVSFAVKVPMWPVHTWLPDAHVEAPTGGSVVLAAIALKLGAYGFVRFSLPIVPDASHHLAPFIITLSLIAVVYIGFVALVQTDMKKLIAYSSISHMGFVTLGFFIFNQIGIEGALVQMISHGFISAAMFLCVGVMYDRMHSRQIADYGGVVNTMPKFAALFVFFAMSNSGLPATSGFVGEFMVILGAIKFNFWVGFAAATTLILGAAYTLWMVKRVVFGEVANALKDINNREFLVLGLLAVSVLAMGLYPFPFTEVMHASVDNLLKH-----MNTLTASEARANLYRLIDQTAESHEPITISGK-RSNAVLLSAEDWSAIQETLYLLAVPGMRESIKAGMAEPLAKSSKVLKW------------
MLSLAIWTPIVAGLLV-LATGRWIALLGSLAGFVVSLPLFTGFNGGMQFVENTPWIASLNINYHLGVDGISMLFVVLNSFTTMLVVLIQSRVAQYMAAFLIMSGLINGAFAALDAILFYVFFEAMLIPMYLIIGIWGGPRRVYASIKFFLYTLLGSLLMLVAFIYLYHLAG-KSFEILKFHTLVIPLSVQLTLFVAFFLSFAVKVPMWPVHTWLPDAHVEAPTGGSMVLAAITLKIGAYGFLRFALPILPDASREVAPIMIALSLVAVVYIGLVALVQTDMKKLVAYSSISHMGFVTLGMFLFNQWALEGALVQMVSHGFVSAAMFMCIGVMYDRLHSRNIADYGGVANKMPIFAAFFMLFAMANSGLPATSGFVGEFMVIMGAVQVNFWVAAAAATTLIFGAAYTLWMYKRVIFGDVANEMEDVNKREFLVLAILAVAVLGMGLLPDLFVSKMHLSVNDLIAH----QMQTLTASEARANLYRLMDQTAESHQPITIAGK-RHDAELIAAEDWQAIQETLYLLSVPGMRESIKEGMAQAPENCAKELDW------------
MLSLLIWLPILGGILV-LAAGRWLALGTGGVVFLLSSALYFGFTPAMQFVERLAWIPAFEVYYHLGVDGISMPLILLTTFATVLVIIIQYKQTQYLAAFLIMEGLMVGVFSALDAILFYVFWEAMLVPMFLIIGIWGGPNRIYATIKFFLYTFMGSVLMLVALIYLRYQT--DSFGILDFHGTALALSQQVLIFLAFLVAFAVKVPMWPVHTWLPDAHVEAPTGGSVILAAIMLKIGAYGFLRFSLPITPAASMELAWLLIALSLIAVVYIGLVAIVQEDMKKLIAYSSVAHMGFVTLGFFAIAVMALEGGVVQMISHGFVSGALFLCVGVLYDRVHSRLIKDYGGVANRMPIFAAFFVLFAMANVGLPGTSGFVGEFMVILASFQANFWYAALAALTLILGAAYTLWLIKRVVYGEVANALTDLNAREFIVLGVLAGAVLLLGIWPAPLIEVMEPSLQHLLQQ----PMRTELVTTLKRKATELLSDLARDKEPILITQHGLRSAYLVDVDSYEKLQAKMKLLEGIARGE------RAVDEGRTLTHEQAKFKMGW--WLS
MLSFMLLVPLVGAVFS-LKT-RMIALVATLIDFALGVVLWTHYGAQWQFQERADIFA--GFSWKLGIDGIALVLLELTVFLMPICIGIEKRAGEYYAAFLLMETLMIGVFAAQDLFLFYIMFEAGLIPMYLIIGIWGGAERIYASYKFFLYTLLGSVLMLIAMFWMVNVA--GTTDIPTLMQYDFPAQAQTWLFLAFFASFAVKMPMWPVHTWLPDAHVQAPTGGSVILAGVLLKMGGYGFIRFSLPMFPIASAHFAPLVWGLSMVAVVVTSLIALVQADMKKLIAYSSVAHMAIVTVGLFAFNRQGLEGSMVVMLSHGLVAGALFLAVGVIYDRLHTREIVRYGGLAINMPYYALFLLLFTMASIGLPGTSGFVGEFLSMLGVYKESSWVAAISGTGIILGAAYMLYLYRRVAFGEQKNSMLDLDGREWAMMVPMAAAVLWMGVYPESFIAPMRKDIGVVEARKG-VKMGIKPISYLKANSAEVIRELNEGAPPLIITQNGEAKAVLQDAASYYQMQETLALLKILAMTR------DNIAAGKVQPIEGLADRIRAKATGK
MLTLAIFVPIVAGLLV-LALGRWLALLGSIAGLVVTIPLYTGFTADMQFVELAPWIDAFKVNYHLGVDGISMWFVLLTAFITVIVVLIKNRVAQYMGAFLILSGLMVGVFAALDGLLFYVFFEATLIPMYLIIGIWGGPNRVYASVKFFLYTLLGSLLTLIAFIYLWNVSG-GTFDILTWHKVPLDYTTQVLIFAALFMAFAVKVPMWPVHTWLPDAHVEAPTGGSVVLAAIMLKLGAYGFLRFSLPIAPDASQGLAGIIIALSLVAVIYIGLVAIVQDDMKKLVAYSSVAHMGFVTLGFFVFNTTGMEGAIMQMISHGFVSGAMFLCIGVLYDRLHSRQIADYGGVVKVMPRFVTFFVLFSMANSGLPGTSGFIGEFTVIMGAVEYNFWIGLLTATALITGASYSLWMLKRVAFGPVGNGMSDLSGREFFVLGVMAIAVLGMGVYPKPFTEVMHVSVEALLQH-----MKIISFSEARNSLKAVLDSVVDDASTTIITRRDAEDAVVMSLDYYNSLMETVHLLRSPANAEHLSRSIEQYRAGKAMPRELSD---------D
MLSLMLLVPLVGAAIC-FFV-RMVALVATLIDLALGVVLWANFGAQWQFVERAPVFA--GFSYALGIDGIALMLIMLSVFLMPICIGVTKRVGEYMAAFLLMETLMIGVFAAQDLFLFYIFFEAGLIPMYLIIGIWGGDNRIYASYKFFLYTLIGSVLMLIAMFWMVREA--GTTDIPTLMATDFPAGAQNWLWLAFFASFAVKMPMWPVHTWLPDAHVQAPTAGSVILAGVLLKMGGYGFIRFSLPMFPDASAHFAWLVFGLSMVAVVYTSLVALVQHDMKKLIAYSSVAHMAIVCMALFSFNVQGLEGSMIVMLSHGLVSGALFLAVGVIYDRLHTREISRYGGLSINMPRYALFFLLFTMASIGLPGTSGFVGEFLSLAGIYQISSWVAFIGTTGIILGAAYMLYLYRRVAFGEQVNAMPDLDKREWAMMLPLAAAVLWMGVYPESFLAPMRSDIEWLDQREGEAHMQIKPISWLKANSSEVIRDLGNGGAPLFITQNGEAKAVLQDVGSFERTQETLAMLKLLALGR------DDMASDRVAPVKGLAARIRKR---G
MLSLAIWVPILGAIPV-LLLGRWLTLAVALAGFAVTLPLYTGFQASMQFVEQAPWMPRFNLQYLLGVDGISMPFILLNSFITIMVVLIEKKQAQYMGAFLIMSGLMNGIFSALDGILFYVFFEASLIPMYLIIGVWGGPKRVYAAIKFFLYTLLGSLLMLVALIWLFLTSG-GSANILDWHQLQLGMTPQILLFIAFLVSFAVKVPMWPVHTWLPDAHVEAPTGGSVVLAAIALKLGAYGFVRFSLPIAPDASHYLAPLMIALSLTAVIYIGFVALVQADMKKLVAYSSISHMGFVTLGFFIFNPLGVEGSLVQMISHGFISAAMFLCIGVMYDRMHSRQIADYGGVVNTMPKFAAFFMLFSMANAGLPATSGFVGEFMVILGAVKFNFWVGMAAAVTLILGAAYTLWMYKRVVFGAITNALSDIGFREFLILALLAICVLAMGLYPYPFTEVMHASVDNLLKH-----MDAITYTTIRANLASAMDRVCNDHEALIITRNGEQAVVMLSLEDYKALEETAYLLRTPANAKRLLTAVGQLNAGKGVARKLVK----------
MLSLVTFLPLVGAGVL-LLARRWIALATTLLTLVVSIVLVAAFNPAYQFVERFGWFR--GAEYHLGVDGVSILFVLLTAFLMPLCILITERVVDYMIAFLVLETLVIGVFTALDLFLFYIFFEGTLVPMFIIIGVWGGANRIYAAYKFFLYTLLGSVLMLLAMLWMAYTA--GTTSIPELKTFAFSEQAQPLLWLAFFASFAVKMPMWPVHTWLPDAHVQAPTAGSVILAGILLKLGGYGFILFNLPMFPQASEMFAPLVFALSAIAIVYTSLVAFRQTDMKKLIAYSSVAHMGFVTMGIFAGNDQGVQGAVFQMLSHGLISGALFLCVGVVYDRMHTREIALYGGLTARMPWFAAIFLLFTMANVGLPGTSGFIGEILTMTGIYQASTWTAFVAASGVILSAVYALTLYRNVMFGEITNAITDVDRREILIFTPLILGTLILGVQPGLVLDYTEASVSAVTTA----GMNAMSVTELRKNLASAIDRVTADHDYTIITREGGKAAVLMSLEDFASWQETEYLLRSPANAARLREAISELDVGGGQVRELIE---------E
MLSLAIWTPIVFGAVL-LAFGRWLALAGSLLGLLVTVPLYQGFTSAMQFVERHSWVERFNIHYHLGVDGISFWFVPLTAFITVIVVIITERVNQYMGAFLILSGLLIGVFSALDGILFYMFFEATLIPMYLIIGIWGGGNKIYAAFKFFLYTLLGSLLTLVALIYLYTQSG-GSFDIATWHRLPLSSTAQTLIFFAFFAAFAVKVPMWPVHTWLPDVHVEAPTGGSAVLAAIMLKLGAYGFLRFSMPIAPDASREWAWLMVALSLVAVVYVGLVAMVQKDMKKLVAYSSVAHMGFVTLGFFLFNDLGVSGGIVQMIAHGFVSGAMFLSIGVLYDRVHSREIAAYGGVVNTMPRFTAFALLFAMANCGLPGTAGFVGEWMVILAAVKANFWIGLLASTALIFGAGYTLWMFKRVYLGPVANDLKDINGREFLIMSLLAIAVLAMGLYPKPFTDVMDASVADLLRH----RMTTLTASEARANLYRLIDETAESHQPIHIAGK-RGGAVLVASEDWQAIQETLHLLSVPGMRESIKAGMAEPLADSAKELDW------------
MLSFIVFTPMIAGMLI-LLIPRMAALAAGAFALALSIWAYFAYAGGYQFVEKYQWLPQLGISYFVGLDGMNAPLVLLTGVVMFTGVLIDDRPREFFAFLFILATGVFGVFVALDLFMLFFFYEIAVFPMYLLISIWGWKVREYAAMKLTLYLFIGSVVSLVGALAMYYVSGLGTFDMVAMEQANFSVDFQRLVFPFVFFGFAVLGGIFPFHNWSPDGHVAAPTAVSMFHAGVLMKLGAFAALRVGIMLLPEGAKFHMPWIIVLTLVNVVYGAFIASVQNDFKYVIGFSSVSHMGLVAMGFATLNHNGMLGAGVQMFSHGVMTALFFAVVGMIYDQAHTREIPNLSGFRKVMPVVAIAFIVGGLVSMGMPGFSGFIAEFPIFMGLWNGQPWIAIIAAISIVITASYIIRIVGKVFFGQLPAHVHDVNMLDKVAVVFLSAIMIVVGVYPQIIVPLVQSGVENVMRL-LGGAMKQIPLAEVKDDLSRYLREA--AKGEIVITRHGKPAGVLIGFRSEDDWFDYR-LENDPRFLERIAKARAGLRAGRGIRLEDVKL---------
MLTLVIWLPIIGGIVV-LASGKWIALAFAILTFAISLGLWTGFSGQMQFVERAAWIPTFNVEYYLGVDGISMPLIILTTFITIFVIIITYKPSQYMAAFLIMEGVMVGVFSALDAILFYVFWEAMLIPMFIIIGVWGGPNRVYATIKFFLYTFFGSVFMLVALIYMYFQA--DSFSILDFHDLELGMTAQILIFVAFLLAFAVKVPMFPVHTWLPDAHVEAPTGGSVILAAIMLKIGGYGFLRFSMPITPDASASLDWLIIALSLIAVVYIGFVALVQQDMKKLIAYSSIAHMGFVTLGFFIVAVMGIEGGMVQMISHGFISGALFLCVGVLYDRVHSREIADYGGVINTMPWFGAFVVFFAMSNAGLPGTSGFVGEFMVILATFRADFWWAFLAATTLILAAAFTLWMVKRVIFGEVKNGLQDLNRRETLNLGVLAAAVLALGIWPAPLMEVMHASVENLVAHATGQPMATITASEARANLYRLIDETASSHQPLLISGK-RNSAVLVSAEDWEAIQETLFLLSAPGMRESIREGMKTPVDECAGDLNC------------
MLTLLLTLPVGTAALC-LLC-RGLALAGSLAVLLIAIGCFILLEPGWLLLEDYRWITALGIRFSLGIDSLALMMILLTAFLSVLAIGEDDRPPTYFALLLLVEAGVLGVFMALDLVLFYISWELMLIPLFFLIGIWGQRGGIAAAMKFFLFSLAGSLLMLLAIIALYVLSGDYSFALSALQHTAVPTGLAPWLFAAFALAFLIKVPLVPLHSWQADAYSTAPAACSLLLAGVLAKTGIYGLIRFALPLFPDTAQTALPLLAVLALAGVLYGGWIASAQRDLKRLVAYSSLAHLGFILLGLSAWTTTAVEGALLQMVNHGLTTAALFILIALIEKRAGSRQLDELGGLWVRVPRLSAMLLFFALAALGLPGLNNFVGEILILIGTFSVQPLWAVLAACGLLLAAIYILRLLQGVIWGPAHDSWPDLVLQEWLLLVPLVLLVLWLGLHPETFLEPLRGPAQQLLNGSGGLPMKIKPISYLKAHTAEIVRNLASQREPLIITQNGEAKVVLQDIENYEQTQETMALFKILALGN------RQIEEGKIESTTNVLK-------PA
MLSLIVFLPLAVALVI-AVVPRWVWVAVSVVELVLVGVLWAGYPNALAFEERVPWIPGVNSSYHIGVDGLSLPLLAMTAVVFLACAIDVERPRAQVGLFLFLQSVSLGVFVSADLILFFVFFDLSIVGMYFLIAGWGHGNAARSALKFFLYTFLGSLALLLGFIGLYVASDPHTFDILELVAAPLSPLVGGLVLAAILVGLAVKTPTVPFHTWLPPAHTDAPSTGSAVLAGVLLKMGTYGFVRIAMPILPAAWQAWAWVIIVIGIVSVLYGAFVALAQTNLKRMIAYTSVNHMGYIVLALGAARSVAVTGAVVQMVSHGLVTAALFLLAGSMYARAKTYNIDSYGGLAAPAPRYTVLFAVAAFASLGLPGLSGFIAEFQIFAGSIAVAPV-TAIGLVGILITAALFLRAFQQVFFGPTQGGFSDLHGRELWSIGPLLALSLFIGVLPRTLLDVIVPASAALVEL---GRMRTELVTTLKRQATELLSDLERDREPILITQHGLPSAYLVDVGSFERMQKRMSVLEGIARGE------MAVAEGRVATHAQAKERLSR--WLK
MLSAIIWLPVLGGLLV-LFSGRWLALGVAVLTFLLSIPLWTGFTAAMQYQENLPWIESFKVNYHLGVDGISMPLILLTTFITILVLIIQYKPSQYMAAFLIMEGVMVGVFSALDAMLFYVFWEAMLIPMFLIIGIWGGPNRVYATIKFFLYTFLGSVFMLVALVYMYFQS--GSMEILGFHTLKLGLTEQILIFLAFLAAFAVKVPMWPVHTWLPDAHVEAPTGGSVILAAIMLKIGGYGFLRFSLPITPDASHHLDWLIIAMSLIAVVYIGFVALAQKDMKKLIAYSSIAHMGFVTLGFFIVGVLGVQGGMVQMVSHGFISAAMFLCVGVLYDRMHSREIADYGGVVNTMPWFAAFMVFFAMANAGLPGTSGFVGEFMVILASFRADFWFAFLAATTLIIGAAYTLWMVKRVIFGDVANALQDVNKREVLVLGSLTLAVLALGLWPEPLVKVMDASITHLVNH-----MKIKPISYLKAHAADVVRDLSKRHEPMVITQNGEARLVVQDVESYEQTQETLALLKILALGN------QQIEAGRVVNVKRAFQRVRRNRTSD
MLTLTIWLPIIGGLVV-LANGRWTALAFACVTFLVSLGLWIGFTAQMQFVERTPWIPTFNVEYFLGVDGISMPLIVLTTFITIFVVIIAYKQNQYLAAFLIMEGVMVGVFSALDAVLFYVFWEAMLIPMFIIIGVWGGPNRVYATIKFFLYTFFGSVFMLIALIYMYFQS--GSFSILDFQSLQLGMTAQILIFIAFLMAFAVKVPMFPVHTWLPDAHVEAPTGGSVILAAIMLKIGGYGFLRFSLPITPDASASLDWLIIALSLIAIVYIGFVALVQQDMKKLIAYSSIAHMGFVTLGFFVVSVMGIEGGMVQMISHGFISGALFLCVGVLYDRVHSREIADYGGVINTMPWFGAFMVYFAMANAGLPGTSGFVGEFMVILATFRADFWWSFLAATPLILAAAFTLWMVKRVVFGEVKNALADLDIRERINLGVLAAAVLALGLWPAPLMNVMHATVENLVAQAVAAPMTAITASKARANLYGLIDEAASSHQPLLITGK-RNSAVLVSAEDWEAIQETLFLLSTPGMRESIREGMETPVDECAEDLDW------------
MLTLTIWLPILGGIGV-IVSGKRLALGVAVATFLVSLPLWFGFQPDMQFVEHLPWVPSFDVFYFLGVDGISMPLIILTTFITIFVVVISYKPSLYMAAFLIMEGIMVGVFSALDAILFYVFWEAMLIPMFIVIGVWGGPNRVYATIKFFLYTFFGSVFMLVALIYMYFQS--GSFSILDYHALPLGMTAQILIFIAFLLAFAVKVPMFPVHTWLPDAHVEAPTGGSVILAAIMLKIGGYGFLRFSLPITPDASAALDGFIIALSLIAIVYIGFVALVQKDMKKLIAYSSIAHMGFVTLGFFLVAVMGIEGGMVQMISHGFISGALFLCVGVLYDRLHSREIADYGGVINVMPWFGGFMVFFAMANAGLPGTSGFVGELMVILAAFRADFWYAFLAATTLILAAAFTLWMVKRVVFGEVGNGLKDLNRRETFNLGVLAAVVLAVGIWPKPLIDVMEPTIENLVSQAPEAPMQTITFSDARNQLKQVLDRVVCDADYTVITRRDAEDAVVMSLDSFNGLMETVHLLRSPANGEHLARSIAQYRQGQTAEHPLQH---------D
MLSLLIWLPILGGVAV-MVLGRWTALGIALVTFLASLPLYFGFTHEMQFVEQREWVSALQVYYHLGVDGISMPLIILTTFCTLLVVIIKYRPSQYLAAFLIMEGIMVGVFSALDAILFYVFFEAMLVPMFLIIGIWGGANRIYATIKFFLYTFLGSVLMLVAVIYLRLQA--GSFGILDMHGLDLGLTAQVLIFLAFLGAFAVKVPMWPVHTWLPDAHVEAPTGGSVILAAIMLKIGGYGFLRFSLPITPEASMTLDWLIILMSLVAVAYIGLVAMVQKDMKKLIAYSSIAHMGFVTLGFFLIGMLALQGGMVQMISHGFISAAMFLCVGVLYDRMHSRQIADYGGVINTMPWFGAFFVLFAMANAGLPGTSGFVGEFMVILAAFQANFWYAFVAGTTLVLGAAYSLWMVKRVIFGEVANKLEDVNRREVLVLGLLAAMVLLLGLWPAPLVEVMEPSLLHLLNQ-----MTGITATEARSNLYRLIDETAESHQPIVITGK-RNKAVLVSEEDWSAIQETLYLLSVPGMRESIREGMDTPVDECDEEMDW------------
MLSIIIWLTILGGFLV-LFAGRPVALGVSILAFVFSLFLFFGFTAELQFVEHVAWLPSFGINYSLGVDGIAMPLILLTTFINIIVVIIQDKPAMYLASFQVMTGFMVGVFAAADAILFYVFFEATLLPMFLIIGIWGGPRRVYATIKFFLYTFLGSVFMLVALIYLYGQA--GSFAITDFHKLPIGSTAQTLIFFAFFIAFAVKIPMWPVHTWLPDAHVEAPTAGSAVLAAIMLKMGGYGFMRFSLPIVPDASQQLAWFVILLSLIAVVYIGFVALAQADMKKLIAYSSISHMGFVTLGMFITAVLGLEGAMVQMISHGFISAAMFLCVGVIYDRMHSRQIADYGGVANTMPVFAAFMVFFAMANAGLPGTSGFVGEFMVILASFKANFWFAFFAASTLILGAAYTLWMVKRVVFGEVANALTDVNRREVIMLALLAAMVLFFGIWPQPMVDVMHASISNLVSH-----MKTLPLSEVKTKLSSLVEEVLSTDEEVVITKNGRPAAVLVSPSEHESWKETIAIHRDPALMSEIRAGLAALKSKKAYTLEELFT------GGE
MVLLLCALPAAVSLLL-CLIPRLLSLLGMLAVLALSAGLFFGFVAPGRYDLNVAWIPSLGVNFHLALDGLNVYLVLLTGLLFPVVLVPQSRDKLYLHLLLLLQASLFGTFLSQNLMLFFAFWELVLIPMFVLILVFGGENRRQAATTFFLYTLVGSVLLLAAVILLGVETGSWSFEFATLYALHLEHGVQLFVFLAVLLACAIKCPLFPFHSWLPLAYSEAPASGTAIMAGALSKMGAFGLLKLAIPLAPAVSAVAAPYVILLAVVSILYGAVLALRQEDFKKLIAYSSLSHMGYIVLGVFSFQQASVHGALFQMLSHGAAVVGLFLMLSLLEQRLGA-SYKELTALSTLAPRLAVTLMLFILTSVALPLTSGFTSEFLILFGGFQQGFGAVILACSGMVLGAGYMLRFARVILYGKAGERLEDLNPREALAFLPLLLLILWIGINPAPIMGKVQGAVDQLHAQKNTADMNIRSVTDLKRHTREILDHVHATGRPVVLTVNGRADSVIMDAGVYQKHLQAANMARLLAPAE------ADAAEGRTSPADEFFKEFKRARIQG
MLSLIIWLPILGGAAV-LAVGRELATGVAGLTFLFSLVLWFAF-GGMQFVEKRDWVPTFDIHYHLGVDGISMPLVVLTAFATLLVVIITYRPAQYMGAFLVMEGLMIGVFAALDAILFYVFWEAMLVPMFLLIGMWGGANRIYATIKFFLYTFLGSVLMLIAFLYLRWEA--GSFGVLDFHGLSIGLEAQILIFLALLAAFAVKVPMWPVHTWLPDAHTEAPTGGSVILAAITLKMGAYGFLRFALPIAPEASQELAWLVIAMSLIAIVYIGLVAMVQEDMKRLIAYSSIAHMGFATLGFFVIALMAMTGGYVQLISHGFISAALFLCVGVLYDRMHTRNIADYGGVINRMPIFGALFVVFAMANAGLPGTSGFVGEFLVILGSYQASFWYAAIAGLTLIVGAAYSLWLVKRVVFGPVANALNDLDRREFLLLGVLAVLVIGVGVYPQALVAVAEPTLVELLND---ARMDAISYTAARRQLASTMDKVCEDHAPIIITRNKAQSVVMISLEDYEALQETAYLLRSPKNARRLLESVADLERGGGQERDLME----------
MLSTVIFLPLAGVFFI-LFL-KTTAFVAGLLTLAASLILFFNFTPLFQFGESLAWIPAYNITYALGVDGISIMLIVLTTMISPLCVLIEKRVKEFMICILLMETAMIGVFCALDFILFYVFWEAMLIPMYLLIAVWGGPNKDYASLKFFIYTLFGSVFLLVAIIALYLVN--GTFSIPEAMFKGYSFTFQIWVFLAFAIAFAIKVPMFPFHTWLPAAHTEAPTAGSVLLASILLKMGTYGFIRFCLPIVPLASIYFAPFMMVLSIVAIIYAGFVCLSQTDMKKLIAYSSVAHMGFVTLGIFTFTVYGFMGAMLQMLNHGVTTGALFLMVGIIYERTHSRQIYDNAGLGKFMPAYMGFFGLFALSSFAFPGTNSFVGELYVLISAFVRSRTAGFFAVVGAVVAAAYMLKLLKQIAWGREDKDFKDLNVREFVYLTPLAIFVLWVGLFPAPFVRVMETTLVHLFMQ---SQMPIKPISDLRNKANEISQIAHRSDEPIFITKNGEGDMVVMSMAHYGKLQMRLDLLGKLAVAQ------SQKAAGDMRTLSDVMQDMRKLIDAA
MLSVLIWLPILGGLLM-LALGRWVGLLTTLATFAISTLLYTNFTAQMQFVEERSWIPVFNIWYALGIDGISLPLILLTTFVTPLCVIIEKKPGQYFASFLLMEGLMIGVFAALDAMLFYVLWEAMLIPMFIIIGIWGGPRRVYATLKFFLYTFLGSVLMLVSLIYMYLQSCQCSYSIADFQRMPLGLNEQILIFLSFFAAFAVKVPMWPVHTWLPDAHVEAPTGGSVILAAILLKMGGYGFLRFALPITPDASATLDWLIISLSLIAIVYIGFVAIVQQDMKKLIAYSSVAHMGFVTLGAFLTAAMGLDGAMVQMVSHGLISGAMFFCMGVLYDRMHTREISAYGGVVNTMPVFATFAVLFSFANSGLPGTSGFVAEFLVIIASFRADFWYAFFAAVTLILGAAYSLWLVKRVIFGPVKNAMQDVNAREFIVLGVLAVAVLLLGVWPAPLLDVMRPTIENLVQQ-----MRTELVTTLKRQATELLDELERSREPILITQHGLPSAYLVDVESYELLQRRMRLLEGIARGE------KAIEEGRTVTHAQAKQRLSR--WLK
MLSLTIWVPIVAGLLV-LAAGRTLALIGAVLGLLVAIPLWTGFTPAIQFEEALPWVPSFNIWYHLGVDGISMPFILLNSFTTVLVVLIQTKVAQYMAAMLIQSGIINGVFAALDGMLFYVCFEAMLIPLYLIIGIWGGPNRIYAAIKFFIYTLLGSLLMLVAMIYLFFVSG-GSFEIMVWHKVGLTMMAQLLLFVVFFFAFAVKVPMWPVHTWLPDAHVEAPTGGSVVLAAITLKVGAYGLLRFTLPIVPDAAHELTWLMVGLSLIAVVYIGLVALVQADMKKLIAYSSIAHMGFVTLGFFLFNPLGIEGGLIQMISHGFVAGALFLCIGVMYDRVHSRQIADYGGVANTMPRFAALFMLFAMANSGLPGTSGFVGEFMVVLGAMKVNFWWAATAGLTLIFGAAYTLWMYKRVVYGKVANGLTDIDGREFLVLASLAIGVLAIGVYPLPITDVMHASVNNLLEH----PMQTLTASEARANLYRLIDEAVESHKPIIISGK-RSNAVLLSAEDWGAIQETLYLLAVPGMRESIKAGMAEPLAKSAKGLKW------------
MLTALLALPVLGAVAT-ALW-ARLALGTSVLTLLLSLLIVFTFNPDFQFLESATWITGLGVRYLVGVDGISLLFLPATALLFCGAVVSPLSPGLYFALLLLLEAATLGVFCALDTILFFFCWEFTLLPLYFLVSLWGGNGRQAAAVRYFLVMLAGGVPLLFGLLAAVFGGGVLAFDLPTLLATPLPEGVQFVVFLLLLVGFGVKVPLVPVHTWLPSIAMGAPAAVTALLVG--LKLGAYGLIRLAIPLAPLAARDLHWLLAGFGTLAILYGGVAALAQSNLRGVLAYASLSHVGLVVLALASFSVSALQGALLLMLNFSVSTGGGFLILSFLQRRTGSTDIGHLGGVMRSMPLLSGFFLLFGLAGIGLPGTSGFPAELLIIVAALHSHTGAGLAALFGTVLAAAAFLAPFRQAFFGPVHNEAADLLPRETALLLLPALLILAIGVYPLPLLELLRPSAEAWVAA--GLLMRVKPISYLKANAAEVLRHLAEQREPLIITQNGEAKAVLQDVASFEETQETLALLKILALGN------QDVAAGKLKPVADVVARLRAKRATA
MLTTIILLPIAASLLI-PVLPRWYALIVGLIDFALIVTAYLRYNPDLQLFESYPWVPQLDLNWSVGADGLSMPLIILTGFITTLAALVTLKPKLFYFLLLAMYGGQIAVFAVQDMLLFFLVWELELIPVYLLLAIWGGKKRQYAATKFILYTAGGSLFILVAALAMAFYGDTVTFDMRSLAAKNIALNLQLWLYAAFLIAYAVKLPIFPLHTWLPDAHGEATAPVHMLLAGILLKMGGYALIRMNAQMLPDAHAYFAPVLVILGVVNIIYAALTSFAQRNLKRKIAYSSISHMGFVTIGIASFTDLGLNGAMLQMVSHGLIGASLFFLVGATYDRTHTLMLDEMGGVGKKMGKIFAMWTTCSLASLALPGMSGFVAELMIFVGFATSDAYVVFLMAVGVILTPIYLLSMLREIFYGEENKKLIDAEPREIFIIACLLVPIIGIGLYPKILTQVYDATTVQLTERAPEIEMTYLTITEARQNLLDLPDQL--EDEPVIITKHGKPVMAALSFKQYESILETLCIFADQQFAERLEESIAQAEQGETISWEEAKAKLGL-----
MLSLMLLVPLVGAVLC-MFV-RWVALIATLIDLVLGIMLWLNFGAQWQFPERANLFA--GFEYALGIDGIALMLIMLSVFLMPICILVTKRVGEYMAAFLIMELLMIGVFAAQDILLFYIFFEAGLIPMYLIIGIWGGDDRIYASFKFFLYTLLGSVVMLIAMLWMIQEA--GTSSIPVLLQYDFPPEAQTWLWLAFFASFAVKMPMWPVHTWLPAAHVQAPTAGSVILAGVLLKLGGYGFIRFSLPMFPEASAQFVWLVFGLSMIAVVVTSLIALVQHDMKKLIAYSSVAHMAIVTAGLFAFNSQGIEGAMVMMLSHGLVSGALFLCVGVIYDRLHTREIARYGGLATNMPRYALFFLLFTMASIGLPGTSGFVAEFISLAGIYQMSSTTTFVLTTGIILGAGYMLYLYRRVVFGEQKNAMPDMNAREWLMLAPVAAAVLWMGVYPESFLAPMRSDIAAIEARSGAEHMKIKPISYLKAHSAEIIREIGDGAGPMVITQNGEAKAVLQDVASYERAQETLALLKLLALGQ------ADVAAGRTRPVAGLADRVRGK--SN
MLSVIVFTPLVTSLLI-LLMKRVAALAAASFALLLSIWVFISYAAGYQFLEKYSWLPALGISYHVGVDGMSAPLVLLTGVVMFTGVLIDDRPREFFAFLFLLAGGVFGVFVSLDLFMLFFFYEIAVFPMYLLIVIWGWVKREYAAMKLTLYLFLGSVMALVGALAMYWVTGILTFDMLQLEKAGFSGQFQYIWFMPVFMGFAILGGIFPFHNWSPDGHVAAPTAVSMFHAGVLMKLGAFAALRVGVMLLPEGAKQWAWLIFILAMVNVVYGAFIAMIQTDLKYVIGFSSVSHMGLVMLGIATLTPEGLTGAGLQMFSHGVMTALFFASVGMIYDRAHTRMIPELGGMVKALPFVAIAFTVGGLVGMGMPGFSGFVAEFPIFMGVWKTQWLAAVIASISIIVTAAYILIAVRKVFFGKMPAHMTPISALDKVALFTLVLLMTGLGMFPNLLAPMISLGVQNVLRL-LGGAMITLSASDVRAKLYRLIDETALSHQPVLITSK-RHNVVLVSEDDWRAVQETLYLLAVPGMRESIIEGLKTPVAECAEELEW------------
MLSLLLWLPLAGVLLC-LLL-RWAALLFNVVLLGIALWIAFSVSSGWLLYEDYSWIERFGIRYTLGLDGISLLLVILTAFLQVIAVLIDYHPAFFYALVLMLGTAVLGVFLALDLVLFYLFWELMLIPMFVLIGVWGQQRRVYAAVKFFFFTLSGSLLMLLAMISLYLLTGVYTFALDALKQTELSLTQELIFYICFMSAFAVKVPLFPFHAWLPDAHEQAPAAGSVDLAGLVLKTGVYGIIRFAFPLFPNAAEMSLPVLALLALIGLFYAAAIAFKQTNIKRLVAYSSVSHLGFVILGLAAWNQTAWEGSLLLMVNHGITSAALFVMLALVRQRTGSNDLANMGGLWQSQPKMSAFFLLFAMASLGLPGLANFAGEILILIGTFASKPVWASIAVIGVLLSATYMLRLVQGVIWGPCREKKEDLLPREWLLLIPLALLVVWLGCYPQPLLDPIREPVTALLQ--GGRPMPIITATEARKSLYRLLDEVSESHEPIQITGK-RGNAVLISEDDWRAVQETLYLHSIPGMKESIIEGLQTPIDKCDEELDW------------
MLSLLLVIPVIGAVVA-MFM-KFWGLAVTLVTALVSLPLWTNFTAKYQFVELRHWFPALDLNYVVGVDGISVLLVLLTTLIMPLCILIKTRMKEFIIVTLLMETAMLGVFVSMNTVLFYIFWEGMLVPMYLIIAVWGGERKDYASIKFFLYTFAGSIFLLVAIVAMYITT--GTFFIPALMEHSFPFGYQMWIFAACALGFAIKMPMFPFHTWLPAAHVEAPVAGSVILASILLKMGGYGFLRFCLPMAPAATLYCMPFLLIMSLISIVVGGYLALGQSDVKKLIAYSSVGHMGFVTLGIFLLNDAGIKGAMLQMLNHGVTTGALFILIGIIYERTHSRELSVNNKLGMFMPIYVTFLGIFSLSSLAFPGTNSFVGEFLVLYGAFDKFPVVGAVSILGAILAAAYMLRMLQKMVWGHDDDKLFDCNFREFIQLAFLTVFVFWIGLHPQPLLHIMDTSVAHLIHQVRNLLMPVFALNDAMAKLNDLTDDAEYFHKPIIITGK-RANAVLISEDDWESVQETLYLLSVPGMRESVREGLDTPISECTKEPDW------------
MLSLAIWCPVFFGLLI-LLTGRYLALLGAAASFVVTLPLAFHFAHGLQFVERHSWIRLFRVEYALGVDGISMWFVLLTALITLIVVLIQTQVAQYMGAFLILSGLMIGVFSTFDGLLFYVFFEATLIPMFVIIGIWGGERRVYAAFKFFLYTFFGSLPMLIAILYLYLQT--NSFNIFVWYKAPLPLYVQIWLFIAFLTAFAVKVPMWPVHTWLPDAHVEAPTGGSVILAAIMLKLGAYGFIRFSLPILPDASRYLAWLMIVLSLVAVTYIGLVALVQKDMKKLIAYSSIAHMGFVTLGFFLFENITVDGALVQMISHGFVSAAMFLCVGVLYDRMHTRHIGDYGGVVHVMPRFAAFFVLFAFANCGLPGTSGFVGEVMVILGAVSVNVWVAAVGALALILGASYTLWMIKRVLYGPIESSLKDIGAREFFILAVLGAFVLAIGIYPAWVTDVMQVSVSDLLAH-----YEYHVISE---KYFSVLEQVIKFNQPVNISTK-DGHAVMISEADYRSLIETLYVSSVPGLKEQILAGMKEPLSDSQDEVTW------------
MLSIVTFAPLFGAAVI-MILRKWISLWTTLVTLALSVVMLLQFSPAYQFEEHYTWFG--PVSYHMGVDGISILFVALTAFLMPICIAITQRVTEYMVAFLLLETLVIGVFTSLDIFLFYIFFEGGLVPMFLIIGIWGGKDRVYAAYKFFLYTLLGSVLMLAAMLYMVNKL--GTANIPELTETPFPVDVQGFLWFAFFASFAVKMPMWPVHTWLPDAHVQAPTAGSVMLAGILLKLGGYGFIRFNLPMFPQASEMFAPLVMILSVIAVVYTSLVAFRQTDIKKLIAYSSVAHMGFVTMGIFAGNQLGVEGAIFQMISHGLISGALFLCVGVVYDRWHTREIAFYGGLTKLMPHFAFIFLLFTMANVGLPGTSGFIGEIATMTGAYDWGTWVALVSASGVIFSAVYALNLYKRVMFGVVTNKYPDVDAREIAIFTPLIIGTLVLGIYPAFVFDFTTASVDGLVKA----GMDIQPMTTFRNHSAEFLAHIRETGRAMVLTVNGRAAAVLQDAESYQRLLDLAAAASAEEGIR---QGLEDAAAGRSRPAEDVFSELRAQYISR
MLSAILASSLLGGLAI-MLIPKLVAGISSFISLALSLVVFYLFKPGFQFLEKLPWLPSLGISYQLGIDGIGLAMLLLTGIVIFTGVLRVGRPREFFAMLLILVTGVFGVFVSLDLFFLFLFYEIAVLPMYLLIGIWGTGKKEYSAMKLTLYLMLGSAFILLGILALYFTSGLGTFDWFALSNYSFSERFQTIFFPIVFVGFGILAGLWPFHTWSPDGHASAPSAVSMLHAGVLMKLGAFGIIRVALALMPYGAKFWAPYFAVLTIVNIVYGALVAMNQKDLKYVIAYSSVSHMGIVLLGITSLNVISLDGAVFQMFAHGVMTALFFALVGAVYGRTHTRVIADMGGLAKLSPFLAVAFAIGGLASLGLPGTSGFVAEFLVLVGAFRAYPLLAVGAATGVVITAIYVLRVLQKIFFGELNAAMGDATTAEKIPMAILILVIITMGVWPSLLLRVVNPAVIELVGR--GLFMDIIPISALQSQAKKFVEQVRRTEEAVVVTQRGKAAAVLLSYESYEGFLAARDELTFPDWSRRLERANREAREGKGVSLESYRAKRRTR---G
MLSLLLFLPLLGIGAI-ALLPRLTTTILVLTTLGISSWLLIGLTSQMQYTEYHSWLSMLGLNYSLGVDGLSLPLIVLNSLLTLVAIYSNHRPKLYYSLILLINSGITGALTANNLLLFFLFYEIELIPFYLMIAIWGGERKGYASIKFLIYTAVSGLLVLLAFLGMTWLSQSPTFDIDSLTLSNLDFKTKIILLSVLLVGFGIKIPVVPLHTWLPDAYVEANPAVTVLLGGVFAKLGTYGLMRFGLQLFPDVWPTVSPVLVVIGTVSVMYGSLAAITQRDLKRMVAYSSVGHMGYIIVATAAGTELSVLGAVAQMVSHSLILALLFHLVGIIERKVGTRDLDVLNGLMRGLPLTSSMLILAGMASAGIPGLVGFISEFLVFQGSFSRFPIPTLFCIIASGLTAVYFVILLNRTCFGRLDSYYPKVLSSEKIPAIALTGIILFLGLQPAWLTRWIEPTTSQFVAT-ANNNM--IPVDDARQQLQDLIDAVSQSHQPIVIAGQ-TSNAVLLSEADWAAVQETLYLLSVPGMRESIREGLATPTEECDRELEW------------
MLSLAIWVPIAAGLIV-LATGRVLAVIGALLGFAVTIPLYTGFSSGMQFVELKPWIETFSINYSLGVDGLSVWFVILNSFTTLMVVIIQKRVAQYMAAFLVMSGLINGAFVAQDAILFYVFFEAMLIPMYLIIGIWGGPRRVYASIKFFLYTFLGSLLTLVSFIYLYFQAN-GSFAIADFARLPLGMTAQGLLLIAFFFAFGVKVPMWPVHTWLPDAHVEAPTGGSMVLAAITLKLGAYGFLRFALPIVPDACRQYAWVFILFSLIAVVYVGMVALVQTDMKKLVAYSSISHMGFVTLGFFMFNQFAVEGALVQMISHGFVSAAMFFCIGVMYDRVHSRKIADYGGVVNKMPIFASFMMLFAMANSGLPATSGFVGEFFVVLGAVQVNFWYAFFAGTTLIFGAAYTLWMYKRVIFGEVANELKDVNKRELLVLVILAITVLGMGLYPKPFTDLMHFSVNDLIWH----QMQTLSLTKALANLNRILEDVCARREPVAITRASGQHVVLISLAEFERMQETLYLLGSAKNAQRLMESVAQIESDRTSRLGR------------
-------------IIV-LALPKSITVLITGLQVVLAAFILFNYLGGFQFMEKFRWIGQIKIDYFLGIDGLSVPMVLLTALISFIAAIIDKSVKGYFALFLLLDTGMMGVFVTLDFFLFYIFWELMLLPMYFLIGIWGGPRREYAAIKFFLYTLLGSVFILLVMIGLYFSTKIFTFNMLSMMDTPLPSNLRFIAYIALFIGFAIKIPMFPFHTWLPDAHVEAPTAISVILAGVLLKMGTYGILRVSYPMFPDITHQLLWYIGLFGMINIIYGALCAMAQKDFKKLIAYSSISHMGFVMLGMASLNTLGIAGAVLQMFNHGTITAMLFLIVGVIYDRTHTRGLDDFGGLATQMPVYTGFTTIAFFAAIGLPGLSGFISEAFVFLGAFGLELILTIISSAGIVLGAGYMLWTLQRVFLGGLKDGLKDLNFREYVMFVPLTAVIIFLGVYPSAMLDLMNSSVNAMVKFSIGGFMKVKPISYLKTHASEVVRDVSENQKTLVITHNGEAKVILQDVKVYEKTQESIALLKILALSG------REIKKGDHKTLNKSFDNVRKRIVQS
MLTFLIFFPVVASLLI-LPFKKWTALGITVIEFLVSLSLLIGNLYQMQFVENHLWIPFGNIHYALGIDGISLVLVLMTTFLMPMTILISKNLPLFMINLLVLEGAMIGVFCATDFVLFYVFWEAMLIPMYLIIGVWGGPNRIYAAIKFFLYTLAGSLLLLVAIIALYFVGG-HTFDIARLSGQHYGMSFQILAFLAMFVAFAVKIPMFPFHTWLPDAHVEAPTAGSVILASIMLKMGAYGFLRFSLPMFPDASHFFAPMILTLSVIAIIWGAFMALAQEDMKKLIAYSSVSHMGVVTLGIFVANTQGIEGALMQMLNHGITTGALFLCIGVLYDRSHSRQLSEYGGLAKQMPVYSTLLVIFALSSLALPGTNSFVGEFLVLIGSFKTHAVVSSLATTGVILSAMYLLYLLSRVVWGVYTPAMPDLRAYEWGSLIPLVVMVIVI--------------------------MGILTASEVRANIYRLMDEAASTHQPILIKGK-RHNAVLVSEEDWQAIQETLFLMSVPGMGQSIKEGMTEPLERYSADPGW------------
MLTCLILLPLLGCVPF-WFM-RWWAFVLSLAEMMPGLYL-LRFTADFQFVESVPWVTDWGLQYLLGVDGISLFMVALTLLIFPFCVIIKGRVKEFHVSLFILVSALIGVFSALDLVLFYLFWEAVLIPTYLLIALWGGNGRDQAALKFILYTLAGSALLLVAIIAFRVEG--GSYAIPTLMSRSFSFRFQQWMFVIMALAFAVKVPLFPFHSWMPGAYGEAPVAGSIILSAVMAKMGAYGFLRLGLPLTPDAAQYFAPLLIAMSICSILYGGLLAFAQSDLKKIIAYSSLGHMGFVVLGIFLFNLNGVQGALIQMFNHGITTGSLFAVAGFLYSRSGSHNLSRTLGLGKFVPVFMGFWGFFVFAGFAFPGTNNFVGEFLILAGAFERNLWIGALAVPGALLAAAYMLRPTQKMAWGEPATGWRDMIPREWVSLVPMALLVLYLGLAPTLFLKVINPSLKHMIGAGGGHPMEIKPISYLKSHAAEIVRHLHEQQEPLIITQNGEAKAVVQGIKSYEQEQATMALLKILALGN------RQIEEGKVQPAADVIERLRERNSRR
MLSVLIFLPLCGALVL-PLLPRVWTLIVTFVNAGLSLKLYTGFTAKYQFGETVPWIPSLNINYTLGVDGISLLLVLMTTLIMPLCVLVSSRVKSFFVCILLMETSMLGVFMALDFVLFYVFWEAMLIPMFLLIGVWGGPRKVYASVKFFLYTLAGSVLLPVAIIALYLHA--HTFSIPELMGQPYSAMLQNWVFLAFFLAFAIKVPMFPFHTWLPAAHVEAPTAGSVLLASVLLKMGAYGFLRFCLPMTPVGVETFGPFVLALSVVGIIYGGLTALAQSDMKRLVAYSSVAHMGFVTLGIFVLNPRGIEGAILQMVNHGITTGALFLCVGMIYERTHSRELATATGIGRVMPVYVTLLALFGLSSMAFPGTNSFVGEFLVLAGSFAFSTKMAALTIPGVVLSAAYMLRMLQRVIWGGTDNHLTDLNWREIVTLAPLAAFVLWIGLAPTPFMDVFHVSVAHLIEQ----LMQVKPISYIKSHAAEIVRDISKSRKPVIITQNGEAKAIMMGLPEYEMLQDSLAMLKLAAIGT------DEIRKKKFKPAAEAFKSINSRIMRK
MISTLLAIPLIGALML-AAIPRVGALFITLIAFFASLPLYVSFYGGFQFEESYPWIAQLNIMYHVGIDGISLFLVLLCTFLAVISVLIQERTKEFMILILLMETAMLGVFVSLDLFLFYVFWEASLVPMALLIGQWGSQDRVYAAVKFFLYTFIASTLMLIGVVYVYIRTGHSDLGILLAGDWHFTNGEQWWLFLAFGLAFAVKVPLFPFHTWLPAAHVQAPTAGSVILAGVLLKMGVYGYLRITNVLFPAGFEAWAPFLSMLAVIGIIYGALVALAQEDVKSLVAYSSVAHMGFIVLGIFSGGFQGTSGAVMQMVNHGLSTGALFMMIGFLYERRHTRMMHDYGGIFAKVPIFGAYFLIAVFSSVGLPGLNGFVGEFVILVGTFKHNTFLAVIATFGIVLAAWYLLTAVREVMFGPLNPGLTDLNFREISAATALTILFFVLGFFPNLIFDKVNPSVEQLPQI-VMDRMTETTYTQARSNLARLFDRVTQDREIVVVHRRGAEDVAMVAADEMAGLLETAHLLRSPANARRLLSALDRASSQTIQTIAELRQEVGLD-SES
M---LLLCPVLGLAAI-LLIPKRAAALTGWAACAVVAVIYARFAAGYQLVEHGRWIPSMGIEWHNGVDGINLPLLALTAIVFVTGVLLQERVKEYYAFMTLLVIGVFGVFMSLDLFFFLFFYEVAVLPMYLLIAIWGSTRKEYGAMKLTLYLLAGTALVVPAGLAVYWAAGLNTFDLTRLAAVHYGRAFQLVVYPFLFIGFGILAGLWPLHTWSPVGHVAAPTAVSMLHAGVLMKLGAYGILRIGMTVLPEGAAYWAHTTAVLATINIVYGAFVALAQTDLKFVIGFSSVSHMGIVLLGLSTRSVDGINGAVFQMFSHGIMTALFFAAVGYIYDRYHTREIPKLGGLSRYVPVASAFFIVAALTGAGVPGFSSFWAELLVFLGALKTYPVLATIVVLALVITLAYSVRVIVLGFFGGPREHVADISPFLALPRAILVAVLLILGFYPRLIMDVIDPAARALVGA---LSMRKVALAKVKDDFSRYLKQA--AGEEIVITKHGRPAGVLIGFESEEAWFEYR-LEHHPAFLKQVAGAREAIRRGKGVRLADIK----------
MLSVLIFLPVLTGILL-LFLPKGISLGTASLVLLLAVFVYIRYAGGYQLIEQAAWVPALGISYHVGVDGIGVPMVLLAGLVLFTGVLVEDRPREFFAFMMLLGASVLGVFCSLDLFMLFFFFELAVFPKYLMIVLWGYPKRNYGGMKLTLYLFVGSMIALVGALAIYFGSGMRTFDMIALENAGFTVAFQRLWFPFVFLGFGILSGIFPFHSWAPDGHVAAPTAISMLLAGVEMKVGAFAALRVAFMLLPEGARFWSTAIMILATINVVYGALIALIQTDFKYVIGFSSVSHMGLVLIGFATLNRQGLIGAGMQMFSHGVMTALFFSVVGMVYDRAHTREISQLGGLVRKMPIAAVGFIIGGLVSMGMPGFSGFVAEFPIFMGVWQVQPIVAVIAILGVLITAAYILLVVRRVFFGELPENVGDITLKDKLSTVLLAVIMIALGIFPSLMAPMISSGVDHILAL-LGGAMTHTTDTQARDGLAKLRDQVTHNREVVVIQRRGEEEVDMLAAAELESLMETAYRLRSPANAERLLAAPGRALKNEAISADELRREVDL----E
MLSIMIFLPIVAGLAL-MVLPRAAGLVVAVLVVILGLKVFINF-GGLEFVEKTSWFAYVGVNYSLGVDGISLLVLLAGACLFPMVYLLKTKSKGFYANLLLTQGAMIGAIAAADMVLFYIFWEVMLLPIFFMIGLFGGPNRLPATLKITLYTIAGSLLMLAAIVYVGVSAGVWSFDIAELSKLSLTGPAATAAFIFFMVAFAIKIPLFPFHTWLPDAYTEAPTAATFVLSAIMAKIGVYGVIRFVLPIFAEDFTRYALILCYSGVIGMMYCGIAAIGQKDFKRMLAFSSASHMGIIAVGVFCMNLQALTGTLYQIVAHATSTGVLFLLLGIIEERMETRTISDLGGIAYKAPIFAVFFAVAMLASVGLPGTSGFIGEFLIILGAVKFNMMVGVLAGTTLIIGVCYMLWMFQRVFFEKSNTGFKDLSAIETLTILPIVVLIIVMGIYPQPFLARITPAAAEHLAATTQKNMNILNVTEARAKLYALIDETAVSHQPVMITGK-RGNAVLVSEEDWNAISETLYLLSVPGMRESIKEGMEQDLSECSKELDW------------
MVLFIIFCPIIAAILI-MVGPRKTALAASVLTFLAAGFLLASFQSGFQHVTSFTISREWRLSFTTGIDGLSLIMVLLATIVTVAAVWIERYENAFYACLLFISGGAIGAFASIDLFFFYAFHELALIPTFLLIGIWGSGNRAAAAWKITIYLAIGSFILLLGLILLYQSAASRSFDIRALQTAQITADAQRHIYLLLLIGFGILVSLFPFHTWAPEAYASAPAPAAMLHAGVLKKFGLYGLLRLAVPLLPEGARHWTNLLVILLLGNIIYVGLVTIAQKRLDWMLGYSSVMHMGYIFLGIASAGILGVTGAAVLMFAHGLSIALLFALAGELRQRTGTLVFDELGGLAKVMPFAGLAFGFGAFAAVGLPGLANFAGEIMIFFGAFKNFQIATVLALWGVVISTVYMLRAYRKMFMGTVSEQLLDLRLALRVPVALLVGALLCYGFFPQSFVRVVAPRFRTYLSA---NRMTAISSTLARNKLYSLIDEVARTSKPIVITGK-RANAVMISEADWNAIQETLYLNSIKGMSESIKKGMKTPISKCSKKLDW------------
MLSVMIFLPILAGLAL-LLMPRVAGFIVSVVVLFLGIELFIGF-GPMEYVESRPWIESLGISYSLGVDGISLLVLMAGSILFPMVFSFAPRSKGYYGNLLIAQGAMVGAICATDLVLFYIFWEIMLLPIFFMIGLYGGPNRLPATLKITLYTIAGSLLMLAGIVYVGVSFGEWTFDIVQLSRLNLGGGFAILAFLMFMIAFAIKIPLFPFHTWLPDAYTEAPSSTTFVLSAIMAKIGVYGVIRFVVPVFEVEFARFAILFSLAGVTGMMYCGLAAIAQKDMKRLLAFSSASHMGIIALGVFCMNVQALTGSLFQIAAHATSTGVLFLFIGLMEERMQTRNIADLGGIAYRAPIFATFFAIAMLASVGLPGTSGFIGEFLIILGAIKFNAFIGFLAGTSLIIGVCYMLWMFQRVFFEKSNDDFKDLNVTEALTFLPVILLILAMGIFPQPFIKKIEPTAQLQIAQNTQKNMSILSITELKRKTNSILKQLHNTGRPVILTVNGKAEAVIIDAGEYEKTTRALNLLKMLIPAE------EDVKEGQVREAETFFKEFKRD-RNI
M-LLFVFGPIILGSLM-MLLGKYIALTLFAIMLFFSFALLSAL-PEEGYMDLGSWVRDFDFILSLQVDRLSVVMLILTSALLILVTL--KDPRNYFSLLVLFSGPIFGVFMSTNLLWFFIFWELTLVPMFFLVGIWGAEGRIYAAVKFFLYTHVASMLILLAFFLIYKE--TGIFDMTMVKEAML--STPVLVWWLLFIGFAVKMPIFPFHTWLPDAHVQAPAPVSALLAGVLLKMGAYAMIRMVVLMLPEQSEHFAWVILVLGLVTLFYAGFMALYETHLKKMVAYSSISHMGLVTVAIATLSYAGLSAALYEMIGHALIISPLFLIAGFLHSRTGSWQMKDMGGLMQKAPYLSAIFVLAGLAALGLPGTMGFIGELTILIAAIEQYGIGLIVVALGSMIGAGYIIWTFRRVVYGEKSASDFRMNRVEFAALIIFALGIIGFGLFPSVLFDTINAAFSMLLTS-GGALMNIKPISFLKAKTADVINTVTETQRSMIITQNGEAKAVVQDIKSYENLQNSLALLKMIIKSE------REIREGKLIRQAEVFDQIEEK-YFK
MLSTVIFLPLVGVLFI-LFL-KITAFVAGILTLLFSLALFFNFTPLFQFGERLPWIPAYNIGYVLGVDGISIMLIVLTAMISPICVLIEKRVKEFMICILLMEAAMIGVFCSLDFILFYIFWEAMLIPMYLLIAVWGGPQKDYASLKFFIYTLFGSVFLLVAIIALYLVN--GAFSIPEAMFKGYSFQFQFWVFLAFAIAFAIKVPMFPFHTWLPAAHTEAPTAGSVFLASILLKMGTYGFMRFCLPIVPQASFYFAPFMIVLSVIAIIYGGFVCLSQTDMKKLIAYSSVAHMGFVTLGIFTFTMYGFVGAMLQMLNHGVTTGALFLMVGIIYERTHSRQIYDNAGLGKFMPVYVGFFGMFAVSSFAFPGTNSFVGELYVLISTFSRSKITGFFAVVGAVVAAAYMLRLLKQIVWGREDKDLTDLNVREFVYLTPLAVFVLWVGLFPSPFVRI----------------MTTLSASEARKRLYNLVDEVKDTHVPVQIVGK-RNSAVLISEEDWRAIEETLSLAAIPGMRDSIKKGLRTPVEKCEEDPGW------------
MLSLVIWVPIITGIVT-LLIGRMFALLASLVTLVLSLPLYGLFTAAMQFVELKQWIPTLGINYHLGVDGLSMPFILLTSFMTVVVVIITYKRHQYLGAFLIMAGLMNGVFAAMDSILFYVFFEAMLIPMFLIIGIWGGPNRVQAALKFFLYTFLGSIFLLVGIIYLYMQSNNTTFSIANFADLDLSLSQQKWLLLAFLAGFAVKVPMWPVHTWLPSAHVEAPTGGSVILAAITLKIGGYGFLRFMLPIVPEGIAFFAPMIIAMSIIAIIYISFVALAQKDMKKLIAYSSIAHMGFVTLGFVLPNQMAIQGGMMQMISHGFVSAAMFLSIGVLYDRVHSREIADYGGVINSMPIFGAFFIFFAMANSGLPGTSGFIGEFWVLLASFHYGIYITIAVATSLILSAGYNLWLTKRVILGEAVHELKDLNGREYFLLAMLAIFIIVLGVWPAPLANVMQASIDHLLTS---QPMHVFTYTDARNNLKSVLDKVVDDADVAFITRKEGGHAVVMGQDHYNSLMETLYLLSSPNNTNRLNESIAQLRSGQVTIRELIE--------DE
M--------------------RSFAIGASALVLGLAVLMWYGFSGTFAYEETRPWLVGAGSSYHLGVDGVSMAMLLLSALLFLIAVLVREQTKEYFVLLLILETGVNGVFASLDYLLFFLFWQLQAVPMFLLIARFGGPRRLAAAWKFLAIDLAGSGLLLLAILILYFKAPARTFDMVTLHDATLPVAMATLIAWLFFIAFAVRLPVFPFHTWFIDAQAEAPAPVAMILAGLLVKLGGYGIIRVDVGEFQEAFHKIVGAVVVIAVVTVLWSAVAALAQDNLRRLLGYVVMSHMGLVLLGAAAAVPLAINGAILTMLADGLSAGLLVLLAAAIIERANTSSLRAMGGLAGRMNRGTILWVLAALAAAGFPGLAGFVGQLLIVLGAYPGHRLATPLALLGVLMVAGVLVWTTQRIFFGPAAERVRDLGTLELANGVSLLSLIVLLGVLPAILMDSVNFSVLTMLSR--GAGMGIQPVSVLKSKSAELIRHARDTGDPIIITQNGRATAVLQGFEAYKRQQERLVMLKLLTQGG------EDYEKGRTATHAQAMKRFEKKLTRE
MLTFIIFIPLFTAIVL-GIM-KIGAMFSSVITLFLVAVVAYNF-IGMQFTKNLPWIQNAGISYIIGVDYLSLVILLLIGLLMPPLYI--EERKGYWYNMMLLQTGVTGAVLSLDLVLFYLFWETMLLPIFVMIGKYGNGMHQYNSMKILLMTILGSMSMLFSILYIGYITGMWSFALSDLAIIAFEPKTSIWLAAGFLLAFAIKIPLVGFHTWMAPAYGSAPTPAVVILSAIMAKLGIYGIWRFGYGLFESTLSYYAPTIIVLALIGLIYYAIRAITENNLRKMFAYSSGSHLSLIALGLFLTNIYAWSGSLYFIATHALASAGMFLMIGLTYKRFNTVHISDLGGIASKAPIFTFFFAFFALSIAGLPGTGGFVAELLIIIGAFKADFWIGVLTATTMLSAMMYIFWMLQRTLFGAANKQYSDLTLREITILLPLVVLLLVTGIVPSLFIPLFEPQLTTTLQDIGGLKMHIKPISYLKAKTADVIKGVNENQRAVFITQNGEAKAVVQDIKSYENMQNTLSLLKLIIQSE------NDIEEKE------LYLNCNI--SAY
MLSVLIFFPLVAAMLG-FVV-RVYGITVAAIEFLLTLWLWFAFNPGFQFIEFIPLVPDFGINYYVGVDGISLFIVIMAAMITLLGII--KDLKNMIITLLFLEVAMVGVFLSLDAIVFYLFWEFSLVPMLYIIGAWGGEKRLYAAIKFFLYTFAGSLIMLVGMLYIAYIAGVWSFSLTDWYALVLPISVQKWLFWAFFLGFAIKVPMFPFHTWLPYAHGQAPTVGSVILAAVLLKMGTYGFVRFSLPLFPDASVLYLTPIAVIAVIMIIYTAMVAYAQKDMKQVIAYSSISHMGVIILGIFAMNPEGITGSVFLMLSHGIVSGALFLLVGVIYDRRHTKLMSEFGGLASVMPKYAVIYGITLMASVGLPLTIGFVGEYLSLAGFFRVSPILAFLGGFSIILGAVYMLSLYKKSFFGPVTKKLKDLNTRELTALIPLVAIIIWLGVYPKPVLGPIDNSVKALVAFTKEAKMRAVNYSHARNNLKSLIDDVDQNFEEYLITTKNNTKAMLISVDEYNAMKETLYLLSTPANRERLLESIQQIEAGRFSEKELIE---------E
MLSFIIFLPAIVAFGL-MLT-RNIAFLTTTVILALVLKIYIEF-AGMQFVTNSTWIESYGINYYVGLDGFSLTILMMIAILIPTSYL--GRTKGYWINMLLVQTGVTGTLLSLDVVLFYFFWEVMLLPVFLMIGSYGFGDKIFTTIKVTVYTMVGSLLMFIAILYLGVAFGVWSFAYNDLMKTTIEYSTKVWLFLAFLAAFAIKIPIFPLHTWIMETYKNAPTGAVFLLSSIMAKLGVYAIVRFMIPIFPEIYIEFSVYFVAIGLFGLVYFGIAALMQDDIKRMFAYSSASHLSFIAAGIFSLNEYGINGALYLIIAHAIATGALFLLIGLIHEETGFKTIKDLGGIAKQAPILTFIFAIMLFANIGLPGTNGFVSELLIIFGIYEFNHTLGYISAVTVIIGASYMLWMFQRAILEDRKEKMRDLKIKEIIGLAPWVVLVFLMGIYPDIFIDKFEPTVTHYLSD-GAAKMHIKPISYLKTKTADIINSVNENQRTIIITQNGEAKAVVQDIKTYENLQNSLNLLKLIVQSE------NDIENNNTTKQEKMFDNLEHK-LFG
MLSTLIWLPILGAIPV-ALLNRVLALIIALISFVLCIPLYFGFRASMQFTEHVNWISALKINYDLGVDGISMPLIVLTCFTTLLVVLVKKQVGHYLSAFLVMQGAVIGVFSALDAMLFYFFWEAMLIPMYISIGIWGMEKRSYAAIKFFLYTFFGSALLLVALLYLRMHS--DSFYIPDYYRLHMSMTVQILVFLGFLFAFAIKVPMWPLHTWLPDAHTEAPVGGSVVLAALMLKLGGYGFFRFSLPIVPDASRQLDWLMIALSLIAIVYIGFIAIAQTDMKKLIAYSSVAHMGFVTLGAFMVAYLSLEGAMVQMISHAFGAGAMFLAFGVLYEQIHSRYIYNFGGIAKTMPYFAAFFMVFAMSNVGLPGTSGFVGEFMVLLSTFKASFWVTFLAASTLVIGAAYTLWMYKRVFYGPVTTQLKEIGVTDKIIFILVTAAIVWIGIYPNSLLNVFHASIGKLLHE-----MKVKPISYLKSNTAEIVRDISETREPMLITQNGEAKLVVLDVKSYEEYEETLSLLKILSLGQ------KEIEKGQFRSADDVFADLDK----D
MLLWIILIPLIGGVLC-MRAEREIALVTMSIVTLMSLQLWLNGAPHWAFEIQYPWISRFGISFHLGVDGLSMLLVFLTGLVGLWAIAVQEHVGFFYFNLLWLLSGVIGVFLALDLFLFFFFWELMLIPMYFLIALWGHKTRFHAAVKFFVYTQASGMLMLFAILGLVFATGSFSFDYSVLRNTALTPTVEYLIMLGFFIAFAVKLPVPPLHSWLPDAHGQAPTAGSVILAGLLLKTAGYGLLRFAVPMFPHASLEFAPIAMILGCISIIYTAILAFAQTDLKRLIAYTSISHMGFILIAIYAGEMISMQGAVLQMVAHGLSASALFILAGQLYERLHTRDLTKMGGLWTRLPIIPAFALFFVAASLGLPGTGNFVGEFLILLGAFPVAPWSVVIASTGLVLASIYSLVLMQRAFYGAPSDPLNGPVLREVLILGSLVIMMLAMGFYPQPLVTTASSSITAVRDISLTAPMDAITTNQASQMLNSLLESVTNNVEPMIICNDMGNKAVLMSLDEFNSWQETLYLLSNPVNAEHLYQSIREVKFGNTFEKELII---------E
MLSFLVFFPLVAGILG-FIV-RAYGLSVAAIELFASLALWFNFHSGIQFVEQASIVSAFGINYFLGVDGISLFIIIMTTFMTFIALL--PRIKNLIITVLVLEMTMVGVFVALDAILFYLFWELSLVPMLYIIGAWGGPKRIYASIKFFLYTFTGSLIMLVGMIYIAHMTGQWSFSLMDWYTMTFDLNVQFWLFMAFFVGFAIKVPMFPFHTWLPYAHGQAPTIGSVILAAVLLKMGTYGFVRFSLPLFPDASVMMMMPIAVISVIMIIYTAMVAYAQEDIKQVVAYSSVSHMGVIVLGTFALNVEGISGSIFLMLSHGIVSGALFMLVGVIYDRRHTKLMSEFGGLASVMPAYATIFGVMLMASVGLPLTIGFVGEFLSLLGFYKVSAPMTVFAGTAIIVGAIYMLSAYKKAFFGPVTNHLSDLNGTEKWALIPLVLVVAWLGVYPKPVLGPIDHSVKALVQFKGEDNM---LVSQVRADIYNVIDEIALSHEPVLIKAK-RNNVVMLSEEDWRAIEETLYLNAIPNMASSIREAMNAPDREFGKTIEW------------
MLSVLIWFPCIAAIIV-ALLPRLAALFLSGAILVLTLAVGFQFNNALQFQETRSWLTDLGLDYQLGVDGLSLPLIVLNSLLCWIAIYETKRPRLFYALILLINGGVAGAFLAQNLLLFFLFYEIELIPFYLLISIWGSAQQGSAATKFLLYTATSGGLILAGFLGVIWFSEASSFSYEVLLGQDLPINLQYGVLILLLLGFGIKTPLVPLHTWLPDTYVAASTPVAILLGGVLAKLGTYGIFRFCMPLFPDAWQTLSPVLATWGVVSVLYGSLTAIAQKDIKRMVAYSSVGHMGYILLAAAAHTELSVVGAISQMFAHGLILALLFHLVGLIETKVGTRDLDVLNGLMRGLPLVSALLVLAGMASAGIPGLVGFIAEFLVFQGSYTAFPIQTLLSVVGTGLTAVYFVILLNRTCFGRLDSYYPQVQWNERIPALVLMGLIIFLGLQPSWLVRWSEPTTAALLAESSSLSMDSISVNQFRAALKECVEKVISQHDPLKVTRRNGADFVVVSAEDWEREQETLRILQSSDLMQQISESFATNQQGYTPSTEEMDEIFS-----L
MLSLIVFLPIIAFVIV-LAIPRFVSLAAAIAQGVLSVILWQGYMPGFQFVERLDWFGTLNIEYFLGVDGLSITMVLLTALISIIGVVIQKQVKGYFLLYNLLSMAMMGCFVALDFFLFYVFWEIMLLPMYFLIGIWGGPNREYAAIKFFLYTLFGSVFMLLVLIGLYFSTGNHTFSMVAMVDQPESTFWRYAAFIALFVGFAIKVPMFPFHTWLPDAHVEAPTPISVILAGVLLKLGTYGMLRINFPFFPEVFTDLAYVIGVFGAINIIYGALCALAQLDLKKMVAYSSISHMGYVLLGMAAINTEGMSGALFQMFNHGTITAMLFLLVGVIYDRAHSRQIEKFGGLSSYMPVYSGILTMAFFASLGLPGLSGFISEAFIFVGSFSSEVTIAMVSVLGIVFGAAYLLWSLQRMFLGKRRPGKNDVDARELSMLIPLGIIVLFLGIYPMPVLGLMTESINKLVDVSVAMNMTTLTVSEARAKLYKLLDEVSESHTPAVITGK-RSTGVLISEEDWNEIQEKLFLLSIPDMRESIKEGLDTSIENCSEKLDW------------
MLSIMIAVPFLGIVGL-AFV-LSTTLAVTLVSLALAVLLWLGFEQGMQFVERAQWMPTFGIEYAVGVDGVSLLMVLLTSMLPPLCVLITSRLKAFMMLILLVEGAMLVVFTALDAFLFFMLWEVTMIPMYFMIVLWGGPNRVAAGLKYVIYSLAGSLLLLVGILGLSLQA--DTFNIALLAEHEYSAASQRWIFLALFLGFAIKLPMLPFHTWLPDAHSEAPTAGSVLLAGVLLKMGGYGLIRFCLPIFPEVATTYMPFLLWLSVAGILYGGYMALAQSDLKRLVAYSSVSHMGFVTLGIFSLNNEGIQGAILQMMTHGLTTGAMFLIVGQLYDRTHSREIADYGGLYKRMPRFVALLSLFAVASFGLPATSNFIGEFLILVGVSSRHFVFVVLAMGGIVLGAAYMLWMLQRVALGTARTQLTDLGSRELLTLAPLVIAVLGVGLYPGPLLEVMHASVTHVVAQ---APMKIKPISYLKAHAAEIVRNLSGQGEPLVITQNGEAKVVLQGIESYEQTQETMALLKILALGS------RQLEDGNVQPAGDVIERLRGRSKNR
MLTAILLCCGAGLLTI-MLIPKWVSAVGSGLTLVLSVYVFIAYLGGLQFVERYPWIESLGIQYFNGVDGFSLPMLLLTGIVFFTGVLLELRVKEYFALYFLLVAGVFGLFMGLDLFFIFVWYDVSLFPMYLLIAVWGSTRKEYGAMKLTLYLLAGSALILPAILYLVAVSGLNTFDLVTLTRPGLTPFQQKLAFLLLYLGFGILAGVWPFHTWSPVGHVAAPTGVSMVHAGVLMKIGSFGVLRLGIFLCPEGWRYWAPLMATLAVIGIVYGALAGLRQTDLKYVVGYSSVSHMGIVGLGLATVSVDGLNGAVFQMFAHGVMTALFFSSIGYIYERTHTKMIPELGGLSRIMPRAATFFIIAALTSIGVPCLASFWAELMVFIAAIRVFPVHGVLAVSALVISALFMLRVIQKTCYGPRNAHLPDVSFSMSLPRVILVMVIVLFGFFPGLMVDMIQTASVPLLGG---YPMNIKPVTYMKSRAADLLNQINETRRPVIITQNGEPRAVLQDPQSYENMRNAIGILKLISEGE------ADIREGRSKPQDEVFDEIEKALSRG
MLSILIWLPIIGGLLV-AFSEKWVAVIISLILLGFCIPLYQDFTYHMQFVESHLWFAGFKVRYGLGVDGVSLILILLTCFTNLIVILVRYKVTHYMAIFLILTGITNGVFAATDSILFYVFFEAMLIPMFLGIGVWGAGRRSYAAIKFFLYTFLGSIFMLVAFVYLGYKAG-GDFSIAGFTMLKIPANIQDLIFLAFLAGFAVKVPMWPVHTWLPDAHTEAPAGGSVVLAALMLKVGVYGFIRFSLPIVPGVHEAFDWLLIGLSLIAIVYVGFASLAQKDMKRLIAYSSVSHMGFSTLGIFMAAVLGVQGAVFLMFSHAFVSGALFIGVGYMYDRMHTRMIKDFGGVTAVMPVFAAFYMLFAMANAGLPGTSGFVGEFLVILAAFKAHVWIAALASLTLVVGAAYTLWMYKRVFFGAIVNDLKDINGLELLIFILLAVPVVLFGVYPQAILHLTEVTVQHFVDVKGSYQMKTLNITQVRSDIYKLVENLEQSHEPVHITGK-KGNAVMVSEKDWENIQETLHLMSIPGMAESIREGLEQPIDDCSDKLDW------------
MLDWLVAVPVIGALIV-PMMPRAFGIAMSIVELGIAVLLAVRFAPGFQDTQDLRWMGALGVHWYLGADGISLVLVIMTAVLFVIAMA--TDVRAYVGWMLLLEAACMGSFVSLDLLLFFVFFELSLVPAYFLIADFGFLGSGRAAIKFFVYTFAGSALLLVGIIALVVITGNLTFALPALEHTRLAASTSLLLFLAFTAAFAVKTPIFPFHTWSPDTYAKAPIPAVVIVAGVMAKLGSYGIVRFDLGLFPGTSRQLAWLMLTLAVAGILWGAIVAAGERHLGRLVGYSSLSHMGFIVLGIFAFSTEGLAGSVLQMVNHGIYTAAMFLLLGMIYDRSGTLDASRLGGLQRHAPVLAGAFTVVVMAQAGLPGLNGFVGEFLILVGTFVTHRWWAVVAVAGVVGSAAYLLWAYQRVFHRAPSEVVHDLQWREVALIAPLLAIIVFLGVYPRPVLSAIDPATSAIVARTPGRPMWIVPIRELRSELSQVIDQVADLREHVIVTRHGRPAAVLVPVDEYEALEETAEILSDTETMAAIDEGRREVERGETLTLDELRQELQSRR--G
MLSLLIFLPLLGGVAA-WLAERWISLLTCLLVLLVLTSSGLSASSQWLLYSQTDWIPRFGISFELALDGFSLLLLVLTFVLGLIAVAVEERHGFFQANLLWTLAGVAGVFLAMDLILFFLFWEVMLVPMYLLIAIWGHENRGYAAMKFFIFTQVSGLLMLLAIVVLAWQTGKLSFSYGDLLGLDLPPELAFWLMLGFFLAFTVKLPGFPFHTWLPDAHTQAPTAGSVLLAGILLKTGAYGLLRFTVPLFPEASQTLAPVAMLLGVAGIIYGALLAFAQTDFKRLVAYSSVSHMGFILLGVYAFNELALQGAVMQMVTHGVSTAALFMMAGALQHRLHTRDMRKMGGLWQQAPRMGACAMFFVLASLGLPGLGNFVAEFLVLLGLFAVAPWMTAAAAVGMVTAAIYALWLMQSAFQGQPDDQMADFGVREMTTMAVMMVALLWMGLYPQPILDLAAPAVQSVSNLAGVAPMTTVNVTEARAKLYKLIDDTAANHEPVIITGK-RGNAVLLSEEDWNAINETLHLLSVPGMRESIIEGMQQTLDDCTNELDW------------
MLTTLIVFPLLAAAGL-FFI-RAYTMGASILELILAIPLFT--NAEWQFVERAHWVPQWGLEYHLAVDGISYLMVMLTLAILPLCVMISKRVKEFHFCLLFMTAACVGVFAALDFVLFYVFWEAMLIPMYLLIAVWGGDQRRYASLKFFLYTLAGSTLLLAAIVAFRITG--GTFSIPELMQFPFTFQFQFWTFLAMALAFAIKVPMFPFHTWLPAAHVQAPSAGSVILAAVLLKMGTYGFLRFCLPLTPAASEYFAPLMIAISIASILYGGAIALGQEDIKKLVAYSSVGHMGFVTLGIFLFNQRGVEGALFQMLNHGIITGALFMMIGCVYERSHSRQIVDNMGLGKYLPAFMGFWGLYALASLGFPGTNGFVGEMLVFTGAFQKSYIVGAFLVPGALLGAAYMFRVSLKMAWGQPSSTWPDLNTREWAYLLIPAAFVFYIGLAPGFFFKLIDPSVEKLVGDEPVNNMKVQPVSHVKAHASEIIRQMQEASGPVIITQNGEARAVLMGIREYEDMQESLALLKVLALGG------KCVEEGRVAPVAEAFSRVRG----A
MLTLLIALPLAGTLLC-LVF-RWLTLASTLAVLIIAVRLFVQ-AGGWYGFEDAPWIERFGARWTLAMDGISLLMVVLTGFLQVIVTLQKKHAALFFCLLLLLEAGILGVFLASDLVLFYLFWEMMLIPMFFLIGVWGHGPRVYAAVKFFLFTLTGSLLMLLAMLGLYLLTGDYSFALEALKQTRL--PWEPWLYAGFMLAFLVKLPVVPLHTWLPDAHTVAPTAGSLDLAGLLLKTGAFGILRFAFPLFPGAARASLPLLAALALIGIYYAAWIAWRQNDIKRLIAYSSVSHLGVVLLGMAVANTIALQGAILLMVCHGITTGALFALVSMIRRRTGTRDLDRLGGLWQETPVLAAFFLFFSLASLGLPGLANFSGEILVFAGTFQHNPLWGALALPGVVFAAAYILRMVQGVLWGARPPSWPDLSWRELLALAPLAVVTLWLGLYPGTFLDPLREPVRLLVDG-GGMPMPTITATEARKSLYKLLDEVSESHEPIQITGK-RSNAVLVSEDDWRAIQETLYLHSVPGMNKSIIEGLNTPIDECDEEIDW------------
MITALMLIPLIGVLII-ALQGHFIAAATTFTVFVLSLVMAFAYAGGYLFRDTWNWIPFLNTSYDVAVDGLSMPMVVLTTFLLFICALGDKRPKLYFALFLFLETALIGVFTSVDMLLFFIFWELELIPMYFLIGIWGGARREYASTKFILYTVLASAGMFISLLAIYFFVGAYSFDYVTVSQSELSMFVQVLLFAGFFLCFAVKLPVVPLHTWLPDAHVEAPTPVSVLLAGVLLKMGAYGLFRFNFGLFPEATQYLATTLAVLGVINIVYGAMLALAQTDMKKVIAYSSVSHMGFILLGLASLNHMAFNGGILQMFAHGTITAMMFLMVGVVYDRTHTRDIAKLGGLAQQMPMASALFLITSFAAVGVPGFNGFIAEVLTYVGAFQAFPVLTIIACLGVVLSAAYMLWLQERVFFGPRKAGLRDMNGLEKFNMFACLFVVMLTGILPFLILDIINPATVQLLGL---LGMPVVSASEARANLYRLIDEVAHSHQPITITGK-RNKAVLVAEEDWNSIRESLYLLSIPGMRESIREGMPTPVEECSEELDW------------
MLPWLILIPFIGGLLC-WQGERWIALLTMSLLLVLGLWLWATGAPLWSAEFRLSWIERFGIELHLALDGLSMLMVVLTGLLGVLSVLIQQKVGFFHLNLMWILGGVVGVFLAVDLFLFFFFWEMMLVPMYFLIALWGGNTRITAATKFFIFTQASGLVMLVAILGLVFVSGVLTFNYADLLKTQLAPGTEFLLMLGFFISFAVKFPVIPFHSWLPDAHAQAPTAGSVDLAGILLKTAAYGLLRFALPLFPNASAEFAPIAMGLGVFAIVYGALVSFAQTDIKRLVAYSSVSHMGFILIAIYSGSQIALQGAVVQMIAHGLSAAALFILCGQLYERLHTRDMREMGGIWSRMPWLPAVSLFFAAAALGLPGTGNFVGEFLVLIGTFPQAPWITVLASTGLVLGSVYSLIMIHRAYFGPARTALLGLNGRELSMVLGLAGLLILLGVYPQPVLDTSAASMQGVQQWLVSARMQTLTASEARTNLYRLMDQSAESHQPILISGK-RTNSVLVSAEDWEAIQETLYLLSVPGMRESIKEGMAEPVEECAKDLDW------------
MLPWLILLPFIGGLLC-WQLERWIALIAMGLTLALSLQLWLQGVPQWQSEFYVPWIPRFGIGIHLALDGLSLLMVVLTSLLGVLAILIQRYQGFFHLNLLWILGGVIGVFLAIDMFLFFFFWEMMLVPMYFLIALWGGKTRITAATKFFIYTQSSGLIMLIAILALVFVTGVWTFNYEDLLKTPMSYGVEYLLMLGFFIAFAVKMPVVPLHGWLPDAHSQAPTAGSVDLAGILLKTAAYGLLRFSLPLFPNASHAFAPIAMWLGVIGIFYGAWLAFKQTDIKRLIAYTSVSHMGFVMIAIYSGNQLAYQGAVIQMIAHGLSAAGLFILCGQLYERLHTRDMREMGGLWSRLKFLPALSLFFAVATLGMPGTGNFVGEFMILFGSYQVVPVITVISTFGLVFASVYSLIMIQRAYYGTPKSPLKSMSIRELSIVLLLVVLLVLLGVYPQPILDTSSAAMSNIQQWSTTRPMRTISYSEARQNLSATMMKTVEDRAPILITRQNGEACVLMSLEEYNSLEETAYLLRSPANAKRLMNSIESLKAGNSEERDIIE----------
MLIALLLLPLLGAVAT-LAPPLRLGVAVTGAVLLLTVVLAVGFASRMQAVTDLRWIPAIGVRFHLGVDGISLPLIVLTALLTFLCAVGTPSARSFTGLLLLLEVGMLATFAVLDLVLFFVAFEIVLIPMYFLIARWGSGQRVPAANRFILYTLLGSAVMLLGFLLIGAQ--AGTFDMTELAASGLSHTTQVIAALAIVAGLAVKAPAWPLHSWLPDAHTSAPTVGSVLLAGVLLKMGTYGLVRILLPIVPDGTATFAPYLGALAAVGIVYGSLACLAKGDLKRLIAYSSVGHMGFVLLGIASLTPVGVNGALFANIAHGLITGLLFFLVGAVKDRYGTADLDTLAGTTGRAPRIGALLAFAAVASLGLPGLAGFWGELLAMFGAFDPAAGYMVIAGLGTLLTAGYLLLVVKRVCMGDPSAEIPDIRPYEAVSWSPLAALTLVAGLWPALLLGLSDPAVKHLLGG----GMKTMTYSESRAKYAETLDSVINDREEVVITRAGHEPVVIVSLDDYQSLKEAAYLLRSPENARRLLNAIEQLESGGGTPRELAE----------
MLLWLILIPFAGGFLC-WLTERWIALASMTLVLGLALQLWFSGTPQWQLEFQMSWIPQLGISFHLALDGLSLLMVILTGLLGVLAILIQRHLGFFHLNLLWILGGVIGVFLAVDLFLFFFFWEMMLVPMYFLIALWGGKTRITAATKFFIYTQASGLLMLVAILALVFVTGMLTFNYADLLNTPMSKSVEFVLMLGFFIAFAVKMPVVPLHGWLPDAHSQAPTAGSVDLAGILLKTAAYGLLRFGIPLFPEASIEFAQVAMALGIVGIFYGALLAFAQTDIKRLVAYTSISHMGFVLIAIYSGSQQALQGAVVQMIAHGLSAAGMFILCGQLYERLHTRDMRQMGGLWGRIKFLPAISLFFAAASLGLPGTGNFVGEFLILLGTFQLLPKVAVVATFGLVLASVYSLIMVQRAFFGPAKETLPAMSSRELFIVLLLAVLLVLLGVYPQPILDTTNTVMLSVQQWSLSKVMRIVSFTEARNSLKSVLDSVVNDADTTIITRRDADDAVVMSLDYYNSLMETVHLLRSPANAEHLNRSIAQFKAGRVTQRELKD---------E
MTALLVLFPILASVIV-SQV-KKLALLFSLVELGLSIIALSKFNPDSQFIYDKTWVDSLGIHFKVGMDGISLLLILLTTVLTPLIILEFRKPHALYALVLFMQAGLIGVFTSLDAFLFYVAWEAALIPIYFISAIWGGEDRIRVTFKFFVYTMFGSLFMLIGIIYLYLHQYIHSFDINQFYQVAADRGSQSWLFWCFFLAFAIKMPVFPFHTWQPDTYTTAPTIGTMLLSGIMLKMGVYGVMRWLLPVLPLGVMEWGKTALILSIIGVVYASIIAFTQKDIKRLIAYSSIAHVGLISAGLFTGNVQGMQGAMIQMVSHGINVVGLFFIVEIIFDRTKARENYLLGGIASSAPQLAATFLIIILGAVALPLTNGFVGEFLLLNSVYEYNVWYAAVAGLTIIFGAVYMFRMYQNVMLGPANSNVTDLIGSEKIVLYVICAMVIYFGFQPKYILHISEASVNNLLEI---MQMEITTYSYFRQNLKTFLDKVLSSHSPLFVTRNNGEDVVVLSKSDYESMQETFYLLKSPNNALRLLKGIDEYNKGMGQQRDLIE---------E
MLPWLIFIPFIGGLLC-WQTERWIALIAMGLTLALSVQLWLQGIPQWQSEFSLPWIPRFGISFHLALDGLSLLMVVLTGLLGVLAILIQKYQGFFHLNLLWILGGVIGVFLAIDMFLFFFFWEMMLVPMYFLIALWGGKTRISAATKFFIYTQSSGLVMLIAILGLVFVTGVWTFNYADLLKTPMSHGVEYLLMLGFFIAFAVKMPVVPLHGWLPDAHSQAPTAGSVDLAGILLKTAAYGMLRFCLPLFPEASHQFAPIAMWLGVIGIFYGAWMAFCQTDIKRLIAYTSVSHMGFVLIAIYTGSQLAYQGAVIQMIAHGLSAAGMFIICGQLYERLHTRDMRQMGGLWGRIKYLPALSLFFAVATLGMPGTGNFVGEFQILFGSYPVVPVITVISTFGLVFASVYSLVMMQRAYYGKAKSPLPGMTSRELSIILLLVVLLVALGFYPQPILDTSSAAMTNIQHWSTTRPMKSLSANEVKTQFGDVLLRV--QREPVQINRNGKPVAVMLSIEDYQMLEE----IKMRLLKEKVARAEADIAHGDVMDGETFFAQLMSG-KRD
MLPWLILIPFIGGFLC-WQSERWIALITMGLTLALSLQLWLQGLPQWQSEFLLPWIPRFGISVHLALDGLSLLMVVLTGLLGVLAVLIQKYQGFFHLNLMWILGGVIGVFLAIDMFLFFFFWEMMLVPMYFLIALWGGKTRISAATKFFIYTQASGLVMLIAILALVFVTGVWTFSYEALLKTPMGSNVEYLLMLGFFIAFAVKMPVVPLHGWLPDAHSQAPTAGSVDLAGILLKTAAYGLLRFSLPLFPNASAQFAPVAMWLGVIGIFYGAWMAFSQTDIKRLIAYTSVSHMGFVLIAIYTGSQLAYQGAVIQMIAHGLSAAGLFILCGQLYERLHTRDMTKMGGLWGKIKWLPALSMFFAVATLGMPGTGNFVGEFMILFGSYHVVPVITVISTFGLVFASVYSLAMLHRAYFGKAKTPLPGLSARELFIILLLVVLLVLLGFYPQPILDTSHAAMGNIQQWLTTRPMHTLTANEAKTQFGNMLLKV--QREPVQINRNGKPVAVVVSAEDYQQLEA----LKQQWLRAKIQRARDDIAAGNTLDGDVFFEQLLAH-DGK
MLVAVLVLPALGAVAL-AFWPRWFAVVLSGAVFTLTLVLLGAR-PDPWTEVDARWIPSLDVRLHLGVDGISWPLIALTGLIFLLCALNPGNPRRLLALMLALECGVFGAFMALDAVVFFVFFEVTLLPMFAVIAIWGGAGRRSAARQFLLYTLFGSVLLLVGVIAATIG--RGTADLVAWSRSTMSERGQIAVFVVLLIAFAVKSPLWPLHSWLPDAHTEAPTVGSVILAAVLLKMGTYGLIRVGLPAAPEGARAVAPVLGVLAVAAIVVAGLVCLALGELKRLIAYSSVGHMGFVLLGIATLGTPGLQAALFGNIAHGVLTGLLFFLVGAVKDRYGTGDLDRLGGIATVHPTLAGLLGFAAVGSLGLPGLAGFWGEAFAVVGAFGGSAFLGVVAALGAALAAAYFLRLLRRTTVGPTGSGTPRLDAVELAAWAPLVVLALVLGLAPDLLLSLTVAPVEALVAV---NPMTILPLNEVKTRFSALADEVAATHERVIVTRNGRPHVVIIAVDDLDALQMTLELATTPSALAETTVADREVADGDYLTATDVEDILARRRPDE
MLLVLVLIPLAGSLAV-FALPKQVTLVVSLGVTVYALVLLFTMADRFQYAFQVDWIKAFGVHISLGADGIAMALVGMSTLLVPAVVLRRRSVKNYFALLLLLEFFMIGVFTATDVFLFYVFFEAMLVPMYFIIGSFGGPRRQYAAMKFFLYSLVGGLLMLASVIGLYVTSSSRSFSMVDLIEHPLPNATQKWLFLGFFIAFAIKAPLVPFHTWLPDAGAEAPAGGAALLVGVLDKVGTFGFLRYCLVLFPGASKFFAPAVLVLSVIGVLYAAFLAIGQRDMKRLVAYTSVAHFGFIGLGIFAFTTQGGSGAVLYMVNHGFSTGALFIVVGLLIARGKSRNVDDYGGVAKVAPRLAGLFLLAGLSALALPGMSTFISEFLVLVGVFSRYKGYAIVATTGIILAAVYVLYLYQRTFQGAVSEKFRDLNAREILSVAPLIAIIVFLGVYPKPVLDVINPAVKVTLQHVGGQKMTTVPLAEARAQLSKLVEDAVRTHERVEVTRNGRRAAVIMSADDYDSFMETLDILGDAEAMAEIRRADADIAGGNVSTLDEVEAEMRTLGLPA
MLVLLVGLPLVSALVL-MLAPPTVGVVASAITALAAVLTLASAAAGPALEIDVPWVPTLGVRLHLVLDGISVPLVLLTAGLGLAVTLLTPSTRSLVAALLAVEGGALATFTAADLIVFFLAFETVLIPMWAIVRWWGAAARRDAAARFVLYTALGSAVMLLGLLVVALD--AGTSDLVALASDGMGRTAQVVAAALLLGGLAVKVPVWPLHTWLPAAHTTAPTVGSVLLAGVLLKMGSYGMVRIVVPVVPQGFSVVAPYLAAFGVVGIVWGALVCLVERDLKRLVAYSSVSHMGFVTLGIATGTPQGLQGALFANVAHGIITALLFLVAGGLKDRTGSGLLARIAGLRDSRPRLGALLAVGCIAGLGLPGLAGFWGELLAIFGAWQGFSGLAVVAAVGTALAAAYLLRVLRTVWHGVPAADPSDASAVELWVGAPLVVLTVALGLFPWLVLRLTEPAVQALLAVARGTIMTETSITDAKARLGDLVQRAETAGERTIITRYGRPVAVLISVDELESIEETMYWLPHLDEVR---QAEREPR---SLSKEQLLHEIHSRAGQV
MLPWLILIPFIGGLLC-WQGERLIALISMALLFFLSLWLWAAAELRWASEFRLPWISRFGIDFHLALDGLSVLMVVLTGLLGVLSVLVQRRVGFFHLNLLWILGGVVGVFLAIDLFLFFFFWEMMLVPMYFLIALWGGKTRINAATKFFIYTQASGLVMLVAILALVLITGVLTFAYQALLETELSAGTEYLLMLGFFIAFAVKFPVVPLHSWLPDAHAQAPTAGSVDLAGILLKTAAYGLMRFALPLFPNASAEFAPIAMWLGVFAIVYAALLSFAQRDIKRLVAYSSISHMGFVLIAIYSGSLLALQGAVVQMVAHGLSAAALFILCGQLYERIHTRDMTQMGGIWARLAWHPAFSLFFAAAALGLPGTGNFIGEFLILLGSFPVAPWVTAIAASGLVLGSVYALSMIHRAHFGPAQSPLKGLGKRELCMVMGLAVLLIALGLYPQPVLDTSAASMQGVQHWHSLGDMDIVSFTSLRVNLAHYLDKVDNDHTPVVITRQNDRKAVLIGYEDYMSFIETNYLMSNPVNAERINKGIEEVEAGLTQKHELIE---------V
MLTAALGLPMLGALVL-AVSNRRFAIAVSVLPVLLLAWAWRQFGALFQFVEEVPWVPSLGMGYRLGVDGIALAVATMSSLVFSASIATKHQPRQYYAWMLFLQSVSLGVFLALDLLLFYVFFDLSLVGMFFLIGRWGHGQAQLAAFKFFLYTFFGSLLLLLAIIGLYLSVEPHTFDMRVLIEQPLTGLYAGLVFLALMLGFAIKTPMVPVHTWLPQAHVDAPGPVSAILAGVLLKMGTYGIIRIPFAMMAETFARYALFIAVLAVVSILYGALVALAQRNLKRRIAYTSINHMGYTVLGIAVARQIALTGATVQMVAHGLITGTLFLICGSFWQRTEEYDLDSYGGLLRQAPWLTAFAVLASFASLGLPGLAGFVAEFHIFVGTFGVYPWLAVIGVLGILVTAALFLQMLQKVFFGAMPEQFEDLRPLEWGVLAVLSAGFVIIGVAPAFLLTLVEASATLLM----GGHMTGITATEARSNLYRLIDETAESHQPIVIMGK-RNKAVLVSEEDWSAIQETLYLLSVPGMRESIREGMDTSVDECDEELDW------------
MLVLLIVILIAGGVLA-WLLGRIVSLLALAADFVLILFLWVSTGQSWISEFYLPWIPQFGINFHLAMDGLSLVMAGLVAFIGLAAILIRERAGFFHFNLLWNLAGIMGVFLAVDLFLFYFFWELMLVPMYLLIGIWGHENRNYAAMKFFIFTQASGLFMFIAILGLYFITGFYTFDYLNLLQTALEPAEARLLAAGFLIAFMVKLPAVPFHNWLPDAHTEAPTAGSVILAGLLLKTGAYGILRFVIPLFPQASLDFRYIGMSIGVVGIIYGAKLAFAQADLKRLVAYTSVSHMGFVMVGSFAANELALQGAVMQMVCHAVSTGALFILAGALQERLHTREIGTMGGYWRDAPRMGGVALFFALASTGLPGLGNFVAEFLVLAGAYRVNLPITVLASLGLVFSAVYGLWIIQSIFHGGGETKVGDLSLREMSLLGAMMAVILWLGLFPQPMLNTVKASLEAIREQFLRRQMKIASVAEIKSKLSEYINES--KKGAVVITKNGRPAAVLVSVTSDEQLEQII--LSQSKMLKNILKSERQIAIGHKIKHKEFWEELEKR----
MLTVVIFLPLLAAAVL-LAVPIGVWVAASAVDLALVGWMWWRFEDGLAYEADLQWIPTVDAGYHVGVDGLSLPLLALTGVLFLACAIEPDRPHTYAALFLFLQTACLGTFASLDLILFFVFFDLSIVGMYFVIAGWGHGNARRSALKFFLYTFIGSLALLVGFIGLFLGSEERTFDMVALAENPLSPVAGGLVLLAIGLGLAVKTPLFPFHTWLPDAHTDAPAAGSAVLAGILLKLGTYGFVRIAMPILPEAWQRWAMVAVVVGVISVLWGAFVALAQTDVKRMIAYTSVNHMGYVLLGLGAARTVATVGAMYQMVSHGLLTGALFLLSGVLWSRGHTYAFDRWGGLARPAPVFAACFAIAAFGSLGLPGFSGFIAEFQVFTGALQAAPVATVSAVVGILVTAGLFLLALQRLLTGDTVVRMQDLRGHEVAAIAPLLLLALVLGLLPRALLDVLEPAAMAVVEL---SRMTVESLRSVRDHLSEVVDRVEHQHERVTITRNGRDAAVLISPEDLAQLEEALSVLSDSEALADIREADAAYARGDVVRGVEAVRRLRRE---G
MLDWLIALPALGALVV-PMMPRYFGIAISLVELGIAIGMAIAFTSSYQFVTKVHWIGAFGIAWYLGADGISLVLVLLTAVLFAIAMF--KDYRAYVGWMLLLEAACMGSFTALDLFLFFVFFELTLVPSYFLISDFGLGASGRAAIKFFVYTFAGSALLLIGIVSLVFITGHLTFSLPALMHTKLPKDTAILLFLAFAAAFAVKTPIFPFHTWSPDTYRAAPIPAVVILAGVMAKLGAYGLIRFDLELFPATSRELAWLMLTLGVAGILYGAIVAAGERDLGRMVAYSSLSHMGFIVLGIFAFSTEGLSGSTLQMVNHGIYTAAIFLLLGMIYERRGTLDMNKLGGLQKKAPIFAAVFILVVMGMIGLPGLNGFVGEFLILLGTFITHRWWAVVAVLGVVLSAVYLLWAYQRVFHGEAKDSFRDLAPREALLLLPLVAIIVFLGIYPVPLLSRINPTTSAIVHHTGGAKMSTLPLADARAQLSKLVTEAENTHERFEITRKGHRVAVLLGADDYDALCETIAVLSDAELLRSHAEGIRAVEAGDVVDADELAQMMRQSNQPD
MLVAVLAVPAAGAAVV-AAL-RLVGTVAAGLTLLAALPLVAGGGAGPWHQVDLPWVPGLDLRFHLGVDGISWPLVVLTALLTLLCCGSGGSGRALVALLLVVEVGILGTFLALDLVLFFVFFEVVLLPMYAIIVGWGGPDRYRAARKFALYTLLGSVLLLVGVMVVVTA--AGTADIVALTGTGLSRGPQLAAFTLLALAFAVKSPLWPLHSWLPDAHTQAPTVGSVILAGVLLKMGTYGLIRVAVGVAPEGAEWAAPVLGVLAVAAILVGSLVCLAQTELKRLIAYSSVGHMGFVLLGVATLTGTGLRAALIGNIAHGVITGLLFFLAGAVKDRAHTGDLADLSGLRETAPRLAGLLGFAAVASLGLPGLAGFWGEAFAVIAAVRAGPLLAALAALGGALTAAYLLRLLRQVTHGPASSVGPGVARAELLTWAPLVLLTLAVGLAPILVLGVAQAPVDALLTG---RPMRTVPYSEVRQNLAKMLDHVVDDAEEVVVTRSGREAAVIISLREYESLKETAYLMASPANARRLNEAVEELRNGGGETHDLIDPDASSGASAA
MLTLVIFLPLAVACAL-PAVPPLVWIGACVVEVALVAGLWAVH-AGVSSETDVRWIPSVRAGYHVGVDGLSLPLLALTAVLFAACAVQEHRVRAFAILFLFLETVCLGLFAALDLLLFFVFFDLSIAGMYFVILLWGHGDRSRSALKFFLYTFLGSLVLLLGFIGLYLGADPNTFDMVELARTPLSPGLAGLTLLAIGIGLGIKTPVVPFHTWLPPAHTDAPAAGSAILAGVMLKMGTYGLVRIAMPMLPDAWRRYALVALVVGLVSVLYGALVALAQENVKRLVAYTSVNHMGYIVLALGAARRLAVTGAVTQMVSHGLVTGALFLLCGVLYDRAGSYDLGRFGGIAGGAPVLAWLTGLAAFASLGLPGLSGFIAEFQIFAGTIGGTAVTGALAVLGILITAALFLRVLHRAVLGPPGELVGDVRWPELAALAPLLALSVLIGVAPRVLLDTIEPLSAAVVAL---GRMHPMSASEFRSNLAAALDRVTEDLDEIIVTRPNRDAAIVISLSEYESLKETAFLLGTPANARHLAASIESLRGGGAQPHELIEDDDQ---EAE
MLSLIILLPLLGAFAV-AVT-KNIALLFAALELIATGCVLQLFLADFQLVEHYAWIPSLNIEYLIGVDGISVLFLPMSALLTLMAIVVQHLTRFHFGLLLALEGITIGVFLALDMALFFLFWELTLPPIFFLIGLWGGSGRRGAAIKYTLFMLFGGVPLLFAIIILAVNPQDMAFSLPVLLATALPDNLQALVFLLLLLGFSVKAPLVPFHTWLPTVAMEGPTQLTAVLTG--LKLGAFGIIRFAMPLAPSAAVQYSWVLGILGAITLVYSALIALQQTNLRRLLAYASVSHVGLVIVGIASLNMQGIQGAIFQLLNFTMVAGSLMLVAGFIQHRLGSTEAIHLGGLAKVMPRLTCFYFLFALASIGLPGTSGFPAELLLIVSTMLAHPSISIAALVGAILSAAYMLSFTRRAFFGPVTQQVQDLRPRELTLLCVSALLILGFGFFPNGVLKTNRATAEAWLSR-AEQDMKIKPISYLKSHTAEIVRELSEKREPLLITQNGEAKLVVMDVKSYEELEETLALLKILALGN------REIEQGKFRDAEDVFAELDK-----
MILALFCLPLVGALAV-PFLPRMWGMLCMLAVLVMAGGIFAGFCPASLLDLNIPWVGSLGINFHLAVDGLNIYLLLLTGLLFPVVLGPETQNNLFVAMALFLEATLLGTFLAQNLMLFFVFWEVVLIPMFIIVLAFGGENKRSAAFTFFMYTMAGSILFLAAVIMMGMETGAWNFEFAHLMALKLDWNTQLFVFIAVMLACAIKCPLFPFHSWLPLAYYEAPPAGTALMAGALSKMGAFGIIKLALPLCPDVARAFGPTVMLFAVISILYGAIIALKQTDFKKLVAFSSLSHMGYIVLGIFSFHQAAIHGALFQILSHGVAVAGLFLLLGLLELRLGR-EYLNLTALSTHAPRLAVMLMLFILASVALPLTSGFTSEFLILFGAFQQGIASVLLASTGMVLGATYMLRFGRAILYGQTKEGVKDMSLMEGIGFIPLLVMIIWIGVNPMPIMNKVTTAVSALGTQKGGAHMRVVNFSDARNHLKHVIDQTIEDSDYTIISRRDSPGAVLMSLDTFNSLMETVHLLKTPANAAHLAKSIEQYRAGQLVHEKLTD---------A
MLSLLVLLPLAAAVPL-LFG-RRYALAVAGVELALSLGLFAAFVTGMQFIERHPWIPSLNLEYALGLDGLSLPFPALTALLTLAVMVVLTQVRLYLALLLLLESATLGVFCAIDLGLFFLCWELTLVPIFFLISLWGGPERRHAALKYTLFMLGGGIPLLFGILLLAFEPGGLSFDYPTLLKLAPAEEPRTAVFLLLLLGFAVKAPLVPFHTWLPTVAMEGPAGLAALLTG--LKLGLFGMLRYALPLVPEAAQHHAWLLSFLGSVGVVYGALLALRQTNLRRLLAYSSISHAGLVVIGLATLNPQGVQGALFQLINFPLISGGLFLLAGCLHQRLGSTDLIHVGGTARTLPRWAGFLFLFGLATMGVPGTNGFAAEHLIVIGAFIAHPGSGFAALLGAVLGAAYCLGFYRRAGFGPVSASGLDLRPRETLLMAILAGLALWLGLAPGVVLDASRASVQAWVYHRYLVPMDAITTHQASQNLDGLIAKVIADIEPTIVCGDNGQKAVLMSLDEFNSWQETLYLLSNPANAEHLRKSIAEAQAGRVAERSLIE---------P
MLSLIVFWPALVAAVL-LCVPVGAWIAASLVDLVLIGVVWVGL-GGYGFEERVVWIPTAGISYHVGVDGLSLPLLALTGVLFTACAVETRRVKAYVTLFLALQAVSLGLFVALDLILFFVFFDLSIVFMYFVIAGWGHGAAARAALRFFLYTFLGSLALLLGFILLFLAAVPHTFDIPELVAAPLGGLYSGLTLLAIGVGLAVKTPSVPFHTWLPPAHTEAPATGSAVLAGVLLKMGTYGFVRIAMPLLPATWRDYAMVVVIVGVVSVVYGALVALAQTDLKRMIAYTSINHMGYVLLGVGAARQLATTGAVTQMVSHGLITGALFLLAGVLHDRGGTYDMGAYSGLAARVPRFAGLFVIAAFASLGLPGFSGFIAEFQIFTGALGAAPVPTAVAVTGIVVTAGLFLLAVQRLLLGPLRVPFPDVRVSEALAVVPLLVLVVVLGVVPRVLLDVIEPASRTLVDL---SRMSPLTISEAREQLASVIDRARSEHRPVFLSRRGRRVAAIIDADDLDRLLDLAEDMADVRAAA---AARAEVETGATIPWDEVKAELGL-----
MLLAMLLVPALGAAVV-ALLPRIVATVFAAITFGLTLLVLVRPGDGPWVNLDLSWVPALGLRFHLGVDGVSYPLVVLTGLLTLLCCAHGGSGRTLAVLLLILEVGVLGTFLSLDLLLFFVFFEVVLLPMYAVIAGWGGPERRAAARKFVLYTLAGSVLLLLGVVLVVTK--AGTGNLIMLTGSGLTRTTQCVVFALLAVAFAIKAPLWPLHTWLPDAHTEAPTVGSVILAGVLLKMGTYGLIRVGVGVAPEGAAWAAPALGVLAVIAILAGSLICLRQRELKRLIAYSSVGHMGFVLLGIATLTVTGLQAALLGNVAHGLITGLLFFLAGTIKDRAGTGSLDQLSGLRETAPRLAGLFGFAAIASLGLPGLAGFWGEAFAVVGAVQRGPLLAAVAALGGALTAAYFLRLLRRLTQGPTTPLRTTIAGVEWFAWVPLVMLTLLVGVLPVLVLVDTALPLATLLGV---QPMTSVPFTDARNRLSELIDEVASTHERIEITRHGHAAAVLIAADDLAALEETLEVLSSPEAMRQLAESRAAVEAGDVLDADELAALMAKRSQAR
MLMELISILLLGALFA-WISEKWIAIATLLSAFYPLRQLLMELSQVWLVNESIEWIPRFNIRFHLALDGLSLLLVLLTLLMGLIAVLISYKPGFFYFNLLCSLAGVIGGFCALDLFLFFVFWEVMLVPMYLLIAVWGYENRRYAAMKFFLFTQAGGLIMLLSICALVLLSGEITFNYFALMQHQLSDQAAFWVMLGFFIAFVIKLPIVPLHNWLPDAHTEAPTAVSVILAAVLLKTGGYGLLRFVLPLFPEASLEIAPVVMAIAAISIIYGALMAFSQQDLKRLVAYSSVSHMGFVLLGCYAFTAQAWQGAVLQMLAHGVSSAALFALVGAIQYRYHTRDLAQLGGLWQCIPKLSGMLLFFVVASLGMPGLGNFVAEFLVLVGSFSTYPKLTIMAATGLILAAIYSLKIAHQTLFGTLKLSSIDLDRREVLMMLSMVLLLLWLGLHPQPIIDLAQQSINQLLV--GARLMRTEVVTTLKRQATKLLAELHETKEPILITEHGQPSAYLLDVDDYELMIERMKILEGIAKGE------EAIRDGRTMGMQQAKEKMRK--WLK
MLPALLLLPLVGGVAV-ALL-RLTALGFSLAELVLAVFAWIAFGARLQLTTSVEWIPQFGVSFALGVDGIALVMIALIAFLVPIVIGEGRTLGGFLSLVLVMETFMVGVFAATDVFLFYVFFEAMLIPAYFLIGRFGGPRRTYAAMKFFLYSLLGGLIMLASVIGVYVALGKGTFEWAKLAEVDLSPTAQFWLFLGFFVAFAIKAPLVPLHTWLPDSAAEAPVGVGVLLVGVLDKVGTFGFLRYGLSLFPEASKQLAPLVLVLAVIGILYGAFLAFGQSDMKRFVAFTSIAHFGFIALGIYAFSSQSISGSVLYMVNHGISTGMLFLVVGMVMARGGSREFADYGGMAKLTPVLGGLFLVAGLSSLALPGTNSFVSEFLVLVGSFPNEPVFTVLASVGMVLAALYVLRAYQQVMQGPVRGKIADLSRRELIVLAPLVALIIGLGVYPKPVLDVITPSVTATMTE-EGNKMKTLPLAEVKAHLSALVSEIEAQHEQVTVTKNGTPAAVVISVHEWESLLETIAVLSDQRTVADLAEAQRTRAAGEACSTDDVLAVFEARRAGA
MLTTLGLIPLVGALIV-AFLPRHIALAFSLATLVFGIVMATRFTTQFQLTETHTWIPQFGVSYALGVDGISLALILMSLVLVPVSLLAGRRQQVYFALLLVLETFMIGVFAATDVFLFYVFFEAMLIPVYFLIGSFGGARRQYAAVKFLLFSLLGGLIMLVAVIALYQQGGDDGFLISKLTGLHMSTSTERLIFLGFFIAFAIKAPMWPVHTWLPDAAAESRPAVAVLLVGVLDKVGTFGMIRFCLQLFPEASKWATPVIIVLALISIIYGALVAIGQTDMMRLIAYTSVSHFGFIVLGIFALTSTSQAGANLYMVNHGFTTAALFLFAGFLIVRRGSKNIADYGGWQRVTPVLAGVFLIAGLSGLSLPGLNSFISEFLVMMGTFSRYKWAGAIAALGVILAAIYVLWLYKRVMTGPKPETVADLSVREKVVAGVLIAFMVALGFYPKPALDLLNPAVKQTLEYEGSGKMDEITVSDARARLADVVDAARVGHDPVYLTRRGRRVAAVIDADDLDRLIEAAEDLADIEAVR---AARAEIADGETIPWEQVKVDLGL----A
MLTSIVLAPVVGLLVI-LAIPKITAAVATFVSLVLSVIAYVNYAGGMQFIQEIPWVERFGISYSVGVDGMSLPMVLLTSIVIFTGVFMHSRIKEFFIFLLLLVTGVFGVFVARDMFFFYFFFEVAVIPMYILIGIWGSTRKEYAAMKLTLYLLIGSAFALVALIALYLNLGYPTFDIATLASVNYDLGFQKFFGFLILFGFGVLVPVWPLHLWSPDGHVAAPTAVSMLHAGVLMKLGAYGLIRIGLNFFPEGMTYWAPLLAVLCIVNVVYGAMVAMVQKDLKFVIGYSSVSHMGYVLLGIASLNLFSLDGAVAQMFAHGIMTALFFALVGNVYHKAHTREIAGFGGLAHNMPRIAAGFMIGGLASLGLPGLNNFVAEFLIFIGSFTKFRVLSILAIFGVVITAIYVLRVIQKVFFGPQNPHLPDAKGVEMVPIVILCGVLILFGLFPSLLIDVINVGVEPLLAK--GVFM-IKASATLRNDYASISDLAKKTREPIYITKNGEGDGVFMSIDAFEKREQALELRAKIMQAE------EERLSGATKSISEARKELRKRAGTI
MLILMLLVP--GAVGL-WLVTRLVALVAASVGGVAAVAA-----TVMRPVVDRAWIPDLGVRWHFEVDGISAPLIVLTAVIGVLVVASSGSAATYLGALLLVETGALAAFSARDAVLFFIAFEIVLVPMWVLISRYGAAKRADASARFILYTAIGSTLMLVGILLLVTK--ARTADFAALPAASLSPGQQMLIAVLLTLGLAVKVPVFPLHTWLPAAHTTAPTAGSVLLAAVLLKLGTYGLVRLPLASVPDGFTRIAPVLAIAGVIGILWGGLICLVERDLKRLIAFSSVAHMGFVVLGLASGTETGLQAALIGNIAHGVISALLFVIVGGLKHRWGSVDLAVLPALREVSPRLGFGLILGLAAGLGLPGLAGFWGEFTALIAAWNP--ICAVIAAVGAALAAAYSLRVARIVWVGDEVARAPDARGVELGVISALAVGVVALGVAPHLVFSVTSDAVTTLIGG---GRMSIEPLRDVRNHFSEVIDRVEREHARVTVTRNGHAAAVIISPDDLASLEETVAVLGDPRALADIREADAAYAADDVIRGVDAVRALR-----S
M-------PLLAGLVL-LALPAWTWVTVAALDLALVIALWARYAGAFAYETHLRWIPSVGAGYHIGVDGLSLPLLAMTAVLFLACAVQRRRTRAHAVLFLFLQTVSLGLFSALDLLLFFVFFDLSIVGMYFVIAGWGHGRAARSALQFFLYTFLGSLALLLGFLGLYLAADPHTFDIVELTRRPLGGPAAGLVLLAIGLGLAIKTPTVPFHTWLPPAHTDAPAVGSAILAGVLLKMGTYGFVRVAMPILPGAWREYAMVLVVVGVVSVLYGALVALAQTDFKRMVAYTSVNHMGYIVLGLGAAAALAVTGSVTQMVSHGLLTGALFLLAGTLHDRGGTYRMASYGGLAGTMPLLAALTSVAAFGSLGLPGLSGFIAEFQIFTGSLSFVPVPAAIAFLGILITAALYLRALQQLFTGDRRIRTDDLSARELVSITPLVVLSVVIGVFPRFLLDLVEPASRALVAL---IRM-SISANEARANLYPLIKKVHDDHDVVHITSRQHGNAVLMSEEDWNGWMETVYLMRSPANASRLLDAVARQTSGEATSMDEVE-------EDE
MLPWLLFIPVIAGFLA-WASERWVSLAGMVLVGVLTLSQWPSV-SGWWAQFQGEWVPAWGITFHLAMDGLSGLMVLLAALLGAIAVAVQKSVGLFHLHLSLMLAAVVGIFLAVDLFLFFVCWEVMLVPMYFLITLWGGIGRANAAIKMFIYGQGSGLLMLLGMLGLVFFTKVLTFDYDQLKGTSLAPEVAWFLMLGFFMAFVVKLPAVPFHGWLPDAHTHAPTGASVDITGLLIKTSAYGIIRFCLPLFPEASREFAEVAMWIGVVTIIYGGVLAYGQTHIKRLIAYISISHMGFILIGIYAFNELALQGVVVMMVAAALSNAALFVLAGQLYERLGTFDMRQMEGLWSRLPTLPPIILFFTCATLGLPGLGNFIGEFMVLFGAFKVAPVITAISTLGMVLGIVFSLALVHRTIYGPSASPLPAPNFREQSMLAVMMVLLLVIGLFPQPLLDSSAGAIAQVKQSSTLGEMDTLSANEAKTQFGDLLLKA--QRAPVQINKNGKPVAVVISFDDYESLEA----LKLQTLRARASQAKVAIAAGNTVEGDAFFEALESG-RYD
MLSLIVFLPLLAAVAL-VAVPRWVWVAVAAVDLLLVAAVWLVYPGRLAFEERVPWIPGVDSSYHVGVDGLSLPLMAMTTVVFLACAVDEDRPRTRAALFLFLQSVSLGLFAAADLILFFLFFDLSIVGMYFVIAGWGHGDRGRSAMKFFLYTFLGSLALLAGFIGLYVAAEPHTFDMVELARQPLSPTAGGLVLAAILLGLAVKTPTVPFHTWLPPAHTDAPAVGSAVLAGVLLKMGTYGFVRIAMPMLPEAWRAWAWVVVVVGVVSVVYGALVALAQTDLKRMIAYTSVNHMGYVVLAVGAARSVAVTGAVTQMVSHGIVTAALFLMAGVVWDRAGTYNLGSFGGLAGTAPRLATLFAVGAFASLGLPGLSGFIAEFQIFAGSIAVAPV-TAVALVGILITAALFLRALQRLFTGPTRGGFGDLRPAELWAVAPLLALSLLIGVLPRPLLGVVEPAAEVVVQL---GRM---TATSARANLYRLIDQVNQESEPLTITGQ-RGNAVLIGEDDWRAIQETLFLESAPGMSDSIRTARAEGIEAGSTELDW------------
MLIALLVLPLVGALVV-AFL-KIAALGVTLAEFVLAVLLWISYGARIQASSSVDWMSQLGVHLSFGVDGIALVMIGVIALLVPIVIGAGRSAGGFLSLILVQEALMVGVFAATDVFLFYVLFEIMLIPMYFLIGGYGGARRQYAAVKFFLYSFLGGLIMLASAIGCYSLLGHGTFDWATLVTVDAPLGTQVWLFFGFFLAFAIKAPLVPLHTWLPDAAEQAPIGVAVILVGVLDKVGTFGFLRYLLPMFPEASKVLAPLVLVLGVIGVLYGSLLAVGQTDLKRLIAYVSIAHFGFIAIGIFAFTSQSEVGAVSYMVNHSIATGMLILVIGMVIARGGSTKIADYGGMSKLTPVLAGLFLVAGLSTLSLPGTNSFISEFLVLLGSYPTQPVYAVLATIGMILAALYVLWLYQRVMQGPVRGAVTDLNKRELLVLAPLVLLILVLGVYPKPVLDIVGPSVSATMSA--EGKMRTMSYSESRAKYAETLDAVVNDREEVVITRAGHEPVMIVSLDDYQSLKETVYLLRSPENARRLITAIERLESGGGEHHELAE----------
MLSALWIGPLLGALAV-MAVPRITGVGAAGAVLVLAAALAVNFREGYQFVESREWIPTFGAGYTLGIDGIALTLVLLTAVLVPLLLLDSRRPQTYVALILVVESMVMVSFVSLDILLFYIFFEAMLVPMYFLIGGFGAARSRVAAVKFLLYNLVGGLVMLAAVVGLYVVFESGTFDVRAIADLGASPGVLNAIFLGFLVAFAVKAPLWPLHTWLPGAATESTPATAVLMMAVVDKVGTFGMLRYCLQLFPDASATFAPLVITLAVVGIVYGAILAIGSTDIMRLIAYTSISHFGFIILGIFAMTSQSQAGSALYMVNHGIATAALFLVAGFLVTRRGTALIAEYGGVQKVAPILAGTFLVAGLATLSLPGLAPFVSEFLVLIGTFPRYGVAAVIAASALVLSAMYVLWLYQRVMTGPAAARIGDLVPREIAVVAPLLALVIVLGVYPKPLLDVITPAVERTSVEGVAQPM-AVTANVAKQKLAELIQQVNDDCLPIEIVTD-EGSAVLMPKDYFDSLEETAYLLRSPANAERLRRAYEASLRGEFVERELIE---------E
MLVTLMVLPLLGGAVV-ASL-KQVALGFSLVELVLAAVLWAGYGARLQLTSSVDWIAAFGVHLSFGVDGIALVMIAVVALLGPVVVGAARTAGGFLGLILVQQGLVVGVFAATDVFLFYVLFEIMLIPMYFLIGGYGGARRQYAAVKFFLYSFLGGLFMLASAIGAYVYLGRGTFDWATLVAVDAPLSTQIWLFLGFFAAFAIKAPLVPVHTWLPDAAAEAPIVVSVILVGVLDKVGMFGFLRYLLPMFPKASQELAPLVLVLAVVGVLYGSLLATGQRDLKRFIAYVSIAHFGFMALGVFAFSTQSQVGAVSYMINHSVATGMLLLVIGMVIARGGSTRISDYGGMARLTPVLGGLFLLAGLSTLSLPGTNSFVSEFLVLLGSYPREPVYTVLAALGMVLAAVYVLWLYQRLFHGPVRGKVSDLSARELVVLAPLVVLVLGLGIYPKPVLDVVTPSVSATMTE-QGGKMTAEPLRTVRGHLSEFVDRAEREHERVVVTRNGRPAAVLIGYDDLTALEETLETMSVPNAAA-LRQSRDELARGEVVRGVDAVRARRTR---S
MLTLMLLLPLLGAIAL-IAIPRAIALGATVVTAVLAVVVVWGR-----HEVDVPWIRALGVRWHFGVDGISAALVLMTALLTVAVVAKGGTGSTFLGCILLVETGALATFLARDAILFFVAFEVVLVPMWVLVRRFGDETRADAAGRFVLFTVLGSTLMLVGILLLVHH--QGTSDLTVLADAGLSRSLQVAIASVLLLGLGIKVPLWPLHTWLPSAHTIAPTAGSVLLAAVLLKMGTYGIVRLAVATVPVGVAELSPLLALLGVVGILWGGLACLVERDLKRLIAYSSVAHMGFVALAIASGSETGLQAALFGNIAHGVVAALLFFVVGDLKEQWGSADLRVAAALRDKAPRFGLALVVGLAAALGLPGLVSFWGEFLALYAAWSPAPGCVVLGAVGLALAAAYSLRVARIVWAGEGSDPVGDAHGARWAVVLTLVVVIVGLGVLPHLLLGLSDSATSGLLAG---APMKTMSYTESRAHYAEVLDAVANDREEVIITRAGHEPVVIVSLDDYESLRETAYLMRSPANARRLLDAMERLEGGRGQAHDLIE--------TE
MLSLIVFLPLAAGGAL-AAVPVWSWIAIAVADFALVVAAWIGY-TGLAYEENLRWIPSAGVGYHIGLDGLSLPLVAMTSLLFLACAVQTQRTKSFVLLFLFLQTVSLGLFTALDLILFFVYFDLSIVGMYFVIAGWGHGNARRSALQFFLYTFIGSLVLLLGFIGLYLAVEPHTFDIVALTRAPLGGVYGGLVLLAIGVGLAVKTPTVPFHTWLPPAHTDAPAAGSAILAGVLLKMGTYGFVRIAMPLLPDTWRHYAVVIVVIGVLSVLYGALVALAQEDFKRMVAYTSVNHMGYIVLAVGAARSLAVTGAVTQMVSHGLLTAALFLLAGIFYDRRRTYDMGAYSGLAGPAPVFAGTTALVAFASFGLPGFSGFIAEFQIFTGSLASATVATALAMLGILITAGLFLRVLHRVFLGELQVGFTDLRASETTAILPLLGLAVVIGVLPRFLLDVIEPAATTLIGL---SRM---VIPEDGRPLAEVVAQAEHEEGRVDVERDGRTVAAVVSASYLESLEETVAVASDPQLVAAIDEGDADLAAGRTVSLAEVRREFGV-----
M-TLLLLVPLLSAVAL-LTLPRGIALGGSLVTAVLAVLVVTGS-----YRVDVSWIRSLGIRWHFAVDGLSAALVLLTALLTVAVVVPGGSRSTYLGAILLVETGALATFLARDAVLFFIAFEVVLVPMWVLIRRFGDDRRADAAGRFVLFTVFGSTLMLIGILLLVWY--QGTSDLDTLAGDGLSRPVQVTIAAVLLTGLAIKVPIWPLHTWLPSAHTIAPTAGSVLLAGVLLKMGTYGIVRLAVPAVPEGVAALSPALAILGATGIIWGGLACLVERDLKRLVAYSSVAHMGFVVLAIASGSDAGLQAALFGNVAHGVVSALLFFVVGDLKERWGSADLSVAAALRDKTPRLGVALVFGFAAALGLPGLVSFWGEFLALYAAWSPAPGCVVVGAVGIALAAAYSLRVLRIVWAGEGSDAVRDSAGPRWGVVVALIVAVVGLGVVPHLLLSISELDVVAVLGG----RMNRRP-----HDSEQYIAEVEHTHERVTITRHGRPRVLLISADDLTSIEETLEFLGTPGARDAIAEGRADAEAGRFVDNDEIKARYGR----R
MLSILTFLPLLGALLL-AFLPKLLALALTILTLVFGIIGLPTFSSGFQFEEQHAWFPDLGVSYHLGVDGISMWLILLTALLSLVAVAVDKRPRSFMALILLLEGAMIGAFCSLDLVFFFTFFEATLIPMWLMILVWGGERRAYAANKFLIYTFAGSIFFLVGMIGLALHGHALTFDIVQIQSSGLALQAEAFLFWSFAAAFLVKSPIFPFHTWVPDTYGESPTAGP-ILSGAMVKLGSYGFLRFCLPLFPDAAKNSVSILAALAVIGVLYAAIVAAVQTDARRLLAYSSISHMGMVMLGIFSLNEVGMIGGSYQQLNHGIVSGLLFLLLGFLYQRRGTTMLRDFGGLKGQMPIFAAIFLIATLASLGLPGTNGFVGEILALFGIYTTSLGYAIAAGASMVIVAVYMLYMFQQIFYGENANRLRDIKPWEIALSGSLAVLIIVGGLYSRLFTNQMEQSVRTTRDMREDRGMASHSLTEFQQNAKGFIDGLNESKEPMLLTVNGKVQAVLVDPITYQALEERLERERFMIAIL---EGEKDIQEGRTKPADAVFAELKAK-YGL
MLPALILIPFIAGFLC-WVFERWIALIGMLVTLGLSIQLWMAGAPVWQAEFSLPWIPMLGISFHLALDGLSLMMVALTALLGVLAVGIQKNVGFFHLNLLWSLGGVIGVFLAIDMFLFFFFWEMMLVPIYFLIALWGGRSRVYAATKFFIYTQASGLIMLVGILTLVLITNTLSFDYMHLLGTTLPYGFEYGLMLCFFIAFAVKLPVVPFHGWLPDAHAQAPTAGSVDLAGILIKTAAYGILRFVLPLFPHASADFANIAIIMGLVGVFYGAWLAFQQTDMKRLLAYTSVSHMGFILLAIYAGNLMTLQGVMIMMLAHGLSSAALFIMAGQIYERLHTRDLRLMGGMWGQFRYLPFFLMFFSAALMGIPGTGNFVAEFLILLGSYGRYPVFTILATVSLVFAGLYTLIMIHKAMFGQPHEPFKDLNAREMTMLLVMGIGLLWLGLFPQDVLNTSHLSMQWLSNSSVEIQMEVINYSDLRKNLAATLDRVEENHVPVLITRQNGTPAVLISLDDFTAFQETAYLFKSPKNAERLRESINQIGAGKTQYKELVEDDVG---VDG
MLTTLWVLPLAGAAVV-LLVPRATGLAIAVATLAVAIVVAVRFGPQYQLVESHRWIPAFGAGYTLGVDGIALVLLLLTAALVPLLIVGPRVAHIYVALTLVVESMVLISFVALDILLFYVFFEVMLIPMYFLIGGFGRQQRSRAAVKFLLYNLFGGLIMLAAVIGLYVLGDNGTFDFRAVSALGAAPAVLNALFLGFMFAFAVKAPLWPLHTWLPGAAVSATPASAVLMMAVVDKVGTFGMLRYCLLLFPAASGTYAPLISVLAVIGILYGALLAIGQTDVMRLIAYTSISHFGFIILGIFAMTNQGGSGATLYMVNHGISTAALFLIAGFLVSRRGTRVIAEFGGVQKVAPVLAGTFLIAGLATLSLPGLAPFVSEFLVLAGTFTRYPVAAVFATGALVLAALYVLWLYQRMMTGPVRKKLPDLLPRELVVVVPLILALLLLGAYPKPVLDRINPAVAGTLTTGGNQRMTALPISTVRQQLFSLVQQVNDDHDTVTVVTKSGENAVLVSEADWNSIQETLYVLATHGGV-RLLESARAAERGEFEARELLD-------TDD
MILLMIALLLVFALLA-WSVEKIIALIALVIVSLLFCFQLFQAFETWTVIVDATWIEAFNIKLQFSLDQLSILLISLTLLLACIAIAVSERQGFYYFNILCAIAGIIGVFVASDVFLFFVFWEVMLLPITALIAIWGHESRYFAAVKFFVFTQVSSLCMLVAIIMLAFMVGQFSFLYSDWQQLAFAPETATFLMIGFFIAFAVKLPSVPFHSWLPDAHTQAPTAGSVLLAGVLLKTGAYGLIRFVILLFPNASMQFAPIAMTLGVVSILYGAKMAFAQSDCKRLIAYSSISHMGFVMMALFAFNYNAFNGAIVTIIAHGISSAALFCLAGMIYHRIHTRDLARMGNIALSAPWMAGVTLVFVAAAFGIPGLANFIGEFFSLLGVFAVSPLHALLATLGMIGSAIYGLRLFQTAFHGVKPDKIEDLSIREGAICLVLAVLLLLIGIYPQALLQFTFQG----------GYMRVELVTTLKRQATKILADLHSSKEPVLITEHGQPSAYLVDVDDYEFMQQRMEILEAVARGE------QAINNGNVYSNEEAKEKMNK--WLK
MLTVLALLPLVGAALL-IFI-KSLSLAVSVLAFAVSLGVLFGF-GGMQFNEQVTWIKPFGVHYALGVDGIGLTLVLLVTFVTPLVILPKYDARVFFALVLVVESLSLFVFTATDVFMFYVFFEAILLPMYFLIGGFGGARRSYAAVKFLLFGLLGGFVMLASVVGLYVLAGEPSYLLSDLSQLDIATGTGRWLFVGFMFAFAIKAPMVPFHTWLPDAAEESNPGGATMMVGLMDKIGTFGMIRFCLGLFPEASQWATPVVLVLAVISILYGAIAAIGSRDLMRLIAYTSISHFGFMVMGIFAFTTQSMVGSTFYMLNHGLSTALLFLIVGYFIKRRGSRDVFAFGGVQTNTPVAASLWMFAALATCSLPGLSTFVSEFMVLAGTFSRHPAFAAVATVTIVLAALYMLLMYQRTMTGPVTPVTDDLSGRERLAIAPLVILVLVLGFFPKPMLDVIEPAVQATMQHAEGGRMKTMSYTESRAKYAEVLDAVVNDREEVVITRAGHEPAVIVSLDDYESLKETAYLLRSPANARRLLASIDELESGKGVERELME----------
MLLALILLPLLGAIVV-ALL-KPVALGFSLAELVLAAVAWASYGARLQLSGSIEWIPTYGISLSFGLDGIALVMVAVIALLMPLVLGSERSRGGFFALLLVEQALTVAVFSATDVFVFYVLFEIMLIPMYFLIGGYGGSRRQYAAVKFFLYSFLGGLIMLASAIGAYSYTGQGTFDWATLRGVDAPTSVQVWIFLGFFAAFAIKAPLVPLHTWLPDAAEQAPIGVAVIVVGVLDKVGTFGFLRYSLPLAPEASQLLAPLVLTLGVIGVLYGSLQAFGQTDLKRFIAYVSIAHFGFIALGIFAFTSQAQVGAASYMVNHSIATGMLVLVIGMIIARGGSSRIADYGGMARVTPLLAGMLLIAGLSTLSLPGTNSFISEFLVLIGSFATRPVFAILATVGMVLAAVYVLRLYQRIMQGPLSGALRDLNGREIGVLAPLVVLIVLLGLYPAPMLDVITPSVEATMSE--GGNMRTMSYSESRARYAETLDSVTDDREEVVITRAGHEPVVMVALDDYESLRETAYLLKSPENARRLLGSIDRLESGNGIVRDLDE----------
MLMVLLLLPLVGAGVV-MAL-KQTALAFSLAEFAMAACAWAKYGARLQQSFSFDWIPAFGVHISFAVDGIALLMIAAIAVLIPLVIGEGRTAGGFFALILLEQALTIGVFAATDVFLFYVLFEIMLIPMYFLIGSFGGANRQYAAVKFFLYSFLGGLIMLASVIACYVMLGQGTFDWATLVQVDAPLSTQIWLFLGFFAAFAIKAPLVPLHTWLPDATAEAPIGVAVLLVGILDKVGTFGFLRYLLPMFPAASVELAPLVLVMAIAGVVYGSILATGQTDMKRFVAYVSIAHFGFIALGIFSFSSQSLTGSVTYMLNHSIATGMLILVIGMVIARGGSTRIADYGGMSKLTPVLAGMLLIAGLSTLSLPGTNSFISEFLVLIGSYPNRPVFTIIATVGMVFAAIYVLWLYQRIMTGPLRGAIFDLDGREKLVLAPLLLLIIGLGVYPKPVLDVVNPTVGATMCEPVQCRMETIPITEAKARIAELADRAEREHDHFTLTKNGRPTVMLMSIAEYESLMETIAVLADPATRADLAESAATAD---YTSEEEMAQIMRNRLGVA
MLTTLIVLPVLGAVLT-ALVPKQVATGFALLTLVIGALISIQFVDMGVESETYEWIPEFGASWALDVHGISLALVALTVLATPIVALEKRDPKAFFALLLLVEALTLTAFLSQDVLLFYVVFEAMLIPLYFMIGMFGGPQRRYAAVKFLLYNLVGGLAMLAAVIGLYVQAGNPSFFLPDLVALDIDTTTQWWLFIGFMLAFAIKAPLWPFHTWLPDAAAEATPSNAAFLSGVADKVGTYGMIALVLPLFPDASRDAAPVIVVLAVISIIYGALLAIGQTDMKRLIGYTSISHFGFIVLGIFALTGESATGATFYMVNHGLSTIALFVVVGFLISRRGSRQVDDFGGVQKPAPKLAGVFLFAGLSGLALPPLSTFLSEFLVISGTFTRYRPAAIIATLGIVLSALYILWLYQRTMTGPVRPGMPDLRTREVVVVAPLLALLLVVGFFPKPLTDAIDDAVGPTLVEEGTGRMRTMTYSESRAKYAETLNAVVDDREEVVVTRSGHDPVVIVALDDYQSLKETAYLLKSPENARRLLASIDRLEHGGGAERDLVE----------
MLSTLIWIPILGAAII-GCLPRLSALLITGAMLLWTFWVMAQFQPGFQLTEYLPWIETLGLNYQLGVDGISLVMVALNSLITWIAIYDTQRPRLFYSMILLIAGGVAGAFVAQNLLLFFLFYELELVPFYLLISIWGGDKRSYAATKFLLYTALSGILILAAFLGLVWLTHATSFAYESLMGQMLPLGLQIILLSLLLVGFGIKIPLVPLHTWLPDTYVAASAPVAMLLGGVLAKLGTYGIFRFGLGLFPEAWATLAPWLAIWATVSVLYGAAAAIAQKDIKRMVAYSSIGHMGYVLLGGAAHTSLSLVGAVSQMVAHGLILAILFNLVGVIEEKIGTRDLNVLNGLLRGLPSISALLILSGMASAGIPGMAGFIAEFLVFQGSYAEFPIPTLLCVVGTGLTAVYFVILLNRTCFGKLDNNFPKVKASERIPALILAILIFILGVQPTWLVRWSEQTVTTMVSA-HFKGMSSLRVNDAQNNLQELIDQVVEQGKRVTIQSD-RGNAILLAEKDWSAIQETLYLLSVPGMRESIKEGLASPIQECDEELDW------------
MLTLLVAWPVVGAAAV-WLTGRGIALGAALVEVALLVGAFAAFDAGHQLTQTSPWIPQIGASWAVGVDGVGLALVALAVVLVPLVVLDPRRLRHYLGLVLLLEAFMVAVFAARDVFLFYVLFEAMLVPVYFMIGGFGGARRRYAAVKFLLFSLAGGLIMLAAVIALYVQRPDDAFLTANLVETPMPVTTERLLFLGFFLAFAIKAPLFPVHTWLPDAAQHAPAGTSTLLVGVLDKVGTFGMLTLCLPLFPQASAWAAPAVVVLAVVSILYGALLAIGQNDLMRLVAYTSVSHFGFIVLGIFAFTSLSVSGSSFYMVNHGISTGALFLLAGFLVARHRSQRIDDYGGLQRVVPVLAGTFLVAGLSALSLPGLSTFVSEIMVLVGTFARSPWAALVAVLGVVLAALYVLLTYQRVFTGGVRPELPDLGAREKWVVAPLVVLLLVLGFYPAPALQLVDEPGEVTVSHEGSGSMKSVALSEARDRLSALVDEAERELQIMRITRQGRGAAVLMAGDYLESLRETLFWLSEPCVLDDVDGARRAAAEGATTSGDDLRARSGL--PAR
MLSTLIWLPLLGAAII-GFFPRSIAIAIAAAILLVTIWLGFQFNSGMQFQESLPWIPQIGLTYKLGVDGLSFPLLALSNLLTLIVIFELDRSRLKYALILLVNAGVAGAFLAQNLLLFLLFYEVILIPLYLLIAIWGGEKREYAAMKFLIYTAVSGILILGAFLGITWLSHSTSFDYGAINTQGLSLTVQLILLTAILVGFGIKIPLVPLHTWMPDAYVEASPVVAIILGGMVAKLGTYGLVRFGLQLFPETWALVAPGLSIIGVISVMYGALSAISQKDIKRMVAYSSIGHMGYIVVAAAALTPLSLLGAVSQMVSHGLILAILFYLVGIIEAKVGTRDLDVLNGLMRGLPLVSALLILSGMASAGIPGLVGFVAEFMVFQGSYLAFPWQTLLCIFASGLTAVYFVILLNRTCFGKLDNYYPKVLFPEKAPAFVLAALILLLGIQPTWLVRWMEPTTTAIIAAVATNKMRVVTFSEARNKLKAILDQVVNDADYTVITRRDADDAVVMSLEYFNSLLETVHLLKSPANAAHLERSIAQYKQGQLIEQDLLD---------E
---------------------KWLALLFSLATVVLAAVALIRFGDRYQLTESQPWIADFGVRYELGLDGIGAVLVALTALLIPFVILRWRPTQGFFALILAVEAMVIVSFLATDVFLFYLFFEAMLIPMYFLIGGFGSRQRSYAAVKFLLYNLAGGLIMLAAVIGLYAVLGEGTFSLQAIIDLEMSAGTERLLFLGFFFAFAVKAPLWPLHTWLPNAMGESTAPVAVLITAIVDKVGTFAMLRFCLGLFPNASEWATPVVLVLALVSIIYGALLAVGQRDIKRLIAYASISHFGFIVMGVFAMTSQGQSGATLYMVNHGISTAALLLVAGFLITRRGSRLIADYGGVQKVAPVLAGTFLIGGLATLSLPGLAPFVSEFLVLVGTFSRYPVIGIIATVGIVLAALYVLVLYQRTMTGPVKPGMKDLKVRELAVAAPLIALLVLLGVFPKPLTEIVNPAVEHTMSD-EAAKM-SISASEARKNLFPLIEKVNDDRAAIEITSR-HGSAVLVAKDEWDALEETAYLLRSPENARRLLAALADARDGSGPEISRTLDELTA--DGP
MLSALIIIPLIGAIFI-AFFPRFLALICTSALLVLTLILGFKFNPSMQFSENIPWIIDIGLNYHLGLDGLSFPLIFINSLLTLITIYTIERSQFYYALILILNCGVSGAFLAQDVLLFFFFYELEIIPLYFLIAIWGGAKRGYAAMKFLLYTAISGFLVLGSFLGLVWLSGASTFDYEPLRSHNLPLSTQLLLLIPLLIGLAIKIPIFPLHTWLPDAHVEASTPVSVLLAGVLLKLGTYGLLRFGVGLFFDAWTYIAPWLATLAAISALYGASCAIVQKDMKKVVAYSSIAHMAYILLAAAAATHLSITAATFQMVSHGLISAMLFLVVGIVYEKTGSRDVDFLRGLLRGLPITGSLMILGVMASAGIPGLVGFVAEFLVFRGSFPIFPVQTLLCLVGSGLTAVYFLLMVNKVFFGRLTPQIPKVLWTERLPAFILAILIVVLGIQPSWMVRWSEPQAALLLTGETSNSMQKLNITNNPEDLNNLIKSVTEDDV-IYEIQNQNDSAILISQKSYESLQETIELLSIPKLRESLQRSLEQINNNETYSLDEVLGDT------D
MLSVLIWIPIIAAAVI-GFYPRLVALTISGLVLLWNLFILLKFNPGMQFQEYLPWNETLGLSYQLGVDGLSVLMLVLNSLLTWIAIYDTERPRLFYSMILLVSGGVAGAFLAENLLLFFLFYELELIPFYLLISIWGGEKRAYAGIKFLIYTAVSGALILATFLGTVWLTHATSFAFDAVSTQNLSAGLQIVLLAGIVLGFGIKIPLVPFHTWLPDAYVEASAPIAILLGGVLAKLGTYGLLRFGMGLFPQAWSIIAPTLAIWGAIGAIYGAVIAIAQKDIKRMVAYSSIGHMGYILLASAASTPLALVGAVAQMFSHGIILAILFHLVGIVEAKVGTRELDKLNGLMRGLPLISALLVLSGMASAGIPGLTGFIAEFISFQGSFSAFPIPTLLCVVASGLTAVYFVILLNNTCFGRLNNYYPKVLWSEKMPAIILAVLIIFLGVQPTWLVRWSEPTTTAMVAT---VKMNIHSLSSFKRNTSEFLQQMKQTGQPVVLTVNGKAELVVQDAESYQKLLELLEQLETIAGIR---KGLEDIDAGKTRPVEEFEREMQQKYISS
MLSVLIWLPMIAATII-GFYPRLASLTVTGLVLLWNIFILLKFNPGMQFTEYLPWNETLGLSYHLGVDGLSILMLVLNSFLTWIAIYDTERPRLFYSLILFVSGGVAGAFLSQNLLLFFLFYELELIPFYLLISIWGGKNRAYAGMKFLIYTAISGALILATFLGMVWLGGSHSFAFDTVATANISAGMQLILLAGIVLGFGIKIPLIPFHTWLPDAYVEASAPIAILLGGILAKLGTYGLLRFGLGMFPQPWHIIAPTLAIWGAISAIYGAVVAITQKDIKRMVAYSSIGHMGYILLAAAAATPLALVGAVAQMFSHGIILAILFHLVGVIETKVGTRELDKLNGLMRGLPLVSALLVLGGMASSGIPGLTGFIAEFISFQGSFSSFPISTILCVVASGLTAVYFVILLNRTCFGKLQNYYPKVLWNEKFPALILAFLIIFLGVQPTWLVRWSETTTTAMVTA-LKSNMFIHPLSEFQRGAKMFLDKLKETQSPIVLTVNGKAAAVVQDAESYQKLIDRLELLESVAKIR---QSINEFEQGEGMPLNQAFAEFKE----T
MLSILLWLPVVGALLV-GFLPRQITTVLTLMLLALSCSLLWQFDANWQFSEYLPWAEPIGLSYSLAVDGISLPLLILNGLLTLVAIYDVKRPRLYYSLILLCNAGITGALLAQNLLLFVLFYEVELIPFYLLISIWGGPGRGYAAIKFLLYTATSGLLVLAAFLGIVWLGGASNFDYQSLVTVELSQRTQLILLVLLVVGFGIKIPLVPLHTWLPDAYTEASPAVTILLGGILAKLGTYGLIRFGLQLFPETWYLIAPGLAIVGTITVVYGALSAIAQKDIKRMVAYSSIGHMGYILVAAAASTPLSLLGAVAQMISHGLILALLFHLVGIVERKAGTRDLDVLNGLMRGLPLTSALLILGGMASAGIPGLVGFIAEFLIFQGSFTVFPIPTLLCIIASGLTAVYFVILLNRTCFGKLDNYYPKVGWSEKITAIALAGLIFVLGIQPNWLIRPTETTTNAMVQL---RYMEHLSISKAQENLEQLIDQVAENHIPILIEGQ-QSQAVLISKEDWEAIQETFYLSSIPGFVESIKQAENSPREEWVNAKDL---------LLD
MLSVIMLAPVIGALVI-LLIPKITAAVSAAVSLILAISLFVLYLGGMQFVQSIPWVDYLGISYTVGVDGLSLPMVLLTSLVIFTGVFMHSRIKEFFIFLLILTTGVFGVFISMDLFFFYFFFEVALIPMYVLIGLWGSTRKEYAAMKLTLYLLIGSVFALIAIIATFLYLGFITLDMVALGTVTYDIAFQKFAFLLMLVGFGFLVPMWPFHTWSPDGHVAAPTAVSMLHAGVIMKLGGYGLIRIGLFYYPEGAKYWAPVIALLCIVNVVYGALVAMVQKDLKFVIGYSSVSHMGYVLLGIASLNTLSLDGAVTQMFAHGIMTALFFALVGHIYHGAHTREIARFGGLAHQMPRIAAGFVIAGLASLGLPGLNNFVAEFLIFLGAFSVFRFLAILGILGIVITATYVLRVVQFTFFGPRKEHLDDAKGIQLVPMVVLIGTLILFGLYPAPLVDLINTGVEPLVEK--GIFMKTIPVTNARQNIFNIIEQTIHNSEPIQITSK-KGDVVMLSLDDWASIQETLFLLSIPGMRESILEGSKEAVEDCKEDIGW---------NLE
MLSLIIVLPLAAAAVL-AGLPRTVFAATAGVETALAVGLWAGYPGGLAYEERLRWIPNVGSSYHLGVDGLSLPLLVLTTVIFLACAVSRDRVRARSALFLFLETTCLGLFAAQDLILFFLFFDLSIVAMYFVIAGWGHGDRARSAMKFFLYTFLGSLALLVGFIGLYLGADPHTFDIPELAAAAFNP-AGGFVLAAILLGLAVKTPTVPFHTWLPPAHTDAPATGSAVLAGILLKMGTYGFVRIAMPLLPDAWRAWSPAILTVGILSVLYGALVALAQSDLKRMIAYTSVNHMGYILIALGAARATAVTGAVTQMVSHGLITGALFLLAGVLQDRAKTYDMGAFGGLATPAPKFAGFFAVAAFASLGLPAFSGFIAEFQIFAGSIGAVPL-TAIALPGIVITAALFLRALQRIFTGPVKGGFTDLRPAEMLSAGSLLVLSAVVGVFPAPLLAAITPAADAIVSL---RRMNKVSATIARQRWAETLDAAR--REPVSITSHGRTIAVVMDPDLAQRALDALEELEDLADAA---AALADVAGGPTYTLAEVAAELGIA-LHV
MLSTLIWFPVLGAIAI-TVLPKLAALTISGLILLWTLWIATQFNPLLQLSEYLPWLESLGLNYQLGVDGLSLPLLVLNSLLTWIAIFETQRPRLFYSLVLLVSGAVAGAFLAQNLLLFFLFYEMELVPFYLLISIWGGEKRNYAATKFLLYTALSGALILVAFLGLVWLQGASSFAYEALMGQSLPLWLQIVLLSFIIIGFGIKIPLVPLHTWLPDTYVAASAPVAILLGGVLAKLGTYGIFRFGFGLFPQAWATLAPGLATWAAISVLYGSTIAIAQKDIKRMVAYSSIGHMGYILLAGAAATPLSLVGAVAQMVAHGLILAILFHLVGVIETKVGTRELDVLNGLMRGLPLVSALLVLGGMASAGIPGLVGFVSEFLVFQGSYSVFPLQTLLCVVGTGLTAVYFVILLNRTCFGKLDNYFPKVEWRERIPALVLAITIFFLGIQPSWLVRWSEPTTTAMVAASLEKQM--IPVNQAQEKLQELIDSVRQSHQPIVITGS-SGNAVLVSEADWASVQETLYLLSIPGMRESIREGLETPVEECSQELDW------------
MLSLIVFLPLAAAVVL-AAMPRWAWVAVSAVELVLVGVLWVGYQNALAYEQQVPWIPGVNSSYHVGVDGLSLPLVAMTTIVFLACAVQPDRPRIQTALFLFLQGVSLGVFVAADLILFFVFFDLSIVGMYFVIAGWGHGNAARSALKFFLYTFLGSLALLLGFIGLYVAAAPHTFDIPELVAAPLSPLTGGLVLAAIVVGLAVKTPTVPFHTWLPPAHTDAPATGSAVLAAVLLKMGTYGFVRIAMPMLPEAWRSWAWVIVAIGIVSVLYGAFVALAQTDLKRMVAYTSVNHMGYIVLALGAARSVAVTGAVVQMVSHGLITAALFLLAGVMQDRAGTYDMGSYGGLAGPAPRYAALFAVGAFASLGLPGFSGFIAEFQIFAGSIAVAPV-TAIALPGILVTAALFLRALQQVFTGPTEGGFADLRVRELWSVGPLLALSVLIGVLPRVLLEVIEPASAALVSL---GRM-SISASEARKTLFPLIERVNDDRDAVEIVSR-HGNAVLMPAEEYAAWQETAYLFRSPANARRLLEAYERARTGDTQTHDL---------REA
MLTVMVALPAVGAAVL-WALPREIALGITVLELALAVALFVQFAAGIQFSETYSWIPQIGASWALGVNGIGLLMVVLAAILTPLAVLDADRRTRYLALILLSEAFMVGIFAARDVFLFYVLFEAMLIPLYFLIGSFGGAQRRYAAVKFLLYSLVGGLIMLAGVVALYFQGGDEAFLTDNLTDLSMSTSTERLIFLAFFFAFAIKAPMVPVHTWLPTVAENARPGTTALLVAVLDKIGTFGMLTLCVALFPEAAAWAAPVIIVFAVISVVYGGLLAIGQRNMLRLVSFTSVSHFGIMVLGIFAFTQTSVEGAALYMFNHGLSTGALFFAVGFLIHRRGTADVTEYGGLQRVVPVFAGTFLVIGLSALALPGLSPFISEIMVLVGAFSVAKAAVIVSTFGVVLAALYVLLTYQKVFTGPVPESFRELTRRERVVLWPLIALMLVLGFLPGIAIDTLSDPAADIVAT--AGQMKTMSYSESRKNYASVLDSVVDDREEIVITRAGHEPVVIVSLDDYESLKETAYLLQNPANARRLLSAIEELEAGRGEVHELLE----------
MLTSILLAPILGIIII-LLLPKVTAAIVTFILLFLSTIAFVTYIGGLQFQETYSWIPAFGINYSVGADGLSIPLILLTAIVIFAGIFLEKRIKEFFIFLLLLVAGVFGVFISRDLFFFYIFFEIAVIPMYILIGVWGSTRKNYAAMKLTLYLLVGSAFILIGIIATFVYLGIRSFDIQTLSTIQYSSSFQKFAFFLMLIGFGILVPMWPFHTWSPDGHVAAPTAVSMLHAGVLMKLGGYGIIRAGVFLFPEGAKYWVPLIAVLSIANIVYGAMVAMAQKDLKFVIGYSSVSHMGYVLLGIASLNFEGIDGAVAQMFAHGIMTALFFTLIGNIYNQAHTREIACFGGLVHQMPRVAVGFIIAGFASLGLPGLNNFVAEFLIFLGSHDEFKAISIIAILGIVITAAYILKVIQNTFFGPRKEHLEDARGVEMIPIVMLAGVLIFFGLIPSPLIDLIHSGAMSLMGK--GGFMPIIPIKDLKN-TSEISDMCHRAEEPIYITKNGYGDMVIMSMEMYESAMKQLAMYRDIEISE------KQIEAGQVKDARTALRETRAK-YGL
MLSLLIVLPLAASAVL-GALPRVVFAVVAGVEVVLIAGLWLAVAGQLAAEERLRWIPGLGVSYHLGVDGLSLPLLALTGVIFAACAVETDRPRARSALFLFLEATCVGLFAAQDLILFFLFFDLSIVAMYFVIAGWGHGDKTRSALKFFLYTFLGSLALLVGFIGLYLAAEPHTFDIPELARAVLNP-WAGWVLAAIVVGLVVKTPTVPFHTWLPPAHTDAPATGSAVLAGVLLKMGTYGFVRIAMPLLPEAWRAWAPVLIAVGIVSVLYGALVALAQNNLKRMIAYTSVNHMGYVVLAVGAARQTAVVGAVTQMVSHGLITGALFLLAGVLARRTGTYDLTAYGGLAASAPRFAGFFAVASFASLGLPGFSGFIAEFQIFAGSIGVVPI-SALALLGILITAALFLRAFQRVFTGPVRGGFADLRPGEAVPTGGLLVLSVALGLFPAPVLDTIAPAAADVVTL---RGMRTMSYTESRARYAEVLDSVTNDREEVIITRAGHDPVVMVSLADYESLRETAYLMRSPANARRLLDAMQRLESGRGVQHDLTE--------DS
MLSVLILGPMVAALGV-LLG-KGLALVLSGLTLGWVGLVLSRFQAGMQLPEFLPWLPNLGLNYRLGCDGLTVSLLALNALITWIVIYDMARPRLYYSLILLVSGGLAGAFTAQNVLLFVLFYELELVPVYFLIGIWGGQKREYAALKFLLYTAVSGLLILAGCLALGWLGGQPNFDYPAVQATQLGVGVQMTLLLVLLLGFGIKTPLVPLHTWLPDAYVEAAPPVAILLGGILAKLGTYGLVRFGLQLFPQAWAQLSPALAVWGTVGVLFGALAAIAQKDIKRMVAYSSIGHMGYVMLGCAVGTPLALVGAMAQMVSHGLILAILFHLVGVIERKVGTRELDVLNGLMRGLPAVSSLLVFGGMASAGIPGMAGFVAEFLVFQGSYQIFPLLTLLCVLGTGLTAVYFVILLNRTCFGKLDNYYPAVVWSDKMPALILAGLILFLGVQPDWLVRWNAMTAQSLAVMQSPEFMPKISVTEAQSTLPDLIDSVYQSQEPIVISGQ-NQNAVLISEDAWTGIQETIYLLSIPKMGESIREGLCTPLSDCSEELDW------------
MLSFLLWFPILGSIII-GLVPRQITAILAFIIFGATVWLLTQFDPSWQFSEYLPWSDFIGLSYSLGVDGLSLPLIALNSLLTIIAIYNVERPRLYYALTLLINAGITGALAAQNLLLFVIFYELELIPFYLMIAIWGGEKRGYASTKFLLYTAVSGLLVLAAFLGIGFLNGASSFDYDIITTEGLALNTKLILLTVLLIGFGIKIPLVPLHTWLPDAYTEASPAVTILLGGILAKLGTYGLIRFGLQLFPDAWAIVAPGLAIIGTVSVLYGALSAIAQKDIKRMVAYSSIGHMGYILVAAAAGTQLSTLGAVAQMISHGLILALLFHLVGIVERKVGTRDLDVLNGLMRGLPLTSALLITAGMASAGIPGLVGFAAEFIVFQGSFATFPIPTLLCIVASGLTAVYFVILLNRTCFGKLDNYYPPVLPSETVPALVLTLIILVLGVQPNWLLKWIEPTTDLFVVKTTIRPMNNINIEEANALLSSLIDQVNISHEATLITVENHKQAVLISLDEWKSLQETLYLLSIPGVKDDLIKGKNTPWEDCTDEVEW------------
MLSALIWIPVVGAACI-GFIPRSLALAIATGIIIWTLVLLSQFLAGMQFSELLPWIDTLGLSYSLGADGLSIPLVALAGVLTWIAIYNITRPRLYYALLLLIYAGVVGGFLAQNLLLFVLFYEVELIPFYLLIAIWGGAKRGYAAMKFLIYTAVSGILILAGFLGITWLTGSSSFDYNAIATQGLPLQAQLILLTILLVGFGIKIPLVPLHTWLPDAYTEASPPVAIMLGGILAKLGTYGIIRFGLGLFPETWAIVAPGLAIIGAISAVYGAVTAIAQKDIKRMVAYSSIGHMGYVMLAAAAATELSTVGAVAQMVAHGLILAILFNLIGVIETKVGTRELDVLNGLMRGLPYISALLVMGGMASAGIPGMTGFIAEFLVLQGSYARFPLPTLVCVICTGLTAVYFVILLNRTCFGKLDNYYPVVTWSEKIPALVLTVLILFLGIQPTWLVRWSETTTTAMVAS---KNMNIFSATEARDNLYKLIDQTAESHQPVTIKGQ-HHSAVLVSLEDWTAIQETLYLMSIPGMKESILEARKEPIEESATKLEW------------
MLTTTILFPIVGALLI-PFIPKWYALTIGLIDFIILVYAYTRYNPDLQLVESYPWVPQIDLNWSVGADGLSMPLILLTGFISTLAVLVTLKPRLFYFLILSMYGGQIAVFAVQDMLLFFLTWELELIPVYLLLSIWGGKKRQYAATKFILYTAGSSLFILVGAFAMAFYGDTITFDFTALAAKNYAIGFQLLVYAGFLVAYGVKLPIVPLHTWLPDAHGEATAPVHMLLAGILLKMGGYALIRMNAGFLPEAHAQFAPVLVILGIINIIYAALTSFAQRNLKRKIAYSSISHMGFVLIGIGSFTDIGMSGAMLQMISHGLIGASLFFLVGATYDRTHTLMLDEMGGVGKHMKKLFAMWVTCSMASLALPGMSGFVAELMVFVGFATSDAYGVILAAVGVVLTPIYLLSMLREIFYGPENKNLVDAEPREIYIIACLLVPIIGMGFYPKIVTQIYDATAGKITDRPAIADMYKVTVDYAKNNLDELCDRATKESEGVSIVRNNQ-SYILVTQEEWESLLETALLLQVPHILQHIETARQDYVKGETFSMEQLF---------G
MLSFLLWLPIIGASII-GFLPRQITTVFAVIIFVWTIWLLTQFTSGWQFSEYLPWAEPIGLSYSLAVDGLSLPLLALNGLLTIIAIYNVERPRLYYSLILLINAGITGALVAQNLLLFVIFYELELIPFYLMIAIWGGEKRGYASIKFLLYTAVSGLLVLAAFLGIAFLNGATSFDYDLITTQGLSLNTQLILLTVLLVGFGIKIPLVPLHTWLPDAYTEASSAVTILLGGILAKLGTYGLIRFGLQLFPEAWSIVAPGLAVIGTISVLYGALSAIAQKDIKRMVAYSSIGHMGYILVAVAAGTELSILGAVAQMIAHGLILALLFHLVGIVERKVGTRDLDVLNGLMRGLPLTSALLIMAGMASAGIPGLVGFVAEFIIFQGSFATFPIPTLLCIIASGLTAVYFVILLNRTCFGKLDNYYPPVLRSETIPAFVLTVIILFLGIQPNWLLRWIEPTTDLLAVN-LLLNMTYLTITEARQKFLELPNEL--NEEPIVITKHGKPVMTAISYQQFESLIETLKILSDQPFSKRLDASIAQIEQGNTITWQEAKTQLGL-----
MLSALILVPILSAAIV-GFWPRQISLVVTGGIFLWSVILMTMFDVNLQFQENLPWIQAIGLTYSLGVDGLSLPLLILNGLLTAIALYNVIRPRLYYALMLLLNGAVAGAFLAQDLLLFFIFYELELIPLYLLIAIWGGKRRGYAATKFLLYTALSGALVLASFLGLVFLSGSSSFSYTETRESLLPVAQQLILLGAVLIGFGIKIPFVPFHTWLPDAHVEASTPVSILLAGVLLKLGTYGLLRFGLGLFPEPWTILAPWLGIWAAVSSLYGAFNAIVQKDMKKMVAYSSVAHMAYILLAAAAATELALVSSVLQMISHGLISALLFLLVGIIYKKTGSRDITILNGLLRGMPVVGSLMVLGVMASAGIPGMVGFISEFLVYWGSLQVLPIPTILCMLSTGLTVVYFLQLVGGAFFGRLATDLPTVKFTEQLPGLVLALLIVVLGLQPGWLLNLSEPITATLVTT-STNSMEKLTVTATKKELINLVESVTEENK-VYEIEISNGSAVLISRKNYESLQETLELLSIPGMRESLQKSLEQITNKETYSLDEVLGDI------D
MLSAFVWLPLVGVIVL-SLLPRLVALIVAIALLVWTALLGLQFQSGMQFSEYLPWIKPIGLNYHLGVDGLSWPMLCLNSFLTVLAIWQIERPRLYYALLLLLNIGVSGAFLAQDMLLFFLFYELELIPLYFLIAIWGGQRRAYAAMKFLIYTAISGILLLATFLGVVWLSGANTFDYQPLRTSALPLESQILLLAGLLIAFGIKIPFFPLHTWLPDAHVEASTPVSMLLAGVLLKLGTYGMLRFGVGLFPEAWTFLAPWLATWAAVSALYGTSCAIAQQDMKKVVAYSSIAHMAFILLAFAAATPLSLVAAIAQMVSHGLISAFLFFLVGVVYKKTGTRDVNALQGLLRGLPLIGSLMVLGVMASAGIPGMVGFIAEFMIFRGSFPVFPVQTLFCMVATGLTAVYFLLMINRVFFGRLSPNLPRVQWRDRLPALVLMVLIFAFGLQPNWLVRWSEAGINSLIIT-RSGGMSYLTIAEAQEKLPELADDL--TCEPAIITKEGKPVMIAMSCQQFDSLLETIEILSDREFMADLKEGIRQADSGETISLDNLKAELGF-----
MLSTLLWLPIIGAIIV-GLFPRQITLFFVAAVLFWSLYLLTQYSNGFQFSEYREWAKPIGLSYNLGVDGLSLLLIILNCFLTGIAIYKIERPRLYYILILLINAGVSGALMAKNLLLFIVFYELELIPFYLMIAIWGGEKRGYASIKFLLYTAVSGLLVLAAFLGIGFLNG-GTFDYSSLSTADFSQKTQLLLLTLLLVGFGIKIPLVPLHTWLPDAYTEASPATAILLGGILAKLGTYGLVRFGLQLFPETWSLIAPGLAIVGVISVIYGALSAIAQKDIKRMVAYSSIGHMGYILVAAAAGTGLSVLGAVAQMISHGLILALLFYLVGIVERKAGTRDLDVLNGLMRGLPLVSALLILAGMASAGIPGLVGFVAEFIVFQGSFSRFPVQTVLCIIASGLTAVYFVILLNRTCFGKLDNYYPKVLKSETIPAFVLMVLIVFLGIQPNYLVRWIEPTTNSMVASFLSNSMKKIKIADAQTDLPSLVKSVTEDNK-IYAIENQEDSVILISQKNYESLQETIELLSIPDLRESLQLSLQQINENETYSFEEVLGDI------D
MLSTLLWLPVLGAIVV-GFLPRYIALAFAFAIFMWTAWLLTQFASGLQLQEYLPWIPQLGLNYNLGVDGLSMPLVVLSSFLTAIVIYAVERPRLYYPLMLLVNAGIAGAFVAQNLLLFILFYELELIPFYLLIAIWGSQKREYAAIKFLLYTAVSGILVLAAFLGTAWLSHSSSFDYSDIHTQTLSLSTQLILLIVLLVGFAIKIPLVPLHTWLPDAYVESSTPVVIMLGGILAKLGAYGLVRFGLQMLPEAWAILAPSLAIIGTFSVLYGALSAIAQKDIKRMVAYSSIGHMGYILVAAAAGTPLAMVGAVAQMVSHGLILALLFYLVGAIETKVGTRDLDILNGLMRGLPLISSLLVLGGMASAGIPGLVGFIAEFLVFQGCFSVFPIPTLLCIFASGLTAVYFLILLNRTCFGKLDNYYPKVKFAETLPALVLAVTIFVLGVQPSWLVRWTEATTNAIVAT-YKNQMKQVSMDEVKNDLSGYLQIA--EKESVIITRDGQPVGILIGFEDAEDWWEEL-MLREPRFEVEIAQARQSLKEGKGISIEEMKAKYGV-----
MLSALLIIPIVGVLII-SLLPRQVALAIALVPFVWTIYLFLQFTGGFQFSEFLPWLETIGLNYHLSIDGISLPLVCLNSFLSAIAIFQIERPRLYYSLVLLVNFGVAGALMAQNLLLFFLFYEVELIPFYLLISIWGGEKRGYAATKFILYTAVSGLLIVAAFLGLAFLNQTGNFEYENITTSGLSIKTQLVLLTLILVGFAMKTPLVPLHTWQPDAYVEASPPIAILLGGILAKLGTYGIIRFGLQLFPETWNLTAPGLAIIGVISVIYGALTAIAQADIKRMVAYSSIGHMGYILVASAAGTSLSVLGAVAQMVSHGLILALLFQLIGTVEQKVGTRDRAVLNGLMRGLPLTSGLLIAAGMASAGIPGLVGFVAEYIVFQGSFSRFPIETILCIIASGLTAVYFVILLNRTCFGKLDNYYPRVLWSERLPALILTAVIFAFGIQPNWLVHWIEPTTTDVVSLFYSDQMNIVNFSEARKNFKSVLDTVANDKNCTVIVRRDAEDAVVMSKSYYDSLMETVYLLNSPANAQHLEAAIAEYKAGQTQEHDLID---------A
MLLAAILTPLSAGLFL-LFGARAVGIIGFATPLLIALALYSQFVGGYNFELRLATLEAVGIYLHLGLNGISMPLFMLAGVVGFAAGMKAERPHLYLALLLFMLGGLMGTFASVDIFFFYFFHEFALIPTFIMIGVWGGAGKRGAAIEMTIYLTLGALLSLIGLIALYVQSGADSFSLITLREYPIADTVQNNIFALLLFGFGILVSLFPFHSWAPKGYATAPTGAAMLHAGVLKKFGLYGLLQIAAPLLPAGAAHWFPWIVWLALGNIIIIGLITMAQKDVKMMLGYSSVMHMGYAFLGIATFSVVGIGGALLMMIAHGLSVALLFMLSTCIYHRSQTFDMSSMGGLATKAPVLAAFFVAGTMASIGLPGFGNFWGEFTIFAALAETEATIVAPAAVGIIISAIYGLRAVANIFFGKPTEEIVDLKIHERFPALVLIVALIVVGICPRLFSDAANDELSLISSYKEVTHMATYAVKEAQTHLPGLVREA-EEGEVVTITRHAKPVAFVLGAQRLAAIAETMELLSNPAARAAIEDARAG--RGRTYSLDQ---------LPG
MLSILALLPLLGALVL-TCV-RVVGLCFAFATTALGVFVFVL-GLGTHLSETLPWIRVIGAFYALELDPMSAVMVLLTVILTPLVLIARWSTRTFFALALALEGLSLLVFLASDVLLFYVMFEATLIPMYFMVSGFGGPERAAAAVKFLLFSLAGGLVMLVGVAGLYAVAGEPSFLIRDLMALDLGGGIGHWLFAAFFFAFAVKAPMAGLHTWLPDTAEQATAGSSTMLVGILDKIGTFGMIKICLTIFPEASHWATPVILVWAMVSMFYGALMALGSPDLLRFVSYTSVSHFGFMVFGVFALTTQSLSGSIFYMLNHGFSTAAMFLVVGFLVKRRGTAAIEAYGGVQKTAPVLAGFLLLSGLSVLALPGMSSFVSEFLVMAGSWQRYPVHTAVLTLGMVLAAAYVLTVYKRTMTGPVPDVSTDLNLRERLAVAPLLVLLIFFGFFPRPLLQVADDAARNVMQT--GENM-SISASEARRTLFPLIEQVNDDRTAVEIVSR-KGNAVLMSADEYAAWQETAYLFRSPANARRLLDAYERAREGRSEEHDL---------RED
MLSLLIIFPLLGAVAT-GLT-RKIAGTIAVIELLGSLLVLYRFDGQFQLLEHHAWIPDLNIEYLLGIDGLSVLFLPMTAFVTLMAIVVQHMKPFHYALLLALEGITIGVFTALDMVLFFLFWELTLPPIFFLIGLWGGPHRRMAAVKYTLFMLFGGAALLIAIVILALNSTRMVFSLPTLLEKPLPDQLQSTVFLLLLLAFAVKTPLIPFHTWMPTVTMEGSPQIAALLTG--LKLGAYGIIRFTMPLAPSAAVEYSWMLGVLGAITLIYGALIALFQTNLRRLLAYSSISHVGLVVVGIAALNMQGIQGAIFQLFNFTVVASSLMLIAGFIQHRLGSTEAVHLGGLAKVMPKLSCFYFIFVLASIGIPGTSGFPAELLLIVSAVEAHLSLGITALAAAVLAAAYMLDFTRKAFFGPIIHQSQDLRRRELLLLCVPALLVLIFGFFPNIILHTYEKAADAWLSRITFSEMASLNVTEARSKLYSLIDETAETHKPIVITGK-RHNAVLLAESDWNAINETLYLLSVPSMGESIRVGMATELENCQQELDW------------
MLSSIIWTPLLFGLIG-LLVPAWVAVFGAVITLGLSIGVLAGF-GGMQFVTDVNWIPGLGVDYSLGIDGVSIFLVLLTTVAWIPAICGTERPALYYLMLLAGETSTLGAFLAQDLLLFVLFFDLMIVPFYFLFGIWGRDRVQSATLKMIVFTLIGSLLMLVGAIAAAVIGGTITFSIQTIVARGLPGGSQNWIFWFFAAAFLVKMPAFPLHGWMPDAYRAAPLPALAVFSAVLSKVGAYGFLRVVLPMMPDASDLFQTTILVLAVGSIIYGSAMAFTKTDLRLVLGFSSVAQLGFITAGIFAFNSSGAEGAVLQMVNHGLVVVPAFLIVAMIAERTGSEELGPMGGLAKKAPVFAAIFLIVTMATLAIPASANFIGEFYILNGLFQVDAAWAIIASSGVALAAFYALRMYQLTMHNPLPDDSRELSLRDALVLIPMVAIVVVLAFCPQLIVHSSEQAVDSSVAV---AKMSDQSLSYVKAHLSEIVDRVEATQERVTITRNGKSAAVIVHPDDLESLEETLAIMSDPELMAGIREAKEAHAAGDYVTLDELKKQFGYE---E
MLSILIWLPLVVAVLG-GIV-PKLSILGALATLGIAISFVVRFQDGLQFVTDEAWISELGITYKLGVDGLNVLLLLLATFLFAIAAIEWERPGLFFFWFGVAETAVLGAFVAQDLILFVAFFDLMLIPFYFLTGIWGSGDRVRGTQKLVIYTLVGSLLMLVAAIATGVLDTELTFSISALQQLPLSDGSQDWIFLCFAAAFLVKMPAFPLHGWLPDGYKAMPLPALAVFSGVLSKVAAYGFLRIVLPVFPDASVHFQELLLLIALASILYGSVMAFSAQNVRLVVAYSSVAQMGFITLGIFALNEDGAQGALLQMVNHGLVTAPLFFIVALLAARAGSEEMKDMGGIAFRAPVLATLFLIVSLATLAMPGSANFVGEFLILLGVFEAKPAFAFFASIGVALAAVYMLRAFIKAMHNRVNPDSREVTFRDLAVLVPSVIVIIALALYPQFGLKRSERGTQESVAQEEHTPMTTLPLSAVKSHLSELVDRVEGQHDRVVVTRNGRPAAVLISPDDLESLEETLAILSDRAMMEKVREGDAAIAAGDSISLEELRAQLGQS-PAA
MLSFLLWLPVMGAVII-GFLPKQITTLFALGTFAVTIWLLTQFNGGWQFSEYYSWIDAIGLSYSLAIDGVSLPLLILNSLLTIVAIYNVERPRLYYSLILLINAGITGALAAQNLLLFVIFYELELIPFYLMIAIWGGEKRGYAATKFLLYTAVSGLLVLAAFLGIGFLNGGSSFDYDSLTSQGLPLITQLILLTVLLVGFGIKIPLVPLHTWLPDAYTEASPAVTILLGGILAKLGTYGLIRFGLQLFPEAWSLVAPGLAIIGTVSVLYGALSAIAQKDIKRMVAYSSIGHMGYILVAVAAGTELSILGAVAQMIGHGLILALLFHLVGIVERKVGTRDLDILNGLMRGLPLTSGLLILAGMASAGIPGLVGFVAEFIIFQGSFSTFPIATLLCIIASGLTAVYFIILLNRTCFGKLDNYYPRVLRSESIPAFALTIIILFLGIQPNWLLRWIEPTTNQLTVNLLSRKMDIYTASHARANLFKLLEKINQDSEPCIITSR-KGDGVLISKDDWESIQETLYLESIPGMKESIKEGMATPLEDCEDELEW------------
MLSTILLAPVLGALVI-CFLPKTVAGLATGVMLALALYAFIAYAGGMQFTEFIPWIRDLGVNYSLGVDGISLPMVLLTALIGFSSVFLQERPKEFFLLLLLLITGVMGTFITRDLFIFLLFYEVVVIPIYIMVIIWGSSKKEYAGIKLTIYLLLGSAFMLVGVVALYLMAGERTFDMALLAKARLSADFQIFAFFLLLLGFGSLLSMWPLHSWSPDGYAGAPTAVSMIHAGVLKKIGGYGLIRLGLLVLPLGAKFWAPLIAFLGVANVAYAAFIAIVQKDLKYVVGYSSVSHMGYVLLGFAALNPIGISGAVANMFAHGVMAALFFSMIGYVYERTHIRAIPDLGGLAHQMPRVAVGFMLAGMASLGLPGLISFVPEFTIFLGSFSVYPVLALLAIAGIILTALYVLRALANVLFGPRKAHYPDAGGVALMPLVVLGTALIVFGVFPNLLMRMIASGMDPILPLLLGGNMPIRPVSDLRNKTPEIEEICIKEQKPVFITKNGNGHLVVMSQRLYEEQQALLELYEKLDEAE------EQSRAGETIPFNEVMAEIRSRITQI
M-IVAVLLVLLAGVVL-TFV-KKSALFFSVLTLLSSICMLQGYLGGANVGAAIPWVSYPHISLSFKIDGLALAMVLLTTVLTPIIILEIKNAKTLYSLILFMSLAMIGTFTSSDGLIYYIFWELSLIPIYFIILVWG-EKRKKAVITFFIYTFAGSLFMLLSLIYLYTQ--AKSFSIDAWYSLKLPVETQYWVFAGFFLAYAIKIPIIPFHSWQASTYQKAPAYGTMLLSGIMLKMGLYSIIRWQLPVAPAAAECFKYILIGVSVAGVIYGSIITLKQRNIKRFLAYSSLAHVGLIAAGAYTLTVDGLRGAVLQMLAHGLVIVGLFYAADIIYKRLGTANIDEMGGIKAHAGKFSTAFIVLVLASVALPLTFNFIGEFTVLYSLLQVNLWFAVVGGLTIILGAFYMTRMFQHVMLGEASAPFFDLTAGEILVFSLIIGLVILFGIYPQPLIELIDPAIKEIVKQ---IVMKTANFTDLRSNLKGYIDSVIDDSETVIVNRGKGTGVVLMSLEEYNSLKETEYIMSSPQTMEEIRTGEKDLEAGRGIGVDM---------DKL
MLTAILLAPVAAALFM-IFIPKCLAAVGTFISMALSLYVYFAYLGGLQFVERIPWIKDLGVTYFMAVDGISLPMLLLTNLIGFSAVFVNSRPREFFILLCLLITGVMGTFMAHDLFIFLLFYEVVVIPIYIMVVIWGSSKKEYAGMKLTIYLLIGSAFLLVGVIALFVKLGQPDMSFTRLAEAKLSSFDQIWLFGLMLFGFGSLISMWPFHSWSPDGYAGAPTAVSMIHAGVLKKIGGYGLVKIALFFLPLGAKFWAPYMAVLGVAGVTYAAFAALAQKDLKYVVGYSSVSHMGYVMLAIGSLNVIGINGAVANMFAHGVMAALFFSTIGFIYEKTHTRWIPDMGGLARQTPRLAVAFMLAAMASLGLPGLVTFIPEFTIFVAAFQVYGGLAVVGIAGIIITALYVLRAGANTLFGPPRPHLEDIHGPEMVPLVVLGTVLVVGGLMPSLLFDMINSGATKLMTH--GVLMPIRPITDLRN-TNEISDICHAKKEPVFITKNGYGDLVVMSIETYEAMLEERELDAAIAEAE------AEYADSQLLDARKVLSTLRRR-HSG
MLTTILLAPIIGALIN-VFIPKIVSAISTFISLALTVVIFVIYGGGYQFTETIPWVPDLGVTYALGVDGLSLPLLLLTNLIGFTAVYIDNRPKEFFILLLILIAGVMGTFIARDLFIFFLFYEVVVIPIYIMVIIWGSQSKEYAGMKLTIYLLIGSAFLLAGLIWMYVTLGAPTFAIDQLAKANFSYEFQVVVFGMMAFGFTTLLSMFPFHSWSPDGYAGAPTAVSMIHAGVLKKIGGYGLIRIGLFVLPLGAKFWAPVIAILAVGNVVYAALICLAQKDMKYVVGYSSVSHMGFVLIGVASLNIIGLNGAVANMFAHGVMSALFFSMIGFLYGSTHTRYIPDLGGLAHQMPRAAVGFVMAAMASAGLPGLVSFVPEFTVFVGVFQVYRALAIIALTGVILGAVYVLRMVANVLFGPRKEHLEDAKGPAMVPIVVLGAALVLFGVFPSLIMDMVNSGMAPIAAK--GNFMPIKMISDLRN-YNDVLRDC-QNGEPVFLTKNGRGRYVLVDIQEYERQQAILKLLSKLLEAD------AAIKTGDEQSLDDLKRSLG-----V
M-------------LLGLWI-RGVMVAGSSALLLVAIYLTVDYTEEMLYTDSYMWYAPLHICYSIGVDGISVAMLLLSAIIVFTGTFLKPLTKEYFLWFTLLSLGVFGFFISTDLFTMFMFYEVALIPMYLLIGVWGSGRKEYAAMKLTLMLMGASAFLLIGILGIYYGSGAQTMNVLEIAALNIPMDMQRIFFPLTFLGFGVLGALFPFHTWSPDGHASAPTAVSMLHAGVLMKLGGYGCFRVAMYLMPEATQELGWIFLVLTTISVVYGAFSAVVQTDLKYINAYSSVSHCGLVLFALLMMTRTSCTGAILQMLSHGLMTALFFALIGMIYGRTHTRDIRQMSGLMKIMPFLSVGYVIAGLANLGLPGLSGFIAEMTVFVGSFQNHRVCTIIACTSIVITAVYILRVVGKILYGTCKDHLTDATWDERLAVICLIVAVAGLGLAPFWVSDMLHDSVTNILSAHLSNLMRTTNYSELRNNLKSYLDAVINDSEPLIVHRSGNESVVVISLEEYNSIKETEYIMKSPAMMDIIRKGDDEIKNGGGTSVDIEN-------LWK
MLSLLIILPLLAGLGL-TVI-GFVGTGVSIYLFIFTLFLLFTQ-TPVDLYVKFDWLGGVKTNIALSLNGLGALMVLLTNLVYAILFIKKNYSNTFYGLLLLAYAGLNGVFLAQDLVLFYFFWEIVLIPIYFLIGIWGNKRRISANTTFFLYTILGSMLMLGGIIYIGFQLKPESFLLTDVMKVTADFGNLTTLAWLFLIAFAIKIPLFPLHSWQPAAYKTSPTPVTVILSALMAKMGLFAVVNWLLNLFPQICNEFDNVLY-IAGFGLFYASLIALTTNNIKKIVAYSSVAHLALIFMSLYSQSEAGILGAYFQMFSHGVVVLGMWLGVDYLERKYNVTNIKSIGGLAKVDPVFAVFFTFFGLANVALPLTSSFIGEFMMLNALYAYNPILCVIGCTGVILSAAYTLRMTTAILFGEQENEKVKFPKTLYVLFGLISLMILVLGIYPSIVFNLLQ-------------NMLITSVSDFRKDIKMYLDKVSKNFETLIINRGKEPGIVVMSLDEYNSLMATNYELSSRKNEMRLDFAIEKLKSGNSFSKDLSE---------D
