# Supplementary material for: Inter-protein residue covariation information unravels physically interacting protein dimers
Source: BMC Bioinformatics. 2020 Dec 17;21:584. doi: 10.1186/s12859-020-03930-7 (PMC7745481; doi:10.1186/s12859-020-03930-7)
Supplement: Supplementary file 5 — Additional file 5. Final ER-MSAs at different ASA thresholds. Available on Mendeley data (http://dx.doi.org/10.17632/9bk2r55286.1). [file 12859_2020_3930_MOESM5_ESM.zip › Additional file 2/Final ER-MSAs/Negative ER-MSA dataset/ASA0.0/paired_MSA/4hea-N-2wdq-C/MSA_IDs.txt]

sp|Q56229|NQO14	sp|P69054|DHSC_
tr|A0A1Q3P4F0|A	tr|A0A1F2Z183|A
tr|A0A1N7IL51|A	tr|A0A1N7LN09|A
tr|A0A085FSF3|A	tr|A0A101JVX3|A
tr|A0A1V0PQZ8|A	tr|A0A1N6J9N1|A
tr|F7QMC8|F7QMC	tr|F7QHM1|F7QHM
tr|A0A1E4CSX0|A	tr|A0A1E4BTW1|A
tr|D6ZYP1|D6ZYP	tr|D7A8R0|D7A8R
tr|A0A192IJD0|A	tr|A0A1M3NQE1|A
tr|A7IP94|A7IP9	tr|A7IGR8|A7IGR
tr|A0A1U7JFN6|A	tr|A0A1U7JI99|A
tr|A0A081B938|A	tr|A0A081B8B7|A
tr|A0A164ABY6|A	tr|A0A163XIY0|A
tr|A0A1Q3VZG8|A	tr|W3RMJ0|W3RMJ
tr|W6KA96|W6KA9	tr|W6K9X1|W6K9X
tr|A0A0Q9F066|A	tr|A0A1S1THG5|A
tr|Q20Z51|Q20Z5	tr|Q6ND90|Q6ND9
tr|A0A1M7ZMZ8|A	tr|A0A1M7ZK94|A
tr|A0A1W9HYA4|A	tr|A0A1W9KJY5|A
tr|Q11JJ3|Q11JJ	tr|Q11DA7|Q11DA
tr|A0A1M3CD78|A	tr|A0A021X3B3|A
tr|W9H7D3|W9H7D	tr|W9H6C5|W9H6C
tr|C3MEY2|C3MEY	tr|C3M9U7|C3M9U
tr|Q2YNF0|Q2YNF	tr|Q2YLP9|Q2YLP
tr|A0A1T4RMA2|A	tr|A0A1T4RXN1|A
tr|E0MJK2|E0MJK	tr|E0MSH4|E0MSH
tr|A0A1W6ZW59|A	tr|A0A1W6ZNM5|A
tr|Q0FXW1|Q0FXW	tr|Q0FZL6|Q0FZL
tr|A0A1U9Z4M4|A	tr|A0A1U9Z148|A
tr|A0A1G3INL5|A	tr|A0A1Q3UQC5|A
tr|A0A0H5BK83|A	tr|A0A0P0JEB5|A
tr|A0A081MKV9|A	tr|A0A081MLN5|A
tr|A0A0Q6M8G9|A	tr|A0A0Q6LZ68|A
tr|I3TM15|I3TM1	tr|I3TQS3|I3TQS
tr|A0A1C7P4U9|A	tr|A0A1C7NZH9|A
tr|S6B2A9|S6B2A	tr|S6B3V2|S6B3V
tr|A0A1E5Q965|A	tr|A0A1E5QAX1|A
tr|H8FSL3|H8FSL	tr|H8FUA6|H8FUA
tr|A0A0K2DG91|A	tr|A0A0K2DC33|A
tr|B8EIN0|B8EIN	tr|B8EIW2|B8EIW
tr|A0A1R3T6Q3|A	tr|A0A1R3TUH9|A
tr|F2IY04|F2IY0	tr|F2J091|F2J09
tr|A0A1Y1SM43|A	tr|A0A1Y1SQT2|A
tr|A0A1Y6BXP7|A	tr|A0A1Y6CL88|A
tr|A0A0P7YNV9|A	tr|A0A132C199|A
sp|Q3SJP4|NUON_	tr|A0A125BBP8|A
tr|V4YRJ0|V4YRJ	tr|A0A142LIM7|A
tr|J9Z0J9|J9Z0J	tr|A0A061QH14|A
tr|A0A0F2RNR3|A	tr|A0A0F2R676|A
tr|V4RPJ9|V4RPJ	tr|V4RKA8|V4RKA
sp|B2IHV3|NUON_	tr|B2IJU8|B2IJU
tr|E2CCJ6|E2CCJ	tr|E2CEE1|E2CEE
tr|A0A0U3PAA3|A	tr|A0A0L0IWM7|A
tr|A0A1A6FLD4|A	tr|A0A177PMX0|A
tr|A0A1I6ZKV1|A	tr|A0A1I7CPE3|A
tr|A0A1G0QSA9|A	tr|A0A1G0NK20|A
tr|J3HRS3|J3HRS	tr|J3HU74|J3HU7
tr|A0A1R1I593|A	tr|A0A1R1I1P2|A
tr|A0A0X8GMR3|A	tr|A0A0S4K0F9|A
tr|S9QK13|S9QK1	tr|S9RU82|S9RU8
tr|A0A086XX60|A	tr|A0A086YAV9|A
tr|A0A1E4FSE1|A	tr|A0A1E4FAS7|A
tr|A0A1Y5T3Y8|A	tr|A0A1Y5RC66|A
tr|A0A1U7DM76|A	tr|A0A1U7DMJ1|A
tr|Q0F8P2|Q0F8P	tr|A0A1J5HPR1|A
tr|A0A1V8RW47|A	tr|A0A1V8RVC6|A
tr|A0A099TD53|A	tr|A0A099TB76|A
tr|A0A0P1F7J0|A	tr|A0A0P1FFL2|A
tr|A0A037ZGH0|A	tr|A0A037ZJN5|A
tr|A0A1Y5ST39|A	tr|A0A1Y5SVQ0|A
tr|B7RPL5|B7RPL	tr|A6FLV1|A6FLV
tr|A0A126V4F1|A	tr|A0A126UZE8|A
tr|A0A0P7WW40|A	tr|A0A0P7WHC6|A
tr|A0A1M7RZT5|A	tr|A0A1M7TAG1|A
tr|C6WX48|C6WX4	tr|C6WUR8|C6WUR
tr|A0A1G0EEU0|A	tr|A0A1G0CR19|A
tr|A0A133XJ00|A	tr|A0A133XJX6|A
tr|A0A1N6F0H9|A	tr|A0A1N6E6Q4|A
tr|M9R525|M9R52	tr|M9RI92|M9RI9
tr|A0A1M6L6D0|A	tr|A0A1M6FKR8|A
sp|A4G631|NUON_	tr|A4G5Z7|A4G5Z
sp|Q28T49|NUON_	tr|Q28U84|Q28U8
tr|A0A0W7WES7|A	tr|A0A0W7WQ06|A
tr|A0A0D0QFQ9|A	tr|A0A0D0Q7Q4|A
tr|G8QHH9|G8QHH	tr|G8QJV0|G8QJV
tr|A0A1Y5S925|A	tr|A0A1Y5RPA5|A
tr|A0A075MI76|A	tr|S6BT29|S6BT2
tr|G0AJZ1|G0AJZ	tr|G0ABL2|G0ABL
tr|A0A0B4BWX5|A	tr|A0A0B4CA02|A
tr|A0A0N7HIW6|A	tr|A0A0P0ADE9|A
tr|A0A0S8BF31|A	tr|A0A0S8L1Q2|A
sp|A1WXV4|NUON_	tr|A1WT29|A1WT2
tr|A0A1U9JNT5|A	tr|A0A1U9JJG1|A
tr|A0A0M2RAS0|A	tr|A0A0M2RAD7|A
tr|A0A1G3HR89|A	tr|A0A1G3HNQ1|A
tr|J3CG38|J3CG3	tr|J3DJ60|J3DJ6
tr|A0A1Y5SIS8|A	tr|A0A1Y5RUR3|A
tr|A0A0J5QE09|A	tr|A0A0J5QBT1|A
tr|A0A143DGI8|A	tr|A0A143DF75|A
tr|I1AZG3|I1AZG	tr|I1AQV7|I1AQV
tr|A0A0X3TU42|A	tr|A0A0P1IA46|A
tr|C7RL69|C7RL6	tr|C7RQZ0|C7RQZ
tr|A0A086D050|A	tr|A0A0S8A0B5|A
tr|A0A0B3RMA8|A	tr|A0A0B3S4P4|A
tr|A0A1X7MYG8|A	tr|A0A1X7NRI8|A
tr|D5CQT5|D5CQT	tr|D5CSY4|D5CSY
tr|A3K1F0|A3K1F	tr|A3K3K3|A3K3K
tr|A0A1Y5TEB5|A	tr|A0A1Y5RVD6|A
tr|A0A1U7DBM0|A	tr|A0A1U7D1H3|A
tr|A0A1G6WAK7|A	tr|A0A1G6ZRI6|A
tr|A0A0U1NIR9|A	tr|A0A0U1NM72|A
tr|A0A1M6BDC5|A	tr|A0A1M6HPZ6|A
tr|A9E0A7|A9E0A	tr|A9DS19|A9DS1
tr|K2HCP9|K2HCP	tr|K2GSR3|K2GSR
tr|A0A1H8GA21|A	tr|A0A1H8JGV3|A
tr|S9QGC1|S9QGC	tr|S9SGW7|S9SGW
tr|A0A0E9M5V1|A	tr|A0A0E9M608|A
tr|F1W011|F1W01	tr|F1VWI2|F1VWI
tr|A0A0F3IWI9|A	tr|A0A0F3IWN4|A
tr|A8LIV7|A8LIV	tr|A8LJJ7|A8LJJ
tr|W0DXQ2|W0DXQ	tr|W0E0V8|W0E0V
tr|A0A1K2HN69|A	tr|A0A1K2HES0|A
tr|A0A171KVY6|A	tr|A0A171KS82|A
tr|A0A1M4N343|A	tr|A0A1B7Z0D4|A
tr|A0A1B1PL93|A	tr|A0A1B1PMB1|A
tr|A0A023NQY2|A	tr|A0A023NP98|A
tr|Q5P1D7|Q5P1D	tr|Q5P1V0|Q5P1V
tr|A0A0F7JYI3|A	tr|A0A0F7JVR6|A
tr|A0A0R0LKL9|A	tr|A0A149W0F5|A
tr|A0A178HX76|A	tr|A0A1Q3Z4H7|A
tr|G2IXB3|G2IXB	tr|G2IZP0|G2IZP
tr|V9VTI5|V9VTI	tr|V9VQC1|V9VQC
tr|F5R8C7|F5R8C	tr|F5RA35|F5RA3
tr|L0GVW0|L0GVW	tr|L0GU24|L0GU2
tr|H1G3Q4|H1G3Q	tr|H1G5Y3|H1G5Y
tr|Y0KHT9|Y0KHT	tr|Y0KIZ7|Y0KIZ
tr|A0A090AML0|A	tr|A0A090AIQ1|A
tr|A0A0G3ERA8|A	tr|A0A0G3F0I6|A
tr|E3F3Z0|E3F3Z	tr|E3EX66|E3EX6
tr|W0SEI6|W0SEI	tr|W0SF50|W0SF5
tr|D9SI38|D9SI3	tr|D9SFR0|D9SFR
tr|A0A1Y5SNH2|A	tr|A0A1Y5SBE3|A
tr|A0A1J4Z399|A	tr|A0A1J4YV12|A
tr|A0A0C5J9S0|A	tr|A0A0C5JAF0|A
tr|I3YFJ3|I3YFJ	tr|I3YGP2|I3YGP
tr|D5BPB5|D5BPB	tr|D5BMM6|D5BMM
tr|A0A0F3L0A6|A	tr|A0A0F3K8M0|A
sp|A1K5C1|NUON_	tr|A0A0K1J6B5|A
tr|A0A1C2G174|A	tr|A0A1C2G456|A
tr|A0A0P7KFJ0|A	tr|A0A0P7IZR8|A
tr|A0A161SAP8|A	tr|A0A161SFX4|A
sp|C1DCB6|NUON_	tr|C1DB64|C1DB6
tr|A0A095Z6E3|A	tr|A0A095Z6C2|A
tr|A0A1E4ZHR5|A	tr|A0A1S9CYD4|A
tr|A0A1D9BJ07|A	tr|A0A1D9B9P0|A
tr|C0DUE2|C0DUE	tr|C0DU23|C0DU2
tr|W0TKK1|W0TKK	tr|W0TNU8|W0TNU
tr|A0A1Y5S2Z8|A	tr|A0A1Y5TIG5|A
tr|A0A099CWZ8|A	tr|A0A099CWK1|A
tr|A0A0K6IV93|A	tr|A0A0K6IWD6|A
tr|A0A0F5K109|A	tr|A0A0F5K1K8|A
tr|A0A0Q6BQM6|A	tr|A0A0Q6AUV3|A
tr|A0A0K0XTP8|A	tr|A0A0K0XWY1|A
tr|A0A0N1BG64|A	tr|A0A0N1BHY0|A
sp|Q0A788|NUON_	tr|Q0A906|Q0A90
tr|U1YEP3|U1YEP	tr|U7U736|U7U73
tr|A0A1B1YRG3|A	tr|A0A1B1YUN4|A
tr|A0A101V7T4|A	tr|A0A1G3JV23|A
tr|F9U539|F9U53	tr|F9U5H4|F9U5H
tr|A0A0K6I4J6|A	tr|A0A0K6I3W6|A
tr|V8G8K6|V8G8K	tr|V8G959|V8G95
tr|A0A086XYU7|A	tr|A0A086Y600|A
tr|A0A0J5GGN2|A	tr|A0A0J5GGW4|A
tr|A0A1G4A258|A	tr|A0A1Q4F923|A
tr|A0A0P9CN11|A	tr|A0A0P9EGW1|A
tr|G5ZVT6|G5ZVT	tr|G6A0R9|G6A0R
tr|D3RNG2|D3RNG	tr|D3RUM8|D3RUM
tr|A0A0N1JTL7|A	tr|A0A0N0XKJ8|A
tr|A0A0H4VDG7|A	tr|A0A0H4UX71|A
tr|M2SFY9|M2SFY	tr|M2TDL3|M2TDL
tr|A0A1G0X1Q5|A	tr|A0A1G0X1X6|A
tr|A0A0B2AX82|A	tr|A0A0B2AVA9|A
tr|A0A0F3KAV5|A	tr|A0A0F3KN97|A
tr|A0A0P7GXZ4|A	tr|A0A0P7GFN7|A
tr|A0A1V3S0G0|A	tr|A0A1Y2R407|A
tr|A0A1A6C721|A	tr|A0A1A6C844|A
tr|A0A0J8YU37|A	tr|A0A0J8YVJ3|A
tr|A0A0K8NYW0|A	tr|A0A0K8P1S5|A
tr|A0A0P7AIB2|A	tr|A0A0P7AHD0|A
tr|A0A091B1E5|A	tr|A0A091ARS8|A
tr|A0A098GAU1|A	tr|A0A098GCD2|A
tr|A0A109CJ99|A	tr|A0A126ZBI3|A
tr|U5T331|U5T33	tr|U5T3W9|U5T3W
tr|A0A1B3W9Y0|A	tr|A0A1B3W990|A
tr|A0A1J5IBT6|A	tr|A0A0X3T9U8|A
tr|E8UGL7|E8UGL	tr|E8UEL0|E8UEL
tr|A6GS88|A6GS8	tr|A6GNA7|A6GNA
tr|A9BNA1|A9BNA	tr|A9BVJ8|A9BVJ
tr|A0A1S1NSB7|A	tr|A0A1S1NYA7|A
sp|A9MJA9|NUON_	tr|A9MJM5|A9MJM
tr|I2B778|I2B77	tr|I2BB47|I2BB4
tr|E0SKH2|E0SKH	tr|E0SEZ0|E0SEZ
tr|A0A0G3Q5L9|A	tr|A0A0G3QB08|A
sp|A7MHT8|NUON_	tr|A7MQW4|A7MQW
sp|Q32DR3|NUON_	tr|Q32IL0|Q32IL
tr|A0A071LNE5|A	tr|A0A071LTX4|A
tr|A0A0J8VHX9|A	tr|A0A0J8VSU5|A
tr|A0A1S8YDD9|A	tr|A0A1S8YJ50|A
tr|R8APN1|R8APN	tr|R8ANI6|R8ANI
tr|H2IP47|H2IP4	tr|H2IWK4|H2IWK
tr|A0A0G3XFG6|A	tr|A0A0G3XJB7|A
tr|E3GB45|E3GB4	tr|E3G3U5|E3G3U
tr|H5UXS9|H5UXS	tr|H5V315|H5V31
tr|G9ZAD3|G9ZAD	tr|G9Z527|G9Z52
tr|A0A089PNW8|A	tr|A0A0F0VTM6|A
tr|A8PM97|A8PM9	tr|A8PMS9|A8PMS
tr|A0A1C2AID9|A	tr|A0A1C2AF83|A
sp|Q2NSL1|NUON_	tr|Q2NUM8|Q2NUM
tr|A0A193LG64|A	tr|A0A193LFE6|A
tr|A0A1H3ZLD3|A	tr|A0A1H3VXB6|A
tr|A0A097R453|A	tr|A0A097R083|A
tr|U3TX72|U3TX7	tr|U3TUB7|U3TUB
tr|L0EUC0|L0EUC	tr|L0EVP3|L0EVP
tr|A4BTQ1|A4BTQ	tr|A4BRY1|A4BRY
tr|W1IVV1|W1IVV	tr|W1IXZ9|W1IXZ
sp|Q6D2S9|NUON_	tr|Q6D7G8|Q6D7G
tr|X2H4U4|X2H4U	tr|X2HGL1|X2HGL
tr|W0L8L5|W0L8L	tr|W0LCP7|W0LCP
tr|A0A0Q7D2D0|A	tr|A0A1G2WHV7|A
tr|V9H6V0|V9H6V	tr|V9HMT6|V9HMT
tr|C5B8H4|C5B8H	tr|C5BG70|C5BG7
tr|A0A0F2QLR0|A	tr|A0A0F2QFZ4|A
tr|A0A139SXA6|A	tr|A0A139SV98|A
tr|A0A084IHH6|A	tr|A0A084ILX7|A
tr|J7UA39|J7UA3	tr|M1SE23|M1SE2
tr|A0A139C6S6|A	tr|A0A139CAX9|A
sp|Q1QSU4|NUON_	tr|Q1QY90|Q1QY9
tr|A0A1S8CT79|A	tr|A0A1S8CSV3|A
tr|A0A0H2LPQ6|A	tr|A0A0H2LNF9|A
tr|A0A1S2DEQ4|A	tr|A0A1S2D8H2|A
tr|A0A0N0Z7X4|A	tr|A0A0N0I9U6|A
tr|A0A1M3J5V0|A	tr|A0A1M3IRY4|A
sp|C4K3W3|NUON_	tr|C4K7D1|C4K7D
tr|A0A1R1M8P1|A	tr|A0A1R1LYY0|A
tr|C0AV99|C0AV9	tr|C0B272|C0B27
tr|A0A1A9ETW2|A	tr|A0A1A9EWW8|A
tr|E1VKW8|E1VKW	tr|F3LC20|F3LC2
tr|A0A0R2W2P6|A	tr|A0A0R2TYY2|A
tr|A0A1Y6D1W8|A	tr|A0A1Y6CZ76|A
tr|A0A0U9HKV0|A	tr|A0A0B5H323|A
tr|C8PVV5|C8PVV	tr|C8PUP5|C8PUP
tr|A0A0A8E8P9|A	tr|A0A0A8E3X3|A
tr|A0A1E7UA50|A	tr|A0A1E7UAK6|A
sp|Q4FU52|NUON_	tr|Q4FVI6|Q4FVI
tr|A0A1Q6CDT5|A	tr|A0A1Q6CLA1|A
tr|Q2GGR5|Q2GGR	tr|Q2GFS4|Q2GFS
