# Supplementary material for: Inter-protein residue covariation information unravels physically interacting protein dimers
Source: BMC Bioinformatics. 2020 Dec 17;21:584. doi: 10.1186/s12859-020-03930-7 (PMC7745481; doi:10.1186/s12859-020-03930-7)
Supplement: Supplementary file 5 — Additional file 5. Final ER-MSAs at different ASA thresholds. Available on Mendeley data (http://dx.doi.org/10.17632/9bk2r55286.1). [file 12859_2020_3930_MOESM5_ESM.zip › Additional file 2/Final ER-MSAs/Negative ER-MSA dataset/ASA0.0/paired_MSA/4hea-N-2wdq-C/MSA_ready_for_MI.txt]

MTLAILAVFSVALTLLGFVLPPQGVKRATLLGLALALASLLLTWGKPFAFGPYAVDGVSQVFTLLALLGALWTVGLVRSGRFEFYLLVLYAALGMHLLASTRHLLLMLVALEALSLPLYALATWRRGQGLEAALKYFLLGALAAAFFLYGAALFYGATGSLVLGAPGEGPLYALALGLLLVGLGFKAALAPFHFWTPDVYQGSPTPVVLFMATSVKAAAFAALLRVAAPPEALALLVALSVVVGNLAALAQKEAKRLLAYSSIAHAGYMALALYTGNAQALGFYLLTYVLATGLAFAVLSQISPDRVPLEALRGLYRKDPLLGLAFLVAMLSLLGLPPLAGFWGKYLAFAEAARAGAWGVLVLALVTSAVSAYYYLGLGLAVFARPEETPFRPGPPWARAAVVAAGVLLLALGLLPGLVLPALAAGGMIRNVKKQRPVNLDLQTIRFPITAIASILHRVSGVITFVAVGILLWLLGTSLSSPEGFEQASAIMGSFFVKFIMWGILTALAYHVVVGIRHMMMDFGYLEETFEAGKRSAKISFVITVVLSLLAGVLVW
MLEAYVGLLGVIVLMIGVFKGEKPLCLGSAAFLVGIIPLL-----ISNNFMQVLYTDFTAVMRSILILFTAVILVLMAS-TFELVPLVIFSLLGAMMMLSSATFISLYVAVELQALSLYVLAASNRALSSEAGLKYFVLSAIASGLMLYGMSLVYAFTGTISFETLKLPSAITVGIVMILIGFFFKLSLAPFHMWTPDVYEGSPTIFTAFFASVPKIAAIGLLVKIFDAQGIFILVAVISMFVGAFGAIKQTKIKRIMAYSSISNMGFLILALTNPA-LVTEIYVIIYGVTVIGAFAVFTAIEK-FESIDDLSGLSKTSPYAALIIAIMMFSLAGIPPLAGFFAKFVILESLVASNHIIIAVLAVISSVISAYYYLNIVKVMYFDEVKGMLQRMSMDNMIVAAFAGIYNIVYILFHSSAISYFSALKMSTK-PVNRPLSPHLQVWKWTFTMALSILHRASGIALVAGMLMLVWMLVAAASSEMAYECFLNFSKSIVGQVMLFGWTGALYYHLCSGVRHLLMDAGYL-LTIPQADKAGKIIFIVAIAMTLATWGVLM
MTS-LMAAAGLVLLMIGVYQKGRLVGWLAVLVMVVAGVLVL-KAGAGTTFGMFVTDAFAVYAKVMVLGASALSLILSLG-KFEYSVLVLFATLGMLMMVSANDLMSLYIGLELQSLALYVVASFKRVKSTEAGLKYFVLGSVASGMMLYGMSMIYGFSGTTNFEVLAQATGVVVGLVFVMAGLAFKVSAAPFHMWTPDVYEGAPTPVTAFFALAPKIAAIALFVRVMTGQQVMWIIAVLSMIVGSFGAIGQQNIKRLMAYSSIGHMGYALIGLVVGNVQGILIYLAIYVFMNIGAFAIILSMRQKLEGISDLAGLSKTSPLMAAALAIFMFSMAGIPPMAGFFGKFYVFISAVHAGMYWLAVIGVLTSVVGAYYYLRIVKVMYFDEPTEAFDTPRLANRVILLVAGVFTLFYIVYPSPLLLTAQAAYMKSQ---SRPLSPHLQIYKFTLHMAMSISHRITGVALAVGTIVLMYWLASAAHGKEAYETAASVIGSWFGYLLIFGWSAALFYHLCNGIRHLFWDAGQG-FEIEQIKKSGIVVLGAAAALTVLAWILG-
MTADVVVTGACALLILGQLVRKRFLVCTSIAVVLIAALATLML--ARPAYGMFIADRFAVFFKSIFYLVTVLTFLLSRK-SSEYYVLLLFALSGMMIMASATDLLSLYVGLELMALCTYVLTGFLRRRSNEAALKYVILGSISTGIFLYGVSLVYGITGTTQLDGMALDPGLLLAVVFIVAGLVFKVGAVPFHMWVPDVYEGAPTTIAAFMSAGPKAAGFAVILRVFLN-IIVAVIAVVTMALGSFVALVQDNFKRLLAYSSIAHAGFALLGVVAGGIASVMLYLLIYAFMNLGIFGTVIMMRNGGEGIEDYAGFARSHRGLALLMLLYLFSLAGIPPTAGFFAKFYVLVALVERGFVTLAVVAVLLSAVAAYFYIRIVMVIYMREPERAFEALTPLVRAALAVTAIGTIGIGLFPAWFLGLAQNSGMAEV-PAARPLSPHLQIYRWSWTMAMSVAHRATGAALYGGTLLVALWLIAAASGPAAYDTAQAIAGSVLGRLVLFGYTFVLLHHMVGGLRHFIWDMGHG-YDPQTRMNLAKFSGLVSGILTLLVWIVAR
M---ALAIYAMLALVGAVYTGKPILNWVTAALFFVMAVWVG-LTATQTAFGAVIDDGFARFAKVVILVSAAAVLMMSNH-LFEFPILITLAVVGMMLMVSAGDLMMLYMGLELQSLSLYVVASLRRLKSTEAGLKYFVLGALSSGLLLYGASLTYGYSGTTLFSGILMSIGLLFGLVFMITGLAFKVSAVPFHMWTPDVYEGSPTPVTAFFAAAPKMAAMGLMARVLHEGQVIAVLSLLSMVLGAIAAIGQRNIKRLMAYSSIAHMGYALMGLAAGTVQAMLVYMAIYVTMSVGTFAFILSMQKDVTDIASLNMLSAREPLKALAMLVLLFSLAGVPPLVGFFGKFYVVKAAVDAGLVWLAVAGVLASVVGAFYYLRIVFFMYFGEEGDQLDTMAPSLWGVMMVSAFAMVAGVINLFGVEGLAQAANMADFNRGNRPLSPHLQVYRPQITSVTSILTRVTGNALIVAAVLIVWWFLAAASGPEAFARADGVLTSWIGDLVLFLSVWALWYHTLAGIRHVIWDAGRG-LDLGTAEKLGWAVIGGSAGLTILTVIIV-
MTF-VLAVGAMALLMLGAFRGPQLVTAIAVVLLAVTGALIF-WLPKLTTFGSFIVDDYARFLKVLALIGSGVTLILSRS-IFEYAILVLLSTTGMMVLISSGDLIMLYLGLELMSLALYVVASSHRTKSTEAGLKYFVLGALSSGMLLYGASLIYGFTGTVSFAGIAGNIGLLFGLVFLLAGLCFKVSAVPFHMWTPDVYEGAPTPVTAFFASAPKVAALAVFTRVALTQQIVVFVSIASMALGSFAAIGQKNIKRLMAYSSIGHMGFALVGLAAGTAQGVLVYIAIYVAMTLGTFAIILAFKRNVETISDFAGLSRTNPVLAFFFAMFLFSLAGIPPLAGFFAKFYVFLAAVKAGLFTLAVLGVLSSVVGAFYYLTIVKVMYFDEPKEAMEPMRPELRVVLAVAGIFNLLFFVYPGPLVNAATTA-MA---RIDRPLSPFL-TYRWTLTMAMSIVHRITGIALYVGTLLMAWWLIATASGPGAYANIQGFTSSWIGRVIVFGYTWALMHHLFSGIRHLLWDMGYA-FTPTERESVTWGALLAGIAATVLIWIVAR
MIL-FLAAATALLLIYGVVRGEPFVSVMTSVVLLVTAVLLF--MPEGTAFSLFIVDRLTTTMKALVLVGSAIAILMSRA-RFEYPLLVALATLGMMLMISANDLMALYVGLELQSLALYVIAAFQRVRSTEAGVKYFVLGSVASGMLLFGASLIYGFCGGTAFVQISAEIGTTIGLVFVVAGLAFKVSAVPFHMWTPDVYEGAPTPVTALFAVAPKIAAMSLLVSVLMGQQIIVVASVLSMALGAFAALRQQNIKRLMAYSSIGNVGYVLLGLASGSIEAVVFYLAIYLVMTLGVFATILMMKRRLEDISDLAGLARNQPMMAFAMLIFMFSLAGIPPLAGFWGKWYVFLAAIDAKLYALAIIGMLASVVGAFYYLRIIKVMWFDEPVGGFQPMAGELRLVLGLSGAFVLFYVLIGGPVGQMAEAA-MSSAEKTSRPLSPHLQVYRWPITMTVSILQRVTGGALYFGTLLLAWWAIAAAAGPGPFSYVSWVFGSWIGLLVLFGYTWALMQHLLGGIRHFVWDFGAG-FSKPARDNLAWANVIGSAVLTILIWVVAR
MTF-LLAVSAILLLLFGAIVGPDTVNGLTLAALFAALVLVL-LGPEATLFGSFQVDEYSRFLKVLALLGAGGTLAMSVE-RFEFPILVLLSTLGMMMLISAGDLIALYMGLELMSLALYVIAANNRVRSTEAGLKYFVLGALSSGMLLYGASLIYGFTGSVNFERIAPSLGLIFGIVFMFAGLCFKVSAVPFHMWTPDVYEGSPTPVTAFFAAAPKVAAMAVFVRFAAEQQIVVFVAIASMALGSFAAIGQRNLKRLMAYSSIGHMGYALVGLAAGTVRGVLVYMTIYMAMTLGTFACILSMRRKVENYEDLAGLARTRPLMAFFLAALMFSLAGIPPLAGFLAKYYIFLAAIEAGLYTLAVIGVLTSVVGAFYYLRIVKVMYFDEPAPGFEPMPTELRMVLGVSGLFTLLFFVYPAPLLAAADVA-MAGA--AERPLSPHLQIYRPMLTMMMSIVHRITGVALYFGTLLLVIWLVAAASSPAAFDTVNGLYGSWIGLLVLVGYSWALIHHALGGIRHFIWDTGAG-FGPQAREWMARATIGGSIGLTVLLWIIIK
M---ALLLGGCAALVLALFAPQWLCSVVAALALALAAGFAWSQM-AKLSFGVWALDGATGWARLLILAATALCLPLCPR-HGEFYTMLLFSALGAVAMAGAADLLQLLMAVLLSSVTGYAIAAWHRALSVEAGMKYFLVGALANAMMAIGVVLLLGMLGSSGYADLAQAPLTVLGLALTLLGLAFKMGAAPAHAWMPDVAEGAPVPAAAFLTVVPKIGAAIAMARLVALRLLVAALAVATMTLGNLAAFWQQDVRRLLGWSSVSQSGYALMAVAVTGLPALIAFLAAYGVANIAAFAAIAHLRGR-TALGDFAGLGRARPVTAAILIMAMLSLVGIPPLAGFVGKLELFVAAIQGGLSWLAVAALVNTVASLFYYARVMGPMYFARPGGQVHVLGRQTLVAASVASVLVALGGIGAGRLLVMAGKA-MAET-SAGRPLSPHLQIYRWTWTMAMSIAHRATGLALYGGTLLIAAWLIAAASGRNAYDWAQWAAGSWLGLLVLFGYTYALLHHMVGGVRHFIWDFGYG-FEPEHRMNLARMTPFVAGGLTLVAWIVGR
MTQ-VLAVSAIVLILIGAFRGENLVTGLAIAVLAAVGVLVL-LQPEVTAFGSLVVDAYSRFMKLLAVLGAVVSLIMAVD-KFEYAVLIVIATLGMCMLVSAGDLIALYLGLELMSLSLYVVASINRVRSTEAGLKYFVLGALSSGMLLYGASFIYGFTGSVNFLQIAPSPGLIFGIVFLLAGLCFKVSAVPFHMWTPDVYEGAPTPVTAFFASAPKVAAMAIFVRVVIEQQIVAFVSLASMVLGAFAAIGQRNIKRLLAYSSIGHMGFALVGLAAGTVRGVLLYMTIYVVMTLGTFACVLTMRRKVETIEDLSGLARRNPLMALALGALMFSLAGIPPLAGFLAKYYVFVAAIQAGLYALAVVGVLASVVGAFYYLRVVKIMYFDEPVEAFDPMPTELKAVLAVSGLFTIFYFVYPAPLIEAAGVA-MADSPRIDRPLSPHLQIYRPLFTMVMSIVHRITGVGLYFGTAILVWWLLAAATSPSAFESFRSVAGSPIGLIVLFGYTWALLHHALGGARHFIWDFIHG-FGPKERMLLAQATLAGSVALTVILWVVGK
MQAELLAVGALVLLMVGAFGGNSVVTGLCVALLAIAGLMLI-VSPYGEVFGSFVQDAFSRYMKILVLIGSGFAIAMSVA-RFEYPILILLATLGMMMMLSAGDLIAMYLGLELQSLALYVVAAINRVRSTEAGLKYFVLGALSSGMLLYGMSFIYGFTGQIEFDAIAASLGLVFGIVFLLAGLAFKISAVPFHMWTPDVYEGAPTPVTAFFAAAPKIAAFGMMMRVLVEQQIIVFMAIMSMALGSFAAIGQKNIKRLMAYSSIGHMGYAMVGLAAGSVEGVIVYMTAYLAMTLGAFACILSMRRKVEDIYDLSGLSKTNLPMAILLAFIMFSLAGIPPFVGFFAKFYVFMAAVEAGLYPLAIIGILTSVVGCYYYLRIIKVMFFDDATDEFLPMSGEMKIVLGVSSVVVCLFFLVPGPIVEAASAA-MANADKANRPLSPHLQVYRLILTMLMSILHRITGAGLYFGTVLVAFWLVAAASGPEYYEFANAVFGSWFGRLVLFGFTWALMHHMLGGLRHFIWDMGRG-FKLEAANWMAKATIIGSVSLTILLWIIGR
METAILAVGALGLLMLGAYTKARLASIGAVLLFAVAAIVVI-GQPRVLTFGSFVTDGFGKFMKVLVLIGSAGAIVMSYN-RFEFPVLIVLATLGMLMMVSANDLISLYVGLELQSLSLYIIAAFNRARSTEAGLKYFVLGALASGMMLYGASLVYGFTGTTNFDLIAMSLGLIFGLVFILAALAFKVSAVPFHMWTPDVYEGAPTPVTAFFASAPKIAAMALFIRVMMGRQIVVFISIASMLLGAFAAIGQTNIKRLMAYSSIGHMGYALVGLAAGTVRGIIIYLTIYLVMNLGVFCCILAMRRKVEDIADLAGLSRHQPVLAFLFSMLMFSLAGVPPLAGFFAKYFVFLSAIEAGLYTLAVIGVLSSVVGAFYYLRVVKVIYFDEPAQPFEPLASELRVVLGASSIVTLFFFVYPAPLIALAQAA-MADS-SASRPLSPHLGIYRKMLTMMMSIVHRITGAALYFGTLLLAWWLIAAASGAEAYDVFSAHAGSWYGRIVLFGYTWALIHHMLGGLRHLVWDMGKG-FDLRLVEWMARGTVAGSVILTVVVWVIAL
MTITMLAVGAMVLLMIGAFNGPGLVTTLAVCLLVVVGAAEI-MLPKHVTFGSFIVDDYARFLKVLAIIASAVTLILSRE-IFEYAILVLLSTLGMMVLISAGDLIMLYLGLELMSLALYVVAASNRAKSTEAGLKYFVLGALSSGMLLYGASMIYGFTGTVSFAGIAGSIGLVFGLVFLLAGLCFKVSAVPFHMWTPDVYEGAPTPVTAFFASAPKVAALAVFTRVTLTQQVVVFVSLASMVLGSFAAIGQSNIKRLMAYSSIGHMGFALVGLAAGTAQGVLVYIAIYVAMTLGTFAIILTMKRGVETIKDFAGLSRTNPIIAFFFAMFLFSLAGVPPLAGFFGKFYVFMAAIKSGLFVLAVVGVLASVVGAFYYLSIVKLMYFDEPVGKLDPMRVELRTVLAVAGLFNVLFFVYPAPLVSAAAFA-MT---RIERPLSPHLQVYRWTLTMALSIVHRATGVALYFGTLLLVWWLIAAASGPAAYAHVQAFTGSIIGRLIAFGYTWALIHHAMSGIRHLVWDLGYG-FKPSEREWLTWAALIGGIGITILLWIIAR
MNFDVLASGAMLLLLVGAYRGTRAITMLSTVLLVVTGVLVL-TLPKLTTFGSFIVDDFARFLKVLSLIGSAATLILSRR-IFEYAILVLLSSTGMMVLISAGDLVMLYLGLELMSFALYVVASSHRLKSTESGLKYFVLGSLSSGMLLYGASLIYGFTGTVSFAGIAGSLGILFGIVFLLAGLCFKVSAVPFHMWTPDVYEGAPTPVTAFFASAPKVAALAIFTRVALTQQIVTFVSIASMALGSFAAIGQKNIKRMMAYSSIGHMGFALVGLAAGTAQGVILYLAIYVAMTLGTFSVILAMKRGVEQISDFAGLSRTNPVLAFLFAMLLFSLAGVPPLAGFFAKFYVFLAAIQSGLFALSVIGVITSVVGAFYYLSIIKVMYFDEPKGAVEPMGGELRAVLAVAGVFNLLFFVYPAPLVNAATLA-MA---QIERPLSPFM-TYRWTLTMAMSIGHRVTGIALYAGTLLLVWWLLAAASGPPAYATFQGFIGSWFGRLILFGYTFALIHHLLGGARHFIWDLGYG-FGPNEREWLTRAALIGSISVTVILWIIAR
MPEMFMACAAMALLMFGVFQKDDLISHLAVVVCLLAGLLVW-VYGGDLAMGLFIGDLFAAFLKTLILIATAVTVIVSRG-RFEFPVLVLLAALGMMMMVSASDMMSLYMGLELQSLALYILAAFSRLRSTEAGLKYFVLGALASGLLLYGISLVYGFTGTTSFAGLAPATGAVIGLVFILSGLAFKISAVPFHMWTPDVYEGAPTPVTAFFAVAPKVAALGLILRVMTGQQIVVFVAIASMLLGAFAAIGQRNIKRLMAYSSIGHMGYALVGLAAGTVKGVLVYMAIYLFMNAGAFTAILCMRRNVESIDDLAGLGKRQPMMALAIALFMFSLAGIPPLAGFFGKFYVFMAAIDAQLYGLAVIGVLASVVGAFYYVRIVKIMYFDEPAESFDPIGVEMGAVMAVSGFVVLFFILYPAPLLGSAAQASMKTG---DRPLSPHLTIYRPQITSILSIAHRGTGFVLAVGTLLFTYWIVAAAYGPEAFETAQWLMGTWFVQLVLLGFTFCLFYHLGNGIRHLAWDVGCC-LDLPRHAATGWLVVFFSFGATGLTWALIS
MTAVIVVTGACILLIAGQFVPKAVLVWSSVAIVLLAALGTFTL--AQPAYGMFVADPFSVFFKSVFYLAIVLTFLLSRN-GSEYYVLLLLALSGMMIMASATDLLSIYVGLELMVLCTYVLTGFLRQRSNEAALKYVILGAVSTGIFLYGVSLVYGLTGTTQLDRMALDPGLLLAVVFIVAGLVFKIGAVPFHMWVPDVYEGAPTTITAFMSVGPKAAGFAVILRVFLN-IILAVIAVVTMALGSFVALVQDNFKRLLAYSSIAHAGFAIFGIVAGGVASVMLYLLIYTFMNLGIFGAVIMMRNGGEVIEDYAGFAKLHPGLALLMLLYLFSLAGIPPTAGFFAKFYVLVALVERGFVLLAVIAVLLSAVAAYFYIRIVMVMFMREPERVFEALTPLVGAALAVTAAGTVGIGLFPAWFLKLAQQSGMTDV-TRSRPLSPHLQIYKPIPTMVMSIMHRITGGALYFGTILVAWWLIAAASGAAYYDWVSWLFGTLIGKIVLFGYTWVLMHHMLGGLRHFAWDLGYG-YEKHFATKMAKATLAGSVTLTLLIWIIGR
M---ALAIGAVVAMLLAPLTQTGAARIAAATGLAVAALLEILR--PAAPIALFTDDGLARYGTAYAALFGLAALVFLR--AKEAPALVALVALGAASLTGAGHAATLFLGLELISLSLIALFAFPLEKALEASYKFLVMSGLATSAQLLGVALIYAETGALDFPGWVHGPLFALGTALLLAGLAFKFSLAPFHMWTPDAFQGAPAGAAALAGVVSKAAVAIAILRLNTESAGLATLGAASVLVGNVLALRQQLLPRMLGYSTIAHSGYIAMILASGANEAVLFYLGIYAPALTATLCASAMLG--APMLEDLRGLARKRPLEATSLSVGLLSLAGLPVAGGFVAKLYLFKALVQSQSWILLGIAAFGAALGFYYYIRFFTAPFFGHGGIEPAPRHRFDRLLLIFCFGLIMLFGFEPLVLITAVNSARMT---RIERPLSPHMQAYRWSLTMTMSIVHRATGIALYSGTLLLAWWLIACAAGPTAYANVQAFTGSWIGRLIVFGYTWSLMHHMLSGVRHFVWDLGYG-FKTADREWLTWAALIGGIVLTVLLWVIAR
MAT-LLALGALALLLVGLFSGARVVSALAIVLLLVVAAVVV-ASPNGVTFGAFVADAFGRYLKVLTLLASAAAILVSGH-RFEYPVVVVISTIGMLLLISANDLISVYLGVELMSLSLYVLAAIDRVRSTEAGIKYFVLGALSSGMMLYGMSLVYGFTGHTEFGQIASGTGFAFGIAFVLAGFCFKVSAVPFHMWTPDVYEGSPTSVTVLFASAPKIAAMAVFVRVVIEQQIVVFVSIASMLLGSFAAIGQTNIKRLMAYSSIGHMGFALVGLAAGTVTGVIVYMSIYLPMTLGAFAVILSMRRNLENISDLAGLARSRPVISFVLAMIMFSLAGIPPLAGFFAKFYVFAAAIHAGFYWLSVIGVLSSVVGAFYYLRVVKIMYFDDPAEAFEPMTGSLKFVLGVSGLAVMLFVAFAGPVVDAANAA-MSNADKSNRPVSPHLQIYRMTLTMAMSIVHRITGGALYFGTILLAIWLIAAAAGPSAFETVNAIYGSIIGRLILFGYTWALIHHMLGGIRHLIWDTGRG-FDPASRETLARLNIIGSVVLTIVLWGIGG
MNIQALFFFSLMPITQRIFRKKMLSVGWGLVGITAAAAFLDLS--KKYAFKAIVFDGVSIAAATVILALGVATLFLMRD-FAEKVFLVLCSMTGMLITSWANDLLIMFVGIEIMSISLYILIALSRTLSKEASFKYFLLGSFASAIFLMGMAYIFGIGRTTLLSELNANKVFYVGILLVILGICFKVGIFPFHFWVPDIYQGSATPLTSFMASAAKVASFVAFYRIAIVINLLQWLAIFSMIVGNVSALWQDNLKRMLAYSSVAHSGTILMGFVAMMATSVVFYIFSYAFMTIGTFGLLGLFESHAATVEEIKGLSDRHPMFALAFTVLLLSLAGLPPTLGFFGKFYIFSSVINQEMYWLAFWGVLNSAIGVYYYLRPVVYMYMVEGRAII-PKQFPTKIILGLSAIGVIVLGIVVQPAYKQVEKKNMEAKLQNKRPKHLNLFKIKQPLPAVVSILHRISGALLFFGIPLLLCGLQMLLQSPQSFEVAQEYVRDPMIKLALLLPLWFFLHHLCAGIRHVMLDLQIG-IVLAQARTSSKLVLAAGFVLTALIGWQLW
MNFDALAVGAMVLLMIGVFSGEATVTGLAVALFLAAIAWIV-VFPDGEAFGAFISDPFSRFMKLLTLIGAAVTLVMSVG-KFEYPVLIMLSTLGMLLMISANDMISLYLGLELQSLALYVVAAINRVRATEAGLKYFVLGALSSGMLLYGVSLVYGFTGNTGFEAIARQLGLVFGLVFVLAGLAFKISAVPFHMWTPDVYEGAPTPVTAFFAAAPKMAAIALLIRVTMQQQIVVFISIASMLLGSFAAIGQRNIKRLMAYSSIGHMGFALVGLAANSVRGVIIYMLIYLAMTLGTFAFILAMRRNVEQIDDLAGLASTNPMMATIMTILMFSMAGIPPLAGFWAKWYVFLAAINAGLVALAVIGVLASVVAAYYYLRIIKVMWFDESVGAFQPMAGELRLVLTLSGAFVLLYVFFGGPVGRLAEAA-MSKS-TQARPLSPHLQIYRFTPTMAMSIAHRITGTALYFGILLFALWLLAAASSREQFDFVNGLFGSIIGRIVIFGYSWVLIHHMLGGIRHLIWDTIHG-LEKETSRRLAIANLIGSILVTLIIWGGAR
MTADILAVGGLVLLMIGVFSGETTVTGLAVAVLIIAGLWLV-LATEGQAYGAFVSDAFAKFMKVLALIGSITAMVMTVG-RFEFPVLVVLSTLGMLLMISANSLLSLYLALELQSLALYVLAAINRLRSTEAGLKYFVLGALSSGMLLYGMSLVYGFTGHIGFQEIARSLGLVFGLVFILAGLAFKISAVPFHMWTPDVYEGAPTPVTAFFAAAPKVAAMAMLVRIVIDQQVVVFISIASMLLGSFAAIGQRNLKRLMAYSSIGHMGYALVGLASGSVRGVALYMLIYMVMTLGTFACILAMRRKVENIDDLAGLSSTNPFMATAMTVLMFSLAGIPPLAGFFAKYFVFMAAIEAQLYALAIIGVLSSVVGAYYYLRVIKVMWFDEPTGEFARTSGELKLVFGLSGLFMLGYVLIGGPIGNAAEAA-MANV-TRSRPLSPHLQVYKPIPTMVMSIVHRITGAALYFGTVLVAWWLIAAASGEAYFDWVNWFFGALIGRLVLFGYTWALMHHMLGGLRHFMWDMGRG-YEKHFNTKLAIATPVVSVALTVLIWIVGR
MTE-FMALSAITLLMLGVFRGDRLISYLTVGVEVVAAVLVL-TGSREVTFNLFVMDSFGAFMKVLVLMGSALSVLVSIN-RIEFPVLMLLATLGMMMMVSANDLISLYVGLELQSLALYVLAAFRRAKSSEAGLKYFVLGALSSGMLLYGASLVYGFAGTTNFSVLATSIGLIAGLTFVAAGLAFKISAVPFHMWTPDVYEGAPTPVTAFFAVAPKVAAIALFVRLLIERQIIYFTALASMVLGSFAAIGQTNIKRLMAYSSIGHIGFALVGLAAGTVRGVMFYMAIYIFMNIGTFGIILCMRQNVEEITDLAGLSKTHPMLALAMLIFMFSMAGIPPAAGFFAKLFVFQAAIQAHLYSLAILGVLASVVGAFYYLRIIKVMYFDEPVEPLDNISGEMTLVIAGTSLFTLLFFFFPSPLLNGAAAAGMSNG---SRPLSPHLQIYRPQITSVLSISHRVTGLGLAVGTLLMVWWLLAAAAGPESYARAAGFMGSFFGLLLLFGWTFALWFHFCAGIRHLIWDTGYA-LELPKVYLGGWIVIGTSVGLTILTWIIAW
MTGAIVITGACILLILGQLMRDHWLVSASVAIVLIAALATLML--VRPAYGMFVADRFAVFFKFVFYLATVLTFLLSRK-SSEYYVMLLFALSGMMIMASSTDLLSIYVGLELMVLCTYVLTGFLRRRSNEAALKYVILGAVSTGIFLYGVSLVYGLTGTTQLDAMAFDPGLLLAVVFIVAGLVFKIGAVPFHMWVPDVYEGAPTTVTAFMSVGPKAAGFAVILRVFLN-IIVAVIAVVTAALGSFVALVQDNFKRLLAYSSIAHAGFATFGVVAGGVASVMLYLLIYAFMNLGIFGAVIMMRNGGEVIEDYAGFAKSHPGLALLMLIYLFSLAGIPPTAGFFAKFYVLVALVERGFVFLAVVAVLLSAVAAYFYIRIVMVIYMREPERAFEALTPLVRTTLFCTAAGTIGIGLFPAWFLRLAQQSGMTNV-TRSRPLSPHLQIYKPIPTMVMSIVHRITGGALYFGTILVAWWLIAAASGAAYYDWVNWLFGTLIGKLVLFGYTWALVHHMLGGIRHFIWDLGYG-YEKHFATKMAKGTLAGSVALTLLLWIVGR
MQTDLLAVGALAWLMIGVFSGETLVNGLSVAVLIAALALVL-LVPNGTVFGAFVIDGFSRFMKVLTLLGSIVALIMSVG-KFEFPVLIVIATLGMLLMVSANSMLTLYLGLELQSLALYVLAAFNRVRSTEAGLKYFVLGSLSSGMLLYGISLVYGYTGHIGFVEIARELGLVFGLIFILAGLVFKISAVPFHMWTPDVYEGAPTPVTAFFAGAPKMAAMALIIRVVTEQQVIIFVALASMVLGAFAAIGQRNVKRLMAYSSISHMGYALVGLAAGTVKGVMIYMAIYLAMTLGSFAFILAMRTKVENIDDLAGLSRTNPVLATVMTIFLFSLAGIPPLAGFFGKWYTFLAAVEAGLYPLAIIGIVASVVGAFYYLRMIKIMWFDEPAAGFVPVAGELRLVLGVTGAFVLFYVFLAGPIGGYAEAA-MTQPTTRQRPLSPHLSIYKPVITMTMSIVHRITGGALYFGTLLLAAWLISAATSEECFNTINALFSSWIGRLILFGYTWALLHHLAGGVRHFIWDTGAA-MEKHTASKIAWASVVFSVVATILVWVVAR
M---AVVLSAVAILLFASFAPQWIGAPLALVGLAAAAALCVAQF-TRLTFQSWALDAASQWGRLLILGATAFTTLLAPG-HGEYYAMLLFSALGAMAMAGAADLLQLVMGALLSSASGYVLAAYHRALSVEAGMKFFLIGALANTAMVVGVVLTFGMLGSTGFAGMGGSPVLLVGAVLVILGLAYKLGAAPMHAWMPDVAEGAPVPSTAFLTVVPKVGAAIAFARFVSLRPLVAALALITMTLGNLAALWQEDLRRMLGWSSVSQSGYALMAVAVVGVPALILFLFGYAASNLTAFAAVAHLRGR-TARADYDGLATTRPWVAGTIILALLSLVGIPPSIGFVGKLELFLATVDGGYSWLAAAAVINTVASLFYYLRFIAPMMFAPPTRPVATLGLPTGVAVAIGSGAILILAMLAEGLLTPLMRSGMSQI-QKPRPLSPHIMIYRLRMTMLMSGFHRATGLALYFGMVFLTWWLVAAASGPNAFGWASWFFGSFLGYIVMLGFSWGLIHHAVGGVRHLIWDLGIG-LSKEASMRWAIGTIIASVAITILLWLVVA
MQT-LLAVGAMALLMLGVFIGERIVTGLSVALLAIAGLWLI-WDPSGSAFGAVLMDPFALLMKILVIIGSAAAIAMSVN-RFEYPILVILATVGMLIMVSANDLITLYLGLEMQALALYVIAAINRLRSTEAGLKYFVLGALSSGMLLYGMSLIYGFTGHTNFAGIARSLGLVFGIVFVLAGIAFKISAVPFHMWTPDVYEGAPTPVTAFFSAAPKIAAMAMLVRVVYGQQIITFIAIASMGLGAFAAIGQTNIKRLMAYSSIANMGFALVGLAAGSVSGVVLYMIIYMAMTLGTFACILAMRRTVEDITDLSGLSRSNPMMALALTIFMFSLAGIPPLAGFWAKYFVFLAAIQSELYILSVIGVLASVVGAFYYIRIVKIMWFDDGEPAFVPMAGELKVVGTIAAVFTLFYVFVAGPLSTVATAA-MSDTTRKPRPLSPHLEIYKPIPTMVMSILHRVTGAALYFGTILVAWWLLAAASGPEAFETASNFFGSWFGRLVLFGYTLALIHHMLGGMKHLVQDTGRG-LDKDFTTKMAKAQPVLSIIITVLIWFAAR
MTI-ILATGALALLMVGAYGGEFIVSVLSIILLVAASAAVV-LLPRLSTFGSFVVDDFARFVKVLAFGGTAAAILMSFD-KFEYPVLMLLSAVGMGMLISATDLIALYLGLELMSLSLYVIAAIDRAKSTEAGLKYFVLGALSSGMLLYGASLIYGATGQISFAGIAGGLPLTFGLVFLLAGLCFKVSAVPFHMWTPDVYEGSPTPVTAFFAGAAKVAAMAIFVRATMTQQILVFVAIASMALGSFAAIGQTNIKRLLAYSSIGHMGFALVGLAAGTVQGVLIYVAIYIAMTLGTFACVLSMKRDVESISDLAGLARTSPMMAFLFAMLLFSLAGIPPLAGFFAKFYVFLAAIKAGLYALAVIGVLTSVIGAYYYLAIVKTMYFDEPHKSFEPMSGEQVLVLGLAGLFNLLFFVYPAPLLDAATVA-MADTRTVERPLSPHLTIYRPMLTMMMSIVHRITGAALFFGTLLLCWWLLAAASGPTAYSKVQAFMGSIIGGLILFGYTWALIHHMLGGIRHLIWDTGRG-FGPAEREWLTLATLVGSIGLTIVIWVIGR
M---TVLVTAVAIVLLASFLPRWVNAPVALAGLATATLLLLPQVNARATFDTYALDMASIGGRLLILFATAVTVLLSPR-HGEFYAMLLFSALGAMVLAGALDLLFVLIGVLLSSATGYVLAAYHRALSLEAGMKYFLVGALANTALALGATFLIGMLGGPGFGEMAASPLLLVGLGLVTIGMAYKLGAAPAHAWLPDVAEGAPAPSAAFLTVVPKIGAAIALARLVSLRSLIAALAVITMTLGNLAALWQDDMRRMLGWSSVSQAGYLLMAVTVTSIPALVTFLFGYAAANLTAFAAITHLRGR-TDRGNYGGLLKTAPLPAIALIVAFLSLVGIPPLGGFVGKLELFLATIDGGYVWLAIAALVNTVVSLAYYLRFVTPMVLGPPSENVFQLGSWSRVATTVALVATIAIGLFGQLILGPVTGSTMSDV-KSNRPLSPHLSIYKFRPTMAMSIVHRITGGALYFGTILIVWWLIAAASGEAAFETASWFFGSFIGILILMGYSWALFHHALGGIRHFIWDTGHG-LSKETSTKFAQMTLVGSLGLTAILWLGIF
MTSEILALGAMVLLMIGAFAGRQTIVGLAVFLLIAAFGAL--FWAEGTAFGSLVFNDFTLFMQALALIGAALSMILSVG-RFEFPVLMLLSTTGMLLMTSANDMLAFYMGLELMSLPLYVIAAINRLRSTEAGLKYFVLGSLSSGMLLYGISLVYGFTGNIGFGPVATGLGFIFGMVFVLAGITFKISAVPFHMWTPDVYEGAPTPVTAFFASAPKVAAMAIIVRLLTERQVVVFIAIASMVLGAFAAIGQRNIKRLMAYSSITHMGYALVGLAADSVKGVALYMAIYLFTTLGVFAIIMAMRLKVENIDDLAGLSTTKPVMAVVLTALMFSLAGVPPLAGFFGKYFVFLAAIDAKLYTLAIIGIVSSVVACFYYLRVIKVMWFDEPTVEFSRVAGELRFVFGISGLFAIGYLLFGGALNDAAEAA-MATP-TSNRPLSPHLQVYRFIPTMAMSIIHRITGGAMYFGTILLAAWLVSAAMGKEAFDCVSWFFGSWLGLLILFGYTWALVHHLLGGLRHFAWDLGHG-LGKEFTTKLAIALPFVSVAVTVLLWIVGW
MPL-LLALGGLALLMYGVFQKDRRTAWAALAILLVALVVVV-ALGRALTFGLFVVDAFTRFAKVLVLAGAAAALVMTGD-RFEYSVLVVFAVTGMMMMLSANDLMSLYVGLEMQSLPLYVMATFQRSRASEAGLKYFVLGALASGMLLYGSSLVYGFAGSTNFEALAPPLGVVFGLVFILAGLAFKVSAVPFHMWTPDVYEGAPTPVTAFFSVAPKIAALGLFVRLMMGQQVVALIAVASMVVGAFGAINQSNIKRLMAYSSIGHVGYALVGLAVADIRGMLVYLAIYLVMNLGTFACILGMRRGVESISELAGVARTHPLFAAALGVLMFSMAGIPPLAGFFGKLYVFLAAVEAKMFVLAAVGLLTSVIAAFYYIRIVRVAYFDEPGEALDTLRPEVAWIAWAASALVILFFLGPGPVLKAAAAAE----------MSPHLQVWRWTPAMAVSIMHRVTGVGLAIGTLLMTWWLVAAATSEQAFANVQWFLGSVLGIFVLFCWTLALMLHFFSGLRHLAWDAGWG-FENRAYRTTSWFVIGAGIVTALLIWIVGW
MVA-VLALGALVLLLFGAFRGEGVISGASLAVLLVAAVLVS-QTGRVETFGSFVVDDFARFLKVLAFVSSAVALAMSAN-RFEYPVLILLSTCGMGMVISANDLIALYLGFELMSLALYVVAAINRLRSTEAGLKYFVLGALSSGMLLYGASLVYGFTGTVSFAGIAASLGLIVGLVFIFAGLCFKVSAVPFHMWTPDVYEGAPTPVTAFFAAAPKVAGMAIFVRVAVDQQIVVFVSIASMTLGAFAAIGQTNIKRLMAYSSISHMGFALMGLAAGNVTSVLVYIAIYAAMTLGSFAAILAMRREVEDIADLAGLARTRPAMALLFGALLFSLAGVPWFAGFFAKFYVFLAAIEADLYVLAVIGALASVVGAYYYLRIVKVMYVDEPNGVFVPMSGELKAVLGVAGLFVSFYFVYPSALADAAAVA-MAKVQRVERPLSPHLMIYRPMMTMMSSILHRITGAALYFGTLLLVVWLVAAITSPEAFDLVSWAFGTWIGQLVLVGYTWALFQHMAGGLRHFIWDFGRG-FGPVERELLTYGSFAFSGALTVAVWGAAL
MTSEILAVGALALLMIGVFSGEPTVTGLAVALIIASGLWLV-LVPEGVAFGAFVLDPFTRFMKAVALIGSVTAMIMTVG-RFEFPVLLVIATLGMMLLISANDLLALYLGLELMSLSLYVVAAINRLRSTESGLKYFVLGSLSSGMLLYGMSLIYGFTGNTGFDGIARSLGVVFGLVFVLAGLCFKISAVPFHMWTPDVYEGAPTPVTAFFAAGPKVAAMAILVRIVSDQQILVFVSIASMLLGSFAAIGQRNIKRLMAYSSIGHMGFALVGLAAGTVSGVILYMLIYMVMTLGTFACIMAMRRKVENVDDLAGLASTKPFMAVVLTALMFSMAGIPPLAGFFAKYFVFIAAIEAELYALAVIGVLSSVVGAYYYLRIVKLMWFDEATGEFARVPGELRLVFGLSGLFVTAYVIFGGPVGSAANAA-MANV-TKNRPLSPHLQIYKFIPTMAMSIMHRITGAALYFGTVLVAAWLIAAASGEENFNEVNGLFGSLVGQIILFGYTWALLHHLLGGLRHMMWDLGYG-FEKEFSTMLAKANLVASIGLTVLVWIVVR
MTPEIIAVGAMALLMIGVFSGETTVTGLAVALLIAAGAWML-VFGDGQGYTAFISDPFARFMKLLTLVGAVVTLIMSVG-KFEFPVLAMLATLGMLLMISANDMLALYLGLELQSLALYVIAAINRVRSTEAGLKYFVLGALSSGMLLYGISLVYGYTGHTSFEAIARQLGLVFGLVFVLAGLCFKISAVPFHMWTPDVYEGAPTPVTAFFAAAPKMAAMALIVRVTMGQQIIVFVSIASMVLGAFAAIGQKNIKRLMAYSSIGHMGYALVGLAANSVRGVVIYMLIYLVMTLGTFAFILAMRRKVEQIGDLAGLSSTNPMMATILTILMFSLAGIPPLAGFWGKWYVFLAAIDAKLYALAVIGMLASVVGAYYYLRIIKIMWFDEPVGGFQPMAGELRLVLGLSGIFVLFYVLIGGPVGQMAGAA-MSKSQSRARPLSPHLTVYRPPITMTTSILHRITGGALYFGTLLVAWWLIAAATSQEYFDFVSGIYGSWFGQLVLLGYTWALVFHMMGGIRHLVWDTGVG-LEKHTASKIAWATVVASVVVTALVWIVGR
MTS-WLAALALALVVVGVFAGKGLLSWLAGIGFAIAAVLIV-TGPRVVTFGMFVTDSFGAFMKVLVLIASMFSLVMARD-RFEYPLLIVLATVGMMMMISSNDLIALYMGLELQSLSLYVLAAFKRVRSTEAGLKYFVLGALSSGMLLYGCSLVYGFAGSTSFEALAPSLGVLVGLVFILVGLAFKISAVPFHMWTPDVYEGAPTSVSAFFAMAPKIAAMGLLIRVLAEQQITWFISVASMVLAAFAAIGQTNVKRLLAYSSIGHVGYALVGLTAGTFRGVAAYMAIYLFMTLGTFSIVLVMRRQVEEISDLAGLSRSRPVLAFVMGAMMFSLAGIPPLAGFIGKLFVFRAAVDAGFIVLAVIGVASSVVSAFYYLRVVKVMYFDEPAEALDGVSPGLTVTLGVSFAFTMLYFIWPGLLLDYAGQA-MATD---NRPLSPHLQVYRLPLTALMSISHRATGVALSVGTLLLAWWLIAAATGAESFETVQGFLGSWFGMLLMFGWTLALFYHMANGIRHLVWDAGYG-FDVKQAEKVGRIVLVAAGGLTLLAWIIG-
MTAEILAVGALVLLMIGVFSGEGLVTGLAVGLLAVSGVWLI-WQTDGQAYGAFLSDPFAKFMKVLTLVGSMVALIMSAG-RFEFPVLIVLATLGMLLMISANDLISVYLALELQSLALYVVAAMNRLRSTEAGLKYFVLGALSSGMLLYGMSLVYGFTGHTGFEGIARSLGLIFGLVFILAGVAFKISAVPFHMWTPDVYEGAPTPVTAFFAAAPKVAAMAMLIRLVIMQQIVVFISIASMLLGAFAAIGQKNIKRLMAYSSIGHMGYALVGLASGSVRGVLIYMLVYMVMTLGTFACIMAMKRKVEEVDDLAGLSQTNPFMATVLTVMMFSLAGIPPLAGFFAKYFVFMAAIEAHLYALAIIGVLASVVGAYYYLRVIKLMWFDDAKGEFARPSGVLRLVYGLSGLFVLAYVLIGGPIGTAAEVA-MTNV-TKSRPLSPHLQIYKPIPTMVMSIVHRITGCALYFGTILVAWWLIAAASGPAYYDWAMWAFGTIIGQLILFGYTWALVHHLFGGIRHFVWDLGYG-YEKHFATKLAIANLVGSVAVTLVIWIVGR
MIF-FVLIMASLILLVDLFLSSFVSYALTQFTLLGAAWITVSTSGVVHTFGMFVDDVMSDVLKMMTYLAVAAMLVYSRS-SGEFFVLVLFAMLGMMVMISASHFLTLYLGLELLSLCLYSLVALQRAQATEAAMKYFVLGALASGLLLYGMSMVYGATGSLELSKVASRTMLVFGLVFIVAGLAFKLGAVPFHMWVPDVYQGAPTAVTLFIGSAPKIAAFAFVMRLLIEQGMLIIMAVLSMAIGNITAIAQTNIKRMLAYSTISHMGFLLLGILSGSYSSSMFYVLSYVLMSLGTFGMILLLSRKAENLDDFKGLNQRSPWYAFMMLLLMFSMAGVPPTVGFYAKLSVLQAALQAGFVWVVVFAVLMSVIGAFYYLRIVKLMYFDAPEDQSPTAQPDASVLMSMNGMAVLALGILPQPLMALCAYSLM----------YLNLFRIKLPLPGIVSFLHRVSGALLFIAIPLFLAALQLTLGSQADFDTVTQGFESPLVKLVLIALLWGYSHHFFAGLRFIAMDMGLG-VELAKTRRNSWLVMASSLTLTAITGGLLW
MAD-FLALAAMSLLMLGVFQKARLTSGLGVVTLVLALILVF-TVSKLVAFGLFLSDPFSSYVKILILLASAFSLILAQN-RFEFAILLIFATLGMMMMVSAGNLLSLYMGLELQSLSLYVLAAFHRTRSTEAGLKYFVLGALASGLLLYGSSLVYGFSGTTDFATIATPLGLIIGLVFVMAGLAFKVSAVPFHMWTPDVYEGAPTPVTAFFSVAPKIAALALFVRVMVGQQVVVLISILSMLLGAFAAIAQTNIKRMMAYSSIGHVGYALIGLAVGNVMGVLVYLTIYVFMNVGTFACIMAMRRGVENITELGGLGKTHPAMAAALAIFMFSMAGIPPLAGFIGKLYIFMAAIDAQLYTLAIVGVLSSVVSAYYYLRIIKVMYFDDPGEPLEPLPTSIVGVLVVTSLATLLFILVPSPVIGWAGTA-MRDN---TRPLSPHLQVYRPQITSILSILHRMTGVTLALAALLLTYWLASAAYGPEAFGRAQVLLESWFGRLVLFGFTFSLFYHMCNGIRHLGWDMLWG-FDMPRLRITGAIVVITSLSLTVLSWLMAL
MTV-FVALCGLILVLIGVFRSGRPIATLSIMTMVTAMLLVW-ALGRQTGFGLFVADRFAAFAKQLILLGSILSTALAIP-RFEYPVLVLFATLGMMVMVSANDFMSLYMGLELSSLPLYVLAAFHRPRAAEAGVKYFVLGALASGLLLYGISLLYGFSGTTSFLGLAPAVGIVVGLVFVVAGLAFKVSAAPFHMWTPDVYEGAPTPVTAFFSVAPKIAALCLLTRVMVERQVVVALAVISMLVGAFAALTQSNIKRLMAYSSIGHAGYILVGLAAGSVQAILIYLTIYLFMNIAVFAVILSMRRMVEGIADLAGLSKTNPAMAFVMAVLMFSMAGIPPLAGFWGKFYVFMAAIEAGLYPLAVVGLVTSVVAAYYYLRIVKVMYFDEPVESFDPIGSAPVVAMSVGTMVVLGFTFLPAPLVTGAKAAGMTKR---DRPLSPHLQIYKMPFTAVLSISHRITGVVMAVGTLVLAYWLAAAAYGPDAYATAQAVLGSVPGRLLLFGWSVALFYHLCNGIRHMFWDAGMG-FEIRDAVKSGYITVGAALALTILAWAIG-
MAA-VLAASALLLVLIGAVRGEGLIEALTLVAILAAGFFVV-TQGRVETFGSFVVDGFARFAKVLTLVGSAAALLMSGD-RFEYPILILLATTGMMMMISANDLIALYLGLELQSLSLYVVAAIDRARSSEAGLKYFVLGALSSGMLLYGASLIYGFTGTISFAGIAGPTGAIFGLVFIAAGLAFKISAVPFHMWTPDVYEGAPTPVAAFFAAAPKMAAMALTVRVFITRQIIVFVAIASMALGSFAAIGQRNIKRLMAYSSIGHMGYALVGLAAGTVQSVLVYMAIYLVMTLGTFAFILSMRREVEGIYDLAGLARTQPYAAYGLTLLFFSLAGIPPLAGFLAKWYVFAAAVEAQLYSLAVIGVLASVVGAYYYIRIVKIMHFDEPAGAFVPMAAGQKVIFALASILIVVLMLAPGPLNGAALAA-MAEAKEDIRPLSPHLQIYRWTWTMAMSVVHRVTGSALYVGTLLLVAWLLALASGPEAFETAQWFFGSFLGRLILFGYTWTLLHHMFGGIRHLIWDVGLG-FDAAARQNLARMTLIASATLTLLVWVVGS
MTP-ILAVGVLGLVLYGALRGKGPVTEIAVGLLGAAILIIL-LGFQAILFGAVIDDGFGRFMKVLALIGSLTALVMGQD-KFEFPILVLLATLGMMVLISAQNFIAMYLGLELMSLALYVLAAFNRLRASEAGLKYFVLGALSSGMLLYGASLIYGFAGTVDFAGVAVSIGIIFGLVFLMTGLAFKMSAVPFHMWTPDVYEGAPTPVTAFFGSAVKMAAVAITVRVLMTRQIIVFISILSMALGAFAAIGQTNIKRLMAYSAIGHVGFALVGLAAGTVFGVMVYMAIYLVMTLGSFAAILSMRVAVEQISDLAGLAKTNPLMAFFFAMLMFSLAGIPPLAGFFAKWYVFNAAIQAHLYPLAVIGVLSSAVAAYYYLRVVKIMYFDEPAPAFDPPTPALRVVLAITSLFVLFLFAYPALFIDATATA-MKSG-PASRPLSPHLQIYRPTLTMMMSIVHRITGAALYGGTLLLAWFLISAASGPGAFAAASHVVSSFFGKLVLFGFTWALFHHLLGGVRHLIWDLGYG-LDDPEREWLAWATLIGGIALTLLVWVCVA
MTAEILAVGALALLMIGVFSGDNTVMGLSVALLVVVGLWII-FAPTGEAFGVYVADAFGNFMKVLALIGSIVAMILSVG-RFEYPVLLVLATLGILLMISANNLISLYMALELQSLALYVICAINRLRSTEAGLKYFVLGALSSGMLLYGMSLVYGFTGNTGFHEIARSLGLVFGLVFVLAGLAFKISAVPFHMWTPDVYEGAPTTVTAFLAAAPKVGAMAIFVRIVIDQQIVVFISIASMLLGAFAAIGQKNIKRLMAYSSISHMGYALVGLAAGTVSGVLIYMAIYMGMTLGTFACILAMRRKVESVDDLSGLASSNPFMALVLTAMMFSLAGIPPLAGFFGKYYVFLAAIEAKLYPLAVIGVIASVVGAYYYLRIVKVMWFDDAKGGFEKASGELRIVYALSGLFVVAFIAFGGALGNAVDAA-MANV-TNNRPLSPHLQVYKLIPTMLASIVHRITGAALYFGTLLVVWWLVAAASGGAYYEWVQWAMGSIIGKLILIGYTWALMYHMLSGLRHFMWDLGHG-FDKHFTTKLVKVSLVVSICLTALIWVIAR
MTDVFLAVGALVLLMIGVFGGPFLVNGMSMGLIAATGLFVL-PFGLGETFGAFLLDGFAYYMKLLVLTGSFFAIAMSWA-RFEYPVLIVLATLGMLLMLSANDMIALYLGLELQSLALYVVAAINRVRSTESGLKYFVLGSLSSGMLLYGMSLVYGFSGQVGFPQIAASLGLVFGLVFVLAGLAFKISAVPFHMWTPDVYEGAPTPVTAFLAAAPKVAAMGLTVRVVIDQQIIVFVAIASMLLGAFAAIGQTNIKRLMAYSSIGHMGYALVGLAAGTVEGVLFYMTAYLAMTLGTFACILSMRRKVEEISELAGLSRTNLPMAILLAILLWSLAGIPPFIGFFGKWFVFSAAVEAGLYPLAIIGVLASVVGAYYYLRVIKVMFFDEPAEKFEAMPMELRVVLGLSSLFVIFFAAVPGPVVEAAGAA-MSHVDQGNRPLSPHLQIYKPILTMVMSILHRITGAALYFGTLLLAWWLIAAAAGPAYFDFVNGIYGSILGRLVLFGFTWALVHHMLGGIRHFIWDMGAG-FGREAREWLARATIIGSVAVTILLWIVGR
M---AVLFTAVATLLFAMFAPRVVGAIIALSGLTVAGVLLADQL-TGTTFGTFAIDGVGVWARFLILVATGVCVMISPG-HGEVYAVFLLSAVGAMALAGAADLMQLVVAVLLSSVTGYTLAAYHRAISVEAGMKYFLIGALANAVLVTGVVFVTGMAGVTGYEPLAASPLLVAGLAMVAVGIAYKLGAAPAHTWVPDVAEGAPVPSAAFLTVVPKIGAAVAFARLVTARPLVATIAAVTMTIGNLAALRQQDVRRLLGWSSVSQAGYVLMAVVVIDPTALVAMLGAYTVGNIAAFAVVADLRGR-TALSDYSGLAARRPLDAVVLALAFLSLVGIPPTVGFFGKFAVFEVTIAGGYGWLALVAAANTVVSLIYYARVLSPMVFDSSTNAVAQLDKMTWAAAVTTGSAIIVLGLTAGLLLDQLANI-MASADRRPRPLSPHLSIYRPIVTMVMSIMHRATGIMNIAGLVLVVAYLLALAAGPESFEWVNGIYSSILGRIVLVAFTWSLIHHALGGIRHFIWDFGKM-VG-EARYDLAWATIVGSVLITTALWALVI
MSL-FLACAAIALLMLGVFRGDRPIMRLSVLALIVALLLVV-FPMEGIFFSLFIKDVFGNFMKGLVLVGSGLTILMGWR-RPELPVLLLFATVGMLLMISANDLISLYVGLELQSLALYVAAAIRRLRASEAGLKYFVLGALSSGMLLYGLSLVYGFAGTTGFTDLAVSLGLIVGLVFVAAGIAFKISAVPFHMWTPDVYEGAPTAITAFFAVAPKVAAMALFVRVLMGQQIVVFISIASMALGAFAAIAQSNVKRLMAYSSIGNVGYALVGLASGTIRGVTIYMAIYLVMTVGTFACILAMRINVESIDDLRGLSKTHPMMAAALAIFMFSLAGIPPLAGFFGKLYVFLAAIQAGLYGLAVIGVLTSVVGAYYYLRIVKLMYFDEPTEVLDPIGREVGLVMGVSALAILLFFVMPSLVVDGASAAGMSVQ---NRPLSPHLQIYRPQLTSVLSILHRMTGVAIAVGTLLLVYWLASASAGPEAFDHAQGFVGSPIGLILLFAWSVALFYHLCNGIRHLAWDAGLG-FELPTVYRSGWAVLVGTAVLTLLAWIVGY
M---VLSLFAMGALLGAVYTSKPALTWGTALLLAIMGAYIA-LTGTRVAFGMFVDDAFARFAKVTILFSAAAVLLIGQD-RFEYPVLVTLSVVGMMVMVSAGDLIALYMGLELQSLALYVIASLRRVRSTEAGLKYFILGALSSGLLLFGASLVYGFAGTTQFAGIIMSLGLLFGLVFVSAGLAFKVSAAPFHMWTPDVYEGSPTAITALFATAPKVAAMALFARVVHDQQIVAFLSVLSMFVGAIAAIGQTDIKRLMAYSSISHMGFALMGLAAGTVEAMLIYMAIYVTMNIGTFAFILTMEKDVTEISALSSFASRDGTKAMALLVLMFSLAGVPPLVGFFGKYAVLLAAVDADLVWLAVAGVIASVIGAFYYLRIVYLMYFGEPREGIDAMPILPYAGLLASAAIMVLGVVNLFGIEAPAAAARMADVNRGNRPLSPFMPYYRPQLTSISSIMVRITGIAALGAALLVVWWLLAAATSANSFALIDGLLRSILGDLVLLAATWAIFYHMLGRLRHVIWDFGYC-LEVAVSETMAKGMFIGATVLTVLAAILV-
MNMPFVLAMVSLILVIDAAVGDYLAYGLSLVTLAGAAFLTVRDFSPVLALGLFIDDPLSDVLKLFLYLTVAIVLVYSRD-KGEFFVLALFALLGMMVMVSASHFLTLYLGLELLSLSLYAMVALQRSVATEAAMKYFVLGALASGMLLYGMSMVYGVTGSLALGDIALRIPLVFGIVFVVAGLAFKLGAVPFHMWVPDVYHGAPTAMTLFVGSAPKIAAFAFVVRVLGQRDMLVILAVLSMAIGNIAAIAQSNLKRMFAYSTISHMGFMLLGVLAGSYGAAMFYVLVYTLMTLGGFGMILLLSRASDRLDDFKGLNRRSPWLAFVMLLLMFSMTGIPPTVGFYAKLAVLQAVVEIGYVWLAVAAVLFSLVGAFYYLRIVKLMYFDTPQDTAPAPGIDARLLMSANGLAVLALGILPQPLMAVCVQA-MK---LIERPVYLNLLRIHLPLAGWVSILHRLSGALLFAILPLGVWALSASLADEAGFRRMAEGMTHPLSRLFLLFLIWAFAHHLLAGLRHLALDVDWG-VSLPRARQSSLAVMLATGLITLLAAWGLA
MI--FLLVMTCVIALADLNVKGTSTYIATMLTLAALTLLNMYAANTIVAFGMVVSDPMSNWLRAFASLAVMVTLIYGRQRGGELFSLSLFALLGMYIMISGHNFLVIYMGLELLTLSSYALVALRRANASEAAMKYFVLGAMASGFMLYGLSMLYGATGSLDVGEVSDHRVLALGAVFVVAGLAFKLGAAPFHMWVPDVYDGAPTAVTLMIAGAPKLAAFAIIMRLLVEQQMLAVMAIASLLVGNLAAIAQTNIKRMLAFSTIAQMGFVLLGLVAGVYSATMFYIVTYVLTTLATFGVLLLLSSSANKLSDLAGLNQRNPVMAGVLAAAMFSLAGVPPLVGFYAKLSVLQALMASSYIYLAVFAVVMSLVGAFYYLRIVKLMYFDVPEVQDTEINADARFVLSLNGLSLLALGILPSGLMAICTHAVMASRPPQDRPKYYDLNLLNLPMPGLVSIFHRITGVTMFLFLPLVLWIFQTTLRSPESFAVWKGYFANPLMKLIVVGFIWAFVHHLFAGMRYLLLDLHIG-IAKEPAQRSAKVVLIAGILATAILAVRIW
M---FILALILISITFGILNRGTITINASGFSLLTIFLIL-----HSLYQSLYSLNTINLILKIILSIGSIVFILLSRR-RYEYILFILFAILGSFVLISSNNFLTAFIGLELQSLSLYLMAAFNTLNSNEAGIKYFSLGALSSGFLLFGISMIYFDTASFSFQNLDYSTISEVGLALVLIALFFKVSAAPFHIWTPDVYEGSPTISTLFFATLPKFASLIFLFRIYHEHYIFQIVCAISLLVGVYGAITQKIIKRLLAFSSINHIGFMLLAIMSYQEGTIFFYLIIYLITTFGVFSVILNLRTSITLLIGLNGLKASSRSKAISMLVFLFSLAGIPPFAGFFAKFFILSASINEGFYILSVIAVISSVIAAFYYLSVIKNMFFNESETELLDNNRLSSFIFIFSAIIITLFFFYPDPLINLVDSLNMAST---ERPLSPHLQIWRWGLHMGLSIAHRTTGIGNAVGALLLVWGFYALASGPEAFAGFHDFLTSLLGRLVLFGVTFSVMLHLCTGVRHLIMDTGRG-LEIASNRRIGILAILAAIALTLGLWAGAL
MTA-FMAIAGMALLMIGVFQKGKLVGWLAVGVLVVAGFLVL-MAATVTAFGQFISDRFAIFAKVLVLGASALSLVLAMV-RYEFSVLVVFATLGMMMMVSANNLMALYLGLELQSLALYVMAAFKRVRSTEAGLKYFVLGSVASGLLLYGASLIYGFSGSTSFPVLATPTGVIVGLVFVMAGLAFKVSAVPFHMWTPDVYEGAPTPVTAFFAVAPKIAALALFVRVMMGQQVIVLIAILSMLVGAFGAILQSNIKRLMAYSSIGHMGFALMGLAAASVRGLLIYLAIYIFMNIGTFAIILSMRQKVEGVADLAGLSRTMPGMATALTIFMFSMAGIPPLAGFFAKFYVFMAAIEAGFFTMAVIGVLSSAVGAYYYLRIVKVMWFDEPVDTFDRPAMTNQVVLWGSAAMMFVLFIWAAPLIAGAQMAGMKST---TRPLSPHLQIYSFKLHMAMSIFHRITGVALIVGTLLLVYWLVAAANGPEAYANAAGFLGSWFGLLLIFGWSVALFYHLCNGIRHLLWDAGQG-FEIEQIRKSGIVVLAATAVLTVLAWILG-
MEPVLLSVGAMAALMLGVFRSDALCSGLSVALLVAATLLIW-LLPTYLLFDSFILDPFARLMKSLVAIGSLVSILLSID-RFEYPVLIVLSTTGMFVMVSANDLVTLYLGLELQSLAAYVLASIQRARATEAGLKYFVLGSLASGMLLYGASLIYGFTGTVNFHRIAPPLGLVFGLVFLLAGLAFKISAVPFHMWTPDVYEGAPTPVTAFFSAAPKVAAVALLVRVVMTQQIIVFVSLASMILGAFAAIGQRNIKRLMAYSSIANVGYALVGLAAGTVRGVIIYMAIYLVMTLGTFAFILSMRRGVESIEDLSGLWKNNGLAAFILTVLFFSLAGIPPLAGFFAKFYVFLAAIEAGLYPLAVIGVLSSVVAAFYYLRIVKIMVFDEAGAPFEPMGGELRAVLGVSGFLMIFFVVFPAPLIAIAQRA-MATPAEQKRPLSPHLSVFRPIITMVMSIVHRITGAALYFGTLLLVVWLVAAASGPEAFETVHGLYGSILGRIVLALYTWTLIHHMLGGIRHLIWDFQLA-MDPPNASRLAWATIIGSVTLTILIWIAAM
MTP-ILAGGVLLLILIGAIRGKGPMTELAVGLLGIAILTLV-LGTQAVLFGSFIDDAFGRFMKVLVLIGSLVSLIMGQT-KFEFPILILLSTLGMLMLISATGLIALYLGLELMSLALYVIAAFHRVKASEAGLKYFVLGALSSGMLLYGASLIYGFAGTVNFTGIATSLGVVFGLVFLTAGLAFKMSTVPFHMWTPDVYEGAPTPVTAFFASAPKLAAIAITMRIMITQQIIVFISILSMALGSFAAIGQTNIKRLMAYSSIGHMGFALVGLAAGTIQGVLAYMAIYLVMTLGTFAAILSMRVNVEQISDLAGLARTRGSMAFFLAIMMFSLAGIPPLAGFFAKWYVFNAAIQAHLYPLAVIGVLCSTVGAYYYLRIVKVMYFDDPAPAFDRPTPTLAAVLIVTGLAVLLLCVYPGSFVEATTVA-MAEINGNQRPLSPHLLIYRPMLTMMMSIVHRITGAALYLGTLLLAWYLIAAASGPEAFATASIFFNSILGKLILLGFTWALFHHFLGGVRHMIWDAGYG-FDAAGREFLAQATLIGGILLTLFVWILAG
MSDLILAVGAMVLLMIGVFGGKHQIFGGAMGLIAATGLVML-FIPLGTTFGSFVSDEYSYFLKLLVLIGSFFAIAMSWA-KFEYPVLIVLATLGMMLMLSANDMIALYLGLELQSLALYVVAAINRIRSTEAGLKYFVLGALSSGMLLYGMSLVYGFSGQIGFAEISASLGVIIGLVFILAGLVFKISAVPFHMWTPDVYEGAPTPVTAFFAAAPKVAAMGLLVRVVIDQQVIVFVSIASMALGAFAAIGQTNIKRLMAYSSIGHMGYALVGLSAGTVEGVIFYMTAYLGMTLGVFACILSMRRKVEEINELSGLSKTNLPMAIILAMLLWSLAGIPPFVGFFGKWFVFSAAVEAGLYPLAIIGVLASVVGCFYYLRIIKVMFFDDAVEGFDPMPVELRFILGLSGLFIVAFALVPGPIVTAAQAA-MSNADRGNRPLSPHLQIYKPILTMVMSILHRITGAALYFGTVLLAWWLIAAAAGPTYFEFVNEIYSSFIGRLILFGFTWALVHHMLGGLRHFIWDMGAG-FGREAREWLARATIIGSVGLTILLWIIGR
MSETFLSAGALVLLMIGAFGGKFLVNGMAMGLVAAAALFVL-PYGLGTTFGAFILDGFAFYMKQLVLIGSFFAIAMSWA-RFEYPVLILLATVGMMLMLSANDMIALYLGLELQSLSLYVVAAINRVRSTEAGLKYFVLGALSSGMLLYGISLVYGFTGHVGFPEIAASTGLVFGLVFMLAGLAFKISAVPFHMWTPDVYEGAPTPVTAFFAAAPKVAAMGLLVRVVIDQQIVVFVSIASMVLGAFAAIGQTNIKRLMAYSSIGHMGYALVGLASGTVMGVIVYMTAYLVMTLGAFACILSMRRKVEEISELSGLWKSNLPMAILLACIMWSLAGLPPFIGFFAKWYVFSAAVEAGLYPLAIIGVVASVVGAYYYLRVIKVMFFDEPAEKFEPMPVELRVVLGLSSIGVLFFFAGASSFIPIATAA-MPDVDKGSRPLSPHLQIYKPILTMVMSILHRVTGGALYFGTLLLAWWLIAAASGEAYYDFVNGLMGSILGRLVLFGFTWALVHHMLGGIRHFIWDMGAG-FGREAREWLARATIIGSVTLTILLWIIGR
MSF-ILTLGVLALILVGSFRGSGLVNELAIGLLGLAILALL-FGGQASLFGAFVDDAFARFVKLLTLIGSLVTILMSRD-NFEFPILVVLSTIGMLLLVSADNLIALYLGLELMSLALYVAAAFARARASEAGLKYFVLGALSSGMLLYGSSLLYGFAGTISFDGIAPPLGVVFGLVFVLAGLAFKMSAAPFHMWTPDVYEGAPTPVTAFFASAPKMAAVAITARIAVTQQIVVFLAVASMLLGAFAAIGQTNIKRLMAYSSIGHMGFALVGLAAGDVRGVAIYLAIYLVMTLGAFAAILQMRVEVENIADLSGLSRNNGAAAFFLAMLMFSLAGVPPLAGFFAKYYVLLAAVDAGLYALAIFGVLASAISAYYYLRVVKVMYFDEPAPAFDHSPLSLRAVLAVSTVFLLGFWLYPAPVVEAATAA-MADADAAARPLSPHLTIYKPILTMAMSIAHRITGASLYVGVLLLALYLFGLALGPSAFDAVSWIVNSLVGRVFVLLFSWALFHHLLGGVRHAIWDRGLY-LDRDGRELLTKASLGGGVALTALLWIASG
M---ILAVFAMLALLVAVYSVKSVLVWATSALMLVLAVFIA-SKGTNIAFGMYVDDGFSRFSKVAILVSAAAVLLMSRE-RFEYPLLIALSVVGMMMMVSAGDLMSLYMGLELQSLALYVVAALRRVKSTEAGLKYFVLGALSSGLLLYGASLVYGFAGTTLFSGIIVSLGLLFGLIFLISGLAFKVSAVPFHMWTPDVYEGSPTPVTAFFATAPKMAAMGLFARVLHDQQVIALLSVLSMFLGAVAAIGQRDIKRLMAYSSIAHMGFAMMGLAAGTVQAMLIYMAIYVTMNVGTFAFVLMMEKDVTDIASLNLYARREPGKALAMLVLLFSLAGVPPMLGFFGKFYVLRAAYEGGLAWLAVAGVVASVIGAFYYLRIVFYMYFGEEGEELDNRSPVLWGFLMASAAVMLVGIVNMFGVEGAAVAANMADVNRGKRPLSPHLTIYRPQLTSLTSILTRITGNALLLAAMLIVWWFLAAATSPEAFALADAVITSFLGDLIMTLSLWALWYHLLAGVRHLIWDNAIG-LDIPTAYKLGYAVIGGSVVLTLLTLVVIA
MRH-FVLAMVSLILVVDAAANDYLAYLLSLVTLAGAAFLTLRDFSPVLTLGLFIDDPLSDVLKLFLYLTVAVVLVYSRD-KGEFFVLALFALLGMMVMVSASHFLTLYLGLELLSLSLYAMVALQRSVATEAAMKYFVLGALASGMLLYGMSMVYGVTGSLGLGDIALHIPLVFGIVFIVAGLAFKLGAVPFHMWIPDVYHGAPTAMTLFIGSAPKIAAFAFVIRILGQRGMLVILAVLSMALGNIAAIAQSNLKRMFAYSTISHMGFMLLGILAGSYGGAMFYVLAYALMSLGGFGMILLLSRAADRLEDFKGLNRRSPWLAFMMLLLMFSMAGVPPTVGFYAKLSVLQAVVEIGYVWLAVAAVLFSLIGAFYYLRIVKLMYFDAPHDAAPAASPDARVVMSVNGLAILALGIMPQPLMAVCIHA-MS---PLPRPVYLDLCRIHLPLAGWVSILHRLSGAVLFLGFPFAIWLLSISLAHESGFAEVRAWLALPLAKLALLGLVWLFALHYFAGLRHLALDVHWG-TSLTAARRSSVGVLVLSGAATLVAAWGVV
MQTDLLAVGAMALLMVGAFSGEKLVNGLSVVLLLLALALVA-VFPQGNAFRAFINDSFSGFMKVLTLVGSIVTLIMSSG-KFEFPILILLANVGMLLMISANDTLSLYLSLELQSLALYVVAAINRVRSTEAGLKYFVLGALSSGMLLYGISLVYGFTGHTGFEGIARQLGVVFGLVFIFAGLAFKISAVPFHMWTPDVYEGAPTPVTAFFATAPKMAAMALLTRVSVDQQIVVFIAIASMILGAFAAIGQRNIKRLMAYSSISHMGYALVGLAAGTVKGVAIYMLIYLVTTLGTFAFILAMRRKVEQIGDLAGLSRTNPIMATILTILMFSLAGIPPLAGFWGKWYTFLAAMQANLYALAIIGIVASVVGAFYYLRIIKIMWFDEPVGGFVPVAGELRLVLGASGLLVLLYVLIGGPVSTYAEAA-MSKTNHSNRPLSPHLQIYKPIPTMVMSIVHRITGCALYFGTLLVAWWLIAAATSQQQFDIVSMVYGSWIGLLVLLGYTWALIHHMIGGIRHLIWDTGRG-LEKDTTTKMAWASLIASVLLTILVWVAVA
MNF-FLATMAMAILMIDLFVKDTATFVLTQLTLIGCAAIQIYTSSITYTFNMFVDDMMSDLLKLFVYMTMIVVLFYSRT-KGEYYVLALFATLGMMVMISANNFVTIYVGLELLSLSLYAMVAMNRLASTEAAMKYFVLGALASGMLLYGMSMIYGATGTLEITELANKMVLIFGLVFLVSGLAFKLGVVPFHMWIPDVYHGAPTPVTLLIGSAPKLAAFAIVMRLLVSQGMLIILSVLSMAIGNLAAIAQTNLKRMLAYSAISHMGFMLLGIVTGVYSSSMFYVIAYVLMTTGAFGMILLMSRAAENLDDYKGLNKRSPWFAGIMLMIMFSMAGVPFFIGFFAKFSVLQAVVAADYLWLAIVAVLFSLIGAFYYLRVVKLMYFDVPEDETPSASMNMRILISANGLAVAALGLFPQVIMSLCAYA-MAEMSKKKRPKNLDLTTIRLPLPGKVSILHRVSGAGLFLCLPVMLWLFSASLESPESYASFQSVAGMLPVKVILAGLLWAFVHHFCAGIRFLLLDMHIG-IEKEAAGKSAAVVFAVSIPLTLILWGVLL
MTW-FLLCASCAVLLLDLFVSDHITYVLTLIVLAITAFLVVNGYEPRLAFGLFISDPIADFAKIGMILGVALVLIYGRE-RGELFTLTLFALAGMMIMASSVNFLTLYMGLELLSLSLYALVALQRVQSTEAAMKYFILGALASGMLLYGMSMIYGATASLDVFVIANRMLAAFGLVFLVTGIGFKLGAVPFHMWVPDVYEGAPTPVTQLIGSAPKLAAFVFVIRLLAQRGMLVVLSVLSMGIGNLTAIAQTSMKRMMAYSTISHMGFLLLGILVASYAASFFYAMVYVLTAAAGFGMVMLLSREADKIDDFKGLAARSPWFACMMMFVMFSMAGIPVFVGFFAKLSVLQAVVNLGYVWLAVVAVMFSLVGAFYYLRIVKIMYFDEATDTAPAAGFDTKVVLSVNCVLLLVMGLMPDRLMSVLSQAMMSEAVKKERPEIRNIHNYNMTPGAYVSILHRISGAAIFLMLPFLLFLFQNSVQSEMSFDYFKVILSHPLCKLVLLGLIWAYMHHFCAGFRHLFMDMHMG-IEKDSSRQSAVSVLVVSLILTALAGLKLF
M---ILAVFAMLALMGGVYTTKPVILWATSALFVVLAAWIG-INGANAAFGAFIDDGFSRFAKVMILLSAAAILVLSQD-RFEYPILVALAVVGMMMMVSAGDLMALYMGLELQSLSLYVVAALRRVRSTEAGLKYFVLGALSSGMLLYGASLVYGYAGTTLFAGIFISLGLLFGLVFIVAGLAFKVSAVPFHMWTPDVYEGSPTPITAFFATAPKVAAMGLFARVAFDTQIVAFLSLTSMFLGAIAGIGQRDIKRLMAYSSIAHMGYALMGLAAGTVQAMLIYMAIYVTMSVGTFAFILSMEKDVTEIDSLQNYSSKEPLRALAMLVLMFSLAGIPPLVGFFGKFYVLKAAVDANMAWLAVAGVIASVIGAYYYLRIVYYMYFGEERDALNSMPMVNWLLLVGSAAVMVLGVINLFGVEGLALTANMADVNRGKRPLSPHISIYRPQWTSITSILTRLTGNALIVASVLVVWWLLAASYGEDYFNTANGFVTGWFGDLIMFGSLWAVWYHYLAGLRHLYWDSGRG-LELDAAKRLAYGVVIGSFVLTIITAVIL-
M---LLAAYAMLALLFGVYTGKTLITWVTAVVMVLLAFWIG-LGGTRLAFGMFIDDAFSRFAKAVILISGAFVLVMGRD-RFEYPVLFALATVGMMGMVSAGDLMSLYLGLELQSLALYVLAAIRRLKSTEAGLKYFVLGSLSSGMLLYGASLVYGFAGTTLFSGITLPLGLLFGLVFMLAGLAFKISAVPFHMWTPDVYEGAPTPVTAFFATAPKVAAMALIARLVHGGQIVAFLSVCSMYLGSIGAIVQTDIKRLMAYSSIAHMGYALMGLAAGTIQAMLVYMAIYVTMNIGAFAFILSMERDVSDIDSLRQFSRHEPLKALALLVLFFSLAGVPPFIGFFGKFYVIMAAVEGNMTWLAVLGVIASVIGAYYYLRIVYYMYFGEEGAGVERMGPVQWVMLMGSAAIMLVGVINLFGIEPYAQAAPMADVERGNRPLSPHLQIYRPQLTAFTSIMTRITGNGLIVTAVLIVWWFVALASGPEAYERANGFLTSWFGDLIMTLSVAAMWYHLLAGLRHVWWDTTRG-MDIPTAYKIGYAMLAGTVVLTLITLIIV-
MNSDLMALGALVLILVGVVVNKGLVNWLAILLLVVTGLLVV-VQQDGIIFGLFIADSFARYMKVLVMGGAALALILGLS-KYEYAILAVLATLGMMVMVSANDLMSLYVGLELQSLALYVMAAIKRSRATEAGLKYFVLGALSSGMLLYGASLIYGFTGHTNLSEIVRSIGLIFGVVFLLAGVAFKISAVPFHMWTPDVYEGAPTPVTAFFAMAPKVAAMTLMVRLVMDQQIVIFLSIASMVLAAFAAIGQQSIKRLIAYSSIGHVGFALVGLSSGTVEGVAVYMAIYVGMTVALFACILSLRTEVETIDDLAGASKARPFVAAIMAIVMFSLIGLPPLAGFFAKWQVFLAAIEANLYILAVIGMLASAISAFYYLRIVKVMYFDEPKDTFTAVPGELNVIMAVFGFLIVYYFTVGNPLATWAHNA-MSV---RARPISPHLQIYRWTVTMTMSIFHRATGIANYAGMTLLVLWLLAAASGQEALNLVNLVYGSWFGQIVLFGFTWSLVHHMLGGLRHWVWDFAVM-MEPGQRETMAWATIIASVVITLLIWTFFA
MDT-FLAVAVMVLLMLGAFRGNVPISWLSVLSLVFAAFLVM-TGPTTLAFDLFITDDFARFAKVLSLLAAATAIVMSMD-RFEFPILMLLASLGMLAMISANDLISLYLGMELMSLSLYVTAAFKRQRATEAGLKYFVLGVLSSGLLLYGCSLIYGFTGSTNFTAIANELGLLIGLVFLISGLAFKVSAVPFHMWTPDVYEGVPTPVTAFFAVAPKVAAIALFFRTMLSQQIIIFISIGSMLLGAFAAIGQRNIKRLMAYSSIGHMGYALIGLAAGTVQGVLVYMTIYAVMNIGAFACILSMRRKVEGVADLAGLAKSQPKTAFAFAAFLFSLAGIPPLAGFFGKLYIFLAAVNSGLYALAVIGVVTSVVGAFYYLNIIKVMYFDEPSGQFESMTRVMGLITTVAGVLTVFYFVYPGQLVAGAGTA-MANV---ERPLSPHLQIYRPQITSVLSILHRMTGVVLGIGTLLLAWWLIALATGPESYATAAGFLGSWFGQLVLLGFTWALFYHLCNGIRHLVWDTGRG-FELETAAKSGMAVLICSVALTVIAFGLAS
M---AVLLGAVGVLLLAMLLPQRLCAPITILVLASATALALSQA-ERFTFGTFRLDAATTWGRVMVLGLTALCVAMTPA-HGEFYSMMLLSALGAMAMIGAADLMQMLMGALLSSVTGYVLAAYHREISLEAGMKYFLLGALANALMVFGAILVMGLGGSTDYQQLS-EPLALVGLACVVFGLFFKLGAVPGHAWVPDVAEGAPLPAAAFLTVVPKIAGAIALARLVALSALVATVAALTMTWGNLSAMWQEDLRRLLGWSSVSQTGYALMAVAVLGWAALIAFMGVYGLANIACFAVVAHLRGR-TELAGWAGIGRQHPLAVSILALGFLSLVGIPPLAGFLGKFALFKVALDGGMAWLALLAVANTVLSLFYYLRVLGPAVMGTPEKSAATLGR---ANLWIGALAAVGVVLLWQDLWRALSG-GMPDVNRGNRPLSPHLTIYRPQLTSMTSILTRLTGNALLLVALMIVWWFLAASIGPEYFAFADWLITSWFGDLVMTLSLWALWYHSLAGLRHLYWDTGRG-LELETAETLGWAVIAGSFVLTLVTLFFV-
M---TLAVFSMAALMIAVYGGKGLMFWATSGTMGLLGLWLA-FLESASAFGSFINDGYARFAKVVILFGAAAMLLLSQD-KFEFPILIALATLGMMLMVSAGDLMALYMGLELQSLALYVVASFRRIRSTEAGLKYFVLGALSSGLLLYGASLVYGFSGTTNFAGISLGLGMLFGLVFLSVGMAFKVSAAPFHMWTPDVYEGSPTPVTGFFATAPKVAAACLFGRVVHDQQIIAFLSFVSMFLGAIAAIGQTNIKRLMAYSSIAHMGFALLGLSSGTVQALLIYMAIYVTMNIGVFAFILNMERDVTDIRSLGLYSRVEPLRAAALAALMFSLAGIPPLVGFFGKLYVLKAAINAGMSWLAISAVIASVIGAFYYLRIIYFMYFGNEVDKMTKMPILHKIALYGATLIMLIGSINLFGIESVAADAKMADVEQGSRPLSPHLQVYKLGLTMIVSGLHRITGVGMIVSAILIVWWFIALAVSPDYFAKVDWLLTTWIGLLVMIGSLWAFFHHLMNGIRHLFWDKGYF-LDIPAVEKGARIVLFGAPVLMVLSVIII-
MTMDILAVGAMVLLMVGAYSRGTAVTGLAVAILALAAVWIL-VAQHGTAFGAYVQDDFSVFMKVLTLAGSAFTLIMYVG-NFEYPVLVMLSTLGMMVMISANSLLALYLGFELQSLALYVVAAINRARSSEAGLKYFVLGALGTGMMLYGISLTYGYTGSIDFAKVARQLGALFGLIFILAGLTFKISAVPFHMWTPDVYEGAPTPITAFFAVSPKVATMALILRVTMDQQIIVFISIASMVLGSFAAIGQRNFKRMMAYSSIGHMGFCLVGLAADSIRGVVIYMLIYVAMTLGTFAFIIAMRRKVERIDDLAGCASTNPWMATILTILLFSLAGIPPLAGFWAKWYVFLAAINSGLYALAVIGVLTSVVAAFYYLRIIKIMWFDETAGGFLPMAGELRFVFGLSGAFVLFYVLIGGPISTYAEAA-MSHSHTRERPLSPHLTIYRPPITMTTSIVHRITGGALYFGTLLVAWWLTAAAGPQDYFEFVNGIFGSWIGQLVLFGYTWALLHHLLGGIRHLIWDTGAG-LEKHTASKIAWANVVGSVVLTILVWVVGR
M---LLSLFAMGALLGAVYTGKLPILWATAGLFVAMAFWIG-VSGDRMAFGMFTDDAFSRFAKVTILLSAAAVLLLGQD-KFEYPVLVTLAVVGMMTMVSAGDLMVLYMGLELQSLALYVVASMRRLRSTEAGLKYFVLGALSSGLLLYGASLTYGYAGTTNFAGIIISLGLLFGLVFMASGLAFKVSAAPFHMWTPDVYEGSPTPVTAFFATAPKVAAMGLFARVVHDQQIIALLAVASMFLGAIAAIGQTDIKRLMAYSSIAHMGFALMGLAAGTVQGMLIYMAIYVTMNIGTFAFILSMRRDVTDIAALNMLSKSHPTHALALLVLLFSLAGIPPMLGFFGKLYVLQAAVDAGLFWLAVLGVVASVIGAFYYLRLVYFMYFGTEGEPLDAMPAIQWVAMVGCAAIMVLGIVNLFGIEGLAAAARMADVKKVERPLSPHLQVYRPQLTSISSILVRITGIALLGLSTLVVAWFLAAASSETAFAAMDGFLRSWFGSLIMLGGVWAFVYHMLGRLRHLLWDFGYC-VDVPTSEKLAIGMLGLSTLVTLIVALV--
M---LLALYAMLALVTVVYTGKPLLTWVTAGVFILLGVWIG-VSGDNAAFGTFNDDAFSRFAKVAMLLSGAAVLVMGQD-RFEYPILVSLAMVGMMTMVSAGDLIVLYMGLELQSLALYVVASLRRVKSTEAGMKYFLLGALSSGLLLYGSSLVYGFSGTTQFAGIIAPLGLLFGLTFVVSGLAFKVSAVPFHMWTPDVYEGAPTPITAFFATAPKLAAMGLFARVLFDQQILALLSVLSMFLGAIAAIGQTNIKRLMAYSSIAHMGYALMGLAAGTIEAMLVYMAIYMAMNIGTFAFILSMEKDVTDIASLNMYSKQSSGRALAMLFLLFSLAGVPPFLGFFGKLYVLRAAFEGGLAWLAIAGVIASVIGAFYYLRIVYFMYFGEETDGLDARSPVQNILLAASAAVMLLGIVNFFGVDSAAQTAHMADVKRIERPLSPHLTIYRPQMTSVSSIMVRITGIALIPITAIVVWWLLAAATSETAFAFIDGLMRSWLGDLFLIAASWAAYYHMLGRLRHVIWDFGYG-LEINVALKLGAGMFIGATVLTILTALIV-
M---LLAVYAMAALLFGVYTTKGTLVVTTAAVLVVLALWVG-TAGTSAAFGAFIADGFARFAKVIILLSGAGVLLMGRD-RFEYPILISLATVGMMMMVSAGDLMALYMGLELQSLSLYVVASLRRVKSTEAGLKYFVLGALSSGLLLYGASLVYGYAGTTVFSGIIMATGLLIGLVFLITGLAFKVSAVPFHMWTPDVYEGSPTPVTAFFATAPKMAAMALFARVMLDGQIVALLALLSMFLGAIAAIGQQNIKRLMAYSSIAHMGFALMGLAAGTVQAMLIYMAIYIAMNLGTFAFILGMQRDVTDISALSMYSVEYPGRAAAVAALMFSLAGVPPLLGFAGKFAVLNAAVDAGYAWLAIGGVIASVIGAFYYLRIVFYMYFGDKPDALDTMTLTGRVFLTGSALVMLAGMVTMLGVDELALGANMADVNRGNRPLSPHLAIYRPQITSISSILTRITGVALILASLMVVWWLLAASAGPEYFAVADGVVRSLIGDLILLGSLWALWYHLLAGVRHLIWDSGRG-LELDTAKRLGWAVVAGSFIMTAFTLIVI-
M---FLAVYAMAALLYAVYTTKPALLWATAAVFAAVAIWIG-LSGVQTAFGAFVDDGFARFSKVVILLSASAVLLMSEG-RFEYPVLIVLAVVGMMMMVSAGDLMALYMGLELQSLALYVVASLRRVKSTEAGLKYFVLGALSSGLLLYGASLTYGFAGTTLFSGIVLPLGLLFGLAFIAAGLAFKVSAVPFHMWTPDVYEGSPTPVTAFFATAPKVAAMGLFARVVHDSQIIALLSVASMFLGAIAAIGQTNIKRLMAYSSIAHMGFALMGLASGTVQAMLIYMAIYVTMNIGTFAFIIGMEKDVRDIRALSLYSKTDPTGALALLVLMFSLAGVPPMVGFFGKLSVLAAAVDGGLAWLAVAGVIASVIGAFYYLRIVYFMYFGEETEALDNGSPILWIFLMGSAAAMVFGVFNLFGVDTAAALARMADVNRGQRPLSPFMPYYRPQLTSMSSIMVRISGIVSLGAAVLLVWWLLAAATSDGAFAFIDGLLRSWFGDLVLFFATWALWYHTLGRLRHVIWDFGYC-FKVETAEKLGIGMFVGATVLAILTAIVV-
M---VLSLFAIFTLLVAVYTSKGALVWATSAVMVLLAIWIG-MAGTRIAFGLFIEDGFARFAKVTILLSAAAVLMMSEA-RFEYPVLVALSVVGMMMMVSAGDLMSLYMGLELQSLALYVVASLRRVKSTEAGLKYFVLGALSSGLLLYGASLVYGYAGTTQFAGIMTSIGLLFGIVFLVSGLAFKVSAVPFHMWTPDVYEGSPTPVTAFFATAPKVAAMGLFARVLHDSQVVALLSVLSMFLGAIAAIGQTNIKRLMAYSSIAHMGYGLIGLAAGTVKAMLIYMAIYVTMNIGTFAFILSMQKDVTDISALNMYSKRAPGKALAMLVLLFSLAGVPPMLGFFAKFGVWQAGVDAGLVWLVAASAVASAIGAYYYLRIVFLMYFGAEGKSLDSKGGLLTAFLVASAVIMVVGVATLFGVEGAATSANMADVNRGERPLSPHLQVYRPQMTSISSILTRITGNALIVGVLLIVWWLLAAATGPDYFAIADAVVTSWFGDLVLTLSLWAIWYHYLAGLRHLYYDAGKG-LEIETSEKLGWACIGGSVILTVITLLII-
M---VLAVFAMGALMFGVFTKKPSILWAAAIVMVVLGLWIF-SAGASTAFEAFIDDAFSRYAKVVILWSAAAILVMGQG-RFEYPVLIALATVGMMMMVSAGDLMALYIGLELQSLSLYVVASLRRVKSTEAGLKYFVLGALSSGLLLYGSSLVYGFSGTTVFSDILLPIGMLIGLVFIVSGLAFKVSAVPFHMWTPDVYEGSPTPVTAFFATAPKVAAMGLFARVVFDSQIIALISVLSMFLGAIAAIGQTNIKRLMAYSSIAHMGFALMGLAAGTVQAMLIYMTIYVTMNVGTFAFILMMQRDVTDIKSLNRYATQEPLRALALLVLMFSLAGVPPMVGFFGKLAVLQAAVSSGMAWLAIAGVIASVIGAFYYLRIVYYMYFGEEVDPLDVSSPVLWGLLMASAAIMVVGMVNLFGIEPLANAAKMADMKQSKRPLSPHLQIYRPQLNSITSILSRITGNALLVSFVLVVWWLFAASTGEEYFAVANGVLTSWLGQFVMVISLWGIWYHYLAGLRHLYFDSGRG-LDPVTADKLGWGCIIGSVVLTLLTCVIV-
M---VLALFAMAMLMVGVYGGKEPILYATAAIMVMLALYSG-TQSPLTAFGTYLKDGFAQFAKMLILVSAAVVLIMGKS-KFEYPILIALSVVGMMLMVSAGDLIVLYMGLELQSLALYVVATMNRTRSTEAGLKYFILGALASGLLLYGASLTYGYAGTTVFAGILMSVGLLMGLAFMLAGLAFKVSAVPFHMWTPDVYEGAPTPVTAFFATAPKVAAMALIARLVHDSQIVALLAAASMFVGAIAAIGQRDIKRLMAYSSISHMGFALVGLAAGTVQGMLVYMAIYITMNIGVFAFILTMRRDVTDISELNQLSKAEPLRALALLVLMFSLAGVPPLVGFFGKFYVLWAAVNAGLTWLAIAGVIASVIGAFYYLRIVYYMYFGAEAEPLDVRAPVQATLLVASAAIMVLGVINLFGIDGMAALARMADVNRGNRPLSPHLQVYRLPLAAITSILNRITGVGMTLASILIVWWFAAGAFSADYFAVVDGLLTSILGELVLVGSLAALWYHMLNSIRHLIWDTGRM-MDVATVEKTSYLVFGGTAVLTILTILAV-
M---LLALFAMAALMACAFGGQSGLTWLTAAFFALLGLIVS-FR-GQEAFGAFVSDGFARFAKALILFSAAAVLALSEN-KFEYPVLIAMATLGMMVMVSAGDLMSLYMGLELQSLSLYVVAAFRRVKSTEAGLKYFVLGALGSGLLLYGASLIYGYAGATRFAGIALSLGLLFGVAFLCAGLAFKISAVPFHMWTPDVYEGSPTAVTAFFATAPKVAAGALFARVLFDRQILAFLAVASMFLGSIAAIVQTNIKRLMAYSSIAHMGFALMGLAAGTVEALLVYLSIYVAMNVGAFAFIMCMERDVTGIGDLAGLARTRPGQALAVSALMFSLAGVPPLLGFFGKWMVFVAAVDAGLAPLAVAGAVASVIGAFYYLRIVKIMYFDEPGLSLTSMPFAHGLALTAAALVMSLGWLSGFGVPELAASANMADVNRGNRPLSPHLQIYRPQLNSAMSIFHRITGVGMTLAAALIVWWLFAAASGPEAFAAADAVLTSWIGLLILFGSTWALVYHFGTGLRHLWMDMGYG-YDIKLNDLVGQIILVASGVLTLLIWFLA-
MEN-ILLGMAMLVLITDLFLKQIAIYGLSQLGLLLAAYFTVTTHAVGYAFGAFVDDAMSDVLKLMIYIGTSLIFVYTRQ-RGEFYALVLFSVVGMMIMVSGQSMLTLYVGLELLSLSLYALVALDRRYATESAMKYFVLGALASGMLLYGMSMVYGMTGSLNISDINIHAVMVLGLVFIVAGLAFKLGAVPFQMWVPDVYEGSPTAITMLISSVPKLAAFAFVIRLLAQQQMLLIMAVLSIVLGNVTAIAQTNLKRMLAYSTISHVGFVLLGLMSASYISALFYITSYVVMTLAGFGIILLLSRKAQNLSDLKGLNQRSPWVAFLMLIVMFSMAGIPPTLGFYAKFAVLQAALQAGFLWVVVFAVLMAVIGAFYYLRVIKLMYFDEPEDHSPTAPFDMRVILSMNALALLAIGIMPQGLMTICFYASMAKKTIRNRPKNLNLFTIRLPINAVVSILHRMSGMVLFLFTPALIWSLQASLNSEASLSALGDMFQHWAFKLMLIALSWPFFHHFYAGLRHLGQDVHWM-TTLNKAQFSSRIVLGLGACSMLSFAYYIW
MNF-FVLTMACAILIADLMIRQMVTYLLVQLTLLGCSLIIVGTHEVVYAFNMFVDDAMSDVLKLLTCLALSMMLVYSRL-TGEFMVLVLFALLGMMVMISANNFLTLYLGLELLSLSLYTIVALQRSSAIEAATKYFVLGSLASCLLLYGMSMLYGATGSLELGAVADKNLQVFGLVFVVCGLAFKLGVVPFHMWVPDVYQGAPTAITMLIGSAPKLAAFAFAARILVESGMLIILAVASMALGNFSAIAQTNLKRMFAYSTITHMGFLLLGLLSGSYGASMFYAVVYALMSLGAFGMILLLSRAADTLDDFKGLSRRSPWLAFLMLLLMFSMAGVPPTVGFYAKFSVLSAVVHAGHIWLAVAAVIFSLIGAFYYLRIVKLMYFDAPESHAPTYGQDTALLMSANGLGVLVLGLLPNALMSACAASHM----DKKRPKHLALYLIKLPLPGMVSILHRVSGLLLFLALPPLLLMLQYSLRSIETYTQLAGLLAHPLAKLTLLGLLWAFLHHFCAGLRYLAIDLHYV-RDLALARGSSWMVIAASLGLTMLIGVKLW
MNF-FLAAMALVILMVDLLVKDTVTFVLAQLTLIGCALIQFSTSTITYTFNMFVDDLMSDLLKLFLYMTVVIVLFYSRG-KGEYYVLALFATLGMMVMISANHFLTVYMGLELLSLSLYAMVAMNRVVSTEAAMKYFVLGALASGLLLYGMSMIYGATGTLEITGVANKSVLVFGLVFLVSGLAFKLGVVPFHMWIPDVYHGAPTSVTLFIGSAPKLAAFAIVMRLLVNQTMLIILAVLSMAIGNLAAIAQTNLKRMLAYSAISHMGFMLLGITTGVYSSAMFYVIAYVLTSTASFGMILLMSRAADNLDDFKGLNKRSPWFAGVMLMIMFSMAGVPFFIGFFAKFSVLQAVVAAGYMWLAIVAVLFSLIGAFYYLRVVKLMYFDAPLDETPQAGMDMRILISANGLAIGLLGVFPQVIMSLCAYA-MAEMT-KKRPKNLDLTTIRLPLPGKVSILHRVSGVGLFLCFPLMLWLFGASLASAESFAAFKAVTAMLPVKVVLAGLLWAFVHHFCAGIRFLLLDVHVG-IEKEAARKSAGVVFAVSIPLTLVLWGALL
M---FLSLFAMVALLAAVYTEKGSISWAASAVMLAVAVWVL-MSGDRSAFGLFIDDGFARFAKVVILVSAACVMMMGQE-RFEYPILVVLAVVGMMLMVSAGDLMALYMGLELQSLALYVVAAIRRVKSTEAGLKYFVLGALSSGLLLYGASLTYGYAGTTQFDGIIMPLGLLIGLVFIVSGLAFKVSAVPFHMWTPDVYEGAPTPITAFFATAPKVAAMGLFARVLHDGQILALLAVLSMFLGAIAAVGQRDIKRLMAYSSIAHMGYALVGLASGTVTAMLIYMAIYVTMNIGTFAFILSMERDITSIDSLRQLGNREPVKALALLVLMFSLAGVPPLLGFFGKFAVLMAAVDAGMTWLAVAGAVASVIGAFYYLRIVYYLYFGEESEPVEHMSPLGFGFLVASAAIMILGIVNLFGVDGLAAAANMADMNR-DRPLSPFMPYYRPQITSISSIMVRITGIVSFGTAFLVVCWLLAAAFSEPAFDRINWLMTSFIGDIIMVLASWAIWYHMLGRLRHVIWDFGYC-LEVPISEKMGWGMFIGATVLALFTAIVV-
M---ILSLFAMGALLAAVYTVKPLLVWITSGLFVVLAFWIA-TTGTTTAFGMFVDDAFSRFAKVAILLAAAAVLVMSQD-RFEYPILIALSVVGMMMMVSAGDLMLLYMGLELQSLALYVVASLRRLKSTEAGLKYFVLGALSSGLLLYGASLTYGFSGTTSFVGILVSLGLLFGLVFMTTGFAFKVSAAPFHMWTPDVYEGSPTPVTAFFATAPKIAAMALFARVMHDQQIVAFLSVLSMFIGGIAAIGQTDIKRLMAYSSIAHMGFALMGLAAGTVQAMLVYLAIYVAMNIGTFAFILSMEKDVTNIASLNMYSKREPLKALAMLILLFSLAGVPPMLGFFGKFYVLRAAYGAGLGWLAVAGVVASVIGAFYYLRIVFFMYFGSEQDQLDNRSTVLWGFLVASATVMILGVINLFGIEPLAKAANMADVNRDKRPLSPHLTIYRPQWTSMTSIFTRLTGNALIVGALLIVWWFAALASGPEAYARANGFMTSWFGDLIMFGSVAALWYHSLAGVRHLIWDSGHM-LDVQSSERAGQLIILVSVLLTIFTVIVL-
M---LLALYAMIALLAAVYTGKPMLTLLTAGLFVLIAAWIG-LTGENVAFGMFNDDGFARFAKVTMLLSAAAVLVMGQD-RFEYPILVTLAVVGMMVMVSAGDLMALYMGLELQSLSLYVVASMRRLKSSEAGLKYFVLGALSSGLLLFGSSLVYGYAGTTGFAGIIVELGLLLGLTLVVSGLAFKVSAVPFHMWTPDVYEGAPTPITAFFATAPKVAAMGLFARVLHDQQIIALLSVLSMFLGSIAAIGQTNIKRLMAYSSIAHMGYALMGLAAGTVQALLIYLAIYVTMNVGTFAFILSMEKDVTDIRALNMYSKTHSGKAIAMLVLLFSLAGVPPLVGFFGKFYVLRAAYDAGLGWLAVLGVIASVIGCFYYLRIVYYMYFGEEGEELDGGSPVLWAMLMGSAAIMVLGVVNLFGIEGIAQAAQMADVNRGNRPLSPHLQVYRPQVTSVTSIFARITGVALLGATILVVWWFLAAASGPEYFNFVNGLMTSWFGDLVMFAALWAVCYHFLSGLRHLYWDAGRG-FEVAFAEKMAWGVIFGSVILAVLVALVL-
M---FLAAATCAILLIDLFLSDYLTYVLSLATLVVCAVLSSDFNATSYSFNMFVSDPMSNLLKFCTYIAVGLTLVYSRQLGGEFYILSLFTVLGQMVMMSANNFLIIYLGLEIMSLSLYALVAFRRAVAIEAAMKYFVLGALASGFLLYGISMLYGATGSLDLTEVANKPVLIFGLVFVVAGLAFKLGAVPFHMWVPDVYQGAPTAVTLMLGGAPKLAAFAITIRLLVEQQMLTILSVLSMAIGNITAIMQTNIKRMLAYSTISQVGFILLGLLSGVYGAAMFYVITYVLTTLGMFGVIMLLSRAADNIDDFKGLNQRSPWFAFVTLLLMFSLAGVPPVVGFYAKLAVLQAVLSTGQIWLAVVAVLFSLIGAFYYLRVVKVMYFDEPADKAKVASKDVTVTLSINGAALLALGLVPGPLMTACAAASMSDSLKTGKPQFRNINHYRMPLAAIVSIMHRISGALIFLLLPVILLLLDKSLMSEISFEHFKGIASHWFVKLIILALVWAYLHHFCAGIRHLFADVHVG-VDKVKGRKSAVIVLAISLPLTALVALKLF
M---VLSLFAMAGLLGAVYTSKSAMCWGTAALFIIMAFYIG-VTGAREAFGMIIDDAFSRFAKITILLSAAAILMISQD-RFEFPVLIILAVVGMMIMVSAGDLIALYMGLELQSLALYVVAAMRRVRSTEAGLKYFVLGALSSGLLLYGSSLAYGFAGTTQFAGIIMPLGLLFGLVFITAGLAFKVSAAPFHMWTPDVYEGSPTPITALFATAPKVAAMALFARVVHDQQIVAFLAVVSMFLGAIAAIGQTDIKRLMAYSSISHMGFALMGLSAGTVEAMLIYMAIYVAMNIGTFAFILTMERNVTEISSLSAFASKEPTKALAILVMMFSLAGVPPLLGFFGKYAVLVAAVDAGLVWLAIAGVIASVIGAFYYIRIVYLMYFGEADEALDKMGLVPYVGLIAMALVIGLGWVNLFGIEAPAETARMADVNRGNRPLSPHLTIYKPQLNSITSILVRITGNAMLVSAVLVVWWLMAAASGPEYFATVDGWVTSVLGDIVMSLSVLGLWYHALGGLRHLIWDAGYG-LDADTSDKMGWGMLIGSVVLTVLTLIAI-
M---IIALYAMLALVGAVYTAKPVLVWTTSALFLAMAFWIG-TTGTQTAFGMFNDDGFARFSKVVILVSAAAVLLMSEG-RFEYPLLIALAAVGMMMMVSAGDLMALYMALELQSLALYVVAALRRVRSTEAGLKYFVLGALSSGLLLYGASLVYGYAGTTLFSGILLSLGLLLGLVLLVSGLAFKVSAVPFHMWTPDVYEGSPTPVTAFFATAPKVAAMALFARVLHDSQVIALLSVLSMFLGAVAAIGQRDIKRLMAYSSIAHMGYALMGLAAGTVQAMLIYMAIYVTMNVGTFAFILSMERDVTDIDSLGMYSAREPGKALAMLVLLFSLAGVPPLVGFFGKLYVLRAAYDAGLVWLAVAGVVASVIGAFYYLRIVYYMYFGEERTALDGRSPVLSGFLMASAIVMVLGVINLFGIESAAQAANMPDVNRGNRPLSPFMQYYRPQLTSVTSILTRITGNALLIGALMVIWWLLAAATSEEYFRTANAVLTSGFGDLVLFGSLWALWYHTLAGIRHLVWDNAQM-LELERAEKLGWGVVFGSVILTIVTVIII-
M---VLSLYAMAALLGAVYTGKPLLVWLTSGLMVLLAFWIG--NGVHTAFLTFIDDGFARFAKVTILLSAAAVLVMSEG-RFEYPILISLATVGMMVMVSAGDLMTLYMGLELQSLSVYVIASIRRPKSTEAGLKYFVLGALSSGLLLYGASLTYGYTGTTTFTGIIPSLGLLFGLAFLIAGFAFKVSAAPFHMWTPDVYEGAPTPVTAFLATAPKVAAIGLFARVVHDQQIVAFLSVVSMFLGGVAAIGQTDLKRLMAYSSIAHMGYALMGLASGTVQAMLIYMAIYVTMNIGTFAFILSMEKDVTRIDALNMYSRREPLKALALLILMFSLAGVPPMVGFFGKLYVLRAAIDGGLVWLAIAGMIASVIGAYYYLRIVYLMYFGEEREALDSGSPVLWGFLVASAAIMVIGVVNLFGIEPIAAAANMADVNRGNRPLSPFMPYYRPQWTSMTSIFTRITGNGLIVAAALTVWWFLAAAAGPDAYRVANGVITSWFGDIVMTLSVAALWYHTLAGIRHLIWDTGRM-LEVGRAERLGQAAVAGAVILTILTVLIV-
MNF-FILAMACVILIVDLFVKSTLTFALTQLTLVGCAAITYMTSTITYTFNMFVDDLMADLLKLFLDLTVIVVLFYARG-KGEFYVLVLLATLGMMVMISANHLLTLYLGLEMMSLSVYAMVALNRTQATEAAMKYFVLGALASGLLLYGISMVYGATGTLEITQVANKTILVFGLVFLVAGIAFKLGVVPFHMWIPDVYHGAPTPVTLFIASAPKLAAFAMVIRLLVNQQMLMILAVLSMAIGNLAAIAQTNIKRMLAYSAISHMGFMLLGMVSGVYSSSMFYMVAYVITSVAGFGMILLLARAADSLDDFKGLNKRSPWFASMMMVVMLSMAGIPFFVGFFAKFAVLQAVVAAGYMWLAIAAVLFSLIGAFYYLRVVKLMYFDAPLDETPAAGFDTKLLLSANGLAVALLGLFPQTLMYLCAVA-MAELSKKKRPKNLDLTTIRLPLPGILSILHRVSGAGLFLCLPLLLWLFQSSLATPESFATFKAVAAHPLVKIILLGLLWAFCHHFCAGIRYLFLDVHMG-VDLESARLTSKIVFAVSIALTVILGVLLW
M---VISVYAMAALLFTAYTGKGLLVWLTAALFTAMALWIG-ATGTRTAFGMFNDDGFARFAKVTILLSAAAVLVMSQE-RFEYPLLVSLSAVGMMVMVSAGDLMVLYMGLELQSLALYVVASLRRAKSTEAGLKYFVLGALSSGLLLYGASLTYGYAGTTLFSGIIAPIGLLLGLVFVLCGLAFKVSAVPFHMWTPDVYQGSPTPVTAFFATAPKMAAMGLFARVMHDQQIVALLSLLSMFLGAVAAIGQTDIKRLMAYSSIAHMGYALMGLAAGTVQSMLIYMAIYVTMNVGTFAFILSMERDVTDIKSLNMYSKAHPARAMAMLVLLFSLAGVPPFLGFFGKLYVLRAAYEGGLAWLAVAGVVASVIGAFYYLRIVYYMYFGEEGETLEMRSPVLWGLLMVSAAVMLVGIINMFGVEGVAQAANMADVNRGNRPLSPHLTIYRPQLTSMTSILTRITGNALLVAALLIVWWFLAASTSEAYFAIANAVLTSWFGDLVMFLSLWALWYHTLAGVRHLIWDNAKM-LEIHLAEQLGWGVIIGSVVLTILTAIFV-
MYS-NLIFGALLFLLFGAFAKKKYVCYGAIVLMIASIYHVC-ANTDTMLFGMLLVNEYTSLIKILLLIAAIAIFFMQAS-SFEMPVLMMLSTAGMMFLVSSKNFLSLYLSLELMSLPLYIMAAFNREFSAEAGLKYFVLGALSSGLYLFGASLLYGFTGTGGFEAITLPVIILTGIIFIVVSICFKVSAAPFHMWTPDVYQGSPTIVTAFFAALPKVAMLALFARILSDDQIIIFVSIASMFIGSFGAIMQKSIKRMLAYSSIAHVGFALIGIAANQLRGFVVYIIIYLAMTLGIFACILMLRKDKDNISDLSGIAKKYPYLAFAIAVLMFSLAGIPPLAGFFAKFHVLFAAIKEGMYVYSVAAVIASVISAFYYLRIVKIMYFDETKNSVQFFPLTLKVIGALAVVFNLLYFISPAPIVIIAEEVPMSLKGAGDRPVHLNLLQIRLPVAGVMSIVHRITGVLMFLAVPFMIYLLDRSLRSEAEFRQIADWLHSPLGAMLLFGLLWSVLHHLLAGLRYLLIDVDLG-VDKTMASITAWLVLLAAPLFALLLAWGLL
M---FLLIATSVVLLIDMFVSDYLTYYLTLAVLAVCFVLTGAFQSTVYTFNMFVSDPLSSLLKLVSYVAVAITLVYSRRLGGEFYPLALFTLLGQMVMISGSNFLSIYLGLELMSLSLYALVALRRAGATEAAMKYFVLGAMASGFLLYGMSMLYGATGSLDLIEVTNPTVLLFGVVFIVAGLAFKLGAVPFHMWVPDVYQGAPTAVTLLLGGAPKLAAFAICFRLLVEQQMLTVLAVLSMAIGNITAIAQTNIKRMLAYSTISHMGFMLLGLLAGVYSSAMFYAITYVMTTLGTFGVIMLLARSAENMDDFKGLNQRSPWFAAVMLVLMLSLAGIPPMMGFYAKLSVLQAVLGTGQLWLVIVAVLFSLIGAFYYLRVIKLMYFDEPQDSSPVAHLDVRVLLSLNGLAVLVLGLWPGWLMDATTAAQMSEAAKPNRPQFRNINGYRLPLAGIISILHRISGLLMFLLLPFILFLLDKSLVSESSFEYFKGFTSNWFVKLVILALSWAYLHHFCAGIRHLVMDNHIG-LTKDSARKSAAGVLIVSVPLALIVALKLF
M---LLAVFAMLGLIGAVYTSKSPLLWATSAVFLAVAAWIG-FTGTNVAFGMFIDDGFSRFAKVTILVSAAAVLLMSEG-RFEYPMLVALAAVGMMTMVSAGDLMALYMGLELQSLALYVVASLRRVKSTEAGLKYFVLGALSSGLLLYGASLVYGYAGTTLFSGIVVSLGLLFGLVFLMAGFAFKVSAVPFHMWTPDVYEGSPTPVTAFFATAPKVAAMALFARVMHDQQVMALLSVLSMFLGAFAAIGQTNIKRLMAFSSIAHMGYALMGLASGTVEAMLVYMAIYVTMNIGTFAFILMMEKDVVEISSLKMYAKREPGKAWAMLFLMFSLAGVPPMLGFFGKFYVLRAAYEGGLVWLAIAGVIASVIGAVYYLRIVYYMFFGETQDGLNGKSPILWAMLMGSAAVMLFGIINMFGVDTAAAAANMADVNRGNRPLSPHLQIYRPQWTSISSIMVRITGIGCLLASILVVGWLLAAASSEAAFNVIDGFLRSILGTLILVAAMWGIFYHMLGRLRHVLWDFGYL-VQVPVSEDMAKGMFIGATLLTIFVLVVS-
M---LLAVYGMAALLFAVYTSKKTITWVTAGVFVVIAMMIA-LSGSNSAFGMFIDDAFSRFGKVGALLAGAAVLVMSVD-KFEYPILVLYSTIGMMVMVSAGDLMALYLGLELMSLALYVIASFRRVKSTESGLKYFVLGSLSSGLLLYGASLTYGFSGTTNFAGIIVPLGVLFGLVFMMTGLAFKVSAVPFHMWTPDVYEGAPTPTTAFFATAPKLAAMALFARVLHDQQVLAVISVASMFLGAVAGIGQTDIKRLMAYSSISHMGFALMGLAAGNVQAAMIYMAIYVAMNIGTFAFILTMERDVTDLASLNRYWRTSPSKALALLVLMFSLAGVPPMLGFFGKLAVLQAAWGAGLVYLAIFGVIASVIGAFYYLRIVYYIYFGSEHEPLDVSSPVATVMLMASALIMVVGIVNLFGVGEYAAMAKMADANGDNRPLSPFMQYYRPQMTSISSIMVRITGNALILAAMLIVWWLLAAATSSAYFEVVDGIITCWVGDLIMFFSAWALWYHLLGGVRHLLWDFGYC-LEVAISEKLGWGMFIGATVLTIFTAIVV-
MM--TLLGLICIVLVADLFIEDILTYWMALASLGITLWVLLATSPRTEAFGSYVSDGLSQVLKISVTAFVAIAFMYARD-KGEFYVLGLFGLLGMMIMISANSLLTMYLGLETLALSQYALVAFDRETSAESAMKYFVLGAIASGALLYGISWVYGVTGNIQFDQIANNLPLWFGIAFIIVGIAFKFGAVPFHMWLPDVYHGARSPVTLYVASAPKIAAFALTIRILVDSGMIMVIAVLSLLLGNIVAIAQTNIKRMLAYSTIAHVGFILLAIYTGTYAAGLFYTLTYVVAAAGAFGMVILLSRRAESLRDFKGLNARSPWFALMMMFLMMSMAGIPPFIGFFGKLNAISAVLGSGYTGLAILMMLASVPGLYYYLKVVWYMYFEEPEDLAVQANTDTRLVMSLNGVAVLALGIVPGWLWALCLAVGMGNK--NKRPIFLNLLRIRLPVTGVVSILHRVSGVLLVLLLPPALLLLDRSLADPDAFEACRRLMSTLPAKVLWFVALWLFVQHFLNGIRHLLLDLDIC-IDRKCARRSAWLALAGSVLAVVAFG-ILR
MSF-WLLAATCGVLVVDLFSSDSATFYLTQGALLVTAVLALSTQWNEVTFGHYMADSLGAVVKASVALLSVLALAYTRP-QGEFYLLALFANLGMLVIASGGSLLSLYLGLELLSLALYALVAYHRRQAAEAAMKYFVLGSLASGILLYGMSMVYGATASLELSVIADPLMLLFGVVFMLVGVAFKLGAAPFHAWVPDVYQGAPTPVTLFLSTAPKVAAVALFMRLLVDEPMLMILAVASLLVGNLIAIVQTNFKRMLAYSAIAHAGFIMVGFTAGTHAAALFYTIAYSIMAAGAFGMITVLARSAEEIADLRGLNERHPVYAGVLLLVLVSMTGIPGTVGFYAKYLVLQAAVEAGHIPLAIFAVVAAVVGAFYYLRVLKVVYFDRPEAEVPGASSAIRSLVVVNGVAVLVLGIFPERLIALCQAALMRNP---NRPLSPHLTIYRPQLTSLLSVLHRGTGVFVTMAAVLLVAWVMALAAGPEYYELLTQVLGHWLGQLVLLGITFSLAYHLCNGIRHLVWDTVRA-FELKAVYRGGYMVLAASVLLTALVWVIAF
MTW-FLLAAVSVILVLDLFIPDGITYLLSLLTLAGCAVITLSTSLPVLTLDMFVDDPMADLIKVAMYAATAATLVYSRR-NGEFFTLSLFALLGMMVMVSAHHFLTLYMGLELMSLALYALVALRRVPATEAAMKYFVLGALASGMLLYGMSMIYGATGTLDIAKIANMTLALFGLVFIVAGLAFKLGAVPFHMWVPDVYQGAPTAVTLLIGGAPKLAAFVFVVRILSQQGMLIILAVLSMAIGNLTAIAQTNLKRMLAYSTISHMGFLVLGILAGTLSASLFYAVSYVLMALAGFGILLLLSRACETLDDLKGLNRKNSWYAFLMLVVMFSMAGIPPMVGFNAKLAVLKSVVDIGLIWLAVVGVVFSLIGAFYYLRVVKAMYFDEASDAEPQVGMDMRVVLSVNAIALLVLGVVPDGLYALCVEALM----QKKRPKHLDIGQIRLPVPGIVSILHRISGVALFFSLPLFIYLLSGSLSSEADFDTYRAVVSHPLMKLVLIGLLWAFLHHLCAGIRFLLLDVHKG-LELETARATAKATLVVSIALTLLIGGMLW
M---FLACSATVLLIYGAYAGNGFVSALSVAVIAVAFGLIF-FGDQGLAFGLFVVDAYANYMKLVALTASGFGILMTQR-RFEIPVLMVLATLGMLMMISSNDLMSLYVGLELQSLALYVIAAIRRLRSSEAGLKYFVLGALSSGMLLYGCSMVYGFTGTTDFDTLGPQVGLVVGLVFVCAAIAFKISAVPFHMWTPDVYEGAPTPVTAFFASAPKVAAIALFARLLSDQQIIVFVALASMILGSLAAIKQTNIKRLMAYSSIGNIGYALVGLAAGTVEGLVIYMTIYIFMNMGTFACILSMRQKVEGIDDLKGLSKTSPAMALALTIFMFSMAGIPPLAGFFAKYVVFAAAVDAGLTTLAVIGILTSVIGAFYYLRIIKVMYFDEPSASFDPIGAEMTMVLTVATAFIVFFILFSSPIMDGAAIAGMSRG---NRPLSPHLQVYRPQLTSVLSILFRIMGVATSVGSIVLIWWLAAAASGVEYFELVQSFLGSWFGRLLLFGWTFALVFHLCNGIRHLFWDAGKG-LELETAYASGKAVIVFTVIITLGLWGLAA
MNF-FLLLMSFLVLFVDLVFGAWMAAMLTVITLLGCAAITLVTSDTTLTFNMFVDDLLSDFLKLMTYLAVIMMLVYSRQ-KGEFYVLVLYATLGMMVMISAANFLTMYLGLELMSLSLYGLVAIDRPRATEAAMKYFVLGALASGLLLYGMSMIYGATGSLEIGGVAEKSVLVFGLVFLVSGVAFKLGLVPFHMWIPDVYHGAPTAVTMFIGSAPKLAAFAMALRLLVYQKMLLIMALLSIGLGNLAAIAQTNIKRMLAYSAISHMGYMVLGLMSGVYSSALYYTVAYVLMSLGAFGMVLLLSRAAENLEDFKGLNKRSPWFAAMMLIIMFSMAGIPFFIGFFAKFAVLLAAIKAGYTAVAVIAVMFSLVGAFYYLRVVKLMYFDTPVDSAPTAGADLRLLLSLNGLAVAAFGLFPDLVMMVCTTA-MPEM-TKQRPKYLALHEIRLPLAGFASILHRVSGAGLFLMLPLLIWLLQLSLTSSDSAEMFAAVTGNWLVKLILLGLLWAFLHHFCMGVRILLIDVHVG-VEKQQAHGSAMAVMVVSLALTLVFGLKLY
M---FLLIATSVILLIDMFLPEVITYLLSLLALAVCAALTGELNSTVYTFNMFVSDPLSALLKLFTYLGVGVTLVYSRQLGGEFYALALFATLGQMVMISGNSFLSIYLGLELMSLSLYALVALRRVAATEAGMKYFILGALASGFLLYGISMLYGATGSLELNEVFDRTVLVFGIVFVVAGLGFKLGTVPFHMWVPDVYQGSPTPVTLLLGAAPKLATFAITFRLLVEQQMLMVMAVLSIILGNVTAIAQSNLKRMLAYSTISHMGFMLLGLLAGVYSAALFYGVTYVLTTLGTFGVIILLSRAADTLEDFKGLNQRSPWFAAVMMILMFSLAGLPPLVGFYAKLSVLQAVLGTGQIWLAVLAVVFSLIGAFYYIRLVKVMYFDDPVDTSKMAAPDVRVVLSLNGLAALLLGLWPGHLMDACTNAAMSEAAKPPRPQFRNINGYRMPLAALVSIMHRVSGLFLFLMLPFILHLLDNSLLSEGTFEYLKGFASNWFVKLVILALSWAYLHHFCAGIRHLIMDNHIG-LDKDSARKSSTGVLVVSIALVILVALKLF
M---LLSVFAMIALIGAVYTGKGLLVWITAAVFVALALWIG-YAPTRVAFGSFVDDGFARFSKVVILLSAAAVLVMSKE-RFEYPVLVSLSVVGMMVMVSAGDLIVLYMGLELQSLALYVMASLRRIKSTEAGLKYFVLGALSSGLLLYGASLTYGFAGTTLFSGIIVPLGLLFGLVFMSAGFAFKVSAAPFHMWTPDVYEGSPTPITAFFATAPKMAAMGLFARVMHDQQIVAFLAVVSMFLGAIAAIGQRNIKRLMAYSSITHMGFALMGLAAGTVQAMLVYMTIYVAMNIGTFAFILSMEKDVTDIDALQMYSAKEPLKAVALLVLMFSLAGVPPLVGFFGKFYVLRAAYDAGLGWLAVAGVIASVIAAFYYLRIVYYMYFGEEREALDATNPVLWGFLVASAFVMTFGVINLFGIEPLAAAANMADVNRGKRPLSPHLTIYRPQLTSITSIFVRITGNALVVAGLLIVWWFAALAAGPEAYATANGFITSWFGDLVMFLSVLALWYHLLGGVRHLIWDSGHM-LDVHRSEIFGQAMMVASVLLAIFTAIVV-
M---VLAVCAMLALVGAVYTEKPALVWGTAGLFVLIAVLIG-SSGTQVAFGMFIDDAFSRFAKIVILVSAAAVLLMSVE-RFEYPVLVVLSVVGMMMMVSAGDLMSLYMGLELQSLALYVVASLRRAKSTEAGLKYFVLGALSSGLLLYGASLTYGFAGTTLFSGIIVSLGLLFGLVMMIAGLAFKVSAVPFHMWTPDVYEGAPTPITAFFATAPKMAAMGLFARMLHDQQVIALLSVLSMYLGAVAAIGQRNIKRLMAYSSISHMGFALMGLAAGTVQAMLIYMAIYVTMNVGTFAFILSMERDVTDIMALNMYSKKEPARALAMLVLLFSLAGVPPLVGFFGKLYVLRAAYDAGLGWLAVAGVVASVIGAFYYLRMVFYMYFGDESEGLDGGSPVLFGFLVASAAIMVIGVVNLFGIEGAAASANMADVNRGNRPLSPHLQIYRPQLTSMTSILTRITGNALIVGMLLCVWWLLAAATGPDYFAVADAVVNGWFGNLVMFLSLWALWYHTLAGVRHLIWDQAVG-LDLDTAEKLGYAVIGGSVILTILTVFII-
MTV-ILACSGLALLMVGVFRRGLAVGWMAVLALLVTMAVVF-VGEVMSTFGMFVSDGFSRYAKLVTLFAAALTLILTLS-KFEVPVVMLFATLGMLMMISANNLMSLYLGLELMSLASYVLAALRRVKSTEAGLKYFVLGSVASGMLLYGMSMVYGFSGTTSFDALAAPTGAIVGLVFMLCGMAFKVSAVPFHMWTPDVYEGAPTPVTAFFAAAPKVAAIALFIRLLVGQQVLWLVSAGSMIVGAFGAVAQTNIKRLMAYSSIGHMGYVLVGLVTGTVSAALLYMALYVFMSVGSFAVILSMRSGLEKISDLSGLHKASPGLAAALAIFLFSMAGIPFFAGFVAKLGLFIAALDGGQLALAIILALSSVVAAFYYIRVIKVMYFDEPSETFDPVPSSNTLILSGTAFFTTFFLAWPGPLIAQADLAGMKAD---TRPVSPHLQIYAFRLHMAMSISHRITGVALIAGTALLMYWLWAAASGPDAYAHATSLIGSPLGKLLLAGWSFALFYHVCNGIRHLFWDAGKL-FEIHEIRGSGIVVLIASIALTALAWGVG-
M---VLSVCAMIALVGAVYTGKSVLVWASAALFLVVALWIG-FSNGRMAFGMFNDDAFSRFAKVVILVSASAVLVMSEG-RFEYPVLVILSVVGMMVMVSAGDLITLYMGLELQSLALYVVAALRRERSTEAGLKYFVLGALSSGLLLYGASLTYGYSGTTLFSGIILSVGLLIGLVMMLSGLAFKVSAVPFHMWTPDVYEGSPTPVTAFFATAPKVAAMGLFARLMFDSQVVALLSVLSMFLGSIAAIGQKDIKRLMAYSSITHMGFALMGLAAGTVQAMLVYMAIYVTMNVGVFAFILSLSHDVTDIDALGLYAKKEPGRAMAMLVLLFSLAGVPPLVGFFGKLYVLRAAYDAGLVWLAVAGVVASVIGAYYYLRIVYYMYFGEDRTRLDGGSPILWGLLMASAVIMLVGVVNLFGVEGAAAAANMAEAKRIERPLSPFMQYYRLQLTAVTSVMIRFTGNALMAAVFFLIVWLLALASGPDAFETVEWWLTSFIFDLFWFFMLWSVWYHYLGGLRHLIFDAGKG-LEIETAEKMGWICVYGSVVLTILTVIVIL
M---VLALYAMAALIGAVYTSKPLLVWSTAGLMAVLAIWIA-SNGTNIAFGMFVDDGFARFAKVAILLAAAVVLLMSQD-RFEYPLLVALAAVGMMMMVSAGDLMALYMGLELQSLALYVVAALRRVKSTEAGLKYFVLGALSSGLLLYGASLVYGYTGTTLFSGIIVSLGLLFGLIFLISGLAFKVSAVPFHMWTPDVYEGSPTPITAFFATAPKVAAMALFARVLHDQQVIVLLSVLSMFLGAIAAIGQRDIKRLMAYSSIAHMGYGLIGLAAGTIKAMLMYLAIYVTMNVGTFAFILMMERDVTDIDALRQYSRRDPGKALAVLILMFSLAGVPPMLGFFAKFGVWQAGVDAGLTGLVIASAIASVIGAFYYLRIVFYMYFGEENEPIERSSPILWGALMGSAALMIVGVFYQFGIEGAAAAANMADVNRGNRPLSPHIMIYRPQMTSLSSIMVRLSGLGVFAVAILVVWWLLAASSSEAGFAGIDGFLRSWFGDIVLTAATWGLWYHTLGRLRHVFWDFGYC-LDVEVSEKLGLGMFVGATILTIITVLVV-
MQF-FMLVMACLILILDLFVKDTLTFVATQLTLVGAAVVTFATTSIGYTFNMYVGDLLSDLLKLLLYLTVIVVLFYSRG-RGEYYTLALFATLGMMVMISANHFLTVYLGLELLSLSLYAMVAMNRVPATEAAMKYFVLGALASGLLLYGMSMIYGATGTLEITGVADRTILVFGLVFLVSGIAFKLGVVPFHMWIPDVYHGAPTAVTLFIATAPKLAAFAIVVRMLINQSMLILLAVLSMAIGNIAAIAQTNLKRMLAYSAISHMGFMLLGLVTGVYSSSMFYVITYVLTSAGTFGMILLLARGSDELDDLKGLNKRSPWFAAMMMMMMFSMAGVPFFVGFFAKFSVLQAVVAAGYLWLAIVAVFFSLIGCFYYLRVVKLMYFDQPACSTPEAPLDMKILLSANGLAVALLGIFPQALMSLCAFA-MAEMAKKRRPKNLDLPTIRLPLPGILSILHRVSGAGLFLMLPVLLWLFQGSLASSETFAAVKGVVGHPVAKIVLLGLIWFYMHHFCAGIRYLLLDLHKG-IELEAARLSSKIVFAVSIALTLIIGAVLW
M---SLTLGAVAIVLFVSFVRQHWAAVLALLAIGLGAGLTVAQWGPRLTFDVWALDGVALASKLIVLVAGALVVAMSPE-HGEYYALVLFALLGVIMMASASDTMELVLGVLLSSVASYPLAAYHRAPALEAGMKYFLIGALTNTLLTIGVVVLFGLTGSTGYPDIADRLALTIATACVVLGLTFKLAAFPAHAWMPDVAQGSPVPAAAFLTVIPKIGAAVALARFVSLRAIVALISVATMTLGNVAALRQTDVRRLLGWSSVSQSGYALMAIVVLGLPALVFFLASYATANLAAFAVVTHLRGR-TALDDYRGLARHAPIAATILIVSLLSLVGIPPLVGFFGKLMLFRVTLDGGYAWLALVSAINTVVSLFYYLRIVAPMMFGNHRSAVHVLGQWARSTMAVAGVLLIVGGLGAEALSLFTESILMI-----NRPIFLNLTKIHFPVAAVVSILHRFSGVLLSVLSPVVVYLFGLSIKDEQSYSIALNLVTSMPGKLIVVFLVWILAHHFLAGVRFLLIDVDLG-LSKTKAAYSAWLVHIGAAVMAAIAG-LML
M---LLSVFAMAALVGAVYSGKPLLAWITSALFLALAFWIG-TTGTQVAFGMFVNDGFARFAKVVILVSAGAVLLMSEG-RFEYPLLITLAVVGMMMMVSAGDLMALYMGLELQSLSLYVVASLRRARSTEAGLKYFVLGALSSGLLLYGASLTYGFAGTTLFSGIIMPVGLLIGLTMLIAGLAFKVSAVPFHMWTPDVYEGSPTPVTAFFATAPKVAAMALFARLMHDGQVIALLSVLSMFLGAIAAIGQRDIKRLMAYSSIAHMGYALMGLAAGTVQAMLIYMAIYVTMNVGTFAFILSMERDVTDIQSLGMYSTKEPGKALAMLVLLFSLAGVPPLVGFFGKLYVLRAAYDAGLAWLAVAGVVASVIGAFYYLRIVYYMYFGQDREALDGKSPVLWGFLMVSAVIMVVGVVNLFGIEGVAQAANMADVNRGNRPLSPHLQVYRPQLTSISSILTRITGNALLLGALLVVWWFLAAATSEAYFATANAVLTSWFGDLVMLGSVWAIWYHTLAGVRHLIWDEAKM-LQMDQAEMLGWAVIIGSVVLTLFTIIVV-
M---LLAVFAMAALLAAVYTGKPLVTWATAGVMLALALFIG-LGDNGRAFGLLIEDAYARFAQVGILVAAAAVLLAGQE-RFEYPLLIALATVGMMIMVSAGDLMTLYMGLELQSLSLYVVAAMRRVKSTEAGMKYFILGALSSGLLLYGASLTYGYAGTTGFDGILIGLGLLFGLTFVAAGLAFKVSAVPFHMWTPDVYEGAPTPVTAFFATAPKLAAMALFGRVLFDSQIVALMAVLSMFLGAVAAIGQRDFKRLMAYSSIGHMGFALIGLASGSVQAMLVYMAIYLTMNVGTFAFIMSMERDVTEIAALNQYAKAEPVKALAMLVLLFSLAGVPPMVGFFGKLYVLNAAVQAEMTWLAVAGVVASVIGAFYYLRIVYYMYFGETEERLDRMSAAGWVMLMGAAAAMLLGVINLFGVEGAAAQANMADVDRGNRPLSPHLQVYKWPLNMAMSILHRMTGVALGVVTALIAIWFFALAWSPSAFETVNGLMTSWLGWLVLLGGVVSAWFHFVNGIRHLVWDTGSH-FGQKRVNRTAVVGLVATALLTIATILAV-
MN--FLLVMVCVILIVDLFIVNTLTYLMVQITLLGCSLITVATHVIAYLFHMFVDDLMSDVLKLLTYLSVSMMLVYSRT-TGELLSLVLFATLGMMVMISASNFLSLYLGLELLALSLYALVALQRAVATESAMKYFILGAMASGFLLYGMSMLYGATGSLDLSNIANNQLLVFGLAFIVAGLAFKLGAVPFHMWVPDVYHGAPTAMTMFISSAPKLAAFAFVMRILVESGMLVILAVLSMAVGNITAIAQTNIKRMFAYSTIAHMGFLLIGILSGTYGSSMFYAVAYVLMSLGGFGMIMLLSREADNLNDFKGLNQRSPWLAFMMLLLMFSMAGVPPTVGFYAKFSVLNAAVQAGHLPLVVMAVLFSLIGAFYYLRIVKLMYFDAPESHEKYIQPDSSLLISINGLAVLALGILPNTLMSVCAVSHM----NKKRPKHLALHKIKLPLPGYVSILHRVSGAVLFLSLPLLLMLLDQSLRSIETYTNLTEYLSNPVLKLVLFGLMWAFLHHFCAGLRYLAIDLHLL-PSLAAARASSMWVMAVSLTLTVLFGVELW
M---ILSVYAMVALVGAVYTAKPALTWVTAALFVVMAFWLG-ATGAQSAFGMFQSDGFSRFAKILILVSAAAVLVMSEG-RFEYPLLVSLAVVGMMVMVSAGDLMSLYMGLELQSLALYVVASLRRVKSTEAGLKYFVLGALSSGLLLYGASLVYGYAGTTLFSGIIVSIGLLLGLVLMISGLAFKVSAVPFHMWTPDVYQGSPTPVTAFFATAPKVAAMGLFARVMFDGQVIALLAVLSMFLGSFAAIGQKDIKRLMAYSSIAHMGYALIGLAAGTVQNMLIYMAIYVTMNVGTFAFILSMERDVTDIESLGMYSKKEPGRALAMLVLLFSLAGVPPLLGFFAKYGVLMAAVESGMVWLAVAGVVASVIGAYYYLRIVFYMYFGDDREALDSSSPVLSGFLALSALIIVLAVFNPLGVQDSAQAANMADVNRGNRPLSPFMQYYRPQMTSISSIMVRITGIASLGTAALLVLWLLCAATSPDAYAVVNGILTSFIGDVLMLLASWAIWYHMLGRLRHVIWDLGYM-VEIEPSEMMGWIMFIGASVMAIFTAIVV-
M---VISLYAMGALLAAVYTVKPLLVWLTSGLFVAVAFWIG-TTGATEAFGMFQDDAFSRFAKVAILLSAAAVLLMSQE-RFEYPLLIALAVVGMMMMVSAGDLMALYMGLELQSLALYVVASLRRVKSTEAGLKYFVLGALSSGLLLYGASLTYGFAGTTTFAGIIVSLGLLFGLVFLSAGFAFKVSAAPFHMWTPDVYEGSPTPVTAFFATAPKIAAMALFARVVHDQQIVAFLSVVSMFLGAIAAIGQRDIKRLMAYSSIAHMGFALMGLAAGTVQAMLVYLGIYVAMNIGTFAFILSMEKDVTDIHALQMYSKREPLKAVAMLVLLFSLAGVPPMLGFFGKLYVLQAAYGAGLAWLAVAGVIASVIGAFYYLRIVYFMYFGEERDALDGSSPVLWAFLVGSAAVMVVGVVNLFGIEPLAEAANMADVNRGNRPLSPHLMIYRPQWTSMSSIFVRITGIGLLLGSILVVWWLIAAATSESAFGFIDGLLRSWFGDLIMALATWALFYHMFGRLRHVIWDFGYM-LDVDKSELFAKAMVLISFLLTAFVVIVL-
M---VLAVYAMLALVGAVYTGKSLLVWVTAGLFFAVAIWIG-ASGDRVAFGMFIDDAFSRFAKVAILLSAAAVLLMSEG-RFEYPVLVTLGTVGMMMMVSAGDLIALYMGLELQSLALYVVASLRRERSTEAGLKYFVLGALSSGLLLYGASLTYGFSGTTLFSGIILSVGLLIGLVMMMSGLAFKVSAVPFHMWTPDVYEGSPTPVTAFFATAPKVAAMGLLARLLFDSQVVALLSLLSMFLGSIAAIGQRDIKRLMAYSSITHMGYALMGLAAGTVQAMLVYMAIYVTMNVGTFAFILSMSRDVTDIASLGMYSRKEPGRALAMLVLLFSLAGVPPLVGFFGKFYVLQAAYGAGLVWLAVGGVIASVISAYYYLRIVYFMYFGEDREALDGGSPVLWGFLMVSAIIMVAGVVNLFGVEGAASAANMAEAKRIERPLSPFMQYYRLQLTAVSSVLIRITGNALMVAVFLLIWWLLALAAGPEYFETAEWWITSYLGDLVMFGSLWAIWYHFLGGLRHLYFDAGKG-LELETAEKLGWVCVYGSVVLTILSVIIIL
MTG-MLAIGAMVLLMLGVFQGDGQVSNLSILLLVAAATVLVTKVGRQLTFGMFVTDSFAVFTKILVLTGSVIAILMSGN-KFEYPILILMATLGMMVMISSNNMMTLYVGLELQSLSLYVLAAMNRTRSTEAGLKYFVLGALSSGMLLYGVSLVYGFAGTVDFDLLATSMGVVVGMVFLMAGLAFKISAVPFHMWTPDVYEGSPTPVTAFFAAAPKVAALALLVRVLFGQQVIVFISVASMLVGAFIALVQTNIKRLMAYSSIGHVGYALVGLAAGTIEALLIYLAIYLTMTLGTFGAILCMRRSVEDISDLSGLSQSNLPLAIGIAIFMFSLAGIPLLAGFWGKWYVFLAAVEAGLVPLAIVGVLTSVVGAFYYIRIIKVMFFDDPAPAFEGQGNGISFVIGVSALINVSYFILIAPLVSAAGWAFMAQV---KRPLSPHLQVYRWGWHMAASIINRATGVALAFGSILLTWWLVAMATGHDYFDQVQGYAGSIIGRLVLFGITFALMQHLAGGIRHLFMDAGKL-YELKANTSSARLTFVFSIVMTIVIWVAAM
M---VLALYAMVALIAIVYTGKRLSLWMTSIVFVGMAAWIA-TSGTSVAFGMFVDDAFSRFAKVTILLSAAAVLLMSEE-RFEYPLLVALAAVGMMVMVSAGDLMALYMGLELQSLALYVVASLRRVKSTEAGLKYFVLGALSSGLLLYGASLTYGYAGATLFTGIVMSLGLIFGLVFLSVGLAFKVSAAPFHMWTPDVYEGAPTPVTAFFATAPKVAAMGLFARVMHDQQIVAFLAVLSMFLGAIAAIGQTDIKRLMAYSSIAHMGFALMGLAAGTVQAMLIYMAIYVTMNIGTFAFILSMNKEVTNISSLNSLASREPVQALAMLVLMFSLAGVPPMLGFFGKYGVLVAAVDAGLSWLAIAGVIASVIGAFYYLRIVYFMYFGEAQDDISKATPVLKLFLVGSAAAMLLGVINLFGIEAPAALANMADVNRGNRPLSPHLAIYRPQLTSMTSILTRITGNALLISTLLVVWWFLSAAISPEYFAYADGVLTSWFGDIVLTLSVLGLWYHTLAGLRHLIWDMGYG-LEVEQAEKMGIVCLVGSVVLTLITVLVV-
M---TVLLTAVAVLLLAMVLPQGWCAGLAVLGLGLSMALALGQA-ERLTFGTYALDPGTTWARLAIPGLAILCAGLAPR-HGEFYAMLLFSTLGALAMAGAADLMQLVMGVLLSSVTGYVLAAYHREISLEAGMKYFLVGALANAFLVIGVVFVMGIAGSTDYATLS-DPLALIGLTLVLTGLFFKLGAVPVHTWVPDVAEGAPVPAAAFLTVVPKLAGAVALFRLVHLPLLIALVAAATMTVGNLTAIWQDDLRRLIGWSSVSQTGYALMAVAVVGLPALLGFMTVYGLANVVAFAVVAELRGR-TRIADYRGLLRARPGAVVALTLAFLSLVGIPPLAGFLGKFALFSATLGTGFGWLAVVAVANTVVSLFYYLRVIAPAVFAAPEGPVETLGGLARAVLWISVAILVGATVLWAPFWASLGQGPMADVNRGNRPLSPHITIYRPQLNSITSILTRITGNGLIVGGLLMTWWFVAAAMGPDAFATADAVLTSWFGDLVMFLSLWALWYHTLTGLRHLIWDTGRG-LDLPTAEKLGWACVGGSVVLTILTALVI-
M---AIIVAAVLALLFAAFAPRAGSALIALAGIAVAIVLVLGQL-TRFTFGTWALDGASLWARLMILLGTAFCILLAPG-HGEYYTILLLGALGAMAMAGAGDLLQLTIAVLLSSVTGYTLAAWHRALSVEAGMKYFLMGALANALLITGVTLMLGLLGSTGYADIAHSPLLFVGFALTLTGVAFKLGAVPAHAWLPDVAEGAPVPSAAFLTVVPKIGAAIALARLVQLRPLIAILAAATMTLGNLAAFWQDDIRRLIGWSSVAQAGYVLMAVTVLGLSALLAFIASYAIGNLAAFAVVAYLRGR-TAIADYDGLAKRRPIVATVLVVSFLSLVGIPPTVGFLGKLALFMTTIDGGYSWLAVVAAANTVASLFYYARVMGRAYFNAPPEEIAVLDRSSGVAVLIGGIFVIGGAVLAGSAFTAFQLSGMADVNRGNRPLSPHMTIYRPQLTSMTSILTRITGNAMLITALLIVWWFLAAATSVEYFDTVNGIMTSWFGDLVFTLSLLGLWYHTLAGIRHLIWDTGRM-LDVPTAEKLGIAALIGSVVLTVLTVIIV-
M---GLAVYAMIALLGAVYTTKPFLVWLTAALFVVIAAWIG-LAGTNIAFGMFIDDGFARFAKVTILLSAAAVLVMSQD-RFEFPVLVTLAVVGMMVMVSAGDLMALYMGLELQSLSLYVIAALRRVKSTEAGLKYFVLGALSSGLLLYGASLTYGFAGTTLFPGIIAPLGLLFGLVFIVAGLAFKISAVPFHMWTPDVYEGAPTPITAFFSTAPKVAAVALFARVVHDRQVLAALSVASMFLGAVAGIGQTDIKRLMAYSSINHMGFALMGLASGTVQAMLVYMAIYVTMSIGTFAFILTMEKDVVRIDALNLYSRREPAKALAVLVLMFSMAGVPPLVGFFGKFYVLTAAVQGGMTWLAILGVIASAIAAYYYLRIVYLMYFGVETDALDGRSPVLWGLLMVSAGAMVLGVVNLFGIEGAAAVANMADVNRGNRPLSPHLSIYRPQLNSITSIMTRITGIGLVVGALLLTWWLIAAATGPEAFANADAFLTSWFGDLVMFLSLWALWYHFLAGLRHLYWDSGAG-FDLKTVNILGWGVVGGSILLTIVTAIVI-
M---TLALCAMAALLGAVYTGKSTINWAMASLFVVLAFWIG-VGTERVAFGMFNDDPFARFAKVTILLSAAAVLVISHD-RFEYPILVALAVLGMMFMVSAGDLIALYMGLELQSLALYVVASLRRVKSSEAGLKYFVLGSLSSGILLYGASLTYGYSGTTNFAGIMVPLGLLFGLMFLITGLAFKVSAVPFHMWTPDVYEGSPTPVTAFFATAPKVAAMALLARLMYDGQVIALLAVLSMFLGAIAAIGQRDIKRLMAYSSIAHMGFALIGLASGTVQAMLIYMAIYVSMNIGTFAFILSMERDVTSIDSLNMLSKKAPVQAFAMLVLLFSLAGVPPMLGFFGKFYVLQSAVAADMAWLALAGAVASVIGAFYYLRIVFYMYFGKDGGGIDRMGAVQWTALMGSAAIMVFGIVNLFGIEGIALVARMAETKRIIRPLSPHLQIYRPQLTAITSILTRITGNGLIVGTILAVWWLLAAATSPEYFAFANAVATSWFGDLVFTASLWAICYHYLAGLRHLYFDSGKG-LDIPTAEKLGWACIIGSVVLTVLTIILVQ
M---VLAVFAMLTLVGAVYTGKRPMLWATAAVFALLALWIG-TAGDRTAFGMFIDDAFARFAKVTVLISAAAVLVMSEG-RFEYPVLVALAAVGMMVMVSAGDLIALYMGLELQSLALYVVASLRRETSTEAGLKYFVLGSLSSGLLLYGASLTYGYAGTTLFPGVILSVGLLIGLVFMLSGLAFKVSAVPFHMWTPDVYQGSPTPVTAFFATAPKVAAMALFARLLHDSQVVALLALLSMFLGSIAAIGQRDIKRLMAYSSIAHMGYALMGLAAGTVQAMLVYMVIYVTMNVGTFAFIMSMSRDVTTIDSLGLYARKEPGRALAMLVLLFSLAGVPPMVGFFGKLYVLRAAYEAGLIWLAVGGMIASVIGAYYYLRIVYLMYFGEDREALDGGAPVLWGFLVVSAVVMVAGVVNLFGIEGAAAAANMAEKTQVDRPLSPFMPYYRPQLTSISSILTRITGNALIVGVILMVWWFLALAAGPEYFETAEWWITSWVGNIVMFLSLWAVWYHYLAGLRHLIWDAGKG-LELETAEKLGWICVYGSVVLTVITVLILI
MN--FLLTMVCVILIADLFVTGMFTYMMVQLTLLGCSFITVATHTIANVFNMYVDDLMSDVLKLLAYLAVSMMLVYSRT-SGEFMSLTLFALLGMMVMISASHFLTLYLGLELLSLSLYAMVALQRAVATEAAMKYFILGALASGLLLYGMSMIYGATGSLEIYKISNKQLLVFGLVFVVSGLAFKLGAVPFHMWVPDVYHGAPTPMTLLIGSAPKLAAFAFVMRILVESSMLAILAILSIAIGNLSAIAQTNIKRMFAYSTIAHMGYLLLGVLSGNYSSAMFYAVTYVLMTLGGFGMIMLMSREADNLNDYKGLNQRSPWLAFMMLLLMFSMAGVPPTVGFYAKFSVLQSVVQTGHIPLAIIAVLFSLVGAFFYLRVVKLMYFDTPESHEPQYQADTSLLITFNGLGVLFLGILPSTLMSICAVSHM-----PTRPKHLNLLLIQLPLPGFVSILHRVSGALLFIALPLLLWLLQQSLRSIETFTRASEWLQYGLVKLALLGLLWGFLHHLCAGIRYLLIDAHLI-SGLAQARASSWLVLIGSLSLTLIFGVMLW
M---ILLVATSLILLIDMFLSDNVTYVLSLITLAVCAVFSVYLISTIYLFNMVVVDPFANMMKLFSYLAVGVTLVYSRHLGGEFYVLALFSLLGQLVMISASNLLIIYLGLELMSLSLYALVALRRSQSTEAAMKYFILGALASGFLLYGMSMLYGATGSLDLSDIVNRTILVFGIVFIVAGLAFKLGVVPFHMWVPDVYQGAPTAVTLLLGGAPKLATFVITLRLLVEQQMLLVLAGASLAIGNITAIVQTNLKRMLAYSTIAQMGFVLLGLASGVYSSAMFYTITYVMTTLGTFGIMLLLSRKAENIDDLKGLNQRSPWFALVMLLFMLSLAGIPPMMGFYAKLSVLQAVLGTGHIWLAVLAVFFSLIGAYYYLRVIKVMYFDEPVSTEKVASTDMRVILSLNGIAVVALGLMPGALMTACETAYMSEVTKTNRPEFRNIHNYRLPLAGLISILHRISGFLMFALLPVILYLLDQSLLSEGTFEYFKGITSNWFVKLVLLAVSWAFLHHFCAGIRHLFMDNHIG-IEKDSARKSAVIVFAVSLPLAGLVALKLF
MTNVFLALAAMVLLLSGAFLGERATTIGAIFAFAIAAVFVV-MMPGRVAFSLVHVSAFTAFLKVLILLGSALALVLSSD-RFEYPVLVVLATVGMLIMVSAYDLMTLYMGLEMQSLALYVIASFHRAKSTEAGLKYFVLGALSSGMLLYGISLVYGFAGSTNFAMLAPEAGVVIGMVFIIVGLAFKVSAVPFHMWTPDVYEGAPTPVSSFFAAAPKVAAMGLLVQVLTGQQIIVFVSIASMVFGSVAAINQRNIKRLMAYSSIGHMGFTLVGLAAANLTGVLVYLAVYVVMGLGTFACIIAMRVNVEQIDDLAGLSRTQPLVALALGMFMFSMAGIPPLAGFFSKFYVFRAAVQADLFALTIIGVLASVVGAFYYLRVIKVMYFDQPSIQFDRMAPGVALVAGSTCLVTALFWIYPAAIINVAARVGMDAR---KRPLSPHLQIYRWQITNSMSILHRLTGVALSVGTLLLLYWLASAAAGPASFATAQAVVGSWIGRLALFGWSIALFYHLCNGLRHLAWDAGYG-FSLPAVTKSGMAVFGATAVLTLAAWIAG-
M---ALAIFAMAGLMYGVYTGKPLLVWLTAAVFVGLAFWIG-ISADRVAFGMFVDDSFARFAKITILLSAAAILVMSLD-KFEYPILIALAVVGMMMMVSAGDLMALYMGLELQSLALYVVASIHRSRSTEAGLKYFVLGALSSGMLLYGASLTYGYAGTTLFSGIIISMGLLFGLVFLTAGLAFKVSAAPFHMWTPDVYEGSPTPVTALFATAPKVAAMALFARVVHDQQIVAFLAVLSMFLGSIAAIGQTDIKRLMAYSSIAHMGFALMGLAAGTVQAMLIYMAIYVTMNIGTFAFILSMEKDVTEIASLNQFASREPTKAMALLLLMFSLAGIPPLLGFFGKYTVLLAAVDGGLTWLAIAGVMASVIGAFYYLRIVYYMYFGKADDALESMPMVQYGFLMASAVIMLVGIVNFFGVEGMALAARMADVNRGDRPLSPHIQIYRPQLTSVTSILTRITGNALLVGALLCVWWLIAAAAGPEYFAFVDGLVTSWFGKLVFLGSIWALWYHTLAGVRHLIWDAGYG-FELKDAYALGYMVIGGSVVLTVITVIAL-
MHF-AVLLTAAIVLVVDLYIAEEVIHGLTLIGLVAAVALTGAVGGTELVFGNVVRDSLADLLKGAILVVSLLVFIYARP-VGEFYMLGLFAVLGMLVMVAANSFITVYLGLELLALSLYALVAFDRSRGAEAAMKYFVLGALGSGMLLYGISMVYGATGSVEFGAVAENKVLVFGLVFMVIGIGFKFGAVPFHMWVPDIYEGAPTPVVLLLGSAPKIAAFGLAIRLLVDQGMLLILAVLSMGLGNLVAIAQRNIKRMLAYSTISHVGFIFLGLLAGTYAAAMFYTITYAVMATGAFGILIILSRKAERIEDLKGLNERDSWYAAMMAMVMFSMAGVPPLVGFMAKLLVLEAVVRIGFVWLAVVAVVFSIIGAFYYLRVVRYIYFDKPEEDAPVSSGGVRVAMSLNGLALLALGIFPASLLAVCQAVAMH----ITRPVFLDLWRIKLPIPAFVSILHRVSGVLMILAIPVAAVLFDRALSGPEGFALAAALFDSWFIKAALVLMIWSLLHHLIAGIRFLVLDLGLG-LDRPVARATAWTALIAALAAVIALGGTFR
MTL-WLLCAVSAVLLIDLFIKDDITYALSLVALLGSAVLTIQGFSPRAAFGMFVADAMSDVLKLGMYAAVGLMLAYSRA-KGELFTLSLFALLGMMVMASATNLLTLYVGLELLSLSLYALVALPRKPATEAAMKYFVLGALASGMLLYGMSMIYGATGSLDIHAIASRTLLVFGLVFIVTGIGFKLGNVPFHMWVPDVYQGSPTAVTLLIGSAPKLAAFAFVMRLLVQQGMLIVLAVLSIGVGNIVAIAQTNLKRMLAYSTISHMGFMLLGILAGSYAAGMFYAIVYAIMAVAGFGVVLLLSRAAERLSDLKGLAQRSPWFAWMFLLVMFSMAGIPVFVGFFAKLAVIQAIVDIGLIWLAVVAVLFSLVGAFYYLRVVKLMFMDEPTDHSPAVKLDMRVLLSINCLAVLVLGLMPDRLLQLCYESLM----AKTRPKHLDLPKIRLPIPGIVSILHRVSGALMFLAIPVVFWLLAGSLSSEAQFEAYRGFVSHPIIKLGLLVLLWAYLHHACAGIRFLLLDIHKG-LELSTARATAKAVIVVSLALTAIIGGVLW
MMQ-ILLIGGMAILLLDAVRNDRMTHTLSLVLLLVLTVVSVQWSDRGSTFGMFVLDPLAHLLKVASYIAVAVSLIYGRARGGEIYVLSLFALLGQMVMISAGNLMSMYLGLELMSLALYALIALRRVVATEAAMKYFVLGALASGFLLYGMSMVYGATGKLDLGEIAQHMALVFGVVFVVAGLAFKLGVVPFHMWVPDVYQGSPTASTLLLGAAPKLAAFAITLRLLVEQSMLMIMAVLSLAIGNLTAIMQTSFKRMLAYSSISHMGFVILGLLSGVYGAALFYMLVYVLTTLGGFGVVMLMSRECDSISDLKGLNKRSPLYALVLLLLMFSLAGIPPLVGFYAKLAVLQAVVQAGHLWLAILAVLFSLIGAFYYIRVVKVVYFDEPEENAPKAGCLPRAVMAINAALLLLLGIQENGIIQLSVDVFMSDSITKPRPTYKNVGVYHMPAPGKLSILHRASGVILFLCLPLVILLFAKSVGSEASYASIAEIAGNPLVKLVLLAIIWGYLHHFCAGIRFLLLDLHIG-VEKVAARKSATTSLVISLILTVILGLKLW
M---LLSLFALAALLAAVYTGKSALVWLTSAVMLVLAAWIG-LGDTQIAFGTFINDGFARFSKVVILISAAIVLVMSQE-RFEYPILVSLSAVGMMVMVSAGDLIALYMGLELQSLALYVVASLRRAKSTEAGMKYFVLGALSSGLLLYGASLTYGFSGTTSFSGIILSLGVLFGLVFITSGLAFKVSAVPFHMWTPDVYEGSPTPVTAFFATAPKMAAMGLFARVMHDQQVIAFLAVLSMFLGSIAAIGQSNIKRLMAYSSIAHMGYALMGLASGTVESMLVYMAIYVTMNVGTFAFILSMERNVTDIKSLSNLSSYAPGRAFSLLVLMFSLAGVPPMLGFFGKLYVLRAAYEGGLAWLAVAGVVASVIGAYYYLRIVFFMYFGEETEELDPRNPILSGLLVGSAVVMIAAVLNMFGIDGAAAAANMAEKSKGERPLSPFMPYYRPQLTSMSSILTRITGNALIVSTLLVVWWLFAAATSESYFNFANAILTSFVGDVVMTLSALGIWYHFLAGLRHLYFDAGHG-MDIPTAEKLGWACIIGSVVLTILTIVIV-
M---LLAVYAMLALVGAVYTGKPALVWATAAVMVILALWIG-TTATRPAFGMFVDDAFSRFAKVVILVSAACVLVMGLG-RFEYPVLVALSTVGMMVMVSSGDLMTLYMGLELMSLSLYVVASLRREMSTEAGLKYFVLGALSSGMLLYGASLTYGFAGTTLYSGIILSIGLLIGLVLMISGFAFKVSAVPFHMWTPDVYQGAPTPVTAFFATAPKVAAMALFARVMHDSQVVALIAVLSMFLGSIAAIGQTNIKRLMAYSSIAHMGYALIGLAAGTVEAMLIYMVIYVTMNVGTFAFIMSMSKDVADITALGMYSKREPGKALAMLVLLFSLAGVPPLLGFFAKLGVWRAAIAEDMVWLVVASAVASAIGAFYYLRIVFYMYFGEDREALDGGSPILWGFLMVSAVIMVAGVVNLFGIEGPAAAANMADVNRGSRPLSPFMQYYRPQMTSISSIMVRITGIATFGFAFLVVCWLIAAASSPEAFAVVDGILTSFIGDLLMLLATWAIWYHMLGRLRHVIWDLGYL-MEVEIATKLGWGMFIGATVLTLLTIIVV-
MP--YLVAAACLLLLLDAFMKAPLLHWLSIAVLLVAIYLVVGGQPPVTAFGMFVRDGVAEILKVFALLATALVFVYAKP-VGEFYTLSIFAVIGIMLLVSAGSLVTVYLGLEQLTLSSYALVALNRRLSSEAAIKYFVLGALASGMLLYGMSMVYGATGTLDLARLHMPHLLVFGLIFMIVGIAFKLGAAPFHMWIPDVYQGSPTAVTIFIGSAPKLAAFGMAYRLLASQLMLACLAVLSLAIGNIVAIVQSNLKRLLAYSTISHMGYLLLGLVNAGYAAALFYAISYALMGTAAFGVILALARACEEIDDLKGLNQRSPWAAFLMMLVMFSLAGVPPLFGFFAKLLVLQAAIHAGFLWLAIVGAVFAIIGLYYYLRVVKVMYFDKPVEGTERLDVSVRLVLSLNVLALLVLGLAWGPLFGWCQRVGMADT---QRPLSPHMGIYKWQVQMVTSILHRATGIALSVGTLLVLWGVFSLASGEDSYNQFKTCIGSPIGLVLLFGWTWSLFYHLCNGIRHLLQDGGMG-YAIPQFVRSSWLSIIVSIVLTVLVWAYVA
MNF-FVAVMALIIMMATTFARRGLAYYLTQTTLVVAALITIGTMDVTLTFNMFISDLMGDFLKVMIYFTVAIALLYGRG-RPEYYLLTLLMTLGMMVMVTSNHMLSLYIGLEMMSLSLYGMVAFDRARSTEAAMKYFVLGALASGLLLYGMSMVYGATGSLEFSGIANKTVLLFGVVFLVAGIAFKLGVVPFHMWVPDVYQGAPTAVTLMISSAPKLAAFAMAMRLLVYQSMLMFLAVLSIILGNFAAIAQSSLKRMLAYSGISHMGFVLLGLLSGVYSSAMFYAVSYVIMSLASFGMVILLSRAAENIDDFKGLNKRSSWFAAMMMVVMFSMAGIPFFIGFFAKLAVLQAVVAAGYVWLAVLAVMMSVIGAYYYLRVVKVMYFDEPVDSAPRAPAEVRVMLSANGLAIAVLGLLPQGLMSVCAYA-MRAP-PESAPKFLNLSQIRFPIGAIASIGHRISGVLLLITLPFLALALDRSLRGEAEFEALRDLVSAPGRALLLIVVVWAASHHVLAGLRHLLMDLGVG-SRLDQARTSAWAALVAAAVIALAVAAWLS
MQF-FILSAACLILVVDLFLKEVISYGMTLISLLLAIIVTLMTSPTRIVFGSVVRDGMADILKIAIFIISAGAFLYSKD-KGEYYVLGLFAILGMMVMISANSFLTVYLGVELLALSFYALVAFNRTGGAEAAMKYFVLGALASGMLLYGISMIYGSTGSIEFQAISNKIVLVFGLVFVVIGMAFKFGAVPFHMWVPDVYEGAPTAVVTLLGSAPKIAAFALAIRMLVDQYMLVILSILSMGVGNVIAIAQGNIKRMLAYSTISHVGFILLGILAGTYTAAMFYTIVYAIMALGAFGIVMLLSRRAENLDDYKGLNERSPWFAGMMLLVMFSMAGVPPTVGFFAKMVVLEAVISVDMTWLALVGVFFSIIGAFYYLRIVKLMYFDKPVDETPIAGMDTQIALSVNGLSMLVLGMFPAGLLSLCAAAGMT---IKNRPVYLDLTQFRFPIAAIMSVGHRASGVLMILAIPFLAYTLDLSLSGPEGFAEAKAIMDSLFIKLVLFVVLWAMLHHLLAGIRYLLLDFHIG-VEKEIETRSAQVVMVAAPVLAVLIG-LIL
MNF-VLLTALCLLLLLDLWINDFYTYVLAQLSLIATGISVLTLSAAMTAFGMFISDELTRTLNIFSLITMGFVFAYSRL-KGEFFVLMLFALLGIMVMISANHFLVLYLGLEMLSLAQCALIALQRKQATEAAMKYFVLSALASGLLLYGLSMLYGATGSLMIPEVADPAILVFGLVFVVAGVGFKLGAVPFHMWIPDVYEGSPTSVTLFVASVPKIAAFAFIIRLLVGQPMLVIMAVLSIGLGNIVAIAQTNIKRMLAYSTIAHMGYLLLGILSASYAASMFYVASYVIVSIAALGIVMLLSRHGDRLEDFKGLNNRSPWIAFMMLLVMLSMAGVPPSVGFFAKLSVLSAVLDAGYTWLVVYAVIMSLIGAFFYLRVIKLMYMDDPVSEEPVAEPDHLILIGLNGLVIFVLGIIPQSLIDLCVNSRMK----TQRPKNLDLRTIQLPLPGVVSILHRVSGVILFLGIPLFLYFLERGLHPERAGEL------GVFPRLVLAPLIWAFLHHFCAGIRFLLLDIHLG-LDKAQARRSSLWVLGVSGFLTLIVELLAW
-----MAAGALVLLLVGIVVNKSLVSWLAIGLLAATGVLVI-LQPDGVIFGLFIADGFARYMKVLVLGGAALALVLSLS-KYEYSILAVLATLGMMVMVSANDLMSLYVGLELQSLSLYVMAAIKRSRATEAGLKYFVLGALSSGMLLYGASLIYGFTGHTNLSEIVRSIGLIFGLVFLLAGVAFKISAVPFHMWTPDVYEGAPTPVTAFFAMAPKVAAMSLMVRLVMDQQIIIFLSIASMVLAAFAAIGQKSLKRLIAYSSIGHVGFALVGLSSGTVEGVAVYMAIYVGMTVALFACLLSLRTAVETIEDLAGASKARPFVAAIMAIVMFSLIGLPPLAGFFAKWMVFLAAIEANLYVLAVIGMLASAISAFYYLRVVKVMYFDEPKDEFVAVPNELNIIMAVFGFLIVYYFTLGNPLASMAHQA-MAA---RSRPLSPHLQIYRFTLTMASSIIHRGTGLAMYFGTLLIVLWLGAAALGDGPLGVVNAIYGFWLVQVVFFLATWALFQHLFGGIKHFIWDSIHL-LDPVGREWVVRLNWVASIVCTLAVWAIFK
MNW-FLISALSVILLLDLFISDGITYGLSLLTLAGTAALQVYTFEAQYTLNMFVADPLASLVKLAMYGATAMILVYSRQ-KGEFFTLALFALFGMNVMVSASHFLSLYMGLELLSLSLYALIALQRVPATEAAMKYFVLGALASGLLLYGMSMVYGATGTLEIAAIANQLLLVFGLVFLVAGLAFKLGAVPFHMWIPDVYQGSPTAITLMIGAAPKLAAFVFIFRILVQQSMLAIMAVLSMAIGNITAIAQTNLKRMLAYSTISHMGFLLLGLLAGNYSSALFYAVTYVLTTLASFGVIMALSRACDKLEDLKGLNSRNSWYAALMLLTMFSLAGIPPLVGFYAKFAVIKAIVDIGLVKLAVFAVAMSLIGAFYYLRVVKHMYFDEVQDTSPVVRGDMQLVLSLNALALLVLGVLPERLIEICVEALM----QKQRPKHLDLAKIRLPIPGIVSILHRISGVALFFSLPLLIYLLHGTLSSAEAFDAYRAVVSHPLMKLVLIGLLWAFMHHFCAGIRFLFLDVHKG-LELQTARATAKSVIVISLVLTVILGVVLW
M---VLALYAMGALLGAVYTSKSPMVWTTAALLAAVAFWIA-ASPTQTAFGMFINDGFARFAKVALLLGAAAVLLIGQD-RFEYPILVALSAVGMMMMVSAGDLMSLYMGLELQSLSLYVVAAMRRVKSTEAGLKYFVLGALSSGLLLYGASLVYGFAGTTQFAGIIMSLGMLFGLVFMISGLAFKVSAVPFHMWTPDVYEGAPTPVTAFFATAPKVAAMGLFARVLHDQQIIVVLSVLSMFLGAIAAIGQRDIKRLMAFSSIAHMGYAMIGLAAGTVTAMLVYLAIYVTMNIGTFSFILMLEKDVTDIMALNQFAAREPGKALAVLVLMFSLAGVPPMLGFFAKLGVWQAGVDAGLMGLVIASAVASVIGAFYYIRIVFYMYFGTGEDDVEQGSPILGVALMASAALMLVGVVYQFGIDGAAAAANMADVNRGNRPLSPHLQVYRPQLTSVTSILTRITGNALIVSALLIAWWFLAAATSPEYFATANGVLTSWFGDLVMTLSALGLWYHTLAGIRHLIWDNGYM-LELDQAEKLGWFVITGSAVLTVLTIIIV-
MNF-FVLVMACVVLLADLFKSEWLPYLLTLATLAGALAIQVGTAGTTLTFGMFVDDRLSDVLKSCLYITVFAVVVYSRD-RGEYYLLVLFATLGMQVMISANHFLTLYLGLELLSLAIYALVALDRARSTEAAMKYFVLGALASGLLLYGMSMIYGATGTLEISAIANMDVLRFGLVFLVAGLAFKIGVVPFHMWIPDVYHGAPTAITLLIGSAPKLAGFSMAIRLLVDQQMLMMLAVLSIALGNVVAIAQTNVKRMLAYSTISHMGFMLLGLVSGVFGSAMFYTIAYVLMSAAAFGVLLLLTRAAETLDDLKGLNRRSPWFAAVLMMVMFSMAGIPFFIGFFAKLAVLQAVVAAGYLYTAVFAVMLSLIGAFFYLRVVKLMYFDEPLDTAPVASSEMRALLSVNALAIAVIGLMPQSLLTLCATAKMANTASKTRPKFLHLTEIRLPLPGIVSILHRVSGAGLFLCLPLLLWLFAASLGSPESFESFSAVVGHPLAKIFLLGLMWAYLHHFCAGIRFLLLDMHKG-LELATARKSSVAVLAVSLTLTVILGVKLW
MTF-LMLIAASTVLLVDLYVKDGVLHTLTLIGLAIALATTILVGGRLVVLGHYVRDTLSDVLKAMILIVGLLVFVYSKD-TGEYYALALSALLGMMIMVSAGSFLAIYLGLELLALCLYALVAFDRQRGAEAAMKYFVLGALGSGMLLYGISMLYGATGSLELAEVADNLVLVFGLAFLVVGIGFKFGAVPFHMWVPDIYEGAPTPVVLLLGSAPKIAALALAVRLLIDQGMLVILSVLSMGLGNLLAIAQTNVKRMLAYSTISHVGFIFLGLLAGTFAAAMFYAIVYALMAAGAFGILLILSRRAEKLDDLKGLNDRDTWYAAVMALMMFSMAGVPPFVGFMAKLFVLKAVVDIGMTWLAIVAVFFSIIGAFYYLRIVWLIYFDKPTTDAPTDSGGVRVAMSLNGVAVLGLGLFPAALLAVCQAAAMS----AKRPVFLDLWRIKLPATGIVSILHRFSGLLMVVTVPVAAALLALSLSGADGFARAVAILDHWLAKTALVLLAWALAHHLFAGIRLLLLDIGIG-LDRPVARASAWTSTAAALAAVLIGGVILL
MTF-FLLGMACFILVADLFIPQDITYGLTQFSVLGALVLTVWLAAVRITMGTFVADPMSDLLKSVVLLISAVVFLYARP-RGEFYVLGLFGVLGMMVMISANSLLTLYLGLELLSLCLYALVAFNRTQAAESAMKYFVLGSIASGVLLYGMSMLYGITGTLEIAGVTFNMALVFALAFVVVALAFKLGAVPFHMWLPDVYHGAPTPVTLFISTTPKIAGLAIIMRLLVDQGMLLILAVLSLAVGNVVAIAQTNIKRMFAYSTISHVGFVLLAVMVGTNAAALFYVIAYALMAAGGFGMVLYLSRQADNIQDFRGLNERSPWFAFIMLLLMAAMAGLPPTLGFYAKLAVLQAVVQVGFIWVAVFAVLMSVIGAFYYLRIIKFMYFDKPEDRTESRGMDVNVVLSVNGLLMLGLGIFPGILMSLTAAVRMPND---NRPLSPHLQVYRPQMTSVLSILHRITGVILSVASLILVYWLAALAAGPEAFARAEALLHGWIGIAILIPVTLALFYHLCAGIRHLVWDAGVA-LTIKGVYVTGWTALATTLLLTLIFWVVV-
MEN-TVLCMAMFILLVDLFIKPFVIYGLAQFTLFAAAVFTFQTNTVSYAFGMFVDDSLGDVLKLMTYLGSSIMLVYTRQ-RGEYYAMVLFSMLGMMIMISGQNMLTIYMGLELLSLCLYSLVAFDRPRASEAAMKYFVLGALASGMLLYGMSMIYGMTGSLNISEIAHNPVLIMGLVFVVAGLAFKFGAVPFQMWVPDVYQGAPTSITLLIGSVPKFAAFAITIRLLAQQDMLLIMALLSIIIGNLSAIAQTNLKRMLAYSTISHIGFLLFGLMSANFASSLFYISAYVLMTLAGFGMILLLSRKADKLDDLKGLNQRSPWAAFMMLITMFSMAGIPPTIGFYAKFTVLQAAWQAGFTWAVVLAVLMAVVGAFYYLRIVKLMYFDAPTDLSPHAPIDMQFVLSMNALALLLIGLLPQVLMNLCGLSQMIANKIKKRPKNLNLLTIRLPINAVVSIMHRASGVMLFLMLPAVLWVLQQSLASEAQYLTIASGLQHWAFKLILIGLAWAFFHHFFAGIRHLAMDVHWM-TSLQKARFSSRVVLGLVGVAVLVFAWCIW
MMV-LLLTMACLILVIDAYLPENLTYQLTQGTLLGTGLLILANYPQILAMNLFVSDPLSGLLKFLIVIVVFWVFIYSRR-KGEYFVLGLLAVLGMMVIVSAHSLLTIYLGLELLSLSLYTMVAMHRPAATEAAMKYFVLGALASGLLLYGISILYGITGTLDLAKLAQKTIMIFGLVFVVVGLAFKLGAVPFHMWVPDVYQGAPTAVTLFISTAPKLAAFAMLMRLLVDQQILILLSILSMAIGNIVAISQTNIKRMLAYSTISHVGFLMLGVLTATYAASLFYVVVYTLMSLGGFGVILLLSRGAERLEDFKGLNERNSWYAFIMLILMLSMAGMPPLLGFWAKWSVLIQVVQAGLVWLAVAAVFFAIIGAFYYLRIVKLMYFDKSENLILEAGMDMRVALSVNALVILFLGLMPHTLMTVCLSATMMTK--PIRPLSPHLQIYKPQLTSLMSISHRLSGVFLSLSTVVLVYWLMAVVAGETAYQHAQNLFNSWLGLVFLFGWSLALFYHLCNGIRHLSWDIGLG-MDIKTVYLTGGLVWLATLLLTGLTWLLAK
M---FLLLMIFLIMMLDIFISDGITYGLSVATTAVLAVWYVNTGDSHYLFNLFVADPMSNLLKSLSCLATALTFVYGRR-RGDFFVLSLFSLLGLTVMISGNSFLTLYLGLELMSLSLYALVALWRPRATEAGMKYYVLGALASGFLLYGMSMMYGATGSLELSKVFNKIVLVFGLVFIVAGLAFKIGAAPFHMWIPDVYDGAPTPVTLLVAAAPKLGAFALLLRLLVEQQMLVILAVLSLVVGNLTAIVQTSLKRMLAYSTISHMGFVLLGMLSGVYGSAMYYSIIYVLTTLGTFGIVMLLSRRGSELDDLKGLNQRSPWFAFVMLMLMFSLAGVPPMAGFYAKLAVLQAVVNAGMVWLAVVAVLASLIGAFYYLRVVKLMYFDAPTDTEAQSTGSMRVLLSLNGLAMLWFGVLPGSLMEWCLRTSMAEVVKKERPVYRNIGSYRLPPAGIVSILHRISGALMFLLLPFVLYLFEQSLTSEISFLTFKSVVSNGFVKVVLIVLSWGFLHHLLAGVRHLRMDTHHL-VTKERGRSSALVVLVLSLLLTVAIALKLF
M---ALVLFAVLALMWGALRGQPLLNTISAAVLAVIGVAVA-F--DGAGFGLLQIDAFARFAQAVILLSAAAVLATGQS-RFEYPVLVVLAVVGMMVMVSATDLITLYMGLELQSLALYILAAIRREASSEAGLKYFVLGALSSGLLLYGASLTYGFAGTTSLAGIAANIGLLFGLVFLLAGAAFKISAVPFHMWTPDVYEGAPTPVTAFMAAAPKVAAMAMLARLVHTQQIIAVLSVLSMFLGAIAGIAQRDIKRLMAYSSIAHMGYALIGLTAGTVEAMLAYMAIYVTTSVGAFAFILSMQRDISSLSALQGLGWAQPGRALAVMALMISLAGVPPFVGFLGKIYVLRAAVDAGLVWLAVAGVVASVIGAYYYLRIVYLMYFTPAEGALEGKGWAAPVVLALAALAMVAGAVNLLGLESLAAMAYMADMQKGGRPLSPFMKYYRIQLTSASSLLTRISGNALIAGAVLLVWWLLGLAMGPDWFGPVHWVVTSWIGRLIIVGSTWALWYHLLAGARHLIFDQGYG-LKIQTAERLGWAAVIGSFVLTVLTVWLI-
MNF-FLLLMSFLVLFVDLIFGAWMTAMLTVITLLGCAAITLVTSDTTLTFNMFVDDLLSDFLKLMTYLAVIMMLVYSRQ-KGEFYLLVLYATLGMMVMISAANFLTMYLGLELMSLSLYGLVAIDRKRATEAAMKYFTLGALASGLLLYGMSMIYGATGSLEIEGVAEKTVLVFGLVFLVAGIAFKLGLVPFHMWIPDVYHGAPTAVTMFIGSAPKFAAFAMALRLLVYQKMLLIMAVLSIGLGNLAAIAQTNIKRMLAYSAISHMGYMVLGLMSGVYSSALYYTVAYVLMSLGAFGMVLLLSRAAENLEDFKGLNKRSPWFAAMMLIIMFSMAGIPFFIGFFAKFAVLLAAIKAGYTAVAVIAVMFSLVGAFFYLRVVKLMYFDTPVDSAPTAGLDLRVLLSLNGLAVAGFGLFPDAVMMVCTTT-MPEI-TKQRPKYLALHEIRLPLAGFASILHRVSGAGLFLMLPLLIWILQLSLSTQESADLFKAVTGNLLVKLVLLGLLWAFLHHFCMGIRILLIDIHVG-VEKQQAHNSAVAVMVVSLALTLIFGLKLY
MN--FLLAMVCFILIADLMLTKIFTYLLVQLTLLGCSIITVGTHEVVYAFGMYVDDLMSDVLKMLSYLGMSMVLVYSRQ-TGEFMVLALFALLGMNVMISANHFLTLYLGLELLSLSLYAMVALQRAIATEAAMKYFVLGALASGLLLYGMSMLYGATGTLELGAISNKSLLAFGLVFILSGLAFKLGVVPFHMWVPDVYHGAPTAMTMLIGSVPKLAAFAFATRILVESSMLIILAIASMAIGNLSAIAQTNLKRMFAYSTITHMGFMLLGLISGGYGAAMFYTVIYMMMSLGAFGMIMLLSRAADTLADFKGLNQRSPWLAFMMMLLMLSMAGIPPTVGFYAKFSVLNSIIQTGHTWLAIVAVMFSLIGAFYYLRVIKLMYFDAPESHVPNVGSDTGLLISMNGLGVLFLGLMPGSLMSICAVSHM----LKKRPKHLALHLIKLPLPGFVSILHRISGLALFLALPLFLLMLQYSLRSVETYTSLMDVLSHPLAKLVLLGLLWSFLHHFCAGIRYLAIDLHYI-SNLAEARSSSKIVMVVSLLLTVLIGVKLW
M---LLAVYALAALLFAVYTGKGLITWLTAGAFVVVAAIIA-SRVAQTAFGMFVDDAFARFAKIGILLAGATVLVMSQD-KFEFPIIVALSTIGMMVMVSAGDLMALYMGLELMSLALYVLASFRRVRSSEAGLKYFVLGSLSSGLLLYGASLTYGFAGTTNFAGILAPLGVLFGLVFMITGMAFKVSAVPFHMWTPDVYEGAPTPVTAFFATAPKLAAMALFARVLHDSQVVALIAVASMFLGALAGIGQTNIKRLMAYSSISHMGFALIGVASGTVQAALIYMAIYIVMNIGTFAFIMTMQRDVTKIKALNGYWKVSPPKALAVLFLMFSMAGVPPMVGFFGKLAVLQAAVAADMTWLATAGVVASVIGAFYYLRVVYYIFFGSDVEPLDTKGGVANFVVLIAGVVMLVGIVNLFGIDTYAMTARMADVNRGNRPLSPFMTYYRPQMTSMSSILVRITGNALIVAVLMIVWWLVAAAVSPECFATADAFLRSWFGDLVFLGSTWALWYHFGGGLRHLAWDFGYC-LNVETSEKLGWAMLIGATVLTFITMIVT-
MTS-GLLAVACVVLLVEAY--NAAVYLLTLTGLLLTAALVVFTGAPVLAFGLYVDDPMGEVLKLLTCFSAIAAVIYSRQ-SGDYLGLLLFAVLGMLVMISANHFLTLYLGLELLSLALYAMVAMERARATEAAMKYFVLGALASGLLLYGMSLIYGLTGSLELGKVASEIVLAFGLVFIVAGLGFKLGAAPFHMWAPDVYHGAPAAVTLFVGTAPKLAAFAFAMRILVDQQMLAVMAVASLAIGNIAAIAQTNIKRMLAYSTVSHMGFLLLGMMTGSYSAAMFYAVTYVLMSLGGFGMVTYLSRTAENLDDFKGLNAHHPWLAAIMAMVMMSMAGLPPFVGFYAKLTVLQALVGAGWIGLAVVAVLFSLIGAFFYLRVVWLMYFDTPPAESPYGAGDAVMLLSVNGLAILLLGILPQTLLTLCALARMP----KTRPFFLNLIRIRLPVGGLVSILHRLSGALLALAVPALLYGFMLSLRSPADFERVRGLAGELTGALIALGLVWALSHHFLAGLRHLGFDLGWG-EARAPARLTAWATLAAALLLTALVGLRLS
MNF-FLLTMSFVILFADLLFSAWVASALTIITLLGCAVLTVITADTSLTLNLFVDDLLGDFLKLMTYLSVIMVLVYGRQ-KGEFYLLVLYATLGMMVMISAASLLTLYLGLELMSLALYALVAIDRARATEAAMKYFVLGALASGLLLYGMSMIYGATGNLDIANISDKTVLVFGLVFIVTGVAFKLGVVPFHMWIPDVYHGAPTVITMLIGSAPKLAAFAMALRLLVYQQMLLIMAVLSIGLGNLAAIAQKNIKRMLAYSAISHMGFMLLGLTSGVYSSALYYTVAYVLMSLGSFAMVLLLSRAAEQLDDFKGLNQRSPWFAAMMLIFMLSMAGIPFFIGFFAKFAVLTAAIKAGHIAIAIGAVMFSLVGAFYYLRVIKLMYFDAPVDTAPIATPAFRVLLSLNGIAVAAFGLFPDAVMAVCTAV-MAES-KKRRPVFFNLLQIQMPVGALTSITHRVTGIFLALSIPFSVYVLDLSLQGPQGYAQVLAWFDKRAFRVAAIILIWALTHHLLAGVRHLLSDIDVG-SQLSAARRSAWIVNLGSVVVALLATGVFL
MPF-ALLITACVVLVVDLYLKEGFNHTLSLLGLVVAIALTGAVGGREIFFGNLVRDAMSDLLKGAILLVSLFAFIYARP-VGEFYVLGLLAVLGMLIMVSANSFLTIYLGLELQALCLYALVAFDRKAGAEAAMKYFVLGALGSGMLLYGISMIYGATGSIEFGPVASNKVLVFGIAFLVIGIGFKFGAVPFHMWVPDIYEGAPTPAVLILGSAPKIAAFALAIRMLADQGMLIILAVLSMGLGNLVAIAQSNIKRMLAYSTISHVGFIFLGLLAGSYASAMFYAIVYAVMAAGAFGILLILSREAENLDDLKGLNDRDPWYAAMMAIIMFSMAGVPPTVGFMAKLLVLESVIRLDLVWLALVAVAFSIIGAFYYLRVVKFIYFDRPAPNAPVTTGGVRAAMTLNGLSLLGLGLFPAALLSLCQAAVMQ----TTRPVFLELWRIHLPIPGFVSILHRLSGILMVLTIPVAAVLFEQALSGPEGFAATAAVLDAWPVRLVLLLLLWSLLHHLLAGLRHLLMDLDIG-LDRPVARRNSWIVLIAALALLLALGGLTR
MFE-FLACVALLLVLVAAYGGDKRVCSIALGAIVIAAVMLW-QGGATTAFGMFSADSFSAYMKLLVLMGSFAALYMSIS-KPEFSLLVLLAVVGMMLMISANDLMSLYMAVELQSLPLYVVAAMRTLRSSEAGLKYFLLGALSSGMLLYGASLVYGFAGTTSFDGISLPVVFVIGMVFMICGIAFKISAAPFHMWTPDVYEGSPTPVTALFAIAPKVAAMALMMRLTYGSQVLVALSIASMVIGAFGAIMQTDIKRMMAYSSIAHMGYALAGLAAGSVLGVIIYMTGYIFMGAGTFAIILMMRREATKIDDLRGLSKTHPLFAIGLLVMMFSMAGIPPLAGFFGKWYVFLAAVNAGLIPLAVIGVVMSVVGAFYYLRIIRMMYFEDSDDPLDDLPMSNRLVLTVSLAVVLLFFAGLGSLLGTADIANMSK----PRPLSPHLQIYKPQMTSVLSICHRATGVVLATGTGLVCLWLIALALGEDSFALATMIIQHPLGQFVLFGYSAVLFYHACNGIRHLAWDMGYG-LEIPQVYATGRIVLAATVILTGIFWFLV-
MP--YLTVAACVLLVLDACLKAGAVHWLSVLVLLVGAYLVVSGQPSITAFGMFVRDGVAEVLKVFSLLLMAVIFIYARP-FGEFYTLSIFATIGIMFLVSAGSLVTVYLGLELLTLSSYALVALNRRLSSEAAIKYFVLGALASGMLLYGMSMVYGATHSLDLHAIHWHTLLLFGLVFMIVGIGFKLGAAPFHMWIPDVYQGSPTAVTVFIGSAQKLAAFAMAYRLLSTQLMLAVLAVLSLAIGNLVALVQTNLKRLLAYSTISHMGYLLVGMVNAGYSASMFYAVSYALTSAAAFGMILVLSRACEEIDDLKGLNQRSPWFAFMMLLVMFSLAGVPPLFGFFGKLLVLKAAMDAGFLWLAIAGAVFAIIGLYYYLRVVKVMYFDQPNEGTDRADATSRIVLSLNAIALLVLGFTWSPLFAWCQRAGMAQT---GRPLSPHLQVYKWQVQMVSSILHRATGIILAVGSLIITWGLASLAAGTEAYASFTACAGSALGMLVMLGWTLAFFYHLANGIRHLVQDTGKG-YAIGSFVRSSWLSIIAAIVLTAITWAFVA
MNF-FVAVMALVIMLATTFARSGLAYGLTLVTLIGAAIITYNTANAVTTFNMFIGDLLGDVLKLLIYFSMAVALLYGRS-KPEYYVLALLMTLGMMVMVTSNHLLSMYIGLELMSLSLYALVAFDRARGTEAAMKYFVLGALASGLLLYGMSMLYGATGTLEISGIANDTVLLFGLVFLMAGICFKLGVVPFHMWIPDVYHGANTAVTLIIATAPKLAAFAMAVRLLVWQTMLMFVAVLSIVLGNLAAIAQTNLKRMLAYSGISHMGFMLLGLLSGVYSAAMFYAISYVIMSLASFGMIILLSRAAENIDDFKGLNKRSPWFAAMMMFVMFSMAGIPFFIGFFAKLAVLQAVVAAGYIWVAVVAVLMSVIGAFYYLRLVKVMYFDEPADATPQAPAELRVFLSANGLAIAAIGLAPQGVMTLCTFVPMRAR-SASAPKFLNLSQIRFPIGAIASIGHRVAGVLLVVSLPLLAFALDRSLRSESEFDALRDLVSEPWRALLLVILVWAAAHHVLAGVRHLLMDIGVG-SRLSQARTSAWAAILAAGIIAFAAAVWLS
MS--LVFAMACVILLADLFWKRGLMYGMTQATLIAAGVTAYSLRDARVVLGMVTGDRLTVVLEIAIFALTAMVLAYSRT-RSEYFVLALTGVAGMCVMVSAAHFLSLYLGLELLSLSLYALIAMQRIPATEAAMKYFVLGALSSGLLLYGLSMLYGATGSLAIGRVAHDMVATLGLVFVLSGLAFKLGAVPFHMWIPDVYEGAPTAVTLYVGSAPKIAAFALFLRLLVEQEMLVLLAFLSMAVGNVVAIAQTNLKRMLAYSAIAHMGFLLLGLLSARYADALFYALIYAFMTLGAFGVIILLSRKAERLEDLRGLYQRSPWYAWVMLLFMFSMAGIPPTIGFYAKLAVIQAAVSAGFYGLAVAAVLFSVIGAFYYLRIVKLMFFDAPVDAGPRQGRDLRWILSVNGIAMVLAAPWAGTLIAICRAAPMS----RARPQDLGLRTLRLPVGAWASLLHRITGVLLIAVVGLAVGLLRTSLQGPGGFQQVANAVRGPWGHVIGPLAILVAAEHLYSGMRHLAHDVGWG-FGREHARLTAGAVMILAVV-TALAAVSAW
M---LLSVYAMAALLGAVYTGKKLLTWVTAGVMVVLAVIIA--GGASSAFGMFIDDAYARFGKVAILLAAAAVLVVGEA-KFEYPILVALSTVGMMIMVSAGNLMSLYMGLELQSLALYVVASLNRAKSTEAGMKYFVLGALSSGLLLYGSSLAYGYAGTTDFAGIIVGLGLLVGLVFIATGLAFKVSAVPFHMWTPDVYEGAPTPVTAFFATAPKFAAMGLFARVMFDQQIIALLAVLSMFLGAFAAIGQRNIKRLMAYSSIAHMGFALLGLASGSVQMMLQYMAVYVAMNVGTFAFIMSMERDVTDIAALHQFASVDKAKALAMLILMFSLAGVPPMLGFFAKLGVLIAAVNAGMTWLAVAAVIASVIGAFYYLRIVYFMYFGDENEGVENMSPAAWTALMASAVIVLVGFVNFFGIEGAAQAAKMADVNRGNRPLSPHLQIYRPQLTSISSIFARITGVALLGGAVLVAWWFFAAAMGPGYYDFVNGLMTSFIGDLVMFMALWALCYHALSGLRHLIWDIGIG-LDIETAEKMGLAVIGGSVVLAILVAVII-
MNW-FLFSAVSVLLLLDLFVSDGITYVLSLAILAVAAVLQLAVAEAIHTFNTFVSDPLSTLVKLAMYATTFAVLVYSRQ-KGEYFTLSLFALAGMNIMVSASHFLSLYMGLELLSLCLYALIALQRVPATESAMKYFVLGALASGLLLYGMSMVYGATGSLELAAVANQVLLVFGLVFIVAGLAFKLGAVPFHMWVPDVYQGSPTAVALMIGAAPKLAAFVFVLRFLVQQGMLAIVAVLSMAIGNITAIAQTNIKRMLAYSTISHMGFLLLGLIAGNYSAALFYTVVYVLMSLVGFGILLALSRACETLDDLKGLNQRNSWYALLMLLAMFSMAGIPPLLGFFAKFAVIMSVVNIGLVWLAVFAVVMSLIGAFYYLRVVKCIYFDDAVDTAPVVRGDMKLLLSVNAVALLVLGAVPERLVALCVEALM----QKQRPKHLDLTVIRLPLPGIVSILHRVSGVALFLSLPLLIYLLAGSLSSAEAFDSYRAVVAHPLMKLVLIGLMWAYLHHFCAGIRFLFLDVHKG-LELQTARATAKVVLGVSLALTVVLGVFLW
MSW-VLLIAVSAILIIDLFVKGGVTYLLSMLALVATGAATLAAWLPVLTFGMYVADPIASVAKLGLVVATGVAMIYARQ-KGELFTLMLFALLGMCVMVSASHMLTLYIGLELLSLALYALIALSRVPATEAAMKYFVLGALASGLLLYGVSMVYGGTQSLHIVAVANVTLVSLGLVFIVAGLAFKLGAVPFHMWVPDVYQGAPTAVTLFVGSAPKLAAFVFVIRFLAQQPMLILLAIASLVVGNLAAIMQTNIKRMLAYSTISHMGFMLIGILAATYSAAMFYAITYMLMALAGFGVLLALSRACETLDDLKGLNRKNAWYALLVLLVMFSMAGIPPLVGFYAKFAVLEAAVNVGLTWLAVVGVVMSLIGAFYYLRVVKAVYFDEATGSAATVGGDMKLVLGVNGLVLLGLGILPNGLYTLCLEALM----QKKRPKHLDLGKISLPIMAKVSILHRISGVALFLALPLLIYLLQGSLSSEADFEAYRAVVAFPLMKLILLGLLWAFLHHFCAGIRFLMFDMHKG-QSLEAARASAKAVLVVSIALTVVIGGILW
MIE-LLCLLAMGVLLIDAFARSVLSYYSSLLSLLLVLVVVFQWSSAGTTFQMYIADALSHFLKVGTTIAVLVTLIYSRQTGGEFYALALFCLLGQFVMISAASTLTIYLGLELMSLSLYALVALRRLSSAEAAMKYFILGSLASGIMLYGISLIYGATGAIHLATIMQLSVLLLGLVFVVSGIAFKLGAVPFHMWVPDVYQGAPTAVALTIGSAPKLAALAMTLRVLIEQPMLIIMAVLSLAIGNITALMQTNFKRLLGYSTISHIGFVLLGLLSGVYGTALFYMVTYVLTTLASFGIILILSRASEEIADFKGLNRRSPWLAFGVLILMFSLAGIPPLVGFYAKLAVLQATVNAGHIWLAVLAVLLSLIGAFYYLRVVKVMYFDEPAADAPSAPMFREGILSVNNLLIIVLGILPGGLMALCVQV-MSENQKKPYREFRNVSDFKQPLAARVSILHRVSGAFLFLALPIVFVLFAASVASPGSFAELGSGFGGFLLKLILLVLLWGFMHHLCAGVRFLTLDFGRG-LEKAEAHKSARLVVIVSLVLTCIFAIKML
MD--FLLCAICAILIGDLFLSESMVYLLSQLSLVITLILTIAAPDTATAFGSFVVDPMSKICKSWILVVSIGVFLYSRD-KGEYYTLALSGVLGMMIMVSSSTMLTLYLGLELLSLSLYALVALNRERSSEAAMKYFVLGALASGALLYGISMIYGATGSLHFDAIASSTAAVFGLAFVVVGIAFKFGAAPFHMWVPDVYDGAPTSVTLYISSAPKIAAFALAMRFLVDQGMLIVLSVLSIVIGNVIALAQVSIKRMLAYSTISHVGFILMGILAGTYSASMFYAITYALTSMGAFGILLAMDRAINLLTDLRGLFRRSPVYAAVMMILLVSMTGVPPTVGFYAKLAVLNAVVQVDLVWLAVVAVVFSVVGAFYYLRVIKYMFFDEPAETQATSALDVQLGLTINGAAMILFGIFPGLIMAACVAAGMA-----HRPLSPHLQIYRLPFAAILSITHRLTGVFLTLGSVLLVYWLVAIASGETAYLEAQALLGTWYGLLGLFFCSFALYFHLCNGVRHLFWDAGYG-FELKTVDTSGHIVIILTVVLTVITWFIGA
MTW-FLLCATCAILLIDVFLSDHISYMLTLAALVATGCLLVTGYSPQLAFDMFVADPLASLAKLGMVIGVILVLVYGRG-RGELFTLTLCALLGMMVMASAVNFLVLYVGLELLSLSLYALVAMQRSRATEAAMKYFILGALASGLLLYGMSMVYGATQSLDVFVIANRLLTVFGIVFIVTGIGFKLGAVPFHMWAPDVYDGAPTLISQLIGSAPKLAAFAFIMRILAQRSMLMVLAVLSLVIGNVTAIAQVNIKRMLAYSTISHMGFLLLGIMAATYAAAFFYAMTYMLTAAAGFGIIMLLSREADQIADFRGLNKRSPWFAAMTLIVMFSMAGIPVFVGFFAKLAIIQALVSLGLVWLAVIAVLMSVIGAFYYLRVVKVMYFEDPTDTAPAAGTDAKLVLSLNCLLLLVLGLMPERLLSALGAALM----NKTRPKHLALWQIRFPLPAIVSGLHRISGALLVLAIPFVLYALEGSLSSAERFDAFRACIGHPVVKLGLLVVLWGLLHHACAGTRFLLMDIHKG-IDLPTARLSAKLVMAVSLVLTVVIGVVAW
MNW-VLLTALCAVLLVDLWLPDGITAGLAILGVLAAAVFQVALWPPVESFAMFVLDGMSYVAKLAVYAVVLVLFVVSRG-KGEFYSLTMFALLGMCVMVSANHFLTLYIGLELLSLSLYALIALRRTRASEAALKYFVLGALASGLLLYGISMIYGATGSLLLPEVLNPWLLKLGLVFVVVAVAFKLGAVPFHMWVPDVYHGSSTAVTALVGTAPKIAAAVFAFRILVTVPMLNMLALASLLVGNLAAVMQTNTKRMLAYSTVSHMGFVLLAFMGG-FSAALYYALTYALMALTGFGVLMLLSRECEEIADLAGLNQRHPWYAFLMLLVMFSMAGIPPLAGFYAKFSVLKALVGQGFVWPAVFAVVMSLIGAFYYLRVVKVMYMDEAVEPAPVMCVGGRVLLSACALALLLFGLMPSLLMDWCIYA-MR---TTNRPIFLDIISIRLPIPGIVSILHRISGVLLFISLPLLLWLLAGTLDNAAAFESYRAFVAHPLVKIGLIGLLWAYLHHFFAGIRFLFLDAHKG-LALNTARTTAKTVMALALICTAILGVWLW
M---VLLSAIAAILILDLFLDQFFTYGLSIAALVATIAAVMASGGSQTLMGAYVRDAMSDVLKISLLSVGIFAFIYSRA-RGEFYTLGMLAILGMMIMVSAGGFLSLYLGLELLALSLYALVAFDGKAGSEAAMKYFVLGALASGMLLYGISMIYGGTGMLDFAGVADKTVLTFGLVFVLIGIAFKFGAVPFHMWAPDVYQGAPVVVTAFLGSVPKIAAFAMAMRILSQQGMLIILAVLSVALGNVVAVVQDNIKRMLAYSTISHVGFIFMGLLAGAYTSAMFYTIVYALTAVGAFGLLAILSRKAENIHDLKGLNKRSPWLAAMMMLMMFSMAGVPPTVGFFAKLFVLDALVNANMLWLALVAVAFSVIGAFYYLRVVKAMYFDMPISQAPVAGADARIAISVNGLAMLYYGIFPASLLTLCQAALMQ---PAHRPVFLNLMQIRLPVAAVMSIAHRAAGVLLFLAIPLIIGLLSLALSGDDGFVRATQLLQQPWSRLVLFLLLWALAHHFLAGIRYLLLDLHLG-VRAPYFRRTAWAVLGAAPVLALMLLWGLA
M---LLALYAMAGLLFAVYTSKPLLTWVTAGVFVVLAGIIA-LSGDTVAFGLFIEDAFARFAKVTILLSGAGVLAISVA-RFEYPVIVALATVGMMIMVSAGNLMTLYMGLELMSLSLYIIASFRRVKSTEAGLKYFVLGALSSGLLLYGCSLTYGFAGTTDFAGIAISTGLLFGLVFVITGLAFKVSAVPFHMWTPDVYEGAPTPVTAFFATAPKVAAMGLFARVMFDTQVVGVIAVASMFLGAFAAIGQYNIKRLMAYSSIVHMGFALLGLAAGTVSAMLIYMAIYVTMNIGTFAFILTMERDIVDIRALNLYWRNDLGRALAVMALMLSLAGVPPFLGFFGKFAVLEASVNAGHIWLATLGVIASVVGAYYYLRIVYYMFFGAETEALDPQRSVAALATLIGGALMLIAVINLFGVGDMAATARMADAKTGNRPLSPHLTIYRKQWTAVTSILTRITGNALIVASLMFVWWILAASSGPESFATANGFVTSWFGDLVLFGSLWAAWYHFCAGLRHLVWDAGYM-LDVEQGELLGKIAVGASLVLTILTAIIL-
ML--YLVAAVCVLLLMDVFIRENATHWLAIAITAITGFLVVTGQPGLSAFGMFVRDRVSEILSLFALISVLLVFVFSRP-HGEFYVLTLFAVLGVMFLVSAGSLITIYLGLELLTLSSYALVAFNRRMSSEAAIKYFVLGALASGSLLYGMSMVYGATGTLDLAHLHMPNLLRFGLIFMIVGIAFKLGAAPFHMWLPDVYQGAPTATVTFVASASKLAAFGMAYRLLSFQLMLAILAVLSLVIGNLVAIVQTNIKRLLAYSTIAHMGYLLLGLVNASYAAAMFYAISYALMSTVAFGVIMAMSRACEEIDDFKGLNERSRWMAFLMMLAMFSLAGVPPLFGFFAKLLILKAAVDAGMMWLAIVAIVAAIVGLYYYLRVVKVMYFDKPVEGVEKPDLPMRWMLSLNALALLALGLYWGPLFTWCQQAGMAQS---GRPLSPHLGIYRWQVQMVTSILHRATGIALVAGALLVLWGLTALAAGPDAWSCFTGFTGSVFGLILLLGWTWALMFHLCNGVRHLLQDAGMG-YEIPQFVRSSWLAVVVSLLLTVAIWAYLL
MEF-FVAVMALVVMVAGTFLRRELGYALAQITVIGAAFITFSVTEVRYTFTMYVSDWLGQVLKLFIYLSVFASLLYGRL-KAEYYVLMLLSMLGAMILVSANNLLVLYLGLEMMTLALYALVAFDRGLRSEAAIKYFVLGAISSGLLLYGMSMIYGATGSLDLGTVADETVLKFGVAFLVAGIAFKFGVVPFHMWVPDVYHGAATPVTLLIASAPKLAGFALALRLLVGQPMLMLLAVASIVLGNLAAIAQNNIKRMLAYSGISHMGFVLLGLLAGVYSSALFYAVSYALMSLASFGMVLLLARTAEHIDDFKGLNRRSPWFAAMMLFVMFSMAGIPFFLGFFAKFAVLEAVVAAGHTWLAVLAVIMSVIGAYYYLRVVKVMYFDEPTDRTAIASSETRVLLSANALTLAVAGLMPQGLMSVCAYA-MSEASRKARPKFLDLREIRLPLPGIVSILHRISGAGLFLLLPFLLYLFDLSVSSPETFATYKAIVGHPLVKLILFGLLWAYLHHFCAGIRFLLLDLHKG-IELEPARQSARLVLIVSLTLTVILGVWLW
M---LLLVAALLTVLNDAFTTGRITYGIALFSSLAATVWYAIATQVGRFFDMYVVDQMASVLKAFVCLGFALTLLYSRR-NGNVYMLGMFSLLGQIVMISGNNMLTLYLGLEMMSLSLYALIALRRATSGEASMKYYVLGALASGFTLYGISMMYGATSSLDLGEISPNTVLLFGVVFVVVGVTFKLGTAPFHMWVPDVYQGSPTAMTLLVAAGPKVAAFAFGFRLLIDQQMLTIVAALSLIIGNVMGLVQTNIKRLLAYSAISNQGFVLLGLIGGVYGSAMFYSIVYLITTIAVFGILLILSRRAENIDDLKGLNQRNPWTAFVMLVLMFSLAGIPPTAGFYAKLSVLSTVVNAGMVWLSILGVLSSLVGAFYYLRIVKVMYFDTPLDETPETHTVARVVLTLNGLAVLALGIIPGPLLNVCLHAAMAEAVKKPRPEFRNIGGYRLPLAGKVSILHRISGGLLFLLIPFALYLFEQSLTSELSFGQLKAFFANIIVKLVILALSWAFAFHFFAGLRFLLADTHKY-VSKEGGRNTAGAVLVLSSLLTIVIALKLF
MDN-VLLGMAMFILLLDLFILPSIIYGLSQFTLFAAAFFTFKTHTVGFAFHMFIDDTLSDVIKMMMYLGTSLIFVYSRK-RGEFYAMVLFGLLGMMIMVSGHNLLTIYIGLELLSLCLYSLVAFDRPRASEAAMKYFVLGALASGMLLYGMSMIYGMTGSLDVSDIA-SPVLIMGLVFLVSGIAFKFGAVPFQMWVPDVYQGSPTPMTLLIGSVPKLAAFAMTVRLLVQQDMLMLMAILSIIIGNFSAIVQTNLKRMLAYSTISHVGFIMFGMMSANFASSFFYISTYVLTSIAGFGIILLLSRQAEEIDDLKGLNQRHPWFAFMMLIIMFSMAGIPPTIGFYAKFTVLQAAWQAGFTWQVVLAVLMAVIGAFYYLNIVRKMYFDAPVDHSPTAPIDMRFVLSVHSLALLGLGLFPEILLSVCGRSQMIVKKKKQRPKNLNLFTIRLPVNAVVSIMHRASGVVLFLIQPLMLWALYLSLRNEQGYSTVSMQLQQWPVKLLLTGLAWAFFHHFYAGLRHLAMDVHWM-TTLQKARFSSRVVLGLVVATMLFVIFAIW
M---FVLSMTCIVLLADLFISDGLTHTLAILTLVFAAILTLRVMQVEYAFGTFVRDRFGDVLKIFSYLILAGVFVYAKH-KGEFYTLSLFALLGVMVMISASNLITVYLGLELLALSTYALVALDRRFGSEAAMKYFILGSLASGILLYGMSLIYGATGSLDLATISDSMLLTFGLVFVVIAIAFKIGAVPFHMWVPDVYHGAPLAITTLISSVPKLAYLALAIRLLDNMNMLAVLIGLSLILGNVVAIAQDNIKRMLAYSTISHMGFMLMGVMAGTYSAAMFYAIAYAIMSAGAFAVVILVSSEADRIEDYKGLAKRNPWHALLMLMIMFSLAGVPVFLGFFAKWQVIAAALAAGFIWLAVLAVIMSVVGAFYYLRIVKLMYFDAPEDSTPTAPVDFRAVLTVNGVAVLALGIFSGGLISLCVSASMATD---NRPLSPHLQIYRLPLTARVSISHRATGIVLSIGMIAVVLWTLALAAGPEHYERFMAMATHPVVMIGMIIWSFALYFHLLNGIRHLIWDAGRM-LDLKSVYATSWMVVIGAVLLTVLTWGVLA
MN--VLSISGLVLLLIAAWGGNRMVSVLAVVALFGALALSLNFAFGADAFGQYRMDRFASLSKALIFLSAIGCVIVAPK-RAEYPILILFASIGMGLMVSAVDLLTLYIGLELNSLAAYVLASFLRDRSAEAGLKYFVLGALASGILLFGMSLLYGFTGTTSFIGIQVSTGALFGIVFVLSGLAFKISAVPFHMWTPDVYEGAPTPVTTFFATAPKVAALALTMRVAIEQQIVIFVALASIILGAAGAIGQTNIKRLLAYSSINNVGFMLIGLACGTASAMMTYLVIYVAMTLGSFVCVLDLNDRVEDIGKLAGLSRTRPGLAAALAVFMFSLAGIPPLFGFWGKFVVFDAAVAAGLIPLAAIGIAASVIGAFYYLKVIKVMYFDEPADVIASDSPARMVLVAITALFVSLGYFATLALSPVTAGAAMGKP--SGRPLSPHLSIWRWGPAMLVSILHRATGDGMAVGGVLLVGWLMALASGPEGYAWYVGWATSPIGYLLMIGLSWAFFQHMCSGLRHFVLDIGAG-YEVDGNNRWSALLPVLAIALTAILWTIIV
MTVEWMLVMACVVLVVDLYSQDGMTFMLTQFTLVVAGVLAIVAHWPAVTFGTYVSDNLAAVLKVAIAGLGFLSFAYCRD-KGEYFVLGLFSLLGMMIMASAHNLMTVYLGLELLALTLYAMVAFNRLRATEAAMKYFVLGAIASGILLYGMSLIYGATGSLNLAEVANDWLLLLGMTLVVVGVAFKFGAVPFHTWMPDVYQGAPTTVALFASTAPKVAAVALFVRLLSEQPMIILLAVASLVVGNLAALAQTNIKRMLAYSTASHVGFILLGFIAGTYSTALFYAITYGIMSAGAFGLIILLSHRAENISDFKGLNDRSPAMALMMLLLMFSMTGIPGTVGFYAKWLVIKSVVDVGLVWLAVFAVVFAVIGAFYYLRVLKFVYFDKPETDAPTGSPAMRGLLVANGIAVLLLGIFPDSLISACMAAGMQTD---NRPLSPHLQVYKPQLTSVLSICHRGSGVVLALGSIILVWWLSALAAGPEAFATVNGVVGSFIGKVILFLFTLALFYHLCNGIRHLVWDTGRG-FELESVYRSGYLVVIASVVLTVVVWIVAA
MD--LLLVLASCVLIFDAFSKHHSTFVLSLLTLAVVAASVWQWSKSGVSFGLFVADELAHFLKLLSCAAVAATLIYGRERGGELYTLTLMALLGQMIMISANSMLTAYLGVELMSFALYALVALRRRQSIEAALKYFVLGALASGILLYGMSMIFGATGHLEFPRIAERLALVFGVVFVVAGLAFKLTAAPFHMWTPDVYQGAPTTVTLIIGAAPKLAAFAVTMRFLVEQPMLLIMAVLSLALGNLTAIMQKNLKRMLAYSTISHMGFIFLGLLAGVYGASLFYVVIYVLTTLSTFGLILILSRRCENISDLKGLNRRNPGLALIWLLSMFSLAGIPPLSGFAAKLSVLQAVVGAGYVWLAVFAVIMSLIGAFYYLRVVKVVYFDEPEGEEPATGLLTKLVMLVNGVLIIGLGVLPGGLMDTCIRVFMSDTAPKQRPQYRNISSYRLPLAAKSSILHRVSGALLFLCLPLVLLLFSLSVSSPESFETLRSYVDNPVCKLILLVLIWGYLHHFCAGIRYLALDLHLG-NDKESAKKSAGMVFGVSLALTVVFGLKLW
MEF-VLLAMACVVLLVDLFWPGSNTYVVSQLSLLATLLAVAQTY-PTTTFGHYTVDAVAVVIKVMALLIMFGVFLYGRD-TGEFLLLSLFATLGLLVMASAGSLLVLYLGLEVLSLSSYALVALHRGDASEAAIKYFFLGALASGLLLYGMSLLYGLTASLDLATVAFSALMGLALAMLVVGIGFKLGIAPFHMWLPDVYHGAPTAVTAFLTTISKLAAFVLVVKLLAGQQMLVVVTVLSLAVGNLIAIAQVNLKRMLAYSTISHMGFFLLGILANSMAASLFYMITYALTGLAAFGMIMLLSRAADRIEDFRGLNRRSPWLALVMMVILFSLAGVPPTVGFYAKLGVIRAVMQHDLLWLAIIAVIFSVIGAFYYLRVIKAMYFDAPVEQPASPALDVRVFMGVNGALLLGLGVFPAPLLALCQAV-MGK----PRPLSPHLTVYRPLIGSYTSILHRAVSAALLGGLGFLAAWLLAIAQGGVLFDAFSALWGSIVGKVMLFGWTFCAFFYAAHWIRHFAWDMGYG-FELDTARLTGRLALFGSAAASVLVWLYIG
MD--VLAVSGLVLLLIAAWGGDKLVTWLAVAGLFAAGVLLVPTLVATYAFDLFRADAYAAFAKSLIYLGAIGCLLVAPA-RAEYPVLVVFASLGMSIMVSAGDFLTLYVGLELNSLAAYVLASILRDKSAEAGLKYFVLGALASGILLYGLSLLYGFTGSTSFAGVSLSNGALIGIVFVLAGLAFKISAVPFHMWTPDVYEGAPTPVTAFFATAPKVAAVALTARVALERQIVIFLALASIVVGALGAIGQENIKRLLAFSSINNVGFILIGLTAATASAMLVYLWIYLAMSLGSFVAVLMLKDAVENISSMAGMVREQPLLSWCLFFLMLSLAGIPPLFGFWGKFVVFQAAVEADMIALAALGIAASVIGAFYYLKVCKVIMFDDSAGVVTKSNASHWAVLGVTSLIISLGYLLTPSLGDLADKAVMAKP--SGRPLSPHLSIWRWGPAMLVSILHRATGDGMAVGGILLVGWLMALASGPEAYAWYVGWATSPIGYLLMVGLSWAFFQHMLSGLRHFVLDIGAG-YEVDNNNRWSALLPVLSIVLTAFLWAIIA
MPF-AILVTASVVLVLDLYLEEDINHTLTLIGLLVAIGLTGAVGGALILFGNVVRDGLTDLLRGAILVVSLLAFVYARP-VGEFYVLGLFAILGMLIMVSANSFLTIYLGLELQALSLYALVAFERKKGAEAAMKYFVLGALGSGMLLYGVSMIYGATGSIEFGPVADNKVLVFGVVFLVIGVGFKFGAVPFHMWVPDIYEGAPTPAVLLLGSAPKIAAFALAIRMLVDQGMLMILAVLSMGLGNLVAIAQTNIKRMLAYSTISHVGFIFLGLLAGSYASAMFYAIVYAVMSTGAFGILLILSRKAENLDDLKGLNDRDSWYAAMMALVMFSMAGVPPTVGFMAKLLVLESVVRIDLVWLALVAVAFSIIGAFYYLRVVKLIYFDKPDPDMPTTSGGVRFAMSLNGLSLLVLGLFPAALLSWCQGVVMQ----TTRPVFLELWRIKLPIPAVVSILHRISGVLMVLTIPVAAILFHTALSGPDGFAAVASIMGSWPVKIVLLVLAWSLLHHLFAGIRYLFLDLGIG-LDRPAARRSSWMALLAAIAVLLIGGGLTL
M---LLLVLACVVMLVDLFVKDRVSYWLTLLGLVGLGVLCLYYASQQFAMRALIVDPMAMLLKLFTVIATAVTLVYSRR-GGELFSLVLLSLLGQFIMISGNNLLTIYLGLELLSLALYALVALRRTQSTEAAMKYFVLGALASGFLLYGMSMLYGATGTLDLVTIFNRAVLVLGVVFIVAGLAFKLGAVPFHMWIPDVYQGAPTAVVLMVGAAPKLAAFAMAIRLLVEQGMLVVLAVLSIGLGNLAAIAQTNFKRMLAYSTIAQIGFVLLALLSGMYSGAMFYMVIYVLTTLGTFGVILLLAREAEDIRDFAGLAKTDPWMAGVMTFLLFSLAGIPPFAGFYAKLEVLTILFNTGRVWLVVYAVILSVIGAYYYIRMVKVMYFDSPTTLSARAAGGARALLSLNGLAVLFLGLMPGGLMTLCYQAHMTKPAPPARPVFRNIHGYRLPLAGFVSILHRVSGAVMFLALPLVLWAFDDSLRSADSHAAIAQFLSHWFVKLILLGLFWALMHHLVAGLRHLWMDAFHA-VSKAQGLQLAIITFVVSLGLTGLFGLKLY
MD--VLCILATGILLVEAFAKSALSYTLSIVSLVVVCIISFQWNSDGTTFQQFTVDPLAHLLKVFSYIAVLVTLIYSRTKGGEYYALTLYALLGQMVMISASSMLTIYLGLELMSLALYALVAVRRLGSIESAMKYYILGSLASGFMLYGISMVYGATGYVNLADVAEQMAFVLGVVFVVGGIAFKLGAVPFHMWIPDVYQGAPTAVTLTIAAAPKLAAFAMALRLLVEQPMLIILAVLSLAIGNLTAIMQTNFKRMLAYSTISHIGFVLLGLLSGVYGASLFYMITYVLTTLASFGVVLILSRNSEEISDLAGLNKRNPLLAFAILILMFSLAGIPPLVGFYAKLVVLQAALAAGHIALTVIAVLFSLIGAFYYLRVVKTVYFDEPPVNAPGNQVFRSGVLSVNGFLIVLLGILPGALLTLCVQVQMSESTSKPRREFRNVDKYRLPFAGKVSILHRVSGALLFLSLPLLITVFKESVTSPASFADLGSGFGGFLLKLILLVGLWGFMHHLCAGIRYLTLDLHIG-MDKQTAQKSAKIVLCVSLALTFIFAIKLL
M---LLALFAMGSLVFGVLAGQRTLTWVTVGVYVVFGVWIG-FGVGETAFGMFIDDAFARFVKALALFSAAGVLAISVD-RFEFPVLVTLCVIGMMMMVSAGDLMALYMGLELMSLALYVVAALRRSKSSEAGLKYFVLGSLASGILLYGASLVYGFAGSTRFEDIILPVGLLFGMIFMLAGLAFKISAVPFHMWTPDVYEGSPTPVTAFFATAPKVAAMALIARLMFGTQVIAVIAILSMLVGAIGGIAQRNIKRLMAYSSITHMGFAMLGLLAADVQATLEYMSIYVVMNIGVFAFILSMERDVTDIATMNMFARHQPLKSVALLVLFFSLAGVPPMLGFFAKFVVLKSAIEGGYAWAAVMGVIASVIAAFYYLRIVYYMYFGKEGDLLDRMPMAQWALMMGSAAVVLLGAFDLMGLDTGAQMAHMAEPKRVERPLSPFMPYYRPQMTSISSIMTRITGNALIVTALLTAWWLLAAATSPGYFDFVNAIVTSWFGALVYTLSAWAVWYHLLAGLRHLYFDAGKG-LEIETAEKLGWACFIGATVLTIITIILV-
MNW-FLLGALSVILILDLFISDGITYALSLLTLLVCAVIQVSTFEATVTLGMFVDDPLSDIVKVAMYGVTALVLVYTRQ-KGEYFTLTLFALLGMNLMVSASNFVSLYMGLELLSLSLYSLIALQRGRAIEAAMKYFVLGALASGLLLYGVSMVYGATGSLELAKVANQTLLVFGLVFIVAGLAFKLGAVPFHMWVPDVYQGSSTAMTLMIGAAPKLAAFVFVIRILVQQGMLVILAVLSMAIGNLTAIAQTNLKRMLAYSTISHMGFLLLGLIAGNYSAALFYVIVYVLTSLAGFGILLGLSRACETLDDLKGLNGRNSWYALLMLLALFSMAGIPPLAGFYAKFAVIQAIVNVNLLWLAIVAVLMSLIGAFYYLRAVKVMYFDDVQDHSPTISGDMKLVLSLNAVALLVLGAMPERLIAMCVEALM----QKQRPKHLDLSKIRLPVPGIVSILHRISGVALFFSLPLLIYLLSGSLSSADAFDSYRAVVAHPLVKLILIGLLWGFLHHAAAGIRFLLLDIHKG-LELQTARATAKMVLAVSLSLTAIIGGILW
MIMPVLVIGAFALLMLDLFLDDVVTHVCAIGLLLVAGLMVAMGVGQGTVLGMFVRDTTADVLKVGIAIVSAISMVYAWP-KGEVAVLMLFATLGMMLMVSANSLVMVYVGLEMLALCSYALVVTDRPIASEAGIKYFVLGALASGLLLYGMSLVYGATGSLDLATISSSTMLVTGIVFMVAGIAFKFGAAPFHMWLPDVYHGAPTAITIFIAAAPSLASFGMAYRLLQEQLMLGGLAAISLVIGNLSALVQTNIKRMLAYSTVSHVGFLFMGLA-GGMAAAMFYALNYALTTAAGFGAVVVLSRKADRIEDFKGLNARSPFLALMVLFVMASLAGVPPFLGFWAKLAVLQAALEGGMMWLAIVGIVFTVIGAFYYLRVIKAMYFDEPAGDVPSTHRPLRWTFGLNALALLVLGLGWSPIMAWCQQAGMPST---ARPLSPHLQVYRRQIQMVTSIVHRATGIILVFGGLLVAAALLALASGADAWACVTSLAGSWFGLLVLFGWTWALAYHWLNGIRHLLQDVGWG-YSIAQFVRNGWISVIGSLILTAIVWVAVA
M---VLAGGCLMAMVLAAFARSALAAWSALGTLLLALAVLPLA-AEPGAVPLLRVDGFALFFTGLILAAALVTGILAYL-PEELYLLLLLSTLGGTALTASTHFASFFLALELLSVPLFALIAYPTPRAIEAAFKYLVLSGASSAVLLFGMALLYADTGALGFASLAYGLYWGAGAALVVAGVAFKLSLVPFHLWTPDVYQGAPAPVAGFVATVSKGAVFAVLLRYGVAWMAAALLAIVSMLAGNLLALLQDNVRRLLAYSSIAHLGYLLVALLAGTVEATAYYLAAYFVTMLGAFGAVGAAGVGLETFDDFRGLFRHRPGLALAFTLMLLSLAGIPLTMGFIGKFYLFVAGVGAALWSLLAALVVGSAIGLFYYLRLVRVLFLEPAEAAR-PVSRAGGMVVAVLAVLLVLLGVYPSPLIALIGDTGMAMK-TDNRPVFLHLLRIRFPVGAWASILHRITGVILVAAVPATLALVAYSARSPANFQQVGGWLASGGAGVGIALVLGALAHHIFAGIRLLLMEAGLG-EGLPVARSTAWASMVGAALVVVAA-LALR
MD--ILIAVALSLVLVAAFDRSKLVRSLSLGGYGLAFLSLL-TLSQVVLFGLFATDGFSLYMKGLVLLGAFFASWLVSD-RPEFHLLVLMAVLGMLLMISAHDLIALYMGLELQSLPLYVIAAMRTLKSSEAGLKYFLLGALSSGMLLYGASLVYGFAGSTAYADIAVPVGLTVGMVFLLSGLAFKISAAPFHMWTPDVYEGAPTPVTALFAIVPKVAAMTLVMNVTYFAQILIALSVASMIVGATGAIMQQNIKRMLAYSSIAHMGYALAGLAAGTATGVVIYMTTYVFMGAGAFSIIMSLRRDVERISDLSGLSSSHPLLAAGMMVVMFSMAGIPPLAGFFGKWYVFLAAVNAGLVPLAIIGVLTSVVGAFYYLRIIKLMYFEDADAPLDGLSRQNRLVLLTSLAVIILFFLGIGQLAGTADTN-MTR----PRPLSPHLQIYRLPLPALMSISHRLSGVVLSSGTILVAVWLMMLAAGEDSFAVAQMVVSHPFGQLILFGYSVALFYHACNGVRHLFWDAVIG-LNIPAIYKSGQVALGIAFALTALFWAVL-
MTF-AILVTASVVLILDLYLKDGLNHSLTLLGLVVAIALTGLVGGAQVFFGNLIRDAMTDLLRGAILIVSILTFVYARP-VGEFYVLGLLAVLGMLIMVSANGFLTLYLGLELQALALYALVAFDRSKGAEAAMKYFVLGALGSGLLLYGVSMIYGATGSIEFAPVASNKVLVFGIAFLVIGIGFKFGAVPFHMWVPDVYEGGPTPAVLILSSAPKIAAFALAVRMLVDQGMLVILAVLSMGLGNLVAIAQSNIKRMLAYSTISHVGFIFLGLLAGSYAAAMFYTIVYAVMSAGAFGILLILSRQAERLEDLKGLNDRDAWYAAMMALIMFSMAGVPPTVGFMAKLLVLEAVVRIDMVWLALVAVFFSIIGAFYYLRVIKFIYFDKPAEDAPVTSSGVRFAMSLNGLALLALGLFPAALLSVCQAA-MT----TPRPVFLDLLRIKLPLSGIVSILHRVSGVLMVLTIPIVAILFHQALSSPEGFAATAAVLDTWLIKLVLLGLLWALFHHLVAGIRHLFLDYGVG-LDRAMARETARLTLYAAPVLSIILSFLLD
MTW-FLLIAVCAVLLIDLFVSDHVTYLLTLGALAVTACLLVNGLAPQLAFGMFVQDPLAGVAKLAMVLGAALVFIYGRA-RGELFTLSLFSLLGMMVMASAMNFVTLYVGLELQSLAMYALIALNRVQSSEASMKYFVLGALASGLLLYGMSMVYGASQSLDVLTIANRVLSVFGLVFIVVGIGFKLGAVPFHMWMPDVYQGAPTPVAQLIGTSSKVAAFVFILRILAESQMLMLMAVLSLALGNITAIAQSNIKRMFAFSAIAHMGFVLLGIMVGNYGAAFFYSITYLLTSAAGFGLIMLMSRAADRIDDFKGLNQRSPWFAFMMLIVMFSMAGVPVFVGFFAKLAILKAVVSMGLTWLAVYGVLMSLIGGFYYLRVVKVMYFDEAEDTHPVAGIDARAILSVNCLLLLVLGLMPDRLMYLVTAAMM----SATRPKHLAIWQIRMPLPAIVSILHRASGALLFAAVPFMLYALQGTLSSADRFEAFRACIAHPLVKLALLAVLWAFLHHACAGIRFLLMDIHKG-VELPKARASAYAVLGVSIVLTIVTGGLTW
MSS-FVLFMALVILMVGIFFVR-ILYYLAQITLVVVFLLTWRVFSRIFTFCLFVLDYLSVYLKLFIYLAVFFTFLYARE-VTEFYVLGLLSLLGMMVLVSSHNLIMVFLGLELFSLPTYAMVAMERTHCVEAGMKYFVIGAIASGMLIYGMSMVFGATRSLDLTEIAQNLILVFGLVFMIAGIAFKVGAAPFHIWIPDVYEGAPSSVTLFISTAPKIAAFAMVIRLLVNHQVLVVVAILSMGIGNFAAIAQSNIKRMLAYSSIAHMGYMLLGVLCGTYVAAMFYIITYSFMTLGGFGMVILMSRSAENIKDFAGLNDRNPWLAFMMMLTLFSLAGLPPLVGFIAKVGVLDALIKVHLVWLAVLAVLFAIVGTYYYIRVVKVMYFENSALPLPQYSLEMKIAISINGLAVLFIGIFPGWLYALSYLA-MRTE-RPVRAVNLDLTKFRFPPMALVSICHRISGFILFLCMPLMFYLLHQATLSEASFGDLQQLLHNHWLKVAVWITFSATLFHLFAGIRHLVMDLGFG-ESVREGRITAYMVFVISFIAIILAGVWIW
MNELTLALGLMSLLMLGVFRGDVGLTWGAVIIYIIAGLSLV--NDSRFAFGLYVADNFSAFLKVIIFAAAGVCSVIALP-KFEYPVIIMLAALGMSMMVSAADLLSLYVGLELQSLAAYVLAAFHRARSSEAGLKYFVLGALASGILLYGISLVYGFSGTTSFAVLGSSIGLTIGLVFILAGLAFKVSAVPFHMWTPDVYQGAPTPVAAFFASAPKAAAMGLLVRVSMEQQVVAFAAVASMILGAVGAIGQTSIKRLLAYSSINNIGFALIGLASATISGVLFYMAVYLAMTIGAFLVVLSLRDALDEMNALSGLSRSRPGMALALAIFMFSLAGIPPLLGFWPKFSVFNAAIASEHYVLAVIGVVTSVVGAFYYLRVVKLAYFDEPLGVLAQESRINGAVMAVAAIFCSIGMLAIGPIVRAAQSAFMATR-PQVRPLSPHLSIWRWRVHAITSITHRITGNGMAIGGALFTWWLVAAASGPDAYMTFLAVARGPIGVIVGIGLTWAIFQHAASGVRHLGMDTGAG-LSIERSKLSATLTWIFSIPATAAFWLFVR
MN--IILITACLVLIFSLFRQLNISYATALLGLFLAFWVSVFYIDDEIILGEFISDSLGAVMNAGISASVFIVLMYSYN-LTDILALVLFSTLGMMVLVNAHSILTSYLGLELLSLPLYALTAVRRGDCSEAAMKYFVMGALASGMLLFGFSLLYGATGQLDFTAISDNSLITFALVFIVAALGFKLALVPFHMWAPDVYQGAPLSVTLLLSSAPKIAGLVFMLRLLTSQLILLVMTVISIGLGNLLAIVQTNIRRLLAYSAISHMGFAVFGVLVANYSASVYYMLVYVLMTLAAFGLLVLLSRNIEEIDDLKGLAQRNPWAALMLMIVLFSLAGVPPTAGFFAKLAVLKVLIDANYITTAILAVLFAVIGAYYYIRIVKVMYFDDPNEKSASFNGVVKFIYSAHCLSLLYFGLFPAGLISLCTNISMKETASKKKPVNLDLTTMAFPPMAIASILHRISGVVLFLCLPVILYWLNLSLKNASSFTDLQLILANPYYKSLLWLFVSSLWYHLIAGIRHMFMDIGIG-ESLKAGYASANLVIILGIFGALGLGVLIW
MNV-LVLAAIVVAWLNDTFTGARLTYLIAVVSSVVAGVWFVQALDQYYFFKMVVVDSFASMMKAVVSFGFAVSLVYSRK-RGDVFLLGMFSLLGQLVMVSGNNFLTLYLGLELMSLSLYAVIALRRAQSSEAAMKYYVLGALASGFVLYGISMLYGATGSLELGEVYDAAVLMFGVVFIVAGIAFKLGAVPFHMWVPDVYQGAPTAMTLFVGGGPKVAAFAWGLRFLVMQTALVILAALSLIVGNITGIVQRNIKRMLAYSAISNMGFVLLGLLAGIYSSAMFYAIVYLITTLGSFGVVMLLARRAETIDDFKGLNKRSPVFAFVMMVMMFSLAGIPPTVGFYAKLAVLEATVNAGLTWLAVLAVITSLFGAFYYLRIVKLMYFDAPQDTTPSGDFCKRTILVLNGLAVVALGLIPSPLLTACLQALMAEAIKKARPVYRNIGRYRLPWAGKVSILHRASGALMFLLLPFVLYLFEQSLTSEISFAKFTALLSNGFAKVVVLALIWAYLHHFCAGIRYLILDLHIG-IDKTSASKSAVSVLIVSLLLTVVFGAKLF
MNW-FMSGAILVILMLDAFISDGMHYGLALLTLAVCAVLQVQTYPPVHTFGMFVSDALSSLVKLAMYGSTAIVLVYSRQ-RGEFFSLALFALLGMNFMVSASSFVSLYMGLELLSLSLYSLIALQRVKATESAMKYFVLGALASGLLLYGISMIYGATGTLDLALVANDMLLVFGLVFIVAGLCFKLGAVPFHMWVPDVYQGSATAVTLMVGAAPKLAAFVFVLRILVQQAMLALVAVLSMAIGNITAIAQTNIKRMLAYSTISHMGFLLLGLLAGTYAAALFYALIYVLMSMVSFGILLGLSRACETLDDLKGLNSRNSWYALLMLLTMFSMAGVPPLAGFYAKFAVIKAIADIHLYWLAVVSVMMSLIGAFYYLRVVKNIYFDEAQDTSAVMRADMKLVLSLNAIALLVLGVVPERVIVLCMQAIM----QKQRPKHLDLATIRLPIPGIVSILHRVSGVALFFSLPLLIYLLHGSLSSAESFETYRAVVAHPLMKIILIGLLWAYMHHFCAGIRFLFLDIHKG-LELQTARATAKTVVVVSLALTLILGVALW
MTPPVVVLGAFALLMLDLFIDPVITHVLAVATLLAAAALIAFGVGQGSTLDMFVRDTGADVLKVVGLVVAAIALGYAWT-QGEIPVLFLFTAAGMMLLVSANNLTMVYVGLELLALCSYALVACDRKLASEAAMKYFVLGALASGMLLFGMSLVYGAAGTLSLPGIHGRVLMLTGMVFLIVGIAFKFGAAPFHMWLPDTYHGAPTPIVAFISSVPKLAAFGMTWRLLEVQILLSILAALSLVVGNLFAIAQTNLKRMLAYSTISHVGFLFLGLAGGGYASAMFYVVSYAVMSAASFGAIVMLSRNAEEIDDFKGLNQRSPWMAGLVLCIMASLAGVPPFLGFWAKLAVLQGALQGDLLWLAIVAIVFAVIGAFYYLRVIKVMYFDAPENAQLRPGTPIRTVFALNVLALLIVVPFFSPLMAWCQQAGMANR---NRPLSPFMTAYRLQITSVMSFLHRATGIAASVGAFGLAWWLLAVAAGGESYASAAACLGSPLGMLALAAFTFSLVYHLLNGIRHLMWDVGMG-FELPEVYRSGYTVIVLSVVLTAAIWFIAA
MN--LLLIMTCVISLVDVSAKSSSTYVLTLLTLGVVAYLQASAATAFSGFGMVVSDPMGQWLKCFAALAMMATLVYGRRRGGEMFSLALYALLGMFVMISGHNFLVIYLGLELLTLSSYALVALRREQAIEAAMKYFVLGALASGFLLYGLSLVYGATASLDVGEVMSPQVLTLGLVFVVAGLAFKLGVVPFHMWVPDVYHGAPTAVTLMIGGAPKLAAFAIVIRLLVEQQMLAVLSVASLLIGNLAAIAQTNLKRMLAFSTIAQMGFMLLGLLAGVYGSSMFYVVTYVLTTLGTFGVILLLSRSSDNVSDLAGLNQRSPLYAAVMAVCMFSLAGVPPLVGFYAKLSVLQALLASSYIGLAVFAVLMSLIGAFYYLRLVKVMYFDKPTQTADAAGLDARSVLSLNGALVLILGIVPGGLMAICAQAAMKIP-RSSRPVFLNPMQIQMPVGAWTSIGHRVTGILLAVGVPVSVYLLDRSLRSEQAFADVSAMFELMPVKGVAVILLWALSHHLLAGVRHLLSDFNLG-SPLRAARRSAWFVNLGGVAVALLAAGVLL
MNH-FMLGMICAILVIDVFLRDGVTYWLTQASLVGALILTLTMDERRVGLGTFIADPLSVLLKSAVYVLTIAVFAYSRR-RGEYFVLGLAGVLGMMVLISAYSLLTVYLGLELMSLALYAMVALQRGRASEAAMKYFVLGALASGMLLYGMSILYGLTGTLGMPEIAPPMAVTFAVVFVVVGLAFKLGAVPFHMWVPDVYEGAPSSVTLYVGSVTKIAAFAMLLRLLAEGGMLELMVVLSLAVGNVIAIAQTNIKRMLAYSTISHVGFVMLGVLTGTYAAAMFYVLIYALMSAGAFGMVVLLSRKAENLSDFSGLNERSPWLAFVMLLFMFSMAGVPPTVGFYAKLVVLQSVIQVDQPWLALYAVIMSVIGAFYYLRVVKFIYFDKPVTNEPVTGPVAGAIMSANGLSVLVLGLFPWVLMSICAAALMN-----ARPVYLDLLRIRLPLPGVISFAHRISGVLLFIGIPFALYLLELSLNGRAGFSRAHALLASPWLAPVLLLLVWSLCHHLLAGIRFLLMDIEIA-VDRRGSRLSAAWVGGSALVLACVLLLEFL
MTI-IVGLTVVVVMLSIAWRRNFLNATLTVIGLNLALFSIWFP-APVTTVDLLRADHYAFFYSGLVILASLATCTFAYR-KDEFYLLVLIAGLGGIVLAYADHFASLFIGVELLSLPLFGLVGYAFKRSLEAALKYMILSAAASSFMLFGIALIYAASGSLGFPALAEQSLLITGFGLLIIGLGFKLSLVPFHLWTPDVYQGAPAPVSAFLATASKIGIFAVLIRLFISRVVLIVIALASMLVGNLMAISQSNIKRLMGYSSIAHLGYLLIALIATPLEATGIYLIGYLFSSLIAFGVISLMSSPTDSLYSYRGLFWQRPVLASVMAVSMLSLAGIPSTFGFIGKFYLLANGVQAQLWWLTAAVVVGSAIGLYYYLRVTVSLFLKGPEQRSDNNYTAGGIVVLLSAVVIIVAGFYPQPLITLVQMALMGKTVNKQRPVNLDLSTIRFPVTAIASILHRVSGVITFVALGILLWLLGLSLSSPEGFNQAAAIMGSFFVKFILWAILTALAYHIVGGIRHLLADFGFMEETMVAGKRSAMASFIIAAILSILAGVLVW
M---VLLALACVVALVDLWVTDTPTYWLTQAGLAVVALLHLACERTVYAMRMVVADPMGHLLGVCAALATMVTLAYARP-KGELFTLSLFSLLGIFVMLSANNFLVIYLGLEMMSLSLYALTALRRPPATEAAMKYFVLGALASGFLLYGLSMMYGATGSLEVGEVFNKAVLILGVVFVVSGLAFKIGAVPFHMWIPDVYQGAPTAATLLIAGAPKLAAFAITMRLLVDQQMLVVLSVASLAVGNLAAIAQTNLKRMLGYSTIGQMGFMLLGLCSGVYSSSMFYVVTYVLTTLGTFGIVMLLARQAELLDDYKGLARRSPWYAFVMAVFMFSLAGIPPTVGFAAKLAVLQALVSTGLITLAVVAVLLSLVAAFYYLRVVKLMFFDEPQDQTPSAGGDVRVLLSANGAAVLLFGLLPGGLMTWCAQASMTEAV-KQRPVYRNIHKYRLPPAGIVSILHRVSGVLMFLLMPFVIWLFDHSVTSEVSYDRFAALFAGWVFKLVALGLIWAYLHHFCAGVRHLWMDATHA-VTRGFGHSSAIATLAISLLLTAALGWKLF
MD--LLTGSGLVLLMIAAFGGERLVSILAAVAIGAAGCLVIPTVEAATAFGQISADSFSAFAKLLVYLAAIGCLMIAPG-KPEYPVLVLFATLGMSIMVSATDLMTLYIGLELNSLAAYVLASFLRSRSAEAGLKYFVLGALASGILLYGMSLTYGFTGTTSFAGIRLSTGALFGLIFVLAGLAFKISAVPFHMWTPDVYQGAPTPVTTFFATAPKVAAVALTARVALDRQIVIFAALASIIVGALGAIGQNNLKRLLAYSSINNVGFILIGLAAATASAMLFYLTTYVVMSLGSFVAVLMLRNGLETFEDIAGLSSTRPGVALCLLALMFSLAGIPPLLGFWAKVEVFNAAIQAGLVPLAVIGIAASVIGAFYYIKFVKVMYFEEPVGRATGGSAAHWAILIICTLLISLGFLLTRGLQAMTDTAVMS-----NRPLSPHLQIWKWGPHMFTSILHRVTGDGMALGLAVLLWWLGAMASGPEAYATFSAVATSIPGYIVLVGLTWAFFSHMMSGLRHFVLDIGAG-YELTINKTWSTLAPILGVLLTIAFWAIIK
MLPTFVCAAAFALLMVDLFISPGLTHFLALLILVAAAVLTARDMAQTYAFQFFVRDIASDVLKMGMYGVTALVFIYAKP-KGEFYALILFALLGMMLMVSAGGMVTLYLGLELLALTSYGLVAMDRYASSEAAMKYFILGSLASGLLLYGMSMIYGATGSLQLNEIYEQTMLMFGVVFVVVGIGFKFGAAPFHMWLPDVYQGAPTAVTLFIGSVPKLAAFGMAYRLLESRLMLAWLAALSLIIGNLIALAQTNLKRLLAYSTISHVGFLFMGLANATYGAAMFYAIAYSIMAAAGFAAIILLSRRSDRISDFRGLWQRNPMYALMVLFIMASLAGVPPFLGFWAKLEVIRAALAGDLAWLAVLSVVCAVIGAFYYLRVIRAMFFEEAEGDGPNADSHLRAVFVLNASALLVLGIFAEPIVNWCRLAAMAR----ERPLSPFMQVYKPQITSVLSILHRATGVALAVGALVLAAWLLAVAGSAEAFECFRGFFAAWYGQVALFAFTGCLAYHLFNGLRHLVWDMGKG-YEIATVYKSGYAVVALTLLTTAGIWWCAA
MMTAVVLVTACLALLVDLFFRHSLTLICASIGLALATFISILFVGKIITLGQFISDDLAQLMKIFIYISVFLSFFYSRY-SGDFYVLGLFSALGMMILVSAHSLLTIYLGLELLSLPLYAMTAIRRSEATEAALKYFVMGAIASGMLLYGMSLIYGATGKLELTEIAQSSLLSFALVFIIAGVGFKLASVPFHMWAPDVYQGAPTSATLFISTAPKIAAVGMTMRLLVLQQLLLVMALLSTGLGNLFAIVQNNIKRLLAYSAISHLGYALFGILSASYASALYYVLIYSIMTAAAFGLIILMSNKIENVDDLKGLNKRNPWLAFMMLIVMFSMAGVPPTVGFFVKLLVLKALVDVNLTWVAVLGLCFAVMGAYYYLRIVKVMYFDEATDNTPKLSVAMNLVFSVNCLALLYFGIFPSGLITVCMNAGMT--VNQKRPVNLDLGTIRFPVMAIASILHRISGLVLFLLLPFILYLLSKSLGSAVSFMQMQVLLQSPFHKLLLWAFSAALVYHLLAGIRHMINDLGFG-EGVKAGRQTAIWVIALAVILTIFLGIWIW
MI--VLLVMACIIALVDLSATDTRTYVLTLLTLAVVAVLTMQATDSHYGFGMVVSDPMGNWLKCFASVALMVTLVYGRPRGGELFTLSMFSLLGIFVMISGSNFLVIYLGLELLTLSSYALVALRRAVASEAAMKYFVLGAMASGFLLYGLSMMYGATGSLDTTEVFNHQVLVFGLVFIVAGLAFKVGAAPFHMWVPDVYQGAPTAVTLMIGAAPELAAFAIIIRLLVEQQMLALLAIASLLVGNLAAIAQTNLKRMLAYSTISQMGFMLLGMVAGVYSAAMFYIVTYVLTTLASFGIILLLARESEEITDLAGLNQRSPLYAGVMAIAMFSLAGIPPLVGFYAKLAVLQALIASGYIALAVFAVVMSLVGAFYYIRVVKVMYFDAPVTASTSAPRDVRAVLALNGALILILGIVPGGLMALCAKAGMKRRV-PARPVFFKLTQIQMPVGAITSIMHRVTGVVLAIAIPFCFYALHLSLASKESYEHLTKMANTGLFKIALIAFIWALSHHLLAGVRHLLMDIGIG-SHLADARRSAWSANVGGVAMALLATGVVL
M---WLGVMVCVVLIADLFDRSRVAFFLTQATLLVAIGLAVNTHWRSITFGMYVSDSLAAVLKMTVAGLSVATLGYSRD-KGEFYLLALMANLGMFVMASASSLLVLYVGLEMLSLSLYAMVAFDRRLGAEAAMKYFVLGALSSGMMLYGMSMIYGASGSLLIDEIAHLLLMGFGMTFALVGVAFKFGAAPFHMWIPDVYQGAPTAATAFLGTAPKVAALALFLRLLVDQAMAIILAVGSLAIGNLFALVQTNLKRMLAYSTISHIGFLFLGLIAGTYAAALFYAISYGIMASGAFGMIILLSHRAEMIDDMRGLNDRHSGFALVMLLLMFSMAGIPGTVGFYAKWLVLQSLIDTGMVWLAVVAVLFAVIGAFYYLRVLKAVYFDRLDAPAPEAPMGQRAIVAVNGGAILVLGLFPDRLIEICQTALMSSD---NRPLSPHLQVYRLPFTALTSISHRISGVLLSGGALVLVYWVIAAAAGPEAYATANAILSSLPVQALIFLWTFVLFYHLCNGIRHLVWDVGYG-FDLKTAQRSGQAAIGAAAVLTLFAWLIA-
MTPPAVVFGAFGLLMLDLFIDEVVTHALSIATLLVAAAFILFGVGHGEVMGLFFRDTASDLIKLVMLLVSAAALVYLWP-RGEVSILVLFAVIGMMLLVSAGNLTMIYLGLELMALCSYALVAVDRKLASEAGMKYFVLGSLSSGLLLYGLSLIYGATGSLYLDEINDRVLLLGGLVFAVAGVAFKFGAAPFHMWLPDTYHGAPTPITLFIGSAPKLAAFGLAWRLFQQQLLLALLAALSLAIGNVVAIAQTNLKRMLAYSTVSHVGFLFLGVAGGGFAAALFYAIVYAIMSAAAFGAIIMLSRKADRIEDFKGLNARSPWMAALVLVIMVSLAGVPPLLGFWAKLAVLQAAIAGDLMWLAIVGIVFAVIGAFYYLRVVKVMYFDEPSGDVVREGKGLRTVFAVNALSLLVLGLFWSPLMELCQQAGMSHP---QRPLSPFMQIYRLQLTSVMSLLHRISGVVLVVGALGLAWWLMAVAQGGEAYARAAECLASPLGMIALFGFSLALVYHLLNGIRHLMWDMGHG-MTIPEVYRSGYVVAGLTVLLTAAIWFFAA
MNF-ALLTLTSIILVADTIWSKFATYYATQVALFIVGMLLLSNFAQTLTFGSFVRDSFGDILKLFIILISMGIFMFSRE-RGEFFTLGLFGILGMLVMVSAHNFIILYLGLEIMSLAIYTLVAMRKGKALEASLKYFVLGALATGMLLYGISMLYGATATIQFDEMADDVVLSFGVVFVVIGLAFKLGTVPFHMWVPDVYEGAPTAVTLYMGTAAKIAAFAMLYRVLVEQALIIIITILSLIVGAVITLVQENLKRLLAYSGIAHIGFLLLGMIAANYSAAMIYVIVYAITALAAFGMIIALARTFDMIADFKGMNKRNSWLALMMLFVMFSMAGIPPFIGFYAKVLVIEEVVQAGFTWLAILAVVTAVISAFYYLRVVKVMYFDEPDDSTPPVSRQLKWAVSFISALLLILGLMPSSLITLCYNSAMYQF-PDKRPVLRNPFAFRYPLNALLSIMHRLSGLAMVLLGGLAFVWGVWLVTVPESFEALMRWAASPWAKIGWTLLALSFWWHWLTGLRHLIVEHGFDQATRQANHRSALVLIGVFVFGAVLIVL--W
MD--ILCVFAILILLSDAFFRSVTSYLLSIGTLVLTLVVTFQWTQSGLTFNNFIVDSFAHFLKVCSIIAVLVTFIYGRRKGGEFYSLALFALLGQFVMISASSMLTIYLGLELMSLSLYALVAVRRLLSIESAMKYYVLGSLASGFMLYGISLLYGSVHGLGLAQMAHPMAFYLGMVFVVAGIAFKLGAVPFHMWLPDVYGGAPTIVTLTIASAPKLAAFAMAMRFLIEQPMLIIMAVLSLVIGNLTAIMQTNFKRMLAYSTISHIGFVLLGLLSGVYGSALFYIIIYVLTTLATFGVILFMSNRADEISDLAGLNKRCPLLAFAILLLMFSLAGIPPLVGFYSKLVVLQAVLSAGYVSLTVVAVIFSLIGAFYYLRVVKTMYFDEPPANPPAPSAAGYGIFALNSALIVLLGITPGWLMSLCVQVNMSESTQKPRREFRNIEAYKLPLPAILSILHRVSGVLIFLSLPILIHLFRNSLSGPVMFNSLATGFSGFIIRVVCIVALWGFMHHLCAGIRFLILDLHIG-MDKVSARKSAKIVFIVSLVLTFVFAIKLL
MFV-ALALFACAFLIADSVTKGPMLHNIVVLFCIGLGVYCAQVPTTELAFNMYIADSMALVLKGFSALAIAFTLIVGAN-KGELHALVLFALLGQMIMISANNLLLVYLGVELLSLSLYAAVAMQRVRATEASMKYFVLGALASGFLLYGMSMIYGATGSLNHSDIAKSIIFVFGIVFLVAGLAFKLGVVPFHMWVPDVYQGSPSISTLLISGAPKLAAFAMMMRLLVDQNMLMVLAIASLAIGNLTAIAQTSLKRMLAYSTIAQMGFMLLGFLSGVYSSAMFYSITYVLTTLGTFGVIMVMSRKVENISDLKGLNKRAPWLALIMLLLMFSLAGIPPMVGFAAKLSVLKALLATGQVWLTVYAVMFSLVGAFYYIRIVKTMYFEAPADETEVMGNDARAVLGLNGLAVIALGLLPAPLMAYCMTAGMSNTVAKKRPVYRNIHKYRLPLAGKLSILHRVSGAVLFLALPVILLLFDKSITSELTFLEMQSLVSSPLVKIVLLGLIWSYLHHFAAGIRYLVLDMHVG-TEKYAASKSAGIVFAVSLSLTALFGLKLF
MI--LLLVMACVIALVDLGVKSTGTYVLTLLTLGVVAVLQMYASSTFYGWNMVVSDAMGNWLKCFATVAMMVTLVYGRPRGGELFTLAMLALLGMFIMISGNNFLVIYLGLELLTLSSYALVALRRTASVEAAMKYFVLGAMASGFLLYGMSMLYGATGSLDIGQVFKHQVLVFGLVFVVSGLAFKLGVVPFHMWVPDVYQGAPTAITTMIGGAPKLAAFAIVIRLLVDQQMLAVLAIASLLVGNLAGLQQTNLKRMLAYSTISQMGFVLLGLMSGVYSSAMFYVVTYVLTTLAAFGVIQLLARESEEVADFAGLNQRSPLYAGVMAICLFSMAGIPPLVGFYAKLSVLQALVASGYIALAVFAVVMSLIGAFYYLRVVKVMYFDEPITATSSASLDVRVVLTLNGALVLGLGLLPGGLMALCADASMTEQA-KKRPEFRNINTYRLPPAGIVSILHRISGLLMFILLPFILWMMDMSLTSEISFDGFTSVFAGWFLKLVCLALIWAYLHHFCAGVRHLFMDVHHA-VNKQFGKSSALVVLVLSVGLTLILGAKLY
MNL-IVSATIIVVMLGVAWQRHFLSATLTVVGLNAALVSLLAT-LTPIQVPLLAFDNYSVLFMALALIAALACTTLAHA-REEYYMLLLCSVLGAMTLVASRHLTALFIGLELMSVPLYGMAAYAYRVSLEAGLKYMVLSAAASAFLLFGMALLYAEAGTLEFAGLGHDLWLLTGIGMMVIALGFKLSLVPFHLWTPDVYEGAPAPMSAFLATVSKLAVFALLIRLFETHVIIAVIAFASMIVGNLLALRQNNIKRLLGYSSIAHLGYLLTALVASNVETVGVYMVTYVLTTLGAFGVVALVSSPAADMSHYRGLFWRRPYLAAVMTVMMLSLAGIPLTAGFIGKFYAIAVGVQSGLWWLVAGIVVGSAIGLYYYLRVMVGLYLHEGDETRDTDQRSGGVVVLLLAIAVLVLGIYPQPMIALIDAAGMTSKTSVKRPTNLDLSSIQFPLPALVSIAHRITGVIMFVGLIFVLWAFDTSLSSPEGFASVRDALGNALAQLIAWGLLSALSYHFVAGIRHLIMDMGYG-ETLQSGQRGAQLTIIITAVLVVLSGVWVW
MTI-IVGLTVVVVMLSIAWRRNFLNATLSVIGLNAALVSLWFV-GGAMDVPLMRVDGFAMLYTGLVLLASLATCTFAYP-QEEFYLLVLIASLGGILLANANHLAALFLGIELISLPLFGLIGYAFKRSLEASIKYTILSAAASSFLLFGMALVYAQSGNLSFEALGREPLLLAGFGLMIVGLGFKLSLVPFHLWTPDVYQGAPAPVSTFLATASKIAIFGVVMRLFLYRVVLGIIAFASIIFGNLMALSQTNIKRLLGYSSISHLGYLLVALIALQMEAVGVYLAGYLFSSLGAFGVVSLMSSPADSLFSYRGLFWHRPVLAAVMTVMMLSLAGIPMTLGFIGKFYVLAVGVQASLWWLVAAVVVGSAIGLYYYLRVAVSLYLHAPQQPGDPIYSAGGIVVLISALLVLVLGVWPQPLISLVQLAMMIRNVKKQRPVNLDLQTIRFPITAIASILHRVSGVITFIAVGILLWLLGTSLSSPEGFQQAADIMDGFLVKFIMWGILTALAYHVIVGIRHMLMDFGYLEETFEAGQRSAKISFVITVVLSLLAGVLVW
MTL-IVGLTVVVVMLSIAWRRDFVNATLSVVGLNLALLSLWFV-GGPMDVPLLRVDGYAMLYTGLVLLASLATCTFAYP-KEEFYLLVLIAALGGLLLASANHFAALFLGIELISLPLFGLVGYAFKRSLEASIKYTLLSAAASSFLLFGIALVYAQTGDLSFGALGHEPLLLAGVGMMIVGLGFKLSLVPFHLWTPDVYQGAPAPVSTFLATASKIAIFAVVMRLFLYRIVLGIIAFASILFGNLMAISQSNIKRLLGYSSIAHLGYLLVALIALQMETVGVYLAGYLFSSLGAFGVVSLMSSPADSLFSYRGLFWHRPLLSAVMTVMMLSLAGIPMTLGFIGKFYVLAVGVDAHLWWLTGAVVVGSAIGLYYYLRVTVSLYLSAPQQLNDPSFTAGGVVVLIAALLVLVLGVYPQPLISIVQLAMMIKDVKKQRPVNLDLKTIRFPVTAIASILHRVSGVITFVAIGILLWLLGTSLSSPEGFLVASSIMGSFIVKFIIWGILTALAYHVVVGVRHMLMDFGYLEETLEAGKRSAVMSFGVTVVLSLLAGVLVW
MTI-IVGLTVVVVMLCIAWRRNFVNATLTVIGLNIALLSLYLV-GGPTDVPLIRVDGFSMFYTGLVLAASLATSTFAYP-KDEFYLLVLIAALGGILLASANHLAAFFIGIELISLPLFGMVGYAFKRSLEAAIKYMLLSAAASSFLLFGMALVYADSGSLSFASLGHAPLLLAGLGMMLVGLGFKLSLVPFHLWTPDVYQGAPAPVSTFLATASKIAIFGAMMRLFLYRTTLGVIAFASILFGNLMAVAQSNIKRLLGYSSIAHLGYLLVALIAVQLETIGVYLAGYLFSSLGAFGVVSLMSSPADSLFSYRGLFWHKPILSAVMTVMMLSLAGIPMTLGFFGKFYVLAVGVNAHLWWLSAAVVVGSAIGLYYYLRVLISLYLSAPQTLNDPNLTAGGVVVLISSVLVLLLGLYPQPLISLVQLAMMGKSVKKQRPVNLDLQTIQFPVTAIASILHRVSGVITFVAVGILLWLLGLSLSSQEGFAQAAAIMDSFIVKFIVWGILTALAYHIVGGLRHLLMDFGYIEENFAAGSRSAKLSFIITVVLSFLAGVLVW
MTI-IVGLTVVVVMLSIAWRRNFFNATLSVIGLNVALLSLWFV-GGAMDVPLMRVDGYAMLYTGLVLLASLATCTFAYP-KEEFYLLVLIAALGGILLANANHMAALFLGIELISLPLFGLIGYAFKRSLEASIKYTILSAAASSFLLFGIALVYAQSGNLSFVALGHEPLLLTGLGLMIVGLGFKLSLVPFHLWTPDVYQGAPAPVSTFLATASKIAIFGVVMRLFLYRVVLGLIAFVSIIFGNLMALSQTNIKRLLGYSSISHLGYLLVALIALQMETVGVYLAGYLFSSLGAFGVVSLMSSPAESLFSYRGLFWHRPILSAVMTVMMLSLAGIPMTLGFIGKFYVLAVGVQAHLWWLTAAVVLGSAIGLYYYLRVAVSLYLSAPQQLNDPSYSAGGVVVLISALLVLLLGIYPQPLISLVQLAMMIKNVKKQRPVNLDLATIRFPVTAIASILHRVSGVITFVAVGILLWLLGLSLSSEEGFQSASAIMSGFFVKFILWGILTALAYHAVGGIRHMLMDFGWLEETFEAGKRSANVSFAITVVLSLLAGVLVW
MTI-IVGLTVVVVMLSIAWRRNFLNATLSVVGLNAALLSLWFV-GGAMDVPLMRVDGYAMLYTGLVLLASLATCTFAYP-KEEFYLLVLIAALGGILLANANHLASLFLGIELISLPLFGLVGYAFKRSLEAAIKYTILSAAASSFLLFGMALVYAQSGSLSFVTLGSEPLLLAGLGLMIVGLGFKLSLVPFHLWTPDVYQGAPAPVSTFLATASKIAIFGVVMRLFLYRVVLGVLAFASILFGNLMALTQTNIKRLLGYSSISHLGYLLVALIALKMETVGVYLAGYLFSSLGAFGVVSLMSSPADSLYSYRGLFWHRPILSAVMTVMMLSLAGIPMTLGFIGKFYVLAVGVQSNLWWLTGAVVVGSAIGLYYYLRVAVSLYLNAPQQLNDPSYSAGGVVVLISALLVLVLGVWPQPLITLVQLAMMIKKVNKQRPVNLDLTTIRFPVTAIASILHRVSGVITFVAVGILLWLLGLSLSSQEGFLTASNIMDSFFVKFILWGILTALAYHVVGGVRHMLMDFGYLEETFAAGQRSAKFAFIITVVLSILAGVLVW
MTI-IVGLTVVVVMLSIAWRRNFLNATLSVIGLNAALVSLWFV-GGAMDVPLMRVDGFAMLYTGLVLLASLATCTFAYP-KDEFYLLVLIAALGGILLANANHLASLFLGIELISLPLFGLVGYAFKRSLEASIKYTILSAAASSFLLFGMALVYAQSGDLSFVALGNEPLLLAGFGLMIVGLGFKLSLVPFHLWTPDVYQGAPAPVSTFLATASKIVIFGVVMRLFLYRVVLAIIAFASIIFGNLMALSQTNIKRLLGYSSISHLGYLLVALIALQMEAVGVYLAGYLFSSLGAFGVVSLMSSPADSLFSYRGLFWHRPILAAVMTVMMLSLAGIPMTLGFIGKFYVLAVGVQAHLWWLVGAVVVGSAIGLYYYLRVAVSLYLHAPEQPGDPSYSAGGIVVLISALLVLVLGVWPQPLISIVRLAMMIRNVKKQRPVNLDLQTIRFPITAIASILHRVSGVITFVAVGILLWLLGTSLSSPEGFEQASAIMGSFFVKFIMWGILTALAYHVVVGIRHMMMDFGYLEETFEAGKRSAKISFVITVVLSLLAGVLVW
MTI-IVGLTVVVVMLSIAWRRDFLNATLSVIGLNAALVSLWFS-TGAMDVPLLRVDGYAALYTGLVLAASLATCTFAYP-REEFYLLVLIAAMGGILLSCANHMASLFIGIELISLPLFGLVGYAYKRSLEASIKYTIMSAAASSFLLFGIALLYAESGSLSFVSIGHEPLLLAGLGMMIVGLGFKLSLVPFHLWTPDVYQGAPAPVSTFLATASKIAIFGVVMRLFLYRIVLGIIAFASILFGNLMALSQTNIKRLLGYSSISHLGYLLVALIALHMEAVGVYLTGYLFSSLGAFGIVSLMSSPADTLYSYRGLFWHRPVLAAVMTVMMLSLAGIPMTLGFIGKFYILAVGVHAHLWWLTGAVVVGSAIGLYYYLRVTVSLYLSKPQQPADPSFTAGGVVVLISAVLVLLLGIWPQPLISLVQLAMIMKNVKKQRPVNLDLATIRFPVTAIASILHRVSGVITFVAVGILLWLLGLSLSSPEGFLVASSIMDSFIVKFILWGILTALAYHVVGGIRHMLMDFGYLEETLEAGKRTANIGFGITVVLSILAGVLVW
MTI-VVGLTVVVVMLSIAWRRNFLNATLSVIGLNAALLSLWFV-GGPMDVPLMRVDGYAMLYTGLVLLASLATCTFAYP-KEEFYLLVLIAALGGILLANANHLASLFLGIELISLPLFGLIGYAFKRSLEAAIKYTILSAAASSFLLFGMALVYAQSGSLSFVSLGHEPLLLAGLGLMIVGLGFKLSLVPFHLWTPDVYQGAPAPVSTFLATASKIAIFGVVMRLFLYRVVLGIIAFISIIFGNLMALSQTNIKRLLGYSSISHLGYLLVALIALQMETVGVYLAGYLFSSLGAFGVVSLMSSPADSLYSYRGLFWHRPILSAVMTVMMLSLAGIPMTLGFIGKFYVLAVGVQSSLWWLTAAVVVGSAIGLYYYLRVAVSLYLSAPQQLNDPSWSAGGVVVLLSALVVLVLGVWPQPLITLVQMAAMIKKVKKQRPVNLDLTTIRFPVTAIASILHRVSGVITFVAVGILLWLLGLSLSSQEGFLAASSIMDSFFVKFILWGILTALAYHVVVGIRHMLMDFNYLEETFAAGQRSARVAFVITVVLSILAGVLVW
MTI-IVGLTVVMVMLSIAWRRNFVNATLTVIGLNLALLSLWFV-GGPMDVPLLRVDGYSMLYTGLVLLASLATCTFAYP-KEEFYLLVLIAALGGLLLASANHLASLFLGIELISLPLFGLTGYAFKRSLEASIKYTILSAAASSFLLFGIALIYANSGNLSFAGLGSQPLLLAGVGMMIVGLGFKLSLVPFHLWTPDVYQGAPAPVSTFLATASKIAIFGVVMRLFLYRVVLAIIAFASILFGNIMAISQSNIKRLLGYSSIAHLGYLLVALIAVQLETVGVYLAGYLFSSLGSFGVVSLMSSPAESLYSYRGLFWHRPILAAVMTVMMLSLAGIPMTLGFIGKFYVLAVGVNAHLWWLTGAVVVGSAIGLYYYLRVTVSLYLNPPELMQDPAFTAGGVVVLISAILVLALGVYPQPLITLVQMAMM----KKQRPVNLDLTTIRFPVTAIASILHRVSGVITFVAVGILLWLLGLSLSSPEGFMQAAAIMDSFIVKFIVWGILTALAYHIAGGIRHMLMDFGILGETLEAGTRSAQISFVVTVVLSILAGVLVW
MAL-ITGLTVVLLMLLIAWQRHLLVATVSVVGLNLALLSLFIC-AISVQVTLLQVDGYTLFFSALVLIATLACCTFAYL-REEFYLLLLIGCCGGLVLAGARHLAALFIGIELMSVPLFGLIGYAYKRSLEASIKYMVLSAAASAFILFGMALLYAETGTLVFGEIGFMPVLLAGLGMMLVGFGFKLSLAPFHLWTPDVYEGAPAPVATFIATASKVAIFAVLVRFLLTQQVLGVLAVLSILFGNLLALNQNNIKRLLGYSSIAHFGYVLVALIAADQEAVSVYLVAYMFTALGAFGVVSLMSSPVDSLYSYRGLFWHRPVLAAVLTVMMLALAGIPLTLGFIGKFYVIAAGVQSELWGLTLAVVLGSAIGLYYYLRVMVALYLAPQVQRVDQDRTAGGVVLLLSAALVLLLGVYPQPLLSLVAMVLMGRTVNKQRPVNLDLKTISFPITAIASILHRVSGVITFIALGILLWLLSLSLSSEQGFAQAQAITDTFLVKFILWGILTALAYHVVGGVRHLLMDLGFGEENLAVASRSARIAFAITIVLSLLAGVLVW
MTF-IVGLTVVVVMLSIAWRRDFLNATLTVIGLNVALLSLYYV-GGPQDVPLLRVDGYSMFYIGLVLLASLATSTFAYP-REEFYLLVLIAAMGGILLACSNHLASMFLGIELISLPLFGLIGYAYKRSLEAAIKYMLLSAAASSFLLFGMALLYAQSGDLSFASLGHQPLLMAGLGMMIVGLGFKLSLVPFHLWTPDVYQGAPAPVSTFLATASKIAIFAVVMRLFLYRIVLSIIAFCSILVGNLMAISQSNIKRLLGYSSIAHLGYLLVALIAVQMETVGVYLAGYLFSSLGAFGVVSLMSSPAESLFSYRGLFWHKPILSAVMTVMMLSLAGIPMTLGFIGKFYVIATGVTAHLWWLTGAVVVGSAIGLYYYLRVTVSLYLSAPETLVDPNLTAGGVVVLISAILVLLLGIFPQPLISLVQMALMGKTVKKQRPVNLDLQTIRFPVTAIASILHRVSGVITFVAVGILLWLLGLSLSSPEGFAHAAAIMNSFFVKFIFWGILTALAYHVCGGIRHLLMDFGYIEESLAAGTRSAQVAIGLTVVLSILAGVLVW
MTD-VLSVTGLVLLLAAAWMGERAISIIAVAALAACAFIAAPTLMDRVAFGQYSADAFSAFAKLLIYAAGGAALIVAPS-RAEYPVLVLFAVLGMNMMVSATDFLTLYIGLELNSLAAYVLAAFLRERSAEAGLKYFVLGALASGIILFGMSLTYGFSGSTNFTAVAMSTGALFGLIFVLAGLAFKISAVPFHMWTPDVYEGAPTPVTMFFATAPKVAALALTMRVALDQQIVIFVSLASIVVGALGAIGQANIKRLLAYSSINNIGFLLIGLAAATAAAMLVYLAIYVAMSVAGFVVVLMLRDAVEAISDMAGLSRTRPALAWALAAVMFSLAGIPPLFGFWGKFVVFQAAVNADLIALAALGIAASVIGAFYYLKVVKIAFFDEPANVVAEGGLAHKILLLVSCLVISLGYLATPWLGDLADKAGMAQASPQARPLSPHLSIWKWGPAMAVSILHRVSGNGLAVGLLVLLWFVGAIAGGPESYAAFLEHADSWYGMIVLIGISWAFFNHMASGIRHLVLDVGAG-FEVDRNNAWSIITILIGITLTAAFWAVIV
MTI-IVGLTVVVVMLSIAWRRNFLNATLAVVGLNAALVSLWFV-GGAMDVPLMRVDGYAMLYTGLVLLASLATCTFAYP-KEEFYLLVLIAALGGILLANANHLAALFLGIELISLPLFGLIGYAFKRSLEASIKYTILSAAASSFLLFGMALVYANSGNLSFVELGHEPLLLAGLGLMIVGLGFKLSLVPFHLWTPDVYQGAPAPVSTFLATASKIAIFGVVMRLFLYRVVLGVIAFVSIIFGNLMALSQTNIKRLLGYSSISHLGYLMVALIALHMEAVGVYLAGYLFSSLGAFGVVSLMSSPADSLFSYRGLFWHRPILSAVMTVMMLSLAGIPLTLGFIGKFYVLAVGVNAHLWWLVGAVVIGSAIGLYYYLRVAVSLYLSAPQQLNNPTYSAGGIVVLISALLVLILGIYPQPLISIVQLAMMIKNVKKQRPVNLDLTTIRFPVTAIASILHRVSGVITFVAVGILLWLLGTSLSSPEGFLVATSIMSSFFVKFIVWGILTALAYHAVVGIRHLLMDFGYLEETLEAGTRSAKISFVITVVLSLLAGVLVW
MTI-VVGFTVVVVMLSIAWRRNFVNATLSVLGLNAALISLWFV-GGAMDVPLMRVDGYAMFYTGLVLLASLATCTFAYP-KEEFYLLVLIAALGGILLANANHLASLFLGIELISLPLFGLVGYAYKRSLEASIKYTILSAAASSFLLFGMALVYAESGSLSFVSLGHEPLLLAGLGLMIVGLGFKLSLVPFHLWTPDVYQGAPAPVSTFLATASKIAIFSVVMRLFLYRVVLGIIAFASIIFGNLMALSQTNIKRLLGYSSISHLGYLLVALIALQMETVGVYLAGYLFSSLGAFGVVSLMSSPAESLFSYRGLFWHRPILSAVMTVMMLSLAGIPMTLGFIGKFYVLAVGVQDSLWWLVGAVVVGSAIGLYYYLRVAVSLYLNAPQQLNDPSYSAGGIVVLISALLVLVLGVWPQPLISLVQLAMMIKNAKKQRPVNLDLRTIRFPVTAVASILHRVSGVITFVAVGILLWLLGVSLSSEEGFQTASAIMDSFFVKFIMWGILTALAYHVVVGIRHMLMDFGYLEETFAAGQRSANISIIITVVLSLLSGVLVW
MTI-IVGLTVVVVMLSIAWRRNFLNATLSVIGLNAALVSLWFV-GGSMDVPLMRVDGYAMLYTGLVLLASLATCTFAYP-KEEFYLLVLIAALGGILLANANHLAALFLGIELISLPLFGLIGYAFKRSLEASIKYTILSAAASSFLLFGMALVYANSGNLSFVALGHEPLLLAGLGMMIVGLGFKLSLVPFHLWTPDVYQGAPAPVSTFLATASKIAIFGVVMRLFLYRIVLGLIAFASIIFGNLMALSQTNIKRLLGYSSISHLGYLLVALIALHMEAVGVYLAGYLFSSLGAFGVVSLMSSPADSLFSYRGLFWHRPILSAVMTVMMLSLAGIPMTLGFIGKFYVLAVGVKAHLWWLVAAVVIGSAIGLYYYLRVAVSLYLSAPQQLNDPSYSAGGIVVLISALLVLILGIWPQPLISIVQHAMMIRNVKKQRPVNLDLATIRFPITAIASILHRVSGVITFVAVGILLWLLGTSLSSPEGFLVASSIMSSFFVKFIMWGILTALAYHVVVGVRHLLMDFGYLEETLESGIRSAKISFVITVVLSLLAGVLVW
MTI-IVGLTVVVVMLSIAWRRNFLNATLSVIGLNAALVSLWFV-GGAMDIPLVRVDGYAMLYSGLVLLASLATCTFAYP-KDEFYLLVLIAALGGILLADANHMASLFLGIELISLPLFGLVGYAFKRSLEASIKYTILSAAASSFLLFGIALLYANTGSLSFGALGHEPLLLAGLGLMIVGLGFKLSLVPFHLWTPDVYQGAPAPVSTFLATASKIAIFGVVMRLFLYRTVLGVIAFASIIFGNLMALSQTNIKRLLGYSSVSHLGYLLVALIALHMETVGVYLAGYLFSSLGAFGVVSLMSSPADSLFSYRGLFWHRPILAAVMTVMMLSLAGIPMTLGFIGKFYVLAVGVHANLWWLTGAVVVGSAIGLYYYLRVAVSLYLSAPQQLNDPSYSAGGIVVLISALLVLVLGIWPQPLIDIVQRAMMIKNVKKQRPVNLDLRTIRFPITAIASILHRVSGVITFVAVGILLWLLGTSLSSPEGFLTASSIMGSFFAKFIIWGILTALAYHAVGGIRHMLMDTGYLEETLEAGKRSAQISFVITVVLSLLAGVLVW
MMTLALLLMTCVILFIDLFAKQRLTYSATQLSLLITLALLIHLYHAQLLFAHFTWDLVAYFIKLCILIFSLFAFVYARD-SGEYYLLGLFSILGMLVLTSANSLLTLYLGLELLSFPLYAMVALRRSQGAEAAIKYFILGALASGLFLYGLSLLYGASHSLILSSIHSPLLLSTILIFILAGIAFKVGAAPFQLWVPDVYQGAPTPVTLFISAGPKIAGLALAIRILVGQPLIAVIAILSFSLGNLVAIVQSNLKRMLAYSSVAHMGYGLLGLVAGTYAMSIFYMLAYGLMALAAFGLLVVMSRFIEDINDLKGLNARSPWLALMMLITMFSMAGIPPTIGFFAKLGILEALISVHLLWIATLAIIFAIIGAYYYINVVKVMYFEEPEPTVPSVASDAYLALSINAILLLILGLFPSQLIWLAKTIYMS-----KRPINLNLLTIRFPMTAIVSILHRLSGFLLFLAIPVFLMLMTLTLQSPEAFFTVHVCFEHPLMKLFLLGFLAALFYHLFAGIRHLFMDAGVA-DTLKSAQWTAGFVMVATLVLTSLMGIYLW
M---FISIMIMFLLIFGVFKKN-LVYNLTTVSLVAALAFIINLDAQSSLFNSYNIDGLAKFMKILLILSGIFVMLSSSK-KIEYPILILCSILGMMVMISSNDLIVFYMGLELQSLALYVLASFNRLLSTESGLKYFVLSALSSGLLLYGCSLIYGFSETTNFNQIMIEYGLTFGIVFILVGLAFKISAVPFHMWAPDVYQGSPTSVTVFFALLPKIAALTVFIRFLYIQMIIIFLSIASMVFGAVAAIGQKNLKRLIAYSSISHMGYALAGLSTGTVQSSITYITIYLVMNLAFFSCLFMLKRNYENIDDLSGLSKNHPLLSLSLLVVLFSLAGIPPLAGFFAKFYIFVAVINEKMYFLAIVGLLATVIAAFYYLRIIKIIYFDPEKEKFEKHNLGLKFTLVASTFFILAYFIYPNGIVDIISQINME-----NNPLSPHIQIYRWHVSSLVSISHRITGIINILAITLICIFFIFFSFSEGSHELIKLFLQSFIGKFFILGITWSFSFQILSEIRHLIMDFGYG-FELKTTKITGLIVIFGSFILTVSIYLIGF
MTI-IVGLTVVVVMLCIAWRRNFINSTLTVIGINLALLSLWFV-TGPMDVPLMRVDGFSMFYTGLVLVASLATSTLAYA-RDEFYLLVLIATMGGILLASANHLAALFLGIELISLPLFGMVGYAFKRSLEASIKYTLLSAAAASFLLFGMALVYAQTGQLSFTALGTQPVLLAGLGMMVVGLGFKLSLVPFHLWTPDVYQGAPVPVSTFLATASKIAIFAVVMRLFLYRLVLAIIAFASMLFGNLMALSQSNIKRVLGYSSIAHLGYLLVGLIVVQLETVGVYLAGYLFASLGAFGVVSLMSSTADSLYSYRGLFWHKPLLSSVLTVMMLSLAGIPMTLGFIGKFYVIALGVNSHLGWLTGAVVAGSAIGLFYYLRIMVSLYLSPPENLRDPSLTAGGVVVLISSLLVLLLGLYPQPLITLVQLALMGKTVKKQRPVNLDLQTIRFPVTAIVSILHRVSGVIMFVAIGILLWVLGLSLSSPEGFIQAAAMMDSFIVKFIFWGILTALAYHTLCGIRHMLMDFGYLEETLAMGKTTANVTFLLTVVLSILAGVLV-
M---VLLGLICAVLLIDLMVRDVVTFWLSIAALVVTALTLLATAPRLITFGSYVSDGLSQLLKLMSVGVVAVGFLYSRD-RGEFFLLGLFGLLGIMVMISANSLLTMYLGLETLSLSLYALVAFERATAAESAMKYFVLGAIASGALLYGISWVYGITGSIQFDEIANDVPLWFGLAFLIVGIAFKFGAVPFHMWLPDVYQGARSPVTLYIASAPKLAALALTLRILVDQGMLMVTGVLSLVIGNVVAIAQTNIKRMLGYSAIAHVGFILLAIFTGSYGAAVFYTVTYVIMAAGTFGMVILLSRQADSISDFKGLNARSPWFALMMLFFMFGLAGVPPWVGFFAKVNVISAVVNAGFAGYAVLMVLASVVGAFYYLRVIWYMYFDKPADRSVQAGRDTRFMLSLNGVAVLVLGIVPGWLLKLCLDVGMSNP---GRPLSPHLSIYRWPITMTLSILHRVSGIALSIGLLMFAWWLVAASSGDAAYQEVVSFAGSIPGRVMLIGWSAAFFFHLANGIRHLVWDLGYG-FELKTANASAWFVLLLTVVLTAGYWV--L
MTI-LVGLTVVVVMLSIAWRRNVVNASLSVIGLGISLAALYWV-GGPTDVPLIRVDGYSMLYTGLVLTAGLATCLYGYA-RDEFYLLVLIATLGGVLLASANHLASLFIGIELISLPLFGLVGYVFARSLEAAVKYMLLSAAASSFLLFGMALVYAGSGELSFASLGYQPLLLAGLGMMIVGIGFKLSLAPFHLWTPDVYQGAPAPVSTFLATASKIAIFGAVMRLFLYRLALAVVAFVSIIVGNVMAVAQTNIKRLLGYSSIAHMGYLLVALIAVQLETVGVYLVGYLFSSLGAFGVVSLISSPEDSLAAYRGLFWRRPVLAASMSVMMLSLAGIPMTLGFFGKFYVLAVSVNAQLWWLTAAVVVGSAIGLYYYLRAMVNLYLSKPPAQVDNEFSLGGVVVVLSAIVVVALGLYPQPLISLVQMAM----------MNLDLRTFHFPATAVASILHRVSGVITFVSIGILLWLLGLSLSSEDGFMQASAMMDSVIAKLIVWGILTALAYHAVGGLRHLLMDFGGIEETFASGERSAWIAFVITVVLSILSGVLVW
MTI-IVGLTVVVVMLCIAWRRNFVNATVTVIGLNLALLSLYFV-GGSLNVPLFRVDSFSMLYIGLVLLSSLATSTFAYP-RDEFYLLVLIATLGGIVLACANHLAALFIGIELISLPLFGLIGYAYKRSLEAAIKYTILSAAASSFLLFGMALLYAESGDLSFAGLGHEPLLLAGLGMMLVGFGFKLSLVPFQLWTPDVYQGAPAPVSTFLATASKIAIFAVLMRLFMYRLVLGIIAFCSILFGNLMAITQSNIKRLLGYSSVSHLGYLLVALIAVQAEAVGVYLAGYLFASLASFGVVSLMSSPAESLFSYRGLFWHKPILSAVMTVSMLSLAGIPMTLGFIGKFYIVTVGVQAHLWWLTGAVVVGSAIGLYYYLRVAVSMYLHAPETLVDPNLTAGGVVVLISGILVVLLGIFPQPLISLVQMALMIKNVKKQRPVNLDLQTIRFPVTAIASILHRASGVITFVSLGILLWLLGLSLSSPEGFVQAAAVMDSFIVKFIVWGILTALAYHICGGIRHMLMDFGYIEESFAAGSRTAYVSFAITVVLSILAGVLVW
-------------MLSIAWRRNFVNATLTVIGLNLALLSLWFV-GGAMDVPLLRVDGYSMFYTALVMLASLATCTFAYP-KDEFYLLVLIAALGGIVLASANHLAALFIGIELLSLPLFGLIGYAFKRSLEAALKYMILSAVASSFLIFGIALVYADSGSLSFVQLGQQPLLLVGLGMMIIGLGFKLSLVPFHLWTPDVYQGAPAPVSTFLATASKIAIFAVIMRLFMYRTVLGVIAFVSILFGNLMAISQSNIKRLLGYSSIAHLGYLLVALIAVKLETAGVYLAGYLFSSLGAFGVVSLMSSPADTLYSYRGLFWHRPILSAVMTVMMLSLAGIPMTLGFIGKFYVIASGVNAHLWWLTAAVVAGSAIGLYYYLRVTVSLYLSPPELHTDPAFTAGGVVVLISAMLVLLLGVYPQPLITLVQLVMMGKTVKKQTPVNLDLSTIRFPVTAISSILHRVSGVITFVALGILLWLLGLSLSSPEGFQQAASIMDSFFAKFIMWGILTALAYHAASGIRHMLADFGFTAETLQVGTRTAQAVFVITVVLSILAGVLVW
MMASILAIGSLVILMLGVFFKKFVIPFFAISVLFIAFIYLS-IFSEGIGFGVYILDSWALFVKCIVLLSSILIFIMILA-SFEFSVLLLLAILGNLLLISANDMIALYMALELQSLALYVIVAINRLRSSEAGLKYFVLGALSSGILLYGMSFVYGFTQHTGFVDIAYSFGLALGFVLILVGIAFKISAVPFHMWTPDVYEGAPTSVTAFLATVSKISAIVVLTRIVVSIQAIIFVSLASMFLGSFSAIGQKNIKRLMAYSSITHIGYALLGLISGTVVSMLHYMIIYLIMVLGVFACIIALRFKVESISDLAGLSQDNPFIAFILTVLMFSLAGIPPFAGFFGKYFVFLSIIEEHFYTLAILGILSSVIGVYYYLRVIKVIWFDKSEKQFCPISPELKFVFSISGLFVVMYIFIASFLNSKINLA-MSNLS-RGRPLSPHLQVYKLIPTMLMSIMHRITGAAMYFGTVLLAWWLWALSSGPSAFAQFQTFMGYWFFKIIILGYTWALIHHTLSGIRHLIWDMGFW-FDTKLSTRLARANVVFSFLLVGILWFVKR
MTF-WVLSMACLVLVVDLFARGALAFHLVQFTLLAAAWLSIETQWTATTFGTYVADKFACLLKVAICLLTFLVFAYSRD-SGDFFLLGLLGVLGMMIMASAHSLLTVYLGLELVELCLFAMVAYDRRVGSEAAMKYFVLAALSSGMLLYGMSMVYGAAQSLDLAQIASGLLLAFGLTFILVGVAFKFGAVPFHMWIPDVYQGALTPVTVYVGTAPKIAAVALFVRLLVDQVMATIIAVGSLAVGNLFALVQTNIKRMLGYSTIAHVGFLFLGFIAGTYSAALFYAITYGLMAAGAFGVVILLSRRADLIEDMKGLNDRHSGFAVVMLILMFSLTGVPGTVGFYAKWLVLKAVIDVNMVWLAVVAVIFAVIGAFYYLRVVRMVYFDRRSDGEPEASTGLRIVLAGNGLAVLVLGIFPDSLIMACKVAGMDSD---DRPLSPHLQIYRFPTTVITSITHRITGALLALGTLGVTYWLIALASGPQVYAAARAFFGNGFVQLILFFWTYALFYHLCNGIRHLGWAIDYG-FELERARKSAVAVFVAAGILTVITWLFA-
MTI-IVGLTVVVVMLSIAWRRDFTNVTLTVIGLNLALFSLYFV-GEPMDVPLLHVDRFAMFYTALVLIASLATTTFAYS-KEEFYLLVLIAAVGGILLSSANHMAALFIGIELITLPLFGLVGYAYKRSLEASIKYMLLSAAASSFLLFGIALLYAESGDLSFASLGHEPLVLAGLGMMLVGLGFKLSLVPFQLWTPDVYQGAPAPVSTFLATASKVAIFAVVMRLFIARIVLTVIAIASILFGNLLALTQSNIKRLLGYSSISHLGYLLVVLVAIKEETAGVYLVGYLLASIGAFGIVSLMSSPADSLFSYRGLFWHKPILSAVMTIMMLSLAGIPLTFGFIGKFYVIATGVEAQLWWLTGAVVLGSAIGLYYYLRVMVSLYLPAPKALNDPHFTAGGIVVLLTGLLVLILGVWPQPLIEIVQQALVGKIVKKQRPVNLDLRTINQPVSAIASILHRISGVITFIAVGILLWLLGMSLSSQEGFLQASEIMTGFFAKFILWGILTALAYHICGGIRHVLMDFGFLEENLATGSASAKVAIVIAVILSILAGVLLW
MTI-IVGLTVVVVMLCIAWRRNFVNATMTVIGLNIALLSLYFV-GGPTDVPLLRVDGFSMFYTGLVLLASLATSTFAYP-RDEFYLLVLIAALGGILLSSANHLASLFIGIELLSLPLFGLVGYAFKRSLEASIKYMLLSAAASSFLLFGMALIYAESGDMSFASLGHEPLLLAGLGMMIVGLGFKLSLVPFQLWTPDVYQGAPAPVSTFLATAGKIAVFGAVMRLFLYRIVLSIIAFASIMFGNVMAVSQTNIKRLLGYSSIAHLGYLLVALIAVQLETVGVYLVGYLFSSLGAFGVVSLMSSPADSLFSYRGLFWHKPILSAVMTVMMLSLAGIPMTLGFFGKFYVLAVGVNAELWWLTGAVVLGSAIGLYYYLRVMVSLFLNAPQVLQDPNLTAGGVVVLISSIVVLFFGLYPQPLISLVQLVMMGKSVKKQRPVNLELQTIQFPVTAIASILHRVSGVITFVAVGILLWLLGTSLSSEEGFLRAAEIMDSFIVKFIVWGILVALAYHIVGGIRHLLMDFGYIEEDLAAGKRSANLSFIITVVLSILAGVLVW
MNW-VLTVVLFTVLLVDLWLNDWITCTLSVIGLILTAAVQCLVWKPQYAFDMFVLDGMAQLAKLCMYVLVIALFIYSQT-QGEFYTLTLFALLGMNIMVSASHFLTLYVGLELLSLALYALIALQRGRAAEAALKYFVLGALASGLLLYGISLIYGATGTLQLQQVLNPWLLKLGLVFIVAGIVFKLGGVPFHMWVPDVYQGAPTAVAALVGTAPKIAATVFAFRILVYRELLLLLGIASLFVGNLAAIMQTNIKRMLGFSTVAHMGFIMLALLSG-CAAAMYYAITYALMASVAFAILVLLSGKCQNISDLAGLNQKNAWYAFLMLLAMFSMAGIPPLMGFYAKLAVIKALLASGYLWVSVYAVIMSLIGAFYYLRVVKTIYFDSPDSVAPNMTFLGKIVLSVNGLLLLLWGILPDGVMNWCVQASM----QKERPVYLDIQKIRLPIPGLVSIFHRFSGIALFICIPLFLWLFSGTLSHESAFNTYQELVHHPLVKCILFVLLLAYVYHSLAGVRFLFMDIHKG-TELKTARASAKAVVICAIVLSVIIACLLS
MTI-IVGLTVVVVMLCIAWRRDFINATLTVVGLNLALLSLYFV-GGPMDVPLMRIDAYAMFYTGLVLLASLATCTFAYP-REEFYLLVLIAAMGGILLAGANHLAALFLGIELITLPLFGLVGYAYKRSLEASIKYMLLSAAASSFLLFGMALLYAESGDLSLASLGHHPLILTGMGMMVVGLGFKLSLVPFHLWTPDVYQGAPAPVSTFLATASKIAIFAVVMRLFLYRMVLSIIAFFSILFGNLMAISQTNLKRLLGYSSIAHLGYLLVALIAVRLETAGVYLAGYLFSSLGAFGVVSLMSSPAESLFSYRGLFWHKPILSAVMTVMMLSLAGIPMTLGFIGKFFVVAMGVSAHLWWLTGAVVVGSAIGLYYYLRVTVSLFLSAPETLADPNLTAGGVVVLISAALVLLLGIYPQPLISLVQLAFMGKTVKKQRPVNLDLQTIQFPVTAIASILHRVSGVITFVAVGILLWLLGLSLSSQEGFLQAASIMNSFFVKFIFWGILTALAYHICGGIRHLLMDFGYIEESLAAGTRSAQVAFGLTAVLSILAGVLVW
MT--ILAIGALGLLVVGAFAPR-ALMLASIGALILAAWAA---AVIGRGFGGLIADNASAFAKVAIYLASAVAILLGQK-NFEFPILILLAALGMGMMASAGDLISLYMGVELHSLALYVLAAMHRAKASEAGLKYFVLGALSSGLLLYGASLIYGFAGSTKFDEIAASTGVLFGLVFLICGLAFKVSAAPFHMWTPDVYEGAPTPVVAFFAGAPKLAAMVLFARVLAERQVLVLIALLSIFVGAFAGLAQTNLKRLWAYSSIANVGYAVLGLASGSMQAMLVFMVLYMIDVTGFFACLTALSRNMETIGDMAGLFKERPGIALAMTAFSLSALGLPPFSGFWAKFYVFKAALGVGIVIAAVLGLVGSVVAAFYYLRLIKVMWFDTAPGQTDALPREAQVVAISAALFSVMGALI---FLDPAAKASMSDATRRERPTAPHLQVWRWHITMATSILHRMTGVALYVGALILAGWAMCLAAGPEAYGTFMDLMGSPLGKLVLFGLSFSVFFHLAKGVQHLVWDMGVA-LRVPAANAGAVATIAFAVVATAVVWIIAL
MDW-VLLTGLFAVLLADLWTNDYITHALSIIVLLAAVFGQMAVWTPIAALGMYIADGISQLSKIAIYLGTALLFVYAKP-KGEFYTLALFANAGMGVMISAGHFLSAYVGLELLSLSLYAMIALRRAQASEAALKYFVLGALASGILLYGISMVYGATGSLNFAQIANEWLLKLGVLFIVAAVAFKFGAAPFHMWVADVYQGAPTSVAAFVGSVPKIAATVFTFRIMVGQVMFAAIAIASLAVGNLAAIMQTNLKRMLAFSTVSHMGFVLLGFLGS-LEAAIYYAIAYAVMSSAGFGVMMLLSHQCENISDLAGLNQRHAWYAFMMLLVLFSMAGIPPLMGFYAKFAVLKALVSAPYAWVAVFAVVMSLVGAFYYLRVVKTMYFDNKADESPNSDSLTAVLLSFNAIMLLIWGVFPSQLMNFIQIVFMQTEKGKKRPVYLDMPTIHLPMPAIVSILHRATGVALFLLLPFLLALLSGSRSSGEDFEYYKAWADNWFIKLILWGVLWAFIHHLFAGIRFLIIDAHIG-TDLQTARKSARIVLIAAAVTAFVLGIALW
MTI-IVGLTVVVVMLCIAWRRNFVNATVTVIGLNAALLSLFLV-AVPSDIPLVHVDGFSMLYTALVLLSALATCTFAYP-RDEFYLLVLIATLGGILLACANHLAALFLGVELISLPLFGLVGYAYKRSLEAAIKYAILSAAASAFLLFGMALLYAQSGDLSFAGLGAQPLVLAGLGMMLVGFGFKLSLVPFQLWTPDVYQGAPAPVSTFLATASKIAIFAVLLRLFVLRVVLGVIAFCSILFGNLMAVTQSNIKRLLGYSSIAHLGYLLVALIAVQIETAGVYLAGYLFASLSAFGIVSLMSSPAESLYSYRGLFWHKPILSAVMTVSMLSLAGIPMTLGFIGKLFVVMAGVSAGLWWLVGAVVVGSAIGLYYYLRVAVSMYLRAPQTLIDPNLTAGGVVVLLSGVLVVLTGLFPQTLISLVQLAPMGKNVKKQRPVNLDLPTIRFPITAIASILHRVSGVAVFIAIGILLWLLGLSLSSAGGFAQAAALLDSALAKLVLWGILTALAYHICGGIRHLLMDFGYLEESFSVGCRSAQLAFAATVLLSVCAGVWVW
MLD-WLAAAGLVGVLLGALLKDGLSFKFGALVLFVAAGIAAVFYQGGEAFGLVETNTFVNYAKIVSYVVGGLALVMSEG-RYEYALLTIFASLGMGMILSAANLMTLYMGIETLSLSSYVLAAFHRARSSEAGLKYFVLGALASGMLLYGSSLVYGFSGTTDYAGIAPSVGLMFGMVLMIVGLAFKVSAAPMHVWTPDVYEGAPTPVGAFFGAAPKMASMVVFANVMFQQLIVSIIAGLSMLIGAFGGLTQTNIKRLLGYSSIANVGYALVAVAAGKAGPLLTFMTLYVVSSIGLFAAVLTMRRQVEGISELGGLMSKRPWLTIALSVLIWSVAGLPPFGGFLGKWVVLEAGIGAGLYPLAIILVLSSVVSLGYYLRLIKIMWFDEPTERFESIDSSVMLVVLTSALFVVVFMVFFFVLGGWTGQAAMSGSNADARPLSPHLQVWRPHATFYASITHRITGVALYFGTFLIAAWIVALATGASCYPAIEDILFSWFGSVILYLWSVATLYHLVNGIRHLLWDPGIG-FEPKTASAVSVFNYTFAFLGAAAIWFAAF
MQT-ITSLSALAVMLAIAAGRNTRTFILSVIGLNLALLSMLAA-LPPKLFELLWLDRFSYFYCTLILVATLACVTLCHA-REEIYLLLLLAAVGGMVLVSAQHLASLFIGLELLSVPVYGMVAYAFRRSLEAGIKYMVLSAAGSAFLLFGMALLYADLGQMDFYGIGNSLLARLGLGLMLVGLGFKLSLVPFHLWTADVYEGAPAPVAAFLATASKVAVFAVLLRLLQWGILLGLIAAASILVGNLAALMQNNLKRLLGFSSIAHFGYLLIALIAGSVEAVGVYLATYVMTTLGAFGVITLMSTPADALYEYRGLFWRRPWLTVVLTVMMLSLAGIPLTTGFIGKFYVIASGVESKQWWLLATLIIGSGIAVFYYLRVMVALYLVEPNLKRDPLTHAGGIMLLIVTLLAFILGVYPQPLLDLVQAGGMK----TQRPVNLDLRTIKLPVTAYTSILHRISGVVLFLGLVLLLLALQQSLASEEGFLQVKQYLAHPLAKFVSFGLLSALLYHLVAGIRHLLMDLGLG-ETLEGGKRGSKAVLVISAVLIVLAGVWLW
MND-FVCLAVIVVMAAIAYKRSASAAGITMVGLNLALVSLLAV-LTPIQVPLFVIDDYAVFFWAVILVAALATCTYAGA-REEFYLLVASSVLGAMALVASRHFASLFMGLELLSVPLYGMIAYTYRQSLEAGFKYMVLSGAASSFLLFGMALLYAASGHLDYEGLAGHAWVLMGLGMILVALTFKLSLVPFHVWTPDVYEGAPAPVSTFLATVSKTAVFALLMRFFFLLTLLGVIAFLSMFAGNLLALRQTNIKRLLGYSSIAHIGYLLTAIVAGIIEATGVYLATYVGTTLGAFGVVSLVSSPAAHMDHYRGLYWKRPVLAVSMAIMMLSLAGIPLTMGFIGKFYILSVAVAAGLWWLVAGIIIGSGIGLFYYLRVMALLFMERPTDARPAAQTAGTVVIWLLAAVTIIVGIYPTWLIDIVGASGMSSQ--PNRPLSPHLQIYRWQISMLTSIAHRASGIVLALGAVLLAIWLIAAANGPDAYAAVNGVFASWFGQLIMFLWSFALFYHLCNGVRHLVWDVGVG-LDLETARMTGFVAIGVAAALTIFVWIWAA
MTI-IIGLTVVVVMLSIAWRRDFINATLTVVGLNLALLSLYFV-GPAMDVPLVHIDGYSMFYTGLILISSLATTTFAYS-KEEFYLLVLIATLGGILLSGADHLASFFIGIELLTLPLFGLIGYAFKRSLEASIKYMLMSAAASSFLLFGMALLYAESGDLSFQGLGHQPLVLTGLGMMIVGIGFKLSLFPFQLWTPDVYQGAPAPVSTFLATASKIGIFAAVLRLLVLQTVLTVIAIASILFGNLMAITQNSIKRMLGYSSIAHLGYLLVAFIAVNEETAGIYLAGYLFASLGAFGVVSLMSSPADSLHAYRGLFWRKPVLAAVMTVMMLSLAGIPMTFGFIGKFFVVATAVNAELWWLTAAVVLGSAIGLYYYLRMMISLYIRGSESPAMPSMSAGGIVVLLSAIIVVVLGIWPQPFITLTGFAYMGKIVKKQRPVNLDLQTIHFPIPAIASILHRVSGVITFIAVAILLWLLGLSLSSPEGFAQAADIMSGFFAKFILWGILTALAYHICGGIRHMLMDFGFVDETLAAGISSAKISMVLTVILAVLAGVLVW
M---ILLLGAVIIVLFAAFAPHTWAAGLALVTLAAAMAFAVAQWGPRLTFGVWALDGPAIVAKWLILLSGAIAVLLSPD-HGEYYALCLFALLGMLMMASATDSMELVVGVLLSSTASYPLVAYHRPPALEAGMKYFLIGALTNALLVIGVVVLFGLVGDTDYRRLADPWALSLATACVVIGLSFKLAAFPGHAWMPDTAQGAPAPIAALLSVAPKVAAAVALARFVTVPAVVAGIAVVTMTLGNLAALQQSDVRRLLGWSSVSQSGYALMAVVVVGLPALLIFLGSYVLANLTAFAVVTHLRGR-TELTDYHGLTRSQPLAVAILIVALLSLVGIPPLIGFFGKFLLFEVTIDAGYTWLAVIAALNTLVSLFYYLRVIAATMFKPARGAVHVLGGWSWVTLLASVGLLLVVSLGVEGGLAMMSALAMN----SKRPVNLDLSTITFPLPALTSIAHRITGVILFVGLIFVFWALDASLSSPEGFEAVRGALHNFLAKLVAWGLLSALAYHFVAGIKHLLMDAGYG-VDLENAYKKSQVTVVASAVLVVLAGVWVW
MTS-LVCATAIVVMLTIAWRRHELTATLTVVGLNLALAAQVVA-WAPVSVPLMTVDGLAVFGGVLILIATLACATLGHA-REEYYLLLLCAAAGGLALVSSRHLAALFFGLELLSMPLYGMLAYTYRGALEAGIKYMVLSAAASAFLLFGMALLYSRTGHLDFAGLGGDGWLMAGMGMMLIGLGFKLSIVPFHLWTPDVYEGSPAPAATFLASASKVAVLLVLLRLLQSHSLLAVLAFVTMLVGNLLALTQNDLKRLLGYSSIAHFGYLLVALVVNDAETAALYLVTYVLTTLGAFGVVTLLSSPASQLHHYRGLFWRRPYLTAVLTVMMLSLAGIPFTAGFIGKFYIVAVGVEASRWWLVGGVVAGSAIGLYYYLRVMVTLFLPEPGMQRDTTQRAGGVVVLGLAALVVVLGVYPAPMIDWVRFMGMN----SKRPVNLDLTTIKFPLPALTSIAHRITGIILFIGLIFGFWALDVSLSSPEGFEAVRDTLNNVLAKLIAWGLLSALGFHFVAGIKHLLMDAGIG-VDLEGGYRKAQITVVISAILVVLAGVWVW
MDM-IVSLTAVLVMLLVAIKRHDLIATATVIGLNAAVAYIVWQFQGPQAVGLFVVDGFALFNMALILIASLACCTLAHA-REELYLLLLIAVAGGMLMTASSHMTSFFMSLELLSIPTYGLLAYTHSKSLESGIKYLVLSATASAALLMGMAFLYSYTGTMDFRNLGHEPIVVMGFGLIVIAIAFKLSLVPFHGWTPDVYQGAPAPAATFLATVSKVAMLAVALRFLLVQTILVILAVLSILVGNLLAVRQVNLKRLLGYSSIAHFGYLLIAIICLGIATVSIYLVTYVFTTIGAFGAVALMSSPAESIADYRGLFWRRPVLTAVLTVMMLSLAGIPLTAGFIGKFFVVMAAVQNMSWLLAAMVILGSAIGLYYYLRVMVVLYMTPPDTPRDQTVKAGGIMVLLTSLLVLLLGVYPQPLIKLAALAQM----KSNRPVNLSMGQVRSPV-AIASILHRVSGIIIFLLIPVLLWLLQGSLASPERFAYVHQIFGNLLVRLVVWAFVAGLIYHLIMGIKHLLGDIGFA-EGLQSGRAAATTALVLSAIGIVASFIVVL
MTI-IVGLTAVVVMLSIAWRRDLTSAALTVSGFIIALLSLIWV-AYLMDVSLIRVDGFALFYSALVLIAGIGTSIFAYH-RDEFHLLVAIAVAGGVLLSMSNHMASMFIGIELISLPLFGLVAYTFSRTLEAGIKYMLLSAAASSFLLFGIALLYAESGSLSFAAVGHAPLVMIGFGMLIVGFGFKLSLFPFQLWTPDVYQGAPAPVSAFLATGSKIAIFAVLVRIFLEAIVISVIAIASILFGNLLAITQKSAKRLLGYSSISHMGYLLVALVALRSQTIAVYLVGYLFASLGAFGVISIVSSPQDDFSAFRGLFWHKPVLATVMTVVLLSLAGIPITLGFIGKFYVIASAVNVELWWLTGAVVVGSAIGLYYYLSFMASLYSRDAEHAEYGP-TLGTVVAVICAIAVIVFGVWPQPLIDMTSTAIMGKIVKKQRPVNLDLQTIHFPITAISSILHRVSGVITLIAVGILLWLLGTSLSSPEGFQYASEIMTGFFAKFILWGILTALAYHICGGIRHMLMDFGCVDETLAAGNSSAKITFVITVILAILAGILVW
M---SLTLGAVAIVLFASFVRQHWAAVLALLAIGLGAGLTFAQWGPRLTFGVWALDGVALASKLVVLVAGALVVAMSPE-HGEYYALVLFALLGVIMMASASDTMELVLGVLLSSVASYPLAAYHRAPALEAGMKYFLIGALTNTLLTIGVVVLFGLTGNTGYPDITDRLALTIATACVVLGLTFKLAAFPAHAWMPDVAQGSPVPAAAFLTVIPKIGAAVALARFVSLRAIVASISVATMTLGNVAALRQTDVRRLLGWSSVSQSGYALMAIVMMGLPALVFFLATYATANLAAFAVVTHLRGR-TALDDYRGLARHAPIAATILIVSLLSLVGIPPLVGFFGKLMLFRVTIEGGYAWLALVAVINTVISLFYYLRIVAPMMFGSNHSAVHVLGQWARFTMIVSGVLLIVGGLGAEVLSLFTGSILMN----SKRPVNLDLSTIHFPLPALTSIAHRITGVVLFVGLIFGFWALDASLSSPEGFESVRDALNNVLAKLIAWGLLSALGFHFVAGIKHLLMDTGYG-VDLEGGNRKAQITVVISAVLVVLAGVWVW
MTI-IVGLTVVVVMLSIAWRRDLTSASVTVFGFVVALVSLIFV-NIPIDVGLVHIDGYTLFYSALVLLAGIATSIYAFQ-KDEFHLLLAIAVAGGVLLSMANHLATLFIGIELISLPLFGLVGYAFRRSLEAAIKYMLLSAAASSFLLFGMALLYAESGDMSFVGLGHQPLILIGLGMMIVGIGFKLSLFPFQLWTPDVYQGAPAPVAGFLATGSKIGIFAVLMRLFYESIVISVIAIASILFGNLLALSQKNIKRLLGYSSISHMGYLLVALVALRSQTVAIYLTGYLFASLGAFGVTSIISSPQDDFSAYRGLFWHKPVLATVMTVMMLSLAGVPITLGFIGKFYVIISGVNADLWWLTGAVVVGSAIGLYYYLRFMASLYSRDAQHADYGP-TLGTVVAVICAIMVVLLGVWPQPLLDYAAQAFM----KKQRPVNLDLQTIQFPITAIASILHRVSGVITFIAVGILLWLLGTSLSSPDGFQYASELMTGFFAKFILWGILTALAYHICGGIRHMLMDFGVIDETLAVGNFSAKAAFAITIILSILAGVLVW
MHT-FLIVVALLMLLIGVFKKTKVVNYVLLFSLVIAISLI-SIFPQITSFNFFLINAYTQFCKILVITAVILVVLMSFR-QFEIPILILFSTIGMMLIISSNDLISLFMGIELQSLALYILIAIPRILATEAGLKYFILSALATSLILFGSSLLYGLIGTTEFHNFANNPMLIVGLTMILSGLIFKLSLVPFHMWTPDVYEGSSTIITSLVASAPKIAIFSLLMRFFIQETAFIIVAFLSTFLGALTAIFQKNIKRFLAYSTISHMGYALIGILSRNIESMLSYFIVYMVTVIGVFACLLNLRNQVDTIEELVNLSREYPLIAATLAVLMFSLAGIPPFGGFFVKMNVFMVAIKAGYILLPIGGVIASVIAAFYYLRIIKVMYFNKTEENPSNLAFGTTMVMNITALIVVFYGLYPQMLMLALRDA-MMPS---KRPLSPHLQIYKPQLTSVLSVMHRFTGAFLCLGILGIILWLYGISSQPACFSWLISVSQNFIGKVFIFLMLYAFFYHLANGVRHLVWDAGYG-FEIKTVYRTGWLVVGSSLGLALLYWVLFF
MIT-IVAGTVVLLMLSIAWRRHFFNGSLTVIGLNCALFSLYTVFSDAINVPLLRINGYSIFYSGLVILASLATCTFAYP-REEFYLLLLISTLGALVLVSAQHLAAVFLGIELIALPLFGLLGYAYNRSLEASIKYFVLSAAASSFLLFGMAMLYAQTGGLSFTSLGSKPLILAGMGMILVGFGFKLSLVPFQLWTPDVYQGAPAPVTTFLGTVGKIALLAGVMRFFLYNTALSFMAVASIFFGNLMALTQNNIKRLLGYSSIAHFGYLMIGLIALHLERVAVYIVAYLFSSLGVLGVVSLMSSPAEALFSYRGLFWHRPILAAVMTIMLLSLAGIPMTLGFIAKFFLLLTAVNTHLWVLTATVVIGSAIALYYYLRITVSLFLSPPETLQDPKFTAGGIVVWISALLVLVFGIYPQPLISFIKGFSMT---KKQRPINLDLMTFRFPLTAIASILHRISGVIIFFAVGCFVWLLGLSLSSPEGFIKASTIIDYFLIKLILWGFLTALFYHLLGGIRHLLMDFGCIEENLKLGIRSAQVVMVITVLLSILVGIIIW
M---IISIALLTLMMIIAFKRNTLSFQVTLSGLAVTFVSLFIV-SLPQQAPLLIIDGYGLFFMGLILVTAMLLVPLCHD-SDEFYLLFLISILGAMVLVCSSHFASLFLGLELLTLPLIVMVGYPFHASLESAIKYLILSAAASATLLFGMALIYSQLGSMDFMPVTHQVLVKAGAMMIIVGIAFKLSLVPFHLWTPDVYQGAPLPATAFLATISKGAVFAVLLRYYLTVWSIATVAIASMLIGNLLALFQESLKRLLAYSSIAHFGYLLVALLAISIESVSYYLVAYLLSTLAAFAVLIRFPESQPKLENLRGLFWRHPLLAAIMSLAMLSLAGIPLTVGFIGKFYIFVAAVEESLWKLLLVAVLGSAIGLFYYLRVILVMTYKESDQAAEPTTQASQFALLAVAFITLILGVFPAPLIDLIRDM-MS----KKRPVNLDLRTIKQPLPAISSILHRATGVVLFIGIAFMLYAFDLSLESQQGFDAVADMFNSFFAKLVAWGLVSALLYHLFAGVKHLVMDFGYC-EELESGTLAAKITLASGVVATLLAGVWIW
MTI-IVGLTVVVVMLSIAWRRDFTIATLTATGFIIALGSLYYV-NGVVDVTLYHVDGYSSFFTALVILSGIGTIAFAYP-KEEFYMLIAIAVIGGILLSSAHHFASMFIGIELLTLPLFGLIGYAFRPSLEAGIKYMLLSAAASSFLLFGMALLYAEAGDLSFTAMGHKPLVLAGLGMMLVGIGFKLSLFPFQLWTPDVYQGAPAPTGAFLATASKIGIFAVVMRLFLERMILGFMAIASILFGNIMALTQKSVKRLLGYSSVSHLGYLLVALIVLQQETAEIYLAGYLFASLGAFGAIAVASSPMDSLEDYRGLFWRRPVVAVVMSLMMLSLAGVPITLGFIGKLYVIIAGINSSLWWLTGMVVLGSAIGLFYYLRAAAIVFLRKPDNDNPVAQNMATFVALICVIVVIALGVWPQPLIELTNFAAMGNCEKKQRPVNLDLQTIQFPLPAIASILHRVSGVIMLVAVGILLWLLGTSLSSPEGFQQAAEIMTGFFAKFILWGILTALAYHICGGIRHMLMDFGFIDETLIVGRNSAAASMVITVILSILAGVLVW
M---LVALTILVTMLLAGFCRHRLLFWVYQLGLLGALLSLCGNLDQGLAVPLLRIDAFFGFFAALFILVAMCVGLMAAQ-VEESYVLLALCLLGALVLAAAQHLAALFIGLELMSVASFALVAYPCLPSLEAGLKYLLLSSVASAFLLFGMACLYLHTGTLAFAHLSSSLLPLVGLAMLLIGVAFKLALVPFHMWSPDVYQGAPTPFTALIATLSKGALVVVLLRYLLLATLLMALATLSILVGNLLALRQDDMKRLLAYSSIAHLGYLLVVVLAAGLQAGAFYLLAYSLTTLAAFAMISALSGGDYRLDRYRGLCWRAPCLGGCFMLILLSLAGIPLTVGFIGKFYIFAAGAQARLWWLLGVVVLGSALGLYYYLRIILIMLRQDDQVSS---GRHGRWLVYGLTLLLLLLGIYPLPVMQWLPLL-MT----KKRPVNLDLRTIKQPLPAISSILHRITGVALFFGAIFMLYALGLSLESEAGFNEAVVMFDSFFAKLIAWGLLSALVYHCLAGVKHLVMDAGYF-EELESGQLAAKATLIAGAVSILLVGVWVW
MTT-VLSGAVVLLMLILAFYRSGFTLLFSLVFIVAALVASLPA-GAPVEVELLVVSVSTQFYWALILLCTLVCVGISHR-REEWYLLLLTSACGGMVLVASQHFVSLFIGLELLSIPLYGLAAFSLGRSLEAGLKYLVLSGVASALLAFGAALVYAETGSLLLGEWAESSLLVLGGMLMLAGLGFKLSWLPFHTWTPDVYQGSPMPVSAFLATAKKVAVAAILVKLFESVTLLTVMAGASIVVGNLLAISQHSLKRLLAYSSVAHFGYLLIAMIAVPAEAVWIYLVTYIVATLAAFAVLSALADIGDDFEAVRGLHQRSPFLALVLALSLISLAGIPLTAGFIGKFAVFAAGVNASEWVLLVVAVMGSAIGVFFYLRAALMLYQRGDSVDV-KLAPIEGALIGVLGVATLVIGVWPGVFV-------MS----DNRPVNLDLGTVSFPITAIVSILHRICAVISWVGLGFLLCALCYVLSSPEDYYVLANALTNFIAQFVAWGLLTAFGYYCAATVKHLIQDFGFF-EDFAGGKCISWAAIAVGIVLSVLAGVLVW
MNA-ILSLTAIVLMIQASVKRDSVAWVITAVGFALTLWGASYA--FTQPVILLQVDHWSLFFTSLITLASLVILVLSRD-KEEYYLLLVLSVLGAVVLIQSSHMVSLLLGMELMGVALYAMIAFPEQLPLEGAIKYLVLSACASAMLLYGFALIYAATGELSYAGIGNPMLIMAGSAMVLAGIGFKLSLAPFHMWTPDVYQGAPTPVTGFLATVSKGAVFIALSRFYMDNTALVVLAVASMLVGNWLALRQENIKRLLAYSSIAHFGYLLVVLIALASQSITFYLTAYTVTTLTAFAVVSTVAGEKQDISAFEGLFWHRPLEASALTVAMLSLAGIPLTAGFMAKFFVITVGIQSDLWGLLAVLVVGSAVGIYYYLRVIFAMSKSTEGDGQ-SANHLEKLLVLALLASILVLGSWPQPFIAYVGGL-MV---DKKRPVNLDIGTFSLPLTAWVSISHRISGVIMFFALAGFLWMLDASLESPENFAAIKGWFAHPLCQITIWVSLAALAYHVVAGIRHLMMDFGFGEDSFESGLTSARIVVVLSVAIIIFITIFLW
M---ALAGSAVLGLLAIACYRHGLIFGLAAAGILAALGSIPFA-AAPRTVPLLRVDGYALAFMGLAGLAGLCVAVLCRD-PEEVYLLLLTALLGAFVLAASRHFAGFFLGLETLSVSLFALIAYPCERPLEAGMKYLVLSGTASGLLAFGMAWVYADTGSLEFAAFAGGLLSLTGLLLIVAALGFKLSLFPFHLWTADVYQGAPVPVTALLATVAKGAVLVLLLRYTLAEQALGLMAGLSMLAGNLLALRQDNLKRLLAYSSIAHMGYLAVVLVAGGAEALLFYLAAYFITSLAAFGVVAVLSPQAERLEEYTGLFHTRPWPASVLAVALLSLAGIPLTAGFVGKFYIFASGGRGALWALLGTLVVGSGLGLYYYLRVIVQMARAPDPDAVKPLPWAGGMVLGFLTLLLLGLGVYPGGLIELLAAARMS-----ERPLSPHLQVYRLPLTALLSISHRITGVVLSLGLVLWVVFLMAVAQGGSHYALAQALLDSFLGRLLLWGWIYALFFHLCHGVRHLVWDTVHG-LERDTLQFYGYVELAASVLLTLGAMLAAG
M---ILTISLICVCFADLFQTKWETIWIAALGLLLSIIALVWRLPPSLILGAFAEDSLGIAFRLIIAMGSFICIFLCLD-AAEFTIFVLASTIGGMLLSGSNDLVLAFVAFECLSLNSYLLAGYTRLRSQESAAKYLILGSASSCALAYGFSWLYGLGGSTSFQEIGVPFATWIAFLLVFFGIGFKLSAAPFHQWAPDVYEGSPTPSAAFLSVSSKAAGLAIAARLLWVGQIVQLLAILSMLVGNLIAASQSHMKRMLAYSSIGQIGYLLLALSLEHQSSLMLYLGTYVFMNMGAFACTILLSLQTDSIRSYAGLFQTKPWICGCLSLCLLSLAGLPPLVGFFGKTYLFWAAWQGQLYIPTIIGVFTSALSLYYYLRVIRIMFTREAKGTLQALPPLLTLTLVLCASTVSLFSFVIGPLTSIVNDLFM----RINRPLSPHLTVYRPQLTSVLSIFHRISGVVLATTAIGGIFALKLSATHFNTYPVFAFLLCSWLVFAALILAFFALCYHMSNGIRHLLWDMGLF-LDLNKIYTSAFIMLACSASLAAINFLRF-
MNPILISITTVVVMIAIAMKRSFVAGTISVIGLNAALFVVLIQHGSQGLIPLFVVDSFAQFNMVIILISSLACFTLAYG-KEELYLLLLISTLGALFMVCADNLASFFVSLELLSVPLYGMLAYTYGKSLEAGFKYLILSATASATMLMGMALIYSNTGTLSFRQIGVMPILVVGTALMLFGIAFKLSAVPFHTWTPDVYQGAPAPVATFLGSVSKVAMMALGLRFLLSNTLIVVIASLSMIIGNVLALRQHNIKRLLAYSSIAHIGYVLAIISAVKAGFVSLYMAVYAFTTIGAFGVVTIMSSPAELVDNFQGIFWQRPVLTAVLTVMLLSLAGIPLTAGFISKFFAIFATVSAQSWWLTAMIIVGSAISLYYYLNLMVTLFRRPQEVQPDVNIQAGGIMVLLVTLAVLYFGIFPETLSKIITLVYMK----SNRPIDLPLSQVKNPI-ALASITHRVSGVVLFLLIPVMLWIFQTSLASAEGFA---DIFTNPLVKFLAWIFVAALGYHFVMGFKHLFADMGMN-EELNSGRTATFIGFVLAALWVVGSFVVMF
M---LLAIGVLVVMFSGLFLHGNINYIFFQVFVSLALIATAKEYIAGSAFGQVVFNGFAYTLQLVILVLSLFVALYSRE-DGDFYTLLILAILGSMVLTAAHNLITIYIGLELLSLPLYALIAIYRGKGLEAAIKYFILGAIASGLLLFGMSFVYGITGQLDITNIAEYKFLLICLVMMTATFLFKLGAAPFNMWLPDVYEGAPNAVANIVATIPKVAAFAMLVNILFVVYLFRVIGIASIFFGSLVALSQTNIKRLLGYSTVSQIGFVLLATTLE-LVAASFYVVVYVFTTLAAFGVLTTISIGVQSFNDLKGFNTKDPWLAFIFLIVLFSMSGIPPFGGFIAKLFVIMGLINNGSYILACFVLFMAVIASFYYIRIIKMMYFDEPENEEAKAPLTSLVALSVNGLVLLFLGIMPMMLLSVLSKVIMSSM---KKITNIDLMSYNFPITAISSILHRVTGVILIVAIPLVVVGMNYSLAGPNGYEQVVLALTKGWGSLFFWVFLSALTYHVYAGIRHMIMDVGFG-ESMTIAKLTSTITIIFGILSAIFWGCFLW
M---LLVIGVIAVTFSGLFLHGNINYIFFQVFTLLALVATAKEYLSGSVFGQVVFSGFAYTLQLVVLVLAVFVALYSRD-DGDFYTLLMLCVLGAMVLTAVHSLVIIYVGLELLSLPMYALIAIYRGKGLEAAIKYFVLGAIASALLLFGMSFVYGITGKLDITEIAQQQFLLVCLVMMIATLLFKLGAFPFHMWLPDVYQGAPNAVANIVATIPKVAAFAMLVNILFVIYLFRIIGILSIFFGSLVALSQTNVKRLLGYSTVSQIGFVLLATTLN-LTAASFYVIVYVFTTLAVFGVITTISVGVQDLNDLKGFNTKDSWLAFILLIVLFSMAGIPPFGGFIAKLFVVMGLINDGNYFLACFVLLMAVIASFYYVRVIKTMYFDEPENDQTKPPLASLIALSINGLVLLFLGIMPMLLLGILTQVIM------KKITNIDLISYNFPITAISSIMHRISGVVLIIAIPLCVVGMNYALAGPGGYQQTVDLLNKSWFSVFFWLFLSSITYHVYAGIRHMIMDMGFG-ESMKVAKLTSLLVIILGVLSAILWGCYLW
MND-AVVITVLVVMIAITMKRSMVTGTISVVGLNIGLFILLGQDSLVPAAQLFVIDNFAQFNMVIIFICALACCTLSYA-KEELYLLMLLSTVGALLMVCAQHLASFFMSLEMLSIPLYGMLSYTYTRSLESGLKYLVLSATASATLLMGMAFIYAEVGSLAFKPISESPLLILGAAMMMFGIAFKLSAAPFHIWTPDVYEGAPAPIATYLASVSKVAMMALAVRFLIDQMLLMVMATLSILLGNLLAVRQTSLKRLLGYSSIAHMGYVLIVIVSIGDSISSMYMAIYAFTSIGAFGVVTLMSSPADELTHYQGLFWRRPVLTAVMTIMMLSLAGIPLTAGFITKLFAILAAVQGTNWFLAAMIILGSAIGLFYYLRVLLTLFKRPKQFIEDSKLRTGGIMVIAVTAIIVFFGVLPNSMIEWASLAWMPAV-KSNRPIDLPLSQVRSPI-AIASILHRISGIVLFLLIPVMLWLLQNSLASPESFE---TVFDNVLVRFLAWIFVAAIAYHFVMGMKHLFADMGMN-EELKSGRAASMISFVIAAILIVASFVVMF
M---LIALGVVCCLLLISWQRSQLIAWFTLMVMLVTIVATVSL--TAVHIELIYVDSFSLVAFLWVLLAGFAAVYMSKA-HDEFYLLLLLTVLGAGVLVASDHFASLFLGFELLSISLVGLTGYFRRHAIEVSFKYLILSASASSFMLLGIAFLYSQTGSLSFVQIQDNMIAQMGFLLFIAGIGFKLSLVPFHFWTPDVYQGSPTPVTFVLATISKSAMFIALAKCIYEHHALSALAIISMIVGNCLALGQNNIKRILAFSSIAHMGYLMIVLLVHQRQAVLFYLFAYLIANIAIFGMLVLIERDNIELAHWKGMFWHSPYKAFVLIVAVLSLIGIPLTGGFIGKFYLMILAANNALWPLLIALIVGSGIALGYYLPMIFQLFKQDVVKISH--TWRTRLWLSVIFLLSIGVGIMPDVIITPLLN-FMK----KQRPVNLDLTTIKMHSAAHASILHRISGVIMVFAIGILLWTLSLSLTSADGFAQVKALLDGVFFKLIIIGIISALLYHLLGGIRHLLMDLGHF-EEKASGIASAKLIIALWLVLTVVFGVRLW
M---FLVSSSLIFLLLGIVLNKKVIHVFSLVSLLVTIGIVIINLDPKLIFGLLKSSLYISIAKIIILFSSSSVLFM----CYEFSIMILLAVFGLITLISANNLLSFYLSFEIQSVTLYALTCFDKIRSSESGIKYFVLSALSSCIMLYGISMLYGYTTQVDFYELYIPLGAVLGVVLVLISMFFKLSAAPFHMWVPDVYQGTSTVMTAFFSIVPKSTFVFLLIRILNEQHIVICVSILSIFVSAFGAMRQNNLKRLFSYAAVGHMGYMLISLAMNTNIATIMYLLLYIVMNIGLFSILIQYRDD--NLLNLKGLHNRSPVIAFCIAVIMLSMAGIPPLAGFYAKYDVLLSLVENGFIKVAIAFVIVSVISCYYYLRIIKVMYFDFSDTSNNSLDRNLSFILLFTVLINCIFFVFVGDVRRLIGYFFMS----KVRPLSPHLQIYK--VVYKLSIMHRFTGMILFLGLLVLSWGFILSFLCPQVVYRICSFFNSYSLKLITFIWLNVLCYHYMNGIRHIFWDLGLG-LSKSAVRTTGVVVVFLCLVSSFILYSFF-
