# Supplementary material for: Inter-protein residue covariation information unravels physically interacting protein dimers
Source: BMC Bioinformatics. 2020 Dec 17;21:584. doi: 10.1186/s12859-020-03930-7 (PMC7745481; doi:10.1186/s12859-020-03930-7)
Supplement: Supplementary file 5 — Additional file 5. Final ER-MSAs at different ASA thresholds. Available on Mendeley data (http://dx.doi.org/10.17632/9bk2r55286.1). [file 12859_2020_3930_MOESM5_ESM.zip › Additional file 2/Final ER-MSAs/Negative ER-MSA dataset/ASA0.0/paired_MSA/4hea-N-2y69-A/MSA_IDs.txt]

sp|Q56229|NQO14	sp|P00396|COX1_
tr|A0A1Q3P4F0|A	tr|A0A1J5L1R8|A
tr|A0A1N7IL51|A	tr|A0A1N7IN54|A
tr|A0A085FSF3|A	tr|A0A124GBG5|A
sp|A7HY36|NUON_	tr|A7HQW0|A7HQW
tr|A0A1V0PQZ8|A	tr|J6UFK9|J6UFK
tr|F7QMC8|F7QMC	tr|F7QHV2|F7QHV
tr|A0A1E4CSX0|A	tr|A0A1E4CTE4|A
tr|D6ZYP1|D6ZYP	tr|D7A1T4|D7A1T
tr|A0A192IJD0|A	tr|A0A1M3AXY2|A
tr|A7IP94|A7IP9	tr|A7IPC1|A7IPC
tr|B6JH42|B6JH4	tr|B6JDB6|B6JDB
tr|A0A1E2S1X9|A	tr|A0A1E2RYV2|A
tr|A0A1U7JFN6|A	tr|A0A1U7JCK8|A
sp|B5E960|NUON_	tr|B5EJ48|B5EJ4
tr|A0A135HWT2|A	tr|A0A135I149|A
tr|X6GG23|X6GG2	tr|A0A1C2E8T6|A
sp|A8I421|NUON_	tr|A8IDL5|A8IDL
tr|A0A081B938|A	tr|A0A081BAE6|A
tr|A0A164ABY6|A	tr|A0A163Z5V3|A
tr|A0A1Q3VZG8|A	tr|A0A0Q6ZC08|A
tr|A0A0D6P9E1|A	tr|A0A0D6P4P5|A
tr|A0A0Q9F066|A	tr|A0A1S1T6P8|A
tr|Q20Z51|Q20Z5	tr|Q6NBJ6|Q6NBJ
tr|K9GNJ9|K9GNJ	tr|K9H2I2|K9H2I
sp|B6ISW8|NUON_	tr|B6IRX6|B6IRX
tr|A0A1M7ZMZ8|A	tr|A0A1M7Z553|A
tr|A0A1W9HYA4|A	tr|A0A1W9HT41|A
tr|Q11JJ3|Q11JJ	tr|Q11FG6|Q11FG
tr|A0A1M3CD78|A	tr|A0A021X527|A
tr|C3MEY2|C3MEY	tr|C3MH24|C3MH2
tr|A0A1G0MJR3|A	tr|A0A1G0MJN7|A
tr|Q2YNF0|Q2YNF	tr|Q2YMI8|Q2YMI
tr|A0A1T4RMA2|A	tr|A0A1T4PP32|A
tr|E0MJK2|E0MJK	tr|E0MPC1|E0MPC
tr|A0A1W6ZW59|A	tr|A0A1W6ZMJ5|A
tr|A0A1U9Z4M4|A	tr|A0A1U9Z827|A
tr|A0A0B4XZE1|A	tr|A0A0B4Y2C5|A
tr|A0A1G3INL5|A	tr|A0A1Q3V9Z4|A
tr|A0A0P6VYL9|A	tr|A0A0N8GFG4|A
tr|A0A081MKV9|A	tr|A0A081MSM0|A
tr|A0A0Q6M8G9|A	tr|A0A0Q6LYC0|A
tr|I3TM15|I3TM1	tr|I3TKN0|I3TKN
tr|A0A1C7P4U9|A	tr|A0A1C7NVA9|A
tr|S6B2A9|S6B2A	tr|S6AB16|S6AB1
tr|A0A0K2DG91|A	tr|A0A0K2DJ06|A
tr|B8EIN0|B8EIN	tr|B8EPK2|B8EPK
tr|G8PJR6|G8PJR	tr|G8PRR5|G8PRR
tr|A0A0Q7U1G0|A	tr|A0A0Q7TMM2|A
tr|F2IY04|F2IY0	tr|F2IZ96|F2IZ9
tr|A0A1Y1SM43|A	tr|A0A1Y1SQA1|A
tr|A0A1Y6BXP7|A	tr|A0A1Y6B6H9|A
tr|A0A0P7YNV9|A	tr|A0A132C057|A
tr|A0A127EY66|A	tr|A0A127EVB8|A
tr|V4YRJ0|V4YRJ	tr|A0A1F4EY85|A
tr|J9Z0J9|J9Z0J	tr|D0RRK6|D0RRK
tr|A0A1E7IKC6|A	tr|A0A1F9PT47|A
tr|V4RPJ9|V4RPJ	tr|V4RHZ0|V4RHZ
sp|B2IHV3|NUON_	tr|B2IGJ7|B2IGJ
tr|A0A0A0DC14|A	tr|A0A0A0DF83|A
tr|E2CCJ6|E2CCJ	tr|E2CBD6|E2CBD
tr|A0A0U3PAA3|A	tr|A0A0L0J3G6|A
tr|A0A1A6FLD4|A	tr|A0A177PNK2|A
tr|A0A1B0ZWH0|A	tr|A0A1B0ZPT6|A
tr|A0A1I6ZKV1|A	tr|A0A1I6YFG6|A
tr|A0A1G0QSA9|A	tr|A0A1G0N9E5|A
tr|J3HRS3|J3HRS	tr|J3HKM1|J3HKM
tr|A0A1R1I593|A	tr|A0A1R1ICL3|A
tr|A0A0X8GMR3|A	tr|L9PM35|L9PM3
sp|Q0BSL5|NUON_	tr|Q0BPU6|Q0BPU
tr|A0A1E3H827|A	tr|A0A1E3H5P4|A
tr|S9QK13|S9QK1	tr|S9QFC0|S9QFC
tr|A0A086XX60|A	tr|A0A086Y7M5|A
tr|A0A1L9NYL2|A	tr|A0A1L9NYM1|A
tr|A0A1E4FSE1|A	tr|A0A1E4FDB1|A
tr|A0A1Y5T3Y8|A	tr|A0A1Y5SAD3|A
tr|A0A1U7DM76|A	tr|A0A1U7DHB8|A
tr|G9ZXF6|G9ZXF	tr|G9ZW86|G9ZW8
tr|A0A1M3BXU2|A	tr|A0A1F4IT35|A
tr|Q0F8P2|Q0F8P	tr|A0A1Q4CQL1|A
tr|A0A0S8EKV6|A	tr|A0A0S8EH93|A
tr|A0A1V8RW47|A	tr|A0A1V8RNF3|A
tr|A0A099TD53|A	tr|A0A099TB11|A
tr|A0A1Y5ST39|A	tr|A0A1Y5S8V5|A
tr|A0A1X0YA79|A	tr|A0A1X0Y417|A
tr|B7RPL5|B7RPL	tr|A4EQ92|A4EQ9
tr|A0A0P7WW40|A	tr|A0A0P7WYE2|A
tr|A0A1M7RZT5|A	tr|A0A1M7TPC7|A
tr|A0A1A9NMQ5|A	tr|A0A1A9NL73|A
tr|A0A1G0EEU0|A	tr|A0A1G0DYA1|A
tr|A0A133XJ00|A	tr|A0A133XK06|A
tr|M9R525|M9R52	tr|M9RAJ9|M9RAJ
tr|A0A1M6L6D0|A	tr|A0A1M6G1A4|A
sp|A4G631|NUON_	tr|A4G458|A4G45
tr|A0A0W7WES7|A	tr|A0A0W7WN16|A
tr|A0A059IQQ4|A	tr|A0A059IIT7|A
tr|A0A0L1JJZ3|A	tr|A0A0L1JN00|A
tr|A0A011UVQ7|A	tr|A0A011ST33|A
tr|G1XZU6|G1XZU	tr|G1Y4J4|G1Y4J
tr|A0A0Q8QLB4|A	tr|A0A0Q8QDS9|A
tr|A0A1F6C615|A	tr|A0A1F6CJB6|A
tr|A0A1Y5S925|A	tr|A0A1Y5S6H3|A
tr|A0A075MI76|A	tr|A0A0P0UPF7|A
tr|A0A1C3K7U6|A	tr|A0A1C3K4A6|A
tr|G0AJZ1|G0AJZ	tr|G0A8M6|G0A8M
tr|A0A0B4BWX5|A	tr|A0A0B4D314|A
tr|A0A0N7HIW6|A	tr|A0A0P0AA21|A
tr|A0A0S8BF31|A	tr|A0A0S8BLV6|A
tr|A0A1N7KV30|A	tr|A0A1N7QMJ7|A
tr|A0A0M2RAS0|A	tr|A0A0M2R7B8|A
tr|A0A1G3HR89|A	tr|A0A1G3HMU1|A
tr|J3CG38|J3CG3	tr|J2VT46|J2VT4
tr|A0A1Y5SIS8|A	tr|A0A1Y5TM99|A
tr|C7D816|C7D81	tr|C7DCB0|C7DCB
tr|A0A0J5QE09|A	tr|A0A0J5TAE3|A
tr|A0A143DGI8|A	tr|A0A143DE64|A
tr|I1AZG3|I1AZG	tr|D0D6S5|D0D6S
tr|A0A0H4LA97|A	tr|A0A0H4L9P7|A
tr|A0A0X3TU42|A	tr|Q1GE93|Q1GE9
tr|C7RL69|C7RL6	tr|C7RP99|C7RP9
tr|A0A0B3RMA8|A	tr|A0A0B3SMK7|A
tr|A0A1M6FLW6|A	tr|A0A1M6JHF9|A
tr|A3K1F0|A3K1F	tr|A3JZF6|A3JZF
tr|A0A1Y5TEB5|A	tr|A0A1Y5SHB5|A
tr|A0A1U7DBM0|A	tr|A0A1U7D6L4|A
tr|A0A1G6WAK7|A	tr|A0A1G7B5C7|A
tr|A0A0U1NIR9|A	tr|A0A0U1NJD5|A
tr|D4X8X6|D4X8X	tr|D4X5V2|D4X5V
tr|A0A1K1NFG3|A	tr|A0A1K1ND84|A
tr|A0A1W6YXQ9|A	tr|A0A1W6YLM8|A
tr|A0A017HTR7|A	tr|A0A017HIE4|A
tr|A0A1M6BDC5|A	tr|A0A1M6JAB1|A
tr|A9E0A7|A9E0A	tr|A9E8P9|A9E8P
tr|K2HCP9|K2HCP	tr|K2HAS3|K2HAS
tr|A0A1H8GA21|A	tr|A0A1H8B2R1|A
tr|S9QGC1|S9QGC	tr|S9QGX2|S9QGX
tr|F1W011|F1W01	tr|F1VVN3|F1VVN
tr|A8LIV7|A8LIV	tr|A8LRT8|A8LRT
tr|A0A1K2HN69|A	tr|A0A1K2HG35|A
tr|A0A1M4N343|A	tr|A0A1B7YZB7|A
tr|C4ZKJ0|C4ZKJ	tr|C4ZNF4|C4ZNF
tr|A0A1B1PL93|A	tr|A0A1B1PTZ9|A
tr|H8L5V0|H8L5V	tr|H8KZM5|H8KZM
tr|Q5P1D7|Q5P1D	tr|Q5P2F1|Q5P2F
tr|A0A0F7JYI3|A	tr|A0A0F7JS56|A
tr|A0A0A2I0D2|A	tr|A0A0A2HVX0|A
tr|A0A0S8BH74|A	tr|A0A1J4S939|A
tr|G2IXB3|G2IXB	tr|G2J0T0|G2J0T
tr|A0A1E4JY53|A	tr|A0A1E4JVU7|A
tr|A0A1Y5TAS9|A	tr|A0A1Y5SJ69|A
tr|V9VTI5|V9VTI	tr|V9VT91|V9VT9
tr|F5R8C7|F5R8C	tr|F5RCT4|F5RCT
tr|Y0KHT9|Y0KHT	tr|Y0KEY1|Y0KEY
tr|A0A076K3Z1|A	tr|A0A076K1J7|A
tr|W0SEI6|W0SEI	tr|W0SFK2|W0SFK
tr|K5YWG3|K5YWG	tr|K5ZJF3|K5ZJF
tr|A0A1R3WET9|A	tr|A0A1R3X7G5|A
tr|A0A1Y5SNH2|A	tr|A0A1Y5SLP8|A
tr|A0A0C5J9S0|A	tr|A0A0C5IXT0|A
tr|A0A167GS81|A	tr|A0A160DWQ7|A
tr|J2W864|J2W86	tr|A0A126RJF6|A
tr|D5BPB5|D5BPB	tr|D5BSW5|D5BSW
tr|A9HN70|A9HN7	tr|A9HP37|A9HP3
sp|A1K5C1|NUON_	tr|H0Q0N2|H0Q0N
tr|A0A1M5YZY8|A	tr|A0A1M5WA37|A
tr|A0A0P7KFJ0|A	tr|A0A0N8IBM0|A
tr|A0A161SAP8|A	tr|A0A161SF44|A
sp|C1DCB6|NUON_	tr|C1DA53|C1DA5
tr|F4GMJ7|F4GMJ	tr|F4GW92|F4GW9
tr|A0A0X8R3M1|A	tr|A0A0X8R562|A
tr|A0A1E4ZHR5|A	tr|A0A1S9D3G0|A
tr|A0A1D9BJ07|A	tr|A0A1D9BAP4|A
tr|A0A1Y5S2Z8|A	tr|A0A1Y5S8Q0|A
tr|A0A099CWZ8|A	tr|A0A099CSN0|A
tr|A0A1F8VCM5|A	tr|A0A1F8V9B2|A
tr|A0A0P7VA72|A	tr|A0A0P7VE69|A
tr|A0A0Q6BQM6|A	tr|A0A0Q6BMH4|A
tr|W5Y732|W5Y73	tr|W5Y7X7|W5Y7X
tr|H1XWE5|H1XWE	tr|H1XPM8|H1XPM
tr|A0A1F5UPI0|A	tr|A0A1F5V1I1|A
tr|B1XWB4|B1XWB	tr|B1Y7T0|B1Y7T
tr|A0A0K0XTP8|A	tr|A0A0K0XWA4|A
tr|A0A0N1BG64|A	tr|A0A0N1LGN2|A
sp|Q0A788|NUON_	tr|Q0ABY8|Q0ABY
tr|U1YEP3|U1YEP	tr|U7U6B8|U7U6B
tr|A0A1B1YRG3|A	tr|A0A1B1YR17|A
tr|A0A101V7T4|A	tr|A0A101VMT8|A
sp|Q1IS52|NUON1	tr|Q1IUK7|Q1IUK
tr|A0A0U3EYL6|A	tr|A0A0U3EQN7|A
tr|A2SFN9|A2SFN	tr|A2SKP4|A2SKP
tr|A0A1E4IG06|A	tr|A0A1E4IM40|A
tr|D0L250|D0L25	tr|D0KXM6|D0KXM
tr|A0A0J5GGN2|A	tr|A0A0J5GCM8|A
tr|Q21YB4|Q21YB	tr|Q21XU2|Q21XU
tr|A0A127MDZ7|A	tr|A0A127MHC3|A
tr|A0A1G4A258|A	tr|A0A1Q4F7Q9|A
tr|A0A0P9CN11|A	tr|A0A0N8PNF7|A
tr|G5ZVT6|G5ZVT	tr|G5ZXR8|G5ZXR
tr|A0A1E4LWQ6|A	tr|A0A1J4S1E3|A
tr|A0A0P0MEX5|A	tr|A0A0P0MEJ4|A
tr|A0A1Q7VWQ6|A	tr|A0A1Q7CZX0|A
tr|A0A0N1JTL7|A	tr|A0A0N0XIW6|A
tr|A0A1F8VD15|A	tr|A0A0R0MC00|A
tr|A0A0Q6XPC0|A	tr|A0A0Q6W375|A
tr|A0A142HLY3|A	tr|A0A142HL62|A
tr|A9WFC4|A9WFC	tr|A9WF39|A9WF3
tr|M2SFY9|M2SFY	tr|M2U920|M2U92
tr|D0MI33|D0MI3	tr|D0MDE3|D0MDE
tr|A0A1G0X1Q5|A	tr|A0A1G0X778|A
tr|A0A127FB54|A	tr|A0A127FDJ7|A
tr|A0A0B2AX82|A	tr|A0A0B2B9W3|A
tr|A0A0F3KAV5|A	tr|A0A0F3KLP3|A
sp|Q01UN3|NUON2	tr|Q01PD1|Q01PD
tr|E0TDV5|E0TDV	tr|E0TD51|E0TD5
tr|A0A0Q7RYV6|A	tr|A0A0Q7SEF3|A
tr|A0A0S9NJV1|A	tr|A0A0Q4YGX6|A
tr|B6BWY2|B6BWY	tr|B6BV08|B6BV0
tr|A0A0K2SP87|A	tr|A0A0K2SFZ8|A
tr|A0A147GZ36|A	tr|A0A147GNJ8|A
tr|A0A1V3S0G0|A	tr|A0A0T2ZLV4|A
tr|A0A0G3BPE1|A	tr|A0A0G3BLE9|A
tr|A0A0U2U5Z9|A	tr|A0A0U3D4M5|A
tr|B2U7P8|B2U7P	tr|B2UK56|B2UK5
tr|A0A0K8NYW0|A	tr|A0A0K8P125|A
tr|A0A1Q7RAW7|A	tr|A0A1Q3MN03|A
tr|A0A059KJZ4|A	tr|A0A059KLY1|A
sp|A1AVS5|NUON_	tr|A1AV81|A1AV8
tr|A0A0P7AIB2|A	tr|A0A0N8H0T7|A
tr|A0A1M5J9W6|A	tr|A0A1M4XLF1|A
tr|A0A098GAU1|A	tr|A0A098GAL3|A
tr|A0A109CJ99|A	tr|A0A109CRF8|A
tr|U5T331|U5T33	tr|U5T244|U5T24
tr|A0A1B3W9Y0|A	tr|A0A0H1AN57|A
tr|A0A1D2U884|A	tr|A0A1D2U856|A
tr|A0A1V0DAK1|A	tr|A0A1V0DEQ1|A
tr|A6GS88|A6GS8	tr|A6GLS4|A6GLS
tr|A0A1F9R614|A	tr|A0A1F9TYW7|A
tr|A9BNA1|A9BNA	tr|A9BSV8|A9BSV
tr|A0A068Z0K5|A	tr|Q12FK9|Q12FK
tr|V4II59|V4II5	tr|V4J9D7|V4J9D
tr|A1WLN1|A1WLN	tr|A1WHN8|A1WHN
tr|G2LGG2|G2LGG	tr|G2LKE9|G2LKE
tr|A0A1A6DUX9|A	tr|A0A1A6DTP6|A
tr|A0A0Q4H5S7|A	tr|A0A0Q4GQL3|A
tr|A0A1F3SS29|A	tr|A0A1F3TYY3|A
tr|A0A1B1ADE2|A	tr|A0A1B1ALC3|A
tr|F3KQ11|F3KQ1	tr|F3KTG0|F3KTG
tr|A0A0P6XX51|A	tr|A0A0P6XYE5|A
tr|A0A0K1P810|A	tr|A0A0K1P9Q6|A
tr|A0A0P6XJB8|A	tr|A0A0N8GRN7|A
tr|A0A0A0DR05|A	tr|A0A0A0DN18|A
tr|A0A136P9W2|A	tr|A0A136NM35|A
sp|Q0APX7|NUON_	tr|Q0AMG8|Q0AMG
tr|W8WV90|W8WV9	tr|W8X0S6|W8X0S
tr|D4H182|D4H18	tr|D4H6R8|D4H6R
tr|A0A143PF87|A	tr|A0A143PTZ3|A
tr|I6ZUB3|I6ZUB	tr|I6YRV8|I6YRV
tr|A0A0P6XH11|A	tr|A0A0P6XLR5|A
tr|A0A0G3XFG6|A	tr|A0A0G3XIX5|A
tr|A8PM97|A8PM9	tr|A8PL77|A8PL7
tr|A0A017T2K6|A	tr|A0A017TE76|A
tr|A0A1C2AID9|A	tr|A0A0R2V780|A
tr|A0A0S8C0C8|A	tr|A0A0S8ETJ5|A
tr|A0A0K1Q8G7|A	tr|A0A0K1PWJ4|A
tr|F4G4C6|F4G4C	tr|F4GGP9|F4GGP
tr|A0A1L6LP48|A	tr|A0A1L6L272|A
tr|A0A1G3E1E6|A	tr|A0A1G3EPC9|A
tr|A0A1B6YCK4|A	tr|A0A1B6YCZ4|A
tr|A0A193LG64|A	tr|A0A193LIW1|A
tr|D0LZ07|D0LZ0	tr|D0LN57|D0LN5
tr|S4Y607|S4Y60	tr|S4XJ71|S4XJ7
tr|A4BTQ1|A4BTQ	tr|A4BQS2|A4BQS
tr|C1DL26|C1DL2	tr|C1DG41|C1DG4
tr|A0A0Q7D2D0|A	tr|A0A1D2TX00|A
tr|A0A1J5TSN9|A	tr|A0A1J5UA14|A
sp|Q2S2K9|NUON_	tr|Q2S0S6|Q2S0S
tr|A0A1H2FNS3|A	tr|A0A1H2KAZ0|A
tr|A0A062XNX4|A	tr|A0A062Y0E8|A
tr|A0A0F2QLR0|A	tr|A0A0F2QKX3|A
tr|A0A139SXA6|A	tr|A0A139SXB2|A
tr|F4QYR1|F4QYR	tr|F4QWU3|F4QWU
tr|S0EV14|S0EV1	tr|S0ESU6|S0ESU
tr|F6EMY0|F6EMY	tr|F6ES71|F6ES7
tr|I0AK33|I0AK3	tr|I0AJE7|I0AJE
tr|N6WY00|N6WY0	tr|N6WW20|N6WW2
tr|A8UR17|A8UR1	tr|A8URQ2|A8URQ
tr|A0A1G3QXE2|A	tr|A0A1G3QL23|A
tr|A0A146G6Y8|A	tr|A0A146GCU7|A
tr|A0A1Q6ULS5|A	tr|A0A1Q7TCY1|A
tr|H6RQY7|H6RQY	tr|H6RW83|H6RW8
tr|H2CA47|H2CA4	tr|H2CKQ9|H2CKQ
tr|A0A0L8V5T5|A	tr|A0A0L8VB45|A
tr|A0A1G2WGH4|A	tr|A0A1G2W4B0|A
sp|Q608Y9|NUON_	tr|Q60AH3|Q60AH
tr|A0A1Y2RAU0|A	tr|A0A1Y2RG54|A
tr|A0A0F6W2Y6|A	tr|A0A0F6SF76|A
tr|D1CCC2|D1CCC	tr|D1CCH8|D1CCH
tr|B8KTG8|B8KTG	tr|B8KUI6|B8KUI
tr|A0A1L6MXT3|A	tr|A0A1L6MVB9|A
tr|A0A062TYU2|A	tr|A0A0F2RE72|A
tr|K9UP95|K9UP9	tr|K9UL17|K9UL1
sp|C6XJX0|NUON_	tr|C6XR86|C6XR8
tr|A0A1M3J5V0|A	tr|A0A1M3ISS3|A
tr|A0A1M3HPC1|A	tr|A0A1E4HE06|A
tr|A0A077FKB7|A	tr|A0A077FKW7|A
sp|C1F223|NUON2	tr|C1F1D0|C1F1D
tr|A0A068NKZ2|A	tr|A0A068NQD9|A
tr|M1WTP4|M1WTP	tr|M1WUU4|M1WUU
tr|A0A151C2Y4|A	tr|A0A151BW05|A
tr|G3J054|G3J05	tr|G3ITH2|G3ITH
tr|A0A1M4TZ77|A	tr|A0A1M4Y9I9|A
tr|A0A1J0AEZ4|A	tr|A0A1J0AA19|A
tr|D8J5L6|D8J5L	tr|D8J5K5|D8J5K
tr|A0A173MN89|A	tr|A0A1N7LYL4|A
tr|A0A1K0FHX5|A	tr|A0A1K0GNQ1|A
tr|A0A1R1M8P1|A	tr|A0A1R1LRY2|A
tr|A0A191TNC4|A	tr|A0A191TKE3|A
tr|H8GKX1|H8GKX	tr|H8GNI2|H8GNI
tr|F2NM12|F2NM1	tr|F2NMV6|F2NMV
tr|A0A0C1XYF0|A	tr|A0A0C1Y7S7|A
tr|A0A1F9NFR4|A	tr|A0A1F9NQD3|A
tr|A0A1A9ETW2|A	tr|A0A1A9F5Q9|A
tr|E1VKW8|E1VKW	tr|I2JKI5|I2JKI
tr|A0A0R2W2P6|A	tr|A0A0R2U0U4|A
tr|A0A1T4N958|A	tr|A0A1T4M195|A
tr|A0A0M1JC39|A	tr|A0A0M1JGX0|A
tr|A0A1Y6D1W8|A	tr|A0A1Y6CTM3|A
tr|A0A0U9HKV0|A	tr|A0A0U9HL71|A
tr|A0A1G1CFZ1|A	tr|A0A1G1C9I6|A
sp|Q7V2N8|NU2C_	tr|Q46GX4|Q46GX
sp|Q6YXR9|NU2C_	tr|Q1XGD3|Q1XGD
tr|A0A1J5HWD9|A	tr|A0A1J5HMC9|A
tr|A0A1G3J4A8|A	tr|A0A1G3J5D2|A
tr|A0A1G0BY46|A	tr|A0A1G0AMC9|A
tr|A0A0R2TFF0|A	tr|A0A0R2SYF9|A
tr|A0A1Q6CDT5|A	tr|A0A099L0V9|A
tr|E1X1Q3|E1X1Q	tr|E1X2V7|E1X2V
tr|C1KRF9|C1KRF	tr|C1KRF3|C1KRF
tr|T0RC86|T0RC8	tr|T0C2P8|T0C2P
tr|A0A1I4VY67|A	tr|A0A1I4XPG9|A
tr|A0A1M7YHX8|A	tr|A0A1M7YCC6|A
tr|D1A431|D1A43	tr|D1ADR7|D1ADR
tr|A0A1W9LSU8|A	tr|A0A0F2NGS1|A
tr|I8T3Q3|I8T3Q	tr|I8I4R5|I8I4R
tr|Q6R9J9|Q6R9J	tr|Q7HRM0|Q7HRM
tr|A0A1M5VTK1|A	tr|A0A1M5XL74|A
tr|A0A1Y5XWV6|A	tr|A0A1W2E5K4|A
tr|Q0P3F7|Q0P3F	tr|Q0P3F1|Q0P3F
tr|C7Q2E5|C7Q2E	tr|C7QBL2|C7QBL
tr|D5SX60|D5SX6	tr|D5SS55|D5SS5
tr|A0A0R2R542|A	tr|A0A0R2R1V4|A
tr|D3DK79|D3DK7	tr|D3DHV1|D3DHV
tr|I2K5Z9|I2K5Z	tr|I2K5B4|I2K5B
tr|A0A0S2JH12|A	tr|A0A0S2JIC3|A
tr|S4Z8B2|S4Z8B	tr|M0VT18|M0VT1
tr|A0A1B4ZAZ9|A	tr|A0A1B4ZAZ3|A
tr|A0A172CKR7|A	tr|A0A1S4EUC3|A
tr|A0A075VST6|A	tr|A0A075VVT3|A
sp|P0CC63|NU2C2	sp|P07506|COX1_
tr|S6HZR5|S6HZR	tr|S6HDV9|S6HDV
tr|M1WP47|M1WP4	tr|M1WWH0|M1WWH
tr|K9ZVI5|K9ZVI	tr|K9ZWM2|K9ZWM
tr|A0A1V0A022|A	tr|A0A1U9ZRG4|A
sp|P0CD56|NU2C1	tr|B6VJT8|B6VJT
tr|W2ETK1|W2ETK	tr|W2F261|W2F26
tr|A0A1H7M111|A	tr|A0A1H7N8S1|A
tr|A0A0C2G033|A	tr|A0A0C2JCL2|A
tr|A0A1Q3ZF80|A	tr|A0A1Q3ZMR3|A
tr|A0A0M8YBL0|A	tr|A0A1V2QAI4|A
tr|B5JJN2|B5JJN	tr|B5JH87|B5JH8
tr|I1TIH9|I1TIH	tr|I1TIB7|I1TIB
tr|A0A1W2FU83|A	tr|A0A1W2DP84|A
tr|V6KG57|V6KG5	tr|V6L399|V6L39
tr|A0A067BG47|A	tr|A0A067BG30|A
tr|A0A1R1M956|A	tr|A0A1R1MBC2|A
tr|A0A1Q9URK1|A	tr|A0A1Q9UQ62|A
tr|A0A142XYM3|A	tr|A0A142Y480|A
tr|A0A0M9UKJ4|A	tr|A0A1P8NBB7|A
tr|A0A1Q9TYP6|A	tr|A0A1Q9U035|A
tr|D3Q943|D3Q94	tr|D3PW64|D3PW6
tr|A0A1Q8C7G1|A	tr|A0A1Q8C5V2|A
tr|F4FDD6|F4FDD	tr|F4F7C6|F4F7C
tr|A0A0Q6V5Y5|A	tr|A0A0Q7QGS5|A
tr|A0A1E8CXU6|A	tr|A0A1E8CU40|A
tr|D2SDG4|D2SDG	tr|D2SDS0|D2SDS
