# Supplementary material for: Inter-protein residue covariation information unravels physically interacting protein dimers
Source: BMC Bioinformatics. 2020 Dec 17;21:584. doi: 10.1186/s12859-020-03930-7 (PMC7745481; doi:10.1186/s12859-020-03930-7)
Supplement: Supplementary file 5 — Additional file 5. Final ER-MSAs at different ASA thresholds. Available on Mendeley data (http://dx.doi.org/10.17632/9bk2r55286.1). [file 12859_2020_3930_MOESM5_ESM.zip › Additional file 2/Final ER-MSAs/Negative ER-MSA dataset/ASA0.0/paired_MSA/4hea-N-3g5o-B/MSA_IDs.txt]

sp|Q56229|NQO14	sp|O33348|RELG_
tr|A0A1Q3P4F0|A	tr|A0A1M3H698|A
tr|A0A085FSF3|A	tr|A0A0N0JY61|A
sp|A7HY36|NUON_	tr|A7HTK3|A7HTK
tr|A0A192IJD0|A	tr|A0A1M2Z0H1|A
tr|A0A135HWT2|A	tr|A0A135HUB5|A
tr|X6GG23|X6GG2	tr|X6DFP4|X6DFP
tr|Q20Z51|Q20Z5	tr|Q212S1|Q212S
tr|K9GNJ9|K9GNJ	tr|K9HHQ1|K9HHQ
tr|A0A0Q5HAM2|A	tr|A0A0Q6ERD3|A
tr|A0A1M3CD78|A	tr|A0A021X2U9|A
tr|A0A1G0MJR3|A	tr|A0A1G0MU21|A
tr|A0A081MKV9|A	tr|A0A081MSX4|A
tr|F2NHF5|F2NHF	tr|F2NJ03|F2NJ0
tr|V4YRJ0|V4YRJ	tr|A0A1F3YD36|A
tr|A0A1E7IKC6|A	tr|A0A1F9PXF3|A
tr|V4RPJ9|V4RPJ	tr|V4RJE1|V4RJE
tr|A0A1G0QSA9|A	tr|A0A1G0NDH3|A
tr|A0A1M5ESM8|A	tr|A0A1M5EWY5|A
tr|A0A1M3BXU2|A	tr|A0A1F4K3S3|A
tr|A0A1X0YA79|A	tr|A0A1X0XXE5|A
tr|A0A1J5J280|A	tr|A0A1J5I6Q1|A
sp|Q2YA93|NUON_	tr|Q2YC87|Q2YC8
tr|I1YHF7|I1YHF	tr|I1YIJ1|I1YIJ
tr|A0A1W9UK20|A	tr|A0A1W9UK69|A
tr|A0A1F6C615|A	tr|A0A1F6CY71|A
tr|A0A0M4L7C9|A	tr|A0A0M4L7X0|A
tr|A0A075MI76|A	tr|A0A0P0UTA3|A
tr|A0A1U9JNT5|A	tr|A0A1U9JPD3|A
tr|A0A086D050|A	tr|A0A1G0KY09|A
tr|A0A1M6FLW6|A	tr|A0A1M6K9A8|A
tr|A0A1E3YN40|A	tr|A0A136JVP4|A
tr|A0A1K1NFG3|A	tr|A0A1K1NWB4|A
tr|A0A0E9M5V1|A	tr|A0A0E9M6G3|A
tr|C4ZKJ0|C4ZKJ	tr|C4ZIF3|C4ZIF
tr|Q5P1D7|Q5P1D	tr|Q5NZB9|Q5NZB
tr|A0A0J1D815|A	tr|A0A0Q6WTA1|A
tr|A0A0A2I0D2|A	tr|A0A0A2HRN1|A
tr|A0A0S8BH74|A	tr|A0A1J4ZY15|A
tr|L0GVW0|L0GVW	tr|L0GYB0|L0GYB
tr|Y0KHT9|Y0KHT	tr|Y0KKH9|Y0KKH
tr|A0A090AML0|A	tr|A0A090ANU2|A
tr|W0SEI6|W0SEI	tr|W0SGT5|W0SGT
tr|A1HPU1|A1HPU	tr|A1HRH8|A1HRH
tr|A0A101VCR9|A	tr|A0A117S312|A
tr|H8YWU1|H8YWU	tr|H8Z2K4|H8Z2K
tr|A0A0C5J9S0|A	tr|A0A0C5J6S2|A
tr|I3YFJ3|I3YFJ	tr|I3YHE2|I3YHE
tr|A9HN70|A9HN7	tr|A9H6V4|A9H6V
sp|A1K5C1|NUON_	tr|A0A0K1JAW5|A
tr|A0A0X8R3M1|A	tr|A0A0X8R6U0|A
tr|A0A1E4ZHR5|A	tr|A0A1S9CVZ9|A
tr|A0A1F8VCM5|A	tr|A0A1F8VFG3|A
tr|A0A0S8EFS0|A	tr|A0A1J5CSE6|A
tr|B1XWB4|B1XWB	tr|B1XZ55|B1XZ5
tr|A0A0K0XTP8|A	tr|A0A0K0XTY0|A
sp|Q0A788|NUON_	tr|Q0A7Q7|Q0A7Q
tr|A0A1S2VM37|A	tr|A0A1S2VIC5|A
tr|A0A1B1YRG3|A	tr|A0A1B1YTT9|A
tr|F9U539|F9U53	tr|F9UHM7|F9UHM
tr|A0A1E4IG06|A	tr|A0A1E4IGP3|A
tr|D0L250|D0L25	tr|D0KW13|D0KW1
tr|G2E760|G2E76	tr|G2E398|G2E39
tr|F8E7Q9|F8E7Q	tr|F8E759|F8E75
tr|A0A1E4LWQ6|A	tr|A0A1J5CG72|A
tr|D3RNG2|D3RNG	tr|D3RTX0|D3RTX
tr|A0A1E4B0H6|A	tr|A0A1F9ZEA9|A
tr|A0A0B2AX82|A	tr|A0A0B2B7P4|A
tr|A0A0Q7RYV6|A	tr|A0A0Q7SWD1|A
tr|B6BWY2|B6BWY	tr|A0A0N1B4A6|A
tr|A0A1V3S0G0|A	tr|A0A1C9VMX1|A
tr|W0DVV0|W0DVV	tr|W0DSS8|W0DSS
tr|C9LVL0|C9LVL	tr|C9LYU5|C9LYU
tr|A0A0J8YU37|A	tr|A0A0J8YQR9|A
tr|A0A1M5J9W6|A	tr|A0A1M5LUQ6|A
tr|A5UVF6|A5UVF	tr|A5UYS1|A5UYS
tr|A0A1B3W9Y0|A	tr|A0A0H1ARN1|A
tr|A0A1S1NSB7|A	tr|A0A1S1NL47|A
sp|A8ADW3|NUON_	tr|A8AEE0|A8AEE
sp|A9MJA9|NUON_	tr|A9MEX3|A9MEX
tr|F5SGZ2|F5SGZ	tr|F5SEB8|F5SEB
tr|A0A1F3SS29|A	tr|A0A1F3VDJ1|A
tr|B3EIA3|B3EIA	tr|B3EHM7|B3EHM
tr|F3KQ11|F3KQ1	tr|F3KW19|F3KW1
tr|A0A1M4UE12|A	tr|A0A1M4WJ02|A
tr|G4E694|G4E69	tr|G4E7C7|G4E7C
tr|A0A0S8C0C8|A	tr|A0A0S8BTF6|A
tr|A0A1E4A7V4|A	tr|A0A1E3ZYL1|A
tr|A0A172YBW6|A	tr|A0A172YAM2|A
tr|F4CCT7|F4CCT	tr|F4C1F4|F4C1F
tr|A0A1G3E1E6|A	tr|A0A1G3CUM7|A
tr|A0A1B6YCK4|A	tr|A0A1B6Y835|A
tr|A0A1W9PRN2|A	tr|A0A1W9PY58|A
tr|A4BTQ1|A4BTQ	tr|A4BRI8|A4BRI
sp|Q6D2S9|NUON_	tr|Q6D9E2|Q6D9E
tr|D7E6I8|D7E6I	tr|D7E7M1|D7E7M
tr|F8EFT2|F8EFT	tr|F8EBD3|F8EBD
tr|L0KY81|L0KY8	tr|L0L325|L0L32
tr|A0A139SXA6|A	tr|A0A139SNI3|A
tr|A0A1B1Q2Y3|A	tr|A0A1W6HUF2|A
tr|A0A1S8CT79|A	tr|A0A1S8CY79|A
tr|A8UR17|A8UR1	tr|A8UT45|A8UT4
tr|A0A1Q6ULS5|A	tr|A0A1J4XN22|A
tr|A0A1F8IQH9|A	tr|A0A1F8IJV1|A
tr|H6RQY7|H6RQY	tr|H6RSX4|H6RSX
tr|A0A1S2DEQ4|A	tr|A0A1S2DIK3|A
tr|A0A1G2WGH4|A	tr|A0A1G2W6A7|A
tr|G8P008|G8P00	tr|G8NZ20|G8NZ2
tr|A0A1M3B7H2|A	tr|A0A1Q3NFK0|A
tr|A0A1M3J5V0|A	tr|A0A1M3IMY5|A
tr|W7SXL2|W7SXL	tr|W7SZE1|W7SZE
sp|C4K3W3|NUON_	tr|C4K5B3|C4K5B
tr|A0A151C2Y4|A	tr|A0A151C033|A
tr|G3J054|G3J05	tr|G3IT40|G3IT4
tr|A5GRQ3|A5GRQ	tr|Q7U8N9|Q7U8N
tr|M5A608|M5A60	tr|M5A2S2|M5A2S
tr|A0A1J0AEZ4|A	tr|A0A1J0AGR4|A
tr|A0A1F9NFR4|A	tr|A0A1E7HHC8|A
tr|A0A0R2XNY6|A	tr|A0A0R2XM51|A
tr|A0A1J5U594|A	tr|A0A1J5T7S1|A
tr|E1VKW8|E1VKW	tr|E1VR78|E1VR7
tr|D8F031|D8F03	tr|Q1NLW0|Q1NLW
tr|T0MX36|T0MX3	tr|A0A151EIL6|A
tr|A0A1Y6D1W8|A	tr|A0A1Y6D0S4|A
tr|M9SHC0|M9SHC	tr|M9SHY0|M9SHY
tr|A0A1G1CFZ1|A	tr|A0A1G0W9C5|A
tr|A0A133Y8S8|A	tr|A0A180FCF3|A
tr|A0A1T4YA15|A	tr|A0A1T4WIM7|A
tr|A0A1M3FNB9|A	tr|A0A1M3FQ28|A
tr|D6Z4X3|D6Z4X	tr|D6Z6S9|D6Z6S
tr|R7DH42|R7DH4	tr|R5IGD8|R5IGD
tr|A0A1J4TL44|A	tr|A0A1J5EU74|A
tr|A0A1W9LSU8|A	tr|A0A0F2NIC1|A
tr|A0A1J4TVG6|A	tr|A0A1W9PHN2|A
tr|I2K5Z9|I2K5Z	tr|A0A0C2VPG8|A
tr|A0A0G1R1G0|A	tr|A0A0G1KG90|A
tr|E6WYS3|E6WYS	tr|E6X382|E6X38
tr|A0A1W2BEP8|A	tr|A0A1W1YBV7|A
tr|D1AZ51|D1AZ5	tr|D1AZP3|D1AZP
tr|J0L9M7|J0L9M	tr|J1F704|J1F70
tr|A0A0C2V9B9|A	tr|A0A0C2ZTV4|A
sp|B4U8I1|NUON1	tr|B4U692|B4U69
tr|A0A1Q9TYP6|A	tr|A0A1Q9TIG3|A
tr|A0A1Q8C7G1|A	tr|A0A1Q8BW78|A
tr|A0A1E8CXU6|A	tr|A0A1E8D1D6|A
tr|A0A1Q9VHU9|A	tr|A0A085LF14|A
