# Supplementary material for: Inter-protein residue covariation information unravels physically interacting protein dimers
Source: BMC Bioinformatics. 2020 Dec 17;21:584. doi: 10.1186/s12859-020-03930-7 (PMC7745481; doi:10.1186/s12859-020-03930-7)
Supplement: Supplementary file 5 — Additional file 5. Final ER-MSAs at different ASA thresholds. Available on Mendeley data (http://dx.doi.org/10.17632/9bk2r55286.1). [file 12859_2020_3930_MOESM5_ESM.zip › Additional file 2/Final ER-MSAs/Negative ER-MSA dataset/ASA0.0/paired_MSA/4hea-N-3g5o-B/MSA_ready_for_MI.txt]

MTLAILAVFSVALTLLGFVLPPQGVKRATLLGLALALASLLLTWGKPFAFGPYAVDGVSQVFTLLALLGALWTVGLVRSGRFEFYLLVLYAALGMHLLASTRHLLLMLVALEALSLPLYALATWRRGQGLEAALKYFLLGALAAAFFLYGAALFYGATGSLVLGAPGEGPLYALALGLLLVGLGFKAALAPFHFWTPDVYQGSPTPVVLFMATSVKAAAFAALLRVAAPPEALALLVALSVVVGNLAALAQKEAKRLLAYSSIAHAGYMALALYTGNAQALGFYLLTYVLATGLAFAVLSQISPDRVPLEALRGLYRKDPLLGLAFLVAMLSLLGLPPLAGFWGKYLAFAEAARAGAWGVLVLALVTSAVSAYYYLGLGLAVFARPEETPFRPGPPWARAAVVAAGVLLLALGLLPGLVLPALAAGGMPYTVRFTTTARRDLHKLPPRILAAVVEFAFGDLSREPLRVGKPLRRELAGTFSARRGTYRLLYRIDDEHTTVVILRVDHRADIYRR
MLEAYVGLLGVIVLMIGVFKGEKP------LCLGSAAFLVGIIPLSNNFDMQVLYTDFTAVMRSILILFTAVILVLKSYYTFELVPLVIFSLLGAMMMLSSATFISLYVAVELQALSLYVLAASNR-LSSEAGLKYFVLSAIASGLMLYGMSLVYAFTGTISFETLSLPSAITVGIVMILIGFFFKLSLAPFHMWTPDVYEGSPTIFTAFFASVPKIAAIGLLVKIFDMQGIFILVAVISMFVGAFGAIKQTKIKRIMAYSSISNMGFLILALTNPATVTE-IYVIIYGVTVIGAFAVFTAIEKAFESIDDLSGLSKTSPYAALIIAIMMFSLAGIPPLAGFFAKFVILESLVASNHIIIAVLAVISSVISAYYYLNIVKVMYFDEVKGQLR-MSMDNMIVAAFAGIYNIVYILFHSSAISYFSA-KM-WKVIYHQEVEYDLKILGYAEARRILKVIDE-RIIEPHKIGKALTGDLAGCRRIRVGNTRIVYRMNKKEIEVFIIAVGIRKDVYKT
MTADVVVTGACALLILGQLVRKRFLVCTSIAVVLIAALATLMLV-RPAYAGMFIADRFAVFFKSIFYLVTVLTFLLEGIESSEYYVLLLFALSGMMIMASATDLLSLYVGLELMALCTYVLTGFLR-RSNEAALKYVILGSISTGIFLYGVSLVYGITGTTQLDGMPLDPGLLLAVVFIVAGLVFKVGAVPFHMWVPDVYEGAPTTIAAFMSAGPKAAGFAVILRVFLW-IIVAVIAVVTMALGSFVALVQDNFKRLLAYSSIAHAGFALLGVVAGGAASVMLYLLIYAFMNLGIFGTVIMMRNSGEGIEDYAGFARSHRGLALLMLLYLFSLAGIPPTAGFFAKFYVLVALVERGFVTLAVVAVLLSAVAAYFYIRIVMVIYMREPEREPA-LTPLVRAALAVTAIGTIGIGLFPAWFLGLAQN-GMSYRLAFLPSAQKEWRKLGDTVRDQFKKKLAE-RLLHPRIAADALHG-MPQHYKVRQAGYRLVYRVDDDVLTVLVVAVGRRDHVY-R
MENALLAVGAMALLMYGVFRKDRETSLGALALFALVGAFLIIEP-VETFGGMFVIDGFTKFMKLLILLAAAAAIVMEGMDRFEYPVLIILATLGMFMMVSANGLISLYMGLELQSLSLYVIAAFHR-RATEAGLKYFVLGALASGMLLYGASLIYGFTGSVQFGSIGTNIGVIFGIVFVLAGLAFKISAVPFHMWTPDVYEGAPTPVTAFFAGAPKVAAMALILRVLFWQQIIVFIAIASMVLGAFAAIGQSNIKRLMAYSSISHMGFAMVGLAAGTPRGVLIYLVIYVVMNAGVFCCILAMQRYVENISDLAGLSRNQPMVAFMMAMLMFSLAGVPPLAGFFGKFYVFMAAVEAGLYPLAVIGVLASVVGAFYYLRIVKIMYFDEAAEIQP-MPGELTAVLGISGVFTLFFFVYPAPLILASQA-PMAWTIDYTDDAINQLRKLDKQSARRIVEYMDEAGAANPRSFGKPLSGPLGQFWRYRVGDFRIICDIEDEVLRVLVVRIGDRKDVYRR
M---ALLLGGCAALVLALFAPQWLCSVVAALALALAAGFAWSQM-KLSFQGVWALDGATGWARLLILAATALCLPLTDRRHGEFYTMLLFSALGAVAMAGAADLLQLLMAVLLSSVTGYAIAAWHR-LSVEAGMKYFLVGALANAMMAIGVVLLLGMLGSSGYADLQQAPLTVLGLALTLLGLAFKMGAAPAHAWMPDVAEGAPVPAAAFLTVVPKIGAAIAMARLVAVRLLVAALAVATMTLGNLAAFWQQDVRRLLGWSSVSQSGYALMAVAVTGLPALIAFLAAYGVANIAAFAAIAHLR-GRTALGDFAGLGRARPVTAAILIMAMLSLVGIPPLAGFVGKLELFVAAIQGGLSWLAVAALVNTVASLFYYARVMGPMYFARPGGHVL--GRQTLVAASVASVLVALGGIGAGRLLVMAGKLPMVWTIEYLTSVKKELRKLDRQVARRIVDFMDNAGLENPRNVGLALSGQYEGLWRYRVGDSRILCDTRDDKLVVLVVAIGHRIEVY-R
MQTDFVAAGALVLLMVGVFSGETLVTGLAVAVLVGALALVILFP-GNAFGDAFVSDGFGRFMKVLTLIGSLVTLVMEKFDRFEFPVLILLATLGMMLMVSASNMLTLYLGLELQSLSLYVLAAINR-RSTEAGLKYFVLGALSSGMLLYGISLVYGFTGQIGFREIERQLGLVFGLVFVLAGLAFKISAVPFHMWTPDVYEGAPTPVTAFFAAAPKMAAMALVVRVVMWQQVIIFISIASMLLGAFAAIGQRNIKRLMAYSSIGHVGYALVGLAAGTTRGVALYMLIYLVMTLGTFAFILAMRTNVEQIEDLAGLSRTNPVMATIMTIFLFSLAGIPPLAGFWAKWYVFLAAVEAGLYPLAVIGIVSSVIGAFYYLRLIKIMWFDEPAG-VP-VAGELRLVLGVSGAFVLLYVLIGGPIGAIADA-FMVWTIRFDAKAEKELGRLSSIDRQRILKFLQQAPSENPRSIGDALAGPLSGFWHYRVGDYRVIVRMDDQAITVYVVRIGNRREVY-R
MTAAVVVTGACILLILGQLVPKYFLVWASAATVLVATLATLLLA-RPAYSGMFIADRFAVFFKMVFYLSTILTFLLEEIALSEYYVLLLFALSGMMIMASATDLLSIYVGLELMALSTYVLTGFLR-RSNEAALKYVVLGGVSTGIFLYGVSLIYGITGTTQLDGMPLDPGLLLAVVFIVAGLVFKVGAVPFHMWVPDVYEGAPTTITAFMSVAPKAAGFAVILRVFLW-IIVAVIAVVTMALGSFVALVQDNFKRLLAYSSIAHAGFALFGVVAGGAAGVMLYLLIYAFMNLGIFGIVIMMRNSGEVIEDYAGFAKSHRGLALLMLLYLFSLAGIPPTAGFFAKFYVLVALVERGFVTLAVIAVLLSAVAAYFYIRIVMVIYMREPEREPA-LTPSVRATLALTAAGTIGIGLFPAWFLRLAQS-GMSWRVEFTLRAKKDIERLSTKDQRRILEFLSGSAHPDPKVLAKRLTATKEEAWRFRVGDYRIIVQFWDSRLVVLVVEIGNRREVY-R
M---ALAIGAVVAMLLAPLT--GAARIAAATGLAVAALLEILRA-AAPIGALFTDDGLARYGTAYAALFGLAALVFVGGVAKEAPALVALVALGAASLTGAGHAATLFLGLELISLSLIALFAFPL-KALEASYKFLVMSGLATSAQLLGVALIYAETGALDFPGW-HGPLFALGTALLLAGLAFKFSLAPFHMWTPDAFQGAPAGAAALAGVVSKAAVAIAILRLNTWSAGLATLGAASVLVGNVLALRQQLLPRMLGYSTIAHSGYIAMILASGAPEAVLFYLGIYAPALTATLCASAMLG-PAPMLEDLRGLARKRPLEATSLSVGLLSLAGLPVAGGFVAKLYLFKALVQSQSWILLGIAAFGAALGFYYYIRFFTAPFFGHGGEP---RHRFDRLLLIFCFGLIMLFGFEPLVLITAVNSVRMSKEIAFTSAAVRQWRKLSSVAREQIDLKLTA-FAETGH---KALKG--VSGMRLRAGDWRVLFTLDGD--VITIHAVGHRRDIY-D
M---VLILTAVAVLLTASFTPHWIGAVLALAGLAVAGALTAGQI-RLTFSGTWALDGASIYARLMILAATAFCVVLTDKRHGEYYAILLFSALGALVLAAAADLLELVMGVLLSSVTGYTLAAWHR-LSVEAGMKYFLVGALANVILLIGVALMTGMLGGFGFADLAASPLLLLGVALVVIGLSFKLGAVPAHAWMPDVAEGAPAPAAAFLTVVPKIGAAIALARLVSIRPVVAVLSVATMTLGNLAALWQDDVRRLIGWSSVSQSGYALMAVVVVSFSALLAFLTAYAVGNLAAFAVVTHLR-GRTDRADYAGLARTRPLAAAVLILAFLSLVGIPPLVGFFGKLVLFVATIDGGYAWLAAVAVANTVASLFYYLRVVGPMVFEGDDAPAV-LGRWTAGAVLAGGVLTIALGLAAEPGLAAFGALPM--RVRIDTKAIKDMRAFPARIRAAILTKIDQ-YATDPAALAKSLQG--SDLYRLRVGDYRVIFAVEDGEIRVMVVKVRHRKEAY-D
MFSQILSVGAMGLLMIGTFLGERLVTSLTVGTLLFALVWLLFAT-GVAFGGSIILDPFARFMKALVLIGSAAAVLMERFANFELPVLIVLCTTGMLVMVSAGDLIALYMGLELQSLAIYVIAAIHR-KSTEAGLKYFVLGALSSGMLLYGASLVYGFTGQIEFRAIARSLGLIVGLVFVLAGLAFKISAVPFHMWTPDVYEGAPTPVTALLAGAPKVAAVALLTRFTVWQQVVVFLSIASMLFGSFAAIGQRNIKRLMAYSSIGHMGYVLVGLAAGTEQGVLIYMATYVTMTLGTFALILAMRRMVEDVYELAGLSRTNPMMALAMTVLMLSLAGLPPLLGFWGKYYVFIAAVGAGLIPLAVIGVIASTIGLFYYLRIVKVMWFDEPLA-EP-MSMELKLVAGAATIFIFAYIVLAGPLFAAAAA-FMAWRIEIDREAEKDLNGLGSEAERRVLRFLNDAPLDDPRSIGEALKGKLGGFWKYRVGDYRIVVQIDDAVIRVLVLRIGHRREIYRR
MTADILAVGGLVLLMIGVFSGETTVTGLAVAVLIIAGLWLVLAT-GQAYGGAFVSDAFAKFMKVLALIGSITAMVMEQLDRFEFPVLVVLSTLGMLLMISANSLLSLYLALELQSLALYVLAAINR-RSTEAGLKYFVLGALSSGMLLYGMSLVYGFTGHIGFQEIGRSLGLVFGLVFILAGLAFKISAVPFHMWTPDVYEGAPTPVTAFFAAAPKVAAMAMLVRIVIWQQVVVFISIASMLLGSFAAIGQRNLKRLMAYSSIGHMGYALVGLASGSMRGVALYMLIYMVMTLGTFACILAMRRNVENIDDLAGLSSTNPFMATAMTVLMFSLAGIPPLAGFFAKYFVFMAAIEAQLYALAIIGVLSSVVGAYYYLRVIKVMWFDEPTG-AR-TSGELKLVFGLSGLFMLGYVLIGGPIGNAAEA-FMAWKIEFHPGADKELEKLGTAAARRILRFLSDAPLEDPRAIGQALKGELGAFWKYRVGDYRIIARIEDSVVTIFIIRIGDRKSVY-R
M---LLLLLILVLMVLEIVRADALAGPLFLLTLTVGCGVLVAQLSLTLAPGEVVIDRFAILARLVILGCGTVLGFFTGSRCFKTWMLLSCSLLGGLIIMSSAGFITLFIGIEMLSLPGFALMIHGR-VACEGAFKYLLMSSVATALMLFGISLVYAQTGTLAIADF---AQNWAAGALVLSGFFIKAAVFPFHGWAPDAYDSARLPVTAFLASVVKAAVVLALVRILGATLAVTALSVASIFYGNITAIRQTSFKRLLAYSSIAHAGYMMFALTDSTGEALFYYVAVYAVTTIIACACFSLLCGQADPLACLDGAYYTRPVPAFILGAAVLSLAGIPPLPGFLAKLLVFKSVIASGHLLPAVLAFIGSFLGVIYYLGIVFRLFKPAPASALTR---SQSGGVLIGSVALALFMLFPDLFHRLLAT-VM--NVTFTPTAFDDLRYWLKTQAERVLALLED-IRRTPFEGTEPLRFQLAGCWSRRIDRHRLVYQVEEAEIVVIACR-YHY------
MTSEILAVGALALLMIGVFSGEPTVTGLAVALIIASGLWLVLVP-GVAFGGAFVLDPFTRFMKAVALIGSVTAMIMEQLDRFEFPVLLVIATLGMMLLISANDLLALYLGLELMSLSLYVVAAINR-RSTESGLKYFVLGSLSSGMLLYGMSLIYGFTGNTGFDGITRSLGVVFGLVFVLAGLCFKISAVPFHMWTPDVYEGAPTPVTAFFAAGPKVAAMAILVRIVSWQQILVFVSIASMLLGSFAAIGQRNIKRLMAYSSIGHMGFALVGLAAGTESGVILYMLIYMVMTLGTFACIMAMRRNVENVDDLAGLASTKPFMAVVLTALMFSMAGIPPLAGFFAKYFVFIAAIEAELYALAVIGVLSSVVGAYYYLRIVKLMWFDEATG-AR-VPGELRLVFGLSGLFVTAYVIFGGPVGSAANA-FMAWAIEFRAKAEKQLQRLASRDAARIVSFLEDAAHENPRELGTALKGTFGLYWRYRVGDYRIICDIQDQRLVVLVIDVGHRREVY-R
M---YYLLMGLALFFRTLRQVNQIFLALAGGGVLVSSLCL-----GELFFAAYKVDLFSQIFKAALALGLFLVALIEERSHAEFYLFLTTCTVGMMMLVSAVELLTVYVSLELASYSLYILVPMRR-IDVEAGIKYLFIGAVSSCFMLFGLSYIFGAVHSTYIADVVHSPVGLLGIVLSLAGFFFKLSIFPIHFWAPDVYQGGTNQLVAYIATASKAAAVAVLLRFAAFAKVLVFLSIISMTLGNLVAIIQKDFKRMLAYSSIAHAGYIMMGILTLSETGVIYYAVAYLIMNFTCFMVLSEVAGRDLKIVEFAGLYQRSPLLALALMLGLFSLAGVPPSIGFTGKLLIFTSAMSQGYFWLVLIGAVNGTISLYYYLKVVYAAYFLEPGDVIQ-PSNVIRLTSVGLIGIIIGFGVFPNQVVELARM-LMAWKIEYSRTARKQLWELDLQKARNVLAFGDDAKQENPRDMGKALSGPMGTLWSYRLGGIRLICDLQDDLARIQVLRLGEFKEGDNG
MID-FLLVMTCVIALADLNVKGTSTYIATMLTLAALTLLNVMYAAIVAFGGMVVSDPMSNWLRAFASLAVMVTLIYRTMLGGELFSLSLFALLGMYIMISGHNFLVIYMGLELLTLSSYALVALRR-NASEAAMKYFVLGAMASGFMLYGLSMLYGATGSLDVGEVLDHRVLALGAVFVVAGLAFKLGAAPFHMWVPDVYDGAPTAVTLMIAGAPKLAAFAIIMRLLVWQQMLAVMAIASLLVGNLAAIAQTNIKRMLAFSTIAQMGFVLLGLVAGVSSATMFYIVTYVLTTLATFGVLLLLSSEANKLSDLAGLNQRNPVMAGVLAAAMFSLAGVPPLVGFYAKLSVLQALMASSYIYLAVFAVVMSLVGAFYYLRIVKLMYFDVPEVTIE-INADARFVLSLNGLSLLALGILPSGLMAICTH-VMPYTVLMRRQAQKKLQSLARNERVRLAEKIHQ-LGLNPDDPAKRLSG--TPLHRLRVGDWRIIYDRQDAVQIITIEKIKPRGDAY-K
M---ALMLTVLVLFFMTLGKFRAVSLVLTAITIVATFASM-----SSMFFGAYQIDGLSQLFKMVIIVGLFLIFYLDDKLHPEYNMFLAISALGLMFLSSSVELLTILLSLEISSYALYVVIPFRRGMHVEAGIKYVLFGAASTGLTLYGMSYIFGLTHTTYLNELATQPLAVMAMVLVMTAFFYKLALFPMHFWTPDVYQGASNETTSFVATLPKVGAVLLLLRFVALTWVLATIAVLSMTLGNLSALVQTDLKRLLAYSSIAHAGYVMLGILTADEAAAVFYVIGYLLMNLGCFFVIYNISPENVTFDDLKGLSRRSPLLALTLLVSAFGMAGIPPTIGFIGKFMIFTGAIHKGFYALVIIAVMNAAVAAFYYLKMARAAYCGADDELIV-LPFGAKVMGAFFILSIILIGSLPQSFLAAAKA-LM--NVTFTPTALDDLRYWLKTQTDRILALLEE-IRRTPFEGVEPLRFQLAGCWSRRIDRHRLVYRVEENEIVVLACR-YHY------
MEPVLLSVGAMAALMLGVFRSDALCSGLSVALLVAATLLIWLLP-YLLFGDSFILDPFARLMKSLVAIGSLVSILLGRMTRFEYPVLIVLSTTGMFVMVSANDLVTLYLGLELQSLAAYVLASIQR-RATEAGLKYFVLGSLASGMLLYGASLIYGFTGTVNFHRIDPPLGLVFGLVFLLAGLAFKISAVPFHMWTPDVYEGAPTPVTAFFSAAPKVAAVALLVRVVMWQQIIVFVSLASMILGAFAAIGQRNIKRLMAYSSIANVGYALVGLAAGTERGVIIYMAIYLVMTLGTFAFILSMRRMVESIEDLSGLWKNNGLAAFILTVLFFSLAGIPPLAGFFAKFYVFLAAIEAGLYPLAVIGVLSSVVAAFYYLRIVKIMVFDEAGA-EP-MGGELRAVLGVSGFLMIFFVVFPAPLIAIAQR-FM--KVIFSNVARRGLKRMPVTDRVAIVSKLER-FAADGT---IKLVG--EPRFRLRHGVWRAVFELVDD---VYVVRIAHRKDIY-R
MRHAFVLAMVSLILVVDAAANDYLAYLLSLVTLAGAAFLTLRDFSVLTLGGLFIDDPLSDVLKLFLYLTVAVVLVYRGLYKGEFFVLALFALLGMMVMVSASHFLTLYLGLELLSLSLYAMVALQR-VATEAAMKYFVLGALASGMLLYGMSMVYGVTGSLGLGDIDLHIPLVFGIVFIVAGLAFKLGAVPFHMWIPDVYHGAPTAMTLFIGSAPKIAAFAFVIRILGWRGMLVILAVLSMALGNIAAIAQSNLKRMFAYSTISHMGFMLLGILAGSQGGAMFYVLAYALMSLGGFGMILLLSREADRLEDFKGLNRRSPWLAFMMLLLMFSMAGVPPTVGFYAKLSVLQAVVEIGYVWLAVAAVLFSLIGAFYYLRIVKLMYFDAPHDPIA-ASPDARVVMSVNGLAILALGIMPQPLMAVCIH-FMSWEVVYARQAMKDAEKLAASLKPKAQELLAV-LANDPFQNPEKLVGDLAGAYSRRINIHRMVYEVFTKEKTVRVLRWTHY-----E
M---AIIVAAVLALLFAAFAPRAGAALIALAGILVAATLLVLQI-RFTFSGTWAIDGASIWARLMILFATAFCILLTDPRHGEYYTILLLSALGAMAMAGAGDMLQLVIAVLLSSVTGYTLAAWHR-LSVEAGMKYFLMGALANALLVTGVALVLGLLGDSGYTALAPSPLLFVGFALTLVGVAFKLGAVPAQAWLPDVAEGAPVPSAGFLTVVPKIGAAIAMARLVQLRPLLAVMAALTMTVGNLAALWQDDVRRMIGWSSVAQAGYLLMAVTVLGLMAVLAFVASYAIGNLAAFAVVAHLR-GRTAIADYAGLARRQPIAAAALVLAFLSLVGIPPTVGFLGKLTLFLTTMQGGYLWLALLAAANTAASLFYYARIMGTMYFGTPPDE-V-LDRLSGVAMWAAAIAVLGGAVVAQFAFTAFRFPMMAWQIDLSDTATRQLSKIGKSEAKRIIGFLRDAPLDDPRLIGHALKGVYGDLWRYRVGDYRIVASIEDERVSILVVKIGHRREVYRD
MID-VLLVMGCVIALVDLGVSSNVTHFLTLLTLGVVAGLEAMYASFYGWGNMVVSDSMGSWLKCFAAVTMMACLVYRDMLGGELFTLSTFMLLGIFVMISANNFLVIYLGLELLTLSSYALVALRR-VATEAAMKYFVLGAMASGFLLYGLSMIYGATGTLDIGEVVRHQVLVFGVVFIVSGLAFKLVAVPFHMWTPDVYQGAPTVIAVIISSAPKLAAFGIAMRLLVWQQMLAVLAIASLFVGNVIGTMQSNIKRMLAYSAISHMGFMLLGLMSGVVSSAMFYVVTYVLTVVPAFGVILLLARESEEIADFAGLNRRSPLYAGIMCVCMFSLAGIPPLVGFYAKLSVLEALISSGHIALAVYAVVMSVIGAFYYLRVIKVMYFDQPLTTVS-APADVRIVLTFNAALVFIVGILPGGLMALCAD-SMSRGITFTPAAWDDYVYWQGQTLKRINTLIDA-ARRDPFQGIEPLLGNLSGFWSRRIDDHRLVYAVDDADLAVIACK-GYY-----Q
MS--ILALGATAILMAGAWWPR-----LIGAGVAIALLAALTAGGVAEVGGMFSSGPYARFFTILWSLLAAMTLLLRRFPAGEYPALVLFAAAGMALLSSASSLVGLLVGLESFTLVLYILIAIDK-RGTEAGLKYLVMGIVATGLLSFGIALIYAATGTFHFAEMRMRPLGLLGWALILCAAGFKVSLVPFHLWTPDVYQGAPAPITALLSTGSKGAVFAALVALMLLAPLLWALAAASIILGTLCALRQDNIKRMLAYSSVAHMGYVTIGLLAGGESAVIFYLVVYTLSNLGAFGVLTAFAIEPQNYKDLRGLGYHHPRRGSALAFFLLSLAGIPPTAGFIAKFNIFHAALKADYLGIALLGILASLVSLYYYLRPVIVMFLARERD-LDRGSASEHTVLGVCLLAILLLGIYPGPLFDLIALPSMAYELCFKRSVTKDLRPLPKTDLKLILKRIEA-LADDPRPPGEKLSG--QERYRIRQGMYRILYEIEDHRLVITVVKIGHRRDVYRQ
M---YYVVMAAVFFFMSLERAEKWAVILSGVGVLATVLGA-----GTLFFDAYRIDLFSQVFKILIAIGTFWVMLVDERRHAEFYFLMTICTLAMMMLVSAVELLTIYITLELSSYSLFLLVPMRK-EYAETGIKYFMIGATASAMMLFGLSYLYGVTHTTYVAEVFNQPAAVLGLVLALAGFLFKQALFPFHIWAPDVYQGSTNQVAAYIATGSKMAAAAMVIRFIGFVQLLMVLSVLSMTFGNLVAIIQKDIKRLLAYSSIAHAGYMLIGILTMTEASAIYYALAYLIMNFACFMVIIKVADHNLQIKELAGLHKRSPLLAMTLMLGLFGLAGIPPTVGFTGKFLVFAAALKKGYLILVIIGMVNATLSLYYYLIVIKAAYLLKPVRPVR-VDGVTRSLSIALVVLMICVGIFPDRFMQLTEA-MMAYEIFFKESVWKDIHKIPNKDLKSILRKIRE-LSENPRPVGEKLTG--QNRYRLRQGRYRMVYSIQDKALTIWVVAIGHRKDVY-R
MNPMLLAAAAVVVMLTAAFY--RPVMILTLAGLVLSFMALFLS--SSQVTTLLILDQYALFFIGLIVVATFVVAILGESRHEALYILLLLAALGGGVLVASSHFASFLLGLELLSISLFALIAYPR-HPLEAGIKYLILAGFSSGLLLFGMALVYAQLGTMQFVKIALELYGLAGLALIVTGVGFKLALVPFHMWTPDVYEGAPVPITAFIATASKGAMLVLLLRYFLITFALSLIAVATILVGNLLALLQNNIKRILAYSSIAQLGYLLVGFLAFDQEAVAYFLTAYFVTMLGAFGVVTVLSEDSDRLADYAGLFWHRPWLAGVFTAMLLSLAGIPLTMGFIGKFYIVTAGVEASLWMPVITLVIGSIIGLFYYMRIIAVMYGWGPEEMAS-PSFAESATLAALALLLIWLGIFPAQLIGVLEG-TMTYRISFNPAAQRDLDKMDPQARQRLLKYLNGVLLEDARCLGEPLLAQFFGYWRYRAGDYRITCDIQDEELHVLIVKGGNRRVCGVG
MPFQWLLSMACVVLLVVAYGGNNLVSGLSQLTLLSTAVLVYLDL-GLSFSGNYIKDPLSDLLKLAITLINMPVLAYRNLRSGEFYVLALFSTLGMLVMVSGHTMLTLYLGLELMSLCLYAMVAMHR-IATEAAMKYFILGALASGMLLYGMSMIYGVTGSLVLSEIAELTVLSFALVFIIIGIGFKFGAVPFHMWLPDVYHGAPTAMTLFLATAPKLAAFALLIRLLVWQDMIILLAVLSMLVGNLLAIAQTNLKRMLAYSTISHVGFLFLGIVSGTAAAGLFYALIYALMTAGGFGMILLMSREAEQISDYSGLASQRPWLALMMLLLMFSMAGIPPLAGFYAKLTVIKSVIDVNLLTVAIFAVLMSVVGAFYYLRMIKVMYFDKPLNTVV-RPTGTSVLLSANGLFVLGLGLFPGWLISLCNS-VM-GKVQYSRKAIKGLRKLPANVADQFRTAFQE-IANSRGHWEKKLAG--REGYRLRIGGYRGIYKIEGEQVTVLVLAVGPPGGIY-K
MFGELLLLAGLVILGLDAISPHPWLPRVALIGLAAALVATIMLW-NTRVLAVLSCDPFALMVKMVALVAMGIVILAHSRYQGEFYALLLFSTLAICLLGGATNLIMVYLAFEFLSIISYILTGYLR-RSTEAAIKYFLYGAGVSAVMLYGMSWFYGLTGATDLAGI-LRPVILPALVFVAAGFAFKIGAVPFHQWAPDAYEGAPTPVTAFLSVCPKIAGFAVILRVLLWRALLMAISAITMTFGNLVAMWQTNIKRLLAYSSIAQAGYILIGVVSASETAVLLYLAAYAVTNLGAFAAVIAFSNGSDEIKDYAGLHKRAPGLALILIICLLSLAGIPPTAGFVGKLWLFSAALNEGLLWLAAIGVINSVISVSYYWKIIRAIYLTPAETRID-TSPALAIALGVAVTGVFIVGIFPSLILSLLQTVGM--RVSFEASFARDLKGIDKTLLKRVEQVIAK-VKTVTALRESKMRG-YATFYRLRLGDYRIGIEVVEDE--IIFVRILHRKDIYRP
M---VVAASALLVLVMDILAPRVASAWVTLAGTCLALVVAYQQW-GYGFNAMVILDKYATFFNVVFLTGTGLTVFIEGAGRSEYYFLILCATLGMMLMAAGTDLVVIFLGVELLSLSLYVLVGFTR-ESNESSLKYLLLGAFATGFLLYGIALIYGAVGTTNLQRVENLPLLLAGTGLLLVGLGFKVAAVPFHMWATDVYDGAPTAITAFLSAGPKAAGFAALLRVLVWSAALWVLAALTMTVGNLAAISQHSIKRMLAYSSIAHAGYVLVALTAMNDSSALFYLFAYTFMNIGAFAVVILVSREGLDLRDYAGLAYRNPALALAMAVFMLSLAGFPPTAGFLGKFYIFGAAVKAGYVSLAIIGVLNSLISVYFYLGVVVNMYMKDPPEPVA-VGPSAAFATGLAAIATLAIGIAPSWCLDLARE-MM-YEVRILDAAARELAQIDKPVGRRIVARIRW-LAENLDNIKEALTGNLSGLYKLRAGDYRILYEVLQEEQTIVVHKIGHRREIYRR
MQTEIIALGVMVLLLIGAYSGALTIVCLAIFLLAVTICSIVFFR-GFFYTNALIIDPFSRYMKILTLTGALFSLVMQKLNKFEFPILVLLATLGMMFMISSGNMLSLYMGLELQSLALYVLAAINR-KSSEAGVKYFVLGALSSGLLLYGISLIYGFTGQIGFREIASHLGILLGIVFIFAGLAFKISAVPFHMWTPDVYEGAPTPITAFFAGASKIAAMALIIRIIAWQQILIFMAIASMGLGAFAAIGQNNIKRLMAYSSISHMGYVLVGLSSGNIKGVILYMTIYLVMTLGSFSFILGMRLYVEDIHDLSGLAKTDLFMATIMTIQLFSLAGMPPMAGFFGKWYAFSAAVYAGLIPLAVIGVVFSVIGAFYYLRIIKIMWFDDAKV-AI-LPRELKICLWGSGIFVLCYVFLGSLLAEFAEKLTMVWTIKYENKALSFLKRCDKKEAQRILNFLDESPLGNVRTVGKPLRGQLSGLWRYRIGNYRILCDIYDKELFILVLAIGHRKNIYKN
MYS-NLIFGALLFLLFGAFAKKKYVCYGAIVLMIASIYHVCANT-TMLFNGMLLVNEYTSLIKILLLIAAIAIFFMDQYISFEMPVLMMLSTAGMMFLVSSKNFLSLYLSLELMSLPLYIMAAFNR-FSAEAGLKYFVLGALSSGLYLFGASLLYGFTGTGGFEAIMLPVIILTGIIFIVVSICFKVSAAPFHMWTPDVYQGSPTIVTAFFAALPKVAMLALFARILSFDQIIIFVSIASMFIGSFGAIMQKSIKRMLAYSSIAHVGFALIGIAANQVRGFVVYIIIYLAMTLGIFACILMLRKYKDNISDLSGIAKKYPYLAFAIAVLMFSLAGIPPLAGFFAKFHVLFAAIKEGMYVYSVAAVIASVISAFYYLRIVKIMYFDETKNQGF-FPLTLKVIGALAVVFNLLYFISPAPIVIIAEERPMAWKIKFSARLKKDFRRIGAQQLLKIKAYLEKKALDNPRKLGKPLKSRFKGLWRYRVGDYRLVCEIQDQDLIVLVVRVASRKEVYNR
MTWAFLLAAVSVILVLDLFIPDGITYLLSLLTLAGCAVITLSTSLVLTLSDMFVDDPMADLIKVAMYAATAATLVYRGFYNGEFFTLSLFALLGMMVMVSAHHFLTLYMGLELMSLALYALVALRR-PATEAAMKYFVLGALASGMLLYGMSMIYGATGTLDIAKIANMTLALFGLVFIVAGLAFKLGAVPFHMWVPDVYQGAPTAVTLLIGGAPKLAAFVFVVRILSWQGMLIILAVLSMAIGNLTAIAQTNLKRMLAYSTISHMGFLVLGILAGTPSASLFYAVSYVLMALAGFGILLLLSRDCETLDDLKGLNRKNSWYAFLMLVVMFSMAGIPPMVGFNAKLAVLKSVVDIGLIWLAVVGVVFSLIGAFYYLRVVKAMYFDEASDPVGQVGMDMRVVLSVNAIALLVLGVVPDGLYALCVEVLMSRKVEYTETALTALRKLDKPVARRIMDSLDAVGQDAPCATGKRLQGPLNGLWRYRVGDMRVICQIEDQVLRVLVLRLGKRSEIY-R
M---SLTLGAVAIVLFVSFVRQHWAAVLALLAIGLGAGLTVAQWGRLTFSDVWALDGVALASKLIVLVAGALVVAMTDRRHGEYYALVLFALLGVIMMASASDTMELVLGVLLSSVASYPLAAYHR-PALEAGMKYFLIGALTNTLLTIGVVVLFGLTGSTGYPDISDRLALTIATACVVLGLTFKLAAFPAHAWMPDVAQGSPVPAAAFLTVIPKIGAAVALARFVSWRAIVALISVATMTLGNVAALRQTDVRRLLGWSSVSQSGYALMAIVVLGVPALVFFLASYATANLAAFAVVTHLR-GRTALDDYRGLARHAPIAATILIVSLLSLVGIPPLVGFFGKLMLFRVTLDGGYAWLALVSAINTVVSLFYYLRIVAPMMFGNHRSHVL-SGQWARSTMAVAGVLLIVGGLGAEALSLFTESALMSYGLKQTRRFARAYKKLHDNVAADVDAATEV-VAADPAAG-ERKKGDLADLFVYSQNQYLLGYTVHDEVRLVYLEAVGPHENFYRS
MS--LMVLGATVVLVAGAWVRN-----WLLTGLVLALGAAFIAGTVAEVAGMFSTSLYARFCTIAWSLVIAATLLLHRYGGGEYTSLLLFAGTGMSLLSAATSFLGLFLSLEAFTLVLYILIAFNR-LGAEAGLKYLVFGAVATGFIAFGIALIYTASGTLHIAEAAMRPLGLAGWALMLVAIGFKISLVPFHFWTPDVYQGAPAPVGGVMATAAKGAVLAAFLPLLDIKQVLWLLAILTMLVGTFSALSQTNLKRMLAYSSVTHMGYLLIALLIGGAQALLFYLVVYSFATFGAFGVITSWALEVQNYDDLRGLGYLHPRRSSALALFMLSLAGVPPLAGFFGKFGIFHAALQHGYLELALIGVFASLVSLYYYLRPIIVLFMQERDA-LRSGSGEEFVLLAGCCVATLFFGIYPGPLLDLIMTLPMSWQIVYTKQAQKDAKKLAASMKQKAQKLLTI-VTENPYRNPEKLVGDLAGAYSRRINIHRLVYQVLEDTMTVKVLRWTHY-----E
M---ILAATPIVLLLTISTE--ALTAGLALTGLVGALLALPTA--PRDVTVLLRVDASGLAYAALAIVAAACLVVIREANPEEYYVLLLIATAGIVAMAFSTHFVSFYLGLEILSVSLYGLMAYFR-WGTEAGMKYLVLASASAAFLLFGMALIYAELGTMTFAGLMSNAVVLLGLAMLCASIGFKLSIVPFHYWTPDIYDGAPASVVAFASTAGKLGVFAVIVRYFLLTTYLVVTAVASMLVGNLLALLQTNLKRLLAYSSIAHMGYIAVAFLAHGPETVTFYVLGYTLASIAVFGVIAVLSTDLDHIADYKGLLRTRPVLGAVLIAGLLSFAGIPLTAGFLGKVYVVLAGAQDGHWFVLLALALSSVAGAWYYLRVVVAVCSTPDGEEPS-VPAAPTAVLAVLAVAVLILGTYPAPVLAVIESHRM--KIEFRERFLKDVRSVDKRLLARLRESIES-LESADNLLDKKIRG-DRDYYRIRIGQYRLGILAEPDK--VTLVRFLDRKEIYRP
MNFVFLLAMVCVVLLADLAWGEYVAYLLSQITLFGCALITFGTSVAHTFSGMFVDDTMADILKMLVYITVSTTLVYRGMLSGEFFGLALFATLGMMVMISASHFLTLYLGLELLSLSLYAMVALRR-AATEAAIKFFVLGALASGFLLYGMSMVYGATGSLEVGRIPSHAVLVVGLVFLVAGISFKLSAAPFHMWVPDVYQGAPTAVVLFIGAAPKLAAFGFVMRLLVWQGMLVILSVMSMMIGNLAAIVQSNIKRMLAYSTISHMGFVLLGFIAADGSASMFYVVVYVLMTLGTFGIVMLLSREADRLDDYRGLNRRSPWYAFIMLLLMFSMAGIPPTVGIYAKLSVLQAVLGAGYIWLAVVAVLFSLVGAFYYLRIVKLMYFDEPETPIL-PEGDVKLLISANGLAILAFGFFPQTLMALCAY-VM-FRVEYTREAFKVLRSLPRNMAATIRGKIGQ-LASDPHRPNRKLEG--RPGFRLRVGDWRVIYEIDGDRLVIIVLAVGSRGGIY-K
MNLAFLLTMVCVILIADLFVTGMFTYMMVQLTLLGCSFITVATHTANVFSNMYVDDLMSDVLKLLAYLAVSMMLVYRGLFSGEFMSLTLFALLGMMVMISASHFLTLYLGLELLSLSLYAMVALQR-VATEAAMKYFILGALASGLLLYGMSMIYGATGSLEIYKIYNKQLLVFGLVFVVSGLAFKLGAVPFHMWVPDVYHGAPTPMTLLIGSAPKLAAFAFVMRILVWSSMLAILAILSIAIGNLSAIAQTNIKRMFAYSTIAHMGYLLLGVLSGNISSAMFYAVTYVLMTLGGFGMIMLMSREADNLNDYKGLNQRSPWLAFMMLLLMFSMAGVPPTVGFYAKFSVLQSVVQTGHIPLAIIAVLFSLVGAFFYLRVVKLMYFDTPESPIQ-YQADTSLLITFNGLGVLFLGILPSTLMSICAVLHMPRLLTFTPSAWGDYLYWQGQTLRRINALLND-TLREPFGGIEPLRGDLSGLWSKRIDDNRLVYQVTDTELVVIACL-FHYD----G
MNFVFVAVMALVIMLASTFARSNLAYLLTQATLIVAAFITIFTMEVHTFSNLFISDLLGDVLKLMIYFSTAIALLYRKIDKPEYYLLALLMTLGMMVMVTANHMLPMYIGLEMMSLALYTMVAFDR-RSTEAAMKYFVLGALASGLLLYGMSMVYGATGTLEFSGVANQTVLMFGVVFLVAGICFKLGVVPFHMWVPDVYQGAPTAVTLVIATAPKLAAFAMAVRLLIWQMMLMLVAAASIVLGNLAAIAQQNIKRMLAYSGISHMGFMLLGLLAGVVSSAMFYAISYVIMSLASFGMLILLSREAENIDDFKGLNKRSSWYALMMLFVMFSMAGVPFFIGFFAKLSVLQAVVAAGYFWLAVLAVVMSVIGAFYYLRVVKVMYFDEPVDPIH-AAPEVRVMLSANGLAIAALGLAPQALMSLCAF-LMSWQLVFSKYARKDAKKLAVALKSKAKDLLAI-LAKDPFQKPEKLVGDLAGAYSRRINIHRLVYEVFAEERVVRVLRWSHY-----E
MNFVFVAVMALIIMMATTFARRGLAYYLTQTTLVVAALITIGTMDTLTFSNMFISDLMGDFLKVMIYFTVAIALLYRNIDRPEYYLLTLLMTLGMMVMVTSNHMLSLYIGLEMMSLSLYGMVAFDR-RSTEAAMKYFVLGALASGLLLYGMSMVYGATGSLEFSGIANKTVLLFGVVFLVAGIAFKLGVVPFHMWVPDVYQGAPTAVTLMISSAPKLAAFAMAMRLLVWQSMLMFLAVLSIILGNFAAIAQSSLKRMLAYSGISHMGFVLLGLLSGVVSSAMFYAVSYVIMSLASFGMVILLSREAENIDDFKGLNKRSSWFAAMMMVVMFSMAGIPFFIGFFAKLAVLQAVVAAGYVWLAVLAVMMSVIGAYYYLRVVKVMYFDEPVDPIR-APAEVRVMLSANGLAIAVLGLLPQGLMSVCAY-LMSWEVVYARQALKDAKKLAASLKPKAQELLAV-LADDPFKNPEKLVGDLAGAYSRRINIHRIVYEVFANEKTVRVLRWTHY-----E
M---LLAALTLALVPVAGFARGGLPALVAGAGLVASMVLTARTWNAAAFCGTWAVDRFAVLYKLLIEAAALLSLLMGRRAQAQVAMPLLFATVGGLGLVSGLDLALIVLFLEILSIASYLLALLMR-KAQEATLKYFIYASAALAIMSYGMTFLYGLTGSLDLPGI-DPVWLLVAAGIVLVGYGFEITLVPFQFWAPDVYQGASAPATGFISVVPKIAAFAALLRFLLWSPLIGVLAVGTMTLGNLAALRQQSLKRLLAYSSIAQAGYVLIGVAVANRPAASFYLLTYLAMNLGAFAVIGVLERGSDARDVVRGLARRAPWLAAVLTLALLSLAGIPPLAGFAGKILLLTQAIDGGMAWLAIAGAINMAVGLYYYALVVADMFMEATSQPIP-VGAGYAAAAAIATAGTLALGISPDSVLSAVMALRMRWRLVFTRQAQKDAQKIAAALKDKAHVLLDI-LASDPLATPEKLVGDLAGTYSGRINIHRLVYEIIADRKTVRVLRWSHY-----E
M---TILGAGLLFFLLSLGQPSNCAVTAAAVILFTTVLCL-----GNLFYGAYRVDLFSQVFKVLIAAATLIVFLFKQDSRPEYYLFLLVSNLGLMMLVSSVELLAIFIALELSSFAVYIMVPMRTTFQMEAGIKYLLFGVMATGFMLFGMSYIFGLSGTTSLDGLANRPAAVVAMLMILAGFFYKLAIFPFHFWVPDVYEGAANETTAFIAAVPKMAAVALLIRLTSVLNLLMVCSIASMFYGNLSALVQKDLKRMLGFSGIAHAGFILLGLLTFKQANSLYYIIGYALMNLACFLVICQVAAENLGISDLSGLHKRAPVLALTLTVALFSLAGIPPFVGFTGKFMLLLGALREDHLLLVTLAAINTAIAIYYYLSVVRMTFCSDSNGNVQ-TGFLTNSLSLILVTVIIVMGVAPSWFVTMAES-HMEYSIFFKKSVEKDLVGIPKTSLAKILQRIET-MKTNPRPQGEKLTG--QELYRIRQGIFRIVYSMQDRELTIWSIRIAHRKDIYKL
M---SLLILAIAILFLDKVFKRRGLGLTTAWGTLIILLLTIGIWVVTYWGGMIRQDLVTLVFRIIFLIALLITALIKGVQRGEYYALLLTATIGFSLMAASADLIMLYVALETASICLYILAAFKK-RSDEAGMKYFIYGAFASAVMLFGMSYLYGLTQETNIYVIALRGTVLIAAAMVIVGFGFKVSVVPYHFWAPDVYEGAPTPVTGLVSTASKAAGFAVFLRVFTWWAMLVAICIVTMTLGNLLAIRQSNIKRLLAYSSIAQAGYAMMGLVTALTGATMFFLVYYAITNIAAFGIVILVSNGSDETQDLAGLSRRSPYLALAMLFALLSLGGIPPTAGFFGKFFIFRAAVEAGLWWLALIGIINAFIALYYYLSVAKVIYLYRSEDAIP-VSRAAGLAIGLTIFGIIYLGILANSAFELTRQAGMGWRLIYTRQAQKDARKLAAALKEKAVALLKI-LESNPYQTPEKLVGDLSGAYSRRINIHRLVYQVLKEERSVKIIRWTHY-----E
MTFDLMLIAASTVLLVDLYVKDGVLHTLTLIGLAIALATTILVGGLVVLEGHYVRDTLSDVLKAMILIVGLLVFVYRDLATGEYYALALSALLGMMIMVSAGSFLAIYLGLELLALCLYALVAFDR-RGAEAAMKYFVLGALGSGMLLYGISMLYGATGSLELAEVMDNLVLVFGLAFLVVGIGFKFGAVPFHMWVPDIYEGAPTPVVLLLGSAPKIAALALAVRLLIWQGMLVILSVLSMGLGNLLAIAQTNVKRMLAYSTISHVGFIFLGLLAGTAAAAMFYAIVYALMAAGAFGILLILSRDAEKLDDLKGLNDRDTWYAAVMALMMFSMAGVPPFVGFMAKLFVLKAVVDIGMTWLAIVAVFFSIIGAFYYLRIVWLIYFDKPTTPLT-DSGGVRVAMSLNGVAVLGLGLFPAALLAVCQA-AM-KDVVWQPKARKQLKKLDKPIQQRLLAAAAA-LAHFPAVTGKALTS-HTYGYRLRVGDYRVLFDVHEAIEVVSIEEVKKRDERT-Y
MENFTVLCMAMFILLVDLFIKPFVIYGLAQFTLFAAAVFTFQTNTSYAFSGMFVDDSLGDVLKLMTYLGSSIMLVYRNMFRGEYYAMVLFSMLGMMIMISGQNMLTIYMGLELLSLCLYSLVAFDR-RASEAAMKYFVLGALASGMLLYGMSMIYGMTGSLNISEIQHNPVLIMGLVFVVAGLAFKFGAVPFQMWVPDVYQGAPTSITLLIGSVPKFAAFAITIRLLAWQDMLLIMALLSIIIGNLSAIAQTNLKRMLAYSTISHIGFLLFGLMSANLASSLFYISAYVLMTLAGFGMILLLSREADKLDDLKGLNQRSPWAAFMMLITMFSMAGIPPTIGFYAKFTVLQAAWQAGFTWAVVLAVLMAVVGAFYYLRIVKLMYFDAPTDPIH-APIDMQFVLSMNALALLLIGLLPQVLMNLCGL-QMAWTFAFTKQAQKDAQKLAQSLKDKAQILLEI-IAQNPFQNPEKLVGDLSGAYSRRINIHRLVYQVLSEIHTVKILRWTHY-----E
MMVALLLTMACLILVIDAYLPENLTYQLTQGTLLGTGLLILANYPILAMNNLFVSDPLSGLLKFLIVIVVFWVFIYHNMFKGEYFVLGLLAVLGMMVIVSAHSLLTIYLGLELLSLSLYTMVAMHR-AATEAAMKYFVLGALASGLLLYGISILYGITGTLDLAKLEQKTIMIFGLVFVVVGLAFKLGAVPFHMWVPDVYQGAPTAVTLFISTAPKLAAFAMLMRLLVWQQILILLSILSMAIGNIVAISQTNIKRMLAYSTISHVGFLMLGVLTATPAASLFYVVVYTLMSLGGFGVILLLSREAERLEDFKGLNERNSWYAFIMLILMLSMAGMPPLLGFWAKWSVLIQVVQAGLVWLAVAAVFFAIIGAFYYLRIVKLMYFDKSENLIE-AGMDMRVALSVNALVILFLGLMPHTLMTVCLS-TM-YKLDISKKAFDFIKNLQAKQFKQVQIAILE-LLKNPTPHDKALVN-YPNLFRKDIGEYRVVYRYDTEVVYIMLVDKRNDDEIYKS
MNFVFLLLMSFLVLFVDLIFGAWMTAMLTVITLLGCAAITLVTSDTLTFANMFVDDLLSDFLKLMTYLAVIMMLVYRGLDKGEFYLLVLYATLGMMVMISAANFLTMYLGLELMSLSLYGLVAIDR-RATEAAMKYFTLGALASGLLLYGMSMIYGATGSLEIEGVSEKTVLVFGLVFLVAGIAFKLGLVPFHMWIPDVYHGAPTAVTMFIGSAPKFAAFAMALRLLVWQKMLLIMAVLSIGLGNLAAIAQTNIKRMLAYSAISHMGYMVLGLMSGVVSSALYYTVAYVLMSLGAFGMVLLLSREAENLEDFKGLNKRSPWFAAMMLIIMFSMAGIPFFIGFFAKFAVLLAAIKAGYTAVAVIAVMFSLVGAFFYLRVVKLMYFDTPVDPIT-AGLDLRVLLSLNGLAVAGFGLFPDAVMMVCTT-LMNWEVVYAKQAMKDAKKLAACLKQKAQELLAI-LADDPFRNPEKLVGDLAGAYSRRINIHRIVYEVFAKEKTVRVLRWTHY-----E
M---VTVCLAAFLVLLDLVIPERGLGFLAVLGLLGIFGHTFTQY-GSLYNGLFVVDNFAVFFKQIFLLAAILTILFLPCYRGEFYALIVFAVLGMMVMVSASDLLTLFVGMELMTITFFILVGYHL-KGSEAGMKYLILGAASTAVLLYGVSLVYGFTGSVALADI---PAILMGAILIFAGFAFKIAAVPFHVWSPDIYEGAPVPITALLAMASKAAGFAVLLRVFLWLTAVGILAAASMIIGNLIAIPQRNIKRLLAYSSVAQAGYMLAGMVAADTKGILFYAMLYVFANVGAFAVVTAVYNGSDDLTAYEGLAQKSPLLAAIMTVALLSMAGIPPLAGFVGKLYLFAAVVEKGYLWLAFIGFIMSMVSVYYYLLVTKAMYMKAPADPLI-ISEPLRWAALASFIATLFFGVYPGPLSTLAAA-FMSWKVKLSDQVVKQLKKIDPVAREMLLTYLEQEGSADPRRYGEPLKGNLSGYWRYRIGQYRLLCEIEDNEVTVYVIAIGHRREIYYR
M---IAGAVGLLLLVLGLLVPKKGFGYIALAGLIMVLLSTIMFQ-ERVLEGMYIIDSYATFFKQLVLSAAILVVLVLGYYQSEYYSLIVFITLGMMTMVSAGDLVTFYVGLELMTISFIVLTAFLK-TSTEAGLKYLILGAMSSGVLLYGMSLLYGATGTTLIEDM-VQPLLVLGMIFTLSGLAFKISAVPFHMWSPDIYEGAPTPVTAFLAVASKAAAFAVLVRIFVWIVVITALAVLTMVFGNLVAIPQTNIKRMLAYSSIAQAGYILLGLVAFSEAALSFYAMTYVFANVGAFAVVTAFYNGSHEIKDYSGLATRSPLLAAAMFVCLISLAGLPPLAGFVGKLLLFTAIIDAGYVWLAFIGIIMSMVSVYYYLIVVKVMYIGKAEEEIK-VSSGLKTALVICMAVSLFLGIYFTPLLDLAVQINMEFRVVFTKQAAKEAKKLEASLDKKAKKLLKL-LMKNPYQTPKKLSGDLNNFYSRRINIHRMAYEILEEEQVIKVLRWTHY-----E
MAFEILLTTACAVLVLDLYLNDGWNHNLSILGLAATLGCVGLVGGTLAFSDSFVRDPFGDLLKGVILILTILTFVYRGLWVGEYHVLILFATLGMLIMVSAHSFLTLYLGLELLALCLYPLVALER-PGAEAAMKYFVLGALGSGMLLYGISMLYGATGSFGFADVIENKILVFGLVFVLIGVAFKFGAVPFHMWLPDVYQGAPMPVVLFLSSAPKIAAFAMASRILIWGEILIILSVLSMGLGNLVAIAQTNIKRMLAYSTISHVGFIFLGLLAGTPAAAMFYTLVYALMAAGAFGVLAMISVEIQNLDDLKGLNDRDAWLAAMLALMMFSMAGVPPAVGFFAKLLVLDAVVSIGLTWLAVVAVVFSIVGAFYYLRVIKFIYFDKPAQPLQ-LAGDARIAISVNGLAVLLLGIFPASLLGICNA-GMAWTINYTDTAKRSLKKIDRTTARKIVDYLDEGRLENPKSRGKRLSGPLGGLWRYRVGDYRAVCTLEDGKMVILVVLIGHRSKVYRS
MNFVFLLTMSFVILFADLLFSAWVASALTIITLLGCAVLTVITADSLTLSNLFVDDLLGDFLKLMTYLSVIMVLVYRGLDKGEFYLLVLYATLGMMVMISAASLLTLYLGLELMSLALYALVAIDR-RATEAAMKYFVLGALASGLLLYGMSMIYGATGNLDIANIADKTVLVFGLVFIVTGVAFKLGVVPFHMWIPDVYHGAPTVITMLIGSAPKLAAFAMALRLLVWQQMLLIMAVLSIGLGNLAAIAQKNIKRMLAYSAISHMGFMLLGLTSGVISSALYYTVAYVLMSLGSFAMVLLLSREAEQLDDFKGLNQRSPWFAAMMLIFMLSMAGIPFFIGFFAKFAVLTAAIKAGHIAIAIGAVMFSLVGAFYYLRVIKLMYFDAPVDPLI-ATPAFRVLLSLNGIAVAAFGLFPDAVMAVCTA-LMSWQLVYTKAAQKDAQKLAASLKEKALGLLTI-LGENPFQNPEKLVGDLAGAYSRRINIHRLVYQVLAEQGIVKVLRWSHY-----E
MPFDALLITACVVLVVDLYLKEGFNHTLSLLGLVVAIALTGAVGGEIFFDGNLVRDAMSDLLKGAILLVSLFAFIYRGMLVGEFYVLGLLAVLGMLIMVSANSFLTIYLGLELQALCLYALVAFDR-AGAEAAMKYFVLGALGSGMLLYGISMIYGATGSIEFGPVMSNKVLVFGIAFLVIGIGFKFGAVPFHMWVPDIYEGAPTPAVLILGSAPKIAAFALAIRMLAWQGMLIILAVLSMGLGNLVAIAQSNIKRMLAYSTISHVGFIFLGLLAGSAASAMFYAIVYAVMAAGAFGILLILSRDAENLDDLKGLNDRDPWYAAMMAIIMFSMAGVPPTVGFMAKLLVLESVIRLDLVWLALVAVAFSIIGAFYYLRVVKFIYFDRPAPPLV-TTGGVRAAMTLNGLSLLGLGLFPAALLSLCQA-VMAYSVTFTKASKRQFDKLPRPVQQRLGAVIEQ-LTRDPRPAGVKLSG-EDGLYRVRGGDYRAVYQIQDERLLILVVKVGHRREVYRH
MTHDVLVLGAGILALLACLAWRAAMGWVAAGTLVLALASLAFAGAVADGAALFAADGWFVYGAGLIVLSSGGVLAMGDDGAGEGHLLLLLGTLGAVIVAGSANMIALFLGLETLSLSLPGLVAYRP-EAVEAAMKYLMLSGVSTAILLFGLALSYDQGGTLRFAALAHGILGLAASIMVLTGLFFKLSVVPFHLWLPDVIEGAPLPVAAFIAVVSKIALFVALAHYAALSTELTAVAVLSMLGGNLLALRQTNLKRLLAGSSIAHIGYLLVALLSPGPGSAAFYLAAYSAATLGAFAVLGAVGQDMADLDSWRGMFHRHPAVACALSVMLLSLAGIPPVAGFFAKAYIVTAGMSAHRTVLLAALIVGSVIGLYYYLNVARVMMASAPGEP---AGRGQAGLVAVLAVVVVMIGLLPGPLVRWSGAFRM--ELIYEPAALRDLKGLPKADAKRIMEALRL-VVDYPQRQSTEMQG-APGYWRLRKGDWRAIYR--QTGTTIEVIRIGKRGEIY-E
MNFVFVAVMALVIMLATTFARSGLAYGLTLVTLIGAAIITYNTANVTTFSNMFIGDLLGDVLKLLIYFSMAVALLYRKLDKPEYYVLALLMTLGMMVMVTSNHLLSMYIGLELMSLSLYALVAFDR-RGTEAAMKYFVLGALASGLLLYGMSMLYGATGTLEISGIANDTVLLFGLVFLMAGICFKLGVVPFHMWIPDVYHGANTAVTLIIATAPKLAAFAMAVRLLVWQTMLMFVAVLSIVLGNLAAIAQTNLKRMLAYSGISHMGFMLLGLLSGVVSAAMFYAISYVIMSLASFGMIILLSREAENIDDFKGLNKRSPWFAAMMMFVMFSMAGIPFFIGFFAKLAVLQAVVAAGYIWVAVVAVLMSVIGAFYYLRLVKVMYFDEPADPIQ-APAELRVFLSANGLAIAAIGLAPQGVMTLCTF-PMEFELRFKRSVAKDLRGVPREGVNRILARAEL-LRDNPRPPDEKLAG--HELYRVRQGDYRIVYSIDDDTVVVEVIKIGHRREIYRL
M---ILTIGGLVTLLLGTFGGDGLYQLASLLTLAAGAAAVVALF-ASVFSGTLAVDDFGGFAKLIIYAASFVCIAIGEGMRAEYSALIVFATLGMGIMAASRDLMTLYIGLELNSLGSYVLASFMR-RSSEAGLKYFVLGALASGFLLFGISLLYGFSGTTDFAGI-INIGLLFGIVFVIAGLAFKISAVPFHMWTPDVYEGAPTPVTTLFASAPKVAAMALLVRVVIWQQIIIFLSLASIILGAVGAIGQKNIKRLLAYSSINNVGFMLIGLAAGTQEAVLTYLLVYVVTTIGAFLFVMQLRDMVESIPAYAGLSKRQPGLAAAMAVFLFSLAAIPPLFGFWPKYLVFEAAVNAGLVPLAVAGVVVSVIGAFYYIAIVKTMFFDDEAD-IRNGSRIEGAVIGVSALWLSVIGYLFIPMLAVAAA-FMAWTLEFDAAARRQLRKLPRSAGERILVGLEQAALENPRQRGKALVGERTGYWRYRIGDYRVIAKIEDGRMVILVVAIGHRREIYRA
MD--FLLCAICAILIGDLFLSESMVYLLSQLSLVITLILTWIAAPATAFGGSFVVDPMSKICKSWILVVSIGVFLYRRIMKGEYYTLALSGVLGMMIMVSSSTMLTLYLGLELLSLSLYALVALNR-RSSEAAMKYFVLGALASGALLYGISMIYGATGSLHFDAI-SSTAAVFGLAFVVVGIAFKFGAAPFHMWVPDVYDGAPTSVTLYISSAPKIAAFALAMRFLVWQGMLIVLSVLSIVIGNVIALAQVSIKRMLAYSTISHVGFILMGILAGTDSASMFYAITYALTSMGAFGILLAMDRDINLLTDLRGLFRRSPVYAAVMMILLVSMTGVPPTVGFYAKLAVLNAVVQVDLVWLAVVAVVFSVVGAFYYLRVIKYMFFDEPAEAVT-SALDVQLGLTINGAAMILFGIFPGLIMAACVA-GMAYRLRIKPSATKEIDAISKRDRRRIIARIAA-LSEEPCPLGEKLAG-SESRYRVRQGNYRVVYAVDDAARVVEVVKVGHRREVYRT
MNPTFMTVMALVILLTGVFAE-KVTFYLAQCTLVVTLVLTLFTFVVLTFHNSFVLDPLAVILKVFILIAVFFTFLYRKISANEFYVLGLLSTIGMMILVSSHNLLTIFLGVELLSLPTYAMVAMRQ-RCVEAAMKYFIIGALATGMLLYGFSMIFGATQSLDIREIGSNNIAIFGLVFAVAGLAFKLGAAPFHMWVPDVYDGAPSSVTLFISTAPKIAGFGMMIRLLVWQEMLIVLSLLSMGLGNFAAIVQSNLKRMLAYSSIAHAGYMLLGVICATPAASLFYTITYTIMTLGAFGIIVLMNREVENIDDFRGLNNRHPWLAFIMLMVMFSLAGVPPLVGFIAKVGLLEALIRVHLVWLAVLAILFAIIGAYYYLHVVKVMYFERPTESVKDVSTGSLVAITLNGIAVLLLGVLPGTLFTLCHF-IMTWTVEWDERARKEFRRLEQQLQKTILRYLREAVNSDPRRFGKPLSYEKHGLWRYRVQNTRITCRIEEDERKVLVITVGYRKEVY-E
MDQ-ILLAFAGIIVLTDLVVQRWLVVGSSLLAVAGSLIWALVAR-GSAFNGLLVVDNFSLFFNFLFAGIAAVVILAFSRYQAEYYALILVSAAGMMLLASTVDLIAIFVVLELTSISLYVLVAFLK-RSSEAGLKYLLLGALSAAVTLYGMAILFGLSGSTSLADIDTRAALVMATVFLAAGLGFKMAAVPFQMWVPDVYEGAPTPVTAYLSVGSKAAGFAVVMRIFFWSNMFAAIAAISMSLGNLVAISQSNIKRMLGYSSIAQAGYLLVGLAAISASGVIFFLAAYAFTNLGAFVAVIAISNNSDDIGDYAGMFRRAPLLALCLTLCLVSLTGIPPTAGFVAKVYIFNAAVQSDLVWLVIVGVLNSVVSAYYYLRVVLQMYLEAPPSRVS-AGPSLGLAMAIASGGVLFIGILPFPLLEVSET-SMGFEIKFSKEASKQYKKLPKEYKTLVDIALYR-LSESLE---KPIEG-ERDVYRVRVGKYRVLLRKFDK--TILVFKISTREGAY-K
MT--FLLVMACVVALADLFVTDTPTYVLTLVTLAAFAAMHLALFNLYAAGRMVVTDPMGHLLAFFSTVAVAVTLVYREMLKGELFTLSLFSLLGISIMVSGNNFLVIYLGLELMSLSLYALVALRR-QSTEAAMKYFVLGALASGFLLYGMSMMYGATGSLDLGRVANHQVLVFGVVFIVSGLAFKLGAVPFHMWVPDVYHGAPTAATLLIAGAPKIAAFGMTMRLLVWQQMLVVLSVCSLVVGNLAAIAQSNLKRMLAYSTIAQMGFLLLGLVSGVVSSAMFYIITYVVTTLGTFGLIMLMAREADQITDLAGLNQRNPLLAGVMAVFMFSLAGIPPTVGFYAKLAVLQALVSTNYLVLAIFAVVMSLVGAFYYLRIVKVMYFDEPVDPIH-APAHARAVLSLNGAAVLVLGILPGGLMAMCAQ-SM-----FAKHAQKDARKLLAALKPKAEELLAV-MANDPFQNPEKLVGDLAGAYSRRINIHRLVYEVFVEERVVRVLRWSHY-----E
MT--FVLSMTCIVLLADLFISDGLTHTLAILTLVFAAILTLRVMQEYAFSGTFVRDRFGDVLKIFSYLILAGVFVYFGLFKGEFYTLSLFALLGVMVMISASNLITVYLGLELLALSTYALVALDR-FGSEAAMKYFILGSLASGILLYGMSLIYGATGSLDLATIGDSMLLTFGLVFVVIAIAFKIGAVPFHMWVPDVYHGAPLAITTLISSVPKLAYLALAIRLLDWMNMLAVLIGLSLILGNVVAIAQDNIKRMLAYSTISHMGFMLMGVMAGTPSAAMFYAIAYAIMSAGAFAVVILVSSEADRIEDYKGLAKRNPWHALLMLMIMFSLAGVPVFLGFFAKWQVIAAALAAGFIWLAVLAVIMSVVGAFYYLRIVKLMYFDAPEDPVT-APVDFRAVLTVNGVAVLALGIFSGGLISLCVS-SMAYRLEFKRSVARDLRAIPKKDVRKILDRIEA-LPGNPRPAGEKLSG--LERYRIRQGRYRILYEIIDDRLLITVVKIGHRRSVYRA
MTVEWMLVMACVVLVVDLYSQDGMTFMLTQFTLVVAGVLAIVAHWAVTFSGTYVSDNLAAVLKVAIAGLGFLSFAYRGLLKGEYFVLGLFSLLGMMIMASAHNLMTVYLGLELLALTLYAMVAFNR-RATEAAMKYFVLGAIASGILLYGMSLIYGATGSLNLAEVANDWLLLLGMTLVVVGVAFKFGAVPFHTWMPDVYQGAPTTVALFASTAPKVAAVALFVRLLSWQPMIILLAVASLVVGNLAALAQTNIKRMLAYSTASHVGFILLGFIAGTASTALFYAITYGIMSAGAFGLIILLSHEAENISDFKGLNDRSPAMALMMLLLMFSMTGIPGTVGFYAKWLVIKSVVDVGLVWLAVFAVVFAVIGAFYYLRVLKFVYFDKPETPQT-GSPAMRGLLVANGIAVLLLGIFPDSLISACMA-GMTWKLVYTKQAQKDAKKLASSLKPKAQELLAL-ISEDPYRKPEKLIGDLAGAYSRRINIHRLVYQVLEEDRVVKVLRWSHY-----E
MPLLWLTIAFCSILIAELVLLRLWLSSLTIVFLLIAGFLV-----GFLFLHLLFSDDQAAFYKLIVLLAAVLVIGYKDRLPAEWYPLLLATVLGSFLLTMSVNLLSIYLSLELISISSYLLTALTK-KAVEGGIKYLLFGAISSAIMLYGMSLLYGITGTLDITSPNEPLVVAAVGLLTMAGFLFKLSLVPFHVWTPDVYDAAPIPVAAFFSIAPKAATVLVLMRIVTIQSPLAFVAIASITLGNFSALWQTDAKRLLAYSSIAQAGFLIVGIVALNKEATTFYMATYLFINLAAFFLIDLLSRGRLAIADLAGLGARQPLLSIALTVVMIALVGLPPTVGFTAKLLVFSALYEAFLALLFGWGLLNAVISLAYYLKIPFLLFFRPSPEPVVTVSPIATGLAVGLALLSVWFFLKPESLLQWIAR-FMAYQILLSRKAQKQLDKLSDLVANPILNAIAE-LADDPRPDGKKLKG--RDGYRIRIGRYRVIYEIFDTELVIDVIAVGHRKDIY-E
MEFMVLLAMACVVLLVDLFWPGSNTYVVSQLSLLATLLAVAQTYNTTTFSGHYTVDAVAVVIKVMALLIMFGVFLYRALLTGEFLLLSLFATLGLLVMASAGSLLVLYLGLEVLSLSSYALVALHR-DASEAAIKYFFLGALASGLLLYGMSLLYGLTASLDLATVRFSALMGLALAMLVVGIGFKLGIAPFHMWLPDVYHGAPTAVTAFLTTISKLAAFVLVVKLLAWQQMLVVVTVLSLAVGNLIAIAQVNLKRMLAYSTISHMGFFLLGILANSPAASLFYMITYALTGLAAFGMIMLLSREADRIEDFRGLNRRSPWLALVMMVILFSLAGVPPTVGFYAKLGVIRAVMQHDLLWLAIIAVIFSVIGAFYYLRVIKAMYFDAPVEAIS-PALDVRVFMGVNGALLLGLGVFPAPLLALCQA--MAYELRFKPSVAKDLRGIPSVDLRRILPRIET-LREDPRPAGEKLSA--QERYRLRQGDYRILYTVLDGEVVVEIVKVGHRREV---
MPFDAILVTASVVLVLDLYLEEDINHTLTLIGLLVAIGLTGAVGGLILFDGNVVRDGLTDLLRGAILVVSLLAFVYRGLFVGEFYVLGLFAILGMLIMVSANSFLTIYLGLELQALSLYALVAFER-KGAEAAMKYFVLGALGSGMLLYGVSMIYGATGSIEFGPVMDNKVLVFGVVFLVIGVGFKFGAVPFHMWVPDIYEGAPTPAVLLLGSAPKIAAFALAIRMLVWQGMLMILAVLSMGLGNLVAIAQTNIKRMLAYSTISHVGFIFLGLLAGSAASAMFYAIVYAVMSTGAFGILLILSRDAENLDDLKGLNDRDSWYAAMMALVMFSMAGVPPTVGFMAKLLVLESVVRIDLVWLALVAVAFSIIGAFYYLRVVKLIYFDKPDPPLT-TSGGVRFAMSLNGLSLLVLGLFPAALLSWCQG-VM--KVELKPQAIKDLRSLQKQEAERIAVKLAE-LEN-----GKRLTN-FTPEYRLRVGNYRVLFEVE--EATVVVYRVMHRKHVYAR
MT--WLLLGACFVTLVDLFVRDGTTYWLTQAVTLVFSWLHLEAFALYGLGGLVVADPLGHLLAGFAAVAVMVALAYRDMQKGEFYSLSLFVLLGIGVMCSANNFLVIYLGLEVMSLSLYTLVALRR-PATEAAMKYFVLGALASGFLLYGLSMMYGATGSLEIPRVINNEVLALGLVFVVAGLAFKLGAVPFHMWVPDVYHGAPTAVTLLIGSAPELAGFAITIRLLVWQQMLIVLAVASLVLGNVAAIAQTNLKRMLAYSMISHMGFVLLGLSAGVVSSALFYIVVYVLTTLGSFGTIMFLSREAEEIADFAGLNRRSPWAAGVMAVFMFSLAGVPPMVGFYAKLSVLQALVTTNYIGLAVFAVVISLVGAFYYLRVVKVMYFDQPKGPLV-RGGGLSALLAVNGLLVLGLGLLPGGLMAMCRD-SMAFELRVRPSVAKDLRGIPKADVKRILRRIEG-LREDPRAPGEKLSA--AELYRVRQGVDRIIYEIHDECVMVEVIRVGHRAEVYRS
MNLTILAGMACLILLIDPFMPRNVSYALSLLTLVVLFIVTLMQMSRMSFGGMVVNDPMSDIMKLASYISLAAVLIMRGMDKGEYYMLAMFGLLGMIILISANHLLLIYLGLELMSLSMYALTAFKR-RASEAAMKYFILGALASGLLLYGMSLLYGVTGQLMLTDI-SSLALKAAVVLIVVGAIFKLGVAPFHMWLPDVYEGAPTAVTLYLSTAPKLAALAMVIRLLVWQPVLIVAVVLSLAIGNIVAIAQTSFKRMLTYSTISHVGFVMLGILSGTDSAALFYTLAYIVMTTGGFGMILLLAKEAESLDDLRGLNDRSPTMAFVFLLLMFSMAGIPFTLGFWAKLAVLQAVVGIGMWWLAVYAVVMSVIGAFYYLRAVKFVYFDAPTDPVN-PDWNVRGVLALSGLLVLVLGIFPGALVGLASR-FMSWQLVYTKHAQKDAKKLAASLKEKAMDLLKV-LEENPYQNPEKLVGDLAGAYSRRINIHRIVYEVLEQAHIVKILRWTHY-----E
MPFDAVLVTACLVLVLDLFLKEGLNHSLSLLGLVVALLLTGAVGGERLFDGNLVRDAMSDLLKGAILIVSMLAFVYRGMLSSEFYALGLLAILGMLVMVSANSFLTLYLGLELQALALYALVAFER-RGAEAAMKYFVLGALGSGMLLYGVSMIYGATGTIELGPVMSNKVLVFGVVFLVIGIGFKFGAVPFHMWVPDIYEGAPTPAVLILGSAPKIAAFALAVRMLVWQDMLVILSVLSLGLGNLVAIAQSNIKRMLAYSTISHVGFIFLGLLAGSDAAAMFYSIVYAVMSAGAFGILIILSRDAERLEDLKGLNDRDSWYAAMMALVMFSMAGVPPTVGFMAKLLVLEAVVRIDMVWLALVAVFFSIIGAFYYLRVVKFIYFDKPAEPLV-TTSGVRVAMSLNGLALLALGLFPAALLTLCQS-VMKWQLVYTKQAQKDAKKLASSLKPKAQELFAI-LAEDPFQRPEKLVGDLAGAYSRRINIHRLVYQVLEEDRVVKVLRWSHY-----E
M---LMTFFAIGLLVIDLVASDSGIAYFGIAFILITLLLTIPVS-VVGFDGMLVWDSYAYAFFVVFSIAFILGSLGLGINKGEYYIIMFLSIIGMLFMVSATDLTILYLGMETMALSMYIIAGFNK-KSNESGIKYFIIGAFSSAIFLFGLSYVYGYTGSTKYAEILDHLSLKLGLVMMLAGFAFKISAVPFHMWAPDVYSGAPTPATGFMTVAPKAAAFGALIRFIWWQLFFSILAVLTMTYGNLVAIAQNNVKRMLAYSAISHAGYMLIGVVAANDQAIALYMIIYGFMNIGAFTILAQMKNEDERLESFAGLSKSNPLTSLAMLLFMFSLAGIPPLAGFIGKFYIFAAAIKSNFVWLAIVGVLNSAVACYYYMRVTIYMYFKEPEYETN-LQPAGAIVTFVATVFVILIGVFPTFFVNLVKNVMM-FEIYLTSKVKKDLNGIPKTMISKIKKDIQN-LANFPDLSNKKLNNHPLADFSLRTGNYRTLFDVDTNNKIIYILKIGHRKDIY--
MID-VLLIMGCVIALVDLGVSSTATYVLTLLTMGVVAVLEGMYAAFYGWGNMVVSDAMGNWLKCFAAVAMMVTLVYRSMLGGELFTLSIFALLGMFVMISANNFLVIYLGLELLTLSSYALVALRR-GSVEAAMKYFVLGAMASGFLLYGMSMLYGATGSLDIGEVIRHQVLVFGLVFIVAGLAFKMGAVPFHMWIPDVYHGAPTAVTLIIGGAPKLAAFAIAMRLLVWQQMLAVLAIGSLFVGNIIGVMQTNLKRMLAYSTISHMGFMLLGLMSGVVSSAMFYVVTYVLTALPAFGVIVLLARESEEIADFAGLNQRSPLYAGVMAVCLFSLAGIPPLVGFYAKLAVLQALVASGHIALAVFAVIMSLIGAFYYLRVVKVMYFDKPLTRVS-APADVRLTLVANGALVLVLGLLPGGLMALCAD-SMARSIGFTPAAWEDYLYWQGQTLKRVNVLIES-AVREPFVGIEPLLGNLSGYWSRRIDEHRLVYAVDDVDLVVIACR-GHYD----D
MTFDAILVTASVVLILDLYLKDGLNHSLTLLGLVVAIALTGLVGGQVFFDGNLIRDAMTDLLRGAILIVSILTFVYRGMLVGEFYVLGLLAVLGMLIMVSANGFLTLYLGLELQALALYALVAFDR-KGAEAAMKYFVLGALGSGLLLYGVSMIYGATGSIEFAPVMSNKVLVFGIAFLVIGIGFKFGAVPFHMWVPDVYEGGPTPAVLILSSAPKIAAFALAVRMLVWQGMLVILAVLSMGLGNLVAIAQSNIKRMLAYSTISHVGFIFLGLLAGSAAAAMFYTIVYAVMSAGAFGILLILSRDAERLEDLKGLNDRDAWYAAMMALIMFSMAGVPPTVGFMAKLLVLEAVVRIDMVWLALVAVFFSIIGAFYYLRVIKFIYFDKPAEPLV-TSSGVRFAMSLNGLALLALGLFPAALLSVCQA--MTYRVEIKRPARKALLALPQAYRSRIAEAIEA-LANDPRRSGRKLAG-SESLYRLRVGDYRVIYEIQDECLIVVVVKVGHRREVYRH
MD--LLTGAGLALLMIAAFRGDRLVSVLAAAALFGAGFMLVPGLHVLAFGGLLQIDTFALFAKALIFLSAIAALMVERGLRAEYPILVIFACVGMSIMVSASDFMSLYLGLELNSLTAYVLAAILR-RSGEAGLKYFVLGALASGIILYGMSLLYGFTGSTTFSGV-LELGALFGLIFVMAGLAFKISAVPFHMWTPDVYEGAPTPVTMFFATAPKVAGVAITARVVFWQQIVMFAALASIVFGALGAIGQENLKRLLAYSSINNVGFILLGLAVANQSAMLVYLFIYVAMSVGSFVALLMLRDLFETFADIRGLSLTQPAIAWALLLFMFSLAGIPPLLGFYSKFVIFQATVEAGLVAFGAIAIAASVIGAFYYIKFVKVMFFDEPADRGR-SGMAHWVLLAITALIISPLGYLLTPSLTLADKAVMAWTIEIDVGAQRTFRKLAKADADRITRYLADLSLQDPRQRGGALTGGMKGLWRYRVGDYRVICRVEDGRMVVLVLDVGHRREVY-R
MN--LVLAAIVVAWLNDTFTGARLTYLIAVVSSVVAGVWFVQALDYYFFSKMVVVDSFASMMKAVVSFGFAVSLVYRDMFRGDVFLLGMFSLLGQLVMVSGNNFLTLYLGLELMSLSLYAVIALRR-QSSEAAMKYYVLGALASGFVLYGISMLYGATGSLELGEVTDAAVLMFGVVFIVAGIAFKLGAVPFHMWVPDVYQGAPTAMTLFVGGGPKVAAFAWGLRFLVWQTALVILAALSLIVGNITGIVQRNIKRMLAYSAISNMGFVLLGLLAGIVSSAMFYAIVYLITTLGSFGVVMLLAREAETIDDFKGLNKRSPVFAFVMMVMMFSLAGIPPTVGFYAKLAVLEATVNAGLTWLAVLAVITSLFGAFYYLRIVKLMYFDAPQDPIS-GDFCKRTILVLNGLAVVALGLIPSPLLTACLQ-LMTYAVQVSRGAARDLRRLPPRIAVAIVEFITAVLPENPARLSKPLTGDLAAYRSARRGDYRVLIRVDESERTVLVIRVDHRAHAYRM
MN--LLLAMGCVVALVDLWVTDRPTYWLTQLTLVVVAGMHFSYYDTYAMQNMVVADPMGHLLAGFACVATLITLVYREMLKGELFILSLFALLGINVMLSANNFLVVYLGLELMSLSLYALVALRR-VSTEAAMKYFVLGALASGFLLYGLSMMYGATGSLTIPEVPNKAVLIFGVVFVVAGLAFKLGAAPFHMWVPDVYQGAPTAVTLLIGGAPKLAAFAITVRLLVWQQMLVVLSVMSLLVGNLAAIAQSNLKRMLAYSTIANMGFMLLGMTAGVVSSAMFYVVTYVLTTLGTFGMIVLLSREAEEIKDLAGLAKRSPWFALVMTLFMFSLAGVPPTVGFYAKLAVLQALVAPEYLWLAGFAVVVSLVGAFYYLRVVKVMFFDAPTDPLA-APADVRFVMTLNGAAVLVFGLLPGGLLELCKV-TMSWRLVYTKHAQKDAQKLSASLKVKAQELLAV-LQVDPFQNPEKLVGDLAGAYSRRINIHRLVYQVLTDEKTVKVLRWTHY-----E
MTLSIILIAAMSVLLLGVFYKNTSLFGITQLTLLIAAYFTAQLPILTAFNEMFIADSLSMFLKLLSYFALSLVLIYRNLHNGEFYALTLFALLGINLIISSYHLLSIYMGLELLSLSLYTLVAFDR-EATEAAMKYFVLGAVASGFLLYGFSMLYGITGSLQIAEIINPVVLSFALVFVVVGIAFKFGAAPFQLWVPDVYQGSATPITMFIGSVPKFASVAMLIRLLFWQAMLLIMAIVSMLFGNITAIAQTKIKRLLAYSAISHVGFMFLGLATGTIASALMYIAVYVLMTLASFGLIIHLSNELDQITDLSGLGKQKPWCAFLLLLIFLSLAGIPPTIGFYAKFSIIQATIQFGWIWPAVIAVMSALIGIFYYLRIIKVAYFDEPGNSKS-SNNELSVTLSINTISLLIIGLFPSSLMDIATL-FMSWTIVFAKHALKDAKKLAASLKPKAQELLAV-LASDPFQNPEKLVGDLTGAYSRRINIHRLVYEVFVTERTVRVLRWTHY-----E
MNE-LLLIMTCVISLVDVSAKSSSTYVLTLLTLGVVAYLQGASAAFSGFGGMVVSDPMGQWLKCFAALAMMATLVYRDMLGGEMFSLALYALLGMFVMISGHNFLVIYLGLELLTLSSYALVALRR-QAIEAAMKYFVLGALASGFLLYGLSLVYGATASLDVGEVASPQVLTLGLVFVVAGLAFKLGVVPFHMWVPDVYHGAPTAVTLMIGGAPKLAAFAIVIRLLVWQQMLAVLSVASLLIGNLAAIAQTNLKRMLAFSTIAQMGFMLLGLLAGVVGSSMFYVVTYVLTTLGTFGVILLLSRESDNVSDLAGLNQRSPLYAAVMAVCMFSLAGVPPLVGFYAKLSVLQALLASSYIGLAVFAVLMSLIGAFYYLRLVKVMYFDKPTQDIA-AGLDARSVLSLNGALVLILGIVPGGLMAICAQ-AMKWELAYAKQALKDAKKVKAALKPKVEELLAI-LERDPFQNPEKLLGDLAGAYSRRININRLVYEVFAKERVVRILRWTHY-----E
MHFEVLLALASFILIADTVWSKNATYWASQIALVIVGVLILLSFTQVTFNDSFIRDAFGDVLKLFIVIVSIGVFLFNNFYKGEFFTLGLFAILGMFVMVSSYNFITLFVGLEIMSLAMYAMIAMQR-AATEAALKYFVLGAMATGLLLYGLSMIYGATGTLTIPDVANATVLAFGVVFIVIGLGFKLGAVPFHMWVPDVYQGSPTAVTLFIASAPKIAAFAIVYRLLVWQQLLIILSVLSMVIGTLIALMQTNFKRLLAYSGISHIGFLLMGFIAATPSAAMFYVLVYAISSVAAFGLIIALARQFEEIVDFKGLNQRNPWLAAMMLIVMFSMAGIPPFIGFYAKLVVLEEVISAGFLWLALVGVVSAVIGAFYYLKVVKVMYFDSNEDPLPVAARDVAVGVSAYSVSLLLLGLMPALLMGVAYN-GMSYQIEFTKQAQKDISKLTPKLKAKLKDILNK-ISISPETG-KPLIGDLKSYYYVRLSFDRIIYRIEDGRCIVLIIRKTHYG----E
M---GLLALALLFLAMGVLLPKTSLAAISVVALLALFAYGFSFYRASFYAGLYVVDNYAVFFKQLFILSAALVVLFLLRSRAEFYAILVFAVLGMCVMASANDFLTLYIGLELMTISFYVFVGLRQ-LSSEAAIKYLVLGAAASAILFFGVSFIYGAAGSLRFAAV-FTPLGIVGMALVFAGIFFKLSMIPFHMWAPDVYEGAPAPVAALLAMGSKAAAFAVLLRLVLWLSLLAILAAVSMVGGNVMAIVQDDVKRMLAYSSIAQVGYMLVGVVAADAKALLFYLALYAFANIGAFAVLTAVEAGKPDMANVTGLARTAPVLAAVMTISLLSMAGIPPTAGFAGKLYLFTAVVDQGGLWLAFVGFIMSMISVYYYLLVVKAMYLGEGPEPVK-ISGALRACVLVSVALTLALGVYPEPLANLTNF-FMSYQLIYSERAKKDVKKLDPYTKQMIKSWIEKLHSENPRAHGKALTGNHKGEWRYRIGDYRLICAIEDERLVILALALGHRREVY--
MT--IVGLTVVVVMLSIAWR--FLNATLTVIGLNLALFSIWFP--VTTVTDLLRADHYAFFYSGLVILASLATCTFYMDHKDEFYLLVLIAGLGGIVLAYADHFASLFIGVELLSLPLFGLVGYAF-RSLEAALKYMILSAAASSFMLFGIALIYAASGSLGFPALVEQSLLITGFGLLIIGLGFKLSLVPFHLWTPDVYQGAPAPVSAFLATASKIGIFAVLIRLFIIRVVLIVIALASMLVGNLMAISQSNIKRLMGYSSIAHLGYLLIALIASHQEATGIYLIGYLFSSLIAFGVISLMSSDTDSLYSYRGLFWQRPVLASVMAVSMLSLAGIPSTFGFIGKFYLLANGVQAQLWWLTAAVVVGSAIGLYYYLRVTVSLFLKGPEQRTNNAYTAGGIVVLLSAVVIIVAGFYPQPLITLVQM-LM-VEVMWTRRALKQLSKIDSRYRRAIAEKSRQ-LVAFPVV--KKIEG-NDTLFRLRVGNYRVIFQINGEPVVVVIQEVKRRATHT-Y
M---IVLSTTAIVLCLEMA---RAALWALVVGMLTATGVAVDLL-TTAFSTTFRVDALSLWAVIILGPATILFALLDSAREGTIYSLMGFSALGAMILAGSGDLMFIVLGLLIGTLAGMAMAAHPR-PSSEGAMKYFIYGSVAGAIMLFGLTYWAGLAGTTLISGILSSYAVMFGFITLVIGIGYAASLFPVHFWIPDTFEGAPVSIAAYLSVVPKIGALFALAQVVRWPLILAVLAALSMTFGNVVALWQNNVIRLLAYSTVAQSGYYVLGVIGVGQDSLVVFGVAYALMNTGAFAITLG---EGTRLDDFKGMGKRRPWQAVGMTIFLLSLVGMPPLAGFAGKFLLFGAAIESGYSWLAVVAILNSAISLAVYMRIVVPMFFQETED-IKTYAPGTSFVWISTFALTIAAGIGVQWFLA------MPYNVVFSKRARRDIKKMDPDAQAQIIEAAEA-LAENPRPQSKPMRGEYKGFWRERTGNYRIIYEIQDQKLVVFVIRAGHRKDIY-T
MTEIIVFGWASVLLIVALFIPRRIVGYLAIVGALVAAGAGIPLW-AETFSGMLRLDAYSLTLNWLFLAAAAITIVVQGIERSEYYILVLFATGGMMLLAQGTDLIILFLGLEMLSIVLYVLTGFAY-ASEEAGMKYLLIGAFAGGFVVFGIALLYGATGSMNLRVIEERTYMLAGSALVLVGFGYKVAMAPFHMWAPDVYEGAPTPIAGLLSVGSKAAGFAALLRFLVWAPVLAALAIATLAVGNIGALTQRNVKRMLAYSSIGHAGYILFGVIAAGAEGVLLYLMAYTFTNLGAFGVLIALEHAAWDMSDLAGLWNRRPWLAVAMAVCMLSLAGVPPTGGFWGKFYVFTAAWLAGIGWITVIGVIIAAIAAFYYLRIVAQMFMAEPVRPLP-MDHALRAGLVLATAGVLLLGFLPTPAIDLVQR-PMAYHIRILGIASQELERLDRSLGHRVVQRINW-LATNLDAIREALTGDLAGLYKLRIGDYRVIYEVLWDEKIIVIHAIGHRREIYRR
MTPPAVVFGAFGLLMLDLFIDEVVTHALSIATLLVAAAFILFGV-GEVMEGLFFRDTASDLIKLVMLLVSAAALVYRGLYRGEVSILVLFAVIGMMLLVSAGNLTMIYLGLELMALCSYALVAVDR-LASEAGMKYFVLGSLSSGLLLYGLSLIYGATGSLYLDEIEDRVLLLGGLVFAVAGVAFKFGAAPFHMWLPDTYHGAPTPITLFIGSAPKLAAFGLAWRLFQWQLLLALLAALSLAIGNVVAIAQTNLKRMLAYSTVSHVGFLFLGVAGGGAAAALFYAIVYAIMSAAAFGAIIMLSREADRIEDFKGLNARSPWMAALVLVIMVSLAGVPPLLGFWAKLAVLQAAIAGDLMWLAIVGIVFAVIGAFYYLRVVKVMYFDEPSGGQR-EGKGLRTVFAVNALSLLVLGLFWSPLMELCQQ-GM--ILQFSDDAWEDYLHWQQVLLKRINELIKA-IQRDPFRGVEPLRHALAGYWSRRINDHRIVYKVEGDVQLIAQAR-YHY------
MN--IVSATIIVVMLGVAWQ--FLSATLTVVGLNAALVSLLAT--PIQVTPLLAFDNYSVLFMALALIAALACTTLFDDRREEYYMLLLCSVLGAMTLVASRHLTALFIGLELMSVPLYGMAAYAY-VSLEAGLKYMVLSAAASAFLLFGMALLYAEAGTLEFAGL-HDLWLLTGIGMMVIALGFKLSLVPFHLWTPDVYEGAPAPMSAFLATVSKLAVFALLIRLFELHVIIAVIAFASMIVGNLLALRQNNIKRLLGYSSIAHLGYLLTALVASNEETVGVYMVTYVLTTLGAFGVVALVSSDAADMSHYRGLFWRRPYLAAVMTVMMLSLAGIPLTAGFIGKFYAIAVGVQSGLWWLVAGIVVGSAIGLYYYLRVMVGLYLHEGDERATDGQRSGGVVVLLLAIAVLVLGIYPQPMIALIDA-GMTHQVHWTLKATKQAKKLHASDRATVIESVSG-LAVWPECKEKPLTR-HQYQYRLRVGRYRVLFDVETEVQVVSIEEVKKRDERT-Y
MT--IVGLTVVVVMLSIAWR--FLNATLSVIGLNAALVSLWFV--AMDVTPLMRVDGFAMLYTGLVLLASLATCTFYNDNQEEFYLLVLIAALGGILLANANHLAALFLGIELISLPLFGLIGYAF-RSLEASIKYTILSAAASSFLLFGMALVYAQSGNLSFVALLHEPLLLAGFGLMIVGLGFKLSLVPFHLWTPDVYQGAPAPVSTFLATASKIAIFGVVMRLFLVRIVLGVIAFASIIFGNLMALSQTNIKRLLGYSSISHLGYLLVALIASGEEAVGVYLAGYLFSSLGAFGVVSLMSSDADSLFSYRGLFWHRPILAAVMTVMMLSLAGIPMTLGFIGKFYVLAVGVQASLWWLVAAVVVGSAIGLYYYLRVAVSLYLSAPQQRAPSQYSAGGIVVLISALLVLVLGIYPQPLISIVQL-MM-TQILWTGRAVKDLRKLPADDQKAVREKVNA-MQLYPDISSKKLTD-QDGQYRLRVKSYRVLFVVNGEPLIVEIQRILRRSSST-Y
MT--IVGLTVVVVMLSIAWR--FLNATLSVIGLNAALVSLWFV--AMDVTPLMRVDGFAMLYTGLVLLASLATCTFYNDNQEEFYLLVLIASLGGILLANANHLAALFLGIELISLPLFGLIGYAF-RSLEASIKYTILSAAASSFLLFGMALVYAQSGNLSFEALLREPLLLAGFGLMIVGLGFKLSLVPFHLWTPDVYQGAPAPVSTFLATASKIAIFGVVMRLFLVRVVLGIIAFASIIFGNLMALSQTNIKRLLGYSSISHLGYLLVALIASGEEAVGVYLAGYLFSSLGAFGVVSLMSSDADSLFSYRGLFWHRPVLAAVMTVMMLSLAGIPMTLGFIGKFYVLAVGVQASLWWLVAAVVVGSAIGLYYYLRVAVSLYLHAPQQRAPIQYSAGGIVVLISALLVLVLGVWPQPLISLVQL-MMTYELEFDPRALKEWQKLGETVKKQFRKKLVD-VLSNPRVESARLRE-LPDCYKIKTSGYRLVYQVQDDVVLVVVIAIGKREKVYRL
MEKYIIVAAAALLSIIDLLLKEHWLNWVAIVAVMAAGGVVFRQWGAEILSDTYRVDDFALTFKLILLAGTALVLLAPKEARGEYTYLLLTALLGGMLLTSSADLITLFIGLELLSLSSYILAGIRR-ASNEAAWKYVVLGSVSTAFILYGMSFVYGLAGTTHLYTAGYESFVLLSLFLMLLGFGFKVASAPFHMWAPDVYQGSPTPVTSFLAVVSKTAAFAFILRMLLVAPALLTLAAASMILGNTAALRQLRSKRMLAYSAIAQAGYMLVPVATLTGESTVYYLMAYLFMTLGAFTVVMLVEQGKEGIEAFAGLSRRSPWMAAAMTVFLLSLAGIPITAGFFGKFYIIFHAVTAEAYWIAAVMPATTVVSYFYYFGIIRMMYFRPAPEKVR-IPVTAGAVILVALAGTLLLGFFPQWVLDHLANEQM------RQQATKFIKKQDKKTQLRILKALEG-LQKVPPEGDKKLRG-EQQIFRLRIGTYRALFSVNHDQRRVIVDIIGNRGDIY-R
MDRLALAFLAVISLIIAAAAGDRCSIWLSLIGTLVIMIFQAQNIDVSILGDILIFNPFTRVLSLIVMGIGFLSLLLREGLLPEIYPLVLFSLAGMILLAQTNHLLFMFIAIEIMSLAVYVLVGMQR-YSIEASLKYFILGGAASAMLVYGSALVYGATGTFGLRAIVAAALLSAGGLLILAGLFFKVGAFPFHFWIPDVYQGAAHSITGFMSAAVKFAAFIPLIKISQFYVIFWLFAAVTMLYANLAALAQHELKRLLAYSSIAHTGYLLAGVLVCAEAPIIVYLTFYVFSALGAMGIVILLADRDVSFTEIAGIAEKRPYLALALSVFMLAMAGIPMTAGFIGKYILLSNIVSQGGTLLVVIAVLSSLISVYYYLRVIVLMYMEPATEERRQTGLGPIAVAGIMFVMTLQFGLFPRAVIAYIYKLHMKAEIVFTKRAMKEIEKLPKNIVEALMIWTFS-VEEEVRKIREPLHGDRQGQRSVRLSRYRVFYSAEGEIEIITVLEVNKHR----Y
MFELYLSVLFMLLIVIDLVVKGNLLSAVTALGLAGAFYFIYQQHLGEIFFGMYVLDEFALFFKYFFVLSGILAVLVQVRSIGEYYALIVAMVIGMIMMASSADLLMMFLSMELVGLTAYVLTGYLK-RSAEGALKYLVYGAVSSGLMVYGFSLIYGLTAETNIMKIYDPLVMMLASLLILAGFGYKIGAVPFHFWSPDVYEGAPTPVTAYLSVGSKAAGFAILMRFFYWLSLLIVISIASMIYGNVVALWQKNVKRLLAYSSIAHAGYALLGIIAMDEQATLFYLLGYLLMNIGAFYVVILISNGSENLEDYRGLGRKMPLAGAALTVFLISLVGLPPTIGFIGKLMIFSALLAKGFIWLALIGVMTSVISLYYYMLIPLNMYLRESQQEDA-TGVVHQIGIAVLMILTIYFGLFFKPLLDFAKILYMGYSIIVTRRADIDLKHWRQSVQRKIEKIFNE-LREHPTTGTEQLKGELSKYWSRRLNKDRLIYRIDDNVVIVYILSCGHYDD---R
MID-VLLVMACAITLLDLLVKSTGSFALTLITLGAVAILQAFYANVYGLSNTVVSDPMGNWLKCFSAFAVMITLIYRDMLGGELFSLSLFALLGMFIMIGGNNFLMIYLGLELLTLSSYALVALRR-QSTEAAMKYFVLGSLASGLLLYGLSMMYGATGTLNINEVVNPQVLTFGVVFVVAGLAFKLGVAPFHMWIPDVYQGAPTAVTLMIGGAPKLAAFAIVIRLLVWQQMLMILAVASLLVGNFAAIAQTNLKRMLAFSTIAQMGFVLLGLMSGVVSSAMFYILSYVLTTLAAFGIILLLARESEEIADLSGLNQRSPLYAAVMAICLFSLAGIPPMVGFYAKLSVLQALIASGNLGIAIFAVIMSLIGAFYYLRVVKVMYFDAPVAPVR-APFGTRAVLTVNGLLVLVLGILPGGLMILCAR-AMSWQVVFARHAQKDAKKLAAALKPKAQELLAL-LAQDPFQNPEKLVGDLAGAYSRRINIHRLVYEVLPKERAVRVLRWTHY-----E
M---LILALMVAALAMDLILPKRGIAYVVISGLLATLVYTFGLYHMTFFGGLFIADNYALFFKQLFIVGMLFSVLFYIESPGEFYTILMSALLGMCVMASANDLLTLFIGLELMTISFYVLVGQRM-DSGEASVKYLIVGAGSTAVMLYGISLVYGASGSLDFVVI-FFSIGLAGVVLVMIGFFFKLSVIPFHMWAPDVYQGAPTPITALLAMGSKAAGIAVFMRVLYWLPVLAVFAAICMVGGNIMAIRQTDVKRMLAYSSIAQAGYMMCGIVSADIKAVMFYAMLYVFANVGAFAVLTCVETGGTTHRHMTGLAQSAPILAAVMTISLLSMAGIPPTAGFSGKIYIFTAAVERGYLWLAFVGFVMSMISVYYYLLVAKAMYREEEAEAVK-IPFAVRATVLLSVIATIGTGIYPELLASLTNL-RMIYQVRTTLRFDKEFKKLDKYTQRILKQWIQNVNCENPRLHGKGLTANLAGLLRYRIGDYRIICDIQDSNLVILALTVGHRREIY-E
MTQLILLAGLLLLLILEMLTRQPLLLTLGTVGLALGVSLWLALQ-ATPFAGEFSVDPAALIAKAILLGLSLPVILSGQGLDYRLAALLLSSLYGASLLLSADSLIMLFISLELMSLPLYALIVYGS-HRAQAALKYLILGSVGTASLLLGIAWLLGTTGSLSLSAF---LPAQTAALLVLLGLLLKAALVPFHTWAPDAYEAASAPLTAYMATVIKAALFFFIVRLFDWVSLIVLLALLSMAWGNLTAMRQTSFKRIIAYSSIAHAGYLLLVLLAVGEGVIAFYLLVYGIATVLAFACLPQRKDLLDRLDALQGLFYQRPWAAVLIGVAMLSLAGLPPLPGFVAKFYIFQQLIAQGWVLYAVLGLGLSYLGLYFYLRVIQYLFMHPHDPPLRRAYPTQQLAAALSLTALICVMLLPGFVMSWLN--IMSYQLEQTRRFARAYKKLHDNVAADVDTAAAQ-VAKDPSVG-ERKKGDLADLYVYSQSQYLLGYTVDDDIRLVFLEAVGPHENFYRS
M---LLVVAGLSIMIIDAFTSD--LAVVTAVSLFMAAALAGAMLVPELVTRYLAVDRLGLFFDVVICVGAGLSALLHGFERGEFYVLVVFTAFGAMVLARAVDLLSIFLGLETMSLGVYALVAYRR-RAVEGAVKYFLLGSFAAAILLFGSALLYGATGQTDLAGIADSILTILALVMLIVGLTFKVGAVPFHMWVPDAYEGAATPVTTFMSVGVKAAAVAVLVRVLVWTPVIILLSVVSMVFGNVAALAQSSVKRMLAYSSVAHAGYILVGLAAAHESSVLYYMGAYTVSNVLAFGSLILMGSEAVSYEDLAGAGRRHPLAALPFVIGVLSLLGMPPTAGFFGKYYVFSAAVQSGLVWLAVVGVLASAIGAYYYLKVIVYLFMREPEEPIA-VPMQSTAALVLAGYYVVRMGITPGRYLDWAVS-SMAYSVELTRTAEKQFRTIAKRDLNRIVDAIRG-LAERPRPQGRKLHG-YDDVYRIRVGKYRIVYEVFDDRVVVIVLKVGHRKDVY-R
MDLPFLVVFFLFALVYELFLHKPAIPAFHFCGALIWLALLVFQWYEMLFGQMIRLDDKSIFFRILVAVAWLVTLFHGYKFQPEIYALFASAVLGASLLCMASNLLTLYLSIELISLSSYLLVSLSP-KASEGGLKYLLFGGVSSAIMLYGISLIYGLTGSLDISPE-SPMVLYVTVLLTLGGLLFKLSLIPFHIWTPDTYEAAPTPVVSFLSAVPKIAVLLVLYRMVAVLPILGGIALISMTAGNVGALWQTNARRLMGYSTIAQAGYLITGIVAFGNHTAVFYLAAYVLLSMSAFLLIDRFAPSDGSFSLFNGRGNQWIAGGVAFTIVMVGLAGFPPTAGFTGKWLIFSALWEKYMFALLAGGILNAAVSLAYYMKLPYLLFFKSAAP-LSQPAPSDTFVAVSILILTIFLFFRPEVLMQVISK-LMSYILAFTDQSKRDIQRIKKSLYKKLVALLEE-LEEHPVTGTELLRHYQEPTWSRRISGHRLVYRIKAMTVTVLVLSWGHYDD---K
MN--IVGITVVVVMLSAAWR--FLNATLTVIGLNLALASVYFAGQPSLVTPLVMIDGYALFYMALILVAALACSTLLDEHREEFYLLLLSSTMGAMLLVSSIHMASLFLGLELMSVALYGMAAYTF-VSLESGIKYMVLSAVASSFLLFGMALLYAAYGTLEFASLSVGIWTLIGVGMMVIGLGFKLSIVPFHMWTPDVYEGAPAPVSAFLATVSKVAVFAVLVRFMILHTVIAVLAALSMIVGNLLALGQTNLKRLLGYSSIAHLGYLLSAVVATGQETSGIYLVTYVLTTLGAFGVVTLVSSDVAQLHHFRGLFWRRPYLAVILTFMMLSLAGIPMTAGFIGKFYVLALNMNEELWWLAGAVVLGSAIGLYYYLRVMVSLYLAEPGERAAHGQRSGGVMVLIAALLTLLLGIYPQPLIDLVQA-YMAWEVLYHPDVAEDLDRLGPASANRILDVIEE-RIREPDKLGKPLRGLLAGCRRIRTGNTRIIYRINGEAVQVLIVAVGARREVYAV
MRAYILTITFLMTIFSGIARKETLTWCFTFIGITLAGITAVMQRFEPVFFGMILPDTHGATLKALVSVVCLLFCVFHPKKIDDLLSVLLAIHIGLNLMVVAVNWLMAYITIEMVSIGSYIMVAYLS-KQSEAAMKYVLFGTVCSAIMLYGLSFFYGYTGSLNFVDPMPLPVFIVAALFVLTGIGFKLSFVPFHFWSPDVYQGAATPVTAFLSTAPKVGAIMLLGRFVLLFYLLAVVAIISMLLGNLVAIRQSNMKRMMAYSSIGHTGFLVMIILTDAEPILFFFLVSYVVMNMGVFMLADYLEEGFTEITQYEGLGRSNPLIMGVLTLFMVSLVGLPPTVGFVAKLLTFSAVLNAYWLFLLITGAITTVVALFFYFKIPLQAFLKNTNMKQS-GTMGLLIVAFLLCLLTLLFGIFPAFLLD----LLMGYSIDVEKKARKQLIEIYKSDIKKLETIFAE-LAEHPERGAEQLKYELSGFWSRRINSDRLIYKINDLQVIVTVVSKGHYGN---K
ME--ITSATVVLVMLAIAWK--TLTFGLSVLGLNLALLSLLPA--PIEVTPLLLVDKFACYYMALVLAATLACVTLYPGNREELYLLMLLSAAGGLVLVSAQHLAGLFIGLELLSVPTYGMIAYAF-RSLEAGIKYMVLSAAGSAFLLFGMALLYAESGNLTFAGILPSLLAQLGVGMMLIGLSFKLSLVPFHLWTPDVYEGAPAPVAAFLATASKVAVFAVLLRLYQLNELLTLIAIASIIFGNLLALLQNNLKRLLGYSSIAHFGYLLVALIASKGEAVGVYLATYVLTSLGAFGVITLMSTDADALYEYRGLFWRRPYLTAVLTVMMLSLAGIPLTAGFIGKFYVVAAGVQSQQWWLLAALVIGSAIGVFYYLRVMVTLFMVEPNLHAPLGQQAGGVMLLFVALLAFFLGVYPQPLLELVQQLPM--NILFTPEAWDDYLWFQQNGLKRINLLIRD-AQRDPFAGLEPLKHNLSGFWSRRIGEHRLVYRVDGDTLQIVMCR-YHY------
MDY-ITAVAGLAVITIEALKSGKSAYWVTSFSLIVALFFGIQSLGQEAFSGMLVHGGIAAFGNVIILLGTLFCVFLIDHNYNEVYGMILFATSGMICLAGANDLISLFLGLETMSICLYVMAGLIK-QGAEGALKYFLLGAFSTGFLLYGAALLYGATGTTSIPGI-SDLLFLAGAALLLIGFLFKVSAVPFHMWTPDVYQATPTTLTAYMATASKAATFMAMILVLSWQAVLSVVAIITMIFGNIIALVQDNIKRMLAYSSIAHAGYALVGLSAATPSAVAFYLFAYTIMNVGAFGVVAYYERDFSDVNNLAGLGFKKPMMGVMMSLFLFSLAGIPPFVGFVGKYYVFAAAINANMVPLAIVGVLASAASVYYYLRVMVYLYFREAHKEID-ASFLYKGALVILALLTVYYGIEPGGLMELITG-FMIWKVEFDDRARKELRKLDKQTQDRILKWLRTATEDDPRRTGKSLKGRMKGLWRYRVGDYRIISQIQDEHILILVIRIGHRRDIYDK
MN--ILFLSALLVFGIDLIGSNKWLSNLALGGGVASLMVAVYLMVEPILGGMLAMDTFGIYFQAFAALAVSLVIVSRTPYSAEFYSLILIAGFSVTLVAIAADLIMIYVAFELLSITSYILTGYLR-KSSEAAVKYFLYGAMASAAMLYGMSLLYGATASTELSVISLRWVIFPAIILLLVGFGFKIAAVPFHQWSPDAYEGAPTPVTAFLSVGPKAAGFAVLMRVLFWMALLSAISMMTMTLGNMVAISQKNIKRMLAYSSIAHAGYILMGIISWDKSGVLIYLLVYLFANLGAFAVVIAFENDSNKIEDYAGLMKRSPLLAGTMIIFLLSLVGIPGTGGFIGKFFVFGAAIRANFFVLAGVALVNSVIAAFYYLNVARYMFFQQPKEPIE-PSSGLKVALAVTCVLTLVLGLYAQPFFQLVQNLFMVYKIKFKKVAEKDLRKIPKNTIPKIIKAIHE-LASNPRPQGKKLKT-FNHSYRIRVGKYRVLYTIEDKFLIIEVIRIRHRKDAYRR
MTFEWVLSMACLVLVVDLFARGALAFHLVQFTLLAAAWLSIETQWATTFSGTYVADKFACLLKVAICLLTFLVFAYRDLLSGDFFLLGLLGVLGMMIMASAHSLLTVYLGLELVELCLFAMVAYDR-VGSEAAMKYFVLAALSSGMLLYGMSMVYGAAQSLDLAQIESGLLLAFGLTFILVGVAFKFGAVPFHMWIPDVYQGALTPVTVYVGTAPKIAAVALFVRLLVWQVMATIIAVGSLAVGNLFALVQTNIKRMLGYSTIAHVGFLFLGFIAGTESAALFYAITYGLMAAGAFGVVILLSREADLIEDMKGLNDRHSGFAVVMLILMFSLTGVPGTVGFYAKWLVLKAVIDVNMVWLAVVAVIFAVIGAFYYLRVVRMVYFDRRSDPLE-ASTGLRIVLAGNGLAVLVLGIFPDSLIMACKV-GMIWRLVYTKQAQKDAKKLASSLKLKAQELLTI-LAEDPYRKPEKLIGDLAGAYSRRINIHRLVYQVLEEDQIVKVLRWSHY-----E
MT--IVGLTVVVVMLCIAWR--FVNATMTVIGLNIALLSLYFV--PTDVTPLLRVDGFSMFYTGLVLLASLATSTFYPDNRDEFYLLVLIAALGGILLSSANHLASLFIGIELLSLPLFGLVGYAF-RSLEASIKYMLLSAAASSFLLFGMALIYAESGDMSFASLIHEPLLLAGLGMMIVGLGFKLSLVPFQLWTPDVYQGAPAPVSTFLATAGKIAVFGAVMRLFLVRIVLSIIAFASIMFGNVMAVSQTNIKRLLGYSSIAHLGYLLVALIASHQETVGVYLVGYLFSSLGAFGVVSLMSSDADSLFSYRGLFWHKPILSAVMTVMMLSLAGIPMTLGFFGKFYVLAVGVNAELWWLTGAVVLGSAIGLYYYLRVMVSLFLNAPQVRTPNALTAGGVVVLISSIVVLFFGLYPQPLISLVQL-MM-AHIVWTGKAVKDLRKLPANDQKAIQANVNS-LGDYPATKSTKLTD-RGSEYRLRVGNYRVLFEIQGEPVIIEIQRVLRRTSTT-Y
M---TVVATALVVLMIGVFLNTKVLGYLASAGLAASLILTLMNL-AVMYSGTLTVDALSQFFKIVFLIVALLVSVANNEHVEEFFTLVLLAVVGMMMVASSNDLLVLFVSFELASISTYALAGFER-KSLESAMKYFIIGALSSALMLFGISFVYGLAGTTNIPEIVSSPLGIVSIVLLVAGFGFKIALVPFHMWAPDTYEGSPSVVSSLLAAGSKKMGFVAAFKVFMWTMAFAILSVITMTLGNVIALSQNSVKRMLAYSSVAQAGYISMAFVVMSPTGGLFYILSHGFMKAGAFLVTAVVGYNVDHLENFKGLAKRMPISAFSMMIFVFALAGIPLTAGYMSKFVLFSSTIEAGLVWLAVIAILNSAISLYYYARVVKYMYFYPAEG-VS-EPLPYALTLVAAVVGVLILGFWPEPFIQWAMEATMTYDIKLHPGVAKYLKSLDSNTKARIKESIET-LSDKPYPENKKLKGGRKSFYRLRVGNYRVIYTIEDE--TILITDIIHREKGYKL
MRLQWLAGAFLFIILSEILLKYGILRALTVILLTVAFGLVFLQWNGYLFHHLIYLDHKAGFFKLLILTATLLVLLHRTDLPAEFYSLLLAVVLGLFLMTMAVNGLSMYLSIELVSIGSYLMATLGK-TSGEGGIKYLLFGALSSAIMLYGLSLLYGMTGTLNFTSDNPPIILLVVGFLTLGGVLFKLSLVPFHVWPPDVYEAAPTPVVSFLSTTPKAAALLLLMRLLSFQKLTAIIALVSILAGNLAALWQNDLKRLMAYSGIAQAGFMIVGLAALNQESTTFYVTIYVLTNLAVFLLIDLLGQITPTLASIAGKGVMYPFLSVCFTLLIVALVGLPPTAGFTAKLLVFSSLWEAYLIILLALGLLNAVVSLFYYFKVPFYLFFRTAASPADRIPYTAAIAVSLLTLTVLLLFFKTDWLLDWIRL-LMSYRLDFTKQAQNDIDFHKKSVLKKLLTLLEE-LSEHPFTGTEALKYDLAELWSRRINHHRLIYEVAGDTI-VIILARGHY-----Q
M---TLVGTGLVVLLIGLFLNTKILGYLASLGVLASLVLVIMSL-GMLFNDTLSFDALSQFFKIIFLSVALLVSIAGNSHTEEFYSLMIFATAGMMFVASANDLMVLFVAFELASLATYALAGFEK-ISLEASMKYFMIGSLSAALMLFGISFIYGATGTTSIPGVLGSPMGLLSVVLMIAGLGFKIALVPFHMWAPDTYQGSPSVVSSLLAAGSKKMGFVAAFKVFMWTTAFAVLAVITMTLGNVVALSQTSVKRMLAYSSVAQAGYITMAFVVMSKAGAILYALSHGFMKAGAFIATGAVVYTPDDIDNFRGLGRRMPVTALCMTIFLFALAGIPLTAGYMSKFVLFASTIEAGMVWLAVIAILNSAISLFYYARVVKYMYFLPSDG-IS-EPKPYTFAMIIAAIFVLAIGFWSEPFLYWAME-IMTYQIILSPDFEKDTKVLFKKLYDRFKKTVYN-ILENPFCG-KPLRNVLKGLRRVHVGHFVLIYELDETHRTITLLSFTHHDKAY-K
MQT-ITSLSALAVMLAIAAG--TRTFILSVIGLNLALLSMLAA--PKLFMELLWLDRFSYFYCTLILVATLACVTLFPGNREEIYLLLLLAAVGGMVLVSAQHLASLFIGLELLSVPVYGMVAYAF-RSLEAGIKYMVLSAAGSAFLLFGMALLYADLGQMDFYGI-NSLLARLGLGLMLVGLGFKLSLVPFHLWTADVYEGAPAPVAAFLATASKVAVFAVLLRLLQLGILLGLIAAASILVGNLAALMQNNLKRLLGFSSIAHFGYLLIALIAGSGEAVGVYLATYVMTTLGAFGVITLMSTDADALYEYRGLFWRRPWLTVVLTVMMLSLAGIPLTTGFIGKFYVIASGVESKQWWLLATLIIGSGIAVFYYLRVMVALYLVEPNLHAPLGTHAGGIMLLIVTLLAFILGVYPQPLLDLVQA-GMVWKVELSSLAQKNLDQLDPQIARRVLSFLHEAPLDDPRSIGESLKGRLGIYWKYRVGDYRIISSIEDDALRILVVRIGNRRDVY-R
MYELWLSGLFLLLILADLVLRPHVFSLMSLAGLAGSLWFIYQQHATSIFFGMYVVDEFSLFFKYFFVVSAMLTVLLRCSSLGEYYALVTGMLIGMIMMASATDLLMIFLSMELVSFAAYVLTGYLK-RSTEAALKYLVYGAVSSAMLLYGFSILYGLTGTTAIAGIYDPLTMIVASVLIITGIGYKIGAVPFHFWSPDVYEGAPLPVTAYLSVASKAAGFALLIRFFYWVTILMILSVASMIYGNVVALWQTNVKRILAYSSIAHAGYALLGIIVMDEQATLFYLLSYLIMNFGAFLVAILIANGSEHIDDYRGLGRRMPLAGAAMTVFLISLVGLPPTVGFIGKLMIFSALLAKGFVWLAVIGILTSVISLYYYMLIPLNMYLRESHKPLP-SPFLPQLVTAALMMLTIYYGIFFTPLSDFARYLYMGYTVSVTRRADKDLRYWFQSVQRKINRIFRE-LQEHPATGTEQLKGDLSGYWSRKLNKDRIVYRIDDSVVTVYILSRGHYND---T
MDMIIVSLTAVLVMLLVAIK--DLIATATVIGLNAAVAYIVWQAFPQAVMGLFVVDGFALFNMALILIASLACCTLYQHNREELYLLLLIAVAGGMLMTASSHMTSFFMSLELLSIPTYGLLAYTH-KSLESGIKYLVLSATASAALLMGMAFLYSYTGTMDFRNLAHEPIVVMGFGLIVIAIAFKLSLVPFHGWTPDVYQGAPAPAATFLATVSKVAMLAVALRFLLLQTILVILAVLSILVGNLLAVRQVNLKRLLGYSSIAHFGYLLIAIICLGVATVSIYLVTYVFTTIGAFGAVALMSSEAESIADYRGLFWRRPVLTAVLTVMMLSLAGIPLTAGFIGKFFVVMAAVQNMSWLLAAMVILGSAIGLYYYLRVMVVLYMTPPDTIAQTGVKAGGIMVLLTSLLVLLLGVYPQPLIKLAAL-QMVWQIEFTEASLKQLKKIDRTVAKRIVEFMKTAAQQDPRISGKALQGSLGIYWRYRVGDYRIICDIQDQKLIVLVVEVGHRKDVYSQ
MDIGIVLVTAFVLFTLDLILSSVVLPSLSAIGYILALMSV-----GDTFYGTFTNDSLGVLAKVFELTIAITVLAFKRSFYGEFYYMLAFTLLGAMILVSSYNLIIIYVSLELVSIGFYMLTALLR-VSKEGAFKYLILGGLSIALASYGAVFMYVYSGSIDLRDIEDYHYLILGLVLFLIGFAIKIGAVPFHFWLPDAYQGAPTPVTAFMASVGKLAFFIPVVRIMPWMLTVGVIAAVTMLYGNFVALVQKDIKRLLAYSSIAHSGYILAAVAVTREKAVIYFLVVYAVMATGSFFVVAVLERWNNEIREFSGLRFSLPYLAFAFLVYMFALLGVPPTVGFVGKTLVFMALSFDKLWWLAFVMILSTAISTGYYVRLVVLMYMKDREKAIRDRSYAELASLVLLTLLTVVLAVVPGVVWQLLSPARM-YRIEFLRKAYEEFRSLDRPVQKLIKEKLDI-LASNPEALKKSLKGKHAGLYRLRVGNYRVIYKEDKDKPLILIIRVGHRREVY--
MENIALFCGAVLAVLFEALFPKSAVCAFAVAAMIAAIALDLLAPVELSFGGTLGRGGFG----VFITACALLSALLGGARRCEFLAVLMICAAALSIFARSRNLMLSFVALECATVCLYVMAAWGR-SSLEGAAKYLVISGVSGGLFLLGIAFVYGAG-GVDFLNFFCSVKFAIGMLLVACAALFKLAAFPFQFWSPDVYQGSPTPVSAFFAVGSKAAGIVFLAQICLAVFAVSAIAALTIAVGNLGAITQTNAKRLMGFSGIANAGYLLVLLASLIKISLYFYLAAYMFANYGIFFVINQFEGSPLEFSDFRGLIRKNPVADSTLIISLASLAGIPPTAGFFGKLLILILAWYAQLYVLMGVMIAGSAVSIFYYFSWMRASIDVGAGDRLR-DSAAMLPTMIALSAATLVFGVFF---------KVMKYKLLFTPSAKRDAKKVKASLKEKAQEILEL-LEINPWANPEALKGRLKGAFSRRINIHRIVYQVLEEEKTVKILRWTRY-----E
MPDLTLAVGALVLLMVGAFIGDRLVSILSVLLLIAAAVLA-----GVAFNGAYVADPLAIYGKSVIYLSAAVAIVLTHIAKFEYPVLIVLASVGMGMMASSGDLISMYVGIELHSLALYVLAAFHR-KASEAGLKYFVLGALSSGLLLYGSSLIYGFAGSMRFEDI-PSPGLVFGLVFLICGLAFKVSAAPFHMWTPDVYEGAPTPVVALFATAPKVAAMVLIARALEWSQVLVAISLISFVVGAFGGLVQKDVQRLLAYSSIANIGYALLGIAAGTSQAMLMFMTLYVIDQLGFFAILLSLSKPIRRIADLAGLKKDRPVTAVALTVLSLSVLGMPPFSGFWGKYYVFGAAADAGLWPVAAAGLVASVVAAFYYLRIIKLMWFDAPVDQMDKSSPETSWACAAFAFPLVIVGLTWEPLTKVASANGMPFDLQFLPSALKEWEKLGAPVRNQFKKKLAE-RLESPRVPKDALHG-MRDHYKIRDAGYRLVYRIEDAIVTVTVVAVGRRDRVYRE
MTGMLLLLGAVGGLLLGLWTPQWRVRLLVTAACLASAIAAAVALSERVFEGTWVIDTTTGVVRIVVALGVAVLVWLGHPRETEAYVLMLLGGLGSIALAASGDLLLLVAGYLLASVPLYALAGFAK-AGVEATMKYYLMGAFVGVLMLVGVAALVLAAGTTSYFDL-SPALLAVGILGVLAGVAFKAGAVPVHFWVPDVTAGTTPPMAAYLTTIPKIGAVAAAFRLLAVPLLVAVIAAASMTLGNLAAFNQTDVLRLLAYSTVSQVGYLFMVVAVAARPALAIYLAGYAVTNIGAFAAVAAVP-AARTINDWATAVGRHRWLVVGLVVCLLGLVGTPPTAVFVGKLAVFTAAWDGALAWLVVVAAINTVASLFYYLRWIAPAFAGVPAA-MQEAGRVPTGLLHGAAVMSLLLGLGSGWWLA----STMRYELVLTPPARWAPERLPEAVAVAVVDFFTTAPAQRPQWMGKQLRGDLAEVWAARRGTYRVLYRVREDTREVVVLGIDHRRDAYRQ
M---SLTLGAVAIVLFASFVRQHWAAVLALLAIGLGAGLTFAQWGRLTFSGVWALDGVALASKLVVLVAGALVVAMTDRRHGEYYALVLFALLGVIMMASASDTMELVLGVLLSSVASYPLAAYHR-PALEAGMKYFLIGALTNTLLTIGVVVLFGLTGNTGYPDISDRLALTIATACVVLGLTFKLAAFPAHAWMPDVAQGSPVPAAAFLTVIPKIGAAVALARFVSWRAIVASISVATMTLGNVAALRQTDVRRLLGWSSVSQSGYALMAIVMMGIPALVFFLATYATANLAAFAVVTHLR-GRTALDDYRGLARHAPIAATILIVSLLSLVGIPPLVGFFGKLMLFRVTIEGGYAWLALVAVINTVISLFYYLRIVAPMMFGSNHSHVL-SGQWARFTMIVSGVLLIVGGLGAEVLSLFTGSALMTWRLVYTKQAQKDAKKLASSLKPKAQELLAL-IAEDPYRKPEKLIGDLTGAYSRRINIHRLVYQVIEDERVVKVLRWSHY-----E
MS--ILVLGSTSVLMIGAWNPT-----LFLIGVVTALTAATAAAFLAEVSRMFSCGPYARFFTVLWSLAAAMCLLLRRFPGGEYTALVLFAAAGMSLLSAATSLIGVFLGLESFTLVLYILIAIDK-FGTEAGLKYLVMGIVATGLLTFGIALIYAATGTFHLPEAGLRPLGMLGWGLLLCAIGFKASLVPFHLWTPDVYQGAPSPVTALLSTGAKGSLLAALIVVMQLAPVLSALAVLSMLVGSLCALRQTNIKRMLAYSSIVHMGYVLTALLAGGSSAVVFYLVVYTIANFGAFGVITSFAIEPQEYADLAGLGYHHPRRGAALAFFLLSLAGVPPAAGFIGKFGIFYAAIEAGYLGLALLGVLASLLSMYYYLRPIIVLFMADERS-LHRGAIEEHGVLAFCLAATLLLGLYPGPLLNLVIAPGMSWRIVYTKPAQKDAKKLSASLKPKAETLLGL-IAQNPFQTPEKLVGDLAGAYSRRINIHRLVYQVLEDIRTVKVLRWTHY-----E
M---ILTVTGVLVMLAEPMIAPKPLGWLAILGTLASGFAAFYQLQISGFYATIQVDAFSVFFHLLISSIVLVTLLAPVSHAGEYFALVCFGATGMMFMTCSVELLMVFIGLEISSISTYILAGFRK-TASESSLKYFLLGSFATAFFLYGIALCFGATGSTSIGAIATPALALLAIAMVVIGLGFKVSAAPFHVWTPDVYQGAPAPVVGMMSTAPKAAAFAVLLRFLFWIVLIEILAVLSMTIGNLGALMQRDVKRLLAYSSIAHAGYLLVAFTSIQQSAACFYTAAYAAMNVGAFLVITQLSGQARTIDDFTGMALKRPGLSALLGFFLLSLIGIPFTGGFFGKFYAFSGAIHNGHVVLAIIGLANSGVACFYYLRLLAALYARPVRETLSPLAIPAGIAIAAAAVATLALGIMPNHVLNLVQRTPMAWNIQYTKQAERQLKRLSPDVETRIRSFMENAKLEAPQVIAKKLSGAYEDRIRYRVGDYRVICRIEDHLLLILVVEVAHRREVY-R
MAGEALTVGLVVILMSGVFS--RWAPGLAVITLGATAGLLLWHW-LSLVAGALRVDNLAISISLIAIASAFAAILLEEAGHGEYYALLIGSVLGMVLLAEAENLVTFFVAIETLSIPLYILCATNL-GSLESGLKYLIVGSLGSATLLYGMAFIYGGTGSTDFAGILHDPLILIGIALATVGLAFKTSIAPFHQWTPDVYQGAPTPITSFMAVATKAAAFAVFIRFFVWQMGLAILAAISIVVGNVGAIRQDSLKRLLGYSGVAQAGYMLGGLVVATESSLIFYLAAYLFMNLAAFAVIVARERFGDDIRSVRGLGSERAVLAWSLTISMLALAGLPATAGFIGKLYLIEALVEGSYTWLAVFIAVGTMISLAYYLRVVAAMWMRPENEPIAGASPGRRGPAVFAAAATVFFGVIPQPLVDFATH-FMPWKVTVDSPARRDLEALPAKYSFAVIHLLSL-LAENPKRLGKPLRFDLEGNWSARRGPYRVIYAIDESAREVIVRKVGHRSDVYRT
MHTLFLIVVALLMLLIGVFKKTKVVNYVLLFSLVIAISLISIFP-ITSFHNFFLINAYTQFCKILVITAVILVVLMDHPTQFEIPILILFSTIGMMLIISSNDLISLFMGIELQSLALYILIAIPR-LATEAGLKYFILSALATSLILFGSSLLYGLIGTTEFHNFLNNPMLIVGLTMILSGLIFKLSLVPFHMWTPDVYEGSSTIITSLVASAPKIAIFSLLMRFFIWETAFIIVAFLSTFLGALTAIFQKNIKRFLAYSTISHMGYALIGILSRNQESMLSYFIVYMVTVIGVFACLLNLRNNVDTIEELVNLSREYPLIAATLAVLMFSLAGIPPFGGFFVKMNVFMVAIKAGYILLPIGGVIASVIAAFYYLRIIKVMYFNKTEESMNLKAFGTTMVMNITALIVVFYGLYPQMLMLALRD-FMTYKLTFLESAKKEWDKLSPDLQQFFKSKLSK-ILEQPHIPKNKLIN-MPGCYKIRTVGYRLIYRVYDERVVVQVIAIGKRDKIYRL
MNFLIILGAACLGVLFEAFLAKAAQVALCVVAILAAGVALILFMNVLTLANVISIDQPALFLWTLLALGLLALLLLEGALQTEAFPLFLFALGGMLVFSASNNLLTMFIALEVLSLPLYLMCGLARKISQEAAVKYFLLGAFASAFFLYGTALLYGYAGSVRLADIRSDTLLFAGLGLLVVGLLFKAAVGPFHTWTPDVYQGAPTPVTAYMAACTKVAAFGGILRVLTWRGVLWAVCIVSMAIGAIFGLTQTDVKRMIAYSSVAHAGFLLVGAIAINAQSTLFYLVAYGFTTIASFGVISLVRKEASDLSEWAGLAKRSPLLAAVFTFLLLALAGIPLTSGFIGKFVVFSAALRDGMAPLVVIALIFSAVAAFFYLRVVVLMYFSEPAEPVT-VPGTFTVAISLGVFITLLLGVVPGFLLDWAHVLGMKYQVVVAPGVRRALRRLPEKIAAACVEFIIGPLAENPHRLGKPLMGPLEGHRSARRGAYRVVYRIDDTARRIDVLKVDHRADVYHV
MITSIVAGTVVLLMLSIAWR--FFNGSLTVIGLNCALFSLYTVWGAINVTPLLRINGYSIFYSGLVILASLATCTFYPDNREEFYLLLLISTLGALVLVSAQHLAAVFLGIELIALPLFGLLGYAY-RSLEASIKYFVLSAAASSFLLFGMAMLYAQTGGLSFTSLFSKPLILAGMGMILVGFGFKLSLVPFQLWTPDVYQGAPAPVTTFLGTVGKIALLAGVMRFFLLNTALSFMAVASIFFGNLMALTQNNIKRLLGYSSIAHFGYLMIGLIAQDPERVAVYIVAYLFSSLGVLGVVSLMSSDAEALFSYRGLFWHRPILAAVMTIMLLSLAGIPMTLGFIAKFFLLLTAVNTHLWVLTATVVIGSAIALYYYLRITVSLFLSPPETRTPKAFTAGGIVVWISALLVLVFGIYPQPLISFIKG-SMVWKIKYADSALKSLKKMDRQNAKRIVDYLDKTSSDDPRIFGKSLKGDLGEFWRYRIGDYRVLCEIFDEGLIILVATIGHRRKVY-E
M---VIFAAAIIGVLIEAFAPRVAQLALTLIALVVSFLTLVLWARGLTAGDAVAIDGVTLMLQGTVLALAFIAVLALGATTTEIFPLTLFAVAGMMLFPASNNLIAMFIALEILSLPLYILTGLARRLSQEASLKYFLLGAFSSAFFLFGSALVFGATKTLNLSGIGLDNLLVPGLMLIAVGLLFKVAAVPFHAWTPDVYQGAPTPVTGFMAACTKVAAFGAVLRVFYWQPILAIVAVLTMVIGAVLTVTQTDMKRLLAYSSITHAGFLLVGVVALDKSGTLFYLIAYGFTTIAAFAIIAMVRSEATHLSQWAGLGKQHPVVAGVYSFLMLAFTGIPLTSGFTSKFAVFSAAVGNGGAWLAVIGVLASAVTAFVYVRVIVLMYFSEPTGTVAMPSPLTGIAVAAGTLITLLLGIVPAPILDLANHIRMTYRVQVAPAALRQLRKLDPPARRRVQAAIEL-LRDEPRPNGRKLVG-GEGEWRVRTGDYRIVYEINDNVLVVLVLAVGHRRDIYER
MN--TIAVTAVAVMLGIAVR--ILSCGIAAVGIVIALSTLGIA--AVRATLLILVDAYSLFYMALLLSGGLAVLGFREGENEELPLLLLTALLGGLVLVGSSHFASFFIGLEILSISLFVLIGYPL-RPLEAAIKYLVLSGVSSAFLLMGMALIYSQCGELHFSGINISAMVLSGTLLIMVGLGFKLSLVPFHLWTPDVYEGAPAPVTAFIATVSKGAVFALLLRYFILLTVFSVIAGLSILGGNLLALLQTNVKRLLAYSSIAHMGYLLVAFIAGGRESVSFYLLAYFITTIGAFGVVSVLSTEADDISCYRGLFWRRPWLAATFTLMLLSLAGIPLTAGFIGKFYIFTSAADGRLWGLLLAVIVGSGLGLYYYLRIIVVMSMNVDGA-PP-QDWVSTAILAVLTMLLVWFGIYPGLLVNVIQS-EMSWRVKLKGSAAKSLKSLDTGTKQRIERFIGQIETDNPRSHGKALQGRYAGLWRYRIGDYRLICQIKDSELIILLLEIGHRKDVY-K
MESLAILIALLACLLADLAGERRLVPPFCYVGLGTSLVLLALQWSADAFFSSFITDNLGVAFRAVVATSTLLSLLIAGTPVGEYAAILMAATVGAMLLCGATDLVSIFVALETLSVSSYLLSGYMK-RSSEAALKYLLVGSAAAAVFLYGTSLLYGVSGSTNLDAIGVTPLSALALVFVLATVAFKISAVPFHQWTPDVYEGSPTPVVAFLSVGSKAAGFALALRLLVWQLLFTVLAVLSMTLGNVVALAQTSMKRMLAYSSIGQAGFVMIGLVCGTEAAMVLYMAAYLFMNLGAFACVILFSLGSDRISDYAGLYQKDPLITLGLSLCLLSLGGIPPMLGFFSKIYLFFAGWADGQYLLVVVGLVTSVVSIYYYISVIKMMVVKEPQEDIKDGLQPLRAALVFCVAVTAIGGVLSNPLFTWANATGM--GVLFTRQAQKDARKLASALKAKAERLIAL-LKSDPYQQPEALVGDLKGACSRRINIHRLVYEVLEEERVVKVLRWSHYD----E
MIGMVLIIGINLVLFIDLNLSDWTMATLSGFVMLAAFVPVVTLAVRELFDGRYVVDEYALILKALFLLVAYVVILLGGYYQGEYYVLMLCSVLGMVMMSSSRDLISIFVALELLSIPAYMMAAWKK-KSNEAGVKYYLLGVFASAIMLFGMSYIFGTTGTTKLTEI-LLGLQVVGVAFVIVGFAFKVSAVPFHNWAPDTYEGAPLPVTAFLSVASKAGGFVALVTLVYYGPMLWVMAALTMTVGNVLALRQTNIVRMLAYSSVSQGGFILMPLAFAGDNAVVVYLLVYAFMNLGAFATILAVTRRSGEIDSFGGLFQYAPGMTVAMTVFFASLAGIPPLGGWFAKFNAFKAVLDASAYTLACIAAINTVISAAYYFKVLRTIWVDDAPDPLA-TPQPILAALGITVVGTIVVGVLPGLVARFGEL-GMTYELRVTGPAQRHLGRLTEGTAAAIVEFMLGALVENLHRVGGRLQRELAGLHSARRGVYRVIYEIDDDQHTVTVLRIDHRSRIYRR
MEAVLVIGTLTLVLLADLLAGRRWTPYLALAGLTGAVVALALQWDTEGFLGSFQADHLGILFRGLVALAGAMGILIAGSALGEYMTILLVATVGGMFLAGADEMVMVFVALETLGLASYLLAGYMK-RSNEAALKYLLIGATSSAIFLYGLSLLYGLSGETRLSAISQSVGALMALVFVIAGIAFKLSAVPFHQWTPDVYEGSPTPVVAFLSVGSKAAGFALAIRLLVWQFVFESLAILSMVLGNVVALTQTSLKRLLAYSSIGQAGFLMIGLAIGTPASIVFYSLIYLFTNLGAFTCVILFSLGTDEINEYAGLYQKDPLLTLGLSLCLLSLGGIPPLSGFFGKLYIFWAGWQAGAYTLVLVGLVTSVISIYYYIRVVRMVVVKEPQELVQNGLPELRATLIACVAVTTVAGLLANPLLSLANNQKMKWKLVYTKQAQKDAKKISASLKSKVLELLYL-LQNNPFQTPEKLVGDLAGAYSRRINLHRLVYEVIEAEQIVKIIRWTHY-----E
M---SLLGTGLVFFFLSLGKPSNIAISLSALTLVASLFCL-----GNLFYSAYQVDLFSQIFKTLIALATLIVLIFKEEIQAEYYLFLFMSVLGLMMLVSSVELLAIFVSLELSSFAVYIMVPMRNDYQVEAGIKYLLFGVMATGLMLFGMSYIYGLTGSTQLAVIYTQPAGVIAIVLVLAGFFYKLALFPLHFWVPDVYEGAANETTAFIAAVPKLAAVALLIRLVSIVNILIVCALLSMFYGNLSALIQKDVKRLLGFSGISHAGFVLVGLLTLQISTAMYYIMGYVFMNLACFLVICSIADGNVAIADFTGLHKRAPLLALTLTVGLFALAGIPPFVGFTGKFLLLLGALRQGHLVLVILAAVNTAIAIYYYLSIVRVTFCTDTEDTIQ-SSGMNNALAVFLIVIMIVMGVAPSQFIEFASS-MMNYAVLVTDHVRRYAEGLPAEMKQLFVGAHTI-LSENPHKG-HAMVGRLEGLRRFKAGPFRLVYEVDEKRRTLTTLMISWD-----S
MNELMLAVLALALLGAEMVLPRGLIARLAIWGQVIVLGVTLGCSAQTFFSGMIAQTDVTQIMRAFFLVSSILVCYLQKLPRTEFFHLVIIIAAAMMLLVQSANFVMLFVALEAVTIAFYVLVAYCR-LSLEAGLKYLILGALSSSILLFGIVLLYGVSGSLNFEALQDNVLVRIGAILVIAGICFKIGAVPFQIWVPDVYQGAPTPVTAYLAIASKAAGFIVLLQLLTLIPVLSFIAAATILFGNFAAVRQRNVKRLMGLSGIAHAGYLLVGVVAALSYAVIFYLVTYLLASFAVFAVMSHMAGANQELEDYENLARKRPFLSGVLAVGLGSLAGIPPLGGFIGKLFIFIAAYKAGLYGLLGISVLGVVISIYYYFGWVRTVYFSDSKDTETAGSLCDRVVLGALVFATVLVGIFPGALPI----IPM--EVKFKKSFLKDLKKLPLEPRARVKKFI---FEDNCECIDKKMSG-FSSYYRRRFGDYRVGFSIEEGQ--IIFYRVLHRREIYRP
MDSTILIASILAIPAIYIAT--KSYSICSNISLFVSLLVVILFWYSYVIYDHFVINDFSQLFKVIFLMSALAVSVIDEPHQAEYYVLLLSSSLGMLITASSNDFLTIFVGIEISAFSSYGLVAFRK-KSAEAGAKYLLIGAFSSALTLYGISLLYALTGSITFDGVIFNELVFISSLFIIAGLGFKIAVVPFHAWAPDVYEGAPTPVTTLLAAASKAMGFVALFKVFIWRLVLGIIALVSMTIGNLAALSQKDIGRMLAYSSIAQAGYILIAFPALTQSGAIAHTLVHAFMKGGAFIVVAGVGALGYDIESFKGLAKRSQLLALSMTICLLSLVGLPPLAGFISKFLLFYGVLQVGIIALVVAGVLNSALSLYYYLNVIRFMYLYDPEEDVV-FSTSIRTSVLVILFIVIIIPLFYQDLYSLCEA-AMVWEIVWTHQAWRDLERLDPPVARRVVRKLEQAAADPPRRFA-RLRG--HDDRKLRIGDYRLLALLSADTATILVLRVAHRSRVYRK
MTTIVLSGAVVLLMLILAFY--GFTLLFSLVFIVAALVASLPA--PVEVTELLVVSVSTQFYWALILLCTLVCVGIARGLREEWYLLLLTSACGGMVLVASQHFVSLFIGLELLSIPLYGLAAFSL-RSLEAGLKYLVLSGVASALLAFGAALVYAETGSLLLGEWQESSLLVLGGMLMLAGLGFKLSWLPFHTWTPDVYQGSPMPVSAFLATAKKVAVAAILVKLFEFVTLLTVMAGASIVVGNLLAISQHSLKRLLAYSSVAHFGYLLIAMIAVPGEAVWIYLVTYIVATLAAFAVLSALADKGDDFEAVRGLHQRSPFLALVLALSLISLAGIPLTAGFIGKFAVFAAGVNASEWVLLVVAVMGSAIGVFFYLRAALMLYQRGDSV-VK-LAPIEGALIGVLGVATLVIGVWPGVFV-------M--KITFSESAWEDYLYWQKTLLTRTNELIKA-IIRTPYEGIEPLKHGLASYWSRRINDHRLVYKIQDDAVLIAQCR-YHY------
M---FQLLMVAALFVQSILQEGKWLPWAAALGVIVCYGSL-----GLLFSGTYRLDNLSQFFKMTVSFGFFLAVINEKEKKCDYFLFMALSAWGLMILCSTVELISIYLALELASFSLFPLVPLRT-RAAEASVKYMFIGGVATTVGLFGFSYILAAQHATNLQQLSHSPMAVMGLILFLSGLLFKLAFFPFHFWAPDVYEGAGNETAAYIAVLPKVGAVAVLLRFSPVTTILALLAAVSMTYGNLAALLQKDVKRLLGYSAISHAGYLMVGVVAGTPEAAAFYAFSYVLMNFACFWVLCRESKKNLMLKDLIGLWERSPGLAFVLAVGAMALVGLPPTAGFMGKFFVLSAAWNRGCNWLVVIAAANVAIALFYYLNLVRYAYTKADGKTES-GSVWMVSVGLFLAALLILFGILPNPILRMFS---MTWEVRQTRRFGRVYKKLPDNVAADVDKAVGV-VARNPDLG-EKKKGDLAALWVYSLGQYLLGYSRDDGVRLIYLEAVGTHENFYRD
M---VLFIGAFVALFVSLATERSVMVAIGAVFVSISLIITIFQ--FPIADGNILLSGFSKLFFIAILIPGLLSVIG----KPGLMIFIFLISLGFMLLAASYNLLFIFVAFEGVSIPTYVLAAYGK-NELEAAIKYFIVGAFSTGLIIFGISLYYVATGTLSLGAT-FHSIYYLAMGLLVFGFGFKLAIFPLHGWAIDTYTGASNPVSSYLSTSSKIMTLIVLLNILFLKILFAIIAILTMTFGNVVAISQNNVKRMLAYSSIAQAGYLSVVFLVAGTISLFMYALAYGFMKAGSFLAMDSL--GNYDIENFSGMWKRNPAFAVSFAVLLLSLAGFPGTLGFIGKYFLFLSVLSTGAYLVVIISVINSVVSFYYYGRVIIYMFWREGVK-------ANNYLLYSSAFFTVLFGVLYFLVFSYAQSGIMTYIIEFSSQFEKSIKKLKKKLFDQIQKKLID-LIQNPERF-KTLGNVLAGYRRLHFGSFVLIYKIEKN--VVRIISLDHHDKAY--
M---ALAGSAVLGLLAIACY--GLIFGLAAAGILAALGSIPFA--PRTVTPLLRVDGYALAFMGLAGLAGLCVAVLRAEQPEEVYLLLLTALLGAFVLAASRHFAGFFLGLETLSVSLFALIAYPC-RPLEAGMKYLVLSGTASGLLAFGMAWVYADTGSLEFAAF---LLSLTGLLLIVAALGFKLSLFPFHLWTADVYQGAPVPVTALLATVAKGAVLVLLLRYTLLEQALGLMAGLSMLAGNLLALRQDNLKRLLAYSSIAHMGYLAVVLVAGGREALLFYLAAYFITSLAAFGVVAVLSPEAERLEEYTGLFHTRPWPASVLAVALLSLAGIPLTAGFVGKFYIFASGGRGALWALLGTLVVGSGLGLYYYLRVIVQMARAPDPGPAP-LPWAGGMVLGFLTLLLLGLGVYPGGLIELLAA-RMSWKVDFDPRARADFAKLDKPVQQRIVKFLGR-LTVDPRQHGAALQGTLGNYWKYRVGDYRLIADIQDGKLTVLVVAIGHRSRIY-R
MDATVLIIGALIMPALYFGF--APVTAIALIVMVISIAINLIMLTYSSFEGLFEYNDFSGLMILLFQAVSIIVLFVTTLHYGAYNSLLLIATVGMMFVGEATDLVGIFVGVEAVSISSYVLVTMKR-RAAEAGVKYVVIGGLSTALTIYGISMIYGSLETLTLSEL-YSWAFVVGLICMIAGYGFKIAAVPFHMWAPDVYEGSSTPVSIFLATGSKKMGLVVFFKIFLVQYIFAIIAAFSMTVGNIVAISQNNIKRMLAYSSIAQAGYILIVMAVMSETGGLFHMFTHVFMKGGAFLVVGALICVGEKITDYNGLAKRAPVLAFAMMLFLFSLAGVPPLAGFTSKFVLFSGAIDADWVWLAFVAILNSAISLYYYVRVIKAMYVEKPAKSIK-IPKTFAIAIAVCAVLVIVLGVYPDLILDLCAD-IMSYSVEYTYDAIKQLRKMDRFTRTMILNWISKDGTDNPFASGKALTGDKVGLWRYRVGDYRLISKIDKGKLVILLVEIGHRSNMY-D
M---ALIHGALLVFGISLFEGRRVAALFALSAVVASAVSV-----GDLFYGAYRVDLFSQLFKLVITLGAAAVILFHESVRPEYFLFLLLGTLGLVILVSSVELITLFVALELSSYALYLMVPLRREVQMESAAKYVMFGVAATGILLFGMSYLFGLTGSTYFSEIWSDPAAILGVAMVLAGLFFKLAAFPMHIWTPDVYQGASNETTAFIAGVPKAGAIAVIIRFLLLAMTLTVVAVASMFFGNLAALVQKDIKRMLGYSSIAHAGYVLLGLVTLKAAAAVFYIFGFVVMGLAAFLVICQVSRENVLIEDLSGLHTRAPLAAFVLGSSMFALAGIPPFVGFTGKFVLMTEALRSGYTLLVVLAAVNTAIGIYYYLSVVRVMYFAEAGDAVR-MDAVASVVGVVLLLTVLAMGVLPSRLLEAALT-LMSWKIVFTKDAQKDFEKVKTSYEAKVKELLHY-LREDPYKIPEKLVGSLHGFISRRINRHRLVYQIIETQRTIMALSWSHYG----D
MQIDTLMAILVIVFIADLFTATQWFNPLVCMLLLAHVLIN-----ATAFGGMYVTGTGIGVIKSILAFGTLIVVIMTNFKEGEFYELIIATLLGMNMMVSANHFLLFFLGLEMASVPMACLVAFDK-HSAEAGAKFILTSMFSSGIMLYGISFLYAASGTFYFDDM---WISIIGMVFFFSGLGFKISLVPFHFWTADSYQGAPTAVTGYLSVVSKGAAAFALCSVLMWQYMMMIVIVLSITVANLFAIHQKDLKRFMAFSSISQAGYIMLAVVGNSATALSYYVLIYVVANLAVFGIIAAVEEGVVNMDAYNGFYKTNPRLALIMTLALFSLGGIPPFAGMFSKFFAFMAALQGATYAVVFVALVNTVISLYYYLLIVKAMYIKHNSNPFS-SHVNTKLALAVCTLGIVAFGVCS-YVYNWIYAMVMIYEVVTMPMAEKHIAKLHKSAEKRLIRIWEE-LKEHPETGFNRKKYSHAGCWSREITEHRLLYTIDDTT--VTVISYGHYGD---K
M---FLVVFALALLCLEALVPTRTLSALSIGGVALAFVLFLFASKPAFVQPYHQLDSLAVFYKGFALIITLLVLWLPGGNYSELFSLPLIVCAGMMWMASAKDLVTVFVSLELVTISFYVLVAFAR-LALEAGVKYLILGALSTGVLVYGIAWVYGATGSMSFEGIISKKAVLLGAAFLLAGLGFKVAAAPFQMWVPDVYQGAPIPVTTFLSVGSKAAGFIVLTRAVAVQHLLIIGGSLTILLGSLPAIFQTSVKRLLGYSSISHAGYLLLALGAGSAGVVAFYLATYLPMTVLGFLVLALLRASGEDLRDFRGLAKRSPLLALLMTLALASLAGLPLTAGFMGKLFVFLGLMDQAAWGALLCAVIGAAAGFYYYFRAILAMYSSDAQSNLN-VSMGAKAGAIVLAVVIVVVGVYPKPLQKLLTPSHMSYKLVFTRHAQKDAKKLKGSLAAKARELLDV-IAKNPFANPEALVGDLQGAYSRRINIHRLVYQVIEEEKTVKVLRWSHY-----E
MEN-SLLVVILILLVYDLMAGKKYFQPVAIALLAIHTLLH-----GTAFGGMYTYVPMAGVVKTILNIATLIVFLQMNNKKGEYYFLTLITLLGFYFMISSGHFLLFYIGLEMASIPMGTLAAMEK-KSAEAGAKYILLATFSSGIMLFGISYLYGTTGTLYFADM---ALQIMAFVFFIAGIFFKISLVPFHMWTPDVYEGAPTNVTSYLSVVSKGAAVFALALLLYWQGILYGLIIVSITLANLFAIRQKNIKRFLAFSSISQAGYIALGIVGGTATTLVYYIFVYLFSNLAAFGVIAIIENGKINIPDYKGLYTTNPLLSFVMMLSMFSLGGIPPFAGFFSKFFIFAAAIEQGFYILVLIAVINTIISLYYYLLVVKAMFIDKNEHPLR-TDSYNKASLIFCTAGILLVGIFSIFMEKIDLF-QMNYLIRFTDDASSDIRRLKRSAYKKMVKLLEE-LEQHPYSGTERMKHYGEETWSRRISDHRLVYRVYDEVVLVLVLSYGHYGD---K
M---FLLLGALVLFNLSVAGADLTALLFAAVAAVAALACL-----GTIFFEALRMDFFSQLVKLILALGLVAVLVIADGVRPEYYLFMLCSVVGLMMLVSSAELLTLFMALELSSYCLYLMVPMRDDIQMEAAVKYVIFGVVASGIMLFGMSYLFALSGTTHLPEMLDNPAVLVGIVMVMAGFFYKLAIFPFHFWVPDVYQGASNETTTFIASLPKIAAAAMLIKISTLVTLLTMLAVISMFYGNLSALVQTDIKRMLGFSGIAHAGFILVGVLTLDVAAALYYATGYVVMSLACFLVICNVSRENVKIEDLSGLYRRAPLLALVLAVGLFALAGIPPFVGFMGKFFLLTSALQQGHLALVILAAINTAIAIYYYLSVVRVVYTAEPESAIG-LNLPTRTLGVALVLIIIALGVLPGMALDTAAM-GMNWKLVYTKQAPRDAEKLAAALKPKAQQLLDI-LVDNPFQNPEKLVGDLAGACSRRINIHRLVYQILEGLRTVKVLRLTHY-----E
MD--SLLVVIVLLFLYDTFGSVKCFSATACVLLLAHTIFT-----VSLFGGMYQSGPATSVIKTILNIGTLLVLIQVIIRRGEYYVLTLITLLGMYLMTSSGNFLLFFLGLETASLPITALVAMEK-DSHEAAAKYVFIAVFSSALMLLGISYLYGIGGTLYFDDL---PLLIVGLVFFIAGLGFKLSLVPFHLWTADVYQGAPTSVTAYLSVISKGAAAFTFMMILYWQGILYALIILTITIGNLFAIRQQNLKRFLAFSSISQAGYIMLGVISNTGTSLSYYVLVYIFSNLAAFGVISVIENGKVNMDDYNGLYKTNPKLSIAMMLAMFSLAGIPPFAGFFSKFFIFYAAAEQGFYILVLIALINTVISLYYYLLVVKAMFIKQDECEFR-SDNASRLSILLCVLGIVVIGLISGIYDQIFEY-FMSYKIEFTQIATKTVSKYKKSQYKKLVKLLNE-LMEHPRTGTEPLKSGDSITYSRRISKDRLIYDIYEEKVTVLVLTEGHYDD---K
MN--LLVAMLLAILIGEIFTTQVKLINFTIITFAAVTLIG-----GDLFGGMFHTNSLIHLLKNGLNVGVLIILMQQQKKSAEFFMLLFSSLIGLNFLISSGDFLMFYVALELSTLPVAALAAYNA-QSAEAGIKLILSATLASGLALFGISFLYGSAGALYFDDL---NLTILGLVFFFAGLSFKISLVPFHFWTADVYEGAPINVASYLSVISKGAAVFILMFILFWEPMLYIIAIATMFIGNLFALRQQNMKRFLAFSSVAQAGFMLLGIINMSATSVVYFVLVYMFSNLGAFGVVQAISQGKENMDDYNGLYRTNPMLSMVMMLGLFSLAGIPPVAGFFGKFFLFTAAAGKAYYILVFLAVVNATIALYYYLKVIRAMFLRQSENPFN-NDVFMKIGLATASAGILILGLYS-PLYDYIQS-NMGYRIKIEEEAKKDLQKIYKSSIKKLEKIILE-LSEHPTLGIEALKHSLSGYWSRRINKDRLIYRIEEPEMLVVIISLGHY------
M---SLAVASLTFFVLSLTKTDNSAVFLGILAVLAACIAL-----GLLFGNGYAVDAFSQLFKLFITLGLAAVLIFNHEVRPEYYCFLFLSGLGLTMLVSSIELLAIFVSLELSSFALYVLVPLRDDVQMEAGIKYILFGVTATGFMLFGMSYLFGLSGSTYLPEIGPQPAVIFAVAMVLVGFLYKLAIVPFHFWVPDVYQGAANETTSFVGTVPKLGAVALLIRIVQLVTLLGTLAVCSMFYGNLCALVQKDIKRLLGFSGIAHGGFVLLGILTLEPATSMYYIFGYVIMSLACFLVLCKLSVENVTVDDLSGLHRREPLLALTLTVGLFALAGIPPFVGFMGKFLLLTGALAQGHLTLVVLAAINTAIAIYYYLAMVKVAYTTDEGEAVQ-VDGLTRALSVALIVAMILMGVMPSRFVGWAEA-RM-NEIVWHNRARKQIKKIPAQYRQAIIDHVGK-LEDFPENQGKELKG-HQYGFRLRVGRYRVLFDHDGGIRIVMIQEVKKRDERT-Y
MAPVIPILGALLILIVEVSKANTLYVMLSLLFLALDLGAVLESAGLLGVFDVMLIDGLAILAQIIIVGASLLFIPLHEFSYPEFFALFLFMISGFQFMVASDNLILIFVGLETASLALYTIIAMHN-KSFEAAVKYFTMGALSAGFFSFGAMVFYALTGSVEINQIYADGYVLVGTVFMLGAIGFKVSLIPFHTWAPDVYEGSSAAMAGYMSIVPKIAAFIVAIRFFELEIALYASVVITMTAANMWALVQNDVKRMLAYSSISHAGFVMAAVLIGTTSALFLYWMLFAFTNLGSFSMLWISRQSDHTYDKFAGMIKTSPMAAVVMGLFMLSLAGIPPFALFWGKIYLISSAVTAGYTILALIMALNSAIAAYYYLKLIVYMFMKEPVNQVYISTISLQVIIGIASIGTIFAIIALNPILEFITS-YMSFQIAETKTFEKSKKKIDKKLYEKIKNFVPQ-LRENPFYGSKKLKDNLEGYYRFRVGDYRLFYLIEDEKLIVVVVDFKHRQKAY-D
MEPIIAIAGGLIILIIDLLNGKSLYVMLTILVLFVDFGSVL----ERGFFDVMLIDGISIVSQLMIIGGSMIFIPLHEYSYPEFFALFLFMIAGFQFMVATDNLILIFVGLETASLALYTLIALHN-NSYEAAVKYFTMGALAAGFFAMGSAVVYALTGSVELYKVNETIAVFGSSVLLLVAFAFKLSLFPFHTWVPDVYEGASAALAGYMSVVPKIAAFVVSIRLFGVRWTILIIAVLTMTLSNIMALVQNDVKRMLAYSSISHAGFIIAALALDTTTAIFLYYALFMFTNLGAFSMLWISRHYDHPYEKFAGLIQIMPMGAVIMGLFMFSLAGVPPFSVFWGKVYVMQAAVNAGYIWLAIIMGLNSAIAAYYYMKLVVYMFLKDPVKDVVYISKPLMAMVGFATVATVAAIFYVQPLVSYIYY-YMAYKIEIKKSAVKELKVLPNSTLKRTIDKINS-LAINPRPLGKKLSS--DEQYRIGTGDYRILYTIHDEVLVICVVKVAHRREVY-K
M---LLPLGAIAIPLLSLATGQKIFASIALFLLALSLASV-----IGVSSTLFAVDGLGRFFSFLFLLVAFLVGLFESKHPAVFYSMLLAGTSSMIVVSLAKNLIGIFIGLELLSLCFYELCAFKK-SGLESAMKLYFMSLFASALFVLGAVLVYGETRTLELRTFPATPAFLMGVSLIVAGLSFKMSLFPFNFWLPDVYEGAPSEVTALLAASAKKAGFAAFVRVVALQGALALLSFLTMSFGNVIAMVQKSVKRMIAYSIIAHAGFLAIGLAAGSALGLLFHILVHALMAAGIFLLFSVFDGSLETLDDYDGLGKRAPLISVLLTVFLLSLTGIPPLAGFLSKFILWSSAMEAGYVWLAVAAIINSALSTYFYFLILRRVWGFAPRDPTPVVSWNKKCALLIPAILLAVLGVYPNPILSVLKNVAM-YTLSPTRRYVDAAKKFNEKTKEKLKAQHEL-LAENPFHPSKPLKGKLRGIFSFRIGRRRGLFAINTQDKIIELLRLDWRSRIY-Q
MQPIVTVVGALLILIIDLIKKDSLYVMLAILVLFVDFGATL----ERGFFNVMLQDGISVVSQLLILIASMLFLPLHEFSYPEFFALFLFMVAGFQFMVASDNLILIFIGLETASLALYTLIAMHN-GSHEAAIKYFTMGAMAAGFFVMGAAVLYGLTGSVELYSIDEPLPLIGGAVLLMVAIGFKVSLMPFHLWTPDVYEGSSAPMAGYMSIVPKVAMMVVAMRVFGIRWTIIILAIVTMTLSNMMALVQEDVKRMLAYSSISHAGFVMAALALDTTSSIFLYYGLFLFTNLGAFTMLWISRRFHHPYIKFSGLVHTAPMGAVIMAVFMLSLAGVPPFSLFWGKLYVISATVDAGYIWLAVIMALNSAIAAYYYLKLIVYMFLKPTVPELVGKSKPLVLIVGIAALVTTLSIFIIQPLLNYVTY-YM-FAVAFEKRAEKEFLKLDPETRKLIAAKILD-LQKGNFRGDKALQGKHKGKFRKRAGNYRIIYYKEGQLLLITIIRIAHRREVY--
MNIITSALSGIILMFSGFFFKDNLLSVLLFVAMIVSAVFQLKGCEAGKYPNMIETDPYRISFFMILCVVGIYYVLVPGSQVSDYLALIFISFTGIAVLASFNNLILMFLGIEILSIPLYALAGSAK-RSTEAAVKYFLMGAFSTGIMLMGITLIYGASGSFLLENIDFQSIYYLGWVLLILSLCFKVSVAPLHFWAPDVYDGSPTVFSSYMITIVKGAAFMTFITVMSYQYLLSFIIILTLILGNFSALKQTSVKRMLAYSSVVQAGFMMFALFEINENALLFYTISYGLASVVLFYALTKVKN---DYKDFNGLSQRAPVLAFASTIALLSLSGIPFTSGFLAKFMILSSAMDPSNLILVIAALVLAVLSIYYYIKVIIAMYFRSSKE-IK-LSFTTQLLLIAGTVLTIALGVYPNLLWMALNCAKMAYTIILSKKAEKQLDKLNDTIVLPILNSISE-LAINPRPVGKKLKG--RKGCRIRVGDYRVIYEIIDKEMIVEVIALGHRKDIY-D
METIILALGALALICVDLAVKGSFLTMITILFILLDLGAVL----VRGFFDVLLIDGIALIAQVILLVASAIFLPLREFEMAEFYVLFMFMIVGFQCMVVSDNLILIFIGLETSSLALYTLIAMHN-KAFEAAIKYFTMGALAAGFYALSALIFYAMSGSVEIHEIFEPIGILAGAIFMLGALGFKLSLVPSHTWTPDVYEGSSAPLAGYMAVVPKIAGFVVAMRLFELEHILYIAVVLTMTLANITALVQEDVKRMLAFSSISHAGFMMAAILIGTTTALFLYWTLFMFTNLGAFTMLWIVRHYQHPFTKFSGLVKIMPATATIMGIFMFALAGMPPFSVFWGKLYLISAAINSGYIYLAVIIAINSAIAVYYYMKLAVYMFLKEPVARLYEASTPLKVIVGVAVMITVFAIVFVEPLLGVLTK-FMAYEIVYDPKVLKQLKKLDKEIASLILDGIES-FASNPVLTKKKLKTPFDGAYRLRIGDYRVIFY--HEENLMLISKVAHRKDVY-M
MEAVIAISGALVILVIDLLKPESIYIVLTILFLLGDLGGV-----ERGFFDVMLIDGLAIVAQAVIIVGAVLFIPLHEYRYPEFFALFLFMIAGFQFMVTSDNLILIFVGLETSSLALYTLIVLHN-KSFEAAIKYFTMGALAAGLYAFSAMMFYGLTGSVELYKIFEPILVLIASLLMLSAFGFKLALVPFHTWGPDVYEGSSAALAGFISVVPKVAGFVVMMRIFEVEYMIYAIAVLTMTLANIWALVQKDVKRMLAYSSISHAGFVMVAVMIGTTTSIFLYWILFSFTNLGAFSMLWASRKYDHPFEKFAGMVKMSPTSAVMMGLFMITLAGIPPFSIFWGKLYLISSVVNSGYFVLAIIMVLNSAIAGYYYIRLIVFMFMKEPVDSVYMASTSLKVLLGIAAFFTAASIFIVDPIIETVRV-FMFFQIAETKTFQKNKKKIDESVLRKIEKIVPQ-LRSNPFYGTKKLKGEFEKLYRYRVGDYRLFYSIENEKVLVMILDLRHRQNSY-S
MEPLIVIAGALGILAIDLIKANTLYVMISILVLVIDFIAVMGMSDQRGFFDVMLIDGLAILSQLIIIVASMLFIPLHEFAYPEFFALFLFMIAGFQFMVATDNLILIFVGLETSSLALYTMIAMHN-KSFEAAIKYFTMGALAAGFYAFGAMVLYAVSGSVELAVIVENMYLLVASAFMLGAFGLKLSLVPFHTWTPDVYEGSSAALAGYMSIVPKIAGFVVAMRLFELDYVLFTVVVVTLTAANIWALVQTDVKRMLAYSSISHAGFVMAAIYLGTTSALFLYWILFIFTNLGAFTMLWVSRQEDHPFSKFSGMIKTTPIAAVSMAIFMLSLAGVPPFALFWGKIYMIGSAIQANELALALIMAINSAIAAYYYLKLILYMFFKEPVNSVYMSSTSLKSIIGFALFMTIIAIMYVDPVLQFVTD-YMEWKLVYTKQAQKDALKIARGLKPKTQQLLDV-LRIDPYQTPEKLVGDLSRAYSRRINIHRLVYEIFDDIHTVKIIRWTHY-----E
MDIRTVFIGAFVLFLLDIVMKNRIFLWISILFLALSMLSF-----KDVFSGTYTIDTLGMFSKIFEIVLTLMVLPFKNTFYYEVYYITFLSLLGMMTLSSSYNLIVIYVSLEMVSISFYIMTALFR-ISKEGAYKYLIIGGISIIIALYGAAFMYGASKSLDIRAITNSVYLIVGMILFLLAFAIKIGIIPFHFWLPDAYTAAPTPITGFMASAGKLAFFIPLLRLVPWMISVSILAAITMIVGNALALVQSDLKRLLAYSSIAHSGYILSVLSSNSSKAAIYFVFVYSIMGLGAFLVLSVLEQWNNQLSEIGGLYRNTGFLSISFAVFIFALLGIPPTIGFVGKALVFLGLAIKNIYWLGFVLILATAISTGYYVRIVVLMFMKDVEIKPH-YDILENVSIGLLVFLTFALGMLPFVLWNGISNLRM-WKVVITKQAKKDLVNIYRALKSKFEKLVEE-IKKDPYTSQEKLIGDLEGYYSCRINRHRLVYEIDDEQKIVKIVSWNHY------
M---LVFLGALVVLLGGSFLPRWIARAAAALALLGAATAAALAMAQSAFSGTFTVDTATGAARVIAALTTLLVLGVGSPRESDTYALLLLATTGVMVLAGSTDLLVLIVGFLLASIPLYGIVGLTG-AGAEAAMKTYLMGALSGILLMLGVTVLYALAGGTDYALL-PAAAVGAGVLGVLAGLLFKTGGVPFHFWVPDAAQGTGATAATFLTTVPKVGALVAVYRLVAWLLVAALLATASMVLGNLAAYWQTDPRRLLGWSTVAQVGFLLVPVAAAGRPSLLFYLAAYAVTNVAAFAVTAALP-EHRELADYRGLARARPGLGLALLVALLGLVGTPPLAVFVGKLTTATAAWDGGHGWLVLVVMLSSVLSLFYYLRWFAPVFARPDQHP---AAAWPAVTAGVAAVASLVLGVLAGVLWAALEGVMMAWTVEVSATARKALKKLDPPVARRIVRFLREEALDDPRARGKALTGVLSGLWRYRVGVHRVICDLDDEVLVVHVIEVGHRSSVYDD
MVAAFLAGAAVLGLLLGSFLPRWPVRALAALACVGGLVATIAGWPTAVFADTYAVDVATAATRAVVGVSVLLVLGLGHARESEFVVLLLLGALGAILLAGANDLLLLAAAYLLASVPLYALVGFWK-PGTEASLKFYLLGALLGTTLLVGVMLLTGVGRGSDYPML-PAAAVAVGVVAVLGGLLFKAGAVPAQFWVPDATEGTHPVAGAVITTIPKIGAAVALYRLVDWPLLVAVVAAATMTLGNLAAFFQTDVRRLLAYSTISQVGYVLMAVAAAGRPSLLLYLAAYAVTNLGAFAVVAALP-GARSLADYTGLRRYRPWLAVSLVVCLLGLVGTPPTGVFAGKLTVFTAALDAGLGWLVVLAAVNTVASVFYYLRWIAPVMRGEPSL----ADRWAGVTAYVAAPVSVAAGVLAGPVLAAVAGHGMPYAIEWTAPAVRELRKLDHQARRRVARAVTA-LALDPRPPGRSLVGQPAGVMRLRVGDCRVVYQIEDDRVMVTVVRVAHRREVYRL
M---LLFVGGLAALIGGSFLPRWLTRVIAATTLVASIVVSAIGLTAAAFQGTYAVDTATGVARIAAALGTLLVLGIGTPRESETYALLLFATTGTIVLAGARDLLVLAVAFFLASIPLYGLIGMVR-RGAEAAMKTYLMGALFGIVLLLGVTLLYGVTGATLHADL-PPAAVAAGLLAVVAGLMFEAGGVPAHFWVPDAAQGANGTVATFLTTVPKIGAMVALYRFVTWPLLVGALAVVSMTLANLAAYWQQDPRRLLGWSTVSQVGFLLVPVAVATRPSLLLYLLGYTVTNVAAFAVTTALP-QARDLADYRGLSRARPGLAASLLVALLGLVGTPPTVVFVGKLTTATAAWDGGMAWLTVAVFVNSLISLFYYLRWIIPVFSPAVAG----TDEWSSDTAVAAALLSVGLGFTGGLVWSVVGGLPMTYQLRIVSSARRHLEDLPEAAATAAFEFITGPLLENPHLVGKRLRPPLADRHSARRGTYGILYRIDDHARTVTVLAIGHRGDIYRA
MSGAALLAGAVAGLLLGLWTPQRRVAVVVVAACLLSAALAAPGLTRTVFSGTWSVDAAAGTVRVVAPLATALAVVLGDARETETYVLATFVALGADVLAASDDALMLVAGFLLASVPAYALAGTRR-RGTEAALKYYLLSALAGVVLLVGVVALVLATGTTSWAAV-PRAVVALAAVGIAGALLFTAGAVPVHFWVPDLAAGTPPAVAALLTTVAKLGALVALWRLVTAGTAVAVVAAASMTLGNLAALPQTEPRRLLGYSTISQVGYLLMPVAVAGTPALLVYLAAYAVTNVGAFAAVAAVP-QAGTLQEWARGAAARPWVVVSLLVCLLGLVGTPPTAVFVGKVAVFAAAADGGAPWLAVVAVVNTLVSLAYYLRWIAPAVARPPRDP---AGPVAAGVLHACAAVSLVLGVAAGAAVA-----AM----RLSPPAARMLYQLPPRLADAVIRFCDEPLASNPYRVTKALGAELAGQRAGYVGIFRVLVRIDDDQRLVTVMRMAYRADAY-R
