# Supplementary material for: Inter-protein residue covariation information unravels physically interacting protein dimers
Source: BMC Bioinformatics. 2020 Dec 17;21:584. doi: 10.1186/s12859-020-03930-7 (PMC7745481; doi:10.1186/s12859-020-03930-7)
Supplement: Supplementary file 5 — Additional file 5. Final ER-MSAs at different ASA thresholds. Available on Mendeley data (http://dx.doi.org/10.17632/9bk2r55286.1). [file 12859_2020_3930_MOESM5_ESM.zip › Additional file 2/Final ER-MSAs/Negative ER-MSA dataset/ASA0.0/single_MSAs/1efp-A-1qop-A/1efp-A-chain/MSA_IDs.txt]

sp|P38974|ETFA_
tr|A0A0Q8PWV9|A
tr|A0A1X7NM59|A
tr|J3HN23|J3HN2
tr|A0A0Q6WVX5|A
tr|G0AJ62|G0AJ6
tr|E7RXE0|E7RXE
tr|A0A178M6H1|A
tr|A0A1F4NKK9|A
tr|A0A1R1M6D9|A
tr|Q0VQJ8|Q0VQJ
tr|A0A1G3CYT2|A
tr|A0A0F3KQ30|A
tr|K2K5Z2|K2K5Z
tr|A0A0J5GGD5|A
tr|A0A0A0D932|A
tr|A6GQX2|A6GQX
tr|A0A1Q2M5X6|A
tr|G8QL08|G8QL0
tr|U7UAM7|U7UAM
tr|A1K9W7|A1K9W
tr|C1D4U9|C1D4U
tr|A0A081B8T8|A
tr|A0A120IHS3|A
tr|A0A1E8CG47|A
tr|A4G2T2|A4G2T
tr|A0A161SFK7|A
tr|A0A096AI52|A
tr|X6KWL5|X6KWL
tr|C8S2K5|C8S2K
tr|F1VV80|F1VV8
tr|V4YQP5|V4YQP
tr|A0A1Y1R768|A
tr|A0A1M5NAL9|A
tr|Q2BM78|Q2BM7
tr|A0A0B3S3Y4|A
tr|A0A171KVH7|A
tr|A0A1K2HQJ9|A
tr|Q2SFA5|Q2SFA
tr|A0A1E8FBV8|A
tr|K4KUJ2|K4KUJ
tr|I3TGS5|I3TGS
tr|A0A1C3K828|A
tr|A0A0W7WHV5|A
tr|A0A1X9NI89|A
tr|F3LE88|F3LE8
tr|A0A0J6NM85|A
tr|A0A0F7JSM5|A
tr|A0A0K1XCZ1|A
tr|C1DQX2|C1DQX
tr|G2J4I6|G2J4I
tr|A0A1X4NB66|A
tr|A0A1M2YQW1|A
tr|A0A1P8UMY1|A
tr|A0A1U9JNA4|A
tr|A3K978|A3K97
tr|A0A1C2HIB3|A
tr|A0A0C1GLU4|A
tr|W8X545|W8X54
tr|C7RQ43|C7RQ4
tr|A0A1U9JZ17|A
tr|A0A1N7ITR1|A
tr|A0A1G6XUE2|A
tr|A0A0P1I9Q5|A
tr|A0A0M2RE40|A
tr|A0A0P7VX47|A
tr|A7HTJ3|A7HTJ
tr|F7NWF9|F7NWF
tr|A0A076JXU2|A
tr|A0A166SN09|A
tr|A0A099T714|A
tr|F4GVJ0|F4GVJ
tr|A0A1X4IY45|A
tr|A0A086Y9G8|A
tr|A0A1B1PN62|A
tr|A0A1V0KP55|A
tr|B5WL46|B5WL4
tr|A0A0D7E3N7|A
tr|A0A1K1YCE8|A
tr|A0A0P1GCN4|A
tr|A0A0P7KNZ8|A
tr|A0A0F2S613|A
tr|D0DC57|D0DC5
tr|A0A0L1JN55|A
tr|A0A058ZJ05|A
tr|A0A0F7M2T4|A
tr|A8LLF5|A8LLF
tr|K6Y8H5|K6Y8H
tr|A0A0F4R2G6|A
tr|A0A0K6ISF7|A
tr|A0A0K1NB44|A
tr|S9RFP6|S9RFP
tr|H6SQ01|H6SQ0
tr|Q21J72|Q21J7
tr|A0A0Q7U041|A
tr|A0A1U7DJD5|A
tr|A0A1I7BLV1|A
tr|V9VLK7|V9VLK
tr|A9DVP4|A9DVP
tr|A0A1Y5S075|A
tr|A0A1E3H6Y5|A
tr|A0A0B2B0P0|A
tr|J6LKZ3|J6LKZ
tr|A0A1Y5RXR0|A
tr|A0A0N0JDC0|A
tr|F2IZD3|F2IZD
tr|A0A1M6EE24|A
tr|V8GBG0|V8GBG
tr|I9P6S0|I9P6S
tr|A0A0J5QB18|A
tr|A0A0K0Y2L1|A
tr|H8FRV1|H8FRV
tr|A0A1Q3V564|A
tr|A0A165QW53|A
tr|F4G6C6|F4G6C
tr|A0A126UX31|A
tr|A0A127ER70|A
tr|A0A0H4KRE2|A
tr|Q0FD65|Q0FD6
tr|A0A1E2V9B5|A
tr|A0A1F8VEV8|A
tr|J0KA00|J0KA0
tr|A0A0P7ZM21|A
tr|A0A1B7Z6F1|A
tr|Q1QX41|Q1QX4
tr|K2JTA3|K2JTA
tr|A0A1D2XD15|A
tr|A0A0C5VZM5|A
tr|A0A1R3WP09|A
tr|W0SE10|W0SE1
tr|A0A1T4RRV0|A
tr|A0A1S2DD66|A
tr|A0A0U1NLJ9|A
tr|Q1N4G8|Q1N4G
tr|A0A0U3MEL5|A
tr|A0A1Q8YER4|A
tr|A0A0J1D365|A
tr|S6HE79|S6HE7
tr|A0A162Z8E6|A
tr|A0A0P7ZFJ8|A
tr|A0A0Q9JGT4|A
tr|A0A1E5QCC0|A
tr|A0A1M3DT80|A
tr|U7FPC3|U7FPC
tr|A0A1Y6B4I1|A
tr|A0A017HJN5|A
tr|A0A0D8CZD1|A
tr|G8PIJ3|G8PIJ
tr|A0A1M6MD06|A
tr|A0A1R1I723|A
tr|A0A0U3EST1|A
tr|A0A1Q3W0W9|A
tr|A0A095VQ34|A
tr|B8KQX8|B8KQX
tr|A0A014NGA0|A
tr|A0A1W9HKJ1|A
tr|A0A1S8CY39|A
tr|A0A1Y5TT96|A
tr|A0A127JSB2|A
tr|A0A139CDW2|A
tr|A0A0M2VJ78|A
tr|A0A1Q6CLB5|A
tr|G2E4S1|G2E4S
tr|A0A060NIK2|A
tr|A0A1N7L0Y5|A
tr|A0A139SHB8|A
tr|A0A1W6ZQT0|A
tr|A0A0B4BTK0|A
tr|A0A126RPI8|A
tr|A0A0Q4Y7A5|A
tr|A0A1N6T654|A
tr|A0A1N7M260|A
tr|A0A086Y7K5|A
tr|J9Z116|J9Z11
tr|A8I050|A8I05
tr|A0A1Y5RJ24|A
tr|W8RS45|W8RS4
tr|R4YTT9|R4YTT
tr|A0A0L6T7E9|A
tr|A7IHA9|A7IHA
tr|A0A1A9HKG2|A
tr|G9ZV55|G9ZV5
tr|B6JDI2|B6JDI
tr|C8PZK7|C8PZK
tr|A0A0Q7T127|A
tr|G6A0M1|G6A0M
tr|F7QJ24|F7QJ2
tr|A0A1U7JIV4|A
tr|W6K9R3|W6K9R
tr|A0A1Y5SPK7|A
tr|A0A1M6JK64|A
tr|A0A1U7DA57|A
tr|E1SU43|E1SU4
tr|A0A0P0MFU4|A
tr|E2CFZ4|E2CFZ
tr|A0A1M5LVT4|A
tr|C7D6P9|C7D6P
tr|K2HR41|K2HR4
tr|A0A081MLW8|A
tr|A0A0G3BGN1|A
tr|A0A1Y1SMR6|A
tr|A0A0K2DDC7|A
tr|J4KSD4|J4KSD
tr|F3KQ35|F3KQ3
tr|A0A1Y5SYY7|A
tr|A0A063Y6N9|A
tr|A0A0D6YCJ1|A
tr|A0A1W2D8P2|A
tr|A0A011V1B9|A
tr|A0A1W9L2T8|A
tr|A0A0P6W9F8|A
tr|A0A135I1N5|A
tr|A0A101VJA4|A
tr|A9BVG2|A9BVG
tr|K9H226|K9H22
tr|Q5NYM0|Q5NYM
tr|C7JDT6|C7JDT
tr|A0A0N8HJ87|A
tr|A0A1L9P0L5|A
tr|E0MSB2|E0MSB
tr|A0A1E4IK63|A
tr|A0A143DDQ7|A
tr|A0A0R2T8N7|A
tr|A0A0A0DN80|A
tr|A0A1E5A337|A
tr|A1WRY2|A1WRY
tr|Q0AM37|Q0AM3
tr|A0A1M7TXL2|A
tr|A0A161QUH3|A
tr|A0A172YBH0|A
tr|Q128I6|Q128I
tr|A0A021WWF5|A
tr|M2U7N7|M2U7N
tr|A0A0H5BEH1|A
tr|A0A0Q9EBR6|A
tr|A4A4H7|A4A4H
tr|C5BJD0|C5BJD
tr|A0A0Q6L873|A
tr|Q6W202|Q6W20
tr|A0A0C5J7N4|A
tr|B1Y6W0|B1Y6W
tr|A0A0Q7DDU7|A
tr|Q11DW9|Q11DW
tr|A0A1C7P379|A
tr|A0A0U2QL08|A
tr|A0A0Q4H667|A
tr|A0A1M6RXS8|A
tr|Q2YR98|Q2YR9
tr|A0A098TFE0|A
tr|E0TGU4|E0TGU
tr|A0A0W1EHC8|A
tr|J3HVD5|J3HVD
tr|J7QHE3|J7QHE
tr|A0A1A6DSH8|A
tr|A0A142LDG3|A
tr|A0A0P7AAW1|A
tr|D5BMR9|D5BMR
tr|V4RDE0|V4RDE
tr|F5RB90|F5RB9
tr|A0A1V8RQP4|A
tr|A0A0N1BCK0|A
tr|A0A0U3EH56|A
tr|A0A0K6HZM0|A
tr|K3WS82|K3WS8
tr|A0A0G3XEA0|A
tr|Q0BQB1|Q0BQB
tr|A0A1F8HYB7|A
tr|D5QAP5|D5QAP
tr|A0A1Y5S637|A
tr|A0A0B2BXQ1|A
tr|A0A1E2RVH7|A
tr|A0A1H8IZG7|A
tr|C6XLP0|C6XLP
tr|E3I434|E3I43
tr|U2ZGV3|U2ZGV
tr|B2ID67|B2ID6
tr|A0A1B1AFL7|A
tr|A0A1Y6C7Y8|A
tr|B8EJH0|B8EJH
tr|A0A059KGP3|A
tr|D7A9G7|D7A9G
tr|A0A1E4GI73|A
tr|A0A177NZA4|A
tr|A0A1M7ZNV8|A
tr|F3S5E4|F3S5E
tr|A1WX49|A1WX4
tr|T0RPT2|T0RPT
tr|C0DXW2|C0DXW
tr|A0A023D2C4|A
tr|J0ZP11|J0ZP1
tr|V4NHC3|V4NHC
tr|H2FUW5|H2FUW
tr|C3XAC7|C3XAC
tr|W4FU60|W4FU6
tr|E3EXM7|E3EXM
tr|A0A098GEU0|A
tr|A0A080K213|A
tr|A4BLG2|A4BLG
tr|W0E460|W0E46
tr|V9H5Q0|V9H5Q
tr|A0A1U9KPS3|A
tr|A0A024GNR0|A
tr|A0A1S1NWR5|A
tr|I0Z884|I0Z88
tr|A0A0D6MQT9|A
tr|A0A1F9KIE2|A
tr|A0A0J5LC02|A
tr|Q5NMF7|Q5NMF
tr|G6F1R0|G6F1R
tr|A0A060QJ57|A
tr|A0A1D8UWR2|A
tr|A0A099CY75|A
tr|A0A1A9T348|A
tr|A0A060QD42|A
tr|Q3A9B3|Q3A9B
tr|A0A1T5FX42|A
tr|H8L115|H8L11
tr|L0ETP2|L0ETP
tr|A0A0K0XY25|A
tr|A0A1E4K7J8|A
tr|A0A0R0CVD5|A
tr|A0A023NZ30|A
tr|A0A1W1XRC1|A
tr|A0A077DC85|A
tr|I7ZCW2|I7ZCW
tr|A0A160DX53|A
tr|A0A0Q6BDF7|A
tr|A0A0G3CKM4|A
tr|A0A1B3W7V3|A
tr|A0A1D9BE74|A
tr|C6WYT1|C6WYT
tr|A0A090II40|A
tr|A7HF65|A7HF6
tr|Q09C65|Q09C6
tr|A0A1X1QQ19|A
tr|A0A1M3NIG7|A
tr|A0A085W5P8|A
tr|B0TBD3|B0TBD
tr|H8MT19|H8MT1
tr|B1YJX9|B1YJX
tr|A0A127F986|A
tr|A0A0D2JBR1|A
tr|A0A0G2ZZC6|A
tr|A0A1W9MVG8|A
tr|A0A0J1F6W0|A
tr|A9GVN3|A9GVN
tr|A5D202|A5D20
tr|F5LAV0|F5LAV
tr|A0A1C0YMK9|A
tr|A0A148NAR5|A
tr|A0A1G9XLJ4|A
tr|S9PR35|S9PR3
tr|A0A1L6LRE8|A
tr|A0A0M8K8X1|A
tr|A0A0Q3W0D1|A
tr|A0A1V8M234|A
tr|E1QKM8|E1QKM
tr|A0A0A2TRZ7|A
tr|D1ABT6|D1ABT
tr|A0A133UFU9|A
tr|A0A0Q1AYB1|A
tr|A0A0B8N4N7|A
tr|A0A061P4H0|A
tr|A0A1M5GM88|A
tr|A0A0K9IBT8|A
tr|F2FA12|F2FA1
tr|Y0KEZ3|Y0KEZ
tr|Z9JJE9|Z9JJE
tr|A0A062XZ39|A
tr|A0A0N1JSZ8|A
tr|A0A1B1YRF7|A
tr|A0A0F0GI86|A
tr|A0A0F5IDW2|A
tr|W4ERX4|W4ERX
tr|D5UU11|D5UU1
tr|F5SAA6|F5SAA
tr|A0A173LKB9|A
tr|A0A1Q9VF89|A
tr|A0A076ML59|A
tr|A0A150YKW9|A
tr|A0A1V4MSC4|A
tr|A0A1U7PQD4|A
tr|A0A1E4B1W0|A
tr|A0A165YKV7|A
tr|A0A1Y1SJT3|A
tr|A0A1N7DDN9|A
tr|A0A168J216|A
tr|A0A1F2SB62|A
tr|A0A1S2MEL5|A
tr|A0A1W2DWF7|A
tr|A0A171D3Z8|A
tr|W7IZB4|W7IZB
tr|Q2LWR0|Q2LWR
tr|M7P3G2|M7P3G
tr|A0A0K1Q8K9|A
tr|A0A1V0AG53|A
tr|A0A0N9I3A4|A
tr|A0A0S2W7D7|A
tr|Q8RC89|Q8RC8
tr|A0A0H5CMA5|A
tr|A0A0J0UUI3|A
tr|A0A0F0HJG7|A
tr|D2AX41|D2AX4
tr|A0A0C1L259|A
tr|A0A0U3W501|A
tr|W5WJA4|W5WJA
tr|A0A1K0FMT0|A
tr|R9IGZ7|R9IGZ
tr|A0A0X3V3F1|A
tr|Q67K04|Q67K0
tr|S2Y9W9|S2Y9W
tr|A0A0F6W259|A
tr|K2GP51|K2GP5
tr|A0A1U9K4G0|A
tr|C4RB52|C4RB5
tr|H6RX94|H6RX9
tr|R5ASM5|R5ASM
tr|A0A1J5HVQ7|A
tr|A0A1M5DBW9|A
tr|F6ENJ7|F6ENJ
tr|D4J7K4|D4J7K
tr|A0A132NDL4|A
tr|A0A1B1ZIT8|A
tr|A0A0R0LSX5|A
tr|D6Z7D8|D6Z7D
tr|A0A0K0GE82|A
tr|A0A1G9XJI5|A
tr|V6KY54|V6KY5
tr|Q47SD5|Q47SD
tr|A0A1M7HHW8|A
tr|A0A1G2ZWM0|A
tr|A0A1W1X6V7|A
tr|A4X481|A4X48
tr|A0A1G1EEL6|A
tr|A0A1Y6B3R6|A
tr|A0A1Q9JYH8|A
tr|D7GUM6|D7GUM
tr|D7CN95|D7CN9
tr|A0A099D3B1|A
tr|A0LSP8|A0LSP
tr|A0A0Q6FI19|A
tr|A0A0F2Q3Q3|A
tr|J5GWQ8|J5GWQ
tr|D3Q3K0|D3Q3K
tr|A0A1J4ZUQ5|A
tr|A0A0M2NGD0|A
tr|V7I0D9|V7I0D
tr|A0A0Q7K850|A
tr|D2Q1Z2|D2Q1Z
tr|A0A1M5UI26|A
tr|A0A077M2V6|A
tr|E6MI07|E6MI0
tr|A0A1T4SEI0|A
tr|A0A151C0Z0|A
tr|A0A0C2JTI1|A
tr|A0A0Q9LYG5|A
tr|A0A0P8W4C7|A
tr|A0A136Q6C9|A
tr|A0A1W1ZKA5|A
tr|A0A1B1NAZ9|A
tr|W2CQB1|W2CQB
tr|W9GAK2|W9GAK
tr|I0AKP3|I0AKP
tr|A0A1Q8B180|A
tr|A0A1F1KJB8|A
tr|A0A1H2LKQ4|A
tr|A3TR07|A3TR0
tr|A6TSR1|A6TSR
tr|E3PXU2|E3PXU
tr|A0A1M6AAP7|A
tr|A0A1H3HD11|A
tr|R7AGI3|R7AGI
tr|H5UQP3|H5UQP
tr|I4CAS2|I4CAS
tr|F7NQ65|F7NQ6
tr|A0A0F0ETF1|A
tr|K6VIU1|K6VIU
tr|F0SU78|F0SU7
tr|A0A1Q3MKS7|A
tr|A0A179D4X7|A
tr|E3HAR8|E3HAR
tr|A0A0C2CUU6|A
tr|U5Q6U0|U5Q6U
tr|A0A1T5B2T0|A
tr|R7F3Q6|R7F3Q
tr|A0A1F3CKV5|A
tr|L8JKP0|L8JKP
tr|K6WUC9|K6WUC
tr|A0A1D8GFX9|A
tr|A6G2L2|A6G2L
tr|A0A0Q9JET8|A
tr|M7N193|M7N19
tr|A0A0G3EJP3|A
tr|A0A1Q4F4M0|A
tr|A0A1M4U568|A
tr|A0A1E4D2R4|A
tr|A0A150WYQ5|A
tr|G8NV20|G8NV2
tr|A0A1T4L549|A
tr|A0A1E5SYW1|A
tr|H8KQV6|H8KQV
tr|A0A1E8CX11|A
tr|A0A0P8C7P4|A
tr|E1IDW9|E1IDW
tr|I3Z6Z0|I3Z6Z
tr|I3Y6S2|I3Y6S
tr|A0A099J551|A
tr|A0A1X9LUK9|A
tr|A0A0D3LAV2|A
tr|A0A1T5K9T8|A
tr|I0I2U3|I0I2U
tr|A0A1B1FN29|A
tr|A0A1E4A682|A
tr|F2NKD2|F2NKD
tr|D1C1Z5|D1C1Z
tr|A0A173MAZ3|A
tr|L0GRB5|L0GRB
tr|A0A0K1FCB5|A
tr|A0A0S9DDP0|A
tr|A0A1M5W0P9|A
tr|A0A074L1V2|A
tr|A0A1T5ENE7|A
tr|A0A0S8C8Z8|A
tr|A0A1W2H9W3|A
tr|A0A0Q6RIL2|A
tr|D1BYZ6|D1BYZ
tr|A0A1G3MWR5|A
tr|A0A172TRX2|A
tr|I5C8H3|I5C8H
tr|A0A126Z3R6|A
tr|S0ESY7|S0ESY
tr|A0A1V2YI51|A
tr|A0A136M653|A
tr|A0A120I0R9|A
tr|F4A1J7|F4A1J
tr|F8EHY8|F8EHY
tr|K1L4N8|K1L4N
tr|A0A0C1XP85|A
tr|A5URW3|A5URW
tr|A0A1J1A947|A
tr|A0A0B2AG35|A
tr|U5BZZ2|U5BZZ
tr|E8LGH2|E8LGH
tr|A0A1F9Y114|A
tr|A0A0F7PGT5|A
tr|L0G2X1|L0G2X
tr|A0A1G0WAT6|A
tr|M0D200|M0D20
tr|A0A177Q5R6|A
tr|A9B7V1|A9B7V
tr|A0A0F8VBD5|A
tr|A0A143PRE7|A
tr|A0A1Y2RF06|A
tr|A0A024H0Y7|A
tr|A8UEA2|A8UEA
tr|A0A0B6WZG9|A
tr|A0A0U9HRK5|A
tr|A0A0L6U490|A
tr|A0A0W1RBC5|A
tr|A0A0S8E1X8|A
tr|A1ZWQ9|A1ZWQ
tr|A0A1M4Y1Q8|A
tr|A0A1Q5PGG8|A
tr|A0A098RZ41|A
tr|F0S947|F0S94
tr|A0A1N6TA18|A
tr|A0A127B3M4|A
tr|D7CXW0|D7CXW
tr|D8J5V8|D8J5V
tr|J2ZFZ2|J2ZFZ
tr|F5XFN8|F5XFN
tr|A0A1M6F3Z1|A
tr|A0A068NY50|A
tr|A9WA49|A9WA4
tr|I2EZJ1|I2EZJ
tr|A0A1Q3QVB7|A
tr|A0A1X3P7K3|A
tr|E4RWP5|E4RWP
tr|C7P2R8|C7P2R
tr|A0A1S2VM66|A
tr|A0A1M6M0A1|A
tr|A0A180EH99|A
tr|E4U4V9|E4U4V
tr|A0A1Q7WWW6|A
tr|A0A0C5WAD8|A
tr|W2UNK0|W2UNK
tr|G2PKG1|G2PKG
tr|A0A1K2IF41|A
tr|E8PR95|E8PR9
tr|D5BKQ8|D5BKQ
tr|A0A1U7DS29|A
tr|A0A1P9WT35|A
tr|A0A0W8EFP8|A
tr|A0A1F1I5I1|A
tr|G0IUB1|G0IUB
tr|A0A1M5LBI3|A
tr|M7NCZ9|M7NCZ
tr|U1MRK8|U1MRK
tr|I3C5S5|I3C5S
tr|A0A101HZ64|A
tr|C1F2A3|C1F2A
