# Supplementary material for: Inter-protein residue covariation information unravels physically interacting protein dimers
Source: BMC Bioinformatics. 2020 Dec 17;21:584. doi: 10.1186/s12859-020-03930-7 (PMC7745481; doi:10.1186/s12859-020-03930-7)
Supplement: Supplementary file 5 — Additional file 5. Final ER-MSAs at different ASA thresholds. Available on Mendeley data (http://dx.doi.org/10.17632/9bk2r55286.1). [file 12859_2020_3930_MOESM5_ESM.zip › Additional file 2/Final ER-MSAs/Negative ER-MSA dataset/ASA0.0/single_MSAs/1efp-A-1qop-A/1qop-A-chain/MSA_IDs.txt]

sp|P00929|TRPA_
tr|A0A0Q8QF74|A
tr|A0A1X7PV61|A
tr|J3CYM4|J3CYM
tr|A0A0Q6VP85|A
tr|G0AK21|G0AK2
tr|E7RWN2|E7RWN
tr|A0A178MQD0|A
tr|A0A1Q3YLL8|A
tr|A0A1R1MG57|A
sp|Q0VPJ0|TRPA_
tr|A0A1G3EK40|A
tr|A0A0F3KQR7|A
tr|K2J1S0|K2J1S
tr|A0A0J5JCT8|A
tr|A0A0A0D393|A
tr|A6GNW9|A6GNW
tr|A0A1Q2M6A4|A
tr|G8QIR3|G8QIR
tr|U1XWA4|U1XWA
tr|H0PW68|H0PW6
sp|C1D702|TRPA_
tr|A0A081BE51|A
tr|L9PER0|L9PER
tr|A0A1E8CGA3|A
sp|A4G4G3|TRPA_
tr|A0A161SF80|A
tr|A0A096B965|A
tr|A0A177H900|A
tr|A0A0R2TKU1|A
tr|F1VXH8|F1VXH
tr|A0A1Q7J0C5|A
tr|A0A1Y1R398|A
tr|A0A1M5ZWI9|A
tr|Q2BMN5|Q2BMN
tr|A0A0B3RGQ9|A
tr|A0A171KVV3|A
tr|A0A1K2HEA5|A
tr|Q2SJD0|Q2SJD
tr|A0A1E8FEI5|A
tr|K4KEK5|K4KEK
tr|I3TQN5|I3TQN
tr|A0A1C3K897|A
tr|A0A0W7WKX1|A
tr|A0A1X9ND09|A
tr|F3LHR0|F3LHR
tr|A0A0J6NSZ2|A
tr|A0A0F7JXB8|A
tr|A0A0K1XES9|A
sp|C1DH67|TRPA_
tr|G2J2E8|G2J2E
tr|A0A1Q4UP97|A
tr|A0A1M3NNA9|A
tr|A0A1P8UXH7|A
tr|A0A1U9JKF3|A
tr|A3K8A3|A3K8A
tr|A0A1C2HAX6|A
tr|Q1GK61|Q1GK6
tr|W8X2F5|W8X2F
tr|C7RRS0|C7RRS
tr|A0A1U9JZE2|A
tr|A0A1N7JWE1|A
tr|A0A1G7E481|A
tr|A0A0P1I322|A
tr|A0A0M2RA05|A
tr|A0A0P7VTB6|A
tr|A7HPD2|A7HPD
tr|A0A1B7ULA7|A
tr|A0A076K4N5|A
tr|A0A085BS02|A
tr|A0A099TEE2|A
tr|F4GXK3|F4GXK
tr|A0A1X4ITD7|A
tr|A0A086XRC4|A
tr|A0A1B1PQE9|A
tr|A0A1V0KUV2|A
tr|A0A167W9P8|A
sp|Q6NDN5|TRPA_
tr|A0A1K1X5D5|A
tr|A0A0P1GK37|A
tr|A0A0P7JQJ4|A
tr|A0A0F2S1N6|A
tr|I1ARG3|I1ARG
tr|A0A0L1JL96|A
tr|A0A058ZLF7|A
tr|A0A0F7M6V1|A
tr|A8LRZ0|A8LRZ
tr|K6XSP0|K6XSP
tr|A6VWY6|A6VWY
tr|A0A0K6IQA8|A
tr|A0A0K1NC47|A
tr|S9QAZ9|S9QAZ
tr|H6SNG7|H6SNG
tr|Q21IZ1|Q21IZ
tr|A0A0Q7TPU4|A
tr|A0A1U7DKB7|A
tr|A0A1I6X6G5|A
tr|V9VYK8|V9VYK
tr|A9DQX4|A9DQX
tr|A0A1Y5ST80|A
tr|A0A1E3H731|A
tr|A0A0B2BV86|A
tr|J9DDZ2|J9DDZ
tr|A0A1Y5RQZ7|A
tr|A0A0N1B486|A
tr|F2IYH6|F2IYH
tr|A0A1M6EQM7|A
tr|V8G5N3|V8G5N
tr|I9P3M4|I9P3M
tr|A0A0J5QGM2|A
tr|A0A0K0Y7K9|A
tr|H8FRW0|H8FRW
tr|A0A1Q3V805|A
tr|A0A162FTB5|A
tr|F4GD20|F4GD2
tr|A0A126V597|A
tr|A0A127ENW3|A
tr|A0A0H4KUI4|A
tr|Q0FFC3|Q0FFC
tr|A0A1E2V7E4|A
tr|A0A1F8VU31|A
tr|A0A0Q5LKQ1|A
tr|A3UKD1|A3UKD
tr|A0A1B7Z2S5|A
sp|Q1QY41|TRPA_
tr|K2JK57|K2JK5
tr|A0A1D2X5I1|A
tr|A0A0C5V698|A
tr|A0A1R3WIB3|A
tr|W0SEA1|W0SEA
tr|A0A1T4QJP5|A
tr|A0A1S2DJE7|A
tr|A0A0U1NHN8|A
tr|Q1N6P6|Q1N6P
tr|A0A0U3LK44|A
tr|A0A1Q8YD53|A
tr|A0A0J1FZF5|A
tr|S6GJE1|S6GJE
tr|A0A163CMY9|A
tr|A0A0P7ZHX8|A
tr|A0A0Q9IZJ6|A
tr|A0A1E5QCC6|A
tr|A0A1J4RCN2|A
tr|U7FP48|U7FP4
tr|A0A1Y6BAM5|A
tr|A0A017HHQ0|A
tr|A0A0D8D0T7|A
tr|G8PJE7|G8PJE
tr|A0A1M6IMT0|A
tr|A0A1R1I4V8|A
tr|A0A0U3P4N4|A
tr|A0A1Q3W172|A
tr|A0A095VT89|A
tr|B8KYD7|B8KYD
tr|A0A014P558|A
tr|A0A1W9HN34|A
tr|A0A1S8CYM4|A
tr|A0A1Y5RYE9|A
tr|F5Y5P2|F5Y5P
tr|A0A139C6Y8|A
tr|A0A0M2VAW8|A
tr|A0A099LFX9|A
tr|G2E6A3|G2E6A
tr|A0A1J4RVX3|A
tr|A0A1N7PHY2|A
tr|A0A139SPJ4|A
tr|A0A1W6ZQ67|A
tr|A0A0B4C2V5|A
tr|W1RV86|W1RV8
tr|A0A0S9MTZ6|A
tr|A0A1N6RMX8|A
tr|A0A1N7QN99|A
tr|A0A086YAK9|A
tr|A0A061QFF3|A
sp|A8HQ60|TRPA_
tr|A0A1Y5TMT0|A
tr|W8RP19|W8RP1
tr|R4YS02|R4YS0
tr|A0A0L6T3S7|A
tr|A7IFZ7|A7IFZ
tr|A0A1A9HIP6|A
tr|H0A8T1|H0A8T
sp|B6JCP3|TRPA_
tr|C8PYI3|C8PYI
tr|A0A0Q7S8A2|A
tr|G5ZXC6|G5ZXC
tr|F7QHR8|F7QHR
tr|A0A1U7JIQ0|A
tr|W6K5D8|W6K5D
tr|A0A1Y5T0V1|A
tr|A0A1M6G7B6|A
tr|A0A1U7DAE1|A
tr|E1SPC6|E1SPC
tr|A0A0P0M7U8|A
tr|E2CHE3|E2CHE
tr|A0A1M5K283|A
tr|C7DAF3|C7DAF
tr|K2HDS0|K2HDS
tr|A0A081MA64|A
tr|A0A0G3BK01|A
tr|A0A1Y1SS64|A
tr|A0A0K2DBG4|A
tr|J4V328|J4V32
tr|F3KRZ0|F3KRZ
tr|A0A1Y5TJW3|A
tr|A0A063Y263|A
tr|A0A0D6YFZ8|A
tr|A0A1W2A0S0|A
tr|A0A011UT77|A
tr|A0A1W9L7J1|A
tr|A0A0P6VMR7|A
tr|A0A135I1A6|A
tr|A0A1G3JFY1|A
sp|A9BNH8|TRPA_
tr|K9HBZ2|K9HBZ
sp|Q5P1I9|TRPA_
tr|C7JCL1|C7JCL
tr|A0A0P7DWG7|A
tr|A0A1L9P2L9|A
tr|E0MTF8|E0MTF
tr|A0A1E4IHI8|A
tr|A0A143DBL5|A
tr|A0A0R2T3S6|A
tr|A0A0A0DUT7|A
tr|A0A1S9CWW4|A
sp|A1WSF0|TRPA_
tr|Q0ATK1|Q0ATK
tr|A0A1M7SHB1|A
tr|A0A164B6Q7|A
tr|A0A172YJ18|A
tr|A0A068YRR1|A
tr|A0A021X0X0|A
tr|M2T8Q8|M2T8Q
tr|A0A0H5B9V4|A
tr|A0A0Q9ECY9|A
tr|A4A845|A4A84
tr|C5BL59|C5BL5
tr|A0A0Q6L490|A
sp|C3MBA0|TRPA_
tr|A0A0C5J8T8|A
sp|B1XY49|TRPA_
tr|A0A1E4GPU1|A
tr|Q11KL1|Q11KL
tr|A0A1C7NX26|A
tr|A0A0U3B5A7|A
tr|A0A0Q4G1P7|A
tr|A0A1M6FH19|A
sp|Q2YQW7|TRPA_
tr|A0A0F7PNK5|A
tr|E0TF74|E0TF7
tr|A0A0M4CQF8|A
tr|J2VIV9|J2VIV
tr|J7QFQ9|J7QFQ
tr|A0A1A6DYU9|A
tr|A0A0F2QSA1|A
tr|A0A0P7ADI2|A
tr|D5BTA3|D5BTA
tr|V4TJ27|V4TJ2
tr|F5REE5|F5REE
tr|A0A1V8RT92|A
tr|A0A0N0JY11|A
tr|A0A0U2UK79|A
tr|A0A0K6I413|A
tr|K3WG35|K3WG3
tr|A0A0G3XGD1|A
sp|Q0BQJ0|TRPA_
tr|A0A1F8ICA2|A
tr|D5QAU6|D5QAU
tr|A0A1Y5SFM6|A
tr|A0A0B2C0B3|A
tr|A0A1E2RZW9|A
tr|A0A1H8A657|A
tr|C6XMW0|C6XMW
tr|E3I1W3|E3I1W
tr|U2Z8T7|U2Z8T
sp|B2IF46|TRPA_
tr|A0A1B1AJB5|A
tr|A0A1Y6CIG3|A
tr|B8ESN2|B8ESN
tr|A0A059KFS7|A
tr|D6ZZJ9|D6ZZJ
tr|A0A1E4FUS9|A
tr|A0A1A6FSJ5|A
tr|A0A1M7ZMU6|A
tr|F3S598|F3S59
sp|A1WY05|TRPA_
tr|T0R0C5|T0R0C
tr|C0DUK2|C0DUK
tr|A0A023D810|A
tr|J0QYH7|J0QYH
tr|V4NG32|V4NG3
tr|H2FXE2|H2FXE
tr|C3X4N3|C3X4N
tr|W4H4X5|W4H4X
tr|E3F2T5|E3F2T
tr|A0A098GF88|A
tr|A0A080K0U5|A
tr|A4BRV7|A4BRV
tr|W0E2Z7|W0E2Z
tr|V9H6N2|V9H6N
tr|A0A1U9KQJ2|A
tr|A0A024GTF5|A
tr|A0A1S1NTU9|A
tr|I0Z441|I0Z44
tr|A0A0D6MLT9|A
tr|A0A1F9NTY0|A
tr|A0A0J5Q137|A
sp|Q5NPZ7|TRPA_
tr|G6F1U8|G6F1U
tr|A0A060QJC2|A
tr|A0A1D8UWG4|A
tr|A0A099CV66|A
tr|A0A1A9T4A7|A
tr|A0A060Q820|A
sp|Q3ABS4|TRPA_
tr|A0A1T5E5U5|A
tr|H8L1M7|H8L1M
tr|L0EUR9|L0EUR
tr|A0A0K0XXI5|A
tr|A0A1E4JYB1|A
tr|A0A0R0CUE9|A
tr|A0A023NSF3|A
tr|A0A1W1XI62|A
tr|A0A077DFN1|A
tr|I8T2D7|I8T2D
tr|A0A160DU77|A
tr|A0A0Q6B8A4|A
tr|A0A0G3CJR1|A
tr|A0A1B3W9T9|A
tr|A0A1D9B9V1|A
tr|C6WVE1|C6WVE
tr|A0A090IAN3|A
tr|A0A1F3BK66|A
tr|Q08Z23|Q08Z2
tr|K0C5Y0|K0C5Y
tr|A0A0S8BTV9|A
tr|A0A085W9G8|A
tr|B0TFQ0|B0TFQ
tr|H8MW50|H8MW5
tr|B1YLS5|B1YLS
tr|A0A127FD91|A
tr|A0A0D2J444|A
tr|A0A0G3A4B6|A
tr|A0A1J5EFV8|A
tr|A0A085L8H8|A
tr|S4XPS7|S4XPS
tr|A5D1S2|A5D1S
tr|F5L733|F5L73
tr|A0A1C0Y895|A
tr|A0A148N7J4|A
tr|A0A1G9WX52|A
tr|S9R832|S9R83
tr|A0A1L6M0X4|A
tr|A0A0M8K7L8|A
tr|A0A0Q3W2K5|A
tr|A0A1V8M8D2|A
tr|E1QEL8|E1QEL
tr|G2FR21|G2FR2
tr|D1A714|D1A71
tr|A0A133UAS8|A
tr|A0A0Q0ZUY8|A
tr|A0A0B8NC54|A
tr|A0A061NVV9|A
tr|A0A1M5ANR4|A
tr|A0A0K9I596|A
tr|F2F7B8|F2F7B
tr|Y0KG91|Y0KG9
tr|Z9JIL0|Z9JIL
tr|A0A062XUC3|A
tr|A0A0N0GNI9|A
tr|A0A1B1YUF4|A
tr|A0A0F0H1I2|A
tr|A0A0F5I0K8|A
tr|W4F0L2|W4F0L
tr|D5UNU9|D5UNU
tr|F5SBJ6|F5SBJ
tr|A0A173LND4|A
tr|A0A1V9A4T5|A
tr|A0A076N5B8|A
tr|A0A150YGR3|A
tr|A0A1V4M424|A
tr|A0A1U7PQS3|A
tr|A0A1Q6WVU9|A
tr|A0A165XDZ3|A
tr|A0A1Y1SBN0|A
tr|A0A1N6RNB8|A
tr|A0A1S1RWZ2|A
tr|A0A136K8J1|A
tr|A0A1S2KX44|A
tr|A0A1W2EU89|A
tr|A0A171B828|A
tr|W7J5G2|W7J5G
sp|Q2LUE0|TRPA_
tr|M7NDQ4|M7NDQ
tr|A0A0K1QAS0|A
tr|A0A1V0A3I0|A
tr|A0A0N9I3S1|A
tr|A0A0S2W474|A
sp|Q8R9N0|TRPA_
tr|A0A0H5CMR0|A
tr|A0A0R2Q5N7|A
tr|A0A0M8YKZ1|A
tr|D2B8A6|D2B8A
tr|A0A0C1P475|A
tr|A0A0U3WH84|A
tr|W5WHQ1|W5WHQ
tr|A0A1K0FKF1|A
tr|R9MPC3|R9MPC
tr|A0A101JDN3|A
sp|Q67PJ3|TRPA_
tr|S2XM90|S2XM9
tr|A0A0F6W6A8|A
tr|K2HAA9|K2HAA
tr|A0A1U9K9K4|A
tr|A0A1Q5BUW5|A
tr|H6RUL9|H6RUL
tr|R6A061|R6A06
tr|A0A1J5I443|A
tr|A0A1M5LFZ1|A
tr|F6EH72|F6EH7
tr|D4JA30|D4JA3
tr|A0A132MHN9|A
tr|A0A1B1ZL90|A
tr|A0A149W0T3|A
tr|D6ZBW3|D6ZBW
tr|A0A0K0G9Y1|A
tr|A0A1G9TMZ8|A
tr|V6KPQ7|V6KPQ
sp|Q47QR3|TRPA_
tr|A0A1M7I8V0|A
tr|A0A1G3A2N5|A
tr|A0A1W1XSD7|A
sp|A4X9N0|TRPA_
tr|A0A1G1EHJ3|A
tr|A0A1Y6BAV7|A
tr|A0A1Q9JEA2|A
tr|D7GS48|D7GS4
tr|D7CP70|D7CP7
tr|A0A099D9B5|A
sp|A0LTT7|TRPA_
tr|A0A0Q6F3Q7|A
tr|A0A0F2PXF3|A
tr|J4UCE0|J4UCE
tr|D3Q618|D3Q61
tr|A0A0S8BP16|A
tr|A0A0M2NFL3|A
tr|V7I269|V7I26
tr|A0A0Q7K2N0|A
tr|D2Q306|D2Q30
tr|A0A1M5ZB86|A
tr|A0A077M9U8|A
tr|E6MDX4|E6MDX
tr|A0A1T4KRW3|A
tr|A0A151BWW2|A
tr|A0A0C2JK86|A
tr|A0A0Q9SEV6|A
tr|A0A0P8Y9P1|A
tr|A0A136Q6N1|A
tr|A0A1W2BBT6|A
tr|A0A1Q9V2D3|A
tr|R7DE30|R7DE3
tr|W9G9L7|W9G9L
tr|I0AM91|I0AM9
tr|A0A1Q7LVC1|A
tr|A0A1Q9TL77|A
tr|A0A1H2L512|A
tr|A3TLL5|A3TLL
sp|A6TM77|TRPA_
tr|E3PTA4|E3PTA
tr|A0A1M6IGG8|A
tr|A0A1H3H0Z1|A
tr|R5FZM3|R5FZM
tr|H5UQ73|H5UQ7
tr|I4CB14|I4CB1
tr|F7NDP7|F7NDP
tr|A0A0F0EKZ1|A
tr|K6W5Z1|K6W5Z
tr|F0SZ20|F0SZ2
tr|A0A1Q3MKN1|A
tr|A0A179D6A9|A
tr|E3HDJ1|E3HDJ
tr|A0A0C2CYA9|A
tr|A0A1Q6EJI0|A
tr|A0A1T5CCV7|A
tr|R7P9G6|R7P9G
tr|A0A1F3K405|A
tr|L8JPW3|L8JPW
tr|K6VDX7|K6VDX
tr|A0A1D8GEC9|A
tr|A6G758|A6G75
tr|A0A165SDQ1|A
tr|M7N0L3|M7N0L
tr|A0A0G3EIQ2|A
tr|A0A1E4HBP1|A
tr|A0A1M4TEW9|A
tr|A0A0T2KUW6|A
tr|A0A150WZX3|A
tr|G8NUA1|G8NUA
tr|A0A1T4L2Y9|A
tr|A0A1E5T184|A
tr|H8KQ68|H8KQ6
tr|A0A1E8CZ08|A
tr|A0A0P8CA18|A
tr|E1IHL0|E1IHL
tr|I3Z9J0|I3Z9J
tr|I3Y7I3|I3Y7I
tr|A0A099JCH3|A
tr|A0A1X9LVH1|A
tr|A0A0D3LDE4|A
tr|A0A1T5MEW2|A
tr|I0I674|I0I67
tr|A0A150AE92|A
tr|A0A1E3ZY88|A
tr|F2NQK5|F2NQK
tr|D1C4Y8|D1C4Y
tr|A0A173MKI4|A
tr|L0GX74|L0GX7
tr|A0A0K1FE57|A
tr|A0A0K8Q7J9|A
tr|A0A1M5JZP8|A
tr|A0A074L080|A
tr|A0A1T5HF05|A
tr|A0A1J5CX44|A
tr|A0A1W2H610|A
tr|A0A0Q6RLZ8|A
tr|D1BS39|D1BS3
tr|A0A1G3KN58|A
tr|A0A172TSG8|A
tr|I5BV35|I5BV3
tr|A0A0Q5CM62|A
tr|S0EY38|S0EY3
tr|A0A1S9CMJ5|A
tr|A0A1G1LCY8|A
tr|A0A0X8E122|A
tr|F3ZZC7|F3ZZC
tr|F8EMK3|F8EMK
tr|K1L1W7|K1L1W
tr|A0A0C1XHV4|A
sp|A5UXG2|TRPA_
tr|A0A1J1ADU8|A
tr|A0A0B2ATB9|A
tr|U5C2B2|U5C2B
tr|E8LES5|E8LES
tr|A0A1F9YYP2|A
tr|A0A0F7PCN5|A
tr|L0FZM6|L0FZM
tr|A0A1G0YI18|A
tr|M0CA80|M0CA8
tr|A0A1J4XFI4|A
sp|A9B6M7|TRPA_
tr|A0A0F8W049|A
tr|A0A143PQ51|A
tr|A0A1Y2RD21|A
tr|A0A024H3H1|A
tr|A8UGK1|A8UGK
tr|A0A0B6X161|A
tr|A0A0U9HGJ1|A
tr|A0A0L6TYP1|A
tr|A0A0W1R8J3|A
tr|A0A1Q2HLI3|A
tr|A1ZHG3|A1ZHG
tr|A0A1M4Y9M1|A
tr|A0A1Q5PGQ9|A
tr|A0A098S126|A
tr|F0S4H0|F0S4H
tr|A0A1N7AXC8|A
tr|A0A127B6E1|A
tr|D7CSM0|D7CSM
tr|D8J8J6|D8J8J
tr|J3JH53|J3JH5
tr|F5XJP1|F5XJP
tr|A0A1M6H7N7|A
tr|A0A068NWP2|A
sp|A9WFI5|TRPA_
tr|I2EU75|I2EU7
tr|A0A1Q7CPI9|A
tr|A0A010Q2U3|A
tr|E4RSD1|E4RSD
tr|C7P1Q2|C7P1Q
tr|A0A1S2VCP6|A
tr|A0A1M6JZ27|A
tr|A0A180EV08|A
tr|E4U7W2|E4U7W
tr|A0A1Q6ZWX9|A
tr|A0A0C5W827|A
tr|W2UTP9|W2UTP
tr|G2PM76|G2PM7
tr|A0A1K2IK04|A
tr|E8PLY7|E8PLY
tr|D5BH05|D5BH0
tr|A0A1U7DNW6|A
tr|A0A1P9X1L3|A
tr|A0A0W8EH69|A
tr|A0A1F1I565|A
tr|G0J689|G0J68
tr|A0A1M5L1Q5|A
tr|M7MJ59|M7MJ5
tr|U1MYE4|U1MYE
tr|I3C7W2|I3C7W
tr|A0A101IQL9|A
tr|C1F7N7|C1F7N
