# Supplementary material for: Inter-protein residue covariation information unravels physically interacting protein dimers
Source: BMC Bioinformatics. 2020 Dec 17;21:584. doi: 10.1186/s12859-020-03930-7 (PMC7745481; doi:10.1186/s12859-020-03930-7)
Supplement: Supplementary file 5 — Additional file 5. Final ER-MSAs at different ASA thresholds. Available on Mendeley data (http://dx.doi.org/10.17632/9bk2r55286.1). [file 12859_2020_3930_MOESM5_ESM.zip › Additional file 2/Final ER-MSAs/Negative ER-MSA dataset/ASA0.0/single_MSAs/1efp-A-1qop-A/1qop-A-chain/MSA_ready_for_MI.txt]

MERYENLFAQLNDRREGAFVPFVTLGDPGIEQSLKIIDTLIDAGADALELGVPFSDPLADGPTIQNANLRAFAAGVTPAQCFEMLALIREKHPTIPIGLLMYANLVFNNGIDAFYARCEQVGVDSVLVADVPVEESAPFRQAALRHNIAPIFICPPNADDDLLRQVASYGRGYTYLLSRSGVTGAENRGALPLHHLIEKLKEYHAAPALQGFGISSPEQVSAAVRAGAAGAISGSAIVKIIEKNLASPKQMLAELRSFVSAMKAASRA
MSRIKVVLNTLAEQKKKGLIPFITAGDPAPDLTVPLMHALVAGGADIIELGVPFSDPMADGPVIQRASERALAQGVGMRDVLQFVTEFRRTNQSTPVVLMGYANPIERMGAGVFVEAAKQAGVDGVLVVDYPPEECEDFAMLMKENGLDPIFLLAPTSTDERIEQVGKVASGYVYYVSLKGVTGSGHLDLDAVAEKIPAIKKHVKVPVGVGFGIRDGATAK-AIGSVSDAVVIGSRIIQELENT--PRENAVQAVQTFITGIRSAL-R
MGRIARRFASLKAEGRAGLITFITAGDPDAATCQALLDGLPAAGADLIELGMPFTDPMADGPAIQASSLRALAGGMSVRRTLELVRGFRTRDADTPIILMGYYNPIDSYGVDRFLADAKAAGVDGLIVVDLPPEEDDELCIPALKAGVSFVRLTTPTTDDQRLPAVLTNNSGFIYYVSIAGITGTASAANTAVDAAVARLKRHTALPVAVGFGIKTPEQAA-EIARVADAAVVGSAIVTRLADGLDVKPGTIEDVLGFVRELADGV-G
MSRIQSTFTALAAANKKALITFITAGDPAPELTVPLLHALVAGGVDILELGVPFSDPMAEGPVIQRACERALKFNISTRDVLACVREFRKTNATTPVVLMGYANPLERFGVDAFIAAAKEAGVDGTIIVDYPPEECEEFAQKMQAQGLDPIFLLAPTSTDERIRQVAKVSSGFCYYVSLKGVTGAGNIDTAEVAKRIAEIRKHVKLPIGVGFGIRDGATAK-AVSQVSDAVVIGSRIIQELENT--PRERAVEAVQAFVTDIRKAM-A
MSRIASTFAALKEQKKTALVTFITAGDPGPDETVPLMHALVAGGADILELGVPFSDPMAEGPVIQRACERALVFGVGIRDCFDYVREFRLTNQTTPVVLMGYANPIERIGQQSFIAQSLEAGADGAIVVDYPPEECEDFAARMRAAGLDLIFLLAPTSTEERIAQVAKVGGGFSYYVSLKGVTGAGNIDTVEVAERLQGIRKHVQLPIGVGFGIRDGATAR-AVAEVADAVVIGSRVIQEIENA--PQGGAAAAVQAFVAGIRTAL-A
MSRIQTTLAALAANNKKGLIPFITAGDPAPELTVPLMHALVRGGADILELGVPFSDPMAEGPVIQRACERALKFGVSLHDVLAYVREFRQSNNSTPVVLMGYANPLERMGVDAFIAAAKEAGVDGSIVVDYPPEECEEFAEKMQANGMDPIFLLAPTSTEERIMQVAKVSSGFTYYVSLKGVTGAANIDTGEVAARVAAIRKHVKLPIGVGFGIRDAATAK-AVAQVSDAVVIGSRIIQELENT--PREQAVAAVESFLSGIRKAL-E
MNRIAAVFAEKARQGRAALIPYVTAGFPEPEQALAVLRALVAGGADIIELGVPFSDPAADGPTIQRANDRALAAGMSLSKVLALVTEFRREDPTTPIVLMGYCNPIEAVGIETFAEAAAKAGVDGVLVVDCPPEEARDYAAALRSRAIDLIYLLAPTSGSDRRQKVAAVASGYVYYVSLKGVTGAGNLDTDAVARALPAIREAVQLPVGVGFGIKDATTAA-RVAEFADAVIIGSRLIEVLEAG--DPAGAPARAQAWLSEVRSAISA
MKRLDARFAKLKSENRAALVTFITASDPDRATSQVVLNGLPGAGADIIELGMPFTDPMADGPAIQLAAQRALAAGGSLKVTLEMVAEFRKTDKDTPIILMGYYNPIYAWGPEKFAGDAALAGVDGLIIVDLPPEEADELVPFLKSAAIDFIVLTTPTSDDARLPVVLANASGFVYYVSIAGVTGTSSATGAAIEEAVSRIRRHTDLPVCVGFGIKTADQAA-EVARLAEGAVVGSAIVSVLAET-----RSAEAPLALVKDLAKGV-L
MSRLAATFARLAAGRRKALVPYVTSGFPAPTLTVPVMHALVAGGADVIELGVPFSDPMADGPTIQRANERALALGVGLRDVLGFVQAFRRDDADTPVVLMGYANPVERMGVERFLDEAAGAGVDGSIIVDYPPEECEALVAAARARAIDPIFLLAPTSTEVRIEQVLAMASGYVYYVSLRGITG-GTLDRDDVVRRVAAIKRRTALPVGVGFGIRDGDTAR-AVAEAADAVIIGTRTIELLEDG--PPEGAAERARSFMAGIRAALNP
MSRIKSCLQELKVKGRKALIPYITAGDPQPGVTVKLMHALVEAGADIIELGVPFSDPMADGPVIQLACERALVHGVRLVDVLDMVSEFRTTDSVTPVVLMGYLNPVEAIGYETFLERASKAGVDGVLTVDLPPEEAEDFCAGLKRNNLDAVFLLAPTTSEERIKQICDVSSGYVYYVSLKGVTGSASLDVDEVATRLEAIREITDLPVGVGFGIRDDKSAA-SVAKVADGVIVGSVLVNKIAELASTPDSIPQQVADIIRGMRQAM-A
MRRIERCFQRLDGENRKALIPFVTAGDPVKDVTVPLMHAMVDAGADIIELGVPFSDPMADGPVIQLACERALQHNTSTRDVLAMVKIFRETNTQTPVVLMGYLNPVEVMGYESFAKAAEDAGVDGVLLVDLPPEEALEVRPVMDAHGLDMIFLVAPTTSDTRIKLIGEAGSGYLYYVSLKGVTGSATLNVEEVASRVETIRNLAQLPIGVGFGIKDAESAQ-AVSRVADGVVVGSALVNQIAENKNTPDAINDAVGGILSAMRKAM-Q
MSRLQSRFAELKQQNRAALVTFITAGDPDYATSLSILKGLPAAGADVIELGMPFTDPMADGPAIQLANIRALGGHQDMVKTLQMVREFRAGNQDCPLVLMGYFNPIHHYGVPRFIEEAKAAGVDGLIVVDLPPEHNEDLCDPAQAAGLDFIRLTTPTTDDVRLPTVLNGSSGFVYYVSVAGVTGAGAATLEHVEQAVARLRRHTDLPISIGFGIRTPEHAA-TIARLADGVVVGSALIDQIANAE-NDQQAVDGVLRLCAELAAGV-L
MSRIAACFAAL--QGKKALIPFITAGDPHPSRTVELMHGLVDGGADIIELGVPFSDPMADGPVIQRASERALVHKVGLRDVLAMVAEFRKTNTTTPVVLMGYLNPVFVMGYAAFAAAAREAGVDGVLTVDCPPEEAADLSAALIAADLDPVFLIAPTTPEARVREIARHARGYVYYVSLKGVTGAGNLDIDDVARKIAALRAHIQVPIGVGFGIRDAATAK-AISVTADAVVVGSRLVQEIEAA--TEQTAKERLTGLVAELKAAI-L
MSRITRRFAALKAEGRGGLVTFVTGGDPDPETALAILKGLPAAGADLIEIGMPFSDPMADGPSIQAASLRALKAGMTLAKTIEAVRAFRSGDNDTPIILMGYYNPIYIYGVERFLKDAKSAGVDGLIIVDLPPEEDSELCLPALEAGIAFIRLATPTTDDKRLPKVLSNTSGFVYYVSFTGVTGTKAVDSQHVAQAVARLKRHTELPVAVGFGIRTPEQAG-AVAAVADAAVVGTALVDVIAGHLDAKPGLAEAALGFVAKLAGGVAA
MSRIAETFTRLQAAGEKALIPFITAGDPDPGLTVSLMHGLVEGGADVIELGIPFSDPMADGPVIQRASERALLHKVGLRNVLDMVREFRRSNQQTPVVLMGYLNPVHVLGYEVFAQEAAVAGVDGVLTVDCPPEEAAELSAALIAAKLDPVFLIAPTTPMARVKQIAALARGYVYYVSLKGVTGAGNLDIDDVARKIAALREFIDVPIGVGFGIRDAETAR-AISTAADAVVVGSRLVQEIEAA--TPETAKEQLTRLVASLKDAI-R
MTRITVRFAELKAQNRAALVTFVTAGDPDIESSFRILEGLPKAGADLIEIGMPFTDPMADGPAIQAAGLRALAVGMTLAKTLDLVRRFRQGDSATPVVLMGYYNPIYSYGVERFLADAKAAGVDGLIVVDLPPEEDAELCLPALAAGIDFIRLATPTTDDARLPAVLKNTSGFIYYVSVTGITGAAAANAAAVQPAIDRLRRHTDLPVAVGFGIKTPEAAA-AIARIADAAVVGSAIVEEIRHSLHPTAATVDAPLALVRRLAEGV--
MSRIKAVFAKLKEEGRKGLIPFVTGGDPDPGQTVAMLHALANAGSDVIELGVPFSDPMADGPVIQRSSERALEKGVTSRKILDYVAEFRLTNQHTPIVLMGYANPIERMGVEKYVAEAKKAGVDGVLVVDYPPEESLEFSKYLRAAELDPIFLLAPTSSDERIEKVAKAASGYVYYVSLKGVTGAQNLNAAEVSSKLPTIRKFTDVPVGVGFGIRDAESAC-RVAESADAVVIGSALIQTLEAG--SPQEAAALAGKFIAPIRAALAR
MTRIDRRFAKLRSEGRKALVTYIVAGDGGLENTVDLMHQLVASGSDLIELGVPFSDPMAEGPVIQKGHERALEHKASLRKCLALIEEFRTKDADTPVILMGYANPIEKMGAEVFADALQAAGGDGALTVDLPAEEAVPLNELLRARDLRNIFLLTPTTSDERIAEITELASGFVYYVSLKGVTGAGHLDLDSVHENLTRIRRFTDLPLCVGFGIKDGASAK-AVSADGDGAVVGSVLVSAVGESA-DAAAAKDRVGAIVGEMRSVL-S
MSRIQQTFDALKAQGKKALIPFITAGDPHPALTVTLLHTLVEAGADVIELGVPFSDPMADGPTIQRASERALAKGVSLRQVLAMVSEFREKDGETPIVLMGYANPIESMGMETFVAAAAEAGVDGVLVVDYTPEESAAFCAAMNARDLDTIFLLAPTSTDARINQVGQLARGYVYYVSLKGVTGSGALNFDEVAERIPKIREATGLPVGVGFGIRDAETAK-RIAGMADAVVVGSRIIEEMEKY---PDDAVARVKGLVADIRRGVSK
MSRLKKTFEGL--NGRCALVPYITAGDPSVPATVALMHALRQAGADVIELGVPFSDPTADGPVIQQAAERAISRGVGLRKVLEIVQQFRLIDEETPVVLMGYANPIERIGQAEFAVMAGKAGVDGVLTVDYPPEESEDFTRLLTEQGVDTIFLLSPTSTDERIAKVAALAQGYVYYVSLKGVTGSAQIDVADVEHHLQRIRQHVKIPVGVGFGIRDAQSAK-AISRSADAVVIGSKLIQTMEQAVQMDAAAVAAASQWLAQIRQAL-N
----------MQANGRRALIPFITAGDPAPDLTLPLMQALVEGGADIIELGVPFSDPMADGPTIQRASERALANGMNLRKVLEVVSAFRGGNQVTPVVLMGYANPIEAMGVERFVEAARDAGVDGVLVVDYPPEECEAFSAAVRKAGLDPIFLLAPTSTEQRFDDVARAGSGYIYYVSLKGVTGSAALDFDEVAARLPHIRARVGMPVGVGFGIRDAESAR-RIGEVADAVVIGSRIIEEIEKS--PRDQAVENVRSFVSGIRSALPR
MNRIDERLAALKAAGRKALIPFITAGDPEPDMTVSLMHALVRGGADVIELGIPFSDPMADGPVIQRASERALARGMTLARVLEMVAGFRRTDPDTPVVLMGYLNPVEAMGYAAFASAARAAGVDGVLTVDCPPEESDEYAQVLQSHGLATVFLVAPTTPAARLAAVARLARGYVYYVSIKGVTGAATLDVADVARQVGALREHLSLPVGVGFGIRDAETAR-AIGEVADAVVIGSRLVQEIEAA--G-AQAPDRLQALLAGIRQAL-A
MTRVDARFEKLKAEGRTAFVAFITAGDPDLESSYELLAGLPGAGVDIIELGMPFTDPMADGPSVQASTIRALKAGQTMIKTLDMVRRFRAGDNETPIVLMGYYNPIYRYGVDAFLKDAVEAGVDGLIIVDLPPEEDEELCLPAIKAGVNFIRLATPTTDDKRLPAVVAHTTGFIYYVSITGITGAASAVTGDVEAAVARIRKYTQLPVVVGFGIKTPAQAA-ELGAVADGAVVGSAIVDAVRGELGMKPGGTGRVLEKVRALADGAAE
MSKIAATFSALKAHKKTALVTFITAGDPSPELTVPLMHAMVAGGADILELGVPFSDPMAEGPVIQRACERALANGVGIHDVFGYVAEFRKTNQTTPVVLMGYANPIERIGAAAFIAKSKAVGADGAIVVDYPPEECEEFAAAMRAAELDLIFLLAPTSTEARIAQVAKVGGGFSYYVSLKGVTGAGNIDTVEVAERLTAIRRHVQLPIGVGFGIRDGATAR-AVAEVADAVVIGSRIIQEIESA--GKDQAVAAVQTFVTGIRTAL-A
MSRIKSCIAAAQAAGRKALIPYIVAGDPDTGTTVSLMHQLVQDGADIIELGMPFSDPSSDGAVIQLGAERALRNGAGLDTVFSIMKQFRQQDDRTPVVLMGYLNPIETLGYDSFVAQSADAGVDGLLLVDLPVSEAESLLALTRPREIDVIFLVAPTTTDKRIAAICDQSSGYLYYVSLKGVTGAAISDTGEIEQRVSALRSRTDLPIMVGFGIKDNASAI-AMASISDGVIVGSALVQKIGELSEGDAGMLADKTALIASIRKALFV
MSRIQSTFAALAAKNKKGLIPFITAGDPAPDLTVPLMHALVAGGADILELGVPFSDPMAEGPVIQRACERALKFNVSLHDVLGFVSEFRKTDTTTPVVLMGYANPIERMGQTAFVLAAKAAGVDGTIVVDYPPEECEEFAATLKANDMDPIFLLSPTSTEERIQQVAKFGSGFSYYVSLKGVTGSANIDTQDVAQRIEAIRKHVKLPIGVGFGIRDAATAK-AVATVSDAVVIGSRIIQELENT--PRERAVEAAQTFISGIRKAL-E
MSRIANRFAAL--AGKKALIPFITAGDPNPGLTVSLMHGLVEGGADIIELGVPFSDPMADGPVIQRASERALAHKVGLKDVLAMVVEFRKTDDVTPVVLMGYLNPVFAMGYTEFSKAARAAGVDGVLTVDCPPEEAGELAAALSAESVDPIFLLAPTTPEARVAEVARLARGYVYYVSLKGVTGAANLDIDEVGRKIAALRQHLSLPIGVGFGIRDGETAR-RVAEVADAVVVGSRLVQEIEAA--TPETAKERLTALVAGLKSAI-A
MSRIDEAFAR--CGERTALIPFITCGDPSAEATLAMMHAMVKSGVDVIELGVPFSDPMADGKVIQLATERAIANGMTLKGVIEVVRRFREDNQHTPIVFMGYANPIEAMGWEQFTQAAAEAGVDGVLIVDYPPEEFAEVAPYFEAAELAPIFLIAPTSTDERIKKVGEIAKGYVYYVSLKGVTGSGALDTDDVKIKVQNIKRFVNIPVGVGFGIQDVDSAR-AIAAVADAVVIGSKLITTVQAALAHAELAAAAAGAWLADIRQGLKE
MTRIDDKFAALKADGKKAFVSYVMAGDPDYHTALELVKGLPAAGVDIIELGLPFTDPMADGSTIQLAGQRALEAGMTLQKTLNLAAEFRQQDNVTPIVLMGYYNPIYNHGVDQFLLDAKTAGIDGLIIVDLPPEEDDELCVPAQAAGLNFIRLATPTTDAKRLPKVLQNTSGFVYYVSITGITGAGEAQAQNVGPEVAQIKANTDLPVIVGFGINTPEAAQ-SIAEIADGAVVGSAIVSELANG-----KPVPEVLAFVKTLSDGA--
MTRIDVKFAALKAQNKKAFVAYIMGGDTDLETSMAVMLGLPAAGVDVIELGMPFTDPMADGATIQLAGQRALEGGMTLRKTLQMAADFRAKDNVTPIVLMGYYNPIYSHGVAQFLIDAKAAGIDGLIVVDLPPEEDAELCLPAQAAGLNFIRLATPTTDAQRLPKVLQNTSGFVYYVSINGITGAAAAKPSDVAPEVARIKASTDLPVIVGFGITTGQAAQ-EIASVADGCVVGSAIVAQIAEG-----RPVGQILDFVAELAAGA--
M-------AALAASHKTGLIPFITAGDPSPQLTVPLMHAMVAGGANILELGVPFSDPMAEGPVIQRACERALKYGVGLRDVLEFVREFRETDATTPVVLMGYANPIERMGQQVFIAAAAAAGVDGTIVVDYPPEECEEFAAGMQAEGLDPIFLLAPTSTEARIRQVAAAGRGFCYYVSLKGVTGAGNIDIADVSERIAAIRQHVKLPIAVGFGIRDGATAR-AIASVADAVVIGSRIIQELETT--PHDKAVETAHNFVAGIRAAL-A
MNRIDKTFATLRAAGRVGLIPYVTA-------------------------GXPFSDPMADGPVIQRASERALAQGVSLSDVLDMVAAFRSKDAATPVVLMGYANPIEAMGVAVFAARAQEAGVDGVIVIDYPPEEAGEFVALLDARGLAPIFLLSPTTPEARIVAVGRMARGYVYYVSLKGVTGAGHLDTGEVIARLAEIRKHVALPVGVGFGIRDAASAQ-AIAAHADAVVIGSRIIQEIEAG--PAGEAARRAASWLGAIRIAVAA
MSRIKACFARLEGEGRKALIPYITAGDPQKDYTVNLMLEMAAAGADVIELGVPFSDPGADGPVIQAAHERGVSQGVTLADVLAMVSEFRKTDNDTPVALMTYLNPVEIMGYEQFAQAAAEAGVDGLLVVDSPPEHSAELLKALGRHELDAIYLLAPTTPDERIRHICEAASGYVYYVSLKGVTGAATLDVDGVRERVAHIKTMTKLPVCVGFGIHNGDTAA-AISQVADGVIVGTALVKKLTAEA-TPALGGKAVKQQLAEMRSRM-C
MIRLKAAFAR--TAGRAALIPYITAGDPSVPATPLLMHALVEAGADVLELGVPFSDPMADGPVIQRAAERAIKRGAGLRKVLEMVAQFRQQDSATPVVLMGYANPIERMGQRAFVDAAARAGVDGVLVVDYPPEEIVDFAAQLGGAQIDPIFLLAPTSTEERIRKVAQVARGYVYYVSLKGVTGAGNIDTADVARRLAQIRKHVSLPVGVGFGIRDADSAR-RLAEHADAVVIGSKLIETMEQAVAVDASAIKAASDWLGTIRQAL-R
MSRISSSFTKLKTEGRKALIPYVTAGDPAPGVTVGLLHAMVEAGADVIELGVPFSDPMADGPVIQLACERALMHNTRLTDVLEMVAEFRQKDDVTPIVLMGYLNPIEILGYERFAQEAQKAGVDGVLTVDLPPEESQEFNQIMREHDIDTIYLLAPTTEESRVKYVCENGSGYLYYVSVKGVTGSASLDVQSVANKLEVVRKYTDLPLGVGFGIKDAESAT-SVSKVAEGVIVGSVLVNKIAELVKDQDNIAPEVAAIINDMRTAM-S
MTRIDSTFARLQAEGRKAFVAYIMAGDPDIETSLAVMKGLPSAGVDVIELGLPFTDPMADGPTIQLAGQRALEGGMTLDKTLQMVRDFRAGDNDTPIVLMGYYNPIYSRGVDTFLAQANEAGIDGLIIVDLPPEEDDELCIPAQKAGLNFIRLATPTTDDRRLPKVLQNTSGFVYYVSITGITGAAAAEATDVGPEVARIKAKTDLPVIVGFGIRTPEASQ-AIASVADGCVVGSAIVGELASG-----KPVEEVLSFVSGLAGGA--
MSRIDRAFARTREAGRAALIPYIPAGDPDAASIPALMHALVDAGADVIELGVPFSDPTADGPVIQLAAERAIAQGVGLRRTLEMVAEFRQRDQETPVVLMGYANPIERMGEAEFVRQAKAAGVDGVLTVDYPAEEIGELAQSLETAGIAPIFLLAPTSTEERIRSVARVARGYVYYVSLRGVTGAGGLDVAEVESRLSQIRRDVQIPIGVGFGIRDAATAS-RIGSFADAVVIGTKIIEVMQQALRDTQAAIQAVADWLRGIRRALRH
MSRIQTTFARLQTHKKQALIPFITAGDPHPAATVGLMHALVSGGADILELGVPFSDPMADGPVIQKASERALAHGTSLSDVLGMVREFRRKDADTPVVLMGYANPIEAMGYQAFAEQAKAVGVDGVLTVDMPPEEAGPLAEVLKAHELDPIFLLAPTTPAWRVAEVAKLASGYVYYVSLKGVTGAANLDLDDVASKLSTLREQLSVPIGVGFGIRDAATAQ-AVARIADSVIIGSRLVQEVEEH--GAD-ATPRLIAFMREVRSAMRQ
MSRIKQCLETLKANNKTALIPYVTAGDPAPQHTVAIMHALVESGADIIELGVPFSDPMADGPVIQLACERALEHGTSLRMVLGMVEEFRKTNTETPVVLMGYLNPVEAMGVHPFTDAAKAAGVDGVLLVDLPPEEADMAAPHLKRAGLDVIFLIAPTTTEDRIAAAAKFGSGYLYYVSLKGVTGSNALDIDDVEKHVNAIKALTDMPVGVGFGIKDAATAK-AVSAVSDGVIVGSALVNTIATNAENPEQMRAKVKELLSSMRAAM-E
MDRYAEMFARLDEQNAGAFVPFVMIGDPDIETSEKIITQLIESGADALELGIPFSDPVADGPTIQKASIRALGSGVTPTACFELLSRIRAKYPEIPVGLLLYSNLVLAKGMDTFYAQAEDAGVDSILIADVPIREAKRFIDTANSHGIKQILIAPPNATDATFKAIGELSSGYTYLLGRAGVTGAETAATMPAASLIERLTSVNAAPPLLGFGISNPAQVKHAIESGAAGAISGSATVNIIASHLDDVPAMLNALGTFVSEMKAATGK
MNRINQRLSQLKAEGRKALVTYIVNGDPVPGATLATMHALVAAGADIIELGVPFSDPMADGPVIQLGHERALAHNTSLRDTFAVVQAFRDTNRDTPVVLMGYANPVVRMGYDAVAKAAKQAGVDGFLTVDLPPEEAADFNQVLKASELENIFLLAPTTQDDRIAHVAELASGFLYYVSLKGVTGAGHLDVASVTEKTAQIRRHTPLPLCVGFGIKDADSAK-AVAKVADGVVVGSLLVARMGDLASSVDTIASQTAGLIAPMRAAL-L
MARIDRRFAALKAEGRAGLVTFVTAGDPDLDTGARVLAALAEAGADVIELGVPFTDPMADGPAIQRAGLRALAAGVTMIKVLDMVRAFRATDTDTPVILMGYYNPIYAYGAERFAADAMAAGVDGLIVVDLPAEEEEELVRFTDPAGLALVRLVAPTTSVERLPSVVGRASGFLYYVSITGITGTASADISRVAPSVARIRAASELPVAIGFGIKTPEQAA-AFAAIGDAVVVGSAIVQEVEQAVAAPETAPDRVRDLVSRLAGGVRA
MSRLQTVTDALRGAGRSGLAAYFTAGDPCHDSCLSLLQRLPAAGADVIELGIPFSDPLADGPVLQRANARALRGGQTLRRTLALVRAFRQGDDATPLVLMGYLNPVLRHGVPEFLAEAARAGVDGLILVDLPTEHAETIDAHARKHGIAMIRMSAPTTPDTRLDAIARQASGFIYHIMLAGTTGAALPPEAAIVESLQRIRARTLLPVVAGFGVRTPAQAQ-AVGRHADLVAVGSRLVEELEHN--GVEAALHQVRLLSQALRAGTPA
MTRIESTFAQLAKEEKKAFVAYIMAGDPDVDTSLELMRGLPEAGVDVIELGLPFTDPMADGPTIQAAGQRALEGGMTLDRTLQMVRDFREGDDSTPIVLMGYYNPIYSRGVDRFLEQAKAAGIDGLIIVDLPPEEDDELCIPAQKAGLNFIRLATPTTDDKRLPRVLQNTSGFVYYVSITGITGSAAAEAGDVAPEVARIKAATDLPVIVGFGIRTRDSAQ-AIAGVADGCVVGSAIVGDLASG-----KPVEEVLGFVRALAEGA--
MSRITACMQALEKQGRKALIPYIVAGDPAPDFTVAMMHQLVKSGSDIIELGVPFSDPMAEGPVIQLAHERALEHHVSLTNILAMVKEFRQQDQTTPVVLMGYANPVMKMGFDHFANAALESGVDGLLTVDLPPEEADELNAALKRVDIDSIFLIAPTTTEERIKSIASLATGYLYYVSLKGVTGAGHLDINSVQEKLTQIKAITDLPVAVGFGIKDNDSAV-SISRLAEGVVVGSALVNKVIELNAGGDNIAEQSAALIDGMRKAM-A
MNRINQRMLALKQANKKALVTYIVSGDPSPDITLDAMHALVSNGADIIELGIPFSDPMAEGPVIQLGHERALVHNVSLTSTMAIVKQFRETDTDTPVVLMGYANPIERMGYSKFATIASDSGVDGVLTVDLPPEEAVALNVELKKVEIENIFLLAPTTTVQRIREVVSLASGFVYYVSLKGVTGAGNLDLKSVKDKLTLIRQHTDLPICVGFGIKDGASAK-SVAEYADGAVVGSVFVDKMGALQNHRDVVLSAVGQLTAEIRSGL-N
MSRIAQCFEAL--AGGKALIPFITAGDPSPQLTVSLMHGLVEGGADIIELGVPFSDPMADGPVIQRASERALVHKVGLRQVLQLVAEFRRDNDRTPVVLMGYLNPVFAMGYQDFAVAAKAAGVDGVLTVDSPPEESADLSAALIANGLDPVFLIAPTTPPQRVAEIAKLARGYVYYVSLKGVTGAGHLDIDDVARKIAALREYLTVPIGVGFGIRDGATAK-AISAAADAVVVGSRLVQEIEAA--TPETAKERLTRLVAELKAAI-R
MSRISNCFKQLKEQGRVALIPFVTAGDPEPGITVPLMHAMVAAGADIIELGVPFSDPMADGPVIQRASERALEHGVSLRDVLAMVHSFREQDQTTPVILMGYLNPIEVMGYEGFALAAEEAGVDGVLTVDLPPEEADDLLSSLRPRDIDPIFLMAPTTTEDRMQRICDTASGFVYYVSVKGITGAAHLAIDEVSAMTDRIRRHTQLPVGVGFGIKDAEMAR-SVAQVSDAVIVGSVLVRRIEELRETPAAIAPAVAGILSDMRHAI-N
MSRFTECFAKLKQENRAALVTFVTAGDPNYLAAMQIFKGLPAAGADIIELGMPFTDPMADGPAIQKANLRSLANGQNLRKTLQMVSEFRQTNQETPVVLMGYFNPIYHYGVEQFIADATAAGVDGMIVVDLPPEHNADFCTPAQASGLDFIRLTTPTTDDQRLPTVLAGSAGFVYYVSVAGVTGAGSATMDQVEEAVARIRRHSDLPVCIGFGIRTPEHAA-EVAKRADGVVVGSALVNKIEQAE-NDQQAVDEVLALCRELSQGI--
MSRLQTRFAELKQADRAALVTFVTAGDPDYETSLAILKGLPEAGADVIELGMPFTDPMADGPAIQLANIRALGAGQNLVKTLRMVRAFREGDRTTPLVLMGYFNPIHYYGVERFIAEAREAGVDGLIVVDLPPEHNEDLCDPAQAAGLDFIRLTTPTTDDKRLPRVLAGSSGFVYYVSVAGVTGAHAASLEHVEQAVARLRRHTDLPLCIGFGIRSPEHAG-SVARLAEGVVVGSALVDRIAKAG-SKEQAVGDVLGLCRELAEGV-R
MSRIAACFAAL--AGKKALIPFITAGDPHPDLTVSLMHGLVEGGADIIELGVPFSDPMADGPVIQRASERALAHKVGLRHVLDMVAEFRKTNSTTPVVLMGYLNPLCAMGYAEFAKRAAAAGVDGMLTVDCPPEEAEELATALQQESIDPIFLLAPTTPLQRVAEIARHARGYVYYVSLKGVTGAGNLDIDDVARKIAALRQYIHVPIGVGFGIRDGATAR-AIAVTADAVVVGSRLVQEIEAA--TPATARERLTPLVAELKAAI-S
MDRIAKRFEKLHAEDRAGLVTFITAGDPDPETSFEILKALPEAGADIIELGMPFTDPMADGPAIQEASNRALAAGMHMRKTLSLVRGFRDQDHETPIILMGYYNPIFIYGVNEFLEDARNAGVDGLIVVDLPPEEDAELCVPTVNKGLSFIRLTTPTSDDKRLPKLVQNTSGFVYYVSVAGVTGAGSATNEQIVEAMARLRRHTNLPIAVGFGIKTPAQAA-EVAREADAAVVGSAIVSKIAESLDATDNTALVVTGLVRELADGV-K
MDRISAAFARARAERRAALVTYVMAGDPDQETGRAILAALPEAGADVVELGMAFTDPMADGPSIQAAGLRALAAGQSLKKTLADVAAFRRTNDRTAIVLMGYFNPIYVYGVDRFLADAKAAGVDGLIVVDLPPEEDEELCLPALRAGIAFIRLATPTTDDRRLPTVLKNTAGFVYYVSITGITGAATPNFDATAAAVARIKKHTALPVVVGFGVKNAVHAA-AVARGADGVAVGTALVEALRASLDATEKTVPAVAGLVRELAEGVVA
MTRIDAKFATLKAEGKKAFVAYVMAGDPDYDNSLELVKGLPAAGVDVIELGQPFTDPMADGPTIQLAGQRALEAGQTLDRTLEMVRAFREGDDTTPIVLMGYYNPIYNRGVETFLADAKAAGIDGLIVVDLPPEEDDELCIPAQAAGMNFIRLATPTTDDKRLPKVLQNTSGFVYYVSITGITGAAAAEAADVGPEVARIKEKTDLPVIVGFGIRTPESAE-SIASVADGCVVGSAIVAAQAEG-----KPASEVLAFVKSLADGA--
MNRIDRCFAEL--AGRKALIPFITAGDPNPGLTVALMDALVAGGADILELGVPFSDPMADGPVIQRASERALVHGVGLRDVLALVAEFRQHNTTTPVVLMGYLNPVEAMGYGEFAQAARAAGVDGLLTVDCPPEEAEALSLALHAEQLAPIYLIAPTTPAARLADIARHARGYVYYVSLKGVTGAANLDVSEVARRVAAIREHIQLPIGVGFGIRDGQTAR-QVADVSDAVVIGSRLVQAVENA--PLDQAAATLQALLADIRAAL-A
MTRIESKFAQLREEGKKAFVAYIMAGDPDVDSSLAVMKGLPEAGVDVIELGLPFTDPMADGPTIQLAGQRALEGGMTLARTLDMVRAFREGDDTTPIVLMGYYNPIYSRGVDRFLAEAKEAGIDGLIIVDLPPEEDEELCLPAQAAGLNFIRLATPTTDDKRLPKVMQNTSGFVYYVSITGITGAAAAEAADVGPEVARIKAVSDLPVIVGFGIRTPESAK-AIAGVADGCVVGTAIVGQIAEG-----KPVADVLSFVKSLSDGA--
MTRIDAKFSALKQQGKKAFVAYIMGGDPDPATSLEVMKGLPAAGVDIIELGMPFTDPMADGGTIQLAGQRALDGGMTLQKTLDLAREFRKTDDTTPIVMMGYYNPIYSRGVETFLQDAKAAGIDGLIVVDLPPEEDSELCLPAQAAGLNFIRLATPTTDDKRLPKVLQNTSGFVYYVSVTGITGGAAAQVDTVGPEVARIKAKTDLPVIVGFGITTPDAAQ-AIAGCADGCVVGSAIVQQIAQG-----KPVAQVLSFVETLASGA--
TTRIDAKFAELAAAGKKAFVTYVMAGDPDYDTSLEVVKGLPAAGVDVIELGLPFTDPMADGETIQLAGQRALEAGMTLERTLQLARDFRKEDDTTPIVLMGYYNPIYSRGVETFLSDAKEAGIDGLIVVDLPPEEDSELCLPAQAAGLNFIRLATPTTDDARLPRVLQNTSGFVYYVSITGITGAAEAEAADVGPEVARIKAATDLPIIVGFGIKTPERAQ-TIASISDGAVVGSAIVAEIGAG-----KSPAEVLAFVKTLADGA--
MTRLATRFASL--AGRAALIPYVTAGDPLVASTPALMHALAAAGADVIELGVPFSDPMADGPVIQQAGERAIAAGVSLGAVLDIVAEFRRQDAETPVVLMGYANPIECMGQEAFVRRAAEAGVDGVLTVDYTPEESAGFAALLGRAGLDPIYLLAPTSAESRIREVARLARGYVYYVSLKGVTGAGHLDTNDVARHLAEIRRHVSIPVGVGFGIRDADSAA-RVARHADAVVIGSKLIQIIEEASLGPQAAIGAAAQWLAQVRQAIEG
MSKIQAVFERLQARGRKALIPFITAGDPAPELTVPLLHTLVQAGADIIELGVPFSDPMADGPTIQRASERALAKGVSLRHVLGMVANFRADDNETPIVLMGYANPIESMGLEAFAAASFDAGVDGVLVVDYPPEEAVEFAQTLHRHALDPIFLLAPTSSEARMTQVGALASGYIYYVSLKGVTGSAALDVAAVAARIPEIRARTGVPVGVGFGIRDAATAA-AVAELADAVVIGSRIIEEIEQS--PSDKVCVNVGTLVDAIRRAMQA
MSRLKATFERL--NGRAALIPYITTGDPSVTATVPLMHALVKAGADVIELGVPFSDPMADGPVIQRAAERAVARGVSLSKVLEFVATFRETDQQTPVVLMGYANPIEAMGQHAFAAAAGAVGVDGVLTVDYPPEESEDYVRYLTEHHIDPIFLLAPTSTEARMQCIADIARGYVYYVSLKGVTGSAALDVENVAQQIKRIREYVTIPVGVGFGIRDAHSAQ-KVAEVADAVVIGSKLIETLEQSYADDQRAIDAAAQWLQTVSQAL-A
MNRLSARFAELKAEKRAGLVVYTMANDPSYEDGVALLKSLPAAGVDIIELGMPFSDPMADGPAIQAAGLRALASGGSLDRTLDALRAFREDDKSTPVVLMGYYNPIYSKGVAKFAALASAAGADGLIIVDLPPEEAPELTVHLRDHGLHLIFLTAPTTDETRLPTVLEQAGGFLYYVSITGVTGTASANVAVVEQAVARLREKTDLPIAVGFGIKTPAQCA-EMAQVADAVVVGSAVVQKLADGLTAKPGAIDAVVDFVRGLGDAV-K
MSRLTSCFERLAGEKRAAFVTFVTACDPTFDASMEIVRGLPRAGADIIELGMPFTDPSADGPAIDKAAQRALKAGGNMQRTLEIVREFRKTDDSTPMVLMGYFNPIYAYGTEKFCADAAAAGVDGLIIVDLPPEEDEELRLPANAAGIDVIRLATPTSDDARLPTVLDGASGFVYYVAVAGVTGGKSATADDIESAVMRIKSHTDLPVAVGFGIRTPEQAE-AIARVADGAVVGSAIVSLIESGLDPKSGMVKDVLDFTGKLAEGV-G
MTRIDAKFAELNAAGKKAFVAYVMAGDPNYDESLEIVKGLPGAGVDVIELGLPFTDPMADGPTIQLAGQRALDAGMTLQRTLDLATEFRKEDNTTPIVMMGYYNPIYNRGVDTFLKDAMAAGIDGLIVVDLPPEEDEELCIPAQAAGMNFIRLATPTTDDKRLPKVLQNTSGFVYYVSITGITGAAEAEATNVGPEVARIKASTDLPVIVGFGINTPEKSE-AIASVADGAVVGSAIVSQIGAG-----KPVAEVLAFVKSLSDGA--
MTRLEKRFADLKEEGRGGLVTFVTAGDPDFETSLEVVKGLPEAGADIIELGMPFSDPMADGPAIQASSLRALRNGMTLSKTLDLVRSFRKDNQDTPIILMGYYNPIYIYGVDKFLVDAKEAGVDGFIIVDLPPEHDEEFCIPALEQGLHFIRLTTPTTVGGRLPKVLNNTSGFVYYVSILGITGTAAASDSAIHDAVARLKAETDLPVAVGFGIRTPEQAA-NVASVADAAVVGSAIIDRLKENLDAKPGLSQAVLGYVRTLADGV-T
MTRIDTTFANLKSEGRKAFVAYIMAGDPDTATSLDIMRGLPGAGVDIIELGVPFTDPMADGPTIQLAGQRALEGGQTLEKTLQMVRDFRAENDTTPIVLMGYYNPIYSRGVDRFLSDAKTAGVDGLIVVDLPPEEDSELCLPAQAAGLNFIRLATPTTDAARLPKVLQNTSGFVYYVSITGITGAATAQAANVGPEVARIKAATDLPVIVGFGISTPETAQ-DIASVADGCVVGSAIVKQIADG-----KPLDEVMAYVAALAEGA--
MTRLEKRFAQLKGEGRAAFIAFITAGDPDFETSLGILKGLPAAGADVIELGMPFTDPMADGPAVQASTQRALRGGARMTKTLELVQKFREENTETPIVLMGYYNPIYHMGVENFLAKAIDAGVDGLIVVDLPPEEDDELCEPALKAGLNFIRLATPTTDDKRLPAVLANTSGFVYYVSINGITGSASPQARNVAEAVARIKRHTSLPVAVGFGIRTPEQAA-EIARSADGAVVGSAIVDAIAHELDIRPEAVERVLGFVRSLADGVAE
MQRYDVMFKRLAEQQQGAFVPFVTIGDPNLELSFDIIKTLIDQGADALELGIPFSDPIADGPTIQNANIRALAAGVTPAHCFDLISKIRAYHADIPIGLLLYSNLVLARGIDTFYSTAKAAGVDSILIADVPLHESKMFRTVAQNHDIAQIFIAPPNITKDGLNELASYGRGYTYLLSRAGVTGTETAAAMPASQLVQQLRDVNAAPTLLGFGISKPEHVKAALEAGAAGAISGSAIVQIIEKYQQDKPKLLLELGAFVAAMKAATQR
MTRIDAKFADLKAAGKKAFVTYVMAGDPSYDSALEVVKGLPAAGVDIIELGLPFTDPMADGPTIQLAGQRALEAGMTLDKTLQMVRDFRETDDTTPIVLMGYYNPIYSRGVTRFLAEAKEAGIDGMIVVDLPPEEDSELCIPAQKAGLNFIRLATPTTDDKRLPKVLTNTSGFVYYVSINGITGAAAAQASNVGPEVARIKAATDLPIIVGFGIRTPQNAR-DIASVADGAVVGSAIVDEIGAG-----KSPAEVLAFVKSLADGA--
MTRIDAKFADLKSQGKKAFVAYVMAGDPDFDTSLEVVRGLPGAGVDIIELGLPFTDPMADGSAIQLAGQRALEGGMTLDKTLALAAAFREQDNTTPIVLMGYYNPIYSKGVNNFLEAAKKAGVDGLIVVDLPPEEDAELCLPAQAAGMNFIRLATPTTDDKRLPRVVQNTSGFVYYVSITGITGSAEADAGDVAPEVERIQKASGLPVIVGFGVNTPAKAE-AIASVADGVVVGSAIVSKIADG-----LPVEDVLSFVKTLSDGA--
MTRIDATFDRLRAEGKKAFVSYVMAGDPDYETARDVVLGLPAAGVDIIELGVPFTDPMADGSTIQLAGQRALEAGMTLERTLDIVRELRAQDTTTPVVLMGYYNPIYNRGVDQFLIDAKEAGVDGLLVVDLPPEEDTELCIPAQKAGLNFIRLATPTTDNKRLPKVLQNTSGFVYYVSITGITGAASASAEVVAPEVARIKSQTELPIIVGFGIKTPDAAQ-DIAAVADGAVVGSAIVERIARG-----DSVSDVLAYVADLAAGA--
MTRLKAAFAK--KPGRTALIPYITAGDPSLAATPRLMHALVKAGADVIELGVPFSDPMADGPVIQRAAERAIKRGVGLRQVFDMVAQFRQTDMTTPVVLMGYANPIERMGQGAFAQFAAKAGVDGVLVVDYPPEEIADFAVQLGAAGIDPIFLLAPTSTEARIQKVAQVARGYVYYVSLKGVTGAGHIDTEDVAARVEAIRRHVSVPVGVGFGIRDADSAK-RLAECADAVVIGSKLIQTMEDAVAIDEAAISAAANWLSGIRDAL-R
MTRIDAKFAALKAEGKKAFVAYVMAGDPNYDTSLELIKGLPAAGVDIIELGMPFTDPMADGATIQLAGQRALASGQTLDKTLAMAAALRETDQTTPIVMMGYYNPIYSRGVAKFLEQAKASGIDGLIVVDLPPEEDSELCLPAQAAGLNFIRLATPTTDDKRLPKVLTNTSGFVYYVSITGITGAAAAEATDVGPEVARIKSQTDLPVIVGFGIRTPETAQ-SIASVADGAVVGSAIVKLVEEG-----RSVPEILAFVKGLADGA--
MTRIDAKFAALKAEGKKAFVAYLMAGDPDIATSLAVMKGMPAAGVDVIELGMPFTDPMADGPTIQHAGQRALAHHQKLQQTLDMVRAFREEDDTTPVVLMGYYNPIYNRGVDTFLKDAKEAGIDGLIVVDLPPEEDSELCLPAQAAGINFIRLATPTTDAHRLPTVLRNTSGFVYYVSVTGITGSQAAQAETVAPEVARIKAKTDLPVIVGFGISTPEAAK-TIAGVADGCVIGSAIVKLIGEG-----KPADEVLARVAELAAGA--
MTRIDAKFAALKEEGKKGFVAYVMAGDPDFDRSLELVRGLPEAGVDVIELGLPFTDPMADGETIQLAGQRALEAGMTLNRTLELVREFRKGDDSTPIVMMGYYNPIYSHGVDKFLEEAREAGIDGLIIVDLPPEEDEELCIPAQKAGLNFIRLATPTTDDKRLPKVLQNTSGFVYYVSITGITGAAAAQATDVGPEVARIKAGTDLPVIVGFGIRTPETAE-SIAGVADGCVVGSAIVAAMAEG-----KPVAEVLGFVKSLADGA--
MSRYDQAFEKLAVKNEGAFIPFVIIGDPNAEQSFEVIKTLIDAGADALELGMPFSDPSADGFTIQMAALRALKANINTDVCLDILAKIRAYAPDIPIGLLLYGNLVFARGINNFYRDVAAAGVDSVLIADLPIRESEPFRQAATANGIAPIFIAPPNASETTLQKVADYGSGYTYVLSRVGVTGTETEAEMTGHKLIDILEKYQAAPSVIGFGISKPEQVVAALATGAKGAISGSAVVKIIESNLDDNAKMLGELSEFVRAMKQATKL
MSRIKNTFAALSAQGKKGLIPFMTAGDPDPARTVEFMHALAAGGADVIELGVPFSDPMADGPVIQQSSERALAHGVSLRHVLADVKRFRETDDKTPVVLMGYANPIERMGTEAFAKAAKEAGVDGVLVVDYPPEECVNFAEQMRSAGIDPIFLLAPTSTDERIAEVGKIASGYVYYVSLKGVTGAANLDVSSIASKIPAIKSRVPLPVGVGFGIRDAQTAR-LVAEVSDAVVIGSRIVQLLEQA--APETAAETLTRFIAEVREALAR
MTRIDTRFGELKQQGRPALVTFVMAGDPDLDTSLQILKVLPAAGADVIEIGMPFTDPMADGPAIQAAGLRALKAGTTLKKTLGLVRDFRATDNATPLVLMGYYNPIYIYGVDAFLADAKAAGVDGLIIVDLPPEEDEELCLPAMKAGLNFIRLATPTTDEKRLPAVLANTSGFVYYVSITGITGSASADASAVGAAVQRIKRHTNLPVCVGFGIRTPDAAQ-AIAAQANGAVVGSALIDALKASLNATKATVGAVADLVASLAAGVAE
MSRIQTTFATLKQQGRKALIPYITAGDPHPDYTVSLMHALVEAGADILELGVPFSDPMADGPVIQKACERALKHNTRTVDVLAMVAEFRKTNSETPVVLMGYLNPIEALGYETFVKAAALAGVDGVLVVDLPPEEAEEFSALLKAHEMDAIFLLAPTTTRERAARICAAGSGYLYYVSLKGVTGSATLDVPGVAAKLEAFAGLTDLPIAVGFGIRDGATAA-ALGSVSDGVIVGSALVSRIAELEASPEKIAPVLKAILGEMRQALVA
MTRIETKFADLSAQGKKAFVAYIMAGDPNVETSLEVMKGLPGAGVDVIELGLPFTDPMADGETIQLAGQRALDHGMSLERTLQMVRDFRAEDDTTPIVLMGYYNPIYNRGVDKFLVDAKEAGIDGLIVVDLPPEEDEELCIPAQAAGLNFIRLATPTTDDKRLPKVLQNTSGFVYYVSITGITGAAAAQAADVAPEVARIKAKTDLPIIVGFGIRTPDTSR-EIASVADGCVVGSAIVAEIAAG-----KPVSEVLSFVKGLADGA--
MTRIDAKFAELKAQGKKAFVSYTMAGDPDVATSLEVMKGLPGAGVDVIELGLPFTDPMADGPTIQLAGGRALDGGMTLQKTLDMAAEFRKSDDTTPIVLMGYYNPIYNRGVDTFLKDAKAAGIDGLIVVDLPPEEDDELCIPAQAAGLNFIRLATPTTDDKRLPTVLQNTSGFVYYVSVTGVTGSAEAQAVDVAPEVARIKAKTDLPVIVGFGVNTPEKAE-AIAGAADGTVVGSAIVSQIAAG-----KPVRDVLEFVKSLADGA--
MNRLSKRFAELRAADRAGLVVYTMAGDPDHDAALAIMKGLPGAGVDIIELGMPFSDPMADGPAIQLAAQRSLAAGGSLARTLDTLRAFRKDDRETPVVLMGYYNPIHAQGPAVFAAQASAAGADGVIVVDLPPEEAPELTVHLNEHGIHLIFLTAPTTDAARLPTVLEQAGGFLYYVSITGVTGTASADEKAVEAAVKRLRQHTDLPIAVGFGINTPAQAA-AIARVSDAAVVGSAVVKLIAEG-----NGPGPVLDFVRALAEGV-K
MTRIDATFAALRAEGKKAFVAYVMAGDPDYERSLDLVRGLPGAGVDVIELGLPFTDPMADGETIQLAGQRALESGMTLNRTLQLVRDFRAGDDTTPIVMMGYYNPIYNHGVDRFLVDAREAGIDGLIVVDLPPEEDEELCLPAQAAGLNFIRLATPTTDDTRLPKVLQNTSGFVYYVSITGITGAAAAQAGDVAPEVARIKAATDLPVIVGFGIRTPDAAQ-GIAGVADGCVVGSAIVAAQADG-----KTAADVLSFVKTLADGA--
MSRIDAKFAELRKAGKKAFVSYVMAGDPDYDTALEVVKGLPGAGVDVIELGLPFTDPMADGPTIQLAGQRALEAGMTLQRTLQMVRDFREGDSDTPIVLMGYYNPIYSRGVDRFLEEAKEAGIDGLIVVDLPPEEDSELCIPAQAAGLNFIRLATPTTDDKRLPKVLQNTSGFVYYVSITGITGAAAAQSGDVGPEVARIKAATDLPVIVGFGIRTPETAR-EIASVADGAVVGSAIVSEIAEG-----KSPAEVLSFVKSLADGA--
MTRIDAKFAALKEQGKKAFVAYVMAGDPDYETSLEVVKGLPGAGVDVIELGLPFTDPMADGPTIQLAGQRALEQGMTLQKTLDLAAEFRKGDDTTPIVLMGYYNPIYNRGVDQFLVDAKAAGIDGLIVVDLPPEEDEELCIPAQAAGMNFIRLATPTTDDKRLPKVLQNTSGFVYYVSVTGITGAAEAQAGEVGPEVARIKAATDLPVIVGFGINTPEKSE-AIASVADGAVVGSAIVSQIGAG-----KPVNEVLAFVKSLSDGA--
MSRLNAVFAELAARSRKALVPYIVAGDPALDTTVPLMHELVKQGADILELGVPFSDPMAEGPTIQLAHERALENKVSLTMVLEMVREFRQQDSNTPVVLMGYANPVERMGFKVFAERASAAGVDGLLTVDLPPEEAAEQVDVLRDNGIDTIFLLAPTTSEDRVKKIVSLATGYLYCVSLKGVTGAGNLDTEAVARQLEVIKRHTTLPVTVGFGIKDGKSAA-ALAPLCEGVVVGSALIERLAKAQADTVPAVESAAALIAEIREAVSS
MTRIDETFARLRAEGKKAFVAYVMGGDPDYDTSLEIVRGLPAAGVDIIELGMPFTDPMADGPTIQLAGQRALEAGQTLDKTLDLARALRETDDATPIVMMGYYNPIYSRGVDRFLADAKDAGIDGLIVVDLPPEEDSELCIPAQAAGLNFIRLATPTTDDARLPKVLQNTSGFVYYVSITGITGAAQAQASDVAPEVARIKSATDLPVIVGFGVKTPELAE-SIAGVADGTVVGSAIVKMVEDG-----KPVPEILGFVADLAAGA--
MSRYQHMFARLNDANQGAFVPFVMLGDPDKQTSFEIIKTLVESGADALELGIPYSDPIADGPTIQKASIRALNNKITPADCFEVIKQIRAQFPDVPIGLLLYSNLVIKRGLTEFYQAASDAGVDSILIADVPLREAQRFIDVAKNTSIDQILLAPPNASDETLAEIGAKSAGYTYLLGRAGVTGAETAANIPADELIAKLTQYKVAPPLLGFGISKPEQVKEAIKAGAAGAISGSATVNIIAENLDDQKAMLEKLASFVTEMKAATQK
MSRIKQCFENLEKSGKKALIPYITAGDPNPDYTVTLMNALVDAGADVIEIGMPFSDPMADGPVIQLACERSLAAGTSVKKVLQIITEFRQSNKQTPIVLMGYLNPIEFFGYQAFSDAAKEAGVDGILLVDLTPEEATDVVECFRENEIDLIYLLSPTTTPDRAKKICDLASGYVYYVSVKGVTGSAELDVDSVKKHVDSLREITTLPIGVGFGIRDAKTAA-AVSKCADGVIVGSVLVNAIAENKDQKEYIADALSAILLPMRNEM-A
MNRIDRTFARLRQEGRRGLIPFVTAGFPSAEATRALLPALVRAGADLIELGIPFSDPMADGPTIQRASERALAQGMTLAQVLDLVRDFRRTDADTPVVLMGYANPIEAMGEERFVEAARAAGVDGVLTVDYPPQEAESFAARLHEAGLHPIFLLAPTSKPERADEVARLGGGYVYYVSLTGVTGAGSLDVAEVLARIPALRERTGLPIAVGFGIRDAHTAA-EIGAAADAVVIGSRLLEAIEGAA-HADEACRRAEEFLRPIRRALAP
MSRIQSTFEHLKQQGRKALIPYVMAGFPEAGITPALMHALADAGADVIELGVPFSDPNADGPVIQRAGELALAGGTGLAQVLEMVKTFRQQGGKTPVVLMGYANPVERYGAGAFIRDAAAAGVDGLLIVDYPPEECADFAAALKSAGLDLIFLLAPTSTDERMAQVARLASGYVYYVSLKGVTGAASLDVAQVQAAVPRIRRHVHVPVGVGFGIRDAETAR-AIGSVADAVVIGSRLIQLVESA--APDNRLQAAAGFMREIRAALRA
MTRIDDTFARLKDEGKKAFVTYVMAGDPDEARALEIVKGLPAAGVDIIELGLPFTDPMADGETIQLAGQRALEAGMTLEKFLQFVRDFRATDDTTPIVMMGYYNPIYSRGVERFLKDAQEVGIDGLIIVDLPPEEDEELCIPAQKAGLNFIRLATPTTDAKRLPKVLQNTSGFVYYVSITGITGAAEASATDVAPEVARIKESTDLPVIVGFGVKTPETAQ-AVAGVADGTVVGSAIVQKIANG-----DSTEDVLAFVKSLADGA--
MDRLAACFARLKAEGRGGLVTYVMAGDPDRESALAVLKGLPGAGADIIELGMPFSDPMADGPAIQAAALRALKGGMTLAGTLETLGAFRETNTETPVVLMGYYNPVFIYGVEAFARDAAQAGADGVILVDVPPEEADEIQPVLRAHGLHLILLATPTSDEARLPTILKNASGFVYQVSIAGITGAQSAQEDAVRAMIGRIRALSDLPVVVGFGVNTPEQAA-AFAKMGDAAVVGSAIVRHIAEGRD---------LAFVADLARAV-A
MNRLKKTLSDLKAAQKKALVTYFVNGDPRPSVSLKAMHALVEGGADIIEVGVPFSDPMAEGPVIQRGHERALEHNVSLKGTLALVKEFRKANSDTPVVLMGYANPVERMGYELFAAQAKAAGVDGLLTVDLPPEEAVELNKELVANGLESIFLLAPTTTEERMKKVVGLASGFLYYVSLKGVTGAGHLDVNAVKERVEKISSLTDLPVLVGFGIKDPESAK-SIGANADGVVVGSVLVDAMGNAASSDEVICEKIINIVAPIRAGL-A
MTRIEKRFAELKDEGRAALVTFVMSGDPDYETSIAVIKALPKAGADVIELGMPFTDPMADGPSIQAAGVRALKGGQTLKKTLQMVREFRKGEANTPIVLMGYYNPIYIYGVDKFLVDAKEAGVDGLIVVDLPPEEDEELCLPALKAGLNFIRLATPTTDDKRLPAVLNNTSGFVYYVSITGITGSAAPDAAKVSAAVARIKRHTKLPVAVGFGVKNADSAR-AIAAGADGVVVGSALIDALKKTLDGGPATVKAVADLVADIASGVAE
MTRIDAKFAELRKAGRKAFVTYVMAGDPDYERSLEVVRGLPGAGVDIIELGLPFTDPMADGGTIQLAGQRALEAGQTLARTLELAHAFREQDDTTPIVLMGYYNPIYSRGVERFLAEAKEAGIDGLIVVDLPPEEDDELCIPAQKAGLNFIRLATPTTDDKRLPKVLTNTSGFVYYVSITGITGSAAAEAGDVGPEVARIKAATDLPVIVGFGIRTPEAAE-RIASVADGAVVGSAIVDRIGKG-----EPTEKVLEFVAGLAEGA--
MTRIDAKFADLKAQGKKAFVAYVMAGDPDYETSLQVVKGLPAAGVDVIELGLPFTDPMADGPTIQLAGQRALAAGMTLRKTLDLATEFRKTDDTTPIVLMGYYNPIYSCGVDAFLTQAKAAGIDGLIVVDLPPEEDSELCIPAQAAGLNFIRLATPTTDDKRLPRVLQNTSGFVYYVSITGITGAAEASATDVGPEVARIKAGTDLPIIVGFGINTPEKSR-AIASVADGAVVGSAIVSQIGAG-----KPVGEILSFVKSLADGA--
MTRIDAKFADLKAAGKKAFVTYVMAGDPDYETSLEVVKGLPAAGVDIIELGLPFTDPMADGPTIQLAGQRALDGGMTLERTLQLAADFRKDDDTTPIVLMGYYNPIYNRGVDKFLDDAKAAGIDGLIVVDLPPEEDEELCIPAQKAGLNFIRLATPTTDDARLPKVLQNTSGFVYYVSITGITGAAEAEAGDVGPEVARIKAATDLPIIVGFGINTPEKAE-KIASVADGAVVGSAIVSQIASG-----KSPAEVLAFVKSLADGA--
MTRIDAKFEDLRARGKKAFVSYVMAGDPDFDRSLEIVRGLPAAGVDIIELGLPFTDPMADGPTIQLAGQRALAAGMTLKRTLEMVRAFRKDDDTTPIVLMGYYNPIYSMGVEKFLTEAKDAGIDGLIVVDLPPEEDIELCLPAQDAGLNFIRLATPTTDDKRLPRVVQNTSGFVYYVSITGITGSAEANAADVSPEVKRIQKASGLPVIVGFGVNTPEKAR-AIAEVADGVVIGSAIVNRIANG-----DSPEDVLAFVKSLADGA--
MTRIDAKFADLAAKGQKAFVAYVMAGDPNYDTSLQIVKGLPDAGVDIIELGLPFTDPMADGSTIQLAGQRALEGGMTLDQTLQIARELRKEDDTTPIVMMGYYNPIYSRGVDTFLAQAKEAGIDGLIIVDLPPEEDDELCIPAQNAGLNFIRLATPTTDEKRLPKVLQNTSGFVYYVSVTGTTGAAAAQAADVAPEVARIKASTDLPVIVGFGVRDPQTAE-DIAGVADGTVVGSAIVEKIGKG-----EAVADVLAFVKTLADGA--
MTRIDSTVARLAAEGRPALVTFVTAGDPDYDTSLEILKALPEAGADIVEFGMPFSDPMAEGPPIQAATLRALNGGQTMIRTLDMVRAFRAGNETTPLVLMGYYNPIYIYGVERFLTDAKAAGVDGLIVVDLPPEEDEELCLPAIEAGISFIRLATPTTDDARLPAVLANTSGFVYYVSILGITGTAAPDAGRVKVAVERIKRHTDLPVMVGFGVKSFEQAR-TLGRDADGVVVGSALVNAVRDSLEATDRTVGAVTAIVADLAAGVAA
MSRLDDVLAATRAEGRPALVGYLPAGFPDKQTAIDAIVAMVDGGVDVVEIGLPYSDPVMDGPTIQKAADAALRHGFRVDDLFETVEAVAA--TGAPTLVMTYWNPVERLGVDRFSARMAEAGGAGLITPDLIPDEAEEWVAASDAHGLDRVFLVAPSSTDERIAMTAKASSGFLYATSVMGVTGARGATSDAAPRLVERVRGLSDLPVGIGLGVSNGDQAA-EIGAFADLVIVGSALVGCLLDHP-DDVAGVAAVRLLAEDLRSGVLR
MTRIDNRFSALRQQGRAGLVTFVTAGDPDEKTSLAILQALPGAGADLIELGMPFSDPMADGPTIQASSQRALKHGQTLAKTLAMVRSFRANDDATPIVLMGYFNPIYVYGVARFLADAKAAGVDGLIVVDLPPEEDDEFCGPALAAGVSFVRLLTPTTDEKRLPVALENTSGFVYYVSITGVTGTATPDFEAVGKAVAAVKAKTPLPVAVGFGVRTAADAA-AIARNADAVVVGSAVVGAVEASLDATERTVPAVAALVRELASGVAK
MTRIERRFAALKAEGRAGLVTFVTAGDPDHATSAALLKGLPAAGADLIEMGMPFTDPMADGPAIQASNLRALKSGATLRRTLDLVRDFRAGDDDTPIVLMGYFNPIYSYGVEAFLDAARTAGVDGLIVVDLPPEEDNELCIPALRAGLNFIRLATPTTDEKRLPRVLTNTSGFLYYVSIAGITGAAAPDSGKVAARIAEIRRHTDLPIGVGFGIRSAEQAA-AIARFADAAVVGSALVEKFANGA-TAEAGLKALLGLVAELADGVGE
MERIDARFASLKAAGRKGLIPFFTAGDPAPESTVPLLHALARAGADVIELGVPFSDPMADGPVIQRSSERALARGVGLKQVLAWVAQFRAEGGTTPVVLMGYANPIERMGLSVFAAAAREAGVDGVLVVDYPPEEADDYAATLTAAGLAPIFLLAPTSTADRIAAVVAKARGYIYYVSLTGVTGASTLNAQQVAGKLPEIQAKASVPVGVGFGIRDAESAR-AVARTADAVVIGSRIIQLMEEAGDRASDAIAAAEAFLATIRASL-V
MTRIDRRFKACADKGRPALVTFITAGDPDLETSQAVLDALPAAGADVIELGMPFSDPMAEGIPIQRANQRALAAGQTMNKTLQMVRAFRRKDQDTPIVLMGYYNPIYVRDPVRFVAEARDAGVDGLIVVDIPPEADDELCLPALEAGLNFIRLATPTTDDKRLPTVLANTSGFVYYVSITGITGAAAPDAGKVAAAVGRIKGHTDLPVAVGFGVRTADQAA-EIGRNADGVVVGSVLVEAIRASLDATDKTVSAVVDLVSALAGGVAS
MTRIDRRFEKLRSEGRKAFVSYVMAGDPDYATSRDIVLGLPGAGVDVIELGLPFTDPMADGSTIQLAGQRALGSGQTLEKTLQIVRELRATDDETPVVMMGYYNPIYSRGVERFLAEAKEAGIDGLIVVDLPPEEDDELCIPAQKAGLNFIRLATPTTDDRRLPVVLQNTSGFVYYVSITGITGAAEAQADLVAPEVARIKAQTDLPVIVGFGIRTPETAE-AIARIADGSVVGSAIVSEIAKG-----RPVAEVLDYVRALADGA--
MSRIDGVFKSLS--GRAALIPYICAGDPNAKTSLAVMHALVANGADIIELGMPFSDPMADGPVIQYASERAIAAGMTLKKVLAIVADFRKVNTTTPVVLMGYANPVEAMGRAEFAQACEKVGVDGVLIVDYPPEEYDDFGDLLKSKGIDPIFLLAPTSTDERIQQVAKIASGYLYYVSLRGVTGSSALNVAEVEQRVQTIKKFVDIPVGVGFGISDAETAK-RIASVADAVVIGSKLVDTMHKSLNVSSVVEQAAGDWIATIAEAL-K
MQRYQQMFQRLNNEGRGAFVPFVTLGDPNPELSFEILKALVDGGADALELGIPFSDPIADGPTIQNANIRALAAGVTPAVSFELIEKIRAYAPAVPIGLLLYSNLVMAKGITKFYEQAAAAGVDSVLIADVPLHESKLFRQAAMAQNIAPIYIVPPNVDDDDLRAIASYGRGYTYLLSRAGVTGAETKAAMPTSELIARIRAYNPAPPLLGFGISAPEQVKDAIKNGAAGAISGSAIVKLIEQHQHEPELLLTKLRNFVSTMKAAT--
MTRIDAKFADLRAEGKKAFVAYMMAGDPDQASAQTLMNGLPAAGVDIIELGLPFTDPMADGATIQLAGQRALAAGMTLDRTLAMVRDFRATDDTTPIVLMGYYNPIYSRGVDRFLEQANAAGIDGLIIVDLPPEEDDELCIPSQKAGLNFIRLATPTTDDKRLPKVLTNTSGFVYYVSITGITGAAEAQAADVGPEVARIKAQTDLPVIVGFGIKTPETAQ-SISSVADGCVVGSAIVAEMASG-----KPVTQVLAFVKSLADGA--
MTRIDAKFAELRAANKKAFVAYVMAGDPDYATSLEIVKGLPGAGVDVIELGLPFTDPMADGSTIQLAGQRALDGGMTLDQTLSIAAELRKTDDTTPIVMMGYYNPIYSRGVDTFLEQAKAAGIDGLIIVDLPPEEDEELCIPAQAARLNFIRLATPTTDEKRLPKVLQNTSGFVYYVSVTGTTGAAAAQASDVAPEVARIKASTDLPVIVGFGVRTPDTAK-DIAGVADGTVVGSAIVEKIAAG-----EPVEKVLAFVKTLADGA--
MSRIEKRFQTLKAEGRAALVTFITAGDPDIGTCQKILDRLPAAGVDLIELGMPFTDPMADGPSIQLAAQRALAAGATMTSTLDMVAAFRKTDTETPIVLMGYYNPIHTWGPERFAADAAQAGVDGLIIVDLPPEEANELVPHLRAVGLDFIVLTTPTTDDVRLPAVLANASGFVYYVSIAGVTGTASASESAIEDAVQRIRRHTNLPICVGFGIRTPAQAA-GVARLAEGAVVGSAIVQTIADTI-GTPATITAPLALVEELAAGV-R
MSRIAARFAHLKRERRGALIPFLEAWDPDGPTSTALLRGMPGAGADLIEIGMPFTDPMADGPIVQAAGKRALDAGVKMTDVLGMVRDFRAGDDATPIVLMGYLNPILSYGPERFCQDAAKAGVDGLIVVDLPTEEADMLLPFVTANGLDFIRLVAPTTDDARLSHVLSGSSGFVYYVAITGITGTRSASSDDLAEAIPRVRRATDLPVAIGFGVRTPAQAA-DAVRIADAAVVGSALLDTLAANLDARPGAVDKVLDQVRALAEGIAA
MSRIAGCFAQLAEQGRKAVVPYIVVGDPGLEVTVDIMHQLVDSGADIIELGVPFSDPMSEGPVIQLAHERALANGANLRDALDTVRAFRETNQHTPVLLMGYANPVEHMGYAKFADAAQAAGLDALLTVDIPPEEVEQVNAELQRVGMNNIFLVAPTTPDDRLQRIVDQASGFVYYVSLKGVTGAGHLDIDNVADHVSRIRALTSLPVAVGFGIKDAESAA-SVASVSDGVVVGSALIRAMAQAIDDHAAAGKRAAELLAEIRRGVAS
MSRIADTFAALQEKGRKALIPYVTAGFPFADITPALMHGMVEAGADVIELGVPFSDPMADGPVIQKAGEKALSLGIGMPQVLEMVRSFRQRNQTTPVVLMGYANPVERYGKGAFARDAGAAGVDGVLVVDYPPEECEQFAADLRAHGIDLIFLLAPTSTPERMQQVARVASGYVYYVSLKGVTGSGALDTAAVESMLPRIREHVKIPVGVGFGIRDAATAQ-AIGRVADAVVIGSRIIQLIEDQ--PHEKVVGITVDFLRGIRKAL-A
MTRIDDKFAELKAAGKKAFVTYVMAGDPNYAESLEIVKGLPGAGVDIIELGLPFTDPMADGVTIQLAGQRALAGGMTLQRTLDLATEFRKGDDTTPIVLMGYYNPIYSRGVAKFLVDAKAAGIDGMIVVDLPPEEDVELCIPAQAAGMNFIRLATPTTDDKRLPKVLQNTSGFVYYVSVNGTTGAAEAEVGDVGPEVARIKSQTDLPVIVGFGINTPEKAE-NIARTADGCVVGSAIVAQIGAS-----KSVADVLSFVASLAEGA--
MTRIDQRFADLKNEGRAGLVTFTMAGDPDTKTSLAILKELPKAGADVIELGVPFTDPMADGPAIQAGGLRALNAGQNMVKTLGMVRAFRKGDDTTPIVLMGYYNPIYIYGVERFLKDAKDAGVDGLIVVDLPPEEDEELCLPALRAGVNFIRLATPTTDDNRLPAVLANTSGFVYYVSITGITGSAAPNVGKVTEAVTRIKRHTKLPVAVGFGVRTAKQAQ-ALAASAEAVVVGSALVNAVKDSLDATAKTVKAVTRLVNELASGVKT
MTRIDAKFAALKDQNRKAFVAYVMAGDPDFDTSLALVRGMPGAGVDVIELGLPFTDPMADGPTIQLAGQRALEGGMTLDRTLELARRFREDDDTTPIVMMGYYNPIYSRGVDTFLEQARAAGIDGLIVVDLPPEEDEELCLPAQAAGLNFIRLATPTTDDKRLPKVLTNTSGFVYYVSITGITGAAEAQAADVGPEVARIKAASDLPVIVGFGVNSPDKAQ-SVASVADGCVVGSAIVKRIGDG-----ESVDDVLAYVATLAAGA--
MSRIAKKFADLKSKGQSAFVSYIMAGDPNYDTTLEIMKGLPDAGVDIIEIGAPFTDPMADGTTIQLAGQRALAGGMTLKKTLKMVSSFRGTDNVTPVVLMGYYNPIYSHGVEVFISDAKNAGVDGLIVVDLPPEEDDELCIPAKNLGLDFIRLATPTTDTQRLPKLLPNTSGFIYYVAVTGVTGAGSANAAKVGAEIKRIKESTDLPIVVGFGINTPQAAH-DMALHADGAVVGSAIVSKIAAG-----ETVTNVLKFVKSLSDGA-K
MSRIERRFQALKAEQRAALVTFVTAGDPNPEASLATLKGLPAAGADIIELGMPFTDPMADGTSIQKASQRALAAGQDMHKTLAMVKAFRQDDQDTPLVLMGYYNPIYCYGIDRFLEVAAEAGVDGLIVVDLPPEHDDELCLPAAKAGIHFIRLATPTTDAKRLPKVLENTSGFLYYVSSTGVTGAAAPTPAKVQAEVEAIRRSTDIPIAVGFGIRKPEQAA-EIGRFADAVVVGSGLVDCIAQG--TPEAGTQAVHQLTQALSSALPA
MGRIDTTFSALKAQGRKALIPFVTAGYPYADVTPELMHAMVAGGADVIELGVPFSDPSADGPVIQKAGDKALAFGIGLVQVLTMVREFRKTNNTTPVVLMGYANPVERYAKAPFVKEAAEAGVDGVLIVDYPPEECEAFATDLRAHGMDLIFLLAPTSTDERMAQVARVASGYVYYVSLKGVTGSGALDVGAVEAMLPRIRQHISTPVGVGFGIRDAATAQ-TIAKVSDAVVIGSKIIQLLEDQ--PRNQVGPTALAFLREIRTAM-G
MARIAATFAALREQGRTALIPYVTAGFPFADITPALMHGMVEAGADVIELGVPFSDPMADGPVIQKAGEKALALGIGMAQVLEHVRVFRQRNRATPVVLMGYANPVERYGEGAFVRDAAAAGVDGVLIVDYPPEECEAFAASLRAHGMDLIFLLAPTSTSQRMQQVARVASGYVYYVSLKGVTGSGALDTGAVEAMLPRIREQLGIPVGVGFGIRDAATAQ-AIGRVADAVVIGSRIIQLIEDQ--PHEKVVAVTVDFLRGIRKAL-A
MTRLAPTFAALKSDNRAGFVAYVMAGDPDADTTLKMMQGLADKGADVLELGVPFTDPMADGPTIQRAAIRALESGMTLKGVLALVKRFRETHKDTPVVLMGYANPFFAYGFEKFASDAAAAGADGVICVDIPPEEDTEFRSALDANGLSFVRLAAPTTDDKRLPQVVAHTSGFVYYVSTTGVTGAGSGATGDIEAAVARVRAASGLPVAVGFGVKTPERAQ-EIGKVADTVVVGSAIVEELATK------GVDQALHLAGTLADAA-R
MARIDACFAKARAENRPVLVTYTMAGDPDAETSLAILKNVAASGADIVEFGLPFTDPVADGPAIQASGLRALDAGQTTVKTLDLVREFRKDFPDTPVILMGYYNPIYSYGPEKFVLDAKEAGVDGMIVVDVPAEEDDELCIPAMKQGLAFIRLVPPTADDKRLPVILKNSSGFVYHVSINGITGAATPDYSVVSTALERIRKYTDLPIVVGFGVKTGEHAA-ALGEHADGVVVGTALVNQIASTFGATAATATAVNDMVADLAAGV-N
MNRIDKRFAALKSQQRRALIPYITAGDPAPQHTVGFMHACVEAGADVLELGVPFSDPMADGPVIQKACERALAKGTRLTDVLDMVATFRATDAETPVVLMGYLNPVERMGYEHFARRAREAGVDGVLMVDMPPEEMAEVAPLFSEHGLQSIFLLAPTTSPSRAATICRHGEGYLYYVSLKGVTGAASLDVDAVERQLAPLREMTDLPLCVGFGIRDGDTAA-AVGRVADGVIVGSALVSRIAENAETPEAIPAALKAVLGDMRDALGR
MSLYNALFARLKANNEGAFIPFLTLGDPDLETSFEHLCLMVENGADALELGMPFSDPVADGPTIQAATLRALGAGTTPTKALALIRRLKDKYPQLPVGLLTYANLVFAAGIDQFYQDAKAAGVDSVLVADVPIKESAPFVAAAKAAGVAPVMIAPPNASEATLKAVAELSEGYVYLVSRAGVTGTETAAGKPLGHIIDTLKRFESAPVVLGFGIGEPSQVRAALAAGCDGAISGSATVKAAERS-------PQALARFVEGMKAAS-R
M-RLNACFQRLNVEDRKALVPYILAGDP-LGKTVDVMHQLVKSGADILELGFAFSDPVADGPVIAQAHERAVSQGVTLTDVFTMVSTFREVDNTTPIVLMGYLNPVEIMGYEVFVDRASKAGVDGVLMVDLPPESAGGLLQLLHAREMDMINLITPTTADERIKKICSVASGYLYYVSLKGVTGSAALDLDEVQERVTHIKQFTEVPVAVGFGIRDGASAA-AISQVADGVIAGSVLVAELAKYSDEGQPCIDRIADRVAEMRSAIDQ
MKRIESTFGRLQEQGRQALIPFITCGDPRPEVTLPLMHGLVEQGADILELGIPFSDPMADGPAIQLANERSLSHGTGLKDVLSIVREFRDTNTNTPVVLMGYMNPIEFMGYENFAFQAQQAGVDGLITVDLPPEECDVLLPILSDHQIDPVFLLTPTTSKERAARILSYCSGYVYYVSLKGVTGSNRLDVADVAEKVAAIKALTDLPVAVGFGIKDPESAQ-AVARVADGAVVGSVLVNKVGELQNETREIVTQVAGIIGQMRTAM-R
MSRIDAQFAKLKASGRKAFVSYTMAGDPDYDTSLEILRGLPGAGVDIIELGLPFTDPMADGPTIQLAGQRALEAGMTLRRTLDLARTFREQDDATPIVLMGYYNPIYSYGVERFLTDAKDAGIDGLIVVDLPPEEDDELCIPAQAAGISFIRLATPTTDDARLPRVMQNTSGFVYYVSITGITGAAEAEAGDVAPEVARIKAAGDLPVVVGFGIRTPERAR-AIASVADGAVVGSAIVSRIAEG-----ASVAEVLSFVRDLAGGA--
MSRIQTTFAALAAQGRKALIPFITAGDPHPDLGLPLMRALVAGGADIIELGVPFSDPMADGPTIQRASERALAHGMSLRRVLALVQEFRKENATTPVVLMGYANPVEAYGIEAFARDAREAGVDGVLVVDYPPEECVGFAAVMKRADIDPIFLLAPTSTEQRYDEVGQIGSGYIYYVSLKGVTGSGNLDLDEVARRIPLIRERVGMPVGVGFGIRDGATAA-RIAAVADAVVIGSRIIEEIEQG--PADESPARVAKLLAGIRAAMGR
MRRIEERFKTLKEEGRPALVTFLMAGDPDGETALDIIKALPAAGADLIELGMPFSDPMADGPAIQEAGRRALHGGETLKKTLATVARFRESDPATPLILMGYFNPIYVYGVQAFVDAALKAGVDGLIVVDLPPEMDDELCLPALEKGLSFIRLATPTTDDHRLPAVLKNTSGFVYYVSITGITGSAAPDAKKVEAAVGRIKGHTDLPVCVGFGVRTAEQAA-EIGKAADGVVVGSALVSAIASSLDATDKTRGAVAALVSNLAEGVAR
MSRLARRFAALRVENRAALVTYIMAGDPDPETSRDLLERLPAAGADIIELGMPFSDPMADGVAIQRAGQRALAGGQTLARTLERVRDFRRHDDDTPIVLMGYLNPIQRFGEDRFLQAAAEAGADGLILVDLPPEHGAALTARARDLGLARIPLVAPTTPPERLPKLLTQGDGFVYRIAFNGVTGTRRPDAASLGESLSELKRQSPLPVAVGFGVRDGDTAA-AVARVADAVVVGSALVERLAET------GMEGALALTRELAESIES
MTRIDDTFARLKTQNQKAFVAYIMAGDTDYDTSLEVLQGLPDAGVDIIELGVPFTDPMADGSTIQLAGQRALAGGQTLTKTLQIATKFRETNQTTPIVLMGYYNPIYSMGVDTFLTAASEAGIDGLIIVDLPPEEDVELCLPAQEAGLNFIRLATPTSDAARLPKVLQNTSGFVYYVSMTGVTGSAAVQAVDVKPEVDRIKASTDLPVIVGFGVKTPEAAR-DIAAIADGTVVGSAIVERIGRG-----DAPADVLSFVKTLADAA--
MNRIDQCFEKLKQNGKKALIPYITGGDPKPDWTLDLMHTLVESGADIIELGVPFSDPMADGPTIQLACERALEHGTSLRQLLSIVSQFRETNTETPVVLMGYLNPVEVMGYDAFAKAAKDSGIDGVLMVDMPPEESVDVADIFKSNGLEMIYLLAPTTPPKRAELICAHGSGYLYYVSVKGVTGSAALDVDDVKQNLDRIRTQTDLPLGVGFGIKDGETAA-KVAKVSDAVIVGSALVNCIAKQPDDLNSIKSDLVALMTEIRSAM-V
MSRIQSTFERLKAQGRKALIPYITAGDPYADVTVELMLAMARAGADVIELGIPFSDPMADGPVIQRASERALAKGISLRHVLSMVREFRDQDADTPVVLMGYANPIERMGTQAFVDAAKQAGVDGVLVVDYPPEESDVFAASLKAQGLDPIFLLAPTSTDERVRRIGELASGYVYYVSLKGVTGAGHLDTSAVADAMPRLRAHVKIPLGVGFGIRDGQTAA-AVARVSDAVVIGSALVQLIEVQ--TRDNVANQAAAFIQEIRQAL-R
MSRIAATFSQLKAQGRQALIPFVTAGFPFADVTPELMHAFVAGGADVIELGVPFSDPSADGPVIQKAGDKALSFGIGLAQVLEMVRVFRTQNQTTPVVLMGYANPVERYGATPFVRDASAAGVDGMLVVDYPPEECLDFAAELKAHDMDLIFLLAPTSTDARMAQVAKIASGYVYYVSLKGVTGSGALDIDAVSAMLPRIRAHVSVPVGVGFGIRDAATAR-AIGKVADAVVIGSKIIQLIEPL--PRDQVAATAQAFLRDMRTAL-S
MSRIKSTFAALAEQGKKGLIPFITAGDPNPEQTVELMHALAKGGADVIELGVPFSDPMADGPVIQRSSERALARGVSLKHVLADVKRFRETNTTTPVVLMGYANPIERMGTETFAKAAKDAGVDGVLVVDYPPEESVEFSGSMRAAGIDPIFLLAPTSTDARIAAVGKVASGYVYYVSLKGVTGSANLDVASIASKIPAIKAHVALPVGVGFGIRDAASAR-RVADVSDAVVIGSRLVQLLEEA--PPEKAAEMLTSFIADIRSAL-K
MSRIKGCFEALKKRNRTALIPFVTAGDPSAELTLALMHTMVDAGADVIELGVPFSDPSADGPVIQLACERSLENGTSLTDVLAIVSQFRQTNQSTPVVLMGYLNPIERMGYQRFAQAAQAAGVDGVLTVDLPPEESAEFGKEMQAAELDIIYLLAPTSTEQRIKLICQYASGYLYYVSVKGVTGSAALDVDEVAEKLAIVRRHTDIAIGVGFGINNGASAA-AVGEIADGVIVGSILIKQIVANLDDSNKINQAISAILCDMRQAM-N
MSRIETTFSALKAQNRKALIPFVTAGFPFANITPDLMHGMVEGGADVIELGVPFSDPSADGPVIQKAGDRALALGIGLVQIIAMVKKFREGNNTTPVVLMGYANPIERYGEGRFVSDASAAGVDGVLVVDYPPEECEAFATELRAHNMDLIFLLAPTSTDERMQQVAQVASGYVYYVSLKGVTGAGTLDVGQVEAMLPRIRTHVSVPVGVGFGIRDAETAK-AISKTADAVVIGSKIIQLIENE--PHEKVIAVATSFLRTIRKAL-A
MARYESMFQTLAEKNEGAFVPFVTIGDPNLETSERIIETLIANGADALELGLPFSDPVADGPVIQAANFRALDAKVTIAQSFELLARIRERHPELPIGLLVYCNLVHAKGIHSFFARCAEVGVDSVLIADVPIREAGLYRSAAQAVGVQSVYICPPDASQTLRNKVAEMSEGYVYLLSRAGVTGADQELQTPAAEAIDELKAANSAPPLLGFGISQPQHVKAALENGAKGAISGSAVVKIVAEQLHDEPAMLAALGEFIKTMKAATKQ
MARIEARFAACATAGRAALVTYVTAGDPDFDTGSAILNALPAAGADIIELGVPFTDPMADGVPVQLAGQRALKAGQTLRKTLAMVTAFRKAGHDTPIVLMGYYNPIWAYGVDTFLKDARSAGIDGLIVVDLPPEEDAELCLPALAAGVSFIRLATPTTDDKRLPRVLQNTSGFVYYVSMTGVTGGAIANYDAVGAAVGRIKQHTRLPVAVGFGVKTPADAI-AIARDADGVVVGSALVERVRLSLDATEKTVSAVTSLVAELAAGVAA
MTRLAKRFADLKAEGRGGLVAFVTAGDPDADVGLEILLGLPAAGADIIELGMPFSDPMADGPAIQASSQRALAHGMTLRKTLDQVRTFRLQDDATPIVLMGYFNPIHHYGVEKFVSDAKTAGVDGLIIVDLPPEEEAELCLPALAGGINFIYLTAPTTDDERLPRVVENASGFVYYVSITGVTGTASAAVGDIEAAVARIRRHTDLPVAVGFGITTAQAAG-DVAAVADAAVVGSALVNRIRDNLDAKPGLVKEVLGFVTELADGV-K
MTRYSFITQKIKT-GGHVYMPYVLLGYPDIDTSFSVARTLIDNGAHGLELGFPFRDPVADGPVIEKASNTALDNGFTVDNGFEVISKIRSLSLEIPLTLMLYYNMVLARGVDKFFADCKSSGLDGVLIPDMPPERADTVVEAAKENGIELIFIAAPTSTTDRLDLIAQYAGGFIYVVTRMGITGSVESYSDKLTELFAAIKSHIDLPVIAGFGISTPEQAR-KMIAGADGIITGSKIVEMTPQG-------LDVIAHHTREMVS---L
MTRIDRRFKACADAGRPALVTFITAGDPDLQTSQALLNALPAAGADVIELGMPFSDPMAEGIPIQLGNQRALAAGHTMDKTLDMVREFRKQDQDTPIILMGYYNPIYVRDPKVFVQVAKDAGVDGFIIVDIPAEADDELCIPALEAGLNFIRLATPTTDDKRLPAVLANTSGFVYYVSVTGITGANIADTGRVTTAVKRIKGHTDLPVAVGFGVKTADQAA-EIGKDADGVVVGSVLVNAIRDSLDATDKTVQTVVDLVSDLASGC-A
MTRLGRRFAALKREGRAGLVTFVTAGDPDPDSAFEILKGLPAAGADVIELGMPFSDPMADGPAIQAAGLRALKAGMTLRKTLDLVRRFREGDADTPIVLMGYYNPIYAMGVDRFLAEAVGAGVDGLIIVDLPPEEDAELCLPAREAGLDWIRLATPTTDDARLPVVLSRTGGFVYYVAIMGITGTRSAAAVEVEKAVQRLKRHTDLPIAVGFGIRTPEQAA-EIARAADAAVVGSAIVDVVRGNLDAKPGLAAAVHGLVRSLAEGVPR
MTRIDDTFARLKAEGRKAFVAYVMAGDPEFDTSREIVLGLPAAGVDIIELGLPFTDPMADGPTIQLAGQRALSKGQTLDKTLQIARDLRDTGDQTPIVLMGYYNPIFSRGVETFLRQAKEAGIDGLIVVDLPPEEDAELCLPAQAAGLNFIRLATPTTDDRRLPKVLQNTSGFVYYVSITGITGAAAAQAGDVGPEVARIKAATDLPVIVGFGIRTPETAR-AIAQVADGAVVGSAIVSEIAQG-----RSPSEVLAFVRSLAEGA--
MTRYQQAFARLKADNQGAFIPFVTIGDPNAEQSLAIIKTLIDAGADALELGIPFSDPSADGETIQKAGIRALDSGMNTDLCIDILRQVRQYAPDMPIGLLLYGNLVFARGLNNFYRDMAEAGVDSVLIADLPIRESEPFRKAALTHGVAPIFIAPPNASEETLQQVACFSEGYTYVLSRAGVTGTETQAEIPGDHLITALAQYNAPPAVIGFGISQPEQVKAALDSGATGAISGSAVVKIIEQHLEQPEVMLEALTDFVKAMKAAT-L
MTRIDRRFAKLKAEGRPALVTFITAGDPDLATSQAILDALPEAGSDVIELGMPFSDPMAEGVPIQLATQRSLAHGHTMDKTLQMVREFRKKDNDTPIVLMGYYNPIYVRGSAAFVKEAREAGVDGLIVVDVPAEADDELCIPAIEGGVNFIRLTTPTTDDKRLPTVLANTSGFVYYVSVTGVTGSAAADTTAVAQAVTRIKSHTDLPVAVGFGIKTAEQAE-EIGKHADGVVVGSILVEAIRKSLDATNQTQAAVTDLVSSLRVGV-K
MTRIDAKFDELNAAGKKAFVSYVMAGDPDYDTALEVVKGLPGAGVDIIELGLPFTDPMADGPTIQLAGQRALEAGMTLQRTLDLAAEFRKTDDTTPIVLMGYYNPIYNRGVDQFLIDAKAAGIDGLIVVDLPPEEDEELCIPAQAAGLNFIRLATPTTDEKRLPKVLQNTSGFVYYVSVTGITGAAEAQAGDVGPEVARIKASTDLPVIVGFGINTPEKSQ-AIASVADGAVVGSAIVSQIAAG-----KSVEDVLAFVKTLADGA--
MSRIKTAFDRLNTEGRKALIPFITAGDPDAELTLPLMHALVEAGADVIELGVPFSDPMADGPTIQRASERALARGMSLRKVLQLVSAFRTEDDRTPVVLMGYANPIEAMGLERFAEKAAQSGVDGVLVVDYPPEEAENFGAAMKANGMDPIFLIAPTSTAERIAQVAKIASGYVYYVSLAGVTGSGALNVEAVAERLPAIREKTGLPVGVGFGIRDAATAA-RIAAFADAVVVGSRIIEEIEKS--TAETACANVKALVADIRRGVKK
MTRIDRRFKACAEKGRPALVTFITAGDPDLATSQAILEALPAAGADVIELGMPFSDPMAEGIPIQLATQRALKAGQTMDRTLAMVRKFREKDQDTPIVLMGYYNPIYVRGPEAFVAEARAAGVDGLIVVDIPPEADDELCIPALEGGINFIRLATPTTDDRRLPAVLKNTSGFVYYVSVTGITGSAALNTTNVSAAVKRIKGHTDLPVAVGFGVKTAEDAQ-AIGKDADGVVVGSVLVEAIRNSLDATDKTVAAVTNLVSSLAGGV--
MTRIDTKFAELAKQGRAAFVTFLMCGDPDPATSLAIVKALPKAGADVIELGMPFTDPMADGPAIQAAGLRALKAGMTLKKTLELVRDFRKDDNATPIVLMGYYNPIYIYGVDRFLVDAKAAGVDGLIVVDLPPEEDAELCLPALKAGLNFIRLATPTTDDKRLPAVLANTSGFVYYVSITGITGSASANAGAVSDAVARIKRHTPLPVCVGFGIRTPEAAR-GIAQAADGAVVGSALVDALRVTLDATDKTVPAVIDLATALARGVAE
MSRIAGRFRELAAAGRTALVPYVVAGDPDPAATVPLLHALVAAGADVLELGVPFSDPMSEGPVIQRAHERSLAGGTRLRSVLELVREFRRDDPATPLLLMGYANPVEHMGYDVFADAAADAGVDGLLTVDIPPEEVARVNRELKRVAMDNIFLIAPTTPEARLDLITREASGFIYYVSLKGVTGAGNLDVADVSRHLARIRGHTGLPVCVGFGIKDAASAA-AVAGTADGVVVGSALVDCHARALAAPEAARERVVALVAEIRSGIAA
MSRLGTVFSELNKAKRKALIPYIVAGDPERGFTVSLMHRLVKAGADVIEVGVPFSDPMSEGPVIQQGHERALEHGVSLRNVLEMVTAFREEDRDTPVVLMGYANPVVRMGYAAFADACSTAGVDGLITVDLPPEEVADLNQELKRVGIDNIFLISPTTPDARIGTITSTASGFLYYVALKGVTGAGNLDADAVAAYLERIRATTDLPIAVGFGIKDAASAA-AIAEYADGVVVGSALVDAIARSVAGLEGAAGVAVKLVEAIRHGVAA
MSRIAATFEKLNQEGRKALIPFVTAGYPFAAITPSLMHGMVEAGSDIIELGVPFSDPMADGPVIQKAGDRAIANGVGLKHVLAYVREFRQKNHSTPVVLMGYANPVERYGTDAFVNDAAEAGVDGVLVVDYPPEESEAFAAKLRAKGMDQIFLLAPTSTDERMQQVARVASGYVYYVSLKGVTGSNALDLDAVGEMLPRIKQHVHIPVGVGFGIRDGQTAH-AVAQMADAVIIGSKIIQLLEDQ--PHEKIVPLTIDFLRGVRKAM-A
MDLLKSAFAA----PHPALVTFVTAGDGP---TPAILDALVAGGADVIELGMPFTDPMADGPAIQAANLRSLAAGTTTADILQIAADFRVRHPGVPLVLMGYANPMLRRGADWFAAQAAQAGVDGVICVDLPPEED-ELAPALAARGLAFIRLATPTTDAARLPAVLNGASGFLYYVSVAGITGLQQAAQASIEEAVARLKSQTDLPVAVGFGVRTPEQAA-AIARVADGVVVGSAIVELVARHG---AKAPEPVRAFTAALAQAVMA
MSRLAARFASLKTTGRKALVSYVMAGDPAPHVTVPLLHDLVAAGADVLEVGLPFSDPMADGPAIALAAERALAGGTNTLKVLDMVAEFRKVDTETPIVLMGYLNPLEIIGYENFAKRASQSGVDGLLLVDLPPEEAGELDIVLKQYDLDPIFLLAPTSTDARIKHVLTQARGFIYYVSLKGVTGSAALDITEAAERIAKVKAQTSLPVGVGFGIRDAATAK-QMGQVADGVIVGTVLVQPFGQH--SPDIAHGMAVEKIKELRAAL-V
MGRISDRFDTLGAEGRRAFVAYIMGGDPDYDQSLALMKGLPSAGVDVVELGMPFTDPMADGPTIQLAGQRALEGGQTLEKTLQMVRAFREDDDTTPIVMMGYYNPIYSRGVDRFLKDAVEAGIDGLIIVDLPPEEDDELCLPAKAAGIDFIRLATPTTDAARLPAVLTNTSGFVYYVSVTGITGGAAAQASEVGPEVARIREQGGLPVVVGFGIRTPEAAE-EIAGVADGCVVGSAIVAENATG-----KPVEEVLAFVKSLADGA--
MSRIAPTLAALKAGGRKALIPYVTAGFPEAEITPELMHAMAGAGADIIELGIPFSDPMADGPVIQRAGEKALALGVGLAQVLEMVRTFRRSDDRTPVVLMGYANPVERYGEGAFIRDAAQAGVDGVLIVDYPPEECEGFAARLRSAGLDLIFLLAPTSTDERMRQVARLASGYVYYVSLKGVTGAGHLDTAAVERMLPRIRAQVSVPVGVGFGIRDPETAR-AIARVADAVVIGTRLIQVIEEQ--PRDQVLPAAAAFLGGIRRAL-A
MNRIDQRFAALKEQGRTALIPYITAGDPAPAHTAGLMHALVESGADIIELGVPFSDPMADGPVIQKACERALRHHTRLTDVFEMVREFRRGDAETPVVLMGYLNPVERFGYERFAEQAAAAGVDGVLAVDMPPEEADELAPLFKAHGLQAIFLVAPTTSRARAATICDHGEGYLYYVSLKGVTGSASLDVDAVSEQLDGLRELTELPLCVGFGIRDGASAA-AVGRIADGVIVGSALVSRIAEHAEQPEQIPDALKRVLGEMRQAL-A
MKRYQQMFARLAEEKRGAFVPFVTVGDPDPELSFEIIKTLIDGGADALELGIPFSDPIADGPTIQNANIRALAAGVTPAISFEIIRKIRHYNADIPIGLLVYSNIVMARGLESFYSKAAAAGIDSVLIADVPLHESKMFREVAMAHDIAPIYIVPPNVDDDDLRAIASYGRGYTYLLSRAGVTGAETKAAMPTAELISRIRAYNPAPPLLGFGISTPAQVADAIASGAAGAICGSAIVKILESNLQQPATLLTELKTFIGQMKAAS--
MSRYNECFASLADKQQGAFIPFVTIGDPNKEQSIKVIKTLIDNGADALELGIPFSDPSADGVTIQMAAKRALDADINTDVCIDILKEIRAYNSSIPIGLLLYANLVFARGLDKFYGDMKAAGVDSVLIADVPMRESEKFEQAALKHDVAPIFIAPPNASTDTLKKVAAHGQGYTYVLSRAGVTGTEVKANMPGAELINTLRQYDAPAPVLGFGISSPKQVSEAMENGAEGAISGSAVVKIIEINLDDEDAMLNDLAKFVREMKAAS--
MSRIAARFEQLAGRGRTALVPFVTAGDPNPEVTVPLMHAMVAAGADLIELGVPFSDPMADGPVIQRATERALARGVSLTQVLEMVRAFRAQDQDTPVVLMGYLNPIEVMGYASFSEQAGAAGVDGALIVDLPPEEGHDLITMMRDQGLDLVNLIAPTSTEARIAKIGQVASGFVYYVSIKGVTGAAHLDASTIADKVGEIRAQIRLPVGVGFGIKDAETAG-QVARVADAVIVGSAIVGRIESLADTPERIPESIAEFLGGLRAAISR
MSRLNPTFANLEAQGRKALIPFVTAGFPYPDITPRLMHALVAGGADVIELGVPFSDPSADGPVIQKAGDRALAAGIGMTQVLAMVRQFRQQDNTTPVVLMGYANPVERYSASAFVQDAAAAGVDGVLVVDYPPEECEAFAADLAARDMSLIFLLAPTSTDERMAQVGRIASGYVYYVSLKGVTGSGALDTDAVARMLPRIRAHVTCPVGVGFGIRDGATAK-AIGAVADAVVIGSRLIQLIDAQ--PHEKVAGMAQNFMREIRSAL-S
MGRISQCFESLKVGGRKALIPFITAGDPQPSVTVPLMHALVDAGADIIELGVPFSDPMADGPVIQLACERALSHGTRLLDILEMVKEFRATDNQTPIVLMGYLNPVEALGYENFAEKASAAGVDGVLTVDLPPEESAEFAAIMKQYALDVIYLLAPTTEESRIQQVCEFGSGYVYYVSVKGVTGSAALDVNEVAGKLEIIRRHTDMPVCVGFGIRDGESAA-AVSKIADGVIVGSVLVNAIAEKVTHPEQINADVAVIIAQMRSAM-A
MSRLTTAFAQLKQQNRAALITFVTAGDPNYEQSLALLKALPEAGADIIELGMPFSDPMADGPAIQRANLRALAGGQTLPRTLQMVREFRAENQKTPLVLMGYFNPIHRYGVPTFIEQAKAAGVDGLIVVDLPVEHDAQLCTPAQAAGLDFIRLCTPTTDENRLPKVLTGSSGFIYYISVAGVTGAASASEQQLKQALSRLRRHSRLPLAVGFGIRSPEQAA-MVAHLADGVVVGSALVEKIAEAA-SPEQATADVLALCRELSAAV-T
MTRIDRRFEDLKREGRAGLVTFMMAGDPDYATSLAVISALPKAGADVIEIGMPFTDPMADGPAIQAAGLRALKAGQTLKKTLQLVREFRTVDADTPIVLMGYYNPIYIYGVDKFLVDALEAGVDGLIVVDLPPEEDSELCLPALKAGLNFIRLATPTTDDKRLPAVLANTSGFVYYVSITGITGSATPNATRVSDAVARIKRHTTLPVAVGFGVKTAQNAR-DIAGGADAVVVGSALIDRLCNSLDATADTVKAVTMLVSELADGVAE
MTRIDAKFAALKAEGRKAFVSYIMAGDPDYDTSLEIVKGLPGAGVDVIELGLPFTDPMADGPTIQLAGQRALEAGMTLDRTLDLARAFRETDNTTPIVLMGYYNPIYSRGVDTFLAQAKEAGIDGLIVVDLPPEEDSELCIPAQAAGLNFIRLATPTTDDKRLPRVLQNTSGFVYYVSITGITGAAEAEAGDVGPEVARIKSATDLPIIVGFGVNTPEKSR-AIASVADGAVVGSAIVSKIGAG-----DSVDSVLEFVKSLADGA--
MDRLSSRFAACKAQGRAALITFMTAGDPDIAATPAILDALVAGGADIIELGMPFTDPMADGPAIELANLRSLGSGTKTKHIFALAADFRARHPDVPLILMGYANPMLVRGADWFADQCRIAGVDGVICVDVPPEEDAEIGPALRAAGVHLVRLATPTTDATRLPAVLDGASGFLYHVAVAGITGKQQAAQASIEIAVRKLKAATDLPIAVGFGVRSPEQAA-AIGRVADGVVVGSAIVDIVGSHG---DAAAPFVQDFVAALSGALAA
MSRIQSTFAKLKADGRKALIPYVTAGFPYADVTPELMHAMVAAGADVIELGVPFSDPMADGPVIQQAGEKALALGIGMAQVLDMVKAFRAQDALTPVVLMGYANPVERYGEDSFPRDAAAAGVDGVLVVDYPPEECVDFAARLRAKEIDLIFLLAPTSTDERMRQVADVASGYVYYVSLKGVTGAGTLDTAAVEAMLPRIRRHVQLPVGVGFGIRDAASAQ-AVGRVADAVVIGSKIIQLLDDQ--PRDRVASTAAGFLRGIRSAL-A
MSRIAATFARLKSEDRAALITFVEAFDPDRATSAALLAGMAARGADIIEIGMPFTDPMADGPTIQQAGRRALAGGATVAGTLGLVRDFRAGNDTVPLVLMGYLNPILSYGVARFTADAAAAGVDGLIVVDLPTEETDLMLADVRANGLDLIRLVAPTTSDARLPVVLKDSSGFVYYVSITGITGTRTASAADLARDIPRLRAATSLPIAVGFGVRTPEQAA-IVARHADGAVVASALIDRMAAGLDASAALIATVLDDVTALAAAMLA
MTRIDQTFARLRNQNRKAFVAYIMGGDPDSDRSLAVMRGLPGAGVDIIELGMPFTDPMADGPTIQLAGQRSLEGGMTLDRLLDMVRAFRAEDETTPIVLMGYYNPIYSRGVERFLTEAREAGIDGLIVVDLPPEEDDELCVPAQQAGLNFIRLATPTTDNQRLPTVLQNTSGFVYYVSVTGITGSAAAQAGDVGPEVARIKAATDLPVIVGFGITTPEAAQ-TIASVADGCVVGSAIVKLIGEG-----RPTEEVLARVADLAAGA--
MSRIDAKFAALKAEGRKAFVSYIMAGDPDVDTSLAVMKGLPAAGVDVIELGHPFTDPMADGPTIQRAGQRALEGGQTLDRTLDMVREFRKGDDTTPIVMMGYYNPIYSRGVARFLVEAKEAGIDGLIVVDLPPEEDAELCLPAQAAGINFIRLATPTTDEARLSTVLQNTSGFVYYVSVTGITGAQAAQAASVAPEVARIKAATDLPVIVGFGITTPEAAR-DIASVADGAVVGSAIVSLIGQG-----KPVEEVLDQVSRLSAGA--
MSRLDQRFQSFKEQKRGGLITFITAGDPDPDTSARLLARLPAAGADIIELGMPFSDPMADGPAIQESSLRALKAGMTLRKTLKMVEDFRRNDQDTPIILMGYFNPIMAFGVDAFIAEAARVGVDGLILVDLPPEEDREVREPAAAAGMALIRLATPTTDAGRLPRVLENAAGFIYYVSIAGITGTAQAKPEIIDEALAAIRAAGNLPLAVGFGIKTADDVR-RFTQSADAAVVGSAIVQEIKAHLDAKATLLDAVTDFVHSLAMGTRS
MTRITARFTELAAEGRPGLVTFITAGDPDYDTALSILRGLPEAGADVIEVGIPFTDPMADGPAIQAAGLRALKGGQTLAKTLDMVRAFRDENDTTPVVLMGYYNPIYIYGVPRFIADAKAAGVDGLIVVDLPPEEDNELCLPALDAGLDFIRLATPTTDEKRLPAVLAHTAGFVYYVSITGITGSATPDANAVAGAVARIKQHTTLPVAVGFGVKTPAQAA-AIAAGADGVVVGSALVEAVRKTLDATVNTVPAVTALVQELAEAVAE
MSRIDAKFAALKAEGKKAFVAYVMAGDPDEIRSLGIVKALPAAGVDIIELGLPFTDPMADGQTIQLAGQRALEAGMTLQGTLDLAAKFREEDDTTPIVLMGYYNPIYSRGVDRFLADAKAAGIDGLIVVDLPPEEDDELCIPAQAAGLNFIRLATPTTDDARLPKVLTNTSGFVYYVSITGITGAAEASGADVAPEVARIKAHTDLPVIVGFGVKTPQKAE-EIAGIADGTVVGSAIVSEIAKG-----KSVAEVAAFVKALADGA--
MTRIDDTFARLRAEGKKAFVAYVMAGDPDYDTSLEVVRGLPAAGVDIIELGMPFTDPMADGPTIQLAGQRALEGGQTLEKTLQIARELRKGDDTTPIVMMGYYNPIYSRGVDKFLTDAKEAGIDGLIVVDLPPEEDDELCIPAQKAGLNFIRLATPTTDDKRLPKVLQNTSGFVYYVSITGITGAAEAQAAEVAPEVARIKAQTDLPVIVGFGIKTPASAE-GIASIADGCVVGSAIVGEIAAG-----KSPAEVLDFVKGLADGA--
MSRIAALFSELKANGKKALIPYVTAGDPNPSVTVGLMHGLVEAGADIIELGVPFSDPMADGPTIQLACERALLHNTSLRDVIAMVKEFRTTNEKTPIVLMGYLNPVEAMGYVAFADAAQAAGVDGVLMVDMPPEESGENAKIFADHGLDIIYLIAPTTTDARISEIAKYSSGYVYYVSIKGVTGSAEIDVADVSKNLERIRSRVDIPVGVGFGINNGTAAA-AVATVADGVIVGSALVNKIAANANQPEKAIIEVKAVLADMRKAM-N
MSRIAATFAALRAQGRKALIPYVTAGDPFADATVDIMLAMAAAGADVIELGVPFSDPMADGPVIQKASERALARGIGMTQVLAFVRAFRARNATTPVVLMGYANPVERYGVARFVDDAVSAGVDGVLVVDYPPEECEPFALTLRANGLDPIFLLAPTSTDARMAHVGRIASGYVYYVSLKGVTGAGHLDTAAVAAMVPRIRKHVSVPVGVGFGIRDAATAR-AVAAVSDAVVIGTALVQLLETA--PRSEVAAVAGHFIGTIRKAL-S
MTRISTRFAALKEEGRPGLVTFVTAGDPDGETSLAILKALPGAGADVIELGIPFTDPMADGPAIQAAGLRALKGGQTLAKTIEMVRVFRTEDTTTPVVLMGYFNPIYIYGVDRFLTDAKVAGVDGLIVVDLPPEEDDELCLPALNAGLDFIRLATPTTDDKRLPTVLEHTAGFVYYVSITGITGSATPDADLVAAAVARIKSHTDLPVAVGFGVRTPEQAK-AIAAGADAVVVGSALVEVVRRTLDATANTLPGVEALVSELAEAV--
MSRIQATFARLGAEGRKALIPYVTAGDPYADVTVELMLAMAKAGADVIELGVPFSDPMADGPVIQKASERALAKGITLTHVLEIVRDFRKQDDATPVVLMGYANPVERFGLERFVTEAKAAGVDGVLVVDYPPEECEHFAAALKAQGLDPIFLLAPTSTDDRVARLGRLASGYVYYVSLKGVTGAGHLDTDAVAQAMPRLRQHVSIPLGVGFGIRDGATAA-AVARHADAVVIGSALVQLIESQ--TRDNVAIQAAAFIRDIRAAL-A
MSRIAARFAQLKQEGRGALMPFLEAYDPDPATSLALLRGMPGAGADLIEVGVPFTDPMADGPTVQMAGQRALKAGGTLAGALAMVRDFRKDDDETPVILMGYFNPIMSYGVERFAVDAAASGVDGLIVVDIPPEEADVLAP-ATEQGLDIIRLVAPTTDDARLPKVLNGTSGFIYYVAIAGITGTRSAESASLAAAIPRLRKHTDLPIAIGFGVRTPQQAA-EAAKVADGAVVASALIDTLAKSLDAKPDTVRKVLDQVRELSAAVGR
MTRLDTRFADLKKEGRAALVTFLMCGDPDLETSLAIMKALPKAGADVIEIGMPFTDPMADGPAIQAAGLRALKAGTTLKKTLDVVRNFRKGEAATPVVLMGYYNPIFIYGVDRFLVDAKEAGVDGLIVVDLPPEEDEELCLPALKAGVNFIRLATPTTDDKRLPAVLANTSGFVYYVSITGITGAAAADDKQVGEAVARIKRHTQLPVCVGFGIRTPEAAA-RIARHCEGAVVGSALVDALRGTLDAGPNTVSAVTDLVAALAQGVSA
MTRIETTFNTLREQNKKALIPYVMAGDPNPNVTVSLLHELVDHGADVIEVGLPFSDPMADGETIALAGERALAGGTSTRQAIEMVRAFRKTNTTTPVLVMGYLNPIEIIGYDKFISLCQDAGIDGVLMVDLPPQEAGDFTQKLANSAMNEIFLLAPTTLPERREQVLKHGGGFIYYVSVKGVTGSKALDAQDVGEHVQAIKAQTALPVCVGFGIRDGESAK-AVGQYADGVIVGSELVKNFADVGNKIAHAKKAILDKMDELREAI-E
MSRIKTTFDQLKAEGRKALIPFVTAGDPYPTETVDLLLAMAEAGADVIELGVPFSDPMADGPVIQRAGERALKHGIGLRHVLGFVREFRARNDKTPMVLMGYANPVERYGLDAFVADAKDAGVDGILIVDYPPEECEDFAAKLRAADMDAIFLLAPTSTEARMAQVGKLASGYVYYVSLKGVTGAGHLNTAAVAEAVPRIKQHVSTPVGVGFGIRDGATAR-AVADVSDAVVIGSKLVELLERQ--PADNVASTGAAFIRDIRAALKD
MNRISHCFERAEQADRAVLGIFVSAGDPSEQASAAILDSLVENGADFIELGMPFSDPMADGPAIQAASLRAIKQGMTLQGTLDMAAAFRTRHPDTPLILMGYYNPIYMYGTDAFISAALDAGVDGLIIVDLPPEEDVELCDDARAAGLDFIRLVTPTTLGDRLPVVLEKAGGFVYYVAIAGITGTKSAATDTIEAAFTRIREETKLPAVTGFGIRTPEQAA-EVAKISDGVVVGSAVVSIIEQACADADELAAAVGDYCRDLSEAM-T
MTRIDTRFAELKQEGRAAFVTFVMCGDPDLATSLEIIKALPQAGADIIELGMPFTDPMADGPAVQAAGLRALKAGTTLKKTLQVVRDFRAGDNATPIVLMGYYNPIYIYGVDKFLADAKAAGVDGLIIVDLPPEEDTELCIPAMRAGLNFIRLATPTTDDKRLPAVLANTSGFVYYVSITGITGSASADTAQVAEAVARIKRHTGLPVCVGFGIRTPEAAR-GIAQAANGAVVGSALIDVLRASLDATAKTVPAVADLASALAQGVAE
MTRIDRRFAELKAEGRPALVTFITAGDPDLDTSQEILEALPAAGSDVIELGMPFSDPMAEGVPIQLATQRALKAGQTMDRTLDMVRKFREKDQTTPIILMGYYNPIYVRGSHAFVAEAKEAGVDGLIVVDVPAEEDEELCIPALEGGLNFIRLATPTTDEKRLPAVLANTSGFVYYVSVTGVTGSASADTTAVASSVARIKQHTDLPVAVGFGVKTAEQAR-DIGRNADGVVVGSVLVEAIRASLDATKETKEAVTGTVRALREGV-G
MTRLARRFAALKQENRAGLVAFVTAGDPDRERSQAILDGLPKAGADIIELGMPFSDPMADGPAIQASSQRALASGMTLRGTIDMVRSFRNTDSDTPIVLMGYFNPIYVYGVETFLKDAREAGVDGFIVVDLPPEEEREFCVPCLEAGLNFIYLTTPTTDDKRLPAVVEKASGFVYYVSITGITGTASAAASDVAAAVDRIRGHTDLPVAVGFGVKTPQQAA-EIARVADAAVVGSALVGRVVENL-ESGDPVAAVLDLTRDLANGV-N
MTRIDAKFAQLRAEGRKAFVAYVMAGDPDHATSLQVLKGLPAAGVDIIELGVPFTDPMADGPTIQLAGQRALEGGQTLAGTLDMVRTLRAEDDTTPVVLMGYYNPIYSMGVAAFLEAASEAGVDGLIVVDLPPEEDAELCLPAQAAGLNFIRLATPTTDDKRLPKVLQNTSGFVYYVSITGITGAANAQATNVGPEVSRIKSQTDLPVIVGFGIKTPEAAM-AIAGVADGAVVGSAIVEKIGAG-----QSPDEVLAFVKSLADGA--
MGRIAECFARLRTENRKAFVSYIMGGDPDVETSLKVMRGLPGAGVDIIELGLPFTDPMADGETIQLAGQRALEGGMTLNRLLEMVRAFRQDDDTTPIVVMGYYNPIYSHGVERFLDDAKAAGIDGLIVVDLPPEEDDELCLPALAKGIDFIRLATPTTDDARLPKVLQNTSGFVYYVSITGITGAAAAQSTEVGPEVARIKARTDLPVIVGFGIRTPDAAA-EIASVADGCVVGSAIVGELAKG-----RPVEEVLEFVSGLAGGA--
MTRIDDKFAALRAEGKKAFVAYVMAGDPDYERSLEVVKGLPAAGVDVIELGLPFTDPMADGPTIQLAGQRALEAGMTLERTLQMVRAFRETDNTTPIVLMGYYNPIYSRGVDTFLADATEAGIDGLIVVDLPPEEDDELCIPAQKAGMNFIRLATPTTDDKRLPKVLQNTSGFVYYVSITGITGSAAAEATDVGPEVARIKAKTDLPVIVGFGIRTPDAAQ-SIAGVADGCVVGSAIVAAQAEG-----KSAEDVLAFVKTLADGA--
MSRYQRLFDTLSARGEGAFVPFVTLGDPNPGDSLAVIEALIAGGADALELGFPFSDPAADGPTIQDANIRALNAGTTPGHCFEILAQIRQRHPDLPIGLLVYANLVFSPGLDTFYRRCAEVGVDSVLVADVPVQEATPFIEAAKAHGVAPIFIAPPNADDATLQAVAEAGQGYTYLLSRAGVTGTETAAGMPVDHLLEALKRFGAPPAVLGFGIAEPSQVKSAIDAGAAGAISGSAVVKLIAQHQHDRAALTQALTDFVQGMKAAT-R
MSRIDPTLSALKSQDRKALIPYVTAGFPQKTTTVPLMHAMAEAGADIIELGVPFSDPSADGPVIQKAGDKALALGIGTVQVLDMVREFRQTNTTTPVVLMGYANPVERYGADSFIRDASAAGVDGVLIVDYPPEECVEFAAKLRAHSMDLIFLLAPTSTNERMQQVAQVASGYVYYVSLKGVTGSGTLDTDAVEAMLPRIRQHVSVPVGVGFGIRDAQTAK-AISRVADAVVIGSRLIQLIDAA--PADRINDVAAEFLSGIRQAL-A
MTRIDRRFKACAEAGRPALVTFITAGDPDLKTSQDVLDALPAAGADVIELGMPFSDPMAEGVPIQLATQRALKAGQTMAKTLQMVRDFRKKDNDTPIVLMGYYNPIYVRDPKVFVKEAKDAGVDGLIIVDIPPEADDELCIPALEAGINFIRLATPTTDDKRLPAVLANTSGFVYYVSVTGITGSAIADTSRVATAVNRIKGHTDLPVAVGFGVKTADQAA-EIGKGADGVVVGSVLVNAIKDSLDATDKTVSAVTTLVSDLAGGV-S
MDRYADMFARLNEQNEGAFVPFVMIGDPDLETSEKIITQLIESGADALELGIPFSDPVADGPTIQKAAIRALDNSVTPTKCFELLARIRAKYPDIPVGLLLYSNLVLAKGVEHFYAEAAKAGVDSILIADVPIREAKRFIDTANSNGIKQILIAPPNATDATFQAIGDLSAGYTYLLGRAGVTGAETAATMPAASLIEKLTNVNAAPPLLGFGISNPEQVKHAIESGAAGAISGSATVNLIEQNLHDVPAMLSALDGFVSSMKAATRK
MTRIDAKFAELNAAGKKAFVAYVMAGDPDYDRSLEIVKGLPDAGVDIIELGLPFTDPMADGSTIQLAGQRALEAGMTLEKTLNIARELRKTDEKTPIVLMGYYNPIYSRGVETFLKEAQEAGIDGLIVVDLPPEEDVELCIPAQAAGLNFIRLATPTTDNKRLPKVLQNTSGFVYYVSITGITGAAAPEASDVAPEVARIKSATDLPVIVGFGVRTPDMAQ-GIAEIADGVVVGSAIVSEIAEG-----KPAANVLSFVKTLADGA--
MSRIAAKFAALRAEGRRAFVSYVMAGDPDYATSLDLVRGLPGAGVDIVELGVPFTDPMADGPTIQQAGQRALAQGMTLDRTLDMVRAFREGDDTTPIVMMGYYNPIYSRGVAAFLKDAKAAGVDGLIVVDLPPEEDDELCLPALASGIDFIRLATPTTDDARLPRVLQNTSGFVYYVSITGITGAAAPEAADVAPEVARIKAATDLPVIVGFGIRTPDSAR-AIAAIADGCVVGSAIVAELASG-----KSVADVLAFTADLARGA--
MARMDNKFATLKAEGRPALVTYFMGGDPDYETSLQIMKALPEAGADVIELGAPFSDPMADGPAIQLAGQRSLKNGHSLKKTLDMARDFRQSDDTTPIVIMGYYNPIYIYGVERFLDDALEAGIDGLIIVDLPAEMDDELCIPARKRDINFIRLTTPTTDEKRLPKVLTNTSGFVYYVSMTGITGSALPDPSKIAGAVERIKKSTDLPICVGFGVKTAEHAR-LIGASADGVVVGTAIVNQVATSLDATADTVQSVATFVRGLATGVAE
MTRIAATFAALQAQRRKALIPYITAGDPYPATTVELMLALADAGADVIELGVPFSDPMADGPVIQKASERALAKGIGMAQVLDYVRGFRAKNNTTPVVLMGYANPVERYGADAFVTAAKAAGVDGVLVVDYPPEECEGFAGKLKSHGLDPIFLLAPTSTEQRMKDVGRVASGYVYYVSLKGVTGAGHLDTGAVAEVVPRIRAHVSVPVGVGFGIRDAETAK-AVGAVADAVVIGSRLVQLLEEQ--PPEKVAATGGRFIAEIRAALKE
MSRIATRFDALHREGRAGLVTFVTAADPDIETSAAILVGLAEAGADVIEIGMPFTDPMADGPAIQAASIRALAAGGSLTVTLDLVRRFRRSDNETPIVLMGYYNPIYHRGVATFLEEATEAGVDGLIVVDLPPEEDDELCLPAREAGLDFIRLATPTTDEKRLPAVLANTSGFLYYVSIAGITGTASAMASDVGAAVQRLKGSTDLPVAVGFGVKTPSQAA-SIARVADAVVVGSAIVDAIAKAPE--GEAVNAAKTIVAALAKGVAA
MSRIDRRFAACRAEGRAALVTFVTAGDPDADTSLAILKALPRAGADLIEIGMPFTDPMADGPAIQLSSQRALKGGQTLTKTLDMVRAFRAGEADTPVILMGYYNPIYIYGVARFLKDAREAGVDGLIVVDLPPEEDDELCVPALNAGLSFIRLATPTTDDARLPAVLANTSGFVYYVSITGITGSATPDFGAVAQSVARIKAHTDLPVVVGFGVKTGGHAA-AIARGADGVVVGSALVEAVRASLDATATTVTAVETLVGELAAGVAA
MNRIDKKLAQLKDQNKKALVAYLVAGDPDLDTTHELMHSFVKSGVNIIELGIPFTDPIAEGPIIQKAHDRALANETSFTDALKIVKRFRETDTETPVILMGYLNTFVYF---KEVNESNEIGVDGVLVVDIPGELKLENYGLTNK-DIKTISLISPTTSQDRIESICSNSSGFIYYVTLKGVTGSAELDTSDVNTNIKKIKEHTNLPILAGFGIKTVNDVK-NLAAVSDGVVIGSSIVQMINDASD--SKEFARIETYLNEIRDAL-V
MSRITTTFEKLKSEQRKALIPFVTAGYPYPDITPALMAGLVEAGADVIELGVPFSDPSADGPVIQAAGDKALAAGIGLKQVLAMVREFRLKNQTTPVVLMGYANPIERYGESAFVRDAAAAGVDGVLVVDYPPEECADFAARLKANDMDLIFLLAPTSTDERMAQVARLASGYVYYVSLKGVTGSGALDTSAVQAMLPRIRQHVKIPVGVGFGIRDAETAK-AIGASADAVVIGSRILQLIGDK--PHAQVVTVAMDFLRGIRRAL-G
MTRIDAKFAELRAAGKKAFVSYIMAGDPDFDTSLEIVKGLPAAGVDIIELGLPFTDPMADGPTIQLAGQRALQGGMTLQRTLDMAAEFRKGDDTTPIVLMGYYNPIYNRGVDKFLVDAKAAGIDGLIVVDLPPEEDDELCIPAQKAGLNFIRLATPTTDDKRLPKVLTNTSGFVYYVSITGITGAAEAEATDVGPEVARIKSKTDLPVIVGFGINTPEKSR-AIASVADGAVVGSAIVSRIAAG-----NSAPEILAFVKSLADGA--
MSRLQQRFESLRASGRKALIPYVTAGDPQPDVTVPLMHALVEAGADVIELGVPFSDPMADGPVIQLACERALKHHVRLLDVIAMVAEFRKTDNQTPVVLMGYLNPIEAIGYERFADAAVAAGVDGVLTVDLPPEEAEETSVLFSSKGLDNIYLMSPATSAARLQQICERGSGYLYYVSVKGVTGSAALNVGEVADKINQVRGMTDLPLAVGFGIRDPQSAR-AIADVADGVIVGSVLVNRIAELAQTPALIPAQVSQVIADMRSAM-A
MTLISDCFETLRQNRKCALIPFITAGDPDLETTAAALRTLDSSGADIIELGVPYSDPLADGPVIQAAATRALERGITLDKVLEMVKATSA-SLRSPIILFTYYNPILNRGIENFLQQIATAGVAGLVVPDLPLEEAANLLEPAAKIGIDVILLVAPTSSAERIAAIARASQGFIYLVSVTGVTGMRSQIESRASDLLQQIRSVTDKPIGVGFGISQTEQAR-QVKWGADAVIVGSAFVKRLSQG--TPEEGLNEIALFCQSLKQAISE
MTRIEDRFAKLKNEGRPALVTFVMGGDPDHQTSLDIVKALPGAGADIIELGMPFSDPMADGPSIQKAGLRALQAGASLKKTLDIVRSFRDDDAQTPLILMGYFNPIYIYGVDAFVRDALDAGVDGLIVVDLPPEMDEELCLPALKAGLNFIRLATPTTDDKRLPAVLKNTSGFVYYVSITGITGAAAPDAGKVAAAVTRIKGHTSLPVCVGFGVRTAEQAE-EIGKGADGVVVGSAIVSAIEASL-AGETTVSDVLRIVGELSKGVKA
MTRIDRRMGKLKAEGRPALVTYFMGGDPDYDTSLSIMKALGRSGADIIELGMPFSDPMADGPAIQAAGLRSLKGGQTLVRTLQMAADFRKDDDETPIVLMGYYNPIYIYGVERFLTDAKASGIDGLIVVDLPPEMDEELCVPALRAGINFIRLATPTTDDKRLPKVLQNTSGFVYYVSMTGITGSALADTGKVAEAVRRIKQHTDLPVCVGFGVKTAEQAR-TIGASADGVVVGTAIVNAVANVLGRTADPAEAVATLVSGLAQGVAE
MTRLTDCFKQLRTRHRCALIPFLTAGDPDLNWTVPLMHTLVTAGADLIELGVPFSDPMADGPVIQRANERALRSGTRLQDVLDLVKTFRTQNQTTPVILMGYLNPIEIMGYGLFAQTAKTAGVDGVITVDMPPEEATELVKLLRAQLLAPIFLLAPTSTTQRIERICSCTDGYLYYVSLKGVTGSAHLNFAEIAKKVTEIRKHTDLPIGVGFGIRDAETAA-KIAQFSDAVIVGSALVQRIETT--PQEKLLEVSGAFLQELRTAI-R
MSRITRRFAETAAAGRPALVTFVTAGDPDYDTSLAILKALPGAGADVIEMGMPFSDPMADGPAIQASGLRALKAGQTMVRTLAMVRAFRETDQTTPIVLMGYYNPIYSWGPEAFLDAAKAAGVDGLIIVDLPPEADDELCLPAMARGINFIRLATPTTDDRRLPAVLTNTSGFVYYVSINGITGTASPDAVRVGGAVERIKRHTSLPVAVGFGVKTAEQAQ-RIGQDADGVVVGSAIVAAIKGSLDATGATVPAVEALVGELAAGVAA
MTRIDRKFASLKEEGRPALVTYFMAGDPDYETSLKIMKALPEAGADIIELGVPFSDPMADGPAIQAAGLRALKGGQTLVKTLAMAAEFREADDTTPIVLMGYYNPIYIHGVERFLAEAKEAGVDGLIIVDLPPEMDEELCIPALKAGINFIRLATPTTDDKRLPKVLENTSGFVYYVSMTGITGSALPDTSKVAGAVSRIKAHTALPVCVGFGVKTSEQAK-IIGASADGVVVGTAIVNAVANTIRLVADPAEAVATMVRGLSTGIAE
MARLANAFPS----DRAALVCFVTAGDPTPAATPAILDALVEGGADVIELGMPFTDPMADGPAIQAANLRSLAAGTKTADILAIATDFRSRHPNVPLVLMGYANPMTRRGPEWFAEACASAGVDGVICVDIPAEEDAALGPALRAKGIAPIRLATPTTDAARLPAVLKGAGGFLYYVSVAGITGKQQAAQASIEEAVTRLKASTDLPVAVGFGVRTPEQAA-AIARVADGVVVGSAIVDIVAQHG---SNAAAPVRDYIRSLSTAINA
MSRITTTFAKLQEEGRKALIPYITAGFPFAAITPSLMHGMVEAGADVIELGVPFSDPMADGPTIQKAGDRAIANGVGLVQVLAYVREFRQKNQTTPVVLMGYANPVERYGKDRFVDDAAEAGVDGLLIVDYPPEECEAFAAQLRARDMDLIFLLAPTSTTERMQQVARVASGYVYYVSLKGVTGSGALDTAAVEAMLPRIREHVSIPVGVGFGIRDAATAQ-AISRVADAVVIGSRIIEMLDGQ--PHEKIVPLTIDFLRGVRKAL-A
MDRLTERFAKLKAENRGGLVIYTMAGDPDRDSALKLMKGLPEAGADVIELGMPFSDPMADGPAIQAAALRSLAGGMTLTGTLDTLAAFREGDDDTPVVLMGYYNPIYQYGVERFAAKAREAGADGLIIVDLPPEEAPELNEHLDAHGIHLIFLTTPTTKAERLPMVLREAGGFLYYVSITGITGSASAVEDEVAAAIADLRSSTDLPIAVGFGIKTPEQAA-GMARIADAAVVGSAVVNKVAENLG--PAAVDAALALVKQLSESV-A
MSKIQSTFQRLQVTGRRALIPFITAGDPAPELTVPLMNALVEGGADIIELGVPFSDPMADGPTIQRASERALANGMTLRRVLDTVREFRTGNAETPVVLMGYANPIEAMGVERFVSAAREAQVDGVLIVDYPPEECESFARAAKDAGLDPIFLLAPTSTEQRFRDVARVGSGYIYYVSLKGVTGSATLDFDEVAARIPQIRAQVGMPVGVGFGIRDAESAR-RIGEVADAVVIGSRIIEEIERS--PRDRLAANVTAFLREVRTALVR
MSRIAARFKALAAQGRGALIPYLEAYDPDWDTSLELLRKMPAAGADLIEIGMPFSDPSADGPVIQAAARRGLKAGATLAGVLDMVTDFRQQDNETPIILMGYLNPVESYGYERFCRDAASAGVDGLILVDLPPEEADVLAPFAKANKLDIIRLVAPTTSDERLPYVLSHASGFVYYVSITGITGTRSATTHDLEAAIPRLRKVTKLPIAIGFGVRTPQQAA-NASSIADGAVVASALLSTLAETLDATAETLPRVLAQIEDLAKAVAV
MSRLDRRFAAVRAENRAALVTYITAGDPGYDASLATFLGMADAGADVIELGMPFTDPMADGLAIQHATQRALKAGQTMDRTLAMVSEFRKRDQDTPIVLMGYYNPIYRRGVSRFLEQASEAGVDGLIVVDLPPEHDDELCIPASEAGISFIRLATPTTDSERLPGVLANTSGFLYYVSSNGVTGGAAPTAEKVEAEVGRIREYTDIPVAVGFGIRTAEQAA-RIGRFSDGVVVGSALIDLQANA--TPEQGTQAVHALTRELADAL-Q
MTRIDAKFESLRARGKKAFVSYIMAGDPDAAVSLEIMKGLPEAGVDIIELGLPFTDPMADGATIQLAGQRALESGMTLQKTLDMARAFRQSDDTTPIVLMGYYNPIYSRGVDAFLTDAKDAGIDGLIVVDLPPEEDAELCIPAQAAGLNFIRLATPTTDDARLPRVLQNTSGFVYYVSITGITGAANAEGADVGPEVARIKSQTDLPVIVGFGIKTPEKSR-EIAAISDGAVVGSAIVERIAAG-----DSPSDVLAFVKTLSDGA--
MQRMTYRFAKLAEENRPAFVTYFMGGDPDMETSIEIMKGLPAAGADVIELGMPFSDPMADGPSIQAAAKRSLAGKHNLPKCFEMVRAFRETDNETPIVVMGYYNPIYIYGAERFLDEAKAAGIDGMIIVDLPPEMDEELCIPALERDLNFIRLATPTTDAKRLPKVLSNTSGFVYYVSINGITGSAAPNPDAVAASVAHIKASTDLPICVGFGVTNAEQAA-GIGRAADGVVVGSAIVKAIADSLDATSHTVSNALDVVSQIAKGV-A
MSRIAATLAALKAQGRRALIPYITTGDPYADITPELMHALVAGGADIVELGVPFSDPMADGPVIQQAGERALARGIGLPQVLQAVRIFRERDVQTPVVLMGYANPIERFGERAFVQAAAAAGVDGLLVVDYPPEECREFAQGARAAGLDLIFLLAPTSTEARMRELGEVASGYVYYVSLKGVTGAGHLDTEAVARMLPRIRQHVKLPVGVGFGIRDAAGAK-AVGRVADAVIVGSRLVQMLRPL--PREQVAPAARAFMAEIRHALDA
MNRLDDCFAGLRQAGRAALVTYIMAGDPDPALSLEVMAGLPAAGADIIELGMPFSDPMADGPTIQAAAGRALKAGMTLPGTLELLRQFRRQDRKTPVVLMGYYNPVYSYGPARFAADAAEAGADGVILVDLPPEEAETFVVDLAHNGLHMICLAAPTTDSRRLSVILDRAGGFLYYVSVTGVTGTVLADVNEVQSSVDRLRQMTDLPVATGFGIRTPDQAA-AFARFADAVVVGSALVEVIADKG-KGLGQVPAALGFVASLAEGV-K
MSRISEVSAAAAQQGRKLLIPYVVAGDPDLPTTLRLLHKLVAEGADIIELGVPFSDPSSDGPVIQRGVERSIAGGTNLAKVLDLVADFRAVDKITPIVLMGYLNPVEIMGYEVFADRASHVGVDGVLVVDMPPSESNALRGVLHDRQIDTIFLVAPTTTDARCEQIAACCTGYLYYVSLKGVTGAALLDTESVRLSIEKLRKLTALPIVIGFGIKDADSAR-AMGALSEGVIIGSALVERIEKLPSATEQQLAHVTEVIKSARGAL-I
MTRLDKTFATLKEQGRKALIPYITCGDPYPEKTVELMLAMAEAGADVIELGVPFSDPMADGPVIQKAAERALAKGISLTHVLEDVKAFRTKNADTPVVLMGYANPIECYGAGSFVREAKACGVDGVLVVDYPPEECEEFAARLKAADLAPIFLLAPTSTEQRMADVGRVAAGYVYYVSLKGVTGAGHLDTAAVADMVPRIKAHVNVPVGVGFGIRDAETAK-AVAAVSDAVVIGSRIVQLLETQ--TPDTVVAAGRGFIAEIRTALKG
MGRLNRCFDALRTRGRKALVPFITAGDPGPEQTPALMQALVESGADILELGVPFSDPMADGPDIQRSSERALRRGVTLRTVLDLVREFRASDTHTPIVLMGYLNPIEVMGYAVFAR--------------------------LGAHEIDPVFLLAPTSSEERIARICALARGFVYYVSLKGVTGSDKLDTSAVADKVRLIRRHTALPIGVGFGIKDAESAA-RIALISDAVVVGSALVSRIEALG-NGPNLERGVRAFMKGLRAAMSL
MSRIEATFRALEDQGRKALIPYVTAGFPFADITPALMHGMVEAGADIIELGVPFSDPMADGPVIQRAGEKALGLGIGMSQVFHQVREFRKRNGTTPVVLMGYANPVERYGQGAFVRDAAAAGVDGVLVVDYPPEECTAFAASLRARGMDLIFLLAPTSTAERMAQVAQVASGYVYYVSLKGVTGSGALDRSAVEQMLPRIRQHVRIPVGVGFGIRDAATAQ-AIGKVADAVIIGSRIIELIEDQ--EHAKVVPVTIDFLRGIRKAL-A
MNRLTTRFAELSAYNRAGFVAYMMAGDGD---SQGLLDALPAAGADVIELGMPFTDPAADGPAIQASALRALEAGMTLKGTLAQATEFRKQDKDTPLVLMGYANPIFSMGWEKFAKAAAKAGVDGLICVDVPPEEDDELRTALTKQGIALIRLATPTTDDARLATVVANTAGFVYYVSTTGVTGAGTGVVTEVGAAVDRVKAASGLPVAVGFGVREPEQAE-AIAKRADAVVVGSAIVDAMHSG------GVAAATGLVKTLSSAVDK
MTRIADRFAELKAQGRSAFVSFVMAGDPDFETSLELVRGLPGAGVDVIELGMPFTDPMADGPAIQLAGQRALAAGMTLSRVLDLVAAFRKEDDRTPIVLMGYYNPIYAMGVPRFLERARAAGVDGLIVVDLPPEEDDELCLPARAAGLDFIRLATPTTDDARLPKVLSNASGFVYYVSITGITGAAAADAARVAPEVARIKARTDLPVCVGFGIKTPESAR-DIAAAADGAVVGSAIVERLGRG-----EPPARILEFVRSLADAA--
MTRIDTRFAELKVEGRAAFVTFVMAGDPDPATALEIVKALPKAGADIIEIGMPFTDPMADGPSIQAAGLRALQAGMTLRKTLQLVRDFRAADDKTPIVLMGYYNPIYIYGVDKFLPDAKAAGVDGLIIVDLPPEEDAELCLPAMKAGLNFIRLATPTTDDKRLPAVLANTSGFVYYVSITGITGSASADSSAVSAAVARIKRHTKLPVCVGFGIRTPEAAH-DIARHANGAVVGTALIDALKGSLDATARTVSAVADLAAALAQGVAE
MSRITARFDALKQENRAALVTFVTAGDPSFDASLAILEALPGAGADIIELGMPFTDPMADGPAIQKAALRALAAGQTQIKTLEMVKRFRERDTTTPIVLMGYYNPIYRYGVERFLVDAKAAGVDGLIVVDLPPEHDAELCLPAREAGIDFIRLATPTTDDKRLPKVLENTSGFVYYVSVAGVTGARAPTPADVERAVGRIKEHSQLPVAVGFGIRRAQQAE-EIARFSDAVVVGSALVDCIEGAV-DTATAVAEISRLTRELAEGV-R
MSRIKPTLDALLSQGRKALIPYVTAGFPYADTTPELMHAMVAGGANVIELGVPFSDPSADGPVIQKAGEKALAQGVGLLQVLDMVRAFRRQDNTTPVVLMGYANPVERYGAGAFIRDAAEAGVDGMLIVDYPPEECVEFAARLRAHGMDLIFLLAPTSTDARMAQVAKVASGYVYYVSLKGVTGSGGLDVDAVEAMLPRIRQHVRVPVGVGFGIRDAATAK-AISKVADAVVIGSKIIQLIENQ--PRDKVAAVAQAFLQEIRSAL--
MARMDKRFADLAAEGRPALVTYFMGGDPDYASSLEIMRALPKAGSDVIELGMPFSDPMADGPAIQLAGQRALKGGQTLAKTLQMARDFRKGDDATPIVLMGYYNPIYIYGVDHFLDEALEAGIDGLIVVDLPPEMDDELCLPALAKGINFIRLATPTTDEKRLPAVLKNTSGFVYYVSMNGITGSALPDPSLIGGAVGRIKAHTKLPVCVGFGVKTADHAR-AIGASADGVVVGTAIVNQIASSLTASAATVAGVETLVMSLASGVAE
MARLEAAFGK----NRAALVTFVTAGDPSAEATLEVLDALVAGGADVIELGMPFTDPMADGPSIQAGSLRALKAGMTLKGTLEIARRFRAKHDGVPLILMGYLNPVLSYGLS-FAEDAVAAGVDGCIIVDLPPEEDQELGPSFRDAGLHFIRLATPTTDAARLPAVLSGASGFLYYVSVAGVTGTRAAEAPDIGEAVAAIKRESNLPVAVGFGIRTPQQAA-DVARVADGVVVGSAIVDLVGQHG---HGAPETVRAYVQSLASAI-A
MARLDAKFAALAQQGRAGLVTFLTAGDPDPGTTLELLTGLPAAGADVIELGMPFSDPMADGPAIQWSSLRALKAGQTLAKTLDLVRAFRAGDDTTPLVLMGYYNPIYVYGVARFLADAKAAGVDGLIVVDLPPEEDDELCLPALDAGIAFIRLATPTTDDQRLPKVLANTAGFVYYVSITGVTGTATPDFDKVGAAVARLKRHTRLPVAVGFGVKTAAHAG-AVARGADAVVVGSALVETVRTSLDATDKTVPAVLGLVRELAAGVAA
MARMDKRFADVAAEGRPVLVTYFMAGDPDFETSLSIMKALPKAGADVIELGMPFSDPMADGPAIQLAGQRALKGCQTLAKTLEIARRFREDDQRTPIVLMGYYNPIYIYGVDRFLTDALAAGIDGLIVVDLPPEMDDELCIPALAKGISFIRLATPTTDDRRLPKVLENTSGFVYYVSMNGITGSALPDPSLIAGAVGRIKAHTNLPVCVGFGVKTAEHAR-AIGASADGVVVGTAIVNQIASSLTATDATVPGVEALVRGLSAGVAE
MSRIAGCFADLKARNRKAVIPYIVAGDPGVEITVDLMLALVEAGADIIELGVPFSDPMSEGPVIQRGHERALDRGVRLRGVLDLMTQFREHNQTTPVLLMGYANPVEHMGHAQFADRAAASGVDALLSVDIPPEEVAMLNRELRRVGMDNIFLIAPTTPSARMALIAEEASGFIYYVSLKGVTGAGNLDREAVARSLEEIRRHTDLPICVGFGIKDGPSAA-AVASVADGVVVGSALVQRLADVAEDSAQILQAAKAMLADIREHVAT
MNRISKRLADIKASGKKALVTYIVHGDPRTDVTLPALHALVEAGTDVIELGVPFSDPMAEGPVIQRGHERALGNGASLSSAMALVAEFRKTDSETPVVLMGYANPVERMGYKTLAAVAAESGVDGLLTVDLPPEEAKDLDAELKAHGLHSIFLIAPTTVDQRIADVTQLAAGFVYYVSLKGVTGAGHLDIGSVESKLADIRKHTALPVLVGFGIKDKASAQ-AVGAVSDGVVVGSVLVNAMGDKAQGIDEICETLKQLIEPIRAGLAQ
MTRIDRRMAKLKADGRPALVTYFMGGDPDYETSLSIMKALPKAGSDIIELGMPFSDPMADGPAIQAAGLRALKAGQTLAKTLQMAREFRADDNDTPIVLMGYYNPIYIYGVDRFLADAVASGIDGLIVVDLPPEMDNELCIPALKAGVNFIRLATPTTDDKRLPKVLENTSGFVYYVSMTGITGSALADTGKVAEAVQRIKAHTDLPVCVGFGVKTAEQAR-TIGASADGVVVGTAIVNAVANVIGKTADPAEAVATLVNGLSQGIAQ
MARMEQRFADVAAEGRPVLVTYFMGGDPDFETSLSIMQALPKAGADVIELGVPFSDPMADGPAIQLAGQRALKAGQTLAKTLELARRFRAEDQRTPIVLMGYYNPIYIYGVERFLNDAVEAGVDGLIVVDLPPEMDDELCIPALKKGISFIRLATPTTDDRRLPKVLENTSGFVYYVSMTGITGSALPDPSRIAGAVARIKSHTSLPVCVGFGVKTAEHAR-VIGASADGVVVGTAIVNQIASSLTVTEATVPGVEALVRGLSAGVAE
MSRIAATFSRLSQAHRKALIPFITAGDPHPDLTPPLMCALVEGGADIIELGVPFSDPMADGPTVQRASERALAQGMTLRRVLALVSEFRQSDQVTPIVLMGYANPIESYGIDVFARDAHSAGVDGVLVVDYPPEECAEFAAAMKQVQLDPIFLLAPTSTSRRYAEVAALGSGYLYYVSLKGVTGAGHLDMEEVARRIPEIRAQVGMPVGVGFGIRDAATAA-RIAAMADAVVIGSRIIEEIEGG--PAADAPARVKALLAGFRLAIHS
MSRIAATFARLAGQGRKALIPYVTAGDPFADITVDLMHAMAKAGADVIELGVPFSDPMADGPVIQRASERALSRNISTADVLAMVARFRETDDTTPVVLMGYANPVERYGPDRFVDDARAAGVDGVLVVDYPPQECEAFADRLRAADLDPIFLLAPTSTDARMADVGRIATGYVYYVSLKGVTGSGNLDTDAVARMIPRIRSHVSVPVGVGFGIRDAATAV-AVARVSDAVVIGSRIIQLIENE--PRERVVPVAAGFIAEIRTALHA
MARIDARFAALKAEGRAGFVSYVMAGDPDAETALAILKGLPAAGADLIEVGFPFSDPMAEGPPIQRAAQRALRKGMTLKGTLAAIAAFRQDDQDTPIILMGYTNPLVTWGYEAFARDAAAAGVDGVIVVDCPPEEADSLADALDAHDVSLIRLATPTSDDKRLPVVVSRTSGFVYYVSVAGVTGVKEADAAAVAPHVERVRKASGLPVAVGFGIKTPERAA-AVARVADAVVVGSALVDEVAAGVDPNEDVTRRVLTKAESLAKAVPA
MTRIDRLFTKLKAENRPALVTYFMGGDPDYETSLSIMKALPVAGSDIIELGMPFSDPMADGPAIQAAGLRALKGGQTLDKTLRMAKSFRQDNDHTPIVMMGYYNPIYIYGVDRFLTEARASGIDGLIIVDLPPEMDEELCVPALRAGINFIRLATPTTDDKRLPKVLENTSGFVYYVSMTGITGSALPDTSKVAGAVARIKGHTKLPVCVGFGVKTASQAR-AIGAAADGVVVGTAIVNAVANVLGTTADPAEAVATLVRGLADGVAE
MARMDKRFADLAAEGRPALVTYFMGGDPDFDTSLAIMKALPSAGSDIIELGMPFSDPMADGPAIQLAGQRALKGGQTLAKTLEIARRFREGDQDTPIVMMGYYNPIYIYGVERFLDDALAAGIDGLIVVDLPPEMDDELCIPALKKDINFIRLATPTTDDKRLPKVLENTSGFVYYVSMNGITGSALPDPTVVGGAVQRIKGHTKLPVCVGFGVKTAEHAR-AIGASADGVVVGTAIVNQVASSLTSTGATVPGVETLVRGLSAGVAE
MDRYAQMFERLDACGEGAFVPFVMLGDPNIDTSLEIVDALVKGGADALELGIPFSDPIADGPTIQKAAIRALKSDVRPPDCFAIIAKIRRQHPQIPIGLLLYSNLVLAPGIDEFYRQASEAGVDSILIADVPIRESGPFSEAAKAHSMHQILIAPPNASDETMARIGELSSGYTYLLGRAGVTGAETAATMPASELINKLKQVGAARPILGFGISKPEQVKDAIAAGAAGAIAGSATVKLIEEHLSDVPAMLQRLTDYVAGMKAGTHS
MSRIAATFARLQADGRKALIPYVTAGFPYADITPELMHGMVAAGADVIELGVPFSDPMADGPVIQQAGERALALGIGMRQVLEMVRIFRTQDADTPVVLMGYANPVERYGAGAFVRDAAAAGVDGVLVVDYPPEECADFAAQLKAHGMDLIFLLAPTSTDERMAQVAKIAGGYVYYVSLKGVTGAGHLDTAAVEAMLPRIRAHVQIPVGVGFGIRDAATAQ-AVGRVADAVVIGSRIIQLIEQQ--PREGVVPAARDFLAGIRQAL-A
MSRIARRFAKLRAEGRGALMPFLEAYDPDPATSMAILRGMPGAGADLIEIGVPFTDPAADGPTVQKAGQRALKAGGSLAGALAMVRDFRRDDDETPLVLMGYLNPILAYGPERFCEDCRCSGVDGLIIVDMPPEEADEVQPF--AHGLDMVRLVAPTTLESRLPIVLDGASGFIYYVAITGITGTRSADAADLAAAIPRVRAATDLPVAIGFGVRTPEQAA-AAVRVADGAVVASSLIEILAGTLDATKGTVRAVLDGVRALAEGV-D
MTRIDTKFAELKAEGRPALVTYFMGGDPDLETALKVMKALPKAGADVIELGMPFSDPMADGPAIQAAGLRALNAGQTLAKTLYMAAEFRKEDDTTPIVMMGYYNPIYVYGVERFLTDAKASGVDGLIVVDLPSEMDAELCIPAMKAGINFIRLTTPTTDDKRLPKVLHNSSGFVYYVSMNGITGAAIADTAKVGEAVRHIKKSTDLPICVGFGVKTPEQAA-AIATHADSVVVGTAIVNAIAGELDVKGDPVAAATRLVHALAESVAQ
MTRIDTRFEKLKAEGRPALVTYFMGGDPDYDTSLKIMQALPGAGSDVIELGMPFSDPMADGPAIQMAGQRALKGGQTLKKTLALAADFRKGDNETPIVLMGYYNPIYIYGVDRFLVDAIEAGIDGLIVVDLPPEMDEELCLPALKAGLNFIRLATPTTDDKRLPRVLSNTSGFVYYVSMNGITGSAIADTSKVNEAVDRIKSHTNLPVCVGFGVKTAEQAR-AIGQSADGVVVGTAIVNQIANTLDATTDTVESVVTMVRGLATGVTQ
MSRLSDTFDALSREGRAAFIPFIMGGDPDFDTCRQLLDALPAAGADIIEIGVPFTDPMADGPAIQRAGQRALAGGQTLSKTLELVRSFRLKDDRTPLVLMGYYNPFYRFGIDRFLTAATEAGVDGLIIVDLPPEEDEEFCKPAKEAGLDFIRLATPTTDDARLPAVLSHASGFVYYVSVAGVTGGKTGEEASVERAVSRLKARSGLPVAVGFGVRTPERAA-TIAQTADAVVVGSALVEIIEAHRH--CRVMDETIAFTRRLADSISR
MTRFTAAFSK----PHPALVAFITGGDGD---TAANLDALVAGGADVIELGMPFTDPMADGPAIQAANLRALGKGTTTAELFAIAGAFRERHPHIPLVLMGYANPMTIRGADWFAAECAKAGIDGVICVDIPSEEDAELGPALRSAGVDLIRLATPTTDAARLPDVLNGAGGFLYYVSVAGITGLQQAAQASIEDAVARLKSATDLPVAVGFGVRTPQQAA-AIAKVADGVVVGSALVDIIAEHG---EAAAAPLEAFTRTLADAIAA
MTRIDAKFAALKAEGRPALVTYFMGGDPDFETSLKIMKALPRSGSDIIELGVPFSDPMADGPAIQAAGLRALKKGMSLTKTLDMAARFRETDNTTPIVMMGYYNPIYIYGVDRFLKDAVASGIDGLIIVDLPPEMDEELCIPAIKAGINFIRLATPTTDEKRLPKVLQNTSGFVYYVSMNGITGSALPDTTKIAAAVHRIKQHTDLPVVVGFGVKTAEQAK-VMGASADGVVVGTAIVNAVANTINLVTDPAEAVATMVQGLSSGVAE
MTRIDDRFAALKKEGRAALVTFVMAGDPDLATSLDILRGLPGAGADVIEVGMPFTDPMADGPAIQAAGLRALKAGTTLKKTLKLVADFRAGDDATPIVLMGYYNPIYVYGVDAFLRDARDAGVDGLIVVDLPPEEDAELCVPARDAGLNFIRLATPTTDDKRLPKVLENTSGFVYYVSLTGITGAALADYAGVSQAVARIKRHTALPIAVGFGVKNAENAA-EIARNADGVVVGTALVQALKASLDAGPSSVGAVTGLVASIAEGVVS
MSPLAATFDRLRAQGRRALIPFVTAGFPQPDATPGLMHALVAAGADVIELGVPFSDPMADGPVIQRAGERALAAGVGLAQVLQMVRDFRTRDITTPVVLMGYANPIEAWGAGSFAREAAAAGVDGVLVVDYPPEECEAFAATLRAHGLDLIFLLAPTSTDARMAQVGRLASGYVYYVSLKGVTGAGHLDTAAVEAMLPRIRAHVSIPVGVGFGIRDAASAQ-AVGRSADAVVIGTRLIQLIENE--PPERAPEVAAAFLREIRTALVA
MERITAAFDRAKADKRAVLVAYLMAGDPDLETSFQSLCALRDNGADIIELGAPFTDPMADGPAIQRAGLRALANHTKLTDVLALVARFRETDQTTPLIIMGYANPVHSMGYAKFAEAAHVAGVDGTIIVDLPPEEDAELRGEYAKYGLSVIRLATPTTHEARMKKVAEGASGFLYFVSVTGVTGAGSADPAAIAGNIEMAKRVSGLPVCVGFGVKTGAQAA-EMAKVADGVVVGSAFVEHAEAAHEDLARAPQGMGALAGELSKAIKP
MNRIAAAFAK----PHPALVCFVTAGDGD---TAANLDALVEGGADVIELGMPFTDPMADGPAIQAANIRALQAGTTTQDVLMIANEFRERHPDVPLVLMGYANPMVRRGPEWFAQEAAGAGVDGVICVDIPPEEDSALGPALRERGIAPIRLATPTTDDFRLPTVIEGSEGFLYYVSVAGITGKQSAAQDSIDAAVKRLKAATDLPVAVGFGVRTPEQAG-SIAKVADGVVVGSALVDLVAEHG---ADAPAHLGDLTARLAKAVGA
MRRIETAFAKAKSADRGVLGVFITAGDPDLETSEKILHALADTGVDFIELGMPFSDPMADGPAIQAASLRALKAGMSLQKTLAMAKRFRAKNADIPIILMGYYNPIYIYGNDVFLKDAVDAGVDGLILVDLPPEEDEELCIPAKQAGLSFIRLVTPTTNDKRLPTVLAEANGFVYYVSVTGITGTKSAAADSIDTAYKRISNHTDLPIVTGFGIKTAKQAA-EVAKLSDGAVVGSAVVDIIASNLSGNDDIVRKVAAFVRELANAV-K
MARIARRFQAVKDEGRAALVTFVMAGDPDAETSLQIVKALPKAGADVIEIGMPFTDPMADGPAIQAAGLRALKAHQTMVRTLEIVERFREEDRETPIVLMGYYNPIYSYGNERFLSDAAAVGVDGLIVVDLPPEADDELCLPALDAGIAFIRLATPTTDDERLPHVLRNSAGFVYYVSVAGVTGSKALDTDRVAASVARIKAKTDLPVAVGFGVRTPEQAK-TVAEAADGVVVGTALVEAVRTSLDATDGTVSAVGDLVGALAAGVPA
MSRIASTLSALESAGRKALIPFITAGDPDLSTTVPLMHALVECGVDIIELGVPFSDPMADGPTIQRSSERALAKKVSLRNVIQVVAEFRKTDARTPVVLMGYANPIEAMGVEAFADAASKAGADGVLVVDYPPEESHDFAAKVRAVGLDVIFLIAPTSTEKRIRAVGEIGSGYIYYVSLKGVTGAGHLDVSEVSRRIPAIREAVGMPVGVGFGIRDGASAK-ALSAVADGVVIGSRIIEEIENS--PADQVIPRVKALVGSIRQAMAA
M-------AKLKAESRPALVTYFMGGDPDFDTSLSIMRALPQAGADIIELGMPFSDPMADGPAIQAAGLRALKGGQTLKKTLAMAAAFRKTDDDTPIVLMGYYNPIYIYGVERFLADAKTSGIDGLIVVDLPPEMDEELCIPAIRAGINFIRLATPTTDDKRLPTVLKNTSGFVYYVSMTGITGSALADTDRVAAAVTRIKGHTDLPVCVGFGVKSAEQAR-TIGACADGVVVGTAIVNAVADVVGITADPVGAVTTLVSGLAEGVAE
MSRLANAFPG----DRAALVCFVTAGDPDAAATPAILDALVEGGADVIELGMPFTDPMADGPAIQAANLRSLAAGTKTADILAIATGFRRRHPNVPLVLMGYANPMTRRGPEWFADACASAGVDGVICVDIPVEEDASLGPALRSKGIAPIRLATPTTDAARLPAVLEGAGGFLYYVSVAGITGKQQAVQASIEEAVARLKASTDLPIAVGFGVRTPEQAA-AIGRVADGVVVGSAIVEIVSQHG---ADAAGPVRDYVRTLADAITA
MSRIQSTFERLAAEGRKALIPFVTTGDPYPDVTVELMLAMAEAGADVIELGVPFSDPMADGPVIQRAAERAVRAGVGMKQVLADVQRFRASNNSTPVVLMGYANPIERYGQARFVSDAKAAGVDGVLVVDYPPEECEAFAGLLHAQDMDPIFLLAPTSTEERMARVGKVARGYVYYVSIKGVTGAGHLDTAAVAAMIPRIRRHVSVPVGVGFGIRDAVSAR-AVADHSDAVVIGSRLVELLEAQ--PRDNVAATGAQFIREIRAAL-A
MNRIDQRFAQLRAQGRKALIPYIAAGDPAPSATVEIMHALVQGGADVIELGVPFSDPMADGPVIQRATERAIARGIGLPQALDFVREFRQTDDVTPVVLMGYANPVERFGVEAFVAAAKAAGVDGVLIVDYPPQESEAFAAALKAVDIAPIFLLAPTSTDARMADVGRIASGYVYYVSLKGVTGAGHLDTSAVAAMLPRIRAQVSVPVGVGFGIRDAQTAR-AIGQLADAVVIGSRLIELMEAQ--PAEQAAVVARGFIQDIRQAL-A
MARIVQTFEDAKANNTAAFITFTACGFKTKADTVEILLALQRGGANIIELGIPYSDPQADGPTIQKAHQVGVDQGITLHDVLATVKDARQEGLTVPLVLMGYYNNIMQYGESKICKDAHEAGVDGFIIVDLPPEEAQFLSDESKRYGISYIPLISPTTTESRMRVIAKVAHGFVYCVSLTGVTGARTELPPNLEAFMQKIRSNVSLPLALGFGLSSREHFL-QASALADGVVMGSKIIKIIESAN-NTASRAANVEAFCKSIVS---A
MTRLANAFGK----PHPALICFVTAGDGD---TASVLDALVEGGADVIELGMPFTDPMADGPAIQLANLRALGKGTKTADVFKLATDFRARHPEVPLVLMGYANPMIRRGADWFADQCQKAGVDGVICVDTPPEEDAELGPALRGAGVATIRLATPTTDAARLPQVLETATGFLYYVSVAGITGLQQAATDSIEQAVARLKAGTDLPVAVGFGVRTPEQAG-AIARVADGVVVGSALVELVGKHG---ADAPAHVRELTAALAHAVTA
MSRIQTRFAALKREGRGALIPFIEAGDPDAETSQTLLHGLPAAGADLIEIGVPFTDPMADGPTIQRAGRRALEAGATLAKTLAMVETFRQQDKDTPIILMGYLNPIETYGHERFCVDAAAVGVDGLIIVDLPTEEADLILPFATANGLDVIRLVAPTTDDARLPHVLNGSSGFVYYVSITGITGTVTASAEQLAQNMPRLRRVTDLPVAIGFGIRNPAQAA-EAVRQGDAAIVASALIDTLAETLDATDRTVPAVLDQVRQLAEAVGA
MARIDACFAALKAEGRAAFIPYVMGGDPSRDEALEILRGLPAVGADIIELGFPFSDPMAEGPPIQRAAIRGMKAGFGLRSTMDLAREFRKGDDATPIILMGYLNPIESLGYDAFAAYAADCGIDGLIVVDCPPEEAGPLIEALDKVSISLIRLATPTSDDERLKIVVQGTSGFVYYVAVAGVTGVKEANAEVVAPAVERVRKASGLPVAVGFGVKTPERAA-EIARVADAVVVGSALVDEVAAALE--EPAAPRVLARVKALGDAVTV
MSRIASRFAALKQQGRGALIPYVEACDPDYETSLALLKGMPGAGADLIEVGMPFSDPSADGPTIQKAALRGLRGGANMPRVLEMIAEFRRDDHDTPIILMGYLNPIEAYGHERFCADAARAGVDGLIIVDVPPEEGDLLRGPAAANGLDIIRLVAPTTPDARLPVVLNGASGFLYYVSITGVTGTRTASTDELAVAIPRLRAVTDLPIAIGFGIRAPAQAA-NAVRAADAAVVASALLNTLEGTLDATAQTVDSVLSHLRELADAV-V
MTRIDTKFAELKAAGRKAFVAYVMAGDPDEHKALEIVKALPAAGVDIIELGIPFTDPMADGITIQLAGQRALNAGMTLQKTLDMAAEFRKVDDTTPIVMMGYYNPIYSRGVDKFLADAKAAGVDGLIIVDLPPEEDDELCIPAQAAGLNFIRLATPTTDEKRLPKVLTNTSGFVYYVSVNGVTGAAEASGDSVGPEVARIKSHTDLPVIVGFGVNTPEKAR-EIASIADGTVVGSAIVNQIAQG-----KSVEDIAAFVKSLADGA--
MTRLSDAFAK----GRPALVCFITAGDGD---TGANLDALVAGGADVIELGMPFTDPMADGSAIQAADIRALAAGTTTADVLAIATAFRTRHPAVPLVLMGYANPMVRRGPDWFADALDVAGVDGVISVDLAPEEDADLGPALRGKGIALIRLATPTTDDARLPAVLAGAGGFLYYVSVAGITGKQQAAMASIEENVMRLKQQTDLPVAVGFGVRTPDQAA-TIARVADGVVVGSAFVELVAEHG---AAAPAHLQALASGLSAAVRA
MTRIDRRFAALKREGRAGLVTFVTGGDPDYETSLELLKGLPGAGADVIELGMPFSDPMADGPAIQAASQRALKGGQDMHKTLAMVRAFREDDEDTPIVLMGYYNPIFVFGVDTFLKEAVAAGVDGLIVVDVPPEEDEELCLPAMQAGLNFIRLATPTTDERRLPKVLANTSGFVYYVSIAGITGTGAPDAAKVQAHIGRIKAKTDLPVAVGFGIKTPEQAK-ALSEGAEAVVVGSALVKTIEENLDAAAGTRDQVLKLVGSLSAALAI
MTRIDQKFASLRASGTKAFVSYIMAGDPDVETSLAIMKGLPGAGVDIIEIGLPFTDPMADGPTIQLAGQRALEGGMTLDKTLAMVADFRTDDDTTPIVLMGYYNPIYSRGVDLFLTQAKAAGIDALIVVDLPPEEDAELCIPAQKAGLNFIRLATPTTDDQRLPVVLQNTSGFVYYVSITGITGAAAPQAADVAPEVRRIKAQTDLPVIVGFGITTPEAAQ-AIAGIADGCVVGSAIIKDIAEG-----KPVAEVLARVAALAAGA--
MSRISAAFEKAKTQNRAAFVTYMMCGDPDLETSFEAAQALAENGADIIELGAPFTDPMADGPAIQKAAQRSLKAGTKLADVLSVAKRFRETNQDTPLIIMGYANPIHKMGYKAFAEAAADSGVDGVITVDLPPEEDAELRGYLADLELAVIRLATPTTTQARMETVANGSSGFVYYVSVAGITGAGTGAQTDIKAGVDRAKNASGLPVAVGFGVKTAEQAA-EFSRLADGVVVGSAIVEEVRMAVEMPSDAPRRMGTLVKVLSDAI-S
MHRLATVFEELAAQDRKAFVTFITAGDPDTATSLEILKGLPGAGADVIELGMPFSDPMADGPAIQRASLRALHAGQDMHKTLAMVRAFRETNKTTPIVLMGYYNPIYVYPVDSFLADAVEAGVDGLIVVDAPPEADDELCIPALNAGLNFVRLTTPTTDDHRLGAVLANTSGFVYYVSITGVTGTRAPDLEAVAKNVARIKARTRLPVAVGFGVRTPEQAK-SIASVADGVVVGSAIVDAIAQSLDATELTVSSVLTLVEKLSAGL--
MARIDARFAALKTEGRAGFVAYVMAGDPTRDQALEILRGLPGAGADIIELGFPFSDPMAEGPPIQRAAQRGLKAGLTLQGTLDLAADFRKGDDATPVILMGYLNPIESMGHEAFARAANAAGIDGLIVVDCPPEEAGPLTDALDAEGLSLIRLATPTSDDERLKIVVSRTSGFVYYVSVAGVTGVKEAQTASVAPAVERVRKASGLPVAVGFGVKTPERAA-EIARVADAVVAGSVLVDEVAAALD--EPTASRVLAKVKALSDAVTV
MTRIDRRFEELAKAGRAGLVTFVMAGDPDLSTSLEILHALVRAGADVLEVGMPFTDPMADGPAIQAAGLRALKAGMTLRKTLDMVAAFRAKDATTPIILMGYYNPIYIFGVEAFLNRAKEVGVDGLIVVDLPPEEDEELCLPARAAGLNFIRLATPTTDAVRLPAVLANTSGFLYYVSITGITGAGVPDYSKVASAVAGIKAHTNLPVAVGFGVKTAESAR-TIACHADAVVVGSAIVDALRASLDATPACIGTVEKLVAELAEGVAA
MTRIASRFASLKREGRAGLVAYVMASDPDHETCFEILRGLPDAGADVIELGFPFTDPMADGPSIQKAALRALKAGGSLRKTLELAKRFRATNTDTPLILMGYANPIESMGYDAFAKAMKESGADGAIIVDLPPEEDTPLRAAFDANGLSIIRLATPTTDSNRLTKVLAGASGFLYYVSVAGVTGANAATSVDVRAAVARLKRSTDLPLAVGFGVREPEAAR-AIALTADAVVVGSAFVDEIAAG--PTPQAVERVLRKVAQLSEAVPA
MNRISQCLQACKQEGRKALVTYIVHGDPGLEHTLPSMHRLVEEGADIIELGIPFSDPMAEGPVIQRGHERALANGASLTNAMELVSQFRQNNKHTPVVLMGYANPIERMGYSKLASSAAKAGVDGLLTVDLPPEEAEALNVELKQQGLENIFLIAPTTTEARMADITALAGGFVYYVSLKGVTGAGHLDVTSVQQKVEQIRKYTGLPVLVGFGIKDKDTAK-AIGAVSDGVVVGSLLVKAMGEGESDLKSICDHLASLIKPIRKGL-L
MTRIDRRFKDLAVEGRAALVAFVMAGDPDLATSLDILKALPKAGADVIEVGMPFTDPMADGPAIQAAGLRALAAGATLAKTLKLVADFRGEDQTTPIVLMGYYNPIYVYGVDAFLEAAKESGVDGLIVVDLPPEEDSELCLPALAAGLNFIRLATPTTDDARLPAVLANTSGFVYYVSITGTTGAATPNFSATASAVARIKRHTGLPVAVGFGVKTAADAA-AIAAHADGVVVGSAIVDALRGSLDATPGTVPAVAKLVEDLAGGVPA
MSRIQATFARLAAEGRKALIPYVTAGDPYADVTVELMHAMVAAGADVIELGVPFSDPMADGPVIQRASERALLKAISTADVLAMVRAFRQDDAATPVVLMGYANPVECFGPDRFVDEAKAAGVDGVLIVDYPPQECEAFAARLRAADMDAIFLLAPTSTDARMQEVGRIATGYVYYVSLKGVTGAGHLDTAAVAAMVPRIRAAVNVPVGVGFGIRDAATAV-AVAQVSDAVVIGSRIIQLIENE--PRERVPGVAAGFLREIRAALSA
MTRLDVRFASCASEGRAALVTFVTAGDPDYDTSLALLKALPEAGADVIELGVPFTDPMADGPAIQAAGLRALKAGQTLRKTLAMVSAFRETNDGTPIVLMGYYNPIYIYGVDRFLKDAKEAGVDGLIVVDLPPEEDNELCLPALLAGLDFIRLATPTTDDKRLPAVLANTAGFVYYVSITGITGAATPKPDVVAQAVARIKRHTALPVAVGFGVKTPEHAA-AIAAGADGVVVGSALIDALRATLDATPATIPAVTRLVGALAEAVAE
MTRIDVRFAQCRAENRPALVTYIMGGDPDLATGQAILNALPQAGSDIIELGMPFSDPMADGVAIQLGGQRALAAGQTMLGVLGMVEEFRRKDDKTPIVLMGYYNPIYSFGVDRFIAAAKGAGVDGLIVVDLPAEEDGELCIPALEAGLNFIRLTTPTTDEKRLPVVLENTSGFVYYVSMNGVTGAEIKSRSAVGEAVDRIKAHTGLPVAVGFGIKTAADAA-EIGRHADGIVVGTVLVDAVGKSL-ATERTLAVVRDIVADLAGGV-A
MTRIDARFEALRAEGRAALVTFVMAGDPDLETSFQIMRSLPKAGADLIELGMPFTDPMADGPSIQAAGLRALHAGMTVTKTLDLVRRFREEDNATPIVLMGYYNPIYVRGPENFLAEAKAAGVDGLIVVDLPAEEDQELCLPARAIGLSFIRLATPTTDDARLPKVLENSSGFVYYVSLTGITGAALVDYAGVAEAVARLKRHTPLPIAVGFGVKTAENAV-AIAQYADGVVVGSALVDALARSLDASEQTAPAVTELVAELARGVAS
MSRIDRRFAALKAEGRPALVTFLTAGDPDPATSAAVLAALPAAGADIIEIGMPFSDPMADGPAIQAASQRALKAGQTLEGTLAMVAALREVDDAVPVVLMGYYNPIYTYGIERFLETARKAGVDGLIVVDLPPEADDELCLPAHEHGISFIRLATPTTDEKRLPSVLANTSGFVYYVSILGITGTAAPDAAVVGEAVRRIKAHTDLPVAVGFGVKTPEQAA-SIGRIADGVVVGSAIVQALAATLDATAASVDAVRDLVAALAAGV-A
MSRIARRFASLRQQGRGALIPYVEACDPDYDTSLAILRGMPGAGADLIEVGVPFSDPSADGPTIQKAALRGLKGGSSMKRVLEMVRAFREGDDETPIILMGYTNPIEAYGPERFCVDARKAGVDGLIVVDLPPEESDLLAGPAAAAGLDIIRLVAPTTPDERLPVVFSGASGFVYYVSITGVTGTRTASTDELALALPRLRKATDLPIAIGFGIRTPELAA-NAVRVADAAVVASALLNTLETTLDATSRTVPAVLEQLRGLADAV-K
MSRIAERFRACRSAGRTALIPYITGGDPSPDDTVRLMHALVAGGADVIEIGVPFSDPMADGPVIQAACARALAAGTTPARLFEVVRRFREEDPDTPVVFMGYANILEAAGYRAFVRDAAAAGVDGLLTVDLPPEEAGALADEARVQGVDLIYLVAPNTSAERVERVCSVAGGFVYAVALKGVTGSADLDAGLVGQQVAGIRRVTDLPVAVGFGVRDPQSAA-ALAPCADGVIVGSALVRMIGEHG-AAADLPERLRDAVLALRRAMDS
MSRIDATFAKCKAAQKTAFITFIPCGYKTKEDTVPILLACQAGGADIIEVGVPYSDPGADGPVIQKAHQNGVDQGITFKHVLATVAEARSRGLTIPVVLMGYFNNFMQYGLDIVCQDAKQAGADGFIIVDLPPEEAKDMSSLCKKHGINFIPLVAPTTSEERMPFIESVGSGFVYVVSLNGVTGSRTSLPVDVSSFVERVRRHISLPLALGFGLSTKEHVQ-AAGKLAEGAVIGSKICKVIDEA--PAAERAAKVEEFCLSIT----S
MSRIKQVFQN--ADTHKTLVAYITAGDPNLETTLELMHSLAANGADIIELGVPFSDPMSDGPTIQRAAERALANGVTLKDVLETVRRFRQSNQSTPVVLMGYLNPIHKMGYEPFARAAKEAGVDGILTVDSPIETVAPLHNALKAAGLDTIFLVAPTTGEERMAEIAKLASGFVYYVSLKGVTGSASLNTAEVAEKVAVLRRHVPLPICVGFGISDAESAR-QVAAVADGVVIGSRIVKEIEAN---PGREVEAAGKLVKSLREAI--
MSRIAARFAALKSEGRGALIPYLQAFDPDAETSLALLRGMPAAGADLIEIGVPFSDPAADGPTIQAAALRGLAAGATLRKVLEMVRRFREEDRDTPVILMGYLNPIDSYGPRRFCADAAAAGVDGLIVVDMPPEESDLLAADAAANGLDVIRLVAPNTSDARLREILPEARGFIYYVAITGITGTRSASADELAAAIPRIRAASDLPVAIGFGIRTPEQAA-HASRTADAAVVASALIHTLAGTLDATKDTVPAVLHQLRDLATAV-K
MTRIEKKFLTLKNENHPAFITYMMAGDPDYDTALEIMKALPKAGSDIIELGMPFSDPMADGPAIQAAGLRALKKGQTLKKTLQMVSSFRQDNTTTPVILMGYYNPIYIYGVEQFLIDAKNSGVDGLLIVDLPPEMDEELCLPALKAGISFIRLATPTTDTKRLSKVLENTSGFVYYVSMTGITGQSLTNTDTINEAVQAIKNHTKLPIVVGFGIKTKEQAS-KIGRHADGVVVGSAIVHAIAETLDKKDNTVTAASLLVKELSQGV--
MARIDARFAKLKAENKAAFVSYIMAGDPDLETSFNVLKGLAEAGSDIIELGFPFSDPMAEGPIIQLAAERSLKAGTKIAQVFALASRFREIDADTPLILMGYMNPVENMGYPAFARACADHGIDGVIVVDCPPEEAEGLTDALDAADVALIRLITPTSDEKRLKTLVKRTKGFVYYVSVAGVTGVKEADAQGIAGAVKRVQEAAQLPVVVGFGIKTPERAS-EVARIADGAVVGSVLVDALAKSLP--SPIEAKVLETAGILAQAV-N
MSRYQRLFDRLKTADEGAFVPFVTLGDPTPEHSLKVIDALVAGGADALELGIPFSDPVADGPTIQAATLRARKAGTNSQICFDMLTQVREKYPELPIGLLVYANLVYAPGMDSFYGRAAKAGVDSVLVADVPLEMAGPFKAAADRAGIESIYIAPPNGDEATLKAVAQTGSGYTYLLSRAGVTGTETKAGAPVDTLLATLAKYDAPPSLLGFGISSPEQVRDAIAAGAAGAISGSAVVKIIEQHLDQPQAMLDALTAFVKEMKAATRK
MSRIQQTLDCLRKQNRKGLVPFITAGFPDPELTVSLMHALVEGGADIIELGVPFSDPMADGPVIQHASEVALEKGMHLQKVLDTVETFRIHDEITPVVLMGYANPIERMGTDVFIDAAARKGVDGVLVVDYPPEEGEAFASALKERGMDMIFLLAPTSTDERIEKIGKIAGGYIYYVSIKGVTGSGNMDIGEVTSRIEKIRKYVTIPVGVGFGIRDAATAR-ALGASADAVVIGSRIIQELEKA--EPANAAEAVKTFLTDIRKAL-E
MTRIDATFARCKQEGKTAFITFIPCGYKEKADTIPILLACQAGGADIIEVGIPYSDPGADGPVIQRAHQNGVDQGITFADVLQTVSDARAQGLTVPVVLMGYFNNFLQYGLDTVCPHSKKAGVDGFIVVDLPPEEATEVSALTKQHGICFIPLVSPTTVDSRMRTIAAVGSGFCYVVSLTGVTGSRNAMAVNLEEFVIRIRKHISLPLALGFGLSSKAHVQ-AAGKLVDGAVIGSKIVNVIDEA--PRDQRAQKVKDFCLSIT----Q
MSRIDAKFAQLRAEGRKAFVSYVMAGDPDYETSLEIVKGLPAAGVDIIELGMPFTDPMADGLTIQAAGQRALDGGQTLEKTLDIVRALRKVDNTTPVVMMGYYNPIYSRGVTRFLSDAREAGIDGLIVVDLPPEEDSELCIPARDYDINFIRLATPTTDNARLPTVLQNTSGFVYYVSVNGITGTAAASAAAVGPEVARIKAATDLPVIVGFGIRSPEAAE-SIASVADGCVIGSAIVAQIADG-----KPVSEVLSFVADLAAGA--
MNRIDKTLAQLQAKGKKMLSPYITAGDPHPEMTVSLMHELVKAGADILEIGIPFSDPMAEGVVIQAAMERALAYNVTCENVFMMVKKFRERDQETPIILMGYLNPVEQYGYEAFAKRAKQVGVDGTILVDLPPEESDAITPIWQTYDLYSIYLCSPTTSDERMALINQHGGGYLYFVSLKGVTGSSDFNLNKVKELYCHRKSQTKLPLMVGFGIKTPEMAA-EVAQFADGVIVGAAIISRIFEAYKASANAVAAGASLLHDMRLAM-K
MSRIQHTFEQLH--GRTALVSYITCGNPDLATTVQLMKTLVANGTDIIELGVPFSDPMADGPVIQSAAERALRQNVSLNDIFQVVRQFRQENQTTPVVLMGYLNPVYHMGYERFASAAAQAGVDGVLTVDCPAETIDDLHEQLRKYGLDCIFLIAPTTTDERIKLIGSKASGFVYYVSLKGVTGSSQLDTAEVSRKIDHLRQFIQVPIGVGFGIRDADSAR-RIGAVADAVIVGSRFVQTIAEH-----------------------I
MNRIERRFAACRERGRKALIPYIAGGDPQPDATVPLLQALVEGGADILEVGIPFSDPMADGQVIQAACERALVHRVNIRRILEMVREFRVDDVHTPVVLMGYLNPIEQMGYAVFAREAAAAGVDGILCVDLPPEESGPFVETLQANQLDPIWLIAPTTQAGRMHRICEVARGFVYYVSLKGVTGADSLDVSDVAVHVASIRTATQLPVGVGFGVRDAAAAA-RIAAVADAVVVGSALVARIETHQSQPEVMYDVVRELIADMRRAMEQ
MSRISTRFEQLRATHRTALIPFITAGDPRPETTVELMHAMVAAGADLIELGVPFSDPIADGPVIQRATERALARGVSLADVLEMVRQFRERDADTPVVAMGYLNPIEVMGYGRFARAAAAAGLDGVLIVDVPPEEGHELVQALRTESVDLVYLLAPTSTERRISRIGEVASGFVYYVSVKGVTGAANLDADEVAAKVETIRARIPLPVGVGFGIKDGETAA-RVAAVADAVIVGSAIVKRIEALAETPEAIPPTIGDFIAELRGAITS
MSRIAQTFAQLHPQ--KALIPYITVGDPNLDTTLALMHSMVANGADILELGIPFSDPMADGEVIQRAVERALANHVSLRDVLAVMQRFRQSNQHTPIVLMGYLNPIHKMGYAEFAQAAANAGVDGVLTVDNPIETIAPLQEALKARGVDCIFLIAPTTTETRVQAIAERASGFVYYVSLKGVTGSAQLNVETVAEKVAMLRRYIHIPIGVGFGISDAASAA-KIGSVADAVIVGSWIVREIEEQG---EHAVMKVGELVGSLKAAI-S
MSRIKTRFDALKAEGRGALIPYLQAFDPDLETSLELLKAMPAAGADLIEIGVPFSDPSADGLTIQAAALRGLKAGATLTRVLEMVKRFREGDDATPIVLMGYLNPIDSYGPARFCADAAAAGVDGLIVVDLPPEEADLLEDDARANGLDIVRLVAPNTSDARLRQILPEASGFIYYVSITGITGTRTATEDELAAAMPRIRAVSDLPVAVGFGIRTPSQAA-VASRTGDAAVVASALITTLAATLDATDQTVPRVLGQLRELAEAV-G
MTRIKDSFVKAKKEQRTVFIAFTCCGFVDKEDTVDILLALEGGGTDIIELGIPFSDPQADGPTIQRAHQRGVDQNISLKDVLLTVRKAREKGLNVPIVLMGYYNNFLQYDRDTLCKDVSEAGADGFIIVDLPPEEAAGLSACAKENGLSYIPLISPTTSKERIDVINSIAHGFIYCVSLNGVTGERKELAPNLNEFIERIRDRVSEPLALGFGLSTREHFL-TAGKAADAVVMGSRIIQTIENAEPNTSGRAKAVRQFCASITQ---P
MTRISRRFAALKEENRAALVTFTIAGDPDFEASLETLKGLPAAGADIIELGMPFTDPMADGPAIQKAAQRALRAGQTQRKTLEMVREFRRNDQDTPIVLMGYYNPIYRYGVGAFLKDAVDAGIDGLIVVDLPPEHDGELCLPAMNAGLDFIRLTTPTTDDKRLPRVLENTSGFIYYVSVAGVTGAQAPTPESVEQSITRIRAHTDLPIAVGFGIRSAEQAA-AIGRFADAVVVGSALVQCIETA--SPQAGTQAVHTLVRTLASAL--
MTSVSGRMAELREQKRGAFIPFITAGDPDIETTEQALLALDRAGADIIELGVPYSDPLADGPTIQAASTRALASGTTLKKVIDVVGKVSP-HITAPIVLFTYYNIIMRRGPEKFCQEIKAAGAAGLLVPDIPLEETGPIREVATAAGLELVLLTTPTTPQPRMEAIAKASQGFVYLVSVTGVTGQRVSMESRVEGLIEQLHQITDKSVAVGFGVSGPEQAR-QIMWGSEGVIVGSALVKALGEAP-SAKEGLERMEALARSIREAI--
MSRIAARFAALKSQGRGALIPYLEACDPDYDTSLALLRAMPEAGADLIEIGMPFSDPSADGPTIQAAALRGLKAGATLGHVLKMVATFRETDHDTPIILMGYLNPIDSYGPERFCRDAAKAGVDGLIIVDVPPEEADLLAPHTTANGLDIIRLIAPNTTEERLRTVLTGASGFLYYVSITGITGTTSATEAQLNAALPKIRAQTDLPVAIGFGITTPEQAR-TASRIGNAAVVASALIKTLATTLEATERTVPTVVDEIRALAAAV-T
-----AAFRRLRAAGERGLVVYLTAGDPTPAASLRYLRAAADAGADILEVGVPFSDPTADGPTIEAASRRALSAGMNVAGALELVRRFRS-THATPIVLFGYCNPFHRYGWPSLCDDAREAGVDGFLVVDLPFEEREEALPSIRKAGLDWIALAAPTSGMARVRAVDRAGSGFLYLISVTGVTGTRKTLPPSVAAWTRKVARATRLPVAVGFGIASPAMAS-AATRNADAAVVGSACVKIVERNG-RGPRGPAELSRFVRSLKKAL-R
MERYDNLFAELKNRREGAFVPFVTLGDPNPGQSLKIIDTLIEAGADALELGIPFSDPLADGPTIQNATLRAFAAGVTPTQCFEMLAAIRQKHPTIPIGLLMYANLVFNRGIDAFYAECARVGVDSVLVADVPVEESAEFRQAAMRHSVAPIFICPPNADDALLRQIASYGRGYTYLLSRAGVTGAENRAALPLHHLVEKLTEYRAAPPLQGFGISAPDQVTAALDASAAGAISGSAIVKIIENNVDDYPAMLAQLKNFAQSMKAATRA
MSRIANTFAKTKKENRAALIAFLTAGDPSIEATPALLDSLVENGVDIIELGMPFSDPMADGPAIQKANLRALAAKTGYNDIFRIATEFRKRHPETPLILMGYANPMTFKGSDSFAASAKEAGVDGIICVDIPPEEDATLGVAVREKGMDMIRLATPTSDEARLKIILDGASGFLYYVSVAGVTGLQQATEASIDAALDRIKAVTDLPVAVGFGIRSPEQAA-AIAKKADAVVVGSAFVSCIEKAVT--QDPNAALEKLAKELSTAIAL
MSRIEKCFATLKQQQRGAFIPYVESGDPDYQTALDILKAMPEAGADLIEIGMPFSDPMADGPTVQAAANRALKAGANMKKTLQMVTEFRQNNQETPIILMGYVNPIECYGYERFCADASKAGADGFIIVDMPHEEMDNIKPYTKQYHIDLIHLIAPTTPLERLQHILKEATGFIYYVSIAGVTGTKTATNEALQQAIPLVRKASSLPIAIGFGLSTPEQAA-NAVTIADGAVVASAILKTLESTLDATEHTLSKVIEHTKRLAEGT-K
MSRIKARFESLKAAGRGALIPYLQAYDPDLETSLALLKGMPAAGADLIEIGVPFSDPSADGPTIQAAALRGLKAGATLAGVLDMVRAFRETDNETPIILMGYLNPIDSYGPARFCTDAAKAGVDGLIIVDLPKEESDLLSGDAQRCGLDIIQLVAPNTPDSRLPYLLDTASGFIYYVSITGITGTRTASTDELAAALPRLRAVSPLPVAIGFGIRTPEQAA-QAASVGDAAVVASALIATLAGTLKATAESVPSVLGQLADIAKAV-N
MSRIKTRFDALKAEGRGALIPYLQAYDPDLETSLEILRGMPAAGADLIEIGVPFSDPSADGPTIQAAALRGLKAGATLTKVLEMVRAFREGDNETPIILMGYLNPIDSYGPARFCKDAAQAGVDGLIIVDLPKEEADLIEGDAQGSGLDIIRLIAPNTPDARLPYVLDGASGFIYYVSITGITGTRTASEDELANALPRIRKMSDLPIAIGFGIRTPEQAA-YASRTGDAAVVASALISTLATTLEPTAQTVPSVLTQLKEIASAV-A
MSRLDRRFAALKANGRTGLVPFITAGDPAPELTVPTMHALVAAGADVIELGMPFSDPMADGPVIQHASERALRHGVGVAEVLDWVRAFRRDDAETPVVLMGYLNPVEIMGVERFATAAAAAGVDGVLLVDCPIEEDATA-APLREAGLRRILLTAPTTADARLQRACELAEGFLYYVSFAGITGAARLSVDAIAERVADIRQRSRAPVAVGFGVRDADSAR-AIAAFADAVVIGSALVESLAGAT-DAAQVEQRVRAFLKPIRAAL-R
MSRIKTTFAQLKQAGKKALIPYITAGDPHPKLTVELMHAMVASGANILELGVPFSDPMADGPVIQRASERALVHHVGLHHVLDMVKEFRLKDNLTPVVLMGYANPIEAMGIENFADKAKGSGVDGVLTVDYPPEECTEFVGLLKARDIDPIFLLSPTTELSRIETIVSKANGFVYYVSLKGVTGAGHLDIEDVANKVSAIRTKTDLPIGVGFGVRDAATAK-LISNIGDAVVVGSRMVQEMEQS--TEQNIVANLSALVAELRAAI-A
MSRIKTCFDRLKKEDRGALLPYLEAFDPDRETSLALLRQMPEAGADLIEVGVPFSDPSADGPTIQLAARRGLKAGATLKGTLELIRDFRKENDHTPIILMGYYNPIDSYGVERFCKDARSAGVDGLIVVDLPPEESEELAPHARAEGLDMITLTAPTTPDDRLKTILRKASGFVYHVSITGITGTRSATEEQLKAAMTRLRAATDLPVVAGFGISTPEQAR-TASRISDGAVVASAIIKEMAATYDATARSIPTALEKIRSLAKAV-E
MSRIGQVFAEKRSRGEKALIAYTMGGDPNLTFSLEIIKTLAAAGADLIEVGLPFSDPLADGPVIQRAGQRALAAGSGPEEVLALIAAARQ-ELSLPLVIMSYLNPILQIGVDEFLRRAAGAGADGLIIPDLPVEEGEEIRVSAAGYGLDLIPLVAPTTGQKRLEKIVGQASGFIYCVSVTGVTGARDSLPAEVISLLQNVKKLTELPVCLGFGIGKPEQIA-YIKDYCDGVIVGSALVEIIENYV-QNRMEKDKVLELIATKVQTLVS
MSRLESRFAALKAAGRTGLITFVTAGDPQPDAMVPMLHALVAAGADVIELGVPFSDPMADGPVIQHASERAIAKSIGLHNVLAWVAAFRETDNETPIVLMGYLNPVEMYGYPEFADDAVEKGVDGVLMVDCPLEEAHVL-APLRDAGLDQILLASPTTTDTRLQALCEAASGFLYYVSFAGITGAAQLSTADIAERVAGIRATSKAPVAVGFGVRDAASAT-AIGAFADAVVIGSALVERLAGAT-SADEVAKRANDFLAPIRAAL-R
MTRIERRFSELKAAGRTGLIPFVTAGDPLPEAMVPLMHALVAAGADLIELGLPFSDPMADGPVIQHASERAIARGTGLAQVLAWVAEFRRDDPVTPVVLMGYLNPIEIHGYARFAEEACAAGIDGVLLVDCPLEESAVL-EPLRQAGLDQILLAAPTTAPDRLAQLCEAARGFLYYVSFAGITGAARLSTADIADRVTGIRSRSQVPVAVGFGIRDADSAR-AVAAFADAVVIGSALVETLAEAG-GKDDLIERAGRFLAPIRQALDS
MERYQQLFSQLAARHEGAFVPFVTLGDPKPTLSLRIIDTLIDAGADALELGIPFSDPLADGPTIQNANLRAFSSGVTPAHCFEMLATIRQKYPAIPIGLLMYANLVYNEGIDAFYAHCAEVGVDSVLVADVPLQESLPFRQAALRHNVAPIFICPPNADDALLREIASHGRGYTYLLARAGVTGSEKRANTPLKHLIDTLKEYHAAPTLQGFGISEPGQVRTALQAGTAGAISGSAIVRIIEKNEDNPAVMLEQLAQFVRELKSATRS
MNRIDQRFTDLKTRGRTALIPYVTAGHPSPEASVDILHAAVEAGADLLELGMPFSDVMADGPVIQNACARALDQGMNLDRVLEMVRRFRERDAETPLILMGYTNPIERRGITRFADEASEAGVDGLLIVDCPADEAAELRGELDARGLHQIFLIAPTTTERRLDRTAELAGGFVYYVSIKGVTGAASLDVDSLGPMVERVRAHAELPVCVGFGIREPEQAA-AVARVADGVVIGSALVDRLDRCE-SVAQAVAVVKEYLAPVRQAMAS
MSRISDRFAALKAARRPGLIPFVTAGDPLPEATVALMHALVEAGADLIELGVPFSDPMADGPVIQHANERALAKGIGLGQVLAWVAEFRTRDTQTPVVLMGYLNPVEIRGVERFATEAVAAGVDGVLLVDCPVEEIATA-VPLRQAGLAQIFLAAPTTEAGRLDRICAEAQGFLYYVSFAGITGAGHLSTDAVRERVTALRARARTPVAVGFGVKDAATAA-TIAGFADAVVIGSALVDTLAGSA-DAAELVRRAQAFLAPIRAALAA
MSRFQHTFDRLKAGGRKALIPFITAGDPSLEATVPVMHALVAAGADVIELGVPFSDPGADGPTIQRSSERALGRGAGLSYVLRAVAEFRQRDQATPVVLMGYLNPVEIKGTGAFAAEAAQAGVDGVLLVDLPPEEADETRVVFNRHGLSLIALASPTTSESRLRRLCEQAQGYLYYVSFAGVTGASRLDTAAASERLRHIRQLSPVPVAAGFGIRDAASAR-AMASDADGVVVGSALVDMLAGAS-DAGQASTSASEFLRPLRQAL-T
MSRIDRRFEQLKSAGRTGLIPFVTAGDPSPQHAVALMHALVDAGADVIELGVPFSDPMADGPVIQHASERAIAKGVGLADVLGWVARFRQRDADTPIVLMGYLNPIEIHGYVGFAQEAVQAGVDGVLIVDCPLEEAAVL-KPLKDAGLQQILLAAPTTAPSRMVQLCGSAEGFLYYVSFAGITGAARLSTDDIAARVADIRAKSKAPVAVGFGVRDAQSAK-AIAGFADAVVIGSALVERLAGAE-DVEDIVARAKGFLAPIRQAL-A
MSRIESTMQALAAQGRQALIPFVTAGDPNPGITVELMHALVAGGADIIELGVPFSDPMADGPVIQRASERALAHKVSLRQVLAMAAEFRKTDSKTPVVLMGYANPVEAMGYEAFAIAAREAGVDGVLTVDLPPEEAEECAAILKKHAIDLIFLLAPTTPVARLQAVERLARGYVYYVSLKGVTGAAHLDVDSVASKLVELREHISLPIGVGFGIRDAESAR-KVASVADAVVIGSRLVQEVEAG---EDGLAGRLTAFLQGVRAAMRA
MSRIDQAFAECRAQKKAALIPYICAGDPDPSMTVSLMHALVKGGADVIELGVPFSDPAADGPTIQLASERAIKKGTSLIKTLEMVKAFRQSNTRTPVVLMGYGNPIEAMGHVQFAQKAQESGVDGVLIVDFPPEEYDEFEKELKNRQISPIFLLAPTSNEARMKEIAKIASGYIYYVSLKGVTGSGTLDTNEVKQRVELIKQHVHIPVGVGFGIKDAESAK-AIASVADAVVIGSKLIQVIESAMNSVSKVCDAASSFLSEINAALGK
MSRISAVLTQLKQQQRKALIPFITAGDPHPDQTVGLMNALVEGGADIVELGVPFSDPMADGPVIQLACERALVHGTSLKQILGMVKEFRRNNANTPIVLMGYLNPVEHLGLEPFADAAAEAGVDGVLIVDLAVEESAEYSRVLKARGIDLIFLLAPTSPAERIRAVASQAGGYLYYVSVKGVTGSANLDVGKVAAKLDEIRQFTDLPLAVGFGIRDAESAA-RVGEVSDGVIVGSALVGEIEKHQATPAVLPGLLRDKLKAMRVALHH
MNRIDTRFADLRAAGRTGLIPFVTAGDPSADGITALMHALVAAGADLIELGVPFSDPMADGPVIQHASERAVARGVGIALILEQVAAFRQRDTTTPVVLMGYLNPIEIYGWTRFAGEAAAAGVDGVLLVDCPVEEAQSA-EAVTAAGLHQIFLVAPTTTDRRLAAVTARAHGFLYLVSFAGVTGANRLDTTAIAQRAAAIRRDSDIPIAVGFGVRDADSAV-AIAGCADAVIIGSALVERLAGST-DAGDAAARAQAFLAPIRAALPR
MSRIQSVFAELKAQGKKALIPYFTAGDPHPDQTVPLLHALVDSGADVIELGVPFSDPMADGPVIQRASERALMHKMGLRKVLAMVKDFRETNQKTPIVLMGYANPIEAMGVLQFVNLAKEAGVDGVLTVDYPPEECEDFNKQLAAAGIDSIFLLSPTTEPSRTELIVKQATGFLYYVSLKGVTGAGNLDIVEVKKRVAEIRGSTDLPIGVGFGVKDAETAR-EVSAIADAVVVGSRMVLAIEQS--DEHNLIPNVQALMKELRTAI-V
MNRYQQLFNRLATKNEGAFIPFVTLGDPNPELSLQIIDTLVASGADALELGIPFSDPLADGPTIQSATLRAFDAGVTPSLCFDLLAKIRAKYPEIPIGLLMYANLVFTRGIDDFYQRCADVGVDSVLVADAPMEESTPFRLSAQRHGILPIFICPPNADDDLLRQIASHGRGYTYLLSRAGVTGAENKAHQPLEHLVSKLKEYNAAPSIQGFGISEPAQVKAALDSGAAGAISGSAIVKIIEQHQQQPKVLLETLAEFVRNMKAATGN
MSRLDRRFATLRERGRKALIPFITAGDPSLEALVPVMHALVQAGADVIELGVPFSDPMADGPTIQRSSERALERGASLRWILESVRAFREGDALTPVVLMGYLNPVEIRGPANYARDLAAAGVDGALLVDLPPEEAGEVAGAFEAAGLDLILLVSPTTGEARLQRLCEHAAGYLYYVNFAGVTGASRLDPAAAGERLRAVRAAAGVPVVAGFGIGDAASAR-AMSTDADGVVVGSALVTAMERDG-DPEAAAAAAASFLRPLREAL-R
MSRIQKTLAALKADGRQALIPFITAGDPRPGITVELMHALVKGGADVIELGVPFSDPMADGPVIQRASERALAHGVSLRDVLGMVAQFRRDDAVTPVVLMGYANPVEALGYEAFAQAAVSAGVDGVLTVDLPPEEAEECASTFKRHGIDQIFLLAPTTPVSRIQAVERLVSGYVYYVSLKGVTGAATLDVAGVATKLDELRAHLSVPVGVGFGIRDPETAR-AIAAVADAVVIGSRLVQEVEAG---EAGLADRLTEFLASVRAAMRR
MSRIQTTFATLKQQGKTALIPYITAGDPHPKHTVNLMHTLVKNGADMIELGVPFSDPMADGPVIQRASERALVHKVGLTSVLDMVKEFRKTDQVTPIVLMGYANPIEAIGATVFADRAKAADVDGVITVDYPPEECVGFVQELRARDIDPVFLLSPTTEPKRVELIVNQASGFVYYVSLKGVTGAANLDIVEVSARVASIRQQTKLPVGVGFGIRDAATAK-ATAAIADAVVVGSRMVLEIEAS--NDDNLLDNVAALMQELKTAV-A
MGRYQQTFAALAEKNEGAFVPFVTIGDPNRAQSMAIIETLIAAGADALELGIPFSDPVADGPTIQKATSRALNAGINPDICFEMLTEIRAKHPKMPIGLLLYANLVYGNGTDKFMQKAAAAGVDSLLIADVPVQYGQQFKEAGDKVGIESIYIAPPNADEATLKQVAEQGSGYTYLLSRAGVTGAETKAEMPVGPLLEKLKSFDAAPCLLGFGISSPEQVKQAVAAGAAGAISGSAIVNIIEKNLNDNTKMLQELAKFVTPMKAATVK
M------FAAARDRKEAALIAYLMAGDPDLATSKLAAVACAQAGADLIEIGMPFSDPIADGPTIQRAAERALAVGTTIADALAVAAHVRA-RSSVRLALMGYVNPVLSYGLERFFQDAARAGVNAVIIPDLPPEEADELRSFADAVGVKTVFLLAPTSTAARRQAAMQVATGFLYFVSVTGVTGARKALPEDLPEQLTAVRAASPVPVVVGFGVSTAAQAH-ELAQVADGVVVGSAIVSRLAEEG-SRAARVERVKRFVKGLKRAMKR
MSEIAAAFAKAKARGEGALVAYAMAGDPDLPRSVDVFAAMVEGGADILEIGVAFSDPIADGPVIQEASERALKAGASLKRVLEVVPEVRKRCPETPLVVMTYINVVMAMGEEKYAKLAREKGISGTILPDLPPEESSGIRATFDAAGLDLIPLCAPTTPPARAEAIARDARGFVYCVSVAGVTGMRSELPVDLSSRLELVRKASPVPITAGFGISTAEQAR-TIGAHADGVVVGSALVRAAHAD------GPAAARQLCAEIKRGLKR
MSRLDKCFKGLEGAKQKALIPFITAGDPDADFTLSCMHNMVKAGASIIELGVPFSDPMADGPVIQQASERALAKGMSLKGVIEIVRAFRETDQVTPVILMGYLNPIEFMGYETFASTAAKAGVDGVLTVDIPPEESSDLIAAFKQHGLAPIFLLSPTSNESRIKKVSAVAQGYIYYVSLKGVTGAGHLQLDDIKTKIQNIKQYTSLPIAIGFGVKNADIAA-NIAKIGDAVVVGSALINCITDHSENQSKGQQAISGLLSEMRTAMTK
MGRIADAFARARTENRAALVIYLCAGDPDLKTTEELIVAAAEAGADVIELGVPFSDPTADGPAIQRAAERSLRGGTTLAKVLDTVRVVRR-RTNVPILLFGYYNPILGYGEQRLVDDAAQSGADGFLVVDLPPEESAGLRGPAIEKGLDFIPLLAPTSSPERIAQAGRVATSFIYYVSMTGVTGSQATDLRSAAERAGALQRELGRPVALGFGVKTTGDVA-TVAPYVDGVVVGSAVVRAIEDAP-TPEAAVTAARALVSELVKGLRR
MSELAAAFEKAKARGEGALVAYAMAGDPDLARSVEVFAALVEGGADILEIGVAFSDPIADGPVIQAASERALKAGATLQRVLEVVPAVRKRCPQTPLVVMTYVNIIMAMGEERYAKLARERGISGTILPDLPPEESESLRRTFDAAGIELIPLCAPTTPPARAEAIARDGRGFVYCVSVSGVTGMRAELPKDLSSRLDLVRRASKVPIVAGFGISTAEQAR-VIGAHADGVVVGSALVRTAHAE------GPAAAKQLCAEIKRGLKR
MERLTATFANLKAEGKRAFIAYVTAGDPDLETTRELVLTLEKNGASIIELGVPFSDPVADGPVIQEAAVRALAGGTTLTKVLAMVRTLRR-ETSIPIVLLTYYNPVLRFGLLRFAREAAASGVDGVIVADLPAEEGGVLREPLDELGLALIPLVAPTSTPERIQRIAEKARGFIYCVSLLGVTGMRSDLPPDAAALLERVRAMTDVPLALGFGISRAEHVA-IVAPNCDGVIVGSAIVKLIAQNLGDRARMLAEVGAFAREMAAAV-G
MSELGKAFAKAKARGEGALVAYAMAGDPDLPKSVDVFAAMVEGGADVLEIGVAFSDPIADGPVIQAASERALKAGATLRRVLEVVPEVRRRCPETPLVIMTYVNVVMAMGEERYAKLARERGISGTILPDLPPEESAGIRAAFDKEGVDLVPLCAPTTPPARAEAIAKDARGFVYCVSVAGVTGMRAELPPDLSQRLDLVKRAASVPVVAGFGISNADTAR-PLVAHADGVVVGSALVKAAHSD------GPAAAKQLCADIKRGLKR
M-RLEQAIRTVNARGEKAFIPYVMGGDGGIDRLPDILAFLERSGATAIEVGVPFSDPVADGPVIQEAGLRALADNISLKDVLEAIRIARQ-STGVPIVVMTYLNPIFRFGIDTFLSTCREVGVDGLIIPDLPLEQSDQFFAGRNKQDIALVQLVSLTSPMERIEKLAAHSEGFLYAVTVNGTTGGQTNFGDSLEQHLAKVAQLSPVPVMAGFGISTPEHVR-QLSTSVAGVIVGSKIVELLQQG------DEATIEQLMAARL-PDTV
MSRISEAIRSAAAGGQPALVAYVTAGFPRREGFLEQLHAIAEA-VDVIEIGVPFSDPMADGPTIQRSNRAALAQGVSLQWILAELAAAER-RPAVPILLMSYLNPLLAYGLERLPDAALRAGVSGFIVPDLPYEECGPLRQTLDTRGLALVQLITPVTPPARLQMLCDYSRGFVYAVTMTGTTGKSVAIPQNTLDYLQRARRVSPLPVCAGFGIRGREQVS-RLAPYVDGVIVGSALVEVIERG--------EDPAAFLQALRR---G
MTTLQNAFDRAKEQNRAAFIPFISGGHPDMTTSMRILKAVEKGGADVIEVGIPFSDPVADGPVIQSASTQALANGATPAGVLEMVRQ---AEISCPVVIMTYFNPMLRMGLTEFAKRAAQAGVKGVIIPDLTADEAGEWSQVAEEYCIDTIFLAAPTTPDSRLEIITKASKGFVYYVSTTGVTGSAINVSDGLLEEIKRIKRAGTLPVAVGFGVSTPEQAA-ALGKAADGVIVGSALVKAIQQAS-TADEQIESAEKLTSAMAAALKN
MSEIAEAFARAKARGEGALVAYAMAGDPDLARSVDVFAACVEGGADILEIGVAFSDPIADGPVIQAASERALKAGSTLKRVLEVVPAVRARCPQTPLVVMTYVNVVMALGEERYAKLARERGVSGTILPDLPPEESAGLREAFDKEGLELIPLCAPTTSPARAERIVKDARGFVYCVSVAGVTGMRSELPANLSERLEMVRRSSPVPVVAGFGISNAEQAR-VVGAHADGVVVGSAIVRAAQAD------GPAAARQVCAEIKRGLKR
MNRIAGIFSRTAPKKGKALVGFVTAGDPSIECSREIVCAMCASGLDMLEIGVPFSDPTADGQVIRRSYRRALSNGTTLQTVFEMTASLRR-SFQGPVIVCSYYKPIYLYGVAAFCRDSKKAGADGVLVVDLPPEGSDELSSCCKDENFSLIRLIVPDMSEERIAAISASVSGFLYIVSMTGVTGGSGLNLSEVHRLCRRVRRYTALPLCVGFGISSVDDVA-GVSRSADGVIIGSAFARLIEENI-GRSNLAEILAERTRQYKGATKT
MTK---RFKDLTARQEKGLITYLTAGYPDLNTTIKLVEVMAGHGADFIELGIPFSDPIADGPVIQQAANFALQKGIKTAEIIAAVRKIRQLSTSVPLIFMTYYNPILQYGLRRFVAHSVEAGIDGLIVPDLSFEESEELRTVADAYNLALIPLVAPTTPLERLTAFKANARGFVYCVSVTGVTGVRNEITTDLASFTDRVRQCINLPVAIGFGIAGPYQAA-QVAPFCEAVIVGSAVVNLIAKNN-DFKGMSLAIGSLAQDIKSALLC
MARYDGAFERLRQRGEGAFIPFLMLGDPDLATSARLLRAAVEGGADAIEVGIPFSDPIADGPTVQAAAVRALAAGVRPPDCIELLSRFRAEAPEVPVGILTYANLVKHRDLKGFYASVAAAGVDSVLVADVPVRESEPYVAAARAAGVAPVLIAPLNASESTLELLAERSAAYTYCVTRKGVTGADEQLRLSHGSLFETLRRFGAPPAILGFGISKPEHVRDALAAGAFGVVSGSAVVQRIAANLGAPEAAARSVASFVREMKAATAR
MSRIAKCLENLRAAGKKGLIAFITAGDPGLAGTVEIVRHVAEAGADLIELGIPFSDPIADGPVIQMASARALAAGATLPGILEAVREIKK-VCTKPLLLMGYYNPIYRFGIRQFAAAASVAGVDGLIVPDLPYEETRPLREAATEKGMDLIYLVAPVTPDRRLMKIAAEASGFIYCISVTGVTGARREIDTDLAAFTGRVRRYTALPLALGFGISGPEQAL-KASAYCDAVVVGSALVKAVAECS-DAAAAGLAAGQLVARIRAALSF
MSDLAAAFNNRSQEGQPAFIPFITAGYPSAAATADIALALQEAGAAVLELGFPYSDPLADGPIIQYSSQKAITRGMTFKKGLDLIQHLRGRGVHIPIIIFCYVNPVFQFGIDRFAERAREVGASGVLIPDLPIEEAGKVREACNRRGLPLISLVAPTS-QQRIEQIVAQAQGFVYCISSLGVTGERETLPPQLEHFLLEVKQHARVPVAVGFGISKREHVR-RLAGKADGVVIGSALIRQLKKNEHLRKKGLDQLKNFVETLCE--NS
MSRLTQAIENVTAQGDKAFIPYIMAGDGGLETLKPTILTLQKLGVTAIEIGIPFTDPVADGPTIEEAGYRALQAGASLRTVLEELQTFRD-DITVPLVAMTYLNPILAFGVELFAIEAKEAGIEGLIVPDMPLEESAIIHDALRVAEIDLVQLVSLTSPAERIAKITAASEGFVYAVTVNGITGARQAFHEELSAHFNNLATYTTKPILAGFGISTPAQVE-QLGQLGSGVIVGSKIVDALTKN------DWATIEALIAASKQSARA
MSRIAQTFERLASQGRKALIPFLTAGDPQRGFTVPMMHQMVEAGADIIELGVPFSDPMADGPVIQRASERALRHHISLRDVLSMVRQFREQDGDTPVVLMGYLNPIERMGYAQFASAAGESGVDGVLTVDMPPEEAGELLPLLAEADIDPIFLLAPTSTPERIKKVDGVGQGYLYYVSLKGVTGAAHLDLDDVKRKVDEIRALSTLPVGVGFGVKNAETAA-KMASIADAVVVGSVLVSQVEKNNEQPEQIAAAITTLLAEMRAAM-G
MS-LAQMFADCRAADRAALIGYLPAGFPTVEGSTQYLTAMLDAGCDLVEVGLPFSDPVMDGPTIQAAADTALRNGFRVRDLFTTVESISA--AGGRAVVMTYWNPVHRYGVDAFARDLAAAGGLGLITPDLIPDEAEDWLAASAAHGLDRIFLVAPSSTEERISKTAAASSGFLYAASIMGVTGARDAVSSQAPRLVERTRAHTDLPIGVGLGVRSGPQAA-EVAAFADGVIVGSAFVNAVSS-------GEAAVRALATELSSATTA
MSAIADAFARAKARGEGALVAYAMAGDPDLPRSVDVFAACVEGGADILEIGVAFSDPIADGPVIQGASERALKAGSTLRRVLEVVPAVRERCPQTPLVVMTYVNVIMALGEERYAKLARERGVSGTILPDLPPEESVDLRQAFDREGVELIPLCAPTTSPKRAESIAKDARGFVYCVSVAGVTGMRSQLPADLSERLELVRRVSPVPVVAGFGISSAEQAR-VVGAHADGVVVGSAIVRAAQAD------GPSAARQVCADIKRGLKR
MSRIEETFAGLRAAKKKALVAYLCMGDPSLDESIELAVAAAEAGADLLELGVPFSDPTADGPVIARAATRAIAAGSTIRGVIDAAAKIRA-RTKVPIVLFTYYNPVLITGEEKVVEHAKAAGIDALLLVDLPPEEGGSLRASAAREGIALVPLVAPTSDDARFDAILRAAAGFLYYVSMTGVTGAGSADFAAARDHAGKLRARSGWPVVIGFGIDGPEAAR-AAAAGPDGVVVGTAIVKRIEAGK-TAAERLTSVKSFVASLRAGL-G
MNRITATFDRVRREGRAALMPFITMGYPELESALDLVPALVEAGADLIELGVPFSDPLADGATIQATSQQALENGMTLARCLEQVAALRARGVEVPLILMGYYNPILQMGVARFAEEAARAGADGVIVPDLPPEEADELRAALQAQGVALIFLLAPTSDDARVCLVAERAQGFIYLVSLTGVTGARDQLPPDLADFVARVRRATDLPLAVGFGISRPEQAA-MVAQIADGVIVGSALLRTIGAA----DDAIAAAQAFVRQLREAVRS
MTKLTAEIEAVLSKGEKAFIPYIMAGDGGLELLKEQILFLQENGATAIEVGIPFSDPVADGPTIQRAGERSLANGTNLRLIIQALDSFHE-KVHIPLILMTYFNPILSYGLETFSKDCQRIGIAGLIVPDVPVEESNQLRASLQDTDIALVPLVSLTSPPERIAKIIALGEGFIYAVTVNGITGVRNGFDEQLEQHLILLKELCPIPVLAGFGISSPEQVV-SMGAITDGVIVGSAIVEAFHLN------NKEKIVELIQASKKQVIS
MSRLATKFAEFKKSGHKALIPFITAGDPNPEFTVPMMHAMAEAGADIIELGVPFSDPMADGPVIQRASERALEHEMSLRRTLEIVSEFRTSNQSTPVVLMGYANPVEAMGYEAFAQAAKNAGVDGVLTVDLPPEEAHECAALLNSHNIDQIFLLAPNSSTDRIKKMNLVGSGFLYYVSVKGITGAGHLDTSDVQRKLIDIRANTQLPVGIGFGIKDAETAK-VIAGLGDAVVVGSALISKIEANLSAPEVARQEIIELLKSMRLAM-D
MSRIAQAFARAKQEKRAAFIPFVTGGLPDAQGFARLLLGLEQAGADIIEVGLPFSDPMTDGPVIQESSQLALDRGVTPGSLLAALAELSP-KLQTPIVIMSYYNPILHMGLEEFARRAAQSGARGLIIPDLPPEEAKPWDAAANAADLDTIFLATPTTDDQRLPLVLAQCRGFLYYVSMTGVTGAALEVGGPLLERLAQVRAASPLPVAVGFGVGTPEQAA-ALARHADGVIVGSAIVRRMLAAA-DAAAGVDAALDLAGQLARAIAA
MSKIAQAFK-----NGKAFIGFVTGGDPSMEKSEEFIMEMIRGGADLVEIGIPFSDPTAEGLVIQDANIRALSAGATVDKIFDMVASVRK-KTEIPLVFLTYLNPVFNYGYTRFFDRCANLGVDGIIIPDLPYEEKGELVEVAADFGVDVVSLIAPTS-EQRIKQIAQEATGFIYVVSSMGVTGMRSEIKTDLQAILEVVRGSSSIPTAVGFGINTPKQAG-EIAKVADGVIVGSAIVKIIEKHG---ENAGSYIYEYVRSMKDAVQK
MS-ATVAFEKAKAEGRAALVGYLPAGFPSHQGAIAAATAMVEAGCDIIEVGLPYSDPLMDGPTIQDAVHRALTGGTRVADVLRTVEAIAA--TGAPTLVMTYWNPIDRYGVDAFARDLKSAGGAGLITPDLTPEEAEPWLAASDAHDLDRVFLVALTSTEERLTKITNVCRGFVYAASLMGVTGTRSAVNTGAPGLVERTRKVLDLPIGLGLGVSNGEQAA-EVASFADGVIVGSAFVRRLLDAP-DEASAVRAVGEFAAELAEGV-A
MT-IEEKFQELNGMEQGAYMPHIYYGDPSEEFSLKQVETLVENGADMIEFGIPFSDPTADGPAFQEACERALGNGITPEQCIRGLEKLREGGVEVPIIVTTYYNIPYVYGIGNFLEKLEETGVQGIIVPNLPIEEAGDFLELSRKIGINLIFQITPNTTEGRMERIVESASGFIYIVNFEGVTGVRGSVADSTRNLIGKVKSLTELPLMAGFGVSEREHAA-SLVAGADGVITGSALGEIYMRKLDNPEDALSDIGNFASRIKRGCLD
MKRIEEKFATLRTRNEKALIVYLTAGDPSLDITKKLIFALEKAGVDILEIGVPFSDPTADGPVIQAASQRSLRSGTTLESVLKMITEVRK-VSEIPIVLFGYFNPIFAYGVKNFAQSAHSAGVDGVLVVDLPYEEAKELRKYTDSVGIDFISLIAPTTDKERLKKIAAKASGFLYYISITGITGTAAPKIENIKKEVQNVRKITTLPIAVGFGISQPEQAK-GIGRFADGIVIGSAIVRLIDENK-NNRDLEKIVSRYVSEIKKAL-K
MSQLASTVAACREENRAALIGYLPAGYPDVQGSIDVCRTMVESGCDIIEVGVAYSDPVMDGPTIQHATEQALAGGVRVRDVFKVVEAISQ--AGGKAVVMTYWNPVLQYGVDTFSRDLAAAGGLGLITPNLIPEEADDWFVASSTHNLDRIFLVAPSSTEERLVKTLEASKGFVYAASTMGVTGARDAVSSMAPALCARIRAHSDIPIGVGLGVRNGAQAA-EIASYADGVIVGSALVTAAAQ-------GLAAVRTLTEELAQGVSS
MNRVEA----AAKNNDQLFIPYIVAGDPTIEVTIDLARVLEESGAHILELGVPYSDPLADGPVIQAAANRSLQEGTSLQTVIDTVRQIRAAGIQIPIVLFCYVNPILKYGLHDAVKAASEAGVDGWLVPDLPYEENDEMKKTCNEYGNVLISLVAPTS-NERVKRIAKEAQGFLYCVSSLGVTGVREEFDSRLDTFITAASESSSVPLAVGFGVSKREHVA-RLHTQGYGAVVGSRIVKEIEKYETQRSKALLQIKTFVQSLVS---S
MSRLDQLFEATRAEGRAALVGYLPAGFPTVEGSRRVLSAMLDAGCDLVEVGVPYSDPVMDGPTIQAAAEGALRNGFRLRDLFSVVETVAS--AGGHAVVMTYWNPVFRYGVDAFARDLASAGGLGLITPDLIPDEAEDWLAASTEHGLDRIFLVAPSSTEERIAMTAAASSGFLYAASTMGVTGARDAVSNAAPELVARVRAHTDLPVGVGLGVRSGAQAA-EVAGFADAVIVGSAFVSQVARDP---DGGEAAVRALAAELAEGVTG
MRTIQEAFARAKSQGRAAFIPYVTGGHPDMATCARLIAALDKSGADIIEIGVPFSDPVADGPVIQTAGKIALDGGATPAGIIELAAGLRD-QVSAPLVLMTYYNPMLAMGLDSFAARSAQAGVAGVIVPDLPPEEAGPWLQAAREHGLDTIFLVTPGTSRERLQTVLRACSGFLYYVSMYGVTGGALRMDAKSLAAVQRVRQAAGLPVAVGFGVAAPEQAA-ALAGVADGVIVGSALVKRMLEAE-SAEQGLAAASDLALSLSGSLAA
MT-LQKQLEDVLATGDKAFVPYIMAGDGGLETLKPTILKLQQIGVSAIEVGIPFTDPVADGPTIEQAGERALAHGVSLKKVLAELQSFAQ-EIHIPLVVMTYLNPILAYGIEAFAEDAKRGGVQGLIVPDMPYEESALLHDALKVNGIALVQLVSLMSPPDRIKKLAAASEGFVYAVTVNGITGERASFAAELAGHFANLKAASNIPVLAGFGISTTEHVK-SFGDIADGVIVGSKIVTALVEQ------DWATIEALVQATK-KTAI
MSRIQSTFDTLKSQHKKALVPYITAGDPHPKWTVELMHTLVKHGADMIELGVPFSDPMADGPVIQRASERALVHKMGLRKVLEMVGEFRKTDAHTPIVLMGYANPIEAMGIAQFTQLSKQMGVDGVLTVDYPPEECGAFNQALSAAGIDSIFLLSPTTEPARTDLIAQQATGFLYYVSLKGVTGAANLDIEEVKKRVAEIKTKTHLPIGVGFGVKDAATAK-SVAAIADAVVVGSRMVLTIEAS--NEDNLIENVSKLMQELRTAI-S
MHRIDETFRRLRTQSRKALIPFITAGDPSLEAAVPVMHALVRAGADVIELGVPFSDPMADGPVIQHSSERALQRGVGLTYVLQTVHVFRQNDAVTPVVLMGYLNPLEIYGIVRFAQRAVASGVDGVLLVDLPPEEADEIRTIFSAAGLALIVLASPTTPAPRLAMLSEVARGYLYYVSFAGVTGADRLDAHSASERLRQLRAQTQIPVVAGFGIKDAASAA-TMAVDADGVVVGSALVTVLSDAP-DVCIACERAETFLAPLRQAL-K
MSRLEAAFRRAAKEKRAAFIAYITAGDPSPARTLDVLRALERGGADIVELGVPFSDPIADGPINCAAAERALAAGTTLTGVLQTVRELRF-SSSLPIVLFSYANPILAYGLSRFAVDAATAGVDGVLLTDVPAEEAGPYYQALRRVGVELIPMLAPTSTRARVKQAKKLAESFVYFVSHTGVTGPQAQLPVELEDQVRLVRKLTGRRVAVGFGVAKPEQVN-RVAKVADGVVVGSAIVNRIAEIG-DRPELFGEIQRFLQPLRAATRS
MSRIQNTLAALAQQGRQALIPYITAGDPRPGITVELMHALVDGGADVIELGVPFSDPMADGPVIQRANERALAHKTSLRHVVAMVAEFRKTNAATPVVLMGYANPVERWGYQDFAATAHAAGVDGLLVVDMPPEEAEPLANVLKANKIDPIFLMAPTTPVSRLQAIDRLASGYGYYVSLKGVTGASHLDLSNVAEKLAVIKQHLSIPVGVGFGIRDADTAR-SVAQIADAVVIGSRLVQEVEAG---EDGLAERLTAFLKGVRAAMRA
MSRLAERFAALRQAQRAGLVIFVTAGDPHPDLTVDLLHALVAAGADVLELGVPFSDPMADGPVIQRASERALAHGMDLRRVLDMVQTFRQTDRTTPLVLMGYLNPIEQMGVARFAAAAATAGVDGVLTVDLPFDEEPEHAAALKAAGLDSIFLLAPTSGPERAQAVAAQASGFLYYVSVRGVTGAGQVDLADVQAHVEALKAHTTLPIGVGFGVRTPQAAA-RIAGFADAVVVGSAVIEQLEAAAATGPAALSGAVEQVRALRAGITR
MSLVSDVFASAKAESRAALVGYLPAGFPTVEGSKDYLKSMIDAGCDLLEIGLPFSDPVIDGPTIQAAAEQALGAGFRVRDLFDVVSSVAD--AGGRAVVMTYWNPVLRYGVDAFARDLAAAGGLGLITPDLVPDEADDWMAASEAHGLDRIFLVAPSSTEDRIDMTARASSGFLYATAVMGVTGVRDVVSSAAPELVARVREHSSIPVGVGLGVKSGAQAA-EIAGYADGVIVGSAFVSAVNDG------GDAAVRALAADLAKGVIV
MSKLAKAFQSAEARNEKAFVSYIMAGDGGLNALKDQLLYLQEIGVTAAEVGIPFSDPVADGPVIQEAGKRALAEGVTLKRVLSFLEEYKN-SFHIPIVLMTYLNPVFQYGIEAFAEDSQKAGVSGVIVPDMPLEEEKEVREALQERELALIRLVTLTSPEDRIAQITDGAEGFIYAVTVKGTTGVRNSYQDDVGTYLGQIKEKSKIPVLAGFGVSSQEQAA-ELGKHCDGVIVGSKIVDLFHQG------QKEKIKELIPQREA--TH
MATLQKVMEAKIAQGEKAFVAYIMAGDGGLDSLREQILFLQDSGVTAIELGIPFTDPVADGPVIQEAGLRALEAGANLRNILKTITKFKD-EIHTPLVVMSYLNPIIAYGIQDFTKACEQSGVSGLIIPDLPLEESTIITSELQDTDIALIQLVSLTSPQKRIIKIAKAAEGFIYAVTVNGTTGVRQEFTEQLEQYLANLKKVSQVPVLAGFGISNSQQVK-EIGAMADGVIVGSAIVQAFHDG------NNKQITELLNKQS----M
MSALASVFETCHAENRAALVTYLPCGYPSKDGGRAIVAGMVGSGADIVEIGVAYSDPVMDGPVIQRAADDALRGGVRVHDVFGYAEAVAA--AGGAPVVMSYWNPILKYGVEAFARDLAAAGGQGIITPNLIPEEAQDWIAAADRYGLDKIFLVAPSSTTERLSMTAEASSGFLYVASTMGVTGARDTVDNVAPELVARVREVSDIPVGVGLGVRSREQAA-EIAAYADAVIAGSALVSAAAE-------SIDAVKRLTAELAAGV-S
M-RIEAAFNS---GDRLPLIPFITAGDPSLEVTLDMIRLLDEEKVTAIELGVPYSDPLADGPVIQSASERAVSQGVTLTRVLELARTAREMGVTTPLVLFSYYNPILRFGEEALVERARSSGLDGMIIPDLPWEEGRRFSRLAGEQGMDLIPLVAPTS-RERIRRIVSDARGFVYCVSSLGTTGMRQHFSEGVEPFLDVVREYSPVPTAVGFGISRSEHVR-HFLNHADGVVVGSALVRLIEAKGDRKEQAVAEIREFIRDLTGNTIP
MSTIADTFARCKSEGRAALIGYFPAGYPTVAESTRHVTAMVEAGCDIVEVGIAYSDPMMDGPTIQAAADTALHAGVRVSDVFEVVRAVAT--AGGVPVVMSYWNPILQYGVDAFAADLAAAGGQGIITPDLIPDEAEEWTVAAKAHGLGQMFLVAPSSTPERLKMTCDAASGFIYAQAVMGVTGARDAVSELPKNLTRRVREVSDLPVCVGLGVRSGDQAA-EIAAYADGVIVGSAIITAAAE-------GESAVRALVADLADGV-R
MSTLGLLFETTRQQRRAALVAYLPAGYPTVAASKTLLGATIDAGADLVEVGVPYSDPVMDGPTIQGAADAALRNGFRLKHLFEVVESVAA--RGGRAVVMTYYNPVYHYGVDAFARDLASAGGLGLITPDLTPDEGGEWLTAASEHGLDRIFLVAPSSSDERIALTTKATTGFVYATAVMGVTGARESVGTNAAELVRRTRQHTDLPVGVGLGVRSADQAA-EVAGFADAVIVGSALVAKAGD-------GPDALGSLTAELAEGV-H
MTGLQDLFAQTKSEGRAALVGYLPAGYPTVPGSKDLLAALIDGGADLVEVGVPYSDPVMDGPTIQLAADAALKNGFRLRNLFEVVESVSA--RGGRAVVMTYWNPVRQYGVAKFARDLAAAGGLGLITPDLIPDEAGEWMAASEQHGLDRIFLVAPSSSEERIDLTVKASSGFVYAAAVMGVTGARDQVSSGAAELVSRTRAHTDLPIGVGLGVRSREQAA-EIAGFADAVIVGSALVSAAAG-------GTEPVHALAGELAEGVTA
M--IQQAIEQVLARGDRAFIPYIMAGDGGLATLKSTILRLQRIGVTAIEVGIPFTDPVADGPTIELAGQRALQNGTTLKSVLATLASFAN-EITVPLVAMTYLNPVLAYGAEKFAYDAKQAGIHGVIIPDMPLEERAIIYSALQKEQIALVQLVSLTSPTKRIAQLATASEGFIYAVTVNGITGARSDFANELEEHFAKLKAVSSLPVLAGFGISTPEQIK-KFARFSDGVIVGSKIVDALANG------DWQTVEALVNASKEKKSH
MSMIEKRINELLTKGEKLLIPYVMCGDGGYEKTRRLVRFLEEAGASLIEIGIAFSDPIADGPSIQAAGQRALDGGVTLKKTLAFLKGFPP-GGGVPRIMMTYLNPLVRYGTEAFFKDLKEAKISGVIIPDLPLEEYETLLPCAESHGIAVIPLVAPGTGRKRLEHILDKTRGFVYTVTVNGTTGARSGFDEAVLQRLEEIKKHTGMPVVAGFGVSTADHIR-TLGAHCDGVVVGSKIVNLAHEN------RFEAIKELM--------S
MTKLAGAIREANGRGGCAFVPYIMAGDGGLGRLEEQILFLQEAGATAVELGIPFSDPAADGPVIQQAGIRSLESGTTLAKVMQAVGGFSE-EIRIPVILMTYLNPVLSHGIAAFANDCREAGIAGVIVPDVPFEEDAVLEDALRMADVDFIRLIPLTAPDDRIRAIAGEAEGFIYAVTVDGITGARDSFAGSSADRLAWLREIADVPVLAGFGISTPAQVR-EFGRSADGVIVGSVIVDAFHRG------DLVSISELIRAARNPVAE
MAARWRAIREGPRERRAALIPYLTAGHPTPETSLAALRLAEAAGADFVEVGVPFSDPLADGPTIQRSTQAALDGGMTVPRVLELIAR---AGLGIPVIVMTYVNPVMAYGLERFVTDAHAAGAAGLLLTDFPAGADPALERVVQASPLALIRLLAPTTTPQRLERAVRDAGGFLYLISRLGVTGARDQVPPDLPEHVARVRAASPLPLAVGFGISTPAQAR-ATARLADGVVVGSALIEALGTG------GLPAADQLLRRLAAAVSP
M----------FQQFDKLFIPFITAGDPNEELTIDLALILEKCGASAIELGVPYSDPLADGPVIQQASIRARRNGMNIEKAMELAYKMKERGLKIPIILFTYFNPVLQLGEKYFFTLMEKNRLEGLLIPDLPFEESGWMRKKCDEHGIYFISMVAPTS-YNRIKKIAENAAGFLYCVSSLGVTGERQSFDERVSDFISHVKKYSEVPVAVGFGISSNEHVK-KFFKISDGVVVGSAIVKQIEKLIPTKQSGLQEFERFINGLL----H
MNRIDACFERLKAEGRAALVPYLTAGDPDAETTLELLHRMVEAGADILELGVPFSDPMADGPTIQLACERALEGGMSLRGALEIARRFRMTNTETPLVLMGYLNPVEAMGTAAFVAAAKEAGVDGVLSVDLAVEEADTLVPELDGAGIAPIFLVAPTTSDERIRKMGEAGQGYLYYVSLKGVTGSAQLDVASVSSRINAIKSLTGLPIAVGFGIRTPEHAA-AIAEVADGVVVGSALVEIVAEHAEDRARMCQLVQERAVALADATRA
MTTLHAVFDKARAEDRAALVGYLPAGFPTKDGGVAAATAMVEAGCDVIEIGLPYSDPLMDGPTIQDAVHRSLTNGTRIADVLRTVEGVAK--SGAATLVMTYWNPIDRYGAERFARDLASAGGVGTITPDLTPEESEPWLAASKEAGIDTVFLVAPSSPDERISRVAACCTGFVYAASLMGVTGARETVGSAAEGLVKRTKANTSLPVCVGLGVGNGAQAA-EVAAYADGVIVGSAFIRRLLDAP-DEKSGLAAVRELASELARGV-R
MQALADTFAAARKEGRSVLVGYLPAGYPTVDGGIAAMRAMVEAGVDVVEVGLPYSDPTIDGPVIQEAVDAALRGGVTTADVLRTVEAVAE--TGAPALVMTYWNPVERYGVERFAADLAAAGGAGTITPDLPPEEAGPWLAAAGARDLDSVFLVAPSSTDERIRMVTEITGGFVYAASLMGVTGARQSVGAAAEGLVKRVRAVTDLPVSVGLGVRDGGQAA-TVAAFADGVIVGSALVGALLDAERGLSAGLDGIRTLTAELAAGV-A
MTRITENLKA----GR-GFIPFVTACDPDDEISLEILDLLAGRGANVIELGVPFSDPMADGVVIQRSSQRALENGVNLTRVLSLAKRFRA-SKDVPVVLFSYLNPLLRFGIEKLCESAKDCGIDGLLVVDAVDNEARDLREKLAEHDVSLISLVAPTTTDERLERICREAEGFIYAVSRAGVTGAAGSVSREAADLVARVRKFTTLPVAVGFGVSRREHVE-NIWEFADAAVVGSAIVAEIEASV-GTRNAAARVKSLLDQLLKAARL
M--ASTRLETVITKKEHLFIPFIMAGDPSPELTIELALLMEEAGAHILELGVPYSDPLADGPVIQQAALRALEYKVNLEQVMSLVPMMRRRGLTIPVIIFTYYNPVLQLGEENVLALMKENEIDGILIPDLPFEESRHLSLRCDQEGLPLISLVAPTS-EKRVEMIAKQAKGFLYCVSSLGVTGVRKEIDEGIFQFLEEVKKHSKVPVAVGFGISNSEQVA-KLKPYCDGLIVGSALIKMIESKKTMREKALSEIKTFVYSLIS---S
MS-LSDVFATARAESRAALIGYLPAGFPTVEGSKDHLRSMIESGCDLVEVGLPFSDPVMDGPTIQAAAEQALSAGFRVRDLFDVVAAVSD--AGGRAVVMTYWNPVLRYGVDAFARDLAAAGGLGIITPDLVPDEAEDWMAASAAHGLDRTFLVAPSSTEERIAMTARASSGFLYATAVMGVTGARDVVSSAAPALVARVREHTTLPIGVGLGVRSGAQAA-EIAGFADGVIVGSAFVTAAGE-------SDAAVRALAADLAKGVPV
MTTLQTVFAKAKADDRAALVGYLPAGFPTKDGAIAAATAMVEAGCDVIEIGLPYSDPLMDGPTIQDAVHRALSNGTRIADVLRTVEGVAK--TGAATLVMTYWNPIDRYGAERFARDLASAGGVGTITPDLTPEEAGPWREASAAAGIDTVFLVAPSSTDERIKAVVECCTGFVYAASLMGVTGARESVSSSAQGLVERTRAHTDLPVCVGLGVGNGRQAA-EVAAYADGVIVGSAFIRRLLDAA-DEASGLAAVRELGAELAAGV-G
MGTLDTLFAGTRAEGRAALIGYLPAGYPTVDGSIDTLKSMVDSGCDLLEVGVPYSDPVMDGPTIQAAADEALRSGFRLRDLFRTVEAVSA--AGGKAVVMTYFNPVLRYGVDAFSRDLAAAGGLGMITPDLIPDEAEPWLEASAAHGLDRIFLVAPSSSPERIAATTAASSGFVYATAVMGVTGARDAVGVEAEALVARTREHTSLPVGVGLGVRSGDQAA-QVAGFADAVIVGSAFVTAART-------GPDAVRALTEELAEGVPG
MNRIAQTFQRLKERGEKALVAYVTAGDPDLDKTREILVGLKEGGVDILEIGVPFSDPTADGPVIQAAAQRALKTGTTLSRILDMIQDLRK-IIDLPVVLFGYYNPIYAYGTERFAERAKAAGVDGLLVVDLPLEEAEELRGKTDSKGLDFITLIAPTTSEERMCRIARRAQGFIYYISITGVTGTATPSRDNVEREIRRIRTHSDLPLVVGFGISTPEQAR-ELASLADGIVIGSAFVRLIAENA-DSPELAARVSSFAREIKKAM-E
MSEITKAILKARESGGCAFVPYIMAGDGGLGRLKEDLLFLQEAGATAVELGIPFSDPAADGPVIQEAGLRALAAGTTLKAVIEEVKAIRE-DVHIPIIFMTYLNPVLSYGMAGFANDCQEAGIAGVIVPDVPFEESGPLEDCLRMNGIDLIRLIPLSAPEDRIRKIAEAAEGFIYAVTVDGITGVRDSFGGTTDGRLEQLKEIADIPVLAGFGISTPDHVR-DFGRAADGVIVGSAIVDALHRG------DKEPIKELISSAKNAVAE
MGRLSDVFAARAAEGKKALVTYLCVGDPNEQESVDLALACVEAGADILELGNPFSDPSADGPAIARASQRALTKGGGLETTLRVARAIRD-RSDVPIVLFGYYNPLFVRGDAEAAKIAAKAGVDAFLVVDLPLDAAAPLREAASAHGLGVVPLVAPTTRPERVKQIAETAIPFVYYVSMTGVTGGAGAVLTEAGEHAGRVRESTGLPTVVGFGIDSAERAK-AAAARADGVVVGSAIVRRIEEGR-TPEERLASVRALVSELRSAV--
MTTLQTVFAKAKADNRAALVGYLPAGFPSKGGDVAAAAALVEAGCDVIEIGLPYSDPLMDGPTIQDAVHRSLTNGTRIADVLRTVEGVAA--TGAATLVMTYWNPIDKYGADRFARDLANAGGVGTITPDLTPEESEPWRAASAAAGIDTVFLVAPSSTEPRIKAVVDCCTGFVYAASLMGVTGARETVNVAAEGLVQRTKAHTDLPVCVGLGVGTGAQAA-EVAAYADGVIVGSAFIRRILDAP-DEAAGRESIGVLARDMARGV-R
MT--------LPNQGGLSLIPYLMAGHPDLATTREIGRKLVNTGIAALELGIPYSDPLADGPVIQRAGQRALDAGATTEACLEVAADIAA-ERAAPVLLMTYVNPVLAYGPQRFARDAAQAGVAGVIIPDVPVEESAGIARTMTVAGLETVFLVAPTSPDDRIAAACAASTGFVYCVTVTGITGSRSALPTDVNALLAKVRTHTDLPVAAGFGISSAEQVS-LLRGHADAAIVGSAIVNELDAGR--------DPGPLVRELLSAC-K
MSKIKAAFA-----DGKAFIPFLTCGDPDLETTEALVRVMAEAGADLIELGIPFSDPTAEGPVIQQANIRALSGGVTTDKILEMARKLRS-EISVPLVFMTYANVVFSYGTERFLSAAAQAGIAGLILPDVPFEEKDEFGPACRRHGLELISLIAPTS-EGRVAEIAKAAEGFVYCVSSLGVTGVRSQITTDIGAMVRLVKAANDIPCAVGFGISTPEQAQ-KMALLSDGAIVGSAIVKLVAQYG---RAAVPYIRDYTSAMKAAVSL
MNRIDRRFDDLKKEGKKALITFITAGDPDIDTTYDIVLALEEAGADIIELGIPYSDPLADGPTIQASSQRALAKGIKIKDIMDLVMRIRE-KSDIPIVYLVYYNSVFKYGIEKFLEDSKNAGVDGLIIPDLPLEERKEVLDVADKYEIYLIPLVAPTS-KERIKGITENGKGFVYCVTLTGVTGAREEITTDLEEYMRLVSSYTSMPKALGFGISGPEMAR-KLKSLSDGIVVGSAIVERIAKGY-NRCEMLKEVKEFVLSLREVL--
MG-LAPLFERTRAEGRAALVGYLPAGFPTVDGSIDMIKTMIDGGCDLVEIGVPYSDPVMDGPTIQAAADEALRAGFRLRDVFRVVEAVTA--HGGQAVVMTYWNPVHRYGVDAFARDLAAAGGHGIITPDLIPDEAAPWLAASEEHGLDRIFLVAPSSTEERIARTVAASSGFVYATAVMGVTGARDAVGGAAEGLVQRTREHTKLPIGVGLGVRSGSQAA-EVAGFADAVIVGSAFVSAVRE-------GADAVRALATELAAGVTG
MSTLEKLFTEAKTENRALLIGYLPAGFPTQKKAKKIIKAMVSGGVDAIEIGYPYSDPVMDGPVIQAASDEAIKNGAGVAEVFELLQTSVE--LGVPSVIMSYWSPIEKYGATEFAREVAKRGGSGVITPDLTFEESDRWRLESTQNSLNRIYVVAPSSTKDRLSKVANECTGFVYAASLMGVTGTRSLVSANAKQLVERIRSVSNTPIAVGLGVSNKEQAK-EVAVFADGVIVGSAFIKVVQEFG-AGRTGLKKVKQLAESLSEGVKI
------------------MIGYLPAGYPTLEGSKDVLRTMVSAGCDLVEVGLPFSDPVMDGVTIQRAAEQALRGGFRVRDLFGVVESVAE--AGGRAVVMTYWNPVLAYGVDRFARDLAAAGGLGVITPDLVPDEGAAWIEATDAHDLDRIFLVAPSSTEERIDLTARSSRGFLYATSVMGVTGARDVVSSAAPALVKRVREHTDMPIGVGLGVRNGAQAA-ELAAFADGVIVGSAFVSAVRD---------DTVAALTTDLANGVAV
MTTLQTVFARAKADDRAALIGYLPAGFPTKDGAIAAAAAMVDAGCDVIEIGLPYSDPLMDGPTIQDAVHRSLTNGTRIADVLRTVEGVAK--TGAATLVMTYWNPIDRYGADRFARALADAGGVGTITPDLTPEEAEPWRAASAGAGIDTVFLVAPSSPESRIKAVVGCCTGFVYAASLMGVTGARESVGEAAQGLVERTRLQTDMPVCVGLGVGTGKQAA-EVARYADGVIVGSAFIRRLLDAP-DEASGLAAVRELGAELAAGV-R
MSRIDDLFAQTRAEGRGALIGYLPAGYPTVEESKDLLAATVDAGADLVEVGFPYSDPVMDGPTIQAAADTALRAGFRLKHLFEVVESVAE--RGGKAVVMTYWNPVFHYGVDAFARDLAAAGGLGLITPDLTPDAGTDWGEASERHGLDRIYLVAPSSSXERLALTAKAATGFVYATAVMGVTGARETVGEAAHGLVQRTRQYTDLPVGVGLGVRSGDQAA-EVAGFADAVIVGSALVTKAGE-------SRAALTALTEELADGV-T
MSFLDETLKNKRSAGQNIVVPYIMAGDGGLDILEERLIFLEESGAAAVELGIPFSDPTADGPTIQDAGQRSLKNGTTLKGVLEALETFKE-KRSIPVILMTYINPVFAYGPDKFAADCVTAGVNGVIIPDLPLEEESLIADSLKQHSISNIRLAAMTSPDERLTEIARRTEGFLYAVSVKGTTGARTSHGSNVQAYLQNLQGMTDTPVLAGFGVSTPEQAQ-DLSASCGGVIIGSRIVDWFHKG------QTNEIKQLIQNSVETGQS
MS-LAELFTATREQGRAALVGYLPAGYPTAAGSKSMLRAMVDGGCDLVEVGVPYSDPVMDGPTIQAAATQALEAGFRLRDVFEVVESISS--AGGRAVVMTYWNPVNRYGVDAYARDLAAAGGLGIITPDLIPDEADEWLAASTEHGLDRIFLVAPSSTEERIARTAKASSGFLYATSVMGVTGARDVVSSAAPELVRRVRAHTDLPVGVGLGVRNGAQAA-ELAAFADAVIVGSAFVSKVAE-------GEQAVADLAAELAQGVVA
MS-ISETFGKAKAEGRSVLVGCMPAGFPTVDDSIASMVAMAEAGCDVIEVELPYSDPVMDGPVIQKASDIALAGGVRTRDTLRIIEAVAN--TGATVVLMTYWNPVEKYGVDAFARDLAAAGATGMITPDLIPDEAAAWIAASDRHEIDRTFLVSPSSTDERLAMTVANCRGFVYATALMGVTGARTSVSSQAPELVARVRAAPEMPVGVGLGVGTGAQAA-EVASFADGVIVGSALIRCVLDAP-DLATGHQRLRTLSAELAAGVPS
MSNIRKAFE-----NGKAFIPFITCGDPDLETTAAAVRSAVENGADLIELGIPFSDSTAEGPVIQGANLRALKGGVTTDGIFGLVRELRL-DVKVPMVFMTYANVVFSYGAEKFISACRDIQIDGLILPDLPYEEKEEFLPLCRKYGVDLISLIAPTS-ENRIKMISGEAEGFLYIVSSLGVTGTRSEIKTDLDSIVKMVRESTDVPCAVGFGISTPGQAE-KMAGICDGVIVGSAIIKFLERYG---REAPKYIGEYVKFMKDAI-R
MSHIAETFAAAKKDDRAVLVGCMPAGFPTVDHSIEQMIAMHEAGCDVIEVELPYSDPVMDGPVIQKASDIALANGVRTRDTLKIIEAVAS--AGATVVLMTYWNPIEKYGIDAFARDLAAAGATGLITPDLIPDEAQEWIAASEKHRIDRTFLVAPSSTDERLAMTLGNCRGFVYATALMGVTGARTSVSSQAPDLVARIRAIPELPIGVGLGVGNGAQAA-EVAAFADGVIVGSALIRCMLDAP-DRSTGLQRLRALSTELAEGV-R
MSRIAERFALLRSRGEKGLIAYLAAGDPSLATTRRLVHALAEAGVDMVELGLPFSDPLADGPVIQAASQRALAAGANTDNVLELVAALRADGLQIPLLIMTYYNLVLRPGVENFCHRAAAAGVDGLILPDVPVEESDEIRAAAGAVGLDLIQFVAPTSPPERIRRAAELARGFIYAVSSTGVTGVRDRLPPQLTAMVEAVKAVTDTPVAVGFGISRPEQVR-QVTAVADAAIVGSAFVRHCGEGL-PEHELVERVRILAEELKAGTEA
MTKLQTAIEQQVETGGKAFIPYVMAGDGGLSKLREQLLFLQDAGATAVELGIPFSDPVADGPTIQEAGKRALAEGVTLRGVLEEIERVHS-EVTIPIVLMTYLNPVFRYGIEAFAKDCANVGVSGLIVPDLPLEESGMVKDEFSKHDLALIQLVSLTSPPERIERIAKASEGFLYAVTVTGITGARAEFAMNVGDHLAKLKEVSPVPVMAGFGISTPEQVR-EMGKLADGVIVGSRIVDALHEG------NLDSIRELIAASK-SVIV
MSRIAQAFERAAAEKRPALITYLCAGDPDLASTPDLIVAIAEAGADVIELGVPFSDPTADGPVIQRASERALRAGTTLSGVLDAVRAARA-RTSVPILLFGYYNPLAARGEAKVAREAKDAGADGFLVVDLPPEEAPALRDHVVALGLDWVPLVAPTSTPARVARAAEVATSFVYVISVAGVTGAGHADLEVAAKRAAEVRTATGHKVALGFGIKTADDAR-RAAPHVDGIVVGSALVTAIAER------GVAGASELVRSLRSTL-G
MMTQRTMFQGKLTREKDLFIPFIVAGDPHPDKTVQYALRLQEEGADVLELGVPYSDPLADGPVIQKAAKRALDAGMSLKKAVEMVPTLRKAGVSIPVVIFTYYNPVLQYGHDKFIEALEQNGVEGLLIPDLPLEESEDLNERTKQKNIELISLVAPTS-EARIKRIAEQARGFLYCVSSLGVTGERKEIAPETLAFIEKVKEYSSVPVAVGFGISSYDQVE-LMKKHADGYIIGSKIVKMIEASVE--TDEKRGLEQFSEELRKLVKG
MNRIQQAFDR---QAHPLFIPYVTAGDPHPDVTVDLLLTLEEAGADIIELGVPYSDPLADGPVIQNASNRALQHGVTLSKVLEMGKEARLRGVSVPLVLFTYVNPVFRMGIEVLCRRAKAAGFDGMIVPDLPMEENGELLEAAKRHHLAFIPLVAPTS-NERMERIVAGARGFVYCVSSLGTTGTRDTFSDDVIPFLRRVRALSAVPTAVGFGVSKREHVE-AFAPHVDAVVVGSALVREIQAVGDRRQAGHAHIRGFVRMLKN---G
MSRIGVAFDKARADGRAVLVGCMPAGFPTVDGSIAAMKTMVEAGVDVIEVEIPYSDPVMDGPVIQRASDLALAGGVRTADTLRIVEAVAA--TGAQVAIMTYWNPIEQYGVDTFARDLAAAGGTGLITPDLIPEEAGAWLAASDAYGLDRTFLVSPSSTDARLRMTAEHCRGFVYATALMGVTGARSQTSEAAPILVSRLREVTDLPVGVGLGVGTGAQAG-TVAGYADGVIVGSALIRCLLDAP-DQATGLAALRALSAELAEGV-R
MSALEDRIGAAKAEGRAALVAYLPVGYPDVDGSIAAMVAAVEAGADVIEVGVPYSDPGMDGPVIQQAVDVAVRAGVGMRDVLRAVRAVAD--AGAVAVVMSYWNPIERYGVDRFATDLAAAGGAGAITPDLIPDEAGEWIAASDRAGLDRVFLVAPSSTDARLATTAAACRGFVYAASTMGVTGTRATVGDAAETLVARTRQAADRHVCVGLGVSDGDQAA-EVAAFADGVIVGSAYVRELLEG-----RGAAGVRALTEDLAAGVRA
MNKIEKAFS-----KGKAFIAFVTSGDPDLETTEEIVYAMDRAGCSLVELGIPFSDPTAEGPVIQAANVRALSNGVTTDKIFAMVKKIRQ-KSDIPMVFMTYANVVYSYGIEKFCQKMVETQMSGMILPDVPYEEKAEFDVVCKKYGVDLISMIAPTS-HQRIQMIAKEASGFIYCVSSLGVTGVRSTITTDIGAMVDLVRQVSDAPVAVGFGISTPEQAK-KMANQSDGAIVGSAIVKIVEKYG---KDAPKYVEEYVSQMVQAL-Q
MGRIEERFTALKKEGRTAFVAYLTAGDPDLEATKKLIPALEAAGVDIIEIGVPFSDPTADGPVIQAASQRALKRGATLKKILAVIAELRR-TSGIPIVLFGYYNPILSYGPERFAADAAASGVDGILIVDLPPEEADELRRFTDPAGLAFITLIAPTTDPQRARRILRRATGFVYYISITGVTGTAVPRPDDVRRDVKRLQGMTALPVTVGFGISTPAQAA-TIAPLADGVVVGSALVRLIGAKG-GSGDLIPAAASFAAEIRRAIVK
MSTLTTALATAKAAGRAALVGYLPVGYPDVDTSIAAMRALVEGGCDVVEVGIPYSDPVMDGPTIQRATEPAVRAGVGLRDALRAVSAVVD--AGGAAVTMGYWNQVERYGVARFAADLAAAGGSGAITPDLIPEEAGEWLSASDEHGLDRIFLVAPSSTDARIVSTAAASRGFVYATAVMGVTGARTSVGDAAGTLVGRVRALADVAVCVGLGVSTGAQAA-EIAAFADGVIVGSALVKCLLDSP-D-ESGVAAVGELAAELAAGV-H
MSRLAPVFGRCHAESRSALVGYLPSGYPDKDGSRALFGAMVEGGCDIIEVGIPYSDPVMDGPTIQAAANTALKSGFRVRDVFTTVENIAS--AGGNAVVMTYWNPVLRYGVDAFARDLAAAGGLGLITPDLIPEEAERWIAASRDHDLDRIFLVAPSSTEERIALTADVSRGFLYAASTMGVTGARDAVSTSAPELVARIRAHSQIPIGIGLGVRSGAQAA-EIARYADGVIVGSALVSAAKE-------GPDAVAELTRELAAGVTV
MSKIKEAFA-----KEKAFIPFITCGDPDLETTEKIIEAMAAAGADLIELGIPFSDPTAEGSVIQEGNLRALSGGVTTDKVFDMVRRVRQ-KVKIPMVFMTYANVVFSYGTERFLTKAAEVGIDGLILPDVPYEEKSEFAPQCEAAGLDLISMIAPTS-HDRIKMIAAEAKGFVYCVSSLGVTGVRSEITTDIGAMVRLVKEANEVSCAVGFGISTPEQAA-KMAAVSDGAIVGSAIVRLCEKYG---REAAGPIGEYVRSMKVAVKD
MGRILEAFRT--ARTRPAFIPFVMAGDPDLEQTAAVVRALARAGAAIVELGVPYSDPIADGPVLIEAAGRALRAGTTPAAVLDLVRRLRR-EGAPPIVLLLYANVLFRAGVEDFVRAAAEAGVDGLIVPDLPAEESAAVLRTAEAFDVPVIPLVAPTS-RRRLDRILAGRRGFVYVVSSLGVTGPREVLSPELHALIRDVRARTALPVAVGFGISRREQVA-SLAGVADGAIVGSALVRHLAQGG--------AVEPWVAALFAAAVL
MGSVAQRIAEIRAEGRAALIGYLPVGYPTVEGSVEAMRAMVAGGVDVVEVGLPYSDPLMDGPVIQRATQQALDNGARSRDAFTAVRAVAD--AGAPALVMTYWNLIDRYGVARFAADLAAAGGSGLITPDLLPDDSDDWLAASEAHDLDRVFLVAQTTTPERMRMTAGASRGFLYAASLMGVTGVR-SIGVEARELVSRVREVATLPVCVGLGVRTAEQAA-DVASYADGVIVGTAFVQALESG------GPSAVEATARELAEGIGA
MSRIASTFAHLSGLNRKALIPFFTVGDPLLESAVPTMQALVSGGADILELGIPFSDPMADGPTIQRASERALQNGVTLTDVLAVVTEFRQTDGMTPVVLMGYANPIERLGLDAFALQARAAGVDGVLVVDYPPLEARHLKAALTLVGIDTIFLLSPTTTEQRMREIAQLATGYLYYVSLRGVTGAGHLEVEAVATQVARIRSYAKVPVGVGFGIRDGATAR-RLSEVADAVVVGSRLVEEIEAS--TPTEVPRRAEALMRQFRLAM-Q
MSVSADVIAACQAEGRAALIGYLPAGYPDLKTSQRAFEILAEEGCDLLEIGVPYSDPVMDGPVIESAAVAALTAGFRLKDLFPLVENLSK--KDIPALVMTYWNPVFRYGVDRFADDLENAGGLGLITPNLIPEEAEAWFQASDRLNLDRVFLVAPSSTPERLILTTNSCRGFIYAASTMGVTGARNDVSMDAAELVARVRKASGIAVGVGIGVSNGAAAR-YVAGYADAVIVGSALVAALGK-------GEDALRALVRELAEGV-N
MGKLEQALQQKQAANQNLFVPYIMAGDGGLDLLEERINFLQESGASAIELGIPFSDPIADGPTIQEAGIRALANGTSLASILEFLKSTKV-DRSIPIILMTYVNPIYRYGMEQFAKDCADSGVDGIIIPDVPMEEEGPIATHLKNEKIAFIRLAAMTSPEERLKEIASKSEGFLYAVAVMGTTGARSSHGDNVKSYLENLKKYSTVPVLAGFGVSTVEQAH-ELSSHCDGVIVGSKIVDLLHQG------KNNEVKNLIQGSIQTSHA
MSLIKQAFQEVLDQGDKAFVPYIMAGDGGLDSLEEKVQFLQESGATIVELGVPFSDPVADGPTIQEAGIRALKQGVSLRAILEKLGQFKE-NRSIPIVLMTYLNPIYAYGVAAFARACRTAGVSGLIIPDLPLEEENLVVKELQANDIALIRLASLTSPPDRLKELARRTEGFLYAVTVTGTTGTRATFQESLQEHLASLKNICQAPVLAGFGVSTPGHVK-ELSANCDGVVVGSKIVDALHQN------NREEIKTLIAAASEQAAE
MSGLNTTLARIRSEDRAALVGYLPAGFPTVDGGIRACTALLESGCDIVEVGLPHSDPVLDGPVIQTADDIALRGGVRIADVLRTVRETHA-ATGAPVLVMTYWNPVDRYGVERFAAALADAGGAGCILPDLPVEEADAWTKAAEQHSLATVFVVAPSSRDERLTRITAAGSGFVYAASLMGVTGTRESVGREAEDLVRRTRATTDLPVCVGLGVSSAAHAA-QVADFADGVIVGSAFVKRLLAAGDDLEAGLADVRTLAGEFASGVTG
MTVLRRKLAEAKAEGRAALVGYYPAGFPDVASSIRVVQAMVAGGCDVIEVGFPYSDPTMDGPVIQQAADRALAAGTTPKDVLAVVRAVAD--AGAAALVMSYWNPIEKYGVDAFAADLAAAGGSGLITPDLIPEEAEPWIKASDAAGIDRIFLVAPSSTDERLAKTCAASRGFVYAASLMGVTGTRDKVAATARRLVERTRAVTGLPICVGLGISNGAQAA-EVASYADGVIVGTGFCQRVLDAP-DVDTACQQVRDFAAELAAGV-R
MS-VSEVFAKAKADGRGVLVGYLPVGFPDVPGSLDAMKAMVDAGVDVVEVGVPYSDPVMDGPTIQAAAEQALRGGVRTRDVFRAVEAVAS--AGAPALVMTYWNPVERYGVDRFAADLASAGGAGLITPDLIPDEAEPWMTASEEHGLDRVFLVAPSSTTARIASTVAACRGFVYATAVMGVTGARESTSAAAPALVERVRKASDIPVGIGLGVSNGAQAA-EVAGYADGVIVGSALVRCLLDAD-DRAAGLRAIRDLSADLARGV-R
MSALDDLFGTLRARGRKALMPFVTAGDPDLDFTAAVLRELVRRGSSLCEVGIPYSDPIADGPVVQASYCRALDRGFRLAQGLQMIADVAP-GLGAPLVTMVSYATVHRWGVHRYVTEAKAAGVAGAIVPDLPVDEAGALAAICRQADLSLIQLVTPTTPRARALRIAELATGFLYYVTVTGTTGERDALPPALVDDVAWLRARSHLPVCVGFGISQPAHAR-ALAPVADGLIVGSAIVRRIARAVDPRDAVLREVGDFAVSLLEAMAS
MSRLGQVFKELRQRGEGALVGFVTAGDPNPETSLALIRSMCEAGLDVLELGVPFSDPTADGPVIQRSSARALGQGMTLEKVFGLCREIRR-FSRVPVVIFSYYNPILAVGPDAFYEKAVDAGADGVLVVDLPPEESPEMLDAWKGRDLDLIRLVAPTTPTPRMEAITREASGFVYLVSMTGVTGSAGLDLSEVEATAVRLKQVTSLPVCVGFGISKPEHVE-AVCGVADGAVVGSAFERLIEENL-ETKTLPDLIGSYTQQLKAATSG
MSRIGVAFDQARAEGRAVLVGCMPAGFPTVEGSIAAMTAMVEAGVDVIEVEIPYSDPVMDGPVIQRASDVALAGGVRVADTLRIVEAVAA--TGAPVVTMTYWNPVEQYGVDAFARDLAAAGGTGLITPDLIPDEAQEWLAASDAYGLDRTFLVSPSSTDARLHMTVEQCRGFVYATTIMGVTGARAQASAAAPVLVSRVRAVTDLPVGVGLGIGTGEQAS-TASSFADGVIVGSALIRRLLDAP-NLPAGLTALRELSAELAAGV-P
MSRIQERFKLLRSKNEKALSAFITAGDPDLAATKELFSILEKNGADIIELGVPFSDPIADGPVIQKSALRALKSGATLKKIIHLVAEIRK-SSQLPIVLMTSFNPVYVYGQEKFVDDAVRAGVDGLIVTDLPPEEAVSLENHAHQNGLDMIHLLAPTSTEDRIRTVGQRTRGFIYYISLTGITGTRDSLSDGLQQKVEAIKQTTSLPVLIGFGISGPEQAG-KAASISDGVIVGSAIVRMI---------------------------
MS-ISRVFEMLKSDEKKAFVAYITAGDPDLNTTKELCRTLVSSGVDIIELGVPFSDPLADGPTNQKASERALASGTDLKSILRTVKELRDEGFDTPIVLFSYLNPIFAMGFEGFAKACRSSGVDGALVLDLPPEEAEDYIEAMRSQELDTVFLASPTTTRERLELINRESRGFVYYVSRTGVTGVQQDVSETLDQEIANLKDSIKKPVVIGFGISTPEQAK-KVGALGEGIVIGSAIVKMVENYH-DQANTIDKIADFVKGISNVLKS
MNRIEQRMQKLQEKGEKAFITYMTAGLPDMAGCKELIKAQEKAGTDVLELGIPFSDPVADGPVIQDASYKSIQLGTNLKKVLELMKEVRAEGVQLPIIFMMYYNTALYFGLEKFVEECIASGVDGLIIPDLPLEEQGELQQYLNKENAPLIELVSPVS-AERVPKILENARGFVYCVSGMGVTGQSGNFHREILNYLASVKKVSKIPVMMGFGIEEAKDVA-PMKDVIDGAIVGSHFIKLLEAN----DYKPEAAVEYCSKFKREIAL
MSKIANAFK---GGNGKAFIPFITCGDPSLEVTEQLVYAMEEAGANLIELGIPFSDPTAEGPVIQAANIRALSGGVTTDKIFAMVEKIRK-NTQIPMVFMTYANVVFSYGTERFIKKASELGMDGLILPDVPYEEKEEFDSVCKKYDMDLISLIAPTS-HERISMIAKEASGFVYCVSSLGVTGTRSEITTDIGAMVKLVKKAKDIPCAVGFGISTPEQAK-KMAGLSDGAIVGSAIVKLCGTYG---KDAVPYVKEYVKSMCDAV-I
MNRLELRLRQLKEREEKGLIGFMMACEPDFATAVECAKALEEAGCDILEIGVPYADPIADGEVIERAHFRGVERGMNMTKALEFVRAVHD-NCSLPLVMFSYFNPILRRGVEVFARELETAGASAVIIPDLPLEEREKY----DQIDVDIIPMLAPTADEQRMARADHYARSFIYCVSVAGVTGERDRLPD-LTDYLSRVRARTSHPLAVGFGISSGAQVA-RIKDYADLVVVGSALVRIIEENSDDKTRLLSELSALARNLKQAL-R
MTETGSVLSTRRSDGGLALVPYLMAGHPDRKTTVETGRRLAGSGAAVVELGMPYSDPLADGPVIQHAGQRALDAGTTTEGCLEVAAEIAA-EHAAPVVLMTYLNPVLAYGVREFARDAAQAGVSSVILPDLAVEESATVTGELTAAGLDPVFLVAPTSSEERAAAICGASRGFVYAVTLTGITGNRDTMPTGVGDVLALANRHTSLPVAAGFGISTPRHLE-QLRGHADAAVVGSAIVAEIEAGR--------DPVGLVKELLTAC-G
MTAVGEALRRCRAEGRAALVGYLPACFPDVERGIANLQALLDGGVDILEIGLPYSDPVLDGPVIARAADVALRAGSTTAAVLRTLEAVAA--SGAAAVIMTYWNPVEQYGVDRFAAAVAAAGGSGLVTPDLLPDEAEAWLAASDAHGLDRIFLVAPSSTDERIALTVRFCRGFVYAASVMGVTGVRERASVQAPELVARVRRYTSLPVGVGLGVGTAEQAA-EVAQYADAVIVGSAFVRCVFDAG---DDAPAALRKLAADLAAGVTG
MS-TDRAFAAARAEGRAALVGYLPAGFPDVEGAVEAIGVMVEHGCDVIEIGLPYSDPVMDGPTIQAAAQQALEAGTRTTDVMRTVEKIAG--LGVPTVVMTYWNPVERYGVERFAADLASAGGAGLITPDLTPDSGEAWIAAADAHDLDKVFLVAPSSTDARLAYTTEACRGFVYATAVMGVTGARATSSDLAEPLVTRTRSVTDLPVGVGLGVSDGDQAA-EVASYADGVIVGSAFVRALLDAP-DRRTGLERLAALTADLAAGV-G
MNKLEQVFT-----NGKAFIPFITAGDPSIEITEQLVLAMADAGADLIEVGIPFSDPVAEGQVIQEADNRALSGGVTTDKIFSMMGRIRK-SCNVPMAFMTYVNPIFTYGTDRFMKNCQEIGIDGIIVPDLPYEEKDELMPCCLKYGVKLISMIAPTS-NNRISMIARDAQGFIYCVSSLGVTGVRQEINTDVKEMIKLVKEVKDIPCAIGFGISTPEQAA-KMVQFSDGVIVGSAIVKIVEQYG---MDCVPHVVEYVRMMKNAI-K
MNKIYEALK-----NKKAFIPFITCGDPDVATTKAAILEMVKNGADLIEIGIPFSDPTAEGVVIQGANIRALAAGITTDKVFDMVVELRK-EVTIPLVFMTYANVVFSYDPEKFFAKCSEVGIDGIILPDIPFEERNEFLEISKKYNIDLISLIAPTS-DDRIAMIAKEAKGFLYIVSSLGVTGTRSEITTDLNSIVKIVRENTDIPCAIGFGISTPEQAR-DMSQIADGVIVGSAIIKLLKQYK---TKAPSYIGAYVKEMKDAI-L
MS-VTPAFEAAKRAGRAALVGYLPAGFPTVDESIAAIETMIDSGCDVIEVGLPYSDPVMDGHAIQRAAAMALAGGCRTREVLRVVEAVAG--KGVPILVMTYWNPIERYGVDAFARDFAAAGGAGLITPDLIPDEAAEWIAASDAHDLDRVFLVAPSSTKERIALTVNACRGFVYAQSIMGITGARDSTSSAAPGLVERTRAATDLPIGVGLGVRDGDQAA-EVATFADGVIVGSAMVSCLLDAP-DEKAGRKALGSLTAELAEGV-G
MQRISEAFDLARTNHTAALMPYFTLGYPSPETSLQVVQAI-SHHSHLIELGVPFSDPIADGPTIQRSTQLALEQGVTSKVCLDMLRELRHRGVETPALLMGYYNPIMSYGEEQYVRDAAVAGADGLIIPDLPPEEASVIAEAANRAGIALIYFLAPTSDERRKRLVLEQANGFIYMVSVTGVTGARATLHADLRNFVQSLKKQTEVNIAVGFGISGPEQAS-KVAKFADGIIVGSALINAVDAA----NDKAGAARAFVRDMQNSLRI
MTKTRQAFA-----DGKAFIPFLTAGDPNLDITETLILEMAAQGADLIEIGIPFSDPVAEGPVIQNADERSLSAGTTTDLIFDMVERVRQ-RTDVPLAFMTYINPVFTYGSDRFVKRSAQLGVDALIVPDMPFEEKGELQPYCTEYGVDLVSLIAPTS-KERIRMIAEEAEGFLYCVSSLGVTGVRSAITTDVGEMISLVREVSDIPCAIGFGISTPEQAA-DMAARADGAIVGSAIVRLVAEHG---KACGPYVSRYVKEMADAVAK
MTRIDKAFE-----NGKAFIGFLTAGDPGIEKSLEFILEMEKAGADLVEIGIPFSDPMAEGPVIQEANIRALKAGTDLSKVFQLVEEVRK-VSEIPLVFLTYLNPVFKTGYSEFFGRCRKSGIDGIIIPDLPFEEKGEVAGIAKENGIDIISLIAPTS-EKRIRMIAEKSSGFLYIVSSMGVTGVRSEIRTDLRSIVEAAREATDTKIAVGFGISSPEQAK-GISEYADGVIVGSAIVKIIAEHG---DAAGRYIYEYVKSMKEAL-R
MSAVSAALEKARAEGRAALVAYLPVGYPDVETSVEAVRVMVRAGADVVEVGVPYSDPLMDGPVIQRAVDAALRGGARTRDVFAAVSAVAD--EGAAALVMTYWNLVDHYGVDRFAADLAAAGGSGLITPDLIPDEAADWLAAADEHDLDRVFLVAPSSTDERLRSTTAACRGFVYAASTMGVTGARAAVGGGARGLVERIRAVSDVPVCVGLGVSNAEQAA-EVAGFADGVIVGSALVRCLADAP-DRESGLAALERLTRELAAGV-A
MNEAGRAIRKARDEGRAALVGYLPAGYPTLGDGVDGLKALVDGGADVLEIGLPYSDPVMDGVTIQRATETALAGGLRTRDVLATVEQVAA-YSDVPVLVMTYWNPIERYGVDRFATDLAAAGGAGLITPDLIPEEGAEWIAAADKLDLDKVFLVSPSSTDSRIALTTANCRGFVYATAVMGVTGAREQASDLAAPLVARTKATTALPVGVGLGVSNADQAA-GIAAFADAVIVGAALVKAMGDG------GPTGVRTLTESLAEGVGR
MSRLGDVFK-----NKKAFIPFVTAGDPKLETTEKLVLAMAEAGADLVELGIPFSDPVAEGVVIQRADERALAAGTTTDKIFESVRRIRQ-KTDVPLALMTYINPIFAYGPGKFMKNCRDAGVDAVIVPDLPFEEKGEIKAFCGAYGVTLVSLIAPTS-NERVAMIAREAEGFVYVVSSLGVTGVRSEIVTDLAAMIALVKAAKDIPCAVGFGISTPEQAR-KIAAVADGAIVGSAIVKIVEQYG---EASVDPVRDYVREMKRAVEA
MSVTAQVLERCRAEGRAALIGYLPVGFPDLETSIAAMVTLVENGCDIVEVGLPYSDPVIDGPANQRAVAQALAGGTRVADVFDATRAVRA--AGAPPMVMTYWNLVLRRGIDRFADELRDAGGAGLITPDLIPDEAADWMSASERTGLDRVFLVAPSSTPERLARVTEACRGFVYAAAVMGVTGVRSSVGAAAEDLVSRTRAVTDLPVCVGLGVSTGAQAA-QVGAFADGVIVGSALVSTFFDVT-P-REGLDKLGALTRELAAGV-R
MRKIADAFK-----DRKAFIPFITAGDPDLATTEALIKIAADAGAALIEIGIPFSDPIAEGPVIQEADIRALAAGTTVDGIFVMAARLRE-TIDIPMVLMGYANPFFHYGYDAFFKRCAEVGIDGAIIPDIPFEEKHEAADAAGQYGVAVLSMIAPTS-EERIQKIAAEAQGFIYLVSSMGVTGMRSAITTDLGAMVSAIRQVTDVPIGIGFGIHTPQQAA-EMAAIADGAIVGSAIVNLVAEHG---RNAGPAVEDYVKQMVAAVVR
MSALQRRLGEAREAGRAALIGYLPAGFPDVESSIKVIEAMVEGGCDVIEVGLPYSDPTMDGPTIQKAADRALAAGTTPKDVLRVVEATAR--TGAAALVMSYWNPIDRYGVTRFAADMAAAGGSGVITPDLLPEEAGPWIEATDAAGLDRVFLVAPSSTDERLALTTDACRGFVYAASLMGVTGTRAQVAGTAKELVTRTRAVTGLPICVGLGISNGAQAA-EVAGYADGVIVGAGFCQRVLDAP-DLETALTAVRSFAQELAEGV-A
MSEVTSALQRARDEGRAAFIGYLPLGFPSVADSLEAMRALVAAGADIVEIGLPYSDPLLDGPVIQTAVSKALARGSHVRDVFAATRAVRE--AGAAAVVMTSWNLVLQYGVAKFAEDFAAAGGSGVITPDITPDEAGEWLAAADKYDLDPIFLIAPSTTPERLVLTTRACRGFVYAASVMGVTGARESLGERAAGLVERAKAVTDVPVCVGIGVSNAQQAH-EAAAFSDGVIVGTALVRPLVDADASAADGIRAMVEVAQGLSAGV-R
MSQLQAALARTKADGRAALIGYLPAGFPDPDSSIKVIEAMVEGGCDVVEVGLPYSDPTMDGPTIQRAADTALAAGTTPPDVLRVVEATAA--TGAAALVMTYWNPVERYGPDRFCADLAAAGGAGAITPDLIPEEADEWLAATDAAGLDRVFLVAPSSSDERLRLTARASRGFVYAASLMGVTGTRAQVSGTAEKLVARTRDAGGLPVCVGLGISNRSQAA-EVAAYADGVIAGAGFCQRVLDAP-DLETGISAVRSFAEELALGV-S
MG-VGAVLEQCRAENRAALVGYLPVGFPSVAGSIEAMVAMVEAGVDIVEVGIPYSDPLMDGPVIAYAADQALKRGVHVADAFAATRAVRD--AGAPPLVMSYWNLILRHGPTAFARDLAAAGGAGIITPDLIPDEAAEWIAASDETGLDRVFLVAPSSTEQRIAAVTAQCRGFVYAVSHMGVTGARTSMGDAAAVIVNRTKAVTDKPVCVGLGVSGGSQAA-EVAAYADGVIVGSALVRCLTEAD-DPAAGLASLRALVGELAEGV-R
MNRIDLAFKKLEAQGKKALIPYITAGDRGIETTVKLVYEMEEAGADIVELGIPYSDPLADGPVIQASSARALSKGIKIPHINDAVKTIRQ-KSGIPIVYLVYYNSVFKYGTQKFIQDAADAGIDGLIIPDLPLEERGETAEVLDSFGIHLIPLVAPTS-KERIKKITENARGFVYCVSVAGVTGVRQDIETDIKEYMEEISKHTSLPKALGFGISGPSMAQ-KFKSYCDGIIVGSAYVSRVGQAL-SPGDAVASVKEFTEELRKVL--
MTKTKAAFS-----GGKAFIPFLTAGDPSLAVTEELIVELAAAGADLIEIGIPFSDPVAEGPVIQTADERALAAGTTTDGIFAMVCRARE-KTGVPLAFMTYINPIYSYGSERFVERCAELGVDALIVPDLPFEEKGELQPYCTEYGVDLVSLIAPTS-KERIRTIAREAEGFLYCVSSLGVTGVRTAIAADVGEMISLVREVSDIPCAIGFGIATPQQAE-EMARKADGAIVGSAIMKIVARYG---ADCVPHVTAYAQEMARAVAG
MSRILKAFE-----NGPAFIGFVTGGDPTLESSAGFIEAMADGGADLIEIGVPFSDPVAEGPVIQEANLRALKNGCTVDGIFGLVEAVRQ-KHQVPLVLLTYLNPVFHYGYERFFARCRETGADGVIIPDLPYEERGELSGIAAKNGVDVITMIAPTS-ASRIRMLAGEAKGFVYVVSSMGVTGVRSEIETDLESILAVVRDSTGTPAAVGFGISTPEQAL-RISRLADGVIVGSAIVKIAAQYG---AGAAPHIREYVRTMKDAIGR
MSTLDDVFARSRAEGRAALVGYLPAGYPDLPTSLEAVRTLAEHGCDVVEVGVPYTDPLMDGPVVERAASTALTAGFRLSHVFEVVAAARA--AGAVPVVMTYWNPVLRYGVERFAADLAAAGGAGLITPDLIPDEAQDWLTAADAHGLAPVFLVAPSSTPQRLRPTTQACRGFVYVASTMGVTGVRASVGDAAQSLVARTREVTDLPLCVGLGVSTGEQAA-EVAGFADGVIVGSALVRALGED-----TSLGRLAGLTDELAAGV-A
MNRIQQLFGR---KEKNILSVYFTAGYPAFDITREIIGELQRQGIDMVEIGIPFSDPMADGIVIQNAAAKALQNGMSLSKLFGQLRNIRS-EVDIPLILMGYLNPIMQYGFENFCRSCHEVGVDGVIIPDLPFKDLEEYKPVADRYDLNVIMLITPETSEERIRFIDRNTEGFIYMVSSAATTGVQQSFDEVKQEYFRRIAAMNRNPRLIGFGISNRETFD-SACRNASGAIIGSQFVKLLAQGS-----PAKAVSRLLEMIGK---K
MS-VGPIIERCRADGRPALIGYLPVGFPTVAGSVEAMEVLVDNGVDIVEIGVPYSDPVMDGPVIQDAAVRALAGGVRLSDIFTAARAVSG--NGAGALVMTYWNPVLHYGVERFAADLADAGGAGLITPDLIPDEAAEWIAAADVHDLDKVFLVAPSSTPERLALVTAQCRGFVYATAVMGVTGARASVGEAADELVSRTRAVTDLPVCVGLGVSTGDQAA-EVGRFADGVIVGSALVRCLTEAP-TPEAGLKALGELAAELADGV-A
MSKIESTIKNEISNGRKVLSAFLTAGFPVVDGFSDLVLKTFESGADIIELGIPFSDPIADGPVIQHSSQVAIENGITLEKVFLIVSEIRK-HSDKPIILMGYANPILKFGVTSFFSACNELKVDGLIIPDIPLEEYDSFFDTSVK-NIDTILLISPTSDNNRIKLIGEKSRGFVYCVSIKGITGERNSVSQESLDYIRKVKKIPDKNILVGFGISNPQIAK-RFATISDGVIVGSAAIKLLKEK------KYKEMNQLVRSIKSELSF
M---ESKLGSLRSRGQGALIAYLTGGDPDGKSFLDNATALVDGGADILEVGIPFSDPIADGPVIQGSSQRALLSGATPRGVLGLIKEISL-ARSVPIVVLTYYNLVLATGLERFLKTAQRSGVGGLVIPDLPVEESDSFRKASSKHHIDTIFLAGPNTSPTRMRQIIEKSHGFVYMVSLFGVTGPRRELDPVALHSVKRVKALAKIPIAAGFGISRPEHVAEIIAAGADGAIVGSALVEIVAHNLEDRERTRVKLKDAVSDLKKATLV
MSNLESRFAQVADEGRSALVVYLPVGFPDVRTSCAAMVAAVEAGADVIEIGIPYTDPVMDGPVIQNAADRALEQGAGVPDALECARAVAA-AGGVP-VVMSYWNPLLAHGVEALAAELAEAGAAGVILPDLPPEAAGAWHRVADAHGLSTVHLVAPSTTPERVARITAASSGFVYAASTMGVTGARASVSDVAAEVVARVRATTELPVALGLGVSSGEQAR-QVAVFADGVIVGSAVVTALARDGDDSAPTFPRMTALVAELSAALND
MS-TTVAFEKARAEGRAALIGYLPAGYPTVDGSIAALKAMVEAGVDAVEIGLPYSDPVIDGPTVQAAVEAALKAGTTTADVLRVVEAVAA--TGAPAVVMSYWNPLQRYGAAAFARDLAAAGGSGVITPDLTPDADDSWIPAAREHGLDTVFLVAPSSTDERIAMTTAACRGFVYATSVMGVTGTREQVGDAASGLVARTKATTELPVAVGLGVSNAAQAA-EIAAFADGVVVGSAFVRRMLDAP-DPASGAASIAELAADLARGV-R
MSAVSDVLAKCKAEGRAALIGYLPVGFPDVEGSIRAMVAMVECGVDIVEVGLPYSDPLMDGPVIQHAVETALAVGSHVADGFRATQAVRA--AGAPALVMSYWNLILRRGVDRYAAELAAAGGAGLITPDLIPDEADEWIAASEREGLDRVFLVAPSSTPERLSRVTHACRGFVYAASTMGVTGERTSVGSSARELVDRTKDVTDLPVCVGLGVSNGDQAA-ELAQYADGVIVGTAFVRTLSGDG-ELGARLDALRELTTDLARGV-R
MSRITNKLQALKEYDEKALITYVTAGDPDLETTFDLVLAMEKAGADIIELGIPYSDPLADGPVIQRASQRALNAGANMEAIFELVIKLRE-KTQIPLVFLVYYNCVFKYGLETFLNRCQEIGIDGLIIPDLPLEERRELQVMMQQYPMDLIPLVAPTS-EDRMKEIVQDAEGFIYCVSSTGVTGKRNSLAGNLEGFMQQLRTYTEIPLVIGFGISNSEMMD-KLKNICDGFIIGSAVIEKIEAGL-EDRSSVERVSKFIEKLYEFKLG
MNNIERVFK-----NKKAFIPFITCADPNLETTREIIFELVKNGADIIELGIPFSDPTAEGEVIQSANTRALLNGVTTDEILDFVQEVKK-NLSTVLVFMTYANVIFSYGAEKFIKRCSEIGIEGIIVPDLPYEEKNEFYPFCKKYEVNLISMIAPTS-EDRISMIAKEAEGFLYIVSSMGVTGERTNITTDLEKIINIAKLNKDIPCAVGFGISTPSQVS-KILEIADGVIVGSAIVKIIEKHS---INSAKYVGEFVKQMKSEI-K
MSNIRKAFE-----NGKAFIAFITCGDPSLEITEKSVIEMEKAGADLIELGIPFSDPTAEGPVIQEANIRALSGGVTTDKIFEMVRRLRK-TVRVPMVFMTYANVVFSYGAERFIRTCREIGMDGLILPDIPFEEKAEFDGLCKKYDIDLVSLIAPTS-ESRIGMIAKEANGFVYCVSSLGVTGSRSEITTDIGAMVKKVKEQKDIPCAVGFGISTPEQAR-KMAECADGVIVGSAIVKLCAQHG---EECVPYIARYVREMKDAVIS
MNRIEQRFAELKKENKKAFITYVTACFPDYEHTIDILFSQEKAGVDVVELGVPFSDPIADGPVIQSASFEAIQKGANLVKTFECVKQAREKGLKMPIIFMLYYNTICFYGIENFIKKCNEVGVDGIIVPDLPFEEQDDLQRAIDNNSKDIIQLVSPVS-RDRMDMILKDARGFVYCVSSMGVTGQGGNFHREVSNYLESVKEKTDIPVMLGFGIRTFDDIS-KLIDKVDGAIVGTHFIEVLREN----DFSVDEAYKYSKEFKDALVK
MSNIARAFE-----NGKAFIPFITCGDPDLETTEQLIYAMERAGADLIELGIPFSDPTAEGPVIQEANIRSLSASTTTDKVFDLVRRVRK-TTQIPLVFMTYANVIFSYGIDQFAKTAAEAGVDGIILPDVPFEEADEFEVPFAKVGIDRIPMIAPTS-HKRIAAIAKKAHGFVYCVSSLGVTGVRSNITTDIGAMVALVKEQQGIPCAVGFGISTPEQAH-TMAAQSDGAIVGSAIVKLCAQYG---KDCVPYVEDYVHSMKEAV-A
MVSISEVFARTRAEGRGALVTYLPAGYPTVEGSLAAMRTLVEAGADIVEVGVPYSDPLMDGPVIQTAAHVGLAGGVRLSDTFRAVHTIAD--AGGVAVPMTYWNPVLRYGMDRFARDLAEAGGSGLITPDLTPDEAGEWLEVAAGHGIDPVFLVAPSSTDERLAMTCAACPGFVYVASTMGVTGARTSVGEGAKVLVERARTVTDVPLAVGLGVSTADQAA-EVASFADGVIVGSALVSCLRDGD-DESAPLDRLRALTEDLAAGV-R
MKRIAETFENLRNQDKTAFIPFSVAGFPDVNASLEIFLKLAEAG-NVVEFGFPFSDPTADGPVIQQAAHTAIQNGMNMDAAFEMIRKIRT-RTDTPIIFFSYFNPIHKYGPARFAATAAECGVDGVLVVDLPMEESHFLKPQTDAAGIAWINLATPTTPEARIQDMNHNGSGFLYYVSRTGVTGANGGLPTDLAQQCSKLRVLSELPVAVGFGIATPEDAA-NLRGHADGVVVGSAIVSHVATKG-----IGTELDSWLKTMTDSL-A
MTMIAAGLKQRKESGQKGLIVYLTAGYPDLDATYQAVMAAEAAGADAIEIGIPFSDPIADGPVIQKAATEALKRGVTAPKILELIRRIRR-SSSIPLAVMTYVNTVLHYSPQKFIADFSAAGVAGLIIPDLPMEESGFIQAICREYPMELISFIAPTSGQDRIAAISKEASGFLYCISSTGVTGVKRTDYQLVEKIICQASRHTTIPIAVGFGIGSPEVAR-EAAKYADAVIVGSAVVQRMEKG------DVASVRDFLSGIRRELGL
MS-VATIIEKCRADDRPALVGYLPVGFPSVEGSIAAMRVLVESGVDIVEIGVPYSDPVMDGPVIQDAAVRALAAGVHLTDIFTAAREVSA--AGAGALVMTYWNPVLRYGVERFAADLAAAGGAGLITPDLIPDEAGAWIAAADAHDLDKVFLVAPSSTPERLAAVTAQCRGFVYATAVMGVTGARASVGEAADALVSRTREHTDLPVCVGLGVSTGDQAA-EVGRFADGVIVGSALVRCLTEAD-SDEQGLEALGALARELADGV-T
MTALERVLSSAREERRAALVGYLPVGFPDVELSLEAMTALVESGCDVVEIGFPYSDPVLDGPVIQDAAACALRAGVRTSDIFRAVRAVVA--AGGTAVVMSYWNPILRYGVERFAADLAAAGGSGVITPDLIPDEAEDWSASAERHGLCPIFLIAPSSTDERIAATTARCRGFVYVASVMGVTGTRTAVGSAACDLVDRARRSTGLPLCVGLGVSNGAQAA-EMASYADGVIVGSALVKKLASDA-PWSERLMSLQELTGELRAGV-R
MSRIDEMFARRADQKKKALITFVTAGDPDLETTRKLVLEMEKAGADLVELGVPFSDPVAEGPVIEEANLRALKNDVGIDRLFELAARLRQ-ETNIPLVFLLYVNCVLQYGKEKFMDNCVQSGIDGLIVPDLPDEESNEIYGENIRTGVRLIRMVAPSS-DDRIETIAAKAEGFLYCVSSLGVTGVRSGFKTDFEGFFGKINQYKSAPSAVGFGIATPEQVR-DLKKYCDGVIVGSAIVKKVAAAA-GPEEAVASVGELVRSLRRAL-E
MSRIIAKFEELGARNEKALVLFLTAGDQSLSDLPEILATLEEGGADLIEVGIPFSDPFGEGPTIQASSQRSLDNGTTPMGILEALSNVKV---SVPLVTMGYYNTYLRLGLEQVAKESAKVGVSGAIISDLIPDEGEAWDRAAASAGLDTIYLAAPTSTDQRLDEVCGQTTGFVYAVSRTGVTGAESEVPPEVKDLVTRIKVRTNLPVCVGFGISKPEHVR-MVCQHADGAVVGSFIVNLLKENW---PHNRGAIIGAIRELKAATQD
MNKVRKAIETANQEGRAALIPYICAWDPDIETTRGLLWALAEAGASVVELGFPFSDPLADGPTIQAATQRALRHQPSLEAYLEFVASLYDEGYPLPIVIMGYYNPFYRYGLKRFVEEAQAAGLCGAIIPDLPLEEARPWLRESKRRGLASIMLAAPTTPPERLRRIAEASTGFLYYVSVAGITGARDRLPEDLVLRLDLAREVSPVPVAVGFGIAKPEQVR-MLAPHAEAIVVGSALVKIVEKEG---RKSPRTIKNFLQNLVSAARR
MGRIENALKK----GEKNLIAYLTAGDPCIEKTPELVLGMESGGAALVEIGIPYSDPLADGPVIQAASTRALSKDISIEKIFDAVEKIRK-ESQIPLVFLVYYNTIHNYGGEEFLKKCEETGVDGLIIPDLPMEEQKEL---PKNAAVSIIPLVALNS-GDRIENIVKDATGFVYCISSFGVTGTRDTISNKASEIVSEIKKYTDIPVALGFGISHNKMVE-DVNRYADAAIVGSAIVKVIEKT----KGSAKEVEDFVASLL----R
MGRIAAAFERCRGQGRAALVGYLTGFDPDHERGLASLIAACEAGVDVLELGVPFSDPTADGPEIQSAMVRALAAGATLEGVLALASAVRSRFAELPIVLFSYANPLLRAGARGFCQRLRDLGVDALLVVDLPPEQASILRAPARAANLDWIGLCAPTSPPARLDKIVEAASGFVYAVSLTGVTGSADANSHSLRSQLEDLRGRTQLPIAVGFGVREPSQVR-ALAPQVDGVVVGSALVKAGRSGP-------DPLASLVADLRAATKG
MNRLQSLFER---KPENILSIYFTAGYPTLDSVGEIITGLAANGVDMIEVGIPFSDPMADGPVIQESSTIALRNGMTLRRLLDDVKAVRP-LVDTPLVLMGYLNPMMRMGIKNLFEACAEAGIDAMIVPDLPFDVLSDFRELCREYDIPMIMLITPETSEERIRLIDEHCDGFIYMVSAASTTGTRDSFGEAQLDYFRRINSMKKHNRLIGFGISNARTLA-DAQANASGAIIGSKFIKCLGEHPD----IPAAISALMDALR----R
MNRINELFAK---KDKRILSIYFTAGYPTLDSTLDIAEALEKAGVDFLEIGFPYSDPVADGPVIQHSSEAALRHGMTLHILFEQLKALRK-RVSIPVLLMGYVNPVLQYGVENFCKSCTAVGVDGVIVPDLPMYEEEHYRPIFEANGLSNIFLVTPQTSEARIRKIDDLSTGFIYLLSSSATTGKNLAVSEDTTTYFSRIRGMGKNPVVIGFGISNQETFI-QATDYADGAIVGSAFVRLLGEA-D----YMEKIPRFVRQLR----D
MNRINQLFLQ---KPRPLLSLYFCAGSTGIDDTPRIIRQLAEKGVDMIEIGIPFSDPMADGPVIQEASTRALRHGMTLRILMDQLRHIRR-DVDMPLLLMGYLNPIMQYGFENFCRDCAACGVDGMIIPDLPFDDIRHYRPVADRYGLRMVMLITPETSEERIRLIDEATDGFIYMVSTAATTGAQNAFSPEAEAYFSRIAGMGRNPRLIGFGISNHATYA-SAARHAAGCIIGSQFVKLLDEEQG----AARAYYRLMQRLR-----
MNRLQTLFQN---KKNNILSVYFTAGFPKPETSVTIIRELEKQGVDMIEIGIPFSDPLADGPVIQHSSQIALKNGMSLSKLFKELENIRP-EVKIPLLLMGYFNTVMQFGVETFCQKAAALGIDGVILPDLPLEVEERYASMFDSYGIVPVFLVTPGTNEERIRKVDNLSKGFIYMVSSASTTGTKSGFHPKNIAYFQRVQSMRKNPVLTGFGISNHETFT-QACQFSQGAIVGSAFIKALQSNGT----IQEAIAKFVASVR-----
MNRINELFEH---KKSGILSVYYTAGFPKLNDTLDIARHLQAAGADLIEIGIPFSDPVADGPTIQQSNKQALDNGMTLKLLFSQLEELRQ-HVQIPVIMMGYINPVIQFGVDNFCKACEKCGIDGLILPDLPIKEVADYKDKFEAHGLRNIFLITPQTAESRIREIDEQSDGFIYMVSSASTTGAKAHVVQDQIAYFQRVRAMQKNQTLVGFGISNKETFE-TAVQNSNGAIIGSAFINLLEKSVD----LEKDIKSFVEAIKG--SS
MSRLEDVLAATRGADRAALIAYLPVGFPTVEQSLEAMAAVVEAGADVVEIGFPYSDPVMDGPVIQAAAQRALTEGVRITDIFAAVRTVTQ--AGGAAVVMSYWNPILRYGVDRFAADLAAAGGSGVITPDLIPDEAGEWLAAADKHDLCPIFLVAPSSTTDRIAMTTGACRGFVYTTALMGVTGERTSVGDEAATLVARVRAATDLPVCVGLGVSTRAQAA-QVAAFADGVIVGSALVRELDPSR-PFPEALASLRTAAQELRAGVRS
MSKIASKFETLKNKNKKALIPYITCGDPELQTTEKLVFALEKAGADIIELGIPYSDPLADGPVIQRASQRALKNPITIDTIFEMITGLRR-QTMIPLVFLVYYNAVFRYGTEKFLKNCNESGIDGLIIPDLPLEERKELYEQMKAYPVDLIPMAAPTS-EARIQEIVQVGSGFVYCISSKGVTGKRDTFENNLDQFMAQVKKHTSIPTAIGFGISGEEAVR-KLKGLSDGLIVGSSIIEKIEEGI-GTGDVEERVFDFVQRLHHSI-E
MSRIAARFAACRAQGRAALVGYLTAYDPDRDASLAHILAACEAGLDVLELGVPFSDPTADGAEIQAAMVRALAAGATFDGALDLARAVRERFPDLPIVLFGYANPLLRAGGEQLCRALAEV-VDGLLVVDLPPEEAAILREPARAAGLDWIALSAPTSPPARRDRLVAGASGFIYAVSLTGVTGAADASSEGVRAQIEDLRGRSELPVAVGFGVREPEQVA-VLAQLADGVVVGSALVRAAKTGS-------EALAAKVQALRGACRS
MRNVGAVIRRRNEEAAGALIGYLPVGFPTLDESVEAAVALVENGVDVLELGLPYSDPVMDGTVIQAATVQALANGFRLAHGFEAVRRVTE-RVDAPVLVMTYWNPVVQYGVDRFADDLAAAGGAGLITPDLIPDEAGDWLAASERTGLDRVFLAAPSSTDARIRQAVEASRGFVYAVSTMGITGARTDVDQAARGLVGRLREAGAEASCVGLGISTAEQVA-EVLEYAEGAIVGSALVKALADG------GIEAAGALAAELARGTRK
MNRLDQLFQQ---KQERILNVYFTAGYPQQGSTVPVLKALQKAGADIVEIGIPYSDPVADGPTIQASNQHALEGGMTMKRLFEQLKEIRN-EVSLPLVLMGYFNPVLQYGVERFCQACAEVGIDGLILPDLPMYEREVYQPIFQQYGLHNIFLISPQTSPERVREIDEHSSGFIYMVSSASITGARRDITDEQIRYFERINSMQQRPRLIGFGISNRQTFE-QACQHAQGAIIGSAFINLLGQSQD----LEQDIIEFVSAIKG--DR
MTRISKLFDGLRDRGERGFIAYLTAGDPDPGATVEYVQRLIRAGVDLVELGFPFSDPVADGPVNQDSAIRALEAGTDFAKVMDLVRRVRE-SSEIPIVIYSYMNPLCARGFDRAMAEAAEAGVDGFLLLDLPMEEDREYRAAVKSHGLDSIMLITPTTPEERIRKIVRHGSGFVYCVSRAGVTGVQQRIESGAEGLVGSIRRHTEMPVALGFGIGSPERAA-EAARYADAVVVGSALVDRFHRLG-GREEGRAEVEAFAASLVGAVAR
MSRISELFQR---KPANILSIYSTAGYPNPEATVDILEALEQSGADMIELGMPYSDPLADGPVIQEAGSVAIANGMTIARLFSTLENFRS-RVSVPIVLMGYMNPVLQYGFEKFCAEAARVGVDGLILPDLPVYEEKEYSAILNRHGLDFVFMVTPETSPERIHKLDELSSGFLYAVSSSSTTGQKATLDE-RAGYFRQLKEMRKNPVLIGFGIRDKAGFE-KACTYANGAIIGTAFIQSFEKEKD----SLETTRAFVRSVTG--GK
MNDYPLRFDE---NKQTRLIPFIMSGDPSLDVTIELIKMMEREGVTAIELGVPFSDPQADGPVIQDAGGYALANGVSLSDVLTVGKKVRQQGCKVPLILFSYFNPLLQYGLDILAKDAREAGFSGFIVPDLPFDESESFRNTAKNVGLPVIQLVAPTS-EQRIEQIVNGAEGFVYCVSSAGTTGMRTHFSEQITDFLANVKQKSQIPIAVGFGISTPEHVN-FFSQHADGVIVGSALVKQIAKRREHNKEAMEEIATFVRSLLR--KA
MSRVSAAIAAARAEGRGVLVGYLPVGFPDLQTSIDAAVTLAENGADIIELGPPYSDPVMDGVIIQEATQAALAAGFRQRDLFTAVREITR-RVDVPVLVMTYWNPVMQYGVDRYADDLLAAGGAGLITPDITPEAAQDWIDASIRTGLDRVFLAAPTSTDERLDLVIQNSTGFVYTVSTMGITGERAELDAAARTLVGRLRARGVEHACVGIGISNAEQIA-GVLEYADGAIVGTALVRALRDG------GLEELAATTRALAAGTQN
MNRIDKLFQN---KKERILNVYFTAGYPQLNDTTTILEALETSGADLIEIGIPYSDPIADGPTIQESNGVALDNGMTLKVLFNQLKGIRD-KVSVPIVLMGYVNPIVQYGMENFCAKCEEVGVDAVILPDLPMFELEIYKPMFEKHGLYNIFLITPQTSEARIKQIDDNSNGFIYMVSSASTTGAKTSISVDQSDYFARVKNMNKNPTLIGFGISNAETFD-KACENANGAIIGSAFIKAISEEGN----LKEKISGFVRSVI----G
MP--------ITFPNKPGLVIYLTAGDPDLGTTRDMAIAAIDNGADVIELGVPFSDPLADGPVIQRASERAVAKGTRLTDVLVICKEIRAARPQAGIILFSYLNPVVRLGMAAFAKAAKDAGADGVLLTDMIVEEATEYLAAMRANDLAPVFLAAPTSPDERLKAIAENSRGFVYAISRVGITGTQAELASDAEQLVKRLKQFTKLPIALGFGISTPAHVQ-TVAGFADAAVVGSAIVGLVEKT--PAAEAPRAVGDFVRSLRKGTGA
MSRIKELFSK---KQQDVLNVYCTAGFPETDSTITVIKALQDAGADMVELGMPYSDPLADGPVIQASGLQALENGMTIALLFSQLKTLRQ-HIHLPVVLMGYMNPVLQYGFERFCADASACGVDGLILPDLPEYEENEYSAIIKKYGLDFIFLVTPETSEARVRRLDDLSSGFLYAVSSSATTGKDKDFAA-VEQYLARLKGMQKNPVLVGFGIKDNQTFR-SASRFANGGIIGTAYIKAIDGAAD----LSKATQTFIRGILE---N
MNRIEELFSR---KSDRILNVYFTAGYPKLNDTTKIMASLEQSGADLIEIGIPFSDPIADGPTIQESNGVALDNGMTLKLLFDQLADVRS-KVNIPIILMGYINPIVQYGVEAFCQKCQEVGVDGLILPDLPMFEQEVHKPVFEKYGLLNVFLITPQTSENRIREIDNNSRGFIYMVSSASTTGAKTGISNEQETYFARIKDMNKNPTLIGFGISNKETFD-KACRNANGAIIGSAFIKAISREGE----LSENINEFIQSVK----G
MNRLIELFKH---KNKDLLSVYFTAGYPQLNDTLTIAKALEKAGADFLEIGFPYSDPVADGPTIQNSSQKALENGMTLKVLFQQLENLRK-EISIPIILMGYVNPVIQYGVGRFCEDAAKVGVDGVIVPDLPMYEEELYRNTFEQNNLSNIFLITPQSSDERIRKIDELSTGFIYALSSSSTTGNKLQVDGSIDAYFDRLKGLQKNPLMIGFGINDRKSFE-KACTSANGAIIGSAFVKILDNGF-----NEQQISDFVKAIK-----
MS-IAPVLAKCREEGRAALIGYLPVGFPSVEGSIAAMRVLIDAGVDIVEIGVPYSDPVMDGPVIQDAAVRALAGGVHLSDIFTAAEAVSG--AGAGALVMTYWNPVLRYGVERFAADLAAAGGAGLITPDLIPDEAGDWISAADSHDLDKVFLVAPSSTAERLAAVTAQCRGFVYATAVMGVTGARASVGEAAAALVSRTREHTDLPVCVGVGVSTGDQAA-EVGRYADGVIVGSALVRCLTEAS-TPDEGLVALGALARDLAAGV-S
MNRIHYLFNN---KKERVLSIYFTAGFPHLEDTILVMEAIQAGGADIIEIGVPYSDPIADGPTIQDSNKIALDNGMSMKVLFEQLKGFRA-KIHIPVVLMGYLNPIIQFGMEDFCKKCKEVGIDGLIVPDLPMQQLDEFKSLFEEYGLVNTFLISPQTSEKRIREIDENTDGFIYMVSSHAITGAKSGISEEQIIYFKRVQEMNKNPRLIGFGISDAETFT-TASRYSHGAIIGSAFIKTVKDSKN----LSEDIKNYLQSVLK---N
MSRIAATFARLRQEGRVALMPYLTVGFPEPGSTLDLVPALEAAGASLFELGMPFSDPLADGATIQRATQRALDHGINLRTCIETVAALRARGVEAPLLMMGYYNPLLRYGVERACADLAAAGGDGWIIPDMPPEESAQLHAAAAAHGLDLIMFVAPTTPDERMAEIAARASGFIYVVSLTGVTGARTSLSSNLATVLQRMRRLTDLPLVVGFGISSPAHVA-EVAQIADGAIVGSALIAQLEQL--PAADLVPGATRFVRDLMTGIEA
MNRIHTLFQN---KKERVLSIYFTAGFPTLEDTLPTMRAIEEAGADIIEIGVPYSDPIADGPTIQDSNQIALENGMSLKKLFDQIKDMRQ-SVNIPVVLMGYLNPIIQYGMEPFLKKCKEVGVDGLILPDLPMQQLDEFKSIFDQYGLSNTFLISPQTSEARIREIDENSNGFIYMVSSHSITGAKSGISGEQVEYFKRVQAMNKNPRLIGFGISDSETFT-KASLYGNGAIIGSAFIKVVKDSKN----LSADIKSYIQSVI----Q
MSRIAQRFEQLRGRGRTALIPFVTAGDPAPEVTVPLMHAMVAAGADLVELGVPFSDPMADGPVIQRATERALAKGVSLTHVLGMVREFRERDTETPVVLMGYLNPIEVMGYDAFSRQAQAAGVDGALIVDLPPEEGHDLIETMKSHGLDLVYLLAPTSTESRIARIGGVASGFVYYVSVKGVTGAGHLDTEAVAGQVRLIKSLIPLPVGVGFGIKDPETAA-SVARGADAVIVGSAIVSRIETLAETPERIPETIADFLAGLRNAIAE
MSAVETTIALRREAGSGALIGYLPVGFPTLSDSIDAAVALAANGVDVIELGLPYSDPVMDGPVIQTATQRALAGGFRLHHGFEAVAAITA-QVKAPVLVMTYWNPVVQYGVDRFADDLLAAGGAGLITPDLIPDEAGDWMTASERTGLDRVFLAAPSSSDARLVQAIEASRGFVYAVSTMGTTGARAGVDSAAQILVERLRAAGCTSACVGLGISTPEQVR-EILAYADGAIVGSALVKALADG------GVAAVGALAHALSQGASI
MSPVHEAIAAAKRDRDGALISYLPVGFPDLDASVDAAVALVENGVDVLELGLPYSDPVMDGPVIQAATQVALEGGFRIRDAFTAVERIRS-RVDAPVLLMTYWNPVVQYGVDRFADDLASAGGAGLITPDLTVDSGADWLAASDRTGLDRVFLAAPTSTDERLRLAVENSRGFVYTVSTMGITGAREDLDAAARTLIARLREQGADSACVGIGVSTAEQIA-EILTYADGAIVGSVFVKALADG------GVPAVAELGARLAAGT-R
MNRLDTLFQE---KKENILNVYFTAGYPKLNDTLPILKALEKGGADIIEIGLPYSDPVADGPTIQASNQKALDAGMTMKLLFEQLKELRK-EVSVPVVLMGYFNPVLQFGVERFCQKCAEAGIDGLILPDLPMYEREFYQPVFQQYGLHNIFLISPQTSEARVREIDENSSGFIYMVSSASITGAKKGITEEQIRYFERINGMNQNPRLIGFGISDRDTFQ-LASRYAKGAIIGSAFINLLSGSQN----LEHDIIRFVKSIKE--NN
MNRITELFAK---KKGNILNVYYTAGFPALNDTVAIAQALQKSGADIIEIGIPFSDPVADGPTIQESNKVALDNGMTLHLLLDQIKELRK-TVTLPIILMGYINPVIQYGVEKFAKDASALGVDGLIVPDLPLHEEEQYKDLFKSLNLCNTFLISPTTSEDRIRKIDAVTEGFIYAVSASSITGAKGNFTAEQTNYFERLQKMNKNPFLIGFGISNHATFS-NASQYSAGAIVGSAFINLLKDSKD----IPGDIEKFVKSLRN---K
MTRIEAVFHRCRKEGHAAFMPYHAMGYPSREKTLKIIHTLSEVGADLFEIGIPHSDPLADGPTIQTATYTALMQGTTVRDCLSMVRELRAMGVTQPFCAMSYYNPIFAYGVNRFVEDAAASGIDGLIVPDLPPEEAGELEAACRQAGLATIFLLAPTSTDARIRYVASHCTGFIYLVSVTGITGARTELPPDLAEFVARVRRHTDLPLAVGFGIANGEQAA-AVARIAEGVIVGSALIKAA-----GGEDGLQRVAALGRELAHGAVS
MHRIDELFQR---KKEDVLNIYFTAGFPKLEDTRVILKALQDSGVDLIEIGIPFSDPVADGPTIQDSNQVALDGGMTMHKLFEQLEGFRE-EVQVPVVVMGYFNPIMQYGLENFCRDAQRVGIDGIIVPDLPMIEQMNLKKMFDEHGIRNTFLISPQTSEERIREIDENTEGFIYMVSSASVTGAKTGISDAQIDYFKRIEDMNKNPRLIGFGISDNQSFK-QASSYANGAIIGSAFVKLIKESND----LPADINTFVKGIRG---E
MNRILQLFEQRADDAEGLLNVYFTAGFPEPADTRRILRALQESGADLVEIGMPYSDPVADGETIQDSNQKALENGMSVRLLLEQLSGMRS-EISLPVLLMGYFNPVVQYGLERFCKEASAAGVDGLILPDLPVEELAHYKGLFDRYGLLNIFLITPQTKPERIRQIDEAGAGFIYMVSSASVTGAKTGVSENMEAYFERIQQMNRNPRLIGFGIKDRESFL-KASRYGSGAIIGSAFIRILQNSTD----LEKDIEAFISGIKPNKSV
MSRVAEAFRAARAEGRRAVIPYLTAGYPSPEAFVEVATRLA-RRADLLEVGLPYSDPLGDGPTIQRASEQALRQGVRTAAVLEMVRALRE-RTRVPILLMTYVNPVLAWGGARFFEAFAGAGVDGVILPDLPPDEDPALVAAARRAGLATVFLLAPTSTEARIQTVVRHTSGFVYAVSVTGVTGARARLPEEVGALVRRIKAHTELPVAVGFGVSNEATAR-QAAAAADGVVVGSALVRALEAGE-DP-------LTVLEAVRRAAPV
MSRIAATFARLREAGETGVCPYVTVGYPELDTVGRVGPALVAGGAAMIELGIPFSDPLADGATVQHSSHVALTNGVTVATCLEAARDLRHKGVDVPLIFMGYFNPLLSYGLERFAAACAEAGADGVIVPDLPPDESGDLREALQRHGLDLIFMLAPTSTDAQIAAVARQASGFVYCVSLTGVTGARDRLSQQLPGFISRVRQHTDLPLVVGFGISTPEHVA-EAGKLAEAVAVGSAVIKRLGET--PRERQPDEMEAFIRYLRG---A
MSRIAELFAR---KNNRVLNVYCTAGYPALDSTLPVMKALQQHGADLIELGMPYSDPLADGPVIQASSMKALENGMTIAVLLGQLKEMRK-EVNVPVILMGYMNPVLQYGFEKFCKDAAAAGVDGLILPDLPAYEETEYGAVIKRYGLDFIFLVTPETSEERVRALDGLTTGFLYAVSSSSTTGKDKNMAD-QEAYFNKLKQMNNNPVLIGFGIKDKATFN-AASSYANGAIIGTAYIKALDNAND----VAQPTQQFLESIL----Q
MSRIAQRFADLAGQGRTALVPFVTAGDPTPEVTVPLMHALVAAGADLIELGVPFSDPVADGPVIQRATERALAQGVSLHRVLEMVRRFRDEDSRTPVVLMGYLNPIEVMGYAEFAAAAQAAGVDGVLVVDVPPEEGHELVAALRGEGLDLVYLVAPTSGEARIAKIAAVASGFVYYVSVKGVTGAGHLDVAGVGDKLAQIRQHTDLPVGVGFGIKDAETAA-RVAGVADAVIVGSALVGLIEAHAAEPETVPATLGDFLRGLREAIRP
MSRVSDVLKRCRDEHRAALVGYLPVGYPDADRSIAAMVAMVEAGVDVVEVGIPYSDPVMDGPVIQDAAVQALSGGVRLADAFRAVRAITD--AGGAAVCMTYYNPVLRYGVDRFAGELAAAGGSGLITPDLIPDEAGDWLAAADRHDLDPIFLVAPSSTTERLARTAAACRGFVYVTALMGVTGARAAVGPEAAALIARARAVTDTPLCVGLGVSTREQAA-QVAAYADGVIVGSALVRALGD-------GIPALQGVVRELAAGV-R
MSKSAAAIDKARAEGRAALIGYLPAGYPSVEQTIAAGIALAENGADLIEIGIPYSDPVMDGQVIQAATTEALAKGFHVSQVFDVVAGITG-KTDAAVLVMTYWNPVVRMGVDEFSRRLAEAGGAGLITPDLIPDEASEWMAASDKYGLDRVFLVAPSSTPERMRRTVDASRGFVYAVSIMGVTGARTSVSSAAEGVVAAAHAAGAERVCVGLGVSNAEQVR-EIAAYADGVIVGTALVAAIRDG------GVDAVAALTKDLSTGLEA
MNRIKDLFAS---GKGNILSVYYTAGFPTFDSTAAIATALEKGGADIIEIGIPYSDPVADGPTIQESNKIALENGVTLPKILEQVKLIRK-TVKIPIILMGYVNPVMQYGIERFAKDAAAAGVDGVILPDLPMDALAEYKTTFEAANLSNTFLISPTTSEDRIRKIDNETDGFIYAVSASSITGAKGEFADTQLQYFDRLKTMKKNPFLIGFGISDHATFA-KASSYGAGAIVGSAFINVLKKSAN----VASDSEAFAVSLKNN-KS
MNRIDRLFQE---KQEKILSIYFTAGYPKIDDTLPIMEAIAAAGGDVIEIGIPFSDPIADGPTIQESNKLALENGMTLKLLFRQLEGMRE-KISTPVVLMGYLNPIIQYGMEAFCSKCQEVGVDGLILPDLPMQQLDEFKEVFDQYGLKNTFLISPQTSENRIREIDRHSDGFIYMVSSHSITGAKSGISDQQLEYFQRVKDMDNNPRLIGFGISDHESFE-KVSGYAHGAIIGSAFIKVLSSAKE----LKSDIQTYIQEVKKYNSS
MNRITTLFSG---VKDQMLNVYFTAGFPELNDTMRVLQALQDGGADLVEIGMPYSDPVADGETIQKSNDQALENGMSVKVLFDQLANMRE-TITVPVLLMGYVNPVLQYGIENFCKKCAEVGVDGLILPDMPMDVLNEYKAIFDAYGILNIFLVTPQTSEKRIRQIDEVSEGFIYTVSSASVTGSKSGVSEDMESYFDRLNAMQRNPRLIGFGIKDHQTFK-KASGYSAGAIIGSAFIRVLQESND----LEQDIKSFVRSVKNYPEA
MNRIASVFTK---PNHTAFISYVTVGYPSIEATLKVVSILANSGCDIIELGIPFSDPIADGVTIQKASFHALQNGVTPKVCLEAAKKLSR-KVKTPLVFMTYFNLVFNYGLEEFCDACVNSGIDGLIIPDLPPEEGSELELIAQNHAIDLIYLLAPTSTEQRIQLVAQRSRGFIYLVSVTGVTGARDNLPPNLEDFVTRVRRVASQPLCVGFGISTPRQAR-QIARIADGVIVGSRIIQLMESD----SEVLTQVQDFTIKLREALTT
MNRIHTLFQN---KKERVLSIYFTAGFPNLEDTLPIMKAIQDAGADIIEIGVPYSDPIADGPTIQDSNMIALDNGMSLKKLFEQLKSMRE-SISIPVVIMGYLNPIIQYGMEAFCKKCQELGIDGLILPDLPVQQLEEYQQLFEKYGLANTFLISPQTSEKRILEIDQNSDGFIYMVSSHSITGAKSGISEEQIAYFKRVKEMNKNPRLIGFGISDSETFS-IASTYSNGAIIGSAFIKVIKDSKN----LAEDIKNYIQSVI----K
MSPVESVIRTRVDAGSGALIGYLPVGFPDLDTSVDAAVALIENGVDIVELGLPYSDPVMDGLVIQRATQAALQGGFTLKQGFEAVERIRS-RVDAPLLVMTYWNPVIQYGVERFAADLESAGGAGLITPDLIPDEAAEWLTASDAHDLDRVFLAAPSSSPARMTQAVESSRGFVYAVSTMGITGARSDVDAAARSVISRLREAGATSACVGLGISTPEQVA-DVLTYADGAIVGSRLVSALADG------GVPAVAAIAAELATGK-D
MSTTGARLDALTAQGRPALMGYLPVGFPTVDRSIEALCAAIDAGLDVVELGLPYTDPVMDGPVIQRAAEEALQGGTRVTDLFRVVAALRA-HAHVPVLVMSYWNLVLRYGVDRFAADLAAAGGAGLITPDLIPDEAREWISASDAHGLDRVFLVAPSSTPQRLRLTADASRGFVYAASTMGVTGTRAAVGEAAQQLVADTRAAGAARVCVGLGVSTGDQAA-QVGAYADGVIVGSALVRTLQGEA-PWAQKVASLQAVTAELAAGVDG
MNKITKVFEELLKKNQKAFIPYLTAGDPDIETTEKILELYASNGADIIEIGVPFSDPMADGPVIQAAMERALKNSISLKKILNLVSNFKK-KYSTPIILMGYLNPFFSYGFEKFAKDAKASGVDGILSVDLPPEEATPFYKALKNQEIISIFLATPVTNQKRLHAIQKFAEGFIYMVSVAGVTGERKNLDEGLIEKIQEVKKTIRLPVALGFGISSPEMIQ-KYYSHLDGFIVGSALINRMENDL-KNQSPFEELKTFFLSLAKVC-H
MSRISELFKR---KKERVLNVYCTAGYPQLDSTLTVMQALQNNGADLIELGMPYSDPLADGPVIQASSTKALQNGMTISTLFEQLDGFRK-TIHVPVVLMGYLNPLLQFGFENFCAQAAAIGVDGLIIPDIPMYEETAYKQVLQKYNLDFIFLVTPETSEERIIKLDSLSSGFLYAVSSSSITGTDKDFSP-VESYLKRLKSLPKNPVLVGFGIKDKDSFE-AASKFTNGAIIGSAYIKALETDID----VEQATKAFLHKVL----A
MNRLKRLFEH---KQERVLSIYFTAGFPAKDDTLTIMQALEQAGADIIEIGMPYSDPIADGPTIQESNLQALANGMDMETLFGQLEEMRQ-TVSLPVVLMGYLNPIMQYGEERFCARCQELGIDGLIIPDLPISLLEQYQALFNQYGLSNTFLISPQTSEERIREIDQHSDGFIYMVSSHAITGAKASISEEQIAYFERVAAMQKNPRLIGFGISDAYTFT-TASRYSHGAIIGSAFIKVLAGSRN----LEADIHEYIQNVIK--QA
MSKVGAAIHARKDAGSGAVIGYLPLGFPDIQTSIDAAVTLANNGVDVLELGLPYSDPVMDGPVIQAATQRALAEGYRVRDTFPAVREIVS-QVKTPVLVMTYWNPVAQFGAQRFADELSAAGGAGLITPDLIPDEGSEWMAAATAADLDRVFLAAPSSSETRLKQAVEASRGFVYTVSTMGITGARSDVDSAAATLVARLRAVGVDNACVGLGISTAQQVR-EVLAYADGAIIGSAFVRALAEG------GLERLAAVSSDLASGSVS
MSRIVQRFADLQARNEKALVGFITLGDPTPEQTVPLVVTLAEAGVDVVELGIPFSDPLADGPSIQASSQRALQNGITVAKSLDILHQIRIKCPHLPLIVMTYYNPILRYGLARYAADAKQAGVDGHIVTDLIPEEAELWKRLSNEHQLDTIFLLAPTSTEARIQSAAQLCSGFVYCVSRTGVTGARRDVPQELTEVVARIRHHTNLPICVGFGVSQPEHVR-AICSFADGVVVGSALVDLIYAHR-NSPELLSEVYRFAHTLKTATSG
MKNFQ--------FKSKAFIPFITAGDPNIDTSKELILKMQDAGADLIEIGIPFSDPVADGPTIQRAIMRALKNGITTDDIFNMLDSIKD-EVKILLAIMTYVDPILSYGSAEFIKRCSEVNIRAIIVPNMSIEQRNKIYSDCQTYNVRLISFLLPTS-SEDLENIATSAEGFLYCVSSLGVTGVRSNLNTNIGSLISQVKKFSDIPCMIGFGISTPEQAK-QMSEISDGVIVGSAIVKIIEEQG---INSPHYVEEYVREIKNAI-G
-----------------------MLGYPSVAKTEAVVRVLEQAGTDILELGFPFSDPLADGPTIQYASEHAIRNGVTLEDAFRVVKRLRHRGIEIPILFFSYLNPILCYGASRFVRRLQASGFDGSIVPDLPPEEGKELETMLRQSRLSMVYLVAPTTRRNRMRAIAGRSNGFIYYVSLRGITGARRAVPRDLVKTVKILKRLTRKPVLVGFGISQPEQVR-TITRVADGVVVGSAIIDRLRNGA-----GVPSIGGYISRLVRALRR
MSSVEAAIRTRVEAGSGALIGYLPVGFPSLGGSIDAAVALVENGVDVLEMGLPYSDPVMDGSVIQAATQKALADGFRLRDGFEAVRAITA-QVSAPVLIMTYWNPVVQYGVERFADDLAAAGGAGLITPDLIPDEGADWIAASERTGLDRVFLAAPTSTPERLRRVVEASRGFVYAVSTMGITGARADVDAAARGLIERLREAGSTSACVGVGISTPEQVR-EVLGYADGAIVGSALVKALADG------GVDAVGALARELAAGKAL
MNRIDERFDELRRHGKKALIPFITAGDPDVKYTMDAVRALESAGADIIELGIPYSDPLADGPVIQASSQRSLKGGMNLDIAFDMVQNLRV-NTSIPLVFLIYYNCIYQYGLEKFIEQCGKTGVDGAIVPDLPYEERQALKPLLDDAPVYFISMVAPTS-AQRIKEIASSAKGFLYCVSSLGVTGERQAFDSNIDAFMEKVNLYSVVPTALGFGISEPQHMR-RLGYLADGLIVGSALVRRIEQKA-----SDRDIYEFMRGLRMALNS
MNRIVSLFEQ---HPTRNLNVYFTAGYPALDDTRRILKALQEAGADLVEIGMPYSDPVADGETIQISNQQALENGMSVKKLFEQLSDMRD-EITLPVLLMGYINPVLQFGLENFCRRCAEVGVDGLILPDMPVDELEFYKPIFDRYGILNIFLITPQTSDKRIRQIDDNSEGFIYMVSSASVTGSQTGVSHDMEAYFERVNAMNRNPRLIGFGIKDHETFS-KACLHASGAIIGSAFIRVVQQNKH----LEEAIRAYVSSVKQ--GS
MNRIDQLFQK---KKERVLSIYFTAGFPKLEDTLPIMESIEAAGADIIEIGVPYSDPIADGPTIQDSNMIALNNGMSLKKLFEQLQDMRK-TVSIPVVLMGYLNPIIQYGMENFCKKCQELGIDGLILPDLPMQQLDEYKELFNQYGLRNTFLISPQTSEKRIREIDEHSNGFIYMVSAHSITGARTGISEEQIAYFQRVQSMGKNPRLIGFGISDAGTFY-KASLYGNGAIIGSAFIKKIKESKD----LKADILAYIRSVI----S
MSRLKNLFQD---KKQNVLSVFYTAGFPNLNDTVAIARHLQAAGADIIEIGIPFSDPVADGPTIQASNKVALDNGMNVKLLLEQVKEIRK-EVTMPIVLMGYLNPVLQYGFEKFCKDAAANGVDGLILPDMPLDE-NDHRDLTTSLRLDVIFLISPTTSPERVELIDGLSSGFVYAVSSSSTTGAKKGFTAEQEEYFRKLRNAGKNPFLIGFGISDHETFT-KASEFSSGAIVGSAFINLLKESNN----FESDILHFVQNLK----S
MSRIAETFAYLRAAGRTALMPYLMTGYPERDSALELAPALEAAGADLFELGVPFSDPLADGATIQRASERALANGIRLEHCIETVAGLRKRGVRAPIVPMGYYNPFLQYGLERLARDMADAGADGLIIPDLPPEEAHECHAACRAHGLDLIFFVAPTTPDERIDRIAALASGFIYCVALTGVTGARRELWSGLPAFLERVRRRTSLPLVVGFGISSAAHVR-EAGRYAAGAIVASALINVIEQA--PPGEYVARAVDFVRSLR----G
MSSIRAAF------EGGALVPYIVAGDPTPEATARYAEALVEGGADVLELGLPFSEPVADGPTIQAGIRRALDAGMTPQRFLDLVADL---DVEVPVVAMTYYNMLYRYGVREFVADAADAGLSGLIVPDLPVEESGELAAACAEHDLALVFIVAPTTTEQRLESIVDQATGFLYVQARLGTTGARTDVSDETTRSLARLPET-EVPTAVGFGVSTQDQAREIVAGGADGVVAGSVFVDIVADG----EAVPERLAETAAELAAGV-R
MSKAAAAIDRAKAEGRAALVGYLPAGFPTVQESIDAAIALARNGADVIEIGIPYSDPVMDGSVIQAATTEALANGFHVASVFEVVKAVTD-ATDAAVLVMTYWNPVMRMGVDEFARRLAEAGGAGLITPDLIPDEAAEWFEASDKYGLDRVFLVAPSTTAERMAMTVAATRGFTYAVSLMGVTGARAAVDESAQRVVAEARAAGAERVCVGLGVSNAEHVR-EIGAYADGVIVGTAIVGALRDG------GPDAVGQLAAELSGGLSA
MNRIDQLFQQ---KKERVLSIYFTAGFPKLEDTLPIMEAIEAAGADIIEIGIPYSDPIADGPTIQDSNMIALENGMSLKVLFEQLKEMRK-TVSIPVVFMGYLNPIIQYGMENFCAKCKEVGVDGLILPDLPMQQLDEFKGLFDKYELRNTFLISPQTSEKRIREIDQHSNGFIYMVSSHSITGAKTGISDEQVTYFERVAAMDKNPRLIGFGISDAESFS-KVSQYSNGAIIGSSFIKKIKDSKN----LKEDIKTYIQEVI----R
MNRIQKAFD----EKKKVFIGFVTAGDPNLATTKELVRAMIKGGAGLIEFGIPFSDPVAEGEVIQKADMRALAAGTTTDKIFDLVAELRE-ETQVPLVFLTYANPIYAYGAEKFFTRCEETGVDGVIIPDIPYEEREEMRPFSEPHHVALVPLIAPTS-KDRIQKIAAVAQGYVYVVSSLGVTGVRSNITTDIDGIVAEVRKATDIPVAVGFGIAAPEQAY-KMAKASDGAIVGSAIEKIVAQYG---EASPEHVYEYVKSMSEAVEA
MNNLEKTLYKLKKEKKKAISIFLTAGYPNVNTTEKLIIEI-EKYSDIIELGIPFSDPIADGPTIQYSSQKALENNVNLEKCFSIVKNIRK-KTKIPVILMGYLNPIYNYGLNAFFSKSHKTGVDGIIIPDLPFEESSLIRKLAKKYNIAYIPLVALTSGLKRAEKISKISTGFIYVTAVTGITGARAELSDELIPFLKKLKNKTSKPLFVGFGISKPEHIE-KLKKYCEGFIIGSAIISLIKKK--------KSIINFLKYITRNI--
MRAIRAAFE-----GGPALVPYVVAGDPDPEATEAYVEALVRGGADVVELGLPFSEPIADGPTIESGIRRALDAGMTPSRYLDLVADL---DVDVPIVTMTYYNLLFRYGVEPFVADAAAAGVDGLIVPDLPVEESGPLREACEQHDLALVFIVAPTTTEDRIERIVEQASGFVYVQARLGTTGARADVSEQTYESLDRLPDA-DVPTAVGFGVSSGEQARAIVAGGADGVVAGSVFVDIVASG----ENVADRLERTAADIKAGART
MNRIDQLFQE---KKGNILSIYFTAGFPKLDDTLAIMEAIEGAGADIIEVGMPYSDPVADGPTIQESNKAALENGMNMKKMFQQLEKMRE-TVTIPVVLMGYLNPILQYGIEAFCKKCNEVGVDGLIVPDLPIQQQDDYKALFDEYDLRNTFLISPQTSEERIREIDQQSDGFIYMVSSHSITGAKSGISDEQEAYFERVKSMEENPRLIGFGISDHATFS-KASSYSHGAIIGSAFIKVLSNAKD----LKADINTYIQGVLQ---G
M--IGKTFNRIRSEKRAAFVAYITAGDPDAKRCIQIADALVEAGIDILELGVPFSDPLADGEANQLAAGRAIAAGVTPVGVLDIAKAIRKKHPTLPIVLFTYINPVASVCFGGYCREAALCGVNAILPLDLPPEEADGYRGHIDNAGLGFVNLVAPTTSERRMKQLVASATAFVYYVAQEGVTGERKTFASGVSERIAMIKKHTSLPVVVGFGISSPEHVK-EAATGVDGVVVGSAIVRKVEAFA-KGQGSIDDIRGFVKKLRKAL--
MG-LERVFA-----DEPAFVPYVAAGDPTYEESLEYVEALERGGADVIELGLPFSEPIAEGSTIQEAVVRSLEGGMTPDRYFEFVEDL---DVEVPLVCMTYYNLIAQYTPRAFAQRADEVGIEGFVVVDLPAEEAGPLREACDEFDQDLVFIIAPTTRGERLDRMQEHVSGYVYVQARLGVTGARDDVSDQTEGSLARVDDW-DVPKAVGFGIKTGEHAERIVSAGADGIIVGSALVDIVADGADPFAETAQRLEAKARELKEGASD
M-KIRQILNKYLNSHRAAYIPFVPAGDQDMETTMRLIVELDKLGADIIELGVPFSDPVADGPTIAQSYERALKNNVTLLDCIALVKKLRTGGCHIPLVLFSYLNPIIQLGQEKFAKLCAEAGINSVLLVDLPAEESQEMVQILKNHGIGIILLVSPTTTTDRLNLICDQNPDFIYYISRKGVTGSQTELSSSLASEVAAIKRVTDIPVAVGFGISSKEQVA-LIAGMAEGYVVGSALVDCLRDG--DKTTAQANFLERAKSLR----I
MSRIAQTFERLASQGRTALMPFLTIGYPERDSALSLAQALVAGGADMLELGMPFSDPLADGATIQRTTDIALTNGVDIGFCLETVRQLRATGMSIPLLLMGYFNPMFQYGVERFVAEAKAAGADGFIVPDLPPEEADEFHAAAKAHELDLVFLLAPTSTDARIAKIASLSSGFIYCVALRGVTGARAALADDLGDFLARVRQYSQLPRAVGFGISKPEHVA-AVAKMAEGAICASALLDYIGNL--PAEERATGAQQFVQSLRDAAQQ
MSRLLKLFSDENRKRDKFFMPFLVAGDPNINEFKNLIEKI-EPHVDILEIGVPFSDPIADGPTIQEANVRAFNAGINTKVALEAIKDIRA-KTEKPIVILTYYNILIQGSLDKTFKNLKECGVDGIVVGDLPIEEAGLALKASNKYNICLIFLIAPSTTEERLENILKIARGFIYLISVMGVTGARDMVAQITKDTIKRMKKKTELPVFVGFGISKPKHAK-AIIAGADGIIIGSAIVNIVKKNLNDYEKMEAEMVKFVSRIKDVIRK
MSTLEGAFASMKAERRTGLVAFVSGGDPTLERSADVIRAIDEGGADVIEIGVPFSDPLADGPEIQRSSERALRAGATLRGVLDLVGDLRK-DVAAPLVLFSYANPVVRFGVEAFAARAAEVGVDGVLLLDLPLEEAGPTRDVLVGRGLAPIFLVSPTTTGARVRKANDLGKGFLYAISRLGVTGARDQVAGDARALVDRLRQDATLPIALGFGLSRPEHIR-DVGKYADAAVVGSALVAQVARYG-QSPALADEVRGFVRWLREGASA
MSRIDDLFKN---SKKSIINVYCTAGYPQLNSTLEVMNALQANGASIIELGMPYSDPLADGPVIQHSGSVALANGMTIAILFEQLKAFRK-EISIPVILMGYMNPVLQYGFENFCADAAAVGIDGLILPDLPEYEETEYGAIIKKYNLDFIFLVTPETSEERIKKLDSLSSGFLYAVSSSSTTGSEKKSAS-PEEYLKRLRSYSKNPVLVGFGISNKESFD-AVCKLADGAIIGSAYIKALENSTN----VNAATKSFLSSIL----G
MSKSAAAIDKARAEGRSALIGYLPAGYPSVEETIAAGIALAENGADLIEIGIPYSDPVMDGQVIQAATTEALAKGFHVRQVFDVVAGITS-KTDAAVLVMTYWNPVVRMGVDEFSRRLSEAGGAGLITPDLIPDEAAEWMEASDKYGLDRVFLVAPSSTTERMQRTVDASRGFVYAVSIMGVTGARTSVSTAAKDVVAAAHAAGAERVCVGLGVSNAEQVR-EIAAYAEGVIVGTALVAAIRDG------GVDAVAALTKDLSTGLEA
MNRINKKLQE----DKKLLSIYFTAGYPNVDDTVSIIQNLEKSGVDMIEIGLPFSDPLADGPTIQTSSTQALKNGMTTELLFEQLKGIRQ-SVSIPLIIMGYFNPMLQYGVEDFCKKCQKVGIDGLIIPDLPVDVNDYYKTTFEKHDLINVFLITPQTSDERVRYIDSVSDGFIYMVSSASTTGAKVGFGNEQTKYFERIANMNNNAQIVGFGISNNDTFT-QATKYAKGAIIGSAFVKYVTNN------NLKSIPDFVDDILK--SK
MTRIAESFARLRRERRRGFIPFITAGDPDIGTTGELIVELARAGATCIELGVPFSDPVADGPVIQRASERALAQGVGVDEVLQAVARARK-ETDLPIVLFSYYNPLLQYGLERLAQDARAAGIDGVLVTDLVPEEAAEWIEVLHAHELDSIFLAAPTSTDERLRLIAAKTSGFIYAVSRTGVTGERAEVSAQAARLVARLRRLTDLPIAVGFGISRAEHVA-EVWQYADAAVVGSSVVAEIARLT-GAPDLVRRVGAFARSLLPTSPR
MSDISKAFD-----HGKAFIAFLTCGDPDLDTTEKLIKVIADSGADLIELGIPFSDPTAEGPVIQNANMRALAGKVTTDKIFDMVYRVRK-TVKIPMVFMTYANVVFSYGTDRFIKRASEVGVSGLILPDVPFEEKEDFAPLCRRYGIELISLIAPTS-NQRISMIAKEAAGFVYCVSSLGVTGVRNEISSDIQNMIKLVRESTNIPTAVGFGISNANQAA-EMAKLADGIIVGSAIVKIIEEHG---RNAAPLVSEYVKTMKEAINS
MSKISEIFK-----NNKAFIAFLTAGDPTLEKTAEFILTMEKAGADLVEIGIPFSDPIAEGPVIEKANLRALSVGTTTDKIFDMVKRVRT-KTQMPLVFLTYMNPVFVYGVEKFFKNCRETGINGIIIPDLPYEEKNEVLGVATAYDVDVITLIAPTS-KDRIQTLAKDATGFIYLVSSMGVTGVRSEIKTDINAIIADIKQVSKTPVAVGFGISTPVQAK-EISKTADGVIVGSAIVRIIAEHG---ENAGDVLFKYVKSLKDAI-S
MSRIPEAFA-----DGPAFIPYLAVGDPDYESSIEYVEALERGGADVIELGLPFSEPIAEGPTIQNAVVRALEGGMTPTRFFEFVEEL---DVDVPLVCMTYYNLIYRYGPRAFVEKAAEVGLDGFVVPDLPAEEADPLREACDEFDLDLVFIVAPTTEGQRLERIMEQVSGYVYVQARLGVTGARSDVSTQTDESLGRLSDW-DVPKAVGFGIKTGEHAERIVAGGADGIIVGSALVDIVAEGHESAEAVADRLEQKARELSEGART
MSRIKETFNKLKNKNAKALAGFITAGDPTIEGSLAIASEMFDNGLDILELGVPFSDPTADGDVIQRSSARALMAGANLSKIIQMTAKLRE-KYNQPIIIFSYLNPIYRYGYERFIREAIEAGADGLLAVDMPIEESEDFKSIRNKHDFALIKLAAPTTNEARLETICRAGEGFIYMINRVGITGTGGLDPESVAKHARQIKQHTDLPVCMGFGISSPEDAE-KIAFAGEGIVVGSLFEKTIEKNLDGKEVYSKQVGETVRAMKAPL-R
MNRLTNLFAH---KKENLLAIYFTAGFPALDQTIEIAKATAEAGADIIEIGMPFSDPVADGETIQQSNQQALDNGMHLELLFSQLANLRK-EVEVPVLLMGYLNPVMQFGLEKFCQKAAEVGVDGLILPDLPMQEEEVYRPVFEQYNLSNVFLMTPQTSEERIRKIDALTNGFIYVMSSASTTGKTGAISTEQEAYFERVAKMNKNPRLIGFGISDNASFS-KACQHANGAIIGSAFIKTLAQSQQ----LNKDIGTFIKTVKGETLS
MSRLQELFAR---KQKNVLNVYCTAGYPQLNSTLSVMTALQESGADLIELGIPYSDPLADGPVIQASGSQAIANGMTVAILFQQLKNFRQ-DIHLPVVLMGYFNQVLQYGFEKFCADAAAVGVDGLILPDLPMYEETMYGEIIRKHGLDFIFLVTPETSVERIQKLDGLSTGFLYAVSSSSTTGSDKKMED-QSAYFQRLQSLGRNPVLVGFGVKDKATFA-AASAHGAGAIIGSAYIKALEGKED----VAAATHDFIGAVL----G
MNRIKSLFAQ---KPKGILSVYFTAGFPNLNDTESVILELEKNGVDLLEIGMPFSDPLADGPTIQASSTVALKNGMTISKLFEQLQDIRQ-KTQIPLVLMGYLNPVMQYGVERFCQKAAEVGVDGIILPDLPLHQVEEFKELFEKYNLSKVFLITPQTPEARIREIDSHSNGFIYMVSSASTTGKTVGLAEQSQVYFQRVAGMQQHPGVIGFGIHDKGTFE-AACKHASGAIIGSAFVKALQREGS----LSENIKSFIESIK----N
MSRLQQLFAR---KPKDILNVYFTAGYPALHDTGKVIRALDDAGVDLIEVGMPYSDPLADGPTIQESGQQAIQNGMTLPLLFEQIAEVRQ-HTDIPLVLMGYFNPVMQYGEQRFFDRCAEVGIDGLILPDLPIYEENFYQEGIEKAGLDISFLITPQTGDERIRQIDALSTGFVYMVSNSAITGAKSGISEEQIAYFERIRSMEESPRLIGFGISSHETFQ-TACQYANGAIIGSAYIRALGKGQP----VDEATHQFVQQILKTPQD
MNRLQKLFQE---KKENILSIYFTAGYPELDATLRIAEKLEAAGADFLEIGFPYSDPVADGPVIQASSQRALENGMTVKVLFEQLKDLRK-RVNIPILLMGYVNPMIQYGVKEFCTKAREVGVDGIIVPDLPMYEEELYKNDFLDNGLSNIFIVTPQTSEERIRKIDDLSSGFIYLLSSSATTGSALDVSDKITSYYERVKSMNKNPLIIGFGISDNQSFM-RASKYANGAIVGSAFVKTLKADSD----YLSHIDGFINNIRSRNSN
MNKISAQFK-----GKKPLVTYISGGDPSLEMTEKLIYRLQAEGADIIELGIPFSDPLADGPVIQEASQRALRGGTTLKKLIAKIDQIQN-QVEVPLILMGYYNSVLNYGEEEFAYDIAEAGISGVIIPDLPADEKAELSRYLARSGVSQIMLVTPNTSEQRLKKITAKSSGFLYCVAHLGTTGDDQGVYPELENYLERVRNSAELPLGLGFGIDGPEKVK-KIIDYPDGIIIGSALIKQIQAGD-KEKEMLDNAGEFVRSIKKAI-N
MNRLTRLFHE---NHGNLLNVYFTAGFPNLNDTVTILEELQAAGADLVEIGMPFSDPLADGPTIQASNQVALENGMSVKTLFQQLDGIRE-KVTLPIILMGYLNPVLQFGFEAFCEAAARVGVDGFILPDMPLVEEEEYKSILDKYGLSLIFLITPQTTEDRIRKIDTLTDAFIYMVSSASTTGSQVQTNEAQQAYFSRVKALGHSPLLIGFGISDKVSFE-MACQTAHGAIIGSAFIKALQQPSE----VKENVRTFLKSIKQTQKT
MSRIERAFERARAEGRAAFIPFLTAGFPDERRFLAEARALLEV-ADVLEVGLPYSDPLGDGPTIQRASERALAQGMTTRKTFELVAELRA-QSDKAIVLMTYYNPIYCYGEAGFVADLKAAGADGVILPDLPPDEADTLLPAARAAALDTIFLVAPTSTDARLKLVTAACRGFVYAVSVTGVTGARAALPEDVPNLVRRTKAVSDLPVAVGFGVAHAQSAR-AVAAVADGVVVGSALIGALERG--------EALAPLARELAAACAP
MSRIDEALR-----GEPAFIPYLAAGDPDVESTKEYVRALVRGGADIVELGLPFSEPIAEGSTIQNAIVRSLDGGMTPDAYFDLVEDL---DVEVPIVCMTYYNLIYRYGPESFVRRAAEAGIDGFVVPDLPAEESDPLREACDSYGLDLVFIVAPTTRGDRLKRIMDQVSGYVYVQARLGTTGARTDVSEQTDMSLGRLEEW-DVPKAVGFGISEREHAERIVAGGADGIIVGSALVDIVAEGDT--GTVAERLERKARELKEGARP
MSRVPEAFE-----DGPAFIPYLAVGDPDYESSLEYVEALERGGADLIELGLPFSEPIAEGPTIQSAVVRSLEGGMTPTRFFEFVEEL---DVDVPLVCMTYYNLIYQYGPRPFVEKAAEVGIDGFVVPDLPAEEAGPLREACDEFDRDLVFIVAPTTRGERLKRIMDQVSGYVYVQARLGVTGAQDDVSDQTGQSLDRLAQW-DVPKAVGFGIKTGEHAANIVAGGADGIIVGSALVDIVAEGHESAAEVADRLEAKARELKDGTRQ
MSRSGRLFADIKASGRGALVGFLHVGYPDVATSLAAVKALCRPGVDLVEVGLPYSDPMMDGVTIQRAGTRALARGVRTKDTFAAVEAVAS--TGTQAVVMTYWNLIEQYGPDAFSRDLAAAGGSGVITPDLTPDEAEAWLAASDAHGLDRIFLLSPSSTDERIASTLAACRGWVYATAVMGVTGARAQTSSAAPTLVERIRQADGAMVGVGLGVSTGAQAR-EITRYADAAIVGSALVATLLAAEAGTPDDLSGLRAVVDDLAAGVSG
MNRIKAKLKE----DKKLLSIYFTAGYPNINDTVSIIKDLEKNGVDMIEIGLPFSDPLADGPTIQDSSTQALKNGMTTEVLFNQLKDIRK-TVDIPLIIMGYFNPMFQYGVEAFCKTCKEIGIDGLIIPDLPVDVHEEYQAIFEKFGLINVFLITPQTSDERIRFIDSISNGFIYMVSSASTTGAQSGFGDEQTAYFERIAKMNKNPQIIGFGISNNDTFT-QATKYAKGAIIGSAFVKHVTNE------GITSISKFVKNIL----K
MSKLHDRFDALRGRGEKGLVLFLTAGDQPLEELPAIVDALTEGGADVIEIGIPFSDPFGEGPTIQASSQRALDNGATTRSILDAVGRITA---AVPIVTMGYYNPVLRFGLAEFALASAKAGASGTIISDLVPDEADAWCEASAAAGIDTIFLVAPTSTEERIHEVAERTTGFVYAVSRTGVTGAENQVPADVRGLVERIKRETDKPVCVGFGISKPEHVR-MVCQVADGAVVGSFLVNLLHQKW-NGGSGRAEVVQAVRELKAATTA
MSRIAETFARLRAAGRIALMPYLTVGFPERTSTLELVPALEAAGASLFELGIPFSDPLADGTTIQRATQRALENGITIADCIATVAELRARRVAAPLLLMGYYNPLLRYGLERACAALAAAGGDGWIIPDLPLEEADDLRQLAAAHQLDLIMFIAPTTPPARISQITAQASGFLYIVSLTGVTGARQTLAGNLTDLIANVRQQTNLPLVVGFGISQPAHIA-EVARIADGAIVGSALIDRLERL--PPEDRVSGAAAYIRELLSAVRP
MNRITKLFQE---KPNNVLNIYFTAGFPSLNNTVAVLEALQEAGADIAEIGMPYSDPVADGETIQQSNQVALENGMSLKVLFEQLQGART-KVSLPIILMGYINPVLQFGLEAFCQKCQEVGVDGLILPDLPMDEYEEYKPIFDKYGLLNIFLITPQTSEQRIRRIDEISNGFIYMVSSASVTGGTSGITDTMEAYFNRVNAMNRNPRLIGFGIKDNATFT-KASQYAAGAIIGSQFIRVLQNSSQ--ETLHQDIVSYIKAVK----G
MS--------LSFQKRPALVAYVTCGDPDLATTRAIVLAAVEAGAHIIELGVPFSDPVADGPVIQRASERALRHGTSLEQVLKLGKEVRS-KSQAGLIIFSYLNPILRLGLTKFSAALEDAGINGALITDLPVEEAGDYVREMRKRRLDTVFLAAPTSPDERLKQIAKASTGFVYAVSRTGVTGARKQLPEDTRDLVRRVRRHTKLPIAVGFGISSAEQFA-AVRQLLAGTSQLSA---------------------------K--QR
MSRTAEAIEAARAQGRAAFIGYLPAGYPDKETSIAAAIELARNGADVIEIGVPYSDPVMDGPVIQQATTEVLARGFRLPEVFEIVAAVVE-ATDAAVLVMTYYNLIDRMGAEEFARRLAEAGGAGAITPDLIPDEAGEWIAATEKHGLDRVFLTAPTSSPERVAQIVSASRGFVYGVSVMGVTGARDQVSDAAERVVNAARSAGAERVCVGLGVSTRAHVE-EIGRYADGVIVGTALVAALRDG------GPSAVAALTAELTGAEGR
MNRIEQLFAD---KKGEILSIYFTAGFPGPEDTRVILKALQSSGVDLVEIGMPYSDPVADGETIQASNQRALDQGMSVEKLFGQLATMRS-EITIPVILMGYLNPVYQYGIEKFCAKCKEIGVDGLILPDLPLDEKGEYEEIFRRYGLLNIFLITPQTSDERIKEIDANSSGFIYMVSSASVTGATSGVNDQMEAYFERVRSLGKNPQLVGFGIKDKDSFQ-RASKHASGAIIGSQFVRVLEASSD----LEAGIQEFIKGVR----D
MG-LERAFA-----DEPAFVPYLAAGDPDYDASIEYVEALARGGADVIELGLPFSEPIAEGSTIQEAVVRSLDAGMSPDRFFEFVEEL---DVDVPLVCMTYYNLIYQYGPEPFVEKAAEVGIEGFVVPDLPAEEAGPLRAACDEYGLDLIFIVAPTTKGDRLASMMDQTSGYVYVQARLGVTGAKDDVDDATEESLARIAEW-DVPKAVGFGIKNGDHAERIVSAGADGIIVGSALVDIVAEGHEPADEVAARLEQKARELKEGAGT
MNRINDLFAR---KSQGLLNVYFTAGFPEIGATASILRSLEKAGVDLVEIGMPYSDPVADGETIQQSNMKALEDGMSLRLLFEQLAGCRD-EVTVPILLMGYINPVLQFGVEAFCRKCKEVGVDGVILPDLPLDLLDEYEPIFREYGLLNIFLITPQTTEARIRLIDEQTEGFIYMVSSASITGSQSGVSDEMLAYFNRIQAMNRNPRLIGFGIKDSETYQ-MACQYANGAIIGSAFIRHLQNGPA----TEERIQEFVSAIR-----
MNRINKKLKE----EGKLLSIYFTAGYPKLGDTVEIIQQLEKNGVDMIEIGLPFSDPLADGPTIQQSSTAALKNGMTTEILFDQLKDIRQ-SVSIPLIIMGYFNPMLQYGVEAFCKKCQEIGIDGLIIPDLPVDVHEEYQETFEKYGLINVFLITPQTSEKRIRFIDSVSNGFIYMVSSASVTGAQSGFGDGQQAYFQRIADMKNNPQIVGFGISNSETFE-QATKSAKGAIIGSAFIKHLNGH------GVEGISTFIKTIR-----
MNRLTKLFQE---KSSNLLNVYFTAGYPKLNDTVEIITSLADAGADLIEVGVPYSDPMADGETIQKSSMQALNNGLTLDILFQQLKEARA-KTQVPMVLMGYFNQVMQYGMERFAKAAKEAGADGLILPDLPVFEEQEFRPIAEKYDLQVTFLITPQTTEERIQQIGALSTGFIYVVSSSSITGKAGEITEEQKAYFARIAALDPQPKLIGFGISDAKSFR-TACEYANGAIIGSAFIRALAGQED----VATATERFVHGILEPV-A
MSRIQAAFRRARNEGRAAVVPYLTAGYPSPEAYLDTATQLL-EFADLMEIGLPYSDPLGDGPTIQRSGEAALRAGVRTADVVALVAALRQ-RTDKPLLLMTYVNPVFAWGPARFFAAFAEAGLDGVILPDLPPDEDPEVVRAAHDAGLATVFLLAPTSTDARIREVVRHTTGFVYTVSVTGVTGARSEM-PDLAPLVGRIRSQTELPVAIGFGVSGAETAR-QAARVADGVVVGSALIKKLASGE-DP-------APLLAEIRRAAVE
MTRITHAFERAQNEERGILIPYFMCGYPSAAQSIELVLAAATGGADIIELGMPFSDPLADGATIQHAGHVALERGMTVNGCLEIARRVAS-QCAVPLLFMGYYNPILAYGLERFCQEAAASGVCGFIIPDLPTEEALPLQQAANQHGLALIFLVPPTTSDDRIARIVKAAGGFLYCVSLTGVTGSRSAISTHLRSFITRVRGYTNLPLVVGFGLSTPEHIA-EVTNYVEGAVVGSALVNLIDQH--PESQQVEAVKKYIESLRK---R
MNRINQKLQE----NKKLLSIYFTAGYPSLNDTLTIIQNLEKSGVDMIEIGLPFSDPLADGPTIQESSTAALKNGMTTETLFNQLKDVRK-TVTIPLIIMGYFNPMLQYGVEAFCKKCQEIGIDGLIIPDLPVDVNDQYKAIFEKYGLINVFLITPQTSVERINFIDSISNGFIYMVSSASVTGSQSGFGDDQTAYFERISHMNKNPQIIGFGINDNETFV-QATKYAKGAIIGSAFIKFLTNN------SVDKIDSFVTSII-----
MNRIHKKLEE----DKKLLSIYFTAGYPDLEDTVPIIERLQNNGVDMIEIGLPFSDPLADGPTIQESSTKALKNGMTTKKLFEQLKDIRE-TVHIPLIIMGYFNPMMQYGVEAFCAKCAEIGIDGLIIPDLPVDVEEEYKTLFEKYGLSNVFLITPQTSDERIRFIDSVSDGFIYMVSSASVTGAKNTFGNVQTQYFERVDQLQKNPQIVGFGISNKDTFN-AATKLAKGAIIGSAFIKTLNSK------GIDGIEEFVKSIR-----
MNRIKQKLQE----DKKILSIYFSAGYPNLNDTVKIIEDLEKSGVDLIEIGLPFSDPLADGPTIQESSTAALKNGMNTALLFEQLKDIRK-TVSIPLILMGYFNPVLQYGVEEFCTKCEEIGIDGLILPDLPLDVNEEYEAIFKKHGLINVFLITPQTSDERIKAIDEASEGFIYMVSSASTTGAKQGFGTEQSAYFERIANMQKNPQIVGFGISNAETFV-QATEKAKGAIIGSAFIKHLTEN------GVDGIGDFVRQIG-----
MNRIQTKLKE----DKKLLSIYFTAGYPSINDTVSIIQNLEKNGVNMIEIGLPFSDPLADGPTIQASSTQALKNGMTTEVLFNQLKDIRK-TVSIPLIIMGYFNPMLQYGVEAFCKKCQEIGIDGLIIPDLPVDVHEEYQAIFEKYGLINVFLITPQTSVERINFIDSISNGFIYMVSSASTTGAQSGFGDEQTNYFERIDKMNNNPQIIGFGISNNETFR-QATQYAKGAIIGSAFVKHVSNK------GVNNISDFVKSIL----N
MT-TREAFARAKAEGRAALIPYLTAGFPSREGFLQAVKEVL-PYADLLEIGLPYSDPLGDGPVIQRASEEALRKGMSVQGVLELFREVRA-LTEKPLFLMTYLNPVLAWGPERFFSLFKQAGATGLILPDLPPDEDPSLVRLAQEIGLETVFLLAPTSTDRRVETVVGYATGFIYAVSVTGVTGERERLPDEVRDLVRRIKAKTSLPVAVGFGVSGRETAA-QA-AVADGVVVGSALVRALEGG--------RPLAPLLEEIRQGLPA
M-------KE----DKKLLSIYFTSGYPEIEDTVHIIKNLEKSGVDFIEIGLPFSDPLADGPTIQESSTIALKNGMTTNKLFEQLKDIRS-EVSIPLIIMGYFNPILQFGVEKFCAKCEEVGIDGLIIPDLPVDVKDEYKVIFEKHRLKNIFLITPQTSEERIRFIDKVSDGFIYMVSTASVTGSTKGFGDETKAYFKRISEMKRNPQVVGFGISDEATFN-DATKYAKGAIIGSAFIKHLNKN------GIGNIQDFVKSVRP---V
MNRINKKLKE----DKKILSIYFTAGYPNLDDTVNIIQDLEKSGVDLIEIGLPFSDPLADGPTIQASSTQALKNGMTTEVLFNQLKDIRQ-SVNIPLIIMGYFNPMLQYGVEAFCEKCAEIGIDGLIIPDLPVDVHEEYQATFEKYGLINVFLITPQTSDERIRFIDSVSNGFIYMVSSASTTGAKSGFGDEQTKYFERINNLNKNPQIVGFGISNNDTFT-AATKYAKGAIIGSAFVKYIANE------GTKHIDKFVDTIL----N
MNRITDLFAQ---KSERLLNVYFTAGFPALDDTVPILRGLQQAGVDLVEIGMPYSDPVADGETIQQSNNQALENGMSLKTLFAQLDECRD-EISLPILLMGYINPVLQYGIEAFCRKCAEVGVDGVILPDLPLDLLAEYAETFREYGIVNVNLITPQTTDARIRHIDAESDGFIYMVSSASITGSTKGISDGMRAYFERVAAMNRNPRLIGFGINDHETFD-TACQYASGAIVGSAFIRHLAHHGP----DADGIRAFVQTIR----A
MNRFADLFAR---KPQGLLNLYITAGYPGLHDTVPLLRTLAEAGADILEIGVPFSDPLADGPVIQQTSTVALRNGMTLRRLLDELQGVRQ-YLNTPMLLMGYLNPVMQLGMEEFCRRASEAGIDGVILPDLPAEEADFYQETFRRYNLRKVFLITPQTSEARIRRLDELTDAFLYLVSGPGLTGGNQTATSAQETYLRRIAQMNRNPRLVGFGIADRASFN-QACQHANGAIIGSALLRAIEGADD----PHAAARQFVQSIR-----
MSKTAAAIERARAAGRTAFIGYLPAGYPSVDECVEAAVALVENGADVVEIGLPYTDPVMDGPVIQAATQASLAAGFRVSQVFDIVRRITE-RTDAAVLVMTYWNLVDRMGADEFARRLAAAGGAGLITPDLVPEEAAEWLAASDRHGLDRVFLTAPSSPQARVERTVADSRGFVYAVSVMGVTGARKDISDAAAEVVTHAKAAGAENVCVGLGISRPEHIA-QIGEYADGAIVGTALVKALGEG------GPEAVGRLAAELAAGCGE
MNRIDELFKN---KDGNILSIYFTAGFPNLDDTVGIMEAIEEAGADIIEIGIPYSDPVADGPTIQDSNNVALNNGMTLKLLFTQLEGLRS-KLNIPVVLMGYLNPIVQYGMDAFCKKCQEVGVDGVIIPDLPMQQTDSYKELFDNYNLRNTFLISPQTSEKRIREIDNKTDGFIYMVSSASITGAKKEVTPEQIAYFERVRDMGKNPRLIGFGISDKASFT-TASTYSHGAIIGSAFINVVKEAKS----LSEEIKTFIKGVI----S
MNRINKKLQE----DHKLLSIYCTAGYPELEDTLPIIQELEKNGVDFLEIGLPFSDPLADGPTIQQSSTKALQSGMTSNKLFEQLKDIRN-SVEIPLIIMGYFNPMLQYGVEKFCKKCADTGIDGLIIPDLPVDVSKKYKAIFEKYGLRNIFLITPQTSEERIRFIDSVSNGFIYMVSTASVTGSTSGFNEETRNYFKRVKEMQKNKLIVGFGISDKESFI-QATQYTKGAIIGSAFIKTLNKH------GKAGIGDFIKSIR-----
MNRINQKLQE----DKKLLSIYFTAGYPELDNTVTIIQNLEKSGVDMIEIGLPFSDPLADGPTIQASSTQALKNGMTTDVLFKQLKDIRK-SVNIPLIIMGYFNPILQYGVEAFSKKCAEIGIDGLIIPDLPIEVNEAYKTVFEKYKLLNIFLITPQTSGERIRFIDSVSNGFIYMVSSASVTGNSSGFGEEQTQYFKRIANMKKNPQIVGFGISDNKTFL-QATQDAKGAIIGSAFIKHLSKF------GTNKIPEYIKQITK---L
MSRISTA-DAIRATGERALIGYLPVGFPDLATSVEAAVAIAEAGCTAIELGVPYSDPAMDGPVIQTATQAVLDRGFRLDELFEAIEAITA-RTSAPVLVMTYWNPVLRYGVDRFAERLAAAGGAGLITPDLTPENAAAWLAAADRHGLDRIFLAAPSSSDARLDAAIQASRGFVYTVSTMGTTGARDDVDRAARALSERIAERAEALRCVGLGISTPEQVR-DVLEYADGAIVGSALVRALDEG------GVPAVRALAASLAEGTTA
MNRISKKLEE----NKKLLSIYFTAGYPAIEDTVPVIEALQDSGVDMLEIGLPFSDPLADGPTIQASSTQALKNGMTTEKLFQQLKDIRK-TVHIPLIIMGYFNPILQYGVEAFCQKCSDIGIDGLIIPDLPVDVHEQYQAIFEKHGLINVFLITPQTSEARIRFIDSVSNGFIYMVSSASVTGAKSNFGDAQSEYFERIANMNKAPQIVGFGISNAETFK-AATTHAKGAIIGSAFIKMIQEK------GIKGIDAFVKGIQ-----
MSPIQEVFK-----KGKALIPYITAGDPSLEATASVVKVLEESGADIIEIGVPFSDPQADGPVIQASSARALERGTTLPKVLERVHALRE-SVKVPLVLMGYFNPILSYGAKRFAEDAARAGISGVIIPDLPFDEDPPFYQTLADEGIEGIFMVAPNTSEKRLEALGKHAAGFVYCVSLYGITGDNRGPVQNLAEYISTVRKHVHVPLAVGFGIDSPQKAA-AAAAAADGVIVGSALVSMVERLGQDEAGRDSAIRAFMEGLREAISA
MP--------IRFQHKPGLVVYLTVGDPDLETTRRVALAAIDAGAEVLELGVPFSDPLADGPVIQAASERALKHGTRMSDVLALAADLRRERPETGLIVFSYLNPILRFGLERFCAEAEAAGVDGVLATDMIVEESAEYLEHLRRHHLAPIFLVAPTSPDERLKKIAAVTDGFIYAISRVGITGTQSSLASEAEPLVQRLRQYTSLPIAVGFGVSNADHVA-EVGRFADAAVIGSAIVANIEKA--GRTEAPSSIARFIEGLRPSVPA
