# Supplementary material for: Inter-protein residue covariation information unravels physically interacting protein dimers
Source: BMC Bioinformatics. 2020 Dec 17;21:584. doi: 10.1186/s12859-020-03930-7 (PMC7745481; doi:10.1186/s12859-020-03930-7)
Supplement: Supplementary file 5 — Additional file 5. Final ER-MSAs at different ASA thresholds. Available on Mendeley data (http://dx.doi.org/10.17632/9bk2r55286.1). [file 12859_2020_3930_MOESM5_ESM.zip › Additional file 2/Final ER-MSAs/Negative ER-MSA dataset/ASA0.0/single_MSAs/1efp-A-1qop-B/1qop-B-chain/MSA_ready_for_MI.txt]

MTTLLNPYFGEFGGMYVPQILMPALNQLEEAFVSAQKDPEFQAQFADLLKNYAGRPTALTKCQNITAGTRTTLYLKREDLLHGGAHKTNQVLGQALLAKRMGKSEIIAETGAGQHGVASALASALLGLKCRIYMGAKDVERQSPNVFRMRLMGAEVIPVHSGSATLKDACNEALRDWSGSYETAHYMLGTAAGPHPYPTIVREFQRMIGEETKAQILDKEGRLPDAVIACVGGGSNAIGMFADFINDTSVGLIGVEPGGHGIETGEHGAPLKHGRVGIYFGMKAPMMQTADGQIEESYSISAGLDFPSVGPQHAYLNSIGRADYVSITDDEALEAFKTLCRHEGIIPALESSHALAHALKMMREQPEKEQLLVVNLSGRGDKDIFTVHDILKARGEI
M--DEDGRFGIFGGRFVSETLMPNILELEAAYALARNDPAYHAEMGGYLKHYVGRPSPLYFADRLTEHLGARIYLKREDLNHTGSHKVNNVLGQILLARRMGKRRIIAETGAGQHGVATATLCARFGLECVIYMGAVDIERQKPNVDRMRLLGATVVPAMSGSMTLKDAMNEALRDWVTNVRETFYCIGTVAGPHPYPMMVRDFQTVIGDEVREQVREAEGRLPDSVIACLGGGSNAMGLFHPFLDDREVLIYGVEAAGLGLESGKHAASLTGGRPGVLHGNRTYLLMDEDGQIQEGHSISAGLDYPGIGPEHSWLHQIGRVKYISATDQEALSAFHLLTRLEGIIPALEPAHALAKVVEMAPS-LPADHVMVMSLSGRGDKDVPQVAEMMAG--QP
MKEDSRGHFGPYGGTFVSETLTHALTELKQGYAHYQNDPGFLEEFERELKHFVGRPSPIYHARRWSEMMGAQIYFKREDLNHTGAHKINNVIGQALLAKRMGKPRVIAETGAGQHGVATATICARFGLECVIYMGSEDVKRQVQNVYRMELLGAKVVPVESGSKTLKDALNEAMRDWVTNVENTFYIIGTVAGPHPYPMMVRDFQSVIGKECLVQMPEMTGRQPDYVVACIGGGSNAMGIFYPYIDHKDVQLIGVEAAGEGLETGRHSASLIAGSPGVLHGNRTYLLQDENGQIIETHSVSAGLDYPGVGPEHAWLKDAGRAQYVSVTDEEAVAAFHSCCRIEGIIPALESSHALAYAAKFAAT-LPKDKIVLANLSGRGDKDMHTVAERMKK--HF
MT-DERGHFGVYGGRFVAETLMPLILDVEKAYHEARADPAFEGEMRQQLKQYVGRPNPLYYAERLTQHLGAKIYFKREELNHTGAHKINNCIGQILLARRMGKTRIIAETGAGQHGVATATVCALYDMPCVIYMGETDIARQAPNVFRMKLLGAEVRAVTSGAKTLKDAMNEALRDWVTNVADTFYIIGTAAGPHPYPTIVRDFQSIIGDEVRTQMQELEGRLPDSLIACVGGGSNAIGLFHPFLDEPTVKMVGVEAAGRGIDKGDHAASINGGRPGVLHGNRTYLLQDEDGQILEGHSISAGLDYPGVGPEHSWLHDAGRVEYSAATDAEALEAFQLCAKTEGIIPALESAHGLAEVIKRAPT-LPKDHLMVLCLSGRGDKDIFSVAQHLGV--SL
MKEDARGHFGQYGGSFASETLTHALTELREAYAHYQNDEQFLAEFHTELKHFVGRPSPVYHAKRWSELAGAQIYFKREDLNHTGAHKINNVIGQALLAKRMGKKRIIAETGAGQHGVATATICARFGMECIVYMGSEDVKRQLQNVYRMNLLGAKVVPVESGSKTLKDALNEAMRDWVTNVESTFYIIGTVAGPHPYPMMVRDFQSVIGNECIVQMPEIASRQPDYVVAAVGGGSNAMGIFYPYIDYQDVKLVGVEAAGDGLDTGRHSASLTLGSPGVLHGNRTYLLQDENGQIMETHSVSAGLDYPGVGPEHSWLKDSGRASYECITDDEALAAFNTCCRIEGIIPALESSHALAYAAKLAAT-LPKDKIVLANLSGRGDKDMHTVQQRQG-----
MKDDAKGHFGPYGGAFAAETLTFALAELNAAYEHYSKDPIFLDEFRYELKHFVGRPSPIYHAKRWSGQAGAQIYFKREDLNHTGAHKINNVIGQALLARRMGKQRIIAETGAGQHGVATATICARFGLECVVYMGSEDVKRQAQNVYRMKLLGATVVPVESGSKTLKDALNEAMRDWVTNIENTFYIIGTVAGPHPYPMLVRDFQSVIGEECLVQMPEMTGRQPDYVVACIGGGSNAMGIFYPYIDQQQVQLVGVEAAGEGLDSGKHAASLTKGYPGVLHGNRTYLLQDQNGQIIETHSVSAGLDYPGVGPEHAYLKDSGRAQYVSITDEEALQAFHDCCHIEGIIPALESSHALAYAAKLAAT-LPKDKIVLANLSGRGDKDMHTVAERMGL--KF
MSTDESGFFGRFGGRFVAETLMPLILDLQEEYEKAKHDPEFHAALEVLRKDFVGRETPLYLAERLTEALGAKIYLKREDLNHTGAHKINNCLGQILLAKRMGKKRIIAETGAGMHGVATATVAARFGLECVIYMGSTDIHRQQPNVQRMKLLGAEVIPVTSGTGTLKDAMNEALRDWVTNVHDTFYIIGTVAGPHPYPALVRDFQAVIGEETRRQIMEKEGRLPDTLVACIGGGSNAMGLFHPFLDDKSVHMIGVEAGGEGLDK-RHAASLKGGEPGVLHGNRTFLLQSEDGQIQDAHSISAGLDYPGIGPEHAWLHEIERVEYVSITDQEALEGFKALCKYEGIIPALESSHALAHILKLAPT-LPKDHIIVVNLSGRGDKDMTTVTEHLAD--EL
MKEDAKGHFGMYGGSFVSETLTLALSELQQAYAKYQNEPQFLAEFHSELKHYVGRPSPIYHAKRWSEQMGAQIYFKREDLNHTGAHKINNVIGQALLAKRMGKPRVIAETGAGQHGVATATICARFGLECVVYMGSEDVKRQMQNVYRMNLLGAKVVPVESGSKTLKDALNEAMRDWVTNVEDTFYIIGTVAGPHPYPMMVRDFQSVIGNECLVQMPEMTGRQPDHVVACVGGGSNAMGIFYPYINHHDVALVGVEAAGEGLASGKHSASLTLGSPGVLHGNRTYLLQDANGQIIETHSISAGLDYPGVGPEHAWLKDCGRATYETVTDDEALAAFHTCCRIEGIIPALESSHALAYAAKLAAT-LPKDKIVLANLSGRGDKDMHTVAER--L--KL
MVFDASGHFGPYGGLFVSETLIGALTELREAYERYRHDPDFQAEFRDELEHFVGRPSPVYHARRWSQMLGAQIYFKREDLNHTGAHKINNAIGQVLLARRMGKKRIIAETGAGQHGVATATVAARYGLECTVYMGSIDAARQRQNIYRMNLLGAKVVEVESGSKTLKDALNEAMRVWVTNVDDTFYIIGTVAGPHPYPMMVRDFQAIIGQECRVQMPAYAGRQPDVVIAAVGGGSNAIGIFHPYIPDAAVKLVGVEAAGDGIGTGRHAASLQCGVPGVLHGNRTYVLQDADGQVIETHSVSAGLDYPGVGPEHAWLKDSGRAEYVPIDDAQALAAFHDCCRIEGIIPALESSHALAEAVRRAPT-MSKDEIILVCLSGRGDKDMHTVAQRAGQ--SA
M--DSSGHFGPYGGSFASETLTFALRELCDAYARYQNDPEFIAEFNYELAHFVGRPSPVYHAARTSREMGAQIFLKREDLNHTGAHKINNVIGQAMLARRMGKKRIIAETGAGQHGVATATICARYGLECVVYMGSEDVKRQSPNVFRMKLLGATVVPVESGSKTLKDALNEAMRDWVANVDDTFYIIGTVAGPHPYPMMVRDFQSVIGTECLTQMPPMAAEQPDVVVACVGGGSNAMGIFYPYIPFEKTRLIGVEAAGEGLDSGKHSASLQRGSSGVLHGNRTFILQDENGQITETHSISAGLDYPGVGPEHAWLQEIQRAQYVGITDSEALDAFHYLCRTEGIIPALESSHAFAYAMKLAKE-MRPDQSILVNLSGRGDKDIGTVADLSGE--DF
M--DELGHFGPYGGRFASETLMSALQDLSELYEKLSKSPEFQKEFDADLAHYVGRPSPLYFAERLTKEVGARIYLKREDLNHTGAHKINNTIGQALLAKSMGKPRIIAETGAGQHGVASATVAARLGLECVVYMGAEDIRRQALNVYRMKLLGAKVVSVESGTKTLKDALNEAMRDWVTNVDNTFYIIGTAAGPHPYPKLVRDFQAVIGREARQQCLAQAGKLPDALVACVGGGSNAIGLFYPFIPDKNVQMYGVEAGGHGLETGLHAAPLCKGRPGVLHGNRTYLMEDESGQIAGTHSVSAGLDYPGVGPEHAWLKDCGRANYVAINDDEALNAFRDLTRVEGIMPALESSHAIAYGMKLART-MDKDQVLIVNLSGRGDKDIHTVAEIDGI--GI
MS-DARGHFGRFGGSFVSETLMGALDELTAMYERLKDDPQFRADFDYDLAHYVGRPSPLYLAERWSKQLGAKIWLKREDLNHTGAHKVNNTIGQALLAKHMGKPRVIAETGAGQHGVATATVAARLGLECQVYMGAEDVERQKLNVYRMKLLGAEVIPVTSGSRTLKDAMNEAMRDWVTNVDNTFYIIGTVAGPHPYPQLVRDFQCIIGREAREQSLKQAGQLPDALVACVGGGSNAIGLFHPFLNDEDVLMYGVEAAGDGIETGRHAAPLNAGRPGVLHGNRTYLMEDDNGQIIETHSVSAGLDYPGVGPEHSWLKDIGRVNYVAADDQEALSAFRELTQVEGIMPALESAHALAYARKLAPT-MSADQNIVVNLSGRGDKDILTVAAIDGI--DF
MT-DANGLFGSFGGQYVAETLMPLIHDLADEYEKAKLDPEFQKELAYFQRDFVGRPSPLYFAERLTEMCGAKIYFKREELNHTGAHKINNCIGQVLLAKRMGKKRIIAETGAGMHGVATATVAARFGMECVIFMGSTDIHRQNANVLRMKLMGATVVPVVAGTGTLKDAMNEALRDWVTNVDTTFYMIGTVAGPHPYPAMVRDFQAVIGKETRDQMLAQEGRLPDSLIACIGGGSNAIGLFHPFLDDKDVKIIGVEAAGHGIETGKHAASLNGGVPGVLHGNRTFLLQSDDGQIIDAHSISAGLDYPGIGPEHAWLHEVGRVEYTSVTDTEALEAFHICCRQEGIIPALETAHALAEVFKRAPK-LPKDHLMVINLSGRGDKDMQTIVHHMEQ--QA
M--DAQGHFGPYGGVFVAETLMHALDELRASYDHYRVDPAFLEEFNYELKHFVGRPSPVYHARRWSEMLGAQIWFKREDLNHTGAHKVNNCIGQALLARRMGKPRVIAETGAGQHGVATATVAARYGMECVVYMGSEDIRRQASNVYRMKLLGATVVPVTSGSRTLKDALNEAMRDWVTNIENTFYIIGTVAGPDPYPRMVRDFQTVIGNECLTQMPEAIGRQPDYVVAAVGGGSNAMGIFHPYIPYENVRLIGVEAAGEGMETGRHAASLAAGQVGVLHGNRTYVMQNADGQVQETHSVSAGLDYPGVGPEHAWLKDSARAEYVGITDEEALKAFHDCCRTEGIMPALESSHAIAQAVKMAPT-LPRDAVILVNLSGRGDKDMHTVAERAGI--EL
M--DAKGHFGPYGGVYVAETLMAALDELKNEYERVKADPTFWEEFRQELKHYVGRPSPIYHAKRWSEQLGAQIFFKREDLNHTGAHKISNAIGQALLARRMGKKRVIAETGAGQHGVATATVAARYGMECFVYMGSEDIKRQSPNVFRMKLLGATVVPVESGSKTLKDALNEAMRDWVTNVDSTFYILGTAAGPHPYPMMVRDFLSVIGEESKEQMPELTGRQPDVVVACVGGGSNAIGMFYPYINVDGVRMVGVEAGGHGIDSGMHAAPLSGGAGGVLHGAKSYLMQDANGQVVETHSVSAGLDYPGVGPEHSYLKDIGRAEYVAIDDKEALAAFHDCCHLEGIIPALESSHALAWAAKVAPT-MGKDKVILVNLSGRGDKDINTVAGLAGI--TL
M--DARGHFGPYGGVYVAETLMAALDELNAEYARAKADPAFWQEYHYELKHFVGRPSPIYHAKRWSEQLGAQIYFKREDLNHTGAHKVNNTIGQALLARRMGKKRVIAETGAGQHGVASATVAARYGMECVVYMGSEDVKRQAPNVFRMKLLGATVVPVESGSKTLKDALNEAMRDWVTNIDSTFYILGTAAGPHPYPMLVRDFQRIIGIEAKEQMQEMVGRQPDMVVACVGGGSNAIGIFHPYVEVDGVRLVGVEAGGDGVATGRHAAPLSAGKPGVLHGFRSYLMQDENGQIIETHSVSAGLDYPGVGPEHSLLKDIGRAEYVAINDDEALKAFEDCCHLEGIIPALESSHALAYAAKIAPT-MAKDQIILVNLSGRGDKDINTVAGLMGL--TL
MTEDENGRFGLYGGRFVAETLMPLILEVEKAYASARKDAEFASELRYYLTHYVGRPSPLYFAERITEHLGARVYFKREELNHTGAHKINNCMGQVLLARRMGKTRIIAETGAGQHGVATATVCALFGLPCTIYMGEVDIERQKPNVFRMKLLGAEVVPVVSGSRTLKDAMNEALRDWVTNVEDTFYIIGTVAGPHPYPAMVRDFQSVIGNETREQIMQAEGRMPDTLVAAVGGGSNAIGLFHPFLDMPEIAIHGVEAAGHGVETGKHAASLTGGRPGVLHGNRTYLLQTEDGQIEEAHSISAGLDYPGIGPEHAWLNDIGRVKYAAVTDQEALEAFQLCARLEGIIPALESAHALAHVIKIAPG-LPQDNLLVMCLSGRGDKDIFTVADALGV--QI
MN-DATGHFGPYGGTFVSETLVHALEELKSVYAHYQNDPEFLAEFESELKHFVGRPSPIYHAKRWSDLVGAQIYFKREDLNHTGAHKVNNCIGQAMLAKRMGKPRVIAETGAGQHGVATATVAARYGMKCVVYMGQEDVARQAQNVFRMKLLGAEVIPVTSGSKTLKDALNEAMRDWVTNVEDTFYIIGTVAGPHPYPMLVRDFQSVIGRECIQQMPTMVGKQPDYVLACVGGGSNAMGIFHPYLNVDGVKLVGVEAAGEGIETGKHAASLSAGTPGVLHGNRTYLLQSEDGQIIETHSVSAGLDYPGVGPEHAWLKDSGRAEYVGVTDNEALEAFHQCCRIEGIIPALESSHALAHAAKLAKT-LPKDKVILVNLSGRGDKDMHTVARLSGA--EF
M--DASGHFGPYGGIFVSETLIAALEELKAAYAHACTDPAFQAEFDYELKHYVGRPSPIYHAKRWSELLGAQIYLKREDLNHTGAHKVNNCIGQALLAKRMGKPRVIAETGAGQHGVATATVAARYGFECVVYMGSEDVKRQAANVYRMKLLGATVVPVESGSKTLKDALNEAMRDWVTNIENTFYIIGTVAGPHPYPMMVRDFQTVIGKEALVQMPEMAGRQPDAVIAAVGGGSNAMGIFHPYIPHESVKLIGVEAAGEGMDTNRHSASLQKGRPGVLHGNRTYLLQDENGQITETHSISAGLDYPGVGPEHAWLKDSGRAEYVGISDSEALQAFHDLCRFEGIIPALESSHALAYAAKLAPS-LAKDKILLVNLSGRGDKDMHTVAEKSGI--QF
M--DPDGHFGQFGGSFVAETLVHALDELKAAYEQYRNDPEFLREFHYELKHFVGRPSPVYHARRWSEQLGAQIWFKREDLNHTGAHKINNCIGQILLARRMGKPRIIAETGAGQHGVATATVAARYGLECVVYMGSEDVRRQASNVYRMKLLGATVVPVESGSRTLKDALNEAMRDWVTNISNTFYIIGTVAGPHPYPMMVRDFQCVIGDECVEQMPQDAGRQPDYVLASVGGGSNAMGIFYPYIEHKDVELIGVEAAGRGLDTLEHSASLNKGMVGVLHGNRTYVLQDDDGNVMPTHSVSAGLDYPGVGPEHAWLKDCGRAQYATCTDEDALKAFHDCCRIEGIMPALESSHALAHAARIAPT-LPKDKIILVSLSGRGDKDMHTVAEYGGL--TL
MQ-DSRGHFGPYGGVFVAETLIPALDELKAAYEACRNNPAFMAEFEYELKHYVGRPSPIYHAKRMSDSLGAQIYLKREDLNHTGAHKVNNCIGQALVARYMGKPRVIAETGAGQHGVATATVAARYGMECVVYMGAEDMKRQAANVYRMKLLGAKVVPVESGSKTLKDALNEAMRDWVTNIHNTFYIIGTVAGPHPYPMMVRDFQSVIGKECLVQMPEMAGRQPDYVIACVGGGSNAMGIFHPYIDVAGVRLIGVEAYGEGLESGRHAASLTGGTPGVLHGNRTYLLQSDDGQIIETHSISAGLDYPGVGPEHAWLKDSDRAEYVGVTDEEALAAFHNLCHLEGIIPALESSHALAYAAKLAPT-LPRDKILLVNLSGRGDKDMHTVAEKSGI--QF
M--DARGHFGPYGGVFVAETLMAALDALRQEYESARQDPAFMAEFHYELKHYVGRPSPVYHARRLSEACGAQIWLKREDLNHTGAHKINNAIGQALLARRMGKKRVIAETGAGQHGVATATVAARYGMECVVYMGAEDVKRQAPNVFRMKLLGATVVPVESGSRTLKDALNEAMRDWVTNVDNTFYILGTAAGPHPYPMLVRDFVSVIGQEALVQMPEVIGRQPDAVVACVGGGSNAIGMFHPYVDVPGVRMVGVEAGGDGVETGRHAAPLSAGRPGVLHGARMYLMQDADGQIIETHSISAGLDYPGVGPEHSYLKDIGRAEYVAATDTEALEAFHTLCRLEGIIPALESSHAVAHAMKMAAG-MSPEQVILVNLSGRGDKDINTVARLAGI--EL
MSADERGHFGIFGGRFVAETLMPLILDLEQAYKDAKNDPAFHAELDDLARHYAGRPSPLYYAERLTEHLGAKIYFKRDELNHTGSHKINNCLGQIQLARRMGKTRIIAETGAGQHGVATATVAARFGLPCVVYMGATDIERQKPNVFRMKLLGAEVVPVTSGTGTLKDAMNEALRDWVTNVADTFYIIGTAAGPHPYPQMVRDFQSVIGKEAKEQMQEREGRLPDTLVACIGGGSNAIGLFHPFLDDKSVEILGVEAAGKGIETGEHCASLAGGEPGVLHGNRTYLLQTDDGQIKDGHSISAGLDYPGIGPEHSWLKEIGRAKYVSIRDDEALDAFQLCTRLEGIIPALEPAHALAHVVKIAPK-LPKDHIILMNMCGRGDKDVFSVAEHLGV--SL
MTEDSLGHFGQFGGIFVAETLIPALDELRIEYEKALQDPDFIAEYHSELKHYVGRPSPIYHAKRWSEVLGAQIYLKREDLNHTGAHKVNNTIGQALLARRMGKKRVIAETGAGQHGVASATVAARYGLECIVYMGAEDVKRQAPNVYRMKLLGAKVVAVESGTKTLKDAMNEAMRDWVTNVDSTYYIIGTCAGPHPYPQLVRDFQRVIGDECKVQMPEMIGRQPDAVVACVGGGSNAIGIFYPYVDDLGVRLIGVEAGGDGVETGRHAAPLTSAKVGVLHGNRTFLMQDENGQIADTHSISAGLDYPGVGPEHSYLKDIGRAEYVAINDDEAIAAFHDLCHFEGIIPALESSHALAHAAKMAKT-MSKDQVILVNLSGRGDKDIPTLARLSGI--EL
MSDDLAGHFGRYGGIFVGETLMAAVEELDQVYRKLSKDPAFWQEYDRDMKHYVGRPSPLYLAERLTAKYGARIILKREDLNHTGAHKINNTIGQALLAKFMGKPRLIAETGAGQHGVASATVAARLGLECHVYMGAEDVKRQAANVYRMKLLGAHVIPVTSGSRTLKDALNEALRDWATNVDSTYYIIGTVAGPHPYPMLVRDFQAIIGREARAQSLEEYGKLPDALVACVGGGSNAIGLFHPFLRDTDVAMYGVEAGGDGVDTGRHAAPLSAGKPGVLHGNRTYVMSDERGQIVETHSVSAGLDYPGVGPEHSWLKDIKRVNYVSVTDTEALEAFRALTRLEGIIPALESAHAIAYACKLAAT-MSPEQTIVVNLSGRGDKDIHTVADIDGI--TI
MKEDARGHFGQYGGSFVAETLSHALAELRDAYAHYSKDPAFLAEFHYDLKHFVGRPSPIYHAKRWSEKMGAQIYFKREDLNHTGAHKINNVIGQALLARRMGKKRIIAETGAGQHGVATATICARFGLECVVYMGSEDVKRQAQNVYRMKLLGATVVPVESGSKTLKDALNEAMRDWVTNIENTFYIIGTVAGPHPYPMMVRDFQSVIGNECLTQMPEMTSRQPDYVIACIGGGSNAMGIFYPYIEHKNVQLIGVEAAGEGLESGKHSASLMAGSPGVLHGNRTYLLQDENGQIMETHSISAGLDYPGVGPEHAWLKDSGRAQYVSITDEDALQAFHDCCHIEGIIPALESSHALSYAAKLAAT-LPKEQVVLVNLSGRGDKDMHTVAQRMGL--QF
M--DARGHFGPYGGIYVAETLMAALDELKAEYERAKNDPAFWEEYRYELKHYVGRPSPVYHARRLSEKLGAQIYLKREDLNHTGAHKVNNTIGQALLARRMGKKRVIAETGAGQHGVASATVAARYGMECVVYMGAEDVKRQAPNVYRMKLLGATVVPVESGSKTLKDALNEAMRDWVTNVDSTFYILGTAAGPHPYPMLVRDFQCVIGDEAKVQMPEMIGRQPDVVVACVGGGSNAIGMFYPYIDVSGVRIVGVEAGGDGVASGRHAAPLSAGKPGVLHGFKSYLMQDENGQIVETHSVSAGLDYPGVGPEHSYLKDIGRAEYDAINDDEALAAFHELCRSEGIIPALESSHALAWAIKHAPT-MGKDQVILVNLSGRGDKDINTVAGLSGI--QL
M--DESGHFGRFGGRFVAETLVHALDELKEAYAKYKDDPDFLAEFHYELKHFVGRPSPVYHAKRWSEILGAQIWFKREDLNHTGAHKINNCIGQILLARRMGKTRIIAETGAGQHGVATATVAARYGLECVVYMGAEDVRRQALNVYRMKLLGATVVPVDSGSKTLKDALNEAMRDWVTNVDNTFYIIGTVAGPMPYPEMVRDFQCVIGREAIEQMQEAAGRQPDVVTAAVGGGSNAIGIFHPYLSNEHVRLVGVEAGGKGVDTKLHSASINAGQVGVLHGNRTMVIQDENGQVQGTHSISAGLDYPGVGPEHALLKELGLASYEIVNDDEAIQAFHDCCAIEGIIPALESSHALAYAARIAPQ-MAQNQIILVNLSGRGDKDIHTVADYGNI--QL
MADDEQGRFGIYGGRFVSETLMPLILDLEARYEFAKTDPSFWAEMDDLWKHYVGRPSPLYFAPRLTAHLGAKVYMKRDELNHTGAHKINNVLGQIILARRMGKTRIIAETGAGQHGVATATVCAKFGLQCVVYMGAHDVQRQAPNVFRMRLLGAEVIPVTSGRGTLKDAMNDALRDWVTNVRDTFYCIGTVAGPHPYPAMVRDFQSIIGKEVRWQLQEGAGRLPDTLVAAIGGGSNAMGLFYPFLDDKSVALIGVEAGGKGVDSRQHCASLTGGRPGVLHGNRTYLLQDGDGQIQEGFSISAGLDYPGVGPEHSWLHDTGRASYVSITDVEALAAFQLSCQLEGIIPALEPSHALAHVIKIAPK-LPHDHIIVMNMCGRGDKDIFTVAKHLGF--DM
MAEDEAGRFGIFGGRFVSETLMPLILELEERYDFAKTDPTFWAEMDDLWKHYVGRPSPLYLAQRLTDHLGAKIYMKRDELNHTGAHKINNVLGQIILARRMGKTRIIAETGAGQHGVATATVCAKFGLKCVVYMGAHDVERQAPNVFRMKLLGAEVIPVTSGRGTLKDAMNDALRDWVTNVRDTFYCIGTVAGPHPYPAMVRDFQSIIGKEVRWQLQEGEGRLPDTIIAAIGGGSNAMGLFYPFLDDPSVNIIGVEAGGKGVDDRQHCASLTGGRPGVLHGNRTYLLQDNDGQILEGFSISAGLDYPGIGPEHAWLHDVGRAKYVSITDAEALEAFQLCCKLEGIIPALEPSHALAHVMKIAPD-LPKDHIIVMNMCGRGDKDIFTVAKHLGF--DM
MSLDQRGYFGPFGGRFSPETLIPAVQELEEAFETYIKDPAFLEEMDKDFAHYVGRPSPLYHAERWSDLLGAQIYLKREDLNHTGAHKINHAIGQALLARRMGKTRIIAETGAGQHGVATATVAARLGLECVVYMGAEDVRRQALNVYRMKLLGAEVVPVEAGAKTLKDAINEAMRDWVTNIDNTFYLLGTVVGPHPYPKMVRTFQSIIGREARKQCLDMTGRLPDALVACVGGGSNAMGLFHPFIDDTDIKIYGVEAGGEGIESGRHAARLSAGRRGVLHGNRTYIMSDDAGQIIESHSVSAGLDYPGVGPEHAWLKESARAEYVHVNDDEALSAFRDLTRYEGIMPALESSHALAWVKKLAPA-MSPEQSILVNLSGRGDKDIHTVAEIDGI--EL
M--DDKGHFGPYGGRFVSETLSYALEELEATYKKLSADPAFQAEFDKDLAHYVGRPSPLYHAERWSRILGAQIYLKREDLNHTGAHKINNTIGQALLAKYTGKPRVIAETGAGQHGVATATVAARLGLECVVYMGADDVKRQSLNVYRMKLLGATVVPVESGSRTLKDAMNEALRDWVTNVDSTFYIIGTAAGPHPYPMLVRDFNAVSGREAREQSLKQIGRLPDALVACVGGGSNAIGLFYPFLQDSDVQMYGVEAGGDGVETGRHAAPLCAGKPGVLHGNRTYLMQSEDGQIIETHSVSAGLDYPGVGPEHSYLKDIGRVNYVAANDTEVLSAFRELTRTEGIMPALESSHALAYGRKLAQS-MRPDQHIIINLSGRGDKDILTVAGIDGI--TV
M--DLEGHFGQYGGSFVAETLVHALDELRAAYDKYHADPDFLREFAYELKHFVGRPSPVYHARRWSEQLGAQIWFKREDLNHTGAHKINNCIGQILLARRMGKPRIIAETGAGQHGVATATVAARYGLECVVYMGSEDVRRQASNVYRMKLLGATVVPVDSGSRTLKDALNEAMRDWVTNVENTFYIIGTVAGPHPYPMMVRDFQSVIGTECIEQMPLDAGRQPDYVVASVGGGSNAMGIFYPYLDHADVQLVGVEAAGEGLETGRHAASLNAGVVGVLHGNRTYVMQDEDGQVMETHSISAGLDYPGVGPEHAWLKDSGRAQYACVDDQEALAAFHGCCRTEGIMPALESSHAIAYALRLAPT-LPKDKIILVNLSGRGDKDMHTVADFSGI--SL
MSVDARGHFGAFGGRFVSETLIDSLMTLEKEYLRLKDDAEFQATFDKDLADYVGRPSPLYFAERLTKKAGAQIWLKREDLNHTGAHKVNNTIGQALLASFLGKKRIIAETGAGQHGVATATVCARLGLECHVFMGAEDVKRQSLNVYRMKLLGATVHAVQSGTKTLKDAMNDAMRDWVANVDDTFYIIGTVAGPHPYPLLVRDFQSVIGRETRRQALEQAGKLPDALVACVGGGSNAIGMFHPFLADETVELYGVEAGGLGIETGQHAAPLCAGRPGVLHGNRTYLMEDENGQIAATHSVSAGLDYPGVGPEHSWLKDIGRAHYVSVTDEEALDGFRMLTQIEGIMPALETAHAVAYAVKLAAT-MDKDKMIVINISGRGDKDIHTIAQLDGI--EI
M-DDEKGRFGIYGGRFVSETLMPLILDLEAEYEKAKTDQSFWDEMDFLWKHYVGRPSPLYFAERLTERLGAKVYMKRDELNHTGAHKINNVLGQIILARRMGKTRIIAETGAGQHGVATATVCAKFGLKCVVYMGAHDVERQQPNVFRMKLLGAEVVPVTSGRGTLKDAMNDALRDWVTNVRDTFYCIGTVAGPHPYPAMVRDFQSIIGKEAKEQMHEAEGRNPDTIIAAIGGGSNAMGLFFPFLDDKEVNIIGVEAGGKGVDEKEHCASLTGGRPGVLHGNRTYLLQDDDGQILEGFSISAGLDYPGIGPEHSWLHDVGRAKYVSITDKEALEAFKLCCETEGIIPALEPCHALAHVAKIAPE-LPRDHIICMNMCGRGDKDIFTVAKHLGV--DM
MQ-DPSGHFGPYGGVFVAETLMPALTELREAYAACQADAAFVAEFEHELKHYVGRPSPIYHARRWSTLLGAQIYLKREDLNHTGAHKINNCIGQAMVARRMGKPRVIAETGAGQHGVATATVAARYGMECVVYMGAEDVKRQAANVYRMKLLGATVVPVESGSRTLKDALNEAMRDWVTNVADTFYIIGTVAGPHPYPMMVRDFQTVIGKECLVQMPEMAGRQPDYVLACVGGGSNAMGIFHPYIGMPGVKLVGVEAAGEGLETGRHSASLTAGRAGVLHGNRTYLLQDEDGQIIETHSISAGLDYPGVGPEHAWLKDTALADYVGITDAEALQAFHDLCRLEGIIPALESAHALAYAAKLAPT-LPADKILLVNLSGRGDKDMHTVAERSGL--QF
----------------MSETLAQAVTELGEAYRHYRRDPAFIAEFRNELAHYVGRPSPVYHAKRLSDETGAQIFLKREDLNHTGAHKINNVIGQALLARRMGKPRIIAETGAGQHGVATATICARYGLECVVYMGSEDIRRQMPNVQRMQLLGATVTSVDSGSRTLKDAMNEAIRDWVANVDRTFYLIGTVAGMHPYPMMVRDFQSVIGKECRVQMPDMLGRQPDAVVACVGGGSNAIGIFHPYISEESVRLIGVEAAGLGLDSGKHAASLQRGRPGVLHGNRTYIIQNEDGQVMETHSISAGLDYPGVGPEHALLHDIGRVEYVGITDEEALHAFHYLCRAEGIIPALESSHAVAYALKLARD-MRPDQAVLVNLSGRGDKDMGTVMEYMAASKAP
MHIDLRGRFGDYGGIYVSETLMAALDELRREYELAKQDPAFMAEYRHELKHYVGRPSPIYHAQRWSEQLGAQIYLKREDLNHTGAHKINNTIGQALLARRMGKKRVIAETGAGQHGVASATVAARYGMECVVYMGAEDIQRQAANVFRMKLLGATVVPVTSGSRTLKDALNEAMRDWVTNVDSTFYILGTAAGPHPYPMLVRDFQAVIGEESKVQMAEMAGRQPDAVVACVGGGSNAIGMFYPYITVPGVRMIGVEAGGDGVETGRHAAPLTAGRPGVLHGNRTYLMQDEHGQIIETHSVSAGLDYPGVGPEHSYLKDIGRVEYTAANDDESLAAFHALCRTEGIIPALESSHALAYAARLAPT-MRKDQIILVNLSGRGDKDIPTVARIAGL--EL
MRYDHRGHFGHYGGRFVSETLMSSLLELERHYEKLRIDPKFQEEFDADLADYVGRPSPLYFAERLTKQVGAKIYLKREDLNHTGAHKVNNTIGQALLAKYLGKPRIIAETGAGQHGVATATVAARLGLKCVVYMGEEDVHRQSLNVYRMKLLGAEVRPVTSGTKTLKDAMNEALRDWVTYVDDTFYIIGTVAGPHPYPKLVREFQSIIGREARLQCMEKEGRLPDALVACVGGGSNAIGLFYPFIADEQIKMYGVEAGGLGLETGQHAAPLCAGRPGVLHGNRTYLMEDENGQISATHSISAGLDYPGVGPEHAWLKDIKRADYVAATDEEALRAFHTLTRVEGIMPALESSHAVAYAMKLAKT-MDKDQIIIVNLSGRGDKDIHTVAKLDGI--EI
MELDAKGRFGEFGGRFVSETLIHALDELDAMYRQLKVDPDFQAEFDRDLAHYVGRPSPLYFAEHLTRHVGAQIYLKREDLNHTGAHKVNNTIGQALLAKHSGKKRVIAETGAGQHGVATATVAARLGLKCQVYMGAEDVRRQALNVYRMKLLGAEVIAVKSGSKTLKDAMNEAMRDWATNVDDTFYIIGTVAGPAPYPELVRDFQCVIGREARAQSLAQIGRLPDALVACVGGGSNAIGLFHPFLKDQDVAIYGVEAGGDGVETGRHAAPLNDGIPGVLHGNRTYLMEDENGQIIETHSVSAGLDYPGVGPEHAFLKDTGRANYVAINDAEALAAFRTLTRVEGIMPALESSHAVAYAMKLAKQ-MDKDKVIVVNLSGRGDKDILTVADIDGI--EV
MSHDEHGRFGLFGGRFVAETLMPLILELERAYEAARQDPGFAAEMALFQRDYVGRPSPLYLAERLTEHLGAKIYFKRDELNHTGAHKINNVLGQLLVAKRMGKKRIIAETGAGQHGVATATMCARLGMDCVVYMGETDIVRQKPNVFRMRLLGAEVRGVSSGTATLKDAMNEALRDWVSNVDDTFYCIGTAAGPHPYPMMVRDFQSIIGEETKAQVLEREGRLPDMLVACIGGGSNAIGLFHPFLDDDGVRMIGVEAAGHGIETGEHAASLAGGRPGVLHGNRTYLLQDADGQILNAHSISAGLDYPGIGPEHSWLRDIGRVEYAAVTDREALDAFQLCARLEGILPALEPAHAVAQVVKTAPT-LARDAILVMNMCGRGDKDVFTVAEALGV--DL
----------------MPETLTPALDALERTYREIRHDEAFWQAYRGLLADYVGRPTPLFHAQAISEETGARIFLKREDLNHTGAHKINNCLGQILLARRMGRSRIIAETGAGQHGVATATVCALYGLRCEIYMGAVDAARQASNVARMKMLGATVHPVHDGNATLKDAMNAAIRDWIAHPDDTYYLLGTGAGPHPYPWIVREFQKVIGEETRAQILAHTGRLPDAMIACIGGGSNALGFFHPFLADSAVHLIGVEAGGHGLGTARHAASLNAGRPGVLHGCRSYFLQDDDGQILNAHSISAGLDYPGVGPEHALLHDAGRVRYVSVTDEEAIDAFHWLTRRQGIVPALESAHALAFARKLAPG-LGPDKVVVVCLSGRGDKDIGTVLHAEGA--RA
M-DDEQGRFGIYGGRFVSETLMPLILELQEQYERAKTDQSFWDEMDYLWKHYVGRPSPLYHAERLSERLGAKIYMKRDELNHTGAHKINNVLGQIILARRMGKTRIIAETGAGQHGVATATVCAKFGLKCVVYMGAHDVERQQPNVFRMKLLGAEVVPVTSGRGTLKDAMNDALRDWVTNVRDTFYCIGTVAGPHPYPAMVRDFQSIIGKETREQMEEAEGRLPDTIIAAIGGGSNAMGLFYPFLDDKEVSIIGVEAGGKGVNDKEHCASLTGGRPGVLHGNRTYLLQDDDGQILEGFSISAGLDYPGIGPEHSWLHDTGRAQYVSITDAEALEAFQLCCETEGIIPALEPSHALAHVMKIAPQ-LPADHIICMNMCGRGDKDIYTVAKHLGA--DM
M-NDEKGRFGIFGGRFVSETLMPLILELEEQYERAKTDDSFWSEMDFLWKHYVGRPSPLYHAERLTEHLGAKVYMKRDELNHTGAHKINNVLGQIILARRMGKTRIIAETGAGQHGVATATVCAKFGLKCVVYMGAHDVERQAPNVFRMKLLGAEVIPVTSGRGTLKDAMNDALRDWVTNVRDTFYCIGTVAGPHPYPAMVRDFQAIIGKEAKEQMHEAEGRLPDTIIAAIGGGSNAMGLFYPFLDDKEVNIIGVEAGGKGVNEKEHCASLTGGRPGVLHGNRTYLLQDEDGQILEGFSISAGLDYPGIGPEHAWLHDIGRAQYVSITDKEALGAFQLCCELEGIIPALEPSHALAHVMKIAPE-LPKDHIICMNMCGRGDKDIFTVAKHLGF--DM
MTADEQGRYGPYGGRYVSETLISALDELEASYKKLSADPAFQAEFDKDMAHYVGRPSPLYHAERWSKEVGAQIYLKREDLNHTGAHKVNNTIGQALLAKYSGKKRVIAETGAGQHGVASATVAARLGMECQVFMGEDDVKRQSLNVYRMKLLGAEVIPVTSGSKTLKDAMNEAMRDWVTNVDDTFYIIGTVAGPHPYPQLVRDFQSIIGREARAQHLEMTGKLPDALVACVGGGSNAIGLFHPFLEDADVTMYGVEAGGHGVETGQHAAPLSAGEPGILHGNRTYLMQDEDGQISHTHSVSAGLDYPGVGPEHSWLKDIDRVNYVAINDDEALHAFRQLTLIEGIMPALESSHALAYAEKLAKT-MSPDQSIVVNLSGRGDKDIHTVAALDGI--TV
---------------------MAALDELEEIFTRLWRDPDFQAAFDRDLAHYVGRPSPLYFAERWTRETGANLYLKREDLNHTGAHKINNTIGQALLAKHTGKQRLIAETGAGQHGVATATIAARLGLECEIFMGAEDIQRQSLNVYRMKLLGAKVRAVTSGTRTLKDAMNEAMRDWVTNVDTTFYIIGTVAGPHPYPLLVREFQSVIGREARQQCLEQIGHLPDALVACVGGGSNAIGLFHPFLADKGVAMYGVEAAGRGLETGEHAAPLNAGKPGVLHGNRTYLMQDADGQILPTHSVSAGLDYPGVGPEHSWLKDCGRAEYVPITDQEALHAFRELTRIEGIMPALESSHAVAYASKLAKT-LGKGKDIIVNLSGRGDKDIHTIARIDGI--SL
M--DAQGHFGPHGGVYVAETLMAALDELKNEYARVKADPSFWEEFRHELKHYVGRPSPVYHAKRWSEQLGAQIYLKREDLNHTGAHKINNAIGQALLARRMGKKRVIAETGAGQHGVASATVAARYGMECVVYMGAEDIKRQSPNVFRMKLLGATVVPVESGSKTLKDALNEAMRDWVTNIDSTFYILGTAAGPHPYPMLVRDFVSVIGEEAKVQMPEVIGRQPDVVVACVGGGSNAIGMFYPYIGVDGVRMVGVEAGGLGLASGKHAAPISGGAPGVLHGAKSYLMQDENGQVVETHSVSAGLDYPGVGPEHSYLKDIGRADYVAINDDEALRAFHDCCHFEGIIPALESSHALAWAIKEAPK-MAKDQVILVNLSGRGDKDINTVAGLAGI--TL
M--DARGHFGPYGGLFVSETLMEPLEELRAAYEKYMQDATFLAELDADLANYVGRPSPVYYAQRLSRENGAQIYLKREDLNHTGAHKVNNTIGQALLAKRMGKTRIIAETGAGQHGVATATVAARLGLECVVYMGEVDIARQEANVYRMKLLGARVESVKSGSRTLKDALNEAMRDWVTNIDDTFYIIGTVAGPHPYPAMVRDFQAVIGREAKLQMQEQTGDLPDALVACVGGGSNAIGLFYPFLNDSSVAIYGVEAAGDGLDSGRHAAPLCAGTPGVLHGNRTYLMEDPNGQIIETHSISAGLDYPGVGPEHAWLKDVGRAKYVAATDQEALAAFHTLTRVEGIIPALESSHAIAYALKLARE-MDQQRTILVNLSGRGDKDMHTVAALDGL--KL
MS-DAKGLFGQFGGQYVAETLMPLILELGKEYEAAKQDPAFAQELAYFQRDYVGRPSPLYFAERLTEFCGAKIYLKREELNHTGAHKINNCIGQILLARRMGKKRIIAETGAGMHGVATATVAARFGLQCVIYMGSTDIERQQANVFRMKLLGADVIPVTAGTGTLKDAMNEALRDWVTNVDSTFYLIGTVAGPHPYPAMVRDFQAVIGKETRQQLQEQEGRLPDSLIACIGGGSNAMGLFHEFLDDSSVHIIGVEAAGKGVETGLHAASLKGGKPGVLHGNKTYLLQDEDGQIVDAHSISAGLDYPGIGPEHSWLNDIGRVEYTAVKDDEALAAFQECCRLEGIIPALESSHALAEMFKRAPK-LPTDHLMVVNLSGRGDKDMQSVMHYLNL--EA
MTEDEKGLFGRFGGQYVAETLMPLILDLAEEYERAKVDPAFLEELAYFQRDYVGRPSPLYFAERLTEHCGAKIYLKREELNHTGAHKINNCIGQILLARRMGKQRIIAETGAGMHGVATATVAARFGLQCVIYMGTTDIDRQQANVFRMKLLGAEVIPVTAGTGTLKDAMNEALRDWVTNVETTFYLIGTVAGPHPYPAMVRDFQAVIGKETREQLIEKEGRLPDSLVACIGGGSNAMGLFHPFLDEPGVKIVGVEAAGHGIETGKHAASLNGGVPGVLHGNRTFLLQDADGQIIDAHSISAGLDYPGIGPEHAWLHDIGRVEYSSITDHEALQAFHTCCRLEGIIPALESSHALAEVFKRAPR-LPKDHLMVVNLSGRGDKDMQTVMHHMQE--KA
M--DVRGHFGPYGGIYVAETLMAALAELNEEYARAKADPAFWEEFHYELKHYVGRPSPIYHAKRWSELLGAQIYLKREDLNHTGAHKVNNTIGQALLARRMGKKRVIAETGAGQHGVASATVAARYGLECVVYMGAEDVKRQSPNVYRMKLLGATVVPVESGSKTLKDALNEAMRDWVTNVDSTFYILGTAAGPHPYPMLVRDFQTVIGEECKVQMPEMIGRQPDVVVACVGGGSNAIGLFYPYIGVDGVRMVGVEAGGDGVETGRHAAPLSIGKPGVLHGFKSYLMQDEDGQIIETHSVSAGLDYPGVGPEHSYLKDIGRAEYTAINDDEALKAFHDLCRYEGIIPALESSHALAWAAKTAPT-MSKDQVILVNLSGRGDKDINTVASLSGL--TL
MQDNATGHFGPYGGAFVAETLTYALAELNAAYERYSKDQDFLQEFRYELKHFVGRPSPIYHARRWSEIAGAQIYFKREDLNHTGAHKINNVIGQALLARRMGKRRIIAETGAGQHGVATATICARFGLECVVYMGSEDVKRQAQNVYRMKLLGATVVPVESGSKTLKDALNEAMRDWVTNIENTFYIIGTVAGPHPYPMLVRDFQSVIGEECLVQMPEMTGRQPDVVTACIGGGSNAMGIFYPYIDQQQVRLVGVEAAGEGLDGVKHAASLTKGYPGVLHGNRTYLLQDENGQIIETHSVSAGLDYPGVGPEHAHLKDIGRAEYVSITDEEALQAFHDCCHIEGIIPALESAHALAYAVKLAAT-LPRDQIILANLSGRGDKDMHTVAERMGL--NF
MTSDPEGHFGQFGGRFVAETLMPLILELEQAYKDAREDPAFRKEMDYFLKYYVSRPNPLYYAQGLSDHLGAKIYFKREDLNHTGAHKINNCIGQILLAKRMGKTRIIAETGAGQHGVATATVCARFGLPCTIYMGAKDIERQSPNVFRMRLLGAEVKPVTSGSRSLKDAMNEALRDWVTNVSDTFYIIGTVAGPHPYPELVRDFQCVIGNEAKEQILDAEGRLPDELVAAVGGGSNAMGLFHPFLDDKDVAITGVEAAGHGVHTGHHAASLTAGRPGVLHGNRTYLLMDDDGQIKEADSISAGLDYPGIGPEHSWLKDIGRVNYVSITDKEALSAFTLCSEKEGIIPALECAHAIAQIIKTAPK-MNKDQIVLMCLSGRGDKDIFTVAEALGV--KL
MNKDEQGMFGIFGGRFVAETLMPLILDLEHEWNAARYDPAFRAELEGLSTFYAGRPSKLYFAEGLTRHLGAKIYLKREDLNHTGSHKINNCLGQILLAKRMGKKRIIAETGAGQHGVASATVSARFGFPCVVYMGSTDVERQKPNVFRMKLLGAEVRPVSAGHGTLKDAMNEALRDWVTNVEDTYYLIGTAAGPHPYPEMVREFQSVIGKEARAQILEQEGRLPDAIIAAVGGGSNAIGLFHPFLDDREVKIIGIEAGGHGLDGDEHCASMNAGRPGVLHGNRTYLLQNEDGQIKDGHSISAGLDYPGVGPEHSWLRDSGRVEYLPILDDEALEAFQVTTRVEGIIPALESAHAIAHAMKIAPR-MKKDQTIIVNLSGRGDKDVHTVAGMMGM--EI
MSDDEKGRFGQFGGRFVSETLMPLILDLEAEYEKAKDDDTFWAEMNDLWKHYVGRPSPLYFASRMTETLGAKIYLKRDELNHTGAHKVNNVLGQIILARRMGKTRIIAETGAGQHGVATATVCAKFGLKCVVYMGAHDVKRQAPNVFRMRLLGAEVVPVTSGRGTLKDAMNDALRDWVTNVGDTFYCIGTVAGPHPYPAMVRDFQSIIGKEVRWQLQEGKGRLPDTLIAAIGGGSNAMGLFHPFLDDTSVNIIGVEAGGKGVNEKEHCASLTGGRPGVLHGNRTYLLQDDDGQILEGYSISAGLDYPGIGPEHSWLNDTGRAQYVSITDKEALEAFQFSCGQEGIIPALEPCHALAHVMKIAPD-LPKDHILVMNMCGRGDKDVQTVARYLGF--DM
M-DDEKGRFGIYGGRFVSETLMPLILSLEEEYEKAKTDQSFWDEMNDLWTHYVGRPSPLYYAARMTEELGAKIYLKRDELNHTGAHKINNVLGQIILAKRMGKTRIIAETGAGQHGVATATVCAKFGLKCVVYMGAHDVERQQPNVFRMRLLGAEVVPVTSGRGTLKDAMNDALRDWVTNVRDTFYCIGTVAGPAPYPAMVRDFQSIIGKEVRWQLQEGEGRLPDTIIAAIGGGSNAMGLFYPFLDDPSVKIIGVEAGGKGVNEKEHCASLTGGRPGVLHGNRTYLLQDDDGQILEGFSISAGLDYPGIGPEHAWLHDTGRAEYVSITDKEALEAFQFSCRTEGIIPALEPCHALGHVMKLAPT-LPKDHILVMNMCGRGDKDIFTVAKHLGF--DM
M--DAQGHFGRYGGTYVAETLMAALDELKREYARYKDDPDFLAEYQNELKHYVGRPSPIYHARRLSEACGAQIYLKREDLNHTGAHKINNAIGQALLAKRMGKKRVIAETGAGQHGVATATVAARYGMECVVYMGAEDVKRQAPNVFRMKLLGASVVPVESGSKTLKDALNEAMRDWVTNVDSTFYILGTAAGPHPYPMMVRDFVSVIGEESKVQMPEMIGRQPDAVVACVGGGSNAIGIFYPYIPVEGVRLIGVEAGGDGLDTGRHAAPLSAGRPGVLHGTRSYLMQDANGQIIETHSVSAGLDYPGVGPEHSHLKDSGRAEYVAVTDSEALVAFHDLCRYEGIIPALESSHALAYAAKLAPT-LSQDQVILVNLSGRGDKDINTVAGLVGM--TL
M-DDEKGRFGIFGGRFVSETLMPLILSLEEEYEKAKTDDSFWAEMDFLWKHYVGRPSPLYYAERLTERLGAKVYMKRDELNHTGAHKINNVLGQIILARRMGKTRIIAETGAGQHGVATATVCAKFGLKCVVYMGAHDVERQQPNVFRMKLLGAEVVPVTSGRGTLKDAMNDALRDWVTNVRDTFYCIGTVAGPHPYPAMVRDFQAIIGKEAREQMMEAEGRLPDTIIAAIGGGSNAMGLFYPFLDDKEVSIIGVEAGGKGVNDKEHCASLTGGRPGVLHGNRTYLLQDDDGQILEGFSISAGLDYPGIGPEHAWLHEIGRAQYVAITDKEALEAFQLCCETEGIIPALEPSHALAHVMKIAPE-LPKDHIICMNLCGRGDKDIFTVAKHLGV--DM
MADDDNGRFGIFGGRFVSETLMPLILDLEAHYEAAKTDASFWVEMDDLWKHYVGRPSPLYHAPRMTEELGAKIYLKRDELNHTGAHKINNVLGQLILAKRMGKTRILAETGAGQHGVATATVCAKMGLKCVVYMGATDVERQAPNVFRMRLLGAEVVPVTSGRGTLKDAMNDALRDWVTNVHDTFYCIGTVAGPHPYPAMVRDFQSIIGKEVRWQLQEGEGRLPDTVIAAIGGGSNAMGLFYPFLDDPSVNIVGVEAGGHGVDEKEHCASLTGGRPGVLHGNRTYLLQDADGQILEGHSISAGLDYPGIGPEHAWLHDIGRAKYVSITDNEALEAFQFSCKTEGIIPALEPSHALAHVMKLAPT-LPKDHIIVMNMCGRGDKDIFAVAKHLGF--DM
MAEDENGRFGIFGGRFVSETLMPLILSLEEEYEKAKVDPDFWAEMDDLWKNYVGRPSPLYFAERLTNHLGAKVYMKRDELNHTGAHKVNNVLGQILLARRMGKTRIIAETGAGQHGVATATVCAKFGLKCVVYMGAHDVRRQAPNVFRMRLLGAEVIPVTSGRGTLKDAMNDALRDWVTNVRDTFYCIGTVAGPHPYPAMVRDFQSVIGKEVRWQLQEGEGRLPDTVIAAIGGGSNAMGLFHPFLDDPSVNIIGVEAGGKGVDEKEHCASLTGGRPGVLHGNRTYLLQDDDGQILEGFSISAGLDYPGIGPEHAWLHETGRAQYVSITDKEALEAFQLSCAMEGIIPALEPSHALAHVTKIAPE-LPKDHIIVMNMCGRGDKDIFTVARHLGF--DM
M--DAQGHFGKFGGSFVAETLVHALDALREAYARYRDDPEFQREFAYELEHFVGRPSPVYHARRWSEQLGAQIWFKREDLNHTGAHKVNNCIGQALLARRMGKPRVIAETGAGQHGVATATVAARYGMECVVYMGSEDVRRQASNVYRMKLLGARVVPVESGSRTLKDALNEAMRDWVTNVEDTFYIIGTVAGPDPYPRMVRDFQTIIGRECREQMPRDAGRQPDYVIAAVGGGSNAIGIFHPYIEDESVRLIGVEAAGEGLDSGRHAASLNRGVVGVLHGNRTYLLQDEHGQITETHSVSAGLDYPGVGPEHAWLHDSGRAQYVGVTDQEALAAFHDCCRIEGIMPALESSHAIAQAVKLAPT-LSRDRIILVNLSGRGDKDMHTVAEYSGI--TL
MT-DATGHFGQYGGVFVAETLIGALDELKEAYAAAQRDPQFVAEFDYDLRHYVGRPSPLYHARRWSEVLGAQIYLKREDLNHTGAHKINNCIGQAMLARRMHKPRVIAETGAGQHGVATATVAARYGMECVVYMGSEDIRRQAANVYRMKLLGATVVPVESGSRTLKDALNEAMRDWVTNVSNTFYIIGTVAGPHPYPMMVRDFQSVIGREAIAQMQEQCGRQPDAVIACVGGGSNAMGIFHPYIPVAGVRLIGVEAAGEGIATGRHAASLTAGRPGVLHGNRTYLLQDQDGQIIETHSISAGLDYPGVGPEHAWLKDSGRAEYVGVSDSEALQAFHDLCRLEGIIPALESSHALAYASRLAPT-LPQDRILLVNLSGRGDKDMHTVAEKSGI--TF
M--DQKGRFGPFGGSFVAETLVHALAELREAYDTYRNDPEFLREFHYELKHFVGRPSPIYHAKRWSEQLGAQIWFKREDLNHTGAHKVNNCIGQILLAKRMGKTRIIAETGAGQHGVATATVAARYGLECIVYMGSEDVKRQASNVYRMKLLGATVVAVDSGSRTLKDALNEAMRDWVTNVENTFYIIGTVAGPHPYPAMVRDFQSVIGTECLEQMPEETGRQPDYILAAVGGGSNAMGIFYPYLDHPNVKLVGVEAGGEGLTSLKHSASLNAGRIGVLHGNRTYVLQDEFGQVQATHSISAGLDYPGVGPEHAWLKDSNRAHYEVITDDEALQAFHNCCRIEGIMPALESSHAIAQAAKMAPG-LDKDKIILVSLSGRGDKDMHTVAEHSGI--SL
MPDDAQGRFGIHGGRFVAETLMPLILDLEQQYLAAQADPAFHAELNHYLKHYVGRPSPLYFAERLTKVLGAKIYLKREDLNHTGAHKINNCMGQILLAKRMGKTRIIAETGAGQHGVATATVCALMGLDCVIYMGATDIERQMPNVFRMKLLGAEVKPVTSGAGTLKDAMNDALRDWVSNVHNTYYLIGTAAGPHPYPSMVRDFQCIIGEEVKEQLLEQEGRLPDSLVACVGGGSNAIGLFHPFLDDPSVRIIGVEAGGHGVDTPAHAASLTGGRPGVLHGNRTYLLQDADGQILEAHSISAGLDYPGIGPEHSWLHDIKRVEYVPINDDEAVEAFQRMTKLEGIIPALESSHAIAHAMKLAPT-LPGDHVMVVNLSGRGDKDVNTIARAMGE--QL
MS-DEKGHFGKFGGRYVSETLMPLVHQVEKAYRDAIKDPDYLAELDELNRQYIGRPNPLYYAERLTEHLGAKIYMKREDLNHTGAHKINHAIGQVLLAKRMGKTRVIAETGAGQHGVATATVAARFGLECTVFMGAVDIERQKPNVFRMKLLGAEVKPVTSGSATLKDAMNDALRDWVTNVHDTFYIIGTVAGPHPYPMLVRDFQSIIGRETREQLQAQEGRLPDSLVACVGGGSNAMGLFHPFLDDPDVKMYAVEASGHGLDTDKHAASIAGGTPGVLHGNRTYLLQNADGQITEAHSISAGLDYPGIGPEHVWLHEAGRVNYVSATDDEALEAFQLLCRTEGIIPALESSHALAQVMRMAPD-LPKDHIIVMNLSGRGDKDIFTVADALGA--EI
MAEDEKGRFGKFGGRFVSETLMPLILDLEAEYEKAKTDDTFWAEMQDLWTHYVGRPSPLYFAERMTETLGAKIYLKRDELNHTGAHKINNVLGQIILARRMGKTRIIAETGAGQHGVATATVCAKFGLKCVVYMGAHDVQRQAPNVFRMRLLGAEVVPVTSGRGTLKDAMNDALRDWVTNVRDTFYCIGTVAGPHPYPAMVRDFQSIIGKEVREQLFEGEGALPDTIIASIGGGSNAMGLFYPFLDDDSVNIIGVEAGGKGVDENEHCASLTGGRPGVLHGNRTYLLQDDDGQILEGYSISAGLDYPGIGPEHSWLHDTGRAKYVSITDKEALEAFQFSCAQEGIIPALEPCHALAHVMKIAPT-LPKDHVLVMNMCGRGDKDVQTVARYLGF--DM
MT-DERGHFGIFGGRYVAETLMPLILEVEKAYDAAKADPSFQKDYDYYAKHYVGRPSPLYFAERLTNELGAKIYFKRDELNHTGSHKANNVLGQILLAKRMGKKRIIAETGAGQHGVATATFCALFNLPCVVYMGATDIARQAPNVFRMKLLGAEVIGVESGTGTLKDAMNDALRDWVTNVEETFYIIGTAAGPHPYPMMVRDFQSIIGREAKEQMREAEGRLPDQLVACIGGGSNAIGLFHPFLDDKEVAITGVEAAGFGVKTDKHAASLTGGKPGVLHGNRTFLLQDEDGQIQDAHSISAGLDYPGIGPEHSWLHDIGRVNYASASDSEALEAFQMLSKIEGIIPALEPAHALAHVTKIAPD-MDKDKIILMNLCGRGDKDIFTVAEALGV--KI
MPDDEQGRFGIYGGRFVSETLMPLILSLDAEYERAKTDPSFWAEMDDLWTHYVGRPSPLYFAERLTEYCGAKIYLKRDELNHTGAHKINNVLGQILLARRMGKTRIIAETGAGQHGVATATVCARFGLQCIVYMGAHDVERQAPNVFRMRLLGAEVVPVRSGRGTLKDAMNDALRDWVTNVHDTFYCIGTVAGPHPYPAMVRDFQSIIGKETKQQIMEREGRLPDTLVAAIGGGSNAMGLFYPFLDDKDVAIIGVEAGGRGVNDKEHCASLTGGRPGVLHGNRTYLLQDDDGQILEGHSISAGLDYPGIGPEHAWLKDVGRAEYVSITDDEALAAFQTCCAQEGIIPALEPSHALAHVLKIAPS-LPADHLLVMNMCGRGDKDIFTVAKHLGF--EM
MSVDERGRFGIFGGRFVAETLMPLVLELDKAYAAAKADPAFQAEIDFMQRDYVGRPSPLYLAARLTEHFGAKIYFKRDELNHTGSHKINNCLGQILLARRMGKTRIIAETGAGQHGVATATVCARFGLPCVIYMGTTDIERQKPNVFRMKLLGAEVVPVTSGTGTLKDAMNEALRDWVTNVENTYYLIGTVAGPHPYPAMVRDFQSVIGEETKKQMLEREGRLPDSLVACIGGGSNAMGLFHPFLDDPSVKIYGVEAAGHGLETGEHCASLKGGAPGVLHGNRTYLLQDDDGQIKDGHSISAGLDYPGIGPEHAWLHETGRAEYVSATDREALAAFQLCSKLEGIIPALEPAHALAFVTKIASA-LPKDHLMVMNMCGRGDKDVFAVADHLGV--TL
MT-NLNPYFGDFGGMFVPELLVPALVQLEQAFVDAQQDPAFIAEFQALLKDYAGRPTPLTLCRNVSPNPLAKIYLKREDLLHGGAHKTNQVLGQALLAKRMGKKDIIAETGAGQHGVATALACALLGLNCKIYMGAKDIDRQQPNVFRMKLMGATVIPVTAGSGTLKDAVNEAMRDWSGSYATSHYLLGTAAGPHPFPTIVREFQKMIGEEAKQQILEAEGKLPDAVLACVGGGSNAIGMFADFIKEDGVRLIGIEPGGMGIETHQHGAALSTGSFGILHGAYTAIMQTKDGQIEESYSVSAGLDYPAVGPQHTYLQSIGRAEYVAINDDEALAAFQHLAKSEGIIPALESSHALAHALKMAAA-ATEPLVLLVNLSGRGDKDLNHVYSIIGEAERS
M--DSRGHFGPYGGTFVSETLTYALDELREAYANLRNDAEFEAEFRRELKHFVGRPSPIYHAQRWSETLGAQIYFKREDLNHTGAHKINNVIGQALLARKMGKPRVIAETGAGQHGVATATIAARFGMECVVYMGAEDVKRQAANVYRMKLLGATVVPVESGSKTLKDALNEAMRDWVTNVENTFYIIGTVAGPHPYPAMVRDFQCVIGEEAKVQMPEMTGRQPDAVIACVGGGSNAMGIFYPYIDHQDVKLIGVEAAGDGIDTGRHAASLSAGSPGVLHGNRTYLLQDPNGQIIETHSVSAGLDYPGVGPEHAWLKDSGRAQYVCITDDEALRAFHDCCRIEGIIPALESSHAIAYACKLAPT-LPKDKLLLVNLSGRGDKDMHTVAERAGL--TL
MRKDARGHYGAYGGRFVSETLSFALDDLSRTYESLKDDPDFQAEFDHDLAHYVGRPSPLYHARRWSAQLGAQIWLKREDLNHTGAHKVNNTIGQALLAKKSGKPRVIAETGAGQHGVATATVAARLGLRCEVYMGEADTERQKLNVYRMRLLGANVIPVTSGTRTLKDAMNEALRDWVTNVDDTFYIIGTVAGPHPYPQLVRDFNAVVGREARRQSLEQFGKLPDALIACVGGGSNAMGLFYPFVEDDGVEMYGVEAGGDGVETGRHAAPLASGAPGVLHGNRTYLMSDEGGQVSDTHSISAGLDYPGVGPEHALWKDVGRVNYVAANDDAVLEAFRELTHVEGIMPALESAHALAHAKVLAPT-LSPDQNIVVNLSGRGDKDILTVAKIDGI--DL
MADDEQGRFGDFGGRFVSETLMPLILDLEAQYEYAKTDDSFWAEMNDLWTNYVGRPSPLYYAERLTEHLGAKVYLKRDELNHTGAHKINNVLGQIILARRMGKNRIIAETGAGQHGVATATVCAKFGLKCVVYMGAHDVERQAPNVFRMKLLGAEVVPVTSGRGTLKDAMNDALRDWVTNVEDTFYCIGTVAGPHPYPAMVRDFQAIIGKEARAQMLEKEGRLPDTLIAAIGGGSNAMGLFFPFLDDKDVGIIGVEAGGKGVNAKEHCASLTGGRPGVLHGNRTYLLQDDDGQILEGFSISAGLDYPGIGPEHAWLHDIGRAQYVSITDVEALEAFQLCCELEGIIPALEPSHALAHVMKIAPE-LPADHLICMNMCGRGDKDIFTVAAALGI--EM
MAEDENGRFGDFGGRFVSETLMPLILELEAQYEHAKTDDSFWAEMHHLWTHYVGRPSPLYHAERLTEMLGAKIYLKRDELNHTGAHKINNVLGQIILARRMGKTRIIAETGAGQHGVATATVCAKFGLKCVVYMGAHDVERQAPNVFRMRLLGAEVIPVTSGRGTLKDAMNDALRDWVTNVADTFYCIGTVAGPHPYPAMVRDFQAIIGQETREQIMQAEGRLPDTIIAAIGGGSNAMGLFYPFLDDKDVAIIGVEAGGKGVNEKEHCASLTGGRPGVLHGNRTYLLQDDDGQILEGFSISAGLDYPGIGPEHAWLHDIGRAQYVSITDVEALDAFQVCCAQEGIIPALEPSHALAHVLKIAPT-LPKDHLLVMNMCGRGDKDIFTVAAALGM--EM
MGASDTGHFGPYGGRFVSETLFAALNELEAKYRELKNDPEFVKEFDKDLADYVGRPSPLYFAERLTKEVGAKIYFKREDLNHTGAHKVNNTIGQALLAKYLGKPRVIAETGAGQHGVASATVAARMNLDCKVFMGAEDVQRQALNVYRMKLLGAEVEAVTSGTNTLKDAMNEALRDWVTNVDNTFYIIGTCAGPHPYPMLVRDFQSIIGREARAQCLEKEGRLPDALVACVGGGSNAIGLFYPFICDEGVEMYGVEAGGFGIETGQHAAPLCAGQPGVLHGNRTYLMSDQNGQIQGTHSVSAGLDYPGVGPEHSWLKDEKRANYVSVTDDEALEAFRRLTLVEGIMPALETSHAIAYAIKKAAT-MKSDQILIVNLSGRGDKDILTVAGIDGI--SI
MAEDENGRFGIFGGRFVSETLMPLILDLEAEYERAKKDPDFWAEMDYLRKYYIGRPSPLYFAPRLTEHLGAKIYLKREELNHTGSHKINNVIGQILLARRMGKTRIIAETGAGQHGVATATACARFGLKCVVYMGATDVERQAPNVFRMRLLGAEVHAVTSGSGTLKDAMNEALRDWVTNVRDTFYCIGTVAGPHPYPAMVRDFQSIIGDETRWQLEEQEGRLPDTLVAAIGGGSNAMGLFHPFLDDKSVKIIGVEAGGKGVDEREHCASLNGGRPGVLHGNRTYLLQDEDGQILEGYSISAGLDYPGIGPEHAWLYETGRAEYVSVTDVEALAAFQLLCKTEGIIPALEPSHALAHVTKIAPG-LPKDHIIVVNLSGRGDKDIFAVAKHLGV--EM
M-DDEKGRFGIYGGRFVSETLMPLILELEEQYERAKTDQSFWDEMDFLWKHYVGRPSPLYHAERLSEQLGAKVYFKRDELNHTGAHKINNVLGQIILAKRMGKTRIIAETGAGQHGVATATVCAKFGLKCVVYMGAHDVERQQPNVFRMRLLGAEVVPVTSGRGTLKDAMNDALRDWVTNVRDTFYCIGTVAGPHPYPAMVRDFQSIIGKETKEQIMEAEGRLPDTIIAAIGGGSNAMGLFYPFLDDKDVKIIGVEAGGKGVNEKEHCASLTGGRPGVLHGNRTYLLQDDDGQILEGFSISAGLDYPGIGPEHAWLHDTGRAEYVAITDKEALEAFQLSCSAEGIIPALEPSHALAHVMKIAPD-LPKDHIIVMNMCGRGDKDIFAVAKHLGV--DI
MLDTLPAYFGEFGGMFVGELLVPALEQLEQAFIESQSDEAFLQEFNKLLTSYAGRPTPLTLCRNIVKNPLAKIYLKREDLLHGGAHKTNQVLGQALLAKRMGKTEVIAETGAGQHGVATAIACSLLGLKCKVYMGAVDCQRQQPNVFRMQLMGAEVIPVTAGSGTLKDAVNEALRDWSANYENAHYLLGTAAGPHPFPTIVREFQKMIGEEAKQQLLAEEGRLPDYVIACVGGGSNAIGMFNDFIGDEGVKLIGVEAGGKGINTDHHGATLVAGTKGMLHGNYTYIMQDKAGQIEESYSVSAGLDYPAVGPQHAQLKDSGRAQYVPINDDEALAAFQLLARNEGIIPALESSHALAHALKMADK-VTEETIFLVNLSGRGDKDLAHVNAIISPRGEA
M--DERGHFGQFGGVFVAETLVHALHELRTSYEKFQKDPSFIAEYERELKYFVGRPSPIYHAQRWSELLGAQIFLKREDLNHTGAHKINNVIGQALLAKRMGKPRVIAETGAGQHGVATATIAARFGMECVVYMGAEDVRRQAANVYRMKLLGATVVPVESGSRTLKDALNEAMRDWVTNVENTFYIIGTVAGPHPYPMMVRDFQRVIGDECKVQMPELIGRQPDAVIACVGGGSNAIGIFYPYIDDTSVQLIGVEAAGDGIESGRHAASLIGGSPGVLHGNRTYLLQDENGQIIETHSVSAGLDYPGVGPEHAWLKESNRAQYVGITDEEALKAFHDCCRIEGIIPALESSHALAYATKLAPT-LAKDKHLLVNLSGRGDKDMHTVAERSGI--QF
MNQDERGHFGIYGGRFVAETLMPLILDLEKAYAEAKADPAFRAEMDNHLKHYVGRPSALYFAERLTEHFGAKIYFKREDLNHTGAHKVNNVLGQIMLAKRMGKPRVIAETGAGMHGVATATMCAKFGLECVVFMGAVDVERQQPNVLRMKALGAEVRPVTSGANTLKDAMNEALRDWVTNVHDTFYCIGTVAGPHPYPMMVRDFQAVIGQEVREQIMQAEGRLPDSLVACIGGGSNAMGLFHPFLDDPGVAIYGVEAAGHGLDK-LHAASIAGGKPGVLHGNRTYLLMDADGQIEEAHSISAGLDYPGVGPEHSWLHDVGRVNFLSATDTEALDAFKLCCRLEGIIPALEPSHALAKVADLAPK-LPKDHLMVVNMSGRGDKDLASVAEHLGG--KF
MT-DTRGHFGPYGGRFVSETLSFALEQLDEQYTRLSADPAFQAEFDRDLAHYVGRPSPLYHAERWSKHLGAQIWLKREDLNHTGAHKVNNTIGQALLAKYSGKPRVIAETGAGQHGVATATVAARLGLKCQVYMGAEDVQRQAPNVYRMKLLGAEVIPVTSGSKTLKDAMNEALRDWVTNVDDTFYIIGTVAGPHPYPKLVRDFNSVAGREAREQSLKQIGRLPDALIACVGGGSNAMGLFYPFLTDDDVAMYGVEAGGDGLETGRHAAPLNAGRPGVLHGNRTYLMEDDAGQIIETHSISAGLDYPGVGPEHAYLKDIGRVKYEVATDVQVMDAFNDLCAYEGIIPALESSHALAFAKRLAPT-LKPDQHLVVNLSGRGDKDIMTVARLQGI--TL
MPDDENGRFGIFGGRFVSETLMPLILQLEAEYERAKTDETFWTQMDDLWKNYVGRPSPLYFAERLTEELGAKIYMKRDELNHTGAHKINNVLGQILLAMRMGKSRIIAETGAGQHGVATATVCARFGLKCVVYMGAHDVERQAPNVFRMRLLGAEVIPVTSGRGTLKDAMNDALRDWVTNVRDTFYCIGTVAGPHPYPAMVRDFQSIIGKETRWQLHEGKGRLPDTVIAAIGGGSNAMGLFYPFLDDASVRIIGVEAGGKGVDDREHCASLTGGRPGVLHGNRTYLLQDEDGQILEGYSISAGLDYPGIGPEHAWLHEIGRAEYVSITDAEALSAFQTCCRLEGIIPALEPSHALAHVIKIAPT-LPTDHIIVMNMCGRGDKDIFTVAKHLGF--DM
MSNDERGRFGDFGGRFVSETLMPLILDLEAEYEKAKTEASFWAEMDYLWKHYVGRPSPLYFAEGLTRHLGAKVYMKRDELNHTGAHKINNVLGQILLARRMGKTRIIAETGAGQHGVATATVCAKFGLKCVVYMGAHDVRRQAPNVFRMRLLGAEVIAVESGRGTLKDAMNDALRDWVTNVHDTFYCIGTAAGPHPYPAMVRDFQSIIGKEAKAQMQEAEGRLPDTVIAAIGGGSNAIGLFYPFLDDESVQIIGVEAGGKGVDENEHCASLTGGRPGVLHGNRTYLLQDDDGQILDGYSISAGLDYPGIGPEHSWLHEIGRAEYVSITDKEALEAFQLSCSTEGIIPALEPCHALAHVMKIAPK-LPEDHIICMNMCGRGDKDIFTVAKYLGF--DM
MS-DDRGHYGIHGGRFVAETLMPLILDVEKAYAAAQADPAFHAELKHYLTHYVGRPSPLYLAQRLTDKLGAKVYLKREDLNHTGAHKINNCMGQILLAMRMGKKRIIAETGAGQHGVATATVCALFGLECVIYMGATDIERQAPNVFRMKLLGATVKPVTSGAGTLKDAMNDALRDWVANVDTTYYLIGTVAGPHPYPMIVRDFQCVIGEEVKVQLQDQEGRNPDSLVACIGGGSNAMGLFHPYLDAPDVRIIGVEAAGHGIKTGKHAASLTGGKPGVLHGNRTYLLQDDNGQIAEAHSISAGLDYPGIGPEHSWLHDIGRVEYVSVTDDEAMEAFQTLTRLEGIIPALESSHAIAHVMKLAPT-LPKDHIMVINLSGRGDKDVGTVARSMGV--EL
---DEKGRFGIHGGRFVSETLMPLILALEAEYDHAKTDDSFWAEMDGLWKHYVGRPSPLYFAERMTQELGAKVYLKRDELNHTGAHKINNVLGQIILARRMGKTRIIAETGAGQHGVATATVCAKFGLKCVVYMGAHDVERQKPNVFRMKLLGAEVIPVTSGRGTLKDAMNDALRDWVTNVRDTFYCIGTVAGPHPYPAMVRDFQSIIGKEVRWQLQEGEGRLPDTVIAAIGGGSNAMGLFYPFLDDKSVKIIGVEAGGKGVNDEQHCASLTGGRPGVLHGNRTYLLQDDDGQILEGFSISAGLDYPGIGPEHAWLHDVGRAEYVSITDAEALEAFQFSCRTEGIIPALEPSHALAHVMKIAPT-LPRDHIVVMNMCGRGDKDIFAVAEHLGQ--KL
MPDDENGRFGKFGGRFVSETLMPLILDLEKEYEHAKTDDSFWAEMNDLWTHYVGRPSPMYFAERLTDYLGAKIYLKRDELNHTGAHKINNVLGQILLARRMGKTRIIAETGAGQHGVATATVCARFGLKCVVYMGAHDVERQKPNVFRMKLLGAEVIPVTSGRGTLKDAMNDALRDWVTNVRDTFYCIGTVAGPHPYPAMVRDFQSIIGKEAKAQLMEQEGRLPDTIIAAIGGGSNAMGLFYPFLDDKSVNIIGVEAGGKGVNEKEHCASLTGGRPGVLHGNRTYLLQDEDGQILEGFSISAGLDYPGIGPEHSWLHEIGRAKYVSITDREALDAFQVCCQQEGIIPALEPSHALAHVMKIAPS-LPADHLICMNMCGRGDKDIFTVAAALGV--EM
MSNDNTGHFGPYGGRFVSETLMFALDELSEAFERLRKEPSFQQEFDLDLAHYVGRPSPLYHAKRWSSEVGAQIYLKREDLNHTGAHKVNNTIGQALLAKYMGKNRIIAETGAGQHGVASATVAARLGMECHVFMGEEDIRRQALNVYRMKLLGAHVVSVKSGTKTLKDAMNEAMRDWVSNVDDTFYIIGTAAGPHPYPKLVREFQSVIGREARAQCLDQTGKLPDALVACVGGGSNAIGLFHPFLGDDGVAMYGVEAGGHGVQTGEHAAPLSDGIPGILHGNRTYLMQDAAGQIMHTHSVSAGLDYPGVGPEHSWLKDIGRVNYVAINDDEALAAFRKLTLVEGIMPALESSHAVAYAEKLAKT-MSPEQSIVINLSGRGDKDIHTVATLDGI--GI
MPDDENGRFGDFGGRFVSETLMPLILELERQYEFAKTDQAFWDEMHHLWTHYVGRPSPLYFAERLTERLGAKVYLKRDELNHTGAHKINNVLGQIILARRMGKTRIIAETGAGQHGVATATVCAKFGLKCVVYMGAHDVERQAPNVFRMKLLGAEVVPVTSGRGTLKDAMNDALRDWVTNVRETFYCIGTVAGPHPYPAMVRDFQAIIGQEAREQMMEAEGRLPDTLIAAIGGGSNAMGLFYPFLDDKEVAIIGVEAGGKGVNEKEHCASLTGGRPGVLHGNRTYLLQDDDGQILEGFSISAGLDYPGIGPEHAWLHDIGRAKYVSITDAEALDAFQLCCETEGIIPALEPSHALAHVAKIAPD-LPRDHIICMNMCGRGDKDIFTVAKALGQ--DM
MN-HLNSKFGEYGGMYVPELLIPALDQLEQAFIDAQNDPSFIEEFNGLLKDYAGRPTSMTLTKNLVSNPNVKLYLKREDLLHGGAHKTNQVLGQAILTKRMGKTEVIAETGAGQHGVATALACALMGLKARIYMGAKDVERQAPNVFRMRLMGAEVIPVNAGSGTLKDAVNEAMRDWSATYDKAHYLLGTAAGPHPFPTIVREFHRMIGEETRAQIMEKEGRLPDAVVACVGGGSNAIGMFADFIDEPSVKLIGVEPAGKGIHTPDHGAAICTGSKGVLHGAYSYIMQDSDGQIEESYSVSAGLDYPAVGPQHAHLHDIGRAEYAAVTDEEALNAFQLLARKEGIIPALESSHALAHALNMADE-ADKETIIVVNLSGRGDKDLAHVYNILGE---K
M--DARGHFGPYGGVYVAETLVPALEALAQAYEEAKRDASFRAEFEYELEHYVGRPSPIYHAKRWSEILGAQIYLKREDLNHTGAHKINNCIGQALLARRMGKPRVIAETGAGQHGVATATVAARYGMRCVVYMGEEDVRRQAANVYRMKLLGAEVVPVASGSRTLKDALNEAMRDWVTNVHDTFYILGTVAGPHPYPEMVRDFQTVIGKECLWQMPKLIGRQPDYVIACVGGGSNAIGIFYPYLQHESVRLIGVEAAGEGIETGRHAATLVAGRPGVLHGNRTYLLQDEGGQIRETHSISAGLDYPGVGPEHALLKDLGLAEYVAVTDEEALAAFHALCRYEGIIPALESSHALAYAAKLAPS-LPRDTVLLVNLSGRGDKDMHTVAERSGI--RL
M--DANGHFGPYGGCFISETLTYAINELKNAYAKYQNDPDFLAEFQNELAHYVGRPSPVYHAARTSRELGAQIYLKREDLNHTGAHKINNVIGQAMLARRMGKPRIIAETGAGQHGVATATICARYGLQCVVYMGAEDVKRQSPNVYRMKLLGATVTPVESGSKTLKDALNEAMRDWVANVDNTFYIIGTVAGPHPYPMMVRDFQSVIGKECLTQMPKMAEKQPDAVIACVGGGSNAIGIFHPYIPFEKTRLIGVEAAGRGLDSGQHAASLERGSPGVLHGNRTYVLQNDDGQIIETHSISAGLDYPGVGPEHAWLKDTGRAEYVGITDTEALAAFHHLCRTEGIIPALESSHAFAHAMKIAPA-MRPDQSILVCLSGRGDKDIGTVADLDGV--DF
MADDEKGRFGDFGGRFVSETLMPLILELEEQYEHAKTDQSFWDEMDFLWKHYVGRPSPMYHAERLSEHLGAKIYMKRDELNHTGAHKINNVLGQIILARRMGKTRIIAETGAGQHGVATATVCAKFGLKCVVYMGAHDVERQAPNVFRMRLLGAEVIPVTSGRGTLKDAMNDALRDWVTNVRDTFYCIGTVAGPHPYPAMVRDFQAIIGKEAKEQLQEAEGRLPDTIIAAIGGGSNAMGLFFPFLDDKDVNIIGVEAGGKGVNSKEHCASLTGGRPGVLHGNRTYLLQDDDGQILEGFSISAGLDYPGIGPEHSWLHEIGRAKYVAITDKEALEAFQLCCSLEGIIPALEPSHALAHVMKIAPD-LPKDHIICMNMCGRGDKDIFTVARALGF--EM
MTNDATGHFGIYGGSFISETLTYAIDELRQAYAKYQNDPEFIAEFQYELAHYVGRPSPIYHAKRISDEAGAQIFLKREDLNHTGAHKINNVIGQALLARRMGKPRIIAETGAGQHGVATATICARYGLECVVYMGAEDVKRQSPNVYRMKLLGATVVPVESGSKTLKDALNEAMRDWVANVDSTFYIIGTVAGPHPYPMMVRDFQSVIGNECLEQMPAMAQQQPDAVVACVGGGSNAMGIFYPYIHHTGTRLIGVEAAGQGLDSGKHSASIQRGSPGVLHGNRTMILQDDNGQITETHSISAGLDYPGVGPEHVWLHEIGRAEYVGITDAQALHAFHYLCRAEGIIPALESSHAVAYALQLAKT-MRKDQGILVNLSGRGDKDIGTVADLSGA--DF
MS-DVNGHFGPYGGRFVSETLMHALDELEEIYTRVKNDPSFQDEFDQDLAHYVGRPSPLYFAKRWTDKVGAKLYLKREDLNHTGAHKVNNTIGQALLAKYTGKTRVIAETGAGQHGVATATVAARLGLECVVYMGAEDVQRQALNVYRMKLLGAKVVPVTSGSRTLKDAMNEAMRDWVTNVDNTFYIIGTVAGPHPYPQLVRDFQCVIGREARKQCLEQTGNLPDALVACVGGGSNAIGLFHPFLEDETVKMYGVEAGGDGVETGRHAAPLNDGIPGILHGNRTYLMEDENGQIIETHSISAGLDYPGVGPEHSWLKDIGRVDYVPINDDEAMAAFRNLTLVEGIMPALESSHAIAYAEKLAKT-MSEDKVIIVNLSGRGDKDILTVAKMDGI--SV
MSVDERGHFGIYGGRFVAETLMPLILDLEKAYNEAKADPNFKKEMDHTLAHYVGRPSPLYFAERLTEKLGAKIYFKREDLNHTGAHKVNNVTGQIMLAQRMGKKRIIAETGAGMHGVATATLCAKFGLPCIVYMGAVDVERQQPNVLRMKMLGAEVRAVESGSKTLKDAMNEALRDWVTNVTDTFYCIGTVAGPHPYPAMVRDFQCIIGNETREQMQKAEGRLPDSLVACIGGGSNAMGLFHPFLDDRSVDIYGVEAAGHGIPSGQHAASVTGGRPGVLHGNRTYLLMDDDGQIIEAHSISAGLDYPGIGPEHSWLGDMGRIKFLSATDQEAVAAFQLCSQLEGIIPALEPAHALARVFDLAPK-MPKDHLMVVNLSGRGDKDLASVQTWLEA--HK
MADDEQGRFGIFGGRFVSETLMPLILSLEEEYNKAKDDPSFWAEMDSLWKHYVGRPSPLYHAERLSAHLGAKVYMKRDELNHTGAHKVNNVLGQILLARRMGKTRIIAETGAGQHGVATATVCAKFGLKCVVYMGAHDVKRQAPNVFRMRLLGAEVIPVTSGRGTLKDAMNDALRDWVTNVRDTFYCIGTAAGPHPYPALVRDFQSIIGKEVRWQLQEGEGRLPDTVIAAIGGGSNAIGLFHPFLDDSSVKIIGVEAGGKGVDDRQHCASLTGGRPGVLHGNRTYLLQDEDGQIQEGFSISAGLDYPGIGPEHSWLHETGRAEYVSITDKEALEAFQLCCAMEGIIPALEPSHALAHVMKIAPE-LPNDHIIVMNMCGRGDKDVFTVARHLGF--DM
MPEDEKGRFGDFGGRFVSETLMPLILELEEQYEHAKTDQSFWDEMNDLWTNYVGRPSPLYYAERLTKHLGAKIYLKRDELNHTGAHKINNVLGQIILARRMGKTRIIAETGAGQHGVATATVCAKFGLKCVVYMGAHDVERQAPNVFRMKLLGAEVVPVTSGRGTLKDAMNDALRDWVTNVRDTFYCIGTVAGPHPYPAMVRDFQAIIGKEAREQMMAAEGRLPDTLIAAIGGGSNAMGLFYPFLDDKDVRIIGVEAGGKGVNAKEHCASLTGGRPGVLHGNRTYLLQDDDGQILEGYSISAGLDYPGIGPEHSWLHDTKRAEYVAITDVEALKAFQLCCELEGIIPALEPSHALAHVMKIAPE-LPADHLICMNLCGRGDKDIFTVAKALDV--NM
MANDENGRFGDFGGRFVSETLMPLILSLEEQYEKAKTDDAFWAEMHDLWTHYVGRPSPLYFAERLTDHLGAKIYLKRDELNHTGAHKINNVLGQIILARRMGKTRIIAETGAGQHGVATATVCAKFGLKCVVYMGAHDVERQKPNVFRMRLLGAEVIPVTSGRGTLKDAMNDALRDWVTNVRDTFYCIGTVAGPHPYPAMVRDFQAIIGKEAKEQMLTAEGRLPDTLVAAIGGGSNAMGLFFPFLDDASVNIIGVEAGGKGVNEKEHCASLTGGRPGVLHGNRTYLLQDDDGQILEGFSISAGLDYPGIGPEHSWLHDIGRAQYVSITDVEALEAFQLCCLQEGIIPALEPSHALAHVMKIAPT-LPEDHLICMNMCGRGDKDIFTVAKALGF--TM
MADDEQGRFGIFGGRFVSETLMPLILSLEEEYNRAKDDPAFWAEMKDLWTHYVGRPSPLYHAERLSTELGAKIYMKRDELNHTGAHKVNNVLGQILLARRMGKTRIIAETGAGQHGVATATVCAKFGLKCIVYMGAHDVKRQAPNVFRMRLLGAEVIPVTSGRGTLKDAMNDALRDWVTNVRDTFYCIGTAAGPHPYPAMVRDFQSIIGKEVRWQLQEGEGRLPDTVIAAIGGGSNAIGLFHPFLDDPSVKIIGVEAGGKGVDDRQHCASLTGGRPGVLHGNRTYLLQDDDGQIQEGYSISAGLDYPGIGPEHSWLHESGRAEYVSITDKEALEAFQVSCRTEGIIPALEPSHALAHVMKIAPK-LPSDHIIVMNMCGRGDKDVFTVAKHLGF--DM
MANDEQGRFGDFGGRFVSETLMPLILELEEQYEKAKIDDSFWAEMHDLWTHYVGRPSPLYHAERLTEHLGAKVYMKRDELNHTGAHKINNVLGQIILARRMGKKRIIAETGAGQHGVATATVCAKFGLKCVVYMGAHDVERQAPNVFRMRLLGAEVVPVTSGRGTLKDAMNDALRDWVTNVRDTFYCIGTVAGPHPYPAMVRDFQSIIGKEVREQMQEAEGRLPDTLIAAIGGGSNAMGLFYPFLDDKSVNIIGVEAGGKGVNEKEHCASLTGGRPGVLHGNRTYLLQDDDGQILEGFSISAGLDYPGIGPEHSWLHDIGRAKYVSITDREALEAFQLSCALEGIIPALEPSHALAHVMKIAPE-LPKDHLLVMNMCGRGDKDIFTVARALDF--DM
MPEDEKGRFGDFGGRFVSETLMPLILELEEQYEHAKTDDAFWAEMHDLWTHYVGRPSPLYFAERLTEHLGAKIYLKRDELNHTGAHKINNVLGQIILARRMGKTRIIAETGAGQHGVATATVCAKFGLKCVVYMGAHDVERQAPNVFRMKLLGAEVIPVTSGRGTLKDAMNDALRDWVTNVRDTFYCIGTVAGPHPYPAMVRDFQAIIGKEAKEQMQAAEGRLPDTIIAAIGGGSNAMGLFFPFLDDKEVNIIGVEAGGKGVNAKEHCASLTGGRPGVLHGNRTYLLQDDDGQILEGYSISAGLDYPGIGPEHSWLNDIGRAQYVSITDKEALEAFQLCCTTEGIIPALEPSHALAHVMKIAPE-LPADHIICMNMCGRGDKDIFTVARHLGF--DM
M--DARGHFGRFGGRFMPEALIAPLDELERSWREAQADPTFTGELERMMHEYAGVPSLLYDATRLSQRAGARILLKREDLNHTGAHKVRNVLGQALLTKRMGKHRVIAETGAGQHGVATATACAYLDLECIVYMGEVDTERQALNVARMQMLGATVVPVTTGSRTLKDAINEALRDWVANVESTHYLLGTAAGAHPFPTLVRDLTRGIGDEARAQCLELTGALPDAAVACVGGGSNAIGLFAGFVDDPSVRLYGFEAGGDGFETGRHAATITAGDVGVLHGTRSYLLQDADGQTIESHSISAGLDYPGVGPEHAWLAETGRATYAPITDDEAMAAFDLLCKTEGIIPAIESAHAIAGALKVAAD-LGPDATIVVNLSGRGDKDVHTAAEYFGLGGEA
MAEDESGRFGIFGGRFVSETLMPLILELEAQYEHAKTDQSFWDEMNHLWTHYVGRPSPLYFAERLTDRLGAKIYFKRDELNHTGAHKINNVLGQLLLARRMGKTRIIAETGAGQHGVATATVCAKFGMKCVVYMGAHDVERQKPNVFRMRLLGAEVIPVTSGRGTLKDAMNDALRDWVTNVRDTFYCIGTVAGPHPYPAMVRDFQSIIGKEAKEQMMAAEDRLPDTIIAAIGGGSNAMGLFYPFLDDPSVRIIGVEAGGKGVDEKEHCASLTGGRPGVLHGNRTYLLQDEDGQILEGHSISAGLDYPGIGPEHSWLHETGRAEYVSITDKEALAAFQLSCETEGIIPALEPSHALAHVAKIAPD-LPADHLICMNMCGRGDKDIFTVAQHLGF--DI
MN-DETGHFGMYGGRFVAETLMPLILELEEAYEAAQADPSFQAELDDYLAHYVGRPSPLYFAERLTEHLGAKIYMKRDELNHTGAHKINNCMGQILLARRMGKRRIIAETGAGQHGVATATVAARFGLPCVIYMGETDIERQKPNVFRMRLLGAEVRSVTSGSRTLKDAMNEALRDWVTNVDDTFYIIGTVAGPHPYPAMVRDFQAVIGNETREQMQAREGRLPDSLVACIGGGSNAMGLFHPFLDDPDVAIYGVEAAGHGLESGAHAASLTGGRPGVLHGNRTYLLQDDDGQIAEAHSISAGLDYPGIGPEHAWLHDTGRVTYVSATDKEALEAFQLLSRLEGILPALEPSHALAHVIKLAPT-LPGDHLMVMNLCGRGDKDIFTIAEALGT--TI
M--DQNGHFGPYGGTFVAETLIEALDELKEMYNQFKDDKEFLNEFHHDLKHFVGRPSPIYFAERLTYKIGAKIYFKREDLNHTGAHKVNNTVGQALLAKKMGKPRVIAETGAGQHGVATATIAARLGLECVVYMGAEDVKRQSPNVYRMKLLGAKVVPVESGSKTLKDALNEALRDWVTNVSNTFYIIGTVAGPHPYPMMVRDFNSVVGKEAIGQMDDLEGKQPDAVIACVGGGSNAMGIFYPYIPYKETRLIGVEAAGHGIDTGKHAAPLTANSPGVLHGNRTYMMQNEEGQIIETHSVSAGLDYPGVGPEHSWLKDTGRAEYVAVNDDEALAAFHNLCKTEGIIPALETSHAIAYAEKLAKE-LPKDKTILVNLSGRGDKDINTVANIAGI--KI
MTTDARGHFGIYGGRYVAETLMPLILDLEQAYADAKADPAFRAELDDLNTHYTGRPSPLYFAERLTEHLGAKIYFKRDELNHTGSHKINNCLGQILLAKRMGKTRIIAETGAGQHGVATATVCARFGLPCVVYMGATDVERQKPNVFRMKLLGAEIVPVTAGAGTLKDAMNEALRDWVTNVDSTYYLIGTAAGPHPYPELVRDFQSVIGQEVREQMLAAEGRLPDALVAAVGGGSNAIGLFHPFLDDASVAIYGVEAGGKGLDGHEHCASLNAGRPGVLHGNRTYLLQDGDGQILEGHSISAGLDYPGIGPEHAWLKDTGRVTYVPATDDEALAAFQMLTRVEGIIPALEPAHALAQVIKLAPT-MDRDKIIVMNLCGRGDKDVFTVGKILGF--DL
M--DEKGHFDQYGGLFVAETLMHAIDQLNKAYEKYRNAPDFIAEFQYELKHFVGRPSPIYHAKRWSQELGAQIWLKREDLNHTGAHKINNCIGQMLLAKRMGKTRIIAETGAGMHGVATATVAARYGLECVVYMGAEDVRRQAANVHRMKLLGATVVPVVSGSKTLKDALNDAMRDWVANVDNTFYIIGTVAGPHPYPMMVRDFQQVIGQECIEQMQEYVGRQPDYVVACVGGGSNAMGIFYPYIPYTDVALRGVEAGGDGIETGRHSASINAGQVGVLHGNRTYIMQNEDGQIQETHSISAGLDYPGVGPEHAWLNDTGRAQYKVINDDEALEAFQHCCRLEGIIPALESSHALAYAAKLAPT-LDKDKIILVNLSGRGDKDMHTVAQYLNM--EL
MS-KLNPYFGEYGGMFVPQLLVPALKQLEAAFVEAQQDPAFLAEFQQLLTEYAGRPTPLTLTRNLSPNPLVKIYLKREDLLHGGAHKTNQVLGQALLTKRMGKKEVIAETGAGQHGVATALACALLGLKCRIYMGAKDIERQQPNVFRMKLMGATVIPVTAGSGTLKDAVNEAMRDWSATYETTHYMLGTAAGPHPFPTIVRDFQRMIGEEAKQQILKAEGKLPDAVIACVGGGSNAIGIFADFIAEAGVKLIGVEPGGLGINTHQHGAALSTGSYGILHGAYTAIMQTSDGQIEESYSISAGLDYPAVGPQHTYLQQSGRAQYVAINDDEALAAFQHLAKAEGIIPALESSHAVAQALKIAAE-ATEPMVLLVNLSGRGDKDLAHVHSVLAAQGGV
M-NDEKGRFGQFGGRFVSETLMPLILELEEQYERSKTDKSFWDEMDFLWKHYVGRPSPLYHAERLTEHLGAKVYMKRDELNHTGAHKINNVLGQIILARRMGKTRIIAETGAGQHGVATATVCAKFGLKCVVYMGAHDVERQQPNVFRMRLLGAEVIPVTSGRGTLKDAMNDALRDWVTNVRDTFYCIGTVAGPHPYPAMVRDFQAIIGKETKEQMHEAEGRLPDTLVAAIGGGSNAMGLFFPFLDDKDVQIIGVEAGGKGVNAKEHCASLTGGRPGVLHGNRTYLLQDDDGQILEGFSISAGLDYPGIGPEHSWLHDIGRAEYVAITDVEALEAFQLCCAMEGIIPALEPSHALAHVMKIAPT-LPRDHIICMNMCGRGDKDIYTVAKALGF--DM
MTADERGHFGIFGGRYVAETLMPLILDVERSYAAAKADPAFQAEFRQLLAQYVGRPNPLYHAKRLTEAFGAKIFLKREDLNHTGAHKINNCIGQILLARRMGKKRIIAETGAGQHGVATATVCALFGMDCVIYMGATDIERQQPNVYRMKLLGAEVRPVQSGAATLKDAMNDALRDWVTNVHDTYYLIGTVAGPHPYPAMVRDFQAVIGEEVRNQILAQEGRLPDSLVACIGGGSNAMGLFHPFLDEPDLRIIGVEAAGHGLDKA-HAASLSGGRPGVLHGNRTYLLQDGDGQIAEAHSISAGLDYPGIGPEHAWLHESGRVEYVSVTDTEAVEAFQRCTRLEGIIPALESSHAIAYAGKIAGS-LPADHLMVISLSGRGDKDVATIARALGG--LV
MSTDDNGRFGIYGGRFVAETLMPLILDVERFYNEARNDPAFAAELGDYLTHYVGRPSPLYFARRLTEHLGAKIYFKREDLNHTGAHKVNNCLGQALLARRMGKKRIIAETGAGMHGVATATVCALFDIKCAVYMGAVDIDRQQPNVQRMKMLGAEVIPVTSGSGTLKDAMNEALRDWVTNVRSTYYLIGTVAGPHPYPSMVRDFQRVIGEETRSQMLKAEGRLPDTLVACIGGGSNALGLFHPFLDDKDVRIIAVEAAGKGLDTNQHAASLSAGAPGILHGNRTYLLQDGDGQIEEAHSISAGLDYPGIGPEHSWLNDTGRVEYVSATDDEAVAAFHLCTRLEGIIPALESAHAVAHVTRIAGK-MPTDNLMVVGLSGRGDKDMAIISAYDEG--KR
MADDEKGRFGDFGGRFVSETLMPLILELEAQYEHAKTDQSFWDEMEFLWKHYVGRPSPLYFAERLTEELGAKIYLKRDELNHTGAHKINNVLGQIILARRMGKTRIIAETGAGQHGVATATVCAKFGLKCIVYMGAHDVERQAPNVFRMKLLGAEVVPVTSGRGTLKDAMNDALRDWVTNVRDTFYCIGTVAGPHPYPAMVRDFQAIIGKEAKEQMMEAEGRLPDTIIAAIGGGSNAMGLFYPFLDDKSVRIIGVEAGGKGVNEKEHCASLTGGRPGVLHGNRTYLLQDEDGQILEGHSISAGLDYPGIGPEHSWLHDIGRAEYVSITDTEALEAFQLLCQTEGIIPALEPSHAMGHVMKIAGD-LPKDHIICMNLCGRGDKDIFTVAKALGT--DM
MSSDGDGRFGVYGGKFVAETLMSALDELEALYDKLKDDDAFIAELDADLAHYVGRPSPLYEASRLSDKVGARIWLKREDLNHTGAHKVNNTVGQALLAKHMGKKRVIAETGAGQHGVATATIAARLGLECQVFMGEEDVRRQALNVYRMKLLGAEVIPVTSGSRTLKDAMNEAMRDWVTYVDETFYIIGTVAGPHPYPMLVRDFQCVIGREARAQSLEQIGRLPDALVACVGGGSNAIGLFHPFLDDKDVAIYGVEAGGHGVASQQHAAPLTAGTPGVLHGNRTYLMQDADGQIMHTHSVSAGLDYPGVGPEHSWLKDVGRVEYVVADDDEALEAFHALTRVEGIMPALESSHAIAYATKLARE-LGPDKHIVVNLSGRGDKDIHTVAQIDGI--EF
M--DASGHFGPYGGSFASETLTHALTELREAYARYQHDPAFLAEFQYELAHFVGRPSPVYHAARMSREMGAQIYLKREDLNHTGAHKINNVIGQAMLARRMGKPRIIAETGAGQHGVATATICARYGLQCVVYMGAEDVKRQSPNVYRMKLLGATVVPVESGSRTLKDALNEAMRDWVANVDDTFYIIGTVAGPHPYPVMVRDFQSVIGKECLEQMPAMAAEQPDAVVACVGGGSNAMGIFHPYIPFENTRLIGVEAAGEGLDSGKHSASLQRGSSGVLHGNRTYILQDENGQITETHSISAGLDYPGVGPEHAWLQEIGRAEYVGITDKEALDAFHYLCRTEGIIPALESSHAVAHAMKLAKT-MTPQQSILVNLSGRGDKDIGTVADLSGA--DF
M-NDENGRFGDFGGRFVSETLMPLILSLEEEYERAKTDESFWAQMDDLWKHYVGRPSPLYFAERMTEDLGAKIYLKRDELNHTGAHKINNVLGQILLARRMGKTRIIAETGAGQHGVATATVCARFGLKCIVYMGAHDVKRQAPNVFRMRLLGAEVIAVTSGRGTLKDAMNDALRDWVTNVNDTFYCIGTAAGPHPYPAMVRDFQSIIGKETREQLHEGEGRLPDTLIAAIGGGSNAIGLFYPFLDDESVNIIGVEAGGKGVNDKEHCASLTGGRPGVLHGNRTYLLQDDDGQILEGFSISAGLDYPGIGPEHSWLHEIGRAKYVAITDKEALEAFQYCCTQEGIIPALEPSHALAHVMKIAPN-LPKDHIIVMNMCGRGDKDIFTVAKALGF--DM
M--DAAGHFGPYGGSFVSETLTHAIAELREAYDRYREDPDFLAEFAYELKHFVGRPSPIYHAARTSRELGAQIYLKREDLNHTGAHKINNVIGQAMLARRMGKPRIIAETGAGQHGVATATICARYGLECVVYMGSEDVKRQSPNVYRMNLLGATVVPVESGSRTLKDALNEAMRDWVTNVENTFYIIGTVAGPHPYPAMVRDFQSVIGKECLEQMPSMEGSQPDVVVACVGGGSNAMGIFHPYIPYEQVKLVGVEAAGEGLDSGKHSASIQRGSPGVLHGNRTYILQNEDGQITETHSISAGLDYPGVGPEHAYLADIRRAEYVGVTDGEALAAFHHLCRAEGIIPALESSHAVAYAMKLART-MRPDQSILVNLSGRGDKDIGTVADLSGV--DF
MTADERGHFGIYGGRFVAETLMPLILQLEKAYAEAKSDPAFKREMDSHLKHYVGRPSPLYFAERLTSHFGAKIYFKREDLNHTGAHKVNNVLGQIMLAKRMGKPRVIAETGAGMHGVATATMCAKFGLECVVFMGAVDVARQQPNVLRMRALGAEVRPVEAGAKTLKDAMNEALRDWVTNVSNTFYCIGTVAGPHPYPMMVRDFQCVIGDEVRVQMQEAEGQLPDSLIACIGGGSNAMGLFHPFLDDRQVDIYGVEAAGHGLDK-KHAASVAGGRPGVLHGNRTYLLMDNDGQIEEAHSISAGLDYPGIGPEHAWLADLGRVKFLSATDKEALTAFQLCSRLEGIIPALEPCHALAKLPEIAPN-KPKDHLIVVNLSGRGDKDLESVAHHLKG--KL
MSNDEKGRFGNYGGRFVSETLMPLILSLEEEYEKAKTDQSFWDEMDHLWKHYVGRPSPLYFAEGLTERLGAKVYLKRDELNHTGAHKINNVLGQILLARRMGKTRIIAETGAGQHGVATATVCAKFGLKCVVYMGAHDVERQKPNVFRMRLLGAEVVPVTSGRGTLKDAMNDALRDWVTNVRDTFYCIGTVAGPHPYPAMVRDFQAIIGKEAKEQILEAEGRLPDTIIAAIGGGSNAMGLFYPFLDDKDVRIIGVEAGGKGVTEKEHCASLTGGRPGVLHGNRTYLLQDDDGQILEGYSISAGLDYPGIGPEHSWLHDTKRAEYVAITDKEALAAFQLCCAAEGIIPALEPSHALAHVMKIAPE-LPRDHLIVMNMCGRGDKDIFAVAKHLGF--DM
MAEDEQGRFGMFGGRFVSETLMPLILDLEERYEFAKTDPTFWAEMDWLWKHYVGRPSPLYYAERLTQHLGAKIYMKRDELNHTGAHKINNVLGQIILARRMGKTRIIAETGAGQHGVATATVCAKFGLQCVVYMGAHDVERQAPNVFRMRLLGAEVIPVTSGRGTLKDAMNDALRDWVTNVRDTFYCIGTVAGPHPYPAMVRDFQSIIGKEVRWQLQEGEGRLPDTVIAAIGGGSNAMGLFYPFLDDPSVNIIGVEAGGKGVDDRQHCASLTGGRPGVLHGNRTYLLQDPDGQILEGFSISAGLDYPGIGPEHSWLHDTGRAQYVSITDAEALEAFQLSCKLEGIIPALEPSHALAHVMKIAPT-LPADHIIVMNMCGRGDKDIFTVAKHLDF--DM
MSVDDRGFFGRFGGRFVAETLMPLILELQAEYERAQQDPDFYDELQALQADYVGRASPLYYAERLTEHLGAKIYLKREDLMHTGAHKINNCLGQILLAKRMGKQRIIAETGAGMHGVATATVAARFGMDCVIYMGSTDIHRQQPNVDRMRLLGAQVIPVESGTGTLKDAMNEALRDWVTNVDSTFYIIGTVAGPHPYPAMVRDFQSIIGQEVRVQMQAKEGRLPDSLVACIGGGSNAMGLFHPFLDDADVAMIGVEAGGEGVETGHHAASLNGGVPGVLHGNRTFLLQSDDGQIQDAHSISAGLDYPGIGPEHAWLHDIQRVEYISITDTEALEGFKVLCRLEGIIPALESSHALAEVMRRAPS-LPKDHLMVVNLSGRGDKDMATVTHYLAD--EL
M--DAKGHFGKYGGSFVSETLTHAINELKDAYAKYQHDPEFLAEFQSELAHFVGRPSPVYHAARMSREMGAQIFLKREDLNHTGAHKINNTIGQAMLAKRMGKPRVIAETGAGQHGVATATICARYGLECVVYMGSEDVKRQSPNVYRMKLLGATVVPVTSGSKTLKDALNEAMRDWVANVDNTFYIIGTVAGPHPYPMMVRDFQSVIGNECLVQMPEMKTKQPDAVIACVGGGSNAMGIFHPYIQHDQTRLIGVEAAGEGLESGKHSASIQKGSPGVLHGNRTYVLQDDNGQVTETHSISAGLDYPGVGPEHAFLADIGRAEYVGITDKEALDAFHYLCRTEGIIPALESSHAVAYGMKLAKT-MRPDQSVLVNLSGRGDKDIGTVADLSGD--DV
MTQDANGLFGAYGGRFVAETLMPNVLALEKAYAKWKDDPAFVAELEEFARDFVGRPSPLYFAERLTEEFGAQIWFKRDELNHTGAHKINNCLGQVLLARLMGKTRIIAETGAGQHGVATATVAARFGIPCEVYMGATDVERQKPNVFRMKLLGAKVHAVTSGRGTLKDAMNEALRDWVTNPDDTFYVIGTVAGPHPYPMMVRDFQSVIGREARAQMLERIGRLPDAAVACIGGGSNAMGLFYPFLEDDAVRLIGVEAAGKGVDTPDHAASLNGGRPGILHGNRTYLLQDDDGQIVEGHSISAGLDYPGIGPEHAFLHDAGRAEYRHATDAEALEMFQVCSKLEGIIPALEPAHALARVRDLAKE-LGPDGVILMNMCGRGDKDVFSVAQALGV--EL
MADDEQGRFGNFGGRFVAETLMPLILDLQAEYEKAKTDATFWAEMDDLWKHYVGRPSPLYFASRMTEELGAKIYLKRDELNHTGAHKINNVLGQIILARRMGKSRIIAETGAGQHGVATATVCAKFGLKCVVYMGAHDVERQQPNVFRMKLLGAEVIPVTSGRGTLKDAMNDALRDWVTNVEDTFYCIGTVAGPHPYPAMVRDFQSIIGKEVRWQLQEGEGRLPDTVIAAIGGGSNAMGLFYPFLDDPSVNIIGVEAGGKGVNEKEHCASLTGGRPGVLHGNRTYLLQDEDGQILEGFSISAGLDYPGIGPEHAWLHDIGRAKYVSITDKEALEAFQFSCRTEGIIPALEPSHALAHVMKIAPT-LPKDHIIVMNMCGRGDKDIFTVARHLGV--DM
MT-DAQGHFGPHGGRFVSETLSFALEELEKAYMSLRDDADFQAEFDRDLAHYVGRPSPLYHAQRWSQQLGAQIWLKREDLNHTGAHKVNNTIGQALLAKKSGKPRVIAETGAGQHGVATATVAARLGLKCEIYMGAEDVERQKLNVYRMRLLGAEVHPVESGSRTLKDAMNEALRDWVTNVDDTFYIIGTVAGPHPYPAMVRDFTSVIGREAREQSFAQIGRLPDALVACVGGGSNAIGLFYPFLEDEDVAMYGVEAGGDGVETGRHAAPLTANAPGVLHGNRTYLMSDEGGQVSDTHSISAGLDYPGVGPEHALWKDVGRVQYVAANDDAVLAAFRELTRVEGIMPALESAHALAHAKVLAPT-MRPDQHIIVNLSGRGDKDIHTVAKIDGL--EF
MSADERGHFGTFGGRFVAETLMPNILELEKAYEAARNDPSFHADMASYSTHYIGRPSPLYYAERMTEHLGAKIYFKREELNHTGAHKVNNVLGQILLARRMGKKRIIAETGAGQHGVATATLCARFGLDCVVYMGAVDVERQKPNVFRMHMLGAKVVPVQSGTKTLKDAMNEALRDWVTNVSDTFYCIGTVAGPHPYPAMVRDFQCVIGNETREQMMEAEGRLPDSLVACIGGGSNAIGLFHPFLDDKDIEIYGVEAAGHGLDK-LHAASLSGGRPGVLHGNRTYLLMDHDGQIQDAHSISAGLDYPGIGPEHAWLHEMGRVTYLSATDTEALEAFQLCSRLEGILPALEPSHALAKVMELAPK-KPKDHLMVVNISGRGDKDLFQIAEHLGD--QI
MS-RFSPYFGEFGGTYVPEILVPALDQLTEAFESALDDPEFHQELGKLLKHYAGRPTPLFEATHLSPNPLVRIFLKREDLVHGGAHKTNQVLAQGLLTQRMGKKEIIAETGAGQHGVATAMVAAMLGLKARIYMGAKDCERQQPNVYRMKLMGAEVIPVHSGSGTLKDAVNEALRDWAANYDSAHYLLGTAAGPHPFPHLVREFQRIIGKEAKAQMLEAIGRLPDAAIACVGGGSNAIGLFADFIEEKDVELVGVEPGGEGLDTGKHGAPIHLARTGILHGMKSYLMQDSDGQVEESHSISAGLDYPAVGPQHAYLAQTGRAQYVAVTDDEAIEAFKTLCRAEGIIPAIESSHALAYALKRAAE-ATKEEVLLVNLSGRGDKDLNTIMTLEG---LQ
MNDDSSGHFGRFGGRYVAETLMFALEELDKTYKELWRDETFQADFDRDLADFVGRPSPLYYAERWSKELGAKIYLKREDLNHTGAHKINHAVGQALLAKHMGKKRIIAETGAGQHGVASATVAARLGLECVVYMGAKDVKRQALNVYRMKLLGATVIPVESGSQTLKDAINEALRDWVARPEDTFYLLGTVCGPAPYPEMVRNMQSIIGREARRQIMAQEGRLPDALVACVGGGSNAIGLFHDFIQDEQIKIYGVEAGGLGVDSGKHAARMSSGRAGVLQGARTYLMTDDHGQIIESHSVSAGLDYPGVGPEHSYLKEIGRAEYPYATDDEALAAFRKLTRMEGIMPALESAHALAYVEKLAPT-MGKDQIIICNLSGRGDKDIHTVAAIDGL--TV
M-NDEKGRFGNYGGRFVSETLMPLILSLEEEYEKAKVDPEFWAEMEDLWKHYVGRPSPLYYAQKMTEELGAKIYLKRDELNHTGAHKINNVLGQIILARRMGKTRIIAETGAGQHGVATATVCAKFGLKCVVYMGAHDVERQMPNVFRMQLLGAEVVPVKSGRGTLKDAMNDALRDWVTNVRDTFYCIGTVAGPHPYPAMVRDFQSIIGKEVRWQLQEGEGRLPDTVIAAIGGGSNAMGLFFPFLDDESVNIIGVEAGGKGVNEKEHCASLTGGRPGVLHGNRTYLLQDDDGQILEGFSISAGLDYPGIGPEHAWLNDIGRAKYVSITDTEALEAFQFSCRTEGIIPALEPSHALAHVMKLAPT-LPKDHIIVMNMCGRGDKDIFTVARHLGV--NI
MSDDDHGHFGIYGGRYASETLMFALEQLEKTYNTLKETAEFREEFDRDLAHYVGRPSPLYFARRLSETWGADIYLKREDLNHTGAHKVNNTIGQALLAKYTGKPRVIAETGAGQHGVASATVAARLGLKCVVYMGAEDIERQKLNVYRMKLLGAEVVSVKSGTRTLKDAMNEAMRDWVTNVDDTFYIIGTVAGPHPYPQLVRDFQAVIGREAKRQILEQTGALPDALVACVGGGSNAIGLFHEFLNDEEVDIYGVEAGGLGIESGQHAAPLSVGRPGVLHGNKTYLMADENGQIMGTHSVSAGLDYPGVGPEHSWLKDIGRVTYVDATDQEALAAFRELTLVEGIMPALESSHAVAYAKKLARK-MGKGKRIIVNLSGRGDKDVHTVAAIDGL--EI
MAQDERGRFGDFGGRFVSETLMPLILSLEKEYETAKSDDSFWAEMHDLWTHYVGRPSPLYHAERLSEHLGARIYFKRDELNHTGAHKINNVLGQIILARRMGKTRIIAETGAGQHGVATATVCAKFGMKCIVYMGAHDVKRQAPNVFRMRLLGAEVVPVTAGRGTLKDAMNEALRDWVTNVRDTYYCIGTVAGPHPYPAMVRDFQSIIGKEVREQMQAAEGRLPDTVIAAIGGGSNAMGLFHPFLDDTSVRIIGVEAGGKGVDEREHCASLTGGRPGVLHGNRTYLLQDDDGQILEGFSISAGLDYPGVGPEHSWLHETGRAEYVYATDAEALESFQICCKLEGIIPALEPCHALAHVIKIAPD-LPKDHLICMNMCGRGDKDIFTVARALGF--DM
MQ-DAGGHFGPYGGVFVAETLMPALAELRAAYAAAQADPEFRAEYEYDLKHYVGRPSPIYHAKRWSGLLGAQIYLKREDLNHTGAHKINNCIGQALLARRMGKPRVIAETGAGQHGVATATVAARYGMECVVYMGSEDVRRQAANVYRMKLLGAKVVPVESGSKTLKDALNEAMRDWVTNIGNTFYIIGTVAGPHPYPMMVRDFQAVIGEECKTQMPELAGRQPDAVIACVGGGSNAMGIFYPYIPVAGVKLIGVEAAGHGLDSGKHSASLTAGRSGVLHGNRTYLLQDENGQVIETHSISAGLDYPGVGPEHAWLKDSARADYVTITDGEALQAFHDLCHFEGIIPALESSHALAYAAKLAPT-LPKDKLLLVNLSGRGDKDMHTVADASGI--KF
MNQDEDGRFGIYGGRFVAETLMPLILELEEAWKTARQDPAFEAELGALNTHYTGRPSPLYFAERLSEELGARIYFKREELNHTGSHKINNCLGQILLARRMGKTRIIAETGAGQHGVATATVCARFGLPCVVFMGATDVERQKPNVFRMRLLGAEVRPVTAGAGTLKDAMNEALRDWVTNVDTTYYLIGTAAGPHPYPALVRDFQGIIGREAREQMLAQTGSLPSAVVACVGGGSNAIGMFDAFLDDPEVKIFGAEAGGHGMDVEGHAASMNGGRPGVLHGNRTYLLQDENGQILEGHSISAGLDYPGVGPQHAWLRDTGRVTYDPITDKEALDAFHLCTRTEGIIPALESAHGLAEVAKLAPK-MGKDETIVLCLSGRGDKDVHTVAQSMGL--EL
MSTDEHGFFGGYGGRYVAETLMPLIGEIEAAYDEARADPAFQVRLDELRRDYIGRATPLYFAERLTGHFGAKLYLKREDLNHTGAHKINNALGQALLAQRMGRQRLIAETGAGMHGVAVATVAARLDMTCVIYMGATDIERQQPNVQRMRLLGAEIVPVHAGTATLKDAMNEALRDWVANVDDTFYIIGTVAGPAPYPRMVRDFQSVIGRETREQLLATQHRLPDTLVACVGGGSNAMGLFHAFLDDTDVAMIGVEAAGEGLESGRHAASLNGGTPGILHGNRTYLLQDDDGQIQDAHSISAGLDYPGIGPEHAYLHDSGRASYVAVPDDEALEAVALCCRLEGILPALESAHALYHAGRLAAT-QGPDQAIVVCLSGRGDKDMDTITRHLEA--DS
M-TDENGRFGDFGGRFVSETLMPLILELEAQYENAKTDDSFWAEMHDLWTHYVGRPSPLYFAERMTEALGAKIYLKRDELNHTGAHKINNVLGQIILARRMGKTRIIAETGAGQHGVATATVCAKFGLKCVVYMGAHDVERQAPNVFRMRLLGAEVVPVTSGRGTLKDAMNDALRDWVTNVRDTFYCIGTVAGPHPYPAMVRDFQSIIGKETREQMDAAEGRLPDTVIASIGGGSNAMGLFYPFLDDESVNIIGVEAGGKGVNAKEHCASLTGGRPGVLHGNRTYLLQDDDGQILEGFSISAGLDYPGIGPEHAWLHDIGRAQYVSITDKEALEAFKFSCEREGIIPALEPSHALAHVMKIAPE-LPKDHLLVMNMCGRGDKDIFTVARAFGF--DM
MSINATGHFGQYGGRFVSETLMAALDDLTELYERLKKNPEFQAEYDKDLAHYVGRPSPLYFAERLTEKVGAKIYLKREDLNHTGAHKVNNTIGQALLAKYTGKPKVIAETGAGQHGVATATVAARLGLQCTVFMGATDVERQKLNVYRMRLLGAEVVPVTSGTATLKDAMNEAMRHWVTNVDDTFYIIGTVAGPHPYPKLVRDFQAVIGRETKRQSMEQEGRLPDAVVACVGGGSNAIGMFYPFIEDEAVAMYGVEAGGHGLDGDDHAAPLCKGKPGVLHGNRTYLMEDENGQIMGTHSVSAGLDYPGVGPEHSYLKDIGRVNYVAATDKEALDAFHTLTEVEGIMPALESSHAVAHAMKLAAT-MDKDQIVVVNLSGRGDKDIHTVAELDGI--NI
M-DDEKGRFGIYGGRFVSETLMPLILELEEQYERAKTDQSFWDEMDFLWTHYVGRPSPLYFAERLTEELGAKVYFKRDELNHTGAHKINNVLGQIILAKRMGKDRIIAETGAGQHGVATATVCAKFGLKCVVYMGAHDVERQQPNVFRMRLLGAEVVPVTSGRGTLKDAMNDALRDWVTNVRDTFYCIGTVAGPHPYPAMVRDFQSIIGKETKEQMQAAEGRLPDTIIAAIGGGSNAMGLFYPFLDDKSVRIIGVEAGGKGVDEKEHCASLTGGRPGVLHGNRTYLLQDDDGQILEGFSISAGLDYPGIGPEHSWLHDTGRAEYVAITDKEALEAFQVSCRTEGIIPALEPCHALAHVMKIAPD-LPKDHVIVMNMCGRGDKDIFAVAKHLGV--EL
M--DDRGHFGPYGGVFVSETLIHALDELRDAYAECSKDPAFIAEYEYELKHYVGRPSPIYHAKRWSDMLGAQIFLKREDLNHTGAHKVNNVIGQALLARKMGKPRVIAETGAGQHGVATATIAARFGMECVVYMGSEDVRRQAANVYRMKLLGATVVPVESGSKTLKDALNEAMRDWVTNVENTFYIIGTVAGPHPYPMMVRDFQRVIGDECKVQMPEMTGRQPDAVIACVGGGSNAMGIFYPYIEDKDVKLIGVEAAGDGIETGRHAASLIGGSPGVLHGNRTYLLQDENGQIIETHSVSAGLDYPGVGPEHAWLKDAGRAEYVGITDEEALKGFHDCCRIEGIIPALESSHALAYAAKLAPT-LPKDKLLLVNLSGRGDKDMHTVAERTGI--TF
MQTDKDGRFGPYGGRFVAETLMAALQDLEGLYEKLSADPAFQAEFDQDLAHYVGRPSPLYFAERLTREVGAKIYLKREDLNHTGAHKINNTIGQALLAKHMGKPRIIAETGAGQHGVASATVAARLGLECCIYMGIDDIKRQALNVYRMKLLGATVVPVTSGTRTLKDALNEAMRDWVTNVDNTFYILGTAAGPHPYPKLVRDFQSVIGREARAQCLAQTGQLPDTLIACVGGGSNAIGLFHPFIEDSEVEMIGVEAGGLGIATGQHAAPLNDGCPGVLHGNRTYVMSDDAGQIIGTHSVSAGLDYPGVGPEHAWLKDTGRAQYTAINDDEALDAFRRLTRVEGIMPALESSHAIAQAIKTAAG-MGKEQIIVVNLSGRGDKDIHTVADIDGI--KL
MDTDARGHFGIYGGSFVSETLTHAINELKDAYAKYQHDPAFLAEFRKELAHFVGRPSPVYHAERMSREVGAQIFLKREDLNHTGAHKINNVIGQAMLAKRMGKPRVIAETGAGQHGVATATICARYGLECVVYMGSEDVKRQSPNVYRMKLLGATVVPVESGSKTLKDALNEAMRDWVANVDNTFYIIGTVAGPHPYPMMVRDFQSVIGNECLVQMPQMVGEQPDAVVACVGGGSNAMGIFYPYINHTATRLIGVEAAGEGLDSGKHSASLQKGSPGVLHGNRTYVLQDDNGQVTETHSVSAGLDYPGVGPEHAFLKDIGRAEYVGITDQEALEAFHYLCRTEGIIPALESSHAVAYGMKLAKT-MKPTQSVLVNLSGRGDKDIGTVADLSNA--DF
MT-QFSPYFGEFGGQFVPEILLPALDQLEQAFYDAQKDPEFQKEFQNLLSTYLGRPTPLSLARNLTAGSPVKLYLKREDLLHGGAHKTNQVLGQALLAKRMGKHRIIAETGAGQHGTATALACALLGLECVIYMGKKDAERQQPNVFRMELMGAKVIPVDTGSGTLKDAVNEAMRDWTASYPTTHYLLGTAAGPHPFPTIVREFHRMIGAEAKAQILEVEGRLPDEVIACVGGGSNAIGMFAEFIDEPSVRLTGVEPAGHGVNSGEHGATLSAGHPGVLHGCRSYLMQTDEGQVEESYSVSAGLDYPGVGPQHAYLSSIGRATYTSVTDEEALEAFKLVSEKEGIIPALESAHAVAYALKRIAA-ATKPEILVLNLSGRGDKDIDHVRKIFSQEGQK
MNADENGRFGLFGGRFVAETLMPLVLSLEQAYEAAKVDPGFQADMANYLKHYVGRPSPLYFAERMTDHLGAKIYFKRDELNHTGAHKVNNVLGQILLARRMGKKRIIAETGAGQHGVATATLCARFGLECIVYMGAVDVARQASNVFRMKILGASVVPVQSGTKTLKDAMNEALRDWVTNVDTTFYCIGTAAGPHPYPAMVRDFQSVIGNETREQMQEAEGRLPDSLIAAIGGGSNAIGLFHPFLDDPSVKMWGVEAAGHGLSTAQHAASLTGGRPGVLHGNRTYLLMDDDGQIKDAHSISAGLDYPGIGPEHAWLHDSGRVSYISATDQEALDAFQLCSKLEGIIPALEPAHALAKVIELAPT-LPKDHLMVMNLCGRGDKDIPQVAEILG---GM
MNKDETGHFGIFGGRFVAETLMPLVLDVAKAYEEAKADPEFAREKAYYLAQYVGRPSPLYFAERLTAKLGAKVYLKREDLNHTGAHKVNNTVGQILLAKRMGKTRIIAETGAGQHGVATATVCALFDIPCTIYMGTKDIERQAPNVFRMKMLGAEVKPVTVGSCSLKDAMNEAIRDWVANVENTYFLVGTAAGMHPFPMMVRDFQCVIGEEVREQCLKAEGRLPDTLVACIGGGSNAIGLFHPFLDDADVRIIGTEAAGRGIETGKHAASLTAGSPGVLHGNRMYLLQDEDGQVKEADSISAGLDYPGIGPEHCWLHDIGRVEYVPVTDDEALAAFHTLTRLEGIIPALESAHALAHVIKLAPT-LPKDNILVMNLSGRGDKDLNTVAAHMGV--EL
M--DARGHFGPYGGTFVAETLIHALDELKSAWDAAQKDPDFLAEYRSELAHFVGRPSPIYHAARTSRELGAQIYLKREDLNHTGAHKVNNTIGQALLARRMGKKRVIAETGAGQHGVATATICARYGMECVVYMGSEDVKRQSPNVYRMNLLGATVVPVESGSKTLKDALNEAMRDWVTNIESTFYIIGTVAGPHPYPAMVRDFQRVIGDECLVQMPAMGGKQPDAVIACVGGGSNAMGIFYPYIDVAGTRLIGVEAAGEGLDSGKHSATLIAGSPGVLHGNRTYLLQDDNGQITETHSISAGLDYPGVGPEHAYLKDIGRAEYVGITDAEALAAFHHLCRTEGIIPALESSHAFAHALKLAHT-MRPDQSLLVNLSGRGDKDIGTVADLSGA--SF
MTQDETGHFGIYGGRFVAETLMPLILEVEKAYAAARQDPSFQEEFDWYAKHYIGRPSPLYFAERLTEHLGAKVYFKRDELNHTGAHKINNTLGQILLARRMGKTRIIAETGAGQHGVATATVCARFNLPCVVYMGATDIERQAPNVFRMKLLGAEVVPVTSGTGTLKDAMNDALRDWVANVESTFYIIGTVAGPHPYPAMVRDFQSVIGREVREQLAEFEGRLPDTLVASIGGGSNAMGLFHPFLDEPSVRMVGVEAAGHGIETGEHAASLNGGRPGVLHGNRTYLLQTDDGQIIDAYSISAGLDYPGIGPEHAWLHDTGRVDYVAITDREALDAFQLCTRLEGIIPALEPSHALAQVAKLAPE-LPKDHVLVVNLCGRGDKDVFSVAKILGV--EL
MNQDDRGHFGDFGGRFVAETLMPLILDLEKAYNEAKADPAYAAELKNLNTHYTGRPSALYFAERLTEELGAKIYFKRDELNHTGSHKINNCIGQILLAKRMGKTRIIAETGAGQHGVATATVCARFGLPCVVYMGATDVERQKPNVFRMKLLGAEIVPVTAGAGTLKDAMNEALRDWVTNVEDTYYLIGTAAGPHPYPEMVRDFQSVIGEETKKQLMEVEGRLPDALVAAVGGGSNAIGLFHPFLDDPSVEIYGVEAGGKGLEGEEHCASLNAGKPGVLHGNRTYLLQDDDGQILEGHSVSAGLDYPGIGPEHSWLKDTGRVNYVPATDTEALDAFQMLTRVEGIIPALEPSHALAQVIKMAPQ-MDKDQIIVMNLCGRGDKDVFTVGKLLGF--DL
MSNDEKGRFGDFGGRFVSETLMPLILDLEAEYEKAKTDDSFWAEMDNLWKYYVGRPSPLYFAERMTEALGAKIYLKRDELNHTGAHKINNVLGQILLARRMGKTRIIAETGAGQHGVATATVCARFGLKCIVYMGAHDVERQAPNVFRMRLLGAEVVPVTSGRGTLKDAMNDALRDWVTNVRDTFYCIGTVAGPHPYPAMVRDFQSIIGKEVIDQLHEGEGALPDTLIAAIGGGSNAMGLFFPFLDHESVNIIGVEAGGKGVNEKEHCASLTGGRPGVLHGNRTYLLQDDDGQILEGFSISAGLDYPGIGPEHSWLHDTGRAQYVSITDKEALEAFQFCCAQEGIIPALEPSHALAHVIKIAPD-LPKDHVLVMNMCGRGDKDIFTVARHLGF--DM
MS-DASGHFGPYGGVFVAETLFGALDELKAAYAAAQADPAFRAEYEYELKHFVGRPSPIYHAKRWSEMLGAQIYLKREDLNHTGAHKVNNCIGQAMLARRMGKPRVIAETGAGQHGVATATVAARYGMECVVYMGSEDVKRQAANVYRMKLLGATVVPVESGSKTLKDALNEAMRDWVTNIHNTFYIIGTVAGPHPYPMLVRDFQKIIGEECLEQMPEMTGRQPDAVIACVGGGSNAMGIFYPYINVDGVRLIGVEAAGDGMETGRHSASLTAGVPGVLHGNRTYLLQDEDGQIIETHSVSAGLDYPGVGPEHAWLKDIGRAEYQPVTDSEALEAFHTLCRIEGIIPALESSHALAYAAKLAPT-LAKDKILLVNLSGRGDKDMHTVAEKSGI--VF
M--DERGHFGIFGGRYVAETLMPLILDLEKAYSDAKADPAFKAELDNLNTHYTGRPSPLYFAERLTEHLGAKVYFKRDELNHTGSHKINNCLGQILLAKRMGKTRIIAETGAGQHGVATATVCARFGLPCVVYMGATDVERQKPNVFRMKLLGAEIVPVTAGAGTLKDAMNEALRDWVTNVDDTYYLIGTAAGPHPYPELVRDFQSVIGKETREQILAAEGRLPDAIVAAVGGGSNAIGLFHPFLDDKSVEIWGVEAGGRGLNGHEHCASLNAGKPGVLHGNRTYLLQDDDGQILEGHSISAGLDYPGIGPEHSWLKEIGRANYVPITDDEAMAAFQLLTRVEGIIPALEPAHALAQVVKMAPK-MGKDQIIVMNLCGRGDKDVFTVGKMLGF--DL
MSTDERGHFGIFGGRFVAETLMPLILDLEKAYNDAKADPAFHAELSHLNTHYSGRPSPLYYAERLTEHLGAKIYFKRDELNHTGSHKINNCLGQILLAKRMGKTRIIAETGAGQHGVAVATVCARFGLPCEIFMGATDVERQKPNVARMHMLKAKINPVTSGAGTLKDAMNEALRDWVTNVDNTYYIIGTAAGPHPYPELVRDFQSIIGKEVREQMQAAEGRLPDTLVACIGGGSNAIGLFHPFLDDDSVKIYGVEAGGHGIEVEGHAASMTGGTPGVLHGNRTFLLQDSEGQILEGHSISAGLDYPGVGPEHAWLKDTGRVNYVPATDSEALQAFQLCAQLEGIIPALEPSHALAFVTKLAPT-LPKDNLLVMNMCGRGDKDVFAVAGYLGI--DI
MAVDEHGHFGIFGGRFVAETLMPLILDLEKAYADAKADPTFREEMNAHLKDYVGRPSPLYYAERLSKELGAKIYLKREELNHTGSHKVNNVLGQIMLAQRMGKKRILAETGAGQHGVATATLCARFGLECIVYMGAVDVARQAPNVFRMEMLGAKVVAVQSGSRTLKDAMNEALRDWVTNVHDTYYCIGTVAGPHPYPAMVRDFQAIIGRETREQMMAVEGRLPDSLVACIGGGSNAMGLFHPFLDDPGVEIFGVEAAGHGLDK-LHAASLSGGRPGVLHGNRTYLLMDDDGQIQDAHSISAGLDYPGIGPEHSWLHESGRVTYLSATDKEALDAFQLLTRLEGIIPALESAHAIAKVVELAPK-RRKEHLMVVNLSGRGDKDIPQVAEILRG--KP
MTIDADGRFGAYGGRFVSETLIAALAELDSVYRELSADPAFQRELDEDLAHYVGRPSPLYEARRLSDEIGGRIHFKREDLNHTGAHKVNNTVGQALLAKHMGKPRVIAETGAGQHGVASATIAARLGLECHVFMGAEDVKRQSLNVYRMKLLGATVVPVTSGSRTLKDAMNEAMRDWVTNVDDTFYIIGTVAGPHPYPMLVRDFQCVIGREARAQCLAQTGQLPDALVACVGGGSNAIGLFHPFLQDEGVSMYGVEAGGEGLASGRHAAPLSAGTPGVLHGNRTYLMQDDDGQISETHSVSAGLDYPGVGPEHAWLKDIGRVNYVAVDDREALASFHRVTRTEGIMPALETAHALAYAEKLAAS-MRPDQHIVVNLSGRGDKDILTVADLDGI--EL
MTADEHGRFGQYGGKFVAETLMTALSELEALYRELANDADFQREFDYDLAHYVGRPSPLYEAQRLSDEIGARIYLKREDLNHTGAHKVNNTIGQALLAKHMGKKRVIAETGAGQHGVASATVAARLGLECSVFMGEEDIQRQALNVYRMKLLGATVVPVTSGSRTLKDAMNEAMRDWVTNVDETFYIIGSVAGPHPYPMLVRDFQSVIGREARQQSLAMTGKLPDALVACVGGGSNAIGLFHPFLGDESVRIYGVEAGGHGVASGEHAAPLNAGTPGVLHGTRTYLMQDENGQIMHTHSVSAGLDYPGVGPEHAWLKDIGRADYVSANDDEALAAFHRLTRIEGIMPALETAHAMAYAEKLAAT-MTPEQHIIVNLSGRGDKDILTVAALDGI--EL
M--DAHGHFGPYGGSFASETLTHALAELREAYAKYQHDPAFVAEFRSELAHFVGRPSPVYHAARMSQEMGAQIYLKREDLNHTGAHKINNVIGQAMLAKRMGKPRIIAETGAGQHGVATATICARYGLECVVYMGAEDVKRQSPNVYRMKLLGATVVPVESGSKTLKDALNEAMRDWVANVDNTFYIIGTVAGPAPYPAMVRDFQSVIGEECLTQMPEIAGEQPDAVVACVGGGSNAMGIFYPYIPFENTRLIGVEAAGEGLDTVKHSASLQKGSSGVLHGNRTFIMQDDNGQVLETHSISAGLDYPGVGPEHAWLQEIGRAQYVGITDQEALEAFHYLCRVEGIIPALESSHAVAYAMKLAKT-MKPEQSILVNLSGRGDKDIGTVADLSGA--DF
MDADAEGRFGPYGGRFVAETLMPLVLDLERAYRAAQADPGFAATMADFWTHYVGRPSPLYFAERLTAHFAAKIYFKRDELNHTGAHKINNCLGQVLLALRMGKTRIIAETGAGQHGVATATVCARFGLPCVVFMGATDIERQKPNVFRMKLLGAEVRPVTSGAATLKDAMNEALRDWVTNVADTFYCIGTAAGPHPYPEMVRDFQSIIGREARAQILEREARLPDAVMACIGGGSNAIGLFHPFIADESVRLIGVEAAGRGIDEREHSAAINGGRPGVLHGNRTYLLQNADGQILEGHSISAGLDYPGVGPEHSYLADIGRAQYLSATDDEALEAFKLCARLEGILPALEPSHALARLGDVARE-IGKGGVVIMNLCGRGDKDVFTVADALGV--SL
M--DQNGHFGKFGGRFVSETLMAALQDLEQLYNRMKDDPEFLREFDHDMAHYVGRPSPLYHATRWSKELGAQIYLKREDLNHTGAHKVNNTIGQALLAKLSGKNRIIAETGAGQHGVATATIAARLGMECVVYMGAEDVKRQAMNVYRMRLLGATVVPVTSGSKTLKDAMNEAMRDWVTNVDNTYYVIGTVAGPHPYPQLVRDFQSIIGREARQQILDMTGKLPDALVACVGGGSNAMGLFYPFLNDADVKMYGIEASGFGVESGKHSAPLNAGRVGVLHGNRTYLMSDDEGQIIETHSISAGLDYPGVGPEHSFLKDMKRVQYEPISDDEALRGFRDLTRIEGIIPALESSHAMAYVTKLAPT-MSPEQSIIVCLSGRGDKDLMTVAKIDGM--EI
MPDDSRGRFGNFGGRFVSETLMPLILELERQYEHAKTDDSFWAEMHDLWTNYVGRPSPLYHAARLTERLGAKIYLKRDELNHTGAHKINNVLGQIILARRMGKTRIIAETGAGQHGVATATVCAKFGLKCVVYMGAHDVERQQPNVFRMRLLGAEVIPVTSGRGTLKDAMNDAMRDWVTNVRDTFYCIGTVAGPHPYPAMVRDFQAIIGTEAKAQMQEAEGRLPDTLIAAIGGGSNAMGLFYPFLDDPSVRIIGVEAGGKGVSDEQHCASLTGGRPGVLHGNRTYLLQDDDGQILEGFSISAGLDYPGIGPEHAWLHDIGRAEYVSITDREALDAFQLCCETEGIIPALEPSHALAHVAKIAPE-LPADHIICMNLCGRGDKDIFTVARALGI--DI
M--DRAGHFGAYGGSFVSETLTHAIAQLRDAYERFRQDPEFLAEFNDELAHFVGRPSPVYHAARMSREQGAQIYLKREDLNHTGAHKINNVIGQALLARRMGKPRVIAETGAGQHGVATATICARYGLECVVYMGSEDVKRQSPNVYRMNLLGASVVPVESGSKTLKDALNEAMRDWVTNVENTFYIIGTVAGPHPYPMMVRDFQCVIGNECLTQMPEMTGRQPDVVVACVGGGSNAMGIFHPYIPFENTRLVGVEAAGEGLDSGKHAASLQRGSAGVLHGNRTYILQDENGQITETHSVSAGLDYPGVGPEHAWLKDTGRAEYVGITDREALEAFHYLCRTEGIIPALESSHAVAYAMKLART-MKPEQSILVNLSGRGDKDIGTVADLAGV--DF
MT-DARGHFGPYGGRFVSETLSFALEELEKAYQSLRDDPDFQAEFDRDLATYVGRPSPLYHAERWSRQLGAQIWLKREDLNHTGAHKVNNTIGQALLAKKSGKPRVIAETGAGQHGVATATVAARLGLQCDVYMGAEDVERQKLNVYRMRLLGANVIPVESGSRTLKDAMNEALRDWVTNVDDTFYIIGTVAGPHPYPMLVRDFNAVVGREAREQSLVQIGRLPDALVACVGGGSNAMGLFYPFVEDEDVVMYGVEAGGDGVETGRHAAPLTANAPGVLHGNRTYLMSDEGGQVTDTHSISAGLDYPGVGPEHALWKDVGRVQYVAANDDKVLEAFRELTRMEGIMPALESAHALAHAKVLAPT-MRPDQHIVVNLSGRGDKDILTVAKIDGV--EF
MS-KLNPYFGQYGGMFVPQLLVPALKQLEQAFVDALQDPAFDAEFQHLLTEYAGRPTPLTLCRNLSPNPLVKIYMKREDLLHGGAHKTNQVLGQALLTKRMGKKEVIAETGAGQHGVATALACALLGLKCRIYMGAKDIERQQPNVFRMKLMGATVIPVTAGSGTLKDAVNEAMRDWSGSYDTSHYMLGTAAGPHPFPTIVREFQKMIGEESKQQILKAEGKLPDAIIACVGGGSNAIGIFADFIKEEGVRLIGVEPGGKGITTHQHGAALSTGSYGILHGAYTAIMQTSDGQIEESYSVSAGLDYPAVGPQHTHLQQIGRAEYVAINDDEALAAFQHLAMAEGIIPALESSHALAHALKMAAA-ATEPMVLLVNLSGRGDKDLSHVHSILEQNGAH
MTQTLDPYFGEFGGMYVSELLVPALEQLEAAFIDSQSDEAFQAEFNKLLNSFAGRPTPLTLCRNIVDNPLAKIYLKREDLLHGGAHKTNQVLGQALLAKKMGKTEIIAETGAGQHGVATAIACALLGLKCRVYMGKVDCERQQPNVFRMELMGAEVIPVTAGSGTLKDAVNEALRDWSANYDKAHYLLGTAAGPHPFPTIVREYQKMIGIEAKAQILAEQGSLPDYVVACVGGGSNAIGMFHDFINDTEVKLIGVEAGGKGIDTAQHGATLVAGSKGMLHGAYTYIMQDKYGQIEESYSVSAGLDYPGVGPQHSLLKEIGRATYVAINDDEALDAFQTLSRTEGIIPALESSHALAHALKIAES-ATIETVILVNLSGRGDKDLTHVHSILSGRENK
MAIDANGHFGPYGGMFVAETLMYPLEELLKAYEGCMADPLFQSELDADLRDYVGRPSPLYHAERWSREVGAQIYLKREDLNHTGAHKVNNTIGQALLAKRMGKTRIIAETGAGQHGVATATVAARLGLECVVYMGEVDVARQEANVYRMRLLGAQVVAVKSGSRTLKDAMNEAMRDWVTNVDNTFYIIGTVAGPHPYPMLVRDFQAVIGREARAQILERTGRLPDALVACVGGGSNALGLFYPFIGDTEVAIYGVEAAGDGLETGRHAAPLTAGRPGVLHGNRTYLMEDDNGQIMETHSISAGLDYPGVGPEHSWLKDSGRATYGAVSDDEALAAFHHLTRTEGIIPALESSHALAYAHTLAAT-MRPDQSILVNLSGRGDKDMHTVAHHDGL--VL
M--DPRGHFGIYGGSFASETLTHAINELKAAYAKYQFDPEFVAEFEYELAHFVGRPSPVYHAARMSREQGAQIFLKREDLNHTGAHKINNTIGQAMLATRMGKKRIIAETGAGQHGVATATICARYGLECVVYMGSEDVKRQSPNVYRMKLLGATVVPVTSGSCTLKDALNEAMRDWVANVDNTFYIIGTVAGPHPYPMMVRDFQSVIGKECLVQMPEMKTEQPDVVMACVGGGSNAMGIFHPYIAHEATQLIGVEAAGEGMDSGKHSASIQRGSPGVLHGNRTYVLQDDNGQVTETHSISAGLDYPGVGPEHAFLNDIGRAQYVGITDVDALAAFHYLCRTEGIIPALESSHAVAYAMKLAKT-MRVDQSILVNLSGRGDKDIGTVADLSHA--DF
MPTDERGHFGPYGGRFVSETLMGALQDLERVYEQLSKDAAFQKEFDRDLAHYVGRPSPLYFAERLTKQVGAKIYLKREDLNHTGAHKINNTIGQALLAKFMGKPRIIAETGAGQHGVASATVAARLGLECKVYMGVDDVQRQSLNVYRMKLLGAEVVAVKSGTRTLKDAMNEAMRDWVTNVDNTFYIIGTAAGPHPYPKLVRDFQCVIGREARQQCFEHEGRLPDVLIACVGGGSNAIGLFHPFIEDANVRMIGVEAGGYGIETGQHAAPLCAGRPGVLHGNRSYLMSDDAGQIMGTHSVSAGLDYPGVGPEHAWLKDSGRAEYASITDEEALSAFRTLTQIEGIMPALESSHAVAHAMKVAKE-MDKDQIIVVNLSGRGDKDIHTVAGIDGI--EL
MT-DERGLFADFGGQYVAETLMPLVRWLADEYQKAKADSAFAEELGALCRDFIGRPSPLYFAERLSAHCGAKIYLKREDLNHTGAHKINNCVGQILLARRMGKRRIIAETGAGMHGVAVATVAARFGMPCVIFMGTTDIDRQQANVFRMKLLGAEVIPVTSGTGTLKDAMNEALRDWVTQVADTFYLIGSVAGPHPYPQMVRDFQCVIGNETREQIQAKEGRLPDSLIACVGGGSNAMGLFHPFLDEPSVQIIGVEAAGHGIETGLHAASLNGGSPGVLHGNRSFFLQTGDGQIIDAHSISAGLDYPGIGPEHAFLHQIGRAEYSAVTDQEALAAFHLCSRLEGIIPALESAHALAEAFKRAPK-LPKEHLMVVNLSGRGDKDMQTVMQHLSA--SQ
MTVDENGHFGIFGGRFVAETLMPLILELEKAYAEAKRDPAFQKEMDYYLAHYVGRPSPLYYAERLTQHLGAKIYFKREELNHTGAHKVNNVLGQIMVARRMGKTRIIAETGAGMHGVATATLCARFGLPCVVYMGAVDVERQKQNVFRMKMMGAEVVPVQSGSKTLKDAMNEALRDWVTNVTDTFYCIGTVAGPHPYPMMVRDFQCVIGNETRTQMMQAEGRLPDSLVACIGGGSNAMGLFHPFLDDKDIEIYGVEASGHGIPSGLHAASVSGGRPGVLHGNRTYLLMNDDGQINEAHSISAGLDYPGIGPEHAWLADMGRVKFLSATDGEAVAAFQLCSKLEGIIPALETAHALAKVTEIAPK-KPKDHLMVVNLSGRGDKDLASVAEHLGT--AI
MANDENGRFGDFGGRFVSETLMPLILSLEEEYEKAKTDDSFWAEMDHLWKHYVGRPSPLYFAERLTEHLGAKIYMKRDELNHTGAHKINNVLGQIILARRMGKTRIIAETGAGQHGVATATVCAKFGLKCVVYMGAHDVERQAPNVFRMKLLGAEVIPVTSGRGTLKDAMNDALRDWVTNVRDTFYCIGTVAGPHPYPAMVRDFQSIIGKEVREQMTEAEGRFPDTVIAAIGGGSNAMGLFYPFLDDKEVAIIGVEAGGKGVNAKEHCASLTGGRPGVLHGNRTYLLQDDDGQILEGFSISAGLDYPGIGPEHAWLHDIGRAEYVSITDVEALEAFQLCCTTEGIIPALEPSHALAHVMKIAPT-LPSDHIICMNMCGRGDKDIFTVARHLGF--DM
M--DASGHFGIYGGSFVSETLTHAIEELKHAYARYQHDPAFIAEFESELAHFVGRPSPIYHAARSSQEHGAQIFLKREDLNHTGAHKINNVIGQAMLAKRMGKPRIIAETGAGQHGVATATICARYGLECVVYMGSEDVKRQSPNVFRMKLLGATVVPVESGSKTLKDALNEAMRDWVANVDNTFYIIGTVAGPHPYPMMVRDFQSVIGNECLVQMPEMKSEQPDAVLACVGGGSNAIGIFYPYIKHAGTRLFGVEATGEGLESGKHAASLQRGSAGVLHGNRTYLLQDENGQVTETHSISAGLDYPGVGPEHAFLKDIGRAEYVGATDAEALDAFHYLCRTEGIIPALESAHAFAYARKLAPT-MRPDQSILVNLSGRGDKDIGTVADLSGE--DF
MNKDERGRFGAFGGRFVAETLMPLILELEAAYEAAKADPAFQTEFDYYMKHYVGRPSPLWFAERLTRKLGAKIYFKRDELNHTGAHKINNCIGQILLAKRMGKTRIIAETGAGQHGVATATVAALFGLPCVIYMGAVDVERQQPNVFRMRLLGAEVVPVTSGAATLKDAMNDAMRDWVANVRDTFYIIGTAAGPHPYPAMVRDFQSVIGTEARAQMIEAEGRLPDVAIAAIGGGSNAIGLFHPMLDD-EVKLIGVEAAGRGLDSGEHAASLSRGRPGVLHGNRTYLLQDADGQILEAHSISAGLDYPGIGPEHSHLHDIGRVEYVAVTDDEALEAFQLCCATEGIIPALEPAHALAHVAKIAPA-MEPSQIILMNLCGRGDKDIFTVAKHLGA--KL
MADDESGRFGIFGGRFVSETLMPLILELERQYDIAKTDPTFWAEMEDLWKNFVGRPSPLYFAERLTNHLGAKVYFKREELNHTGAHKINNVLGQIILARRMGKQRIIAETGAGQHGVATATVCAKFGLKCIVYMGAHDVERQAPNVFRMRLLGAEVVPVTSGRGTLKDAMNDALRDWVTNVRDTFYCIGTVAGPHPYPAMVRDFQSVIGKETRWQLEEHEGRLPDVLVAAVGGGSNAMGLFHPFLDDSSVRIVGVEAGGKGVDDREHCASLTGGRPGVLHGNRTYLLQDADGQILEGYSISAGLDYPGIGPEHSWLHDIGRVEYVSITDAEALEAFQLCCEQEGIIPALESSHALAQVTKLAPT-LPKDQIIVINLSGRGDKDIFTVAKHLGF--DM
MQGDENGRFGNYGGRFVSETLMPLILSLEAEYERAKHDPEFWAEMNDLWTHYVGRPSPLYYAERLSETLGAKIYLKREELNHTGAHKINNVLGQILLARRMGKTRIIAETGAGQHGVATATVCAKFGLKCIVYMGAHDVQRQAPNVFRMRLLGAEVVAVTSGRGTLKDAMNDAMRDWVTNVRDTFYCIGTVAGPHPYPAMVRDFQNIIGNETRAQMEAQEGRLPDTIIAAIGGGSNAMGIFHPFLDDPTVRIIGVEAGGKGVDEREHCASLTGGRPGVLHGNRTYLLQDADGQILEGFSISAGLDYPGIGPEHAWLHDTGRVEYVSITDAEALSAFQDLCKYEGIIPALESSHALAHAVKIAPD-LPKDHLIVVNLSGRGDKDIFTVARALGV--EV
MKNNTLGRFGEYGGMYVSETLMPLLIDLDQSYQKIQKDKKFQKELKDLFKNYVGRPSALHHAKNLSAYLGPKVYFKRDELNHTGAHKINNCLGQILLAKKMGKTRIIAETGAGQHGVATATVCALFGLPCYIYMGSKDIERQKPNVFRMKLLGANIIPVESGSKSLKDAMNEALRDWIKNVRDTFYIIGSTAGPHPYPKMVRDFQSVIGKEAREQILKIEKKLPDYLIACVGGGSNAMGLFYPFLNDKKVQIIGVEAAGKGPKTNQTAATMTSGTPGILHGSYSYVLQDHDGQIKEAHSISAGLDYPGVGPEHSYLKDIKRAKYFGVTDKEALNAFQLCSKLEGIIPALEPSHALAYLIKAFKN-KAKGKTIILNLCGRGDKDLFTAAKAIGFDADE
MN-DENGHFGIHGGRFVAETLMPNILELQAAYEAAKADPAYQSEMAGYLAHYVGRPSPLYYAERLSEHLGAKIYLKREELNHTGSHKVNNVLGQILLALRMGKKRIIAETGAGQHGVATATLCARFGLKCIVYMGAVDVERQKPNVFRMNMLGAEVVPVQSGSRTLKDAMNEALRDWVTNVHDTFYCIGTVAGPHPYPSMVRDFQSIIGRETREQLMEAEGRGPDSLIAAVGGGSNAIGLFHEFLDDSGVEIYGVEAAGHGISSGMHAASITGGKPGVLHGNRTYLLMDDDGQIIEAHSISAGLDYPGIGPEHSWLHDTGRVTYIPCTDKEALEGFQLLSRLEGIIPALECAHAIGKVMEIAPT-KPKDHLMVVNLSGRGDKDIFTVAEHLGG--QI
M-NNEQGRFGDFGGRFVSETLMPLILALEAEYEKAKTDDTFWAEMDDLWKHYVGRPSPLYFASRMTEELGAKIYLKRDELNHTGAHKINNVLGQIILARRMGKTRIIAETGAGQHGVATATVCAKFGLKCVVYMGAHDVERQQPNVFRMRLLGAEVVPVTSGRGTLKDAMNDAMRDWVTNVRDTFYCIGTAAGPHPYPAMVRDFQSIIGKEVRWQLQEGEGRLPDTLVAAIGGGSNAIGLFHPFLDDPSVNIIGVEAGGKGVNAKEHCASLTGGRPGVLHGNRTYLLQDDDGQILEGFSISAGLDYPGIGPEHAWLHDTGRAKYVSITDKEALEAFQFSCRTEGIIPALEPSHALAHVMKLAPT-LPSDHILVMNMCGRGDKDIYTVAKHLGQ--DM
MANDEKGRFGDFGGRFVSETLMPLILELEAQYEHAKTDQSFWDEMDFLWTHYVGRPSPLYFAERLTERLGAKVYFKRDELNHTGAHKINNVLGQIILARRMGKTRIIAETGAGQHGVATATVCAKFGLKCVVYMGATDVERQAPNVFRMKLLGAEVVPVTSGRGTLKDAMNDALRDWVTNVRDTFYCIGTVAGPHPYPAMVRDFQAIIGKETREQMMAAEGRLPDTIIAAIGGGSNAMGLFYPFLDDKDVRIIGVEAGGHGVNEKEHCASLTGGRPGVLHGNRTYLLQDDDGQILEGHSISAGLDYPGIGPEHSWLHDIGRAEYVSITDAEALEAFQLSCETEGIIPALEPSHALAHVAKIAPE-LPSDHLIVMNMCGRGDKDIFTVARALGW--EM
MSNDAKGHFGIYGGRFVSETLSAALDELEALYSKLSKDPAFQAEFDNDLAHYVGRPSPLYFAEQLTKHCGAKIYLKREDLNHTGAHKINNTIGQALLAKYSGKKKIIAETGAGQHGVATATVAARLGMECKVFMGSTDIERQKLNVYRMQLLGAEVISVESGTKTLKDAMNDAMRHWVTNVDDTFYILGTAAGPHPYPMLVRDFQSIIGRETIRQCEAQVGRQPDALIACIGGGSNAIGMFYPYLNMHDVRMIGVEAGGLGLLGNDHAAPLCKGRPGVLHGNRTYLMEDDNGQIMGTHSISAGLDYPGVGPEHSWLKDIGRAEYVAATDEEALDAFRALTRIEGIMPALESSHAIAHAMKMAKD-MRPDQVLVVNLSGRGDKDIHTVAGIDGLGYDA
M--DASGHFGPYGGSFVAETLIHALDELKRSYAEVQADAAFMAEFRSELKHFVGRPSPIYHAARLSRELGAQIYLKREDLNHTGAHKVNNTIGQAMLARRMGKPRVIAETGAGQHGVATATICARYGLECVVYMGSEDIKRQSPNVYRMHLLGATVVPVESGSKTLKDALNEALRDWVTNVENTFYIIGTVAGPHPYPTMVRDFQRVIGDESRAQMHEMVGRQPDAVIACVGGGSNAMGLFYPYIELEGTRLIGVEAAGQGLASGKHAASLSAGSPGVLHGNRTYLLQDANGQITETHSISAGLDYPGVGPEHAYLKDIGRAEYVGVTDTEALDAFHRLCRTEGIIPALESSHAVAHAMKIAPS-MRTDQHLLVNLSGRGDKDIGTVADLSGA--EF
MT-DFRGHFGIHGGRFVAETLMPLILELEQAYEAAKADPAYHAEMAGYLTHYVGRPSPLYFAERLTEHLGAKVYLKREELNHTGSHKVNNVLGQILLARRMGKERIIAETGAGQHGVATATMCARFGLKCVVYMGAVDVERQAPNVFRMKMLGAEVVAVQSGSRTLKDAMNEALRDWVTNVHDTFYCIGTVAGPHPYPAMVRDFQSIIGRETREQMQEMEGRLPDSLIACVGGGSNAMGLFHPFLDDPTVAIYGVEAAGRGLDTHEHAASIAGGRPGVLHGNRTYLLMDGDGQITEAHSISAGLDYPGIGPEHSWLNDVGRVTYLSCTDQEALDAFQLLTRLEGIIPALESAHAIAKVVELAPK-LPKDHLMVVNLSGRGDKDVPQVAEILGT--SL
MSKDAQGRFGPYGGRFVAETLIHALDELNEAYARYSQDPEFIREFQYELAHFVGRPSPIYHAKRLSSELGAQIFLKREDLNHTGAHKVNNTIGQALLARRMGKKRVIAETGAGQHGVATATICARYGMECVVYMGSEDVKRQSPNVYRMNLLGARVVPVESGSKTLKDALNEAMRDWVTNIESTFYIIGTVAGPHPYPMMVRDFQRVIGDECLVQMPEMTGRQPDAVIACVGGGSNSIGIFYPYIPHQDVRLIGVEPAGQGVETGKHAATLTAGSPGVLHGNRTYLLQDDAGQIIETHSISAGLDYPGVGPEHAYLKDTGRAEYVVASDAEALAAFHRLCRTEGIIPALESSHALAHALKLAPT-MRPDQHLLVNLSGRGDKDIGTVADLSGA--EY
MT-DARGRFGQFGGRYVAETLMPLLLEVEQAYEAAKKDAAFMAEWRWLLKDYVGRPSPLWHAKRLSDHLGAKVYFKREELNHTGAHKINAVLGQILLARRMGRKRILAETGAGQHGVATATACALFGLQCVVYMGATDVERQAPNVFRMKLLGAEVVPVTSGAGTLKDAMNEALRDWVANVADTYYCIGTVAGPHPYPQMVRDFQCVVGEETREQILEAEGRLPDALVCAVGGGSSAMGLFHPFLDDKDVALWGVEAAGRGMDTHEHACSLNRGRPGVLHGNLTYLLQDRHGQIQEAHSISAGLDYPGIGPEHSWLHETGRATYVGITDDEALEAFQICTKLEGIIPALESSHGLAQVMKLAPT-MGKDKIIVLNLSGRGDKDIFTVAKHLGV--EL
MSLDERGHFGTFGGRFVAETLMPLILDLEKAYAAAKADPSFQKEMNGYLKDYVGRPSPLYFAERLTEHLGAKIYLKREELNHTGSHKVNNVLGQIMVARRMGKKRIIAETGAGQHGVATATLCARFGLECIVYMGAVDVARQEPNVIRMEMLGAKVVPVQSGTRTLKDAMNDALRDWVTNVATTFYCIGTVAGPHPYPAMVRDFQSVIGHETREQMMAAEGRLPDSLVACIGGGSNAMGLFHPFLDEPAVEIFGVEAAGHGLTN-LHAASLAGGRPGVLHGNRTYLLMNEDGQIQDAHSISAGLDYPGIGPEHAWLHETGRVTYLSATDEEALAAFQLLSRLEGIIPALESAHAIAKLSQLAPK-RPRDHLMVVNLSGRGDKDVPQVGDILGR--KS
MNIDASGHFGIHGGRFVSETLMAALEQLEHIYNTAKADPEFWKAFQDDLVNYVGRPTPLYHAKRLSDDIGAQIYLKREDLNHTGAHKVNNTIGQALLAKMVGKKRIIAETGAGQHGVATATIAARLGLECVVYMGADDVERQAMNVYRMRLLGATVVPVTSGTRTLKDAMNEAMRDWVTNVDSTYYVIGTVAGPHPYPMLVRDFQAIIGKEAKLQHYQKTGKLPDALVACVGGGSNAIGLFYDFLNDKDVKMYGIEAGGDGVDTGNHAAPLTVGRVGVLHGNRTYLMADDDGQILGTHSISAGLDYPGVGPEHSFLKDIDRVQYVPCTDEEAMVGFRECTQKEGIIPALESSHAIAYALKLAKT-MSKDQSIIVNLSGRGDKDLHTVMKRDGI--EI
M--DATGHFPTYGGSFVSETLVHALDQLKDAYAHYRNDPEFIAEFQKELKHFVGRPSPIYHAERLSRELGAQIYLKREDLNHTGAHKINNVIGQALLAKRMGKPRVIAETGAGQHGVATATICARYGLECVVYMGSEDVKRQSPNVYRMKLLGATVVPVESGSKTLKDALNEAMRDWVTNVENTFYIIGTVAGPHPYPMMVRDFQRVIGLECLEQMPELAGRQPDAVIACVGGGSNAIGIFHPYIPHENVRLIGVEAEGQGVASGKHAATLTAGSPGVLHGNRTYLLQDEDGQIIETHSISAGLDYPGVGPEHAHLKDIGRAEYVGITDADALSAFHRLCRTEGIIPALESSHAVAYAIKLAPT-LGQDKVLLINLSGRGDKDIGTVADLSGA--AY
MGEDEAGRFGIHGGRFVAETLMPLILEVEKAYYTAKSDPSFESELLYYQKHYIGRPSPLYFASRLTEHFGAKLYLKRDELNHTGAHKINNVLGQALLAKRMGKTKIIAETGAGQHGVATATACALFNLECEVFMGAEDVRRQKPNVDRMRLLGAKVHPVTSGTSTLKDAMNEALRYWVANPETHFYIIGTVAGPHPYPEMVRDFQSVIGIETKEQIREAEGRLPDALIACIGGGSNAMGLFHPFLDDEAVDIYGVEAAGHGIDTGEHAASLTGGRPGVLHGNRTYLLQTDEGQIKDAHSISAGLDYPGIGPEHAWLHDIGRVNYVSATDEEALEMFHLCSRLEGIIPALEPSHALAFASTFLPS-LGKDKIVVLNMCGRGDKDLEAVLPMLDARGKL
MNLDERGHFGIFGGRYVAETLMPLILDLEKAYADAKADPAFQKEMNGYLKDYVGRPSPLYFAERLTEHLGAKIYFKREELNHTGSHKVNNVLGQIMVARRMGKKRIIAETGAGQHGVATATLCARFGLECIVYMGAVDVERQQPNVIRMEMLGAKVVPVQSGSRTLKDAMNDALRDWVTNVADTFYCIGTVAGPHPYPMMVRDFQSIIGTETRAQMMEAEGRLPDSLVACIGGGSNAMGLFHPFLDDPSVEIFGVEAAGHGLTN-LHAASIAGGRPGVLHGNRTYLLMDDDGQIQDAHSISAGLDYPGIGPEHSWLHETGRVTYLSATDEEALAAFQLLSRLEGIIPALEPAHAIAKVLELAPK-RPKDHLMVVNLSGRGDKDVPQVGDILDK--KK
MNQDENGHFGIFGGRFVAETLMPLILDLEKAYEDAKKDPAFEAELTQLNTHYTGRPSPLYFAERLTEELGAKIYFKRDELNHTGSHKINNCLGQILLAKRMGKTRIIAETGAGQHGVATATVCARFGLPCVVYMGATDVERQKPNVFRMKLLGAEIIPVTAGAGTLKDAMNEALRDWVTNVDSTYYLIGTAAGPHPYPEMVRDFQSIIGEETRSQIQDAEGRLPDAIVAAVGGGSNAIGLFHPFLDDTSVKIYGVEAGGNGLDGDEHCASLNAGKPGVLHGNRTYLLQDDDGQILEGHSISAGLDYPGIGPEHSWLRDTGRVTYVPITDNEALDAFQMLTRVEGIIPALEPSHALAQVIKMAPQ-MDKDQIIVMNLCGRGDKDIFTVGNLLGF--DL
MTKDDGGHFGIHGGQFVAETLMPLIKELEQAFEDSKTDDAFKAELGGYLKHYVGRPSPLYFAKRMSEHLGARIYFKREDLNHTGAHKVNNCMGQILLARRMGKGRIIAETGAGMHGVATATVCALFDLPCTIYMGCKDIERQAPNVYRMKMLGATVIPVTAGAGTLKDAMNEAMRDWVANVESTYYLIGTVAGMHPFPEMVRDFQCIIGDETRDQIMELEGRLPDSLVACIGGGSNAMGLFHPFLDDGDVRIVGVEAAGHGIDTGEHAASLNAGKPGVLHGNRTYLLMDDDGQITEAHSISAGLDYPGIGPEHAWLHDIGRAEYVAITDDEALEAFRLCSRMEGIIPALESSHAVAQAMKMAPD-LPGDHIMVINMSGRGDKDLNTVAAIDGV--TL
MAEDENGRFGDFGGRFVSETLMPLILSLEEEYERAKTDDSFWAEMQDLWTHYVGRPSPLYYAERLTERLGAKIYLKRDELNHTGAHKINNVLGQIILARRMGKTRIIAETGAGQHGVATATVCAKFGLKCVVYMGAHDVERQAPNVFRMKLLGAEVIPVTSGRGTLKDAMNDALRDWVTNVHETFYCIGTVAGPHPYPAMVRDFQAIIGKEAKEQMMLAEGRLPDTIIAAIGGGSNAMGLFYPFLDDKSVGIIGVEAGGKGVNDKEHCASLTGGRPGVLHGNRTYLLQDDDGQILEGFSISAGLDYPGIGPEHSWLHDIGRAEYVSITDAEALEAFQLCCETEGIIPALEPSHALAHVAKIAPN-LPADHLICMNMCGRGDKDIFTVARALGW--EM
MANDEKGRFGKFGGRFVSETLMPLILQLEQEYERAKTDDSFWAEMHDLWTHYVGRPSPLYYCERLTERLGAKIYMKRDELNHTGAHKINNVLGQIILARRMGKTRIIAETGAGQHGVATATVCAKFGLKCVVYMGAHDVERQAPNVFRMKLLGAEVIPVTSGRGTLKDAMNDALRDWVTNVRDTFYCIGTVAGPHPYPAMVRDFQSIIGKEAKEQMQAAEGRLPDTIIAAIGGGSNAMGLFYPFLDDKEVSIIGVEAGGKGVNEKEHCASLTGGRPGVLHGNRTYLLQDDDGQILEGFSISAGLDYPGIGPEHSWLHDIGRAQYVAITDAEALEAFQLCCEAEGIIPALEPSHALAHVMKIAPD-LPKDHIVCMNMCGRGDKDIFTVAKALGF--EM
M-DDEKGRFGIYGGRFVSETLMPLILELEEQYERAKTDQSFWDEMDHLWKHYVGRPSPLYFAERMTEELGAKIYLKRDELNHTGAHKINNVLGQIILAKRMGKTRILAETGAGQHGVATATVCAKFGLKCVVYMGAHDVERQQPNVFRMRLLGAEVVPVTSGRGTLKDAMNDALRDWVTNVHDTFYCIGTVAGPHPYPAMVRDFQAVIGKEVRWQLHEGEGRLPDTVIAAIGGGSNAMGLFYPFLDDPSVNIIGVEAGGKGVDEKEHCASLTGGRPGVLHGNRTYLLQDDDGQILEGFSISAGLDYPGIGPEHSWLHDTGRAKYVSITDKEALEAFQFSCRTEGIIPALEPSHALAHVMKIAPT-LPKDHVIVSNMCGRGDKDIFAVAKHLGQ--DL
MTEDEDGLFGQFGGRFVAETLMPIILDLEDAYRTAKTDPAFRAELDDLQTHYTGRPSPLYFAERLTEHFGARVYFKREELNHTGSHKINNCLGQILLARRMGKTRIIAETGAGQHGVATATVCARFGMPCVVFMGATDVERQKPNVFRMKLLGAEVRAVTAGAGTLKDAMNEALRDWVTNVSDTYYLIGTAAGPHPYPAMVRDFQQVIGDETRQQMLDDTGALPDAVVACVGGGSNAIGMFRAFLDDPSVAIYGAEAGGHGIHIEGHASSMSGGRPGVLHGNRTYLLQDAAGQIMEGHSISAGLDYPGVGPEHSWLRDTGRVTYVPVTDEEAVDAFHLCTRLEGIIPALESAHGLAHVGKLAKT-MGREQSIVLCLSGRGDKDVNTIAARMGL--EM
M--DLKGHFGIYGGSFVSETLTHAINELKAAYAQYQHDPAFIAEFKSELAHFVGRPSPVYHAARMSREMGAQIFLKREDLNHTGAHKINNTIGQAMLAKRMGKPRIIAETGAGQHGVATATICARYGLECVVYMGAEDVKRQSPNVYRMKLLGATVVPVESGSKTLKDALNEAMRDWVANVDNTFYIIGTVAGPHPYPMMVRDFQSVIGEECLTQMPEMAEQQPDAVIACVGGGSNAMGIFYPYIPHDKTRLIGVEAAGEGLDTGKHSASLQLGTPGVLHGNRTYILQDENGQITETHSVSAGLDYPGVGPEHAYLKDIGRAEYVGITDKEALEAFHYLCRTEGIIPALESSHAVAYAMNLAKT-MRPDQSILVNLSGRGDKDIGTVADLSNA--DF
MTTDERGHFGIFGGRYVAETLMPLILDLEKAYDDSKKDPAFHAEVENLNTHYTGRPSPLYFAERLTEHLGAKIYFKRDELNHTGSHKINNCLGQILLAKRMGKTRIIAETGAGQHGVATATVCARFGLPCVVYMGATDVERQKPNVFRMKLLGAEIVPVTAGAGTLKDAMNEALRDWVTNVDSTYYLIGTAAGPHPYPEMVRDFQSVIGQELREQIMEAEGRLPDALVAAVGGGSNAIGMFHPFLDDKGVEIYGVEAGGHGLDGDEHCASLAAGKPGVLHGNRTFLLQDDDGQILEGHSISAGLDYPGIGPEHSWLKDIGRVNYVPIMDDEALEAFQMLTKVEGIIPALEPSHALAHVAKLAPK-MDKDQIIVMNLCGRGDKDVFAVGNMLGF--DL
MN-QLDAKFGEYGGMYVPELLIPALDQLEQAFLEAKDDPAFNAEFMSLLKDYAGRPTSMTLTRNLVSNPKVKLYLKREDLLHGGAHKTNQVLGQALLTKRMGKTEVIAETGAGQHGVATALACALLGLKARIYMGAKDVERQAPNVFRMRLMGAEVIPVDSGSGTLKDAVNEALRDWSANYDKAHYLLGTAAGPHPFPTIVREYHRMIGEETRAQMLEKEGRLPDAVVACVGGGSNAIGMFADFIDEPSVRLVGVEPAGKGVHTKDHGAAIGKGTKGILHGAYTYIMQDQDGQIEESYSVSAGLDYPAVGPQHAYLSDIGRAEYVSVTDDEALNAFQLLARKEGIIPALESSHALAYALNMADE-AEDDTIIVVNLSGRGDKDLGHVISILGD--NG
M-NDENGRFGDFGGRFVSETLMPLILELEEQYEHAKTDDTFWDEMNDLWTNYVGRPSPLYHASRLTEHLGAKIYLKRDELNHTGAHKINNVLGQIILARRMGKTRIIAETGAGQHGVATATVCAKFGLKCVVYMGAHDVERQAPNVFRMRLLGAEVVPVTSGRGTLKDAMNDALRDWVTNVRDTFYCIGTVAGPHPYPAMVRDFQAIIGKETKEQMMAAEGRFPDTIIAAIGGGSNAMGLFFPFLDDKDVGIIGVEAGGKGVNAKEHCASLTGGRPGVLHGNRTYLLQDDDGQILEGFSISAGLDYPGIGPEHAWLHEIGRAQYVSITDVEALEAFQLSCELEGIIPALEPSHALAHVMKIAPT-LPKDHIIVMNMCGRGDKDIFTVAKALGI--EM
MPDDEQGRFGQFGGRFVSETLMPLILELERRYEHAKTDPDFWAEMQDLWTHYVGRPSPLYFAERLTDRLGAKVYLKRDELNHTGAHKINNVLGQIILARRMGKSRIIAETGAGQHGVATATVCAKFGLQCVVYMGAHDVERQAPNVFRMRLLGAEVIPVTSGRGTLKDAMNDALRDWVTNVRDTFYCIGTVAGPHPYPAMVRDFQSIIGKEVRDQMQAAEGRLPDTLVAAIGGGSNAMGLFYPFLDDKDVAIVGVEAGGKGVDDTQHCASLTGGRPGVLHGNRTYLLQDSHGQILEGHSISAGLDYPGIGPEHSWLHDTGRAKYVSITDAEALEAFQLCCAMEGIIPALEPSHALAHVMKIAPD-LPRDHLLVMNLCGRGDKDIFTVAKHLGF--DM
MNEDEDGRFGIFGGRFVAETLMPLILDLQAEWEKAKTDPEFQAELQYLNTHYTGRPSPLYFAERLTAELGAKIYFKRDELNHTGSHKINNCLGQILLAKRMGKTRIIAETGAGQHGVASATVAARFGLPCVVYMGATDVERQAPNVFRMKLLGAEVRPVTSGHGTLKDAMNEALRDWVTNVDDTYYLIGTAAGPHPYPELVREFQSVIGKETKEQMMAAEGRLPDMLVAAVGGGSNAIGLFHPFLDDDSVQIVGVEAGGKGLDGEEHCASLTAGSPGVLHGNRTYLLQDGDGQIKEGHSISAGLDYPGIGPEHSWLKDVGRVEYVPIMDDEALAAFQMLTRTEGIIPALEPSHALAEVIKRAPK-MGKDQIIVMNLCGRGDKDIFTVGKILGM--GL
M--DARGHFGPYGGSFVAETLVHALDELKAAYDKYRNDPEFVAEFRSELTHYVGRPSPVYHAARTSREMGAQIYLKREDLNHTGAHKVNNTIGQALLAKRMGKPRVIAETGAGQHGVATATICARYGLECVVYMGSEDVKRQSPNVYRMNLLGATVVPVESGSKTLKDALNEALRDWVTNVENTFYIIGTVAGPHPYPAMVRDFQSVIGEECLQQMPEMIGRQPDAVVACVGGGSNAMGIFYPYIGHAATRLIGVEAAGHGLDTGRHAASLSAGSPGVLHGNRTYLLQDDNGQVIETHSVSAGLDYPGVGPEHAYLKDIGRAEYVGITDDEALHAFHYLCRTEGIIPALESSHAVAYAMKLAKT-MRPDQSILVCLSGRGDKDIATVAGLLEA--S-
MSEDERGRFGIFGGRFVAETLMPLILDLEKAWDDARKDPAFAAQIADLGTHYIGRPSPLYYAERLSDELGARIYLKRDELNHTGSHKINNCIGQILLAMRMGKTRIIAETGAGQHGVATATVCARFGLPCVVYMGAKDIERQAPNVFRMRLLGAEVVPVTAGAGTLKDAMNEALRDWVANVENTYYLIGTAAGPHPYPAMVRDFQSVIGTETRTQILEMAGRLPDLVVAAVGGGSNAIGLFHPFLDDPSVAITGVEAGGEGLEGNLHCASLTAGSPGVLHGNRTYLLQDGDGQILEGHSISAGLDYPGIGPEHSWLKETGRVSYVPIGDEDALAAFQLLARTEGILPALEPAHALAHVADVAPT-MGRDQIIVMNLCGRGDKDVHTVAAALDA--RV
MTVDERGHFGMFGGRFVAETLMPVILEVEKAYAAVKDDPAFQAEMDGYLAHYVGRPSPLYYAERLTEHLGAKIYLKREELNHTGSHKVNNVLGQILLARRMGKKRIIAETGAGQHGVATATLCARFGLECVIYMGAVDVERQKPNVFRMQMLGATVVPVQSGSRTLKDAMNEALRDWVTNVATTYYCIGTVAGPHPYPAMVRDFQAIIGKETREQVLAAEGRLPDSLVACIGGGSNAMGLFYPFLDDKDVEIYGVEAAGHGLASGQHAASLTGGRPGVLHGNRTYLLMDDDGQIAEAHSISAGLDYPGIGPEHAFLHETGRVTYISATDKEALEAFMLLSKLEGIIPALEPSHAIAKVVELAPQ-KPQDHIMVVNLSGRGDKDVPQVADILGG--QF
MDNNPDGFFGNYGGKFVPETLMYALKELDEIYAKLKNDPKFLKEIDQDLVQFVGRPSPLYFAKRLTDHYGPQIWLKREDLNHTGAHKINNTVGQILLAKAMGKKRIIAETGAGQHGVATATVAARLGLECHIYMGAADVKRQSLNVYRIKLLGAKVHAVDSGTATLKDALNEAMRDWVTNIEDTYYIIGSVTGPHPYPMIVRDFNAIVGRELKEQSLSLFSQYPDAIIACVGGGSNAMGIFYPFLQDEDVDLIGVEAAGRGLQSGEHAAPLNDGKPGILHGAKSYLMQDTNGQVVDTHSISAGLDYPGVGPEHSNLKDAGRANYIAVDDDEVLTSFHQVTKLEGIMPALETAHAFAALDHIVKN-YSSNQYLVINVSGRGDKDINTVATMDGI--SD
MNKDGRGRFGDYGGRFVAETLMPCVLELEAAWEAARADPAWRTELDGYLKSYIGRPSPLWHAQRLSAQLGAKIYFKRDELNHTGSHKANNCMGQILLARRMGKTRIIAETGAGSHGVATATVCALFGLPCTIYMGTTDIERQQPNVFRMKLLGAEVKPVKSGAGTLKDAMNEALRDWVANVRDTYYLIGTVAGPHPYPAMVRDLQSIIGEEARAQMLEAEGRLPDAAVASVGGGSNAIGLFHAFLDDPDVRLIGVEAAGRGLDTHEHAAALSGGRPGVLHGNRTYLLQTDDGQIEEAHSISAGLDYPGVGPEHAWLHDIGRVEYVAATDDEVVAAFQLCTRAEGIIPALEPAHALAHVVKLAPT-MPKDGIILMNLCGRGDKDMATVARHLGV--AL
M-NDEKGRFGDFGGRFVSETLMPLILELEAQYEHAKTDQTFWDEMDYLWKHYVGRPSPLYFAERLTDHLGAKIYLKRDELNHTGAHKINNVLGQIILARRMGKTRIIAETGAGQHGVATATVCAKFGLKCVVYMGAHDVERQKPNVFRMRLLGAEVVPVTSGRGTLKDAMNDALRDWVTNVRDTFYCIGTVAGPHPYPAMVRDFQAIIGKEAKEQMMEAEGRLPDTIIAAIGGGSNAMGLFFPFLDDKEVNIIGVEAGGKGVNAKEHCASLTGGRPGVLHGNRTYLLQDDDGQILEGYSISAGLDYPGIGPEHSWLHEIGRAKYVAITDKEALEAFQLCCMQEGIIPALEPSHALAHVMKIAPE-LPADHLICMNMCGRGDKDIFTVAKHLGF--GM
MQTDARGHFGPYGGRFVSETLIGALEELEAVYEKLWADPAFQAEFDRDLAHYVGRPSPLYHAERLSREVGAQIYLKREDLNHTGAHKVNNTIGQALLAKFMGKPRVIAETGAGQHGVASATVAARLGLECKVYMGSEDVKRQALNVYRMRLLGAEVIPVTSGTRTLKDAMNEAMRDWVTNVDNTFYIIGTAAGPHPYPKLVRDFQCVIGREARAQSLEQIGRLPDAIIACVGGGSNAIGLFHPFIEDTGVRMVGVEAGGYGLATGQHAAPLSDGRPGVLHGMRTYLMEDDAGQILPTHSVSAGLDYPGVGPEHAWLKDIGRAEYVAIDDQEALAAFRTLTQVEGIMPALESSHAVAQAMKMAKT-MDKDQVLVVNLSGRGDKDIHTVAELDGI--QI
MTTDPQGRFGRFGGKYVPETLMPALAELEIAYEQYRNQPAFVAELQQLLRDYVGRATPLYFAERLTAHYGAQIYLKREDLNHTGAHKINNAIGQVLLAKRMGKKRIIAETGAGQHGVATATVCARFGLECVIYMGVHDMERQALNVFRMKLMGAEVRPVAAGTGTLKDATSEAIRDWVTNVETTHYILGSVAGPHPYPMMVRDFHAVIGQETRAQAMEKWGGLPDILMACVGGGSNAMGLFHEFVNESSVRLIGVEAAGEGVNTEKHAATLTKGRVGVLHGAMSYLLQDNDGQVIEAHSISAGLDYPGVGPEHSYLKDLGRAEYYSVTDAEALAAFQKLSRLEGIIPALETSHAIAYLETLCPQ-LSGSPRIVINCSGRGDKDVQTVAKFL----NQ
MNKDEQGMFGIFGGRFVAETLMPLILDLEEKWNEAKTDPAFRAELQALSTFYAGRPSKLYFAEGLTRHLGAKIYFKREDLNHTGSHKINNCLGQILLAKRMGKTRIIAETGAGQHGVASATVAARFGLPCVVYMGATDVARQSPNVFRMKLLGAEVKPVSAGHGTLKDAMNEALRDWVTNVEDTYYLIGTAAGPHPYPEMVREFQSPIGTEARAQILEQEGRLPDVIIAAVGGGSNAIGLFHPFLDDKDVRIVGIEAGGRGLDGIEHCASMNAGRPGVLHGNRTYLLQNEDGQILDGHSISAGLDYPGVGPEHSWLRDTGRVDYVPVLDDEALEAFQLCTRTEGIIPALESAHAIAHAVKIAPS-MGKDEVIIVNLSGRGDKDVHTVASMMGM--EI
MSFDSQGHFGRYGGRFVAETLMQPLEELRLAYERYLNDSAFLAELNDDLHHYVGRPSPLYHAVRWSRQLGAKIYLKREDLNHTGAHKINNALGQALLARRMGKTRLIAETGAGQHGVAAATVAARFGMECVVYMGTEDMQRQSVNVYRMCLLGAEVRPVESGSKTLKDALNEAMRDWVTNVDNTFYVIGTVAGPHPYPAMVRDFQAIIGREARQQIKIQAGRLPDALVACVGGGSNALGLFYPFINDKEVAIYGVEAAGDGLETGRHAASLTGGRVGVLHGNRTYLLTDSNGQIIETHSISAGLDYPGVGPEHAWLKDTGRAQYVAITDIEALAAFHDLTRIEGILPALESSHALAYCKKLAPT-LSKDKIIVVCLSGRGDKDIHTVATREGL--KF
MT-DDRGFFGLYGGRFVAETLMPLILELEKAYDEARNDPAFHAELAHLGKHYTGRPSPLYFAERLTEHLGAKIYFKRDELNHTGSHKINNCLGQILLARRMGKTRIIAETGAGQHGVASATVSARFGYPCTVYMGATDVERQKPNVFRMKLLGATVNPVTSGAGTLKDAMNEALRDWVTNVEDTYYIIGTAAGPHPYPAMVRDFQSVIGTEAKEQMLAAEGRLPDALVAAIGGGSNAIGLFHPFLDDRDVQIFGVEAGGHGLDVPGHAASMAGGRPGVLHGNRTYLLQDGDGQILEGHSISAGLDYPGVGPEHSWLKDTGRVSYVPATDREALDAFQVCTRLEGIIPALEPSHALAHVIKLAPT-MAKDQIILMNMCGRGDKDVFTVAKHLGQ--DM
MN-HLDSKFGDYGGMYVPELLIPALDQLEQVFIDAQKDPEFQTEFMGLLKDYAGRPTAMTLTRNLVSNPKVKLYLKREDLLHGGAHKTNQVLGQALLTKRMGKTEVIAETGAGQHGVATALACALLGLKARIYMGAKDMERQAPNVFRMRLMGAKVIPVNSGSGTLKDAVNEAMRDWSANYDKAHYLLGTAAGPHPFPTIVREFHRMIGEETRAQILEKEGRLPDALVACVGGGSNAIGMFADFIDEPSVRLIGVEPAGKGVHTKEHGAAIGKGTTGVLHGAYSYIMQDDDGQIEESYSVSAGLDYPAVGPQHAHLYDIGRAEYESVTDEEALNAFQLLSQKEGIIPALEPAHALAHALNMADE-AEDGTIIVVNLSGRGDKDLEHVRSILGD--HD
MNKDEEGMFGIFGGRFVAETLMPLILELQDAYDSAKDDPEFKAELQNLSTHYAGRPSKLYYAEGLTKHLGAKIYFKREDLNHTGSHKINNCLGQILLAKRMGKTRIIAETGAGQHGVASATVAARFGLPCVVYMGATDVERQKPNVFRMKLLGAEVKPVTAGNGTLKDAMNEALRDWVTNVEDTYYLIGTAAGPHPYPELVRDFQAVIGTEARQQILEQEGRLPDALIAAVGGGSNAIGLFHPFLDDKDVKIYGVEAGGHGLDGNEHCASMNAGRPGVLHGNRTYLLQDEDGQILEGHSVSAGLDYPGVGPEHSWLRDTGRVSYVPILDNEALDAFQLTTRVEGIIPALESAHAIAYAVKLAPT-MGKDQVMIVNLSGRGDKDVHTVGKLLGM--DI
MNDDDRGHFGEFGGRYVAETLMPLILDLEKHYRAAQADPAFGEQFNDLLQNYVGRPSPLYYAESLTEEVGAQIWFKRDELNHTGAHKINNCVGQILLAMRMGKTRIIAETGAGQHGVATATVCARFGLPCTIFMGATDVARQKPNLFRMKLLGAEVVPVTSGAATLKDAMNEALRDWVANVHDTFYIIGTAAGPHPYPELVRDFQSVIGKEARAQMLDRVGRLPDMLVAAIGGGSNAIGLFHPFLDDPDVKMLGIEAAGHGLDK-EHAASLAGGGPGILHGNKTYLLQDEDGQITEAHSISAGLDYPGIGPEHSWLKESGRVDYDSATDKEALDAFQLLCRTEGIIPALEPSHAIAAVVREAVK-MDRDKIILANLCGRGDKDIFTVAEALGT--EI
MNKDDRGHFGEFGGRYVAETLMPLVLDLEKHYRAAQADPAFAEQFDDLLQNYVGRPSPLYYAESLTGEVGAQIWFKRDELNHTGAHKINNCIGQILLAMRMGKTRIIAETGAGQHGVATATVCARFGLPCTIFMGATDVARQKPNLFRMKLLGAEVVSVTSGAATLKDAMNEALRDWVANVHDTFYIIGTAAGPHPYPELVRDFQSVIGKEARAQMLERVGRLPDMLVAAIGGGSNAIGLFHPFLDDPDVKMLGIEAAGHGLDK-EHAASLAGGGPGILHGNKTYLLQDEDGQITEAHSISAGLDYPGIGPEHSWLKESGRVDYDSATDVEALDAFQLLCRTEGIIPALEPSHAIAAVVREAVK-MDRDQIILANLCGRGDKDIFTVAEALGT--EI
M--DASGHFGRFGGSFASETLTHALTELRDAYAKYQNDPEFVAEFQSELAHFVGRPSPVYHAARMSREMGAQIYLKREDLNHTGAHKINNVIGQAMLARRMGKPRIIAETGAGQHGVATATICARYGLECIVYMGAEDVKRQSPNVYRMRLLGATVVPVESGSRTLKDALNEAMRDWVANVDNTFYIIGTVAGPHPYPAMVRDFQKVIGEECLTQMPEFADRQPDAVVACVGGGSNAMGIFHPYIPFENTRLIGVEAAGEGLDSGKHSASLQRGSSGVLHGNRTFILQDENGQITETHSISAGLDYPGVGPEHAWLQELGRAQYVGITDQEALDAFHYLCRTEGIIPALESSHAVAYAMQLAKT-MRADQSILVNLSGRGDKDIGTVADLSGA--DY
MS-DDRGHFGLFGGRYVAETLMPLILELEKAYNEAKDDPEFHKELDGLLTHYVGRPSPLYFAKRMTEQCGAKIYFKREDLNHTGAHKINNCMGQILLARRMGKTRIIAETGAGQHGVATATVCALFGMKCVIYMGETDIARQAPNVFRMKLLGAEVVPVVSGSRTLKDAMNEALRDWVTNVHDTFYIIGTVAGPHPYPTLVRDFQCVIGEETRRQVQELEGRLPDSLVACVGGGSNAMGLFHPFLDDKDVRIIGVEAAGHGVNTEKHAASLTGGRPGVLHGNRTYLLQDDDGQITEAHSISAGLDYPGIGPEHAWLKDVGRVEYVSITDDEAVKAFQETTRLEGIIPALESSHAVAYAMKLAPT-LPQDHIMVVNMSGRGDKDVNTIAQAMGT--DL
M--DPSGHFGPYGGVFVAETLIPALDELRAAYEACRDDPAFITEFEYELKHYVGRPSPIYHARRWSDLLGAQIYLKREDLNHTGAHKVNNCIGQAMVARRMGKPRVIAETGAGQHGVATATVAARYGMECVVYMGSEDVRRQAANVYRMKLLGATVVPVESGSKTLKDALNEAMRDWVTNVHNTFYIIGTVAGPHPYPLMVRDFQTVIGKECLLQMPEMTGRQPDCVIACVGGGSNAMGIFHPYIDVPDVRLIGVEAAGEGMESGRHAASLTAGKPGVLHGNRTYLLQDDDGQIIETHSISAGLDYPGVGPEHAWLKDSGRAEYVTVTDQEALKAFHDLCRLEGIIPALESSHALAYAARLAPT-LPKDKILLVNLSGRGDKDMHTVAEKSGI--QF
MSQDAKGFFGDFGGRFVAETLMPLILHLQREYEAAKQDPAFAEELAGLSADYVGRQSPLYFAERLTEQLGAKIYLKREDLMHTGAHKINNALGQVLLARRMGKQRIIAETGAGMHGVATATVAARFGLDCVIYMGSTDIHRQQPNVQRMQLLGAKVVPVTAGDGTLKDAMNEALRDWVTNVDDTFYIIGTVAGPHPYPQLVRDFQSIIGQETRVQLQEKEGRLPDSLVACIGGGSNAMGLFHPFLDEESVEIIGVEAAGEGLETPRHAASLKGGLPGVLHGNRTFLLQDEEGQIGDAHSISAGLDYPGIGPEHAWLHDIKRAEYVAATDQEALDAFKMLCRLEGIIPALESSHALAEVIKRAPG-LPKDHLMVVNLSGRGDKDMATVTHHLAD--EL
MADDENGRFGDFGGRFVSETLMPLILSLEEEYEKAKTDESFWAEMHDLWTHYVGRPSPLYYAERLTEHLGAKIYLKRDELNHTGAHKINNVLGQIILARRMGKTRIIAETGAGQHGVATATVCAKFGLKCIVYMGAHDVERQAPNVFRMRLLGAEVIPVTSGRGTLKDAMNDALRDWVTNVRDTFYCIGTVAGPHPYPAMVRDFQSIIGKEVREQMHEAEGRLPDTLIAAIGGGSNAMGLFFPFLDDKSVNIIGVEAGGKGVNMKEHCASLTGGRPGVLHGNRTYLLQDDDGQILEGYSISAGLDYPGIGPEHAWLHEIGRAQYVSITDKEALEAFQLSCQLEGIIPALEPSHALAHVMKIAGD-LPSDHLLVMNMCGRGDKDIFSVAKHLGF--DM
MNVDEEGQFGIYGGRFVAETLMPNILELDEAYKEAKNDKAFADELAYLNKHYTGRPSPLYFAERLTEHLGAKVYFKRDELNHTGSHKINNCLGQILLAKRMGKTRLIAETGAGQHGVASATVAARFGYPCLVYMGAKDVHRQSPNVFRMKLLGAEIESVTAGAGTLKDAMNEALRDWVTNVEDTYYLIGTAAGPHPYPELVRDFQSVIGKETKEQMMEAEGRLPDMLVASVGGGSNAIGLFHPFLDDDAVQIVGVEAGGKGLDGDEHCASLTAGSPGVLHGNRTYLLQTSEGQIEEGASISAGLDYPGIGPEHSWLKDSGRVNYVPIMDVEALEAFQLLCRLEGIIPALEPSHALAEVIKRAPG-MDKDQIIVMNLCGRGDKDVFTVGEALGV--EM
M--DARGRFGPYGGSFVAETLTHALQELQAAYAQCQADPDFDAEFRHELAHFVGRPSPIYHAARLSREIGAQIYLKREDLNHTGAHKINNTIGQALLARRMGKSRVIAETGAGQHGVATATICARYGLQCVVYMGSEDVKRQSPNVYRMQLLGATVVPVQSGSKTLKDALNEALRDWVTNVEDTFYIIGTVAGPHPYPMMVRDFQRVIGDECLLQMPERAGRQPDAVIACVGGGSNAMGIFYPYLPQQRVRLIGVEAAGLGLSSGRHAASLCAGSPGVLHGNRTYLLQDDNGQIIETHSISAGLDYPGVGPEHAYLHDIGRAEYVAITDDEALAAFHRLCRTEGIIPALESSHAVAHAMKLAAT-MPSEAILLVNLSGRGDKDISTVAAMQGI--AL
MNQDEAGMFGIFGGRFVAETLMPLILDLQRHWNEAKEDPAYQAEVAFLGKHYTGRPSPLYFAERLTDHLGAKIYFKREDLNHTGSHKINNCIGQILLARRMGKTRIIAETGAGQHGVASATVAARFGLPCVVYMGATDVERQKPNVFRMNLLGAEVRPVTAGHGTLKDAMNEALRDWVTNVEDTYYLIGTAAGPHPYPELVRDLQSVIGIEARAQILELEGRLPDAIVAAVGGGSNAIGLFHPFLDDSQVAIHGVEAGGRGLDGVEHCASMTAGSPGVLHGNRTYLMQNEDGQILDGHSVSAGLDYPGVGPEHSWLKDAGRVVYSPILDDEAVEAFQLTTKIEGIIPALESAHAIAHAVKLAPT-MGKDQIMIVNFSGRGDKDVHTVAGMLGM--EI
MTYDSRGHFGIYGGRYVAETLMPLILEVEEAYNTLRRDPAFRAELNQLLSAYVGRPSPLYLARSLSDELGARIYLKREDLNHTGAHKINSCLGQILLARRMGKTRIIAETGAGQHGVATATVCALFGLSCVIYMGATDIARQQPNVFRMKLLGADVRAVQSGAATLKDAMNEALRDWVAHVRDTYYLIGTVAGPHPYPTMVRDFQCVIGEETRAQMQDECGALPDSLVACVGGGSNAMGLFHPFLDDRDVRIIGVEAAGHGLETGKHAASLAGGRPGVLHGNCTSILQDDDGQIAEAHSISAGLDYPGIGPEHAWLHDTGRVEYVSVTDEEALEAFHRLTRREGIIPALESAHALAHAIRVAPD-LPQDHRMVVCLSGRGDKDMNTVAAAMGI--AL
MG-DSLGHFGPYGGTFVGETLIAAVEELSRVYEEVSKDPEFWAEYDYDLKYYVGRPSPLYLAERLTAAAGARIYLKREDLNHTGAHKVNNTIGQALLAKRMGKTRIIAETGAGQHGVASATVAARLGLECFVYMGAEDIQRQAPNVYRMKLLGATVVSVESGSRTLKDAMNEALRDWATNVDSTYYIIGTVAGPHPYPQIVRDFQCIIGRETREQSLEQIGQLPDALVACVGGGSNAIGMFHPFLSDSSVAMYGVEAGGDGVETGRHAAPLSAGVPGVLHGNRTYLMTDSGGQIMETHSVSAGLDYPGVGPEHAWLKDLKRVNYVNATDAEAMKAFHQLTRLEGIIPALESAHAVAYAMRLAAT-MAPEQSIVINLSGRGDKDIQTVAKLEGL--TL
M--DAKGHFGPYGGTFVSETLIHALNQLKDVYEHYRHDEAFKAEFRRELAHFVGRPSPIYHADRLSREVGAQIHFKREDLNHTGAHKVNNTIGQALLAKRMGKPRVIAETGAGQHGVATATICARYGMECVVYMGAEDVKRQSPNVYRMHLLGAKVVPVESGSKTLKDALNEAMRDWVTNVENTFYIIGTVAGPSPYPAMVRDFQSVIGEECLKQMPDQIGRQPDAVIACVGGGSNAMGIFYPYIPHEGVRLIGVEAAGEGADSGKHSMSLQKGVPGVLHGNRTYLLQDANGQITETHSISAGLDYPGVGPEHAYLKDIGRAEYVGITDKEALEAFHRLCRTEGIIPALESSHAVAYGMKLAAT-MRPDQHVLINLSGRGDKDIGTVADLTGA--EF
MT-NLNPYFGDFGGMFVPELLVPALVQLEQAFVDAQQDPAFIAEFQALLKDYAGRPTPLTLCRNLTSNPLAKIYLKREDLLHGGAHKTNQVLGQALLAKRMGKKDIIAETGAGQHGVATALACALLGLNCKIYMGAKDIDRQQPNVFRMKLMGATVIPVTAGSGTLKDAVNEAMRDWSGSYATSHYLLGTAAGPHPFPTIVREFQKMIGEEAKQQILAAEGKLPDAVLACVGGGSNAIGMFADFIKEEGVRLIGIEPGGMGIETHQHGAALSTGSFGILHGAYTAIMQTKDGQIEESYSVSAGLDYPAVGPQHTYLQSIGRAEYVAINDDEALAAFQHLAKSEGIIPALESSHALAHALKMAAA-ATEPLVLLV-----------------------
M--DAAGHFGPYGGSFVSETLTLAIAQLRTAYARYQNDPEFLAEFGDELKHFVGRPAPIYHAARSSREIGAQIYLKREDLNHTGAHKINNVIGQAMLARRMGKPRVIAETGAGQHGVAAATICARYGLECVVYMGAHDVRRQSPNVYRMKLLGATVVPVESGSRTLKDALNEAMRDWVTHVDDTFYIIGSVAGPHPYPMMVRDFQSIIGKECIEQMPAMAGQQPDAVIACVGGGSNAMGIFHPYIPFAGTRLIGVEAAGLGLESGQHSASLQKGSPGVLHGSRTFVLQDANGQITETHSISAGLDYPGVGPEHAWLQQIGRAEYVGITDQEALDAFHFLCRTEGIIPALESSHAVAHALKLAKT-MRPDQSILVNLSGRGDKDIGTVADLSGA--DF
MSEDARGHFGQFGGRFVAETLMPNILELEKAYAAAKTDPGFKAEMDLFLKDYVGKPSPIYFAERLTEEFGAKIWFKRDELNHTGSHKINNCLGQVLLAKRMGKTRIIAETGAGQHGVATATVAARFGIPCTVFMGATDVERQAPNVFRMKLLGAEVIPVTAGTGTLKDAMNEALRDWVTNVTDTFYVIGTVAGPHPYPAMVRDFQSIIGREARAQMMDRLGRLPDACVACIGGGSNAMGLFHPFIEDEEVRLIGVEAAGLGVETGKHAASLKGGRPGILHGNKTYLLQDDDGQIIDAHSISAGLDYPGIGPEHAFLHDMKRAEYVSATDEEAMEMFQLCTKLEGIIPALEPAHALARVRDLAKE-LGPDGVILMNMCGRGDKDVPQVARMLGV--EL
MSADERGRFGIYGGRFVSETLMPLILDLEARYEHAKTDPSFWAEMDDLWKHYVGRPSPLYFAERLTEQLGAKIYMKRDELNHTGAHKINNVLGQIILARRMGKTRIIAETGAGQHGVATATVCAKFGLKCVVYMGATDVERQKPNVFRMKLLGAEVVPVTSGRGTLKDAMNEALRDWVTYVDDTFYCIGTVAGPHPYPAMVRDFQSIIGRETRAQMLEREGRLPDTLVACIGGGSNAMGLFHPFLDDESVRIIGVEAGGHGVDAREHAASLTGGRPGVLHGNRTYLLQDEDGQILEGHSISAGLDYPGIGPEHAWLHDAGRVEYVAVTDDEALEAFQACCRAEGIIPALEPSHALAHVMKIAPE-LPKDHLLVMNMCGRGDKDIFTVAEALGA--KI
MNDDARGRFGEFGGRYVAETLMPLILELESAYRASKSDPEFQKELDYYLTHYVGRPSPLWHAQRLSAHLGAKIYFKREELNHTGAHKINNCVGQILLARRMGKTRIIAETGAGQHGVATATVCALFGLPCTVYMGATDVERQQPNVFRMKLLGAEVVPVKSGAGTLKDAMNDALRDWVANVHDTFYIIGTAAGPHPYPELVRDFQTIIGTEAREQLMQAEGRLPDIAIASVGGGSNAIGLFHTFLDEPNVRLIGVEAAGKGMHSHEHAASLNMGRPGVLHGNRTYLLQDDDGQIQEAHSISAGLDYPGIGPEHSWLHDIKRVEYVGITDSEALDAFQLCARTEGIIPALECAHALAHISKIAPE-MGKEQIILLNLSGRGDKDIFTVAKHLGT--SL
MTQDDTGHFGIFGGRFVAETLMPLILDLQKAYEDAKADPAFRKEMDGYLKAYVGRPSPLYFAERLTEHLGAKIYLKREELNHTGSHKVNNVLGQIMVARRMGKKRIIAETGAGQHGVATATLCARFGLECIVYMGAVDVARQQPNVIRMEMLGAKVVAVQVGARTLKDAMNEALRDWVTNVHNTFYCIGTVAGPHPYPMMVRDFQSIIGEETRVQMQELEGRLPDSLIACIGGGSNAMGLFHPFLDDPSVDIYGVEAAGHGLTN-LHAASIAGGRPGVLHGNRTYLLMDEDGQIQEGHSISAGLDYPGIGPEHSWLHTIGRVKYLSATDEEALAAFQLLSKLEGIIPALEPAHALAKVGELAPT-LPKDHLMVVNLSGRGDKDVPQVGDILGR--QS
MTTDADGFFGDFGGRFVAETLMPLILQLEQAYEASKTDPEFRRELAYFQRDYVGRPSPLYHAERLSEALGAKIYFKREDLNHTGAHKINNCIGQILLAKKMGKQRIIAETGAGMHGVATATVAARFGMQCVVYMGATDIERQQPNVFRMKLLGAQVIPVTAGTGTLKDAMNEALRDWVTNVDDTFYIIGTVAGPHPYPAMVRDFQAVIGRETREQIIDKEGRLPDSLVACIGGGSNAMGLFHPMLEDEAIRMIGVEAGGHGIETGEHAASLNGGVPGVLHGNRTYLLQDEDGQIKDAHSVSAGLDYPGIGPEHAFLFSSGRVEYVSITDDEAVDAFKTCCHLEGIIPALESAHAIAHAVKLAPR-LPRDHLMVINLSGRGDKDMASVAAYLGE--TH
M--DVSGHFGIYGGSFVSETLTHAINELKAAYAKYQHDPEFIAEFHSELAHFVGRPSPIYHAARMSREQGAQIYLKREDLNHTGAHKINNTIGQAMLARRMGKPRVIAETGAGQHGVATATICARYGLECVVYMGSEDVKRQSPNVYRMNLLGATVVPVESGSKTLKDALNEAMRDWVANVDNTFYIIGTVAGPHPYPMMVRDFQSVIGAECLQQMPEFIGKQPDAVIACVGGGSNAMGIFHPYIQHAKTRLIGVEAAGEGLESGKHSASLQRGLPGVLHGNRTYVLQNEDGQVTETHSISAGLDYPGVGPEHAFLKDIGRAEYVGITDKEALEAFHYLCRTEGIIPALESSHAVACAMKMARS-MRSDQSLLVCLSGRGDKDIGTVADLSGA--DF
MNQDEDGRFGIFGGRFVAETLMPLILDLQEEWNKAKTDPAFQAELKELGAHYIGRPSPLYYAERLTQHLGAKIYFKREELNHTGSHKINNCIGQILLAKRMGKTRIIAETGAGQHGVASATVAARFGFPCVVYMGATDVERQAPNVFRMKLLGADVRPVTAGHGTLKDAMNEALRDWVTNVEDTYYLIGTAAGPHPYPELVRDFQAVIGTEAREQLLQAEGRLPDMVIAAVGGGSNAIGIFHPFLDDKNVQIVGVEAGGKGLDGDEHCASLTAGSPGVLHGNRTYLLQDADGQIKEGHSISAGLDYPGIGPEHAWLHQIGRAEYVPIMDDEALEAFQLLTKLEGIIPALEPSHAIAEVIKRAPK-MGKDQIILMNLSGRGDKDIFTVGKILGM--EL
MT-DTRGHFGAFGGRYVAETLMPLILELEREYRRAQADPAFKAEFEDLLRHYVGRPSPLYYAERMTEAVGAKIYLKRDELNHTGAHKINNCIGQILLARRMGKTRIIAETGAGQHGVATATVCARFGLPCTIYMGARDMERQQPNVFRMRLLGAEVRGVTAGRATLKDAMNEALRDWVASVSDTYYLIGTSAGPHPYPELVRDFQSVIGTEAKAQLQEAEGRLPDLLVAAIGGGSNAIGLFHPFLDDESVRIIGVEAAGKGLDGADHAASLSGGRPGVLHGNKTYLLQDEDGQITEGHSISAGLDYPGIGPEHSWLHEIGRVEYRSATDQDALDAFQFLCRTEGIIPALEPSHALAVVRKEAAA-MSRDDIIIANLCGRGDKDIFTVAEALGV--EL
MH-DERGRFGDFGGRFVAETLMPLILDLEAAYAAAKADPAYRQEMDGYLSHYVGRPSPLYFAERLTDHFGAKIYLKREELNHTGSHKVNNVLGQILLARRMGKKRIIAETGAGQHGVATATLCARFGLECVVYMGAVDVERQKPNVFRMKLLGATVVPVQSGSKTLKDAMNEALRDWVTNVATTFYCIGTVAGPHPYPMMVRDFQSIIGRETREQMLATEGRLPDSLVACIGGGSNAMGLFHPFLDDPAVEIFGVEAAGHGISSGLHAASLSGGKPGVLHGNRTFLLMSEDGQIDEAHSISAGLDYPGIGPEHAFLHETGRVSYLSATDEEALAAFQLLSKLEGIIPALEPAHALAKVAELAPA-RPKDHLMVVSLSGRGDKDVPQVSEMLES--RL
MNEDETGLFGIFGGRFVAETLMPLILDLEGEWEKAKTDPAFQAELKSLGKHYIGRPSPIYYAERLTEHLGAKIYFKREELNHTGSHKINNCIGQILLAKRMGKTRIIAETGAGQHGVASATVAARFGLPCVVYMGATDVERQAPNVFRMKLLGAEVKPVTAGHGTLKDAMNEALRDWVTNVEDTYYLIGTAAGPHPYPEMVRDFQAVIGTEAREQMMEAEGRLPDLVIAAVGGGSNAIGIFHPFLDDADVKIVGVEAGGKGLSGEEHCASITAGAPGVLHGNRTYLLQDGDGQIKEGHSISAGLDYPGIGPEHSWLNDIGRVSYVPIMDDEALEAFQLMTRLEGIIPALEASHAIAEIMKRAPK-MGKDEIILANLSGRGDKDVHTVGKILGM--EM
MNQDEDGRFGIFGGRFVAETLMPLILDLQDEWNKAKSDPAFKAELEELGAHYIGRPSPLYFAERLTAELGAKIYFKREELNHTGSHKINNCIGQILLAKRMGKTRIIAETGAGQHGVASATVAARFGLPCVVYMGATDVERQAPNVFRMKLLGAEVKPVTAGHGTLKDAMNEALRDWVTNVDSTYYLIGTAAGPHPYPEMVRDFQAVIGQEAKEQMIKAEGRLPDLVVAAVGGGSNAIGIFHPFLDDDGVRIVGVEAGGKGLGGDEHCASITAGSPGVLHGNRTYLLQDGDGQIKEGHSISAGLDYPGIGPEHAWLNDIGRVEYVPIMDHEALEAFQTLTRLEGIIPALEPSHALAEVIKRAPK-MGKDEIILMNLSGRGDKDIFTVGKLLGM--GQ
MSHDARGHFGVHGGRFVSETLMAALEELETLYNKVKVDPKFWEEYHNDLVNYVGRPTPLYHAKRLSDEIGAQIYFKREDLNHTGAHKVNNTIGQALLAKMSGKKRIIAETGAGQHGVATATIAARLGLECIVYMGADDVERQKMNVYRMRLLGATVVPVTSGSRTLKDAMNEAMRDWVTNVDSTYYIIGTVAGPHPYPLLVRDFQAIIGKEARIQHLQMTGKLPDALVACVGGGSNAIGLFFDFLNDTEVKMYGVEATGDGIETGRHSAPLAAGRIGVLHGNRTYLMADDEGQIQETHSISAGLDYPGVGPEHSFLKDMKRVEYVGCTDKESLEGFHEVTRKEGIIPALESAHAVAYALKLAKT-MTPDQTIIVNMSGRGDKDLHSVMKAEGI--EL
MTIDADGRFGSYGGKYVAETLMSALAELESVYRQLSQDAAFQAEFDHDLAHYVGRPSPLYEARRWSDEIGARIFFKREDLNHTGAHKVNNTVGQALLAKHMGKPRVIAETGAGQHGVATATIAARLGLDCHVFMGAEDVQRQSLNVYRMKLLGATVVPVTSGSATLKDAMNEAMRDWVTNVDDTFYIIGTVAGPHPYPMLVRDFQCVIGREARAQCLAQNGKLPDALVACVGGGSNAIGLFHPFLNDESVAMYGVEAGGLGIDSGQHAAPLSAGSPGVLHGNRTYLMQDDDGQITHTHSVSAGLDYPGVGPEHSWLKDIGRVNYVSANDEEALAAFHKTTRVEGIMPALETAHALAYAERLAAT-MTPDQHIVVNLSGRGDKDILTVARLEGI--EV
MTEDERGHFGIYGGRFVSETLMHALDELQEIYDRVKDDPDFQAEFDRDLAHYVGRPSPLYHAERLSQQMGAQIYLKREDLNHTGAHKVNNTIGQALLAKFTGKKRVIAETGAGQHGVATATVAARLGLECVVFMGAEDVKRQALNVYRMKLLGATVVPVTSGSKTLKDAMNEAMRDWVTNVDDTFYIIGTVAGPHPYPQLVRDFQCVIGREARRQSLEMTGKLPDALVACVGGGSNAIGLFHPMLEDESVAMYGVEAGGYGVETGKHAAPLNDGIPGVLHGNRTYLMEDENGQIIETHSVSAGLDYPGVGPEHSWLKDVGRVNYVAINDDEAMDAFRKLTRVEGIMPALESSHAVAYAMKLAPQ-MAQDQVIVVNLSGRGDKDILTVAQIDGI--EV
MSKDEQGMFGIFGGRFVAETLMPLILELQRHWDEAKNDPAFKEELRDLSTHYAGRPSKLYYAEGLTRHLGAKIYFKREDLNHTGSHKINNCLGQILLAKRMGKTRIIAETGAGQHGVASATVAARFGFPCFVYMGATDVERQKPNVFRMKLLGAEVRPVNAGHGTLKDAMNEALRDWVTNVHDTYYLIGTAAGPHPYPELVRDFQSVIGTEARQQILEQEGRLPDVIVAAVGGGSNAIGLFHPFLDDRSVKIVGIEAGGRGLDGIEHCASMNAGSPGVLHGNRTYLLQNDDGQILDGHSISAGLDYPGVGPEHSWLRDSGRVEYVPILDDEALEAFQLTTKVEGIIPALESAHAIAHAVKVAPT-MGKDKVMIVNLSGRGDKDVHTVAQMLGM--EI
MNQDEDGRFGIFGGRFVAETLMPLILDLQDEWNKAKNDPVFKAELEKLGAHYIGRPSPLYFAERLTAELGAKIYFKREELNHTGSHKINNCIGQILLAKRMGKTRIIAETGAGQHGVASATVAARFGLPCVVYMGATDVERQAPNVFRMKLLGAEVKPVTAGHGTLKDAMNEALRDWVTNVDSTYYLIGTAAGPHPYPEMVRDFQAVIGQEAKEQLLAAEGRLPDLVVAAVGGGSNAIGIFHPFLDDDGVRIVGVEAGGKGLDGDEHCASITAGSPGVLHGNRTYLLQDGDGQIKEGHSISAGLDYPGIGPEHAWLNDIGRVEYVPIMDHEALEAFQTLTRLEGIIPALEPSHALAEVIKRAPK-MGKDEIILMNLSGRGDKDIFTVGKILGM--GQ
MQ-DARGHFGPYGGVFVGETLMPALTELREAYAAAQADPAFQAEFADDLKHYVGRPSPIYHAKRWSNLLGAQIFLKREDLNHTGAHKINNCIGQALLARRMGKPRVIAETGAGQHGVATATVAARYGMECVVYMGSEDVKRQAANVYRMKLLGATVVPVESGSKTLKDALNEAMRDWVTNVANTFYIIGTVAGPHPYPMMVRDFQQVIGEECKVQMPELIGRQPDAVIACVGGGSNAMGIFYPYIAHADVQLIGVEAEGFGLATGKHSASLTAGRPGVLHGNRTYLLQDENGQVIETHSISAGLDYPGVGPEHAWLKDTGRASYVTIDDAAALAAFHDLCHIEGIIPALESSHALAYAAKLAPT-LGKDKMLLVNLSGRGDKDMHTVAEKSGI--QF
M--DARGHFGIYGGSFVAETLSHALDELNAAYERYRHDPEFIAEFRNELAHFVGRPSPVYHAARMSREVGAQIYLKREDLNHTGAHKINNTIGQALLARRMGKPRVIAETGAGQHGVATATICARYGMECVVYMGSEDVKRQSPNVYRMNLLGARVVPVESGSKTLKDALNEAMRDWVTNVENTFYIIGTVAGPHPYPAMVRDFQRVIGDECLVQMPALAGRQPDAVVACVGGGSNAMGIFYPYIPHEGVRLIGVEAAGEGMESGKHSASLQRGSPGVLHGNRTYVLQDANGQITETHSVSAGLDYPGVGPEHAYLKDIGRAEYVGITDAEALQAFHYLCRAEGIIPALESSHAVAYAMKLAKT-MRPDQHVLVNLSGRGDKDIGTVADLSGA--DF
MNADASGRFGDYGGRYVPETLMPLVHDLDAAYTAAKNDPAYQAELSSFLTHYVGRPSPLYFAERLTKHYGAKIYLKREELNHTGSHKINNCMGQILLAMRMGKTRIIAETGAGQHGVATATVCARFGLPCVVYMGAVDVERQKPNVFRMNLLGAQVEAVTAGSATLKDAMNEALRDWVTNVHDTYYLIGTAAGMHPYPAMVRDFQAVIGNEVKQQILELEGRLPDAVVACVGGGSNAIGLFHPFLNDEGVQLFGVEAAGDGMGTGRHAAAINGGRPGVLHGNMTYLLQDDEGQITEAHSISAGLDYPGIGPEHSWLHDVGRAKYLTCTDQEALDAFKLLAELEGILPAIESSHALARLPDVVKE-VGKDGIVVLNLSGRGDKDVQTVADHLGR--QI
MNKDEQGMFGIFGGRFVAETLMPLILELEEHWNAAKNDPAFKAELQQLGAHYTGRPSPLYFAERLTEHLGAKVYFKREELNHTGSHKVNNCLGQILLAKRMGKTRIIAETGAGQHGVASATVAARFGLPCVVYMGATDVERQAPNVFRMRLLGAEVKPVTSGHGTLKDAMNEALRDWVTNVEDTYYLIGTAAGPHPYPELVRDFQSVIGQETKEQILAAEGRLPDMLVAAVGGGSNAIGLFHPFLDDKGVAMVGVEAGGKGLEGDEHCASLTAGSPGVLHGNRTYLLQDSDGQIKEGHSISAGLDYPGIGPEHSWLKEAGRVEYVPIMDHEALEAFQLLTRLEGIIPALEPSHALAEVIKRAPK-MGKDQIIVMNLSGRGDKDIFAVAKHLKM--DV
MNEDEDGRFGIFGGRFVAETLMPLILDLQAEWDKAKTDPEFQAELKNLGAHYIGRPSPLYFAERLTEHLGAKIYFKREELNHTGSHKINNCIGQILLAKRMGKTRIIAETGAGQHGVASATVAARFGLPCVVYMGATDVERQAPNVFRMKLLGAEVKPVTAGSGTLKDAMNEALRDWVTNVDDTYYLIGTAAGPHPYPEMVRDFQAVIGIEAKQQMLEAEGRLPDLVIAAVGGGSNAIGIFHPFLDDESVKIVGVEAGGKGLEGDEHCASITAGSPGVLHGNRTYLLQDGDGQIKEGHSISAGLDYPGIGPEHSWLADIGRAEYVPIMDHEALEAFQLLTRLEGIIPALEPSHAIAEVIKRAPK-MGKDEIILMNLSGRGDKDIFTVGKLLGM--GL
MTEHLDSKFGQYGGMYVPELLIPALDQLEQAFVDAQKDPEFQQEFMALLKDYAGRPTAMTLTRNLVSNPKVKLYLKREDLLHGGAHKTNQVLGQALLTKRMGKKEVIAETGAGQHGVATALACALLGLKARIYMGAKDVERQAPNVFRMRLMGAEVIPVEAGSGTLKDAVNEAMRDWSATYDKAHYLLGTAAGPHPFPTIVREFHRMIGEEVRQQILEKEGRLPDAIVACVGGGSNAIGIFADFIDEPEVKLIGVEPAGKGLHTHEHGAAIANGTKGILHGAYSYIMQTGDGQIEESYSVSAGLDYPAVGPQHAYLNDIGRAQYASVTDDEALNAFQLLARKEGIIPALESSHALAHALNMADE-AEEETLIVVNLSGRGDKDLAHVHQILTGKQDG
M--DASGHFGPYGGTFASETLTHAIQELRAAYARYQHDPEFLAEFQYELAHFVGRPSPVYHAARTSSDIGAQIYLKREDLNHTGAHKINNVIGQAMLAKRMGKPRIIAETGAGQHGVATATICARYGLECVVYMGSEDVKRQSPNVYRMKLLGATVVPVDSGSKTLKDALNEAMRDWVTNVENTFYIIGTVAGPHPYPMMVRDFQRVIGTECIEQMPAFNGGQPDAVVACVGGGSNAMGIFHPYIPFENTRLIGVEAAGEGLDSGRHSASILRGSPGVLHGNRTYLLQSDDGQVTETHSISAGLDYPGVGPEHAHLSDIGRAEYVGITDKEALAAFHHLCRTEGIIPALESSHAVAHAMKLAAT-MRPDQSILVNLSGRGDKDIGTVADLSGA--DF
MS-DERGHFGMFGGRFVAETLMPLILDLERAYADAKSDAAFQRDMARYRKDYIGRPSPLYFAERLTDHLGAKIYLKREELNHTGSHKVNNVLGQILVARRMGKKRIIAETGAGQHGVATATLCARFGLDCVVYMGAVDVARQEPNVIRMEMLGAKVVPVQSGTRTLKDAMNEALRDWVTNVHDTFYCIGTVAGPHPYPMMVRDFQSIIGEETRRQMQEAEGRLPDSLIACIGGGSNAMGLFHPFLDESSVEIFGVEAAGHGLDK-QHAASLTGGRPGVLHGNRTYLLMNGDGQIEDAHSISAGLDYPGIGPEHSWLHETGRVTYLSATDEEALGAFQLLSRLEGIIPALESAHAIARVIELAPG-RTKDHLMVVNLSGRGDKDVPQVGDILGR--KK
MNKDNRGRFGDFGGRFVAETLMPNITEVQEAYEAARKDPEFEREWRRLLKDYVGRPSPLWFAGRLTERLGAKVYFKREELNHTGAHKINAVLAQIMLAKRMGKTRIIAETGAGQHGVATATACALFDLPCTVFMGATDVERQKPNVFRMKLLGAEVNAVTSGAATLKDAMNEALRYWVANVHDTYYCIGTVAGPAPYPQMVRDFQCVIGEETKEQCLAIEGRLPDVVVCAVGGGSSAMGIFHPFLDDSEVKLVGVEAAGHGIESGQHAAAINGGAPGVLHGNKTYLLQDRNGQITEAHSISAGLDYPGIGPEHSWLHEIGRVEYTAATDNEALDAFLLCSKLEGIIPALESAHGLAEVIKRAPT-MPKDSIIVLNLSGRGDKDIFTVAHHMGV--EL
MNKDEEGMFGIFGGRFVAETLMPLILELQQAYETARNDPEFKAELNALSTFYAGRPSKLYYAEGLSKHLGAKIYFKREDLNHTGSHKINNCLGQILLAKRMGKTRIIAETGAGQHGVASATVAARFGLPCIVYVGATDVERQKPNVFRMKLLGAEVKPVSAGNGTLKDAMNEALRDWVTNVEDTYYLIGTAAGPHPYPELVRDFQSVIGTEARQQILEQEGRLPDVIVAAVGGGSNAIGLFHPFLDDASVKIVGVEAGGRGLEGEEHCASMSAGRPGVLHGNRTYLLQNADGQILEGHSVSAGLDYPGVGPEHSWLKDSGRVDYVPILDNEALDAFQLCTRTEGIIPALESAHAIAQAVKMAPT-MGKDKVMIVNLSGRGDKDVHTVGKLLGM--DI
MTADQRGRFGIFGGRFVAETLMPLILSVERAYEEAKADPDFQATIDRYARDYVGRPSPLFEAERLTAHVGARIFFKRDELNHTGAHKINNCLGQVLLAHRMGKTRIIAETGAGQHGVATATVCALFGLPCTVFMGATDVERQKPNVFRMKLLGAEIVPVTSGRGTLKDAMNEALRDWVTNVDNTFYVIGTAAGPHPYPAMVRDFQSVIGREARAQILEREGRLPDTIMACIGGGSNAIGLFHPFLDDQDVEIIGVEAAGRGLETSDHAASLAGGAPGVLHGNRTFLLQDEDGQIAEGHSISAGLDYPGIGPEHAWLHTTGRVTYQNATDREALDMFALLSRLEGIIPALEPAHALARAVDKAAQ-LPQSALLLLNLCGRGDKDIFSVAAHLGV--DI
MT-DDRGHFGAFGGRYVAETLMPLILDLERHYRAAQQDGAFKAEFERLLEHYVGRPSPLWFAERLTANLGAKIYLKREDLNHTGAHKINNCIGQILLAKRMGKTKIIAETGAGQHGVATATVAALFGLPCTIFMGAVDVARQQPNVFRMKLLGAEVVAVESGAKTLKDAMNEALRHWVANVHDTFYIIGTVAGPHPYPELVRDFQSVIGKEAREQILQAEGRLPDMLIAPVGGGSNAIGLFHPFLDEENVEIVGVEAAGEGLDK-KHAASLAGGRPGILHGNKTYLLQDEDGQITEAHSISAGLDYPGIGPEHAWLHEIGRVRYEPVTDAEALASFQKLTKLEGIIPALESAHAIAAAERIAPT-LGKDKIIIVNCSGRGDKDIFTVADALGV--KL
MTKDEEGMFGIFGGRFVAETLMPLILELQQAYDDAKNDPSFKAELQELSTHYAGRPSKLYYAEGLTKHVGAKIYFKREDLNHTGSHKINNCLGQILLAKRMGKTRIIAETGAGQHGVASATVSARFGLPCVVYMGATDVERQKPNVFRMKLLGAEVKPVSSGHGTLKDAMNEALRDWVSNVDDTYYLIGTAAGPHPYPELVRDFQSVIGTEAREQILEREGRLPDTIIAAVGGGSNAIGLFHPFLDDKSVEIIGIEAGGRGLEGEEHCASMSAGSPGVLHGNRTYLLQNADGQILDGHSVSAGLDYPGVGPEHSWLRDTGRVSYVPILDDEALEAFTLTTRTEGIIPALESAHAIAHAVKIAPQ-MAQDKIMIVNLSGRGDKDVHTVGQLLGM--DI
MNKDENGRFGIFGGRFVAETLMPLVLDLEAAYENAKNDPAFHEELAGLHKYYVGRPSPLYFAERITDYVGAKVYFKRDELNHTGAHKINNVLGQILLARRMGKKRIIAETGAGQHGVATATACARFGLDCVVYMGAVDVERQKPNVFRMKMLGAEVIPVQSGARTLKDAMNEALRDWVTNVADTFYCIGTAAGPHPYPAMVRDFQSIIGNETRVQMQEMEGRLPDSLVACIGGGSNAIGLFHPFLDDASVEIYGVEAAGHGVDVPGHAASLIGGRPGVLHGNRTYLLMDDDGQILEGHSISAGLDYPGIGPEHSWLHEIGRVKYLNATDKEALNAFQLCSKLEGIIPALEPSHALAKVFELAAQ-KPRDHLMVMNMCGRGDKDIFTVAEHLG---GM
M--DAQGHFGPYGGSFVSETLTHAIAELRTAYDRYRQDPDFQREFRYELAHFVGRPSPIYHAQRLSRELGAQIFLKREDLNHTGAHKINNVVGQAMLARRMGKPRVIAETGAGQHGVATATICARYGLECVVYMGSEDVKRQSPNVYRMKLLGATVVPVESGSKTLKDALNEALRDWVTNVENTFYIIGTVAGPHPYPMMVRDFQSVIGEECLRQMPEMAQAQPDAVIACVGGGSNAMGIFYPYIPHERVRLIGVEAAGSGLDSGRHAASLQRGVPGVLHGNRTYVLQNADGQITETHSVSAGLDYPGVGPEHAWLKDSGRAEYVGVTDGEALEAFHRLCRTEGIIPALESSHAVAYAMKLAPA-MRPDQSLLVNLSGRGDKDIGTVADLSQA--DF
MDADAQGRFGQFGGRFVAETLMPNILALQQAYEDAKADPSFQETLDVFLRDYVGRPSPLYFAERLTDHFGAKIYFKRDELNHTGAHKINNCMGQIFLAMRMGKTRIIAETGAGQHGVATATVCARFGLPCIVYMGATDVERQSPNVFRMKLLGAEVRPVDAGTATLKDAMNEALRDWVTNVKDTFYIIGTVAGPHPYPQLVRDFQSVIGRETKQQMLEREGRLPDALVACIGGGSNAIGLFHPFLEDESVKIYGVEAAGHGIETGQHAAALTGGRPGVLHGNRTYLLQNDDGQIIDAHSISAGLDYPGVGPEHAFLKDTGRATYLSATDDEALEAFQLCARLEGILPALEPSHALARVGEIAKD-VGKGGIVVMNLCGRGDKDIFTIANALGA--KI
MRTDDRGHFGEFGGRYVAETLMPNILALEQAYDEAKKDPAFTDQFEDLLEHYVGRPSPLYFAERLTEALGAQVWFKRDELNHTGAHKINNCIGQILLAIRMGKTRIIAETGAGQHGVATATVCARFGLPCVVYMGAEDVRRQSPNVFRMKLLGAEIVPVTSGRGTLKDAMNEALRDWVANVDDTFYIIGTAAGPHPYPAMVRDFQSVIGTEARAQIQQRTSRLPDLLVACIGGGSNALGLFHPFLDDPDVKMLGVEAAGLGLDGDQHAASLTGGAPGILHGNKTFLLQDEDGQITEGHSISAGLDYPGIGPEHAWLKDIGRVEYTAVTDDEALEAFQLLCRTEGIIPALEPSHAIAAVAKRAKE-MDKDAIILANLCGRGDKDIFTVAEKLGV--EI
MPEDDGGRFGIHGGRFVAETLMPLILEVEKSYNESRQDDSFARELLYYQQHYVGRPSPLYFAERLTAHFGAKLYLKRDELNHTGAHKINNVLGQALLAKRMGKKKIIAETGAGQHGVATATACALFDMECEVFMGEEDVRRQKPNVDRMRLLGAKIHPVTSGTGTLKDAMNEALRFWVTNAETHFYIIGTVAGPHPYPQMVRDFQSVIGIEARTQIQEAEGRLPDALIACIGGGSNALGLFHPFLDDEDVDIYGVEAAGKGISSGLHAASLTGGTPGILHGNRTYLLQNDDGQIIDAHSISAGLDYPGIGPEHSWLHDIKRVNYVSATDDEALIAFQLCSRLEGIIPALEPSHALAFTGTMIGD-MDKDSIVILNMCGRGDKDLGAVLPILEELGRL
MTIDERGHFGIFGGRFVAETLMPLILSLEEAYRAAQKDPEFERELDSLSKHYAGRPSPLYLAERLTEHLGAKVYFKRDELNHTGSHKINNTLGQILLARRMGKTRIIAETGAGQHGVATATVCARFGLPCVVYMGATDVERQKPNVFRMKLLGAEVVPVTAGAGTLKDAMNEALRDWVTNVESTYYLIGTAAGPHPYPEMVRDFQSVIGNEVREQVQAAEGRLPDALVAAVGGGSNAIGLFHPFLDDKDVRIWGVEAGGHGIEGDEHCASLTAGRPGVLHGNRTYLLQDDDGQILEGHSISAGLDYPGVGPEHSYLRETGRVTYVPITDDEAMEAFQLCTRLEGIIPALEPAHALAQVMKLAPE-MPEDEIIVMNMCGRGDKDVFTVGKMMGW--DL
MGKDALGHFGPYGGVFVAETLIAALDELREAYEKLKDDPAFRAEYEYELKHYVGRPSPVYHARRLSEHCGAQIYLKREDLNHTGAHKINNVIGQAMVAKHMGKPRVIAETGAGQHGVATATIAARLGMECVVYMGSEDVKRQAANVYRMKLLGATVVPVECGSKTLKDALNEAMRDWVTNVGNTFYIIGTVAGPHPYPMMVRDFQKIIGEECLWQMPEMIQRQPDAVVACVGGGSNAMGIFYPYIPYPNVRLIGVEAGGHGVATGQHSASLSAGRPGVLHGNRTYLLQDENGQIIETHSVSAGLDYPGVGPEHAWLKDTGRAEYVTINDDEALAAFHRMCRTEGIIPALESSHAVAYAMKLAAE-MPKDAAILVNLSGRGDKDMHTVAEKSGI--QF
MNQDEQGMFGIFGGRFVAETLMPLILELEQHWNEAKDDPEFKAELSALSTFYAGRPSKLYFAEGLARHLGAKIYFKREDLNHTGSHKINNCLGQILLAKRMGKKRIIAETGAGQHGVASATVAARFGYPCVVYMGATDVARQSPNVFRMKLLGAEVRPVSAGHGTLKDAMNEALRDWVTNVEDTYYLIGTAAGPHPYPEMVREFQSVIGTEARQQIVEQEGRLPDVIIAAVGGGSNAIGLFHPFLDDKDVRIVGVEAGGHGLDGIEHCASMNAGKPGVLHGNRTYLLQNDDGQILDGHSISAGLDYPGVGPEHSWLRDTGRVEYVPILDNEALEAFQLCTRTEGIIPALESAHAIAQAVKMAPT-MGKDQVMIVNLSGRGDKDVHTVAKTMGM--EI
MTNDAQGHFGQFGGRYVAETLMPLVLDLEKHYRAAQADPAFKAQFDDLLEHYVGRPSPLYYAERLTEELGPQIWFKRDELNHTGAHKINNCIGQILLAMRMGKTRIIAETGAGQHGVATATVCARFGLPCVIYMGATDVARQQPNVFRMKLLGAEVIPVTSGAATLKDAMNEGLRDWVANVHDTFYIIGTAAGPHPYPELVRDFQSVIGKEARAQMLARINRLPDLLVAAIGGGSNALGLFHPFLDDPDVKMLGVEAAGYGLDGNEHAASLLGGFPGILHGNKTYLLQDEDGQITEGHSISAGLDYPGIGPEHAWLKDMGRVEYTAITDDEALDAFQLLCRTEGIIPALEPAHAIAAVAKVAPT-MDRDAIILANLCGRGDKDIFTVAEKLGV--EM
MDLDVNGRFGEFGGRYVAETLMPLILELEAEYRKAKEDPAFKAQMDDLWTHYVGRPSPLYFAERMTEHFGAKIYFKRDELNHTGAHKINNCLGQVLLAMRMGKTRIIAETGAGQHGVATATICARFGLKCVVFMGETDVERQKPNVFRMRLLGAEIVPVSSGTGTLKDAMNEALRDWVTNVEDTFYCIGTAAGPHPYPELVRDFQSVIGKEARAQILEREGRLPDAVMACIGGGSNAIGLFHPFLEDESVRLLGVEAAGHGIETGEHAAALNGGKPGILHGNKTYLLQTDDGQIVDAHSISAGLDYPGIGPEHAFLRDTGRAEYLSCTDAEALEAFQLCTRLEGIIPALEPSHAIARVGEAAKE-LGPDGLIILNMCGRGDKDVFSVAKALGV--DM
MSAELNAYFGEFGGCFVAETLIKAHHDLIDEYVKATQDPKFREELEQLGRDYIGRPTPMYHAKRLTEHAGAQIWLKREDLAHTGAHKINNALGQAVLAKRLGKPRIIAETGAGQHGVATATACALLGLDCTVYMGYEDTQRQSLNVFRMKMLGAKVIAVKSGSMTLKDAVSEAIRDWVTNVENTHYIIGSAIGPHPFPTIVRDFQSIIGREIKAQLEEEIGRLPDAIVACVGGGSNAIGMFHPFIKDNDVAIYGVEAGGEGVETPRHSSTLLGGRPGVLHGTKTYVMQDDAGQVIGTHSVSAGLDYAGVGPEHAFLKDSGRAQYVSVNDDQALAAFQLISRQEGIIPALESAHAVYYGVELAKT-LDPSKVVVVNISGRGDKDMLQVAKELGV-TDN
MNEDERGHFGQFGGRYVSETLMPLILDLEKEYNKAKTDPAFKAEFEDLLEHYVGRPSPLYYAERLTEELGAQVWFKRDELNHTGAHKINNCIGQILLAVRMGKTRIIAETGAGQHGVATATVAARFGLPCVVYMGAKDVERQQPNVFRMKLLGAEVKPVKAGAATLKDAMNEALRDWVANVHDTFYIIGTAAGPHPYPELVRDFQSVIGREAREQMLARTGRLPDLLVAAIGGGSNAIGLFHPFLDDAEVKMLGVEAAGHGLDK-EHAASLAGGSPGVLHGNKTYLLQDEDGQITEGHSISAGLDYPGIGPEHSWLKETGRVDYTSATDKEALDAFQLLCRTEGIIPALEPSHAIAAVVKVARE-MPQDAIICANLCGRGDKDIFTVADALGV--AL
MSIDDHGRFGPFGGRFVAETLMPLILEVEKAWRAARNDAAFNAELDLLLKNYVGRPSPLWFAKRLTEELGAQVWLKREELNHTGSHKVNNCLGQILIARRMGKTRIIAETGAGQHGVATATVCALFGLPCTIYMGAVDVERQKPNVFRMRLLGAEVKAVTSGAATLKDAMNEALRDWVANVSDTYYLIGTVAGPHPYPAMVRDFQNIIGEETRAQMLAETGRLPDVATACIGGGSNAMGLFHPFLDDPSVRLIGVEAGGHGVETGEHAASLTGGRPGVLHGNRTYLLQDAEGQILEGHSISAGLDYPGIGPEHAWLHETGRVEYVSATDQEALGAFQLLTRTEGIIPALEPSHALAYVRKLAPT-LGKDKTIVVNLSGRGDKDIFTVAEHLGV--KL
MNADAEGRFGPYGGRFVAETLMPLIHELDAAYEAAKADPTFQAELDGFLTDYVGRPSPLYLAERLTEHHGADIWFKRDELNHTGAHKVNNCMGQILLAMRMGKTRIIAETGAGQHGVATATVCARFGLPCVVYMGAADVERQSPNVFRMKLLGAEVVPVTSGRGTLKDAMNEAMRDWVTNVADTYYLIGTAAGPHPYPAMVRDFQSVIGREVRAAMLARREKLPDACVAAIGGGSNAIGLFHPFIEDAGVRLIGVEAAGRGLDTPDHAASIQGGRPGVLHGNRTYLLQDADGQIVEGHSISAGLDYPGIGPEHAWLKDIGRAEYRAATDEEALEAFQLCARLEGIIPALEPSHALARVGEIAKE-VGKGGDVVLNMCGRGDKDIFAVAKHLGV--EL
M-NDEKGRFGNYGGRFVSETLMPLILSLEEEFEKAKTDPTFWAEMDDLWKHYVGRPSPLYFAENMTNELGAKIYLKRDELNHTGAHKINNVLGQIILARRMGKTRIIAETGAGQHGVATATVCAKFGLECVIYMGAHDVERQAPNVFRMKLLGAEVVPVTSGRGTLKDAMNDGLRDWVTNVHNTFYCIGTVAGPHPYPEMVRDFQSIIGKEVRWQLHEGEGRLPDTVIAAIGGGSNAMGLFYPFLDDKSVRIIGVEAGGKGVNDKEHCASLTGGRPGVLHGNRTYLLQDDDGQILEGFSISAGLDYPGIGPEHAWLNDTKRAEYVSITDVEALEAFQFSCRTEGIIPALEPSHALAHVMKIAPT-LPKDHIIVMNMCGRGDKDIFTVARHLGM--KM
MS-DERGHFGQFGGRYVAETLMPLVLDLEREYRAAKEDPRFQAEFDDLLEHYVGRPSPLYYAERLTDALGAEVWFKRDELNHTGAHKINNCIGQILLAIRMGKTRIIAETGAGQHGVATATVCARFGLPCVIFMGATDVARQQPNVFRMKLLGAEVIPVTSGAATLKDAMNEALRDWVANVHDTFYIIGTAAGPHPYPELVRDFQSVIGREAREQMLRRTGRLPDLLVAAIGGGSNAIGLFHPFLDDAEVKMLGVEAAGYGLDQ-KHAASLAGGAPGILHGNKTYLLQDDDGQITEGHSISAGLDYPGIGPEHAWLKEVGRVEYTAVTDFEALDAFQLLCRTEGIIPALEPAHAIAAIVYRARE-MPRDKVILANLCGRGDKDIFTVAERLGV--RM
MAEDEQGRFGIFGGRFVSETLMPLILELEERYEFAKTDPTFWAEMDYLWKHYVGRPSPLYYAERLTKHLGAKIYMKRDELNHTGAHKINNVLGQIILARRMGKTRIIAETGAGQHGVATATVCAKFGLKCVVYMGAHDVERQAPNVFRMRLLGAEVIPVTSGRGTLKDAMNDALRDWVTNVRDTFYCIGTVAGPAPYPAMVRDFQSIIGKETRWQLQEGKGRLPDTLIAAIGGGSNAMGLFYPFLDDPTVNIIGVEAGGKGVDDREHCASLTGGRPGVLHGNRTYLLQDDDGQILEGFSISAGLDYPGIGPEHAWLHDTGRAKYVSITDMEALEAFKLSCALEGIIPALEPSHALAHVMKIAPS-LPSDHIMVMNMCGRGDKDIFTVAKHLGF--DM
MDTDESGRFGEFGGRYVAETLMPLILDLEKEYEAAKADPEFEKLYRGLMQDYVGRPSAMYFAERLTEHFGAKIYFKRDELNHTGSHKVNNCLGQVLLALRMGKTRIIAETGAGQHGVATATICARFGLPCTVFMGATDVERQKPNVFRMKLLGAEIVPVSSGTGTLKDAMNEALRDWVTNVHDTFYCIGTAAGPHPYPAMVRDFQSVIGREAKAQIMEREGRLPDVVMACIGGGSNAIGLFHPFLEDENVRMIGVEASGHGIETGEHAAALNGGEPGILHGNRTYLLQDGDGQIIDAHSISAGLDYPGIGPEHSFLKDTGRAEYLTCTDKEALDAFQLCTKLEGIIPALEPAHAIARVGDVARE-LGKDGLIIMNLCGRGDKDVFSVAGHLGI--DI
MDPDERGHFGLYGGRFVAETLMPLILELEAAYEAAKVDPAFHAELADLNAHYAGRPSPLYFAERLTQHLGAKVYFKREELNHTGSHKVNNCLGQILLAKRMGKKRIIAETGAGQHGVATATVAARFGLPCVIYMGATDIERQKPNVFRMRLLGAEVRPVISGTGTLKDAMNEALRDWVSNVEDTFYIIGTVAGPHPYPAMVRDFQAVIGQETREQMLAAEGRLPDTLVAAIGGGSNAMGIFHPFLDDPSVKMFGVEAAGRGLDVPGHCASLNGGKPGVLHGNRTYLLQDGDGQILEGHSISAGLDYPGIGPEHSWLRDTGRVTYVSATDREALDAFQLCTRIEGIIPALEPAHALAYVTKLAPT-LPPDDLLVMNMSGRGDKDIFAVAGHLGM--DI
MPHDERGHFGIFGGRFVAETLMPLILDLEKHYALARVDPAFKAELDGLLTHYVGRPSPLYYAERLTEHVGAKVYFKREELNHTGAHKINNVLGQILLARRMGKTRIIAETGAGQHGVATATACARFGLECVIYMGAVDVERQKPNVFRMNLLGAKVVPVQSGARTLKDAMNEALRDWVTNVTDTFYCIGTAAGPHPYPAMVRDFQCVIGEETRTQMLEREGRLPDSLFACIGGGSNAIGLFHPFLDEPNVEIYGVEAAGFGLDK-QHAASLAGGRPGVLHGNRTYLLMDADGQIEEGHSISAGLDYPGIGPEHAWLKETGRVTYLSARDDEALDAFQLCAKLEGIIPALEPAHALAKVVEVAPS-KPRDHLLVVNISGRGDKDIFTVADYLAP--VG
MDADAEGRFGPYGGRFVAETLMPLVLDLERAYREAQADPAFAAIMADLWTHYVGRPSPLYFAERLTEHHGAKIYFKRDELNHTGAHKINNCLGQVQLALRMGKTRIIAETGAGQHGVATATVCARFGLPCVVFMGATDIERQKPNVFRMKLLGAEVRPVTSGAATLKDAMNEALRDWVTNVSDTFYCIGTAAGPHPYPEMVRDFQSVIGRESRAQILEREGRLPDAVMACIGGGSNAIGLFHPFIADEGVRLIGVEAAGHGIDDREHSAAIGGGRPGVLHGNRTYLLQNEDGQILEGHSISAGLDYPGVGPEHSYLNDIGRAQYLSATDTEALEAFKLCARLEGILPALEPSHALARVGDVARE-IGKGGVLIMNLCGRGDKDVFTVADALGV--KL
MSTDEKGHFGIFGGRFVSETLMHALDELQEIYSRVKDDPEFLAEFDKDLAHYVGRPSPLYLAEHLSEKLGAQVYLKREDLNHTGAHKINNTIGQALLAKHTGKTRVIAETGAGQHGVATATVAARLGLECVVYMGAEDVQRQALNVYRMKLLGATVVPVTSGSKTLKDAMNEAMRDWVTNVDDTFYIIGTVAGPHPYPQLVRDFQCVIGREARAQCLAQAGRLPDALVACVGGGSNAIGLFHPFLNDQSVKMYGVEAGGYGVETGKHAAPLNDGVPGILHGNRTYLMEDENGQIIETHSVSAGLDYPGVGPEHSWLKDTGRVDYVAINDDEAMASFRSLTKIEGIMPALESSHAVAYAEKLAPT-MGKDEIIVVNLSGRGDKDILTVAKIDGI--EV
MSQDERGHFGVFGGRFVAETLMPLILDLERHYEAARSDPAFKAELDNLLTHYVGRPSPLYYAERMTEFFGAKIYFKREDLNHTGAHKINNVLGQILLARRMGKTRIIAETGAGQHGVATATACARFGLDCVVYMGSVDVERQKPNVFRMKLLGAKVVPVESGARTLKDAMNEALRDWVTNVADTFYCIGTAAGPHPYPAMVRDFQCIIGDETRRQMREAEGRLPDSLLACIGGGSNAIGLFHPFLDDPSVEIYGVEAAGFGLDD-KHAASLAGGRPGVLHGNRTYLLMNADGQIEEGHSISAGLDYPGIGPEHSWLKESGRVTYLSATDAEALAAFEQCSKLEGIIPALEPAHALAKVGDIAPL-KPQDHLMVVNISGRGDKDIFTVAEHLG---GM
M--DARGHFGIYGGSFVAETLSHALDELRQAYDRYRDDAEFLAEFRRELKYFVGRPSPVYHAARMSREMGAQIFLKREDLNHTGAHKINNVIGQALLARRMGKPRVIAETGAGQHGVATATICARYGLECVVYMGAEDVKRQSPNVYRMHLLGAKVIPVESGSKTLKDALNEAMRDWVTNVENTFYIIGTVAGPHPYPAMVRDFQAIIGQECLTQMPEMAERQPDAVVACVGGGSNAMGIFHPYIPFEGTRLIGVEAAGEGMDTAKHSASLQLGRPGVLHGNRTYILQDANGQITETHSVSAGLDYPGVGPEHAYLKDIGRAEYVGITDKEALEAFHYLCRTEGIIPALESSHAVAYAMKLAKT-MRPDQHILVNLSGRGDKDIGTVADLSGA--EF
MN-DESGHFGIFGGRFVAETLMPLILDLEKAYNEAKADPAYKAEMDAGLKHYVGRPSPLYYAERLTEHLGAKIYFKREELNHTGSHKVNNVLGQILLARRMGKKRIIAETGAGQHGVATATLCARYGLECVVYMGAVDVSRQAPNVFRMKMLGATVVPVQSGSKTLKDAMNEALRDWVTNVDSTFYCIGTVAGPHPYPGMVRDFQSVIGNETREQMLEAEGRLPDSLIACIGGGSNAMGLFHPFLDDPSVKIFGVEAAGHGIPTGEHAASLTGGRPGVLHGNRTYLLMDDDGQIAEAHSISAGLDYPGIGPEHSWLHDIGRATYISATDEEALAAFQLVAKLEGIIPALEPAHALAKVADLAPT-FPQDHLMVVNLSGRGDKDIPQVADILGT--RL
MDGDEHGRFGIYGGRFVAETLMPLILDLEKEYRAAKVDEAYLAQIKDLATHYVGRPSPLYFAQRVTEHLGAKVYLKREELNHTGSHKINNCLGQILLAKRMGKTRVIAETGAGQHGVATATVCAKFDLPCTIFMGATDVERQMPNVLRMRMLGAEVRPVTAGAGTLKDAMNEALRDWVTNVESTYYLIGTAAGPHPYPEMVRDFQSVIGTEIKEQFLALKGKLPDAVVACVGGGSNAIGTFHAFLDDADVALYGAEAGGLGIAVEGHAASMTGGRPGVLHGNRTYLLQDDDGQILEGHSISAGLDYPGVGPEHSYLHDTKRVTYAPITDTEALEAFQLLTKLEGIIPALESAHGLAQLMKIAPT-MGKDQSIVLCLSGRGDKDVESVGKYLGL--KA
MNQDENGRFGLFGGRFVAETLMPLILDLERAYGEAKADPAYQSELDSLLKHYVGRPSPLYYAERMTEHLGAKIYFKRDELNHTGAHKINNVLGQILLARRMGKKRIIAETGAGQHGVATATACARFGLECVVYMGAVDVERQKPNVFRMKMLGAEVRPVQAGARTLKDAMNEALRDWVTNVADTFYCIGTAAGPHPYPAMVRDFQSVIGNEAKAQMLEAEGRLPDSLVACIGGGSNAIGLFHPFLDDASVEIYGVEAAGHGLDVEGHAASLAGGRPGVLHGNRTYLLMDDDGQILEGHSISAGLDYPGIGPEHSWLRDIGRVTYLSATDKEALAAFQLCSKLEGIIPALEPSHALAKVMQLAPQ-KPQDHLMVMNLCGRGDKDIFAVAEHLG---GM
MNEDARGFFGMFGGRFVAETLMPLILDLEAAWNAARTDPAFEAEHAALRTSYVGRPSPLTFAPRLTEHLGAKIYLKREELNHTGSHKINNCLGQILLAKRMGKTRIIAETGAGQHGVASATVCARFGLPCVVYMGATDIERQKPNVFRMRLLGAEVVPVTSGAGTLKDAMNEALRDWVTNVESTYYLIGTAAGPHPYPAMVRDLQSVIGEETRAQILEAEGRLPDVLVACVGGGSNAIGLFHPFLDDPDVKMVGVEAGGHGLDGDEHCASLNKGRPGVLHGNRTYLLQDADGQILEGHSISAGLDYPGIGPEHSYLHATGRVKYVPATDEETLEAFKLLSRLEGILPALESAHALAEVIKLAPT-MGKDEIIVMNLSGRGDKDVFSVASHLGL--DI
MRPEHDGHFGRFGGRFVSETLVGPLEELTEAYAEARRDPGFQAELDRELRDFVGRPTPLYLAERLTARAGARIYFKREDLAHTGAHKVNNTVGQAVLAARMGKTRIIAETGAGQHGVATATVAARMGLECVVYMGADDVQRQAANVYRMRLLGAEVRAVDAGTRTLKDAMNEAMRDWVANIDNTFYIIGTVAGPHPYPTLVRDLQRVIGVETRAQILEREGRLPDAVVACVGGGSNALGIFHPFLDDADIRLVGVEAGGEGLASGRHAAPLNAGRPGVLHGARSYLMESDEGQIIGTHSISAGLDYPGVGPEHAWLKDSGRAEYVTVTDAEALAAFHRLSRTEGILPALETSHAVAHAERLAAE-LGPDAALVVNLSGRGDKDIATVAAQEGI--EL
MSTELNAYFGQFGGCFVAETLIAAHHQLIDEYVKATQDPSFREELEKLGRDYIGRPTPLYLAKRLTALAGADIYLKREDLAHTGAHKINNAIGQAVLARRLGKRRIIAETGAGQHGVATATACALLDLDCTVYMGYEDTQRQSLNVFRMKMLGAKVVAVKSGSMTLKDAVNEALRDWVANVDSTHYIIGSAIGPHPFPTIVRDFQTIIGREIKAQLNEEIGRLPDAIVACVGGGSNAIGMFHPFAKDNDVAIYGVEAGGEGVDTGRHSSTIVGGRIGVLHGTKTYVMQDAAGQVIETHSVSAGLDYAGVGPEHAFLKDSGRATYVSITDKEALEGFQICCKQEGIIPALESSHAISYGLKLAAE-LGPGKVIVINVSGRGDKDMLQVAKELHVDDHA
M--DEKGFFGEHGGVYVAETLIPALQELAAAYQAAKNDPVFWEAFRHDLKHYVGRPSPVYHAARLSEHLGAQIWLKREDLNHTGAHKVNNTIGQALLARRMGKKRVIAETGAGQHGVASATVAARFGMECHVYMGADDIIRQAPNVFRMKLLGANVISVDSGSRTLKDAMNEAMREWVARVDDTFYIIGTAAGPAPYPEMVRDFQCVIGNEAKAQMQEAIGRQPDVAVACVGGGSNAIGLFHPYISEENVRLVGVEAGGLGVDTPDHAAPITSKAPGVLHGFRSYLMQDENGQVLGTHSVSAGLDYPGIGPEHSHLADIGRVEYHAANDDAALEAFDLLCRFEGIIPALESSHAVAWAVENAPK-MGKDQVILVNLSGRGDKDINTVAKLKGI--EL
MPADWRGRFGTFGGQFVAETLIPLVKDLETAYEAARNDPSFHETLAYYFRDYVGRPSPLWFAERLTQELGAKIYLKREELNHTGSHKLNNVMGQILLARRMGKTRIVAETGAGQHGVATATVCALFGLKCVIYMGATDVERQKPNVFRMHLLGAEVKPVTAGAGTLKDAMNEAMRDWVANVADTYFLVGTVAGPHPYPRMVRDFQSIIGEETREQILEAEGRLPDYIVAAIGGGSNAMGIFHPFLDEPSVKLIGVEAAGLGLESGKTAASISRGRSGVLHGNRTYLLQDGNGQIEEAHSISAGLDYPGIGPEHSWLHEIGRATYVGATDQEALDAFQLLTRTEGIIPALECAHGLAHVMTLAPK-LPQDRIIVLNLSGRGDKDIFTVAQHLGV--TL
MDNDHDGMFGIFGGRFVAETLMPLILELQEAYESAKKDPTFKKELQDLSTHYAGRPSKLYYAERLSQHLGAKIYLKREDLNHTGSHKINNCLGQILLAKRMGKTRIIAETGAGQHGVASATVSARFGFPCTIYMGATDVERQKPNVFRMQLLGAKVNAVSAGNGTLKDAMNDALRDWVSHVHDTYYLIGTAAGPHPYPEMVRDLQSVIGQETKIQILEQAGRFPDMIIAAVGGGSNAIGLFYPFLDDHNVEIIGVEAGGRGLDGVEHCASMTAGRPGVLHGNRTYLLQNDDGQILEGHSISAGLDYPGVGPEHSWLKDTKRVHYVPILDEEALHAFQLLTKLEGIIPALESAHAIAQAIKEAPK-MSSDKIIIVNLSGRGDKDVHTVGTLLGM--DM
MS-LLNPFFGDFGGMYVPQILMPALLQLEQAFVDAQQDPEFDREFRELLTEYAGRPTPLTRVRNLAANTKTRIYLKREDLLHGGAHKTNQVLGQALLAKRMGKKRIIAETGAGQHGVATALACALMDMECIVYMGAKDCERQKPNVFRMELMGAKVIPVHSGAATLKDACNEAMRDWAANYETTHYMLGTAAGPHPFPTIVREFQRMIGEEAKVQIMEHEARLPDAVIACVGGGSNAIGLFADFIEEDSVKLIGVEPAGKGIDTGEHGATLGEGTKGVFFGMLSLMMHDEDGQVEESYSVSAGLDFPSVGPQHAYLATTGRAQYVSVTDDEALNAFQALARNEGIIPALESSHALAYALKMAEADPEKEQVLVVNLSGRGDKDIFTVAEILEHKGAK
MKDDAKGHFGIYGGRFVSETLIHALDELNEAYARYKDDPDFLAEFRHELKHYVGRPSPVYHASRWSDILGAQIYLKREDLNHTGAHKVNNVIGQALLARRMGKKRIIAETGAGQHGVATATICARFGLECHVYMGSEDVERQAQNVYRMKLLGANVIPVESGSKTLKDALNEAMRDWVANVETTFYIIGTVAGPHPYPMMVRDFQSVIGEECLVQMPELTGRQPDVVVACVGGGSNAMGIFYPYIDHKDVRLVGAEAAGDGMETGRHAASLSGGIPGVLHGNRTYLLQDGDGQIIDTHSVSAGLDYPGVGPEHAWLKDIGRAEYVGINDEEALAAFHDCCRIEGIIPALESSHALAYAAKLAPT-LPKDKLILVNLSGRGDKDMHTVARRAGI--QW
MADDDNGRFGDFGGRFVSETLMPVVLALQAEYEKAKTDQTFWDEMDDLWFNYVGRPSPLYFAERLTTALGAKIYMKREDLNHTGAHKINNVLGQIILARRMGKTRIIAETGAGQHGVATATVCAKFGLKCIVYMGATDVERQAPNVFRMKLLGAEVIPVKSGRGTLKDAMNDAMRDWVTNVHDTFYCIGTVAGPHPYPAMVRDFQAVIGKETREQILKHEGRLPDTLVAAVGGGSNAMGLFHPFLDDEAVKIVGVEAGGHGVDDREHCASLTGGRPGVLHGNRTFLLQDEDGQILEGHSISAGLDYPGIGPEHAWLHSIGRVKYESITDAEALDAFQKCCEYEGIIPALESSHALAQVIKMAPG-LPQDHIIVMNLSGRGDKDIFTVARHLGV--DI
MSEDEHGHFGPYGGIFVADTLMYALEELKKAYQHYRFDPEFLAEFNKELSDYVGRPSPLYHAEHLSAKIGAQIFLKREDLNHTGAHKINNTVGQALLAKRMGKVRVIAETGAGQHGVATATVAAKYGLECVVYMGSEDIKRQASNVYRMKLLGAEVVPVTAGSKTLKDALNEAMRDWVANIDNTFYIIGTVAGPHPYPQMVRDFQSVIGRESRAQILEKTGQLPDALVACVGGGSNAIGLFYPFLKDKSVAIYGVEAAGKGIESGQHSASLIAGKPGILHGNRTYLLCDSYGQIKDTHSISAGLDYPGVGPEHAYLKDTGRVKYVPINDEEALHAFRTLTRVEGIIPALESSHAIAYAMKLAKT-MKTSQRIIVNLSGRGDKDMHTIASIDNL--SV
MEKDEQGFFGEHGGLFVSETLIAALTELKQVYYAAKADPAFWAQYHEDLKYYVGRPSPVYYARRLSDYLGAQIYLKREDLNHTGAHKINNTIGQALLAQRMGKKRVIAETGAGQHGVASATVAARFGLECTVFMGTEDIRRQAPNVYRMKLLGAQVVGVDSGSCTLKDAMNEALREWVARVDDTYYIIGTSAGPMPYPEMVRDFQCVIGNEAIQQMQEAIGRQPDVAVACVGGGSNAIGLFYPYINVTETRLVGVEAGGLGLSGSQHAAPISSHSPGVLHGFRGYLMQDENGQVMNTHSVSAGLDYPGVGPEHGLLHDIGRVEYEAMGDEAAMEAFHLLCHKEGIIPALESSHALAWAVANAPK-MSPDEVILVNLSGRGDKDINTVARLDGI--SL
MATDADGHFGPYGGTFVPETLVYALDELREAYERFREDPEFLAELDADLRDYVGRPSALYHAKRWSRELGAQIYLKREDLNHTGAHKVNNTIGQALLARRMGKTRIIAETGAGQHGVATATVAARLGLECVVYMGEVDVARQEANVYRMRLLGAEVVPVKSGSRTLKDAMNEAMRDWVTNIDNTFYIIGTVAGPHPYPAMVRDFQTVIGREARAQMLERTGRLPDALVACVGGGSNAIGLFHPFLGDTSVAIYGVEAGGEGIASGRHAAPLCAGTPGVLHGNRTYLMEDADGQIIETHSISAGLDYPGVGPEHAWLKDCGRVSYDAVTDAEVIAAFHHLTRTEGIIPALESSHALAYVQKIAPG-MRPDQSILVNLSGRGDKDMHTVAKLDGL--TL
M--NEQGFFGEHGGVYVAETLIPALQELAQAYAAAKQDPQFWADFERDLKHYVGRPSPVYHAERLSKHLGAQIWLKREDLNHTGAHKINNTIGQALLARRMGKKRVIAETGAGQHGVASATVAARFGMECHVYMGADDIIRQAPNVFRMKLLGANVVSVESGSRTLKDAMNEAMREWVARVDDTFYIIGTAAGPAPYPEMVRDFQCVIGREAQAQMQEAIGRQPDVAVACVGGGSNAIGLFHPYIAETQTRLVGVEAGGLGIHTASHAAPISSHAPGVLHGFRSYLMQDDNGQILGTHSVSAGLDYPGIGPEHSHLHDIKRVEYTVANDEAALQAFDLLCLYEGIIPALESSHALAWAVENAPK-MGKDQVILVNLSGRGDKDINTVAKLKGI--EI
MSSNANGFFGEHGGVYVAETLIPALQELAQAYQQAKNDPEFWAEFRHDLKHYVGRPSPVYHAKRLSKYLGAQIWLKREDLNHTGAHKINNTIGQALLAKRMGKKRVIAETGAGQHGVASATVAARFGMQCHVYMGADDIQRQAPNVFRMKLLGANVVSVDSGSRTLKDAMNEAMREWVARVDDTFYIIGTAAGPAPYPEMVRDFQCVIGNEAKEQMIEAIGRQPDVAVACVGGGSNAIGLFYPYIQEDNVRLIGVEAGGLGVNTPDHAAPITSKAPGVLHGFRSYLMQDENGQILGTHSVSAGLDYPGIGPEHSHLHDIGRVEYHATNDNQALLAFDLLCQLEGIIPALESSHALAWAIENAPH-MNQDQVILVNLSGRGDKDINTVAKLKNI--EL
MSTDARGRFGTFGGRFVAETLMPLVQDLEAAYDAAQADPMFHVKLSYYFRDYVGRPSPLWFAERLTETLGAKVYLKREELNHTGSHKLNNVMGQILLAQRMGKTRIVAETGAGQHGVATATVCALFGMKCVIYMGATDVERQKPNVFRMHLLGAEVKPVTAGAGTLKDAMNEAMRDWVANVSDTYFLVGTVAGPHPYPRMVRDFQSVIGEETRTQMMEAEGRLPDYIVAAIGGGSNAMGIFHPFLDEPEVKLIGVEAAGLGLDSGKTAASISRGRSGVLHGNRTYLLQDENGQIEEAHSISAGLDYPGIGPEHSWLNDIGRAEYVGVTDSEALEAFQLLTRTEGIIPALECAHGLAHVMKLAPT-LDKDKIIVLNVSGRGDKDIFTVAKHLGV--DL
MSPDTRGRYGVHGGRFVSETLSFALEELERIYAGLKDDAEFQAAFDDDLTHYVGRPSPLYHASRWSNELGAQIWLKREDLNHTGAHKINNTIGQALLAKKSGKPRVIAETGAGQHGVATATVCARLGLKCEIYMGAEDVERQKLNVYRMRLLGAEVHAVESGSRTLKDAMNEALRDWVTNVDDTFYIIGTVAGPHPYPAMVRDFTAIIGREARRQSLEQIGRLPDALVACVGGGSNAIGLFYPFIEDEGVAMYGVEAGGEGIESGRHAAPLTANAPGVLHGNRTYIMSDEGGQVLDTHSISAGLDYPGVGPEHAHWKDTGRVNYVVANDDKVLEAFRELTRVEGIMPALESAHALAHAKVLARE-MSPDQHIVVNLSGRGDKDILTVAKIDGI--EF
MAIDSDGRFGRFGGKYVPETLIGALKELEEEYAKAMADPGFQAEFAAILKDYVGRESPLYHAERLSERYRPEIYLKREDLNHTGAHKINNSLGQALLCLRMKKRRIIAETGAGQHGVATATVCAKFGLPCIIYMGAKDMERQALNVFRMRLLGAEVRPVHSGTATLKDATSEAIRDWVTNVETTHYILGSAAGPHPYPMMVRDFQAVIGRETRRQCQAAFGGKPDVLLACVGGGSNAIGLFHEFVDDEDIRMIGIEAGGEGVDTEKHAATLTKGSPGVLHGSFSYLLQDDEGQIIDPHSISAGLDYPGIGPEHSYLKDLGRAEYYAVTDAEALEAFVLVSRLEGIIPALETSHAFAYLEKLCPD-LPNGTRVVINLSGRGDKDVNTAAKFLDI-SGE
MNEDDRGRFGPFGGRFVAETLMPLVLDLEAAYARAKEDPGFRTDLDFHLTHYVGRPSPLWFARRLTEHLGARIYLKREELNHTGSHKLNNVMGQILLARRMGKTRIVAETGAGQHGVATATVCALFGLKCVIYMGATDVERQKPNVFRMHLLGAEVKPVTAGAGTLKDAMNEAMRDWVANVHDTYFLVGTVAGPHPYPEMVRDFQSIIGTETKEQILQAEGRLPDAIVAAIGGGSNAMGIFHPFLDDPDVALIGVEAAGHGLDSGKTAASISRGRSGVLHGNRTYLLQDANGQIDEAHSISAGLDYPGIGPEHSWLHEIGRAQYVGVTDNEALDAFTLLTRLEGIIPALECAHGLGHVMKIAPT-MRPDQIIVLNVSGRGDKDVNTVAKHLGV--EL
MPPDARGRFGAYGGRFVPETLIPALDELERSWKEARADPRYREELTELLRTYAGRPTPLFRADRLAKALSGRVYLKREDLLHTGAHKLNNTLGQALLAKRMGKRRVIAETGAGQHGVATATVCALLGLECIVYMGTEDVRRQSPNVVRMKLLGAEVRSVDAGSRTLKDAMNEAIRDWVTNVRTTYYCIGSAAGPHPYPVMVRELQKIIGEEVAEQIAGAEGRLPDAVVACVGGGSNAIGALHRFVREPSVTLYGVEAAGHGLESGKHGASLAKGRPGVLHGSRSYVLQTEDGQIAEAHSISAGLDYPGVGPELSHLRDQGRLTVLSATDTEALQAFQTLARSEGILCALESAHAIAALPRV------RGGLIVVNLSGRGDKDLGTVIEAL-----K
MNTLLNPYFGEFGGMYVPQILMPALRQLEEAFVSAQKDPEFQAEFTDLLKNYAGRPTALTKCRNLTAGTKTTLYLKREDLLHGGAHKTNQVLGQALLAKRMGKTEIIAETGAGQHGVASALACSLLGLKCRVYMGAKDAARQSPNVFRMRLMGAEVIEVHSGSATLKDACNEALRDWSGSYEKSHYMLGTAAGPHPFPTIVREFQRMIGEETKAQIREHEGRLPDAVLACVGGGSNAIGMFADFIDETSVRLIGVEPGGHGIETGEHGAPLKHGRVGIYFGMKSPMMQTDEGQIEESYSVSAGLDFPSVGPQHAYLNSTGRADYVSITDDEALDAFKQLCRHEGIIPALESSHALAHALKMMRENPEKEQLLVVNLSGRGDKDIFTVHDILKARGEI
MKQDAGGHFGTFGGQYVPETLMPLILELNQEYRRALKDPSFIAERDDLLEHYVGRPSPLYFAPRLTEAWGAKIYLKREDLNHTGAHKINNCIGQVLLAKRMGKTRVIAETGAGQHGVATATVAARFGLSCTVFMGELDTERQQPNVFRMKLLGAEVRPVKAGSRTLKDAMNEALRDWVAHIDDTFYILGTAAGPHPYPEMVRDFQSVIGREAREQIQKAEKRLPDLLIAAVGGGSNAMGLFHPFLDDTDVAMIGVEAAGEGMETGRHAASLTGGAPGIVHGNRTYLLYDENGQIKDAHSISAGLDYPGIGPEHSWLKDIKRVRYETITDNEALAAFQQLCRLEGIIPALESSHALAEAAKIAPT-MGKDKVIIVNLSGRGDKDIYTVASHLGV--AL
MS-KLDPYFGEFGGQYVPEILIPALNQLEDAFIDSQNDAEFIREFHDLLKNYAGRPTALTLCKNLTAGTKTKLYLKREDLLHGGAHKTNQVLGQALLAKRMGKNEIIAETGAGQHGVATALACALLNMKCRIYMGAKDVERQSPNVFRMKLMGAEVISVHSGSATLKDACNEALRDWSGSYDKAHYLLGTAAGPHPYPTIVREFQRMIGDEAKQQILEKEGRLPDAVVACIGGGSNAIGLFASFIPEKNVKLIGVEPAGLGIESGQHGAPLKHGRVGIYFGMKSPMMQTSEGQIEESYSISAGLDFPSVGPQHAHLNSIGRAEYFSITDDEALNAFKLLSRKEGIIPALESSHALAYALKMAEQEPNKEQLLIVNLSGRGDKDIFTVHDILASRGEI
M--DEHGRFGNYGGIFVSETLIPLMLELQQAYADIQKDPEFQKELNYYLKHYVGRPTPLWFAKRLTEIGGARIYLKREDLNHTGAHKINNVLGQILLARRMGKTRIVAETGAGQHGVATATVCALFGLECVIYMGYVDVERQKPNVFRMKLLGAKVIPVHAGNGTLKDAVNEGMRDWVSNVHDSYYLMGTAAGPHPYPTMVRDFQCIIGDETREQILEAEGKLPDTIVAAIGGGSNAIGIFHPFLDDANIELIGVEAGGLGLDSGETAASIERGSSGVLHGNRTYLMQDEDGQIIEPYSISAGLDYPGVGPEHSWLHDIKRVQYVAINDDEAVEAFQTCTTKEGIIPALESSHALAHALKIAPT-MSSDKVIVVNLSGRGDKDINSVAKYLKV--EL
MSSDQRGRFGSFGGQFVAETLMPLVQDLSDAYQTAKADPEFRRELDYYFRDYVGRPSPLWHAKRLSDELGAKIYLKREELNHTGSHKLNNVMGQILLARRMGKTRIVAETGAGQHGVATATVCALFGLKCTIYMGAVDVERQKPNVFRMHLLGAEVHPVTAGSGTLKDAMNEAMRDWVANVHDTYFLVGTVAGPHPYPEMVRDFQSIIGIETREQMMAVEGRLPDVLVAAIGGGSNAMGLFHPFLDDESVRLIGVEAAGHGLDSGFTAASISRGRSGVLHGNRTYLLQDEFGQIAEAHSISAGLDYPGIGPEHSWLNDIGRAEYVGVTDKEALEAFQLLTRTEGIIPALECAHGLAHVMKIAPS-MSPDQIIVLNLSGRGDKDIFTVAEHLGV--AL
MSLDPRGRFGTFGGQFVAETLMPLVQELDAAYQKAKADPAFHEELDYYFRDYVGRPSPLWHASRLSQELGARIYLKREELNHTGSHKLNNVMGQILLAKRMGKTRIVAETGAGQHGVATATVCALFGLKCVIYMGATDVERQKPNVFRMHLLGAEVKPVTAGAGTLKDAMNEAMRDWVANVADTYFLVGTVAGPHPYPQMVRDFQSIIGIETREQIMKAEGRLPDAIVAAIGGGSNAMGIFHPFLDDADVRLIGVEAAGHGLDSGKTAASISRGRSGVLHGNRTYLLQDENGQIDEAHSISAGLDYPGIGPEHSWLNDIGRAEYVGVTDQEALDAFQLLTRTEGIIPALECAHGLAYVQKLAPT-LRPDQIVVLNLSGRGDKDIFTVAKHLGA--DL
M--DAQGHFGQFGGIYMAETLIPAVDELRRQYLHFRDDPDFKAEFAYELKHYVGRPSPVYHAKRLSEHFGAQIYLKREDLNHTGAHKINNAIGQALLAKRMGKKRVIAETGAGMHGVATATVAARFGMECVVYMGAEDVQRQAPNVFRMKLLGATVVPVESGSKTLKDACNEAIRDWVTNCESTFYIFGTAAGPHPYPMMVRDFQCVIGNEAKVQMPEMIGRQPDVIIACVGGGSNAIGMFYPYIEEENVQLIGVEAGGHGLATGQHAAPLTAAKVGVLHGNKVYLMQDENGQIIETHSISAGLDYPGVGPEHCLLKDIHRAQYVAINDDEAIDGFDALCRFEGIIPALESSHALAHAIKIAPT-MGKDKAILVNLSGRGDKDMNTVARIKGI--TL
MK-DVQGRFGRYGGSFVAETLMAPLAELTEAYTRLRNDPEFVAELDRDLAHYVGRPSPLYYAERLSRDVGARIVLKREDLNHTGAHKINNTVGQALLARHMGKPRVIAETGAGQHGVATATVAARLGLKCVVYMGATDIERQKINVYRMKLLGAEVVPVTSGSKTLKDALNEALRDWVTNVADTFYIIGTVAGPHPYPMMVRDFNAIVGREARAQMQEQFGRLPDVVTACVGGGSNAMGIFHAFLNDRDVRLVGAEAAGEGLASGHHAASLAAGRPGVLHGNRTYVLCDDDGQITETHSISAGLDYPGVGPEHAFLKDTGRAEYLGISDDEAMEAFHRLCRTEGILPALESSHAVAQAIKLARE-LPEDGLVLCNLSGRGDKDVHTIAAREGI--EL
MPVDERGHFGIHGGRFVAETLMPLMLELEKAYNHAKTDPQFQEELDYYLRHYVGRPSPLWHARRLSETLGAQIYLKREELNHTGSHKLNNVMGQILLARRMGKTRIVAETGAGQHGVATATVCALFGLDCEIYMGATDVERQKPNVFRMHLLGAKVHPVTAGAGTLKDAMNEAMRDWVANVENTYFLVGTVAGPHPYPAMVRDFQSVIGTEAREQIQEQTGRLPDAVIAAIGGGSNAMGIFHPFLDDADVPLYGVEAAGLGLDSGKTAASIARGRPGVLHGNRTYLLQDEHGQITEAHSISAGLDYPGIGPEHSWLKDIGRVNYVSATDDQALDAFQTLTKLEGIIPALESAHAVAHAIVMAPT-MTRDQTIIVNLSGRGDKDVPTVAAHLGV--KL
MSLDARGYFGPYGGQFVPETLMAALEELIEAYEEVKNDRSFQAELTFYLQHYAGRPTPLYFAESLSRYVGAKIYLKREDLAHTGAHKINNTIGQVLLARRMGKKKVVAETGAGQHGVATATAAAKFGLECTIFMGAEDVRRQELNVYRMRLLGAQVESVTSGSRTLKDAMNEAIRYWVTHVRDTYYVLGSVGGPHPYPTIVRDFQKVIGEETKAQILAQEGRLPDLIVACVGGGSNAIGMFYPFLE-EDVRLVGVEAAGLGLESGRHAATLSRGKVGVLHGAKSYVLQDDRGQIVEAHSISAGLDYPGVGPEHAYLKDIGRVEYTAVTDEEALEAFKLLAKTEGILPALESAHAVAKGVELARE-LESEKIVVINLSGRGDKDVYTVARELGVTLGE
-------MFGIFGGRFVAETLMPLILELQQAYDDAKNDPAFKAELRELSTNYAGRPSKLYYAEGLTRHVGAKIYFKREDLNHTGSHKINNCLGQILLAKRMGKTRIIAETGAGQHGVASATVSARFGLPCVVYMGATDVERQAPNVFRMKLLGAEVKPVASGHGTLKDAMNEALRDWVSNVDDTYYLIGTAAGPHPYPELVRDFQSVIGEEARAQILEREGRLPDTIIAAVGGGSNAIGLFHPFLDDKSVEIIGVEAGGRGLDGEEHCASMSAGSPGVLHGNRTYLLQNKDGQILDGHSVSAGLDYPGVGPEHSWLRDTGRVSYVPILDDEALDAFQLTTRVEGIIPALESAHAIAQAVKIAPE-MAQDKIMIVNLSGRGDKDVHTVGKLMGM--EI
MTEDAHGRFGDYGGIYVAETLMEPLAELTAAYERLRVDPAFIAELDRDLKYYVGRPSPVYFAERLTKHVGARIILKREDLNHTGAHKINNTVGQALVARHMGKSRIIAETGAGQHGVASATVAARLGLKCVVYMGAVDIERQKINVYRMRLLGAEVVPVTSGSKTLKDALNEAMRDWVTNVADTFYIIGTVAGPHPYPQMVRDFNAIAGREAREQTLEQFGRLPDVITACVGGGSNAIGLFHAFLNDRDVRIVGAEAAGDGIGTGRHAASLAAGKPGVLHGNRTYVLSDANGQIVETHSVSAGLDYPGVGPEHAFLKDAGRAEYVGVTDDEALEAFHLLARTEGILAALESSHAIAQAIKLARE-LPSDGLVLANLSGRGDKDVHTIAEREGI--EI
MKPDAHGRYGYFGGSFVAETLMAPLAELTEAYERLRQDPAFLAELDRDLKYYVGRPSPIYHAERLSKHVGAKILLKREDLNHTGAHKINNTVGQALVARHMGKRRIIAETGAGQHGVASATVAARLGLDCVVYMGAVDIERQKINVYRMKLLGAEVVPVTSGSQTLKDALNEAMRDWVTRVEDTFYIIGTVAGPHPYPKMVRDFNAVVGREAKAQMLADYGRLPDAVTACVGGGSNAIGIFHAFLDDPGVRLVGAEAGGDGIETGRHAAPLSAGRPGVLHGNRTYVMCDDDGQIIETHSVSAGLDYPGVGPEHAFLKDTGRAEYVGITDDEALEAFHLLARTEGILAALESSHAVAQAIKLARE-LPPDALVLCNVSGRGDKDVHTIAAREGI--QL
MT-RLNPYFGEFGGMYVPQILMPALIQLEDAFVSTQSDPVFQAEFIDLLTNYAGRPTPLTLCRNLTAGTQTKLYLKREDLLHGGAHKTNQVLGQVLLAKRMGKTEIIAETGAGQHGVASALSSTLLGLKCRIYMGAKDIERQSLNVFRMRLMGAEVIPVHSGSSTLKDACN-VLRDWSDSYEHAHYMLGTAAGPHPFPTIVREFQRMIGEETRAQLYEHEQRLPDAVIACVGGGSNAIGMFADFIDEQAVRLIGVEPGGLGIETGKHGASLKHGRTGIYFGMKSPMMQSAEGQIEESYSISACLDFPSVGPQHAYLDSIGRAEYVSVTDEEALDAFRRLSRHEGIIPALESSHALAHALRMIQAEPEKEQILVVNLSGRGDKDIFTVHDILKARGDI
MADDATGHFGAFGGRFVSETLMPALEELDEAWRKYLKDPDFLAELDRDLTHFVGRPSPLYVAENLTRQMGAKIVLKREDLNHTGAHKINNTIGQGLLARAMGKKRVIAETGAGQHGVASATVAARLGMDCVVYMGADDVKRQAINVYRMKLLGAEVVSVTAGSRTLKDALNEAMRDWVTNVDDTFYILGTVAGPHPYPAMVRDFNAVVGREARAQMLEEFGTLPKALVACVGGGSNAIGLFHPFIEDSEVEMIGVEAAGRGLSGLEHAASLCAGRVGVLHGSRTYLLDDDAGQIRHTHSVSAGLDYPGVGPEHAWLKDSGRARYVGISDEEALAAFHALTRSEGIMPALESAHAIAYGMKLAAE-LPSDEIVLVNLSGRGDKDIHTVADLEGI--EF
MT-DTHGRFGAYGGVYVAETLMAPLAELTAAYERLRNDPDFIAEFDYDLKHYVGRPSPIYHAERLSRRVGAQILLKREDLNHTGAHKINNTIGQALIARRMGKRRIIAETGAGQHGVASATVCARLGIPCVVYMGAVDVERQAINVYRMKLLGAQVNPVHSGSKTLKDALNEALRDWVTNVDDTFYMIGTVAGPHPYPQMVRDFNAVVGREARAQMLEQYGRLPHALVACVGGGSNAIGLFHAFLNDADVAIYGAEAAGDGIATGRHAASLAAGRPGVLHGNRTYVLCDDAGQIIETHSVSAGLDYPGVGPEHAYLKDCGRAQYLGITDEEALAAFHELARSEGILAALESSHAVAQGMKLARE-LPKDQLVLVNLSGRGDKDVHTIAAREGL--SL
MTKDEHGRFGAYGGSYVAETLMAPLAELTEAYLRLREDPAFLAELDRDLKYYVGRPSPIYYAERLSQHVGARILLKREDLNHTGAHKINNTIGQALVAKRMGKPRIIAETGAGQHGVASATVAARFGLKCVVYMGAVDIERQKINVYRMKLLGADVVPVTSGSKTLKDALNEAMRDWVTNVADTFYIIGTVAGPHPYPLMVRDFNAIVGREARVQMQEQFGRLPDVITACVGGGSNAIGLFHAFLNDDKVRIVGAEAAGEGIATGHHAASLAAGRPGVLHGNRTYVLCDDNGQITETHSVSAGLDYPGVGPEHAFLKDAGRAEYVGVTDDEALEAFHLLARTEGILAALESSHAVAQAIKLARE-YPKDGLVLCNLSGRGDKDVHTIAAREGV--QV
MNEDERGHFGQHGGIFVAETLMPALDELRVEYEKAIVDPDFMAEYRYELKHYVGRPSPVYHAKRWSEQLGAQIYLKREDLNHTGAHKVNNTIGQALLARRMGKKRVIAETGAGQHGVASATVAARYGLECVVYMGAEDVARQSPNVYRMKLLGATVVPVSSGSKTLKDAMNEAMRDWVTNVDSTYYIIGTCAGPHPYPMLVRDFQCVIGDEAKLQMVDLIGRQPDAVIACVGGGSNAIGIFHPYVEVPGVRLIGVEAGGDGVETGRHAAPLTAAKTGVLHGNRTYLMQDADGQIIETHSISAGLDYPGVGPEHSYLKDIGRAEYVAATDKEALQAFHDLCRFEGIIPALESSHALAYAARLAPT-LSKDQVLLVNLSGRGDKDIPTIAKLEGI--QL
MPEDAQGRFGQFGGSFVAETLMAPLAELTEAYLRLRKDPAFVAELDRDLTHYVGRPSPVYFAERLTRHVGARILLKREDLNHTGAHKINNTVGQALVARHMGKTRIIAETGAGQHGVASATV-------------ATDIERQKINVYRMKLLGAEVVPVTSGSKTLKDALNEAMRDWVTNVADTFYIIGTVAGPHPYPLMVRDFNAIVGREARAQLLEQYGRLPDVLTACVGGGSNAIGLFHAFLNDRDVRIVGAEAAGEGIATGHHAASLAAGRPGVLHGNRTYVLCDDDGQITETHSVSAGLDYPGVGPEHAFLKDAGRAEYVGVTDDEALAAFHLLARTEGILAALESSHAVAQAIKLARE-YPPDGIVLCNLSGRGDKDVHTIAAREGV--QV
M--DKRGHFGPFGGTFVAETLMYAIQELKEAFDQYKNDPDFMEEFAHEMKHYVGRPSPIYHAKRWSDILGAQIWFKREDLNHTGAHKVNNCIGQILLAKRMGKKRIIAETGAGQHGVATATVAARYGLECVIFMGEEDVRRQALNVYRMKLLGAKVIAVTSGSRTLKDAMNEALRDWVTNIDHTYYLIGTVAGPHPYPELVRHFQKIIGEECLEQMPKDAGKQPDYVVAAVGGGSNAMGIFAPYIPHQSVALIGVEAAGAGIETGKHAAAIGAGKIGVLHGNRTYLLYDENGQITEAHSISAGLDYPGVGPEHAWLNYSGRAKYESIRDDEALQAFHDCCRYEGIMPALESSHALAYASKLAPT-LDKDKIILVCLSGRGDKDIHTVAEHSHI--KL
MTNDARGHFGPYGGRFVAETLMEPLRQLEEAYAKLKHDPAFLAELDKDLKHYVGRPSPLYHAERLSAAWGAQIWLKREDLNHTGAHKVNNTVGQALLAKHLGKTRIIAETGAGQHGVASATIAARLGLKCVVYMGADDVERQSPNVYRMKLLGAEVVPVTSGTRTLKDALNEAMRDWVTNVDDTFYVIGTVAGPHPYPMLVRDFNSVVGREVLVQAPAQIGRLPDALVACVGGGSNAIGLFYPFIPYTQVQMIGVEAGGDGVETGRHAAPLSAGKPGVLHGNRTYIMADDNGQILGTHSISAGLDYPGVGPEHSWLKDIGRVQYTAINDDEALAAFHELTRREGIIPALESSHAVAHAKKMAPT-MSRDQHIVVNLSGRGDKDIFTIAKREGI--SL
MTPDAQGRFGTYGGSFVAETLMAPLAELTAAYAQARVDPAFIAEFERDLKHYVGRPSPIYHAERLSRQVGAQILLKREDLNHTGAHKINNTIGQALLARRMGKRRIIAETGAGQHGVATATVCARFGLDCVVYMGAVDVERQAINVYRMKLLGAEVVPVTSGSKTLKDALNEAMRDWVTHVADTFYIIGTVAGPHPYPMMVRDFNAVVGREARAQMLEGYGRLPDALVACVGGGSNAIGLFHAFLNDEQVRIIGAEAAGDGIASGRHAASLAAGRPGILHGNRTYVLCDDNGQITETHSISAGLDYPGVGPEHAWLKDRGRAEYVGVTDEEALAAFHELARSEGILAALESSHAVAQGIKLARS-LPKDALILVNLSGRGDKDVHTIAAREGI--SL
M--DKHGHFGPFGGIFVAETLVEALEELRLMYEKYRHDPEFLAEFAYDLKHFVGRPSPIYHAKRLSDKIGAQIYLKREDLNHTGAHKINNTIGQALLAKRMGKPRVIAETGAGQHGVATATIAARLGLECVVYMGAEDVKRQAPNVFRMKLLGATVIPVESGSKTLKDALNEAMRDWVTNISNTFYIIGTVAGPHPYPMMVRDFQAVIGIEAKQQMQEMMGRQPDAVVACVGGGSNAMGIFYPYIDVEGVRLIGVEAAGHGLETGSHAAPLTANSPGVLHGNRTYLMQDEDGNIVETHSISAGLDYPGVGPEHAWLKDIKRAEYVAITDDEAMHAFHQLCRTEGIIPAMESSHALAYGEKLART-MSPDQVVLVNLSGRGDKDINTVAKLSNI--TL
MT-LLNPYFGEFGGMYVPQILMPALQQLEEAFVSAQRDPAFHSEFQELLTNYAGRPTPLTLCRNLTAGTKTKLYLKREDLLHGGAHKTNQVLGQALLAKRMGKTEIIAETGAGQHGVATALACALLDLKCRIYMGAKDVQRQSPNVFRMRLMGAEVIPVHSGSATLKDACNEALRDWSGSYEKAHYLLGTAAGPHPYPTMVREFQRMIGEETKAQMKEREDCLPDAVLACIGGGSNAIGMFADFIDESSVRLIGVEPAGLGIETGQHGATLKHGRVGIYFGMKSPMMQTNEGQIEESYSISAGLDFPSVGPQHAYLDSIGRAEYVSITDDEALEAFKLLSRREGIIPALESSHALAYALKMIAAEPEKEQILVVNLSGRGDKDIFTVHDILQARGEI
MSDDAAGHFGRYGGRFVAETLMGPIAELAAAYDAAKADPAFQQAFDADLAHYVGRPSPIYHAQRLSDAVGARILLKREDLNHTGAHKINNTIGQALLASRMGKTRIIAETGAGQHGVASATVAARLGLECVVYMGATDIERQKINVYRMRLLGAQVVPVTSGSATLKDALNEAMRDWVTHIADTFYIIGTVAGPDPYPRMVRDFNAIVGREARAQMLAEYGRLPDAITACVGGGSNAIGLFHAFLNDPGVRIVGAEAAGFGLATGRHAASIAAGRPGVLHGNRTYVICDDDGQITETHSVSAGLDYPGVGPEHAFLADAGRAQYVGVTDDEALAAFHQLARTEGILAALESSHAIAQAIKLARD-LPKDAIVLANLSGRGDKDVHTIAGREGI--VL
MNDDALGHFGRHGGIFVAETLMPALDELRVEYEKAIADPAFMAEYRYELAHYVGRPSPVYHARRWSELLGAQIYLKREDLNHTGAHKVNNTIGQALLARRMGKKRVIAETGAGQHGVASATVAARYGLECVVYMGAEDVARQSPNVYRMKLLGATVVPVSSGSKTLKDAMNEAMRDWVTNVDSTYYIIGTCAGPHPYPTLVRDFQCVIGEEAKVQMQDLIGRQPDAVIACVGGGSNAIGIFHPYVDVPGVRLIGVEAGGHGVETGQHAAPLTTAKVGVLHGQRSYLMQDENGQIVETHSVSAGLDYPGVGPEHSYLKDIGRAEYVAINDDEALRAFHDLCRFEGIIPALESSHALAHAAKIAPT-MSKDQVLLVNLSGRGDKDIPTIAKLDGI--QL
MA-KLNAFFGEFGGQYVSQILIPALDELEDAFIDSQNDPAFEAEFQQLLNEYAGRPTPLTLCRNITKGSKTKIYLKREDLLHGGAHKTNQVLGQALLAKRMGKTEIIAETGAGQHGTASALACALLGLKCRIYMGVKDMERQKPNVFRMKLMGAEVIGVDSGAGTLKDACNEALRDWSANYENAHYLLGTAAGPHPFPTIVREFQKMIGEEAKQQILKAEGRLPDAVIACVGGGSNAIGMFNDFIEEESVKLYGVEPAGKGISTGEHGAPIAEGTNGIFFGMHSLLMQDNYGQIQESYSVSAGLDFPSVGPQHAHLYTSGRAEYPSVTDEEALASFQLLSSQEGIIPALESSHALAYALQMMEQDMDKEQILVVNLSGRGDKDIFTVADILEGKGAL
MS-NLTGFYGEFGGAFVPDSLRKVLGDLEVAFMRYKDDPDFISELTYYLQQYVGRPNPLYFAERLTKKLGAKIYLKREDLNHTGSHKINNVLGQVLLAKRMGIKRVIAETGAGQHGVATATACAMFNMECVIYMGEEDTKRQALNVFRMELLGAKVVTVTTGTKTLKDAVDVALQDLVENHENTYYMLGSAVGPHPYPLIVRHFQSIIGIEAKDQLRKIEGRLPDYIMACVGGGSNAIGLFYPFVEDKEVNIIGVEPGGKGLATGQHAAPLCAGKPGILHGFKCYLMQDENGEPLTTHSISAGLDYPGVGPEHSYLKATGRAEYVAINDTEALDAFKELSKTEGIIPALESAHAVAHAIKIAPT-LQQDQIIIVNISGRGDKDVEQVFYML-----K
MSIATIGRFGPFGGRYVPETLVPALLELEEAYTAARADPAFGKQVAQVLKEFVGRETPLTPAHRLTAAWGAQVWLKREDLAHTGAHKINNTIGQVLLALRMGKKRIIAETGAGQHGVATATACALFGLPCEVYMGALDVERQALNVFRMRALGATVRPVELGSKTLKDAMNEAMRTWVSQVQDTHYVIGSAAGPHPYPTIVRDFQAIIGQEVRKQSQALFGQLPDAIIACVGGGSNAIGVLHPFVGDKQVRLVGVEAGGHGLHTKQHGASLTLGTEGVLHGSRSLVLQDEHGQIQEAHSISAGLDYPGVGPELAFLVKTGRMEIRTATDDEALQAFYEVSRSEGILPALETSHAFARGAELARE-LGKGKHLVINCSGRGDKDVATIAAR-GIGNKS
MATDEAGHFGPYGGLFVAETLMESIEELNEAYVKFMQDPEFLAELDADLQDYVGRPSPIYHAQRLSKEIGAQVYLKREDLNHTGAHKINNTVGQALLAKRMGKTRIIAETGAGQHGVATATVAARLGLECVVYMGAEDIQRQSPNVYRMRLLGATVVPVVSGSQTLKDALSEALRDWVTNIDNTYYIIGTVAGPHPYPAMVRDFQTIIGREGREQMLNKTGALPNALVACVGGGSNAIGLFHPFIEDDGVKIYGVEAAGLGVETGKHSAPLCAGKPGVLHGNRTYLMADEDGAIIETHSISAGLDYPAVGPEHSWLKDIGRAQYVNITDDEALAAFHQLTRVEGIIPALESSHAVAYATKLAKT-MDKEETILVCLSGRGDKDIFTIAKIEGI--EL
MSTDARGHFGPYGGKFVAETLMAPLDELAQAYAEALRDPEFIATLDADLADYVGRPTPIYYAERLSNKIGARIWFKREDLNHTGAHKVNNTIGQALLAARMGKTRIIAETGAGQHGVATATVAARLGLSCVVYMGSEDMRRQATNVYRMRLLGAEVRPVESGSKTLKDAMNEALRDWVANVDDTFYIIGTVAGPAPYPAMVRDFQAVIGREARRQMLERTGRLPDALVACVGGGSNAIGLFYPFLDDEDVAIYGVEAGGDGIASGRHAAPLSAGRSGVLHGNRTYLMQDDNGQIQGTHSISAGLDYPGVGPEHSWLKDIGRARYVDVTDAEALDAFHECTRIEGIMPALESAHAVAYARKLAAE-MGPGTDILLNMSGRGDKDMASVAEAAGE--TL
MDDETAGWYGPFGGRFVSETLIPALDELTVATKEISSTDAFKAELRALLADYVGRPTPLTEASRLAREIPAKLFLKREDLCHTGAHKINNALGQVLLASKMGKTRIIAETGAGQHGVATATACALFGLPCEVYMGAEDVKRQAPNVGRMRLLGAKVIPVESGSRTLKDAMNEALRDWVTNVATTHYCIGSAAGPHPYPELVARFQSVIGDEARAQILERTGRLPDAAIACIGGGSNAIGLFRGFVSAASVKLFGVEAAGHGIETGMHAATLTAGRVGVLHGSKSYVLCDDGGQIQEAHSISAGLDYPGVGPEHAWLKTSGRARYLSATDDEALAAAALVTRTEGILPALETSHPFAKATEVARS-IGRPATIVLCLSGRGDKDLETFLGRLSVEGSK
MSMTSTGRFGRYGGRYVPETLVPALLELESAYAAALADPAFGAEVARVLKEFVGRETPLTPARRLTESWGAHVWLKREDLAHTGAHKINNTIGQVLLARRMGKKRIIAETGAGQHGVATATACALFGFPCEVYMGALDVERQSLNVFRMRALGATVRPVEAGSKTLKDAMNEAIRTWVAQVEDTHYVIGSAAGPHPYPTIVRDFQSVIGREVREQSKAAFGKLPDAIMACIGGGSNAIGILHPFIGDKDVRLVGVEAGGHGLNSGQHGASLTLGTEGVLHGTRSLVLQDANGQIQEAHSISAGLDYPGVGPELAYLAKEGRLDVRTATDDEALRAFYEVARTEGILPALETSHAFARGAELARE-LGKGKHLVINCSGRGDKDVVAIAAK-GIERKA
MILPPDGRFGAFGGAFVPETLKPALEELEAAFRQMTDDAVFREELQTLLAEYAGRPSRLYFARRLTEHLGARLYLKREDLNHTGSHKINNTLGQVLMAKRMGKKRVIAETGAGQHGVATATACALFGIPCEVYMGAEDVERQALNVLRMQLLGAKVIAVTSGTRTLKDAINEAMRDWVANVQDTFYCFGTAAGPHPYPSIVRYFQSVIGIEARAQILDKEGRLPDAVLACVGGGSNAMGMFSGFLDDASVRLIGVEAGGDGVKTGRHSASLTAGLPGVLHGAVSYLLQDDDGQIMGTHSIAAGLDYPGVGPQLSYLKDSGRAEFVAITDKEALEGVRILALTEGILPALESAHAIAQAAKMAPQ-MSPDSLLIVNLSGRGDKDVHTLAGEVG-----
MTTTAVGRFGRYGGRYVPETLVPALLELEEAYAKAQQDASFGEEVTRVLREYVGRPTTLTPAHRLTEAWGAQVWLKREDLAHTGAHKINNTVGQVLLARRMGKKRIIAETGAGQHGVATATACALFGLPCEVFMGALDVERQALNVFRMRALGAVVRPVESGSRTLKDAMNEAMRVWVSQVQDTYYVIGSAAGPHPYPTIVRDFQSVIGREIRAQTLATMGRLPDAIIACVGGGSNAIGALHPFIPDTAVRLVGVEAAGHGLDSGQHGASLTLGTEGVLHGSRSLVLQDEHGQIQEAHSISAGLDYPGVGPELAHLAKTGRMEVRTATDDDALTAFYEVARTEGILPALETSHAFAAARSLARD-MGKGKHLVINCSGRGDKDVATISAR-GVGVKS
MTRDALGQYGIYGGRYIPETLMQAVLELEQAYAEVKEDPAFRERMNDLLENYVGRQTPLYYAEHLTRTIGAKIYLKREDLNHTGAHKINNTIGQALLAERMGKRKIVAETGAGQHGVATATVCALLDLECVIFMGEEDIRRQELNVFRMELLGAKVVSVTQGSRTLKDAVNEALRYWVKHVDDTHYLMGSVLGPHPFPEIVRDFQAVIGQETRTQILEKEGKLPEAIVACVGGGSNAIGMFHPFIDDEEVALYGIEAAGSGLETEKHAATMSKGEVGVLHGSMMYLLQDEHGQVTEAHSISAGLDYPGVGPEHSLLKDIGRVQYEAVTDQQALDALQLLCQKEGIIPALESAHAVAHAKELARG-MQPEEVVVICLSGRGDKDVMTVRNALKG--EA
MNTTAVGRFGRFGGRYVPETLVPALMELEEAYAAARADPTFDAEVAQVLREFVGRPTTLTPARRLTEAWGAHVWLKREDLAHTGAHKINNTVGQVLLARRMGKKRIIAETGAGQHGVATATACALFGLPCEVFMGALDVERQALNVFRMRALGAVVRPVESGSRTLKDAMNEAMRTWVSQVSDTHYVIGSAAGPHPYPTVVRDFQAIIGRELRTQAQAAFGKLPDAIVACVGGGSNAIGVLHPFIGDTGVRLIGVEAGGHGLDSGQYGASLTLGTEGVLHGSRSLVLQDADGQIQEAHSISAGLDYPGVGPELAHLAKTGRMEVRTATDDEALASFYEVARLEGILPALETSHAFARGRELARE-LGAGKYLVINCSGRGDKDVATISAR-GVGVKP
M--DSRGHFGPYGGIFVSETLMAALDALRVEYDAACRDPGFMAEFEYELKHYVGRPSPVYHARRLSEEYGAQIYLKREDLNHTGAHKINNTIGQALLARRMGKKRVIAETGAGQHGVASATVAARYGMECVVYMGAEDVARQAPNVFRMKLLGATVVPVSSGSKTLKDALNEAMRDWVTNVESTFYILGTAAGPHPYPMLVRDFQCVIGRECIAQMPELVGRQPDAVVACVGGGSNAIGIFHPYIPHENVRLIGVEAGGSGVASGKHAAPLTAGTPGVLHGFRSYLMQDENGQIIETHSVSAGLDYPGVGPEHSYLKDAGRAEYVPINDDEALAAFHDLCRFEGIIPALESSHAVAQAKKLAPT-MKKDQVILVNLSGRGDKDINTVAKAAGI--TL
M--DPQGRFGKLGGRFVPETLMPALEELTRAHEEARHDPEFQAELKELLADYVGRPTPLYEAKRLTQHLGARIYLKREDLAHTGAHKINNALGQVLLAKRMGKTKIIAETGAGQHGVATATAAALLGMECKVFMGTLDIERQALNVKRMHYLGSSVEPVKSGACSLKDAVNEALRYWVANVEDTHYIIGSVVGPHPYPMLVRDFQSIIGREAREQILAKTGRLPQSLVACVGAGSNAMGLFHAFLNDQEVGMVGVEAGGLGLDSGKHAASISAGLTGVLHGANSYLLQDEHGQVIEAHSVAAGLDYPGVGPEHGHLHDIGRVEYTYSTDEEALEGFHLLSATEGILPALESSHAIAHLKKLAPK-LNKDDMIIVCLSGRGDKDVVQISGME----EK
----------------MPETLVPALLELEQAYAEARKDPAFDEQVAQVLREFVGRETPLTPARRLTEKWGAEVWLKREDLAHTGAHKINNTIGQVLLARRMGKKRVIAETGAGQHGVATATACALFGLTCEVYMGALDVERQALNVFRMKALGATVRPVESGSRTLKDAMNEAMRVWVSQVEDTYYVIGSAAGPHPYPTIVRDFQSVIGREIRTQSLVAFGKLPDAIIACIGGGSNAIGALHPFLGDASVRLVGVEAGGHGLDSGQHGASLTLGTEGVLHGSRSLVLQDEHGQIIEAHSISAGLDYPGVGPELAHMAKTGRMEVRTATDDEALAAFYMVSRTEGILPALESSHAFARAGELARE-LGKGKYLVINCSGRGDKDVATIAAR-GMQEKA
MNFDAKGHFGAFGGRYVAETLMPALLELEQAYRTIVPTPEFQKELNYLMCHYVGRPTPLFYAKRLSEHLGADIYLKREDLAHTGAHKINNTLGQTLLAQRMGKRKVIAETGAGQHGVATATTAALFGMECKVFMGTEDIERQAPNVQRMKLLGAEVVPVSSGTGTLKDAMNEAMRYWVGAVQDTFYVIGSVAGPHPYPVMVREFQKIIGEEARAQIFAMCQRLPTTIIACVGGGSNSMGLFYPFLND-PVEILGVEAAGKGVKTGKHAATLTAGSVGVLHGSKSYLLQDVNGQIIEAHSISAGLDYPGVGPEHSMLKEAKRVRYESIEDGQALEAFQTLCALEGIIPALESSHALAQAMIEARK-RPKSDILLVCLSGRGDKDLGIVASALGE--SA
MEEMEKGYFGQYGGSFVPPQLQDALNQLDDAFETYKDEPAFNEELDYYLRQYVGRPNPLYFAEKLSKQLGAKIYFKREDLNHTGAHKINNVLGQALLAKRMGAKRVIAETGAGQHGVATATACALFDMECVIYMGEEDTKRQSLNGFRMELLGAKVISVTSGTRTLKDAVDAALGDFAVNYETTFYMLGSAVGPHPFPTLVKHFQSIISREARQQILEAEGKLPDAVMACVGGGSNAIGMFANFIPDSNVRLIGVEPAGLGLETGKHAAPLTAGAPGIVHGFKCYVMADEHGEPLATHSISAGLDYPGVGPEHSYLKDIGRAEYVSITDQESLDAFHRLSRTEGIIPALESAHAVAYALKLAPT-MNPDQILIVNLSGRGDKDVEQIFNM-----GH
---------------------MPALEQLERAYLEARGDPSFAAEFDALLTTYAGRPTPLTLCRNLTGDPRVKLYLKREDLLHGGAHKTNQALGQGLLARRMGKRRLIAETGAGQHGVATAMIGALLGMPTRIYMGAKDVERQRLNVFRMRLMGAEVVPVTSGSQTLKDALNEALRYWTESYEDTHYLIGTVAGPHPFPTIVRDFQWVIGREARAQILEAEGRLPDAVVACVGGGSNAMGIFSEFIPDKDVALVGVEPAGHGLSTAMHGATLLKGRPGVLHGSETYILQDEHGQVAETHSVSAGLDYPGVGPEHAHLMTSGRATYVAATDDEALDAFQRLARSEGIIPAFESAHAIAHALKMAAQ-AGRETVLVVNLSGRGDKDMEQAQRLLDPGRST
MA-DERGYFGAYGGRFVPETLMPALEELEGAYHFYKNDPEFQGELNYYLRHYVGRPSPLYFARGLTEYCGARIYLKREDLNHTGAHKINNTIGQILLARRMGKRRIIAETGAGQHGVAAATAAALFGFECAVYMGEEDIRRQELNVYRMKLLGARVIPVSAGSRTLKEAMNEALRDWVTNVRNTYYLIGSAAGPHPYPAMVRDFQSIIGIEAKSQVLEQAGRLPDYVVACVGGGSNAIGIFHPFLADRQVRLIGVEAAGRGLDGEEHAATLNRGSPGILHGSLSYILQDKDGQVKCAHSIAAGLDYPGVGPEHACMKDTGRVEYTSATDAEALEAFRLLCRTDGIIPALESAHALAEAVRLAPD-LAKEEVILVNLSGRGDKDIPVVAGARGV--SV
MSTEQKGYFGEFGGSFVPPELQNVLDILAEQFEAYKDDPDFNQEFRYYLKEFVGRPSPLTFAQRLTERLGGKIYLKREDLNHTGSHKINNVIGQILLAKRMGAKRVIAETGAGQHGVATATACAMFGMDCTIYMGAEDTRRQALNVFRMELLGAKVVAVKKGQGRLKDAVDEALNDLVQNYKNTFYLLGSAVGPHPFPTMVKHFQAVISEESKQQIIEKEGRLPDAVIACVGGGSNAIGAFAHYLDEPDVRLIGVEP--------DQAATLTEGVPAVIHGFKCLVLLDEAGNPRPTYSIAAGLDYPGIGPEHSHLKVSGRAEYVTVTNEEVLEAFQLLSQTEGIIPALESAHAVAYACKLAPA-LSPDQVIVVNLSGRGDKDVQQVFDMLKR--NG
MTTAQKGRYGRFGGQFVPETLMTALQELEVAYNDAKQDESFQQELAYYLKDYVGRETPLYYAEGLTKELGAKIYLKREDLNHTGAHKINNAIGQALLAKRMGKQKIVAETGAGQHGVATATACALLNLECVVFMGAEDVRRQQLNVFRMELLGTKVIPVEKGSATLKDAVNEALRYWVTNIDDTHYILGSALGPHPFPEIVRDFQRIIGDETRAQILEKEQRLPDAVVACVGGGSNAIGMFYPFVDDEAVRMYGIEAAGSGVDTQKHAAAIHDGKVGVLHGALMYLLQDENGFVQEAHSISAGLDYPGVGPEHCYLHDIGRVQYPHISDAEALEGVKLLCRTEGILPALESAHAIAYTAKLAKT-MSTDELLVVCLSGRGDKDVHTLIEALGG--GQ
MATDVNGHFGRYGGIFVPETLMYPLEGLNEAYEKYLRDPQFLAELDQDLRDYVGRPSPLYFAERWTRELGAKIYLKREDLNHTGAHKVNNTVGQALLAKRMGKKRVIAETGAGQHGVATATVAARLGLECVVYMGEVDVERQKLNVYRMSLLGAEVRPVSSGSKTLKDALNEALRDWVTNVDDTFYIIGTVAGPHPYPAMVRDFQSVIGREAKQQILKQAGRMPDALVACVGGGSNAIGLFYPFLEHEDVALYGVEAAGEGIETGRHSAPLCAGQPGVLHGNRTYLMEDEDGQIIETHSISAGLDYPGVGPEHAWLKDTGRANYVSITDTEALEAFHSLTRIEGIMPALESSHALAYAMKLAPQ-MEKDEIMIVNVSGRGDKDIHTVAKWEGL--NL
MTHDDRGHFGPYGGRYMPEALMAAIDELATFYDKARVDPDFVTEFERLLREYANRPSLLTEAPKFAEHAGARIFLKREDLNHTGSHKINNVLGQALLTKRMGKKRVIAETGAGQHGVATATACALLDLDCVVYMGEVDTERQALNVARMKLLGAEVIPVKTGSRTLKDAINEALRDWVANVDDTHYLLGTAAGPHPFPMMVRNFHKVIGAEARAQMLDQVGRLPDVVAACVGGGSNAIGIFHGFLDDPDVRLVGLEPAGKGVDTGEHGATLTEGEPGVLHGAFSYLLQDADGQVTEAYSISAGLDYPGVGPEHSYLKDIGRAEYRAVTDAEAMEALRLLSRTEGIIPAIESSHALAGALKLGHE-LGQEGVILVCLSGRGDKDMDTAAQYFDL--NA
MDTTAPGRFGRYGGRYVPETLVPAHQELELAYAEAQKDPSFGEQVAQVLREFVGRETPLTPARRLTALWGAEVWLKREDLAHTGAHKINNTIGQVLLAKRMGKKRIIAETGAGQHGVATATACALFGLPCEVYMGALDVERQSLNVFRMKALGATVHPVESGSRTLKDAMNEAMRVWVAQIHDTHYVIGSAAGPHPYPTIVRDFQSVIGKEVRTQSIVAFGQLPDAIIACIGGGSNAIGILHPFIGDKNVRLVGVEAGGHGLDSGQHGASLTLGTEGVLHGSRSLVLQDEHGQIIEAHSISAGLDYPGVGPELAYLAKTGRVEVRTATDDEALKAFYEVCRNEGILPALESSHAFARAGELARE-LGKGKYLVINCSGRGDKDVATIAAR-GVLEGA
MT-PQGPRFGPYGGAYIPETLVPAVRELEAAYEEAQADPAFREEFQTLLRTYAGRPTPLTPARRLSEALGAKIYLKREDLAHTGAHKINNALGQALLAKRMGKTRIVAETGAGQHGVATATVCALLGLECVVYMGAVDIERQKLNVFRMKLLGAEVRSVDAGSRTLKDAINEAIRDWVTNVRTTHYLLGSALGPHPYPRIVRDFQRVIGDEAREQILAAEGRLPDMLIACVGGGSNAIGLFYPFIQDEGVQMVGVEAGGEGIESGKHAARFADGRVGVLHGTQTYVLQDPHGQIALTHSISAGLDYAAVGPEHAWLRETGRAEYTYATDDEALDALQRLSALEGIIPALESAHAVAEAIKRAPT-MRPDQIMIVNISGRGDKDMHTVAAALGV--DV
MVKVKAGRYGRFGGQYVPETLMTALNELEQAYDEAIADPSFLEELNYYLKEYSGRETPLYFAERLTQSLGAKIYLKREDLNHTGAHKINNTIGQAILAKRMGKNKIVAETGAGQHGVATATVCALFDMDCVVFMGKEDVRRQELNVFRMELLGAKVVSVDQGSGTLKDAVNEALRYWVSNVEDTHYILGSALGPHPFPRIVRDFQRVIGVETRKQIFEKEGRLPDAVVACVGGGSNAIGMFHPFVEDDTVSLYGVEAGGSGIASGLHASATAEAKEGVLHGAYMYILQDENGFIQEAHSISAGLDYPAVGPEHSYLHDIGRVKYTSVTDSEALEGLQLLSKKEGIIPALESSHAVHFAAKLAKE-MNADQILVICLSGRGDKDVQTVRDALGG-AGK
M--DERGHFGPYGGLFIAETLIPAVEELNDAYKKYMVDADFLAELDKDFQHYVGRPSPLYHAERWSRELGAQIYLKREDLNHTGAHKINNTIGQILLAKRMGKTRIIAETGAGQHGVATATVCARLGLECVVYMGAVDVARQIQNVYRMELLGAKVVAVESGSKTLKDALNEAIRDWVTNVDNTFYIIGTAAGPAPYPAMVRDFQSIIGREAKQQCLAQTGKLPNTLIACIGGGSNAIGLFYPFIDDADVKMIGVEAAGDGIETGRHSAPLCAGRPGILHGNRTYLMEDDDGEIIETHSISAGLDYPGVGPEHSWLKDIGRAQYVSITDKEALEGFYALTRMEGIIPALESSHALAYTMKLAPT-MQSDEILIVNLSGRGDKDMQTIANHEGV--QI
MPNDAQGRFGRFGGRFVPETLMPAIHELEAAYAAAKVDPTFQAELDQLLQDYVGRQTPLYEAKRLSAHYGARIFLKREDLAHTGSHKINNALGQALLARRMGKMRIVAETGAGQHGVATATACALLGMECVVCMGEVDIERQALNVTRMKLLGASVKPVSCGARTLKDAVSDAMRYWVTNLADTHYIIGSVVGPHPYPAMARDFQAVIGRETRAQIVEKTGKLPDVLLACVGGGSNAMGMFHPFIDEPGVRKIGVEAGGLGLDSGKHSACLGAGHDGVLHGALIRLLQDAWGQVLEAHSIAAGLDYPGTGPEHCHFQAAGLAEYASVTDQEALEAFKLLSRLEGIIPALESSHALAHLKHVAPR-MPQDSIIVVCLSGRGDKDGSQTAALI----EE
MTIDSAGRYGRFGGRFAPEALMAALDELTEQFQAAMADPAFTGELDRLLADYAGRPSLLTEARRFSEHAGARILLKREDLNHTGSHKINNVLGQALLTRRMGKKRIIAETGAGQHGVATATAAALLGLECTVYMGEVDTRRQALNVARMRMLGAEVVPVTTGSRTLKDAVNEAFRDWVATVDDTHYCIGSVMGPHPFPMMVRDFHRVIGTEARNQVLELTGRLPDAVAACVGGGSNAIGIFHAFIPDAQVRLYGFEAGGDGVQTGRHAATLTGGSLGVIHGMRTFLLQDEEGQTLETHSVSAGLDYPGVGPEHAWLHDTGRAVYQAVSDAEAMDAFALLCRTEGIIPAIESAHALAGALRIGAE-LDEEPVIVVCLSGRGDKDMHTAARWFGFENAQ
MS-TMNAFFGQYGGQYVPAELIPALNQLETEFCKAQKDPDFRKELKSLLCDYAGRPTPLTPCRNLTRGTKTKIYLKREDLLHGGAHKTNQVLGQALLAKRMGKTRIIAETGAGQHGVATALACALMGFECVIYMGAKDIERQKPNVFRMELMGAKVIAVTKGSATLKEACEAALDDWVENLDTTHYLLGTAAGPHPFPTIVREFQKVIGEEAKKQFLFAEQSLPDAVIACVGGGSNAIGLFNDFIDEENVKLIGVEPAGFGISSGKHGCVLQTGIEGIFFGANALNMQNEKGEIEESYSIAAGLDFPSVGPQHCYLQSIGRAQYVGITDVEALEAFMLLSLQEGIIPALESSHALAYALKMAKADPMREQKVIVNLSGRGDKDIFQVYDRLKAYHLI
MSDDDAGHFALFGGRFMPEALMAVLKEVTEAYETSKTDPAFHREFADLLLHYANRPSLLTEARNLSRRAGARILLKREDLNHTGSHKINNVLGQALLAQRMGKTRLIAETGAGQHGVATATAAALLGLDCVVYMGSEDTKRQALNVARMRMLGAEVVPVAIGSQTLKDAINEALRDWVASADTTYYLLGTAAGPHPFPAMVRDFARVIGVEARRQTLELTGALPDAVAACVGGGSNAIGVFHAFVPDASVKLYGFEAGGSGVATGLHAASITGGSVGVLHGTRTFLLQDEYGQTKESHSISAGLDYPAVGPEHAWLHATGRAVYEPVDDSEAMDAFRVLCETEGIIPAIESAHALAGALRVAAE-LGREPVIVVNLSGRGDKDMHTAAAYFGVGGEL
MA-DERGRFGDFGGRYVPETVMAALEELQAGLDEALKSDAFHEELREVLRVYAGRPTPLTYADRLTEEVGAKIYLKREDLLHTGAHKINNALGQALLAQRMGKKKIVAETGAGQHGVATATVAAKYGLSCKIFMGAKDMERQKLNVFRMRLLGAEVIPATSGSQTLKDATNEAIRYWVANVEDTMYLIGSVVGPHPYPYMVREFQKVIGEEAKRQLQHR----PDAVCACVGGGSNAIGIFTQFLADKSVSLYGAEAGGKGIDTPHHAATLTKGDRGVIHGALTYLMQDDSGQIIEPYSISAGLDYPGIGA--CYLNDAGRVVYEAVTDEEAMDALLLLTRTEGILPAIESAHALALAIRKAKQ-MPNNETMLVCLSGRGDKDVETIQRAVDE-GKE
MSSDERGHWGPWGGRFMPEALIAALDELAAEYDKARLDPEFVGEFQRLLRDYAGRPSLLTEAPRFAEHAGARVLLKREDLNHTGSHKINNVLGQALLTKRMGKKRVIAETGAGQHGVATATACALMGLECVVYMGEVDTRRQALNVARMRLLGAEVIPVSTGSRTLKDAINEALRDWVTNVDTTHYLLGTAAGAHPFPLIVRDFHRVIGVEARAQVLERVGRLPDAVVACVGGGSNAIGIFHGFLDDPSVRLVGCEPGGEGVGSGRHGATLTAGTPGVLHGARSYLLQDEDGQTTEAHSISAGLDYPGVGPEHSWLKDQGRAEYRPVTDAEAMAAFRLLSRTEGIIPAIESSHALAGALELGRE-LGEGAVVLVNLSGRGDKDVDTAAAWFGLRGEA
MAKSEQGRFGAFGGRFVPETLMPALEELEAAFRQARSDQAFQEELNGLLVDYAGRATPLYEAKRLSRELGARVFLKREDLTHTGAHKINNALGQVLLAKRMGKRRIIAETGAGQHGVATATAAALMGLECEVYMGTLDIQRQAPNVTRMRMLGAQVVPVESGSRSLKDAVNEGIRDWVTNVETTHYIMGSVIGPHPYPIMVREFQAVIGREAREQILAKEGRLPRVAMACVGAGSNAMGLFHAF-RDDPVELIGVEAAGHGLETGKHAASLSAGRPGVLHGAYMHLLQDAHGQIIEAHSIAAGLDYPGVGPEHSFLKELGRVSYAAVTDRQAVEAFRLLCRTEGIIPALESSHAIAYLRELAPK-LSPEDMILVCLSGRGDKDVAHVESYLED--NA
MTT-VKGRFGRFGGQFVPETLMTSLEELELAYEEAKKDPSFQEELDYYLKQYVGRETPLYFAERLTKKVGAKIYLKREDLNHTGAHKINNAIGQALLAKRMGKKKIVAETGAGQHGVATATACALLDMECIVYMGAEDVRRQQLNVFRMELLGTKVVAVEKGSATLKDAVNEALRHWVTHIEDTHYILGSALGPHPFPTIVRDFQRVIGDETRAQILQQEGRLPDTVIACIGGGSNAIGMFFPFVEDQDVALYGVEAAGSGVNTDKHAAAIHVGKTGVLHGAFMYLLQDDNGFVQEAHSISAGLDYPGVGPEHCHLHETGRAAYPSVTDEQALEGVKLLCETEGILPALESAHAIYYASQFAKN-RPADEIVVVCLSGRGDKDVHTLMDKLGG-GLK
M--DARGHFGQFGGVFVAETLVEALEELRLMYEKYRHDPEFLAEFAYDLKHFVGRPSPIYHAKRLSDKIGAQIYLKREDLNHTGAHKVNNTIGQALLAKRMGKPRVIAETGAGQHGVATATIAARLGLECVVYMGAEDVKRQAPNVFRMKLLGATVVPVESGSKTLKDALNEAMRDWVTNISDTFYIIGTVAGPHPYPMMVRDFQSVIGIEAKDQMIEMLGRQPDAIVACVGGGSNAMGIFYPYIDVPNVRLIGVEAAGHGLETGMHAAPLTANSPGVLHGNRTYLMQDADGNIIETHSVSAGLDYPGVGPEHAWLKDIKRAEYVAITDDEAMAAFHQLCRTEGIIPALESSHALAYAEKLAKT-MPKDQVILVNLSGRGDKDINTVAKLANI--TL
MTTDTRGRYGVFGGKYVPETIMFALEELEAAFDEAIQDREFNELFQRELAIYSGRPTPLTKADRLSESNGASIYLKREDLNHTGAHKINNAIGQALLAVRMGKKKIIAETGAGQHGVAAATVAAKYGLSCKVYMGKEDIRRQSLNVFRMKLLGAEVIEVTSGSQTLKDATNEAIREWVAAVEDTFYLIGSAVGPYPYPKMVKQFQQVIGYETESQFKEVQGKLPDAVVACVGGGSNAIGMFAPFI-EKDVPLYGVEAAGMGVETAQHAATLSKGSNGVIHGSLTKLLQTSEGQITEPYSISAGLDYPGIGPEHAYLHETKRVTYEAVTDEEALHALKLLCENEGILCALESAHAVAYSLKLAKN-MRKDQQVVVCLSGRGDKDVHTLMDFEEGNKDE
MTTDERGKFGKYGGKFVPETLITPLQELEEVYLALKDDKDFNNELNLLHKNYSGRPTPLTFAENLTKFYKGKIYLKREDLCHTGAHKINNTLGQILLAKKLGKKRIIAETGAGQHGVAAATVCAKFGLQCVVYMGEVDMERQSLNVFRMNLLGAKIIPVTSGSKTLKDATNEAIRDWVTNVKDTHYIIGSVVGPHPYPMMVRDFQSIIGIETKEQIFAQENRLPNYILACVGGGSNAIGIFYPFIN-HGVKLIGIEAAGLGLHTNHHSATLSLGKEGIFHGMKTYLLQDENGQVSPVHSISAGLDYPGVGPEHSHLKDESIVNYASVTDDEAIRATKLLSTYEGIIPALETAHAVAYLEYLMPK-TKVEDLIVVNISGRGDKDLTTIREKLNE--NM
MK-DERGYFGPYGGRFVPETLMAPLQELEQAFREATRDKGFRRELEALLRDYCGRPTPLTFAARLSAHLGARIYLKREDLCHTGAHKINNALAQCLLARRMGKVRVVAETGAGQHGVAVATAAALLGLSCRIYMGTEDERRQSLNVYRMKLLGAEVVGVDAGSKTLKDAINEALRDWVTNVATTHYVMGSVLGPHPYPMMVREFQSVIGAEAWLQIRKAHGALPSLVVACVGGGSNAAGIFSAFLPYQKVKLVGVEAGGRGPLLGHHAARFAGGSPGVLHGTYTYVLQDASGNTAPTHSVSAGLDYPAVGPEHAFWKDTRRVEYVQVSDDEALSAFHLLSELEGIMPALETAHALAFVTKVARS-YSPAEAILVNLSGRGDKDVTEVARLEGV--RL
MNDDLQGHFGQFGGIYVAETLMPALDELRIEYEKAKADPAFMAEYHHELKHYVGRPSPIYHAQRWSELLGAQIYLKREDLNHTGAHKVNNTIGQALLARRMGKKRVIAETGAGQHGVATATVAARYGLECVVYMGAEDVKRQSPNVFRMKLLGATVVPVESGSKTLKDAMNEAMRDWVTNVDSTYYIIGTCAGPHPYPKLVRDFQCVIGEEAKLQMPEMIGRQPDYVVACVGGGSNAIGIFHPYVPVEGVRLIGVEAGGDGVETGRHAAPLTAVGTGVLHGNRMYLMQDEDGQVADTHSVSAGLDYPGVGPEHCYLKDIHRAEYVAVTDSEAIAAFHDLSRFEGIIPALESSHALAHAAKLAKT-LPKDQVILVNLSGRGDKDIPTMARLAGI--EL
MAEDAHGYFGRYGGRFVAETLMRPLQELEDAYRTAQADPAFRAELEQDLRDYVGRPSALYLAQRWTREVGARIYLKREDLNHTGAHKINNTVGQILLARRMGKTRVIAETGAGQHGVATATVAARLGVECVVYMGAEDIRRQSANVYRMRLLGAQVRAVESGSRTLKDALNEALRDWVANVENTFYIIGTVAGPHPYPQMVRDFQAIIGRETRTQMLEREGRLPDAVVACVGGGSNAIGIFHPFIDDPDVALYGVEAAGYGLASGHHAASISAGSPGVLHGNRTYLIQDEDGQIGSTHSISAGLDYPGVGPEHAWLHDCGRARYVTVGDDEALAAFHHLTRTEGIIPALESSHALAYAGKLAAG-MRADQSIVVNLSGRGDKDIHTVATIEGI--QV
M--DERGHFGPWGGRFVPEALIAAVDELAAEYDKARIDPDFVNEFQRLLKDFAGRPSLLTEAPKFGEHAGTRVFLKREDLNHTGSHKINNVLGQALLTKRMGKKRVIAETGAGQHGVATATACALLGLDCVVYMGEVDTERQALNVARMRLLGAEVIPVKSGSRTLKDAINEALRDWVANVDETHYLLGTAAGPHPFPLLVRDFHRIIGIEAREQILEKAGRLPDAVVACVGGGSNAIGIFHGFIDDLDVRLVGVEPGGSGVESGSHGATLTAGTPGSLHGAMSYVMQDEDGQITEAHSISAGLDYPGVGPEHSHLKDIGRAEYFPVTDAEAMDAFALLSRTEGIIPAIESSHALAGALKLGPS-LGPDGLLVVNLSGRGDKDMDTAVAYFGL--QA
MSQTKQGYFGEFGGSFVPPGLQEALDYLADQFNTYKDDPEFIKEYKDYLKEYVGRENPLTYASHLTEKLGAKIYLKREDLNHTGSHKINNVMGQILLAKKMGAKRIIAETGAGQHGVATATVCAMFGMECVVYMGVEDTRRQALNVFRMELLGAEVVAVEKGQGRLKDAVDAALDDYVENYKNTFYLLGSAVGPHPYPTMVKHFHSVISEESKRQILEKEGRLPDAVLACVGGGSNAIGAFAHYIDEPSVRLIGAEP--------EKAPSLTQGKPGVLHGFKCLVLADEEGNPLPTYSIAAGLDYPGAGPEHSYLKETGRAEYYTVTNEEVLEAFQELSRTEGIIPALESSHAVAYAMKLAPT-MDKEQIIIVNISGRGDKDVEKVFEQLK---QS
MTTDAQGRFGPFGGRFAPEALMAALDELTREFETARHDPAFTAELDDLLANYAGRPSLLTEAKRFSEHAGARVLLKREDLNHTGSHKINNVLGQALLTRRMGKTRLIAETGAGQHGVATATAAALLGLDCTVYMGEVDTERQALNVARMRMLGAEVVPVHNGSRTLKDAVNEAFRDWVASVDHTHYCIGSTMGPHPFPLMVREFHRVIGAEARRQCLELTGALPDAVVACVGGGSNAIGAFHAFVPDESVRLYGFEAGGAGVASGRHAATLTGGSLGVIHGMRTYLLQDDDGQTLETHSISAGLDYPGVGPEHAWLHHSGRAEYREITDDEAMNAFALLCRTEGIIPAIESAHALAGALKVGGE-LGPDATIVVCLSGRGDKDMHTAATHFGLGEGR
MVKKQAGRYGKFGGQYVPETLMTALIELEDAYKEAQQDPAFYEELNYYLKDYVGRENPLYYAERLTKKLGAKIYLKREDLNHTGAHKINNALGQALLAMRMGKKKIVAETGAGQHGVATATVCALFDLECIIFMGKEDVRRQALNVFRMELLGAKVVSVDQGAGTLKDAVNEALRYWVANVEDTHYILGSALGPHPFPQIVRDFQRIIGLETRKQIVEREGRLPDAIVACIGGGSNAIGMFHPFVNDEDVKLYGVEAAGSGLETGLHAAAIADQKEGVLHGAYMYVLQDDNGFIQEAHSISAGLDYPAVGPEHCHLHDIGRVKYEAVTDQEALEGLQLLSRTEGIIPALESSHAIFYAAKLAKK-MKKDEILVICLSGRGDKDVQTVRDALGGNNGN
MSNDERGYFGRFGGQYVPEILKPALDELLAAYQALKNEPQFFREFEEELKNYAGRPTPLYFAQNLTQYYKARIYLKREDLAHTGAHKINNTIGQILLAKRMGKKRIIAETGAGQHGVATATVAAKAGLECCIYMGEQDVERQKPNVQRMKMLGAEVRPVFSGTQTLKDATNEAMRDWLSNVQNTHYIIGSVVGPHPFPMMVRDFQSVIGRETKEQIQEKEKRLPDYLVACVGGGSNAIGLFYPFLDFKSVKLIGVEAAGLGLQSGKHAASLTSGKPGIFHGMLTYLLQNEDGQVQLPHSISAGLDYPGVGVEHSFLKEDGRAVYTSVTDEEALKAAFLLSKLEGIIPALESAHALAYLEKLMPE-TSPQQVVVVNVSGRGDKDMETYLKYLE-----
MTVDSLGRFGKFGGRFVPETLMTALAELETGYRSALADAKFREELKTLLMEYSGRPTPLTLAQRLTELTGARIYLKREDLNHTGAHKINNTLGQGLLARRMGKRKLIAETGAGQHGVASATVAALLGMECKVFMGEEDVRRQQLNVFRMELLGAEVIPVTSGSRTLKDATNEAIRHWVSHVEDTFYLIGSVVGPHPYPEMVRNFQRVIGDETRSQVLEKEGRLPDEVVACVGGGSNAIGMFTAFLEDHSVRLHGVEAAGEGISTDRHAATLTKGSPGVIHGSLTYLLQDEHGQILPAHSISAGLDYPGVGPEHADLKEKGRVRYTTAEDGEALEAVRLLSRTEGILPALESAHAVAEAIKLAKK-GDPDSIVVICLSGRGDKDVDSIRQGLE---GL
MTT-VKGRFGEYGGQFVPETLMTPLLELERAYEKTKNDPEFLALFHYYLQQYVGRETPLYFAERLTAKCGAKIYLKREDLNHTGAHKINNAIGQALLAKRMGKKKVVAETGAGQHGVATATACALLDLECIVYMGAEDVKRQALNVFRMELLGAKVVAVDKGSATLKDAVNEALRHWVTNVEDTHYILGSALGPHPFPTIVRDFQRVIGDETRTQIIEQEGRLPDTVIACIGGGSNAIGMFYPFVEEQNVQLIGVEAAGAGLTTDKHAAAIYGAQKGVLHGAYMYLLQDDNGFIQEAHSISAGLDYPGVGPEHCYLNDIGRALYESVTDVEALEGVKLLAETEGILPALESAHAIYYAAQLARS-KSADEIIVVCLSGRGDKDVHTLIDAIGG-KEA
MTADARGKFGVFGGRYVPEALIPALDQVAAEYEKARNDPAFVAELDHLLRTYAGRPTPITEVPRFARHAGARILLKREDLTHTGAHKINNVLGQALLTKRLGKTRVIAETGAGQHGVATATAAALMGLECTIYMGAVDCERQALNVARMKLLGATVVPVTTGSQTLKDAINEAFRDWVTNVDHTHYVFGTVAGPHPFPEIVRDFARIIGVEARRQVLELTGRLPDAVAAAVGGGSNAIGIFHAFLDDEGVRLHGFEAAGRGADTDEHALTLTKGSVGVLHGARTYVLQDDEGQTLPSHSISAGLDYPGVGPEHAWLKETGRATYHGVTDDEAMEAFALLARTEGIIPALESAHALAGALRLGRE-LGPEATILVNLSGRGDKDMGTAMKYFNL----
MK-DNSGHFGPYGGRFVPETLMPAITELDSAYRKARRDKVFKRDLAHILKHYVGRPTPLYEAKGLQKALQERVFLKREDLAHTGAHKINNTIGQVLLAKRMGKTRIIAETGAGQHGVATATAAALMGLKCEVYMGRKDMIRQVMNVFRMQLTGAKVIPVLSGTQTLKDAINETIRDWVTNVGDTHYVIGSVVGPHPYPMMVRNFQSIIGRETRRQIRQLAGRLPDVVMACVGGGSNAMGIFYPFIKDEEIRLIGVEAAGKGIGTDLHSATLSVGSPGVLHGAMSYLLQDHWGQIKGAHSLAPGLDYPGVGPEHSIFKDSGKVEYVAVDDEQAFQAFKLLSETDGIIPALESAHAVAYLMELAPS-LPPESIVVINLSGRGDKDVATVAELIRERTGK
MVKDAKGRYGEYGGRFVPETLMPALLELEAAYREAKDDPAFNAELESILTDYVGRETPLYFAERLTEAAGAKIYLKREDLNHTGAHKINNALGQALLAGRMGKRKIIAETGAGQHGVATATACALLGLECIVFMGREDIRRQELNVFRMELLGARVVSVGGGSGTLKDAVNEALRYWVANVQDTHYIIGSALGPHPFPEIVRDFQRVIGTETRRQILGKEGRLPDAVVACVGGGSNSIGMFHPFVDDEEVALYGVEAAGSGIETGKHAAALTGGRPGALHGAYMYLLQDDAGQIEEAHSISAGLDYPGAGPEHSHFRDTGRVTYGSVTDTEALSALRLLCRKEGILPALESSHAVAYATELAKE-MPPDSIVVVCLSGRGDKDVITVRKALEGRHDG
MSTAVDGRFGPYGGRYVPETLIAALEELAAVYREAQGDPRFWAELDALLKDYVGRPTPITETPRLGTQLGVVVLLKREDLNHTGAHKINNTLGQVLLARRMGKQRIIAETGAGQHGVATATVCARFGLACVVYMGEADMRRQRLNVYRMELMGAQVVPVTSGTKTLKDATNEALRDWVTNVTTTHYIIGSVVGPDPFPRLVGDFQAVIGREARAQVLERCGRLPRTVVACVGGGSNAIGIFSAFLDDTGVELVGVEAAGEGLASGHHAASLARGRPGVFHGSLSYLLQNADGQVQPAHSVSAGLDYPGVGPEHAYLKDTGRVLYEAVTDRQALDAFGALSRLEGILPALESAHAVAWVMGRRGH-WRAGDVVLINLSGRGDKDVAMVAELTGA--AL
MSQVEKGYFGQFGGSFVPKDLQRALDILEENFEKFKNDSTFNEELAYYLREYVGRENPLTYAKNFTEALGAKVYLKREDLNHTGAHKINNAIGQILLAKRMGATRIIAETGAGQHGVATATACAMFGMECTIYMGKLDTERQALNVFRMELLGAKVVPVEKGQGRLKDAVDAALADYVENYQNTFYLLGSAVGPHPYPTIVKHFQSVISEESKKQILEKEGKLPTAVIACAGGGSNAIGAFAHYLDEPNVRLIGVEP--------EEAPTLTKGVPAVIHGFKCLTLLDENNDPMPTYSIAAGLDYPGIGPEHSYLKETGRAEYVTVSGKEALEAFQQLSKLEGIIPALESSHAVAYAMKLAPQ-LSKEDIVIVNLSGRGDKDVEQVFEML----KK
MSTDARGHFGPYGGRFVAETLMGPLDELEQAFRSSWASPDFRAQFDRDLAHYVGRPSPLYLAERLSRELGAQIYFKREDLNHTGAHKVNNTIGQALLASQMGKTRIIAETGAGQHGVASATVAARLGLECVVYMGAEDIARQAPNVYRMKLLGAEVVPVTSGTRTLKDALNEALRDWVTNVDDTFYIIGTVAGPAPYPEMVREFQTVIGREARAQCLEMTGRLPDALIACVGGGSNAIGLFHPFIADKDVRMVGVEAAGDGLNTTRHAASLCAGRPGVLHGNRTYLLQDDNGQVSGTHSVSAGLDYPGVGPEHAWLKDCHRAEYVGIDDKEALAAFHRVTRTEGIIPALESSHALAQAIKMAPT-MSSDQILLVNLSGRGDKDVNTIAELENI--QL
MTADIHGKFGKFGGRYVPEALIPALDEVAAEYEKAKTDLGFLREFDHLLRTYAGRPTTLTEVPRFAGHAGARILLKREDLTHTGAHKINNVLGQALLTKRLGKRRVIAETGAGQHGVATATAAALMGLECVIYMGAVDCERQALNVARMKLLGATVVPVTNGSQTLKDAINEAFRDWVTNVDHTHYLFGTVAGPHPFPEIVRDFARIIGVEARRQVLELTGGLPDAVCAAVGGGSNAIGVFHAFIEDEDVRLYGYEAGGRGVETGEHALTLTEGSVGVLHGARTYVLQDEEGQTIESHSISAGLDYPGVGPEHAWLKDTGRATYEGVTDEEAMEAFALLARTEGIIPAIESSHALAGALRLGRE-LGPDAVILVNLSGRGDKDMGTAMKYFNL----
MTMATTDRFGPFGGRYVPETLIPALDHLEASFEAIRHDAAFQAELDGLLREYVGRPTALTFAPRLSARIGAPVWMKREDLNHTGAHKINNTVGQAMLARRMGKTRIIAETGAGQHGVATATICARFGLTCVVYMGEEDMQRQALNVFRMRLMGATVVPVTSGTRTLKDATTEAIRDWVTNVNDSHYIIGSVVGPAPYPRMVREFQSVIGHEARAQMLAKVGQLPKTVVACVGGGSNAMGIFAGFVQDPDVELVGVEAAGEGLDTDRHSASITKGTPGVLHGSLSYLLQDAAGQVHPAHSISAGLDYPGVGPEHAWLHDSGRAEYVAVTDTDALRGVALLSRLEGIIPALETAHAVAWIEREAGR-WSEQEPVLLCVSGRGDKDVGTISQYTLP--EV
MVMARAGYFGNFGGRFVAETAIPALQELEQAFFAIKEDKAFWEELNYLLRDYVGRPSPLYYAANLTKLAGAKIYLKREDLNHTGSHKINNTLGQALLARKLGKKEVIAETGAGQHGVATATAAALLNLKCTVYMGAKDVERQQLNVLRMQLLGAEVVPVQSGSCTLKDATNEALRQWVTRIEHCHYIIGSVVGPHPYPTLVREFQKIIGEETKRQILDKEGRLPDAIVACVGGGSNAMGIFYPFLQDTQVALYGVEAAGKGLATGQHAATLNCGRPGVLHGARTFLLQDAHGQILEAHSVSAGLDYPGVGPEHAFLHKTGRARYLAVTDQEALQAAELLCRTEGILPALESAHAIAGALPLARE-LGPDRIMVICLSGRGDKDVHTLQQLGGE-VDA
MK-DSRGYFGPYGGRFVPETLMAPLEELTQAWQEARRDRAFRRELAELLSTYCGRPTPLSFAGRLTKHLGAAVYLKREDLCHTGAHKINNAVGQCLLARRMGKARVIAETGAGQHGVAVATAAALLGLHCRVYMGTEDERRQALNVYRMKLLGAEVVGVDAGSKTLKDAINESLRDWVSSVSSTHYVMGSVMGPHPYPVMVREFQSVIGSEALLQIRKQHRSLPKMIVACVGGGSNAAGIFSAFVPYRQVDLVGVEAGGRGTRLGEHAARFSGGTPGVLHGTRSYVLQDQHGLVAETHSVSAGLDYPAVGPEHAWWHDSRRVTYVRVSDEEALDAFHLLSELEGIVPALETAHALAYVSHVAPR-LGPGQAILVNLSGRGDKDVSEVARLEGV--TL
M--DARGHFGPWGGRFVPEALIAAVDELAAEYDKARLDPEFVNEFKRLLRDFAGRPSLLTEAPKFAEHAGTRVWLKREDLNHTGSHKINNVLGQALLTKRMGKQRVIAETGAGQHGVATATACALLGLDCVVYMGEVDTERQSLNVARMRLLGAEVIPVKSGSRTLKDAINEALRDWVANVDDTHYLLGTAAGPHPFPLLVRDFHRIIGIEAREQILEKAGRLPDAVVACVGGGSNAIGIFHGFIDDADVRLVGVEPGGSGLDSGSHGATLTAGTPGSLHGAMSYVMQDEDGQITEAHSISAGLDYPGVGPEHSHLKDIGRAEYFPVTDAEAMEAFALLSRTEGIIPAIESSHALAGALKLGPS-LGPDGLLVVNLSGRGDKDMDTAVKYFGL--QA
MTADAQGKFGIFGGRYVPEALIPALDEVAAEYDRARNDPAFLREFDHLLRTYAGRPTTLTEVPRFAEQAGARIILKREDLTHTGAHKINNVLGQALLTKRLGKTRVIAETGAGQHGVATATAAALMGLECVIYMGAVDCERQALNVARMKLLGATVVPVTNGSQTLKDAINEAFRDWVTNVDRTHYLFGTIAGPHPFPEIVRDFARIIGVEARRQMLELTGALPDAVCAAVGGGSNAIGVFHAFIEDSGVALHGYEAGGRGLETGEHALTLTAGSVGVLHGSRTYVLQDEEGQTIESHSISAGLDYPGVGPEHAWLKDSGRAVYHGVTDAEAMEAFALLARTEGIIPAIESSHALAGALKLGRE-LGPEATILVNLSGRGDKDMGTAMKYFDL----
MK-DKRGHFGIFGGRYAAETLMPALIELEKAYRQARRDKVFREEYSRYLQDYSGRATPLYFAQRLTEALGAKIYLKREDLNHTGSHKINNTLGQALMARRLGKKKVIAETGAGQHGVATATVAALFGMECRIFMGEEDIRRQAPNVFRMKILGSEVIPVSSGTATLKDAMNEAMRYWVSAVQDTFYVIGTTAGPHPYPMMVRDFQSVIGREVKRQILRKEGRYPDILIACVGGGSNAMGLFYPFRGEENVAMFGVEAAGKGLDSPLHSASISAGRVGVLHGNRTFLLQDEHGQIRDAYSIAAGLDYPGVGPEHSYFSHIGRASYVAVTDEEAVEAFKTLSRYEGIIPAMESAHALAYAMKLVPT-LKREQLVVVNLSGRGDKDAEVIARQMEV---Q
MANDETGRFGEYGGRFVPETLMPALLELETAYREAKKDPAFVAQLDHYLKDYVGRENPLYFAERLTEAAGAKIYLKREDLNHTGAHKINNAIGQALLAKRMGKTKIIAETGAGQHGVATATACALLDMECLVFMGKEDIRRQELNVFRMELLGASVVSVDQGSGTLKDAVNEALRYWVANVSDTHYVIGSALGPHPFPEIVRDFQRVIGVETRRQILEKEGRLPDAVVACVGGGSNSIGMFHPFVDDAGVALHGVEAAGSGIETGKHAAALTGGRPGALHGAYMYLLQDEAGQINEAHSISAGLDYPGAGPEHSHFRDTGRVTYSSVTDEQALEALKMLSRKEGILPALESSHAVHYAVELASG-MSTDQIVVICLSGRGDKDVITVRDALKGNGNV
ML-PGAGWYGPYGGRYVSETLIPALDELTDASQRIAASDAFQTELKSLLATYVGRPTPLTEAVRLARLIGGRLFLKREDLCHTGAHKINNALGQVLLATKMGKTRIIAETGAGQHGVATATACALFGLPCEVYMGAEDVKRQAPNVGRMKLLGAKVVAVESGSKTLKDAMNEALRDWVTNIATTHYCIGSAAGPHPYPELVAQFQSVIGEEARAQILERTGRLPDAAIACVGGGSNAIGLFRGFLTAASVKLYGVEAAGHGVHTGKHAATLTAGRVGVLHGSKSYLLCNAEGQVEEAHSISAGLDYPGVGPEHSFLKDSTRAKYISATDEEALAAAALVMKTEGIVPALETSHGFAKASDVRQT-LDRPANLLLCLSGRGDKDLETYLKNLSTKESA
MTADVHGKFGIFGGRYVPEALIPALDEVAATYEKAKNDAEFLREFDHLLRTYAGRPTTLTDVPRFSEQAGARVILKREDLTHTGAHKINNVLGQVLLTKRLGKKRVIAETGAGQHGVATATAAALLGLECVIYMGAVDCERQALNVARMKLLGATVVPVSNGSRTLKDAINEAFRDWVTNVDTTHYLFGTVAGPHPFPEIVRDFARIIGVEARRQMLELTGKLPDAVCAAVGGGSNAIGIFHAFIGDHDVQLHGYEAAGHGLESGEHALTLTAGSVGVLHGSRTYVLQDDEGQTIESHSISAGLDYPGVGPEHAWLKDSGRATYHGVTDDQAMAAFSLLARTEGIIPAIESSHALAGALELGRE-LGPEATILVNLSGRGDKDMGTAMKYFNL----
MS--ERTRFGRFGGQYVPETLMAALDELQTAWLELREDNGFLDELRARQATFIGRPTPLYHAERLTEHFGATIHFKREDLCHTGAHKLNNALGQAVLARRMGKKRIIAETGAGQHGVATATVCARFGLPCTVYMGAEDMRRQEVNVRRMRMLGAEVRPVSSGTATLKDATSEAIRDWVTNVRDTHYIIGSVVGPAPYPEMVRELQRVIGDEARHQYLASENTLPDTVVACVGGGSNSIGMFAGFVDDPSVELVGVEAGGLGVETGQHAAATVGGQAGVLHGSFSYILQDQFGQVLPTHSIAAGLDYPGVGPEHAMLAELGRASYVAVNDDEAVAAFKLCTRLEGIMPALETSHAIHHVGELARE-MGPGARILLCFSGRGDKDMHTIESVSPTGGPQ
MS-DAKGRFGDFGGKFVPETLMAPLQEIEAYLTEALQDEEFIAAFQHELKTYGGRPTAFTYANQLTESLGAQIYLKREDLNHTGAHKLNNAIGQALLAKRMGKTKIIAETGAGQHGVASATVAAKLGLECKVFMGEKDIERQELNVFRMKLLGAEVIPVSSGSKTLKDATNEAIRHWVAHCDDEYYLIGSVVGPHPYPEMVRNFQRVIGDETKTQFDDVKGGLPNRIYACVGGGSNAIGMFYPFLG-TGVELVGIEAAGRGIQSPEHAATLTKGTPGIIHGSMTYLLQDEFGQITEPYSISAGLDYPGIGPEHAYLHASKQVRYESITDDEALEAIKTLSRTEGIIPAIESAHAVAQAIKEAET-MDPSETIVINVSGRGDKDMSTIMEYFEGDGLD
MM--SKGRFGIHGGQYLPETLMNAVIELEEAYRRYREDPDFNRDLSELFCEYAGRPSRLYFAKRMTADLGAKIYLKREDLNHTGAHKINNVLGQALLAQRMGKTRLIAETGAGQHGVATATAAALLGMECVVFMGEEDTKRQTLNVYKMRLLGAEVVPVSTGTATLKDAVSEAMREWTGRISDTHYCLGSVMGPHPFPTIVRDFQSVISREIKQQLLEKEGKLPDAVIACVGGGSNAIGAFYHFIGDASVRLIGCEAAGRGVDTPDTAATIATGRLGIFHGMKSYFCQDAYGQIAPVYSISAGLDYPGVGPEHAWLHDTGRAEYVPITDNEAVDAFEYLSRLEGIIPAIESAHAVAYARKLAPS-MGGDQIIVINISGRGDKDCASIARYRGEEISE
M----KGRFGRFGGQYVPETVMNALIELEREFEEAKKDEKFMEEYRYYLKEYSGRPTPLYYAENLTKRLGAKIYLKREDLNHTGAHKINNVLGQVLLAKRMGKKRIIAETGAGQHGVATATAAAMFGMECEIFMGEEDIKRQALNVFRMKLLGAKVTAVTSGTRTLKDAVNEAIRDWVTNIETTFYVIGSVVGPHPYPTMVRDFQRVIGDETKEQILEKEGRLPDYVVACVGGGSNAMGIFYPFIEDKGVKLVGVEAAGEGIETGKHASAMAKGSVGVLHGMMTYLLQDEEGKILPVHSISAGLDYPGVGPEHAYLKEIGRAEYVYATDEEALAAFMDLSRTEGIIPALESAHALAYAMKLAKK-LDEDKIIVVNLSGRGDKDVNTVAKVMGV--EL
MTDDATGHFGPYGGRFMPEALIAALDELSAVYDKARVDPEFTGEFARLLRDYAGRPSLLTEAPRFAEHAGARIFLKREDLNHTGSHKINNVLGQALLTKRMGKKRVIAETGAGQHGVATATACALMGLECVVYMGEVDTERQALNVARMKLLGAEVIPVKSGSRTLKDAINEALRDWVTNVDTTHYLLGTAAGGHPFPVMVRNFHKIIGIEARAQILELAGRLPDAVTACVGGGSNAIGIFHGFIDDPDVRLIGIEPGGHGIESGEHGATLSEGTPGMLHGAMSYLLQDEDGQTIEAYSISAGLDYPGVGPEHSWLKDTARAEYRSVTDDEAMAAFQLLSRTEGIIPAIESAHALAGTLKLGQE-LGPEALILVNLSGRGDKDMDTAAKYFGF--ES
MVTEKKGRFGKFGGQFVPETLMTALNELEQAYEEAKQDPSFQEELQDYLHNYVGRENPLYFAKRLSEHLGPKIYFKREDLNHTGAHKINNALGQVLLAKRMGKKKVVAETGAGQHGVATATVCALFDMECVIFMGREDVKRQELNVFRMELLGATVQPVDSGSATLKDACNEAMRYWVTNVENTHYILGSALGPHPFPTIVRDFQRIIGDETRRQILEKEQRLPDAVVACVGGGSNAIGMFTPFVEDEGVRLYGVEAAGHGIPTGEHAAAFADLKEGVLHGSYMYLLQDDHGMVQEAISISAGLDYPGVGPEHCYLHDIGRVEYKSATDEDALEGFKLLSKIEGIIPALETSHAISFASKLAKE-MTKDEIMVICLSGRGDKDVAQVRDALGGQVHD
MTPDERGHFGPYGGRFMPEALIAAQDELAAEYEKAQHDPEYVDELARLLRDYAGRPSLLTEAERFSEHAGARILLKREDLNHTGSHKINNVLGQALLVKRMGKHRVIAETGAGQHGVATATACALLGLECVIYMGEVDTKRQALNVARMRLLGAEVIPVAAGSATLKDAINEALRDWVTNVEDTHYLLGTAAGAHPFPVMVRNFHRVIGEEAREQALALTGRLPDVVAACVGGGSNAIGIFHGFIDDPDVRLVGFEPAGHGLDSGEHGATLTQGTPGTLHGARSYLLQDDDGQITEAYSISAGLDYPGVGPEHSYLKDSGRAEYRAVTDDEAMQAFQLLSRTEGIIPAIESAHALAGAIELGKE-LGPEAVILVSLSGRGDKDMDTAAKYFGLEKAR
MS-AIEERFGVYGGRYVPEVLIPALDELSAAWAAARDDAKFRAELDVLLRDYVGRPTPLYRADGLSERIGRRVYLKREDLAHTGAHKINNAIGQGLLARRMGKPRVIAETGAGQHGVAAATACALLGLECVVYMGTEDIRRQAPNVERMRLLDAEVIPVDAGARTLKEAVSAAIRDWVTNVRTTHYIIGSVVGPAPFPVLVRDLQRVIGDEAREQAVAAEAVLPARVIACVGGGSNAIGTFYAFLDDDSVELIGVEAGGEGLD-GRHGASLAAGRAGILHGTLSSVLADDDGQILEAHSISAGLDYPGVGPEHAHLRDSGRARYEAVTDADALRAFRELARLEGIVPALEPAHAIAWLLANP---AKGAGYDLVCLSGRGDKDLAEALERLEE-LDG
MSRDERGHFGPWGGRFMPEALIAAVDELAAFYEKARVDPEFLDEFARLLRDFAGRPSLLTEAPKFAAHAGARVFLKREDLNHTGSHKINNVLGQALLTKRMGKKRVIAETGAGQHGVATATACALMGLECVVYMGEVDTERQALNVARMRLLGARVIPVTNGSRTLKDAINEALRDWVANVDDTHYLLGTAAGPHPFPVLVRDFHRIIGIEAREQILEKAGRLPDVVAACVGGGSNAIGIFHGFIDDPSVRLVGLEPGGDGIDTARHGATLTAGTPGSLHGAMSYVLQDSDGQIAEAHSISAGLDYPGVGPEHAHLKDTGRAEYRPVPDAQAMEAFALLSREEGIIPAVESAHALAGALVLGRE-LGPEGLILVNLSGRGDKDMDTAIKWFGL--ES
MTADVHGKFGVFGGRYVPEALIPALDEVAAEYEKARNDAGFLREFDHLLRTYAGRPTTLTEVPRFAEQAGARIILKREDLTHTGAHKINNVLGQALLTKRLGKTRVIAETGAGQHGVATATAAALMGLECVIYMGAVDCERQALNVARMKLLGATVVPVTNGSQTLKDAINEAFRDWVANVDRTHYLFGTIAGPHPFPEIVRDFARIIGVEARRQMLELTGRLPDAVAAAVGGGSNAIGIFHAFIGDEGVQLHGYEAGGRGLETGEHALTLTEGSIGVLHGSRTYVLQDEEGQTIDSHSISAGLDYPGVGPEHAWLKDTGRASYHGITDAEAMDAFALLARTEGIIPAIESSHALAGALKLGRE-MGPEATILVNLSGRGDKDMGTAMKYFNL----
MSEDARGHFGPYGGRFLPEALMGALDELAAEYEKAQQDPEFVAEFDRLLTGYAGRPSLLTEAPRFAEHAGARIFLKREDLNHTGSHKINNVLGXALLTKRMGKKRVIAETGAGQHGVATATACALLDLDCVVYMGEVDTERQALNVARMRLLGAEVIPVGTGSRTLKDAINEALRDWVTNVDTTHYLLGTAAGAHPFPVMVRNFHKVIGEEARRQILEQAGRLPDAVAACVGGGSNAIGIFHGFLDDPGVRLVGLEPGGKGLESGEHGATLSQGTPGTLHGALSYLLQDEDGQTIEAYSISAGXXYPGVGPEHSYLKDIGRAEYRAVTDAEAMDAFQLLSKTEGIIPAVESSHALAGALRLGRE-LGPDGLIVVSLSGRGDKDVDTAARYFNL--DV
MTADAAGRYGQFGGRFVPELLMPALLELEESYKSAMNDPAFINELNYYLNDYVGRETPLFHAENLSRKLGPSIYLKREDLNHTGAHKINNTVGQALLTKRMGKKKVVAETGAGQHGVATATVCALLGLECVVFMGQEDIRRQKLNVFRMELLGAKVESVSQGSGTLKDAVNEALRYWVSHVEDTHYIIGSVVGPHPFPKMVRDFQSVIGRETKRQHRNATGRLPDAVIACVGGGSNAMGMFHPFVEDESVDMYGVEAGGSGIESNKHAATLSAGSVGLLHGTMTHLLQDSHGQIEEAHSISAGLDYPGVGPEHSHLHDSGRVTYTSVTDEEAIDAFKLLSQTEGIIPALESAHAVAFSVKLAKE-MDESESLVICLSGRGDKDVESVKDVLGGNADE
MTRDERGHFGRWGGRFMPEALIAAQDELAAEYEKARVDPEFLGEFARLLKEYAGRPSLLTEARRFAEHAGARVFLKREDLNHTGSHKINNVLGQVLLTKRMGKKRVIAETGAGQHGVATATACALMGLDCVIYMGEVDTERQALNVARMRLLGAEVIPVGTGSRTLKDAINEGLRDWVASVDHTHYLMGTAAGAHPFPMMVRDFHRVIGIEARQQVLDQAGRLPDAVAACVGGGSNAIGIFHGFIDDPSVRLVGLEPGGDGVETKRHGATLTKGTAGSLHGAMSYVLQTEDGQIAEAHSISAGLDYPGVGPEHAHLKDTGRAEYRPITDAQAMDAFALLSRTEGIIPAVESAHALAGALDLGRE-LGPDGLIVVSLSGRGDKDMDTAVSWFGLEDAS
MSADLTGHFGRFGGRFVPEALVRALDELDAAYREAKTDPAFQERFTGLLRDYAGTPSLLYRAERLSAELGAEILLKREDLNHTGAHKVRNVLGQALLAKRMGKPRVIAETGAGQHGVASATAAALLDLECVVYMGQVDIERQALNVARMRMLGATVVPVTNGSRTLKDALNEALRDWVSSVETTHYLLGTAAGPHPFPEIVRDFVGGIGTEAREQCLTALGRLPDAVAACIGGGSNAIGIFHAFVGDEGVRLYGFEAGGDGVATGRHAASITGGSTGVLHGTRTYVLQDEDGQTIESHSISAGLDYPGVGPEHAWLHDTGRAVYEPVTDAEAMAAFQLLCRTEGIIPAIESAHALAGAARITEE-LGRTPTIVVNLSGRGDKDVHTAGAYFGIGEQE
ME-AKKGKYGLYGGQYIPETLVPAVQEVEQAYDAYKKDPAFQSELRQLMENYAGRPSLLYYAEKMTKDLGAKIYLKREDLNHTGSHKINNVLGQVLLAKKMGKKRVIAETGAGQHGVATATAAALMGLECEIFMGKEDTDRQVLNCYRMELLGAKVHPVTSGTMTLKDAVNETMREWASRMEDTLYVLGSVMGPHPFPMIVRDFQKIIGQEIKEQLMQMEGRLPDAVIACVGGGSNAMGSFYEFIPDTSVRLIGCEAAGLGVDNPKNAATIANGSIGIFHGMKSLFCQDEYGQIAPVYSISAGLDYPGIGPEHARLNELGRAQYVPVTDAEAVEAFEYLSRTEGIIPAIESAHAVAYAKKAAPE-FDKNQILVVTISGRGDKDVAAIARYRGVEIFD
---------------------MAACIELEEAYRRYKDDPEFLEELTYYRRQYVGRPTPLYFAERLTRHAGARIYLKREDLNHTGAHKINNALGQALLARRMGKKRIIAETGAGQHGVAAATVAALFGMECDVHMGEVDVARQRLNVFRMQLLGARVIPTRSGSRTLKDATNEAIRDWVTNVETTHYVIGSAVGPHPYPMIVRDFQAVIGYETMSQIQEAEGRLPDAVVACVGGGSNAIGIFHPFVPFPEVRLVGTEAGGLGIGSGKHGATLSGGEVGVFHGARTYLLQDAYGQVQEAHSISAGLDYPGVGPEHAYLRDTGRAEYVAVTDEQALEGMQLLSRTEGIIPALESSHAVYYGVRLAAG-MAPDQIVVINLSGRGDKDMAEVARILGGE-GA
MSMNTTGHYGRFGGRFVPETLMQAVIELEEAYDLAIKDEAFLEEFRYYLKDYVGRENPLYFAERLTKKMGAKIYLKREDLNHTGAHKINNTIGQALLAVRMGKRKVVAETGAGQHGVATATVCALLDLECVIFMGEEDVRRQQLNVFRMELLGAKVISVTQGSRTLKDAVNEALRYWVTNVEDTHYIMGSVLGPHPFPKIVRDFQRVIGDETRKQIVEKEGRLPDAIVACIGGGSNAMGMFYPFIEDKDVKLFGVEAAGAGLDTDKHAATLTKGSVGVLHGALMYLLQDDAGQIQEAHSISAGLDYPGIGPEHSYLHENGRVEYTSVTDEQALAGVQLLARTEGILPALESAHAIHFAAELAAD-LDKDEIVVICLSGRGDKDVVTVRDALGGGTND
MPTDVNGKFGKFGGRYVPETLMPALLELEQAYEEAMNDPTFTKELNDYMTQYIGRETPLYYAKNLTKRFGPHIYLKREDLNHTGAHKINNTIGQALLTCRMGKKKVVAETGAGQHGVATATVCSLLGLKCVVFMGEADMRRQKLNVFRMELLGAEVRSVKNGSGTLKDAVNDALRYWVANVEDTHYILGSVVGPHPFPKIVRDFQSIIGKETKNQMLQKHGSLPDAIVACIGGGSNAMGIFYPFIEDKDVKLYGVEAGGVGIDTNQHASVLVRPNPGILHGTMTNLLQDDHGQIQEAFSISAGLDYPGVGPEHSHLNDTGRVIYESITDDKAVSAFQTLSQTEGIIPALESAHAIAFVEKLAKR-MTPAQTLVVCLSGRGDKDVEQIKQILE---EK
MSTSLPGRFGPFGGRFVAETLIPALDDLESAYAAARADAAFEARRLELLARWVGRPTPLFFAENLSREVGARVWLKREDLCHTGAHKVNNTVGQVLLAKRMGKPRVIAETGAGQHGVATATACALLGLRCEVFMGAEDVRRQSPNVQRMELLGAKVVPVTSGSATLKDAMNEAMRDWVTNVATTYYCVGSVAGPHPYPSIVRDFQRVIGDEARAQILADENVLPDAVVAAVGGGSNAMGIFAGFVDDPSVKLFGVEAAGHGIASGKHAATLTAGKPGVLHGMRTYVLQDDDGQIVEAHSISAGLDYPGVGPEHAWLRDTGRAQYVSVDDEEALAGFQLLARTEGILPALESSHAIAALHPIAKQ-LGKDARIVVSLSGRGDKDLNTVRDALAAGTSH
ML-NHKGRFGDFGGKYVPETLMAPLEELESALDEAMEDETFLKQYENDLKEYAGRPTPLTYADKLTAELGAHIYLKREDLLHTGAHKLNNALGQALLAKRMGKDKIIAETGAGQHGVASATVAAKLGLTCKVFMGEEDTRRQELNVFRMKLLGAEVVPVSSGNGTLKDATNEAIRYWVANCDDHFYLIGSVVGPHPYPRMVRNFQRIIGDETKEQMTRK----ADRIYACVGGGSNAIGMFYPYLE-EDVELIGIEAAGKGINTAEHAATLTKGTPGVIHGSLTYLMQDENGQITEPYSISAGLDYPGIGPEHANLFRTKRVRYESVTDEEALEAVKQLSRAEGIIPAIESAHAVAQAIKEAKE-MSVEDTIVINVSGRGDKDMATLMEHFTEEGLQ
MSLVDTGFFGEFGGSYVPEPLQPVLKRLDEAFQAYKDDPEFKRELEAYVKDFVGRPSPLYFAERLTQKLGAKIYLKREELNHTGSHKINNVLGQILLAKRMGAKRIIAETGAGQHGVATATGCAMFGMECVIYMGEEDTKRQALNVFRMELLGAKVVPVTRGTRTLKDAVDAALEDLVENYENTFYLLGSAVGPHPFPTIVRHFQSIIGREAREQILEQEGRLPDLVTACVGGGSNAIGLFYPFVSDETVKMVGVEPGGRGSGLGEHAAPINYGTPGVIHGFKCYVMQDDDGNIQPTHSVAAGLDYPGVGPEHSYYHSIGRAEYTTVTDEEALEAFQVLSKAEGIIPALESAHAVAYAMKVAPE-MERDQIIVVNLSGRGDKDVEQVFRLL----NT
MS---KGRYGIHGGQYISETLMNELIHLEECYEHYKKDPEFNAELNKLLNEYAGRPSLLYYAEKMTKDLGAKIYLKREDLNHTGSHKINNALGQALLAKKMGKTRLIAETGAGQHGVATATAAAFLGMECEIFMGKEDTDRQALNVYRMELLGAKVHPVTSGTMTLKDAVNETMREWSNRVADTHYVLGSVMGPHPFPMIVRDFQSVISQEAKEQILKTEGKLPAAVVACVGGGSNAMGAFYNFIEDQDVELIGCEAAGKGVDTALTAATIATGSLGIFHGMKSYFCQDEYGQIAPVYSISAGLDYPGIGPEHAYLHDIGRAQYVPITDDEAVDAFEYLARTEGIICAIESAHAVAQVRKIAKN-YSPDQSIIVCLSGRGDKDVAAIARYRGVDIHD
MK-DRHGHFGIFGGRYAAETLMPALLELEAAYRAARKDAAFKKEFAFYLHEYAGRETPLYEARRLTEALGAKIYLKREDMNHTGSHKINNTLGQILLARRMGKKKVIAETGAGQHGVATATAAALFGMGCRIFMGEEDIRRQAHNVFRMKILGAEVVPVAAGTATLKDAMNEAMRAWVTSVRDTFYVIGTTAGPHPYPVMVRNFQSVIGREAKRQILKKEGRLPDLLIACIGGGSNALGLFYPFLDAAGVAMTGVEAAGKGLTTGLHAASITAGRIGVLHGNKTYLLQDGHGQVRDAYAIAAGLDYPGVGPEHAWLHDTGRARYVSVTDEEAVEAFVALSRQEGIIPALESAHAVAYAIKTAPT-MGKDKIVIINLSGRGDKDAETIAESREG--KE
MTTDATGHFGPYGGRFVPEALVAAIDDLAAAFDQTQADPAFRAELARLLRDYTGRPSPLTDVPKFAEHAGARVLLKREDLNHTGSHKINNVLGQALLTRHIGKKRVIAETGAGQHGVATATAAALLDLDCVVYMGEEDTRRQALNVARMKLLGAEVVPVRTGSRTLKDAINEAMRDWVTNVDTTNYVFGTVAGPHPFPLMVREYQRVIGDEARAQVLERVGRLPDAVAACVGGGSNAIGIFTAFVPDEGVRLVGLEAGGDGVETGRHAASITGGAPGVLHGARSYLLQDDNGQTIESHSISAGLDYPGVGPEHSYLKDIGRAEYRPITDRQAMDAFSLLSRTEGIIPAIESAHALAGALDLGRE-LGPDAVILVNLSGRGDKDVETATRWFGMEAAS
MT---KGRFGIHGGQYIPETLMNAVLELEKAYDFYKNDPKFNQELTALLNDYAGRPSRLYYAKRMTEDLGAKIYLKREDLNHTGAHKVNNALGQCLLAKKMGKTRVIAETGAGQHGVATATAAALMGLECEIYMGKEDTIRQALNVYKMRLLGAKVHAVESGTATLKDAVSETFREWVSRIDDTHYVLGSVMGPHPFPTIVRDFQAVISKEIKEQILEAEGKLPDAVLACVGGGSNAIGAFYHFIEDKDVRLIGCEAAGRGVNTAETAATIATGRLGIFHGMKSYFCQDEFGQIAPVYSISAGLDYPGIGPEHAMLYDSGRAEYVAVTDDEAVEAFEYMSRTEGIIPAIESAHAVSYAMKLAPT-MTKDQIIVINISGRGDKDCAAIARYRGEDIHE
ML-DAEGRFGPYGGRFVPETLMAALEELEDAVRRIVPSPGFQAKLAALLQEYVGRPTPLTYAARLSEAYGVSIYLKREDLAHTGAHKINNALGQALLAREMGKSRLIAETGAGQHGVATATAAALLGMRCTIFMGEEDMARQALNVFRMRLLGAEVVAVRHGTRTLKEAVNEALRHWSAHVDETFYVLGSAVGPHPYPLLVRTLQRVIGDEARAQSLSLLGRLPEAVVASVGGGSNAIGIFYPFLSD-PVRLIGVEAAGEGIESGRHAAPLSAGSVGVLHGARTFLLQDDVGHIRPAHSVSAGLDYPGVGPEHAWLKDVGRAEYVAVRDEEALEALKDLSRLEGILPALESAHALAYVKKAAAS-L--TGPVIVSLSGRGDKDVETVARRLGAGGER
MNNDSKGKFGIYGGKYVPETLIPALEQLEASYNQLKNDSEFLREYNQLQSEYNGRPTPLTFAKRLTDHFKAKIYLKREDLCHTGAHKLNNALGQILIAKSLGKKRIIAETGAGQHGVATATVCAKFGLQCVVYMGEVDIERQKPNVFRMKLLGAEVRPVSSGSKTLKDATNEAIRDWVTNVNDTHYIIGSVVGPHPYPMIVRDFQSIIGIEAKEQILKAENRLPNHIVACVGGGSNAMGIFFPFINDESVNLIGVEAAGYGINTDKHCATLTLGEPGIFQGMNTYLLQDSNGQVSEVHSISAGLDYPGVGPEHSLLKDIKRVKYFSATDDEALKGINLLTKLEGILPALESAHAIAHLEKLLPE-TGNDEIVIVNVSGRGDKDLATIINSLGV--ED
MINLDNGRFGEFGGTYIPETLMHAVKELEATYQEIREDEAFKEEYLTWVKMYAGRPTLLYYADKLSESLGAKIYLKREDLNHTGAHKINNAIGQGLLAKRMGKTKIIAETGAGQHGVASATIAARLGLECKVFMGAEDIERQKLNVFRMQLLGAEVVPVHSGRGTLKDATNEAIRYWAAHVEDTHYLIGSVVGPHPYPTMVRDFQKVIGIEARQQMLDQEGRLPDVVIASVGGGSNAIGIFHPFIQDQQVQLVGVEAAGKGLDS-EHAATLTKGKPGIIHGAYTYLLQDNHGMIQPAYSISAGLDYPGVGPEHAYLHSSGRATYTTITDEEAMNALKRLSQEEGIIPAIESAHALAQAIKLAPT-LKKENIILVNLSGRGDKDMNTIHQFFTGEGVE
MV-QTGPYFGRFGGRYVPEALVAALDELEQAYHAAMTDEAFQAELAELHRTYSGRPSLLTEAPRFAAHAGARILLKREDLNHTGSHKINNVLGQALLTKRMGKSRVIAETGAGQHGVASATAAALLGLDCVVYMGEVDTERQALNVARMRMLGAEVRPVTSGTRTLKDAMNEAMRDWVTNVADTHYLIGSVAGPHPFPAMVRDFQRIIGVEARQQVQDLTGALPDLVCACVGGGSNAMGIFHAFLDDTGVELVGFEAGGDGVGTPRHASSIGGGDVGVLHGSRSYILQDEDGQTRDSHSISAGLDYPGVGPEHSWLNDLHRARYESVTDREAMDAFRLLCRTEGIIPAIESAHALAGALREAAR-LGEGKVVLVNLSGRGDKDVDTAAKYFDLGETK
M--SKDGHFGPYGGTFVSETLIAAIESLKKEYLFVRDDAAFQQELAYELKHYVGRPSPIYHAKRMSEHLGAQIYLKREDLNHTGAHKINNTVGQAMLAKRMGKPRVIAETGAGQHGVATATVAARYGMECVVYMGAEDVKRQAQNVYRMKLLGAEVIPVTSGSRTLKDALNEAMRDWVTNVHNTFYIIGTVAGPHPYPMMARDFNAVVGRECLLQMPDMIGRQPDAVLACVGGGSNAMGIFYPYINETNVALIGVEAGGEGIESGRHSASLSAGTPGVLHGNRTYLLQDDNGQIVETHSISAGLDYPGVGPEHAWLKDSGRAQYVAVNDDEALQAFHDLCRMEGIIPALESSHALAHAMKIAPG-MSRDKVLLVNLSGRGDKDMATVAERSGI--TL
MM-DERGYFGRYGGRFVPETLIPALMETEEAYRELAGDEKFQQELQLYLKDYVGRESPLYFASRLSENAKARIFLKREDLNHTGSHKINNTLGQALLARKMGKKRLIAETGAGQHGVATATAAAAFGLECTVYMGSKDMERQRLNVFRMQMLGAEVRGVKKGSETLKDATNEAFRDYIRSFEYSHMVIGSVVGPHPYPMMVRDFQAVIGRELRRQFQEQEGGLPDCIIACVGGGSNAMGIFYPFLED-PVKLLGVEAGGCGTAPGQHCATLSRGNDGVLHGAFSRLLQDEYGQVMDTHSISAGLDYPGVGPEHASLRERGRVDYVQMSDREALDAFVQLCRMEGIIPALESAHAVAYALKIAAA-LEEEKSLVVNLSGRGDKDVEEVARLLGGGNGN
MSADAAGHFGRFGGRFVPEALVAALEELDVAHRTAMADEAFRAEFGALLRDYAGTPSLLYEARRFSARAGARVLLKREDLNHTGAHKVRNVLGQALLTRRMGKKRVIAETGAGQHGVATATAAALFDLDCVVYMGQVDTERQALNVARMRMLGATVVPVTTGSRTLKDAMNEAMRDWVANVDDTHYLIGTAAGPHPFPALVRDFVRGIGDEARQQCLDLTGALPDAVTACVGGGSNALGIFHAFVDDPQVRLYGFEAGGEGVASGRHAASITGGSAGVLHGTRTYVLQDADGQTVESHSISAGLDYPGVGPEHAWLHDTGRASYLPITDDEAMAAFELLCRTEGIIPAIESSHALAGTLAIAAE-LGRQPTIVVNLSGRGDKDVHTAGGYFGIGESA
MSPDAGGYFGRFGGRHVPEALMAVIEEVTDAYEKARVDEDYLAQLDALQRDYVGRPSPLYEAKRLSEHAGARILLKREDLNHTGSHKINNVLGQGLLAKKMGKTRVIAETGAGQHGVATATACALLGLECVIYMGETDTERQSLNVARMRLLGAHVMAVKTGSRTLKDAINAALRDWVTNAATTYYCFGTAAGPHPFPMMVRDLQRVVGLETRAQVREHVGQLPDAVVACVGGGSNAIGIFDPFLRYRQVQLVGCEPAGDGVDTERHAATLGGGSEGVFQGSFSYLLQDQDGQTVESHSISAGLDYPGVGPQHAHLKETGRARYLPITDAQAMEAFDVLCRTEGIIPAIESAHAVAGGLLLGRE-LGGGSVIVVNLSGRGDKDVDTAAKWFGM--DL
MTTDNKGRYGEFGGQFVPELLMPALIELEKAYEEAMVDPSFTEELDYYLKQYIGRETPLYYAEQLSKQLGPKIFLKREDLNHTGAHKINNTIGQALLTIRMGKKKVVAETGAGQHGVATATVCALLGLDCIVFMGAEDMKRQKLNVFRMELLGAEVRSVSQGSSTLKDATNEALRYWASHVNDTHYILGSAVGPHPFPKMVRDLQSVIGKETKLQIIEQTGKLPDAVVACVGGGSNSIGMFHPFIEDEEVKLYGAEAAGLGVETKDHAASLTKGKLGIFHGTLSHLLEDENGQVKEAFSISAGLDYPGIGPEHSHLHVTKRATYKPITDEEALEAFQFLSKTEGIIPALESSHAVALAMKLAKE-MTSKETLVICLSGRGDKDVEQVKARLE---AE
MKTDIQGHFGSFGGRFVPETLMPAVLELEKAYEAAMADPEFVDQVDYYFKQYVGRETPLYYAENFSNQLGPKIYLKREDLNHTGAHKINNAIGQALLTQRMGKKKVVAETGAGQHGVATATVCALLGLDCVIFMGKEDIRRQKLNVFRMELLGARVESVDQGSGTLKDAVNEALRYWVTNVEDTHYIIGSVVGPHPFPKIVRDFQSVIGIETRKQIIEQEGKLPEAVVACIGGGSNSMGMFYPFVEDERVELHGVEAGGSGIETGKHAATLTDGKAGVLHGTLSYLLQDENGQVTEAHSISAGLDYPGIGPEHSHLKETGRVLYDSITDTEALEALQLLTKTEGIMPALESAHAVAYSMKLAEK-MDASETIVVCLSGRGDKDVDTVRSAIGGSSYE
MSRTPEGYFGAFGGKFIPEALVAAVDEVAAEYDKAKTDPAFIAELEDLMAHYTGRPSALTEVPRFAEHAGARVFLKREDLNHTGSHKINNVLGQALLTRRMGKTRVIAETGAGQHGVATATACALFGLECTVYMGEVDTRRQALNVARMRMLGAEVVPVTSGSRTLKDAINEAFRDWVANVDRTHYLFGTAAGPHPFPALVRDFHRVIGIEARRQLLERTDRLPDAAVACVGGGSNAIGLFHAFLDDATVRLVGCEAAGHGVESGEHAATLTAGEPGVLHGSRSYLLQDDEGQITEPYSISAGLDYPGIGPEHAYLKDSGRGEYRPVTDDEAMRALRLLSETEGIIPAIESAHAIAGALDLGRE-LGTDGLVLVNLSGRGDKDMDTAARYFGLGADQ
MTTGEGGHYGRFGGRFSPEALVAALDEVAVAWEKAKNDPDFQAELQRLLTEYTGRPSPLTEAHNFREHCGARILLKREDLNHTGSHKINNVLGQALLTKRMGKTRVIAETGAGQHGVATATACALLGLECVIYMGEEDTRRQALNVARMRMLGAEVIPVTVGSRTLKDAVNEAFRDWVTNVETTHYLLGTVAGPHPFPSMVRDLHYIIGAEARQQVLDRTGALPDAVAACVGGGSNAIGIFAAFIPDESVRLYGFEAGGDGLDTGRHAASITGGSVGVFQGARTFVLQDEYGQTVPSHSISAGLDYPAVGPEHAWLAESGRATYAPITDAEAMEAFRLLCRTEGIIPAIESAHALAGARKIGAE-LGPDATILVNVSGRGDKDMTTAATYFGLKQDR
MT-DKTGHFGRFGGRFVPEALIAALDELDAEYTKAQSDPEFRAELSRLLDDYAGRPSRLYDATRFSEKAGARILLKREDLNHTGAHKVNNVLGQALLTRRMGKKRIIAETGAGQHGVASATAAALFGLECTVYMGEVDTERQALNVARMELLGSTVVPVKSGSRTLKDAMNEAFRDWVTNVDTTHYLIGSVGGPHPFPVIVRDFQKIIGEEARAQTLALTGQLPTAVAACVGGGSNAIGIFNAFLDDADVQLFGFEAGGDGVETGRHAATLTGGAPGVLHGARSYVLQDEDGQTIESHSISAGLDYPGVGPEHAYLHDIGRVNYQPVTDAEAMDAFRLLCRTEGIIPAIESSHALAGALRIAKE-LGPDATILINLSGRGDKDVATAGRWFGYSEGR
MSGDESGHFGPYGGRFVPEALMSALEELATAYDKARVDPEFTDELARLLRDYTGRPSPLTEVTRFAEHAGGRVFLKREDLNHTGSHKINNVLGQALLTKRMGKSRVIAETGAGQHGVATATACALLGLDCVVYMGEVDTRRQALNVARMRLLGAEVIPVTTGSRTLKDAINEALRDWVANVDDTHYLLGTVAGPHPFPVMVRDFHRVIGIEARAQMLDQAGTLPDAVIACVGGGSNAIGIFHPFLGDKDVALIGFEPAGEGLDTGRHGATLTAGLPGMLHGARSYLLQDEDGQTVETHSISAGLDYPGVGPEHSWLKDTGRAEYRAVTDAEAMDAFELLCRTEGIIPAIESAHALAGALKVGRE-RGENAVLLVSLSGRGDKDVDTAASWFGL--EA
MSDKHNGRFGDYGGYYVPEVLIPALEELEEAFYRFRDDQAFVAELAQLLEHYAGRPSPLYHAKRFSEYVGFQVYLKREDLLHGGAHKINNSLGQGLLAKYMGKTRLIAETGAGQHGLATAMVGALLGMETKIFMGVTDIERQSVNVHKMKLCGAEVVPVEGGTGTLKDAINDALRYWTAHVTDTFYLFGSAAGPHPYPTIVRHFQSCIGKEARQQCLDQIGRLPHMVVACVGGGSNAIGMFAGFLDDRNVKLIGVEAGGKGLKTGKHAASLSAGKVGILHGAKAYLLQDENGQVLDTESISAGLDYAAVGPEHCYLKDTGRAEYVAAEDEQVLDTFELLTKLEGILPALESTHALAYIADQKGK-LAPATIAVVNLSGRGDKDVGIVEKARG---GK
MTTAPNDRFGAFGGRYVPETLVPALDELEAALDAALRDPAFRADLDDMLRNYVGRPSPLTAAPRLGARVGAPVWLKREDLNHTGAHKINNTVGQVLLAQRMGKKRIIAETGAGQHGVATATVCARYGLECVVYMGEEDMRRQALNVWRMRLMGATVEPVTSGTRTLKDATSEAIRDWVTNVDTSHYIIGSVVGPAPYPRMVREFQATIGREARAQMLERAGRLPQTVVACVGGGSNAMGIFAGFVDDRDVELVGVEAAGEGLDSERHSASLTRGTPGVLHGSLSYLLQDAGGQVHPAHSISAGLDYPGVGPEHSFLKDSKRAEYVAVTDADALRGFTLLSRLEGIIPALETSHAIAWVEQQCGR-WKSDEPVLICLSGRGDKDVAQVSEMGDLENGR
MTMDVRGHFGPYGGRYVAETLMPALLELEEAYLEVRTAESFQKEFRDLLEEYAGRPTPLFHARRLSEACGARIYLKREDLTHTGAHKINNTLGQVLLARYMGKRKVIAETGAGQHGVATATAAALFGMECKVFMGTEDVRRQAPNVRRMELLGAQVVPVASGTGTLKDAMNEAMRYWVGAVRDTFYVIGSVAGPHPYPQMVRDFQRVIGDEARRQILEREGRLPDALVACVGGGSNAMGLFFPFLDD-PVDLIGVEAAGEGVPTGKHAATLGAGSVGVLHGSKSYVLQDENGQIREAHSISAGLDYPGVGPEHAWLKESGRAAYVSVTDREALEAFRRLSLLEGIIPALESAHAVAHAMVEAAR-RDGHQILIVNLSGRGDKDLGIVFRE-------
MSVDATGHFGRFGGRFVPEALVAALDELDDAWRTAMGDEPFQTEFAALLRDYAGAPSLLYTARRLSAKIGAQVLLKREDLNHTGAHKVRNVLGQALLTKRMGKRRVIAETGAGQHGVATATAAALFDLECVVYMGEVDTQRQALNVARMRMLGATVVPVTTGSRTLKDAMNEAMRDWVANVDSTHYLIGTAAGPHPFPALVRDFVRGIGDEARQQCLDLVGALPDAVTACVGGGSNALGVFHAFVDDPSVRLYGFEAGGDGPATGRHAASITGGTSGVLHGTRTYVLQDADGQTIESHSISAGLDYPGVGPEHAWLHDTGRATYRPVTDADAMAAFELLCRTEGIIPAIESSHALAGTVAIAAE-LGREPVVVVNLSGRGDKDVHTAGGYFGV--KE
MKADASGHFGMYGGKYVIETLMPALQELENEYMKAKADPAFQEQLKYYLRQYVGRPSPLYYAENLTLRLGAKIYLKREDLNHTGAHKINNTIGSALLTLRMNKKRVIAETGAGQHGVATATAAALFGLECDVFMGEEDIKRQALNVFRMRLLGAKVIPVSTGTRTLKDATSEALRNWITTVETSHYIIGSVVGPHPYPMIVRDFQKIIGEEAIEQIMAVEKRMPDACIACVGGGSNSMGLFYPFLDHKDVRLIGVEAAGFGIETGQHGATLSHGKPGVLHGMMSYLLYDEDGQIQEAHSISAGLDYPGVGCEHSYYRSIGRTEYASITDDEALEGFQLLSRTEGIIPALESAHAIAYAAKHAPT-MKKDAIIIVCLSGRGDKDVTQVADRIGG--KL
MKQDEKGYFGRYGGRFVPETLVEPVKELEAGFRKYCGDDDFQQELDEILRDYVGRPTPLSYAKRLTEHLGAKIYLKREDLLHTGAHKINNAIGQVLLAKRMGKHRIIAETGAGQHGVATATAAALLGVECIVYMGAVDVERQALNVKRMNLLGAKVVAVDSGTRTLKDAINEAMRDWVTNVKTTFYCLGSALGPHPYPEMVRNFHRVIGQEAREQILKAEQRLPDELVACVGGGSNAIGLFHAFLDDESVAMVGVEAGGYGIASGKHAARFSGGSAGILHGTYTHMLQNHDGQIQETHSISAGLDYPAVGPEHANLAELGRATYTYADDEAAKDGFRALSRYEGIIPALETSHAVAYVLKRAPE-LAKDKIMIINVSGRGDKDLEGVA--------S
MERKQERYYGEFGGQYVSESLMNTLDELDKAYEEAIHDEEFLKQYHYYLKQYVGRENPLYYAEKLSKAYGTKIYLKREDLNHTGAHKINNVIGQILLAKRMGKTKVIAETGAGQHGVATATGAALFGMECTVYMGAEDIKRQELNVFRMEMLGAKVVSVTSGSNTLKDATNEAIRTWAKTAEDTFYIIGSAVGPYPYP-----------RESKKQILEAEGRLPDVVMACVGGGSNSIGMFADFIEEPSVKLIGVEAAGLGVETGKHASAMALGKPGTLHGMRSYLLQDEDGNIELAHSISAGLDYPGVGPEHAYLRDTGRAEYVAITDKEAMDALQELCRLEGIIPALESSHAIAYAVKIAKN-YSKDDSIIVNLSGRGDKDLFTILNI-------
MS---KGRFGAHGGQYIPETLMNAVLELEEAYNHYKNDPEFQKELTILLNEYAGRPSRLYYAEHMTKDLGAKIYLKREDLNHTGAHKINNVLGQVLLAKKMGKTRVIAETGAGQHGVATATAAALFGMECEIYMGEEDTKRQALNVYKMRLLGAKVHAVTTGTGTLKDAVSEAMREWTNRIEDTHYVLGSCMGPHPFPTIVRDFQAVISKEIKEQMLEKEGRLPDAVLACVGGGSNAIGAFYNFIEDKDVQLIGCEAAGRGVNTAETAATIATGRLGIFHGMKSYFCQDEYGQIAPVYSISAGLDYPGIGPEHANLYDTGRAQYVAITDDEAVDAFEYLSRIEGIIPAIESAHAIAYAMKLAPT-MGKDKIIVVNVSGRGDKDCAAIARYRGEDIHE
M--DEKGYYGEYGGRYVPETLMPVLEELAREYEKLKDDLDFKRELSYYLHQYVGRPSGLHFAKRLSRELGARIYLKREDLNHTGSHKINNTMGQALLAKKMGKTRVIAETGAGQHGVATATAAAVLGLSCTVYMGARDMERQRLNVFRMKALNAEVKAVAKGSQTLKEATDEAFRDYIASSDYTHYLIGSVVGPHPYPMIVRDFQSIIGRELRRQILEEEGKLPQYIIACVGGGSNAMGIFYEFLQD-DVRLVGVEAGGLGLDTGQHAATLNRGSRGVLHGALSTVLQDEEGQVLPTHSVSAGLDYPGVGPEHSYLKDSGRVEYTSVTDEEALSAFLTLSRMEGIIPALESAHAVAYATKIAPT-LSRDDCIVVNLSGRGDKDVETVAAILGV--RP
MTADSGGHFGSYGGRFMPEALIAAQDELAAEYDKARDDPEFVAELERLLRDYAGRPSPLTEVERFGAHAGARVLLKREDLNHTGSHKINNVLGQALLVKRMGKRRVIAETGAGQHGVATATACALLDLDCVIYMGATDTRRQALNVARMRLLGAEVRPVEAGSATLKDAINEALRDWVTNVADTHYLLGTAAGAHPFPLMVRNLHKVIGEESREQVLRRTGRLPDAVVACVGGGSNAIGIFHGFIDDPDVRLVGMEAGGHGLDSGEHGAALTSGSPGTLHGARSYLLQDEDGQIAEAYSISAGLDYPGVGPEHAWLADTGRAEYRAVTDEEAMHAFRLLSRTEGIIPAIESAHALAGALRLGAE-LGPEAVLVVSLSGRGDKDMDTAAHYFGLEDQG
MSGDAAGHFGPFGGRFVPEALVAALDELAAAHAVAMADPDFQRELRQLLTSYAGRPTPITEARRFSEHAGARILLKREDLTHTGSHKINNVLGQALLTVRMGKKRVIAETGAGQHGVATATAAALFGLDCTIYMGEEDTRRQALNVARMRLLGADVVPVDAGTRTLKDAINEAFRDWVTTVEYTHYVFGTVAGPHPFPAVVRDFQRIIGDETRTQVLDALGRLPDAVVACVGGGSNAIGIFTAFLADPQVRLYGFEAGGEGIETGRHAATLSAGSRGVLHGARTYVLQDADGQTRPSHSISAGLDYPGVGPEHAWLRETGRVCYQPVTDAEAMDAFRLLARTEGILAALESAHALAGALRVGRE-LGPGSVVVVSLSGRGDKDVQTAARWFGLGRPM
MS-DEAGRFGDFGGRFMPEALMAALDELTAAWQDAMADASFTDEFHRMLREYAGVPSRLYDATKLSEVAGARILLKREDLNHTGAHKIRNVLGQALLTKRMGKTRVIAETGAGQHGVATATAAAYLGLDCTVYMGEVDTQRQALNVARMQLLGAEVIPVTSGARTLKDAINEAIRDWVSSVEHTAYCFGTAAGPHPFPAMVRDFCRSIGDEAREQTLELTGALPDAVLACVGGGSNAIGIFTAFLDDEGVDLLGLEPGGDGVDTPRHAATIHAGQVGVLHGARTYVLQDEDGQTVESHSISAGLDYPGVGPQHAHLADIGRATYRPVTDTEAMDAMALLSRTEGIIPAIESAHAIAGALQLAAE--RPGSTLLVNLSGRGDKDMGTAIEWFGLEGAK
MA---KGRFGIHGGQYIPETLMNAVIELEEAYDRFKNDPEFIAELDDLLNNYAGRPSLLYFAQKMTKDLGAKIYLKREDLNHTGSHKINNVLGQVLLAKRMGKNRVIAETGAGQHGVATATAAALMGMKCEIYMGKEDTDRQRLNVFRMELLGAKVHTVTSGTQTLKDAVNETMREWTQRVKDTHYVLGSVMGPHPFPSIVRDFQSIIGREVKQQMLEKEGRLPDVLLACVGGGSNAMGLFYDFIEDTKVRLIGCEAAGYGVDTAKTAATMATGTVGIFHGMKSYFCQDQYGQIAPVYSISAGLDYPGVGPEHANLHDMGRAEYVPVTDDEAVEAFEYLSHTEGIIPAIESAHAVAYAKKIAPK-MSQDQTIVICLSGRGDKDVAAIARHRGVQIYE
MS-EMKKEFGKFGGQFVPETLKKALVELERHYVEAMEDKVFQDEYKYYVKEYSGRPTPLYFAENITKDLGGKVYLKREDLNHTGSHKINNVIGQVLLAKRMGKKRIIAETGAGQHGVATATVCAMFGLDCEIFMGEKDIRRQSLNVFKMKLLGAKINSVSSGTGTLNDAVNEAMKDWILNADNTFYVIGSVVGPHPYPTMVRNFQKIIGEEVKEQIFHIEGRYPDYLIACVGGGSNSMGLFYPFCKYKDIKMYGVEAGGLGIDTNKHAATITKGSIGIIHGMMTYLIQDNNGKVMPVHSISAGLDYPGVGPEHAYLHSIGRVNYVSVTDWEAVDAFQYLTKFEGIIPALESSHAIAYLKKLAPN-TNKDDIIIVNLSGRGDKDIYTVSKFMKSYSKI
MT-DNKGRFGVHGGQYIPETLMNAVIELEKAYNHYKNDPEFNKELNYLLNDYAGRPSKLYFAKKMTEDLGAKIYLKREDLTHTGAHKINNVLGQALLAKKMGKRRLIAETGAGQHGVATATAAALIGMECVVFMGEEDTIRQALNVYKMRLLGATVIPVTSGTKTLKDAVSEAMREWTSRIDDTHYCLGSVMGPHPFPTIVRDFQAVISKEIKEQILEKEGKLPDAVLACVGGGSNAIGSFYNFIEDKDVALIGCEAAGKGIHTFETAATINTGKLGIFHGMKSYFCQDEYGQIAPVYSISAGLDYPGVGPEHSYLHDIKRASYVPVTDDESVEAFEYLSKMEGIIPAIESAHAVAHALKIAPT-MNKDQIIVITISGRGDKDCAAIARYKGEDLHE
MTEDARGHWGQFGGRFVPEALVAALDELDAAYRKAMADETFTAEFDRMLREYANIPSPLYHAERLSREVGVRVLLKREDLNHTGAHKIRNVLGQALLTKRLGKNRIIAETGAGQHGVASATAAAYLGLDCTVYMGAEDCRRQALNVARMKMLGAEVIPVTAGSQTLKDSINEALRDWVSSVDNTHYLLGTAAGPHPFPVLVRDLVSGIGREARAQCLDMIGRLPNAVTACVGGGSNAMGIFHAFVPEESVALYGFEAGGKGLDTGKHAARLVVGNQGVLHGARSYLMQDDDGQIIESYSISAGLDYPSVGPEHAWLKESGRATYEAVTDAEAMDAFQRLCRTEGIIPALESAHALAGALRLAPV-LGDDAVVMVNLSGRGDKDMETAATYFGL--AA
MPT-LPPKFGPYGGQFVPETLMPALIELERQFVSARSDPAFHAEFDNLMATYVGRPTPLTYAKRLSEKLGAQIYLKREDLAHTGAHKINNALGQALLVKRMGKKRIVAETGAGQHGVASATAAALLGLECVVYMGAVDIARQETNVFRMKLLGAEVRPVESGTKTLKDAINEAIRDWVSNVRGTHYLLGSALGPHPYPTIVREFQSIIGREARQQMLMDVGRLPDAVIACVGGGSNAIGVFSGFIADSGVELIGVEAGGSGIASGRHAARFAKARIGVIHGTRTYVLQDEDGQIAETHSISAGLDYAAVGPEHALLRDMERAFYTSATDAEALAAFQTLCHTEGIIPALESSHAIAEAIKRAPA-MRPNQIILVNLSGRGDKDLNTVMQESG----I
MS--GKGRFGKHGGQYLPETLMNAIIELEEAYNHYKDDKEFQNELADLLKNYAGRPSLLYFARRMTQDLGAKIYLKREDLNHTGSHKINNVLGQVLLAKKMGKTRVIAETGAGQHGVATATAAALMGMECEVFMGREDTKRQALNVYRMELLGAKVHPVTSGTMTLKDAVNETLREWTSRILDTHYVLGSVMGPHPFPTIVRDFQSVIGKEVRQEILEREGKLPDVLLACVGGGSNAMGLFYDFIGEEGVKLIGCEAAGCGADTDQNAATIANGTPGIFHGMKSYFCQDEYGQIAPVYSISAGLDYPGIGPEHAYLHDTGRAQYVPVTDDEAVEAFEYLSRTEGIIPAIESAHAVAYAKKLAPE-MEKDKVIVVNLSGRGDKDVAAIARYRGVDIHD
MG---DGRFGIHGGQYVPETLMNEIINLEKAYRDAMADPEFTGELDALLKEYAGRPSLLYFAKRMTEDLGAKIYLKREDLNHTGSHKINNVLGQVLLAKRMGKTRVIAETGAGQHGVATATAAALLGLECEIFMGREDTERQALNVYRMKLLGAAVHEVTSGTMTLKDAVNETMREWTRRVHDTHYVIGSVMGPHPFPEMVGDFQSVISKEAREQLLAVEGRLPDTVVACVGGGSNAMGMFRNFIGDEGVELVGCEAAGRGISSGMHAATLSTGTVGVFHGMKSYFCQDDEGQIAPVYSISAGLDYPGIGPEHADLFDRGRAKYVPVTDDEAVNAFEYLARTEGIICAIESAHAVAYAMKAAPD-MPKDSIMIVCLSGRGDKDVAAIARYKGVDLHD
MTSPGPGRFGPYGGRYVPEALVAALDELDAAFRTASTDPEFQRELDFLHRTYSGRPSLLTEAERFAAHAGARVLLKREDLNHTGSHKINNVLGQALLTKRMGKSRIIAETGAGQHGVASATAAALMGLECTVYMGEEDTRRQALNVARMRLLGATVVPVTTGSRTLKDAMNEAMRDWVTNVDDTHYLIGTVAGPHPFPTMVREFHRVIGDEARAQVLELVGRLPDAVLACVGGGSNAIGIFSAFIDDVGVRLVGLEAGGEGLSSGRHAASITGGSSGVLHGARSYILQDDDGQTVESHSISAGLDYPGVGPEHAWLHDTGRATYEPVTDAEAMDAFRLLCRTEGIIPAIESSHALAGALRLGRE-LGPEAVLLVNLSGRGDKDVDTAARWFGLGSGW
MA-ERDGRFGVHGGQYIPETLMNAVIELEEAYKRYKDDPKFNAELTELLNEYAGRPSRLYYAKHMTEDLGAKIYLKREDLNHTGAHKINNALGQALLAKYMGKKRLIAETGAGQHGVATATVAALLNMECVVYMGEEDTVRQALNVYRMRLLGAEVVAVKTGTRTLKDAVSEAMREWTARIEDTHYCIGSCMGPHPFPTMVRDFQAIISKEIKEEMQRKEGRLPDAVIACVGGGSNAIGSFYHFIGDKSVRLIGCEAAGRGIHTMETAATVNVGSLGIFHGMKSYFCQDKYGQIAPVYSISAGLDYPGVGPEHAYLHDLHRAEYVPVTDDEAVDAFEYLARTEGIIPAIESAHAVAYARKLAPT-MDRDKVIVVTLSGRGDKDVAAIARYRGENLHE
MT-DQLGHFGRFGGRFMPEALIGPLDELTAAWQNAMADKTFTDEFERMLREYAGTPSLLYDATRLSDVAGARILLKREDLNHTGAHKIRNVLGQALLTKRMGKSRVIAETGAGQHGVATATACAYLDLECVVYMGEVDTERQALNVARMKLLGAEVIPVKTGSRTLKDAINEALRDWVASVDNTHYLLGTAAGGHPFPAMVRDFVRGIGDEARAQSLELLGRLPDAAIACVGGGSNAIGLFAAFVPDTDVKLYGIEAGGDGYDTGRHAATITAGQIGVLHGARSYLLQDDDGQTIESHSISAGLDYPGVGPEHAWLAETGRAAYRPVTDAAAMEALRLLARTEGIIPAIESAHAIAGALEVARE-LGPEAVLLVNLSGRGDKDMDTAGEWFGL-LQA
M----KGRFGAHGGQYVPETLMNALIEIEKAYDFYKNDAAFNAELNDLLANYAGRPSLLYDAARMTKDLGAKIYLKREDLNHTGSHKLNNVLGQALLAKKMGKTRVTAETGAGQHGVATATAAALMDMECEIFMGREDTERQALNVYRMELLGARVHPVTSGTMTLKDAVNEALREWTARIGDTHYIFGSVMGPHPFPTLVRDFQSVIGREVKAQLLAREGKLPDACVACVGGGSNAIGLFYDFIGDPSVRLIGCEAAGLGADTARTAATIATGTPGIFHGMKSYFCQDEFGQIAPVYSISAGLDYPGIGPEHAHLHDIGRAEYVPVTDDEAVDAFEYLSRLEGIIPAIESAHAVAYARKLAPA-MGKEQIIVINLSGRGDKDVAAIARYKGVDLHE
MT---TGRFGMFGGRYVPEPLVPALEQLDEVRQKAAVDPEFLAELERLHRTYTGRPSIITEVPRFAAHAGGRVVLKREDLNHTGSHKINNVLAQALLTKRMGKRRIIAETGAGQHGVATATAAALMGLDCTIYMGKVDTERQALNVARMKILGAEVVAVEHGSQTLKDAINEALRDWVTNVDDTHYAIGTVTGPYPFPEMVRDFHKIIGIEAREQILDLTGRLPDAVIACVGGGSNAMGIFHRFIEDADVRLIGVEAGGEGIESGRHAARFAVAQPGVLHGAMSYLMQDEDGQTLESHSVSAGLDYPSVGPEHSYLRDVGRAEYRHATDEQTMEAFRLLCRTEGIIPALESAHALAGAIEVGRE-LGPDALLLINLSGRGDKDMHTAASWFGL---S
MTNNARGRYGGFGGQYVPETLMNELIRLEASYRKSQQDPAFQRELKDLLVHYAGRPSLLYRADNMTKDLGAKVYLKREDLNHTGAHKINNVLGQCLLARMMGKTRIIAETGAGQHGVAAATAAALLGLSCEVFMGKLDTERQALNVYRMELLGAKVHAVTTGTKTLKDAVNAAMREWASRVADTHYVIGSVMGPHPFPEMVRDYQSVIGAEARRQILEAEGRLPKAVLACVGGGSNAIGLFHAFEPDAGVALIGCEAAGRGIATGRHAATMAAGTPGIFHGMKSYFCQNDEGQIAEVYSISAGLDYPGIGPEHAYLRDIGRANYVPVTDDEAVAAFEYLARTEGIICAIESAHAVTQAIKLAPR-LSPSESIVVCLSGRGDKDVAAIARYRGIDIDA
MSVDDRGYFGTMGGRWLPEALVGALDEVADYYRKARRDPDFLARLDDLAANYAGRPSPLSDAPRLTAEVGARILLKREDLNHTGSHKINNVLGQALLAQRMGKTRLIAETGAGQHGVATATAAALLGLECCIYMGRVDTERQALNVARMRLLGAEVVAVEAGSATLKDAINEAFRDWVATVDHTFYLFGTVAGPHPFPVIVRDFQRIIGLEARAQVLDRTGRLPDAVAACVGGGSNAMGIFHAFLDDPDVRLVGLEAGGDGIETGRHASTISGGSVGVLHGARSFLLQDADGQIIESHSISAGLDYPGVGPEHSHLAEIGRAEYRSITDTQAMDAFALLARTEGIIPAIESAHAVAGALDLARE-IGPEGIVLINVSGRGDKDMETAMQWFKLGAVQ
MSTDAGGHYGVYGGRFSPEALVAALDEVAAAWEKAKQDPQFQAELKELLASYTGRPSPLTEARNFSRHCGARILLKREDLNHTGSHKINNVLGQALLTKRMGKTRVIAETGAGQHGVATATACALLGLDCVIYMGEEDTRRQALNVARMHMLGAEVVPVTVGSRTLKDAVNEAFRDWVANVDHTHYLLGTVAGPHPFPAMVRDLHYVIGAEAREQVLDLTGRLPDAVAACVGGGSNAIGIFAAFIPDEQVRLYGFEAGGDGVDSGRHAASITGGSPGVFQGARTYVLQDEYGQTVPSHSISAGLDYPAVGPEHAWLADSGRATYAPVTDAEAMEAFRLLCRTEGIIPAIESAHALAGARRIGAE-LGPEATILVNLSGRGDKDVNTAAAYFGL-EQA
MSNSEDGHFGPYGGRFVSETLIYALDELQSIYSRLKDDPGFQAEFDKDLAYYVGRPSPLYLAERWTRELGAQIFLKREDLNHTGAHKVNNTIGQALLAKFTGKSRVIAETGAGQHGVATATVAARLGLKCRVYMGAEDVKRQALNVYRMKLLGAEVFPVTSGSRTLKDAMNEAMRDWATNVDDTFYIIGTVAGPHPYPQLVRDFQAVIGREARRQCLEQAGRLPDALVACVGGGSNAIGLFHPFLTDESVQMYGVEAGGLGIETGKHAAPLNKGIPGVLHGNRTYLMEDENGQIIETHSVSAGLDYPGVGPEHSWLKDIGRVNYVAINDDEALAAFRKVTRTEGIMPALESSHALAYVEKLAPT-LGKDKIIIANLSGRGDKDILTVAGLDGI--TV
MT--GLGRFGDFGGRYVPEALVAALEELDEVRTKAAHDPAFLGELAQLHRTYTGRPSIITEVPRFAEHAGAQIVLKREDLNHTGSHKINNVLGQALLARRMGKKRLIAETGAGQHGVATATAAALMGMECVVYMGKVDTQRQALNVARMRLLGATVVPVEHGSQTLKDAVNEAFRDWVANVEHTHYVLGTVTGPYPFPEMVRDFHRIIGVEARGQVLDTYGRLPDAVLACVGGGSNAMGIFHRFIDDPDVRLIGLEGGGEGVESGRHAARFSGATPGVLHGAFTYVLQDEEGQTVESHSVSAGLDYPSVGPEHSYLRDAGRAEYWPITDDEAMEAFSLLTRTEGILPAIESSHALAGAIKLGRE-LGPGALLLVSLSGRGDKDVETAARWFGL---A
MPSDARGHFGRYGGRFSPEALVAALDQVAEEWEKAKNDPGFRAELDALLRDYTGRPSLLTEAPRFAEHCGARVLLKREDLNHTGSHKINNVLGQALLTKRMGKTRVIAETGAGQHGVATATACALMGLSCVIYMGEEDTRRQALNVARMRLLGAEVVPVSVGSRTLKDAINEAFRDWVANVENTHYLFGTVAGPHPFPALVRDLHYVIGEEARSQVLDLTGRLPDAVAACVGGGSNAMGAFAAFIPDTGVGLYGFEAGGDGVTTTRHAAAISGGAPGVFHGARTYVLQDTYGQTLPSHSISAGLDYPAVGPEHAWLADSGRVTYRAVTDAQAMEAFRLLSRTEGIIPAIESAHALAGVRELGAE-LGPEGVIVVNLSGRGDKDVDTAATYFGLGESA
MTDARPGRFGHFGGRFVPEALIPALEELDEARRKAMVDPAFLGELEMLHRTYTGRPSIITEVPRFAEHAGARIVLKREDLNHTGSHKINNVLAQALLTKRMGKTRVIAETGAGQHGVATATAAALMGLDCVIYMGKVDTERQALNVARMRMLGAEVKAVPTGSATLKDAINDALRDWVTNVGDTHYILGTVTGPHPFPEMVRDFHRIIGVEARGQVLDLAGRLPDAVIACVGGGSNAMGIFHRFIDDAGVRLIGVEAGGEGVEGGRHAARFAASSPGVLHGTFSYLMQDDDGQTLESHSISAGLDYPSVGPEHAFLRDSGRAEYRYATDEQAMKAFELLCRTEGIIPAIESAHALAGAMEVGRE-LGPEALLLVNLSGRGDKDMHTAAEYFGLGRQL
M----SGRFGKFGGQYVPETVMNALIELEEEFNKAVNDPNFMEEYRYYLREYCGRPTSLYYAENLTKKLGAKIYLKREDLNHTGAHKINNVMGQILLAKRMGKKRVVAETGAGQHGVATATGAAMFGMECEVFMGEEDIRRQSLNVFKMKILGAKVTAVTSGTATLKDAVNEALRHWVANIGDTFYVMGSVVGPHPYPIMVRDFQRVIGDEAKEQVLKKEGRLPDCVIACVGGGSNSMGIFYPFINDETVELIGVEAAGLGVDTDMHAASMAKGSVGVIHGMMTYVLQDDEGQVMPVYSISAGLDYPGVGPEHSYLKDTGRAKYVPATDAEALDAFKELCGTEGIIPALESSHAIAYAIKLAPG-LDKDKIIIVNLSGRGDKDINTIADIMGV--GI
MN--KKGRFGTHGGQYLPETLMNAIIELEEAYERYKDDTAFKEELKDLLENYAGRPSLLYYAERMTRDLGAKVYLKREDLNHTGSHKINNVLGQVLLAKKMGKTRVIAETGAGQHGVATATAAALMGMECEVFMGKEDMERQALNVYRMELLGAKVHPVASGTGTLKDAVNETLREWTSRISDTHYVLGSVMGPHPFPTIVRDFQSVIGKEVKKELLAKEGRLPDALIACVGGGSNAMGLFYDFIGDDSVRLIGCEAAGHGVDTDQNAATIAGGTPGIFHGMESYFCQDEYGQIAPVYSISAGLDYPGIGPEHAWLHDTGRAEYVPVTDGEAVEAFEYLSRTEGIIPAIESAHAVAYAKKAAAG-MGKDKIVVVNISGRGDKDAAAIARYRGVDIHD
MS---KGRYGVHGGQYIPETLMSELIRLEEAYEFYKNDAGFKRQLDTLLKEYAGRPSLLYFAEKMTRDLGAKIYLKREDLNHTGSHKINNVLGQVLLAKKMGKTRVIAETGAGQHGVAAATAAALLDMECEVFMGEEDTRRQALNVYRMELLGAKVHPVMSGTRTLKDAVNETMREWTRRVHDTHYVLGSVMGPHPFPMMVRDFQSVIGREARAQMLEREGRLPSAAVACVGGGSNAMGLFYAFIPDETVRLIGCEAAGLGLDTGKHAATIAMGSPGVFHGMKSYFCQDEYGQIAPVYSISAGLDYPGIGPEHAYLHDTGRAEYVPVTDSEAVEAFEYLARTEGIICAIESAHAVAHVRKIAPS-MGPDEILLVCLSGRGDKDVAAIARYRGVDIHE
MTAAAPERFGDFGGRYVPEALVAALEELDEARLAAMADPDFRTELDRLQRDYTGRPSALTEVPRFAEHAGPRVFLKREDLNHTGSHKINNVLGQALLAVRMGKRRVIAETGAGQHGVATATAAALMGLECTVYMGRVDTERQALNVARMRLLGAEVVAVPTGSATLKDAINEAMRDWVTNVDHTHYLLGTVTGPHPFPTMVRDFHAVIGDEARKQLDETVGGLPDAVCACVGGGSNAMGIFHAFRDEPSVALWGFEAGGEGVDSGRHAARFSGGEPGVLHGASTYVLQDEDGQTRETHSVSAGLDYPSVGPEHAFLHDTGRARYAPVTDQEAMDAFALLCRTEGIIPAIESAHALAGVLKIGPE-LGPGTTVLVNLSGRGDKDVDTAARWFGLEDGS
MN-NRIGRFGDYGGRYVPEALVAALEELDEQRLKAMHDPGFLGQLAELHRTYTGRPSIITEVPRFAEHCGARVVLKREDLNHTGSHKINNVLGQALLTQRMGKRRVIAETGAGQHGVATATAAALLGLECVVYMGRVDTERQALNVARMRLLGAEVVPVDHGSRTLKDAVNEAFRDWVTNVDDTHYVLGTVTGPYPFPEMVRDFHRIIGVEARQQVLDTFGRLPDAVCACVGGGSNAMGIFHRFIDDTDVRLIGFEGGGEGPESGRHAARFSGATPGVLHGAFTYVLQDDDGQTIESHSVSAGLDYPSVGPEHAYLKDIGRAEYQPITDDEAMEAFKLLSQTEGILPAIESAHALAGAMKVGRQ-LGPDGLVLVNLSGRGDKDVDTAARWFGLGEQS
ME---TGRYGSFGGQYIPETLMNEIHRLEREYAYYKNDPTFQSELKDLFTSYANRPSLLYYAEKMTKDLGAKIYLKREDLNHTGAHKINNALGQCLLAKKMGKTRVIAETGAGQHGVATATAAAFLGLECEIFMGEEDTVRQALNVYRMELLGATVHAVTTGTKVLKDAVNEAMREWVSRVDDTHYVIGSTMGPHPFPMMVRDFQSVISEEARQQILEREGKLPAVVMDCVGGGSNAMGMFYHFIADQDVRLIGCEAAGKGIDTKLHAATMAKGTVGIFHGMKSLFCQNEEGQIDEVYSLSAGLDYPGIGPEHAYLKETGRASYIPVKDDEAVAAFEYLAKTEGIICAIESAHAVYGAMQEAPK-LKKDDVLIVCVSGRGDKDVAAIARYKGRDLHE
MTVQSPGRFGAFGGRYVPEALIPALEQLDEVRQKAMIDPAFVGELERLHRTYTGRPSILTEVPRFAEHCGARVILKREDLNHTGSHKINNVLGQALLTKRMGKTRVIAETGAGQHGVATATAAALLGLECVVYMGKKDTERQALNVARMRLLGAEVVAVEHGSQTLKDAVNEAFRDWVANVATTHYVLGTVTGPHPFPEMVRDFHRVIGVEARAQMLDLVGRLPDAVLACVGGGSNAMGIFHRFLDDTSVRLIGLEGGGSGIASGEHASRFSTGVPGVLHGAFTYLMQDDDGQTIDSHSVSAGLDYPSVGPEHAYLLESGRAEYRPVTDVEAMEAFRLLCRTEGILPAIESAHALAGAMQVGRE-LGPEAVLLVNLSGRGDKDVHTAAEWFGLGEHQ
MI-ARPGRYGEFGGQYLPETLMPAVAELEAAWLGARADRAFQDELAVLLRDWVGRPTPVTDAPGLARAVLTRVLLKREDLAHTGAHKINSAVGQALLAKRMGKRRVVAETGAGQHGVATAASCALLGLDCVVYMGTVDARRQQANVFRMRLLGADVREVEAGSRTLKDAVNEAIRDWVTNVRTTYYLLGSAIGPHPYPAMVRDFQSVIGREAKEQSRERLGRSPDVVVACVGGGSNAIGIFSAFLDDAAVRLVGVEAGGEGVSTGRHAASIVGGTVGVLHGSRTLVLQDGDGQIRETHSVSAGLDYPGVGPEHAALARSGRVRYAARTDREALDAFALLSRTEGIIPALEPAHAIAELPAIARD--GADQTVLVCLSGRGDKDLEIVAGAAPAPVRR
MIKDSKGKFGRFGGKFVPETLITPLQQLEEAYLNLKDDKSFNDELNYLNIEFTGRPTPLTFAERLTKHFKAKIYLKREDLCHTGAHKINNVLGQILLAKHLDKKRIIAETGAGQHGVATATACAKFGLQCFVYMGETDIERQKPNVFRMKLMGAEVVPVKSGSRTLKDATNEAIRDWVTNVEDTHYIIGSVVGPHPYPMIVRDFQSIIGKETRKQIIEKENRLPDYLLACVGGGSNAIGMFFPFINDVNVKKIGIEAAGKGLDTDEHCATLTKGRDGIFQGMKTYLLQDEAGQVREVYSISAGLDYPGVGPEHSFLKEENLVEYYSITDKEAIEAVKLLSRTEGIIPALETAHAIAYLKYLMPK-TTEDEIVIINLSGRGDKDLNTIMEFL------
---------------------MEPLIQLELSYRKLSKESSFRKELKGLLANYAGRPTPLYFARNLTQRSGAKIYLKREDLLHGGAHKINNTLGQALLAKRMGKTRIIAETGAGQHGVATAMACATLGLRAEVYMGEEDMERQRLNVYRMKMLGARVHPVGSGSRTLKDAINEALRDWVTNVEDTYYLIGSVVGPHPYPTMVRDFQSIIGIEARRQILQSEGHLPRAAVACVGGGSNSMGLFHPFLHDLEVDLYGVEAGGEGLDRGRHAAPLCAGREGVFHGMLTYILQDANGQIQSTHSISAGLDYPGVGPEHAFLMDTRRAKYAVATDNEALEAFQVLSETEGIMPALEPAHALSYATKLAGN-YRKNDAIIVNLSGRGDKDVETVAKHI----PN
MTD--TPQFGEFGGAYVPEALTAALVELDAELTRALADPEFTDRLHGLHATYTGRPSPLTDARRLSEHAGARILLKREDLNHTGSHKINNVLGQVLLAERMGKRRVIAETGAGQHGVATATAAALMGVECTVYMGAVDTRRQALNVARMQLLGAEVVAVEHGSATLKDAINEAMRDWVASVEDTHYVLGTVTGPHPFPTMVRRFHEVIGTEAREQVLAVAGRLPDVAVACVGGGSNAIGLFSGFLDDPSVELVGCEAGGEGIESGRHAARFAAGRPGVLHGAATYVLQDEGGQTLETHSVSAGLDYPSVGPEHSHLHATGRARYVPVTDDEAMDAFRVLCRTEGIIPAIESAHAVAGAITEARR-LGPDGLVLVNLSGRGDKDVDTAARWFGLGVES
MDTDRPGRFGPYGGRYVPEALIAALDELDREYTAAKQDPAFTAELANLLTTYTGRPTPITEAARFAEAAGARVLLKREDLNHTGSHKINNVLGQALLTKRIGKPRVIAETGAGQHGVATATAAALMGLECVIYMGEEDTRRQALNVARMRLLGATVVPVTTGSRTLKDAINEALRDWVTNVATTNYVFGTVAGPHPFPTLVRDLQRIIGDEARQQVLDLTGKLPDAVAACVGGGSNAIGIFHAFIDDADVALYGFEAGGDGVSTGRHAATITAGSPGVLHGARSYLLQDEMGQTIESHSISAGLDYPGVGPEHAWLKDSGRAAYEPVDDADAMEAFGLLCRTEGIIPAIESAHALAGARRLGER-LGADATILVNLSGRGDKDVDTAAKWFGL--RR
MTTRLPAYFGEFGGQFVPEILLPALDQLEAEFIAAQQDPDFQAEFRALLKDYLGRPTPLTECRHLPLEGAARIFLKREDLLHGGAHKTNQVLGQALLAKRMGKKRVIAETGAGQHGTATALACALMGLDCTVYMGAKDVARQQPNVFRMELMGARVVPVDAGSGTLKDAVNEALRDWTASYDTTHYLLGTAAGPHPFPTIVREFHRMISEEAKAQMLERIGRLPDEVIACVGGGSNAIGMFADFIDEPGVRLTGVEPAGEGLDSGRHGAPIYGGKVGILHGSRTFVMRTAEGQVEESHSVSAGLDYPGVGPQHAYLQASGRAQYVGITDAEALEAFGLLSRHEGIIPALESAHALAYALKVAKD-APAGTALLVNLSGRGDKDIDHVQTLLPRGGGA
MMKELPKKFGKFGGQFVPETLMNALIELERQFIQTKEDDEFQEMYRYYVREYSGRPTPLYYAENLTKKLGGKIYLKREDLNHTGAHKINNVIGQVLLARKMKKKRIIAETGAGQHGVATATICAMFDLECVVYMGAEDIERQALNVFKMEMLGAEVVSVTSGTATLKDATNEAIRDWVANVKDTYYVIGSVVGPHPYPTMVRDFQRIIGDEVKEQILEKEGRLPNYLVACVGGGSNAMGLFYPFYEDEAVALYGVEAAGLGVETDQHAATITKGSMGVIHGMMTYLLQDEQGQITPVHSISAGLDYPGIGPEHAYYHHTGRANYVAITDEEALEAFQLLTRLEGIIPALESAHAIAYLMKLAPK-TKGDDIIVLNLSGRGDKDIHTISKLLGGRDDK
MI-KSNGRFGIHGGQYIPETLMNAINELEKAYNYYKEDEDFNKELTVLLNEYAGRPSRLYYAKKMTEDLGAKIYLKREDLNHTGAHKINNVLGQALLAKKMGKKRIIAETGAGQHGVASATAAALMGMKCVVFMGEEDTNRQALNVYKMKLLGAEVVSVKSGTKTLKDAVSEAMREWVSNIEDTHYCLGSVMGPHPFPVIVRDFQAIISKEIKYQIIEKESRLPDAVIACVGGGSNAIGAFYDFIQDKDVALIGCEAAGLGIDKIETAATINTGKIGIFHGMKSYFCQNEYGQIAPVYSISAGLDYPGIGPEHAYLSDIKRVKYVAITDDEAVDAFEYLSKIEGIIPAIESSHAIAHAMKIVPN-MDKDKIVVINLSGRGDKDCISIAKYRGENISE
MS---KGRFGIHGGQYIPETLMNAMLELKEAYEKYKDDPEFKRELSEMLNEYAGRPSRLYYAKRMTENLGPKIYLKREDLNHTGSHKINNVIGQMLLAKRMGKTRVIAETGAGQHGVATATVAAMMGMECEIFMGREDCERQALNVYRMRLLGAKVHPVDAGTATLKDAVSETFREWTSRIDDTHYVLGSVMGPYPFPEMVRDFQAVIGREIREQMLEMEGRLPDVVMACVGGGSNAIGAFYDFIPDREVRLIGCEAAGRGIDTPETAATISTGRVGIFHGMKSYFCQDEFGQIAPVYSISAGLDYPGIGPEHAHLHDVGRAEYVAVTDDEAVGAFEYLSRMEGIIPAIESAHAVAHAMKVAPG-MDKDTIIVINLSGRGDKDCAAIARYRGEDLYE
MK-NDQGFYGRFGGAYVPEILHANVEKLRECYLREMEDESFQQEFRLLLRDYVGRPSPFYYARRLSEKYGTRIYLKREDLNHTGAHKINNTIGQILLARRMGKKRIIAETGAGQHGVATATVCALMNMECIVYMGATDVVRQQPNVEKMEMLGAKVVAVESGNKTLKDATNEAIRDWCCNPADTYYIIGSTVGPHPYPDMVARFQSVISEEIRKQLLEKEGREPDYVIACVGGGSNAAGAFYHFLHSPEVGLIAAEAAGKGLGSGESAATIHLGKEGIIHGSRTLVMQTDDGQIVEPYSVSAGLDYPGIGPLHAFLAEEKRAEVLAVTDEEALNAAFCLTEMEGIIPALESAHALAVLEQKT---FRPEEIVVINLSGRGDKDMQTYKRMNKF-LHL
M--ERKEYFGQFGGMFVPEQLNAVLEEVAENFYKYIDDPEFKEELMYYHRQYTGRPNPLYFAEKLTNKIGAKIYLKREDLNHTGAHKINNTIGQVLLAKRMGKKRIIAETGAGQHGVATATVCAMFGMECIIYMGEIDTERQALNVFRMKLLGAEVVPVTFGTRTLKDAVDAALMDFVENAENTYYLLGSAVGPHPYPIMVREFQSIIGIEAREQILEQEGRLPDYVVACVGGGSNAIGLFHPFVEDKDVKIVGVEPAGRGLDTLDHAASISLGSPGVIHGFKCMTLQDEQGEPLPVYSIAAGLDYPGVGPEHSYYYETGRGEYTSVTDKEALDAFVELSRVEGIIPALESSHAVAHVMKIAKE-LDGDKIIVVNLSGRGDKDVEQVKKILGD--SL
MT---KGRFGIHGGQYMPETLMNAVIELEEAYDRYKDDPEFKAELNKLLNEYANRPSLLYYAERLTKALGAKIYLKREDLNHTGAHKINNVLGQVLLAKKMGKTRVIAETGAGQHGVATATAAALMDMECEVFMGKEDTERQALNVYKMRLLGAKVHAVETGTATLKDAVSETMREWTNRIADTHYVLGSTMGPHPFPTIVRDFQAVISQEIIDQCMQKEGRLPDCVLACVGGGSNAMGTFYHFIEHPEVQLIGCEAAGRGIDTFETAATINTGSLGVFHGMKSYFCQDEYGQIAPVYSISAGLDYPGIGPEHAWLHDTGRAQYVPVTDDEAVDAFECLSRLEGIIPAIESAHAVAYACKIAPK-MNKDQIMVVTLSGRGDKDCAAIARYRGEDINE
MRCDIKGYYGQFGGRFVPEILITPLLELEEVFLDIVHSPDFSQRLIRLLETYAGRETPLFQASRLAAKWKAKLYLKREDLLHTGAHKINNTLGQALLARHMGKRNVIAETGAGQHGVATAAAAALLGLECKVFMGEEDIRRQAPNVFRMKLMGAEVIPVASGTATLKDAMNEAMRHWATYIRDTFYVIGSVAGPHPYPLMVRHFQSVIGQETRRQILRAEGRLPDKIVACVGGGSNAAGMFHAFLEDESVKLIGVEAGGLGIESGKHGATICAGEPGVFHGSRSYVLQDENGQIKEAHSISAGLDYPGVGPEHSFLASKGRVKYVPINDDEALEAFSELCKTEGIIPALESSHALAQAKKEMAL-MQSGEICVVNLSGRGDKDMPIIEKVLA---GD
MS--DNGRYGQYGGQFVPETVMPALLELEDFYRTVKQDASFIAELNRYLAEYAGRPTRLYYAANLTRHYGAGIYLKREDLLHTGAHKINNALGQALLARRMGKKRIVAETGAGQHGVACATMAALFGMECKVFMGEEDIERQALNVFRMRLLGTEVVPVTSGSGTLKDATSEAIRYWVTNVRDTHYIIGSVVGPHPYPMLVRDFQTVIGQEIREQQAALNIKNIDFLLACVGGGSNAMGTFHPFHQEKFVRKIGVEAAGKGIFTGQHAASLTQGEPGALHGALSYLLQDEDGQVIPAFSISAGLDYPGVGPEHSYFKDAGLVEYVSVTDQQALQAFELLAKTEGIIPALESAHALAYLEILMPD-TKPDQTVVICLSGRGDKDVQQVAKVME---EK
MTTPAHGRFGDFGGRYVPEALIPALEQLEEVWRKAVVDPEFVGELERLQRTYTGRPSIITEVPRFAEHCGARVILKREDLNHTGSHKINNVLGQALLTKRMGKRRVIAETGAGQHGVATATAAALLGLECVVYMGRKDTERQALNVARMRLLGATVVPVDNGSKTLKDAVNEAFRDWVANVSTTHYVLGTVTGPHPFPEMVRDFHRVIGVEARQQVLDLVGRLPDAVLACVGGGSNAIGIFHRFIDDPSVRLIGFEAGGEGVATGKHAARFSAGIPGVLHGAFTYVMQDEDGQTVESHSVSAGLDYPSVGPEHAHLLDSGRAEYRPVSDDEAMEAFSLLSRTEGILPAIESAHALAGAMKVGRE-LGPDAVLLVNLSGRGDKDVHTAAEWFGLGEQQ
MN-TRIGRFGNFGGRFVPEALIAALEQLDEERLLAAQDPDFRSELKNLQERYTGRPNPLTEVPRFAEHCGARVFLKREDLNHTGSHKINNVLGQALLTVRMGKKRVIAETGAGQHGVATATAAALMGLECMVYMGERDTSRQALNVARMRLLGATVVPVTHGSRTLKDAVNEALRDWVANVEDTHYILGTVTGPHPFPEMVRDFHAVIGEEAREQVLACVGRLPDAVVACVGGGSNAIGIFHRFRHDPQVRLIGVEAGGQGIGSGKHAARFAGGSPGVLHGAATYVLQDEDGQTIESHSISAGLDYPSVGPEHAHLHDSGRAEYRYATDAEAMAAFRLLARTEGILPAIESAHALAGAMSVGRE-LGPDAVIVVNLSGRGDKDVDTAARYFGLGNGR
MS--NEGFYGEYGGSFVPPELKNVLQTLADTFEKFKGNPEFNEELDYYLREYVGRPNPLYLAEKLSHQLGAKIYLKREDLNHTGAHKINNTIGQVLLAKRMGLKRIIAETGAGQHGVATATACALFDLDCIIYMGEEDTKRQALNVFRMELLGAKVVPVTRGTKTLKDAVDAALEDLVMNHQDTFYMLGSAVGPHPYPAIVKHFQAVISREARRQVLAKEGRLPDAVLACVGGGSNAIGIFADFIPDQSVRLIGVEPAGYGIETGKHAAPISAGKPGIIHGFKCYLMSDEQGEPLPTHSISAGLDYPGVGPEHSYLHDTGRAEYVHITDMEALDAFHTLSKVEGIIPALESSHAVAYAMKLAPT-MSKDSILIVNLSGRGDKDVQQIFEMMRD--KQ
MNATEAGRFGRFGGRYVPETLIPALDELETAYARLSADSGFQTEIDQALRHYCGRPTPLYHAARLSAELGLKIYIKREDLLHTGAHKINNAVGQVFLARRMGKQRIIAETGAGQHGVATATAAAVVGLPCEVYMGSEDVERQSLNVFRMRLLGAKVISVESGTRTLKDAINEALRDWVTNVRTTFYVIGSVVGPHPYPTLVRDFQAIIGREARQQMLDQAGRLPDVAMACVGGGSNAIGLFHAF-RDDPVRLIGVEAGGDGIGTGRHAATLVAGAPGVLHGAMSYMLQDANGQVQETHSISAGLDYPGVGPEHAFLKESGRAEYVAADDRTALDGFQLLARTEGILSALEPAHAIGHLARTASS-LPRGATVLVGLSGRGDKDVHVIARALGE--RV
M--NRSGHFGPFGGRFVPETLMPALHELEEAYRRLKRDSAFRKELNWYLREYAGRPTPLYPAKRLSEALGLKIYLKREDLLHTGAHKINNTLGQVLLAKRMGKRRIIAETGAGQHGVATATAAALLGLECVVYMGAKDTVRQAMNVFRMELLGAKVVPVYSGTQTLKDAINEAIRDWVTNVETTFYVIGSVVGPHPYPMMVRDFQSVIGRETRRQILKLEGRLPDMVIACVGGGSNAMGMFYPFVRDQVVKLVGVEAAGEGLDSDKHSATLSVGEPGVLHGMMTYLLQDKVGQIKGAHSIAPGLDYPGVGPEHAFLKEVGRADYVAVDDEEALSAFRLLSETEGIIPALESAHAVAYIVKIADR-LPKGSIVVVNLSGRGDKDVAAVKEYLDSRSEK
M----DRKFGDFGGQYVPETLMKPLENLEKAYLKYKNDDEFNKELNYYLKDYVGRETPLYYAASLTEKVGAKIYLKREDLNHTGAHKINNVMGQLLLAKRMGKTKVIAETGAGQHGVATATGAALLGMECEVFMGEEDIVRQEMNVFRMRLLGATVNSVTSGTGTLKDATNEAIRQWVARIDDTFYVIGSVVGPHPYPTMVRDFQRIIGDETKKQIMEKEGRLPDAIVAAIGGGSNAMGIFYPFVNDKEVRLIGVEAAGEGEATDKHALAMLKGSKGVIHGMKTYLLQDDMGNITPAHSISAGLDYPGVGPEHAYLYDTKRAEYAPIDDKEALGGFKLLCEVEGIIPALESAHAVAHAVKVAKE-MSKDEILVINLSGRGDKDINTVLEVYQK-GEL
MGSPEDGYFGPFGGRYSPEVLVPAIEELEAVYTKALKSTSFLKEWKRYQREFAGRPSKLTYAPRLSEAWGAQIWLKREDLNHTGSHKINNALGQALLAKRMKKKRLIAETGAGQHGVATATVAAHFGFECTVYMGAEDVRRQKLNVYRMQLLGATVVPVTSGTGTLKDATNEAMRDWAKTVGETHYVIGSAIGPHPFPTLVRDFQSVIGLESRKQMLKKAGALPDIAVACVGGGSNAIGLFHGFLGDRDVRLIGAEPGGRSDEPGEHAASVFAGRPGYFHGTHSLFIQKDDGQIQDVHSVSAGLDYPGVGPQHAYLAKIGRVEYTRVPDAEALDAFVQVTRLEGIVPALESAHAFVVARREA-A-LKKGSRMLVCLSGRGDKDVAEVARLLEL--DV
MADAALGDFGQFGGRYVAETLMPAVEQLAREWPLAWADEAFRADYSRILSEYVGRPSPLTPAPRLAAAIGGQIWLKREDLNHTGAHKINNCVGQVLLARRLGKTRIIAETGAGQHGVATATVCAYFGLPCVVYMGAEDVARQALNVFRMRLLGAEVRPVQAGSATLKDAINEALRDWVANVADTHYVIGSVMGPDPYPSMVRDLQRVIGDEARAQCLDRIGSLPDAVVACVGGGSNAIGIFAAFIDDPGVQLIGVEAAGEGLD-GRHAATMSRGEVGVYHGMRSLVLQDDDGQLQEAHSISAGLDYPGIGPEHAYLRERGRARYLAIDDEQALAALSLLSRTEGIIPALETAHALAALESLVAE-LGPKAKILVNLSGRGDKDMHTVMGRLDAEGTR
MSRDDEGYYGRFGGAYIPEILHANVENLKEAFYRWVDDEEFMAEFYSLMRDYVGRPSPLYHARRLSALYNTNIYLKREDLNHTGAHKINNAIGSALLARRMGKKRIIAETGAGQHGVATATVCALMGMECIVYMGATDVARQRPNVERMKMLGAKVVPVTSGNMTLKDATNEAIRDWCCNPSDTFYIIGSTVGPHPYPEMVARFQSVISQEMLRQVPELTGKLPDYVVACIGGGSNAAGAFYHFINRPEVNLVAVEAAGLGIDSGETAASMARGTEGIIHGARTMVMQDEDGQITEPYSISAGLDYPGVGPLHAYLHDTGRAEVIAATDRQALDAAYRLTRLEGIIPALESAHAFAALDIKK---FAPDDVVVINLSGRGDKDLALYNEQLAI--SN
MS---AGRFGAFGGRYVPEALVPALEQLDEERRAAMADPTFLAELEELHRTYTGRPSIITEVPRFAAHAGARIILKREDLNHTGSHKINNVIAQALLTKRMGKTRVIAETGAGQHGVATATAAALMGLECRVYMGKVDTERQALNVARMRMLGAEVVAVEHGSATLKDAINEALRDWVTNVEHTHYLIGTVTGPHPFPEMVRDFHRIIGVEAREQVLELTGRLPDAVVACVGGGSNAMGIFHRFIEDEGVRLVGVEAGGEGLE-GRHAARFASAVPGVLHGAMSYLMQDEDGQTMESHSVSAGLDYPSVGPEHAFLRDSGRADYVYATDEQAMEAFALLCRTEGIIPAIESAHALAGALVLGRE-LGPDGIILVNLSGRGDKDMHTAAEWFGLGRQL
MS-NDNGYYGNFGGAYIPEMLYPNVDELQRSYLPIIQSESFRQEFDQLLRDYVGRPSPLYRAGRLSDRYGTNIFLKREDLNHTGAHKINNTIGQILLAERLGKKRIIAETGAGQHGVATATVCALKGLQCVVYMGAIDIERQAPNVARMKMMGAEVIAATSGSKTLKDATNEALRDWINNPLDTHYIIGSVVGPHPYPDMVARFQSVISAETRKQLLEKTGRTPDYAVACVGGGSNAAGMFYHFLDEPSVRLVAVEAAGKGVHSGESAATTVLGREGVLHGSRSILMQTEDGQVIEPYSISAGLDYPGIGPQHAWLHKSGRATYAAITDEEAMQAGLLLTRLEGIIPAIESAHALAQLEKMT---FGKDESVVVCLSGRGDKDLDNYMKYF----GF
MNEDKNGYYGEFGGAFIPEMLRQNVESLRAVYHKIIESAEFQKEFTGLLRNYAGRPSPLFFAKRLSNKYGAKIYLKREDLNHTGSHKINNTIGQILLARNMGKTRIIAETGAGQHGVAAATVCALMGLECVVYMGETDMVRQEPNVKRMEMLGARVVPVRSGNKTLKDATNEALRDWICNPVNTFYIIGSVVGPHPYPDLVARFQSVISEELLSQLREAEGTNPGYILACVGGGSNAAGIFYHYINRKNVRLVGVEAGGEGINTGLTAATIAVGETGIIHGSKTLLMQNKDGQITEPYSISAGLDYPGVGPIHAWLARTGRADYLNVTDKEALTAAYELTRLEGIIPALESAHALAALGKLK---VKKTDIIVVNVSGRGDKDMQAYLEA-----KT
M--DKNGYYGQFGGAFIPEMLHPNVEELKENYLQIIEAREFQEEFAQLLRDYVGRPTPLYFAHRLSEHHNAKIYLKREDLCHTGAHKVNNTIGQIILAKKLGKNKVIAETGAGQHGVATATVCALMGMECVVYMGKIDMERQRPNVERMRILGATVVPATSGSQTLKDATNEAMRHWISNPLDTHYIIGSVVGPHPYPDMVARFQSVISEEMKLQLKAATGNEPNYVIACVGGGSNAAGAFYHYLDAEEVKLVAVEAAGKGINSGESAATCVLGKAGVLHGSKTLLMQTEDGQVIEPYSISAGLDYPGIGPMHAHLFETGRVKFENATDEEAMLAGIELSRLEGIIPAIESAHALAALSKIS---FKPDDVVVVNLSGRGDKDLETYIRWG----KY
MTSPGIGRFGAYGGRYVPEALVAALEELDEARLKAEVDPDFIAELTRLQLTYTGRPSLLTEVPRFAEHAGARIFLKREDLNHTGSHKINNVLGQALLTKRMGKTRVIAETGAGQHGVATATAAALMGLECVVYMGERDTQRQALNVARMRLLGAQVVPVTHGSRTLKDAVNEAMRDWVTNVSTTHYVLGTVTGPHPFPEMVRNFHKIIGEEARAQLLAEVGRLPDAVCACVGGGSNAMGIFHAFVPDESVRLFGFEAGGEGIDSGKHAARFSTGTPGVLHGAATYLLQDDDGQTIESHSISAGLDYPSVGPEHAYLHDTGRAQYRPIVDDEAMEAFGLLCRSEGIIPAIESSHALAGALQVGRE-LGEGAVVLVSLSGRGDKDVDTAARWFGLGDGS
MASPSAGDFGRFGGRFVAETLMPAVEELAREWPVAWADPSFRGDYERILSEYVGRPSALTPAPRLAKAVGGDIWLKREDLNHTGAHKINNCVGQVLLARRLGKQRIIAETGAGQHGVATATVCAYFGMPCVVYMGAEDVARQALNVFRMRLLGAEVKSVTAGSATLKDAINEALRDWVAHVEDTHYVIGSVMGPDPYPMMVRELQRVIGDEARAQMLERTGKLPDAVVACVGGGSNAMGIFAGFLGDPGVQLIGVEAAGEGLD-GLHAATMSRGAEGVYHGMRSLVLQDDDGQLQEAHSISAGLDYPGIGPEHAHLRETGRARYVAIDDAQALDGLSLLSRTEGIIPALETAHAIAALPQLVRE-LGPEATILLNLSGRGDKDMHTVMGRLDAKGDD
MTDHGLGRFGDYGGRYVPEALVAALEELDEQRQKAMVDDEFRHELAELHRTYTGRPSPITEVKRFAEHCGARVFLKREDLNHTGSHKINNVLGQALLAKRMGKTRVIAETGAGQHGVATATAAALMGLECVVYMGKVDTERQALNVARMQLLGASVVPVEHGSQTLKDAVNEAFRDWVANVDTTHYVLGTVTGPYPFPEMVRDFHKLIGEEAREQILTEAGRLPDAVCACVGGGSNAMGIFHRFIGDDGVRLVGLEGGGEGIASGKHASRFSGGTPGVLHGAYTYVIQDEEGQTIETHSVSAGLDYPSVGPEHSYLKDIGRAEYHPITDVEAMEAFRLLSQTEGILPAIESAHALAGAMKVGAE-LGEDGLILVSLSGRGDKDVHTAARWFGLETKL
MA-QSGPYFGDFGGRFVPESLVAALDELGEAYDLAKLDPAFGEELAELGRSYTGRPSIITEVPRFARHAGARVILKREDLNHTGSHKINNVLGQALLTKRIGKTRVIAETGAGQHGVATATAAALFGLECTIYMGEVDTERQALNVARMRLLGAEVVPVTTGSRTLKDAINEAMRDWVTNVATTNYIFGTVAGPHPFPEMVRDFQKVIGEEARQQVIDLTGALPTAVTACVGGGSNAIGIFHAFLDDAEVALYGFEAGGEGVDTERHAATITKGRPGVLHGARSYLLQDEDGQTIESHSISAGLDYPGVGPEHAWLAAIGRATYRPVTDAAAMQALRLLTRTEGIIPAIESAHALAGTLELGTE-LGPGATILVSLSGRGDKDMDTAAKYFDL-HPK
MNQNERGYYGQFGGSFIPEMLYPNVEELRQNYLEILYSPDFQEQYRQLLRDYVGRPTPLYLASRLSEALGAHIYLKREDLCHTGAHKVNNTVGQILLAQRLNKKKIIAETGAGQHGVATATVCALMGLECIVYMGAHDMERQKPNVERMKILGAEVRPATSGSQTLKDATNEAMRHWINNPQDTHYIIGSVVGPHPYPDMVARLQAIISEEIRLQLLEKTGSLPTHVVACVGGGSNAAGAFYHYLDEPSVKLVAVEAAGKGVSSGQSAATTALGKPGVLHGSQTLLMQTDDGQVVEPYSISAGLDYPGIGPLHAHLYASKRAQFIPVTDEAAMKAGIHLAKTEGIIPAIESAHALAALSELK---LQPQDVVVVNLSGRGDKDLETYIRWG----GY
MSNDRGGHFGAYGGVYVPETLMEPLRELDETYRAARRDASFRRELRYYLREYVGRPTPLYYADRMTRELGAKIYLKREDLCHTGAHKINNCIGQILLARRMGKKRIIAETGAGQHGVATATVAAMFGLECVIYMGKVDMERQALNVFRMESLGAEVVPVAAGQQTLKEAISEAMRDWVTNVRTTHYVLGSVLGAHPYPRMVRDFQSVIGRETRTQIRRHEGRLPDALIACVGGGSNALGLFHPFVKDTDVRLIGVEAGGTGIESGKHAARFADARTGILQGTRTYVLQDDEGQIQLTHSVSAGLDYAAVGPEHSLLHDTGRAEYSWVTDEDAVMGFDKLAQWEGILPALESAHAVAWIIRNAGR-FAPGQLVVINVSGRGDKDVQQIAEWKSQRKSL
METSERGYYGEFGGAFIPEMLYGNVEDLRSRYLDIIKDPGFVAEFRQLLKDYAGRPTPLYLAQRLSEKHGTAVYLKREDLCHTGAHKINNTIGQILLAQRLGKKRIIAETGAGQHGVATATVCALKGLNCIVYMGEKDIERQAPNVARMKMLGATVVAATSGSKTLKDATNEAIRDWINHPADTHYIIGSVVGPHPYPDMVARFQSVISEEIRWQLEEKTGSLPTHVLACVGGGSNAAGAFYHFLDEPAVQLVAVEAAGLGVNSGHTAATSQLGRPGILHGSKSLVMQTADGQVVEPHSISAGLDYPGIGPLHAHLFVSGRARFLSATDQEAVDAAFELARLEGIIPALESSHALAALHQLK---FTDSDKVVVCLSGRGDKDLATYMQFI-----K
MS-QAEKRFGAYGGQYVPETTMNALMEIEAGFKEAMQDEEFLAEYRQLLKDYSGRPTPITYAKRLSESLGAKIYLKREDLNHTGAHKINNTLGQALLARKLGKKKLIAETGAGQHGVATATTAALLGMECTVYMGEEDVRRQQLNVFRMELLGAKVIPVHTGTRTLKDATNEALRQWVAQIEDTFYCIGSVVGPYPYPQMVKQFQRIISDEARQQILEMEGRLPDDVIACVGGGSNAIGMFAAFLDDSQVRLHGVEAAGRGLETDEHAASLSKGTPGVLHGSYSYFLQNEHGQIQPAHSISAGLDYPGVGPEHAFLKDQKRVDYSAVTDEEAIAAVKALCTLEGILPALESAHAIAQAMKLAKE-RSQEDILLICLSGRGDKDVETIREVISSEGTA
----------------MPESLIAAIDELALAHAEAMADPSFTAELSGLLADYAGRPSALTEVPRFAQHAGARIFLKREDLNHTGSHKINNVLGQALLTRRLGKTRVIAETGAGQHGVATATAAALFGLECTIYMGEVDTERQALNVARMRLLGAEVVAVKTGSRTLKDAINEAYRDWVASVETTNYIFGTAAGPHPFPAMVRDFQKIISEEARAQLLERAGRLPDAVLACVGGGSNAIGMFDAFLDDEGVRLYGVEAAGDGVDTPRHAASIERGRPGVLHGARTFVLQDEDGQTVESHSISAGLDYPGVGPEHSWLASIGRAEYIPATDDEAMQALRLLSRTEGIIPAIESAHALAGALRIGRE-LGPDAILAVCLSGRGDKDMDTAARYFDLGAQA
M--DERGYYGNFGGAFIPEMLYPNIEELRENYEQIVQAPDFQKQFNHLLRDFVGRPTPLYLAERLSEKYGAEIYLKREDLCHTGAHKVNNTVGQILLAQKLGKQKIIAETGAGQHGVATATVCALMGIECIVYMGEVDMARQKPNVERMRILGAEVRPAKSGSKTLKDATNEAMRHWINNPTDTHYIIGSVVGPHPYPEMVARFQSVISKEIKTQLLEKKGKNPDYVIACVGGGSNAAGAFYHYYNEEDVKLVAVEAAGLGNHTGESAATTVLGKPGILHGSKTLLMQTEDGQVVEPYSISAGLDYPGIGPVHAHLFETGRAKFYSVTDEEAMKAGVLLSRTEGIIPAVESAHAFAALNQMT---FNPSDVVVINLSGRGDKDLETYIKWG----KY
ME-DARGYYGQFGGAYIPEMLHRNVEELAARYTEIMEDESFRKEFDALLKDYVGRPTPLFRAERLSAETGATVFLKREDLCHTGAHKINNTIGQILLAGRLGKKRIIAETGAGQHGVATATVCALKGLECIVYMGEKDIERQAPNVARMKMLGATVIPAVSGSKTLKDATNEAIRDWINNPSDTHYVIGSVVGPHPYPDMVARFQQVISYETKQQLKEITGNLPTHVIACVGGGSNAAGAFYHFLDEPSVQLVAVEAAGHGVHSGMSAATTQLGKTGILHGSKSLLMQTEDGQVIEPHSISAGLDYPGIGPLHAHLFSTGRGTFLNATDEEALAAGFHLAKTEGIIPALESAHALAALNKLE---LTPADTVVVCLSGRGDKDLATYMHAM----NQ
M------KYGEYGGQYISEILMEAVIELEETFTRLRSDQAFIESFNYYMKQYVGRENPLYYAENLSKKCGAKIYLKREDLNHTGAHKINNAIGQALIAKSMGKEKVIAETGAGQHGVATATASALLGLQCKVFMGEEDMRRQKLNVFKMELLGTEVVPVKSGSRVLKDATNEALKYWAANIEDTHYIIGSAIGPAPYPEIVKYFQKIIGRETLAQHFEHEGKNPTAIIACVGGGSNAIGMFEPFIDLKDVKLYGIEASGKGLHSGAHACSINGGKIGILHGTKTYLLQDEAGQIEEAYSISAGLDYPGIGPEHSYLNDIGRVKYHPISDAEALEAFDILCKNEGIIPALESAHAVAYGLKLAPQ-MSSSETIVINLSGRGDKDVETIKEYYDE--KN
M--DERGYYGNFGGAYIPEMLYPNIEELRENYEQIMQAPDFQEQFQSLLKDFVGRPTPLYFAERLSEKYGAKIYLKREDLCHTGAHKVNNTIGQILMAQRLGKKKIIAETGAGQHGVATATVCALMGVECIVYMGAIDMERQKPNVERMRILGAEVRAAESGSKTLKDATNEAMRHWINNPKDTHYIIGSVVGPHPYPEMVARFQSVISEEIKKQLQTHEGRNPDYVIACVGGGSNAAGAFYHYYDEVDVNLVAVEAAGLGNHTGESAATTVLGKPGVLHGSKTLLMQTEDGQVVEPYSISAGLDYPGIGPVHAHLFETGRATFYSVTDEEAMKSGIALSRLEGIIPAIETAHAFAALNQMT---FKKDDVVVINLSGRGDKDLETYIKWG----KY
MGNDERGYYGEFGGAYIPEMLYPNVEELRQNYLNIINDPDFQKEFKELLTDYVGRETPLFFAKRLSDRYGANVYLKREDLNHTGAHKVNNTIGQILLAERLGKKRIIAETGAGQHGVATATVCALRGLECVVYMGEIDIKRQAPNVARMKMLGATVKPATSGSKTLKDATNEAMRDWINNPVDTHYIIGSVVGPHPYPDMVARFQSVISAEVKSQLKAKIGTLPDYVLACVGGGSNAMGAFYHFLNDESVKLIAAEAAGHGVDSGKSAATTILGKEGVLHGSRSLLMQTEDGQVVEPHSISAGLDYPGIGPQHAHLFKTGRGTYVAVTDDEAMQAGKLLAQLEGIIPAIESSHALAYLEKMN---FKGGENVVVCLSGRGDKDLQTYMDYF----GF
M--DEKGFYGKFGGAYIPEMLHPNIEELRENWEQIVASPDFQEEFQMLLRDFVGRPTPLYFASRLSEKHGAKIYLKREDLCHTGAHKVNNTVGQIILAKKLGKKRIIAETGAGQHGVATATVCALMGMDCTVYMGALDIQRQRPNVERMKILGAKVVPATSGSQTLKDATNEAMRQWINNPVDTHYIIGSVVGPHPYPEMVARFQSVISQEIKTQLLEKEGTNPDIVIACVGGGSNAAGAFYHYYNVPQVRLVAAEAAGLGINSGKSAATTVLGTPGVLHGSKTLLMQTEDGQVVEPHSISAGLDYPGIGPVHAHLHDIGRAEFVAVEDEDAMKAGIELSRLEGIIPAIESAHAIHALNMIQ---YQKDDVIVINLSGRGDKDLETYIKWG----GY
M--DNNGYYGEFGGAYIPEILHGTVQKLKEAFYAIKDDASFRAEYYDLLKNYVGRPSPLYFAKRLSEKYGTKIYLKREDLNHTGAHKINNALGQILLAKRMGKTRIIAETGAGQHGVATATACALMGLECIVFMGKTDVERQFVNVQKMRMLGATVEAVTSGSATLKDATNEAIRYWCSNP-DAFYIIGSTVGPHPYPDMVGFFQSVISEEIKWQLQEQIGRYPDYLIACVGGGSNAMGTYYHFINDERVKIISAEAGGRGIESGETAATISVGTIGIIHGFRTLLMQDADGQITEPYSISAGLDYPGIGPAHAYYAQVGRTKVLPVNDDEALEAAFELTQLEGIIPAIESAHAMAVLKKEKGT-FKPDDIVVINVSGRGDKDLDTFLKYFKP--KP
M--DEKGFYGKFGGAYIPEMLHPNIEELRDNYESIVASEEFQQEFQLLLRDFVGRPTPLYFASRLSETFGAKIYLKREDLCHTGAHKVNNTIGQIILAKKLGKKRIIAETGAGQHGVATATVCALMGMDCTVYMGELDIERQRPNVERMKILGAKVVPATSGSKTLKDATNEAMRQWINNPVDTHYIIGSVVGPHPYPEMVARFQSVISEEMKWQLKEKEGRNPDLVIACVGGGSNAAGAFYHYYNTPDVRLIAAEAAGMGISSGKSAATTVLGTPGILHGSKTILMQTEDGQVVEPHSISAGLDYPGIGPVHAHLFDIGRGEFVAVEDEDAMKAGILLSRTEGIIPAIETAHAIHALNLIE---YRSDDVIVINLSGRGDKDLETYIKWG----GY
MNEDARGYFGNYGGKFIPETLIKNAAELEAEYLECRNDPAFWQEYRDLLKNYVGRPTPLYYAKRLSQELGAKIYLKREDLCHTGAHKINNAIGQVLLAKRMGKTRIIAETGAGQHGVATATVCALMGLNCFVFMGEEDIERQAPNVARMKLLGATVMPVSSGSRTLKDATSEAIRDWVTNPEDTFYIVGSVIAMHPYPMMVRDFQSVIGTETRSQILEAEGRLPEKIVACVGGGSNAMGMFYPFLNDPEVKLIGVEAAGEGLDK-LHAASLTCGKRGVLHGAMMRVLQNADGQIELAHSISAGLDYPGVGPEHCHLQEIGLASYESATDTEALQALKTLARTEGIICALESAHAMHFAITEAPK-MKPSEILVLNLSGRGDKDLNTIMKHFAN--EL
MSSTTPGRFGPYGGRYVPETLMPAVMALEAAYTEAKADPAFWAELGGLQRTYTGRPTPLTLARRLSEKCGAQIYLKREDLAHTGAHKINNALGQGLLAKRMGKRRIIAETGAGQHGVATATVCALLGMECVVYMGVDDMARQRPNVFRMRLLGAEVRGVESGSRTLKDAINEAMRDWVTN-PESYYLLGSALGPHPYPTMVRDFQSVIGHEAREQMLNQVGRLPDVIVACVGGGSNAIGIFHPFINDTDVALRGVEAGGRGATLGDHAARFFAASPGVLQGTYSYVLQDDNGQIASTHSISAGLDYASVGPEHAWLHDTGRATYTAADDEEALDGFETLARYEGIIPALESSHAIAEALKLAPT-MRPDQIILVNLSGRGDKDIFSVAEALGM--EI
M--DEKGFYGKFGGAYIPEMLHPNIEELRDNYEQIVATAEFQEEFQSLLRDFVGRPTPLYFAKRMSEKYGAKIYFKREDLCHTGAHKVNNTVGQIILAKKLGKKRIIAETGAGQHGVATATVCALMGMECTIYMGALDIQRQRPNVERMRILGAKVVPATSGSQTLKDATNEAMRQWINNPVDTHYIIGSVVGPHPYPEMVARFQSVISEEIKKQLLEKEGTNPDILIACVGGGSNAAGTFFHYYNVPEVRLVAAEAAGLGISSGKSAATTALGTPGILHGSKTLLMQTEDGQVVEPHSISAGLDYPGIGPVHAHLFDIGRAEFVAVEDEDAMKAGIELSRMEGIIPAIETAHAVHALNMIA---YKKDDIIVINLSGRGDKDLDTYIKWG----GY
MATNSHGHFGPYGGMFVPETLMHPLEELRAAYAACLADPNFQIEMDADLRDYVGRPSPLYHAERWSRELGAQIYLKREDLNHTGAHKVNNTIGQALLARRMGKTRIIAETGAGQHGVASATVAARLGLECVVYMGEVDIARQEANVYRMRLLGARVVPVTSGSRTLKDALNEAMRDWVTNVDNTFYIIGTVAGPHPYPMMVRDFQAVIGREARAQILERAGRLPDALVACVGGGSNAIGLFYPFIEDREVAIYGIEAAGEGIATGHHAAPLNAGRPGVLHGNRTYLMEDANGQIIETHSISAGLDYPGVGPEHAWLKDSGRAQYDAVTDDEALAAFHHLTRTEGIIPALESSHALAYAHKLAPT-LRQDQIILVNLSGRGDKDMHTVALHDGL--VL
MTSEVGPFFGDFGGRFMPESLIAALDELDEAYQTAKLDPLFHEELAELHRTYTGRPSILTEVPRFAKHAGARVILKREDLNHTGSHKINNVLGQALLAKRLGKTRLIAETGAGQHGVATATAAALFGMECVVYMGEVDTERQALNVARMRLLGAEVIPVTTGTRTLKDALNDAFRHWVANVESTHYLIGTVAGPHPFPVMVRDFVKVIGEEARAQMLELTGALPDAVAACVGGGSNAIGIFHAFLDDTSVGLYGFEAAGLGADTDRHAATITKGRPGVLHGSRSFVLQDEDGQTMESHSISAGLDYPGVGPEHAWLASIGRATYSPITDEAAMSAFRLLCTTEGIIPAIESAHALAGAIDLGRE-LGPDATILVSLSGRGDKDVATAGRYFDV--QS
MNTNDRGYYGQFGGSFIPEMLYPNVEELRERYLEIIYSPEFQQEYHQLLRDYVGRPTPLYPAKRLSEEFGAQIFLKREDLCHTGAHKVNNTVGQILLAKRLGKHKIIAETGAGQHGVATATVCALMGLECIVYMGSHDMERQKPNVERMKILGAEVRPATSGSQTLKDATNEAMRHWINNPQETHYIIGSVVGPHPYPDMVTRLQAIISEEIRWQLKEKTGSLPTHVVACVGGGSNAAGAFYHYLDEPEVKLVAVEAAGKGVSSGQSAATTALGKPGVLHGSQTLLMQTEDGQVVEPYSISAGLDYPGIGPLHAHLFNSKRAQFIAITDADAMDAGIHLARREGIIPAVESAHALAALKEMQ---LQPTDIVVVNLSGRGDKDLETYIRWG----GY
M--DERGYYGQFGGAYIPEMLYPNVEELRNNYLRIIQQDDFKKEFDDLLKNYVGRPTPLYHAKRMSEKYGAKIYLKREDLCHTGAHKVNNTIGQILLAKRLGKQKIIAETGAGQHGVATATVCALMGMECIVYMGKVDMERQRPNVERMRILGAKVVPALSGSMTLKDATNEAMRHWINNPTDTHYIIGSVVGPHPYPDMVARFQSVISDEMKKQLQEEIGNFPDYVFACVGGGSNAAGAFYHFLQDEHVTLVGVEAAGKGINSGESAATTVLGKVGVLHGSRMLLMQTEDGQVVEPHSISAGLDYPGIGPMHAHLCEVGRVKFVSATDDEAMNAGVELSRFEGIIPAIESAHAIAALSQFE---FDKDDVVVINLSGRGDKDLETYIRWG----KY
MA-DETGHFGPYGGKFVPETLMPALDELEEVYLKAKHDKEFQAELDHLLRTFVGRPTPLTYARRLTEYFGPRIYIKREDLAHTGAHKINNALGQALLMKRMQKTRIVAETGAGQHGVATATAAAMLGIECVVYMGTVDMARQEPNVYRMRLLGAEVRGVDSGSKTLKDAINEAIRDWVTNVRNTHYLLGSALGPHPYPTIVRDFQSIIGREALRQMLDPEGRLPDAIVACVGGGSNAIGIFHPFLEYESVRLIGVEAGGRGIEGGEHAARFADGRLGVLQGTKSYVLQDEDGQIALTHSISAGLDYASVGPEHAWLRDLGRTEYTYATDDEALEGVRLLSRLEGIIPALESAHAIAHLMKLAPQ-MSKNEVILVNLSGRGDKDLGTIMKELG---AL
MT-DQYGYYGQFGGAYIPEMLYPNVKELKENYEAMIADPKFKEEFDGLLKDYVGRPTPLYFAKKLSEKYGAKIYLKREDLNHTGAHKVNNTIGQILLAKRLNKKKIIAETGAGQHGVATATVCALMNLECIVYMGEIDIARQRPNVERMRLLGATVVPAKSGSKTLKDATNEAMRHWINNPTDTHYIIGSVVGPHPYPDMVAKFQSVISEEMKWQLKEKEGKNPDHVIACVGGGSNAAGAFYHYLDALDVNLVAVEAAGLGVESGESAATTALGTPGVLHGSKTILMQTEDGQVVEPYSISAGLDYPGIGPIHAHLFDSGRAQFKYVTDDEAMTAGVELSRLEGIIPAVESAHAFAALGKMD---FKPDDVVVVNLSGRGDKDLETYIKWG----NY
MIEDQRGYYGNYGGAFVPEMLHPNVEELQQKYLALISEESFQKQFRYLLKNYVGRPTPLYYAERLSAKYGGRIYLKREDLCHTGAHKVNNTIGQILLAQRLGKKKIVAETGAGQHGVATATVCALMNLECIVYMGEVDIQRQAPNVARMKMLGAEVRAATCGSKTLKDATNEAMRHWINNPEDTHYIIGSVVGPHPYPDMVARFQSVISEEIRQQLMEQEGRTPDYVMACVGGGSNAAGAFYHYLHTPSVKLVAVEAAGLGVDSGHSAATTALGKPGVLHGSKTILMQTEDGQVVEPYSISAGLDYPGIGPIHAHLFETGRATFLSATDDEVVEAAFELTRLEGIIPALESSHALAVLGRMN---FSPEDVVVVNLSGRGDKDMGTYMKKMA---DS
MPVDARGRFGVYGGRYVPETLIPALEELEAAYREAKADPEFLKALEYYRTRYAGRPTPLYFAANLTRHWGARVYLKREDLNHTGAHKINNTLGQALLARRMGKRRVIAETGAGQHGVSVATVAALFGLECVVYMGEEDVRRQALNVFRMELLGAEVHPVASGSRTLKDATNEAIRDWVTHVRDSFYILGSVVGPHPYPMIVRDFQSVIGEEVKRQLLEAEGRVPDAVVACVGGGSNAIGIFAPFLPEGRPRLVGVEAAGKGLGTGRHAASINAGKRGVLHGSYMYLLCDADGQIQPAHSVSAGLDYPGVGPEHAYYADAGIAEYGSVTDAEALEAFQLLARLEGIVPALESAHAVAYAGRLARE-MRPDEVLVVNLSGRGDKDVVEVKRLLEAKGGR
MTSDERGRFGQFGGTYAPVTLLPAIEELREAYDAARRDPEFQAELERLLATYVGRPTALYYAESLSREIGAQIYLKREDLAHTGAHKINNALGQGLLAKRMGKPRVIAETGAGQHGVATATVCAMLGLECVVYMGEVDIARQSLNVFRMKLLGAEVRPVGTGSRTLKDAMNEAIRDWVTNVETTYYLIGSVAGMHPYPLMVRDFQSVIGRETRRQILEQAGRLPNAVVACVGGGSNAMGIFHPFVDDPGVELHGAEAAGLGIESGKHAATLSAGRVGVLHGSRSYVLQDDDGQIIEAHSIAAGLDYPGVGPEHSYLKDTGRATYHPITDAEALEGFKLLCRTEGIIPALESAHAVALGARLAAD-RSPDDIIVINLSGRGDKDMHTLAEALGV--AL
MATDKQGYYGAFGGAYIPEMLHRNVEELRSRYLDIMHEAGFQQEFQQLLRDYVGRPTPLFLAERLSKAFNTSIYLKREDLNHTGAHKINNAIGQVLLAQRLGKKRIIAETGAGQHGVATATVCALKGIECIVYMGSKDIERQAPNVARMRMLGATVIPATSGSQTLKDATNEAIRDWINNPTDTHYVIGSVVGPHPYPDMVARFQSVISEETRLQLKQQTGKLPTHVIACVGGGSNAAGAFYHFLDEPSVQLVAVEAAGHGVHSGMSAATTQLGKPGVLHGSKSLVMQTEDGQVVEPHSISAGLDYPGIGPLHAHLFQSGRGNFLSATDEDAVKAAFQLCKLEGIIPALESSHALAALNQLK---LAATDTVVLCLSGRGDKDLATYMKHL------
MSPDASGHFGPYGGLFVPETLMLPLEELREAYERYLADPDFLAELDADLRDYVGRPSPIYHAERWSRELGAQIFLKREDLNHTGAHKVNNTIGQALLAKRMAKTRIIAETGAGQHGVATATVAARLGLECVVYMGEVDVARQEANVYRMRLLGAEVVPVRSGSRTLKDALNEAMRDWVTNVDDTFYIIGTVAGPHPYPAMVRDFQAVIGREARAQMLERTGRLPDALVACVGGGSNAIGLFHPFLDDESVAIYGIEAAGEGLETGRHAAPLCAGRPGVLHGNRTYLMEDADGQIIETHSISAGLDYPGVGPEHAWLKDSGRAQYRAITDREALTAFHTLTRTEGIIPALESSHALAFAAKLAPT-MGRDQNILINLSGRGDKDMHTVAALDGI--EL
MPNDPVGRFGDFGGRYVPEALIAALEELDEQRQKAWADPEFVAELDRLHRTYTGRPSIITEVPRFAEHCGARVLLKREDLNHTGSHKINNVLGQALLARRMGKTRVIAETGAGQHGVATATAAALMGLECVVYMGERDTERQALNVARMRLLGARVVPVRHGSRTLKDAVNEAFRDWVANVEHTHYVLGTVTGPHPFPEMVRDFHAIIGEEARGQVLELTGRLPDVVCACVGGGSNAMGIFHAFVGDEQVRLVGLEGGGEGVASGRHASRFSTGTPGVLHGAFTYLLQDDEGQTIESHSVSAGLDYPSVGPEHAALHASGRAEYHPVTDDEAMEAFQLLTRTEGILPAIESSHALAGAMRLGRE-LGPDALILVSLSGRGDKDVDTAARWFGLGQGQ
MRATRRPYFGSYGGRWMPESLIAALDELEDTFEKAKADPEFIAQIADLNKNYSGRPSLLTEAKRFSQHAGVRIFLKREDLNHTGSHKINNVLGQALLAKRMGKTRVIAETGAGQHGVASATAAALLGLECVVYMGAEDCRRQALNVARMELLGATVIPVTSGSQTLKDAINEALRDWVANVDNTHYLLGTAAGAHPFPAMVRYFHEVIGEEARAQILEQTGRLPDAVCACIGGGSNAIGIFHGFLDDPSVKIYGFEAGGEGVDTGRHAATITLGKPGVLHGARSYLMQDDDGQTIESHSISAGLDYPGVGPEHSYLADIGRVTYEPITDSEAMEAFRLLCRTEGSSPPSSPRMHWLGPSRWASG-SPPRAETQQRRSGAATRTLNGSTCWTRIGSRH
M--NEKGYYGKFGGAYIPEMLYPNVEELRTRYLDIIYEEGFQKEFHKLLRDYVGRPTPLYLAKRLSEKYGATIYLKREDLCHTGAHKVNNTIGQILLAKRLGKQKIIAETGAGQHGVATATVCALMGMECIVYMGKIDMERQRPNVERMRILGTTVVPALSGSMTLKDATNEAMRHWINNPTDTHYIIGSVVGPHPYPDMVARFQSVISEEMKKQLQEEIGNYPDYVFACVGGGSNAAGAFYHFLDDEHVTLVASEAAGKGVDSGESAATTALGKPGVLHGSKTILMQTEDGQVVEPYSISAGLDYPGIGPIHAHLFDVGRVKFVSATDDEAMNAGLELSRMEGIIPAIESAHALAALSQFT---FEKDDVVVVNLSGRGDKDLETYIRWG----KY
M--DEKGFYGKFGGAYIPEMLHPNIEELKENYEQIISTEEFKTEFNSLLRDFVGRPTPLYLASRLSDKYGAKIYLKREDLCHTGAHKVNNTVGQIILAKKLGKKRIIAETGAGQHGVATATVCALMGMDCTVYMGELDIQRQRPNVERMKILGAKVVPATSGSKTLKDATNEAMRQWINNPVDTHYIIGSVVGPHPYPEMVAKFQSVISEEIKTQLKEKEGRNPDLVIACVGGGSNAAGAFYHYYNVPEVRLIAAEAAGLGISSGKSAATTVLGTMGILHGSKTLLMQTEDGQVVEPHSISAGLDYPGIGPVHAHLYDIGRGEFVAVEDEDAMKAGVELSRLEGIIPAIETSHAIHALNMIE---YKRDDIIVINLSGRGDKDLDTYIKWG----GY
M--DDKGFYGKFGGAYIPEMLHPNIEELKQNYVAIIEDKAFQSQFDNLLTDYVGRPTPLYLASRLSEKYKAKIYLKREDLCHTGAHKVNNTIGQILLAQKLGKKRIIAETGAGQHGVATATVCALMGMDCTIYMGEVDIARQRPNVERMKILGAKVIPASSGSKTLKDATNEAMRQWINDPVDTHYIIGSVVGPDPYPEMVAKFQSVISKEIKIQLKEKEGRNPDMVIACVGGGSNAAGAFYHYYNEPDVRLIAVEAAGLGIHSGKSAATTALGKMGILHGSKTLLMQTEDGQVVEPHSISAGLDYPGIGPIHAHLFDIGRAEFVGVEDKHAMEAGIELSKLEGIIPAIESAHALYALNQIE---YKPDDIIVINLSGRGDKDLETYIKWG----KY
MEADSRGYYGNFGGAFIPEMLYPNVEELRENYLSIIAEPSFQKEYNDLLRNYVGRPTPLYRANRLSEKYKTNIFLKREDLCHTGAHKVNNTIGQILMAKRLGKKRVVAETGAGQHGVATATVCALMDIECIVYMGELDIERQAPNVARMKMLGAEVRPATCGSRTLKDATNEAMRHWINNPVDTHYIIGSVVGPHPYPDMVARFQAIISEEMRWQLKEQTGKTPDYVVACVGGGSNAAGSFYHFLDDENVKLVAVEAAGQGLTSGHSAATTALGKPGVLHGSRTILMQTEDGQVVEPFSISAGLDYPGIGPQHAYLYDSGRGIFMSATDEEAVQAAFELTRFEGIIPALESSHALAVLGQLG---ASENENVILNLSGRGDKDMATYMKYI----D-
MKIDFHGYFELFGGRFVPETLIPALDELESAYKEVKNAPSFWAEFDSLSHDYAGRPTPLYFAQRLTEHCGAQIFLKREDLLHTGAHKINNALGQGLLAKRMEKRRIIAETGAGQHGVAAATICAKLGLECIVYMGEKDIHRQALNVFRMKLLGAEVHPVSSGSKTLKDAINEAIRDWVTNVSDTYYLLGSVVGPHPYPVMVRDFQSVIGKEAKEQILHKCGRLPDYIIACVGGGSNAIGIFHPFVNDKDVKFIGVEAAGRGIKTLQHAASLVAGKVGVLHGAKSYVLQDDAGQIRETHSIAPGLDYPGVGPEHSYYKAIGRATYVAVDDNAALEAFQLLCQTEGIIPALEPAHAISYAVKMASS-LDKEQIIVVNLSGRGDKDVDIVVRALGM--EL
M--DEKGFYGKFGGAYIPEMLHPNIEELRENYEQIVATAEFQKEFKSLLKDFVGRPSPLYFAERMSQKYGAKIYFKREDLCHTGAHKVNNTVGQIILAKKLGKKRIIAETGAGQHGVATATVCALMGMDCTIYMGALDIQRQRPNVERMKILGAKVVPATSGSQTLKDATNEAMRQWINNPVDTHYIIGSVVGPHPYPEMVARFQSVISEEIKWQLKEKEGTNPDLVIACVGGGSNAAGAFYHYYNIPQVRLIAAEAAGLGISSGKSAATTALGTPGILHGSKTLLMQTEDGQVVEPHSISAGLDYPGIGPVHAHLFDIGRGEFVAVEDEDAMKAGIELSRMEGIIPAIETAHAIHALNMIE---YRKDDIIVINLSGRGDKDLDTYIKWG----GY
MS-MTGPYFGSFGGRFVPESLIAALDELDDAYTAAKKDPAFQEELAELHRTYTGRPSIITEAKRFAEHAGARILLKREDLNHTGSHKINNVLGQALLAKRLGKTRIIAETGAGQHGVASATAAALFGLECVVYMGEVDTERQALNVARMKLLGADVVPVTVGSRTLKDAINEALRDWVANVDTTHYLLGTVAGPHPFPAMVRDFHSVIGIEAREQVLALTGRLPDVIAACVGGGSNAMGIFHPFLDDEGVRLVGLEAAGDGIDTLFHAATISKGRPGVLHGARSLMLQDEDGQTLESHSISAGLDYPGVGPEHAWLDEIGRAEYRGVTDAEAMDALRLLSRTEGIIPAIETAHALHGALELGRE-LGPEAIILVNLSGRGDKDMETAARYFGLDAQS
MSDQPGPYFGEFGGRWVPEALIAALDELEVEYRKAVEDPAYTDELARLHREYVGRPSPLTEVTRFAQHCGNRVFLKREDLNHTGSHKINNVLGQALLVKRMGKTRVIAETGAGQHGVATATAAALLDLECVVYMGEEDTRRQALNVARMRLLGATVVPVTIGQRTLKDAINEALRDWVANVETTHYLLGTVTGPHPFPEMVRELHKIIGEEAREQILERTGRLPDVAAACVGGGSNALGLFNAFLDDPSVALFGFEAGGEGIESGRHASRFQGGVPGVLHGARSYLLQDDDGQTLPSHSVSAGLDYPSVGPAHSWLHDLGRATYRPVTDDEAMEAFRVLCRTEGIIPAIESAHALAGAMQVGTE-LKRDQIILVNLSGRGDKDVATAARWFGLEGDQ
MK-DQNGYFGDFGGCFVSETLMPAIEELKETFVKMRKDKKFQNELKSYLKNYVGRPTPLYFAEKLSKKFQFKLYLKREDLCHTGAHKINNALAQVLLAKKMGKTRVIAETGAGQHGVATATAASLLGLKCRVYMGTEDMRRQSLNVFRMQLLGTEVIGIDSGSKTLKDAINEAFRDWVTHVKDTHYVLGTAFGAHPYPYMVREFMSVIGTEAYKQIKKAEKRLPDAVIACVGGGSNAIGIFSSFIKDKKVRLIGVEAGGKGIESGLHAARFAGGRVGVFQGTKSYLLQDENGQALTTHSVSAGLDYASVGPEHSFLREIKRASYSYATDEEALNGFSTLAKEEGIIPALESSHAVGYLISHAEE-F-KNQLIILNLSGRGDKDVIQVKEIMEN--MQ
MI-DEKGFYGNFGGAYIPEMLHPNIEELRLNYEAIIAEPDFQETFHSLLRDFVGRPTPLYLAERLSEKFGAKIYLKREDLCHTGAHKVNNTIGQIILAKKLGKKRIIAETGAGQHGVATATVCALMGMECTVYMGALDIERQRPNVERMKILGAKVVPATSGSKTLKDATNEAMRQWINNPVDTHYIIGSVVGPHPYPEMVARFQSVISAEIKAQLLEKEGRYPDAVIACVGGGSNAAGAFYHYYNDPRVRLIAVEAAGLGISSGKSAATTALGTPGVLHGSKTLLMQTKDGQVVEPHSISAGLDYPGIGPVHAHLFESGRGEFIAVEDDDAMRAGIALSRTEGIIPAIETSHALHALSLME---YKPGDVLVINLSGRGDKDLDTYIKWG----KY
MT-AVGPYFGDFGGRFVPESLVAALDELDDAYRAAAVDPEFQAELAGLHATYTGRPSIITEVPRFAEHAGARILLKREDLNHTGSHKINNVLGQALLARKLGKTRLIAETGAGQHGVATATAAALFGMECVVYMGQVDTERQALNVARMRLLGADVVSVTTGSRTLKDAINDALRDWVSSVETTHYVLGTVAGPHPFPTMVRDFHKIIGEEARQQVLDLTGALPDVVTACIGGGSNAMGIFDAFLDDESVELYGFEAGGDGIETGRHASSITLGRTGVLQGARSYLMQDEDGQTVESHSISAGLDYPAVGPEHAWLASIGRAKYEPVTDVEAMEAFRLLTRTEGIIPAIESAHALAGTIRLGLD-RGPGTTILVSLSGRGDKDVATASRYFGI-EQL
MSMDERGHFGPFGGRFVPETLIPALDELVTEYHKAKADPDFQKELDLHLRDFVGRPTPLYFAQRLSEHYGARIYLKREDLCHTGAHKINNTLGQILLARRMRKPRIIAETGAGQHGVATATVCARFGLECEVYMGEEDVRRQELNVFRMRLLGAKVTPVSSGTGTLKDATNEAIRDWVTNVRTTHYIIGSVVGPHPYPMLVRDFQSVIGQETRSQILEKEGRLPDILLACVGGGSNSIGLFYPFLNDSGVRLIGVEAAGEGIETGRHCATLTAGTPGVFQGSASYLIQNEDGQVAPSHSISAGLDYPGVGPEHSYLKETGRAEYVAVTDEEAIQAVQQLARLEGIIAALETAHAFAYLNTLAKTQLTKETIVVINCSGRGDKDMNTIARVLKL--Q-
M----KGRYNGFGGQFIPETLMNALIQLEEAYNYYKEDEAFCTELDYLYRQYANRPSNLYYAKKMSDDLGPKIYLKREDLNHTGSHKINNVIGQVLLAKKMGKTRVIAETGAGQHGVATATIAALLGMECEIFMGEEDTKRQALNVYRMELLGAKVNAVTSGTMTLKDAVNETLREWVNRIEDTHYVMGSVVGPHPFPMIVRDFQRVISKEIKEQIMAIEGKLPDCIVACVGGGSNAMGSFYEFIDDTECILYGAEAAGIGVDTKYHAASITKGSVGIFHGMKTYFCQDEYGQIAPVHSISAGLDYPGIGPEHASLHSNGRAIYKPITDKQAVEAFMYLSKMEGIIPAIESAHAIALAIEVASQ-MTKEQVMVITMSGRGDKDVAMIARYMGQEISE
M--DKKGYYGNFGGAFIPEMLYPNVEELRENYLKIINDESFQKEYQDLLKNYVGRPTPLYLAKRLSEKYNATIYLKREDLCHTGAHKINNTIGQILIAKRMGKTRIIAETGAGQHGVATATACALMGMPCVVHMGAVDMDRQKPNVERMRMLGAEVIPAMTGSRTLKDATNEALRDWINNPVDTFYIIGSVVGPHPYPDMVARLQAVISEEIIDQLQETTGNDPTHVIACVGGGSNAAGSFYHFLDRPNVELIAVEAAGEGVYSGYSAATTFLGKPGVLHGSKTLLMQTEDGQVVEPHSISAGLDYPGIGPMHANLFETGRAKFFSITDKEAFQAAFMLARTEGIIPALESAHAVAALENIA---LKKSDVVVVNLSGRGDKDMMTYITRKEELTNN
MKKDTHGHFGIYGGRFVPETLIHALNELAEAYHAVRRNQSFKKELSHYLATYAGRPTPLYFARNLSQSLNLNVYLKREDLCHTGAHKINNTIGQGLLARYLGKNRIIAETGAGQHGVASATAARLLKLSCDVYMGTEDMKRQALNVYKMKLLGARVIPVTSGSKTLKDATNEAIRDWVTHVDSTHYLLGSAVGPHPYPAMVRDFQLVIGREARAQIRRCQRSKVDVLIACVGGGSNAIGFFYPFLKD-RVKLIGVEAAGEGLHTKHHAASLRKGSLGVLHGMKSLVLQDRDGQIQLAHSISAGLDYPSVGPEHAFLKQTGRAQYETATDADALRGFHALTQLEGIIPALEPAHAVGYLIKSARR-FKKGSTVMICLSGRGDKDLDVVRRAEHHGRMI
MN---KGRFGRFGGQYVPETLMNALDELERAYNEAMADNSFMEELGYYLDKYVGRPTPLYFAERLTEYLGGKVYLKREDLNHTGAHKINNALGQGLLAKRMGKKRLTAETGAGQHGVAAATAAALLGMECDVFMGREDMERQALNVFRMELLGARVVPVTSGTATLKDATNEAIRDWVSNVEHTHYIIGSVVGPHPYPTMVRDFQRIIGDETRQQIIQAEGCLPDHIIACVGGGSNSMGIFYPFVSDDVVKLYGVEAAGLGLDTDKHAATISKGNVGVLHGMMTYLLQDKYGQIQPVYSISAGLDYPGVGPEHAYLYDIGRVHYTSVTDNEAVEAFEMLSRLEGIIPALESAHAVAYAAKLVPQ-LSKDDIIVINISGRGDKDVQSIAKLKGVNIDE
MTANERGYYGQFGGAYIPEMLYPNVEELRDNYLKIIAQPDFQEEFHGLLRDYVGRPTPLYLAQRLSEKYNTNIYLKREDLCHTGAHKVNNTIGQILLARRLGKQKIVAETGAGQHGVATATVCALMGMECIVYMGEIDIERQAPNVARMKMLGAEVRPASSGSKTLKDATNEAMRHWINHPTDTHYIIGSVVGPHPYPDMVARFQSVISEEIKKQLFEKTGSLPDYVIACVGGGSNAAGAFFHFLDDESVKLVAAEAGGHGVDSGLSAATTFLGKIGVLHGSKSILMQTEDGQVVEPHSISAGLDYPGIGPLHAHLFDSHRAQFFAITDDESIASSMELAKLEGIIPAIESAHALAVLPYLK---ATPNETVVINLSGRGDKDLATFMKY------L
MNDDEKGFYGKFGGAYIPEMLHPNIEELRDNYEQIMASEAFQKEFRSLLKDYVGRPTPLYLASRLSEKYGAKIYLKREDLCHTGAHKVNNTVGQIIMAKMLGKKRIIAETGAGQHGVATATVCALMGMDCTVYMGALDIQRQRPNVERMKILGAKVVPATSGSQTLKDATNEAMRQWINNPVDTHYIIGSVVGPHPYPEMVARFQSVISEEMKWQLLEKEGRNPDLVIACVGGGSNAAGAFYHYYNSPEVRLIAAEAAGLGVSSGKSAATTALGTPGILHGSKTLLMQTEDGQVVEPHSISAGLDYPGIGPVHAHLFDIGRGEFVAVEDEDAMKAGIELSRLEGIIPAIETAHALHALNMIE---YQKDAVIVINLSGRGDKDLDTYIKWG----GY
M--DKNGFYGSFGGAYIPEMLFPNVEELKEKYLNIMHEESFIEEYNNLLKDYVGRPTPLYFAKRLSEHFKANIYLKREDLCHTGAHKINNTLGQILLAKRLGKRRIIAETGAGQHGVATATVCALLGFDCIVYMGEIDMERQKPNVERMKMLGAKVVPATSGSKTLKDATNEAIRDWINNPADTHYIIGSVVGPHPYPDMVARFQAIISKEIRAQLKEKTGSNPDYVIACVGGGSNAAGAFYHYLNEAKVKLVAVEAAGMGIDSGYSAATTFLGKPGVLHGSKTLLMQTEDGQIVEAHSISAGLDYPGIGPIHSHLFETGRAEFLAITDKEAFKSAVLLSKLEGIIPALESSHAIASLAKLN---LKPSDTVVVNLSGRGDKDLMTYITRKEEFLKD
M--NEKGFYGKFGGAYIPEMLYPNVEELRTNYLSVIYEPSFQLEFAKLLKDYVGRPTPLYFAQRLSETYKTKIYLKREDLCHTGAHKINNTIGQILLAKRMGKNKIIAETGAGQHGVATATVCALMGMECTVYMGQLDMERQRPNVERMRILGAKVVPARSGNMTLKDATNEAMRHWINNPSDTHYIIGSVVGPHPYPDMVTRFQSVISEEMKTQLQEAEGNYPDHVIACVGGGSNAAGAFYHFLNDEHVNLVGAEAAGKGVDSGESAATTALGKTGVLHGSKTLLMQTEDGQVVEPYSISAGLDYPGIGPLHAHLFDTQRVQFLSATDDEAMEAGIELSRTEGIIPAIESAHAIAVLKQLK---TDPDDVVVINLSGRGDKDLETYIRWG----KY
MTSVRSGRFGPYGGAYIPETLATSVTALEQAYAAARQDPAFWAELDRLHRSYTGRPTPLTFARRLTEYLGAQIYLKREDLAHTGAHKINNALGQGLLAKRMGKRRIIAETGAGQHGVATATVCALLGMECVVYMGVDDMARQQPNVFRMRLLGAEVRGVASGSRTLKDAINEAMRDWVTN-PDSYYLLGSALGPHPYPTMVRDFQSIIGREAREQILAATGRLPDVVLACVGGGSNAIGIFSAFIADEGVELRGVEAGGRGTTLGDHAARFSGGRPGVLQGTYTYVLQNDDGQIGLTHSISAGLDYAAVGPEHALLHDQGRATYTTADDEEALDAFQTLARLEGIIPALESAHAVAEAIKIAPA-MRPDQIILINLSGRGDKDIFTVARALGV--EV
M----KGYFGLYGGQFVAETLIPALDELEEAFNSFKKNKEAKEELNRYLKDYAGRSTPLYFAKNLTNQLGVRVYLKREDLLHSGAHKINNTLGQIMLAKFMGKRRIIAETGAGQHGVATATAAAILGMECVVYMGEKDAQRQRPNLLRMKLLGAEVRIVKKGSRTLKSAINEALKDWVRNIKTTHYLIGSVVGPHPFPKIVAYFQSIIGKEARRQILLKQKSLPDAVLACVGGGSNAIGIFKGFLKDKGVELYGIEAGGEGLELGKHSAALTAGRPGIMHGALSYLLQNEDGQVAEVHSISAGLDYPGVGPEHSFLKDSGRVRYGVCFDNEALEAFNMLSRLEGIIPALESSHALGYLIKNRES--FVNKTVIVNLSGRGDKDLPILEGI-----YV
MSHDEKGFYGKFGGAYIPEMLHPNIEELRENYESIVATEEFQKEFKLLLKDYVGRPTPLYFATRLSEKFGAKIYLKREDLCHTGAHKINNTIGQIILAKKLGKKRIIAETGAGQHGVATATVCALMGMDCTIYMGSIDIQRQRPNVERMRILGAKVVPATSGSQTLKDATNEAMRQWINNPVDTHYIIGSVVGPHPYPEMVARFQSVISEEMKWQLLEKEGNNPDIVVACVGGGSNAAGAFYHYYNVPQVRLVAVEAAGLGISSGKSAATTVLGTSGILHGSKTLLMQTADGQVIEPHSISAGLDYPGIGPVHAHLFDIGRAEFVAVEDEDAMNAGIALSRTEGIIPAIETAHALHALSMIE---FKKDDVIVINLSGRGDKDLDTYIKWG----GY
MS--APGRFGRFGGRYAPETLMGPLLELEAAYLRLKGEPAFQAELAALLKDFVGRPTPLTKAERLGGALGLELYLKREDLAHTGAHKINNTVGQVLLARRMGKTRVIAETGAGQHGVAAATAAARLGLSCTVYMGSVDMERQALNVFRMRLLGAEVRAVDCGSRTLKDAVNEAMRDWAASVKDTHYVLGSALGPHPFPTIVRDFQACIGREARAQILAQAGRLPDLAVACVGGGSNAIGLFSGFLGDTGVALVGVEAGGVGLGPGQHAARFAAGKPGILHGTFTMLLQDADGQVRPTHSVSAGLDYPAVGPEHAALAESGRARYESVSDAEALAAFDRLAREEGILPALESAHAVAWLCRQARR-L-QSQLVVLNLSGRGDKDVETARRARGSGVGG
M--DEKGFYGKFGGAYIPEMLYPNVEELRTNYEKITESDEFKDEFHALLKDYVGRPTPLYYAKRLSQEYGAKIYLKREDLCHTGAHKVNNTIGQIILAKKLGKKRIIAETGAGQHGVATATVCALMGMDCTVYMGAIDMERQKPNVERMRILGAKVVPATSGSQTLKDATNEALRQWINNPVDTHYIIGSVVGPHPYPEMVARFQSVISEEIKYQLKEKEGKDPDMVIACVGGGSNAAGAFYHYYNTPSVRLVAVEAAGLGVASGKSAATTALGTPGVLHGSKTLLMQTEDGQVVEPHSISAGLDYPGIGPVHAHLFDSKRGEFYAVEDEDAMKAGVELSRLEGIIPAIESAHALSVLKQLK---FKPSDVIVINLSGRGDKDLDTYIKWG----GY
MTRDNTGHFGQYGGMFVPETLIPALKELEEVYEESRRDPQFMETFKGLMKDYVGRPTPLYFAERLTKYLGAKIYLKREDLCHTGAHKINNSLGQALLAVRMGKKRVIAETGAGQHGVATATAAARFGLECVVYMGDMDMKRQALNVIRMRLLGTEVRPVHAGQKTLKEAVSAAIRDWVSTSSYSHYILGSALGPHPFPRIVRDFQSCIGREVREQIIRKEKRFPDLLIACVGGGSNSIGLFHPFLADAKVKMLGVEAGGRGSRIGEHAARFAGGRLGILQGTRSYVLQDKDGQIALTHSVSAGLDYAAVGPEHSYLKDSGRVQYTKVSDKEALASFKLLSELEGIIPALESAHAVAGAVKAVPK-MKKNQIVVVNISGRGDKDVEQAAKFL----LK
MHKDEHGHWGKFGGRYVPEILVAPLEELTEEFLRARADNEFWRELNQLLRDYAGRPTPLFHAQRLSTHVGAQIYLKREDLLHTGAHKINNALGQALLARRMQKERVIAETGAGQHGVATATVCALFGLKCVIYMGAEDVRRQGLNVFRMQLLGAEVRTVNAGTRTLKDAINEAMRDWVTNVHHTYYLLGSALGPHPYPLMVREFQSVIGREAREHILSVSGRMPRALIACVGGGSNAIGLFHPFIADAQVRLIGVEAGGRGDSSGEHAARFGGGRIGVLQGTMSYVLQDPGGQIARTHSISAGLDYSAIGPEHAFLHDTGRAEYIRSTDVEALEGFELCANLEGIIPALETSHAILPAVRVARE-LPADDAIIVNLSGRGDKDVQLVADLQ----RR
MTDELNGRYGDFGGRYVPETLMAAIEELTEAFFRIRTDPEFQAELQHLHQTYTGRPTALTYARRLTEELGAQIWLKREDLTHTGAHKINNALGQGLLAKRMGKQRIIAETGAGQHGVATAAVCALLGLQCVVYMGTEDMERQKPNVFRMRLLGADVRGVSTGSKTLKDAVNEAMRDWVSN-PDSYYLLGSALGPHPYPLMVREFQSIIGIEAREQILAATGKLPNTIIACVGGGSNAIGMFHAFINDEHVDLRGVEAGGHGIELGRHAARFAGGRLGVFQGTRSYVLQNSDGQIANTHSISAGLDYAAVGPEHAWLHDEERAFYTYATDEEALNGFQMLCRTEGIIPALESSHAIAEAVRLAPT-MSKESIILVNLSGRGDKDIFTVADVLGV--QM
MTMDARGYFGEYGGRFVPETLVAPMEALTEAYFAVRQDEAFIAEFEQLLRQFVGRPTPLYEARRLSEACGATILLKREDLAHTGAHKINNALGQALLARRMGKSRIVAETGAGQHGVATATVCALLGMQCVVYMGVDDMARQALNVFRMRMLGAEVRGVDSGSRTLKDAINEAMRDWVATVQDTYYLLGSALGPHPYPVMVREFQSVIGEEARVQCLAAYGRLPDVALACVGGGSNAMGLFDAFVADRGVRLIGVEAGGEGIEGGRHAARFAGGTPGVLQGTRTFVLQDANGNIELTHSVSAGLDYAAVGPEHADLLQQGRAEYRYATDPEALAAFARLGRLEGILPALESAHAIAAVEQVARE-VGTDGLVLVNLSGRGDKDVQSIQELLGD--QA
MSTNAQGYYGLFGGAYIPEMLHRNVEDLRTKYMGIIYEKEFQKEFQYLLRDYVGRPTPLYLAERLSEQFGTTIYLKREDLCHTGAHKINNTIGQILLAQRLGKKRIIAETGAGQHGVATATVCALKGVECIVYMGEKDIERQAPNVARMKMLGATVIPATSGSKTLKDATNEAIRDWINNPHDTHYIIGSVVGPHPYPDMVARFQSVISEEMRKQLLEKTGSLPTHVMACVGGGSNAAGAFYHFLDELSVQLIAVEAAGHGIDSGLSAATTALGKPGILHGSKSLLMQTDDGQVVEPHSISAGLDYPGIGPLHAHLFKSGRGTFLSVTDEDALTAAFELAKLEGIIPALETAHALSALKQMK---FKKEDVVVICLSGRGDKDLATYMETI-----T
M--DERGYYGEFGGAFIPEMLYPNVEELRQNYLKIMAEPSFQEEFHALLKDYVGRPSPLYFAERLSKKYNTKIYLKREDLNHTGAHKINNTIGQILMAKRLGKNRIIAETGAGQHGVATATVCALMGIECIVYMGEIDIARQAPNVARMKMLGATVVPALSGSRTLKDATNEAIRDWINNPVDTHYIIGSVVGPHPYPDMVAKFQAVVSEEIKNQLLEKEGTNPDYLIACVGGGSNAAGTYYHYLDNEDVNIIAVEAAGLGIDSGESAATSVLGKEGIIHGSKTLLMQTNDGQITEPYSISAGLDYPGVGPMHANLYKTGRAEFIAITDDEAMTAGLELSQLEGIIPAIESSHALAVFEHKK---FKPEDIVVLNLSGRGDKDLQNYIDYF----KL
MIKDVRGHWGRYGGRFVPETLMAPLEELTQAYDRARRDPSFQREFESLLRDYSGRPTPLFYAARLTEYVGARIYLKREDLSHTGSHKINNAIGQALLARRMGKRRIIAETGAGQHGVATATVCALFGFACVIYMGAEDMRRQALNVFRMRLLGAEVREVDLGSRTLKEAINEALRDWVTNVEDTYYLLGSALGPHPYPLIVREFQSIIGREARAQILEREGRLPDCLIACVGGGSNSIGLFHPFLNDERVRMVGVEAGGRGDELGQHAARFNAGRPGVLQGTMSYVLQDERGQIASTHSISAGLDYPAIGPEHAYLHDAGRVEYVSASDAEALEAFQLLSKLEGILPALESAHAIAHALKLARE-MGRDRIIIVNLSGRGDKDVHTVAHELGQ--KA
M--DEKGFYGEFGGAFIPELLHHNCEELADALDKYAETDEFKNEFNLLLKDYVGRPSPLYFAPNLSKRYNTNILLKREDLNHTGAHKINNAIGQALLAKRMGKTKIIAETGAGQHGVATATVCALLGLECTVFMGEIDITRQAPNVARMKMLGATVIPATSGSKTLKDATNEAIRYWINNP-ETFYIIGSVVGPHPYPAMVTKFQAIISEEIKSQMKEKYGKNPDYVIACVGGGSNAAGAFYHFLDDDAVKLIAVEAAGLGVESGETAATTIKGTEGIIHGSRTLLMQDKDGQIVEPYSISAGLDYPGVGPLHAHLFKTGRAEFLNATDDEALKAAFLLTKEEGIIPALESSHALAVLEKVK---FKPQDIVILNLSGRGDKDLETYMKVSEK--YS
MNSDSRGHFGQFGGMYVGETLMPAVLELDEARKKYMQDESFKSELSELLKKFVGRPSPVYLASHLSEYAGANIYLKREDLVHTGAHKINNTVGQGLLAKYMNKRKLIAETGAGQHGVATATVAALLGMECKVFMGREDIKRQKPNVDRMRLMGAEVIQVDGGTGTLKDAMNAALRYWTTAVEDTFYVIGTVAGPHPYPILVRDFQKVIGEEARRQMLEETGRLPDSIVACIGGGSNAMGIFYPFLPDEDVELVGVEAAGRGIETGEHAASLSHGSVGILHGSKSYVLQDEYGQINEAYSVSAGLDYPGVGPEHAILKEISRAKYETITDSEAMDAFCLLSEKEGIIPALESSHAISYAVKYAPK-LGKGKNMLVNLSGRGDKDLTSAISILG----M
M--DTRGYYGDFGGAFIPEILYPNIEELKAKYLDIMQSPDFLAEFDSLLKDYVGRPTPLYFAKRMSEKYQTKVYLKREDLNHTGAHKINNTIGQILLAKRLGKQKIIAETGAGQHGVATATVCALMDIECIVYMGKIDMARQRPNVERMRLLGAKVVPATSGSQTLKDATNEAMRHWINHPTDTHYIIGSVVGPHPYPDMVARFQSVISEEMKAQLLEKTGSNPDYVIACVGGGSNAMGAFYHYLDRPEVRLIAVEAAGKGVDTGESAATTQLGKPGVLHGSKTILMQTSDGQVVEPYSISAGLDYPGIGPAHAHLFASGRAEFMSVTDRDAMEAGRLLCRTEGIIPAIESSHALAVFEQRK---FAPDDVVVLNLSGRGDKDLQTYIDYE----FE
MAITAEGYYGKFGGAYIPEMLHRNVEELQTRYLEIMGEAAFQQEFKELLRDYVGRPTPLYYAKRLSEQHGTRIFMKREDLCHTGAHKVNNTVGQILMALRLGKKRIIAETGAGQHGVATATVCALKGLECIVYMGEKDIERQAPNVARMKMLGATVIPATSGSKTLKDATNEAIRDWINNPSDTHYIIGSVVGPHPYPDMVARFQSVISEEVRWQLKEKVGTLPTAVIACVGGGSNAAGAYYHFLDEPSVQIVAVEAAGHGVNSGLSAATTALGREGVLHGSRSLVMQTTDGQVVEPHSISAGLDYPGIGPMHAHLFDSGRGTFLSVTDEDALQSAFKFARLEGIIPALESSHAIAALSQLK---FKTDDVVVINLSGRGDKDLGTYMKAMGVEVTG
MTPAAGPYFGDYGGRWMPESLIAAMDELTETFEAAKADPSFIAEVKELNKNYSGRPSLLTEAKRFGAAAGVRVFLKREDLNHTGSHKINNVLGQALLAKRMGKTRIIAETGAGQHGVASATAAALMGLECVVYMGAEDTRRQSLNVARMQLLGATVIPVTAGSQTLKDAINEALRDWVANVGNTHYLLGTAAGGHPFPAMVRYFHEVIGEEAREQIIAQTGRLPDAVAACIGGGSNAIGIFHGFLDDAEVELYGFEAGGDGVGTDRHAATITLGKPGVLHGAKSYLMQDDDGQTIESHSISAGLDYPGVGPEHAYLADIGRVNYEPITDTEAMDAFSLLCRTEGIIPAIESSHALAGVLKIAERKVPEETIIVANLSGRGDKDVGTAAEWFNLKDAK
MN-DQHGRFGPFGGKYVPETLMNALIELEEAYLRYKDDPDFLEEVRYLLKQYSGRPTPLYYAERLTQQFGAKIYLKREDLNHTGAHKINNTIGQAVLAKRMGKKKVIAETGAGQHGVASATVAALMGLECKVFMGEEDTKRQQLNVFRMKLLGSEVIPVMSGTRTLKDACNETLRYWVSNVEDTYYILGSVTGPHPYPMMVRDFQRVIGLEARDQIQEAEGRLPDVIVAAVGGGSNAIGIFHPFINDASVRLVGVEAAGRGIETEEHAATMTKGRPGVFQGSMSYVLQDERGQVLPAHSISAGLDYPGIGPEHSYLKDIKRAEYVPITDAEALDALKMLSRTEGIIPALESAHAIAQAVKIAPA-MAKDEIMIVNLSGRGDKDVESIMSYEGV--QP
M--DERGYYGEFGGAYIPEMLYPNIEELRQRYLEIMQEETFQKQFHRLLRDYVGRPSPLYLAERLSEHYNTNIYLKREDLNHTGAHKINNTIGQILLAKRLGKKRIIAETGAGQHGVATATVCALMGMPCVVYMGAVDIKRQAPNVSRMRMLGAEVRPAESGSRTLKDATNEAIRDWINNPVDTHYIIGSAVGPHPYPDMVARFQSVISEEMQWQLEEHTGRKPDAVIACVGGGSNAAGAYFHYLNEPDVRLIAVEAAGKGVHSGESAATSILGTKGIIHGSRTLLMQTKDGQIVEPYSLSAGLDYPGIGPMHAHLIASGRAEAISITDEEALKAAYFLSRKEGIIPALETSHAFAALDVME---YNSSDVIVICLSGRGDKDLETFINHFDDNGAL
MGNSENGYYGDFGGAYIPEMLYPNVEELRLNYESIIASEDFQKEFKSLLKDYVGRPSPLYYARRLSERYGANIFLKREDLNHTGAHKVNNTVGQILLAQKLGKKRIIAETGAGQHGVATATVCALKGLECVVYMGEIDIERQAPNVARMKMMGATVIPSTSGSKTLKDATNEAMRDWINNPEDTHYIIGSVVGPHPYPEMVAQFQSIISEETKKQLKEHTGSFPDYVLACVGGGSNAMGMFYHFLDDENVKLIAAEAAGLGIESGHSAATSKLGKEGVLHGSKTILMQTEDGQVVEPYSISAGLDYPGIGPQHAHLHKVKRAEYVSITDDEALQACMLLSKLEGIIPAIESAHALAQLEKMK---FEGGENVVVCLSGRGDKDLATFMKYF----NL
MIDSGHGYYGKFGGAYIPEMLHPNVEQLQQSYLEIMQESTFQAEFRDLLHDYVGRPTPLYYAKRLSSVFNTNIFLKREDLCHTGAHKINNTIGQILLALRLGKKRIIAETGAGQHGVATATVCALKGVECIVYMGEKDIERQAPNVARMRMLGATVIPAISGSRTLKDATNEAIRDWINNPSDTHYIIGSVVGPHPYPDMVARFQSVISEETRWQLKEKTGSLPTHVIACVGGGSNAAGAFYHYLDELSVQLVAVEAAGHGINSGMSAATTALGKPGILHGSKSLLMQTEDGQVIEPHSISAGLDYPGIGPLHAHLFESGRATFLNATDEEAMRSAFEVARLEGIIPALETAHAFAALNKMD---LNSNHHVILCLSGRGDKDLSAYMKQMDMETGK
M--NERGYYGQFGGAFIPEMLYPNVEELREKYLTIIQEEGFQEEMQDLLRDYVGRPTPLYLAKRLSEKYNTKIYLKREDLNHTGAHKINNTVGQILLAKRLGKTRIIAETGAGQHGVATATVCALAGLECIVYMGKIDTERQRPNVEKMRLLGATVVPVTSGSQTLKDATNEAIRDWINHPEDTHYIIGSVVGPHPYPDMVARFQSVISEEIRKQLMEKEGRLPDYVVACVGGGSNAAGAFYHFLDEPSVQLVAVEAAGLGVNSGHSAATSILGKTGIIHGSKTLLMQTEDGQITEPYSISAGLDYPGVGPQHAHLAQTGRARFIAITDAEAMEALKELSRLEGIIPAIETSHALAALKELN---AGPDKVVVINLSGRGDKDLNTILTYFEQDGQQ
M--DSRGRYGAFGGRFVPETLIPALDDLTRAYRDASADPAFRRAFEHYLKTFVGRPSTLYLAENLTKHCGAKIYLKREDLNHTGAHKINNTVGQALLAKRLGKERVIAETGAGQHGVATATAAALFGLKCVVYMGAEDVRRQALNVFRMKLLGAEVREVTSGTHTLKDATNEAIRDWVTNVRDTFYIIGSVVGPHPYPMMVRDFQSVIGFETMAQLEAQEGRVPDAVVACVGGGSNAIGLFAPYADGERPKLYGVEAAGHGMASGAHAASITAGKKGVLHGALMYLMSDEDGQIRPAHSVSAGLDYPGVGPEHSYYADAGLAEYVGVDDAQALEAFEALSRIEGIIPALETAHAVFYAMQLARA-MRPEELIVVNLSGRGDKDVTEAMRVMKLREQN
M----KGYFGPYGGQYVPEILMPALEELEAAYEEIMKDESFWKEFNDLLRDYAGRPTPLYFARRLSEKYGARIYLKREDLLHTGAHKINNAIGQVLLAKKMGKTRIIAETGAGQHGVATATAAALFGMECVIYMGEEDTIRQKPNVERMKLLGAKVVPVKSGSRTLKDAINEALRDWITNLQTTYYVIGSVVGPHPYPIIVRNFQKVIGEETKKQILEKEGRLPDYIVACVGGGSNAAGIFYPFI-DSGVKLIGVEAGGEGLETGKHAASLLKGKIGYLHGSKTFVLQDDWGQVQVTHSVSAGLDYSGVGPEHAYWRETGKVLYDAVTDEEALDAFIELSRLEGIIPALESSHALAYLKKIN----IKGKVVVVNLSGRGDKDLESVLNHPYVERIR
MVTDSTGHFDQFGGKFVPEALYAALRQLEAEFHAAQADPAFAAELTKLLTDYTGRPSPITEAPRFAAHAGESIVLKREDLNHTGSHKINNVLGQALLTKRMGKTRVIAETGAGQHGVATATAAALFGLECTVYMGRVDTERQALNVARMRLLGADVIAVESGSQTLKDAMNDAMRDWVSTVDHTHYLIGTVAGPHPFPLLVREFQRIISTEARAQLLDRYDRLPDAVAACVGGGSNALGIFADFIPDAEVALYGFEAGGDGVETGKHAATISAGSVGVLHGMRTYVLQDDDGQTKESHSISAGLDYPGVGPEHSWLAYTGRAHYEAITDAEAMEALALLTRTEGILPAIESAHALAGAIKLGKR-LGTPPLILVSLSGRGDKDVDTAIRWFNIGETR
M--NEKGYYGEFGGAFIPEMLYPNVEELRQKYLKVMAEPEFQKEFNQLLKDYVGRPSPLYFAKRLSEKYNTKIYLKREDLNHTGAHKINNTIGQILMAKRLGKTRIIAETGAGQHGVATATVCALMGMECIVYMGEIDIARQAPNVARMKMLGAKVVPALSGSRTLKDATNEAIRDWINNPVNTHYIIGSAIGPHPYPDMVTRFQAVVSDEIKWQLKEQTGNNPDYLVACIGGGSNAAGTYYHYLHNPDVKLIAVEAAGLGVDSGESAATSVLGKEGIIHGCKTLLMQTKDGQITEPYSISAGLDYPGVGPMHAHLAKTGRAEFMAITDDDAMNAGLELCKLEGIIPAIETSHALAIFEQKT---FKPDDVVVVSLSGRGDKDLQNYIEYF----KI
M--NEKGYYGDFGGAYIPEMLYPNVEELRTTYLDIMNEPSFKKEFDQLLRDYVGRPSPLYFAKRLSEKHNTKVYLKREDLNHTGAHKVNNTIGQILVAKRLGKNRIIAETGAGQHGVATATVCALMGVKCIVYMGEIDIKRQAPNVARMKMLGAEVRPAKSGSKTLKDATNEAIRDWINNPVDTHYIIGSAIGPHPYPDMVTRFQSIISEEIKWQLKEKEGRHPDYVVACIGGGSNAAGTYYHFLEEPSVGIIAVEAAGKGIHSGESAATSQLGKEGIIHGCKTLLMQTPDGQITEPYSISAGLDYPGVGPLHSHLYKTARGEFYSVTDDDAMAAGLELSQLEGIIPAIESSHALAIFNDKK---FRPEDVVVISLSGRGDKDLDTYIDYF----KL
M--DSRGRFGAYGGRFVPETLIPALEELEREFDTAWADESFKAEFRRYLSEYVGRPTPITEATRISEETGLHVVVKREDLNHTGAHKINNALGQCLLALRMGKKRIIAETGAGQHGVATATVCALFGLQCEVYMGEEDTVRQQLNVFRMKLLGAKVHPVSSGTRTLKDALNEAMRDWVTNVGDTHYIIGTAAGPHPYPYMVREFQRVIGDEARAQYLHRYGRLPDCGIACVGGGSNAIGFYAAFLEDPNVRLIGVEAGGHGILSGEHAAPLSAGTPGVLHGSYSYMMQDEHGQVLGTHSVSAGLDYPGVGAEHSYLKDAGRVVYMAVDDEPALQALQKVARLEGLIPAFESAHAFAPLWDK-SL-FKPGERVLVNMSGRGDKDMESAARIL----KL
MGNDARGYFGPFGGRFVPETVIPALAELEQAYEEAMADPAFRAELDGYLAEFCGRPTPLYRADRLAAACGVRVYLKREDLNHTGAHKINNALGQALLARRMGKRRVIAETGAGQHGVATATAAAVLGLECEVFMGAEDMRRQQLNVFRMELLGARVRPVTSGTATLKDATNEAIRHWVTHVRTTHYVIGSVVGPHPYPRIVRDFQAVIGREARAQVLEREGRLPDVLVACVGGGSNAMGLFYPFVGDAGVAMIGVEAAGEGLETGRHAASLTAGRPGILHGALSYLLQDEDGQVRPAHSVSAGLDYPGVGPEHAYLKATGRARYEAVTDQEALEAFELLCRTEGIVPALESAHAIAYLRRLLPE-LPAGSVVVVCLSGRGDKDVAEVARLRGGEEGR
MH-SRPGRFGPYGGRYVPETLMPAVSALEEAYTAAIADPAFWAELNRLHRTYTGRPTPLSFAARLTAHCGAQIYLKREDLAHTGAHKINNALGQGLLAKRMGKRRVIAETGAGQHGVATATVCALLGLECVVYMGVDDMARQQPNVFRMRLLGAEVRGVSSGSRTLKDAINEAMRDWVTN-PDSYYLLGSALGPHPYPTMVRDFQRVIGLEAREQILAETGRLPDVVVACVGGGSNAIGIFHPFLDDHGVALRGVEAGGKGERLGEHAARFRAATPGVLQGTYSYVLQDEAGQIALTHSVSAGLDYASIGPEHAWLHDSGRATYTAASDDEALAAFQLLARLEGIIPALESAHAVAEAIRLAPT-MRPDQIILVNLSGRGDKDIFTVAGLLGV--SI
MTANAKGYYGKFGGAYIPEMLYPNIEELQNNYLEIIYQPEFQAEFHALLKDYVGRPTPLYFANRLSEKYQTNVYLKREDLCHTGAHKVNNTIGQILLAKRLGKNKIVAETGAGQHGVATATVCALMGLECIVYMGEIDIQRQAPNVARMKMLGAEVRPATSGSKTLKDATNEAMRHWINNPVDTHYIIGSVVGPHPYPDMVARFQSVISEEIRSQLLEKIGSTPDYVIACVGGGSNAAGAFYHFLDEPSVKLIAAEAGGHGIHSGMSAATTFLGKEGVLHGSKSILMQTEDGQVVEPHSISAGLDYPGIGPMHAHLWDSGRAKFYAITDDESIKAGFELAKLEGIIPAIESSHALAVLPYLK---AGANETVVINLSGRGDKDLDTYMKY------L
M--DEYGYYGEFGGSYIPEMLYRNVEELQSRYSDILSEESFRNEFKELLEDYAGRPTPLYFASRLSGYYKSRIYLKREDLNHTGSHKINNTIGQILMAKKLGKTRIIAETGAGQHGVATATVCALSGLECIVYMGRVDVERQQPNVLKMKMLGAEVVPVDSGNQTLKDATNEAIRDWISHPQDTHYIIGSVVGPHPYPDLVARLQSVISDELKWQLREKEGRAPDYILACVGGGSNAIGIFYHYIMNSDVELIGVEAAGKGLETGFSAATMSLGSPGVIHGSRTLLMQDNDGQILEPYSISAGLDYPGVGPVHAFLHQTGRVSYMNVTDKEALNAAFLLARMEGIIPALETAHALAVLEKIT---FREEDVIVINLSGRGDKDMGAYTKEID---NE
MS-VIAGRFGAYGGRYVPETLMAALEELEAAYAEAKDDPAFQAELSDLLHNYCGRPTPLYFAKRLTEQLGAKIYLKREDLLHTGAHKINNALGQGLLARRMGKQRIIAETGAGQHGVATATVCALLGMECVIYMGDVDMRRQELNVYRMRLLGAEVRGVSAGSATLKDAISEAMRDWVTNVRTTYYILGSALGAHPYPTMVRDFHRVISREAKAQMLEQEGKLPTAIVACVGGGSNAIGAFYEFIPDANVQLIGVEAGGRGPKLGDHAARFGGGVPGVLQGTYSYVLQDDAGQISLTHSVSAGLDYASVGPEHAMLHDSGRASYVSCSDDAALKATVTLSRTEGILPALESAHAVAEAIRLAPT-MAKTDLLMVNLSGRGDKDMGILAKELDL-KGA
MS-NEKGYYGNFGGAFIPEMLYPNVEELRQNYLRIMETPDFQEEFQRLLIDYVGRPTPLFLAERLSEKYNTQIFLKREDLNHTGAHKVNNTLGQILLAERLGKKKIVAETGAGQHGVATATMCALKGLECIVYMGEIDIERQAPNVARMKMLGAEVRAAKSGSRTLKDATNEAMRHWINNPTDTHYIIGSVVGPHPYPDMVARFQSVISAEIRKQLLEKTGSLPDYVLACVGGGSNAAGVFYHFLDQEEVKIVAAEAAGWGVESGKSAATTFLGKPGILHGSKSLLMQTVDGQVVEPHSISAGLDYPGIGPLHAHLWETKRAEFMAITDKDAMEAGFELAKLEGIIPAIESSHALAALKYLP---TTPDQKVVVGLSGRGDKDLATYMKW------M
MSEAPGPYFGAYGGRWMPESLIAALDQLEDTFEKAKADPEFLAQVSDLNRNYANRPSLLTEAKRLSEHAGVRIFLKREDLNHTGSHKINNVLGQALLAKRMGKTRLIAETGAGQHGVASATAAALMGMECVVYMGAEDTRRQALNVARMELLGATVIPVTAGSQTLKDAINEALRDWVTNVDTTHYLLGTAAGAHPFPALVRYFHQVIGDEAREQIIAQAGRLPDAVAACIGGGSNAIGIFHGFLDDPSVELYGFEAGGDGVETGRHAATITLGRPGVLHGARSYLMQDEDGQTVESHSISAGLDYPGVGPEHSYLSDLGRATYEPVTDTEAMDAFRLLCRTEGIIPAIESSHALAGALRLAQRWKPEEQIIVVSLSGRGDKDVATAAEWFGLGEAK
MQVNDKGFYGRFGGAFIPEMLYPNVEELRRNYLTIINDPAFQQEYRDLLTDYVGRPTPLFLASRLSEQLNATIYLKREDLCHTGAHKVNNTVGQILIAKRLGKKRIVAETGAGQHGVATATVCALMGLECVVYMGAIDIERQKPNVDRMKMLGATVVAATSGSQTLKDATNEAMRHWINNPVDTHYIIGSVVGPHPYPDMVARFQSVISEEVKKQLFAKTGSNPDYVVACVGGGSNAAGAFFHYLDEPSVKLVAAEAAGMGISSGHSAATTALGKPGVLHGSRTILMQTEDGQVTEPYSISAGLDYPGIGPLHAHLYDSGRGIFKSITDEDAVKSAFELTRLEGIIPALESAHALAALKELP---LTDKDVVVVCLSGRGDKDLATYSKY------L
MK-DEKGYYGEFGGAYIPEMLYPNTEELRQNYIRIMQEPSFKKEFDQLLKDYVGRPTPLYFADRLSRKYNTKIYLKREDLCHTGAHKVNNTIGQILMAKKLGKNRIIAETGAGQHGVATATVCALMGIECVVYMGEIDIARQAPNVARMKMLGAEVRPALSGSRTLKDATNEAIRDWINNPVDTHYIIGSVVGPHPYPDMVARFQSVISEEIKWQLKEKEGRNPDYVVACVGGGSNAAGAFYHYLDIPEVGIIAVEAAGKGIDSGESAATSALGKVGIIHGSKTLLMQTHDGQITEPYSISAGLDYPGVGPMHANLYASGRGEFISITDDDAMNAGLLLSKMEGIIPAIESSHALAILEHRK---FKPEDVVVINLSGRGDKDLNNYIEYF----NL
M--DEKGYYGEFGGAYIPEMLWPNVQELRENYLNLVAEPEFQREFQSLLRDFVGRPTPLYLAQRLSEHYGVSIYLKREDLCHTGAHKINNTIGQILLAKRLGKTRIIAETGAGQHGVATATVCALMGLPCIVYMGEVDIERQAPNVARMKMLGAEVRPATSGSRTLKDATNEAIRDWINNPVDTHYIIGSVVGPHPYPDMVARFQSVISEEIKWQLEEHTGKHPDAVIACVGGGSNAAGAFYHYLNDTRVRLIAVEAAGEGIHSGKSAATSVLGTKGVIHGSRTLLMQTADGQIVEPHSISAGLDYPGIGPLHAHLISSGRAEAISITDEESLEAALFLSRQEGIIPALETAHAISALRVME---YKPSDVLVLCLSGRGDKDLATYMKY------L
M--DKNGFYGDFGGAFIPELLQYNCEELQKAFDEYYLTEEFQQEFRSLLKDYVGRPSPLYYAPNLSRRYGAHILLKREDLNHTGAHKINNTIGQALLAKRMGKKKLLAETGAGQHGVATATICALLGLECTVFMGEVDIARQAPNVARMKMLGAEVLAATSGSKTLKDATNEAIRYWINNP-ETYYLIGSVVGPHPYPAMVAEFQSVISEEIRSQLQEKYQQMPDYVIACVGGGSNAAGAFYHFLDDDQVQLIAVEAAGKGIDTDETAATIQRGSEGIIHGSRTLLMQDDDGQIIEPYSISAGLDYPGIGPLHAHLHKTGRARFENATDEEALAAAFLLTQTEGIIPALESAHALAALEKMT---FKKDDLVVVNLSGRGDKDMATYQQYHQ---KE
MT-DERGYYGRFGGAYIPEMLHPNIEELRKTYREMTADPAFKQEFDDLLKDYVGRPSPLYFAKRMSEHFGTQIYLKREDLNHTGAHKINNTIGQILVAQRLGKKRIIAETGAGQHGVATATVCALVGLQCIVYMGEVDIARQAPNVARMRMLGAEVRPAMSGSRTLKDATNEAIRDWINNPEDTHYIIGSVVGPHPYPDMVARFQSVISEEMKWQLQEKLGRYPDAVVACVGGGSNAAGAFYHYLNDDRVRLVSVEAAGLGVHSGESAATSVLGTEGIIHGSRTLLMQTDDGQIVEPYSISAGLDYPGIGPLHAFLIDSKRAEAIAVTDEDALAAALFCSRTEGIIPALETAHAFAALDQME---YGPDDVIVVCLSGRGDKDLAAFSTYLDQSDAQ
MYLDERGRFGPYGGRYVPETLMPALEELEAAYRRLRRDPDFLAELDDHLRHYAGRPSPLYFARNLTETWGARVYLKREDLNHTGAHKINNTLGQALIAKRMGKRRVIAETGAGQHGVSVATVAALFGLEAVIYMGAEDVRRQELNVFRMELLGAEVRTVTSGTQTLKDATNEAIRDWVTNVETTFYILGSVVGPHPYPMLVRDLQSVIGLELARQLQEAEGRTPDAIVAAVGGGSNAIGAFAPFAPEKRPRLIGVEAAGEGLASGRHAASIGAGKRGVLHGSYMYLLHDEDGQILPAHSVSAGLDYPGVGPEHSHYADAGVAEYVAVTDEEALAAFQLLSRAEGILPALESAHAVAYAARLAPQ-MGRDEVLVINLSGRGDKDVTEVMRLLGK-ESR
MQTDERGRFGPFGGKFVPESLMAALSELEAAYLDASNDPGFQLELQAQLSTFVGRPTALHYVPRFSQMVNIKVYLKREDLAHTGAHKINNALGQGLLARRMGKKRIIAETGAGQHGVATATVCAMLGLECIVYMGEIDIQRQSLNVFRMKLLGAEVRSVGSGSRTLKDAINEAIRDWVTNVETTFYLIGSAVGPHPYPRIVRNFQAIIGEEARKQVLAHEGRMPDMVVACVGGGSNAIGIFYPFAGVLDVQLLGVEAGGTSLEAGQHAATLVAGRPGILHGAMSYLLQNGDGQVLDTHSISAGLDYPSVGPEHSYMKETGRATYVSANDATALRGLQALSQSEGIIPALEPAHALGYLLEMGRE-IPEGSLIIVNLSGRGDKDMLTVAQALNV--TL
MN-NEKGYYGEFGGAFIPEMLYPNVEELCQNYLKVMAEPDFKAEFDKLLKDYVGRPSPLYFAKRLSEKYNTKIYLKREDLNHTGAHKINNTIGQILMAKRLGKTRIIAETGAGQHGVATATVCALMGLECIVYMGEIDIARQAPNVARMKMLGATVVPAKSGSRTLKDATNEAIRDWINNPVDTHYIIGSAIGPHPYPDMVTRFQAVISEEIKWQLKEQEGRNPDYVVACIGGGSNAAGTYYHYLHEEEVGIIAVEAAGLGVDSGESAATSVLGKEGIIHGCKTMLMQTKDGQITEPYSISAGLDYPGVGPMHAHLCKTGRAEFMAITDDQAMNAGLDLCKLEGIIPAIESSHALAIFEQRK---FKPTDVVVVSLSGRGDKDLQNYIEYF----KI
M--NEKGYYGEFGGAYIPEMLYPNVEELRQKYLEVMAEPDFKKEFDQLLKDYVGRPSPLYFAKRLSEKYNTKIYLKREDLNHTGAHKINNTIGQILMAKRLGKTRIIAETGAGQHGVATATVCALMGLECIVYMGEIDIARQAPNVARMKMLGATVVPAKSGSRTLKDATNEAIRDWINNPVNTHYIIGSAIGPHPYPDMVTRFQAVISEEIKWQLKEQEGRNPDYVVACIGGGSNAAGTYYHFLHEPEVGIIAVEAAGLGVDSGESAATSVLGKEGIIHGCKTLLMQTTDGQITEPYSISAGLDYPGVGPMHAHLSKTGRAEFMSITDSDAMEAGLELSKLEGIIPAIETSHALAIFNHKT---FKPNDVVVVSLSGRGDKDLNTYIDYF----KL
MN-TLNGNFGKFGGAFVPETLIYALDELENYYNKIRGDRDFFREFNNLLTEYAGRPTPLTYAPNFSKRFEINTYLKREDLLHTGAHKLNNCLGQGLIAKGLNKKRIIAETGAGQHGVATATVCAFLKIPCEIYMGSIDYERQKLNVFRMQLLGARVNKVESGSKTLKDAMNEALRDWVTNINTTHYMIGSAAGPHPFPTIVRDFQRVIGEEARSQIFKSTGTLPDAIFACVGGGSNSIGLFKAFIQDESVKIFGAEAAGKGIETGLHSATLSAGRPGVLHGSLSYLLQNSDGQVEEAHSIAPGLDYPGVGPEHSYLKESKRAIYEGITDDEALEALEILAKEEGIICALESAHAVALAIKKVKE-LGKGSTIIISLSGRGDKDMQTIMNSLEANEQN
M--NEKGYYGEFGGAFIPEMLYPNVEELRQQYLKVMDEPSFKEEFNQLLKDYVGRPSPLYFAKRMSEKYGAKIYLKREDLNHTGAHKINNTIGQILMAKRLGKTRIIAETGAGQHGVATATVCALMGLECIVYMGEIDIARQAPNVARMKMLGAEVRPALSGSRTLKDATNEAIRDWINNPVNTHYIIGSAIGPHPYPDMVTRFQSVISAEIKTQLKEKEGRNPDYVVACIGGGSNAAGTFYHFLDEEEVGIIAVEAAGKGVHSGESAATSVLGHKGIIHGCKTLLMQTDDGQITEPYSISAGLDYPGVGPMHSHLYATGRAEFKAITDADAMKAGLELCKLEGIIPAIETSHALAIFENTK---FKPDDIIVVALSGRGDKDLNTYIDYF----GL
ME---NFQFGEFGGMYVPEPVVKALQDLEIAFKDAMNDETFISEYKYYLKDYVGRENPLYFAKNMTEALGAKVYLKREDLNHTGAHKINNVIGQILLAKRMGKTKVVAETGAGQHGVATATVAAMFGMECIIFQGAEDVKRQELNVFRMELLGAKVHSVKSGTATLKDAVDEAINFWVENVDDYFYVLGSAVGPHPYPVIVREFQKIIGIEAKKQILEKEGRLPDYLIACVGGGSNAIGLFADFLDEQDVKIYGVEASGHGLNTKMHAATLTKGKEGIVHGMKTIVLQDDQGEVLPVYSISAGLDYPGVGPEHAHLFKTGRVRYESITDNESVHAFRFLSETEGIIPAIESSHAIAFAQKLVPT-LPNDQIVIINLSGRGDKDVAAIADYIKSRYRQ
M--DEKGFYGNFGGAFIPEMLYSNVEELKNNYLEIINSDEFQNEFKQLLKDYVGRPTPLYLSERLSDKYNCKIYLKREDLCHTGAHKINNTIGQILLAKQLGKTRIIAETGAGQHGVATATVCALMGLECVIYMGEVDIERQAPNVSRMKMLGAKVCPATSGSKTLKDATNEAIRDWINHPENTYYIIGSVVGPHPYPDMVARLQSVISGEIKIQLKEKEGRNPDYLIACVGGGSNAAGLYFNYLEENSVKLIAVEAAGKGIDSGKSAATSVLGKPGIIHGSKTLLMQTEDGQITEPYSISAGLDYPGVGPLHAHLSETGRAEFYAITDEEAMNAAMELAQWDGIIPAIESSHALAVLHKIQ---FKKDDIVVLNLSGRGDKDLQTYIKYF----DL
M--NEKGYYGEFGGAFIPEMLYPNVEELRRQYLDIMKEDSFQKEFKALLKDYVGRPTPLYYAERFSKKYNTKVYLKREDLCHTGAHKVNNTVGQILMAKRLGKNRIIAETGAGQHGVATATVCALMGIECIVYMGEIDIERQAPNVARMKMLGAKVVPAKSGSKTLKDATNEAIRDWINNPVDTHYIIGSVVGPHPYPDMVARFQAIISEEIKTQLKEKENRNPDYIVACVGGGSNAAGAYFHYLDNPEVGIIAVEAAGKGIYTGESAATSALGKEGIIHGSKTLLMQTDDGQITEPYSISAGLDYPGVGPMHAHLFRSGRGEFISITDDAAMKAGLELAKLEGIIPAIESSHALAIFEDRK---FKEDDVVVVNLSGRGDKDLNTYIDYF----EL
MS-QRKGRYGEHGGQYIPEILMNAVLEVEAAYEKYKNDPDFVAELEELQVNYTGRPSILYYAKHMSEDLGAKIYLKREDLNHTGSHKINNVLGQVLLAKRMGKKRIIAETGAGQHGVAAATAAALLGMECEIFMGKEDTERQALNVYRMELLGAKVHPVTSGTMTLKDAVSETLREWTRRVDDTYYAMGSAVGPHPFPMIVRDFQSIISKEAREQILDAEGKLPSMVLACVGGGSNAIGMFYHFIPDEGVQLVGCEAAGLGIETKEHAATLAKGTPGIFHGMRSYFVQNEYGQIAPVYSISAGLDYPGIGPEHSYLHDTGRATYVPITDEEAVTAFEYLSRTEGIIPAIESAHAVAHAMKVAPT-MGRDESIIICISGRGDKDVAAMARYRGYDINE
MQTNDNGFYGRFGGAFIPEMLYPNVEELRQNYRQIIDDPAFQAEFWQLLEDYVGRPTPLFHAKRLSAQVGATVYLKREDLCHTGAHKVNNTIGQILVAQRLGKERIVAETGAGQHGVATATVCALMGLECIVYMGEIDMERQKPNVDRMRMLGAEVRPATSGSKTLKDATNEAMRHWINNPVDTHYIIGSVVGPHPYPDMVARFQSVISEEIRKQLFAKTGRNPDYVVACVGGGSNAAGAFYHFLHEPMVRLVAAEAAGLGVSSGHSAATTALGKPGVLHGSRTILMQTEDGQVTEPYSISAGLDYPGIGPLHAHLFDSGRGEFYAITDDESIQAGFNLTKLEGIIPAIETAHALAALPKMN---LQPTDVVVVCLSGRGDKDLATYSKY------L
MK-NEQGYYGEYGGSFIPEMLYKNVSDLQESYLDIIQTEDFQQELNKLLKDYVGRPTPLFYSANLSAKYKAKIYLKREDLNHTGAHKINNTIGQVLLAKRLGKKRIIAETGAGQHGVATATTCALLNLECTVFMGAHDIERQKPNVERMRMLGAKVVAAESGSKTLKDATNEAIREWINNPQETYYVIGSVVGPHPYPDMVAKFQSIISKEIKAQLIEQENTNPDYVVACVGGGSNAMGAFYHFIDNGHTKLIAVEAAGLGVETGQTAATIALGKQGIIHGSKTYLIQTEDGQIIEPYSISAGLDYPGIGPAHAYLSDTGKITVGSITDDEAIKAAFELTRIDGIIPALESAHALAYLNKME---LKESDIVVVNLSGRGDKDMITYSKYFN---HE
M--TARGYYGQFGGAFIPEMLYPNVEELREQYLSILADPGFQEEYQQLLRDYVGRPTPLFRAKRLSERYGATIYLKREDLCHTGAHKVNNTVGQILLAERLGKKRIIAETGAGQHGVATATVCALRGLECIVYMGAVDMERQKPNVARMRMLGAEVRPATSGSKTLKDATNEAIRDWISNPTDTHYIIGSVVGPHPYPDLVARLQSVISEEIRKQLLEQAGRLPNYVVACVGGGSNAAGAFYHFLDEPSVQLVAVEAAGHGVHTDKSAATSVLGRPGIIHGSRTLLMQDEHGQITEPHSISAGLDYPGIGPLHAFLADSGRAKFVAVTDEDALQAAQLCSRLEGIIPALETAHAFSALDQLE---LKPTDVVVLNLSGRGDKDLETYLRELH---LA
M--NEKGYYGEFGGAFIPEMLYPNVEELRSQYLDIMKEDSFQKEFKALLRDYVGRPTPLYYAERFSKKYGTKVYLKREDLCHTGAHKVNNTVGQILMAKRLGKDRIIAETGAGQHGVATATVCALMGIKCIVYMGEIDIERQAPNVARMKMLGAEVIPAKSGSRTLKDATNEAIRDWINNPLDTHYIIGSVVGPHPYPDMVARFQAVISEEIKAQLQEKENRNPDYVVACVGGGSNAAGAYYHYLDKPEVGIIAVEAAGKGISSGESAATSALGNEGIIHGSKTLLMQTQDGQITEPYSISAGLDYPGVGPMHANLFTSGRGEFISITDKAAMDAGLELAKLEGIIPAIESSHALAIFEQRK---FKKEDIVVVNLSGRGDKDLSTYIDYF----DL
M--NNKGYYGEFGGAFIPEMLYPNVEELRQNYLKVMAEPEFQKEFDKLLKDYVGRPSPLYFAKRLSAKYNTKIYLKREDLNHTGAHKINNTIGQILMAKRLGKQRIIAETGAGQHGVATATVCALMGLECIVYMGEIDIARQAPNVARMKMLGATVIPAVSGSKTLKDATNEAIRDWINNPVDTHYIIGSVVGPHPYPDMVARFQAVVSKEIQWQLKEQEGKKPDYVIACVGGGSNAAGAYYHFLEDTNVKLIAAEAAGKGIQSGESAATSVLGNEGIIHGSKSLLMQTKDGQITEPYSISAGLDYPGIGPMHAHLYKTGRAEFISITDDEAMKAGLELCKLEGIIPAIESSHALAIFEQKT---FKPNDVVVLSLSGRGDKDLETYINYF----NL
MTEQHGPWFGEFGGVFMPEPLMAAIDELAACYDECKRDPEFQAEFAALSRGYTGRPSMLTEAKRLSEIAGARILLKREDLNHTGSHKINNVLGQALVARRLGKTRLIAETGAGQHGVATATAAALFGMECVVYMGEVDTERQALNVARMRLLGAQVVPVKTGSRTLKDAINEGLRDWVANVDSTHYLMGTVAGPHPFPEMVRDFHRAIGEEAREQTIALTGALPDAVLACVGGGSNAMGIFHAFLDDPGVRLIGLEAAGDGPTTERHALSIERGAPGLLHGMRTYLLQDDDGQTLESHSISAGLDYPGVGPEHAWLHDLGRAEYQPVSDAEAMDAFLALTRAEGIIPAIESAHAIAGAMRLAQE--SPGSTLLVSLSGRGDKDVATAGRWFGLAEQA
MD-NEKGYYGEFGGAYIPEMLYPNVEELRQQYLSIMNEDSFKEEFNQLLKDYVGRPSPLYFAKRLSEKHGAKIYLKREDLNHTGAHKINNTIGQILMAKKLGKKRIIAETGAGQHGVATATVCALMGIDCVVYMGEIDIARQSPNVARMKMLGAEVRPALSGSRTLKDATNEAIRDWINNPVDTHYIIGSAIGPHPYPDMVTRFQSIISEEIKWQLQEKEGRNPDYVVACIGGGSNAAGTYYHFLDDEKVGIIAVEAAGKGIDSGESAATSVLGKEGIIHGCKTLLMQTPDGQITEPYSISAGLDYPGVGPMHAHLYNSGRGEFFSVTDNDAMKAGLELCKTEGIIPAIESSHALAIFNHKK---FNQNDVVVISLSGRGDKDLNTYIDYF----DL
MESARKGYFGTFGGSYVPEQLQPRLDELEAAFVSAMEDDLFAKEFTRLLKEYVGRPSALTYCANISREYGGRLFLKREDLNHTGAHKINNAIGQALLAKRMGKKELIAETGAGMHGTATATVAALMGMGCTIYMGEIDVHRQAPNVARMKALGAEVVSVTHGQKTLKEAVDAALEAYVLN-PETFYLMGSAVGPHPFPTIVRQFQSVIGKEAREQFLEREGKLPDHVLACVGGGSNAIGIFSGFLDDRGVGIVGVEPAGRGLETNEHAATLVAGKPGIIHGFRTYVLTDNDGEPAPVYSISAGLDYPGVGPEHAFLMESGRVSYVSVTDDEAVDAFRVLCRLEGIIPALESSHALAQALKMIPE-LSRDETVLVNLSGRGDKDLDSVLPLLG----L
MSTNVAGRFGAYGGRYVPETLVAALDELEHAYAEAQADPEFHARLDALLTDYAGRPTPLYFAERLTEKLGARIYLKREDLLHTGAHKINNCIGQGLLAQRMGKQRIIAETGAGQHGVATATVCALLGLECVVYMGEEDMRRQELNVYRMRLLGAEVRGVTSGSRTLKDAINEAMRDWVTNVRTTHYLLGSVLGAHPYPMMVRDFHRVISKEARRQILEKENRLPTAVIACVGGGSNAIGAFYEFIPDKDVRLIGVEAGGSGERLGTHAARFRGGAPGVLQGTYSYVLQDDDGQVALTHSVSAGLDYASIGPEHAALHDSGRAEYTAASDEQALEATVTLARTEGILPALESAHAVAECIRLAPT-LGRHDILMVNLSGRGDKDMGILARELKL-KGA
