# Supplementary material for: Inter-protein residue covariation information unravels physically interacting protein dimers
Source: BMC Bioinformatics. 2020 Dec 17;21:584. doi: 10.1186/s12859-020-03930-7 (PMC7745481; doi:10.1186/s12859-020-03930-7)
Supplement: Supplementary file 5 — Additional file 5. Final ER-MSAs at different ASA thresholds. Available on Mendeley data (http://dx.doi.org/10.17632/9bk2r55286.1). [file 12859_2020_3930_MOESM5_ESM.zip › Additional file 2/Final ER-MSAs/Negative ER-MSA dataset/ASA0.0/single_MSAs/1efp-A-1rm6-A/1efp-A-chain/MSA_IDs.txt]

sp|P38974|ETFA_
tr|W9GTC8|W9GTC
tr|A0A1F4NKK9|A
tr|D4XBK1|D4XBK
tr|K2K5Z2|K2K5Z
tr|A0A0A0D932|A
tr|U7UAM7|U7UAM
tr|A1K9W7|A1K9W
tr|A0A081B8T8|A
tr|A0A120IHS3|A
tr|A0A1E8CG47|A
tr|X6KWL5|X6KWL
tr|C8S2K5|C8S2K
tr|F1VV80|F1VV8
tr|A0A1M5NAL9|A
tr|A0A0B3S3Y4|A
tr|I3TGS5|I3TGS
tr|A0A1C3K828|A
tr|A0A0W7WHV5|A
tr|A0A1M2YQW1|A
tr|A0A0M9EF90|A
tr|A0A1P8UMY1|A
tr|A0A0C1GLU4|A
tr|A0A0M2RE40|A
tr|A0A0P7VX47|A
tr|A7HTJ3|A7HTJ
tr|Q2CAW5|Q2CAW
tr|A0A076JXU2|A
tr|A0A166SN09|A
tr|A0A099T714|A
tr|A0A1X4IY45|A
tr|A0A1B1PN62|A
tr|B5WL46|B5WL4
tr|A0A0D7E3N7|A
tr|A0A0L1JN55|A
tr|A8LLF5|A8LLF
tr|S9RFP6|S9RFP
tr|A0A0Q7U041|A
tr|A6FMX3|A6FMX
tr|A0A1U7DJD5|A
tr|A0A1I7BLV1|A
tr|V9VLK7|V9VLK
tr|A9DVP4|A9DVP
tr|A0A1Y5S075|A
tr|A0A0B2B0P0|A
tr|J6LKZ3|J6LKZ
tr|A0A0N0JDC0|A
tr|F2IZD3|F2IZD
tr|A0A1M6EE24|A
tr|A3VLM3|A3VLM
tr|F4G6C6|F4G6C
tr|A0A126UX31|A
tr|A0A147GP37|A
tr|A0A127ER70|A
tr|A0A0H4KRE2|A
tr|A0A1F8VEV8|A
tr|J0KA00|J0KA0
tr|A0A1B7Z6F1|A
tr|A0A1B2ELN6|A
tr|A0A1D2XD15|A
tr|K2JYU7|K2JYU
tr|A0A1T4RRV0|A
tr|A0A162Z8E6|A
tr|A0A1Y6B4I1|A
tr|G8PIJ3|G8PIJ
tr|A0A1M6MD06|A
tr|A0A0U3EST1|A
tr|A0A1Q3W0W9|A
tr|A0A1W9HKJ1|A
tr|A0A127JSB2|A
tr|A0A060NIK2|A
tr|A0A1W6ZQT0|A
tr|A0A0B4BTK0|A
tr|A0A126RPI8|A
tr|A0A0Q4Y7A5|A
tr|A0A1N6T654|A
tr|A0A1N7M260|A
tr|J9Z116|J9Z11
tr|W8RS45|W8RS4
tr|A0A0L6T7E9|A
tr|A7IHA9|A7IHA
tr|G6A0M1|G6A0M
tr|K6ZXQ1|K6ZXQ
tr|A0A1U7JIV4|A
tr|A0A1Y5SPK7|A
tr|A0A1M6JK64|A
tr|A0A0Q6BPF1|A
tr|A0A0P0MFU4|A
tr|E2CFZ4|E2CFZ
tr|C7D6P9|C7D6P
tr|K2HR41|K2HR4
tr|A0A081MLW8|A
tr|A0A1Y1SMR6|A
tr|A0A0K2DDC7|A
tr|A0A0D6P8D4|A
tr|F3KQ35|F3KQ3
tr|A0A1Y5SYY7|A
tr|A0A0P6W9F8|A
tr|A9BVG2|A9BVG
tr|Q5NYM0|Q5NYM
tr|E0MSB2|E0MSB
tr|A0A1E4IK63|A
tr|A0A1E5A337|A
tr|A1WRY2|A1WRY
tr|A0A1M7TXL2|A
tr|Q128I6|Q128I
tr|M2U7N7|M2U7N
tr|A0A0H5BEH1|A
tr|A0A0Q9EBR6|A
tr|A0A0Q6L873|A
tr|Q6W202|Q6W20
tr|Q11DW9|Q11DW
tr|A0A1C7P379|A
tr|D5BMR9|D5BMR
tr|V4RDE0|V4RDE
tr|A0A0U3EH56|A
tr|D7A9G7|D7A9G
tr|A0A1F9KIE2|A
tr|Q09C65|Q09C6
tr|A0A193LGC6|A
tr|A0A127F986|A
tr|A0A0D2JBR1|A
tr|A0A1W9MVG8|A
tr|A9GVN3|A9GVN
tr|A0A017T4I0|A
tr|A5D202|A5D20
tr|A0A1G9XLJ4|A
tr|A0A1L6LRE8|A
tr|A0A1F3VJE7|A
tr|A0A0M8K8X1|A
tr|D1ABT6|D1ABT
tr|A0A133UFU9|A
tr|C7Q7D5|C7Q7D
tr|A0A0D0L2W6|A
tr|A0A061P4H0|A
tr|A0A1M5GM88|A
tr|A0A0K9IBT8|A
tr|A0A1J5FDG9|A
tr|A0A1B1YRF7|A
tr|H1XVF7|H1XVF
tr|F5SAA6|F5SAA
tr|A0A1Q9VF89|A
tr|A0A076ML59|A
tr|D6Y6Q3|D6Y6Q
tr|A0A1V4MSC4|A
tr|A0A165YKV7|A
tr|A0A1F2SB62|A
tr|A0A171D3Z8|A
tr|A0A0C2VMK7|A
tr|A0A1V0AG53|A
tr|A0A0S2W7D7|A
tr|A0A0H5CMA5|A
tr|A4FMU4|A4FMU
tr|A0A0J0UUI3|A
tr|A0A0F0HJG7|A
tr|A0A1M5P128|A
tr|A0A0S8D6P3|A
tr|D2AX41|D2AX4
tr|A0A1V0KYR3|A
tr|D0LRQ6|D0LRQ
tr|A0A0C1L259|A
tr|A0A1F9P9G8|A
tr|R9IGZ7|R9IGZ
tr|A0A1M5MRR4|A
tr|A0A1U9K4G0|A
tr|H6RX94|H6RX9
tr|A0A1J5HVQ7|A
tr|A0A136MIP7|A
tr|D4J7K4|D4J7K
tr|A0A132NDL4|A
tr|A0A1G1BEU0|A
sp|Q0AZ33|ETFA_
tr|V6KY54|V6KY5
tr|B0PHX2|B0PHX
tr|A0A1G2ZWM0|A
tr|W0RLY3|W0RLY
tr|A0A0B8ZX65|A
tr|A0A1G1EEL6|A
tr|A0A1Q9JYH8|A
tr|D7GUM6|D7GUM
tr|A0A1J5GFX6|A
tr|A0A099D3B1|A
tr|A0LSP8|A0LSP
tr|A0A0F2QRU8|A
tr|A0A0Q6FI19|A
tr|Q18AQ5|Q18AQ
tr|J5GWQ8|J5GWQ
tr|A0A0M3DMI7|A
tr|D3Q3K0|D3Q3K
tr|V7I0D9|V7I0D
tr|A0A0Q7K850|A
tr|A0A1M5UI26|A
tr|C8XEI2|C8XEI
tr|A0A1T4SEI0|A
tr|A0A151C0Z0|A
tr|A0A0C2JTI1|A
tr|A0A0Q9LYG5|A
tr|A0A0P8W4C7|A
tr|A0A1B1NAZ9|A
tr|F9MM49|F9MM4
tr|A0A1F8MYM1|A
tr|A0A1Q8B180|A
tr|R6T9J7|R6T9J
tr|A0A1H2LKQ4|A
tr|J4TFX8|J4TFX
tr|A3TR07|A3TR0
tr|A0A1M6IQU4|A
tr|R7AGI3|R7AGI
tr|I4CAS2|I4CAS
tr|F7NQ65|F7NQ6
tr|A0A0F0ETF1|A
tr|C7HSG7|C7HSG
tr|E3HAR8|E3HAR
tr|A0A0C2CUU6|A
tr|A0A0A0IWE9|A
tr|A0A1F3CKV5|A
tr|K6WUC9|K6WUC
tr|F8IBM0|F8IBM
tr|A0A1M5R9H6|A
tr|A0A1D8GFX9|A
tr|J6H5A2|J6H5A
tr|A6G2L2|A6G2L
tr|A0A1B6BGH3|A
tr|A0A1E8CX11|A
tr|A0A0C7NJ45|A
tr|D1C1Z5|D1C1Z
tr|A0A1G3MWR5|A
tr|A0A1V2YI51|A
tr|A5URW3|A5URW
tr|S0G444|S0G44
tr|E8LGH2|E8LGH
tr|A1R876|A1R87
tr|A0A1F9Y114|A
tr|A0A1G0WAT6|A
tr|M0D200|M0D20
tr|M1XNA7|M1XNA
tr|A0A0B6WZG9|A
tr|A0A0L6U490|A
tr|A0A098RZ41|A
tr|A0A1N6TA18|A
tr|K0NFR0|K0NFR
tr|M0D700|M0D70
tr|D8J5V8|D8J5V
tr|A9WA49|A9WA4
tr|A0A1Q3QVB7|A
tr|A0A1S2VM66|A
tr|A0A1M6M0A1|A
tr|F4KX43|F4KX4
tr|R5BLD2|R5BLD
tr|A0A1P9WT35|A
tr|L0JZQ9|L0JZQ
tr|A0A101HZ64|A
