# Supplementary material for: Inter-protein residue covariation information unravels physically interacting protein dimers
Source: BMC Bioinformatics. 2020 Dec 17;21:584. doi: 10.1186/s12859-020-03930-7 (PMC7745481; doi:10.1186/s12859-020-03930-7)
Supplement: Supplementary file 5 — Additional file 5. Final ER-MSAs at different ASA thresholds. Available on Mendeley data (http://dx.doi.org/10.17632/9bk2r55286.1). [file 12859_2020_3930_MOESM5_ESM.zip › Additional file 2/Final ER-MSAs/Negative ER-MSA dataset/ASA0.0/single_MSAs/1efp-A-1rm6-A/1efp-A-chain/MSA_ready_for_MI.txt]

MAVLLLGEVTNGALNRDATAKAVAAVKALGDVTVLCAGASAKAAAEEAAKIAGVAKVLVAEDALYGHRLAEPTAALIVGLAGDYSHIAAPATTDAKNVMPRVAALLDVMVLSDVSAILDADTFERPIYAGNAIQVVKSKDAKKVFTIRTASFDAAGEGGTAPVTETAAAADPGLSSWVADEVAESDRPELTSARRVVSGGRGLGSKESFAIIEELADKLGAAVGASRAAVDSGYAPNDWQVGQTGKVVAPELYVAVGISGAIQHLAGMKDSKVIVAINKDEEAPIFQIADYGLVGDLFSVVPELTGKL
MSVLVIAEHADGAVK-AATLTTIGAATKLGDLHVLVAGSNVQGTAEAAAKIAGVSKVLVADAEQYAHGLAENVAPLIVDLAKGYSHVLAPATSFGKNVMPRVAALLDVAQISEIVGVHDADTFDRPIYAGNAIATVQSSDAIKIITVRGTAFDAVADGGGASVEAAATGADAGLSKFVGQELSKSERPELTSAKAIVSGGRGMQSGENFHMLETLADKLGAAVGASRAAVDAGFVPNDYQVGQTGKIVAPELYIAVGISGAIQHLAGMKDSKVIVAINKDEEAPIFQVADYGLVGDLFKVIPELTEEL
MTTLVIAEHDGTQLD-PSTLNLLGAALQIDPVHLLVLGQDCAVVAQAAAALAGVSQVLLAQHPQWALPSAETLALQIGVLMPDYDTLLAAHRVLHRGALPRAAARLQAAYLSDVVAIEAGPRFLRPLYAGSVLACVEAQADKTLLTLRPAGFAAATTQLACPVVTLDSVSADSRSQLESRESIDSGRPDLSRARVVVAAGRGVGAREHMALVEQLADQLGAAVGASRAAVDAGFAPNAIQVGQTGKTVAPDVYFAFGISGAIQHLAGIKDAGVIVAVNKDPDAPIFSVADLGLVGDLFEVLPALSAGL
MTVLVIAEHDNRALN-GATRNAIAAAGRLMPIHVLVAGADAQAAAEAAARVGGVQKVLWADAPHLGDGLAENLAAQAVAVAQGHTHLFVAASTFGKSVAPRVAALLDVDQVSDVIDVLAPDTYKRPIYAGNAIATVKSGDAIVVATIRPTAFDAASAGPGGVVEPVAVVADLGLTRFERREIAASERPELGGARVVVSGGRGLGSAEHFKLLDPLAEKLGAALGASRAAVDAGYAPNDWQVGQTGKIVAPALYIAVGISGAIQHLAGMKDSKTIVAINKDGDAPIFGVADYGLVGDLFEAVPALTATL
MSILVVAEHDNASLK-PATLNTIAAAQQIGDIHVLVAGSGCDAAAQAAAKIAGIAKVLVADGAEFANALAENLAPLVVKLASGYSHVLAPATTSGKNVMPRVAALLDVQQISEIVAVEGADTFVRPIYAGNALATVKSSDALKIITVRATGFDAAAEGGSASVEKVDSTGDAGTSSFVGQELSKSERPELTSARVIVSGGRGMQSGDNFHMLDKIADKLGAAVGASRAAVDAGFVPNDYQVGQTGKIVAPELYIAVGISGAIQHLAGMKDSKVIVAINKDEEAPIFQVADYGLVGDLFKIVPELEAEL
MSILIVADHDNATLK-PATLHAVTAAQKIGDIHVLVAGAGARPAADAAAKVAGVSRVLLAEAPALEHQLAEAVAPLVVDLAKGYSHVLATATSAGKNLMPRVAALLDVQQISEITAVESADTFERPIYAGNAIATVQSSDPIKVITVRGTAFEAAAEGGSASVETVEAKADAGLSSFVGQELSKSERPELTSARIVISGGRALGSSENFKILEGIADHLGAAIGASRAAVDAGYVPNDYQVGQTGKVVAPDLYIAVGISGAIQHLAGMKDSKVIVAINKDEEAPIFQVADYGLVGDLFKVIPELEAEL
MAILVIAEHDNQQLK-AATLNALAAAQKIGDVHVLVAGYQAAGVAQAAAKAQGVSKVLLADGPALAEGLAENVAAQVLAIASNYSHILFPATASGKNIAPRVAAKLDVAQVSDILSVESADTFTRPIYAGNAVATVQSSDAVKVITVRTTAFDAVAEGGSAAVEELSAVADSGRSTFVSREVAKSDRPELAGAGVVVSGGRGMGSAENFKLLDGLADKLGAALGASRAAVDAGYAPNDWQVGQTGKIVAPQLYVAVGISGAIQHLAGMKDSKVIVAINKDPEAPIFGVADYGLVADLFEAVPELEKAL
MNALIIAAHDGQQLD-PATACAVTAARPLGRIDILVVGHDTAAVAAQAAALVGVASVRVADSPALGAPNAETLARQITAVAAGYAWVLAAHNLQARAALPRAAALAGAAYLSDVVRTA-ADALERPAYAGAVVTRVRPLAAATFLTVRASAFPAAAASAPAPIEAVAAVEADARTRILGSEGGASTRPDLSRARIVVAGGRGVGSAENMAKVEALADHLGAAVGASRAAVDAGFAPNAVQIGQTGKVVAPDLYLALGISGAIQHLAGIKDAKCIVAINKDPDAPIFQIADYGIVGDLFEALPVLQAQL
MTTLLIAEHDNAKLG-DATAKAMSAAKALADVHVLVAGEGCAAVADAAAKLDGAAKVLLVEDAQYGHRLAEPLAALIVSLAGNYDAIVAAATTVGKNVMPRVAALLDVMQISDITGVISADTFERPIYAGNAMQTVKSKDAKKVITVRTTAFPAAGEGGSASVENAPAADNPGLSEFVNEELTKSDRPELTSAKIIVSGGRGMQSGDNFHMLDKIADKLGAAVGASRAAVDAGFVPNDYQVGQTGKVVAPELYIAVGISGAIQHLAGMKDSKVIVAINKDEEAPIFQVADYGLVADLFKAVPELEEEL
MTVLILAEHDGKQIK-KATRQAVTAAAAWAPIHLVVLGHGLDAVTAEAASIAGVSEVIRVDAPALAHALAEDVAALLLDLAPKYQVILAPHSAAAKNALPRVAALLDVAMISDVISISAPATYIRPTYAGSVLTTVESSDGVQVLTVRATSFDAAGNGPAANIVDHAAPAAQTQARFVSATHTVSDRPELTSARVVITGGRPLETRFD-AILNPLAAKLGAAIGATRAAVDAGYAPNEIQVGQTGTVVAPELYIAAGVSGAAQHLAGMKDSKVIVAINLDPDAAIFQVADFGLVADLFEAVPALTAAL
MSILVIAEHDNAALK-PATLNTITAASEIGDITVLVAGSGCDAVAQQAAAVNGVSKVLVADNAAYENQLPENLAELIAEVGKDSSHILAPASTSGKNFMPRVAALLGVAQISDITAVKGADTFVRPIYAGNALATVQSSDAVKVITVRGTAFDEAAEGGSGSVEALDIVKSQDIATFVGEELTESERPELTGAKIVISGGRGMQNGENFAMLEKVADKLGAAIGASRAAVDAGFVPNDMQVGQTGKIVAPDLYIAVGISGAIQHLAGMKDSKVIVAINKDEEAPIFQVADYGLVADLFQAIPELEEKL
MAILLVADHDNAALS-EATAKALTAARQIGDVDILIAGNAAGAAADEAAKLAGVRSVLLVEAEALEQRLAEPAAALIVALAADYDTIVAPATSTGKNVLPRVAALLDVMQISEVIEVVASDTFKRPIYAGNAIEVVQSAEAKKVLTVRTAGFAAAEASAAAPIKPVEAAADAGLSRFIENILSVSERPELSSARIIVSGGRALCSEEKFAVLNPVADKLGAAVGASRAAVDAGFAPNDVQVGQTGKVVAPDLYVACGISGAIQHLAGMKDSKVIVAINTDEEAPIFQVADYGLVGDLFDVLPELESQL
MAVLLLADVVGGQLATDQVAKALTAVKGLGPVTVLVAGTGGDAAAAEAATLAGVAKVLFAGDHVYCHGMAEPTAALILSLAGDYTHIAAASGAFSKSVMPRVAALLDVMILSEVIGVIDADTFERPIYAGNAIQTVKSLDATKVMTIRTATFEAAGKGGAAPVQALATAADGSLSAWVEDRVATSDRPELTSAKIVVSGGRGVGSHEDFALIERLADKLGAAVGASRAAVDSGYAPNDWQVGQTGKVVAPQLYVAVGISGAIQHLAGMKDSKVIVAINKDEDAPIFQVADYGLVADLFTALPELIEKL
MAALVIAEHDNASLK-ASTLNTIAAALLCGDVHVLVAGHNCGAAAEAAAKIAGVAKVLVADGAPFGDGLAENIAEQVLAMASAYSHILAPATAYGKNIAPRVAARLDVGQISEIIKVDAPDTFERPIYAGNAIATVQSLDAIKVITVRTTGFDAAPAGGAAAIENLVAVADSGKSVFVSRELAKSDRPELTAAKVIVSGGRGLGSGENFKILEPLADRLGAAMGASRAAVDAGYVPNDWQVGQTGKIVAPQLYIAVGISGAIQHLAGMKDSKTIVAINKDPEAPIFSVADYGLVGDLFDVVPQLVTEL
MTILVIAEHDNAHLK-VATLNTIAAAAKLGDIHVLVAGSAAQAVADQAAQAAGVAKVLLADGAALADGLAENVAAQVLALAGGYSHILFPATAAGKNVAPRVAAKLDVAQISDIISVESPDTFTRPIYAGNAIATVQSADAIKVITVRTTAFDGVAQGGSAAVESVEVVADSGLSSFVGREVAKSDRPELAGAAVVVSGGRGLGSAENFKILDPLADKLGAALGASRAAVDAGYAPNDWQVGQTGKIVAPQLYVAVGISGAIQHLAGMKDSKVIVAINKDAEAPIFGVADYGLVADLFQAVPELVEAL
MAVLLIAEINDGALAMDATAKAVSAAKALGDVTVLAAGASAKAAADEAATIEGVSKVLVAEDALYGHRLAEPVAALIAGLASDYSHVVAPATTDAKNILPRVAALLDVMVLTDVTEVVDADTFVRPIYAGNAMQTVKSKDATKVITFRTSTFDAAATGGSAAVEAIAAGDNPGLSEWVEDKVAESDRPELTSAGVVVSGGRGVGSQEDFAIIEKLADKLGAAVGASRAAVDSGFAPNDWQVGQTGKVVAPDLYVAVGISGAIQHLAGMKDSKVIVAINKDEEAPIFQVADYGLVADLFEAVPALTEKL
MTVLVIADHNNASLG-AATLNAVTAGAKLGDVHVLVAGKDAGAAAEAAAKVQGVAKVLHAEGDQYQGGLPENLAPLIVGLAGDYSHIVASSSSVAKNVLPRVAALLDVAQISDAIEIVSEDTFVRPIYAGNALATVQSSDKVKVLTIRGTAFKAAEEGGSAAVETIAAGEDAGLSRFVGQSLSKSERPELASAKIVVSGGRGVGSSDNFKIIEGLADALGAAVGASRAAVDAGYVPNDYQVGQTGKVVAPQLYVAVGISGAIQHLAGMKDSKVIVAINKDEEAPIFQVADYGLVGDLFKIVPELTETL
MTILVIAEHDNAALK-SATLNTVAAAAAIGDIHVLVAGNAAQAAADAAARVAGVSKVLLAQAPQLADGLAENVAEQVLAVAENYEHILFPATAWGKNIAPRVAARLDVAQVSDIIAVDSPDTFQRPIYAGNAIATVQSADKVKVITVRTTGFDAVAEGGSASVETVEAVADSGLSAFVGRELAQNDRPELTAARVVISGGRGLGSAENFKLLDELADKLGAAVGASRAAVDAGYAPNDWQVGQTGKIVAPQLYIAVGVSGAIQHLAGMKDSKVIVAINKDAEAPIFGVADYGLVGDLFQVVPELTKAL
MAVLLVAEITDGALSMDATSKTVTAAKALGDVTVLACGASAKAAAEEAATIEGVSKVLLAEDELYGHRLAEPVATLIASLAGEYSHIVAPATTDAKNILPRVAALLDVMVLTDVTEVVDADTFVRPIYAGNAMQTVKSSDAKKVITFRTSTFDAAGTGGSAAVEEIAAADNPGLSEWVEDKVAESDRPELTSAGIVVSGGRGVGSEEDFALIEKLADKLGAAVGASRAAVDSGFAPNDWQVGQTGKVVAPDLYLAVGISGAIQHLAGMKDSKVIVAINKDEEAPIFQVADYGLVADLFTAVPELTEKL
MAILLIAEHGNDHLS-DQTAKALSAALKISDVDVLVAGKGARAAADQAAKLKGVRKVLLAEADELAECLAEPLAALAVSLAGNYDTIVAPATTMGKNVMPRIAALLDVMQVSEIIEVVSSDTFKRPIYAGNAIQTVQTSDAKKVITVRTAAFQSAPEGGSAPVESIQPAANPGLSTFIENRLSESDRPELTSARIIISGGRALGSAEKFEVILPVADKLGAAVGASRAAVDAGYAPNDWQVGQTGKVVAPDLYIACGISGAIQHLAGMKDSKVIVAINKDEEAPIFQVADYGLVGDLFVVLPELQKAL
MAVLLLAEVNNGELAMDATAKAVTASKTLGDVTILAAGASAAAAGEAAAKIDGVAKVLVAEDASLGHRLAEPTAALIVSLAGDYSHIVAPATTDAKNVMPRVAALLDVMVLSEVTAVVDADTFERPIYAGNAIQTVKSSDATKVITFRTSTFDAAGEGGSASVGTIGATDNPGLSEWIEDKVAASDRPELTSAGIVVSGGRGVGSEEDFKIIEALADKLGAAVGASRAAVDSGYAPNDWQVGQTGKVVAPDLYIAAGISGAIQHLAGMKDSKIIVAINKDEEAPIFQVADFGLVADLFEAVPALTEKL
MAILLFADHDNAALS-EATAKTLTAATQIGDVDILIAGKGAAAVADEAAKLAGVRSVLLAEGDALEQRLAEPTAALIVALAGDYDTILAPATTTGKNVLPRVAALLDVMQISEVIEVVSADTFKRPIYAGNAIEVVQSSEAKKVLTVRTAGFAAAAADASAPVKTVEAGSEAELSRFVENILSISDRPELSSAKIIVSGGRALGSEEKFAVLNPVADKLGAAVGASRAAVDAGYAPNDFQVGQTGKVVAPDLYVACGISGAIQHLAGMKDSKIIVAINTDEEAPIFQVADYGLVGDLFDVLPQLESQL
MAVLLLAEVNNGELSVDATAKTVAAVKSLGDITVLAAGGSAAAAGEAAAKIDGVSKVLVAEDASLGHRLAESTAALIVGLADGYEHIVAPATTDAKNVMPRVAALLDVMVISDASGVVDATTFERPIYAGNAIQTVKSNDAKKVVTIRTASFDAAGESGSAAVETISVGDNPGLSSWVEDKVAESDRPELTSAGVVVSGGRGVGSEDDFKLIETLADKLGAAVGASRAAVDSGYAPNDWQVGQTGKVVAPDLYVAVGISGAIQHLAGMKDSKVIVAINKDEEAPIFQVADFGLVADLFQAVPELTEKL
MSILVIAEHDNASIK-PATLNTVTAATQLDDVHVLVAGSGCATAGEAAAKITGVSKVLVSDAPEYAQDIAENIAPLIVNLASGYSHVLAPATTYGKNILPRASALLDVQQISEITAIESADTFVRPIYAGNALATVQSSDAIKLITVRGTAFEAAAEGGSAAVETVDATGDAGLSTFEGQELTKSERPELTTAGVVISGGRGMQNGENFAMLERVADKLGAAVGASRAAVDAGYVPNDYQVGQTGKVVAPDLYIAVGISGAIQHLAGMKDSKVIVAINKDEEAPIFQVADYGLVADLFDAVPELEAEL
MAVLLLAEITDGALNMDATSKAVTAAKQLGDVTVLCAGSQAADAGAQAASIDGVTKVLVAEDASLGHRLAEPTAALIVSLADGYSHIVAPSTTDAKNILPRVAALLDVMVLSDVTAVVDADTFERPIYAGNAIQTVTSSDATKVLTIRTSTFEAAGQGGSAPVETVGATENPGLSEWVEDKVAESDRPELTSAKVVVSGGRGVGSEDDFKLIEGLADKLGAAVGASRAAVDSGYAPNDWQVGQTGKVVAPDLYIAVGISGAIQHLAGMKDSKIIVAINKDEEAPIFQVADYGLVGDLFTLVPELTEKL
MTTLVIADHNNKALN-DATAKTVTAASKIGDIHVLVIGQDCGAAAEAAAKLDGVKKVLVADDALYAHPVAEPISALVVSLAGNYDAIVTAATTIGKNFMPRVAALLDVAQISEITAVQGADTFERPIYAGNAIQTVKSSEAKKVITVRTTAFPAAGQGGSASVEKIGAGENPGLAEFVDEKLTKSDRPELTSAKVIISGGRGMQNGENFAMLEKIADKLGAAVGASRAAVDAGFVPNDYQVGQTGKVVAPELYIAVGISGAIQHLAGMKDSKVIVAINKDEEAPIFQVADYGVVADLFKAIPELEAEL
MSVLLLAEITDGQLNADATGKALAAVASLGEVHILCAGANVGDAAAEAAKL-GAAKVLKAEDAALDHRLAEATADLIVSLADGYSHIAAPATTDAKNILPRAAALLDVMVISDVSAIKDADTFERPVYAGNAVQTVRSGDAKKVFTVRTSSFDAAAPSGEAEIEDVSAPAASGLSEWVEDKVAESDRPELTSAGIVVSGGRGVGSEENFAMIEKLADKLGAAVGASRAAVDSGYAPNDWQVGQTGKVVAPDLYIAVGISGAIQHLAGMKDSKVIVAINKDEEAPIFQVADYGLVGDLFEIVPELTDKL
MAVLLIAEVNGGELSVDSTAKALTAARQMGDVTVLCVGSGCSSAAEAAAKLEGVSKVLCAQNDAYGHDLAEPVAALIVSLAGDYSHIVAPSTSASKNILPRVAALLDVMVISEVTAVIDAETFERPIYAGNAIQTVKSTDATKVATIRTSTFDATGEGGAASVTSIDAAGDPGLSSWVEDKVAESDRPELTSAGVVVSGGRGVGSQEDFKIIENLADTLGAAVGASRAAVDSGYAPNDWQVGQTGKVVAPDLYVAVGISGAIQHLAGMKDSKVIVAINKDEEAPIFQVADFGLVGDLFDVVPQLTEKL
MAVLLLAEVTDDALGRDATAKAVSAAKSLGDVTVLAAGASSAAAGAEAATIEGVSRVLVAEDAALGHRLAEATADLIVSLAGDYSHIVAPATTDAKNILPRVAALLDVMVISDVSGVVDADTFERPIYAGYAIQTVKSDDATKVISFRTSTFDAAGEQGAAPVEMVGGAADPGLSSWVEDKVAASDRPELTSAGIVVSGGRGVGSEQDFALIEKLADKLGAAVGASRAAVDSGFAPNDWQVGQTGKVVAPELYVAVGISGAIQHLAGMKDSKIIVAINKDEEAPIFQVADYGLVADLFTAVPELIEKL
MAVLLIAEVSGGTLAVDATAKALTAAKAMGDVTVLCASAGCGGAAEAAAKLDGVSKVLCADDAAYGHDLAEPLADLVVGMAGDYSHIVAPATATAKNVMPRIAALLDAMVISDVTAVVDADTFERPIYAGNAIQTVKSADATKVLTVRTATFDAAGEGGSASVESIAAAANSGISEWVEDKVAASDRPELTSAGIVVSGGRGVGSEDDFKMIETLADKLGAAVGASRAAVDSGYAPNDWQVGQTGKVVAPDLYVAVGISGAIQHLAGMKDSKVIVAINKDEEAPIFQVADYGLVADLFDAVPELLEKL
MAVLLLGEVNDGELSLDATSKTVAAVAGLGDVTVLCVGATCAKAAEEAATIAGVSRVLCAEHDLYGHRLAEPTAALIVSLAGEYSHIVAPATTDAKNILPRVAALLDVMVITDVSGVVDADTFERPVYAGNAIQTVKSRDAIKVVSIRASTFDLAGTGAAAPVEMLDAAADPGLSHWVEDKLAASDRPELTSAGIVVSGGRGVGSEADFHLIEALADKLGAAVGASRAAVDSGFAPNDWQVGQTGKVVAPDLYIAVGISGAIQHLAGMKDSKVIVAINKDEEAPIFQVADYGLVADLFTALPELTEKL
MAVLLLAEINDGALALDATAKAVNAAAKLGDVTVLAAGASAAAAAEEAAKIDGVAKVLVAEDALYGHRLAEPVAALIVSLAGEYSHIVAPATTDAKNILPRVAALLDAMILTDVTAVVDADTFERPIYAGNAIQTVKSKDPKKVITFRTSTFEAAASTGSASVETIGAGDNPALSEWVEDKMAESDRPELTSAKIVVSGGRGVGSEEDFALIEKLADKLGAAVGASRAAVDSGFAPNDWQVGQTGKVVAPDLYVAVGISGAIQHLAGMKDSKVIVAINKDEEAPIFQVADFGLVADLFEAVPELTDKV
MKTLVLVESDHGSIS-DATLRVIGAVSQRAPLDVLAFDA---ETAIEAAQLPGVARVLSSRCDGVT--TPERLAALLRTICAGYSLIAAAHRPLARGAFPRAAALTGSAFVADVLGLANDGCFVRGMYAGSVLATVASETALTFATFRASSFAPVEAGGNASIVTVDALPAFDKTSLVERQATQQTGHDLSTARIVVAGGRGLASQENMARLGALAERLGAALGASRAAVDAGYAPNAAQVGQTGKTVAPDAYLAFGISGAIQHLAGMKDSKVIVAVNKDPDAPIFSVADIGLVGDLFETMRELEAYV
MTTLLIAEHDHVTVK-DSTNKALTAATALAEVHVLVAGEGTKAAADSAAKLAGVTKVLLADAPIYEHDLAEPLAALIVSLAPSYDAIVAPATSRFKNVMPRVAALLDVMQVSEIIKVVAPDTFERPIYAGNAIQTVKSKDAKKVITVRTSTFAAAGEGGSATVEAVTAAADPGLSSFVGEEVAKSDRPELASAKIIVSGGRAMQSRENFKYIEPLADKLGAGVGASRAAVDAGYAPNDWQVGQTGKVVAPELYIAIGISGAIQHLAGMKDSKVIVAINKDEDAPIFQVADYGLVADLYQAVPELTEAL
MAVLLIAEINNGELNVDATAKAMTAAKKMGDVTVLAAGASAADAAAEAAKIAGVSKVLCAEDASLGHRLAESTAALIVSLAGDYSHIVAPATTDAKNVMPRVAALLDAMVISDISGVVDADTFERPIYAGNAIQTVKSADAVKVITIRTATFDAAEMGGSASVETIGAADNPGLSEWVEDKVAETDRPELTSAGIVVSGGRGVGSEEDFKIIEALADKLNAAVGASRAAVDSGYAPNDWQVGQTGKVVAPDLYIACGISGAIQHLAGMKDSKIIVAINKDEEAPIFQVADYGLVADLFDAVPELTQKL
MAVLCLAEVTDGTLAMDATAKAVTAAGALGDVTLLCVGASAKAAAAEAATISGVAKVLVAEDPLYGHRLAEPVATLIASLAGDYSHVVAPATTDAKNIMPRVAALLDVMVLSDVTAVVDADTFERPIYAGNAIQTVKSADPTKVITFRTSTFDVAPLGGSAPVEEIAAADNPGLSEWVEDKVAESDRPELTSAGVVVSGGRGVGSEDDFALIEKLADKLGAAVGASRAAVDSGYAPNDWQVGQTGKVVAPELYVAVGISGAIQHLAGMKDSKVIVAINKDEEAPIFQVADYGLVADLFSAVPELTEKL
MAVLLLAEITDGQLSMDATAKTVTAAKPLGDITVLCVGATCAAAAEEAATIEGVSKVLCAEHDLYGHRLAEPAADLVVSLAGDYSHILAPATTDAKNLMPRIAALLDVMVISDITAVIDADTFERPIYAGNALQTVKSADATKVISVRGSVFDAAATGGSASVENIGAAADPGLSSWVEDKVAESDRPELTSAGVVVSGGRGVGSEEDFALIEKLADKLGAAVGASRAAVDSGYAPNDWQVGQTGKVVAPDLYIAVGISGAIQHLAGMKDSKIIVAINKDEEAPIFQVADYGLVADLFDAVPKLIDAL
MTTLVLAEHDNKSLK-DATNKAVTAAKAMGDVHVLVAGKDCKAAADAAAKLDGVAKVLIADAPAYEHQLAEPLAALIVSLAGSYDAFVAPATTSGKNVMPRVAALLDVMQISEIMKVVSPDTFERPIYAGNAIQTVKSTDAKKVITVRTSTFQAAGEGGSAPVEAAQAAADPGVSSFVGEELSKSDRPELTSAKIIISGGRAMQNRENFKYIEPVADKLGAAMGASRAAVDAGYAPNDWQVGQTGKVVAPELYIAVGISGAIQHLAGMKDSKVIVAINKDEEAPIFQVADYGLVADLYQALPELAEEL
MAVLLLAEVNDGTLAMDATAKAVTAATKLGDVTVLCAGATCSGAADEAATIAGVSKVLCAEDALYGHRLAEPVAQLVADLAADYSHIVAPATTDAKNILPRVAALLDVMVITDASGVVDADTFERPIYAGNAVQKIRSSDAKKVVSFRTSTFDAAATGNAAPVEKIAAAADPALSEWVEDKVAASDRPELTSAGVVVSGGRGVGSQDDFALIEGLADKLGAAVGASRAAVDSGFAPNDWQVGQTGKVVAPELYIAVGISGAIQHLAGMKDSKIIVAINKDEEAPIFQVADYGLVADLFAAVPELTEKL
MAVLLLAEVTDGELSVDATAKAVTAAQALGDVTVLCTGASCAAAAETAAKIDGVAKVLCAEDPLYGHRLAEPVAALVVSLAGDYSHIVAPATTDAKNIMPRIAALLDVMVLSDVSGIKDADTFERPVYAGNAIQTVKSRDSVKVMTIRTSTFDAAGQSNSASVEQIGAAVDPGLSEWVEDKVAESDRPELTSAGIVVSGGRGVGSEDDFALIEKLADKLGAAVGASRAAVDSGFAPNDWQVGQTGKVVAPDLYIAVGISGAIQHLAGMKDSKVIVAINKDEEAPIFQVADYGLVADLFTAVPELVEKL
MAVLLLAEVTDGELALDATAKAVAAAAKLGEVTALCCGASAAAAGEAAAKISGVSKVLVAEDASLGHRLAESTAALIVSLAGDYEHIVAPATTDAKNVMPRVAALLDVMVISDVSGVVDGNTFERPIYAGNAIQTVKSSDAKKVVTIRTSTFDAAGEQGPAPIETVSAVANPGLSEWVEDKVAASDRPELTSAGVVVSGGRGVGSEEDFKIIEALADKLGAAVGASRAAVDSGYAPNDWQVGQTGKVVAPDLYIAVGISGAIQHLAGMKDSKIIVAINKDEEAPIFQVADFGLVADLFTTVPELIEKL
MAVLLLAEVTDGALALDATAKAVAAASKLGDVTVLAAGASAAAAGEEAAKIAGVAKVLVAEDASLGHRLAEPTAALIAGLASDYEHIVAPATTDAKNVLPRVAALLDVMVISDVSGIVDGSTFERPIYAGNAIQTVKSNDAKKVVSIRTASFDAAGDGGSASVEAISAAANPGLSEWVEDKVAASDRPELTSAGIVVSGGRGVGSEEDFKLIEALADKLGAAVGASRAAVDSGYAPNDWQVGQTGKVVAPDLYIAVGISGAIQHLAGMKDSKVIVAINKDEEAPIFQVADFGLVADLFDAVPALTAKL
MAVLLIAEISDGELSMDATAKAVTAAKELGEVTVLAAGSSAAAAGEAASKIDGVSKVLVAEDPMLGHRLAEATAALIVSLAADYDHIVAPATTDAKNVMPRVAALLDVMVISDASGVVDADTFERPIYAGNAVQTVKSTDSKKVITFRTSTFDAAGTGGSASVETISAAENPGLSTWVEDKVAESDRPELTSAGVVVSGGRGVGSEEDFALIEKLADKLGAAVGASRAAVDSGYAPNDWQVGQTGKVVAPDLYIAVGISGAIQHLAGMKDSKIIVAINKDEESPIFQVADYGLVADLFDAVPELIEKL
MAVLLIAEVVNGELSVDATAKALTAARQMGDVTILCAGAECQAAAAEAATLDGVAKVLCASDDAYGHDLAEPMADLIVGLAGDYAHICAPSTAASKNILPRVAAMLDVMIISEVTAVVDADTFERPIYAGNAIQTVKSSDATKVMTIRTSTFDAAGMGGSASVEEIAAAANPGLSEWVEDKVAESDRPELTSAGVVVSGGRGVGSEEDFKLIEGLADKLGAAVGASRAAVDSGYAPNDWQVGQTGKVVAPDLYVAVGISGAIQHLAGMKDSKVIVAINKDEEAPIFQVADFGLVADLFDAVPELVEKL
MRTLVVAEAADHTLP-DAVRRVVTAATACHPVDVLVLDP---ATAAETALIDGIDRVLRPGLPDASTVTPESLAALLAELAPRYTLIAAAHRTLGRNALPRAAALTGAAFVADVTDIANDGRFVRGWYAGSIVATVESARETTFATVRASSFAAAGRTEPAPIDSVAAPPAFTATTLVERNGTQTAGIDLVNAPIVVSGGRGLASSENMARLGTLASRVGAALGASRAAVDAGYAPNAIQVGQTGKTVAPDAYLAFGISGAIQHLAGMKDSKLIIAVNKDPDAPIFAFADVGFVGDLFDVMAALERHV
MATLLVAEHVDGVLK-DATAKALTAARALAEVHVLVAGTHAGTAAATAAKLDGVAKVLVTEEPIYQHLLAEPTAALLVALAPGYDALVAPATTTGKNVMPRVAALLDVMQISEIIEVVAPDTFQRLIYAGSAVQTVKSRDAKKVITVRISSFQATGEGGAAPIEPVTAAADPGLSRFVGEELAVSERPELTSARIVVSGGRAVQSRENFKYIEPVADKLGAAVGASRAAVDAGYAPNDWQVGQTGKVVAPELYVACGISGAIQHLAGMKDSKVIVAINKDEEAPIFQVADYGLVGDIFKVLPELTDEL
MSVLVFAEHDNASLK-GATFNTITAALACGDVHVLVAGHNAGAAAAAAAQVAGVAKVLHADAAGLDHALAESNASQVLAIATGYSHILFPATAAGKNVAPRVAALLDVGQISDATKIVSADTFERPIYAGNAIATVQSGDAIKVITVRTTAFDPAATGGSAAVESLAAVAEGGTSTYIGSEIAKSDRPELTAAKIIVSGGRALGSSEKFEVLTPLADKLGAALGASRAAVDAGYAPNDWQVGQTGKIVAPQLYVAVGISGAIQHLAGMKDSKVIVAINKDAEAPIFSVADYGLEADLFSAVPELIEKL
MTTLLVAEHAAGALN-DATAKALTAAAGLGDVHVLVAGKDCRAAAEQAAGLAGVAKVLVADSDALAHQLAEPMAALIVQLSAGYDAIVAPSTANGKNTLPRVAALLDVMQISDITAVSAPDTFERPIYAGNAIQTVKSSDAKKVITVRTASFQAAGSGGSAPIEDVAASAGSDLSSFVGEELSKSDRPELASAKIIVSGGRALGSAEKFEVIMPIADALGAAVGASRAAVDAGYAPNDWQVGQTGKVVAPDLYVACGISGAIQHLAGMKDSKVIVAINKDEEAPIFQVADYGLVGDLFEILPQFKAEL
MAVLLLAEITDGALSLDATAKAVAAVAPLGEVTVLAAGARAADAAAEAARIEGVAKVLLAEDAIYGHRLAEPVAALMAALAADYDHVVAPATTDAKNVMPRVAALLDVMVLSDVSGIVDADTFERPIYAGNAIQTVKSKDAKKVATIRTTSFDAAGTGGNAPVETIPAGEDPGLSSWVEDHVAASDRPELTSAGRVVSGGRGIGSKEDFAMIEKLADKLGAAVGASRAAVDSGYAPNDWQVGQTGKVVAPELYVAVGISGAIQHLAGMKDSKVIVAINKDEDAPIFQVADYGLVADLFTAVPELTEKL
ESVVCSAEVNSGELALDATAKAVTAAKALGDVTVLCAGARPRPPVRPRPRSTVWPKCWSRKATASATALPRRPRTLIVSLAGDYSHICAPATTDAKNIMPRVAALLDVMVISDASAVVDADTFERPVYAGNAIQTVKSKDEKKVITFRTSTFDPAGDGGSASVETIGAPDASGKSEWVEDKVAESDRPELTSAGIVVSGGRGVGSEEDFALIEKLADKLGAAVGASRAAVDSGFAPNDWQVGQTGKVVAPELYVAVGISGAIQHLAGMKDSKVIVAINKDEEAPIFQVADYGLVGDLFTVVPELIEKL
MSILVIAEHDNAALN-PSTLNTLSAATRLGDVRLLVAGSGCSAVARSAAGIAGVAKVLLADAEHHQSQLAETLAELVVEVDADCTHVLAPSTSFGKNVLPRIAALLDVSQVSDVVAIETPDTFVRPFYAGNALARVQSSDRIKVLSIRTTAFDAALAGGGATIENVASTRAHPHTRLVGREVVKSERPALAAASIVVSGGRGMGSAENFAVLEPLADKLGAALGASRAAVDAGYAPNDFQVGQTGKIVAPTLYVAVAISGAIQHLAGMKDSKVIVAINKDPEAPIFQVADYGLAADLFTAVPELVTAL
MTVLILAEINGAELALDATAKAVAAASSLGEITLLCASAGCGDAAQAAAKIAGVSKVLCADDAAYGHGLAEPIAGLIVSLAGNYTHILAPATANAKNILPRVAALLDVMVLSDVTAIIDADTFERPIYAGNAIQTIKSTDSIKVATVRTATFDAAGEGGSATVESITATADPKLSEWVEDKVAKSDRPELTSAGIVVSGGRGVGSEDDFALIEKLADKLGGAVGASRAAVDSGYAPNDWQVGQTGKVVAPDLYIAIGISGAIQHLAGMKDSKIIVAINKDEEAPIFQVADYGLVADLFEAVPALIDAL
MSALVIAEHDNQSIK-PATLNTVTAAAACGEVHVLVAGQNAGAAAQAAAQIAGVAKVIHADGASLADGLAENVAAQVLALAGDYSHILFPATAAGKNVAPRVAAKLDVAQISDITKVDSPDTFERPIYAGNAIATVQSADAKKVITVRTTGFDAAATGGSAQVETKDAAADSGKSAFVGREVSKSDRPELTAAKIIVSGGRALGSSEKFEVMTPLADKLGAAIGASRAAVDAGYAPNDLQVGQTGKIVAPQLYVAAGISGAIQHLAGMKDSKVIVAINKDPEAPIFSVADYGLEADLFTAVPELVKAL
MTTLLVAEHDNKSLK-DSTNKALTAAKALGDVHILVAGKDVKAVADAAAKLDGVKKVLLADGAVYEHALAEPLAALIVSLAGSYDAILAPATNNGKNVMPRVAALLDVMQVSDVSKIVSADTFERPIYAGNAIQTVKSKDGKKVLTVRTSTFQAAGEGGSAPVEAVAAAADPGVSAFVGEELSKSDRPELTSAKIIVSGGRAMQSRENFKYIEPVADKLGAAVGASRAAVDAGYAPNDWQVGQTGKVVAPELYVAVGISGAIQHLAGMKDSKVIVAINKDEEAPIFQVADYGLVADLYQAMPELEAEL
MAVLLLAEVNDGELSLDATAKAVNAVAQLGDVHVLCAGGHAAAAGDEAAKIAGVAKVLVAEDASLGHRLAESTAALIVSLAETYEHIVAPATTDAKNVLPRVAALLDVMVISDVSGVIDGATFERPIYAGNAVQTVKSSDAKKVVSIRTSTFDAAGDQAAAPVETIGAAENPGLSEWVEDKLAESDRPELTSAGVVVSGGRGVGSEEDFKIIEALADKLGAAVGASRAAVDSGFAPNDWQVGQTGKVVAPDLYIAVGISGAIQHLAGMKDSKVIVAINKDEEAPIFQVADYGLVADLFTAVPELTEKL
MTALVIAEHDNASIK-GATLNTVTAAAQAGDVHVLVAGSNAAAAAAAAAQIAGVSKVIHADSADLAHGLAENVAAQVLAIAGNYSHIVFPATASGKNIAPRVAAKLDVGQVSDITKVLSADTFERPIYAGNAIATVQATDAVKVLTVRTTGFDPAATGGSAAVETMAAAAASAGVAFVGSEIAKNDRPELTAAKIIVSGGRALGSSEKFEVMTPLADKLGAALGASRAAVDAGYAPNDWQVGQTGKIVAPQLYVACGISGAIQHLAGMKDSKVIVAINKDPEAPIFSVADFGLEADLFVAVPELIAAL
----------------GATLNTVTAAMACGDVHVLIAGHNAGAAAAAAAQIAGVAKVIHADAPGLDHGLAENVAAQVLAIASSYSHILFPATAGGKNVAPRVAAKLDVAQISDITKVISPDTFERPIYAGNAIATVQSADSVKVITVRTTGFDAAASGGSAATETATATADAGKSSFVGSEIAKSDRPELTAAKIIVSGGRALGSKEKFEVMTPLADKLGAALGASRAAVDAGYAPNDWQVGQTGKIVAPQLYVAAGISGAIQHLAGMKDSKVIVAINKDPEAPIFSVADYGLEADLFTAVPELARAL
MAVLLLADVANGQLAKDAVSKTVSAVAALGDVHVLVAGEGGDAAAAEAATIAGVAKVIFAGDHGFCHLLAEPTADLIVSMAGAYSHIAAPSASDAKNILPRVAALLDVMILSDVTAVVDGDTFERPIYAGNAIQTVKSADSVKVMTIRTTSFEAAADGNSAPVEALGTAASTGLSEWVEDKVAASDRPELTSAKIVVSGGRGVGSEEDFKIIEALADKLGAAVGASRAAVDSGFAPNDWQVGQTGKVVAPEVYIACGISGAIQHLAGMKDSKIIVAINKDEEAPIFQVADFGLVADLFDAVPELTGKV
MTTLLIAEHDNAHLK-DSTHKALSAAKALAPVHVLVAGANAKAAAEAAAKLEGVEKVLLAEGATYEHQLAEPTAALIVSLAGSYDALVAPATSKGKNVMPRVAALLDVMQVSDIIKVVSPDTFERPIYAGNAIQTVQATDAKKVITVRTAAFPAAAEGGSAAVETVNAADDPGTSSFKGEEIAQNDRPELTSARIIISGGRSLGSSENFKYIEPIADTLGAAMGASRAAVDAGYAPNDWQVGQTGKVVAPDLYIAVGISGAIQHLVGMKDSKVIVAINKDEVAPIFQVADYGLVGDLFQILPELRDAL
MTTLIVADHDNTTLS-ASTLNTVTAGSALGDVHLLVAGSACQSVAEEAAKVAGVSKVLVADHTAYEHMLAENVSLLVRDLSEGYSHILASTSTDARNIMPRVAALLNVEQISDIIRVESQDTFARPIYAGNAIATVQSTDTVKVITVRSTGFDAAADGGSAIVEPVSIVHDAGVSSFVGAELAQSDRPELTAADIIVSGGRGMGNGENFELLYAVADKLGAAVGASRAAVDAGFVPNDYQVGQTGKIVAPNLYVAVGISGAIQHLAGMKDSKVIVAINKDEDAPIFQVADYGLVADLFEAMPELEGKL
MAILLFAEHDNASLS-EQTAKALTAASQIGDVDILIAGKSASAAAEAAAKLSGVRKVLLAESEALEQRLAEAAAALIVSLAPEYDTILAPATTSGKNVLPRVAALLDVMQVSEVTEVVSADTFKRPIYAGNAIEVVQPTDATKVLTVRTAGFAAATDGGSAEVSPIDAPSNSDLSSFIKNIQTESDRPELNSAKIIVSGGRALGSEDKFEVITPLADKLGAAVGASRAAVDAGYAANDLQVGQTGKVVAPDLYIACGISGAIQHLAGMKDSKIIVAINTDEDAPIFQVADYGIVGDLFDILPELARQL
MTTLLLAEHDGKLLS-EQTARTLAAAAKLAPVHVLVAGAGVASIAEAASRLDGVAKVLVADDAAYAHQLAEPLSALLVSLAPNYDALLAPSTANGKSVMPRVAALLDVMQISDVIAID-GTTFQRPTYAGNAIETVTSSDPKLVVTVRGSAFKPVGEGASAPVEAVAAAGDPVLSRFIKEELDAAERPELTSARIVVSGGRALGSKEKFELILPLADKLGAAVGASRAAVDAGYAPNDWQVGQTGKMVAPDLYIAAGISGAIQHVAGISDSRVIVAINKDEEAPIFQLADYGLVGDIFTILPELKDKL
MTILVVAEHDNTSLK-SPTLNTIKAAAEIGEVHVLVAGHQAHSVAKIAADIQGVSKVILADADGFAHGLAENVAAQVLAIASSYSHILFPATAGGKNVAPRVAARLDVAQISEISKVISADTFERPIYAGNAIATVQSSDATKVITVRATGFDAAGQGGSAAVDTVAAAAASGKSAYLGSEIAKNDRPELTTAKIIVSGGRALGSSEKFEVMTPLADKLGAAIGASRAAVDAGYAPNDLQVGQTGKIVAPQLYIAAGISGAIQHLAGMKDSKVIVAINKDPEAPIFSVADYGLEADLFTAVPELVATI
MSILVYAEHDNASIK-PVTLNVVAAAKAIGEIHVLVAGSDCAAAAAEAAKIEGVAKVLKADAPEYGAKLAENVAPLLVKLAGGYDYILAPTTTGGRNVLPRAAALLDVQGISDISEVVEADTFVRPIYAGNALATVKSSDAKKLITVRGTAFDAVAEGGSAAVEEVGSAGDAGLSSFVGQELTKSERPELTSARVIISGGRGMQSGDNFAMLERIADKLGAAVGASRAAVDAGFVPNDYQVGQTGKVVAPELYIAVGISGAIQHLAGMKDSKVIVAINKDEEAPIFQVADYGLVADLFQAVPELEAEL
MTTLLVAEHSNSALN-EATAKALTAAAEMGDVHILVAGKDCGAAAEAASKLSGVAKVLVADDAAYEHQLAEPVGDLIVALAGDYDAIVSAATTNGKNTLPRVAAKLDVMQISDIIAVEAADTFKRPIYAGNAIQTVQSADAKKVLTVRTASFAATAEGGSAPVEAAAASADPAISSFVGEEIAASDRPELAGAKIIISGGRALGSEEKFEVITPVADKLGAAIGASRAAVDAGYAPNDWQVGQTGKVVAPDLYIACGISGAIQHLAGMKDSKIIVAINKDEEAPIFQVADYGLVADLFEALPELEKAL
MAVLLLAEVNNGELAMDATAKAVTAAKSLGDVTVLAAGGSAAAAGEAAAKIDGVAKVLVAEDESLGHRLAESTAALIVSLAGDYEHIVAPATTDAKNVMPRVAALLDVMVISDATAVVDGNTFERPIYAGNANQTVRSSDAKKVITFRTSTFDAAGEGGSASVETVGAAANPGLSSWVEDKVAASDRPELTSAGVVVSGGRGVGSEDDFKLIEGLADKLNAAVGASRAAVDSGYAPNDWQVGQTGKVVAPDLYIAVGISGAIQHLAGMKDSKIIVAINKDEEAPIFQVADFGLVADLFAAIPELTEKL
MAILLFADHDNASLS-EHSARALSAALQIGEVDILIAGQNAGPAAQSAAALAGVRRVLLAESGALAERLAEPAAALLISLAGGYDTILAPATSSGKNVLPRAAALLDVMQVSDVTAILAPDTFKRPVYAGNAIEVVQAPGPVRVLTIRTASFAPAASGTPVPVVPVDMPAAPDLSVFRENLLSVSDRPDLSSARIVVSGGRALGSKERFQVINPLADKLGAAVGASRAAVDAGYAANDFQVGQTGKVVAPDLYIACGISGAIQHLAGMKDSRIIVAINTDAEAPIFQVADYGIVGDIFDVLPELERAL
MTTLLMADHAGDALK-DSTAKALTAALALGEVHVLVAGQNAKGAADAAAKLSGVAKVLLADDAAYAHDLAEPLAALIVSLAPNYDAIVAPATSRFKNAMPRVAALLDVMQVSEITRVIAPDTFERPIYAGNAIQTVKSKDTKKVITVRTSTFTATAEGGSAQVETVATAGDPGLSSFAGEEVAKSDRPELASAKIIVSGGRAMQSRDNFKYIEPLADRLGAGVGASRAAVDAGYAPNDWQVGQTGKVVAPDLYIAIGISGAIQHLAGMKDSRVIVAINKDEEAPIFQVADYGLVADLYQAVPELTEEL
MAFFIFLEHADGQIK-RGGLELLSAAKNAGEISIFTN--N-EAIAEQAAKY-GATTGYVCKNSTLENYNPEAYCSVVSEAKSGASVVLASSSMLARDLFPRVAAKMNVGFASDCTEIKFNGLVRKPLYAGKCSATVQFSNSNIIVLMRANQLPISQ-TGNGSIKIENLSKPDLKTVVKEVVRGTSKKLDLTEANIIVSGGRGLKEAKNFELLNPLAEVLGATVGASRAVVDAGWVPHGMQVGQTGKTVAPSLYIACGISGAIQHLAGMSGSKVIVAINSDASAPIFQKATYGIVGDVFEIVPKLTEEF
MTALVIAEHDNASIK-GATLNTVTAAVKCGEVHVLVAGHNAGAAAAAAAKIAGVAKVIHADGEHLAHGLAENVAAQVLALAGAYSHILFPATAAGKNVAPRVAAKLDVGQISDITRVDAADTFERPIYAGNAIAVVQSLDKTKVITVRTTGFDPAAEGGAAAVETLGPVVDSGKSAFVGNEIAKNDRPELTAAKIIVSGGRALGSAEKFEVITPLADKLGAAIGASRAAVDAGYAANDLQVGQTGKIVAPQLYVACGISGAIQHLAGMKDSKVIVAINKDPEAPIFSVADFGLEADLFTAVPELANAV
MTALLIAEHDHATLK-GATRNALTAALACPEVHVLVAGHQAAPAAAAAAQLAGVSKVLHADGPALAHGLAENLAAQVLALAAGYSHIVFAATASGKNVAPRVAALLDVAQVSEITKVLSPDTFERPIYAGNAVATVQSLDAVKVLTVRGTGFDAAPSGGNAAIETVPAVADSGLSNFVGSELAKNDRPELSAAKVIVSGGRALGSAEKFELLTPLADKLGAAIGASRAAVDAGYAPNDLQVGQTGKIVAPQLYIAVGISGAIQHLAGMKDSKVIVAINKDPDSPIFAVADYALEADLFTALPELVKAL
MTTLLLAKHDNKSLK-DSTQKALTAAKALGEVHVLVAGKDCRGVAEEAAKLDGVAKVLLAESDTLEHRLAEPLAALIVSLAGNYDALVAPATTTGKNVMPRVAALLDVMQISDITKVVAPDTFERPIYAGNAIQTVKSTDKKKVITVRTSTFQASGEGGSAPIETVPVPADPAISSFVGEELSKSDRPELTSAKIIISGGRAMQNRENFKYIEPVADKLGAAMGASRAAVDAGYAPNDWQVGQTGKVVAPELYIAVGISGAIQHLAGMKDSKVIVAINKDEEAPIFQVADYGLVADLYQALPELDAEL
MAVLLLAEINDGELAMDATAKAVTAAKALDDVTILATGATCADAAATAATIEGVAKVLCAEDALYSKRLAEPVADLIVSLAGDYEHIVAPATTDAKNIMPRVAALLDAMVISDATAVVDGNTFERPIYAGNAIQTVKTGDGKKVITFRTSTFDAAGTGGSASVETIGAAADPALSAWVEDKVAESDRPELTSAGVVVSGGRGVGSEDDFALIEKLADKLGAAVGASRAAVDSGYAPNDWQVGQTGKVVAPDLYVAVGISGAIQHLAGMKDSKVIVAINKDEEAPIFQVADYGLVADLFDAVPEMIEKL
MAVLVIADHDNQSLK-SATHKTVTAARKLDEVDVLVAGAGAAGVAAEAAGIAGVRKILLAESDELGKGIAEAFEALVVPLAGGYDSILTPATAQGKNISPRIAAKLDVALISDVIDIVDADTFVRPIYAGNALETVQSSDAKKIITVRSTAFAAAGEGGSAATEVVHISAPRWAARFVSEEAVKSSRPDLAGARVVVSGGRALGSAEEFAVIEVLADRFGAAVGASRAAVDSGFAPNDSQVGQTGKVVAPELYLAVGISGAIQHLAGMKDSKVIVAINKDPDAPIFQVADYGLVADYKTAVPELMQQL
MTTLVIAEHDNASIK-GATLNTVTAAIACGDVHVLVAGHNAGEAAKAAAQIAGVAKVLHAESAGLAHGLAENVAAQVLAIASNYSHILLPATASGKNIAPRVAAKLDVSQISEIIKVDSPDTFERPIYAGNAIATVQSGDAVKVITVRTTGFDGAATGGSAAVESLNASADSDKVSFVGSEIAKSERPELTAAKIIVSGGRALGSSEKFEVMTPLADKLGAAIGASRAAVDAGYAPNDLQVGQTGKIVAPQLYIAAGISGAIQHLAGMKDSKVIVAINKDPEAPIFSVADYGLEADLFTAVPELVKAL
MAVLVLLDHDEHGIK-QPARSAVAAALKLGTVHALIAGEGVGEAAKAAAAIAGVAKVLVADGPAYAHALAEPLADLIVKLAGDYSHILAASTAIGKNVMPRAAALLDVQPISDIAEVIDADTFVRPIYAGNAMATVKSSDAKKLITVRAASFDPVATGGTGAIETIDAGMANTTSKFISAELSKSERPELTAAKIVISGGRGMQNGDNFKLLDPVADRLHAAVGASRAAVDAGFVPNDYQVGQTGKIVAPDLYMAVGISGAIQHLAGMKDSKVIVAINKDEDAPIFQVADYGLVGDLFTILPELEKEL
MAVLLLADVNNGQLATDAVAKTLTAAKSLGDVSVLVVGP--ATAAAEAAKLDGVAKVLHAEDA--GHGLAEPVADLIVSLAGDYSHIAAASTAFSKNVLPRVAALLDVMVLSDVTAVIDADTFERPIYAGNAIQTVKSGDATKVFTVRTAAFSAAGQGGSAAVETVGAKAS-DLSSWVEDKVAASDRPDLTSAKIVVSGGRGVGSEENFAMIEKLADKLGAAVGASRAAVDSGYAPNDWQVGQTGKVVAPQLYIAVGISGAIQHLAGMKDSKIIVAINKDEEAPIFQVADYGLVGDLFTLLPELTEKL
MTVLVIAEHDNHNLK-SSTLNTISAATKFDEIHLIILGNSIDNLINNCHSLQKVSKILKCDHEKLENPIPEIMAPIISNISKNYTHILAPASTFGKNLLPRLSALLDVTQISDVIEIKNNNTFVRPIYAGNAISTVETNQQINLLTVRPTAFDKCESGGNASTEEVQFLDSETHTKFIGREVSKSDRPDLGNARVVVSGGRGMENSDNFKLLYDLADKLNAAVGASRAAVDSGYIGNEYQVGQTGKMVAPELYIAVGISGAIQHLAGMKDSKVIVAINKDAEAPIFGIADYGLSTDLFQAIPEIIKEL
MAVLLLAEVTGGELAMDATAKAVTAAQSLGEVTVLCAGASAKAAADTAATIEGVAKVLCAEGDSLGHRLAEATADLIVGLAGDYSHIVAPATTDAKNIMPRVAALLDVMVISDASGVVDADTFERPVYAGNAVQTVKSSDATKVITFRTSTFDAAGTGNAAPVEMVDAPAASGLSEWVEDKVAESDRPELTSAGIVVSGGRGVGSEEQFALIETLADKLGAAVGASRAAVDSGYAPNDWQVGQTGKVVAPELYIAVGISGAIQHLAGMKDSKVIVAINKDEEAPIFQVADYGLVADLFDAVPELTGKI
MACLVIAEHDNNSVK-GATLNTVTAAAQCGDLHVLIAGANAGPAAAAAAKIAGVTKVLHADGAYFAHGLAENVAAQVLALASNYSHIVFPATASGKNIAPRVAAKLDVGQVSDITKVVSPDTFERPIYAGNAIALVQSLDATKVLTVRTTGFDPAATGGSATIEVLSAAADAGKSTFVGSEIAKNDRPELTAAKIIVSGGRALGSSEKFEVLTPLADKLGAALGASRAAVDAGYAPNDWQVGQTGKIVAPQLYVACGISGAIQHLAGMKDSKVIVAINKDPEAPIFSVADYGLEADLFTAVPELIKAL
MATLLLAEHDNSALN-GVTAKALSAAAALGPVHILVAGQNAKGVADAAAKLSGVEKVLLADDALYAHRLAEPLAALIVALAPGYDAIVGPSTAVAKNVLPRVAALLDVMQVSDITKVVAPDTFERPIYAGNAIQTVKSSDAKKVITVRTASFGATSEGGTAAVEAIAAVADPGVSTFVEETIAASDRPELTAAKIIVSGGRALGSREKFELIEPLADVLGAAVGASRAAVDAGYAPNDWQVGQTGKVVAPELYIALGISGAIQHLAGMKDSKVIVAVNKDEEAPIFQVADYGLVGDINTVIPELKAEL
MSILVVVEHDNGAVN-GATLNTVAAAQAIGDIDLLVAGHGCDAAASAAAAIAGVAKVIVGDAPENAHGLAENIAPLIAGMAAGYSHILAPATTYGKNIMPRVAALTDTAQISDIIAVIDADTFQRPIYAGNALATVQSGDALKIITVRSTAFEPVATGGSAAIEQASATGDAGLSKFEKSELSKSERPELTSAGIVVSGGRGMQDGSNFVMLEQVADKLGAAVGASRAAVDAGFVPNDYQVGQTGKVVAPDLYMAVGISGAIQHLAGMKDSKVIVAINKDDEAPIFQVADYGLVADLFDAVPELDSEL
MSVLVYAEHDNVSLK-IETNKLVHAALGVSDIIVLVAGSGCVAIAEAAAKISGVSKVILADNAVYEHQLPENIADLVVEVAADYSHVFAAATTTGKNFMPRVAALLDVAQISDIIKVESEDTFVRPIYAGSAIATVQSADTKKIVTVRAASFDAAANEGSASVELLDTVKTSEKSSYISAELTVSARPELTAADVIISGGRGMQNGENFVLLNGIADKLGAAIGASRAAVDAGFVPNDMQVGQTGKIVAPQLYIAVGISGAIQHLAGMKDSKVIVAINKDEEAPIFSVADYGLVGDLFDVLPQLEAAL
MTTLLVAEHSNSELN-EATAKTLTAAVALGDVHILVAGKGCAAAGEAAAKLDGAAKVLVVEGDAYEHQLAEPMADLILSLAGEYDAILAPATTNGKNILPRVAAKLDVMQISDIMAVDAPDTFKRPIYAGNAIQTVQSTDAKKIITVRTASFNAAGEGGSAAIETVGAGADAGISSFVGEEIAESDRPELASARVIISGGRALGSEEKFEVITPVADKLGAAIGASRAAVDAGYAPNDWQVGQTGKVVAPELYIAAGISGAIQHLAGMKDSKVIVAINKDEEAPIFQVADYGLVADLFEALPELEKAL
MAVLLLAEITNGALNADATGKALAAVAPLGEVHILCAGANVTDAATQAAAL-GAAKVLKAEDATLDHRLAEATADLIVSLAGGYEHIAAPATTDAKNILPRVAALLDVMVLSDVSGIVDADTFERPIYAGNAVQTVKSSDGKKVFTVRVSSFDAAEASGSAPIEDVAVPGSTGLSEWVEDKVAESDRPELTSAGIVVSGGRGVGSEDDFALIEKLADKLGAAVGASRAAVDSGFAPNDWQVGQTGKVVAPDLYIAVGISGAIQHLAGMKDSKIIVAINKDEEAPIFQVADYGLVADLFDAVPELTEKL
MTVLLLGEVDNGTLNMDATAKAVAACKPLGDIHVLCCGAEAADAGKEAATIDGVAKVLVAEDAIYGHRLAEPTAALMVSLAGDYDHVVAPATTDAKNILPRVAALLDVMVITDVSGVVDADTFERPIYAGNAIQTVKSKDAKKVVSIRTSSFDAAGTGNSAEVSDVATGDAPGLSEWVEDHVAESDRPDLTSAGIVVSGGRGVGSEEDFAMIEKLADKLGAAVGASRAAVDSGYAPNDWQVGQTGKVVAPDLYVAVGISGAIQHLAGMKDSKIIVAINKDEEAPIFQVADYGLVADLFEAVPELESKL
MTTLLIAEHDKGALS-EQTAKALTAALAMGAVHVLVAGTNAAAAAAEAAKLSGIEKVLVADGGPTANGLAEPLADLIVTLAANYNAVVGPSTTTVKNVLPRVAALLDVMQISDVTAVQSADTFERPIYAGNAIQTVTSADRIKVVTVRTASFKATEAGAAAPVEPVEAAGDPGVSTFVEDKLAVSERPDLTSAKIVLSGGRALGSKEKFEVILPLADKLGAAVGASRAAVDAGYAPNDWQVGQTGKVVAPDLYIAAGISGAIQHLAGMKDSRVIVAINKDEEAPIFQVADYGLVGDIFQILPEFAEKL
MASLVIAEHDNASIK-GATLNTITAAVACGDVHVLVAGHNAGAAAQAAAQIAGVSKVIHADAEGLAHGLAENVAAQVLAIAGNYSHILFPATASGKNVAPRVAAKLDVAQLSDVTLVVSADTFERPIYAGNAIATVQSKDAVKVLTVRTTGFDAAATGGSASVESVAATTDSGKSVFKGSEIAKNDRPELTAAKIIVSGGRALGSAEKFEVMTPLADKLGAAMGASRAAVDAGYAPNDWQVGQTGKIVAPQLYVACGISGAIQHLAGMKDSKVIVAINKDPEAPIFSVADYGLEADLFAAVPELTNAL
MTTLLVAEHAGGALN-EATAKALTAAVALSDVHILVAGKDVKPVAEAAAKLDGASKVLVAESDALEHQLAEPMASLIVELAANYDAVVAAATANGKNTLPRVAALLDVMQVSDITAVVDGETFERPIYAGNALQTVKSSDPKKVITVRTASFAAAGDGGSAAIEDVSAGSGSDLSSFVGEELSKSDRPELASAKIIISGGRALGSEEKFEVIMPVADALGAAVGASRAAVDAGYAPNDWQVGQTGKVVAPDLYIACGISGAIQHLAGMKDSKVIVAINKDEEAPIFQVADYGLVADLFEVLPDLKAAV
MAVLLIAEVAGGELNADATGKALTAVKSLGDVTILCAGAGCSGAADTAAKLDGAAKVLCADDAAYGNDLAEPMADLLVSLAGDYDHIAAPSTAASKNILPRAAAMLDAMIISEVTAVVDADTFERPIYAGNAIQTVKSGDAKKVMTIRTANFDAAGEGGSASVENVTSAGNSGLSEWVEDKVAESDRPELTSAGIVVSGGRGVGSEDDFNLIEGLADKLNAAVGASRAAVDSGYAPNDWQVGQTGKVVAPDLYIAVGISGAIQHLAGMKDSKIIVAINKDEEAPIFQVADYGLVADLFDAVPELTSKL
MAVLLLAEVTDGELNMDATAKAVTAAAMLGDVTLLCAGASAADAAQAAATIEGVTTVLVAEDPSLGHRLAEPVAALMAGLAGDYTHISAPATTDAKNILPRVAALLDVMILTDVSGIVDADTFERPIYAGNAVQTVKSRDATKVLTIRTSTFDAAGTGGSAEIRQIDVPAPQGLSEWVEDKVAASDRPELTSAGRVVSGGRGIGSQEDFAIIEKLADKLGAAIGASRAAVDSGYAPNDWQVGQTGKVVAPELYVAVGISGAIQHLAGMKDSKIIVAINKDEEAPIFQVADYGLVGDLFQLVPELTEKL
MAILLLAEHDNSTLS-DQTAKALTAAKSIGDVHVLVAGSGAQGAADAAAKLDGVAKVLLADSGDLANGLAEPLADLIVSIAGDYDTLIAPATASAKNVMPRVAALLDVMQISEITEVISADTFKRPIYAGNAIQTVQSTDAKKVITVRTAAFQAAGEGGSASVETVSAPPKAGLSSFVSDAIASSERPELTSAKIIVSGGRALGSAEKFEVILPLADKLGAAVGASRAAVDAGYAPNDWQVGQTGKVVAPDLYIAAGISGAIQHLAGMKDSKVIVAINKDEEAPIFQVADYGLVGDLFELLPELQKAL
MTTLLIAETSGGKLE-DSAKKALTAAVALAPVDILVVGKDAAGAADEAAKLAGVSTVLTAADEPYAHGLAEPVAALVVALASGYDALVASSTTFGKNVMPRVAALLDVMQISDVMEVVSADTFKRPIYAGNAIQTVKSTDAKKVMTIRTASFQAAEEGGSATVKAADAVADPGLSTFVGEEVAASDRPELTSAKRIVSGGRALGSDEKFEVIEPLADALGAAIGASRAAVDAGYAPNDWQVGQTGKVVAPELYVACGISGAIQHLAGMKDSKVIVAINKDEEAPIFQVADYGLVGDLFTIVPELKAEL
MTTLLLAKHDNKTLN-DATAKALTAAKALAPVHVLVAGAGCGAVAEAAAKLEGVEKVLLADAPLYEHRLAEPLADLIVSLAGGYDALVAPGTTTGKNVMPRVAALLDVMQVSEITKVVSPNTFERPIYAGNAIQTVETSEAKKVITVRTAAFQAAGQGGSAPVEQVAAGQDPALSSFKGEELSKSDRPELASAKIIISGGRALGSAENFKVIEPIADKLGAAMGASRAAVDAGYAPNDWQVGQTGKVVAPELYIAVGISGAIQHLAGMKDSKVIVAINKDEEAPIFQVADYGLVADLFTALPELGEEL
MTALVLLEHDAQGIK-QPSRSAVAAAQKLGEVHALVTGTGVRAAAEAAAKLPGISKVLVADGADYAHALAEPLAALLVALAPSYDHLLAAATAVGKNVMPRAAALLDSQPISDIAGVEDADTFIRPIYAGNALATVKSSDAKKVITVRAASFDPVAEGGSAAIADAPAAANPGTSSFVSAELSKSERPELTAARVVISGGRGMQAGENFKLLDPIADALGAAVGASRAAVDAGFVPNDYQVGQTGKIVAPDLYIAIGISGAIQHLAGMKDSKVIVAINKDEEAPIFQVADYGLVADLFTALPELQKEL
MTSLVIAEHDHASIK-GATLNTVTAAAQLGDVHVLVAGHNAKAAAEAAAKIAGVAKVIHADAAGLEHGLAENVAAQVLALAGNYSHILFPATASGKNVAPRVAAKLDVAQISDITKVVSADTFERPIYAGNAIATVQSADKVKVLTVRTTGFDPAPTGGSAAVESAAAAADSGKSSFVGSEIAKNDRPDLTAAKIIVSGGRALGSSEKFEVMTPLADKLGAAIGASRAAVDAGYAPNDLQVGQTGKIVAPQLYIAAGISGAIQHLAGMKDSKVIVAINKDPEAPIFSVADYGLEADLFVAVPELVKAL
MAVLLLAEVTDGELAFDATAKAVTAAKALGDVTALCCGASAAAAGDAAAKIDGVTKVLVAEDASLGHRLAESTAALIVSLAGDYEHIVAPATTDAKNVLPRVAALLDVMVISDVSGVVSSDTFERPIYAGNAIQTVKSTDGKKVVSFRTSTFDAAGDGGSAPVETISAAADPGLSSWVEDKVATSDRPELTSAGVVVSGGRGVGSQEDFALIEKLADKLSAAVGASRAAVDSGYAPNDWQVGQTGKVVAPGLYVAVGISGAIQHLAGMKDSKIIVAINKDEEAPIFQVADFGLVADLFSAVPELTEKL
MTILLVAEHDNASLK-DATHKALSAAQAMGDIQVLVAGENAAAAAQEAAGLAGVAKVLHAEGAGLAHALAEPLSALIVSLAGPYDAIVAPATTTGKNVMPRVAALLDVMQISDVTKVVSADTFERPIYAGNATQTVQSTDAKKVVTVRIAAFPAAGTGGSAPVETVGGASDPGLSTFVGEELSKSDRPELTSARIIVSGGRAMQSRENFTYIEPVADKLGAAIGASRAAVDAGYAPNDWQVGQTGKVVAPELYVAVGISGAIQHLAGMKDSKVIVAINKDEEAPIFQVADYGLVADLYQALPELAAEL
MTSLVIAEHDNASIK-SATLNTVTAALACGDVHVLVAGENAGAAAQAAAQIAGVSKVIHADGASLKDGLAENIAAQVLAIASNYSHILFPATASGKNAAPRVAAKLDVAQISDITKVDSADTFERPIYAGNAIATVQSGDKIKVITVRGTGFDAAATGGSAQVEQLAAAGDNGKSSFVGREVTKNDRPELTAAKIIVSGGRALGSSEKFEVITPLADKLGAAIGASRAAVDAGYAPNDLQVGQTGKIVAPQLYIALGISGAIQHLAGMKDSKVIVAINKDPEAPIFSVADYGLEADLFQAVPELVQAL
MAILVIAEHDNASLK-AATLNAVAAATELGEVHVLVAGANCAAAAAEAAKLAGVAKVRVADAAHYDAQTAENVAALVVASAGDYSHVVAPGTSYGKNVTPRVAALLDVAQISDVVAIESADTFQRPIYAGNALATVKSSDGVKVLTVRTTAFEAAANEGGAAVEALAAGPDLGVAKLVGRELTKSARPELGAAKIIVSGGRGLGSGENYKLLEPLADKLGAALGASRAAVDAGFAPNDYQVGQTGKIVAPQLYIAVGVSGAIQHLAGMKDSKVIVAINKDPEAPIFQVADYGLVGDLFELVPELTNAV
MTTLLLAEHDNETLS-DQTNKAMTAAAAMSDVHVLVAGNGCAAVADAAAKLDGAAKVLLCEADFLTNRLAEPMAALIVSIAGDYDAIVAAATTDGKNILPRVAALLDVMQISDVTDVKGADTFERPIYAGNAIQTVKSNDATKVVTVRTATFAAAGEGGSASVEKIDAAANPGLSEFVSAALSDSDRPELTSAKIILSGGRALGSAEKFSVITPVADKLGAAIGASRAAVDAGYAPNDWQVGQTGKVVAPNLYIAAGISGAIQHLAGMKDSKVIVAINKDDEAPIFQVADYGLVGDLFEILPELEKAL
MAILVVAEHDNASIK-AATLNTVAAAAQCGEVHVLVAGTGAGAAAQAAAAIAGVAKVLHADAATLAHGLAENVAAQVVGMARSYSHILFPATASGKNIAPRVAALLDVAQISDATKIISADTFERPIYAGNAMATVQSGDAIKVITVRTTAFDPVPSGGSAAVESVAAVADSGKTAFQGAEIAKLERPELTSAKVIVSGGRALGSNEKFEVLVPLADKLGAALGASRAAVDAGYAPNDWQVGQTGKIVAPQLYIAVGISGAIQHLAGMKDSKVIVAINKDPEAPIFSVADYGLEADLFAAVPELVAAL
MTTLVIADHDNSELK-AGTLNVVAAAQAVEEITLLVAGQGCGGVGEQAAKVAGVAKVLVCDDAAYANQLAENMTPLVVGIAGDYSHILFANTASGKNVMPRAAAKLDVAAISDITAVESADTFVRPIYAGNAMLTVKSTDACKLITVRTTAFEPVAEGGSAVIEALAAAGASEKVSWTGAELTKSDRPELTSASIVVSGGRGMQNGDNFAMLESVAEKLNAAVGASRAAVDAGFVPNDYQVGQTGKVVAPDLYIAVGISGAIQHLAGMKDSKVIVAINKDEEAPIFQVADYGLVADLFDAVPELDAAL
MAALVIAEHDHASIK-PATLNTVTAAIACGEVHVLVAGANAAEAGKAAAQIAGVAKVIVADSPSLAHNLAENVAAQVLTIAGNYSHILFPSTAGGKNVAPRVAAKLDVAQISDITKVISADTFERPIYAGNAIATVQSADATKVITVRTTGFDAATTGGSATVENAEGVADSGKSAFVGAEIAKNDRPELTAAKIIVSGGRALGSAEKFEVMTPLADKLNAGLGASRAAVDAGYAPNDWQVGQTGKIVAPQLYIAAGISGAIQHLAGMKDSKVIVAINKDEEAPIFSVADYGLVADLFVAVPELTTTI
MAVLIVADHDNASLN-DVTAKTVSAAKAIGDVHVLVAGKDAGPAAEAAARLDGVKKVIHVEGDAYAHQLAEPMAELVRSLADAYEHILFPSASMGKSVAPRVAALLDVMVLSDVTAVKGPDEFERPIYAGNAMQVVRSADPKKVMTIRGASFDAAGEQAPAPIETAPAAADPGLSEWVEDKLAASDRPELTSARIVISGGRGVGSAENFKIIERLADKLGAAVGASRAAVDSGYAPNDWQVGQTGKVVAPELYIAVGISGAIQHLAGMKDSKVIVAINKDEEAPIFQVADYGLVADLFEAVPELEKQL
MTVLVVAEHDNNAIK-PATLNTVTAATQCGEVHVLVAGKGAEAAAQATSQIVGVAKVIHVDGVHFEHGLAENMAAQVVAIAASYSHILFPATASGKNIAPRVAATLDVGQISDITKVDAVDTFERPIYAGNAIAIVQSLDATKVITVRTTGFDAAATGGSAVVETLAGVADSGKSSFVGSEIAKSDRPELTAAKIIVSGGRALGSAEKFEVMLPLADKLGAALGASRAAVDAGYAPNDWQVGQTGKIVAPQLYIAAGISGAIQHLAGMKDSKVIVAINKDPEAPIFSVADYGLEADLFTAVPELVAAL
MTTLVLADHDNKELG-SATLSAITAAKKLGDVHVLVAGEGSQAVADAAAKVDGVAKVLHADDAAYGHALAENVAPLIEGLMDGYDALVAPATTTGKNILPRVAAKMDIQQISEIIAVNDDGSFDRPTYAGNAIATVKTSDAKKVITVRATGFDKAAEGGSASVEAVSGPGDSGKSSFVSAQVAESERPELTSASVIVSGGRALQSGENFKYIEPLADKLGAAIGASRAAVDAGYVPNDYQVGQTGKIVAPEVYIAIGISGAIQHLAGMKDSKTIIAINKDEDAPIFQVADYGLVADLYEAVPELTSKL
MTTLLIAEHAGDHLS-DATAKALSAARQLAPVHVLVAGSGVRAIADAAAALEGVEKVLLADDARYGHLLAEPVAALVVSLAGSYGALLAPATTTGKNLLPRIAALLDVMQVSEITKVVSPDTFERPIYAGNAIQTVQSTDKVKVVTVRTASFAATGSGAAAPVETVAAAGDPGLSSFVGEELSVSDRPELTSAKIIVSGGRAMQSRENFKYIEPLADKLGAAVGASRAAVDAGFAPNDWQVGQTGKVVAPDLYIAVGISGAIQHLAGMKDSKVIVAINKDEEAPIFQVADYGLVADLYQALPELQDEL
MAILLLADHASNHLS-DQTAKALTAASKIGDVHILVAGAGAKVAAEQAAKLAGVSKVLVADDASLANNLAEPLAALIVSLAGNYDTIVAAATSVGKNVLPRVAALLDVAQVSEIIEVVSADTFKRPIYAGNAIQTVQTTEAKRVITVRTASFASAAEGGSAAIESVAAAANPGVSSFVADALSSSDRPELTSAKIIISGGRALGSSEKFQVILPVADKLGAAVGASRAAVDAGYAPNDWQVGQTGKVVAPDLYIACGISGAIQHLAGMKDSKVIVAINKDEEAPIFQVADYGLVADLFEALPEFEKAL
MTILVLAEHQDTQLD-EATAKAVSAAGRMGDVHVLVAGSGCGAAAEAAARLEGVAKVLLADDPSLANRLAEPVAALVVSLAGGYDALLAPSTTSGKNIMPRVAALLDVMQISDVIAVEGPDLFQRPIYAGNVIQTVRSTDARKVLTVRVSSFPAAATAATRPIEAAAISADPARSSFVRSELSGSERPELTGARIVVSGGRALASAENFTVLAPLADRLGAAIGASRAAVDAGYVSNDLQVGQTGKIIAPDLYIACGISGAIQHLAGMKDSKVIVAINKDPEAPIFQVADYGLVADLFEAVPEFHATV
MAILLLADHDNTNLS-DQTAKALTAATKIADVHVLVAGAGAKAVAEQAAKLAGVSKVLVADDASLANNLAEPLAALILSLAGSYDTLVAAATSVGKNVMPRVAALLDVAQVSEIIDVISADTFKRPIYAGNAIQTVQTSEPKKVITVRTAAFPSASQGGSAVVEEISTTANSDLSRFVSDALSSSDRPELTSAKIIISGGRALGSADKFEVILPVADKLGAGVGASRAAVDAGYAPNDWQVGQTGKVVAPDLYIACGISGAIQHLAGMKDSKVIIAINKDEEAPIFQVADYGLVADLFEVLPELERAL
MAILLIAEHDNNTLS-EQTAKALSAAQKIGEIDILVAGQGAKAAADAAARLAGVRKVLLAESEALKEQLAEPLADTIVALATGYDAFVAPATSMGKNVLPRVAALLDVMQVSDVIEVVNATTFKRPTYAGNAIQTVEATDAKRVITVRTSSFQAAGEGGSAPVENVGAAADKGLSRFVENKIAASDRPELTSARIIISGGRALGSAEKFEVLLPLADKLGAAIGASRAAVDAGYAPNDWQVGQTGKVVAPDLYIACGISGAIQHLAGMKDSKVIVAINKDEEAPIFQVADYGIVGDLFQILPELEKAL
MAILLLADHDNATLS-DQTAKALTAAQKIGDVHILVAGKGAKAAADAAAKLSGVSKVLLADSDDLANNLAEPLAALIVSLAGGYDTIIAAATSVGKNVLPRVAALLDIAQISEITEVVSSDTFKRPIYAGNAIQTVQTSEPKKVITVRTASFASAGEGGSASIEAISAAANPGLSSFVKDALSSSDRPELTSAKIIISGGRALGSSEKFEVILPVADKLGAAVGASRAAVDAGYAPNDWQVGQTGKVVAPQLYIAVGISGAIQHLAGMKDSKVIVAINKDEEAPIFQVADYGLVGDLFDILPELEKGI
MAILILCEHEDGQIA-GATLNTVAAAQQIGDIHMLVAGDASGDAAKAAATIAGIDKVLVSDEAIYAHGLAENLAPLIVKLAGDYSHVMSPATTTGKNIMPRVAAMLDVMQISDIIKVENDSTFQRPIYAGNALATVSSSEATKVITVRSTAFEAVATGGSAAIETIDAGADAGLSSYVKSELSSSERPELTSAPIVISGGRGMQDGSNFAMLEKVADKLGAAVGASRAAVDAGFVPNDYQVGQTGKVVAPDLYVAVGISGAIQHLAGMKDSKVIVAINKDDEAPIFQVADFGLVADLFDAVPELEKEL
MAVLLIAEHDNTTIN-DGSLKAASAAKALGDLDVLIAGKGCGAAAEAAAKIDGARKVLLVEADALEHHLAEPMAALIVSLAGDYDAIVAPASTDGKNMMPRVAALLDVMQVSDVIGIEGSDTFVRTIYAGNAIQTVTSEDPKKVVTVRTTAFPPAELSGSAAVESVSAPELPSISSFEGEELTRSARPELTSAKIVVSGGRGMQSGENFKYIAPIADRLGAAIGASRAAVDAGYMPNDYQVGQTGKVVAPELYLAIGISGAIQHLAGMKDSKVIAAINKDEEAPIFQVADYALVADLFEALPALDEEL
MTALVIAEHDNASIK-GATLNTVTAALACADVHVLVAGHNAAAAAAAASQIAGVSKVLHADAAQLADGLAENLAAQVLAVAGGYSHILFPSTASGKNVAPRVAALLDVAQLSDVTKVISADTFERPIYAGNAIATVQSADATKVLTVRTTGFDAAASGGSAAVETLAAAADSGRSVFGSREIAKNDRPELTAAKIIVSGGRAMGSNEKFEVLTPLADKLGAALGASRAAVDAGYAPNDWQVGQTGKIVAPQLYIACGISGAIQHLAGMKDSKVIVAINKDAEAPIFSVADYSLEADLFAAVPELVNSL
MATLLFAEHDDVHLN-PVTARALSAAKTLAPVHVLVVGENCRAAAEAAAKLDGVAEVLVADGPSYAHRLAEPVAALGVALARDYDALVAPSTAVWKSVLPRVAALLDVMQVSDVIGIVGPDTFDRPIYAGNAIQRVRAPDGKKVLTIRTASFPAAGEGGSAPIRSLDISEPSAHSRFLSEEIAASARPELTAARVIVSGGRALGSAEKFEVVEPLADALGAAVGASRAAVDAGYAPNDWQVGQTGKVVAPDLYIALGISGAIQHLAGMKDSKVIVAVNKDEEAPIFQVADYGLVGDLFEIVPALQAEI
MAIWVYAEVVDEKIT-PTTLEMLSKASEA--AEAVLLGPAPDDAAATLANH-GAAKIYRSADPIYRDYLTLPAVETIAGLKHNPAVMLFASSYGGRDLVAALSARLDCGAITDVGDFVLKDEATIPALGASYQNTSTLIGGGTLLLVRPKSFEPKANEKPLSVEEVPAAEALRKVHVKERVTVKREGPQLEGAKTIVSGGRGLKGEENFAMLKELADLLGGAVGATRAAVDAGWVPYAMQIGQTGKTVKPDIYIACAISGAVQHLSGMKTSKTIISINKDAEAPMFQFSDFGVVGDVFKVVPQLIEEI
MPVLIVAEQPDGNLR-KATLNAVSAGSQLAELHLVLLSKDPSKLAEELKGL-GAKAVHTAAAPEFEHYLAEVYAPVIATLELKADYVGAASTAMGKDLLPRVAARLKAAMATDVTAINGSGTFTRPMWAGNVIAEVKLTTPVKVLSLRATEFPAAAGQAAAEVKTFTAKIEPSKTKFVDFKEVKSARPELTEARVVVSGGRGTKG--DFKEIEALADELGAAVGASRAVCDAGWVPNDLQIGQTGKVVAPQLYIAAGISGAIQHLAGMKSSKTIVAINKDPEAPIFQVADYGLVADLFKVLPELRQAL
MSILIIAEHDGQSLN-SSTAKCVSCAQAIAEIDIVVLAADCTAIAAEAAKISGVSKVLAVNNPANEHLLAATLAPQIIAIAADYSHVFGPSTTFGKDLMPRVAALLGVNQISDIMEVLGAHSFKRPVYAGNVITTVEASGDSKVATVRTASYSAAALSGNATIDVADIAVDPQHTRFVELQAGSSDRPDLQTASKVVSGGRALGSAEKFEIIYQFADSIGAAVGASRAAVDAGYVPNEMQVGQTGKIIAPDLYFAIGISGAIQHLTGIKDAGTIVAINKDADAPIFDVADIGLVGDLFTVIPELQQAL
MAILIVAEHAGGKLN-PATAKCVACASAIAQIDIAVFASDAAEVAAQAAAIQGVNRVLKVDNPANAEALAAVLAPQVAALAAGYSHVFGPSTTFGKDLMPRVAALLGVGQLSDIMMAESAWRFQRPVYAGNAIITVEASQNSTVATVRTASFQEAPQGGSAGIEAATVAVDPTHTRFVSRSAAATGRPDLQTAARVVSGGRALASAENFQLIYSLADKIGAGVGASRAAVDAGYAANELQVGQTGKIISPELYVAVGISGAIQHLTGIKDARTIVAINKDPEAPIFEVADIGLVGDLFKVLPELEQVL
MAVWVIAEHRDGEFR-KVTFEAAGAAQKIGEVAAVVLGQGMADKAKELGKY-GVAKVFHADNEAFAQYTTDAYSLALAGIEKAPKAVLFGASMQGKDLAGRLAAKLDAGVAVDCTAIKVEDIATRPMYAGKVYADVRIASD-LIASLRPNVFEIAETGGEAVVEEFSAEVAEIKAQCTKVEKEEEGKVDLTEATIIVSGGRGMKDSDNFAILEELASLLNAAVGASRSAVDAGWRPHGDQVGQTGKVVTPNLYIACGISGAIQHLAGMGSSKVIVAINKDPDAPIHQKADFSVVGDLFDVVPALTEEC
MTVLVVADIKQGLLK-GSTAELLSKAKAIAESAVVAIGSNIHSLIPDLAKA-GSGTQYVADDPSLALFSAGTYASCVVDAQFGANMIWFGFSEGSKAVAPRVAARLGAACATEITDVTLQGEILRPAITNKVMQRVKVNSDKLVAVVRAGAFEAKQISGTEKVVKLSAPAADLKAVIKEIVLDASGEIDLADADVVVSVGRGAKDQAGVNMVKELANDLKAGFGSSRAMVDGGFMGHNKQVGQTGKIVAPSLYIAVGISGAIQHLAGMSGSKVIVAVNKDPEAPIFNVADYGIVGDLFEVVPILRQEI
MAVLVVAEAADGKLK-KTTHSAVTFARQAGTYSILVIGDALGDAAAEAATL-GAAKVLVAQASSLKDYVAERYVPTVAAAAKGAAVVVGTASAYGKDLLPRVAARLSAGFASDISELLPEGKYKRPMYAGNAYGICTVSTPVQVVSVRQSAFAAAETGSTSPIEQVAVVAAAERVEFVSFDQVKSERPELTEAKVVVSGGRALKERFN-EVLDPLADVLGAAVGASRAACDAGYAASDLQVGQTGKVVAPSLYIAVGISGAIQHLAGMKGSKVIVAINKDADAPIFQVADYGLVADLFATVPELVKQI
MAVLVVAEAAEGKLK-KTTHSAVTFARQAGTYSILVIGSGVDAAATEAATL-GAAKVLVAQDGSLGVYLAERYAPVVAEVARGIAVVVGTASGYGKDLLPRVAARLDAGYASDITGLVTEGKYRRPMFAGNAFGLCSVATPIQVVSVRQSAFAAADSGAQSPVEQVAVAAAAERVEFVSFDQVKSTRPELAEAKVVVSGGRALKEKFN-QVIDPLADVLGAAVGASRAACDAGYAPGDLQVGQTGKIVAPQLYVAVGISGAIQHLAGMKGSKVIVAINKDADAPIFQVADYGLVADLFTAVPELTKQI
MAIWIFAEHREGKIK-KLTYELLSAGRKIEEVSALLFGKGISGLVDSLGKY-GADKVYLADNEKLAKYTTDFYGKMLSELKNQPSVILLGCTVLGRDLAARVAQKLNTGLISDSIGLELNNTFVRPIYAGKAFAKVVCPEARPMATIRPNVFVPGQAGRRAEVVTVPVNKSDLRQIIKDVIMRSSTRPELTEAKIIVSGGRGMKGPENFKILEELADVLGAAVGASRAAVDSGWIDHSFQVGQTGKTVAPTLYIACGISGSTMHLAGMSSSKYIVAINNDPDANIFKVADYGIVGDLFEVVPVLTEEC
MSVLVLVDHVDGEIK-KVSFELLAAARRI--PSAVVVGAGAAKLKESLAQH-GAAKVYVAESDSAAEELVTPKVGVLASLSASPAAVLVSATLEGKEVAGRLAVRLDSGLLTDAVDVA---TVTQSIFGGAFTVKSQSTTGVPVISVRPGAIEAEPAEGAAAEETVEVL--SAPAKIVSREVVGGDRPELAEASVVVSGGRGVGSAESFEVVEKLADALGGAVGASRAAVDSGYYPHQFQVGQTGKTVSPQLYIALGISGAIQHRAGMQTSKTIVAVNKDPEAPIFEISDFGVVGDLFKVAPQLTEEV
MAILVVAEAAEGKLK-KTTHSAVTFARQAGTYSILVIGDAASAAANEAATL-GAAKVLVAEDASLKNYVAERYAPTVAAIGKDYAIVVGTASAYGKDLLPRVATRLNAGYAPDISALLTDGTYKRPMYAGNAYGIATVSTPIHVVSVRQSAFTAAEAGSASPIEKVAVAGAASRVEFVSFDQVKNERPELTEARVVVSGGRALKERFN-EILAPLADTLGAAMGASRAACDAGYAPSDYQVGQTGKVVAPSLYIAVGISGAIQHLAGMKGSKVIVAINKDADAPIFQVADYGLVADLFAAVPELVKQI
MAILVFTEHSNGHIK-NVTLEILGRLS--HQVDVCAVGDLGSDSEKKLAEY-GALNIHIIKGSHLEKYSPEGYADSLKKLAQGYDFVFSGSTSMGKDLMPRLSSMFCAGMVSEVVNFSFEGKGIRPMFAGKCLSQVEFLGTKPFVTVRPNALGMSDNKGAGKKNDIAAVACEIKAIIKEMVKSKSDKPDLTEANIIVSAGRGLKSKDNFAIINELADVLGATIGASRALVDAGEAPHSMQVGQTGKVVSPSLYIACGISGAIQHLAGMRTSKIIVAINTDPQAPIFEKADYGIVGDLFKVVPQLTQEL
MAVLVVAELADGKPK-KITYEMLTAAREVYEVAVLAIGNEADGLAETFGAR-GADVLFVADDEGLAEYAVEPYAAILAQLDEEPALVLFGFTPTGRDLAPRVAARVKAGLATDITGLRVEDLFIRPMYSGQAIATVKIASDVKMATVRPNTWPVAQDGDAADVEELDVDLPEPRTEVLEVEVSKSERPELTEASIVVSGGRGVGGPENFKIIEELADLLGAAVGTTRAVVDAGWRPYEEQVGQTGKTVSPQLYFAIGISGAIQHISGMRTSKYIVAINKDPEAPIFKIADYGIVGDLHKIVPLLIEEI
MAVLVLVDHIDGEVK-KVTLELLTAARRL--PAAVWIGPGLENAKDKLAEY-GAAKIYVAADEELTSYVVAPKVELLAKLDKSPAGVLVAATGEGKEIAGRLAVKLDSGVLTDVVDVA---VGEHSIFGGAVIAHAKVKRGTPIVAVRPNAVAPEPAPATPAEEQVSVTDAAKAAKIVEKVQEKGERPDLTEAAVVVSGGRGVGSAENFKIIEDLADALGGAVGASRAATDAGWYPHQFQVGQTGKTVSPQLYIAVGISGAIQHRAGMQTSKTIVAINKDPEAPIFELVDFGVVGDLFQVAPQLTEEI
MEVWVLAEQRDGKIH-SISYELLGKGRELVDLSAVLLTPD-GSEAEELIYR-GADKVYLLEDPAFGEPDEEIFKENILELDRNPQIFLIGATNFGRSLAPRISAALETGLTADCTGLEIEEVQVRPAFTGNVLAHIRT-DTRPMSTVRYREFEEAGPDNSGEIIRISPDE-EKNTEVLGVL--EEEEVSLEDEEVIVAGGRGLKDPNDFDILRELADLLGGEIGSSRPLVDDGWIDRQHQVGYSGSRVKPKLYVACGISGASQHLAGMKDSEKIVAINTDPSAPIFDVADYGIVGDLYEVVPELIRLL
MAILVLVDHADGAVK-KVTLELLTKARAL--PSAVFVGAGFDKAAEKLAEY-GAAKVYVAEDAELDGYVTAPKAELLAKLEHSPAAVLVAATAEGKEVGARLAVKTGSGILTDAVDVS---VAEQSIFGGSSVAHSKVTQGTPIVAMRPNATAPEAAPAAAERVDVHVEDAAKLAKVVEKVLPKGDRPELTEASIVVSGGRGVGSGENFAVIEKLADALGAAVGASRAAVDAGWYPHQSQVGQTGKTVSPQLYIAAGISGAIQHRAGMQTSKTIVAINKDEEAPIFELADYGVIGDLFKVVPQVTDEI
MAVLVLVEHADGALK-KVTSELITAARVL--PSAVVTGAGTDAIAAALTEA-GAAKIYVAESADVDGFLVTPKVDVLSSLSVSPAAILTSGGIEGKEVAGRLAARLGAGLHQDVVAIN---SATYSIFGGAFTVEAKTNGDVPVISLRPGAIEAEPQAGAGERVDVEVPEDA-VVKVTSREVAGGDRPELTEASVVVSGGRGVGSADKFSVVEDLADSLGAAVGASRAAVDSGYYPGQFQVGQTGKTVSPQLYVALGISGAIQHRAGMQTSKTIVAVNKDEEAPIFEIADFGVVGDLFAVTPQLAEAV
MSVLVLAESKDGELR-NVSFEVIAAGKKIGSVKALLVGESVASFSEQLIQQ-GADEVLVAEHSDLKTYTTDAYKQVLLQVSESPDALLIPHTSSGKDLAPRLAAKLSSGLVSDVVDIEEVGIFTRPIYSGKAFEKKSVSSG-LFATVRPNNIAALESSRSGETKEVSVDLKDLRTVIKDIVKKTSGKVDLAEAKVIVAGGRGVKSADGFKPLEELADILGGAVGASRGACDAEYCDYSLQIGQTGKVVTPELYIAVGISGAIQHLAGMSNSKVIVAINKDEEAPIFDVADYGLVGDLFDILPILTEEF
MSVLVLVDHVDGEVK-KVTFELLTAARRL--PAAVVVGAGAAKAKDALARH-GAAAVYVAESDEAADLLVTPKVDVLAALSAAPAAVLVAATAEGKEVAGRLAVRVGSGVLADAVDLD---VATQSVFGGAYTVKARVTTGVPVISLRPGAVEAEESAGAAAEKTVEVPDPARAVRVTRREVTGGDRPELAEASVVVSGGRGVGSADNFAIVEKLADVLGGAVGASRAAVDSGYYPHQFQVGQTGKTVAPQLYVALGISGAIQHRAGMQTSKTIVAVNKDPEAPIFEIADFGVVGDLFQVAPQLTEEI
MAVWIIAEHRDGDFR-KVTFEAASAAKTVAEVVAVVLGKGLKDKCGELGKY-GVAKVLYAENDAFEYYTADAYAEAVAALEQAPAAIIFGASMQGKDLAGRLAAKLDVGAAVDCTGLAVEGKATRPIYAGKVYADVLLKAD-PVVTLRPNVFDVKEAGGDAAVEEVSPAVSEPRVKLEEVVKEAEGKVELTEATIIVSGGRGMKEPDNFKILEELAGVLKAAVGASRSAVDAGWRPHGDQVGQTGKVVTPNCYIACGISGAIQHLAGMGSSKVIVAINKDPDAPIHSKADFSVVADLFDIVPNLTEEC
MEVWVFVEQRDGKPA-DVSFELLSKGRKLGNLKSVVIGHDVLALAEETFRF-GAVEAIVVDHKELGHYRTMPYSRIINQLKEKPRVMLFGATIIGRDLAPRVASYTKSGLTADCTDLQVYKLQIRPAFGGNIIATIISPDVQTMATVREGVMRMEPKHVKGKIRNIEYTPVDELVKLIEQH-RQENKVNLKAAPIIVAGGYGMRTKANFELIRELADLLGGEVAGTRAAVDAGFINHDRQVGQTGVTVRPKLYIACAISGAIQHRAGMQEANKIIAINSDPEAPIFGVAHYGIVGDAIEIIPRFINVF
MAVLLIAEHDGTKLN-AGTAKVLACCADLEGVDVLVSGADLDGVCAQAAALAGVSRVLRNADARNAAPLAAILAPQIADLAAGYGYVLGPSTTFGKDLLPRVAALLGAPALSDIMKVLGPRSFERPIYAGNAILTVSVPDGAPVGTVRVASYKAVGEQAPAPVEAVSSSAEPGHTRFVELRAGSRDRPDLQSANKVVSGGRGVGSSENFRLIFELADKLGAAAGASRAAVDAGFVPNDMQVGQTGKVVAPELYIAVGISGAIQHLAGIKDAGTIVAVNKDADAPIFEVADIGLVADLFEAVPALVKAL
MAVWVFVEQRSGTPA-DVSFELLSKGYKLGSLKAVVIGHNMKDVAKRTFKY-GADEALVVDHPSLKEYNTLPYSRILSQLERQPRIVLFGATFIGRDLAPRVASHTKSGLTADCTDLQIYKLQIRPAFGGNIIATIITPDTRVMATVREGVMEMHEKAVNGKITEIPYTPSDELVKIIEHH-REESKVNLKAAPIIVAGGYGMGSKENFQLLYELADLLGGEVAGSRAAVDAGFIEHERQVGQTGVTVRPRLYIACGISGAIQHRAGMEESKKIIAINNDPEAPIFDICHYGIVGDAMEVIPQFIEVF
MEVLVLADVREGELR-NVSLESLAAAAAVGTVTAAVFGSKGKELVEKLAHH-GADRVILVPNEQLDTYTTDAYFQAFKQVKVEPDVIFTGHTAVGRDVSPRIAARLDMGLVSDCTNVELKDVLTRPIYAGKAFVKKAFRDG-VFATLRPNNIPALETGRSAETEELDVQPDSLRTLIKDVVRKASEGVDLSEARVVVSGGRGVKSAEGFKPLQELADLLGGAVGASRGACDADYCDYALQIGQTGKVVTPDLYIACGISGAIQHLAGMSNSKVIVAINKDPEANIFSVADYGIVGDLFEVVPMLTEEF
MAVLVLVDQVDGEVK-KSTFELLTAARAL--ASAVVVAAGAGKVKDALASY-GAAKVYVAESDDATGYLVTPKVDALATVQASPAAVLVSATAEGKEVAGRLAIRIGGGVLVDAVGVN---SVDQSIFGGAFSVKAKAAKGTPVVSLRPGAVEAEEAAGAAAEETVALPDAAKAAKVTGVEVVGGDRPELTEASVVVAGGRGVGSAEKFEVVEKLADSLGAAVGASRAAVDSGYYPAQFQVGQTGKTVSPQLYVALGISGAIQHRAGMQTSKTIVAVNKDAEAPIFEIADFGVVGDLFDVAPQLTDEV
MAVLVLVDHLNGELK-KTTFEALTAAREL--PSAVVVGAGAGKFKEQLGAY-GAQKVYVAESEDAANYLVTPKVDALAKLQASPAAVIVTASAEGKEVSGRLAIRVGGGLIYDAVGVN---TVEQSIFGGAYSVKSK-AQGLPIISVRPGAVEASQAEGAAAEESVELPDAAKSAKITGVEVVGGDRPELTEATIVVSGGRGVGSAEKFEVVEKLADSLGAAVGASRAAVDSGYYPAQFQVGQTGKTVSPQLYVALGISGAIQHRAGMQTSKTIVAVNKDPEAPIFEIADFGVVGDLFNVAPQLTEEV
MAVLVLVEHVEGEVK-KVTLELLTLARQL--PSAVWAGPGSEAAKAKLAEY-GAEKVYVADGEEITGYVVAPKVALLAKLEKSPAGVLIAATPEGKEIAGRLAVRTDSGVITDAVGLG---VAEQSIFGGAINVRSRVTKGTPIIAVRPNATAPVAAQGAAAEERVEVADADKAARIVERVQEKGARPELTEAAIVVAGGRGVGSAEGFGIIEKLADSLGGAVGASRAATDAGWYPHQFQVGQTGKTVSPQLYIAAGISGAIQHRAGMQTSKTIVVINKDPEAPIFEIADFGVVGDLHKVVPQLIEEI
MSVWTIAEQSDGKIR-EVSYEILTRGRKLVELASVLLGHDIDDKLSELIYR-GADKVYLVDDPRLNYFIVENYSNVLVDLGYKPEIVIAGATTGGRTLMPHVAVRLETGLTADCTELDIDTLQTRPAIGGNILATIKTPQSKPMATVRMKSTRPAPSSRKGKIIKIKLKLIDGRVERIKFRKTEDEAENIQDADIVVSGGKGLKKKENFSLIYDLAKNLGGSIGASRDAVDRGWISYPHQVGLSGKTVSPKLYIAIGISGSIQHLAGIKTSDTIIAINSDPDAQIFKISDFGIVADLFEVVPLIKERL
MAVFVLGEIRDQFLR-NVSFEALAAGKIIGEVVAGLIGENVRTLANDMIYY-GADRVVIVEDEKLKYYSPDGYSQAVMAISEKPDAIIFGHTALGKDLSPKIAAKLNAGLISDATAVEIVGVFTRPIYSGKAFEKKIITDG-IFATVRPNNIPPLEESRSGEVASISVEIKDLRTIVREVVQNAAEGVDLSEAKVIVAGGRGVKSAEGFEPLKELASVLGGAVGASRGACDANYCDYSLQIGQTGKVVTPDLYIACGISGAIQHLAGMSNSKVIVAINKDPEANIFNVADYGIVGDLFEVVPMLTEEF
M-ILVVAEQRSGVLN-RATWEAIAAAQRLGGPLEVALGA-AGAAAQELAAA-GVGDVLVLNDPALDLYTPDGYVAALAAMSRAPEFVVLPHTYQTRDFVPALAARLNKPLVTDVTAI----TFTRPMFQGKLAAEVRPAGGRPFVTCQIGAFRADHKGAPSEVTRAAVAPRAIRQTPEAPFQEAQQAVDLSQAARIVAVGRGIKSREQLPVAESLARALGAELAASRPICDSGWLPMERQIGSSGQTVAPKLYVALGISGAIQHLVGMKGSRTIVAINKDADAPIFEVADYGIVGDLFEIVPALVAEL
MSVLVLVEHVEGQIK-KVTLELLTLARKL--PSAVWTGPGSAEAKATLAGH-GAEKIYVADSADITDYVVAPKVDLLAQLSASPAAVLVAATAEAKEIAGRLAVRTDSGVLTDVVGIE---VADQSIFGGGVNVRARVTKGLPIIAVRPNASPVEAAAGAGAEEQVSVADASKAARVVERVEEKGARPELTEAAIVVSGGRGVGSAENFSLIEKLADSLGAAVGASRAATDAGWYPHQFQVGQTGKTVSPQLYIAAGISGAIQHRAGMQTAKTIVAVNKDPEAPIFELADFGVVGDLNQVVPQLTEEI
MGVLVLGEVRDGAIR-HVSFEAIAAGKVIGEVIGVLFGESVNNLAGEMVAY-GADRVLTVENEKLKNYSSDGFTQAMTAVQESPEGIVLGHTAQGKDLAPRLASKLDSGLVSDAVDVNNENLFTRPIYSGKAFEKKMITDG-LLATIRPNNVPALAESRAGDVQPIEVDIKDLRTVIKEIVRKTAGGVDLSEAKVIVAGGRGVKSADGFKVLEELAELLGGAVGASRGACDADYCDYSLQIGQTGKVVTPDLYIACGISGAIQHLAGMSNSKILVAINKDPEANIFKVADYGIIGDLFEVLPLFIEEI
MSILVLVDHAEGEVK-KVTLELLTLARTL--PAAVWAGPGTADAKARLAEY-GAEKIYVAGADDIVEYVVAPKAELLAQLAKSPAAVLVAATAEGKEVAGRLAIKTDSGVITDAVGLG---VADQSIFGGGINVHSRVRKGTPIVAVRPNSTAPVAAAGAGTEEEITVTDAAKAARVVERVQEKGARPELTEAAIVVSGGRGVGSAENFSVIEGLADALGAAVGASRAATDAGWYPHQFQVGQTGKTVSPQLYIAAGISGAIQHRAGMQTAKTIVAINKDPEAPIFELADYGVVGDLHQVVPQLTEEI
MELWVFVENEDGTAK-NVGLELLTPGRMMGELVAVVIGNNVEAAVNAASAQ-GADKVIVVEGPEYAHFSTDAYAIALVSLKYGPTSMLIGATNNGRDLGPRVSCRLKTGLTADCTALDIESAWTRPAFGGNLMATILCPDHRPIGTVRPGVFKKGEEAK-AEIIKEDIHAKDIRTQVLELIKDMSESVDLEGAEIIVSGGRGVGGPEGFEPIKALAGVLGATVGASRAAVDAGWIPHSHQVGQTGKTVGPKLYIACGISGAIQHLAGMSGSDVVVAINKDPEAPIFDVADYGVVGNLFEVLPVLTEEI
MSVLVLVDHVDGEIK-KVTFELLTAARQL--PSAVVVGSGAAKLKESLASY-GAAKVYVAESADATAYLVTPKVDVLAALKTAPAAVLIAATADGKEVAGRLAARTGSGLLVDAIGIEGSATAVQSIFGGAFVVKSKSNKGTPIVSVRPGGLEAEPAQGAAAEETVDVPDAAKSARITGQEIVGGDRPELTEASIVVSGGRGVGSAEQFEVVEKLADAFGAAVGASRAAVDSGYYPAQFQVGQTGKTVSPQLYVALGISGAIQHRAGMQTSKTIVAVNKDAEAPIFEIADFGVVGDLFAVAPQLTDEV
MSVLVLVDHVDGEVK-KVTLELLTAARRI--PSAVVVGEGTGKLKDALASY-GAAKVYAAESAEAGQFLVTPQVDVLAKLEVSPAAVLVPASVDGKEVAGRLAVRLGSGLLSEVVDLD---VGSHSLFGGTYDAKAKVVTGTPVITVLPGSVEAEQAEGAAAEQAVEVPDAGKNAKITGTQVEAGDRPELTEASVVVSGGRGVGSAESFDVVEKLADSLGAAVGASRAAVDSGYYPHQFQVGQTGKTVSPQLYIALGISGAIQHRAGMQTSKTIVAVNKDAEAPIFEIADFGVVGDLFKVAPQLTEEI
MTIWVLAEATDGKVA-TTTLEILAKAREL--TVEVVTASGA-EIAAEVGAH-GATKVHAVGGTEGKLLGAPLAGAIAAAIGNGPDAVLMATSYTGRDVAGRLSVKIDASVITNVVDLVERDAGVEPIFGGVTDVITKFTTDKVIFLVRPKSFAAEEGGAAASVEELSVPGATGAAVVTSRFVEEKTGPSLDEAAVVVSGGRGLGEKDNYQLVEDLAKLLQAAPGASRAIVDAGWVPYSYQVGQTGKVVKPTLYIAAGISGATQHLVGMKGSKNIIAINKDAEAPIFAVSDLGIVGDVHKVLPKLIEAL
MGILVLVDHADGVVR-KPALELLTLARRI--PSAVVLGAGAADIAAKAGEF-GAAKVYVADGAEFADQLVVPKVDALTQIAAGAAAVLVTSSGEGKEVAARVALRLESGIITDAVDLEAGDVATQSVFAASFQVKSKVSHGTPVITVKPNSTSPEAAPAAGAVENVAVE--GKAAKVVSRTRVSSGRPELTEAAIVVSGGRGVGAAEGFGVVEELADSLGAAVGASRAAVDAGWYPHTNQVGQTGKQVSPQLYVAAGISGAIQHRAGMQTSKTIVAINKDPEAPIFELVDYGVVGDLFTVLPQLTAEV
MAVLVLVEPADGTVR-KGTLEALTAARAL--VSAVVAGGGLGGTREQLAQY-GAAKVYVAESPEIDEFLVAPKAEVLAQLQVSPAAVVIPSSPEGREVAGRLALKTGSGFLTDVTEIA---TATQVVFAGAQIVHSKVTVGTPIYTLRGNSVAPEPAPAAGEEVPVQVQEQAKLTRVVDKVEQKSNRPELTEASIVVSGGRGVASAENFSIIEALADSLGAAVGASRAAVDSGFYPHSFQVGQTGKTVSPQLYIAVGISGAIQHRAGMQTSKTIVAVNKDPEAPIFELADFGVVGDLFQVAPQATELI
MNVWVFVEQVEGRPA-RVSIELLGKGRQLVELTAFLIGESVGDLANELIYF-GADRVILADDPILKDYRTELYTDIISGQKEKPEVLIVGASPIGRDLAPRLSFRLNAGCTADCTDLDIENVSTRPAFGGNVMATIICPEHRPMSTVRPGVMPLPEEGRTGEIIDADLHKEDVKVEILESIRARSEGVGIQEAERIVAIGMGAGDKETFEMIKKLADLLEAKVAATRLAVEAGWISHDFQIGQTGKTVRPNLYLACGISGAVQHTAGMSGSKVIIAINNDPDAEIFKIADYGIVGDVGKVVPALINEL
MSILVLVEHVEGQVK-KVTLELLTLARKL--PSAVWAGPGSPDAKARLAEY-GAEKIYVADSADISDYVVAPKAELLAQLEKSPAAVLVAATAEAKEIAGRLAIKIDSGLLTDVVGLQ---VADQSIFGGGVNVQSRVTKGTPIVAVRPNSTPVEAAAGAGAEEQVSVTAAARGAKVVDRVEEKGARPELTEAAIVVSGGRGVGSAENFSIIEKLADSLGAAVGASRAATDAGWYPHQFQVGQTGKTVSPQLYIAAGISGAIQHRAGMQTAKTIIAINKDAEAPIFELADFGVVGDLNQVVPQLTDEV
MSILVIGELQQGVLR-QVSYETIAAAKQVAEIVALVMGGNLQQPAEEMIRY-GADRAITVAHANLNNYTSEAYGQVILEVKENPSGVMMGHTSVGKDVTPKIAGRLELGLISDAVAIEKEDMFTRPIYSGKAFEKKVITDKGLFATIRPNNIPALEPNRTGEVSALELDVKDLRTIVKEVIRRKNEGVDLSEAKVVIAGGRGVKGAEGFQALYELADLLGGAVGASRGACDADYCDYSLQIGQTGKVVTPDLYIAVGISGAIQHMAGMSNSKVIVAINSDAEANIFNIADYGIVGDLFEVLPLLIEEL
MGVLAFCEVGDSSVR-SNALANLAFARAAGEVIALLIGKSASGAGADAARY--AKKVITVDSDQLEHYLAETYAPIIARIEQGASVVCATASTTGKDVMPRVAFDLEASMASDISGIDDKNQFRRPILAGNAYATVAVETEVICVTVRQSEFDPAALDAAGEVSSADAGIDALGAEVVRVESSKSDRPDLNDADVVVSGGRGMKSGDNFKVLEELADVLNAAMGASRAATDAGMVPADWQVGQTGKIVAPNLYIAVAISGAIQHLAGMKGSKTIVAINKDAEAPIFQVADYGLVESWEKAIPELVEEI
MAVLVLVDQVDGEVK-KSTFELLTAARAL--PSAVVVGAGAGKVKDSLASY-GAAKVYVAESDDATGYLVTPKVDALATVQASPAAVLVSATAEGKEIAGRVAIRLGGAVLVDAVGVN---SVDQSIFGGAFSVKSKAAKGTPVVSVRPGAVEAEQADGAATEETVDLPDAAKAAKVTGVEVVGGDRPELTEASIVVSGGRGVGSADKFEVVEKLADSLGAAVGASRAAVDSGYYPAQFQVGQTGKTVSPQLYVALGISGAIQHRAGMQTSKTIVAVNKDPEAPIFEIADFGVVGDLFDVAPQLTDEV
MATGILIEIENNMVK-EASLGVMTAAK--QEKYALVLGQEASSVKEKLGEY-GAAHILHITAPGNLSANPDLQALAVADAEYQLDTLLGTASAMGKDMFARIAAILEEPLVSDCVAVNIKDTVKKSHFSGKTFATLKINCSCLLCTLRPNSTEPEPSPTACDIIEFEARADPGLIKIVETRKAGGARLDLTEAPIVITGGRAIKSAENYKMLEACAQKIGAAVGASRAAVDAGYAPHSMQVGQTGKTVSPKLYIACGVSGAVQHFAGMKTSKVIVAINEDKDAPIFSKCDYGIIGDIFKIIPALTEKL
MSLWVFVETEENVAK-PVGYELLKPGRQLEKLVAVVIGGQVEDVAKKAIEY-GADEVILVEGDEYYNYTTDAYNIAMKTLKYKPSTILIGATNNGRDLGPKMACDLNTGLTADCTQLDYEGAWTRPAFGGNLMATILCPDNRPLGTVRPGVFKRPEEGKEGTITKEDIHASQIRTKLIERIKEVAEAVNLEEAEIIVSGGRGVGGPEGFGVIKELAELLGGVVGASRAAVDAGWIAHAHQVGQTGKTVGPKLYIACGISGAIQHAAGISGADIIVAINRDSDAPIFDIADYAVVGDLFQVIPAMMDEI
MSVLVLGELRDGVLR-NVTFEAIAAAKKIGEIVGVICGDDLGEQAQEMIYF-GADRVVTVSHSDLKMYTSDGYAQAVLSVDESPYGVVMGHTAVGKDLTPKVAARLESGLISDATSIEVEDVFTRPIYSGKAFEKKAIESG-LFATIRPNNIPALEESRTGEVQSKDVDIKDLRTVIKDVIRKASEGVDLSEANVVIAGGRGVKSADGFKPLYELAEVLGGAVGASRGACDADYCDYSLQIGQTGKVVTPDLYIAVGISGAIQHLAGMSNSKVIVAINKDPEANIFNVADYGIVGDLFEVLPVLIEEV
MSVLVMTELRSGTLR-QVSYEALTAARKLGDIIAAVFGRDLPDVTAELQRY-GANNVLYVDHEQLKDYATDAYLEAWTYVEKNPSVILAPYTAIGKDVSPRVASRLGIGLISDCTDVELLNVFTRPIYAGKAFVKKTFREESRFATLRPNNISAEEDARAATVDKVSVDPKSLRTVVEDIVQKTSSGVDLSEARIVVAGGRGVKSAEGFNVLQELADVLGGAVGASRGACDAGYCDYALQIGQTGKVVTPDLYIACGISGAIQHLAGMSNSKVIVAINKDPEANIFKVADYGIVGDLFEVVPKLTEAF
MAILVLAEPAGGGVR-KTTLEALTAARAL--PSAVVLGAGAAGVRDQLAEY-GAATVYVAESADIDDYLVAPKAEVLAQLEKSPAAVVIPSSPEGKEIAARLAIKTGSGFLTDVTEIA---TATQVAFAGATIVHSQVTVGTPIYTLRGNSVAPEAAPAAGAEQPVSVSDSAKQVRVVERVEQKSNRPELTEASIVVSGGRGVASAENFSVIEGLADSLGAAVGASRAAVDSGFYPHSFQVGQTGKTVSPQLYVAVGISGAIQHRAGMQTSKTIVAINKDPEAPIFELADFGVVGDLNTVVPAATEQI
MAVWIVTEQRDGVLR-KISFELASTARKLEEVCAILLGSGIEGIAGELSKY-GVDKVYVADNAALEPYTTDAHAMAAAKVENDPSILLLGASIQGKDLSGRLVGKLATGMAADCTDVKIADLATRPMYAGKCYGEIVFSST-PMASLRPNVFPIVENPKAGTVVKFDPAPSQLKTKVLEVQKDTSGKVDLTEANFIVSGGRGMKGPEGYQIIEGLADVIGATVGASRAAVDAGWRPLSDQVGQTGKVVSPNLYIACGISGAIQHLAGMSSSKYIVAVNKDPEAPIFAKADYGVVDDLFKIIPELTEAC
M--LVFLETGVNGLK-RSSYEAITAARKVKKVCGVVFNASAE-HIAAAGAY-GLESCINVIGSGVTEYANGVWARTIADAQCGAQMVLFSANAHGKDLAPRVAVLLEAGLLVDCVELDGAPEAVRPIFGGRVLQKVRSTTPVTVVTVRPNVFTARTNATQPQESQISISSAQVRSAVVKETIVNQGRLDVSEADIVVSGGRGLKAPEYFELIENLARVLGGAVGASRAVVDAGWRPHSEQVGQTGKTVSPTMYVACGISGAVQHLAGMSSSKIIVAVNKDKDAPIFKMADYGIVGDVFDVLPKLTSGI
MSLWVFVETEENEVK-PVGYELLNPGRELAKLVAVVIGGKVEDIAKKAIEY-GADEAILVEGDEYFNYTTDAYSIAMKTLKHKPSAILIGATNNGRDLGPKMACDLNTGLTADCTGLDYEAVWTRPAFGGNLMAMILCPDNRPLGTVRPGVFKKPEEGKEGTITREDIHADQIRTKLIERIEEVAAAVNLEEAEIIVSGGRGVGSEEGFGVIRELADVLGATVGASRAAVDEGWIPRAHQVGQTGKTVGPKLYIACGISGAIQHAAGISGSDCIVAINKDPDAPIFDVADYGIVGDLFTIIPIMIEQI
MAALVVAEVKGGALR-QVALEAITAGRRFSEVIAVLLGAGLDEPAAALGRR-GADRIVIVEHESLGAYTPDAYLQALLQVREAPEVIVFGHTAIGRDVAPRLAARLGAGMVSDAVDVRSEGRIVRPIYAGKAFEVRTFTDR-PVLSIRPNNLPLPDAGRTAPVERLAVDLKDLRSIVREVVKKTAQGVDLAEARVVVAGGRGTKGEEGFRLLRELADVLGGAVGASRGACDAGYADYALQIGQTGKVVTPDLYIAAGISGAIQHLAGMSGSKVIVAINKDPEAPIFQVADYGIVGDLFEVVPILIEEF
MAFLVFIEQRNGQIK-KSSFEAAKAASDLGTVEAVAVGNEIAN-LDSLGGF-GVSKVYHLKNDALADYSPSAYTEAVSKFENGSEIILFGATSMGKDLAPRISSKLDAGLAIDCVALNVEGVATRPVYAGKALVDVKVTSAKKVYALRPNVFAAGIEV-KAEVVVSSVDSPNMNVKVIEI-KKAEGKLDVAEADIIVSGGRGMKAPEHFAMIEELSQVLGAATGASRAVVDAGWRPHAEQVGQTGKTVSPTLYIALGISGAIQHLAGMRSSKYIVAINKDKDAPIFQIADYGIVGDVFEVLPKFIEEV
MATWIFVEQRDGNIR-KVTFEMLSEAKKFDEVAAVVFGKGVEALAPEFAKY-GADKVYVVEDDVFANYNTGAYVAQMVAMEFKPNAVLFAHTFNGRDFASRLAQKLQLGLATDAIKVEVSAVFTRAIYAGKALAKVEVAGE-PLGTIRPGVCEVGNTAGAGAVVKPAVAAADVYQTVKSFVPTVSARPELTEADVVVSGGRGCKGPDGIKLVEQLADLLGAAVGGSRASIDSGWLGHELQVGQTGKVVNPNLYVAAGISGAIQHLAGMSSSKFIAAINTDTEAPIFNVSDFGVVADLFKVIPTLVSEL
MAVLVYVDHLDGAVR-KPTLELLTLARRI--PVAVHLGPGAEDAAKTLGEY-GAVKVLAADAPEFADYLVVPKVDALQAAAVGPAAVLVPSSADGKEIAARLAVRIGSGLITDAVDLEAGDVATQSVFAAAYTTKSRITRGTPVITVKPNSAAPEAASAAGTVEQLDVAELAQGTRVTSRNREASGRPELTEAAIVVSGGRGVNGAENFHVIEELADSLGAAVGASRAAVDAGWYPHSNQVGQTGKSVSPQLYVAAGISGAIQHRAGMQTSKTIVAVNKDSEAPIFELVDYGVVGDLFQVLPQLTEQV
MAVFIFAQQVDNKIT-GVSYELIGKGKALTEVTAVLLGYQVGDLTKKLAKY-GADRVIVVDDPALETYMTEPYAYAMTEVAHKPEVVLYGATAIGRDMAPRVSARVHTGLTADCTGLEIETQMTRPAFGGNIMATILCPEHRPMATVRPGVMQRISEGAECKVENFELKAAHKNVEIVEVIKKVSEKMDIQDAKVLVSGGRGVGCPENFKMLEELAEALGGTISSSRACVDAGWVEKDRQVGQTGKTVRPNLYIACGISGAIQHLAGMEESDIIIAINKDPAAPIFEVADYGVVGDVCKILPLFTEEV
MEVWVVAEHDEGSLI-DVTLELCGKARALVRAGAVLTGSFVEDLASDLIAY-GAEVVYVVDHECLRHYRTSTYAQVLVTLKIRPQIVMYGATPQGRDLAPRVASALRAGMTADCTDLEIHELQIRPAFGGNIIATIVNHDLWPMVTVREGVMPLLEDSRSGQILHEHVDQVTHAVRLIERY-YEPHQVNLKGARVIVAGGGGVGSKANFQLIHQLAGAIGGAVGASRAAVDGGYIGKEHQIGQTGTTVRPALYIACGISGAVQHRAGMEESAKIIAINTDRNAAIFSVAHYGIVGDLNRVITMLIKAL
MAVFAFAETRGGELR-KAGLEAVTAARQLGEVHAMVAGAGVGGVAQKLAEV-GADVVLVVEHPALARYDAETLTRTVAERSGGYRAAVFSATAQGKELAPRVAARLGAPLAADATSVSAEGVVKHPMYTGKVIGTLSIAASPALVSVRLGAITPAPNAKAGRVEAVQAVPAQSKARVVELREGSKGKVDLGEAPVIVSGGRGLKAAENFKLVEDLADAFGAAVGATRAVTDEGWRPHSEQIGQTGRVVSPQLYVAVGISGAIQHLAGMRTAKTIVAINKDKDAPIFKIADYGIVGDVFDVVPALTQAV
MSLVVLTADAEGQLE-KPAAELLGGAAEISPVALVLAAGSADAAAEKASEL-GAVATLTA--AVVEGNLGTAAVDAVAAALTAPDAVLVPNTLDGRDIAGRFAVRSGSAVSVDATGLERDSVANHSVYGGGYTASSAPTFGAPIVTVRLGAIETRAEAQSANTQALEVAGKSAAIDSFEAVVETSSRPELRGAQKVVSGGRGVGSEESFELVGEFADTLGAAVGASRAAVDAGYIAQSHQVGQTGVSVSPQLYVALGISGAIQHKAGMQTSKTIVAVNKDAEAPIFDIADFGVVGDLFKVVPQAIESL
MVIWVVVEHGRGRLK-KSSLGLLTEGKRLGSLCAVVIGQQVEGFIDTLAQY-GAHKLFLLQDSQYEHYISEIYTDLLASLEYHPGLIVLAATYQGKDLASRLAAHLNVGLASDCANWRFNNEYIRPVYGGKVYATEIYHSPFIIFTMRPNVLDIDDDSSKPEIIPIKITHSIQRSTVLDFLPADPATIDLSEAEIIVAGGKGVGSAENFRLLKNLADLLGGSLGGSRVAVDSRWIPSERQVGQTGKIVGPRLYIACGISGAIQHLMGMKDSQRIIAINTDKNAPIFKIADVKIVGDLREVVPAICCRL
MGVFVFAQQVDNVLD-GVAFELLGKGKDLTDVTAVLIGSGVKGLVDELAEY-GADKVIVVDDPELKDYRTEPYAHALASVEYKPEIMLVGATAIGRDLGPTVSARVATGLTADCTVLEIKHLMTRPAFGGNTIATIACPDNRPMATVRPGVMQKIAKGAKAEVIEYNPGPNNRYVEILNVVKAVKNTANIMDAKVLVSGGRGVGSKENFKMLEELAEVLGGTVSCSRAAVENGWLPVDLQVGQTGKTVRPQIYFAIGISGAIQHVSGMEDSDLIIAINKDEAAPIFDVADYGLVGDLNKIVPALTKAL
MNVYVFAQQVDNQIS-SIALELIGKGKDLTTVTAVLVGSNVKGLADELGEY-GADKVIVVDDPELKDYRTEPYTHAITSVEFKPDIFLIGATAIGRDLGPRVCARIHTGLTADCTQLDIKHLMTRPAFGGNTIATIACPEFRPMATVRPGVMQKLDAGRKAEVIEFNPGPDNKYVEILEIVKAVSDVADIMDAKILVSGGRGVGSAENFKLLDDLAEAIGGTVSCSRAVVDSGWKPKDLQVGQTGKTVRPHVYFAIGISGAIQHVAGMEESDIIIAINKDESAPIFDVADYGIVGDLNKIVPMLTEKI
MSVMVIGEIKDGKVK-KVSFEAVSAGRRLQELSVVLAGSGLDAVASEFGKY-GADRVILLEDPRLTPYSTDGYVSALSGLERKPAILLMGNSILARDLAPRLAARLGTGLLADCTEIGLENTALRPVYGAKAVAKVQAGGESPFATIRPNVVSLIEPPRSAVAQKVVPQVGGIRTKVKEVIHEKQGKVDLTEAEVIVSGGRGMKNAENFKILETLAGVLGGAVGASRVAVDSGWRPHSDQVGQTGKVVNPKLYIACGISGAVQHLAGMGTSRTIVAVNSDPGAPIFQKADYGIVGDLFTIVPLLTEEL
MSVLVLVDHSGGEVK-KVTYEMLTAARRL--PAAVVTGGGTDKIADALASA-GAAKVYTAESADVDNYLVTPQVDVLASLRVSPAAVLTSASVDGKEIAGRLAVRTGSGLLSEVADID---VADYSLFGGSYQARARVASGVPVISMLPGSVDPETLNGDGARESVEVPDSGKAGAVTGRQAESGDRPELTEANVVVSGGRGVGSAESFEVVEKLADSLGAAVGASRAAVDSGYYPAQFQVGQTGKTVSPQLYIALGISGAIQHRAGMQTSKTIVAVNKDAEAPIFEIADFGVVGDLFKVAPQLTEEV
MAILVLVEHRNGTVS-RPTLEALTAARAV--PVAVVLGAAAEECVSRLGEY-GAAEVLLCTDPAVTEVVVAGVVDVLSTVERTPAAVLVVASAEGKEIAGRLAVRLGSGVLTDAVGISVDDRVRQAIFGGSTVVTSRVRRGVPVVSWRPNAVRAEAAPGTPRVTPIAAPGADRQARVTATRAAGGGRPALNEASVVVAGGRGVGSAENFALIEELADVLGGAVGASRAATDAGWLPHTAQVGQTGATVSPDLYIACGISGAIQHVAGMQTAKTIVAINKDPEAPIFQIADFGIVGDLHRVVPALIREI
MTVLVVAEQIQGVFR-KVTFEALSAGLKLGELQALVLGSGIDGLAADLKAY-GAAKIMVADDAALADFTTEAYTQVLAGVQVQPGIVLLGATTQGKDLAARLSARLNVALATDCVALAVEAVATRPMYGGKILADVALSGT-PIVSLRPNTQTIAPSAGAGTIEKVAVTLGAVRSQVVAK-QFESGKVDLTEADIVVTGGRGMGGP-DFSAIEALAEALGAAVGASRSAVDEGWRSAADQVGQTGKTVSPNLYVACGVSGAIQHLAGMSSSKVIVAVNKDPEAPIIGKADYALVDDLFEVVPALTAEI
MSVLVLVDHVDGKVR-KPTLELLTIARRL--PSAVFIGDGADGVAETVKKY-GAEKVYVVDDAEIKGYLVAPKAEVLQQLKTSAAAVLIPSSAEGKEVGARLAVKTKSGLITDAVDVQ---VTTQSVFAGNYTVQAKITQGTPIITVKPNSAAPEEAAGAGTVEQFAPSDSAKKAKIVASQRKASGRPELTEAAIVVSGGRGTGG--NFEEVEGFADSLGAAVGASRAAVDSGWKPHAFQVGQTGKVVSPQLYVANGISGAIQHRAGMQTSKTIIAVNKDDEAPIFELVDFGVVGDLHTVLPAATEEI
MGVLVVIEQRENVIQ-TVSLELLGKATEITKVSALLLGSKVEGLIDTLAHY-GADEVIVVDDEALAVYTTEPYTKAAYEAAADPIVVLFGATSIGRDLAPRVSARIHTGLTADCTGLAVDTLMTRPAFGGNIMATIVCKDFRPMSTVRPGVMKKNEETKEAVINRFKVEDADKLVQVVQVIKEAKKQVKIEDAKILVSAGRGMGGKENLDILYELAEIIGGEVSGSRATIDAGWLDKARQVGQTGKTVRPDLYIACGISGAIQHIAGMEDAEFIVAINKNPEAPIFKYADVGIVGDVHKVLPELISQL
MEVWVLAETVNGKIL-PITLELMGEGRKLKKLAVIVPGYNIEEAAKVLVGY-DVDIVYYVEHELLKDFSTLGFVEVLSKEKRKPEVLLVGATSIGRDIGPRLAARLGTGLTADCTGLEVEDLMTRPAFGGNIMATIICPKNRPMATVRPGVMARAKEKSNASFEKIIPEEEDIRSKLIGTIEHDQKRVNLTDAKIIVSGGRGIKNKDGFALIESLAKALGGEVGSSRACVDAGWIDSSHQVGQTGTTVRPDLYIACGISGAIQHLAGMSESKYIVAINTDKNAPIFDICDYGIVGDLKEIIPALVSSI
MGVMVFVEQRSGEIQ-NVSLELLGKGRELNKLSAVLLGHNIEKLSEELIQY-GADEVVYVEDKNLDVYLTGTYTKALTEVKKNPEIVLVGATTIGRDLAPRVSATIGTGLTADCTSLEIENLMTRPAFGGNIMATIICPNHRPMSTVRPGVMKKLEMARKGNVEKIEVKEDYENVQVLKYVKENIKKVNIEDAKVLISAGRGIGCKENMDALYELADLLGAEVSASRAVVDAGWIDKSRQVGQTGKTVRPDVYIACGISGAIQHLAGMEESEYIIAINNNSDAAIFEVADLSLVGDVNRVIKNLIQEL
MAVFVVATGAN-----KLTYEMLTLARGL--VSAVVLGAGAASIADNLAEY-GAAKIYAAEDEALDKYLVAPKADALAALAKSPAAVLVPSTQEGKEIAGRVAVALDNGVLTDVTGLE---TATQEIFAGATVVKSKVAKGIPLVTVKPNSVTPEPAPATATIEAVEVSDSSKLVTVEETVEPKGDRPDLTEANIVVSGGRGVGSAEQFSVIEEFADLLGAAVGASRAATDSGFYPHKFQVGQTGTTVSPQLYVAAGISGAIQHRAGMQTSKTIVAVNKDEGAPIFEIADYGVVGDLFTVLPQAGEEI
MKVWVYAEQREGELQ-NVALELVGEGKRLVEVCAVLIGKNVSGLTAKLFEY-GADKVYLVEDDLLEHYTTDGHTKVISEMELKPEIMLVGATNIGRDLAPRVASRVSTGLTADCTQLDIETLQTRPAFGGNLMATIITTEFRPMSTVRPGVMDPLEAGRTGEVIRITPNATDVRVKVREIVKAKKKGVLIEEAHVIVSGGRAMGGPEGFEILKPLAERLGGEIGASRAAVDSGWIEKSHQVGQTGKTVKPVIYIACGISGAIQHLAGMKDSDVIIAINKDPEAPIFKIANYSIVGDYKEIVPALVEML
MSVLVLVDHVDGAVR-KTTTELLTIARQL--PAAVFVGSGFDAARETLAQY-GAAKVYRIESSDVTDYLVAPTAEALAQLRTSPAAVLIAASAEGKEIAARLAIKTGSGLITDAVGVD---TTTQSVFAGSYTVKAKVTTGTPIITVKPNSATPEAAPAAAADEVFEPTDAAKAARITETKREKSGRPELTEAAIVVSGGRGTNG--DFGPVEAFADALGAAVGASRAAVDAGWYPHANQVGQTGKTVSPQLYVANGISGAIQHRAGMQTSKTIVAVNKDEEAPIFELVDFGVVGDLFAVLPQATEAI
MSIWVLIDIQNGQAK---TLELLTGGRKLEKLVAVVIGSGTDAAVKDAVAN-GADQILVVDGADYADYSTEGYTYALEQLKYKPAALLIGATISGRDLAPRLAARLKTGLAADCTDLEIGTQWTRPAYGGNELAVIETPGARPLGTVRPSAFKRGETARTAEIIKEDIAAGTIRTSIIERIAEVAEGIKLEDAEVVVSGGRGVGSTENFALLKELADLMGGAVGASRAAVDAGWISHVAQVGQTGKTVSPKLYIACGISGAIQHLAGMSGSDVVIAINRDPDAPIFEVADYGIVGNIKDVLPALTEAI
MSVLVLVEQHDGAIA-KVTGELLAAAARL--PAAVVVGKGADALATELGAL-GAAKVYAAESDEATSLLVTPAVAGLAAAAGDPVAILLAATVEGREVAGRLAVRIDSGLLADVVDVAADGVATHSVFGGAYTVRAKVAKGTPIVTVRPGAIDGAAPAASPAVSPLTVTDPAISAVIVADHEPAGDRPELASASVVVSGGRGVGSAENFKVVEELADALGGAVGASRAAVDSGYYPPQFQVGQTGTTVSPQVYVALGISGAIQHRAGMQTSKTIVAVNKDAEAPIFEISDFGVVGDLFAVAPQFAQAV
MAVLVLVDQVDGEVK-KVTTELLTLARRI--PAAVWIGEGADDAKAKLAEF-GAEKVYVAP-AELNDYVVAPKAELLAKLEKSAAAILVSATAENKEVAGRTAVKLGSGVLTDVVDVT---VAEHSIFGGTTITHAKVRAGVPVIAVRPNSIPAEPAQGAAVEEQVSVEDAAKAAKVVERVQEKGARPELTEAAIVVSGGRGVGS-DDFSVVENLADSLGAAVGASRAAVDSGWYPNQFQVGQTGKTVSPQLYIALGISGAIQHRAGMQTSKTIVAVNKDPEAPIHEISDFSVIGDLHQVAPQLTEEI
MAVLVLVDHTDGTVK-KTTAELLTIARQI--PSAVFVGSNVEAARPRLAQF-GAEKVYVVDNPDVTGYLVAPLAEALAAVQASPAAVLIPSSGTNKEAAARLAIKTDSGLITDATGVSVTDVTTQSAFAGGFTVQAQVTHGTPIITVKPNVAPPQASQASATVVPVELTDAAKGTKIVKVEKAKSGRPELTEAAIVVSGGRGTGG--DFAPVEAFADVLGAAVGASRAAVDAGWYPHSNQVGQTGKQVSPQLYVAAGISGAIQHRAGMQTSKTIVAVNKDDEAPIFELVDFGVVGDLFDVLPQATEKV
MAVLVLVDHVDGEVK-KVTTELLTAARRI--PAAVWVGEGAESGKAKLAEF-GAEKVYSAP-SELNDYVVAPKAELLAKLEKSAAAVLVSATPENKEIAGRTAVKLGSGVLTDVVDIT---VAEHSVFGGATVTHSRVRSGVPVVAVRPNSVPAEAASGAGELEEAAVEEAATGAKVVERVQEKGARPELTEAAIVVSGGRGVGS-DDFSVVEALADSLGAAVGASRAAVDSGWYPNQFQVGQTGKTVSPNLYVALGISGAIQHRAGMQTSKNIVAVNKDPEAPIFELSDFGVIGDLHTVAPQLTEEV
MAVLVLVDHANGTVR-KTTAELLTIARRL--PSAVFVGEGFEAAKEALAKY-GAEKVYRVESADVTDHLVAPQAEVLAQLSASPAAVLIPSNSAGKEIAARLAIKTESGLITDAVDVQAGEKTVQSVFAGSYSVTSTVTKGTPIVTVKPNSAAPEEAAGAAADEVVEVSDAAKAAKITESKKEATGRPELTEAAIVVSGGRGTGG--DFSKVEEFADSLGAAVGASRAAVDAGWYPHTSQVGQTGKQVSPQLYVACGISGAIQHRAGMQTSKTIVAVNKDEEAPIFELVDFGVVGDLFTVLPQATEKV
MSVWVFAEQRDGKLQ-KIALELTGKGREIESLTAVLLGHNVSNQAKLLIES-GADRVLVADDPLLKEYTTDGYTKVICDLERKPEIMFIGATYIGRDLGPRVAGRIHTGLTADCTALDIETLMTRPAFGGNLMATIECSNYRPMSTVRPGVFSVPDAGRTGEVENVNVNDKDIRAKVVEIVKSVKEIVDITEAQIIVSGGRGVGNQEGFSILRELAEALGGTVGGSRAAVDSGWIEKNFQVGQTGKTVRPKLYIACGISGAIQHLAGMQESDYIIAINKNGDAPIMGVADLAVVGDLYKVVPELTREV
MSVLVLVDHVDGDVR-KTTAEMLTAARRL--PSAVFVGQGYESAKEDLARY-GAEKVYLAQDAVYTDHLVAPVAELLADLRVSPVAVLVASSNDGKEVAARLAIKTGSGIVTDAVDVQPVDGTTQSVFAGSYTVTTTVTRGTPVVTVKPNSVSAEESPATPTEEEVSVEESAKAARITNRAKEKSGRPSLTEAAIVVSGGRGTGG--DFGPVESFADSLGAAVGASRAAVDAGWYPHSHQVGQTGVSVSPQLYVAAGISGAIQHRAGMQTSKTIVAVNKDEEAPIFELVDFGVVGDLFTVLPQAADKV
MDVYVIAEQFEGTLR-NVSFELLGQATRLEEVGAVLIGYGVTPLAQELIKY-GAKKVFVYDDESLKDYNTTAYTKVLQDFKHKPNVFLIGATNTGRDLGPRVANELKTGLTADCTELGVDAIWTRPALGGNIMAEIICPDRRPMGTVRPNVFKKPEENATGEVISEKAEDKDFLTKFVELIRVGGDGIKVEEADFVVAGGRGMK-EEDFGCLTELAAVLGGAVAASRAVTDQGWINPLFQIGQTGKTVSPKLYVAAGISGAIQHLAGILGSDCIIAINKDEDAPIFKVCDLGIIGDAHEVLPLITAAV
MTVWIFAEQADGKTK-GTAYGLISKGRKLTRVSAVCFSHSTEG-AQELISC-GADRVYLVDDPDPINHDEESYARELIELRERPSIVLAAATPLGSSFIPRVAAALDTGLTANCTVLEIESVQTRSAFGGNLMATIICPQARPMATVRPYAFKRGIQSRQGKIVRVDLEPVSSRTKLLNVINDLGQKVKLEEADIVVCGGRGLGKAENFHVIAELADVLGAGLASSRPPVDDGWIAYSHQIGQTGKTVAPRLYIACGISGAPQHLAGMQNSEIILAINEDPRAPIFEVATYGIVGDLFKVVPMLTARL
MTVLVLAESSGPTFR-KAAFEAITEGRRLVNEYALAIGNGLKDRASELGKY-GADIVILANDPSLALFHPDYYREIALEARVSPGIILIAATSAGKDLAPRLAIHLDTTVASECTQLELENIATRPAYAGKVLLKVRVNSS-PIATLRPNVFTAKEPGKRPTIEQIEFKRPESPMVVKEFVTQGAKKLDLTEASVIISGGRGMGGPQNYKILEELAEVMGGVVGASRASVDAGWRPHSDQVGQTGRTVSPTLYIAAGISGAIQHRVGMINSKVIVAINKDPEAPIFGFADYGIVGDVFEVVPALTREM
MQIVVYLECAGGQPV-KASLEALNAAKRLGKPVAAVLLDS-ADAAAEAGAY-GADEILSVQ---VGGYQPESCAAALAELRYEADCLLLGSTRDGKELAARVAARLGAGCVTDATGLSEQG-WVRSVYGGSLLETVAVEG--PVVTVRSGSFGKPEEGRTAPVSQEAVTLPEIRTVIRDTVKELAEAVNLEDAEVVVAGGRGMGSAENFALVQELADLLGGVVGASRPAIEEGWVPRNHQVGQSGKIVAPKLYIACGISGAMQHVSGMSGSGYIVAINKDEDAPIFDVADVGIVGNVAEILPLMIEEV
MAILVLVDHVDGTVR-KTTLELLTLAARA--PAAVFLGSGFDAARDTLGEY-GAAKVYVVEAPEFEQFLVVPKAEALAQLSSGAAGVLITSSPEGKEIAARLAVKLGSGVLTDAVDVA---STTQSVFAGGYTVTAQVTTGTPVITVKPNAVTPEAVPTVAAEEKVAVADAATNARIVDRSRAATGRPELTEASIVVSGGRGTGG--DFAPVEALADALGAAVGASRAAVDSGWYPHAYQVGQTGKTVSPQLYLAAGISGAIQHRAGMQTSKTIVVVNKDSEAPIFAMADFGVVGDLHTVLPQATAEI
MNVYVFVEQRDNHIQ-NVSLELIGKGKELADVTAVVLGKGVSSLTSTLSHY-GADNVIVIEDDRLERYMTEPYTKALFEVAKKPEIMLFGATSIGRDLAPRVSARVHTGLTADCTGLEIETLMTRPAFGGNIMATIICKEFRPMATVRPGVMQKLEKAKQAKVESFKVDDADFNVEILEEVVETKKKIKIEDAKILVSAGRGFGSKENIVLADDLAKAIGGTVSGSRAAVDSGWLEKELQVGQTGKTVRPNLYFALGISGAIQHLAGMEESDLIIAVNKNPDAPMFQTADLGIVGDINKVIPELTKLI
MAVLVLVDHAGGKIR-KATAELLTIARRL--PSAVYIGPGAETAQVTLAKY-GAAKVYVYDAPDALEYLVAPQAEILASVKTSPLAVLIPSNSAGKEIAARLAIRTESGVITDAVDVTAGGETTQSVFAGSYTVKSTITKGTAIVAVKPNSVAIEPAPAAGAVEKVEITDNAKAAKITESKKEATGRPELTEAKIVVSGGRGTGG--DFGPVEQFADSLGAAVGASRAAVDAGWYPHSNQVGQTGKQVSPQLYVAAGISGAIQHRAGMQTSKTIIAINKDEEAPIFELVDFGVVGDLFTVLPQATEAV
MEIWTMAETHDGKLK-DVSYELLSRGRVLEHLVSVVIGNNVRDQINELIQR-GADKVIVVENENINDFIVENYSNLVVNLKRKPNIILAAATANGRTLMPHVAMRIHTGLTADCTELDIETLQTRPAIGGNILATIKTPNHRPMATVRPKSSKPLEESRTGEVEFIEFDLIDGRVVKLSSEYGQDSGLNIQGADVVVAGGKGMKRIENFKMLKELADKLGGVVGASRDAVDRGWAVYPQQVGLSGKTVTPKLYIAIGISGAIQHLAGMKTAEIIVSINIDPEAAIFKVSDFGIVGDLFEVLPLLNKKL
MEIWVFLEEFEGKPK-QVGAELLGQARRLQEVAAVIIAHDADEALEMARRY-GADRAYVIEGECYRHFTADPYAEAFSYLKYQPEIILVGATANGRELASHVAVKLEAGLTADCTALYIETQWERPAFGGNLYARISANTH-PMGTVRPGAMPLPEPHQNMKVVRED--PQQVRVQVKDFIKDADNGISLQDAEVIVSGGRGMKGPENFAMLEELAALLGGTVGCSRSVVEEGWLPASKQVGQTGSSVSPRIYFACGISGAVQHVAGMDHSDAIVAINQDPHAPIFDVADYCIVGDVFEVVPALIEEL
MSVMIYGEIKGGKLK-KTAYELASEGRKLGDLGAVIMGSAGEQFAPELARY-GVDTVYVMESSDLDTYNSETYAQALAKIEKKPEIVLLGHSMQGKDLAPRTAAKLGIGVIADCVSLELDGVGTRPMYAGKCNAKWVTLGS-PMASARPNVLEVVESAKAGAVEKVSFATNRPTYTTKDLNLDTSGKVDLTEAEIIVSGGRGMGG-NDFSLLEAMAAIFGATVGASRAAVDAGWRSHSDQVGQTGKTVTPNLYVACGISGSIQHLAGMGSSKVIVAINKDPEAPIFTKADYGIVGDLFKVVPEFNKEL
MAVWVYIEQVDGQAR-GVGHELLAQGRMLQELAGVIIGHNVEALAKEVFAS-GADKVYLVDAPELAHYSTDGYAAVFTDLTYKPTAILLGATNDGRDLGPRVSCRVSTGLTADCTGLDIKTAWTRPALGGNIMATILCPEHRPMGTVRPKVFKRPEFSRTGEIVRVASKAEDIRTKLVDVIRIATASVNLEEAEVIVAGGRGMCTPENFCLIDQLADVLGAAVGASRAAVDAGWKSALNQVGQTGKTVGPKIYFACGISGAIQHLAGMSSSDIIIAINKDPDAPIFKMADYGIVGDVMEVLPILTEEF
MAVLVLVDHVEGKVR-KTTAELLTIARRL--PSAVFVGAGFDAAKESLARF-GAEKVYRVESPEVLEHLVVPQAELLAQLEKSPAAVLVPASPEGKEVAARLAVKTESGLITDAVDVQAADATTQSVFAGSYTVAATVTKGTPIIAVKPNSATPEEAAGAAADEVVDFTDAAKGARITESKKQATGRPELTEAAIVVSGGRGTGG--DFSKVEDFADSLGAAVGASRAAVDAGWYPHTSQVGQTGKQVSPQLYVACGISGAIQHRAGMQTSKTIVAVNKDNEAPIFELVDFGVVGDLFTVLPQATEAI
MSLWVIVEKEDGSAV-NVGLELMNPGRRMEKLYAIIIGSNVDKAKEEVKEY-GVDGIITVDNEIYKEYNTEVYADAIDQLKYSPNIILIGATNQGRDLGPRVSARLHTGLTADCTELDIEKRWTRPAFGGNLMAMILCPDHRPMGTVRPGVFSKEAAKENIDIVDEDITG-EARTKILDFIRDEGDEVDLVGAEFIVSGGRGLGDPKNFALIKDLADALDGTVGSSRAAVDAGWISHSHQVGQSGKTVGPRVYIAVGISGAIQHLAGINAADKVIAINKDPDAPIFGRADYGIVGDLFEVVPKLTEAI
MNILVFAEQREGEIQ-NVGLELLGKAKELEEVTAILLGYQVEHLSKELISY-GADKVVVVDKEELKFYDTEAYAQAFSSVDKKSEIVLVGATTIGRDLGPRVSARVVTGLTADCTKLEIEELMTRPAFGGNLMATIICPDHRPMSTVRPGVMQKFSEARTGEVEKFDVEKSKMKVKIIEIIKEEKEKIDITEANVLISGGRGVGSADNFKKLEGLAEEIGGTVSASRAIIDSGWIDHDRQVGQTGKTVRPDIYFALGISGAIQHVAGMEESEYIIAINKDKGAPIFNISDLGIVGDVSKIVPMITEEI
M----VLETAGGKLR-AHCLPGIAAAKQILPLHLLVLGADASAAAEIAAAGYGAAGVHTIANPALEPFTAEAWGDAIVHASLGASVVGGTASSTLRDCLPRAAAILDAPLCAEVVAVKSGDTFTRPISAGRALLDEKLSGEIVFFTARGSEFEPAAAGAAAPVSAIDGVVDTRGVEVVGIQKTQSSRPALTEADVVVSGGRGMREGSNFKVLEDLTDLLGGALGASRAATDAGMVPADLQVGQTGKIVAPNLYIAVAISGAIQHLAGMKGSKTIVAINKDGEAPIFQVADYGLVAKWEDALPRFVELV
MAVLVLVDHASGKIR-KATAELLTLARRL--PSAVYVGPNAETAQVTLAKY-GAHKVYVYDAADALEYLVAPQVEILTAVKTSPLAVLIPSNAAGKEIAARLAIRTESGVITDAVDVKPGGETTQSVFAGSYSVTSTVTKGTAIVAVKPNSVAIEPAPAAGEVEKVDVTDAAKAVRIVESKKAATGRPELTEAAIVVSGGRGTGG--DFGPVEQFADSLGAAVGASRAAVDAGWYPHSNQVGQTGKQVSPQLYVAAGISGAIQHRAGMQTSKTIVAVNKDEEAPIFELVDFGVVGDLFTVLPQATEAV
MSILVFAENWDGKFK-KQTFELVSYANSLSSVVALSIGKVEDDELKKLGNY-GATKILNVSDNRLNTLDNKAFTITIAQAKENANIIIFPHNITGKAIASRISVRLKAGLVTGVNGLPTSTTIVKKSFTSKAFANIVIKTPVKIITLFQNAFGIIESPASPVIEAFAPEDSDIKTIVKEV-NKVTGKILLTDAEIVVSGGRGMKGPENWGAIEELAKLLNGATACSRPVSDEGWRSHEEHVGQTGKIIAPNIYFACGISGAIQHLGGVSSSKYIVAINKDPEAPIFEVADYGIVGDVQKILPEIINAV
MTVLVLVDHVDGQVR-KTTFELLTLAARL--PAAVFIGDGLDAATGALGEY-GAQTIYAVSGADIDDYLVAPVAEVLAQLSAAPAAVLVSSSAHGKEIAARLAIKTGSGLITDAIDVRAGDETTQSVFAGSYTVDSRVTHGTPIITVKPNSCAPEQRSRQAEVQQTDVQDGAKAAKITERRKQATGRPELTEAAIVVSGGRGTSG--DFGPVESLADALGAAVGASRAAVDAGWYPHTSQVGQTGKQVSPQLYVACGISGAIQHRAGMQTSKTIIAVNKDEEAPIFELVDFGVIGDLFEVLPQTTDAV
MAILVVLDQENGRVR-RVAYEMLSRAQEIGTVTALTFGPGAETLAETLGRY-GADQVVALTGDAFTRYSSDGWAEAVRQVVIDPVALFFPATAWGKDLSPRVAGLLEAGLATDCTEIHPEGEAVRPVYAGKAFQRVRIDTPRQLFSLRPNIQPVIEHGRPGQLRPVTVSPDQFQAVVTAVENNAGGTVELTEADIIVSGGRGIKAPENFKILEGLAEVLGAALGSSRPVADEGWVPHSYHIGQTGKVVSPTVYFAVGISGAIQHLAGISGSKYIVAINSDPDAPIFKAANYGIVGDLFQVVPHLTEEI
MSVFVFIEQRDNVLQ-KVGIELLGKARELQNVVAMLLGENIKDEAKVLISH-GADRVIYVEDPMLKEYATEPYAKATYEIDNDPEIVIYGATSIGRDLAPRLAARIHTGLTADCTKLEIESLMTRPAFGGNLMATILCEDFRPMATVRPGVMQSLDASRKGEIVEKKVEPEDMNIKIREILKIESKKKDITEANILVSGGRGMGGPEGFQPLEKLAKVLGAEVSSSRAAVDAGWITKDHQVGQTGKTVRPEVYFAMGISGAIQHLAGMEESDLIIAVNKTEDAPIFGVADLGIVGDVNAIVPKLTDAI
MDVWVFAEQREGKVM-NIAFELLGEGSKLVELSAVLMGDNVDGNIKDLFAY-GADKVYFVENAELKDYRTEPYTEMMNQLEYKPQIVLIGATNIGRDLAPRVAGRVRTGLTADCTQLTIETLQTRPAFGGNLMATIICPESRPMATVRSGVMKKKEYNRTGEVITASYDSTKVRTVVKEIVKEAGRAVNLEEAKIIISGGRGLGGPEGFEILEKAAEVLGGVVAASRAAVDSGWISAKHQVGQTGKTVHAKIYIACGISGAIQHLAGMQNSELVIAINKNPAAPIMQIADYGIVGDYKNILPLLIEEI
MGVFVFVEQRDCHIQ-NVSLELIGKGKELTDVTAVIIGKGVNSLTDTLSHY-GADNILVIDNDKLDKYMTEPYTKALFEVAKKPEIMLFGATSIGRDLAPRVSARVHTGLTADCTGLEIETLMTRPAFGGNIMATIICKEFRPMATVRPGVMQKLEKNKKANIEKFDVNDADFNVEILEEVVETKKKIKIEDAKILVSAGRGFGSKENISIADDLAKALGAEVSGSRAAVDSGWLEKDRQVGQTGKTVRPNLYFALGISGAIQHLAGMEESDLIIAVNKNPDAPMFETADLGIVGDLNKVVPELTKLI
MSVLVVLETAGGKIR-SHCLPGITAGKQIAELHLLVLGANAAAGAEIAAAGYGAAGVHTITDAALEPFTAEAWGDAVVHATLSPAVVGGTASSALRDCLPRAAAVLDAALCAEIVAVKSGDTFTRPISAGRALLDEQLSGDLVFFTARGSEFAPAEAGAATTAAVIDGAVDVRGAQVLGISKTESSRPALTEASVVVSGGRGMREGANFSHLEQLTDLLGGALGASRAATDAGMVPADLQVGQTGKIVAPNLYIAVAISGAIQHLAGMKGSKTIVAINKDEEAPIFQVADYGLVAKWEDAVPALIAAL
MNVLVFVEQRSNEIQ-NVSLELLGKGRKIVSLMAVLPGFKAEKHGKLLVEY-GADKVVIIDDEALEIFTTEPYTQALVEVSEKPEVVLFGATSIGRDVAPRVSARLQTGLTADCTSLEIEDLMTRPAFGGNIMATIISPDHRPMSTVRPGVMTKLEASRKGEIVKLDMKQNSQCVEVLSFEKETEEKMDIQESTVLISGGRGVGSAENFSLLYDLADELSGLVSASRAAVDSGWMDHDRQVGQTGKTVRPNLYLACGISGAIQHVAGMEEADLIIAINKDKGAPIFDVSDLGVVGDVHKVLPFVIEEI
MAVLVLVDHVEGKVR-KTTAELLTIARRL--PSAVFIGAGFDDAKESLAKY-GAEKIYRVEG-EVLDYLVVPQAELLAQLSTSPAAVLVPSSPEGKEIAARLAVKTESGLITDAVDVQAGEATTQSVFAGAYTVAATVIKGTPIITVKPNSATPEEVAGAAVDEVVDFTDAAKGARIASSKKEASGRPELSEAAIVVSGGRGTAG--DFSKVENFADSLGAAVGASRAAVDAGWYPHASQVGQTGKQVSPQLYVACGISGAIQHRAGMQTSKTIIAVNKDNEAPIFELVDFGVVGDLFAVLPQATEAI
MPVWVFIEQVGGEVA-PVSWELLGAGRQLVELAGVLLGQGVAGLVTEVWAY-GADKVYLVEDPVLGFYRTAPYARALVRLQYQPEILLLGATSLGRDLSGAVATFLGTGLTADCTSLTIETEQTRPAFGGNVMATILCRRHRPMATVRPRVMPMPSEDRRGELVRVDMAEAEARVEVIEVIEEKNKAVYLDRAEIIVAGGRGVGSKENFRLLEELAGVLGGTLGASRAAVEAGWLPPEYQVGQTGTTVRPKVYFAIGISGAVQHLVGMQTSDVIVAINNDSQAPIFKVATYGIVGDLRQVVPALTAEF
MTVLLVVETRDGAIR-ETSRELFGIGRTLGSLAAVVLGSGLDAAASEAAAL-GADRVLVADAPELAAFTVDAYAKAVDAAATSPAIVLLAGTTGGRDLAPFLATRRDVAYLVDCVRLARQDVGTRPVYQGKVLTEVRAAGDGLFATIHAGAFVAPEAGRTAETTALELNPGEIRVTVKDLVQAEAGPSNLEQAEVVVVGGRGLGEAANFKLAEDLASVLGGAVGATRAVTDLGWRPHYEQVGQTGKTIAPKLYIGLGVSGAVQHTVGIRGSETIVAINRDPDAPIFKMADFGIVGDVQEIVPKLTEKL
MKVMVFVQQDDGRIA-DVSIELVCKARELVGVEAALPGKGMAGEAKQLVAY-GVDLVNCIEHDGLYHYTPLPYTKVMVDLEREPQIVLYGATTTGRDLGPRIASNLKVGLTADCTDLQIFKYQIRPAFGGNIIATIVSPEKKPMATVREGVMKLVPPGYKGEIVEIKPTAGLFQSELLEAV-KEARTVNLKGAQIIVAGGMGAGSKENFQLIEQLAHALNAEVGASRAAVDAGWVDKAHQVGQTGTTVRPKLYIAVGISGSIQHRAGMAESSRIIAINTDPQSPIFQIAHYGIVGDLKDVVPAFIKAY
MSIFVYIEQKDCEIE-KGSIELIGEGQKLYKVVGVLIGSGVSKVANEVIQY-GADEVIVIDAPVFEHYTTEAYTKAMTQVERKPDIILVSASSLGRDLAPRISARVQTGLTADCTSLEIEKLMTRPAFGGNIMATIICENHRPIATVRGGVMQALPDTKEGVVTNMTTDEADLNVDVKEVVKSIRSKVDIRSAEIIVSGGRGVGSKEGFKMLEEVAAQLGGVVAGSRAVVDEGWVSKAQQVGQTGTTVRPKVYIACGISGAIQHIAGMENSEYIIAINKDPGAEIFKYSNVGIVGDVKQVLPALAKEL
MNIWVFVEQQERQVH-PVSWELLGAAKRLSVVEAVLPGHQIADLAPQAFHY-GASRVYVIDSPVLEIYRNLPYAVAVSQLQYRPEIFLIGATTLGRDLAGSIATRVGTGLTADCTELAIAQAATRPTFGGNLMATILCRRHRPMATVRPRVLPMPDPDATGEVITVPFDEEDVPVKRLRLIRA-EEQPNIEYADVLVAGGRGVGGPEGFALLEELANALGGMVAASRPVVDAGWMDAGRQVGQTGKTVRPKLYIAAGISGAVQHRVGMSGADVILAINTDPNAPIFQIATLGIVGDLYEVIPALIRQV
MTILVVADIKQGELK-GSTAELLSKARALADTAVVAVGGQVKDLADQLAAA-GSDTQFIVEDASLEIFSANPFAAAVVKAEFNADMVWFGFSETGKAAAPRVAVQLEAACATEIIDVTIDGQIIRPAIANKVLQKVKVNTPKLVAVVRAGAFEADPIAGKENVVALDPPETDTRAKIKELISDASGEIDLTDADIVVSVGRGAKDQTGVDMVKALADDLAAGFGSSRAMVDAGLMAHNKQVGQTGKIVAPSLYIAVGISGAIQHLAGMNGSKVILAVNKDPEAPIFNVADFGIVGDLFDVVPLLKEEI
M--WVIAEQENGQLM-NVTFELLGAAKELEKCCAVLVTAAAGELPQQLIAA-GADVVYVVEDAKYADYDTELYTDAICQLKYDPASIMFGATDDGRDLAPRVAARLHTGLCADCTALDIDDAWTRPALGGNICATIICDVNRPMGTVRPKVFKPAENNRTGEVIAFTPEAVSRVELVKKEALSSENAVKIDEADMIAAGGRGFGSKENFDVLEQLAALFESAVAGTRAAIDEGWLTHSQQVGQSGKSVTPHIYFACGISGAIQHLSGMKDSDIIIAINKDAEAPIFTVANYGIVGDVNVILPKLIEKI
MAALVFIDNPGAALK-KSSLELLTIARSL--TAVAFTGE-NDDVAATLGAY-GATTVYQPSVDDLDNYLVGPKAAYLAAAASGATAVLVDNSPEGKEIAGRLGIKLNAGVITDVVGVEADGTAHKSVLAGSYNTTAKATTPVTVLSVKANNVEPAPDATAPATAKVEVPGLANSARIASRTKPASGRPDLSEARIVVAGGRGVDG--DFGPLEELADALGAAVGASRAATDAGWIGHDAQVGQTGVTVSPQLYISAGISGAIQQKAGMQTSKVIVAINKDAESPVFEIADYGIIGDLFKVLPQATAEI
MEVLIYIETEHNEVA-PVSIELVSKARDIVKVCAVAIGKAQAKYAPALFAY-GCDIFYTVEDSRLSFYETLPFAKALVKVTTKPQIVLFGATSIGRDLAPRVASELKVGLTADCTDLAIYEYQIRPAFGGNIVATIVSPEHRPMATVREGVMKLAAKKRKGKVVKFKVDSKDFIVKMIKRV-VGSRKVNLTGANIIVSGGAGVGSRENFKLIFELAKTIGGTVGASRAAVDSGLIEHDHQVGQTGTTVRPKLYIACGISGAIQHRAGMEHSSKIIAINSDPDAPMLKIAHYAIVGDLKEVIPMMIKAY
MSVWIFIEQEGGKIA-EVSLELVCKATELTKSEAVILGDKLDGKFDVLFHY-GCSTVYQIEDKALEPFTVLPYAQALVKLQHKPNILLFGATLKGRELGPRVASEMLCGLTADCTDLQIYKMQIRPAFGGNIIATIVNTWEDPMVTVREGVMKLTTTSKKGKIVKITPEPETKVMKVIERV-RKPKSVDLKKASIIVSGGYGVGTKENFKLVEQLAEALGGQVAASRAAVDAGWINHDYQVGQTGVTVRPKLYIACGISGSVQHVAGMNESAKIIAINSDPEAPIFSVAHYGIVGELNDVIPKIIKAF
MTVLAVAEHRRGELR-DVSHELAGAGRELSELHLAVVGGDVESFGEALVRE-GVDAVHTVDHG--EEFNHDVSVQAVEGLGLDPDYLLLPHTVNGLDYAPAVAERLDLPIVTDAVDMDVDGVVTREMYGSKVETTIEVEADRAVVTLRPAEWPQAPKGGDATVEPFDVTESAVRSTVTGFEEVAGGDVDISEADVLVSVGRGIEEEDNLDIVWDLAEALDATVSASRPVVDSGWLPKNRQVGQSGKVVTPDVYIAIGISGAVQHVAGMKGADTIIAINKDPNAPIFDIADYGIVDDLFEVVPALTEQF
MTVLAVAEHRRGDLR-DVSFELVTAGRELTDLAVAVIAGDVEGFAEALNRE-GVDTIYTVANG--EEFNHGVYAGAIKELELDPTALLLPNSVNGLDYAPAVAGALELPLVTDVIDIES-GEVVREQYGGKVETAYEVDSERYALTLRATEWPPAESPGDATIEAFDVDEDALGTTVKGFEEVASGDVDITDADVLVSVGRGIGEEENIPLVEELADALDATLSSSRPIVDNGWLPQNRQVGQSGKVVTPDVYVAVGISGAVQHVAGMKGADTIVAINSDPNAPIYDIADYGIVDDLFEVVPQVIEAF
MAILVFAEQRGGSLN-RATFETIAAAQTLQAIEAVLLGYGVAELAAQLAGY-DLSRVIQIDHERLAEYTPDAYAQAMEHVMVNPKYVIMPHTYLVRDFAPKLAARFKRDLISDCVRVNVVEIFTRRVFLGKMDADVASDDDPPFVTFQSGAYRAEQKGAGANISQIDLEINEPRTKPEPAFQEVKQAVDLSKAEIIVAVGRGIKSQENLALAQQLADLLGGELAASRPICDAGWLPIDRQIGSSGQTVAPKLYIALGISGAIQHLVGMKNAGTIVAINKDPEAPIFDVADYGIVGDLFEVVPALIEEL
MEVWVFVQCFQGQPR-DVGFELLGQGRLLQKLCAVVIGKDVDEGIKGATEY-GADIIYVVQGAEYENYSSDAYGHAFLELKYHPNTILIGATANGRDLGSKLAICLHTGLTADCTALSVDTVWERPAFGGNLYARILCSETRPMGTVRPGAFKKLEKNNQAVIIRENIREADILTKVVGFIKAHESGVKLEEAEYIVSGGRGMKGPENFEMLQELADLLGGTVGASRASVDAGWVPQTKQVGQTGKTVTPKVYIACGISGAVQHLAGMHEADTIIAINKDASAPIFEVADYGIVGDALEMIPAMIKEI
MMVLIFAETQKGKFK-KAAYELAYYGYQTTECAALVLGTA--EGAEELGKY-GASKVYHVTDTALDTFDSQAYTKVIAAAKAGANVVIVGHTSTGKSLLGRLAVRMNAGSVPAVNAIPTEGKVRKPVFSGKAFADYEVKSENKVLSLMGNSLQPQEVGEPASVEALDVEAAQ--VTVKEV-KRMEGRTPLPEAELVVSAGRGMKGPENWGIIEELAETMGATTACSRPVADADWRPHHEHVGQTGVAIRPNLYFAIGISGAIQHLAGVNSSKTIVVINKDPEAPFFKAADYGVVGDLFDVVPRLNEAM
MDVWTLGEARDGEIK-EVSFELLSRGRKLEELVSLVIGDGIDQQAEELIKS-GADKVLLMNAPALKDFIVENYSNVIEDLEYKPEIILAAATTMGRTVMPYIAIKTDAGLTADCTELDIDTLQTRPAIGGNILATIKTPNHRPMATVRPHSTKAAEESRTGEIVHLKFDLLDGRVKKLGFRKNEEDAVNIQDADVVAAGGKGLKKGENFALIRELAGYFEGAVGASRDAVDRDWISYPYQVGLSGKTVTPKLYFAVGISGAIQHLAGMKTSENIIAINEDPDADIFKVSDFGIVGDLFEIVPELNKQL
MAVLVIADIKQGVLK-GSTAELLSKAKAIAQTAVVAVGSNIESLSSELANA-GSDTQYIADDPSLELFSAGPFAACVVDAQFGANQIWFGFSESGKAVAPRVAAQLDAACASEITDVTLNGEVVRPAIAGKVIQRIKVNTEQLVAVVRAGAFEATEITGTENVVKLAAPEADLKAVIKELISDASGEIDLADADIVISVGRGAKDQAGVDLVKELANDLAAGFGSSRAMVDGGFMAHNKQVGQTGKIVAPSLYMAFGISGAIQHLAGMNGSKVILAVNKDPEAPIFNVADYGIVGDLFEVVPVLREEI
MTVLAVAEHRRGDVR-DVSYELVTAGRELGDLHVAVISGQVEEFATRVNRE-GVDVVHTVDHG--EEFNHDVYVQAVCALELDPQYVLTPNSVNGLDYAPAVANRLALPLVTDAVGIEYDGTVTREMYGSKVETTVEVDAERTVVTVRPGEWMVTEADGDAEVTPFEFEESAVNSTVTGFEEVAGGDVDIADAEVLVSVGRGIEEEENIELVERLADALGATLSSSRPIVDNGWLPKNRQVGQSGKVVTPEVYIAIGISGAVQHVAGMKGSETIVAINNDSNAPIFDIADYGVVGDLFDVVPALTEEF
MSVLAIAEHRRGELR-DVSDELIGAGRELEELHVAVISGQVEEFARTLSRE-GVDVVHTVTDG--AEFNHDVYTQVTDALELDPTVVLLPNSVNGLDYGPAVAARLDRPLVTDVIDAEIDGTATREMYGSKVETTVEVDAERTVVMIRGGEWPGASASGDAEVREAEIEESAVHTTVTGFEEVGGGDVDIGDAEVLVSVGRGIEEEENIELVEELADALDATLSASRPIVDSGWLPKNRQVGQSGKTVTPEVYIAIGISGAVQHVAGMKGAETIVAINTDPDAPIFDIADYGIVDDLFDVVPALIGEF
MNVLVILEAVGDDLA-AISRELLGKGRQLGSLAALAIGPT-TAVAARAAHF-GADQIFTVEAPALSQYTTDGYVAAAMAATFNPALIMAGTSFQMRDFGAALATDLNAGLSVDVTDLKVVDQATRPSHGGNVINTYRFAAGKPVALVRKQSFPEAAPDRSAPVTALAVAELNPRTTVEEV-KPKAGAVNLTDAAIIVTGGRGLGNKDNYRLIPPLAEALGGAYGASRAIVDDGWVPYEHQVGQTGKTVSPKLYIAAGVSGAIQHLAGMRTSRTIVAINKDPEAPIFRIATLGVVGDVNEILPLLTEEI
MSVLVVMEQRGGVWN-RMSFEALAAGQQLMECSGAVIGEDVDAFVTELAGK-KLAKVFAVQHALLKDYTSDGYVAALKSLQVEPAYVVLPHTYQVRDFAPALATRFRQALISDVIAIH---VFVRQLLQGKLNADYKLTGAGPFVSVQAGTFRAEAEEGAAAVESFAPQASQIRSKPGELFREAAHTVDLGAASVIVSVGRGIGEQENIGIVEELAAALGAELAASRPICDNGWLPMERQVGSSGQTVAPKLYLAIGISGAIQHLVGMKGSKTVIAINKDENAPIFEVADYGVVGDLFEVVPALTKAV
MSVLIFAELDEGKLK-GSSKEAIYYGSKVTAATAIVIGQADDAELATAGRF-GAAKVLHAADSKLTEANGMAYASVVAAAQEGSTVVVVAKSSLGDAMAARLAGKLRAGLAANVVDLPNLSRVKRSIYTGKAFAETELTADKKILAIKKNTITPEEKEATASVEAFSPADSDFVLKVTNT-EKATGDVLLPEADLVVSAGRGLKGPENWGIVEDLAKALGAATACSKPVSDLDWRPHHEHVGQTGIKISPNLYIAAGISGAIQHLAGVNSSKVIVVINKDPEAPFFKSADYGIVGDVFDILPRLTKAV
MSVLVYTESENGKFK-KSAFEVASYAKSVTSAVAISFSA---DENNSLGAY-GISKVLSVSNDQLNSFNAEAYAKAIAEAREGADVVVFSSSSNSKYTAPLLAAKLKAGYVPNVVESPSSTTVKRTAFSNKGFAHTEISTAKKIVGVSNNSFGIIENSADITVEDFAPADGDFAVQSVEV-DKVAGKVSIADAEIVVSGGRGLKGPENWGMVEELAEVLGAATACSKPVSDMGWRPHSEHVGQTGKPVASNLYIAIGISGAIQHLAGVSASKTKVVINNDPEAPFFKAADYGIVGDAFEVVPQLIEKL
M-VLVFAESQKGNFK-KTAFEAVTYGYKTTECVALALGSA--NNAADLGLY-GASKVLHVADAALDQFDGQVYAKVIAEVQVGAKVIVLSHTSTGKAIHGRLAARLDAGSVAGVNSIPTVDKVKKGVFSGKAIAEYAINSEVKILSVMGNSLQPAIVGSPAAIEAANVTAS--RVKVKSV-SRIEGIVPLPEAELVVSAGRGMKGPENWGIVEDLANTLGATTACSRPVADVHWRPHHEHVGQTGIAIRPNLYIAIGISGAIQHLAGVNNSKTIVVINKDPEAPFFKAADYGVVGDLFEVVPQLTEAV
MFVYVIADCFDGQVR-KVTYELIGQARLIEDVHTLLLGAKVAGEAQSLIEY-GSDYVHVFEHPLLARYTTDGYTKVITDFQNKPNVILIGATNDGRDLAPRISGRMKNGVVADCTILSVSDEWTRPALGGNILAEIICPEHRPMGSVRPNVFKMPEEGRQGHINKVEVQDGDIRNRFVEMIKVDMNDVNIEEAEIIVAGGRGMGSPENFKVLEELADALGGVLGVTRPIVEKGWYPLSRQVGQTGKTVAPKLYLAFGISGAIQHTAGITGSDMIVAINNDPEASIFKVCDYGIVGDAMEVAREMIAQC
MSVLIFVELDEGKLK-KSSQEAIFYGAKVTSATAVVVGQADDTELASAGRF-GATKVLHAADAKLNEPNGMAYATVVAAAQESSKVVVLAKSSLADAMTARLAGKLKAGLAANVIELPDLSRVKSSIYTGKAFAYNDLKADVKILAIKKNTITPEETDATATVDAFSPADSDFSITVKKT-EKATGDVLLPEADLVVSAGRGLKGPENWGIVEELAKALGAATACSKPVSDLDWRPHHEHVGQTGIKVSPNLYIAAGISGAIQHLAGVNSSKVIVVINKDPEAPFFKSADYGIVGDVFEVLPRLTKAV
MTVLAVADHRRGELR-DVSYEVITAGRQLGELHVAVISGPVEEFAEKLDRN-GVDAVHTVEYG--EEFNHDVYTQTLTQLDLAPQYVLAPNSVNGLDYAPAVANALDLPIVTDTVALETDGTATREMYGGKVETTTELTGSA-VVTIRGAEWPGAEGTGNAAIEEFHAEEDAVRSTVTGFEEVGGGDVDISEADVLVSVGRGIEEEENLELIEELADALDATISSSRPIVDNGWLPKNRQVGQSGKVVTPDVYIAIGISGAVQHVAGMKGSDTIVAINTDPNAPIMDIADYAIHDDLFEVVPALTEEF
MRILVLGEIRSGRLH-PAALELTAKARLLAEVSTLLLFSEIDVDPETLIGY-GADSVICVRDRRLGLFDQEVQSRILYRIDTRPGIVLAPATTSGRSIMPAVAAKLRTGLTADCTGLDIETLQTRPAIGGNIMATIRTPEHRPMATVRPRTFAIPAPNRAGSVKELTLPCFESRVVPLGLERSDGDDVNIQDRDVVVSGGKGMKKQENFVLLRDLAELLDGGVGASRAAVDNKWIPYSHQVGLSGKVVAPKVYFAVGISGTVQHLAGMQTSGMIVAINKDPEAPIFKVADIGLCGDLFDIVPRLIEVL
