# Supplementary material for: Inter-protein residue covariation information unravels physically interacting protein dimers
Source: BMC Bioinformatics. 2020 Dec 17;21:584. doi: 10.1186/s12859-020-03930-7 (PMC7745481; doi:10.1186/s12859-020-03930-7)
Supplement: Supplementary file 5 — Additional file 5. Final ER-MSAs at different ASA thresholds. Available on Mendeley data (http://dx.doi.org/10.17632/9bk2r55286.1). [file 12859_2020_3930_MOESM5_ESM.zip › Additional file 2/Final ER-MSAs/Negative ER-MSA dataset/ASA0.0/single_MSAs/1efp-A-1rm6-A/1rm6-A-chain/MSA_IDs.txt]

sp|O33819|HCRA_
tr|W9GTK0|W9GTK
tr|A0A1Q3YQA6|A
tr|D4XBG4|D4XBG
tr|K2JR69|K2JR6
tr|A0A0A0D924|A
tr|U7UBL6|U7UBL
tr|A0A0K1J4P9|A
tr|A0A081BD80|A
tr|A6SW17|A6SW1
tr|A0A1E8CN72|A
tr|A0A0N8KH28|A
tr|A0A0R2TM56|A
tr|F1VWF1|F1VWF
tr|A0A1M6A5N9|A
tr|A0A0B3SWE0|A
tr|I3TIA2|I3TIA
tr|A0A1C3K6P2|A
tr|A0A0W7WF35|A
tr|A0A0P7Y4G3|A
tr|A0A0N0D8V7|A
tr|A0A1P8UW36|A
tr|A0A0P1IKM9|A
tr|A0A0M2RDD5|A
tr|A0A0P8AIL5|A
tr|A7HWN3|A7HWN
tr|Q2CGN6|Q2CGN
tr|A0A076JZ48|A
tr|A0A196PKU0|A
tr|A0A099T9M0|A
tr|A0A1X4IVC8|A
tr|A0A1B1PKB5|A
tr|R4WSF5|R4WSF
tr|A0A0D7EJE8|A
tr|A0A0L1JRM4|A
tr|A8LSG8|A8LSG
tr|S9QM96|S9QM9
tr|A0A0Q7TN02|A
tr|A6FN06|A6FN0
tr|A0A1U7DGA3|A
tr|A0A1I6ZX92|A
tr|V9VSY0|V9VSY
tr|A9EAB9|A9EAB
tr|A0A1Y5RRE9|A
tr|A0A0B2BJG1|A
tr|A0A1V0PT48|A
tr|A0A0N0JDS2|A
tr|F2IYN1|F2IYN
tr|A0A1M6CRY4|A
tr|A3VDL7|A3VDL
tr|F4G7N5|F4G7N
tr|A0A126V1Q3|A
tr|A0A147HC26|A
tr|A0A127F020|A
tr|A0A0H4KW34|A
tr|A0A1F8VMD4|A
tr|K0HW49|K0HW4
tr|A0A1M4MWX0|A
tr|A0A1B2ETY9|A
tr|A0A1D2X8Z5|A
tr|K2J7W5|K2J7W
tr|A0A1X0SZE8|A
tr|A0A0T2ZLU9|A
tr|A0A1Y6CN96|A
tr|G8PSB1|G8PSB
tr|A0A1M6QYW8|A
tr|A0A0U3NA17|A
tr|A0A0Q6Z961|A
tr|A0A1W9IIZ7|A
tr|F5Y392|F5Y39
tr|A0A060NRH0|A
tr|A0A1W6ZMA8|A
tr|A0A0B4C654|A
tr|A0A126RPC2|A
tr|A0A0S9N675|A
tr|A0A1N6ZX58|A
tr|A0A1N7KH83|A
tr|A8U1A0|A8U1A
tr|W8S1U1|W8S1U
tr|A0A0L6TEF0|A
tr|A7ID08|A7ID0
tr|G5ZVM6|G5ZVM
tr|K6YUU4|K6YUU
tr|A0A1U7JLK8|A
tr|A0A1Y5TRX7|A
tr|A0A1M6BHH4|A
tr|A0A0Q5H155|A
tr|A0A0P0MGG5|A
tr|E2CMT5|E2CMT
tr|C7D7W9|C7D7W
tr|K2IA27|K2IA2
tr|A0A081M9F2|A
tr|A0A1Y1STR7|A
tr|A0A0K2DIW5|A
tr|A0A0D6P659|A
tr|F3KVP8|F3KVP
tr|A0A1Y5R5M2|A
tr|A0A0P6VU38|A
tr|A9BYZ4|A9BYZ
tr|Q5P3F3|Q5P3F
tr|E0MTP9|E0MTP
tr|A0A1E4Q215|A
tr|A0A1E4ZTT5|A
tr|A1WRI4|A1WRI
tr|A0A1M7TKH6|A
tr|Q127I9|Q127I
tr|M2U2N5|M2U2N
tr|A0A0H5BCZ6|A
tr|A0A0Q9E399|A
tr|A0A0Q6M5T1|A
tr|C3KNL3|C3KNL
tr|Q11L47|Q11L4
tr|A0A1C7P1G1|A
tr|D5BNS1|D5BNS
tr|V4RSP7|V4RSP
tr|A0A0U3DNT2|A
tr|D7A9U3|D7A9U
tr|A0A1F9CN13|A
tr|Q08XR5|Q08XR
tr|A0A193LH42|A
tr|A0A127F6U7|A
tr|A0A0D2JR68|A
tr|A0A1W9SXL2|A
tr|S4Y470|S4Y47
tr|A0A017TJH5|A
tr|A5D1Z2|A5D1Z
tr|A0A1H0D4F7|A
tr|A0A1L6LV72|A
tr|A0A1F3RPX9|A
tr|A0A0M8K7Z9|A
tr|D1A2A9|D1A2A
tr|A0A133V0R8|A
tr|C7PZS9|C7PZS
tr|A0A1D8TA78|A
tr|A0A061P5G4|A
tr|A0A1M5Q1U7|A
tr|A0A0K9I4D6|A
tr|A0A1J4U7V6|A
tr|A0A1B1YPY8|A
tr|H1XV06|H1XV0
tr|F5SEE5|F5SEE
tr|A0A1Q9VCZ1|A
tr|A0A076MME7|A
tr|D6Y8R2|D6Y8R
tr|D8F6H9|D8F6H
tr|A0A161ZVW1|A
tr|A0A1F2TR43|A
tr|A0A171BG45|A
tr|A0A0C2V872|A
tr|A0A1V0AE29|A
tr|A0A0S2W8S7|A
tr|A0A0H5CW08|A
tr|A4FGW3|A4FGW
tr|A0A0N0N363|A
tr|A0A0F0HRM6|A
tr|A0A1M5CQ70|A
tr|A0A0S8CLG1|A
tr|D2B362|D2B36
tr|A0A135W9Y2|A
tr|D0LJT9|D0LJT
tr|A0A0C1P5H0|A
tr|A0A1F9NZR7|A
tr|A0A0D0SAB2|A
tr|A0A1M5FN70|A
tr|A0A1U9K801|A
tr|H6RKH6|H6RKH
tr|A0A1J5I9E2|A
tr|A0A136K691|A
tr|D4J9U7|D4J9U
tr|A0A132MG12|A
tr|A0A1G1BBH8|A
tr|Q0AVY9|Q0AVY
tr|V6K9N5|V6K9N
tr|B0PCM3|B0PCM
tr|A0A1G2ZU63|A
tr|W0RH73|W0RH7
tr|A0A0B8ZXA2|A
tr|A0A1G1ECV4|A
tr|R5UNA7|R5UNA
tr|D7GT34|D7GT3
tr|A0A1G1G1C3|A
tr|A0A099CZU3|A
tr|A0LVF4|A0LVF
tr|A0A0F2QT11|A
tr|A0A0Q6FA63|A
tr|Q188F4|Q188F
tr|J4UEV3|J4UEV
tr|A0A0M3DIF6|A
tr|D3Q648|D3Q64
tr|V7I185|V7I18
tr|A0A0Q7K607|A
tr|A0A1M5YC03|A
tr|C8XDC9|C8XDC
tr|A0A1T4NR40|A
tr|A0A151BUI5|A
tr|A0A0C2JC61|A
tr|A0A0Q9SVQ8|A
tr|A0A0P8WBW9|A
tr|A0A1B1N9R1|A
tr|A0A100YS89|A
tr|A0A1Q7E9U1|A
tr|A0A1Q7LV11|A
tr|R9LUH3|R9LUH
tr|A0A1H2HZQ4|A
tr|J4TF99|J4TF9
tr|A0A0Q9KCB8|A
tr|A0A1M6AB15|A
tr|R6I8P3|R6I8P
tr|I4CAH3|I4CAH
tr|F7NDC3|F7NDC
tr|A0A0F0EUG7|A
tr|C7HVM5|C7HVM
tr|E3H7H6|E3H7H
tr|A0A0C2DDT8|A
tr|A0A0A0J9G1|A
tr|A0A1F3P2C9|A
tr|K6WZJ9|K6WZJ
tr|F8I3D1|F8I3D
tr|A0A1M5RM79|A
tr|A0A1D8GQR0|A
tr|J6HPB7|J6HPB
tr|A6GFV5|A6GFV
tr|A0A1B6BJV8|A
tr|A0A1E8CQT9|A
tr|A0A0C7NAF5|A
tr|D1C9T8|D1C9T
tr|A0A1G3LGB3|A
tr|A0A1V2YG01|A
tr|A5USE6|A5USE
tr|S0FTC9|S0FTC
tr|E8LDC5|E8LDC
tr|A1R606|A1R60
tr|A0A1J4T1E0|A
tr|A0A1G0YL19|A
tr|M0D468|M0D46
tr|M1XTF0|M1XTF
tr|A0A0B6WYD2|A
tr|A0A0L6TXK7|A
tr|A0A098S9Z5|A
tr|A0A1N7AHD7|A
tr|K0NNT3|K0NNT
tr|M0DK74|M0DK7
tr|D8JBC5|D8JBC
tr|A9WGP0|A9WGP
tr|A0A1Q6XA25|A
tr|A0A1S2VFQ9|A
tr|A0A1M6FMU3|A
tr|F4L785|F4L78
tr|R5BRX2|R5BRX
tr|A0A1P9WU00|A
tr|L0K2W2|L0K2W
tr|A0A101J0S9|A
